# Supplementary material for: Sea ice drift data for Fram Strait derived from a feature-tracking algorithm applied on Sentinel-1 SAR imagery
Source: Data Brief. 2018 Apr 19;18:1410–5. doi: 10.1016/j.dib.2018.04.034 (PMC5999601; doi:10.1016/j.dib.2018.04.034)
Supplement: Supplementary file 2 — Supplementary material [file mmc2.zip › fs_s1a_data/HH_filter200vec/FramStrait_HH_20141201T161717_20141203T160048.dat]

(lp0
S'S1A_EW_GRDM_1SDH_20141201T161717_20141201T161821_003528_00426A_69F8.zip'
p1
aS'S1A_EW_GRDM_1SDH_20141203T160048_20141203T160152_003557_004316_7D94.zip'
p2
a(cnumpy.core.multiarray
_reconstruct
p3
(cnumpy
ndarray
p4
(I0
tp5
S'b'
p6
tp7
Rp8
(I1
(I3074
tp9
cnumpy
dtype
p10
(S'f8'
p11
I0
I1
tp12
Rp13
(I3
S'<'
p14
NNNI-1
I-1
I0
tp15
bI00
S'\xf6\x16\x0f\xa9P\xc9,@\xd2\xef\tn\x8d\xc6+@\xc9\xbcq\t\xaa\x1f,@4\x80C\xd5\x18i,@\x03\x05@\x0bo5,@y\x8e(\xb3B\xae%@^\xf5\xfcA[\xae)@\x85,\x87\xb7+\x03-@\x9f\xcfP\xb8g\xf5+@\xda\xc0\xdaYA\xc4,@\xb0\xa1\x80\xa7\x18.)@J\x98?\xb3f\xdd%@\xcbY!IU_,@\x1a\xbe\x10\x8f\xec\xda.@\xa4\xb1\xbb|F\x01)@S\xb52\x00\x93\x16-@\x05\xeeAnr\x12*@\xc6\xbe\x81\xfco\xcd+@5?\x1br\xd0\xda\'@\xad\xd8\xf1\xf4}\xf4+@\x91:\xfc\xe7\xe7 -@\x06yi\xce\xbf0,@[\xb4\x99\x94\xc6\x95,@\xe2\xfc\x8a\xbb\xc6\xf0,@\xdf\x99\x0e!!\x1c-@!]\xb0#2\xb5+@\xa9t\xdfO\xc6\x1c-@\x1d\xe3\x98\xd0\x88\xd7(@\x19@l*\xd82-@r"t\xcctP-@\xc7\xdc\x8ct \xb2+@QA\xa9\x8e\xfb\x08-@\x8e\\0x5\xb2)@\xe2\xd1\xd3\xf2\x80\xba+@W\xdc\xbb\x8f>9,@amT\xb7\xa7\x93+@\x7f1\xc6\x1f\x97\xaf%@\x0b\xe3\xbc\xa3\xda\xc1,@\x08\x05\x9d2\x8f\xfa(@\xdd\xa6mB\xf6a*@\xc7\x1c\xb6\x9b\xe8\x91+@\x12:\t41\xc3,@\x80\x8c\xf4\xad\x83\x12*@V\x99\xdc\x82o\x91+@\xaa\xb6f\xbf\x11=,@\xa5\xd6\xbc/\xed\xa3\'@_{ry\r\xbb,@\x1a_\xb5\xe9\x14\xc2%@h|\xbe\x95\xa6\x92\'@\x0b\xa2\xab\xc2\xa8\xa8,@\xd2\x0f\xc2c\xfb\xb2,@8\x03L;\xba\xd0)@\xe4\xeb\xd8\xd0\xcf\xe8,@g\xf0Y\x8b83*@\x91nRw\xfa\xba\'@\xd6R\xcf0\x1b}\'@W$\x97\x8cr\x8d\'@ \xd6\x7f\x8d\x9f9-@\xee\x08\r,\xed\x18)@\x15.\x1c\x02(P*@R\xd6\xbc\x01\xe2\xd5+@\xd7\x92\xb6\x81\xa8\xa3,@H\xca\x7f\x93"\x85\'@\x1fAl|BF-@\xec\xc4V\xe3<\xfd+@\x1f\x18\x8cs^\xf8)@\xc0|\x9b\xcf\xc2\xaa\'@\xb4L\xa7\x84\x1b\xee+@\xfd\xce\r\'\x85t(@!\x02\xc0eH()@\xf1\xdf8a@T-@\x8f.c\n<=)@\x13m\xf1D4S%@[J\x1b\x99O\xa6(@\xf4X-+\xe8\xaf(@Z\x0br\x1d\xf7\xd2(@7{y\xd5N\xf0,@v\x9ax9UU-@\x80\x99\xc1\x08\nE-@\xfd\xc2:\xc0|\xd8,@\xdaX\xe4\xc8\x01\xfa(@;\xd4{\xd40\x9b)@K\x82\xd6\xc7\xa2\x94+@\xfb\xcf\xe5\x88@\xb4(@8\xadan\xc7i(@\x197\x99("w,@]x!\xf7\x02+-@\xf9\xf2"\xe7DC-@\x92/\x9e\xabf\xae+@\xcb^\xe8J\xf5O)@\x81\xf7\xa83\xf6\xf1,@\x88W\x1d\xcc\xcd\xc3(@\xa5\'\xf6\xf3\xf0\xb0+@\x89YQi\x8e\xb3*@\xf2\xf4\x07A\xf9~+@:k\xc2\xce\xa9\x18-@\xe28\xfc\xd0Y\xef(@Od\x9aVH\xf4*@\xba\x82\xed\xda\xdd\x17-@~\x19\xb0\xd5\xa0M-@N\xe8\x07\x0e\xf6\xce+@\x91]\xdb\x0c8\x1f-@6\xc2&\'\xbb\xfd\'@\x88U\xfa\xca\x92\xe1,@rn\xd08\x16\xf5,@\xe3r\x99B\x9f\x07+@NG\xa8\x9b\xb8(.@\xd2\x19s$E/.@\xed7*YiH(@{\x7f\xeeu2\xa6)@\xa1\x9a\x10\x08\x9d4-@\x99\xda\xda \xcc\xd8*@\x96W\x94\xc2\x08$-@\x14\xb9G\xdd\xb8\x00&@\xd2\x17\xda+V)-@\xd1\xc6\xd7\xf7\x01\xf6+@\x1dH\x8bM\xff\x1e.@\x0b\xef\xae-\x07\xfc)@\r\x05a^\xb9\x91(@\x84\xc5^\xb5\xea\xc2,@\x19m\xc6\xc6/\x7f-@\x1c\xd8\x88\xc5\x02\xce*@\xad\xb8x\x1b4h-@\x03\x05Y\xe9\xf1\xfe,@\xd2\x87\x06\xbb\xc6T%@\xdd\x17AJ\x86\xd5*@\xb5}\xa9\xda\xb5\xa6-@y\x8a;\xb6i[%@\xf7\x9aE\xbb\xc6\x98\'@$vz\xeb\x01\xec%@\xbc;\xb9a\xf4\xa7(@,\x0b\xfem\x19F-@G\xcc\x10\x1cGO)@\nI\x86\x0e\xa9\xb6\'@\xeeAC4\xa4\xed%@\x15\xf6\xbc\xdc\xe8\x00-@\xe7S;\xe7\xc8\xe5%@s\x99:\xbd3\x9d*@\xb7\xba\x8c\xdbT\xf0,@i\x04\xf0\xf8f\xf7(@\xc6:\xf0\xb26S-@\x822fczu(@\xa0\xec\xf8Y\x97\xc7*@8x\x15/\x83\\-@1\x15m.\xda\x80(@\xe7\xe7aq\x1c\xc6,@*iu\xa0\x13*-@\x07\xd9\xb0\x15N\xc5,@\xb2\xadHd\xe9\x19-@\x02\xc9\x8fmC\x0b&@\xf0\xfa\xc8\xfbk\x98*@b\x83\x01\xfd\x8c\x1b-@:\x8ep\xff \xc6,@\xc3~\xf7\x98\xaei(@y\xc3\x7f\xad\x98\xdf+@\xcb\xed\x96~\xd0\n+@UR\t\xe1\x04\xca(@\x8b\x7f\xbe\x01i\xe3+@\x99j\xde\x8br\xd3+@\x94\xa7L\x00\xc0\xd8%@\x99_\x91jg\xdb*@\xd7\x86H\x08\xc7\r)@\x12\x12\x03\xf3\xf1\xaa,@-\x1ad\x98}\xf4*@=\xa8\x80\x89\x806-@\x07uxB\x0b\xaa+@5\xdan)\x15\xda%@\x91\'&X\x83\xd6%@\x1fY\xc6G\xaak+@\xb9{\xe1\xcd~=+@Ss\xa0\xabtz+@`\x80\x84\xa0\x128-@\xce+\xcbz\xbdL-@\x06\xf7v\xc8\xf1\xae,@\x0c9\x0f\x03:\xdf(@\xa8\xe1\x91\xc8\\\xff(@\xb46\xd2!\xe5\\.@A>=\xe8\x0b2+@\xbfg=\x8co\x12-@\xe4\x96\x930\xbc\xf5,@\x80\xed\xa0\xa9\xfe\x1c)@\x05G\xe0\x01\x96&+@\x10 \xcbi\xa2\xc4*@\x0bo`\x18\x8b{+@\x940\xc0\xc7\xf2\x06-@\x84\xc2Q\xd5\xde\xc6(@\x0c\xa4\xa0\xd1\xbc\t+@\x98\xcfs\xf73\xee,@w\xd0?kr-+@\x84wJ\xe7\xdb:-@\xdc\xf2\xadz\x8c\x19)@\x19\xd0\x0f@\xd8a-@\x15\xf4\x17qX\xd4,@\xaf\xe9\xd9\xaa\x8c,)@\xe6\xfc\x9e\xfb\x89\xe0,@\xafq\xafa\xcb)+@s.\xb8\xce3\xfa,@\xa8\x06U\xa4\xaf\xf2%@\xb0\xa1|vc\x17+@\xfecG\x8b0 (@\x1b\x8c\xc1\x98\xee\xa2(@ \xc7\xbf$\x02P+@\xe2\xe3\xca\xed\xf2\xaa+@gd\xad\x88\x92\xeb*@\x98\xb1\x0fP\xaf\xe3*@\xf1\xe2\xe1rg\x15+@\x86e\xe6D\xe5\xd2,@\x12\x18Y\xbf\xd8|/@\x1eU=F\xd6t)@Q\x98\x895\x08h,@\xc9-.\xdc3\xc9*@\x83\x96gA\x98w+@b\x90[D@\xf4,@\xbd)~H\xf4\xf7%@\xc5\x86\xc39\xffu)@\x7f\x15\x9dv\xbd6+@~\x87\x9a\x98\x12\xa5)@*F\xc3\x8b\xc5\xf1\'@1t\x17\x99\xc1\xf1%@\xb9\x1c\x8b(T\xcc%@\x9c5*7\xb2\x83+@\x89VK\x81T\x00,@p\xb7\x0b\xed\x19\xf7+@\xc1\x05\xb0\x1d \t,@\xaaO\xb5Zfn*@\xe7\x92\xdbR5\x0c,@b@\x1a0^\x1d,@\x97\x19\xeb2\r\x06,@\xe2\x82\xd5\x05P\x0b-@\xb0MW\x14\xd8\xd5,@R\x1c\xce\x84\xf7b.@\xed\xff\x80~A\x05+@tX\xff\xd7\xb6G+@\xc9\x9cVP\xf2\xe4\'@\xcb\xdbP<\xe3b*@<<\xeaHr#+@E\xf3>c\xc5p*@lt\xfda\xcdN+@E\xeb\xc8a\xaf/(@z\xa8\xe8\x86\xa6\xe0+@\xf7s\x81w\xeb\xa8,@\x13\xfd\xcd\xdb\xad&)@\x86\x9a5<"\xb1+@s\xda\xe5\xde\xb9\x13&@\\\xbf\n\xbb+\xc9)@x\x1d\xd1\x16\x13u,@\x08\x8a[\x12x\xef*@Y\xccE\xafr\x9b\'@\x9b-\xbbM\xca\xa7+@\xc6=>\xf8K\xd0+@Q\'Zp\xeb\x1d&@3\x01r\xcds\xf1%@\x14\xbep\xc0\x83\xdd+@\xaf\x07\x91\xb2J\x17,@\xda4\xcf\x1a\xe4\xd7(@\x01\xb6\xe8\xa6G\xa2\'@\x7f\x13\xb1\x877\xd8+@\xee\xa1\x91\xbaS\xe6+@\xcd/\xebuZ4&@ZZ\xf5\xc0\x88\x15,@\xa3\x06\xa2\x8a}\xc2\'@5\xbar\xd3\xe7\x8a*@\xe1\x9e\xa29\xeaT*@\xed\xed\xea\xddp_,@|\xe4\xe63\xcag+@\xb0\xe0\x17\xc0\xde\xec(@\xd6:}cM#*@]i\xf4]\xfa]\'@\x85\x15_\xb3mZ*@#\xd6`\x88\xfbD+@*\xd41\xd4\x8e\xdd(@\xb7\xd0w\xe1\xec?-@\xef&\xf5\xfbV\xe5)@\xca;\xae|4\x1c,@\x80T8\x12\xb4>+@\xe1\xc2!=\x9e\x82(@\xf1A\xccM%\xe2\'@V,\xff\xdf\x0e%,@\xf3\x94cd\xec\x04&@\xfaYy{\xb3\x14,@]\x0e\x15~\x16\xd9\'@\xf6^\xc5\x0f\xee\xe2\'@\x82\xa8r:\xc6\x08,@\x94\xfd\xe7\x1a<\x1c,@\x82C\\\xe5\xa9@(@\x1br\xc7\xc9\xf9\x0e,@\x9a\x1dD\x98LB*@M\x91\xd3\x98\'\x91(@\x9d\x85z\xaf\xdd\x80(@^\x127\xa9\x05\x8d)@Y\x98h\x8d\x0c\xe8+@\xca*\xad\xc9\xb2 ,@}.\n\xa9\x15\xe0+@R=2\x008\xf2)@/\xfd\xfa\xb3\x98@+@\xc5\x91\xa14\x90\xd8+@\xed\x1ds\xd1\x0b\xe8+@\xe83\xd3\rl\x87.@WVY\xd1u\xa7(@\x0cP\xc3\r\x13\x1a,@\xab\x8d\x8e\xc36K*@+\xe7\x02m\xc1:+@\x0f\x99\xdd&\x8e\x12,@\x89#q\xce\xcc\xa2*@\x87\x0e\xe5\x04\x1e\x7f(@\xbf\x1bMD\x11\xea)@\xf6\x16J\xce\x06"%@\xc8\xdaU\xa6\x00\xcd+@\xbd\xeb\xdd\xfe\xa1s(@T\x90\xca\xf4\xda\xe4(@\x04^\x16\x86\x814*@\xceoi\xdf\x8db+@e\xb6\xa1\x02%@+@\x85\x94\xee/\xc7\xc8(@\xe6\xd1\xa5\xae\xfe..@\x1a\xd7T\x08o\xb5-@+\xe8\x02".N)@\x83+\x1e+\xac\xcd)@\xa7p\xa9\x04\xd3\xfc\'@\xd2\xcb\xb3\xa0^\xce(@\x0f\xbb\xec4Bp(@H\x1e\xe1\xe4"E-@\xc3\x03v\x97V\x7f+@\xbf=\xfc\xa2\xf2\x92/@\xec:\xf8P~\xfa)@\x0cH\xcf\xbe\xcf9,@\xbc\x18l\t\x07#)@O`\xfb\x81\x91\x94+@s\x99J(^\xcc(@\xe5F\xa6\x04\xce\xc7(@\xaf\x83Y\xb5Y\xc0*@\x89<\xa1.K[+@\x10c\x02`\x81A-@\xf5\xd2\xe2\xb9(L+@6s\xbbE\x9fE)@4\xf5\xb5\xddI\x1e,@\x85\x01\x11P\xb4\x06,@u\x17\x84z\t\\)@\xd6\xf3G\xf8p\xd5-@\xc7]p+\r\\+@we/:\xde\x19,@\x89q~\xab\xa98&@E\xea\x8d\xbf:U)@*\xe3\x98\x03N\x95(@?X\x9a\\\x1eC+@Q\x94!X\x8f\x1c,@\xd0#\x05\xdf\xceY(@SD\xba\x01\x0c\xe6(@\xcf\x9b\xb8y\x1ad)@\xde\r\xfd\xea\x94Z+@\x03_\xf0\xdc\x80\xf2)@4\xffsS\xe86-@\x0cQ\xb0\x1fIS)@dJ\xab\xeaW\xa0*@\xf6\x1d\xcav\xee?)@\xa8NE\xd8\x81\x00,@g@5T1\x07,@8\xe7\x86\x11\xa5}.@I\xcb+\x8f\x003+@\x93\x04\x10k\x83\x00,@\x07\xae\xda\xca5\x0b,@\xb2\xfe\x1cm\x05\xf8)@O\xe9\xf0\x84,\xce+@\xc2\x9d\x120\x13\x19,@0\xd3\\\xec\xf8e/@4\x07\x1c\xac\x85\xbe-@\xc1*#N(])@\xa7\xd4$\t{\x9f)@\xefj\xbe\xb1\xad\x8e)@\x99\x18\xd4P\x92\xbe+@\xda\x866i{\xa0)@\x86\xea\x83\x06\xe0\xe0+@[\x11\xc0\xfa\x1d\xc4,@B\xf3\x1d\x89\x03\x06*@Vdw%\xe2\x9b)@\x86\xac\x9cg\x80\x9f\'@$a\xe3P83&@r\x9c\xc15\xbd\x1f&@\xb2\x1d\xccf\x07\xc0,@4\r\t\xb1\x9d\x8c+@\x94\xba:\xc9\x119&@%4\x04M\xaff/@P\xa2\xc3*\xc3S/@4(X7\xbb4)@\xaa\x04Q\x7f\x87\xdf+@\x91\x8d\xf8\x05:\x18,@\x04\xd5)\x1b\xca.-@E\x99\x9a\x8af\x9e+@\x02y)k\x1f\xce+@\xb1\x8a\r\xdc\xfd\\)@\x8b\xb6\xb8\xd0\x8e\xb1+@b\x81\x04\xf4\xb1\xc6(@k\xf8\xd0\x06]C&@\x0fS,\xef\x16\xad+@$U\xe8\xc8\xd1$.@\x97Dz\xdc\x0f\xf2)@Q_lG\xc0e*@Y\xd6\x89\x11\x88^(@\x87/VX\xcd6&@\xf3W\x05\xbd\x1c\x15*@;#w\x10s>)@cn\x05\x808\x86+@\x95\xff\x7f\xb1u9)@L\xc0w\t1V*@\xcb}c\x14\xea\x93*@t#Z\xbct\x08*@\xc9;9\x86\xd3{/@IF\x0e\x17k\xf7%@\x1dQ6\xfc\x06\x95\'@`\xef\xf5R\xeby(@\xe9\xc3?x$\xcb,@P<bO\xb5\xd9+@\x1d\x8a\xe0C\x0bz.@>C\x84\xff\xa7^&@r\x96Gs\xd4-%@5\x13en\xbe;.@,\xf1\x04l\x9fu+@\xc5\xf42\x94\xb1\x8b*@\x9e\xaeu\xb0VB*@kx\xf6y\xec\xc6+@;\xf4>\xd3,\x05+@\xe4\xba\x99\xfd\xbe\r)@\x94R"\x17\x02\n+@w\x19\x1e\xe3%\xc9+@\\X\xe5X\xc4V/@I\xd9\x8d\x11g6.@:\xe0\xafT~\x19*@\xa4;&q})*@\x12\xafnm\xd0\x04)@\xf0\xadB\xf4\x83w)@\xa4\x04\xb4\xd26\xee*@\x1eQ\xef\x06\x8c\x81+@\xb48\r\x8a:\xc6)@\x87y\xc1\xf2\x97\x1e*@\xf0`k\xc5\xf3M\'@\xd8\\\xedC\xe9{\'@nn\x1d\xe3\x13:-@\x91u\x8d5\xc1z)@\xe4\xb12(S+,@\x8a\x01w\xfb\x19].@Z\xbb\x11\x18,\x94-@R\xedmm\xdf\xbf*@\x17\xd4S\x82\x04\xb6*@\xe5\xb5\x00\xcd\x93\xb3+@\\\x04.\xc4U\xbe+@\xab\xb9\x89\x9f\xce\xa6*@\x13\xccQ\x9fG\xf9(@\xef6\xdb\x17\x07\x94*@\'\xda\x9bn1\xa7*@\xfd-\xc4\x83\xa6O+@S\xd2\xb4\xd0\x85 +@\xc7\x12\x9c\x9cn\xa8*@\x82;\xa7\x9b\xf9\xb0*@\x06\xcf+\xd7\x99\x16+@\xee\x1c5g\xa6\xcf.@\xfa\xef\xc4\xd7\x86\x97.@\x0fJ\x87\xb3\t\xd9+@D\x94j\x17\xcaF,@\xcc\xf2\xb3%S\x1d\'@\xe9\x11&A\')%@\xa2\xba\xa6sH}%@\xe2/\x153\xf2\x14\'@\xf94T\x0cU\x02\'@\xe4\x17K\xdc\xb1\x95.@\xbe\xfb\x06\x04\r\x8b*@\x83!4\x1b\xe9v\'@\x15;\x97\xac@\x03\'@Y0\xd2\xa2S\xf1*@&\xa4]\x9f\xc4\x7f.@}\xe8\x1cu\x8dD)@\xf0,\x04\x13\x1d\x84%@\xf8\xf2\xba\xbd\'8+@\xd5u\x18\xf1\x8a"\'@\x8b\xcd\x87\xf5\xde\xe6&@\xbf0\xc0uc\xea&@\\\x99\xa8P\xf9\n-@\xb2\xd62\x14\xfc@\'@\xf3\xfa\xaeDf\xf9)@rb\x11\xde\x01\x16\'@\xb5\xfbg\xf2l&+@Y\n\x0c{k\xe0&@\xbe\xf8\x0b\x86\xf69&@u\xd7;\x1bQW\'@\x9e\x10\x7f\x1a\xb2\xf1&@\xd8H\xde$WR\'@@\xa1\'d\x01@-@\x1f\xdegw\xc6\x02,@\x03\x0c~\xdc0\xf3)@(:\x1a\xc77\xff)@>v)\xc9Lf\'@\xd6w\x01)\xa5\x99)@\xae\xd9\x85\xfb\xfb\xae&@}S\xc0\x02U:&@\xf3\xba\xe5U\x96\xf2)@A\x8a4w9G&@\xdd\x08a\x04V\xff&@sDx:\xa3\xf4-@\x08\x9f=\xef\x1e\x95)@z\x87\x94Y\xe0\x17-@\x02x0\x83\xa1\xb4&@\xd6\xf7c~\x9c\x9a*@\xbb\xfc\x83C\xf6\xe7)@.Zy\xf2^Y+@\x9d=\xba\xc3?\xc5*@/\xfeyNy6&@\xa8r\x95a\x97\x99*@\xe2-C\xcaY\x03.@\xfc\x01{\xc3\xb4\x13-@\x00W\xado\x7f\x07+@l\xf1|\xad=\xc2+@\x82\x9dLR|\xdd(@\xc2\xee\xbb\xdcn\xb8)@ \xe7\n\xf6\x1c\xa1)@\x8d\xfb\xb6\x89\xbd\xc0&@\x089\x12\xd3\xa3d)@\xc2l\x90\xc2\xb5\x1a+@*-\xdcZb\x1d+@\x93\xd4\xcc\xde\xe9/*@?Z\xf5\xe1\xefx)@\'.X;\xaa\x8b+@\xa2v`\x1e\x1b\xa3+@\xb7FZtdt)@\x98t\xaf\xab\xb6\x04.@/\xf6K\xf0\x8e\xf4-@\xd4\\\xaeQq\xf1(@7ps\x1d8y&@\x95N\xc9\x82I\xf7(@}\x93`$\xd6\xdd(@\xc42\xf1\xd9\xdd6*@^\x9fv\xeb\x9b\xd5,@\xe5\xa8\\\x9c\xc7\xa0)@\x94\xb7-/\xb7\x18+@\xe8\xd0\xdaN\x0b\x83+@\xdb\xd2\xe2\xb4t\x88+@\xf9B\x1e\x88j!\'@\xc0\xe5\xef\x0c\x8a\xb1)@\xa7X\x97;\x81u+@*\xb0\x11\xcc"C&@\x1cev\x91\xeb\xc0(@0T\xaac.\xec(@\x13\x88i\xa72\xa7-@1&\x13\r\xf4\xe8)@\x0e\x1a\xf9\xfegB.@\xb5\x8b\xb2\xd2H\x80+@\x17\x85\xeb\xbbiz+@\xeb^8U\x1c\xa3-@\x84\xea\xcbkal+@\x7f\xe4\x12\x93\x17\xf4-@\xc2\x05\t\x0e\xfd\xa0.@/\x97\xb5>\xaa\xaa&@\x8002DY\xbb,@\x04\xad\xb8>>\xd1,@G\x0c\xa9\xa2B\xc0+@2\x7fA\x0b\x08\xf6+@\x81\xe8\xce\xb8\x93\xcc+@[D\xb1\x0fo\xc6+@\x9e\xc7\xf4\xea\xa9?)@\xc0\xf7\xa6\xe7\x9a\xad)@\xf5\x12\x91\xf0&\xe5,@\xa1!7\xdeJQ,@\xe8\xa0\xde\'=\xff+@\xe4\x84\xe2|?\xf0)@\x7f\xd3\xeb-\xa6_*@\xf0;ub\x1d!,@\xab\xfe\x84a\xdf\x16,@\xac u\xbcU\xca,@Xy|\x82\xea\xd6+@\x86\xbcW\x1c&\xb4+@Z*\xb7S\xa9\xd7,@\xb3F\xfe\x05\x17\xfb,@W\x82x\xfa\r\xd4,@\xb8\xc4&N\xe5,,@l\xec\x00\xd2?Q,@\xed\x80\xb4#A\xf2,@r\xbcI\x83E\xfd,@\x9d\x0c\xb7\x1e\xbb\x17-@\xe5\xa2\x80\xa8\xab\xa1,@G\xf7MD*\x17-@~\xf5]\xdbg6-@\xe3p\xab\n}+-@8\xb2\xa5Ee\xeb,@Ja\x82\x02\xa5\xf1,@\x99Y\xc59\xde\xc8+@\xa1\x8fc\xc7\xab9,@\x97\x11fz\xa7#,@\t\x92\xbb]\xb4\xf1,@&\x07\x06\x8b\xaa<-@\xcb\xc9\xf0oj\xc9+@\x8f\x1f\xcd\x05B\x92+@F\x1d\x91\xf7\xa2\xed,@\x92n\xbc\xbf\xf5\xf7,@K\x13\xff1\xc0=,@\x7fl\xcde\x9f\x10,@$\xd5\xa3\xb9)\xbd,@_\xd2\xc9\xfd\x06\xb8,@NL=\xf7\x04\x9f+@\x84\t\xa9\xdc\xda\x15-@:uz0{\x8a+@\xab!K\xe4M\xd6+@\xad3\x9c\xf9\xcb\x94*@8\xeew\xa3X\x9f,@\x81\xaa\x8c"\xfd4-@-\xab\xb3w\x8b\xb5,@\xc5\xd9>m\xc9\xee+@\xb7X\xcc\x81=\xe9,@\xa4j\xd0A1S\'@L\xc8\xf8\xfb"\x89,@sh\xd3\x8c\x9a\xeb,@\xd9\xf2\x7f\x99%\x02)@C\xc3\x0f\x16oB-@?\x8e2OfD-@W\xed}\xc4!\xd8,@\xdb\xb5!.\xacr,@\xa4\x1e\x9a\xfc\x9f\xdd+@i\x18p_\xd0\xfd,@\xc3\xf4(\x18{\xac,@\xb2\x08\x15\x1a\xc8J-@\xac\x0f@l)\xfb,@\xbdJUS\xbf\x85,@:Ck\xb8KN-@\x8c\xc3\xb0=\xe8\xf0,@\xea\xe5&Jm\xf5,@\xe6\x87;\xcb0[-@\xee\x86\xb2\x07f2-@\x96@\xa52\x07<-@\x1f\xd4j\x85s\xe7,@]\xc6\x11\x95\x95\xf2+@\xab|K\xe2\x92\xf7,@\xefm\x94\xa8kE-@\xae\xc6x\x90\xaet-@%G9\xdb\xbe\xe8+@\xd5\xd4\x94\x9d\xbd\x0b-@\xc0\xd8\xb1\xbf\xd4i-@V\xf1a\xf9\xb2\xe8+@4|\x934{)-@n\xd7\x835\xf2\xe4%@,J\xdcT\xd6\xb1+@\x96\x99?\x13\xe0\xc2%@m\xc7\xb9\x05P\xc9,@\x08P\xd64_\xac,@\xc5H\x01\x06\xf87-@.\xef\xf6\x888\xb2,@l\x92r\x13Y\xe1,@d\xb9\x16{\x14\xc9,@JEs\xa4\xbc\xa8,@\xcd\x9b\xd6>d\x16-@6\xa6\xdd\x18\xf0\xcb,@\xf7%}\x07\xc7\xe8+@\x1a3\xef\xea^\xbb%@\x0c\xd9B\x1f~\x9e)@z\x02\x8d\xa7up)@\xf9\'?\x11\xda\x1b,@]\xb6\xfdi\xc4K/@\x8a\x8e\xb8\x1aU\xc5-@uDY\xc3\xe4\xf2-@\r\xef\xf1\x98\xd5\xe0-@X\x99\x9f\xbf\x80\xc4,@y#\xbe\xc6\x82\xb4-@\xf0\x11n\xddG\x85+@\x0f\xd9\xc0>\xc2y+@\xd0\xa4\x03\xfeQ9+@\xb8\xd3O\tK\xd4-@X\x9c0\x7f\'\x91+@\xa4u\x9a\xc4\x89B&@\xa6\x9fk\xf5\xc30+@\xe7\xd2V,\xe0g/@\xd7\xa5)\xd7\xfaQ+@\x04\x15\xf91_\x03+@ts\x96\x15k\xc1,@]\x13\x1b\xe9\xb4\xa2+@\xf5vR\xab1c+@\x82\x86\xe7\xb2[\xc5,@\xee\x18\xc0\xfd\xd3),@\xca\xaa\xf3>\x0fH,@\xda\xec\xdf\xff\x86K,@\xaa\xac\xd0\xdf\xf4\xd5*@\'\xf7\x14\xc4\x9d\x99+@g5"\t.\xff*@\x12{7e\xe8\xa7)@\x881\x8f\xbfV\n-@\xcf\x88\xc6\xa7\xae\x03.@\xc7\x86\x83\xae@\xa8-@.\xc6\xe8j*\xad-@>\x8f\xb9il\x07+@\xc4.\x9aE;#.@Kk\x82\x1dc\x97+@\xb9cF\xa7+\x8f-@\xea\xf7\x84\xf9\x93\xc4-@d\xaa\xce\xb1\xfe\x02+@\x95[\x90\x91k\xf9-@n\xe2PSfn*@Y\xa1[\x86<\x01.@O\xec\n\xbeG\x1d,@u\xd7\xf9\xa7\xa2\x07,@\xf2K\x10\xcb\xcd$.@E\xf6\xb8\xf4\xcac*@.\n\xfd\x1ee"+@\x84\x01\xbfE2\x1f.@[2\xe4Gt\x03.@\xc8\xbe\xeb\xf2#\x97*@\x0b\x06\xb8\xb8_,+@y"\xc2\xd4\xcb\n.@\xac\xc8\x15\xb1Ap*@\xa5\xa17x\x0b\x81*@\xc1\x03\xddc\xce\x17+@;\xd22]\xbe\xe6,@\x83\xcfK\x96~l*@A]|\x7f\xcfK-@\xd8\xd1\xb9\t\xeb\x0f.@a\xb7b\x92|:-@\xf5\x1b\x1dJ\\\xb4-@\xc5q&\x96d7.@ \xa4\xa3\x18\x13\xcb,@9\x07p\xe1S\xf7,@\x92\x0ck2\xfe\xbe-@\n\xcd-i\xb4\x97*@\xd6kb\xb8B6-@fA\x03k56,@\xc0q\xdf]\xaf\xff\'@, \x05\xb8\xc3L-@4\xa1;\xf6\xa69,@\xc2\xa8\xa9L\xe4@-@\x8b\xf4\xa6n\xff\x85*@\xde\xdb\xab\xfc(\xac+@?\x18\x04}\x0bB,@\x8a!\x9c\x15\x17\x8b*@=\xd6P:]\xfd,@\x8cm\x9f\x1a\'U,@]\xbdnI\xb8\x98*@\x11\x8b\x05\x18\xc8\x97,@\x03\xf5\x05\xab\x89d*@Dz\xe2s\xeb\xa8*@J\x12)\xb8\xa0\xeb-@\xcd\xdb\xc3\x13?\xe2-@f\xc3\x94w\x86\\,@l\x8c\x92n\xe7Y-@\xc7\xe9\xc6\xe4|T-@\xe0\xae^\xa1\x10?+@\xa9~\x9d\xd4\xdb\xef,@\x93C?\xd7U\x1b,@\xc0\x80\x08i\x947+@J\xb6\x89\xae\xf9\xa1,@~\x8c\xd9q\xf1\x1c,@\xee?\xe8\xceo%,@\x08\xf9\xc3\xef\xac\x0f,@N^\xbe\x8b6\x10,@h*B\x8b\xa7\xae,@\xa2\xae\xdf\x15k\x02,@j\xe0W\x8f\xc65+@cH\x86\xd8\xfe\xe9+@\xa53}\x14\x1b\x1f,@{\xcd>I\xe4\xf8,@!\xd2Yy\xcc\x19,@\x16\xdbu\x7ff\xe8+@U\x0f\xd3\xe0h9+@\x14\xac\x8e\xa1-\xed+@\xf4\xb5\xeed\x95\x18-@KE\x848Z9+@5O\xf0\xea\xdd\xc5+@u\x99\xf6\xe0L\xbc+@\xe5\xa5V.\xba\xe2,@\x01\xfa\x92n\xa5\xbc,@4\xc4\xd3\x13;m,@\xd8\x02\xd6\x88\xb5L*@9f\xa5\xcd\x9c\xbd,@\xe2\x13\xf0s`Z*@\xe4o\x90\x8d\xb2\xcd+@w\x92\x1c\xd0\xc55*@\xaf.X<\xbc\x03-@Wb\xcf%L\xd9,@\x7f\x8dTQ\x03\xa9+@B\x17\x06\xd5<\x8c+@+f\xc8\x0c\xd9\x8e+@\x0cs\xbd`\xdf\xc3\'@\x00!\x8c\xb6\xa0q)@\xbf\xfa\x08-L\x0b-@!\xe5\xcc3\x82B+@\xa2*\x8e\x1e\xd7\x18-@\x9do\x9d(\xdf\xd8+@,\xfb\x8f\xe7\xf2\x00,@\xa9z\x98\xc2\x8d\x0b)@\x05\x94t\x82\x84<-@\x94\xa8\xf7\x18\x01\x86)@\\\x9b\x0f\xb2\x05\x02,@\x18\x0c\x8d*:\xf7)@\xe1Y\x12{l\x00,@]$\xf7\xe75\xf8)@\xb1\xca\xe1\xc5\xa7W)@\xa3`\\\x81\xbaZ)@V7\x80\x96y\xc3+@\xb7\x8b\xe2\x1d\xf2\xe1+@/x9\x05*\xfc+@\x7f\xbf\xc3%(\xb7+@M\xdd\xa3\xff\xed\xf0+@\xc26M\t\xfcH)@i\xd00\xa3\x89d.@Q\x8f8Ik8)@Qh5\xe0B\xdf+@\xeaQg]\xcaR)@\xb4\x1e\x1e\xfc\x96\xcd+@\x0b[\xad\xb8\x03\xd4+@\xa1\xc6\xf3Sd3.@\xd7\x18\x99\x9a\x94\x89+@\xa1{\x07\rxr-@\x8d\xa1g\xa5\'\x13-@C\xab\xf3?\x8b\xb7*@U1p\x95\xa2\x17+@\xe4\xa3,Z+\x17*@E\xd8\xf8qy\xd7*@{R?\xa9\xbe\x01*@v\xec6\xff\x8c\x08*@\x96nDl!\x12+@\xaa\xed\x04\x81qr+@L\xdf\x9e\xf5\x10\x12+@\xc7+eF\xb7\x05+@1M\rv-\xde+@\x87K\x8f\xecl\x00.@*D\x14"\xc4\xc1*@\xb1\xfd\xeb\x0f\x928*@/\xaf\t\xfc\xeb\x82+@\x1c\xdc;\xde\n\xe7&@9\xa6\x9a\xbe\xb4z)@\xb7\xb3\xf0\x8ch\xed*@\x81\xd7\x01E\x8c\x06+@\xd2o:`\xe4\x82+@\xd9\xf9c\xc2\x93\xae)@\x98\xfc]{\xb2\xc9)@\x9d\x7f\xce\x19\xfdW\'@]\xbd\x0c\x8d\xd5\xe4)@R\x04P\xd1\x8a\xf1*@\xad[\xea\xdb,\x05)@6\xda\x13\x98V\x00)@\xc35h\x06\x9cE*@{\xa0\x85]\x96\xc0*@\x92#\xde\x85\x0b\xb9*@y\xdd\xa1Y\x14\x94*@\x8f\x8a5B\xdd\xe8(@\xce\xa3?\xff\xdc\xee.@cyx\x97G\xf9(@RY\x182\x19\x95*@\xde{\x86V\x8dA.@\xd3\x0e\x90\x0b1P+@W@\xf8*\x83\x8c.@\xdb\xcd\xb9\xa4/s*@)\x0bh\\\x9f\x87.@\x12\xfe\x99\x03\x0b\xb5*@Wx\xcd\xb5\xbe\xa9,@]\xe9\x8bh\'l,@\xc4\xcdB=\xbb\x10\'@e\x86\x05d\xcf\x86*@\xb3\xd1So\xed\xef)@\xfd\xcf\xce:^%*@\x01\x99\xfedf\xf3)@\xfeZ6\x10\x93\x8c*@\x8a\xa4\x94\x12Q\x03\'@\x07s\x97\xdc\xbcd.@\x0fA\x98~\xdb9+@\xe8\xc7\xa5\x05\x0f\xc3*@e\x87\xf1v\x8c\\.@sf\x08\xcb]\xe3&@pG\xa9_B\xb9*@\xcc\x93h\x815\n)@F?v\xab(\xdd*@<o\x06\xbc\xa0\x03*@\xc2\x8d\x05p\xe7\xf2)@H?\xf6o@y)@\x05)\xa2\xb0\xc7\xb7*@:xxT\x83\xc9\'@\xa2B{zO\x94)@p\x85\xefzGY+@\x1a\xae\xb6\x8d\x0c\xc4(@8b\xfe\xf6*\xf7)@\x89\x9a\xde\xe34\x1b+@\x12\xb3\x15{\t\xdd(@\xeft\xfe\xa6\x9fk*@\x94/OL3|)@\x93x\xaf\xcb;\xa3+@VW\xb0X-0*@\xbe\xb6\xe4<\x7f\xd8)@\x92\x82J\xfb\xc7\xb2\'@\x83\xc4\xba\xe9G[.@\x9f\x8b\x11\x00\xecl,@\x95\x82\xdd\x03Wz.@\xbd\x01\xeb\x9aq\xe1\'@\xaa\x9b\r\xe6\xcf\xa2\'@\x92K\x8d\x81W\x90&@\xdc\xc99&\x8a\xdd(@\xce\xec5\x92\xebR*@\xda\xc6\x87\xc1\xb2\xf3)@\xef\x8b\xc4\xaaR\xd4(@|Q\xca\x8f\xc8Q*@T\xe8\xa6\x059\x83+@\x11u\x81\x1c\x99\x82&@E\x06f\x05\xb0u+@\xa2\xec\x082\xe4\xed(@\xe9\xdd\xd3\xa2 \xd1\'@\xd6:}cM#*@\x9b-/\xd7d\xa6.@#\xc4\xbcH~s+@ej\xac\x15\x12\xe8)@\x19D\x02\x81V"+@\xb4\x86$a\x0cE&@"\xa5\xb6\xcc\x01\x81+@\xac\xa9\x15\xd1T\x80.@<\xd9I\x84\x1cZ)@\xf1\xdfeN\xdc\xd8)@6\xbb\x91\xf5\xd7\xaa&@\x15\x912\x8f\xa6o+@[H \x9e\x04\xa2.@\xa7z\xe7>\x11\xe1\'@\'\xae\x16\x17V\x87(@4j\\\xc0\xd3\xcf\'@\xcb\xde\xe3r\xac\xea(@\x89\xb8\xebQ3B*@\xee\x95\x14\xb6\x19\xff(@I\x02z\xc5R\xb9&@z\xc7@*\xc9\xce*@F_\xac\xa1\x03\xc5*@\x05\xae}\x8a\xd5\xa7(@\xed\xa8\x8ev\x17@&@\xb3\xb2J\xb8I\xb8&@C\x82\x1a\xa7{E/@\x11\x02\x8by^\xc4*@\xff\xd4\xef\x1e\x90\xc0+@\x89z2\xa0\xb8K&@7\xd5\xaf\xa1\xc2\x7f(@G\x83sjs<&@l\xc2\xdeQ.\xaa)@g\xca\x943V3&@G\x01y\x1ei8&@\x9ft\xbd~\x90E)@\x0c\x1e\xb2\x03\xa9\x06,@D\x14@O.!+@[\xa25\xf9\x16\xe0(@\xbf\x1e\xe7A;\x8c)@b/\x8br\x1b\x07)@p\xe5\ti\xe69(@7\x0f\x7f~\xc5\xee+@W\xd9\x9d\x86\xf6\x0c*@\x98\xab\xb3%\x7f\x1f&@\xa1\xf2B\xbfnM)@\xc0_\x9f\x97h\x0e*@E\x87\xcf\xbc$\x08)@"\'\xa5\xd5\xf8*)@\x0eW\xf0\xf3\xb2\xbd(@i\xe9\xf3\xd9y$*@\x9e\x00\x80\x1d\xa07&@\xd9Uc\x0cI\x11(@\xd8/\x1e\xb8f\xa7(@s\x01g\xba\x87\x96)@\'\xeb\xb3\xb7\xf4=&@`N\x8asLQ&@\xad\xef\x1cg\xcah*@\xc7\xf0\xc6\x14\xf7&&@\xd4\x0c\x9e\xdd,8&@\x1c\xc3\x98\xc8\x80:&@\xd7\xaf\xe5\xc5>J&@n\xad\x8fD\x93B&@d"o\x04g\x8e)@t\xfa!\xef\x0b\n+@~/&\xda\x93\x96*@+\x19Vd\xf8\x00)@\xbe\r\x17\xc3\x97\xcf)@\x1co\x8e\x07G\xb6)@%\x00+\x1d`b+@\xe9\x94l!\xef\x8c)@\x90\x92^?V\xdf(@=\xdbc^\xa7\xe3(@\x82\xd0w\xd6\x07\xcd*@V\x04\xaca\xab@)@\xc7o\xd0\x0b\xaf%(@\xda\x04\t\x1b\xc5\x9f)@\xa2a\xed\x82M\x0c)@\xff9\xeb\xa3\x92e*@\x13D\xe1\x9f\x9b\x13)@1}#\xb3\xc84/@+\xec\x96\xf8\x897/@<]\x9a\x9d\xa7\x0e*@\x98Ml\x80bx/@\xefz\xf0Mk\x84/@\xae\x14\x12D\xc0\x0e&@\x94\xc2\xfaC\x8c\x86/@Q4\xce\xe6\xe33&@\x13\x9a\x0b\xd8nM)@1x?\xfa\xae\xf4%@\xc6J\x1b\xed\x1b\x12&@\xa4\xeb\xbd\x80T\xf0*@\x8b_<\x99\xd2T*@\xf8\xd3Y\xe7\xd8\x1a&@~\xaf\x00\xfd\xe8J(@8\x8bNd\x11Y*@^\x19XS\xe2\x8b/@6&\xbbvJN+@Cp\xa3\xf5)G+@nYER\x7f~/@\xc5\xda\x04\x96\xfdl*@\xd3t\xcf}q\xf2\'@/\xfch\x87\xee\x08)@\xb9\xce\xe9Z\x0c\xdd(@\x01m_\x87\x19\x8c(@\xad\x88\x12\xa8<\x8b)@\xa5\xfbS\xc6:S&@\x1d\xd4>\xd5\x00\x81(@\x04\xc1(\xf0\x85\xf1%@\xb7{\xf4\x8f\xf7\x14)@\xad\xa8,\xa4\x83\xc9)@\xd6\xc0\xac\x89\x11\x13&@[\xda\xa1\x8a\xdc:&@\xfal\xb7\x7f\x9e\xf9(@\xfcy\x92r\xe6\x15)@u\x9e\xdc_q\x0b+@W\xe0DNr\x1c+@\xfd_k\xe4\xc2\xd9%@w@\x05\xc8\xf2u)@\xc6/\xd9\x8a\xc3u)@\xd1b\xee\xad4\xf3%@\x93\x07\x89\xab9\x02&@\xcc\x90\xfa?\\\x07&@\xff\x7fn\x89ue\'@>\xf4\xc2p\xaf\xd8*@\x05U\xc6\xe4\xa2\xee%@G\x18Tz\xab\xda%@a\x0c\xb2u\xdd\x87)@X\x811O\x17\xe4%@\xcc\xb3\t\x15\xf9_)@\x1e\x8b\x8a\x17\xee\xe4%@\x02\x80\xe8\x8b\n\x1a\'@V\x02\xd8R1\xd5(@H}\xd0qL\xd6\'@\x99G\xc2r\xd0\\)@1\xd6?\x9a\x7f\xc4(@\x0e0[\xb2C\x02&@\xf5\x0b\xbc\n\x8cg)@b\xb7\x8c\xe1\xa0\xf6*@\x8d\x8e\x8c\xb1\x82n)@8Q\\q-\x08+@(^$~\xa1\xec*@@\xdc\xac\x82\xfd\xfd\'@\xf8\xb1a\xd2\xb2\xed*@\xfa\xad\xb0\xc7\xbc\xf3*@}s\xee\xf2\x9d\xe0%@\xa2\xb9u\x9d\xcb\xfe(@G`\x14\x92\xecO)@w\xba{\xe1=\xb5(@\x8a\x80\xb4\x0c\x0f\x19\'@\x88\x9a`\xa7?\x88\'@\xe9;\xab$\x0c{\'@\x96\xf0\x04s\xe8\xa7(@\xb7_1\xb3RG*@\xfa\xff#Q\x8b\x19+@\xe253\x96m>)@\xaa&I3\xa7\xa1%@\xb1H]\x92gI*@2\xf1\x10\x15\xda\x82(@{\x08s\xca\xb4k\'@R4\xff\xf1\xe2O*@s\x94)<{\xbc\'@=\xcc\xdc\xd2\x8f1*@\xc5\xc1\x8fC\t\\\'@\xb8s\xa3Hb\xf2(@\xf6W\xde\xc0m *@\x19y\x85\x983\xb7%@2w\xc3\x93u\x8a\'@\x19_d\xda\xc0R(@\xea\xebE\xe4\xb3a\'@\xa6&\xe3\x86)U\'@\x12e/\xb3\x90\xe4\'@n\x07?z&\xa8)@a\xf9\xfb\xe7\xdc\x83%@\ne\x9cz\nT%@\xec\xa9: /\xd7\'@\xb5\xe6\xa0\xaaX\x1a*@\xd1p`\xfa\x0fh\'@uf\x0c\xc1\xb5#)@\xcc\x8c\x85\xd7\x9d\x06)@\xb8j\xb6\xc7\x96\x0c)@\xb3|b\xff!\')@\x9d\x18\xc4\xe20a\'@\x18\xff\xca\xe8\xc4\x0f)@+, \x84\xa5\x04*@\x01\x17\x94r\xdc\xa4)@T\xcf\xdb\n`\xcb%@\xa8%/\xf4\x8e\x10*@4\xe4ETu\xe9(@\xc4z\xd3\xf1\xeb\x8e\'@\xe8l\xa3\x17\xe1\xd5%@\xb0\xbd]L}\xda(@\xba\x1eU\xa1\xb20%@;\xeb\x85\x98\x94\xcc%@\xdbr\x9b\x8aQ\x8d%@\xbf\x8dH\x067\x8f\'@\xddj\xe1\x00\xda\xab\'@I\x1c>h]\x94)@N\xe3\xf0G\xa2\xda(@\xe7\x851\x05A\xd1(@\xe6\x0e\xd0\xc7\xf0\xfa(@\xd7r\xe5\x97\x9d\xbe)@\xe6\xac\x1c\xd1\xe8\x9c*@\xccF(<\xa8\x9f\'@\xb2\x97A\x1e\x00\x9b\'@\xb7&\xe0PM\xb6*@\xbc\xad\x94\xc8\xd0\xe7\'@\xef5;\xae\xbe\xa3\'@(\xaa\x952\x80\xd8*@\xbe.\xd5\xeed\xa9\'@0J3%V\x9a\'@I\xb2\xaa\xc2\x89\x91(@z#v\xca$\xd5*@\x80\xe4\xed\xe6\xa5\xb7\'@\xa0C9\xe6\x91\xc2\'@\xfd\xdaC\x130\x9c\'@?S\xda*\xc8\xc7*@\xda\x92:<\x18{(@\xf9\xd9\x0e\x17\x84j(@\x83\xf1\x95Y\x83[(@\\1\x82E\xea\xe5\'@Og\xf1]\'\x97%@\x93\x91\xb0S4h(@y7\xa7\xfe\x90\xdb\'@\x85\xb7\x18o2\x9d(@\x99B\x11\t\xfe%)@T\xca\xd3\xa3\x1e\x94(@\xf9d\xa7BQ\x8b(@z\x9f1\xc5\xb0\xcc%@bM\xbc\x9e\xaa\xa6,@\xca*\x0em>\x19&@\x988{?\xdf\xbf,@H\x0bJ\x86\xdd\xe2*@\t\x17\xbe\xca\x8e\xae,@8\xa3\x01\x87\xfea\'@Y\x1e\x0ca\x13\xd5,@\\\xc8C\xf0\x17A*@\xcf\xcb\xcb\xfdpJ,@\xe9\xa6\x94\x1a4B)@\xd9>3\xba2,-@5\x1e\x12\xf9l\xd5,@<\x93S\xce\xaa\xea\'@\xd4e\xe9V\xee\x13)@T\x92\xe5\x03\xeb\xa0,@m\x9a/ )V/@\x14\x8d\xc7\xbb\x81\xb7,@fb\xfa\n\xa3\xf2,@\xe03\xf4\x1f\x0b\xfe+@\xc8x\xaa4>A.@\xebv\x19\x99\xec#-@\xb1ke2\xab\xa7*@\x84\xc2\xb3C\xf8\xc9(@\xdcx?0Z\xde+@\xba\x0e\xe5Y\x9fs*@\xba&\xf6R$(&@\xc4\xf4U\xd9\xe8\xbd*@y.\x07x\x16\x1c)@VCr\x83\x8c\xd3+@&8\x147\xc6\x16.@\x86\xea\xa2\xc2\xe6\x82/@\x81\xd7\xc3`\x9fm/@\xa1a\xd1\x16\xe7U/@\x1bp\xa5xw:/@p\xbe9\x03\xaeY/@$S\xa8\x9f\xac\x19/@H\xef\xf0Ve\xa5.@\xe5\xd0(\xcc\xfe`.@o_U?\xf9\x1c/@\x8d\xcf\xca\xf7\xc5N.@\xb0\x84Q<\xe1~.@\xd0-^\xcd\xb9y.@\xea\xcc\x90\xab\xec[.@\xdd\xb9\x03\x87\xef\xf6.@\x08M\x99t\xde\x88.@G\x18P*\xe5@.@\xa3\x98\x8f\x7f\xf1=.@\xed\xe2\xa5~)\xf7,@\xdb\xb6\x9c\x1fC\x14-@m\xc3i\x1f\xda\x02-@\r\xc8v\x0b\x8d\x10.@\xcf\xeb\xcf(\xa0\xe5,@\xb7\x9a\xf0z,\xe2,@\x89\xb7\xec\xb3\xf1\xe2,@L1\xe1Vh\xca,@C\x96\xa1Y\x06!-@N\x1b\xb3\xffN\x1f-@s{\xb2\x8f\x8c\xdf,@\\ g\xcfG\xf2,@>\xcf\x9e\xcd\x82\xf3,@\x03\xf3@R\xcd2-@\x8cD}\x03?\xbe,@\xbc\x07\xcav\xc5\xa9,@U\\FL\xbeL-@\x91\x10\x8c\x0b\x91U-@\xdbr\xbf\xe3\x04\x18-@tk\xfaG\xb9\x15-@*\x01&\x19\xc4\xc7,@\x8a)ApL\xa9,@\x08:\xfc\xe1\xda\xa2,@{\xf7B\xa9\xb0\xe1,@.\xd8\xf9\xa9\xb8|,@\xb3M\xd1(\x94b-@e|\xe4!~\xd2,@\xa4yI\xbc-h,@\xf3\xb0@\xf6NY-@j\xed\x97r\x03],@\x82\xfc"e(\xe1-@\x15\xd4\xb0\xb1\xc7\x97,@\xed\x083\xfe*^,@\xd2$\xd8\xc5\x9dY-@~\x93+\x0f\xc3\xed,@\xa2\x0b\x89\xaa\xde\xd8-@a\x1f$\x00\xce=,@M%\x00/\x03\xd3-@\xacu\xb5\x0e\x06G-@\xb1Y\xc1w\x05\xab\'@@\x13\x19\xdc*\xe2,@&\x94\x07\x8b)\xe3\'@\x8eb\x968\xac",@\\\x18\xa3\x00y5-@w7\x95]\xcb\xef,@\xbc\xb0X\xea\xb8\xf5,@\x0e\xf6\xc8\xfc\x8b\xc3,@\xe6\x81\xe9\x1a\xa1\xca,@3\x9dA\x00b\xc9\'@j&\xe2q\xdb\xcb,@#\xb8/\xb51\x0f.@\x08T\x7f\xf7\x937.@\xd3\xc7(\xcdu\xc5(@N\x85\x04\xcd\xbb\xcd,@\xe9\xa7\x9c\x10\xbf\xa8\'@T\xedMsN\n.@\x8c\x8c%\xc2\xf7 .@\x9a\x16j+\xe0%.@\xe4\x92\x1d\x89\x89\xa4\'@v\xcf2\x10\'\xe0,@\xe9\xa1\xc3)\x81\xc5\'@\xf3\xc7\xac\x98Z\xad\'@\xf5\xc0&\x01U\x02.@9\x1f\x00\xd6\xe2\\,@\xba\xf1\xc5\xfb\xcf\xed(@\xeb \xde~\xf7V,@\xcb\xee~\xfd\x815(@\xfe\x06=f.\xc4-@\x1b(\x80\xcb\tD,@\xd2\x9a\x0f\x03\x99\xed(@;*yl\x0e\xe6\'@Yl\xfb\x1f\x067,@$\xc7K\xcfa\xec(@\xb28U\xed\x92\x91(@A0\x10\x8e_,,@^\xbe\xbf\xcd\x95x\'@\xf8k\x1e\xc1b\xb7-@o\x1c\xef\xbdZ\x08.@\x9eW\x07\x05\xe3\x11.@\x10}\xab\xd0\x8c\xfd(@$\x97\xb7\x17\xd7#.@f\xe3\x9emr\xa5(@\x87Z\x0b\x86\xde\x03.@l\xff\x92\xf07\x0b-@\xd8\xa8\r%e\x06.@\x04^\x12\x0bj\x03,@\xb4\xc0\x13+\x87\x17,@jB\xc9\x98\xe0\xfc+@\x93\x07\xe9\x9a\xe7\x06)@\xe4\x18\x88J\x88A,@@j\xa2\x96GF,@\x01\xd3y}\x93\xd8+@\x10$\xf90$\xfd(@+\xf3\xab7\xfdX)@a,\xb4\r\xa0\\)@=`b1e\x12(@6\xc91\\\xda\xba,@\x82\xec\xc1\xcd\xd8\x12-@=\xd6\xcfe6\xc2,@\xf6\x9c$\xe3#2)@\xd1\xbdO\xdc3\xc7,@\x84\x1d\x92\xa2\xe1\x8c)@\x8f"\xd0\xc1o\xb7,@\xc3v:i\xbf-)@\xef}\xfc\xfb\xce\xe0+@g\xf3t\xb3#\xb2,@2!.\xce\x04@)@\x18\x84\x1c}D\'(@z\xe9O\x9b\xa4\xb7,@\x04yg\xfe\x01F,@\x8a^\x95\x15\xe6\x0b)@X\xcdgZ\xda\xa1,@I\xf5\xde\xfa):)@i\n\xbf\xa6\xadI-@\xa1GyF\xddh-@\xe9~\x0b\xb1\xbdF-@\xedY|0\xd2T-@\xeb\xfe\xbd\x07\xe1M)@\xb8-\x9b<=\x00)@o\x11<hhL-@\xb3i\xd10/2-@\x8au\xa5l\xae1-@c\x1c\xfa\xd2I[-@?\xd5T\x11y\x98,@2_A\xfa\xf1\x05-@\xbc&\xc5\xc3\xbb@-@\xda\xb8\xb2\x96Y\x18-@\xc7\xb6\xab\x9f[+-@V\xde?;$E-@\xf2/STM\xf1,@\xdb\'96\xe4s,@\xbd\xd58\xf8\x94#-@\x85\x0f\x1aF]\xde,@D@z\xe6\xe0B-@\xc9\xc3HE\xa0\xf2,@\x11\x9fb\x02\x88\xec,@\x94\x0e\x86\x8c\x8a\t)@\x949i\xc5\xd3\xde(@H\xf5 {\x8fi,@\x8b\xfesW\x92\xfe,@\xe7\xb1\xe2\x7f#\'-@H\xae\xaa\xb7\xaa<-@\xbf\xbb\x90%Z=-@\x0f~\xf9\x85\xa5\xe6+@\xa6\x19\x93\x1a\xd2A\'@*5\x0e"\xefO,@\t\xcf\xcd`\xea>-@\xb5<(\x0eC9,@R8\xae\xc7\x88\xdb+@4\'\xdd\xbd\xb4\xc6+@\xab\xf6\xe1X\x1a\xef+@\xed\xebA:_\xf3,@"\xea\xf1\x0c\xe9\xe8(@N-06`\xf5,@\xc3\\\x85\xcdK\xe8+@"\xa4D}\xdd\xe7,@x\xaa\xa0\x9aN\x03\'@\x1d&\xa4\xcc\xd8\xf0+@\x15]\xe7l\x1f\x18,@\x83\xcba\xc6\x18\x13-@ \x0f[9t\xf2,@?q\xf8\x7f\x84\xf4+@\x88\xa3\x851\x14k,@c.\xdbJ\x8a*,@`\x97\x93\x85@\xd8+@,\xe6A\xa2E\xb5+@\xa5qv\xc0\x80\x0f,@\x87\x05\xd0}L\xdb+@\x8c\x9f\x8f\xae\xff,,@\x85H|\x97\x118,@\xd9\xa4\x1e\x80\x86R,@PxE\x8b\xa7\xd7,@\xcee\xbf\x14?\xc8,@fF\xe0s.\xc0+@\x99\xe8\x88O\xeb\xd8,@"\xc1\xa4\xf8\x9e\xf5+@\xa8\x15\x17\x01\xe2\x19\'@x\xa0\xd6\x1e\xd5\x1e,@]\x07\xa6\x03\x0f\xfd,@7m\x14\x04]z\'@}4\x8b\xddv.%@qc\xac(i\xe9,@\xe7`\xda2\xc8\xf2,@\x84BL\xdad}+@|\xe8\x9b\xed,\xef,@\xb7\xb4\xb8|[\xb9,@\xb6\xc1\xc5\x06\x83\x9e+@\x87Q\x82L\xdc\x95+@\xa8\xcdM\x91.\x85+@\xf2o0\xcfM\\\'@-\xbb\x08B\xedU\'@I\x99\xf9\x1e\x0f\xac,@X\x15\xb1Er\xa3,@EK\xbc\xaf\\\xbc+@M\xc5C?\xbc\xea+@O\x01\x9d\xf4\x9c\xe7+@\xe3\xdcX6.\xc9+@\x0e\xa3~D\x0e\x8f%@\xbd\x10m\x92\x9el+@\xc86)\xf3\xb4\x85+@k\xfbo\x11dz+@\x9f\x91\x07\xd4\x0f-+@\xce\xbb\x96\xe5\x9f>+@#\xdb6SZB+@\xdbf\xc0\'\xdc>)@c\xab\x91B\xd4\xbc\'@\xea>\nA\x92~+@\xfa\\\xe9\xa8\xef\xf4\'@\xcb\x89\x94\x95\xc0\xe7\'@\x18[k3\xd8\xf3*@\x16\xd5^dG1+@:\xdd\xfe\xbf\xb4\x86+@\x15\t\xa4\x0b\x0eG)@,c\x89B\x11\xb6\'@\xf2QE>XW+@i\xc7\xa8z,\xe4*@\xc7\xc3\x95\x9eJa+@|\xb2\xe5\xcbIG)@\xf5t\x9eM\x99!%@\xaePA`\x15\xd6*@\x15OT~S\xfe*@0T.\xa6\x04\xa9+@\x13@\x7f\xbd1\x94+@4\x10\xb3\xa2\t\x96+@\x1b:\x95 \xa8\x00+@S<4\xf8\xf8\xe6\'@\x8d\x8e{\xc5;\x91(@\xb6\xb1f\xd4\xae\x08+@\x82\xff\x1c\xcf+#(@\x07u\xf1\x9ax\x00+@Vs\xf8i\xc4\x0b+@"b\x19\xebr\x98+@\x14P\xc0N\x84#(@1\xd2\xdd\xd8xC(@3\xf81\x8d\x81\xff+@\xa04\xfc\x11\x02\t,@\x84]\xed\n\xa9\x8a)@Wz\xd9t\xc5w(@\t\x10\xea\xecAP+@[\xc2&>\xbc\x80*@\xabE\x1dv\xb6\x05+@\xc7\xd2\xa0\xa7\x1cm*@\x83\xa4\xeb\xe9O&)@!][\'\x04\xba(@\xb4\xab\xa2\x8e`\x10+@B\xd4\x17\xf8~\xec+@\xa7\xed\x85\x0e3\x9f(@lQ\xa4\x97\x0c\x9e*@e\xc7\x0c8\x86!(@YF\xd3\xcc4\x8b%@\xd8;H\xf5\x8e\xf1+@\x8923\xc3>V+@\xfb\xb9\xaf\xcb%\xf4\'@\xf0\xd48\xc9`\xac+@\xc4\xcd\xfd\xf4\x96\xa1+@\xf4y\xc1\x90l\xb8+@\xf3\xa7\x15\x1erk(@8\x195\xb1\xd4>*@\x94O\xf7Zw#)@V*R\xde\xe8F*@\x08.G\x0b\xb3\x97*@\x19\x19\x14\xd7\x15\xb8\'@\x93\x0b\xb9\xd08\xab(@\x14\xb4\xbb\xca(\xba*@B\xde+\xd3\xfc\x1a(@=\x94A\xd6v\x9c(@\x1f\xe8\x92\x1f\xb8\t,@~_%C\x01\xb7*@\'\x9e\x15\x94t\x1d,@\x11\'U\x90x\x1d,@\xc3p\xa23\x19\x10,@\x80\xa4\x849\xbe\x10,@\x08\xbcr\xbf\xab\x94)@\xca\xe7`\x97k\xfc)@W\xf9\x1a\xcb\x87\x90\'@\xce>h\xec:~\'@\x892\xc3\xc9\xf4\xc8%@\x87\xec\x96\xb3_\x03,@9\x8e\x8d\xacD\xb9\'@\x9bJl\xd6D\xf7+@\xf8\x1d\x1b\xea\xe1\x1c,@%\xcb\xe4S\x8b\xf8+@\x1c\xf8\xdd\xfd\xfd(*@\x8c\xc4\x98\x05~\xce%@D\xe5q\xc0\xcb\xeb+@\xa4\xc5\xb4Yq\x03*@2\xa1\x8aAdV(@\xa3\xc3a\x0c\x83\xab*@\x82\xbd\xed-\x8c\xea)@\x8e\xc6P\xc7\x00\xb0%@\x8d:\xc7M|N*@\x04\xf3%$\x00\xdb%@\x19]\xe2\x19\x02$*@\x0c2~\xa3\xd76*@D\x17\x1f\xb8!W*@\xb9R\x8b\xc6\xe8\x93*@\xed9\x1f\xa6\xf3\x01*@\x15s\xf3\xb9\xab\xf9)@\xf9Q\xf2\xc6\xb1\xb2)@\xdb#)\xe9\xb1\xfd)@WH\x98\x81\xeb\x92+@\xea\x9ed&\xb4\xed+@\xcc4Dk\xb1\x12*@\x02\xe2iT\x85\x8b\'@\x8c~\xf6m\x01\x1c*@\xe2J\x85\x9c+\xcb%@\xdd\xa5\xf5C\xaf\xdd+@iB]5\x92\xa8)@)]9\x0cw\xff)@\x8e\x97W\x19\xff9*@\x83\x80\x11\xf6\xe8\xd7+@\xe0\x97*\xdd\xdf\x02,@\xa5\xb4\x04~qV)@^\x1b0\xb5\x1a\x97%@\x8aZn\x9a\xa6\xf7)@go\xa6+\x00\xcd+@eR\x91JL{*@"\x1a\xde\xddT\xf9)@\x00?ot\x90\xe3%@8\xde\xe7\xc8\xa6b)@wP@g\xbc@)@\'\xa4\xaf\xc5\x8b\xaa%@\xe78\xce$*,+@\x13\xb1u\xed(\xe2+@\xfb}\xab\xc3\xea\xf9+@~\xcd+\x0f\xa7F*@\xea/&%2\xfc)@\x9d\xca\x1aku\xad(@\xfa\xd2\n\xd73\x86(@\xcf\xaaZ\xd4\x06\xdf\'@\xe2B\xde@o\xb8+@\x85\xca\x96\x84\xdb\x18+@\x9a?6\r\xe5\xce+@]K:6I\xf0+@l\x91\x04\xd3j\xb8+@/}\xc1f\xacQ)@d!\xb2\x8c\xe0\xce+@`\xfb\xc8NL\xde+@Z\xccu\n\xe1\xe0%@{\xe3\xa7U\xf1\xd5+@\x81\xe0M;\x81\xf4*@\xe6E\x15\xb5\x87T)@l\n\xe3\x97\x0b\x9e+@\x97\x836\xa59^)@Z6\x10(\x01\xdb)@l\x8bYY\xf3\xb1+@\x86n#\x12\x92\xaa(@\xe1^\x89\xff\xcf\xfc%@\x96\xe9\x0f\xdd\xea\x07&@\xad\x7f\xcb\xa8\x0c\x18*@y\xcb\xab\xdf\xdf\xb5*@\nv\xe0@u\x80+@\x08\xf4\x10\xad\x01\x16*@\x9a\x16?\xce\xb9d)@\x04\x03\xd2\x1c\x18\xb0(@\x01\x06K\x81\x86\x02&@3n\xe4Y\xe4\xed%@\xdfwv\xcd\x89\xb4*@P\x9d\xc7\xfa\xfd\xb8*@\xa5\xaf\xbf\x11\x16\x02*@\x82\x05\xb2\xe2W\xd6*@\xfa\xab\x8f\x83`\\)@\n\xc8\xc3\xdfb\xd8*@\x18\x0c+(\xd5&(@>\x83\x18\x15\xaeC*@\xe04e\xc69r+@Y\xce$\x94\xa4\x88*@\x99\x83N\xdb\x00\xe5)@\x87\x0b\x8d\x9cm\xda*@=\x95\x0bh\x9e\x05+@Jn\nz}z*@\xca=\xfe\x07.\x9f*@y\xf8#\xd1\xaa\x88)@Ls\xa2\xee"9*@]\xdc\xe6\xc4\xe3\x97*@\xe5\xaf\x18n\xb7\x82*@n+\x92\x00\x1b\x08+@\xde)q\x1b\x06\xc9+@N6\x8coK\x8c*@\xb5B\x98rl\xbd+@QZ\xa9B\xa9\xc9+@\xe0\xb6\x8d&w\x83+@\x12\x8e\x85\xf6\xe7\x18*@\x82\xf8p\xef\x88r*@\x1b\xce\xe8\x17)\x82+@\xea\xean\xba_\x05+@%\xf33\xa1\xf5\xb6+@\xc9\xab\x9b\xecY\xea*@\xe3\xf2\x00c\xce\xad)@\x82\x0eaK\x0b\xf4%@\x86* 1\rK\'@\x12N\x0f\xc0\'Q\'@\x83\xf6\x98\x84\xc3\xbf*@\x9f\xc29\x9a\xaf\x00&@\xec\xaa\x15\xc9\xe60)@\xbbU\xcc\n:\x99)@\xb1ws\x9c\x8f\xcb+@\xb5\xc0p\xc7\x17\xfc%@\x85-\n\xc1u\xba*@4n\xc7\xc09\xc1+@\xca\xfe\xbe\xe7\xcf\x95*@\x00Q \xd8\xa7\xf4*@y\x0c\xa3p=\xf8(@J\x8b\x06\xf1\xd6-)@&\xe2hhN\xc5*@>\xd2\x01\xc0\xdf\x8d(@K\xacM\x06\xdd0*@\x1e\xef\xa2\xd0x\xf2%@W\xae9\xfc\x95q*@r\xe1\x87*\x97\xf8*@\'\xb4\xcc\x11\xb1\x86*@\xfb;\x83"\x03\x10\'@\x02\x0ed\xc9\xa8G*@\x0e\xbb\x15\x82\xa6\x03\'@\x13\x06n\xca\xe9\t&@O\xeb1w\xce\xf2%@\x80\x9e\xf0\xf2,8+@\xc3\'8\x18e\xd7*@\xfdp&\xd9[;+@\x8a\x1a\xb5T\xef\xf6%@+\x0f\xb5I\xd6\xf0\'@s\xd8\xd0\xb4X\x0f*@\xf89\x96\xed^\x04*@H\xeb\xab\xa3\xa8\x9b*@0ma\x03\x90\xf3)@h\x91\xcfM\xb92(@F<[\xfe\x80\xcf&@\r\xfc[\x11\x1c\xba)@\x80\xc5VP\xd7\x98*@e\x9a\xf3\xf8\xd0\xf5%@\xefZ\x90T\xa7\x9c*@\xb0\x8fW\n_\x97*@]x~\x9a\x8d\x1a+@~\xa9\xb62\x82\xef*@\xa0\x9dA\xfd\x07l*@\xea*\xc2A\xee\\)@\xdaElH\xf8\x15+@\xf2R3\x13\x88\xa4+@|\xaf\x04,\xbf|*@\x04\x8f\xa1\x18{\xf3*@\xf5#\x8c\x8f\x0b\x18)@\t\xdb\x807f2&@\xc2\x7fgwV\x1b&@\x9d\x8eQ\xbd\x88%*@)0\n\xabf\x00*@\xbf\xf9=\xabt\xa6+@]\xee\xe1}\xbd\x0b&@\x11\x9e\xb0\xea\xe9\x94+@\xf1\xc0\xd2\xb9\xe6\xd9)@\x84\x0e\xb4k9A+@\x95\xa7\xcbf\x00\x0f*@^\xc0a\xcc\x11b)@3%R\xe3a")@\xbd!O\x0e\xff\x17)@\xd9\xe5XvJx+@su\xa0Z\xb9\x1b&@\x84\xd9\n?\xccR+@?d\xc6\xa3\xea!+@\xc2\x145\x9f\xcf#*@$\x8f\x02#S\x9d)@\x1c\x1a\xe1j\xbc~+@lm.\xdf\xcf\x11&@\xa7\xda\x02\xb1]r+@\xb9\xaf\x0f\xb09-&@\xbe\x0e\xb1\xafg[+@\x17m\xc19\xb6d+@\xc8Zb\xf6\x04<&@\x11=\x11\x7f\x8f\x96)@-O\x08\x1cy\xac&@\x1e\x02\n\x15\xaa\xda*@\xfdf\xeb?\x8c\x8b)@\xcaPn:?\xd2*@\x87/\xb2\xb6\x8b\x83&@\x81\x1f\xae\xf7\nS+@\x07 y\x04n\xc5*@\x0c\xd3\x81s\xcfW&@\xacnZ\xbd\xddx&@\xd3\xd1u0\xea\xe6)@\x9a\xf3\x17\xaeC8&@mB\xfc0\x037&@\x91\t=\xd0\xbb\xc2*@\xcbN6\x01i@&@q\x11\x83"\x0bI&@\x89J\x870\x9fl&@\xb0\x93\xceV&\xe8*@\xd7\xa9\xb0k\x84H&@s/ 7\xb7\xa6&@!\xed\x0cN /&@)T}\x9a\xe6\xa2)@\xecS\xe7\x83v\xdc*@\xde{\xcf\xe7\xfd#+@\xc4q\xc5\xea\xcd\xe0(@\x1e\x8e\xf7{m\xc1(@\xaa$\x9be\x94M&@D\xe4j\x12\xd8\x17&@m\xfd\xf1^7C&@\xf2\xf29\xfe\xe5[-@\xc7\xa4\x80M\xa88-@\x88\xb7c\xd9\x8a\x05(@!*\xfbD\x12C,@\x85\xac\t\x80\x1a\xb4,@H,\xaf\xe9Y\xaf+@#\x1fA\x98\xd2\xcc%@}\x99\'\x0c\xc9\xd2%@\x06\xfd\xa7&\xc9\xc4+@\xb8\xad\xd0\xd7\x88\xc8,@K\x90{\x013g+@.\xba?\xaecD,@D\xf2\xc0b\xa7\x13,@\xb5c\x06I\xfb\x88,@\xe4\x90\x1a\xc8\x12#.@\x10+e\xe1\xbe\x10-@@\xd7\x1ac&z+@\xcf\xbbp\xdd\xcc\t-@\xa0~\x02\x1a\x9d\x84+@\rFM \xe80+@\xa1\x1b\xcd/\x90++@\xc0\r\x8c\xf7w++@^\xbc\x92\x19Ld+@S\x02\xc1\x03\x0f\x1a+@\x04\xf4\x0cu\xdc\x07+@0\x1d\xbeoKS+@\xe6\xda a\x10\x00-@l#\x17\x0f\x87^+@\xbf\xf6\xc6\xc7\x8e\xc9+@\x82\xf0c\xe7\xf0\x9a+@I\x01\no\xb1\xfd*@\xf2~g\n\xc6\x08+@\x84\x0c\xa1\xe4r\t+@\xdbUC\x1bR\xcd+@\xbb\xad\x824\x9f\xe6+@\xcb2\x90\xe7\x1f\n+@\x1d\x99p\xaf\xbf\x08,@`\t\xc0q\xdb\x97+@_\xc8\xc3\xb7\xfe\x07,@\x0e+\xde5Ad*@M--\x9a\x81O+@\x0e\xafA\xf2\x8a\xf2+@\x8a\xe3\x93\x9f\x9e\xe9+@S\xd4Y\x0c\x93S-@\r&\xf6\x08\x1fK-@R\xcd\xe5\xc5\xf9\x0e+@Z\xec\x81U\xac]*@i\x84\x9aKI\xb1+@s\xd1\xa8\xc0Z\x96*@\xf6\x90\xd0\xa0h\x9c*@\xa6\x0b\xb8\x1ckT*@\n V\xc4\x19\x86*@\xcb\xf0\xec\n\x0f>*@\xa9n\xf9\xdfZ\xbc+@\xe8\x17/\xb5\xa8B+@z\x8c\xb4{3\x13-@ZzzI\xf83+@\x17\x85\xe2;\x80\x03,@9\xd8\x91I8\xda+@\xfc/\xf4Td\xe3+@\x05\x86wS5".@\xabO\x7f\x0cE\xf7+@I\xd8\xb4\xa7\x17\xd4+@\xce\xfd\x99\x1b\xda\xe1+@\xbaZ\xdd=\xb3\x0c,@\x92\x020\x89\xec\xee+@\x8fuy\x16\xfeN*@\xa6`\xd0\xe7ZZ*@4p\xd4T\x93\xc8+@\x7f\x9f\xe7\x00\xd9\xa9+@S.u\x0b\xe1\x9f+@\xe5\xec\xf3J\x06\xb3,@8\xed\x9bp\xbbW+@O\xa7FZ\tP+@\xe9E\r\xc3>\xea+@\xc5@\xe9S\xa4:*@\x01S\x0c(\x8d\xd8+@G_\xb5;\xcd\xff)@,\xc6\xf4\xf0/B*@\xd6\x0bv\x86\x0f\xf8)@~\xbc-\x95;\xcc+@\xc7\x91\xd9\xbd\xe6\xb2,@\xf3\x1a-\x9c=Y)@\x87b\xa4\xc2\x05\xf7)@\x8e\x1e\x9es\xb6`)@\xe3\x85\xc6\xea5\xc2+@{\x10R\x1d]E-@\x90FY\x1fp\xb8*@\xa0\xccKv\xcd\xf6)@f\x0b\x84\xa7\x18\xfc)@\xceA\x99e\x11\xda+@\x93\xadG> I)@\x0bQ\xca\xfek\xf9)@e\xc2\xbae\xa96-@\x12G\xd1i\x86\x92+@\x9bt\xa5\x01\xb4V)@\x85r\xd9\xb0{\x9f+@?]\xc8\x81\xb8\xcd+@\xd6\xf8~\xed\xe7\x0e-@\x10\xac\x91\xa5-\x8c+@\x91L\x97\xbaQ\xd7)@\xe5\xe9\x89\x00\x9e\x8a+@(\xfa\xe15D\xb7,@.\x03\xa7\xe10\x85+@\xf6U\xd6\\g=)@\xf6\x91;\xb8<\xb9*@\x0e\x1d\xd4`-\xd7*@\xbf\x81\x00\xc2\x8f\x02*@"-$\x12\xb8\xc1,@Kl\x90\xf2\xda\xf7,@v\xb4\x06\xb5\xf3\x97*@yH=\xd4<\x12+@^\x96T\xd2\xf8\x86*@b\xd9%J\xaf\xec,@\x92\x9a\xa1S\xf0\xd1,@ $b)c\x8f*@\x99\xc9"\xc6E,*@\x8e\xd2\xd0\xba\xad\xd5,@\xa9\xb5y\x80)\x92+@5\x01Bd\xa6\xbc+@\x89\xcc\xda\x0b\x17\x1b*@;\x8c\x95v\xe5\xa3,@\x7fG9q\xcd~+@\xdf]\xad\x92\x93\xb2+@\x08\xa1-\r\xfa\xac)@\x13 p\xd96\xe4)@GD\x81\x83\xa5Z.@\xf5\xaf\xaf\x0fo\x0e.@"$\xe8oC\xf3,@\x1e\x1ea_\x9a\xf3*@0,\x1f\x12\xb52*@U\xff\x01\xcb\xe1N*@\x84\xda\xc6\xe2"\xce,@p\xf4\xdd\xa5\xb7\xe0,@J?\x17\xdaW\xb1*@\xfa\xb0\xf6<\xee\xd7*@\xc6T,hL}.@8\xb9\x1f\x00\xfa\xe3&@j\xd1c\'\xeb.-@\xa2\xa9\xffR\xf2\xf0)@\xde\x1a\xf5mj*-@\x86\xe8\xc9\xa7b\xa2,@\xcd?\xdf\xd2\xf3_.@D\xc1\x12\xcb\x84\x94*@_[\xda^\xfc\xca,@\'\xca\xd2\xeb\x80\xd8*@\xdc\xe9!\xdf\xdb\x93&@\xb9\xb7\xab\xb9\x95@+@e$C;\x127*@g\x9b*\xce\xb1\xdf,@f\x11l\xeb6\x90&@J-\xa1\xedI\xc3(@\r9\x98\xd94v+@\x96\xbb\xe0^\xca\x8d&@\xd1\xf2[\x84\xd3F&@\x9cCN)D\xa5&@\x7f\x98\n\x88\t"+@Lz\xee\x99\x95t+@B\xf9\xaa\xdb\x90\xf9%@\x1e[\xdd\x96\x12\x10.@\x8a\x82\xccF\xd9O+@f~&&\x0e\x84&@w\xdc\x04ba\x19*@\xf1\x0c\xe6\xbaY5.@\xa2-^CN9&@\xa3\x95\xc5\x81\x99\xc2*@\x10F~m\x99\xa6&@\xc3f\x92\n\xdd\xa3&@/(\x81\x8fl/-@bb\xc9\xe9\xc8\x86\'@\\n\x95\xf0>\xe5(@\xf0\xaf\x99\xf5\t\xa8,@\x04\xec\x12K}e&@4\x9f\x0c\x96\x13\xbf(@;Y\x9cU\x19\xc0(@C\x0b\xa3\xf7G/&@\xbe\x9a\x89h\x9c\xc0(@:\xb38\x9a\xc6\xe6)@\x817\x9aJ\xdf\xde)@@\xa0j\xfac\xc2+@D\x96-\xe6\xea\xda*@N\xdb8(\xd9D,@6z]\xe8\xbc"*@PRi\xf3\xd1(,@w\x82Z\xa6J\x1c*@\xbf\xfa\xcf\xd8}\xbf+@\x86\x88\x0c\xae\x97\x19-@>\xd1\xb9q2k,@\xa3\xde\xa6MT\x13&@\x16\xb4\xf5\xec\x93\xd6,@\x15d\x85\xb5d\x0e&@\x15H\xa3\x87!-&@\xd5))Z\xb4\xcf+@\xd0\xe91nW*&@\xc2\x0e\x15\x04*\x84.@\xb9\xf4\x0e;\xa52(@"\x1b\xecY\\\r+@\xc6\xf4#K\xd3\x07/@\x14\xd0\xbb_\xd9\x88.@\x8d\x13\xbfD\xe1q,@\xe6r\xe5\xa8f\xf1%@\xb7\xdb\xb4aC\xea+@\x94\x99\x16\xc1\xe5\xf6%@\xb70\x03\xf8\x0cD&@\';2\x13S_.@\xd7c~r\x1d\xf4*@\xa4\xed~\xde\x04\xfb,@v\xdd\x80{\x01\xd8\'@z\xba.\xf6\xc2\x11/@Me:\x1b\x90\xc0*@\x08,\xf0\x03\xf4W(@\x14\xd1\x9e6\x90\x96*@k\xf7\xe0\xc3\x9d\xfb%@Y\xd3\xd4\x8dE>,@{N\x87V\xcf\x88)@\x9e\xd8\xa5P\xf2\xf1%@\xe2\xeb\x8bcf\xce*@-\x83\x92%\xf3])@>\xe20\xf2d\xef%@7h\xccq\xade)@@&\xa5\xd4\xd4\xf5*@\x85u\xb2sy\xe9%@\xf6\xed\x11F\xdb\xa8(@\xa8\xb6\x1cH\\\xdd%@\xd4H\xbc+N\xdf+@\xc9[]\xec\x1c\xf4*@\x9fr\xe4\xf28\xa2)@\t\xacG*\x87P)@\xed3\xf9;\xd7\x7f(@\xcdE\xfa\x1c\x1a\xdf\'@h\xa6t\xc5\xfcC*@#@\x19\xb4\xa8\xa6%@\xa5m\xdf\x186@)@Z\x19\x91\xa2\xa6H*@}WU<\x8b\xfb%@\xd6\xcb\xac\x08\xde\xdb,@\xc2\x8d\xd3\xdfk\x97%@\x17W\xa0\x9dm\x13&@t$O\xc1\x8d\xbd\'@V\xe8\xc4B\xd0\x1c*@\xf7/Mi\xa3\x11*@\x0b\xa1\xfeG\xf3\xb0%@\x00Q\xdc\xdf\xa7\xd1,@k&\xb7\xa6q\xe2,@\n\x11\xab\xb8\n\x90%@\x13\xe0\n\x19\x80p(@c\x16\xf1,\x1e}/@\xb8\xe4\x03\xd6\r\xe1+@\xd6\'v\x14\t\xf1\'@\xafv\xadW\xb9\xe6\'@\xe0\xbe\xe7\x03\xc8\xfe(@\x10\x1940>\x18*@\xa6#\xd6r\xea *@\xb4\xf2\x9b\xdb\x9b\xa8*@\xf5\xe0\x93\x89\x05\xf9(@\xd7|\x0bO\x07\x05*@\x87\xda\xfeG-\xce%@\xe4<\xf0f`O(@E\x0b\xdd\xca\x88\x15*@)\xbbR\x18\xa5\xfd)@\xd1\xb2uoG?,@\x00\xdah\xef\n\xa4)@\xe1JjP\xaa\x0c*@\x8eoe6\xd3\xc6,@\xd0\x08\x0e\xb6l\x8d%@\x1c\xc3\xed\xb2\xfeb-@\xc0\x90\xa3\x1c\xfb\x97)@^\x90\x14\x84E\xfa)@"\xa9%\xe3\xca\x03*@\xe9\x14RL\xb3\xe9+@\xe5\xe6\xfa\xd2I\xa9)@+<\xfb\xfa\x92\xaa\'@\xc7\x9e\x8f\xe6C\x1c(@\xa3=UG\x98\xcd%@\xc9\xaf\xe0\x00L\xba*@o\x84\x9el\xba\xb1\'@\xe5}wB\xf1\xc6*@\x1b\x00Nv+\xb6*@tl\x19\xd3\xed\xeb-@G}\xef\xc8\xd1\x0b/@\x9c\xa9\xee\x05et(@\x18\x91\xcb\x86!s(@\xac}\x06\xcc\xc1\xb8(@\xd25DJ\xeb%-@JH\xbb\xe8\x14\xf1+@\xb7^5p\xd6&)@-\xeb\xceL\xa3s(@i\x82_j\xd6\x1a-@\xb4OD?>\xf5,@t\xdc\xb9R\xd2\x8a(@t\x86\x94\x90,\r-@\xd3\x8cd0\xab<-@\xear\x96w\xdf"(@\xe3\xa6Z\xd0\xac\x91(@y\xa0\xbd\x03\r\x95,@__\xffL\xd5\xd8\'@\xbbO\xe3\x84\xc0\xe7\'@PYI\xc2h\xf4\'@\xdc\x1agk\xbb\xbd\'@x\xba\xa3\\\x0e\xc4\'@\xcd\xba?\x8a\x17C%@\xd7\xd0\xa0\x8e\xb4U\'@\xc4\xef\x8c\xca\x1c[\'@16\xbc\xf7\xd25%@\x02\x89\xfbl\x1b\x16,@\x91\x94\x92\xff4\x0f-@\x8a\x1c\x9ex\x83i\'@\x14\xd6\xb4\x9b\x02s\'@\x1c:Z"\xaf\xf1(@\xe2qF\xec\xc3y\'@$h(\x04\xaa\xea,@f\x9f:8\xa1\xff,@#\x9c\r-"B-@\x19\xfa\xbet\xc1!-@\xa6luK\xab\x00\'@\x16"\xcf\xeb\x1d\x0b.@l\xd0T\xb6.r,@H\xb5\x9dv\xdb\xf8&@\x9c!`\x84\xac\xef,@j\xc9I\x16B>-@H\x95\xcf\xe1\x0f\xfc,@\x93\xc5pka@-@=vi\xec\x96\x05-@\xab\xda\x91B}\xfd,@}\xb8\r\xe3\x04:)@Z\x8b\xbbl^$(@:\x83^\x17\x0e\x9c)@\xaa}\xb4\xeb\xd3=)@\x12.$;K\xb1,@\xed\x95xc\x043)@|F\xec\xe4\xf0\x1f-@\xbd\x8bU\xb2s\x9f,@\xfe\xa1\xff\x05\x9a\x98,@4*x\xc5\n\x11)@\xdf-R4\x9c\x00)@\xd9\x88\x04\xfa\xa1\x0c)@9l\x82\xd9\xc1\x06)@@GN\x14\xd7\x0f.@\x19\xe8j\xaa`\x82(@h\xe3\x9c\x8a\'\x8b(@\x8f\x81\xe6\x85\x81\xa5(@\x06\xba\x93\x02A,,@\xf9Y\xa8)\xae\x92(@\xed\x91!\x85#A(@\xa1\xae\xb6\x9d>\xec(@I2$\x1c\xa52,@\x94\x85-@m\xc5\'@\x1b\xc1\xa8Jvh-@\xd6|\xe7\x08\xfd\xd2-@\xc5D\x9f\xf4b\xa3\'@/]\x9fj\xac2-@\x9b3\x15\x88\x1f5-@\xc3\xd8\xb7\xca\xd2\xbc-@F\xd8\xb3\xda\x19E,@\t\xec\r\x94\x0e\xd6\'@\x84J*D\x9d\xc9\'@\xc9\x13L\t\xa7[-@\x10\xec\x0c]\xe9O-@\xfe\xa5}O\x02\xe3\'@_3\x90w\xe4\xad-@\xde\xdc\x04\xb9\xa9U-@N\x03L,\xb2Y,@\xb3%\xa2\xc5\xb0\xec,@\x87i\xed\xb9v\xa6,@\xd2F\x92k\x00\xec,@\xc8O\xd3\xad\x8c\x01.@\x02i\x99T\xaf\xb1-@\xe7\x8c\xea\xfb\x18\xdf,@**z\x9f\xb3I-@\'\xc6)\x01\xbd\xb8,@\x16\x17V\xfcNJ/@%2WK\xef\xdd+@I\xba\xa7\x17B\x9f.@\xa6}h\x92-\xdf,@\xda\xdd?E\x1e\x8b+@S-\x95;\xbb\x02,@a\xc3\x92\xede\xd2+@\x96\xaa`\x7f\x9a\xf3(@JI\x91\x1a\xbb\xe3+@\xc3vC\xc9,w*@|\xac\x84t\x05\xa2\'@;\xf9\xb0\x8a\xf4\xe2+@\xbe\x9bC\xbf\xd6X-@\x9fe\xc4\x88{)&@\xe3L\\S\xb6\x86-@Uq\xd2{\xc8\x04-@[\xa6\xd7\xe0\x8e\x05-@M\xd2\x98\xab\xe4\xfc,@\xb2\t\xed\xde\xa2\xa8&@K\x86\x1f\'\xd8\xdc)@ji\xbb++c,@\xe5\xf8\x9eN\x94G&@\xdfF \xd4_\xec)@Wnk\xf1)\xee,@\xca\xe5\xd2\x87\xe4\xee,@zh.\xe9\x00\x08*@\xe7$\xef\x0chu&@+\x06\xc3\xad\xd3Q,@\xe5\xc86Di\xea,@\xd6!4i\x7fl.@\xea>,\xa7\x1e\x17,@\xa1\x02\x14\xc8\x0fD-@\x92\x0cxs\xea".@r\xf3\xb3\x19\xea\xfc,@\xafm\xc5\x94\xe4\x9d+@C>a\x9cf\x06-@\xa8\xaba\x83n\x0f&@\x11\xa37\xd0\x0b\x0b&@\x153Uj\xbdM&@r\xfb&\xa8\x8dy,@\xdf?VR_Q,@\xb5F\xb6\x00\xbe\x11&@=\x9e\xc0\xeep\xf7,@x"\x0e\x99\x8b -@\x81\xb2v\xabJ\xa9*@\x8e\xbd\xff\x0e\xf1\x0c-@\x18\xa6\x05\x99\xc4\xfc%@\x82\xb7\x9c\xb2b\xff+@q\x81\xca\r\xd7?*@\xda\x80A\x0f6V*@\xd3\x1d5\x91Y\xbd+@\xba|B\xce?\r&@.i>#\x02\xf3%@\xec\x05\xd8\xd1\xd0\x1f*@\xcc#%#\x93\x08&@h\xf2<\x16o\x16-@\x1c8\xd2\xbd\x16\xea,@\x99\xc0s_\xdbL.@\xc8?G\xa4\xaa\xfe%@Ne\x96A\xc2S+@\xb1\xb3\xc5\xfc@J*@)\x033\xfa\xe7\x14-@\x9a\xfd$\xef\x1c\x97+@\x9c\x93M\x19Ev(@\x8eFb\xc8\xb3\r)@\x86\xf9\x9c\x7f6\xe5,@\xaf@\xd4\x82_.&@\x8f\xa5e\xea7\xb6,@\xf2\x1a\x18\xef\x94~+@\x16\xe5\x91qz\xc7+@\xd2\xdde\xf1\xaa\x80*@\xdc\x05\x9f\xc0\x13\x83+@\x84\xbc\xa8\xd3\xff\x96*@\x19\xe6]\xd7\x80Z)@\xf6\x15\x1c\x0c\xcbX)@\xf0\xf7\x8b=\xa8g)@\xc4+Kn@Z)@\x1aA\xa54N\x81,@\x18\xfb\xb3\x88\xad\x9a,@\xb0\x15y2\xce\r-@H\x99\xdb\xa9\xcb\xa2.@\x14\x86\x88@\x0c\xc2,@\x08\xedj\xd8&\xbc%@\xf6\x11\xbf\xdfB\x07.@\xffxLi\x19\x03,@\';\xb4\xe67\x93+@\xb7\xd9\'0\x17\x05*@\xb6q\x85u\xf2\xa5)@\x9f\xae\xfc`[\x11.@\xc8\x1cQ\xf5\xdd\xac)@M"M\x8c\x85\x19,@\xe0If\x12K\x9d*@\xd7\x85]\xfb\xe2=*@K0G\xf1\xe1\xce,@\xda$\x06sD\xa9+@\x88+3,\x90\x89+@\x96\x14\x0b\x19\xa6\xbf\'@\x99\x91\xcc\x11\x0e\x97+@\xf6\xda"\xa5\xe4\xb1%@wR\xb7C\xcf\xc9(@\x88\xcc3a\xca )@\xa0j\x12Jf%)@{(\x94\x9d\x7f\xce%@\x97-x\xca.\xd8,@%\xbb\x1cc\x87\xd2+@}bj\xb9\x8d\xa1+@\xbf\xbb\x90\x10\xb0\x97+@,\xd9\xc0:\x14\xd4+@\x86x\x83\x03\x08\xeb+@\x892H\x03\xdc\xe1+@\xa8\xe2\xeb:VE,@\xf3\xe9\xe6e\xbe\xcd,@c\xc7\x94J\x0c\xa5,@N\x8a.\xb3\xbf\x10+@L]#\x9a;\xb0,@\xff\xd5\xfd\x8d0\x0e,@\xe7\xad9\xa6\x97j/@\xc9\xdf\xd7`E\xe4+@\x81*q\xbb\xb7\x05,@MYy\x02\xcc+-@|\xf2+\x9b\xb7Q-@\x17<]\x9d\x1b,-@\xa1M\xbf\xee\xc0G*@z;s\x02C\xf1,@\xed!A\xb4\xbbJ-@=\xfd\x8b\x05\x87--@\x1c\xa3\x8a\xfe\x14\x19\'@\xc8dj\xfb\x93\x91*@\\W\xcbh\xc67-@\x8c\x84\x16\x10\x83\xd2+@:<4\xd1\\\x02(@\x1e\x82\xff\x18\x98\x13&@\xf6\xc2\xe6\xc7\xdcV)@v\x9cN\xa4\xe4\x7f+@m-\xe5\x10\x1e\x9c,@\x81\xc4n\x91\x19\xed,@zy\xa1p\x8e$,@\xcef\xb5\xae\xe9J,@\xab\xed\xfd\xb4\xcfE,@/[\x94\xc2K\x03.@\xab\xdc&\xa3\xf06-@\xa5\xc1\x11\x8e\xba\x10-@y\\@n\xc9\xbd,@n\xdb\xb42\x0c\xca,@\xc1\xfc\xb9s\x0b\xc4,@!\xa2N\xba\xa8\x1e.@I\xe4JPj\x18.@Y\xa3\xcf\xfe4\x18,@\xad\x93\x92\xc7g\xc4,@\xc8P\x0e\x92\x8e!,@\xaa\xdc\x10p\xde\xb1,@\x7f\xff\xdak\x105,@\xeeGq\xf5\xf0B-@\x15\xa5%\x14\xde;,@\xedx\xee\x95e\xd4-@\xf4F\x11\xf3z\xfb,@z\x9f\x88\x19\xe9c-@\x8d\x0e\xcc\xb78E,@\xca\xa9\xbe[1g-@5\xfd\x17\x87gO-@\xd5\xfa\x07c\xd9b,@\x9dT\x8b\xf1[\x06-@\xfd&\xefL\xdfQ-@\xf9\n\xe3\xdd\xedr,@\x17\xc5\xe0\xea\xc9],@&\r\xd3\xc0\x86\xeb-@\xd6 k\xa7\xccI,@\xe0\xbe\x93\xf1\xb6c,@s\xfc X\x9d\x7f,@\xeb\xd7\xa2\xcb.\xd4,@\x04\xe9x\xf5|\xa6,@bc\x86\xe9g\xa1,@2\x98(S5\x87,@\xde+_\xaa\n\xcf,@\x07\xfd\x9ez\xe7\xae,@\xb9\xe7\xb4\x8a\xa4\xc0,@\xefX\xe71\x00\xcf,@@\xd8\xdfs_\xef,@\xf2w8S\xbfQ-@\x9d\x8bc\xc3\x00!-@\xcb\'\xc0/\xaa\xa4,@\xd8\xe7\xb9\xe2R2-@[\x16\x1b\x13\xbe\xbe,@\x95\x8ag\xb0\xdc.-@\x04\x7f\xdd\xce\xbc$-@\x1c2\x16dz\xdf,@\xe7\xa4<\xd9Q\xe6+@\xbd\xdd\xa5\n\xe5\xb7,@\xe4\xdd\x14\xeb|\xa8,@rO\x82\x07\xfd\xd8+@\xf0w\xac\x08\'\xee+@r\xa0<?\xd4\xe1,@Q\x1d\xc1\xaa\xf8\xe5,@\x92\x01\x99P\xe2\xec,@\xbd\xae\x9b\xdcw\x18,@d\x91\xdc=F\x02-@aP5N\x93\xcb+@,\x1f\xaa\xcc\x14\xc0+@\x9d\xaa\xef5\xe0i,@\xd4\x06\x02\xda\x80t,@\xbfA\xdah\xb9%,@]\x8fwx\x06\xd7+@\xda@\x18Z[\xae+@\xe3\xb4|\x08#I,@\x16\xf92"`(,@\x8f\xe5\xb9Hh\xd4,@\xf0\x89\'\x0e\x9e\xe2,@\xd5M\x16\xa4\x1a\xef,@\x91\xe0_\x87~\xd4,@\xcf\xff\xe9kj\xf9+@\xd1\x98Yv\xb2\xfe+@\xc3\xa3\xc7a\xb1\xa4,@\xec\xb8\xec +\x8e+@\xce\xa0\x1f[\x95\xb1+@n\x91WUT\x00-@\xe0\xa8:*\xc5\xf3,@\xcfw\xde\x94\xe5\xf2,@\xa3\x86\x92\xbe\x08\xed,@\xa5\xd4\xb0\xca\x06\x95+@\xc6/\xb7M\x97\xd0,@\xb8\x10\xc1j\x84\x8f+@\xe4\xe6\x8a\x96_\xb4,@\x98\xbb\x07EO\x00,@\xe1W\x0bZE\xf8+@\xfe\xafq\\\xb9\xba+@uq\xf8\xc1=\xe7+@j\xaa\x7f\x8cwa.@qE@\x91y`.@o\xdb\xf3yjz.@S\x8b\xd3\xb3\xd9\xcf.@\x81\x7fb\x91\xd8^.@\x86\xe2)\xa79n+@\xdc\x8d\xf2\nC~.@\xbej\x96\x9e\xce.+@H{\x06\xbc\x02,+@$\xac2Z6)+@K\x91k\xa9\x00\x17+@\x17\x1e\xff\xaf\xd1>+@3\xd2\xb2\xba\xb7\x05+@\xdbI0oT\x07+@\xaa\xda\xd2\xad\xb8\xa0.@\x1f,\xad\xe1\n\x95.@\xccs\x08\xdb\'r+@\x11y\xaa\x91\xaf\x94*@5\x8b3\xd2x\x8a+@~\\\xa8\x1e&n*@W\x9f?\x9aQb*@\xd3.W\xb7\x07Q+@\xb7B\x89Qr\x0f+@r\xe5\x86\xec\x81\x94*@\xd9Y\r\x0b\x8c\x86*@\x7f\x99Tr\x97?*@\xa8\x8ao\xa5\x1eN*@\xe1\xadU8\xef\xaa+@W\xfd\xf33\x8e\x04,@flTu\xe3\x0b,@\xb9\x99\x1b\xf1b\xe5+@\xaao\xd5\xbf|\x05,@R?\x02\xcc\x0e\xf4+@\xdc\x04%?DE*@\xeakQ\xc3\x01=*@D\x18\xc9\x03\xdc\xdf+@I\x98\x8e:\xfc5*@\xa6\x19k?@\xa7*@\x16\x81a_\n>+@\x12\xefUA\xa6V+@\x11\x0fQ\xe1nL/@\xd7\xdd\xa9Z\x0b7*@\x0c\xff\xbcV\x80\xf9)@Q1\xefz\x8e\xf6)@\xb2\xf4\'\x1d\xee\xc5+@ \xddn\x1a\xa7:+@\xeb\xde\x1f4\xe8X)@Ti\x8d\x88\xa0\xf2)@\xba8s\xd87_)@_\xc3\'"\xe7T)@~\x9a\xa3\x02\x07\xf6)@\xc1\x0f\xdb\xaa\x97\x15+@\x8e\x1ce\x145U)@\xa8\xbeNx\'\xfa)@{\xf2\x02\xae\xc9\xc6+@\xa8\xd0oe=\x9c+@=\xa4+d.[)@a>\xbem6\xd2)@\xc0\x8a\xf051B)@Z\xaeq\x8df\x04*@KQ\xb4\x07\nY*@y\xc3TU\xb0\xd2*@\xec\xe1\x0b\xd0\n?*@\xf5\xbd\x8f\x81\xa5\r+@\xc9,\x044\x1f\x83*@Y\xf6\x9cj8\x8d*@5\xb1R\xd3e,*@A\xf6~\xce\x11#*@\x01#\n\xd8P\x8a*@N\xf08\x8c9\xf7*@W4\t\xa8\xb7\x83*@\x96n\x0eC%\x1f*@\xbd\xab\xbd4\xfbs*@\xdf\x0b\x91\x856\xe3)@\xfc\xae\'g\x16\xc1)@O.\xaf\xcf~\x19*@\xeb\xf5\xfb\xdcRa*@X\xea\xe3\xc3_H\'@\n>f\xf68I*@\x95\x9c\x1b\xf7>\x16)@B\xb3\x92\xed7\x14)@\x8c\xdew\xaf\t\x89*@\x90\x87.\xc4\x86\xd8*@\xec\xf7\xd5T\x18\x87,@\x06\xdf`o\xac\xd4*@\xaa5\x892&\xf5*@q\x9c\xf1\x8a\xf1b&@\xda\xe0\x05A\xf8\x8d*@+-,R^\xe8)@\x0f\x8e\t\x9czW+@\x06K:Z\xdf\x94*@\xf8\x1eDn\xe2^*@T\x8e\xc1\x0c\xcbk*@b@\x88\xef\xbb_)@>\xcc-=\x87\x1e*@\xd6\x15a\xc67o)@\xe0\xfd\xa1=\xfb>*@\xf6\x11\x14\xae\x8f\xd7*@\x0b2M@\xec\xed*@\x1b\xa3\xf2\x1e\x15>+@v0r\xc4\x974*@;gp~\xd0\x8e&@G\xb2\x9cA\x1eu+@`\xfdf\x8c\x06 +@\x82)\xf5.\xc9i+@.?;\xb6\xe3\xbb)@(\xa6\'\x1f3b&@,\x06\xc5\x0f\xe3\xb9)@\xa5\xbc\xf2|\xf5W+@ZH\x85\xb5\x06\xc5*@\x97\x87\xae\xd2O>&@q\xc4\x1c\xb5L\xce*@\xe4\x96\xddu\xba\xa6&@\xc5\xc9\xe4\xa5 =&@\x97\xc0,Y_5&@@\xab\xb3\xf8 \xd5(@\x99\xa1!i[\xbc(@\xc8\xb2\x84W\xe8_&@\xac\x985\x92\t\xd9*@*\xaa\xae\xfc\x8fo(@\xe4\xdc\x85\x97\xc6P(@\xae\xeb.\xea\xa8\x16&@\xc1\xe1\x99\xe5v\xf0%@\xd3\x03\xa0\xf9\xba\xf6%@9\xb5K\xcb\x7f*&@\x19\xd2\xcdA\xe2;&@r\xaby\'\xe0\xfb%@\xed\xd4\xed\x19f\x12&@\\\x9a\xbd\x19\x96\x87(@\xaf_\x02\xce\xad\xf3%@\x0b;\x90\xdc:P&@\xf5\x8b\x98p\x8f\xc6)@\xc4\xcf%)\xa6@&@\x8c!\xdbt\x0e\'&@n\xadE:\xc3\xd6\'@\x02\xb1\xa4\xa1i\xe8%@\xf5\xddL\xb1\xf6\xfe%@IcspL\xf5%@\x13\x11\xe6m\xa6\x92)@\x14\x1a\x8a\xe5\xfb\xe5%@\x07<1\t2\xe6)@\n\xf7\xfaPmY)@:i\nW\xe5])@U\\\xb1@\x9c\xc4*@\x13`5\x1bW\x14(@w\xaa\xe4\xeaZ#(@\x12\x8f\xdc\xdb\xac\xaa(@\xd9\xdbZ\xa2\xa8\xea%@\xb4[\xdb\'\r\xa1(@)\x95\xc0\xefI_)@k\xebx\xdc\xaa\xa1(@\x12\xc1\xaf\'\x01J)@\x88\x1d}\x13`r*@\x01\xefQ\xf9\x19B)@_\x07\xe4&\xfd?*@\x0e\x05\xfa\x04\xc2\xa6%@\xcei\x80\xb3?\xe2%@8\xe8\xe0\x02>u(@ \xf0\x95h\xca{*@\xcd\xff\xc7N\x82\x11&@\xe8\x1d\x9d\x0f/L*@\xe8\x82\xc2\xab\xe1\xe8%@\xa9\x18\xc57\x94\x1a*@\xd9e\xefT\xf9\x11*@J"|\xea\xb3\x9d\'@2\x93eH\x88$*@S_\xc0\xfb\xe6\xa9)@E\xad37h\r)@(\xd9\x17\x1eM\x13*@\')Cq\xb5\x1d*@\xba\x1b\x8e\x18d\xf8(@\xb0\xda\xbb\xbf\xde\x05*@V\x9aN\x19\xdac(@\xd5#Y\x8d\x05\xfe)@\xa7C\xe9\xd5\xdc\x14*@\xa3\x08b.\xd6\x8d*@CeT\x97\x1a\x99)@\xb6Q\xd6\x02\xbd\xad\'@\x1ce\x19\x04\x08\x96)@!\xcbtnc\x04*@\xa5]^\x95\xff\xa6)@\xa8\x9c\x1c\x8aS\x9a\'@\x10\xb1&\x9ag\xa9\'@0f\xee\xed\xf7\xcb%@$\x89\xb8\x8c@\xba*@EQ\xb1Ht\xb3*@\x81\x94\x93\x02q\xb0%@;C\x1c\xf1\x1c\x95%@0\xd20\xf3\xc1\xc8(@kCE9f\xb6(@\x95"\x88\x1e\xef\x87(@\x07\x8e\xb4jj\x8d(@\xef\x8b\x06\x860/%@\xb51;\x05z %@\x07\xc0b\xc2\xa7)(@j$q\xb6\xb7\xfd\'@\x89\xbc\xcd\xa4\xa6\xe9\'@-e\x90}"W\'@}S\x9c\x82Pg\'@\x9el\x9e\x1dU\xf7(@\x99V\xd1\xf4g\xea(@\xed\xa3\xb3\xbf&\x1c\'@\x85g\xc5\x02\x03\x02\'@xL\xc8\x19\xa2\xe9(@//\xd5\x1eq\xb7(@\xbd\n\\\xd3\xb0\xc0(@\xc6\xc2@\xfd\x05;)@\xcb\xd1\x99\xb7\xbc\xae(@\xd6\x12pdSL(@\x8ab+\xdaf\x0e)@\xcfq\xda\x15{\x81(@\\i\xdbp\x18\xa1(@\xfed\xc3\xcbk\xeb(@0>\xfa\xc2$\xde\'@A\xafv\xef\xc3\xa4\'@\x84\xfb\xc1zj\xa6\'@\x16\xea`8\xe4\xa6+@\tw\x07\x9f,\x9c)@\x11\xdd\x8c\xc6j\t&@\x04SA\x08\xb7\xec+@3\x85\xfaH\'\x0f&@\x1e8\x08\x9a9\xfb%@\x98\x08\xcd\xcb\xba\x8f*@\xec\xee\xfc\xee\xff\x96*@\x88N_\xa3IC&@\x0c{Ho\x1dE&@\xf7Ig\x0c#\xc6+@=u\x9f\xd2\xd4\'&@\x80\x9b\xf4\xd0C3-@B\x8ab[\x97%&@\xcf8\xd6\xc2\xe4\x07&@\x91@D*\xd3\x10&@0\xafD\xf4.\x11&@\xe4\xa7\x98\xd7\x14,-@A\x12`\xbd\xd5\x11&@\xafNNJ\xfe#-@\xca\xc1q\xe9\xe8\x06&@\xf0\x99\x01\x02\x9bW/@d\x15s\x14\xfb\x8c*@\xf0\x97\x0c%r\xdf*@\x13m\xf0I\x8a\x8f*@\x1a\x169\xcfo\xec%@\xcd\xef\xb3\t\xe4\xa2)@\x87r]\xfb\xe9=-@\x02\xd2h\xfc<\x07,@\xc4\x05\xff\x04q\t*@\xae\x1bb9\x1c\x9c*@\x18\xbe 8;\xf1,@8\xdc\x8aZg\xc0+@\xdd][\xfc=M&@\x19\xa4c\xce\xe8E&@\xe5H\xb6S"\x1b-@g\xec\xe0\x03\xa0\xef,@\x1c`\xa8Zw\xbf(@\xdb\xc7\xc7f7 )@\xffJ<\x08\x95\xf5+@iMJ\x0e3\xcb,@\x14\x8d7i\xdd?*@\xd0\xbe\xc8U)\xd9+@%p\xdb\xdd\xa4\x17*@\xa9\x94\xb1s\xecy+@H\x0c\x90\x04?\xf9,@\xcb\xfa\xdbJS\xc9,@\xc9B\xf6auF&@z&W\'\xe4\x85%@W\n\xa2C\xc8\xce,@d\x04\x8a\xaa\xd1\x1c,@\xa4\xb2\xae\xaco\xf9(@\xef/\xa2O\xab7-@86\t\x96\x1ch+@p\xe4\x0f\xe9\x04\xea(@\xb3\xb1\xd2\x0f\xa2\x94+@kZ\xb8\xf6!\x7f,@\xea\xe8\x0c\xf0\x12\x05-@\xb6V\x0c\x96P\xd8,@:\x91\x8c$C\xb6+@72\xe4\xf9\x11\x7f(@\xcc\xdeI\x80\xaf\x01,@)\xad\xe2\xcb\xa2\xd7,@\xffC\x05\x16\xfe\xc6+@=\x98\xa78\x00\x1e+@\xb5&a\xff\x82\x0f+@\xd5\xdfX.\xf7\xc8,@\xf7Y\xa9D\xbc\x9f+@\xc4\xa2\xc3X,\xd1+@\xcd\x01\x97\x1c\x07\x86*@\x1b6\x97\xa7\x03\xfa,@\xfeI\x0fM\xbe\xb0+@L\x1f\xab\x1a\xc04(@~kXZ\x8d\x85(@\x05\x1b\xd5\xf3\x01\xc8+@ \xb6k\xf2\xab\xd9,@b^8o<\n-@\x1f!\xf4\x86\xba\xb7,@Y\xbae\xd3\xa6\xfe,@\xcfm\xa4j\x9b\xf2,@\xb8\x19{\x83G\xeb,@\x1c\xcf\x93\xe8\xee\'-@\xd9 zP\x1f%.@}\xe8\xcd\xc1B\xe1,@M\x85\x80\x95\xa4\xa4,@\xe8[~\xafN2-@\x1e\xb4\xe0\x0b*%-@\x1d\x18\xb3O\x93\xf1,@}\xa4\x94\x80\xd8K-@\x86\x81\x0e\x13\x7f\xdd,@\xff\x03\x8b\xac!I-@n\xa2\x06\xfc\xeb\xaf,@\xd2\x95:6\x12\xb8,@\xe7!\x86\x18\xca],@\xc0\xa1\xebs\x1dt,@HI\x99\x81\xe1R-@\xf3X\x1b\xaf\x0fY-@k`\x07\x9fxJ,@\x0f5\x88{\x08a,@\x0b\x87?t^C.@\xad+\x888\xe9E-@i\x88\x02\xa85<,@.C\xe6\x81\xe9\xd3-@\x12\x14\xb0WG\xee,@BXK\x8d\xeeC-@\xa6?\xe2y\x97d-@5\xab[2\x125,@\x05\x15u\x85\xd2&,@"\xfc\xe7\x1e\xba\xcc,@o\xf2\xfb\x1b\xab\xfc,@gUW\xcf\x9a\x1b,@\xbf\xb9,\xd2\xd53-@\x870\xf4%\xdd\x88-@\xbc\x11\xc6\xb7)e-@38o&\xf5\xfe-@\xc3\xc7\x1e4#2.@\xa4\x1bGd|\xdc,@\xe6\xee\x02\x0c\xaf0,@o\xfcQ\t\x01\xea,@\xbf\t\xedb\xffb.@\xf4X\xa2>]\x96.@\x07|\xf8\xdeA\',@\x03\x89g\xb0TU.@\xb5\xf5\xfc\xfc\x0fl.@2\xb5\xe8\xa5\x0b~-@\xc8\xe4\xdb\xb2=P,@\xa41\x8f\x1d\x10\xb5,@\x96EE\x1e\rL,@\xf7d\x86\xdb\x13L,@\x14\xd6E\xce\x16\xd7+@\xc6\xb9\xcc\xe7\xa9\x08-@\x98\x1e\xa3\xa4\xfa\xda+@\xcb\xe2W\x18\xc4\xd7+@>j\x07\x89\x17\xf0+@^U!N\xbf\xea+@;T\xbdt\xb1\xec,@\x96^g\xc7\xfd\xa8+@\xc2\x06\xb8\xcb\r\xce+@\x17z\x92\xfaN\x7f,@S\xc9\xed\xc2\x1c\xcf,@\xe0\xd4,e\xd4\xca+@+\xae\x17\x02"8,@\xef\xd2\xc1\x9c\xe1D,@\xd4\n\xc3\x0f;\xaf+@\xa2#dB\xa2\xb6+@Ws\xcb\x7f39,@<P\xbe\xff\xb1\xd6,@9\xc1|u\xb5\xe6,@\xdb:\xcc\r\x99P,@\xe6f\x86O\r\xbf+@&\x16\xc56\xc7\x97+@\x8eB}^\xf7\xc8,@\xfa\x0ei\xbc\xc2\xd5,@\xd6\x01F\xb4\x17\xb1+@\xa3ub\xcf\x19\xb2+@;fs\\\xd8\x9d+@]\t\r/\xbc\x01,@\xa4\x84?\xb6\x82\xb3+@\x00\xf8\x84$\xa1\xc4+@uSv\x19\xc0\x98+@\x04\x7f\xc8-\x18\xbd+@\xc4u\xd0\xf3\t\x9e+@\x888\xc1\x1b\x939+@\xc7x\xba\xce\xe21+@\x83\xe3\x1a\xcb\x06\x80+@\xcf\xd4\xb8$K,+@\xa08\x90\x8a\x90\x17+@5z\x0b\x90\xa7>+@jm\xbd\n\x93J+@\x97&\xb2\x90*\x07+@\xab\xe5\x15\xa8\xdc\x1d+@\xdd\xd0a~\tk+@?\x97\xb1\xe7\xe1\x05+@\x8aR/\xd2)\xf4*@\xb5G\x87\xa4\xca\x08+@\xc1\x8a\xfd\x12\xd2m+@\x92\'\xef\x14\xdab*@<\xac\x96\x86\xd6\x02+@\xdd\xdcxc|#+@\xab+\xdc\x8b\x1c\x9c*@%\xda\xe50\x1e\xfe+@\x92k-/\t\x9d*@&ugN\xacG*@\xbe\xbf\x02%7I+@\x8e\xc0C]\xb9\'*@1\x1f\xa9\t\xc2)*@\x8c\xf8I\x89\x06\x81*@.]\x89\xe27T*@\xf2\xb1V\xe09\x85+@i64v\xbc\xe3+@\xdfw\xab#j\xe0+@\xac\x0f\xa5[\xafO*@z7\x00\xf0\xbe\x8f+@\xb0j\xe8hJV+@k\x12\xfe7\x957*@\x9f\x86\x11s<\xae)@\x1c\x83\xcc\x91\xb2\xf7)@\xbe\xcbL\xfc\n>*@\xdd\x84\xb1\xedS\xc1+@\xc8\xa6D\n\x8f\xf8)@\xf6c\xda\xf0\x05\xf5)@q~\n\x86OS)@\x9b\xa7\xd9\xf1H\xfa)@\xff#\x961\xd7\x9e+@~\xe3\x0fp\xa1\xe3)@\xd0\xa7;\xb5D\xd7)@Q\\\xb9az\x91+@\xcft+*:\x85+@&\x08b\x1a>\x85)@i\xa0\xd1\x85t\x92)@0\x08\x8d\xb0c?*@\xb7r\xa4X\x97$*@7\x0c\xd2\xef\xc7\x8e*@\xd5vS\xec\xd0\x1d*@+\x87\x8d\xf9\xacE\'@U\xdc?9K7\'@\x86\x05\x06\x0c!O*@\xaa\\\x86\xf0| *@\x95Y&5\xa6U*@\x1f\xaaG\xbfo\xcd*@\xdb\x85\x14\xfc\xfa\x14)@\xab\x9f\xb9P5")@\xdc\t\x04n\x99\xa7*@\xce\x82\xa6(\xd1\xc8*@\xe0\xd0*/n\x7f*@\x9b.\x1b\xff\xbf\xfe&@\ry\xf1\x0f0\xb3*@\xd3H\xee)\xd4\xf6*@\xf5\x16\xd3\xfa<\xd7&@\xa2\xa7\x18+\x12\x0f*@)=\x95\x8ch\x1c*@\x0e\xf0r\xa3\xd1\xe8)@T\x89?\x1a\x01a*@\x15X\x1cM\x8b\x8d)@\x05\xfeO\xfe)\x94*@\xda.3\x8dYz*@\xee|\xa2\x8b\x04\xef)@\xa6\xaf\x93>\xcbk*@\x84\r\x1bW\xe8 *@\x14\xd8^`\x1e@*@Q\xd2\x1d\xf4\xd54*@+\xb9\xaa\x19\xa9\x87&@@I\xa9\xec\xc7#+@\xbc\xb4d\x81.y&@:\xc23v\x1ad&@8\x83\xdb\x92\x1cM+@\xba\xcc\xca\x90`\x12*@ME\xad^[\xc6*@M\xd8\xa9\xaf\xfb\xee(@\x91\n\xb4\xa8\xff\xcc*@\xfey\xda5@=+@n\x14\xfb\x92\xda\xc3*@\xe4\xb1kd)4+@\x86\xb8\x82a\x91\x1d+@\xe5\xf3\xa9XuG&@9\xb0\xfd\xc1yC&@|e\xec\x7f\xa0\xcc(@\xaa\xb4\x80w\xc5\xbc(@w\xf6v\xf7\x13k&@\xd9\x01\xa2\xcd\xb9\xc0(@\x13s\x84\xc3\xf8\xa6\'@\x92\xdbO\x94\xccR&@\xf9p#,\x92A&@RS\x85w<O&@\xdb_7\x14`\xf0(@\xf7\x8c\x0b\x8bhB&@\xa7r\xf2\xd7\xd23&@XXy\x11\xe8$(@\xd61\xc6\x0bl\xec)@BG\xfbPn\x1c*@V#\xf7\x1dH\xdb\'@0jG\xeb\rq(@LT\xe0T\xc1\xa4(@\xe4p\x87\xa5\xdb3(@*k\xd0\xfa\xd8<&@LV2\xa4u\x85(@\xb5I\xae\x99\xfc*&@\xe6\x88\x06\xe9\x12\xf5%@\xbd\xc0 \xb1W\xca%@\xe9v\xd6ID\xfb%@\xa3\xc0\x86\xafC\xc6%@\xc2#\xf7\x1b\xdb\xe9%@\x0f\xbd\x97\xa3h\x94)@\xf9t\xe9\x94\x17W)@H\r\x9eh\x80\xda)@m\xed0\xc0%\xf3%@\x03\xc3\x85\xaa\xe2+(@\x91\xb7\xedW\xfb`)@\x86\xbd\xb5\x9dG\x0e&@\xd9K\xed\xa0\xb2\xb7*@\xeew\xfe\x9e\x95K)@)d\xa05\xf5W)@(\x03 \xb1\xa3F)@5MQ\xa9\xf8\xf9%@\xe4{\xd8D\x8cP)@M\x0f\xf9\x8en\x88\'@\xd7\xdb\tB\x0f\x15*@\xa4t\x9e;\xd2D*@\xa2\x18Ru\xe3\x9e\'@\t\xe0L\x17j#*@\x0b_\xcep\xa6\')@\xbb\xdd=IM\x13*@\xc8\xc2\xb5T\xdbU)@c\x11\r\x1dA\xfc(@76"\x18\xf6\x08*@\xdb%\xd9\xb0>e(@\x0bM8\x111\xa3*@\xcc\xafS]\xfa\xfa)@\xe3Tw\xf7b\x16*@\xc7%\xce[\xe2\x91*@\x91\x02\x98\xea\x83\xb1\'@\xf8\xd5\x17\x07\x07\x9c)@\x91X3\xa1\x8c\xf1)@+\x97zu:\xa6*@\xef\x82u\x1f\xbf\x9e\'@\'\x82&\xc4\x8d1)@\x15e\xb07\x86\xf0(@`\xa8\xd8v\x99>)@z\xaa\x9aU\x81%)@n\xbf\xc1\xbc\x986)@\x15\x1e\x87\xff\x13\xb1(@\xb5x\xe8\xba=\xbe(@\xd9o\xe7\xa3\xe6\x8e%@\xa3\xa9\xb8[\xc0\xaa(@9ju\xbf\xa6\xca(@\xd3\xc6\xbc3_\xa0(@\\\xb3g\x8d\x1cv(@\xf22\x0e\x9b\x0e\xc8(@\xa7\x93)\xc6\x129(@L\x0e%\xda|\x97(@%\x9cdFx\x1e(@\xb4\xd0\x92i*\xd5%@D\x0bU*e/(@\xf3\xd5j\x1e\xebo(@`\xb9\x8c87.(@\x95y\xfa"W\xff\'@\xa4\x12\x13==|%@\xc9VcE\x15\xef(@W\xb5<R\x13\xf9(@~\xed\xf2\t\x95\x1a\'@\xcc\xa4\xef)n4)@\xb7\x19"\x9bL>\'@i\x0c\x8d\x86\x866)@\x8d\x88\xe1\xfc\x81}\'@\xfaO}1o\xec(@q}\x1a\x98\xd5\xdd(@"i\x84\x88\x02\x99*@nA\x88\xe2\xaaX,@m\xd8\x9f{\xd9\x8a+@\x12{\n\x8bSA,@2\xfd\x1b\xd8\x95\xfe,@\xc5||\xc3\xa8C*@\xf7\x85|\x7f\x0ba*@2^\x19`\xc7\xc3%@\xb5\xdbO\xf8\'\xb7(@\x01)a\xba\xcd:+@\x92\xc6v(K\x91*@^\xafu\x9a\xba0*@"\xb2\x80\x01\xc1\x19*@\xb6\xdf\x13\xb3\xe0^*@\xd7\xe5\x85\xbf\xe6\x10+@\xbe?\xeeaf\xf1)@\x13\x00\xa6_\x96_*@\xed\xe5\xa5\x7f\xa1\xe7,@\xd2\x94\xd4\x1f\x9a:*@br\xf2\xdd-\xa2+@w/\x9f@\x16^*@\x01\xcc\x17C\x01K(@\xbbQ\x80\xd1\xe9\x16&@\xb4d\r4\xbac,@\xf8\xd4\xcc\xbc\xdc\x88,@\xbe\x83\xd1\x17\x9bs,@\x8e427\x91B(@\x0b\x88\x88\x13\r\x10&@noR\xea,P,@K\xbd\x05\xf4\x10b,@\xa2W\x17\x8e4\xc3,@\x19\xef.\x9b\xba\xbc,@W~\xea\xfa\xcc\xf6)@x\xe0I\xaf\x06b,@mA<\xb8\x12\xc9+@1\xd1\x16\xaa_5,@\x80\xc9\x7f\xa4\xc3n,@\xfec\xe4[h`)@\x0f\x86\xa5\xbf\x90%+@u\x92\xed\xbf\xda\xc7+@K+^\x8a\x1f\x9a,@\x87\xe4H\xb7\x80\xdd+@V,\xcc\x132(-@\x01\x10\x05\x03\xc2|,@\xd63#\xebB\xc0+@\xfa\x93\xf9T\x1fP,@\xb9bb\xcc\xa36,@9\n\t\xb9 \xa8+@R\xcbG\x7fB\x06*@\x13B\xb0J\xe1j,@t\xff\x0c\x1a\xd7\x8f,@\xab\x12\xb0}\xa3\x85,@\xb6v\xe9f\n\x17+@\xe0\x89\xc08\x01\xf5)@\xa0\xf0\xccE\x9c\x93,@R4\xc5\xa8\x80\xe6+@\x0f\x80\x98&\xc5\x8f+@g5\x15:\xcf\xd4+@\xed3>\x10* +@$\x15y\xe7\xd4\xa7,@\x9b\xdcS~\xaa\xd8+@*\xbd\x18~h\x1f*@.\xa3\xef\x81\x1do+@m[\xa3\xcc\xc9\x1c+@\xf9\xeb_\xa7\x19\xd3)@\xb7\x11\xe6\x89\x04{+@\x13J\x95P\xf18*@4!@\xef\xaf\x95,@\x93\xe7!{\x18\xd0+@\xc4\x80I\xd1a\xbb+@\x81\xa5X\x86\xf1\xd3+@|[\x11\xf3{\x15&@\xc1\xce\xdc\xdd\x1c\x82+@\xb1\x86\xfb#\x19W*@j\x1fJ\xd2\xf5\x81)@\x95\x8c\xa6\x97\x01\xac)@v\xf7Xx!\xbc,@\x0e\xef\xc4\xb0\x14\x9d*@k\nR\x1a\x92\x07.@\xd7\xc0r\x82z\x1e+@\xbb\x83O\xe6\xdc\t.@\x9d\xc4FI\x83\x0f&@\x00\xd1E\xafD<*@uP\xcf\xe4x-&@\xff\xfb\xf3\x152>,@\xbb\x1e\xe5\xba\xdc\x7f*@\x1e3\xf4\x81\x92[*@+$\x98j\x13L,@\xc5\xcdl\xe2\n\x9a+@\xfa\xe30?\xb2\x87*@O\xd2tOGE*@\rcg\xcc\xccR+@A2\xa1\xc2RM,@|\xdd\x89[y\x10&@\xc7\xc0\xc9=\xce\x83(@bY^\xcbOM,@\xdbm\xc6\xb0`5,@\x12\xf2_\xd4\x95\x1e*@\xae\xfd]\\\x82.*@\x93\x8eKBMM,@\xf4\x7fL\xb1J&&@\xc0\xa7\xdf\xb7\x95*+@\xb4\x1d\xef\xfd&J*@=F\xe7\xae%\xf5%@\x8cp\x8c6\xe2\xaf+@\xfd\r\xbb\'\xe2U*@\x9f;\xda\xa2X\xc0*@\xdc\xbd\xdc\x0cU\xd0*@\xa5t\xfa\x8c"\x93+@\xbf\xe2\xe0\x8f\x92?+@\xdf\x862`\x9d\xf5%@6\xdc\x0f\x8f\xfcV*@\xf33\xe8\x14\xd8\xc6*@F\x05\xb3\x82\xa75*@\xcet"c3\x16-@Wn r]\x82*@\x8fYM:GU*@\xd2O\x07\x01\xe8\x7f*@K7\xb6=\xea\xcf*@\x80z\xd2F+\x89*@c\x8f\xa4\x8f\\\x1c-@\xf8\xe9\x05\xbd\xcf\xe2%@\x8b\xcb\x14\x01\x1f]*@-a\x9as@\x10-@\x0e\t\x7f\xab\xcbE-@\xad[\xd9\xaf\xaa\xaf*@\x9f}\xb1\xc86\xda%@\xdd\xcb\xef\xab\x95\xef%@w\xaa\x8c</)(@b\xea\xb1\xef\xb7\xcf\'@\xc8\xcam\xdcu\x8b*@\xb1\xa6\x1aB}`)@\xcd\xc4&x\x03\xe0%@1\xc3\xe4\x99\xf8\xa4(@\xab\xf85\xe1q\xea)@\xb3\xf8;\xc3bB-@Ce\x9eD#\xf6*@:\xba\x8c\x1e\x9d%(@Z\xc9c~t9(@kxx\x15\xbb\x8d*@`\xd9Z\x95v\xab,@\xdesn;\'r-@\x04J\xc8X\xc5I)@\xc5\x82\xef\xe4\xfbx*@j\x87\x93\xcegL&@\xaak(\xc8\x0f\xc5,@\xdfi\xb7/\xd7\xff(@\x1b\xa8\n\xcfQE)@\x16\xeb42\xb3M*@\\Ch%\x05\xb5)@\xcb\xe4\xbe\x02F\xd1,@I\x94\xd9 %\x9d+@\xb8\x92\xe1JD\x8e)@\xff=\xa4x\xfc\x18*@\x8e\xe5\xa5-\xc6S*@\xc8\x8a\x1c\xa0J\xf7%@.\x12k\xd2G4*@ E\xe2\x8bYM(@r\xaf\xaa\x85Yz*@\xc9\xddo\x81\xcf\xe6-@\x89=Mt-^*@\xcc\x1f\x8b\xd7\xe1h*@`\xba\x84\xf9w\x96\'@\xbc\x90\xd3\x03\xf4/)@]\xf1\x12_\xdb\xbc(@\x1e>\xce\xc4Ir,@\xd8\xb2\x99]\xac\xa6(@f\x95daZ\x10)@\x8c\xf7\xed\x1a\xa7\x9f+@\xb3q\x97\xae\xba\x9b,@\x90<4\x19\xb8\x19*@yDR\xbc"[,@%\x86\xe7%\x85\xc4(@\x18\xf9\x04[\xc6)+@\xe5\xb5\xba\xb4}\xfd(@\x19k\r\x99\x10\xf6,@Hi\xaf\xa1\r?*@,!~7\x88\x00)@\xabk\xd0\x08\x93\xa6)@\x94\x1e\xe9B\x06\xb2(@\xaaS\x8f yZ*@\xe5\xbc\x08x0@*@5\xd8\x1b\xb4:~&@ j\xdd\xaa\x9a\x01)@\x11\x88\x97\xb3\xa6\xdb)@#\x03\xc6]}\xe7,@\x9c\xfb\x0e\xac\xeb\xbe-@\xf2\xef\xe1\x13\xebx&@ \xcf\xf3\x10\x97u.@&\x0e\x9c\x9a\x87d(@D\x0c][\x8f()@f\x86G\xea\x15\xe5,@\x13\x14\x8a\xb3\x02\xd7(@\x06\xec\x84\xffi\xd0\'@\xba$\tB\x8e\xf2,@M\x91Z\xf1\xcd\x14-@\xdc\xc5R\xda\xef\xf9(@\x11^)\x14ZQ*@\x8f<\xb1\x05\xf1\xbe(@\xd9\x18_\xa36$,@\xe0\xae5\x9aWe&@\xe1\x02\x99\x14\x9d1,@\xe7)U\x06uj\'@\xd5\x0e\xea\x81\xf4 \'@+\x9b\x7f\x96\r\x90*@m\xc1,#k\xe6(@\xa5(14\xb1\xe1(@\\\xc9N8\xdc\x1f)@r\x17,O\x83b*@Pr\xb6u\xda\x9b)@\x1c\x018\x91#\xf5,@;\xecH\x168\xbe-@\xbd\x87\xf6\xf9\xa23-@\xef\xc3\xfbhXB-@\x9d\xab\xc0\xdf\x89\xb9-@\x12\x84p\xb5-\xeb(@8\xb3\xad4\nX\'@\x85\x8f\xccR\xde\x9a\'@\xe1\xe2\xa0%\xf4T&@&\xa2\x85\x17\xe8&)@9|\xa9q4;-@7\xe3%N\x1b\xb1-@BrTX\xfc{*@\x96\x9c\xfe\xad2\xba(@DK\xa4\xc7\xfd\x8b+@p\xb2\xb2d\xdaz,@H$\xbfW\x96\xad-@\x9eE{\xcf\xcd\xae\'@\x81\x03\xf7?\xb8l+@\xe1"Q.j<)@\x11\xd8\x98n\xa4/(@\x139\xeb\\\xf7~-@\x05c\xc8\xe1\xeb\xd7(@LR4\xf1\xd7.,@)\x15D\x98\x10\xaa-@C\xc3\xb7\xbcJe*@V\x18\x80\xc5\x93\x1d(@\xa3*~5\x90]*@T>\x97\xa8\x85\x81-@\xc4\x8a\xb7\x89\x00\xbb(@\xfd\x91\xb2\xd4\x9c\xa3(@\x03\x86\x10\xfa\xda\xdd(@\xf3DRa\xb3{*@\x90\xeb\xb6.\xe7p(@3\xd6t\x02$\xce%@\xbc+\xd2\x8f\xfa\xb0(@\xfc\xd7%d\xd0\x1c-@\'\x02\x89\x86x0-@-\x9f\xa1\x15\x8a\xa6-@'
p16
tp17
bg3
(g4
(I0
tp18
g6
tp19
Rp20
(I1
(I3074
tp21
g13
I00
S'\xbb\xf8\xca\xcc}~S@P4\xb9|\xbe|S@z[\x0f\x91v}S@9\xcb%\xfb\xbd}S@\x1f5\xd8y\xa6}S@y\xfc\x91\xaf\xd5\xaeS@d\xd2\xb7f\xd5\xb5S@\xff\x99b\x0b\x05US@q\x89\x9c\x1c\x86}S@\x9c7?\xed\xd6~S@\xc9\x9d\xc8E2\xb5S@\xbdO8\xe2\xfc\xaeS@\x81\xb9&A\x95~S@WO\xe8\xcc1ES@\xd2~\x88\xffx\xb4S@}\x89\x14e*~S@\xd6s\xe6\xea.\xb6S@\xa6]@\xf9\xd6rS@\xc3X\x86ss\xb2S@r2\x96\xd4_~S@\xffo\x93_\x8cUS@\tea!\x18\x7fS@\xe7\xd0_*\xbc\x7fS@\xfc\xea\xd9~\\}S@k\r\x95l\xe7\x80S@|\x03[\xbf\xb9~S@n\x13\xfc\x0b~}S@\xea:m7\xde\xb4S@P/!+\xdbUS@\x1f\xb0Q\xf8\x92}S@\xe1\x1b\x94\xb0:\x7fS@\xfe\xc0\xd4\x12g\x81S@\xe0\xfe\xb7f\xf3\xb4S@\xb5\xcd\xeeT\x9ezS@\'t(MX{S@\xa0O\xd4\xae\xbe\x7fS@iR!!\xc8\xadS@\xf5{\x12\xcd\xd0\x81S@\xa0iK\xf7=\xb5S@\x85\x8c\xd7\x82<\x92S@\xcf\xee\x96\x86\xec\x7fS@\x1e6B\xb4\x0f\x82S@\x16\xf6\xb9\xf2F\xb5S@\xdb\x18\x00\xb0(\x80S@]OC\n\xf1zS@<\x15;\x06\x1d\xb1S@\x8cLW-\'\x82S@1\xc1L\xbf\x9b\xafS@\x1c\xcdDh\xea\xb2S@$Py}\x8f\x82S@\xd5\xee\xd2\xfd\x9f\x82S@\x8a\xd6h\x1b\xab\xb4S@s1\xa5\x10\x1a\x83S@\x9b\x1e\xbdC&\xb5S@9\xd6\x1e\xf0\xfb\xb0S@\x9a\x0b\xad4\xe9\xb2S@\x0c\xd2\x98\x1c\x06\xb3S@[\x80\xd3\xdc\xb9{S@\xb1\x9bm\x83=\xb3S@\xa1\xfdI*0\xb5S@\x91\xba\x173FyS@2\xf0H\x9fz\x83S@\x02\x99$\x04\x10\xb3S@\xfa7ipT{S@\x1b\xd7\x02g\xc2\x82S@\xd4`\xbf\x82q\xb4S@\xdf8#\xb0^\xb3S@:3\xfb\xff\x00yS@\'QE\xac\xdc\xb1S@pl<\x94=\xbdS@\x06\xa3\x9e\xd7-{S@\xe9?\xa5\x9a$\xb3S@@;D\x1a\xd5\xb4S@t{\x85\xa6\xf4\xb1S@m)\xba\xc3\xf8\xb1S@\xa4S\x9f&(\xb2S@\x1fD\x1f\xe0\x8eVS@<\x86\xfb\x988WS@\x9b\x8d\x83eGzS@\x9f\x83V\xd3\x8dyS@\xffw\xc8\n\xd0\xb5S@3\xe3\x82v\xdb\xb6S@\xfd\xbe\xb29\xc0\x83S@j\x95X\xde\xc2\xb1S@\x18\xe3\xb97C\xb1S@\x96\xb6\xa3MJ\x85S@90\xd1\xa5\xf9yS@\x92\xadI\x06\x14zS@F8\'\xab\x1b\x84S@\xa8vA\xf6\xb0\xb2S@\xc0\x85|.\x86yS@v\xe1\xbe\xd6\xc4\xb1S@e\xdb+\xfah\x84S@\xc6\xde2j\xb6\xb8S@\xf8u\xb4\xa1w\x84S@_\xe5\xdc\xca\x0fWS@O.\xd5\xe5\xe2\xb5S@#\xf2\x8d\xc6\x03\xb5S@\x03~\x03\xc6&WS@\x1c$%\tVyS@\x9b^Cr\xa6\x85S@\xc1\xdf0\xcc\xe7xS@\x14q\x977\xf4\xafS@\xf9\xa6pv`xS@\x9d\x9f\xfc\x90gxS@Q\xf2\x10\xfd\xd8\xb4S@z\xa5\xfb\x98\x18YS@p\xdcZ$#YS@~\xc7\x9f]\x04\xb5S@3\xddF\x7f\xed\xb6S@D\x18;\'#xS@\xd3\xb4=:F\xb9S@v\xb44\x8f\xfcwS@UGt\xc8\xf6\xabS@\xfb\x80h=\xa7\x80S@\xad\xf8v*\xeauS@\xa5gnp9YS@\xefrSuw\xb4S@\xdb\xa7\xd2\x9b\xa6\xb5S@\xa8\x99k\xfd\x8bSS@{\xad\xc7\xa4\x07xS@n\x83\x1en\x04\xb4S@<\r\xca\x13\xcbwS@\x7f\x0b\xc9.#wS@D3\xe8/\xdd\xafS@X\xda\x13\xace\xb9S@E\x19\x84\x88\rjS@z\x81\xa40\xf6\xafS@\xee4\xdd\x0e\x10\xb4S@\x0b\x03x\xfel\xabS@\xe4\x8f\xff*\xf1\xb5S@\xfev\xbe\xd63wS@&`\xe1\x15Y\xb1S@\x9abQ-]\xb4S@w\xda\xdb\xfdJ\xabS@\x986\xd3a\x88vS@I\xaaoy#\xabS@\x819\x815I\xb3S@\xe7S\t\xe80vS@\xd3\xddq\xbc{\xb0S@\x04\x9b\xc9\rqXS@\xacU \x9aV\xc0S@v\x05,\xfb\x98\xb9S@\x0c\x01St+XS@\xff\xeba\xfc\xeb\xb5S@l\x8cd\xf7\x9bWS@--\x03\x9d\x8euS@\x90\xb0v\xef\xb2WS@\xe8@P\xcb+uS@?\\fP\xc9\xaaS@\xe6\xbcd\xff\xa2\xb2S@{\x08{\xd5\xfdtS@\xc4?\x1d\xad\xccWS@\xa8\x18\x8e\x07\x0e\xb6S@"\xeb"\x96orS@W\xd9\xc9\xee\x0e\xb3S@\xc7\xe79\xf6Q\xafS@\xb2\xff"\x179rS@\xe3\xb6\\\xbf\x05rS@\xb4"\xa9\xe9\xfa\xa9S@_\xa05\x17\x9b\x94S@\xe0g\x0e\xd2\x87\xafS@\x0b\x8c\x1eu\xdarS@\xe7\xd5\x84\x7f\x96\xb2S@\x03*Y\xa9gsS@!\x17\x93m\xbfpS@}\xb6\x1b+\x8e\xa9S@4\x12\xd2i\x87\xa9S@ps[w\x0e\x8eS@\xe6\x89\x82\xb8\xda\x8dS@\x00o\xac\x1e?\x8eS@\xa9\xcc\xc2\x03\tsS@\xd9\xcb\xb5\xfc\x1dsS@\x0f\x940nCXS@\xd0Z_\xbf\xa5\xaeS@\xbc\xf5>@m\xb7S@\xc1k\x18\x92\x14[S@\rzE\xb9A\x8eS@\x16\xc3\x84awrS@\x13\xd0\xf1\xcb\xccNS@\xa9\xd3\xd0\x8d\xdd\xaeS@\x9aCs\xb3\xa8\x8eS@\x0e\x9egY\x11\x8eS@\xdfZ+\x93q\x8fS@D,\x9cq\xf7qS@\xd6\x0e\xec"3\xb7S@\xc4F\\\x95\xdc\xb1S@\x04\x8a4\x92\xebXS@\xdd\xa5x\xa3\x15\x8fS@T\x95\xf7\xe6\x94SS@S8\x9c\xbb\xa6\xaeS@"\x1b\xb3(\xb9YS@T8X\xedCqS@\xe1\x85\x05 \x15\xcbS@\xf0;3\xa9KqS@\xea\x16I\xf3\xa1\x8fS@\xc6\x88C@iqS@wA\xb9\xcf\xd1\xa8S@\xde\x05R\xa6\xcc\x8fS@fM\x99\xe7G\xb6S@w\xbaE\xbe\xdf\xc9S@\xb0\xf9"\x0e\xa4\x90S@\xe8\xe1{u8\x91S@W\xd4G4\x16\x90S@g/\x14t!\x90S@\x89\xb2\x8d\x89\x8c\x90S@\x9ajV\x90\x12YS@=x\x04\xa2X9S@S8v@\xc5\xcaS@\x14\xd1\xaeltXS@\xf3\x9eL}\xb8\x90S@\xa2\xf9\xeb\xd0\xe4\x91S@\xd6\x1a\xe6v\xd4RS@\x88\xe7\xd2\x16;\xa8S@e\xd4j\xc0}\xcaS@8%\xd8\x17\xdc\x91S@\x0c\xc2\x1f@\x83\xaeS@\x8aBC\x9f\x99\xabS@\x0fa/\x93\xf1\xa7S@C\x15)\xaa\x94\xb2S@\x8d\xf0\xb48\xec\x92S@\xf2&\x9c\xea\xb4\x93S@\xf1YX\xb7\x13\x94S@\x9e\x9d\x9b\xf4T\x94S@\xab\xe8\xa3\xce\xef\x91S@\xc1\xe3\x0b\xb3\x96\x94S@9v\xee\x1e\xbe\x94S@\x8b9T=\xa5\x94S@\x087\xf6\xd0\xbeRS@\xfcc\x8d\xc1cRS@\x1dC\xad\xb5\xd1BS@\xb75\xe6\xc0\x10\x93S@\xcfecd\x93\xb0S@q\xf1G\xfa\xd0\xc6S@ \xc6\x89\xa3%\x92S@wcl(g\x93S@\xf7l\xbc\xffm\x92S@\x05\xe0^>\xeb\x93S@\xb1L\xf7\x06\'\xb7S@\xf3b;\xc9\x07\x95S@\xbcTi\x83\xb2YS@\xfe\xad\xce\xad\xd4\xb8S@\xb2,\xf2>\xec\x94S@E\xf7\x9f\x91:\xa7S@\xf5<\xd0\x07\xb2\xadS@g\xcf\xcan~YS@\x96\xa9\xff\xda]\xafS@eq\xbf\xaeV\xb6S@\xe7\xe9\xa5\xf3\xdc\x95S@2\t;\xa7N\x96S@=\xd9\xb1\x96\xde\xa6S@n\xff\x05\x8b\x8a\xa6S@\x06Rh\x1e|\x96S@\xb7\xb5\xb1\x1a\xe4\x96S@\x1b\xdd\r\'\x0e\xc7S@\xab7\x94M\xfb\xc4S@\xfc\xbc\xdeY\xa4\x96S@\xfa\xba\x08\xdc\xba\x96S@\x96\x8e\x8f\x19\xf0\xa6S@\xc1\x07.\xfc\x11\x97S@\xb1\xa6\xa7\x07&\xc5S@\xfen\xe4\x12\x9b\x94S@n\xae\xb7\xcad\x94S@\xda\xca\xbf)\x96YS@\xdc\xf5q\x8e\xb9\xafS@@\xdb\xda\x84\xce\xc6S@\xe0\xf2"\xa2\xb2\xc8S@\\\xa5\x9fu#\xc4S@\x02\xd1b\xa6\xc3\x94S@\xa1&\x8dLa\x96S@&\xd1\xb7\xba\x90\xc6S@\xf7&\xf7Y6[S@+\x93\t\xbb\x10\xadS@\xb0x#\xfd\x1b\x98S@\xaeWf\xf7\xd0\x96S@\xa4\xcf\xd9w\xbd\xc5S@fV\x9b\xf0\xaf\xc4S@\xc9\x87\x8f\x9aZ\x98S@\x87s]\xbf\x0e\xa6S@\xa8p?\xf7L\x98S@J\xd1dko\xc4S@\x8eh@\xdfs\xc4S@\x88\xb12G\x8f\x98S@\xbdS\x95\x01\xae\x98S@\xaa\r[\xd3\x05\xc5S@\xf3]\xcd\x12\xe2\x98S@\xbc\xe6\xcf\x97\x13\xc8S@\xcf9\x87\x04[\xc5S@?\x05h\xb63\xc5S@\x0c\xbe\xae\xcf\xdc\xc6S@[\xcc\xe7\xc8\x05\x99S@5apT_\x99S@\x8dW\xfdy\x11\x99S@\xd73\xabn\xef\x95S@!\x8aw2\x1d\x98S@\x989\xa2\xb0\x11\x99S@\x16\xca\xcau6\x99S@\xd6;\x8b\xb5\xacBS@\xf1l$-*\xc5S@D\xc4\xf9\x0b\xaa\x99S@\xcc\xaen\xac\xc3\x96S@\xb4\x8a h\x81\x98S@hh\x02\x06\xdb\x99S@B\x16*\xd0D\xadS@\n\xa0\x01\xf4\xa9\xc4S@\x80*\xcdc\xe2\x96S@\xb3S\xcfT\xa1\xb2S@\x02\x8a\xde\xc7;\x9aS@ZZ\xa8\xe8\x9c\xb8S@"\xa8z%\xfe\xa9S@\x04\xc1R\x1f\xdb\x97S@\x8d8m\x02\xfb\xadS@\x08ea\x0e\x04\x9aS@<G\x13\x92\x90\xa9S@8DU\xff\xdcLS@\x14<\x11\xc0ajS@\xd4@b\xb1\xcb\xc4S@\x00R\xc01%\xabS@\xf0*\xd7\'\x9c\xc2S@\x0e\xdb?(i\xa9S@\xcdnU\xf8\xbb\xb8S@M\xc7b\xb1b\\S@\x90\xef4u\x08\x9bS@[\xf4&\x12+7S@\x1f\x10{\xb8\xb6\x98S@\xae\xe0~m\xaaZS@\xe0\x90\xff\xf3/\xc4S@\xdf\xc8\x04\xec\x8b\x9bS@\xdf\xc1\x1aU\x89\xc3S@\xb0"\x0bLi\xc3S@p\xf5g~\x88\x9aS@\xd1\xc9A\x96\x9d\x9bS@xKyp\x99\\S@8:\xc9H\xce\x9bS@\xf2\xa7\xa6\x19w\xbaS@<C\xa9\xe5@\x9dS@<\\K\x16(\x9dS@\x87\xc1\xfez\xed\xc3S@\x8eo\xc2MYiS@\xd2\x99\'gI\x9cS@\x82\x04\x91\x9a\xb3\x9dS@\xa8\xbd\xc8\xc1\x06\xa4S@\x0cLBL\xa5\xc3S@$M\xae\xf7i\xc2S@51j\xaf\x82\x9cS@H\xf7\x00\xca\x00\x9eS@\xf8\xeaH\xc5\xc1\xa7S@/n\x07t\xb2\xc2S@\x12-B\xc2\xb6\x99S@\xc8\xbd{\xd0\xfd\x9cS@\xa7a~\r\xb7\x9aS@g\xe6d\xc7\xd0\\S@\xa4;Q\x1b\xb2\x99S@]\x14\x0bk}\xabS@\xdb$!\xab\x9e\xbaS@\xc6\x11\xfe\xfd)\x9eS@\xb7?\xa5\xa4@\x9eS@\x15\xe1}\x9e;BS@\x04\xd4\xa0\xe6\xfa\x9cS@"\xe4\xbb\xa9Z\x9eS@\x9d2lnk\x9eS@\x1f\xd2\xf3\x03\x16\x9bS@V\xd62\x90\x17\x9eS@\x93\xe6o\x05\x04[S@"&8\xccA8S@\x82<.\xdb\xc7]S@=\x1f-\\\x1f\xc3S@\xe8L\x04\xdcq\xc3S@\x82L\x86\xdbV\xc3S@\xb8\xa6\xe7\x15T\x9eS@F\xa4Z\x05[\xc3S@6\x96\x9e\xc4\xae\x9eS@ B])A\\S@\xf0L\xa9c8\xaaS@?\xc7\x900;\xc3S@M[\xe3\xd0\xff\xb7S@vG\xdc\xe4[\xa3S@\r#\xdc\x067\xa3S@\x0e|\x0e\x97R\\S@\xd7 \xba\x8d\xc7\x9eS@\x85u\xd8\x97Z\xa3S@\xad\x1c\x1f\xbc*8S@N\xfb\xc12\x0c8S@\t\x04\x0b\xa0\x1d\x9bS@\x96\x98\xbb\xda\x93\x9fS@i\x94P\xafK[S@g\xb5W\x89$]S@\xb7X\xd0BE\x9fS@\xfd\xbd\x1b\xf3\x9c\x9fS@o6\xe2g\xc5\x9bS@\xb5\xc8\x9b\x82\xa0\x9fS@\xde\x01\n\xbe\xae\xa7S@\xda\xd8\x98\xea#\xa3S@x\n\x91\xc8\xb1\x9fS@\x92#\xd9\xc7\xcd^S@\xd6\x12Z\xf4\x90\xa9S@Q\xae\x80\x1e\x93\xc3S@\xe2R%\x84\xd4\xa6S@\xb7\x89\x86"\xe7\xa2S@GSv\xc7\x85\x9dS@_I\x00\x90#\x9cS@\xd6?\xa6\x03\xfa\x9fS@UOp\xab?\x9cS@\xae\xe9\x83\xbb/\x9eS@\x16}\xba3\xa2\x9eS@\x81>\xf6K\xd2\x9dS@\xc9\x84\x13C*7S@"\xc7\x13\xa0N\xb5S@A\xc3`B7\xb8S@98O\xbe \xc0S@X=\x93\xdd\xd2\\S@!\x98&\x98\xeb\xa0S@\xdb]\xab\xe9"GS@\xbd \x15\x8c\xf4\xa2S@\xce\x90$\xff\xe0\xb3S@\xbe\xf6\xe0}\xfbNS@\xfa*\xb7\xe9}\xa0S@;=R\xbb\x0e\x9fS@,\x90\xc3D\xa1\x9eS@\x83\x17l\x11\x17\xa1S@\x02;\xe7\xf4\xf9\x9fS@\x109n\xc1\xcc\xc0S@Q\xd5s\xc0>\xa0S@\x05\xfch\xc3o\xa1S@U\xe1\xf0\x9f\xe07S@\xc9{\xe8\x15c_S@$\xc4{N\x14\x9fS@\x16\x1c\xa7\x14/\x9fS@\xf8\x96\xcd\x1c\\\xc0S@)\xa6\xe9\xe9\r\x9eS@\xfe\x82O\xa5\x8b\xa0S@\x96\xca\xd0\xa8\x90\xa1S@\xe2\xba@\x92\xdd\x9eS@\xc4\x99\xfb\xa1~\x9fS@\xfd\x83B\xdf\xad\x9aS@\x94\x06\xae\x02U\xb8S@\x8f>\xd7\xe4\x05^S@\n\xb7\xfb\x19\xfc\x9eS@\x0c\xe1\xd9oGbS@QU\xf4\xf8\xc2FS@\x15\xe1\xd5=\xa6^S@V@X\xcaX\xa1S@\xb0\xc9\xd5\x19a\xa1S@\xf3wm\xfc\x03\xa3S@G9\xfb\xe7\x14\xa3S@\xc5\x11Y\xa0`\xa1S@C@!A\xa3\x9eS@\xdc\xdd\xc5>Z\xa1S@\x9b8\xa1\xdf\x85\xa1S@0\x8e\x1b\xd1\xba\xa2S@\x90\xd8m_J\xaaS@Rv\x01\xed\xc4\xa1S@\x12\x9d\xd3\x9b\x8b\xa9S@\'\xdbc;"\xaaS@"\x96\xe7.eGS@\xb9\x81nA\nGS@\xc1\xebx\xa8\xf6`S@\x99\xac\x1e\'\xa8\\S@\xfe\x9c\x86L\xea\x9bS@j\xda!@K\xb8S@\x86;\x08\xdf\xf2\xb4S@\xb1\x9dY\xac$\x9cS@\x92\x0b?\xac\x1a\x9cS@\x9d\x19n\xff\xf5AS@%\xac\xdeId\xa2S@\xdc\xee\x8d\x06\x96\xb8S@G\x8c\xfd\x06Z\x9cS@q\xb1Q?`\xa3S@\xd61n\xd6\xc5AS@`\xffxD\xc1\xa6S@\xf9\x92=-1\xb5S@\xd0u\x81\x9f\xdd\xa9S@*\x95\x95mR\xbbS@\xf9\xc2\x96\xb1\xd1\x9cS@o\x0brC\xd8\x9cS@h\xaa\x02\x05\xa7PS@\xaf\xd7\x92~o\xbbS@D\xc5\xb9ls\xa2S@\xffc\xc4\x03\x0b\xbbS@\xf0\x96#\xe9\x84\xa4S@&(~\xa04\x9dS@\xd0\x03\xd3X\x0b\xa1S@?\x00\x04\x87e\xbbS@\x8eE\x180\x86\x9dS@?,\xa9|P\xbbS@\xaan\t\xda\xb9^S@\xfcq\x1eR\xdd_S@? \xde\xf9\x07\xa3S@\xc3\xdc\x85P(\xa3S@T\xca|\x98N\xbbS@\x9c7\xc0-\xe3\xa6S@\xd1\xd20\x15\xb6\xa1S@\x0f\x80\x1e\xa2\xda\xa0S@\x07\xe4g\x19D\xa3S@\x92\xcd\xe0\xb3\xe6\xa0S@\xea\xd9\x9d\xfbs\xbaS@\xaa\xbe\xdcR\xc4bS@B\xd2\x83\xd4\xe3\xa2S@_\x88YL\x8cPS@}\x04XF\x8f\xa1S@I{\xa0u\xbb\xa4S@ \xe3\x16\xd0\xb8\xa3S@\xd988\xe7\x12\xa6S@\x11^\x83\x87\x87\xa8S@\xce\xabn1\x89\xa0S@\xb9\xa4\x9f\x06\x03\xa5S@v\xab\xe7\xcdzbS@\xde\xe2\x13\xb6\xf4`S@\xa7HDj\xd9\xa5S@\x1ar\x13$\r\xa7S@^\xf1\xc8\xeb/\xbdS@\xbb\xd9\x9d\t\xb5\xa6S@\x0e\x1f\x9d\xdc\x8d\xa6S@\x0c\xc4\xfa\xbe\xc1\x9eS@\xce\xa93\xffy\xa3S@~c\xf9\xe5e\xa6S@\xca\xaf\xe3\x8c\x82\xa6S@%\xb1\xe4\x97\x0c\xa5S@\x86m\xdb\xff\xe5\xa3S@\xd0_I\xe3U\xa7S@\xaeJ\x8d\xacz\xa7S@\xaf\x87\x8b\xc2\xf6\xa3S@\x1e\x95yn\xebaS@\xf6\x1d\xb8r\xc5aS@\xd3|\xed&\xc9\xbbS@g\x93\xf59\xbd\xa0S@\x16\x93\x898Q\xa3S@\x84H\x90`1\xa3S@_T \xd4y\xa5S@@\xe2\xf0L\x8e^S@8\xacz\xdd\xa3\xa4S@1\xa2\xaa\xbb%\xa7S@dC8D\xce\xa7S@R\xef.\xc6\xd6\xa7S@\x8e\xda\x9eVp\xb9S@\x0e\xd0o\x9aG\xa6S@\x8d\xeb\xb4N\xd1\xa7S@AzH\'\xd8\x9eS@\xd8\xf6\xea3a\xa3S@9&$\xe1k\xbcS@\xaaw\r\x12\r`S@\x16{\x19U\x97\xa5S@\xf6\xc6w\xd4\xa3aS@K\x9a\x95\xb0C\xa8S@\x00\x96\xc6\xa1F\xa8S@\xa6\xfa\'\xb5\x1e`S@\xae\xea\xe0\xc7\x85\xa8S@\xc1W\x16\x13\xd2`S@k\x8b\x82d\x9bAS@)\xb4\xc5\x96\x9e\xa0S@\xd3\x08\xaft\xc3^S@\xccd\xc2\xdd\x95\x7fS@0\x8fBu\xd8}S@yd\xbf\x80]~S@i\'7x\xb2}S@#\xb6l?\xa8}S@\rQT\xc8\x9b\xbaS@\x816I\xab\xe3\xa2S@\xab\xd8\x01=\x15\x7fS@\xbew\x8a\xc7&~S@\x8e\x80ya\xc4~S@\x0b\xde\x14\x9ar\xa5S@\x19\x87r\x03\xe0\x94S@k \xe3A\x80}S@\x94\\3ho}S@0\xb5\x8e\xb6u~S@v\xc6*\xbc\xd9|S@\xac\xb1\xba\xc4\x9f|S@\x15g#\xe0m~S@\xb5\xe9Q\xcd\x97~S@\x11\xf5\xd4\x85Y~S@f\xfb\x07[-}S@\xb7;\x1a\x13=}S@\xa1\xa6\xe3\xae#~S@\x8a\x8d\x95\xf0\xf0\x80S@w$\xdc\xaaP~S@\xd1He\xacv}S@W\xcf\xcd\x0b$~S@\xf7\xac\xea\x99\x0c~S@\xa1\xb2vZ\x95}S@\xfc\x06\\\xf3t\x81S@=j\x97,\xb9\x81S@\xf9\xcb,\xef\xb3zS@\xae\x88\xa1N`{S@=A\xf4\xde\xa7\x80S@\xdd\x1e\xe1\x94\xf3\x81S@\'\x1e\xb6\x83\xe4|S@\x9aJ\r\xbckzS@\xca\x95\x05\\\xe3\x7fS@^5\x9dr\'\x82S@\xe9\xdd\x1b\xcc7\x82S@\x01;\x05)\xf2zS@\xcd\xab\xf2\xc0\xd1\x80S@\xc6\x96\xb6\x7f\xf7\x81S@\xe163x\x0c\x82S@\x18n\xbf\x0c_\x80S@l\x82\xa8\xedt{S@Z\x85_U\xddxS@\x08\xe5g7NyS@\x8f\xb2\x83\x08\xa4\x9fS@\xbe{X\xadY\x82S@\x91\x01w\x85]{S@\xadM\x04\xc7\x8b\x82S@\xa9B\xef!\x02yS@\x19p\x80P\x18\x83S@\xa3\xf2\x98M>\xbbS@\x19\xb6\xbd\xe9_yS@\xb6\xd4\xa8\xa1\xf0yS@\x83b\xe1\xd3\xde\x9eS@\t\x98\xb7\xfb]zS@\xa2 \n\xd1&zS@;(\xc3\xceyyS@\xbe\xa2\xb9o\xc6xS@\xf0D\x1e\xd1\xa3wS@\xceh@\xdf^yS@\xffO\x084\xbe\x83S@|vR\x85syS@Ey\xd8\x8d\xf4xS@\xde*\x7f\xfa\xab\x83S@1\xa4\x06bMyS@\x90L\x03\xc2\xa9xS@\xff]\xed\x1chxS@5)\r\x93[xS@\xeb,q\xc4\x1axS@L\x8a\xa8b\xfewS@\xf0rr\xb3YwS@\xbb\xd8\x12n*\x84S@\x97\xc2=\xb1\xc4vS@\xa9\xd70\xc22wS@\xa3t\x91\xe04wS@\xda\x19\xae\x99\x80\x84S@\x17E\x87+6vS@\xac\xc4\x8c\xbf\xbdvS@V\x15\xa6\xe2/\x85S@\xb1\xbe\x12;\x8buS@wXM\xca\xc7\xa9S@\xd3\n\x0e\xe5g\x85S@S$\x00*\xcd\xb2S@\xb7a\xc3o\xa0sS@X\xc7\t\xa2\xd0rS@\xfc\xf0\x9aJ>sS@;b\xf0I\x10\x84S@\xdaM}pirS@\x03\xa0\xaa\xe2ArS@\xe4\xa0~\xf0\x0crS@q\x8b\xe6zvrS@d\x92\x1e\xeb?qS@\x0b\x9f\xb9\xbd\x0b\x84S@{U\xac\x9cq\xabS@\x85Kn$\xc0\xafS@\xec#\xbb\xe3-\x9eS@\x12\xa73o\x1b\x98S@\xbb\xae\x84\xb2\xf88S@\xdd@\xa6\xb3VjS@r\xb9\x86ZsjS@\xa7\xf0+\xbfVjS@G\xd0\x0c\xa2\x0erS@o\x1f\xfe\xaf\x9biS@\xc8\xf7x\x9b3\x8eS@\xcct\xe6\xfa=\x8eS@\xbd\xb4&\xcat\x8eS@[\x1b\xc5,(hS@\te)\x97?\x8fS@\x01\x82:\x8c\xd4\x9eS@\x14\t\x8d@\x16\x8fS@WzL\x13/8S@&-i\xa7q\x90S@\xc8S\x0b\x05\r\x90S@\xe8m\xf6\x8e\x19cS@\xdf\xb1"3M\x91S@-T{J\xf4\x90S@\x91\x95\x9a\xc0\xe5bS@\xcfA@\xcd[|S@\xaa\xd7@\xdd\xabaS@slJ\xed\x85aS@\x1a\xd7^\xef\xc8\x90S@\xac\xd4}nq\x92S@\xd9\x1a\x8e]\x91\x91S@\x81\xea\xbdn\xef\x9aS@oiq\xef\x10aS@\xb7\xb7qU{bS@=\xf9q\xfa\xadaS@\xb7e\xa3\xcd\x98aS@z\x94\x17\'\x14\x92S@\x91\'y09bS@\xc0)t\xb5W\x93S@\xf335=\xb9`S@\xef\x06*\xa3\xd5`S@@R\x1b\x7f\xbc\x92S@b4\xdb\xc9\xc4`S@\x15\xe7Z\xcf\xef\x91S@ \xce6\x17\x97`S@\xb6J\xcfj\xc0\x94S@\x07D\x10\xa1\xac\x94S@r\'\x06\xb6\x95`S@@\xba\'\x82\x18\x92S@)\x81\x1ane\x93S@\xd8\xb0q\x02D`S@\x93\xc1\xb6\xa3\x17`S@\x1a\xae\x0cs\x8c\x92S@4\x9c\x91z\x84\x93S@\xc5\xe0\x1f\xbc\xf7_S@Q\x19c>h\x92S@\x8b\x9c\x8f\x93\x84\x92S@\xd8|+\x87\x8e\x93S@\xe0I\xda\x18\xd0]S@\x89H\x83\xdf\x8d\x92S@\xcdD\x9c}\x88\\S@^\xd9\xa5\xd5__S@\xec\xfe $\x04^S@\xb4+\xf2i\xa0^S@\xf4~\x90\xa9d_S@\xea\x93\x1ac\xf2\\S@K\x07\x88.\xe5\\S@?;\x95\x05 ^S@\xc5BU2\x95\x93S@\xad\xf1\xdem\xd9\\S@\xf2\x81\x88s\xc1ZS@+\xf1\x85\x1a]\x8fS@\xb5\xfa)\xe7l\\S@\x1b\xc6\xe0\x87\x9bZS@\xc0O`\xe2\x1e\\S@\x9a\xce\xc7\x016\x94S@x\xba\xc9\xcb6\x96S@ fgt\xb1YS@\xdd\xf2\xc6\x7f\x96\x94S@\x00\xdfiN\xd3ZS@\x19\xc4\xfe\x8e\xa6YS@T\x8c\xb2\xa7\xca\x94S@\xc4V"X\xdeYS@R\x8a\x14\xf2\x9e\x94S@(\x8ad\xb2\xbe\xa2S@\x9d\xe9\x03\xca\x9e[S@\x80\xdb\x84\x05\x81[S@\xe7]\xac\xfb\xd7XS@\xcbOEa;ZS@A\x13\xec\xcf#ZS@\xc6\xdb?\xce\xc7\x96S@\xbb\xc2<K\x15YS@\x85G\xf8\x9ac\x98S@j\xc6 _\x13\x97S@\x9a\x94P\xa6\rXS@gO? \xaf\x98S@[\xf0\x08\x82\xbc\x98S@\x08\xb8Q\xc9\xa8\x98S@\xc2\xde\xe4m\xd5\x98S@5\xdd\xe47\x91WS@`\x10\xd9:\x17\x99S@\x02\xe02\xe1\xeb\x97S@\x17\x8ej\xbe\r\x99S@~M\xa0\xb0a\x99S@\xd0\xca\xe4\x06`WS@\xa9@2\x86v\x99S@\xf4#s\x067\x99S@\xdaE\xcf\xf2:\x98S@(Lmij\x99S@\xa6\xfb\xc0\x17\x12WS@\xf8\x11d_u\x98S@7k\x91\x8f\x83\x99S@\xc0ue\x86\x91\x99S@R\xad\xa6\xb8\xeaUS@M\xe5\xec;RUS@\x80pc\x16\xbbTS@\xc4\xaaV\x9d\x8e\x97S@\x8b\x90\xc5\xab6US@r-*\xef\xc2\x97S@\x02\x8a\xdd\xa2\xe7|S@\x91\xca-\x98\xce\x97S@x4\x10\xb4\xfeTS@\x1a\xc9\x9e\xa3mTS@\x1a?<KF\x9bS@\xec\xcc\x0f\xf9o\x9bS@v\x8d?v\xda\x9bS@\nW\xe6K\xbc\xb2S@\x91g\xefL\x05\x99S@\xbe\x1b\xfd\x91\xa7PS@\xc7\xfd\xc2\x83u\x9cS@\xe6\xc5\x175\x84PS@\xa4\x1bP]\xbd\x9dS@\xc3)\xa3\x0e\x0b\x9eS@\xfc\x93?&\xa6\xbbS@;\xe7\xb0\xd7A^S@\xf3\xc2\x89\x99\x13\x9aS@kC\xe1\xef)\x9eS@G\xe8\rn\xf2\x9aS@\xc9\xda\x9d9S\x9eS@X;\x17r\x11\x9bS@?\xaf_d*\x9aS@\xbf:v\x1dM\x9aS@slu\xceJ\x9eS@\x97:\xbc\xb8\xa6\x9eS@\x92-b\xb9\xfb\x9eS@dG\xc6\x8e\x9d\x9eS@{\x15s\x173\x9fS@\x8f\xbc\x1c\x94\x19\x9bS@3-\xc5\x14\x8bHS@\x81\x9f\t\xf0(\x9bS@C\xef/\xbc\x9a\x9fS@\xf05\x0f\x12t\x9bS@\xc6\xd7O\x81\x8d\x9fS@=\xf7\xd9\xa1\x97\x9fS@M\x94\xd0\xba\xe1NS@\x84\xef\x86\x03\x88\x9fS@\x12+\x8d\xed\x0fMS@\xd7)\x8f\x8e)yS@`\xfb\xb2\x9d}\x9eS@m\xfc>;\x1a\x9fS@x^D\xe7\x81\x9dS@\x08\xb4yw\xec\x9eS@\x13V,\x89\x98\x9dS@\x98\xf5\xf5\x02\xd0\x9dS@\xe8\xc6<\xa2\xa3\x9fS@\xbb\xd7\xbb`>\xa0S@\xa5\x15\x1e\x0e\xde\x9fS@\xaa\x05\xd6\xf4\xf5\x9fS@6\xdb\x9e\x17O\xa1S@\xa0P\xf3\xab\xf5_S@\x95\xa1d?\xb3\x9fS@2x*-\xdf\x9eS@\x85:\x86\x14Q\xa1S@.\xaets\x8d\x9dS@\x16\xe4Wc\x13\x9eS@\xc5\x0cn\xc7\x8c\xa0S@QDC)\xc4\xa0S@|B\xa2}\x8b\xa1S@r\x11\xb2\x18\xc4\x9eS@\x92l\xee\xcf\x00\x9fS@1D\x1b\x82\xbb\x9aS@\x8f\xd3D^=\x9fS@\x9fjo\x92\x08\xa1S@,\xca\x92\xb9\xf8\x9dS@V\x1d\x8d\x02\xff\x9dS@\x9b\xf6\xfb\x1dr\xa0S@\x81\xdc\xa8\xf5Y\xa1S@\xf7\xb1\x1b\xeej\xa1S@J4\x92\x08=\xa1S@|\xec"\xe8w\x9eS@\xf2{<:\xb9JS@\xbe\xbd\xd7A\xa3\x9eS@\xf5\x06\x8d\x01\\\xa1S@v,\xad\xf1\x91IS@\x97\x88\xef\xce\xb6\xa2S@q\xac\x95\xf6\x97IS@\x84\x9e3\xc5\x8a\xa1S@\xa7\x0e.\xecrIS@\xed/)y\x05\xa2S@\x84\x13D\x07\xdf\x82S@\xf5\xda@\x88\xbe]S@I\x7f!\xed\xf2\x9bS@\xb5\x08\x18\xa2\x11\xa2S@\xf9c\x9a\xb57\xccS@\x0c\xc4\xe5\xccm\xccS@\xb9\xac\xb3\xd6\x1f\xccS@\xbbH\tYd\xa2S@/\'oIP\x9cS@\x19\xff\x9bl\x08HS@\xbf\x81\xc2\xaf\x00\xa4S@\xa2&\xa6\xccO\xa3S@Y\xc5\xe7\x1e\x12GS@m\xfc\xdc\xcf\xe3\x9cS@\x0b\x8c`\xb5\x97\xa3S@\xf5s\xa2\x85b\x9fS@\xe4vu+\x1b\xa4S@\x9c\x9b\xe2\xc8\xfe\xa2S@+wL\xd5\x0e\xa3S@?\x88\x7f{m\xa2S@\xa6\xb1\x83\xdb\x9c\xa4S@\x82_!&\xd1\xc6S@\xe8!\x00\xe8\xe4\xa2S@*zO2\x15\xa6S@\xcft\x12\xd3\xee\xc7S@\xaa\x94\xf0\x08\xf2\xa3S@:\xf23-\xde\xa5S@\xe0\xf5c\xf5\xdc\xc7S@\xd1\tm\xe0\xde\xa4S@<s\xb6;l\xa3S@\'\xd97\x1b\xf0\xa6S@\x95R\xb6y\x0f\xa5S@\xd8\xc1\xda}\xa9\xa4S@\x9b\x84\xe1\xa8H\xc5S@\x93+\x85\xd9\xdaBS@\'\x84\x91`\x87}S@\xd1e\xcb\x80\xffBS@5A\xf3\xdck\xc5S@\x92cS"\x01\xc5S@\xc3\x17\x04\xbf\x0e\x9fS@\t\x98a88\xa3S@\xcap\xa0g\xaf\xa5S@sxKT \xa5S@\x1c\x9c\x90C\xf2\xc6S@\xac.J\xd9\xca\xa5S@\xd4\x1bik\xd3\xa7S@\xbd\xff\xf2\xed>\x9fS@\x95\xb4\xba\xb9\xcc\xa7S@\xc6\xd7\x95\xa3\xd2\xc6S@n8\x19\xb7\xf7\xc4S@\xe0\xf2"\xa2\xb2\xc8S@M\xc3\x01\x96\x8aBS@\xee\x01\xf1\xb8\x03\xa8S@]\x82+\xf8\x90\xa5S@p\x8c:X\xa0\xa7S@t\xc0\x0fB2\x9fS@\x02 %\xd4D\xa8S@\xcc~\xf80\xc9AS@\xee\xa2\nM\xdc\xa4S@~\xcbQ?\xb2\xa5S@\xd6A\xe6\x9b\x1e\xa0S@\x9f5\x83\xf6c\xa8S@\x90]\xb8\xa7\x9aAS@\xb0\xd1\xff\xb4p\xc4S@m~YNy\xc5S@\xb1E\xe1\xa2D\xc4S@*wR^\x0e\xc6S@\x1c(\xbb\xe1\x15\xc8S@x\x13\xe2\xfe\xf4\xc5S@\xf9g\xab\xef\x08\xa1S@bI\\\xcd!\xa8S@\xf0f\xafR/\xa8S@\xbe\xa9z\xcb*\xc5S@\xdc<^$`\xa0S@u\x9f\xc1\x04Q\xa1S@i\xcdL?FAS@d\x11\x17yw\xa8S@"\xfe\xe8\xdbq\x83S@\xd0F\xb2G\xc0\xa0S@&UCz\xad\xc4S@oB\r\xa7\xde\xa0S@4\xab0M\x80\xb5S@\x14\xf0[1\xdc\xa0S@\xf8{\xd5v\x03\xa1S@^\xcd\xe8\xa4\xbb\xa6S@\xa2\xc0E\x89\xe3\x98S@*,U\x9c0\xaaS@\x82\x02\x13J\x83\xa6S@\x19@\xd9\xda\xa8\xa7S@|=E\x81\xa1\xc4S@j\x7fTZ>\xc3S@~\x85\x9d\x12"\x9dS@\x1e\xff"\x03\xc9\xa8S@\x9dO\x00\xe5\xed\xa1S@\xee\x1b\x8e{\xca\xc4S@\xfdZ\x80\xb9\x14\xa9S@\xb8\x86+\xfd\x1e\xc4S@\xfe\xf4\x0bs:\xc4S@\xb7t\xcb\xb0P\xa7S@\xc8+\x1bw3\xacS@r\xe7\xcd\x84\xcd\xa2S@\x90\x93\xb6`\xff\xc1S@\x90\x02j\x91\xec\xc2S@\x11\xdb\xe6\xd9F\xc4S@\xf3\x8aL\xb4m\xa3S@\x9d\xbb;\x9f\xbe\xa3S@@G\xb5\x80;\xc5S@3&u2\x9b\xa3S@\xde{d1\xe8\xa3S@\xab=\xb2\r\x19\xa4S@\xc5CmZT\xa4S@:]E\x8dc\xa4S@\xf4\x8f\xdce\x14\xc3S@M\xdc`\x96~\x90S@C\xd7+\xad\xa7\xa1S@o\x99]4\xfa\x9eS@F\xfdj\xd6@\xabS@z;\xefh(\xc3S@\xf55(\xdc\xf5\xadS@\xa981\xae\xc8\xc2S@{\xf6\xcf\xf7\xe5\xa9S@\xc4\xb6\xe8`\xed\xa9S@\xee\xca\x81\xec&\xadS@\xb2v\x12a\xe6\xc1S@]\xb3\xfe\xbb\x0f\xc0S@\x00v\xa5\xf8b\xc2S@t\xcfIVs\xc1S@9\xb9?\xf6\x8d\xc3S@\xaf?\xa8\xa2p\xc1S@\xf1\x12\x1d%\x1c9S@\x1dD\xf5\x8b\x039S@\xc0\xa7\'B&\xadS@\xef\x0bf\x95]9S@\t\x11c\xbb\x199S@A\xd0f\x14\x8e\xa6S@\rq\x08\x88\xd48S@\xf1\xa8\xc4\xb3\xf1\xa6S@\xaf\xc0\x90Yh\xc1S@\x14j\x8d\x15\x98\xa6S@\xde_\xd0\n\x0b\xa7S@T\xa6i\x1b\x8b\xafS@\xaf\xd7\xe0\x80\xa0\xaeS@\xd4v\xd2\xfdG\xa7S@6I\x89:O\xabS@\x99\xb4\x9f\xfb\xe1\xaeS@\xf4%\xd55\xe67S@R\xeb\x1f\xee\x93\xb0S@\x06b\x83h\x97\xb0S@\x89\xb03\xee\x137S@S_n\xae\xff\xc1S@z\x91\x11v\xe9\xabS@\x91lTW\xa6\xbfS@\x9ec\xf8\x18O\xbfS@\x1a\xf5\x1f\xc9\\\xadS@\xed\x80b\xb6*\xafS@\xd73\x87\xec\x8b\xa9S@\xdd\xb5\xc6\x81\x84\xadS@\x99\x1f\xe59\xf2\xa8S@-o-\xaf\xad\xaeS@c\x16a\xef\x15\xb0S@\xd29\xb5\x83\xd4\xa9S@C\xc9\xdd\xe1\x06\xa5S@\xc9\xab\xa2x>\xafS@~\xb4G[n\xafS@\x9f\xb0\xae\x0e\xbd\xb2S@\x8f\x15\x91\\\xe6\xb2S@\xed\xb0N\xfe\xed\xa9S@CV\xfcTv\xb0S@\x84\xca\xdb\xc1\xb0\xb0S@z\x9c\xdd\xd6\x85\xaaS@K\xf6:\x19\xa2\xaaS@\x12\xd3|f\xc9\xaaS@\xc2\x98\xbd\x95O\xbbS@W_\xb8\x1bW\xb3S@\xf7\xbcZ\x0c\xe5\xaaS@\xd3a\xa7;\xce\xaaS@\xb5U\x87\xa9a\xb1S@\xd9\x05\xb0\xac\xfd\xaaS@\xc5\x8en\xfa-\xb1S@C9\xa3\xeb\x1c\xabS@\xfe\xdak\x1cr\xbaS@\xbc^\x06]\x9c\xb0S@\xd0B(\xb7\xf1\xaeS@Y\xcc\x82\xe3\xac\xb1S@\x93\xc1w2\xd8\xb0S@Xae5\xf7\xabS@Ir\x06\x85\xf9\xb1S@L[\xb6\xf5~\xb4S@\x99\x19\x94(1\xb2S@\x9d;M\xfc\xd4\xb4S@\xfaG~\xff\xc6\xb4S@\xefvd!\xf7\xafS@L\xfc>\xef\xe5\xb4S@\xcd\x11\xa7\x0b\xfe\xb4S@\t*\x0c\xf3i\xacS@\x0f\x96p\x95\xc5\xbcS@\xfb\x0e\x0c\xc5\x9f\xb2S@\x0cm\xa8\x02\xc7\xb1S@\xc4\x0e]\xabW\xb9S@\xa5XB\x00\xfe\xb9S@\xb0\x14E\xe6\xe6\xb9S@5\x96n\x1d\xeb\xb1S@\xa3p\xf7V\xaa\xb4S@\x985|\x8f\x14\xb6S@\x07/6\'$\xb3S@\xdeir\xc4\xc2\xacS@\x19\x13\xa6H\xe8\xb4S@?\x9d*\xb1\x1b\xb3S@8\xb4$\xadd\xb9S@\xd1\x9eZK-\xb5S@\xb6H\x1c\xc1\xf4\xb0S@\xc1\x08\xfez(\xb5S@\xc4LX\xd5\x1c\xb9S@R\xe7\xea\xd1\xc5\xbbS@\xc6%x\xcc8\xb5S@\xe0\xd2\xfet\xac\xadS@\x94\xd2K\x9e\x03\xb1S@\xe0\xc4\x92\xf5a\xb2S@;\x01\x1eH\t\xb9S@\xb1\xd6 n\xe4\xb8S@\t\xbd\xae"\'\xb2S@\xba\xf0\x1aGB\xb5S@\xb1\x1fo<.\xb5S@\x1b\xce\x0b6\xd4\xb4S@\xe6\x9d\xf8\xaeJ\xb2S@y\xf6\xb4\xc96\xb6S@\x8b\x0fR\xd9\x80\xb8S@\x10E\xf1F\xb0\xb4S@$D?8\x8e\xb4S@\xc7%\xa3\xf1\xa6\xb4S@\xa9\xee\x90\x97O\xbbS@\xf0?\x14vH\xb8S@\x03\xfb\xc9\xab\xc9\xb4S@\xe3\x17CTz\xb6S@\x18@\x9b\xa4\xfb\xb5S@\x1c[\x88\\E\xafS@t5\xab\x87\xe5\xb6S@\x96\xe7\x9e\x9a\r\xb5S@\xadK\x94\x10\xd5\xb2S@\x94\x05\xa7\xe7\xc0\xafS@AP\x82z \xb5S@\xf8\x1a\x0f\x05\xdf\xb3S@\xe6\x19\x02M\xbe\xafS@H\xa4\x8d\xf0U\xafS@.\x0b"\xdc\x01\xb3S@\x08\x81T\x9b`\xb3S@\xba\xa7\xf3W\x9f\xb6S@Hm\x1f\xaa\x87\xb5S@O\xf5\x80\x8a\x86\xb5S@\xbf\xa6\xc9\xb5\xcc\xb5S@\xbb\xb0\'\x84\x10\xb7S@AsF\x10\x84\xb8S@\xef\x7f\xba\x02\x05\xb8S@\xdd\xd9\tx\x9b\xb3S@\xc7\xe7P_\xc9\xb8S@\xd5\x8d\x8dZV\xb8S@q\x10\xde\xe5\xdf\xb7S@\xa1\rJ\xd5V\xb9S@\xdd\x8d\xc4D\xcc\xb7S@70\xadY\x10\xb4S@\xb9`\xd8^\xbc\xb5S@\xfd\'\xca\xd4n\xb9S@\xb2\xfe\xca^a\xb4S@\x82\x13\xaa\x82t\xb4S@\xeb\xf7\x8d\xa1N\xb4S@\xce\x96\xa4g\x94\xb9S@;ET\xe0\x0b\xb6S@&\x0cQ\x01\r\xb6S@C\xa2J\x81\x1f\xb6S@w\xa2.\xe5\xb0\xb7S@\x8a\x97\xc80a\xb1S@\xb3x\x98\x1a\x82\xb8S@!\x91\xc41\x90\xb7S@\xf1\xaa\xcbU1\xb7S@\x17\x10\x8f\x11C\xb8S@\x8es\x81\xaae\xb8S@Z\xe7/\xbfV\xb8S@\xa4\xc6+W\x95\xb2S@\x7f\'\x9eG\xf7\x82S@\x9b\xa9`\xe2G\xaaS@\xd8F \xee\x0b\x80S@4\xa6\xab<C\x90S@9\x9d\xb0 \\\x80S@{\xaf\xca\xe2\xc5\xb8S@\xec\xa2y\xb4\x8e\x81S@\xda\x16I0\xa8\xa0S@\x8e\x08uuuaS@\xd3\xbc\x86&\xae\xc1S@!\xbbOt\x1fxS@\x05\x8b\x02\x95IqS@\xba\x85Y\xaf$\xb5S@\xea\xe0,\x01\xe2\xb5S@\xb7\xf7\xa6\x12\xc3\x83S@\x12X*\xbe]9S@c _\x108{S@\x81s\xba\xb61\x81S@\xf1&+N1`S@\x94\x9e\xefW\xb4_S@\xb7\xd7+z\xfd|S@e\xf81\xbb\xc9\xb8S@\x8b-\x9e\xec\xe9\xb6S@\x81\xb2\x83\x83lrS@\x00\xaeH76\x92S@y\xcfS\xa6\xc9\xa9S@\xfd\xc2\xa3\x117\xa9S@r\xeal\x19\xa9\xb5S@\x19"\xfb\xf5\x16\x9aS@\x9c\xebE;%aS@\xf8\xa7\x00@\xb86S@O\xc1\xd3s\x9b7S@2\x86\xb9\t\x987S@\x91\xafKy\xa58S@\xcci3H\x869S@r\r\x08\x1f:AS@\xd3|\x07\x7fwBS@\t9!\xa5\xd8BS@B\x9d\xa1\xd0\x1bDS@?{\xf9d\x00CS@=\xaf\xbe\x99!GS@\xacn\x98\xa3*GS@V\x96\x01\x99hHS@x A\x7fcIS@\x9bf\x07\nrIS@\xc2\x9dj\x99\x99IS@c\xd9\x83E\xdbLS@"$\xab\x98\x9dNS@\x9a\xa9Nb8OS@\xb7{<\xbd=OS@u\x13\xf8\x04\x81RS@\xef:\x90k\x89RS@\x89\xfc;\xaa\xecRS@QuP\xfc\x80TS@\x80\xe3B5zTS@\xc3\xcb\x96-SUS@\xd9\x14\x0f\xd2\x84US@5p\'\x83pUS@G\xf5IO\x90US@d\xa7Z\x81\xfbUS@\xc8\xf1o/fVS@\xb6os\x7f\xd5US@+\xc9G\x15\xe7US@\xd91\xb9\xa1\x1dWS@\t=\xa9\xd9=WS@\x12\xad\xd5S.WS@\xf8\x1e/\x83pWS@\'\x97\x0fV\x8aWS@nK\xa8\xa4\xe2WS@^\xe1\x14;\x0cXS@\x19\xf1\xe7\x91\x88XS@D\xe7C\x96"XS@\x1fx2\xf2\xb7YS@$J\x9c\x0c\x1eYS@\x1f\x03\xe4\tzXS@\xb9\x94C\x8f4ZS@\xf0{M\x98\xe1XS@\x06\x91\xd3W|[S@\xee\xba\x91\xa7\xd2YS@\x90\xcc\x05\x00\x93YS@\xd5\x11\xc6\nM[S@r\xc7J\x83\xcdZS@\x96N\r\xf0\xba\\S@\xa8+\xb6-\x1cZS@R\xeb@d\xd4\\S@\xdc\xa8\xba9F\\S@KT\x18\x1d\x19\xc7S@_\xe1\xbeU\x18\\S@\x03\x0c\x14XC\xc7S@.3\x8d\xed\xe2ZS@\x0b\'\xea\x1e\xd8\\S@W\xe04\xd1\x86\\S@\xd6\xcf\x91\xc9\xb3\\S@;\xfb\x17\xdfp\\S@G\xa8\x10\xd4|\\S@\\\xb0\xf9=\xbf\xc6S@~\xbc\xce\x06\xe8\\S@\x8e\x16\x1f\xa2\x1e_S@n\x984#__S@\x85\xbb\x9f\x0c\xc5\xc7S@\x01\x14i\xf3\xce]S@d#\x83\xe8Z\xc5S@\x93\xfd\x84\xdc\xf9_S@J\xc9\xf5\x03A`S@|\xa4I\xb0\x8e`S@s\x03|<\xfb\xc4S@>\x93\x0e\x8f\x8b^S@\t`4\xd5!\xc5S@#o\x1c\x9f\xf8\xc4S@\xbe\x08\xcf\xc1\x9b`S@0\xf0\xe5q\x16^S@\x9d\'#\xb1\xc9\xc6S@`\x03\x94\x8eu^S@OL\xef&u\xc5S@\x9c\xbf\xfc\xfe\xd4`S@d\x02,O\x9b^S@\xb7\xda\xb0\xedM\xc6S@sZ\x9f\xa8\x96\xc4S@M\x8f1\x10\xa8^S@\x11\xe8%\xac(\xc6S@\xa6\x8f\xcdv\x81\xc5S@\x1cQ\xf1\xd9\xb8^S@\xe2\xd4\x9f\x89\x94\xc3S@\t\x88D\x15oaS@\xd7\xd4\xa9?\xf1aS@\xfb\xa1ov\x00bS@\xcd\xb5\x91\x96\xec\xc5S@\x92a*\xfa?bS@\x12\xa9V$J\xc5S@\x8c\xb2\x87\xcfubS@\xa1\x8b\x84\xce\x03aS@F<\xa0\xb4\xbfbS@\x99\xbfX\xd0\xe2_S@\xa8\xf4\x91\x97(`S@\xc1\x95\x17/\x0c`S@5\xaaNL\x9b\xc4S@\x0f\xbb\xeb\xe0\x9aaS@[\xfc2\xfb\xa2aS@{\xd2l\xcf\xf7`S@\xa3O\xb5-3\xc4S@\r\t\x9e\xf8y\xc3S@\xca\x08\x00\xcc\'\xc3S@\x13A\x92\xd6\x99\xc0S@\xcfD\x975\xaaqS@\xd8\x8e/\xd7mrS@*\xbf\x94VBrS@\xc7\xb1\xa4\xc7U\xc2S@@U\xb0\x99\x1csS@Z\xeag\x0f\xb4\xc2S@\x18\xe4X\xdf%sS@9\x92\x8a~\xf6\xc1S@\xcd\xc4\x06w*rS@\x7f\x8e\xaa\xe9FtS@U\xa8\x1fr\xdf\xc1S@\xe4\x1b\xd1\x87\x0c\xc0S@mw8n\x84tS@/\x16&#DtS@\x85\xa6\xc6\xebf\xc1S@5Q;\xfe2uS@\xfd\x95\t\n\xa1\xc1S@M4\xd21\xdfvS@\x0f\x9a\x85."wS@\x08\t \xf21wS@\x95}\xc3\xcfYwS@\xb3\xcbz\x13i\xc1S@\xec\xb2\x0e\xf6\xe9\xc0S@\xcbT\xa7Y\xb5wS@C\x82\xfc\x11\xc0wS@\x18\xa0\xa9\xb5\x16xS@\xfcT\xd9\xd0XxS@\n\x18\xf4J&xS@\xbe\x95G\xaf\xe8xS@?hgqFyS@IF\xa8\x1c)yS@1\xd4\x13\xebXyS@\xe5\xab2\xdc\xa4yS@\xa2\xab\x98\x8avyS@\xb8\xed\x88\xc0\xbcxS@\xe4\xeb\xc2\xef\xe9yS@\xacB\x95\x98\x8cyS@\x95\xa5\xd3%-zS@x\xcb\xdc\xa7\xe1yS@\x91r\xaa\xde\xfayS@\x87\x80\x17\xa8\x98\xbfS@\'\x895\x0cR\xbfS@\xbf\x8c\xcb\x9a\x8fyS@\xcb\x8d\x1e9\x1e{S@L\xe1]\xd6\x81{S@\xef>\x83t\xb5{S@K\xcd\xa0\xfd\xea{S@\xe07}\xee\xf2yS@B\xf0cfu\xbbS@\x89\xdfT7-{S@\xde8U=\xe2|S@\xfe\x0f\x81\xa2_{S@\xd5\xc1\xfa\x04\xd6zS@\xcfeiW\xd6zS@P\xe9\x8a\xc1<{S@\x90B\x99\xb5\xe4|S@CK!]\xf0\xbdS@>\xbc\xec]\x85}S@V\x86\xe3f\xf2{S@\x08\xb7\xf8\xcb\x92}S@y?`\x12y\xbaS@\xfb!\xd5\xd5i|S@\xfaL\x9d\xc2\xaa|S@\x1f\xd9\xbc\x92@~S@\xa2\xa7l+\x1e~S@D\x80\xd3\xff\x92|S@\xd5\xfb\x0c8\x8a}S@P\x91f@2}S@\x93\x19\x8eU\xcd|S@\x93\xf8\x17\x92\xa4|S@\x10\x8c|\xe3K}S@\xa4\x0c\x8f\x07\x07}S@\x17$>\x85\xc2}S@ \x11\xa8\xb7\xf7}S@\xd5\xeb\x9fx4~S@\xae#X[Q\x7fS@\'\x1bu9J\x7fS@kZ\xf6t\xac}S@\\07`v\x7fS@\x9d10\xd3\\~S@{\xbf\xbcCP\xb9S@\x0b\xd5c\x95\x84\x7fS@|\x17\xa2\xc5\xea\x80S@\xabJ\xc5\xf0\xd6\xb9S@\xe2\x8e\xbd`\xa7\xb5S@\xc6("\x8eW\x81S@6J{\xe4\xbd\x81S@\xe2&P\x80n\x7fS@\x87P\xdc#!\x82S@\x02\xfeW\x02\x00\x82S@J-\x9amU\x80S@\x97/\xe7\x19j\x80S@\xb8\x80g\xe6\x82\x80S@\t*|\xba\x02\xb9S@\xbe:\x9a\x0f\xd4\xb8S@\xe1\xdey\xdc\xb1\x83S@qZ\x9f"\r\x84S@z \x87\\3\x83S@gUn\x91\x1d\x84S@\xce\xe6u!p\x84S@\x86\xe1\xf8\xfe\xdb\x84S@\xb7{\xcc\'\x8e\xb4S@\x0ezxu\xff\x8dS@A\nY\x9b(\x8eS@\xf3\xd4\xf0)9\x8eS@\xbf\xc5\'\xd7z\x8eS@\xb7\x07\xc7\xe5\x97\x8eS@6w\xff,\xc1\x8eS@\xb1W\xddC\xa3\xbaS@\xc7\xc7-\x86\x14\xb8S@\x9b47Xj\x8fS@3\x0cS6d\xb8S@\x9aK}eM\xb8S@f\xeb\x8b\xa8\x96\x8eS@\xdaQ\xc8\xe1\x1f\x8fS@\xb4\x1dnG\xac\x8fS@4\x90QJj\xbaS@U.!>\xb0\xb7S@\xa7Tb\xfce\x90S@\xf4\xa6\xc3E"\x90S@\xee\xc4\xe6\xb9\x02\x91S@p\x0f&.$\xbaS@\x1a3\xe5\x00\xa2\xb2S@\xfbC\x13\x80\xba\x90S@\x11uQ\x89\xfd\x90S@3[\xcd\xfc&\x92S@\x84L,\xc4\x16\x92S@VRcyq\x92S@\xc4\x13\xa1\xf5\x8d\x91S@\x0e\xae\x87\x12f\xb7S@\xbf\x8dv\xa9f\xb8S@Cr\xed<\x16\x92S@cn\x91\x08\x99\xb7S@E\xb4\xcf3\x1a\x92S@\x1c\x0cv\nP\x92S@\xecy;\xe3G\x93S@\xc4\xaa\x01\xeaR\xb7S@\xc3\x93\x04\x1dC\xb7S@g\xe3\x17>\x8b\x94S@qQ\x9f\xe4\xab\x94S@\x90\xb6N\x8b2\xb9S@\xc9?|{g\xb7S@b\xc76\x14\xc8\x93S@\x89~}\x1f\x81\x92S@x\x0b6\xaap\x93S@\x0bm\x03\xc8\x94\x92S@c\xda\x14\x89F\xb8S@I\x9ff(\x91\xb7S@-B\xdc\xf8\xb6\x93S@\xe8-8,\x1c\x95S@J\x96\x0f\xd8.\xb7S@\xe5\xa1p\xb3P\x93S@\xa3x\xcaGF\xb6S@\x13{\xa93w\xb1S@\x1f\'\xdes\xb0\x95S@\xeb\xb57\x03T\x95S@\x87\xba\xb0\x8b\x97\x8fS@\x93\x8bU\x9c%\x96S@\xbd\xb5\x8c\xc9%\x96S@,|\x08\x7fJ\x96S@=\xdb8\xd1\x02\xb6S@\x16\x8b\xba\xc3\xec\x93S@\xa6i\xf0o\x04\xb7S@b7#D/\x94S@\x86\xce\xc6[\xb7\x94S@\xaf\xcd\x19#b\xb4S@G\xe2\x8b\x1d\xe2\xb5S@|\x18C\x16-\xb9S@\x94\x0e\xc5N\xa4\xb4S@!\x1b\xec\xc5p\xb5S@\x9b\xffv\x93*\x98S@\xd2\xd2\x147\xad\xb8S@MR\xfdD[\x98S@\x07\x13\xe2[\xa1\x98S@\xbb\xd5\xa5\xc6\x9d\x98S@\x17\xaa\xb5X\xd3\x98S@/.\xaf~\x82\xb6S@\xf0\xce\xe5\x01\x1a\xb7S@\xa98\x13\x85\xef\xb2S@\x800\xf4&\xcf\xb2S@{k|\x90\xb1\xafS@\xc5[\'\xd2\x15\x99S@\xd4\xcfa\xe1\x13\xb3S@\xa6uZ:7\x99S@\xe7\x154$\x84\x99S@"\xac\xecJ\\\x99S@\xf6\xd4\x1d\xcc\xe6\xb6S@\xc8\xdb\x1cY?\xafS@\x8b\xb3\xae0\x8e\x99S@b(\xe8su\xb6S@{\xcdAI\xa9\xb3S@8\xa4\xa7\x02_\xb7S@\xa9\xba\xd5\xae\xcd\x96S@\rI\x91\xc2\xbe\xaeS@\x12%~g\x9a\x97S@\xbb.\x86\x05\xec\xaeS@\x19\xc6\x9b\x17R\xb6S@\xca\x08\xab\x88\xca\x97S@\x08\x1e\xa6\x86\x12\x98S@\xfe\x1b\xa4\x8a\xbe\x98S@\xc0\xe2\x0c(\xec\x97S@\x1b\xbc\xe9\xad\xef\x97S@\x8d\x03\x1c\x92S\xb5S@\xf2\x1b\xdf\x06\x95\x98S@*\x9d\xa0\\\xac\x9bS@\x1f9>\xe91\x9dS@\xa7\x93o\x80Q\xb5S@W\rw\xbe\xf6\xb0S@\xad\xb7\xa0`=\xb5S@q^\xb3u\xb1\xadS@\xf1\x07\x15Cp\x9dS@_\x94:\x00\xf1\x99S@\xca\xcc\xc7\xf1\xb9\x9aS@\xd0\xa3\xc8\xa2\x1c\x9bS@\x0b\x8d<\xc4\xbe\x9dS@\xec\x7f\x05\xeb\x13\x9eS@Kl\x91\x81\xbb\x99S@\xab\xd9"5\xe4\xacS@\x8a,\xce%\xf3\x9aS@\xd3\xc6S(\x05\x9eS@\xf4x\x98\xbeI\xb5S@\xad\xb4\x9c\x0bN\x9bS@\x1cN\xce\xefP\xadS@m\xc5\xf6\xc4]\x9aS@A\xee"\x11%\xb3S@\xd2\xde\n\xfe\xaf\xacS@\xa7\x83\xc8\xb5~\x9dS@\xa0G\xd47\xa1\x9eS@g\x85\x84\x1e\xfb\x9eS@\x9c/\x14\x1f\xaf\xb4S@&\xd8\x1b)\xce\x9bS@\x03\xeb\xbb\x88\xf7\xb1S@t\xd2b`\xb4\xb1S@\r-O9\x92\xb0S@\xe0\xe2.\xf4\xb6\x9eS@\xb4\xce\xd1\xc5\xc8\x9dS@^K\x92\xfd\xeb\x9eS@\x95V\xb3\x8f \x9fS@\x96\xa2\x8c\x0b\xfd\x9eS@\x8a\xd7\xf6\xaf\xa2\xb2S@\xdaa/+x\x9fS@7Rtu\x90\x9fS@/\xd0\x82\x82d\xacS@aQ\x16\xd4\x94\x9fS@\xd6\xca\xb6-\x02\xb5S@\x03\xfa\x8e\xf3`\xb2S@\xd0\xb9\x1a\x05q\x9fS@\xee\tq\x84\xc8\x9bS@\x945.\x1e\x9e\x9cS@s\xccN\x1b\xa2\x9fS@Bbde\xfb\xb0S@y\xc8F8.\xacS@\xefi\xf6?1\xacS@\xb7\xccR\xa3K\x9dS@\x11\xa0\x9cqc\x9eS@\xc4\xbf\xcc,\xab\x9fS@.\xc0\xf1\x03}\x9dS@p\xdf\xcd\xf2\xee\xb1S@\x12\xab\x875\xbe\xb0S@\x11\xe1u\xc4\xf1\xabS@G\xd0M\x03\xcb\xabS@\xa1\xf6\xabe\x84\x9eS@\xb0\xd4\x01H\x9d\x9eS@\x1au\xd7N\x90\x9dS@\xe6\x18y&#\xb4S@\x7f\x16\xd2(\xac\xb1S@\xbaG\xc7\xb5\xf1\xb3S@\xe0\xda\xf5\xf5x\xafS@p\xff9IV\x9eS@\xfeX\x92\xe0C\xa0S@\x008_\x12\x0f\x9fS@A\xb3tgG\xb2S@Z\x17\xe6D\xc0\xb3S@\xe1\xf1\x04\x05\xed\x9fS@\xb2\x07\xf5\xda\x1a\x9fS@EY\x9d0?\xb3S@\x0b\xd9\x90|z\xb1S@\xbc_7u\xd1\x9eS@Dx\xbe\x86n\x9fS@U\x9bO3]\x9fS@\xa3\x9e\xb2H7\xa0S@\xc4H50k\xa1S@\xc2(\x8a\x95~\x9fS@\x86\x18)\xfa{\xa1S@\x18T\x84\xc4\xa0\xa1S@\xf2X\x89TC\xa1S@\xea\xf1\xd2$\x05\x9fS@J\xeb<a\x9a\x9fS@\xa1q3Ud\xa1S@\xf3\r\xd8U\xbf\xa0S@(\x06x\xf4\xda\xa1S@/r\xf9\xa5\xb6\xa0S@\xecpw\x98\xcb\x9eS@\xc1h\x82\xdb`\xaaS@\xae\xb6\xbd\x9e\xa0\x9aS@\x87H\xc4d\xcf\x9aS@om\xed\xad\x8e\xb2S@6a\x11EC\xaaS@:{\x92\xbfp\x9eS@\xbc%\x86\x19|\xb0S@\x83D\x1f\xac\xcd\xa2S@\xb2\xdb~q\xf3\xa9S@\x9f\xb04\x99^\xa1S@\xf8{\x0b\x8b\x03\xa3S@p\xff\xf0(4\xa1S@\xd0\xf7\x0c\xb6\x0f\xb2S@\xb5\xe4\x98\x8f\x9b\x9eS@@hY\x9c\xf8\x9eS@\xfe\xca[\x02\xa5\xa1S@3\xff"\xac\xd2\xadS@_\x11T(\xe5\xa0S@\x0e\'#\'\xe8\xa8S@,jk3\x85\xa1S@\x8f\x8a\x82\xc5\x84\xa2S@\x00\x9c\xd0\xb2\xdc\xa1S@\xf2\xbd1\xa1\xee\x9bS@\x93\x07:\xcd\x97\xa1S@5\xe4\xec\xdb\x0c\x9cS@-&\xc1\xcb\x97\xa8S@L\xc5\x932l\xa8S@c\xdcX4\xcf\xa3S@\xbe\x13+yV\xa3S@\xd6\xc3L\xef\x08\xa4S@\xfc\xf7MgP\xa8S@0\xcc\xb6\xbc\xa5\xabS@\xf8\x7f\x91\xab\x03\xa3S@\xf41\x93\xf5\x02\xa3S@\x90O\xc9d\x0e\xa4S@\x1cc\x19\x11\n\xa3S@\xda\xc1\xc3 \xc1\xabS@\xe4?\xe8l\xae\x9dS@/\xeb\xee\x96\x01\xa3S@&\x0b\tf\x96\xa4S@\x19\x01\xa9QC\xa7S@\xe4R\xb1\xc4\xbf\xa4S@\xf5\x99\xdes\xfd\xa4S@\xda\xb9\x03\xfc\xe2\xa5S@\xa5\x86\xdc\xfeZ\xafS@\xc4exD\xeb\xa4S@\x806\xc6\xf76\xa3S@\xaa\x18\rN\x10\xa6S@r\x92\'$\xf2\xa6S@T\xa5y\xd4)\xa5S@H@\x8e/>\xafS@o\xf3\xe9\xb9\xf5\xa2S@\xe8wW\x13\xe0\xa6S@"\\D\xa8\xb4\xa6S@\x03\xec\xb9\xed\xce\xa4S@\x7fU\xb8\xa3o\xadS@\x14\xf91\xccL\xa7S@_\xfd\xd3\xd5a\xa6S@R\xec%\xe1e\xa7S@U$\xc4\xe8\xa8\xa4S@0\x8a\xbe;\xf3\xa6S@\xd6\x94\xee\x06\x1e\xadS@A\xb6"\xb2\x01\xa4S@\xb3\xd0\x0c\x91L\xabS@|\x0b/\xea:\xabS@\xd3\x98\xf7"\xc5\xa7S@\xc7\xf35\xee\x86\xa5S@\xf1P\xe9\xebc\xaeS@*8-\xf9\x93\xa7S@^\xfc^=8\xacS@\x01Fr\x10(\xa5S@W\xb0\xc4}8\xa8S@\xcd&\x8f\xa2\xf7\xa4S@\x97\xa7\x87\xa0Y\xa8S@0\xb6^<C\x9fS@D\xc8G\x91\xd3\xadS@\xbd_\x80\xa3U\xa8S@A9\xdea\xee\xa4S@+$\xa7_\x86\xa5S@\xb7\xac\xb8\xb9h\xa0S@\x91PeX\xd3\xacS@\xe5\xf1\x9ed\x85\xa5S@e"r6\x91\xacS@\xc5\x99\xc4\\\x98\xa0S@~\xe8o\xad\xfa\xa8S@.D\xce\xb4;\xa8S@\xf1JQ\n\x8d\xa0S@ei\xcd`\xcb\xa0S@\xf8\xa0\xf4Zb\xaaS@\xccL\xe2\x80\xdc\xa3S@n\xce\xdbI\x84\xa0S@\x0c\xde\x05\x9f}\xa8S@K)\xbb\xe5\xa7\xa0S@.r\x99\xd1\xdb\xa0S@\xee\'\x88\x18\xe6\xa3S@0\xf6\x84\xb3\x89\xabS@\x90\x8fo\xf7!\xa1S@\xec<\xb0\x0e\xd3\xa1S@\xe0.E\xee<\xa3S@p\xf0\x13k0\xa7S@\xa0 \xc4\xe7S\xabS@\xfb\xc5,\xdb\xc8\xa9S@\x13\'\x80\xder\xa6S@\xc5\xbd\xb3|E\xa7S@\xb2\x93\xa9\x84\xef\xa6S@3x\xcb\xb0#\xa8S@KX2\x90\xf1\xa8S@\xac\x16Z\xd4\n[S@\xc4>\x04O\xbazS@\x87\x00\xbc\xba\x8b\xbdS@\xd6\xcf\x0f\xbfo{S@\x85@\xd8\x83S\x80S@\xb3\xb7\x92\x07$\x7fS@2\xb4\xbb\x9f\x92\xb2S@\r\xa6\x86\x9c\xbe\xb5S@\x0b\x06\x03\x8fO\x85S@u\x08\x9c\xc9dYS@\x10\x9d\x86\x05\xe2\x8fS@Y\xf3c\x11\x98~S@n\xf9\xb0H\x0csS@\xec\xde0\x14PTS@\xf3\xecg3bPS@\xcf|\xb6Y\x01OS@\xbd1\xa1\xb7\xd6\x8eS@)\x83\xa0\x8c\x1fOS@\xa5\t\xbc/f\x8fS@\xb5\xdf\x88\xc1\x1b\x8fS@F:\xff#R\x8fS@\xe5\xac1I\xa6\x8fS@\xf3\x8b\x9b\x9eQ\x92S@*E\xe6\xaf\xc8\x8fS@wk\n\xd0\xfe\x8fS@\x05\xf5\xael{\x90S@%\x9b\xa5\xfa8OS@\xbe\xbfl-\xf7\x90S@\x96\xd54\x18\xd2\x84S@(mo\xf1\xad\x91S@1Z\xfe\xff\xff\x90S@\x87\x9cj\x1e\xd0\x91S@\x7f~\xdcz\x10\x92S@\xd3tz\to\x84S@\xb5\xe4d\x81n\x84S@\x0f\xbe0\xd7P\x92S@\xa1\xf0\xb2YB\x94S@N1;u\xc2\x83S@\x82v\xbdH\xaa\x94S@\xd0}UD#\x92S@F\x01}\xd4\xbf\x93S@:H\xb6\xde-\x84S@"\xee4?\x1f\x84S@sm\xc9\x07>WS@~\xc9[\xed/WS@\xe4m\xc93\xbf\x93S@n\xae\x87\x84\x15\x93S@\xa8\xf5\x17\x07F\x95S@@\xc7,$\x8a\x93S@\xdcz\xacK\x94\x93S@\x01\xe74RZ\x93S@u!\x10\xcd,\x94S@$\x1eL\x7f\xf2\x93S@\x80\xfc\xc7cA\x83S@\xbe\xfb\xf41\xa1\x96S@{9\xe5\xeacrS@\x8by\x0c\xf8p\x97S@\xd6M\r\x85\x12\x99S@\x1b\xa1`\x1c\xfb\x98S@7>\x85\xb0\t\x99S@\x93\xda\x8b`\xb9]S@\x98|_DS\x99S@2^^~E\x99S@\xc0\xacjm\x85\x99S@\xed\xad~;\xc9\x99S@\xeah\xa7\x1e\x98\x82S@>\t\xc3B\x9b\x97S@\x006\x0c}\xc3\x97S@\xe3w\xb9\x8b\x1a\x9aS@\xa6w\x98/:\x9bS@\xefF\x9dO?\x9bS@\xba\x8exs-\x83S@)\xc5\x85\xfd\x9d\x9bS@\x91Rj\xb0\xbb\x9bS@[\xd6\xc6\xfeD\x9dS@\xa8\x18\xa43\x1a\x9bS@\xa5-\xbeF\xbc\x9dS@E\xa8? \xcc\x9aS@TFc\x18Q\x9bS@\xa0\x06WG\xe9\x9aS@\xa8\x08\xc2\xef\xfc\x9dS@8\x03\x059\x85\x82S@0\xe6u\xba-\x9aS@\n\x17v.Q\x9bS@]\xc8B\x00e\x9aS@\x10\xb8>?V\x9eS@\xc3|Qy<\\S@\xd4K\x85q\xd3\x9cS@x\x05\x17W\xa5\x9bS@f7\xf1m\xc3\x9bS@C\xb1\xda\x14\xe5\x9eS@\x02\x9f\x98\xd4\x0f\x9bS@\xc5\x0f:\xd3R\x9cS@`\xe4,\x19\xe1\\S@ \x00\x8a\x11o\x80S@\x9a`\x83\xafQ\x9bS@\xd0\x1e\xd5\xad0\x9fS@x\x94\xa6\xday\x9fS@j\xd5\x82\x98\x8dPS@M$\xca2{\x9fS@\xaf\x98\x0b%\xc2\x9cS@\x19\xca\x87\xcd\xa2\x9fS@N\xbd\xc6+\x0e\x82S@~\x07\xedL\xd9\x9fS@\xca0\xd5\xe8#\x9cS@\xf6\x16\x08\xb7\xa4\x9eS@\xe8\x03\x94\xcf\xea\x9eS@\xa7\x90\x1d2\x9f\x9dS@CPq\x863rS@=\xb5\x84\xe25\x82S@l=\x00\xa4\x01\x9fS@\x8aL\xd7U\xde\x9fS@\xc3\xed\xbb\xd4\x0f\x9fS@\x1c\x99\xd42\x0f\x82S@\xc5R\xeb\xb4\xe4\x81S@4s\x1a\xd02\x9fS@!\xa3\x07T\xa3\x9eS@u ^\xe7UPS@\xc8\x919\x90)\xa1S@\x83\xb0f\xc5\x81\xa1S@L\x1c\xbeI\x05\x9fS@\xda3i\xad\x17rS@F\xb7\xa9\nt\xa1S@\x87\xd7\xc3\x0e\xdb\xa1S@H\x8c\x8cU\xdf\x9eS@\xfcR\xd7\xe9<\x9fS@O\x9b\xf3\x02cHS@\x0c\x0e\xca\x92vRS@,\xff\x9a\xa9\xb0\x81S@\xc0\x89Qc\x91\xa1S@\xbdR|\x1d\xd3\xa0S@\xca\xdd\xce\xb4\x95\xa1S@5\xbe\xe7\xd5\x86rS@i\x04\x95}kUS@Z\x03"^\xe0\xa2S@\xc6C\x98JI\xa3S@\r>\xaa^aGS@\x9ee\x0e}\xf8\x9cS@\x96\x8c-@\x13]S@n`h\x98H\xa3S@(!A\x00\x7fUS@\xaf\x97\xb4m\x0bXS@=\x89Z\x92\xb3FS@}\xbf\x89\xd4\xff\xa4S@\x1f\x99)\xf0\x80\\S@\x08\xa6\x81\xda\x16\xa6S@\x132\xb7+\xb7\x9eS@\xed\xde]\xb1\xe7\xa6S@*\x85\t\x98c\xa5S@L\xef\xd9\xb2\x88XS@\x021\xa4\x9f\x05\x9fS@0\x85\x7f\x84V\xa3S@R\xd4\xc1\xe2\xcf\xa7S@\x13\xcc4\x07\x81\x9fS@\xba\xee\xa0G\x10\x9fS@1\xd1\xa7n\xc2\x9fS@y\xc7\xed\xb2\x9e\xa7S@\'\xdb\x94\x96K\xa8S@\xe7\xe0\xc6\x96\xea\xa7S@\x90\xf04\r\xf7RS@\xa7\xb7\x9c\xf0\xa4\xa8S@>\xa7\xbaR\x99\xa0S@\xda\x80\x95\xe3\xed\xa6S@\xd7\x16IO\xfd^S@\xc4\xcc\xd6\xd9v\xa0S@\xbd\xd0V\xeb\x80\xa8S@\x82\x14\x9f\xfd\x99\xa1S@T\x045\xd6\xd4\xa1S@\xdd\x11\x84w\xf0US@\xe2\xbavw?\xc6S@\n\x88p1\x8c\xa6S@?b\x919iXS@\xd7`h\xd1\xdf\xa2S@H\xa0\x89{H\xa7S@[\x92\x0eh\xc9\xa7S@\xfbh\xbc\xab9\xa3S@\x96f\'\xde\t\xa8S@\x7f\n\x99\xa5e\xaaS@\xbc\x80\xa6\xcc\x82\xaaS@\xa9\x19{\x05\xcc|S@\xae\xedz\xc6\xda\xacS@sZ\xc2r\x8e}S@\xd7\xc4\xbd\x8dD\xacS@ \x08\xa3p6}S@PE\xdco\x8e\xacS@\xaa\xba\x99\xf4r|S@\xa6\x14\x19\xd4\x90~S@K\x0f\xbe\xe4x}S@\x19\xf0\x86\xd3Z\xa6S@\x1c\xb3\xf6c\xe2XS@}$\xc63|\xa6S@\'\xa9D\'\xb6\xa6S@\x7f2\x07\xe1c|S@\xb5\x991\xf1\xf0\xa6S@[\x13(\xb0\xbdCS@@\xee\x1db\xb6\xabS@/\x02i\x8e\xad\x91S@\xa8Jq\x95TDS@`u\xbb\x82\x86CS@\x85S\xfeIOcS@[\x1aVt\xdb\xa8S@\xd5\nM\xa3\xe7{S@\x08\x1e\xa6@;\xa9S@r^\x88\r\xcc\xa9S@\x9b\xc6\xbeW\xeeBS@\x12\xc1\xee\xe5\x1c\xb2S@\xc3\xd2\xff^y}S@\xfbe\xd1\xb7)\xadS@\xfb\xfa\xae\n\xd2CS@\xf1\xdf~\xed\x88\xb2S@\x08\xddkH\x9e\xaeS@:\x18\xbbu\xaf\xb2S@\x08T\xc6\x87\xc4\xaaS@\x8a\x15\n\x06+ZS@\x07\xbe\xe82w\xb1S@T\xd7\x9e\xd3G\xabS@\xf2\x18\xda\xd7\xc5\xb3S@\xd1#\xd4\xc9\xae\xb1S@o\xbc\xbe)\xc3\xabS@\x1bUg\xf6\xe5\xb1S@\xd3j\x18d\x82\xb4S@/\x02]\x19\xf8\xabS@%\xc4!\x01\xfc\xb0S@Zs\xde]!\xacS@\x7fF\x95\xf4\x17{S@\txV\r\xfe\xb4S@\xbb\xe7m\xbbL\xb1S@\xa7QB4\x96\xb2S@\x98,\x96\xdc\x9e\xb1S@\x860,\xfa\x9c\xb0S@)\xadE\xe7\xb8\xb4S@\xe6\x0fwr\xba\xacS@x^]2$\xb3S@\x14\xbfx\x98\xea\xb4S@\xa6|\x07\n\x85\xadS@\xde\xe4|n\xf6US@B\x90\xfe\xaf\xdd\xacS@s\xd3U\n\xc7\xadS@W\xb9\nh\xe1\xb0S@\xc1\xee\xdd\xa67\xb5S@\xf7f\x96\xcbO\xb5S@Y\x93\x08]\xce\xadS@#Zv\xb2\x1dRS@\xfdi\xc5e:RS@B}\xfa\xd5\xba\xadS@w!\x14\xbaA\xb3S@T\xfe\xf0\x85\x177S@\xdc\x9b`\xdc#rS@X^\x91\x81\x8f\xb2S@E|x\xb8\x92\xb2S@M\xdb\xb4\xf3r\xb4S@\xbc3k\xa4B\xb6S@\xe9@o\xbce\xb6S@\xeb9{eS\xb7S@\x06D\xd6\xc4\xa8\xb4S@aq\xb4\x04x\xb6S@\x04\x1f\xe1\xe0E\xafS@\xe3Ih\xa0\xc7\xb3S@,/\x84\x01\xd2\xb6S@N\x0ez\x9f\xd5\xb6S@\xfbPg\x85\x93aS@\t\xb7;\xcdX\xb6S@i\xba\'\x03\x03\xb7S@^[\x04,L]S@=\xcc\xfb\x0bL\xafS@\xeb\xcb\xea\\P^S@f.~i\x84\xb6S@N}\xd7\x9b$\xb7S@\xabWh\x014\xb7S@C\t{\x8c\x02zS@\xa8\xdd\x7f\x0b\xcb\xb6S@\xca\x98\xe0\x8b\xa7\xb3S@\xc8\x04"\x98\xad\xb4S@\xbd\xca5\xeb\xaf\xb0S@\x8b\xb2a\xca)\xb9S@\x80\xf0q\x943\xb4S@h]\xe7\xeb\x91\xb9S@z\xa8G\xa7\x8c\xb9S@Ou\xb1\xe3U[S@\x08\xd0\xce\xa3TAS@\xae\x8a\x88\xc0\xc2\xb6S@\xee\x87&\x96*\xb7S@\xee9\\\xb0\xa0\xb7S@\xb8\xcc\xdc\xe5\x86{S@\xa6\x89\xeb\x89\x90yS@\x9a\xc6\x913n\xb8S@\xb9\xa0\x15\x0bk\xb7S@\xf75\x1dK`{S@z\xe3\xfeM\x0f{S@\x8f\x85X\xa1\x11\xb8S@_jG+\xc2RS@\x165\xd7\x17;^S@\xb4\x05\x15\x98\x9f\xb7S@*\xfat\xd1\\\xb8S@\xd2\x1ci60YS@\xaf\x83$\xad\x89\xb7S@\xa4~\xe9fM\xb8S@\xf9~\x9bNc\xb8S@\\\xb9\xd7\xa4\x19\xb8S@\xf3\x16\xc7\xa7$\xb8S@1{\x07\xcf\xed\xb4S@\xdc\xdd[\x96\xcc\xb8S@\x05kJ`\xeb\xb8S@\xd3\x93.C*\xb5S@\x82\x9a+&&`S@@nK\t>ZS@\xf5\xa1f\xfen\xb9S@:\x04o\xaa\x7f\xb9S@,\x1f\xc8\xe37\xbcS@\xe1*\x03E\xcb\xb9S@\xd1^B`\xd8yS@\xaf.\x9c\x98\xff]S@\n\xabW\xf9$zS@J\xdb\x82\x85\xf1yS@\xf9\xf6\xb0bt\xbaS@BB)L\xb5_S@\x13\xca\xfb\xf6\xc0xS@\x832\xfe\xe7\xd0\xbaS@9\x8a\xfdnMyS@\xc9\x8b\xf9\xf3\x8byS@\xad\xbb?U\xf8xS@\xa8\x95\x82`PyS@\xe7\xfdr\x9d\xf2xS@\xba\xa3\x19\xa2\xd0xS@\x7f\r\xf7S\xa4\xc1S@\xa9z\xe1\x8b\x00\xc0S@3\x8e\xabmm\xc2S@\xdc\xc3x\xf9\xe9\xc1S@}\xa8\xb4\nPtS@\x7fYm\x10B\xc2S@\x12\x91>\xca\xc8xS@\x9b4\xcf2eUS@\x14\xdf`\x8a\xc9YS@\xfba\xd8+\x06\xc4S@\xc3C\xb6\xe9?\xc4S@\x88\xdb\x19\xbbh\xc4S@\xe5\x81\xf5\x96\x9e\xc4S@\xbdd\xeb\xb8\xf2aS@\xed\xb3\xaf \xad\xc4S@\xf2\xd0\xe0\xe6\xd0\xc4S@F\xbf\xe5\x1f<\xc5S@\x97\xc7\x12(\xbc^S@Xx\xf9y\\\xc5S@D\xbd\xd7\xad\xe9\xc4S@o\xb4\x051\x05\xc6S@\x9c\xaf\x83\x16\xb2^S@\x8e\xb5\x11\x17\x17\xc5S@\x00\xf77\x9aP[S@\xee\xac@ARaS@dkam\x07\xc5S@\xb6\x12o\xda\xc0wS@mlQ\x11NVS@2\x99+\x7f\x19aS@!i)\xa8\xa7^S@v-R(\x9c\xc6S@fd@\xb6\xc6\xc6S@\x105r\x13\xaewS@\xaa\x1epr\x9bwS@|\xc6\xd1\xa0F\xc7S@C\xf3\x7f\xc5]_S@V<\x84\xa8PwS@\xe6P\xf3z\r^S@\t\xff\xc3\xe4\xbeUS@\x83\xa1\x84%GUS@\xd4\x1cP\x0f\xd5ZS@\x81a\xf8\x91w`S@\xe6\x81\xa7\xc5\xf6_S@\xf5e\xe9N\x9b^S@\xfc\xf6\xc6\xcb\x95vS@\x12zs\xbb0^S@@R\xda\x8f\xd08S@a\x95\x8c\xcd\xd9\x9dS@`\x16^\xf0\xcd@S@\xbd\xb1l\x81BTS@\xbbC\x89j\xb1\x9bS@\x9d\xe7|:\xd2\x98S@\x91W\'\x8e\xb2\x9dS@\xec\xc0\x9b\xb3\x8d\xbdS@\xc9\x19Q8\xf5zS@\xddm\x85%.\x92S@E\x9c\xf4\x86\x9d\xaeS@1c\x150]{S@e\xc1y\xc3\x0c[S@O\x7fp\x0b\xc5\xa9S@0 [\xe8\x08_S@\x81\x03\xd9\xda\x1b~S@\xc5\x16\xe0\xafY_S@v&b8\xf6~S@\x10=D\xb6\x08\xa0S@n{\x9e\x95v\xa5S@O\xffv,\xa7~S@\xf5\x7f\x9d\xae|\xa1S@\xdb\x9b\xef\x9cS\xa4S@\xfd\xdf\xdb\x86?VS@]\xc1\xf2\xed\x1e\x7fS@\xb2\xef\xb3]\x99\xa3S@\x11\xfb"\xb2}\xa3S@\xc8\xb6\xdb\xba\x96uS@m5\xcc\xcc\xed~S@<\x99\xd7\x10\xf2FS@\xd3\x01Azm}S@4j\x83\xad4wS@\xe51\xf6\xcc\t_S@\x8f\xc4(G\x95QS@}\x80)\xd7\xf1~S@\xbbc\xe0^\x9c~S@\x84t\xf0H\x93\xa5S@\xbd\x98F\xd25\xa6S@\x1d\xed\xe6\xb4\xc8\xa6S@v&\xf4\xbaCXS@w\x7f\xe0\xc59}S@I\xe8m\x95\xc2\xa6S@1#]u6WS@1\xcb\x12]DUS@\xbbCn\x10\xc1\xa1S@\xea\xbb\x1f\xce=~S@\xe5?t\x14\x1b\xa7S@a\x01\xdb\xb7\xe7\x7fS@\x13,\xe3\xd9\xd3\xa0S@\x12T}\xdf\xe3\xa0S@\xdd\xb1\xb6|\x12\xa3S@G\x7f\x97p:\xa8S@>\xfbJ\xb3s\xa8S@\xc1\xfcM\xc5\x1f\xa0S@/\x8a\xc5d\x9c\xa8S@b\xc8%\xed\xe3}S@aI~Y\x9d}S@\xf6\r\x87\xb1\x0eCS@V\xa1\xf5!\xdf\xa8S@\xd8h?\x96\x82\x8eS@\x1bY\x9e&\'\xa0S@\x85\x98\xbd\x86\xb7}S@\xce\xf11\x16\xa4\x7fS@\x87\xb8\xf7o~\xc7S@j?\x88Q\xcd\x9dS@\r\x81\x07[\xd9\x81S@s|G\xf1x\xaaS@j\x87F\xe1\x1csS@\x82\xb0*S\\\x8fS@\xc5\xf0\\\xc2h\xa1S@\xe9\r\xf8\xd1Y\x9fS@k\xcf,\xca\x8d\x8fS@\x89J\xee\x8bi\x9fS@\x025\xbc\xfc\x14\xb1S@\x04\xa8\xd1n<\xb1S@\xbc;\x12`j\xb1S@\xf4\xffS\xd0Q\xb2S@/\x80x@\xbaXS@\x83\x9c\xf6\xab\xe5XS@]K\x05&ZRS@d\xc2K\xf0"BS@g\x08\xcd<\xd8WS@\xca\xb6\xa7\xc4\xb8\xadS@\x00\xb8\x98\x06\xe5aS@j\x0f\x12I\x9f^S@:,\x90k\xaf\x80S@\x99\x9e\xfc4\xea\x9aS@\xf9\x1a\x0c\xb4\x08\x9aS@\xc0q^\x0e\x1fbS@\xbe!Ik\xff\x99S@\x80\xabG\xe1\x93ZS@\xe7\x8a\xb4\xf5\xbf\xb7S@h\x8e\x08.\xcb\x9aS@\xc6\xbd\xc8\x89hYS@\xd0\x97\xa5h.\x92S@\xd7\xbdA\x05\xd9\x9bS@\xf1\xc5\xeayv\xb4S@G\xf2\xac\x17e\x92S@\xe7\xad\r\xca\xd1\xb1S@!9\xec\x8bS\xb7S@BLn\x84\x0f\xb8S@ea]\x7fA\xb8S@\xec\xd6\\\x84\x87\xb2S@^\xa9\x9b\xa4`TS@8q\xb6W\x15\x9aS@\x99%3\x98H\x93S@,\x0fi\xacM\x93S@\xfd\xe2\x96\x9b\x99\x99S@]\xce^\xfd\x93\x99S@\x07Y\x8fP1\x99S@\x89\xd75\x1d\rZS@Y|Uc\xdd[S@r9"1\xfe\x83S@\xa5\xacqX\xef\x92S@\xbc}1\x0b%\x84S@T\xc7\x9bE\xa5\x98S@Lnz\x07\xa17S@_C(c\xb0\x94S@\x0e*\xf0\xbc\xe5\x94S@\x11b\x96\xa5/yS@9\x89\xde\xf5\xd6ZS@\xca#\x0f\xf9+zS@\xc5[\x80LB\x94S@O45\xf8\xcdyS@\xf92\xe2\xc1\x8ayS@6c\x1eB\x04zS@\xa8\xd6&\xf7\xb4\xbaS@\x1b3\x8d\xc0\x00\x94S@v\xc2\x8e\x93\xeayS@.\xec\xa7D\x8ewS@:\x1a0\x0b\x9f\xbdS@\x04\xb6r\xf0[\xa9S@\x94\xd59\x10\x0b\xceS@\xc5\x16\x96e\x97\x84S@\xefd#\xe9\x0fcS@U\xf4\xc0g\xee`S@\xd5>\xa1i\x1c_S@-R\x15\xed\xdf^S@=\xcf|\xaa\xa4^S@(\x86\x88#\x8b`S@!\x1b#;%_S@$\xf5\xbf\x1fdrS@!\x1d\xd8\xe4(rS@\x9f\x0er[orS@\xa1\xef\xb8\x0c\x16sS@h2\xa6a\x0b_S@\xa49k\xa5\x83^S@\xd2N\xa6\xe9\xfaZS@\xb0d\x92\x06\xd6[S@\x8e\x16\x95L\xbfZS@\xed<\xb2+@tS@o]\xe5>\x95ZS@V=w\xdb+\\S@\xff\xdf\xfd\xed;ZS@6\xbb\xd4\xf2\xce\\S@\xa2)\x81\xc3O[S@\x1b\xe7\'\x0e\xb2[S@\xb1?\x159\x9bYS@e\x14\x98\xb4R[S@&u S+[S@X\x0c\xa1\x7f\x82YS@_\x7f\xa0\r\x7fZS@.\x90i\xd1\xe3ZS@\xf8\x80b\\RYS@\xd9\xa4U;\xe2XS@\x87k\xa8\xd1a[S@\x1e\x04\xc0b\xd9uS@\xc8\xb8f\xa9\xa0XS@\xa9\x8c0Z\xb7XS@\xa2MI\x8a\xe2XS@\xf1\xcd\xa0_bXS@\xee\x01\xa35\'XS@\x95\x16\xa5\x1d\xe1WS@\xf6\xb3FnBXS@\xde\x99\xcfG\xd9WS@!\n?B\xdeWS@\x18\xda\xc0m\xddWS@!\xa4\x15\x8dDyS@\xb2\xa0t/?WS@\x9cghv]zS@\xd3C\x1c\xea\xceUS@\xd6\x13W.ZVS@\xc0I \xd5JUS@\xa6\x1a\xa9\x86\xefUS@<\xfbP\x82\xdeUS@\x91\xae\x0f\x12mTS@F\xfc)\x8c\tzS@\xbd\x90\xccC\xabSS@\x1cz\xba\x1d\x12|S@"x\x7f8\t{S@\x9d\xablr,{S@\xbeO\x01\x98\xf6RS@\x027\xdb\x7f\x7fRS@~\xf4\x957\x95}S@)3b\x84\xa1|S@\xd1,\x92\x11\x1c~S@w\x82[\xd8m|S@\x98L[\xf1s|S@S+\x05\xc5\x8b}S@\xb7s\x85\x0b\x9d}S@\xf6\xfe\xb0\x8f5}S@^\x16\x7f\xb3\xcc|S@\xaej\xa4h\xbb|S@r\xaf\x0e\x8c\xd4}S@\xfdu\x82!\xb8}S@qr]F\x01\x7fS@0\xb42\xf7\x17\x7fS@]\x8a\x15@^\x7fS@\x99k\x826f\x7fS@\xe2\xb2i\rN~S@\xd84\x88G\xee~S@\x92\xf7\xe3\xac\x15\x80S@\x97\x98%\x0f\x7f~S@m\xf1$?\xba~S@\xb9v\x9d4 OS@\xf7v^\x81\xf1NS@\xe6\x8b8P\xa4NS@\x8b[\xad\t\x81NS@\xa1i&\xe1\xb9\x7fS@\xa8.\xbd\xf6\xd5\x81S@L\xe2\xc2t\xad\x80S@R\x17\xce4<\x83S@\xba\rYpK\x82S@\x1b\xd8\xc5\x81\xbc\x82S@\xd2Y.|:\x83S@&kQY\x1b\x84S@F#7\xc3zHS@\x8d\x9b\x1f\xb0-HS@\xaa&l_*GS@\x8f\xa3d\xadiGS@\x1fB%\xc1\xb1FS@s\xb0\t\xa8\xe0\x8eS@\x04OJ\x93\xc0CS@\xa5\x8a\x1f\xdb\x0f\x8fS@\x05\x93\xe9\x18W\x8fS@\x97D\x0eW\x9e\x8fS@\xf5\xa8\xdaY\xe5\x8fS@\xbdO\x11,\'\x90S@\x8fhV\x8d\x14\x90S@PG\xb1\x05\xaf\x90S@GQ\xe4Z\x1bBS@k0\xf7\xed\xd5AS@\xfeF\xe7\x86\xf6\x91S@\xdb\xbcc\xb9Q\x91S@\xbf\xda\x0e\x90f\x93S@\xd7\x83\xf9\x00\x0e\x92S@\xa4\x13fQ\x13\x92S@[\xfa*\xe6\xb9\x93S@o\x8d\x9bU\xb3\x93S@(ca\xed\x97\x93S@\xbe\xf8\n\xc61\x94S@\xe9\x9cb\xa6\xec\x93S@\xa4\xd9\xb5F\x05\x94S@\xe9\xcc\xe07^\x96S@\x02K2\x8fN\x98S@\xa0X\x00)Z\x98S@\x93\xec\xa5\x87\xb4\x98S@\x8br\x8f\xa3\x00\x99S@b\xbc\xdb\xbe0\x99S@\xb3\xeak\xe9\xbb\x96S@\xec\x81\x92N\xc7\x96S@q\xa7<\x1f\xa8\x99S@\x84e\xb4>\xd2\x97S@&y*\xf0\x8f\x98S@\x96\xfbh\xa1\x9d\x9aS@p\xda\x0c\xe1\xa8\x9bS@\xd3\x83\x163g8S@44h\x04\xb3\x9aS@\xabt\x121\x97\x9aS@H4\xeaF\xde\x9aS@\xd0\xa1\x00\x85\xd5\x9dS@\x03!Q\x95B\x9dS@\x19\xd6\xb9\x9e5\x9aS@x\xb3\x92\x0e=\x9bS@S\x1c\x94\xf3Y\x9aS@\xf2\xce`J\x94\x9aS@\xea\x10pA\xa8\x9bS@!MN\xd3\xd0\x9dS@\xc7\x99r\xa1F\x9bS@\x84A\x0e\xbe`\x9cS@S\xd6\txQ\x9fS@\x07\xdb\x92\x91@\x9fS@\x96\xfd#\xf7\xcf\x9bS@\xba\x8dW\x9e\xce\x9cS@\xd9EO\xee\xf0\x9bS@9\xae\xf9K\xa2\x9dS@G\xbcu\xfb/\x9eS@\xaa\xa1[\x90\xf8\x9eS@\xcf\x92e\x00j\x9eS@\t\x87\xc4\x9f\xbd\x9fS@^Wz\xb2\r\x9fS@C\xf5c\xae7\x9fS@A#m6\xb0\x9eS@\xee\xeddJ\xd3\x9eS@\x87`;\xd8~\x9fS@\x1e8\xac\x94c\xa0S@\x03\xb0\x15\xea\xbf\x9fS@\xea-<\x192\x9fS@rRj>\xbf\x9fS@\xeb/N\xb0\xe6\x9eS@\xab\xe9NK\xc6\x9eS@\x0b\x1dQT[\x9fS@;W\x06\xaa\x05\xa0S@\xb1\x94\xf3>\xb0\x9aS@\xb6\x08\xfdS\x10\xa0S@\r\xd1\x91\x9d\x85\x9eS@\xaf\xb0Y\xed\xb4\x9eS@\xa9\x01\x1d\x9aA\xa2S@\x9c9P\x1f[\xa3S@\xe5Z`\xfa\xa1}S@\x82\x93\xcb\r\xba\xa3S@\xf8\x1d\x82\xdd\x07\xa4S@\xfe\xfa\xb2\x83\xb4\x9fS@1\xd1T\x15\xac\xa3S@\xa1DV4\x97\xa3S@\xee1*\x00\x07\xa6S@\xc3e3\x1a\xe7\xa4S@\xb3\xcb\x12F\xc1\xa4S@\\(F \t\xa5S@Jx\x8a\xd8a\xa3S@N\xea\xb4\x9d\xd5\xa4S@f;\xcce\xc8\xa3S@qNb\xaa$\xa5S@b\x1f\xf1\xc3\x1d\xa6S@\xbe\xb6E\xceA\xa6S@\xd7\xa3\x9c\x8f\xf4\xa6S@h\xe0f\x80_\xa5S@_D}A\x07\x9fS@\xbc\xbc\xd5\xf6\xc9\xa7S@\x83C}\xdb\x8e\xa7S@\xcc/\xdb \x82\xa8S@\x8c\xec\x11\xfe\xdf\xa5S@}d\xc4\x87\x19\xa0S@\xfa)\x8c\\\x0f\xa6S@\xfd\xc3M\xc3\xb1\xa8S@\xcc\xaf\x12\x99E\xa8S@\xf2\x8c\xc9Eo\xa0S@\xcfD\x19!\x87\xa8S@<\xf0H\xd1\xb3\xa1S@\x18\xa6\x95\xca\x86\xa1S@!\xb0\x85j+\xa2S@\x1a4\xd0?\xeb\xa6S@\xd1\x0eJ\xf7X\xa7S@\xa0\x83\xb4\x89H\xa3S@\x17;\x07\xc6\xd7\xacS@g=V_\x9a\xaaS@c\xc32W0\xabS@\xc6D\xde\xc7X\xa7S@\xb15\x9d\x8c*\xa8S@\x1e\x16f\x04P\xa8S@\x9e\xc1u{\xb1\xa8S@Fg\x1e\xac\xeb\xa8S@<u\x97\xfd\x8c\xa8S@\x16{\xfbJ\x04\xa9S@\xb4hV\x07s\xadS@wac\x07\xe4\xa8S@q\xdb,\xb6\x91\xa9S@[\xc2\x8e\x06\xf3\xafS@\x08\x8cP\x0b\xdb\xa9S@\x93_\x87\xff\xf7\xa9S@U%\xa9\xc9\t\xadS@\xcd+\xf3\r\xcf\xa9S@\xf3_\x03pF\xaaS@\x9f\x0e\xa6\x7fg\xaaS@\xae\xa0t:\x00\xb1S@\x02\'U\x0b\xfe\xaaS@<\xfb\xd7F;\xb2S@r\xfb\x1f\x06l\xb1S@N\x15\xe3\x9d\xbf\xb1S@(T\x1f\xb5\x1f\xb4S@d\x18?\xfd\xbf\xafS@\x97\xe9p.\xda\xafS@\x88\xe0a\xc8\xc3\xb0S@\xd4\x05\xd3\x83\xed\xabS@\xcf7<,\xe6\xb0S@\xe5\xc5+6Z\xb2S@\xc1=\x8d\x853\xb1S@\xfb\x01;\x02\xcf\xb2S@\xd9\x0e\xa2\x0e\xff\xb4S@\xf3\xe4eZ\'\xb3S@\x93\xadK\x91\xc7\xb4S@\x04\x9c\x8cH\xd4\xacS@o\xa9\xe4\x81D\xadS@/v5\xb2\xe5\xb1S@\xa7\xd5\x1e\xb3@\xb5S@>\xfe\x02\xa7\xb6\xadS@\xd7\x86,\x1e\'\xb5S@(\x97\x97y\xb7\xadS@\xe3$;|<\xb5S@wu\x19\xe6G\xb5S@~\xdb;(\xec\xb1S@e\xd7\x04z0\xb6S@d\xd9\x8ao\x82\xb5S@05\xe35\x98\xb4S@\xf5n!SG\xb6S@\x93\x89\xa9rq\xb6S@\x07\xc9\xd7\xb6\xa7\xb4S@\x9f,\xb4Fd\xb6S@\x03\x0fD\xac\xc4\xb3S@\xe0%\x85\xe7\xbc\xb6S@\x80\xfc\xd3\xcf\xe1\xb6S@`#Y\x90\xbc\xb7S@\x16`e\x15K\xb6S@{\xa9\x02\xe1S\xb3S@f\x99\x03\x1e\x92\xb6S@\xbc\xfc\xc6\xdaE\xb7S@\xdf\xc2\x1b\xa7\xe0\xb6S@*\x8d\xda\xaf\x97\xb3S@\x88\x93\x19<\xb2\xb3S@\xc3\x82\x11k\xb5\xb0S@\x1fX\x81oK\xb9S@\xe2\xd1c\x99\x8c\xb9S@\xc6\x19\xd0\xc9\x9b\xb1S@\xa3\x07\xb5\n\x82\xb1S@`\xce\xfa1k\xb7S@\x10@\x1az\x98\xb7S@(=\x7f5\x15\xb8S@\x9dou]Q\xb8S@\xc6\x99cIu\xb2S@\xd7;\xd6J\xa6\xb2S@j.\x07\xacr\xb8S@\x17\xbdB\xecY\xb8S@\x0bt\xd8\xb0P\xb8S@\xdf!!\x9f\xe8\xb8S@f\x171&\x9e\xb9S@\x10YIT\xaf\xbcS@\x1c\xdb3\xd9\x18\xbdS@\xff\x93\xb6Oe\xbaS@j}\xd3\x8a\x83\xbaS@\xb4\xeeX\xc1\xe2\xbdS@\xd6e\x8e3\xbe\xbfS@G=\x14\xe4\x17\xc1S@+z\xf3\x8b\xfa\xc1S@<\x92\xae\x86\x92\xc1S@w\xfa:\xa4 \xc1S@\x8c}\x82\xc8\x12\xc4S@\x89Z\xd5\xd1\xc0\xc4S@Ir\xf9\x88A\xc5S@\xc8\x9b\x9b\x13\x08\xc6S@T\x9c\x99\xa7y\xc4S@\xe4f\xd4\x87\x16\xc5S@9\xfa\x8fOL\xc5S@\rU\x9c\x81\r\x7fS@\xa8\'e\x0c\x04\xb6S@\x9bW\xd1]\xc0\xa9S@-}-\x0b\x8a\x99S@ r\x87\xd7J\xa8S@\x97\xe1\x9e\x00\xf2\xa7S@\x86\x08]\x89\x0e\x94S@yY\xec\xba\x1a\x94S@\x9d"\xe1\x85\xf9\xa8S@\xc3u"\xf7|\xa9S@\x12\x1aqA\xc8\x84S@M\xf3\x92\xff\x92\xa9S@\xcfU2\xde\x97yS@L#\x83\x07\xc2\xa9S@\x03\xb9F\xec<\xa7S@\x11}zJ\xce\xa9S@\xd4\x0f\x04X\xce\xa6S@\xb2I\xb1\xb4\'yS@\x94+%\xc2\xb6\xaaS@P\xf0\x95S[VS@u\xf6\xb2oT\xa6S@v~\xde\xfb(9S@1\xe5y\x9f\xe3\xb2S@_#\x85\xdd\x7f\xb3S@\xd9\x1a\xe3\x85s\x94S@\xc9OE\xfep\xacS@\xd6\x7f\xc8\x10\xac\xb4S@ jvH3wS@\xb9\xb3\xfe\xbf\xdf\x94S@\x91\x16K_\xcf\xb6S@\xd3\xd3zu\xec\xb7S@\xc2\x88q\xa8\xd9ZS@\xef\xd8\xcdH\x9a\x9dS@\x03\x12\xbe{\xd8\xa1S@)N\xd4\xa0\xca\xa1S@\xdaZ~|OuS@(6\xc4Jn[S@vX\x89\xb1(\xb7S@x p\xa4\xfd\xb7S@c\x0b\xed\xd8\x03\x83S@\x05\xde<\x81\xe1[S@\xb2\xaa4\xec\x03\x95S@o\x08\x901srS@v\xd5\xac\xaf\xf7\xa6S@S\x1c\x99\xa5?\x8fS@O\r{\x8cv}S@5\xde\xb8\x16QsS@\x80\xa3R\x1f\x18\x9fS@\x1a\xc1\xa4\xc3\x00\xb5S@0\xb6;9{]S@\xbc\x8cu3\xe6\x80S@l\x95\x81\x08\x80\xbcS@\xe8=\x81m\xa8^S@\xf5\xf45\xf11\x92S@\xcbv%\xcd}\xbdS@L\x17i*a\x92S@\x0fb\x9cK\xae}S@\xeassv\x9e~S@I}k2\xd3^S@\x94\xe8\xd5p\x14}S@y\xa0H{\xf8\xbfS@9\xab\xe6i\x94^S@\xc5;\xf2\xfa\x19`S@\x80\x89\xa1\xad\xae}S@\xcf\xbc\xf0I\xbb\x90S@\x98\xc6fK\xa3\x90S@\xb3\x0f\x8f\xfbl\x7fS@$q\x9b\xa8f\x7fS@\xf1\x92\xc8\xc7\x90\x99S@\xd2+\x95\x89\xc6\x9eS@\x14.W\xff\x81aS@5\x93\xab\x07m~S@\xf0\xf8A\xcd\x8c\xc4S@\xcc8\x16\x87y\xc5S@\xa4\xdfS\xb3O\x99S@SR\xfe\x98]PS@\xc11\x88\xd5\x94RS@J\xa9\x8e\x07\xb0SS@\x8b\xbf\xda?\x13OS@8?J\xa7\xfeNS@\xc3\xdf\xfdk\x9fTS@@`L\x01\x06US@\x82\xadj\x11hPS@\xd3\xe0\xac\x0cDUS@\xf5\xfe\x80\xb3UUS@\xae\x82\xc6\xfcEVS@\x07\xc0s+NVS@`k3\xecQVS@\x14\xcc\xa0vDWS@\x83z\x190\x9bWS@\xd5iK\x9f\x8cXS@z\xd8@\x1d\xe5WS@Qa<&lXS@I1g<\xe2XS@\xc0v>?EYS@\x9e\xb9Sj\xdbZS@\xcfl\x0e""[S@\xf3?\x87 \x95YS@\xf3\x99\xa3\xfa\x01tS@\nL\x87\x84\xd3LS@S\x98\x82\x0f\xd6[S@Z\x928j2ZS@\x83K\xd2C\xdd\\S@\x0b\xe8\xd55\x80[S@7\x84#C\x0f\\S@QYkOE\\S@u\x0e\x85\x0b\x81ZS@\x15zh\n\xa5ZS@\x01\xf6H\n\xdf[S@j\x84\x9e\xf2M\\S@\xc1\xaf\xf6\x96\xecZS@-6\xc9}\xe6\\S@ez\x9c\xe2\t^S@\xa4o+\xf3)^S@\xc3s\xa0f`_S@\xcb\x1a\x10\x85[JS@T\xf8:sg_S@^>x\n\xbd^S@\x8d\xdf$\xfb\xca`S@\x0e\xb0_\\\x8cHS@\xfe\xde\xbc\xc7\xeeGS@\xa2\xbc\xfe\xd9\xa2aS@\xb52\x14\xf2)GS@\xbd\xf6r\xb5\xf4FS@\x12\xd8\t\x9aD_S@\xec\xfep/\xe6sS@\xf1+\xc5\xfe\x8btS@\xcei\xc7fXtS@\xd0\x7f\xac\xea\xc3uS@\xb5\xe6\x07*\xbawS@\x88V} \xfbzS@\x1a\xb9\xb5S\x98zS@\xc5\xa0\x1a\xec\xedzS@\xf4\x07\x9c\xb94{S@q+\xa9f\xc3{S@\x05%j\xcc\x85}S@t,v\x9e\x0b|S@\xca\nu\xdfg|S@\x92\xf1\xcb\x89\xa9}S@\x03\x99\x96fH~S@\x8d\x8cIu\xbd|S@\xe9YwZ\x90}S@\x12\xcdQ8\xa5}S@\x90\x8fF\n\xcc|S@\xe0\xa24\xbd\xf6|S@t;\xe2\xf5\xec}S@i2\x94\xbc\xeb~S@\xbb\x9cX\x88#\x7fS@R\x10&\xc1O~S@A\xc7 \x15~}S@\xcb\xb0m\xc2Z}S@\xd8\x8e\x9e\xfcl\x7fS@Zq\x8ep\x81\x7fS@\xe0\xbb\xce\xb9w~S@\xa8y\xb3a\xd4~S@<\xc3\x1a\x92\r\x7fS@N\xdd>\xc7M\x82S@$\x9d\x1bC\xd0\x83S@\xd6\xdd\xed\x86\xec\x83S@\xa3\xb3WB\xc2\x83S@\x93\x81\xa8\x0b;\x84S@3,\xd1\x02&\x84S@m~M\x92\xc1\x8eS@\xcfp\x8e\xe5\x0f\x8fS@Dn\xdac\x90\x8fS@\x1f6\x8ca\x9e\x8fS@C\xb5\xee\x1b\xd7\x8fS@\x0c!\xb7\xbb\x17\x90S@\xd3\xda\xb6\xb3I\x90S@LO/\xf6\x16\x90S@:G\xa6\xa7\x97\x90S@\xec\xe6\x03\xf24\x91S@\x0c\xbbx\x9f\xac\x90S@\t\xb8\xec\x14\x82\x91S@\xd1\xa7R\xaa\xc2\x91S@h\xf6\xbcS\xb6\x93S@>\xb7\xb1K\x19\x92S@\xf4O\x97rC\x93S@/g\xd1\x00\xb6\x93S@t\xfdZ\x96N\x93S@\x99\xcf\xcb\x02\x91\x95S@8\n\xb2L\xab\x93S@|\xcb\xdd\xce\xd1\x93S@|n\x14\x94\xf7\x95S@\x088A\xa33\x94S@\xcd\xcf6\xf1s\x94S@&\x1d\xe0e\x07\x95S@[\xab\xa2T\xda\x94S@DK8\x15\xe3\x97S@\xdf\x9dx\xf5\xb6\x98S@\xf0X\x87\xac\x85\x99S@\xa0x\xd5q\x14\x97S@\r\xa87E\x81\x9bS@\xa7>c2\x9e\x9bS@\xe6\x1e\xa8\xfe\xb8\x9aS@D\x1f\xedP\xee\x99S@\x9ax\x7f\xfe\x89\x9aS@\x83x\xc6\xa9\x00\x9bS@\xaf\xe3\x9b\xb4\x96\x9dS@\xb6t\xb3\xbf\xe6\x9aS@]\'\xe9\x0c<\x9bS@\xa2\xec\rK\x82\x9aS@\xb8\x9a\xed?\xa0\x9bS@M\xc5Rh&\x9fS@{\xb8\xacXm\x9cS@\xbb%\xac\xb0\xb3\x9cS@,\x9a\xa4^\x8a\x9fS@\x88B\xbb\xc9\xd1\x9fS@i\xd2\xc5r\xde\x9cS@v\x15A\x17\xf5\x9cS@\xe7\xe8\x86\xb8t\x9eS@-\xe4\x93\x90\xc1\x9eS@\xe2ci\xf4q\x9fS@\x9c\xbb\xbb\x0c\xf3\x9eS@\xc5\xf8\xc7$\xa6\x9aS@x\x1d\xda!\xaa\x9aS@\x12\x98\xe1%\x1a\xa0S@t\xf3\x19?\t\xa0S@P`q\xc3a\xa0S@7S\x9d\xb2&\xa1S@\xc4\xb1SV~\x9eS@\xcd\x0e\xd0H\x95\x9eS@ \xab\x80\x9b%\xa1S@K\x8a\xa4\x9b\x98\xa1S@ZB*%]\xa1S@z\x97\x1a\x93s\x9bS@\x18\x08\xe7T\xc3\xa2S@\x9e/\xb3\x85\x05\xa4S@k/y]3\x9dS@\xad\xbal\xf0\x02\xa3S@\xde\r\x94(\x19\xa3S@\x7f\xf2%\x89y\xa3S@\x18\x8d\n\x15A\xa4S@\xff\xcb\xc6\x8d\x1c\xa3S@\x1e\xca\n\xb4\xd1\xa4S@\x92\xabE\x9d\x02\xa5S@\x94q\x8au:\xa4S@\x9cJ[!\t\xa5S@\x98\xca\xb8\xc5\xe8\xa4S@v\x0c+j\x1c\xa5S@hZ\xdb\x92F\xa5S@l\xe5K\xe3~\x9fS@\xd46\xef\xa1\x80\xa7S@\x8c\xad:T\x82\x9fS@a\xf0[\xe3\x12\xa0S@\xbc\t6\x83\x96\xa8S@\xb5rh8\xb7\xa6S@\xe4E\xd9\x928\xa8S@\xdb]W\xa2b\xa5S@\xb1\xab\x18\xfb\x7f\xa8S@\xb82JJ3\xa9S@\xdazd\xa8\xea\xa8S@\xbb\xf8\x03)\x9e\xa9S@C~\xee\x96\xf3\xa9S@u\xbc}\xb5\xa9\xa1S@\x0c=\x80a\xfe\xa1S@\x15\xae:\xec-\xa7S@\x8e\xdbe\x85O\xa7S@\x05\x94\x9c?|\xa3S@DBXn\xd0\xa7S@z\x9c-\xb1.\xc5S@\xe1[v=\xe8\xa3S@\xcc\x84\x9b\xfd#\xa4S@\xd4i0\xe8\x99\xa4S@ [I\xc2\xf9\xc6S@I\xcf\xed\xf6\xdd\xa4S@(1T9\xe1\xa4S@\x19\xe7\xd8\n\x8a\xc5S@\xd9~\x882\x94\xabS@\xa7\xad\xd9@{\xacS@\x96`WZ\x93\xc4S@\x18\xaft\xf9\x9c\xaaS@R\xe7e\xadL\xc5S@\xd6\xa0\xbaL\xbf\xabS@\x8e!\xd8\\\xe8\xa8S@$\x90\x18\xa0~\xadS@\xde\xb7\x0b=\xfa\xa9S@\xf4?h4l\xaaS@\xfb!\xcb\tY\xaaS@\x1aZ}\\\xb5\xaaS@,\xba\x94\x9e\xad\xaaS@\x8b\xa4\xed\xd6\xf0\xaaS@\x06t\xf3\xadm\xb1S@e.\xd3\x99D\xb1S@Q;\x11\x01\x1e\xb2S@2\xab\xc7\x98^\xabS@\xbc\x9c\xc2\xa2d\xafS@\xa8\xd7\x85w\xb0\xb1S@\x16+\x0f\xc3\xed\xabS@\xe9Q\xe8\xcf\x93\xb4S@`\xd7\xe1X\xbd\xb2S@\xc1#hn\xf0\xb2S@\xa5g\x00\xef.\xb3S@\x08fe\xe3\x94\xadS@\xfb\xd38\xd3\x9a\xb3S@\xd6!{\x13\xe6\xb0S@\x81j\\\xa18\xb5S@\xb8`\xcaa\xc2\xb5S@\x9f\xc4M\x0e\xe4\xb1S@\xce\x8d\xab\x8c$\xb6S@\x95\xc9\xcf\xaf\xa5\xb4S@^\xfb\xedTG\xb6S@\x0b\x98\xf3\x9cV\xc3S@\xbc\x1a\n\xe4\x99\xb4S@\xb0\x95\x8f\x03U\xb6S@\xca`\x82\xcc\xb7\xb3S@\xd2\xc6\x07\x08j\xb7S@DF\xa4\xfb\xb7\xb6S@\xce\x06\xa3F\xe4\xb6S@\xe1$\x84\xb1\xa9\xb7S@\xb2\xcf\xc6\xd66\xb3S@\x8c\x13\xb7vx\xb6S@\xb8\x8b\xc6P"\xb7S@<\x11\x93\xf5\x7f\xb8S@\xdc\xdc\xc1.\x90\xb3S@\xf0\x06y\x00(\xc2S@\x8b_\xabx\x12\xb6S@%\n\x97\xef\xe1\xc1S@\xacn\xa4y\x03\xb7S@U\x86\xf2n\xb6\xc1S@-\xbb\xbf\xf3|\xb6S@\xe4[\x976\r\xb7S@+\xce\x07x{\xb1S@\xa0\x03\x14\xc5\n\xb7S@\xf1|r\xa4@\xb7S@\xfa\xb9\xa3\xb2\x17\xb7S@$\x1b\xaab\xee\xb6S@o\xb3\t\x9c\x86\xc0S@}\xbf\xf4\xd9\x96\xbfS@\x11<f8\xde\xb7S@\xd8Ma~L\xb7S@\xb4uE\x9eQ\xb3S@%\xd7c*\x88\xb7S@2d|\x1fR\xb8S@\xc0k\xb8\x81z\xb8S@\x87\xda\x1f\\H\xb8S@\x82\xb9\xb1\x1fP\xb5S@#\xb8k\x1fA\xbcS@\x92\x1c\xbe&\xad\xbcS@\xfb\x11\x11\xf1\xb4\xb9S@\x96\xc9!\x0f\x89\xbdS@\x0f\xe5\xb9\x9cn\xbaS@\xf4?\xe6h\xc9\xbdS@\x0fr\xef\xffW\xbbS@\xd8\xa7\xc2\xee\xc8\xbdS@vxt:U\xbdS@T"|\xeb\xea\x9eS@D\xa8%n\xe6tS@J\xfc\x857C\x9fS@\xac\xcd\x1c\xa8\xa3YS@\xc2\xb9\'\x97\x9b[S@lQ\x8b~\xbd\xa0S@P\xf0Q\xbe\xff\xa1S@\xf1ew\xdbY\xb2S@U\xb7\xf2?>\xb7S@RO\xfa\xe0Q\x92S@}\xc5)\xa7\xbb\xa3S@\xfeK5D\xc9\x93S@\xa2\x12g5\xcb\xa3S@_=\xb9\x0ba\x93S@\xeaq\xbd\xbc\xb5\x93S@\xb7\xeeS\x98\x01\xa4S@\xc6\xb1+\xb1\xd6\xa4S@\xf0\x8f@\xd4\x8d~S@M\xa2\xb1\xa0\xbb\x93S@N\x15\xe7|\x9b~S@\x99\xf1Ji!\x9fS@7\xed\xfc\xe2\x9b\xa7S@\x193\xa6On\xaaS@\x89I0\\2~S@=m\xb9\xc1\x9a}S@\xc6V\x8fFx}S@\xef\xae\xfew\xba\xabS@\xf4\xb1\xc0\t8\xa8S@e04.[~S@g\x10\xd7\xf8\xc0~S@m\xe6u\xb7]\x7fS@\xeaMYs\xe6~S@\xe6*\x04\xc5\xe3\x9aS@\xdf\xc7\xa9\x97/~S@)\xaf\x1a\xd03}S@\xdb,sY\xc2}S@\xc5^\x84\xa6\xfb}S@R\xeeR?+\x9aS@C!\x97?R\x93S@3\xf1\xc8\xa1\xc4|S@\x0e\x93\xf0=\xf9}S@7\xedsF\xc4|S@3^\x07k.\xf2R@\x15l\xbff\xa5}S@\xa1\xa1\x131o|S@voUi8}S@\xec\x1aW\xb3\x0e}S@+s\xf7o"|S@:Q5\xfc\x8f\x9bS@\x83\x01<\xb5?}S@\xef\xb7\xee_W}S@\xbc\xed\x97\xd9F}S@C\xde\xbc\x94\xa7\x93S@9V\x9cP\x97\x9bS@\x9d7\x9b\x89\xf0|S@M<M\x99\xd4{S@\xee\xe9\xb6\xc5I\x93S@[b\xe4\xdc\xdczS@\xfe\xfa\xc7\x06\xdb\x93S@\x14D\xe7\xc4\xee{S@\x11\xcb{\'vzS@\xa2E\xc1\xa7l\xa4S@!?\xa5\x84\xa7\x92S@a\x0e\x0f\x05\xfc\x91S@\xb9v\xf5\x86\xa6\x9cS@+q>\xfb\x04\x92S@u\xf6:Y\n\x9bS@v\\\x8f\xbbCyS@hF\x1cG\xfdwS@\x13\x91L88\x84S@\xad-h\x92\x96wS@?\xf3\x1eRL\xa7S@\x1f\xe4j\xf3\xd8\x9fS@\x0e\xda\xadw\x16\x9eS@k]\x8a\xb9\xd2\x9cS@M> \xad\xf6\x99S@\xba\x93\xd6L2SS@.$%\x11\x93\x93S@\'$#\xf2`SS@!\xfbN\x07\xb7\x90S@\x9d\xd7<9\x1cSS@\x0b\x9bhSC\xa8S@\xbc\xbf\x8e\xac{\x9eS@\xe3\xb8\x14\x0e\xc1\xa6S@F\xfd\xec\xc1\x01vS@\x1c\x7f\x98k\x10\x9fS@\xc6\x81\x91\xb3m\x93S@&b\xa1\xae\xabuS@\xe5"lF\xb8\x83S@\r\xfdbFf\x9fS@#!ell\x93S@\x06\xbc<\xa1{\x90S@%\x11P\x03\xf8tS@\t\x1a\xb7\x7f"\xa9S@\xbf\xc9\x82\x16\x8e\xadS@Fa4\x9bftS@\xcf<k\x86\x1atS@\xfe\xed\xd5\x00%\x9fS@\xdc\xa2\x85\xa2?\x9fS@=\xd2\x1a3\xd5sS@\xce\x91_ \xba\xa9S@@\xb19G\x83\x8fS@\x17\xa0\x9a(\xdb\x9fS@x\xc1\xccU\xf1\xa9S@+-\xa7\x12\xb8\x83S@\xc4\xe5\xe8\x12\\\xa0S@R\x05IF\x0b\xa1S@G\xd6[X%\xa1S@\x1cc\r\xdeh\x7fS@Ak\x82N\x14\x8fS@p\x8b\xd3\xec`\xaaS@\x1d\x87"T\xcb\xa0S@\xbfyn-\x83\xa1S@\xe4\xc0\xaeq\xb8\xa0S@\xe9\xda\x85MYVS@q\x91\xf3\xfd\x89\x94S@\xaal\x1f\xdf~\xa1S@\xac\xbb\xc6:\xc5\xa1S@\xeaA\xba\x18H\xa2S@\xab?S\xea\xf8\xa1S@ \x1cg\x9b\xd0VS@\xc7\tU\x04\xf6\xaaS@\xaeQ\x9c\xca\xd4\xa1S@\xb71\xae\xd9\x04WS@\xd6\x8d!\xa8^WS@\xb1\'\tK\xa5\xa2S@]"\x8d\x9f/\xabS@\x8b\x11\xe1\xe4W\xabS@\x1a6\x12\xee_\xafS@\x98\xbe\x88w\x0c\xafS@\xbb\xf7\xde\xba\xbd\x94S@B\xca\xaf\xd4\xbb\xb1S@\xb0\xa90K\xa9\xabS@+`.E\xc8\xb0S@\xd3\xec\xed\xae~\xabS@\xbax\xa4\x07WXS@X\xf6\xde\x9c\x16\xa4S@\xf2d\xc1\xab\xf8\xc4S@N\xa1\xfe\xbf\xd0\xc4S@1\xbd4\xd3\xb5\xa3S@}\xd8\xe3\x9f\xe9WS@\n\x08\xed\xd5[YS@|%\nR\xba\xb2S@\x14\xc1u\xa7\xe7\x94S@\xef\xde\xfd*\xad\xa4S@\x8a\x86\xfa<\x82XS@\xfa\x83\xc2\xfb=\xc4S@\x8f\xaa\x9c\x8c \xb3S@\xdc\xa4V&\xc3\x94S@@Q\xe5\x89(\xa3S@)\xfel\xa1\xdfXS@V=\xbd\xc3\x9c\x80S@\xc7\x8c\xdd\x81\x0b\xa3S@F\x7f\x9e\x82\xf4\xa3S@r\x137\xd7U\xa4S@5\xc8b\xde\x8f\xadS@\xe0\x17\x15\x18\xbb\x97S@\xed\xbe\xb0%\x15\xc1S@+\xac\xfc\x9d\x02\xa5S@\xed\x98D9a[S@\x84\r-\xd7\xf8\xa4S@H3\xe7m\n\xa5S@\xee45\xb7\xf2\xb0S@+\'\xceL\x1f\xc2S@\x0c\'\xb0<=\xc1S@\x1c\xed\xd4\xae\x17YS@fn\xdfX\x18\xc1S@\x8f\xcd\xf5\x85\x0f\xa3S@$Rb\xbb\xe9\x80S@\xadl\xadT\xa7YS@\\DJ,\xf5\xa4S@\xb5\xc9\x90\xfa\\YS@\xc5\xd48\x08\x93\xc0S@\n\xe3\xd7<\xd4\xa6S@\x00MP\xad\xcc\xc0S@_\xa0N\x02\x89ZS@\xab\x1b\x89\xd8\x17\x95S@\x8b0\xbd\x90\x88\xc0S@.\x868\xda\xe5\xb4S@\xaa\xeb\x90\xb8\x98\xbfS@V\x8e\x90\xf3\xd6\x97S@\xf9l\xa3\xb3\xaa\x97S@\x0b[\xae\xb6\xe3\xa3S@\x82\x18\x85\xd4e\xbfS@+*:\xc4h\xa5S@`\x05\x87\xc4\x01[S@\xb1\xddd\x94f\\S@\xff\x92Y\xfa\x87\x9fS@\xff\x0cn\xc9\xadBS@\x1d\xf4%\xf9Z\xb3S@j\x9d\x195\xa7\xb4S@\xd0\xf8\xbf]F[S@\xcf\xe0p_\x1a\xa4S@h\xd7[\x85~\xb2S@\xba\xa6\xf0W\x81[S@W~\x1b\xbc\xba[S@T\xd3\xdb0\xa2\xb4S@~V\x1c \xa3\x97S@"\x8b\x1fX\xcd\xa7S@\n\xfff\x8aEZS@\xb6\xf7\t3\x90\xa3S@\xe1\x0e\x1b"\x81ZS@5\xb6\xcd0\x1e\xbbS@\x9cO\x90ES\xbaS@Q|\xb2\xca\xa6\xb7S@Z\x03\x88\x83\xc7\xa4S@zH+\x16z\xbcS@\xdd\x12I\x9a\xbc\xbcS@\x82\xd3\xaf|\x9b\x97S@\'G\xf2\xeae\xb6S@\xf8\x1f\x19\x97_\\S@\xb6~\xfc\xa8\xab]S@\x81ZY6\xec\\S@\x96\xe3\x1a\x9d\x04]S@\xd4\xb6\xd3\t5^S@\xfa$\t+b\xa5S@{\xab\xdc\x17\xb2\xb8S@,&Dy\x8f\xb3S@E\xa9\xf9\xc4\x02\xa3S@-KW\x9a\x11\xbbS@\x0f\xfc\xdd\x85\xd2]S@\xd2\xde5\x13\x94^S@\xb3\x8fY\xde\xc6\x96S@3`\xbb\xa52\xa7S@\xad\xbbcR\x81\x9bS@\xab\xbfEm\xb3\\S@(8%\x1a\xfb^S@\x1a\xc5\\\x15\xdb\xb7S@K}F|w\x98S@br\xd5L5\xbaS@qGI\xbdp\xb8S@s\x99\xab\x88\xf7^S@\xc5\xbc\x0c\xd3\x1c\xa7S@\xc9\x04\xad\xf0\xbf^S@pC~ b_S@\x90\xec\xe00W\x97S@\xc1\xf73\xbbu\xb7S@\xcc\xfb\xed<\x01\x97S@\xef\xbd\xaf?D_S@\x8a\xed\x91\xf2\x13\xb7S@)\xa2\xe9\xfc\x10\xb7S@\x83\xcdA\xa1\x94\xa6S@F\x916IX\x97S@qd\xfbg\xdf\xb6S@m\x03\xfcxN\xb2S@\x0co\xbc\xd2p\xb7S@\'\xf2\xf7\xc2\xe6^S@\x0c\x96\xd1^\x07_S@o\xb2\x88%\xc9_S@'
p22
tp23
btp24
a(g3
(g4
(I0
tp25
g6
tp26
Rp27
(I1
(I3074
tp28
g13
I00
S'\xc0:\xf3\xa8\xad\xc7,@\xae{\\`\x08\xc3+@k\x9bl]\x1f\x1b,@\xd6\x0bQ\x03\xf8f,@V\x9ft\xc3\xb13,@\xdc\x05\xd3\xab\x8e\xab%@\xaa\xaeR\xfe\xe4\xaa)@d\x9e[\xacz\x01-@\x11\xfd\xca:"\xf4+@3\x7f\x96\x82\x16\xc1,@J\t\xb8U\x0e,)@\xd9\xf5\xda\xc5\xee\xdd%@\x9f\xbe\xba\xf8O^,@\xe9t7!Q\xd8.@_0/\xe6\x8b\xff(@F\x9e\xabK\x95\x15-@\xd2\xe7b\xd7n\x0e*@o\xcd\x97\xd7\x80\xcb+@x\xed\xc4B#\xd6\'@*\x8fGC\x0e\xf2+@\xe5\xe2\xa4\xfbO\x1e-@\xe6B\xcct\xe5-,@\xca\xa7\x1e5\x1bl-@\xa5{v\x9d\x88\xec,@S\x8fo\xbcP\x19-@\xb3\x8bG\x9c\x10\xb3+@\xf3\x82\x12S\xb1\x19-@u\xb1I$\xbf\xd4(@\xe7\x11\xf7\xe3\xef/-@D\xa44I\xf0P-@\x04\xd5\xf7\x9f5\xaf+@\xe9<\xa7o\x02\x06-@[\xd8\x94\xe4\x83\xaf)@\x9a\xed\x8c\xc3\xba\xb7+@\x0eQ\x1dz\xca4,@k-\xa3"\x15\x91+@\x03\x07\xbf@i\xac%@\x026\x05\x944\xc0,@y\x95\x8aae\xf8(@\xfe\xaf\x84[ka*@\x0c\xec\xf5\x0b\xdb\x8e+@\xdf\x88\xf6\x0e\xe0\xc0,@\\C\xec\xd5Q\x0c*@\x9f\xa2s\x1dN\x8e+@\xb1\xc1\x83\x80\x1c9,@\x9e\x08t\xf5\xb7\xa3\'@\x8d\x16%\x01\x81\xb8,@I\xdb\x92\x19\xc7\xbd%@\xc09\xc9.v\x91\'@\xed@Z]0\xa6,@\x8b\xc3<\x8a\x16\xb3,@\xd8\xc20\xe9\xff\xcc)@\x95S\x007\xd3\xe5,@\x17\x8e\xa2M`-*@\xbd\xbb\xee\xc2\xd8\xb8\'@\xb6-^\xf5\xe5x\'@\xfc\x8d^\xc5\xf4\x8b\'@\xed/7/i8-@\x11\xdfJ7\'\x17)@E\xee\x12\xd9\xeeK*@\x1d\xe0-*6\xd2+@:X\xd6\x91\xa0\xa2,@N%4\xcc\x8c\x83\'@\xa4q\t)\x9dF-@5a\x81-\xa9\xfa+@\x12c\xc3$=\xf8)@\xd1\xbemX\x13\xa7\'@nV\x87<\x1c\xeb+@/\xf2/+\'r(@8\rm\xed\x06()@\xb5i\xcaK\x1aQ-@c\xe0\x87\xd8Y9)@q\xd5\x99\x19\xa3Q%@I\xbc\xdejk\xa2(@\xa9\xff]\xe4\x94\xac(@V\xb26CJ\xd0(@\xa7\xa6\xd0\\\xff\xee,@\xf0a\xf3\xce\x13S-@$\x1e\xebk\xaaB-@\xf2\xa1\xb4\xe8J\xd7,@\xefI\x1a\xce\xd0\xf6(@*\xd6\xcf\x7f\x8c\x99)@\xdb\x12\xaf\xfd\x18\x94+@\xcb"\x1a1N\xb3(@\xd3\x10xB\xfbd(@,\xe6\xa0:\xcdu,@\xb1q\xb1\x9fr(-@\xf6\xbc\xd2\x97\xe8@-@<\xc1\xc7D\xd4\xac+@>Q\xaf\xfe O)@\x97\x00\xe9\xd2\xcb\xf0,@\nad\xac\x05\xc1(@\xaf\xd8Ce\xfc\xad+@\xb1\xf2\xea\xe3\xb2\xaf*@\xf3|^B\xc9~+@\xce\x16"\x1b\x18\x18-@Qc\xf7- \xed(@\xed\x7f*\x06\x10\xf2*@\xce\x16"\x1b\x18\x18-@\xf8\x91\xcb[\x90K-@\xec&;\xa52\xce+@\x8e\xd7\xa0-%\x1b-@\xb3t\xea\xbc\xc2\xf9\'@\xd3\xb7*\x05\x82\xde,@\x15\xc3UF\xe8\xf1,@\xe7\x0c^@\xa6\x04+@Ph\x95\x83\'$.@\x9ek\x02q\x95*.@\xff\rt\xff?E(@2Q\xea)B\xa7)@X\xbd$\xbc\xe20-@\xd3\x9c\xe9\xb6\xa1\xd5*@\xc6:\xd3\xe3h"-@\xd9-k\x0f\xc2\xff%@\x11\x0bCl\x9c1-@\x93|\xd1?\x0f\xf4+@\xbc\x92\xaf\xf4U\x1d.@\x12c\xc3$=\xf8)@\xab\xcd\xdb\xd63\x8d(@\x1b@\xbc\xc5\xe1\xbf,@;\xe9,\x98\xb3}-@\xb7@x-\xf9\xc9*@1\\H\x03Yf-@\xc9\xf7\xd1\\\xff\xfd,@H\xfc\x9c/\xf7T%@Gt\xc3\x872\xd0*@Qau\x14Y\xa5-@\x00\x1f\x9d\xc4\x8cY%@\xcbD\x99\x0f\xcd\x97\'@9\xf1\x93\xc76\xea%@,\xacO_\x16\xa5(@)T\xd8t9D-@\xec\xc1\x04\xa85K)@\xb8\x17F1\x9e\xb3\'@w\xc8\x92:z\xea%@\xc3\x80\x9c\xb3\xb6\xfd,@>\x04\xde\xcb\x14\xe3%@\xf8u\x80\xc7c\x98*@,\xb1(\xc4\x8c\xed,@\x0e\x12^\x12M\xf5(@\x024\x13t\tQ-@\x02(\x16*"t(@\xed\x8f\xd8\xe1\x83\xc3*@\xee\xe3:siY-@a\xf4<z\xa4~(@\x16m\xf0fG\xc3,@_\x1c\xd2\x8d\x9a&-@\x16m\xf0fG\xc3,@\xe4\xc0\xdc?\xea\x15-@<,\xc7w\xbd\x07&@\xce1\xb0\xa0\x1b\x93*@V\x81I\x14\x16\x19-@\xff\xbe\xf6\x08\xcf\xc2,@\xdf\xb4a\xd9~f(@\x03\xc9\xe6\x94|\xdd+@\xd9\x8f\xbf\xf0\xa4\x07+@\x8d,%\xa9\x99\xc9(@\xa4C\xef\x9c\xdb\xe0+@\xdb/a\x84\xf2\xce+@M\x80\x1e\xa6}\xd3%@\x1f\x97)#\xaa\xd8*@/Za\xe5\xd3\n)@\xad\x07\xbf\xf2M\xa7,@?\xddm\x93W\xf0*@\xa7\x1a\x97\xcd\x1e8-@\xa0\xad\xacl\xb2\xa7+@\xfc\x0b\xf0qK\xd4%@\xfc\x0b\xf0qK\xd4%@\x15n\xb5\xf0Ug+@\x0c\n\xc6\x8d;=+@?\x12\xfb\xac#v+@\xbd\x85\xc4\xd3\xf57-@\xcbS\xb8\xba/J-@\xa7\x01U\xa3\xae\xad,@\x9af\xbb\x0f \xda(@\x83f&\xa8v\xfd(@\x960<^\xd2W.@m4r/D1+@\x06R6Q\xac\x10-@\xad\xefo_\x8f\xf3,@6\xb5m\x1fb\x18)@\xf4\x82\xbc\x94\x03#+@\x92\xd9\x18u\x02\xc4*@\x95\xa3\x97\xd4\n}+@C|\xd8J\xe1\x04-@u\xc7}\x9d|\xc4(@\x05\x93\xa5vB\x05+@8\x00\xe4Q(\xec,@\xb4pUBe*+@\xf3"\xfa\x83s8-@\xbb\xad\x8f\x1e\xca\x13)@&\xe1\x97\x97\xf8^-@\xc2u\xd7-\x87\xd1,@\xd0\x15\xdf\xa7\xaf&)@\xef\xe4\x9b~%\xde,@0\x04\x98\xb6\x17(+@\xac\x02\xac\xc6\xfa\xf7,@\xc9\xb0\xe7\xe3[\xf1%@\xe3\xcae\x8e\x1e\x14+@-\x1a\xdfT\xcb\x1e(@\xf9\xc2L\xc5\x18\x9d(@\x10\xb5\xd2<pO+@[\xe3\x01,\x04\xa8+@\x08\x1a%\x01\x07\xe7*@C\\\xab\x0e+\xe0*@\x82\xc3\xa8#\x85\x14+@\x80\x9e\x03\xcb\x99\xd1,@H\xeb\xca\x9b\xb5{/@\\:\xd75\x97n)@\x8e\xb0/\xf3\xf1e,@\xd5\xf3\xd8\xdcn\xc8*@\x00c\xb1.\xc4u+@\xdf\xeb\xd4I`\xf2,@\x95!Z\xf5\\\xf1%@\xec7\x13\xc6\xd6q)@\x11\x8e.\xc6\xb55+@\xec7\x13\xc6\xd6q)@gn\x85\x81\xdb\xed\'@\x1a"\x83\xda\x1d\xee%@/\x98\x15Oi\xcc%@\x82\'\x0b\x19\x00\x83+@k\x80\x88\xbe\x08\xfc+@\xda\x02\xda\x03\x15\xf4+@F%\xf5\'\x16\x07,@.Gs\x8c>o*@\xc6I\xc3$\x03\n,@\x8b\xb5\xef\x89\xb5\x1a,@\x10\x8d>\xd9\xb5\x03,@\xf5\x0f=\xe0\x9a\t-@p%2\x00!\xd4,@\xf4\x18\xb69\t`.@\x8c\xe9\xf9Pl\x04+@mg\xfe{\xd8C+@\xaf\x7f8Gf\xe3\'@\xfe\xaf\x84[ka*@B\x95\xf0\x9f\xe5\x1f+@\x8b\x05\x10u\xa9o*@\x8eH(]NJ+@\xd4o\xd6\xfb\x80-(@Ei\xda\x97\xe9\xdd+@\xa1c\x86\xfc0\xa7,@\xac\x93h\x95\xd2$)@\t\xd2\xdd]9\xae+@\xf3\x06\x05\xad\xfa\x10&@S>\r\x19\x1e\xc7)@{\r\xf0\x8aus,@\xe0\xd5\' "\x16)@\x9d\xb7T\xe4\x7f\x9a\'@?\x17)A\xbc\xa5+@\xdc\xc4O\xf4}\xcd+@\xfd\x07\xb1\xcb,\x1c&@\x03\xa3\x97Q\xac\xed%@\xa1h\x07[\xc1\xda+@\xe5\xc6I\xa8i\x14,@\xd8\xd6\xe0\x96\x7f\xd2(@6\xd9+c4\xa0\'@\x0e\xf5\x1d\xc5\x07\xd5+@~\xc5!\xba\xff\xe3+@\x9a%\x080\xdb3&@\x9b\x84p.t\x14,@\xfb4\xe9\xf5\xd8\xbf\'@\x1a\xc0\x13\xff\xe3\x88*@\x02\x04\x1a\x13\x90S*@\xe1\xee\x14W0^,@\r\x17B\xdb\x1de+@%\xeb%\xc9,\xe8(@\x88\xbei\xedO\x1f*@@~\xab\x94\xdc^\'@\x14\x9eVDQV*@\xcb\x14-\x03\xb3A+@G-\xee\xc9\x9d\xd9(@\x13V\xe7\x14\x93<-@\x13\xf4wFU\xe0)@\xf80`\x02\xf2\x19,@-\xa75~\xdd<+@\xa5\xd9U\x1cp}(@\x97o\xa1H\xa5\xdf\'@E\x9e\xf8\x1e\xa9",@_3^\xb8h\x01&@_\x8fz,\xec\x11,@b\x9e\xce\xde\xdf\xd4\'@\xff\xcf#\xd5M\xdf\'@,\xcae\xf4K\x05,@~\x8a\xe3\t\xf2\x18,@\xd1\x10\xa4\x94H;(@[\xe7"C\r\x0e,@\xf5i\x9b\xcd\n=*@\x81\x9cz\xfd6\x8d(@M\x0fl\x9fk}(@N\x98\x9d\xd6[\x87)@\xbau\xf3f\xae\xe5+@\x05\x1d\xa2\x8d<!,@\x1b\x0c\xe2\xe6\x9a\xdd+@\x9a\n\xedO+\xf0)@\x1471[\xf0;+@\xf0a`\xbb\x18\xd6+@\xfdH%\xd9\xb6\xe5+@t\xd4^\xe9\xbe\x85.@\x1b\x84\xb9\xfe\xdd\xa5(@B5\xe4\x9a\xcf\x19,@W\xb7h\xcb\x08I*@\xcf[J\xb3\x975+@\xf3\xb0\x9a\x1b5\x11,@v\xa4.\x12\x1b\x9e*@\x05\xac\xcc\xb2\xf9{(@\x9a\xb3g4m\xe9)@\x99\xa2\xa4L\xeb\x1e%@\xeai\xbf\xe8W\xcb+@\n\xa6\xf9a3s(@\xe1E5\xdd\x83\xdf(@-.x\xe1\xc62*@V\x976\x00\xfa^+@\x94\xf0\x87\x84@>+@\x91J\xdf\x06\x1a\xc4(@~ZZ\xadl*.@\x19\x88\x00\x04\r\xb2-@ <\xd6\x06<I)@\x0e\x181\xdf\x14\xca)@+\xfcl\x1b\xff\xf7\'@1\x9a\xb5,\x1f\xca(@@\x96\xab\xbczo(@!KO\x18iB-@%\x9b\x08Z[}+@\x07\xfdf*\x8d\x91/@E\x04\x1e8\xc1\xf8)@\x04S\xec\xd9\x119,@|\xed\xe86\xb4\x1e)@f\x87\xc3\xa1\xad\x91+@\xbe\x8a\x1f\xe8;\xc8(@\x08\xbanz\r\xc4(@\x8c&\x95\xc9j\xbe*@\xec\x83-\xf5\xe9X+@\x06\xdf\xef;U?-@h)/\xc4FI+@\xb4\xafn\x02\'C)@\xc7/\x8c\xba{\x1b,@\xca*\xda\xb8\xd4\x04,@.#;\xf0\xd0W)@\xbc\xbeJ\x13\x10\xd3-@y/\xaf\x05]X+@r\xd5I\xce\x8e\x17,@\xcd\xdc\xb4\x88E6&@W[\xc2j\xdcQ)@\xef^\xdb\x10\x82\x91(@Y\xac/\x8do?+@\x84\x87\xd5\xd6\xd3\x18,@0\x9b\xf3~HV(@a\xa6\xdd\x99\xb4\xe0(@\xb6h\x1e\x8a\xb0d)@\x8d\xf8N\xfd\x13V+@\x05\x14\x04)]\xf0)@\xba[\r\x0b34-@\xed\x9fn\xfc\xb9P)@B\xd8\n5\x9e\x9c*@\x81:\xea\x1e\x05=)@\r\xf7\xef\xe8\xdf\xff+@\xd5aU\xa2\x8c\x04,@8\xcc\t\xe9\n{.@g$\xbe\xba\xc5/+@~\x01=\xf3\x98\xfd+@\xb4\xab\xb0\x08\xa8\x08,@s\xd8\x1a\x90m\xf5)@\xe9:I\xe0b\xca+@\x1b\xa3\x04$"\x19,@`\x1e\x91v\x89c/@\xa6\x11}e\x16\xbb-@K\xb1.\xdb\x7fY)@bDD\xa0\xcc\x9a)@\xbb\xf3\xe4\xb2@\x87)@t_"\xe3\xb8\xba+@bDD\xa0\xcc\x9a)@&O\xb0\x11\xd9\xde+@\x1fs\xd0\x92)\xc3,@\xf0U\xef\xd8\x07\x02*@\xa5\x10\xa5E6\x97)@\xc2\x1b\x1d\xb3\xed\x9d\'@\x9e\x17\x03\x16\x011&@\xe2\xc3\xd9\xc1\xd4\x1e&@\xc0S\x8b=\xde\xbd,@\x11\x95\xe4\x1e\xf1\x89+@\x82\x81\xbd\xfb\xec7&@`\x1e\x91v\x89c/@\x98\xfcO\xd1\xe5S/@\xa6C\x1f\xc3\xb51)@ d\x90\xc1\xe8\xdd+@J`-\t|\x16,@\xd5!\xff\t\xd6+-@3+\x9f}\x08\x9c+@\'g\x9c\r\xb0\xca+@:=\xfe\xe9\xfcZ)@\xabG\xf7\x84Q\xaf+@o\xa6\xc1\x94D\xc3(@W\x0e\x08Y\x00@&@\xb6\xe8O@\xab\xaa+@\xa7\xd2G\xeb\x8d!.@\x14\xde\x9d(\x03\xed)@\xba\x860\xdb[`*@\x86\xee~/!^(@Vw\x0b\xb3i2&@r\xb6\xeaP\x02\x12*@\xbf\x1eK\xbe5=)@r\xfe\xa0\t\xee\x81+@\'\xf1%4\xb46)@eK(\xcc\xdeR*@*\xe0\xb2\xe8c\x90*@o\r|\xc1\x89\x04*@\x88\xd9\x96U\x05z/@0\xdd$3\x11\xf5%@\xdc\xad\xb3<\xd8\x92\'@E\xde~\xca/y(@cc[+F\xc9,@\xe6\x99\xa2\xfa\xa1\xd6+@K\x14j\xdb w.@\x83\xc6\x1c[%^&@h\xa6F|\xbd-%@\xbb\xfd\xc3I\x1b9.@\xc3\xe2\xc7@\xfds+@\xb8\xde\xc7)\x95\x87*@\x8f=\xf0\xbf\x8c?*@cs?\x1a\x96\xc4+@fn\xfe\x08\xe7\x02+@\xf3\xde\xc0\xcc\xf1\n)@M,\x15|\xf7\x06+@K\xe2\\\xb0\xf9\xc6+@\x98\xfcO\xd1\xe5S/@H\xbc#\xed\xb53.@\x1cIC\xcdh\x18*@1A\x06\xc9\x13(*@\xb7a\x8d9\xe0\x00)@pv\x86iru)@[#\xf5\xe9u\xe7*@\n\xcd\xb9x\x9b~+@\xe1\xea\xe9\x8f\x85\xc3)@\x977\xce\xdcS\x1c*@\x18\x9cv\\\x88L\'@\x1aS\xac\xfdqy\'@\xe7v\x98\xebw7-@\x88\xe2\x82\'\x89u)@\xf0j\xc8\xc2P+,@\xe9\x8a)L6Z.@_-\x16\x13\xea\x92-@OL&\x14\xc3\xbc*@\x9ch\x9d\xe8l\xb3*@9\xe5E\x13\xac\xb1+@\'\x17\xa0a8\xbc+@\xd4,\xa4k@\xa4*@\xde8\xb1\xed\x99\xf8(@l\n\xbb\x8e\xd5\x8f*@\xf5\xd9j\xa69\xa4*@Pw\xfcD\x06M+@H\xdaT-\x17\x1e+@\xaf\x06\xc3\x17\xec\xa5*@\xa2\xa3\xbb+H\xac*@:\x86\xd1\xfc\xfb\x12+@\xfa#O2\\\xcd.@\x15x\x1e,\xb4\x93.@Gw$\xf9\xc9\xd7+@\xc2w\x9bx\xb4E,@9NXy\x0e\x1a\'@\t\x18\xf9V\x88\'%@\x8b\xbdz\xbfH{%@\xa8\xac\x87a\x0e\x11\'@kk\x91\xd1\xf3\xfd&@\'6>\xe9\xa3\x92.@\xc1P\xf6\xc0\xbe\x89*@\x86\x86\xfdX\xd8t\'@W\xda\xd5x\x9c\x01\'@\xc6\xa8]\x98\xb8\xea*@|\xcf\xad\x0eO~.@r&\\\xd0\x18@)@\xdd\xdb\x82Vd\x81%@\xe4b\xc0\xeb\r4+@\xc4\x07\xeak}\x1e\'@mK\xae\xcfU\xe3&@]%\x0f\xd4\xc5\xe6&@\x9b\xf8hc=\x08-@\xe2\xf9\xe1\x1a2=\'@A\x0b\x1eZ\xee\xf9)@N\xa6P\xdc\xed\x13\'@`Y:\x92~#+@\xf5{Z\xca\x87\xdd&@\x99E\x97:\xb86&@\x99\xec\x9b\xdc\xeaT\'@e\xee\x92\x1d\x84\xee&@\'\xe3H\x17\x88O\'@N\xb8u\xd9\xb1=-@\x14\xe4\xce\xec\xfa\xff+@7\x12\\Y}\xf1)@MM\xc6""\xfd)@\x8e\x96\xfe\xa6Ub\'@\x85\x9c\xba\x0bT\x95)@\xc0\xfa1V\x8e\xab&@O\xd15\x82O6&@\x07;e\xc2x\xee)@\xe0\\\xe6\xea\xb2C&@\x840\xe3\xb0>\xfd&@|\x83\xcda\xab\xf3-@\xaepA$4\x92)@\x1d\xf1\x8b\xad\xe3\x15-@\xca\xa7\x0eHE\xb2&@\xc9d\xeb\x94\x16\x99*@\x1f$\x81\x88#\xe6)@\x12\xe1\\ |V+@\x90e~\x89\xb2\xbe*@\xd5vg\xa2\x044&@\xf1ZirW\x98*@\xaa#h\x8d\xfa\x01.@\xa6\xb2\x0c\x86G\x13-@8}\x823!\x06+@,\x9c.\xb6\xcc\xbe+@4b^TE\xdc(@\xf8\xf7\xab\x80\x90\xb4)@]\x0f\x1c\xfe\xba\x9d)@\x95g\xfdn\xfe\xbc&@\r\x81\xa6\xbc\x0cc)@/6)\xc6\x90\x16+@\xa7\x7f\x1c\n\x17\x1a+@XL\xbd\x91l/*@(\xcc\xfaO\xd3z)@\xe8\x9d\xb6g]\x86+@\xf2\x96\xe2M\xb2\x9f+@r\xc7\xe5I[t)@\xc1|\x97\xa5I\x04.@\t/\x80\x9fk\xf2-@\x8fAhA~\xf2(@\x15\t\xc5\xf2\xb2v&@2\xb1\xed\x10\xad\xf5(@5m+Oe\xdb(@\xc8k\x07\x81&5*@D\xd0S<\xfc\xd2,@\xfe,\x14\x15\xba\x9e)@l\xf29\xac3\x14+@\xd0\xad\xf4\x06k|+@I\xdc\xf5\xe9\xd7\x85+@\x9am\xf8\r0\x1c\'@ko\xb7\x93\xac\xae)@\x89\x0et\xd9hr+@\x0f\x07\x10\xfa\xa2B&@\xac\xe4\xa8\xad"\xbf(@\x8e\x8b-\xf7\x03\xec(@\xfcf\xfc;\xcd\xa3-@\x8cQY\xb4\x9e\xe7)@B\xc6#\xae\xd6@.@\x87\xb0\xb3\xf1\xa8}+@\xb4\xfb\xab\xfcYx+@^s~\xe1)\xa1-@f\xad\xba=\xd4j+@\xa37`\xa9\xae\xf1-@\xdf\xb0%\x04P\x9e.@Vx\xf7g\xe1\xa6&@\t\xf6k\xff\xda\xb9,@P\xbb\xc9\x9d\xc5\xcf,@\x8f34\x0c\xcd\xbe+@\\\x16\x1c\xab\xb8\xf3+@\xe1{#+\xd0\xc6+@\xfb\xb8\xde\x91"\xc2+@!\x1a\xe6\x1f=?)@\xf0m\x91\xef\'\xac)@,\x80\xae\x85\xfa\xe2,@9\x80\xa2\xca{O,@4\xfe\xc1\x99\xd0\xf9+@\x19f\x17\xd5c\xe7)@|\xe9\xd12\xa4]*@Z\x87\xc94\xad\x1b,@\x9b\xb4\xa8-\xfe\x14,@\x8b\xbd\x88y\xe1\xc7,@K\x8b3\xd5i\xd3+@\x19B\x82B\xab\xb2+@O\x8e\xa5[C\xd5,@\xc9\xba>\x9b-\xf8,@\xd6\xb7*P\x96\xd0,@m\xf3\x02fP*,@\x80p \xb6\x10K,@\xbc\x1b\xfc\xbb\xec\xed,@Y\xe8\xe2f[\xfb,@\'8\xf1\x9e\xc2\x12-@\xa0\x92 >\xff\xa3,@\xbd\x1f\xe8\xa5\xae\x14-@\x14\x12\x84X\xbe4-@K\xccL?s(-@\xfdc\x94\x83\x1f\xe8,@\xd2\xbb\x86"\xa9\xef,@Q\x9f\x12\x80\xd6\xc7+@\x8e\xbd0\xf4;5,@\xb7ono\x19\x1e,@8\xc4\x8e\x9bn\xec,@\xd3\xb0\xedap9-@Z|\xd3\x9ev\xc6+@\xc9&t`k\x91+@\xe6\xda\xe2\xfd\x84\xec,@"\xc9%w\xf0\xf7,@\x08\xa2\x94\n\x1e=,@\x9d\x02\xf7\xf4Y\x10,@*\xb3\xa20[\xbb,@*\xb3\xa20[\xbb,@-\x05%\'.\x9c+@\n\xbb@\xd8\xed\x15-@<X\x88t-\x8b+@\x1d\xe0-*6\xd2+@O\xcar\xe9\x14\x93*@\x14\xbf.\x88\x01\x9c,@\x8c\x91\xb9l\xdf3-@x\x9e\x92\x89\xd5\xb2,@c8\x8e\x1b\xe3\xea+@\xc0s\x19\xc5\x9b\xe7,@\x7f\x97\xda\x80\xbdO\'@\xe3\x00\xbd\x0e5\x85,@\xdb\xce\xcd\xd5,\xe9,@\xbb\x05\xd9\xb8\xef\xfe(@\x15\xa0\x80EQ?-@\xb1\xf3\xc2n\xdbA-@6\xe9Q\xd9\x10\xd7,@\'4\x93\xc3\xbeo,@\xf4%\x88\xc2\x17\xda+@`>}&:\xf8,@p\xbe\xef1\x98\xaa,@\x0c\x1aO\xd4vG-@\xd9AI,\xb2\xf8,@E\x98\x8bK{\x83,@1\xe0\xb1\xc5^K-@\xc9\x7fM>\xf7\xed,@XjW\xa7p\xf2,@\xde7Jl\x07Z-@\x82\x1aWB\xbb0-@y\xc8\x84LE9-@\xf5\xa1\x12\x08\xae\xe4,@\x00\x06[\xbdd\xf1+@h\x9eXD\r\xf3,@\xa5|\xdc%#B-@Qd\xd0x\x8ar-@ng:\xd2\xa8\xe6+@94\xd2\xed\x92\n-@\xe8\x0bX{\xf4h-@\xfc\x94\x0bc\xc7\xe6+@,\x8cX\xe9\t(-@g5\xc4\xaa]\xe0%@\xe1\xbc\xb8[u\xb1+@\x8c\x00\'\x98\xfd\xc2%@\x7f\xb2_\xcd\xa3\xc6,@\x11EL\x01J\xa9,@\xf1\xf6eK^7-@\xb9\x94\xae\x06"\xb2,@=\xdet\xed\xe1\xdd,@\xdaz\xa7\xde\x12\xc6,@\xd9\'-\x19\xb5\xa5,@\xbbh\x04-\xf4\x13-@S\xbe\xba\x86\x9d\xc9,@\xb7V!\xcd\xf4\xe9+@\x9b\xfd`\xd0e\xb8%@\xb2\xd6\xfeg\x91\x99)@\xc9\xe8\xdd\xfa\xfel)@:\xd9\xf6?\x99\x19,@;t@\xdfSI/@\xaa\xc9\xc0\xbe\x19\xc4-@\x11\xfc\xa6\x9e\xea\xef-@\xdc6\x106\x93\xdd-@\xe7\xa9\x0e\x84\t\xc2,@\xc5\xc2#\x06L\xb1-@A7\x8e\xbaV\x83+@H\x01[\xb5\x0cw+@D\x91V\x02\xd76+@\xe7\x03\x9bv<\xd2-@\xdco\xc3\xbe\xfe\x8c+@\xee"\xcf\xf6B@&@\x03\x81\xdf3\x9d.+@?/\xcd4ph/@\xa4\xe7)\xd0\xceP+@\xc0\xb0\xe6\xb2\xb5\x00+@\xa7\x01\x97\r\x17\xbf,@\xee\xe7\xb6l\x02\x9f+@\xff\x84\xf3\x12Ca+@\x7f\x06\xa3A\x8c\xc3,@SH\xa0\xcf\xca&,@\xe22\xb1\xe6,G,@\xe22\xb1\xe6,G,@\xd9\xae\x00\x8cd\xd3*@\x9b\x02\x81\xd5\xf0\x98+@7{\xb3\x0e\xc0\xfb*@\xd6\xa8\xdd\x82!\xa5)@\x8a\xc7\xbc\xb4\xfc\t-@\xee;\x05\xb7\xad\x00.@\xba0\xd7\xee\xb1\xa5-@\xae\xda\xfe\x03\xce\xab-@\x83\x0f_jO\x05+@\xc9]\x98Kp!.@>,W\xb8I\x96+@\x1d\xa86Jw\x8c-@\xeaC\xfd\x905\xc2-@\xad\'\xcb\x0f!\x01+@z\x18\xb1\xacP\xf4-@;\xf7d\x9fUn*@\xc6\xdb6\xbc\xb4\xfb-@\xe5\xa7\xee?d\x1b,@\xa1n\x15\xc2T\x05,@\x91\x98\x81\xd6\xcf .@\xb6\x9d\x8c\xf73a*@1\xd2|&S\x1f+@W\xcfzf\x0b\x1c.@\xa94\x8d\x85\xcf\x00.@\xcf\xc45IK\x95*@\xe0\x99RK\xf2(+@\x85\xdf\xd5\xb2u\x08.@\xae\xa3\x80\xf1.n*@(\x9bj \xa1~*@,\xb9V\x1b`\x16+@#\xa9\xdd\x80\xd7\xe3,@\x03\x05h-\xf7g*@\xbf\xa9\xa3o\x0fH-@9\xa8\x0b{K\r.@\xd5w\xd1\xb7\xbe8-@\x0e\x98\xebrN\xb1-@6\n\xcfe\x1b5.@\x04\n\x8b*\xd8\xc9,@T\xec\xef15\xf4,@1\x11f"\x9b\xbc-@m\xb9\x7f\xa0r\x96*@1\xbeX\xf6\xab3-@\rb\xf7\xe6\x896,@\x02\xd2e\x99\x08\xfd\'@\xbf\xa9\xa3o\x0fH-@\x8ct\xef|$7,@\xa8\x8a\x92\xea\x9c=-@\xe4!k\xa5U\x82*@\xc1j\xa0\xb5\x8a\xa8+@\xeaA\xed<\xf5A,@\x80\xb3\xf6\x11n\x88*@\x02\xf2\x94f\xaa\xf9,@\xf1K\x83\x8f\xc0S,@\x8d\xfeQ=\x1a\x94*@\x85\xc9mu\xee\x96,@\x85\xdc\xe6\xeb9c*@\xc3\xc0\xaa1\xd0\xa6*@\xb9KG\xdf%\xe7-@:\x1f\xd5\xe7\x04\xe0-@97\xb1\xc5B[,@\xf6\xab\r\xd7\xa6U-@C\x90\x19\xcf\x05S-@-\xa75~\xdd<+@?]\x9bn\xdb\xee,@\xaf}\x9b\xedK\x18,@\x87\x8dZe03+@]Z\xcf\x1d\xeb\xa1,@\xa5\xdb\x03\xa2\xc0\x19,@\xa8\x8e\xc5\xf6g!,@Y\xfc\xfb\xa5\xfc\r,@r\xfa\xa0\x18\t\x0e,@\xc9\xf8h\xeb\xfa\xab,@\x0c\xf6*\t\x8d\xff+@\x9d\xd9\xa7F\xde3+@`\xf3.>\x9a\xe6+@\xdc\xe5\xfa\xa3\xe3 ,@\xc9?\xfbT\xca\xf7,@\xd3\xc4\x82\x1d\xd3\x1b,@\x8dR\xcee\xa4\xe6+@\xe7\x98\xb4MS7+@:4oR\xd9\xea+@\xa7{\xbbn2\x18-@\x8cT\xf7\x94\xa16+@}\n\xf7\xce\xf9\xc1+@\xe5i\x17\x03\xf6\xb8+@h\xc8\xb1 \x92\xe1,@\xa1X\x9a\xe3\x90\xba,@h\xc5\xe0~\xa2k,@\xa1\x8e\x84|wI*@\xa1X\x9a\xe3\x90\xba,@\xf6\x89\x8d1>W*@\x0b\xf3z\x9c\x12\xcc+@\xe4\xdca^\xf33*@\x11\xdb0\\U\x02-@=@ow\xe7\xd6,@\xfeU5\xf0m\xa8+@\x0c\x9e\xd4\x8fS\x89+@\xc1\x12\xd4y\x8a\x8d+@\xc1K\xfc\xd0\xa5\xc0\'@2\xd8\x07\x96\xcep)@\x1d\xd0\xe3\xdb\xdf\x08-@\xe3\xe4\xc4\xc6\xf8>+@0\xbd\x8c\xa3Y\x17-@\x18\xaa\xb8)\x94\xd5+@\x184I+/\x00,@{\xc7RR\xff\n)@,D_q\xd48-@(\xbf\xcbT\xfb\x84)@n"Co\xd1\xfe+@\xda\x83\xb2DU\xf4)@I\x82\xdf\xcd\xc4\xfc+@\x9dp\x8e\x97\xf9\xf4)@Q@\xc1\xec\xc1U)@?\x91\x18\x97qX)@\x92\xfbS\xf4\xc3\xc0+@\xb74\xa9-\xd9\xde+@z/\xfc\xc0\xc2\xf8+@\x9b#\xec\xa4\xdf\xb2+@W\x9d\x11\xdf\x9f\xed+@\t3w\xcd\x7fD)@J1\x83$Vc.@\xb0\x83\xa1\xe3\xdf5)@\xe3\xcb\xde-D\xdc+@\xa6\xc8\x9e2]O)@r\xba\x00\xa4\x80\xcb+@\xa8\r\n\xa4-\xd3+@\x03W\x05\x12\xd9..@V\x95\xef\\\x00\x87+@\x93\xcaE\x81\x8br-@\x85[P8\xb9\x10-@v\x87z\'\x05\xb2*@Qv3Y\x03\x13+@\xca\xa9\xd8n\x9b\x12*@q\xac\xb8\x07\xe0\xd4*@\xf8\x80,5\x10\xff)@\x86\xdd?\xaf>\x05*@y4O\x0f\xcd\x0e+@\xce\xd2\x88\x93No+@\xcd\x93<\xd5\xe3\x10+@\xce\xf9\xef\x8c\x99\x03+@\r\xcb\xca\xa5\x92\xda+@#\x95\xf1%\xcb\xfc-@\x82\xe14\xa95\xc1*@\'@\x93\xa1\xb25*@\x9a\xa6*\xdfO\x82+@-\x80k$\x16\xe2&@Q\xd0\xb2\x83=x)@d`\n\x15{\xec*@E\xde\x06\x9d\'\x02+@\\sd\xa9\x88\x7f+@\xdb\x9a\xa4\x05\xc8\xaa)@Oo1\x1fC\xc7)@%\xe2\xa4E\xd4V\'@?\xdf\x0e\xaf5\xe5)@CF\xc0H=\xef*@e\x90\x86\x97%\x03)@\x82\xc8\xe7\xdf\x83\xfd(@\x9au\xbb]\x12A*@\x9e\xefDWw\xbd*@\xbd\x14\x9d\xdeu\xb6*@\xd2o\xe6\x88\xa8\x90*@\x81\x11Z\x83\xd7\xe6(@^4qs\xf5\xeb.@\xc6\x13X\xa4\xbe\xf6(@m\xe8\xefYU\x91*@.\xab&h\x12<.@\xbe\xc3\xec*$M+@B\xd3$5\xdd\x87.@\xe8V\xbas\x12q*@,\xf7\xa0\x8f\xee\x83.@\xaaN:\xaf\xf5\xb4*@\xaam~h\x86\xa5,@\xce\x97|U\x0ck,@(\xf8hi\xac\x0f\'@s\x1e?\xa6C\x85*@v\xefp\xbau\xeb)@0\r\xefQr\x1f*@\xc8\xe7,W\xf7\xef)@\xab)\x96\x0b\x1a\x8a*@x\x85\x0c\xccC\x01\'@\xedP\'\x9a\ta.@\x8a\xbc\xf8\x98\x026+@0\x93\xe0Ue\xc1*@\xa4z\\x\xfaY.@\r\xdf\x84\xb28\xde&@\x81\xca\xd4\xd2\x87\xb7*@tynR\x16\t)@%\xad\x0e-\xe6\xd9*@sJUyT\x00*@p\x93+\x1f\xe9\xf0)@-\xed\xdc\xfe}x)@x\xe7\x0fM\xad\xb4*@\x99\x0bD\x89&\xc9\'@\xc0\xafd\x16\xa2\x93)@\xedg\'\xc9,X+@\x86\x98\xdd\x06\x82\xbf(@\x86\xd9G\xeb\xeb\xf6)@%s|\xa7\xbf\x17+@/\x98\x0f\x91\xa6\xd8(@\xcf\xf3\xce\x8c\x9aj*@p\x1a\xd19\xb6z)@.v\xeeo<\xa0+@XL\xbd\x91l/*@0\xcf\xb2\xb9{\xd5)@;!\x07\xc3\xaf\xac\'@DX\xeb\x8d\xfbY.@\nw\xa6\x95\x92j,@\xd3\x89+\xd7\x06v.@\x89\x96\xac&\xce\xe0\'@\xd8\x8f\xa5\xbf\x91\xa0\'@c%\xe6\xab\x88\x8d&@\xe9\xaf"v_\xdb(@\xbenOZ\xbeQ*@\x94\xc5\x11\xf7\x94\xee)@\xd1\xec"U~\xd0(@\xbenOZ\xbeQ*@|\x0b\xd5\xd7/~+@\xc3crA\x93\x80&@X]\xdb\x80\xe0r+@\xe5A|\xe6,\xe8(@\x95\x08(\x9e\xaf\xcf\'@o\xb5\xe7@,!*@\x0f\xf7\xc4Oo\xa4.@OoQ\xf0\x12p+@\x19f\x17\xd5c\xe7)@Z#8,4 +@Q\xf0g\\\xccC&@g:\'\xf3\xd4|+@\'sT\xf2\x07\x7f.@\x98\xcd\xff\xc3\xf9U)@\x1a*\xba\xce\xd7\xd7)@\x1c\xcbZ\xd2\x0b\xa7&@\x82\xa0\x12\xb9Im+@\\\x83\xca{\xed\x9d.@\xac\x18F\xdf-\xde\'@\xe8\xcf\xddY\x89\x83(@[\x8a\x83pM\xcb\'@D\x98c\xc3@\xe7(@\xf5i\x9b\xcd\n=*@\xb4s=\xcc\xbb\xf9(@\xde\x81\x13\xdd\xc1\xb5&@\xa5v\xf5\xb2\xca\xcc*@\xe0\xef\xa9Z-\xc2*@%\xd8\x9a\xe4\xae\xa2(@\xa1w\xbf\xf5\x85;&@\xb9"\xbfS\xb5\xb4&@g\xcf6\x98IB/@|=r="\xc2*@\xf9\xc0\xfb\x8a\xbc\xbe+@\xb1z\xf2\xed\xebH&@\xa4\xe2\x94\xe4\x90}(@\xda\xad\x92\xc9\x8f8&@k(\x91\x1f\xee\xa7)@_5\x1bJ\x901&@ W\xb9\x94\x1f4&@s_\xc6\xb5\xedC)@\xf1]~o\x96\x01,@\r\x9f\xcfm\xce\x1d+@\xe0\xb5B\xfd|\xdd(@\xee\x98/\x00C\x8a)@\x8aoM\xc3\xcf\x03)@s\xeeK\xe3]8(@\x0b\xb7\xcc\x11u\xec+@\xf8\x12\x0b\xa3n\t*@\x15\xf0s\xba5\x1d&@%\xd6\x0c\xdf\xc0G)@w=e\x17L\x0b*@K\x841a\xd6\x03)@\x9b\xc7N\xc9E&)@A\xcb\xdc\xdd0\xbb(@\xe1\x81%\xde\x96\x1f*@\x19\x0c\xa3Z43&@\xb0m\xa3\xcd\xd0\x0c(@\xca2o\xbb\x94\xa1(@\xf2\xdby)R\x92)@-d,n\xb0<&@\xa0]\xc3\xf4\xe1O&@q\xe5\xfc5\xdcb*@[C\x8bU+#&@\xc6w<A\x905&@\x87\x10\x8a\xdb6:&@=\x13_\xc1\xf9G&@=\xc0\x0f\xda\\?&@}\x1c\x7f\xe6\x9e\x88)@\x97\xfdt\x05\x82\x07+@8\x02\xff\x81\xc8\x94*@\xbb\x05\xd9\xb8\xef\xfe(@\xcf\xce\xbc\xcf\xbf\xca)@\xd6\x82\x86\x9e:\xad)@\xe4\x8dy\xf2\x8c]+@\xe0\x99\xebq\xcb\x88)@\x04\xb5\x84\x0c\x16\xdb(@)\x1cV\x85O\xdf(@\xc4\xb8\xc9\x82\xb6\xc8*@\xb3\x82\x16\x12E<)@\x1c\xe3\xf0\xc2\xb8$(@\x9f\x82\x8e\xb0\x0f\x99)@\xc4g\xc2C\xa1\x05)@M\xa3\xe9\xf6~_*@\xd3\x1b\xb2\xdc\xe6\x0f)@\xe3\xfct\xde\x0c2/@y\x8dU\x89\t5/@\x9f\xae\x83\xd55\t*@\xe8\xbbb4Mw/@\xf9\xa8\xc88\xa9\x82/@$\x91\xfd\xad\x92\x0c&@2u\x86\xb7s\x85/@\x9a%\x080\xdb3&@\n\xdd\x80\x03wJ)@\xb7\xe7\xec\x86\x1b\xf2%@Os\x8fT\xfc\x0e&@\xd0\x9f\xc4\xa5\x82\xea*@\xc7n\x0c\xdcjR*@@\xcb\xab\x8d\x1c\x19&@\x98\xb9\xa0D@F(@c\xca2\xb3\xa8U*@o\x97\xf3\xba\xe8\x89/@\xd8c\x8c\xed\x85J+@\x89\xcel+_C+@\xaf\x86\xe4m|z/@\xfa\x0c\xb6\x81Ri*@\x86rIA\xb6\xef\'@\x8a\xecD\x00\xd4\x06)@\x8eG\xb7ys\xdd(@HZ\xfd"\x07\x8a(@\x9f\xc8\x8a\xe4\t\x88)@f@\x92\x84xQ&@\x10\x84ws\x82~(@#\xa9\x81@6\xed%@\xd5\xf0.\xf4s\x10)@\x9b\xdd\x11\xeag\xc6)@\xe9\x06l\xc3\x9d\x12&@\t\xa7_\x94m8&@%E\x81\xe7\t\xf7(@\x0b\xcd\xe0G\xb8\x12)@\x13\xa5F\x1d\xda\x05+@Z\xbb{\xe1Y\x16+@a\xca\xb2P\xf9\xd3%@\xc0\xca\x0e\'\x94r)@\xf4O\xd2\xf4zr)@\xba[P\xcd\\\xef%@\x11\x17Ca \x00&@\xa7c\xdd\xad\xb5\x07&@$-\x97\xcf\x8fb\'@-\xc3Gn\xc2\xd5*@[\xd7\xb2:\x07\xeb%@\x97.l\x87\\\xd7%@k\xc9(\xbf\xef\x83)@\xc8G\xa3\xe5\x08\xe1%@L\xe7\xf4F\xb6\\)@\xc3(\xbd9\x9e\xe3%@D0mCv\x17\'@\xd5\n\x7f6\x01\xd3(@\xe6\x1b\xa6j\xb7\xd4\'@z\xc5\xca\x84`W)@\x13\x9a."\xb2\xc0(@n90\xfeW\x01&@\x90\xd1\xf3\x9d\xdad)@\xb0\xe6\x9d\x94o\xf2*@\xcfw\xdb(,k)@\xcc\xf9\x10\xc3\xb0\x03+@\xa2\xf4D\xfe\xa3\xe7*@\xc4#J\xe8\xb0\xfb\'@\x93\x86k\x9d2\xe6*@\xbd\x19\xb70l\xf2*@\xdaew8\x94\xdb%@\x84\xf4\xf6\x82\xe6\xfd(@\xa3\xf1\xde\xb9\xcaL)@\x1a\xa8C\x81\x1f\xb1(@y\xcf\xabz\x90\x17\'@\xaf\xed4\xd1\xfc\x86\'@\x01IIAJy\'@\nS\xd0\xe7h\xa3(@\xd8\xbd\x83\x8a\xf1B*@\xf2\xff\xb4\x99l\x16+@\xfb7iQ\xd59)@7,R\x80p\xa0%@l"a\x122F*@\xe0x\xb9\xb4A\x7f(@\x1d9c\x16Ri\'@\x0e\x83\xfa\x84wK*@7\x97\xa4\x03\x0b\xb8\'@\x17\x8e\xa2M`-*@ \xac@]&Y\'@\x8fAhA~\xf2(@\x91\xb1\x7f\x1e\x82\x1a*@\x0f\xea\xf4\x98\xd9\xb7%@\x01"\xf6\xado\x89\'@\xc7\xbc\xa1\x19\xb4M(@A\xcd\xfa\x86<^\'@\x89V\xa3\xee$R\'@3l\x82\xb1\x9a\xe1\'@?\x0bc)u\xa4)@\xb2z\x96\xa3\xf0\x81%@j5\xd67MP%@f\x11t\x81\xd9\xd3\'@\xc4\x05Xg\xb3\x13*@\xcb\xc4h54c\'@\xb0\xbd\x899A#)@\x82\x19\t\xb2\xb5\x03)@\xd3\x15\x9e\x9d\x88\x0b)@Q\x1640\x01%)@"\xbf\xb8J\xc8]\'@\x8e\x04\xea\xd8*\x0c)@i\xfc\xa1\xd9n\xff)@\xc5\x9e\x0e\x02y\xa0)@\x80\xd7[vK\xca%@>{U\xc6\xfe\x0c*@\x8bZ\xa2\n\x8e\xe6(@\xec&k\xd3\xa9\x8d\'@\xe18\xc0c\x92\xd2%@2^\xeaeg\xd7(@h\xa6F|\xbd-%@(\xad\xcf\xb4R\xc9%@\x19\x9b\xa3\xbb\xa5\x87%@8\x86\xc5\x0c\xed\x8e\'@\x90]\xafy\xba\xa9\'@\xdbCxL\xdc\x93)@!\xee\xe9\xc2\xc2\xd7(@\x8drR\xac,\xcf(@4\xa8m{\x95\xf6(@A\x0bfy\xd2\xbc)@\xeeH\tkl\x99*@\x9b@\x8c\xb9\xaa\x9d\'@\x95\xe6\xbfq?\x98\'@\xfc\xed\x93/C\xb1*@h\x98\tA(\xe4\'@\xb6P\xb4\xd2\x05\xa0\'@-RJ\x16\xd6\xd6*@\xa6P#?\xe2\xa5\'@\x92^\x95\x8a\xf6\x98\'@\x18\x85jKu\x8d(@\xf2Pk\xc9\n\xd1*@e\xb5\xcc\x1d\xdb\xb6\'@B\x81\xac\x98f\xbf\'@\x83\x93\x8a\x10f\x97\'@\xefp\xae\xce\xb8\xc4*@\xf1\ru\nNx(@\xab\x9c_<\xfbf(@\xe6\xbb]O\xf2Y(@#\x89a\xd5\x8f\xe3\'@\x92\x80u\xf3\xcd\x94%@K\xcb\xb9\xd0\x98d(@\xd2\xe1\xad\xb7\x0c\xd8\'@\x98\xab\x12B#\x99(@\x8a\xe77\\0&)@\xbc\xbe\xd2V\xdd\x90(@\xdc\xf7kH,\x8b(@\x92\x12\xaf\xcd\x99\xcc%@\xaam~h\x86\xa5,@*\x8c\x0eb\xcf\x16&@\xb1\xb0\xbc\xb30\xbd,@\xfb@\xb6B\xbf\xe1*@\xab+\xea\x15\x03\xa5,@iFf\xf0\xd6_\'@\xf76D\x88R\xd2,@\x1f\xacmLC?*@Lp\xd1I}E,@\x87\xc2\xfa\xae\x08=)@\xbe\xe6D\xd8\x1c(-@?{\x0f:U\xd2,@\x80d\xf2mc\xea\'@\xc5`\xf2I)\x12)@\xf91Z\xa9\xee\x9d,@\xb6tI\xb2LW/@wQ\x91S\xd7\xb5,@\xd6\x19\xfcJ\t>.@\xad\xa0V\xc2M\xfd+@\xbc\xc3D\xad\xfd<.@\x15\xe5\x0cc\x97\x1f-@\x83Ns\x98\xcd\xa3*@\xbbkS\xd0\xe1\xcb(@\x12\xfed\r\x9d\xdd+@\x95[p\xba\x91p*@\xbd\xf5\xbb#\x16\'&@\x11\xbc\xdb\xb8\xf4\xbc*@geu\x91\xb6\x1b)@o\xa9R\x0b8\xd0+@I\xc6\xe2\xa8{\x10.@\x0f\x99z\xaa\xa7\x80/@\xfc\xf6\xeb&<i/@\xaf`l\x87yX/@n S\x9c\xa49/@\xb6tI\xb2LW/@\x9d\xf3V]4\x19/@\xa6\xd9\x0cs\xd3\xa3.@\xe9\xe4UJ\xeb].@b\xf3rg\x14\x1c/@\x05\x07\x95&3L.@.\x01c\xb0.y.@.\x01c\xb0.y.@f\xcb\x84\x0e4Z.@\xe6\x9a\x99\xd9Q\xf3.@\x86\x12\x8c\xb8\xd5\x84.@.\xab&h\x12<.@[\xddq\xc3\xd99.@h\x17\x839v\xf6,@u&5\xb2o\x13-@\x9b\xb8a\xefF\x01-@\x0bpI\x95\xa3\t.@\xad\x0bq6S\xe3,@5\x1c\xf6\xa6.\xe1,@\xd0<k5\xf4\xe0,@b\x84\x945\x17\xca,@\x03\x058\x8e\x8a\x1d-@\xbe\x18\x0b\xf93\x1d-@/\xd2\xe0\x7f\xc4\xdf,@.u"d$\xf2,@\x86\x05m\xbeL\xf2,@aL\x1d\x8c\xde1-@i\xb3\xc9/\x15\xbf,@2@\xf45.\xa8,@\x967\xf8\x03\x9fG-@\xa4\x06\x0e/$S-@20\xa7\xc0q\x17-@2\'E\xe9\xc0\x13-@H\xe4\xae\xd2\x97\xc3,@_Q\xc1\xdb\xac\xa5,@.U\xc66b\xa0,@\x1f|\xb4\xd3\x05\xdd,@]\xe8!I\\y,@\xf2\xa0v\xec\x1e_-@\xed\xc8m\xe39\xd0,@\xa2\xa2ow\xc8d,@\x9b\xec\xe5r\xaaW-@2\xd8\xe9\x85i\\,@\x91\xb2\x1c\x01\xdc\xde-@F\xf7n\xde\xb0\x97,@\x1a\x84\xe7\xf7U],@qNq\x88\xe3U-@\xc0O\x1ap \xe9,@XW\xc7a\xb3\xd5-@\xfb\x9b\xba\xa56=,@:dpy\x99\xcf-@\x04\x85\xf5\xd9\xaaA-@\xad+n\xa0\xca\xae\'@>ZI\xfc\x91\xdd,@F|J\x1f\x03\xe2\'@K5\xa2l\xff#,@\xee=\x9d\x81Q3-@\xba\x95&3o\xef,@\x00\xe9D+h\xf3,@p\x03\x08\x9bo\xc0,@\xfdS\xc3\x08\xb3\xc9,@\x03\x1c\xae\x00\xdf\xc8\'@\x04\n\x8b*\xd8\xc9,@]/\xde\x02,\x0e.@\xa6\x9d\xd1\x8854.@\x9a\xdc\xe8e\x0e\xc0(@P\x9b8\xde\xb4\xcb,@X\xce\xfe\x1f\xd2\xa9\'@c\xe3\xda5x\x05.@{\x19k\x0b?\x1c.@l\x8b\x12\xfb\xcd!.@\x07j\x06\x1e\x87\xa0\'@\x9dr\xc1\xfb@\xdf,@\xdb\xe8Z\xd7\xed\xc1\'@1\x03q\xae \xa7\'@\xc6\xdb6\xbc\xb4\xfb-@\x11\xfe\xb0/\xdeX,@Z\xfd\xe0\xa5\x8b\xe9(@l\xc0\xfeEeW,@\x03\x94\xfbb\xef0(@yw\xdeW\x16\xc2-@\xc6j\xc0\\J@,@\xd8~\xef\xf3"\xe8(@\x04Qe\x87g\xe1\'@\xcd\x12\'\xfbi2,@\xd8~\xef\xf3"\xe8(@;\x1a~\x7f\xc6\x8d(@\xc2\x82\x19b\xb2*,@\x1f\xd3\xf9A\xc2v\'@\xcew\xa8-}\xb4-@\x96p\xaa\xc7\xc3\x07.@\xb3\xb9\x93\x87\x1f\x11.@\x8a\\i\x93B\xf8(@\x91\x8c\xd7\x80\xc7 .@\xaa$\x9f\xe9\x01\xa3(@D\xde\xbf\xb3\xf1\x01.@\x8a\xc7\xbc\xb4\xfc\t-@\x9e;\xdf`\x0e\x06.@)kx\xbb\xb0\x02,@\xe0p\r@\x7f\x14,@\xad\xa0V\xc2M\xfd+@\x8aoM\xc3\xcf\x03)@x\x85\xeb\xea\x81>,@Lp\xd1I}E,@\xc7I\xb3q\x04\xd9+@\x90\xc6\xcc\xa4Z\xfa(@:\xe6\x83o\xbcT)@\xecq\xde\x9a\xc5U)@%C\xb6\xcdo\x10(@\x959\xae\x0bm\xb8,@\x07$g\x98\x81\x10-@\xf1\xc6h=\x93\xc0,@\x80=\xec\xb4\xd0-)@\xaa\xb5\xff\xe3\x0e\xc4,@\x8bm\x834\x19\x89)@\xffc\xa5\x9f`\xb7,@\x0bC\x0c\xeb\x9d))@d"\t\xa9\xbf\xe0+@\xc0T\xb3\x7fR\xae,@\x87\xc2\xfa\xae\x08=)@\xe6\xd9\xa6Fx%(@T`J\x9c\xf1\xb3,@\x15\xdf\x08\xd4\xe2D,@\xf43\xd2\xfb\xf5\x05)@\xcb5\xedrc\xa0,@\x86\xf9Y"\xea7)@l\xe2h\xcf<G-@(\xcc\xff\xdcjf-@l\x92\xbdeqC-@\xa84\xcdO<T-@\xcf\x85\x95l\x9cI)@e\x9d\x00\x02d\xfe(@\xca\xfax\xd9\xb9G-@T\xaapw\x15/-@\xec\xee \xd7\x130-@\xa5\xb8b\xefmZ-@\xf3\xb7,\xb2\x1b\x97,@\xdb\x0b\x13N\xdf\x03-@\xb5@\x06\xf6\xd9?-@\x03W\x0c\xf7T\x16-@\x16\xc3\xc3\xa5\x90)-@\x1a\xb6\xa5\xfbBC-@\x0bV/^0\xf0,@\x97J\xb4\xb1@p,@XVsZI -@\xbf\x08\x84_\xfb\xda,@\xfc[\xa9\xee\xfbA-@:j\x83t\x85\xef,@\xdb\xce\xcd\xd5,\xe9,@5\xac\xf8\xa3\x07\x08)@\xd3\xacHm\xaf\xda(@\n\xe3E\xb5"f,@\xdc\x89U\x1c\xf0\xfc,@}\x15\x15[`$-@\xc7\x13\x17B\x15:-@\x0f\xad\x97\xdd\xf7:-@\x8d\x9c\xd7\xa2\x7f\xe2+@\x95\xf5\xa7\x08\xfb=\'@\xcc\\\xb3/\xecG,@\x86q\x88\xec)9-@J`\xac\xe8\x7f7,@\x08\xc3b8\xd4\xd9+@(\xe4\x1b\x06q\xc7+@\xa5\xc5\xe4\xcf\xae\xee+@\xf6\xcb\xd6,\xa1\xee,@\xfb\xe5\x18V\x1d\xed(@\x96d\x9c]Z\xf1,@P\x82\xe0\x1c\xfc\xe5+@xE\xca\x04%\xe6,@|`10\xa1\xff&@\xac\xbc\xda\xafC\xed+@)\x98\x14`%\x16,@\xaf5\xa5\x1f\x00\x11-@\x04!\xa1\xcc>\xef,@\x08I\xb7\xb7\x16\xee+@\xa9\xb6\xca\xb9\x8fj,@q%t\xbe\x82),@\x88v\x85\x8d\x14\xd6+@\xa8g<P\x9a\xaf+@\xf3\x8be\x84\xe1\x0f,@\x93\xea\xc6\x91\xb8\xd7+@h\xb8\xc3Dr*,@\n\x072F\xef4,@\x8bvy\xc6\x8aN,@\xbd\x13\xe7\xfb\x19\xd6,@\x974D\x9f\xcc\xc6,@P\x0f\xca\xfaR\xbd+@\xbd\x13\xe7\xfb\x19\xd6,@c\x8e\xc3m.\xf3+@v\xe7\x86\xd6\xf9\x16\'@;}\x9f:\x9b\x1b,@\xe7\xc47\xd3\x14\xfb,@\xffB\xdd\x8c\x8fx\'@"\xbd\xfe\xbf/.%@W>{j\xc0\xe8,@\x05\x93\xa2\xa8\x05\xf1,@\xf1\xb5\t\xc9\xc0z+@\xba\xdb[\xe0%\xed,@\x9cP\xf8\x8cu\xb5,@$\xa4\x94\xb0\x94\x9c+@\x03\x9b\x12J\xed\x92+@\x0c1\x8fr\x08\x84+@{\xd0FdwY\'@\x8f\xdb6\xb1\xafR\'@\x80\x90O\x9c\xaa\xab,@\x1a\xd1\xf9a\x1a\xa2,@,\x90B\'\xac\xba+@\xcb+:A\xde\xe8+@S\x82\xc9\xd0\x13\xe4+@m\xbeLP\xcb\xc7+@\xe5%\xcf\x05#\x89%@\x14\xbb\x0f|\x9bg+@\xfb\xfb\xd0c\x04\x81+@\t)\tp\x01x+@>\n\x93\xccM)+@\xdc\xf2\\\xf0)<+@\xdai\xc3\xc7p?+@!\x1a\xe6\x1f=?)@\x1f\xb5G\x19<\xb9\'@\x1a\xedRx\xa2~+@\xcc\xf0j\x81\xd3\xf3\'@\xbd\x93f\x17Z\xe4\'@\x17\xb7\x15\xa0\xe6\xef*@\x81\xd7\xaf74.+@~H\xd3\xb5h\x84+@\xfc\x1d^\xccFC)@\xcb\x8c1\x1a\xa2\xb3\'@5!R\xf1"S+@\xfb@\xb6B\xbf\xe1*@J\x8f\xbe\xd4z_+@6\x9b\xdf8\rF)@\x19V\xa1\xff\xf8\x1d%@C\x15\xfe\x11\x82\xd4*@\x18r\'[\xf1\xfb*@\xd3N(\xfaz\xaa+@\xa9`\x07\xfc\t\x92+@/\xf1\xd7Tq\x93+@\x18h\xd4x\x89\xfd*@\xbb9\x82J\xa3\xe3\'@\x0f\x12c\x1a\xe5\x90(@\x02~\x89\x18_\x07+@A\x17\xb6\x18\x0e (@#\'\x1d\x172\xfa*@2\x12\xb8}\xfe\x08+@K\xa0s\x10\x01\x96+@\xdd\xab\x00\x7f\x8d\x1f(@\xc1\xa2\x00\xd5\x9d?(@\xf0\xa1\xc3\x08F\xfe+@\xe1\t\xd2\xaa\x05\t,@\x17J\xa2\x1e\x11\x86)@\x9c|\x12\xdeOt(@\xf8\xcc\xa9\xa0\x93L+@(\x9bj \xa1~*@\xffO\xd4\x04\xd3\xff*@\x03\x05h-\xf7g*@\x8a\xe77\\0&)@\x14\x81K\x17\xc7\xb7(@\xa3]\xa0i\x02\r+@\xae\xe6\xa8k\x0e\xe8+@\x8b\xf5L\x9f\xb8\x99(@\xf3\xfc\xa3o\xff\x9b*@\x1d\xfd8y\x1f\x1d(@\xffq4]\xa0\x87%@`\xa3\x92\x05\xa8\xef+@.EO7bR+@e\xe0\xf4\xbc8\xf3\'@\xa9pQ2\xb5\xa7+@\x83j\xcb\x1em\x9f+@V\xde\x85\x87\xa2\xb6+@7\x08 {\x93h(@N\x85\x05\x04:;*@\x85`s\x9a\x18$)@\x08\xf0\xe1\xeeiC*@\x8d\xfeQ=\x1a\x94*@\xec\x8eu\x9d0\xb2\'@\x84k\x82\xa0\xd9\xa7(@\x8e&L\x95\x13\xb8*@{\x92\xa4nl\x1a(@\xa8\xe2\xc15\x01\x96(@,]^\xbd\xd8\x05,@\xd3\t\x93\xdaN\xb4*@\xfa\xa8\xe5j\xa3\x1a,@\xfe\x03rS\xe3\x19,@H(%<\x95\x0c,@\xcb\t/\t\xa4\x0c,@tb\xf2\xd4\xee\x90)@i\xa5\x0f\xb0\xb8\xf7)@8\x86\xc5\x0c\xed\x8e\'@Ce\x1c\x18\x1a\x80\'@F\xb7\xc0\xc6\xcd\xc8%@\xae\xadK}\x12\x01,@\xda\x1b\xedo\x8a\xb5\'@Y<\x8a\x01\x7f\xf5+@\xd3\xc4\x82\x1d\xd3\x1b,@Y<\x8a\x01\x7f\xf5+@f\x15b\x98\xf6#*@qT\xf3\xec\x8d\xca%@\xcb\xd4G\x82\xe9\xe9+@\xb4\x91\xa6\x91\x9a\x00*@\xaa\xb1x}VT(@l\x14\x1d\xa1\xb5\xa5*@:\xfe\x19\n\xfa\xe8)@\xa1\x98\xa4\x07\x9c\xac%@\x90x\xcf\xdd\x93J*@\x12M,\x13y\xdb%@\x9c\xf1\xbb\xa3S\x1c*@x"\x80\xb1\x174*@\x0e>,\xf0hO*@3\xa4\x8b\xe8\xd7\x90*@\x8cx\xae\x9f\xb8\xff)@%\x84\x18\\P\xf3)@\x99\xa9%\xf2\xa6\xb0)@\xc8V\'m\xa1\xf9)@\xe8\x8b\x85bw\x8f+@\x0b\xb7\xcc\x11u\xec+@m\x0b\xa9\xdf\xf8\r*@=V\x1f\xab\x97\x89\'@\xf1\xedh\xdd\x13\x1a*@\x1e\x06\x03E\xab\xc6%@\xe5s-\x1b\xc9\xdb+@>h%\x84\x9c\xa6)@\x1f\xfeF(\xb7\xfd)@v\xbf\xa5\x00\x1f7*@\xab\xa4m\x83\xfb\xd5+@^/\xe0\xad\xeb\xff+@?\x14F}_T)@"\xbb\xc6\x1b\x9b\x95%@[M\x9chn\xf4)@\xad\x9b\xdc\xb8R\xca+@\xa0\xb2\x94\xd2Sw*@o\x02\xf1\x99\x1c\xf5)@\xafF\xcc\x9a\x9d\xe2%@\xbcW\xb1F#b)@\xab\xfc\x88\xb1n=)@\xfe\x13\xe6:\x19\xa6%@\xe8\xd4\xcc \xa9)+@g\xea\xdbg<\xe0+@e\xeb\xa5[\xc6\xf7+@\x04\xc8\x0e\x83\x15A*@\xa5\xc7\x13\x89I\xf8)@\xd7Q\x97\xf7D\xaa(@\xb5\x9e\xd4\x85\xf2\x82(@\x1en\'\x91]\xdd\'@\x91Q\xee\x19\xb5\xb4+@A\x98\x0c\x81\xbd\x14+@\x18|@\xcf\xb4\xce+@\xa6\xb0DUs\xef+@\x10\x05W\xa4\xbe\xb4+@\xae5\xbea\xcfO)@W\xa2O\xcb~\xcb+@\xe3\xcb\xde-D\xdc+@\xc2\xcbRS\x8c\xdd%@\x14\x9b\xcc\x8c\xe1\xd3+@\x9c\x8bx\xe5\xfd\xf1*@\x8agi\x94gS)@\xc8\xbe\xdc\xbe\xd6\x9a+@7\xb0\xa7\x98<\\)@\x8c\xb4\x0cf\x03\xd9)@=\x13(\xa1\xfd\xae+@\t[\x92\xee\xad\xa7(@~\n\xee\x19\x8c\xfc%@L\xaaY\xd1\x12\x05&@\xfc\rHW\xe3\x14*@\x90T\xaa<\x96\xb3*@G\xe3\x7f\x960\x7f+@}\xb2\xb7\xd0*\x13*@\xb2":vIb)@\x9e\xdd\xa0\x0fS\xab(@\x0c\x1c\xbf\x92^\x01&@\xbc\x96\'\xce@\xec%@uEH\x0b\xe4\xb1*@\xdb\x8a\xe3\x93\x0f\xb6*@#`k\xee\x13\xff)@\x87G\xb0\xec\xf8\xd2*@\xb0\xbf$w\xd0Y)@\xf8\xa9\xd3\xd3\xfc\xd2*@\xcf%\x85\x99b"(@\xb2:U\xfc\xb7A*@\xc9\xd3\xad\xbfMo+@:0N\x7f\x11\x87*@\x9aGK\xade\xe1)@\xd4?>k\xb8\xd4*@\x86\x94\x99\xec\xe1\x03+@\xec\xcb\xbe\x87\xf6w*@\xd6j\x8e\x151\x9a*@\x0c\x87Pu\x1f\x84)@M\xb3Y\xb749*@\x05\x00\x91\xa0;\x95*@\xd6\xa4\xc3w\xee|*@\xf3\xf2(\x87\x8b\x05+@\xc4\xc1\xde\x97\x06\xcb+@\xfd\xecw\x06|\x89*@|\xef\xe4v\x15\xbb+@\xd2/$\x90\xe3\xc6+@\xf9.\xa3T5\x80+@e\xa7$\xa7B\x19*@oLxn\x9en*@\xd3\x1c\xaa\x81;\x80+@\xda\xeb\\>Q\x01+@}?IO\x1c\xb6+@\xd2\x1c\xf9\xf2\xf6\xe8*@\xdb\x9a\xa4\x05\xc8\xaa)@\xcd\xd5\x18\x99\x00\xf2%@\xa4\xe8\x13z\xc1K\'@\x02\x98\xf0L\xf2M\'@g\xc5^9!\xba*@3fo#\xe9\xff%@\xa7@\x96\x7f$.)@\xf9\xfd\xe0\xd3\xa0\x96)@,&\xcd)\xd0\xc8+@&\xb7\xf1\xd8\x0c\xfa%@\x9c\xc8:\xbb#\xb8*@\xf1`a\xd7\x12\xbd+@\xc5\xa4\xbfo\xaa\x90*@[\x80\x86(\x14\xf2*@P\xf6MY\xa1\xf7(@\x81\xc4\\\xd1\xf8,)@\x9d\xd7]\xd2/\xc2*@\xcf\x0b\xe6\xd4\xaf\x8a(@\x07\x9c\xd2\x0c\x1d0*@\xb4|\xcfX\x1d\xed%@\x87\xce\x81\r\xa7p*@V\xc8\xd5Ho\xf5*@\xb2\x10Y\xa2\xbf\x84*@k\xf6e\x8f\xbe\x0e\'@C\xe2\xbb\x08hG*@\xef\xc0@v\'\x01\'@XJ\xbd\xdez\x06&@C\x99|\x86\xcb\xef%@\x8d)\xd3\x9d\x112+@\xb5\xa34\xb0\xa9\xd3*@+\xaf\xd9{"7+@C\x99|\x86\xcb\xef%@NA\xf6}q\xef\'@UK\x9f{\xb4\r*@\x00l\xe5\x82\xe4\x01*@$\x18\x06Z[\x99*@@\xf7"q\n\xf1)@\xd1\xca\xad\x04\xf5,(@\xa8M\xf0\xef\x14\xca&@\xee\xa7Q{s\xb9)@oD\xdb\xc2k\x98*@\x8a7\xcc\xca\xa4\xf2%@,\xe8\xc3V2\x9b*@\x83\xf8\x12V\xf4\x94*@\x8c\xd1\xde-\x0b\x17+@\xebl?\\.\xec*@\xda\xbe\x0c\x85\xe7i*@:\xa6\xa7l?Y)@B\x96\xb3-\x1e\x11+@.v\xeeo<\xa0+@\x15F2\xec\xe3y*@\x06\x8b\xe9!\xc1\xef*@U\xc2\x1d\x12`\x19)@#i\xa2^\xa83&@\x11\xb9L\xab\xab\x19&@\x0cT\x18O\xab$*@\xde\xb5\x93\x9e\x05\xfd)@\\\x08\np\xbe\xa8+@N}\xf5_|\t&@\xbe_@I\xaf\x8d+@&\xcd\x8cG\x87\xd5)@\xd7;\x0c\xc5\xfc=+@25\xe3\xac\x13\t*@^\x9fz\x01\x02])@\xe0\xd5\' "\x16)@\xe0\xd5\' "\x16)@/\xa2A\tqs+@\xec@N\x95\xdd\x1b&@\xab\xadKo/Q+@\x11\x82rS\x1b\x1c+@/7nlM!*@\xfe\xc2\x1c\xdb\xaa\x9b)@\x94t?<\xf9{+@v\xdehJ\x1d\x10&@\xd5\xa4\xfb\xf7jn+@\xd2g~\x9aF-&@\x93\x0e(W\x8cZ+@P\x04\x9eA\xd6`+@\xa9\xe7>\x90\xd57&@{\x07(\xcc\xde\x93)@@\xe6\x88X\xde\xa6&@F\x96\xc4.\xd2\xd7*@\x83\xb4q\xf7\x02\x88)@\xb0r\xd1\xa0\xbe\xcc*@9\x1b\xb01\x89\x81&@7\xad\x89\x99\x10O+@\x0e\x15J\x16\xdd\xc3*@\xe6\nq5\x00R&@.\x92\x89\x01Qv&@\x99OJ\xad\xd3\xe3)@DL_8\xa24&@\n\xe9\xe0\xfbr4&@\xcdwfkK\xc1*@\xa3\xf3!F\xe5;&@&k\x9a&yE&@\x02\xd9)m6l&@\x05\x99|\xf7\xdc\xe3*@\xf0\xb0\xebu\x9aG&@n\xdaoM\x17\xa2&@j\x0cd\x1aI-&@\xfb\x0f\xcdxv\x9d)@7\xd9\x0emD\xd7*@\x85\xa6Y\xf6Z +@\xd4\xb9\xf3\xfb\x01\xdf(@j\x1b\xed`Z\xbd(@\x14ys\xff\x01N&@r\xf1\xf7\x8b\x8e\x15&@\x05\xb5?\xf6\x0bA&@\x85%>\xac\x18X-@\xe8R\x8f\xc3\x8a5-@\\y\x95>\xec\x10%@no;\xad\x7f?,@\xab+\xea\x15\x03\xa5,@\x0c\x16\xddI1\xae+@\xde8\xfd\n\xe7\xcd%@N\xf1\xb6\x08\xd8\xcb%@\x94K5\x80\x02\xc3+@\xbb\x9f)\xbd\xa1\xc8,@D.\x13\xfc\xaag+@\x92\xbf\xdc\xf7\xbdB,@\xa6\xb1\x1cx\xee\x11,@x\xd8\xbds>\x86,@*S\x04>\xcd\x1f.@N\x82\xbc\x94\xd2\x11-@O\x9fr\xe6+z+@\xc6\xbe\x0c\x8f\xfa\x06-@\xc0\xd1 U\x11\x84+@q\xbb\x11[Z/+@\xf1\xf3\x91Ur(+@\xba\x02\x88 o(+@L\xfc\xe76\xac`+@\x92\xf2\x92\xa1\xa7\x18+@ `\xa7\xc0\xf6\x01+@G\xcb\x9a\xfe\xd5P+@\xe7\xc9\xbb6\xbf\xff,@\x8d\x8e\xcep\xa8^+@k\x95Q\x01\x8a\xc5+@p\x93\xe1[\xfe\x96+@ R\xc5\x9e\xf2\xfb*@x\x13Sp\xb6\x08+@\x17\xdc&\xee\xb0\x08+@\x16\xef\xe9\xdeN\xcb+@\t\xdd,L\x90\xe4+@\xb0\xe4\xc5u\xab\x08+@\x0bE\xf2\xbcE\x07,@\xb4\xa9?\xde\xd2\x96+@_<"\x85d\x05,@\x02\x1c\x96\xea\x97b*@J\x1a\x8c\xa1\xe5M+@\xaa\xa4\xfc\x94%\xf1+@\xc5\xf7@~e\xe8+@W\xf8\xecU\xaeR-@\x18\xf0h\x15\x9fG-@\xf2\xd1\xdf\x02\x82\r+@\x0c\n\xee\xa7`]*@\xd6\xadt\xe8.\xb1+@\x93\x03\xc3\x07\xaf\x95*@\x0e\xa2\xb9w\x9b\x9a*@\xa2\'`ObR*@*\xc5\xa1\xda\xb0\x82*@\x16\xc4\xa6a^A*@\x10\x80\t\xb1\xb3\xb9+@\xe0\x8e\x9et\t<+@\xa3\xb7r\xfe\xbd\x11-@8y\xb3\x93\x105+@\x9ds\x17\xb6\x8f\x01,@z\x82\xa4B\xa9\xd6+@z\x16E\xe8\xa2\xe0+@U\xd3JWj .@Y<\x8a\x01\x7f\xf5+@\xa0v\x05\xe0\xb6\xd3+@\r\xb1\xd4I\xbf\xe0+@\xe7{5#\xbf\x0b,@\xdd\xf7tQ\x02\xec+@\x08\x174\xa5\x0fK*@\x95\xe6c\xc9\xf5U*@\xa2\xe8R\xd4\xe4\xc5+@\x12\x0e\xef9\x17\xaa+@6\xaf\xe7\xba\x18\x9f+@\x1f\xe8/\xfe\xea\xb1,@\x82\xfe\xd9\xf9\x11X+@\xa9\xb4\xa5$\x10K+@\xb5\xc6\xbc\x17\x9f\xe8+@\xe3Z\x1aP\xf36*@Q\t\xb5Y\xa7\xd5+@\x90\x0c\xe7I\x06\xfe)@\x8a\xb0g\x93\xe0=*@\xbd\n[e\x03\xf7)@SX\xe9\xd0\xaa\xcb+@\r\xae\x05\xb5\xa8\xb0,@O\x06\xdd|kY)@\xb1Eh\xf3\xd6\xf4)@\x15\xe1\xa4\xdcI])@[\xa4\x15t\xaa\xbd+@4\x0c\xa8\x02\x89D-@~\x83\xa2\xfa\x05\xa6+@\xe4\x0e\x04\x04\xaa\xf2)@Y\xf6\x94]\xa6\xf8)@V\xc9v\x84\xeb\xd1+@\x1e\x13\xcc\x15\xd1E)@\x85G<?^\xf6)@ki*\x93Q3-@\xa5\xa0r\xee\xdd\x8f+@\x02#\xae>\xb1S)@X\xbb5z\xa1\x9a+@\x16\x88\x85\xc3\xfd\xca+@W\xe9\xbd\x1f.\x0b-@0\xd7\x04l\x92\x87+@\x06\xd4\xb7\xcf\x13\xd2)@0\xd7\x04l\x92\x87+@C\x12\xe9e!\xb4,@\xf6N\xf16\x94\x84+@K\xadn\x18\x11=)@~\x02 @g\xb5*@,\xa3\x8d+~\xd1*@\xed\x9fJ\xdc\xe7\x00*@\x94\x81\xb6\xb3-\xbe,@b\x05Q\xc8,\xf8,@cf)\x99(\x95*@`\x83M\xf9\xcc\x0f+@\xf6Zz\xbc\x0e\x84*@C\xc3\x18\xc5\x81\xec,@yC\x92\x8aY\xcf,@$\r\x06\xe3\x14\x8f*@\x05\xee\xf3u\x91$*@\x05\xa9|\x0b\xa1\xd2,@N\xa9\xd5L\xd6\x92+@\xd1\xe6a\x9d:\xb9+@\xe1\x0e\x12ii\x17*@\xf6\xa9\xa0\xcf\x8e\xa3,@r\x1e\x04\xe3\xb2}+@\x8d\x97\xee\x8f1\xad+@D\x90\xc3\xd1\xe9\xab)@F(\xaf\xc8\t\xe0)@f\xcb\x84\x0e4Z.@\x88\xece\xa7\x8e\n.@\xf8\x1b\x1c\xf0\'\xf1,@Fg\xb1\xddu\xf1*@\xd0\xdb]\xeb\xfa1*@\xda\xdbj(\xfbL*@\xf9\xa2\xdeL\x8b\xcb,@\xc2\xbe\xf0\xa0\x8d\xdc,@\xcb\xa9\xda\x16\xaa\xb0*@\xe8w\xef\xc8\x00\xd4*@\x83\xde>\x01\xb6z.@\xe1!~\xff\xa4\xdf&@\xb0\xd0\xbe\x97\t.-@\xea\xb9\x9c\xf1p\xef)@\x95\x12\xf3\xb9\xc9&-@\xd1*K\xbb\x03\x9f,@\xe9\x7f\x07\xfcI^.@\xbbq\x98@\xf1\x93*@"\xb2:q\xb7\xcb,@\xa8\xa0\x1dQ\xbe\xd6*@\x83;\r&\x98\x92&@!\x96V\x81C:+@t/\xd9\xff\x813*@<\xe6\x17\x9d\x99\xde,@\xcf\xab\x01M\x18\x8e&@\x97\xed\x9d\x01\xe9\xc0(@{w\xcd\x04Fs+@f\x90\xa3\x980\x89&@\\\x12RgxE&@8\xb1\x01\x91\x04\xa1&@\xe33\xa35\xc0\x1a+@\xce0\xd3\xabCo+@\xfe\xb69\xe3S\xf5%@O \xe3\xbb\xc5\x0b.@!\xc0<\x9e\xa9L+@\xe0H1|x\x83&@\x8b\x90\xa6\\\x91\x17*@\xf6}?\x9fI1.@\xfe\xf2\xe7\x8c#8&@\t\xfc\xce\xa8\x1f\xc1*@\xd7\xe2\xd0\x1f;\xa4&@\xb0\xa4\xfc\xb1\xd9\xa0&@k"\xa0"K.-@)U\x14Y\xb3\x86\'@\x06\xa0\x17,\xc8\xe0(@Y\\\xe1h>\xa9,@\x16I\x80\x9c\x87^&@\x1b\xd4\xe5\xb4\x9f\xbb(@\xff\xbf\xb3\x964\xbb(@\xb5\x1e\x08\x0fJ,&@\xea\xed\x8d\x15\x1c\xbf(@\xf5\x92\xcaW?\xe1)@\r\xae\x82\xbe\xfa\xd7)@[\xd8\x94M\xc3\xc0+@BA6>#\xd7*@\xfa\xb8 z\xec?,@\x04\xa33\xa7\xee\x1f*@A\xa3\xed\xcd\xb6(,@\xd8\xde\x12\x83\xab\x18*@7yu\x1f\xce\xbe+@\xcaa\xe7\x05\x0b\x18-@E\x9b[2Cj,@>]!\x9c\xa2\x11&@\x16E\x07Z\x9a\xd4,@[8\x9dfV\t&@\xf5\xc1^f\\*&@\xa8z\x0e\xf5j\xc8+@\xb1\xafw`\xed)&@\x0f>\x9e8\xb3\x81.@SH\xfa\xb3\xea0(@x\x13Sp\xb6\x08+@\xde\xe4\xda"d\x03/@\xd5+\xf1@\x14\x86.@g\xd9\xc8J\x1fo,@\x9c\xa8\xf9\xd6\x7f\xed%@\xb1\xb3\'D\x04\xe9+@\x8d\x8e{`\x11\xf3%@\tA\xba\xc8\x9cE&@gS\x80\xe7j[.@\xfd\xff\x85J\x7f\xef*@\'\x00\x8f\x0b\x14\xf0,@4\xa2\x8c\xa8!\xd7\'@\x99\x1f 4\x95\x0e/@\xe6\xfd\xf8S\xc0\xb8*@#2\\<\xfcT(@rep\xc8\x96\x94*@}\xb1\xdf\xd0g\xf9%@\x16\xb3K\x94%<,@\x04u\x1a\xd8\xa3\x85)@E\x9f<TI\xee%@E\xb5\x14\xc6=\xcb*@rJ |\x18X)@\xc6y]([\xea%@\xadQ\x1c\x98Vc)@\xf6\xa7\xaa\xd1|\xf1*@\x87\xbb\xdc\xb3\xe0\xe6%@\xc1\x89%\xa9;\xa5(@\x90V\xad\x0f}\xdb%@d\r\xbb:m\xdc+@-\xb9(cy\xf1*@\xeb\xd6\xa7\xc1w\x9d)@\xe1\xc2\xb8\x80RO)@S\xc4\xdb\x13\xffr(@\xbb\xa1eS\xa6\xdb\'@p\xbb\xa2+P>*@\xf3\xe8v\x7f\xe9\xa6%@\xeb\xae\x17\xcen=)@\xe9\x07\xb7\x18\x8fF*@_B\x96\xc7\xa2\xf8%@\x8a\xb5\xf9\x07S\xd6,@F\xc1\x12\nJ\x94%@|\x1e8\xfa\xe1\x10&@\x93\xf1^\xf1X\xbb\'@k\xcf\x04\xe8\xd1\x17*@\x0f%\x0e\x92t\r*@y\x97\xe4\xe5\x14\xae%@2O\xea\xc3\x91\xcf,@\xa6-\x1f\x1d\t\xe0,@ \xe4\xb7\t\xa3\x8e%@\x9dM  \xa4o(@\x99\xc8\xa8\xbf\xdbz/@2\x84&\xc1\x1c\xe0+@\xb5D\x17=\t\xee\'@~\xdc\xee\xd6\xb5\xe3\'@Y\xaei\xa2B\xf9(@zQ\x1e\x08H\x11*@\x95c\xd5\xf3x\x18*@\xda\xc8\xaf?u\xa3*@\xd4.07\xfd\xf5(@\xecdg\xae\x9a\x00*@\xd7$\xb8 b\xcc%@\x1d\xf7\x92\xf3\x0bO(@ \x18\xee\xbc\x0c\x10*@\x130\xc1\xc3F\xfb)@\xc6\xf4\x1f\x8bl=,@\xc2n\x1c\x99\x12\xa0)@\x15J\xa2\xae\xbf\t*@+\xd9\x90ij\xc6,@\x00\xd1@\x8a]\x89%@\xaa\xd5|S\xd2b-@\\\xcb\x9c1\x8a\x93)@\n\xb4\xb0\xac\x02\xf7)@;\xd1\xc2\xc0q\x03*@\xde\x03\x93\xeb\x04\xe2+@\x9ee\xf5\'\x1c\xa7)@\xb0\xa7\xf4\xd9\xb2\xaa\'@=\xab\x02Nh\x1b(@\xf8s\xe3\xc2\xc1\xca%@\x8e&L\x95\x13\xb8*@0\x18v\xce?\xb0\'@X\xe9\xab>\x81\xc3*@8\xbeA\xed\xd3\xb2*@]\xed\x1c\x99#\xea-@\x91Q\xf5)\xa2\x08/@v\xc1\x9d\xf0\x80o(@\x96\x14[+\'p(@b\xc2\xf9B~\xb6(@\xd1\xcf\xda\xd7\xcc%-@\xd5_\xfa\x11c\xef+@\x03)\x13\xee^&)@\xde/\x0c6\x08q(@y`\x05Dj\x16-@\x86\x06\x0b\t\xab\xf2,@\x8e\x8b\x88\xdd\\\x89(@\xddBf\xe0\xf4\x0c-@\x1f\xa8\xd2x\x9b8-@\xcc[\xcc\xbd\xbc\x1e(@\xe7\xcaY_s\x90(@\xe9\xb4\x8cm\xab\x8f,@\x01\xe8\xf4D\xf7\xd5\'@\x9ee\xdeR\xb6\xe5\'@\xcdQQ{\x17\xf2\'@\xd9\x92[\xcb\'\xb8\'@\x93g\x89\xa0n\xc1\'@\xdb,\x11KTB%@\xa8\x94\xa6\xeb9R\'@\x18\xd1\xbf\x0fEW\'@eb\xff\xa7g4%@#\x8b,\xbdV\x14,@?\xd8\xcc\xce\x84\n-@\xcc\x05\xd0\xc9Ee\'@\xe9\xa8\x91\xb2\x8en\'@DXt\x84\x86\xf2(@-I\xfaL\x87w\'@\xc9o\xc1\xd1\x85\xe9,@\x17\xd9\x1aA0\xfe,@\x90\rp\xb0\xe1?-@D\xb4\x1e\x95\x1c -@\x8c\xbe\x04\xfc\x90\xfd&@\x8a6\xc5\x0e6\x07.@u\xc9\xdeMvo,@\xbc\xc9a\xc9\xf5\xf8&@V\xa5\xed[\x03\xee,@\xdba=\xaf\xc9;-@A5\xae\x83M\xf9,@,m\xa6\x9f\x8e<-@\x06\xf7]]\xd5\x04-@A5\xae\x83M\xf9,@\xb1q\xd3\xa1\x7f6)@\xe6\xd9\xa6Fx%(@\x89fh30\x98)@\xdd\x97\x06\x04~9)@\xad\xc55\xc5\xd0\xae,@,0\xdaA\xaf-)@\\\x17\x7f6\x9a\x1d-@\x17ab#[\x9d,@\xbd\xe4`\x8dN\x96,@(\x8cy"\xbc\x0b)@\xa7\x14\xa0\xdd\xc6\xfb(@\xb1\xe1PQL\x07)@\x13\xe1=+\xcf\x00)@6\xde\xf7\x95e\x0f.@Z\xb218\x83\x7f(@\x1c\xdf\xf1\xbf\xda\x87(@ =\xcc\x0c\x06\xa2(@\x12\xe3Jd\x18.,@\xd16\x8c\x1a\xdd\x8e(@\x04q.Ot;(@\xfc`\xb8\x07\xab\xeb(@\x12\xe3Jd\x18.,@]j\xdc\xc4Z\xc0\'@W\x1bx\x06\'g-@Q\xba\xe5\x8a\x8b\xd2-@\xd4_Q(\xb8\xa1\'@\xaf\xfc\x86C,0-@\xe72\xca\x8d\xed3-@t\xd5\x8b;2\xba-@t\x15E\x92\x87A,@l\xa2#\xe1\x06\xd7\'@\xbb\xf2]\x9d\x1d\xca\'@\xfan.\x8cCY-@\x84\xd9s4\xf3I-@F|J\x1f\x03\xe2\'@O\xad\xe7\xc6\xf3\xa9-@"\xac\xfd\xb7aQ-@\xd5\xd5pV\xa3W,@\xcd\xb1.\x0eP\xeb,@\x92\xffH\x03\xa7\xa4,@\xc4\xcb\xbf\x16\xe7\xea,@VivK\x91\xfc-@%\x97\x9c\xc79\xaf-@&\xfbc\x0f\xaa\xdd,@>)s)eG-@LS\x9a\x98\r\xb6,@O\x1a>\xe5CI/@\xe7d\xd1M\xbb\xdc+@y\xc4[\xa6\xb7|/@\x82g\xba\xd4:\xdb,@\x96Q\xc3\xd7 \x89+@(\x1c9\x89\x84\x00,@N\xe0e\xc7\x9e\xcf+@\xc5\xbfF\xe8\xa4\xf3(@\x9c\xb79\xc5\x16\xe4+@\xb2\x02\x08yNw*@%c\x18\x00\xf7\xa1\'@|\x17\xad\xd7,\xe3+@$D\x8d\x07\xb3S-@\x9f\x07x\n*(&@\x86\x98\x10\xd5\xc0\x87-@\x94\xff\xd9M\xaf\x00-@@\x13\x8aA\x15\x07-@\xf5\x00\xe1\xb5|\xf8,@\xa5\xf8\x8f\xb8\x9a\xa3&@{\x95g\x97\xe2\xdd)@\xdf1\x9f\xcc\x01`,@\x86\x17\xa8hxF&@\xf85@\x05\xdb\xe8)@\xd8\xa7\x88\xaaz\xec,@5\x9c\x00\xbb\xfd\xec,@\xb3\xaeV\xce\x8d\x05*@\x00\x986>\x82q&@\t\xd7\xd3~\x03P,@?T\xee0\t\xe9,@\xbe:O\x03[i.@\xe6\xe9{\xbcx\x16,@\xa3"\x1f\xd9\xfcB-@\x1b\x8c\xcbg\x90!.@\xeb\x9f\x9bl\x17\xfc,@\x82\x16\x14\xcct\x99+@\xa0}\xce\xe9\xd3\x05-@\xe7\x1cd\xa6\xd1\x0b&@\x84\x1a\x99M\xa2\x08&@\xc5\xbd\xef\x81\xb2M&@X7\xb8g\x91w,@\x04V 5xH,@\xacL\xec1\xc0\x10&@\x9c\x1bL\xa0\x0b\xf5,@\xe4\x1e\x9b\x02\x86\x1d-@0\xed\xb7%\xc1\xa5*@\xc7;@QK\x0c-@urR{\xd5\xf7%@\xc6\xdd\xeeE\xf3\xfc+@\x9e\x0e\xedT C*@\x81\x7f\xa5\nBV*@\\\xe8(\x1f\x90\xbb+@\'\xd4kY:\t&@\xbaf\xb6^h\xee%@Z\t\xd6\x1f\x12 *@XJ\xbd\xdez\x06&@qD\xc4\xf4\xc9\x15-@3\x8f\xb9rZ\xe9,@\xe9\xce\xe1}\x89J.@-DeX\xd9\xfb%@\xc4\xd0\t\x0f\xedJ+@\xed\x81\xea\x83`F*@6k\xdbw\xe8\x10-@\xc0/\xad\xd8\xb0\x93+@\xc1\xfe\x14yzr(@\xfe\xb7\xc7\xfb\xd8\x0c)@\xb6n+\xfb\xc5\xe1,@\xed\x82\xf4\xe8\x0c.&@xGb\x86\xd6\xb7,@)\xebN\x17(}+@\x05}\xc5}O\xc4+@1d\xcc\x8f\xed{*@\xc0\xd1 U\x11\x84+@\xf3r#\xe8\r\x95*@*\x04\x19\ryY)@*\x04\x19\ryY)@/\xbb\xb2\xc0\xb5f)@\x9c[\xa8\x82\xb7V)@\xe3\xe3)8\x04\x7f,@\x10\xa9y(\xaa\x9a,@\xf2\x9f\xff\xe9\x1b\n-@A\x8a\x0f\xbd\x91\xa1.@\xc9\x9c!k\xe9\xc0,@\xb4\x19\x84\x0f\xa4\xb7%@\xa9E8\x93\xf9\x06.@\xcd\x99\x0e\xf4\xb4\x00,@\x9a?T\xf5\xe0\x8f+@Y\xe2\x03\x1c\x01\x04*@\xb0,T\x02e\xaa)@Z\x98\xf3\x14\xa7\r.@\xb0,T\x02e\xaa)@\x06\x81\nCG\x18,@w\xbb\xa4\x12\xfa\x97*@2\xe1\xc1\xb6\r;*@\xe0\xa7\x8c\xf0x\xcc,@H\xb0~6\xd9\xa7+@1K\x80q$\x87+@j\xed\x8a\xd0M\xba\'@9\x8e\xf6\xbf\x1e\x93+@3xKa\xe2\xae%@\x87\xb9\xcc7J\xc7(@<28i<\x1f)@\x03)\x13\xee^&)@;/\x8d\xc5\xe6\xcb%@\x81.\x92n\xb3\xd6,@cS\xdc!\xe2\xcf+@\xc7\x8e\xc6#\x1d\x9c+@\x17\xa9r\xf2*\x96+@&\x05oY\xc8\xd2+@,\xf1#\xb1\xbf\xe9+@OnZL\xb1\xdd+@\xb1\xf8\xa7\\\x7fC,@i\xbd\x07\x13\x8f\xca,@\xaf\x8c\x85|\xad\xa4,@*J\xb2\xc1\x91\x0c+@\xdb3f\x8eq\xad,@\xb8\xde\xf6gk\r,@\x87$M\x8f\xb9i/@Na\xfe\xf3\xb3\xe0+@!\x8d\xc1\xf3{\x04,@\xaaef\xb2(,-@t\x12\xb4!\xcbP-@\xf9^\x8cB\xa2--@8\xc3\xb4\xdd:C*@k\x16\xef\x9f,\xef,@\xad\x80\t\xb60G-@\xf9^\x8cB\xa2--@\x03\xce\xf0\xfaU\x16\'@\xf4\xeb\x9a\x04\x9d\x8d*@DJ\xa2\xd3=5-@\xec,K\xffm\xd2+@\\y\x95>\xec\x10%@\x91RR|U\x0f&@f\x80\xb3y|\x87)@\xea>l\xb7\xeb~+@-YFR\x15\x9a,@\xfd\xfam2\x83\xf1,@#]1\xd3\xd7 ,@\x96A`\x85\x05K,@\xd0\xe13\xfa\xd9?,@\xc6\xef\xa7\xa4\xb9\xfd-@L\xa2\x90\x1c\xd76-@\xc1\xa7\xd6}\xb3\x0e-@\xd2R\xec\xe1\xdf\xbe,@_\xfa\xceqG\xc9,@\x93\xdfbG\x8f\xc1,@E%L\x12\xea\x1c.@@g\xdah\xa8\x13.@jd\x0c\xf6I\x16,@v\xf2L+ \xc3,@\x07\x8e\xcf\xb07 ,@\xad\xc55\xc5\xd0\xae,@yA\x9e%\x1b4,@\xf3\xcb\xdb\xd5v@-@\x1dY\x93Oa7,@$\xc4`\xf6\x83\xd2-@\xc3a\x0c\x19)\xf8,@T_\x08\x87P`-@\xdfF\xe8\x9f\xd3G,@wb\x84\xb2\x8cd-@\x97\xca\xbc\xcd%L-@\xcb\xad\xa7\x02\x00_,@a\'\x8a(\xdb\x02-@q\tc_TO-@\xc1\x81\x105\xd9r,@\xf4\x15\xeel\x8f[,@\x08\x06-\x907\xe7-@n\xed\x98\xbbfI,@\xb5\x13\xeaW!b,@\xde\xdf 2\xbe},@F(\x9b\x91\xda\xd3,@\x92Y[\x02w\xa6,@(\xf5Kq\xab\x9e,@\x9a\xb4\xe8y\x99\x84,@b\x141_\xdd\xca,@\xd3\x85Tr\xeb\xac,@P\x8dk\xe3\xa4\xbf,@\x0b\x02\xb9\xb0\xfa\xcd,@V\xa5\xed[\x03\xee,@\xd7\x86^\x9b\xd8P-@\xb5\xfdC\x1a\xf8#-@\xff\xecl\xfd;\xa0,@\xc3\x80y\x1dg/-@\xc9\xf7\xa5\xc9\xa5\xbc,@\xd5\x1a@z\x03--@\x06\xf3D\x84\x14#-@\xce<\xb2o\x86\xdf,@\x98q\xd0p\xd4\xe1+@d\x9f\xa9N\xa8\xb6,@\xc0A\xbd+\x80\xa1,@\xc3\x106\x8e\x9e\xd7+@\xe9\xad(7_\xec+@m\xe2d\x89L\xe2,@\r\xb9\xa2\x13R\xe4,@dO\xda}\xbf\xe9,@\xc1\xe9k\xb5l\x18,@\xc6\xd53\xed\xc8\xfe,@\xab`\xd2t}\xc6+@\xab`\xd2t}\xc6+@E\xaf\xedrVh,@\xe8\tK \xa3q,@\x0e\xec\xe8E\x19$,@/\xfc\xf3,b\xd4+@*T\xae\xddq\xaf+@\xee\x94\xe3\xc3\x9eI,@\x853\xea\x1e_%,@D\x931\x04\x99\xce,@\x1df\xd0\xe6\x05\xe0,@\x1a\xde|\x0b\xbe\xeb,@\xd6\xbdh7\x97\xd4,@\x807\xb4vC\xf7+@\xe1\xb3\x00\x86\xfc\xfb+@\x87~\xdd\xc4N\x9d,@M\x0b\xdc*\x93\x8a+@\xd3h\xab\x9e\xc3\xb0+@6VW\x0bE\xfc,@\x00\x1d\x9b\x02B\xf1,@\x8c\x83K\xcb\x17\xf0,@\x8c\x83K\xcb\x17\xf0,@\xc0/\xad\xd8\xb0\x93+@QG7\xe9\x99\xcd,@y,\xe5\x82\xfa\x8c+@?\xca!\x91%\xb1,@c9a\x10v\xfb+@K\x11U\xca\xbb\xf5+@r\xec\xe0WQ\xb9+@\x8c\xce\xf9}\x83\xe4+@P\xf5#|\x06`.@\x1b\x1f\t\xc6\xc7^.@L\xaf\x1e=\xf5x.@\x80\xb2\xbf\xa3U\xcc.@\x80w\x9e\xb1\x9d].@Ft\x99\x15mj+@;\x87\xea*\xd3~.@\xdb\x11\xc8y\xfc,+@\x17\\\x1e\xf4\x11\'+@\x059\xfb\xec\r\'+@c\xc0\x1c\x95\xed\x12+@2\x17\xc0*$;+@\xacd\xde\x91\\\x02+@\xb8\xfb\xb5\xa9\xa8\x04+@A\x8a\x0f\xbd\x91\xa1.@\xc8bk\x89\xd8\x92.@\x9d\x9b\r\xd3sr+@K\xf5\xd8\xbe\xa3\x91*@\xa5\xd7M\xb6\x84\x89+@1\x9cCa\xb2l*@\r-!Dbd*@;\x9b\xbd\x98\xb7K+@\xf5\xd2;\x0c\xb6\x0c+@\x8c;1\x01\xb0\x94*@\xefL\xc3\xbd\xe0\x83*@\x13\xb78m*@*@\xfdw>3\xd7D*@\xb5$\xdc\x01\x9c\xa7+@\x97&\xa1\xef\x95\x01,@O\xc7\xf5\x0c\xc7\x08,@\x9dHJ\xa7]\xe1+@"\xfa\xb8\x0f\x92\x00,@\xfc5=\x95\x90\xf8+@\x1cc\xb0\x19\x02>*@\x1cc\xb0\x19\x02>*@\t~\xb15\xf7\xdd+@\xa4Ur|\x184*@u\xce\xf7 }\xa5*@\x80\xda\xd6Oo=+@i\xac@g\x11S+@\xdb\x06Qq^J/@\xb3A.\x82\xdb7*@1\xed\xc0\x1d*\xf7)@#W\x8e\xc0\xcb\xf5)@\xfa\xf3\x0e\x073\xc3+@M\x9cK\xe2<6+@\x0c\x8c_\x1ck[)@\xf4\xfcKS\xd6\xf0)@\xb4\xaa\xac\x95{\\)@``\x9e$\x8dQ)@\x88\x8e\xdbV\x0e\xf3)@\xa1\xa7\xeaoM\x13+@>\xf2\'\x9b{S)@\xf6_\xa7\xc5c\xf6)@\xf5\xd2\x01\n\x7f\xc3+@\xe0\x12\x9aL9\x99+@S\xdc\x10\xba2Y)@\xa9\xf9\x1dj\xed\xd0)@\xb7\xd0`1:B)@nQ\x87\x9f\xeb\x01*@\xc9\xb2\xe3K\xa8Y*@\xddb\xadb\xaf\xcf*@j\xbaF\x1b\xd8=*@\xb7\x9f/j\x90\t+@\xef\xb0\x9d\xbaq\x82*@\xfe\x9bd\xf6\x0e\x8c*@\xb4\x1ds w**@L\xc4\xa7=a$*@\x8e\t\xde]`\x88*@\xf0E]\x9b!\xa5+@\x88\x89G\x98\xd8\x7f*@\xf9\xe9\x14\xa4\xcf\x1b*@\xd0x\xfc!&p*@1\xf5\xb8\x93\x98\xdf)@N\xba{kA\xc0)@\xb8K\xff\x94\x16\x18*@{\x8e\xda\xb1^`*@=\xef\tVGF\'@\xab\xdb\xf6\xb3\x95D*@\xd0\x9f%\np\x11)@\xd0\x9f%\np\x11)@\x96\x9flc\x8b\x86*@\x89c\xf8\xc05\xd5*@a,\x1a\x95c\x86,@\xa5\x08(\xd1\xf3\xd3*@\x1d\xe0\xaf\xa1\x80\xf3*@B]\xeb\xf1$\\&@\x86\x1bf.\xb9\x8e*@\xb5\xfa\x9a\x9es\xe8)@\x8a\x07\xbdj\x9bS+@\xc7\xd7\xf6\xdbZ\x93*@O\xbeC\x10\xe6]*@\xc4\x84V\x94\xfbi*@\x96\xba\x0f\xe3\xed\\)@\r\x13I2\x9a\x1e*@t[\xad{\x82l)@Y\x04\t\x1a\x1d>*@\x06\xd7<\xfc\xea\xd4*@N\x9f`\xab\x0e\xec*@\xce`"\xa7f6+@\x06BX\xb2\x173*@\xde\xfb1\xe7\x88\x8c&@@o\xec\x02\x08q+@^Ca\x15X\x1a+@\x1f\xa3qc\x19q+@\x07\x9b\xfc\xf1\xb1\xb6)@\x96}\xaf7\x93`&@\x07\x9b\xfc\xf1\xb1\xb6)@\x03\xb2\xf2\t6a+@Jo\xf7\xb0\xd2\xc4*@\xe2\x8dp_\xad<&@\xfd{)aX\xcd*@a\x19cM\xc3\xa1&@\x88\x9dL\xd7Y=&@5(\xfbc\xcb3&@\x04\xefu\xfe\xe3\xd0(@\x99\xf6\xd1\xa6\xe1\xbb(@B\xdc,\xb6p\\&@]\xdf\x96\xa4\xb9\xd6*@\xf1\x8c\x96d\xf0k(@\x87i\n\x87:J(@W8\r\x9f5\x11&@\xf5\xb0\x85\x80]\xec%@~?\xc8\xdd2\xf2%@en\x10\xc5\xc1)&@6+p\xe5\xd4;&@\xc0\x00R\x90\xa6\xf6%@\xb4\xcdjL\xc9\x10&@5\x92\xc2\xab\x04\x88(@\xdd\xc9\xd8\xf2\x7f\xed%@\x8c~N\xe2\tG&@l\xc0OG\xe4\xc1)@\xd8\xac\xe3X\x88A&@?[\xd8\xcae%&@4\xa2\x8c\xa8!\xd7\'@\x9bQ\xf7\xd4\xdb\xe6%@\xeb\x05\xa5\xe9\xca\xf9%@\x9e\xd9\x02(d\xee%@\x814\xcd@u\x8d)@\x12]\x8dV\x0e\xe6%@\x90\xc1\xcat\xd3\xdf)@D \x1c\x90\xd4V)@\xc6?"\xf9\xa5V)@>y@ZP\xc2*@i\x1bE\xa0\x18\x13(@\x84\xd4\x14j\x1c\x1e(@\xbe\xcd\xc4\x80t\xa6(@x\xc9\xcdi\xa5\xe6%@\x98\x80\xf3\x97v\x9c(@\xdd"k"IV)@5g,!3\xa6(@\xe7\x113\xfd\x1eG)@\x8a\x88\xc51/p*@\xbd%\xb0\xfc;>)@\x80\xba\xbeIE=*@8\x07i\x1f\xee\xa3%@\xbe\x1c\x1d\xcf\xd1\xe0%@O\x8d\xcbR\x8cq(@\'\xe3\x01\x9e\xd5x*@\xa8\xc7\xcd\xa1S\x12&@\t}\xc8\xafZH*@j\x87t\xf4\xbf\xe4%@q\x05\x9c\xdaV\x15*@\xd8\xc2\x12y\x9f\x0c*@#\xc03\xa6s\x9c\'@\xb7\\\x16E~!*@\x8eq\xfd\xc6\xf8\xa3)@\x9c\x9e\xd4\xbd\xdd\x07)@\x17]\x14\x05\n\x10*@=\x0f4\xa6\xf1\x19*@\xa6\x1e\xa8*\xb8\xf2(@\x13\x832\x98\xc0\xff)@&\x8d\xb36\'b(@p\xb6\x91\x95\xe8\xf6)@==>Z\x8f\x0e*@\xc3T\x90\x93\x97\x88*@\xd5,\x1do9\x97)@r\xb8\x13\xac\x0f\xac\'@\xe9<L\xa2Y\x93)@~\x8e\xc0W\xb5\x00*@\xe4\xba\xca\xe6\xd1\xa5)@h\xe2\xa5\xd6\x9b\x9b\'@&]]\xd4\xaa\xa6\'@\x16:\xf2\xf4\x8b\xc6%@\xc5\xd7\xec\x08\x9e\xb6*@+\xafK\x0b\x94\xb1*@ju\xea\x17 \xac%@m\x9e\xdd\x94\x8f\x92%@\xd7d\xdc7E\xc6(@p\xd9\xe7$\x1d\xb2(@<\x1a\x86\xd6\n\x86(@Sl&\x05\x8c\x8e(@\x93\x0f\x1b=\x97.%@v\x07\xf4\xfe\xed\x1d%@\x9a\xf0P\xd9\x91%(@\x0f]U\x92\xab\xf8\'@G\xc1f\xd9g\xe3\'@\xa5\xe7\xbb\xa3-T\'@\xff]`\xf9\xfad\'@+F\x08\xad\xe6\xf6(@4\x85\x84Y\xca\xe8(@\x10\xb8l\xdfM\x17\'@g\xae\xa8!\x97\x00\'@J\x1a\x91\xb4s\xe9(@w\xc8\xa4\xc1\xa6\xb5(@\xde\xea\x18\x83q\xb4(@0\xa0P\x84\x17:)@\xfa,\x84\xf1\x8c\xa7(@/+l\xfd\xa0P(@\xc6\\\xffy\xce\t)@|\xee\x1a\xbc\x9e}(@\xf5,\xbf\xb5t\x9f(@6\xc1\xd2\xccP\xe7(@\xb7Q\x82\x85\xd1\xd9\'@\x16k\xe2\xff\x84\xa2\'@\xc9\xc0\xf9\x8a\x8a\xa3\'@\xb9\x05\xb0e7\xa5+@\xd5,\x1do9\x97)@?\xa4\xca\t\xb9\x05&@v\xae1/X\xe6+@\x01\x08Tne\x08&@\x99.\xc7\xb4\xbb\xf7%@\x01\xf0\x1ea6\x8c*@\x01\xf0\x1ea6\x8c*@6+p\xe5\xd4;&@\x8c~N\xe2\tG&@{{/\xc3\xfc\xc3+@1\xba\x0c\x9a\xd0&&@G\xde;\x10e1-@1\xba\x0c\x9a\xd0&&@\xf2\xe8\xeb\xce*\x04&@?\xa4\xca\t\xb9\x05&@\x94u\xc2[\xe4\x10&@M\x1cC.f+-@\x02#\xa8Y\x9b\x12&@\xf0\xd4jHg$-@\xd5\xfb]C\xc6\x05&@6\xc4.\x14\xe5U/@\xab<\xf3\xdc(\x88*@\xd9\xb1ZS/\xdb*@\xfc\xf8\x88\x92\x8d\x87*@\x14\xaa.P[\xed%@\xcc\x80\x08!\xb3\xa0)@\x9d-\x168\xdd=-@\t\xf2Jz\xa6\x06,@\xe3\xe5\x19\xb2\xa6\x04*@0\xed\xae\xc0I\x96*@\xe1\xc6\x02,\xf9\xef,@\x01\xb8\xb8\xe4U\xbe+@\xc9q\xc0\x02\xf2H&@\xc9q\xc0\x02\xf2H&@\xb6\xa7l\xf4\x05 -@dLj\xdc\x17\xed,@\x0f\xdc\xfb\xe4\x1d\xbb(@<28i<\x1f)@\x1d}\x15\x96\xef\xf6+@<J\xf2\xd9Z\xc4,@]m\xbe\x8d1B*@-\xfd\x98\x98\xcb\xd7+@x\xec\x9f\x8a\x8f\x16*@\xb6\x16T\x9fnw+@\x8f,!y\xd1\xf1,@\x86\x0fX\xf4Q\xc7,@\xd7\xdf\x9ez\x04E&@\xc4\x94|\xf96\x84%@\xdb\xc5*g\x1e\xd2,@\xef\x9fAj\xd5\x1c,@+F\x08\xad\xe6\xf6(@\x8b\xf3\xdf\x8fi4-@\x86|\t(Ab+@\x02\xc1\xcb)\xff\xea(@\xac\x13\xa6\x17\x1a\x94+@\xd0D\xd3RP~,@PV\x9bp\xb0\x03-@X[\xa00e\xd6,@h"\xcex\xc9\xb1+@\xa7W\xae\xf2\xedx(@\xf9\xc30\xaa\x84\x00,@+\x9d\xfc`\x88\xd7,@\x95`\xdd\xd7\x9e\xc6+@\x80\xdb\xf9\xcf\x99\x17+@\xdb9\x06O$\x0e+@\xe3\xf7\x82Ei\xc4,@\x11)\x94\xa1"\x9d+@\x1cr\xdc\xd9b\xce+@p\xacC7\xe6\x84*@Uw\x1b\x19\xa1\xfa,@\x9f\xfcN\x07\x97\xaf+@u\xa6`"\xf6.(@\xe2tk{R\x83(@H\x11\xe6\xb6S\xce+@0\x15X\xa2N\xd9,@HW\xc2@[\t-@d\x9f\xa9N\xa8\xb6,@\xb6~6\xd1\x89\xfd,@\x88y\x88z\xb9\xf1,@\x93A\x86\xc0\xe8\xeb,@,<#\x80\xb9$-@\x9eh[\xd3P".@O\xf0.:\xd4\xe2,@\xe4k\xe5\x9c\x9a\xa3,@}t|\xf0\x1f1-@\xa8\xd0\xd1]\xed#-@/\xd5\xfec"\xef,@i\xe5b\x1d\x11H-@J\xe3a\xdd\xc7\xdb,@\x83o\x9aNSG-@\xad*\xf2vF\xac,@b\x11\xb6\xe0\x08\xb7,@d\xc0\xa2Uq^,@\xb9/b\xae\xbas,@YI\xdf\xd4cP-@b\xecq\xf2\x92T-@NmiD_I,@\xef\xae\x1d\xdd+^,@\xa5m\xb5Rs@.@\xbc\xf1\xae\xb0\xedD-@:x\xf5\xf4\x8f9,@$\xc4`\xf6\x83\xd2-@4\x0c\xd8\xbe\xc8\xeb,@\xac\xe8+8\x1aA-@\xcc\x8c\xdd\xd7lb-@C\x19z7S4,@\xefYT]\xbe%,@\xa5&\x18/y\xc5,@Y\x13\xab\xf8\x12\xfc,@\x99[=|\xd1\x1d,@\xc8\x90\xe2y\xe02-@\xda\x129\x9e\x8a\x88-@\x1a\xa9\xccc\xd3c-@\x97\xc1\xb0z\x00\xfb-@\xf9s\x18\x87S0.@\xb7n\xdfZ\xf9\xdb,@\x08\x0b?\xc6T.,@\xb0\xba\xaf\x9e\xf1\xf1,@\xfdO\x96e:`.@\x198I\xc1\x08\x95.@\xd5\xa6\xed\x03\xbe",@q\xd0\xf5w\xdaT.@o\xa7\x98IEm.@\xf8\xf3\x9a\xf4\xee\x7f-@\xf6e\x1a\xb1\xb3M,@\x0e\xa2\xca\xcd\xfa\xb0,@\x1f\xef\xabdUH,@\xed\x083\xd4\xb2H,@\xe0X(\x80\xdb\xd2+@\xba\xec?Z\xbd\x08-@5\xaeQ\x0bS\xd7+@\x938\xd7@\x00\xd6+@G;\x80\'\xe7\xee+@\xa8\xc50\xb5\xb4\xe6+@Gy\xb4\xc6V\xee,@\xf5\x10\x07\x04z\xa8+@\xfcA\xcc\xf8.\xc4+@\x10\xee&\x8du\x7f,@gG\xa9RA\xc9,@v\xfc\xb6\xac8\xc4+@QS\xd9\xc2\xfb5,@\xaex\x1c\xda|B,@\xb5\x07sD\x0f\xae+@\xbb \x87\xb1g\xb6+@jR\xf4#o7,@.\x8fD\xa6\x9e\xd4,@\xfb\xcd\x04\xa4*\xe1,@vr\x878\xbeM,@\x1fy\x9cO\x99\xba+@\t\x95\xa2\xba\xef\x97+@\xc6\xc0/X_\xc1,@\xf3\x0b\x11\x95r\xd3,@\x0b\xf3Z\x1c\xbf\xb3+@\x0b9\xc28\x9c\xaf+@\x01b\xbb\xb5i\x99+@\xcc\x97\xcchl\xff+@\x95\xfa\xaaBt\xb1+@1\xd6MT\x9f\xc3+@2O$\x1b\xb4\x99+@7\x88\x92\xab\xe2\xb9+@S\xa8\x99\xe0\xec\x9d+@\xcc>\x06\xc4e7+@\x8d6\x8f\x99\xe1.+@=@\xbbB\'\x81+@\xb2P\\@0)+@4\x0f\xa4\xc4\xb8\x16+@\xccjN\xfa\x08=+@\xfe eJ\xd0I+@0\x9d\xffx\xab\x05+@D\xf6\xa9\x0b\xee\x1a+@\r\xa6"\r\x85j+@\xe0p\xa0.\xc6\x02+@N\xb7\tt\x0c\xf3*@1\xd5\xed\x85\xef\x06+@\xbc\xc5\xeeL\xd0k+@\xfa\xdb\xe5\x03\x0cf*@\x84U\x1f\xe6\xd3\xfc*@\xe3\xaby6q +@\x92\x1d\x1c\xbe\xf1\x98*@\x97\xe1\xc8\xe1\'\xfb+@\x92\x1d\x1c\xbe\xf1\x98*@UY-\r\xb3D*@?Na\xa5\xf8F+@\xc8\xa9\xf0"\x16%*@\xc8\xa9\xf0"\x16%*@\x11\xa5\xe8\xe1\xf4\x88*@Q\x8e\x93\xb8TD*@M\xa3\xffB\xcf\x81+@L\xe3\x1b \xa9\xe0+@k\xb4\xc2\xfc\x7f\xdc+@\xe4\x12\x91u\xeeQ*@+\xf4\xd2\x1b>\x8c+@\xb9\xb6\xdf\xb1\x95R+@,m\xf2\x82z5*@M=\xd4\x13\xb0\xa8)@\xeb\xfa0\x04\xc4\xf4)@\xc8\xe2\xff\xeb#;*@\xf2i\x1f=\x0f\xbf+@\xa4\x03\x7f\xf7\x9b\xf4)@\rQ\x93c%\xf0)@\x05U\xd3\xb3\x9fP)@\xb0ZX\x0cL\xf4)@\x0c&\xc4\xc5\x97\x9c+@\xdf\xdf\xa19\xc0\xdf)@\xbc6\xf7\xae\xa4\xd2)@\xb2\xe5\xd1A,\x87+@}c\xb2t\x0f\x84+@\x9c\xd8\xd5\xb6\xa2\x81)@\xb4\x8e{\xff\x94\x91)@\xe9O0K\xe5<*@P\xaa)~\'$*@\xce\x9b\x7f\xfeT\x89*@\xe5\xf600\\\x1b*@\xab\xabH\x17\xc0E\'@\xb2U\xc1_[7\'@I\xfb~4KL*@\xa3\xa4\xef%\xc9 *@\xfdZa\xcfYV*@\xfcO\xce\x85$\xd0*@\xf1p\t\xe7%\x14)@Yj\xcc\x95\x18!)@x\x8ba\xcb\xed\xa8*@AA\x99\x96t\xc4*@\xdaD]\x16hz*@\xc5\x1d\x8c$i\xff&@pEq\xf7\xeb\xaf*@\x81\x8f\xb1NR\xf1*@M\xa1\xdd\x05\x13\xd3&@\xd7G\x92\x01\xd5\x0c*@\xb5K`*f\x18*@\x8a\xc5\xcc\xa13\xe8)@8\xe8\xfaW\xec`*@de\x7f,\xa3\x8c)@\xf1\x06\x1db\xdc\x93*@\xbe\xfb\xd2\x8d\x8ey*@\x18\x1f\xbc\xad\xbe\xea)@\x95H\xf0\x88\xf5j*@\xe4\x9e\n\x15\x1a\x1f*@lK\x1c\x12\x914*@\xec%\x81\xear0*@O5\xba\xd4\'\x84&@\xbb\xfa\xb3\xa7~\x1e+@\xdb\xc7\x95\xe1ms&@x*\x1c\xb8\x0b_&@z1!\xa4\x80J+@f\x80\x88s\xd3\x0c*@\xbb\x9d\xe6\x02\x9b\xc3*@\x00<\x19\x0c&\xef(@\x0c\xfe\xc5\x10\xd5\xcd*@*\x16\xa5\x8c\xca>+@\xa4\xcf\x07O\xa3\xbd*@4\xefO\xea\xa7.+@D\xc7\xd8\xc5\x07\x1d+@V\xa4\xce\xcd7I&@\xb0d\xbb\xaa\xa5A&@I\xa3\xc2\xc85\xc6(@J\xbe\x11\xb8`\xba(@\x8a\x8d\x0bO\xdcq&@\'\x0ev\xc3\xe2\xbc(@M\xfe\xbbX\xe1\xa5\'@\x13\xe0\x94PtQ&@Jo\x88{\x9a?&@\x8ef\xcc\xb3IJ&@\xa750\xbf|\xeb(@\xb3\xce\xcdt\xb0B&@X(H\xedt2&@\xcc\xeb\xd4}i"(@s\xe7\xc4\x918\xe9)@\x92\xc7\x92\xea\x0c\x18*@K\xd0%\x00\xa4\xda\'@\xe8r\x03\xef n(@H\xd4\xbb\xd76\xa0(@\x11\xff\xef\xad\x9e0(@\x0c\x01+&\xef;&@\xfc\n\x01\r\x90\x84(@?[\xd8\xcae%&@\xf3\xaa`\xcc\xac\xf2%@\xe1\xba\r\x1eE\xce%@\x98\xf2X\xf7\x05\xf2%@\x00\xc7\x1ax\x96\xc6%@\xfat\x9eVT\xe4%@|\xdd\xcbb7\x92)@<\x9f\xb2\xf1\xf2S)@\xd8\x14\x81\x97<\xd9)@Q\xd5\xb5\xe6b\xf2%@\x8c\x00v\xb1\x8b"(@\xd0\xbaX\xdc)X)@\xa6sM\x93\xda\x0b&@\x1c\x1b\xa65V\xb9*@FeK\x9b\xa3H)@\x8e\x89\xe34hT)@\xe4\xb6\xfe\xc0jB)@\xcf\x8e\x17\x8f2\xf7%@\xf2*\x9e\x9e\xa2L)@\xdb\x05\xff\x9e\x1d\x8b\'@\xcdNkb\x1c\x0f*@\x11\x91\x1f\x90\xbb>*@k\x01\x81\xee>\x9a\'@\x87\x97F\xc6F"*@\x94\xeb\x99\x95"()@\x89\x8c\xb8cF\x10*@\xd6\x17Q(jU)@X\xa1\x8e\x8de\xfb(@k\x8f\x13\xd0\xcc\x05*@6\x9fJ3\xb2e(@\xbd62D\x97\x9f*@J\x9e\x0c9/\xf5)@\xadJ\xc6t\x90\x11*@\x00p\xbf\xe6\x97\x8d*@\xe8\xf9f\x93r\xb3\'@\xfc\xb9qK\x9d\x95)@1\x08\x7f\x1d\x93\xf0)@W=\xd2[r\x9f*@\x93-m.\x17\x9e\'@\xe5Y\xbe\x1d\x91.)@\xc5\xdd\x96\xb9\xfb\xec(@\x0fh\xe8\x81e<)@\xfb\xf4o?\x91#)@\xd8\xb9Jna0)@\xae-?9W\xaf(@\x89\x14v \xd5\xba(@C\x12t\x18\'\x88%@R)\x87\xa1i\xa7(@\\\x1f~<\xa1\xc6(@\x1c\r\xd4,R\x9b(@\xf8\xe0\x12\x1f\x9fq(@\xf0T(\x1b\xcf\xc0(@\x96\x00\xef+M<(@\xc4)\xf4\x8e\xa6\x94(@0\xe3\x16\x8f\xf3\x1b(@\xce\xa45\x02\x7f\xd9%@\x1auR\xba(,(@b\xeb\xfc\x8c\xc4t(@\xf01VnH.(@df~\xae\xdb\xfc\'@\x9cx\x15\xa0Gy%@\xdcm\x80R\xd8\xef(@\xf9:Q\xa3\xaa\xf5(@\x94\xe1\xd2\xcb\x11\x1a\'@\x1b\nic\xe02)@A\x06\x11\x9f;=\'@\x1b\nic\xe02)@\t\x99x\x0f\xa1y\'@\xce\xb7Z\x9a\xb3\xe8(@%6\t[\xa4\xde(@\xef\xae\xb2\xb3\x07\x95*@\xc9\xd8e\xd7\xc2P,@\x88\x8d@2\xe4\x86+@NmiD_I,@\x17W\x8c\xe7\xc7\xff,@7\x11\xac$cC*@;l\x16\xc6\x1e`*@Q]W\xa7D\xca%@i\x9a\xfc&4\xb3(@\xc3\xc8\x7f}&:+@\xec\x0e\xb9\xc5\xb5\x8f*@\x19\x1e\xdf\xfc\xa03*@\xe8\x95\xaa\xbd\xa1\x19*@\x1a{|\xe7\x89^*@\x19[\xb9\xee\x9e\t+@\xeby\xd0&\xe8\xed)@)\x80\xd6\xa2\xd9]*@\xdb\x1c\xf7zT\xe2,@\x19\x1e\xdf\xfc\xa03*@\xd5\x1f\xee\x8eR\xa0+@\xbc\x8c\xe3k%X*@q\x8b\x9cW\xd0J(@\x06\x0e\xe8\xb8\xc2\x18&@\x89\xe3\x91\xab$a,@\x10\xee&\x8du\x7f,@\xb05\xdb\x00!p,@\xb7&d\xa5Y?(@#\x15\t\x9b\xe5\r&@\xf6\xe4\n\xe1\x89P,@\xa6\xa72\xc8Ra,@\xed"l\xac=\xc2,@\xf4\x838D\x04\xb8,@\x80\xf6o\x93\x15\xf8)@03\\\xfb\xcfb,@\xf5\xe2\x86\xd6\xe2\xc7+@\xder\\T\xc45,@\x9dd]\x08\xb0l,@\x9d\xbd\xeaR\xc1`)@\x1fZ\x0b\x96\x07%+@\x1eg\xf3\xf9~\xc4+@elw*\xfd\x9c,@1\x97\x0b\\\x1a\xda+@l:\xc1\x8bk70@X\xc7\x96\xd0\xf1~,@Y5\xf7\xee\xd0\xbd+@2\x1bL\xe6\xe9G,@u,\xc5$\xeb3,@\xbc\x7f\\\\\x8a\xa6+@_\x8c\xdex\xd7\x03*@\xfc\xedx>\xece,@^g\xe1\xc6k\x8f,@I\x8e\xf6+\xcc\x83,@O6\x17\x9e\x9c\x15+@3\xa9\xc4\xcd\x8a\xf2)@\x83\x7f\x96Q\xa6\x92,@\x94c\xe6\xfd=\xe7+@\xed\x10K<\xd1\x90+@\xd1\xc7\x9c\xc3\x8f\xd1+@*M\x10\x81(\x1e+@s\xd9\x8a5\xef\x9d,@o\x99\x96\x8e|\xd6+@\xca\x07\xbb\x0c\x1c\x1e*@?\xd5M\x0b\xdal+@d\xa5\xaf\x9d!\x19+@\t\xa7\xeb\xbb\xb3\xd4)@\xd8w\x84M\xc9x+@\x1cK[\xdc}4*@F\x19i\xad\x99\x94,@\xe0X(\x80\xdb\xd2+@\xebM\x03\xb0\x9b\xb9+@\xe0X(\x80\xdb\xd2+@\xaa{\xe5M\xc2\x0f&@ \xebU@\x9b\x82+@R\xd3\xca\xe8(V*@\x99i\xe6\xf6u\x81)@\xc34\xbe\xcf\x82\xa5)@U\xb2\xcdj^\xbd,@\xbb\x07G\xc4\xcb\x9d*@h\xd4G\xf0t\x02.@\xfb\xc2{\x02\xee\x1a+@h\xd4G\xf0t\x02.@$\x8f{l:\x0e&@z\xe5\x95PF:*@q\xfd\x11\x0c;+&@7\x1aX\xff\xc9=,@7\x8edT\xdc}*@\x95V|\xae\x14[*@\xa4r\x80\x10\x96G,@w*#\xb3\x06\x98+@c@\x9e\x00\xf0\x89*@\xfa\xf7O\xe5\xd8D*@\x88\xc3hX\xc7O+@\x91\xa2\x95\xe1\x16I,@V;W\xd0\xe6\x11&@\xe2{\x06f^\x83(@\x84\xe4\x13\xdb\xdeH,@\xd8%\xca\x11\x1b5,@Z\xdej\xac\xca\x1a*@\x96\x7f\x1c,\x96/*@\x84\xe4\x13\xdb\xdeH,@D8L\x98\xc1"&@h&\x84c\x9e(+@\x17\xea\xd2\xf7\xadG*@\x13\'\xa1\xf3S\xf2%@\xb4\xbf-\xe5}\xaf+@\xef+ZC\x86U*@J3\xa7e\x9d\xb8*@F\xa2{\xe5G\xc8*@\xd0\x8fb\xc7\xc2\x92+@\x96<B\xa5v@+@\xbe#\x96C\x8b\xf3%@-^ys\x9eS*@F\xa2{\xe5G\xc8*@\xa0\x0e\x1b{\xfd5*@~?\xd8\x8d\x0b\x17-@\xcf\xd9\xbb\x8f\xb8\x8a*@\xf7mk\xe0\xedO*@\xe8\x880\'x{*@`\x89\xc4Q\xdd\xd0*@6n\xa9\xc3]\x89*@\x04\xa41\xf4\x87\x1d-@B,\xf1\x17\x1d\xdf%@;e\xb6q\xce]*@\x1b\x1e3\ne\x0f-@\'C\x17\x90uE-@\x8b\xacX(\xe2\xad*@B,\xf1\x17\x1d\xdf%@\xd2O\xec\xce\xfa\xef%@-Y\xa3;0%(@\x90\xe5~\\\x8a\xce\'@\xcf\xd9\xbb\x8f\xb8\x8a*@S\x08T\xfbi^)@\x83\x1d\xcb\x02\x89\xe1%@\x0b8\x90[p\xa0(@z\x0c%\xcd!\xea)@\x12\x8a_b\xd4B-@\xaf\xa4\x0b\xb4\xa6\xf3*@\xd3\xcb\xed\xbb\x13\'(@\xcc\x9f7\na9(@L\xfa\xc2%\xfe\x88*@\xc0\xd3\'l\xa9\xa0,@\xdc~7p\xf0r-@\xb4v\xfb\x11\x00C)@xQ\x92\xa4\xf6|*@\xb3\x0b\xd0\x93\xd2J&@\xf9p\x15\x92R\xc5,@G3\xbb*\xf2\xfb(@\x06MPk\xbaB)@\x1d\xee\x10\xf6\xe2@*@D\x9d i\xe6\xac)@\x96\xfe\x88\x9b\x92\xd0,@\x88]%\x87,\xa0+@\x0b\xb6-\xe2\x8c\x86)@\x04C\x14<p\x15*@\x0f\'1\xe3`M*@\xc0\x83\xdef\x87\xf6%@Q2y\xdb+2*@\x03\xc1\xc4\'\x0fF(@\xf8\xbb\xe6\xbf\xfax*@A\\\x02=0\xe5-@Z\xe4c\x900[*@\x1bY\xf0G\xecj*@\x9co\x08\x1ea\x8a\'@\tC$`\xcc,)@\x07\xf3\xef%\xbd\xb8(@u\x17\x8cx\xaeo,@*\xd9b\x8e\x07\xa3(@\x05\xbaMsu\x11)@\x88]%\x87,\xa0+@X\xdd\x9b\xdc\x08\x96,@\x1b\xf5\x91F(\x1c*@\xa9\xe7\xcd\x9b\x19[,@\x97\xeb\xf5\xa0n\xc0(@R\x082\xb8_\x1f+@\x81\xc9\xc7\x17t\xfc(@\xea8/\x1f\x04\xf1,@\x1d\xee\x10\xf6\xe2@*@T\xc3\xa0\xfd.\x02)@\xcd\\\xc9\xb9Z\xa2)@\xe3\x1ct\x84\xdc\xb0(@\xb9\r\xfc\xe4\xbeY*@h\xb0\t\xea\xff?*@*\x88\xd8f\xc5~&@\xf76\x8c\x18\xc9\x02)@\x1fO}\xe1\x08\xcd)@\xf5Y\x83&\x98\xe7,@=\xd2a\x9f\x90\xbf-@\xc2\x08R#Rv&@\x13K\xa2\x88\xbbq.@ko#~Nc(@\x07g\xa6\xc6\xee&)@\xeb[\x86Y\xef\xe8,@*\xa6\xfe\x06\xa6\xd8(@\x14\x9d1!\x9d\xcd\'@\xb1\xa5\xfe\x0b\'\xf6,@\xca"\x9dU\xbb\x04-@^\x8dg\x89w\xf8(@\xc0\xd6\x0e \x0fL*@\x9d~=`2\xbd(@\x1f\x16X\xecx\x18,@\x95\xab9\xe4\xb0a&@\xbe\xcb\xdd5\x843,@\x88\x8fCL\xf6i\'@0\xb8\xdbq\x9c\x1b\'@.#\xa1$0\x8e*@\x0c\x14\xda\x80\xf5\xe7(@M\x91!\x1a5\xe4(@\x1b\x92\xe4o\xe3\x1f)@T\x87\xcdIjb*@]\xb5G\xf7\xc7\x96)@\x13\xf2\xa6\xa7\x7f\xf6,@2\x99_W\x13\xba-@F~-\x93\xa5.-@\x0c\xa1j\x01\x9d>-@\x97lX\x15\x88\xb5-@b\x10p\x8c\xd8\xec(@\xbd\x96\xd1\xc4YW\'@\xbad\xc5\xc0\xf6\x9a\'@\xc0\x95EJ\xf1P&@\x87\xe7sa\x87$)@\x12\xa1fl9:-@^\xddp\xc2\xfb\xb0-@;9\x8c\xd4\x00y*@\xad!\xa0MR\xb8(@\x8e\xbbg\xbfU\x87+@\xa1W\xde\xc8\xe0~,@\x83xcfn\xac-@\xf9\xba\x8e\x9f\xa3\xb9\'@|\xde\xe7f\xbdi+@7\xdft\xbc\x83<)@M\xb5\xc4\xb5d*(@\rI\x1f\x16?\x81-@\xf2\xa4\xb9\x99\xb6\xd4(@\xa7\x1d+c\x99*,@\x7f\xd8\xcd\x00\xe0\xa7-@\xfb\xc1>\xec\x8ab*@=\xb0v\xdb;\x1b(@\x06~\x93\xf2\x1aS*@\rI\x1f\x16?\x81-@\xb7\xd4-1\xe6\xb7(@\xf8\x06yR\xc9\x9c(@\n%\xf8\xa0J\xda(@\xa3\xb2$k\xe3x*@\xad\x04Q\x9a\x01r(@Q]W\xa7D\xca%@\xa3\xa9\xe65J\xb0(@\xbbN\xb0L\xed\x1d-@\x05pV\xcd\t6-@\x8c|M\x91P\xa3-@'
p29
tp30
bg3
(g4
(I0
tp31
g6
tp32
Rp33
(I1
(I3074
tp34
g13
I00
S'c=\x1cnv~S@,\xc0\x94\x83\xad|S@\xf3\x91\xcd\nx}S@1 \'\xe5\xc2}S@\xd9\xc9d#\xb9}S@:\xd0\x8f:\xd2\xaeS@A+E\xc6\xcd\xb5S@Zk\xb7\x07\xfaTS@\x98#\xbbk{}S@QD\x80+\xb3~S@\x19Q\xa5n$\xb5S@\x98\xc6a\x85\xf0\xaeS@\xd2\x89.\xf7\x9c~S@\xc8\x9d\xdd\x05\x1cES@\xb0\x0f\x8f\x8cy\xb4S@7wV\xe7 ~S@\xf8\x06Wv!\xb6S@\x1aIh\x1b\xdcrS@\xb6M\t.x\xb2S@\x0b\xb8J\xbdc~S@o(,n\x84US@\xad\xf8\xa2\xe4\x15\x7fS@\xef\xadK\xd2\xe6\x86S@\x92\xa3\xf8\xc1g}S@:\x14q\x1d\xe0\x80S@\x1c\xdfj\xa2\xaf~S@\x05\xc2\x9d\x97{}S@B\xdd\x06\xf9\xcc\xb4S@!\x1a\\\x96\xd0US@h{\xc2\xdc\xa3}S@\xbd\x97\xeckI\x7fS@u\xfc\xe4\xeae\x81S@b?\x88\x8d\xe9\xb4S@\xe6kM\x0e\xa2zS@#\xd5\x07\xb5e{S@Y\x80\xa62\xc3\x7fS@\x0f^\x80\xde\xbc\xadS@p\x1c!\xea\xcc\x81S@{\xc0\xef\x8f?\xb5S@j=\xa187\x92S@\xda\xc1\xe5D\xf0\x7fS@\xc8\x94\xc0w\x0c\x82S@ \xfe\xfcaH\xb5S@8\xf5X\xfb \x80S@\xe4\xbfQ\xfc\xe5zS@C\xf7+s$\xb1S@\xbe\xf4\xca> \x82S@\x87\xba\xfa\xbd\x95\xafS@\xbf\xd5\xc0_\xe7\xb2S@`e\xe1\x12\x8f\x82S@Y\x04\x17:\x91\x82S@8\xce\x10\x83\xaa\xb4S@\xfd\x85;[ \x83S@\xd6\r\x85E\x10\xb5S@\n\xdfB\xf7\xee\xb0S@\xe3\x89\x04G\xef\xb2S@j\xfa\xe5\xdc\x00\xb3S@|\x87\x9c\x0b\xb2{S@\x11p\x93a@\xb3S@&\x07fL*\xb5S@.\'6)@yS@\x96\xb7\x8a\xdbs\x83S@iS\x138\x07\xb3S@h\xd5\x96\nG{S@\xbaR\xc5\xc5\xbe\x82S@ow\xb2-o\xb4S@\xfc\xcb\xaa\xdaV\xb3S@\x07\xcbV\x14\x06yS@\x04\x06\xa4 \xcd\xb1S@\x92\xca\xdd&>\xbdS@o4\x022+{S@*F\x8f\xf0\x18\xb3S@\xa1\x87\xee\xa6\xc9\xb4S@_\x83\xc1^\xeb\xb1S@\x9f\x9d\xb8i\xe8\xb1S@T\xcd\xcfu\x10\xb2S@\xc7\xcb%\x07\x91VS@\xd4\xc2\x7f8/WS@\xcd\xa7\xb9\x1d:zS@=@\xbb\x7f\x8ayS@\x8dk\x0eA\xc6\xb5S@K\xdb\x9eS\xe2\xb6S@d\x02:\xb9\xc8\x83S@\xbb\x14\xb9=\xb8\xb1S@\x94\x7f*d2\xb1S@\x86A\x90\x87E\x85S@\xceuZ\xf5\xf6yS@\xff\xc7\x105\x11zS@\x17$\x01}\n\x84S@\xca\xf2\xd8\x19\xb1\xb2S@\xfc.\xdf\x93\x8eyS@\x94\x17\x85\xff\xbc\xb1S@\xaf\xe5\xbcDd\x84S@\xc8\x00\xca\xb9\xa6\xb8S@\xdf<\x9e7\x94\x84S@R&\x97\x98\x1dWS@\xfc\xe6\xec\x9d\xe3\xb5S@M\xa7a\xea\xfc\xb4S@R&\x97\x98\x1dWS@V\xae\xc1_TyS@\x9df\x7f&\xaf\x85S@i\x9cV\x1c\xefxS@\xba\xdc~\xc5\xec\xafS@B9\'\x8cVxS@)\x7f\x0f\xa9fxS@\x13\x8b\xc7t\xcb\xb4S@\x11\x8e\xe9\x7f\x0bYS@Bh\x9e0\x19YS@\xb2\x02\xf9\xeb\x00\xb5S@J\x01\x9d-\xe1\xb6S@7\xf67\xb50xS@7\x84\xfe\xda>\xb9S@t\xdb\xeb\xee\x05xS@\xec1|\xf3\xfa\xabS@\xa8\xd7\x97\xb4\xb0yS@-S:9\xefuS@n\x96G\x90.YS@ow\xb2-o\xb4S@\x82\xd1\xc5O\xb7\xb5S@\x15\xa2m\xee\x87SS@~U4S\nxS@+\x8a\xd4@\xfc\xb3S@\x1b\x04n\xc0\xd9wS@:>C\xc9\x17wS@\x10\x1b\xcfK\xda\xafS@TDK?Y\xb9S@\xba\xeb0\x96\x04jS@\xc5\xf1E\xf4\xf1\xafS@\x1d\x9f\xc9\xad\x17\xb4S@\xed<g,o\xabS@\xdd\x12\xc2\xa3\xde\xb5S@N\xc7*0/wS@\n\xf4)\x85I\xb1S@\xc1\xef\xbbob\xb4S@_\x90=\xbaI\xabS@\x88\xfd\x1a\x11\x82vS@\xc9\xc6\xf0\xcf\x1e\xabS@\xa3r\xad\xd4>\xb3S@XZ\x03+.vS@\xb3;\xf0\xffv\xb0S@}\x8a\xa5\xe8mXS@-\x12j-[\xc0S@e\xfe\x8dU\x8a\xb9S@\xfb\xc2\xd24)XS@\xc49o\x0b\xe3\xb5S@Y\x91\x1f\xf5\x98WS@\x02\xe8R\xdb\x88uS@Y\x91\x1f\xf5\x98WS@a-|h@uS@\xdbFG\xac\xd0\xaaS@w&\x93\t\x9e\xb2S@K\xbf\x14\x8f\xfctS@\xe2PO\xb6\xc9WS@h_{g\x06\xb6S@\xd0\x0c\xb4\xecwrS@\x07\x95\x8a\x9b\xf7\xb2S@NS\x8a\xc75\xafS@b\\/\x85*rS@M\xa9\xee \rrS@\xf3\xd1y7\xef\xa9S@\xce\x9c\x97\xbc\x97\x94S@\xb6(S\xe9\x84\xafS@pk$4\xc7rS@t\x1b\xaf$}\xb2S@\xf4\x10\xd3\'MsS@\xe4\xeb\xd1n\xbfpS@\x1d\xc0d\xe0~\xa9S@\x1d\xc0d\xe0~\xa9S@)\xa7\xf58\x08\x8eS@<M\xf1\x03\xc7\x8dS@\xed\x18<J4\x8eS@\x90\xe7{L\x02sS@\x15L1\xb2(sS@\x1er\xa1\x93<XS@H\xe5Fg\x9d\xaeS@\x1e\xd0=:f\xb7S@\r\x17<\xac\x05[S@\xadg^\x1eC\x8eS@\x13\x995\x86}rS@\xed\xba\x03w\xc7NS@\x9ec\xadq\xd9\xaeS@LC\x95V\xa1\x8eS@\xc0\xadmW\x12\x8eS@\x97\xafOWn\x8fS@\xcf\x18R\xa6\xf4qS@}\x06\x89o*\xb7S@\x15\x1ej\xdb\xd3\xb1S@3\xc2\xf1{\xecXS@\xfdg\xd9\x15\x15\x8fS@\xcf\xa2\xc1|\x8eSS@w/vF\x9d\xaeS@]y\x93"\xaaYS@n\xf3\xc2\x8f<qS@`\x1f\xc0C\x0b\xcbS@!W\xed\xab>qS@1\xb6\xe6\xfd\x8c\x8fS@\x83\xd7X\xea\\qS@\x9f]\x9b+\xc6\xa8S@\x11\x05\xb7\xf9\xc5\x8fS@3@\xa1.?\xb6S@\xae--\x9f\xdf\xc9S@\xd4\x92\x80j\x9c\x90S@\x10\xd8\xe8o?\x91S@\xfc\xdf\x9e-\x07\x90S@\xce\x00\x9d\xd7\x1d\x90S@\xf6\xb0\xa5&\x87\x90S@\xabv9M\x15YS@@\xa7\xce4H9S@>k\xf2{\xbb\xcaS@\xeb?\x87t|XS@\x1f\xd4$\xf4\xc3\x90S@\x8d,\x8aq\xe7\x91S@\xb9\x8f\xaf\xd9\xcdRS@\xde\xd9;\xe5-\xa8S@|\xa4\xc7\xfdl\xcaS@\x94A3\xe7\xdb\x91S@|\xa4\xc7\xfdl\xcaS@k\x18\x8f\x80\x96\xabS@u\x8f\xd4g\xf3\xa7S@\x0e\xd3\x00&\xa5\xb2S@C\x03Yh\xf0\x92S@\xb0\xf8\x10\x89\xbc\x93S@\xeb%\xe4\x94\x0f\x94S@W\xb9\xfez\\\x94S@\xd2]^\xca\xe4\x91S@)\xed\x9aZ\x94\x94S@\x18h\xc8p\xc3\x94S@\xff]\xd0(\xa0\x94S@8\xc0\xd9H\xc3RS@l \xd3\x06eRS@p\x1a*>\xc9BS@\xbe\xa1\xae\xfa\x01\x93S@\x98\xe8W\x97\x92\xb0S@\x99\r\x13\xe8\xda\xc6S@j=\xa187\x92S@\x8e8\xff9b\x93S@\\\xbcMVo\x92S@\xdd\x96}{\xee\x93S@\xb1\xbb\xed\xe1(\xb7S@k\xf6^?\x0c\x95S@\x8f\xeb&-\xb0YS@|\xb2\xbf\xf8\xda\xb8S@gK\x94\xcb\xe6\x94S@g\x9c\x88\xd8;\xa7S@\xe0\xc2\xc7[\xb8\xadS@\xc3\xee(\x99nYS@\xc0\xb9\r,@\xabS@\xf5908U\xb6S@\xaabG\xb5\xda\x95S@\x93\xe7\xe47S\x96S@\xa7\xf8\xeaC\xe4\xa6S@\x93\x85_\xfb\x8e\xa6S@\nm\xc6O{\x96S@%\x02Dy\xe6\x96S@O\xd9\xdd9\xfa\xc6S@\xd9\xb8t\xa1\xe8\xc4S@\xc6\xa5\xd15\xa1\x96S@E\xfd\xaas\xa7\x96S@N\x11\xad\xd3\xf3\xa6S@ \xbce\xe5\x0b\x97S@\xc01>\xd0 \xc5S@\xd7\xa9\xb7\x11\x8e\x94S@xi\xc8-e\x94S@\x80\x8f\xaf/\x96YS@.\xa9\xdb\x8c\xb7\xafS@\xa5\x1a\x83X\xc3\xc6S@!E\xa4\xed\xad\xc8S@gl\x06\xf43\xc4S@v\x1c\x85\xca\xc2\x94S@\xaa\xde\xb5\x97X\x96S@i\x87\xbf!\x7f\xc6S@\t\x1c\x95\xddC[S@>PS\x9e\x0c\xadS@=\xa7]\x94\x1c\x98S@\x8d\x89l,\xb7\x96S@\x93S\x10\xe3\xc8\xc5S@\r5$\xcf\xa8\xc4S@{,\xb4\xdeS\x98S@%gq_\x0c\xa6S@\x86\x97\x92AJ\x98S@T>\x0c\xb4k\xc4S@\xa3\xc9\x95\x1ci\xc4S@\x97\xfb\xe2P\x87\x98S@\rq h\xa3\x98S@\x9e(t\xe1\xfc\xc4S@r\x0e\xbf\x10\xe4\x98S@\x0b\x8b7\x10\t\xc8S@\xc0\x03`\x10G\xc5S@\x97W0\xef\x18\xc5S@\x85\x16\x8e\x06\xd5\xc6S@x\x10z\x1d\r\x99S@+\x9a\x82=V\x99S@\x12\x0b\xdfH\x15\x99S@{\xb0\x94\x1a\xf1\x95S@\xd3\xd7X\x15\x1a\x98S@~Gu*\x12\x99S@\xf0v\xe9\x892\x99S@^o?g\x9fBS@l\n\xbei#\xc5S@e\xb0\xc7\x11\x9e\x99S@\xee\x89\x92\x08\xc0\x96S@\x16\x94\xd3}p\x98S@\xc2\xbe\x96\x07\xd7\x99S@/\xe6\xc3\\1\xadS@H\x1eS\xc4\xa4\xc4S@G!a\xe4\xdc\x96S@\xdd\xbc\xbc\x88\xa0\xb2S@\x7f\xfd\xe393\x9aS@2\xcdg\xd8\x96\xb8S@\x17\xf1g(\xf3\xa9S@!\xd9\xb4\n\xd5\x97S@XH\xba\xef\xf6\xadS@2\x83\xf3\x19\xf9\x99S@bGm\x91\x84\xa9S@4n\x90N\xcbLS@\xccp;\xfePjS@\xdf\xd4\xfdi\xc3\xc4S@\x8fU\x83Q\x1a\xabS@\xb8\xb1\x865\x81\xc2S@\xa9\xac\x9a\x90_\xa9S@\xe3_\xe4{\xb4\xb8S@\xa9KS-I\\S@|\xdb\x9a\xb6\x06\x9bS@~\x92i\xdc17S@\xbc\xebX\t\xb5\x98S@\xa77-\xe5\x9fZS@|\x157\xea+\xc4S@\xaf\x94\xd8\\\x88\x9bS@m\xe8\xdcs\x82\xc3S@\x1c\xfb_~`\xc3S@\xa0\xfe_my\x9aS@\x88\xfa6\xe4\x9a\x9bS@\x1fV\x95\r\x8d\\S@\xf8\\@\xed\xc4\x9bS@\xbb~T\x1f\x87\xbaS@3\xff^C:\x9dS@`x\xf111\x9dS@O\xbc\x17#\xe7\xc3S@\x8f\x15&\xecSiS@\xd8\x9c\x94\xde;\x9cS@\x0c\xa7P\xa7\xae\x9dS@R\xd1BF\x03\xa4S@\x04\xd2}\x12\x9c\xc3S@\x95\x9c\xe2e^\xc2S@\x15Q\x82V\x84\x9cS@R\xd2\xc1W\x08\x9eS@\xf7n\xafR\xae\xa7S@\xb7\xac%\x97\xae\xc2S@\xb9\x92\xaf\xdb\x93\x99S@D\xd8P\xa1\xfe\x9cS@\rB\xddc\xbd\x9aS@X\xd6\xfeb\xbf\\S@\xf0D\xc6N\xb5\x99S@C\x85I\x8al\xabS@\x9c\xbf#J\xac\xbaS@\nw\xa6b,\x9eS@0A\xe6gB\x9eS@m2\xd5Z1BS@\x87\xb2\x08(\xf9\x9cS@k\x16`\x80Y\x9eS@\x94?\x9c\xb3c\x9eS@\x95/g\x9b\x13\x9bS@\xe3M\x8a\x0b"\x9eS@\xd1\xb3Y\x04"[S@\xdas\x83\xd458S@p\x13\xf9\xf6\xc9]S@"\xc0\x00\x9d\x15\xc3S@x\x92\xa5\x97^\xc3S@6W\xdb&O\xc3S@\xc9\x82\x7ftL\x9eS@x\x92\xa5\x97^\xc3S@\x84N\x80S\xa3\x9eS@a\xea8s\x1e\\S@\x1a\x115\x143\xaaS@\xe7\xf8\xc1\x9a1\xc3S@\xf5\xb9}\xfa\xfc\xb7S@\x12\xe4\x83\xe1Q\xa3S@K\xf5\x9a\xb50\xa3S@B]\\\x8bD\\S@\x84\x99\xa9\xc3\xc7\x9eS@\xfb@\x8c[b\xa3S@\xdas\x83\xd458S@\xa5C<\x1a\xef7S@\x12:)*\x1b\x9bS@\xe7\xd2\xa9e\x9a\x9fS@E\xea\x19qK[S@6\xd7vy)]S@D\x17\x7f\x8d+\x9fS@k\x01\xd1A\x98\x9fS@c\xa9\x9b0\xc2\x9bS@W\xf8\r&\x9e\x9fS@\x84)b\x1b\xa5\xa7S@B\x08\xf8\xce\x1c\xa3S@1\r\xcfw\xad\x9fS@\x84\x8a\xad\xcc\xbc^S@\xd6y\xd2\x98\x95\xa9S@b\xc2SC\x88\xc3S@\t\xf1\xd5O\xdd\xa6S@\xc6:Ej\xd6\xa2S@\xfbw?S\x85\x9dS@\xb9\x97;\xc5\x16\x9cS@\xf8\xf1\x0c1\xfb\x9fS@k!\x9e\x18G\x9cS@\x82\x13\x12Q*\x9eS@\x7fm\x83\x89\xa1\x9eS@h&\xa6M\xcc\x9dS@\x90/=\xec07S@j\xa9\xdc\x95X\xb5S@\xf6\xacI\xfd/\xb8S@\xa1\xb2\xe1+\'\xc0S@+\xeeg\xc1\xcd\\S@Ltg\x12\xe8\xa0S@\\e\x0e(\x19GS@\xe4\x8anQ\xf2\xa2S@\x89 |\xc0\xdb\xb3S@\xea\xa9\x8cy\xe7NS@ $\xdc\xdbs\xa0S@A\x95SB\xff\x9eS@\xf67\xf0\xe8\x96\x9eS@\x07\xa2\x9d4\x1a\xa1S@\xfd\xfc\x8a}\xeb\x9fS@\xd6\xe4o\x92\xc6\xc0S@\x90\xd3cq2\xa0S@\'Dt_]\xa1S@\xa5C<\x1a\xef7S@=\x13S\xaaR_S@b\xb3I\xc8\n\x9fS@\xe3l\xba\x97,\x9fS@^j\xf2|Y\xc0S@\xe0AB\xa9\x0b\x9eS@\xa8\x889\xfa\x85\xa0S@n\xd8\xcd\x99\x8f\xa1S@\x94U\x19X\xdc\x9eS@a7\xd4dw\x9fS@%I2R\xa4\x9aS@\x16!k\x16C\xb8S@\xf5s\xf7B\xfd]S@\xdeV\xf4O\x13\x9fS@\xfc\xd5\r\x0fLbS@\xfd2\x1e\xae\xc1FS@\x03\x8fu\x1a\xaa^S@\xb2\xa2\x97\x1cd\xa1S@\xef\xa1\x9b\xdb\\\xa1S@\xaculp\xfe\xa2S@\x08\x0e\xac\x11\x14\xa3S@\xf6\xc2\xf0\xb5U\xa1S@\xea9\x14\xfb\xa1\x9eS@V\xe0\x07`C\xa1S@\xf4\xf4\xf3${\xa1S@\t\xfd\xbdP\xab\xa2S@\r"\xe1\x15;\xaaS@\n\x8e\xbc\xb7\xc9\xa1S@\xe1G5\x1b\x8d\xa9S@\x17&\xe9\xae\x17\xaaS@G\x9d\xbd>cGS@\xce(\xae"\x00GS@:\x9a\xd6\xc1\xee`S@\xe19X\xf5\xae\\S@\x8e\xee\xe8\xab\xe0\x9bS@S\xe5\xd0UR\xb8S@W\xf7\x9fW\xf9\xb4S@[\xd2\xf0_\x17\x9cS@\xe5(!P\x10\x9cS@\xefSH\xbb\xe8AS@\x9d\x91\x93\xf1n\xa2S@W\xe9\x93"\x91\xb8S@\x83\xbc\xd10X\x9cS@\xd1\x9c&\x84T\xa3S@6`v\x82\xbcAS@\xe5\x07\xb7\x17\xc1\xa6S@>\x05\x14\x91:\xb5S@\xce\xd3\xce\xb0\xd2\xa9S@\xf7;\x1bCP\xbbS@`V2\x8c\xce\x9cS@q\xeb~\xaa\xd6\x9cS@\x0f!\x98\xc7\x9cPS@I\xb5\xcb\x11o\xbbS@\x81%P\x91g\xa2S@\xb8\x1bk\xb1\x12\xbbS@.\x91\xb6\xcfy\xa4S@\xeb\x93\xfc\xbb2\x9dS@\xf0\xee_\xc3\xfe\xa0S@\x00\x0f\x04AX\xbbS@\x9bs\x89\xc6\x80\x9dS@K\xa2\x1a@L\xbbS@V\x91\'^\xac^S@\\\xb4\xfa\xd5\xd2_S@n|\xff\xb0\x04\xa3S@\xab\xae\x8cL*\xa3S@w\x8a\xbe\xa7C\xbbS@A\xa5\x13f\xd7\xa6S@\xd5\x88)U\xbb\xa1S@\x10\x81\xcfk\xe4\xa0S@\x0e7\xc8\xcd<\xa3S@\xc2G%\x05\xeb\xa0S@\xbd5@\x03n\xbaS@\x80.\x7f\r\xc4bS@\xab\xb02\x13\xd9\xa2S@M\xda\xe4\xf4|PS@\xd5\x81\xfe\xda\x8b\xa1S@\x98<\x9a\xd9\xc1\xa4S@0\xf7\xfa\x07\x8f\xa3S@;\xfb\x92J\x02\xa6S@\xc6\x0c6\xd3\xa0\xa8S@\xc1\x16\xa5)\x86\xa0S@\xac\xc8\xe7B\xfc\xa4S@\xa4@\xfc\xabrbS@CN\x98\x82\xef`S@7*N\xf8\xcb\xa5S@P\xfb\xdb\xf2\t\xa7S@\x86\x05;I\'\xbdS@\xc4\xfe \xa4\xb6\xa6S@F\xe6pL\x85\xa6S@I\xf5\xf30\xba\x9eS@\xf3%\xe3\xf7l\xa3S@\x12\xae\xa7\xfaQ\xa6S@\x93\xf0\xfe\xb9~\xa6S@\x90\xdd\xc1\xa1\r\xa5S@\x0e%\xd6\x14\xd3\xa3S@M\x9f\xef\x85Q\xa7S@]8\x01\xdfx\xa7S@\xbc\x0c\xa3\r\xde\xa3S@1\xed\xb7)\xefaS@5\xc3\x02f\xc9aS@Q\xb9\xaf\xfa\xc4\xbbS@_f3G\xcc\xa0S@\x17\xb0\x9d\x1dE\xa3S@\xb7\x15\xce\x8a0\xa3S@EK\x8b\xf2}\xa5S@D\xe1\x96H\x8a^S@\x1e\xb7\x07\x93\x9e\xa4S@\x8f\xe0g\xb2\x14\xa7S@\xd3\x0c\x164\xc6\xa7S@\x16\x8f\xdd\x0b\xcd\xa7S@\xa0\xdb\xd3\xcew\xb9S@\xcd]\xd7)C\xa6S@\xf1\xdd=\x9b\xca\xa7S@A(k4\xc7\x9eS@\x94OR\xd6b\xa3S@\x9ao\xebWZ\xbcS@_\xd6nH\xf8_S@Tn\xaf\xb9\x93\xa5S@z-I\xdf\x9baS@\x05\xeaeYE\xa8S@\xf6\x8dgz:\xa8S@\xe0\x02\xe3u\x0b`S@\x8b*\xaet\x82\xa8S@\x87\xdc\xa5h\xc3`S@\xbf\xe7(\xf0\x9eAS@\xcfh&\xb8\x99\xa0S@\xf6\'\x9f\x8d\xb6^S@7N\xb3c\x96\x7fS@\xda0\xf8\'\xc8}S@\xcdP\xc9^X~S@\xbe\xb1Z\x9e\xac}S@\x14F\xc3s\xb1}S@\r\xd7\xd8k\x9a\xbaS@-r\x8bi\xe4\xa2S@\x19\xef\xcd\x8e\x1a\x7fS@\xe3\x91\xa9\xbd-~S@\x17\x94\xf14\xbf~S@3>\xd5\xba\x90\xa5S@\r\xf3-\xc1\xd7\x94S@\xaa\x05\xdb?t}S@\xef\x8c\x11\xdat}S@\x936jmj~S@\xd3\xed\xb2\x7f\xd8|S@\x98I\x9em\xa0|S@]\xa0H\xb0h~S@\xcd\x96\x0b\xdd\xa2~S@\xad\x0c\x9f\xcam~S@\xec\x19\xe7\x01+}S@\xd0\x95\xb3I5}S@\x1bV\x86\xf83~S@=\x00\x80\xe3\xee\x80S@ei\x8a@E~S@LC\x04\xda\\}S@\xde\xc6\x15\x8b\x1c~S@\x8cj\x0c\xd1\x05~S@M\xf5L\xdf\x92}S@\xad2\x84\xd3j\x81S@G\x1a$)\xb6\x81S@{_\xe4\x9f\xc2zS@\xed\xbb\x0c+d{S@\xd4\xb4\xb2l\xcd\x80S@\xf1{\xdd\xfb\xf9\x81S@A+\r\x9b\xe5|S@\xde\x99\xd4\xe0VzS@\x82U\xafj\xcb\x7fS@\xab\xe9\xd4\xe3&\x82S@;\xf2.\xd2 \x82S@\xd8\xb8\xe9\x95\xeezS@\xcc\x87\xde\xe6\xdc\x80S@9\xcc4\xf3\xfb\x81S@9\xcc4\xf3\xfb\x81S@oo\xc1\x87Z\x80S@\xd1\x89\x1b\x8aq{S@Oc>\xc1\xe5xS@.\'6)@yS@N\x9c\xccI\xab\x9fS@Mb_hT\x82S@6\x836\xa5V{S@\xf5\x03\xabJ\x7f\x82S@\nP(\x1a\x03yS@\xcf\xe4\x8f \x1a\x83S@\x7fhR\x0c;\xbbS@\x9eAq\x18`yS@\x85\xd6h}\xdayS@%\xa7_\xd8\xdf\x9eS@\x17\xd0\xadPbzS@y\'\xc4\x04,zS@g\x13\xc4\x88\x87yS@\xc2\xd3$\xb5\xc9xS@\xdc\xa4\xd6p\x86wS@}\xa7\xd5&VyS@==\xeeD\xb6\x83S@\x86\x19\xd6\xee\x84yS@\xb2\xbet\xc1\xeexS@\x10\xb3[\xf6\x9f\x83S@-\x04,c`yS@\xf1/YP\xbaxS@t\xc2\x0e\\[xS@K\xf0\xbb\x06UxS@\x1c\x7fS\x84\x1cxS@\xf3EX\xcb\xf2wS@_\xc9f\xa6OwS@\xdf\xde,\xb29\x84S@\xe6\x1b\xe5\xe5\xd8vS@_\xfe\x98\xc04wS@c\xc6\xf8\x8b1wS@\x07\xfaYr\x8b\x84S@y\xe2!\xe7*vS@\n  S\xb5vS@\x0f.\xdb$?\x85S@\xb0\x8b\xf4d\x89uS@\x91\xb6\xd7$\xbf\xa9S@\x14;\xa1\xa0b\x85S@\xe0.@\xc5\xc1\xb2S@V\xa1\x1b\x88\x9fsS@U2\xabv\xcbrS@\x17\x90\xb4\x81UsS@\xc9y\xae\xb2\x01\x84S@E\xbb|\x01krS@\xb5\x835%8rS@\xd1\xf2!\xb0\x01rS@\xbc\xc2\xaf\x91urS@~\xf3\xf7\x153qS@\xd1\xfc\xd9\xdb\x1a\x84S@Kx5\tf\xabS@@\x82\xf7\x16\xb8\xafS@\x9f\xe2$\xbf-\x9eS@\x9d\xc1V\xdd\x1b\x98S@FL\x81\xed\xef8S@\x9b\xfe\x08EOjS@\xbe\xdc\x04\x96ojS@5\xf2G\x14XjS@\xbeG\xfb\xba\x02rS@H\x89:\xf0\x83iS@\xa4^M\x86\x1e\x8eS@\xc2\xe4\x0c>1\x8eS@:\x1f\xcc\x8dj\x8eS@\x93,;\x87(hS@H\xc7\x88cO\x8fS@\xba\xb9w3\xce\x9eS@V\xc3\x18\xaa\x0c\x8fS@\x16e/\xc7\x188S@\xf9S\xc9jr\x90S@B\xdf\xed\xa0\xf3\x8fS@\x91\xf7\xdbT\x0ecS@V\x96\xa4:r\x91S@(\xc9\xbdP\xef\x90S@!\xea\xa6Y\xdcbS@\xcaf\x1b&a|S@\x11\x1c\xc95\x9daS@\x11\x1c\xc95\x9daS@\x11\x8b\xa3\xab\xcc\x90S@\xcc\xbe\xc8\xb0r\x92S@\xe5\x97\xa0\xa5\x8c\x91S@\x7f\xf43\x11\xf5\x9aS@\xf9\xd0\x16\x13\x06aS@\xac\xeb\x93\xedobS@\xe0\xda\x08\xe1\x9faS@\xf1\x0e\xb9\x94\x96aS@&/\xc2\x1a\n\x92S@\x8b\xba,\x12/bS@\xe8\xed\xa1s\\\x93S@\xac\xb5\xdf\x12t`S@L\xd1\x18\xa6\xd0`S@"\xbcK\xfa\xb4\x92S@\xea\xdav/\xb0`S@\xb8\xa5sM\xe0\x91S@\x08\xe4s\xd6\x81`S@\x08\xd5\x9dc\xbd\x94S@\x9dV\xbc|\xad\x94S@\x0eb\x9aK\x8d`S@\xb2\xa9A\xbd,\x92S@V\x00\x14\x82^\x93S@\xd7o\x07\xde8`S@BQ!J\xff_S@6\x11\xf31\x8f\x92S@\xd8\xff\xd6\x07\x82\x93S@F\x94n\xd8\xe2_S@"\x80\xd0\x1bg\x92S@\x14\xa9\x0e\xf2\x8a\x92S@\xabB_P\x87\x93S@t\xce\xb7a\xc5]S@\x96\xae\x15\x97\x86\x92S@TcCEx\\S@{\xe4\x1f\x0ev_S@\xe6\x9c\xb9\x94\xf8]S@c\xf6\xccj\x94^S@wY7!S_S@\x8b\xd9\x06\xe8\xe7\\S@\xbc\x0c\x1c\x81\xeb\\S@\n\xe62\x93&^S@\x91\x1b\xac\xcf\x81\x93S@\xbd?\r6\xc3\\S@\xd4\x89\xc9\x93\xceZS@g\x11\x8c\xd0Z\x8fS@TcCEx\\S@\xcd\x16\xc0\x14\x94ZS@T\xb9\xa9\xf4\x16\\S@\x91\xdf\xf0J(\x94S@\xd7\xde\x04\xd82\x96S@\xeaF\xcd\x1a\x95YS@\x83\x01\x0f\x93\x8f\x94S@\x06/\xf7*\xcaZS@KC81\x9aYS@\xe2F\xee\xde\xb7\x94S@\x8d\xd5_\xb6\xd6YS@\xfcf\xff\xd4\x98\x94S@\x06@\xe5\x06\xb4\xa2S@y\x05w6\x8a[S@\x88J\xfa\x13l[S@\x9a\xbdu\xad\xcaXS@\xd7\xce\xdei2ZS@f\x08=\xdc\x0eZS@\x8d\x89l,\xb7\x96S@\xbe\xf38[\x06YS@]\x80\xe0\xd8c\x98S@\x80\xbd\x15w\x1a\x97S@\xdb)\x13\xfb\x01XS@\x92\xd5\x99\x95\xa2\x98S@M;AF\xc1\x98S@h\xc0\x941\xa8\x98S@\x93\xe0\xb8\x19\xd5\x98S@\x9c\xac&\xf8\x82WS@E\x8e\xfb\xd1\x10\x99S@\x9c\xd4\xe7\x8f\xed\x97S@\x99\'4\x0b\n\x99S@\xed(\xa9\x86U\x99S@\x88\xd5\xfd(ZWS@o\xd9\xfb\xcf\x8c\x99S@\xf4U\xf2\xf36\x99S@:\x91\xcd\xc50\x98S@\x17\xbe6|l\x99S@\x8b\x9b\xf2U\x1bWS@\xb4\x88\x8c4k\x98S@.HnK\x8f\x99S@\xa7\xb2N\x7f\x8b\x99S@C\xa0Et\xd1US@\x19\xd6n\xe2/US@\xb4ne\x92\xbaTS@\xf0\xe4o\xbb\x8b\x97S@\x19\xd6n\xe2/US@\x87\x9d\x94\xa9\xb8\x97S@\xce\xd5\xd1\x86\xe6|S@\xbf\x17\x8c\x12\xc6\x97S@\x0c\xdc\xebi\xfeTS@\xe3\x9df,bTS@\x9aT\xa2\x9b5\x9bS@\xf0\xd0\x7f{o\x9bS@Va\x16\x01\xd2\x9bS@Z\x9a\xba<\xc1\xb2S@\xd7\x8d\xed\x18\t\x99S@\xa0\xea\x871\x9ePS@\xd2\xa6\x88\xdc\x85\x9cS@\x8d\xe2\xe6\xc3sPS@\x86<\xfc\x13\xbf\x9dS@r\xc8\xfd\xae\x07\x9eS@\xeb\xc1\xc1\xe3\xb2\xbbS@\x01\x87\x9f\x82%^S@\xb4\xa0\xba\xa3\x17\x9aS@\'\x1a\x01\xc2"\x9eS@\xec;\x15%\xee\x9aS@%\x0f\x8a[K\x9eS@\xc3e\xf8\x9b\r\x9bS@V\x9d\x07o\'\x9aS@\xe2\x82\xb2\x86K\x9aS@d\xf8\x10~G\x9eS@\xec\xcb\xb9S\xa3\x9eS@\xfa\xe8Z_\xf6\x9eS@\xef\xb9\xe1c\xa2\x9eS@:b9K\x1b\x9fS@\xa4\x1e\xf6=\x10\x9bS@(\x80\x8a@\x96HS@\xac\x97\xbd\xe8\x1c\x9bS@\xc7?:\x11\x8d\x9fS@\x18\xea,\xb3s\x9bS@\x82\x104r\x97\x9fS@zb\xe8W\x89\x9fS@\xf1\xc3\x08\xd4\xd3NS@ \xeac\x99\x81\x9fS@\xcfR\x80\xaa\x0bMS@\xbeY3I!yS@$+Q)\x94\x9eS@a\xe6\xf21%\x9fS@z\x17\x8a\x19z\x9dS@\xc0\x9df\x14\xed\x9eS@\xefG\xf7\xd3\x8b\x9dS@\xae\x1e\xb8S\xc6\x9dS@\xd013#\xa3\x9fS@k\xed\x8d\xc2?\xa0S@F\x81\xdat\xd4\x9fS@,=xr\xf4\x9fS@\xfdFK\xc9I\xa1S@\x95\xda\x10#\xca_S@Z\xd0\xeeF\xb3\x9fS@;\xa8)K\xd4\x9eS@\xbe\xb8t\x80G\xa1S@l\xbe\xdf\x8c\x93\x9dS@x@\xa5I\n\x9eS@\xe0\xa7,\x94w\xa0S@\xde\x14\x19\x1f\xc3\xa0S@C\xf3\xc0\x94}\xa1S@\xe7\x8e\x1ci\xc4\x9eS@Z\xd3\xaf\x9d\x11\x9fS@H\xbe\x9cr\xbc\x9aS@Us\xfa\xb8C\x9fS@\xecIa?\xf5\xa0S@\x89\xc4[\xea\xe8\x9dS@,\xce^\x83\xfa\x9dS@KS\xc6(d\xa0S@\x1f\xdb\x01\x1c^\xa1S@YEqH^\xa1S@\n\x0e\xfc ;\xa1S@Xc\xaa\xc8m\x9eS@M\x8b\xbd\xed\xa8JS@rz\x86[\xa0\x9eS@l\x0e\x90\x8fZ\xa1S@\x14o\x13\x1e\xb5IS@\x9a\x10I\x11\xa9\xa2S@\xbc\xa8\xbc\x8a\x97IS@\xf4\xcd-\xef~\xa1S@\x00$\xf5wbIS@\xf8h}\x07\x00\xa2S@\xfdGy\xc6\xda\x82S@_\xf6\x80L\xb8]S@\xde\x05\x8e\xa6\xeb\x9bS@&\xa9\xef\xed\x12\xa2S@\xf19\x1a!2\xccS@T\xd3\xa3\xee^\xccS@%3\xd59\x0e\xccS@4l\x904h\xa2S@\\\xc5\x9d#C\x9cS@\xdcy\xc5c\x0bHS@\xd5>\x15\x1b\r\xa4S@\x17\xf1\x88\x13U\xa3S@\xba\x97>*\xffFS@Q\xf9\x08_\xe3\x9cS@\xb6\xeb\xd4<\x8b\xa3S@\xbeI\xb3\xe1P\x9fS@\xa0\xd9\x13v\x1e\xa4S@W\x08.!\x13\xa3S@\xb8\xf3"\xf1\x00\xa3S@\x93\xb1\x82\xc3d\xa2S@\xa3\xafy\x0f\x98\xa4S@#\xe3\x05\x89\xca\xc6S@\xbe\xfd\x8d%\xcd\xa2S@\x89[=\xce\xfc\xa5S@c{Mc\xd7\xc7S@\xbc\x86\xb78\xc2\xa3S@\x08\xa1\xd01\xcb\xa5S@v\x92\xb0\xf1\xcf\xc7S@\t\xf2Ey\xe6\xa4S@\xdf\x17){i\xa3S@\\-\xb8|\xea\xa6S@\x90\xdd\xc1\xa1\r\xa5S@\xec(y\xc4\xa6\xa4S@\xe1\xf11F@\xc5S@;9c\xbf\xdeBS@\x80\xa3\xa6Z\x87}S@\x9c\xadDA\xefBS@\xa3X\xcd\xabe\xc5S@\x93@\xc2l\xe9\xc4S@\xa1(\x81\x90\xfd\x9eS@\x8b\x04\x90\x088\xa3S@~\xe6\x1a\xcd\xb0\xa5S@\xf7\xd7\x8c\xfe6\xa5S@[\x12\xd2\xe8\xdc\xc6S@~\xe6\x1a\xcd\xb0\xa5S@\xe8m\xd6\xd3\xc9\xa7S@a\x17j\xff9\x9fS@\x8f.\x1d\x99\xc1\xa7S@\x05\xa4\xc0X\xc3\xc6S@\x03\x87\x0e\xf4\xe5\xc4S@\xfc\xab\x87\xb2\xa2\xc8S@l\x9e\xbb\x8a\xa1BS@\xcaC\xe7\xa9\xf7\xa7S@3>\xd5\xba\x90\xa5S@b\x90z\xdb\x9d\xa7S@\x9bi7\xf91\x9fS@\xbb\x7f\xc5\xab>\xa8S@\x02\xdd\x9e\x9a\xbbAS@4l\xab\xd9\xdc\xa4S@H\x13\xcfe\xab\xa5S@\t\xd2\x1e\x03\x1e\xa0S@\x01\xecP\xa3Z\xa8S@\x8a\xdd\x12\xcd\x87AS@|_\x7f;n\xc4S@4\x13\x1bGg\xc5S@P\xf3\xdb36\xc4S@B\x08\xbe\xab\xfd\xc5S@\x0b\x8b7\x10\t\xc8S@R\xbej9\xe8\xc5S@\xe5\x11\x8eG\x06\xa1S@:\x8a\x9b\xf2\x0c\xa8S@\xd2\x06+\xb9#\xa8S@\xe7Fe\xb2!\xc5S@\xcd`Q\xc4]\xa0S@\xa4g\x0c\x93@\xa1S@9\xc1\xee*IAS@c\xff\xd7\x8b}\xa8S@<\x82\xe1us\x83S@$c\x18\x9e\xba\xa0S@\xf6\xd0\xc4\xa4\xa5\xc4S@\xfc\xe0\xa7\xa7\xdf\xa0S@\xa8\x92\xab\xdcy\xb5S@\x98B\xff\'\xde\xa0S@\x84\x91\r\xb6\x02\xa1S@\x85\xd9\xb8S\xa6\xa6S@\x8e\xc8 8\xe8\x98S@~\x10*\x8c%\xaaS@\xbd\xfc5(\x7f\xa6S@Lh\xbc\x93\x96\xa7S@:E\x81\x06\x85\xc4S@\xd08\x08V/\xc3S@HI\x07\xe3:\x9dS@\x8f\x05P\xce\xb9\xa8S@6\x11\xc4\x89\xe5\xa1S@jq\xba\xd9\xc7\xc4S@\x87\xcb\x0eg\x1a\xa9S@\r\x02\x1d\xa7\x0c\xc4S@|\xfe\x17\xbe6\xc4S@\x96k\xf4\xd8L\xa7S@1\xa3\xf7\xd4@\xacS@\x85\xd7-\x16\xc9\xa2S@\x82\xc0I\x0e\xfe\xc1S@\x98VT\x9c\xe2\xc2S@\x0f0\x9a\xf35\xc4S@\xb3\xd2g\x9eh\xa3S@.+\xe5\xa3\xb4\xa3S@\xa3\xb8E\xf5:\xc5S@\xc0{w*\x87\xa3S@\xb0\xcd\x00\xa0\xe0\xa3S@\xe2\xa8S\x1d\n\xa4S@\xba\xff)\x01:\xa4S@f\x1fa4S\xa4S@\xdbc X\x04\xc3S@0\xa1\xfe*z\x90S@t\xa2\xb9\xe2\x9d\xa1S@%\xa7_\xd8\xdf\x9eS@Q\xc6\xc6K2\xabS@39\xf6\x102\xc3S@\xc9f\\\x08\xf4\xadS@g\xe3\xc7\x87\xaa\xc2S@\x1e\xe8\x8f`\xdf\xa9S@k\xde\xfc\xa8\xe8\xa9S@\x84\x91,\x05\r\xadS@\x99\xc7\x96\xd9\xdd\xc1S@.b\x92\'\x12\xc0S@\xb7\xa2h\x13c\xc2S@>\xda\xcc\xfej\xc1S@\xb6\xc7\x0f\x83\x90\xc3S@\xfe-b\x8ab\xc1S@\xfd"\xf7\x00\x089S@KX\x0f\xc0\xf08S@\x1a\x8f\xe8\xc8.\xadS@\xc4\xd4\x91fa9S@u\x7f|\xd4\x119S@J\x88\xe2(x\xa6S@\x1a\xd8\x01\x9e\xcd8S@N\x11\xad\xd3\xf3\xa6S@1\x8c\xf4&e\xc1S@J\x00\xcd{\x94\xa6S@\xa0e\x0c\xe8\x06\xa7S@\xc3\x1c\xff\x8fk\xafS@\x07\xc9\x8e\x1d\x87\xaeS@\x84g,\x9eL\xa7S@\xe3\x9e\xaa<L\xabS@\x9c3\t\xed\xdd\xaeS@\xfb|N\x1d\xcc7S@\xb0Q\xfa.\x9b\xb0S@\x99\x0eJ\x9a\x9b\xb0S@\x14\x15\x9d\x8e%7S@\xb8\xe4\x12\xc3\x00\xc2S@\xf6m\xb0)\xd7\xabS@\xfa\xac\x8b\xdf\xa9\xbfS@N\x16\x8e)R\xbfS@j49\xe9[\xadS@X\xdf/O\x1a\xafS@\x91e;\xf5\x8a\xa9S@\xcc\xe4\xed\xdd~\xadS@\x92.\xdf\xff\xe9\xa8S@\xfe\xf8s\x15\xa0\xaeS@\xf5a\\\x87\x17\xb0S@\xe7\xaeu\xc4\xce\xa9S@\x01k\x0e\xc3\x17\xa5S@mA4\xd3;\xafS@X>\x1e\xe3w\xafS@\xb9W\x1c\x99\xb0\xb2S@\xbf\xa4\x066\xe1\xb2S@]\xda\xbf\xd4\xed\xa9S@\xbc)e{s\xb0S@l\x9a\xb5g\xa0\xb0S@\xf6\xc6p\x0b{\xaaS@\xff\x86\xfe\xc1\xa2\xaaS@\xb2\x01p\xea\xc3\xaaS@\x9b\xeb\xcb\xafF\xbbS@^\x7f\xa3\xc1=\xb3S@=\xb8\xc6\x97\xea\xaaS@B\xf7\\%\xcb\xaaS@\xaf\xefH+k\xb1S@\x98\xb5\xfbX\xf1\xaaS@\xc0c\xbfT&\xb1S@\r\x08T\xef\x15\xabS@\x1d\x1f\x1f`q\xbaS@\x92\x16\x9es\x93\xb0S@\x08\x0c\xed\xa8\xf8\xaeS@\xde\xf0Ja\xb1\xb1S@\x17\x87\xfe\xfc\xbf\xb0S@\x1d\xba\xc7\x8c\xf4\xabS@\xcf\xd8\xe6S\xec\xb1S@]t\x01\xf3v\xb4S@N\xdf?\xf9&\xb2S@\xd8\xdc\x8f\x03\xc7\xb4S@\xa7\xb6\x04\xbf\xba\xb4S@}\x83\xc7\xff\xe6\xafS@\xdc\x8a>\xbe\xd5\xb4S@\xbfZA\xa6\xfd\xb4S@6\xcb\x01,a\xacS@>}\x0b3\xc4\xbcS@\xf3\xdc\xd2\x89\x9a\xb2S@\xc0@\x93\x90\xc2\xb1S@u\xe4\x15\xa1Q\xb9S@$\x13\xdb\xf4\xfe\xb9S@\xefE\xd2\xa3\xef\xb9S@\xbaL\x89\xf6\xe0\xb1S@\xd6J(\x1e\xb1\xb4S@tz\x9ec\t\xb6S@\xc5\xd8\x13x\x17\xb3S@\xcaG\x13{\xc8\xacS@\x9c\xd8\xb2\xe1\xe7\xb4S@\x1cX\x8d\x18\x0b\xb3S@\xefh]\x19b\xb9S@V\xe5\x99\xd4\x1c\xb5S@*\x03R\x1f\xe8\xb0S@\xd6\r\x85E\x10\xb5S@\xde\x85km\x01\xb9S@Q\xb9\xaf\xfa\xc4\xbbS@\n\xd8\x1f\xf9.\xb5S@\xf3u\x8c\x88\x98\xadS@\xc7\x1d\xbd|\xf8\xb0S@3\xfb\x1b\xdaR\xb2S@#\x17\xee\xa5\xfd\xb8S@\x1cl\xd4x\xd3\xb8S@\xd1\xa4j\xe0\'\xb2S@\x00\x9cae6\xb5S@{\x01\xfa\xb21\xb5S@\x9cgJ\x93\xcb\xb4S@\xa5\x06Z\xb6E\xb2S@N\x9a/\xf4.\xb6S@\xee\x03\x1bw\x80\xb8S@%\xd11\xb1\xaa\xb4S@\xe4C\xc9\x06\x85\xb4S@\x11\x94\xbd\xec\xa4\xb4S@ek\x1f\x1e[\xbbS@\xc4\xf7\x98\xc47\xb8S@;0\xa2h\xc4\xb4S@]\xcfG\xbdm\xb6S@P\xce\x98m\x00\xb6S@\x84\xc8\xf3\xd81\xafS@^D\x15\x1a\xd5\xb6S@\x0e\x8bM\x0c\n\xb5S@lZ\xa1%\xc8\xb2S@[\x9bw=\xbf\xafS@\x9e\xbc.\x8b\x16\xb5S@\x89 |\xc0\xdb\xb3S@\x7f\xdd\xc0\xa3\xb8\xafS@H\xa8\xa4\xb9J\xafS@qE\xdeH\xec\xb2S@F\x17\xcf\xb3R\xb3S@8\xd8\x13@\xb8\xb6S@\xc7\\\xab\xe0\x8f\xb5S@o}\x10T}\xb5S@\xb1V\x9b?\xc3\xb5S@w\x92)\x90\x0e\xb7S@\xcd\xe1\xfd.~\xb8S@P@\x0cr\x01\xb8S@\xee\xba\x92a\x86\xb3S@\x14\xec~\xea\xae\xb8S@aY\xd6\xe9Q\xb8S@\xe6>\xebI\xd9\xb7S@\x18\xad4LF\xb9S@\xc6w,\x0e\xc8\xb7S@\xd4\xe43T\x1f\xb4S@G\x88<\xd7\xb2\xb5S@\xfd\xb1\xcdxX\xb9S@\x1f\x1e\x1a\x19b\xb4S@\xb7D\x1b$u\xb4S@\xf7\xcb\xb0\x18:\xb4S@k{\xf4K\x8a\xb9S@N\x0b\x05y\xfd\xb5S@\x1c1\x16\xf4\x04\xb6S@\xfe\x86u\xc1\x15\xb6S@\x8a\x9an\x13\x8c\xb7S@\xfb\xec\x06\x01a\xb1S@^&~\x94s\xb8S@\xac\xb5\x19\xc0\x81\xb7S@\x0f\xf5]76\xb7S@\xbc\t\x0baP\xb8S@+X\xb5\x19p\xb8S@\x1fT\xf3\xaeT\xb8S@l\x85jq\x9b\xb2S@\xfdGy\xc6\xda\x82S@\xd4\x8e).@\xaaS@\x11\xc3\xe0\x96\x04\x80S@(\x1b\xb0\xc2\x16\x90S@\x08\xdd\xdd\xd9\x0f\x80S@\xe4\xe7\n\xa1\xc1\xb8S@\xe4NE\xbe\xa2\x81S@\x15(Uc\xcc\xa0S@\xadn\xafz\x93aS@W\x0c$i\xd0\xc1S@\xfe^LK"xS@M\x0b\x0c\xbfEqS@X\xf8@C#\xb5S@\xfaf\xe2_\xe3\xb5S@\xdf\xac\'\x9b\xb9\x83S@4c\x88\xc5~9S@\x03\x11w\x8e?{S@z\xe0\x9d\xfdY\x83S@\xe51h\xac\x1a`S@\x8e\x11\x97\x14\xae_S@\xfae5;\x06}S@f\x01[\\\xc0\xb8S@\xa7V\xb8\x8c\xdd\xb6S@\x940\x17;lrS@\x8eB\xd2C9\x92S@\x9akCZ\xc8\xa9S@\xc4\xe6y\x90&\xa9S@a\xd4y\xb6\xd3\xb5S@\xca\xf9b\x81\x0f\x9aS@\x07H,T aS@\xe8\xefh&\xb66S@\xf6\xb5\xe2\xfc\x8e7S@\xbb\x164\xbb\x7f7S@O\xbdy\xa0\x9e8S@4c\x88\xc5~9S@$\t{\xd4/AS@\x15\x16\xee\x83\x7fBS@6\xda\x0c\x89\xcfBS@\x17\xd0\xd9K"DS@e\x92\xed\xf6\x13CS@V\x8fS*\x16GS@V\x8fS*\x16GS@\x00\x92R]_HS@\xafi\x94:KIS@H=G\\jIS@\x14o\x13\x1e\xb5IS@{\x16\x16\xe2\xd3LS@\xfc\xebg\x1e\xa9NS@f:=\x861OS@\x9d"\xaa\xc1>OS@\xa7\xaa\xa0\x91}RS@\xa5o\x16\x03|RS@\x06GH\xc7\xe2RS@\x0e0N\x9blTS@g,cmoTS@\x06<q\x80LUS@\x0b\x80\x95\x9efUS@\x98;\xa2\xe5dUS@\x18\xd7\xc7\xb2\x8dUS@\xe4\xc3\xd4\x8f\xf9US@-\\\xae\x18bVS@\xa1\xab:c\xcfUS@&\xe6\xe1\x0b\xd2US@\x18\xceo\x12!WS@\xfd\xbe\xbcL:WS@F\'\xcb\xa1"WS@\x14\xd2\t\x0etWS@>\x89\xbe\x8f\x80WS@\x7fF2\x9f\xc2WS@\xb6Y\x9b\x8e\xfeWS@VY\xc9gsXS@\xdb \xef\xf1\x12XS@Sjn\xe6\xb4YS@\x15\xd1\x047\x1cYS@\xd6\x8b\x92O\x86XS@\xec\xd5\x99\xec!ZS@}\x9beC\xcdXS@}&\x8e\x98i[S@\x19t\xb8o\xcfYS@\x7f\x9e\xaf\xc5\x94YS@\x01\x7fGy*[S@\xdf!\xf7\x96\xc8ZS@\x9f\xa9\xb6u\xa9\\S@\x19U\xc7\x0b$ZS@\x9dR\xd2#\xc0\\S@\xfb\x8e\xed\x99@\\S@D?\xd6\x91\x1f\xc7S@-\xc40|\x18\\S@\xec\x8e\xe3\xb3E\xc7S@\xa7:\xe7\xa5\xf8ZS@\xb2)SW\xd4\\S@\x82z\x87s\x87\\S@\x1b\x00V\xd5\xd7\\S@{\x94\x01\x99g\\S@[]\x86\x0c|\\S@\x81\xc2e\xe9\xc6\xc6S@\x8b\xd9\x06\xe8\xe7\\S@\xed\'\x0c\xb8\x15_S@\xdaV@6T_S@\xb9\xf2\x99c\xb4\xc7S@c\x90\r\x01\xd5]S@\x1a\xacM5O\xc5S@\xb2~M\x8a\xd9_S@a\xf1\x7f\x17Q`S@\xc3K\xdb\x83\x80`S@-\xf4\x10i\xf2\xc4S@.VKT\x8f^S@\x85]\xd4\xb8\x16\xc5S@\xb3\xd0O\xb3\xf7\xc4S@\x08\xe4s\xd6\x81`S@\x00W9l\x07^S@\x11\xd9.\'\xb4\xc6S@`\xec?\xdf]^S@wx\x80\xf8b\xc5S@\x12o\xe6]\xd3`S@\xe7\xb4\xbe\xff\x95^S@\x97xn\xb72\xc6S@\x11\xb5\xbfn\x93\xc4S@\xcdu\xdf\xd4\xac^S@\x97xn\xb72\xc6S@"4\x01\xcbO\xc5S@\xcf3\xd5\x82\xad^S@mR\xab\x10\x9c\xc3S@\x92\xde43WaS@\xca\xb9H\'\xe4aS@\x17\xfeO\xe4\xf7aS@\x03\xa4\x08&\xe8\xc5S@\x8e\xf5\xb0\xb5*bS@)w\xbd\x8dF\xc5S@\x9e\x8fc\xb2fbS@\xf9\xd0\x16\x13\x06aS@o\xc8\xa0\xc8\xb6bS@\xc1\r\x06\xea\xde_S@\x13y`\xd1\x18`S@\xe51h\xac\x1a`S@:E\x81\x06\x85\xc4S@E\xc3\xa3\xf2\x83aS@\xadn\xafz\x93aS@:\xddr\x83\xfa`S@y\xdd\x00\xe7(\xc4S@\xa8\xb2\xe7\xecj\xc3S@O\xc2~\xe7$\xc3S@)a\x02o\x9b\xc0S@\xba\x97\x07r\xafqS@\xf0R\x18GkrS@\xd3\x00p2PrS@\x84\xaf\xa4\xf1@\xc2S@\xf3\xe8\xbf\xa7\x1csS@\xe4\xd2D&\xa5\xc2S@:\x1a\xbdq\x13sS@5+*\xe8\xef\xc1S@\xc7\xd8wG+rS@\xe1H\x18~BtS@W\x0c$i\xd0\xc1S@\xc9e\xfa\xbb\r\xc0S@\x8f<BVrtS@\xbd\x00\xd1\xa4HtS@\xcd\x02m\xa4\\\xc1S@\x8c%zf1uS@7\x18,\x84\x8f\xc1S@\xa3\x8d\x87\x1d\xdavS@x1\x8cC\x1bwS@\xc4\x9c\x10\x91+wS@z@i\xafNwS@$6\xcaWZ\xc1S@\xe0D,C\xe0\xc0S@\x1f\x1fU\xae\xb1wS@\xb9\x0f\t\x9c\xc5wS@\x7f\x8a|\x1b!xS@\xb8\x85j\xdcUxS@E\x8b\x92\xef\x1fxS@\xe5/Nc\xf4xS@`.\xd6n<yS@\xf3\xa4\xe6\x0e-yS@{s\x9a]UyS@\xe8H\xde\xf1\x9cyS@\'QK\xe4}yS@\x03p\x90\xe1\xb5xS@\xbe\xbb\x1d\xe7\xe2yS@\x00p\x88p\x8ayS@\xfd\'\xc3M)zS@.\xb9~\x10\xc4yS@\x85\xd6h}\xdayS@\x97\xf5\xcd\\\x9d\xbfS@\x82\xf6\xb5LO\xbfS@D\x9a\xc8>\x89yS@\xe7Vjv\x10{S@.l\x16\xc9\x86{S@\xb5\xbb\xe3\t\xb4{S@}\xa0\xa9\xa3\xd9{S@\xb4\xbcq=\xe6yS@7\xd6\x94&_\xbbS@\xa139\x9a,{S@)\r\xdb\r\xe2|S@\x1d)\'\rc{S@\x16g\xc0\xc5\xcezS@29\xc8\xbd\xcazS@\x053\x9b\xc3C{S@H\xff\xeap\xe7|S@\xf6\n[\xf8\x0c\xbeS@\xe1\xda\xc8.\x8e}S@\xab\xc3\xefe\xf6{S@{\xa3\x8a}\x9a}S@0"\x8bpx\xbaS@G\xce\xf3\xd4q|S@$\xfd\xd4\x17\x94|S@\x9cL\xb4\x9f;~S@\xfb\xecX\xce*~S@l\xcb\xd9\x82\x97|S@q\xb7\xc3^~}S@\xec:+I)}S@\xb9\xaf\xa2O\xcf|S@\xdai\xa6\xb6\xb1|S@\x86G\xcc\xf8K}S@#y\xb8\xac\x1a}S@\tB<\xc5\xba}S@@?}\x13\xf5}S@7}\xff?A~S@\x96\xb4W\x0f\\\x7fS@Y=\xe8\xe0M\x7fS@"\xd0\xd4\xfb\xb8}S@\x96\xb4W\x0f\\\x7fS@(6\xdf9Q~S@\xb7rzUS\xb9S@?5l5\x91\x7fS@\x9e\xd6qU\xeb\x80S@?\x8cI\xc6\xd2\xb9S@\x8f\xc2\xf2\x8b\x9f\xb5S@\xc0\xb0\x0bHT\x81S@\xe0>\xf5\xf4\xbe\x81S@\xf2\xc3\xff4g\x7fS@5\xe0FX\x10\x82S@\xc2\x1f\x91y\x07\x82S@FV\xb7jR\x80S@\xec\xf2\x89`s\x80S@\x06{\xaf\xf6\x7f\x80S@\x16\x1d\xd8\x13\xfc\xb8S@F\xa8 \xbe\xda\xb8S@4"1\x8b\xb2\x83S@SF\x97\xf5\t\x84S@I\xb4\xc2\xd6=\x83S@iCI\x92\x0c\x84S@i]3\x01n\x84S@1\x11\xea\x11\xc1\x84S@Ck\xcfJ\xad\xb4S@\xaf\xae\xa2T\xfb\x8dS@\xa3\xf7.\x91\x1f\x8eS@g\x99hI0\x8eS@\'\xc9Fd\x95\x8eS@a\xfe\x06\xed\x99\x8eS@\xf6\x91\xb7\xe6\xc4\x8eS@\r\xd7\xd8k\x9a\xbaS@u\xa9\x8b3\x0b\xb8S@v\x06\x04\xc6]\x8fS@\x91P\x10Zh\xb8S@\x93\x1e\xf9?F\xb8S@2\x98T\x87\x97\x8eS@PA\xc1\xc8\x0b\x8fS@\xa5"\x89\xd6\xc3\x8fS@Q\xeabcg\xbaS@\x03\x90\xc1\x04\xa4\xb7S@J\xd6zih\x90S@(\x1b\xb0\xc2\x16\x90S@\xe8$\x1d\x84\xee\x90S@!\xe5\xc1n!\xbaS@W\xbbm=\x9c\xb2S@\xfb ^\x16\xae\x90S@>\x93\xe9(\x03\x91S@5Lt\x04\x1d\x92S@L)TP\x19\x92S@\xc4\xb5\x86\x13j\x92S@\xc9\xb5\x8f\x7f\x84\x91S@\x04\xdd\xed\xd7X\xb7S@\xd7M\x1d\x1dg\xb8S@V\x8dp\x89\x05\x92S@)\xa8\x03U\x95\xb7S@\x8e(<9\xfb\x91S@\x01>:\xf3P\x92S@mt\x14\xe9F\x93S@x4~\x999\xb7S@\xff\xc0yd7\xb7S@\xea\xbe\xda\xe3\x8c\x94S@\x89\xe0\xb7M\x91\x94S@\x81\'\x82\x9f\x1b\xb9S@\xa3|\xd5\xeea\xb7S@\x1b*\x06\xd9\xdc\x93S@\x14\xa9\x0e\xf2\x8a\x92S@\x15[|\x05o\x93S@\x96\xae\x15\x97\x86\x92S@\xbc\t\x0baP\xb8S@K\x0c6\x98\x87\xb7S@\x9b\xb7j8\xaf\x93S@\xc5\xe2~\x04\x00\x95S@\x98M;v4\xb7S@|\\\x80\xd0K\x93S@\x07\xbc\xbax6\xb6S@\x0b\x16\x0c\x90r\xb1S@+\x18\xe29\xb1\x95S@j~\xbf|P\x95S@t\xf7!\x86\x8f\x8fS@\xd5\xe0\x8b (\x96S@0\xe2,\xb7(\x96S@\xa6\x92\xbd^G\x96S@\xc6\x1d\x0cf\x02\xb6S@%\x93\xf9m\xf3\x93S@\r0\x1c \x03\xb7S@\x00\xa46c)\x94S@\xe2F\xee\xde\xb7\x94S@\xbd\xc0\xa6\xe5o\xb4S@4\xe0\x03\x11\xd7\xb5S@\xfa\xb2\x92\xac\x1f\xb9S@\xdb\xe1(\xb0\xa1\xb4S@\xad\xd6\\\x02z\xb5S@}\x94!\xc2@\x98S@\\M\xdb*\x9a\xb8S@\x84\x02\xa1\xbeY\x98S@\x0f\xa1\xc3\xdf\x9f\x98S@~\xb6\xeb[\x96\x98S@\x9a\x83\xe5?\xcc\x98S@\x99%\xae\xf5\x84\xb6S@#\xf8 \xcb\x02\xb7S@qE\xdeH\xec\xb2S@!Z\xab\xd2\xb8\xb2S@]\xaf%R\xb1\xafS@~\xb5\xb0\xfc\r\x99S@\xa9\x91\xa3E\x0c\xb3S@\x8eh_\xb4O\x99S@o\xd9\xfb\xcf\x8c\x99S@\x8eh_\xb4O\x99S@(\r\x89\xe1\xbc\xb6S@\xc0\x83\x0f\x815\xafS@,\x1d\xabc\x91\x99S@\xd3q\xba,a\xb6S@y\xf9\xe4\x8d\xa4\xb3S@)\xf5\xb1\xb0\\\xb7S@\xf0p\\\xe4\xd6\x96S@]\xcf\xdb\xc5\xb7\xaeS@"5\x8c#\x88\x97S@\xc0\xf3\xad\x84\xdd\xaeS@\x8c\x1c\x13\xee@\xb6S@{\x92La\xc3\x97S@\xb4\xc4Q\xc3\xfe\x97S@\xc1\xbeR6\xb0\x98S@\xab\xf0?U\xf3\x97S@\x96\xfb\x8d&\xd8\x97S@]\xd5\x03&M\xb5S@\xda\x8d\x93d\x9a\x98S@\x14G\xaf)\xa3\x9bS@HI\x07\xe3:\x9dS@f\xaf\xfc\xd18\xb5S@\x92\xde\xe5\xce\xf5\xb0S@R\x81\n\x13.\xb5S@\x93\xc9\xdb(\x9a\xadS@\x9f\xbc\xdc5r\x9dS@o^\xe5\x8b\x01\x9aS@\x00\xb6\xf4x\xc0\x9aS@\x86\x87V!\x07\x9bS@\xa9,\xd4\xfa\xad\x9dS@\x07&\x8a\x14\x16\x9eS@E\x0c]\xe5\xb7\x99S@\xf1\xc4\x8bf\xdc\xacS@\xf8\xf3\x0ei\x06\x9bS@/@;\x9a\xef\x9dS@\xaf\xf1\xca\xa8M\xb5S@CYn\x17b\x9bS@+\xfeU\x15J\xadS@\x0b~\xf8\xfeT\x9aS@\xff\xec]%\x13\xb3S@\x89a\xf7\x85\xba\xacS@r\xbd\xf9\x90x\x9dS@\xfcF-:\x9a\x9eS@hP\x08a\xee\x9eS@\x8e\xf3\x11@\xa7\xb4S@d1\x173\xc3\x9bS@\xe0\xab\x06\xe4\xe6\xb1S@1\xa9m\xfe\xa2\xb1S@^\x1c\x8d3\x8f\xb0S@V \xbe\x17\xbe\x9eS@\xb9-\x16]\xca\x9dS@\x9f\xa0C\xc1\xe1\x9eS@\x87\xaa\n\x03%\x9fS@S+\x92\xfa\xf3\x9eS@\xb9\xbc\x13\xfa\x97\xb2S@\xed`wv\x8e\x9fS@\xc7?:\x11\x8d\x9fS@\xe9\x16\x12\x83P\xacS@\x1f^\xd3\xc5\x8d\x9fS@\xbe\xff\xec\xca\xf3\xb4S@\xc1`xoW\xb2S@\xbf\xad\x14\xdaq\x9fS@*\xednt\xc3\x9bS@\xba\xe0\xb5\xa8\x9f\x9cS@xY\xcc{\x9b\x9fS@\xba\xa2\xb6\xd8\xe3\xb0S@\xf6b\x903,\xacS@N\x9d\xa0\x10.\xacS@^-\xec\xfaW\x9dS@f\x15\x0e\x82d\x9eS@Y\x9b\'?\xa4\x9fS@\xec\x1c\xafOx\x9dS@\xfc\xd5\xf9\xd5\xe6\xb1S@\xfd\x1d\xafk\xa3\xb0S@\xf8\x8eEA\xdc\xabS@\xaeiC\x97\xbc\xabS@\xc3\xd5\x94\xe3\x84\x9eS@\xd4i`\xbe\x9f\x9eS@\x9fW\xe4\xd6\x82\x9dS@\xdd\xcd\x12\xb2\x12\xb4S@\x97\xd3N\x95\xb0\xb1S@\xc0T\x07\xcf\xdc\xb3S@k\x92\xd3{c\xafS@2\x9bG\x03[\x9eS@y\xad\xf4\xc76\xa0S@\x9f\xf3]\xaa\x01\x9fS@\x8e\xa6~{@\xb2S@\xb8\x81\x0fk\xbc\xb3S@g\x06\xe2\x10\xe6\x9fS@\x7f\x9dnj\x17\x9fS@i\x83\x1d\x112\xb3S@.W\xa2\x83V\xb1S@]\x9c\xd6\xd3\xc6\x9eS@\x83\xf5\xb5\xddg\x9fS@u\xb0o\rX\x9fS@\xb3\x1b\x9bt1\xa0S@Pu\xc8\xc6M\xa1S@<\x16\x9d\xd6r\x9fS@\xb7\x8b\x80\xc7t\xa1S@\xde\x10v\xf2\x9e\xa1S@\x05\xb2i&C\xa1S@\xaa\x11\xd0 \x12\x9fS@\xa3\x17\r\x80\x93\x9fS@\xb7\xb5C\x0by\xa1S@\x13\x1dw_\xb8\xa0S@\x08\x92\xa2)\xd6\xa1S@\xe9\xb1\x99\x1c\xa9\xa0S@\xe7\x8e\x1ci\xc4\x9eS@\xf0l\x19\x08o\xaaS@\x02\x1a?g\x99\x9aS@\xc1-4"\xd5\x9aS@\x92H\x1d\'\x8a\xb2S@j\xd1P\xe6F\xaaS@\xfc1\x7f\xb9x\x9eS@\xc4\x99"Jo\xb0S@\xa3@\xfd\xc7\xc1\xa2S@\xf3<=[\xd6\xa9S@\xf6\xe1\xb3\xd5a\xa1S@\n\xaa/c\x03\xa3S@0&e$2\xa1S@\xd9j\x8eq\x01\xb2S@\xb1@\xea<\x90\x9eS@\xbc\x82\x84\xb4\xf4\x9eS@\xb1}`\n\xad\xa1S@G\x8b\xe0\xf0\xbd\xadS@\xdc\xb6G\xec\xe1\xa0S@\xc7HD\xad\xe3\xa8S@@<H\n~\xa1S@0l\xe7\xccr\xa2S@\xdeD\xfc\xd3\xde\xa1S@\xb8(Vd\xe3\x9bS@G\xbfp\x05\xa4\xa1S@\xd6\xf0\xa99\x0c\x9cS@\x88\xb0{\x0e\x95\xa8S@\x13\x8fD\xdaW\xa8S@\xcc\x03\xca\x0b\xc9\xa3S@\xd5\xe7w\x8fK\xa3S@\xf8\x91rt\t\xa4S@\x13\x8fD\xdaW\xa8S@I\x947\x88\xd3\xabS@\xe0\xf1\x8d\xd0\xfc\xa2S@\xeb\xc9\x97x\x07\xa3S@77\xa0v\x14\xa4S@b\t\xd4;\x07\xa3S@S\x1b\x1c\x04\xba\xabS@8j\x8c\xdb\xac\x9dS@h\xc46B\xfb\xa2S@\xd5F\x9bt\x90\xa4S@\x15D\xc9<:\xa7S@\x98R\tM\xc6\xa4S@\xa5n\x0f\x1b\x07\xa5S@.\xdc\xbe\xb7\xcf\xa5S@)\x80,\x8dS\xafS@E\xdco\xfc\xe1\xa4S@\xd4`Ud8\xa3S@^W\x00E\x0b\xa6S@\\-\xb8|\xea\xa6S@K\x18\xe9\xdf\'\xa5S@\xde\xf1#\xf5<\xafS@\xa1\'`A\xf4\xa2S@\xee,O/\xe7\xa6S@\x91\x8c\x82\xd2\xbb\xa6S@\'\xd1\xeb\x9b\xcc\xa4S@\x14\xa1G\x12i\xadS@\x83\x85\x95\xbc\x1f\xa7S@.\'CEL\xa6S@\xc0eN\xefw\xa7S@\xd0\xf4\xcc?\x9d\xa4S@\x13X:\x03\xe6\xa6S@/\xa0\xd6~(\xadS@\xf7u\xbcN\xf5\xa3S@\xc0\xb9\r,@\xabS@\xc0\xb9\r,@\xabS@t\xd0/\xc3\xbf\xa7S@aJ\x1cBx\xa5S@\x16b\xcfwX\xaeS@\xaf\x953e\x89\xa7S@V\x19"s;\xacS@\xa5\xf0AU \xa5S@\x92s\xb5\xf8*\xa8S@\xc7\xec\x9a\xab\xee\xa4S@\r\xef!\xf9V\xa8S@\xb9\x88\x1e%H\x9fS@\xc9\t\xcb\xf8\xdb\xadS@%\x87\xca\x0cM\xa8S@\xa6\x1fR\xd4\xf1\xa4S@[\xc0\x0b\xbb{\xa5S@\\\xf3\xa8\x92i\xa0S@i\xd9\xe8q\xcf\xacS@\xb9K\xa7\x19\x86\xa5S@\x8b\x85\xca\x89\x94\xacS@Q\x96I\x18\xa3\xa0S@!{\x81\xef\xff\xa8S@:0A;9\xa8S@\x9b~\xae\xceh\xa0S@\xb2`\xb4s\xd1\xa0S@s-\xbcVP\xaaS@\x12\xab\xa2S\xd8\xa3S@b\xcc\x9b\x8e}\xa0S@\x94\xa4N\xcfi\xa8S@\xcf\xbeDZ\x8f\xa0S@xW\x8b\xfe\xdc\xa0S@\xff\xc8V\xa1\xee\xa3S@\x9e\xc1v\xe6\x80\xabS@\xdea\xac\xda\x18\xa1S@\xec\xe0Q:\xdd\xa1S@I\xf1O\xbc4\xa3S@q+1\xb4/\xa7S@d;\xbf\x9dM\xabS@}\x90\xe6\x08\xbf\xa9S@\x02(\xbbyz\xa6S@\xc1\xfe\xe6\x86?\xa7S@-)oy\xdc\xa6S@\x7fg\x12^\x1f\xa8S@\xa7\xa5\xf7\xfd\x05\xa9S@\x89\x98l\x98\xf9ZS@^\x80w%\xc2zS@|"r\xdc\xaf\xb0S@\xaa2\xe0Eb{S@\x08\xdd\xdd\xd9\x0f\x80S@\x94\xb8\x87L#\x7fS@\x81L\xcb"\x86\xb2S@\x8a\xacx\xc9\xc0\xb5S@\x80?\rbX\x85S@\xb2\xd3\xeb\x15SYS@\xe7\x19\x80\x83\xe0\x8fS@r\xd8\xf8\x12\x90~S@\xe0\'&\x94\x14sS@|\x92\xdc\xebfTS@\xb0?8?UPS@\x13\x7f\xf7\x02\xf1NS@\x8f\x1er\xf7\xd2\x8eS@XJ\x99P\x19OS@\xeb\x1d\x0cm\x94\x8fS@\xeb\x10\xeb\xa8\n\x8fS@-\x11\x97 R\x8fS@\x8d\xd3\xfa\xd2\x92\x8fS@\xd7\x8d\xb4*Q\x92S@\xcc\xad\xea<\xc7\x8fS@\x85\xbd\xebR\x02\x90S@\x80o\x9aA\x80\x90S@\t\x8e\xae+4OS@.(t\xf4\xf3\x90S@\xa2\xf1^\xf6\xd8\x84S@=\xb6\xf7\x18\xac\x91S@\x95\xbf\x86a\xf8\x90S@\xc9\xfe\xc7z\xc0\x91S@\xa1\x0b\x1b-\x01\x92S@\xedA6\x13d\x84S@K\xf0\xfa\x0bo\x84S@\x05B[\xdfA\x92S@\xe5\xf1\xfds0\x94S@f2\xed\x91\xb2\x83S@>\xd4\x0e\x1b\x98\x94S@\xdb\xcb\xf4[\x1e\x92S@\x7f\']\xe8\xc2\x93S@\x03\x99\xbf\xc93\x84S@3\xfc\xa5\x19!\x84S@\x9d\x89\x9fK9WS@\x8b\xea\\\x13!WS@\xd6\x1e,\x80\xa5\x93S@\xa5-\x1e\xd8\x00\x93S@.d\x8f\xbf@\x95S@\x00"\xe6Z{\x93S@pm\xfc\xa2\x9b\x93S@\xc7\x7f1\xf8T\x93S@\xe0\xd8\xf0D*\x94S@~\x92\x18\xd0\xdc\x93S@\x8d\x80&\xc1;\x83S@gEx?\xa5\x96S@\xa1jN\x02\\rS@\rq\x8f\x1cn\x97S@\xccT\xc4>\x04\x99S@\xee0\xeb\x81\x01\x99S@\x14#\x95\xac\x00\x99S@go\xc3\x98\xb3]S@\x8eh_\xb4O\x99S@\xd2\x03\xf0\xf4;\x99S@\x15\xe1A\x03\x82\x99S@\xfc\xffkQ\xc5\x99S@2\xcd\x1a\xb0\x8f\x82S@\xbb[\x82\x01\x94\x97S@%B\tK\xc1\x97S@\xa5\x16\xca\x05\x0c\x9aS@IG\x91\xb5*\x9bS@s(\xc3\xe8>\x9bS@D\x82\xdce0\x83S@\x14\xa0\x93\x88\x97\x9bS@\xa7\xa2du\xd2\x9bS@\xa6N8\xecD\x9dS@$\xa8\xd0]\n\x9bS@\xfcL\x15z\xb4\x9dS@\xa3\x8d\x08\x93\xcf\x9aS@V\xc11\x9eD\x9bS@\xd8\x90\xd2\xed\xd5\x9aS@Q-\xc3\xf7\xf5\x9dS@\xfeM\xa4\xe6\x81\x82S@\xcf\x84\rX(\x9aS@\xb2\xcd\x0el=\x9bS@\xc9\x8f_P\\\x9aS@\x08\x90\t\xafD\x9eS@\x16\xfb\xdc\x0c#\\S@MT\xe9\x0b\x96\xbaS@C\xf5\xfd\xe9\xa4\x9bS@2\xf3i\xf5\xb1\x9bS@IgL\x0f\x05\x9fS@\xc6\xec\xa6\xc9\x16\x9bS@S\xe7\x03&Z\x9cS@CM@X\xd4\\S@\t\x12\xebUp\x80S@\xd8l\x95KK\x9bS@1\x1c\x97\xa7)\x9fS@d\x9b\x9en\x8d\x9fS@\xb9\xf4\xb58\x90PS@\x1c\xf7\x08\xea\x98\x9fS@\x1d\xeb\xc5\xdf\xcd\x9cS@\x1c\xf7\x08\xea\x98\x9fS@U\xbd\x8f\xfa\x03\x82S@\x00u\xf2Q\xd3\x9fS@g\x00@\x153\x9cS@F\x1b<\\\x8c\x9eS@o9\xd4\x1c\xf3\x9eS@\x13\'\xdak\x8a\x9dS@+\xc6\x95R@rS@\x0b\xd8\xcb\xda*\x82S@Hi\x8d\x82\xf4\x9eS@\x93\x99A\xc8\xcc\x9fS@\x06\x0b\x1c=\xfb\x9eS@\x98y\xd6\x97\x12\x82S@9\r\xf3\xce\xd5\x81S@\x99Ah\\(\x9fS@\xc7\x8bi:\xdb\x9eS@\x17s\x7f\xd9<PS@:H\xcb\xc1\x08\xa1S@\x01\x88;am\xa1S@,3\xdaZ\x15\x9fS@\x08~\xb8\xb9\x1crS@K\xf0\x14D^\xa1S@\xa4\xae\x11\xc6\xd5\xa1S@\xed\x93\x19\xf0\xd8\x9eS@]5\x96\xe14\x9fS@\x00\x92R]_HS@N\x1a_\x8d\x7fRS@\n\x18\xf2\xec\xb0\x81S@\x95\xe0<\xbc\x92\xa1S@R}/\xeb\xd3\xa0S@*1\xb9\x86\x8f\xa1S@\x8a\xa0XhrrS@C\x0e\xb6\xc0]US@\xb6\xc0\xb4\t\xe5\xa2S@\x1be\x1e\x16E\xa3S@\x91\x8aP\x03OGS@\x83\xe5x\xf3\xe7\x9cS@\xa1d\x02p\x10]S@=\xddC\xe49\xa3S@c\xc3\xd7#\x81US@\xc6\x11\x8fC\x06XS@%5\xb0U\xa6FS@rx\x01\xf8\x04\xa5S@\x1a;\xa9\xab\x87\\S@v\x8c\xfa\xe9\x12\xa6S@B\xf8\xc5\xf1\xab\x9eS@\xc7\x97\x9fu\xf7\xa6S@\x99Np\xd5f\xa5S@\xff\xfdI\x92\x93XS@a\x95\xf7\xd0\xf8\x9eS@\x9a\x17%\xeaX\xa3S@\xcd\xb1\x90\x03\xc3\xa7S@?\xaf\x8di\x86\x9fS@\x869\x9f\xd8\x10\x9fS@\xab32\xe7\xbe\x9fS@|\xd9\x06\xc6\x8d\xa7S@\x8a3J\x87Q\xa8S@\xc1\x04\xb9\xc1\xe8\xa7S@B\t\x1fX\xedRS@%\xe1\xa5<\xa1\xa8S@\x1b\xce\xaep\x95\xa0S@\'\x04\x96R\xf1\xa6S@\xf2o\xc0\xd3\xf4^S@\x07\x98\x9f\x81e\xa0S@\xc7\xd4\xe0\x0cm\xa8S@\xc4r\xd9\x0c\x92\xa1S@\x87\x060\xb8\xcb\xa1S@+\xbe\xff\xa1\xe7US@\xb8\xde^qI\xc6S@\xd3\x1f\xf9\xb9\x97\xa6S@\x0c\xc60\'sXS@/?\xcd\xbb\xce\xa2S@\xbe\xff@/J\xa7S@s\x86O\x98\xcb\xa7S@\xf1\xcc\x91\\2\xa3S@>Zr\xac\xff\xa7S@\x8b\x80\xd9y`\xaaS@R\x81-\x99\x8d\xaaS@S="\xcd\xcf|S@\x10\xf5\xd2\xa1\xd1\xacS@\x1f\xb7V\xfa\xa0}S@X\xf6\xd0\xc2?\xacS@\x96\x015\xc1.}S@\xfc\xae\xa4\xe2\x86\xacS@\xcf|CZu|S@m\xda\xfc^|~S@Z\xbfo\xa8\x8f}S@\xf2\x16\x1c\xbeI\xa6S@y\xa4\xef\xf8\xe8XS@\xef\x14\x0c\xd9a\xa6S@Yn\x91J\xb0\xa6S@\xab\xbe\xd5\xa9t|S@\xbf\xbc<\x01\xf1\xa6S@\x0f\\\x87\xd1\xafCS@\xa3Ql\xba\xb0\xabS@\xc9\xfe\xc7z\xc0\x91S@\x95\tX\xb9FDS@\xa3^w}\x8eCS@"g\x9c\xd2KcS@\x89\x1b\x1dI\xdd\xa8S@C\x05\xd1\xd3\xe3{S@t\xf93N,\xa9S@b\x0f\x16\x88\xd9\xa9S@)\xcb\xa5\xee\xdbBS@e\xeeB\xb7\x11\xb2S@w\x96\r\xad\x92}S@\xbd\xc2\xfe\xf7\x14\xadS@\xb4L\xfe\xee\xc8CS@4\x1c\x80\x83\x8e\xb2S@j\x19x*\xa3\xaeS@\xf7s\xa4\xca\xaf\xb2S@\x91\x02a\x01\xc6\xaaS@K5\x1e\x030ZS@d\xdfR\x95d\xb1S@\x10\xb5\x89&E\xabS@Y\xe2\x9f]\xb7\xb3S@\x7f\xbet\x83\xb0\xb1S@\xe27*i\xbf\xabS@\x90E:A\xde\xb1S@\xc9\xc7<mq\xb4S@Z\xd9\x0e\xf6\xf8\xabS@Vqv\x9a\xf0\xb0S@rda\xd7\t\xacS@\x82\xd9\xc59\x1c{S@d\xc2\xc8\xbc\xf2\xb4S@\xefQ\xd6\x15+\xb1S@\x9c\xdcg\x19\x8c\xb2S@\xff\xec\xd4q\xc8\xb1S@j\xb5\xa1\xff\x8e\xb0S@g\xe3\xdf\xe4\xaf\xb4S@Q\x19h\x1e\xc0\xacS@/)\x9b%\x13\xb3S@Z\xb3<\xa4\xd6\xb4S@\x19\x86\xf1\xba\x81\xadS@\xc6}Cw\xe6US@\xe1@\xa0\x9b\xd5\xacS@\x96\xc5\xe6\xd3\xba\xadS@7\xf0\xf71\xdf\xb0S@\x1b\x95\xb9\xc67\xb5S@\x92\xb1\x17\xbf7\xb5S@c\x98\xe1\x82\xd8\xadS@TM_U\x0fRS@\xc5\x1c\'$4RS@Q\x94)\xab\xa3\xadS@$\x9b\xb7\x8d2\xb3S@t\x05\x08\x8d\x147S@\x84x\xc5\xb3"rS@\\\xb0m\x02\x97\xb2S@sWH\xd0\x95\xb2S@S\x87\xafWs\xb4S@\xfat\x1a\x83-\xb6S@\xb7\xc9&\xbbg\xb6S@\xe0\xb2\xdc\xac[\xb7S@vF\x0e`\xad\xb4S@\xd2\x80\xf6,a\xb6S@\x0e\xaf\xea|=\xafS@4\xb3\x91j\xc4\xb3S@x\\0A\xc2\xb6S@p\xf4\x99&\xc2\xb6S@[\xfbe!\x85aS@\x98A\xc4-Y\xb6S@f\x8e\\\xf8\xf5\xb6S@\xa9J\xdf\x8c=]S@\xeeQ\xdf3N\xafS@\x88\xcc\x0c\xdc8^S@\xa8\xf7\xb2\xa5\x7f\xb6S@\xc1\x18+\xba\x0f\xb7S@\xad\xa1\xa4\xad)\xb7S@?\xac\x0c3\xe5yS@_\xdc\xfd=\xd4\xb6S@\x87\xba\xe1\xb7\x9e\xb3S@+NL\xbd\xae\xb4S@h\xd0Z\x84\xae\xb0S@\xfa\xb2\x92\xac\x1f\xb9S@\xc4U\xbf\xd6-\xb4S@\xee\xd8\xbb6\x8d\xb9S@\xaf\xfe}\xd2\x80\xb9S@P\xaa\x03\xfdD[S@+3\xad\x0ePAS@\x87\x1fJ\xfc\xc2\xb6S@\x98\xb2e\x0b1\xb7S@\xd8\xc1\xbe\'\x9e\xb7S@*1\xe0\x07\x7f{S@\x03d\xcf~\x96yS@K\x15\xb5(M\xb8S@/\x97\xe8j^\xb7S@h\xf2\x1bYt{S@\xa4~\xddy\xfezS@\x87u0\xa2\x15\xb8S@K\x1cn*\xc3RS@b\x1fy\x867^S@`\x08N\xf2\x83\xb7S@=@\x1apP\xb8S@\xf2\xd7\\\\\x11YS@2G\xa9\xef{\xb7S@B\x99\x12\xe1L\xb8S@.\xe13)h\xb8S@\r\x18\xe2\xb3\x13\xb8S@\xb4\t\x1eA(\xb8S@\x05\x1d\x1b\xab\xe8\xb4S@>5\xbe\xcf\xce\xb8S@-\xca\xcf\xe6\xef\xb8S@*\x9bW|\x1f\xb5S@\x1a\xc1\xbeG\x11`S@\xdd\xb7tjLZS@\xf71:ef\xb9S@&\xf7d\x19{\xb9S@\xe7\x8dj\xdf[\xbcS@\x03\x1fAz\xd0\xb9S@O\x8er\x8a\xe9yS@y9\x07\x93\xf8]S@\xedN\x07\xc5\x1dzS@\xc2W,b\xdbyS@\x80\xb2\x94\xcbs\xbaS@j\xcc\xfa`\xb2_S@#\xdc\x18]\xbbxS@\xddd\xa2\xc2\xc0\xbaS@\x15(\xf72GyS@Nu\xbb\xf4\xa9yS@no\xbe$\xdexS@`\xd5R\xbdUyS@\xc4=\xa0i\xf6xS@no\xbe$\xdexS@~\x92\xc3\xc6\x93\xc1S@\xc9e\xfa\xbb\r\xc0S@\x9d2\x03x_\xc2S@\x02\x1c.\x0c\xdb\xc1S@\xdd\x89fLNtS@x\x96h\x9d.\xc2S@\xbcc\xf2\x1a\xbfxS@\xbd\x9c\xf7\xcaQUS@\xa2\xf35[\xccYS@\x93\xded(\x05\xc4S@\\\xc8\xb4\xab$\xc4S@\xe5\xd98\x8cR\xc4S@c\xbcU\xf3\x85\xc4S@]\xbe\'\xaf\xf0aS@i3\xf5\\\xa4\xc4S@M\xba\xc3\xd1\xcb\xc4S@&\xdf\xbd\xc5.\xc5S@^\xaa\xf8\x87\xb1^S@\xc8E{@G\xc5S@\xce\xde\xba?\xec\xc4S@\xf1Q\x8ey\xf5\xc5S@^\xaa\xf8\x87\xb1^S@\xbe\xd7PN\x13\xc5S@n\xb2F\xadA[S@\xed\xaa\xc0qZaS@\xec\x94\xf5C\xfc\xc4S@GX\x84\x96\xb9wS@\xdd\x83\'~4VS@\xa5\xa6\xd6+\x11aS@\xb3\xb4\x97\\\x9c^S@\xad\x18)\x96\xa0\xc6S@i\x8bc\xf9\xc5\xc6S@Ej\x0e\xb6\xb9wS@\xe4\x18,.\xafwS@\xec\x8e\xe3\xb3E\xc7S@\x08\x02\xd2 ^_S@\xdcJ\x88sSwS@\x0c\xbe_\xdc\x0b^S@\xc4\xfe\x17\x8e\xa9US@M!C\x157US@\xb2.\xa2\x92\xbdZS@+\xed\xb3\xad\\`S@\x88\xbcw\xf4\xe2_S@ 4\x80u\x99^S@\xd9\x94\xa6\xee\x92vS@\xf0(\xbd\x94\x1b^S@\xd0\xba\x07J\xc08S@\xd7\x0e\x80\x15\xee\x9dS@\x9e`\x10T\xdf7S@9\xc8\xbf\xab-TS@K\xadw\xe8\xa7\x9bS@#\x08\xd3\x11\xd7\x98S@<\x8e\x8e\n\xa8\x9dS@\x99\x12\x8eA\xb9\xbdS@n.c\xbf\x01{S@\x88\xc4\x16\x8fK\x92S@\xfcC8\x9d\x8c\xaeS@\x89\xbf\x1d\xf0U{S@w\x85]e\x17[S@]W\x99\xf1\xbf\xa9S@\x8aD\xf3\xd9\x02_S@JQ\x19G\x0b~S@\xc7\xda\x14cN_S@\x82\xa2\t\xc5\xfb~S@\xeb)\xa3\xad\x06\xa0S@\x96?W\xbdm\xa5S@5\xb2 \xf2\xa6~S@k\xbaJ\xbfx\xa1S@\xc3\x064Sp\xa4S@N\xedT.XVS@\xc1\x81\x04*$\x7fS@\x95\xad\xbb\xc4\x94\xa3S@zK\xec\xf9\x94\xa3S@F\x07\xf6S\x9cuS@\xb2\x9cz\xf4\xf0~S@\x04\n-\x9b\xfeFS@\x03r\xd7\xb7]}S@\x8b\xed.X5wS@\x1dX\xc6x\xfe^S@E\xcb\xe9\xa4\x9bQS@o\xf8\xc55,\x7fS@:\x01,E\xac~S@\xb8\x04\xda\x83\x8c\xa5S@p\xe7\x1fS4\xa6S@\xd6\xa5x\x18\xd8\xa6S@\xde\xdb\x8a\xc3DXS@\xc6\xba6#2}S@\x90\xf0h+\xcb\xa6S@\xcf\xe4\xc7\xac,WS@\xba\x8c\x1c\xb8AUS@;\xab\x9bF\xb5\xa1S@m+\x81\x81#~S@\xa4iio\x13\xa7S@\x1a\xcfuj\xed\x7fS@pL|x\xcd\xa0S@\x86\x84U\xd4\xe0\xa0S@\xde\xab\xe8\r\x0b\xa3S@c\xf3b\xf8-\xa8S@\xe2RC\xdd[\xa8S@\xda\x94\xd6\x9e+\xa0S@\x88\xb0{\x0e\x95\xa8S@\xaa\x89Ns\xe1}S@\xa3U\xfa\x0e\x9a}S@s\x15 \xc2\x0cCS@x\xec\xbd\x85\xd3\xa8S@r\xbd\x81\x14n\x8eS@]n\x15\xdb\x11\xa0S@\xf4\xd1 \xd0\xc1}S@\x95x\x8a\n\xa1\x7fS@\xf4\x1b\xab\xedj\xc7S@\xaeGL\xfd\xba\x9dS@4\xc0j\xc5\xe6\x81S@v\xc8\x7f\x1a}\xaaS@\x12\x9d\x90\xaf\tsS@\xca\xc2)\xa2Z\x8fS@\xcb\x8c\xe1\x19Y\xa1S@Q\xda\xc9\xe8U\x9fS@\xeb\x1d\x0cm\x94\x8fS@\x0c0\xd0\xe3u\x9fS@\xa2g\xa2\xc7\x1b\xb1S@\xa2g\xa2\xc7\x1b\xb1S@\x11A\xe6yc\xb1S@-/M@E\xb2S@h!U\x90\xabXS@\x02\x00&P\xe9XS@\xc0m\x07X|RS@\xe2V\xd5\xd8\x1dBS@\x8eD\x90#\xbbWS@\x88L\xad`\xad\xadS@\xce\xb6\xf1\xea\xdeaS@\xee\xe7\x9c\xdf\xa1^S@0\x82y\n\xb1\x80S@\xb8\x83=\x9b\xdc\x9aS@\xccT\xfeR\x18\x9aS@m>\xdc\xd9\x17bS@\xccT\xfeR\x18\x9aS@\x93\xb9\x08\'\xa1ZS@\xe5b\xfa\x07\xb0\xb7S@\x9d_\xa0\xbe\xbc\x9aS@d\xd9\x8a\x03XYS@\xd59{\xd5%\x92S@\xfe\xe9\xa3\xd8\xce\x9bS@\x92;\xdd\xd5o\xb4S@*g\xb6Y{\x92S@e\x8a\xb8\xc2\xcb\xb1S@\x9d\xf3\xe5\x93k\xb7S@\xe5\x99\x8b\x94\x12\xb8S@K\x15\xb5(M\xb8S@@\xa3\xcd\x8e\x86\xb2S@*x\xc9\x99NTS@\xdf\xd7\xc08\x0b\x9aS@\xdc\x82\xd62P\x93S@\x07\xcd\xc0\xaaC\x93S@]\r$\x1c\x90\x99S@xz\xf9\xa4\x94\x99S@~j\xfb ;\x99S@P\xe0\xc7s\x15ZS@%\x98\x9e\r\xd9[S@\xdc\x7fD\x06\x01\x84S@%\x11\xc4\xdd\xf6\x92S@\xc3\x8blZ\x13\x84S@y\xdaR\xad\x9b\x98S@\xee\x9a\r\xba\x9a7S@@\x9d\xf7\xc7\xa1\x94S@\x06\x08\xbbD\xec\x94S@\x01\x1a\xc0\xfe\x1dyS@r\xe9\x0e\xa6\xd0ZS@.\x90\x94!\rzS@\xb007i7\x94S@\xea\x8c\xa9\x05\xb5yS@&\x16\xa9b\x81yS@.\x90\x94!\rzS@\x18\xfa\x17z\xab\xbaS@\r\xd0\x97\xbe\x16\x94S@F\xab\xf2\x1b\xf2yS@!\x8bx\x0e\x93wS@|"r\xdc\xaf\xb0S@\xa6\xa0hiY\xa9S@\xe8w\xa8\xc9\xd2\xc6S@=\x1b\x9c\x04\x90\x84S@\xed\xa5\xbe\x82\x0fcS@M\xc9Yp\xfc`S@\xaa\xe5\x05\xdcH_S@k\x8b\xa7R\xd8^S@\xea\xa2\xc5\xaf\x8b^S@\x8a\xdbz\xfdk`S@\xd1\xbe\xd1\x89(_S@QC\xe7\xdaYrS@~r@\xd4\x16rS@m\x17\xe6uzrS@Q\xe6\xdf{\x1esS@\xf5{\x1e\xee\xf8^S@VD\xb9\x84~^S@bY\xa1\xe3\xf2ZS@6\xe3\xde\x1e\xb3[S@#4\xa7\xaf\xbbZS@\xdd\x89fLNtS@"\xf8\x9c\xe6\x9aZS@\xd4\xc5\xbc{\x1e\\S@\xb8\xfa\x99\xb1TZS@\xc1$!\xad\xce\\S@Lv\xfc\x7ff[S@\x0e\xdd\xf1\x97\x95[S@\x9b+7\xfe\x90YS@\xe5!\xc9\xbb7[S@\xeb\xa0\x01o\x1c[S@8\r1|wYS@\xb6\x89\x17\x0f|ZS@r\x8f\xcc\x0c\xd6ZS@\xb13BmVYS@9 \xc2\xaf\xd4XS@\xd2\xfd?\xe4O[S@\x82\xccE:\xd7uS@\x14\xedw\xe6\x95XS@S\xa2\xe0\xf0\xb9XS@\xd62\xce\xb5\xdeXS@\x8a\x00v\r`XS@\xa7\xf57\x05\x1bXS@`\xbc\xaf\xee\xe5WS@|?\x9f\x88cXS@|\xe50~\xd3WS@)S\x92\x88\xc9WS@\x01\xf2"\x92\xcfWS@\x15(\xf72GyS@\xb93\x8b\x939WS@\xfc<#\tAzS@p\x9b\xc8x\xccUS@Q28\x83UVS@\xb3]\xd6a=US@\xf3\x80\x0f\x1d\xe9US@$u\x02:\xd3US@\xa1\x87\xdc)oTS@\xfe\x1d\xf3\x19\xe9yS@\xe8\xb4\xfb\xd4\x92SS@\x06\x88\xa13\x05|S@\xaf\xa1E.\t{S@\xd0\x84\xbf&6{S@\xeb \xc5-\xf2RS@\x13\xff\x14\xa2uRS@\xc4\xfb7/\x9f}S@\xe4y\xb4\x8f\x97|S@\xb4\xf7/|\x18~S@\x98\xd9\xda\xdcg|S@\x98\xd9\xda\xdcg|S@\t<\x06\xde\x8f}S@0\x07^p\xbd}S@K\x9dW\xc61}S@\x02g\t\x8b\xd3|S@pVa\x1f\xb7|S@\xf2QV\xb4\xe0}S@"\xde-\xa5\xb5}S@\x7f\xeb\x0c\xd3\xe8~S@\t\xe1\x02W\r\x7fS@\xeae\x1dbY\x7fS@V\xe5I{\\\x7fS@C\x12\xc6\xfdT~S@-\x13\x99Y\xe0~S@\xa0ca\xb8\x1d\x80S@r\x0b7Ml~S@\xa2\t\xddD\xbf~S@\x0b\xc7\xfc\xcc#OS@\xe5\x9b\xba\x8b\xd7NS@X\xb1\x8aP\xa1NS@X\xb1\x8aP\xa1NS@\x95x\x8a\n\xa1\x7fS@6\xa7\xed\'\xd2\x81S@\xfe\xb9\xb8\xbf\xaa\x80S@\xb4c\xf3\x153\x83S@\x87\xa1\xa4\xb3M\x82S@\xe9\xb95\xa4\xc2\x82S@\x7f%\xd7\x8bC\x83S@U\xd2\xe5j!\x84S@\xe5\x07\x1cCpHS@\x81\x12\x06\':HS@\xc0\xedO\xac$GS@\xb8\xc6\xc2\xa9WGS@C6\xf3\x02\xb6FS@k\xa79\xc5\xed\x8eS@\xba\xb8\x12\xdc\xadCS@\x0c\x8d!x\x1f\x8fS@L!\xa1\x8bF\x8fS@\xc8x\xd6-\x94\x8fS@\xfeF\x0fg\xea\x8fS@L\x86\xb2\xc5&\x90S@^\x12\'\x8c\xfa\x8fS@\xde\x8c4\xcb\xb4\x90S@\xe2V\xd5\xd8\x1dBS@t\xe0\x8a[\xd7AS@2\x83\x9b\x92\xf5\x91S@\x11\xbff\x9cZ\x91S@\xc6\x99\xe9\xc7\x87\x93S@\xd2\x899\x81\r\x92S@"\x8acL\x15\x92S@&,\x8f\xf7\xb9\x93S@&\xb7\x80\x0f\xb5\x93S@\xe9\x80l\xd7\x81\x93S@\xf8\x94\x13\xda,\x94S@\xba\xbdE*\xe7\x93S@J\xea\xa5L%\x94S@\xfe[\\\x17g\x96S@\xae\x8em8X\x98S@W\xc8A\x14g\x98S@G\xbdxl\xb0\x98S@\xbc\xd2<\xce\n\x99S@R\xaak\xa8\xf1\x98S@\xa8\xc7\x0cH\xb9\x96S@\xa8\xc7\x0cH\xb9\x96S@\x80\xbc\x0e\xc5\x91\x99S@\x03\xfe\xa1:\xc1\x97S@\xdb\xef\t\x98\x82\x98S@\xad\xa8b\xf3\x94\x9aS@z\nz8\xab\x9bS@\xe0\xe8\x98gB8S@$\xc2\xc6%\xba\x9aS@ y\xd4X{\x9aS@\xb2\xe9\xc8C\xe0\x9aS@\xdb]\xe6\xab\xca\x9dS@kA\x14V@\x9dS@\xbc\xed\x80q(\x9aS@\xcc\x1eOZ=\x9bS@\xb1\xe8O\xdd^\x9aS@2\x89\x84\xac\x94\x9aS@\xe3|X\x19\xaa\x9bS@\xc42\x97\xe7\xc5\x9dS@m\xb1y+O\x9bS@\x15\xfe\xe55M\x9cS@\'\x1eP\xa9N\x9fS@G+\xe5\x0c+\x9fS@\x8f\xeaW\xf4\xc3\x9bS@;\xe0\xe9_\xb1\x9cS@\x86\xc4\x10\x1f\xf9\x9bS@\xb9\x9f\xe8\xf6\x83\x9dS@2\xe0\x07o\'\x9eS@a\xce\x02I\xef\x9eS@\xce\x11\xa3Wm\x9eS@\xf7\x99^\r\xb7\x9fS@rvJp\x00\x9fS@\x99\x10[\xe1.\x9fS@\xdc\x13\x19c\xab\x9eS@\x9b`J,\xd2\x9eS@\xcd",\xcct\x9fS@\xc9\x99{\x86v\x9bS@q\xe0\xcaM\xca\x9fS@\x90\xb4\xce\x82\'\x9fS@\xa5}\xb5\xb7\xc2\x9fS@r\xabS\xff\xd8\x9eS@D\xf3\xc7\xb7\xc8\x9eS@\xd8)\x11Zm\x9fS@y\xc9\xa1\xb5\x08\xa0S@\xa4\xf3\xe9\x1e\x9b\x9aS@\xba\xed\x08\n\x01\xa0S@\t\xdd\x13\xf0\x99\x9eS@\t\xdd\x13\xf0\x99\x9eS@!r\x9b\xbcF\xa2S@@\xf0=\x93T\xa3S@&\x89\xdf\x0f\x9c}S@T\xcf\x8e\x83\xb9\xa3S@\xcd\xac.\x8d\x15\xa4S@\x1b\x82\x96\xeb\xb8\x9fS@^\x95\xe4\xf2\xc2\xa3S@^\x18\x96\x0f}\xa3S@Kt\x13\xd8\xf9\xa5S@f\tl\xd1\xe9\xa4S@\xdb\xea\x06i\xac\xa4S@\'\x85=\xed\xf9\xa4S@\x94:\\\xceQ\xa3S@\x8cU\xdc\x08\xdb\xa4S@%\xa9\x0c\xeb\xa7\xa3S@\xc0\xfeGB8\xa5S@\xa8\x0f\xde\x17\x0f\xa6S@\x9deE\x94%\xa6S@N\x91\x03\xc9\xf3\xa6S@\xd7\x9b\\\x99n\xa5S@GE\xca\xbc\xf0\x9eS@\xef\x86\x15\x1b\xba\xa7S@8\xd1\xba\x9f\x88\xa7S@\xaa\xda\xd4KU\xa8S@\x0et\xa7\x10\xe9\xa5S@\xca5\x03\x0c\xf8\x9fS@\x0et\xa7\x10\xe9\xa5S@\xa9\xcb\xe7\x8aN\xa8S@\xe2\xae\x14\x1a\'\xa8S@\x8brN\xbct\xa0S@\x9e*\x10\xb0l\xa8S@\xc6\xfa\x91[\x99\xa1S@\xbb>\xc6N}\xa1S@\xbc\xe7\x1e\x97\x1e\xa2S@v5\xbd\x8a\xe5\xa6S@\xb9\x90Lb9\xa7S@\xa1a\xb0I7\xa3S@)=\xa5h\xd9\xacS@\x13\x8e\xe8$\x81\xaaS@\xf6\xc9\xf6\x04!\xabS@]C\x10\x8dX\xa7S@/U\xa5_"\xa8S@0\xb9K\x92J\xa8S@\x19,K\x00\xb4\xa8S@\xd6\xa1\xa6\xae\xde\xa8S@\xec\xcbi\xc9\x89\xa8S@e\xab\xc8h\xfc\xa8S@\xee\x8f~|e\xadS@R__I\xdd\xa8S@\x9be\t\x85|\xa9S@\xd7\xdc\t\xe5\xf2\xafS@\x0b\xd1t\xb1\xd8\xa9S@\x15r\x1d\x05\xf5\xa9S@\xbd\xc2\xfe\xf7\x14\xadS@\xc4\xf0\x1a\xac\xd4\xa9S@\x99\xeeG86\xaaS@\xa5\x17\xe5\x1fj\xaaS@3\x94S\xf9\x08\xb1S@;Z\xc9?\xf4\xaaS@\x14IB\x919\xb2S@\xd1L\x11 d\xb1S@n\xfa\xdf\xc0\xb1\xb1S@\xefe\x18\xe5\x10\xb4S@\n\x13\x7f\xb4\xbf\xafS@\xa9d\xaa0\xd8\xafS@\xf3\x1e\xa2u\xb6\xb0S@dO\xc4\xcc\xfc\xabS@\xfc\xff\x96\xbb\xd4\xb0S@*\xd2\x9d\xffL\xb2S@\xd9\x19\x83\x17\x04\xb1S@Z\xb2W\x8c\xc8\xb2S@\xfcS\x06$\xec\xb4S@\x0f\xdb\xcf\x89\x1d\xb3S@:\x01\xa9^\xb6\xb4S@O3\r\xf8\xce\xacS@\x0c\x0ft\xcb*\xadS@ML\xfd\x9c\xc9\xb1S@\x89\xccE\xd61\xb5S@\x93\x11Y\xd8\xb9\xadS@Qj\x7f-\x1b\xb5S@\x95\x03\x8b\xa8\xb7\xadS@\xe4\xcc\xfc\x982\xb5S@\xd9\xec\xebT:\xb5S@c`\x9f\xc3\xe0\xb1S@\tpJm\x1b\xb6S@\x1dG\x1e\xf1\x95\xb5S@\xc7\xb0^"\x97\xb4S@d\x9a\\\xed*\xb6S@\xab\xa5M\x83Y\xb6S@\x94\x15\xef\xa6\x9d\xb4S@\x0e\x96\x82\xb2p\xb6S@\\\xa1"|\xb1\xb3S@\xc4\x01\x8e\x00\xc6\xb6S@K,\x1dj\xdd\xb6S@\xd4\xf5\xe8\n\xa6\xb7S@\xf2F\xb4\xd70\xb6S@\xd8\xc3P\xafW\xb3S@;[\x16\x97v\xb6S@\x0f\xdd\xaf=B\xb7S@\xfc?\xe8\x80\xeb\xb6S@m\xcbBy\x9b\xb3S@\x98\xc1\xe66\xb4\xb3S@\x04X\xc2\x87\xba\xb0S@6\xb2Q\x05!\xb9S@-\xbaqF~\xb9S@\x95\xa3Q\xc1\x9d\xb1S@\xf3{\xf0Ma\xb1S@\x9ebR\te\xb7S@nD\xcc\xb7\xa1\xb7S@\x0f\xf5\xf4\xc6\x12\xb8S@t\x86rYY\xb8S@\x99c\xbe\\h\xb2S@Z\xe6x\x10\xaa\xb2S@\xb8\xc2\xdbb_\xb8S@\xa1I\xf8\x1dK\xb8S@\x13ml\x80P\xb8S@B-\xf4\xfc\xe8\xb8S@D\x19\n1w\xb9S@\x9baa\xee\xae\xbcS@G(L\x04\x13\xbdS@\xd2\x03\x13.l\xbaS@P\x0cn\xb4\x87\xbaS@\xf6.\x94\xa6\xe4\xbdS@\xdbB\x9c\x17\xb3\xbfS@\xa7\xcfM\'7\xc1S@\xa3:\xdcL\xe9\xc1S@\x11\x0c\xa5\xe1\x83\xc1S@zt\xa7\x04\x18\xc1S@\xa2iy\x1e\x0e\xc4S@\xafK\xb7U\xa0\xc4S@\x17\xdb\xf0Y6\xc5S@tk\x87\x0b\x1c\xc6S@\xaa\xe8\xb5\x96y\xc4S@\xb2-W\xb8\x06\xc5S@\xdbE\xf04=\xc5S@\xf8\xb4Y\xb0\r\x7fS@\xf2F\xb4\xd70\xb6S@3\xda\xcc\xa3\xb4\xa9S@B\xa0\xc8K\x89\x99S@\xb0\x1e\xc8a0\xa8S@G\x92\x9dz\xee\xa7S@\x87>\xc6\xfe$\x94S@\x87>\xc6\xfe$\x94S@\xd6\xa1\xa6\xae\xde\xa8S@\x9be\t\x85|\xa9S@[=\x9dA\xde\x84S@z#M\xff\xb3\xa9S@2c`>\x94yS@z#M\xff\xb3\xa9S@\xabP\x08A\x1f\xa7S@3\xda\xcc\xa3\xb4\xa9S@8\xe6\xbeF\xd4\xa6S@\xb3\x01\xa5\xb2 yS@KF\xf3\xd6\xbf\xaaS@\xc4\xe4=\x15WVS@\xbc\x7f\xe2I6\xa6S@\x9c!\x8df(9S@^\xf2\xa9\xcb\xe3\xb2S@\xbd\xcf\xd9\xd8t\xb3S@c\n\xe8E\x8b\x94S@\x8e\xa9B\x9e[\xacS@\xd1\xba\x15=\xa5\xb4S@/TE]DwS@\x1cn\x14B\xdb\x94S@\xd3\xff\xf1\xce\xae\xb6S@\xb9\xc9\x13\x0b\xdc\xb7S@\x10n\xee\xfe\xbdZS@Z\x02\xb4\xf9\x8c\x9dS@\xa0k\xa8\x85\xcd\xa1S@\xa0k\xa8\x85\xcd\xa1S@\xc8~\x00\x93\x02uS@{\xd1\x08\xf4g[S@\x8b\x1d,\xf6L\xb7S@\xe5\x99\x8b\x94\x12\xb8S@Ax\xbe\xe2\xf8\x82S@>\xacx.\x10\\S@\xd2\xf9;-\xef\x94S@\x12\xc1\x92\x92srS@\xc8\x19:\xda\xea\xa6S@\x08l\x90Y#\x8fS@Y(\xa6Q\x96}S@,\x1f\x8e\x94DsS@}\xea\xdd\x87\x18\x9fS@\xf4\xff\xb1\xa2\xf3\xb4S@?\xdcL=d]S@bO\x9b\xdc\xdd\x80S@\x9baa\xee\xae\xbcS@7\xbc\xe2+\xbc^S@\x92\x13q\xe7K\x92S@\x8b\xd1\xac\xd3\x7f\xbdS@\xa6\x17\xfa\xe1g\x92S@Dq\xba\xbd\xa4}S@L;\xca\x84\xa3~S@\xed\xb7On\xc7^S@\xb3\xc1\\\xab#}S@\xd8\x94(X\x17\xc0S@\xee\xdf\x81\xd3\x98^S@\x94\x90\xc2\x08\x0f`S@\xea\x0f\xd9p\x9e}S@\x93t\x81\x98\xc3\x90S@\xe7\xcd\x1cc\x95\x90S@\x17Y\x12\x1an\x7fS@\x0c\xd5#\xa0c\x7fS@;\x86cK\x8b\x99S@\x05\x1b\xf7\xd4\xd1\x9eS@8\xe3\xef{waS@Z\xd01\xff\x88~S@\xd7\x8f\xf6\x85z\xc4S@\xc0\xfc\xcb\xd8b\xc5S@3\xc92\xb1=\x99S@\x0c.\xbf>IPS@\xe45+\xff\x84RS@\xe8\xb4\xfb\xd4\x92SS@\xe6\x96>\xab\x07OS@\xae\xecg=\xedNS@\x88\xfe\x0e\xd8\xaeTS@\x9f\x1eR\xb4\rUS@\xb7\xe3I\x88UPS@\xed\xe5%\x8a\x16US@\x1b\x12\xcc`CUS@\x19\xf0\x9f\x84?VS@\x86\xef\xadhAVS@\x03\x83\xcb\x90HVS@q\xd7dpJWS@\r\xba8F\x91WS@\xc0\x18\xd4\x1e~XS@\x0f\xb0\xb1\x8d\xe1WS@%t\x82ruXS@\x10\x1f\xba\x7f\xe5XS@\x8f\x98><SYS@\xc2\x84\x03\x98\xbeZS@\x0b1%y$[S@\xbcZ^M\x8fYS@\xfc7\x8b\xcb\x04tS@\x0c\x9c\xb2\x02\xdaLS@\x96\xee\xa5\xf6\xbb[S@K\xa4\xae\xe4%ZS@\xc1$!\xad\xce\\S@\xfe9\x04\x8et[S@\x86|\x94i\x10\\S@\x00\xc8\x1b\xea9\\S@\xa1\xace9\x96ZS@]\x064t\xb3ZS@x\xb9\xbe\xd0\x17\\S@\x83\xadj\x18R\\S@\x94*K\xb3\xfeZS@\xfd$\xc6\xdd\xe8\\S@\xe3\x95\xa6>#^S@wh\x884\xdb]S@\x8es\xc9^o_S@bE\xa5\xc9lJS@{A\xa2|n_S@O\xcd\x13\xc0\xc6^S@_\xc5r\x10\xf3`S@\x8c(\xac\x90kHS@\x7f\x81U\xe3\xe6GS@\xc8=\xec~\x95aS@8\x99`d\x1eGS@\xfd\x87\\\xf8\xd7FS@\xc5\xb8q\xc4\x02_S@\nz\x952\xe1sS@F\x7f_\xeb}tS@[\x04\xba\x8bQtS@\xff\x1d 8\xc6uS@$A\nO\xa2wS@\rvLI\xffzS@V\xee\x08\x1a\x82zS@\x90\x16\xc2T\xfbzS@\xb0\x0b"K1{S@?\xe1\x08\xaa\xd9{S@^\x14#\n\x8f}S@7\xaf\xb5\xc2\x0c|S@9\xa8\x92\x08h|S@\xda\xcd\xd7\xda\x9c}S@\x91B@\x94W~S@\xc9\xb9\xb15\xc5|S@:\xaa\x89:\x9b}S@M\xc7\x8c\xf3\xb5}S@[| \x1d\xb4|S@`>?\\#}S@{\x9f\x84M\xdc}S@\x02p\xea%\xeb~S@h\xe0\x1bn\x05\x7fS@\x9e\xfe\xc6\xe0I~S@\x82\xf1\xfc\x8f\x89}S@\xb8U\xbaD]}S@\xd5\x96Rk]\x7fS@o\xb7\xbeed\x7fS@.p\xec\xf9r~S@\n\xf6;\x1e\xc7~S@\xdcl\xcf\x1c\x13\x7fS@|\xcaZX[\x82S@#P\xf5n\xc3\x83S@\xf9K\x8bs\xcb\x83S@O\xf9\x05X\xce\x83S@\xc9\x0e\xe7\xa32\x84S@)\xef\xe2\x8d4\x84S@\x8adP\xbc\xbe\x8eS@p\xadM\xa7\t\x8fS@F\xaf6O\x9a\x8fS@\x8d\xfe9\xb2y\x8fS@\x0e\xd4\xb5O\xce\x8fS@v\x12\xc6y \x90S@{\x04\x1f\xcb;\x90S@\x04\xa5\xc6\xdb\x06\x90S@\xfb\xa3\x1c\xc8\x91\x90S@\xa3e\xd1\xcaZ\x91S@m\xdc\x96\x05\x9c\x90S@.UZ\xd6r\x91S@[Hx\xac\xbc\x91S@xb6m\xb0\x93S@\x1a\x12&\xbf\x13\x92S@\x02\x81\xdc\xfe:\x93S@\x89_\xd4V\xc5\x93S@\x0e\xc9Y\xa2\x9a\x93S@S\x16F\xe9\x91\x95S@\x0e\xc9Y\xa2\x9a\x93S@\xabJ\xa6P\xdc\x93S@\x9b\xbf\xa2\x1c\xe9\x95S@\xec\xb3\xaf2q\x94S@\xec\xb3\xaf2q\x94S@\xdc\x15\x84L\xce\x94S@\x98\x80R\xd9\xf3\x94S@\xd6U"\x9e\xf8\x97S@\x1e\xbbSt\xbe\x98S@\x8a\t\xc3\xc0o\x99S@\xf1_\xc7\xea"\x97S@\xaf"T\xfa\x91\x9bS@\xee`\xcb\x84\x95\x9bS@\xba\x1dA\x9d\xaa\x9aS@\x16r\xa1\xd6\x12\x9aS@\n\x99.O{\x9aS@\x1c\x05s+\xf5\x9aS@v\n6z\x8e\x9dS@!\xadv{\xd8\x9aS@4I\xb8C,\x9bS@\x1b\xab\x814\x88\x9aS@\xcd~8\xd5\x92\x9bS@\xfb\xec\x940\x18\x9fS@\x99\xabpk_\x9cS@.\xdb\xb7W\xa0\x9cS@9\x046\xb4\xa0\x9fS@\xe7\xc2qt\xdd\x9fS@\x01\xc8\xc3?\xe8\x9cS@dh\x8c\xea\xcc\x9cS@\x01\xf5\xa6\xec`\x9eS@\xd9\xf4\xc5N\xc7\x9eS@\xae8f6\x81\x9fS@k\x98\xac\xc5\x11\x9fS@\xb9\x04\xe4]\xa4\x9aS@\x8a\x1cx\x06\xa2\x9aS@\x8c\xfcj\xc5\x16\xa0S@\xaf\xda\x96\xac\x16\xa0S@\xdf\xbeO\x95j\xa0S@\xd4!\xf9)\x10\xa1S@f\x86\xae\xeb\x85\x9eS@\x05\xb1@\xae\xa2\x9eS@\nA\x0f~\x1a\xa1S@\xdd&\x96\xe6\x92\xa1S@\xf3\xb1\x89*S\xa1S@\x9cm\xa2mx\x9bS@J\xc2\x1b{\xbd\xa2S@\xfeCTv\x01\xa4S@\xb7\xac.\xfb&\x9dS@k\x12W{\xf6\xa2S@)\xc4Yz.\xa3S@\xd8^[\xb8\x81\xa3S@\xa5"`\xedE\xa4S@\x97\x12J\xc6\x18\xa3S@\x12\xf4\xff\xf9\xd0\xa4S@\xa8\x88\x81\xa5\xf6\xa4S@q\xd5\'[a\xa4S@\xabP\x1a\xd2\xf6\xa4S@\x8cT\x07\xba\xd1\xa4S@/\x99&\xdb=\xa5S@\xe8\x18\x914T\xa5S@dl\xe0\xb8\x7f\x9fS@\xf6[~\xe1\x86\xa7S@q\x8ea?\x87\x9fS@\xfd\'5.\x04\xa0S@\xa6\xa1\xa7\xf0\x9b\xa8S@Nr\xa9A\xdb\xa6S@&\xb7=a\x1f\xa8S@\xd7g\xe4\xf8H\xa5S@K\xc4\x05\xe3r\xa8S@\xa5j\xf2\xf4\x1e\xa9S@\xc5)\xebp\xec\xa8S@\x059\xcb\xde\x98\xa9S@6\xfb8\x9e\xd1\xa9S@\xf1\xe0\xe5\xeb\xc8\xa1S@B\t1\xfd\xf5\xa1S@rTnS!\xa7S@\xab{\xd1\xb1E\xa7S@^\xca\x84\xd5\xa3\xa3S@\xee>\xcb^\xc8\xa7S@\xfd\xe9\xd5\x9f2\xc5S@\x8a"\x979\xd5\xa3S@\x1a\x90\x96}\t\xa4S@\x89{U\x08\xa1\xa4S@G\x88rM\xb1\xc6S@\r!v\x1c\xce\xa4S@-\xf6\x80\xae\xe6\xa4S@Go\x17\x9a\x98\xc5S@\xe6\x03C\x81\x8c\xabS@\xb8\x8d\t\x80l\xacS@ \xbf\x7f\xb5k\xc4S@>s\xaa\x03\x86\xaaS@A\xcc\xe4\xf67\xc5S@_\x8d1\x8d\xb3\xabS@\x02\xa0t(\xcf\xa8S@\xb3\x00\xcdMh\xadS@\x15r\x1d\x05\xf5\xa9S@\xa9\x95\xfb\xfaY\xaaS@U\xd2=\x14#\xaaS@X\xe1n(\xb7\xaaS@\x8b1\xe5\xf8O\xaaS@W\x14\xd8k\xf5\xaaS@\x85q\xddGf\xb1S@\xb1\xbe\x0b\xbf>\xb1S@\xf5T\x9a\xef\xfc\xb1S@M\xfc\x9c\xe2U\xabS@`\x0f\xeb\x7f_\xafS@f\xad\xf4e\xa5\xb1S@;H\xbd\xc7\xf0\xabS@\xf6N\x9e0k\xb4S@\x12\x9d\xea3\xbc\xb2S@\x16`!\x9b\xf4\xb2S@\x12\xa01\xb7+\xb3S@\xb3\x13]\x88\x99\xadS@\xeb\xe9\xd0\x02\x80\xb3S@_\xef\x07\x14\xde\xb0S@\xab/\xb4Y:\xb5S@\xa4d\x0b\xaa\xbc\xb5S@\xab-\x85\xd1\xdb\xb1S@\x0c\xea\xc1\xf1\xfd\xb5S@\xa9>\xfbf\xa8\xb4S@\x8a@\xe9\xcb5\xb6S@\xcb0:\xb7J\xc3S@1@\xc3\xf1\xa5\xb4S@\x8aj&\x12?\xb6S@\xe5%T,\x9f\xb3S@\xdc\xf9\x9c\x1d^\xb7S@\xc9=B\x06\xb8\xb6S@\xc376\x1e\xd4\xb6S@\xc2F\xa5l\x96\xb7S@K\xde)\xae.\xb3S@/<D\xcbk\xb6S@%O\x98\xcc\x0b\xb7S@\xa4\x90=ru\xb8S@\xd3n\x02\xcd\x9b\xb3S@\x1aD\x1f%\x1f\xc2S@\xc6\x814\xc8\xfd\xb5S@\xf9\xfa\xac\x89\xde\xc1S@\x0fH\xd8\x01\x0f\xb7S@\xda G%\xa6\xc1S@\xc7\x01P\xb7r\xb6S@BlC\xa0\x08\xb7S@\x18\x93\xc1\x9a\x82\xb1S@*\xed\xa6\xe1\xfd\xb6S@\x80a\x15[A\xb7S@\xe6>g9"\xb7S@\xf0y]\xe5\xe6\xb6S@\xed\xbcu0\x9b\xc0S@H@\x02c\x9e\xbfS@\xc6u\\\xb0\xee\xb7S@\r\xd2\xb0GE\xb7S@L\xf5_\xac^\xb3S@d\x89\xc7)\x88\xb7S@\x03\xb6?4e\xb8S@\xe3\xa5\xd0\x08h\xb8S@&\xa7\xc5\x90Y\xb8S@X\x1b\x12\x05S\xb5S@\xe2\x1a\xd4=\\\xbcS@\xe4\xba\xd3\x19\xa7\xbcS@\xb6\x81\xb4\x96\xb0\xb9S@\xe6\x98\xdf\xbb\xa5\xbdS@\x80 a\xb0]\xbaS@\xe6\x98\xdf\xbb\xa5\xbdS@3\xa8_\xdda\xbbS@_~\x80\x0f\xe3\xbdS@<\x10\xebu1\xbdS@\x16l\xb9\x9c\xfe\x9eS@\x88")\xb2\x1duS@\xe7CfBH\x9fS@\xbcZ^M\x8fYS@\xc36\xae\x83\xa0[S@miBx\xbe\xa0S@\x8fcv\xd4\xd5\xa1S@\xe0i,\x83j\xb2S@\xb9\xde\xe5\xa86\xb7S@\x8a\x96\xa6J*\x92S@\x10\xcb]N\xb0\xa3S@<\xa0^\xf4\xb6\x93S@e\xaa\x89\xda\xcc\xa3S@:\xdc\xee\xe2Y\x93S@\x17\x95~\xa1\xb3\x93S@\xdbKQX\xcc\xa3S@q<x\xfd\xda\xa4S@n\xb2\xdf,\x8c~S@<\xa0^\xf4\xb6\x93S@\rso\xe8\x86~S@9\x8cU(7\x9fS@\xc7\xde\rG\x86\xa7S@CJ\x97\xf7t\xaaS@Q\xdbE:5~S@\xda\xcd\xd7\xda\x9c}S@\x0f\x96\xc9W]}S@\xda@Z\x11\xb5\xabS@@7\xf8\xb2B\xa8S@\x0bIX:\\~S@P\xa3\xa3D\xca~S@\x1ew5\xcdq\x7fS@\xa6\xf9X\xf3\xec~S@\xbb\x04\xa5]\xcd\x9aS@\x15\x95\xd4\xc68~S@Q6\xb1\xe3[}S@\xff\x05\x11\xbd\xd8}S@d\x8bDH\xde}S@\t\xf3\x1b\xdd\x0f\x9aS@B\x8f\xa2sF\x93S@3\xec\xbf\x99\xbf|S@o\x9aTR\xfa}S@\xe4\x1a\xbe,\xc9|S@L.\xbcbB\xdfR@U\xf1\xd2\xb9\xba}S@\x9e\xb8v\xa0f|S@\xff\xd92\x9dE}S@\xb7\x1aw\xdc\x1a}S@\x83\xd1\xdc\xc0\x0e|S@\xdf\xd7\xfd\xfd\xa1\x9bS@u\x1e\xce\x93\x85}S@c\xdc\xfe\x0cI}S@\x9f\x8ad\x90U}S@\x94\x8bZZ\x95\x93S@\xd1>Q\xb6\xa1\x9bS@}\x03\xd3\x99\x05}S@\xd0\xe4.\xcf\xbb{S@\xf8\xbc\x15\xb2K\x93S@\x14*D\xab\xd2zS@\xc7/\x94\xe4\xcc\x93S@:?^\x82\x19|S@y\xa3\xcd\xaamzS@\xd8\x7f\'\x08S\xa4S@Ozc\xec\x8f\x92S@\x8b~C\xc5\x02\x92S@I\x8c\x88\xe4\x8b\x9cS@\x88\x12\xcc@\x14\x92S@\x84\x95\x8a\xeb\x05\x9bS@\xebwC\xf0CyS@$A\nO\xa2wS@j\x96e@8\x84S@$A\nO\xa2wS@\r\x92\xdd\x87]\xa7S@b\x8cy=\xd4\x9fS@M\\\x84\x82\x14\x9eS@\xbdz:\xeb\xb5\x9cS@5\xc1\tS\x18\x9aS@\xc0\x92\xc1\x07ISS@vi\xb9\xb3\x98\x93S@R(\x00 -SS@D\xb9\xd0\xc8\x91\x90S@R(\x00 -SS@\x8a\xc1V,=\xa8S@\xfe\xed\x11\xf7m\x9eS@z\t\xf3z\xbb\xa6S@\xe0=[\xd4\x11vS@\x86d\xab\xf3\xfe\x9eS@\xd71*\xb5w\x93S@&\x07\x9cl\xb7uS@\xce\xc2\xc8\xb9\xca\x83S@`\xd1Xec\x9fS@\xd8\xc2\x80\x81l\x93S@\x9e\x9c\xfc\xcam\x90S@`\x03\xe0\xea%uS@w\x1ft$)\xa9S@\xcd\x17s\xedk\xadS@n\xb0OPFtS@|Cd\x7f\x1btS@>\xd1\xd7P\n\x9fS@10\x17*7\x9fS@n\xb0OPFtS@\x1b\x8bO\xbf\x9c\xa9S@<\x01G\xe7\x84\x8fS@\xc4zRl\x00\xa0S@\xd2C\xfb_\r\xaaS@\xb8\xd0T\xcd\xb2\x83S@cy\x91vC\xa0S@(\x99\x10g\x16\xa1S@\x0f\xdc\x94\x847\xa1S@\x17\xc2}\xcca\x7fS@\x7f\x91\x80\xa8\xfd\x8eS@h\x8df\n\\\xaaS@!\x9f\x15\xcb\xd4\xa0S@\x0f\xdc\x94\x847\xa1S@\x01\x80\xc3\xfe\xdf\xa0S@s\x88W\xe7bVS@|F\x96\x1a\x9a\x94S@*\xf0Q\xa9\x87\xa1S@\x03\x06j5\xbf\xa1S@\x13\xc4a\xb0N\xa2S@\xfd\xf3\x83\x14\x02\xa2S@\xe01\xc6z\xbbVS@J\xae\x92\x0b\xe9\xaaS@\xcc.\x1a\xab\xca\xa1S@\xbc\xc4\xf3\xbb\x0bWS@\x89\xae\xbex]WS@\x1eD\x1cd\xbf\xa2S@J\xae\x92\x0b\xe9\xaaS@Y\xab\xff\xd1\\\xabS@w"\x01_e\xafS@\x95\x8f\x93\x02\x02\xafS@|F\x96\x1a\x9a\x94S@Y\x88\xf6\x11\xa0\xb1S@\xc2P\xb0b\x86\xabS@\xf5\x15J?\xc0\xb0S@\xa8\xb7\x01\xc0{\xabS@},.\xa8\x80XS@\xa9\x82%\x8e\x0c\xa4S@}w\x192\xd8\xc4S@a\xde\xa0\xe7\xd9\xc4S@\xa7\xdb]0\xc1\xa3S@z\xc5\xbd>\xf9WS@\xf9\x05\xa4\xe8XYS@\x10\xb3\xdc\\\xb6\xb2S@\x83\x02\xe3\xf7\xc6\x94S@\xdd\x17!\x9d\xa8\xa4S@&Y<\x05pXS@|0I\xca\x1e\xc4S@\xb1\r9$&\xb3S@\x1deG\x05\xff\x94S@#\x9e\xac\x859\xa3S@\xe4\xfd\x03Q\xd3XS@8.0\xa8\x83\x80S@q7\x17\x81\x0b\xa3S@\xfd=l\x14\x1b\xa4S@\x9b\xb6\xf3\xe7G\xa4S@\x8b\xc4D\x96\xa4\xadS@\x93\xa5\xab\x8a\xca\x97S@\x98\xd7\xf3\xbe$\xc1S@U\xcb\xa35\xef\xa4S@\xb1\x94\x18\xc2R[S@\x83\xfa\x87\xad\xfa\xa4S@\xf1\xbd\xef\x13\x1c\xa5S@>\xa6\xf6\xcf\xfb\xb0S@P\x00s\xb6\x08\xc2S@>\xa3\\\x039\xc1S@\xbf[\xed\xc0\xffXS@\xf7\x94g\xc7\n\xc1S@Z\x9cQ\xdb\x10\xa3S@8.0\xa8\x83\x80S@\xd4\xf6\x9e\n\xc5YS@N\xd8\x7fW\xe4\xa4S@\xbb\xef\xbdwfYS@\xaa\xc3\x9db\xb3\xc0S@<\x83s\x15\xe1\xa6S@\xb6\xc9g1\xc2\xc0S@\xfb\xe2\x85\x97\x8eZS@\x1deG\x05\xff\x94S@\xa5\x82w\xe9]\xc0S@k\xdd=O\xd2\xb4S@\xa7\x08[8\xb1\xbfS@t\x96h\xca\xd5\x97S@|\xdf\xd8\xe0\x9d\x97S@\xd3\x08\x1e\xc8\xf4\xa3S@\xf7\xd1be~\xbfS@IAT\xe7\x8a\xa5S@\x1f\x933J\xe9ZS@\x14\rN\x9fO\\S@\x13\x10\x8d\xc1q\x9fS@\xc0b\xb1\xb5\x9dBS@\x1f\xad#\xd1N\xb3S@\x14\xd8-\x11\xac\xb4S@\x8d\x8a0p\xf2ZS@s/%\xcb/\xa4S@j\xdd>)n\xb2S@\xb6}\xfb\xc9x[S@\x04\xab\xe9;\x08\\S@\xb8Q\xa5#\x93\xb4S@\xc35\xa6\xb8\x92\x97S@*\xb9\xbd\xcd\xc2\xa7S@Z(\x02\x91\xb4ZS@\xac\x8f\xe5+\x8a\xa3S@m\xeb\xae\xc9\x81ZS@\xdao\xe5\xf1%\xbbS@\xf8\xf0Q1Q\xbaS@\xb3H\xef\xdb\x9d\xb7S@tI\xcaF\xc2\xa4S@!\xcf\xd9\xe3\x9a\xbcS@G\x86\xf8Z\xa9\xbcS@\xd3>\x17\xdd\x9d\x97S@\x19\x8ce\xbbz\xb6S@ \x9d\x91nX\\S@\xd8K\xeap\xb6]S@\xaa4:e\xf8\\S@k\xe5\xb3\x0c\xf6\\S@\x06\xab\xe9\xe1\x1b^S@2\xacL\xa2=\xa5S@\xfbe\xf1D\xc7\xb8S@L=l\xb3{\xb3S@\xabJ\x18\xc1\x16\xa3S@8 b.\x17\xbbS@\xfa&\xb4/\xcb]S@\xbc\xb9\x94R\x81^S@4\x8c\x18L\xc9\x96S@}\xa0\xd9fG\xa7S@\xb9\xacN\x8b\x81\x9bS@\xa7\x85\xd7\x97\x9e\\S@\x7f\xea5\xc2\xe6^S@\xb2\xbcg2\xde\xb7S@9\x15\xd1;\x80\x98S@\xfbJ\x86\xebC\xbaS@!\x95g\xc8e\xb8S@\xfc\x1ap<\xf9^S@p\x1f\x08\x15\xf0\xa6S@\xb5s\x8f\xce\xca^S@}\xe1\xcc0L_S@|0G\x0f.\x97S@L\xde9\x07c\xb7S@`\x11\xed\x8d\x0c\x97S@\xfc\x1ap<\xf9^S@"$\xc5\xc8\xf5\xb6S@^3\xf1\xa8+\xb7S@\x1a)\x83\xd5\x8b\xa6S@\xacGp\x199\x97S@r\xd2\xfc\xb4\xce\xb6S@\xe0i,\x83j\xb2S@u\xe0ae{\xb7S@\xba\x93\x9e\xb0\xdb^S@\xfeZ\x84\x1f\x10_S@\xcdBY\x9e\xb1_S@'
p35
tp36
btp37
a.
