# Supplementary material for: Sea ice drift data for Fram Strait derived from a feature-tracking algorithm applied on Sentinel-1 SAR imagery
Source: Data Brief. 2018 Apr 19;18:1410–5. doi: 10.1016/j.dib.2018.04.034 (PMC5999601; doi:10.1016/j.dib.2018.04.034)
Supplement: Supplementary file 2 — Supplementary material [file mmc2.zip › fs_s1a_data/HH_filter200vec/FramStrait_HH_20141201T161717_20141203T160152.dat]

(lp0
S'S1A_EW_GRDM_1SDH_20141201T161717_20141201T161821_003528_00426A_69F8.zip'
p1
aS'S1A_EW_GRDM_1SDH_20141203T160152_20141203T160252_003557_004316_42FE.zip'
p2
a(cnumpy.core.multiarray
_reconstruct
p3
(cnumpy
ndarray
p4
(I0
tp5
S'b'
p6
tp7
Rp8
(I1
(I992
tp9
cnumpy
dtype
p10
(S'f8'
p11
I0
I1
tp12
Rp13
(I3
S'<'
p14
NNNI-1
I-1
I0
tp15
bI00
S'\xce3[\x11HA(@\x1d\xb9\x17\xe2,\x1e\'@o\xb5\xd0Lb4(@Mm\x93+\xa81(@>\xa5\x89\x00\xa2=(@\x04N\xd3\xea\x93\x03(@.\xe4\x0f\xa6\x93\xae(@\xe5u\xcdz\xc7\x16\'@c\xaa\x05}\x06\x1f&@\xef\x0b\xec\xe3S\x88(@\x10%\xba\xc5.\x85\'@!\x9e\xc1\\\x8a\xa4(@i1\xf8V\xbfp(@C\xb4\x99q\x9et(@|\x99\x87\x19\xc4\x15(@E%\xc0\xf6P])@\x04\x86\xb2\xaf\xfa\x1f(@`\x94\x97\xf5\xb2N(@\x88\x15.\x94\x18\xda&@\xe6X\x9b\x1d!\x87(@\xa7K\xfaQc\xb0&@\x98&\xb5{\x9c\xc6%@\xfa\xee\xadJO9(@p\x9b\x0c\x8er[(@h\xe7NhF+(@\r\xc4\x05f"\x12(@\xb1\xfe\xa8?\x9d4(@\xfa\xd9`E\xb9\xb0&@c\x15\xe6v\x14)(@\x95o\xe8\x99w\xa3\'@x\x11*\xfc\xcc(\'@\xfez\xdd_8\xe1&@I\xa7\xdd\x18,U)@\x8b\xa4\x8d-\xeb{(@%\xc3\xd1tg\xf8\'@\xb0a\xdf[\x8d\xef%@\x8c\x8d\xbcgC\x82(@o\xb0\x9d\xb1/\xd9%@\xf6\xce\xabi]\x86(@\x1f*\xeci\xfc*\'@\xa6\xd1\x8dp\x860(@\x82\xdd\xce\xe3C\xf3&@\xa1Wh\xf8>a(@\xd8\xe0\x13\xc1|U(@L\x9e\x07\x80ep(@)b\xdc\x14j\x19(@\xd7\x0f\xff~\x1a\x06(@k.\x16\x83\x85W(@\x1d\x0b\x18M\xb6\xec\'@\xb1jA\xd4\xb7\xee&@\xacs\xb3\xecFw(@\xa2\xcf\xa3$\x01e(@\x98\x9bd\xefX{(@2j\xe6\t\x1c,(@Ik\xf2\x95w\x18)@\x960\xa8\x1c\xa3\xa0(@&\xd6f\x82\xa12)@\xb6e\xfa\x99\xfd\x1c\'@vR\xf9\xb1\xd3f(@\xbb{x3\xdc\x1f)@\xb3\xe9\xe9\x17\x93\t)@\x9b\x05\xf1H\xc2B)@;\xa8\xe9\xba%d)@\xaa\xd9\x9c\xdd\x80f(@x\xcf\xfc\xc1\xdc\xe0(@(0m\xb4\xbf\xf5)@\xb1\xba\xe7\xad\xe9Q(@\x0f\xbe{\x9e\x1ch(@\x99mn\xf7L\x02)@\xb8\xf2\xd7\xbf\x88\xf9&@s\xb9\x11\x17,a(@X\x85\xc6\xed\x109)@N\xf92?\xf8~(@/Q\x91\xb4E>)@\xbep\xf5l\xed\xd4(@\xfa5b\xbb6\xf7(@d\x88\xe2wp^(@n?\xaa\\\x8f\x8b(@\xf8\x84\xeb\xd0\xd5\xe8(@\x1a\xf3\x85s\x1b\x84(@\x1a\x0bwu\x1fw(@\xf7d\xad\x13y\x00\'@\xa9q\xf6\x9a\xcfs(@Q!\xe2\xe8cW(@\xa3Y\xce\xb3g\xc7(@Y\x7f\xb0\x0bG\xae(@:K1\xe03\xc0(@\x12e]\xe1\x84~(@\xc3\xf3|\\\xecF&@\x0f&8\xbc\xe4\xee(@\xfe\x91\xea\xc0,;)@G\x01\xc8**\x9c\'@\x9ft-\xe5\xdf\x0c)@\xae\xc4\xa6\xa0%\x98(@bq\xa5#f\x95\'@\x0eg\x89\xb1\xa7x(@a\xee:\x1cIm(@\xde7\xb3\n%\xa1(@ZP\r\xe6N\xcf(@r\x03\xdaG\xc71(@V\x00\xe8TQ\xaf(@\xe8?S\xe9H\xa4\'@\xdc\xa5\xc2a \xe0(@jN\xc5Vi\xa3(@\x9c\x1eT\xcb\x08\xf6\'@\x94B\xe7\x81\x80\x18)@\xf4\xa9v\xf1sb)@(k\xb6%6_(@\x1b\x9c^#\xbeb(@0\x16:V%o)@y\xbdM\x8d\xbbh(@g?@\xfb\x8eS(@\x13\x15A\x0e\x80\xf4\'@\x8c\x11\xac\x80\x80<(@h\x8br\xb0G\xef\'@\xdc6\xbf\xe3+c(@\x85\x9a\xa0\xdf\xec\x98&@v\x85Y\x81\xe6\xd4&@\x1a\xe9\x95\xac\xcaj(@u\x9b\x88\x8a\xf3\x98(@OM=\xbe\x8d\x8c)@\xcf\xff\xd4\xcf<x(@Z\x03\x11j\xd1|(@\xa4\xa4\xba*\xe2}(@\x08\xa4\xd0?\xfe\xc7(@-\xb2d\xc9\xf4V&@\xe5:\x178M\xc7%@&N\xf8\xe1\x94\xf8(@\x9b\xee\xb5\xc6\x9d\x8c(@D\xd741\xc0\xe3(@\x98\xfa\xf9\x12\xc1\x8c(@\x89Py\xd8\x9a|)@\x07\xdf\xd5]8\x80(@\xbc\xae\x8a|]\x8a(@\x85\xc3)\tm\xa4(@\x9b\xfd\x1b\x98\x17s)@\xcf\x91\xcd\xbfC\xce&@y\xf2c.\x98\xfa\'@\xbc\x12\xf23h\x9f&@q\xfa\x15K\xce\x8a\'@|\xd9\xb2\xf2\xe0|)@EU\x03\xbc\x8a\xcd(@\xcb\xe7\xe6\xe1*n(@\xd1\xe4|7\xb2Q&@\x8av\x86\x05b\xf4(@f\xdd\x87-\xa1C(@\xf1\x81*\xe1\xa5\xcb(@i\xee4R\xd7\x9b&@\x98\xa9=\x9c\x1e\xe6%@{\xae\xce\x11+\xf0%@)\xee&\xb5\xc6\x8f)@\x81\xf9\x05\x82@\x9a)@3A.\x0f\xb1\xdb(@\x8f\xbe\x06y\xdd\xb9(@\xb7%\x0b\x1fx\xbb(@\xb2\xf7\x93\xdf[\xad&@\x84\xd5\\\xc26\xa3)@>\x08\x0cY\x85\xcf(@\x15HT\xbfg\x8a)@\x13\xb7\x8f\xf3\xd9\xf9\'@\rQm~\xcc\x96)@\xdcggxX\xa1&@d=\xb5P\xb3\x8c)@r\xb4\xb5{&{(@\xbd\x88\x15\xb3\x1b\x18(@\x1b\xd9\x89=\x02\x1d(@[\xec%\xf6#\xc6(@\x17\xec\x1cXl\xcc(@|\xdd\x0b\x8e\xa3\x98(@YOC\xd8\x0b\t(@\x06\x82\xf1b\x98\xe1\'@\xbc\xcb\xa4>\xf7"&@%\xb2\x83\xf4\x92\xc0(@\x03^\xb7\xda\x02[(@*\xbez\xdb\xbdM(@\xfb\xc2\xc9IQ\x1e(@\xec\x1c\x1c\xbf\x9d\xaa(@\x1a\xb4\xfa\x82\x95N(@*m(&\xcbS(@\xe9\xe21\xfd\xb7\xf9(@?2(\x10\xd5\xe6&@\x82\xc3\x02u\x99\xec(@\xba6P\xea\x085(@"\xf1\xb8j\x0f)(@\xacK\x06\xe8r\xb3(@\xfb\xfd\'\xbd\x8da(@c@\xfd\x08\xab\xb1&@_\xe6\xe9\x9b\xbd\xc5&@6\nW\xa7`\x13(@\x0e\x1c:\xb9&\xaf(@9\xeb\xdb3-T(@;\xfe\xcbR\xea\xf0(@\xcde\xd5HKO(@\x80,\x9cG\n\x9a&@K>\xe8]\xd1\xd6\'@\xfb9\x11\x0e\xd8\x85\'@V\xde\x0e\x8a\x81p(@\xee\xa0\xc8q\x9e\xa4(@\xa1[\x90\x10)\xd8%@\xc0\x9dwM\xcd\xc5%@INc\x91\xb8\xb1&@ef\xdbv\x96S(@\xca\xe5\xe8\xfc\xb6\xe7&@\xd8a\xc5\xec\r\xee\'@\x0f\xe4[:r\xb1&@\xc3)\xa51q\xab(@\xd8\xb8&\xe6\x88\xd1%@\xa9\xc1\xc3Y\xbd\xa9(@N\x9e\xd7\xa0d\xb4)@\xac\xef\x83:\xc1\xed%@\xe3\x1a6\x9c\xd5\xfe%@$\xe8\xb1t\xdd\x82(@\xf8\x000q-\xf9(@\xf1,c\xa2uu(@\xb4d|\xc1\x1c(\'@*J\x82\x13\xb1\xd9&@\xf8\xf3xJ\x02\xa7(@\x92\xe1~"6v(@7g\xc9\xbc:\x9c(@\xe03\xcf\x7f\x1e\xaa&@\xdax\x85\xa7\xac\xf3%@}HZ\x13\xb4\xe6(@NK\xe2\xd9\xc3n(@,\xa9\xd4\x02\xd8\xeb&@\xec\xf9\xc5\xff\xf5\xc9(@9\xf2\x806\xd6\x03&@\xc1\r9\xd6\xdb\xcb(@\xd8\x1eh_\x1a\xc8(@\x10\xa4j\x05\xa4\xba&@\x96L\xbe\xa4I\xeb%@\x8f\xbe\x06y\xdd\xb9(@)\xbc\x12\xe2\xa1\x08&@\x14\x08WZ\x18\x9b&@\x9c\x1b}\xcb>c(@\xbef\xa1{\xf4\x0c&@]\xaf\xa7\xa7\xb2\xc6(@&WbM\xcd\xd1(@\xd1S \x8d\xd7Z(@\xc0\xebm\x9b\xf3\xc2(@U\xa8wt\x00\x1e&@05oza7(@!XU\x0e:#&@\xd1\xd7\xc2<\xaa8(@THh$l2(@\x82\x15\xc5\xab2S(@u\xdd5m\xcf>(@\x0cm\x9f\xc8\xd8\xd2(@\xbb\xce\xe2N<\xf5\'@\xe4\xd09\xd6X\xba&@T\x95\xc5\x17\xdc\x85)@\x8c|\xa5>\xcd\xb7&@\xf0\xf1\xceS\x96Q(@\x9c\xa7\x95\x02\xee\x98(@U\x1d<\xea\xe7\x08&@\x85\tO\x8e\x98\xa8(@\x0f\xf5\xbb\xfc/O(@\xee~\x89(\x95\xb4)@MK\xa0\x89\xd0\x1b(@\x04A;\x83#a(@4\xc9g\xf6\x18\x1c(@\xe5\x8dF.\x96\x03(@\x96\xcc\xbd\xb2\x8b6(@\xb4\xd2\xd1\xe3\x08.(@#\x87o\x88\xb2M(@2\x1b\xdf\x97e\x82)@+\xe0\xc6LU\x98)@"\xb2\x14\xaf\xc2\x8b)@\xa6\x08\xd2v\xdem)@\x8c\x94\x87\x14\xa9:(@+\xce\xc3\xc3O\xa3(@#\x02\rE\xdf\x1e(@\x1cCa\x15\xccg)@\x08h\xaa\xfb_s)@\xd1\x9a\xa4\x89\x1e\x95)@\xb0\xb8\x96k\xdc\xec%@\x1e\x1eq\xfb\nx\'@\x89[5\xcc\x8a\xf2&@\xf6\xea\xfb\xe3\xfdt(@\x19\xae\xf2U\xc1\xf8(@*p\x06\xa0\xfb\xc6(@:\xc5\x1e`\xadu(@\xd6x\xac\xc1\xda\xa9(@)E\xf6\xcf\xa6M(@\x9b\xda\x1cg\x1at(@3w;C\x1dd(@\x15\xa0f\xd5b\xf9(@\xd3+\xf1\xa3v\x00)@\xdb\x9cb\x14\x11\xf1(@\xdeS\xf3\x8e\xea\xb2(@\xf65^\xde\xb1\xc5%@\x8b\xa5\x00\x90\xb93(@N\xf3\x8c\x17v\xb6(@_v\x89\xbf\x97\xfe(@!&\xe6%\xbe\x97(@\xf0\x83\xea\xca\xdd\x9a\'@\x0b\xaf\x1aj\xcaF)@\xc6\xa4\x07\xc8\xd4\xef(@\xd7?\xa6KN\xe3\'@\xab\xa6\x90\x18\x99\xe9(@0\xefS\xd7\xf0\xf7(@\xbcvzTJ\x8a(@T\x06\xc6\xa2x\x11(@\xd1\xa7C\xf4 d)@\xb7\xfc\xdb\x88\xf7Z)@\xf8\xb8Id\xdc9)@\xab\x13\xce\xd7>\x05)@\x90\x8a\x06T\xc7\x08)@wyo\x93\x95B)@np8\xebj\x8b(@\xf9Q9\x0c2>)@\x1c\xbc\xe1\x97\xa0W(@\xc4\x13\xaa/\x10p&@\x19Ru6\x18})@\x97(<q\x04\x8a(@\x84!8gUf(@m%~\xb9\xb4\xee%@\xbb\x86r,\xd8\x15\'@\xef\xee\x00;X](@\xaa\xd4\x95\xe4\x0bN(@\xee\x8dXSl\xcf(@\xa4\x90\x1c\xad\xc5\x89(@&:U\xe1\x86\xfc(@-\xa2\xc0@\xe6\xd8&@NX\x1b\xffpo(@YA1IM\x8e(@?\xeb\xb9W\x13{(@\x88DV\xe9\x060(@\xeb{n\xef\x8b\x8e(@jAA\xab+b&@\xb6,\x88*\x81t(@I\xbb\xf4\x93\x15\xd8&@G\x88\x9b\x9c\xec\xa4(@\x92n\x8bPe^(@"\xa7\xc3\xa1~s(@Ev\xf0\xaf5X(@it\x99jl\x9f\'@\x16\x80\xd3\x87\xaaw(@\xf7{f\xbfk\xa6(@u\xfd\xdae\xc7\xb0(@\x9d}D,0m(@\xe4S2\x1c\xa1\xae\'@\xa6QN\xe9\xa5\xee\'@\xfc\x16\x80\xba\xd4a(@\x95\xf4\x8e\xc1/\xdc(@\xdc\x98b\xbc\xe9\x0f\'@\xf1j\x9c\xcd,x(@\xdbht\xc7\x80\xad&@\xcf\xf0@~\x9e\xed)@\x07~\x98\x94\xfcP&@\r\xed\x17\xba\x81\x80(@p5\xbds\xbb\xaa&@p\xbdb\xfc\t\n\'@0\xb5i\x1aM\xe8%@#\xf0v\xcf\x8c\xac(@\xb2\x10\xe0L.\x86(@\xfb\xe2Oc3j(@b\x81\xb5\xdf\xb9L(@`\xd1\xca\xf0\x8ci(@\xba\xa9\xb1\xa1\xde\xd3(@\x06s\xd2\xa8\xf8@\'@\xbf\xe2\x84\x8f\x1c\xa1&@\x08\x03\x95Rg\xaa(@\xfb]0\x01\xede(@1\xb1~C\xc4\')@@\xc4\xd4\x1bZ\xf4(@\x17}\xe2\xceF\x83(@\xf6\xad^\xe6\xf2\xe0\'@H8hau\xd6%@\xa3?\xe0\x9edu(@\xfd\xbb\x12.\xe7\xfc&@\x9f\x94\x065mQ(@&\xd5EV\xf4z(@\xa5\x95\xc6E\xa5\xd8\'@i\xd3B\xb9J~(@\x85\x8e-!G\x04&@(\xec\xb1\x82&\xa2)@\x7f\xab\x9dSS\x13\'@\xd2\x0b\xaa:\xeb\x00\'@\xca\x90\xd7W\xd5\xb3(@Z\x15\x94\xb9\xbc (@\x90\xab\xa0[-\x8d(@\xf5\xad\x87\x87\xb2\x91(@\x03\x98\xaeJ\x85P(@\xa7\xa2\x07j\x06\x8c(@\x1a\x10\xe0\xe3c\x15&@\xc1ce~\xa6\xac(@\xc0\x8cM\x03\x97\x92(@\xb3\x03.Y1t)@\xf3J\x1b\xe9:^(@n`\xfd\x19)e(@\x01\xc2\x15?\x12\x0e(@$p\x8a\xc8YY(@\x98m\xaf\xa3^\xcc(@\x0b\xefJoA\xb1&@{L\xe5i\xa2\xd2%@\xb3\\Ep\xa9\x9b(@\xbb\xfb\x07\xda\x19:(@vQ\x91\x87\x8a\x80(@\x16\x7f\xac\x9e\xe9\xd2&@\xed\x9a!\x8b\xb8y(@\xce\x89Q\xa5}\xfc%@\xf8u`\xe5\xde\xf4\'@\x85;V9\n\xa1(@\xe1v\x1d\xd8\xdcl(@\xed^#\xa8]\x19(@\xbei\xeb\xc2o\xeb%@k\x1a\xa4\xbe\xbft(@\x16\x80\xa5\x84\xb8.(@\xf2\xb0,A@\xe9\'@LzE\xc2N\x89(@\x03\xce`M\x98\xed\'@1\xf7\xa0\x11\xe8\xd1%@\x83\x0c\xa3Opg(@\xc9\xac\xea\xe2\x99\x0f\'@"\xf8E\xdc\xf7\x13\'@\xe8\xc4\x7f`qz(@\xbaAD s\xc5%@\x11\x9f\xc9\x9f\r\x14\'@\xaa\xc7\x1e\xe7D\x8f(@\xb8\x8eO\x8b\x96/(@\xcb\x82\x0bC\xcf\xd0&@\x19\xec_\xd9\xa1\x84)@\x14)\x8e\xcb\x08\xf8\'@\x8a\xf5\xadq\xd8\x00(@\x92Z\xe3\x91@](@\x82\x15U3\xe1e(@k-\xd59\xa5b(@\xda\xf2\xaa8H\xfc%@\xee\x0c7\x88N\x93(@\xdck\xdcz\x90S(@\xc3\xa2\x81i8\x18&@\x8c\x00a\x95\x99\x1c&@\xb2\x12\xc2\x89\xd1\x8e(@\xecW\xb5\x8b2R(@\x00\xfe\x9c\xd0\x9a\xd4%@7\t\xfd\xbe:\xdc(@\xe2/\xa6\xf4\xc9~(@\xda\xccO\'y\x98(@\xdf\x05\x1bX\xcf\xef&@\xe8\\8\xeaN\xa2(@;\xefa\xfela(@8\xec\xb6\xad\x04\xdb%@\xe9\x86\xdcq\r\x9b(@\x9e\x83mG\r\xfc%@r\xaf\xab\xc0\x93\xe6(@w\xb0g\xb9\x1cW&@!\xbci\x85\xb7\x97&@\xc3\xf6\x91\x89?\x01&@\x04S\\D\xeb|(@\xccE\xed\xa19\xa6&@\xf7\x84\x0f\xcc"\xc9(@*\xcc&\x9a\xc5\xe3%@\x997j\x93g\xc9(@\xcf\xfa\xde\xf6I\xde(@)\xbc\x12\xe2\xa1\x08&@XC.CQ\x9a&@m%\xc6\xef?\xde%@\x8c(\x02\xa9C\xf5%@\xcd\x9c\xb1\x1ct\x06&@"\xfa\xa2h3\xc6(@\xc0\xebm\x9b\xf3\xc2(@^i\xc7\x7f\x978(@\xf8K^\xa8\xda3(@\x19\xe8o\x03\x83\xf8\'@\xf9\x85\xd8\x08\x93t)@\x08\xef\xceC\x97{)@3\x8c\xc0hs\x97)@\x83\xfbg\xaab\x8c)@l\x89\xc6\x88C\xc5&@Z\xe3\xec\x9d\xb8U(@rR\xe3{\xc3\'(@.[\xbf\xach\xe6(@Bj\x05\r\xce\xa7(@\x8c\xb0\xbes\xdc\x1f(@XY\x05\x00\xd1_(@\xa8\xcb>]|\xa2\'@\x91\xb1\x15lt\x1d(@\xce\xb1\xd7\xa6\x8f\xfa\'@"Z\x07\xe2Mt)@\xd7\xa5\xfe\xe1\xca\x14(@C\xea\xff\xb1sL(@\x1b\x01\xbc\xb8A.(@8\xb6\x1b\xfaG#(@\xf7\xd0m\x7f\xea\xf1\'@\x03%?\x9dN\x82)@iE\x1c\x0c\xfdn)@uf\x94\xa2T:(@\xc6\xeaQ\xa1\x8a\x8d)@!\xfa=\x8a\t\xca&@S\xfe4\xc4\xd6\x9e)@\n\x15\xa5_\xb2&(@\x056\xd7\xc5x\x1e(@%c\x06\xeaY\xab)@\xe7\x87\x05\x04F\x95)@\xbe\xd89-\x17V(@%Y\x07QTw(@w\xaf\x9c\xcf\xc5\xb8)@Z\xe3 j\xb3X(@\x848\x9f%o\xe0&@9\x07s~\x14L(@\xffy\x98`8\xf9(@\x8c-\xe2q\xf8;(@\x86\xa93\x89 \xa0\'@V\xc0\xb0}\xf6\x00)@/\xe3]\xfb:\xf3(@]I\xd8\xfe,\x9c(@\x99_\x06\xe9\xb6\xff(@\x9f*\x06K~\xec(@\x83\x86\xd4\xec\x9e5(@\x13\xd15\x1b/\x15)@%w\xf0\xec\xb8\x98\'@\xc64Wz\x00\x95(@\xec\xdej\xf9\x83\xe9(@Z_\xc8\x7f\x97])@\x83\xe2\x8bV\x18X)@\xbc&\x88\x0e\xf0\r)@QP\xe7\xc5\xfb\xf7(@\x1d_(\x17\xad\xc5&@S\'\x163\xd4c)@\xfc\x02t\x1c=\x02\'@\xc2\xdb3\xc9[;)@\xac3\xf2\x97kP(@<\xa8;\xe1\xb1\x08)@\xfa\xaa+J\x14C)@\x01\x0f\xf1\x1e\x186)@\x81@\xd6\x15\xa7\x18)@\xec\x96\x03s\xaf\xc1(@\xd8\x02\x829A}(@,\x07\xaf\xdb\x10\x05\'@\x9c\'Ec\xe1o&@^\x1d\x1b\xbcm\x8e(@\xf2\x84\xec\xd3!F(@\xcd!jX|\xbc(@r;D\xd5\xc2\x85(@\xd0\t~\ru\xa5&@\xfbg~\xd9\xf4X)@+,\x85\x99\x11](@\x7f\x1c<\xd2qM(@t\xbd\xe6\xbfwa&@\xb2ij\xf0\x87n(@\xab?\x9f-BQ(@R\x08\xd6+S\xdf&@\r\xc4\xbf\xc5^&(@\xb6\x0e\xdb\xc8\xc2y(@\x9b\x89v\x1f\xcf2(@\x98T\xaa\xa8_\x16)@]\x9cKu\xee\x88(@\x8a`u\x90\xcd\\&@\xb6\x8f\xda\x95]u(@(E\x8c\x0668)@\xacz\xb5\x00-\x92(@U\xd3\xc4yGl(@\xa7\xe0z\xbf\xd6\xa7(@@\x8c\x16\x8avy(@\x8f\x0b\x1bO\xe1\x07\'@\x83\xf19\xff\xca\xb4&@\xf01\xbd\xc5\xfa\xa9&@u\xe8\x84\x81?\n\'@M\xab\x11/\xdf\xa8&@\xda\x15\x8c\xc9&\xa6(@-\x8c\xc6u\xdb\x1c\'@\xa3\x87\xc5\xf5[\xa9&@D \xc2_\xe4\xab(@\x94O\x0e\xfe#\xec(@+\xc1b\xber\xe5(@\xde\x1e/\xaa\xddk(@o\x97\xe8+\x07\xa0&@\x83\x82\xdb\x88_\x03(@^XN.\xa1\x86(@\xc8\x91\xe2JNK&@\x03Z>2\xb0k(@\xc4\xb2\x1a\x00d\x91(@\\\x8e\x93\xda\x96b(@d*\x13\xfb\x15\xe7\'@\x9b\x93\x1e\xf2.\xe9%@N\t\x81\xdd&u(@C\x04\x02"\xcc\xa5(@\x90LX\xed\x94\xc4%@\x1a\x0eH4\x1f\xe5\'@\xcd3\xf7\xec\xaep(@V\x0b\xe4\xc7\x97g(@l\\\xf9\xd6p\xd5%@\x1f\xf1\xc2\xbe\xb8w(@\x86\xd3\xb7\xe1j{(@\xbe\xa6\x93\xfeH\x14\'@\xb9m\x18O\x1f/(@\x84\x1a!:h](@\x12\xeb\x0f\xbc\xd5f(@\xd0l%G\xa9\xaa(@\x06$\x9ct]\x93(@H\xab\xec"\'^(@\x9f\xd8\xe5\xf5C\x9e(@\x0cp\xa3\x124[(@\xec\xab=\xff\xae-&@\xff\xc7Zf\xb7}(@1\x98\x93\x9eJ\x9f(@Vo\r\x13A\x07&@!@\xd6\xa5b\n(@\x9c`\xeb\xe7I\xf1%@0\x9c-q\x00\xe3(@\x9b\xd2\xc0/\xfcW&@\xa7\x1a\xfc\xd8\xf3|(@\xbf\x7f\x02\xdc\xa2\x04&@\xc1\x7f\xa7\x88\x1c\xd5(@\r;\x17\x18\xbc\xc8(@\x13\xca\x0f\x90M\x9a&@\xf8Y8\xe0\x141(@\xd6d\xe9\x1a\xbb\xff%@$N\xa4\xee\x9br)@\x15\xd4\xae\r\x14\xec(@\'\xe38\xa17\n&@ I\xbf\xed\xcc\xc5(@\xefZ\xac\x1aYZ(@\xc9\x03\xa2\t\xf9\x7f&@\xc2\xcc\xa4\xef\x88\x97(@\xc0\xa2\xa3miQ(@iu\xf4\xf5\xef\xea&@\x98\x94\xbf\xa1\xdfP(@\x9b\xf6\x83\xbc\x9b\\(@_\xf8\xc6\xe7\xeb\xa0\'@\x12Y\x17x\xafb)@y\x85\xf8O)\x1a(@\x868!K=\xf9\'@\x8b\x99\x7fs\xc2o&@S\xe1\x83:!p\'@\xf5\x80ECZ\x16(@\xbe\xdf\x8a\xbb\xeeu&@\x9f8B\x9a\xf7K(@\xe4\x8a\xd2\xee\x13"(@\x1c\xec\xe2\x17\x05R(@\xa7\t\xa06Gh)@ \xad\xe0\xd9#\x9e)@^\xcc\xf954\x94)@x\xfd\xc5\x08\\\xc3(@\xca\x0b&tm\x81(@\x8c%\xf9E\xb0\xc3(@\xde\x18\x0f\x14\xde\xde&@>g\xbf\x9dGi(@S\xc6\x116#K(@\'y\x02\x10\xbf\x90&@W\x03\xda\x84\xf8\xf9(@\xf0e\xb8\xc4\xeb4(@\xde\xeb\xd8o\x12\xfc(@\xca\xf6.\x94\x14L)@T\x9b\xb5\x92\xa9\x93(@zBX\x13\x918)@5\xfd\xd1\xfd\'\x8a(@\xf3h\x8fIO\x01\'@\xe1\x85\x1e*\xd5A)@\xd6J\xc1o@2)@k#\xa8\xf6I~(@\xd3\xc4hc\xe8V(@0%\xd2\xe2W\xe8(@*M\x1f\xdf\xd5\x1d\'@M\xf4\xe8v\xde\x8a(@=\xb5\xe4^\xb3B(@[\x85\x15}\xca\xc2&@\xd8\x0b\xd4\xb79^(@\xf1\xb15\x98\xd6M(@D\x0b.\xd7\xc6\x9b&@T<\x17\xa5/\xd7(@\x03\xe1\x9a\x8b\n\xa9&@\xf2\xc4L\x8b\xd27(@\xe1\xaa/\xe9u\xbe(@\x96\xc65y\xfe|&@\x07\x963\xd7\xe9\xa9(@&\xdd\r\xd2i\xa9&@\x1f\x0e\xd7\x0e\xab\xde&@\x03Ng\xfe\xcf\xdb&@?\x85\xeb\x93\x8di(@B\x13X\xbf\x18b(@s\xe8\xcaR\x85g(@\x87\x9b\x00\xfb3\x8d(@.\x88W\xfa\x06\xe3(@:\xc4\x00\'>>(@\xb0\x93i\xfb\x87e(@N\x1f\xe9\xb1j\r)@\xc8)\x8ds\xc6T(@X\xd6z\xddC`&@/\x9fn\xc6\xebu)@\xc6\x04\x83\x96\xad\x19\'@\x97\x07\x99Xh\x7f(@\x1c\xac\n\xfdH\xf4%@\xceg6\xd4\xe6\xa5&@f\xd6\x90"L\x9c&@M\xf6k#\xa6\xc1&@\x82\x8f\xb7\xffcT(@\xf0v\x15\xbb\xde\xee&@B\xf4\xa9\xaf\xac\xbb%@\xc3\x92Z\xedVX(@a\xa7\xcfp\x97{)@\x97\x81I^[d)@\x9b\x98dYm\xc7%@\xd8\xe2\xd1\x9a\x15%(@\xc9A\xd2\x83,\xb5&@\x19^\x98\x88#g)@}\xdfP\xd3\x9f\\&@\xd9\xd9jCF\xdb&@\xf4\xe1\xd3\xaa\xd5\xb7(@\x86\xc83@\xb5\xf1\'@j\x91W\xfa\x12\x84&@ \x15-\xef<\xf4&@\x98|\xd0\x81\xb4\xab(@\x1as\xd0;\x8c\x85(@*/O\x08\x0ew(@\x8b\x86\xe5kc\x02(@\xa5u\xe7\x86p\x0c\'@\xc84*\xd0\xdd\xb6(@3\x9fvq\n[(@\xd5\xd6\xf7\x1e\xb5\x8e(@q\x99\xfax+Z(@e\xcb\xf5C,,&@\xd7\x15\xd7\xefH|(@$\xdd.\xe1@\xe6(@ \xc7\x85-\xd6\\(@\x1cd>$\xb0\xf3(@\x1c*\x0c\xa3\xdc\xd0(@\xc4\xdc\xbeX\x17\xf1%@\xb8\xe8\x82\xfdx|(@\xb4E\xb01\x0c;(@\xf6\xedY\x99\x98\xd9(@Y\xe6N4\xa8\xc9(@\xb39\xbe\x88\xf0\xe1(@n\xa8\xe3\x9e\xd5\xd4\'@\xd3\x11\x9e\x86\xd7\x93(@\xe4\x05\xe3\xbd\x05x(@\xa1\xb7\x08\xbb<\x19(@\xb8\xf6}]\x1a6(@\xa0\xd7N\xb5\x0c\xca&@\xef\xaf\xddp\xe7\x92(@j\'\xead\xaa\xce&@L\x1c\xe5h\xdbl)@\xde\xa4\x12\xda1\x96(@J\xdao\xeb9`(@\x9a\x9bk`bP(@\x1b\xc3{_>\xe9&@\x7f\xaa%r\xb2S(@\xa9H\xed\x80\xb7\\(@\x9e\xf6Nk\x9bk)@\xb8A\xc0\xa5\xad_)@\x80H\x0f\xefc*(@\xb3\xb9\xe6\xd3x6(@]\x92\x19\xa4\xa3\xa6&@\xbfCbuV\x81&@\xa1yU\xc8\x15\xa7&@\xc0\xefU3w\xb0&@\xb1\x89\xc2|\x16\n\'@`\xcc\x1d\xac*\xda&@\xa9,SP\xe8\xa1(@\x13~\xcf\xf8\xfbw(@\xf3\x86\x97i\x154(@\x06\xd4\x9e\xc5|\xbf(@\xcaJ\x88@\xc4\x97\'@\xd1\xad_\xae\xcfg(@o\xd1)\xff\x887(@3\xed\x0f\xfe\x16J(@\xc1\x90\xd4\xf3\xc4\x82&@\x11\xc3C\x8f\x0b\x1b\'@\x96\xe7_\xd2\xa7\\(@]\x9c;>\nU)@K\xfaU\xde\xcfZ)@\x9e\xd2\xfbQ7\xe7(@\xd1A\xd6\t\\K(@\xef\x1em\xe9\x0b\x1c\'@\x9c\x02\xd0{\x11V(@\xa9@\xa0bs}(@"\xe79iN\x17)@\xb5P\x06R\x84\xff&@\x072Q>\xf5F(@\x88\r$^\x01\x00\'@5\x0c\x9c\xcc0q(@e\x1400\x01\xa1&@\x95\x9a\x7fr\xd3\xda(@\xc5\xe8\x8e\xbeE\xc0&@\xc3b(DI\xed(@r\x8f\xfc\x05\xe7\x0c)@\xe6\xec\xb1"J\xf5\'@\x1fa\xf5\x03\xdb\xf9(@\x13\xb3\x07\xb1\xd7\xa1\'@X\xc7\x03\x92l3(@\x8c\xc3\xda\xf2\t=(@\xbedg\x9a\xc6\x97(@Q\xd9\x1e\xfb\x86\x14(@\x08\xd1e\x1b\xa0\xed(@\xf5\xe6#N\x89\xf5(@\xb8\xf3\xc72:\x9c\'@\x1c%|\xbd\xe8t(@\x02\xcfk\x8d>K(@\xd5\x0e\xf9\xee\xd4\x90&@\xd1\xa1W\x15\xaa\x9b\'@\xb6\xe0\xb0Zyb(@\x05Y\x7f\xed\x07t(@i\xc2(\xb4\xa9\xad\'@\n\x90O\xc1\xca~(@\x18\xf7E\x1c8R(@\xfb\x8b\xaaw\xab%(@\xabOl\xdd\xd7:&@\xf7\x17`?\xf8\xf2\'@rV\n\x9c\xf4c)@y\x88\xb41*\x13(@s\x91\x83A\xeb&(@S/\x86+\xad\xeb\'@\xaa\xbe\x1a\xcba\xe3&@\xbb\xa414\xe9N(@<\xb6\xe7\x0c\xd1\x07(@\xcf\x04Q\xae\xd3\x19(@\xbe\x91\x10\xef\xdb\xda&@\xdce\xf3\xa8\xe4\xf4&@\x83ZZ \xfb\xa1(@\x8f\x92\\N\xf9[&@3\t\x988\x8e[&@)\x80oR\xf6\xe8(@\x99\xa5_\x8f#\xf9(@e\xf5\xfb\x96M\x98\'@\x05\xb4q\x94\x1e\x8c(@\xd6\xfb\x16\xbb{\xb2&@\x95\xce\xb3\xe1\xe4?)@\xf8\xb9z\x1d\xdeH)@\xa4\x8a\xd3\xd8\x1e\xa3&@\xe4A\x1f\xf1P;(@\xe6\xd2\xd8\xe29C(@e\x07\xb3P?U(@z\x13\xb7\x8b\x18k(@\x00n8\xab\xd2T)@.Vr\xdaH]&@\xab\x13\xb9\xdf6t&@\xf4\t\xe7\x81KR&@\xfa\xff\x0c\xc5\x8fs)@1\xa7\x9b\x03\x1b\xd5&@\xbaAK\x87\x10\xfa&@\xdf\xda\x08H\xe9\xe1(@2\xbc\x03\xbf\xfb\xe5%@\x17\xee\xc1\'u\xac(@V\xa0\xd6m\xd4x(@\xfd\x7fr\xac^\xfd\'@\xdf\xec\xb00!\xb9(@\xad\xcc\xb6\x9d<\n\'@\x0e\x86\xffR\xd1\\(@_\xc5\xfb\xa8\xca\xf2\'@{\xfcXb\x11\xe3%@v\x9d\xde\x02\xaf\xf2%@\xb5\xdd0 \xe5\x8f(@IbV"\xe8\xa0(@\xa0\xc7\x8b\xd5\xed{(@\xe9\xa9\x83\xce\x8b\xa3(@\xb0\x88\xce\xb6A\x07)@\x9b;\x96\xa4-\xfc%@2\xadN\xa4\xbc\xd1(@O\xf5\x90*r*(@\xde\xc1 mI~(@\x1c\x98/\xe53\xe0&@w\x95\xcd\xd5\xcb\xfa%@\x82|\xa2E\x0c\x98&@\x85\xb6\x86\x00\xb0\xa5&@\xe0\x84\xa2\xee\xa3\xfa(@\xfc\x16]O\xe9\x92(@g\x0e\x07\x94\xebX(@k5\x97\x17>l(@\x9b\x08\xfe(P\x13(@\xdav2\xca\x8fY)@b\xd82\x9e\xb2S(@\xd5\x9d\xfb\xcb\xe6`)@W(\xf6M\xe0S)@\x807\xcb\xb3!\xfa\'@\xab>\xa11\x8em&@\xea:6o\x9a\xdc&@\x17Rs\xb8\x01\xf6\'@\x8b\xdaf\x93\x1ce)@\xb33\xdbxGO(@\xc0\x87\xea~\x05\x80(@E\x18\x9b\x1d\xb0\xaf\'@\xd6\xff+\xf9\xd9w(@\xabd\xbb\xe0\xc8b(@B\x9fS#\xb1\xcc\'@\xdc\x08\xba\xedSJ(@\xad\x18\xad\xe9\x95w(@[%\xe7\xc2\xea\xf8(@(\x908c\xb1<(@\xd7\xeb\n\xbfO\x8b&@\x0c\x077\xa7(\xa0\'@\xc8\x02X\x85\xbb\x96\'@\xc3\x04\xa3\x18+P(@{\xf4\xe9\xd3\xed\x9e&@\xd1\xab\x87\x07\xb8\xed(@\x98\x99oz\xb2\xa1&@\x18\xef\xaa\x13\\S(@.\xa7&\xa6\xa7\x88(@\x0bHgq\x1cC(@\xbd\xe3\xc4\x04\xe0\xe9(@\xe1\x91S\x13\xadT)@\xddT\r\xdd\xef\x19\'@{\x967\xe8\x02\x84&@\xb7\x01\xe2\x87*8(@\x83C\xd2\xe0\x06\x0e)@\xa5*\xe0Z]\xc2(@\xbf]\xcc^\x186(@\x92\x81l\x95\x1d"\'@\x07\xee\x03]5\xa5(@{\x82\xbd\xe0Tw(@\x10@}\x9c\x17\n\'@s\xd1\'<\xee0\'@\xa1\xaa\x14\xb4\x16\xdc&@\x95o\xee\xe0\x05\xb2&@r-\x9a];\x0c\'@v\xfc\x04\x05\xc6\x02(@\xf5\xc2y\x96Q\xf4\'@\xb2\xbf\x80\xf9\x8d\xd3%@m6\x9d2)b&@\xac\xf3\x03\t\xc1T&@atw.\x0bT&@\xb8\x92^r\xea\xdc\'@\x8dV?m\xc6\x9a\'@\x03%\xfc~\xb3\xd5&@n\x15z/!&(@5\xea\xd2\x8cm:(@H\x7f\xa9\x00\x12\x03(@\xe1\xd6@\x98<\xc6%@^\xc0\xf2\xd3\xb5\xa8(@j\xce\x91A\xf6\x8b(@\xcdX=\xfa\xd1\xe3(@\x95\x0e\xf7\x87Z\xe4(@\xb47\xce\xbc>\x05&@\x99\xca`\x0eI\xfc\'@U\x80i\xcf,\x8d(@\xba\x80\x81\xfa\x94\'(@\x88\x891\xeb\x05\xee%@e\xedl\x82\\J\'@\xf4F\xf3\xe5\xb8\x00&@\xee\xc6\x04\xa3\x83\xf3(@\x1a\xa7d\xa0\x83h\'@\xb7%I\x13hW\'@F\xe1\xc8\'\xb2\x03)@z\x93\xbb\x9c\xba\xec(@B9\xc6c\x82\xdb(@\xc4\xaa\xdcT@\xf8%@*X\xad;\xfe\xf2(@\xe8M-R\xc2\xf8\'@\x13h\xbb=\x1f\xf6(@\x83\x07\xe4\xbf\xfe\x8e(@\xa74\xeda\xe3\x08)@G\xe8g/pV(@3%i\x11+4(@P\x7f\xf5\xc5\xe8S(@l\xce~\xf3\xfa_(@I\x86\xb0|\xdcN(@\x86\xfaDZI\xd9&@\x941\xcb\x87\xdch(@\x8a\xff\x1e\x1e\xd0V(@\x80\xa5\x01fQ\xb4&@\x051\x1e\x0e \xf5\'@mg\xb7j\xe66(@\xcc\xf1QG\xe1\xdc&@\'\x06\xb8A\x93\xee\'@`\x9fu\x90f\xb7\'@B\x97\x97\xd1\xef\xc3&@\xc3\\\xebK~I&@\xa5\xb2\xf6\x0bUN(@;\xd1v\xd7M\xc0\'@\x0f\xbazJ\xbfw(@hd\xf2d;\xab\'@\xc3\x89Q\x1a\xa8\xbd(@3_S\xf7Q\xa4(@\xfb\xc9\x96\xf9\xc0\xc6\'@I\xb7\x1e\xa0\x90S&@?\xb4\xb1\x1dV\xfe&@\xdf\x8cd\x9c\xe7\x86(@\xf6%\xf0S\xd9u(@\xd67\x1b\x01\xd2\x12(@Or\x04M\x8f\x7f\'@\x82\\\xbc0P\x91(@\xf2<\xf8W\\\xb0&@\x9b#\xb6\xc8\xa5J(@\xd8\xdc\xcep\xad\xb3&@\xac\xb5\xad\xf0\x9e\xbc&@S\xc8d\xa5{\xa0&@*\xc2_\x0bpq(@w\x1b\x8b?\xde\xfd&@\xb7\xdb\x98O\x8e\x98&@[\xcc\x93g\xe6L(@a\x10\x8d;\x83\x81(@\xe0\xbe\xe4\xf7\x11?(@\xaf\xb8\x9d\x89~}&@\xbc~<\x8a\x98+(@\xf3\xf8\xe2\xb2B\xc0&@.$./\xf1\x98&@\xabw\xd1L\xa2](@\xd8\xe4\xb9/{\xcc&@):VEn^&@\x85\x91\xeb\x9f\xa6M&@\xfe\x0f\x80\x1dH\xe9&@\x1e\x1d\xdd\x89\xd6#(@\xe6\x0c\xdf\xe5\xa6l&@'
p16
tp17
bg3
(g4
(I0
tp18
g6
tp19
Rp20
(I1
(I992
tp21
g13
I00
S'\xb1\xec z\xa6\xdeS@\']\xbff\xbd\xdcS@\xf0\x07\xfb\x83\xf6\xcfS@"\x98V}\xd9\xcfS@h\xe3\x0b\x99o\xdeS@\x0b\xd0\x85\x06\x12\xdeS@\xe9 \xffE\x17\xdfS@x"\xf0\xd6\x7f\xdcS@\x9c\x17|\xcd\xd9\xdaS@\xc6n\xcde\xce\xdeS@\xcar\xdd\x04+\xddS@\x05\xf8\xf6\xa9\xe2\xdeS@\xceo\xe4\xd74\xd0S@\x83\xe3\x18I\x8a\xdeS@\xd1\xb49\x1e\xf2\xddS@\xb4=q~\x07\xd3S@#z\xdcV\xf6\xddS@"\xe7\x0f\xddR\xd0S@*\xdb;B\xdc\xdbS@\x99\xac\xf7A\x8f\xdeS@\x91\xa0tG\x89\xdbS@\x91\x80$\xb4\xf5\xd9S@\xa7\xd5-\xf3;\xd0S@\xf6\x1a\x0c\tt\xd0S@\xaf\x060\xc4\xe3\xddS@\xa5\xe6\xe84\xbb\xddS@X\x8a\xed\xd6\xc5\xcfS@\xae9+\x9bX\xdbS@8\xc2\xf6\xb79\xd0S@{\x16\x08\xad\xc7\xceS@\xd6d\xee`\xf7\xcdS@%\x8ef2|\xcdS@\t\xcd\x94\xcbp\xdfS@8\xdb\xbbn\x1b\xdeS@\x1fv\x95\xf5G\xddS@Z\xa0 \x98\xda\xd9S@}3\x95J\x19\xdeS@\x94\x8dK+\xa7\xd9S@\xc6\x87&i\xf7\xd0S@o\x8aA\r\xb8\xdbS@\xa4\xa4\xacL\x9a\xcfS@\xb9\xa3k\xbf\x82\xcdS@\x97\xe4\xc6\xd7\x8e\xddS@J\nk\xaar\xd6S@}\xd5\xbdP\x82\xddS@\xa2\xe9\xc7\x8a\xf6\xdcS@w\xe6\xcfG\xd7\xdcS@\xffDbq\xf4\xd0S@9\x12\xe1>\x89\xdcS@\x14apHb\xcdS@\xc9\x14z\x994\xd1S@\x08\xb2\r\x1a?\xddS@\x16\x99\x0bOJ\xddS@\xd1}\xcc-\xcb\xdcS@\x9e\xfdK\xb2D\xd2S@\xd4\x03\x86ly\xddS@\xca\x903\x8ez\xd2S@\xc4O"\xaf\x16\xcfS@\xbd\xc8\x10D\xec\xdcS@\xff\xe7&\xbc\xed\xd0S@\x9e\xb2]\xa3Q\xd2S@\r\x04\x88\x98\xac\xd2S@\x8e\xddB\x85V\xdeS@\xae\xf05\xff\xc6\xdcS@\xc0\x97\xfeP\xd8\xd6S@\xb8.>\xf11\xd2S@\x96\xe2\t\x10A\xd1S@\xf1\xf3`\xd2\xa4\xdcS@\xe2gB\xb9j\xd2S@\xdc*\x9f\x861\xdaS@;\x95]\xc5\xa0\xcfS@!J\xdb$\xce\xd2S@}\xc3\x88\xa0\xa4\xdcS@\xc4!D\xa0\xe2\xd2S@]\x9d\x1f\xb5F\xd2S@\xbad\xf7\xb3}\xd2S@\x1c\xb7]\xc5\x83\xcfS@\x83\xbc\xeb\xa2\xe8\xd1S@se+&\x7f\xd2S@\x14\x98=Yc\xdcS@p/`ZB\xdcS@)\xe69\x87\xce\xd9S@\x8e\xf9X\x87\x9a\xcfS@o\x97W\xf0k\xcfS@\xc4\xe9\x92\x98\xa9\xdcS@\x0cR\xa6\xc2\x81\xdcS@p\xbb\xc3\xf3\x91\xdcS@\xbf\x82Bo)\xdcS@\xfd\x06C\xe9\xc4\xccS@w<)\x92\xad\xd2S@\x98\x15E\x16\'\xd3S@\xdb:\xd4,\x8e\xd0S@\xe4\x0b\x9d\xb7\xe9\xd2S@\xd0_\xe8N:\xd2S@\xcd\x02\x17_\x9b\xd0S@s\xc4\xaf\xf0\x89\xcfS@\x89U\xd2Uw\xcfS@x\xf6\xf5\xf1\n\xdcS@|\xb2\x8e\xcc\x07\xd9S@d\xa2\x14\xf7\xb7\xd1S@\xc3(\xb7\x89\x84\xd2S@\x0bNd\x81\xe5\xd0S@ 9\xded\x19\xd0S@"\x88\xd1"\xb7\xcfS@\x84@y=\x95\xdaS@\xcc\x86.\xdfQ\xd3S@X\x8f\xe8m\xb4\xdcS@\xf3\xd5\x9a=\xa0\xdaS@2u5*\x81\xdaS@I\xf0!l\xf8\xdbS@Hf~\xcaY\xdaS@\xd7e\x10\xb37\xdaS@\x95\xca\n\xd9\x84\xd9S@\x12\xc1\x92\x0c\xc5\xceS@\xb73\x9c\np\xd9S@W\x90\xb9\xd6\x1f\xdaS@\x95\xf8\xa3n\xd5\xcfS@%\x0cE\x01X\xccS@\xb2<P\xe9\xf1\xd2S@\xaa\xe7S] \xdaS@D7\xdbn\x93\xdbS@\xb2H\x19\xb4\x0e\xcfS@!\x1f-\x0f\xb6\xd9S@T\xc4\xaaE\x9f\xd9S@\xf7o\x89\xa7\xb9\xd3S@"TP\x9fV\xcbS@\x94\xf9\n\x1c\xce\xd4S@\xbc\x04\x80\xed\x1f\xd4S@rC\xb3km\xd9S@\x87\xe0\xc5\x0c\xec\xd9S@[\t\xc0x\x0b\xcfS@\xbe\x02i\xa6\xcf\xdaS@~m\xca\x08A\xd9S@!\xc1\xc6\x11E\xd9S@\x17\x04\xf9NV\xd9S@\x01\x86\x1b\xfc\x8f\xdaS@#\x06\x17\xeb\x0e\xccS@H\x8a\xe0\x0c+\xd8S@\n,\x07\xf8\xd7\xd5S@H\x85\xb7\x1d\xfa\xd1S@\xa4\x1c\x96Tn\xdaS@G\'\xfa\xa8Z\xd9S@\xa7\x8fU\xbc\x84\xd8S@W1\x13\x03\x1c\xcbS@+\x9c\xdaf6\xd9S@k\x06\xaa0\x1b\xd8S@\xa5P\x96\x04\xd1\xd8S@Q9\x1cj%\xd5S@q\xc7\xb4M\xdc\xd3S@\xbf\t\xb1\xae\xe1\xd3S@s\x81\x00\x1b\x95\xd5S@Z\x10\x02\xe4\xbd\xd5S@\\gG!B\xcfS@M\xfb\xe4@:\xd8S@Fex\xfb\r\xcfS@y\\\xa3\x07\x98\xcbS@\x97\x85*\x0f\x9d\xd9S@l\',\x8eP\xd8S@\x87\xab/^\xb1\xd5S@\xd65\x8f\x98\xde\xd6S@3\xe2\x89\'\xdd\xd5S@a\xa36\x948\xd4S@\xff\x12\xbe\x9b\xd9\xd5S@\xdaG\xe5\xa3B\xd7S@\xa6`\x9d\x83\x95\xd6S@1\xc2$\x00\x85\xd6S@\xb4\xad\xae\xff\x89\xd7S@\xc4.b\xc9\x87\xd7S@\x13t\xc9\xde4\xd7S@\xd0\x8d\xb3\xc8K\xd6S@\xb8\xfc\x9an*\xccS@\xae7\xdd;\xfa\xd2S@\xff*F$P\xd7S@\x0f\xcf\xe5\xa5\xac\xd6S@\x9ar\xb77\x01\xd4S@\xdd\xb5G\x8f=\xd6S@@z\xe5\x9d\xc1\xceS@\x85%\x85\x1b\x1b\xd4S@\x04\xabE\xe4>\xd6S@f\x93S\x8b@\xceS@\x83\xbf\xad\xf4\xc5\xd3S@\xdb\x95\x82\xb7\x07\xcfS@\x9a\x18.\xa9.\xd4S@\x85fzO\'\xd4S@\xab#)\xd0\xfc\xd5S@K\xe4\x1a\xdc\x0c\xceS@\xe7L\x8d`\x99\xd2S@AX\x81S\xa3\xd2S@\x1a\xf2\xb3\xe6\x96\xd4S@\x11prx{\xd5S@^24\r\xab\xd4S@d\xba\xde~\xa7\xd5S@\xc50\xe1\x9c\xbb\xd4S@\xda\x85O\xbb\xbe\xcfS@e6\xbc\x8b\xa4\xddS@\xa4\x14Z`\x1d\xddS@\x90zW\xb5\xb4\xdcS@\x98h\x144\xcf\xdeS@\x7f1\xe2\xb7%\xdaS@\xe5@\xd3\x91\x05\xdaS@n+\xbf;\x7f\xdbS@\tg\xa2\xac\xf0\xd9S@u\xe5\x96\xd5\x95\xdaS@@\xe0\xda\xdb`\xddS@F:\xd7sR\xdbS@\xd7[\x85\xf2\xdb\xd9S@\xbbz\xecs\xb2\xd9S@V\xe0\xff\xc7a\xdeS@$\x05\x06[[\xd5S@\xacub\xfe\xd4\xd9S@\x86\x0fh\x00H\xd4S@~\xa2\x11Z\x15\xdeS@\\!P\xcc]\xd9S@\\\x96\xd8\xf9\x92\xdeS@\xf3\x14E\xc1\xd0\xdbS@%\xcf\x1a\xd7L\xdbS@@4\x8aa1\xdeS@\x98\xd3\xc4\xca\xe3\xddS@\xa7\xdd\x06\x8c\xd8\xd8S@\xfag\xb7\x07\x9e\xd5S@\x9dt\x92\xca`\xd4S@\xaaO\xeb\x89@\xd9S@\xd9q\xa6\xcc\x80\xd8S@\xa9a\xf65?\xdbS@o\x13\xfb\x7f\xf5\xd8S@\xf0^u\x9f\xa9\xd4S@\'\x9e\x82u\xcc\xd8S@\xc7\x8d\x00\n}\xd8S@l\x03\xbf\xdb\x17\xd5S@0\x1b\xea\x1e\xaf\xd3S@M\xfb\xe4@:\xd8S@\x0e\x1c\x17^\xb6\xd3S@d\x11\xe4\x81\xa6\xd4S@\x94{\xc4d\x99\xddS@_*\x81\x8e\x91\xd3S@RK,\xca\x8f\xd7S@&\xf1]qu\xd7S@\x05[\x14y\xa7\xd6S@,\xa9K\\@\xd7S@D\xd0\x84u\xd1\xd2S@q\x89\x1ciP\xd6S@Z\xc7w\xd3\xcb\xd2S@\xda\xc1\xbf\x145\xd6S@\x10\xe8\xbf/\x1c\xd6S@:.\xe7\xd4B\xd6S@\x14g4\xd3\xe6\xd5S@\x8cD\xd2`+\xceS@\xf4r\x8c\x9f\xca\xdcS@h\x86D\xae\xf4\xd2S@\xed\xab\xe3\x90z\xd7S@\x85W\xc5\xf7\xc3\xd2S@\x03\x11k\xc2(\xd5S@\xf2b\x89\x81a\xd5S@%[\x1b\x03\xff\xd0S@\xd2jx\xa5N\xd5S@\xdc,\x98\xe4\xbd\xd4S@~\x93R\xb7\xd8\xd6S@\xf9k\x8esL\xd4S@\xe4\xbc\xf2\xfb\xae\xd4S@\x9e6\xf5\n\x12\xd4S@qM\xa0\x00\xdb\xd3S@}\xe9\x14\xf8\x1f\xd4S@\xbdU\xabR\x03\xd4S@><\x90\xf4\n\xd4S@\xbe\x91e\x9d\xda\xd5S@-\xf8A\x8c\xdf\xd5S@\xa3S\x7f\x99\xae\xd5S@\x9d&\x8f\xcc\x7f\xd5S@\xfd7%\x93\x93\xd3S@\x885\xf1\xbbJ\xd9S@\xf9\xa6U\xd79\xd3S@\x7f\xe0\xf4\xd7\x80\xdaS@Z \xf9\xde\x92\xdaS@\xf0B\x0b\x93\x82\xd5S@\x8cu\n\xc6!\xd9S@\xef\xb3e\r\xf8\xd1S@*\r\x1bd\x06\xd1S@4\xd3\xdfVn\xd3S@\xa2\xea\x9c\x1a%\xd4S@\xa2Go\xb9\xc6\xd3S@w\xdd\x1f\xf5O\xddS@K\xb9f!\x89\xd3S@\xae\x9d\xef"\x9b\xd2S@\xe6\xd2\x89\xbe\xad\xd2S@\xae\xbd\xb0\xb2\x93\xd2S@\xbc\'/\xe8u\xd3S@5\x8b_zF\xd3S@\x1fq\x1e0\x1f\xd3S@VyP@\x8f\xd2S@\x98\x8d0\xb6\xb0\xd8S@\x869\x8e[\xb1\xd1S@m3Q\x94w\xd2S@\xc95\xf3\x06\xce\xd2S@?\xffm\x81(\xd2S@9\xb0\xc5\x14\x87\xd0S@\xabo8y#\xd3S@5\xed\xfd\x0b\x99\xd2S@\xd2\x1d7\xaf7\xdcS@|>6_\x80\xd2S@k\x85\xc8\xa8\x88\xd2S@\xd2\x0eY\xe0\xd7\xd1S@\x01\xd6\xb2\xdc\x11\xd1S@+\xa2\x87\xcc%\xd3S@J\x1d\xaaX\x17\xd3S@\xf6\xd6\xb3\x9f\xc5\xd2S@%\xdb\xd8\xe0q\xd2S@\xf9\xe0\x93(Z\xd2S@\xab&\xe2m\xa7\xd2S@\xed\x0f\x9fdU\xd1S@\xc0%\xa5\xc7e\xd2S@*l\x0c+\xf2\xd0S@\xb7i\xcee\xb7\xcdS@\x1dq\x89\xf8\xcd\xdaS@\xfa!f\x9b\t\xd1S@\xe8*\xb7\xed\xed\xdcS@O\xa0?*\xcc\xd8S@\xba\xc5\x86\xab`\xceS@\xd7\xcf\xda$w\xd0S@>&\xebWO\xd0S@1R\xb5N\x86\xddS@\xf9;\x8c\xd4\x17\xddS@w{\x18\xf3L\xd1S@]A\x88F\x90\xcdS@\xfa\xed\x8c\xce-\xd0S@\xd6\x163\xe0c\xd9S@I\xe8\x15\xff\x05\xd0S@\xbd\xdaX\xc3\x8a\xcfS@))\xebX\x08\xd0S@F\x8b\xca\xc6J\xccS@\xee\xe2!n\xc0\xcfS@f\xef \xe5\t\xcdS@D\xe0\x85\xa4\x00\xd0S@ \x83\x90\x82\x8d\xcfS@S\x94\xad]\xa1\xcfS@\xb4\xd5K\xa4t\xcfS@cu\x98\xa0#\xceS@\xe3\x7f[\x11|\xcfS@\xeaU\xfc\xe0\xaa\xcfS@\x89<\x9eM\x9e\xcfS@*\xa1\xa7`!\xcfS@\xc3\x00*\xce\xe4\xcdS@\xb6\x1b\xf4\xcfo\xd8S@4p\x15\x15+\xd9S@\x87\xbd\x83\xbe\xee\xd9S@sl\xd2\xce\x8f\xdaS@\xf8h\xab@\x07\xcfS@\xea";\xf9\xf0\xcbS@\xb0\xb5\x04\xbb.\xd1S@\x07Ot("\xcbS@\xeb\x970\xa5\xbc\xceS@\x1d\xeb\x80q\x93\xcbS@\xd7\x92:\x10*\xccS@Z\xd4\xc8\xbd\x85\xd8S@\xcf\xb3\x12\xf7\xba\xceS@J"\xda\x94A\xceS@\xef\xd6\xa2u\xbb\xcdS@\xae\xe6e\xeb\x8a\xcdS@?\x97\xf0\x93\xa9\xdcS@;\xf9:kJ\xceS@\x1dBe\x0f\xab\xcbS@\xf4\x003\x17\x96\xcaS@Z\x88\x87\xe8\xbc\xd9S@$\xb6\xb2\x97y\xcdS@\x83\xc4~\xb1j\xceS@h\x80\\^2\xdaS@\xbaB\xd9\xd3B\xcdS@\'MS\xe5&\xccS@\x84{V;+\xd8S@\xf7\xda\x86\xbb\x81\xdcS@\nU\xaa;\x17\xdaS@\xfe,\xbckK\xd9S@\xd8\x88\xc3Q\x8e\xd9S@K\xacs\x9cu\xdbS@\x80\xca\xb2\x14\xb1\xd9S@\x84\x10\xa5B\x97\xd5S@S\x12\xd3\xf2\x97\xd7S@ \xe1\x01v\xe4\xd9S@H\x9bWq\xc5\xd9S@\x958\xcfV~\xdcS@\x83;\xc0X7\xd9S@d\xdckW\xe6\xd9S@\xd94\x13[9\xdcS@\x8a\xbd\xda|\x93\xd9S@\xde\xbe\xc3\xeb\x12\xdcS@\x17\xe8}:\xff\xd5S@\x01a\xab\x18b\xdaS@\xd9/c,G\xdaS@8\xe7\x06\xfe\xa3\xdcS@\xe4\xb1\xc7XK\xdaS@\xd5\xa3\xde\x7fV\xdaS@7\xbdR\x9f\x01\xddS@\xea\x98-M~\xdaS@S\xd3\xa9\xb0\xbe\xdeS@\x1a\xc868L\xdbS@8xsM\xba\xd9S@\x87\x1b\x1afN\xdeS@\xf4/W\x92\xb2\xddS@7\'\xad\xa6\x11\xdeS@\xb58\xd5i>\xdbS@h\x12\x98\x82\xe3\xddS@\xe6\xae\xe7[\xbc\xd9S@;;i\x12\xfc\xdcS@\x84u\xe6\x85\xdb\xddS@>\x99\'\xcav\xddS@\xba\x9a8\x94\xf0\xdcS@\xad1\xfe\x014\xd9S@\xafZ\xa4yN\xddS@`\xf5\xd0&\xa9\xdcS@a`i\x8b8\xdcS@\x83C\r\x17\x17\xddS@\x06\xb6\xabI\x1c\xdcS@S\xad\x06^g\xd8S@Z;\x83\x13\xac\xdcS@\xb8@\x0b\xacw\xdaS@\xd2\x11\xcd\x99[\xdaS@\xa8\xd5\xea\x8f\x95\xdcS@\xad\x96\xe6\x18\\\xd9S@\xe1\xfft\xc8\xdf\xd9S@\xaa~\xc0\x18\x18\xdcS@\xe1\x82{,[\xdbS@\x03\x05B\x98\xce\xd8S@2;9\xfei\xd7S@1N\x07_\x85\xdaS@\x16\x91\xbf\x19K\xceS@\x0b\x9e\xc0v\x8a\xdaS@\xe5\xf0\x8e\xc6Q\xdaS@S\xbcD\xa5\x17\xdaS@y.Y|\x0e\xd6S@1\xfa;qB\xdaS@\x10^\x11\x0c\xdc\xd9S@\x00;\xd7U\xf8\xd5S@;5\x1fx\xdc\xd5S@\x16\xa3\x8b\x17\xe3\xd9S@\x11h\r\x05;\xd9S@\xf97\xa2\xd0\x1d\xd9S@\x9bx\xd1\x10\xe3\xd9S@vB\x04J<\xd9S@v\x8c\x11\xd8S\xd9S@\xf6\xcboK\xc4\xd7S@\x16\xbf\xb4O@\xd9S@\xf8\xd7X\xcc\xb4\xd8S@\xc4\xe7\x11\xec\x05\xd4S@\xdd\x0c\x19\x8a\xdc\xd8S@\xc6\xfcEsu\xd4S@bq\'GC\xd9S@\xcc\xcb1\xd3\x02\xd5S@W\x97q\x15O\xd5S@\r?\xc7GI\xd4S@\x07?\x8e\x9ce\xd8S@\x9b1\xf4PV\xd5S@c\x0c\x9a_\xbc\xd8S@\xc4\x87\x0fJ\xce\xd3S@;\xde\xd9Mv\xd8S@\xbb\x7f\x99Jt\xd8S@\x0e\x1c\x17^\xb6\xd3S@qxA5\xa2\xd4S@\x1e\xb5\x15\xde\xd5\xd8S@\xe0\xdf\\\xfa^\xd3S@\x7feNzk\xd3S@r\xee\x04nz\xd7S@,\xa9K\\@\xd7S@\r\x84\xca!,\xd6S@\xe4&\xa1\xc0\x12\xd6S@\xaeJ\xd3\x14\xca\xccS@rH\x0c\xb5\x85\xd7S@\xc1s\xfdym\xd7S@\x83\x08r\x88R\xd7S@3i\x16LA\xd7S@\xdb)\xb0\xff\xa2\xd2S@z\xceZ\x8a\xfa\xd4S@\xa7\xa8\xe0\xda\x9d\xd4S@\x12/|[\xc0\xd5S@H\xc8\x8cnJ\xd5S@K\x01xBJ\xd4S@"E\xe5\x11\xa1\xd4S@l\x8e^\x03i\xd3S@L\xb1\xd6\xab\xff\xd3S@\t^\xc9\x8f\xb4\xd3S@)\x0b\x86%\x02\xd6S@p\xfbbr\xbc\xd3S@\xba\xbcp\xfa\x05\xd4S@\xd3\xa3\x9b\x98\xd4\xd3S@\xf6\xb8\xea\x97\xc2\xd3S@\xc9\xb2\x82Eq\xd3S@\x11\xd9\x8c\xac\xd1\xd5S@\x03"ak\xb3\xd5S@8\xc0h\x18\x90\xd3S@\xa1\xee!\xdc\x9c\xd5S@\xfdy\x15u\x13\xd1S@\xd3\x9f\xfcA\xa6\xd5S@\xb9>\xf1\xec:\xd3S@,k\xcfh-\xd3S@xu*\x92\x96\xd5S@1\x85\xf3&t\xd5S@\x964K\xd9v\xd3S@\xa9\xe8\x02`f\xd3S@Z\x11\xb6U0\xd5S@\x86>\xd7\x8e\xff\xd2S@\xe6S\x00\x08w\xd0S@O\xf0\x83\xae\x92\xd2S@\xc4\x95\xcb\x05d\xd3S@_\xe3\xfa\xaa1\xd2S@\x10\xbc\x12\x1b/\xd1S@\xb1\n\x9b\x87;\xd3S@N\x84\xb0\x96%\xd3S@\xbdOS\xe1\x87\xd2S@ \xb6\xc4L\x16\xd3S@\x9a\xf9\xb4\x90\xf7\xd2S@_\xe52N\xbd\xd1S@\x08\x06\xde\xae\x03\xd3S@\x92M\x81*\x95\xd0S@\x00{\xcd\x0f$\xd2S@M\xa9bnw\xd2S@\xa4\x06\xf2l\x1e\xd3S@\xa10\xca\xbf\x15\xd3S@@a\x13\x0e\xa0\xd2S@\xc8(\x12\xfb|\xd2S@\xb5\x88\x95\x8d\xd4\xceS@\xfe\xcbZ\xa9\x16\xd3S@a{?B+\xcfS@\x93%\x9d\x0f\xc5\xd2S@\x06;\x92\xbb8\xd1S@\xac2\x856Q\xd2S@\xe2\x8c\xb3y\x9c\xd2S@:N\xf7Ev\xd2S@\x01\xde\x91\xd35\xd2S@&\xb9\xd4\xb8\x98\xd1S@\x95\x82\xd5\xc2)\xd1S@\xed\xb74\x14\xb4\xceS@*vB)\xb1\xcdS@\x88\xc4\xc3\x114\xd1S@\xa7\xdc{\x9d\x9a\xd0S@S\xa1i\xcbI\xd1S@nn\x93\t\xf1\xd0S@\x84|CP\xa4\xcdS@UIIq\xfd\xd1S@\x93\xc7`\xfcg\xd0S@m_m\xb3<\xd0S@gr\xe7\x1a\xf8\xccS@\x84<nQ,\xd0S@\xc1\\s\xb0\xea\xcfS@q\xd7\xf9\xe3z\xcdS@\xb4)\xd0[\x92\xcfS@\xe8\xd4\xce\x15\xf8\xcfS@\xfe"\xfc\x94\x83\xcfS@\x1b\xc1\xa4{\xe3\xd0S@\xec O\x8c\xed\xcfS@\xbb\xda\xba\x9c,\xccS@{\xf4J\xa9\x98\xcfS@\x86X\x8f_\xc1\xd0S@\xa1\xc9\xfdf\xa4\xcfS@\xe2CM\xe3\x1f\xcfS@<\x18\x00,L\xcfS@\xdc\xa1\xae\x88\x00\xcfS@\xb8|\xe9\x9c\x93\xccS@GW\xed\xdc\xf1\xcbS@I\xd8\xc8\xff\xde\xcbS@4\xacx\x89b\xccS@jp\xc5\x96\xb9\xcbS@\x80\xcc\x01;\xf1\xceS@\x0f\x1a9kM\xccS@W\x13N{s\xcbS@\x11,\x12\x04\xb4\xceS@\x8c\xc9R\xc8\xf8\xceS@\xd1\x94\xcf\xba\xca\xceS@\xb1t\x82\x8b\xac\xcdS@\x87r\x80G\x8e\xcaS@H\xa6\xf96\xdc\xccS@\xee\x16F\x80\xa3\xcdS@\x98\x9c\x8b\x1b\x18\xcdS@\x123M\x07\x83\xddS@\x11z\xdc\xf9\xa9\xddS@\x16\xa2\x83N_\xddS@\x9b\xed\xa4\xef\x97\xdcS@\xf4[}i%\xd9S@\xfe\xe2\xa6\xa5R\xddS@\x1fE\x16\xc6u\xddS@V\x97\xefG\xa5\xd8S@<"\xfc\xc0*\xdcS@`\xaa\xdc\x83\xcc\xdcS@\xe8)\xcc\xcc\xa8\xdcS@\x18\x85\xe9\x98-\xd8S@\xe2\xe4\xed\x1a\x83\xdcS@|\xce\xbeZ4\xdcS@\xc5\xceFB\xe7\xd9S@\xc5\xac\xdf\x03e\xdbS@\x89t{0\x87\xdaS@@\xd8`\xd7V\xdaS@\xec\xbb\x0e\xa4Y\xdaS@\xe7W\xb7o4\xdaS@\x8a7\xe6\x02\xdf\xd9S@\x86\x15k\xb30\xdaS@Q\xaa\x89\x8f\x85\xd9S@Dt\xf9\x90\xc8\xd5S@\x87\x84\xf6BS\xd9S@\xa4\xb5\xd2o4\xd9S@0Sr\xe6\x9a\xd4S@\x1dp3\xee\xee\xd7S@\xa2\xfa)\xf7^\xd4S@\xd5\x0f\x12\x906\xd9S@\xbc\xa0\xe1>\xfd\xd4S@\x8c\x8d;^~\xd8S@\x1cvV\x07A\xd4S@#\x85\xe7\x0f\xe1\xd8S@5\x80\xdb6\xb8\xd8S@\x12\xd3\x90\xca\x1a\xd5S@\x9f\xa9I\xe6\xae\xd7S@\x0e\xfdd\xce\xcd\xd3S@\xf7\xa4NYo\xd9S@\xedF\x04\x87q\xd8S@\x16t\xec\xf7\x8a\xd3S@\x18\xe4$Ev\xd7S@m\xc9\xd4\x07\x9f\xd6S@\n\xc50\xb70\xceS@\x0e\xb7hZC\xd6S@\xc0+\x8b\x1e\xfe\xd4S@o\x91lf\xa7\xd2S@\xef/\x7f\xb3\xbd\xd4S@\x97\xe7\xbbq\xa6\xd4S@\x0fg\x9f\x03q\xd3S@\xa8\x05\x8c\xf53\xd6S@!q\x07C\xfa\xd3S@\xbe\xcc\x10\x0c\xc4\xd3S@e\xf6\x06X(\xd1S@\x0e\xcewF\xca\xd2S@]6\x89l\xb4\xd3S@_EA8\xf3\xd0S@\xca7\xdb\x12\xf7\xd3S@\xbb<8N\x9d\xd3S@\x0ex\xceg\xc1\xd3S@\x8c4\x96\x89i\xd5S@m\xad\x84\xb1\xa8\xd5S@\xf4\x03,1\x99\xd5S@o.\xcb\x0f\x0f\xd4S@\x17 N\xa3\xa4\xd3S@\xfb\x8c\xce\xf7\xba\xd3S@\x89\xf9-\xf9~\xd0S@\xab\x9b\xbdZ\xfe\xd2S@\x948+\x9d\x8d\xd2S@\x05\xe6\x06\xc8b\xcfS@uk\xae\x9bS\xd3S@j\x82\x19\xb0\xbf\xd1S@\x18\x86U\x19\xd8\xd2S@\xcc\xca\xf2$B\xd3S@@Je\xd6\x1a\xd2S@f\xeb\xa7\xb9\xce\xd2S@\x7f5K\xba\xb6\xd1S@\x01EH\x1e&\xcfS@\xa2vX\x07\x9e\xd2S@3\xf0\x84-p\xd2S@\xb2\xad\xcd\x909\xd1S@e|8;\xf9\xd0S@l\xac\xb3\xe3\xcf\xd1S@\xd1\x03+{\xd7\xceS@\xa0\xbe.\x87\x0e\xd1S@f\x9c\x87\x83\x98\xd0S@\xba\xc8I \xd2\xcaS@\x9a9\xfa\xc2[\xd0S@|(%\xe1@\xd0S@N\xda\xb8\xc5a\xcdS@\xebm]^\x0f\xcfS@\x17\x91\x13\x06z\xcbS@\xe4 \x91x\x07\xd0S@\xee8V\xa9\x11\xcfS@\x129\x0cpW\xcbS@?:\xdev\x05\xcfS@\xcf\x08\xe1\x88\xba\xcbS@\x80\xa5\xbb\xbfA\xccS@xmC\x9f|\xccS@\xe1\xd0\xcal\x1b\xcfS@\tk?`$\xcfS@\xc3\xd2\xdap+\xd0S@p6\xa7j\xaa\xcfS@tr\xa7\xeft\xd0S@Z}G\xb8}\xcfS@\x10\xb2\x9dH\xbe\xcfS@\x93W\xdd\x89\r\xd1S@r.-\x87\xf7\xcfS@\x95*v\xd19\xccS@L\x12B\xc1\x12\xd6S@\xdd\xfbQ\x95R\xccS@\xf4>\xb5\x817\xd3S@\xd2,\xc1\tO\xd3S@\xd9\x08QH\xb3\xcdS@\xdf\xdb\xa6lw\xceS@\xee\xf9\xd0\xe8M\xceS@h.\xedT\xe6\xd8S@\xb7\x19T)\xbf\xd7S@\xe6\xa7qF\xc0\xd5S@<\x8fM\xe21\xd6S@/\xbf\xca{m\xd7S@\x8a4>%I\xd7S@\xa8\xbf\x82\xb1\x7f\xd6S@\x9f\xb6\tW\x8b\xd4S@6l\x14r \xd2S@\xa27\xc5Y\xd1\xd5S@\x99@\x82\xb7\x07\xcfS@hh\xac\x95\xa2\xd1S@\x16\x8dt\xf3?\xdcS@0\xe9DP\x9e\xb8S@"E%\x94\x8c\xcfS@\xb9\x98V\x07\x0e\xd1S@\xe2\xe8\xb3\x82\xa9\xd3S@\xcf\x1f\xb1(\x18\xddS@\xd0\x87\x04\n\x82\xdcS@4\xeb\xcf\xb9y\xdbS@\xfd]\xed\r\xc9\xd9S@e\xee*\xf55\xdcS@\xdb\xd6\x15\xda\x8b\xdaS@\xf6g\xef\xfb,\xdaS@i\x17\xa3]\x8c\xd9S@U\xb6\xe41\xca\xd5S@|FYv\x90\xd9S@\x92\x08r\xb1\x06\xdaS@\x7fWC7\xf8\xd8S@\x83\x9fp\x1c\x9d\xd9S@#_\x7f\x81L\xd9S@hn8\xe2b\xd4S@\xa6\xadu\\y\xd8S@\x9a\x0e\xc3\xc3\xdc\xd7S@\x90I2a\x8f\xd8S@\xec(\xd6\x01v\xd8S@sp\xb2$7\xd8S@\x94pq\xe3i\xd6S@\xca8\xc3_;\xd7S@\xa85\x00\x8f\x0e\xd7S@r\xd5\x8f\xd0\x0e\xd6S@\xe3Oi\x8c$\xd6S@\xeaU\xe6\xbfv\xd3S@#\x8c\xf5\xe6;\xd6S@\xbf|6\x91\x18\xd3S@\xc2\n\xa3\xc8I\xd7S@7\xd5\x8e\x03\xf5\xd5S@7\xb6\xaf\xaf\x1e\xd5S@8\xb5\xbf\xeb\x04\xd5S@\x8a\xae8\x02\xad\xd2S@\xefwy\x11\xbe\xd4S@\x97|\xc2T\xb3\xd4S@(\xfd\xcafJ\xd6S@\xe1\x10\xb2\xb07\xd6S@Q,m\xc0G\xd4S@\xac\xaf\xacj\x9a\xcdS@~\xdf\xea\x92q\xcbS@A\xd2^Uc\xcbS@ \xb1N\xfc\xbe\xcbS@\xdazwr\x02\xccS@\xacH\xef\xcd\x9d\xccS@\x00|\x81~d\xccS@\xaeM\x16\x16\x95\xcfS@\x9c2Y/\xe9\xcfS@\xea\x0b\x83\x1c\x93\xcfS@fw\xef\x9c\xa9\xd0S@t3\xb9\xba\xda\xceS@U#\x0bd4\xd0S@\x83\x15F\x86\xfe\xcfS@\xf3$\x18}6\xd0S@~\xb5|^K\xcdS@\x9d\xee\xfc&S\xceS@\x80\xe6\x1f_n\xd0S@\xd0\xf5aJ\xfe\xd1S@A\xee\xa7\x1f:\xd2S@\xdbU\xe3R\x9b\xd1S@`1A\x1c\xd1\xd0S@4\xa9\x9b\xed\xed\xceS@E\x99\xfc\x17\xfc\xd0S@\x0fT\xa1o<\xd1S@\x00\xb9\x0bd4\xd2S@p\x8b\xba~\xd6\xceS@\x00<\xa0\x93/\xd1S@0\x90:\xe2#\xcfS@T\x16\xe7\x16\x8e\xd1S@\xad\x97y+\x99\xceS@\xc1,\xd9\x802\xd5S@%\xa3\x07u\xcf\xceS@D\xbf v\x89\xd2S@F<\xd1\x00\xbc\xd2S@)\xf4\x10\x88\xbd\xd3S@\xc95e\xb3\xe9\xd2S@-\xe9J\xa6\xcf\xd0S@B\x98vw\xc1\xd1S@\xf2a\xee\x1c\x04\xd2S@\x96\xc77\x0b\x98\xd2S@\xa4\xf0$\xdf\xda\xd1S@\xc6\x84\xd4\xa3;\xd3S@\x87>\xc3JH\xd3S@rUB\x94E\xd1S@\x12E\xc0\xa6\xab\xd2S@\xaaK\x16\x7f\x9a\xd2S@<\'\\\xab\xe2\xcfS@y\x1ee\x84\xaa\xd1S@\xc3\xcf)\x18&\xd3S@\xdb/<}u\xd3S@\x85\x12\xe8\xfbG\xd2S@g\x06\xf9\\\xa0\xd3S@\xc4\x99U>q\xd3S@w\xe3O\xb9A\xd3S@\xfe\xbbj\xefK\xd0S@\x98mxz:\xd3S@\xd4\xd8*\x06\xd9\xd5S@\xafIA\xe5\xbb\xd3S@\xef\x07\xedX\xdc\xd3S@<\xba\xbe\xbfz\xd3S@\x10n4\xb4p\xd1S@\x8a=<\x18\xb8\xd3S@1\xd8\x90uC\xd3S@\x0f\xc1qA.\xd3S@\xc1W.(\xc8\xd1S@\x81\xd2\xf5&\x0f\xd1S@"\xa0\x95\xa0\xff\xd9S@.)\x8d\x93\x06\xcfS@\xf73\x8b\'\xb9\xceS@\xeb\x97C\x0b\xe8\xd2S@\x04\xefG\xef=\xdaS@8\x04\x0b\xb0\x8c\xd0S@/=\xd6\xb6m\xd1S@\xe3\xc3\xf2\xd87\xceS@\x0c"\x8d\x90[\xd2S@u\xaf\x1cnP\xd2S@\xaa{\x15Sj\xcdS@\x06\x90j\x08J\xd4S@*\x7f\xfd\xf4V\xd4S@\x0f\xa1\x18\x8c\xfc\xcfS@\xc1Cv\x85\xed\xcfS@7\xd2\x04K\r\xd6S@\x10\t\x14\x18=\xccS@\xa6\xec-\xbc\x18\xccS@"b8\xc3\xc3\xcaS@%$\xc2\xdcV\xd6S@,\x15\xe4\xe5=\xd2S@\xf5{(\x08\x8d\xbdS@.I\x065N\xd9S@\x92q\'\xc2\xe8\xd5S@-GiG\x8f\xdaS@\xb1\x0bL@\\\xdcS@E\x83\x0f\xa9v\xdbS@R+\xb4S*\xdcS@\xc1-\r\x88i\xd9S@T\xf2;\x12f\xdaS@\xea\xa0\xc8~^\xd9S@>\xf0\xb3\x83\xde\xd5S@\x1e\x7f\x82A\xdb\xd5S@\x86\xc3\xd3.\x01\xdaS@\xa30os\xdf\xd9S@m\xb3\xb0\xbd\x85\xd9S@\x9b\x91C\xbc\xa6\xd9S@\x86\xa5\xe2\xe5\x9a\xd8S@\xd8\xdez\xe9\xb8\xd4S@p\xe7\xf9\x989\xd9S@?>\xe7\x8c,\xd8S@N\xf6?5w\xd8S@\xcc\xab\xe5\x11\xc9\xd5S@\x07\xbe\x9b*\xa2\xd3S@\x82\xe3\xc2\x83\x95\xd4S@\x1b}\xde\x13Q\xd4S@\x89\x93\xf2\xb8\xee\xd7S@w\xb6y\xa5*\xd7S@\x0c\xe2\xa3\x85q\xd6S@\x95.\x1cqA\xd5S@E\xdce\xcb\x91\xd4S@A\xc0{\xc9`\xd6S@\x14jI\x13\xbe\xd4S@\xd53}{/\xd6S@\x16\x96\xfd\x99\xfc\xd5S@\x9b\x86\xc2,\xb1\xd3S@\x16\xd5\xac\x10\x10\xd1S@\xc8\x1fj\x01\x93\xd1S@\xac\xf8Q=0\xd3S@\xbd\xd0N1a\xd5S@\x1a]3^g\xd3S@\xfa\x9e\xb14\x98\xd3S@x\x9fR1A\xd2S@\xfdJ?ul\xd3S@\x7f\n\xb72\r\xd3S@,\x0b\xf0]\xf7\xd1S@\x0c,<\xc0\x89\xd2S@\xcb\x89\x13\x9a\x96\xd2S@\xcc\x16\xc5\xa0H\xd3S@{\xe30a\xf9\xd1S@\x8e\x02\x03\x01\x1c\xcfS@C\xfbW\xe4\x99\xd0S@q\x1f\x9f\r\x8a\xd0S@\xcfp_I\x9f\xd1S@9Q\r\x8b\xc3\xceS@\x1f\xf8\x91\x03\x80\xd2S@\x93\x85\x03\x0e\x8b\xceS@\xba\xd2\xb9}\xed\xd0S@R6\n\x08&\xd1S@,\x17L\xce\x95\xd0S@N\x12\xe07\x86\xd1S@Q\t\x8a\x95\xf3\xd1S@\xd0\x06\xf0\x0eG\xceS@\x08\xad\xddTC\xcdS@\x10\x15\xda\xb6\xcc\xcfS@\xba\xb1\xc2r\t\xd1S@\xd7\x19\xa9\xcb\x8f\xd0S@\x192\x0cC\x8c\xcfS@\xc4\xd4\xb9i\x9d\xcdS@6q\xa7"\x05\xd0S@`\xdel\xe3\x9b\xcfS@\x95\x93\xddJ\x18\xcdS@t\xfb\xc2_<\xcdS@\xe9\x15\xbeNN\xccS@\xdcX7+\x05\xccS@\x85\xd8\xc4\xe2\x82\xccS@Crmg\xe7\xcdS@\xeb\xa3|\x1ex\xcaS@m`\xa2\xc4\xae\xd4S@{\x07\xbe#\x1d\xcbS@\xfa\x997V\x94\xccS@\xbf vas\xcfS@J\x972rO\xd2S@\xc0\xfd~&5\xd0S@\x9b)\x1dL \xd2S@\xbe`\xf3\x0e\xdb\xd3S@\x92\xea\x14\xce\xdd\xd3S@~\xfe\xdb\xd2\xa3\xd9S@\xb8\xc6\xaa\xfb\x8c\xd5S@)PZ6A\xdaS@T\x04\xd3C\x13\xdaS@\xc8\xfc\x9c\x99z\xdaS@U:\x99N\xe9\xd9S@\x85%\x17\xf4\xf9\xd4S@\xae\x04\xdbs*\xd8S@F\x88\x9c\xa8\xf0\xd8S@\xf7\xeb\'\xe5\'\xd8S@\x83\xf0\xca\x9bb\xd4S@R\x97\xd8I\x95\xd6S@9\xd5i\xa8^\xd4S@D#>\x1f&\xd9S@\xa2+$*\xa3\xd6S@\xdd\xf8\x9c~\x86\xd6S@\x86\x92f$\xd2\xd8S@b\xd1D\xc5\xad\xd8S@\x90\x19vm\x92\xd8S@\xca\xea\x93\x8b\x97\xd3S@\xfa\xcd\xe9\x92%\xd8S@\x93\n(\x16m\xd6S@\xda\xdeVx\xe1\xd7S@K\x97\x8c\xba<\xd7S@\x90c\x9e\xad\xda\xd7S@O\x87\xb2\xffN\xd6S@\x93T\xe4;\x17\xd6S@O\x1d\xeb\xb3\x01\xd6S@mjC\xec\x82\xd5S@\xeb\xfd\x9e\x18g\xd5S@\xfe]\x87\xfa\xd1\xd2S@\xfe>Q(H\xd5S@\x81\xc1l\x0c\xbd\xd4S@\xbe\xbd`\x8c\xda\xd1S@t\xe4\xda\x04\xaf\xd3S@\xafR;\xee\xd1\xd3S@\x0fTJ[\x8d\xd1S@\xa7psE6\xd3S@\x7f\x02\x85\xf5\xb5\xd2S@\xa0_s\xe4\x18\xd1S@)]\x17\x18\x1f\xd0S@\xa5\xafG\xd2e\xd3S@g\xde\xf5y{\xd2S@H\xda\x19\xae\x84\xd3S@.\xeaM\xa23\xd2S@\xf4\x1e\x08\x1a\xd1\xd3S@\x05\x80\x8c"_\xd3S@\x92\x02H\x96\xf3\xd1S@\xbes\x9c\xdeS\xcfS@\x9a\xf9"MW\xd0S@e\xe4]\xc9\xc1\xd2S@\xef[\x92\x12\xa6\xd2S@xY\xa8\x8f\xba\xd1S@\xe0\xe0N\xdf\xc4\xd0S@\xf1n\x17\xefd\xd2S@]"m\xc6=\xcfS@\xffy\xb4\x8b\xa8\xd1S@\x0b\x147\xfb\xf9\xceS@\x07\xac\xea\xf0\xbf\xceS@s!A\x12\x8f\xceS@)\x89\r,z\xd1S@\x1d,\x94\x0e\xe7\xceS@\\\x8c\xa5\xb17\xceS@E3\xf53\xf5\xd0S@\x11\xb3\x96\x9a&\xd1S@\xf6[\xafD\x95\xd0S@\x86X\xc0@u\xcdS@T\x17K\xf2+\xd0S@\x8fE\xc4N{\xcdS@\x87\xa1\xf2\xda6\xcdS@B\x89:i\x10\xd0S@\xc0\xbdCq\xfd\xccS@;\xec\x05\x91\x16\xcbS@\xf5\xa56\xee\xf8\xcaS@\xe3?\xb5x\xba\xc7S@D\t\xa2\x9f\xd6\xd1S@\xac9\xb4\xbbW\xcdS@'
p22
tp23
btp24
a(g3
(g4
(I0
tp25
g6
tp26
Rp27
(I1
(I992
tp28
g13
I00
S'x\x14\x11\x91\xf1?(@b\x02)\xd6\r\x1c\'@4 ?\xdde.(@4 ?\xdde.(@xJ\x9c\xfbd:(@\xbd\xea\xc4\x01\xed\x00(@\xb1#~\x98\xa6\xad(@\xac\x93U\xa4\xfd\x17\'@\xe0\xdaW\x8e{\x19&@\x95\xf4\xd1\x0f \x85(@a1k:d\x83\'@\x96b\'\x80_\xa2(@\xe9\xd1k\xc8to(@:J\xe2RHr(@\n\xd2@\'\xc7\x12(@\xc1c\x08\xcea[)@\x0f\xae\xc0^\x98\x1d(@\xbe\xce\xd0, M(@\xfc\x1a\xcf%]\xd7&@\x02D@\x9fw\x83(@N\xb1\x01\xef9\xaf&@iR\xbfw\xbb\xc3%@9r\xaa\xdb\r8(@\x1d\x98\xd8\x8aO[(@5\xf1yj2\'(@\xbc\x0f\x175\xd1\x0f(@N\x92\x0b\xec>2(@\t\xb1\xcf\xc0D\xae&@\xc3\x95\x7f?\x8e&(@\xef\xf8^\xf8\x93\xa1\'@b\xe6P)\x99\'\'@(l*\x01\xbd\xdd&@\xf2pC\x89\xacS)@\xf5tS#\x02y(@L\xe8Z\xe2\xd3\xef\'@\xd4\xb4\xb4,-\xed%@\xfe?\xe7T]\x7f(@B\xc3\xe9\x1c\xec\xd7%@5\xf0\xa6\xfe>\x85(@s\xab\x92\xee\x04(\'@\xa86\x99\x0c\xae.(@9D\xdb\x86Y\xf0&@E,\xd7uk_(@\xd8~\xbe\x1b\x8cQ(@\xf7C\x08\xaa:j(@\xf5\x9c\xc1k\xac\x15(@nv\xab\x82\xe5\x00(@Q\xfc\xabf\xbbW(@\x83\xc1=\x05\xd4\xe7\'@\xba\xda\xe3 Z\xed&@\x1d~\xd0\x88 v(@\xb0\xbdE\xbf\xac_(@\x17G\xaf\x9fex(@\xc8\x1al\xfbO((@6\xa2/\x01\xf5\x13)@\xfe\xa3x\x82\xf0\xa0(@\xee,j\x91J/)@qf\x02\xa3\x1d\x1c\'@\x11\x14[Y~b(@@I@\xc6\xe8!)@\x8e\xf6ch\x80\x05)@\xad+Z#q?)@\xafl\xbd\xa3\x92a)@=+T\xde\x9eb(@\x08!J\xd0d\xd8(@\x82\xe3\xd0\xc1\xc6\xf1)@\xa4\xd6R}\x90P(@\x9cu\xd2\\Oe(@\x1e\xaf\xadL\x99\xfe(@\xb0h\xff^\xcb\xf8&@e\x83s\xbb\xce_(@\x99\xa3.o\x966)@N\xe9\xc2_\x1e|(@k\x98\x9d\xa2R:)@\xd9\xc4\xc1\xbe;\xcf(@\x9b\xe8u[\x85\xf4(@S;U>\xe8Z(@\x8dNN\xfc\x17\x8a(@b\xee\xb3oJ\xe4(@\xcd\x82\x89R$\x80(@+\xbf\x8e\x9e\xcdt(@\rF\t_V\xfe&@Q\xa5\xda"\xa0p(@\x9d\xf4\xff\x17\xd1T(@\x85l\x8f\x11s\xc4(@\xca\x93\x0e\xd7\x14\xad(@\xc6\xf4\x80?\x8c\xbd(@Q\xe7\x10o\'}(@\x9f\xe0\xb49zE&@\x9a\xd4\xdf\xbf\xc8\xe9(@eHB?I8)@K\x8a\xa3_K\x99\'@\x93\x8a\x18fK\x08)@\xf7\x16A-H\x93(@3$\x14:=\x94\'@\xfar\x1e\x00vt(@\xe9N&\x02\xadh(@\xf5|\x0f\xc7\xd9\x9e(@\x9a\xbe[<\xff\xc8(@w\xc67U\xf20(@\x9e\xb7j<\x96\xac(@\x8c\xbf\xaf,\xe4\xa2\'@\xe6a\xfce\xfb\xdb(@.I\xe7Fr\xa0(@!\xbe\x98\xf2\x95\xf4\'@w\xbajy\x86\x14)@\xb8\xe0\x85\xf2x`)@\x15\xbbA\x90oZ(@\xb8\x97\x89\xc6\x8b_(@\x10PL\xd8\x82m)@Z#\xf6\xc1\x1cd(@\x9a\xab\xb6\xe2\xcfB\'@\xe9\xc2W\x90\x01\xf0\'@\xfdJ\xdeO\xa1:(@~\x17\x13\xa4?\xec\'@\xf07\xf0\xc0B_(@\xc8dm3\x90\x99&@#\xb7\x1c{\x0b\xd3&@@\n\xcf\x9f\x1bh(@\xf2\x86\xcd\xda\x95\x95(@\x0c\xb9\'Z\xf2\x88)@I\xf0z\xc0\x7fu(@Y\xca\x96\xb0\x93y(@Y\xca\x96\xb0\x93y(@\x03\xd9\xb7s\xed\xc5(@(\x9a\xfd\xdbkU&@Dj8\xf4\x03\xc9%@F\x04\xb5R\xa5\xf4(@\x1eB\xa2\xfb\x17\x8c(@\x94\x88\x13N\x83\xe3(@oYH7\x02\x8a(@\x95Q\xf2%/x)@{%*o\n}(@Q#\xc7j\xc8\x87(@\xd6\x9a7;]\xa0(@{*\x0e\xf8\xb0p)@\x9a\\]1\xea\xcb&@\xdc\xcb\xbd\x89@\xf3\'@\xa6]"\xf3\xdd\x98&@\xd21\x89\xa68\x89\'@\xfc\x11M\xde\xeez)@\xd6&T1\xc5\xcd(@\x85\x94I*hk(@\x8cgg/\xdcP&@O\xb5\x8d\xc1\xbe\xf3(@\xae\xc3\xa9\xf9\xed;(@\x0b\x9e\x98\x86\xaa\xc6(@PnT\x99\xb0\x9a&@\xc8dy\xc9\x85\xe5%@F\xb9\x18\xf40\xf0%@\xaa\x18\xbb*\xa5\x8b)@;\x86\xe0\x88}\x97)@[\xec\xa2\xf7=\xd8(@t\x1e\xc4H\x9f\xb6(@\xa3J\xb0\x82\xbd\xb6(@\xb9\x04%\x84\xca\xab&@\x18\x87<\x08\xd1\xa1)@2\xa3\xe2kJ\xcd(@\xf8\xa5\x13\x80\x98\x86)@H\xc8v\x82\x95\xfb\'@;<c\xb2\xab\x93)@\xac\x115LI\x9f&@\xa2\xae$cH\x8a)@\x92\xfb\xfe\xfa\x96v(@t~\x91`\x08\x15(@\x1a)=\xd6\xfd\x1b(@w\xab3\xa3\xc4\xc3(@k\x13m\t\xd9\xc8(@\xdd\xd2\xc3\xd0-\x94(@x\xd3\x08\x03\x15\x08(@\xfa~<\x80\xbb\xe0\'@\xe1\x02\xe5\x96\xc7 &@\x9d\xa0\xca\xed\xb0\xbd(@g\x06\x82\xea\xdaX(@7N,0\x05N(@\x89\xc1g\x84G\x1c(@\xc6\xee\x1a\xd9z\xa7(@7N,0\x05N(@\xa5\xef\xd0\xc3KR(@*_\xe9\x13.\xf6(@n\xd7\xbfa\xd2\xe4&@\xcd\xb3]B\xf2\xe7(@\xd8\xc5\xa6\xdd(6(@\x16\xed\x1fm\x18\'(@x\x0c\xb5\xf7\xea\xae(@\xcd\x8dFG\xbb^(@>\xbe\xb1\x95\x18\xb0&@Dif\xe0\x04\xc4&@\xa85\xbb\xf4\xcc\x10(@\x9e9\xdbZ\xb5\xae(@\xdc\xbf\xc5\x18\xc1S(@\xe8JA\x03\xb9\xec(@\x84\x9d\x9f4\xd1L(@\xc8dm3\x90\x99&@\xab\x97\xb7\xddo\xd5\'@\x92%-y\xe0\x82\'@!\xe2\xb0\xf7\xdaj(@@\xae\xd6\xef\xda\xa0(@_\xef?E&\xd5%@q6\x9ba7\xc3%@J3\xbf\xe1\xc4\xad&@]\x06N\xeb\x03O(@\x10\xee\x02w\xc8\xe2&@\xe5!\xddo\xcc\xe8\'@O\xb7sz\x08\xae&@\xdf\xf3\x8a\xcas\xab(@\x91\x1b\x05\xad\xeb\xcf%@-\xea\x89\xec\x16\xa8(@\x19\xf8}\xcb\'\xaf)@1\xac\x0e\xdc\x84\xec%@\xb6:x\xc5[\xfc%@\xef\xfa\xf9\x8cV~(@\xaccX9\xf2\xf6(@\xcc\xef\x13\x06\x87r(@s\xab\x92\xee\x04(\'@\x02\xa5\xca\x89\x18\xd7&@\xce\xf9\xa0\xa8\xde\xa2(@\xae\xce\xe6\x9c\x95t(@W`\xa8\x00h\x99(@\x97\xde\xf6j>\xa8&@\xf1\x98\x9c\xa2\x14\xf0%@\xcd\x17\x88{\x11\xe4(@\xc2?\x9a\x81}k(@;\xaf]\x9b\x1e\xe7&@=\'\x91\xf6B\xc8(@!\x87\xab\x1cB\x03&@\xb3\xc86H(\xc6(@w.\xb5\x1b\xd3\xc4(@9\xb0\x9c\xf9\x18\xb8&@\x14\xab\x99E\xab\xea%@0\xa1-f\x9f\xb6(@vA\xd9\x0f\xcd\x04&@T\xb0\x04\xf3"\x99&@\xefo*\xdf\x03^(@\xb0|<\x92e\n&@\xce\xeb\x80Z\xce\xc4(@\xf0m\'\x86h\xcf(@Hi\x8a+\xc6X(@?\xeb?g-\xbe(@A7\xa1\x93\xb0\x1d&@x\x85\xee\xe5\xf47(@\xce\xd4?|\x97!&@\xe2_\xf9k<7(@\x86\xe6\x13HA.(@\xd8~\xbe\x1b\x8cQ(@XK\x91\xb4\xa4<(@\xb8\xb2\xc7\xf2 \xd0(@\\n\xf1\x01\x83\xef\'@\x8c\xc7#\x11\x07\xb9&@\xbbo\x8fMv\x82)@\xc7\x8a\xb2\xa8\xd7\xb4&@m#\xeen\x04N(@\xdd\x06\xd5j\xae\x94(@k\x9e\xcb\xca\xe3\x08&@\x12\xc4\xf4\xfd\x89\xa4(@\x84\x9d\x9f4\xd1L(@=\x9b\x85c\x8d\xb1)@9F9\x99k\x1c(@\xd1\x82`\xc3\x8b](@}\xe1o\xf1\xeb\x18(@!\x044\xe3\x1e\x01(@\x1e|5\x0106(@\xa7\x86\'\xd3\x99,(@\x1f5vm\x8aM(@\xf4\xc2\xc8|*\x80)@\x10a\xe5\x8fM\x95)@Y\xc8k\xf7V\x89)@\xcd^.\xa5\ti)@c\x97d*\x99<(@\r*}\xa4\xe6\x9f(@\xf5v\x03\xaeu\x1d(@I\xe5<\xd6\x00e)@\xc1\x02\xfa\x97Wp)@r\xc6Z\x8c\xb3\x8e)@\x8b\x9bkd\xec\xec%@8\xf8\xfe\xa2\xf3B&@\x81\xba?\x98+\xf4&@\x11\xdbX\xa0\xefr(@:\x8ah\xcf+\xf5(@\xa6jE\xf9\x7f\xc4(@l\xc2K\x97Jq(@\xa6fv\x8b\xb7\xa6(@\xc6}A\xe2[J(@\xc8\x8f\xa7uNq(@\x96\x80I&ub(@\xb9\xf6Y\xf2\xa4\xf5(@\x91\xae\x08`E\xfd(@\x7f\xbdA\xfdX\xeb(@\xbcIex\xb3\xaf(@Ut\xa2=\x1a\xc4%@\xe0\r\xbfCv2(@c\xfd\x1d\xe5\x84\xb3(@y\xef:^\xcf\xf9(@\xd3\xfeK\x08\xc7\x92(@\xce_\x13\x0cn\x99\'@)r\x83\xf0hB)@\x0f\x1a\xc7\x83\xec\xea(@T\x15\x16l"\xdd\'@\x9e\xc7I\xf1\xfe\xe4(@\xe0\xc7s\x83\xc8\xf4(@\x02.8\x05P\x86(@\xb6\x81\x9c\t$\x0f(@/\x8bP\xa5p`)@(\xb1\xd0]rT)@\xb6\x96\x18-\x9f6)@\xaf\xa4<L\x17\x00)@*_\x8b\xfd\xe5\x03)@\x01\xc3\xa5\xf7q=)@\x05\xa8kyl\x8a(@B\xb5I\x7f\xd89)@\x91,\xee\x15\x8eX(@B\x8c\xfe\x1f)n&@\x03\x95\x1fLUy)@\xeb\xd0\n-\xb1\x87(@\xf9\x19\xe3\x80oe(@\xc5\xb8\x0e\xcc)\xec%@>\xdf\xc2\xc0\x7f\x13\'@p`\xb2\xb4\r\\(@\xd8\xa2\xf3svL(@\xa5\xac\x07\x94\xdd\xce(@\x17f\x9a\xf5\xd2\x86(@\x06\x8a\x9e\x08\x15\xfa(@\x9b\x98\xaf\xfe\xad\xd6&@\xafR\xdbK\xc0l(@\xc7\xb4\xbe\x19\x18\x8c(@S@W\xe1\x9av(@3\x12\x0eR\xce-(@\x1f\xaa\x99\x87\x06\x8d(@=\xf6\x96\xb6\xb9`&@;R\x1c\x83\x18s(@<\xb4\xf4\x03\xe2\xd6&@\xa5\xf8\xb8\xc2\x11\xa2(@\xce\xe8\xd6"i[(@m"\x15\xcb:p(@G\x17\xc8\x1f\x88U(@\x89\xfd2\x1a\xec\x9c\'@\x86\xe6\x8b\x08\xd5t(@\x08\x18\x8b\xba\xb5\xa0(@IC\x80\x91\xc5\xac(@\x8df\xe6\x1e9i(@\xe3\xc9\x11M,\xad\'@3T\x16\x10o\xe9\'@#*\xef\xe1\x8e`(@y\xf2&\x8ez\xd7(@5R\x0bx\xa1\x0c\'@\\G5\x7f~t(@\xf8\x9aU<\x07\xab&@W\x80\xc3i5\xeb)@\x8cgg/\xdcP&@1!\xbf\xf7v{(@8\xb8M\xbc\x8f\xab&@\xed\x92%\xa8U\x08\'@U\xd1#\xb6\x9d\xe6%@L\xed\x0b\xb38\xa8(@\x9c\x8e\xc7\x94\xcc\x84(@\xc1&!\x0erg(@\x93a\xaf!\xd0I(@9\xe9v\x17 d(@\xb8\xb2\xc7\xf2 \xd0(@h!\x8d\x1d\xdb=\'@\xdd\xf4\xc8i\xb5\x9f&@81\x9co\xdd\xa7(@\xec\x1d\xebF\xf4c(@W\x80\xc3i5\xeb)@\xa6\xb2u\xcb\xd6\xf1(@\x81J\xfe\x91\x90\x81(@5\xa0O9x\xe1\'@\xfegE\x99G\xd7%@\xcd0\x0e\xed\xb0r(@{w\x10l\xb2\xfb&@u^L\x98\x96L(@6\x1a\xcb\xe2\xeex(@\xa1)_\x0b\x06\xd4\'@6\x1a\xcb\xe2\xeex(@sJ)=\xf1\x03&@\xaaK:\xd9\xa2\x9b)@\xf9\x03\xaa\xe8B\x11\'@\x85\x9d \xf3\x83\x01\'@\xf8"s\xf8\xa4\xb2(@\x06\x8d\xfc\x8b\xe4\x1c(@\\N\x9d\x8fg\x89(@\xc7SU\xe4\xf2\x8f(@\xf2\xee\x98\x17EL(@5\xb3\xc2\x97%\x89(@u*\'\x8e\x02\x16&@\xc2\xf4J\x14b\xaa(@k\x8b\xe2\xe8p\x8e(@\x19\x815N\x9bq)@*\xcb\xae\xa9\xcdZ(@\x7f\xf0\x858\xd8c(@\xc1\xfb@\xb5\xe4\t(@6~\xf1IRU(@\xe0\xa3\t\x0f\xa2\xca(@\xb7\x13\x068\x91\xac&@\xd08\x8d9\xdb\xcf%@\xe4\xef\xea\xaem\x98(@\xa1\xd7\xcf\n\x0f6(@b?\xc3,hz(@P\xefP\xf9Q\xcf&@\xe0\xeaa\xcd(t(@S\x87N@\x9f\xfa%@\x14y\xf7w6\xf2\'@\xc6X\x03z.\x9f(@\xd1\xcf\xd5\xa1fj(@\t2N\xee\n\x14(@\xa0o\x8c\x997\xea%@%\xa7\xc1\xde\x07p(@\xc2\xca=\xb4/+(@\xf2k\x9f\xf1\x90\xe2\'@\xd0&\xe3\x95t\x83(@\x1c\x17\xca|=\xe7\'@\xd3\x84t\xc6{\xcf%@l\xbb\xac\xac\xade(@*I\xb4\\\x90\x0b\'@\xac\xb6GjA\x11\'@\xddb\xa2\x079u(@ai@\xb1$\xc1%@\x19\xd0=.!\x0f\'@\xc7SU\xe4\xf2\x8f(@\xdeB\x19>j+(@}\x16\xbd\xdfN\xcd&@\x92N\x8b^N\x82)@,\x0b\xfa!\x8e\xf6\'@I\x8f\\\xc04\x0c&@\xc7\x7fc>\xb7Z(@\xc6\xd3T\xecJa(@\x10\x9d\x19\x0c\xc4^(@n\xd9\xa8Z\x92\xfa%@\xc1\xd6\xab\xf3\xc4\x8f(@e\xa2\xae\x02oP(@\x804\xf3\x1c\x12\x16&@\xeb\x0c4\xfc\x18\x18&@I\x1d\xa7\x9a\xb9\x89(@$\x1b\xc4\xd4KN(@1\xf8\x8d\xbc\xa6\xd1%@X\x18\xb3^\xee\xd7(@\xc1/{\x0e\xc6z(@\xae\xd9/_\n\x96(@\xedC\x1a\x90m\xf0&@\xe7\x92\xe04!\x9f(@A<!\xfb+](@\x94\x0bI\x86\x8b\xd6%@L\x04+\xe8`\x96(@\x0eQ\t\xfe.\xf6%@.oA\xab!\xe5(@\x9eS\xfaxjS&@\xd4\x86O\x95\xfb\x94&@\x9b\r\r\x83\xec\xfd%@-\xeb\xb2\xdd\xd0w(@BE0\xa0_\xa3&@8O\n\xb2\xb4\xc5(@\x10@l\x0b\xa0\xe3%@3\x9d\xc0O\xdc\xc5(@\x17\xde\xb5\xdb\xf8\xd8(@#\xf9\x8a\x08\x07\x06&@\xa9\xd1\x94(\xf6\x96&@"i0\x85\xd0\xd8%@IQ\xb6\xd2\xbc\xf3%@S\x95o\xee\xb7\x02&@\xf1\xe0\xc14\xfa\xc2(@\x9c\x7f\xe3\x13\xba\xbd(@Q\xcb\x81u\xc96(@\xc9\xe9\x9a8\xb4.(@|\x16\xe5Ok\xf6\'@a\xfd\xdfB\xf2q)@\xcf\x91\xa1\xa0=y)@\x08\xbc\x9e\xa6\x98\x93)@\x95\xccT\x8d\xd2\x87)@\xce\xe0C\xd1\x8d\xc2&@\x9e\xad\xca\x19\x1eR(@\x94^\xe8\x86\xb6!(@\xf1[s\x81\x01\xe3(@\xf4_\xb0\xf3\xfc\xa4(@\xb4\x99\x1a\xe2\x8b\x1c(@\xab\x12x\xefA](@\x8b\xc4\xcf{4\x9f\'@V\xc3\x8e&Y\x18(@qh\x8e$u\xf5\'@\x07\x00a^\xe6p)@U\x03\x04y0\x13(@\xd6\x1e\x0b)\xc8K(@\x84\xe1\x91VP,(@>Ms\x0e\x93!(@\xbe\x83\xee\x82\xf3\xea\'@\xf0\x1a\x16#t\x7f)@pz\xf32\x99k)@}?\x0e\x13\xdd;(@l\\%&\x98\x88)@\xf3=z\x8b\xc0\xc3&@7\xcd\x9fv\xad\x9a)@\x0c\xc4c\x94\x98&(@\xe8\xb5;\x84\x8c\x1e(@ \xa6+\x01\xb8\xa3)@,x\xb7\xc2\xba\x91)@\xce\x0c\x8f\x0fuS(@-X\xf5\xb5#r(@\x04:\x83\x84\xe5\xb6)@\x9a\x006d\xccT(@\rN\x87\xc9\xed\xde&@\x93N\xa3j\x7fI(@\xa2=\xa5\xb8\xe7\xf4(@\xa4<\xc2Z\x9d9(@BO+\x9d\xfe\x9e\'@7%M$\x1d\xfd(@\xce\xe2\xeep\xfb\xec(@\xaeg\x95\xf0\xd3\x97(@\xcd\x84Q\x98O\xfc(@\x14c\xc8\xd4\xce\xe6(@\x036\xfb1N/(@\x1b 9H\xf5\x11)@\xb3\x98\x1d\x0e\xbb\x97\'@ust\xda\xda\x91(@{%\xc1^j\xe4(@x\xfa\xec\xa9\xc7[)@6\x0e\xd8\x8beV)@\xc6w\x91\xc2)\n)@u\xe5\x15\x1c\xbb\xf3(@A\x8b\x84@\x89\xc4&@x\xfa\xec\xa9\xc7[)@\x02qru\xf0\x00\'@-\xceb\xaf\x0c7)@\xae\xf0B<\xf9P(@\xab\x1f\xcb\xee=\x02)@\x14b\x11\x8b\x8c<)@\x0f\xcf\xea|\x0b0)@&:\\\xe0}\x12)@\x94\x92\xbe\xfd\xa1\xbc(@\xe9\x8e\x9e\x1a,|(@s\\;\x98~\x03\'@\x1a\xed\xfd1\xb8m&@\x1f\xac,\xaci\x8c(@\xb3}9b:C(@\x0f\xb5\x85\xf5n\xb7(@4\x0f\x16\x19U\x85(@jG\x85\x06T\xa4&@\xb2\t\xd6{\xe4W)@vg\x06\x8d\xb7Z(@LOe\xe5\xa2K(@\x1c\x14\x91:\x85`&@\x7f\xfc\xad\xd2 k(@\xa0\xdc2\x89\xbdM(@\x05\xd1\xf6\xd4@\xda&@\x1761\xec\x07#(@zC\x94\xc4\xf3v(@9\x8b\xc6X\x9e/(@\x91\x1b]\xa8:\x14)@\xb3\xa8\x88\n*\x87(@W\x88\x06\xe8\x9eZ&@\xd0S\xb6\xb3\x05q(@\x14\x0f\x8a\xfaU7)@sd;\xc7M\x90(@\xab\xb3\xd6\xaa\xb6f(@\x89\x9d\xb1%\x91\xa2(@\x11U\x80\xfc\xe7v(@Y\xd1\x11y\xc7\x03\'@\x18\xd7:\xd6r\xb3&@\xd0\xe4\x1d\x82\xe4\xa7&@\x01\x9e|\x1b\xb8\x06\'@\xdc\xa0\xee\x1b\x9d\xa8&@9Hh\xe7\xf4\xa1(@J\x881\x88\x89\x19\'@\xd3\xe6\xab\xce\x88\xa8&@\xa1\xf3\xa7\x17h\xa8(@c\x07\\\x16\xfa\xe5(@\xdb%\xca\xcd\xd7\xdf(@\n?\xcf6\x1df(@R\x82L\xedD\x9f&@\xd9\xdf\x7f\x8e\xa8\x04(@6H\xb4s\x07\x86(@Qs\xcaP\x07J&@G7\x87\x1b\xc4h(@\xcf\xc0\xb0\x87\xa4\x8a(@\xb6\xb5\x9e\x95\xaf[(@M/\xa8\xe4\xcb\xe3\'@m\xff\xf8\r\x9b\xe7%@T\xdb\xb7\xc2\xcar(@\xf6zs\xcf\xe8\xa2(@\xc3)b\x18c\xc3%@\xc2\x17\xed8\xe5\xdf\'@T\x1c\x88\x0e\xafl(@\xe9\xab\x00\x9c\x0bd(@K\xf2\xd5\xd5l\xd2%@\xbat\xd5\x80\x97t(@\xb8YT\xe2\x11x(@\t\x8b\xcc\x03\x8d\x10\'@\xf9h\x0fP\x05*(@\x16\xc9\xb9v\x85U(@\x99xp\xbe\xc3b(@D\xfeu\x88\xf8\xab(@\xe2\xe0\xeb\x86\x9c\x8f(@\xab;\x05abZ(@\x8d\x998\xb0\x88\x9a(@\xafs\xb6\xd0CU(@l\xd9\xb0\xed\xce-&@\x9a\xc9\xfebvy(@\x89\x906\x85\x96\x9e(@\x89\x87<\xeel\x03&@\x12\xbb\xad\x80\xc5\x02(@\xe0\xbc.\x08\xfd\xee%@i\x0e\x1d\\,\xe1(@,?\xdf;\x05T&@{*\x1b4\x02x(@\x15]\xb9\xe2\x15\x05&@y\xcan!\xf1\xcf(@\x0e\xe6\x0c\xb0\x14\xc4(@r\x0e\xa9\xeb\x0c\x97&@\xcf\xe8m1\xb8/(@)\xc3\x82#\xed\xfb%@z\xbe\x9bC\xf5o)@\xd3\xe7]\xa5W\xe9(@E\xb9\xa2\xdff\x08&@^D\xf9\x8f\xc4\xc1(@\xa7\xb3\xfd\x07\xd4V(@x\x0f\x07\xb71~&@\xf9VV\x04\xe4\x92(@\xedokA\x81N(@+p\xafV\x8e\xe6&@d \xec_\xbcN(@\xfc\xb6\xea8\xf3](@n$\xc0x\xb0\xa1\'@\xd2\xc0V\x9b\xc2])@L]\xa99P\x19(@\xf7(\xcbP\xba\xf4\'@D\\\x90\xda\xccm&@\x1f\xbaI\x9b\x98n\'@\xde\x0f\xd4*\xf7\x11(@`\x85\xd6\xae\xc9u&@\x94.2\x85\rK(@\xf5\xeb;\x0c\xf1\x1d(@}#\xbf \x82N(@\xb7\x895T\xf8e)@t"\xb7/\xf8\x99)@\xcc;\x06\xbb\x1e\x8f)@\xc8?O8\xc1\xbd(@\x94\xdf#\n;}(@\xb3\xad\x9dG,\xc1(@(\x8aMQ\xdd\xdd&@i\xea\xd9\xcf\xf7e(@\xfd<}\xd3\x14H(@\xc8\n\xdc\xb9\xb2\x8f&@\xeb\xdbzXe\xf4(@\xa3D\xbb\xeb$1(@]\xfe\x12\xa3\xde\xf5(@\x04g\x1d\xa6\x92E)@RX\xcdm\xf6\x92(@\xc1\'\xed\x1cy3)@\xb8\xa1P\xe3\x16\x83(@\xc3;@\x87\xef\xff&@\xa6Gm\xa7,<)@\x1c\xd0(\x9dK.)@\x1d(\xbc4\xf2{(@.\xd9\xf6&CT(@b\xfez-1\xe4(@{\xf4u\x1b\x14\x1f\'@\xfa\xc1$]\xf0\x86(@\xbf\xf4\xc6\xf2=A(@\xf8\xdd}<\xad\xc2&@}\xfd\xf4\x8c8Z(@\xaf7-\x9a/J(@C`=\x9dd\x9a&@\x03\x13\xaep\xd9\xd3(@C\xebR\xc6\x03\xa7&@\xb7;\xa5u\xe54(@\x89\xe4\xfe\xb1\xd0\xb6(@\xa9\x1c\xf1k\n\x82&@\xd7\x18"5\xa9\xa5(@\xdc\xa0\xee\x1b\x9d\xa8&@O\xb3\xa3\xbc\\\xdb&@s+X\xd8\xfe\xda&@\x9f\x8b?\xca\x0bd(@\xbcW\xef/\x80\\(@\x91+\x84@kh(@\xfe{\xffAz\x8d(@1t>/p\xdb(@\xce\xf0\xcbc\xba9(@\xa1\xaf\x1c0+`(@\xef5[\xd5E\x08)@\xc9 \x15?\xc5N(@\xe24\xf9|\xc3Y&@\xa0\xd3\xbb\xd7\x90q)@\xa2z;e9\x17\'@\x82\x8boH^{(@j\x13\xe6\x915\xf5%@z\x0cqL\x89\xa3&@\x9d!:\x9f\x02\x9c&@i\xbcU\x07g\xbd&@U\x906R\xe7L(@\xedC\x1a\x90m\xf0&@\x9cL1\xf6\xaf\xbb%@\xd2\x0e\xbaw\xf9T(@\xe2\'4\xb6rw)@.0=_\x91_)@\xeaW0P\\\xc6%@\x7f\xb7\x91.|"(@!\xe6>\xa0Q\xb1&@\xdb5\xdc\xb3\xb7d)@\xfa!R\tyX&@\xb08\xf7\x9a8\xdd&@\xea\x82\x18\x17\xa5\xb8(@\xdfP+\xe6\x86\\*@Q\x9e\xc9\xcf\xc0\x83&@\x83\xeb\xe1\xe9~\xf1&@p\x18\xeb\xb9j\xa6(@\xa2\xf9\xad4R\x84(@w\x1d\xf06\xabw(@D=\x0bh\xbf\xff\'@h\x81P\x01\xc7\x0e\'@;\x9a\x90\xb1\xe3\xba(@\xd7\xf6-\xd5\xefY(@\x81\xe2\x80\x1f%\x91(@\xab\x89\x8e\xb9\xd7V(@\xda\x95\x17\xe1\x17/&@?\xf6\x06\x92\xd4x(@\xacO\xa8\xabq\xe6(@\xe6R\xed\xd2-_(@\x8eW\x8fs}\xf6(@X\r<&l\xcf(@\xbe\xc9?\x17\xa4\xf1%@\x19b\x89qxx(@+eJ/.:(@\xc2\xe2\x03\x1e\xc7\xdb(@\x96\xcc\x16\x84\xe7\xc6(@\x01\xc4\x8c\xe9\xe3\xdf(@`|X\x05\xd0\xd5\'@\xdd\xde\xf2\xb3\x98\x93(@\xd0\xa6W\xb2\xfdv(@L\x7fV\xa5\xae\x18(@\xda\x9f\xc9\xbe 4(@g.G\x83\n\xcb&@\xe0\xdb\x86o\xd3\x91(@\xb7\xfel\x92U\xcf&@\xf0\xc8\xb7\xd4Pi)@\x17\xd0;V\x94\x94(@\xf2\'\t\xbb\x05\\(@\xe9\xbf\xf7\x7f\x85L(@\xe8\xc9\xa0]\xb7\xe8&@\x17\xc8f\'\xacP(@\x9a\xf5\xe3\xe6\xac](@C\xa7|\x18\x1aj)@\x9d\x81\xf0\xa4k^)@\xd3\xf0\xc9t\xdd((@\xcd\xdf\xa6\xda\x12\x08(@!,\xc8\xee\x84\xa8&@\xa9\x1c\xf1k\n\x82&@a\xe8\xfb\xac\x0e\xa8&@\x7fD\xb9Y\x0c\xb2&@[\x9a\x1b\x04\xa8\t\'@\xa9 \x11\x91\xec\xdb&@#\xd1M\x8c\xcd\xa2(@\xa4\xf3\xe2c\xfaw(@l\x15\x03l\xde3(@\x83\xef\xce!k\xbe(@&\x1a\x8b\xb9\xbd\x99\'@\\_M\x91\x94e(@\x83DJ\x92\x0b6(@\x9ab|\x9c\xbeK(@\xee\xe8\xecW\xc8\x86&@\x0c\x805\x1fA\x18\'@\xad\x95O\n#[(@\xca\xc9\xb0\xefvN)@\x9a3e\xbb _)@`d\xfc\x9d\xc7\xe9(@\x9f~\rm/K(@{\xf4u\x1b\x14\x1f\'@\xa5\xf9m\x18]U(@p\xef61\xa5~(@`*\x89\xeb\xbb\x12)@"\x89\x03[x\x01\'@5\x17\x0c.\x87I(@@\x9a\x1c\xc2\x0b\x01\'@\x9a\x0c\x89\xf7\x12p(@a#\x90\xf9t\xa2&@\xcc\xf9\x067?\xda(@\x87\xe0\xc9\xd8\x04\xc1&@\x11\xd7\xf9(\xe2\xf0(@\xcd\x82\xf3)\x18\x08)@\x0cm\x05\x0c\x00\xf8\'@,\xaeGZj\xf8(@\'\xedq\xc9\x1e\xa3\'@\xd6\x80\x9e\xebN4(@\x05\xc8\xe6\'\x1d=(@j\xb9\xfc\xd4\xca\x94(@\xfe\x0b\x7f<-\x15(@\xe0\xad\x076=\xeb(@%\n\x88\xb6~\xf5(@\xc3\x8d\xa2\xc6*\x9d\'@\x98\xd1\xd4\x17Bt(@\xd1\x05\r\xa2\xe2J(@r\t\xbf\x1cA\x92&@G\xc6\xb3\x98\xcf\x9c\'@;:*#h`(@\xd7\x10x\x91\xd9t(@\x15\x1e\x9f\xbb(\xb2\'@\xde\xa5z\x0c\x96|(@\x14\xba\xe7 \xc7Q(@\xb7\xbc\xeeR\xe2%(@\xa6X;\xc3\xd0`&@[\x9c\xc2+a\xf3\'@T\xd3\x93\x9f\xd1c)@=5\xc5\x94\xd4\x15(@w\xd4\x9b\xc9()(@g\xb8v\xc3V\xeb\'@D\x01\xcb@\xed\xdf&@!\x1b\x9dq\x80Q(@\xcd\xdf\xa6\xda\x12\x08(@Rd2\x1dL\x1a(@e\xc8\xcc\x13\xcf\xd7&@b\x04Wwg\xf5&@\xa5R\x9cY\xc7\xa3(@\xfa!R\tyX&@\xfa!R\tyX&@\xea$d\xbb\x16\xea(@\xcc\xb7yK\x00\xfa(@UC\x9c`\xfe\x98\'@\x05\xc3&=T\x8b(@\x909\xa9H\x0b\xb5&@`\x7f\x8e\x83\xfe?)@`\x7f\x8e\x83\xfe?)@\xc7\xff\xd0\xeb \xa8&@\xe3\xa9J\xb3\x98=(@\xe3\xa9J\xb3\x98=(@\x9f\r\r\xb3\xdeO(@|\x0b#E\xd9e(@\xccv7\xd9\x17T)@\x93\x19u\xddO_&@\xd4\x8fP\xe0\xd0r&@\xf7P1\xc4\'O&@\xce\xcfM3\x96t)@G\xbc=\xe4\x82\xd4&@\x80\xbf\x12\x991e\'@T\xdb\xce\x1e\xca\xe1(@6\xebBFL\xe8%@\x9e\xe1I\xff\xd3\x80)@Y*N\ttx(@U\xc0\xfcA\xa7\xf9\'@;\x9a\x90\xb1\xe3\xba(@\x10\xb6l\xaf/\x0b\'@H\x15\x13\xec\'Y(@\xd5\x02\x1di,\xef\'@\xd8\xc33\x91<\xea%@.\xe3mbX\xf6%@\xbb\x1e\xf2GV\x8d(@\xa5\x84\xab\xd8\x10\xa5(@y\xbd\xe5B\xe5z(@\xa71\xff\x03a\xa8(@\x99\xb2\xa9\xf0j\n)@\xd4\x0cG=\xca\xfb%@\xcf\xd7\x91Mi\xce(@\x82\xd6~\x05\xd4,(@I\xd8JJ#w(@\xc9h\xcb\xdf:\xd9&@\x9b\xe9\x08\x1aT\x02&@\xd3\xf0\x99\x8d\x9c\x96&@\x0e\xf8zP\t\xa5&@\x8af\xd9\xd5\x8f\xf9(@\x1c5\xae\x08`\x94(@\xe8mK8dY(@\xb1\xc8\xf8\xb4\xa6h(@\xe2l\x8c\xf1\xfb\x14(@^\xee\xe8\xb5\x9aX)@cd\xcb\x89\xb9Q(@1\xe4\x1e\xc2\x84`)@\xa4X W T)@\xbd}\x06[7\xf8\'@2\xc8\xb8d\xd6n&@I\xd5.\xe2C\xe1&@G\xc0\xe1"\x00\xf1\'@\x8c\xae\xdb\xb2\x8fe)@YO\x1b<\xbcO(@\xa3\x8a\x15o\xcf|(@]bjp\x9e\xb0\'@\xa3\x8a\x15o\xcf|(@\xa8d\x87\xef\xece(@\x0cY\xc0\x07~\xcb\'@\x06\xe5\x16%\xcaH(@\xeeBg\x1atw(@\x85\xf9\xb1.\xae\xf9(@\xeb8\xe5H\xe5<(@\xe4+U\x8e\xfb\x8a&@=^T\xe5r\xa4\'@\x1d\x89T*\x9e\x96\'@u\xf0\xd6\x13\x1eK(@E\x11\xae\xbd\x99\x9f&@;[\xdc\xd9\x9c\xea(@\xb6.w\x11)\xa0&@\tr\x85=iP(@\x85\xb5\xd059\x88(@m\x91\xf4k;A(@f\x81\x97\xec]\xeb(@y\x00\xce\xc8DV)@!o\x8c\x96\xa1\x1a\'@\xf1\x82\xba\x11\xf9\x82&@\xb4VY\x85\x124(@\xa9\x17\xba}H\x0c)@\xbfQ\xcd\xc1\xf6\xbe(@\xce+P\x94k4(@M\xea\x95\x03\x83\x1e\'@:\xc6\xfe)\x82\xa3(@\x19\x98\xd9\xd4Tu(@\x93\x034\xec\xfd\n\'@h\xb3\x01D\xb54\'@\xc0\x9f\xb9:\xe1\xda&@\xf6ibP\xa0\xb4&@,\xae\x18-N\n\'@\x07)\xe8yn\x00(@1~\x98-\x9a\xcf&@\xc1H\xefJ\xe4\xd6%@/o\x91z7d&@z\xdc\xba\xdd!`&@\xc2\t\xa6\xeb\x84X&@b\xaf|\xddB\xdf\'@\xce\xbbHn\x1b\x9b\'@\x85\xc2Hn\xfe\xd6&@.\xcf\xe8\xe8\xee)(@iT\x93q\x849(@\x8c\xbc9}\xda\xfb\'@\x07\\&\xaa\x1b\xc8%@q_|):\xa5(@\x8c\xd8O_\xbb\x8c(@\xef2 \xea}\xe1(@\xa7\xb9\x00Fr\xe5(@\xba\x15\x9d\x82\x9c\x06&@\xa8\xa50W\x9c\xf9\'@5\xac\xfe~l\x91(@#S\x95F\xd8$(@T\x8f\xf6\xb5\xaa\xf4%@\xb9\xa5\xb2~\xdbH\'@\x19\x8b\xcd8\xf1\x03&@\xd5\xc1\x8a\xd1\xe3\xf8(@\xd49V\x9c\xc7f\'@\xb9\xa5\xb2~\xdbH\'@\x1a\x03\xe8\x90c\x06)@\xbe\xc6R\x1b\x96\xf1(@$R\xdeg\x1b\xdb(@/\xdf3\xe7\xbf\xfb%@j\xdb7w\xd1\xf5(@\x84lx\x01\xd0\xf3\'@j\xdb7w\xd1\xf5(@5\x19X\xb1\xd6\x92(@\x11\xc1\xe7H\x90\x0c)@N\xea\x91t\xa8U(@[\x9f\xc2\x95!4(@\xbd\xa3,\xe5\x0eT(@\x9ec\x1a=\x9f_(@y\x0fK\xfa\xdcP(@Fe\xf0\xf2\xd5\xd9&@Q\xcdH\x90\x97e(@\xab[\xdb\x02\xd2Z(@\xda\xbc\n\x1f\xe1\xb7&@w\xf6C\xe9\xfc\xf2\'@\xdb\xd5"\xfb46(@\xe0\x9f\x0ca\xaf\xd9&@\xda\xf4`\'r\xf3\'@\xb9\x070\xdd\xeb\xbf\'@\xe3\x98\xa0\xe9\x1d\xc0&@\x1f\x9a\xd0\xcabN&@\x90\xce\x9f\xde\xdfN(@\xb9\x070\xdd\xeb\xbf\'@\xb5~\x98\xc9\xd1y(@\xc2\xe3_\xab\xbe\xab\'@="\xe6\xf3\xac\xbe(@\xf9\'n\xfc+\xa1(@\xe6oh\xad\xfa\xc9\'@\xaf\x1f\x97_\xafV&@<\x95\xa2>\xbf\xfe&@\xe1\x12a\xee\xb0\x85(@&x[\xda\x05s(@\xb3 \x12\xe3\x8e\x16(@\xce\x08\x0fqk|\'@\x8d\'\xca\xa6\xc4\x94(@O\xcasc@\xb4&@;s\xa1\xa9\xefH(@O\xcasc@\xb4&@k\xca\xb2\x1c\x1e\xc3&@y\xef\xc8:\x86\x9d&@\x1e\xf5\xacm-r(@\\\xd0\x95\xfa\x1c\xfd&@y\xef\xc8:\x86\x9d&@\x07\xbd\x03\xa7NM(@\xf4\xa0\xc0\x0f5\x83(@\xea\x02\x04\xc7\x18;(@/gyR_\x81&@\x93\x0e\xee\xcf\xe8((@_M\x02|\xf6\xc5&@A\xf5\xf1So\x9b&@\xaa\xf0S\xfb0Y(@\xde\x19\x81n\x96\xd1&@/o\x91z7d&@\xf7P1\xc4\'O&@\xc3O\xf2cI\xbc%@Y\xe8\xe9\xa45\'(@\x8a|+e\xdan&@'
p29
tp30
bg3
(g4
(I0
tp31
g6
tp32
Rp33
(I1
(I992
tp34
g13
I00
S'\xb1\x05\x8e\x15\x9b\xdeS@ *\\I\x91\xdcS@\x10\xd0\xda\x89\xd5\xcfS@\x10\xd0\xda\x89\xd5\xcfS@\xca\x97\xcf\xfdi\xdeS@g9\x85\xff\xff\xddS@\xfd^7\xa1\x16\xdfS@=e\xef\x96I\xdcS@?\x15f\x12\xe2\xdaS@0\xb0\xd2\xc2\xd0\xdeS@ Vu\x94,\xddS@\xb4KS\x18\xda\xdeS@^@\xdc}8\xd0S@\xc5\xf6\xd3\xa4\x84\xdeS@ \xa7?\xa2\xf2\xddS@7\xcb\xef\xb6\x00\xd3S@\xd5\x1d\xc1\xd5\xef\xddS@\x8b{\xf6yH\xd0S@\xe9U\x00?\xcc\xdbS@\xc0x\xb9\x12\x82\xdeS@\xa5\xc4d\xac\x82\xdbS@UV\xb9\x87\xff\xd9S@\x0b\x9f\xb1\xbd(\xd0S@\xca\xce5\xcer\xd0S@\x91_\x1d\xf1\xdd\xddS@\xe6\xf6\xaa;\xba\xddS@\x8b\xea\xd5\xee\xb7\xcfS@\x8c\xe1\x06\x17N\xdbS@e\xa7X)6\xd0S@\xa3\xf8\x8d\xf1\xcf\xceS@\x96\xe7\xad~\xee\xcdS@\xe7\xbc2)s\xcdS@\xbe\xe1\xebA]\xdfS@*^&\xda\x14\xdeS@[\xed!<R\xddS@B3\x8c\x98\xcf\xd9S@\xcd\x03\xecH\x15\xdeS@wH\xffj\xad\xd9S@\x15\xe9\xb7\xba\xfc\xd0S@\xc5I\x81\x80\xae\xdbS@\x80%7\xb2\x8a\xcfS@N\xab\xfd\x06v\xcdS@\x8cfM\x93\x88\xddS@\x89\n1\x1bB\xd6S@\x12\x04\xb6\x9e\x85\xddS@\xf5\xbf\x07\xa7\xf0\xdcS@.p\x07\x9c\xc5\xdcS@\x0c\x07\xa8\x85\xf5\xd0S@\x94\xec<ax\xdcS@\x1b\xfet\xd7b\xcdS@\x87\x80\\\x89(\xd1S@\xeb\xd6\x9e\xc0=\xddS@b\x01\x04\xbfJ\xddS@S\xb5\xfb\xa3\xb2\xdcS@\xbc\rzS0\xd2S@\x0f9,Sk\xddS@h\xab\xcd\xcat\xd2S@J$o\xfd\x10\xcfS@k{N\xa2\xeb\xdcS@D=\xef\xea\xd4\xd0S@]\n\xa6ZQ\xd2S@\x80\x96\xdeG\xa2\xd2S@\xcb\x92\xf8\x8aL\xdeS@U7\xee8\xc6\xdcS@\x9b\x1f\xdf\xc4\xda\xd6S@\xbc\x03\xe2z"\xd2S@A\xc8\x08\x07K\xd1S@K\x81\xad\x83\x99\xdcS@\x175\x80A\\\xd2S@\x92e"\x04\x1b\xdaS@\x0f\x12\xef\x10\x9a\xcfS@\x95\x9d\xf3\xdc\xce\xd2S@?\x95t\x9d\xa2\xdcS@\xe2\xe3:{\xd6\xd2S@wr\xc9\xe0,\xd2S@\xe4^\xae\xb3y\xd2S@\xa9\xc9$7\x83\xcfS@\xd0\xfb\xc7\xdb\xe8\xd1S@\x19\x9c\x83cq\xd2S@o\xbe\xff\x88_\xdcS@`\x1f\xaaLH\xdcS@\x84p\x92\xf0\xc1\xd9S@\xd6\xe2\xba\xa1\x97\xcfS@\xcaI"J]\xcfS@\xc9\x94E\x99\x9f\xdcS@9\xcb\x14\x97|\xdcS@\x92\x13Z\x06\x85\xdcS@\xbb\x8c\xa33\'\xdcS@\xeb\xdc\x07\x07\xc7\xccS@|\xc4\x17R\xa2\xd2S@\xd4?8\x7f\x1d\xd3S@3J\x18G\x90\xd0S@:\xb6+r\xd4\xd2S@\'\'`\xa2!\xd2S@I>\x05\xa8\x9e\xd0S@\xe5Lc\xfay\xcfS@z\xf4\x86\xd8m\xcfS@\xb3aN\xbb\x07\xdcS@C\xec\xe13\xfc\xd8S@"\xf0o\xa2\xb8\xd1S@\x99P2Y\x88\xd2S@>9\x8b\xc4\xe3\xd0S@&5\x17\xb3\x12\xd0S@\xbb\x1fc\xbc\xbc\xcfS@\xc8\x03\x9bI\x8f\xdaS@\xc0O%=E\xd3S@\xb2\xfd\x9dM\xad\xdcS@\xb0e\xf2\xcc\x8c\xdaS@\xba\xd7\xc67~\xdaS@Ew\xcb\x94\xf2\xdbS@\x9e\xc2\x11eU\xdaS@\xcc\xf2Aar\xdbS@I!]\x9c}\xd9S@~\x1dE\x9a\xc1\xceS@\x85\xe3R\xc2u\xd9S@e\xbc\x18(\x19\xdaS@\x11R\xa3\xf4\xc6\xcfS@O\xdf\xe8\xcdE\xccS@\x16\x87Z\x98\xe8\xd2S@\x0e\x1c\xcfr$\xdaS@\xa8r\x83\xa8\x86\xdbS@\xe9W\xac\x88\xfe\xceS@\xc8U\x96\x95\x9f\xd9S@\xc8U\x96\x95\x9f\xd9S@\xe7\xa4\x18:\xc4\xd3S@\xd8\xab\xe0Ab\xcbS@\xe9)`Q\xbf\xd4S@\x8f\xdc\xd5E$\xd4S@J\xfc9>a\xd9S@.^\xce\xd4\xe1\xd9S@\xc7\xb6J\xc8\x03\xcfS@\xdd\n,\x0c\xcf\xdaS@h\x8d\xa8FB\xd9S@\xfe\x89FF?\xd9S@\xe45f\x1cL\xd9S@\xbdl\t\x84\x9a\xdaS@\xdd\xbc)9\x10\xccS@n\xd9+\xcc0\xd8S@\xe5Wh\x94\xe4\xd5S@\xea\x89\x12\x07\x01\xd2S@\xeb:\x1ehW\xdaS@%^\xd9\xbe]\xd9S@\xa2_,\xadz\xd8S@\xd4\x8f\xdev%\xcbS@6\x92\xf7A:\xd9S@ev\xdf2\xff\xd7S@^\xecV\xb9\xb8\xd8S@\xd6\x16w\\\x1e\xd5S@>\xe7j\x03\xe8\xd3S@\x90\xd4;e\xe6\xd3S@\xb8OU\x16\x89\xd5S@\xa6\xf1\x17\xee\xb9\xd5S@\x8c\xad\x03\xae5\xcfS@\x82\xb3\xcc\x10@\xd8S@\x12\x88:\xc0\x15\xcfS@\x10\x98\xff\xd7\x96\xcbS@\xf1P*\xd4\x91\xd9S@lK\xe8\xd7H\xd8S@\x94tk\xf3\x97\xd5S@\x17%R\x80\xd5\xd6S@\xe4\x8e\'\xca\xd7\xd5S@\x87M\x96\xa6+\xd4S@\x99\xb4\xa7\xe9\xc4\xd5S@\xdc\x90\x06.2\xd7S@u\xd9\x97\x06\x8d\xd6S@\x14n}m\x82\xd6S@\x19\xef\xd2\xbe\x85\xd7S@\x84\x0b\xf2\x10w\xd7S@S\xf3\xb8|0\xd7S@\xb0r\xc72L\xd6S@\xa1\xae\x88;1\xccS@\xeaJ\x96F\xfc\xd2S@Bj\x84\x8f:\xd7S@\x036p9\xa9\xd6S@U\x9e\x12\xf1\x11\xd4S@\x95\xcf\x10\x997\xd6S@\xac\xbc\xef2\xb7\xceS@U\x9e\x12\xf1\x11\xd4S@[\x14\x8a\xa9C\xd6S@\xf1\xe0\xb1\x89-\xceS@X\x90\xadD\xc6\xd3S@\xdb\xfd<e\xfe\xceS@\xf0\xa9\x0f\xeb\x1e\xd4S@\x9f\xe6\x96\x16%\xd4S@\xed\xd3\xa8\x9e\xfb\xd5S@W\x88>\xb4\x05\xceS@X\xba\x9b\xabm\xd2S@}\xfb\xd6K\xa8\xd2S@\xf2Xd\xa2\x80\xd4S@\xc0\xc8\xf4\'q\xd5S@1O3\x1b\xa8\xd4S@b[\x97D\xa5\xd5S@\xd5\x8dX\xc6\xb2\xd4S@\x11R\xa3\xf4\xc6\xcfS@\x19\x98X\xbe\xa5\xddS@\xf6u\x96\x04.\xddS@\x1e\x9f3\x90\xca\xdcS@\x15u\xc2\x02\xd7\xdeS@\xf6\xa5&\x84(\xdaS@g\xfb\xa1\xec\x00\xdaS@8\xf5[\xf5w\xdbS@\x86`\xed\x83\xe3\xd9S@q\xb0Vc\x8d\xdaS@jyf\xca\\\xddS@\x89\xf4\x99\x0eK\xdbS@m\xf7\xff\xe9\xfb\xd9S@\xb0\xe3\xfd\x8e\xb2\xd9S@\xdb\xa1\x9b7^\xdeS@\xa7XcOI\xd5S@\x88\xf7\xea6\xd3\xd9S@p5\x14wR\xd4S@uu\xaa5\x18\xdeS@(\xd8\xbf\xd5Y\xd9S@b\x10\xc5\xa7\x87\xdeS@\xc5I\x81\x80\xae\xdbS@\xb1k9cH\xdbS@EvZ~5\xdeS@\x01/\x95%\xe6\xddS@8\xfd\xc2\xeb\xd6\xd8S@\xbc:\xd1m\x9e\xd5S@P\x11Q\x04t\xd4S@\x91\x0b\xafyB\xd9S@\xff\x01\x18h\x87\xd8S@M[\xc5H=\xdbS@\x87\xfd\xf7\xad\xf4\xd8S@\xf3\xedp\xbd\xad\xd4S@u C1\xba\xd8S@-\xcf,B{\xd8S@x\xb93#\x1a\xd5S@\xd9U\xb1\x95\xb1\xd3S@\xc2\x89\x15\x11@\xd8S@\xbc\xa3\xad8\xcd\xd3S@[\x15n=\xa9\xd4S@d\x18\xb6\xb7\x8a\xddS@{\xe5\xf4\xd8\x9c\xd3S@\xaf&)T{\xd7S@;\xcc\xf0\xf0r\xd7S@\xd2\xb0\x95~\x9c\xd6S@\xd7\xab\x8d\x93@\xd7S@\xfb\x8f\x8f\xb5\xe3\xd2S@nZ\x94\x872\xd6S@@A\x87\xf8\xcd\xd2S@\xbb\'\xa7|)\xd6S@\xd1\xf5\x9a\xc0\x16\xd6S@\x89\n1\x1bB\xd6S@\xe2B{T\xe4\xd5S@\xbcH\x04\xf48\xceS@Y\xc4\xf9\xb9\xc4\xdcS@\xd1\xf9!r\xfa\xd2S@\r\xbdm-u\xd7S@FyY\xd6\xc3\xd2S@R\xd4\xffa+\xd5S@\xbex\xc9\x88T\xd5S@\xe2\xa5\x95\x14\x0c\xd1S@\x0c\xe6d\x1aH\xd5S@\xd5\x8dX\xc6\xb2\xd4S@\xbf\xa1FV\xd4\xd6S@\xe2\xcfm\x0eK\xd4S@\xe5\xc9\xd9\xe2\xa5\xd4S@m\xedi]\x07\xd4S@\xe7\xb1W?\xc6\xd3S@p\x84wo\x17\xd4S@\x8a\xc2\xb82\xe5\xd3S@r\xf0:\xea\x0b\xd4S@I2u\x1d\xea\xd5S@A\xd9<\x91\xd8\xd5S@\x90\xe5\xe2z\xa2\xd5S@\xd0\xba~]p\xd5S@\xee\xc4\x111\xac\xd3S@OA\x92\x9c>\xd9S@\xa4e\x13\xa9=\xd3S@\xba\xc6\xf6\x15t\xdaS@-\xa7\x88\xcc\x8a\xdaS@\xe2\xec\x994q\xd5S@\xa7\xac\xf1\xee,\xd9S@\x9b\tZ\x01\xac\xe4S@\xbd]\x97\xc0\xfe\xd0S@\xbd\xcf\x9c\xa8h\xd3S@\xbc\x90\xc9Q\x1b\xd4S@ \x02k[\xd5\xd3S@\xcdZ\xf3\xc0H\xddS@\xc4\x99\xbc\xb8y\xd3S@\xf8\x91\xb5_\x9b\xd2S@\xc5\xc4\xd9g\xb0\xd2S@\xa9\xdf#\\\x82\xd2S@\xaa\xb3I\xbdg\xd3S@ \xa7\xb64;\xd3S@\x10\x13\xa8f\x16\xd3S@z\xde\xaeI\x8c\xd2S@3\x97\x03Z\xb4\xd8S@\xcf\xbf\xb6F\xb4\xd1S@}\xd4\xab\x12v\xd2S@\xb6."\xc9\xca\xd2S@\xc9r\xd3\x18#\xd2S@\x08lS\x0c\x8e\xd0S@ \x06~\x17#\xd3S@\xcc8\'$\x9d\xd2S@\x7f\x1e\xc6\xbb%\xdcS@j\xd1\r\xe4\x81\xd2S@P\xb5\xbc9u\xd2S@\xd0&\x88\xe5\xcc\xd1S@\xfe\xaf\xa7Z\x0f\xd1S@\xbc\xc4\x98\x07$\xd3S@\x12\xbeW\xb2\x1a\xd3S@v\xc3\x02\xe6\xbf\xd2S@\x12\x8b\x07R_\xd2S@e\xf7l\x0cI\xd2S@F\xd8\x0b\xb7\xa0\xd2S@W\xa6\x0c\xe9\\\xd1S@\xb9\xfe\xcf<]\xd2S@\x10M\xcd\xcf\x03\xd1S@,\x07@\xb9\xb6\xcdS@\xda1(\xd6\xc9\xdaS@\xcb\x18\x10\xe0\x0b\xd1S@\x9d+E\x1d\xe5\xdcS@\xc8\t|\xdf\xc0\xd8S@r\xf1j\xba\\\xceS@\x03\x08\xdd\\t\xd0S@\x11\x02\xd9\xa6S\xd0S@\xa6%\x0e\xe6\x7f\xddS@\xff\xb6N]\x0b\xddS@\xfae1#D\xd1S@\xd8\x00\xbaB\x9b\xcdS@\xd7\xdf\x1e\xce-\xd0S@\xec\xdfw>a\xd9S@q\x97\xe2 \x06\xd0S@\xaa\xa3\x08^\x8b\xcfS@Zm\xc8\xc1\x07\xd0S@L\xad\x96\x1eZ\xccS@\xd1\'\x8a}\xc2\xcfS@\\\xfe\xc9\xf9\xf4\xccS@\x1e\xc3.q\x0b\xd0S@\x15\xc0f\xc2\x81\xcfS@o\xda\x0eW\x9e\xcfS@\xb7:\x06Uf\xcfS@f\x187\xdf8\xceS@\xc5(c\xc1z\xcfS@^\xbbYC\xb8\xcfS@\xc2\tP\x1f\x95\xcfS@\x0b\x0e\x1b\x0c\x17\xcfS@v\x88\x87\xe1\xec\xcdS@\xd4\xf0\xc7:j\xd8S@\x07g\xc1b\xe9\xd8S@\x87"\xeap\xec\xd9S@s\xb5\xc0\xf2|\xdaS@\xc7\x9e\xf1s\x01\xcfS@k\xb9\x82\xa2\xed\xcbS@~e\x94M/\xd1S@\xd4\x8f\xdev%\xcbS@\x88^[\x9d\xb5\xceS@\x116\xfd\xce\x93\xcbS@K}\xb5@2\xccS@\xc6\xc5{\xd6w\xd8S@\xf54\xd4\xbe\xb8\xceS@\xe7\xbdX\x83A\xceS@d J\x88\xb8\xcdS@7\x1et1\x89\xcdS@\xf4c\xaf&\xa6\xdcS@\xbcH\x04\xf48\xceS@.n\xc3\x92\xa5\xcbS@@\x0c\xf3\x0b\x96\xcaS@\xe7Q\xcdW\xb8\xd9S@4\xb3i\xdft\xcdS@~e\x94M/\xd1S@\xc2\'\x86\x181\xdaS@)\x82\xba}:\xcdS@\t8\x07\xcf2\xccS@\x85\xf8\xb6W(\xd8S@e\x10\xf1\xc3\x87\xdcS@\x01\xb0\xda.\x1c\xdaS@\xc8\xc9\x14\xac8\xd9S@\xb8\xb9\x0cH\xa3\xd9S@\x18\xed^\xa9l\xdbS@\xb8\xb9\x0cH\xa3\xd9S@\xab\xacg/\x93\xd5S@\x80\xc1\x87\xa3\x98\xd7S@21\x0eS\xe0\xd9S@\x17\xc2X\xa6\xbe\xd9S@\t\xbd\x7f\xe7\x82\xdcS@W\x97\x1c.0\xd9S@o\x85\x87H\xe3\xd9S@\xf4\x17r\xfb\x1d\xdcS@V\x83\xecv\x92\xd9S@\xa2\xe6\x8f\x10\x10\xdcS@\xbd y\x0e\x07\xd6S@\xe5\x17\xe5\x1ec\xdaS@\x1b\xef\x94\xef8\xdaS@}\xbeP\xf6\xa9\xdcS@\xf9\x05N9G\xdaS@\xc5\x10\xe1\xddY\xdaS@\xe3\x90g\x8c\n\xddS@\xc6\xb3\xae3x\xdaS@\xaa(\xde\xfc\xc5\xdeS@S\xe8H\xd6A\xdbS@\x83X\xe4\x89\xbb\xd9S@+_\x1fgJ\xdeS@\r\\,5\xb7\xddS@\xf8\x90e*\r\xdeS@\xea:$\xa51\xdbS@\x86L\'=\xdc\xddS@\xde\x12\x8f\x93\xbe\xd9S@|D\xc0\x97\xf4\xdcS@"\xbeE\xac\xd9\xddS@NP\xfc\xf1\x7f\xddS@\x8a8aN\xf2\xdcS@ \xd9-I?\xd9S@\xbe\xb1\xeb<U\xddS@d\xd9\tw\xa3\xdcS@m\xec\xe7\x0c1\xdcS@\xbe"\x01\x87\x10\xddS@Y\xe2\xec\x8e\x16\xdcS@\xba\xd2RPr\xd8S@\xf1\x9b\xdcH\x9d\xdcS@\xd6\xa4\x87\xb2}\xdaS@i\x9e\x07[S\xdaS@\xf6i\xe5\x01\x99\xdcS@l\xb3\xe6\x07R\xd9S@\x16R\x07\xd3\xe1\xd9S@\xf4\x17r\xfb\x1d\xdcS@\x03\xd0FMp\xdbS@5{\x8dW\xd5\xd8S@\xb1/\x19\xdew\xd7S@M\xf9I\xcc\x83\xdaS@\x00 \x97{\xc7\xd0S@\x05\xee\x95_\x8c\xdaS@\xe9\x07\xa2\x97Q\xdaS@\xaaOb \x16\xdaS@0\x7f\xdc\xbb.\xd6S@\xba\xf9\xbf\xb2D\xdaS@&\xad\x97[\xd4\xd9S@\xa7\xa8q\x13\xfe\xd5S@d\xe2\xc7\x16\xde\xd5S@\xcfF\x95\xea\xdd\xd9S@b\x15\xc4!-\xd9S@\xb55\xc5\xcb?\xd9S@\x126\xd4\\\xed\xd9S@:\x95\xea\x9e@\xd9S@\xeb7\xfcwB\xd9S@\x18\x99\xf0\x93\xc7\xd7S@6\xf7\x99\rC\xd9S@\x1b:\x1dI\xcd\xd8S@\xdf\x9f\xae\xc0\x16\xd4S@7\xf5e\xb9\xd6\xd8S@\xd8Q\x81\xcc\x93\xd4S@\xf5q\xaa\xa1A\xd9S@\xb5A\xa0m\x06\xd5S@\n\x0f+\x10M\xd5S@\xf2\xc7J\xc7I\xd4S@\x9f\xed\xda\xa4s\xd8S@p\xef\xa67Z\xd5S@*\xb2\xe5D\xb9\xd8S@\xf0\xba\xdf\xa4\xd8\xd3S@\x08\xcd\x0cf\x83\xd8S@\xbc*\x8eFt\xd8S@\xbb\xc2\xd8\xdc\xc9\xd3S@\xecW4e\x9b\xd4S@M\xf1\xe3\xeb\xcf\xd8S@-\xe6D\x8bj\xd3S@\x9b1Y\r\x9e\xd3S@\xba\x97\xd0\x9c\x80\xd7S@\xbc\x7f\xf2\xa6?\xd7S@\xa0\xc1\xf5\x8c(\xd6S@\xf6 ~\xb0\x17\xd6S@\xa7H\x18@\xc9\xccS@\xeb\x17\xfc\r\x8d\xd7S@\x1f\x18\x08\xadw\xd7S@\xcd\x1a\xb6|R\xd7S@\xcc\x0c\x9e\xe2L\xd7S@\x04\x0cq\x12\xa2\xd2S@\xf3\xfe\xeb\x9d\xf7\xd4S@t"`\x7f\x92\xd4S@\xd0=V\x8b\xc8\xd5S@u\x02\xa6\x07I\xd5S@r\x9b\x1d[Q\xd4S@\x91"UE\xa2\xd4S@\xc0\xab\x0e\xd4l\xd3S@\xe7\xa8F \x00\xd4S@!{\xe0\xbc\xb6\xd3S@3\xb2\xbcj\xfe\xd5S@O\x1a\xd2\xf8\xbe\xd3S@:LN2\xff\xd3S@0vx\x94\xe1\xd3S@n\xd6\xe7\x10\xcb\xd3S@\xdcy|:j\xd3S@/T\xce\xa7\xd3\xd5S@_\xa3\xb5\xa4\xbd\xd5S@\xa3\x9ba\xa3\xa7\xd3S@!\x17\xf9\xf9\x9d\xd5S@\x8c\xedU\xe58\xd1S@\x82\xb5\x88M\x9e\xd5S@@\xe6\xa6\xc5D\xd3S@6\x88\xc1\xe03\xd3S@\xfe]\x10q\x9e\xd5S@\xe5\x8f@Hh\xd5S@\x84LPy~\xd3S@\x01Ly\x12v\xd3S@\x90\x84I\xcc"\xd5S@\xe1=.\xa0\x02\xd3S@\x842\xc6\x97u\xd0S@\x8e\x8c\t\x86\x90\xd2S@\x8f\x10\x946c\xd3S@\x06\x11\xd1\xf28\xd2S@s\n0LL\xd1S@\xa93\x7f\xe4=\xd3S@X\xf9>\xc5\x1c\xd3S@\xce\xd3\xc1\x04\x91\xd2S@_\xe5)#\x18\xd3S@\xaeG>\xf5\xeb\xd2S@\xf1\x8a\xb4\xb1\xb6\xd1S@M\xe8\xc3Y\x0e\xd3S@\x9d\x1c\x8a\x87\x99\xd0S@\xe8\xba\r8*\xd2S@\xe7~\xfc\xacz\xd2S@O\xa3\xf2\x96&\xd3S@\xe3\x03e\xa7\x1b\xd3S@\x7f\x0c\xac\x13\x92\xd2S@`\x02M\x12v\xd2S@\xcdT\x98P\xe2\xceS@O\xa3\xf2\x96&\xd3S@\x19Ho\xebA\xcfS@\x80\xe8\xb1\xca\xc9\xd2S@%\x9a\xd2]H\xd1S@\xee\x93S\xaaK\xd2S@y\xe5/\xe3\x9e\xd2S@\x07\x1f\x10Ss\xd2S@\xb1j@\xd96\xd2S@\x85^\xd0\xed\x85\xd1S@~\xc7\xbe(6\xd1S@\x0f\xb8M\x12\xb6\xceS@E\x90\x03\xbf\xb5\xcdS@\xf7\xeag\xc4!\xd1S@Xw\x99\xbe\x9a\xd0S@j\x8e$\xf1D\xd1S@\xb3\x8f\x94\xed\x00\xd1S@(]\x94\xf8\xae\xcdS@\xe26\x9b&\xfe\xd1S@\xf55\x99\x8fq\xd0S@\xf1w\x94\xd1?\xd0S@\xaf\xdfS\xbc\x06\xcdS@\xb8\xe0jd\'\xd0S@\xf4Tb\xc0\xe9\xcfS@\x99y4\xc0\x81\xcdS@\xeb\xd9\xdb\xc8\x8f\xcfS@\x0c\x07\x16\xc8\xf7\xcfS@\x0fj_#\x86\xcfS@|Wdt\xe3\xd0S@\xcf\x82\xd5h\xe3\xcfS@\xc9/\x0fnC\xccS@\xea~\xe6\xec\x90\xcfS@\xb7\xf9~\'\xbf\xd0S@g\xec\x96(\xae\xcfS@\x88\xf90\xc4\x0e\xcfS@\xd1\xc4\xf6\x9bC\xcfS@\xdc$\x9er\xfa\xceS@\x18\x0f\xef\\\x95\xccS@\xa1\x8bI\x1f\xf7\xcbS@\x0e\xe96\xcf\xef\xcbS@\x03\x82NAe\xccS@1\x91\xd5\xa3\xd0\xcbS@\xb0r)\xf1\xe7\xceS@\x1d\xfdC\xd4W\xccS@o\xd8\x9f\x04\x84\xcbS@nIU\x14\xad\xceS@\xd9}B\xce\xf6\xceS@\xbd\xc4.\xf8\xc5\xceS@p\xb8|\xbb\xb5\xcdS@\xd8\xa3\xb4\x12\x95\xcaS@\x82.Tt\xd5\xccS@\x82P\xf7]\xad\xcdS@\xf2\xef^\x9a\x1d\xcdS@hT\x89\x98|\xddS@\xf9?\xeb/\xac\xddS@P\xa5w\xc5a\xddS@X\x9f-l\x95\xdcS@\x17\x92\x10\x96.\xd9S@\xabJ\xa7\x0bP\xddS@O\xb5\x08\xed\x86\xddS@9\xe0\x85\xc4\xb2\xd8S@\x03\xe1\\\x9e \xdcS@\xec\xad.[\xc1\xdcS@\xfe)\x93\xee\x99\xdcS@\x89\xe6\xb5\xca:\xd8S@\x96\xfc\xd5\xc9z\xdcS@\xee\xcf\x10\xd6@\xdcS@\x86\xea\xa6~\xe8\xd9S@\xdc\xbbC\xf0^\xdbS@_\x13A0s\xdaS@\x19\xd6\x97dM\xdaS@\xbe\xa3\x9c\xdeK\xdaS@-\xbb\x15%=\xdaS@\x8e\xc3\x93K\xe5\xd9S@\xff\xce\xae\xda=\xdaS@OY\xb4\xe6\x83\xd9S@\xcf\xa1\x8f\x07\xc5\xd5S@\x17_EbL\xd9S@\xed\x8b)\xf1A\xd9S@{\x93\x14\xae\x8c\xd4S@\x9dm\x03B\xff\xd7S@~L\x8a=u\xd4S@\x81\xe9\xe7X2\xd9S@\xf1\xe4\xba\xd3\xfc\xd4S@Pn\xedlp\xd8S@R\xc4\x99\xd48\xd4S@\xd2\x8d`\xdc\xe3\xd8S@\x86\x0c\x17\xf2\xb5\xd8S@\x8b\xc8\x9bA"\xd5S@\xdb\xdd\x967\xaf\xd7S@bm=\xde\xe2\xd3S@\xb9\x10\x04\xded\xd9S@>\xf3\xe0Uj\xd8S@9$a!\x91\xd3S@@L\xc0\x11l\xd7S@\x95N\xe7h\x8f\xd6S@\x1c\xa6k\xd5C\xceS@\x9d \xb4\xc82\xd6S@\'\xff\xc2S\xf7\xd4S@JI{\xa7\xa7\xd2S@v\xd1\xb5\xac\xb6\xd4S@\x8am\xbc\xf2\xaa\xd4S@\xb2B\x97\xbdu\xd3S@mZ\xb2\xf2C\xd6S@\xfd\xd8\xcf\x0b\xf0\xd3S@QB\x95\xd2\xb8\xd3S@\t\xac\xd1z\x1c\xd1S@\x1f;\xeag\xc7\xd2S@\xebqM(\xb5\xd3S@\xc6\xf9\xc3\xab\xd6\xd0S@\x89\xc2\x16K\x01\xd4S@;a\xd3\xda\xa2\xd3S@\xe90\xbc^\xc7\xd3S@\xe3\xe5\xb5\xc5m\xd5S@\xd4J\x91\xac\x95\xd5S@A:\xfd{\x95\xd5S@@\xcf3W\x16\xd4S@\xbc\n]\xc1\x90\xd3S@\x14\xe6\x14Y\xdc\xd3S@\x10\xf6\x92Es\xd0S@6gJ\xcf\xf3\xd2S@\xe4\x86\x88\xf0\x89\xd2S@,\x9a\xd1\xa0p\xcfS@\x00+\x9fUW\xd3S@\xc6\xd4\xa2\x13\xac\xd1S@\x88g<\xb1\xc2\xd2S@\xe2\x88\xcf]:\xd3S@p\x9f\x83\xac!\xd2S@\xee\x99\xc3\xe2\xbe\xd2S@\xf8\x1c\xa7\x8d\xbf\xd1S@\x11\t\xf5\xd34\xcfS@\x89\xbe\xf1V\xa5\xd2S@\x88\x1d\xfc\xb4]\xd2S@\xee\xf6\xd9\'D\xd1S@b\x81\x1e\xe1\x06\xd1S@\xa1- \x9c\xc5\xd1S@|\xa1\xf1\xfc\xec\xceS@/\xf7\rG\x04\xd1S@\xbe\x9d\x97\xcf\x9d\xd0S@\x1c\xca\xa8s\xd8\xcaS@1\xbf\x1a\xaae\xd0S@\x8a?\xda\x02D\xd0S@9.I\x18f\xcdS@e.\xc7\xd1\x03\xcfS@\xf3c\xcb\xbcu\xcbS@&\xa5\xc5\x81\x01\xd0S@\xc0\x01P\x8d\x08\xcfS@\x0f\x1c\x97\x1dn\xcbS@C\x03\xa0\x83\xfa\xceS@1\x91\xd5\xa3\xd0\xcbS@%\xcb\x0eo@\xccS@\xbah\x8a\x1b\x81\xccS@1\xaa\xf5*\t\xcfS@\xf6g\x1e\t\x0f\xcfS@\xe1\x95\xc2\x92,\xd0S@X\xd4\x83\x06\xa1\xcfS@\xbdd\thn\xd0S@Khm\x9fs\xcfS@Y,Yp\xc4\xcfS@"\xbb,\xdf\x0b\xd1S@\x84\xca/\xc6\xf6\xcfS@.\xd7\xe5\xe0=\xccS@b\nx\x99\x1c\xd6S@\x02\x1c}jV\xccS@\xd6\xb0f\x156\xd3S@@i\xfe\x84f\xd3S@\xd7\xa4Z\xc9\xbb\xcdS@\xcf<f\xc7o\xceS@9 K\xdea\xceS@\xc5i\x11\xc7\x1b\xd9S@\x18\x99\xf0\x93\xc7\xd7S@\x9f\xb1\xfd\xf8\xce\xd5S@q\x15 \xba4\xd6S@\xd6:\x14\xddl\xd7S@8XgjR\xd7S@\xb8\xa5E\x04\x80\xd6S@7\x89\xed\xa1\x85\xd4S@\xd6\xa6\x1d\xdd\x1d\xd2S@3p{\xc6\xc1\xd5S@\xb8[\x06d\xdc\xceS@\xd9\x15\x85[\xa3\xd1S@\xaaD\x17TX\xdcS@\xcd~\xe6E;\xd4S@d3\x87\x00\x82\xcfS@\xc2\x97\x97\x1d\x0b\xd1S@\x89,\x00\xb4y\xd3S@Z\nyw\x14\xddS@\xb52\xf2jx\xdcS@\xeart\xd1f\xdbS@\x1a\x06\x9fl\xed\xd9S@)\x01\x10[F\xdcS@\x92F:\x98f\xdaS@\xea\x16\x1e\xf4;\xdaS@]\xcbH\xccu\xd9S@\x16R\xb2\xdb\xc7\xd5S@8[z\xd4\x87\xd9S@$Jv\x10\x1a\xdaS@C3\x8b\xc1\xea\xd8S@\xdfN\x15\xb4\x9e\xd9S@\x06 \x8a(O\xd9S@p\xab\x0c\xffm\xd4S@\xffa#\xb3h\xd8S@A\x8dR\xb8\xe7\xd7S@\x86\x03GV~\xd8S@{N\'\xb1m\xd8S@\x84\xdfq\xb98\xd8S@\x9f\x1eQRy\xd6S@\x97\x14\xf5/4\xd7S@;\xd9y*\x13\xd7S@4\x96\x0b\xea\x1a\xd6S@S\x01\x91\x0c\x06\xd6S@\x9f\xc3\x86Vm\xd3S@\xc3\x80Z?,\xd6S@\x95`\x7f\x1c(\xd3S@W\xe2\x14(R\xd7S@Z3\x01\xe0\xfd\xd5S@\x19\xaeR\x7f \xd5S@\\\xc7|8\x00\xd5S@\x83AF\xfb\xa7\xd2S@\xa7\xf4*\xb6\xba\xd4S@<\xa5\x0b\xbe\xbb\xd4S@&\xb5D\xc9E\xd6S@`\xaa{4.\xd6S@\x9a\x86\x85j3\xd4S@\xbe\x98\xde\n8\xd3S@\x0b[\xfe\xb1t\xcbS@\x0f\x1c\x97\x1dn\xcbS@\xa7M;N\xc2\xcbS@_\xab\x8d\x93\xf2\xcbS@\xb0\xee$\xee\xb2\xccS@n\xf3|\xc3N\xccS@\xa6"gn\x99\xcfS@\xee\xd6\x81C\xdc\xcfS@w\xdfxW\x81\xcfS@\xbe\x0b\xe6\x0c\xa3\xd0S@\xa9\x85\xa3(\xd6\xceS@d\xf4\xc8\xfe7\xd0S@f9\r4\xee\xcfS@z/^\xe95\xd0S@*\x15\xaa\x9dP\xcdS@G\xfe\xfe\'A\xceS@\x85\xda\x067V\xd0S@\xa0[\x9c&\xff\xd1S@\xb4\x1f\xa6\x00U\xd2S@)\x81\xf1\xc5~\xd1S@\xf9\xe3\x13\x19\xd1\xd0S@|\xa1\xf1\xfc\xec\xceS@x\x96\x8f\x80\x00\xd1S@+i\x1b\xb9"\xd1S@~\xf7\xa5\xf4:\xd2S@\xc1\xd2\xb3\xeb\xe0\xceS@\xaf\xf6&\xdc5\xd1S@U\x07d\x85.\xcfS@.\xd3V\x88\x86\xd1S@f\x05\xde\xd0\x93\xceS@S\xd9\xa0\x0e!\xd5S@\xecs\xd9\xf6\xd6\xceS@\'\xca}pw\xd2S@\x18Hc\x1b\xa7\xd2S@}OV\xad\xb2\xd3S@\x7f!\xf6\xeb\xd4\xd2S@\xe3\xdb\x16c\xc0\xd0S@8{\x04\xc2\xbf\xd1S@?\xf4\xe5^\x06\xd2S@\xd6\xb3 E\x89\xd2S@\x03\xd5Xy\xcc\xd1S@~\x99\t\xdb!\xd3S@\xb6\xf8\x8d\xecP\xd3S@k\x8ef~j\xd1S@\x06N\x11\xc1\xad\xd2S@\x83^Hw\x8b\xd2S@\xc2\x9c\x83\x1b\xdf\xcfS@L\xa9(\x16\xb8\xd1S@\xc1\xd1,\xa6 \xd3S@"\x8f@T\x7f\xd3S@\x1d\xe0i\x07N\xd2S@\x0e\xb3\x7fj\x8f\xd3S@\xde.C`\x84\xd3S@m\x87\xda\x8dB\xd3S@\x04\x91\xf0SD\xeeS@\xb3\n$\x82&\xd3S@Z\xa8:D\xd1\xd5S@\xbd\x99\x08G\xbd\xd3S@\x97\x9c\xd5\xd4\xe5\xd3S@\x04\x02\xda\xccc\xd3S@r\xc2[\x10\x8f\xd1S@\xeae\x08\xf6\xd1\xd3S@\xbe\x98\xde\n8\xd3S@\xcdc\xbc8*\xd3S@E\xba^\xf1\xcb\xd1S@MWh\x86\x06\xd1S@H\x8cc\t\xe0\xd9S@\xb8[\x06d\xdc\xceS@\xb8[\x06d\xdc\xceS@\x99\x8f\x9e{\xeb\xd2S@6\x02\xeb\xc7A\xdaS@\xb9\x8fD\x9f\x90\xd0S@ \xd4D=q\xd1S@W\xb7\x0f\xac9\xceS@:\xb5\t\x87c\xd2S@:\xb5\t\x87c\xd2S@\t\xbb!\xcfe\xcdS@4\x05\xc9\xbaD\xd4S@4\x05\xc9\xbaD\xd4S@\xbbB\xb1e\xf0\xcfS@\n\xc7\xbff\xea\xcfS@\xba\xb7O]\xff\xd5S@\xb6\xc8gzA\xccS@oP\xb7 \x1e\xccS@)D\xfc\xd8\xfc\xcaS@\x01\x1d\xc7\x03\'\xd6S@\xcd\x86\xa0\xb1G\xd2S@\x83\xc4,\x80a\xd3S@r\xceL\x9a@\xd9S@\xca0!\x9d\xc4\xd5S@\x92\x1c\xafl\xd7\xd5S@=)\x95\x06z\xdcS@\x96\xcb\x008t\xdbS@)\x01\x10[F\xdcS@\xd1~\x07\x1c}\xd9S@n\xfe\xea\xfbd\xdaS@P\xbc\xc4\xa7i\xd9S@CX4J\xcd\xd5S@\xe4\xda\x81\x9f\x07\xd6S@\xa2\xd4Y\xe8\x14\xdaS@x\xb7\xa7\xe0\xe7\xd9S@fp\tJ\x91\xd9S@\x8br\xa97\xb0\xd9S@@&\xadE\xc3\xd8S@\xf2\xd0\xa1\x08\xb9\xd4S@\xdb\x88M\xb1B\xd9S@\x1aA\x0f24\xd8S@\xe1\xf6\x82]p\xd8S@\xa1\xdc\xd5\x8a\x00\xd6S@\x14\xfd\x11\xec\xab\xd3S@\xdb\x9d"\xca\x93\xd4S@\x13\x8e\xee\xebT\xd4S@\x1d\xec\x1aB$\xd8S@Q\xb1\xdf\xca5\xd7S@\x12\xa6\xe7\x8b\x9c\xd6S@\xcfs\xe6*E\xd5S@\xef\x91\xdc\x84\x96\xd4S@\x93$\xf4`V\xd6S@\xf0\x9c\xbc\xb1\xb7\xd4S@.\xf8\x08\x0f(\xd6S@b\xd5I\xda\xef\xd5S@\x0e\x9c\xf6\x90\xbd\xd3S@\xf4\xc0%!*\xd1S@5-\x10\x81\x87\xd1S@p\x91\xd6#1\xd3S@\xb1:\xaaTw\xd5S@+\x89\\\xe6z\xd3S@\x1d[AL\x9a\xd3S@\xf2V\x8f\xc0J\xd2S@\x1d[AL\x9a\xd3S@&!\xa8\xe6\x0c\xd3S@\xe6\x91\xd8<\xe7\xd1S@\x02/\xc0\x80\x91\xd2S@\x1e\x1a\xa8(\x95\xd2S@x\xa2\xe7\xb6D\xd3S@s5\xea|\xfb\xd1S@@+\xc9Y\x12\xcfS@o\x80N\xc7\xb8\xd0S@\xa0kg6\x9b\xd0S@\xfe\xa4\x04}\xbb\xd1S@\xa0n^\xf2\xc1\xceS@\xa8\xe6\x8b\xbe\x89\xd2S@\xa3\xe5e\xd3d\xceS@\x87\xd8S\xf7\n\xd1S@\xe5\xd3\xd6\xdc!\xd1S@\xcb+B\x8f\xac\xd0S@\xd0\x86\xf0pr\xd1S@\xc8\xd5T\xe1\xef\xd1S@\xf1?y\xa06\xceS@i\xf6=0H\xcdS@\x9b991\xd5\xcfS@\xac\xf6\x8e\xfc\xfa\xd0S@\xbd\xec\xd8\xc5\x99\xd0S@D\xd9\x97\x13x\xcfS@\xea\xf2\xe9\x11\xa2\xcdS@\xdb\x8c\x82\x07\x03\xd0S@\xc9\xf4\x99\xa1\xa2\xcfS@R\xe5\r\xb88\xcdS@Oq0]5\xcdS@Xek\xb5Q\xccS@\x0c\x04\xd6\xf3\x1c\xccS@L\x81V,\x9a\xccS@\x99\xac<\xaf\x0f\xceS@\xd7\x13\xb1\x8e\xf9\xd2S@\x91\xe8_\x14g\xd4S@~\xbb\xa0JK\xcbS@J\xbf\\v\xdb\xccS@\xe7\xe4e\x9f\x9e\xcfS@\xe3|\xca\xc9O\xd2S@]l<M\xde\xcfS@\xc6\x1c\xb4\xac-\xd2S@\xdb\x84\x11t\xe7\xd3S@\x9b\nY\xce\xe8\xd3S@+\xc0g*\x9d\xd9S@\x8f\x9a\xfe\nO\xd5S@0\xe0Y*\x1a\xdaS@\xf6\x97Dk\r\xdaS@s\x0b\x1d;J\xdaS@\xcd\xb1\xb9e\x07\xdaS@s]3\xd0\xf6\xd4S@\x83\xd0U\xf4 \xd8S@\xd5H/9\xeb\xd8S@F0\x7f\x170\xd8S@Q\xfbyk\x83\xd4S@s\xaf8\xba\x85\xd6S@9e\xb0\xa8Y\xd4S@\xc3\xa2e\xe5(\xd9S@\xa8\xf3#\xe7\x9f\xd6S@s\xaf8\xba\x85\xd6S@\x8aR<\x9e\xae\xd8S@\x97\x0e{.\xcf\xd8S@~8G_\xa1\xd8S@\x9bK\x96:\xb0\xd3S@\t\xe7\xd1\xa2\x1c\xd8S@\xff\x10\xc7\xaew\xd6S@\t\xe7\xd1\xa2\x1c\xd8S@\xf4\x81\xfd`,\xd7S@\xb3\xfc\xab\xa1\xda\xd7S@\xaa\x85\xabD=\xd6S@\xf0d>v\xf7\xd5S@)\xdc\x15\xeb\xee\xd5S@%\xc2\xbal\x96\xd5S@\xce\xed\xd76R\xd5S@\x1c\x8fC\xae\xca\xd2S@7\x16\x8cO2\xd5S@\xadC7a\xab\xd4S@Ja(\x1b\xc4\xd1S@\x84\x92CI\xac\xd3S@\xcba\xe3\xdb\xc8\xd3S@\xbc2\x9e\xb4\x9c\xd1S@\xf7\x1f\xa1\x8f<\xd3S@\xce~\x0bX\x84\xd2S@\xbb\xe8V7?\xd1S@\xb3\x88:L\x1f\xd0S@\xe8\x81\xa6Wf\xd3S@\xce~\x0bX\x84\xd2S@r\xae\x10\xd5t\xd3S@\xd2I8\xd83\xd2S@\xc2I/\xf6\xdd\xd3S@jD;\x08V\xd3S@T\x7f\xa4\xc2\xdd\xd1S@\\;\xc3\x8f\x9a\xcfS@\xfek\x81\\t\xd0S@FrM\x8a\xac\xd2S@\x16\xd3@.\xab\xd2S@\xcc\xb2h\xe9\xc3\xd1S@Vx#L8\xd1S@=L\xb4\xe3\x80\xd2S@\xad\x92P\xce:\xcfS@\x1d3\xc2+\xbd\xd1S@\xad\x92P\xce:\xcfS@\xfa\xad\x93\x16\xd1\xceS@G*\xf0%L\xceS@\xec\nfa}\xd1S@}\xe7\x8b\xe2\xf7\xceS@G*\xf0%L\xceS@F\xc5\t\xb6\n\xd1S@\xa4K\x88g0\xd1S@t\xae\'h\x99\xd0S@,L\xa9;Q\xcdS@G\xe0\xf2\x07(\xd0S@\xbf\xa9\x1b\x85Q\xcdS@%\\\xfbS?\xcdS@\xd6{t\x80B\xd0S@\x08m\x08\xe4\xf9\xccS@~\xbb\xa0JK\xcbS@)D\xfc\xd8\xfc\xcaS@\xffd\xfa\xec\xac\xdaS@lJz\xf6\xe6\xd1S@\xf6\n\x13\xfaM\xcdS@'
p35
tp36
btp37
a.
