# Supplementary material for: Sea ice drift data for Fram Strait derived from a feature-tracking algorithm applied on Sentinel-1 SAR imagery
Source: Data Brief. 2018 Apr 19;18:1410–5. doi: 10.1016/j.dib.2018.04.034 (PMC5999601; doi:10.1016/j.dib.2018.04.034)
Supplement: Supplementary file 2 — Supplementary material [file mmc2.zip › fs_s1a_data/HH_filter200vec/FramStrait_HH_20141201T161821_20141202T071202.dat]

(lp0
S'S1A_EW_GRDM_1SDH_20141201T161821_20141201T161921_003528_00426A_C787.zip'
p1
aS'S1A_EW_GRDM_1SDH_20141202T071202_20141202T071302_003537_00429E_CA87.zip'
p2
a(cnumpy.core.multiarray
_reconstruct
p3
(cnumpy
ndarray
p4
(I0
tp5
S'b'
p6
tp7
Rp8
(I1
(I309
tp9
cnumpy
dtype
p10
(S'f8'
p11
I0
I1
tp12
Rp13
(I3
S'<'
p14
NNNI-1
I-1
I0
tp15
bI00
S'\x9f\x1e\x18:\x13\x19\x10@\xc8iDl\xe2f\xe6?1(Q\x02\xc6\xed\x06@\xf8\xf6\xa5R\xf0\xd8\x11@\x81\xbc6\xa3-\x86\x11@l\x8e\xfe{\x94\xe4\xfc?62\x1a\xb4\xaa\x94#@\x8er\xdd\xe9\xc8\xc5%@\xa7\x8a%E\xc8\xdd\x07@\x879\x8c\xce\x04]\x0c@C\xa3\xfb\xb6+\xf3\x16@?`\xff\x0c\x80l\x11@L3|\x90\x8f\xc6\x07@\x14\t\xd7]so\x13@\xa0fD\xb2\xf8\xb7#@r\xbf\xa0\xad\x8d\x9b\x10@q\x8b\xec\xdd\xcf^\x11@\xd9\xd0\xf9$\xea#\x13@H\xf2m\x07v>\r@\xd7\xdd\xecG\x8c\x8f\x10@\tQ}\xc6i\xfc%@+\xa0\xb83;\x08\xe1\xbf\x12\x95\x05\xeft%\x0e@\x8c\x0c\x91\xa2P\x02\x0b@\x85y\x14\xbbfY\x05@\xcb\x99W\xd1\x03W\x07@0$Y\xc6\x15\x96\x11@\xc2\xc4\xd4rq\x88\x11@\xb9d*\xa8!\x88\x13@FN\xd6\xc1\xd4!\x08@\x83\xcc$\xe1~\xa9\x0c@\x9f\x10\xa06\xf6\x87\x0c@\x83\xb2\x95T\xdd\xb8#@\xed4n\xbf\xa5\xd7\x12@\x86\x19\xc6F^\xe8\xc6\xbf\xa9\x83r\x15F\xaf\r@B@\x96OjF\x11@\xe2\x90C\xe0=\x02\xf8?\xc6[\xf0\x0fn\xdf\xc0?\x0b\xfci;\xbe\x9c\x12@\xfd\x9fG\xd5\xad7\x0b@\xc5}m\xc2v"\xd8\xbf\xf5\xc5\x1d\xf9\xd8\xf4\x0b@\xd3\xa3\x14\xf5\n.\x0c@\x94`4kV@\x10@P\xe4Du\xf7R\x10@qS=\x80\xfb\x05\xf3?\xa10ij\x83\xd7\x12@\x0fY)\xea\xa9M\x13@\xbe\xa1D\xa0\x8c9\x10@s\x80\xfe\xa3 1\x08@rLE\xe1DO\x08@\x8dQ\x14\x8a\x92\xda\x13@\xe3>\x02_#\x84\x14@\x15\xa4\x86|\x1d\xbc\xfc?\xb9\x93O/\x02~\xd6?0h~n\x82\xd4\x10@#:\x1e?9*\x11@\xe5\xb5g*\xfc\xb0\n@;\x1c4,5\x95\x13@1\xdb\x8d\x00?\xa6\x11@\x96\xa7\xc1\x95\xfe\x94\xc6\xbf\xee,\xd1@\xa3\xe0\x00@\xc5\xd86\x97\x06\xb8\x0f@4\x80\x8b=\xd9\xe4\x0c@\xda[\x19\xa8Go\x12@\xf0\x01S\'f>\x12@;3g4 \x1d\x12@\xbb\xdes~X6\x12@I\xf2\xde\xe8\xd9\x85\x0c@\xde\xf3U+\xe0p\x10@\xf4\xf4\xbc\x97#\xeb\x0f@\xda\x86\x89\x82\xff\x10\r@a\xe4Zd#\x9b\x11@\x9c\xe1\x9be%`\x11@5\x12\xfe1#x\x11@\xb2\xf6t\xf7Y\x84\x00@W\xeb\xde\xdc\xbd9\x00@Htl\xf8#\x88\x04@\xe2\xd1\x00^t\xc4\x04@w\xb2\xe7\x80b\xb8\x0e@\xe30\x08JFk\xf8?\xedn\xdc\xef\x95f\x0e@\xea<\x1a\xd9\xc2^\x0b@ \xb7\xc5\x10VP\n@w\x05\xb5\x08\xeb\x1b\x06@\xe9\xa6z\xb0AY\x12@B\xc0o\xdb{\xfe\n@\xa3[\x11\x02\x00\xad%@\xed.N\xf4\x85\t\xc9?\xff->\x1a\xe0\xd9\x12@ \xdc\x1eU\x19\xa5\r@H\xe73\xc5]\xc2\x10@\xa7\x7f*\xff/\xf5\xb9\xbf\x19Z\x94\x0b\xd0|\xc9?\xac\x97\x98\xfc7>\x10@\x0b1\xd6\xc3\xaa\x82\x0b@lt\xf6?\xfa;\x0f@\x0cV\xffz\xe8\x95\xc4?=cG\xdd\xf4\xb5\x17@L\xec\xfe}\x14s\xd8\xbf\xebU\xde\xcd=\xc0\x0b@\xcfu\xfa6Yx\x13@\x8c\x15\xa4\xb1\xa0}\x11@n\xd3y{\xbd\x05\x07@\xee\xc3BO\x8aw\x11@+YQ\xaf{%\x11@\xba\x8b\xdc\xa3*\xc2\n@\xa3B\xa9\xcf0y\x0c@\xae[0\xceWb\x11@@\xbeuh#\xf5\x11@\xa8\x15"\x8c@N\x12@\xa5p\x97\xf8v\xd6\x10@H\x87\xa56C\xcc\x11@\xc3\xa1ze\x0e*\x0f@:=\xf8\x12\xb6+\x0c@\xbd\xc2\xfb\xfbc,\x08@,\xcbM\xa6=B\x13@\xc1)\xa9\xf6\x8aQ\xca?Y\xce_Oi\xe3\x0c@\xedO\xde\x83T\x05\x0f@\xf4\x9a\xfd\xdf<m\x12@\x070y\xd7\xc32\x14@\xc8\x04hR\xa5e\x14@\xc7a\xf5<b\xaf\xfc?\x12\x17\x8b\xf2\x066\x00@\r?H\xa5\rS\x07@\x8d\xce\x85\x18\x17\x9a\xed?\xa8A\x98\x16(\xd0\x05@U\xf5\x97\x1a\x98<\x17@\x01\x9b\xd5e\xe1\xa9\x0f@[\x97\xe9\x8fV\xd0\xf1?\xbc\xdd\xad\xa8\xd2\xf9\x17@(\xcc\xc5\x1e\xf31\x12@Y\x1fv0\x9f\xdd\x08@\xf3k@V%B\xf8?\x8e`*\xa5\x04o\x08@O\x00\xfb\xf5`\xa7\xf8?n\xec\xfcs\xd2.\xd4?\x90\x15?Ec\xa5\xf2?q\xfa\x0f\x8a\xc2\r\xa1\xbf\x8a\x0c\x8a\xcd\xb9v\x11@\x9e\xc8hHp\xa8\x0b@\'_\x93Q\x19\xf3\t@2E0\xe1\x11h\xe2\xbf\xb8\x1f)q\xf6\x0b\x0b@ &\x82\x02\n\xbb\x0f@\xf9\xfbs[\xde\x87\x13@\xa8\xae\xa4tH^\x12@\x97\xf7\x03\x90\xd9R\x07@1\xacp\xd7\xf0\xd9\x11@O\xb2aq&z\x10@\xb2\xa4\x15>\xbdY\x10@\xd8\x83\x97\xb2\x7f\x99\x13@\xfa\x90\x92\xb1\x88x\xdb?\\\xc5\x83\x1f\xcbr\x11@[P6\xddZ\x9c\x12@\\\xdc\xf0\xce]\xc4"@\x01\x91$\xdb\x85J\x12@\xc5\xd2\xf4}\xb1\x7f\xca?`\xcb^k\xeee\x13@Q\xc2\x174\x04\x97\x0f@=\x86;\x9d\xf9=\x08@\xdc\x9d\x1a\xb4\x95\xc0\x12@\xc0\x981\xd7\xae\xd8\x10@jH0()\x03\n@KW+\x954Y\x07@H\xf3\x06\xf3I\xa3\xfc?\xecrV>wd\x10@!\xd7f\x8e\xb2\x80\x10@\xe9z\xcc\x82\x06(\x10@0RtAvC\x13@\xa9\x9dfw\xfbA\xf5\xbf\x0e#k\xa3M\xbf\xf5\xbf{\x91\x11\x00\xe5\xa7\x10@U\xe1\xbe\x03\x18\x9c\x10@\xd82\x1f\xe8\xa9\xde\xa5?\xcee\xda}\xb0)\x0c@L\xe8&|ro\x0b@\x16\xe0\xce\xf1\xb3A\x0c@\xe9\xc6\x81\xd7\x0f)\x0c@\xf7\xd0[\xd8V\x99\xc4\xbf\'\x0c\xc8\x15\x94\x90\x07@Z\xaf\x05\xe1\xa7\xe3\xdc\xbf\xba\x82S8\xd5\xb5\x0f@5|\xa2eW\xfb\r@$\xb3\x9de\x8ea\xc2\xbfS\xa1wc\xef\xb6\x0f@#\xe5uzs\xcf\x10@\xe3h!\x85\x90\xd7\x0b@\x1f\xdfk\xb3\xeb\x9b\x12@>D\xef\x0cT\x7f#@,^\x95\x91\xd4H\'@\x02\xc5Zy\x1c6\xe2\xbf\xd7\xee,$\xc9\xa5\xf6?\x96\x98\x1e)\t\x83\x07@\x02\xbf\xbc)\xd6z\x10@\xdbE\xa6\x85\x8cG\x14@\xc9*c\xcc\x13o\x13@;lf\xd4\x10\xfd\xa4\xbf\xd42\x90\xbd\x16\xfd\n@\x9f\xc7A=\xa6\x11\r@\x8a\xeb\xb4\x8fs\x8f&@B\xae\xf3\xf6\x90$\xbf\xbfR\x06\x05V\xa5\x9e\xd1\xbf\xb1T%\xa2K\x0e&@\x0c\x88\xc7\xfd\x90\xd6\xd9\xbfR\x93\x05\x9d<\xef\x00@.\x97\xc6\xd0\xd0\xe8\x10@,\xc4!\x92\xe0\x85\x07@\x17h\xa7\xad\xd5\x9e\x0c@\xb6\xd3\x80aU\r\xe9\xbf\xad\x0b\xe5\x88\x84\x18\x12@\x1c\xea\xfb\xe7\x02H\x12@2\x1aY\xc8\x1a\xc6\x1b@\x11xzU\xcb\xeb\x0c@-\xf7T\x86~|#@\x882/\x15Q\xb4\x17@l\xa8\x84\x88ZT\x11@=\x1bxZ\x90g\t@\t\xf8y\x9b\x89H\x06@\x04c\\\xda\x933\xf5\xbf\xec\x0e\xdd\xb8\x06-\x0c@\xd7P\x02\xe2\x19E\n@\x8d\xe3\xa4\xe8F\x18\x13@q\x81VP\xa8\xbd\x0c@\xf4x\xe7\x84\x86\xe8\x0c@\x94\x83\xbf\x85?8\x90\xbf\x1dB#{-\xc8\x17@Ug\xd4\xbf!\x16\x11@_\xfe\x06\x1b\xb8\xc2\x14@\xf6\x92\xfaC\xce<\x14@o2\x1d\x8f\xc7\x16\xe4\xbf\r\xe4\x98C~\x02\x08@\xfeX\xae\xe6\xd72\x14@*\'6sP-\x1e@\xf4\xb5j^Q\r\x17@?I\xee\xd04\x11\x0b@\xe20L\x0f2\xf0\x0c@n\xaa\xc9\x99\xe9Z\xf1?\x8d\xeb>\x07Vt\x11@W\x86~\xb2\xf4\xf0\x05@\xa6\xfd\x8b\xd6\xdd\xb0\x0f@\x90\x83&\x9f9r\xd7\xbf\xc0\x9c\xd4\xb2H\x98\xbd\xbf8+\xe7\xa4\x10\xe8\x08@+ k%\xdc@\x0f@\xac\xadO\x0cH\x8d\x10@\xee\xc9zsA\xea\r@\xe4\xd8\xc6\x93\x08\x9f\x13@\xb7)\xd5fm\x01\xd6\xbf\x1e\x82n?M\xfb\xd3\xbf\x95\xc3\xb7\xbctD\x14@\xd1\xd1\x9b\x18b\xd7\x0c@\x9a8\xff$\xa5t&@\xd5\xbb6\xc2!f\t@\xe97Q\xe8\x16\xad\x0c@\xe6p\xee\xe9\xb4F\x12@eQY\xbc\xe6\x05\x12@\x11OpE\'\x9e\x0b@\x07\xbd\x03\xd5\xfb\xfe\x10@\xabA\x831?\x04&@ei\xdb"\x80\x99\xd5\xbf\xcev\x92\xa3Vl&@A\xfb\n)pL\x0c@\xfcBn\xa0\xc1\x97\x0b@9\x86\xcf\xaf\x1a\xf9%@\x9a\x8a\x1e\xffx\x7f\x02@q~\xfe\x80\x1f\x9d\x0e@vV\xbf\xf2+k\x13@,VbU\xe6\xdb\x13@\x8a\xd5\xc7\x05\xf4\xe5\xeb?y\xc3\xab\n\x91\xe5\xa4\xbf%\xdc\xe9!\xcah\x0b@\xcf\xa8\xcb\x1d\xb9\xed\x03@\xe5\xc5=;\x17\xa0\x0c@\x82U\x8d\xcddX\r@\xe4r\xdf?r\x15\r@c\x02&\xe1\xe1\x19\xf4\xbf GS\xb8cc\xf1?y(\xd9\x9d\xef{\x11@)\xe6\xb0\xcb\x81+\xd3\xbf\x05L\x8ce\x89/\xf7\xbf\x97\xb7pk\xeew\x11@\x88\xaf/\x85\xb1A\t@Jm\x16\xcccU\x13@V$\x98Q\xffF\x13@5\x84\x19\xac",\x0e@F(U\xb5\x82\xde\x99\xbf\x986\xa4\xe3\x7f\xda\x0c@\x11_~r\x8f\xe3\x0e@\xaf\xe3\x0f(\xedR\x11@\xbbi\xa3\xcb\x1f\x08\x0b@\xeaJ\x1azl\x7f\x0c@\x8d\x92E\xb0#\x00\xd6\xbf:u\xc6$\xcar\x11@.\xf5\xd7\x16\x141\xe5\xbf\x9f\x05\x95VO3\xde?g\xf7i\xa0\xf0\xa2\x05@\xf7\x9dNy\x90\xfc\xf1?\xd3\\\x82\xa8S8\x0e@i\x9a\xe5\x8b\xcf\x0c\x06@~ijp\xb3&\x13@\x8d\xea\x8d.\xe2\xbe\xfd?1\xd8V\x9a[\x06\x0b@\xaf\xe3NM\xa9\x97\t@\t\xcf\xef\xa3\xe4\xcc\xbb\xbf(\xda^\x1e@\x01\xee?Qi\xe4\xa9\xbb\xed\t@'
p16
tp17
bg3
(g4
(I0
tp18
g6
tp19
Rp20
(I1
(I309
tp21
g13
I00
S'\x19\xb8\xee_\xecgT@h\xa8\xd1\xbaX(T@WCv\x03,AT@\x94e\x1f\x1d0HT@\xaf\xa8&\x15\xf5GT@G\x89\xfaG\x07QT@\xdb|\xf9\xd9\xff>T@\xca\xb8\x7f\x93\xc3\xe3S@\xb7]\x9f\x848OT@\x8f\xa62\x84_fT@\x7fX4\xcdu_T@O]62\xe8HT@\xf9\x18Y-zWT@\x8f\xe9\xdb\x05\r_T@\xe8C\x83\x92\xdc=T@\xa7\xe5\xd7\x9a\x08[T@7\x85\x1d\xd5\xa6HT@a\xf4\nq\x13ST@F\xcd\xbd\xf6\x16OT@\xeb\xa2\xbdn\x7feT@\x02\x01\x8d_\xe3\xeeS@\xf0*\x1f\x1a\xf1ST@\xef\xf41\x8f]ST@q\x89\xc9t jT@\xad\xd2\x84\x15\xbfIT@\xb2\xf7B+(FT@+mQ\xd0;IT@0%*\xf9\xf9GT@\xf0D\xd2\xc6\x12_T@\xb1?d7\x83VT@\xe7\xee_x\xd1eT@jde/\x1dLT@t\xfa\x16\xf7\xdd=T@E\xac\x9f`\x1b?T@X;a;\x83BT@\xd3\x95\xe8\xe8XPT@\xfe`\xdc\t\x01NT@Z}\xfb:sfT@\xd1x\xa0De^T@\x1b\xfe9\xb4\x01QT@\x86,\xc3\xe6\x96fT@\xe4+\xb5D0UT@\xd0p\xa4x\x17fT@\xd2\xebz\x93\xfceT@\xb0\xfc\xe4\xed@fT@S\xa0X\\+eT@\x8c\r\xcfxXPT@-\xa5K+\xf9^T@\xbfl\xd0\x12\xea^T@\xc5|$\x92\x88[T@\xe4\xe9\x90\xecEWT@uI\xcc\xf1\x1dWT@Y~V\xed\x81^T@\xa6\xbf(\x89\xd9^T@n\xb4\xe0\xfc\xffPT@}\x9f\xbb\xe4\xdaJT@\x84(\x15I\x18XT@Z~\xce\x18\xb7JT@0P+\xae~\x17T@,\xb2U\xd6\t_T@\x1d_\xb0GSWT@GlA\x8bvBT@\xeeK\xc2\x89vLT@\xc5\xc6P6AQT@\x9c\xf0es\xb7OT@\xa5\x8e"\xcf\rRT@\x86\xd7=\xae\xcaQT@\xc1|\x1b\x91\x84QT@\x05\xb0H\xab\x1cQT@8M\xbc\x11\x1cLT@d\x9c\x0f\x80\xb4KT@\x12\x8b\xa8\xbb\xc5JT@\x1e\x8e\x8a\xa3gHT@lrQE%IT@\x16\x13K\xf6\x9eHT@\xc0\xd7/G\x11HT@\x1c\xae\xf4\xdbq&T@b\x1f\x03\xd2\xa2&T@\x1a\xb4\x9c2\x188T@\x94\x1be\\\x9bJT@\n\x1a0\xce\xb9OT@\x18\x9b\xba>\xb0ZT@\xd5z\x04\x0e OT@\x99\xc9\xcee\x03fT@\xf9p\x12\x1c4fT@P\x93\xab\x15C>T@\xbf<\tS\nRT@\x1b\xebF\xf6\xbf@T@\xd8\xef\x983\xed\xe6S@\xe0\xf7\xa8\xc9\x9b=T@\xe5\xcb\r\x0c\xe6RT@\x0c\xdd\xb8H\x06hT@\x9f\x82\xc4\xe1aKT@\xe0p\x02v\xccBT@\x19:\xe4\x1f\xdd<T@\xcb\x96d\xa4\x8fQT@\xa0\x93J\x01\x0bIT@\x1cg\xdc\x12gHT@\x98\xf4I\xe2FqT@\x11\x05+\x04\xe3[T@N\xc9`\xb91UT@\x1e\x97\xb6\xa2\x8fHT@\xaf)\x90\x93\xf5^T@*\xb0\x9a\xf5\xcdMT@\\m\xf4\xa0\xfddT@\x0c\xbd$\x7f\xfaGT@\'\xd2&\xdc\x1fTT@\x1fl\x04:\xdd\tT@\xa0\xf1\xd0_\x15LT@\x0e\xa4nN\xacHT@\x9f{~e(TT@r\xad\xb1\xb9\xdfPT@\xb5B`\x11\x8aWT@\x1c\x1bI\x8b}HT@\x8e\xe2\x0cr\x04JT@\x1e\xfbO\x19\xe6TT@\\\xa3\xf1<\xa0MT@\x06x\x99\xd3\xed^T@\x10\xb7\x15>\x9d=T@\x1c\xbb\xf7\xfb\xb2OT@o\xaf&\x02\x12OT@\xc1\xc3\xc7\x17\x08RT@\xcb\xf1\xd0\xcf\xb4^T@\x12\x96\xd1\x08\xcf^T@\\>\xcf\x9a\xf8PT@K/`@\x95&T@\xc3\x041reUT@6\xcd\x8f\x985(T@\x8e\x08\xb0\xcf\x95JT@\xf1\x0fH\x85R8T@\n\n\xf7;hKT@\xcf:\xc9\xd6L8T@T\x8e\\HKRT@m\xe1-\xf7\x1bQT@{\xa5\xc48OjT@O\xc3\xa7\xa1^\\T@j\x85\x8d\xeb@OT@\xff.\x97\xdak8T@\xd6\xde\r\xfe\x96sT@\x99\xc3g\x80<\nT@u\x02<\x81\x83BT@\xear\xb7`\xf6TT@\x92a\xf29\xea>T@8\x82\x83\xc2\xd8fT@$\xef\xacM\xe7fT@\xe2\xfe\x10\xae\xa6>T@\xe9\xed&s\x1cBT@\xe3+\xa9\xbdr_T@\x0f\xa4\x13\xf53GT@\x10\x92\x1c\x1fmAT@W\xda1\x81\x8bHT@\xb5bA\xf0\x00IT@\x15\x8b\x9cI\x7fIT@\x07\xa2v\xed\x19MT@\x06\x88G>]9T@\x0b\xa1\x00\x85\xaaKT@\x0c\xbei\xe6\xfcPT@\x10h\x86\xdcPFT@\x04D\x89m\xe0PT@}\x08\xab\x10\x9f=T@\xd4\xd0\x08C\x98RT@a\xcb2\x8e\x1cPT@?\xfa\xf8\xd3\x97MT@\\\x04\x14hf?T@\x86\xfb\xdc\xdb\x87WT@\x0c|\xe8\xff\xb9TT@\xfd9\xe1\xbdhUT@|\x1cu,\xf5PT@\xf2Ck\x13W[T@\r\x1c}Qs[T@\xcd}\xca\x1d5[T@\xbf\x17K>\xfc^T@\x83X\x13O\xddCT@\xa7\x19\xcd|\x07DT@\xe3\x06@\r\xa6dT@\xd3\xe4X\x9a\xa4eT@\xc2\x84\xdbc\xab@T@,.[7\xf2eT@\xa3\xbe;5\xffeT@\xb1\x00\xa3CifT@\xb7H\x17ByOT@\xa0\xba\x81w\xcd9T@F\xce-Z\x86UT@\x08P\xd2\\vgT@\x93\xbbj\xc8iBT@)\xa9Q,cHT@\x88\x01\xbb\xbeu9T@4+\xaa\xadaKT@\xda\xb7\xc6w\xa7NT@*\xdc\x93\xf3\xfa>T@[\x80\xcc\x83\xc5?T@\x8c"\xcd_\xef>T@\x1d\xdc\xa2\xf3\x95\xefS@`\xde\x97\x99\xe5fT@\xefo8\xf7x[T@\xeb\xaei\xd1}jT@O`]{IeT@V\xfaS\x0b\x82^T@\xb5\xb8\xef\x86\xcf_T@\xc8\xc1\xf9\xbc\x84AT@(!\x99\x8eLHT@I(\x8d\xd8gHT@Lk\xd34\x19\xf0S@\xfd\r\r6-UT@e)\xfd\xc4\x11UT@.\x15\xe6A%\xecS@=)\xb1\\\xbbUT@\xb9\xff\x8e\x01\xbf&T@\xc3\xa7\xebA\x83IT@\xe9\x08\xddc\x8bUT@Nz\x90\x94\x92PT@\x93\x9f\xd2\x97\x93fT@\xcbK]N\x10TT@j\xc3\x00\xeb\xdfST@(_3\x85!HT@\xe9\x9ds\x0e\xbaOT@I\xa2A\x10=?T@\xe3\xe7\x93&\xe4[T@w\x17\x0b\x94\x8aUT@\xf0\x1a\xb6\xcd\xbaLT@\x88\xbd$\xd7\x93!T@\xfa=*\xec\xd6CT@\xbb\x06w4\xe9eT@\xdc\x13,\xad>AT@D\xeb\xae\x82\\_T@\xed7\xe0\xb4\xd1eT@\xebf\xd7\x15\xa7eT@\xfbC\x95AoUT@\xa8I<b\x10UT@7%T\xe4\xc8ZT@\x07\xc2U\x147QT@\xf8U\xd7\xea\xb4PT@B\xb5\xc6K\xd8]T@\xba\xaf\xf0\xd9PWT@\xefyU\xd7\xad^T@=\xdb\xcc\x9e;KT@\n\xf8b=+[T@9\xb8I\xef\x9afT@\x12\xe7%{OAT@\x01\x9b\xd6\x99\x928T@<|\x16/rJT@\xf7\x1e\xf7\x8b\x0bFT@\x1d\xb1^pIeT@\x8c\xaaA\xd2?fT@\x009&+\x8fTT@UH\x08g\xbd?T@bNu\xb8lDT@I8\xcb?%ET@\x89{Pb\x01UT@fu\xf9h\x1fMT@M\x80\x9c\xb8\xd6eT@5\n\xf2\xff\x9cUT@D\xdaX\x00F^T@\x18\xe1\x02#\xb8eT@g\xe6\xebw\xbf\xedS@f\x85\xc2^\x93LT@\xaa\xdd,\x8d%HT@g\x9fm@\xd8ST@\xb2\xb5\rF\xe4ST@\xfdy\x1d\xac\x16IT@\x1fU\x12\x0f\x82TT@\xe7\xf9\xc9!\x95\xecS@\xd4<\x86\x12}UT@\xca\xde\x95&h\xedS@\xda\x0e+\xc8\x7ffT@d\x82\xf3/\xfeeT@\x03\xdbA\xc3\xf0\xecS@\xaf\x85\xf5\xb5\xc1]T@C\xb2\xbcRMcT@<\xde\xb3U\x81^T@`\x84~\xd3z^T@\xe8=z\xcb\x08HT@\xa0\xb6\x885]AT@[\xc2\xcb\x8dcKT@W\xe6\xe8\xfc\xd7FT@\xba\xe6\xe8\xffRIT@t\xca\xfe\t\xa7HT@s\x1b\x81\x04]HT@\xaae\xd6[t\x1aT@\x07K\xde\xe6L4T@f\xe6\xcb\xa4\x98UT@L\xf1\x06\xa5 :T@AB\x00\x9c\xd4DT@.\xc3\\\x0b\xd1GT@\xe4u\xdb4wVT@\x12\x94jKF^T@-\x97\xe8*\xf7^T@\x90Yc=qJT@tg\x99\xa5OUT@\xfcb\xe0\xc7\xeaOT@\xab:\xf2\xb8\xa3dT@\x99\xf7\xff\x85cTT@N\x9a\r\xfb?DT@\xf6\x9e\xf26\x10KT@\x1d\xc0\x14\x8e\xc9eT@?\x17\xff\xa7(VT@H\x98\xbe=hdT@\xd9\xd8\xa2\xb2A9T@\xe6Wl\x1d0jT@\xce\xd8[\x82\x01LT@I\xd9\x1d\xc6CIT@~`\x16V\xb1IT@\xbb\xc2;\x89?^T@\xa4\xad\x99\x8e\xb5;T@\xdfH\xd3\xb5\xe9PT@\xd3_\xcb\xaf`LT@\xfa\xad\x06\x8e|AT@\x05\xba`\xcc2NT@\x82tj\xb7\xb5gT@'
p22
tp23
btp24
a(g3
(g4
(I0
tp25
g6
tp26
Rp27
(I1
(I309
tp28
g13
I00
S'\x1c\xfcc\xf8Nm\r@\x96\xef\xdck/\xc7\xfa?\xfe-\t\xf7\x8f\xc3\x06@\xff)\n\x02\xd9h\x11@\x91[\x10\xd3\x8b\x1e\x11@|k%R\x10\x93\xfa?\xb6\x9d\x96\x1d\x8a"#@\xc8\xb2\xef\xab\x85^%@X\xc7|\x80/\xcc\x06@\x9a\x0f\xee\x8c\x8ai\t@mW\x14\x96\x89\x97\x15@\xd4\xc7\x04Y\xb7\xfa\x10@[\xc6\x19\x1e\xa3]\x06@Cg`\x02H\x0c\x12@ph\xb1\x1d\xecP#@6@\x95jX\xb8\x0f@\xefqs\x8f\xad\xea\x10@\x17\x02\x12\xdf\xd4x\x12@6\xf6\xd5\xf4\xae\x1b\x0c@\x18\xf9\xca\xcf\xb6I\x0e@dMM\xe0\xa5\xee%@\xbbW\xf0\xc0\xd1\xc0\xe5\xbfh\x03E\xd5o\xf4\x0c@\xfc\xad\x0f=\xec%\x08@\x13\xf7`.6\xcb\x04@!x\xcb]\xc2\xe1\x06@&`\x82\xed\xb1(\x11@\x876\x92\xdd\xd8\x1b\x11@k\xfb\xd4\xfa\xc1\'\x12@(\xebW\xc0-\xcf\x06@:\x13"\xa5\x87\xc9\t@U\x86*\xdd-w\x0b@Q\n\xd0\x90\xd8Q#@\xe4\t\xd6J\xdc\x9e\x12@N\x8cb\xaa\xa2\xb8\xcc\xbf\xb6\xabQ\x822\x8a\x0c@\x19\xea:\x14\x16\xb9\x10@\x00B=\xf98\xf6\xf3?"\xc2\xfa\x99\x83\xbf\xb1\xbff\xd6\xb8\xac\x9b\xf9\x11@\x16}]&\x80Z\x08@\x0f\xaf\x1c\xe8\x85\x02\xe1\xbf\x06\xf8\xb7\xb7\xd9+\t@v`"h\x1eT\t@\x10l\xb9\xbd\xce\xaf\r@LX\xfb\x05a\xdd\r@/\xd0\xc1\xa3\x8b\xc9\xf0?\x89\xa0qQ\x04x\x11@W\xbbQ\x07\x95\xf2\x11@1A\x178\xfd\xf9\x0e@\x8fO\x90\x82\xeb\xd5\x06@\x8aQ-v\x99\xea\x06@\xbfa\t\xdeu\x81\x12@\x15Mji\xbb0\x13@\xf4\x17g\x88\x0ey\xfa?1NY#i,\xd1?\xc2\x97\x13\xddp \x10@5\x93\x96Y[\xb7\x10@\xf2\xa6\x1c\xacT\xdd\x05@\xd5!\xbf\xf9\xa68\x12@\xc6:\xe7y1\xfb\x10@\x95\x8e\xb7Vp\x00\xcd\xbf\xfb\x01\x0cs\x1bC\x00@\x1eh\xa7\xaaG\x82\x0e@\xbb\xb1\xaaO\'\xc3\x0b@\x1a#i\x80k\xcc\x11@\xdf\xe6\x83\xa6\xa8\xa1\x11@\xccy\xe7\xd3\xb6\x83\x11@\xc1\xdd\xc3)\xa4\x9e\x11@\xc8\xe1\x14\xc8\xcd\x81\x0b@\xad\xc9\xc1\x83\xde\xde\x0f@\xd2w^Od\x02\x0f@\xc1|A\xe5_K\x0c@\x10\xb7\xd6\xa9/-\x11@\x82\xee0\xdc4\xee\x10@\x8c\xb35\xbdr\x0f\x11@\x98;\x8e\x99j\xba\xff?\x84\x11c\x94\x14>\xff?S\xb4\x92\xff\n*\x05@d\xc3\x89U\xb5?\x04@\nk`,$\x92\r@\x9c\xc7)\xa9\xa7C\xf5?\x15\x9bZ\xbe\x87G\r@\'\\[\xc9\x97\x89\x08@\x03\xbb<\xef\xba\x96\x07@\x04\xe5{\xf2\xd2\x08\x06@\x8a\xcbe\x93\xe5\xb9\x11@\\\xeeu\xf3\xe0\xdd\n@\xaf9\xb4\xd8<d%@O,8\x99\xda5\xd5?\xd6\xd2\xaf\x17\x1c6\x12@\xce\x8c\xf6\x9aK\xd7\n@j#\x9c\xea\xbcD\x10@z!7jt\xed\xc3\xbf\xa2\xf3k\xbfD\xb9\xd4?Se\x0c\x1aKK\x0f@|\xa7[b\xf1\xaf\n@\xb8Q;BeU\x0e@d\t!\xcc\x97\xc1\xc8\xbf\xe0\x91P\x9d\xbfq\x16@\x17\xe7S\xbf\x90\x1b\xe1\xbf\xf6\x02.\xed\xf6\xec\n@\n\xa1\x81\xf3\x7f\x16\x12@k\xc0k\x02\xd9\xf2\x10@\t\x83\xd7\x8d(.\x04@\xef\\G\xf0\xa4\n\x11@\x01\xd3R\xf9S\x81\x10@z\xd2X/\xb0\xaf\x08@\xa5\xfc\x93\x96\xf0s\x0b@\x1c\x1f\x8d\x02L\xf5\x10@\xd6t\x92\xd4[M\x11@l\xf2w`\x9d\xb3\x11@\xec\xc6\x99\xec\xd2&\x10@\xc7\xd5\x10*NZ\x11@\xec\xf4\xd6\x14(F\x0e@C\x90m\x03\x8d\xed\n@\x13\x1b\xf3\xdb\x8fC\x07@\xbe\xd0c\xde\x94\xe4\x11@\x97n\xaa\xab\xdec\xd5?Q\xfd\xf2i\xa8\xcd\x0b@\x93\x8b\xc1\x9f\x18\xe7\r@\xb4\x89Z\x83q\xc8\x11@S\x10\x81\xe3N\xdc\x12@\xff\xa2\x9b\x1a?\x0e\x13@l{\xd9\xcd\xbbp\xfa?u\xd8\x8ftT.\xff?\x85\x15\x03\x8f\xb4\xf5\x05@M\xe1\xf8\x9e\x7f\x85\xeb?Q\xc0\x95\xa3\xe8H\x05@\xadL\x80\x81>V\x12@\xae\xe1\'qx\xb7\x0e@}\xc6|\x94\x19E\xf3?\xb2\xdfJ\xda\x116\x17@W\xa5F.b\x98\x11@\xcbNnb;\r\x06@\xf3\xa2>\xaf\x9d\x1a\xf5?8\x9c\xb9\xe9\xfdZ\x07@\xb4S\x9fs\xb4\xfc\xf9?\xef\xd4L\x15\x0f6\x92\xbf\xe7\xb5\xe8B\xe9\xd9\xe9?]B\x93\x17\xeaO\xb5\xbf\xa0\xce-\xc0@\xd4\x10@\x8f\xbb"D\xf2\x91\x0b@\x84l\xea#\xeb\x13\x07@\xb6$n\x1c5\xf1\xe9\xbfg\xd0\x84\x18\xd3\x00\x0b@\xe3\x8f\x93\'\x90g\x0f@)k\x07?\xea1\x12@9\xd2\x07\x1c\x81\xf7\x11@\x99\xc0F\xd5c%\x07@\xcfv\xf4\x9c6`\x11@r\xcaH\x9d\x83\x0b\x10@\x04J$h^\xcc\x0f@\x0b\xad\xcc\xa4\xf3\r\x13@\xa7\x98\xa4T\xc3\x04\xe1?\x99\x11\x82\xf8C\xf6\x10@4\xdce\x91\x91\xfe\x11@\x0cl>9\x05D"@\x18\xbe\x91\xba\xc4\xb2\x11@I(\xcd\xeb\xaa\xc8\xd5?\x08\x82\xfa\xdd\xd4\xb9\x12@@J\xbfs\x18l\x0e@\xb0\xca\xecY@M\x07@\xdc\x05\x93s\x7f\x8e\x12@\xe7\x9f\xbd\xddz/\x10@\xac#&\xe4\xde\xc4\x08@\x91\x19B\xdc\xfb\x08\x06@\xa6\x92\x1a\xdc\xb2\x84\xfa?\xa4\xb7\r\xb1wN\x0f@u\x11i\xd7\xbby\x0f@l\xd0<\xf8\xf1\xd7\x0e@\xca\xdb\xcf3\x1c\xe5\x11@\xab\xfa\xd8)\xe4T\xf6\xbf\xd8\x83\xe6\xcd\xe4\xc4\xf6\xbfP\xc6\xfe\xe6T~\x0e@d\x14\n+\xb0U\x0e@)\xa9\xa3\xa3](\x8e\xbfR\x8e\x89\xa3\x0fF\t@\x86W\xd5O\x8d\xa6\x08@tx\x10\x93}n\t@\xce\xa2\x93\xa8\xb7\t\x0b@%\xd3\x10\xc2\x94n\xb0\xbf\xd0n\x19\xeb\xedP\x06@\xf2\x12\xa76\xf1\xa7\xe5\xbf1\'\xc0#\x85e\x0f@\xc9\x98\xa5\xed\xbc(\r@y*p\xbb\xd2H\xa8\xbf$\xbb;\x12"\xb7\x0e@e\x13R#\x19>\x10@]~6\xda0\xce\x0b@U\xf7\xab8\'w\x12@\xd9*\x9f\xe8\xec\r#@E;5l\xaaD\'@\xee\x82\x1c\x9a\xd9\xcd\xe9\xbf\x7f\xe5\x1a\x89\xe1\xaa\xf3?\xaf7}2)\xad\x04@\x128\xde\xb0\x8e5\x0e@>\x87|:d\xf3\x12@\xf0H\xc5\x90|\x0f\x12@\xfc\x00\xca\x9c\x95\xb8\xb9\xbf6wi\xb9+0\n@`R\x16\x92\xf3D\x0c@\xe6a\xa0\xe7\x8e\x84&@$Q\xca\x88\x1f\x7f\xd1\xbfFT\xf6\x9a\x1cb\xdb\xbf\xc3\x81\xc2\x0f\x19\x02&@H\x1e\xac\x96\xa8\xbe\xe1\xbfP\xab\xd4\x1f\x80N\x00@e(\x07\xb4\xc0\x88\x10@\xf0+\xcc\xf4}R\x06@\xf7\xb9s\xbb\xec\x93\x0b@\xbe?\x1f}|M\xf0\xbf\xfd\xdd\xc5!\x90r\x11@\xcc\xcc\x10\xb3\xe9\xa3\x11@\xe4\x19>qK6\x1b@\x19 \x98\xa2z\xbc\x0b@\xe2m\xd9\x9e\x07\x10#@&\xa5`\x97\x97}\x16@)\x9a+?Q\xa6\x10@\xccmV\xa8\x8dl\x08@\xcc\xc0*\xae\xa9\'\x0b@\xab\xfa\xd8)\xe4T\xf6\xbf\x11"y\xc3aY\t@\x8a\xfa<r_1\n@\xe8)Z\x98\xb2\xc3\x11@47\xca\xf7\r\x0f\n@47\xca\xf7\r\x0f\n@\xc3\x18\x01 \x80\xf1\xc4\xbf\x8a\xf8\xb3cF\x03\x17@Lw\xeeJ\x87]\x10@\x8dAz\x19U*\x14@C\x83]\x0bg\xa3\x13@\x98\x98\xe2\xeb$A\xea\xbf\xd9?i\xfc\xa2\x8e\x06@9\x00%\xf7\xdb\xe1\x12@)\xd7\xed\xce\x0eS\x1d@\xc3\xe7\xa3a\x05\xda\x15@\xbc\xbc\x15$F5\x08@\xa2Z\xf1OZ\xbd\x0c@J\xc7\x183\x97\xe6\xf2?$*\xadU\x82\x05\x11@\xa7\x88\xaa\xcc\xe3\x9e\x05@Yfq] \xe5\x0c@\x87\xb0\xd5:\xcd\x1b\xe3\xbf:\xa4b4\xa7S\xcf\xbfF\xbe\xf7\xb9$\xd5\x08@\x8a\xf7\x82nF\xaa\x0e@P+\xf9Uh;\x10@+D\xdb-z\xaf\x0c@@\xf1\x02\xfd\xc8\x0e\x13@@I\xa8\xc7=\xe2\xe1\xbf\xa1\x84\xd7\xae\xd9\xcf\xde\xbf5\xb8B\xb2V\xea\x12@p\x87)\xfbk\n\n@\xf7\x9d\xd2\x18;l&@!\x8fb\x1d\xa8j\x08@\xd2B\xef8T\xf1\x0b@\xc6\xe9\xec\x01\xc6\x9b\x11@\xc4\xac-\xd8\xdem\x11@\x1d[t\xd6\x94\xc1\n@\xf1\xd1_L!Q\x10@\xe3gW\xba\xb3\xf8%@\xa1\x84\xd7\xae\xd9\xcf\xde\xbfT\x1b\xb7\xa2\xace&@S"7%\x9dj\t@W\x92\xb4\x9cm\xb5\x08@\x18w\xe7\xfb\x10\xec%@\x15\xca\xdc\xc1\xee\xf2\x00@\xb7W-\x0b\x87\xcb\x0b@\x9c\xa4\xa6\xb5\x17\x15\x12@\xd3\x938\xee\x80\x86\x12@\'\xb8\r\xd3vW\xea?D\xaet%8<\xbb\xbf\x10On\xe7\xee\x7f\n@F\\\x15\xa7\x0f\x8a\x03@B\xc3\xd9B\xde\xc9\x0b@\xbeS\xe3c\x8b\x90\x0c@\x82L\xa3$\xfbm\x0c@\x0fV\xcf\xbc\x02\xcc\xf8\xbf\xec\xbdRy\xd8\x14\xf2?>\xa5\x9b\xc5\xd3\xce\x10@\xe8>\x11\xe0\x9f\xf3\xc8\xbf\x84\x05\xf3\xfa\xc3\x0b\xf8\xbf\xe7\xd9\xc9+\x9d\x0f\x11@\x7f\x8da\xe9\xbe\xea\x07@\xbcb0\r\xe6\x02\x12@\xf3E\xcc\xbc\xba\xe4\x11@5\xd8\xec\xc7.>\r@wK1\xc8,\xa8\xc4\xbfO\xd9\xf4g\x91\xcf\x0b@cQ\xad/w%\x0c@\x84"$eV\xa1\x10@\xb1\xa3\xbf\x8c\x84\xab\n@+^\x04\xa5+j\x0b@t7\x8b\x0e\x11\xc8\xe1\xbfEx\x18?\x9b\xcb\x10@l\xee\xc0l\xfd\x11\xec\xbf\x0e\xed4`J\xeb\xe1?YD\xf4\xfbB\xdf\x02@c\x8aV\x92h\xd2\xf0?#\xadv?qs\r@N[\x9a\x82\xcd\x84\x05@\xbcb0\r\xe6\x02\x12@3\xc9.&\xca\xb0\xff?\x02\x91\xb0.\x8a\n\n@\xf6\tX\x0bz\xa3\x08@\'>\x03\x8di\xeb\xc5\xbf\xd3\x85F\x96\xa1D\xeb?o\x18\x87\xdek\x04\x07@'
p29
tp30
bg3
(g4
(I0
tp31
g6
tp32
Rp33
(I1
(I309
tp34
g13
I00
S'\x19\n\xde\x0f\xf8jT@\xac\xd3\xd2\x96\xe9(T@{t\xc9\x052BT@X\x90\x14\xc50JT@\xbe\xe9\x9c\x96\xf2IT@\x1a\tK\xd8\xd5QT@\x1d\xaevG\xe9DT@\x81W\xac1J\xeeS@n\xefYI\xa1PT@y\xcc=O\x1ciT@\xd7\xb1I\xc2\xf6bT@\xdd*\xf0J\xdbJT@\xf4x\'O\xe3XT@\x90\xd8\x92\xe43bT@W[nh\xe2CT@\xe6N\xa8\xd2\x16]T@Y\xc9\x05^\x8fJT@\x98SCzGUT@8\x8e\x02\xbe\xc5PT@\xab\x02\xd2\xe3\x85hT@e\x89\t\xf4!\xefS@\x8f\xa5B]#UT@\xa5}\xac99UT@\xbf_1\xcb\xe2lT@\xd6\xd0)l\xacJT@p\xc5\xe2\xef/GT@\xe9\xcf$\x9d5KT@\xd2\x9e\x063\xdeIT@l\xc3`\xc1@bT@\x19\x86*\x03\xf1WT@\xcep\xd7,\x8fhT@S\x18I*\xbaMT@^\xc4\xb5\xbc\xeaCT@\xc9\xc9).\x19AT@l\x7f9\xc4<DT@\xfb\x19\x8a^\x1eRT@u\x04\xfei\xe5OT@\x17\xf8\xa7\xe7-hT@\xfa\xb2\x00\xab\x95_T@\xc2\x97A8&ST@\x91j\xd9\x9c?iT@L\xac4\x18kVT@\x00P\xa2\xbe\xc8hT@\xa0\x99\x1b\\\xb5hT@l\x96S\xc2.iT@\xab\x13\xddS\'hT@\xda\xc7\x86C\xf0PT@\xbd.5k\x1abT@PB\xf4B\x0bbT@H)9\x0b\x99]T@\x9e\xdd7G\xb5XT@!]\x1e\xb9\x98XT@4D\x08\xec\xc0aT@\x1cz\xa4\x1a!bT@|2f\xda\xd6QT@\xfey\x9c7\xa1KT@\x12\x1d\x7f\xf4\x1cZT@\x9astS\xa1LT@\xf7D\x00Qf\x16T@)*\xd0D2bT@\xc7\x9d\xeb\x11\x84YT@\xe4&c\xb25DT@\x8e\x86.?0MT@L\x8a\x1bd\x1bST@\x86T\xdcfhQT@{\xe43\xbb#TT@\x99\xbe\x91\\\xe1ST@}\xa5\x14V\x91ST@\xa1\xdbL\x14*ST@{\x14\xbe\xb2\xb4MT@\xf8\x1bWH\x88MT@\x15\xc91HvLT@\xfd\xf7[U\xf8IT@.\xe6\x8b#\x1eKT@Q\x14\xff\xe3\x94JT@Q\xac\x85O\x01JT@\x05\xc9\xa90\\\'T@\xe1\x94)\xdd\xa0\'T@OJ\x92I\xbc8T@\xc0)\xbd\xcf\x87KT@\xdc\xbe@\xa5}QT@\x7f\x8b1\xa1\x15\\T@q\xf0H;\xd8PT@\xa1\x0bTu\xbahT@\x18U\xa8c\xd2hT@\xff%-\x1fE?T@\x8c-\xb9(\x12TT@\xf7\xb8\x86\xb4\x08BT@z:\xed\x91\xe3\xeaS@\xbd\xde\x11\x92\n@T@\xacM9\x82\x15UT@9\xf5\xf2\xf2\xdcjT@\xc4\'\xbd\x90@MT@\x9d\x0f\x96\xfe{DT@\x9d-\x81\xb6c?T@=e\x9f\xd0wST@\x1a\x0f\xf3}\x8eJT@\xbb\xe8\xa39"JT@\xad{\xb4\x17.sT@\xb0\x8d\x84\xc7\x90_T@w\x19\x05\x14jVT@\x7f\xcc\x89\xf6\'JT@\xdf\xec\x82?4bT@G\xf5\xa3\xb8\xd4OT@\xfc\xd3\xba\x19\x80gT@\xf9S\xa6\x93\xf7IT@\x05\xb2\x90\x99;VT@\xc7{\xcdgH\x05T@\x02R\xff \xb8MT@\xdfD\xa4\x14\xabJT@\x02\x92\xe3\xb0DVT@,\x17\xe4\xde\xf5RT@.\x95\x15\xd3\xa6YT@\xc6\x86\x01X\x81JT@\x88\x9cBE\xbbKT@\xacG#\x03\xa9VT@*\x07\xa7\xb8\x10OT@Z\x87d\xfd$bT@UF3\xb5\x1d@T@\xf1\xe0\'\xf3hQT@\xee\xd9\xdc\x12\xccPT@\x14WYn/TT@\xf8\xe7\x14N\x02bT@\x85\xd4\x9c\x14\x11bT@\x97\x07\xbes\xdcQT@\xd5Z\x1d\xe8\x99\'T@n\xb4\xf5\xdc\xf6VT@\xdb\xe5;\xfe\xa8*T@u\xcf\x9e\x0b\x90KT@\xf1*\xd0T\x8a4T@_zD!\'MT@\xd8\xf29\x91\xfb9T@\xa5\x9a \xc5oUT@\x19\x1fhI)ST@\x84\x07*\xbb\x15mT@OsbM\xdb]T@\xe0\xc8q\x83\xbfPT@\xde\x82N.\xba9T@\xd1\x12\x97\xdd\xd4uT@XgQ\x93\xca\x0eT@g\xcc\x9fo%DT@Q\x9c\xb8\x1d\x07WT@-4\xcd\x8ev@T@\xbf\xd0\xbf\x11\x7fiT@\xe8\x0c\xf1\xcf\xe5gT@\x17\xde\x14\xef\x03@T@6\xb2\xf4[\xd5CT@\xf3V\x03\x08\x9ebT@\x9cH\x87[YIT@\xb3P\xd6\xd0\x89BT@\x19\xfeo\xe9\x83JT@`\x10c\xe2\xe4JT@\x08~)\x14BKT@>\xe7\x86\xa1jOT@=\xd6M$\x92;T@\x19$.\xcb\x94MT@\xd5\xd5\x87\x960ST@\xdf\xe9l\x19\xeeKT@\xb2\xde\t@\xfbRT@\xc0{W\x0e%@T@\xbcGJ8\xd2TT@i#\xd2\x86\nRT@\x0b\xf7\x8c\x05\x03OT@\xe2l\xf6OWAT@\t\x8e\xbcg\x99YT@E\xbao\x8f_VT@\xa2\xbb`\x99\xe4VT@Gt\xd8\x03\xcfQT@Gc\x05\xd4b]T@\x9f\xfcT\xf3\x9c]T@\x859\xc8\x10O]T@\x95\x88\x88\xdd1bT@\xd3\x10\x1d\xa3\xffET@\xce\xf5\x8bX\x16FT@c*h\x08\xb6gT@\xbe\xf7X\x88\xbahT@f$XsTBT@\x10\x92\xee\xbf\xb4hT@E\n\xe3\xbb\xb1hT@+\x8f\xe2\x1f&iT@\xac\xfb4 -QT@\xad\x10\xd4&\x9c<T@*\xaa\x8fg\xf6VT@\x8b\xba\x91\x18\x85hT@o=\x86\x00\x0cDT@\xf5*\x94\x81\tJT@\x8d\xdey\xcb><T@\xc94\xc680MT@\xb3a*\x04\xa6PT@\xe5\\\x8e\xf6l@T@\xbc`\xb3\x15\xc2AT@\xdcQ\x12\xdf\xc3DT@\xfe\xc2\x8e\x10\xea\xefS@DR\x0b\xf6\xeagT@X\xee\x01]\xea\\T@\xae\xf1\xc4\xacBmT@}qMVJhT@\x8c\x16\xc7\x02\xd9aT@\xfa\xa1\xd8\xa8\x07cT@\x8c"\xedn3CT@\xc5\x1a\xbd\x1c\xd4IT@k \x9bE\x00JT@<\x11\r!w\xf0S@\x90<\xceRmVT@\xb9G\\\x92UVT@>\x0e]Q\x87\xecS@\xaf\xc1\xb2\x04\xffVT@\x0b`Cv\xc0\'T@v\x83\xecu{KT@\xbd\x1f\x11\xf1\xfaVT@\xf0\xc7\xf5\xb8[RT@p\xe7\x18\xf4\x82gT@\xaf\xa2-p\x14VT@\x82\xdc\xeef\x00VT@\x07\xcd\x0b\x98\xb0KT@\x84\xc5\x92\x0f\xa7QT@\x9e}\x04\xc6\x1dET@4\xcaj\x82\x8f_T@\xbe\x9d\xd67\xacWT@~$\xf9\x10XNT@\xec\xd3\x8d0^)T@\xd3\x10\x1d\xa3\xffET@\xe8\x80\xb0q\xabhT@\xc8\x9b\x05\xae\x95BT@\x98\x19A\xf0\x94bT@\xb6\x00S\x83\x93hT@\xb6\x00S\x83\x93hT@~E\xba\xbb\xaaVT@J\xa8\xe9\xbe=XT@\xd5\xad\xe6w\xfd\\T@t\xdf\x1aW\xcfST@X\x99\xba\x9e\x18ST@1&\x0f\x03\xe5^T@9C\xa8\xa9\xdaXT@~,W\xb8\x0bbT@\xad\xfb\xce\x9c.OT@\xdd\xbf?\xb9\xbc^T@\x89\x0c-tWiT@a\x02;2\xbfBT@\xb7\xfc\x16DW:T@\x11\xe3\xd9,xLT@\xfd\xdb\x80\x81\x0bGT@\x80\xd1\x0c\x9b0hT@\xde\x0e\xf6\nfgT@;+\xf6!\xd8UT@Rb\xcf\xd2\xeb@T@k)\xdaO<FT@\xb6\xee\xf0\x13\x08GT@\xec\x1b\xd71\xebVT@\xf7H\xd3\x1boOT@\xd1\xe7\xb5\xbd\x08gT@\x86\x95\xcfu\xffVT@\xcd%\xe9\x86\xe2aT@e\xf52\xc1\x95hT@8D!q\t\xeeS@\x0bx\xda\xa4RNT@\x86\xf6j!\xd2IT@cS\x80\\\x1cVT@\x884\xa3H&VT@\xce\xaa%\xbe\x95JT@T_\x15Y\xddVT@\xbc\xfd\xee\x8d\xf9\xecS@\x86\x95\xcfu\xffVT@*\x1b\xae\xd6\xcc\xedS@F|\xf1\xb0UiT@\xd5*\xcfE\xc7hT@\x81\xff\x9dNM\xedS@g\x12\x1e\xa1Y_T@h\x08\x02\xf6afT@Jv\xcbP\xd9aT@\x9eB\x1f\t\xd7aT@\x95Ao\x00\xd2HT@\xc3l\xdbC,CT@\xdbh\xb2\xe1\xf6LT@#h\xba\xba\xcfGT@G\x02\x99\xe0\x19KT@y7\x05=\x8cJT@iA\xe2\xf2*JT@\xb5\x8f\x8d\\\x01!T@\x9c\tz\xd3\x1b6T@,[\xa0\xec\xdbWT@\x13\xc5+\x182=T@F4T\x03\xf3FT@\x03z F\xe9IT@\x04\t6\xee"XT@y\n\xb2:xaT@\xca\xee\xa7B2bT@\xe2\x8a)orLT@\xa8\x00\x94\xcd\xa8VT@\x9d\xe5\x02~\xb0QT@\xef>\x9f`\xb5gT@\xef2\xc7\x93\x89VT@\xb3H\xfeP\xd5ET@\xc5\xcc\xf0G\xcbLT@\x83V\x98\xfc\x1egT@\x18\xd9\xf4\xafyXT@\x19\xa8y\x00\x85eT@^Q\xb3\x84\xa4;T@o\x12\xf4\xc6\xdblT@\xce\x00\xfc\x85\xacLT@t?*w\xfcJT@\xd4\x1cx\x80\xd9JT@y\n\xb2:xaT@\x87\xd1\x02X\xdb<T@\xc0qk\xd9\x96RT@\xc1\xe7&b\xe9MT@\xe8kXlfCT@U\x98\xbd\x08\xdfNT@\xd9\xaa\x9a\xd3zjT@'
p35
tp36
btp37
a.
