# Supplementary material for: Sea ice drift data for Fram Strait derived from a feature-tracking algorithm applied on Sentinel-1 SAR imagery
Source: Data Brief. 2018 Apr 19;18:1410–5. doi: 10.1016/j.dib.2018.04.034 (PMC5999601; doi:10.1016/j.dib.2018.04.034)
Supplement: Supplementary file 2 — Supplementary material [file mmc2.zip › fs_s1a_data/HH_filter200vec/FramStrait_HH_20141201T161821_20141203T160152.dat]

(lp0
S'S1A_EW_GRDM_1SDH_20141201T161821_20141201T161921_003528_00426A_C787.zip'
p1
aS'S1A_EW_GRDM_1SDH_20141203T160152_20141203T160252_003557_004316_42FE.zip'
p2
a(cnumpy.core.multiarray
_reconstruct
p3
(cnumpy
ndarray
p4
(I0
tp5
S'b'
p6
tp7
Rp8
(I1
(I2470
tp9
cnumpy
dtype
p10
(S'f8'
p11
I0
I1
tp12
Rp13
(I3
S'<'
p14
NNNI-1
I-1
I0
tp15
bI00
S'M\x86\xcb\x8b/\x9e%@[\x8f\xd1<\xfdb&@\xa3\x98/\xe9\xe1\xd4\xf4\xbf\xc5A\x0eW\x99\xee&@\x8aWb\x06nA\'@*\xf7oF\xeb\xb3\'@\x06\x11%\x15w\x83%@\x98\xbe\x19`d\xc6&@a\xea\xf7\x07\x1c\xa1%@(\x1bEe\xca\xc2&@\x91o\xfe\xafiA\'@#|5\x03 l\x12@\x84\x08\xa4\x999s&@\x0f\x82Ypn\xb0&@\'\x04\x91\xa8\xc6\xe7&@;)\xad\xa9\x83\xc4\'@h\x1aPu\xcd\xe2&@\x87\xf8%0W~(@\xbc\xad\xe5$\xc7h&@\xad\xf3\x1c/\x17T\'@W\xd2\xde\xb0\xd5\x10\'@x\xec\x07\x05\xb7\x88&@\x0bg\xa2\x04\x10r&@GL\xa0~\xbb\xf5&@\xbf\xd6\xd7\x99Ip(@\x17\xcf\xe5\xdb\xd6\xc5&@\x9d\xda\xa5\xb55\xc4\'@x(\xf3I\x12\xaf\'@\xc5\n\x07/\xa2B&@\xd2\x1e\x12b\xfe\xd5%@\x1d\xed*\xb9\x8fD\'@\x8b\x03Q\xc35\xbc&@\x13\'\x95T[\xdb%@\xab<:0\xe2\xda(@\x94\x13\xbf\'q\xdf%@\x82\x8d\xa5\xf2v\x1f\xf6\xbf\xc3E\x9d\xbds<(@%\x89\xf9\xd0hn\'@I\xb7j\xa2\xd6\xf1&@Z\x06)X\x91\xba&@#\x95\x11\xbb\x02\x9b&@u:\x01F?\xe6&@$rJ\x06\x9a\xfc%@lk\x7fW\xd6\xc5\'@\xbc\x84$\xfb\xca\x80\'@\x96\x871\xaf\xe9\xad&@\xf8\xf2\xf9\x1c\x92\xa5\'@:\xfaE\xaf\x0c\xac%@(\xe2\x85g\x13\xac\'@\x1f\xdf\xd1\x7f\xd9\xd7(@\xf7K\xfb\xd2\xaea\'@\n\xa5\xbcT\x9d&\'@\x02\xf7z\xe86f(@\x0bp\x0c!\x8d\x89(@\x1axI=\x91\xf6\'@\xac\x12jHl\x05\xf1?\x80\x99\x8a\xcbSn&@\xa9y\x95\xd0\xee_&@o\xef61+\xba\'@\x0c\x1es\xa1\x9a\xd4%@\x89\x8a6p \xbb&@\x9c\x05\xd1\x7f?\xdf%@\xa2\x00\x8a\xe0d\x9f&@\xc7\xf7\xaa\x83Em\'@\xe2\xac\x99^\x95\xbb\'@\xe1.\x94:z\x9a\'@\xd5\xa1\xf6x\xf2\x93\'@\x8b\xb5\x9bR}\xd2\'@\xd4\xb8x\x07\x81\xb6&@?\rZ\xa9\xdc\x7f%@\x80\xfb\xf5\x12jv\'@\x83\x80Qz\x9a\xaa%@\x0b\x89V"1d&@T3\x9ai0\xf8&@\xdd\xdah\xb6\xb1\xbc&@\xd1P\x85\xe3-\x87\'@a\x1c\xd9\xe03\xd0\'@\xd1\x80\xac\x07{\xa7%@G\x9e\xcc\xb1\xe1\x97&@b\xe8\xe2!\\\xf7&@\xdc\x1a\xb8}x\x83!@\x9c\x8aM!\x85\xbd\'@%T<3\xaf\x86\'@\xaa\xe2\x9d\x1c\xa0\xee\x0c@\xd1=m\x88M\xb5\'@\xea\x8by\xffl.\'@j\x0f\xba)\xa7\xc9\'@\\\xa2 cp\xa9&@\x96i\xd8V\x856\'@\xdd\x19\x10\x014l\'@\xe6\xf0\xa23e)(@\x88I\x0e\xe1\x97\x86&@\xc5\x86\x9e{"\xbf&@\xa62\x83\xe8\x962(@,A\xf7`9\xd5\'@7M\x10\x1e\x7f\xd3\'@\x144\xc4\x11d\xcf%@T8\x13k/\x18(@w\x15\xac\x03\x8fx\n@\x9d\xc3\x16\x99\x0b\xf8&@tNL@\x9d\x93&@N\xc1\xe2\xd1\x85\x84(@\rw\x14\xc4\xe6\x9d(@\x07\xf0\xb7\xa1 \xfd&@\xc1\xdf#\xf8/\xf9&@\x84\xae\xef\x1e\x900\x0c@:\x1a\x96%in&@bv\x95"/5\'@r\xc2\xf1\x06b\xe6&@K\x91$\xa1\t9&@\xe6\xca\xf5h\x89\xe1\'@\xa2k\xc1\xbe5\xa5\'@2`h\x00\xb5\x8c\'@53\r\x89\xe3\x8a&@\x03JH\x0b\xbd\x08\'@\x984c\xad\xae\x98%@\xf2\xc7\xec\x1eK,(@\xb23\xcb\xb84\x8e%@\x02\xde\xbd\x0b\xc4\x8f%@\x98\xc10\xcb9t\'@\x91\xd8\x96"$_\'@\xa2$r\x19\x83\xc3\'@\x06\x1d\x13J\xc1m%@\x83\xc6\x91Eu\xd6&@\xa8\x08\xe0\x12\x8c!\'@\xd0_\x02\x16g4\'@\xda\xf6Z\x0b\xc7\x1c\'@\xf6\x0eDg!\x07\'@gk\xc46\xf2\x7f(@\x1c8Ch\xbd&\'@\xbe\x10c\xd7\xe0\xd2\'@\x02\xe0V\xa5\xab_%@\xb1\xfc\x05\xb6\x83?\'@\x07\xa7\xba;cw\'@\xb6Q\x06\x00?\x1d\'@\xf7?\x97\xb6W\x0c(@J\xf4`\xdd\x1fi%@\xc5\x7ft-\x9e\xa3\'@&C\x89\x92Q\x1d\'@L\xd7\xaa9\x891\'@\xe5\x9b\xc86q]\'@\xf9\xbd\x82c\x9f\x93%@\x9a\xf7-\xcf\xb7\x05\x01@\x91\xc3r\xfeJb\'@\x0b \xdc\xb3=\x98\'@\x80\x05/O\xf2\xa8\'@?\xd46w@R\'@\xe0\x00v\xcd\x8b\x8a\'@\xe4\xe1\x96:!\x04\'@\xf32e\x10\x90\xb5&@\xb6\xb9\xb9)\xfa\x8d\'@Y\xdfB;\xa6D(@\xf51\x85\x9c|A\'@\xea\xa5\xe1\xb1\xd1[\'@\x82\xcc\x89\xafi\xc6&@E\x83\xc4dI\xff&@\xd8\xf31\x0fD\xa0\'@.\xb5s\x00\x15\xcd&@hb\x13\x9eB\x8b(@\xad\x1a\x85\xe1\xcf\xcb&@G\xbf\x05}\t\xd9%@\x99v\xa2U\xf9\xe1&@a^\xdaE\x0c\xde&@\xdad\x0ej\x11\xf1%@\xec\xdd`\xea\xcf\xd1%@dKg\xb9\x08H\'@\xe1\xda6[[\x05\'@\x06\xf5\x8fT\x01S\'@]\xbfa\xb9y\xbb\'@Z\xbe\xbc]V\r\x03\xc0\xdf\x14\xab\xb2l.(@\xaf\xea\xe6\xe6%\xbd\'@\xaa\xe8e\xec\x8e\xc7\'@%\x91\x8c\xd1\xa2\xe4&@\xd4\x83\xac\xd1\x14\x07\'@\xe5\x9d\xbb\x0c\xb7(\x06@jP\xd6i,\x95\'@\x7f\xfdO\xf7\xfe\xef\xf9\xbf\r\xa6\xf6\x00\xd2\xb3\'@\xe1\xccQ\xbeY\xae(@\xc0\x90\xf2\x1c2Q&@\x1b\xb3N.\x8d\xec(@\xb2\xde\xc6G~\xb5\'@\x96T\xb8\xf0\xfc\xb9\'@ywF\x8b\x93\xdc\'@v\xb1\xf1\x1f\xe2\xc8\'@\xcf\xedF\x81\xbd8\x07@\xa9\xfe\xfd\xea\xcf\xb0\'@D5\x14\xce\x81\x88\'@\x0c\xe6\x10&\x89\x18\'@\xfb\x10\xa8\x06\x88D(@\xbb\xeb)\x9d\xad\xfb&@\xf1\x81\x0e\xb2\xb5\xc0\'@)L\x06\x87d\x97\'@\xa3\xf0@\x83\xd9\xc0&@\x0f:s\x1b\xc8\xe7\'@{\xf9\xaa\xc4\x84\xbc\'@\xfa\xf7Z\x9bYG(@\xc0\x11w\x08,\xd7\'@\x99\xd1\xc4\x80@\xcf&@\xef\x8f\x99\x83\x99\x82\'@\xf6\xe4\xcai\x85\xd1\'@s\xa9b\xd1\xd3\xde\'@\xa2?\x8f\'\xe6\x0e&@?\xb9{H\xc9m&@\x01\x1e\xd2\xd6!i&@\xc2\xe7\x1c\xa8\'\x93\'@\xe7v\xec;N\xda%@\x16f\xbaiT\r&@\x15"<\x8e.U\'@\xaa\x1e?\xe0\xaf\xde\'@\x1b\xb0\x84A\x11\x97\'@\x92\xc2\xf3X\xad\xc3%@\xc9Q\x9f\x06\x93\xf4\'@m\x92\x1b\x82+\xa4(@\xff\xe4\xd3\xab\xf4&\'@\x98\xaf\xbb\xd1\x1f\xf6%@\xd3C\xb5\xd0\xad\x80(@\x87\xceD\x98\x11\x1b(@]C\x1b\xce:\xe3%@\xa6\x87\xae\xcejz&@\x8a2uHMe\'@\xac\x9f;l\xdb`(@\t0\xb1\xdd\xd2\xfb\'@b3UA\xdd%\'@G\xa7\xd7\x13\xaf\xa6&@j\xdf%w]w\'@\xed\x10\xa49\xe3 (@O\x80\xe4c[\xaa&@\xd4\x91.\xdd\xc2/(@\xe6\xc0\x9e\xeb\xc2q\'@(\xa1\xb5E\xc2\x19&@\xb3d\xa3\xe9\x8d@&@J\x05\x91"\\F&@f\x87@#s\x9b&@\x8c\x10\xceLP\xa9&@+\xc7}f\xb2\xb2\xf2\xbf=&`\xa0w\xbb&@\xf8\xaa\xb3\xda\xbc\xb4\'@\x03\xb7\xdc\xfc\xda\n\'@\x98\x15\xe9c0\x93\'@n$\xb0\xa7%^(@\x17B\x8a~\xecg(@\x89e\xc9i\xb5\xd3(@\x89.:H\xf3\xf4%@\xb6e\x8e\xd1\x0b\xc9&@*8\xe9n\xf1\xb7&@\x12\xe3V\xc5k:(@)d\xeeBC\xc2&@\x1f\xb5\x82\x88\x94\x08(@\xa0\xc7q\xa2\x9a\xca\'@\x0f|\x15\xc4\xd2\x01(@\xe8\x06n\xb4V\xb1\'@\xb0 5\x1c)\x11&@h\\[i}}\'@b\t\x08Xss(@/KeJ\xdbI\xf0?E\x97\xb7\xbb\x92\xd6\'@\xfec\xae+\n\xb3&@\xfd\xe0\x9d\xdbt\xdd&@\x9b\xb0\x06\xa8\x0c\x10(@\xf1\x1b\x93\xa8\xe5w(@\x9bf(\xdc\xff\xd2(@\xd2\xc1\xb2F=\xc3(@\x16\xe4ez\xb0T%@\xc4\x1b\x8du\x8e:\'@\x8ad\xc9PX\xe6(@\xb4\xc0\xfe\xd4\x8f\x04\'@\xd6$\x02\xa5\xceY(@d\x03M\x9cr\xe5(@f\xf4d\x8b\xab,&@\x18x\x80\xaa\x94\xae%@T\x12\xffHAv\'@\xe5F3}\xd9u%@\x80\'\xf7-\xe0e(@\xf0d\x8d#\xec\xc5&@+[\xe3\x16(\xfb&@\xc0,Ez\xbf\xd2\'@\x8a\x0c[X\xfb\x0c\x02@>\x02;ih\xfc%@\xbb^\xefHkM\x1e@\x93 \x8b\xf7Y\x91\'@uB\x14\xf68Q(@\xde5\xcd\x97\xb7\xf1&@\x90\x93\x0eiV\xbf\'@\xe7\xeb\x0b\x83\x85]&@\x1c\x9b0/\xd6\x88&@\xc5\xfee\xba_\x0e&@\x0cjs\xc5\x82\xb0&@\xc6\r}\xfb_\xb4%@\x92"\xbe\xad\xac\x82\xf2?\x85y\x0f\xa2G\xa3(@"\xee\xaa7s\xac&@\x15\xae\t\xa5\x08\x97&@\xef\xf5\xb0\xb5\x8c\xcb(@\xaf\xf1\x8c#\x03\xe7(@6\x8a\x83\xd6\x86\xc2%@\x95"\xa4yP\xb1\'@\x0f\xae\xdb1\xdb\xe1(@\x99hg\xbf\xd5\xad\'@\xca\xcd]\x7fO\xbe&@\xd9=\xb4l5\xe6&@=\xf8\x7f\xd2)\xfe%@N\xd4\x0b=<\xf1(@\x02\x0eX\x89\xd6\x94(@^Y\xa5\\\x04\xdf\'@K\xb1\x7f\xf4\x9d\xf4&@\xc9\x8a{\x04K\x85\'@e\xa8\xb5;\xf2\xc8&@\xb7_s\xee\x00u%@\x0e\x9ef\n\xa3\x88\'@\x00\x97U\xf2\xdb\x98\'@\x8a\xb1\n\x10!\x13\x1f@M|m\xe0Sa\'@\x1e\r*\xd06\xa8\'@\x0f\xc2\xfc\xb7\x9a\xdb\'@X\xefI\xc2\xfd\x9e\'@\x92K\xad9Aj\'@r\x8e\xad\xf7"\'\x03\xc0\x81-a\xf0h\xa0\'@\xfd\xfc`\xbbU5&@+\xbeO\x9bE\xd2\'@E3\x8f\x04\xc4\xe0\'@"\xe5>\xa7N\xe1(@2s\xcf\xc6\x13\xd2\'@\xc7\xd5\x9c\xda\x82v%@\x15\xf7\xa3\x19vs\'@4a\x84\x04o\xa3\'@p\xd5t\x18;\\&@W\x8a\xd6J\xf4\x81\'@X\x05\x99\xa9\xdd\x1c&@\xca\xf7\x8fq\xfd\xd9(@\xf7\x02#y\x07^&@E\xb34\xa2\xa2\xc8\'@\xd1x\x8c\xa7\xca\x82\'@/\x85i\xa7\x0e\xe5(@\xea|\xa0\xc0\x84\x02)@\xd7\xd7\xaf\xa4,\xad\'@1\xe8_\x90:[\'@\x92\xd7K`\xc3`(@\x8b\x05|TM\xdd&@A\xa8"B\n\x02\'@\x9b3\xf8\x0fF\xb2\'@\xa0\xbah*\xf3\xcf\'@\x08\xfc\x1b\x98`\xcd\'@\x0fF\x99\x84\x85\xc9&@\x8c\xa6\xe1\xd6h\xd6(@\xb8m,\xc5\xd5\xf9&@\xa3\xcc\xc7/\x99\xcc\'@\x8bw\xeb\x85\x82\x06\'@P\xa4x\xf0 \x97&@\xbf \x15\x02\x95^\'@w\xe0\xd1\xb0\xfa\x8b&@\x10z\x92\x06Y\x00\xf3?\x18\xd1\xc9\xac\x9b\xc4&@\xe8\x8f\x81\xfdC\x97\xf7\xbf\x0e\x19?\xda\xe6\x9e\x13@{6\xab *\x0f\'@Wz\xf8\xf5\xd9_\'@/\x99\x05U\xa5\xcb(@\xe6O\x9c\xb1\x19\xc9&@\xd7\xcc\xe5\xf7e\xf7\'@e\x0f\x02\x17\xe0j&@\xc1\x8f\x8fo\x9e`\xff\xbf=\x0e:\x069\xf8&@\xc5=y\x85F_&@\x1d\xf1\x8f\xb0r\x81\'@W\'\xc5\x11Z\xd0\'@\x96\xfb\xb78<x(@\x1a\xea\x82\x13\x8a~&@\x94\x16\xc8d:\x85&@\x1a\x08\x16x\'\xc0(@f \xd0\x86\xdfS\x14@\xff\xf3t"P\xa3\xf4\xbfb\xaf\xbfBf%\'@\xb0\xd6\x0b\xe1W\xa9&@\xb53\xbfP\xa2\xa6\'@\x8f \xbb\xf08M\'@\xf4\x12\xadK\xf2\xc9(@\x80\xb6i\xb7\x14\x82%@2\x990\r\xb3\x9e%@\xed\x1ej\x1e\xdf<(@\xc1\xc1\x8a\xf5\xdc\xc5\xff\xbfm\xbc\xfd\xc4\x1d\xcf&@\x9db\xe4\x7f\x91\x1f\x14@19\x9d\xbf\x0c\xdf\'@d\xa6\xab\x19\x83\x18(@\x06[\xe2\x9e\xa4\xc4&@\x8b\xfe9\xc9E\xce%@\xa1\x1c\x0e\xfb?\xef\'@\xd22\x8e\'{\xcd&@8\xd9\x9eg\xc2\x90%@\x8dH\xd5\x8a+\x04\'@\x83\x1e\x8d\x1d7\x1e(@\x1e!\x10\x1cM\xf3&@\x07\xb8m{\x8e\x05\x04\xc0a\n%{<"(@XL\xf3M\x90\xa1(@\xda\xbb\xbb\xd3W\xe9\'@m\xd0\x86tEH\'@\x1f!n\xab\x10M\'@D\x05\xf5\r\x95\xcd\xf2\xbf\xd2\x95\x00([\xce&@\xdc\xc4\xb6\'[%\xe0?\xf6\x9f\x1eO\xc9Q(@\xed<SJ6\n(@Y\xc1\x93\xbe\xc63\x18@\rw\xdcw\tQ&@z\xc3c\x99,\xc1\x02\xc0\xb3\x02\xe8\xa6\x9e,(@\xb2c_\x82P\xfd&@\xa5\xa9[\x16\xa2\xb7\'@\xbb\x8cQ\x8f\xee\xb3\'@t^\x8b}\x08\x01\'@\x89v\n\x8c\xe8\xe4\'@[\x1c\xf8t\xd5\xc4\'@\x8ca\xd7\xeb\x8e\xc7\'@\xa9\xebC\xe9\x10\xbb\'@\xbf\xff\xec\xd3\x17\xbc\'@\xa1\xd3\x97\xfc\x07\xd1%@\x93\x88\xe0Q\x81\xef%@\x99\tN\xf8\x94\xe1&@\xab\xca\xca\xe7\x14\xdd\'@&Wn\x15-\xca\'@=\xe9g\x89P\xcb\'@\xa0;\x1c#\x15\xea\'@\xf2\xfeD\x91\xb2\xcb&@B\x87r\nr\xd3\'@\xb5|\xf3\xf7\xec\xc4&@\x0c\xaf\x93\xc2\x08p\x13@\xf6{\x16E\xe3\\\'@\x12\x84u\x96\xb3h\'@\xda\xd1!0\x9e\r\'@\xaa\x8aw)\\M\'@\x05$g{]\xc9\'@Y3\x02+\xbb\x88\'@\xdcG\xec\x9b*R&@=\x0b!\x06\x107\x03\xc0P\x1f\x9f\xf2}\xc6&@\xa5J\xb8\x17\x9f\xb9&@\x93\x7f#.G\x13\'@\x17\x04\xf1F\x94w\x03\xc0OD0\xf5(\x17(@R\xd4\x9d\xee\xc9\x06\'@\xbc\xe4\x99w\x08\xc4&@\xa1\x83K,\xfb\xaa\'@\x1e\x07\xa4\x97\x8aD\'@\x00\xd0\xf75EI\'@\xe3|E#\xec\xd1%@\x89\xfaN\xb2\xd5\x96&@:\x98\xc8d\xb99\'@wr\xca\x01\xb7\xf6\'@\xc8Y\xa8\xeb\xba\xc2\'@9\xb8D\xa1\xbb\xae\'@XCt\xc5%\xc0%@K\x8e\x19\xe8\xedX&@7\xd5\xd8\x1b\xa2\x07(@\xf1\xa6\xe9H\x19\xab&@a\xbf/D\xd6\xfc&@LV\xf9wa\xe4\'@\x86]\x15X\x83\x98(@zK\x00\xdb=\x04\'@\x0e\xb7g\x8bC\xb5\'@\x7f\xdb\x00] \xd4\'@I;\xa5`y\x95&@\x8a\x92\xc6\xbb\xa4\x8a&@j\x0f\xba)\xa7\xc9\'@\xf1H\xaf\x99\xdc\xe9\'@\x01T\x1e@\xa8\xf4&@\xdd\xd9\x81\x16\xd6c&@l\xd1V\x81\x9c\x0b(@\xe7\xbb\x13\xeaF~(@\x9eD\x00+]\x93(@aT\\-\x02\x92&@\xe9\x98\x80\xed\xdc\x05\'@\\N\xe1\x04}\xbc\'@\xd2\x0bhR\xab\xce&@L\xb3\x15*\xa8\x82\'@M\xd9\x87X\xf3\x18\x10@@}M\xb0\xac\x9e&@\x91\xff\x8cY\x91\xe3\'@\x04\x9b\x0f{\x11\xd6&@\r\x8d\x06\x02\x11\xc8\'@5\xa9H\xac\xa9\xa6\x05@8\xce\xa0\xb2\x9e\xaf\'@\xea\x12\x85\x16\xc9\x88(@\xdd\'t\xf3a\xaa&@\xddz*\x18\x8d\xaa\'@\xf3`K7i\xf2&@\x94\x83\xee\x92\xc9m\'@\xbc\x84$\xfb\xca\x80\'@+\x95\xb6\x9d\x81\xca\'@\x00\xb7\xef\nK\xd8\'@KQ\xac\xc97\x8b&@\xd5\x9f<kZ\xc1\'@\x02\x0fc7\x89\xbb&@\\\x87v\xf3\x87\x83(@\xb1\xf2f\x1b%s&@E\x10\xf8uf\xf5&@\x87!F\xd1\xb7\xc1\'@TZ\x8axm\xe3&@9\x93i\x80\xc6\xb5%@&\xe1\x03\x05\xc9\xbd%@\x00"3`l\x9e%@\xe5\xac6\x82\x7f\xd6&@\xa9X\xe0\x92\x9c\xdd&@\xe0\x14\x9b\xc3\x94\xc7&@|\xaay\x94\xc2G\'@\xb4\x85\xb5\x1aB\xd7%@0\xbb\x0b\xe4"\xc3&@?\xb5z\xfa\x81Y&@?\x06.\x15\xb6g&@\x02\x0b4\\\xffT\'@\xddUnM\xdar&@\x05.ff\xce\xc5&@Re/@\x18\xd8&@\xe11\x1b\x8a\x8b\xc3\'@@\xb5\xc4\xa2\x04\xd7%@\x80:,\xf0\x1e\xce\'@\x8fg/mH\x95&@\xd0\x03\xf9\x1d\x16\xbc\'@\xbe\xac\x1f\x81\x9f\xc5\'@\xb4\x8e\x03z\x9f\x81&@\xff\xb5\xbf\xd1\x1e\'\'@[\x10\xe6\x97]\xc4&@ATtW@\xb9%@Pp\x0c2\xa5\xc4\'@\x0ef\x01Y\x81\xae\'@Je\xdbe\xed\x86&@\xf0@\x1dv\x1e\xaa%@\xb6\x97\xabO\x00\xa6\'@I\xadD3\xa8P(@\xba\xd7\xbe\x03\xf0b&@c[v\x0cZi&@\xc8@\x0euS|&@\xc7\x0b\xdc\xba\x8f\x8a&@\x8a\xd8\x12\x81\x08\xa7\'@\x8b!\x12\x90\xce\x91\'@t\x0c;\x93\x04\x86\'@\x01\xd6\x94\x91\xa7\xb1%@\xa6~\x84\xfdx\xbd%@\xb1\x1d\xc9\xdf;\xe0%@\xfabL\x04\xb8\xc1%@z\x00\xc3dX\x94\'@\xb51\'\xfe\xd7\x86%@\xc7\xe6\x1c\xcc\xee\x8d%@\tQ}\xc6i\xfc%@\xe0\x18\x12\x1aW\x88&@Ls\xd2\xcazC(@\xb4&\x8a\x87.\x96&@\xa0\xd4\xab"\xa1\x81\'@\xcbL\xc8\xe5`\xa9&@\x8br\x8a\xb3J\xa7&@\xa2\x1fu=\x7f\xb2&@\xbe\xe3U\xfc\xc7\xc0&@\xf0\xa2\xc9\x93]\x1a(@\x04(\xfd\xe9\x83\x99(@\xe3\x1a\x89\x182_\'@y\xd5\rw\xfa\xdf\'@\xa8\x10\x1d\xc7\xa1\x91&@-\x01\xa6\x0e\xa2\xa6\'@\xd0*\xd1\x10\x8b\xb5%@.\xee\x83\x11\xaad\'@Od\x86\x1c\xe6\xb0&@/i\x9c\xf1\xfe\xa6\'@g\x9fx9\xa7\x97%@\xd9\xd1\xa5\xff\xbd\xb1%@\xde\xc6/\xaf}\x87%@\xf8\x0b\xf6R\xfd\x96\'@\xa6c_u\x8d*\'@\x86\xb7\x99\x07\x16@\'@s\x87y\xbfyv\'@\xf6\x14\x87\xc3\xde\xc9%@Cv\xe9\x9f2\xc5%@*G\xd8\xca\x07\x04\'@\xbc\x99el\xe2\xe9\x12\xc0E\x81\xbc\xa9\x85Q\'@\x85\xcbw\x0b\xe5_\'@ai\x91\xd0\xb41\'@0\x05\xa6\x10\x7f\xf2\'@\x9ewy\x16e\x8b\'@5\x9e-dnA\'@\x92a \'\x1fO\'@h\x98}X^\x1a\x01\xc0Bm\xad\n,&\'@d\xdb^\x8e\x01.\x14@\xe9A\x0bTg\xad&@h\xe0\xbdPB\xef\x12\xc0\x8dnlf\x1b\xb3\'@\xa0\xfc\xad\xe3\r\xa7&@\xcd\xf2\x07\x9bGZ\'@\xc2"\xd2\xbd\xd0\xb5&@F\x8a\xecg\xbf\xe3&@\xf3"V\x96\xdd\xed%@\xc42x~\xf5\xc7%@\xd5<\xcd\x8c\xa1\xf1%@\xe3\xf2\xbd\x03\xce\xa9&@xc\x17N\xdf\xbf\'@\xa3\x8b\xf3\xdcF\x9c\x02@]\xc1\x0e\x92$\xc1&@&5\xe3x\xa0\x90\x1e@\xdd\xf4+G%\x98\'@\xd6&\x8b\r\xb3\xd3\'@\x19r\xbf\x8af\xd5&@m\x15\xe8\xf6O\xf1\'@U\x01\xbf\xed\x81\xf6%@\xb2\x1e&\x02c\x01&@\xdc\xb6\x16\xe0]\x8e(@I\xd2\x05s\xdb\x07(@\x880\xcb\xc3\xadT(@\xe6<Q\xb5S\x17(@%\xe4)"\xae\xb2\'@MsI\x81Z\x11&@\x00\x1c\xba.`D(@\xb6Co\x12\xf5w(@it\xe4\xc1\xfe~(@l\'\x8a\xf8\xd13\x0c@T)`Y\xb1<(@\xc1\xf8\xa1N\x89\x10(@c\x96\xee-0\x81\x1d@)\x10\xb0N\xeb\xf4\'@V \xa6\xea\xc2\xbe\'@6\xae\x86H\xf7\xd6\'@$\xe1j5\xc6\xf2\x0c@Sd\xd5\x89`\x9b(@\x81G\xc1?\x17\t(@\xfa\xc9sb\x88\xf1\'@\xb1\xe1\xb5@*\xb2&@\x9c\xe9\xf8\xaeK\xdf&@k\xf8\xa9v\xa8\x06\x14@\x18\xb9\xf2\x08Ay(@\xff#\x8c\xf0C\x0b&@\x9e\xae\x9doS\x9d(@\xc6\xfd\xca\xe0\xb0\x0f&@\xd5,\xf9dpR&@kj\xdb\x04E\xd9(@*\xce".\xd5\xd5(@\x9e\xe8\xc0/\x87\xda\x05@\xa6k\xfd\x87\xd6N\'@\xc0\xaa|\xab\xbe\xc3&@9\xf6\x12[:J&@s\xccY\xef\xa5](@\x1e\x1bFiai(@\x8d\xe6\x0f\x0c`\xc9\'@y\xf5\x99\x98R+\x06@\xb2a@k\xe1\x8c!@:C\x8f\xder\xb8&@>2\xee\xa6\x9c\x9a(@\xf3\xb9\x06E\\`&@\x8a\x8a\xcc\xfb\x8d\xd3&@{\xc1$u\xa0\xd8(@\x17\xc3,\xd0\xcck\'@*\x91{pB\xc0%@\x9d\xb9\x10zOf%@c4\xc1\xb8\xcf\xa7\'@z\'\xe1\xf6\xbc\xef(@\r\x893~\xec\xa1(@\xc2\xa2\xa4\xf8{\x96&@\xaf\x7f\x11\'!G&@\x1c\x9b\xe08l\x94(@\x99\x15b\xf6\x17\xd3\'@o\x06\x9f\xbe\x91\xe0(@\x92\x19\xb2>\xcc\xc6%@\x87t\x86}\xa9\x94(@ 6[\x80\xc8^&@\xd8\x80@\xe3\x1e\x0b\'@\xcf\xd9\x02\xff\xa0\xc2%@\xb09BB\x17Y(@Ml\xf1S\x02\x00)@\x92\xda\x19\x96\\\x99\'@\x06\x9e\x11\x1eQ\x01(@\x1b\\D\xe9\xf7@(@\xff\xc4\xf8G\x0f\xdd\'@\xe8\xa9\xbbM\xa3\xcf\'@\xeea\xe0\t`\x9e\'@a\xb2\x82F\xd0j\'@\xe1\xb3\xaan\xf9i%@\xc4\x90[\xed\x89\xc7%@\xabd,\xb6~S%@}Z\xe6\xf0\x8c0&@Q\x11\x95\xef-r\'@e\xee\xec\x82\xc8B\'@\x9cc\xd2\xccpR(@\x0bx\rY\xf0\x08(@\xb9\xeb\xbf\xfe\x13\x99\t@\xaf\\\xf8\xda\x87u\'@\xd8\x08\xab4i\xc0\'@\xec[\xbb\xbf\xb1\x11\xe4\xbfT6\xbbT\xeb\xd9(@e\x9f\x95\xc8\xf6^&@\x97\xd0\x1di9\t(@G\x93\x15\xa5\xb9\xcd(@,\x86\xdcSJ\xc1(@U_f\xf6\x10\xd3(@(\n\x0e\x0f\t\xb1\'@\x05-W\xbc\x90\x81\'@\xfa\tK\xbeQ\xab&@6O\n.\x8d\xec(@\xd9\x05\x88\x9fT\xec\'@\x00\x92^{\x8f\x80\'@\x13\xcf\xff\xce\xe5v%@s\x87\x1b\'Rg(@\x84\xda\x16Jb\x9d(@\xa5\xd8\xc0\xd6n\x83&@w\x83G9\xb2\xe6&@[\xb2"x\x92\x85\'@\xf9\xf2]\x07\x18\x9e%@B\xe2f\x83\xe4X\x08@\xbb\xcfaOX\x1d&@\xe8\xe7|\xc8^]\x1d@\xc9\x97\x98}\xf64\'@\x95J\xfc\xcab\xa7&@\xdb\x89\xd9|\xeb\xf1%@B\xa3&\xd5\xbd#\x0f\xc00Z\x85\xda\xcb:\'@\x1f<$\xa1\xd2A\x0f\xc0\x1f\xca\xb3\xf4\x98p&@^\xb75U\\\x17\xe2?\x80\x9f\xb2\x04\x92\xb6(@\xdb\x0b\x17_\xcc\xfa\x0b@\x98+\xd6\x1c\x16\x7f\x0b@\x95D7\xa5w\xd1\'@\xa4\x8e\xebkFI\x1e@\xb6c\x1c)\xbd"(@\x82\xb3\xde\xe9\xf8&\x0e@X\xc3E\xfc\xf0\xfd%@a&\xdb\xe2\xf3\xc7&@jH+J\x8f\xea\x06@|\xad\x9e\x16Zu&@\xe0\x01\xa3\xda\xa2\x8f(@\x1dj\xf4\xd6\xe9P(@\xef%\xf5?\xfc\x99!@\xc1\xcd-\xb2G\xcb\xf1?\x99\x17X\x1d\xd6\x85\'@\xdb\xf2-4\x87\xed&@:p\xb0_\xbe_(@\x94\xf2\x06\xf8\x1cW\x08@O\xe2\xa1!\xf8\xa5%@1\xf6\x0c\xf6-P\'@\xd7\x8f\n\xa5$B\'@0\x84\xfaA\xc0\x8b\'@\xd1\x87\x84x\xb0\x10\xb4?(\x9fG\xbe\xe6[(@\xe7`z\x1eF\x14\'@\x95\xab\x92e\xec\x85%@j\xc0V\x9d\xfb\x93!@\xe6\xa6\x02\xa0\x080(@CL\xc5\xdfs.\x0e@\xe4\xc3\x89\xfak\x1e(@\x80\'\xce\xee\x07$(@\xec)\x9f\xdc\x01\n(@\n"\xc4\x0b`q\x04@Gb[\x08\xde_&@\x96\xa0!\xb2\x18*(@_M%\xcf\xcb\xee\xff?z\x85\'\x8f\xa7X&@M>\x02\xa6\xaa\t(@\x93\x85\x85\xcd\xc3\xdf\x10@\xacM\x7f\x1d\x9a\x7f(@hu\xd4iH\x93(@\xa0\x8b\xdb\xab-`&@(Ar\x0ffq\xf7\xbf\xdd\xbci8o\xcc%@\xcb\x89X\xe4P\xea\'@B\x18\x07\x85\xd5x\xff\xbfZ\xcf$\n|\x16\x11@\xbd \xd1\xda\x04k\x12@\x9d\xdbN\xa8t,&@e\x04\xadGu\xc8%@|F?\xffq:\x19@\x0f\x94\xda\'\x8f\x8a(@d\xdd\xda\xc5\x8d\xc9%@\x1d\x8d\xb18\x91\xae\xf6\xbf{J\xef2\xcb\xbf%@\r\x8f\x91\x00\xc5\xd0\x10@\x19q\'W\xa4\x12(@Z\x1fp\xfa\xd1\x9c%@{\x04]\x08\x9b\xd4&@\x02W\x84\xa3\x95\x81\x15@-\x1a\x97\xdf\xea\xf7\n@R\xd5\xe3\xce\x01\xa2(@/E\xcf\x18\x93y(@\xdaLn:\xbe\x1a\x10@\xdb\x7f\x8fS\x85k\'@A\x9b\xfc\xd3\xa5/(@\xf2d\x89)\xb5=(@\x88\x8e\n\xa8m~(@g{\x89\xb7\xb4\xdb&@\xf4|\xf9\x04\x16`&@\xf5\x90\xf8\'\xd2\xed\t@\xdf\x018sW\x9b\x05@^]\x91\x8a\xee\xc0&@\xed6\x81B\xaf\xbf%@\xf36\r\xf2\xc4\x0c\x10@\x92\x1c\xb0\x89kj(@\xe4\xde\xd9\xc4\xc3h&@\xe6\x96\x10h\x9d\x7f\'@\xa0\xe1lR\x92\xc8\'@\xbc\x12@\x13\x982(@\xe0\x0f\x90t\x91r(@\x04\n\xcb\x8fl\xd1\'@Zo\x0c\xb9,\xc7&@\xd0^\x8fd\x06_\x1b@\x7fpQ\xd9di&@\xe9\x8ea \xea\x05\'@\xdfC\xf2\xfd\\\xb9\'@\r\x86D\x8a\xda\xd1\'@`\xf1\xb5\x8d\xe8X(@<\xc21\x95\xb9(\xf1?\xf6`N\x81g\xbf\'@\xa1\x83\x076\xde\xc0\xf1?\x8d\xafcN\xe5\xc7&@\xff\xb7I\x84j\x9f%@\x06\xd7\xbe\xf6\xe3\\&@\x02\x0bj\x8cA\n\'@V]\x90T\xc3\xaf\'@yd\xb3,\xe9e(@\xdc\x08\xe4\x18J\x9e&@\xa3\xeey\x04\x07\xe7&@\x06\xbfw\xd1\xd7\x86\'@\xee\xb1B\xb1\xbd^\'@\x00i\x9d\x01\x81\xa1\xf4\xbfs\x80\xfe\xa3 1\x08@\xf3\x91\tlv\xec\'@!k5\xe5?7\x08@fk\xb0\xd1Jn\x7f\xbf\xe8\xac\x06\x88\x19c&@\xda\x13D~\xdb\xbc%@OY\xb2\x81v\xc3\x10@&0\xaeX)\xdb(@\xa0\xa2\xc8$\x14\xb0&@\x8d\xab\x7f\xea\xf2;\x0c@\xea\x9e&u\xae &@\t\xc9\xe4\xa8\xcc\xc4%@"\xbd\xb5\xbaZ\xc6&@\r{x<ym%@\x15;!/\n\xe0%@\x9f1]\x80\xd3\x18\'@\x8f\x1e\x17\xba,q\'@\xe6\x17\x1b@\xfb\x0b(@\x02\xbb$O:i%@\xe3\x1f\xb7~\xbe\xc0&@#\xcc\xec\x0e@\xd1\'@\x02\xad\x92\x98\x84\xdc\'@\x92\xebk\xa5\xba\x9d%@\x9e\x99h\xaco\xa7\'@\xf1\xd6s\x8a\xa4\xd5\xf5\xbf\xaa\xe3\x13\x1d\x14\xee&@y-0"\xa4\xaa%@\x19i\xf5B\x9eZ&@\xd5t\x03\x86\xc2\x97\'@\xe9\xfa\\\x86\xcbE\'@\xf8f\xc9<\x1bg\'@\xa6\xd2Z\x96b\xdd\'@uW\xe4q\xd7z\'@\xb83B\xc1aL\'@R\xc6L\x04\x812\'@\xda[\x19\xa8Go\x12@;3g4 \x1d\x12@\xc2N\xde\x93X\x80(@>H\xbbfs\x98%@y\xe4\x12F\x98k\'@\xa9:\xda\x9e\xfbK\'@\xa2\xd7\xc2\xdc\xe9w\'@\x17\xf4\xfb\x10X*\'@F\xe2\x13\x1bD?\'@\x83\xb9I\xd3\x01\xc4%@jq\x99E\xbcO&@ \xd8\x12V.\x11\'@\xd60\xcf\xb1@&\'@970\x10\xbcA\'@\x85\xe6\'\x9a\x05k%@\xb2\x1f8\xd9+\x8b%@\xb0H\xe1.\xd2\xa2%@NM\x82@J&\'@\xd6\x19i\x80\xe7\xa5\xd7?\xacK\xc2\xf7\xaaF\'@\x98wN\xe0Ks!@\x80\x84\xf0r\xe5\x96&@\xaa\xb9\x17\xfdP\xb1&@\xcb\xb7\x88\xab\xd6\x8e\'@\xd3>\xcd\x0e\xd2\x8d&@\xdfek\xb5q^\'@\xf0Z\x9e+\xb2\x00\'@>\x88\x1a}\xab\xa6\'@\x85Z\xf61Z\x97!@%\xe9c\x92\x96\xb3&@\xd7D\x05\x8eN\xa5&@\xdc\rx5\x98d%@& N\x9d\xed\x84(@\x18\xdf\x97\xcb\xb6j\'@\xb6\xb7=d\x95\x7f\'@\x9em\xf7\x15JY&@u_\xb9g\xaf\x08(@\x03\x0b\x91\xe0\xc9\x9a(@Z=\x11\x00\x11l&@3sPA\x85\x86\'@\x94\x8a=\xeee\xa8%@4uP\xee\r\x87&@\xae@\xd0\xbf\xded&@\xb9\xe5:\x95\x8b\x81%@#\x145\xe3Z^&@j;!\x14M\xc3 @\x99>\xf6W\x80\xb5&@\xc0\xc4e\xb0:\x95\'@{\x99g\xfdn\xc3\'@\xec\xe8\xdf\xd0\xa7\xa9\'@\xb2\x84\x1d=\x83\xbc&@\xac\xc1\xcc\xbcv\xe1%@\xa3\xf7\x16\xf6\xef\xc5%@1cHn\xe5\x8a&@,8lQ\xa9|&@k\x1c\x19p#\xd2%@\xd3nvun\xaa%@7VW\xe8\xac\xb4\'@\t\xab\xa2\xc7\xe2c&@\xda\xd9Ni\xf0\xd0&@\xbf\xb8\xfb\x04}{&@\xb9a\xb7\x0e\xee\xa5\'@\xfcob\xc8\x8b\x88&@Xp\xab\xf0*\xc4\'@\xf7e\xb2$\xc2\xdf%@\xe9\xa9c<\x96\xbe%@\x7f\xb9\x80\xac\xcd\xec%@\xc5\x0c4"X\x81&@\x8fvi\xa5\xf3\xbb\'@\x18\xa5:\x99\x17\x96&@\xbb\xed\xf0+\xb2T&@\xb3\xf0\x00N\x8c\xa9\'@\x9e\xa6d\xe3#\xa3&@/\x90\xff\xe7\xaf\xd6%@\x1d!\xba]\x11q%@\x0c\xa2\x0c`\xa0q&@d\xa8\x12\x8e\xef\xc4&@\xa7r\xa7\xd3\xc8\xac\'@\xa3\\\xb5\xd4\xcf\\\'@{\x11\x9b\xf8\x12\xc0&@\xa0\x1d\n\x1f\x19A\'@\x1c\xe9yjp\xe3%@\x1ee\xc8\xffh\xc2\'@\xe7\xfa\xe5\x03\xd9\xa6%@\xb3\x19\xb0\xcbrj&@9\xf6\x12[:J&@9\xc5\xca\x1b\xcf\xc2&@/\xdb\xdd\xb6L\xc9\'@l\x9c\xf0R\xc2\xb2%@[2\xe6y\xfa\xe3&@\x9aG9\x97\x07\xf3&@\x95\xc9PP\xc2\xb6&@2\x990\r\xb3\x9e%@\xd5\xd2\xc2T\xd3Q\'@n\x18\xd5\x01\xd0\xbb&@U\x1e\xcfC\xb5\xc2\'@\xd2:P\x11\xff\xc5&@$b\xba\xa4Z\x8a&@K\xd1l\xab\xd7\x7f\'@4\xa4[\x8ev\xf1&@\x01T\xf60\xe9\x1d\'@&\\\t\xc1.\xb4\xe8?kv\xd0\xdd\xe1\xc3\'@\xdf\x9bV\xf7}\x8e\'@k\xa2\xe2\x1dk\xb3&@\xae!(\xa9\x1d\xf1\'@\x9b\x8c\x1eC\x91\xd4\'@\xcbWA\xffO\xd4&@1\x93\x87.\t\xa0&@:P_\xfeM\xbd\'@l\xb4kF\x13\xd2\'@\x99\xc7W\xfd\xe0\x83\'@\x11@y\xfe\xaf\x9d&@ILO\x98z\xec&@\xc4L\x0bbI\xbf\'@\xa1ew\xf2D\xf6\'@G\x85\xf9\x93\x18{\x1e@\r/7z\x81\x85&@\xf0H#\xf6\xd6\xae&@s\xe5)\xe7U\x95&@E\xf1NQ\\\xd2\'@\xb8\xc9\xe2\x8d\xdf\xb5\'@\xa7E\xcd[&X\x1e@\xaf`\xd7\xc3\x91\x03\'@3\xd8\xda\xbd6\xe2\'@T\xc7\xcd1y\xb7&@\xc2\xae4q?\x9e\'@&\xf2\x83i\xe13\'@\xc0\xfc\xa1k\xd8>\'@6\x85\'8\xc2\xcd\'@\xdfiS(T\xe5\'@\xed#W\x19E\xaf\'@\x0c\x01Nx\xaa\xb4%@\xce\t\x0e\x0cL\x08(@\xcc\x15\x90\xb7#\xc1\'@U\x13\xc1O\x82\xa5\'@\xfe\x96\x11\xa3\x88\xd2%@\x9aj\x9a\xd6\xe4\xcb&@2\x1ds\xc2%\x02(@\xbb-\xbc..\x06\'@\xc7\xf7$aU\x12\'@Y\x0fFv\xe1\xc5&@i\xe425\xca\x14\'@\r\t\xd1\x1aW\xd5\'@\x91\xee\xc3\xa9!\xc7\'@\xdc\xe4\xd2\xa1\xd9i\'@\x83\xbc\xe6U\x82^\'@\xa6\xfc\xb0\x9be\x0e\xf6?\xf7\x13\xa1\x0c\x9e3\'@\x89$\x1aS\x98u\'@.3\xbe\xd6\xdf\x1c&@\t)\x19\xc4\x96\xed\'@\xa2\xbd\xdc\x9a5\xe3&@\xf87z54y(@\xf3\x97f:6\x9b(@\x82\x08Hx\xad\xf0%@!\x9fck\x1e\xbe\'@R%b2\xc0M\xef?\xb0\x01\x8e\xa3\x0c\xba\'@8\xdb\x88\xf1\x14\x10\'@\x1c^\xe9\xe0}\xbe\'@\x87n\tH\xea\xc7%@\xf0\x01ODf\x04\'@\xb1\xeaz\x00\xc8\xe5\'@\xb1\xe1\xb5@*\xb2&@9\xfc\xc76\x97\xf0\'@\x9b\xb0\x1a\xec\x8c\x01(@\x06\x90\xbdc\xdc\x0c(@\xa6\xb1b\xa3\xdd\xde\'@\xb0\xb8\x95\x01)\xb7\'@%D$\xafn\x18(@\xeeQ\xc0922&@\xe5f\xcc\x90\xc6\xc9\'@wr\xca\x01\xb7\xf6\'@\xf49e\x8bX\x96\'@\xea*\x9f\x9c\xd7*\'@\xd3yg\xd8\xd3\xa9&@<\x96\xe8\x9a\\\xd6\'@\'\x96q{C?(@\x90\x7fP\xccJ\xe7\'@.\x8b\xd0\xf5F\xc5\'@\xa0\xa6{\xc5x,\'@\x0bB}\xc1\x1a\xf9\'@fm\x8a\xaf\x8c\xdd\'@\xe86\'\xf9p&\'@\xf6Z\x04\xb3\xe2\xa6\x1b@\x82\x07\xf5\x88\x89\x84\'@\xd0\x7f>F=\xba%@\x9b\xfbl\xe7\xa2\x8e\'@\xf7\xac\xa2\xc1e\x17(@\xbe\x99\x83\xba\x81\xdf\'@P\xd7]\r\xa3\xfc\'@\x91xtJ\t\xc6%@\x8e*S\xfd\xcd\xe1%@\xb0\x19Ij\x81\xb2&@\x06\x88\xf2\xfaQ\x19(@\x9fw\xc0\x1a\xef\xac&@\x04\xeet\xe5#\x10(@\xb4\x00\xcb\xfa.\xb4\'@\xa9kiB!\xa8&@\x9bO\xf4)\xed$\'@\xc0\xb8\x1d\xca\x12\x98&@\xd1\xf7\xb3fH.(@9D\xdaE\x99\x8e\'@\x0f\xba\xf5\x7f\xce\x0c\'@+\xd09m^\xe5&@\xbbPQ t\xa7&@\xdf\xed\xf9\xd8\x86\xcc%@\x8376\xc6\t\xd4\'@\xca\xc1\xe3i\xae\x98\'@E2\xc4{\xe4\xb4\'@\xed\xa9/>S (@\x90\xef&\xaaIS(@\xc2yIU\xbd\xa0\'@\xab\xf7}\x013\xb1&@\x02\x91\x92\xe7\xca\xbd\'@\xe72Rw!\xf7\'@\xa2\xb9\x06\xad[Y!@\xfaJu-r\x02(@\xa4\x8e6\xf4\xb6Q(@%\xc7\xac\x9b\xc2\xe8&@\x81\xcaT]\xe5\xd6\'@\xa85i\x07(\x95!@\x7f\x1c\xa2\x111\xc0\'@\xe0\xc3\x9e\xc0A\x8d!@\xda\xb0\xab\x1a\xf8\xbb&@t_l\xc5\x01\x8b%@\xd8z~\x8a\xe5a\x14@\xea\xe9:\x80\x0e\xc1\x10@+\x0b"\xc6\xde_\x05@\xae\xc1\x909\x12%\x12@\xac\xc5\xc8\xe8$\x1c\x15@\xdf\xf4\xbd4\xef\xc3&@\x15\xe0\xfb\x01\xf4\x1a\x0e@;S\xedt>\x8a\xb5\xbf\xef\xd7V>}P\x13@\xb4\x85T\xa73\xf5\x0e@o\xa4\xfe\xd9\xaf\xbc\'@\x04\xc7\xfd\xc6_#&@\xca\xf3\x84\x8d\xa48\r@\xaa\xb8OJ\xc78\'@\x89~~\x9b\xe8\xc1\x12@\xe9\xe2\xe2\x99*\xd0\'@\\\x05\n\x1b]\x98\'@\x8e\xe6\x86\xdf=S\x13@\xe9\x8cu\x9a\xaaX%@\xcc\xf66\x9cyG&@~\xe1\xa9\xdb\x92\xb7\r@x\xe4\xb9\xd8\x86B\'@\xdc\x01\x15\xd6\x9f\xd1\'@w\xf3\x00H\x04a\x0c@\xc6jR\xc4:\xf4\'@\xe8\xc62Q\xb5\xca\'@\x82\x89[]\xcc\x0f(@/l]\x15\x10\xf9\xe5\xbf\xf3\x8cX\x0b\xa3\xfe\'@\x8f\xfcn\x84\xe6W\x05@\x85\x03\xf5\xfe\xe9\xcd\'@\x17\x1b\xf1m\x11\xda\'@\xefU\xb8\xed\x0f\xe9\'@A\x16\x98\x80\xc3\xd6\xff\xbf]\xa7G\x83\xf6\x80\'@o\xfe\xd3\xaa\xf7\xc4\'@\xde\x17\x13\x9d(q\x1c\xc0~\x05B\xd8\xa4\x08(@\x9d\xf0C\xa9n?&@0\xa2\xe2\x89_\xb7\x1e@\xd3\x7f\xdc\x00\x19^\xf6\xbf;\x8c#\xb9\x7f\xb0\x07@\xe5\x99^\xac\xdf\xe2\x13@\x8e\xdco\x0e\xad\x07\xf8\xbfy\xe3q\x0c\x8b\x17\x11@\xd9}.>\x01q\'@V\xc1i!\x8a]&@6\x0fm\xe5\x05\xa9(@\xa6v\x1c\x9b\x10\xc7&@2M\xc03\x8a\xbc%@B\x8aD:M\x06(@\xdbJh\x94\xea\x92(@\xfei\xda[9\x8f%@\xa5x\x12\xff2\xb7%@#f(\x8f\xd8*&@1\x93Z\x7fN\x8a(@\x0e\x1e\x81\xda\x85\xfc&@dC\xcbew\x1a\xe9?8\x8f\x80v)\xc8%@\x18\xd2\xd8\xcb\xad~\xe1?\xee~\x13\xa3\xaa\x0e\x10@\x8e6\x12\xc2&\xc6%@\xa0\x92~]%\xe2&@\x1a;\x17\xb9\\\xe2\'@r\xca\x93\xbf2\x95\x12@T\x9c>\'FL(@\xdb\x03sv\xc9x\x0b@5\x93\xaa.\xdc,\x13@\xfd\xa6\xdd\x92\x11\x11(@\xef\xc1\xd7\x9cO@\'@\xc1\xc3k\xaa\xb5\xfa\x11@\xcc\xf0\x96\xb1!}&@N\x04`\x010\xd4&@k\x9e\x97."4\r@\x13C\x97\xa4\x1br&@\x1e\xf3a#+{(@r\xe5\xf2\xf9n\x08\x1a@\xb7S\x1be\xf6/(@\xa4\xe6\x8e\x8fw\xdc\x11@\xe6I\xafV\x96\xc6\x12@\xb1\xca/x?E\x08@1\x83\xc7\xf2i^&@!\x1b\xd5M\x9e\xaf\xf1?\xac\x1d\xc8\xee^\xd4\'@z9\xa7\x89\xee}\'@d\x9d\'\x08\xebi(@c\x93\x99\x16*m&@\xa5\x8c\xbc\xce\x87J\'@\x9b\xf8\xcf\x14_\xdf(@@\xb2\x82\x015&\x13@qb\x8d\xa2\x02|\'@hL\xf1\xdf\x14\xc6\'@\xd3b\x192\x101(@~\xc7\x96\xccPp(@\xfd0\xd4K\xb4\xd0\'@w\xcaCV\x0b\x03&@\xe2"D\xc9\xc1\xb8\'@\x06\xe6\x87\xac\xd7\x05\'@\x0f\x99\xf1\xc2\xed!\x0c@A\xfb\xf4\x819g&@n\xdc\xd0\x94\xcc\xce\'@k\xb1v\x83\xbc*\x15@\xb3?\xe0ef@\'@f?\x7f\xba\x07\xbe%@\x88G"[\x08\xbc\'@D\xd1\xf2\x1c\xa0\x97(@sE5O\xd0\xcd(@q\x8a\xfefO\xf2\x0c@\xab\xe0A\xa0v\xbc%@\xd5XL\xbc\xec>\x0c@@\xea}\xba\xa2\xac\'@\x87\xb1OF\xad^(@\xd3\xc1\x0b\x98&\xa9(@\x9c\x9d\x06a\x90p%@\x90\x00Q"\'Q(@bP\xe5\x84\x84\xe6&@r^&\xec\xe1\xb3\'@\x01VvnA\xed\'@\xa4\x1f1\x9dY\xf4\x07@^E\xbc\xe8"l\'@\x16\riH\xe6\xef\'@\xcfu\xfa6Yx\x13@\x92\xec\xcd\xcd\x9eF(@\x05\x01\x7f\x17\x1c\xce(@\xffa\xe7;Xc&@{/\x11\x00\x8d\xe0%@n#\xd7\xd6E\xda\xe9\xbf*\xe0\xa1\xfd\xa5\x88\x14@\x17\xa80[&r%@/{Z\x9a\x14\xc2(@\x08\xc1\x18-T\xcb(@bQ\xe5\xcfSZ&@\x1b\xaf\xd2I<\xae&@D\xc0\x8f\x92\xb38(@\xf0\xd3\xbc\x90\x18o%@\x1c\xc9G\xb2s|%@\x9c\x9f\xb8\x80\xff\x1c&@+\x8fLM\x0e\xa3\'@\xb6\x1a\xdd\xa3gt\x1b@\xe4\xf5N8;\xb3%@\x19\xfc\xe0Ju2&@%A\x92_\xaeg%@\xe1\xc6\xcd#Y\xa9\'@\x7f\xa3\x8b\x81)\xa6%@\x87\xa8\x9f-0\xfd%@\xf2\x1d\xb8\xa1\xa4\x14&@\x15]w\r\xdb\xbf&@p\xf9$\xd5\xee\xd0\'@o/f\x13\x9f[%@D8\x9e\x0e\r!&@\x17~0\xc3\xb4\x02(@\xce\x02\xd66&\xb3%@\xe6sC\x18\xd0\xa9%@=\x05\xb7\x87\xe2\t(@\xdf\xd2,\x8d9\x03&@\xd0\xa9E}\x18W&@R\xef\xf1\xbc\xa3\xda\'@h\xacKa*k\'@\xd5\xe8"eY\xaa\'@\x19\x1e\xb7\x95\x0b\x94(@\x0b7kF\xbf~(@\xd4\xc3\xaa\x0c\x0et(@\xa2!\xfa\x9b\x90\x91\'@\x17\x1e/\xf7\xb3\xa2%@Pgx\xcf\xe6u%@\x01\x93\x96\xdf\x16\xa4\'@\x9dr\xf1\xf6C\x08&@\xe5v\xads\xb9\xfd&@a\x9a\x07F\xd0$\'@\x9f\xeb\xe2]q\x89%@\'\xcb\xdc\xa5\x18l\'@\x06\xf7\x1d\xa7\xc9\x81(@\x8a\xd7\x17\x16\xd9?\'@\xae\xa9\xbd\x89\xb1\x8b\'@\xd9\xb8\xf4E\xc8D\'@c?p(\x91]&@y\xfd\xa3\xa5\x06\xf5&@^K\xaa\x93#\xff&@E\x02\xe9\x91\x9f\x98(@m\x1a\xa0;R\x04\'@,\xf2\xdc\xb0\x82\x8b%@\xa2\xf15\x7fy\x9c&@\x92\xb6yfg\xb7&@\xcchS\x88\xfb6\'@T\x81sn\xdf=\'@\xf3\xe2\xb3\x7f\x1au!@\x8d\xe1z\xc4\xfd\x16\'@\xc7H\x9ds6(\'@\xf0\xd6\xaf7\xd7_\'@\xfd\xd6LK\x03\x1b\'@b\xee\xf1k\xd4\xd7\xf5\xbf\x99\x90(<\x82\xb1&@)\xfbpk\xc8o%@>\xa2OL\x89\xbf&@\x0bnr\xeevp\xff\xbf:\xee\xa8\x04\x8au\'@\xfc\x18\x1e=\xe4\x7f\'@\x0f\xb3\xf8\x8d\xc6H&@\x0b\x12p=\xb8\x8c\'@Z\x1d\xb7\xcb\\\x1f\'@Y\xecg\x0c\x97.\'@S\xdax7\xe3\\\'@<5\xb6\xd7\xf5\x94\'@\xfa\x97\xf8x*\xee&@\xe7{\xc2$\xc0\xfb\'@\xd1B\xcdb1\x93\xf9?\xfb&E\x7f\x9e+\'@\xed\x86\x02\xfc\x94\x8c\'@\xfe-=Hp\x9f\x10@\xa6c\xbb\xe5\\\xc0&@|\x01U}\x00z\'@$y\xd0\xa5\xc9\x84%@\xa0\x10J~\xafH\'@\xae+\x15_F\x05&@\xa7\xe3\xb1S\xef\x9b(@\xde6\x1d~\xfe2\'@\t/\x88\xb5\x9a\x95!@\xf7D\\\xb2\xaeX!@@]\x12\xd1\xf2\xa5&@\xd1S\x18\x07J\xb3&@\xfc\xd4\xe5p \xd8\xf2\xbfh\x06\xa8\x99\xf0\xf7\'@sp\xc5\xed\xa8\xb4&@=\x9eC\xa2\x12\xd5\'@\x10g8n\xcf\xec\'@\x1fL\x15\'\xb4\xc9%@27\xf4\t\xe8\xc3%@\xc9G\x94l\xdc\x96\'@\xbc\xfe?\x8ea\xad&@\x85v\xcbdS\xb0&@\x01\xb2\x8c\xbd\xc7\x17&@\xde\\\xe0\x1ex\x8f\'@v)\xbeA\xd6z\'@\xf5\xcd\xaaF\xa6i\'@\xca\x0e\xb0\xf1\xbb\xb0&@\x99\x84K\x08\xf0\xbb\'@\x0f\xefi\nw\x9c\'@-2\x15c\xde\xed\'@\xb6\xb4\xe2\x8c[\xca&@\x08\xab\x83I\xf1\xdb\'@\x01b\xe3\x05\x94\x94&@\x8b\x07\x07\xdb\xb3e&@\xccf\xca\x1f\xa9\x9e\'@\x8dY\xab\xc6)\x83\'@\x8a\x18\xde\xbc2\xd4&@}\x91\x80\x13H\xba&@\x9f!O7\xcf\xe2&@*4a\x06\xfd\x07\'@\xc3uBv\x03\x8c\'@\x0bw\x87:|\x86&@\xc4\xa0\x95!\xb0\xa8%@ \xa1\xbe4\xd8\x7f%@S\x7f\xea4N\xb8&@g\xb0\x96\xab\x0e-(@\xfb7\xc1\x18\xebC(@\xd4\xe9\x1a)\xd6\x93\'@=\x95\xc4<7\x0e\'@\x06\x8d\x13\x82\x8e\x1d(@\x9f\xe8\x88\xffv\xc2\'@\x83x\x9dXQ\x12\'@$\xac\xc2\x9f\xf2\x96&@z \xbb\x18\xf0\xa7\'@\x06\xce\xb3\x1f\x04\xe1&@\x14H\x10{_\xbb&@&\x8b\x0e\x97\xe5\xe0%@~x\x8c\xd8h\x99%@\xeeg\x07\xf6\xd6\xa6&@\xca\xfa\xb9\x1dA\x18(@\x0chN\xe7\xd4x\'@\x11\x08\x92\x8a\xbd\xb6&@\xbf6Mc\x10\xe6&@\x0e\x8f\x19\xf9\xbd\xd7&@]NM\xcd\x16\x89&@\x88}<\xca\x0b\xa8%@i%\xf4\xd1\xec\x15\x01\xc0\xaf\x0e\xed^F\x95\'@4\x15\xbb\xcb\x02y&@\xcd\x04D\x13\xb3\xc7%@u\x12P\x86L\xe1%@\xfb}\x84-)\xb5\'@\x90S6\xb24\x1e\'@\xed\xb3\x1cU\x87e&@N\xef\x181\x04!\'@"\x0c\xb2\x8av\xd0&@,\xcbM\xa6=B\x13@\xfbnD\x12\xb8\xc7%@\xf3c\xda\xb7<\xf9\'@i\xac\x0b\x03$\xdf&@\xe6\x80\x8e\xa7\xed\xfe&@3\x98\x94X\x9dy&@5\xb1\x1b+\x13T&@>B\xffw\xd4\xdd%@\xdeD1\x18\xfd\x8d\'@\x13\xa1vF\xf2\x15(@\n\xf2|9\x94\xba%@A\xf5t\xef\xb9D&@+\xa1\xb4\xfa\xca\xa4\'@\xe3\xf4\xd84\xf7\xd0\'@\x11\xfa\xc7\x86\x91\xef\'@\xf6\xb8\xca:\n\x80&@\x00\x06\nb\x98\xf5\xdd?\x85\x8d5\x92\x9d#\x06@\x8fvi\xa5\xf3\xbb\'@\x82}\x82"\x86\x95&@\xa0\t\xffn\x93\xb6&@\xc1\xb1\x993\x0b\xe3\x07@4\x11|\xa6\'z\x13@m}\xd0\x08\x07>\x10@\x1f\xa6Q\xe9O%\'@\xd2Ii\x9d\x06\xb7\'@Z\x12\x93\xfeL\xa9\'@\x95d\xd7\xe0S\xd5%@eY~\xfd\x80\xf3\'@zn^8-l&@\x8d\x08Qm(\xb1\x16\xc0@\xe9w\xe8\xea\xf3&@\xeb\xb4Q\xd2V\xe8\'@ \x85\xedd5\x9a%@\xb5\x82pc>\x87\x10@\xc6\xe0\xf4\xae6\xac\'@`\xd8\xbaE\xa6\xe5&@\x17\xf6\x90P\xb3\xc9%@\xdb\x1eB*}\xc3&@n\xdc\xcc\xcdwF&@\x16?"3,\x99\'@[?\xf2|\xf6\xc1\'@E\xf5\xae\xe5\xce\xdf&@\xc1m!\x04\x9d\xd2%@)`\xe7\x9d\t\xf4\'@\xa7\x90l\xc5\xbc\xed\x1a@\x17\xc6\x1a\x1e\xe5b\x10@\x90*A@`\x9d\x05@\xd3\xe6\xe6\x99\xbb\xc2\'@)\x8bt\xb3\x9bt&@\x88\xf3\xd05bj&@\x8a\x931\x80\x91c&@p\xef\x8ez\x0c\x1c\'@\xc7g\xc3m\xaf\xcc\'@\x15<\x85\xef\xf2\x9b%@\x90\x98\x81\x92\xcdb\x05@\xc1\x87\xb1\x12\xb7N\x10@\x90\xc3t\xd2\xa2\xc5\'@;\xf0\x1a\xb8\xe3\xe0%@(\xa0\x9e\xf9\x91\xfb&@,\x04\xdc2\xc8\xdb\'@k\xcd`lb\xb5\'@\xb7E\xf8\xdb\x1cR(@\xe0\xbf\xc9g\xc2\xe5&@\xdb\xca;\x1d\x97\xc2%@\x067li\xa9\x9c%@\x8b][\xe9\xdc\xd9\'@1\xa8P\xb2/\x17(@\xda[D\xeb\xf8\xa9\x00@$\x18\xd2-\xcb\x02\'@9\xd0\x9aD\xa4R\'@u\xc7\x81\x852\xb9\x1c@\xd4\xbd\xaf\x1d\xb4\xf4\x1a@\xbd\xfa\x99\x0b(\xc1\'@`\xdf\xc1\x15\x04\xe8\'@\xc2\x04$6\xd9\x86&@Km\xd8.\xd7}%@a\nh\xca\x89\xf1&@\xe0\x9c\xef\xab\xe3\x12&@\xb9X\x8b\x89\x9e~\'@KJ=w\x18j\'@\xb6\x1bD_5\xa6\'@\xde\xbb\xabo\xa1\t&@\x1e\xe5!\xb9\xd4\x01\x06@3\x8b\x82\x81A\xbc\'@\xc1\x8c\x8cb|4\x14@\x13Y\xa0\xa9\xcd\x8b\'@\x8e\xae\xd1ES\xcc\'@\xb1\x0f;\x136\xe9\'@\xe2\x9e\xec\x8b\x05\xc9&@n\xcfX{\xd7r\'@\\\x0e\x9f\x1a\xc9\x8a%@\xba\x9e\xfe\xf4\xd5F\x1b@Ri\xf0*2\xd2\'@/\xdbV\xcf\x7f\xc4\'@\xef\xdf\xed9D1\'@\x00\x0c\xb2%\xcf\xcd\'@A\xe9?\xd4f\x9c\'@\x9f\xccQ\x1c*\xbc\'@\x01\x06\xb7\xb1Z\xfb\x0b@\x0e\xa1{X\x83[\'@\xf6\x12\x06\xfb&\xa6\'@]\xeb\xe0\x16\x0e\x9c&@\x18%\xb3P\x1a\xb4&@\xe7\x90\xbf\x9c\xef\x84\'@\x8c\x13\x12\xcc]\x0b\'@y\x16\xfb&#\xd1\'@F\x19\xc17\xcd0\x0e@eH\xbb2\xb4\xb7\'@~\xb0\xf6\xd6=\x99&@\xd4\xf9\xd0U\xff\xc8\'@\xa0\x03:&D\xd2\'@\x0c\xdb\xb4 6\xfb\'@\x0e\x00\xda\x8e\t\x91&@l\xab~\x03.\xaf\x08@\x97\x80\xd0\xde\xe3,\x05@\xb6#;:\x84\x9d\xf3?\xf8Y\xe9\xa4\x1b\xc6\'@\x01M\xb3}G\xc8\'@\xc3I\xb2\x15n\xa7&@\xfb6\xb3a\xe1\xe6\xdc?\xde\x9fj\x8e{8\'@\xd5/]\x1a{\x04\'@\xe7\xc1\xdcbm\xcb&@\xde\xab\x0b\x83\xd4\xe0&@\xb6\x95\xe6\xed\xb5\xff\'@\xbd\xe1i\x85\xce\x03(@\r]\x15\xb0\xdd\xeb\'@\xd1\x06k\xc8\x9b\xb5&@\x10S$"\xfe\xa5\'@@k\xff\xb9\xbc\xc3\'@\x10\xcdOR\\\xd3%@\xd8\xde\xdbu\xc9)\x13\xc0\xd3\xa7\x1b7\xf3\xe6\'@\x99\xf2[oG\xd9\'@\x15\x1d\x15t7\x9f\'@\xc9\x05A\xc5\x04H\'@vqF\x9b\xeb\xe4\'@\x01\xca\xe9\x86\x123\'@\xaf\xca9R\\\x06\'@\xb8\xd4\xfa\x87\xbd\xb0\'@VJh=\r\xcc\'@\x8b\x15$Zoi\x05@\xf8\x82\x88\xe6\x17l\'@\xe7\xc0\xf7\xbcFx\n@\xcf\x1a\xceN$\xb3\x10@(\xcc\xc5\x1e\xf31\x12@n\xd0e\xf6\xfe\xbc\x1a@-_\n!\xe20\x06@\xb2\xb5\x81\xce%|\x19@\xf7\x88\xf5\xc7\x01;(@\x04\xf9,va\xbb\x13@\xb6\x98\x0e\xb9C\xe4&@#\x9a\\7\xbfQ&@\x92\x99\x0e\xbaJ\xd2\'@\xfa1\xe7\xe4]\x06\n@{\x8a\xc4\xfbR\x1b\x1a\xc0Y\x06\xc1)P\xe7&@\xfe&\x9c\x07\xdf"\t@\xe6\x8cM\x11\xf2\xaf\x0c@/\x80P\x1f\x85\xc6\'@\x19\xfb\x9e.\x95\xf0\'@YJs\xcb\xf1?(@\xd0\xc3\xde\xca8\x15(@\xb8\xd3\xee\x7f\xc9E(@\xe2L\x8b\x88\xfbt&@\xc0\x96\xb64\xe4\xe2\'@1\xd6.W|v\x1b@\x19\xbc\x18\xbeI\xdc&@/\x89\xcc\x0652(@8\x84\xb5\x01+\xda\'@(\x87y\xdb\x07\xbd%@\xecM\x11lY]&@h+\x06R\xb2a(@\x8b\x0b\x89j\xd0U(@_\x96\xe2\xd18l&@\xc3\xe4\xccH\x07~\'@\xd7\'\x93}OS(@\xa2m\x8d]\x99\xc5\'@\x96\xbf\x82d\xde2(@\x07\xa7;\x15\x0f\xfb\x05@\xb13\x16\xc8\x82G(@G\x92\x89z8\x18&@\x10\xa62.|\xf5%@\x8aq\xe5}u&\x06@\xaa\x94Y\xd9\xd5\xd5\'@\x02\xbf\x7f\xa3\x89u(@:)\x93\xc6\xed\xe3\x11@\xca\x8e}\xea\x04\xcc&@r\xc7f\xc3X\xd2\'@\x8d\x86"Z\xe4\x9b(@\xf8\xcca)Hf&@g\x8eN\xf0E\x07\'@\x94(Kkh\xe5\x12@3\x89\xe4y\x9cB\'@\x12\xbc\xfa}\x7f\xf6\x11@]\xf3\x19{}\xc8&@\xbf\xf3\xd9\x88x\x8d(@}\x0f\xc6&\x1d\xa2%@\xbeu(\x1c\x90^(@\x89\x93\xe3\xa6\xbd\xab(@k\xe5\x83n\x0c\xce&@p\xab\x95\xffn\x82%@\xf1\xa7\xb4\xbaY\x83&@\x11\x8edP\x9f\x19&@\xf9\x98\xea\x0cB\x98\'@E\x81\xd16\xde\x14&@\x9eJ\x81>\xcdZ\'@.\xd0W\xa8\xa3d!@\x96\xfd\xdfA\xd3\xe5%@\xf3\x00\xd4\xff`\xe3\'@(\x14 \xfc\x01\x08\xca?\x00\xc5\x00\x0f\xef\xff%@_\x98\xcf\x1cq\x81&@\xf1Z\x1b\xa3\xca\xb1&@\xf5\xf5\xa7\xbeTw\xc8?c7yB\n\x92!@\xc5\xb6\xdb\xce\xad\x1f&@#A&\x8dO\xc7%@\x9bI\xc2A\x1as%@\xd1V\x0b\xa1\xebK&@\xc3\xb4~\x04a\n&@]\xe9w@\xb2\xde\'@\xc9\xa4\xcbA\xeb\xee\'@h#\x8c\xa14\x9a!@\xbcyj \x15x!@\x06\xde!\xfakg%@\xb8\xa0\x1f\xfb=\xd0\'@W\x03\x89`]\xa6%@\x9f\xd0\xcb<4\xa7\'@K\xd2\xc4\x1f%\x9c\'@&i\x87\xaemw\x12@\xb0u\x9bF\x9f\xc8&@v\xaf\xf9\xc3\xd6\x99\'@\xee\x16|f\xbe\xda\'@#wnyo\xc4%@,]4/\xc1\xa7\'@\xbfI\xf6\xc8\xd4\x99%@\xc7\x12\x17_\x02\xc2%@\xc2d\x1aC2c%@n\x8c\xe1\x11#\xfa&@\xdc\x9d\x1a\xb4\x95\xc0\x12@F\xc8\x0b\xad\x7f\xd6%@\xb95@\xadu_&@\xae\x8drI\x8c\x91&@\x93\xc5\x9f\x0f\xfe\xbd&@)\x19\x0c\xd7o\xf5&@r\xea_\xf3\xf8!\'@\xfe\xd8_\x88\xed\xfe\'@\x93\xae\x1el*\xc0&@\xc3\xfd\xf0kG!(@2!\xb7\xa6\x89\x9e(@A\xaf\x13\x0e\x00\x04&@>\xf2."\xb5\xb5&@?x\x0bq\x7f\x02(@L\xe5\xf2\x16\xa4\n(@\x9a\x10N<\xafx(@\'\xf5\x10K\x00\xed\'@Q\xfe\x94\x9d6\xf9\'@b#\xca\xb3\x18Q&@)\x87\xc1\x05\xa8\xed\'@Aw\x99\xd7\x82\x17(@\x02Y\xafF\xa9T(@\xe4\xe3`Bmi\x0e@i\x0f\xbfJ\xd4\xb3&@VA\x9bI\x04\xd6\t@\x9dsi:\x01J\x11@1(\xe85\x01\x19&@\x10\xc4\x1d\x88\x03\x9e\'@QC\xec1l\xb6\'@\x9d\x8c\x88\xf4j\xef\'@H\xb2G\xea\xf7\xd9&@\xe6\x9b\x94KL\xf6%@zh\xab>\xb5\x16(@\xe8\xd3\xc9\xdfE\x08\'@\x90\xe6x\xffV\x8e\'@hm\x1c\x92\xcb\xa5&@lT\x83D\r\xba&@\x95s\xadk\x96\xe2&@\x99\xdb=\xfd\xb5p\'@\x9b\x85\xaf\xb4\x88\xda\'@{J\x0e\xab[\x8a\xfd? \xefk(#\x84\x1f@\xe9\x13\xe0s0\xea\'@8\xa9\xb2\xce\x04/(@\xe5U\xda\x84\x7fU\x1a@!\xd7f\x8e\xb2\x80\x10@\x14\xbav\xf8sr\'@0\xfb\xde\x94\xfb8&@+\x93\xb4Z \x9a&@\xf5\t\xc0\xb1\xee\xd6&@\x9fc\xd3.\xe3X\'@\xccl\r\x01V\x18(@*\xacS\xec2\xad&@\x9aD\xce\xd2\xf7H\x0f@0RtAvC\x13@\x81\xbf\x9dV\xb4\xe1%@\x0e#k\xa3M\xbf\xf5\xbfO\xe4\x8a\xf5F\xfb\'@\x8f\xfd\xd6\xdbQ\xe5%@\xc6e\xf2\xd8\xf5\x8e\'@d\xa2\x98\x8d\xd9H&@\xab\xda\x8e{Z\xba&@=\xf3\x02\xc4@\xa6\'@\x14<\xe6G\xe1\x93%@\xd2p\x01\xc06\xe5\'@\xcd\xf1\x88\x91\x8b\xf5\'@/\x97-\t\x8e\xa6&@\xfaG\xf0\x8c\xb8\xf3&@\xd6\x98\xbd$\xa7,\'@\xcb\x07\xa4\xd2"P(@E3ga\xa4\xca%@B~\xab\xb9\x17H&@\x1e\xc1FlB\xc2\'@"\xe4\x97E\xf2\xd2%@=\x0b\x8c\'\xd9Q&@\xfb\xe8(\x96\x83\x82&@\xe8m\x1ek \xf9\'@q\tFm\xd1{\x19@@\x06\xf0\x12D\xff&@[\xc6f\x99 \xcf\'@\xd8\x82\x89}\xa4\x1e\'@0\xc9\x7fj2\xb9\x1c@2\xe4K\x80\t\x06(@N\xf7\xd0^\x9d1\'@h\xa7\xc0\xc1\xdd\x03\'@\x9f\xe7KkW\x19(@\xe0p\'\x02\xa5K\'@\xf3\x82\x1a\xa6\x9c\xcc&@\xb3$<U\x0f\xea\'@*\x84E\xd2o\x0f\'@\x84i\x1ez\xcc\xd8\r@U\xe1\xbe\x03\x18\x9c\x10@\x13\xb5_Qh\x1b\x10@\x1fV\xf7\x801\x19&@\xa8}\xca\xf0\x85\xb3&@\xb12##\xdd\xc7&@\x9d\xaf\x02w\ts\'@\x0cj(\xa0K\x7f%@sw\x13\x80V\x9f\x13@<\x86\xbc\x89?\x14\x0e@t\'\xf0\xa8\xf0`\'@\xf2\x9e\xf9\x94G/\'@\x13;\x91\x14\x17\xb8&@\xe4\xe7\xc0L\xa8\x17\'@\x02\x17\xf2\xfa\xfe)\x13@\xd4Q"\xc3\xe2;\r@\xed\xb1a\x84b\xd0\x12@\xd2*\x97\xbd\xdb\xe3\x11@]\xfb\x1c\x89<\xcb\'@\xa6%c\xe4xJ\'@\xe6\xa5\tK\xf6\xc5\x0c@\x03m\x89\xc5\x95\xf9%@\x8fy\x1ac]K\'@\xb4#\x99\x1f6\xfb\'@\x1a\xab\xc3\x8b\x92*\'@\xcee\xda}\xb0)\x0c@.ZK\x9e\x0f\xf3\x0c@\xc9\xc4\x01\x8f\xb7\xb6\xe1?\xd5P\xab\x91\xc3\x07\'@\x01\x93\xc0\x9e[\x05\'@\xdc\x10wGl:\'@\x96\x93 \rE\x8d\'@\x998[u\x15\xcb&@\xa7\x1f(\n\xdf%\'@\xf9\xc7\x93\x8d{\xa6\'@\x04\x19\xc5s`\xc0%@\\6\xaaF)\xf3\'@\xfa\x03\xa4`\xb6\xa2(@A\xda\xc1\x9b9\xd8\x1a@\xc0\x00\xa4\xd9\xcb\x08\'@^K\xde\x96\xfbA\'@>\xf8u9\x8a\xb4\'@\xccUA\xdb7\xd1\'@\xcc\xd5lT6\xfc\'@6\x04\xa1OM\xfe\x0c@\x891\x0c\xdaM%\'@\x0bQ\xf9\x13\x8e\xee\'@\xb6x\xffU\x83\x9f\'@\xf2\x18\x0b\x0e\xff\xdc\'@\xa5\x8b\xbe\xa8\x89G\'@\xfb~\xd2\xe8(\x8b%@n\xe0H\xcbg\xb9&@\x98\xf0\r^\xe5\x98\xc2?\xde\x959\xd4#\x93\'@\x1en\xd99\x03\xcf\'@\x15t\xcf>\xd9\xef\'@Va!R\\\xaf&@\x08vW\xd1\xab\x1d\'@\x8cY\xc9Y\x99\x91&@\xe3\x96\x9b\xee\xc1\xab\'@7is\xb1\xd1\xed%@]\x0b\x18\x97\re\'@\x0e\xd49\xe0\xae\xb3&@\xad\xc9\xe7\xfd\x84\x8a&@\xa7V\xb4\xc7\xa4\x9c&@\xc1\x8a\x0b\x08\x12\x98&@\x0e\xd2{\xd2\x91\x87\'@\xb0\x839\x06\x8b\xd5\'@\xf7\xd0[\xd8V\x99\xc4\xbf#lVX&_\'@s\x0f\xb2H\x81\xa1&@\xf9\xb5\x90\xa2\x0f\xa6\'@*\x9d\xd2f>}\'@\x99\x93\x9a3\xd3\x9e&@&\xc5\xb3\xe0\xa3\xc1\'@\xb7\xb3\xcc\xf5{\x1f\'@\xf6}\x16\xb5cn\'@\x0c\x98\xfc\xe4\xa0\x9f\'@21\x0e@\x17\xcb\x10@\xcf\xee@\xfa\x81\xd8&@\rjgl\xc1\xcf\'@\xc2\xaf\xb6\xfb3s\'@&`\x8c\x96\x92\xb5&@\x1c\xc2\x15\xfa\x1f\x83\x10@\xc3\x15T\xb3\xe0\x8c\'@4 \xd1\xbb\x8f\xb2&@\x97>\x9fg]V\'@\xaa;|\xf6t\xa8\'@C\x9a\xa4-\xa9\xd5\'@\xb6\x0c\r\xcd\xcd\xab\'@\x0e\xba\x894\xc6\x86\x1e@\xd1#}XQ\xa6&@\x81/\xe9\xc9\x14\xe4%@\x8e\x89>\x16\x9bf&@\xb2\xac\xba9\xf9\xb7&@\xf6h\xec\x95)\x81\'@\xde\xccjA\xa6.\x05@)\x8a\xc5\xbb,\x8a&@2a\x16\xac{5\x0e@W\xc4\xe9\xabu\xf0&@\xd7\x11\xf5/\xfcH\x13@\xc7\x81i\x90\xcc\x80&@[\x8c\x9f\xe7\x83\xf9\x0b@\x06|\'[\x98T\'@<\xe4\x88\xa9\xb7)\xf9?\x98>\xcb\xc8\xda\xcf\'@\x08\x1f\x15\xb7<\xaf&@\x18~&\x00Q\xc1%@\xed\x04\xa0\x9b#\xe9\x00\xc0\x8c\xb1w\xad\xbb\xca%@\xa3(\x07\x85\n\x0e\x06@s\x02\x94}e\x9e%@Zu\x88\xc5\x9b\xb5%@1\xf6/}\x10\x90\'@\xbbuo4\xa1\xf5%@$\xe3\x06\xfd7A\'@\xc1\xc5q\x924l\'@\xed\xaa \x98\x9a|\'@3\xdem\x1c\xd9\xd7%@O\x02\xa1,\xf8\xc4&@\xd5\x14\xc1i\xc2\xe5&@o?\x03#\xe8\x85\'@r\xb3B\xab8K\x13@>6\n\xff0\xab&@@\xa3\xc6\x9e\xa3\xe1%@K\xfb\xbf\xe4\x93\x93\'@h\x8d^\xaa`\x94&@\x1e\xd2t\xa1\x8d\xab\'@\xd2>IF\xe8\xb7\'@\xcf\x12\xe3\x850\xac\x14\xc0\x18C\xc4\xe6\xc8\x8c\xf9?!\x9d\xa4\xcd~T&@m\xdd\x1d\xc7\xf5\xc3&@\x86z\xc1\x96\x8be&@=\x19L\xcb6\x83&@&\x95\\\x89RV\xf7\xbf\xfd\xc9i\x94\xd5\xb8&@m\xc0G\xbc\xac\x8b&@4\xe5\xf0"v\xaa%@E\xb1\xd4\x03\xd1y&@\x1a\xe2@\xbe\x12\xfd&@B\x99r\xe3\xc58\'@K\x8b"\xa3\xd3\xd2&@\xa935\xfb\xb6\xdc\xf6\xbf\x842M$[p\x12@\xf7\x16\xa4\x94v\x14\x01\xc0\x07\xf7\xcc\xd4\xabT\x19@_\xe8\xdd\x06\xd7\xa6%@f%T9-\x88%@8\xcaPC\x06\x10\'@\xa5\xd9?\xbd\xac\x7f\'@\x11Q\xa1\x13\xcfe&@B+\xa7\x14\x7f\x1e\'@XaX\xeb\xa9\x99\x13@\xef\x96_\x89L\xd1%@\xc0\x8b\xe9\x9f\x17y&@(gE\x92t\xd7&@\x87T\x17Fm\x84\'@o\x19\xf6!\x81\xb4\'@\xf3\xcd$\xceA\xac\'@\xa3\xa1\x1c,\xa0\xbd&@\xa1\xd5\x1dlk\xe0%@5@b\xf8\xf9\x9a%@\xd8\x838\xc0$\x84\x1e@R\xcc\xd3\xdeo\xc3\xd5?\x02\xc6\x91H\x9e9\x1f@\x1c!gj\x84k\'@)}Q2H\xf3\r@_\x8dx*p\x03\x10@W\x025v7\xb3(@\x1f$t\xbd\x99G"@$\x90j\x80\xd9`\xd6?\xe7c\x9b\xe2\xa2l\'@\x96{\xeb\xc3\xcc\xeb\x12\xc0T\x01\xbb\x86\x91\xb3\x13@\xc8\xf7F\xd7\x13\xf4\x06@EB\x80/.\xe4&@\xa3OT&\xdei\x1e@\x0c[\xe5ls)\x0e@QO\xd4o\xea)\x10@\xa9a\xcb\xc8[\x18\xef\xbf\x1c\xa8\xcc\xa3\x0e]\x13@,^\x95\x91\xd4H\'@\x86\xfa\x18\xd0\x81\xe1\xf2\xbf\xbdx\xf7Y\xe1\x16(@\xfe~\xdf\x97\x7fx\x0e@\x93 \\\x14\xfe\x80(@`\xbbz\xf6Q\x14\x06@{\xe6\xa9l\x95\xf0\'@G\xb5-n\xe5~&@\x07\x01\xb5\x17o2(@\x12\xc8\x8e\xa0\x99\x92&@\x9d\xbd\xbb\xef\xa7\xe5&@\xb2\x9dM\x0c.\xbc\'@\x13<\x1f\xb8\x8f`&@\x9b\xd4\xe9\xcd\xa8?(@\xb3)Y\xcb\x8ff(@\xc1yW\x8c\x8b}(@+xf\xb4\x8aK(@\xc3\xb9@\x11\\\xf2%@2\x12\x99\xdb1\xd4\'@KM\xf7A\x89q&@\x95\x17\xa7e\xf3Z(@\xc9*c\xcc\x13o\x13@o\x80\x12!\xa4a&@\xef\xaa\x88E\xd6\x8d(@}P^\x02\x9cc&@\xa9\x1a\xfc@\xe9v&@\xe20\xd4S\xa3`(@?\xb3+\xc6\xf3\x85&@\x9d\xb1\x19o&\xb7\'@\xfb"\xce\xbd\x95\\(@\x84\xdbH\x19\x94\x91\x0b@^\x8dB\xd3E\xcd%@ \xa1\xfdL\x13\x07(@\x11\xf0($\xae\x81&@\xb0\xbc43\x03\xee%@\xfc`\xe8\xd2\xe6\xe0\'@\xc3x\xf4K1\xc1%@\n\x02\x16/\xd8j\'@\x88a6%\x9a\xf1\x01@\x10\x82\xfdv\t\xda\'@+b\xf5\xdeH{%@\xf4\xcf\xfct\x8e\xc3%@\x10X\xde\xf4\x97\xa6\'@\x13\xb9\x83h\x13\x9a%@\xde\x9eO\x07\x0b\t&@\xbd\xd3\xf7\x98\xbc\xc2\r@\x9b\xd7*\\&b%@\xd5x\xff?\xbb\xbd%@\xde6\x99\xc8\x98`&@\x1f\xaf\xd9\x10\x07<\'@p\xae:9[L\'@\xdb\x14\xef\xb7;\xbb&@\xd1\x80\xfb\xc7CE\'@\xa7(\x8fb\xc1<\'@\xf2\xb8\x1f\x83\x17\x10\'@\xcf\x1eq\xcf\x12M\'@\x7f \xfd|\x02q%@\xf1\x19\xf7L\xe1\xaa%@r")\x0c\x0e\xf4&@\xe7\x9d\xf3p\x11+\'@\xf1\xe8\xd0x+C\'@\x1e\xf7r\xfem%\'@$\xb2\xe8\x11\xf8\x93\'@\x8e\xbb@ \xd2\x91\'@\xad\x1f!\x04-Q&@(\xbb\xad`\xcc\x1f\'@`\xac\t\xd9|\x15(@\xc0_\x1c\x84\xf6\xb2&@\x85\x96\xcb\xc8\n\x96\'@=\x88Q\xa4>}\'@\xa1ZV\x7f\x88\xa3&@N\x91\x18\xd0\x0b\xc4&@\xf0\x077\xa2k\xa6&@Z\x05rz\xe5\x88%@\xa6\xf2\xc4\xdf\x0e\x99&@A\xabIy\xa2\x03\'@\x18fr\x900\xac&@\xb8\xcb\x16\x9f\xd6\xc4%@\x82\x8c\xa2\x95+q\'@=\xd5\xe0z:\x95\'@\x083\xfd\xa7\xb1\xc2&@\x01\xaf]\xea\x88\xa0\'@\x10\x82\xa9\xaf\xef\x89&@\x9a\x9f:\xed\xee\xa7%@>1\xde\x11\x92\xe0&@*\\A`\x12\xbe&@zl\xccE\x08{\'@\x8c\xe4p\x10M\xe2%@\x97\x8f\xb1l\x96\xd3%@kA\xa0\xc1\xac\x19\'@\x9d\xe1\xf4\x9c\x93\xd9&@\xd6D\xff\x88\x1dw&@\xf6*\xa8O\xc7\xe0\'@\xe5\xa7\xac*\x88\xa5%@\x10(!\x86\x7f\x0c(@\xcb\xcaCe\x18x(@\xa4_\xccH\xcb\x08\'@6\x94n\x17$\xad\'@C\xd5\xb1\xf0\xcb\xe2&@\xfa]\x8aY\xd1\x81&@\xf0\xe3a|j\xdc%@,\xecT\x15\xd1\xed\'@\x7fG\n\x84x\xfc\'@\xddc\xb5jG\xb6\'@"\x88\x8eD\xb9\x9e&@\x9b\xfc5\xd1?\xaa\'@\x04\xf6<4\xbe\xc5\'@\xbfO\xc4\xfc\xf4\xe2&@\xc9c\xbe\x8bl\x18(@\x0eO\xcd\xd7\x03X(@\xb6_\xe8\xb5\xcf\xf8%@0\x8a\xf5\x8c\xb3\xa3%@\x07\xd9\xf2\xd5\x9b\x9b(@f_\x04\xff\xf1\x1c&@O\x89\x1d7t\x08&@\xd6eu\xbbo\xf0&@\r\x84\xfcD\x80\x7f&@\xda\xcfQ\x9d\xbc\xc0&@k\x15\xb7\xe9\xdfi&@\xf6T!Cw\xf3\'@\xb1T%\xa2K\x0e&@\x1d\xb0/\xabG\xa7\'@\x04\xbb\xca\xa8\n\x90\'@\xfd\xf7\xe1\xb4\xd3\x8e%@\xfa;\xc9\xfc\x1a\xc4\'@\xdd\x08\xc9X1\x9d&@z\xe11\x9dO\xb5&@?\x04W\x06.\x9a\'@f@\x14\xcc\xef\xa7\'@y\xc5FHE\x88\'@;\x82\xeaB5\xc1\'@\xa3{\x15c\xed\xee\'@\xc2-F\xbd8\xdb\'@;BM6r\xcc\'@\x128\x80\x92\xc7\xda&@\xf0\'o\xbf35(@\xc2\xea)Na\xcc&@\xe1[\xc7\x01\xb0\xe5\'@\xb3K6\xc7\x8f\xaf\'@(=\x16Pf\xe1&@\xf2\xed\xb5@\xce\x1d&@\xfc/\xb9\t@\xf5%@\xf4\xe5\\\xed\xf9/\'@8\xd9\xa1\x03l\xfb&@\xa7\x8aig\xa0\xd2\'@+\xd2\xea\xfb \xb5\'@\xef:H\xfaK?\'@\xb42\x01"\\\xcd%@&k(\xf3\x91\x86\xfd?2\x84?;\x91\xcb\'@\x9a\xe5\xfe\x9a\xc3\xba&@\xf1!]%Z\xc9&@\xda\xb65\x1d\x16\xbd\'@\x9b\x88\xc6\xe9h\xda\'@B\xc6J\xf2\xcd\xf9\'@\xa0\xe8\x15\xd7\xc2@\'@G\x13\xb0\xdb\xe4\xa5&@F\xaeV\xf3I\xc7&@RTu>\x0fR(@\xcd\xaed\x9a\xf0\x7f\x16@\xed\xf3\xc3^q\xd0&@f\t\xb4\xf7\xab?&@?i^t\x9e\x1d&@IJ\xd2\x9cQ^&@\xa0\xa9\xe7b\x99R(@\xba\x97o\x1fk\x05(@\x82\xe7\xdb[\xe5\xec\'@\xcc\xdaw\x1e\xde\xd0\'@\xae\x10)\xf7t\xf9\'@\xb5ys\xec\x88\x0f\'@Qzs\x8c\xf0\xc4\'@\xd7\xb6\x9d\xe6q\x8c&@\rv\xd0\x8a\xed\xce%@B\xfe\xed\\h\xf2\'@\xa6r\x10\xc2*\x9f\'@O$\xba\xa41\xf4&@3\xb4v \x17\xab&@\xb4\x0e\xb8\x97\x16\xe5\'@\xc0;9\x82\x01\xdd%@\x04%%\xd6\xc6\x8f\'@\xd1C\x8b(#\xc9&@b\x91\xa0\x0b\xec\xef%@\xf7 df\xa5\xb3&@G\xe9\x80]\xc4\xac&@\x8d\x97\x0c\xa9\x0b\xeb\x0c@\xe2\xb7\x87\x9b?\xf2\'@\xe0\xef\x19\x94\t\xfc\'@\xd7s,X$\\\'@\xab\xf9\xb4\x98\xdbR(@\xf9.%"&\xc9%@"lx-\x89\xbc%@\x15Z?\x18\xab:&@M\xa3\xea\xda=I&@\xa6B3\x85kw\x1d@\x00\x0c\xeb\xea\t*\x11@\xa1\x87\xd2.\x80\x94\x13@\x1cO\xb1#\xd0\x88\'@\xbc-_\x96V\xe4\x19@q\x92\x12\\\xdc\xb2&@\xe8\xb34FY\x1f\'@\x83T\x8e\x94\x84\n(@\x0fD\xbe\x85L\x16(@l\xd9s\xf7v\xfb\xf5?\xc6\xdbk\x92A](@\xd2\xd7\x07C^\xbd\'@\xb7]4\xe0\xfc\xa2%@\xfa\\\x9c\x1c\xe9\xe8\'@1\xf5\x02\xf5\xf8\xce\'@\x08EU\x8b\xf2w\x1a@\xde\xae4\xbc\x0fF(@z\xba\\\x90\xaa\x99&@\xe9\xcd\x1fq\xea\xe6\'@".\xc8n\x01\xce&@\r\x16\x85`\x90\xaa\'@\xc6\xe5\xf5=\x85(\n@\x84\xa3\xc3\x01\xd2^\x10@\xbb\xea\xc0\xb1X[\'@\xe4\xee\xaf"=\xd1%@3\xc7L\x18\xc1{\'@-\xb8\x88\x14\xb9I\x0b@1\xc3\xde\x0f9\xba&@\x05\xe8\xc6\x8cP\xf5%@\xbd\xb2\xb0\xb1N\t\'@ Q\xee\xb1\x99\xaf&@\x0f\xaf+\xd5BT\x13@\xb4\xd2\x08<p*\xf7\xbf\x1c\xf0\x11Y\xa9@\x13@u\xad\xf7\xed\xf9n\'@\xadc|\xb9\x84R\xf6\xbf\xe6\x0f\xb5\xc2U\xe0%@e\xdf\xc4\x9dg\xb1&@\xf4\xdd\xef\x18\x08\xbd%@\xff\x01\xc69%R\'@\xa5\xf8\xa5\xa5\xc2j\'@}V\xbaA\xd9\xcb&@$\t\x95\x02\xa5\xa7\x1b@\xaa\xf56\xf8\xfb\x81\'@"b@\xba\xd3\xc5&@\xcf\xd40\xb6\xd6R\'@\x18$\xc97\xdc\x8f\xff\xbfT\xbc\xccZ\x07\xb2&@\xc2~\xc9\xdd\x17\xbf\x12@\xff,\xd25\xedA\'@\xb9L\xd7\xae\x8d\x85\'@\xec\x0e\xdd\xb8\x06-\x0c@\xfc\xa8H4}\xc2\x0f@\t\xf0+E\xba\x80%@n\x0f\xf4\x92\xa8\x97\xcc?\x8cv\xa1\xc8\x86v\x1a@u\x85\x04\x8a\xb8\x9c\x10@\xb1\xef\x05\x18>\x04&@q\x81VP\xa8\xbd\x0c@wJ\xbf\xa9\x1a\x9a\'@\xf6\x8a\xdb\xa6\xc3\x99\x0c@_\xc8\xdaD\x84\xe4\x10@A\x86\x7f\x13F\xcd%@\xf0\x9e\x0e\xc1\xb9\x82\x0f@\xa4\x1ce\x9eE\xc1\x18@\xda\xf3\x89\xfd\xc3)\x04@Z(\x0b\xb7\xa7\xa7%@\xc5(\xb1\xd8T\xb0\xfb\xbf\xe3\xaf\xd0\x86Q\xf3\n@\xd8\xf5\x90\x18\xc7"(@\x03\xd0\x1d\x89\x05\x8a\x0b@\xc6\xd06K\x8c \'@:\xeb(W\x02\xe3\x1a\xc0\x85o<\x16\x92\xcf\x19@\xce\x18\xb5\xc5w\xbf\xdb?W\x07\xfa5\x8bu\x14@\x07\xdb\xf4\xf5"#\x1a@h0\xfcR:Z\x11@\x11\xa0(\xb9\xc4.\x16@\xab\xbb\x13\x83\xd9\xf0\x11@+ GN\x04[(@l\xfa]\xcb\xdc@\x0b@~\xf8\x81\xdbh\xe5\x12@a\xf4\xd3\x7fr\x94&@\x19\x12\x9c>N@\x10@o\xaeR[\xae\xb6\x0c@J@\x96u\x92\x10\x0c@\x02\xfc\xc0\xbeLu\x14@\r\x00\xa7\x8b#\x84\x1f@\xbdV\x91tG\xdb\r@\x85F\x08\xde\xb1\x1b\x10@\xefj\xa9Y\x98\x9e\x18@\xfa\x13\x9cq`\xc8\'@\xfe\x99u>\xdc\xd5%@u+\xdd\xf9\xabb\x13@_\x851=\xad1\x10@\x8d\xd6\xa0\xe6\n\xbf\r@{\x9d\xf5"%}\x07@\xf6\xad\xd0o%\x11\x11@\xe8@\xf39\xa3$\'@\x81\n\x1f\x1a\xfac\x06@\x00>_K\xfb[\x05@c#\x88\xc9\xf7c\'@|\n\xdd\xf1~\xb0\x0c\xc0\xeb\x0b[\xf7\x9a\xe4\x05@\x96\xfc\xc9;E\x8a\x1e@\xb4\xe35\xbeH\xda\'@ r\xd2N\x85\xf9\x17@\x19\xa8\n\xf4\x7f\xc4\x06@Dy\x1d\xaey\xdb&@\xf1\r\xd3H\xca<\x0e@\xee\xc9zsA\xea\r@/\xcf\xb3\x06fx!@\xf6)\xd32`\x9a\x15@\x184\x8fk\x96\x94\x0b@u\x10\xd82\xe8l\'@\t_$H\xc7\xf4\r\xc06\xccj\x81%\'\r@k\xeb\xba`W\xc8\'@\x0c\xedu\x8d\x00U(@\xd8\xf9\x1d\xd2.+&@nS\x98,\xb2t&@\x0bhO\xdc@\x9d&@]Z.\xa0b\x16&@09\x996!~\'@H\x0b\xcaW\x0b\xb1&@5\xf8\x1d\xc6[_\'@N\x14.\xb7\x0c`(@W"\x8b`\x90\xcd%@sy6\xa9\x13\xb5\'@\xe0\xb2\xab\x7f\xc9\x91&@p\xf3\xdd\x01w\\&@\xcc\x03\xeb\xebr\xf9\'@\x1b\xae\x15\x03!\x05(@\xd7\xe2c\xf1\xf0\xab&@j\xf4\xe2`\x06\xeb%@y\x9b:\xafv\x81&@\xda\xba\xdez\xfd\xbf\x12@\xf5\xbb\xcd"&\xc9\x1b@o^(\xaf\x91\xfe\'@\xe9\x97\xc1\x9d]\xbc&@\x16\xb6=\xd9\x9d\xb8%@j\xc7\xf9\xf6\xca\xee&@S\x90\xc8\xd5\x90\xd6\'@h\x96&\xafzx%@\xb7\x8d(_,\xa6\'@\x85\x90\x90F\x157\'@B\xe6\x8ey\x15\xaf\'@\xae{\t\x82\t\xf4&@\xcb\x86\x9b\xd9\x84\xff&@X\xf0\xc1"\xc7\xcf%@\x1d\x8b\xec\xb3\x15\xbc&@\x0b>L\x93\x92\x1f(@|\xf5\x07\x05\xe8m%@z\xce\x08%\xd2\x8b\'@gL\xa5\xad\x0f\xf7&@\xde\xd1K\x96\xa0\x0f(@zoN\x0f\x89\xbb\'@\xc9\xda\xf8v6\xbf&@e\x08\xa9b\xc9\x14(@\xf7\x99c\x8aYU(@\xb9\xf5\xf6\x0f\xf4\xef\'@\xf2C\xf1\xecF\xea\'@HT$\xb0\xee\xc6&@V\xdc\xe2\xb3\xb6\xa9&@\x05F\xa4\x1c\x1c&\'@\xaef\xad\xc9c\xed\'@\x88T\x9eo8\x8d\'@\x8a\xdcj\xa9\x1e\xf3%@\xa8\x08 \xac\x00\x05\'@\x7f\xb74\xc1\xd9\x95%@\xe8,b\xa7\x8f\xb1&@\xb7\xeb\xf5O\x99l\'@\x9f$\xef\xe3\x18\xd6\'@\xd95\x01RY\x9e&@\x12~\xac\xf6M\r\'@\x9a\x03\xf9\xcc&\x0f(@\x10\xe8\xedj\xa7&(@\xf0\xd1o\xac\x84\xf9%@#\xae\xfb\xac\x02\xf6\'@\xd6HT9g`\x10@ :\xd6\xe4\x00\xe2&@\xdc\x90bc\x8f\xb0&@1E\xb3m+:&@\xa5\x92\x0cb7\xc6&@v\xad\xc0U\x96\x8b\'@\x96uV\xc9\xaf\xe1%@3\xf4=\x8c!)(@l\xf4\xce\xb0\x0b+&@\xcd\xbb\xe8\xefc\xa1\'@=\x14@\x0f\xe0\xe7\'@\xc5e1\x12\xd3\x17&@\x8c\x03h\x05\x93$\'@#>\xc0JY\x1f\'@7K\x9f\xbat\xa1&@U\xcdVZ\x91J&@\xbdm\xd6\x82\xbfg&@\xb9p\x0emS\xf0\'@\x8b\xa4A-p\xfa\'@\xe7\xd6\x15\x93=\x04\'@^Ps\xce"\xe7\'@\xc4\xe6\\1\xa6\xfa&@\x95\x1d\xcf\xc1\x93\xe2\'@\x84\x85\x0cM\x90W\'@\xf8b\x8e\xdbP\xe7\'@\xae\xd0\x85\xb4\xd7`&@\xdb\x01G\xdb\xcf\x18(@@\x95H\xbd\xc7\x04(@\xdb\x91\xb1<\xbf\xc4&@\x9a8\xff$\xa5t&@\xec\\\x19\xd8\x0b\x19&@($\xb0\xd1\x89\xcc&@%\x81\xf8\x05\x051&@\x97\xa19S\x9c\x85&@\x98I\xd1\xd1W\xc3\'@\x84\xde\xf4\x8dP\xc2\'@_]\xaa\xab\x153(@\x84\xb9,\xccT\xdf&@\xc6S\xd1n\x8c\x0e\'@\xed\x94\x8b\x836\xf0%@-\x95G\x9c\xc4\xca\'@\xeepn\xe2\x19\xc9%@s\xc2\x97\x90\xebE\'@U\xcax\x898\xeb\'@\xc4\xc0}vB\xe3\'@\x1e\x0f\xf0\xbd(\xc7&@^\x08\xd0\x93s\xfd\'@\xc9\xb6x-\x10\xc2%@ZQ\x91\xad\xec\x8e&@U\xbb!`)?\'@\x0b\x91\x86\x12\xb8t\x19@\x8a\xd3/\x94\xfeu\'@\x18{\x84@\x93\xf2\'@h6BM\x8e\xd5\'@$\xbc\xab]\x87<(@\x02\xbb\x84#\x1a\xde%@\xeb\xa7\xee\x8a\x11\x07&@\xa4\xec\xf2\\\xa2\x18&@\xf2\xb7N\x05f\xa8\'@\xb6"4\x12W\xeb&@9\x01\xd9\x15\xca\xcc&@,\xf6\x08\x8b\xd5\xfb&@\x16y\x0e\x1dE\xf8\'@2ha/\xd0\x81\x0b@\xecVi]\xfa\xc2\x0b@\x97D\x0f\n\xe0\x96\x0b@\xd0\x93\x0b\xbc\xc8\xf2\'@a{\x88\xb6\xe2\x04\x0b@<\xb7!\x03\xba\x86\'@e\x0f\xbbw\x89l&@c\xbc\x9f^\x99\x97&@(7e)\xba\xd0&@Cr\t\xee\x8b\xce\'@\x17wM\xd3L\xe0\'@%\xc6\x13bg\xa0\'@\xc4\x02\xfc\rx\xa3\'@Z~\xb7X\x8b\xa9\xdc\xbf\xe4g>\x97\xd9\xaf&@\xe7\xf9\x8a+\x86\x81\x0b@\xeb\xc8\xb9\xc7\x81\t&@\xd0\x86\x80\x1b\x83g&@\xc9\x1b\xc6\xf6GD\x10@R\xf4\x01\xf5\x13\xbe&@{w\xc5\xe7\xca\xcd\'@\x7f\xec\r\xa7\x90R\r@\x19\x94h&\xc6\x13\r@\xabA\x831?\x04&@P\xb1\x98f\x96\xa4%@\xcev\x92\xa3Vl&@/\xc4\xac\x7f\x02\xb7\'@\xfcBn\xa0\xc1\x97\x0b@\xfc\x957\x92i\xb4%@\x01|\xe1\x95\xa2\x9a%@9\x86\xcf\xaf\x1a\xf9%@\xf7\xef?&4W&@}\x19\xfe\xb2\xff\xcb\x11@b\x12\x1d\xec\xc4\xde&@\x89\xb3\xc8\x83\xf8\xd9%@\xb2\xa9\xac\xb8r\xc5&@\x84\xda\xf2\x87\x18\x17\x10@\xc811Oa\xaa\'@\xa9F\x95\x1as\xc5\r@q~\xfe\x80\x1f\x9d\x0e@\x14r\xbb\xa2\x8bi&@\xa5\x97\xbd\xd1iS\x19@\x8f\xd6\xf1:\xf0\xc8\'@\x08\x05\xc61\x83\xbf%@b\x1bdx\x8aX&@\xfa]\x8aY\xd1\x81&@\xfeX\xcd\x068\xf6&@\xc7\xd5\x18Yhm\xf6\xbf\x04_\x80|\xbd\xdc\x1d@\xb3\x0b\rx\xaf\xa2%@\xd2\xa7\x8f\xd6ag\x13@H\x0f\x89KL\x16\'@y\xa26\xe7\xc9;\x10@Q)\xd0vx$\x10@,VbU\xe6\xdb\x13@\xa2#\xe6B\x9d\xe1%@|-\xeaW\x12o&@T\xb4\xb9<Vy\'@{\xd4\xd5\x91\x9e\x87%@\xed\xd6\xf9xN\xc8%@W"\xfc\xa1\x0b\x7f&@\xa4\x96\xd3\'\xe6\x84\'@m0\x1a\x8b\xbd\x8f&@\xdb\x8b\x10\x19\x94\x8e\'@\xf0>\x94\xd7\x94\xab&@\x93_C\xa2g\x04\'@\x11\xdc\xaa\xec0o\'@in\r\x0e\x8e\xb0\'@\xb2L\x06u\n\xae&@\xd3\xdd\x96g\xcd\xbf&@\xd0\x16\xcc\xd3\x8d\xce\x08@\xe6\xd6\xd8o\xa7\x85%@\xdeo\xb9Z\xdb\xda%@\xcf\xe6\xb0\x96\xb4\xb3&@\x14\xc0uB\xa8\x12\'@v\xc5kd\xee_\'@#\xb6"\xe1\x07C\'@\xf0\xf7\xf9\xa7\xdc|\'@Q\xbe<\xd6(j\'@e\x06\x9a\xb1\x8d\x08\'@i\x99\x12\\\x8bE\'@\x08\x058|\xf9<(@\x87\xe3h\x91@^\'@\xac+#\xa0\xbd\xe3\x12@y(\xd9\x9d\xef{\x11@\x12\x0e\xc9\x97\x985\x08@\x9f\xbc\xdf\xbd\x0cK\x12@\xce`\x8am\x9f\x12\x18@ZuYA9\xfb\x00@\x88\xaf/\x85\xb1A\t@\x84iI|U\x92\xfc?u\x98\xcb\xfa\x8eK(@\x8f\x06\xa6\x95\x89p\x14@Jm\x16\xcccU\x13@V$\x98Q\xffF\x13@\x93E\xf8$\xdal\x1a@\xc7\xf1\x93\xfa\xaf\x98\'@"q{D\xc1\xf3%@K\xae\xeb\xb7d\xf8\xd5\xbf\x01vL\xbcH\x96\x10@\x1dd\xd5\xb6\x14\xa5\x0e@t+\xb2[`s\'@\x99\x01\x8b\x9c[\xbe\x10@\x1bH\xdf\xa5\x97\x82\'@\xb4\xde1\x1c\xc7\xe6\n@\xb0~\xc4\xcc\xde\xd1\x1c@\xe1B\xfa\x8d\xdd\xbd\x0f@\xf7Z29\x07\xa6\x11@\x14\xe2\xc4\xfd\rj\'@:k\xf2\xe3\x07\xcf&@\x9f\xe0\x1ds\t\xf3\x17@~MT\xf8Q\x95\'@.\x9er\x13QP\'@v\x02*\xd0\xcd\x18\x11@\xab\x86w\\U\xe3\xf5\xbf\xe4_\xc0\xcb2\xd9\x19@wSI\xbf\'\x93\n@\xdf\xe2\x99O\x18D&@nE{\x10<\xa9\x18@\xb3\xbfx\xdej\xc3\xea\xbf\xbc\xf3[*^\xc0\x13@.\xf5\xd7\x16\x141\xe5\xbf\xf5\xed\x833\xbdK\x16@T\xad\xba\xd0\xff\xb6&@q\xd0r\x97\xe4\xe8\xe3\xbf\xab\xdd\xd8\xeb\xd6\xce%@\x04|\x9d\xe0n\'\x16@)\xa0`\xed.\xa1\x03@\x9b\xb1\xf3l1\xb8\x10@\xa4\xe8Z\xd4f(\x13@\x87-\xb7\xa4\x7f\xc9\x1b@VE\x17\x87 \x98\x15@rJ\x83\x82#5\x0c@\xfb\xd0q\xc9O4\xf5\xbf~\xe0\xc0E\rl\x16@lx&i\x12\xbd\x07@W\xbf\x8b\xca\xce\x1d\'@$z\xddFk@\n@\x84&\xfc\xbf\x99\xed\xf2?\xb8\x02@K\x15/\x1e@~ijp\xb3&\x13@\x1b$\xdd\xd7GY\x12@\x08!\x04p\n\xd0\xc3\xbf8\xcfP\xb5\xadW\'@Q=\x9e\x05\xf4\xd5\'@bI\xf6\xe0\xc2~\x1d@\xd6\xff\xd7\x1c@\xda\x0f@\xec?\x86\xaf2\x05\x10@[\xec\xe3W\xd0(\x0e@\xa1\xd8J\xddG2\x0f@\t\xf6\x10\x11\xc2\x1f\xf3\xbf\xdf\xfe:6\x07\xfe\x0b@\xbb\xba\xf0zr3\x1e@'
p16
tp17
bg3
(g4
(I0
tp18
g6
tp19
Rp20
(I1
(I2470
tp21
g13
I00
S'\xf5\x18D\x82Q\xecS@\xed%\xfa-\x9d\xedS@X\x05\xfa<\x07CT@2$\xde\x96\x8f\xeeS@C6\xc2>\xf1\xeeS@\x01\xd5\xc0I\xc2\xe8S@\n\xd6\t\x7f<\xecS@\xff>\\\x17\x8d\xdfS@\x90\xb152\x94\xecS@\xb3]!\x0by\xeeS@\xce\x8b\xc21G\xefS@\x8e\x02\xfe&`QT@+\x18\xcc\x05\x02\xeeS@\x92\xbc\x17*g\xeeS@\xff\x03\xbe\xea\xc1\xeeS@\x06X\x85\xf7\x91\xefS@\xe8\xd9\xf6=&\xeeS@\x84\xb7E\x87h\xe2S@\xa6\x1bG\xfd\xfc\xedS@\xb0\xcc\xd4\xdc}\xefS@\x9d\x131\re\xeeS@\x19\xd1\xe4\xee\xd1\xeeS@\x97\xa4\x1a\xb7\x18\xeeS@\r\xa9H\x98,\xeeS@\xd5\x16\xf1\n\xf4\xe4S@-\xc3\x94\x8b\xbb\xeeS@\xbb\xed \xb1l\xefS@\x91)\xa9q@\xf0S@\xcdc*\xf64\xdfS@\xf7\xd7\xc5kD\xedS@y\x80x\xc3\x87\xeeS@\xc6~yk\xa9\xedS@V\x1e\xc4I \xdeS@\x81\xf8\x8a\xab\xc0\xe6S@\xf0\xff\xd8\xba\x85\xedS@\xf9\xd0\xe7T\xe8dT@\x1b:\xa7`$\xe2S@>cG\x13\x9a\xeeS@\x9d\xbe\x0f.\xd0\xedS@\xee\xd9\x1f\x83u\xedS@[\x16\xa2rA\xedS@\xa5\xd3\x9e@_\xefS@\x1f|\xb0;\xe8\xedS@\xc8\x8e\xb9\xeb\xd2\xf0S@\xadJ\x96M\xab\xeeS@\x97\xa0\xb4\rH\xedS@it\xc4\x8f\xcd\xeeS@u\xffO\xec\x84\xedS@\x0c\xdf\xc6\xa9\xcb\xeeS@\x8a"\x90l\xd4\xe6S@/s\xcf\xb7p\xf0S@\x0c\x06\xa0\x9f\xde\xe8S@\x9e\x9de\x80\x7f\xe2S@|\x10\xecd\x0e\xf0S@\x99c\x86\xc7p\xe5S@\x91\xb5\x7f&\xc3QT@\xb5\xee\xc3\xbc\x08\xefS@B\xc5\x9c\xb75\xdfS@\x9b\xab]b\x8f\xf0S@[&\xdc_,\xeeS@\x17\'=\x92\xb8\xefS@\xf3\xeb\xdc\x04W\xeeS@a\x91\xa2V\xc1\xecS@\x85o\xfa\xed\x04\xeeS@\x17\xecH\xb1i\xeeS@\x8f\x8d\xe9\xb0^\xf1S@~\x1b~\x93`\xf1S@\xf0\xeb\xaa\x8eu\xeeS@`\x14Fe\x13\xf0S@\xd7\xa6\x95\xba\x17\xeeS@\xa7\x9c\xf4PV\xf1S@z\xec\xaf\xe0l\xeeS@\xb9\xbe\x92L\xa4\xefS@\x1dL\xffG\xfd\xecS@!\xe0?qB\xf0S@\xebe\xee\x9a\x89\xf1S@[\xccP$M\xeeS@\x10\xbbM\xde\x04\xeeS@J\xe1\x07\x9a\x1e\xf0S@z\xc6\xa5V\xe3\xecS@"\x84\xdb\x1c\xc1^T@\x8e?\x10\xeb\x16\xeeS@2\x025\x03\xb3\xedS@\x84\xe5\x10\xd3\x1afT@\xdb\xa7\x12\x08\xe5\xedS@.\xf1\xffgA\xe9S@\x88q=)\xf9\xedS@\x9d\xbc5\xb0%\xecS@2k!\xecv\xf1S@_\x15&\x07\xcd\xf1S@\x9dP\x08z\x80\xe2S@\xc2\xbf\xed\xa1\xdf\xebS@u;k\x14\xfb\xe9S@\x06\x8cew\x9b\xe2S@\xd7\xce\xed\xc0\xe6\xedS@\t\xfd\x91\xf6\xb2\xedS@\xaf@RG\xb8\xdeS@\x07\xeb\x0e\xa6\x89\xe2S@\xd1T\x0f&,fT@<Q\xb4\x0f,\xecS@x\xed\xc1\xfc\x19\xf1S@VM\xa1\x13\x97\xe2S@\xc3\xa6\xbf\xb2\xbe\xeeS@I0$\xcc\x1b\xecS@\xb0\x8buX\x15\xecS@\xa0\x81\x00\xad\x08fT@T\xad2\x89&\xf1S@\x1cI\xb8\xcd9\xecS@&\xfe~\x07\xb9\xebS@t^\xad\xcb\x9f\xdfS@\xe5U[aB\xedS@4XN\xb6f\xf3S@p\x9e\xd1)L\xf3S@g\xf0\xe39\xc4\xf1S@\x8d\x8c\x85\xe1\xb3\xebS@t\xf8\x99\xfc;\xf0S@\xf7n\xc8y\xf3\xe2S@7fc\x896\xf0S@H\x96\x80\x8cj\xf0S@\xae\xff\x08p\x87\xf3S@K\x87,\xb3=\xe4S@\xc6n.\xc8\xd9\xe7S@\xeaH@\nb\xf0S@\xaev\xc8\x92l\xf0S@\xd5xE\xd0m\xebS@i8\xd1\xf9s\xebS@\xc2=}sM\xebS@Xi\xf1\x0b*\xebS@\x8d{\xa4\x97\xa9\xe3S@\xe1Z1M\x86\xf3S@\x18\xb9\xa5/\x8a\xebS@\xe3u\xb2m\xa0\xf0S@i\xe3\x9d\x9d\xc6\xf3S@\xea]\x90\xbf\x1f\xf4S@\xab\x1f\x10\xc2v\xe1S@z\xb9\xdb\x86\xfd\xe2S@f&\x8c\xf1\xe1\xf0S@\x87\xd3\x89Q\xea\xebS@\xd9\x94\xa4\xdc\xc0\xf3S@\x8d\xa1\x9e/\x06\xf4S@\xd6\x18\xeaaL\xf4S@\xf4\x9d\x1e\xe4g\xf1S@\xd1\xa7\xa5\xfebPT@\x0ck\xc2\xa9l\xf4S@\x00x\x8f?\xc2\xf4S@\xa9\x00\x9d@\xa9\xebS@\xd9\xb9\x9ec\x1d\xebS@q\x86Ae\xd1\xf4S@\xbd\t"\xa2\x91\xeaS@I\xe2\xdf!\x10\xeaS@\xf6\xb7{\x18\xe3\xf4S@\x1de\xf6\xb7\x88\xe3S@\xf1\x1aE\xb3u\xf4S@\xca+\xe3\x11\x08\xebS@8aBk\x13\xeaS@\x1f\xd6\x89i\x82\xe1S@.\x00\x0b\xb8L\xe8S@\x89C\x05>\xc9\xe4S@>\xbd4p\x1d\xe4S@\xef\xa4=\x8d\xd2\xe9S@\x86l`\xb9:\xe8S@\x9f\xd7-\xd6\xea\xe9S@\xb0\xcf\x11]\xe4\xe9S@-^KZW\xe8S@\x97\xdf \r"\xe8S@\xde\xa4\xdc\xcb\x1f\xf5S@`GDk\xb1\xe1S@k\x03\xf7\x042\xe2S@\x00jy\xbc3\xebS@\x1a\x82j\x01\xc1FT@\x91\xbc\x02\x87\xa2\xe3S@\xf7\xf6\x13\x9e\x11\xebS@\x03\x06\xbf\x01\x16\xebS@\xb0\x93\xad\xbd\x9f\xe1S@\xb3\xe9\xb3\xf4\xac\xe9S@\x89_\x99=\x90pT@}\x8a\x06\xd0\x87\xeaS@cO\xc6\xc6<JT@\xc0f\x93\x8a\xa0\xeaS@\xd5\xf3\xd0\x91\xf1\xe2S@\xb2L\x05|M\xe8S@\xbc\x89s\x07\xdc\xe6S@\x01(\xdel~\xeaS@[\x1f\x1f^y\xeaS@\xae2\xe8)\x98\xeaS@ \xddJ\xb2x\xeaS@\x94\x1b\x80\xffMFT@\xd3\xd6]\xf2\x7f\xe8S@K\x93G\xef\x04\xeaS@Y\xa8\xaf\xb4N\xe9S@_K\xf0X\x0f\xe4S@\xb5\xec\x12\x03\x13\xe9S@\x88\xd0\x95\xd0F\xeaS@\xb1\x93\xb3h\x04\xeaS@\xe5h\x05R\xa1\xe1S@|m\xbfx`\xeaS@S\x92\xd4\x0e\xe7\xe7S@O\x8e\x80X,\xe4S@\x9d~Qq-\xeaS@\xbfN\xdc$@\xe7S@d(|y\xa5\xe9S@\xc6M\xac[\xf3\xe9S@\xcf\x9bw\xdfH\xecS@\xd3o\x8c\xf1\x0b\xe7S@\xa9d\x81\x12:\xe1S@.\r\x8aT\xcc\xedS@}\xf0\xa3\xdc\x82\xe9S@L!\xb0\xb7I\xe0S@\xffef\xf9\xd7\xe6S@e\xbb\xba~\x06\xe3S@\xd8\x1c\x08\xd6\xbe\xe9S@&\xe2xG3\xe9S@\xfd\x82\xa5\xc7(\xe6S@\xe6\xa2\x97\xb7\xb0\xe9S@\x9c\x8a%6\xca\xe3S@jZV\tX\xe8S@)\xc5/\'Z\xe6S@u\x10A\xb0\xd0\xe4S@\xda\x8eu]\xd5\xe9S@\xd3v\x10\x89-\xe6S@\x9c}\x9c\x10\x8d\xe1S@\xb9\x16i\xb3\x14\xe3S@_\xd5E\xa0\xaa\xe4S@\xaf%\xd6\xb7r\xe9S@S,\xb9\xd0\x18\xe8S@\xc5\x02\xcesF\xe7S@\xce\xcc\x8d;\x85\xe8S@b\xe6a\xd1\x88\xe9S@\xa0\x87\x8d\xaa\'\xe7S@\xb7\xc1\x1a\xda\x87\xe9S@\x90\x90\xa4\x07K\xe8S@\xfen2B\x0f\xe6S@-n\x03\xafO\xe1S@4\xcaG\x95Y\xe1S@\xfcw8\xfd|\xf1S@\x8d\xcf h\xe8\xe6S@\xbf\xb0\x86\xe4\xc4cT@\xcaex[\xfa\xe6S@\xb7\xd9\xe0D\x86\xe8S@@\xf6x=\xb5\xeaS@\xb6\xa9\x972\x9d\xe3S@\xd9fL\x95\xe3\xe4S@~\x1a\x8c\x10\xf3\xe4S@\xff\x19b\xf8%\xeaS@8\xc0U8z\xe5S@\x94\xcaA\x1dR\xeeS@\xeb5\xcb\x04\x9c\xe5S@\xe5\x17\xd4\x12\xb7\xe4S@\xf9\xfb\x8b\xee\xa0\xe5S@\n=.\xec\xc2\xe8S@\xf9\xaa0\xc8\x0f\xe4S@}\x86:\xa6\x9f\xe8S@\rd\x92\xa6\x1e\xe8S@\xc5={\xb9l\xe5S@cH\xfd\xe0\xaa\xe3S@\nM\x9bF6\xe5S@\x98\xf7~\x7f\xc8RT@yF)\xac\x04\xe8S@\xa0\x81;y\'\xe6S@\xab\x180\xb2\xae\xe2S@b\x1a AT\xe8S@\xeeYO\x81\xd3\xe8S@\x8c\x8e\xf2\x04U\xe9S@\xe6\xaeh\xa4<\xe9S@\x9eg\xde\xfe\x86\xe3S@{\xc8\x82\xd4\xf8\xebS@\xf9\xd9Q/N\xe9S@\r\xd8\x93\xb9\x14\xe3S@Y\x9f\x19\xb5>\xe5S@\x8d:XZ4\xe9S@\x92\x1auM\xb5\xe1S@d\xf8\xaf\xea\xc9\xe6S@\r\x0b|\xbb\xe8\xe3S@\xf4\x96\xee\xc9\x91\xe0S@,\xa0\xbd\x8ev\xe5S@\xf3\x97\xaf \x82\xe5S@\xd4H\x13A\xce\xe5S@S\x8b\x8c\xa5\x97\xe4S@\x88/\xbe\x1f\x08wT@\x92\xb6\x16\xf2\x9b\xe8S@\x94X5\xb0\xb4`T@u\xfc\x8d\x98\x9f\xe6S@ \x9a\xdbYn\xe5S@\xc7:\xeao\x8d\xe5S@\x88\x01\xda4\x8e\xeaS@\\\xc2^lR\xe2S@\x8f\xc85\x1c\xad\xe4S@\xbbn\x1e\x85\xdd\xe3S@U\xd6\xa3\xdde\xe3S@_|\xd1\x1f*\xe3S@\x02b\x16B\x80hT@\xb8\xa9X\x18\n\xe8S@.r?\x8c\xdc\xe4S@Pm\xd3\xa6\xb8\xe4S@se\xee\x00G\xe6S@\x13\x9dU\xa2q\xe6S@\xf5\x9b\x8b=6\xe3S@f\xa4P\x9c\x92\xe4S@\xbc\xef\xc4\x86F\xe8S@oiWL_\xe6S@\x0b_\xce1\xc9\xe4S@\xf7\x9fw\xe8P\xe3S@[\xce-\xf2y\xe8S@,\x1f\xdc\x939\xe8S@\xa5>\x1c\x1f\xaa\xe7S@\xb3\x12\xa9\x88}\xe6S@\r\x02l\xb2\xfe\xe4S@]\xab\xf5\x8ac\xe4S@\xdf\x99Ap\x9d\xe4S@\xd6T:\x1d\xf3\xe0S@\x17\r\x9dFu\xe4S@\xfe\xf7< \xdb\xe5S@[\xe08M\xb0cT@<o\x94\x10h\xe5S@\x11\x89;\r\xe7\xecS@\xfcC\x07\xee\x15\xe6S@\x88 \xfa\xfb\xb3\xe5S@\x15\xcc\xab\x19^\xe5S@\x9f\xb1be\x16fT@\xad#9x\x18\xe6S@\x11\xa4$sN\xe3S@\x97\xfb-\xa5?\xebS@\xb7u\n\xee(\xe5S@7\xd4\xc9e\xbe\xe6S@\xc7Q\x10\x86\xd5\xe5S@\xd8\x9c\xfd&\'\xe1S@\xaa\x10\xe7u#\xe5S@\x03\xd2\x8e\x01Y\xe5S@`\x8a\x1a\x19\xbf\xe2S@\x98\xc9\x80\xc4\xa7\xe4S@\xfe\x99|\x1d\xc2\xe2S@\xf8\x08KY-\xe7S@\x11C)_\x18\xe3S@\xb4JO\xc2\xbb\xeeS@vZ\xd6\xb0\xc1\xe4S@\xb5\x9b-\x1e\xf5\xe6S@\xc6NG\x9b"\xe7S@m\x91\x85\xe5\x12\xe5S@z\xd3BE\x8d\xe4S@\xef\xea\x88\x8c\x03\xf3S@\r\xa9kxt\xe9S@:\x8e\xfc\x98\x9f\xe1S@wh\xa9P\x04\xe6S@\x1e\xe8\xe8O\xc1\xeaS@2\xb7E\x9fs\xeaS@\xd0U\xc6\xf5\xff\xe9S@\t3\x94\x83Y\xe8S@EG\xd0\xb5i\xe5S@\x02+6\xcb\xe3\xecS@@6K\\\x8b\xebS@5\x81\xbbl\xdd\xeeS@\n\x15d\xa55\xf4S@\xd6\xd0=\xc89\xefS@\xd2\xbf\x85Xq9T@:\x83Tn\x8b\xeaS@I\xc1o2/dT@4\xc6\x87\xfd\xa2\x85T@\x0fu\x1f-1\xeeS@\xc0\xb0\x9b\x1b\xb3\xe7S@\xae|\xe1\xee\xc3\xe9S@\x8a\xd1\xe3Q\x8f\xf0S@\xcb9\xa5Mh\xe5S@v\xec\xc1 ~\xefS@\xd6\x1e\xb5\xef\x10bT@V\x8c\x9b\x1d\xf8\xe5S@Z\xbf\xbe!2\xdfS@!\x82\xdb\xce{\xf4S@\xd5\x82N\xc52\xebS@\xf3\xe0\x9c\x9e\xb4\xe2S@o~8\xbf\xa7\xe1S@\xe1\tI\xac\xe9\xebS@\xd5\x08\xa9\xb44\xe3S@m\x1eZ\x0f\x84^T@\x8a\xf8\x0c\x13\xdd\x19T@\xe2#\xb5\xa22\xe9S@\xcb\xd0\x0c\xc4\x16\xecS@\xc3e\x05\x86\xe4\xecS@/\xd8e\x9bI\xeeS@\xf9\xb7\xfb\x1cp\xe3S@\xeb\x85\xc4t\xe2\xe0S@\xc0\x8e\xdd\xcb\xe5\xebS@\x11\xf7<\xa7\x9f\xe2S@\x8e\xc1\xadK\xcfeT@\x9a\x05\x02\xc4\x80\xefS@\xa7\xebP"\xb6UT@\xd8\x8e\x8bRD\xecS@u4\xae\xd0\x82\xe2S@\xba\xcd\x80N\xb4\xf0S@\xe7w\xa8\xbd\xbd\xdeS@1\xa8\x17w\x84\xe8S@\x13O\xac\xd5\xba\xe6S@\xeb\xd0m\xe5_\xf0S@\xaa;\x98\xe5\xdb\xe0S@8u\x15h\xa9\xe2S@W\x7f\xad\xc8%\xe7S@8\xd4G\xee!]T@\xa2X\xd1\x92\xbe\xe2S@\x11\x8a\x9a\xe9l\xecS@\x0b\x036,=\xebS@TZ>\x1e\xb4\xf4S@.O\x8b\xc5\xbb\xf4S@\xde\x95\xba\x99\xc4cT@\x9b(\xe3\x1dA\xe7S@D\xfc\xa9\x94\xf9wT@\xd1F \xd1b\xe3S@=[\xfe\xb1\xa6\xe2S@\xc3\xe0\x06O\xeb\x88T@\xd8\x88\x8cJH\xe8S@\xc6\xdd\xb5\xbb\xbdeT@\x96^:\xa4\xec\xe2S@\x0b>\x02\x14X\xe9S@AB\x9f\xc3\x86\xeaS@\n\xeaVD\x9e\xeaS@p?\xe9\xb1@\xe9S@8\xde\xc9D\xfb\xeaS@\x9d\x08\xd4\x7f\xe5\xeaS@\xb7e\xca\x01\x16\xebS@7\xb5\xb9\xbc\x10\xebS@\xf7\x9f\x99\xd1/\xebS@s\xe2\x81\xb7 \xe8S@7\x17e\xb1T\xe8S@A\xa1\xc90\xea\xe9S@i\x12\x8f\x84\x96\xeaS@pD\xf2Ox\xeaS@Z\x19\x10\x97e\xebS@V\xba\x07\x9d\x96\xebS@\xf5\xdf\x80\xd2\xd4\xe9S@\xae\xf9\xe0\xfe\x8f\xebS@\x90\x12\xb5\xe6\xf5\xe9S@\xba\xc9\xfb\x97`aT@\xa9\x06"B\x0c\xebS@+\x9a\xc5d\x1f\xebS@\x18u8\x8f\xa8\xeaS@\xbc<\xd0\x88\x10\xebS@\xd1\xc7\x83\xa3\xf5\xebS@\xf8L5c\x00\xeaS@\x98\xb2OL\x00\xe8S@:\xb1\xfa\x81$fT@\xf0\xd8\xb2\x90n\xeaS@N\x0b\x88\x16\xa3\xeaS@\xe2A\xa5\x8d6\xebS@\xb8\x9b\x85)\x1bfT@\x01\xf4\x99a\xd5\xeaS@\x19\x17\xa1\xdc0\xebS@\xd74\xfb\xd1\xd1\xeaS@}\xe4\x93CX\xecS@\xcc\x01$\xcf\xc1\xebS@\xafpx|\xc9\xebS@\xe7Yu\xd6g\xe9S@\xfe\xfa{\x02\xc2\xeaS@\xd2\xa3&\xb6\xcd\xebS@\xec\xa0\x896\x93\xeaS@\xa1a\x89=@\xeaS@\xcd\xa1U\xdf\xa7\xecS@\x87\xf1\xa7\xdc\x0c\xdfS@\x03\\}\xe4\x13\xe0S@\xbe\n\xf9y\xb9\xedS@Hm\xb2\xc9h\xe8S@\xd3e\xbb\x12*\xecS@*,U\xdf\xad\xedS@e/v3\xd6\xeeS@\x12c6pb\xecS@\xb0\xd0\xfc\x1a\x8f\xedS@s\xc6\xb49\xc0\xedS@?\x86\xf1T\xd8\xebS@1\xb0\xc1\xe5\xe3\xebS@\x88q=)\xf9\xedS@B\xdc\xaaUa\xeaS@\xcf\xb3\xa5\xd2\xd3\xe8S@W\xaa`@5\xe0S@\xca7\xfb\x89\xf2\xe2S@A\x8f6g\xa9\xe3S@\xc2\xa3\x82\xb1\xca\xe3S@-c\x94l\x1c\xecS@NR\xe8\x15\xdb\xecS@kE\xf4\xadh\xeeS@\xb9j\x89\xae\xf6\xecS@s\xdan\xee\xac\xe9S@9N\xe6\'\xf2eT@\xdf|\xf9M\xb6\xecS@9^\xcc\x1a\xc4\xeeS@\x92\x16>\x1c/\xedS@E\x95X\xf3\xb5\xeeS@`\xf0\xcd\xe1etT@\xcf\xa9\xaf\xc9\x9d\xeeS@\x10\x1azX\x1e\xf0S@\xea\x07,\x011\xedS@W\xd8\x1f\x98\xd0\xeeS@\xebjr\xd2\xc4\xedS@|\xe4\xa7\xcc\x8c\xeeS@\xadJ\x96M\xab\xeeS@\xb4\x9d\x9a\xd5 \xefS@}\x8c\x8c\xe0\'\xeaS@\x06&\xb1\x8a8\xedS@\x8ev\xcbu>\xefS@;\xff\xc5\xd9\xa5\xedS@m\x11#\xb9\x8b\xf0S@\xd5v?\xb1K\xedS@\x89G\xda7"\xeeS@\x8d\xb1\xef0k\xefS@EM\xc2X"\xeeS@v\xcd\xcf_H\xecS@\xa4\x7f\xf1\x9bs\xecS@\x91m\x8c\xfaL\xecS@{\xa4g\xf4V\xeeS@\xba\xe8\x97\x9ab\xeeS@\x13\xbc\x05@M\xeeS@\xe7\xbae\xda\x1d\xefS@o\x10\xf6\n\xda\xecS@\x9egA;r\xeeS@]h\x04"\xe1\xedS@\xde\x90I\xc1\xf8\xedS@\\I\xe0\xdd|\xefS@\xe7)\xb4\x06\x1a\xeeS@\xc6jk\xe4\xa2\xeeS@i\xbe\x0e\x9f\xcf\xeeS@\xaf\xad\xe1\xd7J\xf0S@=\xc2\x029A\xedS@\x81\xbdW\x03y\xf0S@m\x82\xbe\xd9\x9c\xeeS@O\xce\xd3\xe4y\xf0S@-\xce\x00\x00\x89\xf0S@\x90[\x94 \x8b\xeeS@J\xd8\xb2\xfe\xdc\xe8S@\xb3\x06^2:\xe8S@\x17\xda\xb0\x17w\xe6S@\xc1\x85\xee\x08\xd1\xf0S@0\xe6\xb3\xaa\xbc\xf0S@\xd3\x0cx\x84\xec\xeeS@\\\x99\xab\n\x89\xedS@g\x0c\x9f\x9a\xcc\xf0S@\n\xcb\xf7\xc7\xf5\xf1S@\xcf\x04a\xff\xeb\xeeS@]\xbc\xeci\x05\xefS@F\xce\xda\xd6$\xefS@\xeb\xa5V]<\xefS@\xa2\x04\xba\xff\x9d\xe9S@\xbc\xf2\xe8\xc6{\xe9S@\x89\x9c\xea\xb9h\xe9S@?\x1c\x0b\xae\xee\xedS@@\x9e\x00\xbd\x02\xeeS@\xb3\xbeYZL\xeeS@\x04F{$E\xeeS@\x85\xdf\xa25a\xf1S@\x7f3!o\r\xeeS@\xb9\x19\x92\x87\x19\xeeS@\x02\x01\x8d_\xe3\xeeS@T\x1bDb\xcc\xefS@\x14\xe0\x8c\xda\x86\xe3S@\x0e\x95\xc9C\x1e\xf0S@\x91\xd3o\xab\xd6\xf1S@h\xfe\x9et\xd1\xf0S@/\xe4?R\xfa\xf0S@\xccs\x06s\x1b\xf1S@\x80\xae\x12\xd22\xf1S@\x86\xfc\xce\x04*\xeaS@\xcd~\xae\xda\x1d\xe4S@sY\x05\x97\xb7\xf2S@\xbd\x94hr\xbe\xe9S@\xba%\xf1w\xa5\xf1S@A\nE\x0ed\xf3S@\xa6\xe2~3T\xf0S@\xe7\xc4\xea\xb6\x18\xf3S@\xbf\xd3q\x02\x05\xf2S@\x1ea\x81\xca\x90\xf3S@\xfas\x1f-?\xf0S@\xa9\x8c\xd9`k\xf0S@\xfc\xff\x81\x93|\xf0S@\xb6\xf1\x05\xdc6\xf4S@JUX\xb6\x98\xf3S@\xa4\x9e&@\xbb\xf3S@\x1f\x9a\xf7\xc0 \xf4S@\xb0g\x02\x03,\xe6S@\xa0\xb5q\xfd#\xe6S@"\xe7\x99J\xaa\xe1S@\x1fT\x1f$\xb5\\T@\x95\xb0\x83\x8b/\xf4S@\xe2\xa0ExF\xf4S@\xe0\xaaV_\x0b\xf4S@\xe2\xdd\xa3\xdb\xaf\xe9S@\x02n\xa4\xbe\xb7\xf4S@\xf99Y>n\xf4S@ \xd1\xe7\xd9\x92\xf4S@A\x92\xd0m\xe4\\T@p\x1as\xc0V\xe8S@i\xc6AW\xf7\x89T@\xa6\xef\xb1\xa4q\xe7S@<\xe9\x18\xab\x86]T@=\x88\x12~\x0f\xe9S@%\xa6\xbcKX\xe7S@\xd1\xca\x1b\xf4p\xe8S@\'\x87\x15 b\xe7S@\x95Uu\xb7\xa0\xe1S@\x142\xe8E\xf3\xe5S@"Z\xb0&\xcc\xdfS@.\x82\xfdC\x14\xe0S@\xfd\xa8\xe9\xd2!\xe7S@;\xc6\x11k\xda\xe8S@G\x88\xf5\xc1\xeaOT@P#`\x0b\x93\xe1S@\x0f\xf1\xc9\xe8vlT@\xdbE\xb3\x80_\xe8S@\xc4\xa8Z\xa7\xb0\xe8S@\x89\xe6\x96\xc5\xc3\xe1S@\xde\xa6\x85\x9a\xc2\xe8S@\xb1\xd2\xb7\xe1|\xe5S@\xe41\xbe\x9fj\xe0S@=\x1b\xf2<\x9f\xe4S@\xcd8\x1d \xc9\xe8S@\xf2\xd5\xdeP%\xe9S@]\xbc\xb4O\xc4\xe8S@\x84.\x83\x8b\x14\xe8S@eM;\xba`\xe5S@\xe4\x12@yG\xe4S@\xe6,*H\x99\xe4S@qL\te\xa4\xe4S@6\xcc\x03\x7fSQT@\x02\xdf\x1e\xf1I\xe4S@E\xbeH\xb2~\xe8S@\x08\x80\xbdk2_T@\\\x91s\xf7C\xe8S@\x06=P\x1f\xed\xe7S@\xe4\x87|M\x05\xe8S@g{\x8f\x940jT@\xcf/\xb84-\xe9S@\x04\xdet\xb9F\xe8S@o\xf3\x1e"!\xe8S@7^\xf4?\x17\xe6S@\xf3#\xce\xe7,\xe2S@\xb0.5\xb4\x8eUT@9\x8f\xfc\x86\xda\xe8S@\x86\xcd7\x03\xe0\xe4S@T\xd2G2\x04\xe9S@\xb4\x04\x0b0\xbb\xe4S@\x8a\xa4\xd1\x00\x0f\xe5S@Q\xc0\x95\xc9\x17\xe9S@\x84\xe4H"\xf5\xe8S@\x87ke\xa6\xd7IT@\x8d\x85\xd8\xea \xe3S@#-\x18k\x83\xe5S@W\xb4A2\xb7\xe4S@G\xdd >\xe5\xe4S@\x1e\xd4\xb4\xd1\xf7\xe4S@\x1b!2n\x06\xe4S@\xb0\xb0\xceQ\xa6pT@\x17PA\xb3\xde^T@\xdc\x1b\xe6\x835\xe5S@(XKh2\xe8S@\xee\xc7\x14\xbe\x92\xe4S@\xfe\x86\x10\x9f\x80\xe2S@\xbf\xb15\x12\x84\xe8S@\x9bF\xfb\x1d@\xe6S@\xf4\x94"|r\xe3S@\x8c\xc8Eu\xc7\xe2S@)\x96..\x84\xe6S@a\xfc\xe8/\xf6\xe5S@\xcd\xad\x02\x16\x03\xe8S@q\x01U\xce\xb2\xe4S@\xbb\x01\xef\xe5,\xe4S@\x94\xbeFQ\xdf\xe7S@^\xe3qRB\xe4S@\xd0\x1d\xe8\xfbF\xe8S@l\x1b\xfc\xef$\xe3S@;\xcd\x88\xf3\xa4\xe7S@>\xf8\xa7\xf1\xf6\xe1S@#\x05\xc7<\x18\xe3S@m\x94b\x84\xe2\xe2S@J\xb4#\xecD\xe5S@\xd6a\x7f\x07J\xe6S@\xc3\xc0\xaa|\xd9\xe5S@)W\xf2Rr\xe6S@Z\xf2\x1fU-\xe5S@\x0c\xdbp\xb9\x1a\xe6S@j!Xd\xf6\xe5S@\xb1"\x02\xb6\xa6\xe5S@Uv\xa4\xbbR\xe5S@e\xe8\xc5\x8a\xef\xe1S@NE\xb0[\x83\xe2S@\xed2\x85X\xb9\xe1S@\xc2@\xe2\x94\xd4\xe1S@m6\xa9\xd2#\xe5S@G\xd7\x89D\xaf\xe3S@\x87Zm{f\xe5S@\x86\xa5\x06\xd4\x08\xe6S@\xec\xd9|E\xafnT@\rx\xd0M\x11\xe4S@\x96\xa0\x83+\x8b\xe4S@\x0cbDE\xef]T@c9\xd9\xe6%\xe7S@\xed\xe7\x00\xe2\x1e\xe3S@h\x94\x9cp\xce\xe5S@\xcd\xee\xa9~E\xe6S@\xa0\x99hL\xe2\xe6S@\x8as\xf6\x91\xe0\xe6S@\x16=\x18\xb4\x8f\xe4S@.q\xc2R\xb8\xe4S@H\xcc\xc6\x00G\xe3S@\x0b=y\x07\xdc\xe6S@\x10\x1fh\xceG\xe5S@t\xa8\xe56\x99\xe4S@\xa8\xa0\x08\xd4\'\xe1S@\rv\xd9S\xc2\xe5S@\xf7\x1a\x11e\x17\xe6S@\x18\x92q\x8d\xd7\xe2S@H\xa4\xf7z`\xe3S@\xb3\xdf9tf\xe4S@\xcb/\xde\xbd?\xe1S@I\xa9\x04l\xa1oT@M\xf5\xc9/\x0b\xdfS@/\xfc\xa9v\xbc\x8cT@i\xb3\xbc(-\xecS@\x8b\xbb0x\xd8\xebS@\x13!\xa2ed\xecS@\x81\xfc\rp0TT@\x16|\xb2\xf9 \xf0S@\xc5\x00\x9d\x0f\xc8ST@\x8cN4&\xa5\xefS@"s\x8e\xfe\xdeKT@\x17\x8btt\x1e\xebS@mt\x04\xc2#fT@)\x85k\xb82fT@:6(\x08\x98\xe4S@g\x82\xe0E\xbb`T@\x97\xfc\x84P\xaa\xe8S@\xf8^\x87\xbb\x87sT@\xe7\xc7Z\x98\xfe\xe2S@\x9f\xb77\x87\xca\xe4S@Q\x13\x8d\xd0JlT@\xe7\x0fb\xfb+\xe2S@g\xe5}^y\xe8S@\xdd\x08\x81g\xbb\xf1S@\xfc:\xcez\xf5]T@\x84\x84\x8a\xff\xcfLT@\xd6A\xcfI\xaa\xedS@\xd1H\xcaa\x8b\xeeS@\xe1\xb3\x93\xdf\x06\xf3S@\xaa*`o+WT@ @\xd5X/\xefS@\\@\x89(G\xf2S@u\x90\xa1U\x92\xf3S@\xc0\xff8{\xe4\xf4S@\xc9\xe4\x83%\xedGT@\x93\x01\n\x86\x97\xe9S@H<\xaf}\xc7\xe0S@\xfb4\xbd\xa0W\xefS@\xb2\x0f\xb2\xe6\x15^T@\xf3!Y2\xba\xe2S@\x91\xbd\x80\x17\x82sT@\xe9l\xd9\x9f\xaf\xe2S@%\xef^\x9f\xb8\xe2S@zpcz\xa0\xe2S@\xaa\'\x07\xa0\x18mT@\xef\xe7"$\x02\xe0S@_\xfezP\xf7\xe2S@5]\x15\xd0KjT@\x99%\xb0V\x19\xe0S@;\x92\x8b\x94\xe6\xe2S@\xa9\xe5\xdb\xd3\x99TT@Z\x89\xc6\xad\xa2\xe3S@}\x1b\x91\xbf\xc1\xe3S@;\x81\x7f\xe57\xe0S@\xbej\x1az2dT@\x91\xa4\xb3\xa1d\xefS@4|>3\x88\xedS@%>\xfdb\x19bT@\xaao\x97\xcd?UT@5\xb1\xbeoZ\x7fT@\xdb\x8c\x13\x0c\x03\xe0S@\xcb\xb5*e:\xefS@\xbb\x8e\xa0\x8c\x18\x86T@\xb8\x862\x88\xfa\xe3S@+OG\xfd{\xdfS@\x12X\x9e*\xadhT@\xc9\x96H\xaeq\xe3S@\x87Z\x17\x17G\x82T@\xdch\x11\x9a\xa5\xe3S@\xf3\xf1\xe3\x8f\xaa\xdfS@\xaf\xb2\xe7|\xbf\xe1S@\xb0,\x91\x0f\xf4\x88T@\x14\xc5\xb9\xa7\x19fT@^\x8b|\x06\x0c\xe8S@\x02g\x1f\xb7\xa1\xe4S@\xa4JUj\xeagT@\xf1f\x97\x97:\xf1S@Wf\x17\xf5=\xe4S@\x92\xa4$bT\xe4S@\x85\x11u\x03\xbb\xe4S@8\x1c\xf4\xf3#\xe2S@\x03+kTe\xe1S@\xaa"\xc1)\xf4bT@\xffu\xd3\x80J\x83T@\xaai\xd9\x8d\x1a\xe2S@\xf8j\xee\xa7D\xeeS@\xf86\xa8@UeT@\x8d B\xf2\xe1\xe4S@\x89f\xc8G\xa9\xe1S@;p\xcfy\x8b\xe3S@\'\xd08/\x02\xe4S@(\x06d5\xbe\xe4S@>.Q_5\xe5S@\x92\x81R\x83E\xe4S@\x19\xc78\x02\n\xecS@bx)\xf7\xbekT@\xaa\xf84\xc5\x14\xe2S@wi\xfae\x1b\xe3S@a\xc9\x90\xe6A\xe4S@\xf4R\xe15{\xe4S@G\xf2UUS\xe5S@!\xf80\xa1\x82%T@\xce?g\xb4\x80\xe4S@\xd7\xb09\xc4\xc9LT@\xdd\xa0\xe4\xda\xfa\xe2S@\xff\xb9\x7f\xa3\x12\xe1S@\x1b\xa04@X\xe2S@\xdd\x19Y"{\xe3S@]8\x92\xb1\x8a\xe4S@\x06Up\x19\xc0\xe5S@i\x10[6\xea\xe2S@F\xfb\xf0\xfbc\xe3S@\xde\xfddyk\xe4S@\x93\xe8\xd8\x91;\xe4S@e7\xc08\x02CT@\xe4\xe9\x90\xecEWT@E\xcc8\x13E\xe5S@\xec\x92_\x99\x8eVT@,j\xd3\x93{HT@\xe2\x04\xd84\xcd\xe2S@S\xc5V\xee\xd3\xe1S@\'\xbbf\xf1SYT@\x90x\x957\x16\xe7S@\xdb%\x97\x98\xa7\xe3S@\x82\xe9\xb7f\xe3TT@\x17\xa4\xa1\xa9\xc6\xe2S@\xa9\xf96b\xc1\xe3S@s\x16\'Jq\xeaS@_\xb9\x9e\xa9\xa2\xe1S@\x18\xfcx\xc5;\xedS@\nQ\xca,^\xf2S@\xcf\xa4p\xf8-\xe5S@\n;B,(\xe6S@\xbffG*\xf4\xe1S@QI\xcd\x86?\xe4S@\xf6}\xf1\xe0\xfe\xe5S@\x19\xb8\xa7\x05\x11\xe6S@\x9d\x86\x88A3\xe1S@&\xacmP\xf0\xe5S@\xcewU\xe3\x1fDT@\x80\xf8\x8fz\x80\xeeS@o\xda\x05\xf0\xbe\xe2S@4\xed=]\xec\xe3S@\x93\x88J<\xfa\xe5S@K\x9ff\x19#\xf5S@\xb0\x7f\xc8\xcc4\xf5S@\x1dD\xf0a|\xe6S@k\xb1\xc5\x1a\x1f\xf5S@\xa7\xb6\xb1(\xa0\xf4S@Bjq\xc5v\xf4S@\xa5\x8e"\xcf\rRT@\xc1|\x1b\x91\x84QT@\xa0Y0\xe0\x90\xe7S@)9\xf02"\xecS@{]\xf5\x1f!\xf4S@j\xe7i\xb4\xee\xf3S@f\x90\xe7\t#\xf4S@S\x7f\x18\x1e\xa7\xf3S@\x0c}S\xfd\xb6\xf3S@<\xdf\xca\x1e \xe3S@\xb7\xf6X$\x0f\xe4S@\xb9\xec\x97\xdeR\xe5S@\x16\xdaJ*}\xf3S@x?\xf7\xe3\x85\xf3S@P\xbfc\xb9i\xf0S@\xcc\xb1\x1d\xb6\xf9\xebS@D}\xb5\x06\xa5\xf0S@\xea,\xd9e\x01\xf3S@\xac\xaf\x08\xe6\\=T@\x82\xcc\xa1\xb0#\xf3S@\x16\x8e\xdb\x98\xdd^T@0\x1d\xb1\xa2\xaa\xe4S@\xd7\x14\xf8\xd5\xfc\xf1S@\x8c;K\tP\xf3S@\x89\xd6\xa04\x9f\xf1S@5\xfe6H\xbc\xf2S@\xe1\xb0<\xb6l\xe5S@P=Bq|\xe6S@\xbf\xec5q\xe5]T@\x80\xd9\xa2H\x1a\xf1S@_\xc2\x19\xe0\x02\xf1S@\xe7\xc4\xe8~\xc1\xe2S@-4-0\xf0\xe7S@\x92\x81]\xb8\xc6\xf1S@+\\\xccZ\xd6\xf1S@p\x11U\xad\xf7\xefS@n\xfe\xb3;\xa7\xe7S@\x91\'\xf3\xff#\xe8S@\xb2\xcf\xddT\xf3\xefS@MP\xf5\x0b\x89\xf1S@Z7<2d\xeeS@\xc3k\xe5N\xc7\xefS@\xdc\xd9\xef\xc4\x8e\xefS@\xe7\xeb_<\x10\xeeS@\xe3\xa9\x04O\x92\xe4S@\x9d\xa5ds\x1cnT@y\x17\x86\x01\x02\xf0S@\x0f\x0b\x12\xc8Y\xf1S@\xecp\xc1e\\\xf1S@j\xd8\x12\x913\xf1S@\x07b\xa5\xf0\xb4\xefS@\x7f<\xc2\x82H\xeeS@\xc6L\xa74\x08\xeeS@\xe4^\xf1\xde?\xefS@/\xc6\x1bY(\xefS@\xa5\xb8\xf0\x19\x0b\xeeS@\xd3qj\xc1\xc7\xedS@\x0c?\'\r\x10\xf1S@\xf8`O\x92\xed\xeeS@\xe0u\xd1\x8d\x8f\xefS@\x07\xa9\x13\xf5\x02\xefS@\xf1\x07a\xa8\xc3\xf0S@a3\x80\x19\xf5\xeeS@\x16\xc7zG\xd0\xf0S@s\x8a\x1a\x96\xb7\xedS@\x9c\xdd\xfc\xa5m\xedS@\x1c\x00\xd3\x1a\xaa\xedS@#\x1b\x07\x93\x90\xeeS@i\x8f\xd0\x9f|\xf0S@z\xa9\xd2#\xa1\xeeS@\xd5\xf1\xb1\xbd4\xeeS@6\xa2J\x15<\xf0S@\x82\xc6v8\x93\xeeS@-\xac\xef\xb3=\xedS@\xcc\xbc\xd800\xe3S@<\x86\xa5\xe6\x1d\xeeS@\xffy\x08\xa8\x95\xeeS@\xc2O_\x91\xfa\xefS@C\x9d\xdc\xb3z\xefS@\x97\xeei\xf6{\xeeS@\x1b\x9a\x86^<\xefS@w1f\x7f\xfa\xecS@\xfe\xc0\xc6\x92\xf9\xefS@\xb8\x19\x0e\xb8\x1d\xf0S@\xc5`NW\xb9\xedS@W\xb4A2\xb7\xe4S@l\xf9\xab\xdb\x81\xe5S@\xe4s\xad1\xac\xefS@\xd7i\x00Q=\xecS@\x15M\xc4q\x17\xeeS@,\xa2\xccX\x1e\xeeS@\x0bG\x87w\x7f\xe5S@\xc0\x8e\xdd\xcb\xe5\xebS@@\x04\xe1\x81\xa6\xeeS@\rO\xaff\xa0\xedS@\xbb\x8b\xd6\xc77\xefS@u\x81\xee\xb9\x8d\xedS@\x91+\x89K+\xedS@9N\x92\xc7\xa9\xeeS@\xaa\xe6\xceE\xc3\xedS@\xa3\xb9\x13@<\xe6S@\xac.\x1d\x92\t9T@b+\xd5W\xe1\xeeS@k\xb3\x04\x8ez\xeeS@\x80\x7f\xa8\x92\x16\xedS@\xf5\x10?\xfd\xf3\xeeS@a\xa9\x87\xd6\xc6\xeeS@\xae\xfa\xabF)\xedS@\x04.N\xb2\xaf\xecS@\xff\x1a\xf7\xebl\xeeS@\xe8\xcf\xedA|\xeeS@^\xdc\xb9*\xdc\xedS@\x87\x8c\x14\xefd\xecS@"\xdf:\xf9\r\xe6S@)\x19F\x1b\x06\xeeS@\xac\xb0=\x9eK\xeeS@\xc4\x97\xcb\x99\x9elT@\xe63\xfb9\xe4\xebS@<\x13\xf0F\x05\xecS@\xc6\xa5/\x0e\xdb\xebS@v\xfehz\xba\xedS@\xd2\x80:"\x8d\xedS@+h#o\xb8lT@gKjp[\xecS@[b\x88R\xb0\xedS@z5\x1a\x89\x97\xebS@\xb9|\x8e`\xfd\xecS@\xe7\t\x13Y.\xecS@\xf4Z\x88\x19\x0b\xecS@a\xb4\xb4C\xdf\xecS@\xa8w\xb8\x11\xf3\xecS@\xc5\ni\xf4\x9c\xecS@\n\xef\xf4lV\xe9S@\xaf/\x84\xc3\x18\xedS@\x00\x13\x9d\xd5\xa7\xecS@R\xba\x0e\x00j\xecS@\xb4\xf7|\xebe\xe9S@\xb3"\\i\xf6\xeaS@\x08\x03\x90\x1b\xda\xecS@D\x86\xad\xd02\xebS@\x00\xc71\x025\xebS@\x03UDZ\xb7\xeaS@*\xaf\x8e\xef\x03\xebS@\xccr\x8c\xc9\x05\xecS@n\xa8}!\xef\xebS@\xa5\xce\x1a\x85\x12\xebS@\xa0\xa6\xe6&\x00\xebS@\xcfj\x1f\x997UT@\x8db\x00[\x85\xeaS@\xa1\x01\x11\xce\xde\xeaS@b\xc2\x9b\xa4\xa4\xe8S@\xaf\x92\xd6y\x8d\xebS@}<f\x1e\xde\xe9S@l\x07\xfb2\xe6\xe8S@\x8c\xa1vT\x1b\xe9S@\\\xe9\xba\xe4G\xe8S@\x971\x15\x1e0\xebS@\xb5\xa4?\\\x82ST@\x8b\xf9\x13G\x06\xebS@o\xff\xb3\xc7\xf2\xe9S@\xa2S!\x11\xea\xeaS@}\xce\xba\x83\xa9\xe7S@g\xd5\xab\x84\xaa\xe9S@\xa7\xb1\xf5\xd4\xf3\xeaS@7^\xf4?\x17\xe6S@\xe4A\x9a\xa0\x1f\xe8S@2\x92\xdf\xb4:\xe8S@\xc1\x8ao\xbaL\xe8S@\xf7\xd0\x9c\x80\xc5\xeaS@\xa1\xf8p\x01\x86\xeaS@\xc5\x10\xeaC\x0f\xebS@MW/\xc7\xf3\xe7S@\r:]\x80\x80\xeaS@\xec\xa0\x896\x93\xeaS@\x12\xca\xa6\xe7\xf8\xe9S@azdIJ\xe9S@\t\xb0O\xb8c\xe8S@\x99\xc8\xc9F\x07\xe8S@\x91\xf5\x01\xad\xe2\xeaS@\x91\xd4\xe5ZW\xeaS@\x1b7\xb6\xff \xeaS@\xcb\x93<\x92)\xe9S@wP\xc7\x0fb\xeaS@\xf0\xa3\x89\x80$\xeaS@fz7\xa0\xea\xe8S@#\xe2n\t\xb3kT@en-\x1dr\xe9S@\x80Sk\x10d\xe6S@9\xea\x19\x18_\xe9S@k\xa5 B(\xeaS@X\xcc\x89\xb1\xbd\xe9S@Cg\x08{\xda\xe9S@w\x84\xbeE1\xe6S@\xa2u\x1a\x97+\xe6S@\xf4\x8b\xf1\xf7L\xe6S@\xb8\xdb\xccp\xc1\xe9S@\x84<d\xdcp\xe7S@\xc7:\xd0\xe3\x86\xe8S@\x85K\xb5G\x0e\xe9S@\xa2\xa9\xf1"W\xe7S@\x9f],\xd6\x13\xe8S@\x142U\x9d*\xe7S@W\xcd4j\x8a\xe9S@\x0b\x02\x92\x9fg\xe8S@\xd1\xb6[\xb7\x93\xe7S@\xfe\x07\xbc\x9aR\xe7S@S\x8f\x85\xb3\xeb\xe6S@N/e\x06y\xe5S@\x92\xcc\xd5#\xb4\xe8S@4\x17\x9c\x96T\xe8S@\xdc\xf2\xe1q\x06\xe8S@\x83\xafj?\xb2\xe8S@8\xa9\x9b\xcc\x02\xe9S@\x0b\xc3\x84\x99,\xe8S@\xec+[_\xa3\xe6S@\x9d\xac\x04\xc5I\xe8S@|\r\xd3\xfd\x93\xe8S@\xaf7\x8d[m^T@:\xf7\xd7\x08\xa6\xe8S@\xd7\xa7\xb3\x96#\xe9S@\xef6\xabv\xc7\xe2S@\nqw\xf6\x19\xeeS@Z\xdc\x19\xa9\xdc^T@6e\xa4\xa3\x18\xe8S@\xd4\xf7)E\xe2^T@~\xf9C-\xfc\xe6S@0RT`\x12\xebS@\xc4\x94\xb9>ThT@\x88\x85z\\(eT@s@[x\xe4nT@\xdd\xf6\xaa@\x93zT@\xf9\xcbN`niT@\x1c\xf7\xe8FP\xe7S@5d\xeb3\xecdT@\x9e\xa8\xbf\xd5\x01TT@E\xc7\xf1/2iT@\x93\n\\\xeeorT@_\xef\x89\r\xc4\xecS@&\xa4x\xe7[\xe5S@ff@\xa7~eT@,\x91x,\xcc\xebS@[\xe4~\xa7\xbfiT@\x1a\xf0r\x1f\xae\xecS@\xae\xcc\xaf\xcfD\xf4S@\xf5\x18\xcaxF\x88T@\x1d4%\xaa\xa5\xe3S@I\x0e\x96\xd6B\xe7S@5\xa0\xde|\x00iT@~\xccF\x0cm\xf4S@\xc3\x1a\x8a\xeb\x95\xebS@5\xef\x93\x16GiT@\xb5\xe8\xf1\xa7H\xeaS@\x9f\x9f\x9c\x90g\xebS@#?\x18\x16\x86\xeaS@U\x9f\x99\xc3\xefhT@kFQ\x88\xa8\xebS@\xc1\xba\xae\xa5\xaeIT@N\xe4\x89\x0c&\xebS@\xe1td\xc9\'\xebS@\xfbN\xd7\x03.\xebS@\x1f\xec\x8b\xe3\xc9eT@"\x01\x15lf\xf4S@\x01\x1a\x06\xc5\xe2\xeaS@\x1c,\x81\xaasGT@\x14\xf9E\x90\x19\xebS@\xf9\xb6\xfb\xdb\x1b\xe8S@\x12>\xc0*\xaa\x7fT@\xd1fC[\xd6dT@\xef\xd7\xc1\x8d\x01WT@\xa4\xdb*\xa4;}T@t\xd1\xc2\xaa&DT@\xd3\xda\xebd\xd9TT@\x8b\xe6\xf2\xc8m\xf1S@ 5\xd5^\x0c\xe0S@%~\xa7\xcd\xce\xe3S@\x96H.\xbc\xf0\xefS@I`\xcd\x82\x0c\xdfS@#\xda\x8a*\xe1\xe2S@\xe4x\x08U\xd6\xe3S@\x81f\n\xe3\x92\xe3S@\xd8\xd2\x12\xe0-\xdfS@\xbc\x89}\xf0\n\xe0S@\x9b\xc4R\x14\xf3\xe3S@S\x9f\xa3\xa0\x82\xe1S@\xe8c2\xff\x10:T@C\xd6\x1dX\x8b\xdfS@\xc8\xc2\x99\x9c[fT@\x8c\x97\x9dlSeT@\x07\xcf\x12\x81\xb2\xdfS@\xee\x82\xa9\\\x96\xe1S@vl\x92YA\xecS@-\xa0\xb2\x9e\xe4hT@gcV\xa2\xfa\xe3S@\x19(\xdf%#fT@z.\xc7&\xb6iT@bJ\xc8d\xc6\xe3S@\x0ce\x99[[\xf4S@[z\x82\xe0\x85|T@\xe7IAvA\xe1S@\xf6\x15\xb7\x0c\xd4\xe1S@VK)CqeT@H)L\x10D\xe1S@H\x0b\xa9\xa6\x99\xe4S@8\xac\x13m\xf3\\T@\xf7\x92Ef7\xe4S@\xb0\xf4\xc6>\xcfhT@\xb9\x19\xa8\xff\xadiT@J\xc8\xd1\x17 WT@\x80\x17\x08}b\xe1S@\x8f\xdeo\x10\xd0LT@\xb3\xbc\xc3)\x14\xedS@o\xe0\x874W\xe3S@\x8cF\xa1\n\xd3\xe4S@\x1f\xda\xc3\x19\xa6\xe1S@w64\x0e\x18\xe3S@\x1e\xd2\x99W\xa0\xe5S@\xee\x83xkN^T@\x889\x9d\x81~\xe3S@\xff\x08\x86\x15\xf7\xe3S@\xfa\xac\xd1<\xb8\xe4S@\x0e\xad\x87\xd01\xe5S@\xba\xaa\x12\xe2G\xe4S@\xe8\xceD\x04\xee\xe8S@\xaayV\xa44\xf2S@K\x00\x99\xa7\x10\xe3S@Zk\xff\xc2\xf2eT@Tm\x11\xbc\x1b\xe2S@\xf1\xe4\xf84o\xe4S@\xabeG\xeb\xa9fT@u\xe7\x8e\x01\x9c\xe3S@\xf9\xc8OC$\xe1S@\xf6W8>{\xe4S@\xc5\xb1Q}\xd9\xe5S@_Om%.\xe6S@.\xff\xac\xcc\xbfiT@\xfa\x9d\xc0\x97\xf4\xedS@\x16g\xa9\xc6pfT@$\xab\x13\xb0\x8c\xe4S@(i[>\xbf\xe5S@\xd2stc4\xe6S@\xc8\xf04\xa8\xf2\xe0S@0\xc7 \x9e \xeaS@+$\xdd\x8e\x86\xe3S@\x15\xc9\xa4\x10\xd8\xe4S@\xf1}\x94\xb04\xe5S@M\x98\x17\x1aeWT@2\xd6\xdf\x07\xf9\xf2S@\x06Md\x92\xc2\xebS@\xaf)\x90\x93\xf5^T@,\x94\x06\xcd\xed\xe5S@(\xfdZ\x90\xc2\xe6S@\x90^\xd3\xd37\xeeS@\x9dvt\xfb1\xedS@p\xa8\xad\x13\xd1\x19T@\xf2D\xd4!\xda^T@\xe0\x84\xac$`\xe1S@\x98\x8d "\xda\xe6S@\xc5\xe2\x8c\xa6\xfd\xe6S@p\x03V\x92\x1a\xe3S@\x90\xda\xd1\x0c\xa8\xe3S@5m\xb0b,\xe6S@Jx.\xd4\x9a\xe1S@\xfe\x04\x11*\xb2\xe1S@?\x81\x14x\xc7\xe2S@\x8a\xff\xb79Q\xe5S@r\xc7\xe6\xc9rkT@D(p\x18<\xe2S@h\x88{\xae\x16\xe3S@\xd3\x06%;\xe3\xe1S@\x8c\xce\x90B\xb0\xe5S@DM\xd1je\xe2S@\xe7\x86,\x87\xfb\xe2S@h\xa3\xcd\xb0#\xe3S@\x99\x07\xe1 E\xe4S@~c\xd5n\x05\xe6S@\xbf\xe7\x15\xcf\xf8\xe1S@\xbcu]/N\xe3S@\xa7\xce\x05\x8bj\xe6S@\x8dW\x123\x11\xe3S@V\x9f\xe7\xba\xab\xe2S@\xe7\xe0MJ!\xe6S@\x1dq\xf5\x18[\xe3S@\x07\xc4T\xf2\xe9\xe3S@uj\xe8\xd6i\xe6S@%\x97A\x0f\x8c\xe4S@\xb1\xe96\x1d1\xe6S@{5S)\xa5\xe7S@\xb6\xa4l\xf1\x98\xe7S@u4\x82\x11\xe3\xe4S@ n\x0c^\x89\xf3S@h\x1e\x19\n\xb3\xf0S@\xb7E\x1e$\xbc\xe2S@\x97\xe7\xca\x97f\xe6S@\xbdv\xa8>\xce\xe3S@\x15\xc0<Uk\xe5S@\x01\\/\x19\x06\xf3S@E+)\x89]\xf0S@\x1e\xdf\xc2\xfd5\xe6S@\xaf\'"Q\xf2\xe7S@X\x96\xc3g\x86\xf3S@.\xaf\'G\xff\xf3S@\nu\xce4$\xf3S@tf\xf0\xe1\x89\xe4S@\r\xfd\xdbi\x87\xe5S@@0\xb5)\x98\xe5S@\x1b\x9b\xee0+\xe8S@<6\xeb\xdf;\xf3S@\x02\x8d-f6\xf0S@9g\xd7\x10\t\xe5S@\xb4\xb2\xda!6\xe5S@%Z\xce\xa3\xa2\xf3S@\rf,\xaf\xad\xf3S@\x8d\xef_B\xd9^T@_E\x05t\x84\xf3S@,\x96\x06(\xa0\xf3S@\xccQ\x05\xd6\x0f\xf3S@(\x1f"e\xa1\xf2S@\x81\xe1\xc0G\x1bDT@\r\xe0P\xcf\xe0\xf1S@\xa1\x17\xc5\x811\xe3S@\xa1*S:n\xe5S@/\xb9\x8fc\x10bT@eb\xed%F\xf4S@\xb5m\xe7\x95V\xf4S@l|\xd1\xd4\xbb\xe4S@\x07X\x8d\x1f\x80\xf4S@\xd3(\x13\x907\xe6S@X\xe1\x98L\xff\xf3S@Z}#B\xb6\xf2S@\xb8b\xeaU\xfa\xf2S@\x8f\x8b\x0b\xc5\x10\xe6S@\x0cL~\xb9\xdc\xe7S@\xd2\xcf\xaa\xf8\xfcpT@\xf0\x13\x8d5:\xf4S@[\x99r\xa1\xc2\xf2S@9\x13\x9c\xc8-{T@\xf2@A\'\xef\xe5S@\xccM\x04{\xcc\xf4S@ \xd4\x86\xb1U\xefS@\x9a\x8e\x1d/\x93\xf4S@\xf5\xd4\xd9\x11\xde\xe4S@_\xc0\xdd\xee\x18\xe9S@\x9b\x14\xc7\xb4\x85\xf4S@Bhmu\xcb^T@\xb2\xe0!Ml^T@\xe4\x16\xc7\x8e\x0e\xf1S@ptG \x19\xe6S@\xc9\xbd\x85\xa0\xaecT@4\x16\xb4^+\xe8S@c\xd56i\x11\xf1S@\xcfL\x7f\xbd\x08\xe8S@\xde\xd3\x96\xc4.\xe8S@b<\x94Tu\xefS@+\x02\x828V\xefS@\x96\x85\xad\x88>\xf2S@\xa0D\xfe\xb6\xc5\xf0S@,\xde4\xf6S\xe6S@\x10\xf4\xa4\x1fh\xe5S@\xf4\x0c\xf9-\xf3\xf1S@|fhR\xd2\xf1S@"\xfe}\xe0\xb6\xf1S@\xcc\xe8sl\x94\xe6S@?\xe4QQJ\xe8S@2\x9b\xd3\xc2,\xe8S@\xe0@\xd7\x91\xaf\xe8S@k{\xc0\xe1\x8a\xf0S@\x87\xf1X\x15\xa8\xe8S@Q.\x99e\x1d\xf0S@\x06\xaa\xf5\xb2\xba\xefS@\xd5\x11\x14O\xa1\xf1S@\xc2\xd7\xfe\x8eu\xf1S@\xdc\\\xc45[\xf0S@|\x14"^\xf9\xe6S@`7H\xa9<\xe7S@\xcc\xc0\xac\x14z\xe7S@+n\x0e\xc4Q\xe8S@\x06b\x8b^\xc6\xefS@\xed\x885\xecR\xeeS@\x9d\xc2\xbcT\r\xeeS@\xa4\xe3\xb4\x97 \xe7S@E\xfa\x97\xe4}\xe9S@j\xe4\xcc%\xb7\xe9S@\x9b\xed\x92\x7fP\xf1S@\xaf\xb8KI\xd9\xe7S@B\x98\xe8\xb1\x8f\xe9S@\x9cj\xeb\x0ep\xf1S@\xd6[/\xa0\xe4\xf5S@\xe4\xfc\xc7\xbb(\xe7S@M3M\xd70\xf1S@\r\xa19\xa6\xf0\xefS@\x00sO\x12\xb3\xefS@]\x8f\xdc\x8dG\xeeS@\xb1_!Q\xce\xedS@\xc0\xaaW\x87X\xe7S@l\n\xc1\xa2\xb1\xe9S@`D\xc6\x9b\xd0\xf0S@`rvF\x88\xe7S@D\xb8\x00\xc6\xd6\xe7S@Q\xfd7B\xcc\xefS@6\x83\xaa\x10K\xefS@ gu\xe9\xd1\xedS@\xc3Z$e\xc9\\T@\xc7\x19\x9d\xc5\xe8\xf0S@e>\xef7\x1b\xefS@\xc5t\x86S\xf2\xedS@\x93\xba7a5\xe6S@\xfd\xa1\'9\x06\xf1S@6\xb4\xd5b\x14\xf0S@(\xf2\x04\xa9\xe5\xeeS@\xb6\xcd\x10Yb\xe8S@\xfa\xd1\xc8\x9b\x80\xefS@\x06x\x99\xd3\xed^T@\xc9fS)4\xe6S@\xcb,\x10\x12\xd5\xe9S@\xf3\x9a\xd6Z\x83\xefS@19u\xec\xa1\xefS@r\x7f\x8d"\xc7\xeeS@G\x9b]\xd3\x88\xeeS@#\xf7\xaf9\xad\xedS@\xdd\xfa\xd6qS\xe9S@\x15\xc5i\x04-\xeaS@\xf20\xb4\x8a]\xe6S@r\xd2\xa4\xd7H\xe7S@&\xfc\x96o\x8d\xe9S@\x16B!Z\xd4\xe9S@\xa4\xaf\xe87\x05\xeaS@\xda\xab\x05\xf6\x91\xeeS@_H\xb9O\xa2:T@uMlB\xe3IT@i\x8f\xd0\x9f|\xf0S@+y\xbc3\xa0\xeeS@3\xfaL\xcd\x1c\xe8S@N9\xb6\x05\xf1|T@\xd7\x100\x1d\xb5^T@Zm\xcc\\\x89[T@%\x92\xb6\xc6\xe8\xe8S@kpXlJ\xf0S@\xb4\x1a\xbe\x9f4\xf0S@\xe3qHL4\xedS@\xf7K\x1a\x08K\xeaS@q\x1b{\xf2\x1b\xeeS@\x08\xf5d.7RT@ \xc13\x15\xc2\xe8S@!\x1c\x93nN\xeaS@\xe8\xfc\x9c%\xa5\xecS@\xe3\xaa`\xe4\xa2_T@S\xa5\x1f\xa9\xf9\xefS@n\xe6T\x86\xb9\xeeS@/ 8\x15\xe2\xe6S@\xc0\xfc\x00\x92\x81\xeeS@\xf6\xa8\x0f4\xb6\xe7S@\xee\xc9j\xb9\xe4\xe9S@\x7f\x85\x02I&\xeaS@\xa6~?\xba\x9a\xeeS@\xaa\x15\xaau\xda\xecS@[\xa2\xcfl\x8b\xeaS@\x0e\x0e=\n#eT@\xbcd\xd0\x80U[T@rI\xdf\x8c6jT@\x90dl\x05\xf3\xefS@E\xc7\x9f\x93\xbf\xedS@\xdf\xdf\xb8\x98\xae\xedS@\xd8g\x01D\xa3\xedS@\x1fZ\x86\xfcX\xe9S@\xa5\xb0M\x07w\xeaS@\xcc*\xe5\x7f=\xecS@\xb5\xc0`\xa4\xd2IT@\xcbJ<\x16+[T@=\xba\xfc\x0b\xb8\xefS@\xe1h\xf4g\x9d\xecS@3q\x12!N\xe9S@HS\x92\x85\xb9\xeaS@\xf1\xaa\xdcI\x91\xeaS@P\x8c\x9e\xd0\x89\xebS@\xb4\xecR\xfb$\xeeS@\x9f-|\x1ak\xe7S@\x89EBl\xe9\xebS@\xf6V\xbb\xd5\xe0\xeaS@\xd8S\xe19B\xebS@\x96\r\x9cJ\x98YT@\xb9S\xd4\xb8\x99\xe9S@M\xcc\xf0#\x96\xeeS@\xbcO!\xcd\xfe\\T@R\xc9o3\xbcdT@\xe6+\x1c\xc91\xefS@E\x836\xf16\xebS@WR:\xaa3\xedS@\x01)\xea\xa7t\xebS@C\xdd\x94\x04\xce\xedS@\xc2:\x8f3I\xe8S@C\xb6\xd16\x9d\xeeS@\x99d\xf5A|\xeeS@l\xb1\xca\x1d\xb2\xeeS@\x1d\xb2\x805\r\xecS@\x83\xd2\x13\xb6^pT@\xb4M\x18\xab0\xebS@Q\x8b\x82Wt^T@3\x8c]\xb7r\xeeS@\xaa\xc9D\x8d_\xebS@LQ+\x19\xf2\xeeS@\xa3e\xbe7\xcf\xe9S@q\xeb\xb9\xf5\xe4\xeaS@\xc9\xb1,\xe3\n\xebS@7\x8c>w\xc1dT@:\x80\x10|\xb8\xeeS@\xeeg\x07\xbf\xa2\xeeS@p\xe9U\xac\x8f\xeaS@\x87\xdd=M\x8c\xebS@\xa8\xd0\xec\xa7M\xeeS@ \xd5\xad\x1bk\xeeS@\x0bLu\x87\xedrT@\xc5\x90\xca\xd4\xfe\xeaS@\xd1\xe6\xe8\xa0\x1d\xeeS@<c"\xddl\xecS@\xbdB\xd0\x9b\x01\xeaS@\x08\xbb]B\xd3\xedS@ys\x0b\xa4\xa6\xeaS@<\x1d\xa7\xab7\xeeS@E~-\xd3{sT@\xd28\xe6\xd5\xe4\xedS@H\xd3\xe7%\x13\xecS@\xa7\xbf\xb1\x93\xee\xebS@\xe3W\x16\x8c\x12\xecS@mq\x01\x98S\xecS@\xc4\xfe\xcc\x03\xdb\xebS@\xb4\xf8E:RnT@\x1e"\xa4\x18\xa1nT@\x1en\xd4\x8e\x8ahT@\x89\x16\xaa\x8a)\xecS@\xa8\xa5\xfe\xa4\xbf\xedS@\xbcH\x0c\x97\xd5\xebS@\xe7\x9c\xa6w\xf8vT@X\xbfc\xb5o\xebS@Y\xd9\x12\x080\xebS@Ay"\x82\xe6\xebS@\x1a3Px\xf4\xebS@\x12\xf7\xeb\xc8\xd9\xecS@\x9a#T\x07\xb4\xedS@yn\x87/\x8e\xedS@\xd5AS\xff\x97\xebS@\xd4k\xd9,`\xecS@\xdfY\xe8\xe9\xa4\xecS@\x8d\xf3\xe5)\x07\xeaS@\xb3\x94\xf1%\xe0\\T@4\xb7\xdf\x07\\\xedS@\xdc\xad\xb2VF\xedS@!}\'\xba\xe9\xecS@\x0cM\x96\x14\xf3\xebS@\x1f\x06\xf9\xe3\xee\xecS@\xfdp0\xf5%\xecS@\xe7#\xd6N\x9d\xebS@\xaal\x8d\xf8\xb0\xecS@\x9c\xe3\r\x8c\xdc\xecS@\xfe\xb9"\xfb\xb6JT@j%)\x82;\xf1S@o/m\x96RAT@\x98b\xeb8zLT@m\xe1-\xf7\x1bQT@\x17\x8f>\x0b\xf9dT@lcr\x88 ?T@\xba5\xf3\xd6\xdd\x85T@\xd6\xa05;\xbc\xeaS@\n\x12z\xb0\x98}T@\xb9+\x81\xc3\xd8\xe2S@WC\xa5t\x0b\xe4S@\xaf\xe0\x7f\xf5L\xefS@\xcb\xdc\xc3\x0fu>T@\x92\xfd\xf4\x18\xbbnT@\xaf\xbb\xda\xe5O\xf0S@u\x12\x8d\xe9\x88VT@\xc9\x1a\xe1&AUT@v\xfb\xdf\x17\x9a\xebS@\xe9\xa1\x1c\xa8\xc3\xebS@Go\x88;\xeb\xe3S@\\\xda\xd6\xc4\xd9\xe3S@4\xdf\x18^\'\xe4S@\xe3\xcdA\xaeD\xe1S@.4\xce\xe9\x90\xedS@\x94Fw\xdb\xcfkT@\x06\xc5\xac\x1f\x0c\xe2S@&\x0bLfT\xe4S@m3\xb8\xc5\xe8\xedS@\x8btl\xceU\xe0S@.\x14\xc11i\xe1S@\xb3\xc2\xe8R\xb9\xe4S@a\xa1\x92\x94\xb3\xeaS@@\xe7\x19\xfd\x9b\xe1S@\x03\xcb\xc6\x18d\xe3S@\xdc\xa5\x02\xb40\xeaS@\xe2\t\xc7\x0f\xf2\xe3S@\x00w\xbe\xb3\xa1\xe4S@\xe2\xea\rIRpT@\xb8`)\x93\xb8\xe9S@?\xb7\x12\xbb\n\xe6S@\x0c~4,\x04\xe1S@\xd3\xe9;\xa7{|T@\xc9\xbeuL\x9e\xe8S@)s\x0cK>\xe5S@dB\xeb\xc5\x10HT@\x96\xfe&\x7f\xa3\xe2S@S\xed\xbe\x04S\xe4S@x\xb4Lk\xad\xe5S@\x0bdF\x9f\x11\xe2S@7\xea\x87\xc7\x1f\xe3S@\xc5\xedO/\x89JT@q\xb2\xf3f\x9b\xe3S@\x03(E\x7fg|T@S8\xcc!\xea\xe2S@\x90\x87\x82\x8b\xc9\xe5S@-6\xc4`\r\xe1S@\xc2\x04>]\xb2\xe5S@\xae97\xc0+\xe6S@\x9d\xc7\xfdh\xcd\xefS@\xf1..\xf8"\xe1S@\xa6F\x02\x06\xdc\xe2S@\x00\x12E\xe4A\xe2S@\xa1c&\x03`\xf1S@F\xc9\xbf\x9e\x9f\xe3S@*\xd4\x1f\x7fu\xe4S@|\x9f\xee\x98\xe6\\T@k\xd8\xb0\xae5\xe2S@\x99\xb4\x97\xe1\x1e\xe6S@S\x8cNo\xd9<T@\x97\x12:h\xe2\xe2S@\xbf7VvX\xe3S@\xd4\x074\xc2\xa9\xe3S@\xd3T,%^tT@\r\xf4@\xf5\xfb]T@s:\xc3\x0c\xcc\xe2S@\x9e\x16\x9324\xe2S@Q\xad^\xd5\xa1\xe1S@\xa9\xae9i\x17\xe3S@\xc7\xc9\xda,\xc1\xe2S@\xe6\xdf\x11\x0e\xcb\xe5S@\x7f\x00\xb1!\xe5\xe5S@$X\x1e#\xbd^T@\x04X\x82P\xd5^T@\xacQl=\xda\xe1S@EP\xe7\xa4\xe6\xe5S@q\x9d\xd2\x80a\xe2S@\xf6\x8f5\x11[\xf3S@\xe5\x01?\xb6\xde\xe5S@\xb3\xd4Q\xa7\x16RT@\x91\x1c0\r\x9c\xe4S@d\x8f\xd5\xde\r\xe6S@?p\x16\xb9v\xe6S@j#B}\x15\xe3S@\xef\xbe\xbbRW\xe6S@\x08\xab\x16\xeb\xfe\xe2S@!{\x05xD\xe3S@8]\xff\xf8\xd2\xe2S@\xab\x17&b\x87\xe5S@\\\x04\x14hf?T@\xd4\xa4\x9f\x87\xb4\xe3S@\x05\xbb\x90\x1b\x9e\xe4S@\xd3\x96\x1a\x87%\xe5S@\x14\xdc_\xe7o\xe5S@\x86}c\x93\xe5\xe5S@\xba\xc3\xac\x1e/\xe6S@M\xa8%a\xc8\xe7S@R"\x8b\x13\xf3\xe5S@r\x15\xf2\xe61\xe8S@\xfc\xd6wM\x10\xe9S@\xa9t\x9f\xac\xe8\xe4S@\xa1\x1eT\xa8\x14\xe6S@\xcf=\xcb\xbe3\xe8S@\xd9-\xef\xb8@\xe8S@\x03\x96\x17\x8d\xee\xe8S@u6\x0c\xd6*\xe8S@\x18\xe5wY>\xe8S@2\xa9\xc4\xd9i\xe8S@{\xc2\xd0\x86J\xe5S@\x9e|8n\xa1\xe8S@R\x17\xf4#\x02\xe9S@1N\x97\x12lcT@w"\xd3\x14\x91\xe6S@\x17\xe2\xdc\xfd\xbcTT@C\xfc\xa8\x80mYT@\xc3\xf1\x01\xd7\xa5\xe5S@\x08Z\xfb\x05+\xe8S@\xa0\xbe\xc9eR\xe8S@\xc1\x87\xbd\xce\xad\xe8S@A[?\x83\x03\xe7S@#\xc8\xac\xc8\x9d\xe5S@\xcf\xd9\x0eI\x1d\xeaS@\n\xac\x8f\x0b\x83\xe7S@\xecR\xcd\x03^\xe8S@\x85\t\x18<\xf9\xe6S@5L:\xff\x1a\xe7S@\xe911J^\xe7S@\x17\xff\x0bkG\xe8S@~~\x96\x1b\xf2\xe8S@ \xbd\xf1\x00\xafPT@O\xc8u\xb4WhT@n\xc5\x15W\xec\xebS@3\xe0\xcf\xed\x91\xe9S@\x99n\x80\xbc\x1cdT@\r\x1c}Qs[T@\xda\xe6$)}\xe8S@W\xe3\xcd\xf5\x8e\xe6S@\x12PVL2\xe7S@\x9d\x958z\x97\xe7S@\xc3\x8e\x03\tm\xe8S@\x06:\xa6\xd3\xa0\xe9S@b\x8b\x18\xa2k\xe7S@\xbd\xab\x81Dk[T@\xbf\x17K>\xfc^T@[\xfa\xcb\x8c-\xe6S@\xa7\x19\xcd|\x07DT@\x8f\x95=Q\xd8\xe9S@\n2\x9a}\xe4\xedS@X\xdfM\x7f]\xe9S@\xa8\xee\xf2\x91\\\xe7S@&y\xc2\x93\x1a\xe8S@(\'\xec\x81\x9c\xe9S@?\xfa\xfc\x97t\xe2S@\x15m\xa7C4\xeaS@3`\xb2GN\xeaS@0o\x91-F\xe8S@\xbdF\xd2\x01\xc6\xe8S@\xaf\x83\xd5\x7f#\xe9S@\xc5,N\x03\x05\xe4S@\x9e\x00\x139\xec\xe6S@!O\xc1t\xc1\xe7S@C\xef\xf1</\xeaS@tHM\x93E\xedS@\xe1G\x0c\xf7\x04\xe8S@+\x85B\x99V\xe8S@\xfe\xc10\xa4\xb9\xeaS@V\xbb\x02|W\x82T@\x1a\xf3\x12\xf8>\xe9S@\xfc\x1d\xc3\x1f\x90\xeaS@\xb5\xd8H\xf2\x8b\xe9S@DA\xd3\xcd\xfe\\T@\x07\t\x9a_\x1a\xebS@\x9e\xfd \x7f\x83\xf4S@_#-\xfd\x92\xe9S@\x07\xc5\xfcUR\xebS@\x90L\x97\xaa\x93\xf4S@\x91,\x84\xe5j\xe9S@`\xe7\xc61:\xebS@\x8c\xf9\xd3\xe9\x0b\xeaS@\xd8\xf9\xa2\xe0\xc3cT@\xd3\xe4X\x9a\xa4eT@\xfb\x9a\xde\xe6@eT@\tJo\xcd\xa4\xe8S@\x95\x92\xe6]\xa7\xe9S@\xde\x90\x7f\r\xc9\xe9S@Q&\x86\x08\xe1\xeaS@\xda\xe7\xfa\xfc\x03\xe3S@u\x94\x10\xb6\x0biT@dol\xe0\xd1dT@\xc0 \xe1\xcbO\xf4S@\\c\xe7g\x00\xf4S@\xf1\xfe\x01v\xfb\xe9S@@\x10\xd6\xf8\xc0\xf3S@\xa9\x9b\x9d7\xa6iT@\xb8dV\xb2peT@\x9f\xc2k.\xa1iT@\x98\xa9%\xbf\xdahT@x\x92X\xe9\xed\xebS@\xc3\xc5t\x05\xf9\xf3S@\xda\xc7P%\xbbeT@s\x07\xa5\x90\x08\xe9S@\x82"\xcc\x819\xebS@V3\x18\x98S\xecS@\xe3\xb8 p\xac\xf3S@,.[7\xf2eT@\xaf\xfe4\x8a\xf7rT@.\xa3\xc3\x19_fT@\xcaJ\x16oA\xf3S@\x87\x14w8-\xebS@\xb7\xf4\xe0\xd8\x83\xebS@\x16\xca)\x89\xfd\xf3S@_\xb7"\xe8\xe6\xeaS@\x89\xde2wX\xf3S@\xa9G93e\xecS@\x11\xb8\x17\x1cZ\xe9S@\xcbT\xa9\xc1\xf8\xecS@\xd7\xef?\xbc\xff\xe7S@\xe7$\xc4\xc1]tT@\x9ai\\\xcc\x98\xebS@\xb5>\x81\x04\xf6\xebS@\xd0r\xab\x90\xae\xecS@\x8a\xe5\x98K\xdc\xecS@n\xb5\xc0\xdc\x89\xebS@_\xc7\xfd\xf4\xb3iT@\x9d\xc3("\x0b\xf3S@a\xc0!"W\xedS@\xba\x0e\xcf\xae\xf2\xecS@J\x84P\xb7T\xedS@V\x10\xe4\x9e(\xf3S@J\xa4\xfa K\xf0S@\xb2\xc3\x81\xc4\x95\xebS@D\xd9\x9d5\xa0\\T@&\x85\xae\x9f\x87\xf3S@\x8f\x1a\x8b\xa2\xbd\xedS@\x8f\x97\xab\xb0\xf1\xedS@5\xa7\x97\xb8\x04\xecS@eD+\xf1\x98\xf2S@\x83\x9f\xb8\xf5\xec\xebS@\xc2d\x8d\xae\xab\xe5S@\xe7\x90r\x9bA\xe8S@>\xf5"\xf9\xf1\xf2S@\x8a\x07\xcb\\\xd3\xf1S@ux\x1c\xdb\x8f\xf1S@\x1c\x90\x9f\xc8\x18\xecS@xB\n\x9b\x8c\xf1S@\xd1\xb5\x8f\xc2\xca\xedS@\xcf\xc2\t#G\xeeS@\xa0\xba\x81w\xcd9T@\x89\xfb\x99\xa1\xb5\xf2S@\xab\xee\xe3\x92\x82\xf1S@\xb5\xdefq.\xeeS@\x9d/\x05,\xcc\xf2S@\xd0R\x8f\xf9\x9b\xecS@m\x08,\xd1s\xeeS@\x057B|\x1c\xf2S@\xddJ\x8a\x1f\x08\xeeS@\xb3+Y\rW\xeeS@\xffNo\x9a\xf6\x81T@\xa3u\x1d\xff]\xf0S@(X5\x17\xbd\xeeS@j@\xadF\x89\xf2S@E\xac-\xecV\xf1S@\xd8O)\x179\x82T@J&C\xf4k\xeeS@{\x92\xaf\x9f"\xedS@\xa9]\x94\xcd-\xeeS@HnVv\xb1\xeeS@\t\xa8\xbfM\xf9\xeeS@D\xab\x9aY\x06\xedS@%a\xed\xd6\xdd\x7fT@)\t0l$\xf1S@\x964+\x9e\xfc\xebS@\xc3On\xd0\xd7\xecS@9\xec\xef\xd6\'\xf1S@W\xa2\x93\x88\xa5\xeeS@%\'e~\xa6nT@\xbe\xe4\x8bj,\xedS@m\xa6\x13\xa6ysT@\xd2o\x95\xc0\xd4\xedS@\x02\xef\xc1\x80\xdd\x88T@\x0f\xe7se6\xedS@S\xb97,\xe8rT@\x9e3\x18D\xaa\xeeS@f\xf6\x0fp\x1alT@?\xc3\xcc\x90\x8f\xebS@\xdf\xa1j\x02\xcd\xf0S@\x15\xc7S\xca@\xefS@\x93\x9e\x9c\x7f\xdeZT@Q\xbe\xf9"7\xefS@Qda\xc7urT@j\xd0|&9\xecS@JR\x13Nz\xecS@\x07Y\xd4\x16\x05\xf2S@\x0c\'@_\x00\xedS@\xa2&\x98\xcd#\xefS@\xe2\xbb\xedX-\xf5S@\x8dn\x05\xa8\xcc\xf1S@\x05uZ\x97\xe7\xecS@}\x8ev\xffr\xeeS@5S4\xb5\xa8\xeeS@%\xd2\xa4\x9f\xab\xefS@\xa9\x1d\xa4r\xc6\x85T@\xd7\xa9\xec\x1eb\xeeS@\xb7\x07\xd2L+\xedS@J\x19\xceW\xbe\xf1S@\xc2\xdc\xdeQ!\xf0S@x\xcd\x14\xf73\xf0S@\x1djA\x95G\xf0S@,\x0b\xd6\xfd\x1fVT@\xee/`@\xfbpT@+\xc7\xd3\xa98\xeeS@\x95^\x93i<\xf0S@\xb2\xd3\xad\xe8\xa0\xefS@dJ/>\xb9\xeeS@\xbc\xee\xed\n&dT@\x02\xac\xca\xae\x10\xf0S@\x01Q\xa7l\xc6\xefS@\xfc\xf6\x89hM\xeeS@\xa19\x197\xc3\xeeS@3Xw\xa8\x9a\xefS@\x16\xf8l\xe2C\xf3S@\x8f(\xe59o\xefS@\xc7a\xee\xe6\xa8hT@\xce\x03\xd8\xc6R\x7fT@%\xd08.\x1ebT@\xbe\xee\xeaf\xb0\x85T@z\xc9\xd5)\x94\xedS@\x80AT\xd7\xdf\xedS@\xd9x\x1f\xc3N\xf3S@\xf7=\xc0j\x01\xf4S@\xcen\xba\xa2\xee\xeeS@/\x11sY\x1d\xf0S@\xc3\xaf\x9fOL\x81T@-\x1bN]\x0f\xeeS@\x85\xff\xb0\x1d(\xefS@\x01\xa0\x8dJ\xc3\xefS@}E\x10LU\xf4S@j:\xc2\x87@\xf1S@\xef\x04yt3\xf1S@\x1b\xfe\xa4\x83\xb2\xefS@\xf9\xfc\xb5|B\xeeS@\xcdu\xc2\xb8\xcc\xedS@\x12\xd2(>7_T@,\xd4k\xf8\xbd:T@\xf0\x08\x85@\xd9[T@\xfb\xa4\x11\xc7A\xe6S@\x10\xfaf\xb0\x00UT@\x04\xd07@[XT@V\xc7,+\xd4\xe4S@)\xb7p\xeb%YT@\x022\xcb\x9c\x03wT@_~\xfb\x95\x84\xeeS@\xe1\xef\xbe\xe1s]T@q\xe6n\x03\x86\x82T@\x86(|CF>T@"\x87\xad\xde\xcb\xe2S@\xdb\xd9\x92_U_T@\xf4H\x1d0qST@k9hD\x1ehT@\x96\xed{\xcd\xd9cT@\x90\x90\\u&^T@\x1d\xdc\xa2\xf3\x95\xefS@\x85\xb4\xcc[\xb0cT@W\xcd\x1di\xcf\xeaS@\xfai\xe8\xdf\x9egT@\x17\xc6Ka\xe4\xe7S@\xd5\xdc\x08\xa44JT@\xf8\xa8\x97\xa8\xc3\xebS@?\xc0\xf6p\x83\xe1S@L\xfc\xaa\xadO\xe4S@!\xfd\xfb\xcd\n\xefS@`\xe6\x87O7\xefS@&\xdb\xbb\xe4\xfc\xecS@\xf1\xe6\x10\xa7n\xe1S@F\xc9BB\x83\xe4S@\x9e\xea\x84\x07\xc1\xe4S@\x0f\x0f~\xd3\x03\xe5S@\x95\xac\xb5$\xd3\xe4S@\x15\x03P"\x0e\xe1S@Y|\xa7\xeaP\xe4S@\xaf\xe4\xcd\xb1$\xe2S@{G\xd9\x0bG\xe5S@\xb5\xb8\xef\x86\xcf_T@K&\xa5f(\xe2S@\xfc\x0eBF\xd4\xe5S@\x90\x87j\ni\xe2S@\xfd\xa1\xb5\xb9\x89\xe2S@\xe7\x89\xda|\xab\xe5S@\xd2s-\r\xff\xe2S@\xa3\x91\xb5\xa7\xf7\xe4S@\x81m^\x82\x00\xe6S@\x97\xf0\x8cD\x05sT@\xde\x19\x1bf\xe2\xe1S@\x1brhj\xb5\xe5S@[\xea\x1d\xc2S\xe3S@\xc6h\x05\x9c\x95\xe2S@\xcb\x88\xa6\xb0\xd3\xe5S@e\x0e\x81\x06g\xe2S@\xed\xf6\x84\xc32\xe5S@\x84\x85"M\xdbvT@J\xb8\x9c=a\xe6S@\xf4,\'8\x87\xe2S@65\x10\x9f\x04\xe3S@J\x8a\xcfCK\xe6S@9,P9\xfa\xe2S@\x1bCpk\xb9\xe3S@\xc6\xae\xc9ZScT@l\xe2*D\xd6\xe2S@\xdf\x92\x8c^u\xe3S@-\x0f\x9f>\xaa\xe4S@\xf3@\x9c\xfb\x89\xf4S@\x8fP\xd2\x86\x85\xf4S@<\\8\x18a\xe5S@qU\xbf\x15=\xf4S@4\xb08\xe9\x10\xf4S@gF\xb4+\xc9\xf3S@\xd3\x9e\xe8t\x0c\xf4S@\xa9]vfL\xe3S@v\xed\xef\xe6\xb0\xe3S@P\x9f\x1a0\xde\xe5S@d[\xb9\xb9[\xf3S@\xd1\x8aF\xb7&\xf3S@Fn\x01\xf5\xf6\xf2S@|"$\xf0\x88\xf3S@\t\x90`xH\xf3S@\xd2c\x0f\xc3\n\xe5S@L1H.\x92\xf2S@\xc1:\xddk\xf1\xe7S@\rf-}\xe1\xf1S@\xe0\x85K\x92\xf3\xf2S@\x00\'\x98,\xcc\xf2S@z?\xa1cl\xf1S@\xac\xf9lbd\xf1S@\xbe\xdf\xd8\xe53\xf1S@\x88\xd1{\xb8V\xefS@\xf8\x899Y\xff\xf0S@$\xc6\xea\x0fp\xf1S@4\x98\\\xe9\xc2\xf0S@\xceq\xda\xa1A\xefS@1a3\x0c\xa6\xf1S@oq\xb5\xf7\xc0\xf1S@\xf5?(\x98\x06\xe6S@\x9c\xc5\xc3e\xb4\xf1S@\xea}\xe2>\xb4\xefS@\xa1\xee:\xc39\xeeS@\xfa\xcd<+\x05\xf0S@\x98JY\xc0\xcc\xefS@%<\xc4\x00\xe0\xf0S@\xe5C\xc7\x8c@\xeeS@\x8e\x17x\xb1\'\xeeS@@\x00q\xd4$\xf0S@s\x9f\xfa\x8e\xbc\xefS@\x06\xffn\xa2\x1a\xefS@\x97 \x0b\\D\xf1S@\xa1\xb5\xe5+\x9c\xedS@G\xd9\xeb\x98>\xe8S@\x82\x1cU\x8d\xe8\xe8S@g}kK\xcc\xefS@\xe1S\x80\xac\xb5\xf0S@\x1d\x95~\xd4o\xefS@\x1flR\xd4\xb1\xeeS@\x1aY\xe7\x83~\xedS@\xd8\x14\xfd#,\xe8S@\xa9\xd0x\x8cC\xe8S@\xb0=\x9e\x9bh\xf0S@\xdf\xcaA\xb4\x85\xeeS@7\x9dnt\x18\xf0S@2\xfe\xed\x0c\x07\xf0S@\x89\x18\xbb\xed\x99\xeeS@\xf8\xe6\xb4\x8d\x8e\xe8S@\x8c\xecN\x1b\xf3\xe8S@\xcd.>g\xf6\xecS@G5\x93\x9e(\xecS@\xb7b?\x84\x8e\xe5S@-ao\x19j\xe5S@_\x9ci\x16\x96\xecS@\xa9R\x8fg\xf8\xedS@^\x96\x02t>\xedS@\xfa\xc2\xa9\x98\x8b\xedS@\x1e7zA\xdd\xecS@\xd6\xb9\x05\xaf\x90\xe8S@.\x15\xe6A%\xecS@I2\x04i\xa5\xeeS@\xf25c\xc0a\xeeS@\x12r\xe0\x8b\xf0\xeaS@]Vv\xbcw\xeeS@\x08ySF\x99\xecS@n\x13\xe1\xf5\xa7\xe6S@\xa5O\xce\xbc\x1f\xe8S@\x8a\xc2\x88Y,\xeeS@\x9cA\x8f\x9d\xbc\xedS@\xb9\xcf<\x8a\xda\xedS@,\x1bf\x91\x04\xeeS@*\xfc\xe1[\xe5\xedS@\xc3\x15\x1c\xe6\xcd\xedS@\xcb\x0c\xa9\xdb\x04\xe7S@\xbaR\xa6\x196\xe9S@\x86\xb1\r\xad\xd3\xebS@\x061\xaa\xec{\xedS@8S\x0f\xcb%\xedS@\x939\xb0\xa8\xd7\xebS@!/H\x18\x92\xeaS@\xe6\x04P\x1b\xa1\xe5S@8a\x95\x8e9\xf4S@)\xfc\xa4uY\xe7S@p\x16)\x9f\xe3\xecS@W\xba\xe6\x97\xb4\xecS@\x9f\xfe\xdd\xbf\xf6\xebS@\xf5z\x19Gp\xe9S@\xf0\x8a\xcf\xec\x85bT@7,=[\x9b\xecS@\x9d`\xb0\xe0\x0c\xe7S@\xac\xe4\xf9"%\xe7S@\x99\xcc\xa6\x9a\xb3\xe8S@\x1e :\xa7\xe2\xe8S@\xf06^HL\xecS@\xfa\x8c|\x9d\x04\xebS@6\xcdX\xb5\x08\xe7S@v\xafX\x00\xc3\xe9S@\xe0\xec\x85\xe8\x01\xecS@Fd;&\\qT@\x15\x15\xefTv\xe9S@\xda4\xc4\rf\xe8S@x\ru\x87,\xe8S@\x802l\xf6z\xe8S@\xdb\xd4\x95\xe2\x88\xebS@f\x85\xc9\xbb\xf0\xeaS@zk\xad\xc6\xc9\xeaS@\xc0\xa9O\x90~\xeaS@\x9cn#\xc0\xa0\xeaS@\xaf4R\\\xd6\xe7S@\x0cZ(r.\xeaS@u\x0b5\x0c/\xe8S@\xe8\x1a\x8as\xee\xe6S@fy\xbf\x89X\xeaS@\x1b[\x93>\xd3\xe9S@v)E\x97\xbc\xe8S@\xe4S\xd3\x85C\xe8S@y6\x94\xcf$\xeaS@<n\x10|\xaa\xe6S@\xf3j\xf8\xd0^\xe9S@\n\x15\xae\x02\xfb\xe7S@\x11\xa5\x1a\xc4n\xe6S@n\x11\xa6\x15\x9a\xe7S@\x8bW\xe3fQ\xe7S@]\x83\x8b`\xaaiT@\xb2_\xbb\xc4\x82\xe9S@\x89)\xce\\\x92\xe9S@9\xb05Vr\xe8S@\x96\xf4\xec%:\xeaS@#L\x87b,\xe6S@\xdfbC\x1dT\xe6S@\x06\xc5\x83\x15+\xe7S@:b\xc9\xb0C\xe7S@#\xdanm4jT@\x1bK\x91\xe6 TT@\x83\xe6\xf6*\xf5^T@i\xdfnA\xec\xe9S@\xcf\x9e\xc0r \x83T@\xec\xbf\x9f\xf5+\xe3S@\xc6\xe3\xfe\xd0}\xe9S@\xba\xb4\xf8C\xce\xebS@`\xdc\trH\xebS@\x8eH:M\xf0yT@\xbcn(\xf6\xf4\xebS@\xab\x7f\x15\xfe4\xebS@\x90\xb8\xabA\x1e\xe1S@%:\x1cz\xf4\xebS@\xd5\xd7\x05\xb3\xe9\xebS@)R)M\xb8eT@\xbcr0\xa9\x8d\xe9S@\xdep\x15El\xeaS@\x0e\xe4\xfc\xd4\x89\xecS@\x8a\n\xd2\x86\xe1\xeaS@\x1at \x1fH\xecS@Y\x168\xe4)>T@\xd3z\x1amQ[T@\xeb\x83\xae\xe5l\xebS@PD\x05\xa6\xf1\xe9S@\xad\xd6y\xc7<\xf1S@\xa8\x8a\x13\x9e\x01RT@\x11\x10A\x1e\x97\xebS@\x9d\xce\xb9Pl\xeaS@\xed"\x1dY`\xe3S@\x7f\x83\xe5\x03\x00\xecS@\xfc\xaa\xb8,\xc9\x85T@\x14\xba\xc8\xd33dT@14j\x14\x98\x85T@\xa5\xd0\x8f(\x0e\xeeS@\xda\xa0\xea\x82\xbadT@\xc2\x10\x019\x9a\xebS@\xf9\x1e3\x83\x16\xedS@\xe8S\xdd\xceU\xe0S@!,\xdc];\xeeS@nT\x86\x05c\xeeS@\xa0gSW\xdb\xe2S@\xa1\x15\x9a\xbeDHT@\xa9\xe0\xdc\xd9\xa6\xeeS@\xeao]\x8c\x19\xe2S@\xafT\xfb\'\x98\xeeS@5<\xdc\xb4\x0ebT@\x08\x8c\x81\r\xa5\xe3S@\x10+m\x7fo?T@\x95>[\xaa\x15\xefS@8\xcd,\xe1\xa0\xefS@\xbb\x06w4\xe9eT@\xfbx\x91*S\\T@[bR\xa0\xb9\xe1S@J3\xa5{K=T@\x00s\xe6,\x15fT@\n\xb4\x99A\x16\x82T@\xdf\xa1\xcc\xf9\xe3\xe4S@\xed7\xe0\xb4\xd1eT@\xec\x80\xa4\x00\xf3\xf0S@0\xa35\x98\x9feT@G\xa4\xa4\xba\xf7\x82T@\xce\xd3J\xed\xd5\xebS@B?Hp0qT@\r\xd6\\K\xdfiT@Y\xe3\xe1\xa7F{T@\x17\xf7)\x81Y\xe2S@\xee\xb2hEqLT@\x0bZ\n\xe25qT@\xf6l\xa0\t%\xe8S@\x7fZ\xc9``qT@\x1d\x10\'\x1b\x19\xf2S@\xb2g\xac|buT@l\x0b\x0f\x0e\xc0_T@\xe8\xac\x0fO\x109T@N{y\x10\x0f^T@Gw\xf6\x040eT@8\x0b\xf0\x8c\xb5MT@\x91W\x8fZ\xb5\\T@5U\xfd\xbb\xcbPT@\xfe\xca\xdc)\x90\xe9S@\x05!\x8c\xff\xfbpT@-C\x8d0\x89JT@\xe6\xa2\x11/ \xe5S@\x1b\xa5`\xba\xb2[T@#\x9f1k.fT@\xa3\xf6~o"qT@\xe9\xa4\xa0h\xad^T@\xe5wU\xb6WhT@\x88aO7\x03sT@V\x8dD\xd8KeT@\x15\xb2o(vzT@\x03\x89\x04\xbd\x00\xe4S@\xd7\x18\xfa\xf7\x9e\xe3S@\xd2\xf6qUF^T@\x11\x01S)$[T@\xcf2\xbf\xc4\xf4nT@_\xf9G\xe6\tWT@5In\x99\xbbfT@\x92\xeeGi.\xe6S@\xd5(A\xd6\xe4]T@<\x9c\xba\xadkrT@x\xa3.|>\xe3S@\xfe\x8cX\xd9_ST@`\xee|\xd3\x85|T@\xb1\x94P/_`T@\xe2\xef\xba\xdc\x0c\xe8S@\xee\xb0r:\xfc|T@\xa3\x1c7\xe6}pT@\xf8\x86\x04\x06\xd3\xf0S@\xde\x15\xfb\x85rsT@\x89{Pb\x01UT@>a\x8b\xe3\xe9[T@\x16\x8c>C"jT@0l\xf1;\rVT@\x81\x881#I\xe6S@"\xc3\x8c\xd0GST@\xd0p#\xf4\x07iT@+\xd4\x83Q\x9c\xecS@\x18\x83M\x01V\xe5S@\r\x86\xa5W\xea\xe1S@V>\x82\x1b\x8c\xe2S@\xb2\xfaY\x88\xd0\xe2S@\r\xdd\x0bb\x10\xe2S@\xa6\x1bi\nj\xe4S@;SPI;\xe3S@Ucs]\\\xe4S@\xcd\x9a!\xcc\xf9\xe5S@\xa1\xbd\x1a\xc3\xdc\xe1S@\xd4\xb9\x99\xb9\x0c\xe5S@g\x85M\xf7\xf0\xeeS@\xf4\xfb\xe7-\xf6\xe2S@a9\x05\x94\x9f\xe5S@\xcd\xa3\x88L\xb2\xe5S@\xdf2Z\xf8\xa0\xe3S@\xf5\xf6\xfc\x0e~\xe2S@\xd8XP\xb5A\xedS@\xb9\x0e.\x0cj?T@\x0b\xdc#\xff\x1dHT@\xbd\x9f\xd3::\xe6S@\xbf\xe1\xd1sO\xe4S@]\xfe\xc3\xacr\xe3S@H#\xdd:\xc9\xe5S@\xcb\xd9\x1c\xddg\xe6S@\x97h\x94\xc3\x94\xe2S@6\xc9\xb1^>\xe6S@\xc8\xe1e\xb6\x01\xf4S@\xfe\x85\xc6\x9d\x98\xecS@I\x8a\x98\xcd\xd4\xe8S@\x88<S\xcdv\xe5S@\x18UI\xa2\x9a\xe3S@J2\xe3%P\xe5S@}k\x9b\x0b&\xe8S@\x99"\xa7\x92_\xe3S@\x8f\xfb\x07\x1aa\xeeS@\xaf\xe5\x1fZ \xe6S@\xfd#\x88\x17\xe8\xe7S@Cuw\xa4\x19\xebS@\xa3\xba\xbf\t\r\xe6S@\x0eI\xaa\xac\x82\xe8S@\xa1\xfaT\xd1\xe8\xe8S@\xe9\x0c\x88\x91l\xe8S@\x9a\x9aU\x1c\xf7\xedS@\x1c\xdd\x9e^H\xefS@\x02Yo\xfc4\xe8S@\x9e\xcbl\xc1S\xf3S@\x90XTA\x1f\xe8S@+\r\xe7\xa0;\xe8S@\xc8\xb9\x8f\x02\xb6\xe5S@\xd4\x02\xbb\xbb\x81\xe7S@\x93s\xbd\xc8\xb6\xecS@Y>\xc9)\x1c\xe7S@\xd4\x91\x85\x02P\xe8S@\xfdztB\xfa\xe8S@\xf0\xbe\xea\xda \xe7S@c\x11p\xce\xd8\xe7S@\x03g;\xdcy\xe9S@\xad7$\x1e\x9f\xe9S@\xf0\xa5\x9da/\xe6S@\xbd\x8e\x8dvv\xe9S@8}Gq9[T@\xe4\xbe\xf59+\xefS@\xfc\x03\x18p\xad\xe7S@e\xf6J\x96\x0b\xe7S@l\x9a\xf0)\xf6\xe7S@f\xf3\x80\'^\xe9S@\x97\xee4.\x98\xe5S@7\xa4\xf6\x94Y\xe6S@T\x8ft\x93;\xe7S@\x1b\xc3\x18\xfa\xa5\xe9S@ag\xc4\xf3\x16\xeaS@q\xaaD\xca?\xe7S@\x17\x8e\x13\xdb\xff\xe8S@?\xc7Z\xd3\xda\xf2S@\x8b\x03T\xc0\xdd\xe7S@V"\xecc\xba\xe7S@\x7f\x03Mx\xeb\xe7S@\x89\x81M\xa0m\xeaS@7\x03[O\xa2\xeaS@\x1f\xb0\xf5^\x12\xe7S@\xf1\x0ek3\xa8\xeaS@\x90\xd5\xcc\xcdM\xe9S@\x80\xacM\xc9{\xe8S@\x1c+\xaa\x19y\xebS@!! \xbb\xa8\xebS@\xcc\xb3\x8c\xf1r\xe8S@\xa1\x87\x1a9@\xebS@\xb1|%{\xd7\xebS@\xe5\xf2^\xa6k\xf1S@g\xe6\xebw\xbf\xedS@`"\xda\xa6\x1e\xe8S@\xf7{$\xe0o\xe9S@3\xa6\xb3\x90\xb5\xe8S@I{\xde\x8a\xfc\xeaS@\xd0\xc676\x02\xedS@\xf6+f[\x92\xebS@\x04\xfd\xe7v \xe9S@&\x15\xd2n\xde\xefS@\x18\x10(\xc4\xb8\xeaS@-Ox i\xe6S@\xb8#\x80\x18\xe9\xebS@\xfd\xe8F\xf7\xe1\xe8S@f\xf7\x92w\\\xebS@>\x12p}?\xe5S@\x1a\x85\xc5\xec}\xecS@\xcb\x15W:\xd6\xeaS@w\xfe\x9a\xa4\xf0\xecS@\x97>\xfaDi\xe9S@\x98\x85E\x88\xc2\xeaS@\xc6\xa4\xf10\xe4\xebS@s\x9b\xf9\x92~\x86T@\xe0z\x16\xb4\x1b\xf2S@\xdd\xc6\x13;M\xedS@\xec\x959\x13 \xf0S@s\xf5\xc3?\xe6\xe9S@j\xe1\xa1],\xeaS@\xb2\xa6|\xd5q\xeaS@L\xb2W\x81\x8f\xeaS@`7\x08s \xedS@)\xc9\xc9\x0c\xf1\xeeS@V\x1b\x84\x97\xe0\xebS@\x1f\xa7\xc0\xd8-\xecS@\x1b(\r\rV\xecS@\xa2\xf8\xee^\xa4sT@.\xbb&\xe7PsT@5z\xa8\xb6\x14sT@i\xc4~\xc4M\xeeS@\xdc\xc1\x9f\xe8$qT@\xd3y\xa5Z\xc6\xedS@v\x89\x93\xbe4\xe2S@H\x19D\xe4\x89\xecS@C\xe1}\xdc\x0c\xedS@)t\xce\xd4\xa6\xeeS@\xb6\xc0\x0f\xf6\xc2\xeeS@\xa9i\xaf\x9c\xcc\xf1S@+\x9cx\xe8\x86\xeeS@E\xd0\xfc\x9c<ZT@*\xdby1 \xedS@Z\xc8f\x16<qT@\xef7\xb4\x96/\xecS@\x0e\x7f\x8f\x11\xcd\xecS@\x87\xce@\xbc\x00eT@\xfc\xf4\xb6\x19\x81\xedS@\x04\x8a\xa2\x198\xefS@\xc4\xc0\xfc\x01DiT@\xcb\x1a\x85\xe7\x8ahT@\xe7\xf9\xc9!\x95\xecS@\xa0\x9d\xb9\xb5\x17\xecS@\xca\xde\x95&h\xedS@\x0e\xfce\xce\x81\xefS@d\x82\xf3/\xfeeT@\x82\xdf\x9b\x86W\xecS@z\x00\x9f\xdd\xe1\xebS@\x03\xdbA\xc3\xf0\xecS@<\xe8P\x83\x8e\xedS@\x17\xa5`\xa2\xe1hT@\x98\xf2\n]n\xeeS@\xe0\xcaO\xf5\xe0\xecS@h\xa9\x17\x95i\xeeS@\xd5\xe1\x8fPGeT@y\x1a">\x00\xf0S@2\xa5\xd6C.cT@C\xb2\xbcRMcT@\x1a\xc4\xbaR\x1b\xeeS@\x84\xefH\x19\x99kT@\x15\x84_\x95\x9e\xf0S@\xffwy<l\xedS@D\xb3\xca[m\xeeS@\x1flR\xd4\xb1\xeeS@\x00\xb0k\x9e\x95\xefS@l2\xf5\xd8\xaaCT@ENz\xd7\x1diT@\xe9\xfbp\xbf\xa9\xedS@\xcd\x92c\xbf\xae_T@:u\xf1 \x13\xf0S@\x1aBn3\xae[T@\xa1\x94\x9e\xb1#[T@`\x84~\xd3z^T@\xf7\xd9:A9\xeeS@\xd9\x80\xb9\xd1%\xefS@\xfa\xbf\x94/\xd7\xf0S@\xc4\x92\x08L\xc5\xedS@\x8f\x02\xdeJ3\xeeS@;\x8f\x84\x02e\xefS@\x90\xf0\x87\xee\xe5\xe9S@\xde\xbe\xf2\x8e\x13\xf0S@\xa0\xca\x13I\xb0\xf1S@\xd4y[\x14f\xf0S@sZM\xfc\xf6\xf0S@\xa3\xc7\xdb\xe2\xa2\xf1S@59\xb5\xd7\n\xf2S@{\xa2\xb0\x94\xb3\xf0S@\xec\x0f\xd6\xab\xd0\xf0S@\xab\xc0Bi\xdcLT@\x9d\xd8<WW\xefS@\x91\x8e\x05\xe1\xce\xe1S@?"a\xf9\xbd\xf1S@wx\x87KX\xf2S@\xe2\xf5Bi\xd4\xf2S@d\x1c\x86(\x14\xf3S@"Z\xff\x1e\x95\xf3S@[\xb1A\xf8\t\xf4S@\xce\xeb\xaeE=\xe6S@\x18\x8d\x133b\xf4S@A\xc5\xe22\xc2\xe5S@Q1[\x99\xf7\xf4S@@\xd7\x8cjtJT@f\xe6\xcb\xa4\x98UT@s\xa3\xc7\x90\xd4fT@t\x83\xf0\xe4\xdfPT@,\xfb\xc31\xb7~T@F\x14\x16\x87aOT@\xe4u\xdb4wVT@\xc9\xd0\x81\xc2\xe8PT@\x99\xfb\x85\xca\xb4\xe9S@t\xa4\xb5\xa1\xfd]T@\x12\x94jKF^T@-\x97\xe8*\xf7^T@\x81\xba\xdfq\xedeT@\x8e\xbd3\x89\xe4\xf0S@\xdc\xf19\xf1u\xeaS@\xa7\xbc\xfc\x8azeT@\xc8\xf9\'\x19T_T@\xcc\x0f\x85\t\xdebT@_\xec\x9e\x15\xcd\xefS@P$\x18\xcb+eT@\x1cL\xcf$\x9c\xefS@\xe1se\x0b\xbaVT@ \x97\xe1\xe1\xebIT@\xa3\xfa\xf2\xad\x9d[T@A\xad\xd5w\xdaWT@P\x83\x85=\x06\xeeS@\x18\n\x86\x8a\xda\xe2S@\x05+R\xb4\r\x7fT@%\xdd0t(\xf1S@\xdf\x114\xd0\x8d\xe5S@\xec\\__v\x81T@\xcb\xe8\xe5~\x84\\T@\xbc\x00\x9e;\xfe\x82T@\xfa=6\xa8\thT@\xfdR\xdc"A\xe7S@\x01\xc4\xfb\x95\x99\x82T@\xd7\x82\xd6F\x0efT@\x96F\xab^5~T@H\x98\xbe=hdT@\xeaJ\x93o\xa8\x86T@H\xffL\xea\x97\xebS@\xcf\xd9\x17\x16\xbe]T@\x88p\xb7O\xcc\xebS@\x18\xbb\x97\xe1\xa1\\T@7\xa3\x03\x022TT@\x8f\xce}\xcf\xbdIT@\xd2\x82#7L_T@#ryH\x96iT@\r\x1e\x1awv\x89T@W\xa0\x8b\x1b)iT@\xf0\x1b\xcc:\reT@8;\x17bR\x86T@-\x06V\x88\xdeVT@\xae\x1f\xb3\x85\x87\xe9S@\x17\x15k\xb8\xdfgT@X\xe3)c\xcdnT@\x91C\x0f\xf2\x1dKT@\xbb\xc2;\x89?^T@j\xc6\x0e[\xceJT@\x0e\xc3\x9c\x94\xd7fT@\x85\x0c\xbdIw\xe8S@\xd5\x83\x84\xb5\xf9\xe7S@6\xe4\xee\xcf\x9efT@+=\xdf\x10)lT@:1\x02NQXT@\xd2\xaeaz\x14iT@\x1b\x14]\x8a\x97fT@\xb2\xfb\xd3\x89beT@\x8d\xab\xdf\xfc$WT@\xe2\xf3\x1dh\xd9]T@'
p22
tp23
btp24
a(g3
(g4
(I0
tp25
g6
tp26
Rp27
(I1
(I2470
tp28
g13
I00
S'\xf3N\xa4(4\x9c%@\xec\xa2K\x8e\x95a&@:"2\xfb,2\x02\xc0\x96\xe9\xa3\xee\xfc\xec&@JfBU\xda?\'@4+\xdb\xbd\x96\xb1\'@\xfc\x88@\xf3\xb7\x83%@\xee93\x16\xa2\xc4&@\x8b aX\xf3\xa0%@\xc5\xfaC\xa7W\xc1&@\x99\x0f\xd9!K?\'@\x9c\x8e\x8c\x91\xcf\x0f\x08@s5\xe2d\x8ap&@\xa7\xd1j\'u\xb0&@\x82\x9f;!\xd8\xe4&@\x06\xc1\x8e\xdc\xba\xc4\'@/\x17)\xf6\x17\xe1&@\x95y(g\x1b}(@\xd3I\x18W-f&@\x9clr\xc6\xbbP\'@r\xfe\xd5\xf7s\x0e\'@\xa9)LZX\x85&@s5\xe2d\x8ap&@\x08\x1d\x96=\xf9\xf1&@\x17`\xbac\x8dm(@sS\xfe\xe7\x8f\xc3&@|\xeb\xa2I\xa5\xc3\'@\xc4\x9f\x90P+\xad\'@\xb0o\xa8SH=&@\x15\x19\x0eJ\xee\xd6%@"\x1b\'\xd3\xa3A\'@\xfc\xbc\x9c\xf6h\xbb&@Ga\xeaG\xe9\xdb%@*\x80r\x99\xd7\xd8(@\xb6\x95QRH\xe0%@\x17\xf4`h\xd6\xea\x06\xc0\x1e\xfc\xb9\x0b\xec8(@\x8dw\x1b\xdd\x95l\'@\xbcg\xf5q\xdf\xf1&@\x04K\x00gi\xba&@\xbe\xbd\xc52\xd9\x9a&@;d\x93\xce,\xe7&@\x16\xb3"|\xd6m)@S>ht\xa9\xc6\'@\xe80O\xb2\xb7~\'@I\xf2\xa4\x07\xa1\xad&@O5/\xc8\xb2\xa3\'@0\x96\xaa\x1b\xf9\xa6%@23\xd3\xb16\xaa\'@*\x80r\x99\xd7\xd8(@\xe1\x06\xe1\x8c\xa3^\'@\x89j^m\xc9%\'@yg\x9c$\xc0d(@A\xf0<\xea\x19\x88(@\xdf\xa1\xd4\xffB\xf6\'@\xde\xe2\xb4Wx\xe8\xdc\xbf5\x80\\\x91\xb4m&@\xe4\x8fg\xef\xed[&@\x84\xd8-\xc8O\xbb\'@\xb9\xae\x82\xe9U\xd5%@mYY\xc1R\xba&@\xd1\x13%\xea\x80\xdd%@a\x95w\x04\xcd\xa0&@x\xbd\xb4\\\xa7j\'@-&f\x94\xa9\xb9\'@\xc4K\x14\x18\xa8\x99\'@=8\x06\xd9\x1d\x93\'@(=\xe6\x83\x12\xd1\'@\x9fL\xf3\xa2\x95\xb4&@6L\x14\xc4\xd5~%@HL\x04\x97\\t\'@N$\x802*\xa9%@C2]$\xaaa&@\xfba\xd9\xe4\x05\xf5&@\xcf\x8cLm\x1d\xbc&@\x0f\x98\xf92\x1b\x87\'@\xc8p\xc1\x17Z\xcd\'@\xfa`j\xeb\x99\xa6%@\x80\x1b\xaa\xa0b\x96&@\xfba\xd9\xe4\x05\xf5&@\xefp}sg\xed\x1a@\xbd\x92\x13\x02\x9e\xbc\'@;\xb7V\xec~\x84\'@\xf1\x81\x9d\xee:\x86\xf8?\xbbu \xe6e\xb2\'@\xf9\x9e\x05\xee\xc7-\'@\xc2_\x91\xe5\'\xc7\'@\xd7\xa4\xe3\xce,\xa8&@\x844_\xba\xc62\'@?-1*^i\'@#m\xc1\xb8\x01&(@^\xe2\xfd\xefx\x87&@\xb1\xd4\xe6\x95\x14\xc0&@\xa9\xf48\xc4\x88/(@\xdd\xc6O\x97\xa0\xd3\'@\xb2fSw\xd8\xd1\'@ \x02\x93\xd6\xba\xd0%@WQ5\x15g\x15(@\x02\xd5\x89\x0e3\x7f\xf3?o\xb4\xeab\xd2\xf4&@\x08z\xdclb\x92&@jUk\xb0\xb5\x82(@\xb9\xa6\xb4+\\\x9d(@T5\xc8\xea\x17\xfa&@o\xb4\xeab\xd2\xf4&@\x17@G\x05*\x12\xf7?7S\x8c\xd6\xdfl&@\xd6\xa6\x9dR\x133\'@\xf0\x13\x19\x11\xd4\xe5&@I\x067a\xb75&@\x83\xd2\xee\xc0>\xe1\'@\'r\xdc\x8ff\xa6\'@4\xe7]\xe2S\x8c\'@\xd1\x82\x0c(\xb8\x8a&@a4\xb7\x9c\x08\x05\'@\x95\xb14\xc4S\x97%@\x05\xb6\xe2\xeb\x15*(@F\xcb\x0f\xdd\xf0\x8c%@\xe1H0\x13\xda\x8d%@pZ\x90\xb7\xb1s\'@\xc5\xb7\xac\x8c\xefZ\'@\x0e\xba\x009a\xc1\'@\x86\xf8\xf5%Hk%@\x1a\xdeI\x11\x05\xd6&@\x1f\xe2\xc6\xea\xa6\x1e\'@\xba\x8a\'\x1a,0\'@\x17\x08(YJ\x1a\'@\xbb\xa0\x8b\xbcj\x04\'@N\xf4b\xf9J\x7f(@l\xc7\xacH1&\'@\xcd0R6<\xd2\'@\xdf\x86\xbc\x03b^%@\x97\xbb=\x15A@\'@\x7f\xfa\x998\xf3t\'@\x1dn\x87\x9f\xd5\x1d\'@o\xbfj\x8ae\t(@Q\xdd1\xf5\xeeh%@j\xe1F\xe1 \xa3\'@\x9eup\x8eK\x1d\'@\x1f\xc8\xe9\x90\t2\'@QV\xbe\xe0s\\\'@\xf6R\xdb\xb6\'\x93%@\x91B\x9f\x81\xf3\x08\xe4?P<<2"b\'@kX@\xbf\x08\x99\'@\xff\x1b\x91Q\x9e\xa6\'@\xe6\xb8\x90\xfa\xb9O\'@\x81C\xa4\xa4\xb7\x8b\'@$$$G\xaa\x00\'@\xe3u\x8c\xe7\x8e\xb5&@\x81C\xa4\xa4\xb7\x8b\'@[{\xfa\x08\xaa>(@\xfc91\xf3\t@\'@\xec\xc8\x92\r\x89Y\'@E\xe4\x80Y\xd6\xc5&@h8\x01R4\xfd&@\xef\xc0\xd8\x0e\x1c\xa0\'@\x0e\xd0i\xf1\x9b\xcb&@\x99\xe6\x037\xd9\x89(@\n\xfdWBO\xcb&@t\x00\xcb\x93d\xd6%@]DE\xec\xff\xdd&@]DE\xec\xff\xdd&@\x9e\xad\xc3)\xa7\xf0%@c\x9c0\xd3d\xd1%@\xfa\x03\xb28\x99I\'@\xbd\xd4\x89\xe3\x98\xff&@\xa5tn\x01\xe7Q\'@\xf9vI\x9d?\xbb\'@d\xe2\xf9\xc2f\x9b\xfe\xbf43&_\x14*(@\xe0\x0c\x04\x98h\xbb\'@-\xa25\x1a\x0c\xc5\'@\x89w\x9f?\x8e\xe1&@\xe8\xde\x9c\x01\x7f\x04\'@\xd6\xdfur\xa96\xe3?\x92(\x8b4\xb2\xab\'@\xe6\x8e\xd5 \xb0[\x06\xc0\xba\xfdS\x05\x90\xb1\'@\x10U7w\x06\xac(@y+\x969\xf1P&@ \x1e"\xb4\xcf\xea(@\xba\xfdS\x05\x90\xb1\'@\xad\xf9\xd9s\x80\xb7\'@M\xe7+NU\xda\'@g\x9f\xa6\xac_\xc6\'@\xf6.WM$>\xf9?\\\x82\xd8\xff\xe9\xb1\'@\xb2\xa6\xee\xd9\xdb\x86\'@\xc3\xb7\xbe\x97z\x18\'@U\xfa\xab\xdb\xfeC(@@\x82\xa9t\xeb\xfc&@\xea\xf0{K\xd4\xbe\'@\xbd\x8c\x18\xef\xb7\x95\'@"\xda\x99\x84\x05\xbf&@\xf7\xe3\xc8/\xd1\xe8\'@K\xb4\xc03Q\xbc\'@\xcf\x9dHE\xc6E(@y r\xcdR\xd4\'@5\x19\xda2\xc3\xcb&@n\x101\xaf\xbc\x80\'@,\x80G\xa0e\xcf\'@A\x8e(A\x82\xdc\'@\x1d\x8d\x07Hw\r&@A+A7+m&@Ez6I4e&@`9\x01\nu\x90\'@\xd5x\xb5?]\xd9%@\xb9\xb8\x1b\x85\xd0\x0b&@@\xf1\x1e\xc8\xe4N\'@\xaf\xc7\xaaJ|\xdc\'@Y\xd2\xb0\xefR\x91\'@\x9a\xcdi\x11\x05\xc3%@\x18\r\x8f+1\xf3\'@\x0e\x19\xeedN\xa6(@\x9e\x84-\x07\x8f&\'@J\xc8\x11\xc8J\xf4%@\xa5\x10">m|(@\xa7M\x8ajv\x1c(@Y\xc74\x8e\xa3\xde%@5bb\xe9Ix&@\xc1?\xad\xe2\xb5`\'@4\x92.\x1b\xc7[(@z2@+\xe0\xfb\'@z\xabi\xcb\xf1&\'@\t;[\xebq\xa4&@\x93h\xbb\xff\x83t\'@\x0f\x8d\xf6\x80\x97 (@!U\xad+\xff\xa7&@:\xf2\xc8O"0(@v\xb1LvUp\'@\x9b\x80\x87$\x93\x17&@\xac\x90\x85\x9eZ>&@\x90T]\xd9\x06D&@\x1f\xfb4\x06\xf9\x98&@>9\x89\x19\xa3\xa9&@\xde\xa8\xa2\xfd{7\x05\xc0\xffFn\x1c\x83\xb6&@\\\x82\xd8\xff\xe9\xb1\'@\xfd\xaa\x84\xbbF\n\'@B\xc3\xbb\t\x85\x91\'@?a\x14\xa8\xf8Z(@\xdd\x97\x90\xe1sf(@\xc4\xef\xb16\x08\xd2(@\\\xc2\x85\xea \xf5%@\x1fla\xf4\x10\xc8&@\x04\x15\x8f\xab\xda\xb5&@*\xd2h\x04\x189(@-\x0b\x02v\x17\xc0&@\xdb-\xc8+8\x06(@\x83\xb6\x1bf~\xc9\'@\x16\xd8:\x8d\xd4\x01(@\xe8\x16\xe8f\x18\xaf\'@\x7f\x93\xd6&\x8a\x0f&@\xb8\xb8.\xe4\x9a}\'@\xb9x\xf8\x98\xe6o(@-\x13\xc8\xc6\xca!\xe0\xbf\xba\xf7\x82\xc7j\xd5\'@\xa4\x88\'E\xf8\xaf&@5\':\xa4\xfe\xd8&@\x8f+\x17\xdb\xb6\x0f(@\xd7 \x8c\x00\x16y(@\xc1\xc9\x08\xf7F\xd1(@\xdd\xba;\x1b4\xc3(@2k\x07\xefRT%@@x\xcc\xe3\x878\'@\x10\xbe\x16\x0e\x16\xe4(@c\xfd\x90bF\x03\'@\xf1Q\x15lqW(@\x10\xbe\x16\x0e\x16\xe4(@\xeb\xed\xa6\x03,+&@?\xd0\r\x14\x16\xaf%@\x0e\x05+\xe2Sv\'@\xdcI\x1cd\x99l%@\x8c`-A|c(@\'9tx\xeb\xc2&@/\xfc\x14\x82\xd0\xf7&@\xd8\xfa\xf5S\xf7\xcf\'@\x1d7\x14\x98/\xde\xd2?\xd5\xa9\x10\xfb \xfb%@{s[@\x04\x14\x16@\x90\xdaK\x9e=\x91\'@\x08\xa0\xea\x19\xe4P(@\xe9\xa2eD{\xee&@\xf6\xa4\xdc\xa6\xd0\xbd\'@\x92\xdb\xf4}\xb8Z&@\\N@@p\x86&@\x9d\x06\xd8\xb1\xb6\x0f&@H\x15\xc8\xa0\xe9\xae&@B\xd79%\n\xb4%@[x7<\\\xf1\xe4\xbf\xb9\xd2\xb82\xbf\xa1(@\x86C\xd8E\xd0\xaa&@\xf3\x10,\xe4\xe1\x95&@\xbe\x0b[\x1d\xb3\xcb(@\x1a\x05)#Q\xe3(@ZKt\x8a\x1e\xc0%@\x11!35\xc2\xac\'@s\xf9\x1c\x9c\x8e\xdf(@\xf3.)#P\xab\'@\xc9\n3\xc4\xde\xbc&@\x05\xf4\x0fD\xc0\xe4&@\xc3n^\xf0K\xfd%@\x9b\xf9\x00\xb2"\xed(@OF\xe7hC\x93(@\x9f\xca8%\xb6\xdc\'@\xef=z<\xd1\xf3&@=\x84~\xcd\xd6\x83\'@AD7\xe3\x03\xc8&@\xb3R\x85\xf6\xbbu%@\n\xac\xba:D\x86\'@z\x856\x1dM\x97\'@\xdb7\x9dk\x00\xd4\x16@Z\xb3$\xd8\xe6_\'@9M\x1a\x1e\x89\xa6\'@\xf6\x91X\xc5\x91\xda\'@\r\xa8\x1aU\xfc\x9b\'@\x8asA\x1d<h\'@\x8f\x11\xcf\x947\x04\x0f\xc0\x8fQ\n\x83\x16\x9e\'@\x01{t\x97\x884&@~6\xba\xed\'\xd1\'@"\xa2(\xda.\xdc\'@FC\x01\xb4G\xdf(@Ipp=\xef\xcf\'@\xcf\x8bz\x03)u%@?*\xe1F\xe3p\'@?\xc3\xc7$s\x9f\'@"\x16\xf3\x8b\xcc]&@\xf9\xdf\x11r2\x80\'@\xd6\xaf\xf3]\x08\x1a&@\xfa{>"8\xd9(@b\x8c\\\x99\xb7Z&@\xad\xb0\x8e\xd5\x8c\xc9\'@\xf9\xdf\x11r2\x80\'@\xed\xe6y\xf5\xf2\xe4(@\xd4Lt\xd7v\x02)@td\x07\xea0\xaa\'@\x92\x8c\xac>\xc2V\'@p\\\r\xd8\xbd_(@VS\xa2\x0c\xb5\xdc&@\xbd\xd4\x89\xe3\x98\xff&@^\xb3\x83O\xa4\xab\'@\xc7\x12W\xc4\xb0\xcc\'@\x18\x15 j\x9d\xcb\'@\xdf`\x7f\x8f-\xc9&@\x83\x8e\x17X\'\xd5(@\\{C\xcdT\xfa&@\xd2\xf4\xd7\xc9\xa5\xc9\'@7YeT\x04\x04\'@P\'\x10\xa5v\x96&@QV\xbe\xe0s\\\'@!>\xd5\n\xf8\x89&@=0\xf7\xf5\xb5\x12\xda?i4v\xd9\xc5\xc3&@\xa8~\xea\x18\x03z\x07\xc0P\xc4\'\xe6\x82\x04\x05@\x1a\x04\xa1\xb5\xf0\r\'@!T;\x0e(\x16(@8\x99\x9d\x07B\xc9(@\xd1\xce\x8c\xf2\'\xcb&@\xb2B\x84\xe6O\xf8\'@\x80p\xee\xee\xa1\x13&@I\xf4\x93O\xa1\r\x0b\xc0\r2v(\xcd\xf9&@w\xc0\xdf\x04@]&@\x04|\xddJ.\x80\'@\xd3;\xcc\xd9]\xcf\'@\x84\x88{Izw(@l \xec\xc70z&@\xcb\xd92v\'\x89&@\xc8\x9f\x8dz\x04\xbd(@\xea\x9d\x07\\\xe6\xbb\x08@\x02\x93I\xa849\x02\xc0\t\x93\x99\x828&\'@q\xaf\xffy\x05\xa8&@A\xc6p\x9f\xde\xa5\'@r\x01\x16]1K\'@\xdf\x19\xb3\x1f\xa7\xca(@`p\xb7/Q\x82%@+\xbct\x9e\x84\x9e%@\xbdt \xe0\x928(@\xe8\x17\xe4\xaf\xa3\xad\x0b\xc0paE\xa3w\xcf&@\xed\x06X\x0c)\x04\n@\xa4\xb2\x1be,\xdd\'@\x9d9\xce\x12\xa4\x14(@Lh\xec\xa8\xf5\xc1&@ \x02\x93\xd6\xba\xd0%@\x0cmd\xb7\xe4\xeb\'@s\xd3\xd7\xd29\xce&@\x03\x05\xc3X\xbf\x8f%@>\n\xc3u\xaf\x01\'@\x8c\xbc\x8f\xa4\xdc\x19(@\xdb\x1e[=\xa9\xf2&@\x99G\x9emk\x01\x0f\xc0c\xf4\xd7\xb0\xb8 (@\xf20\xe9\xbd\x14\xa2(@\xd0\xb0\x81b\x03\xe9\'@\xe8\xd1\xbfZ4F\'@\xedZ\x8eC\x9aL\'@\x07\xa6ux\x9d8\x05\xc05\x19\xda2\xc3\xcb&@F^<\x06\xf5\xf7\xf7\xbf\x85\xcc\xeb|\xe1K(@\x9d\xfc\xb5P8\x08(@n/\x8b\xae\xe2r\x0e@\xce;?\'\x84Q&@\xf5\'W\xfa\xdf\x8f\x0e\xc0<-\xa0R\xb4)(@\xf0\xac\xd9\x99\x86\xfd&@2\r\xc7\xadT\xb7\'@\xd5\x94\xdf\xa0\xdf\xb1\'@\xd3I\xe4\xfc^\x02\'@\x08\x02\xa8G:\xe6\'@h\xd6\x08[W\xc3\'@\x04A\x13\xaf&\xc3\'@@t\xe9|`\xbb\'@5\xed\x18\xe0\xb4\xb9\'@rQ\xdf\xb3\x1a\xd1%@\xcd9m\xb0\xbe\xef%@a\xbf4\xad\x0f\xe0&@\x04A/\xeb1\xda\'@w\x1c\x8f\xec\x02\xca\'@\xd4\x1d\x06\xc1\x11\xc9\'@Qa^&Q\xea\'@\xb95\x93m\xef\xcb&@F&2/\xa9\xd0\'@\xd7\x88c\x9b\xc5\xc4&@qQ\xca\x07\x11\x9c\x06@e\xdaa\xfe\x9fX\'@=\x1bf\xb8Tg\'@:\xb9\xfe@^\x0b\'@zd\xdd5cK\'@F\xa8\x9aT\xfc\xc9\'@;\xdd\x03U[\x85\'@|y\xd1\xef:Q&@\x8f\x11\xcf\x947\x04\x0f\xc0\xb2`\xe3V\xb5\xc5&@\x9b\xf4\x1a1a\xbb&@\x82\x8cN\x9cm\x12\'@&\xc7\xca4M`\x0f\xc0\xdf\xb7\xbc\xf5\x86\x16(@];\xbd\xcd/\x05\'@2\xb0\xe9\x0c2\xc5&@\xff\x1eN\xe8\x9d\xa9\'@\xb7 \x1c\xd7\xfcD\'@\xa2Q!D\x08E\'@\xabg\xa5R\xbd\xd5%@k\xebY\x0e\xb8\x95&@&\xf4#\x14\xef6\'@o7\xdd\xdd\xd0\xf3\'@\x14d\x8c\xa7\x1f\xc0\'@\xdbj\xa1ja\xac\'@)\xd8\xc3\xdd\xa2\xba%@\xc4\xdf\xb6\xccqV&@\xeeSdp\x8c\x06(@\x87\xe6X8h\xaa&@\xc7\x08x\xd8\x7f\xfa&@\x12\xe2H\xa1\x00\xe5\'@\r\x12M\x81?\x99(@\x0f\xd6\x7f\xcd1\x01\'@\xd6$Y{4\xb3\'@)\xaa\x8c\xae;\xd2\'@%\xdc\t\x94\x1a\x94&@\xcb\xd92v\'\x89&@\x1a\x7f\x9c\x1bg\xc9\'@[\xcc\xd6\x91n\xe8\'@h\xd8L\x1f4\xf4&@\x07mH~\xec`&@\x91D4L\xdf\x07(@\xd3C\xdf\x0c\xec\x7f(@\x04\x13\xa1#\x14\x93(@\xf2@\x9f\x9e\xf9\x92&@{\xbc\xd4u}\x04\'@\xdc\xd72\xdf\x0c\xba\'@\x8a}\x00\x8c\xad\xcd&@;\xff\xd0\x13(\x81\'@\xa1\xf5\x03^\xedR\xff?\xec\x1d\xb4\xd8\x07\xa0&@\xbdG\x87F\x15\xe3\'@\xc2\xf7=\xc6]\xd4&@~\xa0\xe5\xc5\xf9\xc6\'@0\xd67(@;\xdf?\xaa\xad\x97\xb2\xe0\xae\'@cMi\x8d\xd3\x87(@\xbb9\xc6\x0b4\xaa&@"\x18zQ\x84\xab\'@\xb8\xbfk\x8a\xf9\xf1&@)\xc52\xaa\xb4k\'@F}\xaf\xccK~\'@\x87\x89\x0bMA\xcb\'@D\xeee\xeb\xc5\xd6\'@S\xc5\x03\xc4\xb2\x88&@ot\x1fK\x15\xc4\'@|\xab\xe5O\xe1\xb9&@Q\r\x88\x8d\x90\x83(@\xee<\xa6\xf7\xe3q&@\x0f\x8d\x1fV|\xf1&@\xaf:\xed\xef\xe4\xc3\'@\xff\x17\xef\xd2\xdd\xe1&@\x86\x17L\xb5\xe7\xb2%@\x8f\xff$\x83\x8b\xbd%@\xec\xc4\xdc\xb1\xf8\x9c%@\x8b.I!P\xd4&@\x92\x85\xd9\xc4D\xdb&@\xdfN\\\x00\x02\xc7&@|7\xc8\x8fpE\'@\xed!\x1e8\xb3\xd5%@2\x15<\x19\xcc\xbf&@\xf9r`\t9Z&@*\x13x\x9e\xcae&@\xd7\xc0w\xf2xQ\'@\xe0.eL:r&@\xe5\xaa\x16"\t\xc5&@\xb7K\xe0Q\x97\xd7&@\x8b_\xe2+t\xc8\'@\xc6\x1d\xce\x87>\xd8%@IlL\x9c\xee\xcc\'@b\xb3>\xef\xf7\x92&@\x88o\xb1H\xec\xba\'@\xfd>\xc8\xd5@\xc4\'@\x9f\xd3\xf9\xc8\x10\x85&@|\x19\x9b\xc8s&\'@{@g{\n\xc5&@;OIz!\xb9%@\x1fB\x9f\xa8\xb7\xc4\'@\xb3\xbd\xe8=\xb3\xab\'@=}\xebH\x1c\x85&@\xcbu<\x8e\x1c\xab%@\x19J\x04$Y\xa5\'@\x9f\xa4W\xad\xfbP(@~|\xe0\xb1\x84c&@\xd8\x9f\xc1\xcfkf&@\xa6AD\xa5\xb2z&@^\xcc\xb0\xbe\x9c\x88&@3\x85\x94x\x00\xa5\'@a\xb8c@\xe0\x90\'@\xae)\xcc\r\n\x83\'@\x1e\xaaHC`\xb1%@\x83SG\xc7\xeb\xbc%@\x00\xe0:{\x93\xdf%@]Wn=V\xc0%@0P\x07D\xba\x92\'@d\xf6u\x97G\x86%@j\xbd\x815R\x8c%@\xf3\xf0\x8f~\x04\xfd%@\x91\xf6=s\xee\x86&@[{\xfa\x08\xaa>(@1\xc2\xed\xad\xea\x96&@<\x92Vcj\x82\'@\xe9d\xa6\x84-\xaa&@\x17\x12\xbd\xf5\xe6\xa4&@)\xc9\xdf6\xc2\xb1&@\xc03\xf98e\xbd&@\x93\x16p\x95\xdc\x17(@O\x05\xd5\xff3\x98(@#\xfb\xc3\xd8\xbd^\'@\xfa\x85T\xc0l\xdd\'@\x95\xddlb\xd8\x8f&@\xd7\\\x0b\xeen\xa6\'@\x1fHa!*\xb3%@\xc76xm\xd7c\'@T\x9b=\x95\xeb\xb1&@\xd1\xf7\xb4\x17\xbc\xa7\'@\x86\xf9\x13u\x08\x97%@\x1fHa!*\xb3%@\xeb\x0fH\xb9$\x86%@\x80&\xf8\x89\xb0\x95\'@\xa0\x1bD%9+\'@p\xdf\x9a\xa5\xcc>\'@%\xe7\'\xbe\xaat\'@F\xd2%\x12\x10\xc6%@F\xd2%\x12\x10\xc6%@\xbd\xd4\x89\xe3\x98\xff&@\xa6\t\xcdl\xec\x92\x17\xc0\xd2\xb2@\x02\xf2Q\'@%/\xb2\xc1\xce\\\'@\xc0>\\4\xca1\'@\x87\x8b\xaa\xc68\xf3\'@\x0f\xdc\xc4D\x01\x8a\'@\xa3_k\xed\x1aA\'@\x88\x89 \xb3ON\'@\x0c\x0cl\xc0\x10\xab\x0c\xc0+\xf0\x86\xbb\xb0%\'@.OC\x16%,\x06@g\x96/2n\xad&@G\xfb\xfb\xca\x7f\x9b\x17\xc0I\xe5\x84p\xf5\xb1\'@:4\x99JB\xa4&@\xda\xfa\xa4-\xc0X\'@\xafg.]\x03\xb6&@\xae\xf9$y`\xe0&@\x9d\x82\x0c\x88v\xed%@\xa7\t\x08@\x9d\xc8%@\xdc\xdf(\xb7\x0f\xef%@\xec\xa55f\x85\xa8&@\x12\xfb\xafp\x83\xbe\'@\x19\xcdT\xc5\x92\x80\xea?\xae\r`\xb1q\xbf&@\xe3O/l{\x16\x16@\x13Lg\xf1\x11\x96\'@\xb9\xb1\x1d\xee*\xd2\'@\xe8n\xee\xa0\xc0\xd4&@\x12\xc1\x04e\x7f\xef\'@\x9d\x07\x82\xf2Q\xf3%@o\x1cZ\x12\x98\xfe%@\x9a\xc8a^\xb0\x8a(@\xc3\xa5\xa4\xf8\xbd\x06(@\xcc\xa41m;V(@Vu>Z\xee\x13(@\xb1M9))\xaf\'@N\xc1\xe3\xeb\x97\x11&@\x06f\xf0\x18gC(@\x17\xfd\x10\xe9\xb1v(@}\xfa\x082\x95}(@\x01\x1b\xd9V\xde\x03\x00@\x97-4g\xe3:(@) U\x9a\x01\x0e(@P\x1d\xcf\xde\x05_\x15@M\xc6|\xeaV\xf2\'@$\xb6\xd5\xca\x87\xbc\'@|2\xe5(c\xd4\'@#\x7f=\xe6Y\x8d\xf8?\x92\x00lJ\x83\x9a(@\xb6\x1b\xa6\xe4\x90\t(@Y\x19\x1a\xa66\xf0\'@~\x1e\n\xf8\xf8\xb0&@\xc7\xd1\xe0\x07c\xd9&@\xcb\xee\nt;\xe4\t@t\x0b\x11\xcaUy(@\x08\x05\x84F\xf1\t&@\x92\x00lJ\x83\x9a(@\x10(\xa5\x90\xce\x0e&@\xf9<w\xe7\x1bR&@\xe9\xe6\xef\xb5h\xd5(@\xa1L\xb5\xf86\xd3(@m\xb2\x84\r\xca\xdc\xf5?6\x8c\x81\tzN\'@\xbbU.a\x07\xc2&@\xbb\x9d$w\x90E&@\xe3L\xe8#\xb3Z(@\x9c\xc1\xc4n.f(@K\xb0\x878\xfe\xc6\'@\xc2d\xf6-\x82\x14\xe3?\xe2\'\xa2Al\x02\x1b@\x94U\xb29k\xb5&@\xad\x0bG\x87a\x97(@O\xab\x94\xae]b&@@\xd9w\xff\x9d\xd0&@\x88\x02\x8172\xd8(@2\xaa\xa4\xd7Yi\'@\x16\xa3\x8c\xa6\x8a\xbf%@>\xf5i\xca\xfeb%@L\\Q\xe6\x12\xa6\'@?\x08\x85V\x82\xef(@\xc8\xad\xab&\xc0\xa0(@\xc9Q\x03$\x1f\x95&@V\x1d0\xc7JG&@\x06\'\xb2Ph\x91(@\xd5hG\x89"\xcf\'@\xbd\r\xe60\xbf\xdd(@W\xc9\x92J$\xc6%@\x9a\x17\r\xd7[\x92(@\x08\xcfr\x87\x15^&@\xeb\x8a#7V\t\'@\x94\x9c\x03\xeda\xc1%@\xa4\xe58%HW(@\x14\x93\x14M\xb9\xfe(@\xcc\xea\xd2UP\x94\'@\xff\x11f\x16\xcb\xff\'@j\x1a\xc9\xc3\xad>(@\x12O\xd4\x11\xdb\xdb\'@/rl\x0c@\xcd\'@x\x04\xbe\xcc:\x9c\'@\xd5\xa1\x17\xa9!h\'@~\xf0-\x0f\x89k%@)\xfc\xe9?\x92\xc6%@N\xd4\xe0L\xa0R%@\x93\xc7\xe7\xb0\x83/&@?*\xe1F\xe3p\'@\xa1>\xe3\x18TA\'@\x02r\xa2Y<P(@\xaf\x81M\x14c\x06(@,\x88y7\xf7\xf5\xf0?\x83\x1d\x821\xffr\'@L?C\xb7\x9a\xbb\'@\x95\xef\xc1\xa5\x13\xfd\x00\xc0ht\x8e{\xa4\xda(@k\x15\xfa\xac\xcc]&@{j\xba\x90\xdb\x08(@\xd1N\xf6\xf2\xe7\xce(@\x83K\x91\xa6\xc6\xbf(@R+\x00\xe3:\xcf(@|\xe9,\xd24\xac\'@\x1e\x05\xc5\xd7\x17\x80\'@\xc3\xdc\x12\x81\xec\xa8&@\x9d\x8by:\x86\xe9(@\x92\xc6\xdcF^\xeb\'@\x1e\x05\xc5\xd7\x17\x80\'@F4\x9fJsu%@\x8dmM\xd6\xc4d(@\x8c\xe7\xdf\xdaf\xa1(@\xac\xab\xab\xa3\xc7\x80&@\xe6pO\xb7\xb5\xe4&@\x03\xbc\x80\x92\xcc\x82\'@^\x1e\xac?\xdf\x9e%@\xae\xae\x94\x0fw\x16\xec?\x8f\xa3\x06\xa4\xef\x1b&@\xf4\xba\xda\x8f\x10\x98\x14@\xc4\xee\xf0\xfbQ3\'@)\x91\xdf+\xfa\xa5&@rK`\x9a\xc1\xf1%@L\xe2\xc33)\xaa\x13\xc0\xd3$CKj6\'@8l\xedx\xb6\xb0\x13\xc0\x80p\xee\xee\xa1\x13&@\xfc/W\x8b\x0c\x92\xe7\xbf=H\xdeX\xcd\xb4(@\xc2\x88\x18\xc3\x03\xa4\xf6?\\\x11\xfc\xbb\xae\xa4\xf5?\x8c<K\x03\xc2\xce\'@{s[@\x04\x14\x16@F\xa65\xac\xf1!(@k\xce\xbcw\xd3Q\xf9?\xef\x96A\x88\x15\xfd%@\xd7\\M;\n\xc7&@\x8b\x829\xed\xad\xf4\xe7?S\xe2_\xb5\xa9u&@IA\x0e\x92]\x8f(@^\xe6\x1c\x14\xf7Q(@\xe2\x8f\x14*\x8c"\x1b@k)\r\xb2B\xdc\xca\xbfr.\x8c\xdc,\x80\'@O\xd1\xa1\x86[\xec&@\x03\xceM[\'^(@)0\x80\x91Y7\xf6?\nR\x186_\xa6%@B#\xcfW\xd1N\'@\xbe\xd3\xc0\xc7\\A\'@\x0f\xdc\xc4D\x01\x8a\'@N\xc8L\xf2tz\xf1\xbf\xed\xfe\x92\xf5Z^(@y\xd5\xe8i\xce\x10\'@7e>\x13\xd4\x85%@ `\xca\tj\x17\x1b@Qt\x84\x00\xd8,(@\xb8N\xfc\xfb\xf7M\xf9?$\x1aR\xbce\x1b(@)\x9a\xd8\x93\xe2 (@\x8d\x7f\xe35:\x06(@\xbc_\xaed\x7f\xb1\xda?Rx\x8f\x98\xd8\\&@G\x87\xb2s\xeb((@\xe7YH}\x80\x1e\xbc\xbf7s\x00\x96cV&@\x1d-\xd5 \xc7\x07(@\xf3\x98\xda\xd5\xa0\xb3\x04@\x10W\xa9k$}(@j\xf2r\xde`\x91(@\n\xff`a>`&@\x90\x1esx\x8fm\x07\xc0\xac4\xf3cA\xc9%@K\x1cj\xddc\xeb\'@\x86\xdbv\xb1\x00\r\x0b\xc0\xc6\tv\x9c\x05$\x05@\x13\xcc\xe7\xa90\xd4\x02@\x00\x80P\xfe\x82(&@\xb7\x8eM\t\x87\xce%@\xb2\x13\xa4N\xe0\\\x10@F\x94\xd5\xe0\xfa\x87(@oz\xbb\xba\xd4\xca%@u\xcb\x93\x1f@V\x07\xc0\xe9\x15\xe3<\x01\xbe%@+*\xd4<\x90\xbe\xfe?\xed\xcb\xbend\x0f(@\x1d\xf2I\xa7\x98\x9c%@,:\xb9\xba\xb3\xd1&@\'t\xda\xe2\xa3\xe0\x08@\x1d\xae4\xa8\xa5\xb6\xf4?\x18\xac\x83\x12\xaa\x9f(@\x80\xecApz{(@~\xff\xf5\x1a|\xbf\xff?#~\x0f\xa2Qk\'@\x87q\xcc{6.(@\xe6:\xaf1\xf8;(@\xbd\x85\x9b#H|(@J\xee\xa6\xd4\x93\xd8&@\x7f\x92\x14p8_&@\x1d<\xaeE\xabE\xf3?\xa0\xe9\'\x90X\xf2\xe4?x\x8er}\xb1\xbf&@%Jnv&\xc1%@r(\x05\xd3W-\xff?\xe7I\xd2\x96\xe2e(@a\xdfF\x02Ze&@\xbfY\xa2C\xc7{\'@CX\x96\xa1\x1d\xc6\'@\x97p=\x1a\\1(@\x00O\xff~\xf4n(@\x13\xa6d\xb9\xe2\xcf\'@Q\xdb1\xde\xea\xc0&@\x83V\x1e\xc6\xfc\xdb\x12@\xe2\x93\x1dtfg&@\xf5\x1e\xbc$-\x07\'@U\x10\x83\x0e\xed\xb6\'@\x89_\x05\x01\xab\xce\'@\xcbj\xe4\x16\xfcT(@Nra8Y\t\xcd?u\x13CAo\xba\'@5\x8c\x0b\x11A\\\xca\xbf\xbc\xf9o\x95\xee\xc4&@u{W\xea7\x9f%@\x14\xb8\xa3i\xcf[&@\xc5\xc8\xa7o\x99\x06\'@V\xe7/\xea\xb5\xa9\'@\xcc\xad\xd4\xeehb(@^YAi\x9a\x9a&@\xa7\xd2\xe1\x14t\xe5&@HN\x80q\x01\x84\'@\x8ay\xe7\xa2Q^\'@\xa2\x89\xdb\xd8\x1c\x13\x02\xc0\xf1w+\xe4\x94\xd8\xf5?,\xc8\x0b\x7f\xbe\xe8\'@\xf1\xd1\x93dc\'\xf6?\xfb\xba\x99\xc0\xbf\xe0\xf2\xbf\x80\xceF\t\x90_&@\xe3\xb5`\xcc\x9c\xb9%@U\x9c\x16\xec\x1bP\x04@/\x82\x01\xd3\xe7\xd9(@\xd4[\xf8@\x85\xaf&@\x82\x7f\r\x90K\xb6\xfe?\xee\x8a\xe3\xdf]\x1d&@c\xe0\x81\x80\xcc\xc5%@\xe9\xac\xaal\xde\xc6&@\xe6jY\x84\xael%@K\xc2\x18\x83*\xdf%@\xe1\xfb\xd7\xf6\xb9\x18\'@\xb7\xd9;\xaa\xc3n\'@\xa8\xe4\xb1\xb5%\x0b(@\x9c\xf6\x06%-j%@\xf4\x95|\x01R\xbf&@\xe6\t~\n\x14\xce\'@\x12O\xd4\x11\xdb\xdb\'@u{W\xea7\x9f%@i\x05\xab=J\xa6\'@o\xbb\x8b\xbe\xf9\xe8\x07\xc0\xcf\xcb\xf5@\x1d\xed&@\xfc-by\x07\xaa%@m\xee\xda\xbe\xdb]&@lM\x00\xeb\x86\x96\'@$h\xf5\xa9@G\'@\xc1\xe5G.Mi\'@a5y\xdcg\xdc\'@N\xbf\x9b\xbbsz\'@\x93\x81\xaf\xf4\xabM\'@\x96\xac!RV3\'@\xc5\xf8\xc8\t\xa0\x0e\x08@\xe5\xc1\x98\xb4Q\x87\x07@\xd6\xa1 \xef\x99~(@\x8es1PU\x96%@B\xfdN\xf5\x91j\'@\x85\x16\t\x11\xa0J\'@N\x88\xbcm\xdcw\'@"\xf2\xca\xeb\xf1)\'@\xfc.P\xe5\xa0>\'@\xc7$t\xf92\xc3%@\x1bB\xba\xdd\rK&@\xd1\xd4\xaf\xd2[\x0f\'@\xab\x0b\xa2\xb9b&\'@\xd12\x8d\xe1\xeb?\'@\xe8\xf7\xc9\x0e]j%@R\x8f\x8c\xb8\x86\x88%@\xfd-\xe8\xb6^\xa2%@[$&\xb2\xef&\'@\xb8\xfb,\x14\x037\xd9\xbf\x8d\xb5nf\x11F\'@\xab\x87Ia\xc0\xcd\x1a@m#U9C\x94&@Y\xa9\xd6\x04\x93\xb0&@\x0c\xa7\xff\x0c\x8f\x8e\'@-\xb9\x00eG\x8d&@q\xb1\xe3\xf8\x14_\'@-\xa3)\x9f=\x00\'@\xee#\x83\xa9\x92\xa6\'@gq\xbc\xcc\x97 \x1b@TP\x94\xa7\xdc\xb2&@\x17\x12\xbd\xf5\xe6\xa4&@Ip\xda\xb1\x04b%@@\x14\x19\x91\x02\x82(@\xd9k56\x93k\'@\xad}[\xbdg}\'@\x06\\\xcc\xf0=Y&@\xbc1\x9ap\xb5\x08(@\x1b\xa2\xd1\x001\x97(@\x0eB\xd6\xdf\x08l&@C\xb2\xae!N\x86\'@\xfd\x1eG`\x86\xa9%@&\x80\xab0\x8d\x88&@\xdd\xaaZ!Fb&@nl\x83>\xad\x81%@\x87\xbb\x9eo\x92_&@\x80"\x11v\xef\x11\x19@~\x9c\x10\x02.\xb6&@\xce\xb7\xc5\x95\xc4\x92\'@\x1e\x87\xe0\xc6\xda\xc1\'@n%\xb9\x80\xa0\xa7\'@\xac\x90\xccZ`\xbc&@#\'q\xd1\t\xe0%@i\xf8\xbf\xf1"\xc8%@Np\xebq~\x88&@\x98}\x1f|\x94z&@AiW\xfdS\xd5%@\xc9\x82\x19\xd8\xa8\xa9%@4h\x04\x8a\x10\xb3\'@)\xc0\'\nTd&@paE\xa3w\xcf&@\x98}\x1f|\x94z&@8-\'\xd0\x15\xa7\'@\xa5\xe3\xdd\xad\t\x86&@\xf4\xa3\xdc1Q\xc3\'@~\xa48i \xe0%@\x8b\x9f\x17\x139\xbe%@\x1f\xdb\x14\xc4O\xed%@\x1c\xb4\x13a\xe9\x83&@\xcf0\xa6\xffZ\xb9\'@\x13\xf7\x02}\xa1\x95&@^\x8d\xf47\xadT&@B\xd2\xcd\x95\xca\xa7\'@\xb2\xab\x1e9\x02\x9f&@5<\xcf+\xdc\xd6%@R\x96\xb6\xc1\xe3p%@?\x93/\x85\x0co&@Q\xa1\x03\xf6\x8c\xc5&@2\xb6\xc72\xd5\xab\'@-\x92\x18\x82\x91Z\'@e\x11(5\x04\xc1&@;\x14\xea\xe9\xa9>\'@\x98]\xa8\x07]\xe3%@\xf8h\x1c\x03\xa3\xbf\'@\xc0\xf3\xf4\xe6\x10\xa8%@x\x81\x98\x8c\x17h&@\xa5\x85\x8f\x8f\nK&@w~\xc7\xa67\xc1&@\xaf\x1fF\r\x0e\xcc\'@\xf7\xd6\xbf\xb9M\xb1%@\xc2\xf4\xce\xc7G\xe2&@*]\x8aD|\xf0&@\x06\x138+4\xb4&@B\xb3,\nP\x9d%@\x03I\x1b\xa6>S\'@\xc0\xcb\\,\xaa\xbb&@\xacE\x96\xf8\x1e\xc4\'@\xc4\x8c\x98\xd2N\xc4&@\xd3\x14\xd9\x1f\xf2\x87&@\x8d"\xbdlV~\'@\x02\x02>\x02\x06\xef&@0\xcc\xb8q\xa0\x1e\'@B\x89\r\xfb\xb5G\x8b\xbft\xfa\xc7\xdeX\xc4\'@tIxO\xc0\x8a\'@\xc0X\xf6\xe65\xb2&@ik\x8e\xf4z\xf1\'@\x92\xe0\xd9U\x8a\xd3\'@H)5\x7f\x07\xd0&@*\x8a\xb92\x1b\x9f&@d\x97i\x08\xa5\xba\'@1g>h0\xd0\'@\xaeY\xc3/\x1e\x82\'@\x92\xaf\'8\xaf\x9d&@|\x98\x19N\xd6\xeb&@\xfeh\xc2\x9e\x1a\xbb\'@MPL\x8d\xe8\xf4\'@\x18\x7f\x03\xd2\xb4\xf8\x15@\xe4\x03\x82\x11^\x84&@\xf69\x1d\xe74\xad&@\x0b\x1d\x9e\xb5y\x90&@|\x86=\xd3\x13\xd0\'@\xd6$Y{4\xb3\'@$\xab\xa9\xb1i\xd3\x15@%\x07d,\xfa\xff&@\xb38tQ\xcf\xe2\'@n\xf0nKn\xb5&@a\xc2\x90\xc4\x9e\x9a\'@%\xbf\x07\x80\xc72\'@\xbe\xe5h\xbe`;\'@\xfc\xf3\x1cDf\xca\'@D\x7f\xc6\x94v\xe5\'@\xad\xf3C\xd8\xc9\xab\'@TA{\x88\xc4\xb5%@\xfa@\xe4y\xe4\x08(@&s\xca\xe8E\xc1\'@\xfd|\xbep\xae\xa3\'@:\x11+@m\xd4%@\x98\x1f\xc7\xc8\xc9\xcb&@\xb4\xf3\xb5=\xbe\xff\'@\xea\xbe\xe9g;\x06\'@\xc7z\xc7\xc7\x94\x10\'@\xe5z\xba\x0f\x96\xc7&@\xb0:p\x94\xa2\x13\'@tq&x\xa4\xd3\'@\xb9\xe1?\x1e\xbe\xc6\'@\xf7\x1b\xce/\x93f\'@\xde\xbc\x10$yZ\'@uE\x85,\xdam\xc5\xbf\x94\x9f2\x96*0\'@\xd3\x07I\x9b(p\'@\x1a\xd1\xe4\xcb\x81\x1c&@\x19%xL\x8a\xeb\'@\xb0\xed\xe3\xe7\xf0\xdf&@\xb4\xe8\x06&\xd8x(@\xcc|7\xc9P\x99(@\xd1\xf75i\x80\xf0%@xL\xe9\xcaP\xbc\'@|\x88\xaafq\xa9\xe1\xbf\xca!.\xb6\xc4\xb8\'@T\x1f\'\x83|\r\'@\xbb\xe6>\x9e\x8c\xbe\'@#)\x80\xf4\xb8\xc8%@\xabI\xa6\xe7\xb6\x02\'@\xd7\xf7\xc0~\xa2\xe5\'@\x93\xc2(\xcc\x83\xb0&@e\xcel\xb47\xec\'@\xd0JN&\x90\x01(@\x1f\xfb"\x02\xa1\x0c(@,\t\xe4\xccM\xde\'@\x86\xd9\xc0\x98\xaf\xb4\'@\xd6DF\xba\xd8\x17(@_\xc2 \xaf11&@\xf7h\xd2I\x1a\xca\'@\xd6\x96\x10\x99+\xf1\'@4\x9b)5\xab\x94\'@n\x1d\xdc\xccH,\'@\x91\x0e\xc3\tJ\xaa&@\x17\xfc\x08fV\xd3\'@G\xe4\xc1\xe8\x8c=(@\xa6\x11`w\x0f\xe9\'@x\xc2\xd9\xb7\x02\xc4\'@n\x1d\xdc\xccH,\'@\xa6\xc0\x92\x14\xee\xf7\'@\xdc\xbe\xe0\xd0\xa4\xd6\'@R\'e\x04\t\'\'@\x84\x05\x80\xeeF-\x13@\xd4\xeb\x000\xc8\x81\'@\xdb\x01|\xf5B\xbb%@8\x0e\t\xf0\xdb\x8e\'@\x93\x16p\x95\xdc\x17(@sx\xb8\xaf\xa0\xdd\'@\xe20\x97\xb5W\xfa\'@x\xc4\xf4o\xa6\xc7%@\x95\x8f[Z\xba\xe1%@O\xfc\xbb\x183\xb0&@>\x82\xb5\xdc\t\x1b(@\xb8\x1aS}\xd3\xa9&@\x13Z\x1d\xd40\x0f(@\xb9\x8f\xb5.\x8c\xb2\'@\xa1\x857\xb6X\xa5&@\xfc@:\x0cf&\'@/\xf1\xcf\x13\x9e\x98&@\xe6\xa4\xa9T\xdb-(@\tP\x99d\x8d\x88\'@*\xc2\xe6\xed\x1f\x0c\'@\xfb7`\xd5\x8c\xe4&@\xe0R\x16\xa1\xfb\xa5&@\xa2\xcf\xe31\xe5\xca%@2\x7f\x95\xa7\xa9\xd3\'@%l\x060#\x9c\'@\xf3e\xa7\x17\xf4\xb0\'@\x8d\x85\xb70\xcd\x1f(@\xba\xd1Y\x84uS(@\xf9\x9e}\x13$\x9f\'@\xcf\xd4\x91\x13\xdd\xae&@\xc86b"\xc6\xbb\'@\x07+p\n\x13\xf6\'@c\x14c<(\x9a\x1a@E`?\xf1$\x01(@\xba\xd1Y\x84uS(@\xcf\xbb\xe5\x96Y\xe6&@\x95U\xef\x81l\xd3\'@\xdfgA\x13\xc4\x10\x1b@\xf8\x0b\x13\xb9\xc4\xbe\'@\xdfgA\x13\xc4\x10\x1b@\xafi\xcaj\x86\xb8&@@\xa8K\xd1\x81\x89%@I\x1b\x1e\x05\'\x8e\x08@F\x94\xc3\x82\xe7\xfc\x00@\xa7\xc1\xa8\xab\x88W\xe0?A\x01\xc0\x1b\xbcf\x04@\xbc92\x1b1\xd8\t@\xca\xbcO\xda7\xc3&@\xee:\xa4\x0e\x94-\xfb?\x01-\xd3\xaaYQ\xf7\xbf+a\x87\xd3\x050\x06@?\x0cF\x90B\x19\xfb?\xf9\x191oz\xbb\'@F]\xd6\xcaw\x1d&@I9\xec\xeb\xecR\xf9?n\xab\xb4\xd6\xdb7\'@\xccD\x14\xd7]\x1a\x05@\xd3?i\xe30\xd0\'@\x8b\xc4\x1cg\x07\x96\'@\xba{\xc7\x0e\x99m\x04@\xc11\xeb\x95\xf5Z%@ro\xf5\x15\xd7E&@\xf8B\xc2M\xbfh\xfa?\xc2\xbf\x91\xf8\xa2@\'@7\xa1z\xd9\x87\xcf\'@\xfb\x00>\xd2 \x91\xf7? Xo4_\xf4\'@_\x93\xe6\xcf2\xc9\'@\x13@%l\xe9\x10(@0 \xffF\x0c\xa2\x01\xc0\xd6\xac!\xab7\xfd\'@\x91\xd4\xce\x8c\xa4\xe5\xf4?m\x95A\x873\xcc\'@9\x82\x02\x13\x16\xdc\'@\xe0\x8b=a2\xe7\'@?\xee\x9cS$\xae\x0b\xc0\x94\xc7\xd2M\r\x80\'@\xbb\xe6>\x9e\x8c\xbe\'@\xfe\x9d\xedn\xf5y\x0e\xc0\x1b1\xcf\xb0\xf6\x07(@\x00!\xbc\xe6\xf1>&@\x84\x16y\xd3\xd4\x18\x16@\x876\x8b\xfcB\xf0\x06\xc0\x1e)\x0b}\x84\xf7\xf4?|U\x90\xc5+\xfb\x05@\xcf\x1f+\xf7T\xf6\x03\xc0$r\xfb\x16\x8fD\x05@\x81\xbf\xd5i\xb6m\'@\xb9\x05\x8e\xf0c]&@\xd0M\xca\\H\xaa(@*\xa6\x1c\xfc\x84\xc8&@PR\x82\x1cf\xbf%@\xc4\xdd\xcf[E\x07(@\x8c\xff\x16\xca\xf6\x92(@OF\xa497\x91%@\xae\xe4\xadm/\xb7%@\x85@\x9fE\x99)&@\xb2`5\x8b\x05\x8a(@6=-\x8a\xdd\xf7&@\xb5\xf5_\xe4\xf5\xb3z?x;Zr5\xc6%@\x9b\xe3)\xfdq\x89\xf1\xbfFA\xcd\xa0#3\xff?\x80hg*\xbe\xc5%@\xfdT3\xc5^\xdf&@i\x08[\x97\xd1\xe1\'@\xbd\xa3q\x99\x13\xd6\x04@\xd6\xcb\xd0\'`F(@\r\x15,s\xd5\x83\xf5?\x19o&<\x86\xf0\x05@\x01\x82t\x1fX\x11(@\x81\xd3F\xb2@A\'@/7\xcd\xa3\xb4\xee\x03@\xd3\xfe\x97Do|&@\x8fJ\xc4\xa2\xe7\xd1&@\xce?\x05\xd9L;\xf9?\xf4\\\x0f}[o&@?\xf5|\\\xe2x(@\xb6\t\xc0Qp\xfe\x11@\xd5[\xccL\xae,(@\x1f{\xb8g\xff]\x03@\x98\xbe\xa2R\x9c\x18\x05@\x16\xca\x10\xf6d\x1a\xf6?\x01\xe5>\xcaa]&@N\x15\x97\x16\xa0\x91\xca\xbf\x1d\x84\xcf\xa0%\xd9\'@<\x99\x83\xaa/z\'@\x01\xd1\x192\xaac(@H\xb4IN\x81l&@"c\xb2J\xf4J\'@\x97\x9a\x12\x11R\xdf(@\xff\xb4\x98\xa3!`\x06@\x04C\xfa\xb4\x14{\'@\x99\x82W\xf7\xea\xc5\'@\x08\xc4\x9a\xf8\x82/(@\x98\xd8d\xb3\x81o(@\xf7(\x01\xdc\x88\xcf\'@, \x8e\xd2\xef\x02&@\xea\xe0\x07[\xe8\xb1\'@\x0f\x08m\xe2`\x07\'@\x1e\xe1\xe1\xc4\x07\xb1\xf6?\xbc;\t\xb9&e&@\xfcg\x97\xa3\'\xcd\'@B\x7f$m\x81\x05\n@d\xa2f>\x1f@\'@z\x0b\x95\xc2\xa9\xbd%@\x0cw\xc9ZH\xba\'@\x14\xa2\xd83X\x9a(@\'\x98\x00\xda\x11\xcc(@\xf3\x16c\xee\xc1\xb8\xf8?\xa5\xb8\x08\x16C\xbd%@7V=7\xe0(\xf7?\x19j\xd3\x12\x83\xa9\'@(\xf2AF.\\(@\x99j\x9cT\x8e\xa9(@\xe7\xd1\xc3\xde\xbaq%@f\xab\x0e\xc9\x97Q(@B"\x83%h\xe3&@$\x80\x99\xe9\x1f\xb3\'@\x82\xef\xf0\x03$\xe9\'@\xa1\x1a\xe8\xe2PL\xf5?4\xdaH=\xe3k\'@\x82H\x94m\xbf\xee\'@\x9e\xd0U-\xc4\xf0\x06@\xa8\xcfB\xd5\x9bC(@\xc33/d\xdf\xcd(@\nL\xee\xfb%b&@\xee\xddy\xa9Y\xe0%@\xa8}\x19\x0b\xd3\xb3\xfc\xbf\x83\x9a\x90\x0es\x18\t@\x970BW=s%@j\xa0\xa0\xd7B\xbe(@\x8e\xd4\x90\xb08\xc8(@\xb0f#{\xbd[&@X\xd1\xa7\xad\xb0\xab&@\x8aq|7\x167(@\xbe\xf0(y{o%@\xd2\x12\xf6\x0bF{%@\xf1x\xa8\xb2\x16\x1d&@\xbb\xb7G\x83\xdb\xa0\'@\xdf\x1f\xcd6\xeb\xf0\x12@&\x04m\xe4\xc2\xb2%@V\xf2\n\x83\x8a1&@\xe2\x06\xbb 5g%@e}\xc8Mz\xaa\'@\xa9=\xc3]8\xa5%@a`\xca}\xb7\xfc%@\x80p\xee\xee\xa1\x13&@\x9dw\xcc\xf4\x94\xbc&@\xee\xf7\xe3#\xd4\xce\'@4\x9b2\xe3,^%@\xab\xbf\x14e\x02$&@!\x84a\xddB\xff\'@\x8dQ\xde\xf7\\\xb3%@\xdb\xf7\x88}\x02\xa8%@O\x94\xee\xe5\xb0\t(@N\xc4\x1d\xb5\x9d\x03&@\x1f\xb1^[GY&@\x9e~M\xcdg\xd9\'@\'\xb4\xb4m1h\'@\xa1\xb3gZ\x9a\xa6\'@\xcf\xe6g{*\x91(@H^D\xe25~(@Sts\x97^u(@\xfe\xd2m\xb8\x08\x94\'@\xf9S(\xb0\x85\xa1%@\x82\x0c-\xc7\xc6t%@\rrO\xb0\x02\xa3\'@\xfa\x96\xf9\xb2|\x08&@\xa6>\x8c\x17\x89\xfe&@\xf9\x17\x7f\x8du%\'@\xc51\x9e\xce\x90\x86%@*\xd8\xcb\xd0Si\'@n96\x16T\x81(@a\xb2\xa1\xb4\x12@\'@\xdbst\x1f\xdc\x8e\'@\xfe\xc0\xa6C8F\'@\x85D&\xfd\xca]&@\xc8\xc9>\x87\x83\xf5&@\xa6>\x8c\x17\x89\xfe&@\x0f\xccSUk\x97(@\x9d\xb2\xfa\xa7 \x03\'@\x9d_\xa1\x90\xc0\x89%@\xb5\x8c\x0c\xa7.\x9a&@l\x1eY@\x92\xb6&@\x03\xbas\xfe\x029\'@\x03\xbas\xfe\x029\'@vm\x0b\x8b\xf8\xd6\x1a@\xa5@{n\x17\x16\'@^\'\x019M*\'@\xa0\x94M\xe3\xb3b\'@4X,\xfd\xcc\x1a\'@\xea\xc2s\xd2\xf1\xe0\x02\xc0\x1c\xebt\xf0\x8e\xb3&@\xfc\xcb\xd0\xc9\x83p%@[\x04\xe0\xd99\xbf&@\x9c\xf5p\xd4\xea\x10\x0b\xc0t\xcf\xa0\x88}t\'@\x02v\xbce\xfe\x81\'@\r\xf8\xcd\xcepH&@\x0eY\x00\xb3\xe6\x8a\'@\xf9\xb5\xc5I\xd4\x1e\'@e!\x8a<\x1c,\'@\xf4\xff#\xf5F\\\'@\x8eIbGd\x93\'@c\xec\x03&\xc7\xeb&@s\xfc\xec)\x9e\xfb\'@j\xe6\xe7b\xc6m\xe3\xbf\\ql2\xc8+\'@\xc89\xaex\xf1\x8c\'@N\xcdc\x8e\x117\x01@\xd9Jp\x01{\xbe&@\xd8\xfa\x8fqDw\'@e\xd5\xa5\xdf\xff\x87%@R3\x91\x0c\xeaH\'@e\xd5\x15\xe4z\x05&@\xcf\x15\xee\x9b\xd0\x97(@t`\x06\x8a32\'@\x19a\x8c\xa0&\x17\x1b@nn3jy\x9d\x1a@\xb6R\xec\xeb\xca\xa4&@\xe0\xd5/e\xec\xb0&@\xa6\xdc*U\xf8C\x05\xc0/\xf8\xc2\xd5\xda\xf6\'@#b\x80\xc0\xae\xb4&@\x91e\xce\xf7J\xd3\'@\xf7\xbb\xec\x05\x84\xea\'@\xb3o\xea~\x0b\xc9%@\\\xd3\nu\'\xbe%@\x14\x83%\xe4\xd7\x98\'@\x0b\xa7j\x1e\x02\xab&@\xf1\xf5\xe5\xb6?\xad&@\xf0\x82\xae[8\x14&@\xedB\xf1\xe5.\x91\'@\x1be\xb6\xc2\xa2y\'@\xe2\x15/\xc3/l\'@N\xcew\xdc*\xb0&@\xd9l\x97\xedh\xb9\'@\x864p\x86^\x9a\'@\x0e`P\x8c\x82\xee\'@l\xb4\x1a\r\xe5\xc9&@\x99Y\x9a\xf1\x84\xdb\'@\x82I&\xef\x19\x93&@\xb01\xe3\xf64b&@A\x97r\x0b\xda\x9b\'@]Z\xec\x01\x19\x83\'@\xb417ON\xd4&@_b\xcc\xcb<\xb7&@\x07^\xea\xb0c\xe3&@@\\\xd1\xdb\xf6\x08\'@\x83dx"i\x8a\'@\xb7 8\xc8\x1d\x86&@[l@0]\xa8%@P\xb6\xa2Y\x86\x82%@\xf1\x1e\xb3u\x16\xb8&@\xcfivu;,(@\x8f\x8e\x86y}D(@\xbf]\x85.\xd6\x90\'@\x94\x18\x03\xa5s\x10\'@\x864\x1d\xb0\xdf\x1f(@\x03\x87\x81\xe5\n\xbe\'@!\xd9\xe2k\xf5\x13\'@\xaf\xe0\xe0\xa8\xa0\x94&@\xd4\xd3\xe0\xb1\x81\xa6\'@8\x8b\xbb\xdbj\xe2&@u\x81\xafN\x08\xb9&@PDq\xd1C\xdd%@Yd2\x92\x14\x9e%@K\xea\x11\xa5\xe6\xa3&@\x0bX\xb0q\xfa\x18(@l\xb1m\xb5yw\'@0\xa4\x94\x8e|\xb6&@2\xc4,\x0f3\xe7&@\xcal\xf4\xe7\x07\xd5&@;\xb1\xf3\x16%\x88&@\x81\xb5/\xe2\x0c\xa8%@\x86\xf9*\xf9\xda\x9c\x0c\xc0\xf1e\x10{\x8f\x93\'@\xacD\xe8\x0fsw&@Qh\xc0\x12=\xc7%@CP\xd8$\xa6\xde%@U;\xf1:;\xb4\'@\xde\xb4f\x8e\xb1\x1b\'@?\xe6<\xadlc&@\xd4.\x96\xc5R \'@\xc0"\x14\xd8w\xcd&@\xdb-\xc9\xad\x19\x8b\x06@\x8cX\xda5.\xc7%@|\x98\xbd\xe4\x96\xf9\'@~\x9f\xea\xd7\xe5\xe1&@\x89{6\xd7 \xff&@!\xde\xa6\xc4\x17y&@\xd0@b\xaf}V&@\x18\xcd\xedVp\xdf%@\xac\xef9\xbc\xc0\x8d\'@\r\x02\x06\xdaZ\x16(@\xdd l\x99\x0f\xb7%@\x01\xf8o\x1f\x8fG&@x\xe8\x8e\x94\x00\xa5\'@\xea%j\xe86\xd0\'@\x8bh\xbb,\x06\xec\'@\xea%\x03T)\x80&@#\x99\xa5\xef\xd5\xd2\xd3\xbf\x0e\xde66n|\xf6?\t\xe8\xbe\x1e[\xb9\'@\xb7%\xce\xa0l\x95&@\xe3\x00\x9e7\xbc\xb5&@\xd6\x0fp\xa7\x1a\xba\xef?\n\x93.\n\xd8\t\x07@\x84eo\xa0\x8f\xf8\x02@\xb4\x81C\xc8G&\'@\x02\x1a\xca \xf1\xba\'@\xfc\xcd\xbf\xf5\xa2\xa7\'@dC[W\x1f\xd5%@\x8f\xd2\xdc@\x9e\xf3\'@\x0c~\xd1\x83\x8dl&@H\xc1o\xeb\xa5g\x1b\xc0\x82\xf97\x91u\xf5&@\x1d\xbe?\x96=\xe7\'@\x8b\x8e\xf6\x0e\xa2\x9a%@\x1e\xc4U\x96\xbb\xed\x00@<<\x03\x1dF\xab\'@\xa1\xe4\x0c\xdd\xdc\xe0&@^\xcf3\xec\x12\xc9%@\xd5"O\xf1\xac\xc3&@\xfb\xdb\x82R\xb9F&@V\x9e\xf6L"\x97\'@\xd0\x82\n =\xc0\'@\xa1\xe4\x0c\xdd\xdc\xe0&@\xfdW\xc5\x07\x95\xd5%@\xa9R=\xc8*\xf2\'@\x0b\xe3\x02(\x13\xae\x12@E\x85\xfa\x18?H\x03@>\xe8\xcf\xa7\x18\x97\xe3?a\xfd\xc50\xd4\xc1\'@\x1d\xc4\x06~\xc6r&@\x87\x1eWU\xc8h&@\x84\xe3U*\x1fb&@\xfbz\xca\\\xc8\x1a\'@\x91I\xe4\xdb\xf2\xc9\'@\xe9\xe5Pma\x9c%@)(\xa2|\xa9\xf7\xf4?h\xce\xecU\xfb1\x03@b\xda\xef\xcbt\xc5\'@?\x86\xe7\x153\xdf%@\x01\\USb\xfb&@9F\xec\xa22\xd8\'@\x08\xb1\xfd\xa6\x93\xb3\'@9\x13\xe0\x12\xa5R(@\x0f\xae\x0c8\x94\xe1&@\xf0\x19m\x15\x8f\xc1%@M\x9c\x1c\xfb\x13\x9c%@9F\xec\xa22\xd8\'@\xb2a\x05\x07\x87\x17(@\x92"m\x03\x04\\\xe0?\x1a\x8e\xc0\xcc\xaa\x01\'@_vMQJO\'@\xeb\xb2 \xcc\xe5\xb2\x14@\x8f\x0f37\xfb\xb1\x12@\xb3Gz\x85\xa5\xc2\'@\x16\xec\xd7\t\xbb\xea\'@\xc4\xa6\xcd;\xf2\x87&@\x9d;\xbb\xea6\xc5%@\xdeN\xff\xadh\xee&@\t\x99>Av\x11&@\x9f\xbc\xf2(O|\'@\xdf\x84\xbf\x1c<h\'@\xce7T\xc4\x1e\xa8\'@\x0fq\xder\xa1\t&@\xd5\xb7\x97}\xb4x\xe2?\xdc\x95\xaf\x98\xce\xbb\'@\xac\xd1\xf4w\x98}\x08@\xda\x92\xf1\xf3\xfd\x89\'@\x97\xb5u\x13D\xcb\'@\xf7\x83\x86\xc4\r\xe8\'@\xed\x1e\xedP\xad\xca&@\xb5\xde05\xbdm\'@\xd7\x85\xd9]\xfa\x8c%@\xa23p\xc2E\x06\x13@\xa3L\xb7\x82\x97\xd0\'@\xb26\x99\xfd0\xc3\'@\x91\x98w\xf2v/\'@\x8e\xe8\x9cj2\xcc\'@\x19\xbb\xec\xd89\x9c\'@\x1f5\x06H\x8f\xbb\'@}\x18m\x154\xd0\xf4?i\x83\x89.xY\'@U\x92\x05\x1a4\xa3\'@~j\x13U:\x9c&@o \xfc\x83E\xb7&@"\x16\x12h\xc3\x81\'@\x0c\x05\x1a\xe6$\x08\'@\x0chT\xf2T\xd2\'@6\x1d\x9c0\xa5E\xf9?\xb6\xdb.\x85k\xb5\'@c\x05\x94\x9dI\x99&@\xfe\xdc\xa6\xd5\x85\xc9\'@sO\xe1\x98T\xd2\'@\x9f\x86,L\x97\xfb\'@#\x11Q)\xca\x91&@\xb7\xde\x16zIl\xee?\xec\x1a\xb2\x91\x0e\xc7\xdf?\x8dR\xb2\xa1\xad\xc1\xe2\xbf\'L\xfe\xf2\x93\xc2\'@\x90\x1a\xd5m\xf8\xca\'@\x9f\x17\rM4\xa8&@\xa1W\xd9\x8b\x19\xbb\xf8\xbfo\xb1zg\xb12\'@n\xc8\xecw\xe8\x02\'@\x1e\xf7\x93\xcb\xd3\xc9&@\xe9.\x85\xbf\xea\xdc&@\xa8\xbd\x16\x0cn\xfe\'@D5\xc46,\x03(@\x15\x08~f\xbf\xeb\'@j\xd3\x8e\xc6@\xb6&@?\'h!\xdc\xa1\'@j\xcf\xe9\xeb\x07\xc2\'@\x15\xacqm8\xd3%@]\xb1Q\x1a\xdf\xd2\x17\xc0\x19\x1c\xcc\xb9u\xe7\'@(\x9d\x7f\xadm\xdd\'@\xd2\x9e\xae\xae\xbd\x9c\'@+\x96\x0e\x9f\xcbA\'@GN%\xa4o\xe3\'@\x9d>\x98\x95\xed2\'@\x10\x8e_\xa1p\x03\'@[\x9c9Z\x96\xab\'@\x84R\xb6\xbf/\xce\'@E\x988\xc9\xe2\xd0\xf4?\x81\xbf\xd5i\xb6m\'@\x9cs\xe4R2\xb5\x00@\xa5{\xe2?\x00\x11\x05@2J\x8a\x91\xab\x9e\x07@\xda\xff\xc2\n\xccm\x12@\r\x9b\x9c\xfe\xc5\xcb\xf9?M\xcb\xe8\xaf\xa9\x9b\x10@\xe8v\x8d\x9f\xc5:(@\x0b\xeb\x04\xde|\xab\x05@0\x98#\xc6\x0e\xe2&@u1\x16\xfa\x88S&@^\xc0\xba&i\xd3\'@\xe6\xb4\xce|\x05\xd0\x00@(\x9a\xb0\x8a^\xf2\x12\xc0\xa7\xbf\x04\xd6\x85\xe7&@bNR\xf4f\x14\xf8?\x8fL\xf3\x92ov\xff?1UK\x8b\xa9\xc9\'@\x12\xca\xea\xe0\x1f\xef\'@\x863\x08\xdca@(@\xde\xa5w\xf1"\x13(@\x0f\x88z5\xa8B(@\x8c\xe8!\xdd.t&@\xca\x1dX\xc6\xcd\xe3\'@\xa5\xe0TL\x18\xf5\x12@\xa9B\xbb\xa5\xd9\xd7&@\xc7\xfe\xe0q\xfb/(@:\xdf,\x0b\xe7\xdc\'@\x0e\x13\x97\xc9\x8e\xbc%@\x13\xa5\xe7\xf8\'\\&@ \x9e\xbe\xda\x8c_(@=\xc5\x98\xe8VV(@\x85\x92\xde\xeb\xd9k&@#\xa0\x92D\xd8z\'@\xfa\x9b\\\xa5\x05T(@\xa5r\xdb\x15\xeb\xc5\'@\xbb\xd9\x0b\xb8?2(@\xc6\'\xa0\xf9?\x85\xe2?x!\xddn\xb8E(@\x11\xf2\xb9"\r\x16&@\xf0K\xb8(C\xf4%@S\xf2Z\xb0\xc3/\xe9?\xbb\xd2\x0f9\xe1\xd4\'@\xb83U\xbbQp(@\xc2D\xd6\xf8`\x03\x08@\xa7H\x86\xfc;\xc7&@.\xaa\xba\xfd\xe2\xd2\'@Ui\x05\xfc\x9d\x9a(@\x83]\xc5:\x7fd&@>B\x86\xe5<\x06\'@\xc3+\xd7\xdc\x16\xa8\t@n\xf2\xf5\x1cr=\'@a\x1cY\xb7\xd8\xef\x03@\x1cA\xeb1\xca\xc6&@r\xce+$\xe2\x8b(@\x85\xce\x17\xe9\xe4\xa1%@h\xc9dlTa(@\xa5\x10U\xbe\xe4\xa8(@(\xe8\n\x99\x9d\xce&@\r\xbd\x8b\xf4\x1b{%@\x13\xd9\xa3\xd5\xf9\x82&@\x8a3t\xe3\xfc\x14&@u}M\xe8\xb9\x92\'@\xb6?\x1d\xa3\xbe\x18&@\xebP\xdd\xd9QX\'@\xc1s\x1a\xa2\xae\xb9\x1a@X\xa3\x95\x1a\xda\xe4%@\x82\xc5k\x19G\xde\'@^\x04\xebsl\x18\xe2\xbf4\x9bz\xca\xbb\x00&@\x03tb\x86\x8f\x7f&@H\xddH\x04\xd0\xad&@(-\xef3"\xd7\xfa\xbf\xc0]U\x00\x17\x19\x1b@6\xa6AU\xb8\x1f&@\xcaD\xe8\x0c\x03\xc1%@\xe6Qv&0q%@\xb0\x18C|fM&@W\xc4\xbdB\x1e\t&@\xdc\xd1\xdax\x98\xde\'@\x81\xafn\x81\x7f\xea\'@OSMK\x04\x13\x1b@\xd5\xc3\x1b\xf1z\xd9\x1a@h0=c\xc3h%@\\!\xb1\xf9g\xce\'@\xfal:\x05n\xa7%@\xf8)v"s\xa7\'@2\x81\xc1\x02\xa4\x97\'@\xb0"\xcc\x8e\xe6\x10\x08@\xfa\xa1\xfd\x0e\x1f\xc4&@2\x81\xc1\x02\xa4\x97\'@\x9f\x05\xa5(\x8f\xd8\'@\x9f%\x1cm\xd2\xc0%@\x8a\xff\xb3M\xa1\xa4\'@\xdf\x08\t\xe6\x03\x99%@\x9f%\x1cm\xd2\xc0%@*{.\x8d\x88a%@\xb2\x80\x97\n\x8a\xf9&@\x11xpmc\xef\n@\x16\xbb(\xb5\xd6\xd4%@9\x9f\xeel\x1b_&@\x95\x97\xc49b\x93&@\xde\x82\xfc\x16\xdd\xb9&@\xfd\xd3\x05\xb6\xb3\xf3&@\x05\x90MA?\x1f\'@$\xbe\xd1"\x80\x00(@\xc7\xd2Yb\xdf\xc0&@\x18\xe5\xf9\xd5\xef\x1e(@j/\xc8\xa0\x0b\x9c(@\xfb2]/}\xfe%@\x12\xeaX\x8d\x12\xb2&@\x99{\xcb\xe42\x00(@\xcb\xbbh\xc5\xb8\n(@J\x7f\x1c\xe3\xafv(@\xa6s\xa4\xb3\xdb\xea\'@\xe3^l\xf0\xcd\xf6\'@\xe4\xc1\x8fl\xc9P&@\xa0\xd2s\x95\x1f\xeb\'@7D\xdc\x04\xd3\x13(@("\xe4a\x15Q(@F\x0c\xfa\x87"\x13\xfc?\x8a\x93\xa9\xe9\xa2\xb2&@\x8f1\xe3\xbe$F\xfa?k\x0b\xcf\xbe\xc9K\x05@O\x10GG\x10\x18&@\xe2\xa5\x87(\x9c\x9a\'@w\x93{\x1ev\xb6\'@\xa2\x86r\xe7\xa6\xef\'@\xc1+\x9b\x06\xc4\xd8&@\xb4\xab\xa5\xec\n\xf4%@\x9e\x97\x19\xf6Z\x16(@}\xbc\x90\xb5\xd7\n\'@u\xa9S\xca\xe1\x8c\'@\xfb6\xa6\xc1\\\xa3&@\xc4\xb4E\xb33\xb3&@\x98\xe0_\x179\xe4&@2\xcc\xf9A%n\'@8-\xccF\x8b\xd8\'@\xaaI0\xdf\x1c@\xd6?\xb2\xa7\xc6\x04Y&\x17@\xa4\x10>\xbe?\xec\'@q\x9at$\xc1-(@M\xe2g\x88\x8e\x19\x12@1y\xb7\x05\xd5\x8e\x03@\xbd\xe3\xdam4s\'@\xa0e\x92e 5&@\t\xf0M\x91\x05\x97&@\xb1\x024\x1ev\xd2&@JJV\x92\xe3Y\'@<B\xe2u\x82\x15(@\x9a\xf8\n(\xdd\xa6&@d6\x91\xc9?\xe2\x01@\xc5\xed\xd5,\x9f\x95\x06@T\x0b\xfb\xed\xaf\xe1%@\x94\xdd\xa8U\xb7\xe3\x02\xc0\xa4\xe9\x95)\xd5\xf7\'@\xef\x0c2\x07\xeb\xee%@\xcc\x162\xe3\xcd\x8f\'@|gQG\xe3G&@\xa3\xd9\xdc\x08\xc7\xb9&@\x10\xde1\x05\xd8\xa0\'@\x9fN+\xff@\x93%@\xf9Z\xf7\xae\xae\xe4\'@\xe6_e\x0e\xa9\xf4\'@"\xb0#b\xfb\xa7&@&.\xfa\x88\xe6\xf4&@\x89\xe5\xc2\xcf\xff(\'@\xcc\x8c[V\xdaJ(@\xe6\x8cEJ\xcc\xca%@\x1b\x18\n\x01\xdcI&@\xe7%6\xa8j\xc4\'@\xb1\xb0\xfa\xaa\x80\xd4%@\xc4s\x84)KP&@\xa3\x99\xce\xdd\xd9\x7f&@\xcbba\x93Z\xf4\'@D\x02\x1d\xea\x9f\xa2\x10@\x81;\xff_n\xfc&@4\x7f\xe3q\x84\xcd\'@\x1dH-h= \'@\x93}\xcd\xcd\x8b\xb7\x14@\xdd\xef^\xf7\x0b\x08(@\xe8\xef\xf1\x95\xfb0\'@:q\xa0\x89\xf8\x03\'@\xc7dz\x15\xa0\x1a(@:\xa0\x87\xc9\xc1J\'@\xa2\xea1\xbe\xda\xcb&@Cd\x90\xbaM\xea\'@\x1aj\xafX\x80\x0f\'@\x99\x9d\x0c\xb4\xcb\x00\xfb?\xec\x0b\xe8W\xe9\x8b\x00@\xc0\xfc];\x81V\xff?\xd1\xe7\xe0\xfa\xca\x16&@\xb6;\xdd\xf8\x13\xb2&@#\xe9\xeal\xf6\xc5&@\xfb\xbf\xfeS\xbdm\'@\xe7\x0cX\x94\xf9|%@\xdd\x8f+1\x19\xfe\x06@\x0f\x9b\xffhG#\xfb?Dt\x1f<\xdb`\'@\xcfh\x7f\xdc=,\'@)\x01A\x04\x95\xb9&@\n;\xc6\xee\x05\x18\'@\x9a\x97\xfa_ \xe2\x05@3\xa8k6\x0eL\xf9?C#q7c5\x05@:\xef\xc4^\xc9P\x03@\xb4}\xf8\x0fW\xcd\'@67w%\x84K\'@\xed\xfbV\xfeU8\xf8?G\xc3\\\x94\xfe\xf9%@\xb9 \x7f\xe0\x0eI\'@0\x9a\xaf\xfbg\xfd\'@@2\x8a\x1b(+\'@\xf1\xdd\x10\x915\x04\xf7?\x8c\\\xd8?\x16\xd4\xf6?\xb9\xcfzd\xady\xf1\xbf\xad\xb5\xb3\'D\x08\'@\x89\x91T@g\x08\'@\x82\x00\xa8p\xc59\'@\xb2~\x14\xe8\x97\x8f\'@\xb6\xb2\xe7\xd8\x1f\xcb&@5\x02R\x83\x82\'\'@\xb5a!\xda1\xa3\'@~zFX_\xc2%@j\xa7\x96)\xe7\xf1\'@\x15I\xa4\xb1\x8d\x9f(@\xd1\x9e\\=\x81A\x12@\n<g\x9d\xfd\x07\'@\xf4\xf3\x8dz`=\'@\xeb\x89\xb6_Q\xb0\'@\x06E\xa3\x94^\xcc\'@\xd6\xfa\xd1V\x02\xfe\'@_\xe7\xa7\x88d\xc3\xf8?\x00\xd0\x82\xdf\xe7\'\'@\x14\xc9\x80\xcb\x98\xf1\'@\xa7s\xe6T\r\x9d\'@E\x10\x0b\xee\xa5\xda\'@\xf3\xbb\xb6\xc1#G\'@12Y\xde\xce\x88%@Q\x01o\x08V\xb7&@\xb7\xac\x8c:\x91H\xf5\xbf\xc1T\n"\xdf\x92\'@8\x86\x89\x0ff\xcb\'@(\x8b\x86\xed\x8a\xef\'@z\x07\xe2d\xf2\xab&@\x87B\x88\xcd\xab\x1d\'@0\xeb\x168\x0c\x91&@KT\xb7\xa3\xb7\xaa\'@\xa7b~\xa9:\xee%@j\xd9)xFe\'@h\xb2\xa2\x8f\xe4\xb1&@\x1c\xa4\xc0H\xa6\x89&@\xff\x8d\xa5\xa4\x87\x9b&@\x92\xe0\xf0\xb66\x97&@\x9e\xee\xd0\xe1}\x82\'@\x82\x9d\xaa\x06\xae\xd5\'@\xa6\xfb\xa9\x93\xb9\x80\xee\xbf\x00\xa6\x0bT"`\'@\x9b\xe0\x13\xa4?\xa2&@\xf1\x0f\xde\x80\'\xa5\'@\xd50\xd58\xe3}\'@\xbf\x12\xe54\x17\x9c&@>\xfc-\xc5\xd1\xbf\'@n\x06\xb6\r\x07!\'@_Q\x07\xdf\x9dl\'@\xf1\x0f\xde\x80\'\xa5\'@\xe1\xa8\xf1\xeb\x0b\xac\xfe?\xd5\xe9\x96\x1f\xc4\xdc&@Q~N\xecw\xd2\'@J\na\xb4\xb2t\'@\x87\x84\x07B\xcb\xb2&@\xea\x82\x13q\xc5`\xfd?\t\xa8\xe0\xf2\xce\x89\'@)\x1d\x8d\x8b\x9b\xaf&@EcP\x99-T\'@s\xb7\xcc\xb7\xf1\xa9\'@\x04\xcd3\xcb+\xd6\'@\xder\x0fn\x86\xaa\'@\xf4R)\x97^\xe1\x15@I\xb7<>\xba\xa6&@\xce\xbb\x1e\xa5\xb0\xe1%@\x0f\x93G\xd9>g&@\xf9\xa9\x18p\xc6\xb5&@p\xc8\x00\xbeg}\'@`\xd4\x86\xb47\x13\xe0?f\x9e\x88X7\x80&@\xcf\xb9\xd8H\xafM\xf9?\xc4\x17\xf88\xa8\xf0&@h\xdd)\xe2\xa5R\x04@f\x9e\x88X7\x80&@\xbb&\x9c\x95k\xff\xf4? \xfc\xf2c\xdfP\'@\x7f\xf5\x8b\xd2\xcf\x1b\xe2\xbf1UK\x8b\xa9\xc9\'@\xa9\x05\xfd\xcc\xac\xa8&@v\xbeL8\x1b\xce%@O\xde\xda\xea\x17=\x0c\xc0=\xe0\xa1\xea/\xcd%@\xce\x90\xfb\x9b\xb0\xe0\xe1?o\xbbj\xf4a\x9f%@\xad\xca\rhB\xb7%@\xd0\xa8d\x84\x91\x90\'@\xe7^\x88\x94\x00\xf7%@\xa6\xed\xa1\x87\x10D\'@\xdc\x0cT\xac\xdcn\'@\xaa\xd5T\xefb|\'@\xc3\x94=Q\x14\xd8%@\xa7\xe3\xfc\x14\xd2\xc1&@d\xed\n9\\\xe3&@\xc3/|s_\x84\'@\xcczm\x8a\xfc^\x04@\x1a.B_O\xac&@Wd(\xd4\x03\xe1%@g\xa7G\xdf}\x93\'@\x8a\x04\xf7\xf0\x04\x94&@\xc4\xb7\x18\xfc\xb4\xa9\'@>\xfa\xc8#V\xb4\'@\xa2\x82\xb5W\xa0F\x19\xc0\xc8#p+\xe3.\xe3\xbf\x1d\r\xf2\xc0QS&@\x8aI\xfa&\xa4\xc0&@\x97\xa4\xbf\x0cae&@]\xd7/-W\x83&@5((\x1e\x94S\x07\xc0\xe7\xde\xa9\xf4\x14\xb6&@A\x91n\x19s\x88&@};\xe3\x13\\\xaa%@\xd4;\x12\xf1\xd6y&@\xee;\x8a\xeb\x1e\xfd&@\\\xba\x1b\xd3\x966\'@z\xf7\xd7\x87\x89\xd0&@\xc4P1\xdb\xa5d\x07\xc0\xdc_\x18\xed\x17\xe8\x02@\xf1\xfb\xe3\xb3\x80i\x0c\xc0\xe6/\xb4\x80\x00}\x10@}\xd6d\x14\x0c\xa5%@\xbd\x9c"\xc5\xfa\x87%@\xbf%\xfezX\x10\'@\xca\xe6\x97$\xe1y\'@\x12\xa2\xdc\xb0\xd7c&@\xa5\x9e\xa8\xf3\xda\x1c\'@\xdc2Z\xd3\x13#\x05@\xa9\xc0\xdc\x11\xe2\xd1%@O\xc62b\xdew&@\xf9b\xbd\x18\x99\xd5&@1L\xecv\x9f\x81\'@\x81\x88q\xa5?\xb6\'@\x88\xbe\xb1\x01\xd0\xa9\'@\x0c\xe6L\xd7\x07\xbc&@\x7f0\x1f\xd4\xda\xe1%@\xfb9\xcb\x86\x7f\x9c%@_\xf6<POm\x16@\xad\xbf}\xca\xab\x9b\xdc\xbf\xc9\x1d\x03\n\xb1b\x17@\x03\xe4\xfeFOk\'@\xb5\xfb\x00\x83}\x11\x01@Y\xb8\xf4\x03\x1c\xdc\x02@\x86\xa8F\xfe\xf0\xb5(@c4h\xb3\xeb\xb0\x1c@]\xfdd\xe18f\xfa\xbf\xa4\xb9\tmTi\'@\xd4\x8f\x1f%N\x91\x17\xc0QrA\xb1UW\x05@\tk_\x94N\xac\xfb?v\xb7\xfcR\xc9\xe2&@\xc2\\\x02o7G\x16@"jb\x84\xcc{\x01@C\xb8\xfb\xb9c\xef\xff?X\xc9\t\x89\xb6\x9f\x03\xc0S\x9fv@K\xdd\x06@\xb1\x88\x7f\xee?J\'@\x1a\xdd\xe7\xf2\xc8J\x05\xc0\xb1\x91\x0bT4\x13(@\xfa\x8f\x87W\xfd\xca\xfb?\xed\x8e+l:\x82(@<\x10\xa6\xb3lH\xf6?\x12\xfa\xa9\xf7\xaf\xed\'@\x81\xfa\x1at\x83}&@\'\xbf\x88\x87\x8c0(@\x114\xc2\xf4\xf9\x90&@\xe1\xebM\xe9\x14\xe5&@\\0\x84*&\xbf\'@\xda\x95\xc9\x95\x8c\\&@\xe7\xe3\xd6\xfd\x1d=(@\xc2\xd7\xfb\x15/c(@\x08Wx\x0e\xfez(@<0\xc3\xe9\xffG(@\xf0K\xb8(C\xf4%@\x17,\xc5\xf8\x15\xcf\'@\xb5z\xcdt\xfco&@\xa5\xb9\xb4\'\xf6U(@\x958\x01~}\xc6\x06@\xd6\xe2\x1f\xa3\x14`&@\xd3A\xd5\x82y\x8d(@\xe6n\xf6\xf3}_&@\x99\xa4\x01\x16\xd7x&@C\x99\x95T-_(@\x06\x17u\xb1\xb4\x81&@.\xc1\xb2U\xd2\xb4\'@\xca\x1d\x1aj\x18Z(@\x0fK\x80\xa1\x0f \xf4?\x15\x88\xcc\x9b\t\xce%@3\xa0\xa7W\xfa\x03(@\xa8TT\xa9"\x81&@\xff%q\xf2Q\xee%@\x89\x10\xe6l\x84\xdd\'@oS\xe2\xad\xe0\xb9%@.\xe2Q\xee;f\'@\xeat\xdb\x03$\x04\xd2?W\xe6t\xc9\xfc\xd7\'@\xc5\x03\xab\xaaox%@\xc8\xb9\xca\xa6\xd2\xc0%@t&\xec\x1c\xeb\xa4\'@QjQ\xf6\xc2\x95%@3|R\xd1|\x08&@\xb13u\x9ea\xd4\xfa?\xe2\x1dl\x14f^%@\x13\n\xbdgZ\xbe%@m\xe9\xee\x82\xba]&@\xf5\xc3t\xbbe<\'@E\xef\xe9\xac\xbfL\'@D\x85\xfa\x1fp\xbc&@\x93\x8c\xdc\x8fXH\'@\x8d\xc2x]\xc79\'@>}\n\xa6-\x11\'@\x93\x8c\xdc\x8fXH\'@\x8bV\x12\xe5~p%@\xf8~Q,\x98\x9f%@\x86\xf0Y\xa9^\xf5&@a\xde\x11H\x9d(\'@p\xd5\x10ZTA\'@\xcf\xf2\x02:>$\'@?\x1aGO+\x91\'@?\x1aGO+\x91\'@\x94\xba\x02\xa0\x1fP&@\xa0\x9e\xd8^\x1a\x1e\'@\xe2Q\t\xab\xda\x11(@\xd9T\xe4\xca\xe4\xb1&@\x18F\x81\xe31\x98\'@\xa9=\xeag.~\'@\xd8b\xd3W(\xa2&@n\x90\xd6p\x7f\xc4&@e\xb8\xc5\xa9R\xa9&@\xd3x\xa2\x1cF\x89%@\xc5\xaa\x1f\xc1\x0e\x99&@\xd5\xe7\x8c\xea_\x07\'@R3\x84L\xde\xa9&@\xd3\xac$\xe0,\xc7%@\x9f\x90\xb9\xaa.o\'@\xa2q\x13\x9f\x97\x94\'@\xbf\x94\x90o\x1f\xbd&@:X\xb7B\x08\xa0\'@\xa9S\xb2\x98@\x89&@\xf9\xd5\xd8K\xfa\xa6%@\xbbr\x8au\x7f\xe0&@\x0e\xe5\xf0\x1c\xf3\xb9&@\xb6\xaeV\xe0\x91s\'@\xaa!Y\xed\xf4\xe2%@\x1b\\\x8f\xa6\xc3\xd2%@+6\\U\xd1\x17\'@\xce\xc9\xd5S\x99\xd5&@Z\xbb\x01y\x90s&@\xc0\xa5\xaeZ\x13\xdd\'@\x17H7.\x87\xa6%@\xcb\xdb\xfd\x12\x02\x0b(@\x1f\x91)\x10\xb8w(@\xd1f\xe2\xef\x1e\x0b\'@]L\x88x\xef\xaa\'@\xcc\xaf\x81o\xc0\xdf&@\xb4!x\x81\x8a\x7f&@yK\xd9\xee\xa9\xdd%@{\x83/\xa2T\xee\'@"-~\xa7\xf3\xfa\'@I\xbc\xa6\xbd,\xb0\'@\'\xfc\x0b\xfd\xee\x9c&@\xf514\x98\xff\xa9\'@L\xcb\xd6\xb4d\xc7\'@q\xfba-\x8f\xe2&@\xea\xc7S(\xdc\x12(@p\xe5\xa0\xe7\xdfU(@\x80\x00@@\xe5\xf6%@K\x92\x8bl\x80\xa4%@\x87\xbdPob\x9a(@|xQ\xba\x0f\x19&@\xca\xee\xec*\x80\t&@\xadF9\xaf\xf8\xee&@%\x08Q\xa3\xd0\x81&@.\xf2\xf1\x01\xf2\xbe&@|_\x9c%\xa4h&@gp8\xa2\x05\xf1\'@>\xcb\tE\xf0\x0b&@\xb7\x90\xb9R\xcc\xa6\'@\x19O\xc57\xe1\x89\'@\x08\xe0R\xba\xec\x8c%@QH(\xc7 \xc4\'@\xcb\xcb\x05{\xaf\x9c&@\x8a\x93\xa9\xe9\xa2\xb2&@\xba\x96$\xd7\x93\x97\'@\xef\x82k\x9e4\xa7\'@\x94\xbe\xf5%\xfb\x88\'@zz\xa4\xbb[\xbe\'@8c\xfc\xb5v\xeb\'@/c\x1a;\xbc\xde\'@_\xc1\xd7\x97\xba\xc9\'@\x98\x88(y\x8f\xd8&@\xa7\xcfW7\x1a7(@s\x8a\xac=k\xc9&@A\x164W\x1a\xda\'@\xcc\x92\x87\t+\xaa\'@\x8d\xe5\x7f\xa1\x1d\xe0&@\x1d\xd6\x91\x0f\x9a\x1b&@\xa6\x9837\x83\xf5%@t Fw\x99/\'@\x87\xf9Y\r\xdb\xfc&@\xd8@\xab*\x84\xd4\'@\xcc\x11\xdb\xa1\x1e\xb1\'@\xc3\xa2\xe5\xc20?\'@\x8e\xc6K\x93\xd8\xd1%@\xfe1\x90@i\xdc\xc7?\xd6=q\x1a\xd2\xc7\'@\xf7\xd6\x15\xae\xfd\xb4&@4\xf5+1\xc7\xc6&@\x08\xb1\xe3=b\xbd\'@\xe6\xc2\xeb\x1d\xcc\xdb\'@.\xe33\x9cw\xfd\'@\x9d\x92\xb9P\x15=\'@\xa2\x03 f\xfb\xa1&@tvAO\r\xc6&@\x008_\x9c\xaaS(@\x0fL\x99\x18\xc9e\x0b@\xc9\xc8\xe2% \xd0&@i\x8e\xe4\x00\xb1:&@Kk\x83\x8ca\x1c&@\x84\xaeI\x9bAT&@\x008_\x9c\xaaS(@\x89\xedX\xf7\x12\x05(@VCf\x8b\x00\xea\'@\xaa\xfbh\xfa:\xcd\'@7\xbb\xab\xbb\x1d\xfa\'@\xa0\x94u\xd1\'\x11\'@\xeeY\x9fLO\xc2\'@\xbcT\xa30\x81\x8e&@\n@\xc5\xdc\xf2\xcf%@\x02\xeaJ/\xe4\xf0\'@\xb0;C0x\x9f\'@\x7f\xfa\xf1\xafP\xf4&@\xa0\xd3\xc4\xf9\x12\xa8&@\x04\x7f\xd9\xf1;\xe4\'@\xb1q\x05K\x16\xda%@z\xa9&\xff\xcd\x8f\'@\xbeN\x8e\xf7\xf1\xc6&@\xc6\xf0$\xa7\xb0\xed%@v\x07\x80|\xea\xb0&@\xc4\xeb\xe4\x9c\xb4\xac&@\x9f\n\xd2\xc1\x9c\xa8\xf8?=\x82syY\xf3\'@Cn\xf8\xa25\xfb\'@)\x95\x98\x1c\xaaX\'@/\xe0>29S(@\x83\xdb\xbf \xd0\xc7%@;\xcd|\xe1\xf0\xb8%@\xb6\x94c(\xc47&@Ie\xe3-\x02F&@\x1b\x15\xb1e\xe3\x00\x15@\x8a\x1f\x05P\x1dT\x05@f\x8e\xd5M|\x10\x07@MO\xb0\x1ec\x85\'@$\xd6?h)\x03\x11@{\xe3\x1e\x90\xbb\xaf&@+x\x11\xa6\xc1\x1b\'@\x0f}B\xea)\t(@C-\xa5\x85\x90\x16(@5\'29\x1eG\xe4\xbfipa\xa3\xf9\\(@\x12Jq\xa9S\xbc\'@Q\xadCi\xbb\x9f%@\x12\xfa\xa9\xf7\xaf\xed\'@\xe4\r\xdd\x9d\xac\xcb\'@\xec\x04f-\xd2+\x12@\x8e\x91\x8a\xd2\xdbF(@\xf7\x16\xb2\x85s\x99&@4\x87a\x1f\xdd\xe9\'@pk\xddu<\xc9&@{\x1bFX-\xa6\'@qsQ\xda;\x02\x01@\x99\x90mR\x98R\x03@\xd3\xa37u\x95T\'@\xef\x84h<"\xd4%@={i\xe4\r{\'@\xdfk\x18/9\xe8\xfd?\xa0|\x9b\xab\xd1\xb9&@\x0crG8x\xf5%@~W\x9e\xe0\x1b\x07\'@\x07\xb3\x19\x1f\'\xac&@P<\x8eG+a\x04@XZ\x8f\x08\xf2G\x07\xc0M#3\xe9\xe6=\x04@0D\\\x8c\xbbn\'@\xb0\xdaM\xd1W\xf4\x06\xc0\x90\x93"1\x99\xdf%@\x05\xca\xd1\xd5O\xaf&@@\xadD\xc0%\xbc%@\xd8M\x91egQ\'@H\x946>zi\'@\xb9g,\xcf\xa5\xc9&@v\x9d\x8b\xc0\x9e\x1d\x15@\xdd\xee\x98\xd7\xd0\x7f\'@Hn\xc9\x0cF\xc1&@\xfaXk%1O\'@\x86}\xb2\x1b\xac\t\x0b\xc0\x82\xc8\xc0\xd4m\xad&@\x11xpmc\xef\n@}Co\xc4VC\'@e\x16\xf9\xafG\x80\'@h_\xc8\xbf\x14\xf1\xf6?/\x929\x07Q<\x02@Q=P^\xdcy%@\x13~\x90-:`\xe1\xbfT9\x02\x82\x08&\x12@\x04MT\xea\xdb\xd9\xfd?\x15\x90\x91\x8f\x8f\x08&@\x06\x82<\x03\xd3b\xf8?\xed\xc8\x11\xf4,\x97\'@%\x1f\xf3\xc3\xc0\xdc\xf7?\x8bz\xc0#\xf5\xd2\xfe?\xc8r\xdeX\x00\xcf%@fn8C\x88n\xfc?\x95\'\xc7\x98\xa0<\x10@\xc1\xb6\x12\x98\x18\xfa\xe0?$SE\x7f\x0f\xa7%@\xe1\xa7\xab\xb6\xa3\x07\x05\xc0O\xf6\x10}!\x1c\xf3?AHu\xac{\x1e(@\xd7\xc2\x04Dr\x8f\xf4?\x1a\x969T!"\'@\x19q\xc0xi\xfd\x12\xc0\xcaC_\'\xf9\x9c\x11@\x9f\xe5pp\xf9\x9f\xd7\xbf\x15\x00\xb6\xc4k\x08\t@\t\x14\xf8\xce\x1c\xd5\x11@u\xca\x9df\xbd\'\x06@m\\Xl#\x8d\x0c@C\xe5\x0eyBF\x07@\xf9\\h\xe9q](@\xaaR\xa1{\xa0\xc5\xf3?\xa52<T}\xa4\t@\x8cT +\xc3\x94&@\x05\x1a\x83\x17\x08\x0c\x03@\x96nS\xa7\xd3E\xf8?m\x8d\x03r#\xae\xf5?\x9b\x1d3V\xa0\xf9\x08@t\xd5\xad\xb6\xaa\x1d\x17@\xa7\xa33w\xf2\xb2\xf8?\xd7\xe5D\xf2\xe8{\xff?;\x7fq\xee\x90\xd7\x0f@$\x9c\x02FE\xc4\'@\xb8\x9c!\x8c\xec\xd5%@\xd2{\xb1\xb9\xba\xdc\x06@Jku(G\xfa\x02@2E\x85\xe3\xb6@\xf9?\xf1)\xf1\xf8\xc6[\xf4?\xb6\xbfrE6\x85\x01@\x85\xbe#\xef\x1e \'@<zM\x1c\x8a\x15\xf2?o\xea\x97V*G\xde??\xb3\xd8\xc1\xfe^\'@\xa2\x08@\xb9Lj\x12\xc0\x17\x81"\x86}\xc9\xe7?\x9a\xf8;4\xbdW\x16@B\x11\'&\xba\xd4\'@\x80\xf3\x0ca\xef[\x0e@\'\xd8\xf7\x16\x86\xa0\xe5?\xcb\xca\xe9\xf8\xdb\xd8&@\x7f\x01\x92z\xacd\xf9?\xb5\xfb\x00\x83}\x11\x01@4\x97\xe9{\x06\xeb\x1a@\xd7;\x82\x11\x8a\xe5\n@\x01C\x08r\x8e\xf8\xfc?\xcdb!\x8f\xa6i\'@\x1d\x19\xd7*\xb7\x0e\x13\xc0\xf8cm<<\x12\xf9?LR\x19\xfe\x8c\xc5\'@e\x87\xae\x0f\xb7O(@\x83j/\xa5\xd6*&@\r-\xf2pzv&@\xe3\xabg\xb3\x1d\x9e&@\x9f9j\xe2\xc1\x17&@\x8c9\xf2O\xce\x7f\'@\xba\xaf\x00\xf7\x01\xad&@J\xb2\xa8\x151_\'@\x03d\xea\xee\xc5Z(@bT\xfb\xddp\xcb%@\x1e\x8c\xc9\xec\xf4\xae\'@\x14\xaa:\xe1A\x93&@`\xc7\x18\x99\xe4Z&@(\xb6\xa8N)\xf9\'@(\xb6\xa8N)\xf9\'@\x97T\x98\xd1Y\xac&@\xb5\x13\xb3\x00\x07\xe9%@\x82Vc\xa3b\x80&@\xb2_\xa8\x9f\xb7\xe0\n@\xc2\xaa>\xcf"I\x15@("C\x03p\xfe\'@<\xf2\x85\xf2K\xc0&@\x85\x0e\xd4\xc3j\xb9%@\xe8\x01\x0e\xe4\x05\xee&@\xfeI[\x94\xa0\xd9\'@\xfd(\xc2\xc4\xf4y%@q\xc4f\xea\x0f\xa2\'@V\xed\xddl\x018\'@\xe5i\x19\xded\xac\'@\xf1\xe3\xfa\x1f\x8e\xf1&@\xea\xd8\x01\x06\x06\xfa&@\xf34\xdf^\n\xd0%@\x1b=96\xc9\xba&@AHu\xac{\x1e(@\x80uW\xc2\xf2l%@\n\x8a\xe9\xe3@\x87\'@\x0e1}\x926\xf5&@\xfeJJY\xf1\x0f(@\xf8\x94\xacar\xbb\'@\xc7r\xa50\xb8\xbd&@\x06w\xd2\xea3\x13(@\xf4\xd0\x12\x03mT(@\xedpJoe\xf2\'@\x83\xc2\x83\xf9\xea\xe8\'@P\xe2~UZ\xc9&@\xf7Wnr;\xa7&@a\xde\x11H\x9d(\'@B\xa5\xc9*\x1b\xed\'@\xa0%d\xc8b\x8e\'@\x94Y\xc4\xff\x90\xf4%@\xcc\x1a\xd0;\xa0\x06\'@\xdb\np\x0ec\x98%@\xaaA\x81\x06~\xb2&@\xe2kU\xe7\x94m\'@\xae\x8e9\x83\xed\xd8\'@\x1b\xeb\x97\x8dC\x9f&@\xc1;\xb4\x91\xf3\x0f\'@\xedI\xef\x1b\xfe\x13(@\xc6=\xb5\x87L\'(@\xad\xc0\xe85y\xf9%@\x83\x80z\r1\xf5\'@\x1f"+\xdd/J\x03@0Vh\x1a\xba\xe4&@Rs\xc3j\xb8\xaf&@a\x0ep\xdcK7&@q9\xa1"q\xc4&@Q\xf9\xa3:I\x8b\'@\t\x9a\x98t\x89\xe3%@\xc7\\\xe5%\x86((@\xdf(\xf3U\x9e\'&@\xab\x83\x04\xc0)\xa0\'@\\\x93\xf1T/\xe7\'@-\xc0\xfb4c\x14&@\xa2\x0f/\xbbJ)\'@\xd2\xd9bY+\x1e\'@z\xfe}\x1d\x0f\xa0&@\xfcP\xfe\x9e\x15I&@\xdck\x8e\xd7\xbfg&@\xfb\xdf\x061\x8e\xee\'@\x160^\xda\xff\xf7\'@n\x12\xe2\xba\x83\x01\'@on\xf1\x8d\xaa\xe4\'@\xfa\x80Z\x0ef\xfc&@D5\xe3\xeb/\xe1\'@\xf2?\x14\xa5\x83V\'@\xdc\x07|d&\xeb\'@\xab(\xc8\xc9Va&@JD/\xbd^\x14(@\xbd\xe1q\x01Z\x06(@F\xeet\\b\xc0&@\x91\xb7\xc0\xff\xf1y&@z\xa7\x13u\x94\x18&@\x032\xc7,\xf8\xcd&@6I\xf1A\xce0&@\x81Ex\xc1\xee\x85&@G\xe0\xe9r9\xbd\'@\xf9\x84\xe0\xef\xba\xc0\'@\x92\x16\x84\xde@5(@A\xaa\xc2\x92\xb5\xdd&@D\x15\x07\x82\xeb\r\'@Y\xf9\x84\xb8T\xed%@\xd0\r\x01o-\xca\'@\xedW[i\x1f\xcc%@\xd4\xbd\x96JCE\'@hqX\xa6l\xe6\'@\xd7\x0eSi\xc9\xe0\'@\x91\xeao\xda\xf1\xc9&@PkQ\x97I\xff\'@\xbb)\x81\xfcq\xc3%@\xe3\xae\xfb\xf9\x12\x92&@\xc3\xc6\x92\x05\xbf:\'@\xc0\xae\xf2\xe3\xab\x90\x10@|\xf2|3Ss\'@\xff\x87\xee?K\xf3\'@\x06\xfb:\xe2F\xd5\'@w\xfb\xfeuB<(@n/h\xe1\x07\xdd%@\x07<\xc3\xbb7\x07&@|p\xe0\x90a\x18&@>B8\x1e\xd2\xa9\'@0Vh\x1a\xba\xe4&@\xdfQ\xa5\xd9J\xcc&@\xed6a\xadh\xfc&@\x9eUDRP\xf8\'@\xa6<\xc7i\x83\xe7\xf3?\xc5r\x19\xa8;\x9c\xf4?\xb8(I1\xea\x16\xf4?\x13\xfc\xce\x853\xf8\'@{\xf3\x8b1+-\xf3?^\xf3\x12\xb7-\x86\'@\xe9Y\x90TGm&@9\x8f9\xb6!\x95&@\xddK\xf6K\x85\xcc&@b\xed\xa0\x13(\xcd\'@b\x0e\xbd\x86;\xe2\'@\x96\xca\xcc\x95\xbb\xa0\'@pN\\\x9aC\xa6\'@\xaeC\x176\x99\x92\xfe\xbfz@\xec\x96y\xab&@0\xe5\x15e:\'\xf4?a\x01{y\xe6\t&@\x99\xd5[\xea\xecg&@\x10\x83\x82\x0b\xd8\x17\x00@\x06[\\\x85y\xb8&@e,{\x1a\x85\xc8\'@\xa0\xdc\x9e\xdaY\xb4\xf9?\xf5{\xf5:\x85 \xf9?, \xce\x9bf\x03&@\xb7k\x1a4R\xa3%@QA\xe2=\xbbr&@\x9d^6E\xaa\xb6\'@\xbd\xfc\x8ep\xae\x07\xf6?t\xdf\xa6\x17S\xb2%@\xea\x90Z\xfc\r\x9a%@\x88n\xa6D\'\xf7%@\xb0\xbacA\xddX&@\x14\r>\x9a:=\x03@N\xcb9\xef\xed\xdb&@!\x9fVV\x1b\xd6%@\x13mAq\xda\xc4&@x\x13*\x0e\xf5i\xff?d\t\n\x1a\x7f\xa8\'@\x1a%\x16\xfa\xb8\xe0\xfa?^A\xcaY\x95\x93\xfc?\x15\xf8\xc4\xea\xd3e&@\xd5\xdf\xe0\t\xf0\xcb\x10@\xe7Qe/\x07\xc5\'@\x08N|i\xb9\xbf%@\xb8\xf3(\xaa\xd7S&@\x06X\r\x0eV~&@<V^\x04\x96\xf7&@Z[\xe4\x9b_\x07\x03\xc0\x9b\xca`G!^\x15@\x88)\xe0\xb22\xa2%@\xc6\xe9L\xccN\xd5\x06@y\xff6\r,\x18\'@L\xd4\xc5\xf1\x80\xf5\x02@C\xb1\xb0z\xb6\xfa\x02@\x82\x160\x01\xbe\xc4\x07@\xb4;\xf1Bg\xe1%@Dd\xf8d\xf6o&@R(^a\xe3t\'@\x83\xef\xc9\xad\xa7\x84%@\x11\x9a\xe0%\xf9\xcd%@\xbb\x83\xd4\xd3\n\x87&@\xb7]p+\xf3\x82\'@\xe8R>\xff\x9d\x8d&@\xf4\xf5\x7f\xb41\x8d\'@\xdb\xe6y\xda\x85\xaa&@\xb7\xc9\xb5_;\xff&@\xa4\xbcM"\xedk\'@V\xeb\xd3S\x13\xb0\'@\x8ez\x86k\xde\xa9&@2\x14}|`\xbd&@\xda\x15J\xd5\x06\xc6\xf9?\x18\x9f\xac\xe6\xa9\x85%@\xaa\x99\x1e\xe5\xdf\xd8%@\x16Nb\x82\x00\xb2&@\x89\x8fv\xc9 \x13\'@\xd8u(\xfe\xd2`\'@\xea/\xf0c\x11A\'@\xde\xa4\xaf!L{\'@ \xc4v-\x1fo\'@\x82A]\xadj\x08\'@s*\xd8\x81<E\'@\x1a\x98\xfe\xcd!<(@+\xbc\x8d<(^\'@\xcc6x\x15\x15\x98\t@^\x871\x97\x08\xf8\x05@\x88M"\xd0\xfd[\xee?!\xdd\xd2[\x9d\xce\x07@\x8c\x17s\xc2\x15\x8c\x0e@\xc3\r;B\x86\xcd\xe4?\xc5\x9cw%\x9d\xcf\xf8?N\x8b\xd2\x906Z\xd1?\x12\xa5X\xad\xd1I(@1\xe0\x84\xf9\xe7\x0c\t@.\x84\xb1\x12y\xdf\x06@\xb7:f\x15\xc4\x88\x06@/dz\xce\xd2\x15\x12@\x01\xa1\xeb\xb0\x01\x94\'@M&vMX\xf0%@\x0e\x01\x1f\xc8Y\xf3\xfd\xbfm\xe4E\x81\xe6\xff\x00@(3\x0b\xfb=\xb8\xfc?!&\xbb\xcb\x08x\'@\x12DL\x94~\xe3\x00@N\x11\xe0-\x08\x82\'@\xdbU@q%\x91\xfb?\xcc\x11\xed\x11\x01\x1f\x16@\x1a\xf8\xf5O\\9\x02@\x16\x89n7g\x0f\x06@ex\x0f\xectl\'@\x84\xc90\x9e\xff\xc9&@\x1e)\x16rU4\x0e@t%\x00\xdb\x9b\x95\'@o\xea\x85\xce)R\'@\x80\x7fZ\xa7\x9e\xef\xff?ur/NIz\x06\xc0p\x168\'f\xf9\x10@\x18$\xb6\x11\xaf\x1c\xf4?\xa6\x82w~bH&@\xbf\x84\xb7O\x05|\x0f@\xe0\xa7\x0c\xcf\xc5\x8a\x02\xc0\xa6oG5x\xb3\x05@\x84\x91\x14=\xe6)\x01\xc0b\x8a\'\xef<\xb8\n@\xb7+\xeah\xb3\xb1&@\xe5!0.u\x03\x01\xc0\x80T\xe0\xceh\xce%@w\xd5m\xdfK\x86\x0c@YF.\xaa4\xdc\xeb?\xd2\xdf\xa7\x9ci\x87\x05@\xfa3\xd3\xb0tB\x06@\x83\x17Y\xd1\xa2I\x13@I\xb5\x11\xd2\xc3\x1a\t@\xbb\xe3wCir\xf7?\xd0O9\x9e\xefg\x06\xc00\xdcw*}\x03\x0b@\x90t\x00K{\x0c\xf5?\xa2AR\x19\x0c\x19\'@\x00b\x12\x91\x9d{\xf3?M\x10\x86\xeaS\xf3\xee\xbf\xc3yE%\xd6D\x17@]+\x8a"GW\x06@\x82\x93\x0fc\xf4u\x08@\x87{\xff\xb5z4\xfb\xbf\xfcG\xee\xcf9X\'@\x7f\x8d\xc8\xc7\x1d\xd4\'@#D(\xc7U)\x15@L7\x1fN/\x00\xfe?t\xce\x9d\xaab\xdd\x02@YH\xdaJgT\xfb?\xbf;Ob\x19G\xfd?\xc8\xa4[E\xb2{\x05\xc0_\xa3\x8f\x0c\xa1\x9a\xfd?]\xe8\xbfz6/\x16@'
p29
tp30
bg3
(g4
(I0
tp31
g6
tp32
Rp33
(I1
(I2470
tp34
g13
I00
S'\x7f\xfd\x96\xc5Q\xecS@tK?w\x9d\xedS@\x07+\x99\xc3\xaeJT@\xeb\xcf,\xfat\xeeS@\xa2k\xba\xee\xe0\xeeS@\xbfm\xa5G\xc2\xe8S@\xe4\x90\x1dU6\xecS@2\x9c^\xdc|\xdfS@\xe1_\xf8\xa7\x8e\xecS@\x9f\x9d\xbe\x98r\xeeS@<\xe6\x91$Q\xefS@\xac\xdb\xcb\xd6\x86_T@n7/\xb7\x08\xeeS@\xb0=\r\xa5h\xeeS@\xa7\x9d\xfd\xc0\xaf\xeeS@\xa7b\x1b\xae\x97\xefS@\xe6\x14P?\x1d\xeeS@\x90\xe1\x895a\xe2S@\x1a\x16\xe5\x8f\xff\xedS@\xe5\x1b\xbb\xe5t\xefS@\xa7c\xd8\xc5H\xeeS@\x9d,\xef%\xe5\xeeS@n7/\xb7\x08\xeeS@O\x17\r\x0c\'\xeeS@\xeb\x0e_t\xe7\xe4S@F\xb0\xc3L\xb6\xeeS@Z\x06\\1c\xefS@\xd4}\xaf\xc2=\xf0S@\xc4\xb7\xdfl=\xdfS@\xec\xfeI\xb0A\xedS@\xc0>\x04\xd7\x7f\xeeS@`\x98\xdcY\x9c\xedS@\xf8\xc1\xc9\x80\x1d\xdeS@\xd6\xe5P\xcd\xb9\xe6S@}\xeal\xa0{\xedS@w\xa8\x8e\x8e\x96kT@\x1f*\xb5\'\x15\xe2S@\x1d\xcb\xbdR\x8c\xeeS@x\x9bk\xf7\xc1\xedS@\x03/H\xcbg\xedS@\x81/Fj2\xedS@\xc5\xfd\xda\x84X\xefS@\x12}\x9b[d\xe4S@\xc2\x8a\xe5\xe6\xd5\xf0S@\xfeS~\xc8\xa4\xeeS@\xf1\xde\xdfx@\xedS@UY\x94\\\xca\xeeS@y*\xa6\x96\x7f\xedS@~\x9f\xa4\x05\xcb\xeeS@\xd6\xe5P\xcd\xb9\xe6S@\xdf\xc92\xcaZ\xf0S@\xb3@<\x8d\xf5\xe8S@\x85l\xe2\x81n\xe2S@H\x88(\xfc\x16\xf0S@A/\xa1\xf3`\xe5S@Q\xaa\x9c\xac\xa0YT@#\xd4\\`\xff\xeeS@h1A\xc93\xdfS@(\xd1\x91\x88s\xf0S@H\xb8\xe0\x1c"\xeeS@\xf5/8\t\xac\xefS@\xdc(\x83\xd8L\xeeS@\xf6\x94\x93\x06\xb4\xecS@\xcc}g\xe5\xfd\xedS@\xbd\x8c!\x0b`\xeeS@o\x8e6\xaeP\xf1S@N\x867\x01P\xf1S@\x9c4e\xc5i\xeeS@\xf3\xa7\x81\x0b\x05\xf0S@\x17\xcb\x94Y\r\xeeS@\xf8\x01UvP\xf1S@H\x10\\Bh\xeeS@\xb0X\x9e\xf3\x96\xefS@p\x15\xa2\x8a\xe5\xecS@{\xac\x11\x8c:\xf0S@/\xdcU!\x83\xf1S@c\xb3N\x85<\xeeS@Aw$\x1c\n\xeeS@c\x81b\x80\x1e\xf0S@p\x15\xa2\x8a\xe5\xecS@\n\xd2\xe3)\x8dsT@#(\x1d\x03\x0e\xeeS@\x98\xc4\xa0\xb6\x9b\xedS@\x8f\xef9\xa5\x0ftT@N\xca\x03\x1a\xe0\xedS@\x11ll-E\xe9S@=\x96\xb9\x18\xf1\xedS@\x9bd\xc0a\x1f\xecS@4\x9d\x92Kn\xf1S@\xa1\xeb\xb0\x82\xbf\xf1S@\r"\xc8\xa8x\xe2S@\xc8Xo\xb7\xda\xebS@^\xe3\x92S\x00\xeaS@x\x88\x1d&\x8c\xe2S@\x9c\xa5z\x15\xd8\xedS@Q\xc9\x14\xc2\xae\xedS@\xb5ck\xab\xa9\xdeS@a$\x8a\xc6o\xe2S@-\x97\xd0\x13\xbasT@\x18\xc5-`\x1b\xecS@\xcap(\x01\x06\xf1S@\xd1\x90\xb57\x92\xe2S@V\xfe\x0bV\xbc\xeeS@14\xcf\x1d\r\xecS@\x18\xc5-`\x1b\xecS@\x1b\x89o\xbb\xc1sT@\xe5\xdb\xb3\\)\xf1S@5\xc4\xbe\xf5*\xecS@\xf51\xee\x7f\xb0\xebS@\x1b\r};\x92\xdfS@\xdfJQ\xacC\xedS@\x07\xd4\xdc\x8ca\xf3S@\xd1O\x0cz9\xf3S@\xefCm\x05\xc0\xf1S@\xf6Dd\xc5\xa5\xebS@p\x00\x88\xb1<\xf0S@$\x11\xe6\x83\xe5\xe2S@.k\xff\x1f3\xf0S@Z=\xdc\xbfg\xf0S@\x89\x828n\x85\xf3S@8\x97\xb3\xa2,\xe4S@i\xd0/\x13\xe7\xe7S@\xedy\x84\xf4\\\xf0S@\x1d\x03\xc8\xa8c\xf0S@E\xd3\xb8|i\xebS@\x0f<&\xf7g\xebS@\x84\xc2\xb3<G\xebS@\xfe8\xdfj&\xebS@1\n\xd0b\x9f\xe3S@\x1d\xe1\x99i\x8b\xf3S@\xca\xd4\xeb\xc7y\xebS@\x05I \xf4\x99\xf0S@\xdb\x8f&\xfb\xb3\xf3S@\x05B\xfd\xfb\x1e\xf4S@\xfb\xd7\xea\xd4h\xe1S@\x1d\x96\xdb\xf7\xed\xe2S@\x0e\x98\x04T\xe3\xf0S@F\x90Rh\xd6\xebS@C:\xb7j\xd1\xf3S@\xa8\xbf\xe6Z\x08\xf4S@\x82\xe8@pE\xf4S@\xefJV\xc6c\xf1S@\xed:\x9f\x90<ZT@}\xee\xb9\xb8v\xf4S@\xc2.\x05\xeb\xbf\xf4S@:W\x87\xa2\x9e\xebS@\x8c\x02\x88\xfe\x11\xebS@\xc2m\x16\xf8\xe3\xf4S@\x8eq\xc7\xec\x93\xeaS@\xfe\xb8\xe5\xb8\x1c\xeaS@\xc2m\x16\xf8\xe3\xf4S@\xf6]i\x93\x80\xe3S@\xb9\x9d\x0c\xd7c\xf4S@2]Pq\x00\xebS@\xc3t}f\x0c\xeaS@\xac[E\x9co\xe1S@\xe0\xe3C\xbd9\xe8S@\xe1\xc0\xc8\xa7\xc5\xe4S@\r\x05\x02\x91\x0c\xe4S@\xabt2\xc8\xd8\xe9S@t\x9c\xc2V5\xe8S@1\xd4\xea\xaf\xe6\xe9S@1\xd4\xea\xaf\xe6\xe9S@6S\x98\x87T\xe8S@<\x96\x05\xe7\x1d\xe8S@\xd6\x1bj\x8c\'\xf5S@]\x0e\x98\xe5\x8d\xe1S@\xa3\xb0\xdfo.\xe2S@\xf1\xb1\x94:%\xebS@\xe4db\x10\xafPT@]\xd3\xe3c\x95\xe3S@\xfb\xc7\xf0\xd2\xff\xeaS@\xd3\x0eI{\x13\xebS@\xadL\x97`\x8d\xe1S@W\xd5rY\xac\xe9S@`\xfe\x10\xa6\xa0}T@\xcd\xa8@\xb1M\xe6S@\xd9\xb4\xfb\x95\xe9OT@\xf3\x90\xc7\x16\x87\xeaS@\x8a\xf5\xe6F\xf2\xe2S@\xa1\xcf\xeblK\xe8S@\x8c\xdeE\x10\xd1\xe6S@\xf3\x90\xc7\x16\x87\xeaS@\xa5u\xfa}m\xeaS@\x10!\xaa\xcd\x8e\xeaS@u\x9b\x15\xb4r\xeaS@\x1eT\xeb($QT@\xad\x81nww\xe8S@1\x95\xf7\xa2\xf0\xe9S@\xbd~\xc7\xb1>\xe9S@\xfe\xf0\xb0w\xfc\xe3S@\xaa\x021\xd8\x11\xe9S@b%\xe7\x92=\xeaS@b\xa9o\xfc\xf5\xe9S@\xb4\x0b\xb4\xc0\x8f\xe1S@"\xea\x1dET\xeaS@*\xa4|\x1d\xd0\xe7S@\xa3\x97R\xc3%\xe4S@\xe9\x11u\xfa\x1d\xeaS@\xdeWU\'Q\xe7S@W\xe6\x84\x1c\xa5\xe9S@(Q\xd1\xa2\xe1\xe9S@5/\xb2\x172\xecS@WA\xd9\x81\xfd\xe6S@\x08\x02\x0e\x96,\xe1S@\x02`\'\xfc\xca\xedS@\x94\xef\xbc\xeby\xe9S@%\xff|\x828\xe0S@\x17\xabo\x01\xd4\xe6S@\xe2\x076\xee\n\xe3S@\x14A\xc0t\xbd\xe9S@\xaa\x90\xb7\\I\xe9S@(\x8f\x99\xa4\x1d\xe6S@Sf\x91\xd2\xac\xe9S@A\xce\x8a\xfa\xbb\xe3S@\x1d\x99\xb0\xeb_\xe8S@\x165k\xd0H\xe6S@?\x8b_\xc6\xc6\xe4S@V\xdb\xd7G\xce\xe9S@d t\xbf&\xe6S@s)\xdcZj\xe1S@\xc8\x91s\x8e#\xe3S@\x81"\xd7X\xaa\xe4S@(\xa38\x7ff\xe9S@\x9b\x18\xc4\x1a\x15\xe8S@\x96\xa8r\x02O\xe7S@P\x14H\x8e\x83\xe8S@Q\x13\x7fD\x8b\xe9S@i\x00\xa4c\x17\xe7S@\xdb\x15\xa4\x04\x85\xe9S@\x11\xacZ\xf7;\xe8S@\x8f\x01\xf1\xe6\xfc\xe5S@\xa4i\xa0CF\xe1S@Q\xf9\xf5~R\xe1S@\xf8\xf1\x1d\x14l\xf1S@\x88V2\xbb\xdb\xe6S@i\xa2\xa6\xca\x9ajT@\x9c%w\xae\xdd\xe6S@\xad\x81nww\xe8S@\xcb\x0b\xcb\xec\xa7\xeaS@f\xc0\xbd\xb9\x95\xe3S@\xab\n\'\xee\xda\xe4S@\xb7K\xbe0\xf2\xe4S@\x17\xfd\x12\x91\x19\xeaS@\xbe\xde\tvs\xe5S@\x84)\xdc N\xeeS@\x0b\x02\x9e\x16\x94\xe5S@\x84\xecx;\xaf\xe4S@\xbe\x14\xf7\x1c\x9d\xe5S@a\xc6\x02\x04\xbf\xe8S@\xac\x02\xef\xe9\xfc\xe3S@\x7fV\xa0\xf5\x9c\xe8S@\xc4\xf6c\x9e\x19\xe8S@\x9b\x86\x92\x1cm\xe5S@\xc1]\x0b\xb8\x9e\xe3S@\xa4\xf3\xf5\xf5*\xe5S@\x9b\x19\x0f\xb7\xa0ZT@\xff\x8c\x9a\xcd\xdd\xe7S@Yp\xe4\x80\x12\xe6S@\x92!\xd6w\x9d\xe2S@\xcf=\xc0\x16H\xe8S@\xfd\x1f\xb2\x1c\xde\xe8S@<+\x88\x8aO\xe9S@\x1c\xe8g{\x1a\xe9S@\xf0\xdaO\xaf\x89\xe3S@\x85\xab\x1b<\xf7\xebS@C\x02\xa986\xe9S@)7\x85\n\x10\xe3S@\xfe\xb2o78\xe5S@C\x02\xa986\xe9S@Vk\x00\xfd\xa7\xe1S@\x96\xb6&\xc3\xc9\xe6S@\xc6\xa31\x8b\xce\xe3S@b)\xab\xbd\xac\xe0S@\x1a\xfeg\xb6i\xe5S@\xdb\xb5|\x9ap\xe5S@"\xaf\'\xd2\xc6\xe5S@\x8c%\xdb\x06\x88\xe4S@\xbbvz\xc0\xa2\x84T@\xfc\xd1\x0f\xa4\x9d\xe8S@\x00\xf8\xa0=\xc2sT@\x16\x9bJ\xf9\x94\xe6S@\x9f2\xd2\']\xe5S@\xff\xbe\xb0\\\x8d\xe5S@G\x02\xbb\x8a\x93\xeaS@\x8c\xef7\x9bM\xe2S@`n\xcf\x8a\xa4\xe4S@\x92\x8ai\x9c\xd8\xe3S@\xdax\xf7\xe0Y\xe3S@\xa8?\xb2g\x1e\xe3S@\xb1\xeb\xb4u\xd0sT@\x90\xf6\x14\x16\x0f\xe8S@\x1c\xa6v\xf4\xcb\xe4S@k\xe8P\x82\x9f\xe4S@\xf7m\x05\xc1.\xe6S@\x17\xe1\x0b\xf4v\xe6S@\x86{\xa1\x0f,\xe3S@N!\x96\xbdq\xe4S@2\x99\x8a$?\xe8S@\x8d\xb28\xe7L\xe6S@3\xb9\r\xb8\xbf\xe4S@\x04\x89\x07aZ\xe3S@\x94\x81\xcaT|\xe8S@@+\x1d\x854\xe8S@W\x8fcD\x9a\xe7S@\xfawS\x81s\xe6S@\xdd\x90\xed\x9b\xf4\xe4S@c0\x17YO\xe4S@\xe9\x91\x971\x98\xe4S@\xd6h\xd4\xea\xe6\xe0S@q\x0b\x86\x90m\xe4S@\xbf\x89\xac\x86\xcb\xe5S@X\x05O\xa6\x04wT@T\x99x\xafX\xe5S@1\xab\xd8\xf6\xd8\xecS@\x12j\xa0\x84\n\xe6S@nK\x93\xdc\xa2\xe5S@\xfb\x8e\xd6i]\xe5S@I\x87\x88\x7f\xf0kT@\r\xcf\xd6\xe1\x0b\xe6S@\xbcug\xe8P\xe3S@\x94\x14\xb7JE\xebS@\x03,\x0f\xe8\x1e\xe5S@8\xe1\x1a\x1a\xba\xe6S@\x04\n\x15c\xc2\xe5S@s\x1bM\xbd1\xe1S@\x10^\xbd\xca\x1e\xe5S@H=\xa8\x17k\xe5S@\x8f0\xee\xf9\xc5\xe2S@\xa3u\xd6\x82\xac\xe4S@\xf5n<\x95\xb2\xe2S@\x88V\xd3\xd1\x1e\xe7S@\xef0Q\xd9\x17\xe3S@\x8f"\xeb\x1e\xbf\xeeS@\xa3u\xd6\x82\xac\xe4S@\xfa\xb6\x0b\xfd\xea\xe6S@\xd2\x1c\xa1\x1d\x19\xe7S@]G\x91o\x03\xe5S@\x8aLy\x82o\xe4S@s]\x9a\x8a\x0f\xf3S@\x90$,sr\xe9S@]\x0e\x98\xe5\x8d\xe1S@me\x0f\x16\x02\xe6S@\x08K&\xbc\x98\xeaS@\xb3\x97E>d\xeaS@\x8c\xff\xcd*\xfa\xe9S@\xccx\xe7\x95\\\xe8S@\xbb)-\x99Z\xe5S@\x9c\xa1\x0b\xf5\xd4\xecS@c\xd2\xd6:q\xebS@Reb\xd4\xc9\xeeS@\x82\xe8@pE\xf4S@\x8f\x8f\xb44G\xefS@\xf2\xb0\xd6\x0e\x9aBT@\xf7\x8bs\xe0\x92\xeaS@\xe2HL\xe1\xd2jT@E&\xf4\xceD\x96T@\x98lO\x81.\xeeS@W\xcb\x84\xd1X\xe1S@y2\x98h\xb0\xe9S@y\xe0\xf7\xaa\x86\xf0S@?g\x9f\xa2b\xe5S@QNy\xa6 \xe3S@\xb9\xeb\x83t`hT@\x0e\xdc?\xc9\xeb\xe5S@\xc5\xed\xa3\x85,\xdfS@\x14\xcf?\x08h\xf4S@\x8cf\xcb"?\xebS@\xcf\x8f\x1e(\xb0\xe2S@\xa7R\xab\x15\xab\xe1S@6$\xa6\xba\xdb\xebS@)\xc0J\x95-\xe3S@\xc0a\x9a\xa9\xf9mT@\xa29F$\xf3$T@_w\x91\xc8\x1e\xe9S@\xf5\x9f\x95c\r\xecS@\xa0F{\xa3\xdc\xecS@:E\x18\xdbB\xeeS@\x12\xdf\xae v\xe3S@\xa5\xff\x95\x1b\xdf\xe0S@I\xb3PX\xec\xebS@\x94Fe\x98\x99\xe2S@K\x08\xbd\xc5\xfekT@\xd2\xce\xc2%\x7f\xefS@\x95\x9e\xfe\x9e\x84dT@u\xbb\xd1i.\xecS@u:\xc26n\xe2S@\x1fmt-\xb3\xf0S@\xb5ck\xab\xa9\xdeS@R\xd9\xec\xd4w\xe8S@2\xdab\xc5\xaf\xe6S@\xb4_\xff#_\xf0S@C\x86Z\x7f\xc8\xe0S@\x9c\x18\x87\x13\x97\xe2S@C\xc4\x0c\xc4)\xe7S@\x93\xb3/"\xdcbT@\xef\x8e. \xa5\xe2S@\x92\x16\xd3Wn\xecS@\n\x96o\x02F\xebS@\x9d\xbb[\xe4\xb6\xf4S@\xeb1\x04\xac\xa5\xf4S@"~\xd6\xc7\x9cjT@\xdeWU\'Q\xe7S@k\xd2}-\x8b\x84T@\xd4@u\xadW\xe3S@\xbcj}\x0e\x91\xe2S@\xd9\x19\xb7\xf6\x04\x9aT@\x98\xe3 \x89B\xe8S@@\xf6\x1f\xbe\x9ckT@\xde\x0cu\xbc\xe4\xe2S@g+\x15Ja\xe9S@\x9b\x17\xb14w\xeaS@\xaaXK%{\xeaS@-\xdb\xdc\x01>\xe9S@\xa2\xa1\xf1\xee\xf4\xeaS@c\xe5\x87/\xdb\xeaS@\x11a-\x12\x08\xebS@\xd12_N\x07\xebS@\x0fL/\x15"\xebS@\x1f\xf3\xc5W"\xe8S@3\x1f\x0f\x1cU\xe8S@\x80\x1a\x1cz\xe8\xe9S@\xcd\x1aa\t\x91\xeaS@W~9\x10p\xeaS@b?\x00~P\xebS@\xd6i\x02\xfd\x84\xebS@\n\x88\xf9\x9d\xdc\xe9S@W\x02r\x1f~\xebS@\x0cYU\x06\xfb\xe9S@^\xfd\x8c+\x96pT@Q\x1f\xa6\x15\x01\xebS@\xee\xfe\xd5D\x10\xebS@\x90\xd0\xd4\x96\x9d\xeaS@\x0c\x02L\x00\x04\xebS@\xef8u@\xe9\xebS@\x923\x1e\xb0\x01\xeaS@\xcc\xd9v\x17\xf6\xe7S@I\x87\x88\x7f\xf0kT@`\x90\x82\xfbf\xeaS@\xd5\xdf\x18\xe7\x8d\xeaS@\xad\xfe\x88F%\xebS@\xbfKL\xb2\xe9kT@\xa2\x10E.\xde\xeaS@U+\x9d\x04(\xebS@\xcb\xaap\xc2\xc0\xeaS@P\x90nSM\xecS@\xd7?\xc9[\xc4\xebS@\xa1x\x82a\xbb\xebS@oH\x05^k\xe9S@cx\x01\x1e\xc7\xeaS@?l \x9f\xcb\xebS@C\xa9.\xdd\x97\xeaS@#7\xde\xb3=\xeaS@\xf1\xd9\x98o\x9e\xecS@\xc4\x17\x8d\xa8\t\xdfS@\x9cv\x89\x94\x10\xe0S@>@!\xb4\xaf\xedS@K\xedc=g\xe8S@\x82\xee_""\xecS@ \xcc`J\xa8\xedS@\x86\xd9\x9b\xcb\xd4\xeeS@\xa5[em]\xecS@\x98\xa6\x06\xa4\x7f\xedS@\xda\xc8&\x8b\xaf\xedS@^0Nq\xd4\xebS@6$\xa6\xba\xdb\xebS@\x91\rY\x14\xe9\xedS@\xdd\r\x9b|S\xeaS@\xe8\xea\xb7\xc1\xd4\xe8S@\x1f^"T6\xe0S@\x9a\x08X\xd7\xea\xe2S@\xb8\x01S+\xa3\xe3S@\x062\x06\xd5\xba\xe3S@\x1f\xb0\xf0\xac\x0e\xecS@Q\xf9\x8e)\xce\xecS@\xd3\xe5\xa1\xd4`\xeeS@\xc1\x81[\x88\xf3\xecS@&5&l\x9e\xe9S@\x8a{aQDtT@\xf7\x82oi\xb2\xecS@\xa7<\x06\xfb\xc2\xeeS@\xd8\xa4\xdd\xe1.\xedS@O*\xabd\xb7\xeeS@Y15\xceP\x81T@\x97Mq\x9b\x95\xeeS@\x178)u\x1b\xf0S@(\xdb\x8a\xbc1\xedS@\x89>s\'\xcb\xeeS@c\xe1\xca8\xc7\xedS@\x91#2}\x85\xeeS@\xe6\xffzy\xab\xeeS@\x836z\x94\x1a\xefS@{c\xeet \xeaS@\xc6gS"(\xedS@-\xbe5T9\xefS@\x08\xacTY\xad\xedS@\r\xc1\x8ak\x8b\xf0S@\xa0Y\xa2\xfcC\xedS@/q\x1b\xfe \xeeS@\x04\\\xf95f\xefS@g\x01\\\xda\x1e\xeeS@\x9fS\x8c\xcaE\xecS@2\xa8\x93\xd3k\xecS@\xf4\xf8\xdblS\xecS@X\r/_N\xeeS@\x0c\xa0\xea\xd2\\\xeeS@Oo\xdd\xf8P\xeeS@\xdfJ"\xbe\x19\xefS@\xcf":T\xdc\xecS@\xe8+Bao\xeeS@\xc6*\xfdf\xe6\xedS@I>s\xc0\xfe\xedS@)\xden\xf7}\xefS@\xf0h\xf9\xbb\t\xeeS@\xa2\xbaj\x90\x98\xeeS@\xb6Q."\xbf\xeeS@\x7f\x04V\xa7B\xf0S@\x17~O\xb6-\xedS@\xc6\x03\x1d\xf4x\xf0S@#>\x14 \x9a\xeeS@O@\x94\xbfr\xf0S@\xef\x8a\xb9\x9a\x85\xf0S@j\xb6\xf1\x05}\xeeS@\x1f\xa7\x19\xe5\xf1\xe8S@\x8b` M5\xe8S@L\x07g\x9ar\xe6S@\x9eiL\xfa\xd1\xf0S@\r\x02v\x95\xbd\xf0S@r:\xafU\xf6\xeeS@Y\x98\x1eg\x83\xedS@\xd9i[\xe8\xce\xf0S@\xf5\xf1g\xca\xea\xf1S@bGI\x84\xec\xeeS@\xc0_\x1b\xee\x10\xefS@k5H$\x1d\xefS@\x1d9\xa8D:\xefS@\xc1\x0bBX~\xe9S@\xf4\xb1\x14;s\xe9S@\xc9\xa1\xd3\xc5V\xe9S@\xdc\x1c\xb8\x03\xec\xedS@\xe6?y\xbb\x04\xeeS@_8\x85\xbbN\xeeS@k\xce\x92\xcfH\xeeS@PT\x807O\xf1S@\xda\xfaZ\xe4\xf9\xedS@\x0f\x8d\xf9\x16\x16\xeeS@\xc6y\xf0r\xe8\xeeS@\xcd\x15\xfdC\xce\xefS@\xf6]i\x93\x80\xe3S@\xe1b\xf7\x15\x1d\xf0S@\xd2\xaa\xc04\xd4\xf1S@d\xe8\x95\xa4\xdc\xf0S@\x85\xfa\xd1\xee\xec\xf0S@\xc9\x85H\xad\n\xf1S@7\x8f\xbc\xd2"\xf1S@#\xc8\xa7\xeb\x1f\xeaS@\xc3\xadlr\x10\xe4S@\xab\x06x\xc9\xb9\xf2S@=\x0b\xf9O\xb5\xe9S@\xda\xf4\x94X\xa7\xf1S@\xda\xfc\x1c\x12Z\xf3S@\xee\x8a@\xa5O\xf0S@\x88\xe9(\xae\x0f\xf3S@F2\x1aF\xfd\xf1S@\xa7a\x1b\x0f\x99\xf3S@\xed\xa2\x8a!A\xf0S@\xee\x8a@\xa5O\xf0S@\x87\xfd\xbf-x\xf0S@\xff\xaeo\xe18\xf4S@\xc9~\xc7>\x9d\xf3S@z\xbe\x16\x0e\xb6\xf3S@\x06\xdf\xf1q#\xf4S@\x93[\x14<$\xe6S@\x93[\x14<$\xe6S@]\x0e\x98\xe5\x8d\xe1S@Yi\xfe.bcT@\x98y\x91\x8d(\xf4S@7 >\xb6M\xf4S@N\xf1\x02U\x05\xf4S@\xb5\xd4\x8bW\xa5\xe9S@b2\x11[\xc7\xf4S@0\x8e\x10\xf9`\xf4S@\t\x9c*\xed\x8a\xf4S@4\xfc}\x19\xa5bT@\xc61y\x12Y\xe8S@\xdd\xe9\x87\xfa\x9e\x9aT@\x8d<\xe2\x16l\xe7S@\x9f.\xef\x8e:dT@\xfc\xb7\x0b\xf0\x01\xe9S@~\x1a\xab\xb7X\xe7S@\xbfp\xb7_h\xe8S@\xb6\xae\x90\xe7_\xe7S@\x14\xb6\x08s\x92\xe1S@$\xb59,\xc8\xe5S@\x85\xd5\x1cO\xc0\xdfS@\xfar\xd8@\x14\xe0S@2\x8f\x11\xf9\x15\xe7S@W\xca\x98F\xdf\xe8S@\xb4\x0c\xef32ZT@\xf3:\xdf\x13\x89\xe1S@~\xe9\xd3L\xab\x7fT@\xb0\x08\xf8\xdfO\xe8S@:+\xdb\xd6\x9d\xe8S@\x01\xf3\x8b7\xa7\xe1S@\xa88\xab\x83\xbb\xe8S@l\xa4\xf5\x9et\xe5S@&w#\xa1c\xe0S@\xe7\xd0\xfd\xca\x9a\xe4S@\x13\r\xb2\x90\xbd\xe8S@\x86\xb4\xb4\x16"\xe9S@\xf6\xffl1\xba\xe8S@|\x94$\xa8\n\xe8S@KCG\xc2Z\xe5S@\te@\x8b7\xe4S@)\xae/\x85\x90\xe4S@O\xfa\xa2q\x9e\xe4S@K\x15\x10\x80\x00^T@\xcc{4[D\xe4S@\x9b\xa3`\xdaq\xe8S@Z\x8f\x96\xea\xecqT@\xdc\xfb>\x8d9\xe8S@`\xab\xbe\x9d\xda\xe7S@\x9d%&d\xfc\xe7S@\xf9A\xa2\x80\x1exT@\xc4\xf3\xb4\x88\x14\xe9S@\xd6\x98\x8e\x97;\xe8S@\xdbR\xfc\xf6\x07\xe8S@\x8d\x05=&\x17\xe6S@\xa2X{3*\xe2S@ms\xf9\rqdT@\x84\x864\x1f\xe1\xe8S@\xe2V\xf6\xff\xdf\xe4S@\xc4\xf3\xb4\x88\x14\xe9S@cs\xf2\xee\xbc\xe4S@\xe3\xba\xa7\xbb\x10\xe5S@x#.\x9b \xe9S@\x83Ir \xef\xe8S@\xb6\xef4\x85|TT@u\xc7\\\x9e\x11\xe3S@\x98\x98\x9cp\x85\xe5S@\x167\x1e1\xb9\xe4S@A\xc2\xe4f\xdf\xe4S@\xe2\xbd\x9e\xa9\xf6\xe4S@\xe68\xcc\xb1\xed\xe3S@\x85)+\x14\xb1}T@\x9b\xc7vf\xb7sT@f\xe8V-.\xe5S@we\xf7r\x1d\xe8S@y\xfbZ\xa7\x8c\xe4S@\x19\x1csSc\xe2S@D\x89\x1b\xadq\xe8S@\xb9I\xef`=\xe6S@$\x0e-#j\xe3S@\xa9\xc59\x08\xbe\xe2S@\x9f\xbb\x96\x81~\xe6S@\x82+\xeeV\xec\xe5S@\x13s!\x0f\x03\xe8S@\x02\x96A\xe4\x9d\xe4S@h\xeb\xc8-%\xe4S@M\xb3\xeaC\xd5\xe7S@5\xb0\xb3\xd9:\xe4S@\x17\x16\xba\x8e@\xe8S@\xd5e\x9c\x81,\xe3S@6\xd5$\xf6\x9a\xe7S@NI\xcaI\xf7\xe1S@,\xf7\xc9\xa2\x08\xe3S@\xe5C\x0c%\xd6\xe2S@0\x181\xefA\xe5S@\xb3\x12\x1e\xc0F\xe6S@\'\xb1T\xf0\xd1\xe5S@\t\x9c\xa2Bc\xe6S@1T\x84#.\xe5S@\xe8\xffC\xa4\n\xe6S@\x87q\xe9\xc1\xfb\xe5S@\x16m\x04\xe2\xa5\xe5S@\x91\x15^)X\xe5S@u\x8f|\x88\xec\xe1S@\xb7\x91_@\x86\xe2S@^\r\x80\xa2\xb5\xe1S@\x94E\xb3\xb8\xcf\xe1S@\x10^\xbd\xca\x1e\xe5S@\x8d\xca\xd0\xae\xba\xe3S@z=x\xd9`\xe5S@_(\xb7\x11\xf8\xe5S@\xb1U\xb3C\x19|T@bc\x80\x0f\x04\xe4S@\x02uiB|\xe4S@\x8f\x16\x9d\xca+eT@sn\x85\xa4\x1c\xe7S@\xc1_\x9e\xdf\x16\xe3S@\x7f\xc4\xe9\xde\xcf\xe5S@W\xfd\x9c\xa72\xe6S@\xd6\xaa\xdf\xfb\xd7\xe6S@j>\x85\xc3\xd8\xe6S@v\x8b\xa5\xaaz\xe4S@ }\x7fB\xa7\xe4S@\x84O\x02\xff=\xe3S@z\x808\x02\xd1\xe6S@\xffm\x15\t9\xe5S@ }\x7fB\xa7\xe4S@`\xa9fN-\xe1S@u\xb6\x18\xa0\xb7\xe5S@\'\x19\x94\xbf"\xe6S@Uh\xbcB\xd9\xe2S@\x93l\xd0\xdca\xe3S@\x9a\xb8\xcc9R\xe4S@?9\x19\x06-\xe1S@\x9c\xb3\xcd\xb6\xf5|T@\x85\x01L\xfd\xea\xdeS@y\x11\x8aPx\x9eT@\x85\x8aK\xfc-\xecS@\x9d\x94U\xa9\xdb\xebS@?\tP5q\xecS@[\xbb\x01kC[T@\x89\x17\xec\xa6!\xf0S@\x88\xd6^Y\xe0ZT@QNy\xa6 \xe3S@\x8d\x97_\xb9\xcbRT@3\xfeAn%\xebS@DY\xc5\xdd\xdfsT@"3b\xc9\xdfsT@\xe1\x90\xff\xa1\x94\xe4S@\x00\xf8\xa0=\xc2sT@A\xbc\xc2b\xa9\xe8S@\x81\'Bn\x99\x81T@\xb1\x91\xbc\xa5\xfc\xe2S@@\xac\x91\xfe\xbb\xe4S@UZm\x94wyT@\xefy.\xb1\x1a\xe2S@\xa7\x1fN\xc1v\xe8S@!R\xfb\x80\xb0\xf1S@T\xcd\x15v\xcfrT@C`\x9fR\x95TT@oMp\xac\xbd\xedS@\xb05%&q\xeeS@\x92\xd3\x99\xed\x13\xf3S@\xb0~g\xc4\xbdbT@E\x93\xa1\xfa1\xefS@b`(\xb7>\xf2S@\xb6\xdf1\xf1\x8d\xf3S@b2\x11[\xc7\xf4S@\x18\xe3\xe9\xbb\x8fNT@\x0c\x9b~\xdf\x9b\xe9S@4\xea\x17\x03\xb5\xe0S@\x84<I\xa1V\xefS@\xc2D\x80\x93\xecrT@tV\xe9\xd1\xa8\xe2S@\xf5\xc3G\xb7\x91\x81T@4\x9d\xdd4\x97\xe2S@>W\xf6q\xa2\xe2S@\xa6km\xfb\x8f\xe2S@N\xcbBd\xdbyT@g\x0e\x8a\x00\xfd\xdfS@Y\x7f\x85)\xe9\xe2S@\xb0\xe2\xa2\x92\x80vT@\xfea\xf7I\x01\xe0S@\x12]y\x90\xdb\xe2S@\xc7\xfbT\xf4qbT@\xa0\xaaP\x94\xa6\xe3S@[z\xc3k\xbd\xe3S@\x98\xbb{\xba(\xe0S@R\x12*R\xe3jT@S\x88Nsy\xefS@\x17\xfd\xf5\xf1\x84\xedS@9\x06;fdhT@\xe2\xa7\x9a\xe4\x19cT@i\xd8\x04\xbf\xda\x8fT@\xe7X\x921\xf9\xdfS@j:\xdf\x8c)\xefS@\xc7\x8b\xca\xdaJ\x97T@\xc8\x115\xb5\xf2\xe3S@\xd4\x8f\xf0\x1dv\xdfS@\xea\x89Kd`oT@Z\xcb\x0f\xd5i\xe3S@\xb0q\x9eP\x8a\x92T@\xac\x01=\x0f\x8e\xe3S@%\xbc\xc0\xab\xa2\xdfS@\xf9\x05\x0f\x08\xbf\xe1S@ylb\x8b\xc6\x99T@}\x86:J\xb7sT@\xe2!\x00\xe5\x03\xe8S@\x8f\xa6\x9e$\x8e\xe4S@0\xceR\x97JvT@\xef\xda\xf6o,\xf1S@c.0\x83\'\xe4S@\xe5n\x1d\x8bC\xe4S@d\x1c\xcb\xe8\xb3\xe4S@\xcb\xbd\x14P\x16\xe2S@\xd0\xd6\xa7\xf9[\xe1S@S*\x8f\x97|pT@\x91\x8dl\xce(\x91T@\x104\xb0\x01\x18\xe2S@\n\xeb\x0byD\xeeS@@\x0c\xb94\x99sT@\x0b\xf1\xdb\x0c\xf3\xe4S@St\t\x8d\x8d\xe1S@\x08N#8\x7f\xe3S@\xaf\x95\x13\xd4\xe2\xe3S@\x9a\xbdO\xa3\xbe\xe4S@R\xd0\x1d\x8d)\xe5S@3\xb9mj?\xe4S@{\xfa\x85\xd0\xf8\xebS@\x97\x7f:S\xf1}T@Ev\x92&\xff\xe1S@\x13\x189#\n\xe3S@\xb9\xfc\xdeJB\xe4S@Aa\xc6Z\x85\xe4S@\xb483G=\xe5S@\x1d\xc5\xe0\xc4\x9e,T@\xcc:\xaa\xc4m\xe4S@\x19\xc2\xcb\x1f\x9bTT@!\x1a\x91\x15\xeb\xe2S@\x0e\xae1\xb3\'\xe1S@\xcdq9|S\xe2S@v\xf0J\xe2u\xe3S@\xbb\xcc\xc3\x96\x81\xe4S@N\xf8,\xee\xc4\xe5S@6\t\x7f\xcc\xd9\xe2S@9R:vf\xe3S@\x0c"_\xc0W\xe4S@\xba\x19:\xa4-\xe4S@6\xae\x8f\xef\xa0JT@R\xe2:\x13\xbfbT@(\x02\x95\xb09\xe5S@x\xd0\xaaq(bT@>\xab\xf4)\x0eOT@\xa9\xd3\xf6\xf2\xda\xe2S@\x11\x05\xea\xee\xce\xe1S@UV\xaa\x08!gT@$\xa6r$\x0f\xe7S@\x90\x00\xcd\xf4\xa9\xe3S@5\x7f\r\xe9\x86aT@7<L\xc8\xb9\xe2S@Re\x93\x82\xb1\xe3S@\x17\xbb\x0f\x87u\xeaS@\x99\x95\x8a\xbe\x93\xe1S@\r=\xff~<\xedS@\x9b\xaa?0[\xf2S@\xec\xa7\xee[\x17\xe5S@\xd7\xb5\x02\xc5\xfe\xe5S@\xf5X\xbb\x8a\xe9\xe1S@y\xbe\xd0\x8a8\xe4S@\xf5\xa9\xda]\xee\xe5S@\xe8\xffC\xa4\n\xe6S@\x0e\xae1\xb3\'\xe1S@\xfe)\x93\xee\xe4\xe5S@8;\xedMD`T@\t\xf7j\xbeu\xeeS@"?\x01\x91\xbe\xe2S@\x04m\xebO\xe8\xe3S@\xf7i\xe4\xa2\xe8\xe5S@\xc7F`\xc9"\xf5S@\xdb\xb86j1\xf5S@\xad\x91\xe7Mf\xe6S@\xdb,u\xb8\x1d\xf5S@\xc0\xe8\x18\xa6\x8c\xf4S@1\xae\xb86i\xf4S@\xfc\x9d\x9b\xe9)`T@\xd6A\x06\xd5\x94_T@\x90nw^\x8b\xe7S@\xa8\xb7\xca\xa4 \xecS@\xe0\xc5F#$\xf4S@$)\xd4i\xf5\xf3S@\xc0\xc33\xcf\x1a\xf4S@)\xcbu\xae\xa0\xf3S@`\x05\xa6\xba\xb8\xf3S@>;\x05\xf1\x19\xe3S@\xa5\xd5m\n\x1b\xe4S@\x83\xcb0@N\xe5S@\x0c\xb0\xd6!u\xf3S@\x1bZ\xc5\xd3r\xf3S@\xb8\x86\x98\x1bd\xf0S@X\x17\xcf\xde\x02\xecS@\x12\xcee\\\xa5\xf0S@\xbf\xd0\xd7j\t\xf3S@Ujs\xa9\x11GT@\x8c^\x9e\x8d\x12\xf3S@?\x86\x8aB\x94sT@\xcd\xc2\xd0\xf8\x92\xe4S@\xf4|"f\xf1\xf1S@\xaf%\x81\x12K\xf3S@~\xf6\x88\xe2\x95\xf1S@\xd3\xa6\xe0o\xb4\xf2S@8\xee\t\xffd\xe5S@&\xcapyv\xe6S@\xcd\xea\x00\xe5\xbdrT@\x97-\x7f\xf0\t\xf1S@\x85\xfa\xd1\xee\xec\xf0S@(C\xc4\x03\xc5\xe2S@pp\xc0\x8e\xec\xe7S@\xaa\x8d\xc4\xf5\xbd\xf1S@\xb0\xae\x81\x13\xd0\xf1S@\x1eOF\xf0\xf3\xefS@\x07+>\xe9\x87\xe7S@\xda\x178\x1c)\xe8S@\xe9\x05\x01\xf8\xf6\xefS@\xae\xe8\x02mu\xf1S@K\xea\xac\xd8Z\xeeS@\xe5@\xe8\x87\xc5\xefS@\xa6i6\xbf\x99\xefS@]\xf5\x8e\x85\x17\xeeS@\xb9\xe7\xf8\xc7\x8f\xe4S@y\xfc~v\xe7\x81T@6\xfc\xe1t\x12\xf0S@\x18\x01|=F\xf1S@\xc9\xfc\x92\xeeJ\xf1S@5\xb1\x86\n(\xf1S@\x15?\xe9R\xb2\xefS@(&\xb3\xb7O\xeeS@\'\xf2\xd4{\n\xeeS@A\xb4\xdc\xf53\xefS@t)a\xd5\x16\xefS@JV\x823\x02\xeeS@\xa3\x0c\xe7<\xc9\xedS@J\xc7\xd0\xd8\x08\xf1S@\xe7\xe9\x9d\'\xe8\xeeS@\xd2\xce\xc2%\x7f\xefS@t)a\xd5\x16\xefS@\xa7\x1dCc\xcc\xf0S@v)\x95F\xf8\xeeS@\xce\xc6\x99&\xcf\xf0S@?z\xa4\x1d\xbe\xedS@\xcd|\x8b1Q\xedS@\x9b\x19\xcc\xc6\xb5\xedS@\x19\x19-\xba\x86\xeeS@H\xa9\xa1\x98r\xf0S@\xc1\x90\xf9\xa1\x99\xeeS@`/1\x7f#\xeeS@\xdfqe\xd0*\xf0S@6F\xf7\r\x9b\xeeS@\x11T\x17\xc1*\xedS@\xae\x1c\x14\xbe.\xe3S@\xdb\x11\x8c6\x12\xeeS@\xa5\xfbl\x8d\x90\xeeS@\xa4\xda\x83\x8f\xea\xefS@[d>n{\xefS@_VW\xf2t\xeeS@"cr?B\xefS@N/\x89\x8f\xfc\xecS@\xce\x8e\xc6V\xdc\xefS@Y\xb0\r\xa3\x1f\xf0S@`\x1c\x06\xd4\xba\xedS@\xce*5\xa7\xac\xe4S@x\x03\xb9\x8cq\xe5S@\xfc\x9cr\x07\xad\xefS@\xc2\x9d\x8c16\xecS@\xf4*\xcf\xca(\xeeS@[j\xb0\xc9\x0f\xeeS@\xf8\xb7\xfb`z\xe5S@\xa9\x05g\xb5\xe6\xebS@\xed\xf5\xea\xd8\x92\xeeS@\xd8\xfc\x18\xee\xa1\xedS@t\x04&Z0\xefS@9N\xaer}\xedS@\x05\xcd3\x86#\xedS@~)Y\x7f\xa2\xeeS@\xf0A- \xc4\xedS@PT\xa3\xeb5\xe6S@B\xb45\xd5wBT@\xa8/4~\xfa\xeeS@L\xaa\x98Vs\xeeS@\xdd\x0c^\xfc\x0e\xedS@\xc3Yy\x13\xe9\xeeS@\xf1\x1c\xbc\xd2\xd0\xeeS@\x8f\xbe\'\xe0(\xedS@!\xf4\x86y\xb0\xecS@%\x18\xd1\x12h\xeeS@\x07\xd7\xd3\x86o\xeeS@\xf7o\xf6\xbe\xd0\xedS@|\x192\xc8d\xecS@\x06\xd2\x17\x12\x14\xe6S@\xa9\x8eQZ\xfc\xedS@\x12,\x8c!M\xeeS@\xc3\x83\x9b\xfe\xcd\x7fT@\x18Gn\xb0\xd4\xebS@\x19X5\x14\x06\xecS@u\xa91\xf8\xdb\xebS@}a:(\xa8\xedS@\x98\xa6\x06\xa4\x7f\xedS@\xef\xc1]P\xdf\x7fT@\xf8l\xe9\xdfW\xecS@\x82\xcfX\xe3\xa9\xedS@\x075\x1b\xea\x85\xebS@\x9c\xbcH\xdd\xe0\xecS@q\xe2\xbc\xbf\x1d\xecS@\x05&P\x15\xf9\xebS@\x0bq\xa3z\xd5\xecS@dS[)\xe8\xecS@\xff\x1e\x031\x97\xecS@\x11\xe6\x13\x13T\xe9S@\x08\xd9\x9d\x93\x0b\xedS@\xbd;\x17\xb7\x9e\xecS@\x96LsOP\xecS@\xbdX\x9bm_\xe9S@U\x0b\x9d\xd7\xec\xeaS@\xa3\xd0\x97\xec\xd4\xecS@\x94\x01>>0\xebS@\xe3\xf3\xb0p!\xebS@\xd0\xfe\xaf^\x9b\xeaS@\xb4\xa9\xfbS\xf1\xeaS@Q/\xa1\xfd\x0e\xecS@\xdbe,\xa7\xe2\xebS@w\xc8\xe2\xb0\x0b\xebS@`6\x0c\xe5\x04\xebS@1\x1a:\xb4\xb8]T@\x8a\x90\x9e.\x89\xeaS@n\xb4\x8d\xe4\xd6\xeaS@6?\xf8\xcd\x9f\xe8S@x\x03\xb0|\x8a\xebS@V\xe1\x97+\xe2\xe9S@\xb9\x07\xe1+\xe9\xe8S@\xd7\x14\x8f\x19\x06\xe9S@\xd0whyA\xe8S@l\x8b\xc2l*\xebS@D\x9cu\xf0Z[T@h\xb4\xd1\xf6\xfe\xeaS@\xc0\xb0\x9a\x90\xf8\xe9S@\xee\x17\xb3m\xd4\xeaS@\x86@\xa3\xda\xa2\xe7S@\xf9[y\xa9\xab\xe9S@\x1e\xb7\xfd\xb1\xed\xeaS@\x84\xe7j.\x16\xe6S@1k\xc8\x08\'\xe8S@\x86\x91"T.\xe8S@\xa1\xb4\xcd\xd5D\xe8S@:\xa2\xd6\xb0\xcc\xeaS@\x0c\x1a\x95\xd6w\xeaS@\xc9hP%\x1d\xebS@&\xcd\xba|\xf1\xe7S@\xb0\x8f\xf8V\x7f\xeaS@!\'\x86\x86\x98\xeaS@*\xb8\xa3\xca\xed\xe9S@\x80A\x11\x82:\xe9S@P\xd8\x95\xee`\xe8S@\xa6c\x025\xf4\xe7S@\r\xbf9Y\xb4\xeaS@\x8c\x8cw\xbfQ\xeaS@\x8e\xf9(]\x18\xeaS@\x80A\x11\x82:\xe9S@\x9e[3\xdb]\xeaS@\x8b\x97X(\x1a\xeaS@\xd1A\x02(\xf9\xe8S@m\x0c\xdc!\xd8}T@\x10\xfd\xf29Z\xe9S@\xbfQK\xf1a\xe6S@\x15\xb2a\xe1P\xe9S@#\xc8\xa7\xeb\x1f\xeaS@]q)\xa8\xa9\xe9S@\xf6^\x1f\xfa\xd1\xe9S@T2w\xd43\xe6S@}\x0b\x04K#\xe6S@\x86\x8b\x1b\rL\xe6S@\xeb\x1c\xc2\xcf\xb9\xe9S@\xce\x14\xb4\xa0s\xe7S@p\x862R\x80\xe8S@\x89\x11\xe7.\t\xe9S@x\x8d&\xfcW\xe7S@U/\xf1\xe6\x0b\xe8S@`\xfe9\xe2*\xe7S@0d\x9cp\x85\xe9S@\x1e\x07BIX\xe8S@\xdau7y\x8c\xe7S@Ge\xe8\xbaK\xe7S@^\xd9+?\xec\xe6S@\x9e\x08\xcfCr\xe5S@y\xae\xb6\xbb\x85\xe8S@\x0f2?<J\xe8S@\xb9\x0e\xae.\xf6\xe7S@\xee\xc0\x10\x07\xa2\xe8S@\xef>\xd0\x80\x1c\xe9S@\xa1y\x14\r\x1a\xe8S@\xeb\xcf1\xf1\x91\xe6S@\xce\x12\xa9\xb9B\xe8S@\xd6\x10\xe1\x86\x83\xe8S@\x97\xf1\xfbE\'sT@\x01\x0fo\x0e\x9a\xe8S@\xef>\xd0\x80\x1c\xe9S@\xa1\xb8\x81\xd7\xc4\xe2S@\x9e\x0e\xb5t\t\xeeS@L`0Y\xb3sT@ra[\x86\x12\xe8S@L`0Y\xb3sT@\xa1\xf9\xe3\x0e\xef\xe6S@\x0bJ\x81\x86\x05\xebS@\x04\xf9\x08\xc0\xebwT@e\xd9E\x0e\xb6sT@\xb0\xccV0\xd1{T@\xbd\x8d\xf8\x99.\x8aT@\xa4\x9e\xee\xb7%yT@\x197\x97!<\xe7S@\x0c\xb0\xeb\xb5\xf2rT@\x19\xd8\x12|\xfe[T@\x14\xf4\x01\x87{xT@\x93\xc0\xd2n\x98\x80T@\xca\x00SA\xc9\xecS@\x1c\xa3\xbb\x02\\\xe5S@\xc7\xce\x02ZZsT@@WL\x88\xcd\xebS@q\x97\xc8)\xd0xT@\xdc\xc2p\xec\xaa\xecS@\xf4\xb1\xde\x863\xf4S@\xe1\xbb\xca\xee\xcb\x98T@d\x1f\x13\x1c\xaf\xe3S@{\xc2\xef\x17C\xe7S@\xcf7)\x06\xfcvT@\xc5\xd7\x05\x05`\xf4S@%O\xc1\xe4\x87\xebS@D\xd1\xfe\x1c(wT@c\xa2\x8bo2\xeaS@\x13"\xa5\xcaV\xebS@\xe0Xj}\x90\xeaS@\xffX.\xa99pT@>\x01K6\x9c\xebS@6S\x99\x808TT@h\xcb\xab\x95&\xebS@\xbd\x93\x82\xb2"\xebS@jD\x9fE9\xebS@<\x03\\\x94\xf0kT@\x9d\x0ea\xbba\xf4S@\xee\x17\xb3m\xd4\xeaS@E;\x9de[IT@\x1f\xf9\xed5!\xebS@K%`\xd6\x0e\xe8S@fI\xf3\x99\x80\x92T@V\x8e\xd1\xd3\x95kT@IP\x84KtbT@\xecc\x17X\xf8\x8dT@5\x06\xe1\xabFKT@\x80\x8c\x9d \xb6bT@\xc0f\x92o`\xf1S@Pz\xe3,\xfe\xdfS@^[WJ\xc4\xe3S@l\xcf<Y\xe1\xefS@f\\;6\xfe\xdeS@\xa6\x13\x1e\xaa\xcf\xe2S@G\x89\x7fM\xd6\xe3S@\xb3\xd3\x9c\x1f\x8f\xe3S@E\x97q\xc5C\xdfS@\x96\xdc`\x8c\xfb\xdfS@5\xd4#\x9b\xef\xe3S@\xd7Z/\xa8s\xe1S@%\xf9H\xa1eCT@dOh\x97z\xdfS@^\xe43\xbd)oT@{V\x019\x93sT@5\xc1\xb3=\xbb\xdfS@\xb4\xb1@\xfa\x96\xe1S@0-\xbd\x1cE\xecS@\nc-\x1a\xe5wT@\n\x06\x15L\xfe\xe3S@6\xdfO~\xb6sT@\xe8\r\xfe]\xecxT@\x8fZr4\xd3\xe3S@o(\xd5dV\xf4S@\xf92I\x04*\x8cT@f\xe5<\xf7F\xe1S@\xdb\xc8\xda\xd3\xbb\xe1S@w\xf6\x9e\xbfVsT@\xcf\rW\xea*\xe1S@\x90\x85\xd3 \x90\xe4S@G\xf6wf\x99nT@\x12&^z6\xe4S@`\xbby\x89\xa3wT@1\xd4\x05\x1b\xb0xT@\xf9\xf8z\x8d\xb1bT@(\x9c/\xaa[\xe1S@\xc9\r\r\xb6\x94TT@\xa9\xe1U\xc0\x0c\xedS@\x02\x11\xdc"I\xe3S@\x85\xfd\xa7\xf0\xbb\xe4S@\x83\xf3\xc0\xfc\x91\xe1S@\xc2\xf5\x01W\xfc\xe2S@Du\xe2\xf1\x9e\xe5S@(N^CdmT@`\xd6\x00\x84v\xe3S@&\xcc\x19\x0b\xe6\xe3S@8\xfa\xd8}\xbe\xe4S@\x8e!\x9e\xaa*\xe5S@KJ\xf7\x11;\xe4S@o\xabSL\xe1\xe8S@\x1d\x147"\x16\xf2S@\x12\xcf\x8b\xee\x06\xe3S@Ab4k\xd0sT@M\x8d\xe1>\x05\xe2S@U\xa4v\xa3a\xe4S@p\'tRIvT@>vi\xa4\xa9\xe3S@\xb14?\xb5\x1d\xe1S@\xf3\xe0~5f\xe4S@2\x98\x98\x15\xc2\xe5S@b\xd5A\xc4%\xe6S@\xbdi\x08h\x95wT@=zd\x95\xef\xedS@\x89]h\xd0%tT@x;\x8a\xcd\x84\xe4S@\x93\xb0\xaf\x18\xb1\xe5S@\xb5P\xa4S7\xe6S@Z\xa9)\x81\xfa\xe0S@\xaf\x1di!/\xeaS@P\x9d\xa6gi\xe3S@2\xb3\x03\xe2\xd9\xe4S@\x80\x9c\xd8B3\xe5S@J\xb6h\x07\xe3bT@]&\xf15\xe4\xf2S@\x7f\xcd\xf5\x91\xb1\xebS@\x88\x16\x1b\xe30nT@\xfb\xf8\xb5\x15\xd6\xe5S@@\xd7\x1a\xff\xc0\xe6S@P\xf1o!G\xeeS@M6\x15\x174\xedS@T\xe9f5\x0e$T@\n\x14\x7f\x92inT@I\x8e\xa4{U\xe1S@h\xff\xe5!\xcd\xe6S@C\x07%\t\xe1\xe6S@\xd7^\xa3\xff\x0c\xe3S@\xd1&\xc8\xd1\xa1\xe3S@\xc8)\xf9,)\xe6S@\\\xc4\x0c\xf4\x8e\xe1S@0\xbc9\xcd\xbe\xe1S@\xe3e\xb7\xc1\xc7\xe2S@k6\xf5_L\xe5S@\xb2\xb5\x92\x03\xc0}T@O\x01\xd5`8\xe2S@\x08Md\x91\x1f\xe3S@\xa0\xbb:e\xd4\xe1S@\x90\xcc\x97w\xa1\xe5S@\xbe}\xdbx\\\xe2S@\xb06$\x18\xef\xe2S@QNy\xa6 \xe3S@"\xb9\xa8\xbd2\xe4S@\xfa\xb2\x0eI\xec\xe5S@\xb5\x00TU\xec\xe1S@a\xd6P\xfcC\xe3S@Q\xc7\xe10e\xe6S@@\x0b\xa1\x9e\x14\xe3S@\xcbBoB\xa4\xe2S@\xd6\xd9\xc1-\xf8\xe5S@\xd67\x86^k\xe3S@\x13\xd8\x83%\xe2\xe3S@\xca\xe5?\xa4n\xe6S@\xc6j\xa7\x1bj\xe4S@e\xd8+\xf0\x1b\xe6S@\xb3\xd4\xb9\x86\x8c\xe7S@\xd5\x18\xa8\xcf\x91\xe7S@\x88\xd2\xdf\x14\xca\xe4S@$>r\xbev\xf3S@\xf7v\xed#\xb2\xf0S@>\xa9\xaf^\xcd\xe2S@\xbf\x1ar\xc3U\xe6S@\xc1\x97\x0e]\xcd\xe3S@\x9c\xd2\xa2Ol\xe5S@\xe92\xf6\xc4\x02\xf3S@\xb1\x9f7\xe1i\xf0S@\xb0\xe8\xd9x5\xe6S@\xdaX<\x1f\xd9\xe7S@\x9b\x10\xf6cz\xf3S@HT|t\x04\xf4S@k\xde\xc4\x1d\x1a\xf3S@\xcfep\xb2\x84\xe4S@\xa3\x18\xf8\xf0\x84\xe5S@\x9c\xd2\xa2Ol\xe5S@\xeb\xcc\t\x1e\x1b\xe8S@\t\xf9\xd8\x17?\xf3S@\xf3\x0c\xe6\xf99\xf0S@\xb9/E\x92\xef\xe4S@\x88;t\x95A\xe5S@f9\xa5H\xad\xf3S@f9\xa5H\xad\xf3S@F\xfe\xb6\xbd\x8esT@\x1c\x99\xdf\xb9{\xf3S@B\xde\xdf\t\xa5\xf3S@_4\xbd\r\xfd\xf2S@I\xaeb\x19\x80\xf2S@\xc9\xf6*\x05\xa2KT@\xf6\xbe\xb0\xe1\xd6\xf1S@B\xca\x02|G\xe3S@\xf6\x9c\x89\xb4i\xe5S@8\xde4\rYhT@\xdfO\x93\xda;\xf4S@\x04\x08\xb6)W\xf4S@\x93.\x14]\xae\xe4S@\xe4\xbb8\xe4~\xf4S@\x00\x8c\xc2\xb62\xe6S@\x81\xcf\x8b\xcb\xff\xf3S@\x85:\x8a\xbb\xae\xf2S@\x1cn\xac\xc2\x08\xf3S@|\x1c\x8a\xd8\x1e\xe6S@HX\xbd\xf8\xce\xe7S@U\xa4\xfen\xce|T@\xb3\xcf^l@\xf4S@\xd8\xefx\x80\xba\xf2S@\x85\t\xc6\x98y\x8aT@\x18\xa9\x9c\xfe\xea\xe5S@\x0b\xbf\xe8\xef\xc3\xf4S@r\xf7\xd9\x0bI\xefS@\xbdd\n}\x91\xf4S@\x11:*"\xe3\xe4S@\x86\x01\x9cR\n\xe9S@\x95\xd9\xd9\xcc\x8e\xf4S@}\x07\x9bp\xa3sT@\xfcr\x8c\xf0&sT@\x0c\x90,\x97\x1f\xf1S@#\x84_\xc6\x0f\xe6S@2d\xd7\xc5\x85jT@:r8$\x1c\xe8S@\xf4\xf7\xca\xfc\x14\xf1S@Y\x91;\xfb\xfe\xe7S@\xc2\xf5\xb3l.\xe8S@\xaa\x0e\xc9\xa5|\xefS@`\x04)\xcaF\xefS@\x00V\xb3j:\xf2S@P\x19\x1ez\xbf\xf0S@Z\xae\x83rI\xe6S@&O\xc2VZ\xe5S@{\xba*o\xff\xf1S@\x0fn\x8b\xab\xcf\xf1S@\x8e\xc0qT\xb4\xf1S@h0\r\x10\x91\xe6S@L;A\xa26\xe8S@(8q\x9c\x0c\xe8S@\xa4\xc8\xab-\xa3\xe8S@\x1fv\x9a\xc9|\xf0S@G^\xd6\xe3\xa7\xe8S@1\xd2\x0f\xa4 \xf0S@FEJ\x85\xa4\xefS@\x80\xc29\x9d\x92\xf1S@\x05-\x9b)v\xf1S@g\x0e\x99\xf9P\xf0S@\xa7Z\x15\x0f\r\xe7S@\x9f\xd0C1T\xe7S@\x83+/!\x8d\xe7S@\x0bO\x99}X\xe8S@\xf2\xfa\xfc\x13\xc4\xefS@\x0c$T\x1fF\xeeS@\x0b2\x10\xc0\n\xeeS@\xd5u\xcfy:\xe7S@\xe0\x11&Nw\xe9S@\x93\x161\xab\xd3\xe9S@\x90\x973\xd1P\xf1S@\x1a\xa8,Y\xc8\xe7S@q+\xef\xb6\x89\xe9S@Q+YXU\xf1S@\xed]"\xc1\xee\xf5S@i,\x0b*\x1b\xe7S@\xab\xb0B\xc6%\xf1S@=\xe6\xaap\xeb\xefS@\x93d*_\xab\xefS@\rbw\xceI\xeeS@\xca\xcb$\xa1\xc2\xedS@~\x92ZKQ\xe7S@\x8c\xe5u\xe0\xbc\xe9S@?\xa5\x86Q\xc6\xf0S@\xfa\xba(X\x8e\xe7S@\xa2\xb9t-\xc9\xe7S@\xc6\x17\x7f\xb5\xcf\xefS@\x98g-\x98/\xefS@{T:\x06\xd8\xedS@\xefM_\x9a\x8ebT@\x8b\x86\x18\xa5\xe9\xf0S@\xd0\xf7\x0e\xa3\x0c\xefS@\x1a\xccL\xeb\x04\xeeS@\x1a\x8c\r\xff\x18\xe6S@\xe2\'`W\x00\xf1S@1\x13\xdcG \xf0S@\xbf\x8f_\x9e\xe2\xeeS@\xba\x8fF%l\xe8S@\xfc%\xbdm\x94\xefS@Z\xbc\xe4\xf5\tnT@\x95\x1e9\xdf\'\xe6S@\xc4\x96!\x11\xd4\xe9S@\x03\xeelh}\xefS@\xc8\xf4\xadJ\x8e\xefS@%\x11z\xca\xb8\xeeS@7\xfe\xea\xed\x85\xeeS@\xc2\xa2\'\\\xb5\xedS@\xd9JL\x9bN\xe9S@\x0eW[\x1b$\xeaS@LAt_r\xe6S@Q\x9c\xff\xd6;\xe7S@Q\xbe\xadX~\xe9S@!\xe9\xea\xba\xd6\xe9S@\xe5\x02\xad\xa6\xf9\xe9S@A\xf2\x99$\x86\xeeS@\x90u?\xbcQDT@\xa7<:\xaetTT@\n\x8d\xe0\x98r\xf0S@\xe2\x96y\xd6\x9c\xeeS@\xef\x97\xee\xa0\x0f\xe8S@+\xec\x87\xf7\xe3\x8aT@7\xf6\xb3\x8e\xfamT@ \xaa\xd9L/iT@xHq7\xfb\xe8S@\xd8\x87\xabuq\xf0S@\xbf\x18tA#\xf0S@\x80WM\xfa1\xedS@\x16n\x88\x864\xeaS@p<\xfe\x84\x1b\xeeS@\xc7\xf3\x97\xfd\xafXT@Jc\x07\xfc\xc0\xe8S@\x96\x94\xce\xceF\xeaS@~?\x1b\xa8\x9e\xecS@\x88\x1c\x06\x17\x03nT@e\xe0\xa7m\xe9\xefS@\xc4\xfe\x8fW\xa1\xeeS@\x1e\xcb\xd2\xe9\xf0\xe6S@\x9f\x13\xbbH\x90\xeeS@X_\x85\x1f\xbd\xe7S@\x9f\x1c\xccZ\xe4\xe9S@\x9co\xa8\xc5"\xeaS@\xc4\xfe\x8fW\xa1\xeeS@\xe5\xc1\xb3W\xf1\xecS@G\x05\x98s\x88\xeaS@J\xd3cv9wT@#q\xfd\x1a\x04iT@\xef\xcax\xfc3wT@\xf54\n\xa3\xeb\xefS@\xb2\xa9\x0ew\xbb\xedS@~\t\xf5s\xa6\xedS@\x1b\xa7\x00o\x98\xedS@\xa3\xc2Gj:\xe9S@\xad\x0cU\xc8w\xeaS@}\xdfM\xdbJ\xecS@\xd6;\xf2gNTT@\xc5\xb4\xed\xc8\xdehT@8\x9a%\xcb\xb1\xefS@\x92uz\x8b\x98\xecS@\x1db\xfc\x1bP\xe9S@\xf2\xaa\xadD\xc0\xeaS@\xf5\xc6e\x92u\xeaS@a\x9a\x18M\x8c\xebS@\x97\x13b\x12 \xeeS@\x1d\x8e\xff\xf5c\xe7S@\xf9\x97\x96\xc0\xdc\xebS@\xf2\xaa\xadD\xc0\xeaS@)n3\xae@\xebS@\x93\xa1\x92\xe7\xbbcT@\xbb\x10\x9e\x95\x9e\xe9S@\x8b\x938\x9e\x95\xeeS@6\xbc\xe1\xdc\x95oT@\xa4\xea\xb2\xb1\xcbvT@\xfeZ=\xbf)\xefS@\xbfD\x89\xd3<\xebS@Q\xfd\xa0\x86#\xedS@\x9d\xa3ED\x98\xdbS@\xb6\xf4\x08\xbf\xcd\xedS@\x113\x9d\xaa;\xe8S@\xa1\x88\xb7\xbb\x9a\xeeS@\\\xea\xe8\xb2q\xeeS@Z\x83\xd1\xbe\xb2\xeeS@\x83\xd6\xa1o\x18\xecS@\x93\xcfwYj}T@\xe1\xe7I\x85\x1e\xebS@\x19:\x83\x95\xddmT@\xf7<\x16ju\xeeS@y\xfb8\xc2S\xebS@\xfc\xadB\x05\xf3\xeeS@\x85\xaf6-\xc4\xe9S@\x94\x85\x9f\x8a\xd5\xeaS@\xed\xa0a!\xf7\xeaS@l\\C\xd4\xe4vT@\xbd\xb3)\x9e\xc3\xeeS@\xe2\xfa\xf6{\xa8\xeeS@\xed\xab\x97x\x80\xeaS@\xaflO\x1c\x81\xebS@\xfeJM\x9aC\xeeS@\xa0.W\x8dm\xeeS@\x94/ET\xa5\x80T@\xca\x9f\x92\x10\xed\xeaS@\xd2Wr\x97\x10\xeeS@\xd4\xef\x8a\x17^\xecS@\x93\xda\x00~\x08\xeaS@\xcf\xa0\xb7e\xcc\xedS@zt\xad\xb9\x9b\xeaS@\x81\xefn\x12/\xeeS@\xe4\xd6\x80\x0e\x93\x81T@)"\xc4\xb2\xde\xedS@\x0f\x8c\x0bz\x16\xecS@\xbcB\x95O\xe8\xebS@\xe4\x883\xf2\x0f\xecS@\xae\xe0W\xdfM\xecS@\x8fFz\x18\xdb\xebS@<\x94It\xbc{T@\x90\x12\xa6\xe2\x82{T@\x94\xefA1\xd1sT@f\x13\x0e^\x1b\xecS@n\xabv\x87\xb3\xedS@\x1b\x05\xbe\x83\xde\xebS@\x14{K\x13\x86\x83T@\x1b.\xe4\xa7v\xebS@\x05\xd4\xfeT)\xebS@\x8a8\x1aw\xe3\xebS@\x146j\xb6\xdf\xebS@\x1e+\xff\xe3\xd5\xecS@\xe2\\6\x94\xb8\xedS@\xccG\xb5I\x89\xedS@i\xfem\x19y\xebS@\x15\xe8wXE\xecS@\x8ea\xa0\xa2\x9c\xecS@K\xb2B\xad\xee\xe9S@\x0f\x06MG\x86cT@3$\x1b.U\xedS@k\xf2?\xdf@\xedS@E\xd6`\x13\xd3\xecS@\x8a\x81\xec\xee\xec\xebS@~\xa5\xb3o\xe0\xecS@\x8f]dP%\xecS@\xff_\xc5]\x97\xebS@\xc7\xfc\x8ag\x9a\xecS@\xa6\xae`\x10\xcb\xecS@\xbe\xa2`\xd1DUT@\xc0f\x92o`\xf1S@\xb7j\xda_\xf3LT@\x96\xe1j\xf2\x1fZT@lH\x81\xf71_T@>J\xfa\xe6\xf1vT@\x17\x95\x8d\x84\x9fIT@\x9b\x0e q*\x97T@%v\xc9\xc0\xae\xeaS@.l\xc2\x9eY\x8eT@\x8c\x12\x82\xee\xcd\xe2S@\xd8\x8eF\x87\x01\xe4S@\x87\xc4f\xa8K\xefS@\xa3\x1a\xf8\x94\x17JT@\x9eF.\xfa\xc1ZT@\xc4\xfeh)M\xf0S@"c\xad\\>bT@\x9c\xe0>\\\x17bT@c\xf7#\xae\x91\xebS@\x18UM\xb5\xc3\xebS@\x97\xffYZ\xc2\xe3S@<\xa1\xd8/\xce\xe3S@\xbb\xb6\xa4\'/\xe4S@?\xbe\xf7\xd7S\xe1S@M2\xfc\xf8\x9b\xedS@A\xfa<\xdc\xff}T@\xae\xed\x96:\x0e\xe2S@T\x96\xd55=\xe4S@7i\x02#\xc2\xedS@\x17rc!I\xe0S@*#e\xdfn\xe1S@\xcb\xeb\xdf\xe8\x9d\xe4S@x\x99e \xa5\xeaS@\xb8<\x91\x95\x90\xe1S@\xde{\xba\x81J\xe3S@p?\x81Z8\xeaS@r\xbdX\x0b\xe6\xe3S@\xabU\xfc\x04\xaa\xe4S@\xe6\xb6\x93bl}T@\xfe\x07to\xb3\xe9S@B\xb5RM\xf7\xe5S@>~\xd5,\xf7\xe0S@5\xcc\x12t^\x8aT@\xfe\xb6\x14T\x9a\xe8S@\xa8nn\xffA\xe5S@\x19\xc7muMVT@\xd2\xf0\x96\x00\x88\xe2S@G\x1d\xdd\xee4\xe4S@k\xda\xbcJ\xb1\xe5S@\xb5\r\xa8\xd7\x03\xe2S@\x8aq\xf3>\r\xe3S@\xae7\xca\x93\x14YT@\n %3\x81\xe3S@\x92\xb2 z\x05\x8cT@\x96\xf7\x88\x94\xd5\xe2S@:Y\xcf\xab\xc7\xe5S@e3\xeay\x15\xe1S@ct\xe4\xd2\xa5\xe5S@vfv\xff5\xe6S@\xe7\xea\x88\xeb\xe0\xefS@\x8ae\xc3\xbdC\xe1S@\x90c\xccQ\xe2\xe2S@nW\xaa\xdb\xf5\xe1S@\\\xbc\xfd\xe8>\xf1S@st\xde\xbd\xa1\xe3S@\x9c\xbc{\x1aV\xe4S@\xf4.rp\xabqT@\x91\xe4\xb3\xf3*\xe2S@\xb25$\xa4\x07\xe6S@\xe0\xb8>f\x98FT@\x9c\xe4U\xab\xea\xe2S@\x89\xd4A\x03^\xe3S@\xc3 \xd7%\x8c\xe3S@D\xbaH\xcc/\x80T@F\xc5\xa2\xaa\xc9rT@\x96\x00\xddu\xaa\xe2S@\xde\xa9i\xb3+\xe2S@\xde.O\x17\x97\xe1S@A\x8c\xca\x06\'\xe3S@\x8bl\x96\x16\xae\xe2S@,\xf9"\x12\xba\xe5S@\xba\xeatw\xd2\xe5S@]\xc2i\xbd\x9asT@\xd7\xae\xd9\xcb\x95sT@\xae\x07"p\xd3\xe1S@D\xffp\x12\xe7\xe5S@\xffY\x82\xec\\\xe2S@\xe9\x15\taX\xf3S@"F<\xb6\xf8\xe5S@\xe3\xbb1\x82 `T@t&\xef\t\xa7\xe4S@"F<\xb6\xf8\xe5S@\xf1v.7d\xe6S@\xa5J\x0ek\xfd\xe2S@\x19qA\xb5G\xe6S@\x1c\xb8\xf4Y\xf5\xe2S@\xa5J\x0ek\xfd\xe2S@\x06(3\x86\xca\xe2S@\xfa\xa3ZS\x80\xe5S@\x8a\x97u\xc8\xf2MT@\x9bJ\xefB\xac\xe3S@\x83\x1d\xe1\x81\x87\xe4S@\x993\x12T+\xe5S@\x99\x14#\x8dH\xe5S@\x85\xed~\xac\xdc\xe5S@\nv\x9a\xf17\xe6S@\x8e\xf0|\x93\xd4\xe7S@\xb2D\xfbh\xf4\xe5S@w\x0e/\x80,\xe8S@H\x0b\xe9r\x0e\xe9S@5!\xd2\xaa\xf2\xe4S@Y\xf1\xa5z\t\xe6S@\x8eV=$"\xe8S@\xc5`\x11\x9bQ\xe8S@\xa2M\x00\x9d\xdd\xe8S@\xc2N6\xb6\x10\xe8S@UO\t\x12)\xe8S@\xc6ms\x15g\xe8S@-\xbc\xbeS7\xe5S@\xe5/\x894\x98\xe8S@\xd11\x1f\x12\xfa\xe8S@J\x1d\x0b\x94oqT@\xabj\x19\x8e\x8d\xe6S@\xbb\xc5u\xc1\xc7`T@\x0b\xf7\xa9(pgT@wB\xf8\xb2\x92\xe5S@\x94\xc8\xf6\xc1\x08\xe8S@\xc8w\xf5\xf9A\xe8S@\xfc|\x16\xd1\x9c\xe8S@\x8013\x1b\xf8\xe6S@h\xbb\x02\xd4\x93\xe5S@\xb0k\xc6\x1b$\xeaS@H`\xdfD{\xe7S@\xf7\xa9\xd5\xe1T\xe8S@\x04W\xe1(\xf0\xe6S@F\xe2\xf7\xa0\x11\xe7S@\xd9\x8f\x8e\xa9^\xe7S@Ep_\xadI\xe8S@\xcb\xdbL\x08\xf0\xe8S@\xe6\xf2\xf5\x88\xf4YT@\xa1\x0f\x18\xee\xc8{T@:<\x04\x01\xf2\xebS@\xba&R\x10\x83\xe9S@\x1d\'s[\x18vT@\xbe\x8bio0iT@w\x12(X\x88\xe8S@KSH\xa0\x88\xe6S@\xdd\x83\x18\x99$\xe7S@y\xa8\xf9\xfd\xa1\xe7S@\x94S\xec\x1dn\xe8S@\x1b\xea]$\xa0\xe9S@\x0e\x10u\x1aF\xe7S@k\xd1\xc8P\xcahT@\x91\xbf\x96U\x1enT@\\km\xef#\xe6S@!\xfb\x8d\xce\x9fKT@=\xd0\x9f\'\xcc\xe9S@2\xafV\x1d\xbc\xedS@\x01\x1f\xc6\xc6E\xe9S@^\x1de\x04N\xe7S@\xf7\xa8\xf7\x0e\x0b\xe8S@{.\x12\xf4\x9c\xe9S@Oc\xc6\x9d\x7f\xe2S@\xf3\xf2\x90\x89\'\xeaS@~\xd6;\x04H\xeaS@K\x97H@N\xe8S@\xe9\xe9\r\x9c\xd5\xe8S@\x9e(\xdf\xcd\xf3\xe8S@\'Y\x84\xb4\xf1\xe3S@\xbd\xc3\x91\x04\xf9\xe6S@7\xe7\x0f\x12\xbb\xe7S@\xcc\x0c\x0e\xff3\xeaS@A\x15\x8a\x85i\xedS@h\x19X\xfd\xe2\xe7S@\xe7\x849\xfdG\xe8S@\xc0u\x11\x94\x95\xeaS@pV\x00\x13\xcc\x93T@\x1e\xc7-\xca3\xe9S@(N\xc6\xb6z\xeaS@Q\x9a\x0be~\xe9S@\x1a\xfb\x8d\xb8\x7foT@\xa82\x1b\xab\x0b\xebS@\xa8]\xa33r\xf4S@\xea\x9fl\xf5\x91\xe9S@@\xae;GK\xebS@\x89\xe5\xc7\x87\x8c\xf4S@\xc3dA\x12k\xe9S@\xe44\xab\x9d7\xebS@,\xe1\x1ag\xf8\xe9S@/\x0f\x93h\xc1qT@\x00<\x9f\xb0\x1ctT@E\xc2DC\x90sT@^m0\xe2\xa2\xe8S@\xaf \r\x9e\x9d\xe9S@\x84\xf9\xac_\xc7\xe9S@$\xe9\xde\x8a\xd5\xeaS@A\xac=\xcc\x06\xe3S@\x9a\xb5_#`xT@d\x1dQ\xe5\xc9rT@\xc2K\x8f\xf8P\xf4S@\xc6\r\xd2\xf1\xe5\xf3S@\\\xcb\x92\xe5\xfb\xe9S@Iz\x1e\xa4\xbc\xf3S@\x84{\xb5]\xe8xT@m\x9b6\xfcMsT@x\x19]+\xb8xT@\x1d3\xe2\x1d\xaewT@7"\x85b\xe7\xebS@ \xcf\xbdl\xf1\xf3S@^b\x9a^\x9fsT@\x8f\xb5\xdc\x9a\x02\xe9S@\x8ei\xba\x9c&\xebS@\x8f\x9f\xb3\xdbH\xecS@\x82S\xb8}\xaf\xf3S@\x95\xc2\x1a\xd9\xadsT@\xfe8TE\xda\x80T@ w4\x85*oT@G\xed\xc7\xfcM\xf3S@\xbdo\x8ex=\xebS@\xba\xbd\xe1\xa4\x89\xebS@rk\xef\xe4\xf8\xf3S@b\xda\xdc\xd4\xd7\xeaS@\x92\xc9E\xaeY\xf3S@\x0e@N\x12H\xecS@\x12\xe9\x9c\x05]\xe9S@\xa8+M\x0f\x02\xedS@\xf8[\x7fd\xf7\xe7S@\xf0\x14\x92\xb1\x1c\x86T@X\\N\t\x8b\xebS@m{\xc9u\xdf\xebS@\xd3,2\x01\x97\xecS@]B\xe0\x10\xd0\xecS@\\B>\xbd\xad\xebS@$\x9dA\xab\x8awT@\x14\xe2: \x0c\xf3S@\x8f(>\x9eO\xedS@\x92\xe1\xca%\xf2\xecS@w\xdekNU\xedS@\xc2\x89\x9a\xa3\x17\xf3S@-\x074\\D\xf0S@\x8fh\xb8\xba\x7f\xebS@\xe6\xbe3\xd4\xb5dT@\x1d\x95<\x17}\xf3S@\xb6\x87\x1f\xbe\xb8\xedS@+\xee\xc0\xe1\x01\xeeS@\xc2\xec\xdc\xb8\xea\xebS@\xb1\x1b8\xb0\x8e\xf2S@|?\x9e\xa0\xe6\xebS@U\xcb\x1c\x9d\x9d\xe5S@\x96\xf0\xa1i\x17\xe8S@\x95K\xfa\x87\xec\xf2S@\xabt\x11\xdf\xe4\xf1S@M\x91N<\x91\xf1S@=G\xea\xd1\x16\xecS@9&\xacK\x93\xf1S@F\x08\x94\xd6\xc0\xedS@4\xa5\xb9\xd95\xeeS@\x110+?\xc7CT@\x8f6\x8c\xe0\xad\xf2S@\xe6\x7fg\xe5u\xf1S@\x07\x9e\x88\x9a!\xeeS@\xeb\xc0\xf3/\xd0\xf2S@\xa1G\xad\xe2\x9a\xecS@\xdc)\xc0\xd8q\xeeS@2j\x1c\xf0\x12\xf2S@\x98\xed\x80\x7f\xfc\xedS@\x07\x9e\x88\x9a!\xeeS@\r\x7f[\x96-\x92T@\xbb\xcb\xee\xd9f\xf0S@ \xa0\xf3\xb0\xb1\xeeS@\x02\x06\x00\\\x89\xf2S@eo\xc5\xc1I\xf1S@\t\xa3hAt\x92T@\x13Q\xbdWl\xeeS@r\n\xbdD\x12\xedS@:\x89\x87\xbb\x18\xeeS@vV\r\xc2\xad\xeeS@\xec\xabja\x07\xefS@\x8a\xd7b\x88\xf3\xecS@\xe6\xd2X;\xa5\x92T@\xc2\x9c\x8e\xb20\xf1S@h\x1a\xb0F\x16\xecS@:\x84\x01\xed\xc8\xecS@\x04\x18\xb9\x9d\x1b\xf1S@\xbd\x82\xf6Q\xa1\xeeS@|L\xdb-\x94{T@B\xc9-\xd81\xedS@Z\xe2\x18\xc4\x82\x81T@\xf0\xf2x\r\xce\xedS@\xe3A\x8c\\Q\x99T@B\xc9-\xd81\xedS@\xeb$ \xd4\xb8\x80T@\xab\x8f\x06\x83\x94\xeeS@\x03\xd2\x14\xe7\xdewT@c\xf7#\xae\x91\xebS@\xde\xd0f\x12\xcc\xf0S@\x85\xb7\xaa\xf1/\xefS@i\xa5\xf7\xe6\xc1`T@:y\x13\\2\xefS@\x0b\xe8\xbb\xb2n\x7fT@\x19F\x9a\xce?\xecS@v;x s\xecS@\t\x878%\xf1\xf1S@\x89\xa9dr\xfb\xecS@r\xe0\x03\xec\x16\xefS@\xa1\xbf4\x04$\xf5S@\x11M\x9d5\xc8\xf1S@S\x0f\xd2\xee\xed\xecS@NP\x00Cr\xeeS@uw\x89\xce\x9d\xeeS@\xe9\xf1\xcab\x9a\xefS@\xb2\t\xe8\xaag\x96T@\xa2\x9d\xcc\x96_\xeeS@1\xa3\x8c\x825\xedS@:\xbf\'\xe5\xc2\xf1S@\xa3\xbd\x811\x1e\xf0S@3E\xb1i\x1a\xf0S@zfe\x05J\xf0S@nZ\xb9R\xaf\\T@\xa4\xdd\xdc\x1c\xc1|T@\xf6\xb3@\x1eB\xeeS@udN\x8d,\xf0S@\x0b+\xf8q\xa2\xefS@\xd5#C\xfd\xa6\xeeS@\xab\xcbC\xf3\xc5jT@u\xc3\\s\xfc\xefS@R\xbd5\x80\xb7\xefS@\x86\x15IfJ\xeeS@\xee\xc3\x88C\xad\xeeS@\xac\xf9t%\x8a\xefS@\xe8\x88\xe0;D\xf3S@!YhH|\xefS@1\xe9\xac\x88YoT@\tf\xb4\xc6\xe4\x8fT@\x00\xff\xff\x9bPhT@z\xca\xd3\x87\xf7\x96T@\x03\\o+\x87\xedS@\xaeyIQ\xe6\xedS@\xff~\x18\x8b^\xf3S@\x80>\xf9\x15\xe7\xf3S@6\xca\xf1\xdc\xe7\xeeS@\x0f!\x0b\xf6\x19\xf0S@\x06\r\xf3T\r\x92T@\x18\x9d;\xa8\x1b\xeeS@\xd7\xd3q\xe1\x11\xefS@\x0b!#\x17\xbb\xefS@\xa8BP\x05E\xf4S@fxnk\x04\xf1S@\xb0\xae\x03\x819\xf1S@V>\x08*\xa0\xefS@\xd7\xa3\xb3\xb8=\xeeS@G\xae7\x9c\xc3\xedS@\x9e\xf3WVRrT@\xf3\xda\x80$}DT@\xcb\xb2oy7oT@\x02\xe9\x8e\x959\xe6S@\xa0F\xff\xd4\x05bT@%\x04\x87\xee\xe7eT@+1\xad\x1e\xca\xe4S@&^\x9f\x03RnT@\xa2\xa6<\xc4\x87\x83T@\x90\x11CJx\xeeS@\xd5\xed#g&dT@n\xbe\x81\xbbA\x93T@I\x84>\xdc\xe3HT@\xbck7d\xc2\xe2S@\x92jt\x9b_rT@]sBG\x89`T@\xf2vf*~vT@\x90\xf4\x93\x01\xd4jT@\x150IfOmT@o$\xbd\x10\x8c\xefS@\xfe1\xf3\xa8{jT@\x8cx\x08\xfc\x9f\xeaS@\xec\x19l\xbe\xa2uT@\xda#\xf7\x97\xd6\xe7S@>@\xf4\x97\xbcTT@E\x99\x9f\xdb\xda\xebS@\x06d\x06}\xa1\xe1S@\xb7\xcf_\xf23\xe4S@\xacr\xa4j\xed\xeeS@\x0631\xe5\x1e\xefS@\x97\xaf\xf6\x12\x13\xedS@\xbe\x82\x97\xbfZ\xe1S@<\xbfc\xcdl\xe4S@\x93uh\x19\xba\xe4S@\xa8\x13\rD\xea\xe4S@\xaa\rXn\xc1\xe4S@>~\xd5,\xf7\xe0S@}9!0G\xe4S@\x95{\xfc\xb8!\xe2S@\x83\xa9\xb0\x7f;\xe5S@#\xc9Nf\noT@\x0f\xe4\xc4\x0e\x1f\xe2S@\xe8\xf7<\xe0\xca\xe5S@\x0bZ\xd1&|\xe2S@\xa3\x881\x03\x93\xe2S@\x83@\x99\xe1\xab\xe5S@\xf4[\x7fH\x04\xe3S@\x836:+\xec\xe4S@\xa2\xfc\xb4O\xff\xe5S@\x15\xf9 \xff\xb0\x80T@\xdb\xe0\xb9\n\xdf\xe1S@\xff\xa6\xd9\xf7\xad\xe5S@-\xb90`a\xe3S@\xbc\x85 \xc5\x83\xe2S@\xdbQ(\x13\xbd\xe5S@\xfd#\x162p\xe2S@\xf7\xa6\x11\xae$\xe5S@;\xd5\x95g\x80\x84T@g\x17\x83ym\xe6S@l\xb2\xa7\xa3~\xe2S@"\x9b\xbek\xfd\xe2S@\x0e\xe3\x9c\x15C\xe6S@\xfeK\x10\x01\xfe\xe2S@L"P]\xcd\xe3S@+\xddv\x1fYqT@\xac\xf5\xbe\xa0\xc3\xe2S@\xcb\xa9\x9f\x1ev\xe3S@\x11\x98:\x0b\x8f\xe4S@r\xa9\xf5\xc6y\xf4S@vO\x0e\xb1{\xf4S@8\x93\xe5wX\xe5S@\x9d\xe3\xb5\xc0\x14\xf4S@\x82\xfb\x8c\x19\xf7\xf3S@\xf7m\x1a\x8a\xc3\xf3S@\x9d\xe3\xb5\xc0\x14\xf4S@\x19\xd0\xba\x12J\xe3S@|>\xf6*\xb1\xe3S@\xe3~\x98|\xd0\xe5S@\xda\xb9\xfa\xb6V\xf3S@c\r\x0f"+\xf3S@p\xbd7\xbd\xef\xf2S@\xab\xa6x\xeaO\xf3S@\xab\xa6x\xeaO\xf3S@\x9c\x97z4\x0f\xe5S@(\xe8\x8cy\xa4\xf2S@\xf3N>\xd4\xdd\xe7S@\xba\xc9\xbe\xdf\xe4\xf1S@\xc8\xa6N\xe9\xe0\xf2S@\x9b\xe9\x90\x90\xcb\xf2S@I}\xfdh\x85\xf1S@4\xb8\tvn\xf1S@$\x95\x9a\xb0\x16\xf1S@\x9dt\x15\xaaS\xefS@\xf4\xf60D\x14\xf1S@\xa6c\x1a\x9f[\xf1S@?x\xc8\x9e\xb9\xf0S@\xfc\x06\t\x8a:\xefS@\xf7\x80B\x98\xb2\xf1S@\xacT{\xe8\xbf\xf1S@\xe2\x0f]\xf5\xf6\xe5S@\xf2y\xb5\xc4\xb7\xf1S@\x81m\x0c.\xb9\xefS@!y\xf1\xa58\xeeS@\xe6\x8c\x9co\x10\xf0S@x\x16\x91w\xc0\xefS@\r\xf9\x90\xfa\xc0\xf0S@h\x91c\xd2:\xeeS@&\x05(\xc97\xeeS@\xc1\xc2;%\x05\xf0S@\xed\x1a\xd0\x17\xbb\xefS@`E\xb3\x18\x0e\xefS@\xaf\xea\x99\x1a\xfa\xf0S@/\x02E\x1b\x9a\xedS@r\x0e\'\xfaL\xe8S@\xae\xb9\x04\x18\xea\xe8S@u\xaa\xa8\xa1\xcb\xefS@\x9e\xff}*\xb4\xf0S@\xb50x\xfdq\xefS@\xacm\xfb\x80\xa9\xeeS@\xff,\x06\x15\x92\xedS@\x94\x1a?\x95\x12\xe8S@@\xed\xd4\x94K\xe8S@T\xa0\xea\xe3`\xf0S@F\xd9\x08\xc3\x88\xeeS@\xb2S\xc1\xc9\x15\xf0S@"\xa1\x87i\xf3\xefS@Z\x82c%\x9c\xeeS@\xed\xf8\xf31|\xe8S@\xad9\xa6\xb9\x03\xe9S@B\x1e7\xf6\n\xedS@\x9a\xfd\x87\x8b\x1b\xecS@:(\x8fk\xa6\xe5S@NI$^u\xe5S@:\x1b\xe3/\x95\xecS@\xd3m\xc7>\xda\xedS@Ki\x0545\xedS@O\xe2-Vv\xedS@\x12\xaf\xcdc\xc1\xecS@\x9f\xe5\xf5.\x95\xe8S@o[Uz\x1c\xecS@R\xaeN\xb7\x97\xeeS@tZY\xd5\\\xeeS@\xc1\x11\xcf\x81\xec\xeaS@\x93\xabW^u\xeeS@\x02\xcd}\xa9\x91\xecS@\xabj\x19\x8e\x8d\xe6S@\\\xbf\xd9\x9c\x1c\xe8S@k\xb9\x11\xa5:\xeeS@I1\xc4o\xbe\xedS@\x06\x9537\xcd\xedS@^\x17\xf4G\t\xeeS@d\x9c\xb2E\xd0\xedS@\xdb\xd51\x00\xc5\xedS@\x98\xf4\xb85\xed\xe6S@4\xa9\xa7\x9eB\xe9S@$\x03\xe5\xa8\xd4\xebS@\xd7V\xa5\xc6I\xedS@!`I\xac\x07\xedS@;K\xf4@\xc5\xebS@r\x1e\xd9<\x85\xeaS@\xf3[$\xbf\xa6\xe5S@\x13{G_@\xf4S@\x950B\xc6X\xe7S@\xacy\xc7Q\xc1\xecS@J\xa5\x97\xa3\x98\xecS@\xeb\xc4[\xa7\xed\xebS@f\xac\x88Vi\xe9S@\r\xea\xc1Y}mT@\x85\x04\xa3?\x88\xecS@M\x0fG\xe0\x1f\xe7S@\xd4\xa2K\x92\x06\xe7S@k\xcb\xbd%\xc8\xe8S@t\x1e\xa6\x07\xe7\xe8S@\xeb)QY9\xecS@Qpl\xdf\r\xebS@\xb6=\xc7\xb6\xf7\xe6S@\xab\x17\xdb\xdc\xb7\xe9S@\xbf\xd0<8\x8f\xebS@~\x93\xd7\xd1\x0b\x82T@\x99\xe0\xeb\xcbn\xe9S@\xfa\xad\xd8:R\xe8S@\xa6\xdfA\xf20\xe8S@8\xb9Y9i\xe8S@\xbf\xd0<8\x8f\xebS@\x97\xd7\xa3\x12\x10\xebS@\x17\\R\xe5\xb9\xeaS@\x82M\x12X\x7f\xeaS@\xc9S\xc2T\xbb\xeaS@\xaf\xe8\xf4\xf9\xc1\xe7S@\xbf>\xccz*\xeaS@I\xd0b&(\xe8S@\xa9b=%\xef\xe6S@\x9exm\xc9J\xeaS@D@g\x92\xa4\xe9S@\xfe\xa2\xb0\xd8\xde\xe8S@\x8a;\\\xbd>\xe8S@\x91i\xc2\xc5\x11\xeaS@!?\xfa\x87\xa6\xe6S@L\xef1\xc7E\xe9S@)\xc5N#\x02\xe8S@\xf7)\x99Ur\xe6S@\xcc\nMT\xb4\xe7S@\n-(5M\xe7S@\xd8\xd64\xd9\x87wT@ \xa7(\xdbt\xe9S@B\xce\x82\x1b\xa4\xe9S@\xd7fj\xb0V\xe8S@\x05l\x9a\xbf6\xeaS@\x99\x05U} \xe6S@?g\xa3\xcf^\xe6S@(\x9e\x92\xd50\xe7S@\xd8I\x0e@O\xe7S@U\xf9\xd5\x8a\x03}T@>\x04E\x7f\xfbaT@\xb9\x08\x0c\x1d,nT@\'\xdd\x8fD\xec\xe9S@\x82m\x06p\x90\x94T@\x91G\xd4\x80\'\xe3S@\x13\xb8\x1c\xd8o\xe9S@\xd4\xc9!\xef\xd3\xebS@F\x19\x03\xb5R\xebS@a\xc4]\x17\x16\x87T@\x99\xae\xcc\x92\xff\xebS@\xcf\x8cl\xec7\xebS@ew\xb7?\x1b\xe1S@E\x99\x9f\xdb\xda\xebS@\x15\xcb3\xa4\xf3\xebS@\xad\xe9\xb9=\x9cwT@\xc4\xc7\r\xe7\xa0\xe9S@\xef,l\xd1t\xeaS@\x14-\xe4{o\xecS@u\xff\xfe\x1c\xd9\xeaS@\x81m\x88\xb9C\xecS@\xaf\xbb*T\xe2IT@\xb4B\xcc\xd3\xf9hT@l[\xcbg\x9c\xebS@\x15\x85\xfeC\xec\xe9S@\xb1\xa8%xM\xf1S@\\\xe9\xd7Zh^T@b\x9d\xc7:u\xebS@\x84\x04g\xc63\xeaS@\x9c\xba\x8d\xc3b\xe3S@I\x1f\x82\x9f\xf5\xebS@p\x85\x19Vc\x96T@\x89Ey\xd5\xd4jT@\x01\x19\x07\xcc-\x96T@\x12\x07\xfb\x0c\x06\xeeS@TG>\xa2\x7fkT@74s\x82\xf6\xebS@\xbe\x01\x98\xe2\x16\xedS@\xd4\xd4\xe5?]\xe0S@XM\x08\xee\'\xeeS@\x1b\xc9\xbfDY\xeeS@\x0e\x1b\x97\xe0\xe0\xe2S@\xc1\xf91^@ZT@+\x8f\xe9=\xa6\xeeS@\x7f\xb6m\xa4\x12\xe2S@\x81\xf9\xc7\xbb\xa0\xeeS@\xe2\xbe\xc6\xd5ShT@\x88\xbcbG\xa0\xe3S@\x8a\x97u\xc8\xf2MT@\xe0\xd9\x8f\xc3\x05\xefS@f\x13\xfe\xb4\xa1\xefS@\x15\xbcPa\xadsT@$\xe8T\xdf\xddiT@\xff\xae v\xc4\xe1S@\xdd\xfb\x85\xd6\x11GT@N\x0c\xab{\xf8wT@\r1)\x07O\x92T@6>t\xe9\xd3\xe4S@\x1f\x87v\xff\x9bsT@\xaa\xaf\x0e\x06\xea\xf0S@\x93\x13\xb45qsT@\x08\xaa\x9f\xbe@\x93T@F\x81ED\xd9\xebS@7C\xd6\x08q\x7fT@6\x06\xcc/;{T@\xf0t\x98q\x1e\x89T@d\x0c\xc3\x18G\xe2S@\x81\xda\x93;\xa3NT@\xda\xe4\x9b\xe1\xe9~T@h\x05\xb7\xbd\x16\xe8S@\x9e!\x95\x07\x1b\x7fT@\x92\t\x10\xf9\x0f\xf2S@\xc1\x15\x10Y{sT@\x0b\'\x89^sqT@9@x\x1f\xb4BT@\xaa\xc03\xdb\x8amT@m9uE\x1awT@\x9c\xe4\xa8\xbc\x91[T@\xf0\xf3\xc6\xb2\xa9lT@\x14\x13\x815\xe4^T@m \xeb\xe5\x8f\xe9S@\x94$\x96\x8b\xb9~T@\xbf\x1fNR\x12YT@\xc9\xb7\x80\xc8#\xe5S@x\xee\xc5\xd1SiT@\x80\xd3\x16?\xddsT@$kmw\xed~T@\x9e\x9dM\xa7(nT@/pw\x1a\xd0{T@\x92Hv7\x0f\x81T@\\\x1cK\xfd\x9bsT@]L\xd6\xa2\xc8\x8bT@#]\x02L\xf2\xe3S@\x84l\xf9]\xa9\xe3S@\xfc$\xdaXemT@\xff\xbf\x8bC\xc2hT@\xe3V \xf8\x00}T@P|\xee\xb7ebT@hOZ\xc9_uT@e\x1b\x94\x16*\xe6S@m\x0c\xf7\'XiT@#\x8d\xc1GX\x7fT@w\x02\xaay?\xe3S@\x875R\x18\'ZT@\xbc\x95X\xc8u\x8aT@\x0f\xb8\x15\xc4{sT@\xe5\xd0\x10\x92\xfd\xe7S@1\'\xe5\x962\x8eT@2w\xa3\xcb\x97}T@\x14\x8b!K\xdc\xf0S@Q\x91\xe8\xdf\x89\x81T@\xa0F\xff\xd4\x05bT@IS\xd8\x9a\xb0pT@tO(\x8a\xf7yT@.\xd5\'\x04ubT@\xddN\xa7\xcfE\xe6S@\xccvR\xaaWZT@\\\x9b\x15F\xf9vT@\\\xf6W\xe4\x89\xecS@,\xf7\xe9Qm\xe5S@?W\xb4\xf5\xf7\xe1S@\xf2\x91\x1b\xcet\xe2S@\x95>nt\xc9\xe2S@W\x84\xe3\x80\xf4\xe1S@%\xcdt\xdeX\xe4S@%\x18\xf0\xdb\x0e\xe3S@b\xa3>?`\xe4S@\x11\x8d\x1b0\xf4\xe5S@Ma$\xfd\xe5\xe1S@\\\x91Y\xa3\x05\xe5S@\x82\xa2$\xe7\xeb\xeeS@F\x9f\x91c\xf6\xe2S@<\xf6\x06\x1c\x9e\xe5S@<\xf6\x06\x1c\x9e\xe5S@W\x16\xd4\x91~\xe3S@Vx/\xfbq\xe2S@\x07i\xe2VK\xedS@\xf7>oU\x06NT@\rI\xa7e\xfcYT@~\xb9\x10~\x19\xe6S@p\xe9?\xac?\xe4S@\xe5\x81\x01\xc3^\xe3S@\x99\xb0b\x99\xcd\xe5S@\xa20\xdaQd\xe6S@\t\x93sI\x88\xe2S@\xb1#\xdf1=\xe6S@V\xf98\xd3\x12\xf4S@\xe6\xc6\x8a:|\xecS@\xeb\xe6\xfa>\xc6\xe8S@\xa33U\xd6u\xe5S@\x04a\xdd\xfb\x8f\xe3S@\xd4u\xc6\x89a\xe5S@h\x05\xb7\xbd\x16\xe8S@\xf3}~\xe8N\xe3S@]M.\x00d\xeeS@\x85\xf5\xbb\x08(\xe6S@\x1dBs\xf1\xd9\xe7S@\xf3\x00\xe8Y#\xebS@1\x1b7\x80\xfe\xe5S@1\xe6a\xa3v\xe8S@\xf8<0\x13\xd5\xe8S@\xfa5\x1c\xf6~\xe8S@:\x901\xe2\xfd\xedS@\x95\td\xf56\xefS@\x056\x8d\x1d*\xe8S@\xda\xb9\xfa\xb6V\xf3S@\x15\xb7\xdb\x92\x03\xe8S@F\xafJRH\xe8S@\xa0n\xca\xb4\xa4\xe5S@\x1e\xa9\x16\xc6y\xe7S@\x17l\xe9\xfd\xb1\xecS@Q~\xd1Q\x14\xe7S@R\r\r\xd3O\xe8S@\x95Ua,\xe1\xe8S@+\xb3\x15b\x11\xe7S@(\x80\xe0\xe9\xb2\xe7S@\xbe\x1eR]\xa4\xe9S@ABF\xef\xa5\xe9S@\x94\xc43\xa8 \xe6S@%\xec!^\x8b\xe9S@\x99=\xb9\x1b\xe7hT@!\xdd\xado$\xefS@\x90\xe2<>\xa5\xe7S@\xc3\xa6\x0c\xa9\x16\xe7S@5XH\x97\xf6\xe7S@@hG\x03I\xe9S@\xd1\x16\xf5\xed\x7f\xe5S@\x8em\xc1\xbfI\xe6S@:r\xf5\xa3@\xe7S@\xb1\xa0\xa7x\x99\xe9S@\xebH?\x02\x05\xeaS@\x00al3=\xe7S@\x19r\xce/\xef\xe8S@\x0eVw\xc5\xd6\xf2S@\x0bX\xbd\x92\xcf\xe7S@\x82\x15\x86`\xf9\xe7S@\xa0\xe4\xaf\xdf\x14\xe8S@\xe0"\xc2\x0f_\xeaS@\xdb)\xf4\xc3\x97\xeaS@p\x8f\x87\x1e\xfe\xe6S@?<j\x07\x96\xeaS@w\xb8\xce\xdeM\xe9S@\xc7\x17;\xdd[\xe8S@G9Kq[\xebS@h\xe7\x9bu\xcf\xebS@\xc3\xd3\x8dsx\xe8S@\xc3\x89\'\xc5A\xebS@\xa4G\x9f}\xbb\xebS@\x87\xbd)bY\xf1S@z8r\xf1\xae\xedS@#\xe5\xa0\xcf(\xe8S@@\xff\xa9\xb7]\xe9S@[A\x8e\x1c\xa8\xe8S@3\xa6^\xab\xfb\xeaS@\x11\xffL)\x0f\xedS@m\x88Y\xc8\x9e\xebS@\xd0\xe2\xb9",\xe9S@\xf3h\xac\xd5\xf7\xefS@\xe9\xc4(\x8c\x9f\xeaS@*O\xfd\xdbw\xe6S@\xad\'\x03\x91\xd7\xebS@\x93\xdd\x19\xb2\xd8\xe8S@n,\x1a\xda7\xebS@h\x96\x19\xa6,\xe5S@\x19\xa2+\x1cv\xecS@?\xf6\xc9\t\xce\xeaS@\xab\xc4Z\xe1\xfe\xecS@\x9a\xb7\xdf;]\xe9S@\x95\xc9\xf2\x1f\xa4\xeaS@.\xc9\x9a5\xde\xebS@\xf7\x10\xa9s\xbe\x97T@\xcb\xf6\x02q\x0c\xf2S@W\xea\t8W\xedS@\xff.\xb71\t\xf0S@\x82\x84 \xc3\xf5\xe9S@\xaa\x9dvy+\xeaS@\xb5\xe8\xf8\x07`\xeaS@\xefTb\xaa\x84\xeaS@\x8a\xc3\xc39\r\xedS@!\xdd\xado$\xefS@\x0b(\xf4\xa9\xda\xebS@\x1e\xb0\xb9>\x19\xecS@\xd7\xe9\x88-5\xecS@+E\xa7\xcfj\x81T@\xd6s#\xa2\x00\x81T@\x88\x89O \xae\x80T@\x8e59BB\xeeS@e\x1erP\xcd~T@\xd5\x9c\xeb\xec\xa5\xedS@\xb3\xa4\xce];\xe2S@\xc2]\xea\xf7n\xecS@lu\xd9\x82\x08\xedS@\xdc\xfc\xd6f\x81\xeeS@1\xc9\xfc\x8d\xd1\xeeS@\x98\xa2\xb5\xaa\xac\xf1S@<\x8a"\x97}\xeeS@\xb40?\xe3\xc9aT@\x87\xe7\xab\xdc\x0e\xedS@\x13\xec\xc9r\xf3~T@Z9\xe1\x05+\xecS@\xd9\n\x81t\xcc\xecS@\xac\xfd_\xf0ZsT@;\xb3}du\xedS@\xe5\x15\x81\xb93\xefS@\x07\xf4!{,wT@\xf5\xf9 `[vT@\x01n\x19\x7f\x8e\xecS@\x1f\xdd\xb5e\x0c\xecS@#\x8e\x82[T\xedS@f\x07\xe75\x80\xefS@\xfb\xb4;\xa1\x9fsT@\xd7\xbewyR\xecS@\xb7jl\x9d\xd2\xebS@\xc3\x85\x9f\xbb\xe5\xecS@>\xc7z\xca\xb4\xedS@y\x10\xbe\x05\xaawT@U\x0c\xa3\x8e{\xeeS@%\xf9i\xc4\xea\xecS@\xf9[\x16\x94K\xeeS@\xe6\xcar]\x96sT@\x851\xe3\xb4\xf9\xefS@\xd0\xb6?{4qT@/n\x89\x88mqT@+\xeb0\x87\x1b\xeeS@(\xd6\xe3\x81\x19}T@\xce\xa5\xdf\x15\xa4\xf0S@UmX\xe2w\xedS@P\xd0\xae\xdaf\xeeS@i\x00\xcch\x9a\xeeS@\xfc{\x00\xc3\x96\xefS@|\xe5\xbf\xc6\tKT@\xdb\xe2l\xff\x19|T@\xd3\xc7\x06\x07\xaa\xedS@Z\xe1\xce\xf2\xddnT@\xd5[\xa3\x9a\xff\xefS@\x93=5\x17SiT@\xae\xeb\x1b\x19\xb5hT@R\xe3\x00\xc5\xb6mT@D0\xe661\xeeS@\x95]W\x1d\x13\xefS@P\xdflf\xbd\xf0S@\x0e\x1a\x15\x03\xdc\xedS@k{\xe0\x8e-\xeeS@\x93i\x00uC\xefS@\x90\xb6R3\xce\xe9S@\xba$\x91\xb1\r\xf0S@\xb2\xcb\x7f\xa7\xaa\xf1S@\xa9=\x88\xefI\xf0S@\x98\x02\xb8\xf3\x1e\xf1S@\x08\xb5y<\xb2\xf1S@#4\xe6;\xf1\xf1S@\x88\xf1\x08\x9f\xb9\xf0S@_\xf6\x00w\xbc\xf0S@"\x15Y\x06\x92XT@\x08\x94\xd9\x86X\xefS@\xd0\x18\x17p\xdd\xe1S@\x95\xec\xeeB\xd2\xf1S@~H\x89FO\xf2S@,\x90\xf3V\xc8\xf2S@0\xf5\xe5\x10\x1e\xf3S@1\xb4\xea_\x94\xf3S@\xe4L\xb5p\xec\xf3S@\x05\x91#\xaa*\xe6S@\x91e\xd5\xf4x\xf4S@b\xb1\xbf\x91\xdb\xe5S@R\xe3\xb9\xb8\xf6\xf4S@q\xe5i\xd8\xefXT@\xcc+\x8a\xd9\xaacT@fQG\xd1\x1dtT@!2\xef>\x04_T@\xe15\xb2P)\x90T@\xe9\xc6\xae\\:YT@I\xda\xd3\x97AbT@k\xdb\xf8\x92\xffYT@;\x1a\x97\x98\xeb\xe9S@\x02oo\x92\x8dmT@S\xabN\xf8RmT@2\xa9\xe4\xab\x0enT@\xe64\x1cb\xe6wT@\x81\x04\xca\x12\xd7\xf0S@+\xc6\x06\x19/\xeaS@\x15\x98\xc1\xe5\xe3lT@\x14\xa9\x0cH\xc4mT@mY\xdc\x91\xffpT@\xf3\xbf|\xbe\xbc\xefS@K\xf4\xc7\xa7\xb1sT@\x8e;\x82\xf6\x85\xefS@3 \x10\x9a\x00cT@\x14r/\x9a)\\T@\x91\xdb\x8b%-iT@\xcb\xc3\xb3%\x14fT@\xa2;H\xa8\x07\xeeS@\xd9R,W\xdb\xe2S@F\xc0F\xa8H\x90T@\x03\xc1\xe0s%\xf1S@v\xad&\xa3\x97\xe5S@\x90\xda\xa8G\xbd\x91T@\x8e\x15\xe4\xa5<cT@\x00\x0fM\xe0x\x94T@\x1eD\x1cu\x8duT@\xb2\x84\x0f(;\xe7S@\tH\x16\x99\xec\x93T@\x9a\x8f\x9d\xec5mT@\xc4mw\x11\xf1\x8eT@{)W\x0c\xc3kT@1\xddo\xc0\x89\x97T@z)]X}\xebS@\xd4h\xc4V\xf0dT@\x84\x01\xbb\xb2\xd1\xebS@\xe2\x96\xbeE\xaclT@K)\xees\x9b^T@9\xbb\xd7\xbd\x9bWT@\x1fF\xaa\x0b\\nT@\x92=\x8b\x99\xb1{T@\xfb\xb6\xda\x7f;\x9aT@\xc7>\xd7f\xefvT@\xda\x1c\n\xa5\xc7kT@\xe9\x10e\x90;\x97T@\x8f21>HbT@\x81a\x9d\x92\x89\xe9S@\xb5y\xb0\xb2YuT@>[\xf52@zT@\x04nyX\xc1]T@0\x12\x1e\xcaOmT@\xf6\xa8{\x8d)YT@\xc1T\xf1\xec9nT@\xbdFW\xdan\xe8S@,\xf9\x19\x10\xf6\xe7S@\x04\x9a\xfd=\x95yT@*+7\xe9jzT@QV\xe6\xbd\xcceT@\xac\x7f\xea\xca5wT@\x8fo2\x03\xa8tT@\xdfoy\xb2&lT@4\xdd}\x8d\xaacT@\x0c\xa0\n@\xe4pT@'
p35
tp36
btp37
a.
