# Supplementary material for: Sea ice drift data for Fram Strait derived from a feature-tracking algorithm applied on Sentinel-1 SAR imagery
Source: Data Brief. 2018 Apr 19;18:1410–5. doi: 10.1016/j.dib.2018.04.034 (PMC5999601; doi:10.1016/j.dib.2018.04.034)
Supplement: Supplementary file 2 — Supplementary material [file mmc2.zip › fs_s1a_data/HH_filter200vec/FramStrait_HH_20141202T071202_20141204T065605.dat]

(lp0
S'S1A_EW_GRDM_1SDH_20141202T071202_20141202T071302_003537_00429E_CA87.zip'
p1
aS'S1A_EW_GRDM_1SDH_20141204T065605_20141204T065705_003566_00434F_14DD.zip'
p2
a(cnumpy.core.multiarray
_reconstruct
p3
(cnumpy
ndarray
p4
(I0
tp5
S'b'
p6
tp7
Rp8
(I1
(I586
tp9
cnumpy
dtype
p10
(S'f8'
p11
I0
I1
tp12
Rp13
(I3
S'<'
p14
NNNI-1
I-1
I0
tp15
bI00
S'^\xc9]N\rw(@\x06\x0c\xed\x1a\x17\xd7*@\xb77+;\xf0\xdf(@0\xb1\x18=\xfb~)@\xab\xaf\x97\xf1\xb4S&@E]]\x8c\xc5\x89(@\x1e\xf0\xecF\x90\xc4%@\xfd\xdfg\x0b>\xe0(@x\xdf\xf8\x0f\x00\x19)@\xed\xdd\xf1\xcd\x16\xd3)@\xca\xc7\x002]%(@\xbf\xc7\xafGn\x0e&@\xb7\xe9\xf8\xf1\x80 )@\x98R\x9c\x94\x17\x97(@`??\xc5\xdd\xf8*@W\xff\xf9g\xd3\xf3)@8\xea\xb4\x98ab&@\x1eo\xf2\xc5\xa3\x1d+@ \xc4\x03M\xefP)@\xf5\x1a\xb1\x8e/\xe5(@\xfb\xcd\xc7\xed\xd9\xe7(@f0\xc6E\xad\xc9(@\x00\xc2`R\xdbL&@\xc0\x11\xdds\x06\xa1(@5\tW\xfc\x90U&@\xd3q\x8b4\xb8-,@\x1c\xb1\x90"\xf8#+@\xab|A,\xb1\xbf)@\x15e<\x93\x844)@:r\x1f\xf5\xac\xb4*@\xf3\xe8\x05\xda*!+@\x88\xcb}\x0e\xf4b+@\x81\x80\xb3\x04\xf8q)@\xccR\xfa\x8d\x91\x1c)@\x03r\x91\xd4\x84\x81(@\xbf\xb1\x8c:U\x08)@\xd8e.\x8aZ/)@Z~\xd6\xba \xd4*@\xb193\x8d\x91P%@k\xbb\xd1\xb9\xfaf&@\xf8\xb4\xa7\x9c~\x05)@G\xcf\xd2\x0b\n\xe2-@\xb8d\xe3\x16%\xc6(@\x8f\xc6\xc6F\x1b\xc3(@\x01\xf0-( \xf7%@\x1aXDf+\n\'@\x12(v\xd1\xb0\x04+@\x8a\x18\xe9\xfa4\xc9(@\xa5K\xe9\xaa\xdf0)@V\xeek\x00\x94|+@&\xb9)&\x12\xea*@qw\xe9\xe9G\xcb(@\x8aq\xb9\xf8\xdd,)@\xd7{\xea\xadY\x11*@\xdc\xef\x17W\xf8\x08(@5\xf0\x12\xec\x0e2%@\x0c(\x00\x96\xeb\xbc&@\xe4I)\x16\xce"+@\x10\xf3\xb9U1`(@\x8e}-.\xdb*+@\x19\xf1\xdc\x16S\xd2(@\xd4\xe4\x1b\xf7\xe8v*@\x1e!V\x10X:-@M!\x8a\x90\x12.)@\x0f9\xc5\xca9\x9f(@\xa6\xbe\x12N\xbcp(@L\xa3\xe1\xe7\t\xe4*@\x9aG\x02N\x96@+@c\x13\xde66\x88&@\x0cr7\xac\x13n(@C\xa1\xf8\xb6\x06/+@\x90F,X\x8f\xfb*@\x89\xa1\x17\xc0\t\xbc*@>j\xe3\x94=\x16(@\xa0\xe7\x10d4\xb7%@\xa1\x05(\xd3\x8d{(@\x11\x0b\xfaf\x9e\x99(@\xc8\x1e\xa8\xf9\xc6!,@\xb4\x81\xaa\xaf\x88X,@\x0cv\x98T9\xbe(@\x97\xc0K6\x959)@(%\x0c\xbd\xa7!+@\xba$*\xe4\x80\xd6(@\x03!D\x04\xc8\xd8(@2w`b\x8d\'+@\x08% \xf2\xb1\xf2+@@\xe2\xd9\x8b\xbeN)@\xe0\xa3=\xb5q\xbb+@~wX`p\x01\'@a\xe6$Nd\xeb*@h"\xcf\xf9\x8d\xe5)@\x9f\x9c\xb4TR\xd3%@4a\xe0\x11\t\xdb&@\xb5\xa6\xc4\x91\xe2\x01&@tR\\`\x1c\x9c(@\xb1B\x18\xbd\n&)@\xfc\x8f\x9anw\xaf*@d(T>\xbb\xe2(@\x7f\x93\x9a/\xaf\x1a)@\x7f-\x8dp2\x13(@yF-\xde~\x1f+@\xcf\xb3\x8b\xab\xb9(+@;\xccnY\xe5S(@\x91\xec\x8f\x96/B)@\xaa\x821\xa7O`)@\xab\x17-?x\x96)@\x132\x9a\xd5Y5,@X+\xce*\x86\xe1,@\xa8tJgl\xee(@\x92fEO\x06\xc9(@p\x1b\xe71H\xad(@%\x07\x8d\xa2\x9e[)@bt\xcf\xf1\xec\xc8&@\xc9Om\xc5\x9c\x07)@\xe5\x9d+\x98L\xc3)@a*\\\xb8\xe7_)@\x16\xaeu\xa9\xf7\xc4(@q\xf7\xce\x9c\xa0\xcf*@s\xce\xf3\xf4\xa1\x0f+@=\xf4y\xe6\xa54)@K.\x1f\x92=\xae(@\xd2<\xe9\xc5\x84\xeb*@\xfb\x83S\xc7\x93\x00.@\xa5xg\xe0\xb7\xf9%@\xde\x0b\xfeE\xb9\xe1-@\x15\xf5aR\x89\xe1(@z|\x8c%\xf2X(@\x12F}1Qf(@z\x95\xe2\x9a\x7f[&@\xd7l\x9d\xb3O\xc4&@\xa7\xa8\xb9\x84\xf9\x9e(@1\xb2\x13\tk?(@\xe1\xf5\xe2_\x00\x82*@\xa1\xaenhb2%@W\xcc\x00/\x02P%@\xab+\x8c\xcfJ?&@\xb1\x03L\xa8\xc2+)@\x81|\x9c\xb8\x99y)@?\x86\x02jV\x12)@\xaf\xe65=Y^)@\xdfr\x1cx=1)@\x98\x91\x1c\xde\xf9u(@R\x96\xa8,\xeeT)@\xcc\xd2\xd6\xe87\xb6)@,\xb6B\xce\xb5q(@\xbe\x85\'-\x8c\x18)@\xef\xd8\x18\xb8\x89\xdd(@$\xday\xfd\x16\xdc(@76\x98q\xc5^)@\xf0\xd0\\!Ks)@\xa4\xd9\x0f\x8dS\xad(@RK\xc1#\xf8>)@\x9bZ\xc0E\xe9?)@\xff\xd7}\xbahM&@<\xf2\x02c\xe9o(@\xe9r\xf8J\x10<(@\xd9M\xbc\x9a\x98>)@\xbe\xed\x94\xadm\x03)@\x96\x05\xa3\xb0\xedK)@\xd5y\x11\x88,[)@\xcb\x85\xd8\xc1$\x00+@\xf38g\xa8\xdb3)@\x89D\x08\xf2\x1c\xac(@\xfb\xd9?\xc7h\x9f(@]\x89\xc4R\xef\x93(@\x11.9r\x8e(+@?\xf7\xa7\xe0]\xa4(@\xba\x1e6S\x9dc+@\xdd\x1d\xb81\x92\x1e+@L\x0b\x17\xc8\xaa\x0f+@\x9b~\xc2R$\xfc%@\xef\x14\x06\x02db&@e\x8bB\xeaxy\x0c@\xeb\x19\x86\xe4[\x9f(@\xb4\xa5OYB}(@|\xe6]D\xbf&+@\xb4s\xe9\x00\xe6\x08(@2I\x07\xb7\xf3g(@\xa0\x8c1\xa6`\x89(@\x8cL\xa6\x8a\xea\xf7*@-\xee\x19dA\xec)@\xbb\xc4\xbfX\xf3\xe5)@\x1f\x9am{\x95!+@\x02\x0b/\x87zz*@\xad!\x93\x04\xfa\\&@}\x1bzp4\xd3)@F[{\xbd\x91\xe1(@\xc46\x9e{R\xe7*@\xaf)&\r\xd8I*@\x91\xb2\x07\xbc}c&@\x9c\xc0b\x8f\xe2\x03)@\xde\xd8?\xb9\x02\xbb*@\x82N\xe3!\xe2F+@\xa9I2m\x99\xcb(@<\xd9f\xd2\xfd\x1d)@\xa0\xd8\xef\x1ak\xd9(@\x00c\xba\xb2\xaa\xcb\'@\xe5w\xad\xdaa\xdf(@\xc8\x89\xb3\xd6\x05\x1d)@\xeb?U\x14\x80")@\x9e\xd5\x1e\x97\xb1F(@n\x9b\xd4s\xadZ\'@\x17D\x17\x95\x17\xba\'@\x18\xb15\xf8\xe2y(@\x84\xb9di\x99n(@\xd9\xf3R^s\xc6(@\x08\xd2\xa7\xd7\xd5\x80)@v\r\xe4\x9c\x9d")@\x86\x87\xf3\x9c(\xe2,@\xefH\x19\xfe\x87j*@bE+P\xa1\xce)@Z\xe9b\xa7\xd95+@\xab\xb3\x1fA\xdd\xd8(@\xe0\x06\xdeD\xb0\x17)@R\xfd\x80\x10\x1br)@Y\xac\x99\x8b= (@\xb9\x80\xd0\xe9\x87\x9b(@ N\xcd\xfca1)@\x18&\xba\xb2\xd4>)@\xdc\xc8\x9f;\x1a\xbe(@b\x02w\xd8v\x9c(@c\x0c]\xb08B)@O\xcd\xd4&\x11=)@uL\x9dx\x0e\x14)@\xd0\x0f\xb7\xe5\xea[(@7\xe53w\x9e\x05(@\xe6\x1a\x85\x0e\xecU)@\xc5\xa7\xb4Rl\xc4(@]=\x1aW\x8a\x04)@\xca\x11\x10v\xb7\xff*@ \xf8\x97)\x15K,@\x10\xfd\x99\xf8\x82\xe2*@\xd3U\xad\x8d\xc9\xb9(@0\xb8\x88\x93*N-@\xa3\x03\x19X\xfe\'+@\x13\xfa\xf40h\xa9*@\x8a;/!\x8a$,@\x0b\xacH\xfd\x89a)@\xd4\x9d\x84\x15\rH(@a3\xd2\'\xa5\xc7\'@\x00c\xef#o\xd8%@U\xd1\xa6\xcf{\xc3*@o6\x97\xf9\xff\xf0\'@\x1a\xa7\xe8u\x15\x1c)@\xf2\x8a\xc3\xcc\x1e\xa4-@\x90\x0e\xbb\x9b\xd4\xe9\'@Z\x01\xba\'\x8d\xaf)@\xaa9\n}\xff\xc4\'@1\xb1\xc3\x05WT-@+\xfdRh\x0cu+@I\xbc\xafj\xdaL+@\xb9\xb3\x90\x009\xc1\'@\x90\x1a\x1ei\xba`)@\xda=#\xe6\x82\x18,@\xb3bf\xc4\xa6\xcc\'@u/TV:\xfa*@7"U=m\xfc*@\xb0\xa2\xday\xba\xc4*@\x00X\x97b\'J)@\xf6\x9b_\xf85U+@(#\xccI\x9a\x17+@I\xfd\xe8\xe0\x0e\x07,@*=\x9c\x99\r\x0c+@7\x9c\xc0\xaa}\x00)@\xfaF\xb6\x90k\xb5)@\x10\xbf;\x01\x05\x8c*@\x8f\xc9O~\x11\xd7+@\x9b\xceq0\x8a@)@\xd4\xcf\x8b\xfb-++@\x17$\xde\xe8\xe6O)@\x1d\x95\x10\x1e,\x8c(@\x9eu\xb8\xb7\xa9[)@\'\xed8c>s)@.6\xbak\xf0z)@\xd9\xcd\x1d#5y)@tqJ\xde\x86(-@pl\xf1h\xf00-@\xc0\xdd\x0ban+)@&v\xdc\x04\x7fy)@;\xb4\x90+\x03\\(@\x0bU4\xae\x0c$)@-\xeb\x96m\xadi(@#\x88x\xce\x1b4)@\xf5\xc8\xfc\xf0\xe7r(@\x0f|\x81\x1a\xda^(@\xe8\xe1\xf5\xb6\x19\x14)@\xe5\xcc=XF\x9d(@Kh\x1f<\x8f.)@\xa7\x88\xc7\xdc%5)@\xd4\x96\xf5Xu\xac(@\xe0\x9a\xb7w\xe14)@\x1c\x92s\x82\xe9U&@4d\xa5\x9a\x80\xc8(@\xfe\x90h\x87*a&@\xdf\xa7<+T,)@\x9c\xa9\xac\xbd\xfdf&@\x95\xb29.\x07\xc1*@\xf7o\xaaw(\xcb(@\xa2f\xe4\xfb[\xf8,@\x98\x89!2\xb3t(@9\x1f\xce\x83TH\'@\x0b\ri\xaa\xfd\xcd,@R\xce\xee\xdf\x93\xdc,@\xf5M\x83h\xeb<\'@&\xd2dqc\xc8)@\x91\xc5\x92y\x0f[)@\xe3\xbe\x1e\xee\x16Q&@C\xb3\x16\x81\x10\xe6*@\x9b\x94\xf7U\xcaK)@\xe9W\xe1\x027w*@PB\x1a\xd9Q3)@\xbd\xb9\xe4\x97\x16\xdd(@nW\x94\xe1\xf6a+@\xea\xf9\xa8\x8bJ\x03+@\xf4$ >>\xf2*@oZ\x93\x90\xac\xb3)@\'\xfbK\x85\xa9\x1c+@\x05\xf0\xabu\xd6\xd5)@]\xdd3\xb7\x8e\xf4\'@ ?D\xf1\xde\x11+@\x05\x91MR\xc1 +@\xa0\xca\xfds\xf8#+@?T\x03;I\xe4%@g\x0f\x89q\xb9$(@\xa1\xbax\x05$\x98)@!w\x1f\xd1\x90\xb0%@)\xc0Rrk\x88%@\x15\xbd\x17\x0b\x19y%@1\xddM#\xe0B%@\xa7Z\xc1#\xc8 ,@\x01\xa4\x02n\x1c(+@b\xfe\x8d-O\xf6(@\x8b\xcbO{]\x1e)@\xc0KE\xcb\xc9\xbb(@\xe55\x82F\x96\x7f*@\x9c\xc0b\x8f\xe2\x03)@\x86\xa5iNF\x82)@cb\x1f\x0f\xea\x13(@\xc3\xa0\xa3Z_\x1d(@\x1a\xad\xfaQ\xa8R\'@y\xf0%\xfeR\xdc*@\xc99%\n5\'+@Y\x14V2\xb8\t\'@O\xe7\\m.\xce&@\xfe\x81\xccMv@+@\xb8ll\x01\xde\x92)@h\x17v\xa7bb)@\x19\xef\x1d7\xec2(@\xcbA\xd2\xc7Yx-@#8f\xa2\xfe\t+@\xb0\xfb\x8e\xca\x87h(@b\xa6\x05Qp\xca*@\\\xfeC\x9cs[(@_t\x9a\x90\x1f\x8d(@Gk\x83\xfew\xf1\'@\xf8\xd0\x16d\x8ft)@x\xf2\xb7\xcf\xed1-@\x84\x8c\xffK\xc4\xe4,@\xef\xd1X\xe6$\x02)@\xd9\t\xc6\xcb.H(@\xe1\x1a\x031\xe8\x95(@\x14\xfb\x7f\xa9=\x04)@w\xc5\xeb\xe9\x07g&@T\x11\xcc\xec~\xc1*@\xf4*\x0e\x98\xaag&@G\xca\x0fg\xf6X&@5/a\xf3\x98X-@\x1d\'\xa9Vs\xc4*@C\x82\t\x07\xad`&@L\xdb\x0cn\x14\r-@\xf5%\xce\xc8\n\xa6(@s\x9d\x9cX!6)@\xe3\xbdO\xfa\x13\xab(@k\xc1\xf5\x88\x993)@\xdcHyw\xc2!)@\x01\xde\xe4\xef$\t)@\x98\xcc\xf22\x06\xa5(@}\xb9YLV\x89*@;w\x08\tV0)@\xff\x0cG\x06\xb1\x8c(@BU1#?\x06)@\xf0k\xd0\xe0:w(@=\xd7K\xb6\xa7W-@\x95\x98p2\xf9i(@\xe8\x8bv9L~&@\xf3\xea8\xa38^(@\xf1@\xd3\xb0A,)@6l0d]\x1e)@ I]^.\xfc(@`P\xa7_\xee\x02)@=x\xb0\xb6Cx)@\xaf\xec\xad\xa7Wz)@-\xc65z\x85\xec(@\x02x\xed\x9b\x11b)@a8\xc8\x01\xc3\x8b(@d\x89@\xd1!\xd8+@\xf4\xe4\xb0J<>)@z\xfaV\xf8c\xc3&@\xc3_f\xb5S@)@\xda\x8e\x9f{\x1f>)@\xf5\x99\x88\x8e\xb2\xb4)@\xe1I\xca\xbeLB)@\xa8\x87\xaa<K\x08)@\x8aKaR4J)@\xdd\xf7\xa6\xf9V")@\xb2\x08\xb3\x80\x0e\x0b)@g\xde\x08\xe3^\xf8*@=`s=\x06\xbd(@\x9c\xd4\x7f\xe68\xa9\'@\xe5\x89\xca\x10\xd1\t(@Iw\xd4\xbfp\x13(@\xfdQ\xcf\xba3\xc0*@\xc68v,\x15!,@\xea\xfc\xd1\xff\r\x18,@\xb3gq\xbdl*+@\x96\xab6\xbaR\x94*@):Y\x91%\xe2)@i\xa9\xa8U\t\n+@\x17J\xf5\x1f=\xff*@\xb1\x94XM\xb7H\'@a\xfb$\x01\xd6Q)@\xd6KK\x9aN\xc4*@&B\xf0\xc2\xab\xb0*@\xf2\x96\x12Tq\xeb*@\x03\x1b A};+@K\xedyy\xcd )@\x90\x91$t\xcb\xe1(@\xa2\x8a\x90\xb7!\xd2\'@ \xe1\xc3\x0f\xd8\t(@\xd9[yJ\x13(+@\x81\xc5)\xf0\xcd\x13+@\xb0i\xbb\xce\x10"+@\xbb{\xa4\xa7\xfd$+@J@\xf7\xb4N\xde(@k\x89\x98c\xa1\x1c(@\xc5\xa3a\xcc\x14\xbd(@\xe5<\x07\xa7\xd7r)@\r\xb8%\xc9\x01\xc1%@\xc3\x06<\xf03\xaa%@\xc8\xf5\x00\x0f)\xb2%@*\x12o*\x1f\xef(@\xae\xca\x94\x8b\x9e\xdc\'@\xb2\xd8\xcbDs\x81)@\xf5\xd0\x81S\xea5(@)\x0c\xc4\xff\xb7\xa0(@\xf2\xa8\x89\x19\\"+@\x8bs\x18Q%\xe2*@;{\xaa:c}(@\x9d\xd1\xee\x1e4\xe0(@\to\x01M\x00|*@+yC>.\xa5(@\xa2\xbeqmoq)@\xbd<\n\xb1\xd9q)@\x94;\xe9\x1f\xc0g)@\xee\xde8\x1da<+@V\x86\xbc\xaa\xfd~*@\xc6g\x9e/fA(@\x01\xdf\xc0y<%)@R>\xabf\x967)@\xb0s\xfe\n"\xc9)@;n\xaf\x9cp\xe0)@\xa0\xadQ\x1d\xf8!+@mE\x18,\x85\xd3)@\xe8>\xea\xd4\x8bT*@8Y\xaf;\xfa\xe5)@ K\xb4\x98\x04\x00*@\x91\x9e\xb8zV\xc0*@\x95\xee)7d\x0b(@0a\xfeq\xfa\xcd(@:\xe2Q\x01!$(@\xe9\xa1\xd0xM\xff*@\xfbR<\xfbk\x06)@y\x88!\r\x0bK)@K\x81\xd6\xeb5\xa6)@X\xf0\xa9<c>)@\xd0\xdf\xbc\xe6\x97\xd9+@\xa9\xabw\x80\xd6\xe7+@\xec\xf5\xe0j9`)@\x8ctT!\xacw)@\x14\r\xd0\x07z+)@B\xc7\xcb\xb8\xac\')@ej"\xd4[8)@\xfe\xdd\xd7\xa0\x17w(@\xacnYQg\x8d(@\x90#\x96G\xc20)@p\x9a%\xde.K&@r\xbf\xd27A1)@\x8e2`\xb3%\xaa(@\xa2\xc1\xf9,aS-@)q\x92\x05\x8c\xa7(@x\x9b\x8c\x7f\xe9\x0e-@\xa0\xc8\x03Qj\xd9(@\x1b\x02\xbc\xac\xba\x1a)@\xc6p\xcbF\xa0O)@XS\x83\xe7#\xc5)@\xf1\xe7\xaa|\x00\xdf\'@\xa2T@\xe6_;)@\xbd\x9c\xc4T\xbf;)@\xf8\x03U(\x94_)@\xba\xcf\xf5\xfdT!-@\x8e\x00\x12\xd0\xe7"-@\xb4*\x85j_\xb3&@\x93\xf4l2\xa3\xce)@\xe9\xcd\x07;\xf74-@\x89\xc6\x9e\xab\xd8\xe9)@\xb1\xaa=\xa2I@)@\tfU\xc9\t6-@\xaaa\xabB0\x07)@\xc7,\x84\xb8\x92\xb7&@\xd7\xec\xf1\x84)X-@c$\'\xc3\x010)@\xd2\xbbT\xc5\xc4\xcb(@\xc1{M"\xa7j(@\x02\xcd\xb8\x8b\x18\x03)@U\x1fKx\xc0\xa3)@\xde\xf0!\xb3m\xfd*@fc\x94\x98\xdc\x1e+@\xd2 \xc5\xd4\\ )@\xda\xe3\xa67@\r-@WAQ:\xde\xd7(@\x9bE\xa6\x0b\n\xcd(@C\xb8\xc1\xef\x87P-@)\x8bH\r\xf1O&@\x04\x02-\xf6)-)@k\xd9p\xa2\xc44)@@\x0f\xb0\xb6k\')@\xa2\xf5\x8d\xd7\x8b\xe4+@M\x11\x82\xc9\xd1\xb2)@\x8e\x19\xf4\xd9\xcb\x0e+@}\x85\x80aNG)@\xa4f`\xc9\x88\x14+@k\x8d\xdb/f\xd1)@\x04^\x02\xb1\x9a\xeb*@\xdd?\xd3\xec\x02_&@\\@f\xd4\x009)@\x008\xd4\x0c6\xe0*@\xaa\xc7L\xb5\xc2\xa2(@s5v\x90\xc3\x07+@\x03X#\xed\x815(@\xcc*%Xe\xdb\'@\xcb\xf7c[\xe2\x04+@\x01\xb2\x1b\x0c\xc3\xfb*@U\'\x97\xab<}(@\x14N\x00\xc2\xda\xaf+@\xac\x96 \xe6\xe4\xa6(@\xfa)Q\xcd\x16\xcf(@)\xd8\x1f\xab\xbf\x1a+@\x07\xb1\xda1\x0c\x0e-@\x90\xa4c\xa4/\x8e(@\xe1x\xa3\xfe\xdd3-@\x16N^}\x8f\xe0+@\x1a\x99\xdc\x07\xe3\x02+@\x8c*\xe7|\x06\xde)@\x0cK\x8c\xfe\xfd!+@\\l\x91\xc4\x98\xc7\'@\x12\xcc\xa8\xdf\xec\x00+@\x1fuoKa\xcf)@U0\xc6c}o)@\xa1\xc9\x88\xac\x9e$+@}&l\x8dfK\xf7?|\xb3\x8ax\xbe\xe8*@\x13\x80#\xbc\xe3z)@\xabY\x83R\xa9++@\x95"_=\x1f9+@\x9c\xb8j\x0c\x9f\xb4*@\xa41\xc74.\x8e)@A5\xc52\xc2S-@\xc8\xb1z\xb1\xda&)@&G\x1cI\xa7 )@no\x93ZJ\xf5)@`,S\xc9\x0f\xed)@^\x92.\x99n_)@\xe6\xf2\x8c\x9e9\xe3+@u*\xfa\xaa\x14%+@\x99\n?\x94\xbf\x02+@6\xec\xa7\xc0h\xe6*@\x1a\x05\x157\xc4s)@9\xc2\xce\x87\xa8\xa6)@\xfd\x1b(\x06J\x14+@Ck\x87\x86\xca{)@)\x13U*<"+@\xcb\xdd\x9f\xa8\xb2\x04+@\xe4\xfd!\x1fac-@q\xc4Ty!\xb2)@P\xf9\xb6\xc0&\x08+@nW=\x91\x8f<(@'
p16
tp17
bg3
(g4
(I0
tp18
g6
tp19
Rp20
(I1
(I586
tp21
g13
I00
S'\xf3\xc2\xfct\xc6\xcaS@i\xc9\xf4\xa3\xcd\xa8S@<P_\xc1\x9d\xa7S@h6\xa1a\x02\xc6S@\xbe k-C\xd6S@\x85;\x90})\xaeS@\xb5ID\xc8\xd9\xadS@\xd4\x94\xc9\xa0\xa8\xcbS@\x0c\x15D\xc4\x91\xc8S@F[\x7fkk\xb7S@CAD@\xd6\xc4S@\xbb\xa8>t\xb1\xd5S@\xecU\xb7-1\xc7S@r~\xeb\xc71\xcfS@\x99\xf0\x96\xe6\x92\xb3S@EV\x05\xf7\xb1\xb6S@\x89\x04\x15\xef\x1b\xd4S@\xac\x03\xaaK\x00\xc9S@\xa6\xab\xe1\xac\xb7\xc3S@Z\xdb-|\xa0\xc7S@\x0c\x04\x92:\xc3\xc6S@\xd7\x85\x84I\x8e\xa9S@\xad\x13\x8b\x90(\xd3S@qL\xe1Ym\xcbS@>g)h\xb0\xd3S@\xb4m \x83\xd5\xb7S@\x14\xcb5\xeb\xb8\xb1S@\x0f\xa1^@F\xb7S@)\x0biy\x19\xc9S@\x01,\xfb\x07\x81\xa1S@\x8d\xf8\t\x8c\xd2\xa3S@r\xd2a\xa4\xfa\xa2S@ c\xef\xfd{\xbdS@\x9c\x91t\x88;\xc9S@\xaf[!8r\xcbS@\x06\xb5\xad\xa2k\xc9S@?\xb9\xefN\xff\xc3S@\xf0Rg\xf2\x99\x9eS@)R$I`\xb2S@\xb7L\xe3\x9d\x05\xd5S@\xba\x08\x8b\xf4\xc3\xc6S@O\xdd\x94<\xd3\xbcS@\x0c\x03\x80\xfb\x7f\xa9S@S\x804\xa1\xe2\xaeS@\x83b\x1a%g\xa8S@\xff\xe8\xae\xff\xb7\xccS@\xb9\xabu\x8a\xd4\xb2S@\xed\xb62\x17E\xccS@\xcc\xeah\x1b\xff\xc7S@\xcd\xda\xe3\xbc\x0c\xb3S@\xf4E>/#\x9fS@tr\x97z\x98\xaeS@\xf2\xa8.\xc0:\xc7S@\x87{\x94\xf1]\xd2S@\xb8\x8c\xe8\xc9\xc6\xafS@wn\x9f~\xa5\xb2S@\xb7\xdf\xc8\x87\xb7\xccS@\x8ai\xbaPn\xa9S@\t\xee\x04t7\xcbS@xt@\xdb\x9f\xb4S@\x0e\x19\xe2\xaa\xa4\xa9S@\xa0W&k\xf1\xa9S@\x9d%5)\xf6\xb5S@\xa5\xdc\x16=\x84\xcaS@\xe9\xed\xd6S\xbd\xcaS@\xbe/\xc0\\j\xcbS@1\x0b\xc53\xb5\xa8S@\x96&\x97\xb9\x05\xb9S@\x92u\x9c\xc2\xc9\xcfS@%\xd9\xea\n\xff\xb5S@\xa0\xa3\x7f.\xea\xbaS@Y\xb3\x86/\xd3\xb9S@\xa2t\x81\xabn\xcaS@D,\x9f(\xcc\xc3S@\xbc\xd0\xd7\x9c4\xaeS@\xc1\xa99r_\xcfS@\x07w\xe57\xf0\xceS@\xf7\xf1\xed{F\xa9S@>\xd1\xea\xae7\xb3S@\x14Wl\xec\xe7\xa8S@\n\xca\n\xfc\xe7\xc9S@\xee\x88\xe0\xd5\x86\xa1S@\t6\xedC2\xcbS@O\x8c!\xe5\x0c\xafS@B_\xd0\x887\xa3S@\xb6\x1b&P\x19\xaaS@q\xaap\xc4\xb5\xc1S@-k\xfa\xb8=\xaeS@dl\x9c\xa1\xbb\xccS@\x0c\x05 CL\xb9S@\xd5<=\xa6\xbf\xb6S@\x9c\xe41\xfe\xaf\xabS@O\x81\xa0\x85M\xc9S@\x96c+\xfd\xc1\xa7S@\xff\x15\xce\x8e\x8e\xc6S@;\x91~\\\xd6\xccS@[V\x90\xb73\xa3S@z\x8ag\xfeU\xa9S@\\-\xfe\x0b\x9e\xc6S@\x9e)\xa0t\xad\xc3S@\xab\xb9\xa5\xe2\x92\xb2S@9\xa6\x1f\xbe\xb6\xb4S@m\x8fN\x7f\x9d\xcfS@\xe7\x1c\x16\xf6r\xc2S@\x8c=s\xab\xf4\xa5S@L\x12e\xd8\xbc\xcaS@\x9f\x83\xb8\xef\xfa\xb0S@\x85\xe47\x8eC\xbdS@FE\x0e\xc29\xc6S@\xce,+\x800\xa8S@\x19\xf3\x03|r\xaeS@\xc5\x9d\x9b}\xa2\xc0S@\xc1\xbd\xaa\xb9\x17\xd2S@\xa2\x7fd\x93\xb9\xc7S@\x02\xcd\xb6]\r\xc3S@BE\xedF\xbc\xa6S@\x1d\xc6"o\x0c\xb2S@W\xee\x0c\x0f\xc3\xabS@h\xc4\xf4\xe5\xfd\xb2S@\xa27k\xd9}\xc8S@!\x82G%\x06\xcfS@\xdeU\xbb\x91\xb4\xaaS@.i\xf3\x80A\xbcS@\x17(\n\xe7p\xa8S@a\xb9}\x8f\xd4\xbcS@\x07\n\x04\x89\x0c\xafS@*\xa5\xfa\xed\x98\xcfS@>\xb8\xec|\xcc\xcaS@2\x9b\x80\xad\xe3\xd3S@\xdbx\x94*\x81\xccS@f\xa4\x9a\xe2\xc3\xcaS@H\x97eOc\xb5S@\xfbnQJ\t\xb5S@\x9f\xf3)P\xa4\xb2S@Z\xbez\x05Z\xb2S@\x9f*E8h\xd4S@\xe4\xf0\xfdx\xa4\xc7S@\x90s\xac\xd38\xc6S@\xcf\xc5\xb5-Y\xc8S@u\xbe\xc5\x83\xb3\xc5S@s\x95\xc5A\xf5\xc7S@\xe5X\xac\xd6\xc4\xcaS@\xc2/\xed\xc4q\xc5S@\xb7\xca\x08\x7f\x86\xc3S@D\x18\xfe@\x07\xcbS@w\xd9PK\x96\xc8S@\xc9\x92\x90h\xa4\xa7S@Sf\xc4\xf7\xcb\xa7S@3\x96\x19W\n\xc4S@,\x13&\xf6\x94\xa5S@*\xef\x04g\xfa\xa8S@\x8e\xd3\xdd\x92\xa7\xc3S@3\x9e\xf5?`\xc3S@\xb3\x8e)\x84\x1b\xd3S@\xbb\xc6\x170b\xcbS@\xde\xb4\xb8\x18\xf8\xaaS@\xeb\xc3{\xe0\xcc\xc2S@\x8d\xae\xdb\xadY\xc3S@\x1ey\xb7\xb9\xbd\xc1S@Y\xbf\x91\x06\xa7\xc0S@\xb9\x17\xf1\x00\xbe\xb9S@\x8a|\x00\xf8\x1b\xc9S@\xea\x89\xb8\xb2*\xcbS@=1\x1e\xf0j\xcbS@\xc4\x19\xc3e\xb7\xcbS@\\-\xc9\n\xd1\xa1S@\x15\x9f\xa0\xef\x9b\xcbS@f\xeb\xf5\x9f\xa2\xb5S@k\x12\xc9\x0e?\xa2S@\x0c\x10=;\xb0\xa2S@\x99.\xdc\x9ft\xd5S@\x98\x96\xd3\x04\x0e\xd4S@~P\xe1n\x00\x14T@\xdb\xd9\xc6\x0f\xf2\xcbS@\xe71a0g\xcfS@\xa79\xf7p/\xa3S@\x9b\xac\xfcr\xc1\xafS@\xfa\x01\xe8\xfb\xa4\xcfS@\xf23Fd%\xaeS@=\xa6\xae\xbb\x96\xb3S@{\xfa\x80\xb7\xc0\xb7S@\xfc\xbc\x93}\xb7\xb7S@\xdc\xc3\xa0\xf6\xcd\xa3S@\x83\x87\'\x1e\xf4\xb4S@\xa6w^\xff\xb6\xd4S@\xdc\xba/!h\xb7S@\xa4\xf6H\xa9\xa3\xcbS@,\xe6S\xb8\xa5\xb2S@\x9a{1?\x0b\xb5S@\xa7\xac\x89a\xc1\xd4S@:\xadt\xcdD\xcbS@s\x98.\xf8\xb0\xc4S@\xf5SD\xf3V\xa4S@\xb2\xd5}<\x97\xaeS@\x85\xbd\xaa87\xcbS@\nlxh\n\xafS@\xc7\xa9\xb3\xde*\xb3S@q\xa8H\xb2G\xafS@\x18\xbeV\x84~\xcbS@\xa8\xef\xbb\x08\x1d\xafS@\x99r\xbf\xf2\x87\xcfS@\xa7\xc9eHc\xbbS@\x8f<\xc6n\xdc\xb9S@\x1cc\x84%\x8e\xb6S@\x87\xea\xb2\xd9\xff\xb5S@\x18@\xa9\xe0\xc5\xb1S@\xfb^\xae\xe2\xae\xcaS@\x14\x18\xc2*\xb6\xc7S@\x1bBL\xf1@\xbdS@\x0c\xd1\x98\xddx\xabS@/\xa4\x86*-\x9aS@Z\x1f\xb5\xfe\x8f\xa7S@\xe2\xa3[\x04N\xcbS@\x14Z1\xcc5\x9dS@;{:\xb1\xad\xc4S@o\n\x07\xb9\xc2\xb7S@\x91\xce\xd3\x87k\xcaS@s\x16\xc3\x1aX\xc1S@\x9dTIYb\xc4S@\xff<\xef7\xeb\xa8S@\x15\x94\xa07\xcb\xc5S@\xfc\xca[[j\xc2S@\xeff\xd1\x1fm\xc2S@Ju\xff\x94\\\xcbS@0\xdc\xe3\xd55\xabS@\xd8W\xdb=\x19\xdfS@\x05\x84&\x9dd\xc1S@t\xfb\xdd\n\xd5\xaeS@\x97v*\xba\x9b\xc9S@\x8c\xde8\x93S\xb1S@\t\xb3u\x05\xf2\xacS@\xc7,\x8d[+\xaaS@\xa1g,E*\xcbS@P\xfa\xbeh\x9c\xb9S@\xf7S\xea\xfc\xb3\xb4S@\xc9\x10s\x92\xb1\xc2S@\xdbDx\xcb#\xb1S@:\x90H\xbf\x00\xa4S@\xd9\xd4\xc3a\x94\xcaS@\xf7\xaa\x1b\xa2\x8c\xafS@\xefw\xaf4v\xabS@zV\xf4#\x88\xabS@\xd6wz\xd0\xd9\xafS@<F\x12b\x9e\xc6S@\n\x88\x8cu\xdd\xb7S@\xfb\xfb\xfe\x12k\xb0S@n\x9aV\xb8d\x9eS@\x11\xad&S~\xb1S@\xbe\xc5\x9cF=\xb9S@=\x90\xa1\xee>\xb9S@\xb1\xe1x\xd6\xef\xb7S@\x9dV\r\xc4\xe0\xb1S@\xbe4\x17\xd2\xbb\xa6S@\x15\xaam\xe1G\xb4S@p\x075\xce#\xc5S@\xc1\xa9*\xeb\x9e\xb9S@c\xa4f\xb6\xd3\xb9S@\xee5Y\xb4s\xb8S@e7\xc4#\x1b\xc1S@\xed\xd0\xb5\xce\xb3\xb5S@m\x0c\xed\xd5n\xb6S@`>\xb9\x92b\xb7S@\xf3\xdaCj\xec\xb2S@\xbe~\x96l\x8d\xc3S@\xb4\xb1\x05O\xd8\xc0S@\x87\xab\xc1d,\xb5S@\xe45\x16\xd7[\xb9S@:\x83\r\x95\xa1\xc3S@\x96H\x9bh\x99\xb4S@{\x9ao;\xb8\xc3S@<W E\xc5\xc6S@\x06\xdd\x9f\x90\r\xc5S@e\x9c\xde\x82\xb3\xc4S@\\g\x9a\xc4\xbe\xc4S@\xa0\xd9\x1f\x13\xee\xc4S@\xcbX\xb4\xb9\x83\xb6S@\x0b4A\xbc\xb3\xb6S@oo\xc2C[\xc7S@b\xb7\xd9q2\xc6S@8\x9fX\xe5\xa1\xcaS@k\xa1\x03 \xb4\xc7S@v\xfbcp\xe8\xcaS@\x7fW\xf9)\xf1\xc7S@\xb6\x92G\xcf\x02\xcbS@\xef|\x97{a\xcbS@\xe4n"`\xbb\xc8S@5\x9f\xf7v\xde\xcaS@\x1a\x01\x80\xed\xbc\xc8S@nS\x85\xdc\x1d\xc9S@\xc0\xeaJ\x883\xcbS@\xde\'\xf1\xca[\xc9S@:\xe7B\xfc%\xd4S@\xa3A\xe0MD\xcbS@>\x01\x9cU\x12\xd4S@r7\xc89\n\xcaS@\x14~\x8f\xc4M\xd4S@\xb2\x86\x93qG\xc4S@Q\xcf\xf2\xbeA\xccS@\xafL\xda\x8e*\xbcS@\r\xb6\x81\xb9\xc6\xceS@\x9d70\x9a\xf2\xbaS@*\xa9\x89S@\xc0S@\xa0\xa33\x0f.\xc0S@\xc5\xb4 8|\xbaS@\xe3\x8e\xd9\x02R\xb7S@\xb672D\xe8\xa5S@\xf5U\xea\x0b\xd3\xd3S@uA\xf7\x9f\xfa\xa9S@\xee\x13\xdd\xc0\xf0\xa6S@m:\xe4\xf7\xbc\xa9S@\xa8\r\x16\xb2\xb5\xaeS@\xe4G\xd5\xa6P\xafS@\xf6\xf4dy\x00\xa3S@L\xd9\x8d\xf2\xf8\xa3S@yN\xfb\xbc*\xa4S@\xa7\xcb\xfa\xf9\xc7\xc2S@\xc4SR\xca=\xa3S@\x1da{@\x03\x98S@\x9b\x121\xbaY\xafS@\x17\x9f(c\xb1\xa2S@&\xae}\x91J\xa2S@im\xa78\xad\xa1S@\xa5\x0c\xb4\x97\xce\xa9S@Ll\xedW\xfe\xaaS@f\x8a#\x18\xfa\x9eS@\xc6\xbe\xd7H\xb0\xaeS@w\xa4\xf0\xa5\x96\xb0S@|`\xf4;F\xb1S@\x06+\xb4\'o\xb2S@\xaa9\xa5WR\xb1S@\xa0\xd17]\xba\xb4S@O\\\x89\xbf\xf3\xc6S@n\x13P\x87;\xc7S@h\\\n\xd0\xa3\xc1S@\xd0\x99\x08\xc1\t\xc5S@:\xadt\xcdD\xcbS@\x07\xc1\xf7\xd0\xac\xcaS@\xddM\x83z\x14\xc3S@\xf2.H\xfe\xd0\xb7S@\x96\x80\x1f\x00\xb8\xbaS@\x8d~\xec-\xcc\xa3S@\xbb\r\xd7<\xab\xa2S@\xed\xd2\xe8u\xcb\xccS@nM\xeb\xce\xdb\xd1S@\xcf\x93\xf5\x12\x15\xb9S@\x8c\xb2I\x9f\xdd\xb6S@\xed\xf8\xe7\xbb\xf3\xa5S@\xe9q\x9f1p\xcaS@\x18_e\x08v\xb8S@\xd2Q\xc3\x12B\xa2S@\xd1\xb1@;p\xaaS@\xaf\xa5\xec\xb7\xdc\xabS@:KX\xe60\xabS@\xad\xa3:\x1dC\xcbS@\xe9\xe9\xa2\xbf\xde\xafS@=\xe4\xf6\x01,\xa4S@&\x87\x10\x00\x86\xb6S@l\xe5\xc7\x8a\x08\xbdS@m\xaa\xa0\x9e6\xccS@\xc7;jc\xd1\xceS@\x08\xd3\x0e\x1b\xb4\xcbS@\xe2\x84\xa0Y;\xcbS@\xa4\x0f\xe7\x95\xa5\xd4S@r\xeb>\x9cE\xc4S@s\xa2\'a[\xd4S@{P\x9e)\x8f\xd4S@\x9b\xbd.!\x80\xb9S@\x0cN\x82A\xf0\xc3S@\x94s\x01\x0f\x14\xd4S@\x97\x82\x9d\xa0V\xbaS@\xd9\xac&J\x90\xcbS@\x98b\x12"[\xc9S@\xe1\xd4h\xedL\xcbS@\x97&\xb2\x96\x1b\xc9S@P%\xc3@.\xc9S@ C?\xb8r\xc9S@\xc8\x03\xc9\n\xea\xcaS@\xa1\xaf\x8e\xa7\x7f\xc3S@!N\xba\x15\xae\xc8S@\x86\xc1;\x9a\xe3\xcaS@\x0c\xde\x17\xdf\xba\xc8S@\xf6,\x0b`\xd2\xcaS@\xef\xd7M\x92w\xb7S@\x7f\xa2\x86a\xeb\xcaS@\\\x19@u\xcb\xd1S@\x98\xc32\xbc\x9d\xcaS@\xf8GI\x03P\xc7S@k\n\xc6\x86;\xc7S@\xf9\xa5=\xf8\xf9\xc6S@<\x9c;\x1f\xc8\xc6S@\xd2\x100\xae\xf1\xc4S@\x83\x87(\xe9\xb8\xc4S@\xed\xa7G\xbd\xd3\xc6S@\x94\xc3\x9e\xdb\xf0\xc3S@\xa0\xfc\x8e\xaa\xba\xc6S@\xc3\xe1\xa4\xc4_\xb9S@\x91@\xa3-\x9e\xc3S@\xb2fr\xe4\xb3\xccS@\xd0\xae\xb0ne\xc3S@\x18\xd3\xfa\x8c\xdb\xc2S@(n\'\xcc\xca\xc0S@)L\xb0\x0ej\xc2S@\x16\xc0?\xee"\xc2S@\x99\xd4\x0c\xc0\x0e\xc1S@\xb0)\x05g-\xc1S@\x8e3\xdb\x8cU\xc1S@\r*\x83;T\xb9S@+\xd5\xa9-\xa3\xc1S@\xe0\xb1\xcb\xd7\xaa\xc5S@\x1b\xc8AfR\xc3S@\xc0\x86\x9e?\x16\xc3S@\x9e@"\xda`\xb8S@\xa9\x9b\x19;U\xb1S@\xed\x1du\xedH\xb1S@\x1b\xfe\xfbX\x98\xb4S@T\x83;K8\xb5S@\x13d]0\x98\xb7S@\xb2\xa1"[r\xb1S@tPT#T\xb1S@\xc5\x84\xa1:\xfd\xbaS@\xd6\xa0\x11 C\xb2S@C\xean\xd7\x86\xabS@8\xc3\x88\x8d[\xabS@\xcaC\xf2\xf7\xf0\xa9S@\xc9\xf3\xf5 -\xa8S@9\xee\xf9\x05\xde\xafS@\x90\x036o\x05\xafS@\xd1\xc1\xa6\xb88\xb1S@=\xc5!\x87\xa1\xafS@M^,\xfb\xb3\xa2S@\x10\xa6\xf9C\xa5\xa2S@\x85K\xc6xQ\xa2S@n\x88l6\xb1\xa1S@\x880\x00`]\xa9S@\xe8\xcf\xd9p\xbf\xabS@\xe6P\x7f\x86\xec\xa8S@\x17\xe4U\xa1\xa1\xa5S@\x02m\x04\x94\xcf\xaeS@\xf1\x076\x94\xf3\xaeS@\xe6S\xc5l\xa6\xaeS@\x8d}\xb6+\x1b\x9fS@\x98\x1a\x8c9\xe0\xb0S@ >\xf7\x13\xb8\xcaS@O\x8fG\xbb\xc3\xafS@\xd61\x88\xebv\xadS@iYW\x19G\xa3S@\xa5g\xd1\xcf\x9f\xa6S@\x19R>\x18\xd6\xabS@B\x7fmei\xa9S@\xe8\x8d\xb5\x80\xc0\xa9S@\xe2\xd3T\x8c\xd5\xa8S@\xf0?\xd1\xc9\xde\xa4S@\x16F\x85\x1c\x85\xa4S@]\x92\xb2\xe8\x1a\xa4S@E\x89\xafe.\xa8S@\x12\xe9\x8d\x10-\x9eS@\xda\xec\xf1\xe5d\xb5S@\x98\xbch\x10\x95\xb4S@\x0f\xd1{\xa7\xc2\xb4S@\x8cTS\x81\x01\x98S@\xde\x81\xe3\x03M\xb6S@\x13\x1a\x01\xf2\xbd\xb1S@~3a\xd5j\xb7S@\xc6\x80\xe2d\xc5\xb5S@\xd6\xde\xce\xd2\x97\xb7S@\x06Y=\xb9\xe1\xb7S@$\x16\x04\xeax\xb8S@\x98\x8d\xcf\xd4B\xc3S@\xda\xf8\xd3\xc9\x89\xc1S@\x0e\xe6$\xa2\x9a\xc4S@;\xe8IP\xcc\xb9S@F\xba\xe0\xd3\xa3\xc2S@\xf1\xb7\xcdk\xd8\xc1S@\xf3J\x11\xdfy\xc0S@1\xbf*]C\xc2S@\x90iP\xc7^\xb9S@\xf9v\xc2G`\xb9S@$\x7f:&\xee\xc3S@\xe4\xceI\xdb\x18\xc6S@\xc2\x18\xc4\xd6W\xc7S@ \x8d8\xf4\xbd\xc7S@\xff\x1b\x0f\x80\xd6\xc7S@\x1b[+.\xc9\xcaS@\x88\xae\x8b\xa8\xea\xcaS@[\xc22\xbd\xa2\xc8S@\xe2^6\x7f\xa9\xd3S@1f\x0f\x123\xc9S@[R\xf9\x89K\xcbS@\x0b\xbd\x9b\x1c\xe2\xb8S@M\x04B\x8a\x8f\xcbS@\xaa\xbdf\xffX\xbaS@\xd4Yj\xedI\xcbS@\xd8c\xc5{>\xcbS@\x1eK\x82\xbc\xd5\xc3S@\x15\xb7$\x9e\x1a\xc3S@\x95I\x98th\xb1S@f1\x16\x1a\xf7\xc1S@xrc\xe6\x9d\xc1S@\xe3a\x80\x90\x9b\xa5S@\x83\x9a\x06P\xe4\xb6S@\xa4\xb0w\t\'\xb8S@\x9e>+\x82\xc5\xd1S@)8\xd6\x0f\xb0\x97S@\x84\xe4x\xf1~\xb9S@\x19lYJ\xd8\xb6S@\xdd\xa1N9\x9b\xc3S@q5\x97\xaa\xc9\xb6S@~^\x0f\xda\xc3\xc7S@\xbfr\xe1<\xf0\xd1S@\xd0}\x00\xe2\xbd\xb9S@\xf0c4\xb2x\xaeS@\x15XNV\x7f\xa9S@\xbb\xf2\x91\x17c\xa9S@\xfbEB\xa6?\xcbS@KhC\x95\x00\xb7S@\x93\xcaW\xe0\\\xb6S@\xd0a\x8d7s\xb4S@\x8e\x9a\x9fsG\xc7S@\x12\xb0O\xda\xcc\xbbS@\xe7\xacA\nD\xcbS@q\x01#\x8aI\xcbS@\xa76\x1a\x05\xe2\xb8S@\xf5\xbc\x98\xc6\xc6\xd3S@\x81\x1c\xcd\xa2\xa4\xc8S@v\x12\xecf\xd8\xc7S@\xd25\x99\xc2\xc4\xc7S@^X\xb8\xaam\xb9S@{\x1dX~\xbe\xc0S@\xd7\x0ej} \xbbS@m;\xd6N\xcf\xc1S@\x17Bd?v\xb6S@W\xc0>\xc9U\xb7S@T\xdd=\xcb\x13\xaaS@\xde\x02\x13h5\xefS@\x17\xdfu\x05\x8a\xaeS@o\x95,\xbf\xa7\xa6S@\xb2\xd1\xfa&\x8c\xadS@p\xab\xc7U\xf0\xa3S@N\x99Oy\xbf\xafS@9f\x12V\xf6\xb0S@)w\xbf\xd4\xad\xa4S@EYFfX\xb9S@|\x1a\x8d\x02\xcb\xabS@\x0e\x93\xea6\xfc\xb9S@}\x84m\xa9\xd4\xa8S@[S3\xeb\xcd\xcbS@\xab\xb5\xf6]\xa8\xa7S@\xc2}\xa2\x90b\xbaS@k\x1a%C\xd6\xcaS@@\x1ci\x87}\xb9S@b\xc3\xb5\xd7\xe8\xb9S@\xb1L\x11#U\xb1S@\x07Q\xd9\xa3P\xb6S@\xc8S\x00\x17\xac\xb1S@\xf7\xe2W<\xf0\xb1S@b\xec\xee\xa5Z\xb6S@p\x83t}\xe6\xacS@\xfb\xfe\xe3\x93\xe6\xa4S@kO\xae\x1e\xe3\xa8S@,\x8a\xdd\xc2\xaf\xe4S@\xe7\x8e\xcc\xe9\xd0\xaaS@H\xe2\x87\xc7\xe1\xc4S@\xdcs\xa3\xde\xe9\xa6S@\xbb\x99tU2\xa8S@:\x12\xae\x8fz\xabS@\x9b\xd0_\xd90\xb6S@\x01\x9d\xf4hM\xbbS@\xd9j\xc5W0\xcaS@L\xe8\x7f\x89\xf3\xc9S@qO\x984\x16\xb7S@T(\x90=\x8b\xb7S@\xea\xf74\xe9\x90\xc5S@9\xef\xc2M\x81\xb9S@\x8e\x0f\x13\xf9\x7f\xbbS@\xa9\x0b\x9f\x82a\xb6S@\x029\xdbo\xda\xaaS@:\t\xbd\x9b\xf1\xa4S@\x15U7N\x88\xc1S@t\xff\xf9\t\xca\xa7S@\xceST\xbc!\xc6S@P\xf1\x15O\xb9\xb1S@\xcc^8\xff[\xb1S@M\x15\x9b*\xe1\xbaS@2\xb8\xb2\xd6\x08\xafS@Y\xcb\xcaoQ\xa7S@\xbfu\xfd\xf1;\xaaS@'
p22
tp23
btp24
a(g3
(g4
(I0
tp25
g6
tp26
Rp27
(I1
(I586
tp28
g13
I00
S'\x9er\x9d\x1d,p(@"\xd5SI\xb9\xcd*@\x91\x00;\xf8\xf3\xd3(@0\rH\xa4yt)@*Ll\x18\xadM&@v\xab\xd7B\x96\x7f(@\xd3^\xe6\x95=\xba%@=\xfcyM\x8d\xd7(@\xba\xb3\xe8#W\x0f)@\xc9Td0\xa2\xcc)@\x19\xc2h\x16\xae\x1e(@\xc7\x84\xaeT\x08\n&@FI<\xee[\x16)@\xfa\xb1;F\xfb\x8f(@Nq\xb9\x05<\xed*@\xa1\xeb\xd5\xd1^\xea)@\x1a\xb7\x01P:\\&@\xe9\xb1\xb36\xfa\x12,@\xb7\xf7\xff<\x83H)@M\xdc\x98\xf9s\xdc(@\xf1\xdaU\xc6\xd3\xdf(@\x93\x850\x05U\xbe(@\x9f5\x91`KJ&@\xc7T\xd9\xd6\xd7\x9a(@\x01x\xcf\x02\xd7N&@\xed#/\xaas%,@a`I[\xca\x15+@\xefx\xf47\x90\xba)@\x0c\xe64\x8a\x16+)@\xab\xc2n\xe9k\xab*@z\xb8\x01\xb6\xd8\x14+@7\xff\xb5\xe9\xda\x07*@\xbe\xb10\xdb\xf6l)@\x0f=\x87j3\x16)@\x01\xc9\xe0iJ{(@~\x1a<\xcd\\\x02)@\xeb<H6H&)@\x86D\xb7\x95\xb8\xc8*@\xbcI\xb2\x05\xabF%@\xbf\x85\xab\x9d\x91c&@\x91\x8c\xc4#B\xfe(@\xdf\xe0\x06\x92\xd0\xdc-@\xd6\x0f\xe1\xb7\x97\xbc(@F\xb1\xa4g&\xba(@%6\xb6\x07W\xeb%@\xc5m\xf8\xd0\x0f\x07\'@>|\n\x87\x8e\xf8*@3\x9c\xc1\xdb-\xc3(@(CH.\xfa&)@\xc6\xf8\x04\x86\x86!)@H\xcf\x9e\xdd\xe2\xde*@\x1c\x18\x9a\x1f\xcc\xbf(@\xe0\xf2\xba\x01i#)@\x12\x1cPpqX+@\x9c\xfe\xca\xbb^\x00(@,c\xec\x91f(%@\xa9l\xcb\x1cK\xbe&@>\xa7\xb4\x99i\x18+@\xbd\xa2\x84C\xfeX(@:\x93\xe3\x1b\x02"+@\x0b\xb6\x88\xb0\xc0\xc6(@\xac\xee\xae\x95\x9do*@\x88\xba\xb6\x8c\xa24-@/\xabL\xb6\x04%)@\x8e\x07\x14\xae\x85\x97(@[\x8d\x97X\xc9i(@q\x03\xd7\x8a\xd8\xdb*@EI\xbbGF8+@\xa3\x8a\x93\xcb\xda\x81&@\xdf\xcb\x93\xe2\xccf(@?@\xd5\xdb\xe9%+@%\xcbE=\xda\xf2*@\xfcp\xe1|\xbao+@\xc3\xf9W\xfa>\x0e(@\xe6l\xfbj\xed\xab%@\x1e\xcf\xc4Q\x9cv(@\x1f;!\x98;\x93(@\x19\xb2\xed\xe0\xf5\x16,@`T6\x95\xd8Q,@\xa9\xfd\xeb\xbe\x97\xb4(@\xc9\xc7\xc0\xe0\x99/)@D\xda\xfd\x19a\x18+@\'x\xc9T\n\xd0(@\x00C0X\\\xcf(@DK\x87\xcf\xe6\x1c+@\x98\x0b\x94Iz\xb3*@\xbet\x90\xb87D)@\xd0\xa0\x9c\xd1[\xb1+@\xdeY\x12S\x8d\xfc&@d\xc1k\x80\xe1\xdf*@\x1d[\xe2\xb6\x9f\xdd)@@w\xb4\xceF\xc8%@Y\x94\x08\xad\x1e\xd7&@P,aq\xfd\xf7%@\xba\xadk\xce\x96\x95(@\xba\xaa\xea$v\x1d)@\xd0\xe2\x9a\xdd:\xac*@\xd1\xa32\x1ax\xd5(@\x82\xb7\xe5\x19;\x11)@\xf3+\x0e#A\r(@M;S\xaco\x12+@v\xab\x95\xbf\xa0\x1f+@[0\xf3\x8b\xf1P(@?I\xa2\xd6\xe89)@\xbeb6\x1f\xf3V)@\xac\xed)\xfao\x8d)@q)\x9aM\x91-,@\xc2v\x19p\x86\xdb,@\x15]>;\x1c\xe7(@|!n\xab\x7f\xbb(@;\x97\x9f\xe0o\xa1(@\x0f\xa5\xb8\x93\x0bS)@\x17\x98\xff\x0e\x18\xc3&@\xb5\x8c\xa1\xe1T\x11\'@\x05\xd4\xf4f\xf9\xb9)@CQ"_\x19V)@f\xee?\xf8\xea\xba(@k\xe2\xffRj\xc1*@Z\x96\n\xca \x02+@\xcb_\xce\x85\x91()@\xf8\xf3\x1dqW\xa9(@I\x07<+\xe9\xe1*@\xde\xeb#\x8e\x0e\x02.@\x0c\xa8\x174\xac\xeb%@\xc8[\xd0X\xa7\xdc-@!\n\x11m\x1a\xd6(@D\xe1\r\xfd\xa8Q(@\x1c\xa1A\xc5\x04b(@0\xd0\x90grU&@5\x88i\xfa\x06\xc1&@e>\x9dq|\x96(@\xfb$\xb4\xb8\xff9(@\xb3\xf3\xa2\xb0\xbcz*@,c\xec\x91f(%@\xe5\xab\x9f\xe9\xd3D%@H\x93\x93z\xc77&@]\xd9\xe9+b")@\xcd\xefY\x97\xe3p)@\xcf\xbdT\xd6$\n)@\xf3trn\x0bU)@(CH.\xfa&)@\\\n\x9d\x86\xafo(@^?o\x88XL)@\x9f\xd0\x18d\x0f\xac)@\xc1MH\x04\xb1j(@\x06\x84\x89\x0f\xaf\x0f)@ws\xb2M\x01\xd3(@\x88\x83\xb4X%\xd1(@h\xe6\xfb~\xebT)@*\xe2\xb4\xae+h)@~y\xe5\x9c:\xa2(@C#;wM7)@\x03\xabJ6\x069)@\xc9\xaa\t\xdftG&@\x82\xd3\xedA\xf8i(@\x9cLy\xd4\xba3(@\x08H\xd3\xb8!4)@\x92p]V\xac\xfb(@\xe8\x13\x8e\xa0mD)@\x1a\xf0\xe4hiS)@\xe3\x12\xdd\xba\xda\xf7*@\x9b\x9b\xcd\x04\x97+)@\\\xe9\xde\x8b\xab\xa5(@;\xb1\x9e\xffU\x9a(@\xb9\xdaWQ\x19\x90(@0\x87\xf5\x998\x1f+@47\xff/\xc1\x9e(@I\x8b\xc0{kY+@?T\xe6\xa50\x13+@yUE\t\xee\x06+@\xc6\xd7Hq#\xf9%@,\xca\xf9\x80\xde[&@\xbb\xd39\xd1i*\x01@\x90\x82\x95\x13\xe8\x99(@\xdf\x16q\x9e}w(@`y\xe8W\xbf\x1a+@0\x95\x7f\xb8\xd8\x01(@\xc7\x87\xec\xb5\x9db(@)\xe3\x00\xaa\x92~(@Nq\xb9\x05<\xed*@\x8a\xba\xa3:9\xe5)@\xf6\x12\xaa\xac\x05\xdf)@\xf5\xbf\xc8\xed\xd0\x15+@\xb8z\x1e1\xb9o*@\xc6t\x9a>\xc8W&@T\xa0\xab\\&\xcd)@\xa1?\xdb\xf6\xc1\xda(@\xfb\xc6\xde\x86\x98\xda*@\x0f\xe0\x87\xf5\x0cA*@\x04H_U.^&@[J6\xcb\xd2\xf9(@\x8by\xd7\xb4\xbd\xb1*@\xc0\xea\xe1\x1bx<+@\'\x13\xae\xa5\x80\xc0(@\xb1\x01\xd3\xa0%\x16)@\x1e\xa1\xc3\x18\x03\xce(@b(\xf1 \x80\xc4\'@C\xca\x90fP\xd3(@k%\x87td\x14)@h\x00\xc5^\xc7\x17)@}\x18\xc7\xd6\xb4@(@\x0c\xfa\x01Q_P\'@D\x8f\xae\x8c\xa1\xb4\'@\xa7mua\xaep(@\xdf\xcb\x93\xe2\xccf(@{\xac9 \xad\xbc(@\xd1:\xb0cSz)@\x7f3\x810\x0b\x19)@m\xcd\xacL?\xdb,@%\xf7\x89[\xab\xf1*@\x82H\x84"\xa0\xc7)@\xb3\xaaw\xae\x92++@}|\xf4\xc5\xfe\xd2(@\x90\xbd\xea\xa5\xb9\n)@F\xd4\x8e,\x9fi)@\xd9\xf6\xccK\x81\x1a(@I*kf\x15\x96(@\xf2\x04\xa6\xd9\xf4()@\xdf\xf8\'\x0379)@M\x92a\xac\x1b\xb4(@21T\xb8p\x97(@0\xb8\xda\xb1\xef9)@\xb6*\x9d|\xa63)@\xe4\x18\xa3\x17\xcd\x0b)@R\xaf\xf4\xe1\xf2Q(@\t&\x12\xe9-\xb8*@\xdb\xd6*\x8cnQ)@\xed\x9a\xb2n\xa8\xba(@vh\xab\xf2\n\xfe(@p\x9e\xa8\x03\xfd\xf3*@V\x17\xcc\xaa\xbbF,@\x86\xb3\n37\xde*@\x95\x7fC\x16>\xb2(@\x87\x16\x10\xe6\xeaE-@\xb0\x16\x1f\x86{\x1f+@B.\x99\xba\x83\x9e*@\xc8\x12\x03\xe0\xfa\x1a,@\xf1i\x82"\x8b\\)@\xe3\xf4\xc3\x8aeC(@m\xf0\x80\xe5/\xc1\'@\xfa\xf8\x1e\x88\xcf\xcb%@\xf7\xa6k\xd5\x80\xba*@\x97\x9blz\xb8\xe8\'@\xe5f\r\xa6\x85\x13)@\xc7\x80\x071V\x9f-@\x94\x9c|s\x04\xe2\'@\nM\x9f\x86\xd9\xa2)@n\x9c\xf0R^\xc0\'@\xb2\xb1n\x8aMN-@V\x81\xea[\x05m+@\xbd\xd9\x9d\xe1O\x90+@\xb1\x9fC\xb0p\xb9\'@\xcb\x14\xb0\x13mV)@~\x1f80\x12\x14,@}\xbd|\xab\xdb\xce\'@$\x13\xb9>\xaf\xf4*@\x93\x84\xe1\x13\n\xf4*@,\xdb\x80\n\x00\xb7*@1{aw\xcaB)@k\xa5\x15\xbe\xd9I+@\rX\xac>V\x97)@Y\x96\x18\x1bp\x01,@?6\xb6\xba\xa8\xff*@)9N\xfe\x91\xf7(@\\}\xb3\x96q\xad)@\xb4bO\xaf\xa3\x82*@-\xab\'\x07A\xcd+@\xdb\x9b\x97H\x136)@K\x01\x18"o\x1f+@"\x18\x1f\xc20E)@\x95\t\x86\xd5\x97\x85(@\x1a+\xac\x85 R)@\xb6\x16\xb7?\xb2j)@\x11\xcd\xa1\x1b%q)@\x11\xcd\xa1\x1b%q)@\xbeF\xf7X@#-@f\x9e\x9d\x82\x84--@\xd5\x18\x19\x07\x8c )@\xb8\x19\x8d\xb8\xacq)@\x9e|\xdc\x1eTW(@\xbc\x8e\xc4\xab\x84\x19)@\xee\xfd\xbb\xaa7d(@e\xcc,9\x94\')@\x94v\xb5\x8a\xaaj(@o\xe94\xef\x10X(@\x14J\xb1\x9fz\n)@c3\xd3\x14E\x95(@m\x93\xa6\xc8\x97#)@\x9b\x9b\xcd\x04\x97+)@\xd7\x11[P\xd7\xa4(@\xc8Q)[\xa4*)@\x13\x04\xb1@\x1fO&@\xce\xad\xd1-\xdb\xc1(@B0\xf7\xbd\xe1[&@\x1b\x8e\ri+ )@r*\x9d\x95\xc1_&@\xf4\xd52\x1d\'\xb7*@\xf6\x15^\xbf\x8a\xc5(@\x983\x87\xfb<\xf1,@\xf6i$O\xceo(@X\xb6Z\x9a\xb1?\'@`\xb96\xa7(\xc4,@l\xa6\xd3\x8e\xf7\xd3,@\xd6\xc0\x83\x01\x985\'@f\xcf\xd5\x02\xc2\xc0)@\xefC\x81D0S)@J\x945\xc7\xf6I&@\xfe\xf3\xb0L\x81\xd8*@`r\xf7@\xec\x9c+@\xf6\x8e\xa2s\xeb\xa7)@\x96\xcegM\xd3%)@\xd8*%z\xea\xd2(@\x90\x19\x04\xec_T+@\x9c\xbd)\x83$\xf9*@Q\xdd\x83\xd8\x8a\xe7*@> \x90\xda\x0f\xaa)@C\x87\xce\r\xa2\x0f+@(A\xdf\x12\xfc\xcd)@\xd2\x1c\xfaD\xc9\xeb\'@\x11\xe3EL\x9e\x07+@\x9eEq\xe7\x01\x14+@"\xcd\xa7\xe0\xa4\x18+@y\xf6\r\xb0\x86\xd8%@pw\xc4d\xa8\x1b(@\x82\x8b\xe8u\xd5\x8f)@\xc2\x80\x99H\xfd\xa6%@\x1a\xe6\xf6\xa5\x8c~%@)\xe5\x14\xd9\x95n%@\xdf\xa9\xa2rs6%@O\xbe]\xc2c\x17,@K\x01\x18"o\x1f+@\xf0\xc1\x9f3\xe2\xed(@\xab\xa1)\xe5K\x16)@\xcdi[\xb8\xca\xb5(@^\x84\x89^mu*@\xcbkX\xd1h\xf9(@)\x05x\xb2Fy)@\xa1W\xbd\x8d\x94\x0b(@\x1f\xffW\x8d\xa7\x15(@\x87NO\xee\xe9K\'@(\xd1\xd1t\xa5\xd3*@\x86XO\xaf\r\x1d+@\\N\xb2\xc2\xfd\x06\'@?\x85\xb7\x0b0\xc6&@S\xaa[\x8d\x895+@\xa0fG\xec\xbf\x8c)@m\x176\xc1gZ)@[\xb2\x94$\xef.(@(\xf0i\xcf\x19p-@\x11_\xd0\xe3L\xfd*@-y\xa5\x00\x91_(@!^\x13lE\xc1*@\xc1#\xfa\xae\xbdQ(@\x8a\xa3F\xf6V\x85(@)h\xb7\xdd\x8b\xe8\'@\xe7#\xb5\xb2+j)@\x1d\xe7{\x8f\xfa--@l\x8a\xc5\xf9O\xdb,@\x081\x9e\xcf\xff\xfb(@\xc4\x8c\xba\x86\x1fD(@~$\xf0\xfd\xd8\x8c(@E\xf5CJ\xe6\xfa(@\xb5\x97\x1f\r\xde`&@\xae\xfa:\x81\r\xb7*@\xf8\x9a^\x08\xc6`&@\xf6\xb6B\x84\x99T&@\xacGX\x03\xe2P-@\t&\x12\xe9-\xb8*@\x99\xae\x99\xd2\x1f\\&@\xf4\xfc=\xb6\x96\x04-@c\xea\xb8v\xf3\xa1(@ cd\x0e\xe6+)@\x06Un\xf4\x8a\xa4(@\xdc7\x12\xc2\xaa+)@\xab\x81\x91\x04\r\x15)@\x1a\n\x088@\x00)@\'\xfc\x16\x9a\xc5\x9f(@\x92\xea+\xe2\x82|*@(\xae{\xd5\t%)@\x89Mz\xdf\xec\x85(@Z?\xea\x89\xc6\xfd(@\xb6h\xbd\xe1Ao(@\xcb\x9en\xab\x1eQ-@\xbcs0\x13\xb7d(@\xb4\x9c\xf0\x86\x99{&@\xf5\xbd~\x0e\xd1Y(@\x8cy\x81\x81\xd6!)@\xb4\x7f\x92u!\x17)@D\x1b\x7f\xb5\x12\xf4(@a=\xb7+\xff\xf9(@\x07\x0c}\\\xb6o)@\x11\xcd\xa1\x1b%q)@\x1e\xa1\xd1nu\xe3(@\xaar\x1f\xe8`Y)@\x8cy\x93\xa1\x92\x84(@8t\x94\x1aA\xd3+@\xb1\xf8\xd7\xe4\t8)@\x92\xc9\xf5\xe89\xc1&@g\xdd:\x02\xc0:)@o\xae\xa8\xc5\x855)@\xe1\xf3e8\x17\xad)@?I\x8f\x87\xf0:)@e \x98\x15M\x03)@\xf8\n\x055wC)@\xe3\x89\xb3\xf9\xec\x19)@\x93\x0en!\xba\x06)@\x89\xb5J#t\xee*@\x8f/\xba\xcb\x82\xb6(@[\xc5Vm\xe8\xa3\'@\xf6\xd5y\x94b\x03(@\xb1\xd4\xb8\xd0\xd0\r(@M\xf7\xaf}\xa3\xb7*@Y\x15\xfcS\x94\x16,@\xc3e\xdc\x16\x0e\x0c,@\x88\xe5\xabNE +@\x12ge\xcb3\x8d*@\xf7YUV\x19\xdc)@\xc7\x8a\xd0Cz\xfe*@\xc7\x8a\xd0Cz\xfe*@\xa6\xcb\xd9\xc5_B\'@\xfap-n9H)@C\x99v\xd3\xe0\xba*@\x8a)\x08o\xb8\xa7*@\x7f\xcf\xee\x86\xa2\xe3*@\x16;\x9as\x87/+@\x19\xbb\xa2n\x9d\x16)@u\x8b\x8c\xfc\xc8\xd5(@\xfd\x07mj\xf9\xce\'@;\rA\xb8Y\xff\'@\x8b\\\x9f\xa7\xf2\x1c+@\xdd\x92|\x0e\x91\x07+@\xc4\x1c\x9c\xc51\x15+@\\Z\xfc\x9b\xd4\x19+@\xf4\t\xf4K\x1b\xd3(@\xffe\xd3i\xd0\x13(@\xac\xcfh\xf8.\xb0(@2^\xb3Tag)@N^\x84\xc3\x8d\xb8%@\xd9\xbb\xa2M\xce\xa2%@\xc1"\xc1+\xab\xa8%@\xa2\x16\xe8\xd8\xe4\xe2(@)\xbdK}\x1f\xd3\'@\'W\x9d\xc2\xb4w)@\x17\xcb\xb5x&*(@N\x96_c+\x94(@\x89\xf9\x07\xd7n\x11+@\xb3}H&\xbf\xd5*@\xeat\xae\xe3fs(@\x96\xf2H\x9b<\xd2(@\x82\x80\xad\xc2\xc5o*@\x12\xb7\xe2\xa2\x19\x9e(@\xf6\xdb\xe5\xef\xe8f)@C^\x9a\x91\xe0d)@\xf3\x95H\r\x11Z)@I}9\xbbg2+@\xc9Y\xd2\x18Xs*@\x13\xa6\xae\xca\x18;(@\x8e\xc5\xe1\xb0j\x1b)@\xd6\x89\xe9o\xd8.)@\xbd}\xa9\xd8.\xbe)@3"f\x92f\xd6)@\xb6p\xa8\x93\x9f\x17+@\xa6\xcb\\\xfc\xd3\xc9)@\xdd\xab#q\x0bJ*@\x88\x93\x9c\x16\xad\xdd)@\x05\x10\xfa\xda\xe6\xf6)@w\x0ey\'\xaa\xb8*@\x82>\xe0\xa5\xc9\x03(@\'\xc3\xa1\xa7%\xc7(@1c\n\xadj\x1a(@1\xf2\x96E}\xf5*@\x1ecqI\x05\x00)@\x165\xdfU\x87?)@\xe5!/\xe7n\xa0)@{\xee\x89\x01\xdb6)@2\xc2#\xc6/\xd2+@^\xbe4Un\xe0+@u\tm\x7f\xd5W)@m;\xbb\xe25r)@\x11\n\xedq\xe1 )@\x19\xfb\xee\x18\xf5\x1b)@\x82?\xd0\x89_,)@/\x13$\xba\x06n(@\x1e\xee\xecA\xa5\x85(@B\xb3:\xd5\x86")@\xe8\x7f\xc2Z\xedF&@\xf7~\xeds\xea&)@,\xcd\xcc\x8aQ\xa1(@s\x07E^\xd6H-@Jp?\xda\x8d\xa1(@\xad\xb0\xc7\xa5\x96\x07-@\x9d\x01\xe9\x1e\x99\xd0(@\\;%\xa9\x1d\x10)@\xce\x1f\xca\x1a\xf8C)@\x01\xb2\xb0c;\xbb)@\xa1WN\xdbH\xd9\'@\xf5\xc1\xc5\xf9\x86/)@H\xacVV\xe00)@\xddNF]rV)@bYV)O\x18-@\xe1&O\xda\xc5\x19-@\x1f\xe5\x906~\xa7&@\x82\x94\xb3a\x9b\xc4)@\x0fB\xbe\x02\x16.-@\xac\xbc\xe9\xbd\x7f\xda)@%.\x87\xa0-7)@\x96\xa8\x95\x87R/-@r.\x93\xd9\xd8\xf7(@\xfe}\xe0K\xcf\xb0&@\xb5\xbb\xb7J4I-@\xff$`8I\')@\x0b9\x14\x00^\xbf(@\x930\xe0\x8dE`(@\x9c\xe0\x95\x9ax\xf8(@\xc1\x8a1P#\x9d)@\xba\xac\x17\x91W\xf4*@Ip\xc5\x03\xd3\x13+@\xa23H\x1d\xf2\x15)@D\xf8#\xef\xa1\x06-@\xe5b\xcc(\xc8\xcf(@\x127\xd4\xbd0\xc7(@r^D\x17\xb0K-@\xc3\xb7P\x0f\xf6J&@0\xa0\x7fe\xde%)@E\xf8\x10|i-)@\xe6?\x91\xf4\x02\x1c)@\x0f7\x94\x93.\xdd+@\xe5!/\xe7n\xa0)@\x9d1\xb6jc\x05+@\xb4\xc3pF\x87?)@\xa8-6\x9b\xde\x08+@\xc2\xaes\xf8\x88\xcc)@\x01gB\x98\x1c\xdf*@TW\x84\xc4\xc6+&@\xb5\x7f"\xee\xb4+)@\xd6Y\xe4\xf7\xb2\xd4*@W\x93\rJO\x96(@/\x83G\xd5\xb1\xfb*@iB\xf6\xe4\x87+(@OZQ{j\xd4\'@\x1c\xbd\xc9(\xfc\xf9*@\xf3\x0c\xc9\xc5\x82\xee*@4K\xb7\xa7~u(@\x01\xb6\xf3\x16\xbe\xa2+@0E\x93\x0b\xb9\xa0(@\x9a\x15\xda\x95|\xc5(@\x9c\xf1\x96\xb2v\x0c+@"n\\\x87M\x07-@\t\xa9 GO\x85(@O`^\xecH--@S\xe8-\x98\xa0\xd9+@\xaf\x94\xe9z\xdb\xf6*@<\xbe\xf6\xec\xd8\xd7)@V\xbc\x11c\x06\x15+@k5\xc2\xbe#\xc0\'@\xae\xf4\xf6-\xdd\xf7*@\xea\xa2\x17$\xcc )@k|H\x9d9g)@\xe0\t\xb8\xed4\x19+@VF-\x92\xb11\xf6?\xe9IF\xd9,\xda*@\xa6\x8e\xc5a\xben)@K\xcfp\xc5\xc0%+@\xbc\xaf-\xf7\xec,+@6\xde??\x88\xa9*@\xed\xa2\xea\x92\xeey)@L\xf3\xc9\x80hF-@^\xd0j\xc0\xb2\x13)@tO\x01\x0er\x18)@k\xc4\'Ig\xe8)@\xedH\xfc\x86Z\xe4)@0\x9c\xd4\\\x88V)@\x13>\x92n:\xd6+@/\x837a\xcf\x1a+@\xfchV5\xfa\xf9*@\xc1X-7\x11\xdd*@\xb5\x04\xba\xa3Gg)@\x90\xe8\xfcQa\x99)@Z,\xe1w:\t+@\xbe-\xc8\x87Nq)@\x8b\x17\xcb\xfa\x1a\x12+@\x06.{VT\xf8*@\xdb|3 HY-@m\x86\x02\xfd\x01\xa8)@(5\xb8\xb6f\xfe*@\x80(\x9b\x13\x021(@'
p29
tp30
bg3
(g4
(I0
tp31
g6
tp32
Rp33
(I1
(I586
tp34
g13
I00
S'\x0bWyw\xe5\xcaS@X\xbe\xa5\'\xec\xa8S@\x15<\xef\xaf\xd6\xa7S@*~I\xda5\xc6S@\xb8\xff\xbe@]\xd6S@\x98VkrQ\xaeS@\xde\xe3\xbb\xc6\x0f\xaeS@\xa4\x99*\x0f\xc6\xcbS@\x01g"s\xc1\xc8S@\xa8\xa6\xb8ow\xb7S@\x08\xb5{5\xe9\xc4S@r\xeb\xe8\xe9\xb0\xd5S@\x87OT\x92f\xc7S@\xab0U\xf1J\xcfS@9\xea\x90\x10\xcc\xb3S@&\xf3ec\xdd\xb6S@\x8dB&\xf8)\xd4S@{\x9b_s\x0c\xbeS@s\xe9B\x84\xdc\xc3S@\xcf\x88\x14*\xc2\xc7S@\x8e\xda\x8c\xd8\xec\xc6S@|\x02\xc9\x9e\xb4\xa9S@D\xa9\xb58:\xd3S@\xfau?\xc1\x86\xcbS@\xa6\xfa\xe3I\xbf\xd3S@\xc4Q}\x16\xf4\xb7S@,\xd1\xb4L\xf8\xb1S@\x9d\xcf\xa9\xf1T\xb7S@\x9di\xa6\xefM\xc9S@x\x04\x17\xe3\xa9\xa1S@\xcc_q\x99\xff\xa3S@}\xd9\x82#/\xafS@d\xb4\x89P\x94\xbdS@2xH\x0c[\xc9S@@i\x14\xe2~\xcbS@d2b8\x8d\xc9S@\x96\xd18\xa50\xc4S@\xf3C\xc7\x04\xc1\x9eS@\x96\x95\x9d\xaay\xb2S@I\x8b\xd5\xbd\x1e\xd5S@\xaa\xc2[\x89\xe9\xc6S@\xcb\x9e\x01\x1a\xd5\xbcS@R\xa64k\x9f\xa9S@\xf2\xdf\xe4\xea\xfb\xaeS@\xbbW\xb1\xe6\x9d\xa8S@mR\xc0_\xc5\xccS@\x93`F\xe4\x0e\xb3S@z\r\x89\xd1W\xccS@:B\x16I$\xc8S@\xb0B\xc1\xfb\x87\xabS@\x92m\xd5\xf6L\x9fS@\x9cv@\xa5\xc0\xaeS@\xdct\xfc\x08e\xc7S@\xc4\xe2*En\xb4S@\xc8\x8a\x11\t\xe6\xafS@W)\x02F\xc9\xb2S@\x82\xceaY\xc0\xccS@\x97\x15\xb4\xca\x9b\xa9S@3\x86\xde\x18W\xcbS@\xa5v\xc7\x00\xcb\xb4S@\x92Nr|\xce\xa9S@\x89\xb9\xa4S\n\xaaS@\xad!\x99\\\x0e\xb6S@|\x91\x1fV\xb3\xcaS@\xef\x93N\x0f\xe2\xcaS@+}+V\x80\xcbS@\xbd\x1c\x86\xc5\xe3\xa8S@m\xfc\x81\x950\xb9S@\xe8\xf5,)\xc3\xcfS@j\xf9\xc2\xf0\x1d\xb6S@\x10\x1aP\xb2$\xbbS@\x04\xaaIh\xf5\xb9S@\xe5k*\xb0J\xb3S@\xa0\xb0\xbdf\xf5\xc3S@\xbb+1hd\xaeS@\xeaA6\\r\xcfS@\xc1$\xce\xcd\n\xcfS@\xf0P0\x18u\xa9S@6<\xb8lQ\xb3S@:f\xac\x8f\n\xa9S@\xce" \xb1\x17\xcaS@f\xb0\x06\x9c\xc2\xa1S@u\xae\x9c\rW\xcbS@\xea\xa8\x84\r/\xafS@p\xbe%\x11h\xa3S@\xe0\xbb\x11\xc2\xcb\xc3S@V\x1c\xc8h\xe8\xc1S@\xae\xb0\xd2Og\xaeS@k\x95.\xcd\xca\xccS@\x12X\xcf\x83i\xb9S@HC\xeev\xdf\xb6S@\xb7\xdb\x93\xe3\xce\xabS@$\x1a=oR\xc9S@\xa1\xd3`%\xe3\xa7S@.A\xe6I\xa4\xc6S@\x8cP\xee\r\x03\xcdS@\x8a\xfe\xcdP@\xa3S@\'\x86\x8d&\x82\xa9S@\xe7r\xdan\xc7\xc6S@\xb2\'\x972\xd0\xc3S@\x17\xbe\x86r\xde\xb2S@\x91\x0e\x9e\xe1\xe0\xb4S@v\xa13<\xa5\xcfS@\x01\xa7!\xcd\x9e\xc2S@\xe4\xa0\xec\x93\x1b\xa6S@\xaaR)\x16\xeb\xcaS@\xc6v\xbd\xbd0\xb1S@\xd9\x04\xc6UY\xbdS@\xc6\xdek\xefv\xc6S@\x8d\x8c4\xd2^\xa8S@\xdb \xd9U\x9e\xaeS@\x18Y\xb0\xe1\xb6\xc0S@\xa4\x87\x99\xbe,\xd2S@\xac3\xd3XS\xccS@\x0f\x18|HB\xc3S@\xf4\xd6}1\xdc\xa6S@\x12\x8cM41\xb2S@`Q\xd4%\xea\xabS@/\x14C\x1d2\xb3S@\xcbYY\xd8\xb3\xc8S@\xba\x88\xb8e#\xcfS@=D6\xf9\xe2\xaaS@\x14\xde\x80\x96-\xbcS@\x15\xef0\xd9\x9c\xa8S@\x8d\xba\xec\x00\xd9\xbcS@+\x01\xbb\xa93\xafS@)\\\x9a_\xa8\xcfS@\t,\xaa\xcf\xe9\xcaS@\x14\xfb\x02\xe3\xf8\xd3S@\x8b\xa2[\x9a\x92\xccS@N*\xefX\xe5\xcaS@\x87\xd0{\xb8a\xb5S@?\xaa\x87\xf88\xb5S@W)\x02F\xc9\xb2S@\xc8\xd9\xcc\x07r\xb2S@1!8Sq\xd4S@\x94Z-\xc6\xd1\xc7S@\xc7_\x1b\x01b\xc6S@/V\x91\x17\x81\xc8S@\xbc\x1f-\x18\xd9\xc5S@:B\x16I$\xc8S@M$p\x16\xef\xcaS@\xf4\xeb&\xeb\x93\xc5S@\x0c\xf7!\xd8\xce\xc3S@?\xdf}]/\xcbS@\x1cX\x88X\xc0\xc8S@\x80\xbf\xc8\xaf\xe4\xa7S@\xbd\x7f\xa4_\x0b\xa8S@\x9c\xceRT3\xc4S@\xd9\xf1\xe95\xcb\xa5S@`\xc0\xc1@*\xa9S@\xe2\x10]\xd5\xd0\xc3S@\xfa\x06\xd2Q\x8a\xc3S@\x8f\x1cX\xb32\xd3S@!\xac\x80s\x82\xcbS@\xc4\xadZ\xcf\x1a\xabS@o\xba\x98\xee\xf7\xc2S@ \xbbwh~\xc3S@\x94\xa1\xf9\xd6\xef\xc1S@\x1c\x19\x85\x18\xbb\xc0S@\x9a\x1b{S\xe4\xb9S@\xb0$\x06\x9eI\xc9S@5\x86\xc2\xebV\xcbS@\xecZ\x19\x0f\x8b\xcbS@>\x98\xbc\xd8\xcb\xcbS@\xab\x12z\x19\xff\xa1S@\x15\x11\xf0\xbf\xbd\xcbS@\xd51\\\xa4\xd6\xb5S@\x85\x1c|\xc9{\xa2S@\xd2\xccye\xd8\xa2S@ujS\x0e{\xd5S@\xd4\xd6\xf5\xb4%\xd4S@\xbf\x85\x0f\xee&\xfaS@\xde+\xf0\xfd\x1d\xccS@f\xaf\x98Ir\xcfS@cN\x9b}g\xa3S@\x9d\xbc\xf8"\xd9\xafS@\x88&n\xd4\xb3\xcfS@\x8b\xac$gO\xaeS@9\xea\x90\x10\xcc\xb3S@\\\xdf\xdc\xe7\xda\xb7S@dZ\x05\x1e\xcf\xb7S@w\xe4\xce+\xfc\xa3S@\x99\x8c\x12\x91"\xb5S@[\n=\xe7\xd1\xd4S@c\xaf\xc7kx\xb7S@p\x008p\xd1\xcbS@\xe0\xce\xf7\x0e\xe0\xb2S@\xfd\x15\xdf\x7f>\xb5S@\xbe($\xd0\xde\xd4S@\xc7\'\xe3Pn\xcbS@9\xe0?\xe1\xec\xc4S@\xdc\xf2\xb5\xe2y\xa4S@\x0c*\t\x1c\xc9\xaeS@\xd3\xca\xfc\xbcd\xcbS@\xb2\xd5?!.\xafS@\xc0\x8c(V6\xb3S@Q<\xb0\x94m\xafS@\xf8\x8e\xbb3\xab\xcbS@\xdb\x87`\x1cL\xafS@\x11Uy\xdc\x9c\xcfS@1*\'\xf2\x85\xbbS@\x06C\x82\xb0\xe3\xb9S@\x81\xe4k\xf8\xac\xb6S@j\xf9\xc2\xf0\x1d\xb6S@\xd0\xca\x18\xf9\xef\xb1S@\xa9\xf1O1\xe5\xcaS@\xc7\x83\x11\xa7\xdf\xc7S@\x1a\x0f\n\xd3_\xbdS@\x9f\xb58\xed\x87\xb6S@G\xb7\xc2zC\x9aS@my\x89\xe5\xb8\xa7S@\xd5\x94S\xd1x\xcbS@F7H\xe4s\x9dS@\x1d\xa2\xf0\x8b\xe3\xc4S@\x0e[5\x1e\xdd\xb7S@)\x11\x9d\x93\x85\xcaS@\x89H\xae\x9a\x86\xc1S@\xe5\x85}%}\xc4S@\xf3G_\xe2\x0e\xa9S@zY@\x1a\xef\xc5S@\x99h\xd7\x1f\xa4\xc2S@\xa6\x80\x87\x1f\x98\xc2S@#r\xe7\xdb\x85\xcbS@\xd1\x84\x10\xa9X\xabS@\t\xda\xacG \xc4S@\x1eH\xcd\xae\x94\xc1S@\xb8O\xb2\xee\xfc\xaeS@F\xc4\xdc{\xbb\xc9S@\xd7E\xe9%\x85\xb1S@\x04\xc9\xf1\xb3\xfc\xacS@\xf3\x0c\xde\x83Q\xaaS@d\xfe\xc9XO\xcbS@\xd4\x90\xc7\t\xc3\xb9S@S6p\x1d\xe4\xb4S@k\xd4x/\xf1\xc2S@\xa5\xef5\xdeC\xb1S@S&\xe5m+\xa4S@\x90}G\x12\xb9\xcaS@\t\x1d*\x8a\xa9\xafS@\n\xb2\xda#\xb1\xabS@\xcf\xbf\xf2\x07\xb3\xabS@\xc4\xc8"\xac\xfa\xafS@\xde\x1f\xba\x8e\xcd\xc6S@\xdb7\xabC\xfd\xb7S@^@#\x82\x81\xb0S@\x0e\xfe\x07S\x95\x9eS@\xa1\xc3\xb1*\x90\xb1S@\x7fv\xd4Ws\xb9S@\x9f\x85\x83\x99k\xb9S@\xa4\xe5\xa7\xe6z\xa1S@q\x82=t\x0f\xb2S@\xf3R\xda\x14\xdb\xa6S@\xf1\xff\xb8\x80b\xb4S@d)\x98\x8fI\xc5S@>.\x91\xc1\xc0\xb9S@\x0e\xa6y\x15\xf4\xb9S@\xcf\x96\x06\xe1\xa4\xb8S@Ct\xd7\x9f(\xc1S@\x01\xbc\x10k\xe8\xb5S@\xe1\xc7?\xbf\xe0\xc6S@6\r\xe3\x08\x7f\xb7S@i`%\xcb$\xb3S@?\x9cH\xd3\xb5\xc3S@u8\x0e\xea\x02\xc1S@O:\xa1\r[\xb5S@\x00\xee\x1d\xe5p\xb9S@R\xc4\r\xd2\xd4\xc3S@b\x95\xa2\xb9\xdd\xb4S@-O}\x9a\xf1\xc3S@+\xf4\xf7>\xcf\xc6S@\x1f\xda\xfb\xb59\xc5S@\x9e\x993\xcb\xe9\xc4S@7\xfcxE\x0f\xc5S@7\xfcxE\x0f\xc5S@\xf1\xdb\xda\x90\x95\xb6S@\x95\x1c?G\xc0\xb6S@\xb51h\x99\x86\xc7S@\x9cC\xc6\xf3X\xc6S@\t\x19>\x8f\xb7\xcaS@\x1fj\xf2\x18\xeb\xc7S@\xec%\xa3.\x03\xcbS@\x90\xb5\x08\x1a\x1f\xc8S@\x07\x8b\x04\xfb(\xcbS@\x03\x188\x1aw\xcbS@w\x03j~\xf1\xc8S@ \xe9\x18\xad\xef\xcaS@\x1do}\x93\xee\xc8S@\xb0$\x06\x9eI\xc9S@\xe8\xdb\x83\x8dY\xcbS@\xbf\xbd\x90\x0f\x87\xc9S@\x1a\xf4\t)2\xd4S@,\xdb\x80o^\xcbS@\xde\xd8:x2\xd4S@\x03\xc6\xa6\xf40\xcaS@\xb1\xdf\x99\x80`\xd4S@\x1a\x9a\xaa\xb7x\xc4S@\xcb\xfe\xbf\xa7b\xccS@\xec\t\xa8_R\xbcS@\xfb\xd7\xb4\xc6\xf5\xceS@\x9f%\x90\xf3\x0c\xbbS@T\x19.\x8am\xc0S@6[u\xeeI\xc0S@\x9bE~y\x92\xbaS@\x1f\x87%\xc7`\xb7S@\x8f\x8e"r\x0f\xa6S@\xf9\n\xff\xc3\xf4\xd3S@\xd2o@1\'\xaaS@H \n\x17\x9f\xb0S@Bvf\xcb\xbf\xc2S@\xc1(U\xab\xe2\xaeS@\xacOi\xe7n\xafS@\x01\xcd\xd3\x928\xa3S@\xa7A\xe0\xf4,\xa4S@&\xd6\xd9PW\xa4S@\x9c)\xb0\x06\xf6\xc2S@\xc9\r\x10tg\xa3S@\x04{\xedC\t\x98S@}r;\xber\xafS@\xd3\xca3\\\xe6\xa2S@\xa1\xd3\xf7s\x7f\xa2S@%\x05z\xd7\xbd\xa1S@\xa7\xac\xceH\xf9\xa9S@\xe6\x86u;\t\xabS@\xd9+\x88\xd08\x9fS@\xde*\x80\xe5\xc6\xaeS@\t\x88\xfe\xae\xb0\xb0S@\xee\xd47\'h\xb1S@\xf7ya\xdc\x87\xb2S@I"\xea+\x8f\xb1S@b\x95\xa2\xb9\xdd\xb4S@\x97o\xaaW\x19\xc7S@\xb6\xd8\xe9\xccY\xc7S@\x81IH\xf0\xba\xc1S@\x97\xd6\x0f\xbb9\xc5S@\x15\x16\x8a\xa3o\xcbS@\xc5\xac\xc9U\xe5\xcaS@\'\xa2\xc2\xf1F\xc3S@\x18\xdb\xfa\xcc\xec\xb7S@\xd0%\x8eH\xe6\xbaS@ifj\xba\xd8\xa3S@\x0c\x90\xbc3\xe9\xa2S@\x01h\x7f@\xd7\xccS@\xc2\x96Lj\x0c\xd2S@oB\xe4\xa3A\xb9S@\xd2\x13U"\xfd\xb6S@\xf3\xf8\xfc\xe7\x1d\xa6S@\x13\xa3\xd6\xe2\x9b\xcaS@\x8f4iY\x9d\xb8S@g\x93!pm\xa2S@\xa8\xb6\xa9\xf6\x8c\xaaS@\xb20\x00\x05\x01\xacS@~\x1b\xc3\x1cV\xabS@\x9b\xdc}b\\\xcbS@\xb0a;\xed\x04\xb0S@\x07J}\xeaY\xa4S@\xe7\xa1\x96\xec\x8e\xb6S@\xf3r\xc04f\xbdS@\xf2<V\xb1P\xccS@\x1e\xfdc\x0c\xdc\xceS@\x0c\xf8\xee\x8e\xc8\xcbS@R\xe8n\xe0j\xcbS@\xc0\x15dZ\xb9\xd4S@\xccX\xbfov\xc4S@\xd8\xbe\xa8v]\xd4S@\x870#\xe1\xaf\xd4S@P`\x00}\x9c\xb9S@\t\xda\xacG \xc4S@\xc9+\x899&\xd4S@\xd0\'\xeb\xfcd\xbaS@\xc5\x0edB\xb4\xcbS@\xd6\xb7\x07\xe9\x86\xc9S@\xc0\xe8\xe8\xd9N\xcbS@\x11\xe4\xd3\xf0X\xc9S@\x1f\xe6\xa1\x9b[\xc9S@\xd6\x1f;]\x9e\xc9S@\xed\xf3\xde\x1b\x18\xcbS@\xecK\x0fu\x92\xc3S@_QZ#\xe2\xc8S@\xe3V\x0f\xa2\xf5\xcaS@\x8e5\xe5A\xd4\xc8S@)\xb9\xd6\x8d\xf7\xcaS@D\xb7v\x9d\x8e\xb7S@\xc5\x81\x0b\x9c\x01\xcbS@\x915\xfc\xe3\xe3\xd1S@\x1eQ\x84\xb3\xaf\xcaS@\x8at7\x1d\x8e\xc7S@\xd2\xc47\x92j\xc7S@\xf8\x0e]U\t\xc7S@\x81\xf2`G\xf6\xc6S@\x07ZK\xbc\x1b\xc5S@7\xfcxE\x0f\xc5S@\xe0xz\xba\xf8\xc6S@\x0f\x95\x14\x05\x1d\xc4S@\x02\x06i\xbc\xca\xc6S@\x16\xba\x11\x9e{\xb9S@:]\'q\xce\xc3S@\x7f*\xeb\x85\xa6\xccS@X\x0f\x1b\xe3\x96\xc3S@-\x92jI\x04\xc3S@Y\xbb5\x8e\xf0\xc0S@\x81\x82\xdf+\x95\xc2S@Rp\x85\xffH\xc2S@\xe8fS\xbb\x1a\xc1S@\x05E\x05\xaaD\xc1S@"3\xb2\xb9k\xc1S@E\x19\xc5*\x84\xb9S@2o\x89\xbb\xb4\xc1S@\x19\x1a\x1e\xe6\xa9\xc5S@\xea\xac\xd8\xe0N\xc3S@\x16\x80\xd7\x02E\xc3S@\x0e\x89\x9b\xed\x96\xb8S@\x08G\xc1,\x86\xb1S@\xc2\x17\x9e6d\xb1S@\xdd\xea\xb3\x19\xcb\xb4S@\xe9W\xc70b\xb5S@\xb2\x1c\x9b\x88\xa1\xb7S@\x1f\xfb\x7f\x88\xa7\xb1S@\x1f\xfb\x7f\x88\xa7\xb1S@\xabR\xdd\x9c\x00\xbbS@\xc4\xbd\x81\x12m\xb2S@%\x96\xb57\xa9\xabS@\rM\xfd\xddu\xabS@#\xa3\xc2\x88/\xaaS@~vO\x01Q\xa8S@#\xc8|\x8b\xf7\xafS@\xc3\x16\xac\xfd*\xafS@\xf2\xde8eD\xb1S@\xb0\xc9\xb6f\xbe\xafS@Y8b\xd3\xd9\xa2S@\xe5\x11\xb5\xab\xde\xa2S@w+\x07/\x7f\xa2S@\x96\x18p\x01\xe1\xa1S@\xa7\x8cA\x04\x8c\xa9S@\x08\x06\x03\xba\xd8\xabS@\xd3\x1e\xfey\x17\xa9S@\xee\xbc\x07\xd8\xc2\xa5S@\x14\x07X\xb0\xe0\xaeS@\xfb\x9d\xbcr\r\xafS@l1d+\xcd\xaeS@\x9e\xd5#\x175\x9fS@\xbcS\x106\xf1\xb0S@\x12\xef\xb4\xd0\xda\xcaS@\xb9R\x9a\x8e\xde\xafS@\xbf\xfd[k\xa1\xadS@\xd5\x96\xf2\xfas\xa3S@\xd45\x07D\xb5\xa6S@\x8e\xa9\xdel\xde\xabS@X\xe2\xc5B\x8a\xa9S@\xc5\x12t\xf1\x1d\xaaS@<\x9b\xb6\x94 \xa9S@\x91\xeby\xba\r\xa5S@\x9b\x17QV\xc0\xa4S@\x82\xd2\xe1\x9a<\xa4S@\x87\\(TP\xa8S@c\x0e\x14\xdaU\x9eS@v\xa9\xcd\x9ao\xb5S@\xc2\xe4\'\x81\xbe\xb4S@\x8e\x9bz1\xd2\xb4S@oU\x8a\xa2\x1c\x98S@\x11\xab\x834^\xb6S@xk\x9db\xfa\xb1S@\xeb\x89\xa9}i\xb7S@\xcfFj\xda\xf1\xb5S@P\xe9\xce\xb3\xb3\xb7S@\xba\xc2m\xff\x07\xb8S@9\xef\xb6\xfc\xaa\xb8S@\x95\xf8#"n\xc3S@s&\x84U\xa4\xc1S@\xfaX\x9a\xd0\xac\xc4S@-;l\xe5\xf4\xb9S@\xffLP_\xc8\xc2S@\xa9.\xe3\xf8\xf9\xc1S@\xa3{y\xa4\xd8\xc0S@?\x1dEH2\xc2S@\xd7E+\xcd\x88\xb9S@[\xa2\xa5\x1d\x90\xb9S@4\xa5\xaf\x04\x14\xc4S@\xdeFG\xb7C\xc6S@\xe1k\x080\x83\xc7S@\x05\x07\xc6!\xe7\xc7S@\xc3\xcd\xb6L\x06\xc8S@/\xcd?#\xf2\xcaS@NJ\x1c-\xfb\xcaS@\x937\x892\xce\xc8S@\xa1\xb9\xf8\xaa\xd6\xd3S@5\x1b\x9c:h\xc9S@\x82\xa2\xff\x0fg\xcbS@f\x99hy\r\xb9S@\x1fR-9\x9e\xcbS@P^U7\x85\xbaS@f\r,\x8dx\xcbS@\xe2\x14\x16\xb2q\xcbS@ \xa8\xac{\x00\xc4S@\x92\x99\xbbA?\xc3S@]\xe8\xb5\xecq\xb1S@\x12\xceJ\x0e\x12\xc2S@\xed\xa6\x84\x88\xb9\xc1S@\x83X^K\xb6\xa5S@M\xaf\xe6\xfc\xd2\xb6S@0\x82\xddp\x08\xb8S@n\xb5\xda\xfe\xbb\xd1S@\xfa\xe2\x98\xc5\xcd\x97S@\xc3\x0e\xf3Q\xa6\xb9S@\xea\xac\x8e\x08\xc1\xb6S@\xc8\xecJ\xe9\xd5\xc3S@W\x81un\xd6\xb6S@\xc0\xb8\x15>\xeb\xc7S@dz\x8aY*\xd2S@\xd4\xdd,\x95\xd4\xb9S@\xad\xca\x7f\xd2\x8f\xaeS@\x94M\xcco\xad\xa9S@\xf5\xb9\x8c\x9a~\xa9S@\xd8\xc0\xd9Mi\xcbS@v\x89\xd5\xca\x01\xb7S@\xab\x1c\x0c\x98\x8b\xb6S@\xe1\x97\xd3\xed\x92\xb4S@\xd76\xcacn\xc7S@\xf7\xee\x9di\xe5\xbbS@\x95\xfe\xc3\xc4d\xcbS@\xc5-@\x1f\x80\xcbS@\x10N\xa2\xb9\x0e\xb9S@\xa0\x9e\xe3(\xd0\xd3S@H\xfe\x00w\xdf\xc8S@\xc6\x00\x9eW\xfd\xc7S@\xcc\x8a\xad*\xf2\xc7S@\xefWA(\xb2\xb9S@\xa3{y\xa4\xd8\xc0S@\xf4\xee\x08 g\xbbS@\x8fo\xfa\xf8\xf9\xc1S@pAvX\x94\xb6S@\xa3fL+U\xb7S@D)0\xecE\xaaS@(?\xa3\x1fI\xcfS@\x18\xec|^\xc4\xaeS@\x8ew\x91F\xb3\xa6S@\xfb!\xba\xb6\xb0\xadS@\xbc\xe6\x87s,\xa4S@BI6\x08\xda\xafS@\xb9\xcc\xe9M\xf6\xb0S@-\x05\x8f\xca\xc5\xa4S@\xc1\xa0N\xf0s\xb9S@\nb\xb8\xac\xe2\xabS@\x9c\xe9\xb1\xaa8\xbaS@8KF7\xf6\xa8S@\x9c\x89K>\xea\xcbS@7{N\\\xcb\xa7S@\x8e2\xff\xf2\x8b\xbaS@\x18Z\x08\xd4\x01\xcbS@\x06\x1f~\xbb\x9d\xb9S@\xf4\x0b&\xbb\x02\xbaS@#\\\xe6\x9b\x83\xb1S@\x95=\'\x9bd\xb6S@2\x1f\xe7\x0f\xe7\xb1S@\xef\x9c\x99\xd1\x00\xb2S@\xa4M?\xd3\x8a\xb6S@\x8f\x1a\xd6\x88\x86\xabS@0\x00~\x07\x07\xa5S@\xd0a\xd1\xa4\x14\xa9S@#\x95d\x1b\xb8\xfaS@s\x8aA\xf4\x00\xabS@\x10\xcd\x96\xfb\x0e\xc5S@\xe7n\x90\xbe \xa7S@+\xb5\x7f\x12N\xa8S@\x14e&\x16\x88\xabS@\x0eCU\xa2\x10\xb6S@\xa8\x9c\xd2\x98\xa0\xbbS@W\x07.5O\xcaS@A]\x02I\xef\xc9S@\xfeoir\xfe\xb6S@1\xa8\x173\xae\xb7S@(Z\x16\x8d\xae\xc5S@\xde\xd7\x89g\xa1\xb9S@f;b\xac\xac\xbbS@b\x8f\xa9\\\x8a\xb6S@\xbc\xe8e\xab\xfd\xaaS@\x1e\x1a\xd2U\x14\xa5S@\xadJl\x8c\xab\xc1S@\x82\xa0\xe2\xb9\xd6\xa7S@\x85"\xd7\x05J\xc6S@/a\xa7`\xea\xb1S@\xe0x\xda|\xa0\xb1S@\xbf\xb7\xff\xc9\n\xbbS@\x1f^\xe5\x8e"\xafS@\xff\xc7^\x94Y\xa7S@z\x87\x94@A\xaaS@'
p35
tp36
btp37
a.
