# Supplementary material for: Sea ice drift data for Fram Strait derived from a feature-tracking algorithm applied on Sentinel-1 SAR imagery
Source: Data Brief. 2018 Apr 19;18:1410–5. doi: 10.1016/j.dib.2018.04.034 (PMC5999601; doi:10.1016/j.dib.2018.04.034)
Supplement: Supplementary file 2 — Supplementary material [file mmc2.zip › fs_s1a_data/HH_filter200vec/FramStrait_HH_20141202T152019_20141203T160048.dat]

(lp0
S'S1A_EW_GRDM_1SDH_20141202T152019_20141202T152119_003542_0042B6_20E8.zip'
p1
aS'S1A_EW_GRDM_1SDH_20141203T160048_20141203T160152_003557_004316_7D94.zip'
p2
a(cnumpy.core.multiarray
_reconstruct
p3
(cnumpy
ndarray
p4
(I0
tp5
S'b'
p6
tp7
Rp8
(I1
(I739
tp9
cnumpy
dtype
p10
(S'f8'
p11
I0
I1
tp12
Rp13
(I3
S'<'
p14
NNNI-1
I-1
I0
tp15
bI00
S'\x9daE\x1e\xd1\xac.@\xe0c\xafekt0@pZ\x99\xd94\xde0@\x94\x9bULp\xd00@&\x9f\x1cM\xacb/@?%\xf5~ \xbf0@\x10\x93cC\n\xee0@\x19\x03\xad=\x00M2@\xb7\xda\x8dV0Z+@u\xba/c\xdf\xca-@"\xf4\x06\xcc\xdf\xb61@\xb9>\xee\xd8\xb2\xeb0@7\xf7D\xf7\xf1\x940@}\x82lE\xbb\xdb1@>dK\xd6\xd3.1@\x88u[Nql0@s\x1f\x13\x8e\x14w1@\xaa}\x1faz\xa01@\x15T\xcd\xef\x0f\n.@\xe6\xeb\x01b\xda\x142@y\xee\xef\xa2\xc9\xc61@3!<"c\xcc0@\xc8\xad\r\x85\xe2_1@\x90\xacm \xe5\x0c/@\x18\x0b\x90\xd8\xcf=0@b\xcab\xbf\xcaS/@\xadl\xa2\xaf\\\xc90@\xed\xa2Rl\x16b1@\xd8\x155\xc9\x92\x0c1@\x19\xa8\xef\xd4!\xad1@\xce \xad\x90\xe0\xbe0@\xdch\x07\x16\x18\t1@$NW\x00\xd68+@\x9f\x8cH\x1a\x93$+@-B\xdaE\xa9\x14.@\xfc\xbc\x94\x114P+@^\x98MP\xc4\xd8-@0\xdc\xa0\xfd\xb2\xbe-@}\xb7\xac\xf1\x1e\xc6-@\x9e\x02\xd0Yc\x022@\xcc\xd2\xb3\t\x02\x12-@\x9e\xd7\xa6|\xec\x1d-@uY\xd8\x1d\xc5"1@\x10\x10\xa2\xde}\xd7.@\x86\xdc\xcc#\xb7\xb21@\x84CD2u\xd1*@\x13\x1a\xde\x94\x82\xda.@\xcb\xc1 "\xbae/@\x03]\xee5\x93\xba+@\xdb\x8e\x11\xe4Yi0@\xbc\xfc#\xf7\x12%.@\x02qn\xe8)\xf30@S\xf7>\x8d\x16\xc40@\xbc"\xe2@#H0@M\x87\xb5\xa5\x9a\xcc1@\xbfRz\xe5\x9f\xdb-@G,J\xbb\xd1\x8b-@\xb3:\xc8c\xec\xe60@\x9a\x12\xfe\x8dke1@\xebD\x0c/"\x060@\xa0\x7f\x08\xd8\xe4\x1f+@$\x17:\xe7(\xe90@\xb7\xbb\x18\xb1"b-@\x074\xa8\xdak80@\\&8\t(\xf21@!>\xd5\x9cn\xeb0@\x89]\xf1P\xf160@\xb6Q\t\xbbH\x132@&\x82\xa2\n\x1b\xea0@\x1a59\xd8\x1d\xfc+@\xcbh}\xe6\xa0\x120@\x8aVY\x13\xa4z0@cC\xebl\xba\r0@\xa3\x8e\x86\xd8\xda\xcd-@\x0e\xa9\xca\x7f\xc93/@\xde\xf4\xe8)P\x010@\xfa\x0ft\xc4\x93\x9e-@\xcf\xa2\x12F\xd6\xc9/@<t\xca\x99\xd8+0@\xbb\x9d\xd7\xa3\xaf\x80+@^t\x9b$1i-@E\x0e\xdc$\xd9\x141@l%9\xd3Q\xa41@\xccp\x1cv\x87Q1@\xa5\xe1KMk\xd21@\xbe\xdf\xe8\x01\x95N2@\xa6\x06Y\x02]"1@\xc2[MZ\xa521@\xb3\x1f\xaeP\x15\xe00@[D\xe8`\xa0\x1a1@\x98\xef%\x85"\x971@\xfc\xad\xc0EBA0@\xd4A\x8d\xf0\xd0\xab1@#\xbe.b\x16\x941@6\xdb\x7f\xe4\xa2w0@\xf7\xb9,\xf4\xa4\x810@\x13\xd0\xc8\x8c\r>.@(s$\xa7V\x90/@9i#\xe5i\x911@\xc1\xbe\xc5\xa8;\x08-@\xef\x0b\x97\x86\xe8\'2@0\x08\x1cc\xde\x18+@\x8f\x05\xa6\'\xfbW1@\x17\xf4\x858\xafY1@\xb8\x84^\xfcM\xbd1@[\x9e\xd3\xf0\x9e\xf0.@\t\xf5\x98\x169\x071@I\xf9\\\xb6`\xd30@\xa9~&\xe9\xcd\xbb1@!\xc4j*\xfd\x141@v\xa1\x98iF\x81,@\xba\x1a8QM\xef/@7\xdb\xa6[9\xb2(@\xcb\xc1\x19\x93\xde&)@\x86\xe2\xc5} 70@\xd5\r\x96cN*0@=\xcc\x15\x90/\xbb1@\xdd\xc4\xf5\xe4\x8d\xb41@g\xb2\xc1\xe7\xe4\xae1@0?\x98\xa7\xc13+@\xba\x8c\tXd\x8c+@&\x93Qo\xf9_0@\xcf(\xb0%y!+@\x00\tR\xbe)\xbd-@\x01\x16\x1cA"\xbf0@=\x80\xd8d,\x901@w.\xaaK\xfe\x8f.@*\xd7\xc52\x07t1@\x8c^DZ\x1e\x142@\xd8\xbaV\xa4\x1a\x1c+@\xa1\x93\x87A|\x8b.@\xbc(\xfej\x95\x082@#\xa2n\xad\xff\x15.@9C\xa2\xb4-_1@\x9d \x1fn7\xc8-@\xf6\x14\xb5H\xf7\xbe1@\x0e}>\xe5\xa4\xce0@d\xd7\xedv\xe3P+@\xd7\xafZ5\x90\xce1@\x81"q\x19\x8a\xe0(@\x08\xc6\x01\xf7\xb6\x0b1@\x015\xfd\xa3M\xc00@z\nT\xbc\x1c\x1c+@\x19)\x16\xd3j\x000@\x82w\xf8v\xc9\xf7.@\x96\x1bB6\x08\xab1@\xb5\xfe\x1a\xe7W\xd71@;\xa7\x16\x0f\xc6\x181@H\xcf5\x99\xe0\xc0,@t(\xb0\xf5!\xd61@\n\x03\xe6\xccfD1@\xfb\x9b\xd8RU7(@\xed\x9f\x81\xab \xa11@\xc4\xad\xe5\xd4q\x86/@\x96\xc8\x8f\x93H"1@Sq\xe8G.\x11,@\xd4\xfe\xfe\x88&?1@W\xa8L\xc1^\xe3-@\xb7\xda\x8dV0Z+@\xe4u\x11\xcf0\xe11@\x9a\x7fH\xbd\xdf\xb70@\xe7\xa4+\xac\xdc\x960@E\x939\xbe7\xc31@\x90\xd8d,\xca\xff1@\x0c\x00Q\x16\xc1\xdd0@n3\xb9\xd6\x85\xcc1@\xdd\x0bh\xef;\r1@\xd4\xf1>bn\x940@"\xf3Gx\x95\xea0@\x15\xdaC\xea\xc7=2@\xe3P\xdbDF"1@-a\x9c\'e\xd61@M\xd2\xa7\xa4\xe8\n1@\xa0\x0c\x04\xc0vB0@<r\xd3\xdf\xbe6/@\x15\xc5\xc6L\xe7\x1b/@x\xd2\xb7\x0f\x0f\xfd(@\xcc\xcf\xa9\xa3-\x83,@\x9d!\xf6\xf8v\'2@EkR\x00\x9f\xe60@U\xe9\x9d\x00\x1d\xfb+@#\xcaS\xa4=\x930@\x0c\xcd\x98\x1f\x05\xed.@\xf4\x08\x1c1\xc6\x151@m\x0e\xa7\x01\xc93/@U\xb8|\x03`\xec)@\x1d\x85\x00\xc3hf1@\xd0\xbc\xdbc\xf3a/@x\xc3u\xa3\xfcL0@\xce\xa3\xdd\x92\r\x8a0@\xed\x18d\xc7\xa4\xee1@GU-\xc5M\xcc0@\xc6\xd5\x9d\xe5\xd2\xdb0@\xd7\xf1\xab\x91,{0@C\x04l\x98\xc3\xda)@\x84@\xfd\x88\x13\x870@\x19\x84\x0e=O\xe2/@\x19\x8e G\xb8\xd3(@\x90\r1\x94\x11\x12)@\xec`\x07\x9c\xf7/1@\xf3\xc8a\xdb\xbf\xa3(@\xa1\t\xabiE90@\x8d\x15J\x87 \xf30@\x81\x1cY\xce{\x100@\xa8\x16\xf8P_\x951@tT\x85\xc9tk0@3\x18\x06\xf1\xfb\x831@\x80iK\x0f\xab\xc9/@H\xb3\xc4h\xa7\xd40@\xd6\xd3\x00\'rk/@\x80\x83\xddu\xe2\xb50@\x80_\xee?\x8a\xb51@\x01\x83\xe9\xd9|\xcd1@kK\xcaA\x16I0@%\xb1\xcfT\x1e\xe4,@\xd7\xf2\x93@?\xd31@\xbaR&\x1fBw1@\x1f\xb8\x12Z\x8dh1@r\xe4\x84\x13\xdc\x1a1@#\xeb\x7f\xb8\x0f\xd3.@{\xfe$P%\x0b2@?\x87\xf0\xd3kD1@<\xf3\xae(z$1@\x9b\xa6\x93\x12 N+@\xb1Wv\x86\x17\x9d0@L\xaa~\x85\x81\x930@\x8fvZkby+@\xb6\xe73|%\xda/@\x91\x83!\xbe\xf4\xb51@\x14\x8dj\xdc\xc5\x900@c\x91-\x06[\x95/@\xfa\xd1\x9b?mv/@\x8a\xe7\x93\x87I\xf30@\x19\x84\x0e=O\xe2/@\xe1"\xafam\xa51@\x8dl\x17"\x95\x1e1@\xf5\xf6!b\xbf\xba0@+\xb8\xe4i0\xd40@u\x13X|\xdcA0@A\xa6\\3\xfe\xe7)@!\x02B\xee\xb6<2@T\xeb\xe4N\xd14/@\x041\x17\xfcd\xf90@/ne\xf2\xcd\xc11@\xd0\x84\x0f\x99O$,@\xd3z\x89\x9az\xd60@\x1d\xed\x87\xdeX{0@\x12[\x81`$\x08,@\x81\xdd\xc1\xf8\x85./@\x8a\xdf<p\xa1\xfc+@1z\xa9\xc3-\x18/@0\xb2\x8e\x8d\x00:1@\x0f\xe8/\xcek}1@\xa5\xa0\xcb\xa0\x04\xcc1@\xf2\x8d\xc3\xeaNU/@\xbb\x17Ld6\xcb0@\x93\x9b2\xea\x07\x861@\x97\xcc\xb1\x7f\x84\xb70@t\x8d\xa4\xe9\xa4;1@\xd0X\x99\x8c4\x10)@E\xd9\x1d\x94c\x142@\xecb\xc8(K\xd5(@\xc8*\xa7\xdc\xbfd1@2]r\xf1\xf6!2@m\x1b\x7f\x00\x88F1@\xb1\xd2\x10\x82\xe3\xeb.@*Oe\x07\x9b`0@\xc5VC\x81\xb8\xb5.@\xd8Nb+f&.@ JT\xe4\x81C0@\x9b{\xf1\xce]\x8a/@a\xaf\xe0\xe8\x1d\x191@b\xdd\xdd\x1b\xe1/2@w\xf9\x05Bc(/@wJ\xd7\xe9\'\xa31@\rn\x94\xfe+A0@\x0e\x04G\xc5c\xa01@\x97\xb6\xbbSo\xbc.@\x8fH;\x1f\xc9\xc7-@\x9f\xe5y\x90]\xd6/@mn\x91\xf37\xcb-@\xc1M\xa3\xaf\xb5//@\xf9\xbf\xff]\xd9\x171@h\xab\x9da\xc23-@\x85\x8e\xe9\x1b\xdbq1@(E\xcb\x87L\x961@5\xef0\xc1\\_/@v6L7/(-@\x8e\xff\xa7\x94<\xc41@T\xbf\xefL\xa6\xd20@\xa3\xb8=\xc8<>.@\x18\xd9\xacm\n\x151@\xd7\xd8\xf9\xdd\x1b\xcc0@\xb4\xb9\xfbO\x99\x15.@\x9bkc\xa5\xac\x941@\xbe\xd4\x8f\xccN\xeb+@C`e\xd5H\x960@Q\x03\x17F\x98\x150@\x93\xe8\xa9l[&0@\x9a\xd7CM`\xf60@\x190\xc4=r\xe8,@\x06c\xd4-\ro,@\xafZ\x025\xdd\x072@Y\xd0\x04\xbeo\xbc0@\xf4\xc6\xdbR`\xc1,@\x8dw\x1fk\xf1\x060@\xfdM\x1d\xe5B\x062@@\xb4\x81\xef\x84\xef1@\x01\xd4d\x0f\xcd\x19.@\xea\x92\xa1Do\xb11@\xecQ\x8c\xd8F\x80-@\x99xR\x0fo\xbb-@\x91,\'w\x996)@\xa3\x08\xfb&\n%1@\x01\xac?\x8d\xe7\xd90@`-\xe6n\x8f\xdf1@`T\xb2E\xc4a-@\x03\xe5\xd4R1\xa41@\x0cp:\x04_\x8b.@\x8a\xb6\xc6.~\xf20@\x1c\xef\xda\xcdb\xf00@\x9f\x81\xc6[e#1@JF\xe5\x0c\xab\xbe1@Oz\x11\xd8\xe3L2@\x03\x8b\xd2\x96_\xab0@\xbe\xebc)\x16z1@\x1b\xd8\x90\x1a\x0f-1@\xa5\x053UC!1@\xfd\x83\x05\x10\xcf\x1c1@\xef2\xf7?P\x00/@~\xa5\x06\x1c\x05\xb0(@,V;l\x8a\x130@\xe6\xc7?\xa5\x08\x0e-@_\\\x9alak0@\x93]7\xa1\x17n0@\x88\xaf\xd6\xe9df1@\xcf\xffo\xfe\x90"1@Bt`F\xb4),@\x8c\x1e\x8dF\x8d#2@\xab8\x07\x9a\xa7\xff/@\xb3\xee\xdf\xf4\xfc\xa61@:\xf2\xa0\xf7w\x831@\x8c\xbe\xd4\xf7\x02i1@S\\,vZE1@\xf5\xc52 N!.@4\xb3\xf8g\xb0=1@\x0eV#\xb3jU.@\xd9\x8a\x9a\xfa\xd8p,@\xe3\x80?\xe6\x14\x072@\x08\x80\xb2\xdb\xee\xf8-@6\x15d\xd8\xba\xe70@\x8c>m%\x07\xc8/@D\x8ai\xba\xa6%.@\\yx72\xa2.@\xe8\x91\x17\x82x\xdd1@\x13%|\xba\x9f\x0b+@\xe6\xa0\x99\x99\x8b\xc2/@>\xacO\x92 \xe11@\x10\x9dD\xc33\xe31@\x0be\xd7\x08\x10\xca/@LtT\xa9\xea\x910@YB\xf6:\xf3"1@\xaa\x0bO\xc47\xd51@\xa4\xea\x04%\xec\x9e.@\xa4U\x9bq\x03\xa1/@U|mY@E0@\x87\x91\xcd\xc8\xe6\x9c0@\xd0fX\xa5\t!1@\xbb\x7f\xdf\x96|\xa90@\x98\r{8\x08\x1d1@B\x83V\xf9c\xcc.@<\xbf\x1a\xb4\xec51@\x9d\xf3\x8a\x08O\xc20@\x87\xae\xbe\xa1\xd9\x160@\t\x8bf\x1b\xa9}0@\xd5\xaf\xcaVW\x110@}\xe1F\n\xc2\x161@\xc3\xc6\xb0\xc9X\xd10@\x0f\x07\x8cz\xfdv0@</wF\xc4\xf7+@|[CT\\\'.@m\xbdh>\x99\x0f1@\x80\xd6F[\x08./@\xb8W\xe9PN\x01,@\xa3~g?\x1a\x1c/@9\xc3\x81\n\x04\xb5+@\xac\xe4"\x95\xe3\xe8.@I\x8fV[8-0@\xf6D\xf7\xc4gR2@\xf8B\xb8\xfd\x8dB0@\xe7\x11\x12)m,0@\xca\xbb\xcez\x80L0@;\x8b\xfb\x14\x0f\xc20@Sl\xa1\xb8\x8d\xcc0@\xd4>\xb6\xc0\x1fJ-@e\xa2iyJ\xd00@\x89\x01\x1a*m\xcb0@T{zM\xeb\xbc-@>\xa1\xc3\xa0I\x811@\x83U\xd5\xf478-@\xd8-c\xbf\xac\xaa1@\x94O\xa9\x16 r.@\xe9ywl6\xbb-@9\xeb\xf9t\xfc\xc1.@\xe9\xc1:\xb9\xb8\xa71@N\xb8\xf4_\xa5N0@E\x8c!\xe1[u1@\xdas\xdc\xf0q>.@\x15\x851\xc6\xd6`0@\x9c\xaa\x1f2(\x19.@\xb1\x81\xd7\xfa}`-@ \xd9V\x17e\xb00@\x87\xc5\xe03Ta1@wbf\xb1A\x1f.@_\xe1\x02A\xc6(/@\n3\xc3e8Q1@x\x1a\xc1\xe6=(0@\xb9\x03\\<\x89\xc9*@m\xe6\xd4\xadV=,@4\x96\x12\x82\xd8\x87/@\xa2\x17t\xcer\x9e1@$\xcd\xad\xa7\xa702@zT\xbb\xf4[!/@\xc3%\xee\xf4N\x181@\xab\x16_\xc4\'\xb5/@\xc8\xe9\xf6eB5.@\x97+lt\xf2~0@]\xa7\x111\x114/@\x17x\xf4\x96Q\xaf/@![$\xd6\xd9r1@\xd2\xeb\xd7\xf5\t\xac0@\xf3\xa6\xc4}\x95\x052@\xb7\xdf\xab\x97\xbaX0@\x0f\x88\xcaPV)/@6\xa1\x8aSA\xef0@\xdd>\x94%B\x8d.@\x8b\x85I\xc3S\xf7/@\xe07\x9cIst0@\x9aG{gk\x91-@1l* \xad\x83.@E\xee\xec\xa9N&/@5cZg\xa8\x950@+m\xb3\x7f\xa4\xed.@\xd1\x14\xe0q\xf4\xd4.@r1\x9b\x17M\x83)@\x12\xd9\\_J\x020@K;\xf0\xa3"\xad0@\xc1pJ\x00-Y0@`\xd3/r\x11\x0f1@\xf7\xa9!\xa4\x15\xc0/@\xd4By\xa5\x14F2@Tu\x86V`\xd51@\xfa\x06\xb3\xce!\xd81@oX\xd3\xd8\xba\xd30@\x88\r\xb8|\x8c\x961@8\x13\x03\xf8r\x0b1@\x9d\x97\x7f\x19\x0e(0@\xe2\xa1\xa77{\xa60@d\x10\x0c%\x08\xb80@2\xb1\xb0\x8e\x9em0@s\xe0VJ\xacS0@\x95\x19\xe3Q\x8e(.@\xe5C\x92\xbam_.@\x9b\xaa\x91\xf8v\xab1@\xe1\x9a\xab_v /@<\xc1^$\xd0\xf41@\xc0\xdb\x8f{\x83\xb70@\xf5\xff\xe1\xd6M\xa71@\\m\x80XlP1@\xd1n\xf2\x8cA\x9c0@=\xd5\xe1\x0b\x9b\xd0/@s\xde;\xf8,\xf5/@a\xb4cb\xe7\xf9/@\xc6\xcc\xabj\xbc\xb51@j\x1a\xab.\xb3\xb7/@\x9a\xca/\xc4\x1f\xa61@\xeet\x91\xfe\xbd:0@\xe2C\xae\xd1\xfd\xc60@O\x05\xf0$k\xc10@\xdc\x1fq|3}1@\xe3S\x885q\xdd1@,\x03/\xf3\xc6\xdb-@\x07\x06\x8c+\x99U/@\'\xd1\x95\xd8\xad\xe31@\x90G\x97\xc0\n\xa3.@wyLG\xd9~,@\xd7\x10\xe74\xab\x951@l\x1b\xc4\xbd\xb0\x121@\x8f`\x02\x88\xfa\x8b0@ap\x9b\xdcl\x88/@\xda\xb7\xba,O\xed/@\x8f\xa7\x8f\x92[7.@\x04\xbb\xa3\x1d\xdb\xb4/@\x88J\x8ag\x07%.@\xb6W\x18y\x05\xc2.@x8PL\xbfA.@\xde1@\xc2\xb2H.@\xac\xdc\xa2.)).@y\x19\xed2\x88\xcb-@\x898\xef\x85\x89\xd9,@\x90\xae\x97\xdao\xd5.@\xc2\xea\xf00\xa0\x96-@\x15\xda\xd8{5\x040@\xb9\x1cH<\xa9\xcd.@\x14<\xc9"\x8b2/@\xb6n\xb0\xa0\xff\xc8-@\xa1\x1c~\x82G\x97-@\x171\x0fh\xa47-@\xf8%\xfa+x\xd2-@\xe8C5EF\xa41@>-\x81\xbc=G1@\xcb\x8cU|\t~0@\x11[\x02\x8cC\xa90@\xa7\xc1=\xfb\x9c\xd50@\xd7\xc6\x91\xd7\xf5\x8c.@\x03\xccP\xe8.\x111@\x11\xe9jT`\xdb0@)T\xd6[.D1@@\xa5\x06\xb9\x0eX.@R\x93#\xba\xaaB0@\xfb\x9d\xe3\\Nd,@\xe6O\xe4\xe0\xe8\xd4/@\xbf\x85V\xc60\xfc,@;%\xc9=\xfb\x06.@\xd6X\xb9\x8fU\x0f0@\xce\x02I\xe6\x06i.@\x8f\xb1L\x04\x9b\x180@<\xbc\x9fC\x9b\x161@{\xab\xf1\xff\x17T0@F\x9c\x9b\xdbv\xcb/@N\t\xf3MO\xbc0@\x01wN\xfe\xed5.@J\xe1\xc7\x17\xc4x1@]\xfcyv\x1aa.@\xbd\x9b\xbbK\xcb\xb0,@J\x14d\x9e\xfb72@\xae\xff\x18\x1d>\x040@\x9aE\xa5\xb5i\x8e-@\x87\x0b\xda\x8c\xe8\r0@\xd9F\xff\x19J\xbe1@\xebD\xfa\xa13\xc20@\xbf\x06(\xc0\x0e\xd00@\xd6\x15{\xf4\t\xf30@E6\xd8\xc1\x9c(/@\x91\xaf\x80\x93\xa5\x041@\x86\x7f\xea\xbc\xb2\x1d1@o\xfa\xa1,\xaa\x8d.@\xe8\xa5t\xd2\xc3\xcd0@a\xca\x08\xbb\xb9\xf5-@\xd1e\xce(\x9e\xe2-@k`\xfc\x99\x0b\x871@\xbf\x9fht\x8e\x112@\xb7\x9f\x84c\xe551@\xbf\x94>?+\xaf1@\xa6\x0cF\x94l<0@\\fs\xdb\x84\x1a.@*M\tz\xcd\x07-@\x1b/\xa5"\x90\xd4-@-\xd9\x9b\xe8\xcfT.@\x87R4\x96\x92l1@\xb0M\xe3\xc9cI,@\xaa\x8f\xd6\x05\xb0J0@\x01U+o7;.@M&\x0b\xc1\x94\x040@\xadD\xb5\xdc\x10\x90.@py\x04\x12\xd4\x060@\xb2\x02\x83m\x93&.@v\r8h\x08\xfc/@\x81\x7f|\x9e\xdee.@\xca%\xf4\xab\xe1\xdc0@\x01[\x98\xeb\xf9\xaf/@\xc7\xeaC\x0f\xba\xa1-@\x8a\xfc\xa1\x99f\xcc1@\r\x8a\x92\xa6\xc0\x1f/@2\x9c\xa3\xbd\r\x8c1@C\x0f\x92!\x85\xca.@A\x10\x10\xf1s\xcf/@\xaaK\x96l\xa7\xb6/@T\xb0\xd4\xafF\xbf0@\x99"NM\x8b\xce/@@v\x12\xd1N+/@\xea:\x14\x93B\xdb/@\x05\x1ct\xdd\xb7\xb61@\xddW,\xb4\xa7\xd10@\xe9H2\x196-1@\xfc\x86rGb9.@?!\x16\x14\x9et1@8}\x8e\\\xbc\xb91@1\xf4\xc7\x8c\x83\xe91@\xdd\xb11/\xde\xb80@\xee\xb4a\x07\xb6\t0@L\xe5\'\xae\xb1\x9f1@\xf9eHI\x93\x1a1@z\xf0\xc3\x12\x15]1@Av\xc8j\xca\xa80@\xd1\x82\xbe\xef}\r0@kn\xcdO\xfe\x081@\xc0\xf8\xa1\xa5\xe7B/@[\x83\xdf$\xa2\xc20@Hi\xb4NE\xa40@~\x81\xbf\xe5\xab\xd40@\x11Oxt\xf0g.@di\xb9\x08%-0@+\x9f\x83\x9f\x86K1@\x9d\xea\xb9\xa6\xc9\xf5.@\xc3\xbex\xd4\xb4\x8f1@\xa6e!2p\xaa.@\x8b!\xde\xf0wS0@|\xc4^\xb9\xa2\x940@5<\xd5\x17\x18\xef.@\x19z\x9d\xbb?U/@\x89\xfd\xd6\xe0:)0@\x8c\x05c\x9a\x90\xb70@O!\xa3\xcb)\xd80@\xb9\xb1\xaa\xf1\xce0+@>\'\xe5\xbb\xc9,,@{I\xb6\x91\x16\n1@B\x90$s&\xa0,@\xeaigK\x9a:.@\x07\xc6\xae\x0c\xdb\xba1@;\xe8\xd0D\xc7\x9b1@S\xd6}\x8bcJ.@\x15\x07\xa2\xa0w%/@\xcc\xba\xa8\xbc\x11%/@\xe3\x03\xc1\xd2\xe0o.@\x8e\xa1\xaa\xf0O\x08/@\'9W/%\xcb/@\xfb\xc2\xe7H\x92\xd60@\x1c\x16w\xda8\xcf-@\xe4"\xa4b$(1@\xe5\xf4\xb2\xf5/A1@#\x04m\xa0\xf2\xdc1@|\xf6\xd6y\xd1\xb3/@\x01\xa1\x104\x1a&1@\x81\x9e\xa6\xf7:\x0e.@r\xb6\x8b\x04\x96\xe4+@\xcf\xfe\xe3\x10\x0e\x110@\xdf\xd53\xbci\xe31@\xc5pG\x06\x03\xc60@}\xe92F3\xd8/@\x11k\xf3P|\xbb0@\x13\xcc\xb8Jx\x120@\xb0\xc1\\G\x12\xba0@\xe4\xcb\x84bW\xad1@\x96\x13\xac\xb7\r\xc4/@\xc9\xa5Io\xb1#1@x\xd2\\G\xc8]1@\x00a\x03=9D1@\x9f`}H\xd601@\x8e\xf7//\x00M1@\xf9\x99>\x15\x82"0@\xcfh\xc7\x17}-0@i\xdb\xe8\xb9\xed`1@\x9f\x86\xf9\xfc\x90\x9f0@\xcc\xef\xcd0\x1cX1@$\xf9\xbb\x8c\x07$1@C\nGZ{j1@\xc6x\xc7\xe0/\xf1,@\x00\xd0\x89m\xd3\x93/@\x81\xbd\xeb\x94\xcb\xc0/@\x18@\xa6\xab\r+1@:Y\xccTG\xcf1@Z1&\x17\x17\xa0-@M\xa3\xd1w-\x0e1@l\xdd\xc5\xde*\xe90@\'\xb7\x86\xe7\x18L1@\x19\x97l<\xdb$.@\n\xb7\xae\x8d\xbd+0@\xdey\xf5d\x82\xb91@cK\x12\x0f\xd7I0@Y\x00\xcb\x02\xcb&1@\x7f\xc3=a\xc3\xb51@h\xb2\x92\xa6\xef\x7f1@H\xfc\xb9\x81#\xb0.@\x94H\x16\xb8\x97$0@U@\xda\xeb\x84\xe01@\xa1\xad\x86\x06\x15\xf80@\xbd\xc1?\xeb\x06 2@\xfb\xf2c\xe7\x14 /@\xbap\xb6\x84\xab\x8e/@G\xe6N\x8f\xfa\xb60@\xe52v\xc5\xf3M.@\xd0k\xa5r\xa2\x0e.@)/\xdex\x16\x7f-@\x96\x89\x9e+\x85L0@\x85\xbb\x0b\xb2\x83\xba,@\xda\xd5\xf1W\x90\xdf1@uX9\xee\xa5\xce.@\xed\x9e\xb8\x92\xa4\xd5.@\xcf\x86w\xbd\xfa\x9a-@\xc3!\x14B\xe5\x07/@4\xfa?\xeaa\xd1+@\xba,P\xde~\x0f.@\x97C"*\x93\x95.@\xd3c\x88,R\x1a1@\x97{K\x82g)1@/\x0e\xea\xa8m\x142@\xe5iD\xccU]/@\x14S7\xfc$L1@\xfe\xdd\xf6\x9a|\xa81@\xf9a$`\xd0\x8e*@\xba\x8aE\xa2\xbc`1@\xcfL\xed^\xb2Z.@\xdf\xbchC?50@v,UU\x11(0@\xd5i\x9d\x9a\xd7\x1a0@\xb6\xd0@0\xfd&2@\xdd\x98\xcc\xc3\xf8\x15/@\x07\x86\xcd\xe8\xf0\xfb-@|zS\xc4@\xa80@\xf9\x04:\xe7|\xc20@X\x95\x8a\xb0\x9a 1@\x93\xd9\xb9D8\x05.@\x1b\xc3\xd6\x10\xe4\xb61@\xb0\xee\x9d\x95\xc9B1@\x17\r\xe5\xfa \x91,@\x04hH!\xce\xca0@d.x\xd2\xee\xd20@\xa3\xd0\x1f\x9d\xd6>1@?\xef2\xac\xe3E1@\x1c\x81!\x07\xd1k-@3\xfeO\xcc\x907/@\x9f\xbf\x8c\xd35E0@\xe2L2u\xa2B/@\xe7F\x86\x8aC\xcf0@\xff\x8d\x0e\xc7\xdd\xc40@l1\xcf|\x17\x881@\xcf\xce\x03\x18\t\xe00@LT4/\x1f\x89/@\x80\xefw\xcag\xc40@\x8eP\xab_\xf8y0@i\xd4\x9fY051@NM\xb7\x9b\xa3H.@F\\\x15\xbc\x07\xe21@&$\xe23\x03m1@\xe9\x92?LA!1@\xb6V\tJ\xa7\xda1@d\xe9\xf6\x1a\xa8\xc9/@d1\xe7\x9d\x04\x8e,@'
p16
tp17
bg3
(g4
(I0
tp18
g6
tp19
Rp20
(I1
(I739
tp21
g13
I00
S' \x86\xabv\x98\xc5S@N\x93\xaa\xa1\x9dOS@\r\x00\xc9\xdb}OS@\x14\xbd\x85\xd3\xc2\xbbS@\x07{\x83=\x9c\xb7S@\x87\xceQ\x95\xa9TS@\xbfk\rB\xaeKS@\xa6\xc7\x82\xaf\xdbnS@\x97\x99\x9ft\x90\x9bS@U\xaf}\xd5\x04\xceS@@\xb4\xa9\xa8\xcd~S@6\x10=_v\xc0S@\xd6,\xe1\xb1[\xbfS@\r\x97\xb2\x88\x86kS@\xe2\xdb\x93\x9dEgS@\x1d\xf7]\xe8\xdf\xc4S@\xd8(a!-sS@\x84[\x89B\xcfsS@\xf5\x0c\xda\tt\xc9S@Vj/\x98\xccbS@\xdcir\xc2\xc4\xc1S@\xe6\xfc2\xf9\xff\xc2S@\x94\xfb5\xf4\x97qS@\xa8p\x93\xe4\x8a\xbdS@\xc7\x08n\xa2\x98\x8dS@p\xf1\xc1\xa5\x99VS@2\xc29\xefY^S@\x87\xd80\x84B\x88S@4a\x11pi`S@\xb9#yt5oS@#\xfe\xce\x05\x99\xc6S@\xe9\xfd}\xbdJlS@\x98p\xe3\x05)\x98S@\x8f\xe5t"\xbb\xb5S@P{\xe8\xb5^\xc9S@\xd6\xd5[\xf0\xf1\xa8S@\xa8Y\xea\x16G}S@\xdf\xb8\xc9\xb5\xfa\xd2S@\xdcQP\xa8\x93\xc5S@c\x16J\xa6\xbeiS@\x9d\xb89H\x11\xafS@\xe9\xd7\xcaf\xd3\xd0S@\xe3\xbc\x1c\xc7\xc3bS@o\xa0\xe9\xd5\xde\xbfS@\x9e\xf8r$\nhS@&\x088V\x04\xb3S@Y7Q\x13\xd4VS@_q\x13\x87\xc5\x83S@-\n\xe2v\xbd\x9eS@\xb1\x99\xc9\xbe\xa6\xc4S@\x01\xf8\xe9YU\xc2S@j%z\xbf\x88gS@\n\xf3e\xd3\x81\xc6S@RV\x08\xa9\xf1\x90S@T\xb4\x14V\x12iS@\xca\xce\xce!\x15\xc7S@c\x8e:\x99\xc4\xd0S@TG;\x08\\_S@\xf7\xcd5j\x0fbS@\x8f@\xa0\x9c\xb5\x91S@*8\xcdo\x92\xa7S@\x02I\x1a\xdb\xe6^S@\xb8\x9dE\x06\xf2\xc5S@\xed\xfd\x97\x99QOS@B\xc3c\x8f\xc2\x95S@d\xd3\x9d\xeb\xc0^S@\x10`g\x06bOS@R\xe4\xad\xd9_qS@\xd1\xaal"h\x7fS@"\xf4/\xce\xb1\xb3S@y\xd4\xb8\xca<\xbaS@\xd8(J\xfd]ZS@v\xef@K^\xd4S@N}p\xd7=\x84S@\xbaF\x05\x19\xb4\xbcS@\x00\xca\xe4\x12fOS@qb\xb05\xea\xc2S@-9j\xae\x96\xa2S@&s7\xfdDWS@\x10O;s\x05\x9bS@H\r\xaf\xe4\xbb\xcfS@\x9f\x03\xe0\xfd\xb2\xc0S@X\xeem@\x98sS@\x0f\xcai\xe0xtS@\xae\xcc{\x88\xfetS@\xa3&g\x1c\xe5nS@Y\xb2@\xe9XfS@_g\x13i\xfawS@\xf8n7\x8b\x87\x9cS@\xba]\x97C\\fS@\xcc\x87_\xd0\xfesS@\x88\xb1\t{u\x83S@\xe5\xe9r>\xb1tS@\xe4\xdc:\xab:tS@`\x05\xd9\xf6\x90qS@\x06`\x94\x93\\\x93S@\xf2\xe1!\xd2\x18}S@\xf1C\xb05a\xc8S@\xa7?\xc8\xf6\r]S@\xd94\xe68l\xc7S@\xd1\xca0\xd8CxS@\xd8\x9d\x88#7\xa7S@\x1dd\x1d\xcb\x06{S@\x8a\xdb\xbe\xfdAaS@\xac\x93\xac\'EsS@Y=\xc5\x80\x01IS@\xa5\x16dq;wS@\xdd:\x8f\x7f\x8fgS@\x81g\rf1qS@gJ\xffCXcS@\x96\x86j\xe3\x82\xa8S@U\xb6\xb9Z-MS@R\xad\xc5K\xa1\xb1S@w[\xd4\x03\x1b\xc2S@\x80\x18\x85\xcb+\xb4S@\x98\xfc5\xfb\xcf\xb3S@\x80\xbb\xbd\x148qS@\nH\xbe\x9d\x0fqS@ \xc7\xd1.urS@\xb3\xd1*\x14\xb1\xa9S@\xc6C"\x82\xaa\x7fS@e\x83\xde/\xba\xc9S@\x07u\x80\x10\xd5\xa9S@\x95\x8a\xdb\x8e#\xcfS@u\xd4\xd9\xe7\xaeTS@\xd0\xd8\xa3\xa0\xbc\x93S@\xbf\x9f\x91v\xeaIS@\xdb\x1e\x03\x93a\x87S@\x16;\xbdgMqS@}_0*\x14\xaaS@\xb2\xab\xf2\x91*JS@\xf7H\x1b<\xaapS@\xc8\xe1\xe5\xd9\xd7\x81S@\x9dV\x863\x96qS@x\xe7\x0c\xd2\x84\xceS@J\xb3\x17\xca\xff\x85S@i\x8a<\xa3\xadgS@Yi\xc9\xd4\xee\xa8S@\xd8,J\x03\xfe\x93S@v`\xdb\xaf3\xa3S@(MRm\xa7\x81S@\xa3\xd5\xfeTDfS@7\xa2u\xbc)\xa7S@\xbe\xd5f\xc8\x15\xb3S@\xb0\x9b\xf4=\x9cfS@*\x86\x95\xb3\xb1tS@\x90\x95\xaf\x1d\xea\x81S@\x99\\\xdd\xbcq\x7fS@\xb9\xeb\xe4\x8b\xf0\xc9S@\xe6\xb7\xa1\x16\x8ekS@\xd0,#\x85\xc1{S@\xe9ymK\xc2\xc4S@b\tV\xc9A\xa2S@\x0f\xf7\\\xaam\x8aS@\xa2\xbax\x85PfS@\xf6R\xc1\x18\xad\x9eS@\xf5\xb5b\x87OxS@\xeb3\xc1[\x97\xc6S@\x97\x99\x9ft\x90\x9bS@\xb3k\x9c-\xd6\x81S@g\x12,\x98\x86}S@\x07\xfe\xf5.\x85\xc5S@\xa4{1\xb0\x14iS@\xc6|\x8c\xb0wjS@\x9c~\x17p\x88\x9fS@\xe3al9\x0fiS@\xbb%\nD\xe1ZS@1\xee\xde\x02^\xbfS@1^\x1e;^\xa1S@\xadA\x98F\xb7bS@\x14\xbd \x8a\xb5\x8cS@\xf2\xe3\xd0\x0f\xf3gS@\x9a\x13X\xb1\x92lS@S,\'\xc1Z\x83S@\xcd\x96\x15\xb9\xd0\xbdS@\x8a\xd4KB\x80\xbdS@\xef:\xfd\xbd\x1f\xafS@\x1fT\x0c>\x10\x9cS@}E9\x90\xa6cS@\xcaW\x8a\x9bd_S@\x97\xeb*\xf1\'\xb3S@[ ZF\x1bZS@\xd8M\x92*\xc7US@\x02U\xfe\xd9z\x80S@A\x08\xb2e\xb9\xbcS@~\xc4\x18\xe0\x94\xabS@!R\xb1\x8d\x08bS@JY\x114z\xa3S@e\x0e\xefg{\x84S@\xeeLg\x8a\xcc\xc0S@\xc9\x92\r\x81r\x95S@\xcc\x9a\x03!\x02\xc3S@\xa7(\x017\xf5\x87S@\xe1\xd1\xbaviZS@\x1c\x8d\xc1{\xc5\xaaS@\xf8\xd8\xcf\xbb9\xc1S@\xac\x15\xab\x9a\xb2\xbdS@g~\xa1\xb4\x8f\xaeS@\xc2\x81\xba\xf8r\xaeS@Y~"\xd2\x11\x87S@o\x9d\\}\xb0\xb1S@J\x0fS\xe27\x8eS@j\xb0\x8f9\xd8~S@\xdf\x9c#\xdaA\x90S@\xbeg\x90S[]S@E5\xe4v\xd7NS@L*\xb3\x16\xd9uS@\x1ei\xfa\x95\xebKS@\n\x80/\xa2!NS@\x04]\xa1\xa5#\xbbS@\x91\xe8\xe5\x89\x96iS@\x8b\x17\x10\x005qS@\x99\x83\xb8\xa5\xb4\xb9S@\x91\x84\x81\xb7\xa5\xb4S@sq!\xf7\xe3\xd0S@\xba\x1b\xcf\xe4O\x7fS@\xb5~X\xec\xdc\xbcS@r\x9cS\x7f\x88aS@\xc0=_``fS@\xb5M*\xaf\n\xc6S@\x8aa\x065\x8csS@\xbc}\xe7\xee\xc7{S@\xe2\x96P\xf0N{S@\xd5R?\x93\xe5\xa8S@\xcc\x91\x05d;XS@Y\x05\x1a-b\xbfS@3\x92M\xd9\x04\xa8S@\xf5\x0cS,\xbeSS@\xfd\xd9\x89\x13\xbapS@\xef\xf5\xdbyn\xc0S@x\xe8\xcb:\\\xbcS@\xa5q<<9\xbcS@\xfcI\xb7\x05\t~S@\xac\x15\xab\x9a\xb2\xbdS@#a\xbcv\x1cpS@\xean\xc2U\xf5\xceS@\x916\x857\x07}S@Mr\x80\x19\xf2}S@5\xc2v7\xb7\xb4S@\xcdMF]\x8c\xabS@x\xd9,\x8b\xc3bS@\x06\xb4\xd5O\xb9\xbcS@\x9fA\x98\x8dp\x7fS@\x05\xe6\xa9-.\x84S@\xc3\xd4\x17$P\xb3S@<\x18\xde\xc3\xd0~S@g:\xc13\xa7|S@\xd0BM\x8cU\xb3S@\xe2ectx\xbdS@q\xa7\xec\xc8\xb7\xb3S@\xb9q&\xcf\x81\xbdS@\xdc\xb5\x87\xb3\x18yS@\xc5W\xa8\xae\xdd\x84S@^_\xe5\x01\x93rS@\xa5\xbd\xeb>\x85\xadS@\x11\x19"y\xbfTS@\xdbU\xc3OfnS@\r4\x92\x1b\xf1SS@u+g\xe4\x1d\x86S@\x10\xeaETv\xaeS@\x85\xa6\xb1\xa5EqS@\xc9\x00\x193\x95\xaeS@\xde\xb8\x18\x88\xa1\x88S@\xd9j\r\xd9\xf8\x8cS@E\xf6\xa0\xe6\x82\x88S@Z\x83\x00m\xd6US@\xc3\xc8\xa1u\xb7\xc9S@|\x89\x1f\xe2\xe4\xc3S@\x8a\xec_\x9fm\xc2S@\xe8\xbc\xccU\xaa\x83S@\xbfL\xe7r\x8c\xc7S@Q|\xba\xa2\xa6\xcfS@\x0e\xe8\x92\xd6$dS@\xc8\x99Qn\xd8\x7fS@$\x99^a\x96sS@h_\xe2\xdbF\xccS@\xa2[\xc0\xfb\xbdsS@\xf0\xbf;\xc1\x14\xc8S@cv}\n-\xc6S@\x92P\x81\xa5DZS@v;\x98\x83\x97\xc6S@\x8cxg\xf9\xf0fS@ai\xc0\xac\x84nS@U\x85\x86\xcd\x9a\xc5S@\xcal\xad\xad\x11sS@\x8dYDU\xf1sS@V\xedY\xcc\xaf\x83S@dr\x11[\xd7\xc5S@\xde\x8e\x1d\\wmS@\x14\x05\x92W\x8bgS@Z%k\x81}\x80S@UWO\xe8\x85nS@\xf4\x80\x9e\xad\x17\xa7S@v\x05\xc9;\x18\xcaS@\xcc\x8e\xeb\xe8\x1ftS@\xb4\xfc[N\x19yS@\x828\xbc\xa8\xc3YS@(\xc7\x95%:oS@\x99~\x1a\x1b\xf8\x88S@^\xb1\xe0\xc1\xd8gS@\xf7k\x83\xeb\xd5\xc8S@\xd7\xe9+\xcb\xe3\xc7S@l\xe1f\xaeliS@\xad\xe9\xde\xa4ooS@\x11%\xcb\xcc\xde\xc9S@\xaa\xce^\xc0y\xd4S@\xb8\x97\x1eD\x9biS@\xe8\xeb\x1f\'n\x95S@$N\x03\xd3b\xcfS@\xbe\xf6\x05\xfetrS@\x93F)!\x8f\xceS@\xe5NU({\xcfS@\xeafaS\x9f\xc1S@\xd8\xa8R@\xe7RS@\xfb\x90s9w\xa0S@f)\x8d\x902iS@\xfba\xb1v\x13\xd0S@\x02\xbag\x90\xa1\xa2S@\xc1V\xbd\xa4\xc4BS@\xda\x18\x1c\x92\'\x9eS@*t\x95\x95\xbc\x9dS@f\xc3\xb7Z2eS@:q\x11\xa3#sS@uF:\xd0\xc8nS@\xd1\xa30=5\x92S@\xb0\x7f~\x11guS@\xcaw\xf0jngS@\xf3kb~SfS@\x90\na\x02]fS@\xe9y\xca\x94\xdd\\S@J~\xb6\xe5\x9c\xb1S@/\xfa\xea\xc8\x12\x93S@5 \xa7C2~S@\xd2Y\xf1\xd4\xe6NS@\x0f\xf61:\x0cOS@\x96VD\xdf\xfbaS@\xcd\xb3"\xb2\xbcbS@cf\x12\xbe@\xadS@\xc2\xf5\xa1\x169\x99S@\xe0\x98\xfc\xcf\xdcjS@\xe0\x91\xf0Q\xb5tS@L\x9a\xe5\x06\xbb\\S@=&8A\x88aS@@\xab~\xf5MwS@w\xbf\x8cY\x1e\xb5S@Y\xf3\xab_\xa2\x85S@J\x0bn\x06\x1a\xcdS@\xb5\x99\x1e\xd0\xdd\xc7S@\xbf\xda\xc3\x1f\x9dhS@\x94>B\x0e0\xb3S@\x9c1L\t\x89\xbdS@_\xc7\xbe\t{\xa1S@/\xa6l]\xe4\xcdS@b\xe9W\x1dV\xcfS@\t\xd5k\xd7\xb9\x80S@~{6_\t\x92S@\xa22\x0fv\xf2\xbbS@%A\xcb\xa44iS@<SQ\\\x0c{S@\x15\x19W\x04{\xbcS@\x81\x95a`\x80\xc0S@^\xb0\x82\x84/eS@\xe8z\x9d\x8d\xf1\x81S@\xbe\x06\x8c%\xd6\xcfS@H\x9a\x10\x94\x9e\xa2S@U\x8c\xf07\x95\xa5S@>b6 \x8d\x8fS@\n\xab\x89~JfS@\xc5A!\xc8Q\x8fS@\xc5N2n^fS@\xacX\xbeW\x13\xd1S@\xef7\xf5RiyS@\x8d|\xa1\xb5\x0e~S@\x81\x17R+\x00\xa6S@\x83$\x0b\x10\x8c|S@\x14Q\xf6\xbf{\xd4S@\x98\xaf\x87\xect\x80S@IP\xf4\x1d?~S@\xb6\xb0\x0f\xfb\xbc|S@\xdb\xe2>H \xb3S@\x15\xe6\xa8K\xb9\xc6S@\x1bO\x9a\xbd\xe7\x80S@\x85\x91\xceYo\xbdS@\xc2\x8a\x97\x9a\xb3\xb3S@Y\x1b\x90\x11\xc3\xbdS@\x9e\xc4\xa0\xc8F\xcdS@\xb0\xbd\xd4D\xc4US@\x9c\xccD\xe6\xce\xb3S@\xef\xf8\xd5\x04FpS@\xcc\x1eJ\xcd\x08\xb4S@\xc4\xa8\x8b\xc5\x85\xb3S@0\xb3\x16\x18\x8b\xccS@\r$\x11\x8d\xc1fS@\xcdcpU\x81\x81S@\xc1<\xcc\x0eA\xd1S@\xe0\x99\xacaI\x9dS@:\x93\xb1\x18b\xc6S@\x17\x8e`\xfc.\xcfS@0\xbd\xd7\xb9\x9a\x86S@\xd2=\x8fv\xae\xd0S@ng\xa3\xd2\x9atS@\xa3\xedy`\xba\xbdS@\x80\xb3\xb7\xf9n\xcfS@\x10\xf3\x8bE\x06\xc6S@\x96\xd7\xe0L\x01tS@\xea\xe5Pv\x14\xcbS@\xf8\xf1P\xa1b\x87S@Z\xfd\x8a\x92\x07\xd3S@\xb6\x04\n\x07-\xc5S@I\x1f\x93\xe0h\xc3S@\xcf\xfaMt\x13\xd0S@o\xe4\x8e&|{S@\xd6\x0e\x85\xe4\x88\x87S@1\xc6\xd8aM\xc3S@\xff9\xb8\xf9\n\xc1S@\xa7\xe2i\xab>\x87S@\xb0m\xa8\xc8\xa9\xb0S@\xac\x9c"\x00\x85\xb3S@T\x02\xdf\xc0\xda\x9dS@\x82E\x97GU\x83S@E\xd4Y\xd8?\x8eS@\x99\xec\xd6\xcd%dS@\xcc\xf7\x15\x19=\xa8S@\xf2\x82\x98\xb3\x96nS@\x81\xca\xf3lj\xc6S@>do\x10\xf2\xc1S@\x87\xb0\xd8\x93\xbfNS@\xa7\xfalPK\x80S@y\x8f\xe0\x04\xbe\xc4S@]m\xbe\x8bc\x8bS@\xeb\xc9U\xa8\xab\x86S@\xab`\x81{\xf6rS@\x86>X\xba\x19\x84S@\xa4\xeb\x8d9\xcc\x7fS@*\'\x0f3\x8a_S@E\xdd=H\x13\xc3S@\xf0\xe0\xe4\xd4\xd3\x94S@\'\x894\xc6[\xb1S@Y\xd2\x1e\xce\x1c\xd0S@\xff\x0b`\x15\n\xc4S@p\x00\\j\x0egS@I.\xf3\xf0\x81\x89S@\xa9\x13\x12bu\xa5S@\xcd\xaa\x1a\x93\x93\xceS@\xda \xba\xec%\xc3S@F\xd75\xd2]OS@\xea\xbd\xcd\xc2WiS@C\x81|\x94v\xb0S@\xabC?|\x81YS@{\x1aR^G\xa2S@PBjB\x8b\x82S@m\xf3\xb5\x00\xf7\x81S@\xbb<\x83\'\xd3\x83S@\x1b\xc2\xe8\x92\xf7}S@c\x8e@V\xc8\x83S@\x12@f:\xce\x80S@\x97j\x19q@\x83S@\x81\xd8\xfe\xe8\xc8\x86S@\xb6qcK+\x88S@\xff\xcbxR\x89\x87S@>\x97\x9c7\xa6\x87S@C\xb4>\xdbK\xcaS@\xd4\xe5\xd8>3\xcdS@\xb6\\\x0cA;\x92S@$\xe9\xe0~\x05hS@:\xf0\xfd\x03C\x95S@\xbd=\xdf\xa5L\x8fS@\xea\x89\x06=\xfasS@i\x90zz\xadqS@\nU\x0c\xf5\x86\x91S@\xf0cn\x89\x13\x8fS@\'\xe1j\x965\x92S@\xac\xf5\xd7\x9b2\x94S@\x91h\xe4\x08\nqS@i\x0f\xe8U\xf2\xa2S@1\'\x04\xd9FmS@\xfe\x04\'c\xd0\xa6S@\xd28\xbb\xb2%gS@*7`nBfS@\x16\xf6\xa1\xc3\xcdjS@\xc5\x98mA\x88kS@e;{\xca\xef\xc5S@e\x07\xea\xe1\x93\xadS@\xf3>\xb5\xca\xd5jS@L<\xfd\x1dr\xcdS@o\x11\x06\xf9\x97\xa8S@\xdfwQX\x08lS@\xde\xd5\xdd\x10\xa9\x80S@\xda\xb0\n\xd0\xba\xbfS@\x9a\xbf$!!\xbcS@\x92$\xb5[BZS@\n\x8bW\xd7\xf3\xc1S@\xa9\xb4y\xfbd\xc6S@`\x1c1\xcaa\xc2S@\x91\x93d\x06\xf4\xc5S@=\xef\xcb\x89\x9f\xb3S@\xfa3A \xb7\xc5S@D\x85E\xbc\xbe\xc6S@\xcbr\xc2\xf9\xd9\xc5S@\xbf\x9b\xf1rz\xc3S@p\x8f\xa9\x0b\xbf\xcfS@\xe3\rO=\x92\xccS@\xd9\x97Z8\xbf\xd3S@\xc2F\x85b\xf2\xd0S@\x1c\xce\xd8F\xafRS@\xda\xbb\x95\x0fL\xd0S@\xbe\x0f\x07;x\xd0S@\x93Gyz\xa3\xd0S@E>Qe\xc8\xd2S@\x93\x9b\xfdn\x8atS@?\x0b\xed\xdf\x9fWS@NXV\xde\xb4NS@Y\x82\xebf\xc5NS@\x16\xb8\xce\xa5\xc4nS@N\x00<\xb0E\xc0S@[7\x11A\xd6\x80S@\x0f\x12\xa0\x11\xa5\x7fS@\x88o\xb9\x96\xe4\x87S@^\x91{7c\xc4S@\\Q\xa7z]\x8fS@\xb7\xa5]\x82\x10\xc6S@N\xc0\xe2\xcc0\xa3S@\xe16G\xd6\xdc\xc9S@\x04\x8bf\xdf\x1b\xceS@P\'\x0c\xd1k\xd4S@ft\xbe\\\xe5\xcfS@P\xdfg[\xa2\xb2S@\x00]\x03uo\x80S@3"n`\x11\xb8S@\xb7D\xd9\xbc\xe5\xa1S@\x8c\xf2A\xfb\xf7|S@\xc3nZwe\xc1S@\xbe\xb8\x14\xb4\x19bS@\xf07\xb4\xeeb\xc4S@\xc1\xf4\xbd\xa9H\xc4S@\xac\xa1\xc7\xe7\x1d\x80S@\xde\xafd\x94c\xd4S@i(7\x85\n\xd0S@\x0f$\x7f\xcc-US@\xb8\xd1\xad\xb9w~S@\xf5@\xb8z\x99fS@G\xdb\xee\xd0\xcb\x7fS@\xf9\x01[\xa87\x9eS@\x02*\x9e\x1a}\x80S@&\x14\xee|!}S@\x85\x8dk\x0bUfS@\x9f\xe0H\x94\x1a\xd0S@/\x0c:\x174\x9eS@\x0e}M\xf9\xe5\xc2S@4&K*s\xc6S@ _\xc6(~vS@\xa6\xbd\\\x94y\x8fS@g\xd0\xb3\r\xb9\xa2S@\xa0\xdfDi\xac\x84S@\xae\xbf]\xe9s\xccS@\xad\xa6=\x10\x06\xcaS@\xdc\xa4z\x16$\xc7S@\x8e\x13\xaf\xeb\xf9\xc9S@w\xd6|\xf0^\xc4S@Ru|\x16D|S@\xd7=\xfb8 \xc6S@&\xfb\x9e\xb5\x9d\xb1S@\xc3\xe3\x98\x16\xc5\xcdS@VpuH\xcc\xd3S@\x0fE@y\xa8\xcfS@T\x88Db\\\xd4S@\xd5,\xc9\xfa5\xcfS@\xbd\x0b\xdb\xb1r\xd5S@\x9b\xbe\x02\xefV\xc1S@\xcb\xe8\x0e\xe0\xb3\x7fS@q\xae\xdc\xd5\xcb\xc4S@\xd3\x13\xf8(?\xd0S@p\xb7\xba\x9f\xa8nS@0;\x9e\xfa\xf0\xc0S@\x0f\xdd\t}\x8b\x86S@w3y\xc9"\xbeS@\xe2T6\xfc5\xa3S@\xb6P\xc9\x9e\xe9\xa2S@\xa5\xcc\x89 \xc3\xc5S@=\xa2\xb2\xbd\xe9\xa1S@\xe1h0\xb0V\xbdS@\x8a\xeb\x07\xb0\xa2eS@\xc3\x1b\n\x08\x10qS@u\x91\xb2\x0fV\x9dS@/E\x01\xe0\xb3~S@&9\x85,`\xc6S@\xb3\x07\x1a\xd8\x19\x8cS@\xcd\xf5m\xb9\xb1\x8dS@\xc9*\xaa\x0f\x04{S@\xaa\xb1\x8d\xff*\x88S@\xc1\xd0\xef\x94h\x92S@\xb9\xd6\x06\xbe]\x8eS@\xc0U\xe1\x910\x81S@+e\xd1y\xfd\x87S@Tr\xc4\xc1\xbcNS@\xef\x04\xb72\x82\xd4S@<\xe3LHG\x81S@51\xbe\xe1\x88\x8aS@?l;\x96\xf8\x90S@*:"\xd0\xb6oS@\xe7\x8c\xa0|`\x90S@\'\xcem$\x8f\x82S@J\xb6\x0e\xf8\xfd\x88S@\x9c\xd8l\xd46tS@\xd6\x9c\xd1\xc8\xaa\xa3S@&\x0c\x9a\xa9;vS@g\x0f+\xf4\xaa\xc6S@\xfb\x98\xc8\xa7\x19\xb3S@9\xe7\x0bl\x8dnS@D\x05V\xc7\xd0\xceS@1\xb7*Q\x98\xadS@\x8b\xf1r\x98a\x88S@\xe9\t\x99V\xeanS@\xbf\xd4\x93\xc2\xf8\x7fS@,T\x84\xd0\x8d\xa9S@\xb8\xc3i\xd7\x95\xbbS@K\xe1B\xcd^aS@Y\xeb\x8b\x99\r\xcaS@\x1en\xbf\xe9\x02\xb4S@\xf1>\x8dB\xb6\x84S@S\xd2n\xc9\x1d\x84S@h\x12\xf3\xf7]\xc0S@\xbd\xb2:\xaa\xfd\xa7S@u\x08[\xe9U\x80S@\x82\xf9\x9eI\xdf\xbeS@\x90\xb0\xe0\x89\x81\xa3S@\x90\xc1\x14\x1e\xedQS@\x92\xb4\xa8\xfc\xa9nS@z\x0c\x11\x8a\xdb\xbdS@\x1dM\xfe\xcc\xcddS@\xda0\xb2fZ\x88S@8G\x1d\xd2\x7fkS@\xd2\xb3_;\xb8\xa1S@b!iK\xbbcS@\x87\x89\xe7\xf5\xd7\xc8S@\x02\x03\x9f\xae&\xc8S@\x06\x9a\x07\x92\x01\xb9S@\x8e19\xf6\x82jS@\xaa\x97\xda\xd1vgS@\rx\xe0\x80\x01SS@\x9f\xa7\n\xfdDoS@\xdf?\xfe=\xd2\x88S@\xd7L\xd6S%\x88S@\xae\x80\x01\xcaz\x95S@\xd7\xe6\xaa\xa90\x80S@4\x9a\xe9\xf8\x9a\x87S@\x96!l\x15\xab\x88S@\x1dO(H\xea\x87S@\x14\x98\x1b&u\x87S@qz\xe0S\xed\x8dS@<}\x97\x01e\x91S@\xdd\xc5\xd3\x07\xd1\x91S@4\xa1QQ\xac\x87S@\xb1\xba\xe5Mm\x88S@\xdf*A|W\x83S@!\xce\xe52\x1f\xa5S@\x9d;\xf5p\x97\x87S@s\x80\xa3\xf4/\xcbS@\x8b0r\x17<\xa2S@\'\x06\xfa"e\xa3S@\xa6\xd8\xbagr~S@T9b~*\x82S@h\xea\xecg\x12\xd0S@\xc7\x07g6r}S@\x00\xf3\x97ue|S@\xf6s~\xc2\x9dsS@!\xfb\xfb\x9b#\xcfS@C"\xd5\xae\xfb\x88S@\xb9f\xcb*9\x7fS@\x0f\x9f\xc9\xb0\x98\xb1S@\xca8\x08\xa6\x84zS@\xd1=\x9b\xc0\xfb~S@"\xeasS\xd1zS@\xb7\xac\x17\xcc\xc0\xc5S@y\xe5\xb5\x81\x7f\x88S@\x04\xa5z\x1c\x91{S@\xa9\x93\xda\x86\x06QS@\xef:#\x13\x85{S@\x18u/6\xc6\xbdS@z^00\xbf\xbcS@\xfb0\x8b\x07\xe0nS@\xdb\xce_#L\xb4S@8B@\xaf\xd4\xc1S@\xab\x1eg\xc5g\xc5S@jY#\nF\xb2S@(\x1e\xe4\xc2\xf6\xc3S@\x04.X\x98\xde\x80S@o\x04\x18\xa9b\xcdS@E\xe2\x04\x8f\xc9\xcfS@!i\xa2\xbbn\xccS@\x10\xc5\xe3\x9fy\xa3S@\'j!\x99v\xc8S@\x02\x05)\xdd\x82\xcfS@\x94\rE\x1d8\xd1S@rZQj\x1b\x81S@D`Rc\xe8eS@\xcc[\xbe\x03\xb0jS@\xa0\xe4\xe9R\'\x84S@0\xd4\xed`\xef\x89S@\xfe\x8c\x95\xf6\xc7\x92S@CM\xd4\xec\xa7\x91S@\xbb\xf4\x06\xfc\x92\x7fS@\x89\x81\x01uH\xcdS@\xb2\xe3e\x91\x13\x8fS@\xf5\xc85\xf6Z\x89S@\x86\xbf\xec\xd2.\x89S@\x18\x92\xdck`{S@\x9f\x11\xe87\xba\xbcS@\xd4\xedu\xc4;\xbbS@\x07\xff\x1f\xdf\xccNS@\x9c\xa5=\xb4\xe8}S@u\xe3\x0bs\x85\x89S@\x01\x18\x1f\x1ad\xb8S@\xd80\xf1\x92\xfdpS@\x7fK\x0b\xcd\xf4{S@\xeb\xfd\x92\t/\xcaS@WR\x9a\x0c\xb5\x86S@\xa0\xc9\xa8\x98P|S@\x12\xf3_\x02\xf3kS@\xcb}\n\xf7R~S@\x1dDKP/\xccS@\x92\x02\xa0\x9d\x9e\x86S@\x1f\x14\xdds\'\xd1S@\xe3N\xe8\xfev\x88S@\xd7c\xc5L\xa5gS@E1\x14\xf8:gS@\xf5N-\x93\x89\x85S@U\xf1\x01\x9f\x19\xb4S@1:\xf9\xc2y\xc3S@^\xab\x9f4\xb0\xa5S@(d\xe7i\xf8{S@\xe1\xba\x98\x01XhS@\x81\x12\x9d|\x9b\xccS@\xcfR\xc0\x85bzS@g\x8ch \xdb\x8aS@\x82\xa8|\xd3\xe7}S@\x0e\xf0\xe2V\x00\xcdS@{c\xaf7\xf5QS@?\xf8\xe1M<\xc6S@'
p22
tp23
btp24
a(g3
(g4
(I0
tp25
g6
tp26
Rp27
(I1
(I739
tp28
g13
I00
S'\xd9\x9a\xe7\xf0j\xae.@,\xf4\xb6\x98\x9cs0@W\xcd2f8\xdf0@\x01^\xfa\xb2\x05\xd20@\x8e\x86\xfd41a/@2\x91 \xd55\xc00@\xad\x93\x00G\x87\xfd0@v\n\xb8i\xaeM2@\xec\x83-\xf5\xe9X+@\xf5D`\xbc8\xd1-@b\x11\x10m\x0b\xb91@\x1e|3\xb8\xd4\xed0@\xb4v\x8b\xd1r\x940@\xc68\xa1o\x89\xdc1@\xb5q\x13\xee\'01@\xa5\xd6\x87\xa0\xe5l0@\xbdde\x08[y1@[\x97\xb3id\xa31@\x1d?\xaf\xa8*\x10.@\x15\xd6j\x88\x9a\x132@\xa3\x04\xa4\x8f\xee{1@\xff~ Qq\xce0@\x9ct z\xd3b1@\x00\x98~\xd6`\x0e/@\xb5\xf5\x90\xcak?0@}\xd4}Z\xabV/@\xf3\xab\xef\x95#\xca0@\xb6\xef\x10c\x11d1@\xfb;A\x93\x10\x0c1@V%\xb2\xf41\xaf1@\xc1\xbb\xeb\'\x0c\xc00@\x1a\xe9u\xda\xae\x0b1@\xb2\x14O\x90\xbf6+@\xb1M\x89\xc2\xdd#+@\xbdt\x1d\xe52\x1b.@.HC\xfd\xc0O+@\x9a\xc3\xaf\xe1\xe3\xda-@\xf7\x1e2\x12\xfb\xc3-@\xbc\x9b\x01\x85\x01\xca-@\xc2\xfa\xb0\x98@\x022@W=8\xdd?\x0e-@F\x1d\x86*p$-@K\x19oJ\xac"1@\x04\xadq3~\xd3.@i\x9ex\xe0>\xb31@\xff\x92;s\x9a\xd3*@\x01\x8e\xe7q\xb2\xdf.@\xe7>?%\x8ej/@\x88\x92\xdc\\\xe8\xb7+@a$\xa3\xad\xf0i0@?\xd7\xda*X&.@\x0f\xc6\xcd\x13\xbe\xf40@\x06\xe0(\x05\xc0\xc50@9\'\x18\xcc\xe6J0@\xc0/w\xef\x9f\xcc1@\x7f\xc3\x02\x1d\xb4\xe1-@\x16\xd9[\xd4\xfe\x8e-@<m\xdd\xe7(\xe80@\x0e:\x91o\x87d1@\t\xd1]\x1d\x1f\n0@\x1eK\xdc\xe1\xf7\x1f+@\xb8\xc6\x8c\xb9\xb4\xe80@q0\x13\xdd\x1ch-@\'D\x1au\xe070@\xdeG\x8cs\xdc\xf31@\x8a\x1f\xbd\x92\x0e\xec0@\'D\x1au\xe070@j\xb6\x86LV\x142@M\xa7L\x93\xa0\xed0@6\x12k:1\xfc+@\x7fhk+\x87\x100@3\x84/mE{0@\xf8%\xfd\x8aW\x0b0@K\x82N\x10\xe7\xd1-@m\xa4\xa2\x81C3/@Qr\xe4\x8f}\x010@.[-\xf5\xe2\xa1-@B.\x98\x15I\xeb0@v\x11\'+\x13\n1@%\x9b\x08Z[}+@\xeb\x0f\xee\xfb\x9ar-@\xec\xd77l\xe0h1@\x1e\xb9\x80|;\xa71@r\xddr\x94\xd3V1@\x86\xd1\xa9Y\xf6\xd31@\x9f\x1d\xb6\xc7\xfcO2@&\x00\x06\xd26#1@K\xbb\x8a\xb8\xdd61@3\x10b\xcfR\xe20@\x13C_\x9d\x8a\x1c1@\x1aS\xc4K\x80\x9a1@q\xae\x13\xb7\xfaA0@a\xa2\x8f\xf01\xae1@\xb8\xae\xc4\xd6F\x971@\x1d8\xe5S\xc1|0@\xc2<{\xa0[\x820@\x93\xa7=\x80*E.@\x10m8\x8c\xa4\x8d/@)\xc5\x11\xa6\xcc\x8e1@\xdeB\tP5\x0b-@\x96ed\x11\xdc&2@\xbe\x92t\x8a\x06\x1d+@\xb7\x1d\xa6\xb5nY1@\xe1R\xf9y7X1@\xea~\xcc\'\x1a\xbf1@^\xee\x16\x16\xbd\xee.@\x8fK\xd0\x96\xe8\x0b1@C\xb2J\x1bI\xd50@\x9b*\xd2q\xd7\xbf1@\xfck\x11\xcf<\x151@\xcc$\x15\x18\xff~,@\x81\xad\xa3\xcau\xd70@\x1a\xa8C\x81\x1f\xb1(@\xa60\x80C\xa2,)@\xe3\xd6\xc4\xc5\xe260@r>\x9e6d*0@\xc90\xe2\x98>\xbe1@G-\xfc|\xb8\xb71@\xce\xc7\xa8%\xec\xb11@\xe4b\xc0\xeb\r4+@\xc9&t`k\x91+@\xba\x8b\xc6\xcb\x97a0@jD\xa3\xe3\x16\x1e+@3\xfb\xb7\xf3\x7f\xc4-@\x12\xbeu"_\xc00@\x00\x7fY\x86\x1c\x911@\xac\tk3\xbc\x8f.@\xce\x8f\x02\xef\x98u1@\xa2js\x80\x03\x152@H\xdaT-\x17\x1e+@\x19\xb3\x81\xca\xf8\x8a.@\x0cZ\xd6m4\t2@c\n;c\xf1\x18.@B\xc1i\xd4Rb1@\xaf\x04\x9b\xfd\x18\xd0-@\x14\x86\xc9\xa5\xfe\xbf1@9`\x19\x98\xc4\xd00@9\xd9Z*\xedN+@_\xa9ntB\xcf1@\xde^\x87|\xff4+@\xf2pS\x14T\x0e1@\x90vGwz\xc10@\xbe\x92t\x8a\x06\x1d+@\x90\x8b\x1cJ\xe9\xff/@\xa8\x1c\x08\x8d\xc3\x00/@\x1fug7z\xad1@\xf3\x15\x8e\xc1\x8c\xd91@!\xcd\x91#:\x1a1@O\xd9<\x9e\xa2\xc4,@\xf9e~Ay\xd61@vmq$zD1@\xd1\x10\xa4\x94H;(@\x9c\xc8\xa35x\xa11@\xe4\x85_\xd0\x06\x89/@\xed\xf5J\xb9M#1@$\x14\xf7\xe4\xe0\t,@\xd6\xe14\x9djB1@g\x06\x88b)\xe7-@\xe3\'\xdaC`Y+@@\x80\x90e\x83\xe01@}\xf6\x9f\x94\x80\xba0@\xcdXwHk\x980@\xf3m\tP\xda\xc31@s^\x84\xee\xbb\x002@\x8b\xfcn\xc2\x98\xdb0@\xc0/w\xef\x9f\xcc1@\x9e\xea\xe9\x90\x86\x0c1@\xbd\xfd?\xdd\xde\x940@\x88dmD>\xe80@\x1c\xab]E\x12;2@h\xbdEA##1@\xad\xf3M)\xfc\xd61@\x1c4\x05\x82\xe0\r1@\x9f]\rU\x19D0@\x1c\xa5\x95\xc3\xe47/@{K\x8fq\xe2\x1c/@\xa3\xc1\x16\xd9H\x00)@\'\x12\n\xc6n{,@8\xc7F]\xb9%2@<m\xdd\xe7(\xe80@\xfc\xc5\x9f\xc4\x9d\xfa+@\xfa)\xe0o\xba\x920@\xc6z^\xb9\xc0\xef.@1\xb7\x9fw\x0c\x181@x\x82\xe2\x9b\xe11/@\xb1\xd0\xf2p\x84\xea)@ \xcc\xda\xa4@e1@\xc6\xdb\xeaO\xdf]/@C\x00kI\xd3O0@z\xbb\x845\x18\x8b0@vE\xbc\xaa\xc3\xf11@,\xd2b\x9d\x00\xcf0@\x1b\xe0\x90\xac\xd5\xdd0@N{=M\xf7{0@\xefQ\xcd\'\xd5\xd9)@v\x15\x87Y8\x880@\rcN\xe2m\xe1/@\xab\xd3[\xf6\x84\xd9(@\xbc\xe4#_\xe1\x12)@\x86K\xbf\xadz21@\nS\xd0\xe7h\xa3(@\x92\xbb\x11\xf78>0@~\x0bm\xb2\xfa\xf40@)\xba/\x9e7\x150@\x16\xfe\xe9\xd0h\x921@\xe5\x81\x87\x17\xbaj0@\xa6\x00A\xbcw\x871@\x81\xad\xa3\xcau\xd70@\xfa\x00\xe7\xaf7\xd50@\xe8\x9e\x81\xd3Xl/@\xdc\xb4\xfc\x92\xdc\xb80@\x16\x1en\x1c\xf3\xb81@\xe7\xb0`\xc6\xdf<1@\x8a:\x89kQF0@\xb5\x8eD\xf6\xd3\xe9,@?\x1f\x92\xf0\xb9\xd51@\xech\x89Xek1@\xfd\xa0\x15\x1a\xe5f1@\x8d\xcbEO\x8e\x1c1@h\x9c\x8aF\xc7\xd3.@\xf6h\xc0\x18s\x0c2@31\xfae\xa0D1@\xd55\x9d)P$1@7\xad\x89\x99\x10O+@\xbc\xdc\xc2f\xfd\x9c0@\x8a[/\x86\xb5\x940@\xfc\x8d\xdau\x87\x16+@!\xc9\xfdI\x89\xda/@\x8f\xec\xa3\x99#\xb91@,\x04\xb2;\xd7\x920@\xcc\xf3&\x95k\x94/@\xf4\x9b\xbe\x15\xe1s/@\xc8\xca\xc0\xee\xa5\xf70@\xcd\x15\x9e\xe8\x19\xe0/@\x04\x9f\xf1\x01\x9c\xa81@\xd1~Wo\xb7\x1d1@iZ:8K\xbc0@\xb9\x89\x96.\x9b\xd70@\xd0\x00RUAA0@G3\t\xbfd\xe8)@\x95\x1d*\x1b\xd3:2@\x18=\xaa\x81\x1c4/@\xcd\xcb\xa5\xf7\xe4\xfc0@\x11\x17\xb12\xa9\xc31@4\xa4B\x14\xbe$,@="\xd6^\xea\xda0@\xdc\xfa\xfegt~0@,\xc7\xcfL\x8e\x06,@W\xc5\xdc\x11\x160/@\xedZ\xd2|>\xfd+@t\xac\x14H3\x1b/@{O\xea\xcd\xbf=1@\x9bH\xee*J\x7f1@w7\xc1(\x0f\xce1@\xb7\xe89>\xf7Q/@\xa8i\xbb\xfcs\xca0@\x12\xc9\x16\x0fb\x881@\xee\x82\xeb@*\xb80@\xa3\xad\x9dZl=1@\xbc\xe4#_\xe1\x12)@\x9a\xbfR\xb6\xf9\x152@\xab\xd3[\xf6\x84\xd9(@wjV\xb2\xd5e1@-\x11\xb0qd#2@0\'vm\xd8H1@\xc6z^\xb9\xc0\xef.@t\x0c\x14Z\x12c0@\xe1\xad!w\xc9\xb3.@\x94\xaa\xbfn\x89\'.@\xd5\x9e\xb5\xebEE0@\xaf\x01\xba\xc7\x85\x86/@\x85\xeaK\x88\xa6\x171@\xfb\n8}\xe1.2@\xc5\xa1*\xb8\xd0./@\xfa\x19-\xf0$\xa61@\x92\x0bzY\x14A0@\x0cGO1\xfc\xa31@\xbb\xfa\xa9\xef\xaa\xc1.@\xb0\xe9\xdc#|\xce-@\xcb\x90\xe9\xe6>\xd8/@/\xe0\x19\xae=\xd3-@\x10\xde\xb9*\xca1/@W\x93\x1ee\xbe\x1b1@}\x8b\xbdPI9-@\xe9P[\x9a\x18u1@\xa7\xb2\xd4\x06\xec\x991@\x88\xe7\x0e1,g/@W\xf6M4J+-@\x17\xb2P\x18Y\xc61@\x11\xc3m\t\xba\xd40@FJu;k?.@LGU>J\x161@\xb2\xc2\xb3P\xb2\xcc0@\xb1l:\'\xb2\x1a.@z<:"q\x971@\x03\xa5\xad\x11\xf9\xef+@\x93\x02LP\x19\x950@\xee\x0c\xc58\xa1\x180@C\x98\xe6\x8e`(0@\xd3\x86\xec\xb2\xa0\xf90@RRq!D\xea,@\x00w\xcb\xca\xbas,@\xf5\xc8\x90\x97\t\x082@\xf2CO\xa1\xc9\xc00@\x11-u\x8b\xcf\xc5,@\x16\xcf\x04L\x06\x060@\xa8\x89q\x83m\x072@8\xef\xe7\x00\xa9\xf11@p\'xl. .@G>\xe4\x87\x14\xb31@m\xeb \x99\xe4\x87-@\x13\x03\xf4\xc30\xc1-@\x87\xc2\xfa\xae\x08=)@n\x86nf\xff\xab0@|\x03\xa6\x80M\xd70@\x1a\xb7\xe70\x01\xdf1@/I\xda\x8a4h-@\x12L\xb1\xbc\xee\xa61@:f\xfb(\xad\x8a.@\x9bif\x96j\xf40@\x84\xa0\xf3j\xa8\xf20@c \x14@\x95$1@\x19\xd1G\xc2>\xc11@\xfc\xc3\xec\xd2QM2@\x1c,\xc6\xb0\x89\xad0@\x05\x91fB$\x7f1@&\xfd\xe5\xe3M-1@#m\xb5\xacY"1@\xc13r\xb6\xf3\x1c1@\xdb\xb0\xdf\xafs\x05/@\xa2\x93\rX\x91\xaf(@\xda?i\tn\x170@\xaf5\xa5\x1f\x00\x11-@\x0c>+\x02\x9ej0@h\xe7 \x8b\xb6o0@Rw\xa9\xee\xe8e1@C_\x13\x01z"1@\xef\x98B7@#,@\xff:\x9e\xca\n&2@f7P!}\x030@{&5>\x93\xa91@A\x1dS\xcdm\x811@\xe8hs\xd9?g1@\xa4p\xb3\x08KI1@\xb2M\xd9\xa5\r\x1f.@!\xcd~~3>1@X\xbb\x11\x9e\xf9U.@\x9fR\xdc\x89\xb4s,@\xb0\xbe\x92Xk\x062@\xb4osE~\xf4-@\\\x8dk\xe4\x06\xea0@\xf3\x0b\x06W\x96\xc1/@\xb2mY\xbd\xce(.@\x1co\xe8\xd9\x1b\xa4.@\xfc7\xa3<w\xe01@\x17\xdc&\xee\xb0\x08+@\xa5\x02\xa7\\\xef\xbf/@\x89\x8eF\x85[\xe11@\xb0a\xbf\xd7M\xe71@Ku\x9f\x96@\xcb/@\xc8\x8b%\xb1\x0b\x930@\xc9\xe9\xfe#\x90$1@WHG3\x8b\xd81@o\xe7R\x87\x8e\xa1.@\xbc\xa5\xd7M3\x9b/@1\xa9\x01b\nB0@\x97\xb77\x1d\xe5\xa00@\x07\x1b>\x08\x01"1@\x89)\xff}\x1c\xac0@\xc13r\xb6\xf3\x1c1@\x07\xaa\x93\x08$\xcb.@\xfc\xa0\x91H\xca81@\x9d2\xccH\xaf\xc30@\x88FeJ5\x160@\xf2\x9fe\x127\x800@\x12M\'\xd0\xcd\x0c0@S<\xaf\xbb\xdb\x181@%\x0f,\x1b\xd5\xd30@r\x9f\xb0R\xb7x0@}\x92\xcc:\x15\xf9+@\xd2^\x8b9-..@\xae\x96\xa2Oq\x121@\x00\xc8 \xba\xa7-/@H\x06\x1c\xe1x\xff+@\x05\xab\x08\xcdB\x1c/@\xaf\xfcv[P\xbc+@?4R?\x95\xed.@\xa6\x02\xfa\xfe\x87,0@\x1d|\xd0(EQ2@\x82\xba\xe1F\xe0A0@7K\xa6\x06++0@\xd0\x95\xd8\xb2\x18M0@\xa46!7N\xc50@Q\xee\x08\xf9\xef\xcd0@\xa7R\xcc\x87\xcdM-@\xa9]\xab\xf8\x9b\xd10@\x02%UQ\xfe\xcb0@\x8c\xbcf\xd7*\xc2-@5\x9c\':4\x821@HS\xf3+\x11=-@U\x859A\x84\xac1@2\x18\xaar\x12q.@\xa4\xf3\x86)0\xbf-@-\xfbu\x8d\xb7\xc1.@sV\xc1\x8f\xcd\xaa1@\xe6\x7f\x99z7O0@%\xc4X\xb6uv1@~\xa7\xc6~M\x89/@\x06o EQa0@\xf2R\x82\x193\x1d.@\xadx\x87\xf6\xa9g-@\xa7\xe1\xaf\x7f\'\xb20@\xd1\x06\xdf):b1@\xf2R\x82\x193\x1d.@\x07\x0f\x9dD\x81(/@.\xc8\xaeV\xbaS1@X\xed1U\xe7%0@E\xb5\x14\xc6=\xcb*@t"\xe5\xdf\x076,@GkH\xf9x\x8c/@\xa6i\xf9\x8a\xd7\x9f1@\xfb\xd0{\xff\x88/2@\xcci\x01\xdb\x05\x19/@8\x8aDeH\x1a1@\xc2N\xf7\xb9x\xb4/@$\xba+\x1e\xfe4.@\x1a\x17Y!\x08\x7f0@+\xa0\x91\xc658/@\x03M\xe5tz\xb0/@\xdb\x821o\x0et1@\x8c\xa68\x0c\x8b\xae0@1,:H\xb9\x062@:\x8d\xc1\xacpY0@\xb9\xbd]\xf3\x0f-/@\xf7h\r\x8e\xd5\xee0@L\n?\xb4\xf8\x8a.@\xcc\xce\x81\xd0\xf0\xfd/@\xe15\x0e\x91\xear0@\xff\x86\x16\xca\xf5\x95-@\xfc3D\x99\xe2\x85.@.u\xd2\x87\x86)/@\x18\xad\x16\x1b\x80\x980@\x9cu}i\x9f\xe5.@e\xe8\x1e\x7f:\xd1.@\xef\x04\x00\x8e#\x8d)@\t\x1d,\x1b\x82\x010@\xaa\x0bSrL\xb10@\x10~\xc5j\x0fW0@\xa40\x13\x97[\r1@&\x94\xd6d\xd3\xbe/@\x02P1\x8aeE2@B\x94\x9f\xa9\x89\xd61@\x956G\x0e\x03\xd91@\xb5V\x9d=@\xd80@\x90g<\xdbL\x981@j\xf0\x0cI8\r1@o4\n)x+0@\x0e\x9ax\x0fN\xa90@[\x9e\x08\xa2C\xb90@\xa7/l\xd2|o0@\\\xe8\xe5\xa2UV0@km\x87@\x9f..@\xf3\xc0:S\x06c.@\xeb\xb4\xd3\x1e\xea\xab1@\xe0F\xa9~6*/@;\x01\x17-h\xf51@z\xd7\x8c\xb3~\xb90@\x05\x9d[\xe5H\xaa1@(a\x97/\tS1@h|Byg\x9f0@\x83\xde\xce\x84\xdc\xd6/@5Lw\xad\xe9\xfb/@\x08Ie\xb9\xd6\xff/@r\xbb\xc9jT\xb81@<v\xbf\xc5\x02\xb1/@XuH\xa4Y\xa61@+\xb9!S\xcb80@%\xc7\x81\xcf\x17\xc80@\x8a\xa8\xc9\xc7\xd1\xc30@yS\x13\xf4\xfa\x7f1@\x0f\x02\x10\x90\xc9\xdc1@\xec\xd3\x9f\x8a\x84\xdf-@\xfaL\xf9\x03\xa5P/@\x83~O\xef\xcb\xe31@]U[:\x8e\xa2.@\xc3M@k\x08~,@KAI\x05h\x971@\x00\xe5\xa6\x99q\x141@\x82\x8b\xf4\x99\x12\x8c0@\xb1\x82w\xa5{\x86/@3\xd5\xe6%)\xec/@\xa2\xdf\xc8\xa1\r5.@G\x80h\x85\xf2\xaf/@>\x17i\xb1\xc2#.@\x06J\n\xfa\x86\xbf.@7\x1c=\xce\xc6>.@\x80%\xa5\x17~K.@\xa0\xd9\x7fPB*.@Fr!\xd3\xf0\xce-@\xa85\x1a)\xbb\xd8,@\xbf\x99&\xa1^\xd8.@\x0c\xac%\x18t\x9c-@A\xb3\xf8\x96]\x000@\xc1\xa3\xdf\x93\xd5\xcc.@Bh\x033\xfc\x85/@\xf4\xb4F\x19\t\xcc-@\x06G\x02)\x14\x9b-@e\xce\xa4\xc4N:-@\xce\x15\xb2&\x0b;-@Tw\xadY\xb8\xa61@\xdb\xf8\x87\xbe\xa1?1@\xdc\x8e8\xac\x98~0@[5\x81\x1c\xbb\xa80@\x1e\xda\x06\xb3\xfc\xd70@f\xbc\'\xcb\xf4\x88.@Q\xdb\x17@\x02\x131@\x16\xc5\xc9N\x9d\xde0@Td0\x01\x83D1@t6\xf7E\xdcW.@\xe1@\xc8!\xfbD0@\x931\x85 \xdbg,@\t\xef\x0e\xf9z\xce/@\xfe\xfb\xa0\xb9\x1a\xf9,@\xfa!%\xa1\x18\n.@\x12M\'\xd0\xcd\x0c0@\x0c\xc6\x8dw\x80j.@\xe7{]\x9d\x12\x180@\xeb.!Wj\x191@\xb5?q\xab2P0@\xadm\x80a\xde\xc8/@\xbd\x80 h>\xbd0@\xbb\x15j7.3.@<o\xb4\x94\x04w1@\xc0\xdc\xec\xeb\xb5`.@!bq\x10x\xb4,@}`\xd4\xa1s82@\x8a\xef\xc0\x1a]\x020@\xa1X\xb4\x1c\xf5\x92-@\x8a\xaef\x88\xad\r0@z\n\x95h\xe3\xbf1@\x05\xe2a\xcf\xa0\xc30@\xf3l\xaa\x16U\xd40@&@\xa9\x99#\xf40@\xec\xe7\xd1\xe3\xef,/@\x1cv\x88k\xb1\x021@T\xf7q\xc1i\x1f1@D75\x81\xe2\x8e.@\x93\x87\xd2\x8c_\xcd0@\xc4tH\xba\xc8\xf6-@{\x827\xac3\xe5-@\x1cT\x13#\xcf\x891@\xc1F\xc8\xd0\xc4\x0f2@3qq\x05\xe641@\x85\xd1Z?-\xb11@m\xf0x\x92\xd8:0@\xe1\xa8\xaej\x0f\x1f.@\xc2\xf9X\x1c\x86\x06-@\xd5\x1f\xcaZU\xd8-@#\x9b\xb1\xb8fR.@\x96\xcd\x03\xc5\xb1m1@\xf7R\xf7ijK,@R\xfaks=J0@\xf9\xc9\xb2\x84\xcc:.@\xfa4\xbf\xdcV\x020@_\xef\x11\xa2r\x92.@`$\xdd!X\x010@*k\x15\x0b\xdf).@\xf9%\x10y(\xf3/@\x1f\xd3\x9d\x06\xc6`.@\\e\\N\x19\xdf0@,\x03\xb8S<\xad/@\xb8\xc8\x90\x8f1\xa1-@hw\xf3E\xea\xcc1@\xc5\xd2\xe0\xac\t\x1e/@@aD\xcc\xa7\x8b1@2\x0e\xdf\x96\xf9\xc5.@9\xd1\xc2\xb7\x1f\xcd/@\x03\xe6\xe8\xca\x9a\xb2/@\xad\xdf\x8f\xae\xab\xc00@\xd7\xe0g\xce\x87\xc9/@.T2=F,/@\xc0\x0f\xd2\xad\x0c\xdf/@\xf6p&\x08@\xba1@:\xec8f}\xd30@\x89\x12\xf6t\x8c*1@\x8c?}<\xf7=.@\xb5_co2v1@\xcb\xa1\xa4\t,\xba1@\xc9:l\xd9\x10\xed1@8G\x17\xa0~\xba0@o\x9f\xf2\xe6\x8b\x0e0@\xaa\xc6\xc1=\t\xa01@|\xe7\xffzI\x1b1@\x8d*D\xc8\x05a1@\x99\xe7L\xcb\xac\xa90@\x8d\xd8C\x12\xd4\n0@\xfai\xd0\xcf\xb0\n1@_\xc5R\xba"E/@\x83\x95\x7f$8\xc60@\xefgR\x80\xe6\xa80@\x99\x1e\xc9\xf33\xd50@\x81\x7f\xe9\xf7\x06k.@\xb8\xf9\xacAJ,0@\x83\xd7z\xa9 O1@\x8c\x87\xfd\x84\x8b\xea.@n\xefi\xc7\x97\x941@\xdb\\\x9co#\xa6.@\x95\x1e\xa3o\x15S0@\x8e~\x89\xfb\x89\x980@\x7f\x05S\x86\xe8\xea.@\xec\\g}\xebQ/@;\xdbx:T(0@~<\x0b\xf2\x07\xbc0@v\xee\x1d\xb3\xa7\xda0@!\xf8\xcd*\xc9\x1c+@\teZ\xf7\x9a),@\xa1.3\xd9\x10\x0b1@\x9a\x1a\xeb\x80\xfa\x9c,@\xdb\x0b\x08ca7.@\xc8\xd79\x94p\xbb1@e)\xc9-\xb7\x9c1@K\xc2\xe8\x15\xedH.@\x18\xd9\xaf0\xd0\x1e/@\xaf\xb9\xb4\xae\x8f /@\x00ZT\xbe\xffi.@\x84\x97\xe4\x89$\x00/@\xde\xb5s\x043\xcd/@\xaa\x9e\xe9g\xeb\xdb0@\xbf^$\xbfV\xcb-@\\\x80.\xfe\x8a\'1@X\x80\xef\xd0EB1@\xa0.\xb1\x94\x86\xde1@r\xbf\x08\xe3\xe7\xb0/@TE\xd7\x98d&1@\xec\xcc\xf5\xb7\x13\x13.@\xf9b\x98wN\xea+@\x92/\x14\r\xef\x100@\x89\xc0\xba\xcf\xda\xe31@\xd5\xbcA\x86u\xc60@`\x96\xf3?\xb6\xd7/@\x8fM\xacq\x06\xbf0@o\xa0\xe2\x7f\x7f\x130@\xdfu\x00\x86\x1c\xba0@\x86\x11\xf4 `\xae1@\xb4\x06h[\xf0\xc0/@\x8b\x853\xe4\x97%1@\xf0\xac\xd0\xf7r_1@R:X\n)E1@mN\xfb\x1b\xf311@k\tl\xa6/M1@\xb5E\xa3\x99\xf1$0@\x95\x8c\xb3\xbcR/0@\xe4\x03\xb0\xa0Qb1@\x8a0HNn\x9f0@\x8fb\xc8\xca\xc7Y1@\xcd\xe8\xb9\xe7\xa0$1@5\xd9\xca\xe9\xb8j1@\xda\x1e>\xa4\x05\xef,@^\xf9\x13\x8do\x8c/@\x9c=Z\xbd\xbb\xb9/@\x0br\x160\xe2+1@\x82\x06\x0b\xa0t\xcf1@\x9eJgK8\x9c-@h\x17\x8a0\x13\x0b1@\x8f\xb9\x083\xd2\xe70@\xbb\x96{\x82\xf6N1@\xae\xd3b\x7f\xec".@\xd7\xd4\xa3\rP+0@\xe2\x02\x07\xbe\xbd\xba1@\x0c\xfd\x9eA\xf3F0@j\xe3>})(1@\xaa\xac\xc3\xd8\xf5\xb61@A\xc0\x82Gu[2@d\xe7&\x90|\xb3.@\x80\xb0\xe3\x88\x8f&0@\x01F{q\xbc\xe21@\x83\x0b\xb9\x9e}\xf50@i\x1f\xe21g 2@\xd3L\x92\xfd\'"/@\xa0\x15\x1dn\xf1\x8e/@\x9c?W\xee\x07\xbc0@]oQ\xc2\xbdK.@\x05\xe7)\xde\xd7\x0b.@\x1d\xf2v\xed$\x81-@\xaa\xf2q\xb4EK0@\xcd\xfa\xda\xdd\xf8\xbb,@\x0c\xbbY\xe6X\xde1@\xe7\xa7k\xf6t\xc7.@\xe3\x12n$\xdd\xd9.@\x9d\xfe\x0b9\xf9\x9f-@\x057W$4\xfb.@\x08\xae\xe2\xbfF\xd5+@+\xff5N\x94\x12.@\xe3\x82\xb1\xa7\x00\x97.@\xa3Bc\x89\xf1\x1a1@#\xd9\x89\xd5V*1@\x9d4\xd4U\xd8\x102@.\xf1\xf9\xab\x7f`/@(\xcd\xa6;\xb7K1@\x14I\x13t\xf0\xa61@r\x85\xbeR\xa0\x84*@s\x9cn.\xd5a1@J\xfc-\xf9\x05c.@B\xd9^\x98\x9950@\xdc%\xeer\x1b)0@#\xbe\xf6\x99\xb6\x190@\t\x1fS9g\'2@k%\xda\xbd}\x17/@a#\x8ch\xe4\xf5-@\x95\xf3\xbb\x07\x10\xa70@\'\xb5\x12G\x08\xc40@\xb3)\x98]\x0f!1@\xfb;\x87eS\x01.@\xd9\xf4\xd6\x8a\xfa\xb71@\xf9\xe0Lb\xd9F1@\'\xc1,t\x19\x90,@\xfe\x8d\xaf\x98)\xcc0@Q\x1a\xe1\xe6\xf3\xce0@\x96\x1b\xea5"A1@\x88\x80q/\xceD1@\x87\x9dM\x0f=s-@4\xc0-%\xa09/@\xa17\x99\xe7<D0@\xd9b\x047\x16F/@\xd2\xd8\xb6}A\xd20@\xce\xe77x\x9e\xc60@M!.\x8c\xa3\x851@\x8f\xa4\x05\x00:\xdc0@\xc1\xe0D\xce_\x84/@\xd2\x88\x08;\xfe\xc20@aRX\xfeV|0@\xf3\xf5\xc0\x10i31@\x82\xd7\xc9\x14[J.@M\xdbE:\xdb\xe21@+\x1ea\xa1\'m1@\xf6\xb8e\x85\xc5#1@\x1eS\xea\x83\xbe\xd40@\xe9Y&\xc57\xc9/@W\x0f\xffp\xf0\x8b,@'
p29
tp30
bg3
(g4
(I0
tp31
g6
tp32
Rp33
(I1
(I739
tp34
g13
I00
S'\x9d\x93,\n\xcb\xc5S@\x82\xda\x84\x8a\xabOS@\x0e\xa9\x1b]\x89OS@\xbfBU\x10\x05\xbcS@k\x9e\x89\x84\xae\xb7S@\xdf\xfc\xf6u\xaeTS@\x88\xe2\tO\xaeSS@\x94\x84\x98,\xf0nS@\x88\xfa6\xe4\x9a\x9bS@\x0cm\x9d\xa4:\xceS@\x93\xf9\xc7\'\xef~S@\xdbE\x8b\xc2\x9f\xc0S@\x82\xfc\xe2\x11\x88\xbfS@_\xc65\x06\xa1kS@84S>`gS@\'b\xaa\x84\x00\xc5S@\t\x07#\xb2WsS@:]5a\xeasS@\xdd#\xd57\xa7\xc9S@\x92\x9c\xf3\xbd\xcbbS@{\x99\xc5\xad\xb3\xbaS@z!\xd9o0\xc3S@]\x10V,\xbeqS@\xdb\xfa\xcb\x85\xb2\xbdS@\x05\x1d\xb5^\xba\x8dS@M\xe1Z\x15\xb8VS@\xf3$\xb26l^S@Jm\xcc\x8ad\x88S@\xd3\xf9\xe3\xeb}`S@A\x1e\x97DNoS@43\xbb/\xc8\xc6S@gn\x86\x8e\x80lS@\x8c\x84\xd5\x8a4\x98S@\x99\xf9\xe0\xcb\xde\xb5S@\xba4H\xff\x95\xc9S@\xbf\xf4\xffM\x12\xa9S@\x1c\xc6\xb4\x9cW}S@\x9f\xf6e.4\xd3S@\x0c)\x8fT\xc7\xc5S@r\xaekq\xd9iS@\xc59i\xfd\x06\xafS@\xb7?sK\x10\xd1S@Dg\x1dA\xd4bS@\xcfew\x19\xe3\xbfS@]\xe8\xe0\x0c\x10hS@\xd6I\xb1NH\xb3S@\xb8Y\x80\xaf\x02WS@\xd1\xf3\xc2B\xe9\x83S@\xe2\x1e\xa0\xa8\xcf\x9eS@\xc7o\x9e\xf3\xd1\xc4S@\x1c\xaf\xe05U\xc2S@\xc0\x97\'I\xa2gS@+a\n\xab\xa9\xc6S@\x10\xfe@Q\x0f\x91S@\x99^\xddn8iS@\x84q\xb3 @\xc7S@5Z\xcc\x0f\xf3\xd0S@\xe2\x02\x9e\xbbu_S@?DS\x8d$bS@\xcb0\xa4*\xe9\x91S@\t\xde\x19\xd8\xa9\xa7S@\xa8\xeeD4\xf8^S@m\xb3\xc3\xcc#\xc6S@"d$\x1e]OS@Pf\x1e\xf8\xe1\x95S@9\xb6\xb4\xbb\xd3^S@"d$\x1e]OS@X\x08\xacCxqS@\x8c\x00Ik\x82\x7fS@\xdf\xf2\xab\x12\xb1\xb3S@Y\x83$\x0f2\xbaS@\xd3\xd6\x7f\xc9\x80ZS@\xe7b\xde\x86d\xd4S@\xf5%\xdeiV\x84S@\xcd\x105_\xcc\xbcS@\x86\x1e\x10\xbd\x83OS@\x87\xe5\xc9\x9b\x13\xc3S@\xf3\xe6\xfc\xe7\xd3\xa2S@\x0e\xae\x07\xd06VS@|\xdb\x9a\xb6\x06\x9bS@o\r\x94\xde\xf9\xcfS@\'0;\xa4\xab\xc0S@\xeb\x1c\xc0l\xaesS@\x12-\xce\x9f\xaetS@/8\xbbi\xfftS@\xbe\xcd\x11\x07\x04oS@N\xb9)\xfflfS@\xba\xb3\xfd\x8f(xS@\xfcP\xec\x94\xae\x9cS@r\xc0q\x89\x85fS@O\xb8\xe8\xc9\x14tS@E\xea\x81\r}\x83S@\xfd\x954 \xd3tS@|\xfe(\x14_tS@\x17\x01\xdd8\x9fqS@H\xb5t+l\x93S@*\xc9\x9047}S@\xb1\xd0\x86\xd3\x84\xc8S@\x8d\xbb\xcc\xf8\r]S@\x9e\xab\x06\x9e\x7f\xc7S@\x96\xce4\x85SxS@_\x13\x97lL\xa7S@\xe3\xa9\x98\xa9*{S@_\xfddM@aS@vq\xf40bsS@\x19\xa6\xb4w\x11IS@K\x12w4^wS@O\x99\xc1\x92\xa5gS@\xb5^\xb3\x1cdqS@YtC\xbffcS@\x93}\xa2\xd0i\xa8S@\x8bZ\x1a\xe7yWS@\xc0@\x93\x90\xc2\xb1S@X\xec\x0f|D\xc2S@/\xb8\x95::\xb4S@_%4\x87\xf1\xb3S@8\xaa\x7fzcqS@\x80\xfd\x8b\x9c/qS@\x88\xe3/p\x98rS@\xce\xd3\xce\xb0\xd2\xa9S@\x82U\xafj\xcb\x7fS@3Z\x8f\xc2\xd5\xc9S@\xec\xdb\xe6.\x0e\xaaS@[\x9d\x91\x90a\xcfS@\x92=F\x15\xafTS@\x0cwC\xb2\xcd\x93S@`\xebu\xac\x01JS@w\x0c\x7f-{\x87S@\xa4\x97S\rgqS@\r"\xe1\x15;\xaaS@c\xe8\xdf\xa4PJS@\xa8\x0b\x9b\x83\xbbpS@\xd8\xcf}\x8a\xef\x81S@q\xa8\xc8d\xbcqS@\xe4\x81\x90j\xca\xceS@sz&:\x0f\x86S@k\x85\xbb%\xcdgS@\xd1\x88[\x9e\x0b\xa9S@A\n\xc4%\n\x94S@\xa3b%\x19\xf8\x9aS@x;\xa2\xcf\xd6\x81S@\xda\xf4$WmfS@_\x13\x97lL\xa7S@\xbd\x082-\x1b\xb3S@\x7f\xbb\xdf\xd2\xd4fS@w\x8ct\x17\xd3tS@t\xc2s\xe1\xfd\x81S@d\xc9\x87.\x89\x7fS@;\x8aN\x82\x17\xcaS@\xa2\xceF\x89\xb5kS@L*\xfd-\xc2{S@\x9e(t\xe1\xfc\xc4S@\xd0n\xcf\'*\xa7S@\xb1\x0flB\x8b\x8aS@\xeb\x82\tmhfS@\x0bu.\xfa\x97\x9eS@L\xd3\xce\xdc\x84xS@]\x82\xfb\xb5\xba\xc6S@\x85s\x9c\xe2\x91\x9bS@\xe1c\xc1?\xe9\x81S@zH\x7fW\xbc}S@&)8\x96\x99\xc5S@<\x95G\xeb*iS@\x85\x93\x03!\x8bjS@\xb8pL_\x82\x9fS@\x99^\xddn8iS@\x9c\xf9\xdc,\xefZS@\xb9b1\x05\x87\xbfS@\x8b*p,f\xa1S@d\xacm*\xb7bS@\xce\x99,i\xbc\x8cS@\x97\xc6\xc5\x19\x0ehS@\xe7E\xe4\xd3\xc5lS@@\x816lg\x83S@$\nSU\xed\xbdS@\xe4\xde$T\xa7\xbdS@\x0f\xde\xbf_H\xafS@\x12\'(\xd9\xfa\x9bS@\xe3\x17d\xd3\xafcS@\xe2\x02\x9e\xbbu_S@/At{E\xb3S@\xadI\xa7Y(ZS@\xd8\x82,C\x00VS@NT\xb2\x94\x98\x80S@\xfe\xbd\xd7\xb3\xd8\xbcS@\x85\xf7\xac(\xa3\xabS@\x86\xd0,\'\x11bS@}9u;\x85\xa3S@\xc7j\'\xe9~\x84S@L\x840O\xfd\xc0S@\xcc\xfb\\G\x8d\x95S@\x02J\xbe?2\xc3S@\x0cYM1\xfd\x87S@\xe6Ub\x08\x81ZS@dIRB\xcb\xaaS@\xf9\xc7\x97\xe4P\xc1S@S:\xb2_\xc2\xbdS@\x91\xe7s\x1c\xa1\xaeS@\xfc\xa3\xffR\x9f\xaeS@\x8c/\xfc\xa75\x87S@\xbaL\x89\xf6\xe0\xb1S@\x1an\xa2\x10b\x8eS@2\x93Mc\xe7~S@!\x0c\xfe\x01\x81\x90S@\xe3\xc5\xdcWd]S@Gw\xb6\xec\xe0NS@G\xbe\x0eF\xf8uS@\x8bZ\x1a\xe7yWS@\xe2[EjCNS@\x92\x7f\xb58,\xbbS@z8T\xc9\xc0iS@\xf5\x12\xa1\xd0_qS@\xe1\xdf\xe2\xd8\xe5\xc4S@\x19A\xe1:\xaf\xb4S@\xea\x16\x8cE\x19\xd1S@\xb2\xc9M<m\x7fS@\xdeO\xe5x\xf0\xc0S@Z\x1e\x92J\x84aS@\x8e\xe3\xa0\xca{fS@\xf5\xff\x1c\x1f\x12\xc6S@\x88\xe5\xf7\xdd\x9bsS@u\xcd\xff\xa3\xc5{S@\x1a\x86\x13?0{S@!{\x81\xef\xff\xa8S@=?\x92\xc3QXS@8U8\x8b\x83\xbfS@\x7f\x9a\xa5\x94\xf9\xa9S@q\x17_\xcc\xcaSS@\xfd\x86\xe6\xb2\xd9pS@\xe1\xca\xde\x8a\x97\xc0S@\xad\xca\xa1\xc8g\xbcS@\xa6\xefm_@\xbcS@m\xab}\xc7\x02~S@\xf06\x19\x13\xc0\xbdS@c\x8b\xb3bHpS@\x08\x83\xb3\xac\xea\xceS@A)>\x0bP}S@\xda\x8f6\xe2\x1c~S@\x92\xb2\xbc$\xc2\xb4S@.\x97\xe9\xa2\x9e\xabS@\xc9c\x95\x8d\xadbS@&G\x86\xf6\xc7\xbcS@ \xfe\xc8\xed\x87\x7fS@\xd4\xda\x88\x915\x84S@!oV\x14o\xb3S@\xac\xbf\xee\x9e\xfc~S@g\x9a\x92[\xd7|S@P\xc3`/W\xb3S@B\xdc\xee\xa2\x95\xbdS@\x00\xdb\x96\xfb\xd3\xb3S@\xa8\xf2\xcb\xd1\xa5\xbdS@ZBe\xd5DyS@\xd0\xd6\xf7"\xf4\x84S@\xdd\x13\xca~\xa4rS@\x01\x7f@\x80\x8a\xadS@\xc1(1 \xcaTS@\x9b\xf4\'\xb1wnS@\xcf99\x15\xf6SS@\xf1r\xc8\'3\x86S@\xfc\xa3\xffR\x9f\xaeS@\x16hn\xd3UqS@\x91\xe7s\x1c\xa1\xaeS@\x14\xa1]\x18\xab\x88S@;\x9e|\x82\x0b\x8dS@\xd7yk\xab\x9f\x88S@\xd8\x82,C\x00VS@`+\xe3\xbf\xd4\xc9S@\xd7\xf7\xc2V\xee\xc3S@/\x9f\xa17d\xc2S@\x0b\x80\x11Z\xc1\x83S@\xc2\x8f\x86\xc7\x96\xc7S@\xb03~R\xbc\xcfS@\xe2\xda\x08\xd2)dS@R\xf0\xff@\xfe\x7fS@W#\xfc\x0c\xafsS@\xe2\xcdY\x14v\xccS@\x1f\x12\x8bQ\xdcsS@D\xbc\xff\xf7/\xc8S@\xa3\x92\x9d=j\xc6S@ \x88y\xf1]ZS@\r\xa0+\x17\xba\xc6S@DO\x89\xa7\x14gS@u\xfb\xea:\x9anS@\n\xe1)\xc0\xc2\xc5S@\xb2\xe1\x85\xff&sS@\x8d\xd6\xbbO\x11tS@e\x06iv\xae\x83S@,e\xcc\x12\xf0\xc5S@#\x106\x98\x98mS@b\xd4^\xec\xa6gS@\x14\xf5\xd1\x1d\x82\x80S@!\xdc\xc0\xb7\xa9nS@]\xc5\xefv,\xa7S@b,\x8a\xdbI\xcaS@y\xc4\r\x0bOtS@\xa8r\x07\x03>yS@+\xd5\x93\xfa\xdbYS@X\xafj\x92LoS@;\x08!"\x02\x89S@\xcf\x83\xe9},hS@T1\xce\x06\xe1\xc8S@"O\x1a>\x14\xc8S@\xa5\xf0\xab\xb8xiS@\x99\xcf/\x9f\x81oS@\x85\xea\x82\xc1\x13\xcaS@\x02\x0b\xaf\x19\x7f\xd4S@\xc0W\x1b\xbe\x99iS@>+\x03\x19\x87\x95S@\x9a\xbd9\xb8\x9a\xcfS@\x1f\x05\xe2_\x9frS@:\xbc#\x97\xd0\xceS@Q\x06\x85\xc9\xa2\xcfS@W\x0c$i\xd0\xc1S@\xe7)<p\xe7TS@\xb2\x12\xfctm\xa0S@\xb6\x03R\x1cCiS@\xd6*|XT\xd0S@A\xeb\x10\x9a\xc6\xa2S@\xe6\x86\x86\xe0\xc5BS@0\xf4B9V\x9eS@)T\x1d\x80\xe6\x9dS@b\xfd\xecn8eS@\x98[\xac\'(sS@\\][\x1c\xd7nS@\nzj\x80H\x92S@\xd9?z\xfa\x8euS@\t\xc1\xdf\xb5\x8cgS@\xd9\xdb\xc0\xc0mfS@o\\\xa4>}fS@3\x0fs\x92\xfe\\S@\xf5P8\'\xbc\xb1S@\xa8=\xc1\xbdG\x93S@\x9cL\xb4\x9f;~S@\xa7\xacUe\xe6NS@\xd2\xae\xc7\x13\x1eOS@\x94%\xb8\xd9\x04bS@\x863q\xec\xd8bS@\xfe\xe7\xb1\xd5D\xadS@\xfc\xf1\x02\xdfe\x99S@\x7fC\x91\xdf\x18kS@\xddQ\x17B\xd4tS@\x0e+\x94\xf8\xa0\\S@\xdeIz\xc4|aS@\xcc-\xaaa\x80wS@S\n\x81D/\xb5S@\x0e\x08%\x04\xb0\x85S@\xaa\x96\xb1\x0c>\xcdS@\xe6\xa8\x86z\t\xc8S@\x8d\xf9\xec\x96\xbchS@\x15\xa4\x90z\x1f\xb3S@\xeb\xb7\x19\x89\xc8\xbdS@egt\xaev\xa1S@\x16\x1c\xd6\x08\x03\xceS@\xb4:\xc4\xceq\xcfS@\xd7\xac\xb1(\xc2\x80S@\xa1\x0b\x1b-\x01\x92S@\x1a\\jD\x06\xbcS@\t\x1f\xce\x9c$iS@\x10\x0c\xf7o+{S@\r\x1a\x1f4\x84\xbcS@\x84n\xc9\x1b\x96\xc0S@\xaf5\xfdxFeS@\x16\xf29\xd5\r\x82S@\xa7\x9e\xcd#\xed\xcfS@RG[\xf2\xc4\xa2S@W\x86c0\xa5\xa5S@\xb8\xf9\t\xca\xba\x8fS@<Q\xb6nefS@\xa6g\xc5/\x81\x8fS@o\\\xa4>}fS@\xa2[\xa4\xd0\x1f\xd1S@\xc1I\x10\xc4yyS@\xf86\xe764~S@\xc1VQ\x9d\x08\xa6S@\xe3\xe7=\xcf\xa8|S@\r\xbbnY\x80\xd4S@\x12\x14-~\xa2\x80S@\x88\xf6Q\x9an~S@\xaf\x92\xbb\xf7\xe1|S@\x0c<\x04z<\xb3S@0o\xd9z\xf7\xc6S@j\xdf\xad\x97\xf5\x80S@\x1b\x84{m\x98\xbdS@\x11/\x94\x14\xca\xb3S@X\xeb\x89\x03\xe4\xbdS@\x0e\x1b]\xa9v\xcdS@\xef\x86d+\xf8US@\x14Ou\xb1\xf0\xb3S@\xf5\xc2\xe1TMpS@\x9e\xdc\x01\x02\x10\xb4S@P\xbd\x7f\x16\x97\xb3S@\xefDhA\xb8\xccS@NxB\xdd\xdffS@f\x94\xc8\xbd\xa8\x81S@\x84\xc2koz\xd1S@4\xfc\x8f\x96U\x9dS@\x85\x83K\xc2{\xc6S@\xdf\xe4w\xee`\xcfS@{\xd65\xb2\xae\x86S@N\xf7e\xb4\xdb\xd0S@O\xf6\x18;\xb4tS@\x93\x00\xf3\x14\xc6\xbdS@\x9e\tK\xa2\x9b\xcfS@\xe9-\xd1\x80\x14\xc6S@\x8b=\xd7\x9e\x1atS@|\xa7\r\xc2,\xcbS@<\xf1\xf0\xdfn\x87S@\xa1\x00qi\x0c\xc7S@\x9e\n\t\xc0\x1e\xc5S@=\xca\xeb\xa8X\xc3S@2\x1c\x0e]S\xd0S@\xd5c\x96\xb6\x8d{S@\x01J\xd9l\xa8\x87S@=\xca\xeb\xa8X\xc3S@\xbe\xb4\xf3]"\xc1S@\xf8\x01\x0f\x8aa\x87S@\xd5!\x117\xb3\xb0S@Y\xe2\x9f]\xb7\xb3S@\x9c\xdaSk\xb8\x9dS@1\xcb\xc8\x83d\x83S@\x17o\xb2\xc7g\x8eS@`\xcf\x9b\x91/dS@e\x02\x93\xa5(\xa8S@\xd3\xa3\x15\x0b\xa3nS@\x9c\x98\xd8\x98|\xc6S@S\\6\xb6\x03\xc2S@\xef\xa1\x0b\xa9\xd7NS@NX+\xf8l\x80S@\xa6\tK\xdb\xcc\xc4S@\x01#u\xcc[\x8bS@\xf9$\x19X\xae\x86S@~\xe6\x0b\xaf\x06sS@(xH\xc9$\x84S@]\xdc\xc9\xf2\x01\x80S@\xa0\x0b\xb1\x83\x9d_S@v>\xdf\xd93\xc3S@\x81H\xf1\xe4\x04\x95S@\xb5zNEh\xb1S@\x82\xf7\x13\xabQ\xd0S@;p0\x87*\xc4S@\x9a\xa5\xf6O9gS@\x1d\x1f!\xbe\x99\x89S@\x9f\xef\xab\x0fu\xa5S@\xbam\xdc\xbf\xab\xceS@\xd5\xe8\xe8\xdea\xc3S@\xc0iYnsOS@\x97\xfc\x83a\x90iS@\xee\xc9\x95\x1d_\xb0S@{\xba\xd1\x06\x86YS@8\x9e\xb2VF\xa2S@`?\x1e~\x9d\x82S@\xf0\x9e\x06\xc4\x13\x82S@\xd4\xdcH\x1f\xe3\x83S@\xdc\x04MU!~S@\x1db0\x1b\xed\x83S@\xca\x13\xf1n\r\x81S@3\xd8\xb2\x05i\x83S@\xfa7x;\x01\x87S@\xaf\xe5+CR\x88S@\x87\xadL\xda\xc6\x87S@\xd9\xe3\x9c\xa4\xd0\x87S@\x88\x9cc\x06\x85\xcaS@9/m\xf2a\xcdS@n\xe6k\x17Q\x92S@\x13\x0e-\xce)hS@\xeaa\x8c\x95l\x95S@~\x12u\x8cy\x8fS@\x7f\xe8\xc3|%tS@&\x89,\xb0\xdcqS@\x9b\xfd\xa2\x91\xcb\x91S@\xe2\xd1\xf0h<\x8fS@\xaaFw\xf7~\x92S@\xa0\xd2x\x028\x94S@\xc5h\xbbKEqS@6\xc9E\xee\x01\xa3S@\xa5\x0cm\xdf]mS@S\xc6\x88\xaa\xbe\xa6S@\x8d"\xf8\x97XgS@\x85\xf5\x07\x85cfS@\x00\x07\xc12\xa9jS@0\x81wb\xa2kS@rF\x94\')\xc6S@Ll!o\x98\xadS@\xa1U>6\xf0jS@\xcc!\xc1Q\xb8\xcdS@^\x8e\xcb\x02\x8a\xa8S@\x98\xc2\x90sElS@v\x1b\xcfo\xc1\x80S@ZM\xb6\r\x00\xc0S@\xa4$\x84\xcc:\xbcS@\\g\xa1\xafdZS@\xae\xbdw\xa0\x10\xc2S@\xa0C\xe3\x92\x92\xc6S@\x1e@\x99Iq\xc2S@\xfeNM\x1c\x08\xc6S@+\x8a\x9c\xd8\xba\xb3S@\x04\xffw9\xec\xc5S@Y\x7ft\xa1\xe3\xc6S@\xa6\xca7\x9a$\xc6S@\xdc\xbe\xbag\xc2\xc3S@`h$\xc0\xfb\xcfS@,\xeb\xe9[\xfe\xccS@\xbfuz_\xbe\xd3S@\x8e\x0b=>\x1a\xd1S@\xf6\xca!\x9e9OS@\x176\x8c5\x88\xd0S@8k\xc5X\xb0\xd0S@\x8b\xc6l\xc8\xe7\xd0S@+e}\xd4\x04\xcdS@\xd2?|m~tS@\xbc\xd9\x9b\xfc.NS@\xb0\x12\x1c\xae\xc0NS@8\xc2&\xf7\xe6NS@\x13\xcc\x08\xac\x07oS@x\x07=\x82[\xc0S@\xfe0\xff\x84\x08\x81S@\xb6\xe5\xa7\xe3\xce\x7fS@\xaf\x943\x0b\r\x88S@s\x86\xfe)\x9c\xc4S@2\x15\xf0\xa4\x87\x8fS@.\xf5q\x8f=\xc6S@F\xechc7\xa3S@\x16\'8F\xef\xc9S@\x7f~\xf9X]\xceS@\r\xbbnY\x80\xd4S@\xec\xdf\xdf\xb5!\xd0S@\x91y-\xd8\xbb\xb2S@\xa6\x9a\x90\xd9\x86\x80S@\'8\n\x83\x10\xb8S@\x13\xde\xde\x00\xfb\xa1S@>7\x11\xfe&}S@9\x86u6\x8d\xc1S@\xa1\xef\xb2\xac\x04bS@?\x06dx\x92\xc4S@?\xde\xa3\xcd\x98\xc4S@V\xaa\xa2\x07/\x80S@\xc3905w\xd4S@,\x14\xeb\xcbT\xd0S@\xb8\x07\xe6ZEUS@\tN\xd66\x9e~S@\xf7B\xc2\x9a\xc8fS@@G%.\xf6\x7fS@Z\t\xe6\xa0[\x9eS@H\xb7\x00\x9a\xb0\x80S@\xa2\xf8\x1cz<}S@\x01\xe5\x90\xdelfS@\\d\x0f\x03H\xd0S@\xdc\xd3\x86\x81<\x9eS@\x1d\xad\x16\x01\x06\xc3S@\x82\x0fX\x99\xb3\xc6S@\x0e.{D\x93vS@gEXam\x8fS@w(!\x9a\xdf\xa2S@:*wo\xa6\x84S@\xfe\xcd\x02X\xa7\xccS@\x08\xd6\xb4\x9a&\xcaS@@r\x00\x99/\xc7S@:\x06W*"\xcaS@\xe0\xa7\x9f\xfe\x82\xc4S@3l\xd7\x116|S@\x17{(;i\xc6S@,?\xc1\xb8\xa4\xb1S@lQ\xed\x8d\xf1\xcdS@\xbf\xae*\xf0\xc4\xd3S@:$\xa8\xc8\xdd\xcfS@n\xc8A_Z\xd4S@\xc8\xf1\xe6\x01D\xcfS@X#\x19\xfc4\xd5S@!\x1d\xbc\xb9_\xc1S@\x84\x18\xf47\xb7\x7fS@B8\x0e\x86\xdc\xc4S@\x13\x1c\xe7\xf7Y\xd0S@\xc6Ho\xd4\xc7nS@["\xdd\xff\x03\xc1S@_"\xad\x02\xd3\x86S@\xbc\xb6\xf2\xd4 \xbeS@\xc5\xdey\x85 \xa3S@_\x1d\x0fi\xf0\xa2S@\x06\xe6Tc\xe3\xc5S@h\xd0u+\xc9\xa1S@\x90p\x91,g\xbdS@\x07\x16\x15A\xf5eS@\xe1F:\xd2AqS@Z\xb8\x8a\x99S\x9dS@\xf1\xd3\xa1\x90\xbd~S@<L\xb5\x16\x87\xc6S@\xfa[\xf7u\x1e\x8cS@\'mt.\xb8\x8dS@~\\\x0cz\x10{S@\x0b4/\xd6`\x88S@\x87a\x90k\x98\x92S@\t]\xf00T\x8eS@*\xca_4D\x81S@\x96*Q\x11(\x88S@\xb3W\xec^\xdbNS@\xef\x1c\xf9\xd0y\xd4S@6Y\x06\xf6d\x81S@\xfb\xbb\x8b\x04\x8c\x8aS@U\xdc\x07\x1d\x00\x91S@g\x06\xbd\x88\xccoS@C00U_\x90S@\xc7\xf0\xe3g\xa4\x82S@s~\xcd\xdb\x19\x89S@\x8f$\xd4tltS@+\x90\x84g\xa8\xa3S@M\x13\xd9\x045vS@}\xfeM\x9f\xa7\xc6S@O\xc2\xad\x0f\x13\xb3S@y\x8e\x9b\x93\xbfnS@\xf3\xa4\xa1p\xe9\xceS@)\x1fd\xda\x9f\xadS@\xb4\xde\'\xc0\x90\x88S@\xe3)\x8fe\x1foS@-\x99\xe9@!\x80S@\xa5\xe5\xe58.\xaaS@O<\xe5K\xc6\xbbS@X\x9dO!^aS@K\x04Ht,\xcaS@\xf55m\x1e\xff\xb3S@\x0b=\x00\xc5\xb9\x84S@\xa6\x14B\xb4.\x84S@1\xd0\xeaP|\xc0S@\x1c\x9a\x91C\xc0\xa7S@\x00\xad2\x87o\x80S@|\xc4\xf88\n\xbfS@;\x02\x17wt\xa3S@7\xad\xc9\x85\x08RS@\x98\x85&\xbd\xfcnS@M~BV\xc9\xbdS@^\x88\x06\xf4\xdfdS@\xb3\x9f\xd2tV\x88S@\xca.\x9f\'\x94kS@D2\x83\xa7\xd9\xa1S@\xdb\xb62j\xc9cS@\xd2\xc5\x92H\x1b\xc9S@\xae\\>UW\xc8S@\xf3rdP\xfc\xb8S@\x97\x9a\xad\xfcvjS@4\x92)_\x85gS@\xdc\xb5\xe7\xa5\x13SS@V\x82\xcc\x95goS@\x1f\xef\x05\x8d\xe8\x88S@\xb0\xa6#\x0fG\x88S@\xe4\x88m\xf2\xac\x95S@)\xa3\x80qA\x80S@\xabOi]\xc2\x87S@\x83G\xfc\n\xd3\x88S@g~\x0f;\x0b\x88S@U\x1b\xcb\xb9\x7f\x87S@X\x1apX\xff\x8dS@\n\xa2\xba\xd7\xc4\x91S@\x06\x8c\x94\xcf\xea\x91S@*\xdcW\xf6\xb8\x87S@\xa0j\xefi\x9e\x88S@56xIy\x83S@s\xd1d\x8dE\xa5S@.\xf1\x8c9\xb1\x87S@\x19l\x1e\x9cY\xcbS@\xa3i\xd71[\xa2S@\xac\x96\xfa}e\xa3S@\xd1\xb3\x15\x8d\x91~S@ \xccw\x10U\x82S@&\xc7\xc3(W\xd0S@\x98\n\xb9\x1f\x8b}S@\xd6\x9a\x83\x98z|S@\x9a\xc9\x13\x08\xecsS@\xf9 \xa3\xceh\xcfS@\xa5\xcd\xe2[\x1c\x89S@\xf8.\xc8<[\x7fS@\xb5!\xc8y\x9f\xb1S@\x19\xd9\x0b-\x85zS@\x03\xb8\x9f\x8e\x05\x7fS@\x92_\xc2r;}S@\xabS\xce\x8d\xe8\xc5S@\x0e,\x0e\xd3w\x88S@\xe3\xd8\x9c\xae\x9d{S@\xe8\x85\x0712QS@9\xbc\xa7\xa3\xb5{S@\xc1\x8c1X\xe8\xbdS@TO\x917\xca\xbcS@\xb1\xc2Ef\x1foS@f\xe0\xe7\xf8U\xb4S@\x16o\xcf \xff\xc1S@\xc1\xad\x99@\xc3\xc5S@\x9fv\xaf\x9ee\xb2S@9\x03\x1c\xa5.\xc4S@\x07\xbd\xa5h\xf6\x80S@\xd3zym\x85\xcdS@\xaaa\xbe\x14\xf2\xcfS@\x924\x00\x1e\xc3\xccS@\xa7\xf4\x91\x92w\xa3S@\xf7\x1d/\xc8\xb0\xc8S@\x0f=\x1dR\xba\xcfS@-\x89\x08\xf9[\xd1S@\xc1\xf8\x1cEU\x81S@\xa3\xde]~\xfceS@a\xb5\x07\x83\xbcjS@\xa3F6\xfbk\x84S@y=\xca[\xfc\x89S@\xd2C\x96\x19\xbc\x92S@\xe1\x8c\xd2\xe1\xa1\x91S@o\xd1\xe9\xb2\xbb\x7fS@\xa1\xa5\x19CC\xcdS@\x16e\xdeOH\x8fS@\xf7\xae\xcf[\x82\x89S@,\xfb\xdb/I\x89S@\xda\xb0\xd6\xb3_{S@\x87\xac\xf9\xf3\xd3\xbcS@:\xf22\xb95\xbbS@G\x91\x98a\xddNS@\xb0xYl\x1e~S@H\x9d0\x10\xb2\x89S@n\xffp\xcch\xb8S@\xff\x8c#\x82\x15qS@\xees\xd7G\xf1{S@\x18H\x08K9\xcaS@\xb7\xfd\x19\xe0\xf4\x86S@\xe2e\xfc\x9a\x8e|S@\xee2\xbc\x9c\x05lS@&W\xab\x80{~S@\xb1\xdfM\xc7q\xccS@\x8c.~\x00\xdd\x86S@.\xcbKU5\xd1S@\xdbRh\x03\xaf\x88S@\x9d>\x84\x9a\xb7gS@\x91:\xf5nggS@\xd0B\xe0\xf7\xa0\x85S@)\xd1\x95\x81*\xb4S@\xdbE\x15\xf7\x9a\xc3S@PcR\xdf\xd7\xa5S@\n}\x98\xe8;|S@\x0b\x04\x13\xa4fhS@\xe6K\xea\xd8\xcd\xccS@\'\x19\xf6\xcfzzS@\xc6\x1e\xc1\x82\x00\x8bS@O\xab\x99J\x07~S@\xbfO\xac[m\xd0S@D\xa0\nb\x00RS@\x87\x03\xa0rn\xc6S@'
p35
tp36
btp37
a.
