# Supplementary material for: Sea ice drift data for Fram Strait derived from a feature-tracking algorithm applied on Sentinel-1 SAR imagery
Source: Data Brief. 2018 Apr 19;18:1410–5. doi: 10.1016/j.dib.2018.04.034 (PMC5999601; doi:10.1016/j.dib.2018.04.034)
Supplement: Supplementary file 2 — Supplementary material [file mmc2.zip › fs_s1a_data/HH_filter200vec/FramStrait_HH_20141202T152019_20141203T160152.dat]

(lp0
S'S1A_EW_GRDM_1SDH_20141202T152019_20141202T152119_003542_0042B6_20E8.zip'
p1
aS'S1A_EW_GRDM_1SDH_20141203T160152_20141203T160252_003557_004316_42FE.zip'
p2
a(cnumpy.core.multiarray
_reconstruct
p3
(cnumpy
ndarray
p4
(I0
tp5
S'b'
p6
tp7
Rp8
(I1
(I362
tp9
cnumpy
dtype
p10
(S'f8'
p11
I0
I1
tp12
Rp13
(I3
S'<'
p14
NNNI-1
I-1
I0
tp15
bI00
S'\x10\x1c\xe5\x02\x15\xb9%@\xfa\x1b\xc0\x1a\n\x89.@\x7f\xd8dd\xd4e.@\x88\x99\xca\xadK\\.@\x14\xf9\xf2\xae\x84\xf0(@S\xd2\x98\xe9u\x8f%@j\xd2K\x01\xf3\x86%@\xf6\xfe`\xfa\xb4\xa0-@n\x80\xc1\x14}\x98\'@up\xd3\xf6\xb2\x00*@\xee#\x8fx\xebd-@(\xf7\x18OFg\'@\'z\x1bw\xa6X(@\xb1\x9fSY\xae\x1a,@\x85@;<\xebJ.@(}r\x91\x03)+@\x96{\xc3\xaf\xb2\x18.@Z\xdf\x1b\xecK\x98-@\xf4\'\xf7fJ`.@\xf2a{\x01\x08C,@x\x90pnO\x9b*@\t,\x1a\x86\xd2\x95-@gmC\x12#\xed%@hb\xcdr7\x87(@V-\x04\x88\x90\xee%@\xee|\xa8\xb3\xc8G-@\x1d\x8a\xbe\x0e\xfb,*@~\x7f\x03\xdec\xab,@\xf0\xdb\xfe\x15\xb3\x01,@\x8fE\xe7\x03%\x9d)@\x1d\xa3\xa8\xc0\xfd\xbc(@,\x7fnvM\xb8,@\xb4\r\xe3\xca|\xac,@g\x99\xefv\x0b\x9e,@I\x8d\xdc\xed\xbd\xa1,@B(VB\x9c\x8e\'@>\xbd\x13\xf6\x02\x84&@\xefV\xa7\x94"\xe6+@D\xa3\x19\xe3\x9b\x9a)@\x16\xe8\xffh8\xe8,@K!\x03\xd8\x11\xc5,@\xf6q\xb6\xd5\x9c\xb4,@\n\x9b4+\x9f\x7f)@\x8fm\xf5\xe8G\xb1\'@\x8d\xc7V\xd9|\xa0-@_28\x1f\x89\xa3\'@"\x8e\xdc+\xd4\xef(@\x94\x8d\x1bIE\xb5(@\x00\xe4~#\x8d\\.@w\xcc1\xd1.\n(@{X\xadO\x85\x8d)@\xd8\xee\xeb!\x11\xc6&@\xe3\x9c\xac\xad\xdd--@\xef\xac1\x0c\xc5\x9d)@\xe0\xc8\xc2\xb5\xff\x11+@\xf8\xc2\xab\xb7v\x1a*@\xd2i\x14\xc6\x9ct(@\'\xc3\xdc\x97\xcc\xb3%@\xf6\x98\x0f3qV&@\xfa.\xeb\x85\x10\xa5\'@\x12\xfc\x84-\xbcu(@\xf7\x18p^~W\'@ \x82]2\xf2\xa5-@\xe2\x8aEpL-,@,\xf3\xed\xd9o\\-@\x08IV\x95\xf1y\'@\x05e{|\x93\xd5+@\xaeo\x02\xf8\xf7\xf1%@9\xfb\xdd\x98<\x19.@%\\\x084\x07\x17,@\x04\x96jjRZ.@\xa2{e+\x9eU-@\xba"9]\xaa\x85-@R \x887&\\.@\x9b@\x82\x8c\x95\x13-@m\xd1\x88c\xf1\x02.@\x94U\xeb\x96uw\'@\x15\t5\xff`,\'@\x05\xa7\x98\x13\x10\x81,@/\xd0(\xa6`\xa9,@\x1d\xf2\xab\x830\xa4\'@i\xf5\x16@\x9c\x8e\'@\xb96\xc3\x80d@.@\xf8\x96\x84t\x99\x87.@\xc1\xf0\xdeuL\xa2-@\x89\x08\xc1\xfa\x19K.@4\xbb1\xc8\x7fC.@\x87\xc8\x00\xb7\xe7=,@t\xa6\xa5\x14[\xa0(@\x9e:CtVp(@\xb8V+\x13\x19\x01,@\xbe\x11\xae\xcb\xf7\x9f(@\xf0\x89\x12\xbe\x812\'@=%\xf9\x13\xea\xea\'@\xbae\xb2\xa2\x9d\x17(@\xb4\x8bV\x06\xa0\x9f\'@\xb2\xb9\x10<\x98:&@i=#.d\x9f\'@\xf0\x074.\xe5\xca%@h>\x1e\x92\xb8\x18(@\x84b\x8e\x9e\xfb\n(@}\x1b\xbc\xd17\x93)@\xe42\xe9b\x88\xb2,@A\xc8\x88\xfc\xc3L-@||[\x1ch\xb9)@QD\t\xc4"\xde,@\xad\x9781A\xda,@\x95\xc6\xca\xc5w<*@\xbe\x7f\xc1RU7*@2\xf9p\xaduz,@\xc7{\x00\x11Yi(@\xb2\x19\x96\xc5\xbex-@\xe3\x81\x94\xc5\xa6\xa9%@q\xba\xd6\x1a\xa0.,@\xf1H"\xc8\xcb\xf6)@\xd8\x7f\xab\x85w\xef)@y\xd5\xc2\xb8\xf3\xd4)@\xb8\xdd\xa1O\xf5S\'@l$\xb3\x0fG?-@\x006)n\x84D,@?\x04]\x0f\xf71\'@D\x03\x8d\xa5\x9do\'@\x1f\x80,\xcd\x8e\xab,@\xa5\xe2\xdf\x18A\xbe,@\x18\xf3\xbb\xf3i\xb9-@\xe3\xca\xcc\xad\x85\xdc,@s\xc0\xa2|\xcby-@\x86\xc4\x1d\xbd\x8bt\'@\xe8\x80\x1c<\x1d\x02*@[\x02\'\xa0\xd4\xaa-@\xfb\xccz\xc3\x14\t+@\xe5\xf7"\x03b\x9a-@\xeb\xc3\xb8\xa3\x92\xbc&@\xd5g\xb0o\xaa\x91\'@\xacW\x9d\xe1,\x03.@h\xe2\xf6\xae+\x99\'@[\xe5\xc3 \xb2_+@\xc8C\x99\x92\x0b\x9b&@\x1cu\xe4\xce\x1b\xf9-@\xef\xe2\xb0\x8e\xc8\x97\'@\xc1Q\xf7oP^.@\xc7\x8f\xcb2\x93\xa3\'@I\xcdG`\xfd~&@b\x9f\x10\x00]\x8d\'@\x89\x08\xc1\xfa\x19K.@\xbb\xef\x07\xe2pb.@\x9bz\x0e\x80Su&@\x18\x1b\xca\x1et\x8a,@C\xd3\x9d\xa3)\x11-@g\xa8\xee\xfbA\x16-@\x03M\t!4\x97\'@\xa6:ME\xd2\x84&@\x90\x12\xb6\xcd\xee\x1b*@j\x08g\xb3\x99\xe4\'@*\xd5\xe1\xb4~\xaa,@\xe3\x90\xc3\xbeC\x99(@K\x03ve\xcda-@y\x8cV\xc9\x8d\xa3)@\x04\xa2"u\x831+@\xce\x0bm`\x8dG-@P\x84\x1a.\xf6R.@_\xb1\xcb\xce9\\.@Ww`8\xf5\xfa%@\xab\x0cb\x99\xb6\x81-@6W\x17\xaf\x03\x10&@*\xcb\xf6\xf6\xe1n,@\xae\xf2\xdd\x9a\x1b:&@D\x9dJ\x9d\xb2:&@\xd2A\x1f(6\xa1\'@\x89\xbc\xfaX\xf9]\'@\xc5a\xa7\xf4:F,@}\xd4\xfe\xdd\xf9\xc9-@\x90\\X\xfc\x1f\n-@{\xa8\xec*\xdb\xc8\'@K\xd7v>\xfd[&@\x88\x004\x9b\xbf\xe2(@Zao\x86Y\xbd(@\xc0\x8dG\'\xefR&@K\xda\xf9\xff\xa0{-@[\xcf\xe6m8!-@\xaa\x15\x01\x0ba*-@\xd6d\xac\x0e\x8c\xbd,@\x98X \xd2D1-@7\xc1\x96\xbe\x90\x89)@\x94\xa6Y\xae#u&@aq\x94\xf3\xaf\x95*@\xea\xfd\xd2\x8a7\x85&@\xfd\xa6\x11\x9d\x04t&@E\xae\xcc\xdb\xa7+\'@\x1fK+\xd2\x9e\\)@7\xac\xb1\xa3[\n,@\xe2\xd5b"\xa1j(@k!\xaewat\'@\xa3\xbfl\xa0\xa8\x1c-@\x1ea\xd2\xd3\x08-\'@6\x05V@\xa66\'@_\xde,\x8c\xcc\xca)@\x11\x86\x1f\xb3\xf5R-@2R\x98"\xed\xec)@Kb\xf1To\x15\'@\xdd\xa5\x1cS=.+@K\x9a\xd8\xb8M\xf4)@"=\x96\xd3N\x92,@i,DP\x1b\x80,@S\xbb/8"r&@\xd6\x91aY_\xc9\'@\xef\xee@\xbc\x04\x01-@yoF6\\/\'@\n^\x05\xa2Z_,@\x1b\xb2\x9bVh\x8a,@\x19u\x9e\xf1\xec\x94,@\x9ay\x11\x07\xa9\\(@\xea\x1b1H;\xf8)@\xf2\xac\xe0\xba\xe5C&@\xb2\xe2\x14(\xfc\x1e-@\xcf\xf4\xe0t&\x1c.@q\x12<\x82\xa1\xd7%@\x16qh\x98-P-@`\x81i,\x90\x17\'@eb\x8d\xa6\xadI\'@O\x0by\x83\x05\xf6&@W%\x12\xac\x0f\x93\'@\x0e\xed\x95\x88\xe9\x8f\'@\xe9\x1b9\x1b\xfb\xc5-@\n\x03%\x01\xe6\xcc-@\x98q\xea\x93\xa2\x9d&@b\xee\xab\x03*M+@\x9dC\'\x81\xf5\xb7(@\x11\xed\xd0,}\xa5\'@yp\xeb\xdbw\xad,@v\xef\x9bz\x17\x06-@\xbcZWC\xf3\xfd,@d\x06\x15\xd4\xebt-@>!\x0e\x0e\xda\xde,@-\xdai\xae\xc7\xd8)@\x03\x9b\xb4_{\xee,@h\xeb\xe5\xd9\xa3\xb2(@E\x18\xc8\xc4\xd6\x17(@\x9fA-\xbd|\xc8%@\x96\x9b\x98\xe5\x0cu(@0\xebP\xda9$&@\nY\xd6[/\x12&@\xc6%0\xec\x98\x1b&@_\x14\x10\x0e 5+@\xae$\x9b\xd0\xa42\'@w*\n\r\xf1,&@e\xcb_\x0cI\xd9-@c\xf4\x07\x8d,i\'@\'\x92o\x83?\x88,@\xf8\x8f\x08\xfd\xbd\xba-@\x85a\x8b\xc4&s&@\xa6\xda\x9ar\x05\xff&@/\x92DU\x1a\xee\'@y\xb3r\xd6\xb6\x15\'@\xad\xdf\x02\xfb\x96\x0e\'@L\x15\'\x81^n-@<\xd3k\xb1xn&@\x9c3w\xaad$-@\x06\x10\xe3\x1f\xf3\x08\'@\xbf\xfb2\xcdJ\xc6-@\xbd\x83lYZ\x88,@2\x18jpJ\xdf&@\x8a\xbf\xca\x90g\xc4(@\xa0\x83[\x8d\t\xd3&@4;>\xa6q\x99\'@i\xb9\xc3#\xb6e.@\xe5\xe52\x98\x15\xc7-@\xeer\xc7\x0b\x80f,@\xbd>s\xad\xcf\xa9-@\x00\xee\xeb`\x11\x16\'@~\x1b\x90\xeb\x82\xcf-@\xf7;xK\xb27\'@\xf5\xa5\xadRY\xfc&@\xc6\x0e\x95\xabU\x15\'@v\x07\xca\x04\xd1v\'@;\xab\x88\x9e\xfe$\'@\x1d\x8c\x0b\xb7\xcb\x8f\'@o\xba.\x8c+\x1b&@g\xda\xd6\xb2\\\xb9(@\x93\x81\x13\xe2\xfe\x93&@\xeb2\x95\xea\x04\x90,@4\xe9\xc9>\x01\xe8\'@\x98\xf7\xbe\xd2vs(@\x97\x7f\xf8h\xa1\\)@#6\xefro\'(@\x84W\x06\xc7\xda\x0b0@\xf6\xf6\xb14M9(@\x11\x1cb\x90+;(@o\xdd.\xba\x98\x10&@\xb5\xdc\x10\xa2\xe4\x1b&@ _WC7\\(@k\xbc\xd82&\xf7\'@bC\xf8\x89=d-@\x99\xed\xa4\x91f\x06\'@\n\xaf9\xe0\xd8\x9f,@<I\xcb\xfef\x11-@\x9dI\xdc\xea\xf1\xd7&@\x83\x0c\\\xb1\x19\xc1&@r\x95\xaf\x9a\xa8\xa7&@|\x11\xba.\xb5\xab\'@\xa6;J\x86\xaa3+@>z\xce\xc6\xdaL-@\xfa\x1dA\x9d\xdf\x0b+@=M\x18{\xa1X&@Lg\xfb\x86\xff\xfa)@\x068\xf5\x8a\x00C,@\xbbO\x7fh\x1b\xd1&@\xb3&\xb8\nAm-@\x8f>V\xf2\x15\x90)@R\xc4\x0fN\xcec-@\x88}I\xab8\x00-@\xa2\xc3k\x02\xbc\x9b)@\xd8\xc1 (\xdd\x84,@\xdcSq$\xed5\'@\xb6k\x19\x9b\xa6#&@T\x8b\xf9\xc3p\xbd,@\xdaKA\x91\xda4.@\x07\xe9N\xce\xc2\xb4,@U\x0b\xa6\xa9/\xa5\'@\x17F\x0c\xaf\x8a\x9d\'@j9\xea\xa6\xb6\xa7(@\x9d\'\xac+\x88\xa9\'@\xf9\xf8\xd70\x8aa\'@\x1dN\xab\x91T\x95&@\x13\xd5\xd9\x15\x03\x18\'@#@}I\x9eF\'@\x9e7\xe7\xed\x9f\x0e\'@\x1cY\xbaQ=\'\'@\x85@\x86_\xd5\x10&@\xa8\xd9\xed\xe1\x97\xb8\'@\xb5\xba\xf7\x82\x90\xb5(@o\x8e\xf3,\x12\xc5(@PB \x84\'\x94&@S\xd0\xb3\xf6D~,@3\x132\xc0,;(@\xd3\x13\\\xe1\x99\x06(@(\xb2\xf2NHW.@I&\x1c\xf8\xae\x90-@\xa2\xd4\xa9%\xc0\xcd-@\xe2\xc0g\xcd\x8c\x8c,@\x8ad\x1dc\x07\xb7(@mx\x97\t\xa1M-@X\xe1}\xf2\x1c=-@6<\xfa\t\x81Z(@\xb8\x15\xac<g\xa0,@\xea]\x05\x03n),@7\x8f7\xf4OQ-@mj\xff\x1a\x18Q-@\xae\x17Y\xeet\x9b,@=T\x1c\xfa\xc0%(@f@\x83\xba\x82\x85&@`\x1a\x8c\xe7i!\'@\x87\xb1r\x939<.@\xf4\xcd\xdaZ=\x12-@\xc3\x84:S\x7f\xc3\'@mG\xaf\x12\xf2\x9c)@\xa8Rpv\x92\xa9,@_\x92\x91q\x99\t-@z\x818\x1aDe-@X]\xab\xfa\xa2>)@\xfe)\xbdEU\xa4,@\x9dz\xeb\x12\xb5\xd5&@'
p16
tp17
bg3
(g4
(I0
tp18
g6
tp19
Rp20
(I1
(I362
tp21
g13
I00
S'\xb9\xe4\x91\x9a\x1c\xecS@\x84\x04\x0b(e\xdeS@*\xf4\xb88\xe2\xdaS@\xc3L\xd1b\xaf\xd9S@\xc3\x05AB\x84\xd2S@h\xea\x1b\xcfu\xf1S@>\xb3\x13A\xf8\xf0S@\'\x8dgv\xe6\xdbS@_\x97\x19-\xcf\xe5S@\xf6\x11&\xfa\xca\xd9S@\xa9\xea\xac\xb4\x01\xe5S@k\xa9\x92\n\x9d\xf1S@\x94U\xd6\x9d\xfd\xf3S@C\x0e\x9f\xe3\x01\xe2S@O\x01\x96\xb1\xf3\xddS@\xf0\x02"\x9b\x0f\xd6S@\xae\x97&Md\xd8S@z\xda\x01\xefz\xdcS@\x86f\xe4?\x06\xdfS@\xe1\x8dB\xf2\xa4\xe1S@\xe5g\xc2\x14\xd6\xd3S@\xbb\xdc \xd3\x17\xeaS@\x8e{8\x17\xa9\xedS@\x92U\xdev(\xd9S@%\xdc\xf0\x87\xc9\xedS@\xd4\xa5B\xfa|\xe7S@\r\x86\x0c^\xf1\xddS@\xe6\xb2e\xb1\x8b\xe3S@@b\xa8\xe3d\xe2S@O\x16\x8c\x9d\xbb\xe2S@\xd4^\xeb\xabW\xd7S@\x96\xd3\x90\x81Y\xd8S@:\xe2\xfdP\x90\xdaS@k0~\xc2;\xe3S@\xfb\x9e\xc1\x02,\xe3S@\xe0\x88\xf7\x9c\xd7\xf1S@{\x80\x0f\x8b\x15\xefS@+/\xa7\x19\xe9\xe1S@\xc2}\xd1G\x7f\xe3S@\xac\xb8?\x98}\xe0S@\x95\xe8\x80\x84A\xecS@\x13 \xe9\x99Q\xe6S@h\xc3/*\xb1\xc6S@\xef/\xcaz\xdf\xecS@|\x91\r\xd9\xa2\xd1S@\xd9\xc9\x18\x9b\x1c\xe6S@\xf5{jC3\xd3S@&\x1d\xe3bi\xe0S@i-\x94\xe0d\xddS@\x8ah%>4\xe2S@\xfb*H"U\xe4S@,\xffIr\xe3\xdaS@\xcfAs\xb1\xd0\xeeS@\xba\xd0o\xa4\xe5\xe3S@5h\xfed\xa9\xdcS@\xe3\ru\xc2U\xe3S@P3"\x9b\xbb\xddS@\xb5\xfa@\x93T\xe6S@\xab\xd3\x1b\\Y\xe8S@\xca\x1c7Th\xecS@%\xa0\xb5\xa0\x04\xdcS@\xe4}\x8e\xbc2\xf5S@\xa2\x0fo\x9b\xcb\xeaS@.\xc0XG8\xe6S@\xc9\x13*\xb1\x96\xe8S@d\x11\xe8\xfd#\xe4S@\xa5\x9d\x81\xa3\xcb\xe2S@\x93\x002Cx\xe5S@\xa5\x9c\xca9c\xd8S@\xc9\x8bs\xb2\xde\xe1S@Q\x8e\x1a\x99\xb1\xd9S@\x118;\x1a2\xe4S@\xa2\xbeS\xbf>\xe4S@tj,\xf8\xd5\xdaS@U\xa5\xde=\x9e\xe0S@\x90\x83\xef]\x8c\xe2S@3K\xb43\xbe\xf1S@\xfeR\x82!4\xf4S@\xc5b\xd6\xec\x8e\xd7S@\x1c{&u\t\xd8S@\x88E\xc1,\x1d\xf2S@y\xa0\xcb\x9d\xd7\xf1S@\xc5r\xb3\xa5\x92\xddS@\x85\xe0s\x00a\xdeS@8\x90E*\xf3\xdbS@\xf5*\x0b\x91\xf1\xddS@\xdd[!U\x0b\xdeS@\x8b\x1a\x9a\xb95\xd9S@\xd6\x08\xac\xdc5\xe0S@4i\xf3N\x03\xdcS@\xc5\x08\xd8\x06\xfd\xe1S@l\xce\xb7\x9eG\xf1S@\xb0=j\xedh\xf4S@\xd8\xad\xe9\x8aJ\xedS@j\x8aS{P\xe8S@\xd3(Z5\xdc\xe5S@\xa3bI\xe5\x1e\xe1S@_\x98\xe2\xb3x\xe5S@\x99\xf1\x80\xc9\xaa\xefS@\x19\xdeh#g\xe2S@\x05\x10\xeap&\xe2S@\xa7\x1b\x9a)\xb7\xe3S@3\x02\xb6\x19\xc9\xecS@\n\xcd\xb6\xb1v\xeeS@\x18To;\xa7\xe3S@/\xf6\xf5\xf0\x0e\xedS@}\xc3\n[\xf0\xecS@\x87Y=\x8dl\xe4S@v\x01\x8b\x7f\\\xe4S@\x91l\xe9\xf9{\xeaS@La{\xf7\x0c\xddS@\xd8\xc4-\x8db\xeaS@>\xb7\xc7\x8e\x02\xf0S@\xd2r\xb0\xd05\xe6S@\xf7\xce\xe3j\x89\xdeS@\x86\t\x99\x19K\xdeS@X@\x1f@\xe3\xddS@\xb8\x03Q\xed-\xf5S@5\xe9eJ\x8e\xe7S@\x8f\xcc/cG\xe4S@\xa72\x97I]\xf4S@g\x82\xc7\xf9\xe8\xf4S@~\x8c\x9d\xc4\x85\xe3S@\xec\x847B#\xe3S@\xd4\xe4\t\x12\xf2\xe5S@\x95\xc8?a\xf6\xe2S@nx\xcdt\xb2\xe4S@\x0e\xda\x9e\x19\x96\xf4S@a\x1f\xa4\x0fj\xd9S@\xe6\xe50\xe8\xd4\xe3S@\xb3\x0c}\xacp\xdbS@,\x12{\xcd\xd1\xe2S@\xff)Xz\xdd\xf1S@\xd1\'N\x12B\xf4S@)pfv\x83\xe2S@{6"\x82\xf7\xf3S@^i\\R\xde\xd7S@\xcfh\xa8\xa7i\xeeS@\xaeN\x13\x9dn\xdeS@\xa0G%\xa3|\xf3S@n\xa4\x97\xbf\xfb\xdeS@&\x01L\xe8\x17\xf2S@v\xb4\xda\x0bp\xeeS@\xe3 \xe2\n\xe4\xf1S@\xf5*\x0b\x91\xf1\xddS@\xe8\xeb/\x02\x0f\xdeS@\xfe8h\x96\x8b\xeeS@\x80@\xdbQ\xd5\xd7S@\x96\xddYZ\xb7\xd6S@\x07\xe5\xc1\xb4\xc6\xd6S@\xd8\x03\x94i\xb5\xf2S@\x1d\xdd$&"\xefS@\x17\xbc\x90\xb6\xbe\xd8S@\x81\xc7\x16\xe5!\xebS@]d\xb9\xc6\xfc\xd7S@\x0c\xaebE\xec\xf2S@\xef\xbd)\x14L\xe3S@\x1c\xaf\x83\xf9\x1a\xdfS@j\xa8\xd7\xd0?\xdbS@\xb8\rO\xbd\x0c\xe7S@\xd3\xb6h\xfc\xfe\xd9S@\xe3\xc9L\x07\x1a\xdaS@\x14m-\x1a\xd7\xe2S@\xcdlj\xf31\xdaS@\x06[\xb1o\xb8\xe1S@?AO\x82\x98\xd7S@w\xcbo\xecX\xe1S@\x8fH{/+\xe1S@\x9c\xe7\xe7\xbdz\xe5S@eU\x1ab&\xe4S@\xf9\xf4E@\x8e\xd9S@\x02\xd2\x8c\x8f\xa0\xdeS@fF"\xce\x96\xdcS@K\xa7C9O\xeeS@.\xfd\xea\x08\x02\xe3S@.\xa1Dx\x03\xf3S@x\xe6\x8d\xc42\xf3S@\x07}\xbed\xe3\xe2S@S\xdc\x0b\x12\xc7\xe1S@D\x0c\xdf\xbe\x18\xe1S@\xe6l\xa2R\xe4\xefS@\x13\xdb\x83\xdfz\xe0S@\xc3>\x91\xbf?\xefS@\x1b"\xa8P\xcf\xe3S@\xa5\x0c\xa3\xda\x9a\xeeS@\xfa\xb7\xa1f\x80\xdbS@Y\x800\x8d\x17\xefS@QX\x1br\xf6\xeeS@\xb5\xe3\xe2\xdc<\xdbS@\x90\xec\x1f\xf0\x0e\xe2S@\xdd\xde\xd5\x9cr\xe2S@y>G\xc9(\xddS@\xbf\xe3,_\xa5\xf4S@FU\xe8\x99\xfe\xe6S@\xf7\x99\xd0\x985\xf4S@]\x89X[\xcb\xf4S@\xaa\x1b^0a\xddS@R\x85\x1e\x00m\xe8S@\xac\xa1\x0c\x08C\xdeS@\n0>\xbc\x1d\xf5S@d0\x03x\\\xdbS@\xc4tH\xc9D\xdfS@,\xf3Xv\xd6\xe7S@\x8aE\xe90Y\xd7S@\xab\x85\x7f\r\xff\xe1S@\xb7\xa5\xd4 \xcf\xe5S@\xe3T\xe7`M\xdcS@\xc4\x8a7\xef\xf5\xf3S@\x1a&\xf7\xe5\xb7\xe3S@\xa8\x03\xa7\xd0\xf8\xdfS@|MI\xd9\x9e\xe3S@.\x0ek\x89n\xe9S@\t\x10*\x1a\xb8\xd7S@\x08\xac8\xc6\'\xe3S@\xb6\x9b\xd3\x8f\x11\xecS@\xd9\x17J-\x9d\xdbS@\x96\xeb\x88z\xec\xecS@\x99\x96P \xbf\xdfS@\xe8\x1c\x08a)\xf5S@w\x1fq<\x92\xf4S@\x00Y\rsf\xf3S@jI\xf6\x04\x7f\xf2S@K\x03)\x05<\xf2S@p\xf7v5\x91\xdcS@\xccG\xbe\xc3\xb9\xddS@ET\x8eR[\xecS@\x8av\x0c\x01Z\xd7S@\x8a\xf2\xa27\x99\xf2S@\xd9D\x17\x8c\x82\xeeS@\x05\x1e\x1f\x15C\xdfS@\x82\\r\xe0\xf1\xe0S@\x88\xcd\x10n\xb7\xe1S@O\xc8\x97\x88\xf3\xe3S@b\xe6NB\xdf\xe2S@\xfbN\x1e\xf4\xb7\xddS@g\xe7Z\x9f\x10\xebS@\x9a\x01_\xd8\x85\xe1S@\xd5<\xf7 R\xe2S@\xe0MP\xcd\x80\xe2S@\'s\xbc\x8d#\xebS@\x85\xce\xe7\xf6\x98\xe1S@\xf4\x0e\n\xd7\xea\xe1S@\xe0\rr\x8b}\xe2S@\'9+O\x96\xd8S@[u\x08\xb6\x80\xf4S@SU\x13m\xc3\xe8S@t\x95\\\x99B\xe3S@q\xe7Q=\x14\xf5S@8\xed1h:\xd7S@\xc6\xb9aa\xa7\xdcS@%\xfb\xc5\xcf\xee\xeeS@\x9aVA@\xa0\xf3S@K\xdbW\xf6\xa7\xebS@IW\x81\x8b"\xf3S@\xb8dP\xe5C\xf2S@\'L\xc8Br\xdfS@\xca;}\x89\xfa\xedS@`\xbbB\x87\xf6\xd8S@\xd0\xc0}\x872\xf4S@o\xb6\x92_\xec\xdbS@\x9d\x19\xa3\x1f\x13\xd9S@Z\x97N\xc7\xa8\xf0S@\x80\xfa\x8f\xfd\xa5\xdfS@\x10\x82\xb1Q\x9c\xefS@\xf0r\t\xe8!\xf2S@\x9c\xb1\xe1\xd2\x05\xdeS@\x81;\x1c\xfc\x99\xdcS@\xa3js\xf0 \xd9S@\x19p\x8d\x90\xe9\xdcS@k\x15\xd7\x8a$\xf5S@J2l\xea\xbb\xddS@4\x92\\O\xc4\xf4S@$\x94%C\x9d\xf3S@\x88\xdf\x87E\xcc\xf3S@6\x10\x92\xe5\xa0\xf4S@YL\x04\xfe1\xf3S@89*\x05G\xf2S@\xaf\xa6\xd3\x1c\xe3\xebS@y\xae\x1f\xf2\xa8\xf2S@\xf9\xeb\xc3\x87\xa5\xeaS@\x0c\xb9\xc7\x19\x03\xdaS@  \x16G\x98\xeeS@}\xd0\xb3\xcc)\xebS@:\xd5\xa7\x84\x06\xe2S@\xe4^\x10 \x8b\xe9S@{6q\x1c\xba\xf8S@\xaeC\xb5\xf6\x85\xe3S@ib*j9\xe0S@>\xe8\x92\xe6\xf0\xe1S@\xe3@\x90\xf2\xa0\xe2S@\x00\x1e\xd19\x0f\xddS@H\xb0\x83a\x87\xeaS@\x86\x0c\xc6\xe2\xc2\xeaS@MOC\x8e$\xf4S@\xa4\xb7t\x0b\xa7\xe5S@\xcf\x122\x16\xaa\xe5S@\xed\xc3\xd0!\xa9\xebS@\x1c\xb2%\x13\xa2\xebS@$\xe5\x1f\x95\xb4\xebS@\xe08 \xcb\xf5\xf3S@U\xdf\x85\xc1\x91\xd8S@\x16\xdc>\xe3\x8f\xdeS@V\xd2\xa9\x03\xe7\xd6S@4\x17\x97&\xc3\xe2S@\xa9w\xf3j\xba\xd7S@\xeb\x97!\xb6O\xe1S@;\x94\xc24A\xf0S@\x1e\xe4YF\x9f\xe0S@\xc9>\x8eV\xcb\xe9S@7\xb4{\xa2J\xe1S@\xd5\xa7\xe8\x15\xb3\xe1S@\xff\xca\xcd\xc84\xe3S@>R\xd8\x9f\x02\xdaS@\xed \xf4\xae\xaa\xebS@\xdd\xc1;5\xa8\xe1S@\xf6<\xb9b"\xe3S@\xa4H\xd8<o\xdcS@\x8b<\xc7m[\xdbS@h\xe5\xf8\xd2i\xf2S@z\xd3XJ(\xf2S@\x16\xc5k\x9dH\xf2S@\xc9z\xaf\xfe\xe7\xf3S@\xe5\xe4\x0e\xc5\xc2\xf4S@<E(C\x8e\xe7S@.\xf3\x1f*\x1d\xf5S@\xa9\xbd\xa8\xe5k\xf4S@\xdd\xd2\x8er\x8d\xf3S@Ra\xd9R\xb4\xf3S@2\x83\x94\xdb\x19\xecS@\x13\x10\x9d\x04a\xf1S@\x89\xc5\xb2\x97K\xf2S@\xb5\xb2\xaa\xcc\xcd\xf2S@\xcb\xc9\xd0W\x98\xeaS@\xf0\xf6\xf5f`\xdfS@h\x06\xa7u\xcb\xecS@v{U\x8d\xd0\xebS@\xcd\xc7\x1c\xf5\x97\xdcS@\x8b\x10\xbf\x95.\xdcS@tP]}\xa9\xddS@\x0c/jS\xcb\xdbS@\xbe\xa9\xe4at\xe1S@{\x80~}\x13\xe0S@\xaeP\xdd\x1d\x82\xe0S@\xc6h\xb0\xec\x8d\xe1S@L\xf4au6\xe3S@\x1c\x1d\x17\xeb\xc1\xe2S@\xa7\x87h)\x80\xe6S@\xff\x11\x055\xcf\xe6S@rpMY\x7f\xe5S@\x11E_p\xff\xe1S@\xa28\xf2\x13\xe3\xeaS@\xdd\xb1\x85S\xd4\xf2S@\xea\x88\xcd]7\xddS@\xceGT\x0f\x03\xe0S@S\x8cH\xd7e\xf0S@G\x90\xbd\x13\x10\xe3S@\xd6\xba\x93\x82B\xdfS@Q\x03\x83\xea\xb0\xe0S@\x98\x13Pu \xe1S@hmC\xaa\xae\xe2S@j\xc0\x9eOC\xd9S@w\xb2\x01\x9bB\xf0S@'
p22
tp23
btp24
a(g3
(g4
(I0
tp25
g6
tp26
Rp27
(I1
(I362
tp28
g13
I00
S'n\xb7a\xad\x14\xb9%@\xcdb\xe4"8\x89.@-\x90~\xb7\xcbi.@&0\n@H].@\xce\xdc\xa6\x1d\x0e\xf8(@\x05\xec\xdf\xd8\x9c\x93%@\x12\x9c\x8d]\x1f\x88%@\xd5\xc9\xf0\x8fr\xa7-@\x8fQ\n\x83\x16\x9e\'@\xd1\xc3LV\xbd\x06*@\xba\xfc\xa6\x13\xa7i-@W\xeb\xd1U\x86k\'@\x85\xfc\xa1cp\\(@\x916\xb4J\xbc\x1d,@\xa43\xf1mpO.@\x9d1\x17Ki5+@y\x15=\x92\xf0\x1b.@nS\xd8\x89j\xa0-@c\xae\xcf3x_.@1+\xc0\xc2\xa6 ,@\xdc\xd1\xc9\x976\xa1*@w>\x05:u\x98-@b\xa1\xe2\xb9\x90\xeb%@\x1eB\xa2\xfb\x17\x8c(@\xd8k\xf7:\xf5\xed%@\x0bB\xa4IOK-@T\xa5\' \x02/*@\x82\xd8\x03}\xc0\xb0,@y\xc1\x1d\x93\x14\x03,@C\xa6h\xb9G\xa1)@w\xab3\xa3\xc4\xc3(@\x91\x07Y\x8e\xc5\xba,@\x11\x18Z\xbc\xe5\xb0,@\xc5\x17\xa2\x02\xde\xa6,@\xc5\x17\xa2\x02\xde\xa6,@\xa2k33\xcb\x8f\'@!>\xd5\n\xf8\x89&@:P\xa9\xc2\x98\xea+@F1M\x16l\x9e)@wV\x109\xff\xec,@\x0b<\xc0\xe8?\xc7,@\x0f\xed\xf4\x81e\xb7,@}\x0e\x8aJ\x858)@\xc2\xff:\x10\x89\xb6\'@2\xcbmO\xe2\xfd+@\xf3.)#P\xab\'@\xa2\xedG\x08Z\xf6(@\x02\xb6L\xf2+\xb6(@\xb4\x01\xfb\xed\xf4\\.@\x9d9\xce\x12\xa4\x14(@\x96xg\xe3~\x8a)@P\xefP\xf9Q\xcf&@\xee\x1f\xc06\xbe3-@\x9bj\xfb\xf4\xb3\x9e)@,GB\x91\x91\x16+@\x97\xd7\xa4\xbe\xb9\x1d*@\xdb\xd0c\xc45|(@;OIz!\xb9%@D*)Z\xadV&@\xdbj\xa1ja\xac\'@\xde\xe6\xd2\xa8\xdc|(@\xde3\x85$\x88X\'@\x16V\xd5T\xef\xa8-@\xed@\x0e\xe1\x81/,@\xb0\'\xd0\x01\x83a-@\x03\xbc\x80\x92\xcc\x82\'@\x04\x83\xae\xcf\xc6\xd6+@\xf1\xd9\x1c\xb7]\xf5%@\xbf\x17\x11\x9d\xd1\x1c.@\xb1`\xb7~\x97\x1a,@\xcd\x94p\xa1\x8e\\.@FIW\xec=\\-@\x1d{W\xa5\x14\x88-@\xf7\x88C\x92\x85`.@\x9a7\xd7\xa0I\x1b-@\x15\x94\xa0\x04\x86\x06.@\xf5\xfdQ\xb5\x8fz\'@G\x8f\xbd8\x82-\'@\xba\xc7\xb2D\xb0\x86,@T\xccn\\\x1e\xaf,@^\x10\xc9\xdc\x9e\xa4\'@\x07\x8aW\x8bn\x90\'@[\x88@"Y@.@yy\rr\x85\x87.@4\x8f\xcdx\xa6\xa7-@\xe3V\xf2\x0e\x0eP.@\x9b\xa8$\x07oE.@gXOS\x0cA,@T\x1c\x88\x0e\xafl(@\x82,\xa9<st(@\x94\xac\x96\xcc\xfb\x05,@\xab\x95HA\xec\xa3(@w)B\xcd\xd22\'@,;\xfb\x18\xd1\xe7\'@\xfb~F\x14\x04\xe1(@n7\x89\xa0\xcd\xa9\'@\xbc\x0eDc\xea@&@K\xc3\x15\'G\xaa\'@E\xe1\xe0\xc5\xa5\xcb%@)\x9a\xd8\x93\xe2 (@\xea\xc8\x07\xd8!\x15(@@\xfc\xc4\xbd\x0e\x91)@\xef\xd8(S\xcb\xb5,@\x85\xf2~@\x05P-@b\xa2\xee\xe7q\xbc)@o[\xaf\xe1\xf9\xdf,@o[\xaf\xe1\xf9\xdf,@,\xe4~\x82e?*@,\xe4~\x82e?*@\xe1\xb2\xa1|$x,@%\xa7\xc1\xde\x07p(@o\xa8@\xd9O{-@\xc0\xf3\xf4\xe6\x10\xa8%@\xce\t>\xd0\xa7/,@\x00\xd7=\xb9\xac\xfa)@4\xac\x00V.\xf6)@\xe0\xa0\xec\x8f\xf3\xda)@\xf7\x88r\xb2TU\'@|U\xb6,\x0cF-@\x00\xad\x8a\x97\x96F,@\x96\xac!RV3\'@"\x97\x90\x81\x06s\'@CJ\x03\xfaY\xaf,@R!\xe6\x19a\xc3,@+:)t\xb5\xbf-@$\xd2`\t\xc7\xe0,@Z\xd4Cfh~-@\x03U\x9e\xe1\x1cw\'@\xf9\n\xa5E\x88\x0b*@\xccL-\xa1\xa3\xab-@\x846U\xef\xf4\x0e+@aG\xc4\xec\x87\x9f-@]\xf1N\xe2\xd4\xbd&@\xc3\x18(\x82\xf9\x92\'@\xfeF\xa8"t\x05.@?\xd8\x0fl\x10\x98\'@2\xea\xdbP\xbch+@\xb2\xab\x1e9\x02\x9f&@Y\xeej\x82\xc1\xfb-@\x1c/%6\x8f\x99\'@G\xcc\xd2\xe5\x93\\.@.\xa8\xccg\xa5\xa3\'@\x1c\xb4\x13a\xe9\x83&@\xdc\xc5Ih9\x8e\'@\xd8&\x19adN.@\xdf\x0c&\xce\xb0e.@V\x85\xd4\x8elw&@T\xf3\x05?`\x8d,@\xf9{B\xff7\x17-@)H\xdca\xd6\x1b-@\x0c\x15\xba\xb9{\x98\'@Np\xebq~\x88&@m\xb7\xe6\x0b<$*@\xe0\x8b=a2\xe7\'@\xdf:\xe3\xd44\xae,@\x1b\xce\xae\\\x08\x9c(@\x9c\x081\xd8\xe3e-@Va\xed\x8b\xda\xa9)@\x17+\xc1\xf8e3+@\x80\x8a\x03vJI-@o\xf9A/\xfbQ.@\xf4\xf9\xab\xf1\xe9Z.@a`\xca}\xb7\xfc%@\x92ka\xe39\x88-@\x0e\x899\xb8\x94\x14&@\xc1f\x85\xa0\x1dq,@\x9b\x8d\x83\x93\x17=&@\xfb\x95S\xef\xc7@&@e}\xc8Mz\xaa\'@6\x8c\x81\tzN\'@o6\x0f]\xd6H,@\xc0\xd9\xc4\xc7\xf6\xcf-@\xccH+e\xbb\x0c-@\x1c\xec\xce<)\xca\'@\xb0f#{\xbd[&@\xdd\xb9\x8a\xe6\xc5\xe1(@\xba\xc8i\xd0\x9a\xbf(@\x8f\x1b{\xaf}\\&@\x91,\x97&\xe0\x80-@,\xef\x1fw\xc6%-@/\xf9b\x1e9--@\x9f\xec\x1c\x8a\xe2\xc1,@A$[\xf3D3-@hi\xc2n\xcf\x87)@!\xde\xa6\xc4\x17y&@$\x93oY\x05\x92*@;\xb1\xf3\x16%\x88&@\xacD\xe8\x0fsw&@cD\x96_Z1\'@\x93\xe3.)\xb1`)@0\x06\xa5\x1f\xc6\x0b,@T\xdb\xb7\xc2\xcar(@\xd8\xfa\x8fqDw\'@\x8d,;H0!-@\\ql2\xc8+\'@\xa1\xa8i"\xe01\'@\xb9\xb5\xf9V\xd0\xd1)@`\xbf\xb8\xd8\x03W-@b\x02\x1b\xb4\xd1\xf5)@\x04/7\xe0\xd4\x12\'@#\xb2\xde\xa3\x90/+@\xbf\xb0\xb0\x11\xb7\xf7)@\xaf<6;\x11\x94,@\x0c\xf1\xa4:d\x82,@y,v[>r&@\xee\xf7\xe3#\xd4\xce\'@\xb4\xf7\x93\x9d\x9e\x03-@e!\x8a<\x1c,\'@t\x05\xa3;\x9f`,@\xe6z\xd4\xf4w\x8b,@\x95\xc60\x07\xfc\x97,@\x7f\xdb\xa7\x1e\x0f[(@[\x92!S\xfd\xfb)@\xba#\xf0\x17~N&@%\x0bR\xbf\xac"-@gF\x12\x1dX\x1b.@\xfdW\xc5\x07\x95\xd5%@\xb6^\xe3\xaaJX-@\x99\xa1\xbf\x86p\x13\'@:\xa0\x87\xc9\xc1J\'@\x81\xf9\xce\xa1\xb1\xf7&@\x9aM\xd8[\x07\x95\'@\xc3\x94\x1dc\xd6\x96\'@\xf3\x98y6m\xca-@\x85?\xdd\xed:\xd2-@\xbf\x12\xe54\x17\x9c&@\xbaw\xc7\xd2ZT+@\r*\xbbOe\xb9(@s\xb7\xcc\xb7\xf1\xa9\'@\x0b\xc3\xcc\'\xd5\xb2,@\xacq\xb7\x8e\xdd\x0c-@D\xf6C\x8f\xea\x06-@m6\x06&\xefy-@M\xe2Pin\xe5,@\x9a\xd3B\x8d\x88\xdf)@\x82?+\x8c\x1a\xf3,@\xb4\x05\xed\xee\x99\xb5(@\xe5\xd8\xdc\xb3\x95!(@\xc5v_\x9a7\xcc%@\xcb\n@5\x88s(@\x14\n\x8e\x1f\x1f)&@\x8a3t\xe3\xfc\x14&@6\xa6AU\xb8\x1f&@J\xa0\xc2\x1c+9+@\xe8\xef\xf1\x95\xfb0\'@\x93\x85E#\x93.&@\xd0\xe8\xb48~\xdf-@\xdc\x0cT\xac\xdcn\'@\xcd\x81\x8eeV\x8c,@e\x91\x16\xe1L\xb9-@O\xc62b\xdew&@H\xbd+\xa1\xcd\xfc&@\x12\xca\xea\xe0\x1f\xef\'@\xbf%\xfezX\x10\'@\\\x90\x1f\x0b~\x10\'@\x81\x16J\xb1&y-@\xf4X\xee\xce\xe7l&@W\xeb$\xd3\x98&-@*^\x98`\x8c\x05\'@y\x99k\xde\xf0\xca-@4\\m^\x9c\x89,@\xcb\xca\xe9\xf8\xdb\xd8&@\xdbe\xb0\x94Q\xc8(@\xf9b\xbd\x18\x99\xd5&@1Un\xe5\\\x9a\'@\x86\x9e2\xe18g.@\xaf\x1a?\xb5B\xcc-@\x8c\xc7\xe8\xba\x7fk,@?\xf2\xed\xca\x90\xae-@\xc5\xd1\xb0\x07\xdf\x15\'@W@\xfd_\xc1\xd3-@\x98\x1f^\x05\xef;\'@\x8b\x06B\xe6\xfe\xfb&@>}\n\xa6-\x11\'@\'\x17\xa4diu\'@a\xde\x11H\x9d(\'@1Un\xe5\\\x9a\'@\x0c/$z\xe7\x1a&@\xaf\x90\xdb\x03f\xbc(@\xfd\xbc\xec\x00\x1e\x94&@N\x167\xc0 \x90,@\xeaF^!\xa1\xe7\'@\xc9\x00\xe4\x16mo(@N\x10a\xb5\x9be)@q\x9at$\xc1-(@\x99Z\xee\x85\xaa\x0b0@z\xb0\x1dq\xd6@(@d\xd0\t\xad\xc3@(@B\xe3Z\xc7\x0b\x17&@\x87\xaa\xed\xce\xfe &@2V\t\xd7_f(@7\xbb\xab\xbb\x1d\xfa\'@\xd3Uf,\x96j-@\xc6\xbb\xb3Yk\x03\'@&\x83Y\x87\x03\xa2,@-knL\x96\x18-@\x8d\xe5\x7f\xa1\x1d\xe0&@s\x8a\xac=k\xc9&@\x07\xb3\x19\x1f\'\xac&@\xbeP\xaeRf\xaa\'@\xe0\xeb\xc4X+9+@\xf8\x1d\xee\\\x93T-@uj\x0e@K\x13+@q\xae\xffkjX&@\xc9\xa1\r\xb4*\xfe)@\xbe\xbd\xc4w\x06I,@j\xb5\xeb"V\xd6&@\xcf\xa2@\x08(s-@\xe7_\xf26\x17\x97)@}\xeb+M\xd4h-@\xec\xaa\x16\x9b\x03\x05-@\x80\xc0S>n\x9e)@\x81\xaen\\&\x85,@\xc3\xa2\xe5\xc20?\'@4\xcb\x03xn-&@\xfc\x8b\x98\xc7\x13\xc8,@\x01~\xd1\x18\xaf:.@\xc3\x95\xa2\x9c\xa1\xb8,@\xdb:\xec\xcc\x08\x9c\'@\xdb:\xec\xcc\x08\x9c\'@4\xc2\xc4\xfb\x10\xa8(@\xbeP\xaeRf\xaa\'@+\xbc\x8d<(^\'@z\xfe}\x1d\x0f\xa0&@\x07F\x0c\x99\x01\x17\'@s*\xd8\x81<E\'@1\xb6b\x8f_\x11\'@3(\xc8g\xb4 \'@a\x01{y\xe6\t&@?\xd4\x95\x8e^\xb6\'@(\x8b:\x0e\xa1\xbb(@\xca\xef\xffz\x02\xc7(@\xe3\xae\xfb\xf9\x12\x92&@\x94\xd3\x94\x1b\xfb\x7f,@\x8d\xf7@k\x8e;(@\xbd\xe1q\x01Z\x06(@\xcd\xae8\x88\x97_.@\xe0\xc4\xd4\xa4\x0e\x98-@\x94\x9c\xf2P\x98\xd0-@\xcb\xdc&\xa8\x91\x90,@\n\xfe\xdf\xe9>\xb6(@\x10\xc6\xd8\x1c\xf4Q-@\x19\x05\xaaQW?-@\x9e\x7fAi7b(@\xb0m\xf6\xef\x1c\xa7,@\'\xd2,\xe8h*,@\xa2\xd2\xc2\x83WZ-@j\xba.\x9c+O-@\xba\xe9\xba\xe8\x02\x9f,@\xaa\x17G\xdc>.(@\x81Ex\xc1\xee\x85&@\xd2\xd9bY+\x1e\'@\xd3{\x1a\xe6L:.@3\xf3\x14\x07\x1c\x13-@\xe7Qe/\x07\xc5\'@+\x13\xca\x95u\x9e)@\xbf\xf8\xded\xbe\xab,@5\xf5C\xd3\xec\x0f-@a\xf8\xea\xc2\x9fo-@\x0cZ\xe8\xd8\x12?)@\xdd\xac9\r\x1b\xa9,@(\t\x8c\x1cM\xd7&@'
p29
tp30
bg3
(g4
(I0
tp31
g6
tp32
Rp33
(I1
(I362
tp34
g13
I00
S'\x9c\xdd\xa7\x87*\xecS@\r\xa1\xc2pn\xdeS@\x85t\x17\xfb\n\xdbS@B\x94\xfd\x12\xc1\xd9S@\xa4\xf2l2\xcc\xd2S@;\x03\xea\x15~\xf1S@_\x8a\x15-\x00\xf1S@\xc9"\xa8\xf2,\xdcS@\r\xcf\xd6\xe1\x0b\xe6S@Y\x013m\x02\xdaS@)\x01=\x026\xe5S@\x0c\xcf\x15\x96\x96\xf1S@\x89\xbf8\x98.\xf4S@\xdc\xa0\x9f\xfe\x10\xe2S@\xc89\x97/\x0b\xdeS@W\x8a\xf5!Q\xd6S@\xba\xf4\xae\xd3\x89\xd8S@\x1c=4\xc8\xb4\xdcS@\xeaSS\x01\x11\xdfS@I\xb5\xe1\xd9\x8d\xe1S@\xadZG\x8b\xfa\xd3S@9C\xc8&B\xeaS@\x8aT\xe5\xa5\xb9\xedS@J\xfc9>a\xd9S@.\x91\x18\r\xd8\xedS@\x95\xba\x19X\x9c\xe7S@\xfb\xde\xacp\x06\xdeS@\x18\xc0\xdaK\xb0\xe3S@&\xeb\x1a\x0bu\xe2S@J>h\xe6\xd8\xe2S@\x19\xef\xd2\xbe\x85\xd7S@]\x9d\x937|\xd8S@\xc0s=\x85\xb0\xdaS@Op28T\xe3S@Op28T\xe3S@\x17\xc4#\xd1\xec\xf1S@\x8f\x8f\xb44G\xefS@mn\x01_\x16\xe2S@\x1fpHZ\x9b\xe3S@\xd5\xda\x918\xad\xe0S@H\xa7\xf1\x03h\xecS@\x7fZ2\xbcq\xe6S@U\x92\x16\x96\xc4\xd0S@\xa0w\xde\xb4\x12\xedS@\x7f\xfc\x86\xff\x8a\xdcS@\x8d\xb28\xe7L\xe6S@\xf2\xb3\xac<x\xd3S@\xec7\xe7\x8ez\xe0S@}\xa1\xd4\x06l\xddS@u:\xc26n\xe2S@\xd0LB\xd6\\\xe4S@\xea:$\xa51\xdbS@wm\\~\xea\xeeS@v\xbe\xael\xdf\xe3S@\xa0\xd8\xfa\x86\xd3\xdcS@\xae\xacX\x12o\xe3S@\xe2\xb8.\xac\xe6\xddS@L\x07g\x9ar\xe6S@\xcd\xc1\xc3\xd8k\xe8S@\xf1\xd9\x98o\x9e\xecS@z\xf8\x19(3\xdcS@|u\xd9\xba6\xf5S@Zd\x8b\x94\xd7\xeaS@\xfb\x981wC\xe6S@1\xb8\xc2\xcd\xbc\xe8S@\x9a\xb8\xcc9R\xe4S@\x05\xfa\x04\x1e\xf4\xe2S@\xc36\xd8/\x85\xe5S@VJ\xe7\xe5\x88\xd8S@\x88\x9d\x07u\xed\xe1S@l\xdcH7\xc7\xd9S@\'\x83\xbc\x08j\xe4S@\xd7d\xe0\xdd]\xe4S@\x0cqM\xd0\x04\xdbS@r\xeep\xfc\xc6\xe0S@\n9\xc6\x9c\xad\xe2S@\xdf0w\\\xd3\xf1S@ }\xee,H\xf4S@i\xcd\x89\x12\xb7\xd7S@\x85\xb4\xf9\xc6<\xd8S@v\x98\\\x92(\xf2S@\xa0N@\xa0\xf0\xf1S@\xc6Fw\x03\xb1\xddS@\xd3\xdc#\x9bf\xdeS@I4\xc5\xf3 \xdcS@\xac\xbe\xe9P\x07\xdeS@\x8b\x939>+\xdeS@+\xab\x04%f\xd9S@\xec\xad.[\xc1\xdcS@o;\xfa\n@\xdcS@\xfa\xbc\xc3\x02!\xe2S@w=:\xbcR\xf1S@\x84\xc9$<q\xf4S@Y\xdf\x83\x85Y\xedS@\xe5\x9a\xc4\x91\x1e\xd7S@\xe2\x9fZj\x10\xe6S@\\\xd0KZQ\xe1S@\x91\xe2\xe0\xad\xa4\xe5S@+\x95R;\xb5\xefS@>W\xf6q\xa2\xe2S@\x1f\xa7D,f\xe2S@\xbd\x02\xf0\xa3\xc1\xe3S@\x94\xfen\xfe\xf9\xecS@\x1c\x00\xe7\xf5\x95\xeeS@o 7\xa7\xbc\xe3S@\xbb\x8cU\xd0\x0e\xedS@\xbb\x8cU\xd0\x0e\xedS@\xce\x9d>\xc6r\xe4S@\xce\x9d>\xc6r\xe4S@2.\xeaC\x87\xeaS@\xbe\xb1\xeb<U\xddS@\xfa\xed\x85\xe8\x7f\xeaS@Y\xb0\r\xa3\x1f\xf0S@\x94j\xe1\xc1@\xe6S@\xe5j\\\xeb\xba\xdeS@q\xd9\xe3(j\xdeS@K\xfe\x1b\xb3\x1f\xdeS@\x19\x03$Y?\xf5S@\xc4\x01\x9bu\xa2\xe7S@-\x9b`ud\xe4S@1\xae\xb86i\xf4S@\xc7_\xf7\x97\xfc\xf4S@Z\xbaT\xcf\xaa\xe3S@\x81\xc1\x1b\xe6Q\xe3S@\x96#\x9bi\x19\xe6S@\xd3\x05\x1a[-\xe3S@\xd1\x17ne\xd2\xe4S@[fL`\xbc\xf4S@\xc5g\xd1\xf0\xa8\xd9S@0kI\xeb\xf2\xe3S@\xc0\xde\xf33\xa0\xdbS@\xb5\x99\x17b\x08\xe3S@9\x16\xb8\x88\xe8\xf1S@Nb\xbe\xb4c\xf4S@u\x19\xf8\xb9\xae\xe2S@\xd3D=h\x13\xf4S@\x9f\xa4|\x94\x1b\xd8S@6F\xf7\r\x9b\xeeS@D\x88sd\x97\xdeS@Y\x94\xd6\xa2\x97\xf3S@\xb6\xdf\x10\x92\t\xdfS@\x02\xf2\x89\xa8/\xf2S@\x19\x19-\xba\x86\xeeS@\x88\xb1:1\xf2\xf1S@3\xb3\xd7]\n\xdeS@\xe8\xe7\x1f\xfcU\xdeS@0\xbcyJ\xb5\xeeS@\x10\xf1\xc8\xe1\xfe\xd7S@\x8b\xd4\x91Q\xe3\xd6S@\x85\xa6\xb6\x82\xfd\xd6S@\xb8\xf0*U\xe0\xf2S@A\xb4\xdc\xf53\xefS@[*m\xc6\x01\xd9S@jD\x9fE9\xebS@0J\x82\x1b;\xd8S@\x0fo\x96\x8b\x0f\xf3S@\xad\x946\xe7x\xe3S@?\xf4\x17\xf9;\xdfS@N=\xf4(h\xdbS@\x0bv)\x86+\xe7S@\xd5\xfa\xee@\x0e\xdaS@\x13\r\xf8\r3\xdaS@\xb06$\x18\xef\xe2S@Xs\xc4\x8eV\xdaS@^!\xb1\x9a\xf0\xe1S@\xba\xf6\xd0C\xc7\xd7S@*\xc1\xb6a\x83\xe1S@\xe3\xb4\x89\xc7I\xe1S@\x90\xcc\x97w\xa1\xe5S@u\xc7\\\x9e\x11\xe3S@\xbfNI$\xaa\xd9S@UI\xd8K\xc0\xdeS@l\x91G\xb2\xd0\xdcS@\xb7\xd5\xc5lu\xeeS@\xd7^\xa3\xff\x0c\xe3S@I\xdb\x01\x8e\x00\xf3S@E\xa2\xce\xaa?\xf3S@w\xea\x89\xf7\n\xe3S@CZ\xd2\x19\xf6\xe1S@\xd2\xdf\x84\x86j\xe1S@\nv\xe5\xcc\xfd\xefS@Z\x87\xfe\xd9\xb7\xe0S@\x961\xd7\x04H\xefS@Z\xaeBH\xcc\xe3S@%\x11z\xca\xb8\xeeS@\xe4\xec\x1aau\xdbS@\x98g-\x98/\xefS@\xd0\xf7\x0e\xa3\x0c\xefS@X\x85\xf3\r\x8b\xdbS@\xdc\x1b\xa8\xd1:\xe2S@1\xfc\x87\x96\x85\xe2S@\xabJ\xa7\x0bP\xddS@\x0b\xbf\xe8\xef\xc3\xf4S@\x8b\x85?/%\xe7S@\xb3\xcf^l@\xf4S@D\xd6\x7fm\xcf\xf4S@\x8e;E\x87\x9d\xddS@\xc86hK\x99\xe8S@\t~[\xdae\xdeS@\xb8Z\x05\xbd\x12\xf5S@\x04\xf1Q\xde`\xdbS@\xd8\xe5\x9a1\x82\xdfS@\xf7\xb3\xad\xc4\x16\xe8S@\x91\xdagg\x91\xd7S@\x18\x0fiQ!\xe2S@\xfa\xb2\x0eI\xec\xe5S@z\xab]\xc5j\xdcS@\x81\xcf\x8b\xcb\xff\xf3S@.\xc48\xb2\xcb\xe3S@s\x8f\xef\xb4*\xe0S@\x9f\xfc\xf2\x96\xc4\xe3S@uWt\xa4\x94\xe9S@\xfa:eB\t\xd8S@G\x80t\x8b#\xe3S@\x99+\x97\x07*\xecS@\x03;v$\xc4\xdbS@\xe5\xc1\xb3W\xf1\xecS@u\x90\x01f\xd4\xdfS@\xca\xea1\x0b!\xf5S@\x89\xe5\xc7\x87\x8c\xf4S@\xb6n\xaedz\xf3S@t\x81\xed\xdb\xca\xf2S@\xb5\x1b\x11.f\xf2S@4\xdep!\xd0\xdcS@)\xfd\xb4\xd9\xdd\xddS@\xa1G\xad\xe2\x9a\xecS@2\x84\xa3\xb0\x80\xd7S@wdK=\xba\xf2S@vV\r\xc2\xad\xeeS@\x99s\xce\xa1y\xdfS@\xc8R\x9c\xa25\xe1S@r\xc9aJ\xf8\xe1S@x\xca\x9dn*\xe4S@\x8c\n\xa5\xd7#\xe3S@\x18\x8c\x08S\xf9\xddS@\x9f\xbdkj\'\xebS@\xfa\\\xd6H\xa3\xe1S@\xb2\xb0\xa0\x05\x99\xe2S@p\xfa\xba\xe9\x92\xe2S@\x861f\xb3\x13\xebS@\x0f\xe5o\xad\xd2\xe1S@nW\xaa\xdb\xf5\xe1S@\x96\x00\xddu\xaa\xe2S@\x16\xec\xcd\xe1\xcf\xd8S@\xa8]\xa33r\xf4S@\xb0L;\xb1\xd5\xe8S@WqX\xc9t\xe3S@\xa1\xbf4\x04$\xf5S@\xb2\x13\xdf\xddx\xd7S@:\xf9\xd4\xa1\xcb\xdcS@\xd7\xd3q\xe1\x11\xefS@\xa7\xa9\xa7&\xb9\xf3S@\x18UM\xb5\xc3\xebS@\xff~\x18\x8b^\xf3S@2\xaa/j?\xf2S@3\xd1y\xf8\xa7\xdfS@\x83\x8f\xaa\x1e$\xeeS@|i\xfb\xe0+\xd9S@\xb3\x8f\xbd\xbdM\xf4S@\xba\xf6\x08\xcb\x1d\xdcS@\'\x8f\xe1\x91B\xd9S@\x14\x8b!K\xdc\xf0S@!\xbfx\xfe\x8c\xdfS@\x0b!#\x17\xbb\xefS@\xeb\r1\x18h\xf2S@tK\xba\xdc\x18\xdeS@p\x91\xe3:\xce\xdcS@X\xd9\xc7\xa0>\xd9S@=L\xab\xef\x14\xddS@\xfan\x01\x02&\xf5S@\x94P#)\xd1\xddS@\x1c(\x12\xd7\xd6\xf4S@nF\x01\x7f\xb7\xf3S@\xf7m\x1a\x8a\xc3\xf3S@X\x0c\xa7\xca\xae\xf4S@\xda\xb9\xfa\xb6V\xf3S@\xeb\r1\x18h\xf2S@w9\xc3\xe9\xdd\xebS@\xa83\x8f\xbb\xb5\xf2S@\xb0\x081\xd8\xc7\xeaS@\xd2SzM\xfd\xd9S@K\x9f\xf9\xe6\x9d\xeeS@\x02\xb9\xbd\xb4*\xebS@\xdc\x0c\x17~\x1e\xe2S@\xba&R\x10\x83\xe9S@n\xff\xca\xea\xa2\xf8S@bv\x9b\x1d\xd8\xe3S@\xeb\x89e\xdal\xe0S@\xc6\x16\x06\x8f\xff\xe1S@\x10\x10\xe4u\xb2\xe2S@\xfd\x16%\xe7N\xddS@\xc9S\xc2T\xbb\xeaS@z\xc1\xf1\x8a\xc9\xeaS@g9\xf5\'D\xf4S@\x88\xeaG\x8d\xad\xe5S@\xfc\tQ\x81\xe6\xe5S@;K\xf4@\xc5\xebS@$\x03\xe5\xa8\xd4\xebS@I\x1f\x82\x9f\xf5\xebS@)\x15xJ\x1f\xf4S@}\xe8L\xe2\xcf\xd8S@\x83\xff\xd8\x10\xbe\xdeS@\x9cu\xa7\x9a\x13\xd7S@&(\xb8\xc8\xea\xe2S@^+[@\t\xd8S@!u\xc4oo\xe1S@S\xd0\xb7\x8aY\xf0S@v\xe6\xc7\x88\xc1\xe0S@\x90\x06T\xee\xca\xe9S@&\xf1\n\x9b\x86\xe1S@+.9\xa3\xea\xe1S@\x7f\xba~@I\xe3S@4|\xde\x06\x08\xdaS@\xeb\xc4[\xa7\xed\xebS@r\xf3q\xf7\xf0\xe1S@\x98O7\xc4K\xe3S@\xe1m\xe2\xdf\xb7\xdcS@\x1e\x81\x95b\x9a\xdbS@\xb5R\x81\xf4^\xf2S@\xb5R\x81\xf4^\xf2S@\xe0\x06\x16gh\xf2S@)\x15xJ\x1f\xf4S@R\xe3\xb9\xb8\xf6\xf4S@\x0bX\xbd\x92\xcf\xe7S@\xbdw\xa5\xacG\xf5S@\x91e\xd5\xf4x\xf4S@\x85\x02AP\x9e\xf3S@v\x86\xccI\xe3\xf3S@Z9\xe1\x05+\xecS@\x0f\x90\x1bL\x8d\xf1S@\xcbM\xb9bi\xf2S@\xe2\x80\xae\xee\xef\xf2S@\x95\xc9\xf2\x1f\xa4\xeaS@k\xf1\x981\x83\xdfS@\xd4;x0\xe2\xecS@\xa4G\x9f}\xbb\xebS@\xf7{\x1ae\xeb\xdcS@M:f\x1cl\xdcS@\xb9\xbf\x17\xc5\xd1\xddS@\x96\x81p:\x04\xdcS@\xb4]Y&\xb3\xe1S@2\x8203C\xe0S@v\xf3{\xe4\xb5\xe0S@\xc1\x19\xec&\xc4\xe1S@C\x91!\xe3\x8b\xe3S@\xe6\x9b|\x03\xf4\xe2S@\xfcf\xed\x1e\xaa\xe6S@\xc0\xcc\x84J\x05\xe7S@M\xb0{.\x83\xe5S@%\x04\xdc\x16;\xe2S@3\xa6^\xab\xfb\xeaS@\x0eVw\xc5\xd6\xf2S@M+\x1d\x10c\xddS@.a\xb4CB\xe0S@\xce\xa5\xdf\x15\xa4\xf0S@\xaf\x1d\xca\xa36\xe3S@\xc7xf\x8e\x88\xdfS@\xe5?7N\xf5\xe0S@4~>\x12U\xe1S@\x91\xd4\xb0\n\xc5\xe2S@)\x89\x82\xf9L\xd9S@\x88\x8c.\x8a[\xf0S@'
p35
tp36
btp37
a.
