# Supplementary material for: Sea ice drift data for Fram Strait derived from a feature-tracking algorithm applied on Sentinel-1 SAR imagery
Source: Data Brief. 2018 Apr 19;18:1410–5. doi: 10.1016/j.dib.2018.04.034 (PMC5999601; doi:10.1016/j.dib.2018.04.034)
Supplement: Supplementary file 2 — Supplementary material [file mmc2.zip › fs_s1a_data/HH_filter200vec/FramStrait_HH_20141203T075259_20141205T073636.dat]

(lp0
S'S1A_EW_GRDM_1SDH_20141203T075259_20141203T075357_003552_0042F8_028B.zip'
p1
aS'S1A_EW_GRDM_1SDH_20141205T073636_20141205T073736_003581_0043A7_3AF6.zip'
p2
a(cnumpy.core.multiarray
_reconstruct
p3
(cnumpy
ndarray
p4
(I0
tp5
S'b'
p6
tp7
Rp8
(I1
(I598
tp9
cnumpy
dtype
p10
(S'f8'
p11
I0
I1
tp12
Rp13
(I3
S'<'
p14
NNNI-1
I-1
I0
tp15
bI00
S'0\x11\x17KaI\x12\xc0E\xd5\xdd"\xcaH\x12\xc0\xfe\x04\nu\x13h\x12\xc0\x84J\xc6 \x99\xbb\x16\xc0\xabqx\x11G=\x00@\x9a\xda\xaf\xede\x89\x17\xc0\x11\x02\t\xd6G\xaa\x0b\xc0|z\xd1\xa1\x1f\x07\x13\xc0\x90\x10\x89\xfaq(\x17\xc0\xbc"y\x9a|\xc1\x00\xc0\x9d7*\xa5GT\xfd\xbf\xe3\xab\xd8\xfd\x8a\xe0\xf5\xbf\xbe2/\x99\xef\x14\x18\xc0\t\x15\xf0\xc2\x8bN\x0c\xc0~\x8cD\xc3\x86\r\x12\xc0\x85;2 y=\x13\xc0\xe3\xf0\xa0\xfa\xc32\n\xc0D\xd6\x95\xaf\x9c(\x0b\xc0\xb3\xd3\x87\x98\x01\xab\x0c\xc0]\x04\x07]_\x0f\x19\xc0\xb0A\xc5\xf5\xf4V\xfc\xbf\xd3L8\x1f%\x98\x17\xc0\xca\xbe\xb5\xae\x84\xe2\x18\xc0\x1eV\xaf:F\x03\x1b@\xb9u\x8d\x8e\x89\x05\x19@\xbe\x1d&:\x97\x1d\x0c\xc09\xc3;\xbd}\xb3\t@\xf1r\xab\x02op!\xc0\x07\x99O\xc9\xcb`\x00\xc0\xe4j\xb9W\xd6n\r\xc0\x8b\xcf\xb0\x90\xdc\xfb\xe8\xbf2\xa3\xb5\x13n\xbe\n\xc0\xb2\x92\x173\xee`\x13\xc0\xd4\xf2\xfb\r\x86\xc8\x16\xc0\x171-\xad\xb1@\x0b\xc0\r\x11\x07\xaf\xe3D\x16\xc0\x99\xe1\x93\xc4\xefn\x02\xc0w\xb9\xe5S\x1a|\xf0\xbf\xe3\r\xd8\x10\xecu\x0f@\xbe\xbaw\xd4\x91M\x19\xc0\xed\x7f\xf9(\xe4\x85\xfa\xbf/\x8bz\x11\xda\xdf\x18\xc0<\xc7mfCu\x06@\xe2\xdd\xb9)6e\x18\xc0`\xc5n\xe1\xdb\xfc\xff\xbf\xe6\xa7\xc6\xaa\xf3 \x01\xc0\x0b\x87\xdaT\x18\x96\x11\xc0&\xc6\xe5\xd7\xa6\xc6\x01\xc0l6O0\x98P\x0b\xc0p\x07ik\xed\xa0\x0b\xc0\xbb\x8f\xa3\xdfJ#\xe6?\xec\xf4(\x8d\xec\xda\x1a\xc0w\xd6\x0e\xa7\xb97\x12\xc0^\xec\xc8\xa7\x1ax\x10\xc0\x9fv\xd9\x80\xccy\x0b\xc0:U\xa0\x8e\x7f&\x1b\xc0\xd1\x94\x8ba\x82\xe8\n\xc0zF\xb4\xa3=\x90\xc3?\xefL\xd5\x10\xdd6\x11\xc0\xe1\xf6\xa3nUE\x1a\xc0S\xf0\xe8\xfa\xf9[\x18\xc0\xbd\xa0\xff+{\x8c\x04\xc0\xc5:\x81\xe2t2\x17\xc0\x9d\xf1l\xa5\x80\xd7\x11\xc0\x84\x03\xc3,\xb0\xc6\xfe?Ci\xd5V\x9d\xca\x0e@^\xa0\xc2\xb6\xa0=\x16\xc0+\xaf\xc3\xc5\xed6\x00@zx`jLU\x19\xc0\x96\xad\xf9\xe4\xef\xce\r\xc0GH\xe3\xa3\x99\x9a\xf1\xbf7\xc5z\x17&\x88\x02@\r\xbc&`-l\x00\xc0P\xb7B\xf2OX\x15\xc0;ng\xed-9\x16\xc0\xaby\xea\x17\xd2\xd4\x08\xc0\xdfU\xf7\x0b\x7f-\x01\xc0Bl\xa4L\xa4-\xf7\xbf,`\xb2\x1c\xdc\x8a\x15\xc0B\xca\x17=L\xa2\xf0\xbf\xed\x96w\xa8\xfa\xdf\x0c\xc0\xcd\xa7U\x8d\x10\xd7\x17\xc0\xf2[\xa2\xa7\xda4\xf7\xbf\x86\xe6\xcc\xf2\x93\x0e\x1b\xc0\xe7Q\xe4\xcb\x10\x1c\x1a\xc0U\x0f\x8c\xbda\\\xf7?\xdf\xbd\x03y\x15\x08\x11\xc0\xb6%\xd7? ]\x14\xc0*L\xa9\xab\xf1Q\x11\xc0\xa9t\xb4\x00\x93\x99\xf7\xbf\x90\x82\xcc\xb8\x9a\xa7\xf1?\xb8i\x14\xe7\x1a[\x0e@\xb2\x8d\x03r\xaao\xd8?\xec\xfb[\xcb\x84\x00\x19\xc0\xb4\x96J8\xf2\xf3\n\xc0uO_\x8d\xbd0\r\xc0k\x90s\x15\xc8\xed\xef\xbf\xe0\xaf\x1b\x8a\xdfQ\x14\xc0z\n\xaaf\x9a3\x04\xc0\xa1U\x124\xa2\xfb\x0c\xc0\x0ecM \xd2\x8c\x16\xc0k\xb4\xa8\x10\x82\xc9\xec\xbf\x1b\xcez\x90\x11\xae\x0b\xc0{\x0bE7\xa6d\x0b\xc0\x02r\xfar\xd9n\x12\xc0(gDt\xe8B\x16\xc0\x16\xbc\x04\x0b\x19\xa8\xf0\xbf\xb8\x92#9}\x91\xec\xbfI2\xb0E\xbe\x01\xf5\xbf)\x1b\xbc\xe9\xa5\xa9\xfb\xbf\x8f\x15\xea>+B\x12\xc0\'\xaf\x92:u\xcf\x12\xc0z\t\xa2\xce\x83F\x1a\xc03\xdf\x964\xfb\xf9\n\xc0\x80?\x0e\xa1w\xa5\x14\xc0\x91oh\x8f\x1b\xdb\x12\xc0p;\xa8\xe6\x04\xaa\xfe\xbfPd^\xd1\xa3\x84\xfe\xbf\xb6Z\xd4\x93\xd6\xd7\x0b@F\xb3>~b\xc8\x0b@>\xec\xc2\xa7\xa8$\x04\xc0\xd8\xeb\xe6\n\xa74\x0b\xc0\xdd\xce\xd2\xbdt\xc3\x08\xc0\x130Br\t~\x04@&\xccT2\xa3\xfb\xef\xbf{\xae\xd3\x05\xdf\xac\xd9\xbf\x82\x8ep!\xce\xdb\x00\xc0\xa0\x83\x9a\xad=_\xdc?![\xc0j\x06\xfd\xfe?A\x88\x01\xd6&Z\x00\xc0\xea\x86n\xaa\xa7_\x05\xc0\x08\xcf\x9e56\xfb\x05@\xa2\xaa\xe5\xaeut\xfc\xbfp\xa0:\x8e\xeb\xf5\x04\xc0\x93h\x04u\xd2\xc6\x10\xc0q\x86N\xc6;\x8b\n\xc0\x88Q\xba\xc9\xc7\xad\x17\xc0L\x8c\xc5\xf3\xdc\x17\xf0\xbfX\xca\xe8Z;\x88\x11\xc0\xa9\x82\x87-h4\x04\xc0\xc0r\x02\'T5\n\xc0B\xdc;C\xcf\xb2\x15\xc0$\xc7\xbeX\x13\x07\x1b\xc0\xc4\xb2\xb6\xa9\x07\x85\n\xc0Oz\xa4UV\xca\x12\xc0\xfd\xbaX\xb3\xc2\x85\x03\xc0\xdc\x08\x81\xeb\x99\x96\x0f\xc0}\xd5\x1a+\xaf\t\x12\xc0\x1c\xe7\r\xcb\x18\x16\xf5?\xfb0\x94@\x8c\xac\x13\xc0%Y\x9e\xf1t\xd7\xf8\xbf-Z\xc0E\xa1\x10\x16\xc0\xee\x9c{\x8a\xdb\xba\xf5\xbf\x89<\xf7\xf3]\xe5\x17\xc0M6\xefH\xcd\xa3\xeb?\xde\x13\x03\xec\xc1S\x15\xc06\x86\xd9\xee\xdf\xa3\x10\xc0 Q\x156X\x07\xe1\xbfK\xaa\xde\xffr\xda\x0c\xc0\x16k\xdcf\xc6\xee\x02@\xfc3\x8c\xb6;O\x19\xc0\xf4,\xa7\xf1.\xba\xfc?\x02M\xa5z).\x19\xc0\x9c\xd3!B\xc7\x15\x1b\xc0h\xfc/\xa0\x0f\xfe\xa9?\x95\x1d\xea\xb9\x84<\xf5?\x10<\xd3Y\x96a\x04@\x80\xb5\xee\x12\xc7\x1b\x01\xc0\xc6\x8fD\xac\x9d\n\x04\xc0\xf8C\xa4||\x84\xc3\xbfI\xde\x19m\x102\xea?\xf1aN\xac\xe1\xf0\x16\xc0\x8aF\x8aC\xf6i\x05@\xd2\xdac\xa1\x81\x12\xeb\xbf|\x82g&\xb6\xbf\x13\xc0\x8b\xdb|\xa7\x00\x8e\x16\xc02t\x02\xc5\x17\x9c\x01\xc0c\xdc\xb3gfk\x10\xc0E\xe0\xe2a\xdc\xea\x11\xc0\x9f\xe5^j\xe6\x08\xfa\xbf1\xe0\xe0\xc0,@\x0b\xc0\xc0y\xbfYY\x8c\xc7?\xce\xdd/\x93gK\x0b\xc0\x1c\xfc\xb5\x94\xdfI\x12\xc0\x15\x9e\xef\xc8\x17#\x14\xc0\x86\x1f\xbf\xc4O\xa3\x14\xc0\xad\x90\xd6rA?\x1a\xc0\x94\x8e3\xa5\xaf\x90\x19\xc0\x81b~\xc6\xd2\x91\x14\xc0/\xba\xb1\\\tC\x16\xc0\x92\x010u\xc4B\x16\xc02(\xd4t\xe1\x8e\x17\xc0N\xe8\t\x97\xd5\x92\x15\xc0\xa2\x0b\x92\xe6\x82\xfe\x0b\xc0\xe8\x18\xbb\xa5\tR\x14\xc0\x0e\xed\xcf\x91\ru\x0b\xc03\x98\t\xc8\r\xe1\x12\xc0\xea\xb3\xdf\x85K5\n\xc02\xd7\xa5\x82\xb9f\xb9?>\xd8V\x12Nq\x14\xc0\xe4\x9f\xf1\xf1\x07;\x04\xc0\x80\xb9,\xe6][\x04\xc0\xe0\x04K|\xe1\x84\x0b\xc0BW\x0ewP\x88\x19\xc0\xa1\xf3\xcbB\xfd\x82\x0c\xc045HU\xd3\xba\xfe\xbf\x07\x85\xe2\x07a\xdb\xea?P\xba\xd3\xd8\xa7\x8d\n\xc0f\x89\xb9\xce\x00q\x0c\xc0\xf3Pm\xe5\xbe\x86\xf7\xbf\x14g\x98Ir\xfc\n\xc05\x12\xaec<\x10\x11\xc0\xdc\xda\xf5JuC\x11\xc0\xb8\x9c\xeb;3\x1d\x17\xc0\xa0\xf5\xa6\xfb@\xa3\x02@<n{\xc85\xb8\x11\xc0\x0c\x10\x8d\x946\xd6\x01\xc0\x94jxW\x8f3\x17\xc0\xfa\xf00\xacd?\xfd\xbfq\x824\rN\x85\x13\xc0B\xc5\xe5\xb0u\xfe\t\xc01\xddL\xe8\x0eU\x0b\xc0\xa0yr\xd9zp\x1a\xc0v\xa3\xfaT\xb5W\x00\xc0h?\x88[\xe3\xf9\x04\xc0\xb1\\.d\xcb\x04\xfe\xbfY\xa2\x1b0PS\x19\xc0u\xe8L\xd4"\x8e\x16\xc0\x0e\xb6\xb2\x0e\xa4)\x12\xc0\x19\x19\xea\xc6\xcc\x1d\xff\xbf\x90\xfa\xe4\xea:\xaa\x06@\xb8\xd9\xea\xb8\xdf\xb2\xbc?\x0e\xaei\x96\xda\xc0\x05@9_\x0c\xfc\xb5N\x1a\xc0\x11\x95\xcd\xa3k\xcd\xfb\xbf\xe2\xb6:4\xb5*\x05\xc0\x80\\\xcdL|\\\xb4\xbfX \xad\xfbo\xf7\x14\xc0\x1a\xa0&0-y\x0b\xc0\xba\xdd\xc5ad\x9f\x04\xc0\x17\x88J\x81\xf4\x0b\xed\xbf\nb\xb6\x84\xe4\xb1\x11\xc0 \xe8\xe9&%\xda\xf5\xbf0\x1a\xeerb\x9f\x15\xc0\xd6v"\xb5\x084\x16\xc0\x0e\x9dS\x88B\xed\xf8\xbflt1\xb3\x8a\x1e\x18\xc0)\xa2\xff\xfaK(\x14\xc0\xfal\xbf1q\xb1\xfa\xbf\xe2+b\xb1\xfbQ\xfa\xbf\xd6\x15hM\xa8\x99\x05\xc0\xd6\xdc\xd5G\x04E\x17\xc0\xe4\t\xdb\x96L\x98\xe4\xbf\xeb\xab\x9e\neZ\xe0\xbf\x8d\x10\xef\x87:\x00\xfd\xbf\x87a\xeb\x91\x08m\x03\xc0\xff\x1f\xcac\xcb\xb1\xda\xbf\xbb\t,\xa3\xc5\x8e\x12\xc0\x9f\x82\x83vf\xa3\xf6?\'\x1d\xe9!\xe5\x84\x14\xc0}\x9em<\xef\x97\x0b@\x90\xe9l\xfe\x80\xb8\xe4\xbf\x8eK\xd6O\x15W\xfe\xbfV\xab\xf2vo\x96\xfc\xbf\xae\xd1\xad+i\x03\xa1\xbf6\xe9"Y\xc0\xef\x1a\xc0\xec7H3\xc11\xd6?\x9f,\x0e3\xcc\x02\x10\xc0y\x07\xdfV\xe3q\xf8?\x8a\x8a\xe9yvg\x0b\xc0\xc8\x9b\xb2hZ\x9c\t@e\xb1h\xbfJy\xfc??[KK\xf6\\\x0e\xc0A\x84\xe4\x88BQ\xe0\xbf\xce\xe5\x00\xd1\xad\xa2\xff\xbf\x01\xcd\xb5V\xcf\xc5\x10\xc0\xa3<Tbt0\x17\xc0\x8b\xf9\xde2\x85\xbc\xfe?\x1ce\xc55\xb0%\x06@\x94\xdez\xb9\x08}\x12\xc0\x0f\xa8i\xc01\xe2\x11\xc0T\x8d\xb0\x8d\x81\xeb\x02@u\xb9\x0b\xff\x93d\xea?"\xe8\xca\xd1\xf9\x07\xfd\xbfl\x85\x91"K\x8e\xe8?!\x8a6F\xdb\x15\xf8\xbf\x84jb\x134\xd5\xf0\xbf\x9c\x99\xbd1z\x1c\x1a\xc0c\x7fm\xd0>\x95\xfe\xbfA\xec\xeaR\xe1\x92\xf6\xbf\xa0T2\x0cf\x8f\xa8?\x85\x90\x83\xb3\x01\xdd\x19\xc0/\xcb&\xe8\xfa\xfa\x14\xc0\xcf\xf6\x87\x95\xb8\x13\x17@b\xc2U9vm\xfe?M\x0c\\:\x8ee\xff\xbf\xd3\xaf(\xa8\xb3\xa7\x17\xc0\xca\xff\xa9\xae\xe9\xfc\xb4?Q\xc6"\xdb]\xa1\xf5?\xdf\xf0!\xad\xb5\x1b\t\xc0wYDS7\x89\n\xc0uI\xd3~\xa9\xac\n\xc0*y\x19M\xb7\x81\x00@\xf0\x13Y\xbd[)\x0b\xc0#\xe0\xe3\x18U\xe6\x04\xc0\xd6\x91v\xd5\xc8\x82\x02\xc0\x85.\xbas\x05G\x00@7sO\x157?\x02\xc0\xd0\x8e\x1e\xbe\xa6\xa2\x04\xc0I\xc2\xf4<1\x88\xb6?\x03=\xb7\xedk\x06\x15\xc0\x1fs\xc33uq\x18\xc0\xc9\x07K\xf4\x95\xf6\x03\xc01LL\xde\xbd\xb4\xfa\xbf\x1d\x94\x94v\x86\x83\x19\xc0\xe7\xaa\x08~\xddS\xfa\xbf\xc1\x8f\x13,&D\x11\xc0\xbb\xd6\xa0\xc7i.\xec\xbf\x84\xd4\x9d\xe6\x01;\x18\xc0\x00\x9f\xdeI\xec\xbf\x04\xc0\x15+\x9cN\x1c+\x1e\xc0\x86\x89\x11\xd2S\xcf\xdc\xbf\xdcn\x82-b\x10\x18\xc0\xc5\xb1\x85\x8eB\x0b\xe2?\xfe\x8e\'\xc9Ev\x1d@\xea\x96a{\xc1\x1d\x04\xc0\xb3$\x86h\xab\xb3\x04\xc0\xbc\x87{c;T\n@?\x1c(\xf3^/\x1b\xc0/\xb7=\xefD\x9a\xf3\xbfk\x04TM\x14\xef\x14\xc0K\xa6\x0b4\x90\xae\x0c\xc0\xf0Oq\xc5\xc6\xf5\xec\xbfEvn\xce\xb2h\x17\xc0\xe9xf\x1dZG\x1f\xc0\xe0%\xf9\xa4\x83\x86\x14\xc0\xd7nJ\xfa\x19\xa0\x14\xc0\xad,U\x0f\xcba\x0b\xc0\xc2\xed\xaf\xeb\xa5\x8d\x17\xc0\x85\xba\x12\xd0\x06\xdc\x12\xc0?\xbe\xcd\xc2i<\x12\xc0r\xe7\x81\xf2\xc1D\x12\xc0\x1fgP Za\x0b\xc0\xd6\x85e\x80\xf4\xab\x11\xc0\x04p\x17C\xb39\n\xc0z\xa3\xfc\x87\xe5\xab\xfc\xbf\xcer\xb2Nf(\xff\xbf\xa2\x03h\x07m\x18\x1b\xc0\xa5\n\xae,\xa9\xb1\x11\xc0I\x8e~`;#\xe0\xbf\x97u\x80\xdd\x97\xa8\x1b\xc0\xd4\xab\xae\x04U-\x16\xc0\x95/\x14;\x99p\x0c\xc0\xd4\xbdd\xf2\xcc\x06\xee\xbf\xfcm\xc0\xabD\x8f\x0e\xc0\x07rps*E\x03\xc0\xda\x04~;\xad\xd4\x17\xc0R~\xad<\xce\xc9\xff\xbf\x91\xf1\nfNq\x14\xc0\x0e\xe4Q\xde\xe8y\xfd\xbf\xe2b,$\x90\x85\x17\xc0\x80hc\xf2\xbb\xcb\x11\xc0\x95\x8biY\x1a\xe6\x03\xc0U6\xa5\x03\xd1\x16\xf4\xbf\xcf\x0c\xf6Z\xfb.\xf0?\x99\xb2\xbe"\xfco\x05\xc0\x07Q\xc3\xe1\xd13\x01\xc0\x9f\xaa\xff\x1cZ2\x04\xc0|\x1aV).\x05\x0b@\xef\xf4\x90\xfc\x86H\x15\xc0\xb1\xf7\xdb\xa3\xd8\x87\x07@\x89u\xcd\r7\xb4\x0e\xc0 mJ\x98\rz\xe4\xbfK\xcb\xd1e\x89\xae\x19\xc0=\x17\x1e&@v\x04\xc0\\:p5\xd6V\x05\xc0\xe7.\xe7\xfd\xe7\xc0\xfa\xbf\x17Q\xa9k]?\xfe?\x97\x86;\xa4\xc7\x95\x16\xc0\xa0\x8d[\xc4\x95\x89\x05\xc0;\xce\xfbT^\x17\xb7\xbf\xe1$\x7f\x13\xf7F\x0b\xc0:\x9a\x9d\xe1P\xb1\xf7\xbf\x16\xc5\xae\xcb2L\x0b\xc05RD\xfb\xea\xa6\x06\xc0\xeeB\x8e\x81S:\x03@\xbd=\x96\xb7I\x97\xb1\xbf\x82L\xda6\x90\xe7\x11\xc0\xfeM\x10\x96S?\x1d\xc0\xc1\xa0\x10\x90\xef-\x06@\xa4x\x16\xb94|\xad?YE\xf9,\x85G\x17\xc0T5;\xd79\x0c\x18\xc0o\xbf\xd1\xbfw\x11\xdf\xbf\xd2\xca\xad\x19=\xe0\x0f\xc0\xfa\xfbr\xb5\x97\xb2\x16\xc0S\x83\x08\xb4{\x0b\xeb\xbfA}I\x12|\x9e\x14\xc088\xed\xb3\xdbI\xf8\xbf\x89\x1d\ry\x9c\x1a\x94?\xdc\x07*T"\xa9\n\xc0b\x8e\xf8\xcbv=\x02\xc0\xf9\xe3\x1f\xcbQ\xb5\x02\xc0[[g+\xce\xd9\x04\xc0\x88aM\\\x1f\xbf\x05\xc0\\\x95\xa87\xa27\x02\xc01P\x98[N\x10\xfb\xbf\xbcp\xbb\xdd)\x99\x04\xc0b\xb8\xc1\xf8\xcbI\x04\xc0?\xca\x1e\xdf\xff\xc3\x04\xc0\x85\xd8\xee S\xcb\x03\xc0Z{*\x1bYG\x00\xc0\t-\xb5q:\x00\xfd?|GH\x0f\xe7\x8f\x05\xc0\xd17x\r\x1b\xe2\x18\xc0DK\x03m\x1dH\xfd\xbfI\xf5\x1d\x8f\xa8w\xfa\xbf\x16\x12\xf4$\x03\x8d\xfc\xbfn\x98\x1f kz\x18\xc0S\xba\x98<\xbe\xd1\xed\xbf\xdd<\xcb9\xda\x87\x0e@\xe4\xee\xce\xd2\xd5I\x12\xc0\xb4\xae\x80\xa4\x07:\x17\xc0g\nj\xddH\x07\x05\xc0\xe8:\x16\x9e\x06>\x0b\xc0Q\xb1\xd4hX\xa8\x04\xc0\xfaD\xa9:6\x08\x12\xc0\x14\x0e\xe3C\xbf1\x18\xc04i\x99\x93h\xd1\xfe\xbfU\xf6\x82\x89\x92\x0b\xfa\xbf\x01\ts\xedHM\x18\xc0\nW\xceK.\x92\x01\xc0\x03\x8c\xcfO\x9c\xdc\x16@\xbf\xae\xddt\xd1Y\x05\xc0a\xde\x15I\x9e\x9b\x18\xc0\xa7\x006,\xb6\xbc\xed\xbf\x9c\x12\xef\xc2\xfaR\x04\xc0_\xd2\x8c\xf6\xbb\x9c\x03@`\xd9Tl\x8f\x93\x07@\xf6\x9e\xaf\x98-\r\x02\xc0\xe3\x85<v<\xab\x13\xc0\xc2\xf3\xe8\xd7;\xae\x04\xc0\x1c\x14s}\x16\xcc\x03\xc0\x01\x93\x95o[*\x19\xc0j\x8a\xd7\xd0t\xb2\x06@\xd7\xe0\xd5\x95\xccv\x13\xc0_,E\xa0\xc4w\x14\xc0\xa9\xe4\x97i\x9e<\x11\xc0o^GJ\x8ck\x07@5\xd2%\x0bI|\x14\xc0\xe3b\xcfr\x12j\x03\xc0\xfdh\x9e\xa9\xb4\x02\x11\xc0\xd9Z\xbaC\xd2\xcb\xfa\xbf#kG\xf0@\x1c\x16\xc0\x8d4\xc82\x02\xbe\x0c\xc0\x01E\xa5\x8bgm\t\xc0\xe0\x83\x93\xe4\xa2K\x17\xc0w-\xb7k\xa0\xb2\x04\xc0\x86a>\x05\xf3l\xc6\xbf\x9fh\x87*\xc7U\xec\xbf\nv\xb9\xc2S\x89\x01\xc0\tx\x99\x0b\xf1S\x04\xc0\x9c\xea\xcdOlX\x05\xc0\x93m\xa5\t\xf4\x1d\x1b\xc0\xf9\xdc\x91T\x17\x8a\x02\xc0\xfc[Vx9a\x0b\xc0\xb0p2\x1b\xf2\xc4\xec\xbf\x12\xe7\x89PE<\x16\xc0\xcd\xab\xd9uo\x0e\xee\xbf\xf4vkKY\xf9\xfd?\x92\x1e\xde\xeb\x7f\xbd\xf7\xbf\xb1\xe6NM\xbd\xef\xf8\xbf_\x050D\xb5.\x06@f\x0f \xff`\x96\x05@\xf0R\x1d\xf7\n\x18\xf8\xbfN\xb5+Y7[\x01@\x0b\xec\x8a\xce\xed\xbb\xed\xbfo\xd0\x84\x1d\x1f\xb9\x16@\xea\xd4bksV\x07@\x8b\xc4iYv\xea\x10\xc0\x83\xf2\x857\xda*\x04\xc08\xa0\xe3\x9f\xb1\x9f\x12\xc00tiU\xc7\x8f\xfe\xbf\xef\xeb\xd6\x7f|8\x1d\xc0-\x06U\x8b,I\xfa\xbf\xef\xc8\xea\x8b\x9d\x06\x03\xc0\xd2\xa5mZal\x16@\xee\x91\xf0p\xf9\x9f\x19\xc0K\x81\xd0\xce\x9d\r\x1b\xc0\x84\xb2[\t\xfa\xbb\xf7?y\xbc\xb0)U\xb1\x04\xc0\x99\x15\xcc\xec\xf4\xbf\x16@\x06"\x18\xfa\xce\x80\x0c\xc0^\x8b\x0f\x92\xca\xb5\x16@O^f\xcd\x8d|\x19\xc0\x8f\x89\xda\xdf\xd1\x89\x00\xc0K\xa6\x8e\xc6GJ\x04\xc09\x8b\x92\x80\x1fK\x04\xc0"ql\xe2\xbeu\x03\xc0\xf1\xe9\xb1`J\xba\x06@\xdc\x113\x05\xdcz\xea\xbf\x81\xfau\x9d4\xf7\xea\xbfp0e\xdc\xb4p\x18\xc0\xb1%\x8d<BP\x12\xc0\xb7)\x9duX\'\x03\xc0q\xd5\xc3\xcc\x06\xcd\xe2\xbf\xf7\xa2N\xdb\xdf}\xfe\xbf}3yv\x14t\xff\xbf\x8cIK\xaa\xbf~\x18\xc0\xb8\x01\xfbw\xba]\xc8?z\x9f\x81\x95"\x1e\xb3?\xe1c\x185\x90\x13\x17\xc0s%\xed\x18\xaf\xa2\xbb?\xc1\x003)\xbf~\x17\xc0\x06\xc9\x0e\x81\x87\xa7\xb8?\xa1\x04\xcb\xfa\xf04\xcc?\x14\xc9F\x03\xac\xd1\x06@\xda\xef\xbb\xd6D\x19\xf7\xbfZ)|\xb8/\xbd\x02\xc0o\xe5\xb9\xf6j"\xf7\xbf\x94\xceWv\xf7\xa5\x02\xc0\x8aR\xf5\xa5\xd4\x83\x03\xc0\x9d\xf0\xd3R\x7f\xc2\x02@\t\xa9\xb8\xdfFU\x04\xc0\x9bp\xd3\xac\xd1\x95\x16\xc0c\x13\xb9\xeb\x8e\x93\x07@m_S(\x16\xce\x02\xc0\'~0\xe8\xca\x9f\x05\xc0\x81\xf5 \xa3\xb9\xf7\x01\xc0\xe1\xd8\xf8\x1c\xb1\x1a\x17\xc0\xaa\x92\xf6\x9d\x83\x82\x04\xc0\xbb\xfa\xa6\x9b D\x13\xc0\x98\xf53\xebj\xe8\x13\xc0p\xf5a\xbb\x0e\xc2\x03\xc0\x00\xc5V\x1c6\x96\x04\xc0\x11\x8c\x17,6:\x00\xc0\xc5je\x1a\x99N\xf3\xbf\xc3\xbb\xdf\x9f\x19:\x11\xc0<\xed\x9e\xbb\xd1\x06\x02\xc0P\xe6eF\x98\xc9\x13\xc0;$\x05-\x84\xb9\x07@\xc5\x1c\xed\xf0b\xfa\xfc\xbf\xf1\x1e\xe6%\x0e\xd4\xed\xbf\xd7\x8a\x05\xc3Q\xae\xec\xbfZ&\xec\xcf\xd0F\x02@5#\x1d\xdfQV\xfc\xbf\xbb\xc6\xffc\x15v\xea\xbf\xec\x8a\x8a\x93\xff\xb9\xe8\xbf\x9dGG\xaa\xe2>\xf2\xbf\x9a\xb9\x02b\x9e\xad\x0c\xc0\x16\xd8\x8b)z\xbc\xea\xbfEeL\xb8t%\xde?/\xceK\x965\x8b\xfa\xbf\x86\xbc\xd0\x9b\x85]\xfb\xbf\xd6\xe6\xc5\xe1!}\x18\xc0\x0c\xbaQ=\x9c\x02\xfc\xbf.\xd9\xca\x04\xed\xa2\x16@U\x8d\xa1\xeb\xd15\x19\xc06;\xa0G\x14\xde\t\xc0\xbaR(\x19\xb3\x9f\xea\xbf?,,\xa2p\x0e\xb0?\xd9\x0f,\xf2\xf6~\xf6\xbf\x88\xd4t\x97#B\x06\xc0c\xb54i{\t\x06\xc0H_\t9\xe5F\xfe?\x11Mnb\xa5#\x18\xc0\xf4L-\xef\xbb\x1a\x0f@\x87-g\x8e\xc43\x16\xc0\xbc\x00,zo\x96\xf8?\x80d\xb1\x9d\xcb\xff\x02\xc0\x9f7[\xc9ja\xd2\xbf\xffH\xcb\xe8\xccQ\xc9\xbfo7(\x08\xbd\x84\x01\xc0\x02\xe1\xc1\x13\xf7\x1b\x0e\xc0-\xe1\xaf6\x08\xd8\xc1\xbfH@\x1bhZ\x10\x12\xc0\xec\xdc\x11M\x88(\x04\xc0\xfdY\x7f\xf8\xc8\xf3\xf2\xbf!\xf50\x95%N\xf2\xbf\x82cp\xd0\xb0\x0b\xf8?\x1e\x86\xe3\xaa/b\x00\xc0GD\xbb\xf0L\x98\x12\xc0\xcb\x04\xc1\x19G\x00\x03@\xf1J\x0f\xa2\x84\xac\x13\xc0\x9eH\x94\xceN.\xff\xbf>\xc3\x01\xa9\x845\x12\xc0\xc5\xe3J2\x85\xe1\xff\xbf\xa1\xca5\xef\x96\x8b\xf6\xbf=\xe2\x9f_\x87\xaf\t\xc0\xf0b.\xbdD\x90\xec\xbf\x1bk\xde\x17\x80\x99\x11\xc00\xd8p\xd8c\xdc\xfd\xbf\x95\xaa[\xff}\x8a\xf3\xbfOj\xd6H\x88\xf5\xf3\xbf\xb6.\x05\x10\xdc2\x12\xc0\xc9idn\xab[\x01@~@\xb1\xc0\xd2\x84\x05\xc0\xf4Fth\xb8\xf7\xeb\xbf'
p16
tp17
bg3
(g4
(I0
tp18
g6
tp19
Rp20
(I1
(I598
tp21
g13
I00
S'\x92\xd5\x08=\xf5\x85T@`\x88rg\xc0\x85T@\xbd\x1f\xceF\xd3\x85T@\xa3\xe2\x85\x88\x18ZT@s\xb7e\x15\x86rT@\x9fA\x90\xda\xccRT@7}SQ\x8bjT@\xd8\xe8\x13\x97\x01\x81T@\xb8\xf5w\xfa,ET@(\x8bp\xcd\xf7kT@\xc6}\xac\xfa\xa4$T@ZK\xaa%urT@s\xf9(R\xf0]T@?\xe3\x0cq\x0fDT@s\xc1\xb1\x98\xcf\x8cT@)\x08e\xee\xf7\x80T@\xb0YXt\x83HT@\xdcF:\xfb\xbd\x80T@\xa1\xfc\xb5\xf0\x17]T@\xb4\x1f\x9d\x82\x13iT@_.`=\xef"T@)\xd0\x13F*ST@\xa0\x91\x10\x0e\xa9RT@5\xb6\xbe\x08\xde8T@\xa2\xb37\x06\x8b?T@tN\xeb\xfd\xeb\x7fT@\x08b\x1dXRWT@\xaaF\xb5<\x943T@\x98N\x02(6lT@\xbb-\x94\x9fTDT@\xae\xd1\xc6z\xadST@)\xd7\xd1{\xd3\x81T@s`\xf5\xd0vjT@\xfd\x86\xeb?\x04aT@\x88C\xc0\xb0,\x81T@\x86Bcc\xacdT@\xf4\xda\xd7>\xbfiT@\xf0\xdf\xe1q\xdaHT@\xcf!\x82\x16\xd9]T@\xe9h\x9f\x12\x10nT@\xda\\\xef\xde\x03kT@$\x80FA\xa6RT@H\xb9\xdb^oPT@)<\x9e\'\x92\x05T@\x98X\xdd=<%T@\x84<\x0e1\x03NT@\xf0\xf6\xaa\xfb\xb2sT@\x80\xd1\xa3\xc5\xaaiT@?v\xa4G\xcfjT@\xb8\xc1O\x95\xfcVT@\x88V\x13\xbb\x88YT@\xbf.\xd3\xe3\xe1TT@\xbb\xe3\xe1\x1b\xc9\x84T@\xda\xc2\xfa\x13\x00ZT@\xd9\xebDOk\x81T@\xb8|rDEeT@\xcb\xa3M\xf6iQT@\xf0\x7f\xc2&\xa6GT@q\xf8F\x13\xceIT@\x92N\x98s\xb7YT@9\xd5\xc0WI^T@\xe2s\xc8\xe9rdT@\xbd\x150@WBT@\x92\xea\x8b\x00>IT@\x14\xd3\xb8R\xc7rT@\xdfI\xf9\x92;ZT@\xfep\x91\x1e\x9ccT@e\xcc\xfe\xb8\x87rT@g\xc5\xf3\x8e\x13^T@hd\xa0&ChT@\xac#mM\x93nT@\xb2\x95\xbb&?YT@y\xab\x8e\x03\xadJT@s\xbd\xbdl/\x85T@J\xecPo\x1frT@o\x83\xc3\xca\xf5gT@\xd0\x12\xef\x91\xc7\x80T@c\xb4\x1f\xf9psT@\xc3u\xc2\xd3hmT@\x00^7)\xebRT@\xb0M\xea\xb2|\x08T@\xd0\xa1\x12\xfa\x91iT@\xc5\xcc\xdf\xcfcWT@7\x14\xa6j\xe20T@\xa7\x0b\rOVZT@u\x02Mg\x14LT@\xb0\xaae\xe0\xc2ZT@E\xb4I\x07\xb4`T@Dv\xbeL\xecrT@)\xa4\x01\xaf\xf2VT@G\x12\xb5\xe5\xb1KT@\xd0@\x80+\xb3LT@-\x19\x17\xd9\x89.T@\xe1\x06\xda\x85\xe7RT@nwe\x7f\xbdjT@\x87G\x1d\x9bimT@\xd9\xda8\x1a\x8fRT@TG\xa2~\x17\x86T@\xe9O\x86\x0fIiT@"!$/i\x08T@\x84\xcc\xfft\xb6nT@\x8a\x7f\xec{8eT@Gt<\xbb_|T@\xd3\xae\x1a\xb7\x88RT@/&; \xa7xT@H0\xf6\xc5\xb6dT@\x80\xef\x02\n<MT@\x02\x86\xd8\x80VeT@s\xbf\xf5\xde\x15zT@s\x06\x9e\xc0~jT@\xb0\xd1\xdb\xef\xd7\x85T@\x9a\xefT>\xe4\x85T@p\xe6f\xb9\x87ZT@N\xed\xd4\xe1\xdfIT@P\xd5jpw\x85T@\xb6\x1b\xb04\xcd\x80T@U\xd6HF\x8d1T@J\x857\xb3\xba1T@S\x14\xd8\xae\xb4TT@\xc63o\xe8\x97TT@\x10\x9d\xd7\x07[eT@\xb1:I\xe2\x8biT@\xe6\xd7a\xd1\xfegT@@\xe3\xc12B[T@,\x8e\xd5\xa3\xb1nT@m#\xa0\'4AT@\x0e\xf9\xa7A\x9cCT@\xd6\xf6O\xdbaeT@\xf5\x8bZw\xbcLT@\x90\xd4)\x7fviT@|\xd7\xf9c:iT@a\x83\xff\x02\xba[T@Y\x117\xfc\x94nT@\xb6\xd9\xe1\x94~dT@\x80\xc0Z\xda\x8e6T@\xd3\xed49*IT@\xa6\xe2\xc3\xa0\xfbrT@\x18\x9a\x89`\xd4RT@5>\xb22\x80zT@\xc4\r/l\xaafT@\x0ci\xe5m\x83HT@y\xd0,\x12EdT@\xdc\x81\x10S\xdd0T@\x03c\xb3\xa8_IT@|\xd7\x8bOu\x86T@P\xbb\xa6\x84\xaejT@\x8a\xa6A\x88@sT@MW,\xa1\xd6qT@c2\x8e\xac\xacUT@.\x90\x9d\xe6\xe5TT@\x93ba2\xbfkT@tf\xce\xd2\xdfWT@\xad\x96 \x1a\xa3jT@\x02\xa3\xb4\xa2NuT@\xe5r\xdb\x03hXT@\xa9\xc2d\'1\x85T@\xb2\xe0\xc9,\xa0ZT@\xdb/\xaa\x11[HT@\xb8 \xf0\xf7x\x08T@Y\x81\x04l\xa4UT@\xbb\xbd"D\n^T@y?i)\x9bST@:\x08\xe6\x7fj^T@\xbbN\xd0\x00\x1c_T@`T\xe8\xcf\xcfCT@b<\xcdZ\xa8XT@3\x89\xca\x8ek[T@\xe1\xc2\xd0\x1f\x03NT@\xceeF\x92\xf0iT@A\x81\x93\xd1\xccDT@\xd9\xdf\x14\xeb\x94XT@\xd3\x06\xfd\xb0PAT@\x92#\'\xf4IJT@K\xca<T\x89XT@\x18\x08$\xd4\x02IT@\x14\xc1V\x03%dT@\xeaor\xdc\x84jT@\xe6(\x96\xc7,\xffS@\xa6Ho\xd2\xa9ZT@\x12\x06\x9d\xe6\x8bmT@i\xf6\x88\x7f\xc3VT@\x16\xf16\xb4\xfcGT@i8\x8d\x16\xbc\x80T@]N\xb6\x90\xe3\x85T@\xdbv\x1d\xe9a\x85T@\xcd\x1d3\x8dq\x85T@0\'\xa9o\xd9YT@\x047\x85\x01\xa2\\T@,\xd7\xf183\x85T@\x8fx$a\xbedT@\xfb\xbf\xee|\xc7cT@i]\x18\xceVdT@@~<E\xadtT@\xc8\x89\xda\x98\x96jT@n\x8b\x05\xefLsT@U\xdd\x12<r\x81T@k\x96\xf6`\xaa\x86T@\xfb!\xdcL\x9aHT@\xff\x8d+<7ET@\x9b\xd6\xd1\xb17tT@Y\x13\x0fB\xf5hT@$\x86h&\xb5eT@\xcaz\xff\x10\xf2\x80T@"\xc73>\x0bFT@\xb7\xa4t\x91\xfe\x8aT@\xaa+\x97U\x871T@]\x15\xd0:\x08XT@\x87pwvYIT@~\xd2\\\x06?\x8aT@\x89\x0b\xd6\xae\x00WT@\xa8!t`\xe1IT@H\xf8\xff\xf3(ZT@^\x1e\xe5\xa5\xb7rT@9\x03Am\x9baT@\x95\xd0c\xc6WbT@u\xfd\xc5\x16\x12\x87T@\x81\x1c\x8a\x85\xb1iT@\x88\x1c\xb4%JBT@\x8f\x86\xd2*\'\x0fT@\x04^\xecV\x1d\x85T@\xad\xac,\xc8\x12PT@\xbe\x10\xb9\xae\x04IT@\x05\x1f\x1c\x12-YT@\x8f\xad\x85QmiT@\x15\x8e\x85qudT@N\x14\x19%\x7f$T@\xddK\x88\x9a$nT@\xb3#\xaf\x9e,dT@7\xf1\xf1u\x82JT@m\xf0\xb1\x97\x82%T@d\x8f\x92@YgT@<\x83\x1b\x004CT@\xd9\xdb9\x13\xb1[T@:\xdeG\xef\x84ZT@|\xde\x96b\x91jT@-\xde\xa3\x96~cT@\xa8\xd0\x997\xdbLT@\x03\x92\xdcc\xd7\x83T@\xf6i\xf6w\x8fjT@\x9fza\x90uiT@y\'y\x93JqT@\xa7O\x966\xb8\x7fT@\x0c\x04\xc8\x08\xa5jT@g\xa2]\xc0kzT@\xe6\xdf\xea\xa0\xf3IT@\xeb\xfb\xfa\xa9\xaekT@Q\xdc\xb8\xbb\x95]T@\x00O\xc5\x8c\xaa\x85T@>\xa0\xe1\x15OmT@#\x02\xa3m`mT@\xaa\x1e\xfb\xdePbT@\xae\xe3\x8f/\x1aBT@\xc6\x12\xf8\xa0aiT@\xd1}\x0b\xc6\x15UT@\x10\xe4-\x8dQ*T@\x87\xa4\xd7\xc4\xe1dT@\xd15"\xcf\x1bAT@\xaaxU)EVT@\x02A\x92u\x9fmT@\xb4\x8f\xdd\xdf\x0f\x85T@e\x172\xb5#UT@\xcd\xa5\x87\x12\xf1NT@j\x07\xde:\xf4IT@\xc68\xa0\xb3\x81pT@\xc2\x1a\xc8B\xb1LT@<q:h\xac]T@ O\x99\xa5\xbb:T@\xd3\xa1\x0cu\xeesT@\x9d\xbe0Q\xdcKT@u\xc8\xa7WXWT@"\xee\xb1\x05\xceOT@DR\x92\xb7\xb9rT@\xfc]6\x8dmDT@\x03Rn\xeb;HT@\x0bun\xc6\xd2JT@\xba\xf5\xac\xd6\x17=T@\xb3#\xf0\x13\x99aT@\xfa\x8d\n`irT@\xde\xbc^\x8ee[T@\xba\xba\x1dF\xce\x80T@6\t=q\x7frT@\x07\xfb\xef\xe4\xaaUT@\xe711\x03\x94XT@W\xb8\xe9\xd0\xefkT@\x0fy\x1a\x11]YT@$$\x9f\x92\xadsT@^A\xac\\\x02sT@s\xd6"\nhZT@\xda/#\x8e\xabIT@\x99\xa3\x03UhoT@\xe3\xdeI\xcb\xd7CT@\xdb\xbd-\xae\xfaYT@\x040"\xf9\xf1PT@\xe4p\xfe\xa3\tXT@\xc1%{\xad\xc4`T@u\x05\xf8\xc3\xbdlT@e\xd6\r\xc0\x94rT@\xf7\xde\x80\x96[BT@\x16?t\xdc ET@D\x97l\xa4TgT@\x08U\xcc}dIT@\xfa\xd5\x1b\x0bzIT@\xf2>.>\xb7pT@\x96\xa1"c\xddjT@\xf6\xc5\x0b87dT@d\x07\xf0,"fT@\x92\x9bw\x8e\xa6pT@E\x19\x0b\r\xc2aT@dpIO\xcdhT@\xdc\x16!n\x85[T@\xf83\x99\xeb\xa2\xe8S@\x9b\x030\xfb2^T@>\x8dq\x18\xeaiT@\x9f\xf7X\x0ewkT@\x9a\xc9\xa0o\x1cFT@.*s\xf9\xackT@\xf1\xb9\x0f\xcf\xaarT@\x97\xca\xcb\xf3\x06TT@\xe0\xb8\xec\xaet]T@\n9\xbcO\x1alT@rN\xd7P}UT@\x9f-\xef\x7f\xc0AT@b\x86\xf3\xfd\x1e^T@J\xc4\xc7\x0c\xd1-T@;\xbe\xd0@q6T@xu\xc4\x94[iT@\xa0\x08\xd7\xec|iT@\xe54W\xbfUXT@y\xa2F\xc5/2T@\'\xb0\xd6\x11\x1drT@(8\xc9_\x83tT@\xa1Q\x96\x91\xc7zT@J\xb8\xd9\xe1\xbbqT@\xdc\t]\x03wdT@<\xad\x8dA\x7f\xefS@\r/\r\xe7B\x85T@l?\x9eVw\x85T@\xdc^M\xa8\xc6jT@C\xd3\xb7lgdT@DD\xa6I\xa5\x86T@\xc7\x19\x92\xe7\xa2\x84T@\t\xec\xbbP\xd5\x85T@\xe7F\x89/0WT@\xa7H\xb4\x8fbZT@#>\x1a\xb9\xaaHT@ER\x90\xa8ZKT@\xcf\x8c(\x86\x8f%T@{\x15\xef\x8e8_T@\xdc\xd1\x10\xd4\xf0ZT@\xa5\xda9\xa5\x1aUT@=\x19hE\x03^T@w\x8ch\xbc\xf0IT@\x11Buh\xf9\x8aT@w\xe0.A\x92qT@\xbb\x86\x08\xae0hT@\\\x134\xd6\xc7cT@\x85S\xc2\xfd\xd0ST@U\xc2C\x10\x89iT@VQ\xf4\xb17tT@\xf6\xdb\xcb1\xefmT@:\x08\x1c0\xa5"T@k\x7fL\xe2\xef\x86T@i\x94\xdf\x85[lT@5\x85\x1fx\xedRT@2K\xa5(zbT@\x96\xf8\x17IFiT@\xc2C\xb6\xb9RjT@\x9f\xe2E\xf4\x19lT@\xc5\xd1\xc0\x8b\\TT@\xce(\x88\xb2,\x83T@*\xfa\x94\x9dnHT@\xb3SB/\xc03T@I\xda\xaf\xb8\x02OT@\x8e\xbf\x94\xf1\xc5fT@)\xef\x91\xd8bdT@i\xd5%\x9a\xd4cT@\xdb\xf7L\xe5\x05lT@\xcc\x13\xfd\xca\xc6`T@\xf7\x0b\x8b\xcd;GT@\xb0\xfd\xdb\xc6\xe6aT@=\xb3\x94\xf3\x98ET@\xcf\xc1\xfa$\xaf\x15T@\xe8)\x94\x8a\xcbsT@D&\xc9O\xffHT@\xd0/\x8f\\\x96hT@\x90\xea\x03(\xbbZT@\xb1\x1d\xd6y\x96ET@5\x1e\xcf\x973\x86T@M\x8c\x9aM\xe4TT@\xed>2i\xb6IT@\xfd\xcf\xfc\r8BT@\xdcX\xe8\xa8_CT@\x81\xac\xb2~5^T@\xd3~\xe5\xb9+GT@\x9a\xa5N(\xcdYT@\xfc\xcf\\C\xbacT@a\x80\xd6\x1f\x81iT@\xe1\xb3<WZ}T@|\xc2\x00B\xc5VT@4\xf9-R\x97NT@s\xf3\xf4\xeeaIT@\xf9O\x81s\xbbaT@\xfb">\xa5gbT@Z:\tn\x80eT@\x02%\xef\x89:hT@\xad\x1c\x95\x80BfT@\x08\x7fy\x93qdT@ \xca\\C\xd8hT@O&\x93\xb7\x0ciT@\xfb\ra7\xb8iT@\xd5T\x1f\x1d\xeciT@\x08R\x9b\xab`iT@S\x81\x84\x1f\xd9WT@!\xb9\x11m\x12_T@\\\xb5\x12/\\KT@\x8f\xa7\x1e\xf5\xfbmT@\r\xdb\xddwdmT@\xd7\xdeK\xcb\x7fpT@\xfda\x9b\xca&^T@\xa7\xef\x92\x9d\x8fqT@\xe9X\x03l?ZT@\xf4eg\xea\xdf\x85T@,\x93\x80\xd7CBT@Z:\xf1\xd3\xdfiT@\xe9\x8fP\xb7\xf6HT@2\xb7\x8f\xb4\xb9kT@\x07*\x00\xd8k\x81T@7\x16\xe7\xd8\xfb]T@\x04@\x1a?\x10kT@\xe6\xc0.\xdb\x9bIT@\xf4\x81\x17-\xf8]T@\xa7m\xf0a1kT@\xe0X\xf5\xca\xf9YT@*@\xdc~WcT@B\xec\x0c\xf7\x9aRT@l\xf28[\xa9MT@\xe7\xc5\x1d\xc2\xb4eT@\x88\xf6\x16\xde\x9aZT@\x14\xb1\xcbc\x8eHT@if@\x15\xa4eT@\x87\xa4W\xa3\xcd\x7fT@\xcb,^)iiT@\xac\xee\x15F\xaaiT@C\xca\xb7]\xc2ET@\xe7|\xbb{\xe4ZT@w\xb1\x8c\x9d*\x85T@5b@t\x8a\x85T@bD\\r\xb8rT@\xab\xe1O\xab\xadHT@\x83\x87\xa4\xeb-\x85T@\xf3\xdbu\x88\x08eT@\xfa\xc7M\x8fAZT@-\x08T\xc9\x0elT@\xaf#\x1b\x01\xdcpT@\x02\xef\xe7"\xbazT@\xa1\x13\xc2\xf9\xfc\x89T@\xe2\t?\xd6_FT@\xbd\xb0\xdd\x10#lT@\x12\xc5\x82\x1f0ET@\xac\x1d\xc4\xe6#TT@\xd9\xd1w\t\xccgT@ar\xec\x18viT@\r=\x8a\xb6\xe5hT@M\xb5\\\xa6\xac1T@\xd0\x019\xceDhT@T\xbcvj\xcdVT@n\xe4X\xf1<RT@\x91\x17\xec\x11\xc2dT@\x0c\x1e\x15\xb8\xb6RT@u\xbf\xe5\xbc\xb1`T@\xa9W\xf3\x81\xbesT@\xeb>\xa1\xee\xd6mT@\xde+\xb5sj[T@\xa8\x06\x8dL\xbcHT@\xf6M#\xe0\xd9sT@\xf9f\xac\xe7C5T@\xa9\x1b\xa7{tjT@\xe0\xf9\xcc\xdb\x82XT@MA\x9d\x8a\xd1gT@yM\xfb\x87T}T@\xa8\x99\xb5\x8a\x15lT@\x11\xd6\xd6@\xb9\x86T@|;\x00u\x11mT@gm!\xc2\xf2TT@\xfdt\xe6\xdd\xea\x01T@{\xcc\xd5\xfchkT@\xfaD)\x1e\xe2WT@\xb0\x86\xe2p\xd7fT@q\xb3\xd9\x16C_T@\x99\xdf\xc6*gLT@[jr\xbc\xa6lT@\x81h\xf2\xdc\x85XT@V\x15\x81\xc8e\x8aT@\x06\x18\xef+\xe9WT@\x97`Z\xcc\xb23T@\x07\xbfR\xcfB\x02T@\x9ce\xaf\xa4\xb2iT@\xf0Tq\xa2ciT@4\xcb\xfe\xe1\xc7lT@6\xd3tbkgT@\x83\xb67\x14\xf0QT@\xf2^0\xee:TT@)\x90\t\x0c\xaeRT@\x98\xe4\xcb?C\xfdS@\xf8\xc6g\xba\x94cT@5\xea}\xcbdBT@\xd5\xf3s\xf5\xe6IT@\x96\xe8\xa6X\xd6JT@t\x0e\xc7CX^T@EX\x9bS}BT@\xe2[o\xcd\xc8CT@\xe9\nxs\x8daT@s\x05\xb9>1ET@\x8d%\xea\x18gdT@\xa2\x81\xe2\x13\x8eMT@J\x96\xc4\x82\xbcmT@\x9d\xa0\xc0)\xd8gT@H\xb2\xc43\x0bWT@gkO\xcaTcT@2Y\xe60\xca#T@\x0bU\xb3\xb9WbT@\xda\x0b\xd6\x17\xf4cT@\xdf\xc4\xca\x1b\xf6JT@\x0b\xfd\xbc\x7f\xafeT@\xbf^\xe5\x7f\xa2sT@eG0d\x8eHT@\x1dUK\xf2+fT@\xcf=\xcf\x1c(hT@W\x18\xba\xd2\xfaeT@\x15\xbc\x13\x94\x01tT@\x17c\xf6_\xe5hT@[\x93\x85\xf0\x18sT@\x16]X\xf5\xd4tT@s\xc8\x13%\x01jT@\x13M\xa4L\xbckT@\xd7\x8d\xeelKiT@\xec\xf8\x86\x9b\x81UT@s\xf6\x88"\x82\x80T@D\xe6\xa0Q\x8ceT@S\xa4T\xaf\xd1qT@\x1a\xf4\xef\'\x19IT@\xc2\x86F\xd8\x05nT@JFHZ\xa6RT@\xd9_\x01\xfd$RT@?b \'\xdaYT@\xe0K;\xaf|pT@y.U3\x91mT@\xb1\xbb-\xb8\x10PT@\xc8\xf3\x04\xb5\xdcpT@BQ\xbf\xa2\xaazT@\xdc?\x8d\x1a#mT@\x0f\xf1\x00\x99\xc3.T@\x10$\xd7&hkT@X\xd8~\xda\xa9pT@\xb0\x98\xb0p\t^T@\xa0\xac\xc0\xaa\x91IT@\x19,8\xb8_XT@!D\xcd\xe5\xdf]T@\xc0\x0f\x87C\xc0OT@\xc0\xd5y\x82}iT@\xf4\xbd\xd2\x8a\xed[T@\x97\xf8N\xb2\xd9VT@\xb8Zh\xc4\xe8gT@\x8f\xb1\xe9DTiT@T\x00\x16.\xdb`T@\x0c\xe4\xabG\x88MT@\x9e-\xd5T\xf1_T@\x82\xec\xe6\xb6\xd0cT@N\\\x8fu\xe6KT@\xe2\x93\x97\x94kkT@V\x13\x90R~ET@\xa4\xcc\xc64\xd6DT@\xc2@\xb7Y)kT@S\xab\xd3\xc0@hT@\x86\x85\xaaqNET@\xdd2 \xbf`\x81T@O\x80\x85\xcd\x1alT@\xaf\xc3\xe1\xc2\x17nT@\xd5\x84\n\xf34nT@M\x1324\x9dKT@\xdb\x84\x95\x17zJT@\x0e\xde\xd5\xc1\xa4\x86T@\xd9I\x1c\xdc\xc3[T@#\xda\xc7l\xd5\x7fT@\xadg\xee\x120lT@\x13\xdc\x9a,\x93\x84T@\x81\x01\x1e?\xf5~T@o\x16\x18P\xcejT@\x11\xca}-\xc2\xeaS@\xa6-\x94U\xbejT@\x93\xe6\xc2\xf5\xf6\x81T@\xee>\x171JHT@Q\x02\x12\xba,mT@\xf9F\x91\xdcMmT@)l5X\x0f\x81T@E\xd2s\xa6.5T@Q\x1e\xa9\xa6\x0bbT@G\x8a\xf4\x1d!MT@'
p22
tp23
btp24
a(g3
(g4
(I0
tp25
g6
tp26
Rp27
(I1
(I598
tp28
g13
I00
S'g\xe7\xde \xafu\x17\xc0*\xa7\xe7O\xa7y\x17\xc0!\xb3-\\&\x94\x17\xc0\x1f\x01\xa6t_\x19\x1a\xc0\x8aA\xd7|\x91\x1e\xdc?\x83E\xe6]\xf8\x8e\x1a\xc0R!\x1e)-t\x13\xc0\x06\xe9eGF%\x18\xc0\\\x8a\xea\xa6\xde\x82\x19\xc0<\xb9\xce7\xfaL\x0c\xc0Xt<\xf8\xc2\x93\t\xc0\x8d\xc1\x8c;\xa1\xdc\x06\xc0\xc9\xf9p\xcd=W\x1b\xc04ikk7d\x11\xc0)y\x10\xab+\xf8\x04\xc0\x10\x96B\x02\x08_\x18\xc0\xccOQ\x1a\x81B\x10\xc0\xf8\x04\xa5\xe2\x1e\xc6\x12\xc0\xea\xc7\xc4=\x94\xbc\x12\xc0\n\xee1\xc3\xe8\x17\x1d\xc0#(=\xe3\xb1+\t\xc0\x05\x92:K\x00\x9f\x1a\xc0\xb5\xa4\x92>X\xd3\x1b\xc0\xc6a^\x8f\x8b5"@\x97\xf7\xbe~\xe7\x0b\x18@\xc9\xd2\x96\xeb\x85:\x13\xc0\xcco}\xaeb\x16\xfb?\x9e\x92I\xf5.\xba!\xc0\x1e\xab\xaf\x04\x1f\xea\x0b\xc0\xa7\x1a\x1e\xc8\xad\xe6\x11\xc0\xc7\x89\xbc\xfa\x8e\xf2\x01\xc09%\xb8\xe0\xe0\x94\x12\xc0UdF\xcaxm\x18\xc0T\xef\x9b\xd9\x91N\x1a\xc0\xeba\x9c\'\x00\xd6\x12\xc0\xa3\x93\x03\xa4\x12\x18\x1a\xc0[j%\xb1\x84\xe3\r\xc0<0\xa4\'\xda\xe5\x03\xc0\xe4\xdf4\xf2\xb2\x0e\x03@%\xb9UR\xc5\x82\x1d\xc0\xe0Bg\xd5k\xed\x08\xc0\x106\xf9n\xc5\xcf\x1b\xc0\xc3\xd2\xac\x85\xdf$\xf5?Z\r\xe9\xe8\x11\x1e\x14\xc0\xbc\xa4\xdd&D\xc7\n\xc0\x1a;m\x8d\x9e^\x0c\xc0\x9f\x00\x00\xbc\xe6\x95\x16\xc0\xb6 \xa7}\x83A\r\xc0g\x017\x98DE\x13\xc0\xb6\xd4\xcf{\xf1\x99\x12\xc0y\xd7\xe9s\xde\x98\xe9\xbf/\xe4\xca\xe4B\xc1\x1d\xc0\xd2B\xc2X\xe4f\x17\xc0M>\xd2Uc`\x14\xc0\xe9\xde^\x04Q\xf2\x12\xc0\xdc\x8aK\xf7\xd7\xb6\x1e\xc0\n\x8cB\xe5\n\xe8\x11\xc0\r\x83\x1e\x95\xa4Y\xf5\xbf\x8c\x17\xf6r#$\x14\xc0\xd8\xd1<\xe4\xd8_\x1d\xc0\x9f\x8b\x1aS:\xaa\x1b\xc0\xa5\xf8\xfe\xfex\x05\x10\xc0\xa1MG\x0b\xfds\x19\xc0^\xb04tN\xc5\x14\xc00sk\xca\xa1\x7f\xd5?\xba\xacZ\xdf\xe3\x80\x02@M\x13\xcf2\xde\xff\x19\xc0\xb1r\x02\x90\xb2\xd5\xdb?\x07\x1c\xd7O,\x8e\x1c\xc0\x8b#lyNo\x14\xc0\xcc\x17\x97\x06\xd0\xad\x04\xc0\xe8\xfd\x02}\xecT\xe9?\x92QI\x88\xf3\x92\x0b\xc0k\xf7\x84\xdfJ|\x1a\xc0\xf2h\x10\xf0~\x19\x1b\xc0\xdf\n\xa0\xab\xcb\xfb\x11\xc0\xf4\xed\xaa<\xa8\xc1\x0b\xc0\x8f%\xfd\x16c\x90\x07\xc0\xbfrA\xb1m/\x1a\xc0\xf4y\xaa\x12\r\xe2\x03\xc0\x16u\xa9\xc0W\xd5\x12\xc0C\xe5\x7f\r?\x00\x1c\xc0\xfc\x8f\xfe0\xab\x11\x07\xc0\xdf\xb4\x98\xd8\xebx\x1c\xc0q\x8e\xfbP\xf3@\x1d\xc0\xee\x7f\x8b\x06\x89\xfd\x91\xbf\xb40\xd0W\xe3\xed\x14\xc0\x8c3\x138\x0e\xfc\x18\xc0,\xf0\x81\x82\xb8X\x16\xc0M\x9f2\x89d6\x07\xc0d\x9eF\xa05\xfe\xd6\xbf8\x08u\xd3\xf4A\x02@\x98+\xab\x05\xe8\x04\xf2\xbfb\xe2\xb8\xb5=\xf7\x1b\xc0D\x9a\xee\xd9\x91\x15\x13\xc0\xf6\xe6\xb9\xfa[C\x14\xc0\x8b\xcd\xed\x8d\xe9\x90\x03\xc0\xd5<\xe8\x9d\xfd~\x19\xc0\xff\x80\xf1\xd8\xa9\x91\x0f\xc0\xfa)\x1dV\t\xe4\x12\xc0\x92G\x08\xe4\xb7N\x1b\xc0\x03a\xe8h9\x0f\x03\xc0c\xa7\x19v$\xfa\x12\xc0\xcf\xac\x9c?\x7f \x12\xc0\x8a/PC\x95y\x17\xc0\x9f}?\x0br\x19\x1a\xc0/>>\xfct\xb0\x03\xc0\x03a\xe8h9\x0f\x03\xc0,\xa5\xccYQ*\x07\xc0\xa6\xd1\x96}\x80z\t\xc0\x91\xceR\n\xc5z\x17\xc09\xac\xc2\xd4.\x05\x18\xc0\x01\xcd#\xb8\xb1s\x1d\xc0\x9f\x1a\xd1\x0e;\xa0\x10\xc0p\xb1\xd8\xc0\xf5\xce\x19\xc0\x83 \xb6\xd5\x99\xf3\x17\xc0l\xf9\x9d\xb2\x16=\xfe\xbfl\xf9\x9d\xb2\x16=\xfe\xbf\'\xd2|\xb9\xceK\xff?l\xbf\xff\x9c\xb9\x00\xff?Gw\xa1\xd2=\xc0\x0f\xc0\x03\xbe\x1d\xe6w0\x13\xc0\xaa\x96/\xc3\xaf\xfa\x11\xc0\x10\xaf\xd4l\xb7\x8e\xf0?u\x9a&\xca\x1d\xe4\x03\xc0\xf9\xf3\x80\x97\xbb\x8f\xfd\xbf$o\xe9\x03\xdc!\n\xc0B\xac\xa7\xfa\rJ\xf1\xbf\xd2Z\x14b\xdf-\xdd?\xfd\xa5\xb5\x06\xe9\xd7\x0b\xc0\x1b)9\xe9^[\x10\xc0?\xa1\xcd\x13\x08j\xf3?|\xceF\x82\xdf\xf5\t\xc0A\x11\xe9+F8\x10\xc0\xe0:\xf2\x14$\xd2\x13\xc0\xc0\xa8\xc8s\x9ae\x10\xc0\xdcz\xbea\xb6\x80\x1c\xc0|\xf0\xca\xf8\xa2\x99\x03\xc0\x8e>&k\xdd\x9c\x16\xc0\x83\x943\x00.\xd6\x0f\xc0\xf7yD\xe6\xf5H\x10\xc0m\xaf\xad<\x97\x8c\x19\xc0\x04m\x1e\xb3#t\x1c\xc0\xb0\xcf\xdc\xfaZn\x10\xc0\xd2\xc5\x1d\xe1\x06\xff\x17\xc0\xde(o\xa1\x14\xe9\x0e\xc0\xf6;x)f\xf3\x14\xc0\xe3\x06\x7f?\x8d\r\x17\xc0N\xd2~f\xc0\xc3\xc7\xbf(t\x046\xc7\x88\x17\xc0\xb4\xb30d\x968\x08\xc0\x17\x8a\x84\x0e&\x82\x19\xc0:\x8c\x89\xfex\xb3\x06\xc0\tg\x9c\xcbp\xc2\x1c\xc0j\x9a\xef\x82\xa9P\xe4\xbf\xd9\xda\xd2\\\x83{\x1a\xc0y\xfbv\xda\xb2\x84\x14\xc0\xd5\x86\xf9\xfdB\x0b\x00\xc0|\t\xab\x1f\xd8\xce\x12\xc0\xed\xf4\x9f\xb1K\x9c\xeb?\x93\x90\x14\x1a\x01\x90\x1c\xc0\xab\x85)%\xb6Q\xd3?t\x96-M,q\x1c\xc0VA\xd7\xebDT\x1e\xc0Exc\\\xdc\xd1\xf6\xbfw\x81\xe8\xff\x87\x8e\xc7\xbf\x96\xef\xe3{\xb5\\\xf0?\x1a;m\x8d\x9e^\x0c\xc0\x0f\xee\xfay\xc8n\x0f\xc0B;n\xca\xbe\xf0\xf9\xbf2im\xa2\x14\x98\xe5\xbf\xbcGI3v1\x19\xc0\xa3\xa9I\x00\x01\x1c\xf3?\xad\xc7|\xf2D\x8e\x02\xc0\xda\x1e\x11\xa1\xe4\x9f\x16\xc0\xc5~d\xa4\x82P\x1a\xc0\x01\x8d\x03\x01\x94#\r\xc0\xa6\xf4\xeb\xab\x15\x98\x14\xc0\xd7\xdbN\xcfr\xc9\x15\xc0a\x0e\x1d\x98\xe7\xc8\x08\xc0\xaa\x8f\x8b\x8f\xb2m\x12\xc0\xb5\xb7K\xfb\x94\xbb\xf4\xbfh\x80h{,\xcf\x12\xc0\xd6}\xd9Oyu\x17\xc05\xf0IiAJ\x19\xc0\x7f\xfdq\xee\x19\xce\x19\xc0\x07n\xfd\xe4\xefT\x1d\xc0\xeb\x05\xf3\xe1\xb1\x9f\x1c\xc0\x98]\xd3\xd3\xd7\xb1\x19\xc0vR\x12\xa5\x0b\x0f\x1a\xc0\x18\xe4\xeaMP\x03\x1a\xc0\xf4\x87\x06\x11\x8cP\x1b\xc0\x8c\xc8\x9b\x8e\xdfp\x1a\xc0\x89\x10\x1cc\xed\x93\x13\xc0\xe5\xd6\xd8\xba\xebD\x19\xc0 z\x85\xf6A\xee\x12\xc05\xe9(\xf4(\x11\x18\xc0\x03\x84\xcb\xda\xb2J\x10\xc0\xf0\x90o\x9a\x91\x03\xf6\xbf\xc9\xf1\x87\x01\xa2a\x19\xc0\xd8+\xf4\xb1\xd1\x99\x0f\xc0\xe2\x835M\x0c\xf3\x0f\xc0\xf8\x9d\x88\x91\xf6\xf5\x12\xc0]\x17\x88\xe9\xe5\xd0\x1b\xc02l\xea\x04D\xbb\x13\xc0l\xf9\x9d\xb2\x16=\xfe\xbf\x1c~\xbf\x04d\xc1\xe4\xbfE\x8c\xd1v\xa0k\x10\xc0h\xbe^\x0f\x15\xa7\x13\xc0a|\x19\x01z$\x07\xc0\xdb\t\x17\xb1\xf2\xa5\x10\xc0H?\xa4\x05Z\xf6\x14\xc0\xb3L\xbb\xcbKR\x16\xc0\xfb;,\xaa\x92\xaa\x1a\xc0\r\x11\x03t\x83\xf1\xe9?\xbe\xf0\xfc\x95\xae\xea\x16\xc0\xfcl\xeaF0=\r\xc0\xc9\x11;*xs\x19\xc0\x07\xcdi\xe6]9\x08\xc0\xca\x11\x0e/\xdc\xb2\x18\xc0\x11\xc6e\x08\xcfs\x11\xc0\x84K%w\x81\xc9\x10\xc0\x11\xb5M \xcc~\x1d\xc0\x90Z\x8f\xca\xfa\xc0\x0b\xc0\xde\x1a\xd0\'\xc83\x10\xc0jX\xa4\x0b\x80\xde\t\xc0a\xaa\xf8\x8d\xa3\x82\x1d\xc0q/\xe9\xbe|K\x1a\xc0\x1cs\xccM\x9e\n\x15\xc0q\x89\x0c\x8c\x1ee\n\xc0\xc1\x97>\xff\x19\x92\xf4?\x9b5\x0e\x9c\x94\xb8\xf5\xbf\xff5r\x82\xbf\x1b\xf3?\x00\xea\x91\xd1\xefq\x1d\xc0\x90H\x96]^\x81\t\xc0\xf5\x80\xab \xccJ\x10\xc0\x08\xff\xc0;\xea1\xf8\xbf|\x97\xa2\xff]\x08\x1a\xc0\xbft1\xfdbM\x13\xc0<>\xe7\xcd\'\x03\x10\xc0\xba\xd6\x92\x97\x9fM\x03\xc0\xe7\x13i;I\xce\x16\xc0\x03xs\x8f\x1f\xb6\x06\xc0P\x81\xd4\xb3\xfa\x9b\x1a\xc0\xaf\xab\x8b\x00\xe6\x8e\x18\xc0\xe0\xb8F\xfc9 \x08\xc0\x17@,\xc6\xe6W\x1b\xc0\x98\x10\xab\x98WR\x19\xc0\xa7`1\xd3\xfc\xeb\x08\xc0\xa7`1\xd3\xfc\xeb\x08\xc0\xe2\xb4M\x8b\x9av\x10\xc0\xa0\xf2\x19\xef\xfc\x82\x19\xc0LW\x19\xa6\xe3,\x01\xc01\xa80D\xd9\xa1\xff\xbfb\xfb7\x91\xed\x0c\t\xc0\xc57\x0b\xc2#\t\x0f\xc0\xb8\xc0\xb1\x17\x81\xb4\xfd\xbfu\xa4\x9f\x00\xebf\x16\xc0\xc2Z\x91Jt\x07\xc3\xbf\xa6HvHF\xaf\x19\xc0\x16Pd}+\xf3\xfe?\xb9\x1a\xber\x00\xba\x00\xc0e1\x1cH{M\n\xc0\xf4\xd7\xf5\xd36\x1d\n\xc0\x81b\xaf\xdb\xda\xc0\xf7\xbf\xfd\x97ns\x9d\t\x1e\xc0\xa6\x0b@\'\xdca\xf1\xbfP\x9fH\xf9M\x17\x15\xc0\xc8\'{Y\x1e\xd9\xa9?@\x94\x9eI\xf4}\x12\xc0u\xa3\x9a\xe2\x9d^\xfb?\x96\xf2\xbc\xdf\xf8w\xc9?\xa2\x01\xf0\x9e}P\x12\xc0\xaa\xe2T2\xa0\xca\xff\xbf\x90Q\x92D\x06\x01\x0b\xc0/\xecx\xbb\xc8\x90\x13\xc0\x84\xe6\xa6\xdc\xc9\xc2\x1a\xc0R\x80=t\xfb\x1c\xd5?\xe0\xd8\xcd1\x1a\xc1\xf3?]R\x1f\xab\x82\x9a\x17\xc0\xa2u\x06hX\xdd\x16\xc0n\xd0/\xe3S\x97\xeb?2\r\x08\xdfBa\xe5\xbf\xd8\xd0\xe9\xb7\x1d\x18\n\xc0\x95\x93b\r\x04\x15\xe7\xbf\xcc-\xd3\xf1\x0f\x02\x08\xc0\x1ddt\xc7\xf8u\x04\xc0\xeb\x92\x99\x01\x02@\x1d\xc0\xd8\xa5\xd0\xa6.f\n\xc0\xb2\xed\xe3\xa8\x11\x11\x07\xc0\xdc!\xac\x9d\xde\xc6\xf6\xbf\n&O;\xb7\xfb\x1c\xc0\xef\xabW\xbeC\x10\x18\xc0.\xef\x0f\xfd\x99\xe3\x10@6\xc4\x1b\x87*\x9c\xd6?S\xe8\xfd\x84\xc8=\x0b\xc0\xd4\'\x00\xe2\xf0k\x1c\xc0\xb6\xa2G\xb8*\x0f\xf6\xbf\xd38\xef2\x04\xff\xc1\xbf!2r\x12\x18#\x12\xc0h\x1f\x0b\xf5+{\x10\xc0h\x1f\x0b\xf5+{\x10\xc0\xa25\xb7uC\x8e\xdd?2\xf1<b+,\x13\xc0\xbf;\x9f4\x99-\x10\xc0\xcf\xaf\xea\x19\xb8A\x0e\xc0\xa25\xb7uC\x8e\xdd?\xaf4\x1e\xd9y\xbf\r\xc0\x15\xeb\xb2\xc0\xc5\x06\x10\xc0\xb9\xad\xdcm\x80\x9a\xf6\xbfmP+\xf5\xe3`\x19\xc03\xfb\x93\xbb(\xba\x1b\xc03\x19\x9b\xae)h\x0f\xc0\x0b\xd7\x15\xa8\xc8\xff\x08\xc0\x98_\xa1\x85\xfb\xd8\x1b\xc0\x8d\x0e$\xcc\xb8\xdc\x08\xc0\xb3L\xbb\xcbKR\x16\xc0\x97\xa4x\xaeu\xaf\x02\xc0\x8c"\xa1\x7f\x16~\x1b\xc0"\xfc\x98S@\x12\x10\xc0Q,TC)J\x17\xc0\xc4d=\xae\xc1m\xfe\xbfb`\xc9=\xa1W\x1b\xc0,\xe1\x80`\x13\x19\xef\xbf\x82\xc2Z\xba\xc1x$@\x9e\xf3\xd5%D\x83\x0f\xc0\xa0\xc1\xc0Kn\x0c\x10\xc0;Qe\xb3lD\xfc?f\xa4u\x84\x8d\x94\x1c\xc0\xa7@\x95I\xc8\xda\x05\xc0\xa0*$\x8a\xc8\xe2\x19\xc06\xdaW\x19\xdf\x81\x13\xc0B\x8a%\xa5\xebW\x03\xc0.\x9f\xdc\x1fT,\x1b\xc0\x9c\x1d\xb2P\x83N!\xc0A\xd8(\xc8\xfa\xb6\x19\xc0\x8a\xd2\xb2\x07\x07\xcb\x19\xc0\x17\x8e\xae\x95\x9cP\x13\xc0t\x8c\xdb\xdc4S\x1b\xc0\xcd\x8d\xa6r\xd2\x0f\x18\xc0R_L\x11\'l\x17\xc0\xb4[R\xc0B}\x17\xc0\xafn\r`\t\x81\x12\xc0\xc5+$\x01\xe8\x87\x15\xc0^\x0e\x02\xc4\x11P\x10\xc0\x8e\xdf\xda\xd5\x12\x97\t\xc0\xc4\x99%!ut\n\xc0\x85D\xbc}\x85X\x1e\xc0\xcf\x04\xf1\xf9\xc7\x92\x15\xc0\x17&QJ\xef\xa7\xff\xbf$\x93d\xc6c\xd9\x1e\xc0\xc9\xf6\xaeiP\x90\x18\xc0\xa9zE\xc8\x8c\xb9\x13\xc0\x88V]Wr\x8c\x03\xc0\x18\xca\xd0\xb3Z\xc7\x14\xc0\xae:\x86\xe54\xb9\x0e\xc0\xe6c"\x82\xed\xdb\x1a\xc0xrt\xb3%{\x0b\xc0\x17\x0bq\x1b\x12h\x19\xc0\x8c\xddn\xe6\x07l\n\xc0\xd4\x90|T\x93\xc1\x19\xc0\xb3R\'m\xd0\xef\x16\xc0)h\x8f\r$w\x0f\xc0\x14.\x82%\x1c\x97\x05\xc0\x82\xaa\x97\xaf\xf0\xf0\xdf\xbfv\xcd\xa1\xdf_l\x10\xc0A\xae\xd3f\xa7\xcb\x0c\xc0\xe8\xa8\xad\xad\xc6\xb4\x0f\xc0iu\x19\x00|\xe9\xfd?\xa3\x84\xac\xaa\x0fX\x1a\xc0+\xdf\xfbb\xd3c\xf7?\x8c\xf3\xf2\xc2\x03\xb6\x12\xc0F\x17\x11\x0c\xc1\xca\x00\xc0\xb3\xca\x82*\x15\x80\x1d\xc0k\xbe\xaa\xb5v\x05\x10\xc0\x88\xe6vg\xban\x10\xc0\xa8G\x1b\xa8\xa0$\t\xc0\xdfs\xa9\xdfZ\xf1\xd5?\xc3y\xfd\xd1\xcc\xf1\x18\xc0\xcc\x13\x03\x03\tv\x10\xc0\xa4\xda=z\x83-\xf9\xbf\xf2Oq\xf1\xe2\xf1\x11\xc0[\xd2\xb1E[\xec\x07\xc0\x00\xf3\x1e\x07e\xcd\x10\xc0\xd0\xf5m\xde \xfe\x10\xc0\x8e{\xab\xe7\x1e_\xec?\xb9\xe4\x8e\xbe\xdf\xd6\xf8\xbf>\xb9|\x17F\x1f\x17\xc0>^\xe5)\t\x04 \xc0\x00wI\xa1\x96\x88\xf4?~<\xac\xf2\xbbu\xf6\xbfd\xa6D6\x98\xac\x19\xc0)\x98\xeb\xf6\xfe[\x1b\xc0;\xab\xd4\xcb2l\xff\xbf\x83\n\x83a\x98\xdf\x13\xc0\xb3\\\x93n)l\x1a\xc0\xc9\xe7<\xbb\xd4\xdc\x02\xc0\x15ba\xea\xbb\xa5\x19\xc0\r\x00\x01\xaa+\x9f\x07\xc0\xa1\xa6\xdai\x12\x05\xf7\xbf\xa4n\xba\x90;|\x10\xc0%I}.\xaa\xb6\r\xc0w\x19\x0e\xc6\xaeO\x0e\xc0\xaa\x1b\xdb\x8b\xe76\x10\xc0\x81h\xb4\xef\x1e\x86\x10\xc0\xc7\xce\xb4\x86\x8e\xe6\r\xc0%Z\xc1\xd0\x9bR\t\xc0t\x07\xee7\x10\xf8\x0f\xc0\xc1,%\xc5\x9a\xb7\x0f\xc0\xdb\x8fR\xb1\xd7\x19\x10\xc0\xe1\xb9[L\x0fD\x0f\xc0\xb6\xe4$Tc\xb9\x0b\xc0\xcd\x88\x99\xa5[A\xd4?\x86dp\x0f7Z\x10\xc0T\xbb\'f\x99/\x1b\xc0\xa6\xf0\xc3U\xd9P\n\xc0\xe6\x91\x81\xa2,\x1b\t\xc0\xb7L"\xbf\xc7\t\n\xc0\xa3\x0f\x84L\xd3\xb3\x1b\xc0\xd0%\xd6\xad\x1c\x8e\x03\xc0\xfa\xcc\xcb0QI\x02@]\xa5\x1f\t\xffx\x17\xc0_\x07\x0c|\xbe\x84\x19\xc08\x13\xe0:\xe00\x10\xc0\xb2"\xe5\x9a\x9a\xcb\x10\xc0\x88\xf8\x07\'\x1d\x05\x10\xc0\xd5\xc2\xf4`\xbb/\x17\xc0\xb1!=|\xdev\x1b\xc0jG\x025\x08\xfe\n\xc0\xbb\x9fi\xf7TY\x08\xc0\xab\xa4!\xb0\x8f\x91\x1b\xc0\x1c\x9a\xf8\xcc\xed\x0b\r\xc0~4Sa\xa2\x96\x10@MqF\xf1)m\x10\xc0\x15\xd4\x1d\xf2\x8b\x8d\x1b\xc0_\x9e\x8b\x95\xcb\xe3\x02\xc0\xa7\xe6\x08?\x07\x02\x10\xc0mo>Fr\x05\xed?\x0b\x08R\x1d\x8eY\xf7?\xb9bG\n\xd7\xb0\r\xc0\xe3\x1d\xbb\xb3\x10\xc9\x18\xc0\xb1~\xc1\xb3o\x07\x10\xc0\xd6\x1e\n\xc9\x91(\x0f\xc0\xa9y\xeb!\xd3z\x1b\xc0wa\xab\xcf\x9d\xca\xf4?m\xa9\x02\xacb\xa0\x18\xc0\xc7\xf4\x81\xae\xc5\xa3\x19\xc0\x86\x18\x00\xf0\x0fJ\x16\xc0%\x1e\xa0W\xf1\x05\xf7?m\xc4d\x16\xb5\xa8\x19\xc0\xd5\xaf\x9f\xcc\xa5\x02\x0f\xc0\x0f\x97\x84\xa1\x80\xf6\x14\xc0\xbc\xbbI\x1f-\xfa\x08\xc0>\xf7\xc8\xc6\x9b\xed\x1a\xc0\xa0\xcc\x0f\xdd\x9e\x86\x13\xc0\x8f\xe2}d\xd0i\x12\xc0\x8e\xc3\xb7\x1a7\xa9\x19\xc0\xc2\xcc\xeb\x08f\x0e\x10\xc0\xc6\x80is\xfab\xfa\xbfK\xc6g\xb3p\xbc\x02\xc0\xact\xfc\xcc\xc15\r\xc0}\xe5Sa\x9a\xc0\x0f\xc0\x85YY\xd6[Z\x10\xc0\x04\xfesJ\xf7\x81\x1c\xc0\x90\xb6S>\x8b>\x0e\xc0.\xa5e\xb3\xac}\x12\xc0(\x1b#\xad\xf0\xb3\x02\xc0)\xba{$\x1f\r\x1a\xc0b\xba`\xf4\xe6\r\x03\xc0\x057\x1d\xf6+\xbf\xd4?\xe2\xf2\x12\x9f\x96\xe5\x07\xc01\x1f\x1fA\x9fM\x08\xc0\xff\xc2"\xf2\xd2\xdc\xf3?\x80\xe1\x9f\x82\xb2\xa2\xf3?J\xd8+|:\x14\x08\xc0\xc7\x0c\xb0s\xcb\xd4\xdf?\xd8\x91\x01\xd2 y\x03\xc0*\xda\xb8\xd70\x93\x10@\xb2w\x9a6\xca\xef\xf5?\x82\x00?\xd7\xaf\x12\x16\xc0*\xab5\xb4\xd9\xad\x0f\xc0\x06\x9b\xf6\x8f\x1d\xd6\x17\xc0X\x8a\xcf\xa1\xf7\xdd\n\xc0\x0f\xf9\x8c\xe4E\t \xc0\x00\xdd\xe1&\xae\x90\x06\xc0Uw\xf9\xd7\x8cj\x0e\xc0;:=\x07\xc72\x10@~%\xec4\x17\x80\x1d\xc0\x12D\x9c\xf2\x9cV\x1e\xc0P\x91\x97\x1a\x14\xdb\x81?\x8fC~\xcb\x18\x13\x10\xc0m\xa7\xd9o\x9c\x95\x10@v\x16\xcb\xa9\x8d\xb9\x13\xc0\x18\x99\x0fV3\x85\x10@\x9f\xcd\x00H\xe6\x1b\x1b\xc0N\xdf\xaa\xa5\x1b\xde\t\xc0j\xe4\x13l\x0e\xbb\x0f\xc0j\xe4\x13l\x0e\xbb\x0f\xc0\x02Y&\x8eG\x14\x0f\xc0m\xbe\x89|H\xa5\xf4?\xdeu\x18@\x1b1\x02\xc0\xe1\xf6\xca\n1o\x02\xc0\xbe\x95\x8c\x9f\x11t\x1b\xc0\xb2~\xa1\x98%h\x16\xc0\xf1\x83\x8b\xc9\xf2\xba\x0e\xc0\xadP\xfb"\xf6l\x00\xc0\x14bcf\x13e\n\xc0\xc3\xda\xd6\xf99\n\x0b\xc0$\x9fY\xe1Q\xd5\x1b\xc0\xe7{\xe2\x0f\x82>\xf4\xbf\x99\xd5c\xeb2v\xf6\xbf\xda\xca\xc8\xd3W\xa8\x1a\xc0 8\xf5IZ\xf7\xf5\xbfG\xb2\xa1\xaa\x02L\x1b\xc0\xf9sQ#\xe6\xca\xf5\xbf\xfaHPH ?\xf5\xbf\x82>\xea\xcc\x82\xc1\xf4?\xe6\x16>\xf2\xdf\x12\x07\xc0\xc8]\x03\x08,Y\x0e\xc0i\xaf\xac\x90J\xab\x06\xc0>.\xc5H&K\x0e\xc0!\xe9\xcd\xfe\xd5\x1c\x0f\xc0\xe7\xc6]t\x87L\xeb?7\x8d.\xf7\xee\xef\x0f\xc0\xf2\xe1w\xcbq\x83\x1b\xc0\xf7\xdc\xdeY\xb8j\xf7?\xcd\'u\xa1\xe6]\x0e\xc0x\x83nS\xd9}\x10\xc0\x85\x8b7>/\xa3\r\xc0\xd9\xd5\xe5\xa9f\x04\x1c\xc0\xdb\xd3`\x8c\x84\xf2\x0f\xc0\xbe\xae:\x08~G\x18\xc0\xfc:A\x1d\xd1\xeb\x18\xc0\xe1\xb9[L\x0fD\x0f\xc0\x8f\x02\x08\x94\x83\x0c\x10\xc0\xf8\nD\x07C\xd3\x0b\xc0>\x95\xf6AQd\x05\xc0E6\xb4\x9dSr\x16\xc0\xdfxm\xcb4\xd0\r\xc0\xc9V\xabFg\xbd\x18\xc0\x00\x95\xfd\xe0\xae\xbc\xf7?k\xcd\xe3\xa5#K\n\xc0\x02\x13\xb0\xc8\xb4\x05\x03\xc0\xa2\xe0\xa6zs\xa8\x02\xc0&8+\x90\x1b\xa7\xe8?\xe9\x8f5\x06\xdd\x07\n\xc0? \x15z\x8e\xad\x02\xc0\xa2\xeb\x99\x96\xe9\xc3\x01\xc0\x89&W\x12g\x19\x05\xc0\x1e\xf4\xa6?D\x8a\x13\xc0\x00\xad\xca\xf0\xd4\xa9\x02\xc0*\xde\x96\xfdg\x94\xf0\xbf`l\xe7\xb5-\xee\x08\xc0\xec"\x85p\xd8u\t\xc0\x81\x9dH\x9c\x1d\xc3\x1b\xc0\xf2\x14)\x90\xbb\'\t\xc0m\xbf\xdb\xc0\x99f\x10@&%\xcd\x9cIl\x1c\xc0baioSu\x11\xc0_\xe7\xc6\'\x85\xbf\x02\xc0\x83f\xcb}\x94\x15\xf7\xbf\xef}\x96\xe0A\xe9\x06\xc0\xf6\xc2:\xda\x9a\xc5\x10\xc0(%j\xa7Z\xbd\x10\xc0S,\x87A\xd5I\xd5?\xa8"\xae\x8a\xccz\x1a\xc0\xed\x03\xcdL\xe0\xb6\x02@h1\xdc\xbc\x14\xf9\x19\xc0\xea\xf2\x17\xf1\xefx\xad?\x92\xb1\xa2\xf6\xf8\xa1\x0e\xc0\xfc\xa2\x81\x89\x9f;\xfc\xbf\xaa\x87l(f\xd0\xfa\xbf\x11\x8a\xb0\x7f\xe0\x16\r\xc0\x85g\xc4\x8e\xab\x93\x14\xc0\xcd\xd7\xf64\xd9\xdc\xf9\xbf\xf8Mw\xd2\xdb*\x17\xc0\xf7v\xa5\xef\x81\x99\x0f\xc0\xf812BIS\x05\xc0G\xf9\xdf\x85\x87\x04\x05\xc0\xa7[;v)0\x9b?xm\x9d\xedU\x8d\x0b\xc0;\xfb\xb2\xadN\xe6\x17\xc0V\x1a\xe8o\x85\xae\xea?\xd0\xde6\x7f\xa1\xc6\x18\xc0\x14\xdew1\x888\x0b\xc0f\xcd\xcc\x9cpk\x17\xc0\xd3e5\x80\xfc\x98\n\xc0\xd0\x7f:\xfd<\x13\x07\xc0L\xce\x15\xdc\xdbo\x11\xc09\x9d\x0fv\xac,\x03\xc09\xae\x0b\xbds\xd0\x16\xc0\x16q\xcem\xc6\x0f\n\xc0u\xaf\x8d1Z\xa5\x05\xc0u\xaf\x8d1Z\xa5\x05\xc0\xc0\xb8\x922\xb2R\x17\xc0\xed\x9f\xe6\xdaK\xf5\xdf?Y\xac&\x0e&y\x10\xc0\x15\x86t\x9aD\x97\x02\xc0'
p29
tp30
bg3
(g4
(I0
tp31
g6
tp32
Rp33
(I1
(I598
tp34
g13
I00
S'~Q\x98\xc5\xf3}T@\x8c\x01\xf87\xb8}T@[\tC\xc5\xc0}T@\xda\xd69\x00\'NT@=\xb0\xdf\x95\x8blT@\x0f\xb2u\t\xebFT@qh9\xc9baT@\x05}\xaed\xd1xT@*\r\x80i\xc69T@\xfb\x93\x9d8\x8ecT@\x8b\xba>\x89\xc4\x15T@\x10\xb5v\xc5rjT@\xf0\xf0\xb8\xe1\x18ST@\xe5\xf0yOb5T@pwR\'\xbe\x84T@O(a\xc1\xc0xT@{"J\xed\x929T@\xc4.\xc7|\xd9xT@\xcc\xb8\xb2#eRT@\xf7WV\x00\x9e]T@\xa80\xf5\x03\xfc\x13T@Tc\x1bHPGT@\xf0E\x98\xb5\xd1FT@ku\xcf\xb0$2T@;\'\x998+1T@8)hQ\xf4wT@4\xb1\xcf\xc8\x10RT@\x80\x88b\xf7.+T@\xeauW5\xd2cT@|W\xb8\x0e\xd75T@\xaa$\x80\x13\xc4KT@\x83\x95C\xa5\xf5yT@o\xd2\x06\x1eEaT@$(\n\x05\x91VT@7&p\x8d:yT@\x97\xd6}|`ZT@\x128e}2aT@=\xda\x87\x0e\xf6@T@\xb2\xacq]\xbeXT@\xb2\xb6\xfe\xd9=dT@\xd9n\xb6\x8f\xb7bT@{\x97\xc97\xc7FT@\xc1T)\xc0\xf2JT@P\xc9u\xffK\xf6S@\xb9a\x14p\x86\x16T@\x00\xf6\xb7\xd9hET@\xbe\xca)\xddRkT@\xd0\xf7D\x1b#aT@Kl\x9cl\xb7aT@\x87\xe9\xa5\xc3NJT@Jk\xf9\xa8\xb5RT@\xe5\xb2\x16\xb6\x15IT@pm\xf4\xe4\xb5|T@h;\xcc\xb6\xdcNT@5\xe4"F\x80yT@\xa5SzC\xacXT@\x03\x8b\xe3\xf6\xc4DT@q\xc5\xe6Z\x94@T@\x15\x92\xc4\x14E<T@\xdf12\x9b\x80MT@\x92\xa3I\xb3<ST@\x15Ws\x91\xc3[T@a35q\x027T@\t\xff\xccg\xcc;T@\x8e\x14q#\xcdlT@\x87r0c!UT@\x8a\xb0Z<\\YT@x\x88\ti\x8blT@\x19\xc1\xc7t\xadRT@\xcds*\xcc\x04_T@\x02\xbd>?\xa7fT@\x01\xae\xda\x9eoST@\xa8\xfc.\xb6\x87AT@\x00\xba\xbc\x0b!}T@\xc2\xc2P!liT@\x87\xc9\xb5)\x12_T@Y\xd9\xee\xfeAyT@`\xf2Y\xc2NkT@\xef\xe0\x9c\xab\xb5dT@\x86\xaa\xcd!\xdcJT@AX\xd5:4\xf7S@\x12\xc6<\xa0\x8f^T@C\xe6\xc5\x8a(OT@|H\xe3\xd8\x19&T@\x9a\xb1\xae\xc18NT@\xf4\x89\xd1@\xf7ET@\x95\xb2\xdc+\xa9OT@\'\xd9\xbc\x07WTT@Xv\x8e\xa6\x97jT@\x1b\xcb\xa6\xfb\xbfNT@\x1be\xbe\xfcJET@\xc1\x0c\x92\x96\x92GT@T8=\xc8\xa2&T@\x1fQWD\x06GT@_\x97\x0c\x0c\xa2aT@\x1f\x95\x99\xa3+dT@\xfb\xbf\xca\xdc\x98JT@e\x06\xcb\x9e\n~T@\x96\x06*@\xaf`T@\xd62\x97\xe5.\xf7S@|oM&TeT@\xac\x8b\xfeGx]T@!\x13>2wtT@U2\x1fQ\xcdET@A\xa7\\\x11tpT@QM\xb4\xa1pZT@!5`\xa3^ET@\xac\x8b\xfeGx]T@\x9b \x14\t5rT@iG\xf5_=bT@\xe1\x11\xf7\x9b\xb9}T@\x0f\xc9\x03>\xdf}T@#\xd1\x15\xd5^NT@\x99\x97\xb2\xc3\n;T@SC\xfb\x82p}T@~-2\xa9\x99xT@\xfc\xc2BJ@DT@\xfc\xc2BJ@DT@\x946Ks\x83OT@\x88\xac\xe0\x9etOT@\xec\xe3H\xf3\x9d\\T@\x004\x86+r`T@\xf3}\xb4&\x11_T@W\xa3m\xde\x8cUT@\x14BgM\xcbfT@QS34\xe89T@\xb2\xad\xc5\xcc\x885T@\xae\xe9.\x93\x82^T@\x19\xc9\xe8\xed\xc4FT@\t[\xce\xe2\x00aT@+J\xa3\x92\x80`T@\xb2\xc53\xd9.VT@@\xad\xac)nfT@7\xc6\x1e\xfc\xa6[T@W\xda\xa6\x02l(T@K\x851B+:T@\xdbg\x12\x821jT@\x0b\xbd\xd9\x1c\xd5JT@\xfc\x1b\xef\xbdmrT@\xcf\xb5\xed.\xf2]T@\xe2\xf0\xc5\x87\xa09T@\xd3\x8c\x0c\xbe1ZT@\x91z`\x9c\x1b&T@\x16\xf3P^}:T@\xdfMK\xbej~T@^5\xf4o\x18bT@,\xf6l\x15\x03kT@\x9bn\x89\xd3diT@1\x0bB73OT@!\xfc)\x11\xdbIT@V\x01\xbb7\x93cT@G\xc97\xb1\xc9KT@\x87O\xe5\x1f\x8bbT@\x9a\xb3\xed/ZlT@1\xf5\xd1G\xb0QT@\x9d]\xf4s\x1d}T@\xa8\x8c\x89>\x83OT@Q\xb1\xe0\x13\xde@T@\xbb\xff\xbce<\xf7S@_,eF\xd1OT@\x8c\x12\x19\xfc\x9fRT@\x95g\xf1\xfd\x83MT@\xf3\xc0\x11\x8d\x16ST@g\x1d`~\xebRT@7kI\x97\xb0<T@\xd0~+\x0eKRT@\x9e\x03P\x11\xc2UT@\x00\xf6\xb7\xd9hET@\xc8#Q\xedCaT@\x11\x92\xea\xad\xa3=T@\xe4\x15Et\xcbQT@#\xf3\xe90\x126T@\xd9\xf6\x97\xee\x8fDT@Q\xab2\xc5\x85PT@.U\xdf0K<T@J\x84)\x03\xc6YT@\xd6\xd7\x9a\x8b\xfaaT@\xc3\xf4\xdf\x11\xf6\xedS@gqm\xc5\x85OT@\x14\xf38\xf7neT@\xb3\x9b(\x0b(JT@Z\x07\xd3\x1c\xee@T@;\xf8w\xb9\xdfxT@S\rT\x9d\xbc}T@\xd1\xda;\x9fQ}T@X\x92\xc1sa}T@v\x84{,\xa8MT@\x1c\xb3\xd0L\x1eQT@\x17\xdfcg }T@R\xdd\xb8\nzZT@\xb7\xaf0%\x98YT@\xd9\xfe\xf0E\x91YT@3\x85\xf8\x99\x15lT@\x9b&<\xcbyaT@\x80\x8d\xbf*\xb9jT@\x18"+j}yT@\xdbPd]\xa4~T@\xb8a\xe3\x99\x9e9T@\x02,D\x15\x07>T@#\xf6\x00\x9e\xa8kT@\x1d$\x1fjW`T@\xdeh\xfa|\xfb\\T@r\xaa\x8e\xc1\x16yT@\x8f7\xf4\xb0\xb6:T@\xd0\xe6:\xc8\x8a\x83T@\xfc\xc2BJ@DT@|<\x1a\xa7GQT@\xb2`\xc7\xa5\x85:T@\xd6D\xc3h\xe1\x82T@R\xab\xf4z\xbfNT@]\x9d\xaa\xc8\x01;T@\x9e\x04\xa8\\\x05OT@\n\xf7d=RjT@\xd4\xa0\x90\x0e\x03WT@\x1f\xd9\xb3\x10\x97\\T@\xe7\xbcOq\xff~T@\xf76T8\x1faT@\x106)\x87\xf36T@\xfb\xbd\xb3\xaf\x93\xfdS@\xb5\x8e`\x8c\x06}T@\n[F+ZCT@P\xac\xe5-\x1d:T@\x0bwb\xf3\xf2LT@\xa2\xaf\x06\xa3\x04aT@/\xd8wm\xa6[T@Q\xd07v\xb1\x15T@\xcc\xc1\xfc\x919dT@\xfad#\xdf\xd3YT@o\xebJ\x06\x1c=T@\x91\x19\xb2\xba\xad\x16T@\x96k\xef\xc6\xddaT@\xce\x0c\xb8\xd4\x19<T@\xe3\x0c\xc0j\x1cVT@\xf3j\xbe=VNT@\xb5\xde\xd2aDbT@\xed\r\x0fB\xb4ZT@\xe2\x94t\xe6zET@G9\xc1\xde\xaa{T@\x7f\x83\x14\xa2faT@~\x1et\x08\xcc`T@\xfa\x93\xf1\x13\x8biT@\x90\xb6K\xb4\x88wT@\xc3`Em\x8cbT@,2\xad\xa1\x08rT@\x0cK\xfc#\x8a>T@\x91\xd8\x0e\xfd\x7fcT@\x8f\r\xb5\x07\xaeRT@\x92\xe0\xff\xbd\x98}T@\xb8\n\x1e\xc2.eT@\xb8\n\x1e\xc2.eT@.dZ\xc7}YT@c\xd1\xbcb\xc06T@x\x0f\xf6\xc4\xb0aT@\x01\xa9\x1a\x13sMT@+\x03)\te\x1bT@\xa5\xf4\xc86K\\T@FBN\xfe\xb29T@u\xea\xc9j KT@\xc1\xeaY\x1b[gT@R\xb1@8\xf3|T@ \xcc\xe7O\xf0OT@r\xe2\xe2p7GT@%\x12\xced\xf4@T@GT\xf8UBhT@>\xc0\x05\xe4HET@l3\xb5f\x95QT@&D\x9d \xbb3T@H@\x1d#\xa8kT@T\xe8\xd2\xf1\xd0ET@\r>i\x00\x9aJT@98J\x9d{JT@\xc9\xb3\xff\x0c\xa5lT@\xc2\xd4B\xf7\x0b6T@\xc1\xcdF\x8a\xd4@T@\xbf\xd6Y\xf4\xbeAT@\xaac\'\x0f:/T@\x15\x12YB\xd6VT@[\xad\x8a\x1dklT@\xb8\t\xb3z\xd3UT@\x83i8m\x9axT@\xcdW\xef<\x19jT@\x9c=p\xd6\xd5OT@\xa9\x01\x12\r\xcfQT@K\x99eK\x80cT@20}\x94\x93RT@\x93\xebN\xb0|kT@\x07\x99\xa1\xe3=kT@\x18\xc3iYCNT@\\\xf1\x17\x88\xa8@T@\xba\x83I\xe5OgT@\x00\xd5\xaa5\xc0<T@\xaaw\x99Z\xf6MT@\xe6\r\x12Z\x8fET@\xef\x9aSd\xc5ST@p\xfff\x8d\xb5ZT@\x8f\xc6\xd47edT@\xb7\xe6\x87\xa1\xaeiT@&?\x8d\x1e;;T@\xe9\x98\x14\xc6\xa5>T@\xc5\x12\x12\x9bf^T@\x1b<6\xc4\xa6:T@\x1b<6\xc4\xa6:T@\xed\x94r\xbb\xb9jT@\x9f\x99\xb6\x1e\xccaT@\x04>\xf3\xa5t[T@p_6\x1c\x8f]T@\xed\x94r\xbb\xb9jT@J:b\xd9IYT@G\xae\x83N(`T@\xf8\xcdi\x8bCTT@\x1c@#\xc6~\xd7S@\xbc\x87(\xb5%ST@\xdd;\x8d\x90LaT@{#C\xf86cT@\xfe\x9b\x89D\xc6:T@\xdcb\xe3\x18[cT@\n\xf7d=RjT@\n\xba^\x0e%LT@%L\xd3\xe6rRT@\x895R+\x7fcT@/\n$\x0b\x9dgT@\xd9\xbc\x11\xe6Z:T@\tTx9<ST@{\xbd\x9a\x15\x9e%T@W[C\xea\xb6-T@\xe5w\x90\xd9\xba`T@\xca\x96z\xe1\xcb`T@1z\x17\xaf\x08ST@\xa6\x82\xad\x05b\'T@\xff\x16Y\x17OjT@\x9a\xf5\xc6W\x10lT@\xd6Q&\x8f\xc8rT@?\xc8\xa6\x82\x1ejT@\xe1\xfb\xdd\xbd\xc5YT@sr.\xbf}\xdfS@\x1c\xda_a$}T@\x9c~V\xa0\x81}T@W8?2\xb8aT@\xa8\xc4\xe0\xc0\x97YT@J\x88\x9eU|~T@5k\xbea\x8e|T@\xbd^\x03(\xd4}T@h\xc8\xda\xe8\x9cJT@R\xf7\x13\x9d>OT@.\xd9\xafa\xa89T@\xe8b\x05(\xa2BT@[7\xee\xd6\xd0\x16T@\xc4\x04\xb7W\tST@\x99XU\x1f\xcbOT@puH\xb2tMT@\xfb\xce?\xfa\xb8QT@\xa00\x81k\x98>T@\x99\xa0\xdc\\\x89\x83T@\x87\xe9\xa6\xb4\xcdiT@\xc0C\x11H\xd2^T@\xa4s\xb3#\x1d[T@\xd1\xccH#4HT@PH 2\x18aT@^\x84\xe5\xc0\xc7kT@\x95\xa1b:\xa9eT@=\xcc6\x0c\x11\x14T@\x91\'\xcd\x8c\x03\x7fT@\x9cy\xb2\xa7\xb2cT@m\xaf|6\xd8JT@<C\xe5\x11\xfb[T@*2A2\xa1`T@\x00\x9e\xed\x15\xd3aT@\xd8\xc7\xc9\x1e\x80cT@\xa1Zv\x1a*OT@\xd0\xdf\x8a4\x19{T@\x12}\x8aS\xd8BT@\xc9\xa4\xe3\xd1\xe3$T@D\x06}\xe6DGT@\xc6\x16"\xed![T@V)\xab\x0c\x9e[T@\xe0\xe6L)\xf9ZT@\x16`\xec\x8b\xcdcT@\x98\x0br\xc4\xb8ZT@\xeaIj}\xe2;T@E\xbe\xe4\xf6\nYT@\xc7dr\xebZ>T@\x1a:h\xbb\xc7\x04T@?\xf3]#\xb9kT@Z\x04\xb6q%:T@\xb4\x90\xd5p\xd1_T@Y\xe1k\x14\xf5TT@\x1f{\xa5\x9c]>T@\x8b\xed\n?%~T@C\xc8>\x9dMIT@{\xe1\xef\x04\xf6CT@>~qA+;T@\xcax\xebu\x108T@f\x91z@iST@-\xc1c\xea\xe4?T@e\xa0\xb5-\xb8NT@.~\xef\x89QYT@lau\x84\xceaT@x\xf2\xdf\x8a!uT@I\xaa\x8f\xf3wNT@\xe5\xb5\x89\x0ePGT@\x08\xba\x15\xb2\x92:T@\x83\xce.v0YT@\xa8\x8b\x1f\xe7\xd8YT@4WT\xad\xb4\\T@p6\xe8uw_T@\xbb\nt\xb8\xbd]T@\x17|\xcd\nG\\T@]D\xcac3`T@\xa8G\x02\x9fT`T@R;\xa7 \raT@g\x18\x85][aT@w\xd0_\x99\x0baT@\x9esq.\xdbQT@\xde06\x85(VT@\x81\x01S\xc3\x13@T@\xefGU\xc1\xb6eT@\xb5\x98\xc6\xf8AeT@\x16w\xd3\xf2PhT@u\x99p(\x16ST@\xc0@\xb00\xc9iT@,0j\xdf,UT@\xaa\xbbV]\xe0}T@\x07\x86O[\xf36T@\x9d\xd9\xa6\x8b"aT@)An\xa9#:T@5\x9a5\x06\x14cT@\x9a;\xac\xa2AyT@\x12\xa2A\x1c\x03ST@\xb2\xb9\xf8\xda\x8ebT@Q\x8eT\xa5\xfe@T@Q\xe1\xdd\x02\xfaRT@\xaaG\n\xbb\xaabT@\x80\x1a\x1c\xc2\xa5UT@\xb2G\x964\x8eZT@\x0c\xe33\xa6\xf2FT@\xec\xa7\x8bI\x01FT@\x18\xb8 \xb7\x01]T@\x0cB(\xb2\xf7TT@\x8d\xf6g\x1a\xe1BT@ae\x93?%]T@\xdd\xa4\xaa\x8f\x9cwT@\xe2zJU\xdc`T@\xc3\xf5;"\x0faT@\r*\xe8t`:T@\xf4+\xa0\x96eUT@q^9v\x15}T@\xc3\xa4\xdf\\\x82}T@\xbf\xefF\x82xjT@\xa7\x03x\x90\xfbBT@o\xff\xe7\xc6\t}T@R\x1dW\'^\\T@d\x15\t\x90\x19OT@\r\x96\xf1\x92\xd3cT@\xc5K\x88\xcb\x0ehT@\'\x86mf\xc7rT@\xf2\xae\x02\x93\xaa\x82T@\xaa4-D\x19;T@\xc8\xc5A\x99{cT@\xb5j-\xaa\xff=T@XL\x88:1LT@\xb3\x8e\xfa\xf8%_T@"\xdeC\x80\xd7`T@\xabw\xf3F,`T@\x15]Y\xc4\xfe&T@\xf2X\xb72\x9e_T@\x94\xe3\xe4\x85\x1bJT@\xe7Y\xaaUKJT@pE\xd5rxZT@\xf2\xca\xae\xec\xbaJT@\x89\xef\xc5\x97\xa8ZT@O\xf6\xea\xf3\xa5kT@\xef\x80\xf1\xcd\xbdeT@V\xb3\xdf\xc2\xceUT@Z\xf4E\x97\xe2BT@$Y@J\xbckT@\x19\x07T\x83\xf0-T@\xc6Os?\xbdbT@\xcd3F\x8a4TT@\x92\xe54\x92\\bT@\xea\x13\xf4\xda+uT@\xca\x0bFu\x87cT@\xef\x95\x8e\x17\xa7~T@\xd7^2\x06\xbcdT@\x0754\xb3,IT@\x8ct3)N\xf0S@\x8d\\\\\x9f\xf0bT@\xcav\x84s\x86ST@\xaa\x91\xe2s\x12[T@\x0b\xae2\xd5\x07ST@\xae2\xe6\x84@FT@W+\x0b\x90\xfecT@\x1e\x16\xab\xd3>TT@iD/\xce\x0c\x83T@\n\xde\xa3\x1d\xb2ST@\xd6\x16<\xde\xb0(T@.\x17\x937\xdb\xf0S@\'0\xd0\xe9\xe7`T@\'0\xd0\xe9\xe7`T@\xb9\xe8vuPdT@\xd7\xde\'s\x05bT@_\x19\xc2)\x06JT@\xe3<\x14\xe1hLT@\xc6\xd2\x0b\xb1\x08GT@^b\x93\xe0.\xecS@\xab\x9b\xefc\x16[T@\x9d\x85\x87\xc8\r;T@\xfa\xa6#H\xf4@T@\xb2\xf6\x0e\xbb\xe1AT@\xdeI\x19tJST@\x9a\xff\xc5Lu;T@\x13\x94%\xdd\xb1<T@|\x1fk3\xfcVT@\x98\xbc\xe7_\x12>T@\x86\x1a|\xfe\xb1YT@HL?P\xabFT@\xbc\xbb\xb5\xbd\xcdfT@\xff\x7f\xf8\x15tbT@w-\xa2>\xd0NT@)b\x80\xcf\xc1ZT@7\xb7\x96\xdd\xaf\x14T@w\xff\x89\xbc\xd6YT@mn^\xdej[T@I\xc6\x1a\x97.ET@\xa0\xb4\xe5\x98\xfe\\T@\xa0\xb3\x8d\xa7\xe5jT@=}\xac\xee\xe8BT@f\x0cQ.\x97]T@3\x84~si_T@TY\xb6\xa4\x8a]T@\xd1\x08{_JkT@\x1c\xd3\xb4\xccC`T@\x87\x1d\xd3a\xc8jT@\xf5\x93\xd2;TlT@g\x18\x85][aT@d\xfd\x97\x8c\'cT@A\xb38\x8b\xfe`T@*\xfb`\xceYMT@\xb7\xd1\xfcN\x82xT@\x83\x95\xca\xc1\x07]T@\xe8\xfdu\xd9giT@\xf6\x08\x80\xf6\x95CT@7\xb6_\x1e\xc7eT@\xea\x0f!r\xc3JT@lZ+\xc9kJT@)w\xd6\xc2\x19TT@Z>hfVhT@\x81\xa1\x8b\xbf\xcbeT@3\xe4\xe6\'$HT@97\x89\r\xf2hT@\xd8J#b\xb1rT@e\xbc<\xf4|eT@\xda\xf2\x03\xcc\xc4&T@\x9b@\x0eq.cT@I\x0c\xb1Y\x83hT@u)\x82\x03\xf1RT@\xd9\xccv\x9e\xc3@T@\xba\x05\xa5\xbb\x04TT@\xe5\xd4(yvRT@F\xc8\xf9`\x1fCT@\x8e\x89\xbf(\xc6aT@\xc3\xd0A\xb3\xa9TT@\x85\x89\xf1\xa9\x94NT@{\xd0r%:_T@\x14oM\x01\x88`T@\xb7\xadk\xf0\xc5ZT@\x02\xae\xb4\x10DBT@>p\xe2\xe7\x08[T@\xbf\xfc~\x9a\xa0YT@Z1=\xa3\xf1ET@\xd8*\x19\xe1\xeabT@f\xa1fkO>T@\xac\x08/\x02\x9d=T@Z\xe1BM\xc9bT@w\\+3\x1f_T@\xbdm\x9c\x12\xf4=T@\xa2\xfa3\xb3=yT@\x90]`W\x84cT@Q\xfa\xdc\x815fT@\x8f;\x97w[fT@\x84\x9b\x90l\xa1ET@\x0b\xa2\xdbyeAT@C?\x18\xd9\xcc~T@S\xde\xef\xbe\xf5UT@#XO\xa1\x9awT@]\xe73\xc0\xd5cT@D\xecKr\x84|T@;\xf5}\xd0\\wT@\xe7\x02\x05\xc9\xb9bT@\'X\x83\xe5M\xd9S@\xb4\xe7zC\ncT@\xfe\xf0L\x7f\xd5yT@\xd4y\xbe\x18p?T@Ib9]QeT@Ib9]QeT@\x14>\x91\xe5\x12yT@\xde\xda\xf2\xf1\xed-T@a\xc6BYPYT@\x17}\x1bhkET@'
p35
tp36
btp37
a.
