# Supplementary material for: Sea ice drift data for Fram Strait derived from a feature-tracking algorithm applied on Sentinel-1 SAR imagery
Source: Data Brief. 2018 Apr 19;18:1410–5. doi: 10.1016/j.dib.2018.04.034 (PMC5999601; doi:10.1016/j.dib.2018.04.034)
Supplement: Supplementary file 2 — Supplementary material [file mmc2.zip › fs_s1a_data/HH_filter200vec/FramStrait_HH_20141203T160048_20141205T154520.dat]

(lp0
S'S1A_EW_GRDM_1SDH_20141203T160048_20141203T160152_003557_004316_7D94.zip'
p1
aS'S1A_EW_GRDM_1SDH_20141205T154520_20141205T154620_003586_0043BF_F6E1.zip'
p2
a(cnumpy.core.multiarray
_reconstruct
p3
(cnumpy
ndarray
p4
(I0
tp5
S'b'
p6
tp7
Rp8
(I1
(I6341
tp9
cnumpy
dtype
p10
(S'f8'
p11
I0
I1
tp12
Rp13
(I3
S'<'
p14
NNNI-1
I-1
I0
tp15
bI00
S'\xb2\xfdL"J\xb1*@\x1f\x00D\xfb\x06\x0c0@y\xa9r+\xe8P.@S^E8\x0c\xd90@+\xa9-\xc3\x91 +@\n27\x81Yy.@J\xc8\xbd\xa7cy-@i\xb1\x8b\x04\x18\xa4-@|\x94\xc0!Xu0@\xdf\xb4a\xd9~f(@\x16\xc1\xf6I\xe3\x17-@6\xfe\xd2p\x84Y-@\xaaJw\r\xeco*@\x8a/\x9e}k\x0f1@8U\x1df\xe8\x141@\xbb\xc6\xd2\x85\x85\xd50@5\xff\x1e\xcc\x8b\xc6-@\xf6\xeaJ\xe9\x03\\(@\xf9\xaf\x9f\x15\xaa\xf50@\x12\xf1\x13\xc5Q,,@\x7f\xf5G2gV,@\\\x94R\xcc\xabb0@\xb2\x98\xbe\xd3<v-@\xa3\x90\xdd_\xa52%@C\xe4\xdc\xed\xd0"1@\x9c\xf2j\x7fI/.@\xe8\x0f\xb4\x18\x8c\t+@\x12f\xaf\x89~\x8b-@-@\xf1l\xec\xb9*@vp}3I\xdb*@\xff|\xee\x83\xba\x131@\xdeA\xf2\x19-\xb6,@\x02VP\xeb\xc7h-@\xc2\xc2l|\xcd\x07)@x\x147X\xb8v(@h\xa6F|\xbd-%@A\xa6\xecF\x14\xeb0@\xb2\xbcx\xf0\x82\xe4-@\xd2K\xf1\xfa\xf2\x8c-@\xca\x95\xbaG\xf6\xc60@;\xf9XS\xcdp0@E\xcb\xcf\x04\x1a\x0f1@`\xf3\xce\x05_\x9f*@\xf2\x12w\xa2\xbcV-@\xd6\xe7\xf1\x1fy},@\xbc\xb06\xdc\xf9k/@z\xa5\xbf\x9a\th,@\xcd\xf1a\xaa\x10\x9d-@;\xa5\xe2D)`.@\x15F\xddu\xcb\xa7+@\xc2\x98\x95%\xf6f0@Y\xb2\xa3C\x07\xf80@%\xeb%\xc9,\xe8(@#Y\xf8w\xc9\x8c-@\xe3\x10f\x95z\xb0,@*!\xc0\x92\x04\x93*@J\xbd\xc1\xebS\x060@\xde\x07\xb5b\xe4\x10)@<\x05\xa1\xe2\x1c|0@\xeb\x8bS\x03\x91!1@\n\xbb\xcb\xc6\\J,@I`\xfe\x10Gd,@\x13O\x184\xcf\xe70@\xb7\xd8\xb2\xd0\xa9\xba/@\x15\xfb\x8am"\x08.@<\xd7T\x08\xe7\xf60@\xae\xd3y0\x8d\xae0@I\xdb\x92\x19\xc7\xbd%@\xe3\x15\xbf\xfd \x061@\xbe9\x8e\xb9\xb1K,@\xf5me$\xde\xd3*@\xf80\x91\xb6<\xaf+@\x1f\x04\x836\xa1\x9f-@[\x9e\xf7\x81\xd5\x920@\xa6\x83\x841h_0@I@^\x8f\xbcZ0@\xcc\xbeq\xe9:\x8d-@RjM\xc8\xa4U0@\xf6/\xb4GL\x830@\xa12\xee\x12|A/@\xc1\xbb\xeb\'\x0c\xc00@@\x8b\xa4M\xe1\xfd(@\xca\xa9\x1c3WG,@\x05R\xbd!\xe7\xf00@{\x8f]\xc1J\x131@M\x0c"\x9b\xa4\xe8.@\x93\xfd\xc0>\x87\xe0%@\x97\xdb\xb1>0\xc4-@\xecX\x12` \xd0(@\x07\x9a\x9c|qz0@I:]\xe2\xf5\x80-@\xdc\xdf\xce0y\xd4-@}\xd3e9\xaa\x13.@G\xc8\xd1\xc5<\x16+@"\xabgqs\xac.@[8\xf7\xaf\xae\xca,@u\x8e\'L\x1d\xff-@\x0b\xc3K~\xbc\x88*@\xd4\xbe\x12\xd9\xa1\xe1+@f\xd8\x13\n\xd0\xde/@ra.\xc3O\xa1-@\xc6\x82az\xe2.1@\xa5+\xae\xfc\xef\xa40@9].S\x00P.@\xd6\x19\x82X\xf0\x8f/@\x04\xc8\x1f9\xf1K%@\x9fa\xa2\xa3\xec\xc80@\xa9\xeb^|\xfc\n.@\xe5\x94Pm\x82\x90-@\x83\xe1\x07\xb7\xe7\x93-@\\\xbdNp\x06\x8e0@:\x9f\xd1\'#\xe90@\x15Y|,\x9f\xa7/@\x12,\x05\xb0-\xc0.@\xb8\xb7\x98<\xe0\x87-@\x86\xf5!\xb5WK-@\x04\xab^f\xf5\xef0@e,\xd0\x9b\xb9\x900@,\xacO_\x16\xa5(@\xe0\xaa@\xb8\x97A0@v\xeb\x01\x17/\xd6,@\xe3&8\xcdh\xbb+@r\x91\xee\x08\x80\x9a-@\x11A\xd3\x95 \x94-@\x01\xd3\xe8\x0c\xb2\x1f(@\x17\xf3\xde]#:.@ \x93\x8a\x06\xd8+1@[\xc9\xb0\xfd\x0e!1@;zR\\\xc6#,@\x12\xeb\xa9\x0c\xac\x131@6\xb7@\xdc\xe6`.@\xdd\xda\x8d;\xd6\xea-@\xfbJ\xf0\x8b\xd1\xcc0@\xd2\x82\x1a\xd7\x1b9,@r\x12\x0b\xe8\xfbC.@\xec\x8e\xba\xec\xab&-@|K\x8b\r\x17:.@\x97\xf2\xe2\xed\xe4\xa6,@=\x95\x9b\xbe\xfe\xeb0@\x9f\xed\xda\xd8\x0eD-@\xfb\xd6l\xe6^V0@\xf4\x93o7\xfd",@\xfaT\xc5\x1d\x87\xe2.@u\xdd\x1fejX%@\x03\xbb\xbd\xad\xcbd%@\xeb\x11\xb7Zh\xa2*@P\xb4T\xbe}B,@\xcaF\xc2\xbe\xc4\x07/@BjO\x9f\x9e\xc5%@m\xa4\x19\xb5\xa1\xaa-@\x84\x16\xa0\x19P\x840@\x13\x9f\xf6\x9c\xfd*,@\x97g\x0c\'\x81\x94-@\xe28>UR\xbe(@\xa6e\xdd4\xb7\x9a0@\xccj\xabl9\xe90@\xc2\xe2\xb0\xe5\xcd\'1@t\\\xaa\xac\xe9\x8f.@\xd4\x13\x8c|\x87\x0b/@`\xc8\xf3!\xf0\x01,@\xe6\x86\x85\xdf\x8e\xbd/@N\x98\x9d\xd6[\x87)@\xb9W\xfa\x9a8\x90-@5\xd5\x84\xd8\x8a7.@\xe2%\x93\xe9t\x9d*@v\xd3S\x9boh0@\x13\x11\xb2\xf2\x03g-@\x84\x0c\xc7\xbaj\x11-@\x96x\xea\xb0\xda\xe5*@\xcf\x06d\x0f\xa9[%@Vz\xe2\x9ei\xb60@\xf2\xe3`\x19\x9ak0@y\xa3\x90\xd0\x8b2-@b8\xfb\x11\xaa\xe6%@q0\x13\xdd\x1ch-@%\x9f\xfc+\xf8..@\x1f\x95\xcaw"\xef.@:\xfa]\x8d"v0@<\xf1\x14P\x1c\xcb0@\x00#\xf5^\'Q-@\x0c\xa7\x1f\xd4\xe3\xe70@3Y;}\x07$.@\x82\xf8\x07Z\x08\xc40@/\x9e\x19V\xb0\xab0@\x8bF\x1f\xa9\xb7c0@\xb1\x85a\xaa.\xcd-@Do\x86\xea\x84\xb7-@\xa7\xb3x\x16\xe7a.@\xc5\xd7\x00\x10\x13\xf2-@\xcatAc\xa5Y0@1\xb5d\xb7W4)@\xa8$\xd1p~p,@\xd2V\x0f`\xf7\xdb-@_\x00\x96\xc8\xf5\x1e1@\xcc\x1e\xc0\xdb\xa1\x171@\xb7\xc1Ij\x0f\xee0@+\x88\x0f\xcd\x1f\x1b&@6\x8a\x0c\xbf\x14\xb6\'@\x9d6[~\x8c\x180@\xa4+7\xccw~-@\x8es4\xc1\x9fx,@Q\x9d"C\xe4\x9f\'@\x19BH\x8c\xdb\xbf0@\xdc G\x98\x9e\x970@1U\x99^\xfdL/@\xcc\x04\xc9S\x17\xe9+@\xa5\xd6\x87\xa0\xe5l0@eg\xe1\xa8\x7f\x90-@\xe2\x8d\xb52\x14\x12-@j\xe4\x95.*>-@g\x86\x87\xca\x84\xdc*@G;\xc9\x9e\x19*1@K[\xb4\xbeR\x00/@\x8a\x1dJ\x1cqc0@\xf69nX\xd05/@\x1cr\xf8Z\x8a\xcc0@\xed)\x8c\x9b\xe5\xc2*@Q\x04\xcb\x9dh\xe3\'@ \xaf/+\x11\xc9,@1K\x0f\xbf<\xb3-@\xbe\xf612\xad\xce-@\x92\xe0 \x12T\xec0@%\x96\xfb\x96\xa7&-@\x96\x82^\xb1\xff\x9d0@\xbc0z\x968\x960@\xd9\x9a\xe7\xf0j\xae.@\xa4\xc2KO~G0@|\xed\xe8rB\xc0\'@a\x8c\x18\xe8\xd6\x1e.@a$\xa3\xad\xf0i0@\x1e\x95\x82\x0baa0@\xd1\xe4\x1c\x01\x16\x860@\xa6\xe3\x1d\x13\xe1\x1e-@\x0f\xa9\xa1\xe2\x9e*.@\xf1Y~D\xa6\xab.@h\xac\xea2\xfcn0@#\x16\x9c\xd2\r}-@\x94\x87\xc6\x03\x16\xb70@$TF\xd6\xca\xe5*@\xf3R|<\xd2\xb0*@\xacJ\x81\x9a\xdf\xb1.@\xfa\xe3\xef\xe2\x8d\x1e1@\x8c\xf8\x1a\xe2\xe5#1@\x85\xcbH\x91\xee\x91-@\xa4\xa2D:C\xcf-@\xefI\x1a\xce\xd0\xf6(@8\xc4\xd7B\xc2\x14-@\x96\x02V(\x8co-@i(\xcc"\xaa\xf9/@\x06\\k\x99\xcbv-@w\xd3v\xda\x1ch-@\x83\xc6\x12\xc2\xb4\x8b0@\xf4o\xbb\x7fx\\.@\x19\x05I\\;\x9e.@m\x19\x82]\x06\xd3-@\x1b\xafFc\x9c\xe8(@\x15l\x80\xdb\xd9\x14.@\xb8\xc6\xfb=^\xb6+@\x1dev-\x1d\xc0,@\x14\xc1\x9a\x1d\xaa\xe5,@\x16\xd9[\xd4\xfe\x8e-@h\xc0Lv.\x9c.@\xe6\xf4\xff\xf32S(@\xdaRY\x19.\xd7-@\xc8\xdaH\x9e\x0cS+@q\xe1\x03\xac\xa0b/@e\x9a\xdc\rN\x9f-@_\xda\x9b\xf4\xe6G\'@\xd5\xcf\xbb\x92%\xc6,@C\x81N\xba\x0e\x9b/@D\x0c\xc0\xb6\x96\x010@~\xa7\xc6~M\x89/@\xea@\x81\xab\xa5\x8a-@\xe5\xa6\x03\xd6\xe3\xfb.@?\xf8@j\xb8\xc8-@\xbd0\x07\x97\t\xb6.@\xdc\xad\xb3<\xd8\x92\'@R\xff\x0b\xc6\xaf\x01+@(}\x81\x07\x1b!/@<\xff~t{00@\xee\xbdk\xbb_\xde.@\xa8\x9dlV\xcdr,@P1\x86J\x0cq0@\xa8\n-\x0e~\x93-@.\x1d\xe5HF\x98-@\x83\xf9\x92\xb9\xdb\x0f1@+\x7f\xaf\x8a\xdf\xcb)@N\xb1/`\x14\xa70@1\xc1\x8c\xaf\xea\x82/@\x81\xb8\xa7f\ng0@yj\x03\xbc\xab\x02/@L\xbcNh\x87~.@\xc4\xad\x88\xe5Q\xe0-@Gt\xc3\x872\xd0*@@\x8d\n"A*.@\x11c\x8a\x8f\xe7\xa90@<\xc00\xe5+\xb7\'@\xda:G\xb4*R/@\x1b4\x17+\xa5~/@VTUG\xe5\xb3\'@F\x11\x93G\xf3\x880@Yt\x82w\xec1/@\xc8X\xa3\x9e-O,@\x167n@q\xbe0@\xd3\xb4\x9c\xe1\xca\xb80@\xfaF\xba1\x91\xc3)@\xf6_*a\xe8\x9d-@V\xdc\xdd\x1b3+%@*j\x01\xa3\xc2>.@ \xd2\x95v\xde1.@\x13iI\xb75$,@\xf5D`\xbc8\xd1-@\xfd\x97V\x02h\xa0-@X\x1a\x7f\xfd\xe7\x9b0@\xe0\xb4o\x80L\x8e)@<\xec!X\xee\x00(@\xcdH(tY\xdd%@l\xdc0\x84\x16\xcd&@\xe8\xfcr\xf5\xac\xdf0@\xaf\x0e\xc2\rh\xc30@\xa4\r\'\xdd\xed\xaa0@\xd5\x97\xb2\xbc\xa0q0@\x9ec\x07\xb7\xd0\xe3,@y\x95\x8aae\xf8(@\xdc\x934]\xc9\xb8-@\xf9\x8cm\x96F,.@\xdb\xb6Y\xcd \xbc0@I\x0f\xa7\x19\x07\x05/@\xe2\xfa\xc53\x0eg.@v\xbb%\xb5"\xaa-@\xa5\xfd\xaa\x1f\xd1\x04+@|\xbd0l\r;0@\xcd5\x81n\x90\xf20@kE\xff[}\xf9*@A\xd3b\x81\xe2\xeb0@\xb8\x01\x0c\xd7\xffO0@8\x1f \x81\xdcu.@\xf2\x0e?)c\x9f+@,\xa2\xf7\xeb\xb9\x1d0@%\xa1\xc7s\rR-@\xbd\xff\xe1\xcd\xe4\xc8\'@+\xfcl\x1b\xff\xf7\'@_\xe9\xa1\x02+\x0b1@c\x88\x0c\xbc\xe2\xcc-@u\xb1I$\xbf\xd4(@\x0b\x9b\xc6\x13\xcf\x88)@\xb8\x8c\x8bV\xbaG0@\x1c\x15\t\xdb\x1ev0@\x05\x9bb\xae\xa0\xa0.@N\xa2\xa7\xf9\x97\x940@\xf0`\xfe"\x85P0@\x93\x96T\x98`&/@6\xebSv\x17\xae*@\x95H\x10][!+@QT<\x90\xee\x95/@\xdc\xd7\xf6\x98\xb1\xc4,@\xc5M\xd6qe\xd8\'@p\xf5-\x87\x94\xbd/@\xf9\xd0\xfe\xff<K0@\x88\xfc\x85yu\xe40@\xde\x94\xb7\xf6\xc8\xb4,@\x13[\xad\xf9m\xad,@\xeb\\^H\x8a\x1f.@\xa6\x1c\xe8\xbaZ\x101@\xe9 ;\xce,\xf50@\xf8\x1c >vI.@#\xb1\xa2\xc1\x1a\x85(@a\x08/Mx\xe00@Fx\xf5}Zm,@\x9c\x11\xd6\x11a\x1c1@b\x07"\x1f\xb1\xd40@\xb3I\xe71\xd4Y1@\r$3\xb3\xf1\xfb-@\r\x1a\xe8\xe0\xb2g+@\x1a\xaf&\xd4n\xd8(@G\xbc\xba\x99\xa2P1@\xe3\x99[\x1d2\x17\'@\xdb\xea\xea\xce\x0c"-@U\xea#\xd5\xc7\x9d0@j\x88\xd8D\xbeI-@9\x06z\xce\xb6\xd80@.[-\xf5\xe2\xa1-@\x19\xa3\xaa\xdf\\;-@).\x1d\x14\x07[-@\xb2\xc8yb\x99\xa1-@\xf5\x0e\xe4\xb4\xffQ0@s\x8bG\xda\xa9W0@\xe6\xe1\xf9\xd3#\xb80@\x05\x10ri\xca\xf50@C\x86K\x046\xe9/@\x8f\xef\x1e.\xeb\x11.@\xa1\x9dV\xef\x04a0@O\xb7l\xf9\x8eN)@A\xbcW\xa5\x8a\xad-@\x0b,Zty\x91-@x\xa5n\xac\x03\xb1,@Dy\x9c\xd2\x9d\xa0.@\xa0xH\x0cB80@/\x98\x15Oi\xcc%@\x95\x00\xdbUqI0@-t)F\x1aE-@\r\x81\xc8W\x13\x810@\x02\x99\x88[6O(@2I1F\xda\xcd%@\xaf\xaa\xca\x19\xc7T+@\x06)\xf6\x10c\xb60@\x985w\x01\xe5\xbc-@\xd2%\xe0C\x8a\xa7.@\xbb\xfe\xbb>\xcb\xff0@z\xaf\x97a\\[-@\x04\x15rU\x18b0@@%l\xed\xd8\x85.@\xb5q\x7f\xee\xf1e.@\xff,"S\x8a\x91.@m\xfb#\x8a\x80;0@\x80\xe2\xa3p\xf1\xbd(@\x95\xfa\xbe=\xd3\xf2(@\x7f\xa1\x01\xb9\xd9\xa0,@\xf4K\x1a\xd1$T0@\x14\xf3\xedi\xb3".@\xd3\xe9\xe3\x8a>\xd8+@p|\r\x17\x03\x1b.@\xea\xf1\xf7\xb6\xe7\xd6-@Y}\xe4r*\xa10@\x17\xff\xe8!\xa3\xc2%@;\x94\xb3\xd7\x17\xdf,@\x9e\xce\x05\xe3\xc7\x8e+@ \xfaX\x8ap\xc7.@s\x84\xea:/].@\x0e\x80@\x8b\x89,0@\xc5X\xc3lf\x131@\xe7[\xca\xc5\xb9\x1b-@\x85\x9c\xa2?\x12\xfd(@9\xab"\xf0$\x07(@&\xefp\x1c\xbd\x1f(@\x88\xc8\xa4o\x1dX.@\x92\x88\x9d\x0b\xf2\xdc/@9\xa4\xb9\xceB\xf0,@\xdc\x8a\xc6y\xea\x021@\x99B5k\x96\x14.@n\xd1\x98C7X.@f\x18\xf0\x7f\xb5;-@]\xf1\xaf\xa8(\x0e)@\xfb\x81\x94\x9f\xf1[)@R\x00\xa4\x1f\x1a\x11.@ [#k\x1e\xc7-@\t\xa6\x92\xf4\xb5\xf6%@f\x87\x901\x16\xe8-@F\x1d\x86*p$-@\xd9\n\x19wiN-@{|\xc4\xe6\x83\x17.@3/{n\xf6i0@\x97e1z&x*@\x837\xd9\xadA\x88.@\xbe\x8a\x1f\xe8;\xc8(@cx"\xec\xaaD.@\x1e\xdcc\x92\xcbz%@\x8e\x9b\x1b\x9fp,0@\x809V\xf6,u0@\xd0\x14\xcbs\xfb\xae0@\x11\xc5Ay\xc2\xd20@\x99\xb5JL\xc0\x10/@\xb3\x9f\xa8\r\xff9.@\xc8\xee\x90]\xc6\x08)@8\to\x12\xa2\x0f)@\x08|\xe0\x81\xd58/@O:\x85\x031\xc3-@6\x91\xd7\x85R\xd60@\xc1\xe8\x83\xb7!\xa90@\xa6?\xa6c\xc3\x8f0@\x8a\xa6\xf4;\xfe\xc40@j\xaci6\x8b\xca*@\x93\x8d\x9f\x02\xa8&)@+\x98\xf0\xc4\xe5\x0e)@\x04\xadq3~\xd3.@\x17G\xe8\xdd\xf4w%@\x1f\x194\xc7\xe7D+@\xa3\xed\x7f\xc0X\xc0-@\xb3g\x8c8\x99\xe40@"\xa5\x8a2\xe4\x1d.@j;\x1f?\xcb\xfa.@\x18!\x04P\x00z0@\x95\r\x89=\xaf\xc8-@\xcd"\xc5\x0c\xd7..@\x17/\xfaDU\xda,@\xb7\xb9\x10\r7\x15.@\xd0\x11\xd2\x13\x9d4.@\xa0\x9f_X+#/@\xef\r\x9e\xbe\xfav0@t\xec7\xa4\xa7i0@\xbd\'n\xf4\xb1\x81+@Ri5\xfc)M\'@\xbb\xe76\xd9\x97\x90.@\xea\xaaNf\xf2\xd80@\xec!\xbb\xb1\xb0\x0e,@\xde|\x17z\xb2\x89+@\'\xe7\x16\xc1\xa9\xe0-@\x16\xd2^\x8c\xfe\xbf-@"\xcdz/Ai0@\xaf\xda\xe2HYn(@`\xdf\x9e\xa2\x9a\x81-@O\xe4Z\xa0M&1@\xeb\x0f\xee\xfb\x9ar-@D|@)\xdf\x7f0@\xd2$\x05\xb6\xbb\xb1*@\x0c\xcb\xeb\xa4\x80\x94+@\x17w/Q\xf4\x070@\xff\xdd\x988\xd4\x1d/@\xc2K\xc9\x9da\xa5&@\xf1\xe6\x83\xb8\xd0\xd3+@\xb2\x96j\x05\xa3,1@\xe3\xef"]lJ&@Vx\xf7g\xe1\xa6&@\xc3_\xbe\xa9\xa4\xcb-@Q\xf6o+Q\x94&@\xc6a\xbe\x7f\xa7V+@Z\x8db8%;+@\x03\x92\xee\x03\xd5\x00+@\x94\xc5\x84$_J,@\x1c\x93\x04\xa4e\xa3&@ \xa2\x96\xed9\xdd0@\xa5H\xbaJ\x08\x9a,@N\x018\xe3\xd3\x06)@\x11\xc4\xe4WW@/@t}:\x15O\xf40@\x05\xad\xfb\xed\xaeD&@\xbdt\x1d\xe52\x1b.@\x18\x19\xfa \xaf\x1d1@\xca\xa7\x0eHE\xb2&@Jc\xd8\xfa\xd6N0@\x05\x93\xa5vB\x05+@\xef^\xdb\x10\x82\x91(@n\xb8\x8f,\x12\xc5&@\x08\x94%\x80\x93\xc8,@y\xef\n\x9ap\xea,@UY\x19\x14\xa3z-@?\xe94\xc1\xd5\xa1&@\xc7L\xfc\x1d*\xc3.@\xfb\xb6\x18B\xc9\xe00@\xc0\xfa1V\x8e\xab&@\xddH\x8e\xe7\x1e\xbb&@\x1bO6\x07U\xac/@\x80\x06V\xe1\xa66.@\x19\xce\xa1s\xc3\x9c+@\xffCK3t\x1e1@\xa0\xd8\xc1\x9cM\xe60@SX\'\x98n\xfe-@\xaf\xe1\xa2@\xa8\xf3-@N\xa6P\xdc\xed\x13\'@f:l4\x7f\xef,@\xc5k\x92$\xbb\x07.@0\x8f\r8eI,@@d\x9b\xfc\x15\x92-@\xb8j\x16\xe3D\xd1*@4\xc9z)\xc0\xe10@\x1c\xb4;\x8f\x89\xc4+@\x1c\xf0/6I9/@\x0f\xb2\x9ex\xe6\xbb+@\xaf!PW1\t.@\xec7\x13\xc6\xd6q)@\x93\x18\x9b^\xc2m0@wMZ\x08df(@P3K\xc3#\xf9)@=QN\xe0)\xf10@\x86\xee~/!^(@>\xfcr\xb0j\xb9,@\xd4o\xd6\xfb\x80-(@\xeb(\xdd\x81t\xc2-@-\xba\xf5\xc6$\xb2.@=Eim\x03\xd8,@\x11|oN\xdb\x131@\x9d\xcc:\xd7\x84\xbd-@7!\x7f\x98\xd9\xe40@V\x976\x00\xfa^+@\xe3\xae\xd25\x05\x04*@Gy\xd9m\xf7\xbd0@\xb0M\x9c\xb1\xbb\xda)@$K\x02;\xab\xa9)@\xb3\xc4\x14_\xddR&@g\xdf\xc4\r\xec\xa7,@hI\xfc\x87n\xf3)@\xcf\x89\xa5\xa6\xdc\r.@\xb7\xcb\x13)G\xf9,@@\xa7\xb9x\x12\xcd)@\xe9\xb6\x96"\xbc\xcd,@W\x0e\x08Y\x00@&@\x0e\x181\xdf\x14\xca)@\x032f\xa8\xaa\x041@\x05\xd1\x9agg\\.@\xa9[\xf1\xbdz\x8e+@\xb8\xdd\x00\x97\x02\x10)@.\xc8\x92n\t\xed0@\x92F\xad\xd3\xa5\xeb0@W\xcem\x19\xf5\xea)@\xd4g\x89Q{\xee-@\xf6Awxp\xdb.@U\xb3(l\x86\xed0@\x02~\xd0\x88d\xf6-@\xa2\x918BKl&@\x8a3-\x89\x01O+@\x05\x8a_A\x8d\xad-@$\x8a\xe2\xe0\x8d\x93-@\xa4kts<\x84-@\xc4\xd5\xb9\x9e~\x940@r\x89\xb8_\xc3\xcb(@\x87D\xc5\xd0nG)@\xe7Pc\xd2%\xbb,@\xaeMA\x12>\x17.@\xcd\x07\xfe\x98\xd6\xf5.@\xc7\xae\x97\xf08\x021@\xe1E5\xdd\x83\xdf(@\xcc\x00U\xe8\xe7\xf6/@\xac\x8cV3\xdc5&@\xdd-\xc0\xe6\x18\x83-@\x8b\xc0\xc2kNr/@\xcd\xdc\xb4\x88E6&@H\x00\xe8\x89|\xe9+@\x9d\x891\xec\x00\x121@\xffQe\xc2N\xc1-@h;\xbc\xd6\x7f\x8e,@hh.\xda\x17\x81,@\xd3\x9c\xe9\xb6\xa1\xd5*@\xc3R\xd1\xe3\xf7..@|\x86>\xdb\x9c=&@c+\xa7V\x9d\n0@\xff\xc7\xa0\xde\x83\x96-@[\xd8\x94\xe4\x83\xaf)@]\x1b\xc5X\x92\x80.@Y[\x926\xbe\x820@\r\x17B\xdb\x1de+@\xaa\xb0\x7fy;;0@^@\x9c\x13Ke0@\x91\xc6\x9fx+q/@\xda\xad~y\xa1\xab/@DA\xac+\x8a\xe9-@\xd9\x99\xf0\x1fy\x07,@\xf4\x99\x1dj\xd3\xdc+@/\x1c@\xdc\xa6\x8c-@\x01\x00C\xbd\x90\x1d.@kHs16j,@\xb4\xd5i\xca\x91%)@\xa10A\x8c\xd6W/@\x8d\xca\x07\xf5m\xa7,@\xcaU\\$\x9f\xde)@\xb8B\xdf\x9f2\xf2-@\xe0\xd5\' "\x16)@\\7\x83\x9d\xa9\x18/@ \x16n\xf5y\xf7+@\x91\x92\xf3gn\xf2/@\x9a\xfcp\xd1H\x0e0@Ejk\x83|\xe60@\xe8\xa5\x16f\xb4\xeb*@G\xb0\xee\xcb\xa8g/@u\xe3\x0f\x12\xde\xe5/@\xd4$\xea\xe9!3+@\x80w\xdd\x97\xfb\x8e-@;\x1c\xf0\'\xe1L.@N\x16&&\x06\xe0/@\xe4x\x9d\xb0\xb8\x820@\x01^\xfa\xb2\x05\xd20@\xfe\x90\xd6\xdb\x06\x97-@\xac\xa2\'a\xd1\x1a1@?\xbb\xe6\x8c\xbf\x11/@~\xa7\xf0\xb9y)/@\x90\x17\x085e\t+@Y%j6\xb6^,@\xe0\x9b7Y\xfc\x1d/@\xcfQ\xff\x8d\n\xb4(@\x92\xcf\xf4\xc4\xbe91@#\x1f\xc5\xa5E\xc00@n\xe7\x87Q5d(@\xc65?\xc2\xec"/@Aku,\xd4\x8a.@;\xf9f_\x1e\xf10@\x0b\x02\xe4\xb8-]0@2\xdc\xd8\xc1Xo-@\x9c\xd1\xfb\x93[c-@\xc87\xec\xdeuu-@O\x1c!\x9a\xf54*@\xb2b\x1e\xaf\xdbw(@\x8d\xca\x841\xc5\xf3*@\xc5\x16\x08\x80\xe6\x141@\xed\x89\xc6\x0e.\xe4-@WE\x1c\xd7l\xf8/@\xf4\xdf2d(H,@\\\x82\x01\xd8:\xa60@|u\xe4A\xb2\xda-@\xd1\xedr\xae\xbb\xe6-@(D$\xae\xa5}-@\xbf\xabhY\xc6\x150@\xae\xd7\x8f\x07\xa4\xd20@\x12\xe1o="\x1c/@\xac\x93h\x95\xd2$)@\xfb&\xd5H\xaf\\.@#\x06\x8e\r\xe8\xc9-@\x8a\xd6r6\xbd\x081@\xc5\x87\xa4.\x96\x01,@\xa4\x03\x14\x83\xb5\xbb0@0\x9f\xd0\x81\xe9\xdd0@\x8ck\x93|\xf9A-@\xa7\xaf\xff\xeb87+@\xe2u\xdd\xbe$\xb30@\x8cd\xb9nC\xd60@\xb3\x11:r\xfeu0@\xe6F@\xc0\xe2\x9a0@:\x1cS<\x97\xa8.@Y\xa1\xda.P\xdb0@\x80\x1a\xcb\xb1\xf1\xd9.@n\xc3\xd5\xe4\x8d\xdc0@\x88\xe7A!\xf8g\'@\xa7>\x01a\xe1\x1c.@\xf7\xd3\xd4S\xdf\x87-@\xaf\xd3\xb5y\xe8`,@w\x94s\xde\xd4\xd50@z,\x97\xb6\xc6m.@\x89\xcb\xe7\xecG\xf00@\xc64\x8b\x87P\x0c-@\x89+\'\xd6\xa7",@J\x1e\xf0\x98\xc2$0@\xd2<N\xb2\xa210@\xfc\xa0;%M\xe90@\xe3_\xe0\xfa\x18)0@\xd8\xe6\xd1Q\x89u0@\x05\xae?\x8c\xbb\x930@\xeba\x83o\x80\x08&@1\x02\xbel\x9e\xb9-@X\xde~\x97\xdev0@\x18\x80\xff\xb8\xb3\xe60@\x16_\xa4,U\xeb0@\xc1y\x14T\xc9\xeb\'@{\xffEj\xc6\xc5-@\x1eJU}0\xd9/@H\xcc\xcfc\xe7\x850@\xdc\x13\xd2\xf93x0@%\xc3\x1d(\x96\xfa0@b!\xf5y>\x08&@Ah\xb2"\xfd\xf5)@\xc8&+x\xde\xd5+@\xadR8\rm\xfc+@\xa5\x18~FM\x14/@\xb7a\x8d9\xe0\x00)@\x07_Q5"L+@\x08\x1d\xe7\x94U\xe7/@\x87\x85\xb6G\x17\xfa+@\xbf\xbe\xabT\x86\xfc+@*\x17\xa2\x06\xed\xc6(@,\x9d\xc2O\xfd\xe4%@\x9a\x18>A\xc4\x18+@\x03\x0e\xd2\x10\xbf\xbd/@\xf3\x06\x05\xad\xfa\x10&@\xb9G7\x89\xc4\xf1+@:+\xd3\xdbT\x82/@\xe2P\xcba\xf3\xb3.@gn\x85\x81\xdb\xed\'@\x03?\x1e\xc8\t\x88)@\xf7\x1e2\x12\xfb\xc3-@Q\xa5w\xe2\x07\x181@/)0\xc6m\x1c1@sC\xd1\x9b\xd4\x03-@TUe\x05Qs(@C\xfe\tz\x97\x0c+@\xcf\xfb\xf4\xadI\xba)@z-\xd0\x8f\xd9\xdf+@\x07J\x8d\xe4\x0c\xa10@s\x06u\xec\xb6\x02,@\xed/K\xeb|g0@\x06\x8f\x8bAAg1@\xf3\x96]2~(-@\xdfm\x9b\xa7$e/@\xd1\xa4\xc0,\xd2h0@\xec\xd77l\xe0h1@\xff~ Qq\xce0@\xfer\xb3\x06\xf7\x98)@\x8fP\xcc/\xccf.@\xc9\xc4\xa1-\x97\x16+@\xea%\x1c\xfe\xa3J+@9\xffw"\x05\xf1+@J<r*=[-@\xce(\x96qGe0@\xfdT\n\xc2\xaag1@\x16\xdc\x86\x18\xd2E*@Yt\x14\xa2:\xdc0@\x95\xe1\x17+^\x8c(@\x94q\xfc\xdf\xec\x1d1@B\xd5>\x162\xfe0@e\x98`:\x00\xda0@\x9af\xbb\x0f \xda(@\x9cW\xe9\xcdN\x101@t\xb3Z\xdcV\x1b*@\xbb\xf3\xe4\xb2@\x87)@R\xc7\xee\xfd\xf5Z0@\r\xfd\xaeV\xee\xce-@T\x7f\xae\x13\xbb\xb6%@6\xdayG\x99\xef.@$\x8c\x82q\xb0\x170@\x9e\x9a\x15N\xe2\x86*@M\xc5\x1f\xb6\xbd?/@T\xc7p\xd9\x9a\t0@\x16F\xfd\n\xa5\x9c-@\xb2\xcf\x08|X%.@\x16\x03\x8br\xf7B&@P\x13\xac\xb2\x9a\x011@\x01\x1fzC\xc6\x071@\xc0:\xcf\xb5\x08\xf3-@\x9fj\x17\x85\xd9[-@\xed\xe8\x81\x05H1/@\xf6\xa7\xa8\x9cx\xab0@\x83\x9d\x1c\xa0\xa9~,@ \x87T\xa8\x97\xed%@^\x8f\x17\xb5p\xde-@D\xc8\xbe\xa6\xc2R,@\xff\x92;s\x9a\xd3*@\xc9y\xc5\xdb\xcd\xbd(@\xfb\xc7\xba\x10\xd2\x041@\x00\xafX\xa7#\x9c0@\xccH\xee\xd26\xcd/@x\xcf\x11\xe3\xfa\xd50@\xad\xaaa2\xe4\x89.@\x80\xd39\xdc>B/@\x07\x83\x87\xaaf\x14/@\xdf<zY"\x880@\x8bZ\x19\x1a\x8b\x15&@>\xe8\xa5\xac\xd5\xf7/@!\xe1\x83\xa7\xe4\x8d0@z\xce\x0fhD\xe7%@O\xfd%\xd4\xa5\x0f&@\x1aR{\x0b\xc7H-@s\xdc\xda\xfb*\x85/@\xc0[\x99\x92p\xa4/@\xd7\x0f\x15\x8f\x06\xfd0@\x8f7\t\xa6\x18+/@\x92pRAY\x95)@\xbe\x9f\x1a\x94\xa7\x89,@br\x85\x17\x1e\x870@#\xab,\xf6\x1d\x7f/@\x9d\xb8I>\x12X1@/\xafz\xd0\xcf`0@\xf5\xe0\x94x\xa6\x870@\x80\xd5\xfd\xecH\xaa0@\xcf\xf0$\xb8\xf1\xec%@\xd9\xbc\x04\xbc1\xb3-@\xc3:\xa8\xbe\xe6\xcd+@\xbe\xca)\x9d\xc1\xa00@\x1d\xd0\x9c\x00\xa0n-@\xb4v\x8b\xd1r\x940@\xff\x89\x87\x99\x12\xe70@\xe2AcV\xca\xc7(@I\xbc\xdejk\xa2(@\xfes}\xe8]\x1b/@=\xdarplN(@\xdc\x15\xa6\xd3T\xae0@W/@/\x16\xb1.@\xb2\n\xd0\xf8\xc5C+@\xd9\xf8mC\x81\xc20@|?\x15\x83\xd7\xe40@(\x80\xc6G\xf5\xa60@!\xd5;\xf9d\xb30@6\xce\xb8\xd2\xf7v.@E\xa6\x90\x0f\xd0\xc1+@\x81\x8axl|t/@\xa0\xee\xa6\xfc\xeab,@9\x9a\xae=Sh-@\xa2\x9c]\x10\xa3\xe0/@!\xea\xdd\x05\xa1_)@\xe7\xbb^2\xb0\xce.@\xe7\x0c^@\xa6\x04+@\xb1x\x03G\xe5\x8a0@\xd8"\x05tc\x910@\xc4\xcaC2<\xba0@\xd2\xcf?\xb7\xd2\xf8/@m\xa4\xa2\x81C3/@\xbb\x9cd\x91\xf5\xbb-@4\x91\x83\xfab#-@\xa6\xd8\xc9\x94\x86\xee%@\xa7\xcfN\x1f\x7f\x07.@5\x9e\x01\x84\xe0\xe7%@\x19\xb3\xc4AR\xf9%@\x8d\xc1hU-\x1b0@\x1cs!\xb7\xa5\xb90@\xed\x7f*\x06\x10\xf2*@\xefq\x8a\xb4\xe5\xbe-@\x8c\xb3*\xce]\xc4+@\x87m\xd7Q4\x15/@@\x87\xc1\xc5\xf2./@B\xb5\xc8[\x9b\xbc0@ML\x9b\x0bC\x960@\x1at\x98`\x90\xf3%@\x95 ~,\x92\xcd\'@\xb9R\x0f\xe6E_1@\x19kg\x01I\x12,@m\x0e\xb9\xfb\xde8+@;\x97\xf1\x18/)-@\x81@,\xdb\x18\x19/@\x8eC\x8d\xe6\xc5\xfb/@ \xe9\x9f\x9a\xef\xf20@\xdarg\xc1\x98N,@a\xa9\x15\x93\xe1\x041@\x18A\xd3\xe1g\x840@5\xea\x9a~\xa2\x19,@"\n\x1e\xd5\xf4\x8b0@\x95\xf1\xd72\xa6N1@,\x0e\x89C?;+@s\xa63\x86\xfd\xc2(@\xf4\x8b\x05\xe7\xe84/@L\xf8\xe0\xd3\x99K1@\x13\x83\x98\xbf\x1c /@A:aa\xd8\x97/@\xb1M\x89\xc2\xdd#+@=7\x03KDW1@\xc47`\xa9\xb3\x11,@*\xa2\xb7\xba\xdf,,@\xb7L\xac\x85\xe4\x12&@\xfa=v\x82l\xaf0@\x03T~\xe9\xd2\xe1.@LsG\x91\xb5\x01.@--\x1e\xf8\xeaw0@<,\xc7w\xbd\x07&@\xf6N\x00\xfb\x11\xcd\'@\xd8a\x03\x7f^\xe7,@]\x0b\x00p\xe5]+@\x17\x90\x105\xce\xde-@\x9c\xd0\xd6\x9bi\xdb%@\x94L\xaaa\xf2\x93.@*a\x19E&\x85-@\xf1\xd5hU\r\x8b)@\x0eT\x02\xd9e\x87)@\x10\xeeH\xa5\x83\xdc.@\x9d\x04!V\xdd\x9d/@`\x99\xaf\xae9\x1d/@@\xde>.RN1@_\x904\xc3\x12\xf8/@\xcc\x19\x1b\xaf\x0b\xc9.@E\xfeX\x12O~-@\x00\x98~\xd6`\x0e/@=\xbdVi\xbcH)@\x04k\x0e)X\xec%@\x0f\xb3Hl;\x8a0@\x88\xee\xab\x81\xb6R1@\xe3 \x929\x1a\xe10@V\r\x0c\xd6\xc3\xe70@&f\x19\xf4\xdaz0@d\xb1j,\x9e\x011@r\xb7\xa3\x0c\x14M)@\x03Vkr\xc7\x91(@:\xdf,\x85\xee\xaf0@\xaaq|\x04b\x88,@\xb1\xad,\xde\xb1\x1b/@\x7f\x11\x0e[\xcfW0@\xaa?\x0c\xdfD8*@\xfcLB\xab\x03\x06.@Sh\xa3\xed\x04\xd50@\xcb"\x1a1N\xb3(@s\xe4\x7f\xb5S\x081@\nad\xac\x05\xc1(@m\x9c\xf6\x99\x92\xb3&@=\xa8\xc4\x11\rm.@+\xe8\xe5\t\xd4\x1a1@\xdf\xbf*<\x92e.@(\x90\x8c\xfcJ\x0c.@\xd2\xe2W\x8c\x0f\xbf-@\xe1\tc\\\xb3^.@\xa3}2\x82B\xeb0@\xef\xf8\xc4\x1f\xa1\xfd-@,\xcdf\xb2\xe7\x940@\x96\x99Y\x8cx\'-@\x99\xd9\xfe\xc7\xbeK.@\xa1\xd4\xf9\xdf\x1d//@}\xb9i/\xde\x9b0@\xb4@~\x1en\xc7-@;K\xf7\xc5\xddv,@\x840\xe3\xb0>\xfd&@w\xbd[\x89>\x920@\x02\x98\xfe\x81\xf9\n.@\x03W\x14$\tS0@\x1f\x15\xe6\xc0\xd1\xd4)@\xb1\xc1=\xd0\xed\xdb0@L\xf9|\xc5=K0@\r_\xadp\x91\x0f1@0\xef\x96t\xa2\xe80@\x1a\x07\x94jJx-@\xc09\xc9.v\x91\'@x\x8e\xfe\x02\xe8\xd6+@44\xccL3V+@\xdeq>DM\t-@F\x1a\x05\x99\x15\x0e0@\xa7\xbb\xcc\x11LL-@X\xe4\xc7\xecW\xc1\'@\x85\x1ce\xc7\x97T,@\xce\xf8\x0b\xb25\xee%@\xa0\xc0 :\xee\xf2,@\xe0\xe1)\r\x95N.@\xb6\xa0-g\x8cB.@&K\xb7\xdd\x7f\xff-@ed\x16\xf2\x0e\x8f-@\xb2*Xc\x0c\xc7*@Q\xbb.\x9ez\xdd+@\x14\xf7\x07\x11\xb7\x9b-@\xb9\x02a\xb9\x9a\xd50@O\x17\xb6r\x94\x8c-@\xbaS\xbc\x8f\xfe\x8f0@\xb2\xc1`J<\xf7%@U<\x1e\xd8\xa8\xf90@/E\x0fA\x86\xa7,@S\xcf\xe0\x16\xe8\x84,@\x93+7hD\xc7,@/\xee\x1fn\xf8\xec-@a\xc5\xc4\x14v01@\xcet(`D\x180@\xb9\xe1\x08C\x7fE0@\x88\x1c\xc9\xe1r\x111@A!l\xc8\xb6Q)@\x86\xcb\xcc%\xb8\xa0-@%\xbfS\xd7\xe5i-@\xe8\xd8\xbb\xa7^\xe8*@\xa6\xc7V\xf6\x13G0@\x89I\xc2{6\xf7,@\xffQ\n\xd3\xd6\xd0-@\x1f\x86\xb8\xab8l-@\xa7\x06B\x0f\x19\\-@\x9b\\\x99\xa6\xe2\x001@\xc5o\xfd\xd5e\xea+@\x9d\xadd-WN.@D\xaa6\xad\xc9\xee,@\xbdcD\x0c\x89\xf30@s\xd6L\x16`\xb2-@\x12\xdd\x8a\xe5\xf9\xef.@\xa3]6\x10QQ/@x;\xd6\x10\xb7I.@T\x18\xed\xc1\xde\xcc%@o\xfaZ\x18\xb8\xb0+@\x81Mwfd\xf1+@\x87\x85\xb6G\x17\xfa+@\xa5\xf3}s\xb6\xfd+@\xae\xf1\xd8]\xc3k.@\xd8\xb8\xd9\x11\x05\xa3/@\xa4\xc3p3\xcf\xbd-@\xfc\xc5\x9f\xc4\x9d\xfa+@i\xed\x18\x88\xeag.@+YPL7\xe90@\xcb\xcb6\xbc\xfes-@i\xd1\x10\x01\xc3\n&@M\xd1*k\x82;-@\x0b\x08]|\x8b%0@\x86\x99\x1f\xcf\x95#,@\xfc\xec\n=\x0b\x021@\x89\x19iM\xd2,/@]*\x01QH\xde0@\x9a\xa8i\x88\xd6\xa60@\xfeM\xfex\xd7\r1@\xe5\x94\xde\xa5F\xd30@\x846\xa9\x12k\x041@\xe4zyi\x07\xc10@\x13\x7fboct0@\x06\xf6\x11$\xfb\xd40@\xc7\x07<\x9a\xc1\n,@\xfd\x85\xfc\xc1z\x95.@4\xf2j\x90\xd2\x131@\xc6^\xeb\x8b\x05i1@\x92u#V\xf9\xe3.@ck| -:-@\xde86\x05W2.@\x8a\xce\xa1w*v.@\x05\xfd\xc3:\xa2\xd10@t\x0b\xefmx\xc70@\xbc\xe1c\xcb\xf5V.@\xdc\x81\x97l\xb4]/@q\xd2\xcb\x1e\xedj1@,#\xc7\xfe\x9f_/@\xad\x98\xde\x85OU/@P\x95=\x0ffh1@M\x8f\xfd 5I-@\x7f\xa2\x9e\xe3\xef\x13/@\x93\x0b>\x18d\x0f,@[\xc7n\xcdz\xa50@\xa0\xc3\x81\xf7E>/@es\x1b(a\xf30@8@\x82\t#J,@\xca\xa3\x8em\xb5x,@\xc0\x92\x9f\xd3\xe6\'/@\x99,\n)!\xf40@\xb7\xa4\x0f\x1f\xf2\xb3-@\xd9Z\xf2\xc0\xe1Z-@\xf2\xf3\xf5:\xd0\x181@\xc6\xcbQd\x91B/@\xbeK$\xc1>W,@\xe5\xe8\xd8\xf4"\x9c-@@\xbf\x1b]\xefM-@\xa2\xc1r\x19c80@\xea\xe9D\xda\xb0\xf20@1\x88\xc9\x1a\x83\\&@(\xd6u\x1fr\x1a1@\xbe\x8b\xeb\xcf\xd7\xa8\'@\xa8\xc0\x19\x15\x135.@\xb8\xe5\xa0A\x02\xe70@\xf0\xb4\x04\xff\x7f\xaa+@\xe8\x86\x86\xa3\xa8\xed0@\rcN\xe2m\xe1/@q\xe2(D\xcf\x10.@\x8d\x8c\x8e+\xa1\x8f.@5\x1d9\xda\x9c\x96-@\xd0\xf2\xd6\x9c\xfe\xe5-@\x0f\x1a\x8dN\x9c\xc3-@\xb4\xb7\xef\xff\x9c\xc3.@\xcf4#r\xf2\x02)@H\x83\x1aq\x1cH+@G\xe4\xe6\tal0@\xba\xd0A\xc2b\x85-@\x12\x83\rz\xdb$/@\x98A1\xca\x82_.@a-,\xf0\x86l.@O\xb7\xf3\x88{\x0f/@i\x8d\x16fe\xea%@\xd45\x8e\xe3\x89\xf80@\x1c\xa5\x95\xc3\xe47/@D\xdd&Ws\x8a0@\xdd)\xf0\x1d\x973/@\xf7\xce\x04\x97\xd9\\.@\xf9\x16\x00\xe5Fc0@\xc3(\xbd9\x9e\xe3%@\xd0\xda_\x8bv8/@\x179(\x06\x8c0.@\xba\x1d\x16hm\x170@\x0e\x83\xfa\x84wK*@b)|\xb8\xc5\xe8-@\x1a\xa8C\x81\x1f\xb1(@\xfc\xb9\x88>(\xfa/@\xcf\x11$x\xc8\xee*@\xc7\x91\xa5fl\xea0@\x81\x8c\x08!\xe9\xa9/@[\x80\xdb\x0e&s.@Nl\xef\xe5\xc2\xf9.@\x1du\xa6\xe6n\x131@\xbf"\x99\x96\x81\xd50@b@\xbd\xc4\xd0I.@\xe2\x10\x9c\xf8\xc2\xf4*@\x83\xd3&\x1e\xf3e-@\xc2s\x10\xb7kF.@,\xd2b\x9d\x00\xcf0@\xa3\x8c\xd5\xab{\x88-@Y\xfcDy\x16\xd30@\xec$L1QI0@\xb42\xe9<\tq0@Y\x1aow\xb2\xa2.@%S\xba\xca\xcfL)@R\xdb\x9b\xe8\x06\x820@\xe8\x00\xa9\xce\xa8\x16.@\xe9VF\x14l\x03+@\x9dY}@\xf3t-@\xda\xcdu|\xa9\xe9*@f;u\x89\xdb\xdc+@ \x97\xb7\xad\xda\xbe0@[O\x97o\xa3\xd80@\x96W\x98)?\xb4.@\xb9\xdf\xa0\xad\x9f\x9b-@\xaaA$\xec=\x90-@\xaeZ\xb8;rs,@\xaaG\x91\xf9\xff\xd4-@n-\xe7\x1e.\xc50@\xc8\xf1A\x08\x85:+@\xf9F[A;x0@M.\xd2\xf0\xff\xdc0@\x90\xe1\xac\xa6C_+@\xaft^\x11\r<-@\'\xd0a\xe4\xd7Z+@\xf0\x178\xf1i:+@\xb1\x99N\xe4\x078,@\x0f!`\'R\x13.@\xf6\xa8\xae\x7f\xb830@.\x19\x89\xdd\xa7\xcb-@\xc6\xa8o\xf9\x07)/@\xd8\xaf\x8f &\x101@=\x91\x7fD\xe4\x111@\xb9\xb0\x00\xc2\xdd\x9b/@\x15%\x12\xedE\xe3-@\xd9\xd5\xb9\x96sv.@\xcaK\x90\x17$F-@g\x06\x88b)\xe7-@\x92\x9am`GK-@\xbdfPzF#-@ \x8d\xf5#\xf0\x0b1@(zh\xd8\x07\x12.@\x17\x1anZ\x00\x8d-@E\xd3\xedX7\x1f.@\xda`\xf6z\x8d\x9b-@\xf4d\xd5,\x193/@\x18k\x86\xba:O1@[\xeffO7\xf2-@?\x95\x96o\xe3\x91.@\xe5a\xac\x94\xf7\x8d/@\xf1\xd1\xc5\t\x1a\xaf,@\xc76j\xf5U\xbc0@\xf8I\x02\x91 .1@\x88\xa3\x1b\x91_P.@\xf4Z\x03T\x9d+1@\xfeg\xa7R{G.@\xb1*E*.\x970@\xf9\xed\x1b!}\xae.@\xf8\xa8\x87\x1d\x10M.@\xcf\x9cm\xe2\xf0\xd3.@\x0b\x87\x03\xa3j\x1a0@\xd2\xe1\xad\xb7\x0c\xd8\'@~`*9\x01\xb6,@\xb8\x0e\x80&\xc4\xa8,@\x06\xf6\xa8m\x96\xc1-@a`2-\x18\xd8\'@\x08&\x0c\xc59d0@\xefb\x02Z\xa6\xb50@\xeb\x0c\x03\xdb\xc9\xdb0@)\xb9\xad=\xab\xec*@\xb8\x9b\xc5j\xbdp0@T\xe3Jd\xa5/.@\xf1\x1e\xd8V\xd0\xcc0@n\xed\xa9\xc9\x06\xb6.@n!\xe045Q0@\x02\x90\x7f\x1d\xd9\xc40@<\xe0F\x05\xa7 .@\xef/\xf58\xdd\xc00@3b\xd2I\xba*,@\xfa\xc5\xb6tz\x920@\xf4\xcb|jM\xe90@J\xbe2F\x8e^0@\x87\xb6\xfe\x15\xc7\xbe%@\xc0y\xc1\xe9?\xbb/@\x90\xc7\xb54\xb3\xc60@\xf7\xe6\xcb\xd3m\xf70@\xe9\x1f\xe2\'\xf4\xf70@Yj\xfa\xe8\xeb\x1a1@\x9f\xe4^\xa1\x7fq0@25[\x1f\x1fs0@\xf3\x12\xb8\n\x9ad-@-d,n\xb0<&@\xad\\\x14X\x1a\x15.@\t\xaamU\xa9Q-@\\\xef;$\xf3"1@\x8e\xc6\x15ST\xf9*@\x83\tG\'\xcb\x960@X\xf3tv<\x080@\x10\x84ws\x82~(@\xc8-ij\x8dN(@\xea\x03\xe4o\x1d(.@C\xacB\xb1\x92\x820@D\xfa\x08X\xc9\xb0%@\x80\xd7[vK\xca%@\x9c6;H\xb5//@\x80\xd8\xedAX\x9f/@\xc6\x8c\x11U\x8b\xf80@\x1a\xf4\xb1zz\xcf.@\x101\xc4\x8d\xec\xd6/@\xb2\x06s\x9e\x8bc+@\xddjC+\xed\xd4.@\xf1\xa6\xcf\xf3\x07\x82.@@\xc2\xbfz\xe2\xf1/@0g%\xb0\x84\x920@\xf9\xfc\xf6\xb2\x9b1.@\xe0K\xa3:\x1d\x1f.@\xebl?\\.\xec*@\xcdXwHk\x980@;L\x8f^\xd5\x181@\xec\x8ck\xa1\xa1-0@&\x8c\x8e\xfb\x8cr.@\xe8!H\xa2{\x11/@\ts\xfan\xa8b0@r\x01@$\xfb\x100@\xea\x0c\x82\x97)\xaf-@\th%\xee\x18e0@%\xb1*\x03\xa5D.@\x8ej]6R\xe40@\xf72\x97\xc6\xedV0@D\x8b\xd6V\x9511@=!\x8c\x17\xc4\x9d-@K%\x84b\xb7\xab0@| \xf9\xabu\xb0*@s\x97\xa0a\xea@.@\xfdqB\x8c~\xa7-@\xba\xf0K\x95\xa5\x8e-@\x9a\xc5-~\x89\xf80@\xbeC\x19-Z\x89/@\xefp\xae\xce\xb8\xc4*@\x0e\xe3\xd4\xf7j4,@\xf0?\x96\xe1f\xa3-@.\'\xd8\xfc\xa3\xbf\'@h\x98\tA(\xe4\'@\xf4\x98\x9d\x01\xc3)1@#2\x86\xb3\xd7}-@\xe2aF1\xdc\xc8.@_\x1b\xbfX\x97\x9b0@<\x8c\xb6\xa17\xe80@\x87g.\x1c\x8aq-@\xb8\xec#\x86\x85),@\x1eI\n\x9b\xe2\x071@\x8d\x8f\x9f\x7f\x03\xf2/@\xedS\xdc\x170\xe90@\xc90J\xde\x1fS/@%C\x8bO\xbe\xf00@\x16\rb\xf3\x0f\xd90@\x17\x95\xeb\xbcZ\xd50@\x9d))\xdc\x11\x94,@\xb9#\xe91\x92P.@# \x8a\xa5\xe2\xc4,@\xbb\x8fU\x01\xa6k-@\x02J\x03]\xc8\xc4)@c\xc4\xae\x10/\x9a-@\x13\xb6\x8e\xe7\xbc{-@q\xd8\xa8r0\x81-@P\xa7\x83vE\x03,@:\xdf\xcd\xd1Z\xd8+@]\xf7`h\xbai,@AY\t\x8c\xba\xee/@\xe2,\xe3\xe9c<%@\xe8u\x866\xd0\x8b.@\xb7c\xe3\x03\xa6\x92-@\xd7\xea\x13\x0e3i-@\x142\x19Q\xb5\xdb-@| p<@\x1e1@\x0c}\xeb5\xcc\xc8\'@\x82\xc1<t\xe7\'1@\x15\x1c\r\xf2\xe6+-@\xc7\xbe?\x9f\xac\x910@Q\xd3r\xee\xcf\xcc-@Jx*M\x8d\x8a+@`\xfd\x05d\xa7\xc6,@\x96\xc3(;\xff\xb5.@\xd9m\x8b\xee]\x0f1@\xca\x81\xf2\xd3\x99\xb00@;\xde\xba\xeb\xa9\xf8-@[\x91<}a\xdf-@ \xba\xdd=\xf2y0@v\x8e\xe4,\xc1\x1f.@u\x1b\xaa\xed+\xbc0@?\x15\x99S\xda\xf30@\xb2^\xbf54\xaa0@\xbe\xc1\x0f\x07\x00\x900@.1\x83(\xb3\x160@\xd1\xef\xe4-#\xf2-@\x08\x0f%\xd6*\x95,@{n%\xe0KQ0@W<\x88?\xba\xf50@m\xfd\xb4#\xe9\x191@\x91#\x82\xe0\xa9\xa5.@\xce\x81\xe9\xab\x94J-@G\xa7\xa8Bu\x18.@\x18\xff\x95\xb2hU\'@\xcc\xfa\x15\xcb\xe49-@!\xd3\n\x1cR".@p{\xbcy\x14\x8b(@D\x03\xddIm\xc8-@\xa9\xad\x8b\xd3\xf3\xcb-@mQ8\xef\xafB\'@\x04\x89y"$\x031@\x06\xc6 ?\x00\xf20@\xf0,\xce\x8c(I,@\xc9\x00\xd3\x85d:+@"\xbb\xc6\x1b\x9b\x95%@6HM\xf8;\xe30@[\x82\xbb\xd3U\xd20@rBy*\xdd\xce,@<\x0fD\xd5\xa81+@\xe1\xb3B\x8e\x92\xca0@f\x9a\xf6w\xd2d/@\n\xdd\x80\x03wJ)@\xb1\xf0\xaa\xd7\x04\xfc+@\x18!\x05\n&\xf20@=s\xa3\xd4\x9f\xc4-@K\xbe\x0b\xddw\x140@\x08O`f\xd3]0@`\xa7\x93\xaaf&/@I\x89\xefN\x17%\'@\xe5\x06\x96F{\x131@T\x18\x02WFL-@\x94"\xb4r\xfbZ0@;\xbe\x89;\xdc\x970@\xc9\xe3\x8ce\x9e\x88,@\xad\xfbW\xe2\xda8.@\x8e\xce\xd2\x1f\x1d\x95.@\xfc.z\xb0\x11\x86-@\xe4,\xb6d~\x870@\x01,\x15R\xf1\xd8+@]Ui\xbc-\x8b-@l\xbb\xa18+\x121@\x97\xd9TO]\x7f0@G.\xc3\xe4\x10\xc1(@rX\xbc\xbas\xf20@\x8a50\xb9\xc5\xf8,@\x7f9\x12\x9f\xbd1/@R\xf9\xa8\xe7\xff\xd10@\x9b\xc7N\xc9E&)@ 6\xb5;\x1a<.@N\\B\x87\x90p0@f\x9f"$x\xc6+@\xb6o\xa3\x9e\xce\xde)@\xf0\xaf\xf9\xf7\xf0\xc8*@\x08Q\x9f\x8e\xf3\x0e0@\x91\xd4\xf4X2T0@\rX-7\xc8\xe5,@4@\xad\xb8\xa9\x081@m\xf1\x98&\xcbI-@\xac\xf8\xca\xe7G\xa4+@|\xf2\x8d\x10\xc1\x19.@G\x7f\x03a]\x95.@8\xe4\xd0P\x9a\xbd-@\t\xa2\xca\xd8\xc1U+@\x06/\xf9wK\xed*@\xf6\xbf\x1a\xf4\xe5\xed0@(5\r\x88\xe0d+@\xdaew8\x94\xdb%@L\x93\xf3\xfd\x98\x9a+@f\x80\xb3y|\x87)@\xf3\xa1\x8a\xa8\xf6\x1d.@\xb5\xed\x11\x0b\xc6L.@P(\xbf\xec2\xe6.@\xeag\xd0j9\xe3.@\xc5\xf7ti\xca\xda*@e\xb2n\xc0\xae\x01.@\x02\x13F\x1b\xf0\xe2-@\x13\x8bk\xb6\xab\x08.@\x08\xee\x16\xb8\xf7\xe3(@\xcfE\xea\x9b\xb4t-@@`R\x9c\x8e\xc4*@9\xcb\x80\xa7\x0c;(@\xad\xc8\x88X\xf6\xa4-@\xb9\xe91\xab\xc0\xd8+@\x8dj\xb8\x9f1<+@\x04\xfe\x1a\xedXO+@9\xffw"\x05\xf1+@\n\xfal\x0f\x9eZ0@\xca\xfad\xf6761@9\xee&\xaa\x86\xf2(@ \xd5\xcf\x16\t\xd6\'@\xe5A|\xe6,\xe8(@o\xda\x00\x16\x99\x060@\xbdy\xa3\x9f\x04\xa8,@\xe0\x0ch\x9d3R.@\xda\x9bM\xecT\xed%@Q\xed\x7f\xf7\xfa\xbf\'@)\x8b\x0c\x12d\xab+@Niz\x11\xa5\xed%@\x1b\xb4r\xf7\xcb\x0b+@\xdc\xa8X\xff>\xc3+@|\xb9|\xf2\xb6\x98-@\xb1\xdb\x93a\x91\xdd+@)n\x0c#\xed\xe6-@$\xd6\n\xac0<-@d\xb1]\x1e\xcc\x9a/@\xceR:g\xc8f-@u\xe4\x91\xd8\xd6\xaa/@#\xfcQ\x9c\xef9+@\xb7\xbe\x93\x90\xb6\xd9/@\x1c\x99)\x9bDS-@\'\x8f(\xf0\xb9\xac0@m\xe7\x0b\x98\xeb\xe2-@;\n\\\xb7\xd1 0@9\x172\xea\xce\xbc-@s\xa2\xa0\xf1\xb3\xfd.@\xc2\xf9\x0fV\xd2\xe3.@J\xfc~\x17Az0@\xa9\x1d\xc9\x12\xb8j.@\x8f\xec@\x8d\x0c`.@^\xd1&\x8a2\x111@\xd7\xc5\xa13\xfcg.@\x0f\xb8\xb2\xa9`\xac0@\xd2<\xf5\xc3\xe9\x8b-@z9\x15\xc4\xe5I)@\x9bH\xd9\x15\xe6\xf50@\xc3?\x9e(G8,@\xfe\xe1t\xa0\xaa\x96-@\xd4iqs\x1c\xda-@\x8f\x1ew\x87{I,@\x96\xedb$\xa2\xec+@+\x07\x0cfIV/@\x14/\xc7\xa7\xa5\xa0/@+\x19\xff\xaf\x076/@\xf39\xa8\x06\x02(/@hw\x11\x9d\n\x04/@U\x98 \x11D\xfb.@<\x10\xe0\xc0}\xe5-@\xc0^\x05]\xb6`/@\xe1L\xc1\xc48\xd0.@\x1c\xca\xfc\x00\x8c\xd0+@\x8a\xd9D\x11ho-@\x9bV\x16%zc(@\xe8\x9e\x81\xd3Xl/@\xee,J\x8d\xc5\xca/@\x12\x01\xab\x1d\xd5e/@o\x11R2\xfeT.@\xd9\xe9t!L60@\xa1\'\xd4\xb3\xeb\x92-@\xee\xb3y?\x10k/@(\xc7\xbc\xb1\xfd\x0e0@-\x81\x8b.\xfb\x0c1@\x00\x11cm\xd6\x1b0@>Rd\xcb\x03\xfd-@\xa3\x10\xf44\x0e\x030@i\x9d\xcc\xc53y/@\x8c\xdf\xbc\xaf\x0f\xec-@\xc4\xcc\x8c\xe6n\xeb-@]\x1c@]\x9et0@\xa4\x85\xc5\x98\x81\x17&@\xb9\x9e\x10\xb7\xd2\xfe-@dVm\xfa\xdb\xac-@ \xf0\xa2\x85\x04{0@\xca\xbc\xa8\xe9\t\x82-@)\xd3)u\x91~0@Ic%\n\xdd\x8e0@\xfb#R\x85\xbc\x100@\xc1>\x17\xb8>\xe9+@\xaa\xab\xa4\x8f\xe2P0@\x80N\xdc!\x80\xd0-@OYXEi\xba)@.\x04T\xe1\xb9\t0@\xd3\xd0\xab4\xba\x97-@P\xbe\xc8V\xf3^-@\x10\xfc\x8a>\xfd\x13+@\x9b\xc3(\xb0\x8f>,@a\xe6\xe7]\xd9\r/@\xc6w<A\x905&@\x88fm\xe67\xee-@\xb56,o\xee\x150@\xf2\xe2\x07\x9c\xfa\xd0-@\xb1\xd0\xf2p\x84\xea)@)\xc3\xf5\x0b\x01\xb00@~\x83gf>_,@\x88\\8MX\xff*@\xd9\xc9N\xab\x92\xd1-@\xbf\x8e\x0e\xde\x12\n-@I\xe0\xaf\xb4\x96*(@l\xc0\x89qxF*@j\x02W\xc1\xed\x141@\xca8\x98>~\x950@\x13\x18\xf5\xc0\x9be-@\x88\xd8\x93\xcd\xdbp-@\xea\xfc\x0c\x98\x91\x160@\x96\'\xe1k\x8ep.@\x81\xe1\xe5\x1a2\xbc0@\xcb\x00\xe9U\x19\xa4-@c\xf8\xc4@~\xa8+@\x83oQ\x8d\xe5\x9c-@;W\x15\xaa(H%@{C\x93\xc1R\xd6)@\xe5\x93\xd9\x9a!\xad,@\x83\x8aF,\xfa\xa0*@~[\xc4\xd1:\xe3-@/63\x8bP\xcc*@n\x90\x08{\xe8>,@\x15f\xf0\x88q\xcc(@\xcb\x17b!\x06\x04&@\x9aL\xde\x17\'%+@\xd2\xb3*\xfc\xd86+@\x91\xad\xe5\x85m\x060@\xe6\x9c\xf3\xaa\x18\x19/@\xf9\xdf\xcf\xd8\x97\xf3%@\x98\xcb\x80\xb7\x06\xb30@\xa52\xea\x05\xca\xfe%@\xd3\x1b\xb2\xdc\xe6\x0f)@\x99\xd7\xe7\xad-\x141@\xeeF\xd0F%\xf4%@\xbc:w\x1e\xd14+@\xdf\xe8\x1e\xc3S\xc7*@\x07\xed$4g\x8f-@\xac\xeeqj\x07\x13.@3\x9d\xec\xcd\xfb\x1b.@\xcdN\xda\x8a\xcd 0@\x99\x17\xfb`\xec\x11/@\x07\x00\x13\x0c\xa1A&@\x84\xc0\xeb5Q\x02,@P\x80t\xb7\xed\xe10@\xb1z\xf2\xed\xebH&@\x92\x1e\x91\x08\x1eV,@\xf5S\xc5\xec\xe0-1@\xaf,\x85\x1aC\x850@Q\xc4\xa9\x99l\xbc/@\x1f\x8f\xbd\x8e\xe5\x01/@T\x918u\xc9\xfd*@\xe5\xd3\xae+\xcet0@(\xad\xcf\xb4R\xc9%@\xbb\x8f\xa9\x94\x87\xc7-@\x0bO\x9d\xf6\x06\xea%@\xc9\xa4;,~\xc9/@\x86b\xac\xeb]\xbd0@uRh!F\xe50@n\xc5Gp\x95\xdd0@{\x9d\x80\xf8\xb3\xee-@F\xca\x15f\xa4\xe2-@"\xee\xecT\x98],@P\x96\xcfZ\x9c\x830@\xcb\x04:p(\xee%@O\x85\x92\x1f\xcd\x860@\xcd\xfc\xb6\xe2\\\xfc0@\xe6F\xc9\xdd\xf4\x8b-@\x15\x98\x87\xb0f\xc4-@\xafR\x11\x07@\xe80@h\x9d\x88\xf8g\xe9-@\xf0;\xec\x1dn\x9d0@\xba[P\xcd\\\xef%@g#>[\x1d\xce-@yy\xcf\x8c\xa9\x840@\xba\xf7=>\xa8\r0@\xe9j\xde\xb8P\x8b.@I\xe4\xdfnwt0@2\x885X\xca./@\xba]\xd8#`\x7f,@\xbd\xa5}\x89\xb5\x9c/@\x90\xef\xb8\xe2\xdfV0@\t\x06\xc0\xfdb\x0b,@mGr\x9fP\xc80@\xce\x96\x0b\x96\x0f\x17.@[\xd7\xb2:\x07\xeb%@\x86\xd6A2\xce\x9d-@&\xa0\xdbh\x975+@^\xf7\xa6A\xf3\xcc)@\x7f\xa3"\xc2\x1d\x8e0@\x95\'w\x80\x8d\xf6,@D\x98c\xc3@\xe7(@\xc0U\x984\xe6L\'@\xa2x\x84v\x9d\xf4)@B\x8ek\x02\x12`,@\xda\xb6\xf9R`\x141@\xe8\xa3\x997g\t.@\xad\x94\x08\xc0&\xf9/@\x82\xcd\xcb1\xa6\xbd0@\xed^k\xa8\xff\xf8-@p\xff\xe2\xb9\xa4\xbd+@\xa6\x8d8|\x8e\xca.@\xd9\xe2\xdd2\n\n.@\xa8\xce\x8a`Tx-@6\x94\x83J\xee70@\xc1\t\xd03\xc6\xdc+@\xeb^\x9fW\xac\x9f.@\x8d\'\xdd\xd73\x05/@.\xf0P\xa5\xafE/@\x18\x97Uf9\x0c(@\xa7c\xdd\xad\xb5\x07&@E{\xcb\xc3d\xd0(@\x91U\xcf\xf6\xf5V0@\x0c\x86\x07\xaa\xc3\x10&@\xea\xf599&\xa1,@h\xf1\xa9\xdbZ\xb5(@\x02g\xca\xcdu\xa20@\xf8R#\xb0|\\,@*\xe0\xac\xe9\x079,@\x16\xa9\xc0\x18\x88\x88.@=\x1a\xe4\x83^H0@\xe4\x8dy\xf2\x8c]+@\x90~\xd8\xccjm.@\x9bD).px.@\xd1\xba\x1ay\xf5\xa8.@q\xe5\xf8\x08\x8d9\'@\x9ab\xd8\x0fBX1@8<\x8fBY\xe7%@\xdc1\'g{Y0@a\xc7\x1219}.@\x00\xf65\x84s\xcd0@\xe1\x05O\xab\x94\x1b,@\x9b.\xce}d\x98-@\xce\xe7\xb5\xf9\x114+@\xc6Qn\xb0E;-@\x90$\xc1\xa06\x91-@\x95\xd5\x9e\x06\x92R0@\x0c\x84)\xc1\xa2y0@\xf9\xd8\xef\x8c8\xab.@Ir\x9a\xd6\x89\xdc.@\x95\x7f\x08\xd1z\xf00@pP\x8b`\x9f\xaa0@\xcf5l\xe2-\x00/@\xe1\xe2\x95\xf1\xb0\xfb.@\x15\x1f\xc9pr\xe30@0j\x05\x16F\x1c1@#\xa9\x81@6\xed%@\'s\xe2!k\xb3-@\xd8i\xed\xda\xaf\x840@Y\x1f\x8e\x93M\xee0@\xbe\xa6\xf0\xdc\xbd\xc1,@\x01IIAJy\'@\x1b\xcc\xaaL\x1c\xdf-@\x00\x83\xa3;\x9cg,@\xd8\xee\x14a\xb1\x04,@\xb2\xce\x86\xf1\x9e\xef0@\xfc\x12\n\xae\xb6\xca.@\xbb\xebT\xc7\x9f\xa0.@\x08\xf7\xf3s\x02v0@\tS\x16\x94\xa47,@\xc4:P\xa2b\x9b-@j\xca`\xdb\xff\xe9.@\xb9)I&\x9b\x1d&@\xce?\xbf\x840\xa7,@\xbd\xfd?\xdd\xde\x940@\x12H3\xbe\xd5X0@\xa0\xe0\x8e\xf7?F,@g\x1an:\x10\x131@\xb9\xb4\xe5\xdc}\x9c0@;d^\xcb\x9d!1@\xb6\xe6\xbb\xd4\xabV0@4\x8fH\x10\x95\x8b0@\xfd\xf8/\x91\x84,%@\x91\xdb\xb8\xcf\xa6\xc0-@\x83\x99\x05\xb9\x04\x8b/@\x08\n\x04\x9c\x86 /@\xb9A\x0e\x00\x907&@\xdd\x83\xe0\xae\x16\x101@K\x0c\xb2R@:.@\xc9}0\xfdL\xe5,@\x1d5>\x1cM\x850@\x7f\xff5\x16\xf3\x13.@s\x8f\x82\tz\n1@N\x94\xc66\x01\xb7+@O\xd9<\x9e\xa2\xc4,@\xe1\xf0\x86\xba\x86].@%\x92\x9bK~\x9a,@\x1b\xce0N\xa7g,@\xaf\x04\x9b\xfd\x18\xd0-@a\xa0\xe82\x8b\x12,@\'\xaf\xb9e\xa5d,@;\xa9\xe4\x87|L0@\x93miI\x02\xe60@\x8b\x98\x94\x19\t3/@Dn\x0eT\x0f\xd0-@:\xab\x84\xe7\xecW1@\xb0\x86\xb3\xa0@&/@\xcdq\xa6\xaaI\xe0%@\xb7\xd5P0n\xec+@7,R\x80p\xa0%@`\x8d0\xab\x9fk0@\x19\x9aL\xe2\x1f\xd3.@\xdf\xc8M\x81XL0@\x16@\xd2\xa0;\xf8/@\xde\\\xd2\xba\xeb\xfa0@X\xa74\x00\xe3\xae-@T\xfeB4\xa8/,@\xd1\xb4\x12\xb5^\'1@\xb4\x1b])\xb4\xf70@\xcb2@\xb1\x1c\xfe.@n\xe6xi\x84\'-@\xf06Zaj\xb8.@EJ\xa8\xff\x1ca+@\x02H\xff\xb0\x06n0@\xbf\xe7\xba\xb8\xf1\xb1.@u,\xc6\x8e\x9an,@\x8cW\xb7\ta\xf40@\xfa\xe3\x94\x7f\xe0\xe2+@:\xa4j-LD-@\xe7\x83\xa8m3E0@fDo9\xd5\xab.@E\x172\x9d\xe1+/@)\xd4TV\xc5\xb80@T\xe3\x809IV+@t\xfb\x0e\x11+\x0b,@N\xa5\xbc\xc6V\xbb0@\xd4fu\xea^\x90/@\xc4\x07\xb4J\xd6\xb7\'@\xf9\x9e\xd3\x80J\x0c1@\xcfw\xdb(,k)@\x9f\x13\xf0\x950\xd4.@\xf5\xce\xa7\xbf\xee\xd3+@\xa0\xa4\xd6X\xc4[.@\xc7\x1b\xec)\xe1\xa6+@V\xb9\xc7\x91\x86\xa0,@\x88\xc8\xe6\xa3j\x82-@\x9d,6\x10\x02g.@\xd5W\xefE\x10\x1b/@_\xd9\x8b\xb0g\xa70@]z\x11\xb8\xac\xe0.@\xcc\x89\xe0\xa7d\xbb.@\x08\xfe\xfc\x01`#1@|\x15\xc6\x81S\xca%@\xf8\x06y\x8eE\xb90@\xab\xd3\xa8P\x10\x880@^iR7p\xac-@\xd3V\x8e\xd2\xcbS(@x\xb5j:\xfe\xc2-@\x8c\x00\'\x98\xfd\xc2%@\xc5\x93\xce\xef\x19\x1c1@\xb9\x1d\xbfB\xf7\x0f+@\xe5RS\xe7\xee\x99,@\x8c\\\xf6\xb1\x9f\x1f/@D\xdf\x1bm\xbb>0@\xcc/#\x81a\xaa0@\xee\x13j\xe5&R+@4\x037o\xd0\xd8.@]\x9b\xe2\xe9\xac\x93.@\'\xa4K\xb9\xbd\xfd-@\xe0\x0bT\x1av\xdd.@M\xc3\xbc6+\xdc\'@\x14\xa5\xeaZ\x1e`1@\x0f\xcc\xb0,N|0@}\xbf\xd5\xf39\t0@\xba^k\x88<\xd0+@T\xbf\xb2\xdf!\x8b0@\xa2\xd0qvL\xe7,@\x8a\x02\xfaH\xad\xd5.@\xc3\xf8_~\xa2i0@\xe7H\xdc\xcf\xff\xf40@e\x1c|\x91:\xd0/@iS\x0b\xbe\xc5\xbe,@\xe8\xc5\x91\x17\x18\xcf+@\xadUR\xa7\x83\xb5&@\xd3\xef\xb2\x15\x8d|-@\x8drR\xac,\xcf(@s\xb4\xc8\xed\x98\x7f.@a\xdf\x89\xde\x15\xa4&@5r\x9c.p\xb3.@x\x82\xe2\x9b\xe11/@/\x12\x81$j\xbc0@AhJ\xa5\xdb\x9c0@\xe4\xea\xa5\x0eQ\x0f1@\xaa\x95\xaep\x98\x10/@\x87e\x8e?\xe2\x1b.@P\xe1_;\x1b)1@\xc4\x00M\xca\x17\x01,@C\xd4\'%\x0b\x960@^\r\xa8\x94\xb4\xb3,@\x10_\xe5\xe5s\xcb-@\x9a n=\x8a\xe9%@~\x05\xe1\xd9J\x041@}\xcb\x08I&\xc7,@\xba\xec9\xeb\xfa\xa8-@S\xdd\x81\xdc\xe6\x84)@3)Q>\x9111@\x84\xda\n\tt\x85-@\xfd\xa9\xc3;\xa6g0@E\xe6\xc3l\x1c\x8f-@\xa6\x91\xb8\x9d\x96\x8a-@"\xee\xac\xfd\xfd\xb5-@\x8da\xe8\x83u21@~r\xc1\xd2sA+@\xb6\xf6\xfd\xb4uo-@\xd9\x0f\xa3\x1eU\x9f0@\xde\x81\x13\xdd\xc1\xb5&@\xc1=\x87\ru\x13.@#Y\xf8w\xc9\x8c-@\xc4H\r\x91\xdc\xad-@C\x11v\xc6\x17\xab0@\xa1%x\xb2\x0c3.@\xd9R\x07\xc3\xdb\xc5-@[\xa5p\xa5\xfd\xaa0@_rC\x9dZB.@j\xb5f\xba\xf9\xa6.@\'B\xe8op\x1d-@\xd9m+\x10\xcf\xab/@\x10\xcf\xff\'8\x01)@\x02\x84\xac\x0416/@>\xf7\x1f\xe7q\x0c,@\xcc\x95\xc1&\xb0C+@y\xcf\xabz\x90\x17\'@i\xfc\xa1\xd9n\xff)@Y\xd3r\x86\x94\xf0/@\x85\xc7zY\x19\xa5*@\xf8\x02\xd1\xe7>6%@\x14\x9d\x1f\xb0\x00\xa30@i\x98\xca!\x89\xff0@\xe6\xd2\x0b\xd2W\xbc.@Y\xe7\x8db\xa9Y.@\xbcx\xe9n\x08\x9a/@\x17\x7f\xca\xebd\xab.@\n>\xc4*\xfb\xf4/@\xe3\xb9\x13\xef\xda\x10)@&\xc1r\xaa2\x8e+@\x88\x0e;b\xbc\xb7.@\x86m\xc0Q9\x97+@\xbfr\xa6\xe8|\x860@\xdf\xb82\xb19\xc3*@8\xfcKn\x15\xb8-@:\x8d|6o\xb9-@\xcb\xbf\x9c\xe1\x18\xe1-@\x91\xb1\x7f\x1e\x82\x1a*@;\xc8,\xb5\x1f\'.@\t\xd1m\rm\x02,@\xca\xd9\xc2\xd4\xd9\xbf+@\x9a]\x03\xd0\xe6w,@`\x9d\xdb5p\xb2,@\xb5\x8eD\xf6\xd3\xe9,@\xb7\xe7\xec\x86\x1b\xf2%@1N3\x956\xbd0@\nr%\xe2\xb5u-@\x96biwC?.@\xe3u[SL,,@\x06\xc8\x08E;4&@i-)\xfdZ\xfd,@\xdf\x8c\x80W\xadd.@8\x134g\xc8\x80-@\xb6\xb1\xf5\xa9Oy0@\xca\xb5z\xe7\x19v(@\x81\x03\x92\xf5!R1@/\x14\xce\xcf\x82\xd90@\x17|-\x9a\xed\xdc.@U\xb6h\x02ZS,@\x89I\x85\xf2i\t.@b>\xe3\x0f8p)@|\xc2\x9cg\xb2\xc2-@H(\xc6g\xb7e0@\xaf\xd8\x18\xec\xd3%1@\x10)\xceU\x04(.@x\xc1g\xbe\xf0\xcd/@q\xbb\xf6=\tq0@\x83S\x0b\xfc,10@\x1f\xeeg\xe0r\x94-@\xb3e\x1a\x80\xbc]0@%\xea\xf9\xbfJp-@\x11\xc0\x0e>f\'&@\xa5\x067\xcd\xe8Z-@\x13\x11\\\xccL\xdb-@\xa0\xf0\x0f\r\xafZ+@a\xf6\xaa\x82\xeb\xd1+@\x96\x0f}\xfe\xd0\x05)@t\x95\xb5\x11G\xc8-@\xef;\x88h\x91!)@ \x87\xb1\xdc}\xcb/@\xbeu\xe8\x15H\xe3,@\x07>\xab/k\x80-@\x90\x9d\x0cI\xe3J-@S\xa1\xe6\x18G\x96-@6.r\xaf\xd56.@Z\xc07\x11\x86\x15.@a\x85\xb7C\xbc\xfb.@r\x13,e\x90\x7f.@G\x1d\x10\xe3(a,@,\x15)\x94\x86\x89-@\xad\xb7\x81\x1b\xfd\x18-@@h\x82\xcb\x92\xbe-@\xbb&\xcc\xb8\xb6\x1f/@\x01l\xca8N\xf40@g\xcbK\x99P5-@m\x9bd\xf6\xf0\x11-@\xc8\xa5~\x1b\x13\x8f/@\xe8*d`\xec\x19.@FN\xb2\x01\x1fA%@\x861\xb58\x13:,@\xdd\x17\x10\xb5\x81V,@d\xe1\xbd.r\x81-@\x98\x9f,\xd3\x11C0@\x8a\xaf;\xb4\xbdx,@\xca\xa4\x93,S\xfd%@"\x01\x01\xad/\xe2-@\xe7>\x14\x96\xafA0@D\xb3\x16\xd9\xadG/@\xc7G\x08\xb6\xb0;.@$\x9b\xec\x8c\x86\xdc0@Y\xf5\xea/\x82&-@\xfd0\x189\xd0\x9e/@/\xbb\xbb\xc8Y\xc2-@\xceW\x01<\x999*@\x15q(\x90\xcc\xd5-@\xb2\xa0m_\x92\xf30@\xde\x86\xdfD\xbf\x81,@\xfb\xc7\xba\x10\xd2\x041@\xcf\xce\xbc\xcf\xbf\xca)@\xeb\xc3Y\x95Tc.@\xc2\xf9\xac\xb8\x88\xac0@xrX\x98\x00\x0f0@L\xea0\xa7\xedQ)@d\xac\x9f\xca5N/@_\xc1h\x0fPN1@^\xe7\xf7o\xa9\x12.@V\n\xd7\x02\x86\xaa(@\x9coX\xee\xcb\x19-@_S\x02\x1c6\r0@\x16l\xfei\xe4\xf4.@\xe8\xb1\x85\xf5\xcd\xbd*@\x82\x94\xedKIG0@\x020\xb7\x17\xa74.@}\x1c\x7f\xe6\x9e\x88)@\xb8\xdd\xa4W\xc0\x99-@W+\x9fp\x8cc.@\xd3-\x06\xaf\xf0\xb60@\xa6\xe8\xf0\xb4\x8br.@\xdb+\xc8[\x96\xf5-@\xf7\x96t\xe5\xb7\x17.@\xea\x93\x10\x8f\xb2]-@\x02\x84\x17&H\xd9.@\xf9&E|^\x0c-@\x8f\x82\x17\x82\xfee%@\xf8]\xc9\xd7\xd5Y(@\xdb\xf9LwP\x021@~L\xeam\xa9\x7f-@\xae\x1c\x97:\x8b\xbc/@\xb1\x1bH,/\x070@\xf4\xeb;\\S\xe4-@\x0er_\x14\xccb/@\xa1j\xb4\xc9o\xbe+@\xcc\xe0\xedl_\xc1-@\xb3ns\xc6\xff/,@\x0c\x93U\x07\\\xa80@\xc1$\x8c\xf2;A&@\xfek\x9b\xc6,#.@\xe9\x1dy_\x0c\x1e,@\x8f%\xa6&d\xe5)@\xc2/io\xf2\xf5.@\xbb\xd0\x0b\xa7#\x900@\x15\xd8\xd7\xfd! .@\xa4\xa4\x08\x91\xce\xc0,@:\xed\x8f\xb1\x8e\xf2+@\xc6\tX\x97\xe2\x04+@I\x89\x1ezE\x1d,@\xbf\xf83\xbb\xe5\x00,@\x00!\xa4\xc5\xdc\xe80@\xffa\x16AA\x970@kv\x18.\x1a\xad/@\xb9\x86\x9c\xc2\xd9\xc0,@\xac\xa5\xc7\xc3\x05\x8c0@\x11\xa8\xae\x81\xd5b/@\xe4\xe2D\xcb*\',@\xec\x01\xbc7\xff!)@\nS\xd0\xe7h\xa3(@fr\xc1F+ 1@w\xb6\xede\xc3Q-@\xb3\x8b\xc2\x9a\x9fz0@!\x1a\xe6\x1f=?)@\xa3\\\xf7\xce\x1c\x82(@[B\x16E\xa9\xfc(@D\xaf\xa6\x13\xdcy-@d\xad\xde\xa1\x86%,@\xb24kek\xfd&@U\x04\xa0\x15\xca\x0c0@\x83\x05\xcbs\xd7\x7f.@\x92\x9a\xf0\xd9e\x17&@@\xd9R\xc3\xa2U+@\x98?\xeb\xa6\xd5\x16-@S[\xcd\x18HW,@%s\x15\xe7\x86\x03,@\x17^DBL\xa7,@L;\x00\xeb\xaa\t.@v&r[\x1ba)@W\x17\x17\xee\xa0,,@{\xb5)AV\x13,@\xeca\x12\xc4o\xda.@\xb2E4\xfb\xa4\xc3,@W\xd3I\xbf\xa5b(@c\xd2&\xe0\xee\x05+@\xdbD\xd5\xb3\x9e\xc2,@6\xb2\xf6\x00\x06|/@\xc1\xbf\xaea\xf4\xc80@+u\x00\xb1\x92@/@\x854\xc0c9\xce*@hzA/+\xf3-@\xa3\x9d\\Bp,.@\x19D\xf9\xc5\x99\x16+@\xc4\xb8\xc9\x82\xb6\xc8*@\x98M\xef\xb60K-@\x85<\x8ej\xd5M)@\tL\x9b\xb1\xb0\x0f+@\xe0\x02\xee\xf3a\xeb0@\xf1\ru\nNx(@5\xd3K\xdcp\xe7-@\xc1K\xfc\xd0\xa5\xc0\'@kO\xb4\x00O\x08)@N\x1a\xa4b_\xb2*@*\xa6.v\x08\xfa*@>\x8d\x99:~30@\xe5\xd1\x91@@\x01,@\x91\xfd\xec\xd0\x18\xca/@\xb4\xf0!\x98\xe82.@wn\x99V\xe8\x9d-@\xbe"&\xa3&\xfd,@`z\x0b\xe7ts.@\\\x02\xb5\x80\xfcL,@W<\x84C1\xd0,@w\xbcU\xf4\xd2\x7f0@\xc0"R\xfd\x83\xf9(@\xee@b8-Q-@,\x043f#\xea*@\xdcF\x1d$]U0@\xacS\xf6\xa47\xd7\'@\x0c\xab\xc5-(\xc0*@\xa51\x1c\x8f\x1d\xc9.@\x9a\xdc\xe8e\x0e\xc0(@\xfe\x12\xdbo\x1b\xea*@\x17\x9e|\x80\x00U,@^\xc2A\x92\x1e\x8c/@-\x8a\x1a\xd2\x99\x00)@\xbb^\xdf\x0f~\xe3.@\x9d\xc3-\xca\xd7\xd7+@\xf5\xfc@P\x829+@~\xa1\xbb\xa5\xfa\xdf-@ ^\x0e\x91\x19q0@Sh\xf6\xb4o\xa5,@v;\xf5y\xe8\xcf(@fV\xc2\x96\xb7\x150@\x19\xf1+\xbf\n\x95-@q\x03\xac\x10P\xa5-@\xd3a\xa9\xf8y\x8b0@\xb2mz\x8a\r\x0b+@\xcc(:\xa6\x14\x9b-@\x9f_\xd8p\xb5\xd4*@\x96\rp\x06\x7fJ.@\xad\x0e}\xfb\xde\xf3*@\'y0\x19&\xb0+@Z\xfd\xe0\xa5\x8b\xe9(@\xc8\xa4\xab\x1e\x90\xe8,@\x1d\xd7\x02\xf4\xc9D.@\xac\xb4\xdb\xf7E\x8c-@\x93u\x00\xca9\xdf,@\n\x9d9=\xb2\xb4*@\xd1\x91e\xe7~s-@\xb2\xfdR\x1c\x0c\xca*@\xce\xa7N\x87^"*@q?Ef\x17\xc9-@3\xfb\xb7\xf3\x7f\xc4-@y+\xba.2\xd0-@\xdb\x11\xda\x80\xa0\x0c.@\x19\xe4\x02k\xc7\x01.@\x97&\xdc\x19\xc5|.@\xd2\xe9\xe5Q\xc8J.@p\'xl. .@h\xff\xf5\xa7\xdc\xc7+@\x01f\xc2\xde\xff\x10+@\x81\xd6\xf4O\'t,@\xef\xac\x81\xb8\x1cA-@,\xdb\x9e\xf41\xdd.@\x95<\x8b\xe9\x01\x0f&@/\xe0\x19\xae=\xd3-@\x90\x8dR\xb8`h.@t\xe5\x0bDB\x110@,*\xe1$\x98\x94.@\x83F\xd1\n\xc9\xa3.@w[-\xa5\xc3\x94-@\xd4\x1bw\xdb\xa1\x9a.@\xf3\x06\xd0ZLT0@\x88%4%\x06\xac-@\x94}~m.<.@\x8d\xf9\xb7\xea\'\xf9+@\xec;\x95J\xe8\xff%@CB\xc1\xc5\x07\x16.@\xd4}Q?\x0b\x11+@t(\x8bG\xb3\x800@\x984;\x81\xdc\xaa.@\x8e\xccC[\xd7:.@\xd5\xa1Ap4\'+@\xf01\x1fO\x88i0@\xb3/\x1d\xd2\x9a\xce,@\x99\xad\x15\xa5\xb1\x92+@\xd6\xab\x10\r4\xa3(@\xa7\xec\xe9\xc3\xf5x-@ym\x03E\xd4\x12&@AT\x12\'\x04\x12&@\xef]\xdd\xdd\xb6\xc3,@\\\xa8-\xc4\'//@\xfbw\xaf\x0f1b,@\x94=5\xdd@\x9d+@\x8e\x135\x8c\xf8D-@*\xd2da\xe2\xf1,@;\x14\xc6~*Y.@y\x899\xca5e,@\x07\xe5%h}\xda+@\n\xe9\xe0\xfbr4&@&k\x9a&yE&@|$C8\x9d\x85-@F\x83\xb1rD7&@\xe3\x0b@\xa4\xae\xd8)@F\x96\xc4.\xd2\xd7*@\x14\xf8S8\xa2\xf3)@ \xf7\xad&;U,@\x8f;WH\x19\xf6)@(n\xc7Y\xbf\n+@+E\xb5\xa9\xcf\xca(@\x14\x179U\'\xf5+@p\x91\xb2VYD,@\xc5Ky\rC\xfc+@\x1f\xa7\x8fkzb/@f()\xe7\xab\x12,@\xb1N0\xe5\xfa\x89-@3\xb2\xf1!v .@\xe1\x95\\\xe7\xbc\x96,@\xb5\x08\xbb1\xf7^/@\xde\xb5\x93\x9e\x05\xfd)@GpY$\xc8\xcc/@\xb0\xfe\x9b\xe8#\xdf-@\x8b\xd9\xe0\xb5\xe3u-@\x03\xf9\xf2#W\x8c-@\x9d^\xf6\xcd\x03\x170@\xe8m\xb4\xea\x9ae-@\xe8\xa2\xbd\xfd\x15\xfd.@C\xfbD\xdc~\xe6-@\ts&\x04:\xed+@s\xadw\xd6\xde\t1@%\x1bE\x16\x81\xde0@vaX\xa4\xbct0@d#\x9a\x0ft\xdc0@\x9al\xc8\x02\xc7\x011@[\x7fyE\xe0\x9e0@4\xa4B\x14\xbe$,@5\xa6H<\xebu0@\xa7\x0e1\x88Q\xe90@\x8c\xc8\xad\xf8[\xc6-@k\xd7\xe7y,n0@"\x1b\rS\xef\xe90@\xc6\xba<c\xdc\xc80@\x97\x88\xec:\xfd\xf7+@\xfc\xcblY\xc5\x1c1@Z\r9\x8d\xf2\xf8.@\xab\xe0X*\xcf\x0f,@\x10 \xb3\xae\x0c\r0@\x89\x05\x19\x9a\xbd=-@\xca[`\xa0$\xd50@;\xc5\xfcK\x87f/@\xd7\xd6\t\x0c0\x16)@\xcf\x0b\xe6\xd4\xaf\x8a(@\xd3\xec\x88<r\x13/@xj\xbf\xdbwz/@\x15\x919\xa8\xba\xdf-@\xe0u\x03s\x1b\x111@\xe7\xbb\xcc6\xe9\xd1-@\x1f\xcd\xb9\xe2\xaa\xf0.@sUd\x7fC\xda+@U\x0c0C,\xf0%@p\x0b^xS>/@\x04\x803h\x9f"+@\x99 \x1e\xa8\xb3\xcb/@E\xa7\xc2C\x8dZ-@`]\x8bwd\xc3-@\xcc\xf3&\x95k\x94/@$\xbf\xac\xc2\xe7\x8e0@\xcd\xf9\xd1\x80\xbe\x870@\xbf\xf1\xa5u\xfbV1@\x87\x92\xc5\x87\xa4J/@\xaa\x0b\xf5a<\x1a1@{X\xd6K7\xcc0@\xf1 \xad`\x88\xe50@\xef,\x98\x84\xa7e(@\xcd\x15\x9e\xe8\x19\xe0/@\'\x0e~\x8dF\xfe-@\x8e"\xfd\x80\xfeB1@\x92G\xcd\xbd\x17\x05&@\xb2/H\xd2|/.@3\xfc\x8bTw\x03,@\x02\xb2i\xe5\xb9\x11.@\x18=\xaa\x81\x1c4/@\x9c\x8bx\xe5\xfd\xf1*@\xb0\xbf$w\xd0Y)@\x08\xa7\xdf\x13CI+@,\x04\xb2;\xd7\x920@\x14\xa5\xeaZ\x1e`1@\x8a\xc1\xfb\x87\xc7\x870@#\x15\xe5\xf97L1@\x80=\xec\xb4\xd0-)@&\x81\x98_\x90\'+@\x19\x9e\xeb\x0eW\x920@\xd5o/\xd0\x1d\xc9.@t\xac\x14H3\x1b/@;\x02\x13\x18~v0@\xbeF\xc7\xe8\xb3\xf80@]\xed\x1d\xf2\xd4R1@+\xac?\x91I\xea%@6$$\x8f\xbb\x1a/@^\x14|\xe3\xbf\x8b0@\x04\xc8\x0e\x83\x15A*@p\x08\xbaSS\xe3%@\x18\x8f!\xdb\xf9\xed%@q\xdf\xd9^\x9f\n-@\x0f\xe4\xd6\xbb\xa0\x9f.@\xfce\x9a\xb1\xb1\t0@\xa8\xb4\xc2\xd6#\x9b-@\xa2\x93\rX\x91\xaf(@\xf9\x7f\xc1\xfeB\x19,@\x05`6\x9d\xa9`-@c\x80\x7f_\x9f\xfc.@\x16R\xe4\xd8\x12\xc2+@K\x88\x90z"r.@\xefH(zFy.@\x86\xd2\x05x\x8f\xab.@\x0cC&v\x1e\xd50@\x0b\xb9\xb2{D\x111@\xc1\x1e\xebv\xf1\xc7(@\xe0p\xf9\'\x05\xf2+@\x8e:\xc66\xf1\xd20@\x88\xaf:\xac\x99_.@\r\xa9\x90\x85\xfd\x031@Yv\xf3\x92x\xef,@\x8f\x128m\xd6\xbd-@\x93\xe1\xc3\xde\xe1\xc5+@\xa9\xe2kJ<O0@l\x14\x1d\xa1\xb5\xa5*@R\xf9\xa8\xe7\xff\xd10@k\xdc\x0b\xc93\xc90@{\xce\x94\x90l\xbf0@\x84\xb8c\xc2\xfb\xd80@\x93\xf2\xf8%\x1b8.@c,\xcbZ\xd8\x91,@U\x00\xbd\xc6\x914/@\xe2^\xb7?~\xd30@gF22,\x90-@tk\x8f\xc4K_.@V\xe0\xcb\xdbe\n)@-]\xfft\xa7R-@t\xb2_\xf3\xca\x92+@\x08\xe8\xc8\x19\xfa\xf40@\xb7>2\x1e\x9b\x0f1@\xd3\x8f\x80p,\xee)@(C\xafU\x1a*/@\x8bm\x834\x19\x89)@e.L\xf0\x15:/@\xaau\xe6\xc9\x1b\xc9\'@\xb2E=\xd7\x01\x06,@\xb6\x19\x9e\'\x81t.@;(\xf2R\x9e|-@s)J\xa7\xf7\xb6\'@y\x90\xf2\x13\xf76/@\xb5zy\x92\x1c\xd6*@.\xd1\xa4\xf8\x8f\xdf0@o\x82\xbd<\xbcR/@`\xd0\xc7\x13\x14\xd90@\xc0\x0fk\x87\xb9\xc4*@\xb2{\xcf*\x00\xbe0@\x1a\xff\x89\xa6\xd5\xc3*@\\\\\xd7\xc3^2.@slj\x7f\x81L/@\x1d\xfe\x8fdp\x061@!\xab\xb5\xad<b+@\x87\xc2\xfa\xae\x08=)@\x08-\xefF5\x820@O0zP\xfa\xcc0@|\xdbF\xe8 #1@\xb1\xafV\x1c\xb8\xc00@\xe0o\xfb\xc1\xa1\x051@G\xb9\x9b^\xa2\xaa,@u\xa92\xefF\xbc/@\xbb\xacS\xa9\xf7^0@\xd8*\xbay\xe4\xa5-@f\x1bN\x90oZ.@\x13\x07\xd9\x96\x01\xc60@\xf7I\xc2<\xda\x191@E\x00W\xf3O-,@\x9a\x95\x1c\xa8\x8eC.@b\xa6\x87i\xe3\xaa0@\x9f\xc2\xb0\x96\x95\xa6,@r.\xd4\x8c\x18#.@\xb9#D\x93oU(@\xe2\xde\xba\\\'5.@n`(\x02~d.@ \xc0\xe6\xe2\xb9o(@\x15?\xc3\xe6-^0@b\xf8H1\xf7\x97.@\xe4j\x15/.\xb7.@\x0bv@\xc9Q31@\x94\xaa\xbfn\x89\'.@\x00w\xcb\xca\xbas,@\r\xb68\xcf\x07<.@\xee\x08\xa0C?\x820@\xaa\x7f\x94\xce\xca\x9f/@\xaa\xee\x07K\xba\xdb0@\x9e\xe7\n\x05\x0cm,@\x88\xec\x01\x85\x18\xb50@\xe1\xad!w\xc9\xb3.@%?\xaa-\x11o0@\x98\xabU\x04Q\xe00@d\xd0\x88\xb8\x02\xf60@,\xfa\x00v\xc6\xbc,@\xffq4]\xa0\x87%@\xe7N\x97\xd1\x89\x18(@\x0f\xa2\xe0\xadH\xd30@A\x17\xb6\x18\x0e (@\x87\xb4v\xd4\xa2\xc5-@\xbb9\x82J\xa3\xe3\'@\\ Z\xda0\xc3-@K\x07\x0c\xca|\xc4-@\xb7]\r\xe6\x14\xad-@q\xbc\xcf\xf7\xcbd0@\xd0\x90\xec\x80&\xd60@\xe4\x0c ^\x97\xd5\'@\xfc\x1dt\xe8\x0f\xc20@\x8a\xfb\xa0\xebD\xe10@./\x1e\x9e&\xcc%@\xf8\x14}oX\x9e-@%\xfeA\xff\x00\xac0@\x1e\xe2\x1d\xa3r\xd5-@\xf1\xce\xf95E\xbc0@\x91X\x95\x10\x93\xfb+@\xfb\xa5\xf5^\n5)@\rN7\x98\x8c\x1c0@\x12\xe9\xb59\xd8N.@w?\xf4\xa0y\xac.@Jp\xea\xeb\x04y0@\xba\xbd}\x9b\x85\x990@\xb3\xdf\xff\x1b\r\xbb0@\xc8h(\xe2\xd8\xa2.@\x82\xde\xe6\xd5\xc1I.@\x13\xbf\x85\xe9\x8bt.@r]\x08\xaa;\xca.@$e\xecpz\x86.@?\xdd\xb8:vs0@\x01y\xe5\n\xa7\xc3.@\x1c\x8b\x80g\xc2\xe80@\xa5\xdfa\xbd\xa7*,@\xcd\x0c|R\x10q-@\xa7\xa1\xe1_\xf3\x890@.x\xcc\xc6\xaf\x081@>O\xab\x18+\xbd0@\xba\xa0V\xaa\x8b\xa7/@\xa1M\x8a\xdf\xd7\xe50@\x96\xf4t\x12\xa3\xae,@.7&\xb6\xdc\xb80@5`l\xbd_\x9a,@1h\n\xc6/\xec0@f\xb9\xfe7\x8b\xef0@\xb4\xeeK\xcd@;+@p\xb1\xda\x87O\xd50@s#\xc5\xb7\x9d\x121@\x8e\x86T\xc4Y\x94,@\x1a\x9f\xe6\xd7\xc7\x15-@\xa9~\xf7\xb4\x91\xf0-@\x19\x1b\xf2\x84M\xc4,@\x00\x85\x10\x19\xce\x06-@6/\x8a\x9e\x19\x9c-@\x8f\xdb6\xb1\xafR\'@\x0f\x99\xd4\xd1\x9c\xba0@A\xa6\xd5\x04E\x0b1@\x0c\x87%\x01\xce\x81-@\xc7\xcb\x7fp\x87\x0f.@\x80\xdd\xd2\xfa^\xd6,@\xb0\xe9\xdc#|\xce-@\xc7\xe9\x96\xc4\xf1I-@\xbd\x05D\xaf\x12=%@\xc1I,\xf1\x13i\'@\x8b\xf7\x8f\x04\xd9f,@\xccRN\x11\xc9\x0b-@.\x98pZ\xcfU0@-\xbc\xd4k\xbb\x95-@\xd0\x10.\xb1\xb9B%@}\x8b\xbdPI9-@\xa1&xWVi-@W\xf6M4J+-@{\x82\x08Ho\x850@\x91aZ\x97\x7f\x94-@\xac:\xf7\x1cL\xc5,@c8dxdy0@]\xe8B\xa2\n\x101@\x8d\xcafUIX0@\x8fF\xd0\xca\xa7\xbb0@\xaa\x8a\x11\xe4\xa4\xbd0@\x12\x00+;^\xcd-@\x9b\xa0\x19\t\x86\xf20@\x1a}y\x92\x19\x18\'@vwt\x15\xb7\xb50@\xb7\xff\xde\x0b\x12\xa90@\'\x10N\x18+\xf60@\xad%\x86\x02\xdd\x05/@q,\x19d\x8620@\xccY\xb2}\x01\xe7-@\t([\xac\xe44.@\xc8K\xb5\xec\xca\xcb0@\x05\xcb\xb5\x11\xe5\x14.@\xce\xd2\x02\xd9\x04u0@\xae\xc2\x92\xebE3+@.\xc2\xe4\xcf\xb4 .@\x1b5t\xd7\xaeR,@}`l\xca\xc9\xf10@(\xfe\xa3V\xe2\x11.@L\xf2\x9e\x14\xdc\x0e,@\x15\xa7V\xa4m\xdd0@\x11x\xb9\x05-\xe40@I\x0f\xcc\xb3s\x840@\xb1l:\'\xb2\x1a.@\x1eS\xea\x83\xbe\xd40@\xae5\xb6\x13mI,@9\xa5~\xb8\r8.@\x19\xc4V\xeb\t\xbe,@\x0b\x0cPR\xacJ-@\xc8\xf0\x07m.\xa7/@\x87,\xe2\x15\x91],@\xf8n\x8a\xec\xba\xa50@\xb8e\x9d\xdb\xc4K,@O\xc1/\xac\xd6`0@$\xf7r\x8b\xa3\x11.@\xb8\x0b"K\xc7\xee0@\xb3\x8a\xe8O\xc5\xbc\'@\x83\xbc\xe5\x18j\x06-@Lv\xba\x977M\'@P;\xc6\x96!i.@_L\x86t/N%@f\xaa]\xa5\xa2\xa40@n\xee\xd6\xe3\x0c\x8e)@$3\x91Q\x83H%@v\x95%\xe1\x98H\'@\xcb\x0f5\x14YR0@[)xp\xf570@y\xb8\xc9\x91\x9d\x03/@he\xb6A\xd7\x0e-@1\xa8\x0b\xdc\x1a\r,@\x1d\x04\x9b{8A,@\xc4LV:\xbe\x191@\xb1Ue\x89\xa3\r0@\xbdd\x93\x81\r\x0c/@\x92q]\t\x9e\xa5.@*\x03H \x1a90@\xd2\x87\xcc\xf1\x85h.@2\xd5\x0ek\x94P0@g\xc4\xfa\x91\x01A.@\xe6.\xf3$9\xc8-@\xb0{>\x1b\xb9\x87.@\xa2ym\xe2Y\x96-@\x18\x0f\xc9\xc0\xd06,@\xa1\xcc\xac\xd0\xac\xc1+@\xf8\xe9\x93\xbe\xba\x9b-@/I\xda\x8a4h-@i\x99\x86\x1b2\x13,@\xcd\xa7\x95b\xee\xf3*@\x89\x1az\xab\xc1O0@\x03^\'\x8by\xb30@\xd0\xc8\xfd"\xdaR0@\xcd#\xe1([t-@R"s\xc3\xa4\x16-@@\tS!^m.@y\xd9\xdc\x12\x98\x8e.@\x98\x06\xcdH7\xea0@\x0c\x18\xe3\xf4P\x840@nL\xae\xbbny0@d*q\xc4qF+@\xb62\x00\xcc\xb1\xe10@B\xa7\xe4\xbe\xab\xdc.@\xb5\xd2\xd66`\xf10@\xdf\xbb-\t+g-@Y\x86\xbe\x8c\\\xff.@D\xf1\xb7\x02\x00\xfc*@3\xef\x84i\x1d\xac0@]S\x1d\xb3\x0f\xdc.@\x8a\xcf%{ J-@ \x8b\x89\xd3\xf2\x87/@G\xa1\x04\xb0>I,@\xf1\x03\x85Pn\x03.@F\x01\xe4\xbe\x10\xb7+@\xf3\x89\xe7f\x0c\xc3,@\xb7\xac\xe0\xcc\x7f\x08&@)\xd6p\x85\xc9D0@}\xd58\x18\xb1\x860@#\xc2\x10S\x11\xd9.@Y\x19\xe6\xb03\x92,@\x0e\xed\xff\xf1\x80\x180@\xbb\xfa\xa9\xef\xaa\xc1.@\x8cw\x83\x1c\xd8\xba*@\xf2\x9f\xb1\xc6\xba@,@\x8b\xde@8\x16\xc1,@\x0f_\xd7\xa0r\xb6,@\x18tP\xa4ci,@\x06NXk\x15q\'@\xdc\x95\xa1\xfcB\x8c0@\x89\xc7V?\xac/.@**X\xd8Z\xe7+@Dp\x19\xcf\xec\xcd0@\x16\xcf\x04L\x06\x060@\x13$\x8a\xfbCl.@\xf9\xa0\x08\xc5S\x9c0@\xf5\xd8 #/v-@\xbdu\x05)%\x081@u\x85\x17vQ\xf0*@\x18}\xf6\xef\x91\xd2-@&\xb6\xfbQ\x08I-@\x08\x15\x04\xce{\xed0@.\x03\xce@\xff\x181@\x8d\x90\xd7\x0b%\xc30@\xf0\xf2\x89\xf3\xe8\xa5.@\xeaa\xd8\xf1\x8a\xe2.@{\xcb\xba7J\x950@\x04A\\f@W0@}\x88\xd1\xab\xc3\x98.@\xee\xcd{\n\xad,1@r\xf3\xbd\x8b\x80\xa0-@\x1dt\xd3(\xfb\x7f-@\x8c\xbbb\x0f\xb3\x1a.@\xd4?>k\xb8\xd4*@\x13\x03\xf4\xc30\xc1-@\xc3\xe4\xcb\xf4\xeb,+@JPF\x00\r-.@\xadw\x07\xc39\xa3,@v\xec_E\xeb\xe2,@\xad\xe7\x03\xf3\x908.@\x19i&\x13\xce\xc8.@@I\x84\xf63\xb80@\xe4\x1c\x95\xfb\xeci,@\xf0 \xd0 \xb8\xf50@\xe1\xe8|<\x9f,(@\x11\xc2\x1b\xb9\x84\n1@\xe5d\x98ylV,@\xc24\xf5\x1b\x9c=-@o\xda\x00\x16\x99\x060@\x0eE,\xc6\x84s0@\xd0\xfb\xbe\x1c]\xf10@\nDJ\x89\xa2\x99-@\x025\xe0:\xb2&,@\x0c\xd5\xf9M\xfb\xfd0@\x0b\xdb+T\xb5\xf1+@ b\xb2\xac\xdae-@\xf9\xf7w\x1c\x84\x061@T*\xd8JE2/@?/\x95A=]0@_8\xc8\xf1\xf9D+@\x85;\n\xd8\xf2<+@yp\x86\x8bN(1@\xd9t\x9f\x7f\x9e%/@\x0f=.\xd2\xac\xdd.@W\xe6\xce4\xad\x01-@Zf\'\\\xbfg,@\xf5\xc4u\'\xa1\xaa-@\xff\x8d\xcb\xb1\xcc\xed.@\x12`\x1a<\xc8\x1d1@ho\xca\x99\xac\x900@\xb5?\x15\xd5\xc9\x8a.@[\x81\xe3U\x199.@(\xc3\xca\xd7\x02\xab0@\xbf\x810\xbe\xcd5+@\xe2{0#lk0@\xeaD]i\xb1</@YY\xc0\x94s9+@/\xdc\x17N5\xaf,@\x8a\xf9=\xf2.\x8e-@\x15;\xb10\xf4\xeb%@oqW!\xa8\'1@U|]\n(\xcd-@|\xb0\xcd9\x1a\xc0.@\r\xe7L\x10:\x860@t\x0c\x14Z\x12c0@\xe7\x0bq\xc3d\x060@\x83\x0e.\x91\x921.@\xd3\xaf\x03\x06\x03\'1@\x92\xe5\xe8\x1d^f-@\x8d\xa0\xc4t\x95\x940@x-E\xe5\x81\xdf+@\xa4%\xbaJq\x81.@\xe7\xa5W:<f.@\x07\x00\xa61\xf7\xab.@\xe7\x85\x7f\xb4\xff"1@\x13\\,\xec\xcc*/@\x00\xec\x05\xc9\x17\x10.@J6Gt\x9b\xa3-@a\x16:e,:(@\x18;\xfb\xc8O\x0f-@\xc0\xe1\xebEJ2(@\xceL\xeaW\xfa\xd9+@\x10s>\xc4\xdf2/@\x9f$r\xbb.\xf1%@\xde\x82\xe20p\xe7+@\x1c\x8c;+\xfa\x89-@\x82\x04\t\xae\x0e\xf20@\x1f\xd9\xee1\x92\x90/@K\xeb\x97\x89\xad\x89.@\xc0\xc9\xb03\x19;-@H\xa8\xeb\x0b\xd1].@\x18\xb13\x17\x93b0@\xa8\x13\xe6\xb4\xd8\r0@\xc3\x94\x14{|\xb0/@7\xef\xf5\xb2\x92`,@\xe6\x81YSN\xb9.@}|\\\x80)\xcb0@-\xc3Y\x82\xf0`,@\xda11\x0b\xf5!.@\x95N=\xc44\xf00@\xbc\xd8\xf0\x11\r\x11-@r\x04\xa4=\xf4\xec.@w\x9e;h\xdf\xae+@\x06\xf7\xcdn\xf0\xb80@\xd1\xa8V\x8cS11@\xe4SFH\xb3\x100@\x15N+G\xba\xf60@\x9f\xa5\xbc\xe3Y\xe50@\xd3(\xbc\x94^<+@\xb2\xbdI\xc5`\xd9)@\xdfS\xd3f\xc7\xa6+@\x04\xd6\x10Y\xae\xdd)@\x8e\x04\xeaI\x18\xf60@\xb7\x7f\xea\xd27i0@t{\xd3+\xae,.@\xf1\x9fB\xfe#\x1e0@\xe7!h\xd1\xad\xb8(@\xab\xc4\x04\xd6\x19\x8e0@\xa8W\xf7-{-+@_\x1c/n[E&@G3\t\xbfd\xe8)@\xd6|/\x83H\x01,@\xb4AYK\xdd\xb8+@[]\x95&BL0@\xcb\xcc\xefp\x17\xbc/@\x1f\xad\xed[\x05\x88.@\x93|\xef\x98\xceA&@\xd9\xc0v\x17\xbd\xb7+@GV\x17A\x8e\xb3&@\xa9Q\x90\xbc\x96d.@\x9b\xbb\x00r\xf4\xf6-@O\xd3\xf2 \x08\x18+@\x90\xe8~t\xad.1@\x94\x89\xd2\xa3<\x9b.@\xa6n!f\x195(@l"{\xd8\xf1\xb7,@p\xd2\xbez+\x8b(@\xc8\x9b\xa7\xb6\xbdZ-@DL_8\xa24&@\xbc:UK\x9f\x98-@;$#\x88\x93\x11-@\xf1i0\xe7e21@HC\x1eG\xa9R-@*\xdb\x9evp\xe3+@^\xf3\xd80v(-@\x1d\xa1\xe9\x0fL\xea,@T#\xfc\xd5\x177.@9}\xa1\xb5S\x1c.@\xdd\x03\x1b\xb4CE0@7\x00\xfd\nc(1@\x92\xa3lE\xc2\xc0/@\x13\xe8g\xf9Z\xab,@\xf3\x1fw\xf1\xc7\x8b/@\x0e$Q\xf2\xe4B0@\x91\xd5\xe0;\x1a7+@\x84\xed\xf4\xce\xb7..@\xec\xb3\x8f\x9f\xb0\xd1+@\xf8\x9e2L\x9a\xd6/@\x80\x91\xba\xa1t\xee,@\xc4\x93\xa9`\xa8\xe90@(\xea[\xf2\x1f\xa6+@\tb\x1b\xf9xL0@\xe0s\x87I\xb7\xfd-@\xc6\x9b\xbf\x80\x9d\xe6.@\x1b\x9fP\x1f\xbf\x9d+@\x17J\xa2\x1e\x11\x86)@\xe2%\xa2Q\xdd\x080@\x80\xbb\x0f\x00\xc2%,@3\xda\x04d\x91\x06.@r\t\x04A\xdf]/@\x08\xc6\xc1\x85\xcb\x9a-@\xfe\xe4-\x18kP+@\x804?V\xf4~0@$\xbe\x98\xcb\x018+@\xe5:m\x86\'\x870@l\xd6o\x98\xb1\xcf.@9\xa1p\xa2\xeaB.@*\xf9\x03\xd5\n;0@\xb3~\x15\x16P\x8e-@\xa1\x98\xc5O\x86\xdf.@\xecq\xde\x9a\xc5U)@\x18|\xd8\xa9\xe0n(@ei\xe2-\x836.@\x17&\xb4\'\xc0\xd90@A5EEDr,@\xe5l\xb0\xa4X\x82,@\x12\x82\x90\xf3>u-@\x82Z\xf3\x82\xa8\x92-@\x1f\xcb~H&R,@\x80\xbb|\xff\x9aI,@"O@\xd8\x94\n1@\xee\xdc\x03F\xbb\xc5.@"dR\xf4H\x8c-@\x8bm\xd4\xda\t\xd8-@\xe4\xa92{\xf9\x12+@Y4\x13\x92m~-@TzI\xd7j\xa90@HX\x9d\x01\x8e\xbe0@/F\r\xae}\xf20@\xb9\xcf\xdf\xaa\xb6\x15.@\x84\x16\xda\xc6X\xa7/@b\xc9\x9f\xf0\xb1\x82-@\xa4r\x7f>\x0e\x1e/@\x1df \x0b\x05\xa2-@kG\xee\x9e\x1c\x96-@x\x11\x984^N,@{Y\x1d\xd5U\x9b-@\xb3\'v\xdb\xfc\xcc-@8Km\x9er\xd7-@B\x0b\xb2\x0e\n\x93.@\xc6\x96\x90\xd0\xb6o.@\xbd=\x1dN\xf2\xa8-@+f"4\xe6\x08&@\xdb\xee\xf1p\x87\xa3/@\xd8\xe8\xdf\x05$?0@\xe7Q9\xee\xbe\x1f0@X\xcc]s3\xcc-@\x02B\x8e(\xde\xe4-@,\xc7\xcfL\x8e\x06,@A+98\xdd\x9f0@\xccr\x1e\x0e_k0@\x12\x95\xe3^:m/@\xb3\x85\xf7H\x81\'-@U\xa3\x01\xc9C8/@\xcd8\xf8\x05\x83.0@\x8b\xaa\xf0\x1dB\xe60@{#\x19Q\rd0@\xf8\xd2\xccg\xd4\xf6/@\x1f\x8d\xfe\xbf\xbb\'&@2\x12:\x0f.\x01.@\r6\xad\xfd\x82l-@\xef\x98S\x96\r\xa30@\xe7\xeb\xd4\xcdH\x05&@\x03\x03.S.*,@\x01\x9c\xda\x9c0\x1f/@\xa6\xde\\\x05=\xcf+@<\xedg<\x81\x0e/@\'\xb9\xe4L/\xc70@E\x1e\xef\xc4\xc3\xac+@\xaa>J\xddt\x020@\xe3\x08\xd3ox\xcf-@yfr\xfc`\xe1-@\x9f\x12\xa1\x1c\x08\xf8,@M\x84Rng\x181@"\x06\xff\xc0[\xe4+@\xb9~\x84x\xba\x83-@9\xc3\xe7\x98\xc1\x9c0@#\xa1\x06\x8c\xd6U0@\x896\xcd\x1f\xc6\x0c+@\n\xf8\xb5\x83?Z+@\x14(\x18F6#/@\x8c\xdbQ52\x10/@L\xd0\xcb\x9aA\x12.@\x18\x96\x03QmM-@n\xfa\xf9^$\xd9-@\x01\x18#\xc6\xf7Y.@\x10\x0bi\xacf\x9c0@\xff_\xc0X\xc1\x9b-@\xbaV\xe0\x8d\xb1\x80(@\xe7\xab"\xb2\xf3\xda+@\xc8\xd0\x9aF\xeal/@\xf7\xaa\xdf\xa4-6.@\x1e=\x9ba\xb9\x0f/@\x96\x94\x83\xff\xa7\x8e0@\x7f\xf4\x94\x06\x11\xda-@\x96\xf6\xa0#\xbb\xb5,@\xc3\xfb\x8b\xb1a\x9e,@&*\x88\x97\xbf\xa9/@\xe4\xf1\xa1\x18\x00\xf5/@N\x06\xba\x07\xf9T+@D\xfa\xe9\x87\n\xce+@\xae}\xe2\xf0\xbf\xf5*@\\X\xb5\xe2\x90\x190@L\xa5O\xb1\x89j.@\xaac\x85\xb3\xf0s0@\x1c_\xd9\x92\x9c\t&@\x8f\xad\xf7T\xea\x9e0@\x9c\xc46GYI/@\xbf\x9b\x84)b\xc0/@\xed\x81\xa5e6g+@\x9b\xe1\x8d\x9d\xbb\r)@Z7\xca\x96\xa2\xd5/@\xc9\xbd#\xd3\xbf;-@\xab\xee\x17\xed)t0@l "\n\xd4L0@\x02Z\xf8\xda#\xf7,@\x95\xc5\xa5\x8b>T/@"\xab\xf8\xe8\x0e\x180@&\x12&\xa2\xf8(.@\xa1\xe4R\x0b\xc6\x05&@\x02w&\xe3g+&@l\xa6\xe9;\xbe\x1a/@\x17\xc0~\x14\x94;-@\xd2T\xe5S\xd94/@\x11\xdf\xdfx\x18\r.@\x14\xc2\xb3bU\xf9%@\xfe\x13\xe6:\x19\xa6%@vs\xe2\xa2{\x1b,@\xfa\x0f\x0c\xb7\xeb!+@fR\xe8\xc0bB/@\t\xd81v\xa4\x1c1@P\xcd\xea\x85\x16\x1d/@D@\xb0N\x16\x14&@\xa7c\'}\x9dV+@\xde\x9a\x9aB\xd3S+@\xf4\x9b\xbe\x15\xe1s/@\x90\x0b\xbb\xaaC\xbd0@\xfe\xf1\x8f\xf1\x8a\xfc%@\xd1X\xef_jn-@|v\t\xe4\xc5\x96*@ \x88\xdbGgx/@\xf7\xc2\xe2\xc6\xce\xa8)@\x91`=\xa5:\x151@\x92\x1a{Y\xb3\x9e-@$\xb8\xfa\x89\xced,@M\x92\xe7\xccK\xe40@\xa6\xda\xe6\xcc\xc8-.@l7\xd5m\x84\xc9*@\xcbO\x10\xbc\t]+@yU\x8f#\x94(/@\xb3eh\x07"z0@\x03M\xc6A\xb1j.@\xca\x9431\xa3\r,@\xf5\xf3\xf4\x12\x06\xaf-@"\xd8\x12>\xac\x07&@\xf8\xd0jS\x10\xda*@>\xdeoI\xa5\xb2-@\xae`\xce\xa8J\x9e0@\x1e\x7ff\r\x99\x9f0@.\xf6\x84\x9c\xc3\xc7*@c\xf5K\xa0\xf4\xdf.@vk\xd5\xeb\x02A1@\xbb9\xfe\x01\x9aM0@\x7fs\xe2\x0e\x84i,@Q*\x04\xea\x95\xa4/@\xfc<\xbcvN5,@m\x81\xe9\xca\x97D+@$\xe1\xb6\xf3[\x07.@m\xeb \x99\xe4\x87-@\xd7\x0b\xf1\xf6\xee2+@\x0f\xac\xd2\x8b\x92\x0c1@o\xe8\xe4\x9f\x9b\xca-@~G\xb2\x12\xfa\xeb,@\xd5n\xae\xd1~\xeb%@\xd7M\x95\xa5\xd1y-@p\x9e`\x830\xbd/@\xea;\x7f\xd9\xe3\x0b.@\xaf\xa4i\x854\xa6.@z\x8e\xb7\xdb\xa8r.@o\xca\xa8V\x1c\xb60@\xd6=[\xdcW\xf3%@]T\x02\xc7q\xde.@\x0c\xb1I\xbd\xb9\xa0,@\xd9\xb7\xe4\xc6\xbd,+@\x92k\xfc\xacE\x82.@\x1d^{\xc9+\x9d0@\xa7m\xcf\xbf\xc3j)@\xbc\x96\'\xce@\xec%@\x0c\x1c\xbf\x92^\x01&@oQ\xa7&\xf8\x0b1@\xfb1\xde\xc9r\x06/@\xcf\x9ffo\x11_1@\xf9E\xacB\xd1)1@5\x04\xcb\x13\xea(/@\x8d\x19a\x12U\xf2,@hy\x85\x89\xa7\xfd,@\xa1\x07\x03\xb9i\x13,@\x1a\x10h\xd1\xc7\x0e.@W\xc5\xdc\x11\x160/@\xc8%i\xa5U\xcd.@\xf1\x9c)\xefQ\xd9.@\n8=\xf3\xc6\x0c+@\xa2\x16\xc3(\xac\x18.@6\x96|/\xac\xc1-@F\x8eBMC\x93.@R\x84H}\xa2!,@o\xa8M\xa2\xc8\x18&@d\x8e\xbc\\@\x18-@\xf6,Yv~O1@\x08;4\xd9 \r1@\t\xe2\xfb*\x7f\r0@\xce$\xe9\xb6e\xc4.@]\xff\xc4:\x8a\x860@y\xc6u*6\x1a-@\\\x15C\xf8\xc9\x82-@\x1f\x9aC|\x0bt0@\xae5\xbea\xcfO)@\xd1\xb0\xaa\xd6O\t+@\xc7\x83\xcd\xdf\xcf\xf1.@\x96\xc5\xd9\x97[\x02&@K\x19\x12u\xd5p)@o\xe0\x12\xce\xaa\xf2/@\xdc\xda\xfaC:\xbb,@\x14\xd0\x87\xc8f\xe5(@\xef\xd0\x84\xd2\xd0\xb3*@e\x17!\x91\x04\xed,@R\xe3|\xf8\xd4\xf7,@\xae\xb1\xc7\xbck\xe4-@\x99r\r\x05\xbc\x93.@\x94K1%\x87\xcc.@\x19\x0bd\x9cT\x19+@\xd5\xf4\xf0;\xea\xe1-@\x17rH7\xe4d0@Kf&q\x9b\x12.@\xb4\xc9\xfc%h\xb8.@.\t_\xa4\xd0\xa3+@\xf5\xdd?y\x17 .@h\x0c\xbc\x1f\x97\xe0%@\xc4\x07\xd5\xb6\x9b\xd3-@sy\xd0\xab\xfby0@\x96"\xedu\x11\x150@@\xb0\xdb\xd6Yh%@-h\x1a\x8f\xab\x11-@<\x07LCVv/@\xca\xfb\xc8\x90\xae\xae0@K\xc6\x7f\x80s\x0e/@L\r\x85\xe5\xc2*/@\x86\x05o\xb3\xbb\x9a-@\x00\x0b\x9b<\xd181@\x8a\xe77\\0&)@\xf2\xac\xbdP\xe4\xe3*@\x8a[/\x86\xb5\x940@\x9d:\x01\r\xb9\xa70@\x86\xa2=\x80\t\\-@\xfd\x99\xd3g\xaf\x890@\xf6t\x89\xd8\xbcU/@\x9f\x81\x861a=.@=V\x1f\xab\x97\x89\'@\xdb\x02\xe4\xfc\x9a\xa50@\xc5\x00\x95\xc5\xfe\xaf/@\x9cMQL\xc9\x88)@\\\xd0\xb7\xd5.\xec*@\xfa\x88\xd3EX\x131@rIE g\x1f/@\x0e\xb8\x93\x00\xf2i0@PKMJ\xa6\xa1)@\xe6%\xd1\x99\xf3\xaf.@\x9d\xec\xc7H{Y0@\xc4GU\xf6\xcf\xc3/@\x0cXq\x92\xce)0@\x0fU\x92\x92w\x040@\xde\xd7,\xc2\x13\xfb/@\\!\xa6\x05\xd5C+@\xd8\x0f;\x9e\x9a/1@~\xc0\x81H\xcb\xb1%@q\xdb;`\xd6\xd5/@\x92]J\x12\xa5E-@\xa2\xe9Q!\x87\x0e/@\'\x8b\xc1r\xd8b0@\xdf\xa4g\x1b\xdeR-@I-h\x7f\xb2\xff0@7\x07\xb9\xd6\x1a\x9c0@\x9d\xc8\xae8\xd5\x85.@\x89\xa4D@iK-@ilW<\x02\x1d.@\xab\x8f\x8d\x13\xa95.@\xd3\t\x93\xdaN\xb4*@\t\\z\xd1\xa5~,@\x19\xf9o\xcf\xbe\x9c,@\xab)I\xcbO\x19.@\xb3S\xd7\xbc\xaa\t-@\xd0\xaf\xfa\xcd\xc1\xd1%@\xc8\x07\x15k\xdah/@\xccZ*H^<.@\xe0J\xf6\xf1\xa0\xd2+@\xf6H\xd5\x19\x95\xdd-@[\x80\x86(\x14\xf2*@\x17\xecb\xbd\n\xc2-@\xd0\xac\x19\xe5\xd4\x8a-@\xd3\xacHm\xaf\xda(@\x84,n\xd1D\x7f+@r#\xb7\x81\xee\x01-@\x89\xef\xf4\xd2i\xc1,@\x11"\'\x98Z\xf80@\xda]a\xcf;\x92-@\xf9K\xc8\xc2\xab\xe60@)\x86q\t\xd321@tF-B!w,@k\xa9p\xdf\x1c+0@O{\x07I\x97\xad0@\x1d\xa3\xc9Eev.@\xeb*\x81\xf5\xa4\xae0@0\x91/\x9d%2/@\xc6\x0b\xfb\xca\x90\x07+@\x1f\xa1\x9c\xd8\xe0\xe6-@\x1c\x8f\x89\xf4\xa4`/@\xa3\x7f\x15~\x1a\xe0\'@a[\xf4\x91P*1@\xfd\xa4y&Z\xa3.@\xd7\xdf\xd1\xef\xb5\x12/@\x88M_\x92A\xbc0@A\xd5q\xc3\xa1\xf90@\xb6\xee\xf1\x8f\xc3\xae0@f\x85\xc4\x03\x80\x180@\x9b\x91\xb0T\x06\xad0@\xd9\xda#l\th.@\x1f,\xbe\xc5\x8b=.@\xcf\xe2\x97{\xf7\xfd.@4\xd3^\xe4\xd7\xc6,@W0\xb0\x19\x07~0@\xfdYe\x18\xcf\x80\'@\x8c\xeeh\x93}\xa2.@\x17\x11\n\xa5\x972%@\xed\xac\xc6\xe8H\x93-@D\xf93M%\xb00@\x8a\x128\xb7q:0@\xd1\xcbF\xa0\x9d\xac.@c\xe6;\x97A\x10.@v\xe7\x86\xd6\xf9\x16\'@\x1e4\xea\xde\xb9Z,@\xe0Qt\xa5\xeb\n-@\x11\xce}F\x1a\xee.@m@\xcfW\x1640@:u\x87\x0b\xfd\xb90@#\x04\xcctU\xd2-@>\xa7\xf1\x7fm$.@2\xf1\xb4\xa3\xef\xa8-@MP\n\x8e\x97\xe0+@E5\x85cs\xe6-@Tu\xa6{\xb9\xd0-@Y\x7f8(\xcf\xe7+@ \x05\xa0\'> )@3\xf7\xe2\x18\xa4g0@t\x1d\xbfw\x1e.%@\xaa+\xdf\xb1\x88l0@\xad\xd5\x1d\xc5\x15\xb9-@\x07\xd6$#\xa7\x8d%@\x86T\x15\xfaB//@,\x88\x15L^(\'@n\x1f\xc6\x98\r\xa8/@\x9c|\x12\xdeOt(@|S\xab\x16\x1eC+@e\xff\xfa\x8e\xc5:0@v\x90\x10\xb4k\xd3+@E\x96\x95\x0e\xc6\x120@\x1eI`\xf1\xa5,(@\\\xa7\x86\xc9\xb2\xb60@.\x92\x89\x01Qv&@\x11\xc8\xf6\x16\xab\xa0+@\xdc:TW\xef\xfb0@\xe9\xc0\xf9\xa3\xa3F+@\xd9\xbc9\xa8\x92|-@\xf8z/\x9bl\xae.@(G\xa8m)u(@F\x97l\x96wo,@\xca3Ct%$.@X\xac\xb9\xfdZN&@\xef\x17\x9d\x10\xf640@-_\xc1T\xfa@&@)\x07\x82s\x16/&@JPa\xcan\xaa(@\xda\x10.\xdek\x1a1@\x9b\xb8YD\xa1\x1e1@m\xca\xce\xbf\x8b\xa3/@\xf0\x98\x80\xf2C\xf80@N\xa89M:?/@\x95\xeay\\\x1eH0@[\xfa\x11\xa8\xca#1@\x1e\x06\x03E\xab\xc6%@\x12 >\x81\xb4\x1d1@0\xc8\xc9g\x85z0@\xd8~\xef\xf3"\xe8(@\xf1\x0b\xf7\xe9\xde\x80/@\xe0\\\xd9\xd4\x11\x0e-@\x9a\xe7\x95\xfb\xaa\xab0@F\xdf\x92o`s.@g\x88za\x95\x8b.@\\\x17\xf6\x0e\x9f$,@\r\x82\xf7~nE0@\xb7\xe0\xb6\xf4Y\xe7-@\x99OJ\xad\xd3\xe3)@\x99\x17\xfb`\xec\x11/@{?\x08a\x7f*-@lVt\x9d\x87\xd2(@9H\xa1\xfb\xf0\xeb-@\xc9\x9evY\x02\',@\x88\xc3\x8c\x1b\xfd\xb2.@\x994\x96\x9f\xc0\xdc.@\xc4\x08\xc0\xaa\xd5\x01-@l`Y\xd0n\xbb-@\xfe\xba\xe3\xa4kn(@yg\x96\xcb\x95\x04+@\x16\xd9J\x1f\xc3\x89-@\x9aK\x90jWl0@r\xe9=\xb7\x91\xe1*@\xfe\xba\xc8\xd8X\xbe\'@\xcb\xf9+\xeev\xe00@>\xa6i_\xe2p-@\xc6\xd4)\x12\xfe\xd8*@\xbb\xf2]\x9d\x1d\xca\'@\x0c\x14\xf4\xf0\x90n.@\xab\xb7\xf7R\xa2W.@\x16\xde\x12vf\xed,@\x064\x8d\xf0\xfe\xe7*@\x13\xd04\xcf\xea\xcd,@(=8\xa1\xb6\xf2*@\xac\xe3\x8d\xe8\x83\xe2\'@\xd1D\xecv\x13w.@\x95\xf6?\x94\xf1\x81-@\xa7R\xcc\x87\xcdM-@\xa4w\xbb\x0c\xb4\x0c-@?\xa0\xf69\xdc\x94+@l\xa2#\xe1\x06\xd7\'@K@JWv\xc9,@\x9c<\x89\x03C\xd3+@\xf9\xee\xf7@x\xba+@g?\xe6\xff\xf0\x90.@\xb2\x7f\x97\xa9\x90\x91+@!9\xd0\x16F$-@1\t\x1e"f\xd6+@\x06,\xd3v]\xe4+@Ru\xd6{\xe7\xdd+@HS\xf3+\x11=-@\x8e\x1c,\xa3\x8b\xf0*@\xc1\xfe\x14yzr(@\x8d\xdd0Kr\x9f+@\x11\x94\xf3eOV.@\x0fY\xe6m\xe5e-@\xba\xcdt^\xe1X-@\xaa\xdd&\x83\xd3\xe5*@8\x96c\x85\xb8\xa7\'@h\x00\x87*z\x94-@\xces\xc6\xfe\xdfL-@uSW\x04`\x05-@\xc5$\xd7\n\xaa\xe1,@\xec\xee\x82\xb7\xb1\x87+@\x94!e\x8c\x9d\xdd+@\xd4_Q(\xb8\xa1\'@\x1a"PW\xfb\xd4+@c:\xe6\xd7h\xe3-@\xadx\x87\xf6\xa9g-@\xb2\xbb\xdc\xecF\xa0+@\x06x\xffZ;\x9e*@\x8b\x91\xd4@\xfa\xa2-@\xff\x86\x16\xca\xf5\x95-@\x17\xe4\xa4 \xa26.@\xfbgm\xbc\xd7,.@\xa6ja\xe1nv-@]\x97+\xef!\xae+@\xac\x89\xf9\xe8b{0@\x12M\'\xd0\xcd\x0c0@\x0fq\xc9z\x81\\.@|{\x18\x9c\xf4\x98-@(\xeb?\xdd\xbd -@\x93]Avd,+@\x83\x9fGNS\x8f*@\x9d\x89\x9b\x89\xae\x84.@\x80\xf7h\xbd\xca/.@\x1f\xeb\x08$`\xc1+@\xa0\xaa\xae\xd3f\x1d+@\xc3\xf9\xbd\x96\x801(@:x\xea\xc0\xf8\x050@\xf5\x94B\xf8\xe5y0@c\xd7\xb0\x9eIs0@\xcaD7\x86\x18\x80.@\x01\xd8oB\xdbK.@+\tP\xdbG8.@\x90b\xd5\xcera-@U\x0c\xce\x05&\xb0+@^%e\xf4D^0@\x16u\xa5\xb1\xd7\x0b0@\xaew\xdb[\x0cC.@!\x1d.\x8e\xae@+@\xdc\xaea:\xc3\xd3.@\xe6A\x82\xecp}-@\x13Q+\x97;Z0@\xe0\xf0\xbf\xb0\x97\r.@\x9d\x08\xd0#\xc4\xb5*@Z\x90\x06 t\xc0-@\tc490\xa3-@\x04q.Ot;(@\x02\x82\x9e\xdf\xbfa0@\x88\xdc\xfas1\x020@\xcf\xd7\xd0\x14\xcd].@\xb7n\xd8|ss-@\x9d0\xda0R\x1a.@$\x90\xbdcL\x86(@\x88y\xa6\xb6\xc3 *@\xf2Hv\xf6\xf2\xbe+@\x8c\xbcf\xd7*\xc2-@\x02F\x17s]\x00,@\x9b\x02\xa1\xa4\xedE+@\xaf\x03K\xa1\x8e\xe8.@\x07\xaa\x93\x08$\xcb.@\xcf\xe9\xbai\xf2e.@\xcd\xc1\x89\x07\xf5\x00.@r\x9f&\xd6\x81\x00-@\xa6\xa1\xcbbA\xed*@\x96\xa0\x03,\x85C0@N\xde\xe7$\x94>0@p\x1e\xb3d\xad\xe0.@\x0cF{\xd2\x8aK.@a\x08\xe0\x1a\x13\x85)@w\xfaC\n\x1cm.@7\x13%\x98\xad\x1b.@\xf3\x99NMh\x0b.@Z\xb218\x83\x7f(@\xf2\xdb\x96:A\xc6+@Cs\xb2\x82\x8ah.@\xa0\xe8a\xb6(P0@\xa0o*\x97c\xa3,@d!\x9d\xda6v.@zg>$\x96..@o\xe7R\x87\x8e\xa1.@\xf8\x92\x9e\xd2\n*.@l\xcck\x0b<\xa0.@%\x03\x14\x80e\x8e+@\x03\x03\xd2\xbb"\x830@:\x1a.\x00vq0@l[0@\xf3\xab.@(cy\x1f\xe1\x91.@[K\x81\x9b<\xfc-@\x07\xc1\xcbL\xcaF+@\x07\xd7\x95\xd3\'^0@\x1co\xe8\xd9\x1b\xa4.@\xae\xa1=\xdb$\x94-@h_\x94\x9cI\xad+@\x8aj\xbf\x88t\xdd.@\xa7\x14\xa0\xdd\xc6\xfb(@\x1eq\xf58\x12\x810@\xb2mY\xbd\xce(.@\xa3\xfb\xce[\x92\x18.@cvs5}3+@\x1c\xf0D\x9c\x0f\x13.@&~\xaaHX\x9e-@\x9a*zL\xbb\xb5,@$U\x18?\x10\xac,@(\x8cy"\xbc\x0b)@\'\x1a\'B\x01;.@\xb2\x1b\x0f\xda\xce\xa6-@\x17\xdb2,\x1e\xcc,@?1\x13\xc8\'\xce+@\xd9\x07,\x99\xbb\'+@w\xfb\xac\xba\xf7#.@eY\x9cy;\x1a.@\x88T\xa8*Ax-@\xfa\xa1\x88\xe7\x84\x85+@\xf1(\xe8v,\x1c/@\xe7\x7f\xb0\xd3\x8a\xee.@e\xe8\x1e\x7f:\xd1.@\x99\xb2\x08\x89\xec\xf9+@O[;\xc0QA0@\xc6\xfe\xe9P\xa6\x8e-@\xd9\x16=4\x13\x8a0@sS\x1e\xdf\xc8\x860@\x08\x81w\x8c\xc6c,@\x0f?|qqn,@\xe9(I\xeec\xd4+@U\xeb\xd2,+\xc1+@\xa1\xf9\x14K\x8d\xa7+@\xb4\x8dY\xc1%\xa1(@8/\x0c\xcfT0.@3\xf33p\xad\xe70@\xe3]@SE\xfa0@\xb6\xa8Z\xb0Q\xf50@\xe8Oz\xb6\x04\xf20@\x92\xb5\xd8\xa1Q\xe4+@\xb8\xa12K\xb5\xda+@o_\x1e\xf8\xad\xaa+@\x18\x81q\xc6\x82K)@\x14\xc3\x89\xf6\x06\r-@oC\xdc\xbc\xbaL0@1g\xb1\xafr\x85-@Dy\xdb\xe6\x84\xda-@\x96\xef\xbfh4\xb4+@U\x0b\xb8r~\x14+@\xe1SX\x8dL\x05,@\x00\xe3\xd3x\xcc\x08+@&\xb7{LE\x840@\xd7\xb2\xc3\x94\xb7\xd0.@\x04\'\xcd!z\xdd-@\'\xf6\x12\xbf\x80}-@m\xdck\x18\xc8\xfd0@\x97\xc9\xc5\xd2\x9f\x850@\xd0\xad\x9d\xe8n\xe0-@V\xd7\xda\xb6<\xd7+@\x07\x85\x97\xfa\xe4|.@\xfe\xfb\xa0\xb9\x1a\xf9,@*\x07~VJ\x08,@\xfe\x8cQ\xbf\xb5\x84-@\xb8\xf1"/@\x87+@\x15\x0cW\x89C\x93.@.\x84;\x80\x10\x9a-@\x1e\xc7\x9b<+2+@\x17\x10\xaa*gZ0@6\x05<\xc3{\xf3,@118cw\xc6,@x\x83\xecB\x07Q0@,\xe3\xb5\x86\xb1*)@\xc6D\x99g7U0@:\xa56\x8e\xcd\x9a-@\xf2\x9a~1\x0f\xe6-@\xdd\x97\x06\x04~9)@\xb9\xc5v\xb9\xe8}0@\x9a\xec\x8e\xd1\xb7\x82,@J\x10\x88\x08\x02\xf30@y\x82g\xc49_0@\x9fR\xdc\x89\xb4s,@ j\x11\xc3\xe0\xf7+@;\x17\xee<_\xd4-@d\x06?\xe5u\xc7-@\xfdo|\xaa\xa1\x840@\x86v;\xbdl)/@\xfdy\xf1s\xeeL.@-\xce\t\x8f\xff\x89,@\x93<\xed\xec\xa2\x13/@\xeak\xbf\xa2\x9a;+@G\x13\xb0flx0@I\x8e\x93\x8f{\xe80@j\xc8a\xcd\xc9\x18/@\x1c\xd2\x91\xa2(4+@dT\xc4\xe3\xefA+@\xd2\xcf\x9b\xb4\xa3\xd50@\x98 \xcfl;..@J\xdaS\x85e\x18/@\'\x8c\x9d\x9b\xd2\x1b.@l_m\x9b\x15a,@k\x9a\x8d\xad\t\xd20@4%q\xd7\x978.@\xc4\x86\xde\xc9s]+@\x9e\x00\xb88\xc0},@\x04G\x19t%\xf90@\x88n\xa6\xdf\x13L-@r\xdfWcn:+@}\x99mhE\x10.@\xa71\xc3\xf7\xa1^,@\x95U\xb5F\n\xf10@\xab\x9d\xa3\x81&K%@\x00\x95\\\n\xe4d,@\xc8\xd8?\xa2\xb5\x071@\x8eEJ\xc9\x14!.@\xb3\x90\x85\xcf\x03\x06-@\xfd4\x02d-9,@\xe4\x9b\xee\xb5fH\'@H\xd1<}\x00\xfe&@Z\xda\x17z\xe8\x12.@\xa2\x96P4\x84\x91,@fe\xb3Dvq.@\xa2D\xc7d2I-@\x01\xf4\x86\xd8\xd3[.@%\xb3\x0c\x8e\xa1E\'@\xa6\xfe\xf0o,\r1@Ug\xf2\xd5\xe710@D\xd3\xb3;#[0@\xff\x00\x8d\xd8@70@\xad%\x86\x02\xdd\x05/@.\xc4\xa8l~\xe6-@\x87\x18"\xa2/L-@\x1b\t\xce\xff\xd8\xa80@\xad=\xce\xab\x84U0@|\xe0\xf3\xc0b\xb60@R\xd2)V\xa4C.@\x01\xb7\xd1\x991?,@\r}\x03\x1c2\xa30@\xc9\n\xf3\xea\xed\x1a\'@\x9a/\xfa)@\xf20@k\x9a\xa8,+;0@\xb2L\xd0\xa2\x9b\xf70@Q3n#o\xbb0@\x82\xd8\x04\x1d\x08\x03-@\xeb\x17{\xeb=X0@\xe3p\x9c\x85 \x18/@\x95\'\xf4i\xb8B\'@v@;\xb0\x9f\n1@UL\xb9\xc9\x91\xb3.@\x17\x1ff\r|\xbe,@y\xbd\xe7\xc3\xf6r0@\xbb-\xb8L\xda\x92-@q\xb5\x07d-\x840@.\xbc-n;\xc90@\x89\x8c\x12zq\xfe.@uiB\xaawB-@>D\xc2\x02\x03\xec.@\xd7$E\x9a\xa76-@=%g\xb3C\x18.@<r\x95\x88\x91\x95-@\xad\xc3\x86TY\xc2,@Yz\xf4s(7.@\xc1\xc5hv\x0b@-@\xc8jN2\xa9c,@-I\xfaL\x87w\'@f\x08a\xe7\x0bh\'@hG\x07\x9f\x99>%@s\xd0(AqG-@\xbe\x9dH\xe4N\x91,@\x13\xbc\xe9&u>,@d\xc1X\xeeU\xd5,@\x86\x1f\x80\xff:\xa00@\rR\xbc\xb3\x11:.@l\xea\n\xbdk\xb6,@\xc3\xb1G\x8e\xec\n1@\xa3X\t\x1c\xc3\xcc0@\xe6\x7f\x99z7O0@\xd2^\x8b9-..@\x85u\x13\x9a\x9eT,@\x86]\x82\xb8r\x80%@Q\x0c\xed\xf7\x8b\x131@\xe71\xd8\xab\x98\x9a0@\x9d\x84\xb1\xdf8p0@\x9e\x96\x13\t\x8dT0@\x94-\xcb\xf3\x0bi.@\xcc\xe4\x96j\xdf\x01-@\x92\xe6\x9ag\xe7H,@\xf8\x0b6W@\xb00@\xca\xbb\xad\x1c\xdb\xb80@\x1cNp\x9c\x05!.@u:\xe6Q\xe7\xf3,@\x18\xd1\xbf\x0fEW\'@\x82\x9b\xa7l\xc2\x191@\xc3d\xa1\xadi\x950@\xd4\xb2\x05\xf8\xfc\xe4-@\xd5\xc2t\xfd<\x9b-@h\xc9s\xbb\x11\t-@\xaf\xd2\xa2\x81\x86V,@\x11\xf6\xc8^\xd3\x9c0@}\x81\xf0n3b0@N\xc9t\xad67.@\xd8TM\xde\x91\xf0-@\x13\xca\x0c\x0f\x84@0@Z\x8a\xc9\xfb\xe4Q.@\xeeo\xd1VU+.@}\xddSH\xa6\x14-@<B\xda\x0b\r\x95,@Un=ES\xef0@I\x83\x87\xd2\xb8W0@e\xcb;\x9f\xf05.@@\xd2\x13&L\xeb0@\xe1C\xaf\x95\xa3\xa1,@\x0e\x02\xaa\x85\xca\n1@\x94\xbd\xa9\xcc\x89\xf50@\xf9\x19\x83\xa1\xd4\xa80@3,\xec\n\x1fL.@\xec\xf1\x98\x14\xd98.@\xfc!Kc6\xad,@|N\xa8p\xf2\xfc0@+?\\\x88\xc8\xed-@\x95\xe3\x1e\x90\xef`0@\x90\x88#l\xb6\xce-@-\xdd\x8c\x19(\xf2,@\xad\x8ck\x8aI1/@0\xb6\xfc\xe7b$/@\x17\x19#\x93\x0cg,@a\x8fW\xdc\xca\xa70@(\x03\xf1\x1f\xbe\x8d0@\x96+\x19N\xbeM.@\xf1\xf28\x83\x1aE,@!\xa8\x8f$\xaam0@v\xb8b\xa1\xd9</@\xf8\xe6\xa8\xc3\x88\x88.@\xf5\xf8\x16@\x11\xaf,@H\x02\x87!\xdb\xfb0@\xc2\x1c\x1f\xad:\xbc0@\x9cTN\xaa\xbdb0@\x10\x8cb\xbf\x8e\xff0@\xda@w\x9d\x19\x9c0@\x19\xb1v\r\x08\xa6/@\x11Q\xb9\xa5\x81\xe70@\xf5\xafH\xd4h\x940@\xe5\xb4\xbb\x10r\x02/@\xa8\xcf\xa1\x10[\xae/@\xcf\'\xb6\xd4\xe9\xaf,@T.\x16\x1e\xa7\x9a,@\x02\x04\xde\xcd\xde\xf50@-\xfbu\x8d\xb7\xc1.@\xb6!\x1cy\x8b\x97-@\x0b\x8d\x0cd\xa9)/@\xd3\x01\xa2\n\xc0\xd2.@q\xbencZr.@\xf5|/ \xb1\xe90@\x15\xee\xe0\x95\xe9\xa9.@\x83\x01\xaf"\x1f\x93-@\xdc;\xbe4\x02/)@\x9ee\xdeR\xb6\xe5\'@\xf0\xe0\x92\x8a:\xac0@6\xf3H\x9c\xb5\x980@\x00\xd0\xab\x0c5x0@\xa3o3\xb5+\x91.@,\xb5K\x81\x15\xa4-@X\x9b\xcf\xb0\x9b\xa60@(\x1c\xfcVh\xae/@\xecv\xd2|k\xe3.@\xbajvG\xed7,@\xbdF\x1fe3\x9f/@{\xa3\xb9\x1ad\x85/@2\xed8\x8dK\xd4.@\xd1\xd7\x16\xe7\x95\xba.@\x83\xa8\xe5\xc5\x1eg.@<\x9c\xa7\x843N0@\xdc\x875\xd3\xad\x99/@\xce\xfe\xa4\x144\xb80@\xfa\xb6\x03F\xc1\xc5-@I\x8b0\x97W\xe10@|\xab\xfa\xdd\xc1\x8c0@\xf3\xd7N\xf7\xe7\'1@!\xaf{\xb9C\xdc.@-|\xf1\xd8s\xe3\'@k\xbe\xf6}\xf9\xc3%@\xe8\xf7c\x0b\xeb\xac-@^\xc13\xb3(\xb70@P\xad8\x81\x15\xfb.@\x94\xb43\xab\x0f\xc1-@:\xa1\'\xbc\x98d(@q(%a\xfa\xfc.@?\xa8\xad\xdb\xe9\xec.@f=\xac\x8a\xf5b.@\xc1\xe6\xb6;nC)@\xb6\xf6dp\x02\xd90@\x98\xbc\x93\xb3<\xc20@\x01\xbaW\x92\xfb\xb10@\xee\xe8\xe3\xaa\xfe\x970@\x04\x187\xe9\x1f\x930@0\xe5A\x02\xab.0@\x17\xebE\x02\xff\xc3-@\xc7T\x02\x9f\xf0\xd20@\xcc[\xcc\xbd\xbc\x1e(@k\xae\xce\x180#1@\xfc3D\x99\xe2\x85.@k\x03\xfbO.\x89%@\x92\xaa\x1al\x18\x1d1@\xaf\xfdw\xcc\xe0\x1d(@]R\xf8\xcd\xa1,1@\x00z\x93R\xc25(@\x07\x8f\x1c\x1a\xab\xf8,@\xb70\xa9\xce\xb5.(@=s\x03%\xc9o0@%\x95n"\xac\x0b.@\xd9|MX\xc9\x98-@\xe2Mb\x0bn\xe3,@\xac\x1c\x82\xa6\xf8\xf60@\xa9\xa1\x0c\x8eU\xb40@4\x06\x02h\t\xb3.@\xf0\xa1\xa6\x89\xfb\x82.@D\x1a29\x1c\x9d/@\xd8\xbd\xc9\xf0S\x1c.@40_*M\xf7,@\x1b0i\r\x1001@\xd1\xf43\xc7\x1e\xa90@[\xb9\x18\x1e<..@F\xb6\x8a \x9e%.@\t\x17*-\x98\xed,@b\xc2\xf9B~\xb6(@\xea\xac=\x01Y11@\x8f\x07\xa3:\xddq-@\x84\xb0\xb2\x9bl\t+@\x95\x93\x17\x82e\x98.@b\x9f\x88\x08\xca\x0b.@\x978\x80\xdb\xc1\x82-@\xc4\xb5.B\xa7\x83)@\x03M\xe5tz\xb0/@\xaer\x19b\xb3\xb4(@L\xd3\xb9k}\xc1/@\xda\xe4y\xc4\x94\xb30@LP\xafiG\x9b0@\xf5\x8c<\xd6\x9d\x1f.@\x99\xf9A\xd6\x89\xaa/@\x15w\xdd\xb6\xf8#-@\xac\xd1q$\x16\x02+@\x96sU\x84r\xaa0@\xe3\xcf\xa9\x1fj\x88-@2\xff\xac\x84\x8e\x9f0@\xc0g\x8fD\xd8R,@>\x90\x19\xe9\xf5\xf70@\xe6B\x85fS\x920@\x04M\xbf\x92\x96\xbb/@)\xf9\xbcL\xbaa.@\xf13\x81"\x8a:+@_R\t\x0f\xb4\xc10@\xffZ\xab*\xe4\xa5,@<\x92\x89i\xe8]0@\xb4\xb6\x1a\x06\xceA,@\xf2\x98\xc2\xd0pO,@\xbc(\xeb\n\xb7"1@\'\x87\n\xc3\xa7\xcc-@\xde\xe1C\xa5\xefZ+@\x92\x16\x1b=\xf4_/@\xf0\xaa\xa8|\xb16.@\xd7$\xb8 b\xcc%@\x02%UQ\xfe\xcb0@6u\xcadLg/@K\x9e\xd5\xfb6\xb5/@\xab\x82;\x88\xa1\xc90@\xb0\x87\xee\xaf\xfb\x0e-@\xb5p\x8d\xfabO+@\xaf*\xfc\x87\x13\xf4/@\x1d\xcc"\x16O\x16-@\xf54a\x90\xfeJ/@u\x9a\x8d\x9c\xca!-@8\xbeA\xed\xd3\xb2*@\xa55u\x9b\xc3\xc90@X\xe9\xab>\x81\xc3*@+\xf2GU\xf7\xc60@cMEa\x8f\xb30@I\x88P\x8b\x02\x15.@\x17\ni\r\xa7l-@\x0c\x96\x157%e/@\xe2G\x84L[~/@L\xfc\x1e\x0c\x07(,@I\t\x06m\x12{-@_\x0e\xc6k\xc2#,@\\\xcb\x9c1\x8a\x93)@\xf3\x02\xcdpf[.@\xa1\x8fT\x0f7.,@\xaa\xc7CaP\x05,@\x80\xf5\xcfh\xe3O0@\xa3:\xa5E\x81\xa8/@ \x0e!\xbf|8/@\x07\x0f\x9dD\x81(/@\xabq\xff\xcd\xb8\x1b/@G\xd3JS\xb7\x88+@s\xc1a*\xba\xef)@\x15\xa4-?\xde\x0e1@\x14\x00\xe7\x0e\x12\x17,@\xbcD\xd5\xa0&\xa7/@1\xf00\n\x80U+@\x1b\xadu\xa4\x89\x1e/@t\xaaY\rL;-@\xfe\xf6\x0b\xe47\xbc/@\xc4W\x1c\x91]"+@\x9a\x02eV\xf9\x94%@\xb8T\x81\xac\xbf\xe90@G\xa0\x8e3T\xb0/@\x81A,\x1a e+@O<)\x0f}\xd4/@\xebM \xb2`U.@b\xc6\x04u<Q-@\xa1\xd2\x13\x1eq\r,@\x07\xc1\xebN\xbd6-@\x9dM  \xa4o(@>\xbe\x02X[\'/@\xbc\x07"L\n\x1c,@\x0c\xc5\xa6\xab\xba\\+@_B\x96\xc7\xa2\xf8%@d\x97\xb7Dg\xe0%@\x85\xdb\xc9\xe6\xbe\xc00@\x19\xdb\x07B\xcc\xc1-@\xdc\x8a0\x87\xa3\xc70@vRl\xb8f\x1d/@4\xe1\xcf=pV+@q\xc9b\x9f\x06\xee\'@\xbdG\x1dN2\xd20@\xc5\xbfn";?&@G\x8f\xcf\x966 /@\xb1[F\'\xbeG&@\x91\x13\x95\x11yE&@\x03W@\x17\xc4\x0b/@|)\xc2\xd8J\xae-@r\x0fz/\xee\xbb-@\x0f_\x8b\x9d\t5+@D\xb95\x86\xca.+@\x0c`]\xe1c\xa1/@\xa3p\x1e\xde\x0f\x041@du\xc2(\x05)/@\xe8Nn\x7fSJ.@\x9b#\x10\xd8\x83\xb8-@\x89;k\x99\xe9\xdc+@\x0e\xef\xb6\xe8y@+@\x8b\x14+m`=&@9\xd38w\xe51+@\xea\xed\x8d\x15\x1c\xbf(@\r\xae\x82\xbe\xfa\xd7)@\xb2M;\xe4\x9a\xea%@w\xc7\xe5\xccjc.@\x87\x1f\x12+\xf73+@\xc0\x1e\xc5n\xfa\xdb)@BA6>#\xd7*@2\x18\xaar\x12q.@\x0f%\x0e\x92t\r*@\x87\xbb\xdc\xb3\xe0\xe6%@\xb6\xdf\x8f"\xb7T,@\x1dy\xf4\xa2v\xc1.@\xe6|\xc1\x11\xa2\xd40@S\xd2\xa7\xeej\xa4+@\x10\x07!;\xfe\x131@\xb5\xf1jl\xdf\xaa.@\x8e\xde\x04\xc2u\x91.@ A\x07\x91)\x0b1@h\x06\x88oO\xfb.@\x0f ]\x84\xb5\x85.@\xe8\xf2\xc2\x80}o.@\xdc\xac\x9e\x1dO6-@\x10\xd9\xa01\xa9\x0b,@5\x8b/\x8d\xaa.*@\xcc8r\x9dk\xfb,@\xb2&\xc51\xf9\xf1,@nKU\xa1e\xf0*@\xf15\x01^WB,@\x15\x9a8\x1a^\xbb.@\x1b\x9a\xe6\x82\xc8\x9e.@\xbdt\xa1\xbfrB,@&-b\xd6\xfb\n-@\xfbE\xc4\x9b`\x1f,@4\xeb\xee\xec\xae\xa0,@x?\xf5\t\xa5w0@p\xbb\xa2+P>*@G0\xc9\x0e\xefB&@P3&\x07X@-@\x11\xd4\xb1\x0eP\t+@\r\x90O`\xc7\xf4%@\x05\xab\x08\xcdB\x1c/@\x13\xbb-Q\xc8b+@.\x17>E\x95\x02.@\xcf6I3\xdc\xe9%@\x81\x7f\xd5\xb4y\x10/@9\x8aH\x8e\xe9\x890@\x9d\xfe\x19\x04#\x11,@T\xcd\x11;U%+@m\xf5#\x9d\xd0\x88-@\xbe\xf6\x97e\x06\x9c(@\xb2M\xd9\xa5\r\x1f.@d\xbf\x17\x07V\x1b-@\xdeP@\xa8\x87\x9c+@(\x01Z9\xbb\x9d-@\xe2\xc8\xa6s\xd5\xe8-@\x8eJ\x9c\xd5:\xf2-@_\xc90\\\x12\x04.@\x05\x93X3\x9d\xc5/@\x19\x00T\x9a!\xd1\'@k\x00\xb20\xe5\x9c0@\x00\xc8 \xba\xa7-/@\xd5\x91\x1fX+\xe2/@\xb85Y\xb6\xfc\xea.@\xdf\x078UBC/@\xa48\x08:\xb4\x930@\x12\xaa\xf87t\x8a-@\x9aW\xe8\xbfZ&+@W\x89\x02\xe5\xda\xdb-@d\xcf"\x80\xd6 .@\x94GFu\xed\x05&@vv\x88\xd5\xcd\xf0%@t\x91\xed\xfa\x93\xf7+@\x1d\x96]{\x8a\xe2+@\x8e\xf1m\xb3.`,@\xac\x17QT\xdd\xf7/@\xca\x98\xebm\xf3\x020@\x8a\xcf\xa7j\x1eH+@y\x00\xa9f\x9f\xf0/@<\xa9;\xb0H\t0@\xe3\xe2\x8b \x14((@\xe8\xc6P\xf1\xa6"0@0:d\xce1\x880@\xa9\x88\x9e\x85\xab\xee.@V\xf1\xab\x93|T*@\xf0b\t\x93\xa4\x84-@\x15;N7\xc5\xe5-@^Y\xf6\x87\xe1\x13.@\x85d;\xe3E\xf4%@\xf1\x92F<\x88G,@\x9b\n\xe1\x12\xd1\r0@\x15\xf9j\x93}\x9d0@b\xa7\xfa\x10\xdd\x930@\'\xe8{\xa6\x00\xc00@\xe7\x1cd\xa6\xd1\x0b&@z7\x18A\xf7\xd5+@\x84\xe1\x9e\x050\xa4-@Q\x90\xaf\xacK\x150@/7\xc1\x8fk\xac0@\xf3\x10\x1a\x80\xae\xf8/@AaD\x90\xa4\xcd.@]\xf3\xea\x03)\x8a-@&H@>\xee\xe1-@\xcf\x05\xb3\xbc\x19\xf3+@;E\xce\xe2\x168,@u\xdf\x98J\'\x190@\xd8=\xf5\xf1!z0@j\xda\xbe+\xee\xb10@I\xa3\xa8*\xb3\xbe0@v\xcbG\x05g%0@\xb0\x16";\x01\xf30@~\x04\x13\xdf9\r&@j\xd3*\xe1\x05E(@eU\x150k?,@\xa7]l/\x00\xa5/@\xbe\xf5\x0e\x87O\n.@\x0f\x9c\xf8\xcd\xc6!0@\xa9l\xc4\xaaxt0@$\x9cB\xf5\x93\x021@-\xb9(cy\xf1*@U\x8a\x93\xaf\xa5\xab0@Hf\x07\x05\x9a\x9b0@\x8e\x04\xf3DB\xcb-@Y\xddK\xcde\x100@@\xc0C\xe1\xef1/@\xa1/\xc6\x82\xcf\xd7-@\xf4\xa3\xecfy\x9d0@;\xcf\xb0;n\xad0@\x11\x9bH\x9f\x85#,@l\x01\x0bO@\xa2/@\x99\x02h\x8f*&-@\x84\x1a\x99M\xa2\x08&@\x16\xe0)\xf5:\xea*@P,|r\x8fd)@>]!\x9c\xa2\x11&@x\x9c\x04\x9c\x86\x06,@n\n7\xcc\xe3u0@}\x92\xcc:\x15\xf9+@\x10\x8fEA\x96\xbc/@\x82\xf9\xd7\xea\xcc3/@\xc3\xf7\x88\xdb?\x9d/@\xeb\x95|7Z\x10.@\\\x8dk\xe4\x06\xea0@\x93%\xe8p~\x8c/@T\xc2\xb0\xdd\xe3\x8c0@b\xd43\xddZ\x130@\xc1\\.\x13*\xe10@l>\xf0J\x901-@\x9d\x17\xd1C-\xf90@Q\xac\x06\xbf\x95e+@\nf0\x8c\t\x01&@g.\x00\x17g\x05&@\xdd\xdf\xcc\x13\xd4\xee+@^\x81\x06\x97\xfeB1@\xe1\xf3a\x021\xaa0@\x853\x92*\x9e\x100@\xacL\xec1\xc0\x10&@C\\\x89\xb5\xc2\x19&@Z\xd0\xea\x11\x99J+@c\x8c1&&\xf7+@\xbd=3J\xcfu/@\xd9\xe6}cX\xda/@{\x1bO+\x84\xc70@\xaf\x93F\xd6\x92\xda.@\xd1u\x17\x8f\xed\x91-@9\x0c?Y\xfd\x07.@$P\xb6GB=.@\xf2\xb7\xd7Q$\x00&@\\\xa4\xa42\xd4\x0c/@\x1bF,\xd9\x8c\xfe+@V\xb2\x93\xbf\x00\x0b,@3\x86\x07~\x92\x05/@\xc5\xf3Z\xc7\x06\x191@w\x18)x<\x1c1@`\xd3iW\xc1\xb00@\x7f\x10\x9b\'\xda\x06&@\x08%\xd8\xc2n\x120@\\\xe6\xdb\x041\xb1-@\xb1G;\xe5&\xfb.@\x902\x10\x98 \x010@\x8d\x8e{`\x11\xf3%@\xd3gX\xe9\xd3\xbb-@\xa7q\xa9\xf0\xa56.@}\xcav\xda.\\+@\x11\x88\xbb\x90\x87E1@|~\n\xbe$\xd50@\x9e\x81\xdd\xa54(/@\xdc\xdf\xb2.u\x89(@\n\xf5\n\xc7\xfc\xec.@\xed^\xffc\x97\xd9-@I\xf7\xf81\x19\xb4-@\xfd]\xba=U\xd7+@Z\xaci\x94\xe3\xe5+@\xb2\xd2o$2\x8b(@\xd0\x93\xcfF\x8f\x02/@\xf9,\x167\xffz/@\x96\x96\xd0\x927\x000@\xdai\x07O\xb7\x191@Wt\x91Y\x93t0@\xb8\xd6>\x99\x8f\xbc0@\xfe\xb69\xe3S\xf5%@\x9a\xa7\xce\x82\xe6\x83/@[,\xa7\xe60w/@\x90\xb4\x16\xb1\x15K-@\xa4\\%T\x00\xc6-@\xa5\x02\xa7\\\xef\xbf/@\xd4.\xa0\xdb\x1f\x111@4O\x87\x98\xed\x10&@-DeX\xd9\xfb%@\'\xd4kY:\t&@=\x07\x89\x01R\xe80@\xc4\xfc\xa3fO 0@\xd1\xca\xf99\x17\xf3.@ x\x08\x02[\xd4/@>\x95\xc5\x9a\xdc\xee%@\x9f=\xbc.Z[-@\xfb\xe4\x1f\x94\xd7\xd2-@]wN\xe7\xd1\xfe.@\xe9\xe1\x19\\!\x0b0@G7=\x12v\x190@\x05\xa9/\'\xc6\x05&@\xa7E\x05U\xb9\r/@\xce\xa1\xda3\x19:/@\xc0\x86b\xa0\x08\x06&@a\xbbU&*`/@\xe7Y\xb7\xa9\xc6.&@}\x99%\xaa\xd9".@\xd3( \xf4\xf5\x181@^~?\xdf\xd0\xb30@\x84\xfe3\x06\xc8\x930@\x05\xa3\xd7\x19k\x120@\xed\x86Q\xd3\x11C/@Ku\x9f\x96@\xcb/@\xa9UT!0|-@\x8c\'W\xe3\xff\x0e0@\xbe\xd4L\xda^\x150@ \x92\xe3\xd1\xe9\xa90@\xc7\x16/\xe4\xf9\xa1*@DrYA\xcf\x131@<\x0f\xc6G\x115/@\x0c5\x849\xd8\x89/@\xbaf\xb6^h\xee%@tJ\xe7\xf1^\x99+@\x15\xc3jz\x16//@\xc3bp4<b,@JK*"z^.@Ht\xffRJ1,@W$\xed\x8f?\xda+@\xbb\xa2y\x00\xc0\xc6-@\x183$Q\xa56,@\xcd\xaf~h\xe9c0@\xf2\xa1N1\rx0@;\xd1\xc2\xc0q\x03*@\x08\xb2\xa0\x15\x08`/@\x01\xe8\xf4D\xf7\xd5\'@\x8e\x8e\xe3\xe14\xe20@\xe3.\xa7\xfa\xa3|.@5\x8fF\xb9\t\xec+@\t\x04\x8d\xd7\x05\xd0+@\x9b\x86 >!<+@X\xbb\x11\x9e\xf9U.@f\x0c\xf0fI\x14&@\x89\x04\xbdv\xb9#/@\x87k\xe8\x93{\x0c0@\xa2\xcfa\xb6\xd7\x13\'@9\xeeT\x9b1F-@\xfe\x8d\x19\xf9\x85\xff+@F\x1a\xb0\x05\x17\x1a-@\x1f\xd2N\xfe\x08\xaf/@\xfd\xff\x85J\x7f\xef*@\xc6\x89DR\x87D0@N\xc1\x13o\x85(-@~\xc6\xca0^\xc6+@\x04Iq\xcf\x03_,@\xf3H\xc9\n\xd3*/@Z\xc0,\x06\x1e\xf60@m(*\xb9\x06i0@`\xe2\xf7x\xcc!,@\xe1\xd6\xee\xe7\xcbV0@\xe9\x94\xed9fi0@\xe7\xf2\xbbB\xde\xed0@\xe6\xd4\xcc\x9c\'\'.@8\xc8\xff\x0e@\x960@\x83\xb2\x80\x8b`-0@\x96\x14[+\'p(@\x9e\xfe\x01\x81\xa6\x03,@\xab\x0e\x1e\x89QL\'@\x08\x04\x7f\xc7\xf8W0@\xablZ\xf7\xeb9.@a\x91\xf0r\x96\x920@m\x9f\xde\xd3\x05\xbb*@\xabSAC\xab\x1e,@I(\xd9)\xbf\x1b1@\x04\x1c\xaa\r\xaf:.@\xc7\xb0\xd0\xa4\x84.1@\x8c\xbf7=\x1c\x8b0@FTOy\xe06,@I\x865\xbe^\x14.@\xfe\x1c\x13M\r\xde%@\x03)\x13\xee^&)@\x9addr9?.@\xe8q\xcc\x9b\xd3i0@\xe4\xf8\xf5\x17\x17g0@b\x80\x11\xe8\xa6\xc20@\x9f\x852\xe2;\x17/@{\xf3\\@\xee\xd90@\x90\xea \xe6\xa8\xaa/@\xd6T\n\x7f\x1c\x160@\xb60:\x1b\x853+@\x1f\x0c\x0e\xa8\x15]-@\xce\xf0Z*\x0b\x1c.@\xdf}\x92Ak{,@\xf6\xad\xaa\xe7l\x17.@\x1a\xc1\xe2\x14]J+@\xb7MD\x8e6O.@\xba\xbe\xd8t<\x111@\xa4\x08\xa1u\x19\xc7(@\x87Oo\xe4\xe0\xc0,@iU\n\xa5b\xe1.@}l\xf2t\xb6C0@l\x1e2S\x13C.@T\xea\x8bp\xdel,@!\xd0W=\xa0\x92(@5\x1e\x977l\xd8+@/\xda\xd9<\x13\xc7/@\x99\xd0\xde\xee\xf8\xb2+@a)\xae\\\xcc\x12+@\x05@\xf6\xa2\xc6F.@\x06\xa2A\xf5j\xa90@\xb6\xc7\xd3\xb1\x8b\xc6%@\x81Z\xdfn\x89\xa5/@\xe1\xc2\xb8\x80RO)@\xc3u\xf6\xb9\x0b90@o#\x00\xa9K\xa1-@w\x8a\xfe\xaf\x94c.@\xbde\xcf~mh.@\xbfs\xcf\xd3\x1f\x0c1@\xbf%\xad\x8b\x95\x060@\xb2\x10\xa4\x92\xe1\xe40@\x05\x9a\x91<\xca\xb8-@\xb6\xca\x90\xa6\x8aZ-@\xb1\xb3y\xabM\xbf%@\xbd\nO\x9b\x15c.@J\xa3\xdfw:?/@\xc2`\xc6\x05\xc1\xd7%@\xf9x\x9c2#^0@\x04\xa33\xa7\xee\x1f*@\xb9i\xe1\x86\x8f\',@2rd\xbe\x89w-@{zg\xe1\x80\xe5-@\xd9\xa3\xb0\x87\x9d\x83(@\xf6h\x1d\x01\xf8\xbb,@\x8f\x05.2\x05Y0@\xccw>\xc5}\x1d.@A_C\x9c|\xe2+@H\x8b\xa6>\xab\xcc0@\xfeS%0;c0@\xa8\x07\x8c\x9c5R+@cC\xd8\xc3U\xce.@,\xb3\xd5\x8b}\xa2/@\xd7rp\xb4\xb7\x950@t\x98\xf5\xfa!".@\t\xaf\xd5F%\xaf0@}s\xae\x9c\xcc..@`\x1e7w\xb3\xed-@/\xe8\xf6\xa7j\xc2*@3U1!r\xd7(@\xe9m0\xa4\xe1Y.@\xa1\xd1\xb5\x89\x94c-@\x8f\xc1d\xa2\x9e\xd40@%J\xeb\x0ez\x8b0@,\xfeZ\xbc\x83\x04,@Rpw\xea\xc41/@\xc5\xfdm\xf0\xc53.@\xef\xf2\xee\xc0v{.@_j\x0ch\xd5\x00.@\xc4\x9a\x08\xc4\xcaT-@\r\x88I\xbcT\x960@a(\xee\xeaq\x850@\x1d\xd2*\x8c\xba\xe20@\\\xcc\x9d\x81j=,@\xda\xc9\xe31\xdb,/@}Q\x9a\xf9\xa5\xa4.@\xf8O\x8av\x0f\xcf(@\x15\xfb\xdbr\xd5F.@\xf4\x0e\xe0\xd6\xed\xad/@x\x0fR}\xe9/,@\xcbu4\x85\xde\xbf(@\xee\xaf\'.\xccM)@6\xbe\xd2 \x7f</@\x0b\x04\xe9z\x10\xa4.@eb\xff\xa7g4%@@\xc5Q\x1e\xb3\x16-@\xbfy\x18\xc6\xd8\xb8*@\x11p\xca\xd2\x98\xeb,@\xe6\xaf\xa6\xfd\x85\x850@\x0c}I\xf4\xdb\xda.@}TTqj\x89%@<28i<\x1f)@;\x0e\x8d\x04\x04q+@0s\xa4\xc5K\x97-@n\xfaDY\x9d\r/@-\x97e\xab\x8cV%@\x1b\x86\xd8,\xc7y0@\xa1\xd7xY\xb3S0@PH\t\x9b\xd5*-@8o\x1c\xe6\x00q-@r\xdfG\xb3\xef\x87.@\xd3k\xffl24%@Z!]~\xaa\xac0@\x14,\xc3\xaf\xf9\x190@/\xc6\x08k\xf8"/@!\xdc\xdc\x03u\xab.@\xa3\x96\x80\xe2\xcd\x03)@r\xd6o\x91\xc0\xfa+@\xac/\'Y\x10\x90+@t\x0ch\xd1\xf9\xbc+@\x90\xdf\x80#3\x9f,@\x16k\xe2\xff\x84\xa2\'@\xe8\xc2\x0ci\xd6\xd2+@\xe0T\xf0\x10t\xe1-@\xa1X\xb4\x1c\xf5\x92-@F\xad\xf5z\xe2\xcf,@\xb0jU\x9e\xdaH.@\xf7\x14\xb6\xfe\x97\xb3+@?\x1a:E\xe5\xb7*@\xcf\x8cK\x1a\xca\r.@\x12_\xb30+\x00.@\xfeom"\xee\xd6-@a\x11\xa4D\xe3\x8c.@\x03\xff\x8c\xb8\xae\x9a-@\x85:~\x98J\x95-@\xff],\xbdq\xfa(@\x0c\xac%\x18t\x9c-@*ob\xa5\x1e\x10+@\xc6\\\xffy\xce\t)@r\xef\xf2x>g0@z\xda\xe26\x18\'+@{b|\x0b\x0c\x02+@\x1e\x80K\x18\xaa\xc1,@\xe5o09\x81\x8d-@\xfe\xf95\x0fP\xe9+@=\x93\x8b5V\x05,@\x9c\xe2\xben\xa5\x94-@\xfb\xa1\xfc\x18\xa1u,@\x9a>h;_\xdc0@Tc\xee\xae\xa6Y+@0\xe3R\x0e\xad8-@\xd9|\x10\xab\xc7\xfe&@\x8a\xb6\xf1\xd6c?\'@8^\xcc\xb0\x15Z.@\xea\xcc\xa2Vg\xb50@jQ\xae\t)9\'@\xc6\xef\xd9\x07K\xda-@\x80\x93Q\x8cWo-@@\xac\x96\xda?F-@\x17\xfeY\xd5\xec\x0c.@\xda;\xf8\xe5\xda\x1f.@\x16E\x1b]Y\xbe,@DCy|h\x96-@\x88\xd4m\x1f9\xd50@\x8b\xb9\xc6\xa2\x12\xb10@\xa85\x1a)\xbb\xd8,@\x0e-R\xca\x02H.@\xe7\xf2\xdb\xb8\xe3\xa80@\x01\xbb(\xc3\x0b\n-@\xf0\xb6&_kr-@+p\x12\xfdjr.@\xe2\xe0\x81k\xac\xa5.@h\xfe\x03Vw\xa70@\xf3!p\x8f\x88\xd3.@\xc8\xf2\x0b\xe0h\x86/@\x9b\xb2!!\x80M0@Y\xcb\xb1\xf9F\xe00@\xdf\xb9\xb6E!\xd60@\xfe\xd6M\x99\xc0\xc1-@x\xc0\x156T\xd40@\xd9?\xa6t\xf2\xa90@5X\tJZ\x1b(@\x16z\xc4\x97\xb6\xdd0@\xfd_\xcd^<\xf40@\xd4\xd8/\x1er\xb20@\x90bs\x9b\xc8\x84-@\x92\xab\xa5\xad\xcc\xa7.@>\x17i\xb1\xc2#.@\xa2\xdf\xc8\xa1\r5.@\xba\x93Y\x05\xb6!-@$JR\xe6\xaa\x01+@\xfa\xc3\xc0\x19\xa8*,@\xd0\xdb\x88XV\xf60@\xa0WoD\xe8\xc00@\xde\n\xf0\xf5\xa4\xc8-@\x10\x83\x99\xbb\x9e\x041@\xf1v\x8b \xc9\xca0@+V\xd9\xaa\xc4\xbe0@\xc2\x93\x90\xaf\xb4\xb40@f\xd5\x06\x06\xa4\xb90@;!\xd7\xa9\xde\xd5*@\x0e=\xe4\x0e\xa4\x04/@t\xd1\x8d\xc242.@\xb4^\xc2\xb7Mt.@\x88|\xbe\x93\x8d\x06,@\xeft5e\xa8\x87+@\xe2\xca0\xdc\xd4\xc30@\xa9\x87\xaf\x8a\xd1\xc60@\x18\x14\xc0\xcaj>1@\x82\x19\xbc\xadS\x131@\xe6\xd2\x0b\xde\x7f\xa6+@D\x19W\x83\xf1\xee*@\xe1\xdf2\x08k\xba+@\'\xe3\x01\x9e\xd5x*@\x12]\x8dV\x0e\xe6%@x\xa3="\x0e\xf70@\x8f\xfa\xb6\x1c\xa0\x1b/@\xd6\xa3\xb4\x86L\x11/@2=N%b\x930@\x06%\xbfk\xbb%+@\xf7U\xff+H\xca.@\xf3\x0f\x90qOL+@\x99<=m\t\xf9-@FZ\xd2\xef\x15\xa50@\x1b\xc1\xa5)sB1@\xf5*\x12\x9bC\x10.@\xb7\xfa\xa7n*\xec0@\xcb\x14s+MJ-@\xd1\xaa\x1f\x83\xa2\x171@\x89\x0b[&\r\x8e0@[\xc2\x86&\xa2\xd1-@h\xe9\xaaO\xb7\xf2.@6i0\xd5o\x86(@\xb8\x8a8\x16\xe5\x10)@\x8b\x98\x855#\xe6+@\x11\xdfM:%\xfa.@,\xc2]\xe3\xca\x151@L\x1eV\x95\xd2z0@XQ\xf1\\\xa0\xee+@\xb9ihXp\xfa-@\xdb\x0cD\x04\xcf\xe80@]e\x92 I\x9c0@\xdfS\xdcP35,@\x03\xce\xc0..C+@Cc/\xfe\x1e\x86-@=x\xc8\xbc\xc1\x11,@#\x14\x90#\xb4{,@\x04BN\x9e\xd44+@\x9e>1\x8c\t\x000@\x1c\xcb\x81\xb0\xc2\x87.@Y\xdd}\xca\x10E+@\x85\xe7\xa3\xaa\xd6\xa2/@\x10\xc1\xdedT\x9c-@\xe1\x97K\xf9\xf3Z.@\xa6\x1f[\n\xfd\x051@\x03f\xea\x7f\xd2\xf6+@EC\x92G\x96Q+@\x14\xff-M\x9c\xad-@\x8e\x02a.\xa9E*@\xff\xb7\x03b\xca\xc4+@"\xa7\xc4\x112\xcf-@h\xae\x9a\x1f4\x0b/@yvhq\xc4\xc2/@O\x8d\xcbR\x8cq(@\xd6\xe5\xf6\x99\x8da,@x\xc9\xcdi\xa5\xe6%@\xac\x10\x0b=\xad\'.@\x15\x0b7\x8b\xcc\xb7*@s\x1a\x03\xa85\x14/@ e\xee$1\xc0.@\xbdg\xa1\xe5\xc4\xcd-@\xb1W\xf8=m\xce-@Sk \xb8\x8ca0@p9\xbc\xa4\xe2x.@\xe3bg\x8c:n+@\xaa\xca\xbc\xaao\xf1-@2\x03t\tb\xb1.@\xefHK\x8f\x94\xa5.@\x8b\x82_\xdc\xb6\x9d.@\xeec\xa1\t[\x03/@Ij\xc5\xa8\x02s.@v\xc2\xee\x00\x16\xc2,@GR\x03K\x10y0@\xfa!%\xa1\x18\n.@\xe7hM^\xb6\xac.@\xc8\xd3\x94,\xa4\xb00@V|h\xe4@\xd2+@\xb1\x02\xe1\xcb{/*@\xc0\xb7\xa3\x05?\x7f,@\x03\x02v\xc2U\xf0*@\x92\x08,\xab\x8ae(@=\x0f4\xa6\xf1\x19*@\x016]f\x11\x9d.@\xce\xf5\x11\xdc\x1f\x04+@X-\xb8\xc9I",@\xe64\x91\xbbN\x0b1@\x0e\xd96\xba\xa0v0@.\x83\xf3l\xc1Y0@]\xf7;)\x13\t0@\x84a\xeb\xa5\xec9.@9\x10\x8f\x1d\x83\xd8.@\xfd\xd5~Po\xbe+@Om\'\xe7,d-@\xc4\x06\t\xb6\xb6\x19-@\x10\x88_A\x80)+@\x8fNw\x1b\xdc\x07+@i\xec*x\x1ca.@\x976\xdc\xf6\xc5\xda.@\x9c\x89\xc6pBH-@\xa8\xc7\xcd\xa1S\x12&@\x13\x832\x98\xc0\xff)@\xb6\x94Vi\xcf\x98*@!o\xf8~N\x0f&@\xaf\xc0$i\x9d\x1b,@\x1dU\xce\xbf\xe7&/@\xeb\x0c/\xcb_\xf5.@\xa9f\xd5\xd2\xa1\x870@\xcd\'\xc6\x83\xc4\xf8/@YT\xbf\xc4y\xf7%@\x1d.\x97(|\x19-@\x9c\x14Y\xe8\x15\x0f,@D\x85\xff\xb8I\x1a/@\x9c\x9e\xd4\xbd\xdd\x07)@\xe3\xe5\x19\xb2\xa6\x04*@\x06\xd4\xae?\x8f\x9a0@,\x98Uh\x06\x13-@-7?\xfc}O-@\xb2\xd4S\x103\xd9*@\xbc\x92\xa3\xac\x16\xc2*@~\xc9\x9e\x89\xb1\xf60@H\xe8k\xb1\xf2\x010@:\xe1\xb7\xaa\x00U.@j\x87t\xf4\xbf\xe4%@\xbb\x92sU4a,@p\xb6\x91\x95\xe8\xf6)@z\xb01\x91\xf7\x860@\x0e\xbb\xafE\xd3:.@\xfb&@\xc3\xe8 +@\xc8\x8b%\xb1\x0b\x930@\t\x18L\xc6ZD-@\xda\xa4\xfd\xf8\xa7&0@\xae\xb6\x14 \xd7\xba/@Ba\nh\xd1\xc6+@\x14\xca3Y\x90\x85+@\x1f\xfb\xa0\x06S\xe7*@\xc9\xc0\xf9\x8a\x8a\xa3\'@\x98\xc2\xeb5\xa4\x111@\xeb\x05\xa5\xe9\xca\xf9%@\xd5,\x1do9\x97)@\xdd\xd0`\xda\x1f\xe0,@!8f\xac\xa4\x1a,@v\x1e\xce\x99\xf4\xf8/@\x9bQ\xf7\xd4\xdb\xe6%@]o\x16\x89\x7f\x03.@\xa6\xc2-\xad\x0e\xee)@~\x8e\xc0W\xb5\x00*@\xde\xd0\x19g{\x980@/\xd9\xd1\xed0,+@\xe0UE\xea\xf9 ,@\xfeG\x04\n\xb7\x1c,@\xfa\xf4\x9d\x8e\x11\x1a/@\x04\x06yW\xb3\x83.@\xa1m\xb8\xf1K\x08-@\xe8\xf0\x1e\xf2HT+@\xfa\xb4p\x83\x9f?-@\xea5\xed\xbe>\x8b.@@Q.-\xeb\xff+@w\x08\x06>t\xdf,@\x82\x8b\xf4\x99\x12\x8c0@\x8b\x83c\xeffX.@u\xdf\xf0!\'s0@\xa8\xc9]w\xc5s/@^\xa1v^89/@\xbc\xea\x1e\x18Mg/@\xed\x9a\xfa)\xf7\xa00@\xcc\x9fc\x8c\xe7\x97-@i=A\x0b\'\xf50@\x7f]\x8f\x99\x1a]0@\xf7B\x84\xcb\x0cA+@\x06G\x02)\x14\x9b-@\xd3oT\x12\xc4\xbd0@\x01f\xe0Did-@\x9d\xccx[\x1f\x9b0@\xba\x05G\x12\x15>.@\xbb\xf8r\xab\xad5+@{\x05\xe2\xdaey/@\xb5\xf0\xf6\xc5o\x130@\xee\x04\xa7k\xc7\x0b,@\xf6Q\xe6\xc8]1+@\xed\xb25E\xfa_.@\xfeAp\xa4\xf8C1@~\x93K\xf6j\xe30@\x1bT\x1bK\x91\xf5%@\x05\x08\xfa\x8b7h0@\x9a\x02\xf3\xbd+\xc60@\xe4q\xe3W\xcb<,@\xfd\xd9\xdc\xef\xba=.@\xc2\x80\xc2\xd0\xed[/@\x0f\x11\xe9x)\x83/@\x9e\xd5\x19*\xac\x9e-@\xac\xb9\xbeOk\xe70@\xd7\xa4\x87\x1a\xc9\xf6/@\x8f\x03\x10\xbc\x1aK/@O\xecK4S$-@cv\xd2\xb5\x14\x101@\xbb\xd8\xae\x8dD\x9e/@\xf3\xff!YTg0@\x8a\xef\xc0\x1a]\x020@\x142\xcc\x94z4.@\x1c\x00\x8b\xd4\t\xb20@\xf4\xca[\xc3\x97n-@\xb63"\x97\xb3\x9f*@ks#$\xb2H.@\xcb\xaf\xeeS\x98\x0f0@\xb1\x82w\xa5{\x86/@\xc0\x00R\x90\xa6\xf6%@\xccT\x80\xc4\xb5\xa30@\xc9\x17\xca`\xac#.@\x17-\xc7\xaf\x1f\x06,@\xcd\xcf\x93\xbb\xb7{0@L\xa9wN\x04\xb3/@~?\xc8\xdd2\xf2%@\x8f\xa2+\xbf.\xbd0@\xb5\xd6\xa0\x8d"v-@]\xb9{\xbf~\x0b0@\xed\x13\xa3m\xeb\x90+@\xc2\x98\x10\x14\xfe\xfc.@\x06J\n\xfa\x86\xbf.@\xddy\x80\xa9\x05\x02&@\x9b\x18\n\x9a\x8d\x96-@\xff\xa2\xcc\xe3\xbd\xc2+@\xaa\x06\xb7;Q\x800@\x05\xf3;{\xfd%-@\xb1\xca\xbf\xb2\x1b\\/@\x9dL&\xbe\xdf\xcd/@NI\x172\xc1`0@G\xde\xcd\xaf\xb3V/@\xcf4\xbc\xcf\x038.@\xc2\xc6D{\xeb\x80-@\x01\x08Tne\x08&@S2\xda\x92\x8c\xdf-@\xa1\xc8\xbdC\x80H/@\xf9w*\x9dos0@\x1c\xfdE\xbe\x96\x180@\xf2\x07\xb7\xb7\xbb\xd1/@\xbc\x91<\x1d\xaa\xbe/@L\x19;;\x13z/@O\x9b\xd3!\x1f?+@e\xb3\x17\xcb\x81\x0c0@\xd4>\x97\x94\xe3?,@m\xbap\xbfXb-@\xc0\xd7\x95\xb8Y\xa8/@^\xfdtG\xdc\x9e.@\x17\xcb\xa4\xcf\\\x1a.@\x81\xb7\xa4\xdbN\x000@\xb0\xe8\x18<"\x8b-@\x14;x\x1f_\xa6/@\x9f\\\x8c\x9c\x06\x8f+@\x01\xaa\x00]\xeba.@s\xfcOd\x98\xc5.@E\xc0P\xc3\xa7\x84.@l\xaf\r\xd1\xea\xb7/@\x0b\xe1>\\\xa0\xda/@\x92JH\xba\xd9\x830@\xa2\xf5v\xd9\xdd\xc5.@@O\xfd\x19I>.@\xca\x1b\xa2o\xdb\xd4+@\xa3\xe4\xc29\x8d\x19-@h\xee_\xcd\x10~(@\x13\x95\x00=GU.@zf\xfa\xa8/R0@X\xedL,(\xa20@\xd3\xd3\xeb7Q1/@\x8e=\x1d\x86\x85\x07/@\xdd\x96\x08\x0f\x8b7,@\x104\xd7\xa0\xe2\xf8*@_r#=C\x9f-@\xf7g\'\xdb f.@\x16\xf7\xb3\r\xc9\x06-@\xe5c\x9c\xc1\xf7\xe9+@\xc5\x93k\xea\xd1\xcf+@A\xb3\xf8\x96]\x000@\xf0Ebp\xa6\xd1.@\xbb\x15j7.3.@\xa8L\r\xdb\xaa>.@\xfe\x1a\xcc\x8f\xb2\x9c0@\xff\xd1\xe2-\xf3>/@\xe3O\x00\x0c\xcfs0@\x82\xa4\x00M\xfcQ0@\xec\x03\xe9\x06\xb3]0@ke,\xb3v\xec/@\x7f\xd1o\x94\x96\x8a0@\xc5\x92\x9d\xb6\xfe10@\xf2RY\x98bU.@W8\r\x9f5\x11&@\x01\x1f\x8cuv\xa7(@\x14\xaa.P[\xed%@\x18\xc2\x89=\xea\x0f.@lb\xb2\xd4-\n,@\xde\x02|\xc1\xf8\xfe+@\r\x08QrMb.@\x07\x96\x06\x13g\x06.@\xe3J\xc2\n\x7f\xb9/@\xb9Zh\x8f7\xc1/@W2\x19\xb2\xbc\x88-@i@\x7f\x03\x94F0@R\xc5\x13u0\xba.@\x07\x18\x83\x9f\xd2\xe4-@S\xd7@\r\x81o(@\xd6\xa5\xafr\\\xb2(@\\\x7f\xa6\xf3\x07\x83)@y\xdd\x85\x13z\x96.@\x81TU~\x9c\xf8+@8WS\xdf\x84\x0c/@\xba\xcb\xd1z&Q0@\x1b\xe2\xe0wv\xef,@\xb0pe\x148\x84-@e\x11\x1a\xe4\x19\n.@B \x9aS#\xc6.@\xa3\xd2yB\xa9\xf70@\xa4q7M=\x1a.@\x18\xf0\xcb\xc3\xc3e/@\x96~\x96\x9d\x0c\xff,@\xe2tk{R\x83(@%\xb8\x97[\xd5\x7f.@\xc1\xa3\xdf\x93\xd5\xcc.@\xff\xc1\xc1\xbf\n\x800@\xf6gS+\x1bO+@\xaf\xe60\xce\x1e\xeb*@Ef\xe8\x17M\xf7,@ fS\x01\x9f\xc80@k\x8e\x9e\xebM\xbd/@\xd5\x8f\x85\xd3r\x84+@<\x82`\xc3\x12g0@{K\xba$:\xd5.@F>*j\xad\xdd.@\x98{5\xef$\x9c0@$\x1d\xe3\x19\xa1\x820@y\xb2i{\x0b\xb1.@\xd7\xf609>\x17.@\xcf\x92=\xbes\xcb-@\xc0\xc3\xab\xd7\xaf 0@\xf4s.\x0f#\xbe0@\xe2F\x08\'\x00y0@\x0c\xc6\x8dw\x80j.@c\x83\xdf\r\xe5\x130@\xaa\xce?S\xc0o0@*\xdd\xbb\xa4>\x180@|\xee\x1a\xbc\x9e}(@!bq\x10x\xb4,@\x07\xb3\xd1X\xf9\xdd-@\xc7c\xb6\x97\x085.@\x9fm\\\x81\x17\xb10@%\x1c\xaa&\x01\x0c0@o\xeb\xf6\xa8;\x11.@\xa4\xdeL\x98\xbbG,@HQ8~w\xd1.@\xc7/\xd8\xfe\xb5\xc5.@D75\x81\xe2\x8e.@\xcd\'\xb3\xaa{\x99+@O\xe3\x0e\xd61\xe5-@Re\xfd8s\xc00@\xd4`\xa0\xae-2/@\xc6\xab\xf5]o\x88%@\xeeZ\x8d\xecP\x92-@\xa7\xd2\r\xe8\x02X0@\xfcg<\xe0\x1aP0@\x9b\xa9\xb3\xeb\x8d\x82.@\x04\x9b\xbc\x89\xbb\x181@\xa9\xe5\xdcm3\x8d,@%`;\x9a\xcc\xe9-@\xb2\xef\xa8<\xf0\xcc-@%u>\x8d\xc5=.@:\x17z\x0bs\x930@0\xdb_\xe7\x82\x94-@\x0e\xf9\x89D?\x89-@\xdbnYO|a.@2\x8dw\xf0\xe2\xa2.@\xc7C=Z\xb9\xe8.@\xc0\xc7\xdd\xd6\xad\x10&@;/\x8d\xc5\xe6\xcb%@\xf0\xa2\x87\xfbM`(@\xf5e\xe0\xa1\xd1C.@\x8c\x03\xef\xb2\x88\x9b0@\xdc+\x18\xd1p\xa0-@{j\xddW"10@p\x983Kv\x9f+@\xc3\x04\xd89+x.@\n\xce\xe3\x00\x12#.@\xb4\x9f|\x8a\x18++@q\x9ak\x98S6&@\xc7\xfe\xdb\xbfm\xc5%@\xae7\x16$C7,@\x87\x03\xc2C\xbf\xa5-@\x0fB\x11\xda\xd7\x990@\x12L\xf3G\xaa\xe8.@\xbc\xc8z\xa9\xe0\xf40@\xdd\xda\xfcYr\xa0.@\xc0\xdc\xec\xeb\xb5`.@Y\x1d\xeaRN\'.@t6\xf7E\xdcW.@\x8b,\xd4\xc5\x1e)0@Y\xd1\xba\x116r-@@\xd2%\xcc\xa9\xc9,@\xe1\xa3\xa6\x9d\x94 ,@\xa7\xda\xa5\x82\xe3\xc0-@z\x9b\x9e\xd4\xff\x9b.@\xa4\x8f\x8b;h\x1e,@\xf6\xa8\x82X\xf5\xf6-@\xa9F(\x83Z\x94-@O/l\x19\xaf[+@\xc2\xccWJ\xf4E+@\xebT5em:+@\x89\\\x9b\xc1\x8b\x16-@\xa4\x07\xdc\x06yA-@\n\x0b\x9e\xe5\xf4\xa1/@\nJ\x8bP|\x1f,@-\x91\x80r\x07\xa1,@tD\xae\xdbT\xa1-@\x88\xebJ}aI0@\x1dHf\x13\x1ex0@\x0b\x9b\x81/\xed\xf8+@\xb4+\x19~\xcd\xd6.@*\x8c\xc8\x04y\x8c.@x\x10\x96\xfd\x1a\xd0.@1\xe9\xb5\x05%T,@\xfa\xa7\xe8\xa8\xfa\xb70@\xd8`\x96\xe2e&)@C\x1f\xee\xec\x1b\xfe,@T2\x7f\xb5L\x97-@\xb9\x14\xbf\x19\xf1#/@w\x04\xdf=\xe7\x100@`\x9dit0\xe7-@\xcf\xfb/\xec\xc7$,@\xd3\x91\xbd\x91Xk-@\x8eq\xbeQ\xa5\x940@/+\xac:\xc4\xe60@\x02%$\xfdX\xa2.@m\xb5\x1bv\xc4\xcb-@i\xf1m\xb7\x80S-@Z\x9by\x8f\xf2\xa5.@\x01iRs\xca\xfb0@JxMF\x97\x051@\xc1\xd9nc\x8bl0@J\x84i\x0eC\xae,@D\x7fg\xf3z\x86.@\xaf\xe1\xb0\x18\x06\xb4/@>!\xc1\xf9\xfdE,@\x80%\xa5\x17~K.@\xcc\x8e\xc0=\x9eb.@\xe1j\x1d\xea\x98\xa3/@[+\xa0l\x1ag,@\x88\xaa\xce\x80(\xcf-@20l\x8a\x9b"/@S UOV\xdf.@0s\x8e\x0f\xc3\xa0.@\n\xbb\xe9\xba\xae\xc80@X\x7fA\xd5\xd9]-@^"8\xd0\xe16%@y\xce\x84\x08\xa2\xaa,@\xc8\x06\x9eQ\xc0\xec-@b]\xdet#\xfb0@\xa2K\xc8v\xbd4.@\xdcf\xd3\x8dO\n1@\xc1\xa7`w\xab2+@\xb0\x04\xc5\'\xec\x98,@y\xb8\x9a\xd0)\x9f/@\xac\xe23\xb4\x15\xe0-@\xbe\xf1\xfc\xb3\xa2\x94-@\xe9=\x0b\xdd\x94\x060@\x19PdgG\xc9-@k\xab\xa1\xdeF\xed0@#M^\xef_\'.@u\x8a\xb1\xc1st0@\xe5\x97\t\xe7u\x91,@\xe8:\x00\xa2\x9c\x13-@\xf0\x96\xcb\xb9F\x7f0@]\xa8\xe2\xc7\x96\xee-@_@{\x0f`(.@hu\xf7\x0f\xf7\x18.@\x99\xab\x96\xda\xd4\xb3,@\xca\xdf\x11\xd9:\xa8,@%\xad\xad\x8a<s(@\x88\x05\x97\x87\xeb..@eA\xfel\x1c\x8b/@\x08\xce\xa4\x02d\t1@[\xadC\x13\xd2\xd9-@Rh\x82ON\x950@\x96.\xe4\xeeu\x02-@\x1a\xb9\x96\xdf\xcc/.@\x96W\x97TY\xf1,@O\xb4\x13d\xca\xba+@\xa0xN\xf3\x9e\x8f,@Fr!\xd3\xf0\xce-@J4F-\x96F,@\xa0\xd9\x7fPB*.@\xd6\xf7\xb0I\xce\x880@\xca\xdd\xdd3\x8c\t1@%?%\x85#\xfd,@\x00Y\xc0=\xd4\xca,@\xf9\xf9\xf9\xb1\xbd\xb5-@\xd20\x1a\x19\x07P.@\x05<\xa5I\x8f\x92+@\x8fv\x1b\x18\x878.@8\x80\x15\xf63\xcd.@\xddRQ\x92\x0f\xb3,@\x0f\x82\xd7\x8f\xb4\xd1,@O\x14\xebL\xa8m0@\x93LU\x0cF;,@\x98\xe2\x90\xde+\xc1,@\x05[\xd2\x89=\xa5/@\xad\x0e\xa1zE`,@R7\xa5\x905\xb5.@\xdf\x97\x82\xb8o\xd7.@|\xac\xed\x1d\x0e\xf9+@\x90\xe7\x885\xc7Z0@\xab4=wI(.@\xb4\xb8\xfe\xc7)\x9a+@\xa6l4j\xba.+@Q\xdb\xdc\xb2X\xa00@\xc6\xef(`\xfe\xc80@\x83y\xbc\xad\\\x86/@G\xae\xd8\xb5\x03B0@\xbfsx\xff\xefs,@\xd6\x9e\x0c\x01\x92c,@\x82<\xce\xa18\xd1+@\xcb\x9d!\xdf\xe1X-@$U\xe4>^\x96(@,\xfb\x9f\x9dM\xbc.@\xa5\xb5\x940\x0f--@\xf4\xb4F\x19\t\xcc-@V\xac)\x03\x90\xb1.@S]\x99p\x06w0@\xe2A]9\x17\xc3+@\xf6j2\x8bR\xbb,@C?\xdec\x8e\x92-@>\xb2\xc5o\nf/@\xc2aL\xc7\x03\xe50@/\rt\xb3\xb0\n-@_\x96:\xed\xf1G/@\xc8\x8c5I\xcd>.@\x17\x8c\x0e\xa2\xc5\x0e0@\xec\xd3\x9f\x8a\x84\xdf-@B\x15\xdeu7\x071@\x10\xda\xbd\x91qS.@\x95[\xa0\xb5|\xa4-@\xaf-\xca\xc9\xcd\xd8+@\x10\xcfB\xcb\x7fW0@\xb9\xe8KXF\x81.@Y\xcaS\xe7\xed\xba0@\x94\xad\x9f\x10r\xbe.@K\xd8BQ=\xc4+@)\xeb-\x1cD\xa40@`J\xc0\x90\xaf}-@)f.D\xa4C.@h\xcc%\xa8\xa2\xd6-@gO\xab\n \xb6+@&t.\xc2!\x15+@\xea\xdf\x05\x18\xd4\x05+@\xe3^y\x91ER0@g\xae\xa8!\x97\x00\'@\x10X]\x96\xc7Y0@\xacKW\xec`\x00,@x_\xdd\x97\x9d\xe7,@\r+\x9arX\xb6/@\xac\xd9\x93\xe5\xa0F-@\xfeZf\xd2\x116.@!\x88x,\x8d}0@}d\xa7\xe1P10@5 \x82\x9e0\xce.@\xeeh\xdd~\x99\x960@B!\x96\x85\x02o.@oB\x1aE\xc4\xe3.@\xc2oW\xd4gQ0@(\x8f\xa8\xc0\xdc\x8c/@\x19\x96a\xa5<7,@\xea\x0b\r\xe3\xc4\x02-@\x931\x85 \xdbg,@\x1b\xd2=\xcd&\xee0@y}\x9d\x0c\x84\x0b0@\x94\x16J\xd6\x06\x1e+@\xba\n\xf7\x07\x8dI-@ d\xe1r\x04=.@$\xec\xe8o~\x7f-@V\xd7\xda\xb6<\xd7+@9`\xc0~\x11\xde-@$\xdf-\x8f\x19H,@E\x92\xdd\x9a\xccf,@\xcaJ\xdfX\xee\xf30@\xf9\x1d\xa0\x87GK-@\x92P\xc5y\xb7\x91.@q\xc2\x102\xf2c/@G~]^\xad\x94+@\x0f\xe1\xf7\x14,z,@W\xd2\xe7\x06\xad\x0b/@\xdb\x11\xe6\xdf\x95\x1c%@\x02htq\x8fF+@\xce\xe7\x1b\xae\x94\x1d.@0EG\xd9\xd64.@\xd0\x86\xbc \x19\xe0-@P\xe5yBP\x9a-@m!\xec\xa4"\x8b.@gnE\xcd\xa3\xf3%@\xd0\x96\x1dzd\x03)@\x1f\xb9&z<\x1b.@km\x87@\x9f..@\x10M\xef\xb2\x04\xdf0@-\x88@\xe1}B/@\xa9\xb9D\xa3_I-@\x95f\x1b\x90\xf5\x9a0@\xf3\xf8/\xd7\xc5\xc2.@$\xbcXA\xd0\xb00@\x8f+\x08\xb9\x7f\x9c,@\xa4\x81jnA\x1f0@D\x8a\xbc\x03\x01&,@\x84\xea\x13\xf8e\x14/@c\xf2 \xd2R\xe50@t\x802=\xff\xcb.@\xd4Q\x15\xee-U0@\x95\xa78\xde\x15\xf8+@.9/\xcc\x1b\x0f,@aZ\x92\xee*\xd6-@\xa4}\x1a\xc4\xca\xe1-@\x8fS\xc8W\xb6\xe50@\xcc\xca\xda\x02\xc1\x1f.@\xb1q\xd3\xa1\x7f6)@\x03G2\xa7]I.@V"\xc0F\x8f\x860@0\xa0P\x84\x17:)@J\xc9f[\x85\xe8/@\xbb\xce\x13<\xae^0@s\xfc\xed\xae\xa7\xe40@j\x03\xce\x1a\x8f1.@\x0bE\x14\xc7\x93\x8f.@\xa7\xe3\x04\xb9\xf0\x8c/@`:\xf0\xb03\xc0,@?\xa4\xca\t\xb9\x05&@\x085\x81\xdf\x84\xd9-@\xe5\x82\x1c\xbc\xf7\xd6.@\x1e^\xa7\x92\'\xd3-@\xf1\x15\xfc{g\xb9+@)n\xb67\xa8(,@\x0f\x81\xd3\xd1\xbdv-@\r\xa4\xe0\xf0\xeak.@\xd1\xff>\xbd\x0e\xef0@\x03b\xed\xe10\xc80@;\xa8\xd9#\xd8]0@\xbe\xfd\x18\x93\xa4q.@\xe7\xe9\xd5\x04O\xa70@\xe0\'e\xdd\xa0].@\x0e!2\x88\xa7\xc7.@\x1f\xa5;G\xc4\x930@\x8f\xf0\x08\xd1;>.@\xe0\x88\xbeCD\xe4-@Ei=g\x1f\xbb+@\x14yv\xd9sF.@\xf9Q\x93\xe4\x16+,@\xfaS\xc7\xa4\xc1\xae+@.B\xca\x7f\xc5\x7f0@\xfc\n\xf1w\xd1G.@\x82\x9d\x8a\xf1\xfa\xc7,@\xcb\x9e\xa0}+\xd3+@M\x94\xdb\xe3\xf2\x1e/@\xf4D\xeb\x82$\xa3.@\x13\x10<:\xb0\x9d*@\xc2\x89\xfc\x86\xaf\x88,@\x90.\xaeu\xb5\x920@\x15\xcc\x83\x99\xf8\xfd.@^\x05\xc3\xcdo\x1c0@\xf8\x8a\x96\xa50\x8b\'@eA:\t\xec\x0e1@\xb2\xb5\x83\x9c/Y-@\xcb\x80\x91\xe9\xd1\x820@/\x84\xbc\xbb6\x0c1@<\xa4\x9c\xce\xf1\xf8/@x\x96\xf1YO\xab-@\x9a\xc4pq\x08\'.@\xa1\xd4^\xa8JL-@\xf2Dn\xe6\xd1\x8b0@\xfc\xbdun`\x9d)@\xf8Hu\xa1<7,@HJN]\xf3\xaa-@\x1e\xc5\xd8\xa9\x8a\xc7,@\x12}J\xebN\xea+@\xa1\xb7\xa1r\x9d\x19/@\xc2eC\xe9\x16\xf5%@\xb8\x94\xe1\xb4{;/@tW\x0c\xe6\x1b\xc3/@\xf1\xaf\x16m\xc3(+@\x88\x9dL\xd7Y=&@\xb3\x98\xf4\x12\xb1\xcf.@\x9f@\xbd\x0b\x1d\x9e+@\xbc\xa5\xfa\nL\xea.@\xc0KT\xc0#\xa9/@\xeb\xa5]\xe1\xb3\xa70@\x1a\xa8\x1a\x82\x8e\xab0@\xbbiQ\xc3\xb13-@\x8f\xa2l\xc7\x92V-@\xe6m\xf5\xbf\x93.,@\x19R;\xa2\xe6\x12,@\xf3\xc0:S\x06c.@4\xa2\x8c\xa8!\xd7\'@x\nQ\xc4\xe0\x97+@\x9f\xa8\x0c\xc3Ke/@en\x10\xc5\xc1)&@\x89\x80\x8e\x1a\xe6m(@\xf9*\xfaI\x15\xc6-@ZJY\xa5}\xdb+@\\\xb0$l\xc7\xd90@\x8f+"\xdb\xff\xc80@<<\x86\x96\xfc\xee0@\xd4r\x06\x02\xa6x0@\xae\x84e\x8c!\xe60@\xb8\xd0\xd8\xc0\x92\x0c0@\xd1A\t0F\x81(@b\x86\xeb\xec!\xa0*@$\xa6<\xe7\xc1\r/@6\xc1\xd2\xccP\xe7(@H\xcfl\xe1\xb4\x84/@\\~\xaexI\x170@;o\x9c\xbc\xc3\xdb*@\x8b;|\x908\x90.@\xf5&\xdcxD\xa4/@;6\xf9\xdf\xe1\x16.@j\xe8?\x95\xfa]-@\x07-V\xdf\x10\xef/@r542\xee\xe1+@\xec\x1d\x04\x13%_.@\x8e\xee\xf8\x19N\x07/@\'\xa3N#\x1a\xc6/@\xaa_i\xf5#\xbc/@-Fc!\x0bU0@\\I9\x97"\x1c)@+\xbd\x98\xdc\xde\xdd+@\xcbi\x91\xf98\xa3/@\xf9\xb0\x82\x00\xd2N-@\xa0\xcfMe\'T-@L|\xf3\x15@\n/@\xec\xfb\xdd\xd8\xc1 ,@L\xbf\xb4\xc5\x0b[-@\n\xbc\xcf\xc0\xccR+@~I&\xacn\xb20@y\xcf\xc0\xbd\x98=,@\xd4\xbe\x17\xb1k\xb2.@G\xc1f\xd9g\xe3\'@\x1c\x8f\x1a\x0e\xa5\xe2+@%\xe6\xde\x13n\xd9-@\x068\x98\xdd\xd5\x161@\x9a)t\xb3xW0@\x0f\xf9\xf9\xd2\xfc\x860@\x87$\x06-\xc2@+@S\xd3\x07<\xea\xf5-@dW\x00\r\x1dS,@\x1abW\x8bb\x83%@\x8bm\xc0\xe2\x024+@\xd8\x93\xech\xde;/@\x84\x14*\xd3\xd9\x830@M\x99b\x91c5%@\x0c\xdd\xe9/\x99\xa2.@y-\xe6\xa4\xcb\xa90@\x8f\x8c\xa7b\x9e\xc5,@\xd8^\xbas\xceZ/@#\'K\xb6\x84[0@i\xb25\xf6\n\xc0.@9\xb74\xe6\x8c\xfd+@W>\xc8swd0@zR\x88v\x80%.@u\xfb\x9d\xd5/P,@! \xdd\xd3\xe3\x8a+@\xebv\xe7y\x1fh0@\x9a\xc9\xe5K\x9b\x89/@(+d\x82\xb1\xaa0@\x02#\xa8Y\x9b\x12&@\xc4\x94|\xf96\x84%@\x00\x9d\xe9\x9e\xe62%@\xb6\xbc\xbd\x9f\xde\xb10@\xa9\xf5q\r\xc8\xb9*@%pO\xfa\xb4\xca/@\xdat\xfc\x00\x83\x1a1@\xa5;o\xb7_\x1b-@\xa9\xfb\x1fv%C0@\xf4s\x93\xf6\xa0\x95)@RP\xe67\x0e\xe10@\xf7\xf3\xba\xbc5e/@8T\xb9\xf7`\x950@i\xb7\xb0gvV,@\x9a,%[\x11\x12)@\xe4c\xce\xad\x15\xf70@\xaa\xc6\xefJy\xbc+@ ZPn\x8d\xc2+@\x95\x8b\xb1\xdd\xd0W.@\xf2\x10e+\xc0\xc0+@\xe8y!\x06\xd7\xb2+@\x90\x1a!X\x08=.@\x9fd\xc6U\xd8\xb7.@\xb8k&\\.\xb9*@\xee\x9bY\x1c\xdf\xc0*@P\x83\x8f\x81&\x04-@NrJR\x94g0@\xf3\x01\xe8Vf\xe3.@\xa8O\x8b:\x10\xaf-@B\x8b\x06\x90\xc0\x99+@iE\x01\xf3\x93\x0c-@_\xef\x11\xa2r\x92.@U<\x10\xf6H\xcd-@\x8e\xd0\xbc\xcco\x93-@_0\x9a~I\xaf-@\xdb/7\x07\x89\xfc(@\xeb\x91x\x85)\x12+@g8\x88\xe6\xd2\x08)@\xe6_N\xfd\x07\x9c-@\\\x99\xe8\xb0V\xe4+@X"Na\x86s-@\x7f\x05S\x86\xe8\xea.@\xf4\x89\x94\xc5\x13\xca.@\x8aL\xa0\x94\xe0\xd6,@Sg\xcd*)\x99+@\xf1\x18\x97\xfd\xde\x05+@k\x9a\x00k\xd4\xcf.@eo\x94\xcf\x8c\x90-@\xb7+x{\x7f\xd6+@\xf9b\x98wN\xea+@\xe4\x9b5\xeb\x01\x840@]e\x92>\x90\xce.@\x87QC\x8d\xd7\x81.@\xdd\xc6\xfc,\xd5\x05,@B\\\xe0<\xbc\xd7+@\xa7`<\xf8\xb4\x14.@4\x08\xa0\x98w3,@\x835\xc0\n-&,@2\x98\xc9\x85\xa3\x00.@\xac\xa8{\x9c\x1c\xef+@x\xe6\xec\xddE\xd2/@\xa83\xc3\xb2pz0@\xf1<O\x1f\xe2\x87+@N\x82\x9e\x8a.\xfb.@\x95\xcd\xe7\xb5\xdc\xea+@\x83&\xe6\xc0X\xd70@\x93\x90\xffk\xf1\x0f)@r,\x89\xbc\xa9\x11/@\xbc\x1c@\x0b5\x180@b@%"\xe1\xf60@\xe7\x18p\x16\xd7\xd3-@jQ(\xc3}\x1b0@\xb0_\x9f\x0b\x978/@\xc6\x83h^t\x8f0@\x1cu\xa7\xc3\xf6\xec/@\xe5Y\xbe\x1d\x91.)@.`\xa9\xce\xb4\xa6(@\x97\x15\xc6%\xd1\x181@x\xdc\xc5e\xc4\x12.@\x9a\xa8\xfd\x85lB1@\x8cZx\xa7\xcd:-@\x95%\xf5J}\xbb0@\xa9BQG\xd1\x9a0@1\xe8\xdc\x9c\x0bA+@\xb7y&\xd3\xfd\x970@4\xb25\xb9\x8eK+@\xf3\xaa`\xcc\xac\xf2%@j\x82\xf2\xdb3,+@\xb3\xbcd]q\xfa-@.\x0f(\xc6\xb9\x9d(@y\xf0\xbf ?)+@\xae\x04H6\x19y*@\xde\xf2\xec\xf7\xdf\x03+@+\x8cn\x1e\xb8#,@\xf6\xe7\x07\x0f\x82=*@\x81\x1f_\xa6e\x93-@\x9e~,NU\xa1.@\x99bh\x1a*\xbc+@B\xa5B\xbf\xca\x08,@\x8a\x98!ap\xf0*@\x89\x84\x0e\x98\xe1\xaa0@:\x1d\xa9D|.*@\xb1tR\xf0\x83o.@w\x07\x9d\x9a\xf3\xf3+@\xbc"\x0f\x8f\xe0`.@2\x7f[\xf9\xd7%/@\xdee\x9d\xf7\r\xfa+@\xb2\xbc\xdc\xae\x97\xcc-@w\xc3\xa7\xa4\xd40+@\x82\x034"[\x15&@e\xc2\xben[\xd20@\xddJJ\x8beV+@\x13=\xbc\xe9\xd4\xc00@#\x8a\xe0\x97\x13\xd80@V$\xb1-\xe6\xe8/@\x04\xef\xc9\xc1\xb6\xc4-@\x94\\we\'\x85+@;\xe0\xf1\xb4H\x08,@\xc5\xd2\xe0\xac\t\x1e/@A\xcd\xcf"Iw.@\x16\x1e\xb2/\xb33/@#\xd0\xc8\r\xb95.@<\xba3\xb9T\xb30@JU[\xdf1\x13,@\xaf\x18\xda\xa2\xdfz0@\xad\xdf\x8f\xae\xab\xc00@\xebI\xf6\xa9\xd7\xea/@C\xf6{\xd4m\xca0@\xea\x0e\xa0\x1a\xb4Y+@\x8b\xfd;\x05\'\x041@5H\x9aP\x12\xe3-@\xc7\xaa\x88\xc6x\xa6,@\x87*/\xc8.\xc6-@\xe9\x0b\xa17\x8a\xc10@u\xfe \xc0f<,@\xec\xb3[\xc2\xc5c0@f\xb5\xf2\x8f\xfd\x930@\xb7\xa6\x0f\xfaO\xf80@%\xe3\x81\xff\xc4-+@t\x05}BF\xfa(@\x92\xf4\xc0\xeeb*,@z\x16\x8ddk\x02+@ske]\x1d:.@\xcd\xad\x1e\x01o\xc2/@>\xf9\xa0\xc8\xf4w-@Vu*\x9d\x90\x0c.@\x8f\x18V\xd7\xc3 .@\\\x10\xc71\x91\xa9.@\x1e\x87\x173\x8d\x89-@E\xdf\xb3\xa5\xa9\xb4.@\xe6\xfc\\l\x1e\xc00@\xec\x11\x0c\x83t\xb10@x\xd1\xe8<\xc5\xdb,@7\x87\xeeA\x02\xc1-@0\xe3\x16\x8f\xf3\x1b(@\x8b0\x00\x83>\x84.@\x073\xd3z\x97[(@,\x97W\xc2\xc0\xc1-@\x04\x84\xd4S\x85\xd60@sn\x1c*B6,@\xf7H\x08\xcc\xbe\xa4-@\xe5e\x8d\xcda\xf40@\xc1H\xbay\xd9w0@Z\x14b\xe4)\xc00@JX\xd5FX\x870@\x7f\x99\x07\x8d\xa6s.@i)e\'\x87\xa6.@F\x00U\x8cc\x89.@t*\xee\x15\x11\xff.@j\xeaB\xf8\xc9\xbc0@\x15\xf8\xac<@;.@VLT\xb0\xd1n0@/\xe9u\xeb\x084/@\xcaK\xf2:\xbe$/@y\xadb\'O\x8e/@*\xfb\xe5C\xd0\xa90@\xbb]\x18\xaa6\xd9,@\xfcu\xcfT\xa2\xb30@\xba\xbb\xfa\x8d\xb4\x06/@h\xd5XD\xbd\xea-@cB\xb1\xa3\xe4V0@F\'`\xe6\xe5U\'@\x0bK\xfa}\x05\xf0.@\xb9\xfd\xbfH\x99\xbf,@\x8c?\xb1\xda\xa2".@\'\x8a\xfa\xbb \x84-@\x05iy\x83eR%@D\xcaH\xb1\xb2\xe3-@\x175\xf1yp\x90,@\xc5u\x9262\xb5,@9\xe3O\x97\x80H-@W\xa52\xa5\xfd\xc3.@W)Z\x7f\x8bj-@XN\xc4&\x0c\x98/@\x1f#tU\xf5v0@\x8c\x8b\xcc\xf3\xd5\xa60@\xd9+\xe1\x04\xc1g\'@\xa9\x16\xba\xd0\xa2\xdf-@.\xb0\x0f\x1b\xcf\xfd&@BZ\x0f\xf2\x8e[.@\x91w#\xc6\xf3\xfe&@/[y&\x18\x12.@\xf7R\xf7ijK,@\xe1\xa8\xaej\x0f\x1f.@\x1f\x8b\x8a\xe1\xcc\x99.@\xb8\xc6$Ypb,@T\xe5\xbcf\x9b\xba0@\xfb\xac\xfd\x11Z\xe1+@\xd7qA\xa99\xf7,@\x17C\xb3\x19Ph,@0\xcb\xfa\x8b\xb6\x1b,@e\x8aLw\x04p.@\xc2\xf9X\x1c\x86\x06-@q\x03\xd8\xbc_W,@{J/h\x0e?%@H,<G7\xbc.@"\xf5\xbfF\xf4Y-@5(\xd2R\xf8H.@j\x11\xdc\xa4R\xe7*@]\n*B\xfe\xe6,@\xf9\xc9\xb2\x84\xcc:.@!\x19d;o\xc2+@\x83\x9c\x9f 0&.@Ez\xe3\x046Q+@\xa6\xc8y9\x96\x19-@\\\xbcG\xd08F.@i\x87\xb7wv\xaf.@p-\xd9\x8f\xa0\x90-@\xf4\xd9\x85x5\xc80@\xbf\x99&\xa1^\xd8.@\xf4\xcc7\x122\x14.@\xd3\xbb\x93\x80M\x06.@<\xf5\x8a\xfe\xe2_-@\xaf\xaf\xa1_\x8b\xd00@f\xf9\xa3C\x1fi0@(v\x11\x88\xbe\xf5.@T\x99\x10\x99\x86).@\xd0\xcd\x15s\x96\xb20@Exs\x1cp\xc4,@\x139C\xea\x14\xcf,@|\xe3\xf8\xfb\x19\xb8,@[\xad\xe1o\x7f\x04,@\xb80\x1dM\x1b\xb6+@\xc6\x94&\t[\x07+@\xa1\x83g\x04\x98R0@\x86Fj\xdc\xa0\x9e.@\x04\x03\xf4\x1e&5.@\x0e\x11\x1a\xa8^\xaf0@\xde\xb3\xb0L\x9ab0@_\xcew\xf8\x1bU.@\x8c?}<\xf7=.@\xd7%\xc9\xd5\x150.@IOq3\xd1\xbd.@\xf9w:[\xae\xed.@uKe\xab\xed\x9a/@\xd3\x8b\xdc\xd1\xab5.@\xe6\x8c\x98\xd9\x0eT.@\x8d\xee\xb6~\'\xed-@\x0f(\xd4*~\xa6,@,\xab\xfe\x0bWf,@h\xee7}\xf4J.@\xe5\x95\nO\x89\xc80@KA\r\x07Vi-@\x9a\xbd\xef\xfb\x90\xb2,@\xc3\xfeB\xaf\xfd\x041@:\xee\x9d\x8d=\x85.@k\xcfW\x18\xfc\xf5-@{\xc9gy\xfbz.@\xc2\x0b{\xb2{$,@\xbe_\xb5\x10\xf8\xae/@\x11\xae\xb6\x12\xe1^.@\xda\xa9\xc6\xf3\xd4x-@\xb9\xbd1\xc3\xc7\xab-@\xad\xb5\x1b\r\xe3\x95-@*k\x15\x0b\xdf).@\xea\x90\x9c\x9f\xa7\x81,@\xd5\x1f\xcaZU\xd8-@\xeb\x8a\x0c\xbf\x81\x1c,@ \xbcQ\xc7|B,@\x84,\x95`r\xb1+@\x88\xc2\xbf\n\xfc\x910@=o\xc8\x0f|o.@\xf41\xc3\x1a3\xb8.@}*\x99\xb8a\xf4-@\x18\xfe\x911\x8a\x830@\xad\xd7w\xb1\x04\xbe0@\xfe\x84$\x00\xf4W.@\x0b\xfdF\xab\x8c\x940@\x91"\xb44T\x95.@K\'\xe4\x97-g.@T\xfa\x84^\xb6-.@L\xbe\xe5\x0b\x95\xd0-@\x8d\xac\xc3O\xea\x9d0@\xb8\xc8\x90\x8f1\xa1-@s\xec-\x05#\x93-@\x97\x9c\x83\xfe\x105+@\xdf\x00E\x91r\x990@>!/\xc7)\xc8.@\xa7\xb4\xef\x14\x13p0@-B\xd7)\x95O0@\x1b\xdc\xaf\x13\xe8\x9b-@F\xb4\xcez\xab}0@\xd2\xaa=$\xf9!/@\xe6\xf4\x1d\xfd\x86z0@m{+B\xfd\xc7.@m\x19\xc1\x84t\x81-@\xbb\xd0n\x1d\xb5G0@\xb3\xce\xcdt\xb0B&@\x8d\xd8C\x12\xd4\n0@`$\xdd!X\x010@*\x85S4+\xb9/@R)\x87\xa1i\xa7(@:\xe1Zoz\x990@1\xbc\t\xd7\xa2L0@5\x1fa\x9b\xe9%.@\xdc\x15\xfe\xcd\xf8s.@\xc0\x94\xacb\xa6\xaa/@M\xbf\x0f\x9a5Z0@v\x8d\x1cd\xaa?.@\x89\xbe\x07\x81\xe11.@k:\r\x134D,@\x9d\xfb\x1e}\x17\x161@\xa3\x8c<\x93\xe3\x1d,@vk\x14\x1a!\x81-@\xec\x11\xa6\xc9\xe5\xe8-@\x94\x81\xe5_\xb2\x9a-@\x88\x00\x8c72\xbf/@\x1f\xd3\x9d\x06\xc6`.@\xc5\xaf\x8a\x9f\xe4\x1b.@\xcdt`\xa4ty0@U\x1e\xc3\xfc\xe8\xcf-@\xcdJ\x1e\x1e\x9e5.@\xce\x81\tl\xd2\xd90@\x13\xb1\xa3\xed\xc4\xec0@\xa9+\x7f\xa7`\x05,@f\xfe\xe5=\x8em0@h\x81W\x83\xb3-&@[\xd3.\xde\xf9\xc8-@AV~\xb6\x8a\xd6-@\xf7\xa0\xc4G\x0f\xaf/@>\xa3\n\xde\x1a\xc10@\r\xebx%\x81\x05,@\xff\n\xc0r\x1c\x80/@3\xdd\x87\\\x9d\xf6+@\xe7\x9d\xbb3\xd1\xdc-@Xs\x01\xed\x88\xed-@\xe4\'\xc74\xdad/@\xb0\xbe\xf8r\xda\x0b.@\x19\xa6iH!O+@\xe1\xebBp\xb6\xe1-@K\xc2\xe8\x15\xedH.@\x1d<\x9bs{\x12&@k\x0f\xfd\xebp\xf2-@\xfa\x08\xabi\xd4"/@\x19f\xfem\xf0\xd8+@\x0b2\x8f\x91AG/@q\xe8\xee7e\xea/@\xd5\x0c\xf1l\x8f%-@\xc1\x03\xeb\xcd\xbd\xe80@\x1e\xfa1J2\x060@\x9d\xf4U\xc5\x8f\xfd.@\xfd\xe4b\x81\x14\xd4-@\x05\x06\x99\xc1\xd5r/@\x05\x1c\xf7M\xe7O/@H\x11\x8eQ\x99\x020@a\xba;\xe3\x12\xa10@L\x1a\xd9\x0f\x06\xdd0@1\xa6\xca=\xa0b.@Q\x8f\xb6\xf7\xcb\xc3/@OQ\xb7\xc56:/@\x17V\xa7\xc4\xc5g.@\xe0?\x80\xe9\x02Y.@\xb5\xee\x98r K.@\xde[d\xc3*\x90/@]\xf5J\xb7=t-@8\x809\x060\xcf.@#\x15\t\x9b\xe5\r&@\xc68\x8bN\xeb\x9f)@\x0e\xb5\r\x01\x08a0@\x8a\x81\xf3\xed@#+@\xfa\x89\xc1\x91p\x0b0@\teZ\xf7\x9a),@\x86m\x8d\x9f\x0bU+@\x84\xf5myJ\xe00@s\xd4\x07jw^0@1\x08\x7f\x1d\x93\xf0)@\x1d~.\xca\x7fI-@QF\xa7\xae\x000/@\x9f\xb1\xd0~\x93t/@\xdaH\xc6\x1a\xdb\x8f0@H\x10\x1d\x97\x9f\x06&@\xa1#M=\xc0(/@\xc9\xc1\t}\x01v0@ |7\xd6\xc25.@\x8e\xd9i\xd1\xa4a-@\xe8\x9f\xf5\xbd\x8aS.@J\xff\xfe\x8c%\x08,@J\x9e\x0c9/\xf5)@\xc6O\'\x89wd0@!\x10\xaeL\xc9H.@\xab\x8a\x02z{\x83/@\xf6h\xcd\xae\x95\x970@N\xe0\xc2",\xb0.@\x9b\xf5\xd1\xcf\x11\x91+@/\xbe7\xce\xe6j+@\x8b%\xa9\x82"\x880@\xfb\xf0\x12&\t"/@\x86\t\x9a>\xab\xb20@}E\x9dgx\n.@Ag{@\xfa\xf2.@3\xa8\xcd\x98+\xd20@\x0cH\x16\xc7U//@\x16\xc6n\x0fV\xad/@\xbe@`\xfe\\\xfb/@\xd8\xf5e\xc2\x02\xfc%@\xcdk\x92\x07\xc3\xd6+@\xb2\xc3p\xdd@\xf6+@?\x1d\x81_\xb4\xeb.@\x80$\xa4G$),@\xbc\r\xa4\x9fi\x940@\x92i\x1a\xe5\xda\x12,@sT\rj:\x880@\xe5<\xb4k;\xc8.@S\xad\xe4\xdd\x13\xa5-@5\xf9T\x05\x02#,@\xffws\xb7\x9cT0@=0\xbf\xf3\xb7\xe3+@-W\x8a\xc6\xf2\x010@\xf2\x86\xea\xde\xc0\x9b0@\x13_q1\x83-,@\xa7\xd4\x96\xc0b\xff-@\x1e\x9d\xa9\xd9\xb7\xfa/@\x8c\xc4G^L\xdc.@$\xbdX\x02\x97\x940@\xfat\x9eVT\xe4%@2\x92\xdc*\x80\x1c-@\xce\xc1\xc4\x8b\x84\xc8+@\x8ao\x1c\xf6\x8dc.@\xab^te\x02\xd5.@\x87\xbf\x0e\xf8P\xe7.@Q\xd5\xb5\xe6b\xf2%@\xde\xcbz\x0f#\n,@;`\x9d\xf4xj.@\xee\x9f\xe5\x8dxV-@\x9fv=U\x89\xaf.@\xe3\x1d\xb6\x80b\xc80@t/\x98\x1a\x9d\x00/@\x16\xbc\x94\x9c\xf6\xb5.@L\xf9\xe9\xd5\xb2\xc3.@f#\xa0\xc9\xf8\xde+@\xb0Nf\xf0\rT.@\xb1\xa7\x1dc0\xd0-@%C`v@\x10/@\x89\x93\xb0\xf70\xc80@{\xc7f\x1d!\xe60@\x0f\xe8V^\x01\xdb.@!>\x83\x91\xdfs-@g\x00\xe6\xe8\xe9}0@\xd5\xf4\x167<v(@\xe5\xca\x84\xf9B\xa4+@\xee\xdaz\x03\xeb\x1c+@-bb\xf6\xef3+@\xb8E\x1d&\n\xa6-@\xbc\xb1\x9c\x98\xb9\x0b-@p\x86\x0cP\xd7\x8c/@s\xb3\xf6\xcf\x0b\xb20@\xe5X\x19\x1c\x08\xe9%@\x9ey\xe5\x18O\x0f.@\x06}\x15\x02\xb3\xfa/@\x03\xbf MTS-@mg\x8a.\xa5\x88.@\xa5I!\x92\xf2-+@\xa8L\x7f\x87\x04\xaa0@6\x0fU\xc2\xf0L0@<\xb0\xc5O\xdc\x85/@r\xf1\xd36L\xb80@=\xa8\x07\xff\x97\xb4-@\xbc\x0c5\\\x84\x13-@0\x9ei\x87\xb7>+@\x83\xd54\x1f\\y-@\xca\x86\xfdU\xb1\x17-@\xe8\x96\xe4I\x8av,@+\x0f\xb6\xa50\x14/@\xf8\xae\xce2\x8dc-@\x81\x9e\x16\x8fx\xc4,@\xab\x06\x07#\x854%@^\x19\xeb#\xb6Y-@~\xee\xdb\xa9\xe6\xcb/@~\x03\re\x90[0@\x9c\x1e6r4\xb10@\xa5\xa6zc(:+@"\xbf\x1c\n\xba\xbb,@\xac\xcd\xb3\xd5\\\xf7-@1\x1f\xefO\xd0\x8d,@\x00ZT\xbe\xffi.@\xdd%k\x8f\xcc:/@\x0fN\xec\xec\xb8\x1b,@\xfd\x90\xca\xbe\x17\xc2,@MB\x19\x9d\xa1\xd70@\xd0\xc0i\x86\xc8\x01/@rT{\xe2p\xc8.@\xb6\xc3\x15\xf8\x08+(@,\xbb>=\x10\xd2+@k\xb8\x0b#\x9e\x98+@)\x93\xbf\xf92X0@n\xeb\xe7\xaa\r\xe70@$\x99FDI\x840@\x8f\xa3\xab\x90\xea!.@N\x04\x04\x97h +@-Tq\r\xb0\xf40@(bX\xf7<\x96-@\xab7\x13G\xd3\x13-@\xba\x1a{\x85\r\x06-@\x1auR\xba(,(@/\xe5X\xb2\\-/@o\xb7\xd7\x1a\xc1".@z:a\xc9@\x8e.@\xe6(#z\xa3\xc6.@^T}U8~.@\x06V;\xe4\xe5\x9c/@8\rMS\xe8\xb2(@$\x16\xf8\x90X"/@|\x97 \x0c\x19M.@\xd1:\x87\x87\xe9\x1b/@tL\x9f\tF\x96-@\xa6\xadg_\xe3e.@\xce\x01\x0b\xaf\x8d0,@\xbekN\xdb\xb0\x83/@(Y\xe7\x08=\x94/@\xbc\'\xa5E\x9bQ.@!\x9c\xf5F@\xd6-@\x7f\\\xb52\xe160@\xff\xa96\xcd\x14\xd0+@\x9bAH\xb0\x9e?,@\x82\xc0\xf4\x11\xfc(-@3\xce\x9b\x89\xa7\x860@\xb5J\xc7\xfe\x83\x0b.@\x95\x1e\xea\x89K\xc0*@\x90\x06\xbe\xb3\xec\xe1/@\x8d\xc6\x0f\xe5\xc7\xac/@_\x83\x0f\xd9\xfdq.@?`\xd7\x8e\x86\xdc*@u[\x00\xcc%\xf5*@\n\x1d2&\x01Y0@n\xf9\xa4k\x8d\xc2/@8\x1d\x9e\xf8\x82\xc1\'@tyi \xb4\x84.@\x93\xd9\xc4J6|,@)[ \xfa\xba\x07-@\xa750\xbf|\xeb(@=\xa5\x92&t\xb50@\x89\x82a\xd6\xf3\x04.@\xcb\x14X\xc3I\xcf%@\xcfdxX*s0@[\x03u\x99\xa8 0@\xf5\xf7,-\xa3\x86+@\xbf52|\xfe\xdc+@\xc7\x8c\xe5\xfb\xbf,0@\x9a\xd2\xeb\x00*\xe5-@{Q\x19\x0cA\xec,@#\xa3o\xd4\xfdM.@U.\xba\x1c\xb8o+@}a\xd8\xae9b+@\xa0\xf9\x0f\xc4\xbf\xdd-@\xf85\xf4ij\xa2-@{$\x04\xd8\xd9\xd4*@\x08D\x7fxI:(@\x82\x95n|\xa2\xd9/@ \x9d\xb3\xda\xac).@Q&\x886H\xf6,@\xd9\xad\xed\xc7\xa8\x15&@\x9e\xb4=\xc7\xe0].@\xf2`1\x7f?\xce-@Qc?\x82\xc6e,@\x85\xa3\xa8(\\\xa8,@x)+\x7f\x08,0@\xf0D<v\xabS0@/\x80\x81\xae\xba\x06-@7^0\x1fRP+@\x13\xc2:\x80\n~(@\xac\xbbC3\xeb\xcd-@\'\xf0\xb4\xf0L\x12+@\x05\x8a\xb5X\xdf|-@\x93\xdc\x97\xbfh\xc1+@\x9c\xb1~\xc6\x81\x8a.@5;K p\xa2.@\x8b\xc7VR\xd3X,@\x8ef\xcc\xb3IJ&@\x85I\xfaqH:,@\xbdT\x013E\xc1+@\xb7\xe0\xf5*\xbb`-@\xf9\xe5\x91b\xbbu0@;6#\x1aK\x1a.@v\xae\x85\xdaq\x850@\xee\x17_\xb4\xa26/@r\xfe\x984\xd0;-@\xfd\xa8\xe6~\xd7`+@\x90\xadH\xb0\xee5+@\x8c\xf8\x08i\t\xfd0@c\xab\x8eq\xc8~-@\xe8\x05\xd99\xf3\xfc\'@\x9a:\xdc\xc9\xee\xe6.@3j\xa0,\x0fK0@0\x1c[\xcc\xff\x070@\xb8\x86\x9d\x84\x9a\x07)@E\xd4\x82O\x8c\x07-@~\xad\x85\xfcp\xd9+@\xce\xaa\x96\x17_\xd5*@@\xccO\xf9\x88\xc5.@C\x12t\x18\'\x88%@\x97\x06/\xe5\xfb\xe00@\xa9\\\x92\x0f\x95F.@\xe8\x7f,\x15\xfa\x1b0@df~\xae\xdb\xfc\'@\xa6G\xc0\xfd\xfc\xda,@\x8aN\xf2I\xeb\x81.@\xcf\xf6\xc8u\x11\x0b/@\xa0\tEp\xb0\xb60@\xecQE\xa9\xb5a/@]\x1d\xf2\x1a\xb2\\+@M\xd3\xae\xad`\x05-@^m!\xabv\xfc+@\x89\xe2\x04:z\t/@\xd3\xe8\xf2\xa8\xa1\xe60@\x86\x1a\xe0\xa9\x12/.@\xe7ic\x93\'S-@N\xd7\xb8\x01\x85\x90,@\x88\x95\xfaYY1-@\x88\x916\x8a\xb4\xe6%@M\xaaWe\x9e\x85,@\xcb\x81/h\xf7H-@AZV\xee\xb7\xb1/@\x10\xa0\x8d%lQ,@U\x9c\xb2]\x1e\x140@R+<\x13\xa9_+@\x83\xa1?\xe1\x93\xbd-@\x85\\\x9a\xe6;\x02)@n-\xab\xcb\x8e\\,@\xf11\x83\xf5z\xb4/@\xa0\x02\xbf\xa9\\00@/\x8bL\x11eg,@\xae2PKO\x95,@\x0e\xce\x14.\x99\xb8.@\x07[\x10,vE-@$\xa3\xe9\x11{{/@\xa2\xf3 \xf2\xe3\x88.@\xddx\xc9\xd0v\xcb-@\x1a\x93u\xd4\x932%@D\xa1\xfc\xaax\x120@\x08\xbb\x9fJ\xd1Z-@\xcc\x99\x98\xd6\x8f\x1f0@N\x11\x7f\xa7+\x10,@P\xdc\x0c\xb4\x8f\x89+@M\x8fc\xe9\x8b\xb1.@~Z\xbfT\\\x8f0@@\x94\xcch\xca\x02-@\x10c\x81\xe1v\x83+@\xdfo\xa2\x8c\x92\xca.@\xab\xce\xbf\xcb\x0e\x16/@\xe1f\xfb+\xcf\x11.@&\xac\x9c\xa2b\xe9,@\xc4\xdb\xa4\xd3\xa3l-@\xfa\xa6\xa4t\xd8\'-@\xee\xde\x17a\x06\xc2,@\x98Qc?H\xba0@\xa8\xfev>\xc3\'+@V|i:P\xff.@\xfet\xffU\xa8\xe4-@\x86u^\x85\xda\x14/@\xbb\xe7\x81\xdeWJ-@D\xe8\xf9cbG-@\xa9%E\xbd}\x99-@e\xe1\x17\x04\xe4k0@\xde\x92\xf6\x99\xe3\x0f/@cG\x0f,\xe7c0@_yUNg\xee0@\xc4\x14\xf5_\x81=+@t\xb7\xd5\xda(\x85,@x\x83s\xe2\xea\x92,@K\x93\xd0\x98\xab\x92*@\x8e8>#\x03`0@K\xe6\xae4C20@\x0fg\xc2\xde\x84\\-@\xf8\x99+O&&-@_\xa3;z\xe9\xff+@}\x8e\xa3\xbb*\xdb-@\xae\xec>!s\xf0,@\x07F\xaf\xe7kh\'@\x84\xa5\x8f\x1a\x95\x9c0@\xfc5;\x82+\xc20@v\x83\x13\x17\xd8@.@\x87\xf8\xcb\xe3~\xa5,@MT\x92\x13\x99\xb00@\xbc{\xe0\xa2\x88\x83+@\xcf\x8e\x17\x8f2\xf7%@\xb0\x9d\xa8M^\x110@G\xe0+\x1b\xe9$+@\xa7\xbe\xedi\x03%0@\xb0to\xae\xce\xdd0@i\x7f9\x85\t\x0f-@C\x8fR\x15A_0@\x06\x8e\xc1\x90dv0@\xb2\x90\xb3G\xf4[0@\xc2\xa9\xef\xe4z\xaa/@\r(h\xf8\xa9:.@E%\x83o\xa6\x84,@\xea:1\xda\x04#*@\xb1\x88&\n\x18\xdc-@H\xd4\xbb\xd76\xa0(@\x9d8g\xddV\x060@\xd6\x88*\xcf\x12\xf90@Mv\xf2`\xcc\xb2.@\x84\xda\xcd\x0c\x95\xf4.@\xe3O7\x8b\x89\xcc/@E\xe1#\xc1\x8c\n-@z\x98I\xf7\x07\x93-@5\xb2\xd3\xa2\x9d\xd50@\xf4\xf4Y\xc6)\xe50@JM\xde\x01\x02\x170@\xa5|\xdf\xc1bI,@\xf9\xcc+I\xe2\x99/@\xac\x15\x85\xf4\xab=-@\x10\xcc\x18\xf2%\xb3,@\xdb\x05\xff\x9e\x1d\x8b\'@z?\xd5)\xf2\xf7-@\x92\x05\xfe\x82[-,@`\xfc_\xa7\x9f\xab.@\xd0\xc7\xb4\xd2\x82}0@\xba*%"\\\x1b-@xV\xed\x85w\xc2-@\\\x1f~<\xa1\xc6(@A\x06jr\x98\x07+@\x87\x9fR\tq\xd4/@\x16:\xf2\xf4\x8b\xc6%@\x14\x19\x02\xdbK\x7f)@\xd8\x9f\xe8*\xd4<-@\xd7\x1fF\xf1\xe9\x87-@C\x7f\x94a\xd0\xdb.@\x04|\x9bdj\xba%@j\xc4\x8a4\xdcT0@\xbf\x7fWc\x1d\xea/@&I\'a\xee\x080@\xb0u\xf9\x92\x1c\xd0,@\x1e\x1d]\xd1\x1d\x92+@\xcf"\x05\x18?50@\xef\x8cZ\xe3l\xc0+@v\xd7\xfa&\xbc\xaf+@\xac(L?7\x800@fm\'\xc7\x0f;.@\\\xed\x15\xb2\xc8\x000@\xe3\x82\xb1\xa7\x00\x97.@\xe2\xf5At(\xd1.@\xabqD+\xe8e.@\x18\xd6\x0bG\x9b10@\xb1\xbeFT~\xbd*@\x84|C\xc0\xbae0@\x19\xdb\x1f\xdb\xa8S0@y\x17E\x8ay\xdd.@\xe2\xf9\xcc8=\x88.@\tN\xaf\xcb:\x91.@0\\\xac\x88[O.@\xe3\x12n$\xdd\xd9.@\\B\x99(I8-@G3\xbb*\xf2\xfb(@|\xd9\xc2RA(+@^\x96\xb9\xcf*\x12+@\x9d\xfe\x0b9\xf9\x9f-@\x87\x9dM\x0f=s-@Cv\xaa\x8e\x93\x03-@9\xa8}\xb0\'\xe7.@\xbd\xcf\x16\xe8)\xd3,@w\x0b\xc8\xbe\xba-+@G\xf0s1\x8a\x98+@.@d*k\x03+@\x1a\x9e\xb2n\xbf\x840@k\xba\xb9\xb9>\xa1-@\'\xc1,t\x19\x90,@\x08\xae\xe2\xbfF\xd5+@z\xac[\x1f%\x9b.@\xf2\xfc\x1d\xfe\xce\xd4-@\xd3\xfc\xed\x10\xb9\xe5+@\xd1\xba\xca,\xe2\x08+@\x98\xf1\xfa\xa9\xe8\x800@\x87\x82w/\x8d\x17+@\x92\x8d\xc8QS\xdb,@\x87QC\x8d\xd7\x81.@I\xe1\xf9V\xd3\x11,@\xc9D\x1d\x968\x01,@K\xf8:\xf0\xfd\xb5.@m\xc1(D\xf5\x8e+@{Sl5q\x990@\xa1\\\x9b"\x98R0@\xbf\x02\x89\x1b:\xc8-@F\xebm\xfd\xeb\x870@@\xdc\x85I\xecv0@\x00\x83v,\xab\xda-@lV>\xe4\xb2\r,@L\rP?ov0@\xabC\x98\xc4\x9a{0@yvtX\xa3\x1c.@\x1a\x874\xe4#\x92/@\x10\xb5\x93\tUF,@\xd2^V\x88\x0f\xeb.@wn<G\xdeI,@\x89S\xc4%\xb29.@\xf7\xce\xc5q\xa8\x12.@\xe2\xc4\xa3\xe3u\x10.@\xf7\x90\xab\xd1\x16\xf5,@RN\xd4\x11\xc8j,@cG\xee:tV,@\xf2j\xe1\xdbF\xfc&@\x17\xd3\x9b?\xfeE.@\xd2\xe7\x0b3\xa0<,@\xc9\xdd\xa2\xfceX.@ \xa2\xb9\x9a\x8e\xdf-@\xb3:\x85l\xf9\xcb,@\x88\x8fCL\xf6i\'@p\xb9\xd8h\x02\xa40@@o\xca\x10\xb6\xcc-@0\xb8\xdbq\x9c\x1b\'@e\x05.\x08\x06A.@y\x92\xef(a\x93/@\xb4\xe7\xe4\xfb\xff\x13.@\x88\xf1Q0\xb0i-@\xda<\xf4\xa5\xe0\xce0@\xba\r\x18\xcbe\x8e,@\xa5\xce1\x01\xbeo0@\x92\x07\xc0/Su.@Y\x8d\x06\xf9\x92\xc5.@\xb4\x88\xe8\xec\x11\n.@\x1d\xcbw\xed\xf8\xb2,@\xcd\xfa\xda\xdd\xf8\xbb,@\x0c\xcc\x17o\n\xe8.@\xf7!\xa3\xe4\xfc5.@\xff\xe21\xc0S%.@{\x80\xb04\x1b\xd2-@\xcf2\xb3\xcd\x8c\x8b/@jo\xac\xa62\x07/@\xc1w\xbb\xbf\x1f\xb30@\x89v\x02L\xb7-.@\xb8N\x18\x87\x95E.@\xea\xe9\xd3\xcf!e,@\x1b\xac.\x8eI8.@|\xfc9\xa1[\xcd,@u\xcd\x84v\xc1\x83/@\xfd\xdf\x80\x03\x08\xfe.@W\x04a\xd2\xc3\xee0@=\x083|\x92&,@,\x0f\x83q\xd3\xa2.@\x8fy\xb5\xbalv.@\x87\xe7sa\x87$)@^\xc4\x167\xd5\x97,@\xe6\xe8\xe7s\xcb\x98.@?p\x01Q\x04r0@\xa8\xe7\xa0\xbc\t\xf40@\xd7\xea.T0\xa3-@\x1e\xc8\xa6\x80\xe62,@W\xc8\x9a\x90\xa7\xec-@R3\xb9"fW.@\x82\xd9\xa2\\\xff\xae,@\xfe\x9e\xa6Y\x9a\xa6.@\x97\x84\x9b\x14\xb9\x940@\xdc\x9a5\xd2\xac\xdb0@Z\x82\x9fm\xee\xab0@p\xa5\xf0\x0b\xb9\xae,@\x7f\xcb\x98\xb8X\xdc,@\xc2\xec\xf9\x08D\xb00@2\xd1\xac\x8d\x0e\xbf0@\xbfl\xfd\x9b/\x8a-@+\x8e\x05\xf2\x08\xb6.@l\x03i\x9a\xca0.@\x05\xe7)\xde\xd7\x0b.@\xf8dO\x81\xdfx-@\x14\x93Ta_\xba.@\x9e-\xf5\xccO;.@L\x93H\xad&\xc6/@R\xfc\x83\xee\x03\xa8/@\xc5\xb0\x1b\x18\xa5\x95-@\x18\x04\\\r\x9a\xfd*@\x95\x04\xef\xe1\x8f\xf80@\x81DH\xe6\xc7\x930@b\xa8\xde\n9\x19.@,\xc3;uI\xc10@\xb2\x91g\xa2\xdf\xc2-@\xaaD\xbc\x90\x8a\xe5-@)t\xbfk\xa0\xa7,@\xbaX&\xff\xd6J,@\x96M\x94g\xe5W+@\xbb\xd8\x92\x8dU\xe7-@C\x0c\xce\x18(\xc90@\x9br7\xf6K\xec/@I\x89\xdc\xbd\x18H.@\xe1v\xd2\x7f|\xbf0@\xc1\xd2\xcc\x036\x99/@b\x9a\xa9\xcb\x00\x88.@\xd8\xbe\xdb\xcb\xe4C-@\xf0\x91\xf7\xa0W\xb7*@\x0f\x05X\rgP/@\xe1\xf9\xf4\x9b\xea\xda0@\x87\x9f\xf0tmA/@C\x8f\xbc\xa6\xbdY.@Aa\x1f\xc8l[0@\xd5\x95\x0eV\x08)/@\\]>\x19\x92x.@\x949x\x08\x93),@]\xb5G\xf7\xc7\x96)@\xfc\xc3eYF\x05,@\xce\xfa\x19\xc0\x07\'+@\x0b\xb1\xe4t\xd4\x84+@\x95\xd3\xf3F\xed\xd7+@^\x8dg\x89w\xf8(@\xf5\xabb\xa8\xfd\x94+@.#\xa1$0\x8e*@|\xca\xb5\x85m\x02*@\xcbW \x9e\x85%,@\xc1\xf7\xc2\xe2\xd5g+@}\xee\xa1ZT\xec/@\xd6\xf7j\xe7\xbc\xe0+@\x19L\x9d\xe2x\x0b*@\xb6\xe8\xe6\x17r\xd20@\x08\xd3\xd0\xe6r.,@R[G\xdb{\x13&@\xa7\x8d?P\x00\x880@\xdb\x89\x17m(\x9e/@\xa60\x7f\xff\x92A,@\x1ap\x1d\xff\x11\xb1-@S\xeb\x19q\xee/+@L1cV\xc6\xf9/@bN%\x07\x1e$/@\x8f\xe9M\xe7\xa1\xd5+@\xaa\xbf\x10~c\xd10@\x1cR\xaan\xe1\xf7+@\xfa\xcc\x96lF\x121@{\xc6\xcfLF\x021@\xfb\xfc-\xbd\xf2\xf1.@2\x0e\xdf\x96\xf9\xc5.@\x00)\x8d\x99\x9e\x8d,@\xb4Y\x97\xb1\xe5-*@\x06MPk\xbaB)@u$\xd6\xd1\t\xf1*@\xa8h\xe3\x0b*E*@U$\xe2+\x0f\x06,@\xe2\x80\x902d\xff*@\xdfz\xe4R\xbd8*@ \x1d}59\x85/@\xda\xbd\xfc\xb9\x1c\xd9.@[s\x89|\xd1\x86.@6[\x8f\x0f\x9f$,@\xd3L\x92\xfd\'"/@s!\x0f\xb1\xa5(+@\x16=pQ\xca\r/@\xa1\xfb\x84\xad\xef2,@\xd3\xb0F\xe4\x0e\r,@\x19\x96\xbc\x15z\xc0-@Y"\x80\x15\x16\xbb0@n\x16in\xf0\t-@\xf9\xc2\xe7?\xba\xe3/@a#\x8ch\xe4\xf5-@|\r?\xcdh*+@\x8b\x93\x0f3\xf3\xf4.@\xc4\xe8\x7f\xe8\xdfH+@:\x13\xc8\xa7\x93\xfa/@A\x8a@\x9f\xbe\xb10@Oc"\xba.+/@\xb0\x8eh+\x04\x92,@\xa4Ac\x8d\xa8\xbb/@\xf9\xf5u7\xcd\xb80@q\x94\xc8/\x14\x9b0@\x8aK\x82w\x84]/@Cy\xdcAl\x11.@#\xf6\xe7\'f\x171@\xc1}Z#\x14\xea/@!x\xf9\xbc\x8a^0@\x1dx\xd1\x0b4\xb90@\xe7\x05K4\xa7\x021@\x84D&\xa6h\xa40@\xa5\xb8h\x98\x9f\x0c0@e\xff\xd8\x03\x80H/@\x17\xc2S_\n\x8f0@3\x8f\x87{.4/@\x9f8\xc1+e\xda/@\xf2\x12\xe7\x89\x10\xcb-@\xc7\xe4\x0c\x9d\xc0\xda0@\xcc~\xe8\xbc\xde2/@\xeb\x1d\xe8;?s0@\x15H;\x05\xdc\xe7+@?\x95C\x95\xba`0@\x8d\xe0S!\x0b\x0f.@Q\xea\x85\xc1\x93\xe3-@\xd8E}c\xe7^/@7,\x03\x1bU\xf2+@\x94\xfa(F\x10\x990@\xf2w\xe5\xe0\x97k0@\x8d1\xbb\xd6\xee\xff-@y\xc2b\xd5\x05B(@\x8a\xd5:\x92\x04/,@4Zav20&@\xad\x8c\xf7\\\xa4\xd5-@w_\xcd\xcf\xb4\x9a-@R\x16\x01\xbb\x80\xdb-@\'NZM\xc6\xca,@\x9fs)\x99\x0f\x8d.@I\xd0\xf2 \xec\xfa,@h\xfae\xa5x\x80-@\x0bx\xc0\x15\xd6\xb7/@\r\x8b8\xee\xb78.@\xf6\t/\x9f\xdc\x16/@2\x820\xe1\x0f\xac-@\x85\x8c\x9d\xafA\x92-@\x9c\xf3\x97\xae 9.@_\xa6;\xd3\x06\r.@\xae\xc0a\xfcA\xe5,@d\xa5U&\x06\xa30@\xa2`\x1a\xc2n1.@6\xd8tcY\x8c-@\xa1\xaa\x11\xc3\xeb\xb7/@\xbe\xcd{yc1,@\xa1=\x83\x98/\xed-@L\xfb\x12\xbe\xb2T-@0\xf7_\xd9\xdek/@\x89\xbcE5\x962.@\xf5\xf2\xe1\xd3\x94\xae-@b$f:.\t-@\xe2\xcdb\xb95\xbd0@o\xb2\xc0\x88v\xd8/@S\x01\x01\xb5\x94\xb50@x\xc7\xd0$\x03U/@&\x87o\xeeq\x18-@\x0eW0T<g/@\xd0\x1c\xed"S\xc9*@\x94rQ\xc9\x8b\xa30@\x97\x00\xe1d\x0b7/@\x8cX\'\xfd\xb2!.@o\xc8,Euz0@\xdb)\\Sc_/@\x9c\xf6l\x17Vd+@\x8a|c\x91\x85Q.@\x06\x00\x94\xd7\xbe\x84+@Id\rK7f0@\xe6\xd4 I)\x17/@\xc0#-\xbb`\x1b/@\x97\x0evPE\x1d*@\x85\xeb\xf14\x8d\xa6-@\xb6k\xc7\xffX\xa2-@\x94\xbb\x90\x81\xb3\xde+@\xef\xde\xc9\x15\x8a\x8c0@\xdd\xb3\x92&\x0e\xd2.@\x08~!"s\r/@\xe3\xe1\x81;\xba\xc50@\x82\xd7\xc9\x14[J.@\x8d\xa3\x0cv\x9d\xff+@B\xfb\xbe\xddN\x1d/@\x92\xa1\xa0\xe0\x1eQ)@/\xf7\xbf_\xfd\xc70@?\x0bH X\xbe,@\x92\xa2#\xf1w\xe2.@\x1c\xe0\xc5\x1c\x7fp.@\x1f!q\x16\xb9{.@\xca\n\xb9\x9f\xdf\x18-@\x0e\xf5\x8c~\xc0r.@\xb4\xb6\xcdh\xb7\xde+@p\x02\xd9\x08\x8c\xed%@]GR\xfa)\xab-@\xc0L\xa5F\xdc<.@\xa7\xde:\xb3 \xdb+@\xa4Of\xc2\xcd\xb6.@D\xc4&\x8b0\xbd,@\xe1r/\xd6\x9c(/@W0N\x9d\xb8\xd6-@t\x9f\xfb7~\xb10@\xe5h\xc2\x92\x97\xc0+@~y$%\x8f\xfa.@])-\xd5A\x930@d,\xc5\xfc\xb3z.@\xa8\x008\xec,\x9f+@I\xb0\xfd\xfd\\\xdf+@\x03\x80Da]\x040@\xae\xd3b\x7f\xec".@\x96\xfa\xca\xf4=\x8f0@\x120T\xb5y\x160@+\xff5N\x94\x12.@\x9f\xfcl\xe9o\xf7/@g\xbc\xfa=\x8aR/@23\x84\xa3\xf7j.@\x9e\xca\x10\xe5\xdd\xca.@$\x87\xd1\x9b\xc2\x8e0@\x1a\x04\x01\r\xbd\xf9+@?\xce\xbc\xc7\xc7E.@^\x1c\xd72\xe0)/@\xb1\x12\xcaHb\xba/@\xdai\x9e\x7f,\xba/@\x8eU\xe6\xd7\xefq0@\x04\xfd\xda\xe9\xea\x0c.@R\x85xS\xba+,@\xd4\x17#U\xdaN-@a{\xfe\xba!\xe3-@\xe9-\x98\xb0GJ.@<GG?r\xa90@v-\x15N\x8fU.@jW\xe7X\xd7`.@\xbc\xe0\x11%\xf3\x1b0@\xe9M}\xc4\x15r/@\xcb\xf98\x93\xa23,@\xde\xa6\xea.\x86\x8d*@}\xbe\xb7"\xefL0@\x16\xd7\xcc\xc1;\x100@z\x05\xef\x12K\xab.@#Ff:\xb200@%%\xe0\xc2\x92K+@GG:\xf6Z\xf9+@\xe9&\x8ap\x8aI+@\x00\xb2\xf5\x92\xfc\xcb-@\x0f\x8c,\xa6\x8d\x19+@\x14\xa2rL\x11h(@\x11\xb4\xe7\xa1\x87\x9f.@h\x94\xb3\xb6\x9d\xab-@\xf8\xee\xf0a\xcfD-@-\xdc\xe4\xb1\xdf\x880@\x9d\xfd\xc3"\x7f\xbd.@\xe7\xa7k\xf6t\xc7.@\x88\x08Y\x8eJ\\.@^\xef;h\xc3\xd6+@\'\xb1\xc7\xc9\x89\n/@\x81\xc9\xc7\x17t\xfc(@W\xf3\x1cN)j0@\x16\x14J\xd0\xad/0@\xd5\xc8t6Y\xbf.@$\x8f{l:\x0e&@\xdbU\xfb\x04\x151+@Q?\xe2\xca\xe0\xb4-@\xb3/\xa5?\x85A+@i]\xdfXOP-@\x9bx!5\xf9\xd1-@N\x92\xc2\r\xb7B-@\xa1\x89\x98\xea5\x07/@\x07\x1b\xcb\xaf\x07\xfe+@.\x84\xbaC4\xb40@&\x0e\xb4\x8c\xde4&@\x15\x12-Z\xc8\r/@\xe3+\x97\x0c\x00\xc90@%\x1b|D\x14u0@\xc3\xb0i\xce0\xf2.@\xaa\xa8f7\x9eS%@\xbd\x96\xd1\xc4YW\'@A\x0e*[ \x10-@\n\xe3\x12\xad\x87\xba0@\x14\xc6\x8d>1\xb70@\xb3\xb5n/z\x93-@\x1c\xbd\xb6\xb4.\xdf/@e;\xa73\xe1\xc1.@T5\xc1\xcc|Y(@=\xb0v\xdb;\x1b(@*\x88\xd8f\xc5~&@\x9c\x8d\xceN\xe5\xbd-@Y`\xed\xac\x8e\xbc/@T\x10\x1d!8\xa1,@\x13>H\x90\x17B,@p\xa3\xf0|\x9e\xa80@\x17Vc\x08\x7f\xd0/@\xdc\x01\xba\xad\x91(,@1p\xc2\xa2z\x87+@\x9f\xba\xbfuf\x8a,@\xc3\xc9&\x16\xa1\x9a,@\x0e\xae\x9e\xaflm0@\xe6i\xdeq\xc31-@:,5\x93\x94\xf5,@\x1e\xbd\xf0\xa1\x08\xb30@!{\xd3o\xf7\xd5*@\xc3\x96)\x83i\x8a*@3M\xfc\x9b\xb52-@&\x13IX\x19\xb8/@\xf7\x17\x89\x87\xe2V0@\xf0\x80a\xab@\x7f+@\xb8\xe1\x94_\xfe\xb00@/\x07\xf3SJ\xba0@\xe5)b:\xce\xed0@,\x06\x9b\xa9\x1f@+@\xa9\xcd>\x84o\x08,@\x1f\x8c`t-\xf2+@\xfe\xd6\x07\xdd\x17\x00&@\xceIU\xf3\x10\xa3+@%c5\xa37\xc6%@\xd9\xaf\xda|3t0@yV\xe5\xbe^@0@\xbe#\x96C\x8b\xf3%@\x80\xcf@\x0e$\t1@0a\xbdOX\xa5-@I\xa4`\xa0\x1bi+@\xbc\xbc\xb7\xc7\x9ec-@\xa9%\x82j\xa3A+@=g\xea@\xbb\x060@\xe9q\xcb\xee\x00\xf70@\x080(\x9dTk.@\rI\xd3]\x02\x180@\xd3\x01\xaa4\xdc\t0@\x88\x8b\xaf\xf4\x9d\x95-@\xf6\x9c\xa8Q\x11\xa1.@\\\xdb\xf1\x01+\xfd.@$\x05_\x18M\x12+@\xdb\t\xdb&\xd01(@?{0#s\x0b/@\xce,p\xe8(\xa2,@\xc6\x7fu2\x0b%/@\xdb\xa5 \xa9\xe5f/@d\xb3\xa0\xa5\xcb3.@\xb1\x7f6\xefcR,@\x7f\xaf\xc6\x05\xae\xe8+@\xc8\xa5\x04\x03\x91&+@)}\xe3\xc4\xbe\x9d,@\xfb;\x87eS\x01.@\xd41\x82\xcd\x92\x04/@\x95\x93\xf7\xd0[O0@\x1d\xb9\x802\x94\xcb.@\x98F,Y ~.@6\x02\xeaL~J-@\xa3\xa9\xe65J\xb0(@\xa2\xc6@\r\xb1$+@\xb1\xb3\xf3\x9cH\x19,@\r\xe4\xdc\x9a\xf4@0@K\x02k\x15\x0b\xaf0@m^@\xc2\xda\xce-@;u9\xd3\xbfF-@\x19\xec\x13k0@.@#.\x83\xb4\xb6\xe0-@\x17(R\xc3\xe7z,@Zi\x97C}&-@\x13\'\xa1\xf3S\xf2%@\x0cA\x00\x83\x96\xcf+@f\x02\xb8\xba`\xf5+@\xde-Y\x01j\xcd,@\xa1\xfa\xd0\xad_h-@G;M\xe7V\xcb/@tf\xe4\x82h[0@\x0e<O_!\xad+@\xcf\xdb\x12\xcbF>-@m\xf0x\x92\xd8:0@\xd9IUZn\x91-@S\xc1u#\x9av0@9\x9d\x13\xac*\x050@\x10\xe2n\x029\xcd-@\\\x86\xc6\x16\x16U-@J\xcb\xbd\xe0\xe3\t.@w{/\x986\x0f-@\xf1I\x922\x98\xcc/@:j\x97c\x99\x0b-@\xcb`\xd6\x89\x8fp0@\x9aN\xa5Br\xe1-@\xcd\\H\xd1\xa9\x05-@\xc08Zbe6,@\x1d\x1a\x00X\xbce,@\x1b\xeb\x8f\xe5\xf2\xd7-@\xcb\xee\xf7\xa8\x9b\x8e,@x\xef\x12n\xffP0@w\xf9\t\x8aO\x03/@\xa8\xd5\xf3\x13\xd0\xd1.@\xfc\x1f\x83\xcd\n\xb40@\xb7\x8c\x11\x91\xeb\xa9-@\x1c\xbe\xa4>\xd5\xd60@\xfdi\xac\x95k2-@~\xa7H3t\x81,@p(\xab?\xbe\xb9+@pf\xe7\x1d\x13L.@6\x05\x05\x8c\x1fn.@iG\xff"\xfe\xf8/@.\x99\x07\xebB\x83/@\x0c\xf7\xd7\x7f)\'.@\x07}\xe566\n,@}\xdd\xd1&9\xd0-@lO\x02y\xbe^+@\x84\xcb<\xf9V&+@\xc2k\x1aL\xb9Y0@\xe0r\xf4\xcd`[,@6\x11f\x00\xce\xbd.@\x9c\xc3>\x10+\xf2+@\x07\xf3\xef%\xbd\xb8(@\xb5\xd9^J\x17\xab.@\xa7[>\x9fI\x0c-@\xb7\xbe\xc3yEP+@\xcb\xa6@i[\xfb/@\x0e\x17\x92\xbf\xbf\x8b-@b\xc5\xb2\x18\xa8 ,@\xb8\x18\x82\x8b\xf2`0@J\xfc-\xf9\x05c.@\xd0\\\xc7\x9e\xe8\x1a-@44\xf5\xb7\xfc.-@\xcc\x8a\xc0,]\x86.@n\x19\x7f\xa2^\x84-@\x1b\xce\xc1\x0ek\xa4.@\xdft6\xd6e\xbc0@\x85X\x8b\x85\x9dY0@K\xb3\x1b\x17\x10W\'@\x88\x94\xc0\xd0\xc6\xfb/@$\xc5\xecI\x9e\x84,@\xc8\x11\xf4\xa8\xcbQ,@(\x96p\x12i\x93/@FrW\x97\xe1\x14(@\xf0\rj\xad\xf5F.@I2\xa9\x0b|\xb6+@\xcd\\\xc9\xb9Z\xa2)@\x9d\xd7\x9e\xb0\xa5\x98-@\xa1\xf3\xb5\xe4 \x9b\'@\xbf|i\x83\x17W+@\nY\xef\x10h7+@\x1f\x08z\x01=\xfa.@\xb0\x8e<\xbb\xa7 -@\xfb\xc9\xb2\x1f\xe9#0@w\xff\xe2?\x1e\t,@\xf07\x01>a\x02/@W\x0f\xffp\xf0\x8b,@\x00V[\xc0\xa7\xc70@T\xcft&\x92\xe0.@9\xbc\xef\x83-9+@\x1a5\x10\xe8\xfaW-@\xaf\x80\xc6\xd8\\\xfa.@\x14v\xe6\x17\xf9\x8a,@\xe8\xd1\xcai\x18\xc00@a+\xaf\xa0;;-@3~\xfe>F`0@\xb1@\xa6\xb9\x88\x120@\xada\xdf3\xd0\xfc-@\xa6\xd7\xfd\xbf\x90-0@\xb4v\xfb\x11\x00C)@oM\xe9\x93\xd7\x87+@\x18\xdb\xdb8NV0@\xbd\x86u\xe9\xbc\x87+@\xae\tA\xc9\xdb\xa1*@\xc0\x83\xdef\x87\xf6%@X\xb2\x9c\x8a\xea\xe30@\xf8Lb\x16\x8e\xb7.@\xd2y\xa8\xdd\xdc\\-@\x1d8Wn;\xe9,@\xf9\x16\x0b|ga0@\x93\xca\xf5\xda\xbe\xb0.@-Y\xa3;0%(@\x97\xeb\xf5\xa0n\xc0(@\xc7j\x8a\xa3&\xdf,@\xf7\xca\x0f\xd0\xf5\xf3-@\xd6\xd6&\x92]\x82,@f&\x17@<@+@7I?9\x1f!.@M\xb5\xc4\xb5d*(@A\x93t\xae.~,@\xa5\xbef|\x0b_+@m}\xe2.\xffS0@\xc9\xb9CG\xcb\xc2-@\'\x1b-=\x90\xe5,@rj"C\xe8\x120@/QV\xe2h\xc5%@\xf2\x9e[\x8f(\xb6,@\xea#\xaaGg\xb2)@\xb0\x80*3\x04\x07)@Pp\xf5\xe0\nm+@#/\xcaPJ\x07+@\\E@s,t0@\x93\x7f\x1f\xcc\xa1\xe5.@q\xfd\x11\x0c;+&@y\xf1\x03\xa9j\xc6.@\xa4\xe9\x876\xa4\xc8,@\x8b\xfb\xac\x05Lr-@+DGQ~P-@\xb4\x94\x16*j\x14/@S#ZB\x15;,@\x91\x94\xc2\xa8\xb8\x16-@\x16\x80\xa8\xcf]\xac.@\'\xc9\x84-*v-@\xad\xdf\x1a\x9a\xf5A-@\x9eH\x8a\xc5k<-@\x0b8\x90[p\xa0(@\xa3\xf0\xa73\x12\xcf/@\x0c\xb74\xbcKn-@\xd7\xd4\x96\xde\xe5\x90-@/P\x87/A\xc6.@V;W\xd0\xe6\x11&@'
p16
tp17
bg3
(g4
(I0
tp18
g6
tp19
Rp20
(I1
(I6341
tp21
g13
I00
S'o\xa2\xfbR\x1d\xcaS@@B\xe9\xf6\xf0\xd3S@\x03G?\x9d\xa2\xc6S@\x96\xa4\xd34M\xccS@`\xe4\xf0[\xf5\xa9S@\xce&\xde\xa8\xe4\xc8S@\ta|iE\xc0S@%\x08 C\xa6\xcfS@\xdfU\xd2a\xb8\xccS@h_{g\x06\xb6S@_\xca\xe3\xd9\xbf\xceS@\xd6\\\xbd1\xec\xc4S@\x90\x1d\x9c\xa3\xb3\xcdS@\xf2\xbc_@\x11\xcdS@@\xda,\xcd\xfd\xccS@\x16\xab5\xc35\xccS@\x8c|\x0f\xe7\xd7\xcfS@\xa9$\x9a\x95h\xc5S@\x16\x1eZa\xc1\xceS@\xc8f\x89d\xc0\xbdS@\x03\x959\x7fd\xcdS@\x06\xd0)\x9e\xe7\xd4S@>\xcc,\x94:\xcfS@\xe6\xc7\x93\x00\xce\xb3S@\xcf\x9d\x0fDf\xcdS@{\xb9\xe3\xdc\x9f\xc1S@D\x80tNu\xbbS@\xa5\x8f\xa0\xbbT\xcfS@\x99NtX`\xcaS@=\x1d\xf2W\xa2\xcaS@3BO\xd4(\xc8S@q\x8f\xb8S\xfe\xcaS@n\xfdY\xb9x\xcfS@\xd4\xcb-\xa2=\xb7S@e-I\x13\x04\xb6S@\x89 |\xc0\xdb\xb3S@\xa70\x1c\x87U\xccS@\x8b\xa4h\x8c\xe8\xcfS@\x80\xd7\xb7\x96|\xc5S@\xfc\xb9>\xe3\'\xc7S@\x0cWW\xc7\x0e\xc6S@\x1a\xe8\x1b\xdc\xc9\xd3S@`\xea\x8d\x198\xcaS@`\xd5\x87\xdcQ\xc7S@,\xe5\x1c\x1d#\xc7S@\xae\'\'\xd2J\xc8S@\xd4d\x9a\x19\xcf\xc2S@\x12\xe1\xbf\x8e\xa6\xc5S@\x8c\x1a\x82\xf7\x07\xc7S@\xb7 L\x04N\xc8S@\x10z\xb9K2\xcbS@\xaa3\xb7\xb2\xb8\xc7S@\xa5\x1a\x83X\xc3\xc6S@$>f\x90+\xc0S@05\x9a\x84L\xc3S@\xed\x15\x9dx8\xcaS@\x03\x8e\x05\xff3\xd4S@j!\xad\xc4\x85\xb4S@k$W\x03\x90\xcbS@\x9c\xa7\x94g\x9f\xcdS@\x9d5\x82\xf0\\\xc3S@\x10\x02K\xac\xa2\xc2S@\x9a\x9b\x0f@\x91\xc7S@K\xdc\xeep\xf8\xc3S@\xf2\x8d\x1e\x17\x03\xd0S@\x89r_v\x90\xc7S@\xf2\xf1E\xd7K\xccS@\x87\xba\xfa\xbd\x95\xafS@\xdb\x8fl\x8da\xccS@\x97\xca\xd5\xbeZ\xc2S@\x9a$\x05\x81\xde\xcaS@\x9ddY\xe5\x89\xccS@\xa8\xf9\xb3.&\xd0S@S\x11\xc0kA\xc6S@\xf0\xa7:\xe2\x97\xc5S@J\xe4\xce\\\x88\xc5S@Gz\x87Q\xc7\xc5S@\xa1\xb3\xc5\x966\xcbS@\x04\xb5\x165\xb8\xcfS@]$\xb1X\xca\xbbS@43\xbb/\xc8\xc6S@\x08\x95D\xae\xcb\xbcS@\xf8\xbbX\xfbo\xc3S@t\xbe\xf8f\x8f\xd1S@\xa8\x03\xf7\xae\xa3\xcdS@\x17\xca\xf5\x1bh\xd1S@\xc1\xd9\xd9]\xce\xafS@\x0f}Svd\xcfS@\x9eYD#\xdc\xc6S@\xeaH\x9d\xcd\xeb\xd5S@V\x89\xf3}\xc9\xc5S@\xa0&K\\b\xc6S@|!\x93\xec\xd4\xc6S@\x16+\xdf\xa0\x1e\xbbS@$_\x0b#\x99\xc6S@3FmF\'\xc3S@l\x1f~\x9f\xc1\xcfS@\x82\x85#j\xd8\xcdS@t\x124\xb7\x0f\xcdS@[\x17\xef\x17\xf9\xc3S@x\xb7,\x00\xfb\xbfS@\x0fS\t$\xb0\xccS@\xc4!\x95\xf5\xfa\xcaS@\xd4\r\xa0\xde\xe7\xc5S@\x10\xac*VU\xc7S@\xa57v\xb8\xa2\xb4S@\xb5\x86\t\xa1\xed\xc2S@\xbe:\xd9o\xca\xcfS@W\xca-\xd1\xfe\xc5S@~\xd9dzB\xd0S@6z*\xe0B\xd6S@3\x8b4\xf5\xc8\xcbS@6\xf2\x84v6\xc8S@\xd3\xcc\x9ej\xa3\xc6S@&}\xa8\x88\xd2\xceS@Wd@\x99\x8b\xc5S@0\xc6\x93\x081\xc7S@\x8b\x91\xc7\xfd\xa0\xcaS@\xdd\x12\xc2\xa3\xde\xb5S@Z\x121"\xe9\xd3S@-\x19\xc7?\xbd\xc4S@H\xa6/8\xbf\xcdS@\x85\xc8\xd7\xe2)\xc6S@\x03U\x90\xcd\xea\xd2S@\xd6+\xe7\x8c\x97\xc5S@f\x9e)\\\'\xcfS@f84\x11\x82\xccS@$w\x92I\xc0\xc7S@\x88(\xc8\x95\xbe\xb1S@Wd3R\x14\xd2S@\x91\xd6\xc9Z\x9d\xc7S@\x96$\xaf\xe8g\xbcS@\xcb\t\xa8\xfd\xa7\xc6S@+\xfa\xd4/\xd9\xbdS@5"\xa1\xfd\x93\xc1S@@\xfeu\xa6\xe4\xbeS@\x84\x04"\x1a\x8f\xc5S@m&|\x84\xa5\xc2S@@P^@P\xd3S@y\tj;\xa3\xc5S@\xfdQ\x0b\x0c\x9b\xcbS@d\x80\xacZw\xc1S@\xc4*\x89\xa2\x13\xd1S@5\xbc\x1b\xd9\xff\xb4S@\xa9\x19L&\x1d\xb5S@\xee\xf2OT\xe0\xcaS@\x12O\xcf\x9f$\xbdS@\r\x7f\xef\xcb\xdc\xc8S@P\x94\xf3\x066\xafS@\x08\x01\tl\r\xbdS@+\xd0\xbd\x90\xa3\xc5S@7z\xa3\xa3\x9f\xc1S@\xd6\x02x[P\xc6S@j\xbe~\x0c\x1a\xb5S@\xabw\x8f\x84\x92\xccS@o;Z^\x8d\xcdS@\xd6_\x86}Q\xceS@2\xe6\x90\x9a?\xd2S@uG\xcc\x0e\x86\xcaS@\xc3\x1b\x8f\xbe\xbf\xcbS@\x91\xf5\x05C\x12\xc8S@\x85\x16\x8e\x06\xd5\xc6S@\xcdk_\xddT\xc6S@\xd6\xf9\xf7\xa4\x84\xc7S@+\x1e\xa5r\xef\xcaS@c\x97"-\xfb\xcbS@\xd9\xbaul;\xd0S@S\x98H\xf0\xaf\xcdS@\xce\x91C\xc6d\xcdS@\xfb"F\xa9-\xb5S@\x04\x1e\xf1\xa9.\xc6S@\xd2\xe2:\x819\xc5S@ID{aE\xbcS@\xbf\x81\xe01\xbb\xadS@m\xb3\xc3\xcc#\xc6S@6\xb6\xbd\xee\x8d\xc7S@\x8a\x05\xbe\xf7\xe2\xc8S@7\x84\xd8\x16P\xc5S@FQ\xb9yR\xcdS@\x12\x98\xdfo,\xd0S@+\x9a\xec\xcbJ\xcbS@\xaf\t\x8a\xe1\x10\xc5S@\xbe\xf6+EB\xc6S@\x12\xc4\x04^\xf3\xc5S@\\[\xe9\xd7\x06\xc5S@\xf9\xdf\xe4\t\xa6\xcfS@ {\tc\xa8\xbfS@ds\xbb]\x89\xd0S@\x8fE\xf0\x95\xe3\xcaS@b\x17\x8a_\xd5\xd3S@\xce\xc0|\xc5\xd9\xc1S@Q^\x88\x83\x1b\xc8S@\xaaw\x9d\xa3\x10\xc7S@\xceyC\x02s\xceS@\xc3b`\xe2\xc8\xcbS@4\xcb\xc2\xebE\xcbS@\x9aQ\x16\xdc=\xabS@\x13u\xbc\xa4\xd0\xb3S@\xe8~*\x95\x8c\xc8S@v\xb9\xc7\xad\xc9\xc3S@L\x10\xf0\xbe\xdd\xc1S@\xa6\x85\xf1\x83\xdb\xb7S@d\x0f\x97O\x1c\xc6S@0\x97\x8aj\x99\xc5S@bk \xe9h\xc2S@S\xf49\xabO\xc8S@\'b\xaa\x84\x00\xc5S@\x8c\xdd\x865d\xcaS@5\xa0\xfc\xac\xf3\xc2S@b\xba\xd2S\xa1\xbeS@\xbe\xf2\x9a6;\xc9S@N\xef|-\xea\xcbS@b5{:\x8a\xc5S@\xea\xe5\xeb\x05\xf0\xcfS@\xa15[\x82\xc5\xc6S@!\x1f\x15\xcc,\xc6S@B%\xdc\xfe\xba\xb9S@\xa7\x1f\xd6\xd0W\xb8S@\xcd)\x96\x00\xa7\xb1S@\xbci\xad\xdc\x02\xd1S@E\xd4\x9d\xf9\xbd\xceS@1\xc4G\xb4\xa5\xd1S@\x96\xbdl\xb2\xbd\xd0S@\xa99\xf6\x8a\x89\xc5S@W\xb7\xdes\x07\xcaS@\x9d\x93,\n\xcb\xc5S@\x99\xe7#\x88\xe4\xcbS@Y\x99~\x85\xfd\xb7S@\x08\xb8z\x08\xa7\xc1S@\xc7o\x9e\xf3\xd1\xc4S@\x18\xa9\x01o\xbd\xd3S@\xed\xd9\xabi\xbc\xd6S@@#CTA\xbeS@\x06#V+\xfc\xb3S@\xe5\xfb\xc3\t9\xd0S@\xc2]m\x07{\xc9S@\x0ck%\x94\x95\xc3S@Q\xb3\x0c~\xb6\xc5S@\x13\xbb\x95#\x9e\xcaS@\x07\x16+\xbep\xb9S@\xb0\xd1\xd5\x927\xd0S@\xd7\x06\xe8\x81\xa1\xcbS@\\\xb2\x16\xcfv\xd0S@g\xb2\x90\xae\xd3\xc6S@\n"E\xb1C\xc7S@\x8dk\x0eA\xc6\xb5S@\x90;\xd3F\xf4\xcaS@\xde\x08c\xd7\xad\xd0S@\xff\xa2\xa4J\x16\xd5S@\xe1\x18\x97\xf7\xc0\xbeS@~`\'\x93\xa5\xbeS@\xe7\x19\xea\x82\xc0\xc9S@mjG\xc6\x13\xc5S@\n\xcf\x88\x9e\xfc\xcfS@>d|\xa9>\xb6S@\x15\xa8\xa0\x8d\xb2\xbdS@\xd5=ue\xda\xc7S@t\xc2\x0b\xd4\x83\xcdS@\x91+\x0e\xc8x\xcfS@\xde5\x921\xbe\xcfS@5Z\xcc\x0f\xf3\xd0S@\x9f\x08\xbfNy\xc5S@\xf7\x9b\t\x1f\x1b\xb6S@B\xccQz\x8f\xceS@B\\\x8fJ\xd9\xc9S@R\xd1\x86,\xf1\xc2S@\x83l{\xd1\xfa\xcaS@\xa4\x0f\x84+2\xbaS@D\xc6\xe24~\xc5S@ s\xbe\xf7\x93\xcaS@\x8c\xc9\x00\xc9\xc2\xc0S@\xa1\x00qi\x0c\xc7S@\xa3\xf4\x0b\x94\xf7\xd0S@\x91\xe0\x8a\xc5\x86\xd0S@\xe4\xd4T!i\xceS@\xe7\x8byv\x12\xc9S@\xf6\xacI\xfd/\xb8S@\xa3\xbb\xaf\xc3\xbc\xbbS@\xf3W\x98?\xb2\xc3S@\xc3}7vn\xc8S@\x06\xebt\xf4\xd5\xc5S@f\xd1Jrk\xb3S@\x15\'\xb8\xc4&\xc5S@,C\xc5\xe5\x13\xd1S@\\\x99\xe2\xbf\xcd\xbeS@\xd8\x9f\xd53\xca\xceS@\xea\xb2B7L\xb7S@?\xa2&k\xe8\xc9S@\xcc\x99J\xcc\xe8\xc6S@\xb9\xa2x\x02z\xd3S@\t:\xc9\xday\xd0S@}\xb2\x08\xbb\x93\xcfS@\xda\xa1\xb9\xd2\xac\xc7S@TDK?Y\xb9S@\xef\xf0\xcd\xa4>\xc8S@\x1e\x06L\xfa5\xc5S@~1\x14\x8a\x84\xb7S@a\x8eK\xf6\xd1\xc1S@\xbf~\x8a\xf3)\xbcS@w\xd9U,\x9d\xb2S@j\xd9p\xb8\xce\xd3S@m\xf0\xa9\xc2\x80\xc1S@lk\xe9A\x7f\xcbS@\xb2\xef\xa2\n\x0f\xcaS@\xe1\xf0Q\xde\xfc\xc9S@"R]\xb3\x08\xb7S@P\xfd\x81\xdab\xc3S@\xd4qtH\xac\xb5S@\n\xfdP\xb7\xc1\xbfS@Y\xe1BF\xaa\xbfS@\x97k\xfa\x10\xcc\xbbS@\x0cm\x9d\xa4:\xceS@\xc7\x11\'\x97\xe2\xcdS@_\x02\x1e_\x97\xcdS@ \xf2\xa0\xeb\x8b\xb6S@\xd9p8P\xba\xc2S@\xffu\xfbXL\xadS@\xe9\xbb\\\x173\xa1S@0\x13\xff!m\xcaS@)\xff$\xc1\x12\xcaS@\x1c\xe0\x95\xea\xc3\xc9S@\x80\x14\x06:k\xd3S@"=\x0e\xbc|\xccS@{\xc0\xef\x8f?\xb5S@<\x13*\x1c\xb2\xb7S@`\x87jpT\xc6S@\x97\x9e\xf8"\xef\xc9S@\x9c\xc1\xb3\x14\xd0\xc5S@\xa5S\x90\xb5\xb7\xc4S@\xefT\x99\x9e`\xc3S@\xc3\xb8\x8b\xdb\x82\xccS@5\x8a\xc4Is\xccS@\xbe\x91\xf7\xd7\xc3\xceS@s\x87\xeb\xee\xc5\xc8S@\xa5\xc2\x99\xe0\x8b\xd1S@4\xcfy\xa9\xc3\xc3S@\xc81$r\x00\xc0S@\xf81\xfb\xca\xa1\xbaS@8\x81}\x9b\xd9\xc7S@S$gY\xb1\xc2S@\x87\x17\xed\r\x8d\xb2S@\xb8\xb1\x865\x81\xc2S@u#-\x05\x19\xc6S@\x80\xaa\xdbd\xec\xc7S@B\xdd\x06\xf9\xcc\xb4S@\x0b\x8dP\x0b\xa3\xc2S@\xd3\x9e\x11\xbe\xb5\xccS@8\xea\xa8/\xf3\xc8S@\x8b\x03\xf98y\xcfS@G#\x88_\x8e\xc4S@\xc8o\x96\xe0\xac\xc3S@\xfe}\xe3\x8c"\xc1S@\xd7=\x92\xfe\xf0\xcbS@\x0e\xb5p\x94\xd3\xccS@\x1b\xba-\xe8X\xc4S@\xf4O\x93=\x10\xc6S@\xcdF\x13k\x96\xb2S@)\xb9\x1e\x11\xe4\xbdS@&\x1c\x14\x96\xcd\xccS@sJqwK\xcaS@C\xa74\x04q\xc1S@_e\x88\x0bc\xc1S@S\xc3\xdd\xde(\xcbS@X[X\x07\x11\xc6S@\xfc\x02\n\x9f\xba\xc5S@\xe4E\xe2\x12\x8b\xbfS@\x05\xe0j1\xb8\xc4S@1NW\xa4\xbb\xceS@R\x8e?"+\xcaS@\xb0"\xe1\xc8\xef\xcaS@\xd1M\xcb\xf8\x0c\xcaS@\xe5%\x07-\xeb\xc6S@v\xad\xe3\xd1\xc4\xc3S@q\xe0k>\x01\xbaS@F\xa6\xbcC\xaf\xb4S@70R3\xf3\xc6S@\x19g$\xd4u\xbaS@//\xeek\xa4\xd2S@\xb6>=\x0e\xc5\xd0S@\t\x13\xb7\xe7\xd2\xc5S@u\xce\xad\x97\r\xcaS@\x87\xe5\xc9\x9b\x13\xc3S@\x19\xf5V{\xe3\xd0S@\xf0+\xabfM\xc7S@\xdc\x8e\'\x89\xcd\xcaS@\xc0\x1dS\xa2\x08\xcdS@T\x80wB\x1b\xcdS@\xd3=\xf2\xe1S\xceS@\xb6\xe1;J\x17\xcfS@\xd8\xee\xd4BD\xc2S@\x13\x84`\xb6K\xceS@\x17\x9a^\xa1\x00\xd0S@F\x9f\xb0\xb0\x19\xc5S@\x8ck/\xb0\x1c\xc3S@\x93\x7f\xc6\xe2\x8b\xd1S@$f\x03\xa6D\xc1S@\xbd\x82\x1c\x90\xa5\xc9S@\xf1\x98\xab\xe0\xbf\xccS@\x0e\xd3\x00&\xa5\xb2S@\x11j\xde\xdaW\xc3S@g\x17\x80\xc6x\xbdS@\xa1\xe4\x1a\x07;\xd3S@@\x9f\x8bh^\xb3S@f\xf7\xa5\x99\xa6\xadS@\xc3>\x91\xea!\xc9S@\xdb\\t\x04\x87\xc9S@\xfb\xae\xcf\x86,\xc3S@\xdbk1\x1e\xbe\xc9S@\xb2\xcb,_\x9f\xc5S@s\xe8\xe7\x81\x8a\xb7S@\xa2&\xeb\xb9g\xc8S@D\x86<\x11\xbf\xd1S@*2\xdd\x1f\x1e\xd3S@\x05\x16rFj\xd3S@\x0fG\x89\'\xe3\xccS@\x8e\x1c\x15d\x05\xc1S@\xa9e\xe4u\xa9\xb4S@a\x8f\x05\xedP\xb2S@\xc5\x04\xbe\xe1\x84\xd2S@(=\xf9\x19\xd3\xc1S@\xda1\x94\r\x7f\xceS@\xbf\x1e\x82\x88\x83\xcbS@\xe4\xeb\x1d\xd69\xd2S@Ar$]I\xc4S@;\xa8\x81\xf0\xc0\xb2S@\xdc\xc5\x83\xb9s\xc9S@6\xeb\x89\xc5\xfe\xcdS@\x7f\x7f`s\xe0\xd3S@\xae\'\x02\xbe?\xbfS@\x90\x84$\xa6\x90\xc7S@\xdcU\x96\x17\xf3\xbfS@\x87\xce\xddn\xa6\xc9S@\xe3!\x9c\x86\x17\xc4S@D|\xe0\xf4\n\xc2S@\x94%OQ\xae\xb7S@,d\x05\xe2n\xc9S@\xeb]X\xfa\xbc\xa9S@!\x14\xee\xda\x86\xc3S@\x82\x1f\x9a8l\xc5S@\xe8\xc4\x9b\xb4\xed\xcdS@\xc7t\xebd*\xbfS@uln\xcf\x1c\xbdS@k\xc9\xbb\xdc.\xc4S@\x1d\x8b\x98\x14\xd3\xbfS@\xad\x98\xbat\x88\xc3S@\xb0\xe8\xd4w\x01\xc3S@zt\x92\xfe\xba\xadS@+\xbdi\xb5\x91\xcdS@\xb7?sK\x10\xd1S@\x86e\x04\x82\xa5\xc7S@\x1b\x1f\x08\xe7\x13\xc9S@\'\xce\x03iD\xc8S@UQ\x1b1+\xa5S@\xbf\xebD\xc7R\xc4S@m\xe8\xdcs\x82\xc3S@>Z\x96\x0f\x9b\xbfS@/\xda\xf2\x85\x8b\xb1S@\xf7\xa3!\x0c\x07\xcdS@w\xd4;I\xf6\xcdS@\x07\xc5\xa8\xb1e\xccS@"bq\x82\xb9\xc4S@E\xff\x1cM\x83\xcfS@\xc8\xf2gF\x0b\xceS@E\x8b\xf8\xee\xfd\xc3S@-\xdb\xa4)\x9c\xb4S@\x95\xb1\xa8\xbaq\xc0S@G\'s\xd2i\xcaS@6\x13\x10h\x1e\xcaS@\xfc|\x1f\x8b\x06\xc9S@\x94\xdf\x16\x1c\xb4\xc8S@\xd0B\xa7\xc8\x80\xc4S@\xac\xde\xf9q(\xceS@a0R\x050\xc4S@\x96\x83\xba=\xfe\xc3S@\xcfew\x19\xe3\xbfS@\xa4\xea<\x14x\xb1S@\xca+n(\x1e\xbcS@O\xcd\xbbs\n\xb8S@*\xaa\xee9\xdf\xcbS@\xe9\x19\x0c\x9cz\xc3S@\x87\x12\xba\xb4\x1c\xc0S@\x03\x93\xb1\x14\x85\xd2S@y"\xab@\x85\xcfS@\x03\xaa3m\xa1\xbeS@\xfa\xbe\xfb\x94\n\xc1S@Q"\xc3\xed\xc6\xc1S@dF\xc0\xf4\xff\xc1S@U\xadq2Y\xcfS@\xaa\x901\x98V\xd2S@\xd3]/~+\xd2S@9\x12aD\xb2\xc8S@/4\xe9\x8e\xb8\xbbS@8\x92*\x01$\xc4S@\x1aw\xdb\x15\x84\xc4S@\xcb\xbe\x10HV\xcfS@W\xe6Q\x1f\xad\xb4S@\nT\xdfh\xd7\xb7S@X\xdc\xbb\xdb\x9d\xc2S@\xb6;\x83\xc5u\xcaS@<\x9bWh\xf5\xb7S@qI(\xa5f\xc8S@\x1d\xfb\xd1\xdae\xd0S@o\r\x94\xde\xf9\xcfS@%\x03L\xefH\xc3S@\x90\xe9\xd1an\xcdS@\xed\xcc+\xb8y\xceS@\xae\xf1\xbdB\xb9\xd0S@\x03\x8fA\xc2\x1e\xcfS@X\x99\x82/p\xa0S@\xb4h~W\x1f\xc9S@p\xe6\x89S_\xcaS@f\xa3\x9ed\xb1\x9fS@\xcfh&\xb8\x99\xa0S@\xf0\x02\xb1\xde\xa6\xc2S@\xa0\x07\x7f#\x87\xa0S@\xdc\t\xcd\t\xe6\xb8S@_\xbdJ5\\\xbbS@ \xb1|M\xa9\xc7S@\xa7\xdc\x12\x8a&\xc2S@\xf1l\xda\xcb\xf6\xa0S@e\xbf s\x14\xd1S@i2\x1a9\x7f\xcaS@B?N\xdf\xa9\xbfS@5\x97O+\xff\xccS@\xa9\xd7\x04\xd9\xa1\xc9S@\x80\x1c\xd24U\xa0S@\xba4H\xff\x95\xc9S@\'\\Q\xf0{\xd0S@\xd5\x81\xfe\xda\x8b\xa1S@\x8d\xab\xc0U\x91\xcdS@\x15\x1ej\xdb\xd3\xb1S@\x95\x9c\xe2e^\xc2S@\xd0\xb4\xab\x17\xde\xa1S@\xa1\xbf\xb8\x06\xd7\xd0S@\x0ec\xfeo\x15\xd1S@m\x11\xa1`L\xbeS@\x8cU\x13\xbc\x97\xa1S@}\xb2c\x91`\xd4S@\x90\xc0\x18\x89W\xc9S@\xd5\x88)U\xbb\xa1S@!]!\x00\xe0\xa1S@dJM.\xab\xbcS@G\x97\xce\x8c\xd3\xc9S@\xc1\x85\xb6F\x83\xc8S@N\xd6E\xd6\xd8\xbeS@\xd5\t\x91\xf8\xbf\xcbS@\x13\xd9\xfe\xbf\x86\xb7S@(\x00\x88\x7f\xd4\xccS@\xb8\x1bk\xb1\x12\xbbS@\xe7\xee\xbf\x1e+\xd1S@Q\xd51\xb8\xba\xc1S@dT\xe1sP\xc6S@l\xd0Nj^\xcbS@\xa6\x17\xdf\xbd\x9b\xabS@iH$\xe6\xfc\xbdS@\xc57{t\x82\xb9S@\x9cy\x7fb\xf9\xbbS@s\x93c\xd1w\xcbS@60\x89\xa0u\xb7S@|\xa4\xc7\xfdl\xcaS@n\xde\x06!\xca\xc7S@_\xfc\xab\x9d\xd6\xa6S@\xde\xd0s\xb3E\xaaS@\xe6&\x7f\x82\x15\xd0S@\t\xf1\xd5O\xdd\xa6S@\x01\x00\xef\xf75\xcbS@\xb1\xbb\xed\xe1(\xb7S@\x80\xc5\xe4\x9a9\xbdS@b\xa4*\x7f\t\xc4S@\xf6!79s\xccS@d\x8dK\xe5\xd1\xc3S@\x81\xa5}\x18$\xbdS@E/b\xd3\xc9\xbdS@XH\xba\xef\xf6\xadS@3\xebi\xa61\xabS@zK\x03\x113\xcbS@ \xad\x93:\xe6\xaaS@>\x06Z#R\xc4S@\xee\xdeN?\n\xa3S@\x88\x8cs\xdb(\xc7S@\xf3\x99\xeaq@\xabS@\x11J\xe7\xa4\xd5\xc2S@x\xbf\xd3w\xd5\xc0S@\xc5{r\xa9\x07\xabS@\x9d\xc8%\x1d\x12\xd1S@B\x08\xf8\xce\x1c\xa3S@\x8fU\x83Q\x1a\xabS@\xed\xa9\x11\x85\xd3\xc5S@s\xa8\xda/E\xcdS@\xdf\x91\xc7x\x10\xc8S@\xfc\xa3\xfa\xc8g\xc1S@\xa10_\xba%\xc4S@\xe5\xa3\x1c\xd2(\xd0S@\x7fR\x96\x1f\xb8\xabS@DT2\x8f\xbd\xb3S@J1\xa4\x1e6\xc7S@\x19\xa0\x01\xbe\x0b\xd3S@\xfd(W\x8b\x9e\xc2S@\x85\xfbW\xf1\xf7\xa3S@\xc8\x1dV\xbd\xb6\xaeS@\x9f\x15\xa4\x8d\xb5\xd2S@\xa1\xf1I\xc4t\xcdS@\xa7\xca\xda\xff\x00\xc6S@\x06@\x15\xd5\x90\xbcS@\xd8\xe9\x10\xe2\x88\xa9S@\x8f^$\xb4\x89\xc0S@m:\xca\xd3e\xc7S@\x8e\xac\x19S\xe5\xc9S@V\xd7\xb4\x1d6\xbfS@\xe3\xcc\xe0\xd5{\xd0S@\x17\xf1g(\xf3\xa9S@\x9e\xf2\xf3\xd9\xe4\xb7S@\x17S(\xef\xe8\xa3S@>\x7f"z{\xb3S@Z\x7fmA\x14\xb7S@R\xd1BF\x03\xa4S@\x9c LMw\xb0S@\x85\xac\xe36\x83\xc4S@\x16.0YM\xc3S@m\xd1\xb4\xc0\xb5\xd0S@\xe0(\xf7\xbe\x04\xc7S@7\x84\xfe\xda>\xb9S@\x90\xe8\xe54\x1c\xcaS@\'G\xc8\x14.\xa4S@xb|\x06W\xb8S@\xa9\xcf\xd2\xe9_\xd0S@b?\x88\x8d\xe9\xb4S@\xe2\x89\xee\xcf\xff\xd1S@\xb3\xb8=\xd8\xd1\xc7S@.\xa9\xdb\x8c\xb7\xafS@\x94\x84\xecoP\xd5S@\xfc\xa2\xe9\xce\xd8\xd5S@\x90_\xb6\x04\x81\xb7S@\x00P"I\xe8\xb7S@\x16N\x7fR\xc4\xb4S@\xa6Hy\x13\xc8\xc8S@\xf2<g9v\xc8S@;\xb9\xab\x19"\xb4S@Y\x86\x81\x8b1\xb5S@\xf1Z\xc8\x80~\xd0S@\x91\xa4\xb7\xcd\x00\xc3S@M\xcb%\xf4x\xb7S@S\x90|\x88Y\xc7S@\xb7l\xd3i\xe3\xacS@\x9f C\xf0\x05\xb5S@\xc0\xb9\r,@\xabS@\xe9Y\xad\xf3N\xbfS@V\xb7Q6Z\xb1S@\xf5\x83F\x95\xc6\xb8S@\xd5\x18\xef\xbf\x0f\xb9S@\x17\x06\x8e\x07\xe6\xbbS@\xa9s$\x10U\xafS@\xd4e\xf2\x8c\xf7\xb7S@\xf5\xdd@\x90\xd5\xb8S@\xf5\xdcx\xd2\x0c\xb0S@2N4\x07\xbb\xb4S@\x14\x92k\xd8\xd4\xbdS@\x1f41F\xcf\xd2S@\xb1B4{\xfe\xbaS@\xbfBU\x10\x05\xbcS@o\x83\x854\xb2\xd2S@\x7fM\xa9\x15\xfd\xbcS@\x90\xf2\xac}\xb4\xb7S@\x1f?\xb8\xfc\xde\xb7S@\x9b\x04\xab\xf6\xc0\xc6S@\xe2\x06\xa5\x08\xaf\xb2S@\x12\xe5\xd0\xbe\xd6\xb7S@\x18\xdb\xd3\r\xf8\xc1S@\x92\x0f\xea\xf6\x01\xcaS@/ 0G\x81\xc8S@\x80\xacKgh\xaaS@x\xeb\x0f\xe8\xeb\xb7S@\xeb\xcc\xc0\xa1\xe4\xcaS@\x13\x19y\x86\xa7\xbcS@\x1e\x8cSB\x05\xc2S@0\x19H{\x0b\xd3S@\xcaw\xfb:\xe4\xb4S@"\xc4*\x8c\x06\xb5S@9E\xa6\x1c\xcf\xb5S@\xcev\xb2\x87\x18\xb2S@\xf6\xb2\xed\x01$\xbbS@\xb47\x86\x0bX\xbdS@\xf2\xa0\x9c\xc6\xfb\xb5S@\x87z\xf3\xd0\xc6\xb9S@\x0e\n\xd6\\\x0b\xb3S@\x01\xf1,\xd9 \xc8S@L\x86\xf7\x87\x1b\xb6S@\x01\xa0\xae(D\xc2S@\xc9\x7f+\x12y\xb5S@\xe6\xe5\xfdsP\xbaS@\x93|\xe3\xd0\xca\xbcS@\xcf\xf8Y%0\xbfS@|\xb2\xbf\xf8\xda\xb8S@+\xb2r\xe2\xd8\xbdS@)\x04\xbb\xc0\xcb\xbcS@\xbf\x01\x95\xb5\x92\xbdS@\x90&:\x92`\xccS@N\xb8\xbdS\xa4\xbcS@-\xf3\xb0I\x14\xbdS@\xc2wd\xc1\xe6\xb8S@\x15\xe5\x99\x14\xd3\xb7S@\x08J\x0f[\x94\xbcS@\xab\xa8\x11\x94\x07\xbdS@\xf0\x80W.\xd5\xbbS@\x174\x9dTP\xbcS@\xd1\xaa$^\xda\xbdS@\xa5]\xc2\x820\xbdS@e\xeex-\xa9\xceS@\xab{\xbf\xcaN\xd0S@\xd1\xe5\xab\xd5\xaf\xb9S@\xee\xa4Fz\x9a\xc2S@\x11\xdc\x06\x83O\xccS@yz\xa7S\x92\xd0S@q%~?y\xc3S@rIt\x8b\xeb\xbdS@\xaft\xbf\xc2\xb1\xbdS@h\xde\xee\xfb[\xbbS@(\xb5\xc2\xdc{\xb3S@`#g\xa7#\xbbS@\xe8\x0e\xf3\xc0O\xbbS@GQy\x97\xb3\xbdS@\xbd\x85!\xce>\xbbS@\x9a\xb5\xb0\xf5A\xbcS@\x92\x9c\xc1\x0b\xb3\xbcS@ua\x92\xb4\\\xa6S@\xf7\xe7\xc4\xe8\xaf\xb6S@\xb1dt\xf1^\xbcS@vJ\x9e\xd6\xcf\xbdS@\xc5\x90\x8c\xdb\xde\xbdS@\x1d\x8f13\xc8\xaaS@q\xb9\xc7\x07\xd3\xb6S@\xcb\xcbr\x9a\x92\xbaS@\xfb\xf5\x1f3F\xcfS@\xe52\xc7\xec{\xbcS@\xc9\x9f\xa1\xa2(\xbeS@P\x00\x99\'\x82\xa6S@Dbp\xdbT\xafS@|\x19\xb2\x89\xf6\xb8S@/\xfe\x9f\x8e\xac\xb3S@\xb6\x97Dr\x9a\xccS@^j\xf2|Y\xc0S@\x18\x98\xda}\x07\xc5S@\x14\x87\x08\x8d\r\xbbS@\xcbb\xb3\xab\xd9\xb3S@E4\x88]\xf7\xb3S@[\x91\x1f\xdd\x92\xb2S@L\xb1\x02\xc6\x07\xacS@\x14\x90\xb1\xda\xd2\xc6S@\xad\xcd1=b\xc5S@g\x9c\x88\xd8;\xa7S@\xddt\xe3X\x07\xb4S@\x85\xb5\x80\xfb\xb2\xbaS@s\xc1\x80l\x91\xc3S@k\x18\x8f\x80\x96\xabS@\xbf\x08\xf3N\x1a\xafS@\x9f\xf6e.4\xd3S@\xfc.\xbc\xabJ\xbfS@q\x9b\xda\xedd\xbfS@qh\x83<O\xb6S@\xda\x05\xf6g!\xb9S@\x02\xa0j\x82\x1d\xbcS@\xdf\xf5\x81*\xc4\xafS@w.\xacf.\xb4S@\xa3\xb7` \x05\xbeS@\xce\xa0\x03g\x8c\xb4S@\x88\x80\x83\x85Q\xbdS@\x86\xb5\x0cb\x9a\xc0S@?OB\xa7\xad\xc8S@Q\xf5\xcf\x94\xfa\xbaS@\xbe\xa1\x11\x85n\xbdS@\'0;\xa4\xab\xc0S@z!\xd9o0\xc3S@\xa8/V\xd0\xbb\xafS@j\xf4\x8c\x86\xad\xbdS@X;o0\xe4\xb2S@31F\xdeM\xb3S@\xd2z\x98\xc0\x06\xb9S@v\xd1\xf7 e\xb7S@\x1d\xe8jf\x87\xbdS@\x04X\xb1\xd6\xe4\xc0S@\\\xfbr\x9e\x9a\xb5S@\x93\r;\xdf\x8a\xd0S@$\xe0\x7f6\xcd\xadS@\x16E`hX\xd1S@\xaet\xf5\x0c\xa1\xd2S@r|\x06\xd3^\xbfS@H\xe5Fg\x9d\xaeS@`\x88IC\xeb\xc3S@b3\x8b\xb55\xb5S@6W\xdb&O\xc3S@t\xac\x17!*\xd0S@\xac\x8e\x89k\xc6\xb8S@\xe3\xd7)%g\xabS@\xa6]\xc0\xdf\xd5\xbaS@\x87\n\x9f\xd4\x06\xbdS@y1(\x9d\xb0\xc3S@E\x04\xef\x0fq\xbbS@\x9a\x85/\xae\xe2\xbcS@\x17oM6\x81\xb8S@\xee\x19\x04$\x7f\xb9S@@I\xa1|\x08\xa9S@os(8\xb0\xc3S@[\x85\x0c\xd71\xc4S@\xfa]\xfd\xd1\xb4\xbcS@\x92\x08]\x05 \xb8S@X\xd4\xacX|\xbbS@\xfa\xc3\xef\x9a(\xbfS@\x9d\xe1\xee\x7f\x1d\xc8S@Ff\xa3\xb0\xdc\xabS@y\x8b\x96\xdf\xa6\xb5S@\x0c;\xffe\xb0\xb2S@\xd6I\xb1NH\xb3S@|\xa4\xf8\xcc\xff\xb4S@\xcf@\xd3r\x06\xc9S@f\x1b\x8f\x8e\xb3\xd0S@r\xc8\x86\x93\xbf\xbcS@K\xaf\xfc\xe5\x17\xc3S@\xbd\xfc\xb4\xae\x96\xbdS@\xd0V\x14R\xe4\xbbS@\xf8\xd30oD\xccS@[\x8c\xf8\xdc\x96\xcfS@\xd9\xa0\t\xa2\x02\xa9S@\xdfh?Q.\xbdS@\xa2\xb4\xca\x9d\x1c\xbfS@{\tV\x06\xc1\xabS@\xbe\xff\xf8Z\x01\xa9S@6YF\x03_\xb8S@\tM\x90\xedr\xbcS@\xdd\xf4\xbb\xb1\xa9\xbcS@5\x16z\x8b\x93\xc0S@\xca\xe8\xee\xd2\xe6\xccS@\xf3\x92\xf5\xe8\xf9\xb0S@\xf25s\x11\xfd\xb6S@\xf1:\xdd\xc8\xac\xc5S@\xb6\x95\xe7\x9bt\xbcS@\xb1\x94<i\xc0\xc1S@\xe2\x1by9.\xc5S@\x88a\xa1\xce\x10\xd1S@rc\xa4\x9a\xb7\xbfS@ \xa0,p\xee\xa8S@\x87\x93Z\xf4d\xb9S@O]1G\x83\xb8S@{\xf8Fy\xa4\xbfS@\xbe|&\xd9s\xbeS@\x82\xfc\xe2\x11\x88\xbfS@\\\x96\x8a,\x96\xc0S@\xacr\xc5\xcc<\xb2S@_\x83\xc1^\xeb\xb1S@|\x0b-\xd2\\\xccS@\x1a%\xd88\xb4\xb6S@\x83\x12\xf0W\x0e\xc0S@\xd6Tt\xcb\x08\xcdS@\xd8x\x16\xef\xaa\xc6S@T\xc2\xb8\x9a\\\xc0S@J\xbeMo,\xd1S@\xe5#enf\xc2S@\xde\x85\xb9m7\xc0S@\xd3\x91O\xca\x80\xbdS@\xd6\xf0\x0c\xe9^\xb8S@_\xaa#\xe7\x01\xbdS@fsm\x148\xc1S@\xdae\x83RT\xb9S@\xa5r1\xd5\xca\xbdS@z\x07\xf7\xe7\xf6\xcaS@T\x07\xcc \xc4\xcdS@\x13\x8b\xc7t\xcb\xb4S@\xb2\xfb\xd6j\xfb\xbfS@\x02\r\xd0\xea\x10\xc0S@\xa8P\x04?\x97\xc0S@g\x1c\xaee\xa6\xd4S@\xcd\x105_\xcc\xbcS@\xd6O\x17\xa4\xca\xbcS@\x8e\xeaV=\x1c\xb9S@\xd5\xadh$\xac\xabS@\xdf\xd6!\xc4\x10\xc2S@\xdf\x96,\xd6\xc6\xa9S@\xae)+<\xf0\xa9S@\x8a\x0fz\xde\xcc\xbeS@E\x80\x01\xbf\xde\xc0S@M\xa7a\xea\xfc\xb4S@\xa0Z\x9e\x98\x16\xbcS@\'\xfc\xe9\x7f\xb0\xb6S@\x8f\xb8\x81\x8d\xf9\xbcS@\xa1\xd4\xd3>\'\xbdS@\x1f\xb7E\x1f\r\xc1S@\xb1\xb7\xc2}\x9b\xc0S@\xac\xdfI\xb7.\xaaS@zfV\xa8t\xaeS@\x1c\xc0Pl,\xc3S@Z\x1a\xe6l"\xc8S@l\xda\xac\xf1\xca\xb5S@\x0f\xf4P\xbf\x96\xb9S@y<0m%\xbdS@S\xe2\xbe\x08\xb2\xbeS@\xfc\x00/\x0c4\xd1S@\xf7\x80\xb6\xb1\xfe\xb7S@\xe1\xaa\xd3\xc7\xd5\xc8S@9I\x1c\\\xdf\xbaS@g\x8ca8\x0b\xc8S@-\x06Ok\xaa\xc0S@V\x07X\x15\x1d\xc3S@\xc5\x1f\x9f\x7fx\xb5S@\xe0\x89\xce\xfd\xc5\xb0S@\x9dM\x8b\xb0{\xbdS@\xf0\xfb]\xbc\x1f\xc3S@Jd\xeb\x8d\xd8\xc9S@\x87\x86\xc0\xe65\xbeS@\x99\xf9\xe0\xcb\xde\xb5S@\x98\x0f\x16\xa0\\\xc3S@?\xf5C\x9d\xc5\xb7S@zv\x11\xe9\xfa\xb7S@b\xc4\x1fW\xde\xaaS@L\xfbS-Q\xc2S@\xa62[$\x19\xbdS@\x86d0\xe9\x93\xcbS@\xcc\xaa\x02[\x93\xcfS@\xdbFG\xac\xd0\xaaS@\x02k?\xfd\xe4\xaeS@\xfd1\x03\x16\x82\xc0S@\xd5\x05!$\xec\xc4S@\x86\x85\xcd\x1d\xae\xd3S@g$\xbbLt\xaaS@l\x1c\xc2\xf3\x97\xccS@\xb3\x87+-\xcb\xcaS@\xb2\x84;\xe3\x0b\xc3S@\xbc\xdb\x0bO\x04\xc3S@\xb0\xc4\x92\x9e4\xbdS@N\xea\x9c4\x8a\xbeS@\x9d\x02`\xd3\xea\xbfS@\xc3\xfc\xb6\xda\x89\xc3S@R\x05{\xbac\xc5S@\xb6\xcf\x88c*\xbdS@\x0b\xc2\x9e\xc7\xfb\xc0S@\xdb\xfa\xcb\x85\xb2\xbdS@\x13\xec.\x11n\xc1S@Rq\xbf\xa1\xe8\xaaS@\xe5\x08\xda2P\xc1S@`\x06\x12\x95\xd4\xc3S@\xb7\x82\xa3\xc8\xef\xd0S@\xbb\xba\x1e\xc1\x04\xd1S@\xeb\x9e\xcb\xbb5\xc1S@\xaf\xf0d\x06\xb3\xc8S@\x9c\x94\x1aK\xf6\xcaS@pmp\x8d#\xb1S@O\xc7\x1f\\:\xc2S@\xdf\xab\xb8\xee\xe9\xc8S@.\x01#\x13\x14\xbeS@\xdfi^Z\x8c\xc6S@\xb9\xf3\xd2i\xb6\xb4S@\xf4\xe7\x10\t\x00\xd4S@uY\xeeE\x8e\xc2S@\xbb\x14\xb9=\xb8\xb1S@\x0bjG\x0f3\xc3S@\x94\x17\x85\xff\xbc\xb1S@2\xefT\x9au\xa1S@\xb4^t"V\xbdS@bj\x14\x11s\xd0S@:U\xa2>L\xcaS@v[>AO\xb5S@&k\xdd\xc1\xdc\xbcS@\xe0\xc8\x06\x93\x01\xbeS@~fn\xee,\xc5S@%\xf7c\xe3\x0e\xb5S@sx$\xb5M\xcbS@\x11#\x8f\xe6]\xbeS@\xad\xda\xbf%q\xc5S@\xeac^\x94\x0f\xc2S@\xcc\xb8\xb8\xc7\x19\xcaS@7y\x98\xe8\xa9\xc5S@\xbb\x88y\x9e\xff\xc1S@\xbd5@\x03n\xbaS@\xf0\xcf\xb5\xcdi\xcbS@\xb5t\x9e\xef\xd4\xc7S@z>\xe5\xe9\xcb\xcaS@\xe0\xbb\xf9\x1e\xe6\xaaS@\x80R\xc1\xb5\x0f\xd0S@\xff\xbf\x8b\xda\xeb\xd0S@N\xad\xd8\x04\xc8\xcbS@Q\xee\xd90I\xc5S@\x06}\xc6Q\x0c\xc5S@\xbf\xd5\xc0_\xe7\xb2S@\x1f:\x1c\xc6e\xc7S@}qA\xf1Z\xafS@\x81Z~\x8cs\xbfS@K\x94_\x13\x92\xd1S@\x11\xc7.WW\xc7S@\xa2U\xfcj\xac\xb9S@\x06\x1b\x02\x8d!\xb0S@\xef\x04\x01\x89\x87\xaaS@\xc5\xe2\xaf\x86{\xc5S@\xd6\xf7\t0A\xc0S@c\xf1P\xbds\xcbS@s7V[\xc2\xc4S@\xe6\xb6D_y\xb3S@\xf7\xd9\xce\r\x16\xadS@\xc4\xf9BW\x90\xc8S@\x90\xc9\xb2\x1f\x99\xd3S@\xb0\xb8n\x99\xbe\xcfS@om\xa9\xf3}\xd3S@}\x05\xf3B\x01\xc1S@)7\xd5\xce\x1b\xabS@}I\x19\x08a\xd0S@}`\x99\xc3\x00\xcfS@z\xd7q\x1bB\xc8S@\x08\xc9\xd3\xc8\x8d\xcbS@W\x816\xea\x04\xb4S@H\xdb8r:\xcaS@qA\x88\xfaA\xc8S@bV\xd5\xf9\x0e\xccS@\xaby)\xbc\xca\xc4S@\xf3uX\xd9^\xb2S@)?\xa4h\xcc\xd1S@$\x1d0\x9a\xa3\xd0S@NW_b\x88\xceS@\xd2*\xa6\xa2\xca\xcbS@\xc4\x1a\xf9&w\xc5S@c\xa1\tGm\xb3S@5?hWv\xd0S@\x14\x83\xf5\x9ep\xc6S@\x89\xdc\x1a`.\xd0S@\xe1GrS\xd3\xceS@\xe7\x1f\x93\xc9\xf7\xcbS@\xe1\xde\xc9\xe8\xce\xc9S@/~+4[\xbeS@s\x9b!\x07\x1f\xb4S@QR\xf9\xf0\x86\xb8S@\xce\t\x00\x04\x0e\xc2S@\x92\x04\xdah\x0e\xb7S@\xd6\xf1\xa6\x83S\xb5S@\xc66\xed\nE\xcfS@h<\xfb\xa5\x9b\xb3S@\xcbb\xb3\xab\xd9\xb3S@\xb4V\xfc\xc5\xef\xb3S@\x1e6\x8e\xda\xb2\xcfS@\xf4\xc6\xaa\xc5\xfd\xb9S@\xac\xb5Lc\xab\xb6S@/At{E\xb3S@\xd2\xa8\x93F\x9d\xcfS@\xe0\xa9\xe5l\xae\xbdS@\xfc7\\\xdd\xfe\xcfS@\xd8\x84\xe0\xf26\xa6S@f\xad\xadsP\xbdS@\xda\x0b\xa7\xb4\x12\xbbS@\xb0\xca\x90\xd0i\xb3S@\xe9\xeb\x83\\\xb5\xbdS@u2\xad\x83\xde\xbcS@^\xb1}~\x15\xbdS@i\x86\x01v_\xbcS@\x8e\xd4\x1d,;\xbfS@b\xbc,\xe0\xb6\xbcS@\xea\xc1\xbe\xb2G\xbdS@\x122G\xb5]\xbcS@cOsS\xbb\xc9S@2\xcf\xc6.\xbe\xbeS@\xbc\xe7\xad\x0f;\xb2S@\x1eO\x90\x0b<\xc5S@9\x9e\xb2\x9e\x12\xbdS@\xferC\xc8\xa4\xc0S@\'4\x99\x0c\x8c\xc5S@\xe3\xc6\xac<\xf3\xb8S@]#\xd6\xbe/\xcfS@\x93\xcb\xc2\x8f\xa7\xcfS@\x81\xa5\x8e\xaa\xf2\xbbS@\xc3\x95\xeb\xb8\xcb\xc5S@\\\xf1\tr\xf1\xd0S@y\xd4z\x1b\xd7\xb7S@4,\xdb\xe3\xf3\xc0S@L_\xab2\xae\xb7S@i\xd8\xd0\x14\x8d\xb7S@k\x1b{\xa2\xfa\xc0S@T\xef\xc9\x88\xc5\xc5S@\xa0\x93\xe6w\xca\xbaS@\xbe \x87\xc4(\xb1S@4\xb9\xf4`\xb5\xbeS@S\xd7\xa8un\xbbS@\x03\xa0\xfa\xfeY\xbdS@[\xa6\x01\x04\xce\xc6S@\x96\x02\xe2dA\xc8S@E\xfc\x81[x\xbdS@\x97^\x0f\xffY\xd1S@\xf9\xd0\xbb,\x1e\xb3S@\xa3\xcd\xc1VC\xb8S@9Z{t{\xd0S@g\xf43\x82\xdd\xbbS@\xb1D:53\xb0S@\x84N\xacf\xa8\xcaS@\xa7\xea\x17pW\xb8S@\xed\xbfe\x97\xb1\xccS@+\xb3\x82u\xd0\xceS@\xd4\xa0x<\xdf\xa2S@V\xbf\xf3\x81\x0c\xc1S@x\x0b#\x1cI\xc7S@<!_\xfd\x1a\xc7S@w\xdc\x851\xa2\xc0S@dL\xa3NI\xc8S@1#\xfa\x8a3\xcbS@S:\xb2_\xc2\xbdS@\xde\xbf\x8c\xc7\xb0\xbaS@]Z\xb78\'\xc4S@\x80\xda\x0b\xee\t\xc2S@\xaa\x07\xe9\xceB\xc2S@V\xfc\xa4\xe5h\xd2S@)\x11\x1c\x82y\xc3S@R\x0e\xfe\xffF\xc4S@\x11\xeb\xccX\xba\xb5S@\xaaV\x1fP\x17\xc5S@\xfa\x85\x9c\x1a~\xbeS@D\x9a/[B\xc1S@\xd8\xb4?,\xf9\xbdS@n\xb2\x8eX\xe4\xbdS@Z\xac8|\xb4\xbdS@\xdak\xbcuD\xabS@\x7f\xcc\x83J\xa1\xc2S@$\nSU\xed\xbdS@^\x8e\x85EX\xc1S@"l\xfbH~\xbdS@]o\xe36\xde\xd0S@\xfe<\xfe\xec\xf0\xd4S@\r\x08T\xef\x15\xabS@`\x86\xec&\xe9\xbbS@\x07\xa1\xc0\xd1$\xb4S@\xbf\x9c\x836\x12\xbdS@V\xe5\x99\xd4\x1c\xb5S@\xcc*\x08X\xf4\xb4S@\xc0@\x93\x90\xc2\xb1S@\xa1fy\xe0\xa9\xb9S@\x91k\xces{\xb6S@\x05\xdc\xac\x1b\xf5\xbeS@\xd8_\xdd$6\xbaS@\xb9\xca?A\\\xbdS@\xbb\x1ad\rN\xbeS@=\x84\xf5\xfe\xd2\xc3S@LanC\x1b\xc3S@\xc8>\xde\x193\xd1S@\xb7R\x91{\xed\xcaS@\xeb^\x06\xcb_\xcfS@\xbe\xd8!\x16\xe3\xd0S@\x02J\xbe?2\xc3S@\xa8\x08n\xb0\xce\xceS@\x88\x08}\xd7\x88\xc3S@4\xb1\xeeC\xec\xd3S@\xb6W&\x1es\xd3S@v\xaa\x85\x84p\xcfS@\x8c\xb6\x8eu\xf0\xc4S@\xc55\xdb%\xdc\xd2S@Z\x8fs\x0e\xe5\xcdS@WA\xf4\xda\xc4\xc7S@\xc8\xbd\x15\x92Y\xccS@B\x19\xb8\xbe\x11\xccS@d\xd2\xb2\xa9\x8c\xc8S@\xdf\x8c\xf9z#\xc4S@\xfeW8\xddv\xc4S@3\xfa\xf9D\x13\xcdS@\x04\xafk\xd0\xe2\xcaS@o\xa3;\x92\xa1\xcaS@\xc26n\xa9\x19\xc8S@F\x15\x9bgl\xcaS@\xc4\x11\xbcc\x81\xc4S@\xfexx\xdbc\xc5S@\xbd\xed2\xae\x85\xcfS@a:#\xfaC\xd0S@\x7f\xb7`\xba\x07\xc5S@%26\x07\x16\xbdS@\xb1\xca:\x0c\xff\xc4S@y\x1f\xa6p\x83\xc4S@\xa4\x03\x11\xa9\xf8\xc5S@\xae\xe37\xf0.\xc9S@\x88\xdfk\xfc\xdc\xccS@\xda\x07\xe9\xa1\xec\xc7S@\xda\xb0\xa1`\x1d\xc1S@!h=:\xc6\xceS@\x06\x9b.^\xae\xceS@\xa81t\x84\x8b\xcaS@\xeb@\n\x189\xc7S@ZJ\x7f\x93\xfc\xbfS@\xdb\x89\xc2$\xa2\xc5S@]\x82\xfb\xb5\xba\xc6S@\x8f9\x95\xd0\x9c\xc5S@S-\x87"\xdf\xd0S@6o\x8b\xfe\x93\xcdS@@\xb9\xd5\x08\xcd\xc6S@\xf7\xa5\xb5\xd9\xcb\xc5S@/\xcf(_\xb8\xc6S@\xb5_\xfb]\x9c\xc5S@[\x04z\xfax\xc1S@,\xd7\xf3\x0f"\xc7S@dU5\t\x0e\xc6S@&\x99z$|\xd3S@SB\x98\x02~\xc8S@\x14\x99\x9d\xfd?\xc3S@\\\xcaG\xfal\xc5S@\xdc3\xf6\xc8\xad\xccS@\xb9\xc4\x95\x89\xe8\xc5S@\xac\x8c\x12\tz\xccS@\x1b\x9d\x13tD\xc5S@\xb2}\xf5\xc6\x00\xcaS@\xf7\x85+N\xc1\xc5S@\x99\x8aro\x04\xc5S@\x8b-\xf3\xe2\xaa\xc5S@Ry\x1fa\xee\xc7S@\xac\xb5\x19\xc0\x81\xb7S@/a\xf8\xdap\xc1S@\'h\x04\xb4W\xc1S@\xd0\x15\x8d\x9c7\xc3S@\xf96\xa1C\x9f\xc6S@\x9a\x99\x17\xfc\n\xc5S@4d \xd3~\xc8S@\xcf\x11[V\xcd\xc8S@\xd1\xd7\xb8\xea\x15\xcdS@w\x96u\x92`\xc5S@~W\xff\x97\x8d\xc2S@/\xae\xf0\x12\x8d\xc6S@r\x10\x17\xf54\xc3S@\xca\x00\xe4\x8a;\xc6S@\xe7Q\x11\x19\xae\xc6S@\xc2\x1e\x87\xec\xa2\xc1S@\xb2\x03}\x97\xbe\xc6S@n\xb2\xf6U\xb8\xbdS@"\xa6\xa7v6\xc6S@\xb2\x8e\x86!{\xc7S@$~\xef\xf6\x99\xc5S@\xa0\xa3\x87\xb9\x9f\xafS@"\xcf\xdb\x88\xf4\xc3S@\x0f\x18\x84u\xfd\xc6S@\xda\xbfu\xcf\x8a\xc7S@\x13\x9c]\xcd\xa9\xc7S@2E4l\x18\xc8S@\x81\x11@\x88\x13\xc6S@\x04\x7f\x11L6\xc6S@\xa5\x06w\x8b\xa5\xb2S@\xb3\xd2g\x9eh\xa3S@_\xd0\x882\xc9\xc1S@\xc3\xa4\xf4j\xaa\xd1S@\x9f\xee(x\xbc\xc7S@B\xa6\x1a\xb3=\xcdS@\xa6\xf4?\xc8\x05\xc9S@ \x19S\x83K\xd4S@\xcc\xe4\xed\xdd~\xadS@\x92\x1b\xc5\xfd\xb1\xb6S@\x93\x94:Nb\xc2S@{\x14\xdds\x80\xc7S@\xa4\x04\xda\x8b\xfb\xb0S@\x84\xc8\xf3\xd81\xafS@6\x80N\x16\x82\xc4S@7\xdfb\x0eD\xc5S@?\x05\xdf4F\xc9S@C\xdf-\xaf\x13\xc4S@\xe3\x96\x15\x83\xde\xc5S@v)z\xb5P\xbbS@\xd9\x00?\xd3 \xc0S@\xc7/\x00\x19=\xd1S@\xd2J?\x10f\xd6S@/\xae\x0f\x98o\xcbS@\x84\xf9\x1e\xb9{\xc0S@u\xa70\\z\xc3S@)\x80,\x8dS\xafS@&)8\x96\x99\xc5S@\xce\xba\x9f\x93j\xcaS@\t\x05\x0b\xf6\x8c\xc7S@\\\xc7\x88\xcc\xbe\xcfS@\xb4<\xfe\xbb\x99\xbaS@}\x92\xd6\x95i\xc8S@\x1a\x0f\x99\xcf]\xbeS@\x19@\x84\x9e$\xc3S@\xa5\xbe\xba\xc2\x9d\xc8S@3\x9c\xef\xa6\x80\xc0S@>1h\x96H\xcaS@\x87\xf5\xb5\xed\x9d\xcaS@\x85R\xed\xb8g\xcbS@)\xdb\x8e\xa5]\xc3S@\xd6\xcb\xad\xcd\xcd\xc9S@\xc0Lo\x01p\xb9S@"\x87\x1aq!\xc7S@\xa4\xd9\x19:\x8d\xc3S@\x9a\xaa\x1e\xd2\xc1\xb4S@5\xe8\xc1\x01\xfe\xcaS@5\xaa\xb0\xe0\x13\xc7S@k{\xf4K\x8a\xb9S@\xcc\xc6\x88>\xb0\xb0S@Z\xc6\xff\xbd\xde\xc3S@\xa1$X2\x01\xb8S@aY\xd6\xe9Q\xb8S@\xa4\xc8\x7fr\xf0\xcbS@\x13g\x8d\r\xc6\xc3S@cd\xa50+\xc6S@_\r9\xd8I\xcaS@\xfcV&HN\xcbS@62\xd7\x8c\xf9\xc3S@\xea\x8dH\xce\x9c\xc1S@7)v\xf1\xec\xcbS@r\xfck|\xbe\xb8S@\xb9\xdbs\xad\xc6\xcbS@\xbf+u\xb7\xce\xc1S@\x02=R\xe9\'\xccS@\x80)\xd9yC\xccS@2(\x99YF\xccS@k=\x08\xe7t\xc3S@\xc8^\x06k\xa9\xc6S@\xb4\x12~\xfa\xfd\xc3S@K\x7f\xc8B?\xbeS@\xbc\xafX=\x01\xb7S@\xc6\x8c\xd2\x88\xb7\xc5S@\xcd\xf8\x04nN\xbeS@\xb2\xaeN\xf7\xc4\xc5S@\x9f\xdd\xa5kp\xbbS@\xa6\xa8\xe9Ru\xceS@\x90\x1dN\xe0\xe5\xc3S@\xa7\x17A\xea\n\xbdS@\xcb\xe7~\x90\xab\xb4S@\x016\xf31\xf1\xc7S@\x7fY\xa8\xf3L\xc6S@\x02=\x96b\x1e\xc6S@\xce\xbf\xd5\xb3\r\xc7S@\xfc\xfa\xce\\n\xceS@\x8cK\x9c\xcc\x87\xb2S@zm\xe3\xad\xa9\xceS@\xc4`\xa2\'\xf7\xc5S@\x8fWh\xf8\x9f\xbeS@\xe0\x8d]\xd9\xb7\xc2S@\x16\xa9\\\x8ad\xbaS@e\xcb\xf5\x1f\x84\xc5S@\x98\xbd\x1b\x00\x0b\xc9S@\x07\x14\x8dX\x10\xc6S@d-\xa4\xd6\x97\xcdS@\xa2\xae}*\x03\xb5S@O\xe0\xcdy\xb7\xc7S@\x95Ar\\\t\xc5S@\xcb\xc3\xbb\x1e\xe0\xb5S@\xf3\x0e?\xe9\xe8\xcdS@\xb9!\x10\x85\x9b\xc5S@Pd6f\xdb\xcdS@n\xe6y\x1cX\xc4S@\xbey\xa0\xaa\x8c\xb9S@\xf5i\xa0\xfe\xf6\xb4S@~\xa7\x02\xe5\\\xb2S@j\x96\xcd\xdf\x03\xcdS@\xfb\xf7\xbbN#\xcfS@\xf8\xa2\x80 \xa3\xcfS@\xa8\xc9\xda\x8a\xd9\xc6S@f\x95\x13 Y\xc7S@\xf9@e]@\xc7S@\xae\x1f4\xd4V\xbbS@i%\xd6\x19\xb1\xc7S@\x83#\xe3\xb3X\xc9S@r\xef=\xdd\xc7\xadS@\x81[\xa1\xfd\xa8\xb8S@j\x8eT\x9b\x98\xc2S@\xcd\\\x05\x8b\xc4\xbbS@\xfe\x9e\xd4Dt\xc5S@\xc2\xe2,\'\x02\xd0S@[Y\xb8\xf8T\xc6S@;W\xe8\x8dV\xc4S@\xf1\xc4\x8bf\xdc\xacS@\xb2Vq\xf9t\xd0S@\xe5-\xb4\x96\xba\xc4S@\x91\x1bp2\x14\xd1S@B\xed\x01\x8c%\xc5S@\x1bTu\x06\x7f\xd0S@X\x83\x98f\x01\xbbS@1\x8c\xf4&e\xc1S@\xf5)2D\xfa\xc6S@F\x901 E\xd1S@\x97\xa6z\x97]\xcaS@\x925r\xfb\x95\xbeS@\xa0v<X\xa5\xcfS@8\xe3\xb8\xa1X\xc0S@\xd0\x18\x98\xd39\xbdS@L\xdc\xb5\xba\x13\xd2S@G\xc6\xba\xf1\x82\xd1S@\x03-\xe2e \xd0S@m\x89\xd7G\xd0\xc3S@\x04\xd3\xa1j\xe5\xc8S@9C1\x1b\x91\xbeS@p\xd7\xe0g\xa1\xccS@A\xb2\xba8\xd9\xcaS@Qh(\xa6\x17\xd1S@\xf2D\xb4\xf5\xef\xc7S@\x17\xec\x8a\xe4\x17\xb4S@\xc7\x17\x1d[\x12\xc7S@+1\xb7\xcfD\xc3S@4\xb1\xbf\x89\xbc\xc7S@\x0cC\xb2/\xef\xd2S@\x12\xa3V\x92\xa2\xbdS@\xd8@CG2\xcfS@\x8bmg\xc1&\xc4S@|\xfe\x17\xbe6\xc4S@\xff>\x92\x14\n\xceS@\xf1\xdf\xb4\x8a\xb2\xd2S@\xf9_\xf5\xc9\x83\xb9S@\x1a\x8dZ\xdb\xc6\xaaS@\xec\xa7\xdbPV\xcdS@\x9b\xd3\x8c\x0c\x90\xd1S@y6F\x9b\x82\xd2S@\xf1P\xc2\xef\xbb\xcfS@\xeb\\O\xce,\xc3S@\xac\x88\xc3\xe8\x12\xd2S@}\xa0+A\xd0\xc9S@/\x95\x14Z\x9c\xceS@\x802 \x8d\x85\xcfS@0\xd8W\\\x1a\xbdS@6\xd5\xca$\xcd\xc9S@\xc0\x96f\x00-\xc9S@ \x80\x8f\xd3\x19\xc4S@F#e\x93\xb4\xafS@6\xcb\x01,a\xacS@\x864}\xdfz\xb0S@\xe8w\xa8\xc9\xd2\xc6S@j\xc8\xfa\xaa\x9f\xcfS@\xe9\xc8\xc3k\x01\xd0S@\xa8\x7fIt\x1c\xd1S@\xc6\xb2d\x90\x1c\xd3S@A\xfd>\xec\xca\xc9S@B1\xc2c\xb7\xcfS@+\xa5\x1e\x18\x9e\xcfS@5\xb5\xadK\xf0\xcfS@\x19\xd6\xab>\x8d\xc9S@s\x1f\xfba0\xcfS@%\xae\xa8\x98%\xcaS@\x17\x16\x18\xde\xf9\xc4S@Y\x83#\\\xa5\xcfS@\xbcz\xe7v\x87\xcdS@Hj\xd6\x8bY\xccS@JK\xaf\x04T\xcbS@\xd2z\x98\xc0\x06\xb9S@\x12\x93^S\xf2\xd4S@\xde\x84%\xc6\xea\xc9S@qB\x88\xef\xba\xc6S@\x1c\x08\x12\xd0z\xc4S@\x05\xa4\xc0X\xc3\xc6S@\xe9\xa0\xe7\x9d(\xd4S@\xda\xa9\xd04\xff\xceS@\xdfe1\xb0P\xd1S@\xa4\x0b>x\xaa\xa7S@K\x04\x08\x96\x1e\xc5S@\x8a\xb2\x8eNP\xb8S@5\xd5\x944\xd5\xabS@\x1b\x8e\xda\x7fe\xcbS@\xf5\xce\xab\xd2R\xb8S@Wv\xeb\x10\xf6\xb3S@w\xc1\xb9\xdf\x8f\xb4S@h\xc21\x05`\xb7S@~>\xd0\xcd\xee\xb6S@\xa0\x1c.\xe8G\xbaS@\x14\x0c:\xf4?\xd0S@I\x1ePJU\xbaS@3\xcd:S(\xccS@\xef\xfd\x10p\x98\xbaS@\x8eL\\\xd3\xab\xb8S@\x08;\x10\x88\xff\xc4S@\x9a\ni\x93\xb1\xb7S@\xe7\xcb\xa26\x11\xbbS@\x16c\x9a\xb9\\\xd2S@\xe9^\xfa\xaf\xeb\xb7S@\xd2\x0fbG\xf3\xc5S@\x0b\\\xa9\xaa\xd9\xbbS@WZ\xf617\xc9S@\x0f\xa4\xceu)\xd2S@\xeaY\xb4\xcd!\xc0S@\xb6<\xb3d\xed\xd1S@\x90\x1f\xa9\xc7q\xbcS@\x08\xces$\xb9\xb5S@\xcf~\xfd\x84\x9f\xc3S@N|\xc4{S\xbdS@\xc8\x88PQ\x1b\xb3S@Q\xdd\xe3\xcf\xdf\xb4S@\x00.\xa0c\x1f\xb6S@\xda\xf5\xb3t\x10\xb3S@\x00\xb2a\xf9+\xb2S@\xf6\x06s\x89\xa7\xb8S@\xd0\x81&\x98/\xbbS@\xf2\xcc\x11W_\xb8S@~+\xf5\xd6\x15\xbcS@\xd0)\xc9YU\xbaS@\x18\xe3\xaf\xef\xba\xb7S@eZ+G\xf9\xb5S@\xb0\x7f\x1dga\xb8S@5I7j)\xc6S@\xa9\t\xbf1I\xb4S@C\x16\xcbF\xfa\xd2S@q\xec3Tn\xaaS@\x92\x7f\xb58,\xbbS@x\xf9p8\xa6\xb8S@oq\x14O\xf4\xb7S@}\xb2m.\xdd\xb8S@\x15N\xdd\xe6\xa0\xb9S@q\xbb\xa2\xa6E\xd0S@\xca\xf68\x80G\xbbS@\xfb\rk\xd4\n\xb9S@$]pl\xa8\xd3S@\x03\xa4]0\xba\xbcS@L\xe6UF\x0b\xb5S@\x90dys\xa6\xb8S@\x12\xe1z\xf3}\xbbS@Pi\xf24\x1a\xcfS@\xbc\xc2\x8f\xf8\xbd\xb4S@\xa0\xba\x88\x18\x13\xbeS@\xb0\xc9Z\xb5a\xa5S@7\xdd\xc6\xa4\xb5\xb4S@MQ@\xfb\x18\xbdS@"\x84\xdb\xa4\xed\xd5S@\x0fTI\xe6\x80\xb3S@!!\xee\x1f\x89\xc1S@\xc1\x87cd\x1e\xd6S@\xcf\x1cZ\x1a\x85\xd4S@=Q\xdeUt\xb0S@\xf0<X\x9f\xf0\xc0S@\x11\xe7\x82\xdf\xc6\xb8S@5|N\xed\xc1\xafS@\x96o\xf3\x1d\xff\xbfS@\xb8AQ\xf2\xa9\xb3S@e93\xe1\xf1\xb7S@\x9e\xf5K\\\xb1\xcbS@\xd3\x80\x98\xf5\xff\xb0S@_9\xefM\x18\xbbS@\xb0\xcd\x00\xa0\xe0\xa3S@\x0fh\xa4x\xf3\xb3S@\xee\xab\xd6\xa0I\xbaS@\xd4n\xf0}r\xb3S@\x85\xf7\xac(\xa3\xabS@\xe3S\xe7\x11o\xbcS@\xd1\xc9?\x9c~\xb0S@]\xf8\x8c\xb88\xceS@wN\xc3\xf2;\xb6S@f\x12!\xb5s\xbaS@\x12\x97K:@\xc5S@W\xfd\x1bt\xf4\xb4S@\x94b\xa7L\xc0\xc0S@\xbb\xe9\n\x84\xb7\xc1S@O\x86\x84\x15\xa5\xc8S@\x9d\x81\x9e_\x99\xb8S@?2\x89\x85\x95\xbaS@xI\x94\x00\xb8\xc9S@\x95#\xc6>\x97\xbcS@\x8c\x8c^\xba\x1d\xd3S@\xa3\xb0;\xf1\x8b\xaeS@`LP)\x84\xb8S@\xc4\xad\x06\xaf\xaf\xb6S@\xb5\xe7\xae\xbc\xb4\xaaS@ 7Fs\x02\xd1S@i\x9dE\xcd8\xcaS@\xc1\xb2\xecLJ\xb7S@\xaf}[\xa3\x9c\xacS@\x11\xec\x1e\xd7\x81\xb3S@*yG\xec\x91\xa9S@\xcdJjt\x08\xa6S@\x84\xe7\xcafh\xccS@\xe4\x87f\x17Q\xcbS@5S\x99\xdd\xfb\xd3S@u^Y\xdeE\xbfS@\xc9v\xd9`\xb9\xa7S@CHR\xba\x87\xbcS@\xb9;B\xd6\xfe\xa6S@\xfe-b\x8ab\xc1S@q\xd0&\x9et\xc0S@4\x8bb\x11e\xa9S@s\xc9\xf2\xb2\xda\xb7S@\xbc\x87(\xc5\x1e\xb4S@*\xa3\x9f\xd6\x93\xb9S@\xf8\xa6\xcb=y\xd0S@t\xa1KC\xbd\xc7S@\xeaZ`\x02\xaa\xbaS@\xc5\x935\xdbb\xcfS@\x13>\xeb\x14\xe6\xa0S@\xd2\xf1~\xff\xd3\xb6S@\xc0\x88\x8e*\xe6\xd0S@$c\x18\x9e\xba\xa0S@UI\x9b\xcc\xaa\xd0S@\xa6L\xb7\x8fT\xcaS@c\xe5\xf4?\xcd\xcfS@\xe1\xb1$\xaf\xda\xbdS@\x87\xb4S\x13\xd0\xc8S@\x08\t\xd5\x91\x19\xcdS@\xbf{*\xd8?\xbeS@\x7f\xdd\xc0\xa3\xb8\xafS@\xfb\xd67\xba\xd4\xcfS@#~aS\xe5\xa9S@3\x17\xf5M\x8f\xbcS@g\x94\x0f\xd1\x05\xc1S@V\x81\x9fZ+\xd1S@B\x1d\xfew\x04\xd1S@$Tn\x07\xb9\xb3S@\xedG\xdc\xd3\xef\xbaS@\xc2\xe3\xed\xe8\xa9\xd0S@Ed\xaf\x87\xaa\xcfS@\xf8\xd0\x8c0c\xa8S@\xca[\xc3^*\xd0S@\xd8\xae\xdd\xbc\x9f\xd1S@\x06m.\xaeK\xcfS@\xeae\xbb\x87\xfa\xb8S@\x7fH\x0c\xbd\xdc\xd0S@=qS\xd8(\xbbS@\xf3\xbaB@\xf5\xc0S@\xf6\xc6p\x0b{\xaaS@\xf6\x03\x1a\x11\xb4\xcfS@\xf1g7\x16G\xcfS@\xd1\xba-gR\xbeS@\x98-\x7f\x07\xe3\xcaS@\'\x06\xb5\xa2\x00\xc1S@\x15h\xa5\xe5\xb0\xbdS@coGv\x06\xc7S@*\xcc\xbf\xd0\x80\xbeS@\xdf\xa46r\xc9\xcfS@\x8d\xb0\xf0b\xf2\xb7S@^t\xfdF\x9b\xbdS@j\xea\xa0\xa6\xd8\xc9S@=\xb8\xc6\x97\xea\xaaS@p\xd1\x8b\x1a\xd7\xd2S@\xe3\x90L\x02\x00\xcdS@{\xe0\xa1\xe8\t\xabS@&\xd8\x15\xc3\t\xbfS@k\x1e\x06\xc4w\xc9S@B\x08\xbe\xab\xfd\xc5S@\xe5\xad{\x05\xbd\xbbS@J\x10\x97v@\xabS@\x7fV\xc9\xb5q\xc6S@\x0f.\xb9q\xf8\xcfS@\'j\xed\xab|\xcbS@\x03\x9d\x9b\xad+\xbdS@\xe1\xe1\x9f\x04\xb5\xbfS@\xb5\xd7\x8c\x08n\xcbS@\x1b\xd3t\x95\xa0\xccS@~t\xe2\xaa\'\xd1S@\xbc\xbe\xfc\x18\xd5\xcfS@\xabwp\x1e\x9b\xd0S@2\xc2\x01\xab\xf9\xccS@\x8fPt\x02Q\xceS@\xdf\xcbn\x82q\xbdS@\x01\xc02m\x82\xcaS@\xcc\xe9T\x94\x00\xbcS@\xcb\x1cJ@\xfe\xc3S@\xb2\x01p\xea\xc3\xaaS@\xbc\xbf\xff\xb6\x15\xb2S@\x99\xcf\xcd\x80\x16\xcdS@\xfc\x19T\xcd8\xa7S@\xb6\xab\x0f\x98\x13\xc9S@4\xda\xa8\x8d^\xa8S@[\xf8,\x90\xee\xcdS@Sm\x00\xfe@\xc5S@\'\x07\x8d?\xfd\xc4S@&k\xf8\xc2\x91\xbdS@C\x84a\x99\xab\xccS@\xc9f\\\x08\xf4\xadS@\x85\xc3A{o\xbdS@\x1b\x06\xe0s\x83\xbdS@,h\xb1\x07\xdb\xbdS@}\xf5K\x04r\xbaS@\x08\x07\xe7\xfe\xc0\xc1S@\xa7o}L\xc6\xabS@\xf2\xe2\xe9 \xa9\xccS@\x81\x86\xaaSt\xd0S@h+\x0c\xa0\x14\xc0S@X#\x92\x1cC\xc8S@\xfc{V\xb7\xaf\xd2S@\xdc8\xf4D\xc1\xccS@\'\xcam8\xed\xd0S@\xdfqR\xf2\x88\xd1S@\x9fq\xcaoN\xd0S@L\xef\x8f\xd2\xc8\xccS@$!\xcb\xff\xb5\xd0S@\xaepr\xaa\x13\xc9S@g=~\xa0\xa8\xbdS@2c\xce_\xb1\xbfS@\xca\xad*\xbf%\xc9S@r\xc6\x8d\xe6\x1d\xc9S@9\x84\xf6\xabj\xc0S@\xfbO5\x8dY\xceS@\x92.\xdf\xff\xe9\xa8S@.z0m`\xb9S@*\xa6l\xd4Y\xccS@\xda|\xc6d\x9c\xc0S@\x106uV\xc8\xc4S@\xefE\xd2\xa3\xef\xb9S@L\r\t\xbe\xc9\xc6S@\xa9/\xfc\x84\x0e\xc4S@\xc56\xc5\xefR\xc8S@\x97\xf5\x18\x04\x02\xc4S@\x9cm\xe2t\xc0\xd0S@\xbc\xa3\xddP\x07\xc8S@\x8cSM>\xbc\xc0S@F9qg\x08\xbaS@\x84t\xedu0\xc6S@\xf2\x99OC\xac\xcdS@\xfdv\xf2\xe0\xde\xa1S@\xde\x9d\xaf\x8e\xfa\xcfS@\xb9b1\x05\x87\xbfS@\xbb\xb8\\L@\xc2S@\x1a\x85\xb0Wu\xc3S@\xe0\xc1\xbe\xa5\x9b\xcdS@\xea\xcfQc\x05\xccS@NyW\x1f\x9d\xcdS@\xb3{\x9c\xc1\x12\xcbS@\x82D\xcc@\x06\xc3S@\x85\xe0\x99t\xfc\xb3S@d\x1b\x85\xaf=\xbdS@\xe7\x04\x81\xfe\xee\xc8S@~\xa9\xf4\x06\xd8\xbfS@g\x95\x19\xfb\xdf\xa1S@\xf6Z\x89v\x0e\xcdS@(\xdc\x87X\x81\xc6S@m\xa9\xf04\xce\xbbS@\xfd\xaf\xdbjw\xd1S@\xd2\x1f\x80\xf3?\xbaS@\x872\xd0A\xc2\xccS@{L9\xe2\x16\xc8S@;\x8aN\x82\x17\xcaS@\xc4\xd2z\xc8g\xc6S@\xab3\x07\xca\'\xc3S@\xccFi\xec\xc6\xc2S@\xe4\x81\x90j\xca\xceS@2\xe7;\xc9\xc4\xb7S@\x94\x03\xb7`\xa3\xc2S@u;,\x07\xeb\xd0S@\xf1\x80\xfd\x97\xe8\xcbS@\xad| \xde\x96\xc7S@\xb3\\n\xed\x1d\xc5S@\xdb\x17\xd5\xcdY\xc3S@\xe7\x08W\xd0q\xc7S@A\x83\x10\xc3P\xadS@\x85\x16(\x99\xaa\xc8S@\xcaG\x13{\xc8\xacS@\x80\xb7\x1d\x961\xcaS@|m4q\xe2\xbfS@/\x15g4\xf3\xc2S@\xdd\xfe\xa1\xb2o\xbbS@\xa9"\xa7b"\xbeS@Mhr\x96\xab\xd2S@\x9c\x0byV\x9c\xc0S@0\x95\x00*^\xccS@\x1c\x00i\x9d\xc8\xcbS@7\x1c\xd8|L\xc0S@\xfeR$\x83P\xb6S@z\xf2\x08\x9d\xe9\xcdS@&\xce\xa2w\x8b\xb9S@\xa6 \x10nR\xbcS@\xc8g7\xd7-\xd0S@TT\xd1\x94\x12\xc2S@lh\xf7w\x83\xcbS@\x9b\x95\xc1\xe5\xd3\xc8S@\xf3(\xc6\xf9`\xbdS@f\x8d\xda\xb6\x1c\xd1S@\x1aRR\xc4\xf7\xc5S@\xbbW\x89Y\xca\xc6S@$\xb0\xc1\x06|\xcaS@\xfb\x96\x95\x81\xcf\xb9S@a\x95BI5\xbbS@5HB\x9au\xcaS@\xec\xbd\x99>L\xc7S@\x07\xa6G\xc6\xe0\xb7S@\xc8~%\xf0\xf7\xc5S@N\xdf?\xf9&\xb2S@\xc4k)\xb1\xd7\xc5S@\xb6\xf2\x07\xa2\x99\xceS@`\x7fy<\x01\xc5S@2\x7f\xa1\xec\x8c\xc8S@\x7f2W\xafh\xcaS@\x1dxLr\xb8\xd1S@d\xe4N\x13~\xcfS@5k#\x87\x13\xc1S@\xa5\xb1\xcb\xeb\xeb\xc9S@\xd8\xbb\xa6(\xd0\xc5S@\xa0\x9f`o\x7f\xc5S@J\x98\xc6\xb0X\xcbS@\x82?\x02\xf0\x0f\xb3S@\xf1\xa5\xd8\x84\xf9\xc9S@A\xaf#\x95\x82\xc0S@\xf3v\x84\xf6Z\xc3S@\x880-~\xf4\xaeS@\r\x19)]7\xd3S@\xe0.@\xc5\xc1\xb2S@KH+\x08\xea\xcaS@\x85\x9f=\xd6\x92\xc7S@\\\xc10\xf6\x88\xcaS@\x80\x96\xea\x15\x13\xcfS@\x0b\x8a\x95\xc5_\xd1S@a\xcd\x9b\xa22\xc5S@\xd2\x8a"\xf7V\xb5S@\xdf\xf1\x1d6\xa7\xceS@\x14)\xb1\x01\x8a\xc0S@g!\xc7\xc7~\xbaS@\x8fB\x00`\xbd\xcbS@\xd9\x1d\x1f\xf6+\xb3S@\x94\x08l.*\xc3S@\xe9\xff\xbeW\xd6\xc4S@\xe2\x9e\xec-C\xbeS@\x00\x0e\xeah\xb0\xceS@\xb3Pk\xc1\xf9\xbfS@b\x0f;n\xbb\xd0S@\x13\xafl\xdd\x88\xcdS@\x16\xa7\x14;5\xd2S@\xb9\xcfeA\xb0\xc9S@\xb1W\x02\xd2k\xc5S@\x8d Q\xb0\x82\xcfS@#\xee\xf2\xd7`\xc9S@\xde\xfc!\xbe\xb9\xa0S@\xad$\xee\x1a\x85\xccS@o}\x10T}\xb5S@}\xe0\x19\xbb\xb1\xc3S@i\xa9*\xeb\x92\xa1S@?:\x99x\xff\xc3S@\xfe\xbd\xd7\xb3\xd8\xbcS@>\t\\\xa7\x94\xc8S@\xdc\xfc\xe0v.\xc8S@\'\xd8\xfe\xa5&\xc7S@\xc1\xde\xfe\x1b~\xcfS@k\x9d\x8c3\x96\xc2S@?\xd4\xa2\xff/\xcbS@\xf0\xd0\xb8SR\xb3S@i\x14qm\x93\xc0S@\x0c6\x17\xe3\\\xcbS@\xd2\x8a\xb1"\xfc\xbfS@h\x84\'\xb6\xc5\xa9S@-\xf2\xbdv\xe7\xc8S@k\x12\xe7\x0b\x90\xcbS@ |%1\xda\xbfS@1\xe7k.\x1f\xb9S@z\xddz,;\xc9S@\xe5~\x96\xd0\xed\xc0S@\xe6vTL}\xc5S@\x0c\x8e \xcd\xf0\xd0S@\xcbR\xa6\xa3\xe8\xd0S@\xac\t\xf5\xfbc\xcdS@\xb1\xd0\xfb\x05\x12\xc9S@F\xc0\xc4=\x84\xbbS@o\x99\x8b\x94\xb7\xd0S@\x0f\xd5\xcdk\x1f\xc7S@\xe5\x11\x8eG\x06\xa1S@\x93\x9d\xa1\xddU\xceS@$>f\x90+\xc0S@v\xd0\x1e\xf4r\xcdS@\x87\xce0{\xc1\xc6S@(\xa8/\x82\xb5\xc1S@@\x02bK\xc9\xb6S@\xf3\xe5\x85\xe5\xfb\xc6S@\xff\xc5\x14\xcb\xa4\xc1S@T\xdbu\xa2K\xcfS@(c\xcd\xc3\xf6\xbdS@\x06\xa0UY\xa5\xbcS@0yK\xbea\xc0S@s\x8f\xe1\xca\xa0\xc0S@\xa4\x0e\x18u\xc0\xbaS@q\xcf\x8bD\x0f\xbcS@u\xe4\x15\xa1Q\xb9S@]\xcfG\xbdm\xb6S@6\xb4\x82]\x81\xd6S@\x12\xdf\xc7T9\xc5S@uaU\x8e5\xb5S@\xef&\xf6,\xbb\xd3S@S\xc2\xfd\x00\xc6\xcfS@\x1a\x06\xc5M\x0f\xc4S@\xa2~\x9d\xccB\xcdS@\xed\xe7\xb9\xd2\xe6\xc6S@q\x1b\xa8\x8dU\xc8S@\xee\xec\'R+\xc4S@2m8:\xa1\xbbS@\x13\xf7\x93#4\xcdS@\xff\xb9\xd1}\x86\xcfS@\xa1J\x80P.\xb5S@\x03\xec\x17\xe8\xb3\xd6S@\xf2\x1f\xd4\xfa+\xbaS@\xa3\x84S\x10\x9d\xbfS@o<\x1d\x0c \xcdS@.\xeb\x1d\x89\x9d\xd2S@\n\xd8\x1f\xf9.\xb5S@\xab1c\x97\xf3\xcdS@\xb2I"\xab-\xcfS@yu:Ln\xb6S@$4\x0b\xf1\x92\xc5S@\xf2\x12\xe0\xd2\xf4\xceS@\xea\x16\x8cE\x19\xd1S@J\x00\xcd{\x94\xa6S@h\x81\x8a\xf0&\xceS@\xcc\x05\xd9\x7f\t\xb5S@\x19\xdc\x08\x04\xcc\xc8S@\xed\xd9\xd3\xbe\xa7\xb3S@\xfa\xeeE6\x89\xa0S@E\xbc\xc6\xa9\x8c\xcbS@\x8c\x11\xbf8\x11\xc5S@\x9d^\n\x05\n\xbfS@\x86\x84:\x9cv\xd2S@\x82,eer\xb8S@o\x8b7\xd1?\xc0S@\xe0\x90\x87+s\xbcS@\x1b\x91\x0e\x80\xe9\xceS@\xd4\x04\xbb\x97\xac\xb2S@C\xf7\xbc\x86\xd9\xbfS@)Ip\xafs\xcaS@\x89O\xab\x0e\xfb\xb7S@\xf0\xd1i\x94\xc6\xd5S@\xeb\x99k\x95\xb0\xcaS@L\xea\xc1\xb8\x01\xcbS@\x94b\xeb\xc4/\xbcS@5\x9a\x85\'J\xc4S@\xeb\xe2zLJ\xcdS@\xe0HN\x85\xd5\xceS@\xe1\xbb\x9c\x1f\x07\xc2S@\x89#\xbd\xa1X\xd2S@\xbdf]\xb5\xdb\xa8S@Z\x90&\xad\xf8\xc4S@g\xe1\xe2\xd5\xc8\xccS@(\x85%\xfc1\xbaS@\xff\x05,\xdc\xfd\xc8S@\xa0<\xcb\x1c\x89\xafS@\xc4\xbb=\x1c=\xb9S@\xae=\xbf~j\xa9S@\xebU\xf0\xaae\xbfS@\xd3-m#X\xc3S@\x91V\xe6\xe3b\xc3S@\xbb\x1cP\xce\xb2\xc7S@6\xd9y\x15\x08\xb6S@\xcc\xffA\x9eS\xbaS@hY\xd8Q\xbe\xb5S@\x17\xd9z\',\xc6S@?G$pM\xc9S@u\xb8o\x9d\x17\xc7S@\xdd\x07F\xc4\x1a\xcfS@2m37\n\xbaS@gUY2\x9b\xd2S@\xdbR\xf4\xc7_\xbcS@-3V^\xae\xbeS@g;z\x02\xb5\xccS@K\x18\xc9v\xee\xc2S@{\x12\xb2\x86g\xc7S@F_\xa9$c\xcaS@\xa4++\xae\xc2\xb3S@\x91\xfbY\x17\xd6\xbdS@\xf2B9\xc4Z\xcdS@\xaa=\xb0)\xec\xb6S@\xc0\xb2\x8c/\x16\xbaS@2[\xad}\xdb\xc1S@I\xc7\xc9,7\xacS@\xa1|\x93\x94\xe9\xd2S@\xb6\x16S\xe63\xc6S@Qo\xd0\xf2\xd2\xbcS@\xf6\x90Xh\x1c\xcdS@\xb6\x82\'y\xc6\xd0S@Y\xe0e\x0ca\xbeS@\x92\xfe)P\x1b\xc7S@\xd4\xf09\xe0\xab\xc4S@\x84}_\xad\xac\xb4S@\x18.\xd9,p\xbaS@\xb9\xff+\xa8b\xbeS@\xd9Kv\xa4\xc6\xc9S@\xcf@\xd3r\x06\xc9S@Q\xc6\xc6K2\xabS@\xfb?\xfe\x8dT\xc6S@=\nt\x9b=\xc9S@$\xbb\xe7\x96\xbc\xc1S@\x8ay9Xi\xb2S@\x9c\xb3\xa2\x96h\xc2S@\xe4\x19\x82\x97\x93\xc3S@\x85\xf8\xcch\x81\xc3S@\x1bs\x00\x1c\xa1\xa8S@\x93\x10*\x1aH\xd0S@\xb5\xab\x06\x19\xd0\xbfS@\x15(\xf2N\xfa\xcdS@r\xe6\x8f\xe4_\xccS@\xb2\x93\xb4\x04\x0f\xcdS@Yc\x8fX\xc1\xc6S@\xdbc X\x04\xc3S@\xe6\xcaG\x9d\xe6\xbcS@\x0c\xd7\xdeG\xeb\xbbS@\xeaQ\xa6\t)\xc6S@\x95\xcc\x1d.2\xd4S@\xc1\xf9\x13\x02\xb2\xcbS@\x7f\xd9\xef\x08\xe2\xc7S@\xeb\xf2^\x1aq\xc6S@\xf3\x17\x02\x84\\\xc8S@\xddy\x98\xa46\xc5S@\xe7NCr\x1d\xb5S@\x1e\xe9{p\\\xafS@!\x94\xcf(\xab\xc3S@\\\x10%\x1a\xd0\xbdS@\xfb3\xa5\x12\x0e\xc8S@o\xcc\xbf\xf3\x9d\xbfS@\xe8\xaa\xc6\xd6\xd7\xd0S@\x87\x82\xfd)\xe5\xc2S@\x84\x90\x86Y\x89\xb6S@\xb8\xc0o;\xe4\xccS@\x13\x94\x12<\xca\xbaS@\x9eg\x96\xd8\xd1\xc2S@+\xd3\x17\x86\x8c\xa1S@\xea\xce \xcf\x11\xc5S@k\xcc\xf9V<\xbbS@$#\x13\xabM\xaaS@\xdf\x94@\xd93\xbfS@W\x0e\x04V\xb5\xc8S@\x82\x98\x95\xaf=\xcbS@XT\r/|\xc4S@\x1f\x05W\x1d\xb6\xceS@s\x16\x86\xf7|\xc7S@=\xa0\xc1[\x80\xb7S@i\xb9\x927\xde\xc9S@\x19|\r\xb9!\xc7S@\x14o\xea\xca\x10\xbeS@.7\xb7(\x87\xc8S@\xb2\x97\n\xed\xe6\xc8S@\xe7\xc5\x0e`i\xd2S@\x8d\xcb\xe5\xb5s\xc7S@G_6\x05\xbe\xb8S@\xcc2\x9c\xa6\x00\xc4S@\xbaL\x89\xf6\xe0\xb1S@U\xd8\x1b<\xb7\xbeS@\xdf\xf0/\x99(\xd0S@\xcdl\xfd\xa6R\xcfS@\r\xd7\xd8k\x9a\xbaS@(\x1b\xfc.O\xb6S@w\xbbo\xf4W\xb7S@\x13\xb0uQ\x05\xc5S@\x01\xfcX4\xc2\xbbS@\x86\xba\xedLd\xbaS@zA.}\xf3\xd3S@n\xae\x15+a\xd2S@\x19\xb13\xc3\xe0\xa7S@.\xcdF\xa2\x19\xc9S@B\x08\xe2\xba\xeb\xcaS@$\xc7\x80\xac\x8d\xc6S@\x16q\xba\xfc\x90\xccS@\xc5-g4%\xc7S@P\x0f\x08\nt\xb7S@\x04U\x1f\xf2\xf9\xcaS@\x99\xba\xce\xf2\xf7\xb7S@\xc4.\x1f\xa6\xad\xbbS@\x10\xb5#T\xff\xc2S@"\x8e\x19\x04\x96\xc7S@x\xc4\xd5\xc9\xce\xb6S@x\xc1J\x0b\x85\xccS@%\xe3\xb1]R\xc9S@+\x8b\xeb\xe6=\xbdS@\x97b\xd2\x00\xc3\xbeS@\x94U[\xeah\xbdS@I\xfc\xcbB\'\xb8S@yC\r\x18\xd6\xccS@ G\xc6\xa6\x9e\xb5S@h\xc2\xdc[\x1f\xbbS@\x84\x91,\x05\r\xadS@\x98\xc0\xe3j*\xbbS@\x06!bV\xf0\xcaS@\xb5\xb4\x92L\x96\xcdS@.\x17 T\x19\xd0S@N\x0b\x05y\xfd\xb5S@\xca\xdb\xb7>Q\xceS@Z\x9a\xba<\xc1\xb2S@,\xe4\xfc\xad4\xb7S@\xf9\xdf\xd0_\x1f\xb5S@\x0e\xcc\xb8\xac|\xccS@\xd7\xc2\x91\xe3\x9a\xc8S@t\xa9\xbfX\xf0\xc8S@\x89\x99\x11\xe1\xe8\xbcS@\xc5%\x96\x19\xc7\xc6S@ Z\xdfk\xcb\xd2S@\xe1g\xf7o\x8e\xc4S@\x031F\xc53\xd4S@\x143\xaf\x80\x15\xbeS@\x85\x93\xf3\xba\r\xd1S@\xd4B\xc1y\xe8\xd5S@F\xcd\\\xc4;\xc9S@\xbc\xe3\xa0\xa0\xa0\xd1S@\xff\x99\xaa\xee\x16\xcdS@\xa2(\xa6\xdc+\xcbS@\xd7\x15\xce^\x9d\xc6S@\xd1hU\xf7S\xcdS@YI\xcd-\x89\xd3S@\xb9\xf2\x99c\xb4\xc7S@\xce\xbb\xa5\xa4\t\xccS@\xd7D&\x8d\x97\xc3S@\xf4\xb0{\xd9\xfe\xb9S@wXM`\xf3\xc7S@*\xc2\x97\x1d\x17\xd3S@\x03hE\xc8|\xcdS@]G\xcdZK\xccS@K\xd6\xcd\xdfJ\xcaS@\xb0dEC\xaa\xcbS@\xf5\x1d\xe0\x80\xee\xceS@\x93\x95\x9f\xe2x\xb5S@\x91\xb7\x88\xcb\x86\xbaS@\xf54\xa0qL\xd0S@\xd3\xe8@\xc7i\xd0S@\x03\x11\xcc\xf50\xd6S@o\xd8\xb0\ra\xcbS@\xf7j2#\x10\xd0S@\x8f5u4\xd2\xcaS@\xf1\x0b\x9c~%\xd1S@\xb7l\xf6\xba\xeb\xcaS@\xda\xb1\x0c\x01H\xccS@\x11\xd9.\'\xb4\xc6S@\n<\x9a({\xbbS@\xde"\xa1 \xe6\xd0S@\xec\xdc\x82_\x9c\xcfS@)\x18"\xda_\xceS@*>\xf6\x14\'\xcaS@\xb5=o\xa0\x04\xcfS@\xd4\x9b\xed\xa4\xe5\xc9S@\xd8(\x07\x1e\x96\xc8S@J\xecG\x9b{\xcfS@[\x9d\x91\x90a\xcfS@\xf7.\'\x91\'\xb6S@\xf7\r\x9a\n\xbf\xcfS@\xff\xdbJ\xb5\xab\xcfS@\xcaI\xf4\x87s\xd0S@\xe8\xd4C\xfb\xf7\xcfS@\x9a\xbd9\xb8\x9a\xcfS@8\xe1\xa3L3\xcbS@xZ\xc1\xe1\x91\xc7S@\x12+fZ\x91\xc2S@\x92s\xc9\xca\x9b\xc5S@\xfe]L\r\xe4\xceS@:Lit\x90\xa5S@\r\xa0+\x17\xba\xc6S@\xab\xd6\xda\xe4\xf6\xcfS@\xa9Z\x0e\x0e(\xd2S@\x8f5\xe3>\x81\xcfS@\x129iVx\xcfS@\xc9\x82\x9a6`\xcdS@+\x8c\x0f\x99\xe0\xc6S@\xf3R\xd2\xd1\x88\xd2S@\x1d\xc0\x11\xbcf\xcdS@\x88\xf0[:W\xceS@<4a&\x88\xb9S@\xfd\x19q/\xec\xa6S@\x93\x8f!\x02\xde\xcdS@\x08\x92\x03v3\xc8S@h\x07\xe8_\xc0\xd2S@]\xfd\x11r`\xc8S@\x069r\xfe\xfb\xcdS@\x9c\x89\tO\x17\xc8S@\xa0$\x16\x05/\xd2S@9\n\xb6\xe1/\xcbS@>P\xf8A\xd7\xc8S@\x8a>\x0e\x08\xe0\xc2S@k\x8b\x80\xfaW\xccS@\xe5K\x01|P\xa5S@\x9c\xd9t\xc6;\xa7S@\x12=\xfa\x06\xe6\xcaS@s\xbd\t\xe0*\xcfS@%>\xc1!\x0b\xcaS@^\xd1R?\x80\xc8S@\xfe\xa0\xc9\x12\xfc\xc5S@\xfa\xf9u/\xa3\xc3S@\x17M,\t9\xcdS@\xa8Ci\x8a\x98\xc2S@>\x19#\x16\x8b\xc8S@b\xcc\x9b\x8e}\xa0S@xW\x8b\xfe\xdc\xa0S@\x16\x8c;R\x99\xcbS@S-\r\x04\xcd\xa1S@\xbdr\x1b\xab\x80\xaaS@i\xd9\xe8q\xcf\xacS@\x86i\x99]8\xabS@\x9f\x0csA,\xb0S@\xc4\xa7\xad\xb0s\xabS@:\xe0\x1d&\xc0\xc6S@\xb0s?;|\xa9S@=\xcd\x14\xa1 \xb0S@\xd9\x1d\xaf\xbd\xcf\xb0S@j\xae\xae\xe5\xe1\xb0S@\xaf;v\xe6H\xb7S@9\x02\xd7[ \xb1S@\xa7w\xca\xbc\t\xb4S@,\x98jp5\xb5S@\xc0<v\x00Z\xb2S@\xef\x03\x12{\xd0\xb7S@\x14\xa1G\x12i\xadS@\x87\xc39\xd6\xa3\xb8S@1d\x17W\xf4\xcbS@\xd6\xb7C\xa1\x9c\xbeS@\xae\xe7\x01p\xc0\xb4S@\xee\x9dL\xa6\x93\xb9S@\xa7\xd8\\\x0e\xe2\xb4S@\x9f\xb8\xad\xa9\xe4\xb7S@5\x9d\xf8/\xf8\xb5S@{fk\x15<\xb2S@~0*a\x7f\xbdS@\xcc_a7\x16\xbdS@R\xa5\xc3\xc0\xdb\xbbS@\xd6<A\xc32\xbdS@z\xc5\x03\xb5\xab\xbdS@\x97\xd4\xea\xfcy\xbcS@!oV\x14o\xb3S@\xf8gTQ&\xbcS@#xY\xa0\xb4\xbdS@\xa1\x0css\xb5\xb6S@n\n\x8bDA\xbcS@\xf7m\x1b\xd6\xd9\xbdS@FW\xcf\xef\xa2\xbdS@\xed\xf8\xf2\xd7\x93\xb3S@z,I\xf1>\xbfS@P%\xb9\xe1\xdf\xb9S@b\xe1$U\xf1\xbbS@j$<\xbd\xff\xbbS@\'V(\xe2\xe2\xb6S@\xf4\r\x11\xa6\xc1\xbeS@E\x81)\x8e\xfb\xbaS@z\x12g\xa5\xca\xaeS@G\x8b\xe0\xf0\xbd\xadS@3\x82/\xb8\xc0\xbaS@\xceP\x10Qw\xbbS@\xdb\x80\xad<\xae\xcbS@\xb7Ve\xeb\x0f\xc0S@\xach\xfc\xa0\xbd\xb8S@\xa7\x8fA\x7f\xc9\xbaS@\xec/e\x8d\xe9\xc7S@\x147\x04\xee!\xa8S@\xc9q\xf6kw\xbbS@(m+\x9d\x83\xc6S@\xec\xb1\x9d%\x93\xbcS@\xa4\x9e \xd46\xb8S@@\xd9j\x9d\xfb\xb8S@\xad\xca\xa1\xc8g\xbcS@\x83A\xe7\x7f\x06\xbfS@R9H\xb4\x0c\xd1S@bM\x1d^\xae\xc1S@C\xe9#\x14\x1b\xbcS@\xdc\x18}\x1d\x00\xc1S@Y\'\xa3y\x16\xc0S@\xf7\xc2\n\t\xaf\xc0S@\x96\x97\x11\ra\xaaS@\xf06\x19\x13\xc0\xbdS@D\x87n\xe7s\xbaS@\x87Q\x0f\xe60\xc2S@V5\xe1\x05\xc1\xa9S@\x18c\xbbF\xe0\xbaS@\xe4\xc1\x86K\xd0\xb6S@/\x82*\\\xbb\xbaS@&G\x86\xf6\xc7\xbcS@\xbe\xff\xec\xca\xf3\xb4S@\x97\xd3N\x95\xb0\xb1S@\xd8~\xbf\xaf\xb6\xb5S@\xe1\xca\xde\x8a\x97\xc0S@\x94\x08l.*\xc3S@\xb4J\xc6\x93\x84\xc0S@\xa2eF\xb3 \xc3S@\x84\xaf\xa4\xf1@\xc2S@\xe3\x95`N\xde\xb5S@`\xce\xd1\x11\xee\xc0S@\xf5\xa5\xbeV\x13\xbdS@\xa8\xf2\xcb\xd1\xa5\xbdS@\xfeZ\xb2\xab\xc6\xc0S@B\x88\xb9\xc0\xa4\xc2S@M\x81\xd8\xed\xc1\xc3S@\x06\x1et\xed\xee\xaaS@\xac\x915\xf1\xeb\xbdS@B\xecK\xc0S\xc1S@\x8e\xf3\x11@\xa7\xb4S@\x1dFK\xf7\x02\xabS@\xdf\xadq\xc2@\xabS@\xb5j\xb0\xdah\xbaS@\xf9zV\x8bh\xbdS@nB\x1e)\xf6\xbfS@.j\xf5\x08\xd9\xcaS@\xf5P8\'\xbc\xb1S@\xc07W\x05\t\xc8S@!\xf7~\xd2R\xbbS@\x07\x83\xd3\\D\xbeS@\xd3\xfe\x84\x8eD\xb8S@\x13\xb3\xb7a]\xbdS@=\xb5M\x16|\xbdS@\xf0\xecg\xd5\xd6\xbdS@\xe9\xb9\xf6\x12\x17\xc3S@\x97j\x90m\xe9\xc3S@\x81\xaaZ\xe3o\xb2S@\xc5\x84\xb3\xc8\xfc\xb8S@\xb4/$\xb3y\xc3S@\xe5yy|\xed\xbdS@\xa3Q\x04P:\xc4S@\xb3Ly\x9dd\xbbS@V\xffG\xf4\x0b\xbdS@\xdc\xa5Q\xa8|\xb9S@\x92\x0cz\x1fU\xc2S@)\xf5\xb1\xb0\\\xb7S@\x8bmg\xc1&\xc4S@\x0f+\x13\x89-\xc4S@yz5u\x1f\xc4S@c\x8eV\x1br\xc4S@\xf7\x98{\xc6\x8c\xbeS@G\x08\x9a\xf4\xe1\xcaS@,d\nL\x86\xc0S@\xcd^`\xd8\xa6\xc4S@\x9e2~\xa3\x8f\xcaS@\x1d~\x0f\x16\x1b\xbfS@;\x8e\x87w\x9f\xb4S@\x9aS#[O\xbdS@\xb6\x9f|\x17H\xbaS@\xe9\'\xcb\x1b\x9f\xc5S@\xfa\x7f\xe8`\x05\xc6S@rH\xd2\xe0\x12\xb7S@nN\x0e-%\xc1S@\xe4\xd2D&\xa5\xc2S@Z\x84\x9cLA\xc1S@\x02Ggq\x82\xb2S@(\xd0*\xe3`\xbbS@k\x8b\x06$\xf3\xbfS@\x06I3\x12P\xbeS@j\x0c\x19a\x90\xb2S@vh\x0f\xbc\x82\xc1S@\x9f\xa1\x8c\xd0J\xb9S@\xc8"-\xc7\xd5\xc5S@9\x1e_\xe6\xd6\xc1S@NdJ\xc5\xf5\xc5S@\x82\xc8\x80P\x81\xb9S@\xd8\xbf\xfd\xe0\xe4\xc5S@\x9e\xd6\xb8c\xc7\xb9S@r4\xabpb\xc0S@2%\x1d\xcaY\xc2S@\xff0\x19\xed$\xc7S@\xa6\x00\xfb\x19N\xbbS@W\x0c$i\xd0\xc1S@\x925L2\x00\xbbS@ow\xba\x88\x90\xc6S@\xb5\x17!=\xb4\xc7S@\x9f\xf6\xa6r\xaf\xc6S@V9\xe8\xe8\x8b\xc7S@\x89q\xe3q:\xbeS@\xdcA\x95\xb3\xde\xc3S@.\xe3\xce\x80\x92\xc5S@\xfd\x064>H\xc0S@\xc8\xc4\xd4\x1e\x92\xc1S@\xd2\xaa\xb2\xf6\x06\xc7S@S\xc7\x93\x1f\x12\xc8S@\x1ap9\x85\xa2\xbdS@)\x8abO\x8c\xc1S@5\x07\x90\xb0\xf5\xc6S@\x86\xa9F\x9d\xc1\xbeS@\xddK\r\x8b\x98\xc1S@\xf2H\x88\x05!\xb6S@\xcd\xd5\xd2p\x00\xc2S@"a\x12}\x15\xc6S@\xdc\xe1\xac\xfa\xb4\xb6S@\xf2\xe7\x1d\x9e\xa0\xcfS@\x9f\x18\xd9\xa3\xe7\xc2S@\xaf\xcd4\x181\xc3S@E\x08\x089{\xc9S@/\x9f\xa17d\xc2S@"O\x1a>\x14\xc8S@H\x18\xa5\x1f\x9b\xc2S@\xe4\xab2\x81y\xc7S@Wl\xe6\xd3D\xc5S@4\xc6r\x14\xd0\xc8S@\x16\r\xc9\xe7q\xc2S@\n\xb0\x9e)w\xc8S@\xd7\xf7\xc2V\xee\xc3S@\xf3\xb7\x16\x95\xc7\xc7S@fU\x02ZH\xc9S@\xb2R\x87X\x8d\xc9S@\xfc+\xb7\x88\x98\xc0S@\x0b\x16\x0c\x90r\xb1S@)-UrN\xb7S@\x84\x93jV\x88\xc9S@)\xa8\x03U\x95\xb7S@\x89v\xed\xb2\x03\xc3S@\x04\xdd\xed\xd7X\xb7S@(\xa5,\x9e4\xc3S@7p\x80N`\xcaS@\x82\x16\xa9\xd2\x1d\xc3S@\x00+\xfe\x1e\x8b\xc8S@am\x15\xbe\x0c\xcaS@\r6}\\\x82\xb7S@\x9a\x93\n<\x01\xcaS@O\xbf\xc3\x02e\xcaS@\xba\xfe\xce\xf2\x01\xb3S@u\xf8\xa7\xbf[\xc3S@\x8f\x19\x82\xcc\xcb\xc9S@\x0c\xb6\xf56m\xcaS@\xe0Y\xf5;\x00\xcaS@u\xfc{i\xf9\xc6S@R\x96\xbc \xe8\xbaS@*r\xacQ9\xc8S@\xe8\xa5\x91\xa3\x07\xc5S@"\xd4\xf5\xee\xae\xc5S@\xe8\xc9\xd8\xb2\x8f\xc9S@\x02}\xf1\xaf\xf9\xc9S@\\\xe2\xbc\x9dw\xcaS@\x9b\'\xa0W\xc1\xc5S@\xc2\x9a\\\xd03\xc5S@\x1b\xa82\x8d\x80\xc5S@\x83Ek\xea\x18\xc6S@\xed\xa3]W\xb2\xc5S@f\x81;\x0c\xc4\xc9S@\xf21M\xb2\xf6\xc8S@\x1b\xc5:\x99a\xcbS@\xc8\xa9\xa4$\x87\xc1S@\xfa\x039\xc2\xef\xc3S@\xe6\xc4\xfa\xd7-\xd2S@\xe6\xda\xd9\x99\xe9\xcbS@\xeb\xe5\xa9\xf0\x1c\xcbS@,./\xc79\xc8S@-\x96\xe0!\xe5\xcbS@\xc58\xa8-6\xc3S@\x92\x92(\x07\x9c\xcbS@\xf3D}x3\xc3S@!2j7Q\xccS@\x00\xb9\xee\x05\x7f\xccS@pe\xd8R_\xc5S@G\xce\xf8g=\xccS@X\xbf,\xef\xfe\xccS@5\xddI{o\xc3S@\x1a\xc2<&u\xc4S@(W\x1a\x14\x08\xc6S@\x92\x10\x8c\xdb\xff\xc3S@\xdc\x0c\xf2\xd4|\xc4S@+\xb7\x05\x80\x91\xc5S@F\xa8 \xbe\xda\xb8S@|\xc8:\xc7Q\xccS@x\xe9a-\x86\xcdS@+\xa3I\t\xcc\xc5S@\xea\x13\xaaq\xce\xc6S@\xd9IR\xdc\x9e\xc4S@\xa3\x92\x9d=j\xc6S@Y\xfa\x9cW\x9a\xc5S@,t\xc7=\xb0\xb4S@\xf8\xde\xa6J\xb0\xb9S@\xd7JY&\x01\xc4S@{\x9eV\x878\xc5S@\xc4v\xf6=\x97\xcbS@\xbb\xd3O\xb5I\xc6S@k0wH\xe2\xb4S@\n\xe1)\xc0\xc2\xc5S@\xab\\\xb2\xaa\x1b\xc6S@,e\xcc\x12\xf0\xc5S@\x12\x1a\xaa\x8b\xae\xccS@K\xd7\xd9\xea\xd5\xc6S@\x8e=|\xa4x\xc5S@\xa8\x10\x8f\xb0}\xcfS@gl\x05\x08\xc0\xceS@\x1f<\xa7$\xa8\xccS@\x7f\xe3%3\xea\xcdS@\nF\x04\xc6\x13\xceS@\x80\x01\xf3\xf2\xdd\xc7S@La\xf5\x00\xcd\xceS@R\xf6\xe5\xaef\xbaS@\xef\x05\xb0C/\xceS@M\xe5L[\x18\xceS@\xa7\x9eok0\xcfS@\xc4\x00\xc6\xcdt\xcaS@\xda\xa2\xe3\xf6\xdb\xccS@K\xec\x0e\xcd\x9a\xc8S@n\x8d\xfb\x0c\'\xc9S@*\xc9\xf79t\xd0S@\xec\xd8\xd3\xf2"\xc9S@N\x96B \xfd\xcdS@\xf8\t\xed\xc8\x19\xc5S@\xbd\x9d\x10\xbb[\xc9S@q\xfd\x97\t8\xbdS@s\xf4\xdb\xc1\xf5\xcfS@\xc3\xc9\x03\x02\x9a\xc9S@\x16\xcb\xa9\x1c\x96\xc8S@[LT\xcd0\xd0S@Y\x04Lw\x8c\xd0S@-\xbb\xb7\xf8Z\xcfS@b,\x8a\xdbI\xcaS@\xbfO\xac[m\xd0S@\xb9\xf9\xb7\x8f\xdb\xc6S@K\x8c:\x19I\xcaS@\x9a\x0b\x14G\x87\xcfS@\xd2\xf4\x85wv\xc8S@\xf7c\xe7\t\x04\xc8S@#\xb0\xc7\xe7r\xc6S@5\xc7\x99{I\xbeS@\x021\xc4!?\xc6S@-~\x98t@\xc5S@\x0b\xf7\'9d\xc9S@\x80c\x1d\x85\xb7\xcfS@\xe1\x91@\xa8\xc1\xb2S@\xfb\x94\xe1Qi\xc7S@\xd9\xe3\x16\xac\xb7\xbbS@\xd4\xfa7;\xdb\xbdS@=\xd6.\xb3\xeb\xb6S@\xc1)\xd3\xc2z\xbeS@\xc74\x8c\xb8Q\xc3S@XdX\xad\xb9\xb6S@\x1aweR@\xbbS@\xd5\xc3\xc9\xcf\xe3\xcfS@\x0e\xbd\x9d\xfc\xed\xccS@\x9b\x9f\x96o\xa4\xbaS@\x82\xd1EF\xb1\xcfS@|\xf4^\\\xb6\xbbS@\x81k\x05\x04:\xbdS@m\xb9)\xac\x9f\xcfS@\xcf\x80$@\xf9\xd3S@\x85\xdf \xd9m\xcaS@v\xb3\xea:\xba\xc9S@]\\\xda\xc9\xbc\xccS@\xdeAz*<\xc9S@\t\xef\xce\xaf\xf8\xccS@\xf5\xf9\xc9\xdd\xe3\xc8S@\x1e\xcbR\xc6\x99\xb8S@U\x88\xb0\x12P\xc9S@`\xa6=\x16\x1c\xc5S@\xb9\xbeO\x01\xf9\xc4S@\xa3\xc1\x94\xdf\xa2\xc8S@\r\xf4t\x83\xb1\xd0S@\xd6*|XT\xd0S@\x02\xf1\xe3[\xb0\xbbS@e\xf0\xee\xbcd\xccS@\xde\xdf\x06\xb8\x9d\xccS@"\x9b\xbf\x06\xd0\xcdS@\x9eY\xa3C\x96\xccS@\xb8\xeae\x94\xae\xc3S@\xfbT\xb9\xddq\xd0S@\x98z\xfb\\\xbf\xbdS@"n\x84\x90N\xd2S@\x0c7\n\xd5\x1f\xcbS@|\xdf\xbb\x0e\xa1\xcfS@\xe2?Kg\xbc\xccS@\xf2\xfe\xaf}s\xc9S@\x81Q\x9c\xf0\xe7\xcdS@%z\xc3\xf1\x10\xc9S@\xdc\xb3\xa4\xed$\xcbS@\xca$\xaf\xd7.\xd0S@)\x1a\x88~\x18\xc9S@\x90&\xbe\x11\x16\xcdS@\x9f\xac\x90\x99\xfa\xc4S@\x0fn\xa0j\xa5\xc8S@\xaf\xca\x0c\'\xd0\xc5S@\x86\x97\xdb1@\xbcS@\xee\xbaq\xfb2\xc1S@>\x8a\xd5\x81\x11\xc7S@\xf0w\xdf\x81\\\xceS@\xa6M\xcf\xe0\xc1\xc4S@g\xde\x96X\xc9\xa8S@\xd3\xd9\x1a\xbc;\xcdS@\x0b6\x8947\xccS@\xacQ\x82\xedj\xc8S@\x9a\x9e\xf5\xc5A\xc4S@\xac\x0c\xc0\xb2+\xc8S@D\xbc\xff\xf7/\xc8S@\x8c.\xe0;\x06\xccS@\x04\xf7\xc9z\x94\xc3S@\xf2\xbd\xc0\xc2v\xc4S@\x89q\xe7\xacb\xc4S@\x1c\xc7:`\xd0\xc3S@_K+\xa0\x8b\xb9S@\x173Q\xc4\x02\xccS@\x05\xaa\xcbb\x08\xc7S@\xd7\xdb3OM\xceS@\xe4$9S\xc4\xccS@\x02\x0b\xaf\x19\x7f\xd4S@\x04Y\xdciQ\xc7S@\xfaK\x1b\xec\x01\xccS@\xff8K\x06\xf1\xcfS@\xdc\x0c\xca\xdd\xe3\xcfS@\x06l\xa8\x88,\xcbS@`\xf5i\xb3\x18\xc6S@\xff\xddu\xbc\xa0\xccS@\xbd\xde\x05\xdd|\xd1S@J\x9d\xf1\xcbj\xcdS@\xc5?v{[\xccS@HK\xba\x90\x11\xcfS@\xfe\xe4 \xa0\xc7\xc5S@6\xf5\x99F\xb6\xcbS@\xb0\x06W\xd4\xd9\xcaS@Aq[\x89#\xd3S@\xb3\xd3\xb5\xb8u\xcbS@Wj_\xea\x19\xd0S@\xbb\x93|(\xdf\xcfS@t\xff\xb9\xbaB\xd0S@\xb8\x81\x0fk\xbc\xb3S@Q\x06\x85\xc9\xa2\xcfS@\xca\x05[x\x7f\xcbS@J\xea\x01\xe3Q\xc6S@\x02\xcf\x13\xe0\x9b\xb1S@\xf6\xd5\x8b\xf3\x8b\xc8S@\x82\xaf\xf4\xd6T\xc6S@\xed\n\x85mS\xd3S@\xb7+B%\xf3\xc9S@\xa7\xa4\x8a\xa8f\xc6S@;I\xcbWo\xccS@D\x83s\x9cG\xc5S@w\xf1\xfe7\x9f\xccS@*t\xa2oS\xc6S@\x9b\xe2\xf9\xaf\xdc\xd0S@\xe9\xa0\xe7\x9d(\xd4S@\xa3\xf1\xd9+\x02\xc9S@;J=\xcd,\xccS@\xe6\x9f\x9c\xe1\xda\xc4S@\xfe}\xb4\x10\x85\xc0S@\x8e\xbd\x89\x07C\xccS@K\xfa\x94\xfe)\xcbS@\x9cx\x1aA\xe7\xccS@I\x83\x99LL\xccS@F\n\x18\x94\x92\xc7S@u\xab\xa4\x82i\xc1S@\'\x1c\xb7\x98x\xcbS@\xc3\xe6\xde\xf2h\xcbS@kLi\\3\xcbS@h\xca\xb0\xccj\xc7S@\xc3\xf9\xe1\x0ex\xc5S@\x8f\xd69L\x8b\xc3S@\xd0\x00\xde\xc5g\xc2S@DK@\xbbN\xc3S@s\xa1yrM\xbeS@`\xe1J\xe0\x00\xcbS@XXfA>\xc9S@\x0e\x14\xe4\x1bH\xc6S@Zn\x8c=\xe3\xd0S@\xa0\x18\xdd\x97\xaf\xc6S@\xf5\n\x8b\x13I\xcbS@\x90\x12\xa2)%\xcaS@m\xb2:\x8bo\xc7S@5\xfe9\x06\x14\xc5S@\x99B\x14A\xba\xc2S@\xcbk\xfd\x83\x80\xd1S@-\xdd\xc9\xc5\xcd\xadS@:{9 \\\xccS@~\x98\xe4O\\\xd2S@$\x01!|q\xc6S@\x1eBz3\x93\xd5S@`+\xe3\xbf\xd4\xc9S@TN=\xe9\xf2\xd3S@\xf1\x8d7k+\xcfS@\xd8\xc2\xea\xf66\xccS@\xdcc\xdf\xa4W\xcfS@\xadn\x81lS\xcaS@\xab\x01\\\xfb~\xccS@P_d\x07?\xd1S@\x0bU\xdbI\x0f\xd1S@\xdc(\xee\x0b\xf5\xc5S@9\xae\x1d#\xe4\xcbS@\xcb\xcf\xe6\x8d\xc2\xc6S@\x15\x9b\xf85e\xd0S@gT\x85\xea\xa2\xcfS@\xc7\xa1\x94\xfd\xf7\xc4S@\xcdasu\xf2\xc2S@\xc3V*\x17\xe7\xc4S@\x8b\xc2\xc8\x80i\xceS@\xf9l1\xe3"\xc1S@\xc0\x15\x03!\xfd\xb3S@\x8d\x8c\xec$\x83\xceS@\xb8\x10\x94\x95\x1b\xcfS@\xa08\xcb?3\xd1S@,\xadq\xd4=\xc7S@\x1d\xcd\x88\x00q\xc5S@WN\x1c\x99X\xbdS@\xb8!\xf8\xfd\xfe\xc4S@,$\xd7\x14\xda\xd4S@\x95\x97\xe04J\xbeS@o\x17\x8c\x8f?\xc7S@_1\xdfy\x19\xc7S@\x18.T\x81\xa8\xbdS@\r\xa2\x94\x03O\xd0S@\xf2\x0e\xa5\xda*\xc1S@\xeb\xc6n\xa7h\xcaS@\x1b\xc4\x07v\x94\xcaS@1\xcd\xaf"2\xd0S@<\xc4!\xc1\xa4\xc5S@\x8d\x8a\x84\x16\x13\xc8S@\x19\x82\xa1G\xd2\xc9S@r\xf6\xf9\xc0\x9f\xcaS@\x91O\xc9\x10\x89\xbeS@g\xcc8Ut\xcaS@t=\x80\xee\x1c\xd1S@\n\xe8\xdf\xd63\xc7S@\x1d\xf43R\xdc\xaaS@&Z\xbd{\x88\xaeS@\xc5x\xc8q\xc1\xaaS@\xee\x0e\xd7$O\xcaS@\xa9\xe4\x95\x9c\xba\xd4S@\xfdd\xd4c\x86\xc1S@dPa\xcdx\xbdS@N\x91\x98\xff\xc5\xa7S@\x85\xa3\xe1W\xef\xc8S@\x12w\xd7"\xb3\xc8S@+\x03\xe8\xc9n\xa1S@.\x97\xe9\xa2\x9e\xabS@\xa1e\xc1J0\xccS@\x95\xba\x17\xb5\xa5\xcbS@T\xaa\x13H\xea\xd0S@HL5\xf0I\xc6S@0\xe2ZW.\xc4S@\xb5\x82\xa25\x8b\xa0S@\xf0O\x83U\x12\xc8S@\x08\xed\x1f\x8et\xa1S@\xd7\r%O~\xd0S@.\x96\xc2\xe2\x04\xc3S@R\xb3\xe8`\xda\xc6S@\x8d\x8c\x8a2Q\xcaS@z\xda\xf8\x9f\t\xc4S@\x85a\x04\xbbV\xb7S@$2k?\xc4\xb1S@\xed+\x925\x00\xb8S@p\x8a\xa0\xe3\x9d\xc1S@\x12\xab\xa2S\xd8\xa3S@\xa6\x0e\xb9\xcb\xfe\xc1S@\x9b\xe5\x8b\x8e\xd3\xd0S@\xc7\xe3\x8b`n\xcaS@\t\xbb"@J\xd1S@F\xf5\x08\x1a\xc0\xc8S@\xe6\xee\x7f\x0c\xf8\xacS@$\x18\xd9\xceq\xc0S@e\x8e\x9f\x13 \xcdS@\xfd5\x9b\x01\x97\xc2S@\x02\xdc\xc5\xfb\x19\xd1S@\xa6\x16\xa8Z\x9f\xc9S@\rUO\xd7k\xc5S@5\n\x0e\x92L\xb2S@\xef\xcc]\xd2\xa3\xb7S@\xbb\xbfD\xaf\xf7\xd3S@\xb2t\xd0\x1b\x95\xc7S@\x15?\xe1\x04\x83\xc2S@\xee\xd8\xac\xbf\xc1\xc8S@\xf1\xb12\xcaJ\xb8S@\xe4(\xc3l \xc0S@\xfb\x9f\x96o\xbc\xcbS@\xc2=\xe3\x85\x7f\xc8S@\x7f\xa0b\x1d\x81\xc6S@\xf7\x85\xe5\xa5\x06\xb5S@\xa48\xb7\xec\xb1\xb6S@*\n\x00;~\xb0S@\x81\'\x82\x9f\x1b\xb9S@\x0e\x1b\x80)\xd5\xb8S@K\xb9\x16\xb5\x9f\xb1S@\xca\xd69\xb9:\xb5S@\xf5\xa2@\x15\xab\xb7S@f\n\xf2\x9d\x82\xb4S@\x13\xc1#\xd2\xa5\xcaS@\xde\x0ej#\x0b\xd0S@R\x84\xf5\xc0\xba\xc7S@\xc1y@\xa2%\xd0S@\xcc\xef\x0f\xf4\x9e\xcdS@\xc0\x06\xa6\xe7\xdf\xb5S@\x1e=\x8f_\xcc\xd3S@\xcaj\x12\xf0a\xcbS@\xe8\x94\xa0\xf2\r\xd1S@O\xc2~\xe7$\xc3S@\xcd\xd4Z\xaa\x87\xaaS@#\xb43\x02\xaa\xc1S@8\xe6\xf85h\xbcS@\x0e\x0e\xca|)\xcaS@\x89:\x03\xcaG\xcaS@\xfa\x05\x13\xb4\xff\xb4S@P>\xcc\xad\xf1\xc4S@_\xd2\xd3\xd4\xe9\xbdS@\x13\x8aL\xc5\x04\xb3S@\xa0\xd9\x9ez^\xbdS@o\xed\xd1\xb7@\xc2S@\xf7\x90\xb5\x05\xa8\xb5S@\xb3\xce#96\xb6S@\xe3\xa3S\x03-\xbbS@v\xfa\xbb\xae\x9f\xb5S@*Pr\x8bu\xc6S@H\x9b>\xaf\xad\xbcS@\xb82\x83\x1eW\xbdS@\xdfX\xb1\xe3Y\xceS@\x7f\xd1w\xff\xa0\xb9S@\x91\x95\xa6\x03\xb3\xd1S@\x1e\x1eK&\x1f\xcfS@\xf6`\xf4\x07\xe8\xbfS@\x05\xaa\xe9\xd4\x01\xb6S@\x82\x91\xabvS\xbdS@\xc7\xe6J\xaa\x0b\xb6S@\\\x99\xf5\xcdh\xb6S@7\x8c>Y|\xb6S@A:\xb7\x8aS\xd0S@\x88`\xf1\x8f\x15\xd0S@\xb2?\xed8\xd1\xbfS@\x91\x95\xf1U&\xa6S@\xae\xee\x91\xdb\xf2\xb9S@kc\x8b\xda\xd0\xd6S@\x88\xd4\xc8\xbc\x01\xbbS@\xf73-z\x00\xc0S@\x92{\xb1\x06\x1c\xc0S@P\xc3`/W\xb3S@\xf1\xceU\x0b\xdb\xc5S@\x1ev\xb8r.\xc5S@D\x05V\xa1\xb6\xb9S@\xf2\x18\x138\x82\xb9S@{\x12y\xc3Y\xc2S@\x06\xa3\xbfgi\xbbS@\xa2\x0c/\xc3w\xd1S@\xbez\xf6\xdf\xf2\xc4S@\x7f\xb0\xdd5\x92\xc3S@\xc9\xc3\xa6s\xef\xa6S@\xe2\xe7\xc9\x07|\xb7S@i\r\xe5?\xe4\xbeS@<@vO\x8d\xc5S@\x1d\xa2\x08*\xc2\xa6S@\tS\xfc\xe2\x1a\xb4S@\xb5c\xbe\xc9m\xccS@y+\t$^\xc9S@\x9e\xe2\xac\x83\xbf\xb9S@\xb2.q\xbb\xcd\xc5S@\xeaX\xae\x8c\xf2\xc9S@Q\xe2\x04C\xc2\xbeS@S\xcb\xf5[\xc3\xceS@\xe0.\xaa\x8b\xbd\xb7S@\x91EM2\x9e\xbdS@\x88\xd0b\x95B\xbfS@\x15>\xc5\xe21\xb4S@t\n\xf2#o\xbeS@n\xb9\xfdA(\xc8S@\x1b\xd8%\xf0\xcb\xcfS@\x81\xce\x9c\x93[\xb6S@"\xffB\x1d1\xbaS@\xc3\xf1r\x7f<\xc1S@\xe4\x141yP\xbaS@FYL\xb7\xb3\xcdS@\xdc\xb2/0v\xd1S@\x83\x1f\xd0\xd7*\xb8S@D/\x9e+\xc3\xbfS@\xd8\xa2\x9b\xa7*\xbeS@K\x05\xc7\xee\x92\xcaS@\xf8\x1a~\x93q\xadS@\xe8\x04i\xc3x\xb4S@\xdf\x82\xe5E*\xbbS@l\xf14\\E\xcfS@\xf5\x9e\xed\x97\x96\xbaS@\x8aT\xf8\xb1S\xc4S@\xb5\x8d\x98\x03\xa1\xceS@\x8fP\xbb\xdeH\xcbS@\x93\xf3\x1d\x98^\xccS@2\x08\xdc\xf8\xce\xc1S@\xae\xcc\xa2\x81;\xbcS@V\xe6\xd1\xf0\xba\xb9S@\x00*\x89\xd4\x94\xb4S@V\xbf\xb6\xc3\x1b\xcdS@\xac\xb2\xe6\xf8\xc9\xbcS@^\x87Y"\x90\xcfS@,%\xc2;\xfc\xbdS@\x0c]\xaf\x90\'\xa8S@\x8ah\xaa}B\xc4S@\x99\xf9\x03\x08D\xbbS@5\xcc\xd94\x15\xbcS@\xefK\xab\x96\xa9\xb9S@%\x02w\xc8\xca\xb4S@\xc0dw@\xc2\xc1S@\x8ag3|\x12\xbdS@q\xe7\xef\xee1\xbeS@\xb6\x94\xca\xa7\xfd\xc2S@\xb9+\xb9\xe1u\xc9S@\xb5\x850\x81\x8c\xbbS@\xd5\x98\xff\x89\x0b\xbdS@\xcc\xb9\x8c\xc3\xff\xcdS@\xcb=\xc1\x88g\xa8S@\xcd\xc8\xcf\xa8\xc0\xa8S@\xe3\xa1\xcd\x00G\xc0S@}\xcd\x1a\xaa\xdc\xbcS@,?I\x12\x8a\xbbS@(B\xc6\xd5\xdf\xcdS@\x1e\xb1{\xb8\x7f\xadS@\x89a\xf7\x85\xba\xacS@\x13\xb5]4\xa2\xbaS@\xc6\x1d\xf4\x8ex\xc8S@\xd9(\xa0F\xd7\xbbS@\xf3\x97\x80\x05\xd3\xc0S@i]\xc5\xef\x15\xc0S@\x85\x8b[\x12\xf7\xa8S@\x13\x9cZ\xe5\xf8\xb8S@=\xff\x8af\xc3\xc9S@\xa6\xefm_@\xbcS@\xed\xd6L\xd3\xb0\xbfS@\xbf`\xa0\x83\xd1\xa8S@orY\xd8\x1c\xd2S@\xbdl\n\n\x07\xb3S@_w\xa1\x0cZ\xbcS@\xd1?\xab\xb1r\xb5S@?\xe6\x16\x92\xde\xc0S@^\x86-\xa9\xd3\xd1S@NG\xc2c4\xd0S@\xbd\xd5\x9f\x9cd\xc0S@\x82\xda\x97&\x01\xcfS@\xf6\x97"k\xb7\xb3S@*\xb1]Y\xe3\xb4S@b\xbf\t\xe5\x13\xbcS@$\xd3^l\xe4\xc0S@\xd4b\xbc\xec\xb9\xd3S@\x13\x12h\xfd\xce\xc7S@OH+\x19\x14\xbdS@\xc9W\'\x9c\xb4\xaaS@\x11E\x884-\xcdS@R\xb3\x0bL\xa0\xb9S@x\xd2~\x1a\xd8\xbfS@\xc5`q\x18)\xc7S@\xe4\x08r\xb1\r\xb4S@\xb8\xdbf\x04\xeb\xbbS@\xab\xddb\x84\x07\xc2S@"\xe4J\xe7O\xc6S@\xfb\xec\rU\xd7\xc8S@\x9d\x047$R\xc0S@\x01`\xc9\xe2\xfd\xb9S@\x84\xc4\x19Z\xf2\xc8S@\xb9\xe0\x01\rR\xceS@:\xbc#\x97\xd0\xceS@\x8f\xa3\xc5\xf3\xc7\xb7S@\x13\x1a\xc6\x9b\xa7\xc1S@\xd1::\xc7\xb8\xbcS@\x07\x85\xc4\x8b\xf9\xd0S@\x08\xba\xado(\xacS@x\x1eF\xcd\x01\xc1S@>\xa8\xb2M\xca\xbdS@\x15NN\xc8\xf7\xbaS@\xdf\xba|SG\xcfS@TN\x98\xf3\xc8\xbdS@-\x1f\x116u\xc1S@S\xfb7\x1e)\xaaS@\xe3\x85\xb0\x12\xbb\xcfS@z\xff\x9b\xba\x1b\xc9S@#v\x99\xec\xb2\xb5S@z\xfd\xa9\xe6\xaf\xbdS@\xaf\xee\xcc@\xcb\xc0S@\x01;\x94\x12\x1d\xb2S@\xaeiC\x97\xbc\xabS@\xf8\x8eEA\xdc\xabS@\xec\xdeq9\x92\xc3S@E\x01\xe7\x93g\xbeS@\xf6"\x07\x99[\xc3S@\x01Ca\x85]\xc9S@(\xd1\x193w\xbdS@L\xae\x0b\x03\x82\xbaS@\xdd\xccS\xb9\x85\xbaS@jvb~\xc6\xb7S@\x8aj\x99\x04I\xc2S@B\xdc\xee\xa2\x95\xbdS@\xe1\x11\xa7f\xf7\xbcS@\x069\x98d\xe7\xcfS@\xdfK\xa8s\x91\xb6S@\xf1\'\xda\x7f\x94\xceS@\xbfI\xf9\xf2\x8e\xd2S@9\xca\xd5E\x95\xccS@\xdcJ\x83B\xa7\xb8S@[\x8c\xdd\xe9\xa5\xabS@]\xd3\xb8\xd6\x05\xbaS@\x1cEG[\x94\xc3S@&j\xa3\xc8\x1a\xc3S@\x04\x99s!\xce\xbfS@\xeb\x8a\xbfeu\xbdS@o\' l\x83\xd3S@\xf3\xb1/\xefP\xbaS@\xbd+G\x136\xc1S@\xae\xdd\xbcw\xf3\xc0S@\xb9\xbc\x13\xfa\x97\xb2S@{\'\xc4\xa30\xb6S@\xc8\xab\xed\xe2\xb6\xcdS@\xedb$|\x04\xa6S@\xfc&\x1e\xedh\xcaS@,\xd6\xa6\xaeU\xd6S@\x82%[\x9d\x9f\xd0S@\x15/D\x81\xc9\xc8S@E\xfb\xfaY\x16\xb5S@\x1c\x8a\xaf\xc1\x01\xd0S@M\xc7\xbe\x003\xd1S@\xf4\x97\x11\xdeH\xceS@\xe9-v\xe9\xab\xbdS@>\xb2\x18\xf6\xcb\xd2S@Z\xef\x10\xe8\xa0\xcbS@.G\xc6\x0fy\xbcS@L\xfa\x02\xbe\x94\xc1S@\x94\x18\x87\xcb\xc6\xb6S@0\xadL\xdfx\xcfS@\xd5z\xcdq\xbd\xc9S@\xe7\xd7\xd1\xf6O\xcdS@\xb7\xdc8~\xb3\xa9S@\x05\x80\xe8\x1bl\xbaS@\xb10#{\xaf\xbcS@\x1d\x94\xffX\x86\xbeS@" \x04\xd2\x16\xb5S@\xcadve\xb1\xcdS@\x97\xec\xc5\xc6<\xbdS@I\x1d\xb3\xe3\x03\xc3S@\xa7\xe3\n\xf6\x9b\xd0S@B\xb6\x0f\xb7^\xbcS@<\xf9\x03\x91\xdc\xbcS@\xc3\t\xc9\x16F\xc9S@\xbc\t\x0baP\xb8S@\x8eJ{wR\xcdS@8U8\x8b\x83\xbfS@\x81\xc4\xf3%z\xc3S@\xf7\xbe1T\xb4\xd1S@\xbc\x8d\xa6\x00\xba\xd2S@\xe7\x0f\xae\xf3g\xc0S@J\x99\xed\xf4\x8d\xd3S@\x92\xde\xe5\xce\xf5\xb0S@\xe6\xdb\x12\xc3!\xc8S@\xca\xc1p[}\xc8S@\xe7\x89\x82\xcfF\xc3S@\xb4.h\x91J\xafS@{_\x84\x05o\xc0S@Y\xb2|F\\\xbcS@\xf4\xb4}\xce2\xc2S@\x13\xaa\x08\xe1\xf3\xb5S@\x96P)\xf0\xcf\xbfS@\xf14\x9dMK\xc3S@bm\xd7-\xa6\xc5S@\xfeM\xf7\xea\x81\xd1S@\xd5\xf1\x81\xa5\xc0\xd4S@V\xb1~\xd6>\xd2S@\xdb\xf0\x85\x91\x0c\xbcS@`\x8e?\x0b^\xc9S@K\xaa\xe7\xe1\xfa\xb0S@\x9e$3\xc1\xd6\xc5S@\x88g\xeell\xbdS@\x08\x15X\xf4\n\xc5S@\x01\x01&ba\xc8S@\x05G\x9am\xac\xc2S@Vw\x1e\x00/\xcbS@\xfa4D\x93H\xcaS@[Z=\xba\xe0\xcdS@b\xb5\xad\xd4H\xc7S@_xx>|\xcbS@P\r\xe3e\xc8\xc9S@\\M\xdb*\x9a\xb8S@4\xb8\x07\n\x0b\xc7S@]-\x1d\x82\xae\xd0S@\xe8\xd0\xb3P\xc8\xb5S@#@\x93$\xb5\xb6S@G\x9d\x80Y}\xafS@\xd6\x98%\xd8\xeb\xc1S@1\x1f\xa4C-\xcaS@MZ}[\xe7\xc8S@c\x85&\xe9D\xb8S@\xd9j\x8eq\x01\xb2S@\xc1\xbcZW\xa8\xc4S@\xa1\'O=\xda\xd0S@\x82\xf6\xb5LO\xbfS@ic\xfai\x08\xcdS@\xfd+.\xb51\xc6S@<5s\x14\xdc\xc8S@\xb3r@$\xb6\xcbS@+\xbe9\x9f<\xc7S@@G\xc4*~\xcbS@\xed\x8dw\xd6\x17\xcaS@K\xaaz4\xd3\xc7S@\xb0\xe2\xf6!\x81\xbbS@j\xbb\xbe\x94\xef\xc0S@\xe0\xd8\x1b\xc4\xb3\xcdS@q\xcbS\xc6\xe3\xcdS@\xf1\xabj\xc0`\xc2S@\x16\xb1\x13Ky\xccS@\xc0{;\xa6\xe5\xcaS@V\xb1f\x98\xd5\xc2S@\xe5\xb6\x06\xd9e\xc7S@@G\xdf\xd6\x0e\xcaS@\x8d.\x84\x10p\xd0S@\xfau\x1c\xc9 \xcaS@\xb5\xeb\xf8\x80\x94\xbcS@\xc5q\xae\x1e\x18\xcfS@\x89x\xb0\xb0\x9d\xcdS@\xfe9\xf9\x84\xea\xbeS@m\xdd\x1f\x08?\xbcS@\xb6\xef\xcd\x8c\xfa\xccS@I\xad]\xb5=\xc8S@\xf6\xb9\xcdTb\xc6S@\xc6\xf4\x8e\x7f\x8c\xcbS@J\xf7\xec\xe23\xd1S@{Sj\x02\x99\xbbS@\x8dEi\x80_\xd2S@]4q\xd3)\xb5S@g\x81Q\x0c\xc4\xc3S@/\x9dT,\xc2\xc2S@Y\xdc\x92\x80`\xd5S@\x03\'\xb1\xb9\xa3\xd0S@\xaa{\x90\xcfo\xc7S@\xb7rzUS\xb9S@\xbd\xd3_\xf8\xcc\xb2S@\xbc\x0cb\x05\x80\xbfS@\xaeqB\xd0\xd6\xc8S@\xe6yB\x9b\xf7\xb9S@\xb1\xd7\x17y[\xc7S@\x16|\xef>)\xb9S@\xc1\xef\x9b%4\xcdS@\xe5\x9b\xc4\x0c3\xbcS@\x81\xb1}\x89\xc8\xb8S@\xdc\xde{\x98\xde\xd0S@-\xc37\xdeI\xb9S@\x0frQ\xe2/\xcdS@Z\x06\xe7\x90\x1f\xb8S@\x8di\xd1\x14\xbe\xd5S@\xc4\xdaR*\xfa\xb3S@\xafE\xbf\x90\xaa\xd5S@\x1d\xe2M\x8d\x13\xcdS@\xb4\x02\xfdZ\x93\xb4S@\x0b^0N\x81\xc4S@DS\x02\xef+\xbdS@\x98\xcb\xa1\xfa\xfb\xc6S@\xa3|\xd5\xeea\xb7S@\xb8\xa7\x87v\xf7\xcaS@\xca4\xc6S\xd4\xd4S@\xd3\x86\xfdG\xa1\xc8S@.\xce\x85\x00\xf1\xbdS@\xe9f\xa3\xf6\x1f\xb7S@\xd9\xc6\xf81\xb1\xc8S@\xb2`\xb4s\xd1\xa0S@hP\xa5\xec\x1b\xbaS@k>\xd2\xf1\x86\xd1S@a\x0b:\x9d\xb6\xcaS@y\x03\xb4\x91\xae\xc8S@+\xc5\x83\xaeu\xc6S@\x03(\xd7\xf1\x91\xb3S@\x8c\xae\nK\x0b\xc2S@\x18A\xe6\xe9\x01\xcaS@2E\xcbz\x96\xa1S@\xaa{\xda\xd9\xc8\xc7S@Z\xfc\xd2\xdd\x88\xa1S@\xfc\x03P\x14\'\xa2S@h)\x89\xd1\x91\xa8S@\x91\x03\xd8/\xd3\xcaS@|\x83\x85\xbe\xa1\xcbS@\x08W\xfb\xf6\x93\xbcS@\xa4\xedbY\xf4\xcaS@/\xd4\x0e\x06\xec\xccS@%s\x05_\xb9\xc8S@\x0c;l%}\xcbS@\x93\xc9\xdb(\x9a\xadS@\x9a\xf3\xf6\xf4F\xcbS@]\xd8NqL\xcfS@\x97xn\xb72\xc6S@\x80\x1d\xae\xb3\x15\xc2S@\xff\xb4Hh\xcf\xb6S@\xc7\xfd\xd9^\xa5\xcdS@$\xb3\x99\x87\xd0\xd2S@n\xfd\xa9\x95\xdd\xcaS@x\xdf\xd1\x8c\xae\xbbS@\xf0ol\\#\xccS@\xedj\xe9^\xea\xccS@s-\xbcVP\xaaS@\xc5\x935\xdbb\xcfS@c\xf6qs\x7f\xceS@\x88\x10\xf8Z\x1a\xb2S@0c\xe1e9\xbbS@i. g\xf2\xb6S@\xfa4\xed\x85\x8f\xc6S@\xf5\xd3]\xad\xfc\xcdS@\x9b[\xb7\x83\xc4\xcbS@\x89\x91\x97i$\xbeS@\x0c\xe0\xf8\xe40\xb7S@\xfc\xe7:og\xc7S@\xb3W\x0c\xc67\xc0S@oTE\xc8\x03\xc5S@\xbc]\t\x7fQ\xcdS@V\xf2G\x0c\xd8\xc6S@a\x91M\xe7L\xd1S@;\xd7\xbf\x7f\x0f\xd2S@d,=\x19+\xcdS@i\x8bc\xf9\xc5\xc6S@\x9b\x7f\xc2\xd6\xa7\xd3S@\xed\x8fE\xae\x7f\xd3S@\xd16i\x08\xf5\xd0S@\x81\x9c\x9e\x7f\x1d\xcdS@\xa8\xc1q\x9d\xa5\xd0S@\x18\xf8\xd3\xfd\x1c\xcdS@S\x17,"\xcf\xc6S@-\x8bA\x19\x8c\xd3S@Z\xbbT\xd4\xd8\xd1S@\x84\xc2koz\xd1S@\x11\x91\xfb\xae\x03\xd1S@\x91K\\JB\xceS@\xad\x18)\x96\xa0\xc6S@\xc2\xaaW\x91r\xd0S@\xd6\xc1PJ\xa4\xceS@\x02N\x85r_\xceS@\xea\nIPy\xd3S@TB\xc6z\xfb\xcdS@\xa3\x12\xb7=\xd9\xd0S@ (F\xd8i\xceS@\xaf{\xaf\xfcn\xceS@\xd4\x13\xd4\xadb\xceS@N\xf7e\xb4\xdb\xd0S@\x02\x027\xfd\x81\xccS@\xf4\x1b\xab\xedj\xc7S@>\xfck2\xc0\xcdS@\x82*\xfb\x98}\xd2S@\x05\x93\xcf\x06\xbb\xd0S@\xd5\x9a\xc9f\xa3\xd0S@(\xf0\xab:\x01\xccS@\x13x\xef\xa5J\xc5S@t\xf7C\xe3\xf9\xd0S@\x00\xbb\xea1x\xd0S@Xn\x00|\xf5\xcfS@\xddb\x8d\xbf\xb3\xcfS@xq\xd0\x01\'\xcdS@\x80\xda\xb5\xdb\xa0\xcdS@\xec\x94\xf5C\xfc\xc4S@\xf6*\xb8\xe5z\xcdS@\xc4\x05c\x182\xd1S@2\x1c\x0e]S\xd0S@\xf0:\xa0\xe2\xea\xccS@\xd6\x99WF\xc7\xcaS@bb\x92#i\xd0S@\x82\xf7\x13\xabQ\xd0S@\x91\x92\xbbE[\xd1S@i._\xf5I\xd1S@\xd4\xd4%J\x03\xd0S@\xe0\xa4\xaf\x92\xaf\xccS@E\xa3\x9c^\xe8\xd5S@\r\xbbnY\x80\xd4S@>\xad#hs\xd1S@\xdf\xbf\x9c\xfc\x16\xd0S@\x89\xfe\xa0Z<\xcfS@\xb8\xd3F3\x89\xcbS@\x0c\xf7\x08^S\xcaS@\xca\x0fW\x93\xa4\xd1S@\xf41~3\x0f\xd1S@\x8fC.\x0e\x94\xccS@I\xe6\x17]V\xcbS@g\xd4xRY\xc5S@j@\xfb\x14*\xd4S@F\xbd\xea\xf9\x8e\xd5S@,\xe6o\xc0y\xd5S@\xb5\x9b\x12\xf0q\xd1S@\x06\xc4\x8d"\x16\xd1S@G\xecg\x91\xf3\xd0S@=c\xafTr\xcfS@}Wu\x02H\xccS@\x8a\xf0u\xd7 \xd5S@\x84\xc5\x80\x1e\x13\xd4S@\xa2]\x96E\xf1\xd0S@\r\x95{\xb7Z\xcbS@o0\xcd\x0f\xd9\xd1S@h]\xadfz\xcfS@\xef\xc8\xe0p\xe9\xd4S@\xd9"\x81\xe0g\xd0S@\x08&0n\x1e\xcaS@VEO\x9d\xc8\xcfS@i\xf32\xec\x93\xcfS@\xce\xde\xba?\xec\xc4S@\x95^Rj\xd7\xd4S@\xe6\xa9rA\x9e\xd3S@\xbd\xf9\xa2+\xcb\xd0S@\xe4\xach+(\xcfS@b\x90\xce\x81>\xd0S@\x8d:\xae{`\xc5S@\x8aug\xac\x9d\xc8S@\xf0\x04<\x90\xb8\xcbS@\xdf\xe4w\xee`\xcfS@ z\xbc; \xccS@T*\x8c\xd0\xb8\xcaS@\x01\x99$\xc8R\xd1S@\xa2[\xa4\xd0\x1f\xd1S@6\xcau\xf0n\xd0S@\xfe+\xc6\x05\xbc\xcfS@\x92\xf7\xf0\xf0\xea\xcdS@\xef\x8b"^\xf5\xc9S@X\xd1\x8f3\xf6\xd3S@\x0f\xf1\xa8\x10\xe6\xd3S@\x80^\xab\x96\x1a\xd1S@\xf3&Ap\x00\xd0S@\xd6+p\x0c\xde\xc6S@3\xb3bL&\xd0S@\xf4\x04\xcaF\x96\xcfS@\x8b\xca@Py\xcfS@i3\xf5\\\xa4\xc4S@|\x85\xf670\xcbS@\x9f\x15_\xa2\xf3\xcfS@c\xb0\xbbL\xa0\xd3S@-\x0b\x14=\xa8\xccS@\xa3\x0b\x81r\xb6\xcfS@\xa9\x89c\xe57\xcfS@\xa7\x9e\xcd#\xed\xcfS@\x93\x07\x9d+\x05\xcfS@\x0b\x06{:\xc0\xcfS@\x88\xc9\xb3\x8f\x18\xcaS@x\xcfD\xe8\xb0\xd3S@\xe0\x17\xbe\xdab\xd3S@\x96\x0e\x9b\x1c\xaa\xcfS@\x9ao\xac||\xcfS@\x1a\x91\x86\x85s\xceS@\x14J\xa4<b\xc9S@\n\x9c\xbe5\x0f\xd3S@\xb4:\xc4\xceq\xcfS@D\xe3\x02\x04x\xcdS@3\xfc\x0f\xd1\xe8\xc9S@\x18[c,\xab\xcfS@\\\xc8\xb4\xab$\xc4S@\xd5\xef\xd4\xba\xd6\xd2S@\x16\x1c\xd6\x08\x03\xceS@\xe5\xf4\xd9\x1a\xe6\xcdS@\x12\x7f\x0b\xc5z\xc8S@\xd3\xd8\xd7\xef\xc6\xcdS@wUQ\xf7\xf4\xccS@\xb5T\x94\xe0H\xcbS@\xea\xaf\xd0\xcd6\xcbS@\x93\xded(\x05\xc4S@\xf4\x02H\xbc\xf8\xcdS@\x13i\x8b\x93\xd9\xccS@\x17\xfc}c2\xcbS@[^uQQ\xc9S@\xa4c\x14\x96\r\xc8S@\xc4\xadf\xc3\x8f\xcdS@\xb9\x11\xabf~\xcdS@N\xc5\x81AZ\xccS@\xf8\xea\xf4Y\xaf\xc8S@\x05\xf7\xb5\xa2-\xcfS@q\xb5\x90\xb5\xde\xceS@\xbam\xdc\xbf\xab\xceS@\x0c\xf6\xfcez\xc9S@\xe0\x07\xf1A^\xd1S@D\x0f\xe0\xe9B\xccS@.\x85\xc4K5\xd2S@\x83(\xab\xb7*\xd2S@|\xb9 h\x03\xcaS@\x87\x013\x1d\x02\xcaS@K\x99\x14n\xdc\xc8S@\xdc\xe4\xdda\xb7\xc8S@mX\x8d\xde\x85\xc8S@\x02Hh\xa9`\xc2S@\xc7\xc7\xcb\xcf%\xcdS@o\xc9\x1e\xf5\x1e\xd3S@\xd7\xb8W\x00D\xd3S@\xb1_\xea\x8a4\xd3S@\x82\xf1":*\xd3S@\xa2\xd1\x1e\xa3\xba\xc8S@ht\x8b\'\xa8\xc8S@b\xa5\xd4sK\xc8S@\xf6\xf6#\x9e\x86\xc3S@i~\xa0\xd8\xd4\xcaS@\xa7bQ\\\xef\xd0S@\xc7\xb4X\x96\x9c\xcbS@\xdd\xe8\x8ac!\xccS@\x97)}i\x1d\xc8S@\xa9\x8c\xa9X\xe5\xc6S@\xee\xeb]\x04\xa4\xc8S@C\x14\x97\xb6\xb8\xc6S@n\xc6\xe4<d\xd1S@\xc0\xe0\xde\x18\x96\xcdS@\xd92\xf4\xab\xe6\xcbS@\xc0wQ=#\xcbS@~^\xa7\x1d\xa6\xd2S@\xfe\x11}")\xd1S@\x0f\xa2\xf7\xf3\xab\xcbS@)\xfb\x12%\xe0\xc7S@\xc7\xf5I\xc0\xad\xccS@\x16\'8F\xef\xc9S@\xd6u(\xef(\xc8S@\xdfF\x19\xe7\xda\xcaS@\xf1\xbc$\xaf\x04\xc7S@t\x9a?F\x95\xccS@\xbdk\xe5\x13\xd7\xcaS@\xe0`A\x8dH\xc6S@\xee\x84\x8f\xeb\x1d\xd0S@\xb6B?2\x8f\xc9S@]\x8a\xa38;\xc9S@U\x02b\x15\xea\xcfS@\t\xa3\xe3U\xe7\xc1S@\xbc\xb8Ro\xcd\xcfS@\xd99\xf5\xf4\x82\xcaS@-g\xab\xf7\xf5\xcaS@\x02\x1c.\x0c\xdb\xc1S@\x9bg\xbfV\x12\xd0S@\xfc\x84\x87M;\xc8S@\x04~`\x0br\xd1S@\x86\\,s\x99\xcfS@\xe6\xa8\x86z\t\xc8S@q4\xcb\xc8\x07\xc7S@\x8b\x85tFk\xcaS@\x878d\xe7S\xcaS@\xedo\xabq\xd3\xcfS@r\x03\x9a!\xb1\xccS@\xdf\x80)G.\xcbS@@O\xacM\xf3\xc7S@\x03\x00\xdc"v\xccS@\x90Y$\xd8X\xc5S@N\x97b\x9a\x81\xcfS@\xba%\xd0T\xd2\xd0S@\xf5\xe1p\x84T\xccS@0#\xc6\x1e\x1f\xc5S@*\x80e\xbf$\xc5S@YZ\x85\xacl\xd0S@\xbf\x19/\xdb\x8c\xcaS@\x86\x12\xa2\x03\x14\xccS@\x97\x17\xa8\x8cV\xcaS@\xc6\xd7\x1b\xba\x0f\xc7S@\x13\xbe+\xe9!\xd0S@P\x92\x1b\x10J\xcaS@\xb0\x84\xeeA\xef\xc4S@\x9f\xe2H\xc4\x05\xc7S@\xa9\xba\xd9\xc3]\xd0S@8\xb7\x03\xedq\xc8S@\x12kb\xc5i\xc4S@\xf7\xff&\x1d\x97\xc9S@\xaeem\xf0t\xc6S@M\xa7\x99\xe4\xef\xcfS@\x89{\x8f\xbb8\xb7S@\x03Q\x89\x7f@\xc6S@:}\xf6\x9c\xf7\xcfS@9\xdes\xf7_\xc9S@\xf7\x15\xb0NZ\xc7S@d\x90\xf6\xb0\xd7\xc5S@f\x81\xa1\x96\x88\xbbS@l<\x9c\xf0\xe1\xbaS@*\xa1\xe2\xd2\x1b\xc9S@\xd5\x7f%\xcdT\xc6S@\xcb\xeb\xfb\x8b\xaf\xc9S@\xfe\xf9\x10\xbc\x96\xc7S@\xb3\xff\xc7\xbas\xc9S@\xd80\xae\xf9@\xbbS@R\x02\x88,\x9f\xcfS@\xee>4q\xdd\xccS@\xd6m\nWP\xcdS@\x1b.\xd7\xfc\xd9\xccS@\xc4\x00\xc6\xcdt\xcaS@s\x03\x1fKv\xc8S@p\x9fQ\x17\\\xc7S@)\x9f\x197"\xceS@\xb0s\xfe\x86\x13\xcdS@\x18]\xfbt8\xceS@\x00Y\x05\xec\xdd\xc8S@\x87\x98g\x14"\xc5S@hE\xa6\xc4\xe5\xcdS@\xfb\xec\xca|^\xbaS@H\xcc\x0f%\xcc\xceS@\xfa\xbcJ\xff|\xccS@/K\xef\xe3\xc7\xceS@\xcb0\t\x10\xf4\xcdS@\xf2p\xd1w>\xc6S@p\xca\xf8h\x9d\xccS@\xb3Ze\x1c\xd5\xc9S@\xc6b:\x8bJ\xbaS@\x8e\xabb\xe5\x84\xceS@\xc7\x00l\xfe\xe4\xc8S@:\x88\x0c\xd2R\xc5S@\xe2\xb77\x17\x8b\xccS@\xb6$\xbe7\xc8\xc6S@\xa8FI\xd4\x98\xccS@X\xe9\x90\xeaa\xcdS@s\x16\xc9X\x13\xc9S@\x82\x02\x9c\xdf\xf3\xc5S@\xac\xb4\xb4\xcb\xdd\xc8S@\xfc\n\xb0\x90\xc8\xc5S@PC=\x06P\xc7S@+\x14\x90\xf8L\xc6S@\xc5\x84\x91!\xc4\xc4S@<\xc3F\xf3\\\xc7S@\xb7\x8b\xdc\xcf\x99\xc5S@\xe8\x07\x87\x11\xfb\xc3S@\x03\x1fAz\xd0\xb9S@2\xce\x06\xfe\xad\xb9S@\xbcw\x94\xde\xb3\xb4S@Q\x18\x92#\x92\xc5S@\xb7\x8c\xdb\x80<\xc4S@T\xdd\x9dn\x9e\xc3S@\xbd\xe0#\xa0\xa7\xc4S@\xac\x92\xa4rJ\xccS@\x1f\xc2\x98/"\xc7S@\x9b\x0e\xe5\xe9W\xc4S@y\xc3K\x9e\x88\xcdS@\xbe\x02\x9c%\xc4\xccS@|\xa7\r\xc2,\xcbS@0o\xd9z\xf7\xc6S@\xfa*\x95\x86\x88\xc3S@ >?\xeb\xf7\xb4S@/t\xc0\x82\x8e\xcdS@\xe6\xc8\xec\xf4\r\xccS@\xff\x9d\xfc\x1d\x84\xcbS@\xce\xaf\xa3/)\xcbS@GJZ\xacK\xc7S@\xedr\xe5\xf6\xba\xc4S@\xf7L\xe7\xa2\\\xc3S@\x9bl\x97\x9e>\xccS@\\\x96\xe3\x1aE\xccS@\x1e\xb8a\xc7\x9f\xc6S@L\x89\xed\xf8u\xc4S@-\xca\xcf\xe6\xef\xb8S@\x07\xd5\xe4\xa1b\xcdS@\xc0\xfc\x0f\xba\xbd\xcbS@\xfbU\x94\xbf\x1d\xc6S@Df7\x0b\x97\xc5S@\x8d\xeci\xccr\xc4S@Eh[\xe8 \xc3S@\xcf\x8ewj\xab\xcbS@.\xa8y@\xec\xcaS@\x0c\x8eI\xbd\x87\xc6S@\x93\xbb\xf0\x15\x08\xc6S@\xba\xfe\x89\xbcg\xcaS@T\xbeRQ\xa2\xc6S@\'\xd4\x18\x05]\xc6S@"SU\xa3]\xc4S@\x1b\x0e{>m\xc3S@\xaf\xc3k\xe4\x88\xccS@SWu_\x9f\xcaS@DB\xa0\xc8Z\xc6S@u\x013\xecQ\xccS@\'#z\xd5D\xc3S@\xe7t\x10\x13\xa0\xccS@\xca!\r.]\xccS@\x1er1rh\xcbS@as(\xa8B\xc6S@\x8cv\x1d\x05 \xc6S@\x0f\xff\x97\xe9/\xc3S@\xbbM\xa0SJ\xccS@\x1b\x97\x18\x93m\xc5S@\xbd\xd9\xb3\xaa>\xcaS@\xc9i\xcc\x9e\x1f\xc5S@\xe3\x9bB&\x87\xc3S@~\xc4\xaa\xaf\x82\xc7S@\xaev\x132l\xc7S@\x0b@V\x03j\xc2S@\xa9\x05\x05_\xfb\xcaS@\xb4\xac\x9d\xf8\xa6\xcaS@\xbex\xe7\xee\xda\xc5S@\x91\xaa\xf6{\x13\xc2S@\xecL\xf7\xfe(\xcaS@}\xbakEl\xc7S@\xef\x15\xc3\xc7.\xc6S@i\x03\xc7E\xc8\xc2S@\xdd5BY\xdd\xcbS@\xf1\x13V\xe2\x12\xcbS@H!\xbf\xe7\xef\xc9S@\xe9\x91\x1a\xe9\xd3\xcbS@\xcb\xd8b\x1e\x96\xcaS@\x8cE\xfbs\xf7\xc7S@\xe7<O\xbfr\xcbS@/\xfd\xbb\x04h\xcaS@\rn*m\xc6\xc6S@\t#\x81<\xdb\xc7S@B$\x90(t\xc2S@ \x04ZX6\xc2S@A\xc2\xe5\xe4`\xcbS@\xe9-\xd1\x80\x14\xc6S@\xc5\xf4\x174\xfa\xc3S@|\x85\xa3\xee\xb5\xc6S@\xa0\xfb,R\x1d\xc6S@\x18P\xdb\xf8q\xc5S@\x81\x08\xed\x17\x10\xcbS@T\xf6\x8e\xb1\xbf\xc5S@\xd0\xf4\x8dO\xc7\xc3S@B\x1b\x9d"\x15\xbbS@B\x99\x12\xe1L\xb8S@\xf2\xca\x97?6\xcaS@\xce@L\x0e\xf7\xc9S@Q\xc1@\x0b\x8d\xc9S@\xdch1^~\xc5S@\xa8\xea\x02)\xd1\xc3S@\x12\xfdG\xcb\xf9\xc9S@\xdc\x95\xc5\x9eF\xc7S@\x8f\x0e7\x90\xe5\xc5S@k\x08>\x9b\xf8\xc0S@\xa4\xcd\x99B\x17\xc7S@p\xfd9\xcf\xea\xc6S@T\x05\xc9\x92\xb5\xc5S@"\xc3&\x11\x88\xc5S@^T\x11A\xf3\xc4S@0\x9d\xf7\xca\xad\xc8S@6\xba\xca\x83\xf8\xc6S@4-\xa3%\xf3\xc9S@\x98"\xb1 \xa4\xc3S@E\xd9\xc3\xb8a\xcaS@\xbe\xe0@;Q\xc9S@\x1e<N\x15+\xcbS@Cf\x06.Y\xc5S@\x16\x1a\x1e\xf9\x83\xb7S@\x0c\x8a\xad\xef\xac\xb2S@\tn\xa8\x15!\xc3S@\xff\xd8\xc5\x16\x86\xc9S@\x1f\x15\x05\xf0d\xc5S@\x8bx\xde\xb70\xc3S@`\xd4\xe3\x95s\xb8S@\x94\x88\x8f\xb2=\xc5S@\xf4{\x94f!\xc5S@r\xf2\xfa\xe3+\xc4S@\xb2\x89:\xb7&\xbaS@\xe7\xfb\x82K\xb3\xc9S@x\xb5\xf3Tj\xc9S@\x8e\xe2\r\xf75\xc9S@\x80\x9c7\xbc\xe1\xc8S@\x1f\x12u\xe1\xd1\xc8S@\xa6\x16\xa2\xd6\x85\xc7S@\xa4\xff]\x03\xf6\xc2S@\xd3\xb8\xeb\xc3\x8a\xc9S@`\x08N\xf2\x83\xb7S@\xaf`$\x98s\xcaS@;p0\x87*\xc4S@\xd6\xa3\xc0\x8b\x88\xb1S@V\x1f\xd5iK\xcaS@\x9ar\x04\x8eV\xb7S@\xf1V\xd3\xd7Q\xcaS@)\xbe9m_\xb7S@\x050E+\xe6\xc0S@\xa2|.|$\xb7S@\x06\xc6\xa2\xc6\xb4\xc7S@\x91\xa0\x04\x1c\xce\xc2S@\xfdK\xb6\x8a\xfb\xc1S@\xa7\x16\xb6\xa7\xa8\xc0S@\xe2-z\x92T\xc9S@\xedY\xb5F\x7f\xc8S@\xb9\xd2\x13\xe8\xe5\xc3S@wo\xc4\x1f\x90\xc3S@\xb2i\xdd3@\xc5S@\xa8\xa4\x06\x02\x97\xc2S@\x11\xce\x9a\x84x\xc0S@\xb6\x12#\xd6\xb3\xc9S@U\x80\xe4d\x06\xc8S@\xa8I\xa7\xd0\x8c\xc2S@\xa0+9\xdbg\xc2S@\xd7\x8d\xd1\xf1%\xc0S@\xd8\xc1\xbe\'\x9e\xb7S@\xef\xabb\x96x\xc9S@\x1cVr\x08\xf3\xc0S@gXA\x04K\xbcS@]\x99R\x9f\xf6\xc2S@\xbe\x01\x16\xdf\xf8\xc1S@33\xe6\x02\xfd\xc0S@\x05`\x9c\xee\x12\xb9S@\xa6\tK\xdb\xcc\xc4S@<\xe7\x08qC\xb7S@\x17\xb0\x9f\xdf\xd4\xc4S@\xe8\x80c\xfci\xc7S@J\x87\x82\x07\x1b\xc7S@\x83\x83\x1c\x93\xc7\xc1S@L\x05?\xa3m\xc4S@\x84\xcaRP\xb6\xbfS@\x14jF\xe3\x8f\xbbS@\x0c=\x8c\xa2\xe2\xc6S@\x9d\x11\x96\x16G\xc0S@\xcc\xdc\x9a\x0c\xaa\xc6S@t\xe9\xbd\x98\xe7\xbdS@\x89\xf1\xadU\x9c\xc7S@\xf5ty^?\xc6S@\xee\xf6\x84\x0e\xe1\xc3S@\xe4L@K\x7f\xc1S@\xe6\xebp\xfb\x7f\xbbS@\xbd\x8b\x9e=\xc4\xc6S@\x9b\x1c=a1\xbeS@\x8c%B\'h\xc5S@\x1b$TX[\xbdS@\xb5\xf7TE`\xbdS@\x91\xf0\x93\xfa\xb9\xc7S@]\xc4}>\x1a\xc0S@.v\x1c\x99j\xbbS@\x986(\xf1\xd7\xc2S@\xb8\xc0\xef\xc1\xc6\xc0S@\x0e\xaf\xea|=\xafS@\x85\x83K\xc2{\xc6S@9\xa3\xd7|\xcf\xc2S@\xa4\xa4\xf6]A\xc3S@#"\x10\xe0I\xc6S@\xf9\x13p\x14c\xbeS@\xddYdp\xfd\xbaS@\xf9\x8c\x84\xe3\x82\xc3S@\xfc\xfe\xb2~[\xbeS@\xab\x8c\x0b\xf7H\xc2S@f\x16\xc4SF\xbeS@\xaf\xfe}\xd2\x80\xb9S@&f\xdd\xc3\xf5\xc5S@\xee\xd8\xbb6\x8d\xb9S@\x00\x10\xe3\x98\xd7\xc5S@6\xf7e\xbf\x98\xc5S@O\xc5\x1a\xb4\xde\xbfS@\xe6:\x85\xea\xa7\xbeS@\xea\x11z\x9e!\xc2S@e\xa7U\xc8\r\xc2S@jg?I\xe7\xbbS@\xcb\xc5\'\xe2W\xbeS@kj\xb7\x07\xb4\xbbS@\xa8\xf7\xb2\xa5\x7f\xb6S@9/^S\xc9\xbfS@\xe4X\x17\xed\xb2\xbbS@\x0c\x06O\x1ec\xbbS@FD\r\xd9\xa6\xc3S@\xc1\x0f\xd2\xf1\x01\xc2S@\x9a7\xd6~>\xc1S@\xbe\xb4\xf3]"\xc1S@j\x8cY\xd3\x0b\xc1S@\xeb-\xa5\xeeW\xbaS@\xc9\x16\xd2!\x16\xb7S@\xa4iI\x87\xff\xc5S@\x84$\x83\xddZ\xbbS@\xe4\x9c\xc5\x19\xd5\xc1S@3\xfb.\xc3\xc6\xb9S@\x1b\xef\xd8\xf2\xd0\xc0S@\x13~y\x1b`\xbdS@\\6\xe7\r\xcf\xc1S@mO\x0c\x0c5\xb9S@\x06\x95\x8b%\x03\xadS@\x1a\xeb:\xcf4\xc5S@+\xceS?\xa5\xc1S@+L\x07m\xa5\xb9S@\xb4\xaa\xb4p\xce\xc1S@\x9aG\xe8\x1a)\xbfS@\xd8\x0fq"I\xbdS@|.1/\xc7\xbaS@{\xdd\x87\x85\xec\xbcS@$\x9b\xb7\x8d2\xb3S@\x9a,\x05\xd3`\xc0S@\xc4\xd2\xa7\xc4\xb8\xbaS@B\x88\x15\x8b>\xb9S@\x19\x86\xf1\xba\x81\xadS@\x9bR@\x82H\xadS@-Q\xfb\xd71\xc4S@\xacpI\xfd\xaf\xbdS@\xa3\x7f\x90\x0b3\xc4S@j\x94ef\x0f\xc0S@>=\xc3^\xf1\xb8S@C\xa1\x93\x80\xa7\xb1S@\x9c\'\x11\xea*\xc4S@\x03\xa2\xc0\x89`\xa0S@D\xdc\xa3\x85\xd4\xbfS@\xb8\r\xa4\x97\xb6\xa0S@\x9c\xf4\xee\xff\xdc\xa0S@\xd5\xd8\xee\xc3\x85\xbfS@\x06\x96\xcf\x9e\x0b\xbdS@\x8f~\xe6\x8c\x0f\xbdS@\x93\x9c\xc0\x92\x17\xb8S@P\x9b\xdf\xfd\n\xb8S@0}`\x98L\xc0S@@/\x01\x077\xc4S@\xe5\xd3\xbdfd\xbfS@w\xf6\xb8\x0b\xd5\xbdS@@\xed|\x1b\xc9\xbcS@\xfa\x1df\x12;\xb9S@\x10f$\x85\x03\xb8S@\xb5\xb9c^\x12\xa2S@\xe9\xafh\xa2\xd0\xb7S@>Zr\xac\xff\xa7S@R\x81-\x99\x8d\xaaS@\xc5n\x12\xa4-\xacS@\xd2\xa5u\xa6\xc2\xbdS@\x021\x85\xba\xa9\xb7S@\n\xfc"l\xc1\xaaS@\x10\xf5\xd2\xa1\xd1\xacS@\x93\x00\xf3\x14\xc6\xbdS@\x92\xb1\x17\xbf7\xb5S@Z\xd9\x0e\xf6\xf8\xabS@\xd2\xb7\xf1<+\xb0S@\xd9\n\xfc\xa3A\xbeS@\xf4\x11\x8a\x12 \xc3S@\xaa\x96\xe37J\xb8S@\xbf\x9b\xe2\xf2\xd5\xc3S@~\xdbK&\xd9\xbdS@\n\xea\x84\\\xab\xbdS@\xdc\xa2\xb7\xa7\x8f\xc3S@w\xc6\xfe\xc4S\xbeS@\x9e\xa1\xe7\xd0\x80\xbdS@\xc8\xb5k\x96X\xbdS@\xcd\x8f+\xda\x14\xbbS@D\xf6K\xab\xd5\xb8S@Q#2\xf6\x10\xb5S@\xdf\xa1\xfd\xc0\x8f\xbaS@~W\xaf\xc1}\xbaS@\x85\xbb\x08\x1d\x8a\xb6S@\xfa\xf2\xd3\xc7\x87\xb0S@\xc0\x89\x8b\x8e\xa1\xbdS@7p\xef n\xbdS@\x07\xb2\x9ei\xc8\xb0S@\xab\x03n\x1cm\xbaS@\xf7\xef$k\xa6\xb8S@\x0byu^\xac\xb1S@\x19\xf0\xfe\x07F\xc1S@g\xe3\xdf\xe4\xaf\xb4S@\xb2\xc0\x14p-\xa4S@0!\x90\xfe\x91\xbaS@\x82\x16]k;\xb6S@\xcb\nm\xc0\x12\xabS@X\xeb\x89\x03\xe4\xbdS@w\xdb\x8b\xfa\x9e\xafS@\xa5\x0f\tG\xba\xb4S@\xf6\xf0\xff\xf3\xe2\xaaS@yQ\xf4\xcd\xb9\xbdS@;\x82\x00\xc3\x18\xc1S@^\x8d\xb4\x0e(\xb1S@|\x1c\x86\x8d3\xb6S@\xa5\xca\xe4\xcb\x15\xb4S@%z\x83u\xdc\xb0S@S\n\x81D/\xb5S@H\x84`J\xf6\xb9S@\x9fu\xd4\xd9i\xb0S@\x12\x0e\x11\xb3R\xb4S@P}\xfa\xb0\xdf\xb4S@3\r\xb9;\xf1\xb4S@e\n\x8f\xd7\'\xb5S@V\x80N\x06\xb8\xbeS@\xee\xfcZj\xef\xaeS@\xc1S\xec\xed\x17\xc1S@\x1b\x84{m\x98\xbdS@\xb1\xbfN\xeb\xda\xb8S@\x05=\x05\xa19\xb7S@\xab\xaf\xf9\xea\xd7\xb7S@\x99\xdb{w\xe4\xc0S@\x10\xea7\x01\xc4\xb4S@y\xd92s\xdf\xb5S@\'\x1aM\x00]\xb5S@\xda\x06\x9eb\xdd\xb5S@\x1f\xed\xe0\xde\xa1\xaaS@\\\xa5\xa1\xd8o\xaaS@\xd9(\xb2%\xcc\xb1S@K\xd7\xa9_B\xb7S@\xae~|V\xb0\xb2S@\'\xad\xa4\xaaU\xb9S@H\x94\xd4\x1e\xd2\xbeS@\xa7McM\x96\xb0S@\xdb\x87\xf1N^\xb9S@#X\xb2x\xae\xb9S@\x113\x97_Z\xafS@0\xa4z\x07\x06\xbaS@w\x9d\xa1\xe6~\xc0S@v\xcd\xc9;\xd3\xbcS@(fuF\xe0\xaeS@j\x18[[9\xb5S@\x03]\x8d\xb7\xef\xb5S@$EM\xd4Z\xb6S@\xa75\x16J6\xaaS@\x94d%\xb1\x00\xb3S@\xbf\xde4\x12\x13\xbaS@Up+\x19\xb0\xc0S@\xd0W\xc0W\x90\xc0S@\x00\x1f\xbf\xf4k\xbcS@\xb8\x04\xda\x83\x8c\xa5S@\xa8\xb8X\x01\xe9\xb6S@9\xae\x84\xf9\xb4\xb5S@m\x93\x9d B\xbaS@\x1a"\x83\x8f@\xbcS@\xb0*\x9f\xa8{\xbeS@m\xee\n{m\xbcS@\xb3J\x9eR\x99\xb5S@@\xf84\x02>\xb6S@R\xcc\xe3\x1f\r\xb7S@\x08\xffc\xb3"\xb3S@1\xa0H\xe0y\xbaS@\xfd\\[~\xc3\xbbS@\xf2[\xe1\x10}\xbcS@\x91\xc4\xce\x1d\xa7\xbcS@\xed\xa4\xd98\xb9\xbaS@\xd26\x9d\xdef\xbdS@\xa2\x9d\xa5\x8f\xe7\xa5S@\xe3\np\x03\x04\xabS@\xef(\xd7\x14\\\xb3S@2\xd3\\\x97\xae\xb9S@\x85<d\xdf\xf4\xbaS@\xb1\xd9\xca\xfc\xc1\xbaS@\xd8\xe4\x94\xdc\xda\xbbS@\xafp}I\xae\xbdS@d\xc2\xc8\xbc\xf2\xb4S@\xa3\x92\xa7-\x9f\xc0S@\xbbg\x87ej\xc0S@~\xb6m"i\xb6S@L\t\xcb,\x96\xbeS@\x15\xd5:\xc4\xf5\xbcS@\x98\x9d\xa3\x96\x80\xb6S@\xcd\x81\xd6\xddx\xbcS@PD]\xad\xad\xbcS@\xc4\xcb\xa3\x83e\xb3S@$:c\x88\xe9\xb9S@3\xa1-W\x1f\xb9S@p\xe7\x1fS4\xa6S@\xfe\x10\x1c\xd8\xb8\xb4S@#\x9b\xc93\x8a\xb1S@\xf2\x16\x1c\xbeI\xa6S@\x95\x98\x1f\xa5A\xb3S@\xca\x1a1X4\xbcS@\x0c<\x04z<\xb3S@\x82\x90\x04\xa4\xbe\xbdS@\x92\xa0v\x83\xce\xbcS@\xe0\x93YC\x0b\xbaS@\xc9\xfbp\xf4\xbf\xbaS@\xeb\xb7\x19\x89\xc8\xbdS@e\x904\x0f\x03\xbaS@\xedd\xe7J\xfa\xbfS@\x87\xf7\x9f\xa6`\xbeS@g\x89\x89\x05\xd6\xbdS@\x00k\xa9(\n\xb9S@j\xb7\x9d\xcc#\xbeS@=*?\xa9\x87\xb5S@\x02\xe96\xf0y\xa6S@E\xf8\x05k\xc5\xa9S@\x15X{\x15~\xb3S@\x03\x1d\xdb\xe70\xc2S@\x80oT\xcbE\xc0S@\x94v\xf9\tB\xbeS@\x90\xf0h+\xcb\xa6S@\xa0\xa3K\x92\xe0\xa6S@:9\xab\xc6;\xb5S@/\xaa)\x17\xa4\xb3S@\xee\xfeN"0\xbaS@\xaa\x87\'\x98\xf5\xbaS@T\xcf\x98\x93\x90\xc0S@\x891\x16\x92\xef\xbbS@\xa3\xe8\xa4\x02\x95\xb9S@&\x15H\x84\xda\xb7S@\xd0\t\xf5\x0f\xbd\xbaS@\xc9#\xe2[\xfb\xa6S@\xa62c\xb5\xca\xb9S@\x14\x1a)3\x1e\xb4S@\xf4\xd6\xe7\xd76\xb4S@Y\xcdu\x03\xd3\xb9S@\xf3D\x1f\xfc2\xbfS@\xfb\x16]<=\xbfS@o\xac\x0e\xbc\x06\xc0S@PZ\xbc+7\xa7S@\xd7\x92\xc4^\xf3\xbdS@g\xb4\xe6U\x8f\xb9S@\xe2\xaa\x92\xa3\xd5\xb9S@\x9fV\x00\x08\xa5\xbbS@t\xf93N,\xa9S@\x19L\xea:\xa2\xb7S@\xb1\xe3\xf5\xebp\xbaS@\x89\xc1\x96\x92\xf3\xb4S@)\xc90\\\xba\xc1S@\xde\xa1q\xa6\xc1\xbeS@\x94*\x9c\xb0\x0f\xbcS@$\xeb!Pd\xadS@I\x807\xb7&\xbaS@\xd7\x0b\x86\x9bD\xb8S@u\xfaO\xa3T\xb9S@\x0fV3R|\xb4S@\x03\x13\x9f\xba\xae\xb4S@\x15n\x94\x11\xbf\xadS@\xdaT\xab\x8d\xa2\xbaS@\xbb\x93\xd6@x\xbbS@m:\xdb\xfb`\xbcS@X\xb2Od\xf0\xc0S@|\x1a^\xb7\xec\xbdS@\xa9{{\xab\xc3\xbfS@\xc1\x04\xb9\xc1\xe8\xa7S@\xf6\xc1p\xcaq\xbcS@t\x8exv[\xbcS@\x88\xba\x9ayd\xb8S@(\xf8=\x94u\xb8S@\x1a\\jD\x06\xbcS@\xad6\xf2\xe8\x01\xc0S@\xea\x96Z\x82\x05\xa9S@x\xec\xbd\x85\xd3\xa8S@c\xf3b\xf8-\xa8S@/\x94-\xce<\xc0S@\x8b<\x81\x98\xa3\xbdS@\x9d\xad\x9a\xbe\xc6\xbaS@\xd1\t\x08NT\xbcS@$h\xe0(\x1b\xa8S@F\xf4\xeeu\xed\xb7S@\xc0@j\x9c\xcd\xb8S@x\xf4\xb3\t\xf1\xbaS@\x91\x05}\x8f\xdb\xbcS@-\xd1(\xd2\x0c\xbdS@\xc4^\x03\x89g\xa8S@\xe2\x12Y\xf4 \xbbS@\xb3tB\xeco\xbbS@\xf4D;\xc4\xd5\xa8S@\x85\x05IJ\xb3\xbbS@N\xf8z\x88\xde\xa8S@\xd0\xfd\xe1o\x8c\xb9S@C+\x91\xc6\xc3\xc0S@\x995W\xb9|\xbfS@\t\xd26!\x13\xbfS@\xd4\x9c\xb4\xc0^\xbdS@\x12\x83\xa2\xf0\xd4\xbbS@\r\x1a\x1f4\x84\xbcS@\xfbZ\xdcW\x96\xb8S@\x82DvS\x13\xbdS@]YS8)\xbdS@[\xeeZ\xb9\x1c\xbfS@\xae<\x05\x9a\xf6\xb2S@E\xe7L\x06t\xc0S@?R\x12\x8e\x91\xbbS@\x9b%fp<\xbcS@\xe2RC\xdd[\xa8S@\xd5B\x97\xf6"\xbaS@\r\xc8\x1a\x06k\xc5S@\xd0\xac\xc8!\xdc\xceS@\xde\xf6v0\xf9\xc3S@\xc7\x15\xf2\x88\xdc\xc4S@\xc2\x86i\xac\xb8\xbaS@\x95?\xe0L7\xb9S@\xffz\xf9A\xfc\xc4S@"\\-\xbb\x8b\xc8S@\xb5\xa1\x98\x1ax\xd3S@\xad\xa1\xa4\xad)\xb7S@\xbe\xfb\xa2\xf2G\xbcS@2G\xa9\xef{\xb7S@\xdc\x84\x94kh\xc0S@Su\xfd\x91\x17\xceS@\xf0\xd7\xecrz\xb4S@\xfd\xa9\xe2\xc7B\xb4S@\x8dLW\xe8b\xc9S@\xaa\x96\xb1\x0c>\xcdS@\\\x83\xf1\xc3\xae\xa7S@<&\xab\xc1\xec\xc4S@d1\xe8\xf0\x0b\xbcS@\x1c\x10\xa8Nt\xb9S@E\x84\xde\x92\xdf\xbdS@^\x86\x112\xe8\xc4S@\x0f\x07\x81CF\xd0S@[\xbd\t\xc6\xe3\xc0S@e\xeeB\xb7\x11\xb2S@\x8d\x96\x08}\xd4\xd0S@\xfc\x0e\x1fry\xb9S@;\x049\xfeU\xc8S@k\n\xafP.\xc1S@\xf5\xe3\xa4xi\xbcS@Sc\xab_\'\xc1S@\xba\xee\x9d\x08\x02\xd6S@\xed\xf0\xf7-\xe8\xb6S@I\x05\xee\xefC\xccS@\xd5\xaf\n&\xf4\xd2S@r\x0b\x90x\x91\xcfS@.3\x8f\xbdj\xceS@\xb8\xfd#2(\xc3S@K\x9b\xb7\x10i\xbbS@\x98\xb2e\x0b1\xb7S@\xa1G\xe9\xd3\xd7\xb6S@u\xd7\xf2\xf0\xbc\xbbS@*\x9c&{D\xc2S@\xcb G\xd0\xa1\xc9S@\xc6\xe0\xb02\x94\xbcS@\x12\xa2\x06\x00\x03\xccS@\xbf\xed4?\x08\xc1S@^{\x81\x04J\xc9S@`#Ea8\xbbS@\xd5\x07\xe6\xa7Z\xc9S@\xdb\x85Da\xa2\xd2S@\x8e\xe1$\xf4\x00\xbaS@\xd0\xe20"\xde\xc4S@\xc65*\xb6Q\xacS@K\x15\xb5(M\xb8S@\x8e\xb7\x18\xca\x00\xc7S@\x93\xdd\xddZ+\xc2S@\x97\\\x10P\xbc\xd5S@\xfcv\xccyd\xccS@\x1f\xf3p\xed\xac\xc3S@ct\xd9\x83\xfb\xcfS@\xad\x9eBdD\xc3S@V\xa5\x11\xdd\x13\xbfS@xn#f\xbb\xc8S@\xfe)\xf1\x8a\xab\xd1S@\xb0\xbd\xa4Kl\xcbS@\x9f\x8e\x7fQ\xa1\xcfS@\xc94\xab\xef\xcb\xb5S@\xcdd\xe6\xba\xc9\xc4S@"\xa8\xb1nr\xcaS@Z\x11/\xaf\x08\xcdS@\x96!\xe3pj\xb2S@\x8d\xed\x81\x15\xdb\xc8S@\xaaB\x08\xac\x10\xbdS@hm\xf2\x17\xa2\xd3S@\xb0\x8af\xa5\xdc\xb5S@8\xf1\xa3\x8a;\xc7S@\x97)\x81\x8d\xc9\xb5S@\xb6\xe7\xb3\x0b\r\xb1S@C\xce\xe6X\xca\xc3S@F\x8aR"\x0b\xcbS@\xb3\xe6\xfa\xb4\x1a\xbbS@\xbc\xdb\xcbIc\xcbS@\\\xc3\xd3\x8bu\xc6S@t\xd5\xb9]\x9d\xafS@\x7f\x9bR\x94K\xc8S@\x9c\xdcg\x19\x8c\xb2S@\xfb\xbcd:\xd2\xd4S@7\xf8\xcf\x91\xe6\xd1S@=\x81d`W\xc6S@\x82\x14$Y\xcb\xc1S@\xfb\xe6\x92\x12\x14\xc3S@\xef%\xad\x93\x0b\xbdS@9\x7f1\x1f\xe9\xcbS@\xcc\xb2\xe5\x86\x1f\xbeS@\xd6)\xc6\xfd\xad\xbaS@8\xefM0\xa2\xafS@w\xae\xa83)\xd3S@6\x1d\xe2\x07\xec\xccS@\x98Zm\xfa\xb7\xaaS@o\xca4D \xcaS@X\xf6\xd0\xc2?\xacS@\xc1\xf9\x00\x14K\xb8S@\xa4V\xf9\x1f=\xc0S@\xf3>+\xcfJ\xceS@\x9e>\xf9\xaeV\xb6S@\xcdG\xbb:\xe6\xc7S@\x1b*\x8d<F\xc3S@\xe6\xdf\xbe\xf3\xd8\xc0S@{S\x02n]\xbaS@O\xf0A\x06&\xd0S@\x90\xf8\xbf\xdc\xd0\xcfS@\x8f\xd9\x19\xcaO\xaeS@B\xa9\xed\x8b\xee\xbcS@\xd7\x14?1\x88\xc6S@\xcd\x8f\xa4\xd6\xf5\xc5S@q\xe9\xc0*w\xc8S@\x92\x99\xeeb\xbb\xc2S@\xe3\x1bH\xcc\xf7\xb9S@\xe3\x88y\xb0\x93\xb5S@\xc2\xdb\x18\xf5!\xbaS@\xbf/dq\xa7\xaeS@\x04\xe7\xfb\x1bp\xcaS@\xb6\xa0\xed\xd2\x87\xc8S@\xc1+\x15\xcb\x9d\xccS@~\xb0\x9a\xf70\xd6S@^\xe1DG\xd2\xcbS@5\xe9\x15\x8c\\\xc2S@\xbd\x05\xfb\xcc\xd6\xc9S@\xc2!\xf0#j\xd0S@B\xc9Mf\xe3\xbaS@\x93\xef\x8f\xe1\xa8\xc2S@<\xf54\x83o\xd3S@\x96\xe7\xe1\x9a\x9c\xd6S@\xa9\x81*o\x0f\xd3S@pB\x8c\x15\x83\xb3S@8\xca\x0e\x87\xe9\xc1S@\x19\xb1\x87\xd16\xc4S@ :\xccps\xb5S@\xff\xd1\xa7\xe4\xb8\xc9S@\xc8\xa8\xe1N\xb5\xc2S@\xb0l\xa5\x10\xca\xbaS@\x00n\xb4\x9c\xb7\xc7S@r5\xdd2\x11\xc5S@\xbf\x18\xce[-\xc5S@&\x80]}\xa1\xc0S@*\x9bW|\x1f\xb5S@\x1b\xec\xf6\xbb\xe6\xcaS@$X\xdb\xc1\xeb\xccS@\x0f]\xc4F\x06\xd0S@$3\xe2\xb9]\xccS@G\xce\x03\x1a\x96\xc6S@\xe4\xdd\xbeQ\x9f\xb4S@\xe5\x99\x8b\x94\x12\xb8S@l\xb7\x8e&\xb4\xb5S@v\rHv\xcf\xc4S@\'\xa0\xf3\xce\x05\xc5S@K\x058\xeb\xb9\xb6S@\xcaB\xbb\x82F\xcfS@\xd4U\xf0Eb\xcdS@V2;\xf1x\xceS@\x0b\xc2nw\x13\xb4S@\xb73\x93\xd9\xeb\xccS@\xf3\xe0\xca\xa6<\xb6S@?\xca2G\x0c\xc1S@\xa6Y5\xfb\xb6\xbeS@\x13a\x89d\x88\xb8S@\x96\xd2O\'l\xc8S@/\x97\xeb:\xef\xc7S@\xbc\xdcKB\x7f\xcbS@\x8c\xe8?\xe4\xfc\xcdS@\x92\xc3\xca\xd2\x84\xcdS@7\x98.Q\x16\xcfS@\xb2-W\xb8\x06\xc5S@\xff9U\x1a{\xcdS@g\xef\xb1\x9b.\xd1S@,\x14\xeb\xcbT\xd0S@ux\x87\x18\xa3\xceS@\xd1\x9c}^\x19\xd1S@\x94\xfc]:W\xccS@~\xc9w58\xcaS@\xc4J\x1f\xf7c\xd0S@ay\xf2\xb0\xcb\xcfS@e`)\x02\xb5\xceS@\x9ag\xf5\xb1\xc4\xcfS@\x8b_\x04=\xc8\xcdS@\xefin1\x8b\xcdS@\x7f\xb3\xe7\xe2;\xc4S@,\xeb\xe9[\xfe\xccS@\xae\xd2f\xa0,\xc8S@\xa2iy\x1e\x0e\xc4S@\xeb\xc6\xb7\xa8.\xd2S@ba\xedT\x0c\xc8S@\xa9=\xe3\x7f\xa9\xc7S@\x9b\x15\xd4}\xeb\xcaS@\x91z\x9e\xbe/\xccS@\x925\x0c\x08j\xc8S@\xbe\xd3g\xbe8\xc8S@\xacm\xee\x8fU\xcaS@\xab%\xa6\x1e\r\xc8S@\xa31\xc25\xf8\xd0S@e\\W\x9e\x01\xc5S@\x98.l\x87\xab\xc7S@f\xb1\xeel\xec\xbaS@OD\t\x08c\xbbS@\xb1\xb7!]l\xc9S@\x10\x06>R5\xceS@20u\x84i\xbaS@uY\xea\x849\xc7S@\x18\x81\xda9\x0f\xc6S@\x87u\x9b\x9a\xa9\xc5S@\xa1l\x08\xef\xe1\xc6S@nU\xe5G\xb7\xc6S@\xc3MH\xe6*\xc4S@\xb7t5\x8c\xa3\xc5S@\x11\xcc\xc0\xaaS\xccS@fY\xb9F\xad\xcbS@\xdc\xbe\xbag\xc2\xc3S@\xe4\x90\xeb\xbf2\xc6S@fq\x9e\xceF\xcbS@\x98\xfb-\xde\x84\xc3S@\xbb\x00kt\xe0\xc3S@u\xd0\x06\xe2~\xc5S@\xc5\xb0\x1d\xb0\xc0\xc5S@\x10#7\xb7\x11\xcaS@\xa9\xdb\xc5D\xc5\xc5S@\x0f\x85\xb0\x11\xe4\xc6S@\x84\x12\x86\xc1\x9e\xc8S@\xab\xbb\x15\x90b\xcaS@]\x07\xe0%\xf6\xc9S@R\xfa\x1a\xcd>\xc3S@.\xaem\xfb\x8a\xc9S@\x84\x81,=\xe9\xc8S@\xa0\\\x82\x10^\xb7S@\xd0\x8dq\xea\\\xc9S@a\x18\xa4\xe7q\xc9S@\x85\xfb\xce\xdc\x85\xc8S@i\x97\xca\x01\xce\xc1S@\x0cU\xcc\xfa\x91\xc3S@\x1e@\x99Iq\xc2S@\xae\xbdw\xa0\x10\xc2S@I\xabTx\xc7\xbfS@\xbeRU\xbd\x8a\xbbS@\xb6\x87\x9a`\xa2\xbdS@\x03\x9e\xbe-\x97\xc7S@1\xd9\xd27\xb9\xc6S@w\x87\xe7!\x17\xc0S@\xb5n\'\xddE\xc7S@w"\x8d\xa3s\xc6S@\xaa\x12\xfc\xbc\x00\xc6S@\xebz\x85\x03\x94\xc5S@\x82\xa8vIq\xc5S@\x84r0\xbcF\xb9S@\x8aa\xa4\xa1\x1e\xc1S@uT\xe6\xf2\xa4\xbfS@\xc3\xf6L!\x03\xc0S@\x07\xb7\x1b\xa8X\xbbS@\xf6\x0f\x85\x9eD\xbaS@<\x11R\xe7a\xc4S@-\'\xa3\xd88\xc4S@\x89\x9e\x0c\xa7\xb8\xc4S@\x95<\xd2\xb8\xe4\xc3S@\x97i(\x0fJ\xb8S@\x00\xaf\xb0y\x8b\xb6S@\xb5\xf3|b\n\xb8S@\x89\xccE\xd61\xb5S@;Z\xc9?\xf4\xaaS@\x1d<m\x83\xa6\xc2S@!\x03\xf3\xe2\xe2\xbdS@TwM\x02\xb7\xbdS@.l{h\xe3\xc0S@P\x83\xbc0\xde\xb5S@\x83V\xc5\xb6k\xbcS@\xb84R\xbc\xc4\xb5S@\xe9\x8b\xb1\xc1\xa1\xbaS@\x00\x83\x0c\xa1R\xc0S@\x86w\n\x1b\x1a\xc2S@\xaf\x9e~A\x19\xbaS@t\xc0\x9e\x98\x88\xc0S@\x06\x923\x1et\xb8S@P\xd4IR\xe1\xc0S@\xac\'>6\xef\xbeS@1\x8f\xdc-\xd8\xb8S@P\xa9%\x98\xce\xbaS@\x94\xbc\xd9O\xca\xadS@\xbd\xd79\xf6\xc4\xaeS@\xb15\x16\xaa%\xb4S@\xc4\xd1\xeaZ\xdc\xb9S@t\xc2\n7\xfa\xbeS@@\xacu\xd3\xe5\xbcS@S8\x81\xfb\x81\xb3S@\x8d\x8b\xbf\xf9<\xb7S@\x96N\xbeC\xd1\xbdS@\xa61\xf6\xb1p\xbcS@\xde0_\x99%\xb3S@\xff\x96\xa1\x1b\xa6\xb0S@\xf5\xd5\xf1\xfb\x14\xb4S@\xdd\x8efK)\xb1S@\xf4\xf7\xbf:\xc8\xb2S@\x8c\x8a\nw\x1b\xb8S@\xe0\xe8\x10\x16\xf0\xc0S@\xd87\xf7Ms\xbeS@\x99.\x96G"\xb8S@z\xad\x90\x9dh\xc0S@\x1b\xdf\xf7/\xe6\xd1S@\tg\xb3-\x08\xc4S@O\x82\x1e\x94<\xccS@\x8e=N\xc9i\xb9S@\x1d\xdf\x9f\x18o\xb8S@\xf6Wy\x88\xfd\xbcS@\xd9\x01\xba\xf6\xe4\xb5S@4Y\xe0Qn\xb9S@\x13\xd9\xfa\xef\xa1\xbcS@\x08\xeb\xd8\x89\x91\xbfS@0\xf8@af\xc6S@ML\xfd\x9c\xc9\xb1S@$J\xea\xa8\x8a\xcfS@dO\xc4\xcc\xfc\xabS@\x8f\xc1\xbc\xd0^\xcfS@Ra:%W\xccS@\x94\xb5\x85\'\xd5\xbeS@\xc0\xc8t\\?\xbeS@?\x92\xe3\xa9\xd6\xc9S@\x07\xe6\x10f<\xc3S@1\xf9t\x98\xa1\xc1S@\xeb6<1\xa5\xbeS@\xbb\xc6\x08\xd7\xd9\xb7S@:\xca5G\x16\xc5S@\xe6\xda\x9cf\x9c\xd3S@R\xf0/\xea\x87\xd3S@\xc5\x85c>z\xd3S@5\xbd\xf6%\x84\xbeS@\x85\xa6o\xed\xca\xcdS@A\xb7\x03~\x86\xcbS@ox>x\xaf\xc8S@\x7f~\xf9X]\xceS@\xdf\xfe\x8d\xac\xcf\xbdS@n>\x96\x0b\xbe\xc3S@Z\xb1\xe0-m\xb8S@!\x8bKO\x1b\xb5S@Q\x1d\xaa\xbe\x8e\xcfS@\xfcI\xde\xcd\x92\xccS@\x9c\xd8\xc3\xd4`\xc7S@\xab\xa5M\x83Y\xb6S@\x1f\xec5\xc7f\xbdS@\x94\xc4\xd4\xc7\x82\xb6S@p}\x90\x88\xa3\xb8S@\xb2\xc7\x86\xea\x19\xc3S@\x1d\xe6\xa2\xf25\xc1S@\xc0\xb8\x8d\x8a\xd5\xc0S@,\x121\xef\xc3\xbfS@\n\xc3nb\x98\xd2S@\x98\xad\x06k\x9e\xbdS@\xcea\x96\x83\x08\xceS@\x1d7\x8bu\xf3\xbaS@+\xa0\xca#M\xbaS@\xd8Tk\xea\x80\xb6S@\xb3\x0e5\xc8<\xb6S@d\x80=\x06\xde\xcfS@\xce>\x1fWo\xbdS@\xe6}H\x89\x8b\xbaS@\x93\x11Y\xd8\xb9\xadS@\x0e\x96\x82\xb2p\xb6S@M8\xc7m\xad\xb7S@\xeaD.\x8d;\xabS@K?\xaf\xa5\xb3\xbaS@\xed\xd8\xbf\xc6[\xc0S@Z\xa4R\xa8g\xc5S@\xae\xf3\xae%"\xc1S@\xb6mF\xacL\xd2S@\xcbD\xbf\xea\x94\xadS@\x07\xe8U\xa0\xff\xb9S@\x91\x1f\xea\xeb\xb4\xbaS@ab\xc4\x07_\xc0S@\xc7\xb0^"\x97\xb4S@\xd3\xff\xf1\xce\xae\xb6S@\x0c\x7f[x\x14\xc1S@\xd7P\xdd\xfeR\xd0S@\xa0\x02\xf9\xbe4\xbdS@\x88?\xc0\xc3\x17\xccS@\xe24},\xea\xcbS@\xd4[\x9ebX\xccS@\xec_\xb9\xa8\xdf\xbeS@o\xfa\xbeL{\xd2S@\x95\x03\x8b\xa8\xb7\xadS@\x15\x06\x90\xa3\xef\xceS@\xc4\x01\x8e\x00\xc6\xb6S@\xe1\x87\x88\x89\x87\xc0S@x\xc2C\x054\xcfS@\x17\xd2kXC\xb9S@\x84n\xc9\x1b\x96\xc0S@\xca\x9f\xf0\xdal\xbdS@6\xce\xfcjd\xbaS@\x9e\xd4\x05\xab\xdd\xc1S@\x0f\xb2f\xc4\xbb\xb7S@v\t\xf8\x194\xcdS@\xfeF\x89\xdf\xff\xcbS@\xdbE\xf04=\xc5S@o\xf4Fp\xc6\xccS@\x99\xeeG86\xaaS@\xf2F\xb4\xd70\xb6S@\x8d\xd2\xfbX\xa8\xcfS@\xc72\xa4"f\xbbS@s-=\xe7f\xbeS@\xc4\xf0\x1a\xac\xd4\xa9S@\xe6@\xd8\x973\xb5S@\xf8\xf2#K\x1b\xb7S@\x0f\xdd\xaf=B\xb7S@_\xda\xeb\xe0[\xc0S@\xc9`\xef\x97\xa7\xb9S@\x81L\x06B\x8c\xbbS@\x9f\'\x9b\xce/\xb7S@\xbf\xd0@l\x11\xc1S@\x1f\xf6\x8fk\x80\xd2S@n"\x8e\x9d\xd8\xcfS@+\x84g\xd3\x11\xbaS@)\x0bu\xad\xca\xbdS@bxfv,\xc0S@\x12\xbf.\\\xdd\xb6S@\xeeE\x1dG\xb2\xc0S@ZM\xb6\r\x00\xc0S@p\xd1\xc6I\xea\xbfS@~\x8cBc\t\xc5S@\xe5tD\x17\x19\xbdS@m\xb8\x91\xe2\x94\xc1S@9\xbe\x7f\x98\xe5\xc1S@rA\xe4\x96\x07\xc5S@\x89\xac\xef]\xf1\xc1S@r\x94\xa9E$\xc1S@$\xcc\xd4\x860\xbfS@\tc\xcf\xf6\x12\xb5S@8k\xc5X\xb0\xd0S@u\x8d\xffdW\xc0S@\x91\x16qwM\xd0S@\xceN\x18\xa1\xe5\xbfS@\x17\xc21M\xba\xbaS@`T\xfa\xf61\xccS@\xb2\xac\xeb\xaa\x1e\xc2S@c\xc8q\x8d\x03\xbeS@\xde\x96X\xbd\xe3\xbbS@\xe9R\xa4\xd2\x87\xc8S@\x1d\xb8\xa3 \xf5\xd1S@\xbf\xb1I\xfb\xd2\xc1S@H\xa7@\x0c\x9f\xc0S@I\xf7h\x16%\xa9S@\x97^i\xf7\xf6\xd5S@\xeay\xcd\x93\xcc\xc5S@\xa5:D\xdc\x81\xb3S@\x9d\x88\xd7\xd5l\xbaS@\xc1\xc3L\xfbU\xbcS@\x1a"G\x82\x81\xbcS@\x80H\x88\xedi\xd0S@~h\xa3\x92F\xc0S@S\x00\x85c1\xbdS@Zu\x1a5\x05\xbcS@\x12\xbc\x94\x19K\xbeS@\xf1\xb8?\x82\r\xcdS@\x97\x13\x18\xca\xe6\xb9S@k\x0eYQ\xc1\xd5S@\xc3905w\xd4S@\xf2\x12\xf2\xba[\xd1S@\xa1\x8f}Z\x7f\xbfS@\x9a\n\xddM\x85\xb8S@\x87-\xed\x8a\xfa\xb2S@\xcaD\xa7\x02\x81\xc0S@3\xfc\xe7\x13D\xbdS@\xa4$\x84\xcc:\xbcS@\xec\xcbi\xc9\x89\xa8S@\xac\x01\x00s\x1d\xbfS@8c\x1e\xb0\x89\xb9S@<\x9d\x0crI\xb3S@:\xadjn\xe9\xd5S@\x9f\xcfj\x145\xc3S@0\xb9K\x92J\xa8S@\x95\xdd9@ \xccS@dd\xf6`\xed\xcfS@\\\xb9\x17\x8d\xe9\xbcS@N#\xa0\xd7a\xccS@\xe6\xfa\xf8\x8a\xfa\xbaS@\xfeNM\x1c\x08\xc6S@\xb2\xfb\xc5\xdcU\xa8S@\xb4\xee\x87`\x0e\xd0S@CZfJ\x8c\xcbS@\x80\x92\xa5Q\xb0\xd3S@\xab\xa9N\xaa\xce\xbeS@\xf9\xeb\xbc:\xd1\xc2S@h\x9f\x05\x8dz\xc5S@jd\x90\xd5\xd8\xbdS@\xf9\xe8\xe1\x04g\xbbS@\x15?\t8\x15\xd1S@]\xa6O\xd0\r\xb8S@\xb0\x1e\xc8a0\xa8S@\xa8bSAA\xc0S@+9\xc3O\x82\xb9S@\xfb\xb2\xd6\xb1\x82\xd5S@e\xcf\x94)\xca\xbcS@-\x9b"B%\xbcS@\xef|W\r\x04\xbcS@\x81\x98<\xe5\x8b\xbbS@\xdd\x81K-Q\xbbS@\xac\x00\xf9\x033\xd4S@\x89\xd31\xc2J\xbdS@g\xd2D\x84|\xcfS@\xaf(;\x96 \xc5S@\xc2\x96\x04\x0c\xb1\xcfS@H\xe8\xac\x0e\xe0\xc0S@]\x03\xe3\x0c]\xbcS@U\xcf\x12]\xf9\xceS@-\xdd\x03\x89A\xbaS@\xce\x7f<\xe2\x0c\xcaS@\xfb/\x1fa{\xc1S@O\x89\\\x05.\xc2S@\xbb\xaeQ\x8di\xcfS@T\x1fK}\xd6\xc3S@\xfb\x03\x9b&\x12\xc4S@`\xb1\xba\xef\x9d\xd5S@\x16x\xa2\xb7\x17\xbaS@K\n\xea\x1f\xed\xd0S@\x14\xde\xf0L\x84\xb4S@\xb9\xab\xb2\xdf\xdd\xceS@0\r\xd3\xb0\x83\xadS@W@n&~\xc1S@\x0f\xb6e\x12L\xd4S@0l\xb64M\xbeS@\x0b\x07n\x99\xbe\xbaS@\xa2\xd7\xb9\x11t\xbaS@:\xd4WT\r\xc1S@\xd5U3RE\xbbS@\x8a&e\x98d\xc0S@V[\xa1\xbc\xcf\xc1S@\xcc\xe6q\xa3\xa5\xb6S@UxO\xa4z\xb4S@\xc2\x98\x9f\xadF\xb4S@\xbfuz_\xbe\xd3S@Q\x0b\x17\xdd\xbb\xd1S@9\x86u6\x8d\xc1S@\xd3\xac\x11\t\xa2\xc1S@\r\xee\xe1\xf6\xdb\xc6S@\xfe\x15*\xbf\xa3\xbaS@`\xa1\xa4\xd6f\xbdS@\xb0\xf2\xd9\xc5\x0f\xcbS@\\\xc1\x8fc6\xcbS@K\x93\x8bC\xa1\xbbS@ \x1ao\xd3\xe8\xc8S@\xa2\xaf\xd6q\xfc\xd3S@\xa9|\xb4#\xc9\xd0S@]C\x10\x8dX\xa7S@\x83s\x8fY\xee\xb6S@\x8e\xa9B\x9e[\xacS@\xc3]j\x8b\xb3\xc1S@\x01\xa6\xb4\x849\xb4S@\xf92\xe9V#\xb4S@\xeb:\x9dN\xc6\xd0S@\xc5s2\xf0\xec\xb7S@\xf1\x16e\xa3\xbe\xc4S@\xb9\xfff\xe9\xcb\xc4S@5\xf38N(\xcfS@\xbb\xe1o\x9d\xba\xc8S@\x7f4\x0cW\x19\xc3S@\x93\xe7>\x8b\x00\xcbS@V\x86\x88\xfc\xc2\xb6S@\xdd\xc5R\x18T\xb7S@\x1f\xdf\xbc\x9e\x11\xb9S@\x9b\x11\x920\xf3\xc2S@\xcc\xd9\xdb\x96\xaf\xb3S@\xe4[\xc3.\xde\xc3S@\xe3\x14b\x89O\xc2S@%\xf2\x9a\xa0\x1c\xc0S@Y\x06\x16\t3\xc1S@\xfdX\xa7\x07)\xc2S@\x0c\xc1\x91G{\xc3S@\x82\xef/\xae\x1a\xbeS@F\xdd\xf0\xf2\xdf\xc1S@<\xd3p\xb8\xcf\xb9S@\xd6\xb8\xff`\xf9\xcdS@\xc0\xfc\xcb\xd8b\xc5S@\x1e7\xd1_\x17\xc3S@\x8e\x0b=>\x1a\xd1S@\xda\xe7v&|\xc7S@\xf3\x17\xdd\x96\xac\xcaS@\x11\xff\x1e\x8b\xe8\xc9S@x\x88\x04\x86x\xc0S@\x1d\xf6+\xaf\x0f\xcdS@4X\xb7\x9dw\xc5S@\xd3\xb2\xc2\xf9\xa8\xc8S@\x86<\xb6\xeb\\\xd4S@\xd0\x89\xa5\xc7\x80\xb8S@\xe07\xc1\xe8\x1d\xd1S@#K\xf4\xc6\n\xc8S@\xca\xad\xae\xd7\x14\xccS@\x899\xbe\x94\xd5\xc3S@\xf5i\xe1\xfc\xa7\xcfS@\xeeW\xfe9e\xb6S@\xbc\r$\xc2\xb5\xbaS@\xb8\xc5\x82\x97\xab\xc8S@\xdc\x03\x0c,\xc8\xbbS@\xec\xdf\xdf\xb5!\xd0S@U\x88\xfe<p\xbaS@\x9d\xc6C\x9b\xc5\xc7S@!K\xde\xc5e\xbaS@\xafK\xb7U\xa0\xc4S@?\xde\xa3\xcd\x98\xc4S@4E\xea\xe7:\xb6S@\xe85Ph]\xc7S@\xb2:\x9ec\xc4\xccS@4\n\x1a\x90\x08\xbaS@7\xa6\xc8\x01g\xb6S@\xe3\x85)\xcc\xfc\xb2S@\xea\x11\xcf\x1a\xbc\xd0S@aJ\xc1\xae\xa7\xd0S@\\d\x0f\x03H\xd0S@\xde\x07\x90\xac\xd5\xcaS@-\x92\xa3u\xfb\xb5S@\xd9\xec\xd4!\xff\xc8S@_L\xcb\x1d9\xc5S@}{A\x00~\xb1S@\x9e\xf2\xeb\x8al\xceS@\xd8\x9d\xe3\x1e\xad\xd3S@w\xc7Zk\x93\xd3S@\xcc\xe3\x10\x9f5\xc4S@\xa5\xaa\xbd\xb3c\xcaS@I\xb2\xaaD\xeb\xc6S@7\xf5F\x80\x9d\xb5S@\xe3\xb1\xf5g\x06\xc3S@\x03p\x8d\xb2\x1f\xb6S@\x9b\xc6E\xf0\xd2\xc8S@\xa8\\\xc5\xd4\xe3\xb4S@7\x83\x97\x8f\xce\xb4S@\xca%|\x82-\xc4S@\xcc\xf4[{\xa2\xc4S@E5\xba\x11>\xb7S@\xb1\x00F4\xa6\xa7S@@\xa3\xcd\x8e\x86\xb2S@\xd61\x065]\xb8S@\xeb]$\xa1\xf7\xb5S@M\xd2P\x84\x04\xbeS@W\xc7\xf7\x0e\xa0\xcfS@\x07<:\xfe\xc0\xc7S@\xd3\x19\x01 \xcd\xcdS@\xde\xb2;\xe2\xb9\xcfS@\x81\rMx\xa1\xb5S@\x86F+\xa3\x97\xc9S@rI^\x9a\xea\xa4S@\xb9a^\xf9\xab\xb2S@\x13\x14tBr\xc0S@\xaf\x08.\xfe$\xc3S@\xfb\x9b\xed\x10\x91\xc1S@\tv\xc4\xcfj\xc5S@;\xf4\x01Lq\xcaS@F\xc7\x97\xf1\xe6\xcfS@?\x06dx\x92\xc4S@\xa9\xec-`\x11\xcfS@s\x86\xfe)\x9c\xc4S@\xa4A\x10\xe8\x0b\xc8S@\xc1\x18`\xec\x08\xb4S@\x19w\xa1\x8d\xdb\xc5S@\x8eo2\xb8\x93\xc0S@,\xf7\x12\xc2\xa3\xc3S@W`/\xa2/\xc5S@GX}\x9eN\xb8S@\xe9\xfe\x86\xf5\x87\xceS@hU\x960\x85\xc3S@\x00\x94\xd1&8\xb9S@\x07c\xc8\xba~\xc9S@w4\xb1/h\xc9S@\xb5v\x08\x82d\xbeS@\xdb\xdd\xe9k\x07\xc6S@\x82\x05\x03t\x12\xc8S@qv\xcd\xa6\xf8\xc0S@u\xd3\xf2\x03\xf1\xc1S@\xebm\x9d_\xd0\xc3S@\x98"\xe7\xc8\xf6\xc8S@\x90\xe8\x1c\xfc\x90\xc9S@\x0eU\x7f \xde\xb0S@\x85\x96\xf2\x05\xf9\xcfS@}\xf3\xfbEw\xcfS@\xb6u\xbb\xdf\x0b\xc6S@F\xc7o!\xea\xc9S@1\xce\xf3\xb7y\xcaS@\xe7\n\x91\x8c%\xbbS@\x83\x82FU\xd4\xc2S@\xd5\x94\xea4\xf1\xc3S@\x89\xf7T\xb6\xb8\xc6S@\xbe\xd1\n\xac\x11\xd2S@#\xb8\xc3\xbd\x1e\xcdS@Pe\r\xb0\x83\xc1S@\xe3\xbb\x048s\xcfS@\xe7*\x9b\x04m\xcaS@\x15\xf2\xd4\x9ft\xcbS@\xc2\x06\xadxj\xcfS@\xb1\xfe\xcf\x9a\xed\xcdS@\xde\xe89xB\xc6S@\xdbK\xf6\xab#\xd0S@\x9b\xa1\xdfz\xd0\xcbS@\x0c\xfa@Z\xef\xcbS@\x94\xe71\xda\x1c\xcaS@,\xfe9\xe5\xd7\xc2S@\nC\xda,<\xc6S@\x8cb\xc2\xfa\xa1\xbeS@\xdar\xc8\xa7*\xc2S@\x04\xffw9\xec\xc5S@-\xa2\xad\xb1\x15\xc6S@\x02y\x82BH\xc8S@\xaa\x82\xf2\xdc\x83\xc2S@"\xfbn\xb6$\xc5S@\xcc+@\xa1\x82\xc7S@>\xdb\x0c\xac\xa1\xcfS@\xf04\x7f\x944\xcfS@\x03H\x0eN\xd2\xc6S@\xf3#\xd3@o\xc6S@W\xf1K\xbf4\xb3S@\xf7\xa2\xc5*\x1e\xc3S@\x11\xa7\xb3=t\xc5S@\xa4\xee\x87\x12M\xccS@E\xd6\xb8\x18\x10\xc6S@^A\x16!\x96\xccS@Y\x07\xa9\t\xbe\xc8S@h\xcf[\x010\xc3S@\t]\xea\xc4x\xc3S@\xc4\xdc\x9b\xaa\xab\xcdS@\xccsK\x0f \xc5S@\x8e\xdd*a\x1f\xd4S@\x1aSx \x9a\xc5S@Z\xac\xc6\xa3\x86\xccS@\xe7\xdd\xe8\x8b\x11\xceS@\xb5\x8d\xa6{\x01\xbeS@\x95\x14\x0b\x00o\xc3S@\xee*cCd\xc4S@\xcf\x9c\x91~\xc8\xd2S@\xf0\x9c\x87\xae\xf7\xc5S@-n\xda9`\xc6S@z\x18\xe0F\xde\xcdS@\x84@*/R\xcbS@\xaa\xc5\x8e}<\xcbS@\x88/\x8fY\x91\xaaS@G\xceR\x9e\x85\xc6S@\x9fi\x934\xea\xc8S@\x81[\xa0\x98`\xccS@\xa1\xfd\x8e\xa5\xd3\xcdS@.#p\xb9\xf8\xc5S@Cw\x93\xac\xca\xcbS@\x05\x00\x08\xd8\xd3\xc0S@\x99J7.q\xc4S@7\x80\x19\xcb\x9d\xb4S@\x8eFM\xed\xda\xcaS@\xa6\xca7\x9a$\xc6S@\xdaM\x9f\xc7`\xc3S@Y\x7ft\xa1\xe3\xc6S@\xe9v\xbf\xfa\x9a\xd2S@\xc4=\x14\xa5w\xcdS@$\xf4\x13t\x8d\xcbS@\xa8R\x97\xfc/\xcbS@\xf6\x18\x93\xdep\xb8S@S\x03\x83\x88A\xbfS@.\xf0Y*\xde\xc8S@\xbeST\xe3\x16\xc7S@\x19}\xc8\xc5\xb5\xceS@?\xecA\xb6b\xc4S@\x92"\x8f\x83\x9c\xc4S@\xc8\xf4\xf8\xfe\xb6\xcbS@\xc7\x93zT\x98\xc3S@\xad\xed#\x11\x97\xc4S@mdlFP\xc3S@W\xca\x12\xe5\xf8\xc3S@(\xd8\xc2\xe2\xdb\xc6S@pOz\x11~\xc8S@j\xd3Q&p\xc9S@\xc4\x8b\xf9\x05H\xcaS@\xc6\x85\x98\x15`\xc7S@\xbb\x07{\x85\x9f\xc8S@i\xd2\xe2\xd7\xcd\xc7S@\xa91\xdf?\xc1\xccS@\x01S^\xef\\\xcdS@U\xd5,-\xed\xbcS@\xb5U\x80\x98O\xd1S@\x03<\xbb\xda\xcf\xc2S@\xf5\xad\x9bP\x07\xcaS@\xb3\r\x19\x1d\xf0\xc8S@2\xa4i\xa0\xf5\xb7S@\xe0\nU\xc3c\xc2S@\x85Y\x86\x0b\x16\xd3S@h\xda\xbb5\xfb\xc5S@\x176\x8c5\x88\xd0S@S=C\xac\xd4\xc8S@\x8b\x8fU\xcf\xa0\xccS@<$\xd3\x18\xbb\xc8S@o\xe3\x1f\xb8Y\xc5S@\x17\xda5\xdf\xe9\xc6S@d\ro\x87\xaf\xc2S@\x89\x84\xcc\x80\'\xd3S@T\xe1{\x15\xd9\xcaS@\x17\x08Z~\x99\xbbS@tn\xecK;\xcdS@\xd4B\x88M\x0e\xbdS@rF\x94\')\xc6S@\x19\xbe\x986\xa0\xceS@\xc4\x91\xfeYF\xcdS@\xf8\xf0\xea\x91\x0c\xccS@\xe2(\x10`\xb1\xc8S@\xac\t\x874\x9f\xccS@H\xa49\x02N\xbeS@Xk\xc7\xe7\xfa\xcdS@8\x11\xa2V5\xcfS@\xab\xba\xfb.V\xc8S@9\x85c\xfc\xe4\xcdS@\x15\x7f\xe2\xb7\xa1\xb8S@\x8b\x1ep\xed\xdd\xc8S@\xdd$;c\x1a\xccS@>\xdei !\xc8S@sI\xf1\x9a\xe6\xc6S@+J\xad`\xc8\xc6S@\x9d\x99\x98\x81&\xcdS@P\x0cn\xb4\x87\xbaS@H@\xd4\xf0\xf2\xccS@\x83\xc2\xd2K\x96\xc8S@/\n&\xa4\xc7\xc6S@\x0c\xdcMV\xee\xc2S@\xa5\x19N\xfd\x91\xc7S@\xc4\xad\xaa\x99E\xc9S@\xb0A\x1d\x1aF\xd1S@#c\xec\xe0\x05\xcdS@\x18\x10\xddv\x9e\xcdS@\xda\xf0\xe1R>\xbfS@\xc2<\x1b\xc5\xc4\xc9S@\x1c\xab\x8c[\xc9\xc3S@\x7f\xde\xc3\xd2\xf0\xccS@\\\x1e\xf74\xfb\xb9S@C,\x7f\x1b\xc7\xc5S@(:>kG\xc7S@.\xf5q\x8f=\xc6S@\xa8cY%\xb4\xcfS@\x19\x8b"=N\xbeS@\xae\xb9\xe8\xcd\x90\xc6S@\xb1\x1d\\\r\xfe\xc7S@\x85\x7fmi\xb8\xc9S@\x7f\x94\xc7 \xfc\xcaS@)\xfb\x12%\xe0\xc7S@\xc6\x9b\'\xee\xda\xcbS@}\x9f\t\x0eh\xc6S@\xb9\xc6\xe9}\xa2\xc6S@\xef\x0c\xf4\xa3+\xd0S@-\x15\x93\x91\x81\xc8S@\x1d\x95r\xa4\xb4\xccS@\xc4\x12\xa0I,\xc2S@5\x07\x9a\xb7+\xc7S@;\x86\x82o\x14\xc7S@\xe2\xcc\xdf\x1b\xbe\xcbS@\xf7\xd5K\xa0~\xb7S@\xe5\xc0B\x13\xdc\xc4S@\x03\xffQN3\xcaS@\xbb\xf4_\xf4\\\xcaS@\'E\xec~^\xcbS@\xe8\xc7q\x14\xe0\xcaS@\xd4x\x06\xb8@\xd2S@3\xc6\x19\xc3\x89\xa9S@\xaf\xea\x8e%r\xc0S@\n\xd8|Mb\xcaS@\x88\x9cc\x06\x85\xcaS@\xc41-\xd9\x81\xd0S@\xc6\xae>7\xd8\xc1S@\xb4\xb1\xd5\x15\xd9\xb8S@\x10\x9e\xb1\x0e\xf3\xd0S@\x92\xb3\x97\xa7\xd7\xccS@ZD\x9b\x9e\x13\xc0S@\x88D\xbd\xc9\xf0\xc8S@\x0c\xb9\x90uG\xceS@\xb6\x0c\xa2\xab\x0e\xc7S@\xf0\xc0"pf\xccS@\xe6T\xf8\xba\xe1\xd0S@\xcfy\xa6b\x1b\xccS@\xad\xc4\xdbB\xde\xcfS@\xe6v&\xe3\x03\xc7S@w\xf2x\x180\xc7S@}\xf3Y\x9a\x7f\xcaS@\'0y\x9a\x94\xcaS@F\x92\xd9\xf6.\xd1S@\x80\xe8x\xa2\x82\xbaS@~\x92\xc3\xc6\x93\xc1S@\xe7_\x7f\xe6g\xcbS@\x974\xb5#\x19\xd0S@\xa3:\xdcL\xe9\xc1S@\xec\x1b\xd7*\xae\xd4S@*\xce\x93\x14\xb1\xcfS@\xd2\x0c\xfaP^\xd1S@\n\xe3p\xf4\xbc\xbaS@\x8at\x89\xc2\x94\xd3S@\x1a`W\x01)\xc0S@-\xc3K\xf7\xcc\xc8S@3\xda\xcc\xa3\xb4\xa9S@\xbc\x0f\xc4;Q\xc5S@Y\xe1\xb3\xc3\x94\xccS@(R\x1epH\xd2S@k=\x12\x01f\xceS@2b\x93\x84\xe8\xbbS@\xe5\x1a\xa4\x8f\xf8\xb4S@04}\x8eZ\xbeS@\xf0\x05c\xa8e\xd1S@\x13F\x94\xa6?\xc3S@\xf4\xc0M~\xd7\xd4S@S\xe1"\xf9\xe4\xbdS@\x9d\x93!\xe9\x02\xc5S@\xfeQ\xa4\'$\xd2S@Z]K\x13\xdd\xd2S@@\x1b\x8a\x84\x19\xc0S@H\xa7\x93\xba\xec\xd2S@\xdc\x04O\xf4}\xc3S@\xd6\x9cM\x00\xcb\xcbS@\xee\x042%\xb0\xbfS@[\xd7\xb7\xb8\xb9\xbbS@f\x1d\x1c\xc6O\xcdS@F\x15|m\xd0\xcfS@\xb7Q?\xf81\xcbS@\x1ah\xec\x96/\xd0S@\xe2HE\xafc\xceS@\x02:\x81?\x92\xccS@!\xba\xec?\xf0\xc2S@\x06\x13\x13\x8f\x86\xb8S@U\xec-\xf7\xe3\xc7S@Y\xa55\xcfH\xc0S@\xfcfmzG\xbeS@\xa5\xcd\x7f\x9b\x89\xbdS@\xb4!\x18\x8b\xce\xb0S@E\x94{\xcc\xa1\xcdS@\xcb\x85\xbb\x93\xc6\xbcS@\xca/\xb9\x81\xa7\xcfS@\xc5\x10\xe0uO\xc3S@0u[\x97\xcb\xbfS@\xb4\xbd\x9f\xbb\x14\xc1S@!S9qw\xc8S@\x84\xc8\xb8,\xe0\xbaS@+\xde34|\xc1S@\x1fCY\xd1W\xb6S@\xbd \x96\x05\xa1\xbdS@s,M\xa2\xcc\xcfS@\xa3K4\x9b\x94\xcfS@\xed\xb0_zB\xceS@[i\xef\xff\xc3\xc0S@\xb6\x1b\\\xf1\xc8\xaaS@\x8d\xc5@\x04O\xbdS@6\xd7-\xfb\x85\xc1S@\xb6\xbd\xf6\xa1\x97\xcbS@\xbb>\xc6N}\xa1S@u\xb0\x8cqp\xc8S@\r\xb7\xee\xf3\x96\xcdS@\xba\xee\x0f3\xd8\xbcS@#\xec\xd6\x08)\xbeS@\x11\xfd>\x89\xf3\xc0S@\x10\'\xfa.\x00\xc1S@0B\xfc?\xe4\xb9S@\x02-x\x96\xb4\xd0S@\xbc\x16\x16D\xf7\xbdS@\xd7U(f\x9d\xb7S@9/m\xf2a\xcdS@\xbd\xc2\xfe\xf7\x14\xadS@\xffi\x83\x96\xfd\xb9S@\xc6k\xab\xe3\xe6\xbbS@\x19,K\x00\xb4\xa8S@\xe3\xa3[\xcb\'\xb7S@\x9b1\xebr\x10\xbbS@\xf5\xa2\xbe\xeb\x89\xccS@\x18eT\x97\xf2\xcfS@\xbf\xc1t\xf8F\xc1S@B\xac\x9e\xb0\xda\xcbS@,\x92\x89b:\xcfS@\x8aj\xdb<\x00\xd0S@v\xd1)\x03\x08\xbcS@\xfbP\x7fPg\xb6S@^2\xb1\x1e\xf3\xb8S@\xf7T\xb8\x99K\xbbS@tk\x87\x0b\x1c\xc6S@\x94N\x91s\x97\xc3S@"n>\x02\xc3\xbeS@\xcc.\xe5\x90\x9b\xcbS@U}\xa5\x8a~\xcdS@\x1b\xe8EP\xbe\xb9S@\x8b$\x13\x8f&\xc1S@P\xf17\xcc\x97\xb6S@Yr\x94\xea\x9f\xc0S@4\x97b\x1f\xa2\xb6S@\x1b\x94\xa8;\\\xc6S@n3\xf7T\xa1\xc4S@\xef\xc4K\xa2\x1f\xc6S@m]\x04\x89A\xc6S@\xbd\xef\xdc+\x88\xd4S@\x0f\xbdW=\x8f\xaeS@V\x91j\xba\\\xb1S@\x9e\x0c\x872\x96\xc6S@\x03~j\xc6c\xb9S@\xa3wL\xb3\xa7\xc2S@\x17\x03\xc8q\xbf\xc5S@u\x8f\x1fa\x94\xb1S@\xf53\xc7\x9fV\xd1S@Be\xf7r\xcb\xc9S@\xe5\x94\xd4\xb9n\xc7S@j\x9eV\x18\xc7\xbdS@\x9b\xa4\x04:\xd3\xcfS@\x13ml\x80P\xb8S@B[\xc3\x0c\x15\xcbS@\xb6\tN\x80\xce\xbcS@\x8e&\xdd\x84\xd9\xcbS@\xc5\xa0\xe2HK\xc2S@\x00\xaf\xf0\xd2F\xd3S@[\x01\x00w\xf3\xc8S@\x97)\xbc\x9c\x9f\xcdS@i\x1c\x11\xcc\x11\xc3S@\t\x18Z\xfe\xbc\xb4S@\x160x\xcdA\xc9S@6l]@\xf7\xccS@\xad\xb6\xba\xc4\x97\xccS@\x80\xd6a8&\xb5S@e\x14\xb2!\xa3\xc0S@\x98\xfc~\xa4\xaa\xcdS@\x92\xd9\xbf\xd1\x86\xc5S@\xdd\xa7?\x1c\xd2\xbeS@\xe4\xe4\x90L^\xcdS@\xdb\xf09V\x07\xcaS@G\xaf\xc6\xbe\xbd\xc4S@:k\x8f\xf7\xfc\xbeS@]\xc4\xd4!\r\xbaS@\x9c\xbbg\xda\x18\xccS@\xf4x\x91\x03\xd0\xb0S@\xd2\xde\xb3\x14\xf1\xcbS@\xad\xda\x17\xb8o\xc0S@\x13d\xd4^\xb3\xbfS@KF\xf3\xd6\xbf\xaaS@\xf4\xff\xb1\xa2\xf3\xb4S@\x81\x19\x1b\xbd\\\xb6S@\xc2~\xfe\xc9)\xc3S@\xfe\xefs\xf3\x94\xb2S@\x1a\xac8\xf2\xf7\xc2S@\xf6H=\xcbR\xc9S@\x10\xfd\x04A\xde\xcaS@\x12\xa3\x8f\x01\x9c\xd3S@\xc7T\x9bQ\xe3\xb6S@\x90\x98\xfd\x13\x1b\xd3S@\x19\x1d\xa7Zb\xc1S@-\x00s`\xca\xc3S@\xfd\x84\xeb,)\xbdS@\xb1/\xd8/-\xc1S@\x11\x82\x9b\x8d\x9d\xcfS@\xf8\xbdo.\x8e\xcdS@\xfe\xf0Io\xa5\xc8S@:\xf0\x0f\x17C\xd1S@T\x90\xc1\xf5\x7f\xccS@\xd47qAe\xccS@Bz+\'\xf5\xd0S@\x1cK\xa7\x7f\xec\xceS@\xa5r\x9a\xe7 \xcaS@[\x81*\x15\xf2\xc9S@\xce\xf8I\x1b\xe9\xcdS@\xb01HzY\xd4S@\xab\xfb\x1b\xb6"\xd1S@h\xe8\x8eRS\xcdS@\x81f\xe0\x84\xe0\xcaS@W\x82\x88B\xf6\xcaS@:$\xa8\xc8\xdd\xcfS@\xecr_\x96#\xceS@\xa8"H\x94}\xcdS@\x9f\xdd\xc9\xde\xfc\xbfS@C\x9cbE&\xc4S@&\x1f\xcbQ&\xc8S@iE\xf4\xa7\x01\xc4S@\x19!x\x94\xd4\xccS@\xb8\xdf\xac\x90\xc7\xc8S@/9|%l\xccS@\xf3\xa4\xa1p\xe9\xceS@_\x1a\x9dT\xb0\xceS@\xf8\xb2W\xbd,\xcbS@\xc1\x97e9\xb2\xc8S@\x87t\xd4\x0b\x92\xc7S@\x98\xf3\xacIr\xcfS@\x8f\x0e\\\xe7%\xccS@mxW\xf1\xac\xc8S@\xae\\>UW\xc8S@\n\xdb\x81\x8cA\xd1S@z\x8by\x92\x85\xcdS@\x94C]\x93\xc1\xccS@\x9dh>f/\xc8S@,I\xee\xcd\xd6\xc7S@\xc6\xd5\xe83c\xb6S@a\xa5\x98X\'\xb3S@\x8a\xb3]\xe7i\xb3S@\xaf\xfc\x98\xfd3\xb7S@\xd9\x82b\xa2x\xb3S@eZe\x1a\xb7\xbaS@l[|\x8d\xe4\xbcS@8\x00\x0f0\xfe\xc6S@\xc76\xb9T\xb5\xb9S@\xd0\x8a\xf4\xe4)\xb4S@\\\xac\x1f\xe7\xcd\xbeS@\xaf\xa67}\xb8\xaeS@\xb4t\xa1.\xb4\xbaS@\x10\xa5\xb8\xdb\xc8\xbcS@\x0c\xd2\xc9\x17\xcc\xbfS@\x08\xab\x9d\xe8\xcc\xb8S@A\xd0\x9f=\x11\xbdS@\xb0\x96\xfe\xb4\x92\xbbS@h\xf2\x07c\xd5\xbeS@\xee\xe0\x9c\x06\x0c\xbdS@\x1aD\x1f%\x1f\xc2S@\x8a"\xb1\xdc\xff\xc0S@\xcb\xcf:\xd6\xd0\xc0S@\x9fH\x1b\xc1\x18\xbaS@\x8apY\x1e\xce\xc1S@i\xe9\xfe\xa2\xc2\xb8S@\xffc\xba\xa9;\xc0S@\xcd\xe6a\'\xd4\xd0S@\r\x95\x8dt\x03\xb5S@\x10w\x92W_\xc0S@\xecC\r\xb7\xb3\xb5S@\xa9\x95\xfb\xfaY\xaaS@`\x0eaq\xd1\xb5S@\x13 u\x1f>\xbbS@U=\xc7\x12\xcd\xb0S@I\xed\x92\x8ef\xb6S@\x14\x1b\xe1\xa8\x1d\xb5S@\xca\xaee\xde9\xb6S@\xa0\x14(\xf5w\xb8S@\xbc\xac^<\xc1\xb4S@8\xf65\x8b]\xcaS@\xa7Zy=d\xbdS@\x10v\xad\xb0\x08\xb8S@i93\xed\x9f\xb8S@\xe1\xf7o\x84\x8e\xb6S@\xe4\x05\xc0\xedG\xc2S@\xff-fm\x1e\xb5S@<YAKf\xbdS@\n\xf24\xa5\x11\xb9S@\'\xd5\x88\x94\xc6\xbdS@\xc8(\xf1v\'\xbfS@\x1e\xe0\xaf\x85[\xb9S@\x97\x96~\xa9\xa6\xcaS@\xce@e\x13\t\xb8S@0\x0e.\xbfB\xadS@ \x8b\x8f\'\x17\xc4S@,t\xc1\x93\xef\xb8S@\xb4\xfa\xd2M\x1b\xc4S@\xf8\x99\xb0wf\xc4S@\x97\xa0 \x08\x8f\xc1S@i\xe1N\xa5y\xcaS@\x11\xef\xdf\xceD\xbaS@\x84\xe6\xbblG\xbbS@["\xdd\xff\x03\xc1S@\'r&*\xf9\xbfS@\xb9+\xc6\xcdH\xc1S@.\\ \x1c\xa1\xbfS@b\xa6\xd2\xb4\x99\xc5S@\xd3\x17\xdd\xc82\xc7S@\xee\x94.U\xff\xc4S@\x06\xe6Tc\xe3\xc5S@\x1e\x133\x95{\xc3S@\x06\xe0}5^\xc6S@\xee\xdc\xd1\x1fC\xbbS@\x02\xbdb05\xc7S@3\xfb\x87y=\xc0S@\x7f\x16\\\x0e\x0b\xbeS@\x0e\xeai\x1c\'\xc0S@\x02\xcaQ\xd4\x9c\xc6S@x\xecV\xc2]\xbdS@\xa7_\x00W\x88\xc5S@v\x98\xc3\xabE\xc6S@jhB1\x89\xc7S@\x15\x05\xd1\x9c\\\xc8S@OA\x0b\x91\xd6\xc0S@\'\xef\xed\x8e\x97\xbdS@n\xde\xac;m\xbbS@*\xd2K\x8f\x0f\xc2S@O\xdb\x81\xcf\xc3\xc4S@kP\xb4.\xca\xc0S@a\xe5\xf8\x06\x19\xc2S@\xd3\xe0\x818{\xc2S@\xa0\xa4\xe6\x04\x90\xc3S@\xb9\x98\x8fQ\xc2\xc1S@H\xbci$\xe1\xc3S@\xcb\x876\xb1\x9d\xc8S@\xe3\xd9\x01\xd1\x8c\xc8S@n\xb5\x85\x95\xd9\xc0S@\'\t\xbf\xde\x84\xc2S@\r\xd2\xb0GE\xb7S@z\xad\xa30$\xc4S@\xa1/\xba"\x0f\xb8S@!\xd7\xf1\xce>\xc3S@\xdb>\ng\xf7\xc9S@\x8d\xb7Ozu\xc0S@mv\x1fH(\xc3S@pKd\xcct\xcaS@\xb3\xc7\xed\xaao\xcfS@\xc3\x8d0\xa1\xec\xc9S@\xa8\x10p\rS\xc9S@\x928\xf6\xdbv\xc5S@<\xdbR\x8d\xd1\xc5S@\x02z\xce_\xbc\xc5S@&\x88q\xde\xc9\xc6S@\x97\x80\x95\xb6\xf3\xcaS@\x87\x13\x0by\x8c\xc5S@\xcbZ\x13\x15\x15\xcaS@\xf6\x8aQ\xbec\xc7S@\xd8\xe6X\xb8g\xc7S@\x80\xc425=\xc8S@\xc3U\xael0\xcbS@\xe7P\xf5\n\xb9\xc3S@d\xed\xf2_\xab\xcbS@\xdd\xec\x1dp\xcc\xc7S@\xeat\xe3\xb1\xf0\xc5S@\xdbl\x1fM\xba\xcaS@@\x99\x10\xbc\xbd\xb8S@\x1df\xe4\xa2\x00\xc8S@T3\x99\xfa"\xc4S@\xe7v\xa8\x0e\xb2\xc6S@NB\x05\x1e\xb0\xc5S@{\xa3\xe9+\x98\xb4S@:\x95v\xa0}\xc6S@\xf5\x0c\x81(E\xc4S@\xe0UQ\xc1\x8a\xc4S@\xb0a\x84b\x9e\xc5S@\xcb\x8d0\x81L\xc8S@\xb3`m\xea\x1a\xc6S@L\xc3U\x11V\xcaS@\xab\x14\x0e\\\x91\xccS@\xcf\xf9\xd0\x19\xe3\xcdS@\x1d{K&:\xbbS@\x80\xf0\xaa2b\xc8S@QY\xcb\xee\x8b\xbaS@V\x04P\xa5_\xc9S@\xb3\xa4\xafa\xcd\xbaS@n?,l\x94\xc9S@\x17{(;i\xc6S@\x08\xd6\xb4\x9a&\xcaS@o\xaf\x96o\xe9\xd2S@\x7f\xdf\x82\x0f\x95\xc6S@%"\x87 $\xc9S@\xf1\x922\xaf\xff\xc8S@\xd46^\xe51\xc7S@\x97\\\xd2\xb2$\xc6S@\x81\xb2\xdb\xb0\xf1\xbaS@\xc0\xd9\xe8s\xc1\xc9S@@r\x00\x99/\xc7S@:\x0cU\x93\xe5\xc5S@\xc8\xa3ma\xc3\xb6S@N\xd5I\x92\x06\xd3S@F\x12\xaaY,\xc1S@\xea\x18\xcex>\xc9S@hBE^\xf0\xcbS@z\xaey\xf9\xd2\xc3S@lQ\xed\x8d\xf1\xcdS@X\xcb\xd5cH\xc8S@\t\xdf\xdf\x91f\xc8S@!\xa12\xe8z\xc9S@\x8a\xf1\xaa?j\xbeS@\x01l\xc2\xe0C\xc8S@\x10\xc1\xfb\xc7\xd1\xd2S@\n!\x1c\xe7\xd5\xd0S@\xd9\xccepZ\xcdS@`h$\xc0\xfb\xcfS@\xb4F\xc6\x1bo\xc7S@[\x9cs\x07V\xc7S@\xbc\x1dQ\t&\xc6S@\xc0\x0f\x1d%8\xcdS@e\xdc\xf43\xea\xcbS@!M<\x95\xc2\xc8S@\x15\xf1=\x15X\xc7S@&\x7f#\xfa\xb9\xccS@q\xf5\x98\xa9\x88\xc4S@\x80\xfb\x82\xdf}\xc4S@\xc6&\xfc\x86R\xc4S@d7"\x80\xa8\xc8S@\xb7I\xf6\x9f\x11\xc8S@\x19>\xad\xe5\xbb\xc6S@\x88)\x11\x9e\x07\xcbS@\xcb\x87C\xc3\xb5\xcfS@\x08\xaf(c\xd3\xc6S@d\xf5\xc6\xfc\xf8\xcbS@08,\xe0\xe0\xcaS@c\xb7\t\x9e\xb0\xc6S@<L\xb5\x16\x87\xc6S@\xfa\x96\xdf\x1en\xc6S@a\xe1P\x94-\xc7S@Ck\'\xb2\x93\xb7S@\xcc\xae\x04|q\xc8S@\xe1\xe0XM\xfd\xc5S@p\x85\x19\xa5\xf4\xd1S@\x81\x8c"][\xc5S@\xd7\xb1\xa7\x9b\xfc\xc2S@[J\xd5h\x82\xc2S@\x8a\xa0\x81$\xe6\xc5S@\xe1\x90\x08h\xb3\xc6S@\r\xe3\x1dHQ\xd0S@\xd0\xae_\xc5\xd5\xc2S@W\x8f\xe2\x98\xf7\xcbS@\xe6\xea[\x0c\x11\xc6S@\xc6\xfd3.\x0f\xc5S@\xa1,b\x9c\xb4\xcfS@\x8c\x04v[i\xc1S@\x9b\xa8O\x1d\x9f\xc7S@\xf59\xc6\xf8\xe8\xd1S@\x0b\xe7-\x96N\xd0S@\x0f\x03\xfbX\x0b\xc1S@\xa6\x94\x85\x05\x88\xc3S@\xc8\xf1\xe6\x01D\xcfS@\xa8\xf4\xf5a\xa8\xc7S@:\x06W*"\xcaS@v\xd2&\x8b\x81\xc0S@\xfe\x19Y\xf5\xab\xc0S@\x9e\x03\xd2V\xde\xccS@i\xf6^\xcd8\xc9S@\xc8\xa2\xfd\x80\x98\xc4S@\xff\xc1\xdcb\x8d\xbdS@\x99\xe8mY\x9b\xc3S@6\xacP\xc03\xd2S@|\x0c\xe0\xfck\xc9S@1G\xbb$\x12\xc4S@\xf1Z\x95K\xc7\xc8S@\xa3[\xa8ga\xc4S@O37\xcc\x0e\xc4S@\xc1\xce\x99Z\xda\xc1S@\x85\x05\x89\xf3\xde\xc2S@\x0c\xb0\xad\xc7\xe6\xbeS@\x13\x1c\xe7\xf7Y\xd0S@O\x85:\x9d@\xd0S@ \xf1\x03\x15E\xc5S@\xaa\xac\xc3c]\xc8S@\xcc\x17\x05\xado\xceS@-\xd9\xc2n\xb7\xc7S@\xa8\xba0c\x01\xc3S@D~H?\xe4\xc1S@\xd6\xfa\xe9\xaf\x88\xc7S@\xbdCh,\x88\xccS@\toP\x9f\xe5\xd5S@P*+\xcb\x88\xc3S@&i\xfe,8\xc1S@`FY\x8fz\xc6S@\r!v\x1c\xce\xa4S@\xef\x1c\xf9\xd0y\xd4S@n\xc8A_Z\xd4S@\x00J\xeb\xe1\xb3\xc4S@*\xed\xa6\xe1\xfd\xb6S@\xd0Mee\x0e\xc7S@\x1d\xd5/\xf0\x10\xc6S@\x99\xbcFw\xad\xc1S@g\xeb{\xb6A\xd0S@\xa5o\x01\x19?\xc4S@\xd0\xb8\x83\x99\xe2\xc5S@\xc3vA\xbb\x9e\xc1S@,\xb3\xf8\xbd\x85\xc1S@\x9c\xf6\xd5~\xe8\xbdS@\xe0\x02\xd4\xdc\x05\xc8S@|Z\xba[(\xc7S@\xfa\xdad\'0\xb5S@(\xef\x8d\xfd\xf2\xb5S@(P\x90\xbc\x10\xd0S@\xfd\x97\xdb\x89\xc9\xc3S@!\x1d\xbc\xb9_\xc1S@\x1a&\xd9\xd9\xe2\xc0S@\x92&SB\xa5\xd5S@\xf4\xdai.^\xb6S@\xfc\xce*,\xd4\xc0S@\xad4\x16\x08\xe6\xd0S@0\xa1\xbb\xae!\xd1S@B\x8b\x12\xf9G\xb3S@)\xf7\x8c\xd7 \xbcS@{z\xb1C\xd4\xa6S@\xdeKR\x15\xeb\xb6S@ \x90\xb0j\x04\xb7S@D\x17V\xf9Z\xbaS@\xa5\xaa\xee\x1b@\xc6S@\x16[R\x0b\xa5\xb3S@\xa6\xe4\x99\x16\'\xbaS@\xda\xf1<y\xa6\xb3S@G\xab\x1f\xa7M\xb7S@\xab@^\x88\x8b\xb7S@DV\xa6\xf1\x93\xc2S@$`\xcf\x88\xe2\xb7S@\x82\x96\xab\x04\xf0\xbaS@\xa8\x06\xa6\x10\xb3\xb7S@1\xd0\xeaP|\xc0S@?\x1b\xd6\x0fQ\xa7S@\x17\x18I\xee\xf0\xb7S@U\xf1\x12\xe4\x1a\xbaS@\x1b \xc2G\x06\xb4S@B\xb3,\xf2"\xc2S@\x87\x19\x17\x96\x98\xbbS@\xdb$\x85)C\xbeS@y\xdb\xa8\x82\xc9\xbeS@\x0cc\x06\x96\x10\xbcS@\x90/\xd6\xebR\xbaS@`\x1b1\xb6v\xcaS@\xcduE\xe8A\xbbS@\xd1\xb8f5\xd6\xc1S@\xd5\x13\x17NA\xbcS@h\x9f1\xdeX\xbeS@`an7\x1d\xbfS@(_\xb1j7\xd1S@\nl\x97h\xee\xbbS@\x86\xe5\xef\x86\x91\xc1S@\x8e\x92\xdd\xa2i\xd0S@\xc3a\xe8\xde\xff\xbfS@\xeb\xbb\xf1\x08\x0e\xd1S@\x18*\x8e\xb9\xb2\xbbS@f\xe1\xc9g[\xbeS@\xedaLU\x1e\xd1S@@7\xf8\xb2B\xa8S@\x85\x11\xa7\xe4\xbf\xb6S@\x9ed\x81\xda\xde\xbdS@lAce\x1c\xb6S@\xa0\xe56\x15\xda\xbcS@O<\xe5K\xc6\xbbS@\xb6\x02\xfd\xd9"\xbaS@\xc2\xe0\xbf\xd6\x18\xd1S@\x8f\x0e\x8cEP\xbeS@%O\x98\xcc\x0b\xb7S@\x0b\xbct2c\xb8S@\x1a\xfe\x0eg\xdf\xbbS@\x963\xa5\x93X\xbcS@A\xc1\xf1(2\xbfS@\x03p\xa9k\x0e\xa9S@\xf6\x11\t\xd1\x0f\xbcS@\xb7\x97XA]\xd5S@n\xd9\xef\xd6w\xbaS@\x9bB@\xddf\xc6S@v\x99\x89\xac=\xbfS@\x18\xa4\xec]\xea\xbaS@\xc9=B\x06\xb8\xb6S@\xebj_\xf9\xfc\xbeS@\x8e\xc4\xffhp\xd0S@\r\x84\xcdv*\xbdS@$m\x8a\x95\x02\xc0S@\xaa7\xab\xbc%\xd1S@D\x81\xff\x9b\xc1\xb9S@\xb7\x12\xbb\xcb\x95\xb5S@\\\xd1\xab:\x1e\xd0S@\xdc\xf6\x85 \x9d\xbcS@<J[%z\xc0S@\xbb1\x81\xee\xc1\xbaS@\xe7=h\xf1g\xbcS@\xee\xf6\x9bF\x90\xc4S@\xa7\x0b\xd2\xa5j\xc0S@\xc3@\x9aq\xcf\xbdS@\xb6AJ\xacV\xbeS@\xccl\xc5b\x11\xaaS@3"\x80\xea\xc9\xb6S@(\x84V.\x08\xb7S@Q\xbd\xe8E\x98\xbcS@\x80\xd9\xf1"\xaf\xbaS@S\xed\xd6y\x90\xc0S@j\xb3\x8ab~\xb7S@\xe3c\x04\xa5\x86\xc0S@f-\x02\x8a\xab\xd1S@\xfc\xe7\n\xe3D\xbdS@\xcc\xaa\x1cRe\xbaS@\xc9\xb6h>\xd2\xcfS@\x1d\x83\xaa<\xe9\xb9S@?2\x8b\xaa\xdf\xbeS@\xff6>\x19\x04\xc1S@Y.+\xe7Z\xbaS@\x96h\xee|\xa3\xbbS@.N\x80\xce#\xbdS@\xce\x891\x13r\xbdS@|\x88V^f\xc1S@W\x14\xd8k\xf5\xaaS@\xcb\x89"\x92W\xbaS@Kl\xaf\xbcV\xb9S@\xb2.7J\xbe\xd0S@\x0e\x8e\t`\xa2\xbdS@\xf3\xf4O\x1b\xc3\xbdS@M\xfc\x9c\xe2U\xabS@7Q\x89(~\xc7S@9\x95&\x1d4\xbeS@\xfc\xd9R\xda\xc2\xb7S@\x04\x1aY\xe0\xd9\xbdS@E\xbfp\x89\xc6\xc2S@rmB\x80\x89\xbeS@u\xdd\xb9\xca"\xbeS@\xd0\xef9n;\xbeS@\xf8\xde\xa45&\xb9S@\x03\xc4\xb0\xaf\xc1\xd0S@\x11\xb2\x0f\xa8\x9e\xbcS@\tK\xa5\x94\xe2\xbeS@\xc1Db\xa8?\xc3S@;\xd0-\x06h\xd1S@\xed\xf7`a\x87\xccS@\xb2WB\x1d\xc9\xccS@\x14p\xc0\xf4\xb9\xd2S@\x90\x0c\x86\xb1\xce\xb1S@\xddd=\x1aU\xb8S@\xed\\\xff~y\xc8S@\x0f\xa0d\xb3\xa6\xc8S@R\xfead\x0f\xccS@\x0e\xbb4o\xb9\xcdS@\x8b\xb7\x9f\x88\x19\xc0S@\x82\xf0\xef\x854\xc3S@\xac\x1f\xc8v\x9e\xabS@\xfc\xb3\x1b\xce\xc2\xcdS@\xda\x95Z\xd9\xa5\xbfS@+\x8c\xa1c\x80\xc7S@P\xb3\x95F\xfa\xbcS@V\xe5\xbcv\xb5\xb9S@\xd5\xb2_i\xca\xc6S@kok\xbc\x92\xc8S@\x05)x\x07\xde\xc6S@Q^\xa4\x87k\xcaS@(k\x1c\x9e\xc2\xc9S@\xfe\xcc0EE\xc4S@b3\xbb\xcc\xf9\xc8S@C\xab\x14l\xdb\xc8S@+\x08\xf0\xf2\xf1\xb9S@\x08\xf7\x16\xf9\xf8\xc6S@\x0em6\xd6\x99\xcbS@\x1f\x96!\xe6\xc1\xd0S@5n[X\x9e\xcfS@\xd2\x97\x82\x0e\xca\xb6S@B\xc8B\xbf\xc9\xc7S@\xb8\x85\x8d\xad{\xc1S@\x8d\xff\x9e\xa3\xee\xccS@\x1c\xd5\xe9\x08\xca\xc3S@\xa6\x9cW\xd8M\xc9S@\xa8\xcacY1\xc5S@\xe6\x1a\x96\x15o\xceS@\xcc\xeeT\x9f\x81\xc7S@|\xc4\xf88\n\xbfS@\x98#fQ\x06\xbdS@\x8a}\x0e\x043\xb7S@\xd8B2?\x0f\xcaS@Z7\xf7ve\xd0S@!P0Y\x9a\xc8S@}\x90\x81q\xde\xd2S@\xe3\xd2Ao\xda\xc4S@9\x87(\xa1y\xcdS@n.\x85\x93\xef\xb9S@\xb9\xd6\xf5\xb8<\xc3S@\xf5\x1aV\x9bz\xcbS@\xee\xd5\x98\x08\x8b\xd5S@h,6(\x17\xcfS@\xaf\x9a\xe0,=\xb9S@\tjd\x95J\xcbS@u\x11a\xff\xe4\xc3S@\xfeq\xc9\x97i\xcaS@\xda}\xcdP\x9b\xc2S@d\x89\xc7)\x88\xb7S@\xcc0\xa5\x10\x12\xc5S@*\x1a\x12~\x9c\xb9S@\xf6\xectv2\xd0S@\x84\xd5\x9d\xdd\x94\xd0S@Q\xfc\x9b#\x05\xc3S@1\x06\xaa\r\xb2\xc8S@\xdc\xc6\xc9\xce\x93\xb7S@\xado\x9a&\xd9\xbfS@rNh\xd8O\xcbS@\xec\x00\xaen\xa2\xc3S@a\xed_\xd3\xc4\xc0S@\x9b\xdf\xc2\xf0(\xd0S@L\xd2!Y\xe1\xbdS@\x0e\x15\x10\x82\xbe\xc3S@\x98\xc6\xea\xf7\x9d\xc3S@%bY\nc\xc1S@\xbf\xa8g\x8f7\xb8S@\xff\xf1\x08\xb3\xcd\xd4S@+#\xa4\x86Q\xb4S@x|C\xf6\xba\xb3S@\xad\xdd\xe6\xe4\xc4\xbeS@[\x95\xbe"\x81\xcfS@\xe1\x08\x07\x14\xcf\xbfS@4\x84\xa6\x1f\x0e\xbaS@v\xe88\x87\x0f\xbbS@\xdf\xc2L\xa1\xd3\xc2S@\x85V\x9b\x18\x9b\xcdS@\x04;\x80\xba\xcb\xc9S@\xc7Vjn\xf4\xcaS@N\x848J\xd1\xc1S@\xac\xc4\x1f\xca\x17\xc3S@\x7f\xf1X\x9b\x10\xc5S@\xf0\x93\xd3\x16\xbc\xcdS@$\xe3d\xcf\xd2\xc8S@w\x10\x9a\xe4\x92\xb6S@G\x88rM\xb1\xc6S@\t\x88Ob\x1a\xc6S@\x98\xd6\x9d\x83o\xb8S@\xa0\xc2>\x904\xafS@c\xe3\x82\xafp\xbcS@\xe2\xe1Z\xa1X\xbbS@\x88\xca=b1\xc8S@\xea\xe9\x07Z\xcc\xcdS@\x9e\xa5/\x88c\xbbS@>\x06\xf3X\x9e\xc3S@\xfa/w\rq\xbeS@\xf2K\x1d\xb0<\xcdS@\xd0[dU\xcd\xb7S@\x8d\xb5\xdaN\xb2\xb7S@\x9a\x10\xc9y\xa7\xcdS@\xb3\x97\x9f\x84\xac\xb5S@\xe8U\xefq@\xc9S@\xbb\xfa\xc8\xd9\xdb\xc4S@\x85U\xfa\x8c\x15\xc4S@!\xfc_\x14N\xcbS@h&\x8d+\xac\xbdS@o\xe3P \x7f\xa5S@\t\x86\x17Ec\xccS@p\xf7\\pm\xd0S@\xf5L\xe6\xee\x16\xc7S@5\x18l\x02\xa9\xbeS@U\x94+\xbeE\xcdS@\x1c@(\x92\x8c\xd2S@\x95@\xfc\xfbz\xbfS@qH\xcbcH\xb8S@\xa9\xfag\x80e\xb6S@\x94\xee\xff\x81M\xcdS@2\x1dK\xa8\xf7\xc9S@\x1f\x02\xfb\x17\xed\xcaS@\xf8\x82f\x9e\xd8\xc9S@\x7f`\x11\x08n\xbeS@p\x83/(\x84\xc0S@\x0f|\xe9\x05u\xcbS@\x89{U\x08\xa1\xa4S@j8\xbd\xa4\x05\xbcS@\x94\x9d\xfc\xdf\xaf\xb4S@\x86\x04\xe61j\xcfS@\x86\xe8\x1bD$\xbeS@\xcbm\xd3FQ\xcbS@\x9fz\xd4\x90-\xd3S@*\xa2\x84!\xe9\xccS@\x97:\x13\xf1\xf2\xcdS@-4\xb3\x80\x88\xb8S@\xbf\xe5\xb3M-\xccS@\xa0\xfa$\xf4w\xc0S@\'\x91\xa8DP\xbeS@\xc0\xb0(4\xe7\xafS@\x9d\xff=K\xde\xc3S@\xf3\xbf\xdb\xc4\xc2\xc6S@\xbdl\xd1Z\x93\xd1S@>u\x19]P\xc1S@\xfa\xe7\x98\x02\x92\xc0S@:p\xcc\xa2\xad\xbaS@\xf9\xfe\xef\x8c@\xb9S@\x18?\x879c\xc9S@\x18\x93\xc1\x9a\x82\xb1S@0\x1b\x1d\x9bU\xcaS@\xf0\xd5Q\xd4\x06\xcbS@\x8c\xf8\xcc\x01\xef\xc7S@&\xa7\xc5\x90Y\xb8S@\xf6\xce\xb2`{\xcaS@J\xfb\xcc\x8e\x86\xc3S@$\x1b\xdc\xa1\x98\xc4S@Uk\xee\\4\xceS@2U\xecu\xdb\xbbS@\xeb\x04\xf7\x1c\xf8\xc4S@\t\xe6$\xec\xa9\xbdS@2\x03\xe1\x18\x7f\xcbS@\x13\xa5\xf3\xdc\xa5\xcbS@\xe5\xc0\xbf\xbf\xfc\xcfS@eI\xe3Cv\xceS@k\x9dm\x1a\x16\xc2S@\x81\x1d\x03f\xec\xc6S@\xf9\xc01\xf7Z\xceS@\xc7l%C\x17\xacS@\xdf\x83c\x0b\x9a\xc6S@\xa9\x80\xf0r\xe8\xc7S@\x96D\xa8\x84\x90\xc6S@\x9flKt\x01\xccS@$\xe4\xc5{A\xd1S@\xd0\xbc\x0c\t\xd3\xbaS@K\tD\x8aY\xcfS@\xc7\x05\xcbHK\xc0S@\x98\xb8\x10l\x05\xc7S@6\xd1\xeb\xe1t\xbeS@\xe2\xc2\n\x8c\xf8\xccS@\xf6\xf4\xef\x1b\xff\xc9S@\xa59M\xa0\x8d\xceS@\xca \x95w\x04\xcaS@E\x98\xad\xc6f\xc7S@\x9ff\xce:\x89\xc1S@8r\x81jg\xcdS@QKu\xd0\xe2\xcdS@\'\x00\x9b\xe2F\xb6S@\xd2\x00\x92?\xf3\xd1S@l\\l\x9dP\xc7S@L\x94\xea\xd3\x0b\xd1S@\xe1w\tL\xcc\xcaS@h\xdbyC\x9c\xc7S@.\xbf\xb8\xad^\xc9S@\x0cY\xcf\xba\xa8\xd3S@#\xc2N\xdcP\xc6S@-\x04\xae\x9aI\xb9S@\xc8\xb8\xceR\x1d\xc2S@m)\xc6\x83\xd1\xc9S@"\xd9~r\x04\xc8S@~\xd1.M\xa9\xbeS@\x84\xd7\xc4\xb7\xb8\xc6S@\xec\xde\xc4vv\xb9S@\x94\xfcc\xebz\xc5S@N-\xbd4\xb4\xccS@\x80b\x1f\xc8\x86\xc9S@q\x8c\xd0\xc2\x0e\xccS@P\x8a\x0b\x93M\xceS@\xbb\x83\xa1\xa6\xe1\xbcS@\x1b\xeaz\x85V\xd0S@\xad0\xd5\x84\x17\xc6S@\xb1\xef\x95B\xc9\xbdS@\x873\x1d\xd2!\xbeS@\x85\xa3M\x90\xcd\xceS@\xcd\xccN*\xa8\xcaS@\xed\x87R\xbdf\xccS@\xf1\xba\xde-D\xcbS@ev\x0f\xbd8\xc3S@\x9b\x8a\xc7\xe7R\xc3S@\xd8[9\xdb\n\xcbS@{\x8c\x03\x06\x9c\xcfS@\xaeg\xbe\xbe\xfc\xc7S@\xaf\\=q\x9c\xb9S@\x1d\xa2X\x955\xb9S@HV>\x11^\xccS@\x94\x1a\xa7\xcc\xe9\xc9S@\xa6\xe3{?A\xc4S@\x0eB\x80\x1a\x84\xb9S@m\xec\x07g\xbc\xcbS@&\xe2mK5\xccS@f\x15\xb6\xa2\x10\xcfS@\x90\xeb\xdf\xc0\xd2\xc3S@\x13\xedE[\xd3\xc7S@\xf8kT\xaf\xa6\xb9S@\xb3\x13]\x88\x99\xadS@\xb1G\x14=]\xbeS@\xe2\xe4\xc1\x1b\x90\xcbS@t\xa1\xab~\x8d\xbdS@9\x93\x13\x81\xc2\xcfS@g\xb3\xa1,u\xbeS@;\x99\x961,\xd3S@\x8a\xf7\xc1KF\xd2S@S\xe6VhK\xcdS@]`\x95\x1f\xeb\xc5S@\xac^\xd2{\x8a\xd1S@&7\xca5\x84\xb7S@ba\xf6\xe9w\xc8S@\x1b4!&w\xbcS@A\xcc\xe4\xf67\xc5S@&\x82\x88\x1dE\xd2S@n\x9b\xfb\xa2K\xccS@C\x06\x94W\xba\xcfS@\'\xcf\xefx9\xb8S@\x05\x15\xd7\x88\xd8\xc1S@\xaf\x92\xb6}E\xccS@k*\x19}\xe0\xc6S@\x15\x1c5\xecT\xccS@3\xe4s\xd6\xcf\xcbS@\xbc\x0b\xe0sX\xc8S@\x8b\xf7\x83@<\xb2S@\xbd\xf2\xbd\xbd\x0b\xc6S@\x9a\xe7\xf9\x8cw\xbaS@Nr4S\xfb\xbeS@_\xef\x07\x14\xde\xb0S@\xe4\xe4\xff\x02\x99\xcdS@\x01\x84[\xd9\xfd\xb9S@\x8cB\x86\x9d\x94\xc0S@\r,\xb8\xcb\xb2\xc6S@\xaa;p\xe79\xcaS@\xfc\x1d\x879\xf5\xbaS@\x80a\x15[A\xb7S@0\x81\xd5\xaa\xbb\xcaS@Kh\x11\xbd\x04\xc2S@\x04X\xc2\x87\xba\xb0S@\x93!\xff\xbf\t\xb9S@\xda\\\xe4W\xa5\xc2S@G\xcc\xc7Ea\xbeS@\xc1\xa7IJ\x8d\xc3S@\xa0\x83)\x15\xdd\xb0S@#`\x0e\x8a\xf4\xc2S@\xe1\xa1\xe7\xaa\x1e\xbcS@!\\\xfa\x89s\xd4S@%\x13K8\x98\xceS@E=\xf1\x03?\xccS@o\x85\xef\'\xbc\xd4S@\xd5\xc6\xea\xf6r\xccS@\x0f\xad\'\xeaR\xccS@\xfei\xe00\x8a\xd5S@3\x80K@\xdf\xd0S@Z~\xd3\xe0\xc5\xd3S@-\x89\x08\xf9[\xd1S@\xf2\x02\x88]\x9c\xd1S@\xb0\xfd\x05\x1e\xe1\xd0S@o\x7f\xc4\x15\x19\xc8S@\x1b\x81\xf6-\xe5\xc9S@\x0b\x83\x07\xa0Y\xd5S@\xd2\xfd\xb8\xa6C\xd4S@\xd5Y-\x96\x1e\xd1S@D\xd8\x81\xa7\x1b\xd0S@mI\x9a\xc8\xe1\xcfS@\xd1\xf7\x8cg\xb9\xd0S@\xaaa\xbe\x14\xf2\xcfS@\xcf\xa0\xf2\xa9\xbe\xccS@|0I\xca\x1e\xc4S@Ca\x1dbd\xc8S@{\xbeY\xef8\xc8S@\x924\x00\x1e\xc3\xccS@\xb1\xdfM\xc7q\xccS@\xd3\xfd\xbc\xad\xa4\xcbS@\tR\x89\xec\xe2\xceS@\xb0\nq\xd3%\xcbS@M\xfe\xb3\x8c\xff\xc7S@\x0e\\\xa8\xd4\xaa\xc8S@\x18\x0fy\x00\x87\xc7S@\x8f{\xe9t+\xd2S@N\xa3\x9d\xc31\xccS@\x18H\x08K9\xcaS@\xf7\x1d/\xc8\xb0\xc8S@GX\xa14\xa6\xcdS@J\x17{n\xfb\xcbS@\x06\xe8[\x14a\xc8S@\x1dv\xff\x83\xb2\xc6S@\xf9M\x97\xbeC\xd1S@\x9f\xcbM\x11\x85\xc6S@E6\x86\xbf\x8e\xc4S@\x94C]\x93\xc1\xccS@7J(]F\xc8S@\xf9~5\x8f&\xc8S@\xc7\xaa:y\xf8\xccS@o\xed\xfe\xba$\xc7S@\'\xd0\x00c\xb7\xd0S@\\\x02 \xbe\xd1\xcfS@\xdfyq\x9c\x98\xcaS@\x85\xf2\n\\\x11\xd0S@S\xafP^\xda\xcfS@(\xaf4\x12\x95\xcaS@\xcf\x1de\xcc:\xc7S@\x8c]\x80\x13k\xcfS@\x8b\x8d~%\x0e\xcfS@\xf1R\xea\x8b.\xcaS@Gh\x91\x98m\xc7S@mP\x8d\x81\xa3\xc6S@\xc8\x03\n\xc0J\xc6S@EF|\x1a`\xc6S@\xe2\x15\xaf%\xcf\xc9S@yR\xcf%\x89\xc9S@\xf1\xc0"t;\xc9S@h\xa8P\x144\xc7S@UVN\x92/\xc6S@^\xee\x8d\xd2\xe3\xc5S@s\x8c\x9c\\\xc7\xbaS@\x98\xb3Y\xb8Q\xc9S@x\xe3\xd1q\x8d\xc5S@\xdf\xe6\xb9\xbbM\xc9S@h\xd7\xf2\x9aO\xc8S@G\xb0\x02\x0c.\xc6S@\xdao\xe5\xf1%\xbbS@Ri\x8f\x05\xda\xcdS@Q\xd3\xaf\x9a\xe3\xc7S@\xf8\xf0Q1Q\xbaS@\x96\xe9G\xdbF\xc8S@\xaaJo\x13N\xcaS@U7\xe0V\x87\xc7S@dE\xba\xcf+\xc6S@\'ba\x01?\xcdS@\x01\xban\x7fl\xc4S@^4\xe0|\xe7\xcbS@\xa8\x8e\xd82\r\xc6S@}\x98\x90mU\xc8S@\xc0\xd8\x08\xe8\xe1\xc6S@v\x86\x95\xb2g\xc4S@9\x03\x1c\xa5.\xc4S@\xad*\x9a\xe4\xfe\xc7S@>\xec\x18x\xc2\xc6S@\xe2q\x17z\xa4\xc6S@\x877\xe9\xac\r\xc6S@\x8c\xcd<0\xf6\xc8S@\xd4\xb1\xfb\xf1\xeb\xc7S@\xfc\x8b\xaf\x16\xc2\xcbS@R$\xd4A\xfb\xc5S@\xc0\x81-Z\x01\xc6S@\xd6\xafnF\x86\xc2S@\xa6\xce\xff\xb5\x9f\xc5S@\x8a\xa4/C\xdd\xc2S@\x9f\'\x99D\x9e\xc7S@o^\x7f\xaa\xb5\xc6S@g\xcfeS\\\xcbS@\xc8ns\xaaT\xc1S@\x9b\x98?\xf9\xca\xc5S@M\x1f\xf5\xd1{\xc5S@8 b.\x17\xbbS@\xef!\x03\xa5\xe3\xc1S@$\xab\xec\xd7%\xc5S@\xb8Ea\xb6\xee\xc8S@\x7f\xcd\xaa\xa2m\xcaS@\xdb3\xf7D\x1f\xc3S@S\xe3\x87\xd2h\xc0S@\x15\t\x10\xf8\x80\xc3S@\x8a\x8d\x0co\x1d\xc4S@vo\xebo\x0c\xc1S@\x13\xbd\xdaU\x86\xc4S@\xd8\x1cSe\xa9\xc8S@F\xd4\xd4\xaei\xc9S@}~\xd63\xd0\xc8S@\x99z\x03\xcf\x9c\xc0S@\x8f\xaa\x86V\xce\xc0S@\xa8\xd8\x89%\x95\xc8S@l_\xa0[\xa0\xc8S@%5\xe3\xa5\xc9\xc1S@PM\x1f\xe8\xc4\xc3S@\x82\xa2:!g\xc2S@\x16o\xcf \xff\xc1S@.l\xaa\xe2\xcb\xc0S@\xa8\xe9^\xc0\xef\xc2S@\xf0W\xa5\x95\x0b\xc2S@\xce\xff\x16a\x9f\xc4S@\xfc\xc1B\x13"\xc4S@sc\xf7ym\xc0S@\x7f\x18i\x7fD\xbbS@\xb3m\xc7\xd3}\xc7S@X\x1b\xef\xcc8\xc6S@\x97\xe9\x0bn\xf0\xc0S@\xa8!\xe80\xa8\xc6S@\xb25\xbcR-\xc0S@\xec\x8d\xa2)H\xc0S@(*\x17\x93\xf4\xbdS@\x94Y\xdb\x17B\xbdS@\xacH\x96\x84?\xbbS@\xc4U\t\xedV\xc5S@\xc1\x17I\x05T\xc6S@\xdbL\xb3\xd8q\xc3S@\x9cr\xf1>\x8d\xc0S@\x8f`\xdd\xba\xeb\xc5S@\xab\xd7\x00\x0fV\xc8S@\xae&\xa8\xe9\xb6\xc0S@\xb1L\xdc\x86c\xbeS@e\xcf\xcf\xd4f\xb9S@\x86/\xac\xb5\xf5\xc1S@C3\xe0\x9e\xd6\xc5S@\xb4\x0b\xf0\xb4\xb6\xc1S@\xad2\xc0\xc4\x19\xc0S@m\xebc\xd96\xcaS@\xd9\xf5PIB\xc1S@c\xd4P\xc4\x07\xc0S@\xfd}\x93\xb0\xb3\xbbS@\x19\x8ce\xbbz\xb6S@65\x8b\xbaG\xbbS@;\xddj\xbf\x8e\xb9S@\xfb\xc54/%\xbaS@s"\\w\xa4\xbaS@\xb8Q\xa5#\x93\xb4S@\\*A\xcb\xd5\xb9S@\xb3H\xef\xdb\x9d\xb7S@\xa7\xbd\x17\x84|\xb6S@\xc4>\x19\x13\xa8\xbaS@=\xba\xefv1\xb9S@\xe2x\x82<p\xc1S@\xfc\xfc\xeb!\xfc\xb9S@\xf2p\x9d\xafD\xb6S@\xb3\xbdZ\xb3)\xc4S@\x8d\x00\x19Ho\xbaS@\xcdjVGQ\xadS@\xcdg\xdd*\x12\xc3S@T\x12?\x03{\xc0S@\xd3F\x8e4\xaa\xc0S@\x7f\xfa\xfc\r\xe0\xbcS@\xaf\xa7\x9eC\x07\xb8S@\x05\xac\x8a\xe1\xcf\xc0S@#=%\xcd6\xbfS@\x04\x96\x9ag\x07\xb9S@4\x19\xcf/K\xc3S@M\x9a\x99\xc0%\xb9S@V\x08\xee\xa8\xf6\xc3S@\xfa-\x9d>\x9f\xc3S@Srzfo\xbeS@\xbc\xb6\xf2\xd4 \xbeS@\xd6~\xee\x9d\x1d\xc3S@`9\xfe\xfa\x16\xb5S@\xb1\r9$&\xb3S@\x85\x7f\xabR\x83\xb6S@y\xa7G\t"\xb5S@n\xdbo\x00\x88\xb8S@y)B\x02V\xb6S@*\xfbm\x8a\xbd\xb4S@gQ\xb5$}\xc8S@\xc0l\xb5\x0b\x8b\xbdS@\xb3\x8b\x86\xf8\xf6\xbcS@\xba6s\xb9y\xb8S@\xc1\x8c1X\xe8\xbdS@\x15\x1f\x8d$_\xb6S@"\x14\xd9i\x9f\xbdS@]\xac\xa7\x88K\xb8S@Q\xba\xf5F\x01\xb8S@fYc*0\xc3S@\r\x05%\xebp\xc1S@.\x8d\xa1J\xa0\xb9S@e\xa1\xa42\xa8\xbeS@:\xf22\xb95\xbbS@\x7f\xe5\xc2\xd0\xcd\xb5S@R\xb7\x0e2\xbb\xbcS@*\xab\x99\xe9\xc0\xb5S@\xfb.\xb1\xdc<\xbeS@\xfa\xf8\x85\x1fw\xc0S@\x88\xe2\x94^\xad\xbcS@\x98u\x82\xe3\xdb\xb7S@1\xf9\xa3w\x86\xbdS@\x7f\xa4\xae$E\xc0S@\x81\xc3\xbc\xe6\xbe\xbfS@?\x1dtVs\xbcS@\xe9X \x88\xf7\xb9S@\x99\xf0\x94\xa1\xe4\xc0S@O\x05\x80\x7f\x1f\xbdS@\xb8]\xad\xd5b\xbeS@\x97\xfd`\x9a\x1f\xc9S@\xa06\xb9TY\xc0S@\x9f\xfd\xfe\xdd&\xbfS@\x0c\xd8n\x85\'\xbdS@\xcb\xd5\xb8)\xbb\xbbS@\xdd\xc3r\xa2\xbb\xbeS@\xa6\x08\x82_r\xbbS@!A+\x80q\xbcS@\xb1\xb72\xd7\xd4\xc2S@\xec\xeae~\xfd\xbeS@\xb6V!f\x93\xbaS@b\xa2?\xdd^\xbdS@\xf5\xe2\xbb\x8c\x17\xb4S@1\x1e\x1f\xb6\xda\xcaS@\xb6K\x89\xb2\xc9\xb7S@\x87(\xaa\x03y\xb7S@\r\x0e\xc7,\xe0\xb9S@\xb0\xd3\x88\x84M\xb3S@\x91\xc8dkn\xc8S@L\x83\xe9W \xbcS@>\xaf\x89\x13\x1a\xb7S@\xff=4Pc\xabS@r\xc4\xfb 1\xb3S@\xa0F\xee\x00\xdb\xa4S@Z\xad\xd0~y\xc2S@\xc8$j/\xe8\xc1S@\xb1\xf2\xe1\xaeC\xc6S@\xce\xec#\x97o\xc4S@\xf5\xea}%2\xc3S@\xa6\xad\xe1\x0cO\xc0S@\x99\xe4\x06\xe2#\xc1S@\xd1\xdc\x01.\xd0\xc4S@\xeb-\x88\xac\x7f\xc7S@D\xe6\x9e2\xb8\xc3S@\xc7\x05\xda\xb6\x05\xc1S@\xb2M+\x14\xb1\xc0S@Au\xad\xe4\xbd\xc1S@\xf3\xd6\xf2\xbcm\xc1S@\x1f\xf3=u\xa4\xc5S@\xe4\xa0\x0b\xaa\xb3\xc6S@\x8f\xbf44f\xc1S@\xaf\xb9\x91O7\xc0S@\x03\xdfF]\xcf\xc3S@\xf5S\'\xb0\x08\xc5S@rh\xb3\xfa\x9f\xc0S@@8\x01\xa4Q\xc7S@\xc0ds\xe6&\xc3S@\xd6ol\xd1\xd4\xc0S@\x01\'\x0f\xf4\xe2\xbfS@"8\x9f\x8f\x0f\xc7S@\xf1X\xcd\xf3Q\xc6S@\xed\x1b\xa78\x99\xc3S@e\x81]\xb5\x14\xc6S@\xd1\xe5\xb9\xc7\x90\xc2S@q\xb72\xc2\x80\xbeS@K\x92+\xdb\x8b\xc2S@\xce\xf4\xc8\xf4\xd5\xb9S@q\xc2f\xf6\x90\xc5S@c17\xc2\x12\xc2S@\xb1\x87_\x06\xc9\xc9S@\x05\x81h\x92\xe5\xc4S@v\xc8N\xaa4\xc2S@"\xfa\xabl\xe4\xb9S@2\x0c\\\x95R\xbfS@\x1dk$~\xb5\xb9S@w\xc8\xcf\xe9\xc8\xd5S@S\xbe)\x1aF\xc0S@]\x94\xd8\xa4\xa7\xccS@n\x0f\xefx\xb4\xb6S@\x9c\xdb\x0bQ;\xbdS@h\xf0Z\xc2\x9f\xbcS@n\xbbYo>\xb9S@\t\xacl\x02\xd7\xd0S@U\x9a\xd4\x90)\xcdS@8+\xc2M\xa0\xbeS@o\xc2\xf7\xd2\xb7\xc2S@\xe6K\xea\xd8\xcd\xccS@ns\x7f\xe1\xb7\xc8S@\xae\x9c\xf3\x15N\xbeS@\xa6?0\x0f\xfa\xb2S@\x13K\x10\x97Q\xc2S@.\x97\xb9\xf2j\xcaS@5\xdc\xe7\x95\xc0\xbdS@dMe\xbc\xa4\xcdS@\xd7s\xec\x8a\xb8\xcdS@\xa9\xc2\x0f\xb0P\xbaS@%I\xa8_\xf2\xcdS@11\xf4fW\xc9S@\xd2\xcf\xe0~\xbf\xaaS@\xf9\xe4\xdfc\xd7\xccS@t\x002\xa6\xdc\xcdS@\x12\x9c\xf8\xbc\x9a\xc9S@dT\xefH\xd8\xceS@\'\x0b\x18\xe4k\xcbS@\n\x02_\xaf`\xbdS@|%\x93\x96\xb9\xcdS@\xb1\xed\xbdz\x08\xc1S@\x9b\x8e9\x05^\xb4S@\xc1\xa7\xd3\xacS\xbaS@:p\r\xc3\x12\xc0S@\x13\xe7pA\xba\xcfS@\xa2\xfa4v\xa2\xccS@\xc8\xee\xf2\xfd\x15\xcbS@0?|B\n\xbcS@\xf9 \xa3\xceh\xcfS@\x8c,\xfeS\xbc\xbfS@\xb8{\xed\xbc\x00\xbeS@\x0f=\x1dR\xba\xcfS@\xdd\r\xa8\xfb\x7f\xbdS@\xf8(\x8d\xf6_\xbcS@6\xc8\xef\x88{\xd0S@\xe6GV\x19#\xd1S@\x82\x0f\xc1\x01M\xbfS@\xbc5\xb6\xe1\x15\xb4S@\xbc\x8b\x84\xa9\x83\xd0S@\xc9n\xa9d\xce\xbbS@\xe8\xa2\x88\xe0\xa5\xbaS@\xa3\xba\xdf\x93\xa7\xbcS@\xb7\x95\xbc^\\\xd5S@\xc7\x0e\x0f\xf6{\xb7S@\xc8\x0fZ1\xe4\xb3S@R\xe9\xf4:\xf8\xb7S@\x9d\x8e\xc3n\t\xb7S@*\xd9}\xf6\x1e\xd1S@\xa9\x83 \xcb\xc9\xbeS@m\x7f\xad\xd72\xd1S@xU\xf2\xb1F\xd1S@\xa5\xba\x98\xd1\x12\xbdS@q\xaf7\x15\xbb\xbbS@D\x0bgos\xcdS@\xf4\xc8\x7f\x16@\xcaS@\xa0\x0c\xea1\xbf\xcfS@\x1d\x05\xbchB\xd4S@\x8e\xb7\xef\xc45\xd1S@\xceu\xdc\'\xf6\xd3S@\x03\xdc\x0e\x1b\xb2\xcaS@\x9dC0\xcdl\xcbS@\xae\\>\xb7\x84\xc9S@\x9az\x16\xf3\x14\xceS@\xf7p\xbf\xe2\x91\xc8S@Fw\xd5\xc3e\xaaS@\x18\x16\x03\xc3\xdb\xbdS@\\\x1f\x1e\xf0F\xcdS@\xc6\xf5p\xd1A\xccS@\x10"g\xd3\x81\xd2S@\xc4d\xa712\xd2S@\xd3zym\x85\xcdS@P\x9bBQZ\xccS@\xa4\x05$\xd0\xaf\xc7S@;\xdb\xd8r\x8a\xccS@\xb6\xc9g1\xc2\xc0S@\x83W\x8b\xc4\x1e\xd5S@O\xf2\xb5t\xee\xc8S@\xbf\'\xcd\xad\xbd\xcbS@\x8a\xc1V,=\xa8S@\x8e\xaeT:\x1e\xc5S@\xfa\x08\xe3\xfb\xbc\xc9S@\xb3\xeb\xba\r\xcf\xc4S@\x0eRy$\x96\xc8S@\xcbd\x01+^\xc9S@\x02\xf4,D\xc4\xc7S@M\x9bl\x1d]\xcaS@Z\xf0\xec\n\xcb\xc4S@\xebL\x15\x812\xceS@\xa31;\xe6C\xa7S@\xc7"s|\xd5\xc9S@\x88\tNS\xbe\xcdS@j,\xd9:\x8b\xccS@U\xee\x1e\xd6\xa3\xc8S@xnG\xbe\x94\xb4S@\xfbe\xf1D\xc7\xb8S@\xc6q\xa8\xc48\xc4S@MF\x15\xb9\xfe\xcaS@C@\xb5i\x86\xcaS@>1\x9c\xe9\xdf\xc3S@\x81R\x06\xc4\n\xbbS@KC\x8f\x11]\xd1S@\xc4\x0bj\xd0\x10\xb8S@L\xde9\x07c\xb7S@\xd3\x08\x1e\xc8\xf4\xa3S@\xefRv\xd9r\xc2S@a\t\x81 k\xc5S@\xc5\x84\x84\xc2Z\xbfS@\x14\x0e&\x97\xea\xbdS@f)\xc1\xdd\xc5\xc6S@-:\x05\nC\xc4S@P\xe1\xb1\x07\x94\xbdS@R}\xdf4\x15\xb5S@\xe5|6\xd0\x13\xb7S@\xb4\xcdRC3\xb7S@/\xeb(\xc2\xdd\xbdS@$}\x82sf\xbeS@$\xe3\xa9\xda\xf4\xbdS@\xad\r\xf1Jz\xc5S@\xb39\x8c\x9aZ\xb9S@{\xdcns\xc0\xb8S@\xf6\x9cb\xebu\xb6S@\xa4\x1a\xdd\xb8\xcd\xc1S@\xc44\xd0\xa3J\xc3S@y\x00W\x04;\xb9S@mA\x12+\xbd\xc3S@3W\xcf\x0c\x90\xcbS@+\xf786\x14\xc4S@\xfb\xce\xdc\xda\'\xb8S@c\xc1\x9a\xed\x1d\xccS@qH\x95\x7f\xf3\xcbS@w\x7f"X@\xacS@\x0e\xb7O\xebX\xb8S@\xaeB\x89\xc9\xac\xb2S@\x9a\x1c\xae]\xd0\xc0S@\x99\x1b&\xdf\xfd\xbfS@h\x8df\n\\\xaaS@V\xdbj\xec\xda\xc1S@);o\x1cM\xc5S@G\xdb\x962\x92\xb5S@\x08A8G"\xb9S@\xea\x15\\@\xf8\xb4S@\x04\x1c\xfe\xf6\xa5\xbdS@iuji\xc6\xbfS@9\xfd\x8f\x8c\xf7\xc3S@\xbf}\x1b\xf5\xbb\xbcS@iu\xfa:\x1d\xbcS@B\xf9\xed\x96M\xc2S@9\x9d\xc0\xb9\x90\xd0S@\xb9r\x8c]\xa0\xb9S@s\xb9\'\xaa\xf7\xc9S@\xfe\xdb\xfb\xf2\xaf\xabS@~\x95>\x8f\xa5\xc4S@h|\xda\xc7\xd8\xc3S@\xf8\xcf\x00$4\xbcS@\xcd\x81\x03\xa0\xa8\xbcS@Sb\xd1\xc1\x86\xcfS@\xc8\xd55\xd0\x15\xccS@\xb1T%\xefL\xcbS@\x07\xa8\xd1\x06\xd5\xc9S@\x88J\xf55\x9e\xbfS@n\xffp\xcch\xb8S@\xf7~\xb6;\x9f\xc8S@\xc8\xea\x9cE\xa0\xc6S@\xd7F\xcc\xc4|\xc3S@\x98e\x80\x8e\xf2\xc2S@\xc9p\xdb\xcb<\xb9S@u\xe0ae{\xb7S@\x15\x16\xf0\xf4\x86\xc9S@|f\xa6|\x15\xb7S@\xfe\x99\xadV\x02\xc6S@\x03\xb8\xce\xbe\xfd\xccS@\xd5y:)\xb2\xd0S@D \xff.\x10\xc6S@\x113\xe2U\t\xcfS@oY\xfe\x16_\xceS@\x86\t\xfb\xeb\xcd\xcbS@\xd2g*\x90B\xb9S@\xd2C\xfb_\r\xaaS@0\x06\xf0E\xce\xb6S@w$F\x05\x19\xb7S@\xd0r\xd0\xb1\x9c\xc5S@[T\r-\xbd\xc6S@93\xc0\x8f4\xbeS@\x1e\xd3\x10\x89\xc9\xccS@D\xd1\xec\xa5\xd6\xc9S@N3k\x9e\xb9\xb9S@\xfe\xcd\x02X\xa7\xccS@\xca\xd4\x1a\xea\xd1\xbfS@1s{\xc4\x8f\xc5S@\xf0\xa28\xbc\xea\xbeS@\xed_\xca\x98\x83\xcdS@\x9f\xc6X8\xc1\xc7S@h{\xa6\xeb@\xc0S@\x03P\xb5XJ\xbeS@5c\x8f\xb9\x16\xc3S@\x14>\xc1\xfd\xcc\xc7S@a\xfe\xbd\x96|\xd2S@s\x02\xc33^\xcdS@\xab\xe5\x1cL\xa4\xbdS@{J\xef\xd3\x16\xbcS@\xf4\x08\xa4S\x04\xc7S@#\x80s:(\xcdS@Dg&\xa1\xca\xcaS@M\xda\x8bk\xc9\xc3S@\xd6si\xb9\x13\xcfS@\xc8\xe2)=\xb9\xcbS@\x15\xce\xff\xdf\xc6\xc4S@\x0fV\xa7\x8f\x17\xbbS@\xfc\xa8\x8f\xc4\x9f\xd0S@\xe1\xb1\xa7\xdc\xf5\xbcS@\x9f\xcc\xbb\xd2g\xcaS@w=0\x12\xeb\xc8S@\x94\xe1\xd3\x9a;\xcbS@\xfd\x11\xf8\xf9\xf2\xbeS@\xa9\xdd\xb9\xa6_\xbfS@1\xb6\xf8a\xba\xc0S@T\x88\xb3qC\xcbS@\xd4S\xedV\x03\xbaS@+\x0bR\xb2>\xbdS@E\x83\x96\x81\x8a\xb8S@\x82\x9c3\xa2\xa6\xc7S@\xf5\xb1\x8d\x18\xc1\xc0S@\xc5\\\x004>\xc8S@>t\xc5C\xca\xbeS@\x02\xa8\xd4\xbc;\xb8S@>\xa3\\\x039\xc1S@~|\x8d\x0b_\xbeS@\x04\x89\x0b\xe4\xfb\xcaS@\xe5[(\xb0\xd8\xb7S@\xf1l\x9c\x19\xad\xbfS@\x97~Z;\x08\xcbS@\x96y\x98\xcc\x87\xc8S@q\xb8\x10V\x90\xc1S@\xa1\xa5\x19CC\xcdS@q5\x93\xf7\xcc\xcaS@\xcet\xa1\x91\xe9\xbaS@d9\xad\xd4\\\xcdS@\x86|1u\x7f\xb7S@\x92\xde\x05\xf8L\xd0S@\xce9\xe0\x10M\xcdS@\xd3\xeb\x8f\xb9\xe6\xc5S@\xd8\xb2\x86$e\xbaS@L\x8b\xdf\xf8\xba\xd1S@\xaaI$\x95V\xc3S@\x9c=\xb51Z\xc0S@\xf0.\xbb\x19f\xbeS@t\x0b\xa3\xed\xb1\xafS@\xce\xe7\x1a\xa2\x1e\xc1S@j\x07!\xbe\xe6\xb6S@k\xdd=O\xd2\xb4S@\x11u\xb0)\xda\xbdS@\x19z\xcc\xcc\xdd\xb1S@\x9b\xcde\xed\xb3\xb4S@k\xbd/.n\xbbS@\xd6x\x1f\x8b\xa7\xc1S@\xcc\xb4\xfa"\xb8\xbfS@V\xe8\x08\x05\x82\xd1S@x\xac\xce\xb4\xe3\xbbS@N\xe0\xc9\x06\xfe\xc0S@\x87\x03\xa0rn\xc6S@\xe6\xfd\xe6\xfc\xbe\xbfS@e\xcc\xb8\xa5\xa6\xc6S@\xddo\x08\xf2"\xcbS@\xa5\x88\x87,\xee\xc8S@e7\xdc\xa9\xdc\xccS@\x92\xc2\x88\x07\xdf\xc7S@\xaaC\x0b\xc4\x81\xbfS@i\xac\x80\xc7l\xbaS@n\xdd\x9e\xaf\x90\xcfS@\xa8\xe0\xac\x07\xdb\xd1S@\x06\x8f\x96\xdd=\xb9S@y)\xc0\xc0\xea\xd0S@\x10\xb3\xdc\\\xb6\xb2S@\xf9\x894\xf6\x1a\xc8S@\x18Ku\x8f\xda\xc1S@\x84\xd7\xa0K\xab\xc7S@@>\x10P[\xb8S@\x8b\xc4D\x96\xa4\xadS@\xd8\xd4SS\x88\xc0S@\x1bF\xa1\xa9\x84\xc7S@\x15]\xd4j\xa9\xb9S@\xa5\xc7E\x7fq\xbeS@\xe0W\xf1\xae\xff\xc1S@\x1b\xf8\xc3J\xcf\xcfS@w"\x01_e\xafS@\xaa\xc3\x9db\xb3\xc0S@\xab\x88\xeb\x0b\xd9\xceS@\x1c\x84\xcb\x8cZ\xcdS@/\xa96\n\x99\xc2S@$@\x87\xca\xdd\xc8S@z4\x97\x06\xfb\xd0S@!\x95g\xc8e\xb8S@\xc3V\x03\xdf\x1a\xcbS@P\xb4\xf8\x02\xb9\xbaS@P \xbb\xb2\x1f\xd1S@0\x10\x868M\xbeS@Y\xe5\x8efv\xb6S@\'\xc1\xfb\xadI\xd1S@\xa9\x01\xac\x94\x1c\xb3S@\x10,\x1e\xd4\xf2\xcbS@\xdc\x87\xee9\xf4\xb4S@m\x97\x1f\xe2H\xc1S@\xf0\xb6\x1e*\xed\xb7S@(v\x90D\xc1\xcaS@\xcb\xab\xf9\x8e=\xbeS@&\x86X\xbb\xcf\xc3S@z\t\xf3z\xbb\xa6S@\x18+\n\xec\x1f\xbdS@\xfb\xac\x89E\xf0\xcbS@\xd6\xd7_\xb5R\xcfS@\xe8\xb6\x8d4\x86\xc2S@\xadE\xe3\xfe\xbe\xcbS@g\x8b+aq\xbeS@\xab\xac\xd5R1\xcaS@\xc8\xcd\xe2\x7f\xae\xc0S@F$\xb9\xc2\xce\xc3S@\xbe\xf5\xe7\xd3\x95\xb7S@\x93\xdev\xd6\xda\xc6S@\xf5\x15J?\xc0\xb0S@cgt\x8fb\xc1S@\t\xe5Y\xf0\xe6\xb6S@x\xe5\xb2\xbc\xe2\xc6S@\xfe\xdc\x17\xf0\x87\xd0S@w\x1ft$)\xa9S@'
p22
tp23
btp24
a(g3
(g4
(I0
tp25
g6
tp26
Rp27
(I1
(I6341
tp28
g13
I00
S'\xf4\xb4W\x8c{\xad*@p\xa9!R!\x0c0@D\x1e\xbbQ>M.@1o\xa9T{\xd70@\xbd 0\x18\xaa\xcf+@\xf4i\x90?\xfft.@\x9d\x8b\x96\xfa$y-@\x82\x9c\x1f\x12\x96\xa1-@v\x12\xe9\xe0eu0@\xf6V\xc2\xe5ld(@B\xb0jX\x05\x13-@+\xa7\xa1t^V-@A\x19$w\x15m*@!\xf9\x16\xbd\x8a\r1@+\xf8\xfb\x08"\x131@P@SJ\x10\xd40@\xc4Uq\xf2\xf3\xc2-@\xe6\xbcE6\xcfW(@\xbd\xd2\xd3\xcc\xc2\xf30@9O\x0f\xbf\x97(,@\x84*\xech\xacT,@\xc5fqJ\xeca0@\x81\xeej\\Es-@\x13\xb4\xa0\x08\xae5%@rq\xd6\xcc\xf5!1@\x9b\xc9k4J,.@C\xfb&\xf2\x8a\t+@\xce\xb9\x7f/\x01\x8a-@\xb7J\xa7\xbb\x1d\xb7*@\x17;\xac\x95Q\xd7*@\x98\xad;4/\x111@K\xc6\xfc\x96\xf6\xb1,@\xe9\xa5@\xed\xafc-@\xb4O\\\x11d\x07)@\x16\xe0M\x82\xe6r(@\x1a\xee\xb0l\x1a.%@\x0e\x0bv\xb7\xd1\xe80@\xac\xae\xd1\x96\xa7\xe0-@\x1b\xa6\x93q\x99\x87-@`Ci\xa1\xc6\xc40@U\xf3\xc5\x1fUp0@Rr8\x97\x86\x0f1@\x02\x8a\xdb\xf3J\x9b*@\x14\x83\xa3\x83\x1aU-@q\xec\xe1p\xc5~,@\x93\xf7\xd5\xec\x89i/@(\xaa\x99W\x88c,@\xfd\xd6O\\\xb3\x99-@!o\rX\x19].@\x95\xb1\xbd\x7f\xbb\xa5+@\xe8S\xc3,Qe0@\x15\xe9\xf2:\xe2\xf50@\xf8\xf7(\xb8\xb9\xe1(@"@\x8a\xdaf\x8b-@\xde(\xfe\xb4~\xac,@"\xa5Q\x85h\x8c*@\xd6k\n\xbfa\x060@\x96\x17\xfa\x92#\x0e)@\xaf"\xe2\xd82z0@\rF\x0f\x81` 1@\xdc\x13\r\xfc\'G,@\x85\xa6\x9d\x08\x16a,@G\xd9\xaf\xd2\x0e\xe40@X\xce|\x83+\xb8/@,\x88\xae\x1a(\x04.@-\x8b$\xa2\xad\xf40@\xa7\xcd\xfa\xa6\xf8\xad0@\xdf\xb7\x1f\xa1M\xbd%@\x9e^\xa3H\xfc\x041@\xa9u2\xdf\xe2G,@\x99\xd9\xfda6\xcf*@O\x8e\xfd\xd9=\xaa+@\xf6\xaeE\x10+\x9e-@\x94\xf5\xaa\xb58\x900@\xaf\x96d=\xb5]0@^1\xdb\xaa.Z0@}G\xe8w\x85\x89-@\xe2\xb8YK\xafS0@\xe9\xd5\x8an\x08\x810@)=\xd4o\xb5>/@\x05\xcc\x1f9\xd6\xbd0@>Ck\x8a\xcc\xfb(@B\x1bop3C,@\x07\x82tM\xcf\xee0@\x9f+g8\xca\x111@r\xe8\xc04\xa7\xe6.@\xa9\xee\xd7Ip\xde%@\x93\xfb\xcd\x8d \xc0-@&\x05\xc6\x03\x01\xcc(@\x924\xf8I[y0@\xb5\xb7\x8aiA}-@<k\xd931\xd0-@F\xb1>\xaaK\x0f.@\xae\x9e\x81\xc6(\x11+@\x9ay\xa5\x9e>\xa8.@]x{\x87\x94\xc9,@\x10i\tQ:\xfb-@F\xcaz.8\x87*@\xa5;8\xb2<\xde+@:\x13\x9d4\x89\xe0/@\xc1\xbb\x0b\x85W\x9f-@\xf9lM\xa8\x88-1@3\xd7\xff\xf4B\xa30@Q\x80XT\x02L.@\xc6A,Zu\x8e/@b\x9e0\r\xceJ%@\xa09\x13\xa7\xa0\xc60@{>[\xfa\xce\x08.@\x02\x92\x9b6\xf5\x8d-@\xe5\xcc!L\x96\x8f-@)]\xd2\xf6\x18\x8c0@\xabM\xd6Zc\xe70@"\xa0b\xbd\xca\xa7/@$\xf7\xc4\xe8}\xbc.@\xb5\x02\xdf$\x8d\x83-@\xb0\xd9>\xf3\xe2H-@b\xdcJ\x8bN\xee0@i\xdc\xf5a\xf9\x8e0@\x9a\xd2/\x01\x1e\xa3(@)\x9a\xc0[\xd6@0@s\x01<\x83\xa9\xd4,@\x19(\xfat3\xb8+@5[lBP\x96-@\xcf\xb8(\x82b\x92-@\x8f\xfd w\xdb\x1c(@\xdc.]\xa8\xb91.@\x82W_Zt*1@\xd37\xefLU 1@\x06\xb1K\x17\xe7!,@a\xb4#\xcf\xde\x131@Z\xd3\x03\xf7\x9a^.@\x94+\xf2\xa59\xe4-@\x06V\xd4w\x16\xcb0@J\xee5p\xc85,@\xcf\xc7\xcc\xeb\xc3A.@\\NT\xafc%-@\xf7w\xea\xbb}6.@Tw\x8b\xb3[\xa2,@\xd9\x880Pp\xe90@\x17\xc1/i\xa3@-@\xa5\xbe\xb6\xfc\xbdT0@\xc4R\x14\x03x ,@\xdfl4\x19\x8d\xe1.@Su\xf1F\xeaW%@\xbcQ5M\x8fe%@\xa4\xd3\x80\x8c\'\x9e*@\xed.\xb1\x97\xb9>,@Az\x99\x93y\x05/@K\xd4\x0e)L\xc5%@\xcatp\xf9h\xa9-@\xd3\xd9\xab\xa1(\x840@,\xf5\xe7\x04\xea&,@\xae:S\xa2.\x8f-@\x01\x0c\x07[\x0c\xbb(@L\x07\xb6\x9f\x1d\x990@\xbaN\x88q\xaa\xe60@\xe7\x1b\xd8\x94*&1@\xaa\xe7\x90E\t\x8f.@v(9\x87l\n/@\xb3\xbe\xda\xfbT\x01,@\x82\xa5\x88O\x1d\xbb/@G\xa0cu\xef\x83)@\xae:S\xa2.\x8f-@\xe1\x06\x19\x06?4.@\xeef/\xae\t\x99*@\xd9\xc8\xbe\xdd\xdbf0@9\xc4\xd2\xc5\x7fc-@\x9c$\x1dY\xb6\x12-@\xa2\x01\xfcp\xed\xe5*@\x10s\xc8\x11r[%@\xa3\xfe\xea6\xcc\xb40@\xf1\x07\xe11\xa4i0@\xf9\xea\xcd\x9cR/-@\xb3C\x17ni\xe5%@\xa8\xab\xf15\xb6b-@\xb9\xf0\xe6\xa5\x95+.@\xbc\xe6\xe3\x82I\xed.@S\xfc\x88*\xeft0@\x1d\xf0\xc8\xb2\x91\xc90@*\x88E\x13\xd3K-@Rv\\\xd7\xa3\xe50@\xc2\x1a\xfd\xe1\xc0\x1e.@]A/\x82[\xc10@2\x94\xf0\xec\xcc\xa90@m\xba\xef\xb6\x11b0@w\x83\xf4\xeft\xc9-@%\x00\x08.Z\xb5-@\x82\x98s\x7f;^.@\xc7\x8b\x9b\xed\x14\xef-@\xa0\xffj\xb4HY0@\x08\xb8\x99\x0c\xe2/)@\x8fv\xb0\xc5|m,@1w\xbd\x01&\xd8-@\xfe7\x0f\x7f\x00\x1f1@^lIT\xd0\x151@\x038\xa8\'\x06\xec0@L\xa4\xd2\x83\x01\x1b&@\x86\x02R\xba\xfe\xb8\'@H\xdd\xb4\x13\xbc\x180@\x13il\xba\xe4y-@W\xc2\xb8\xa0\xa6s,@\x90f\xf2\x16\xfc\x9c\'@\xdbh\x1a\xaai\xbd0@M\xdegLL\x960@\xc7\x83\x81\n\x06L/@\xc6\xa5r\x00\xc8\xe5+@;\x80\x85\xe4Ck0@C8Q\xc7\x1c\x8d-@\x96>\xe7\x14:\x0f-@\xc9I}\x93\xd0;-@T\xd3\xf1t\x98\xd6*@\xcf\x18\xd1\'](1@\x0b\xc7\xd87}\xfd.@\x8e\xb6\xbf\xd3\xb7b0@)QH\xc0\'7/@\xbeJ\xb2\xc3J\xca0@\x03g)M\x9f\xc0*@F\xd5\xab\xf5\x86\xdf\'@\xdc+.\xf9\x14\xc7,@\xf7hDy\xf6\xb0-@M_\x7f\xbf\xaf\xcd-@\xe8\x19@.o\xea0@+\xa2\xcd\x8a\xa9"-@*B\t.\xd7\x9b0@!E\x8d\xb9\x1c\x940@\x02;\xe7(\xca\xaa.@i \r!\x0fF0@\xa0\xc1\xf41\xac\xbd\'@\x91\xb2w\r\xe9\x1c.@H\xed\x11)\xacg0@c\xc2x\xf7xa0@\xa3)\xc2mS\x850@\xaa\xe2N\xfc6\x1b-@\x99g\xed\xf4\'\'.@*\xb2\xed&u\xa9.@<\xdc\xf2\x8a"m0@\xe1@<\xfb0z-@\xc3r\n\xe9k\xb30@Qg\xca\x0b\xa8\xe3*@-\x16%\xdf4\xac*@i!8\xbb`\xb0.@\x0eJ\x89\xd0D\x1d1@\xf8:=ut"1@\\H-%M\x8e-@\x93u\x9c\xff\xe0\xca-@\xfd\x8f\xc1\xde\xbb\xf3(@\xec\xf5$\x11\xb4\x13-@\xd3\xb1\xaf\xb3\x01m-@\xc7\xdb\xab\x00P\xf8/@ \x0f|SZu-@l|\xa9\xac\x04g-@(S\x15F\\\x8a0@hRc\x8b\x1aY.@\xc10b\x91\xc8\x9c.@\xdc\xda$\xbd\x99\xcf-@\x12\xf4\x00\xa8\xde\xa7*@dS\xdd\xd8\x93\x13.@OS\xa2\x8a\x86\xb3+@i{\x85A\'\xbf,@\x19\xc6\x05\xd5\xaf\xe2,@Q=W0\xfd\x8c-@%\xb1\'\xb6\x0b\x97.@\xd8\x1f\x03m+P(@y\x04\xdd\x1dK\xd6-@\x02\x15\x14\xb9\xb4N+@\x1a\xf2\x9e`b`/@7\x873\xb4\xff\x98-@\x16\x9d\x8b<~E\'@x\x8c}\xe7\x82\xc3,@7\x15\x8auY\x9a/@\xeee\xc3\xde\xd0\x000@~\x16G\xd2\x03\x88/@m\xf8B\xb1\xe2\x87-@\xaf\xaaLa#\xf8.@x\xc5)w\xc7\xc5-@\xfa\x80t\x9a7\xb4.@\xb3~&Q\xbe\x90\'@\xfa\xc2c\xbf\x1c\xff*@QeD\x14\x00#/@\xc50\x0e<\x8900@\x8e\xf1\xed\xe5\xdf\xdb.@\xe9,\xd5\xd69r,@C9\tv\xebn0@B\xa5W\x86\xed\x92-@\xb0\x95\x08\xb0\x00\x98-@1\xbdG\x9f|\x0e1@\x93\x0eJ\n\xe2\xca)@bR\x10i\xd7\xa40@\x11\x01\x82\xb6\x0e\x82/@\xbb\x81\xc6\xdeAf0@QF\x19\xb5\x97\x01/@\x15O\xbeR\xda{.@DRbm|\xdc-@\x85\xc6,\x9cF\xce*@\xabjUS\xf1%.@\x06\x1d@@\x87\xa80@\x00\xad\xacU>\xb4\'@5:I\xb7\xcbQ/@Z\x9a\xdd\xb8\xd6z/@\xa6 \x02G~\xb2\'@\xee\x08\xfbw\x93\x880@\x08\xa9\xb2KF./@\xe0<Bk(K,@\x9a]\xb9\xb4?\xbc0@\xa5\x8c\xd5\xc1\xb7\xb60@0y\x81\x01\x9d\xc1)@O\x98\xca/\'\x9b-@\xea\x9f\xfa\x86E,%@7%\x07\xb0\x89<.@\x8e\xe5\xd0QD..@\x14\xd9\x986\xfa!,@\xe4iA\x90\x1a\xce-@_i\x1f\x0e\xe6\x9b-@_!}\xda\xf1\x9a0@\x82P\xa4G\xa4\x8a)@\xc0x\x16\x1d7\xfe\'@\xc7k\xb1)\x90\xdc%@\x85\x1bK\x1dp\xcc&@t\x89g\xfa\xd1\xdd0@\x02\xb7\x94%B\xc00@\xad\x91\xfd\xad~\xa90@\xdb\xd5\x04\xbc\xf9o0@\xbav \xc9\xa0\xe2,@e\xa2\xb4t\x15\xf6(@J\x8c\xa1z`\xb9-@\x8d"\x15\xb7\xbb*.@\xda\x0bAi \xba0@\x92_\xf2!\x02\x05/@\x16\x9cb\xf4\x9bc.@\xd0$Z\x94\x13\xa8-@\xf2\xf8\xc4\x7f\xd8\x03+@\x83(n\xe8\xa6:0@\xb5\x14\xbe\x0c\xf9\xf00@\xd5\x8c\x8b\xa4\x9d\xf5*@\xe8\x19@.o\xea0@R6Y\xd4\xdbP0@x\xf0\xf4\xb9\'t.@\xba\x0c\x80\x0eI\x9d+@"\xf98\xa0\xb2\x1d0@\xa7\x93\x9f\xd8mO-@\xe1\xa8qkf\xc8\'@\xbd\xa34K\xf6\xf5\'@2Y\xbb\xd7\x91\t1@\xb0\x97\xb0\xbcZ\xc8-@\xbcI\xa9<\x8f\xd0(@,\xae\xc5y\xe0\x84)@\xdf\xcc\xa5J=G0@1:\x14\xe6\xcds0@\t\xa7\n\xa7\xe1\x9e.@\xf5L\xeak\x98\x930@R6Y\xd4\xdbP0@XD\xce\xe4\x7f"/@\xa8~\x08\x00\xfa\xaa*@l\xa1\x190\x1e +@rt\x05\x886\x92/@\xfc\xd5\xde\xe3\xfb\xbf,@8M\xae\xfb\x08\xd6\'@<\x1d\xe2\x8b\x99\xbc/@\x86`F\xb0EJ0@\x0c\x90\xeb\x12\xde\xe10@\xb4\xfc\xfb\x1e\xb4\xb2,@m\t\xb4mO\xa8,@\xa1t\xd1Y\xe6\x1b.@\xaaa\xba\x01z\x0e1@r6\x88\xcd\xdb\xf30@\x94"\x9e\xa6\xc9H.@m\xfa\xeb\xb9\x15\x80(@\x82\x06\xd2\x1bS\xde0@d\x107\xcb\x9ei,@!\xfb\x0c<\xe6\x1a1@P[`\xa2\x1a\xd30@\xa5\xea\x87\xa7{W1@7/{\xc6\xec\xf9-@8-\xca#Yd+@|\xcd\xaemU\xd5(@\xb5\x8f\x04\x7f\x1aP1@dC`a\xd0\x16\'@\xdaaA\xaeB\x1f-@ \x81_vr\x9b0@\xf8K\xc0\x84\xaeI-@\\}\xe1\x15\xdf\xd50@\x81@>\xbf<\x9e-@\xcb\xf3A\x1an9-@\x14\x83\xa3\x83\x1aU-@vp\x0cZ\xb3\x9a-@X\x9dA\xaa\xecQ0@\xc6\x1ep\xb2wW0@\x13\xbe\xee~\xfa\xb60@\xc4\x8f\xdeZ\xfd\xf30@\xff,(3\xbc\xe5/@\x92>"\xac\xdc\x0f.@\xe59s`F_0@Y\x85\xc5\xd6\xc7H)@\xd2\xc6T|\x90\xab-@1\x97\xa1\xb1~\x8f-@\xb9v\x84[\xbe\xae,@\xd9\xd6\xd2E\xf3\x9e.@,1\x19\x00j70@\rqT\xd8!\xcd%@\xa5`K`\rI0@\x1f\xbd\xba\xff{A-@\x19\x81h\xa94}0@\x8cz\x0fL\xe7J(@4w\xc4\xee\x95\xce%@\xb0\xbc\x11\xb4\xa4S+@\xb9\xc6|2\x16\xb40@\xffh1\x10\x81\xbc-@\xb4]\xac<\xe2\xa4.@4\xe5\n@a\xfd0@\xa6\xa9\xa8\xe2\xc4X-@\x8dP\xd5\x80\xb8_0@\xaeE\xa8\xdd\xaa\x81.@qt\r\xdf8c.@F~\xc3#7\x92.@u7\x07\x95q:0@H~}\xa1\xe7\xba(@\xba\xc5\xecS}\xf0(@\xf7\x9e\x16t\xcb\x9e,@!\x87\x8e\xe3\xa9R0@I\xc7\xe1\x88#\x1f.@\xba\x8d-\xa5\xbe\xd6+@\x05\xf7\x18\x12G\x19.@U\xf1\xb7\x01\xaf\xd6-@\x1e\\G\xc4\xa0\x9f0@\xe0\x18\xab\xc1\xd8\xc1%@\xe6\xb3n\xd74\xdd,@\x08;\xc7"\xaa\x8b+@\xd4n\x10\x94 \xc6.@\xe9\xde1\x81\x1cX.@\xcf\xf6\xe7\x9b\xa5,0@\xd3\x82\xf1\xa5\xd5\x101@\xf8\xd5%C\xec\x1a-@\xe1,\xdb\xfc.\xf8(@\x05t\x87\x99\xe4\x03(@\x1f\x1f\xf1\xdb\xf1\x1a(@\xdd\x879f\x0bT.@\xb0q\xaeb\xaf\x18/@=\x8dyD\x95\xed,@\x038\x9a}\x8f\xff0@\xf2r\xcf.\xf6\x0f.@\x9c\xa3y\xe6\xe1U.@O\xb8\xf7\xc1x8-@s\xff\xc0\xf7\xbc\n)@Z@\xf0\xa5\x9aZ)@c\xea\xc6Gm\x10.@\xd3N\x99?\xca\xc1-@9\x8eeym\xf5%@7\x9f\x88\x04\xc7\xe5-@\x02\x00\x10l\x07"-@T/\x96\x97\x1dK-@U\xc4\xd2\xe9D\x13.@1\xaa\xabcsg0@Z\xda\xee\x9c6!)@\xe5\xc5sS\x97\x86.@\xa7\xa6\xe3\xde\xa8\xc4(@c5\xdb;1B.@\x82\xb6\xde\x01\xa5{%@\xe95\x8a\xa8\xcb+0@\xae\t\x02!It0@H#\x0f\xfc\x86\xae0@\x8d\x1e\\\xa1\x82\xd00@\x03u\xf5R\xdc\x0e/@"T$?\xa35.@YZ\xf3\xddb\x03)@\x96\x17\xfa\x92#\x0e)@\x7f\x87~d\xd35/@\x82W\xc6\xd0\xe8\xbf-@P[`\xa2\x1a\xd30@\xfd\xf7\xadwJ\xa70@\x9c6\x17\xfah\x8e0@aM}\x83\x04\xc40@e\xeb\xba\xa0\xcf\xc5*@\xdc\xce~o*#)@\x16/\x8b\xf5\x07\x0b)@Ju\xb01x\xd1.@\x12\x89\xf6-Rw%@\x8f\xb0Q\xae\xbe@+@\xc2\x140\x9a\x82\xbf-@\x15\r\xf0n\xba\xe20@\xcb\xd3\xcc\x01Y\x1d.@&\x97\x8a\\\x90\xf7.@\xca\x9ea\xab}x0@P%\xbe6[\xc5-@Q\x0e\xd4\x11T*.@\xc0e*\x9b\x8d\xd7,@-\xa2|\'\xd3\x11.@\xa4\xd35\xdc}0.@\x16o\x8eB\xbc!/@\xd6si4lu0@\xfe*\x07y\xb9g0@\x0e\xcc\x86\xf2\xf4\x7f+@\x97\x95(\xadLL\'@\xb5\xceY\x16\x15\x8e.@\x1ap3\xa0\xa1\xd70@e\x8f\xc3t/\x0e,@9\x19\x1db\x0e\x88+@\x8c<\xdb\x89U\xe0-@\x1e\xb3\x19y\x88\xbc-@\xf0\x98\xa3\xa8\x19j0@;\tZ(\x9fl(@p\x0f_\x18\r~-@+\x84)\x1d\x92%1@\x96;\x8e\x83\xacl-@=f^\xba\x1a}0@\xae\x03\x14\xb3\x8e\xaf*@I\x83\x9f\x08\xaa\x90+@\x99\xfc\xc9SI\x070@\x10\xf7A\xd6\xc7\x1d/@Y\x1en\xd8\xd3\xa2&@\xda\xdc\x8fW\xbe\xd1+@!/\xe6:\\+1@\t\xc0\xb5\xd6\xbbH&@;\xdf\x96\x13Q\xa6&@\xa6\xc8\xbe\xe1\xbe\xc8-@Z\x8a\x1cZ\xff\x93&@*\xfd\xb6\x9b\x17T+@\x88\x962l\x016+@s\xe1\x90o-\xfb*@l[\xa7\xd6+G,@\x12y\x02\x19\x7f\xa3&@&q>\x9f\x94\xdb0@\x19jR\xedx\x98,@\x1fX.\xcd\xde\x05)@\x17a\x99\x0fg@/@p|(\xbd\x99\xf30@\xaf\xe7\xffx\xe1B&@\x94\xe69\xcak\x15.@\xbb\x0c\xdc\xe3\'\x1d1@t\x01\x8d\xd5&\xb3&@\x9fW\xb4\xa2\xe4N0@3}\xb9\xb6\xe4\x01+@\x92\xd54QX\x8d(@\xb9\xa3\x15\x01\x19\xc4&@\xa7\xeae\xd6\xe6\xc4,@\x86\x16\x85.\xf2\xe5,@\xfa\x01W\x81\xa4w-@u\n\xd1\xe6\xd8\xa1&@%\xc8}\x16\x80\xc1.@\x05&\x02\x1ad\xde0@W\xbe\xf1\xd0\xed\xab&@\x12\xd3\xd2\xa5\x0e\xbb&@\xb0\xf4\xf0N\x10\xaa/@*\x8fq\x17N3.@\xf0\x8aW\xaa\xfb\x9c+@{\x0c\xf6\x17\x95\x1c1@q7\xa6\x14\xb0\xe30@\xb6Y\x06\xb6-\xfd-@%\xf2\xf4u\x03\xf1-@*\x84\xe9s?\x15\'@\xac1\x1c\x05\xbc\xea,@v\xc1\xa4\xb5!\x03.@6\xde\xbb\x05\x0eF,@\xc6i\xe5s\r\x8b-@\th\xb2\xcdm\xce*@)\xbeYT\x06\xe00@\xef\xfbG\xa2\x19\xc2+@\xafRL\x8eR7/@\xa0\x8d\xe3<H\xb8+@\x0e5\x12\x02\x04\x07.@\xc4R0Dqm)@H\xce\xf0{Gl0@j91Dyh(@\x98\xe8e\xd3\x88\xf6)@\x03)\x91\x86_\xf00@\x12\xf4\tdg_(@\xf01h!\x15\xb7,@v\xb5G\xd5:)(@\'\x8b\x89J\x93\xbf-@[\xd3\x97E\x1a\xb0.@e\xce\x1a*Z\xd7,@w\xed\x19\x03\xa7\x111@\xae\xd4W\xb7\xcc\xb9-@\xf8==MQ\xe40@1\xec\xeb\xdc\x15[+@J\xf5\x1f\x043\x02*@\x97\x97\x8b|:\xbc0@\xc1pV7d\xd7)@\xe7/\xc7\xf8\xfa\xa4)@\xd1YJ%9S&@\x83\xda\x1a\xc8U\xa8,@C~!\xfe}\xf0)@\x8e\x17@\xd7v\x08.@\xc0\x96f\xa1\xe3\xf7,@\\?6/c\xc9)@U\xe6\xea,Y\xc9,@\xa8\xf2\x11i\x18A&@\xdd\xaa\xf6T.\xc7)@\xca\xe6\r\xf9+\x031@M%\xcd\x88\xb1[.@R\x0e\xe6;v\x8c+@W\x02\x957\xf5\r)@`\xf8\xa2\xa1\xb6\xea0@p\xf4H\xb0\x80\xe90@\x82)\x86\xe2\xaf\xe7)@\x01\xdfk\xef\x98\xeb-@\xc3b&\x83N\xda.@T\xad\xd7\xc4N\xec0@\x98\xaa\xddS/\xf4-@\xccO\xf8\xcf\xa7k&@-\xdb\xf9TyL+@\x866u\xa1?\xab-@\x7f\xce\x01\xf6^\x90-@H(\xd6\x83\xe0\x7f-@\xa9\xbd\x14\x04\xb7\x930@\x1e\xbc\x1f\xc9\xb1\xc9(@\x9b&\xb6]EC)@\xb8\xfa\x9a\x9f\xce\xba,@\xc4\xfaP\x12\xc3\x13.@\x1cnk\xfct\xf1.@S-\x87\xcc\x1c\x011@J\xeaC\xa2\xf6\xdc(@&\xb3\x89\xb9\xf7\xf2/@f\x84\x7f\xa1f6&@\x1a\x8b\xa2\x12\xec\x80-@\xe9\x93~\x0e\x8eo/@\xd3\x11\xe7\xfe\xbc5&@\x11\x82\xd3\xc1\x87\xe6+@\x07U\xbc\x87\x00\x101@\xffh1\x10\x81\xbc-@.\x80\xbe<.\x89,@q\xec\xe1p\xc5~,@\xed\x17\x00\xd9\xff\xd3*@\xacIU#\xeb+.@\xca\x83pHF>&@\xa4\x1d\xd3\xf9\xda\x080@*\xb2\xa6~\xae\x93-@\x1a\xdb\xb9$M\xac)@kz\xd9\xc4\xa2~.@\x88\xea\x980\x7f\x810@\xbe\xb4\xb8\xe1\xd0b+@:\xf9\xe6\x9b\xd2:0@I+sx^d0@\xe7NK\xd7\xc0p/@8\xc2Z\xbf9\xab/@\xde`\x1a\xd2\xd1\xe6-@\x9c>B\x8f$\x04,@~\xf4=\x02]\xd8+@\x88B_/\x91\x88-@\x92\xcf_\xfd)\x1a.@\x93\xe2\xdb~\xbcf,@*\\\x7f\x12\x0b")@\xc8\rAKWS/@\x1b\xe0E\xacw\xa5,@\xd3\xe6\xd0\xfb\xbe\xd9)@\xad\xcc\x10k\xb6\xee-@\xe3\x93\xca\x02\xec\xe7*@->\x1bH\x9c\x16/@\xd2\x88Z\x04b\xf4+@\xeev\x1b(M\xf1/@\x1b\x08r\xc2\x02\r0@\xaa#\x14\xb8\xc9\xe40@\xc98\x94\x1cy\xe8*@\x99\xe0++Ae/@9d\x08\xf3\xf0\xe3/@/\xeb>6K0+@\x0c)\x8b\xfc\xb0\x8c-@e\xa7-\nXK.@Ba\xab\x95C\x1d2@\xab\x02_%\xd7\x810@\xe1\xb3\xbfH1\xd00@\xac\x02\xeb#B\x92-@w\x05v!\xbf\x171@\xf2b]\xca\xa3\x0f/@\xd8+\xf9\xe7\xd3&/@p\xf6\xafd`\x05+@\x96t6J\x19\\,@?<6\xfb\xca\x1a/@q)\x8e\x94\xc2\xb1(@\xca\xc2<Z\x1081@[\xd0\\\x87=\xbe0@Z\xe1@\x92\xd0](@\xf8,\x84\xc8z\x1f/@\xb3\xe3\xd5\x84\xf6\x8a.@m\x8f\xc0\x871\xef0@\x0e\x88\xdd\x856]0@3\xa5F0\xbej-@\x9e\xc2\xfb\x99\xb2`-@\xb7\xd2\x9cy^r-@tmb\x15\x890*@\xb3-\xd7\x187u(@4eY\xb2\x83\xf1*@\xe1\x81\xde\x7f\n\x141@\x8f\xd1\xccH\xb4\xdf-@\x82v\x87\xb5\xf1\xf7/@\x1cg\xa1A\x9aE,@\xca9\x07Xj\xa50@\x1d\xb6\xa8^\xa7\xd7-@\xac\xcaNU\xea\xe4-@\xe4\xce\x11B<y-@\x141\r^X\x150@\xbf\xf5)\x90\x94\xd00@->\x1bH\x9c\x16/@C\x87?T\xa7$)@\x8bP>\xa0\xf4Y.@6\xa0i\xd6,\xc7-@$v\xcc\xe8\x91\x071@\xed\xa5\xa4\x10.\x00,@\x15\xeb\xef\xbd1\xba0@\xb1\xdd-\t\x17\xdb0@\xa7\x99\x11\xd5\x02?-@tt=j\xef3+@\x8e\x7f\x91\xf6=\xb10@\xfd\x93\xe2\xcb\xf0\xd20@<\xc1\xc3;eu0@\xcd\x9c\x10\x86\xe0\x990@\x93\x9e\xef#\t\xa7.@\x10;\xbe6\xa6\xd80@\xf5\xdb{\x8c\x87\xd7.@\xcd\xb9@(\x14\xdc0@\x08\xe8\xe3\x0cHd\'@\xfd\xe0$-\x84\x19.@\x16\xee}BV\x86-@\xef\xad\xf6y\xc2[,@\xeb5\x97\xf6\x9b\xd30@R\x80\xb9\xb4yk.@\xe5\xb4G\xddD\xef0@u\x16\xe0\xd1`\t-@\x80\xf5(\x04\xab ,@\x85\xa6\x9d\xcb\xa3$0@\xf5_\xa8\x95u20@\x8f[\x8a@c\xe70@\x17\x88:\xfe\xcf(0@J\x02\xe5\xf6\xdbu0@\xad\x0c\xd3!\xc2\x920@t\xc5"I:\x07&@\x88\x93\xbc&\xd3\xb7-@\x1bO\xf0\xf3\xb3v0@\xf8==MQ\xe40@Y\xb4\xf2\xd0q\xe90@\x96nh\xbe\xe6\xe9\'@\xa0xV\xa3\x8d\xc3-@\xc6\x83\x82">\xd8/@\\r\xa0\xa7\xfa\x830@\xc8\x0fQ\x17\xdew0@\xab}z#\xf6\xf70@\xe6\x91\xed\xdc\x8d\x06&@\x91n\x07\xbe\xf4<*@\xa5\xb5=\xa0,\xd2+@\xee\xd4\x15\xedO\xfa+@>\xb4\x1f*\x1f\x13/@\x8f\xd8\xd9i\xac\xfe(@\xd5\x81v\xc9rH+@R8O\xeb\x9a\xe5/@B\xd0(zx\xf7+@\xd3\xe4\xb6\xd0\x8f\xf9+@o\x05$\xcd\x00\xc5(@\x18c(\xbdk\xe4%@\xf5f*(r\x13+@\xcc\x89z]Y\xbb/@\x7f\x96\x01\xb3^\x11&@\x98#\x15tg\xf0+@\x8b\x92L\xcf:\x7f/@=\xe0\xc3\x82\x1f\xb0.@hXt\xfe\x13\xed\'@\xec\x97\x0e\xd9\xdf\x84)@\xbfN\xba\x9f\xd5\xc0-@\xfa\xd4\xb3f\x84\x151@\xe5\x0bD\xdf\x10\x1a1@\x13\xe1pf@\x02-@G\xc6\xfe\x99\xe1p(@\xa6\xeb\x8fY&\x08+@\x07\xd3r\xe0O\xb8)@\x9az4\'_\xdd+@\x89\xde\xb6ru\xa10@$`\xd3D\xcd\xff+@\xec\xcd)\x13\xc5g0@W\x91{\r\xb6e1@\x87\x89\x8bo\x1e%-@\xdb\x88pq\x9f`/@k\x9f\x1a\xfa\x83i0@\xcfl]\xc0"}1@\x9b\xb5\xf3\xb0\xa8\xcc0@\xdf\x14\xf6\x84(\x97)@\xb1\t\x10\x8b\x8bd.@9Vc\x0bK\x13+@\xf3\xf44\xfdwG+@I"\xb0\x08\x14\xed+@\x89\xa7\xa8\x15MW-@\xcd\xf3\xc3\x93\xd6e0@\xef\xdb\xe8>\xb1e1@\x94\xa0\x88\xa4:B*@\x90\xb5Q3f\xdb0@6\x1d\x84\xbcs\x89(@\xdc\xe2\x12\xf1\x06\x1d1@[\xd8\'\x15\xe6\xfd0@\x06q\x94\xc3\xc6\xd70@K@\x81*\xf7\xd6(@\xa6\r\xe7\xb1\xf6\r1@\xb6w\xc9>\x80\x16*@\xaf\x8d\xb3.\xa6\x85)@\x1a\xd7NS\xd7Z0@\xeaP\x8f\xe7\xe9\xcb-@\x89*\xdf#\xc4\xb4%@Ma\rQ:\xec.@\x00y\xad\xcd\xa0\x160@\x1f$oF~\x83*@\x94\xd6\xf3L\xbd;/@x\xc3z\xb5 \x080@\\\xdc\xc5\x8b(\x99-@D6\x9eE\xda#.@\xd2\x0f\xf2\x1f\x15C&@BL\xeb\x04R\xff0@\xaa\xf2\xe0\xc8\t\x051@\xb14"{y\xf0-@UVU\x07>X-@\x9br~=O./@W\x8e\xc5\xbc\x7f\xaa0@\x19t\x11\x8a\x99{,@\xf6\xb9t\xf5\xc9\xeb%@q\x17%@\x08\xdc-@\xcbb\xf7\xa8tO,@\xa7K\xdd\x04\x9f\xcf*@y\xab\xfc\x7f\xd4\xba(@\x8cV9\xce\xda\x021@ \x81_vr\x9b0@\x16N\x05\x0c\x80\xc9/@L\xcc\x1e\xd6h\xd30@\xd4\xef\xb9\x95\x07\x86.@)=\xd4o\xb5>/@\x90\x90\x84\xe4\xb5\x11/@\xcd\x89>\xd9a\x860@\x1a\xe7)\xb8=\x14&@\x9e|\xfd\x07\xba\xf4/@\x11\x97\xf6\x02&\x8c0@O\xfd\tV\xc9\xe5%@[\xa3\xb3\x9c\xad\x0c&@\xad\xbe\x8fu\xe1D-@\x04F\'\xc0\xd5\x81/@\x8c\x1dDW\xee\x9f/@\reH\xdb\x16\xfb0@?\\\xb1\x01\xf8(/@/Dl\xbcl\x93)@\x1c\xd9P\xe8\x19\x87,@\xd3\xd9\xab\xa1(\x840@\xac0\xa3l\x1d{/@\xac\xeb\xa0/wU1@y\xc3\xfa\xdf\xf0^0@\xf7\xdfP\xe0\x1f\x860@\x1aA\xbd\x83}\xa80@\x84ug\x0fB\xea%@n6\xdc\x97\x84\xaf-@\xa4h\xfdL\xd3\xca+@\x94\x0cT\xc9\x8b\x9d0@x?\x1b\xa5\x16n-@\xd5\xc2\xef\xe4\xa7\x920@q\x8e{\xfbr\xe50@\xd2\tsO\x1b\xc5(@\xf1\x92\xa2\xf5\xbd\xa0(@\x02\xb3s\xbe\x93\x1b/@\x01yE\xf8+L(@s\xa6\xde\x8bX\xac0@L#\x89\xe0\x9b\xae.@$\xc0g\x1a\x8e?+@\x8c\x05x\xac\x91\xc10@\x99\xcd;\xc4\t\xe30@\xed\xf8\x96dy\xa50@=\xb1T\xc8\x11\xb20@Bna\xaa\x14t.@\xeb\t\x17\xfdi\xbd+@\xa3\x8d\x82\xb1zr/@\t\x9e\xa3}\xd5^,@\x9aXiyhe-@\xadid\xc0b\xdf/@?2\x00\xc2{\\)@\x1d\xd0 DQ\xcb.@\x94G/V\x1c\x01+@\xb9=\xfa\\\x0b\x890@|JK\xd6\xcf\x8e0@js/\xdc\x91\xb90@w\xd2m\xe7W\xfb/@/\xd9 B\x040/@\xd9\xa0q\xb0\x0f\xbb-@(\xc2\x9fpC -@\x8a1\x0b\x91\x0e\xee%@\x06\xf6D\x13\xc7\x05.@\xd7\x81\x19\xf7+\xe6%@If\xc0\x06\xd0\xf8%@\x06\r\xb3Ao\x1b0@\x80L\xb5\xec\x91\xb80@\xf9\x16 o\x07\xef*@O\xb1:?\xe4\xbc-@\xa7\x94\x8a\x1b(\xc4+@\'\xb5m\xdf,\x12/@F\x9f9\xb5!-/@R\xa7\xc8\xc7\x92\xbb0@r&\x81\xb3\x02\x950@W\xd3;y\xac\xf0%@\xd3z\x0f\xc3q\xd0\'@z\xc6\xae\x88\x98]1@\x1fK>\x81\x0e\x0f,@\xdcB\xfe}z4+@\x1c\xfb1*\xd1\'-@\xaaw9\xd1\x8d\x15/@J\xf8B\xc3\xdf\xbd,@\xd0\x01\xd6\x01\x0f\xf10@f^\xea\x85\x1fM,@E\xd5R\x1a\xe2\x021@\x9d\xb1\x13\xed\xb2\x830@DUl\xf7\xee\x15,@\xfb\x84\xd3li\x890@\xb00\'j\xc9L1@\xa7\x84e\x8b\x107+@\xe9\xce2-O\xc1(@6\x02[\x9f\x1b2/@&\xcb\x85\xc5\xbaI1@\x99\xbf\xdc\xa7\x9d\x1e/@\x98\x13\xcep\x8a\x93/@2\x99y\xcb[!+@\xaf\xc1UQ\x0fV1@(,\x08\x91M\x10,@t\xc3\xbb\x93\x84+,@\x07d\x1b\xf4\xa5\x14&@\xc7j\xe2\x01t\xad0@y[\xa0)T\xde.@DV[\xee#\xff-@^\x8b\xc53+v0@\xf2S\xf3:\xf9\x07&@&:\xb7\x182\xcc\'@\xf1\x92\x90\xb0\x0c\xe5,@\xc9\xa5\x92\x0b9[+@\x1c\x17;K\xb5\xdc-@\x9fI\xceid\xda%@\xab\x01\xff\x90z\x91.@\x92\xb3\x93\xaa\x1c\x83-@\xa3\x01\x0e1\xe6\x85)@\xa3\x01\x0e1\xe6\x85)@*)\x86\xfc\xb6\xd8.@\x80\x11[%\xfc\x9d/@4\xf8_\xec\x08\x1a/@q \x0c\x88\xf5M1@{=\xa2\x0f\xdc\xf6/@\xd8\xc9\xd4:4\xc7.@l\xcaa\xaa?{-@#\xfc\xb3a\x08\x0b/@&)\x02\x8dwD)@\xba\x0b2^\xc8\xea%@&\xf6\xc0}u\x890@\xc0F\x12\xf4\x15P1@\xafq^a\xaa\xdf0@\x19\n0\xaeq\xe70@{\xbc\xa2=\xf2y0@\xfe\xbat\x87\xd4\xff0@\xe1\xe1\xb4g/H)@b\nJC&\x8f(@\xc7j\xe2\x01t\xad0@_T3i\x88\x86,@n\xcbIs\xdd\x17/@8"\xbbF\xd7W0@\x1c<\xd16\xce3*@\xcc6\xa2(\x90\x03.@\xfd\xed\x15\xeb?\xd30@$u\xe5\x88\xeb\xae(@\x1a\x07-H\xed\x041@b\x92Q\xad\n\xbf(@t\x01\x8d\xd5&\xb3&@\xab\x1cs.\xf2n.@\xbb\x0c\xdc\xe3\'\x1d1@\xeb}J,9c.@\x8d$\xb7\x9e\xaf\t.@\xde\x08X\xa3A\xbd-@\xb1\\\x95"K].@\x19\x15\x1a\xed\xa3\xe80@T\x98\x8c\x1a\x1b\xfb-@\xad\x87\xaf\xcf\r\x930@\xd2\x04\xd21u#-@m\x0c\x8d\xa3TG.@\x0e\x81\xf6\xb8\x93./@\x01\x18\x1d\x97\xf6\x990@4@\xbf>\xee\xc3-@W\xc2\xb8\xa0\xa6s,@\x85\xff\xbd\xbey\xfa&@\xb1q^.(\x910@\xfa\x94r\xee\xf7\x07.@\x86\xd1\x81\xb1\xa4Q0@\x99\xd0\xe5\x01~\xd1)@\xa3\xe1\xa7\xc3\xd3\xdb0@\xf7\xef73\x9cJ0@\x85\xe6H\xcd\x03\x0f1@,n\xc2n\xb0\xe70@\xce7\xfb\xd5fu-@\xde\x06\x90\xf02\x91\'@\x11\xfe\xc9\x90\x1a\xd3+@q\xf3\xc7m<S+@\xcc\x9bm\xf7\x86\x07-@\x18](\x8f\x0e\x0e0@b\xaa\xec\x86\x95E-@\x02\x03\xec\xc4\x10\xbf\'@%\xa4x_\x04R,@\x91\x17\xfd\xea\xef\xec%@[\xd5\r\x16\\\xf2,@\x8b\x1d\xa8`\x91O.@\x90\xf7\x97\xbb\x9bA.@\x18T\xfahV\xfc-@C\xb5Z\x1c\xcd\x8b-@\xab\xee\xfd\xac\xe6\xc4*@~\xf4=\x02]\xd8+@5W\xcb\xcb\x99\x98-@_\x91`\xf6\xcf\xd30@@\x84\xb1 \x1c\x89-@2\x96\xdd\x0b+\x8e0@\xf7B$\xcc\x91\xf7%@\xed\xe8\x10\xe6X\xf80@\x01\x96>r\t\xa8,@Z\xd4\x17\xd7f\x81,@\xf7f\xc1\xeb\xf8\xc4,@?\xfd9\x9c\x0c\xeb-@h\xba\xcb\xdew.1@|\x9e-y\xe3\x180@_)\x0b\xe5\x11E0@&\tOaC\x101@\xb4\xfc$FZQ)@B\x053\x16\xa7\x9e-@\x02\x7f\xae\xb3]f-@3\xc1\xb7\x100\xe3*@\xb8}UP F0@[\xd5\r\x16\\\xf2,@Qq~lU\xcf-@\xd6X\xbc\xcb\xbbn-@\xf4hz\xb0sY-@C\xdf\x12\xdbM\xff0@\x87\xaa\x0b,\xdd\xe7+@\x83\xa0s\x0c\x0cO.@\xa0\xf9\xe3\x7fn\xef,@-\xff\xf0\xcb\x8a\xf10@\xf6\xb8\xf1\x18\x9c\xaf-@\xeb\xd5)\xfe\x1d\xef.@4F-\xf1\x94O/@\x16\x8e\x8f\x06\xf3C.@\x19\xe7\xae\x82\x81\xcd%@K\x18\x00\xda<\xac+@`\xd7c\xb9\x9c\xec+@\xef\x17\xe2\xbb\x8b\xf7+@\xef\x17\xe2\xbb\x8b\xf7+@\xd5<\x8b*\xdah.@<\x9b\xd67\xc4\xa0/@\xfc\xa6rY\x9f\xbb-@\xbe\xdd\x12\xfc\xa4\xf7+@F\x87\x1a\x1c\x0fc.@\xf5\x08\xe1\xfb"\xe70@\xde\xc3b\xa5\nm-@\x85\r\xf4\xa6\xe6\x07&@\x9b"\x94s\x888-@\x0ca\\i\xe6$0@\xd5\x9c\xd8}\x1b ,@\xe9\xf9\xcd\x95\x08\xff0@\xfc\\\xfb\x90\xc4*/@#\x8f\x94 \xa4\xdb0@\x94\xc7n\xa8O\xa50@\x0e\xff\xee\xa9=\x0b1@\xa4P\x18\xa1\x94\xd10@\x01\x80e\x81(\x021@H\xa59\t\xc0\xbe0@S\xc55\x89\x9ep0@\xb7\xa4\xc6S\x17\xd20@h\x84\xcd\x82\xcf\x07,@\x18\xcd\x9e(\x06\x92.@\xa9\xc7\xa8\x1e5\x121@N\xd8\xf9\xe5_f1@\xaa\xa9\xa0\xe3\x0c\xe1.@\xf1\x97\\\x01\xa0:-@\rw\x9f2\xcc0.@\xfdU\xf4\x9cQp.@\xe5\xb4\xa3\xd09\xcf0@{\xb4\xb8\x04\xbf\xc40@c\xfb\x7f\x9a\x8aR.@h\x89\xff\x95oZ/@\xb1\xc1\xef\xce/h1@\xd7~\xb1\x01\xadZ/@\xcc\x1a\x88\xbb\xb2S/@3S\x0b\x14\xa0e1@W\x7f\x0f\xa8@E-@\xfc\xa39\x8d\xfc\x0f/@\x02\x07\xb3<U\x0b,@\xad\xbc\xb7;\xa1\xa50@\xcfG\xc5e%9/@\xbc\xf7\x9b4\r\xf10@\xfe)\xe7\xc7,D,@\x0bf\xf2\x8a>u,@p[\xdc\xb0H#/@\xfc2\x81\x07\x8a\xf20@\x85J\xa6\x0eS\xb0-@\xe6\xfd\x85]\nV-@\xb2\xd7\xb7\xfd&\x181@\xa2\xe4\x87\xfd\x1b?/@\xa6D\x12\x03\x89T,@\xb7k\xb6\x85+\x97-@R\x1e\xeb\x12\xbaH-@\ti\xb9@\xed60@\xf7T| y\xf00@v9\xd9v\xe8\\&@\xde\xff_\xed\x10\x181@\xb8\xe8EE\r\xa9\'@\x0b\x0b\xbd\xb2\xc8,.@\xd7\xcd6I\xd8\xe30@\xb9\xb8\xc7\xf9\x82\xa6+@\x038\xa8\'\x06\xec0@>\x9e\xcb ,\xde/@Mf\xa8\x83\xd1\x0f.@z\xfd\x06Nh\x8c.@\xac\xf8\xbf\x05\x97\x93-@Xa\x8cu\xa3\xe4-@\xc7@\xc64\x8c\xc0-@\xadzi\x1c\xc3\xbe.@\re\xe0\xd0\xa0\xff(@\x9f\x86\xc2\xdb\xfbD+@!\xaf\xc4\xbf\x8dk0@2\x84MA\x97\x82-@\x80k2\xb8M\x1f/@\xf6^\xd6\xdbk^.@V<,\x86~i.@\x00\\y~\x08\x0b/@\xd7V\xc2\xf8T\xe8%@\xcc\xcck\xe2\xb2\xf50@\xe4\xe4:\x1e\xb22/@\xd8\xbav-D\x890@\xbc\x02D7\xd71/@\xcf\xde/`\xa5X.@\x85\xe9\x0b6\x0bb0@\x10\xd0\xf7\x19\r\xe0%@5\xf2\xa8\xd8q5/@fW\x81\x14\x1c+.@j\xe0\xe3\x9e\x83\x170@\xd2\x14\x02\x1crE*@n\xf8=M9\xe7-@Y3\xab\xad\x14\xad(@\x8f\x80\x7fy\xe1\xf7/@I\xf8*g\xad\xe9*@B\x9d\x07A\x04\xe90@\x0f1E\xc4\xb7\xa9/@l\nZ\xdb\x83o.@\x7f\xaeh\xf3\x19\xf7.@\x15\xf3\xa3\xc7\xb5\x111@.i\x0b w\xd30@f\x88\x8d\xef\x05F.@\xf2`C+G\xef*@1\x88k \x1dc-@\xfc\xd9\x9e\xcf5B.@\x93\x87\xb2~\xd7\xcc0@\x8a#\x1a\x8f\xe0\x82-@Zk\x82\xa4\xe4\xd10@8s\x9c\xb9\x7fH0@k\x8a\\\x7fgo0@\x83st\\<\x9e.@\x977\x8c\x8cFH)@\x88&\xa4\x90\x87\x800@\x94\xb0T\x91\x9f\x11.@\xbe\tH\xe1\x84\x00+@z\xb1\xff\x89\xb5p-@\x06\x16%EI\xe7*@\xcc\xd42\xd1n\xd8+@P?\xe2-l\xbc0@\x07^@]%\xd70@O\x0c]\xaa\x0e\xae.@\xf3\x9c\x0e\xe3P\x97-@\x81\x92Dk\xb9\x8c-@3\x1aQ\xfaHn,@\xf3\xc3\xd4\x05s\xd1-@\xa3\xd0\xc15I\xc30@\xfc\x04\xfa\xd6\x937+@\xa0\x0b%\x11\x90v0@\xa2\x9c%`6\xdb0@\xe4\xea\x861\x00Y+@\xdb4+\xf4\xbe9-@mh\xa2\x18\xb1T+@u1\xbf8\xc65+@{\xe8\xd1\xd8L3,@.\x9c\x86"u\x0e.@\x12P\xac\xb9i20@\x90r\xa1\x057\xc8-@\xd2\xb3\xc5\xa3\x10&/@\x05*\xeb~\x0b\x0f1@\xa9FE\xbe\xec\x101@7\x15\x8auY\x9a/@\x13\xa0\xf9\x10\xad\xdc-@0\xd4\tv)s.@\x1b\xb6\xf9cHA-@B\xb5r}5\xe4-@\xfe\xa2\x1c\x15QG-@\xd0\xb7\x15^\xc0\x1e-@\x17\xfbw\x9cj\n1@V\xf3\xa6rB\x0e.@\xf4q&-\x06\x8a-@ETT\x07R\x1d.@\xfb=\x98bi\x97-@)\x18\xe2\x9c\x0c//@\xa6w\xffc\xfcM1@\xc8\x0f\xe5\x80\xe8\xef-@F~\xc3#7\x92.@\x9f\xd1)\xf7\xee\x8b/@\xe1(\xf8TD\xab,@B\x88i\xfd/\xba0@!&\xed\xc3\n,1@\x84\xb3\xc6v\x98K.@\xef\xd9\x9a\xbe\xf3*1@\xac0b(uB.@UG\xbd\xb4}\x940@\x8bb]8?\xaa.@8:\xf4^\xf2J.@:\x98\x85\xa8\xb1\xd0.@f`\x18/(\x1a0@\xbecv\xee\xc4\xd3\'@\x8e\xf6\x8d\xdd2\xb0,@_K\x0f\xdb}\xa4,@&\xac\x8f\xd4\xa4\xbc-@\xfe6\x0b\x80\n\xd8\'@\xaf{M\x1e\x01b0@\x9d\xee\xa0,\xb8\xb30@~U\x9e\xf8\xfa\xd80@\xe2\x80\n\x0eM\xea*@\x9e]\xb8\xa1fo0@\x95\xda\xb9:\xec+.@\x94\x15o\xe0&\xcb0@\xcdI\x0f\xab,\xb4.@f\x9d\x18\x98\'P0@/\x86\xd0\xcad\xc30@\xda\xfb\xe6\x08\xb0\x1c.@M\x0b\xc9\xa78\xbe0@#je\xbf\xab\',@\x0f*\xd1KI\x900@\xfb`\x89i<\xe60@\xaf\x96d=\xb5]0@z\xc7MVw\xbe%@m\xbb^\t\xb4\xb8/@G[\x0b\x0fe\xc40@\xc5-\x92\x07\x9f\xf40@0T\x03a\x11\xf60@\xdaR$\xe6\x12\x191@\x9bw\x88\xee\xffp0@>\r\xa7\xcejr0@\x91\xec\xae\x82\xe0`-@\xbb\xd5\xb0B\xa6=&@\xca\xbdI\x94`\x12.@\xdb\xf2l\xc7hO-@}{\xdd\x7f\x84 1@\xac\xe9\x9a\xbdv\xf6*@\x0fJT\x1c\x93\x950@\x9e\x0e\x82\n\x07\x080@\xa4\xf4Y\xe3\xe2{(@\x05H\xdc\\\xf9J(@\xc6\x8b\xf2|\x13\'.@\xcc\xca\xf9\x8f\xca\x810@\xf1|h\x00\xb1\xb0%@\xa8\x9d\x13\xd8#\xc6%@p\xac|\t\'//@L\xaa6\xf5\xe8\x9d/@yd\x83LY\xf50@\xe9\xaau2)\xcd.@\x05)\xfc\xdb\xc9\xd3/@\xce\r\x0b\xcd\xd6\\+@-"\xb8$\xa3\xd2.@*\x8ct\xb8t}.@\x0f6Xg\xd8\xf1/@\xe3$\xa7te\x910@m(\x82\r\xaf/.@\xbe{\x86\xa8\xad\x1b.@\xc98\x94\x1cy\xe8*@1\'\xa9\xb4\x07\x960@\xf5\xc3\x03\x8c\x97\x171@\xe9\xd7\x9fF2-0@\xfdU\xf4\x9cQp.@\x11p\x90FK\r/@2\x80 \x921`0@g0{\\\xdd\x0f0@w\xde^e{\xaa-@^w\xf1\xea\xd0c0@b\x0b\xcd\xf9\x9eB.@\xf3E\xb0!\xde\xe10@Z*X:\xfeU0@\xcb\xcd=z\xea/1@\xa7q\x81!\xa1\x9a-@\x0b\xea\xaa|\xab\xa90@\x13\xedI\xf0K\xab*@\x8dZ\xc8\xb8?A.@\xb4.\x82q\xc9\xa6-@\x00,\x9eFj\x8b-@\x87\x8c\xa7u\xbd\xf50@\xe5\xa1\x9e\xa0\\\x86/@0\x0f4\x93S\xc1*@5\xfc\xb6q\xa21,@\xa7\xdb\xe7\xc3\xeb\xa0-@\xbd\xb2\xd1\xab4\xbd\'@\x86\x9e\x9b8\x7f\xe0\'@\x98i@L\xcc(1@\x8cF\x94\x11\x0ez-@x\xccT\x9dS\xc6.@\xd5\xcb\x80M\xf5\x990@,\x1c\xeb\xcbS\xe50@\xbf\xf6\x19\x11\x06n-@\xcb\x8f\x81]D%,@\x87T\x19\x0c\xa1\x061@\xdbO\x1d\xf0\x12\xf1/@\x7f\x95y\x01\x15\xe70@\x02G\xeb\x02*S/@\x1a\xce\xaf<\x8b\xef0@1o\xa9T{\xd70@\x9dAa\x96`\xd40@\xd5\x0cR\xff$\x93,@\x12\xf7\x80\xe6\xbbN.@)U>X\xcf\xc1,@\xd4^W\x96|g-@\xbe\x9e\xcd/C\xc2)@\xfb=\x98bi\x97-@pO\xfds\x83y-@\x9e\x15zh\xa2|-@)Y\xe2\xb8\x06\x01,@\x13\xa3>!]\xd5+@\xa9\xcf\n\x08\xbbf,@\xdf@04d\xeb/@9\xf9\xcbK/;%@\xb7Q\xcf\t\xac\x87.@\x10A\x13\nT\x90-@m>\xabG\xa8c-@\xdc>\xbe\xca\xa6\xd8-@\xcfJ\xe2\xb5\xc0\x1e1@\x8c\x97 x\xe6\xc7\'@\xab\x12Q\xe3\x90&1@\xd4\xd08\xbdo\'-@}*\x88(\xc1\x8f0@p\x1ce"\xd4\xc8-@J\xf5\xbeH6\x85+@\xfe\xc1dz^\xc3,@d\xfa\xee\xbd\xab\xb3.@\xb0\xf0\x89d\xe4\x0c1@!\xc22E\xaa\xad0@\xf6\xe8RZ\xc9\xf4-@\x1bc,\x86U\xda-@\x1f\x1c\x91\xbc\xafw0@\xd7r\x9a\x0cY\x1e.@\x8aP(\xdb\xe5\xb90@\xd7\x10]\x01v\xf20@v\x0fR\x87b\xa80@\xbc\x12.H\xee\x8c0@\xf3\x0f%\xa4\xb1\x140@,\xd9\x9c\xd8i\xee-@\xf3\xe4\xe9\xd6\xe6\x94,@\x0fQ1\xa5\xcdP0@)\xde{\xee\xbe\xf30@\x80)\xa2\xb7\xfb\x181@\xb7E?\xd4r\xa3.@\xe4a\xfe\x9f\xf6G-@{\xe4\x0bC~\x12.@\x7f\x9d\x8d\xc1\x07R\'@~\x0fe\xffv8-@l\x13\x7f,I\x1e.@\xcc\x16\xea\x96>\x87(@nE\xd4\x1b\x87\xc2-@p\x1ce"\xd4\xc8-@j\x1cY\xc9/@\'@J|\x12\x80\xbe\xff0@\xb2XA\xbf\xd3\xef0@{\x93\xd3\x0fXF,@\xd6\xd7EqF6+@x\x18\xff0D\x92%@\xd7\xb4!\xb5\x87\xe10@\x11"u\x99\x8f\xd10@\xe5\xd0\x83\x02b\xca,@\xf1\x81,\x8a\'++@7\xafWY4\xc90@\x1bu\x7f\xbdtb/@\x0b\x15\xbaZ\xe0D)@\xfd\xaa\xecs-\xf9+@\xcd\x91\xc1\x83\xaf\xf00@%h\xb6\xb0\x18\xbf-@\xa4\xa5P\x91\x7f\x140@!+5f\xa2[0@\xb0G\x13\xafa!/@d\xf2\xa1\xd3\x9d%\'@\xf6_M\xd1\x9d\x121@y\xe0K\x86oG-@\xd0I\xaf\x96\xe6Y0@k&\xa4(\t\x970@B\x95\x8aw\x95\x84,@\\y\x8a\xacG5.@\xe5\x08\xc3\xa1\x81\x8f.@\x1c\x02\xcd\x19\x95\x80-@>\rabn\x860@\xcb7\xce]{\xd5+@\xdb1ci\xf0\x86-@\xa9\\\xb0.c\x101@d\xf9|\xa7\x88}0@\xef\x84T\xc2Z\xbd(@\x88\x1c\xe2T\xb4\xf00@/\x94\x80cR\xf3,@\xfe\xfb\xb5S\xcb./@\x08\xac\x01\x1bi\xce0@\xbf ~\xf6\xd8!)@\t8M\xd9b7.@U\xc1\xf7\xff\x8fn0@\xe8\xe7+}O\xc2+@e\xe7\x92\xa4\xc8\xdc)@\xa7\x1d\xcc\x9d,\xc7*@\x94\xbd_\xa2\x1e\x0f0@!\x87\x8e\xe3\xa9R0@^A?2A\xe2,@\xb7\xde\x89\x0c[\x051@;"jsvE-@@\xd7,\x91\xf3\xa0+@M\xd1\xa4\xeb\x97\x15.@\xa6\xb8\x9ch\x84\x91.@6\xa2\xebM*\xb9-@\x88G\x82i\x0bS+@\x86z\xd7\xe1\xdb\xe7*@o\x7f2#\x16\xeb0@Y\x95\xb2\xf7bb+@\xb0\x94\xb4\x8dc\xdb%@\xa5\x1d\x0f[O\x99+@\x87\xa4pM>\x84)@\x1a\xac\xbe\xf0\xef\x18.@\x80\xb2\x92\xb0*H.@\x1d\xbc\xc7(\x0f\xe2.@w-\x02\x89\xe7\xe1.@\xb9\xe2C_\xd5\xd6*@8\x10\'\x96\x98\xfb-@\xf6(\x8c\xc3l\xdf-@\x81:\ti\xf2\x04.@Y\xc5@\xd6\xaf\xdf(@`\xcd\x9d\x7f1p-@,@\xb6\x14\x92\xbd*@\x18\xf8\xd4t\n9(@\xa1\xf9\x1c\x16\x03\xa2-@\xdd\xe8\xa2M~\xd5+@=\xa3T\x12\x94:+@|\xed_\xc6LM+@M?/\x7f\xef\xec+@-\x8aR\x90\xb8Y0@\xbe\xc0\x14\'341@9"w>6\xec(@\x01O\xcf?\xd7\xd3\'@\xbcO\xafx\xc9\xe1(@\xe6\x81D\r2\x060@\xfe\x91\xf6 \xee\xa2,@+d_]\xe1N.@\x83\xf3\x99[r\xea%@p\xd8\xf1\xc9\x1c\xbd\'@J\xb2\xadg\xd3\xa7+@\xf0\xb8\n\xe8\xf1\xec%@w\x97\x8c\x83\xea\x07+@\xff\xea\x88\x82W\xbe+@\xc2\xb7h\xa5\xa6\x95-@[\xc0Z\xff\x04\xd9+@\xeb\xde\xf9\xcc\xb7\xe4-@?\x82WVY8-@1\xa8DFH\x98/@9\xc4\xd2\xc5\x7fc-@\xdb\xcf\xfd\xc6"\xa8/@\xf6s\xb0\xd3\xcb9+@\x97E\xd4w\x81\xd8/@\x1e3\xcc\xad\x82Q-@\xad\xe81\xd3z\xaa0@<\xd7>L\xca\xdf-@1D\xbby1 0@\xeb\x8aa\xad\xe7\xb9-@\x1f\x9bf\xf8N\xfc.@\xe7\x07~\x14\xb2\xe2.@\x0f\x12 \xf49z0@\xac\xbe\xb0\xf8^c.@Fev7X\\.@.\xc2|\xbd\xb9\x0e1@\xd3\x1d\xddQ1g.@\xe1\xd9h\xc6\xbb\xaa0@\xcc=|\xa9\xf2\x8a-@\xe2\xc9gLTF)@<K\xf6K\x9a\xf30@\xadUg4b4,@\xd4\xe9\x92{2\x95-@\xce\xddv,S\xd7-@\xd1\x88\xd2\x08\xacE,@\x96n\xb3\x9bS\xea+@hC\x19\x03\xf2T/@\x119\x84L\x9e\x9d/@v\x16)\xa2\xfd3/@\xcc\x99]\xe3\x1d&/@\x1f\xf9KO\xd0\x02/@\xf4\xdeu\xedJ\xf8.@=_hK\xfc\xe0-@\xbc\x8f\xdf\x16\xdc[/@+\xf0\x89d\xb1\xcd.@m\x98\x00@\xfa\xcb+@\xe03\xba\xd2Pk-@s+(#\xc3^(@\xb3\x9b\xd7\x17\xd4j/@J?\x96\xad\x9f\xc8/@2\xf6\xb8\xc8\x8fc/@kx1\x1f&T.@M\xb4{\xe0\xf550@\xc8WR\x12\xad\x91-@\xb3\x9b\xd7\x17\xd4j/@\x95\x8a\xe3!G\x0c0@g9\x12\xe2\xf9\x0b1@U\xec\xbe\x87V\x1b0@kk\xf1\x02)\xfb-@a\xd1\xccS\x04\x020@\x89\x85i\xa4Ox/@\xf3\x9a\x92\x13\t\xe7-@F\xc4\x1a\x1a_\xe8-@\xb8\xbf\n\x8e\xe3s0@\xcb1\xb1\xcc\xf1\x12&@\x131\xed\x9b\xcf\xfb-@\x06\x86uD\x9f\xaa-@\x04\x91\xd2\x11\xbey0@\xf6W\xc6\xb4\x87\x7f-@B\xd9\xc0\xf4\xd4}0@\xc2C\xb9\x03\xa6\x8d0@\xa6\xb3&\xf2*\x100@\xba\x00\x06;\x9d\xe5+@{\xeaD\x18ZP0@\x9c@\x9c\x103\xcd-@F{\xc3\xfbw\xb7)@\x8e\xf3jE\xf4\n0@\x08\xed\x84\xe8h\x93-@^\x13\xbf\xe1\xdc[-@7\xb4\xeb\x15_\x11+@\xe6\x8d\x9eK!=,@i\xefL\x81]\n/@\xbcIf$65&@)C\xf2\xd1\xa0\xec-@\xe1\xc5\x98z\x00\x150@&\x92\x989\xfa\xcd-@\xf8\xdc\x9c\xf8\xee\xe3)@\xb7\x19\x8e\x96H\xad0@\xfaq\xeb\xf2\x81\\,@\x85K\xad\xc0\x96\xfc*@\xaf(\xf6){\xce-@\r%\xff\xfa\xb0\x06-@\x8f!\xe2\\\xdb&(@.G]\x1b\xceA*@\xf3\r;j\x00\x131@\xa6`\xfd\x9d\xd3\x940@`\xb7:\x19\x14b-@\xcaux5\xf2m-@l&"\xff\xcf\x140@\t\x10c\x1b\x89k.@\x84Z\x14\xc8\xae\xba0@\nU\x14\xc3-\xa1-@D:\x81\x97\xb6\xa6+@\\\xdc\xc5\x8b(\x99-@\x15\x96\x0fj2E%@M\xed\x91>\xa4\xd3)@\x0cS\xc8\xa9E\xaa,@lh\xec\xba\x07\x9a*@\x99aGV%\xdf-@\x83\xe7dz\x97\xca*@\xd6$\xc7\x91\x18;,@t\x1a\xd0|\x8f\xc8(@\x0ex\xec\xff\xb9\xfe%@\x11\xb1\xffgj#+@qP\xd9d,6+@L;5\x8eJ\x060@O%\xfbxH\x17/@\x14jfq\x87\xf0%@\x8e\x7f\x91\xf6=\xb10@tM`\xed\xc0\xfb%@\x17z\xf1\x1e\xe5\x0c)@\xf1s\x99\xd2\x98\x111@\xe5\xd4k\xc6P\xf1%@\xff\xb7\xd4\xa4a2+@\xeb[\xcba=\xc3*@&+\x9bqY\x8d-@\xe5\xb4\x0c>\xdf\x0f.@(\x94\xc0t\x95\x1a.@\xa75\x13y` 0@\x14\x88#+\xdd\x0f/@\xe8u\xf2F\xab@&@\x98\xfc\x88\rH\x02,@\x08\xdau\nJ\xe00@\xad\x9b\xeb\xba}G&@\xffg<*\xc0R,@\x8c\xee`\xc2\x9c+1@",4\xd1\x88\x830@\xba\xa2F\xfeK\xbd/@\x8co\x11\xff\xbb\x01/@z\x04\xb0\xf0\xbf\xf7*@\xc0DDm\xfdu0@z+\xbf\x95\xb3\xc5%@7qh\xb2\xca\xc4-@\xb0K\x03n\xd1\xe7%@*\x80\xb4\xb4\xde\xc6/@\xb8\x1b(g\x9c\xbc0@\xae\xe0\xc7\xb9\x9a\xe30@F\x01\x96:)\xdc0@v\xcds\xf1\xf4\xec-@=\xc8\x84;Y\xe2-@\xbf\xdab\xf98Z,@\xa9\xf9\xc3\x0b\xb3\x810@a\x17\xa8\xde5\xe9%@d\x1c\xa5\x86\xa2\x850@\xb1\xef\x18yv\xfb0@\x95\x18\xbfAE\x89-@Z\x90\xe6\xf4\xd8\xc1-@p\x14\x15,\n\xe70@\x840\x16 M\xe6-@|\xe5\xae\x17\x8c\x9d0@\xbd\x07m\x1e\x8a\xef%@\x16J\xe7\xd5c\xca-@\xe1y\xa2i\xba\x830@\xf6\xfb\xd3n\xec\x0b0@\xf7Vj\x19P\x89.@I\x9b\xbf2\x10s0@\x87\xa5XXO*/@\xf5\xec\xe94f},@\xb2\xcbzvP\x9c/@AR2I\x99U0@\xd3\x0b*\xaa\x04\x07,@\xd1\xf4\xb7\xc4t\xc70@\xb4_D\x95c\x12.@\xf7\xf2}C\xeb\xea%@=\xf4,\xc4\xe1\x9a-@<\x0c\xfcL\x1b5+@\x03\xd41w\xc1\xc8)@"d\x1e\xde\x10\x8d0@\xb9\x08l\xf3\xcb\xf4,@\xbc\x02\xd6\x12>\xe2(@O\xac\xf0\xd7hK\'@\xab$\xa1}.\xf1)@ziQ\x19\xde\\,@\xe5\xdd\xc4\xd3\xf4\x121@\x05\\;(\x9b\x08.@\xc6\x16A\xf9i\xf5/@Q\x15\x8a\x89\xe4\xbb0@\xf0`\xf0|`\xf5-@\x08ca.G\xbc+@q\x00$T\x1f\xc9.@)\x17\x83U\xa2\x06.@\trM\xf9!v-@\x8dG\x84\x83\x8d70@4W\x8a\xa8\x03\xd8+@\'\xe3K\xc4\xb2\x9b.@\xdeAp\xaf\x92\xfe.@\xaeB\xdd\x83\xf8C/@S \x1dy\x0b\x08(@\xf2S\xf3:\xf9\x07&@P\xaeH\x94\x0e\xcd(@\x03\x8d\x05\xeb\xa1U0@j\x92M\xfa\x12\x0f&@\x19T\x95\xe0,\x9e,@%\xd9\xa1\xb7\'\xb3(@\xdd-\x05>\xef\xa00@\xfe3\xdb4\xacZ,@YE\xa1E[6,@1o\xae\xea\x0c\x85.@V\x16h=NG0@g4\xbe\xdc\x15[+@\x9b`\xa2Mdj.@\x8c3[X(u.@\xb1^v"X\xa8.@\xe8\xfeM\xf0\xcf5\'@\n\x92\xac\xf0\x18U1@+%\x89<\xd6\xe3%@\xbd3\x83yeX0@\xa4\x11\xa5\xf32z.@\x8a\xdf\x80\xb0W\xcd0@\x0b.\x8c&\xbe\x18,@\xb1\xc5\xe3\x00\xbc\x93-@\x1b\x8fe\x99n3+@\xe6T\xb7\'?8-@\xa8\xfe\x97\x03\x00\x8d-@K(KO<Q0@Z8"\xcbyy0@\x14oJ\x12^\xaa.@E\x84]Y\xd9\xda.@\xb2\x07\x12\x15k\xee0@2\x898X\xed\xa80@\x8f\xea\xa0\xa9\xd6\xff.@\x17\xf8\x91C\xa2\xfa.@;P\xd0\x8f\xfd\xe00@\xf4m\x17~\xab\x1a1@\x8d\xdf\xf2P\xbd\xe9%@.\xc2\x19\x86\xbc\xaf-@\x11I)\xf1o\x840@\xfb\x10\x06\x1a\x89\xeb0@?^5d\xa6\xc0,@Q\xf6\xcb3\xb3v\'@<\xd5\xdc\x86\xd6\xdc-@5u\x08\x19Nf,@\xa08\xe9\xdd\x98\x02,@\x88\xa6\xeb\x99\xf1\xec0@\x858s\xcb\x1c\xc9.@|Tb\x8c\x00\x9d.@\xab\xe6P\xb2\xaet0@\xe7\x01W\x01F7,@\xfdaf\xb63\x97-@\xc4\xf2st\xc6\xe8.@Ao9\xa5\xe3\x1c&@\xf55\xb6)\x98\xa6,@\xc5\x1a 9\x15\x930@G\xd3\x9b\xeb\xe9X0@\xe0\xfb\xbb\xea\xc6C,@\xed\xcdN\xa7\x98\x121@\x8c\xb1\x0f\xc6\x93\x9b0@\rF\x0f\x81` 1@\xb8/\xda\x83\xc3R0@\xfch\x87\xc6\xfe\x880@\xd7!zeh.%@I\xe6u:\xc7\xbe-@i\xf9\x14\xc3\x0e\x88/@\x15\xa0\x91\x08\t\x1a/@\xf9\xe0\x9a"\xe25&@b"`\x80\xd9\r1@\xb6E\xc16\xec5.@T#\xbf\xe9\xdd\xe7,@R\xa4\xebN\x8f\x820@\xd1w\xe16\xf6\x0f.@\xcak59\xec\n1@\xd5\xd8\'\xebt\xb4+@\x80M\xcdAC\xc0,@\xcb\xdd\x005>Z.@\x8dv^\nF\x95,@#\xa1M1\xf8d,@\xe3\xe2\xb6\xbd\x13\xcc-@\xc4\x8f\x0b\x92\xcc\x10,@\x85\xa6\x9d\x08\x16a,@!\xa2\xdelZK0@\xbf\xc8!\xf0\xb5\xe30@\xbf\'\x88\xba\x12//@\x1e\xca\xaa\xdf\xc6\xcc-@\xaf\xc1UQ\x0fV1@B\x04%\x81\x86#/@\x8b\x7f\x9eIg\xdd%@\x9e^j\xe8\xc9\xe9+@\x9d\x13\rsB\x9e%@\x99$<\xb5ui0@^\x01\xeeC\x8f\xd1.@\xa1y+\xe5\x1dL0@\xa7UgY\xb4\xf3/@\xe3\xa2N9\x83\xf80@\xa9S\x1aW\x14\xab-@\xd2\x97\xa3p\xc6.,@\xed\xe7rW\xc4%1@\x1b\xf8h\'\xf0\xf50@\x08\xbfz\x97\xdf\xf9.@;\x85\x8do\xdc#-@\xe4\xb5a\xf4N\xb6.@:\xa4\xf3\xe6\x9d\\+@\x9bz\xc0^jn0@\xad\xd7\x94r\x16\xaf.@`\xa7_ \xafi,@\xcej\xbf\xf1\xa4\xf20@\xee\xdd\x0e\xb8\xe5\xde+@\x7f\\\xaa\xb8E@-@\xd6\xc4|\xa7\xe7D0@\x1f3\xaf\x87R\xa8.@\xc6\x91\xf0\x1f\x18(/@x\x8c\x82\xb7\xd5\xb60@\xbbp:\xe4\xe7Q+@\xc7O\t6\x98\x06,@\x8e.\x84b\x0c\xb90@\xf8\x8d\xde\xde\x17\x8e/@3\xb5\xf6\xde\xc9\xb5\'@\xb0\xf0\x89d\xe4\x0c1@\x00O\xf5\'\x04h)@8\xb6\x94`\x9a\xcf.@@O.\xb4\xa3\xcf+@\x1a\xee\xb2\x19{Z.@!)ZQ\xfd\xa2+@\xa7\xee;\xdf\x82\xa0,@\x04-\xdbv\xbd\x80-@F\x87\x1a\x1c\x0fc.@\xd6\xec\xb6\x19\x13\x16/@\x06+\xd6\x19y\xa40@\x88(A<\xf7\xdc.@\xe0\xb7\xe1\xe7?\xb6.@\xa9n\x1d*\xd3!1@r+\x08\x18E\xcc%@\xff\xf7VS\x9b\xb60@\xf7\x12T\xa5\x07\x870@\x05\xe1<\x95L\xa9-@\x98\t\x1f\x10BS(@\xf6\x14\xfc\x00\x8d\xc0-@\xe0\x18\xab\xc1\xd8\xc1%@\x94\xe7\x8b\xfd\x1a\x1a1@\xab\xd2#U\xfb\t+@\x89\x8b\t)\xb1\x98,@p\x0f\xf3dC\x1c/@\xecO\xff\x1c\xc5>0@\xd7iS\x00:\xa80@0\x8d2\xf4\xadM+@g\xc5\x85\xd3:\xd5.@\x8eq\xa4\'\xd9\x90.@\x12Y\x14\r9\xfb-@\x0c\xb3?,3\xdb.@\xdc\x97\x88\xb8_\xdc\'@V9g\xa3i]1@\xc0\x8c@\xcb\xb9z0@M\x88\xac\xa7G\x080@@O.\xb4\xa3\xcf+@\xe3\x9c\xbbXh\x890@\xd8\xe6K\xc2\x03\xe6,@y\xe8\xe0\xab;\xd0.@J\x04>\x9e\xabg0@^2\xe5\x9d\xad\xf20@\x981\xd8\xbc\xa4\xcd/@\xe4\xab\x99\xb3$\xbb,@BH\xd6+\xda\xcd+@\xf0\x0f\x94\x7f\x8f\xb3&@\x05\xe62\xf9ov-@\xb8\xeb\xed\xf9b\xca(@\x0c\'6\xbe\x98~.@diI\xbc\xdd\xa0&@\xe7\xb6\x8b#<\xb2.@\xb1\xfd\xca!\xe2//@\xa3\xac\xbb\xd0\xd4\xbb0@\xcd\'\xb3\x82J\x9a0@[H\x0fSl\r1@\x14\x88#+\xdd\x0f/@k\xf5\xda\xad\xee\x18.@\xb2KE$\xac&1@hA\xe3\xe9\x1b\xfd+@\x12z\xec\xbe\xca\x930@8te\xb9\xc8\xb0,@\x8e\xf6F|\xea\xc7-@\'\xc7_~\xaf\xe7%@\xc0|\x98Jc\x021@\x80T\x88@\x95\xc3,@\x1et\xf2+\x05\xa5-@}\x05\xa3\xac\xc2\x84)@\x0f`\rG\xd5/1@\xc5\\\x11\xdd\x99\x80-@\xd5\xcas\xf0\xd9e0@\xc8\xfb\xd7q\xb4\x8c-@@\x16\x8f2o\x87-@U\xfac\xc0\x02\xb1-@O\xe1\x04\xb7\xf601@|\x04\xf6\xdd[<+@##!\x89\xbdj-@\\\xefz\x1e\xf5\x9e0@\xb4M\xee\xff\xe6\xb5&@\xa1:\xbf5M\x0f.@\xbe\xb9x\xda)\x8a-@\x8d\xd54\x08\xb9\xa8-@\xa4\x17\xdbe\xe9\xa90@\xef\x15\xe3\xc8\xa7/.@\xc8\xea\x0c\xdeO\xc3-@$\x84\xc5%x\xa90@\xe8\xb7\x83\xe4\xc4@.@\x17\x85\xff\x08\xf1\xa2.@\x1d\x07Cf\xc3\x1a-@~=\xa3Z\x92\xa9/@\xfe\x94\x88\x01J\x00)@\x17;\xe6G\x1b1/@\xa5T\xf5\x00\x11\n,@O3\x1cp\x1e?+@L\xc8D\xf0b\x17\'@\xe6RV\xc0\r\xf9)@\x0f6Xg\xd8\xf1/@\x99\xfc\xd7\x9dz\xa2*@%\x89eR\x832%@}/\x1bvE\xa30@k\xb0=\x8d\xb0\xfd0@b\x7f\x94\xa5\xef\xba.@\x9e\xc8o\xf4\x0fX.@V\x9d4\xcd\xb9\x96/@8V\xe3\xb15\xab.@\x16\nT\x89\xdb\xf3/@P\xf5\x15\xc6\x88\x10)@\xdd\xd3\x1c_Q\x8a+@4\xb7\xb0\x88\xd7\xb6.@\x044\x9a\xf0\xe4\x96+@\x13\x10P3\x86\x850@\xa75\x90\xfb\xdc\xbe*@%\x00\x08.Z\xb5-@t\x10\x18\x7f\x17\xb6-@h\xa4\xdd\xb31\xde-@\x07s(\xb6\x99\x15*@D\xc7!P\x15$.@\x93\x9b\xe3\xbcy\xfe+@\xbd\xc9R\x8c\xc3\xbe+@8W.F\x12u,@YU\xbf\x89\xb5\xb2,@\xd8\xdd\x7f@\x17\xe6,@Z\xe1\xc24\\\xf1%@\xfe\xf3T.\xaf\xbb0@y\xc9\x82\xdd\xb8q-@z\x9b\x81\x86t;.@?\x85\x10\xfe\x18(,@G)1\x88O2&@\x95G\x92g\xc0\xfc,@h\\\xc6\x86\xd5a.@\xecG\x12\x0e\xb0\x80-@\xc9\xb8I\xaeox0@v\x9bw\x18ru(@KE\xe4p\xd7P1@\x9d\xb5\'\xed\xb9\xd60@/\xa15\xfcj\xdc.@\x80\x9a(Z\xa6P,@\x1f\x15\x17\x14x\x06.@;\xd4<\xf2\x9el)@er\x95\xb9\xcc\xbe-@2q\xa0\x1fse0@\x83\x1b\xca \xc5#1@\xdd\x7f\xb0\xd6\xe0%.@*i\x1c\x9et\xc9/@!gwoln0@\xc0n\xca\xb1\xa600@\x9a\xfa\xc0\x05\x96\x8f-@|\x05\xe3?\x0b]0@/Y\xf5\x93\x1dn-@#^\xa21\xfa(&@\xe8]\xc6Z\xceU-@\xf4 \xa5K\x0f\xd8-@!\x05\xb1\x03\tV+@\x07BU\xd8]\xce+@d\xd0\x9b\x8c\xb3\x02)@\xab\xd2?\xe8\x16\xc7-@$V\x0f\xb1\x98\x1c)@\xadCT\xa0\xf2\xc9/@\x0f\xd8f\xf3\xe5\xdf,@\xee\x03%K\x9c{-@\xe4aabfI-@q\x97\xcahD\x92-@\xa6\xc3=\xc8R6.@\xab\x0e\xa3de\x12.@j\x81=\x0b\xe5\xf9.@\xf9\x84%|\xf2}.@\xb7\xa6X!0^,@\xdev\xff9^\x84-@\x8b\x9c\xf6\xa8\x9e\x17-@9~\x8f\x1e\xfe\xbd-@\xb1\xa0m\x8cb\x1b/@\xcc\x85X\xf91\xf20@\x84I\xa2)g2-@\x8f\xe9\x8c\xa5\x86\x10-@\xf8\x8d\xde\xde\x17\x8e/@\xe8e\x93\xe6\xa5\x16.@\xfe\xd4\xe6\xc7{@%@\xec\xc8\xeb\xa3\xa36,@\x8c\xcf\xe8\xbd\xf1S,@\x1f\xe0\xe2,O~-@"\xcf\x87$\x1dC0@\x9a/"\x08\x94s,@]0\x91\x97p\xff%@\xd3-\x87\xc9O\xdb-@<\xa1\xc3\x89\xe2A0@\x9c\x94\x1e\x9c\xe5D/@\xa2\xce\xff\xac\x927.@\xb0\x97!\x92\xf7\xd90@\xdb\x82:\xff\xbe!-@\xfb\xf1\x08A\xe1\x9d/@l\x03\x85\xabl\xc0-@\xe5\xf8\xa6\xfb\x014*@O\xa1\xfb\xe9\xe3\xd1-@\x9e\x10\x10\x0f\xe6\xf10@]\xcf\x84\xb3\xca\x7f,@*\xb1\xe0\xd4\xbb\x021@\x03\xd41w\xc1\xc8)@\xce\x81S\x10B`.@\xdc\xb4\x8a\xaa\x9c\xaa0@\xf0N\x13=!\x0f0@I>\xcdC)P)@Y\xb4\xc9\x8f\x1cK/@q \x0c\x88\xf5M1@<\xce\t\x1b\x83\x10.@\xb5\xd5j\x1e\x9b\xa7(@\xb5\x85\x8fF8\x16-@D2N%O\x0e0@\xb6\xe3\x1a\x95\xb9\xf2.@a8qV\xe2\xbb*@\xca\x7f\x05\xca\xbfF0@\xe4\xe77\x01\x97/.@\xa3\x01\x0e1\xe6\x85)@G\x07\xd2)#\x98-@=\x1c\xa3\x9d9a.@\x17a\xe6,\xe8\xb50@\x0b{(,Go.@\x17\x9fQ\x1c\xfb\xee-@\x10\xa1\xa5\x8b\xb7\x13.@4\tF\xf3\xbc]-@.\x0c\xd2&\xba\xd6.@\xc7Ks\xd72\x07-@8\xdb\xbe\xa8rf%@l\x9b\x90f_U(@\x89\xf3\xb94b\xff0@\x11\xff`\xe5\xbb|-@!\xdd\xf9k\xb6\xbb/@BT\xe0H\x1a\x070@3\x7f>Q\xab\xe0-@\x1a\xf2\x9e`b`/@\xbd\xc9R\x8c\xc3\xbe+@\xdc<<\x84\xde\xbd-@\xa0%\x18~\x8e/,@\x04f>h\xc9\xa60@t>\xcb>\x85?&@\xb8cK\xa8+ .@(\xc4\x10s5\x1a,@?\x84\x19\x0f\xf2\xe2)@\xd7\xb6\xd59\xff\xf1.@\x10\xbe]\xb2\xe9\x8d0@u\xb5\xf8\x0ey\x1c.@\x8c<\xe9#p\xbe,@\x91b\xfb\xcb\xee\xf0+@\xa4\xa9Ri\x9d\xff*@aiR/*\x1a,@x\x9dv?\xc8\xfc+@WV\x9f\x10l\xe70@vL(V,\x9a0@3a\xfbJ\xe4\xaa/@J\xf8B\xc3\xdf\xbd,@L\xb0\xa9Z\xda\x8a0@\xc4\x9b\xd1]\xd0a/@\x7f\xd6_^\x87",@\n\x08v\xbdI\x1d)@$\xc7Q\xb4\n\xa2(@N^}k\xf2\x1d1@\x8d\x97bB\xbeK-@\xc0x@(#x0@B\x10\xd9#n?)@b\'\xb8\x7f_~(@wO\xe6\x9b\xa9\xfe(@=\xd1\xb8\xc1\x89t-@\xfa=\x1d\x87C",@b\x8ev\xa2(\xfa&@\xba.\xe8B\x92\x0b0@[\x0b\xbc\xdf/y.@\x89\x8e\x81\xec\xcb\x16&@Z;\xd4\x16\xdbR+@v\xd4g\xd0\xdf\x15-@`\xf4b_\xa3T,@\xea\xe1\x11\xe9\x12\x03,@\xf9\xc7\x166\x98\xa6,@\x05\xe5\n\x0e\xa9\x06.@\xbe\x98\x14\x8a\x0b[)@U\xf4\x82t\x18+,@\x08\x7f\xbfB~\x0f,@)\xe8\xdf\xdd\xf3\xd6.@3\x95*\xe4\xdf\xc2,@"\xb2C\x12\x87](@1di\x81\xee\x03+@\x0b>/\xff\xb2\xbf,@\xc98\xb0\xfc\xeex/@\x15E$)\x88\xc70@\xc5\'\xb5g\n?/@!\x18\x93\x87\xc2\xc9*@0\x85x?\xb8\xef-@\x1f\xbbj[N(.@\xd4L\xf3]\x03\x11+@\x972\xe5\x1b\xbd\xc5*@\x82j\xfc\xa5CD-@\xe1\xe1\xb4g/H)@$\x84W)s\n+@\xc7\x06\x1dK\xd1\xe90@\x9f\x82\xa69\x99t(@q\x92\x00\x16\x98\xe2-@D\xf7\xdf\x9eC\xc0\'@q\xa6\xa30\x97\x08)@%\xe1\xe8\x10\xaa\xb4*@\x00\t\xe8\xd6\x89\xf8*@\x1e_\x0b\x8a\\30@\xcd\xcf\xbe\xe5\x9e\xfe+@;\x93N\xe1\xd0\xc8/@=J\x97\x01\xbe-.@\xe7G\x1bL\xcb\x99-@\xf6\xe0\xb9\xcet\xfb,@\x89\xe2\xe73\xaan.@\xa9\x7fB\xac-H,@\x05\xdd\xc3\xd2\x05\xca,@C\x1b<\\l~0@X>\xd8\xce\xba\xf3(@:\xf5 \xd4\xb8N-@\xa1\xb5\xd1\xe2\x87\xe8*@\xb8/\xda\x83\xc3R0@\xe8=\xddu\x00\xd6\'@M\xbc}\xaf;\xba*@\xaf\x9f\x84\xa0\x82\xc5.@\x93h\xd5\xbb*\xba(@\xf9\xba\xd4\x0f^\xe5*@\x0b.\x06oqR,@\x9b\xf1\xca\xb9%\x8c/@YV\xd0P}\xf9(@\x1d\xb0l\xe9.\xe2.@\xe6PW\x95\x9e\xd4+@\x94V\xbf2\n7+@\xd3\xe7\xdb\x90\x95\xdb-@\x82/Q8\x1co0@\x03\x95y9\xaa\xa2,@\xe5\xe4\x17.\xd7\xcc(@Pb\x9c\xef`\x150@K:/\x0b0\x92-@O\x94<fm\x9f-@v\xabht\x16\x890@L\x1c\xabj\xb0\x06+@\x90\xe4C\x03\xed\x98-@r\xc1^nx\xce*@$\xbb\x8f\xa3\x15F.@S\x16\xf9uw\xf2*@=\n\x13q\xf7\xac+@;\xfa\xd9\x02\xfc\xe3(@\x1eV\xa2\xff\xdc\xe3,@\xcd\xd3\x92\xf5#A.@p\x986\xea\x84\x8b-@QNJ\x86s\xdd,@\x80\x15\xe4\xc8\xf1\xad*@\xb1gO\xd8Gn-@:\xe8\xd9\xa2\xee\xc2*@\x8f\xad1\xa2\xbb\x1c*@\xda\x1d\x7f\xecP\xc4-@\xda\x1d\x7f\xecP\xc4-@;e\xb2P8\xce-@\xb5<\x11F\xeb\x07.@\xcbO\xe6`O\xfc-@\x92>^>\xb4x.@D\xdc\xcf_HG.@X\xe0|\xdf5\x19.@\xd9\xe48]\xb5\xc3+@\xab\xd2#U\xfb\t+@nK^X\xf1p,@\xad\xe7L\xe7\x90;-@\xb0*\xd0\x83S\xd9.@Y<\x83%\xb2\x0c&@\xdeR\xd2\x16\r\xcc-@w4<\x9b\xd4e.@\\\x00\x81\x02\xc6\x0f0@\xc9\xffl\x1d\x08\x8e.@\x9b\xe9\x167\xf2\xa0.@\xa1\x10{\xef\xc5\x90-@\x17\x83\x9a\xa1\xeb\x95.@\x16\x00"\xe91R0@@\x0bZ\xdf\xf0\xa9-@\t\xefJ\xacT7.@]\x17\x15b\x92\xf3+@\xeb\x88l\tR\xfd%@\xcd\xc7\x07\xb2\xad\x10.@\t\xf7\xea\xd8;\r+@\xa7T\xbe\xf2\x1e\x7f0@h\x131B\xde\xa7.@\x082\x06f\x106.@O\xad6\xa2<"+@\xd1>F\xb3\x86g0@\x04\xad\xad@\xeb\xca,@\x98\x8f\xc0"[\x8d+@8H\xc4\xd1)\x9e(@\xc6\x1a\x0f\x10\x87v-@<\xa9\xf7\x07Z\x12&@=\t\x9c\x14\xa4\x0f&@\xe1\xb1\xf0\xa1\xeb\xc0,@\xdeVuc@,/@\xfe\xa5\x9c\x95\x13_,@f\xef$\xea\xe8\x98+@\xe4\xfbe\x9a\xeaA-@S\x07\xef~#\xea,@\xa5\x14+8\x9fW.@\x8dp[ze`,@|\xe5td\xfd\xd7+@\xc6;\xb7\xfeQ4&@=\xd74\xd0\xd8A&@\x8c \x13\x0b\xbe\x81-@\xa3\xe6\x02\xda\xda5&@\x97\xf0~\xfd\xec\xd2)@\xaa%\xcf&6\xd2*@w\xf0ZsL\xef)@i\x87$\'\xdbR,@\xce\x88\x10D&\xf2)@4\xa5\xb7\xb51\x06+@d;;\xd5\x18\xc7(@bk\x01$\x9e\xf3+@\x94q\xed\x8f\xb0B,@]<\xb7\xab\x87\xf8+@\xcd\x17\xa4}O^/@51\n#/\x0e,@\xb2\\\xe2\x88A\x86-@\xd8\xbd\xdf\x04\xea\x1d.@\xc8\xf3\xff\xbc\xfc\x94,@\x8f\xb7\xff\x02\xd5[/@\xdc\xb1x\xc1u\xf9)@\x81\x13!Z\xe5\xc8/@\xc2ZzPg\xda-@\xc6[x\xfdes-@iw\x1cr\x12\x8a-@\xdf\xe8\x81o/\x140@\x17\x91\xd2\xa9\x81_-@\x0c\xe2y\xb1\x98\xfa.@\xa1\xc3\x9a\xc4p\xe3-@\xa2\x952\xfb\'\xe9+@&\x98\x8c \xb5\x061@jj\xe1\xe3\xaf\xda0@\xec\xb3\xf3\xfd\xcer0@jj\xe1\xe3\xaf\xda0@\xa7\xf2\xdf{\xfd\x001@\xb7\x8c\x8b\xdaT\x9d0@\x047\x9c)\xa1!,@=}\x0fSRu0@\xf3\xb5d\xe1\xc6\xe60@D\x8b\x0b-\xca\xc2-@\x17\xa2C\xfb\xf9l0@\x88\x87O\x83-\xe70@\xe2\x12a\xce\xe3\xc60@\xc3\x07\x7f7\x0c\xf5+@\xa9\xb7)!\x0e\x1a1@\x94-\x02\xeb\xc7\xf6.@?\xee\xb7\xc9B\n,@t+&\x01\xa2\r0@\x86\x11\xd36\x889-@s\xcc\x8f\xf9\xf2\xd10@\xf2m\x8b6*a/@\xae\x9a\x95gF\x11)@\xcc\x16\xea\x96>\x87(@zh\x8b.\xa5\x0e/@3\x87T\x0f9v/@\xa0\xf1^\x88\xd0\xdb-@\xd4\xf1\xb4\xe6\x11\x0e1@\x1a3E\x0bx\xcf-@\xfb\x7f\x8b\xd9\xd7\xeb.@\x86\xe0\x88\x10s\xd4+@\xedm\xcfN\xbc\xed%@\x0e\xa0 \xa4A9/@\xab\x93@&\xb4\x1b+@*\x80\xb4\xb4\xde\xc6/@\xf9\xec\x13\x89\xf2U-@Z\x90\xe6\xf4\xd8\xc1-@\xe5]\xb3\x8b\xe5\x90/@\xe0\xc4\x97(\xb5\x8c0@\xb2K\xc1\xf3\x0c\x860@\xae*\xf9\xa5\x82T1@\xd2jp\x885G/@\xf5.L\xaa\x8d\x171@\x0b\xe9\x85\xa4\xff\xca0@\xfa\x14A\xba\xfa\xe20@\x82\xb7f\x16\xe6_(@\\\x87\xc2\xf0\xf2\xdc/@*Lh\xb8G\xf9-@p\r\n\xe1@@1@\xd2GW\xc9\xda\x02&@Y\xfd-\xb0A0.@\x10\x07\x83\xc9\xb2\xff+@\x07.\xfe&\xd7\r.@\xc9\x7f\xad\xdff//@K\xf7\x9b,\x85\xeb*@\x03@nr\x95T)@\x9f\x86\xc2\xdb\xfbD+@\xd0\xe8j\x9d\xb3\x920@\x9c2W\xfb\xa1]1@\t\x142\xf5\x00\x860@\x14xo\xdf\xb3J1@\xad\xd9\xad\xff\x88()@\x9bw\xf4f\xde!+@\xfb\xd60J\xee\x8f0@\x9fM\x0e{\x01\xc7.@\xf1K\xe7\'\x8b\x17/@\x08J\xe0t_t0@\xee[g\xdcG\xf60@\x14\x9b\xf2\t~O1@\xc6Me\x8d+\xe7%@\x8a\x12x\xac\xe4\x17/@\xc3\xed\xe7K\x13\x8a0@8\xf6\xe9t\xa6;*@\xcaX\x0e\xf8#\xe1%@\xf1\x9fy`\xef\xe9%@\xee\xa9\xd6\xb9n\x06-@\xb4\xa9\xe5s<\x9e.@\x8b\xae\x1c\xa2\xa6\t0@s\x022?\xd9\x96-@`A\x03\xc5\xba\xad(@\xd6\x1d9\xa0\x95\x16,@t\xe1\x17\xe8~]-@\xf1\xae\x89T\xcc\xf9.@\x963\x12MH\xbf+@\x1d\x0f\x11\xe6bn.@\x8c3[X(u.@6K\xe9/C\xa7.@\xd52\x9b,\x83\xd20@\xf1J~\xb0r\x101@\xc1^\xa6\x81\xb4\xc3(@\x96-\x8c\x0b\x0c\xee+@j\x97\x95T\x8a\xd10@\x10\x13\xe1\xa4\xd1\\.@\x9f\xc0 \xa0F\x021@1\xc5Y\xae\x06\xec,@y\xd9\xd1Y\x11\xb9-@\xd7\xf5\x1c\xf8\x0e\xc2+@5\xe0N\xd9\xbaN0@?2:\xf5n\xa1*@1\x88\xeb\xc1"\xcf0@sT\xc5K\xa2\xc70@yV\xdaV\xa4\xbc0@/\xaa3\xc8\x1f\xd60@\x89o`\x8c-5.@\xbc\x00\xcem.\x8e,@sE\x89[\x81./@\xb7\xa0j\xae2\xd10@\xbf\xbe\xf0\x17\xc0\x8b-@3\xd6k\xcc\xa3Z.@Y\xfc\x9d\x93n\n)@\xaa\xf9\x10\xd2~P-@u\xa7\xc0\xba\xb6\x8b+@\x071\xcbt\x89\xf20@\xa9\xde24\xa5\x0b1@s\xa5\x8c \xf3\xeb)@\xf1\x12\xc7\xe8\xca%/@\x1d{f\xa7\xa7\x84)@\xd1\x1a\x10 j5/@\x8eA\xbe\\|\xc7\'@\x07\xeecD\xb2\x04,@\xd1\x83\t\x8e\xddq.@\xc2o\xe0Bjx-@\x0c\xeba\xf3\x1c\xb4\'@-\xef\xb5\t\x8b1/@_]\xd2\xd9\xaa\xcf*@\xaag\x1eR\xef\xdb0@\x07\x84n.\xd9O/@\r\x15\x04\x87\x0e\xd70@)\xa9\xae\xc4;\xc0*@\x8f\xf5\x94@7\xbb0@\x89\xee(\xc2\x99\xbf*@\xc1\xa2%J6/.@\xf8V\xe7\xb3\xb9J/@\x9c\xc3H?\x02\x031@\xbd\xa6\x15\xa8\\]+@\r\xf3\x7f\x01x6)@\'kY\x0e\xf8\x810@\xe2\xd5\xe1\xfb\xf0\xca0@k\xb0Y\xfc\x08!1@\x0c\xf5\xdbN\x11\xbe0@\xc9\xf4K\xa4a\x031@\xe6\x081\x83=\xa7,@\xed\x9f\x89\xb2\xab\xb7/@\xac\xc7\xd5#T\\0@\xdf\x95T\x8f\xf3\xa2-@\xb2\x1f\xb3\xd7?X.@\xae\xfc\x03\x83\'\xc40@\x93\xe2\xa9\xbe:\x171@[L]\xd4M&,@\xe63\xffH\x80@.@&\xa1\xbcE\xbb\xa80@Sg\x1dj<\xa5,@O7\xd2V\x93!.@\xfezd\x16\tQ(@:Q\x1b\xbf\xc80.@\xdbY\xda\xa7Ga.@\xe6\x94\xf9\xfb\x16l(@\xdd2%\x18r\\0@\x82\x0e\xb8L\xdd\x98.@C\xf38\xb9\x88\xb5.@\xfc\xdc\xe3]\xc301@^P\xe8\xa0\x0c!.@\xfd+\xeb\xe1\x96m,@!8g\r\xd86.@\x15^s\x9b\x95\x810@FYxvR\x9c/@u7V\xd2\x89\xd80@9\xf7\xf5g7j,@\xec#\xb0_s\xb20@\xa7}@\xd7\xf3\xaf.@\xd8S\xd0\x873l0@R\xebo\x86G\xdd0@#4U\x05q\xf30@\x0f\x14Z\xc1\xf6\xb6,@N\xaf\xd7c\xc2\x86%@\x83\\\xb4\x06\xa2\x13(@\xc1\x05\x9c\xe1\xaf\xd10@\xf3\x84\xdd\x92\x0e\x1f(@_\xdd+\x85\x1e\xbf-@\xeeT\'\x88\x1e\xe0\'@.\x159\x81\x1c\xbc-@Z\xe3}Z\xe7\xbf-@\x11\xcc<\xf5\x83\xab-@\xfa\x10\x9c*tc0@#\x017{\x8f\xd50@\xc2\xcc\xb5\xcf@\xd5\'@\xb20?\r\xa9\xc00@\xf1\xb8\xd5\x10\xcf\xde0@\xb2\xd8\xe7|k\xcb%@\xd6\xa5 t\x7f\x99-@]\xd2/\xdd\x08\xaa0@\xcep\xdaN\xaf\xd1-@\x9e~\xd2R\x8f\xb90@\x1b\xfd\x9bl|\xf8+@W\r\xc3ey6)@#U\xbfF\x96\x1c0@\xfb\xf3\x80J9J.@o\xdd\x8f\xbd\xaa\xa8.@\xb8\xbc\xe8\xb7\x93v0@\x18\xf2u\xd2R\x970@\xba\x88\xbf\xdd-\xb70@a\x9e\xb6:\xd5\x9f.@o\xce`\x7f\xa0E.@\x94F\x85\xc2\xcdm.@/|\x94\xea\x1b\xc6.@\xc8\xf2^\x0cX\x84.@y\x11\xa2\x86Ap0@1\'\xdf\x9fz\xc1.@\x95\xf2\xccCB\xe50@7\xdf:iu#,@\xb7hb3\xcbn-@\xadx\xe1\xf8\xd2\x880@d\xa4\x9a{\x1b\x061@MJCFq\xbb0@\x00\'\x1d\xbb\x15\xa4/@X\x01\x00Z\xe8\xe20@h\xbfc\xcc\xe1\xa9,@~.\x13P\xef\xb50@\xe9\x0e,\xac\xab\x94,@?TA.\xef\xe90@\xf6\xb1t\xb8\x03\xed0@\xea\xb5\x12\xcc\x855+@S\xbc<\xf2+\xd30@4\x81\x9a\x1f\x83\x111@\xf2\xaa\x1a\xe7\x8d\x90,@\x18\'8\x9d\xbe\x12-@\x89H\x11\xe6e\xed-@nn\x9a@\xc6\xc0,@y\xf1\xe4$P\x06-@&\xc8\xda\xa0}\x98-@\xf5\xd9\xe8\x94{Q\'@\xa6|C\xaah\xb80@\x05f\x9fW\xed\x081@}\x8e+\x1c\x93}-@\x87\xea3>\xfa\n.@w\xf1\x86\xe8\xf3\xd0,@\xc7\xc8|$\xa3\xc7-@\xd39\x8cQiE-@\xc3:\x8c\x0fb:%@\xb3q!\xfebe\'@\xb9\xcb\t\x1d\x9de,@Y\x89\x94A\x1a\t-@4?\xa1\xae\xe7S0@\x06\xe0fk\x9c\x93-@\xccp\x14\xd4t?%@LP\xf60N3-@\x81\xb0;v\xd4e-@\x019\xfd\xf2j\'-@\x13K\x9dz\x87\x840@\x1bhr\x10\xbf\x90-@\xf6k\xa1*\x95\xc2,@\xb7\x9boc\xf1v0@\x1ak\xb6w\xf9\x0e1@L\x9c:WnW0@\xb1\x0b\xa2z-\xba0@\xfb\xcc\xde\xec\x94\xba0@\x07?\xce\xf9\x06\xca-@[\xa4\r*\xfb\xf00@\x97\x8c&\xc1\xc1\x17\'@Q\xc5\x85s`\xb30@\x18\xa3B\xf0\xe4\xa60@\x80\xb4j\xfe\x07\xf40@\xc5\x0c\xf3\x82\x07\x02/@$\x19%w\xf800@\x179\x9d0h\xe2-@+\xdc\x85%{0.@Q~\x9cq\x0c\xca0@\xed\xad\xf6v\xfa\x0c.@=\x86\x14b\xb5q0@\xf2\xfa\xc2\xf1N-+@\x86\xc7\x82\xe7X\x1d.@\x84!\x01F\xcaK,@\xb5;$\xa9\xd5\xef0@\x1c\xe4\xc1\xe5s\x0f.@\xa0 F\xb5\x8e\n,@\xad\xfe\xe2\x80\xb4\xda0@`]\xc4\x1d\x94\xe30@\xe8\xee\x9d4 \x830@\x99d\x7f\x960\x17.@\xfd\xb8x\xcd\\\xd40@\xe3\te%eC,@\xfaj^\xd3~6.@u\xd5\xd7\xf2r\xba,@\xf1q\xc7\xec\tH-@e\xa3\xb2HY\xa4/@\x16i\x9e\x06O[,@]\xcc\xb6\xfa\x80\xa10@Ti@j\x84F,@\xae\xcdwf\xac^0@Qg{\xf3\x96\x0b.@\xd3\xf2\xb8\xf92\xed0@\x18\x9b\xa7\x7f\xd5\xbb\'@Z\xd1\x997r\x03-@\xf1\xf9~\x01.K\'@\xaef\\Y\x8ee.@\x0e\x93jJ\x92M%@]\xcc\xb6\xfa\x80\xa10@\xf1]\xc9\xb1\x90\x83)@\x8a|\xab\'\x00F%@x\x0e.GlE\'@G\xab\x19\xe1\xddS0@\xc3EzLI60@\x88\xb0Jj,\xff.@\xc6\x19\xb3&p\t-@\xa0\xde\x7f\xe5b\x0e,@\xae\xa2 \x99\xef=,@a\xa3\xf9w\xcb\x171@b\xbb\xf5\x96\x14\x0c0@\xd3\xf0\xbf\xe3M\x07/@\xd0\xf3E\x988\xa1.@y05Z180@\xf3\xc5\x9e\xbe\xbfc.@\x03z\xbe\xe0\x98P0@\x12\xcc\xd5\xe4\xb9;.@\xc8\x1d-\x929\xc5-@/\x94\x9b\x9d\xa4\x83.@\x8c\x06\xa8\xad\x1e\x94-@\xfe\x83\xed\xe0]4,@\xd5\xa1\xf6f\xf4\xbe+@:\n\xdd,\xb0\x98-@\x17\xa2\x0f9\xb7b-@\xa0\xde\x7f\xe5b\x0e,@(\'\x92\x1fA\xf0*@\xc8ezZtO0@je\xd5E+\xb20@\xc8ezZtO0@\x8cDH\xde9o-@f\xd9\xcfo\x9e\x12-@\xb5\xec/\xb4\xabm.@)\r\xa40/\x8b.@KC\xce\x07n\xe80@\xf3\xd3bB\xa2\x810@\xe4iCl\x00x0@\xc0s\xaf\xd6BG+@\xfa\x9dhm\xbd\xdf0@\xd6\x05\xb4Bz\xd9.@uz\x95\x9cj\xf00@\x17\xa2\x0f9\xb7b-@ \xf2:M\xa2\xfe.@z\x04\xb0\xf0\xbf\xf7*@W\xc5\x8c\x88E\xaa0@\xcfH31$\xd9.@}\x14\x07x\xf7D-@J\xe7\xb7*Q\x84/@\xa2\xe4g\x82\x91F,@aY\x9a\x8d\x1f\xfd-@\xdah\xcd\x11\xf7\xb4+@\x84r\xaaw\xdd\xbf,@\x01\x1d\xb6\xc9o\x04&@;\xea6\x9boD0@\xe3\xb18\xdf\x03\x860@\xcd\x12\xbc\x8d1\xd5.@\xbc\xfelp\x97\x8f,@\x00\x01\xad&\xa1\x180@\xb5\xbc,r\x90\xbc.@\xb4\xa5nQ\xdc\xb8*@\xfa,\xa3\x02.<,@\xd3\x9b\x1f\xc0\xc7\xbe,@\xab\xe3\x19\x19\xce\xb1,@\xe6z\xbc\xe1\x1ff,@\xe1\x86t\xfc\xcam\'@T\xe4\xc7@\xd4\x880@Z\x89\xef\x0f_+.@\x15\xc4\'\xe8\xc1\xe3+@bi\xd9Ux\xcb0@P\x8c9\xa3\x83\x050@\x1a1T\x8b\xf8g.@\xad\xc6KO\x0e\x9b0@\xd7\xd2\xbe\xa5\xcfp-@b8\xc2\xb1@\x061@\xc8\xdbKC\xa2\xec*@X`\xf4\xfb\xa9\xcc-@\x11\xafz\xb8\xc2A-@\x86\xbe\xca\xd0\x90\xea0@\x87p\x9d\x96\xe8\x151@f\x00\x99\xb62\xc20@\xce\xfe?\x16\xa1\xa0.@\x1b\xb3\xa8\\\xb1\xdc.@}\xb0\x86\xef%\x930@0\x83\x9d\xed U0@MG\xb1\xe5x\x96.@\xcf\xae\xc0<\xd3)1@\x90\xe4C\x03\xed\x98-@1\xe7\xa4N\xd2{-@3\xc6\x8a\xb6\x13\x19.@\xff{\xbd\x92\xb6\xce*@Z\x85\x85I\xf8\xbb-@Q%\xfc\xcb\x1f(+@92SrD(.@\xbd \xe0)\x11\xa1,@\x94\xef\x83a\xce\xdf,@\x1bp\xbc\xe5\xb83.@\x99v1\xde\xd6\xc5.@2\xc0"\xfd\x93\xb50@-S\xfao\xc8g,@WY\xe4\xf1D\xf30@&x\xb2\xcf;\'(@\x9dzi\xa93\x081@\x1f\x0c\x9aP\xf3Q,@\x81\xa2\xda\xce\xd69-@\x8d\x1c\xb5\xdft\x070@\x1e\x19\xf1\xb9\xa7o0@\xa3\x11teP\xef0@\x03{\xb7\x11#\x96-@/\xc4\x80L\x12%,@\x85y\xa2\xcb\x1b\xfd0@\xe6\x13F\x8a.\xf0+@\xbe\x9fR\x99\xc2`-@\x87a\xec\xf3\xb1\x041@\xbf\'\x88\xba\x12//@\xd4\xff&\x89\xb1]0@2\xf4\xfe~XB+@\\Y\x08\xf2\x0e<+@\xc3\xe7\x95\x0eO&1@\xa1\x1ek\xdb\xef!/@x\xd3\xbe\x10\xc8\xd7.@\xa3\x93\x08\\\xc9\xfd,@\xbf\x01\xcc=~c,@\x16\x04\x15\x86\x80\xa8-@\xfd\x0bG\xef\xee\xe9.@7\xddx\x89\xc5\x1a1@\xbc\xa3m\xb3\x97\x8f0@\x90\xe0\x1f\x93\xe6\x86.@\xb0\xc2\xf4\x8c\x825.@\xb21&\xb8\xcc\xa80@\xe3\x08\xd4/\xb22+@\x99$<\xb5ui0@\xc5V\xa5\xc6\x88;/@\x12\xaf\xd8\xbe\x1f6+@\x9a\x1a\x9e\xe4\xdc\xaa,@r\\\xea\x1eY\x8a-@\x1c\xa5\xf3s;\xea%@jI\x117@%1@~9\xabb\x99\xc7-@B\x0e\xbb\xe5\xf7\xba.@\xc7K\\\xcc\xf8\x830@\x0e\x1bn\x96\xcd_0@L;5\x8eJ\x060@\xe13*1\x87..@jI\x117@%1@\x17\xcaV\x15-_-@\xa8\xf9]\xca\xde\x910@\x97\xac\x81\xffN\xe0+@fR$e\x9d}.@\x00\xa8\x89R\x08c.@n\x91\xef\xa3\xf5\xa9.@g\x80\xe3d\xbb!1@\xbdy\xa6\xceq&/@^\x17,Wl\n.@\xd7(\xbe\xef\x13\xa0-@-\xfa\xaf\x10=8(@3j\x18\x81)\r-@\xab\xa6\x19\x0e\x03.(@CX\xa0\xbc\x04\xd5+@\xd1\x1a\x10 j5/@]\x80%\x10\xf8\xf0%@c\xfa\xb7\xf3\xd4\xe5+@Q\xc4\x90lp\x84-@z\xf0\x02\xff\x90\xef0@#X U\x80\x8c/@\t\xbe\xf1,\x0e\x84.@\x0f\x11\xb2uN5-@\xf4\xbe\xb4VAZ.@\x12\xae\xc7)\xe6a0@\x83\xc7\x19`[\x0c0@E\xca\xd2MB\xae/@\x87\x10\xc7\xe6g],@\x8fJ\r\xc2\x12\xb9.@Q~\x9cq\x0c\xca0@r{\xa8]\xc1\\,@\xdc\xba2\xd4r\x1c.@P\xe9\xbay\xf0\xed0@\xe2M\x042^\x0e-@G\xe0\x086\x1b\xea.@\x7f\xa9U\xd3\xc3\xab+@2\xc0"\xfd\x93\xb50@\x15E\x01\xd7\x9901@`\xed\xf8\x91$\x100@\x92\x82\xa9\x95B\xf30@\xf1\x80\xb7e\\\xe40@j\xaa\xaa\xe3\x01:+@\x81\xdf\xad\xef\xa6\xd3)@%\x99\xd5\xadu\xa5+@+\x8c\x04t\xb9\xda)@\x92\x82\xa9\x95B\xf30@\xf8@%\xea\xb6h0@\xe1V\xedt\xbe).@\xa5\xf5y\xee\x1e\x1f0@\xf0\xa9aK\xe0\xb4(@\x92\xffG\x87)\x8c0@\xa3\x05m\x94\xde++@2/\xcb^\x13F&@\x96\xe7/\x1bz\xe6)@\xb5\x0eF\x97P\x00,@\x1b\x94p\x96\xf4\xb4+@\x07\xf4\xa6\\&L0@>\x0b w{\xb6/@\x0f\xa21\x07\x8f\x82.@\x15\xfd\xe9\xb1\x16?&@\x8f\xdc#\xc3\x9e\xb4+@\x1a\x81\x16k\xe9\xb4&@\x1f\xb5!\x0es`.@!\x82\xd1U\xe9\xf3-@e\x1d;\xc2\x12\x12+@dH\x08\r5,1@\xe7(\xa8h$\x97.@\xde\xb0!&&1(@q\xff\xbb\xc2H\xb5,@\xb9\xac?\xc4\xd3\x89(@\x14\x03\xe3\x96\x97W-@C\xca\xef\x84h3&@J\x91]L\xd2\x95-@6\x191N\x04\x0e-@!\x03\xb1\xad\x1411@\xfb+\xf5\xa59Q-@ \xfbW\xc9L\xe0+@\xe01\x08\xcf~q0@8E\x11\x17\xd9\xe5,@ \xb0\xf5\xfa\xea5.@\xf2\xca\xc5^\xde\x18.@2\xa3+\x0f\x8dC0@\xd6Q\x85JM(1@\xbdO9E\x10\xbc/@Z\xfe@G\xba\xac,@\xbe\xd3\n\xd9\x01\x8a/@\xb3\xd8\xc0\xa8\xadB0@\xf5\x8c\xf5L66+@\xdeT\x9f\x15s+.@W\x87qb\x92\xce+@\xeb\x15\xd1\x9f\xa7\xd4/@\xfa\\\xde\xda\xef\xea,@AuP"~\xe60@\xcf\xa3\x84\xa1\xd3\xa2+@hq\xfa+\xf7K0@h\x1d\xd5\xe5\xcc\xfa-@,0\xef\x93\xa0\xe8.@\xa5\x1d\x0f[O\x99+@@Dy\xb0\x8e\x83)@z\xa9\xd0\xc6\xaf\x060@\t\xbb\xd2\xd3S#,@\x84!atx\x01.@\x0c\x02\xdc\x96\x8cY/@\xcek\xbcH8\x99-@"\xc4\x0e-\x8fL+@\xea\x089\x1fw}0@\xdev\x9a\xfe\x033+@\x8aI`\x91}\x850@\x06\x8f\x86\xe7\x06\xce.@@q\xb6\xfcM@.@\x87C\xe4\x15G90@\x0b\xe8|\xf2l\x87-@\x1dc\x80\x01i\xdb.@\xf0*\xc3\x8a\xf6O)@\xe9>\x8d^\xabh(@\x05\x1c\xad\x1c$3.@\xa7?\x14\x82\xf1\xd60@jX\x0c+\xc2n,@SF\xe5gr~,@\xba\x07W\xc6Or-@\xa3\xe5\x89@\xeb\x8f-@\xfb\xdf"\xc5CK,@\xbd\xbez\xb8\x15E,@&\x98\x8c \xb5\x061@\xb5g\xb2\xa1@\xc3.@f\xbe\x9aA`\x88-@d\xb6\rpO\xd4-@\x0b\xd80\r*\x10+@Fm\xe1F\xa9x-@\xc0\xc3\xde\xc0\x02\xa80@E\xc9\xb7*\x8f\xbd0@\xb0\x05\x8eTw\xf00@x\xb6(\x1a\xe9\x0f.@\xb0\xd6\x06\xe0\xce\xa5/@p\xa8\xad\x9bB}-@\xa1d\x03\xd1S\x1b/@\x97\x98\x98>2\x9f-@`\xb3\x95\x07\xb5\x93-@\x84!\x01F\xcaK,@`\xb3\x95\x07\xb5\x93-@\xbd\x00\xcd@C\xcb-@\xdbBT\xcfy\xd5-@cc\x14\x88M\x90.@\xb1\xdf\xae\x80\xc9l.@\x95If\xffz\x9f-@Nw\x18\x9c~\x08&@_\xeeL\x0e\x10\xa1/@\x91*\x00\xb1\xa3<0@A\xaf3\xc4\xae\x1e0@\x14=|\xbaj\xc7-@\x99L\xac]M\xe2-@\x9d\x01\xff\x01E\x04,@\xe0\xd3.I\x98\x9d0@V\xa3\x82\xc4Ii0@A\xb1\x89\xd0\x9dj/@\xa9h\xe7\xd5V$-@\xa9\xab W+8/@\xe8C\x85\x7fJ-0@\xd4\xec\xe9\xaeb\xe30@e\xe26\xe0Tb0@i\xd3\xbcEH\xf1/@(q!\x9d\x98(&@t\x8a9\xfa.\xfd-@A5\xff/7i-@\x81y\xf9\x0fM\xa10@\x91@\xa0|\'\x03&@\x1d\xf2*\x8c\x9a%,@0l\xa5\x916\x16/@\x99tO\x9e\xe6\xcc+@\x863\xc5\x1d\xa9\x0c/@*\x19\xfa\xe6\xf9\xc40@\x18J\r)\xc5\xa8+@\xb2\xd2\x9d\xb7\x99\x010@\x81Q\xd78\xdb\xcc-@<\xd7>L\xca\xdf-@\xd9"\xa1$\'\xf3,@\t\x90\xba%\xad\x151@\xe2.X\xd71\xe2+@\x06f4\x19\xbb\x81-@\x05\x8b$\xea\xb1\x990@G\xab\x19\xe1\xddS0@h\xcf{e=\x08+@V\x98\xaft\x1cV+@\x02\x15=\xf8\xa5\x1e/@\xfb|\xbb\x01&\t/@`\x04.\xc6k\x0e.@\x1eV|\xdb{K-@j\xe0Y\x1c\\\xd8-@#\xfc\x07<\xf5V.@\xe4\x82\x8d\xc1p\x9b0@6\x85\xb0\xb2\xa8\x95-@\xb9\xf72\xc9\xa7{(@>ofR\x01\xd8+@B\xbb\x85\x8a\x95i/@\xe13*1\x87..@\xbe\xd1\x08\xc3\xf4\x0e/@N\xb5\xc7\x1d\xb3\x8e0@\xb3\xd0\xaal\xd1\xd6-@\x06\xe6\x82\xc8[\xb2,@\xe3\xb0\xc6\x8f\x0b\x9d,@F\x12\xb3\x00\xb0\xa8/@^Rj\x90\x15\xf1/@\xf92L\x00(Q+@\'\x05Y\xa8\xc6\xc9+@z\x04\xb0\xf0\xbf\xf7*@@\xb3\x8b53\x1b0@\xbc\xf0\xda\x16\x8be.@ Y%\xf9\x8dt0@\x93\xa9 \xa3~\t&@7Y\xd9e\xb5\x9d0@&\x15\xcd\xed\xd7D/@\xd5\x02j_\x06\xbd/@\x10a\xf4.\xf7_+@\x0e\xc9\xb40.\x0c)@}\x86\xa7C\x04\xd2/@\x968\xa4\xa8W:-@\r\x80=+xt0@&5^\xf3\xd1K0@\x93TN\xcf\xe3\xf4,@F}\xaf0\xe2N/@\x07\xe9@/a\x180@!c\xc6\xe3\xd4&.@\xad6eu\x16\x06&@U>\x95\xfd\x83)&@\xae\x9c`\xc6\x19\x17/@\x1c\x9b\x86Z67-@\x04=4\x08?0/@\\\xad\xc8\xcb\xc2\t.@I\x8fl\xc4\xe9\xfa%@\x903OI)\xa4%@\xbf\xe0\x8c\xf02\x17,@\xa9\x8e\x88\xfeZ\x1d+@\x14q\x9f\xe2\xbf?/@\xaee\x1dPZ\x191@(\x16\x8f\xa1`\x18/@\xee\x92\xcb\x9f\xa2\x11&@\xe63\xad\xd7mQ+@\xbd\xf3AY\x9cR+@K\xe6\xbd\xc5\x19u/@/\x0f\xbc=\xc0\xbb0@;\xf2f\xa4\x8e\xfa%@\xab\x8a\x9f\xeesk-@2^\xeb\xb0r\x90*@K\xe6\xbd\xc5\x19u/@\xf3\xb8E\xc3\xa8\xa4)@\xae\x1d\xf5\x0b\xca\x121@\xcdt\x03}\x85\x9d-@\xceV\xef\xe7\xf6`,@\xeea\x0f\xd8\x93\xe20@T\xe7pgA,.@N\xb3\x11\xe8\xa3\xc4*@\t\x13\x8e;\x8eW+@4o\xc3s\xed&/@\xc0\xf9\xe76\xadx0@\xf8\x91\xaa\x01\xb8f.@\xd5i\xe9\x07\xaa\x0b,@\xd75\xaaZ1\xaa-@\x01\x9d5Q&\x05&@)M\xc1\xb7\x89\xd4*@B\xcf?\xbc\xae\xad-@$\x02\xef\xfc\x9d\x9c0@\xfd\xf15H|\x9e0@\xd4\x0edC\xdc\xc0*@Q)\x86 \t\xdc.@p\r\n\xe1@@1@\x8e5\xc3\xec`M0@Yo\xc6KUf,@P\x86\xa7jT\xa5/@\t\xd9U\x92f5,@9\x9es\x93AC+@\x00\xcc7\xca\x9c\t.@\xd5@\x97\xed\x9a\x80-@\xc4G\xae\x87D0+@H\xa1.f\xcf\t1@7\xef\xaf\xf8\xc2\xc7-@\xd7\x9a\xf1\x1e\x96\xe7,@\x14\x05\x87\x15t\xe8%@\xeeY^cjv-@O\x14\x93\x1c\x97\xbc/@\x01\xf0\xc5\xff\xe8\x08.@\xd8\xb4\xc8b\xf0\xa3.@\xb5\xec/\xb4\xabm.@~p\xdd\xc2\x88\xb50@3\xb6XGk\xf2%@\xe7\xf4~o\x0b\xd6.@\x8aS\xc5R\xa8\x9d,@\r\t\xe9>\x87\'+@\xca5\xd97\x1f\x80.@m\xbc?\xe2f\x9b0@\xd1\xf3\x93LDi)@\xca\x02\x03\xd6j\xea%@\xca\xefFt\xd4\xfd%@\x1eP\xcdv \x081@\xd0\x97\xba\xf71\x03/@\x8d\xd3\xc1.\xda[1@c\xbc\x97\x87\x8c&1@\\\xde\xf9\x88,#/@\xc8v\xa2Yx\xf0,@\x919a\xd2\xb6\xfa,@\xe7\xb2\xd0\x10\xd3\r,@\xe4\xb4\x9a\xac\xa8\t.@\x8b\xdd\xc1\x86\xf1*/@\xbaDr$\xec\xc9.@\xe7\xf4~o\x0b\xd6.@2\xa6/7\x19\x05+@\xad\x90\x08\xf0\xd0\x14.@\x95(A 8\xbf-@\x7fA\x16j;\x8f.@\xaa\xd6\x8f\xe9\x8f\x1f,@HJ\x01\xd0c\x19&@A\xffD\r,\x16-@q \x0c\x88\xf5M1@\xd9\xc2\xd04n\n1@7PI\xd3\x81\x0e0@&X\xc0\x0e+\xc1.@\xf09\xcda\x9b\x850@/\xd5\xcb\xe2B\x16-@\x0e\xe1\x0e\xf2\xc2~-@%\x8cg\xde\x0cr0@\xb9c\x85\xaezJ)@\x1b\xd4H\xeb\xcd\x07+@\x1fH\xb3\x08 \xee.@\xed\xe2\x97\xe2\xe9\xff%@\x1d\x8d\xd7V\x96j)@\x0f6Xg\xd8\xf1/@\xade\xf7\xc2\x02\xb8,@\x92\xdd\xb1\xfb\xff\xe0(@%\xe1\xe8\x10\xaa\xb4*@;<\xcc\xe1\xf3\xe9,@J|)\n\xc6\xf3,@\xa0\x83\x19\xa2\x8f\xe0-@\xfc\xdf2\xe1\x97\x91.@\xa5\xd9\xccw)\xcb.@\x88/_\xa5\xdd\x17+@WWr\x08\xc0\xdf-@/}%\x8f\xe8d0@\x1c\xf9\xa1\x9e\x19\r.@\xc6q\x80\xd4\x83\xb5.@@\xd7,\x91\xf3\xa0+@<\x94\xa0P\xc0\x19.@n*\xd3\xb4o\xdd%@\n\x9dfT]\xd1-@\x8e\xcc\xc6B\xe4y0@\x8a\xb8\xcbk\x84\x140@\x16p\x9d\xa9\x93e%@\xbcy\xab+<\x10-@\xd8\x84\xf9\x08\x05s/@8\x83\xf3\xcf\xa9\xac0@\xcd\x8f\xa8\x04\x91\r/@\x94\xa4b{\xb2$/@Ea\x81w)\x99-@\x93\xa3\xde\x0b\xe471@\x11xNwa$)@,\xb0a0\x99\xe1*@\xac5d\xc8\xc6\x910@\x06q\x95\xa5X\xa60@?\xd7>\xa6\xa4U-@\xfez\xc7\xfc\x11\x890@\x92\x81\xf9\xe1\xe1Q/@^E0\xb4T<.@H\xca\xdeH=\x89\'@\xdb\x8dME\x0c\xa50@OlA-\xb1\xac/@\xf1]\xc9\xb1\x90\x83)@\xc98\x94\x1cy\xe8*@x\x19\xe0\x1d4\x101@\xc7\xe8\x84\'\x03\x1b/@\xadH\x7f\xed4i0@\x1f\xceG<\xb7\xa0)@\xeehT\xc2\x96\xad.@\xc5\xd5\xeb\xdf\xfeW0@\xb5\x91sL\x18\xc0/@\x87\xae\x98\xf3\xbb)0@\xfbp\xbd\x0e\x92\x030@\x93\x927\xb3E\xfd/@\x90MA\xebW>+@\xca\xa2v\n\xc6,1@\xc3\xfe\x83F\xe2\xb0%@\xda\xfa;\xb2y\xd2/@lcR\xa0\x9b@-@\xcdWrt\xc1\x0b/@A/&\xc7m`0@\xfa\xc1\xa7\xee\xceP-@\\\x10E\xa4\xc6\xfd0@\\\x11\xac+p\x990@\xca\xf01\t8\x83.@;\xbdI\x7f\rF-@\xbe3\xf01\x8a\x19.@\xc0U\xb5R[/.@\\\xc4\x13\xa6^\xac*@\xe4\xa8.\xa0\x9d|,@\xce\x9b\xe0hl\x99,@\x83R\xc3\xb5\x1c\x15.@C\xe5\xff\x04r\x05-@IkN\x16\xb2\xcd%@\xb0e\xb6\xe2\xace/@\xfaj^\xd3~6.@\rW\xa1\xa6\x11\xcf+@j\xe0Y\x1c\\\xd8-@h\xb3\x89\xe5\x0c\xed*@_N\x82\xf8t\xbf-@Z[\x8d)L\x85-@%\xa6^/K\x89\'@\xf6n\xf4\xc0bx+@t\xc4L\x93\xff\xff,@N\x1b\xe0Qp\xbd,@}\\\x9e\x9a\xfc\xf60@\xacp\xdc\xfeL\x8e-@\xa1\xc7\x87\xca\xe0\xe30@\xbf\x89\xd8c"11@b`\xba\x8abu,@\x00\xe8\xa0\x8e\xc3)0@(\'\x80\x9d\x93\xab0@\xb5I/\x1eXt.@\x81\x08\xc1!\xc4\xac0@\xff\xa0\xad\xae\x031/@\xb8:\x01C"\x05+@\xca\xee\x1bHH\xe3-@J\xf0\x0c\xe4\x07_/@\xb4\xbf\xb4\x82<\xe0\'@\x19r\xff~\xe9&1@\xd7\x0b\x7f\xf2=\xa0.@\xd4{\xe05\xd5\x0f/@\xff\xc9\xd4\x8a\x1b\xba0@\xb5\x7fX\x9e\xa1\xf70@\xe5\xf7DVL\xad0@\xdb\x88Yq]\x170@\t\xa8\xb4\x8a\xf1\xaa0@i\x80y.\xe9a.@;v\x1a\x9988.@\xf4B\xa88t\xfd.@\x8f\xd7k\xc8\xac\xc3,@\xd9\xa3\x88\xa5\x98|0@R\x03\x00\xc1\xa0}\'@\x1d\x88oV,\x9d.@\x85\x16BWQ2%@~\x06\xe1\x9as\x92-@\xff\xa7\xe3,1\xad0@\xe7\xf2+\x85\xed90@Ag\xf5\xad\x88\xaa.@\xef\xe8\x93\x8do\x0b.@}\xbe\xd6X"\x16\'@\x89\xdb\xc6Y\xccV,@\xbf\x08\x8f\xa83\n-@\xc3S#\x8e\x8c\xeb.@1\xc6\xd5\x8aa20@\xc2\xbb4c\xbe\xb60@qG\xf7\x0f\xb1\xcb-@\x8a\xed5\xe1g\x1e.@\x88\xeav\x05\xb6\xa5-@`\xc9\xc8{\xa5\xd8+@\xcd8\x85\x19\x13\xe1-@qG\xf7\x0f\xb1\xcb-@@\xcb\x10\xae\xd5\xe2+@cs_\x06\x18 )@\x9a\xa5\x1d\x8b\x12f0@\x9f\x87\x1b\xb0\xd1.%@\xf8rv\xe7\x97j0@\xeb}\xbcUP\xb5-@\xfb*\xdbxt\x8d%@\xc1\x8ey\x92\xfd./@R!\xcf\x83\x84#\'@\xad\xab\xfa\xb5\x00\xa4/@\xd6\xd3O\'Or(@\xe0&\x05\x1af?+@\n\x08\xa2\x1dC90@W\x87qb\x92\xce+@K\x08m\x9a\xc9\x110@\xecfe$W)(@Kh\xe6\xd9\xb5\xb30@H\xa1\x96o\xf3t&@\x96\xc4{g\x98\x99+@\x8d\x94r\xb7E\xfa0@\x0e\xd8\t\xfd5E+@\xe5\xcb\x1fK0z-@~C@\xf8\xed\xa9.@X0r\xeb\xa0p(@K\x16~\xa8\xa6h,@\x96\xc8\x87\xb0w#.@\x00\n\x15\xda3L&@\xd9F\x1dZ\xc240@\xcc\xd4\x9a\xa1\xe1=&@>ni\xf6\x92+&@\xc1v\xc9\xfc\xc8\xa4(@\xa5\x93\xe5\x1b\x90\x181@\xc2\x8e\xc5\x1b\xe2\x1c1@5\xb4\xb2Io\xa0/@\xc2\xc7\xbb,\xb4\xf60@\xce\xdc#\xdd\xc5</@\r;\xfd \xf2F0@cp\xf8\xe8} 1@\xec\x0bs\x06u\xc4%@[/26~\x1c1@\x00S\xd3\x13\x7fw0@\xc8\x84/\x1e\xc0\xe3(@\xa0\xce\xabY\xc4\x7f/@\xec\xf24\xb5$\n-@\x0e{\xcd\xe1)\xaa0@\xcc\x8a\x04K&q.@"\xac?\xf1\x18\x89.@7\x1d\xc3\x06Z",@\xcdbqH\x11D0@~[%,B\xeb-@X\xdc\xc0\xa4\x1e\xe2)@\xf0\xec>(\x14\x11/@]\xc3\x89\xd3\x9b\'-@P\xaeH\x94\x0e\xcd(@\xba\xc2ykG\xe8-@\xa9\x1b:C]\',@~C@\xf8\xed\xa9.@\xc8\x97c\x04\xf6\xd8.@\xb9\x98\x1aO)\x04-@]7\xdb\xce\x03\xb6-@:\xe4\xc6-\xfdl(@\xa4\xa9Ri\x9d\xff*@l\x94\xf6#\x12\x86-@#\xbf\xe03Kk0@\x10M\xd36\xdc\xde*@6\xb9:\x00>\xbd\'@1(i\xde\xf0\xdd0@w\x04w8)n-@N?\xb0\xf6\xc0\xd6*@\xff\xc7\xce\xbc\x1f\xc6\'@\xb2M\x87?\x1eh.@7\xfa\x1d\x02\xb4S.@\xa0\xd7_\x8f\x1d\xe8,@\xa1\xb5\xd1\xe2\x87\xe8*@<\x9f\x04\x92x\xc6,@d`/\xf7\xb7\xf3*@\xa2\x96\x88\xdf\x11\xe0\'@\xab\xfbL\x06&r.@\xc6W\xcfe\x98~-@p~K\xc1\xb0K-@ 8p\xd6\xe8\n-@\xe9\xa7\xe6i\xeb\x90+@\x1e\xa2l\x8a\x83\xd6\'@\x86\xb3C\xb1a\xc1,@\xa3\xaf`\x1aM\xcf+@\x8d \t\\:\xb4+@s\x97\xc9\xa5a\x8f.@UJ\x12\x15R\x8b+@~\x8dZg\xc0\x1f-@mi\xfd\xdd\x1e\xd3+@cv\x06\xb1\xfe\xe0+@mi\xfd\xdd\x1e\xd3+@\x1a3\r7u8-@|\x83\x943>\xf0*@8\xee\xa7`-n(@\xde\xa7\t\xba%\x9b+@a\xa4\x05IvS.@\xffzB\xd3\xfde-@\xe2\x8aD\xb2\xdfT-@\tV\x15\xb6\xed\xe3*@DG\x08\x04\xc9\xa3\'@"z\xb8G\x01\x93-@\x1f^\xf4\xefwG-@\x06\xf9Q\x0ba\x02-@\xd5>\xfb\xbfH\xde,@q\x89\x82\xaf\xb2\x82+@\x8cX\xc6\x84\x8a\xd9+@t\xa2\xe0\xec\x13\xa0\'@`\xc0G\x88_\xd1+@]\x13\x19\xf5\xde\xdf-@\x95\xae\xf3\x06\xa1b-@\xf2\xa5`\xa3\x11\x9a+@\xc8y7H\x02\x99*@\xa67\xd1\x07\xc7\x9e-@\xb1\xee\xd0W\x11\x92-@&K>\x05\x156.@\xb19=xT).@h\xf7\xaf\x80^p-@n\xdb+\xf0\xb9\xa6+@\xfb\xf9.Y\x0fz0@R\xba\x9f\xa1,\r0@\xa3\xf0\x17\xfd\x9aY.@\xef4w\x08\xc0\x95-@\xea\xb6\xbfZ\xb3\x1c-@\x1db\xcc\'\xc6&+@\xfaR\xf0A"\x8b*@\xe2\x114\x8e\xec\x7f.@\x8e\xa4\x14\xd7\xf7,.@B\x84P c\xbd+@\xfd\xc3\x9fO\x8b\x1b+@)\xe5\xf5\xf8\xc0,(@\xf3\xbcQc\xde\x060@\x0c8\xe0\xea\xady0@Nk\xef\x86At0@(tsD"}.@\xcb\x84\xd4b\xe3H.@\xcfv\x1d\x17\x942.@\xc0\x07y\xb8\x16_-@a\xc48o\xd2\xab+@\xbf\xa8\xf9\x11\xa0]0@\xa4\xbd\xc5\xf6\xdc\x0c0@\xba%\xaa,\x8f>.@\xe4\n!\xee\xd8<+@\xff.\xd7\xc2\xca\xcf.@\xf2\x97Y\xf1\xbfw-@\xaau\x89\xff\xbcW0@\x97\xa7]qm\x08.@\x1c^U\xaf\xec\xb3*@\x05\xfbc\xb1!\xbc-@Y\xa35SH\xa0-@\xe4\xf61\x9cN9(@\xfa\xed\x88`\xeb_0@d*\x05B\xbc\x010@\xea \xb0N\xb3Y.@U\xc7\x18\x1a\xc1n-@\xb4|\xec\xd4\x9d\x15.@YR\xed\xee\xe9\x80(@\x8f\xad1\xa2\xbb\x1c*@\x02\xfa{R\x98\xb6+@\xa8\xf1\xf7\xd8r\xb9-@F$c\x97\xbc\x00,@\xe9\xfd\xeb\xe4\xb2B+@}R\x8c\x97\xef\xe4.@\x16\xaa|E\xfe\xc6.@\xc7w\xe0\xd9\x86^.@= \x17\xf9\xd0\xff-@\x90\x1f4e\xe1\xfa,@C\x18\xdf\x889\xec*@<gLj\x86B0@!F\x98\xd5\xa7<0@-\xa2p)\xbd\xdd.@\x00?0\x90}E.@\x94x\xb6\xb2\xac\x82)@\xa1\x1a5`\xecj.@\xe7\xe4\xb2`\x91\x14.@C\xe7h\xc0\xe3\x05.@\x82\xf4\xc1\xb9By(@\xe1\xe4\x9ap\x07\xc2+@R\xbdZ\xa6\xf6f.@\xdd\xec\xa4.8P0@\xe2\xc1t\xc2H\x9f,@\x92\x12G\x12\xf1p.@\xf3_lw\xf0,.@o)\xc2\xdc\xed\x9f.@;.\x9a\xd0\x00).@\\\x12\xc1\xfb\xf7\x99.@\x836\xc7w)\x8e+@\xec\x8b\x82\xa2\xf0\x810@-\x94\xd1\x0e\x96n0@^\xa7E\xe1\xe7\xa7.@#\xd6\xc9\x93n\x8e.@i\x7f\xcbK\xa1\xf8-@-\xe4\x83\x95\x91G+@}vB\xaex^0@\x96 \x83\x1b\xbf\xa0.@\xee`\x82\xd2\x13\x90-@\xf5\x84\xcb\x15\x8f\xa8+@AS\x06J\xad\xdb.@\xd6>\xfd\xadU\xf6(@.\x14\xea\xba\xf3}0@\xeae}\xb8A#.@\n-\xc7\xfde\x13.@\xfbz\x15\xefa,+@\x12\xd5\x9d\xe3\x18\x0b.@\xfe\xe3+\n\xdc\x99-@M.xe\xcf\xb3,@\x1a\xae\x84};\xa7,@\\\x83\xca\xfd\xf3\x07)@[r%\x17\x895.@ec\x84\x1a\xa0\xa2-@\xbbG\x06F\x81\xc8,@\xad\xef\xe4~ \xcb+@\x8ff\x8d\x81\xee!+@\x12\xde\xd0\xd8\x93\x1e.@\xa9\xb2\xb8\xa6\x1b\x13.@dL\x9edtt-@\x82\x0ct$\x87\x84+@=j\xda\xd6\x8c\x18/@[q\x15\x97"\xef.@\x973Yo\x1d\xce.@\x1d\xaa\xed\x95\xb6\xf5+@x\xd5\x9f\xe6x@0@\xc4D?\x1a#\x89-@Z\xd9\x19 v\x880@Y\x9e:\x9b\xac\x840@\x9d\xba\xfa\x819`,@\xcdI\xd8\xbd\x04n,@\x92\x81\xa2[\xfe\xce+@c\xd2\x10\x7f`\xbf+@\r&;(\xbf\xa0+@\xf3\xe1D\xec3\xa0(@X\xd7\xf8y3*.@\x80t\xd3\xa6(\xe60@\x16?\x8d\x13\r\xf90@3\x82\xaaQ\x07\xf20@m6\xb2\xb9\xcb\xee0@\xb3A\xba/$\xe1+@\x0fj\x86\xbf\xc4\xd7+@0\xc3\x1b\xb4\xab\xa7+@:\x05MDMG)@\x95\x8d\xde\xeb[\n-@\x1e9\x15L\x83L0@0\xea\xb5\xdf\xb0\x80-@\xfd\x81YDp\xd6-@|&\xf8\x1a\xb6\xb1+@F\xe0%02\x12+@(\x9f0k/\xff+@)2\xe6Q\xc4\x05+@=\xd9-\x10\xbc\x810@\x90\xa4\xe6\x95\x81\xcc.@\xd8Z<[\x14\xda-@ \x10L\x940z-@\xbe\xed+\x91B\xfa0@\xb2K\xc1\xf3\x0c\x860@\xbaYPO\x8f\xda-@\xd3:Q2\x85\xd3+@\xce\x1e\xbc\xe1hz.@W\xe7\xadY\xef\xf7,@\xc4\xfc\x07\x04\x9c\x03,@nCF\xbf\x13\x7f-@\xba\x9fi\x1e\xc1\x83+@\xe4j\x98\xe5\xfd\x92.@\x8a\x92\x85\xe3\x93\x97-@\x02#\x87.>-+@9aB\xb1/X0@8\xe9BC\xaf\xf4,@\x12\x86\xd0-a\xc4,@E\xe0V||S0@\xef`\xaf?\xa8%)@E\xe0V||S0@\xbf\xe8\x83K&\x96-@w\'hq\xbb\xdc-@\x87cS\xba\x904)@I\xb3\xe667{0@\x89\x01\xa4\xd3*~,@\'0b\x10:\xf00@f\xe8\x00\xc1-\\0@l\xfd\x82\xb2\x86n,@\xe2>a\xfa\x9b\xf6+@\xfa\xa3\x80,\x14\xd1-@\xb4\x07y?\x1b\xc0-@\xea\xaf[\xe0\x1f\x800@\xe6\xa4\x00\n\xba%/@\xceC\x17\x12,C.@\xa4\xd0\xf3\xcb\x83\x87,@0l\xa5\x916\x16/@\xee\xd3\xf4=X6+@\x95\xcd9\xfa\x98v0@##\xa8\x16\xab\xe60@0l\xa5\x916\x16/@\x7f\xbf\xbe\xbf|,+@\xf4\xe7^\x00q;+@\xa81s\x9e\xe8\xd30@AY\xb0#q&.@\xd8\x9a2_\x94\x16/@\x16`L\x0c\xaa\x16.@\xc6\x90\x96t~Z,@G\xb8]\x87\xc1\xd00@\x7f\xeb\xd9\xbf\xb74.@\xc5{\xa2\x83>V+@K\xc3\xb6\xf2tx,@K\x02W\x91\xee\xf60@l\xe6\x1b\x867H-@o\x10\x83.\xdb4+@\xaa\xaf\x84}-\x0c.@\x82\x01\xa0\xa9\xdaY,@\xd9\xd1\x02\x07~\xef0@I\x94\x82\xd0.K%@"\x19\xdf/\xf4a,@K}\x84\xaa\x11\x061@\x06\xcc\xcc\xf6\xa5\x1b.@o\xe2\xa2*!\x03-@ap*r33,@\xd0.f\xb3gE\'@\x1b\x0b\xff\xab]\x00\'@\xdb\xbc\xc2BN\x0e.@PS\x01\xc5{\x94,@)\x88\xc0$\x1dl.@C\x80a\x8f\x8bC-@\x96o\xff\xc1lX.@\xb0\xc8?\nvC\'@\xf9Z\xec\x80\xfc\n1@\x83\xdf\xe2\tX00@\xe7\x12\xa0\xb6aY0@\x8c0\x9cB\xb350@\x00\x9bG\xf2\xf2\x08/@\x91\xc6\x91\xab\x84\xe1-@~w@+oH-@\x8d\xec6j\xe8\xa60@\xc5dA\xda!T0@_\x17\x87\xb6H\xb40@\xf8>M^\xb3=.@\n\x81\xf2\x01\x185,@\x1eA\xa0E\x10\xa10@\x12#\x8e2\xb4\x15\'@\xec[\x1e\xfaB\xf00@\xe1}\xe39\x8f80@;\x80\xe0\x14\xa2\xf50@\x887\xbb~\xb9\xb90@\xce\n\xd7\r\x1b\xff,@\x10\xc8j\xeb\xf2U0@REK\xad\xdf\x19/@z9\xef\xb5_C\'@\xd5\x1a\x8cU\xf3\x071@\t\xff\xc3\x08\xa3\xb1.@\x04%Y\x809\xbc,@\xf4{B\xc3Iq0@|\x9e\xa9I\x87\x8d-@\xbb\x84\xd4\xb4\xf2\x820@U\xf6\xd1\x04\xe9\xc80@6\x85\xe4\xb6+\xfe.@\xc3\x83\xea\xa3\xb6A-@$}_\x9b?\xe9.@\xc0\xf9\xaa\x87\x152-@\xdf\xd69\xa7\x88\x11.@\xb29Q+\xe3\x92-@\xe5/F"\x9f\xbe,@\xa3\x00\xc1\xde\x8b4.@7\xc2\xd4n\xdf8-@\xbd\x04N\x1e c,@\xdf\x99\xd2\xf8os\'@\xbc,\xa5\'bd\'@s\x80F\xc2\x0f=%@\xe6\x11\x88\x07\xb0D-@\xbf\x96\xc4"\t\x8e,@\x95M\xbcU\xbb:,@\xe0\xf62\xa7\xc7\xce,@>`_>\xce\x9d0@\xb0\x9d\xab\x8c\xfe4.@\\\xedo\xce\xbe\xb2,@\x7f_%\x05"\x081@b\xc2\xb3\x1a4\xcb0@&\x88n\xe9\x83M0@\x0f\n\xd2Hn(.@!/\xd8\xeb\x18Q,@\xfb\xdf\xaf25{%@@x\xbc\x88N\x121@j\xd0\xa6\xa3\x19\x990@1\xa0\xd4}\x80n0@h%]\xcc\xdbR0@V\x16{\x95\xb7g.@"\x9d$\xa4U\xff,@7#\x93\xdd\xeaE,@\xe5O\xffPb\xad0@>\x83\xa9\xa2_\xb50@\x03\x13\x87\x1aT\x1c.@2sf\xd62\xf2,@\xe8 \x14$uT\'@\xf6\x95\x1f*)\x171@\xfd\x96<|\xd6\x930@\xdf#\x12H\xbf\xe0-@Sg\x18PR\x96-@?#\xe0\xc8 \x06-@\xfd\xc9\x1b\xae;O,@\xef\x86[\xbcW\x9b0@]\x0b?\x9b>_0@!TJ\x05\x012.@B4\x93\xf0\x8d\xec-@\xa0Zt\xd2n?0@w.\x0e\x8cAN.@\xbc\xf8]e\x97(.@^\xc04\x16\'\x13-@\xd4wV\xde\x10\x91,@e\xf6\xef\x9b\xf2\xeb0@\xfd\xa61$\xacT0@!TJ\x05\x012.@a\x8a0\xbdL\xe90@Kk@\xaf\x17\x9e,@\x952\x0f\xd5\xd1\x081@\x96b\xcb\rt\xf30@=NYr\x15\xa50@\xed\x9e\xf3\xf0xF.@\xd7\xb5\xe1\xec\xa53.@\x96\xd0\x7fA\xc6\xa6,@\xb4\x0f\xf7\x15\x82\xfb0@\xce.\xa1X\xd8\xea-@\xb6\x04\x08\xdc\xf9]0@\x11@\xf5I\xf1\xc7-@OT\xf1\xdb\xff\xec,@*V\xc0\nl2/@7\x7f\xc0b\xa8"/@c\x12\x14\xa7\xb3c,@\x99\xcff}?\xa50@H\xf3\xbb\xd6\xa1\x8a0@\xe4\xb3\x97\\\x1bH.@\x0b\xd5|\xd2\xbc?,@\x011:\xf0<j0@\xf69}|\x11;/@\n\xa4D(\x1f\x86.@c\x00\x1d\xdb\xd3\xa9,@A\x07\x93\xd0u\xf90@=\x837A\x80\xb90@t\xde4\x1e=`0@\xdc\n.\xa8\xc6\xfc0@\xeff\xab\x08\x9e\x990@\x0e\xe3\x0c^\x93\xa1/@\xf9Sw\'/\xe40@\xb9<\xd7c\xa7\x910@\x8d\xa7S\x87f\xfe.@\xf2\xda\x16\xb1^\xab/@\x0cN\xcd\xec\x8a\xa8,@\x0e\x85\\\xb7\x0c\x94,@\x900<\xdc\x9e\xf20@\x1e\xdb\xd5\xff\xb5\xbe.@\x9f+\x9a\xd8O\x94-@\xf7\xb5F\xae\xb9%/@dXp\xe7u\xcc.@\xe91;%\x0co.@\x08^\xc0M\xfd\xe70@\x9fq\x8a\xb5\xce\xa4.@\xdd\xc8\xc79}\x90-@(\x8e\xd1\x16\xd71)@\xd6\xc9\xc6\xe9y\xe2\'@\xa5\x8f\x06%\x1f\xa80@p/~Q\x9b\x960@\x04\xf0\xf70<v0@\xa6~\xfdn\xb3\x8b.@K\xc7lcL\xa1-@P\x9d\xe5\xb4\x04\xa50@\xc3\x00M\x8c\xff\xa9/@\xd8\x9d"\xab\xe2\xe0.@\x03\r\xf7\xe4a3,@}\xd5P\xd6\xb0\x9f/@\xfbBt\x86#\x84/@\x02&r\x9ac\xd0.@h4\x10$\x17\xb6.@xCD\x0c.b.@Y\xc3\xe5\xb1zK0@\xd8`\x84{\x11\x95/@\xa8\xa8\xe1\x0b\x94\xb50@\x80]\x989K\xc0-@L\xe3\xef\xcd\x15\xdf0@ \x83\xf4S\x80\x890@z\xb3X\x1a\xf5%1@\xa6\x9c\xea3j\xd9.@kN\x14\x06\x81\xdf\'@2%X.\x12\xc5%@\xe9~ \x0b\t\xa9-@C\xec\x1c\n\x07\xb30@K\x95o"\x07\xf8.@\xaa\xc3\xf7\x81\xf3\xbc-@\r\x8e\xad6Oc(@K\x95o"\x07\xf8.@D\x9d\x8e\xd7\x88\xe7.@\xe6G\xbd\x84X`.@\xed\xedy\xacHC)@N\x8f\xe0\x15\xcb\xd70@u\x98\xff\xbc>\xbe0@\t\x82A\xf9\xbd\xac0@~\xd1WM\xed\x950@\n=\x80d\x92\x8f0@\xf1\xc0\xec%\xa0-0@\xf8\xec\xac,q\xbd-@)CA\xf7k\xd10@l\x19`\x91\xaa\x1d(@\xc9q\xf8I<!1@\xd4\x91\x94\xad\x13\x80.@u+Z\r\xc6\x87%@e(K.\xcb\x191@\xa0z\xde\xa0\xa6\x1b(@\xe9\xae\xfb^Y*1@\xb8+\xb2\x98`3(@x6\x0bT\xf5\xf6,@\x88\xd1\x88\xa8\x01*(@-R\xa7Sqn0@mp\xf6\xe1\xbc\t.@\xa0i\xc7*\x08\x94-@\xd3\x7f\xcd\x9da\xdf,@b\x03\xf4x\x0e\xf30@\xfc\x05\x8d\xb8\xbf\xb10@S\xe9~\x0b\x1b\xaf.@ms\xb9\x89\xf9~.@\x0c\xa2\xfa\x83x\x9a/@5\x128`\x11\x19.@\\\x17\xace\x8a\xf2,@-}\x95\x9f\'.1@\xa0{\x15\xd8\xad\xa50@bD\x00v\r+.@3/}9\xb1!.@\xfc\tq\n\x08\xeb,@\x06\x9dE/\x12\xb4(@\xf8\x0c\xc5\xc0\xc8/1@\xb4^yH\xf2k-@\xbb\x87\x0c%\xe6\x03+@\x8d\xffO\x1d\x1f\x96.@\x9a0\x0c\xca\x16\x06.@H\xae\'\xd9\xff\x80-@\xc0\xfa~\xf1\xc0\x81)@S\xf9\x0e\x8d\xd6\xaa/@\r\xe1u8\xff\xb1(@X\xdb\xf2\x8d\x06\xbe/@*%\x8e\xfb\x0f\xb20@\xf26\xdc\x10\xb7\x990@\xe1\xe82Sq\x1a.@cd\xd6e\x07\xa4/@\xbd\x9at\xe6\x91"-@\x9e\xd0P\xb32\xfc*@\xdf\xdb\xcd\x10\xb5\xa80@\xb1\x94=-o\x84-@\xc6\x89\xf2\xe4\x0e\x9d0@d\xa6\xb1\t\xf5J,@\xa4\x00,\xf1\x07\xf50@\xf8\xe3\xef\x1f\t\x910@\x8f\x163.\xd1\xb9/@\\\x1a\x9e\x07\x9e_.@G\xf7\xc1\x8d*4+@\xcb\x8fN\x0b\x81\xbe0@@g\x06h\x81\xa2,@\xe1\x8f\xdf\xecN\\0@l/!\xfe\x92;,@G\xceS33L,@\xdc@\x1b\x9d\x10 1@\x1an\xa9\xf6"\xc7-@\xc6\x87\xb3\xae\xcaW+@\x006u\x0c\x03\\/@-\xe1\xad\xebp4.@\xda\xb5\x9d\x8c\x97\xc8%@I\x97p\xf91\xc90@\xe6\xdc\xe6\xb0\x98d/@Z\xd6\xfc\xc8+\xb2/@\xc1\xef\xb0a\xae\xc70@k\xffx\'#\n-@\x86\xb6\xbd\x0evJ+@i\xd3\xbcEH\xf1/@\xee\xb1\xfd \xf6\x13-@h\xf8\x18t\xc1H/@\xd6-\xbe`r\x1e-@$\xc1iQ\x94\xad*@Z\x9atU3\xc70@3\xa0\xf0YX\xbf*@l04l\x8d\xc30@\xd7"sm#\xb20@%\xfe\x8f9R\x14.@\xa5\xc6\x02{8i-@\x1dE\x90\x88,`/@n/\x035\x89{/@\xa1\x9b;V"&,@\xe5?\x93\xa6\x87x-@\x8e\xd3\xb1\x98:!,@U\x7f\xe1g\xbf\x8e)@B\xa6\xa9:\xf5V.@\xa1\x9b;V"&,@\xcf\xd43\x1a\xc8\x03,@\x88&\xddw=O0@0L\x03=\xe8\xa4/@\xf2\xf0\x1dh\x165/@\xf3\xe88Nw%/@K6yV\xcf\x17/@\xbf\xfb\xec\xc2\xb0\x80+@?Y\xa6\x0e\xe2\xec)@\xb6ya\xe1\x1f\x0b1@\xf1A\xbc\xa3\x97\x15,@0L\x03=\xe8\xa4/@X\xd81\xcf\x10Q+@( I\xbbv\x1c/@\xa8m\xf2\x95t7-@\xbcK\x12\xe9\x08\xb6/@|\xf8/\xa8\x83!+@\xd8j\xeek\xef\x94%@\xc5\x9aT|\xc2\xe70@\xfd\xb2\x0c\xb3\xc9\xad/@\xe1\xc4M\xcb\x87^+@|\x03\xdf\x1b\x8a\xd2/@gcb\xa9\xccR.@E\xde\x83\xa9\x9bM-@MY]\x04\xd9\x0b,@\xddb\xcc\xf0<4-@:\xeb\xda\xb9\xf0k(@a\x0e\xf3 p#/@\x8fM\x83\x7fW\x19,@\xa2c\xf8\xd0TW+@\x02\xe5\xa0\x87\xbc\xf9%@\x9b\x16\xe7b\xa0\xe0%@\xf0\x82ze\xa4\xbc0@\xd1\xd6"h#\xbf-@\xe9S\x1e\xb4\x17\xc50@\xf2\x0e\x8a\xcb}\x18/@;\xc1\xb4\xfe\xefQ+@\xac\xbf\x8c(\x1d\xe8\'@a\x04\x08\xa5\xac\xcf0@^F\x112o>&@\xf2\x0e\x8a\xcb}\x18/@\x8c"9\xd88J&@\xff\xe4{\x87KC&@\xcbw\x0b[*\x06/@\xcav\x16\x02\xac\xab-@?\x17\x16\xa6\t\xb8-@\x8f\xa4Z\xa5\x193+@\xb1B=\xf3\x02-+@O})-\xdd\xa2/@\xf7\xa7\xe2\x13\xe0\x001@[\xa2A\x84\xda&/@\x07\xa8\xd9\x96\xc2H.@\x95\x96\x1e\xbcp\xb5-@\x84r\x01O2\xd9+@\xf78\xb1\x9a\xfe?+@&\x9d\xf8#\xb4:&@\xa1\r\xf3y\xbb-+@\x1e\xea\x85K$\xbb(@&\x84\x83\x18\x0c\xd5)@\xef!@d\xb9\xe6%@\x1a\xca\x84\xea_\\.@\xa1\r\xf3y\xbb-+@\x893d)u\xd8)@O\xa8\xd4\x96l\xd0*@\xa25\xa2\xffPl.@\x0b\x9c_\x11\xa9\x08*@\xfa\xff\xe6\x13\x88\xe6%@MK\x99P]],@@.\xbf\x976\xbe.@\r1j\xf1\x13\xd20@a\'\xfd\xda\x19\xa1+@T\x1ekXV\x111@\xe5>\xdf\xc6\xf0\xa6.@9~2\xca\n\x90.@9\xb8\xe4[Z\x071@K\x8e\xdf\xec\x1d\xf8.@8\xa3\x8b]\xb4\x81.@J\xb4\xa1qLl.@\xd4p\xe0\x89\xc7.-@\x9f\x92\xbckw\x0b,@\x1cs>\x11\x7f(*@\x08\xe0\x88\x89l\xf7,@\x1aQ\xaeC\xfe\xec,@\xdb\xd3\xe8\x80\xd1\xeb*@\xfe(\x04P2A,@Mp\xbd\xe4\t\xb8.@(2\xfcd6\x9f.@\x90\xf1\x052\x93@,@\x8e\x08\xe2:Y\x07-@\xa4\xb2\xce\xd2q\x1e,@\x1fjzSq\x9e,@\xd2\xa8$\xa8vw0@\xf2\x91\xedx;<*@\x87/K^[D&@\xa7\xbcK-\xbaD-@\xf4\x9f\xd2|\x92\x05+@g\xeb\xab\x0c\xfa\xf6%@\xd5~\xa0v,\x17/@\xc1\x9bz,\xa8a+@\xcb\x82W\x8f&\xfd-@!\xcef\xdbO\xe8%@\xed9]\xb1\x0f\r/@Y\x00k \xc0\x860@#\xbf\xdaI\x14\r,@\x10\xfcib\xf9!+@\x0c\xfb\x84\xad\n\x85-@\xa6\xec\xc1fW\x97(@\xc3\x85\xbb\xceu\x1c.@\x140g\xe1\xbe\x14-@\x0f\x08!;9\x9a+@\xcek\xbcH8\x99-@\xdfa\xa6u\x18\xe6-@\xaa;D:E\xef-@s\xfc\xb4\xd0\x82\x03.@\x16\xd7\xb2\xa5m\xc5/@\xde\xc8lS\xd5\xce\'@x:\xc2\xa9\xd2\x9b0@_\xd3\xc8\xe6\x8e*/@V\x85\xce\xd1Q\xe1/@\x1b\xbb$;\xa3\xe6.@/\xeb\xd8\x155?/@n\xff\x1e\xfd\xd2\x900@\x1f$3\xd0\xc0\x87-@\xb3*\'\xed\xd8$+@\x02+&w\xaa\xd4-@\x02\xfc\x86\x0bC\x1c.@\xb9He\xfd\xae\x03&@\x83\xc7I+\x87\xf0%@\xd2Ul\x14\xc0\xf4+@W\xdb"!J\xe0+@\xea\x9b\xb6{\x01`,@\x9e\xad\x85\xc2\x99\xf3/@\xb0\xb2\xa2-7\x020@-\xfao\xfcCD+@\x9e\xad\x85\xc2\x99\xf3/@\xfdR\x9f**\x080@\x04\xff\xe6\xf6\x0f$(@/\x1c-\xa3\x1c!0@*cgg\xed\x850@\xe7\x8eA\x16\x90\xe8.@\xac\xdel\xe7\xe0O*@\xd5PO\x90\xc1~-@\xb1\xb5\xc0\x80\x02\xe3-@\x19\xf13\xfa\t\x14.@\xf2\x06%\xf7\xb3\xf1%@\xfbj\x06\xa8\x80F,@\xd3\xba)\x1e\xad\x0c0@\x83\xdcM\xaa\xe4\x9a0@\xb5,0\x87\xe6\x8f0@\xd5\x97\xe0\xb3\xe8\xbd0@\xc0\x98\xa1\x90u\t&@\xe1\xd8\xb00\xb7\xd1+@:\x89\xd5\x8c\x01\x9e-@;\xaaD\xd2k\x150@\r\'\x00Y\x12\xaa0@\xde\x1d\xbc\x98\x19\xf7/@\x98b$\x8e\xb7\xca.@\xceNFy9\x86-@\xaad\x80X\x1b\xdd-@0H\xc2dk\xf1+@\xfa]\x1fE}5,@~\xee\x82k\xf6\x170@\xd2z\x80V\x13z0@\x17\xcb\xac\xb7\xac\xae0@uQ\x8b\x0eE\xbc0@??\x9a\r`%0@\xf6\xa1G\x11l\xef0@\x0cW\xc6\xeb\xd9\t&@\x01\x16\x1d\xf3\xf0>(@Q&\x19\xc0\xee:,@\xa3K\xe8j\xf7\xa4/@\r\xee\x9f\xefq\x07.@\xb7\xac\x9bj\' 0@\xb8\xca\xb8\xe1Jt0@J\xac\x96\xd9\x1d\x001@\xdb\x8d\xd3U7\xea*@\xf7\x0b<\xb68\xaa0@\xf1 \xea\xef\xf6\x990@_\xa4\x95\xfa=\xca-@ZYl9\xfa\x0f0@\xb9\xd5o\xc0p,/@\xbc\xff#\xe9n\xd3-@\xb5\x024\xe2\xd8\x9b0@>I\xd5\x13\x04\xac0@\xd9\x11L\x0b6 ,@\x03m\x15\'i\xa0/@4\x1d\xb3!\x04"-@\x8d\x98W3\xc6\x05&@h\xf7\x0f\x19k\xe5*@p\xbe<*a^)@\xe5k\xcd0\x13\x10&@mA-W\xb0\x03,@\xfc\xc0\x04\xc6\xa2s0@\xee/\xa4\xb2\x1b\xf5+@y\xb5M\xe9,\xbc/@\xf6\x88F\x8b\xc0./@\x03m\x15\'i\xa0/@\xb6G/\xd8\xfe\n.@\xc9\xcd\xf6Qb\xe60@D\x99\x14\x0e\x8d\x8b/@|H\x9b\x8f\xcf\x890@\xb7\xe3\xf5Q\xaa\x130@\xda5D\xcc\x92\xdf0@b\x9ed\xa1\xf8,-@\xa4r\xc0\xc4\xa0\xf70@@o\xc3k\xeed+@\x82\xf4\xadY\xf9\xfe%@I\x87\xd9C!\x01&@\xe2\xa4s\xe8!\xea+@\xe5\x97P\xea\x8e?1@\xf3-g\xfc)\xa70@\xb3M\xb1\x0f\x1f\x0f0@4q\xc7\xa1\xc0\r&@\\\xf7a[\xdd\x17&@\x9da\xea\xce\xd5G+@03\x8f\x82C\xf6+@\xa3\xf36NBs/@\x9b\xb6/K\xb1\xda/@\x99\x9ct}\x1d\xc60@*\x14(\xf1\x10\xd9.@\xde\xba\x1ba\xcb\x8f-@\xcd\xd0\x10\xca\xcd\x03.@\xbeK"|\x039.@y\xa4\x11\xbd\xa3\xfc%@)"\xe4r\x88\n/@\x8d\xbe\xe0BC\xfc+@\xe2\xe7\xe7\xe7^\x05,@\x0c\xb1\xb0\xcf\n\x02/@\xec\xf4%?c\x161@2\xc4_\x00\x88\x191@\xf4\xe7\xaa\x10\x14\xae0@\xa8\t\xa3!\x08\x04&@"\xb6\xf9\xd4\xf1\x120@\x0b\xca\x9b\x8f+\xad-@\xdb+\xd8\x84u\xf6.@\xba\x82\xb2\xafb\x010@$\x84\x86:\x8b\xf0%@q\x1f!\xc0(\xb9-@\x01KW\xd5\x1c2.@\x8bz\x1e\xediX+@/#\x16;HC1@\x17\xa9\xfd\xe38\xd20@\x16_W\x92`%/@\xb0\xde{\x08A\x86(@;\x94\xb2\xa0N\xe4.@\x0c\xb2\xdd}_\xd7-@j\x94\xdb\x1b\xbe\xb0-@\xf0\xe5\x19\x7f\xa3\xd4+@(\x9e\x13\xc2H\xe6+@\x9a@\xe3\x9f\xf7\x86(@\xfd,\x86^\x98\xfe.@l\xe3\xbfu\xebx/@s\xc9G\xbb\xaa\xfd/@Z\x8f\x94x\x9d\x161@V+\xff\xbdzt0@\x8d\xc9_:?\xba0@\xce\xfd)]3\xef%@\'\xcd\xc4\x85\xe5\x80/@\x0c\\WK\x83r/@\x9fA\x8f\x99 G-@L\r\x95\xde\xc7\xc2-@uw\x86\x197\xbd/@o\x1a\x0f\xabN\r1@\x81@l\x99\xc6\x0e&@2\x08\xc3\xb2\xee\xf8%@\x93\xa9 \xa3~\t&@&x+\xb4\xbc\xe40@\x8a<n\xf5\xb1\x1e0@>C;}\xbe\xee.@8\xfa\x86\xa8\xb1\xd0/@\x05Z&\x16\x1b\xeb%@\x7f\xe1\xd0]\x0cX-@\x87#\xa9\xea\x12\xcf-@?|\xff\x95\xf6\xf9.@\xe5\xdei\x9a\x95\t0@Re\\\xd2\x99\x170@X-\xa7\xf8g\x05&@\x15<{L9\n/@g\x10\x8c\x1e\xf75/@\x01\x1d\xb6\xc9o\x04&@\xf8\xf8\xc9\x8b8Y/@\xf3h>\x02\\.&@\xe8r\x7f\xde\xf9 .@\x0e\x94\x92\xe4\xb1\x171@\xb0zu\x02\xee\xb10@C\x80\x8a\x8bt\x900@\xe0"\xa0\xfd\xa8\x110@\xc7N\xf9s\xe8>/@\'A\xdfN\x0f\xc7/@\x18pi\xbe\xf1y-@zR_\x9c\xae\x0e0@Re\\\xd2\x99\x170@^\xb3BD\r\xa80@\xefm\xben)\x9e*@\x1d\xf6\x02\xe3p\x111@\xe3!>7\x8f0/@\xbf\xc7f\x15{\x85/@E\xe2\xfe?\xee\xe9%@\x88\x97*|7\x96+@=\xf6X\xaa\x03-/@\x06N\x12*\x19a,@\x17y\x9f$\xf5V.@\xeaJ+\x8e\xc2+,@\x16\xa2\xd8\xc29\xd5+@|\xae*\xfb\xaf\xc3-@\n\x81\xf2\x01\x185,@\xe6\x9f\xa0\xdd\xecb0@\xf0 \xd7\x1a\tu0@8\xf5\xf9\xecM\xfd)@I5\x9f+{Z/@!_\x8a\xdf\xcd\xd3\'@.vV\x8e\x80\xe00@\xdb\xafb8?|.@(\x9e\x13\xc2H\xe6+@?\xb6IW2\xcc+@\xc0\xfa\xb5\xb4\xcd9+@#I\xf7\xb6\xd9S.@5\x10\xed7\xaa\x11&@\x1c^$\xc7\xf9!/@S0\x1c\x82\x8f\x0b0@\xac\xe1`\xeb\xf1\x0f\'@\xf146<\xa6?-@\xe3\xf3\x9f#9\xfb+@,4\xb0\x0c\x17\x16-@\x88\x89\xdbDu\xaa/@\xd5\xd2Ar\x97\xed*@\x96\xfe2i\xe2B0@\x8e\x92u\xc7\xbe%-@\xd6\xbe\xc0\x06,\xc3+@\xd3(\x1fr=\\,@;h#-\xdb#/@(\x0b\r6\xcf\xf30@\xbf\xf9$\x8e\x96g0@\x9d\xf3\x99\x87\x9e\x1e,@sm\xda\x052W0@\xf2\x07t\xc0\xc5g0@\xd3\xf2\xb8\xf92\xed0@eP\x1c\xdd\x97!.@\xf7_\x9d\xff\xb3\x930@\xf2\x86\xf5\x9eS,0@Y\x06\x9a\xc5|l(@\xde\rN\xa1\xb9\x00,@\x1b\xc2\xa3\xbd\xb6H\'@\x1f\xe1^\x0f\xc7V0@\xb3LD \xa93.@\xfe\xbe_\xc8\xd3\x900@\xd0\xd4\x8c\x1d\xe8\xb7*@E\x01a^V\x1e,@\'\x05\xa5\xa4\\\x181@\xcb\xca\x8b\xe6\x1d8.@\xce\xb9=\xce"-1@"2\xb0\xb2G\x880@\xd1\xf7\xcag\xed1,@\xa8\xd4Ox\xce\x11.@\xd8\xb6\xd0\x81[\xdb%@T\x18\xa1\xf5\x04#)@N\x1dF\x14\x87:.@\x99\xae\x80\\\xbag0@\xb0%\x17\x9a\x12f0@v\xcc3b\xad\xc10@*\xf3\xf2Y\xeb\x14/@\xcf\\\xcb{@\xd70@6T\xd4\xb6\x9a\xa7/@h\x96\xb0Nd\x130@t\x00\xbf\x05\xa8++@\x9e\xf0\x81\x08\xf0U-@8A\x8f6\xf1\x19.@\xb0\xdc\xe6\xeb\'y,@\xa2\xe38E\xe5\x11.@E\xc48cbE+@\xfa#kY\x03L.@\xd3\xae\x96Z/\x0f1@A\x98v\xabl\xc3(@\xc0\xf2\x14R\x8e\xbb,@@\x80#\xff\xb3\xdd.@\xcb\x11\xda\x11\x9bA0@\x16\x03\xfb(\xaaB.@\x91m\xa6\xa5Zk,@\xec\x89\xfbU\xf7\x8f(@\xc9\x0f\xcfh\xd3\xd7+@<I\xb3\x17\x8b\xc5/@\xd3*\x17\xe19\xaf+@\xea\x7f\x9a:7\x0e+@\xc6\x8f\xb1$\xe4E.@\x93\x80ut4\xa70@\x83\xb0\x1e\t\xa3\xc4%@V\xec\xd2Jk\xa4/@\x98\x89\x0cXCI)@\x0f\xad=@\xcd70@\x97+\xa8\xad\xfd\x9c-@,\x006\xb1\xd3^.@/V\x08\x05le.@\xe2\x05\x9f\x1a\x08\t1@\x07\x1b\x13A\xe5\x060@xz\x08\x8aw\xe20@\xba\xc6AS\xf6\xb7-@t\x82\xbabDZ-@M\xdb\xdc\xf0Z\xbd%@5\x98\x01Da_.@\xcc\xc1s\x01\xf8;/@Y,P\xb7k\xd2%@\xb6\x04\x08\xdc\xf9]0@\xc9\x16\x97*9\x1c*@p\xf6\xd0\xd8O ,@\xfeNd\xf3\x80r-@C\x02\x1f\xbe\n\xde-@\x8b\x04\xfe\x12`|(@\x00?\xbc\xb8\xc1\xba,@\x05\xbd\xc0\xf3\xe6W0@\xda\xfe\xbf\xd9\xf8\x17.@\xaa\xc1\x9a|\xbb\xdf+@[E\xe8\xce_\xcb0@9\x81rjsa0@?\t=\xab\xe1Q+@\xf0\xa8\xff\xcf\x16\xcb.@\xdd\x08\'\xe6S\xa0/@R\xf7\xc2_\xb5\x920@\xedT\x81\x86k\x1f.@}\x93~8\xbb\xad0@\xa3\xd1\xa7o\xab+.@\x0c@\x17Q\xba\xe7-@\xfc\xa4\xc1G\x8e\xbc*@\xb6\xcf\x82<\x0b\xd3(@_kc@|U.@\xc7K\x92\x95\x8cb-@\xdd\x08Z0\xd3\xd30@\xe9MfG\xd2\x8a0@.\xba\xb0D\xc6\x00,@\xbf\xda\xd7:*0/@\xabS\xfd$\x1b..@J\xb5Q\xb2qx.@+\xe2\xb3u0\xfe-@\x11\xc5\x87i\x16P-@\xf8G\x90uo\x940@\xb7\x84K&\x97\x830@\x14\xb9\xfeF\xb2\xdf0@Q&\x19\xc0\xee:,@\x10\xb6\xca\xfd\xa0*/@\x95x\xc4H\xf1\xa2.@ \x11@0\x8e\xcb(@/\xd5#\xfc\xabB.@\xb7p:x\x86\xac/@\xb7l\xc0"\xe7),@\xd4g^\x969\xbc(@\x04\xb9\xa0bfI)@\xea\xba\x91x\x1c;/@\x92eqRA\xa1.@\xc2N+\xd5\xd21%@363\x85\xf2\x16-@\x86u\xfb\xdf\xfe\xb2*@\xc8~\xa2\xcd7\xe7,@\xb4\xc74s\xa3\x840@=](\x81I\xd6.@\x97\xcc\xa8\x95Z\x89%@\xa2\x91\xb9\x1d\x97\x1f)@\xb6MT+\nn+@%\t\x83\xa8\xb5\x94-@]\xac\x85\x82{\x08/@\xb9@\x06\xf7mV%@P\x85\xaa\xff\xb1v0@\x98z\xa8x\x05T0@f]\xc1{\xe9%-@\xec\xcd\xf6\xdbOm-@5\xa1$\x9b\x86\x81.@ \x80\xb5\xd9)4%@\x1d\xb7\td\x9b\xaa0@/\x81\x93\x8b\xc7\x180@\xfa\x84\xca\x81\x10 /@\xe5"\xbe\x0e\xcd\xa7.@\xe0\x89\\\x0b\x85\xfa(@\x9a\xec\xf6_\xe2\xf9+@/\x83T[w\x8e+@\x7f-c~\xea\xb8+@\x1f\xb36\xacC\xa1,@\x0c\x91Jxn\xa1\'@P\xf6\xfb\xa0^\xd0+@\xa9\x9a\xc4F\xe2\xe3-@\x13\x94\x88\x07\xd9\x92-@\x9epw8f\xcf,@(\xd2\xb0\xdagJ.@\x92\xdd\xa8\x8cU\xaf+@\x89\xd5U\x88q\xb4*@\xed\xf1\xdf\xd6\xcb\r.@\xee\x01\xb3\xbe\x8b\x00.@<\xc00\x16k\xd5-@\xae\xcb\x08\xd3|\x8e.@\xf7\xff~\xe7*\x99-@Cx3\xdc\xb5\x90-@\xab\xf7d\xc5\x97\xf9(@4\xf9a\x0f\xfb\x9a-@\xd8\xf1|\x86\xd8\x0e+@V\x89\xeb\x11\xda\x07)@\xea\xdc\xb3\x9e\xf5f0@@V\xa7\x15\xf2#+@\x7f\x98\x15OU\x02+@J\xb4xx\x8d\xbf,@L\xdd\x85/\x07\x8d-@\xf5]\x98lq\xe5+@\xbe\xe9\x86\x8f\xfa\x01,@\x16Q\xbe\x9e\xae\x90-@m\xa3\x83\xa6\xc6q,@\x9d\xe9\xca\xdf\x94\xda0@\xb1\t{F\xfeW+@\x86\x91\x0f\x80\xf59-@\xa5o\xeb\x9e&\xfc&@RK2\xb4\xcaC\'@\x88\x95\xf2KgZ.@6\xe5l\xc7\x9a\xb40@\x8b\xc0\xf5\xeb\x899\'@#\xb9\x89Da\xd9-@\xc5\xc3\x92\x03\x08j-@\xc7\xb4\xfb\xea7B-@5\x0f\'@&\t.@&\xf7+\xd2\xf8\x1d.@\x03_\x97\xe5\xe2\xbf,@v\x7f4\xd6\xec\x98-@7\xb1\x1f#Y\xd30@=\x83\x1f9\x80\xb10@\xcdB1~\xae\xd7,@g\x1c\xf0\xd5\x93G.@T\xa5\xfa\x8co\xa50@H\xb0ut\x98\t-@\xd58\x0c\xd8\xd9o-@j\xa9\xf1w7p.@\xf5\x9f\xa8}o\xa5.@wLs\xca\x7f\xa60@\x8e\xd8\xb1\'\xc8\xd0.@\x1b\xbbL\xc6~\x86/@)\x83\xceI4L0@3J\xbf\xde\n\xe00@\'-e\xc9\xf9\xd30@\xf2\xf1q\n\x95\xbe-@+\x9cJ\x7f\xce\xd20@Dv\xe7\xa9!\xa80@\xcf\x8a\xe9\x12\x84\x1a(@\xc5\x16\xe8\xb3p\xdc0@<\xfb\x87\x96\x1c\xf40@\x13\xbbgy1\xb10@oa\x17\xc8\x93\x84-@\x1d#\x0e%\xdc\xa8.@84e\xc5q .@\xa5\x83\x03u\xd12.@v\xf0\x95\xa3\x16!-@\x1ag\xc8\x9e\xe8\xff*@-\xf2\x81\x16\x0e+,@\x84C`\x8di\xf60@\xb8d$6h\xc00@\xcd\xff\x7f\xf1\xe4\xc5-@\x86\x0c\xfd\x1e;\x031@\tV\xf8$n\xc90@B&\x08\xd7\x1b\xbe0@\x06x\x1a\x9c\t\xb40@\x7fb\xfb\xd1C\xb70@)\x15\xaad&\xd4*@s\x9a\xb2,@\x05/@Z\xb8\xc34\xab/.@\x1f\xcf\xdd\xd9\xaeu.@\xf1\xef\xbf\x82j\x03,@\xa2\xd1\x87\x85\x7f\x83+@\xaf$\xb0X\x03\xc30@\xa0l\xa3d;\xc60@`<k\x88\x8d=1@QG5=\x96\x101@Z\xdd\x13sf\xa4+@CA\xfb\x87\xd8\xed*@\x1e\xac\x9e\xd6\xd4\xb6+@\xdc\xeb~M\xbfs*@\xdc\xa2$R\xe7\xe6%@\xf2\x0b\xea&9\xf60@\x92l0\xdb\x83\x1a/@N\x04~\x95\x1b\x12/@\xdeA[\xbd\x14\x920@\xae\xc7}\xe2\xfc\'+@\xc3\x940\x18E\xcc.@9\x8e\x86\x04|G+@x\xf4\xf5}f\xf7-@\x03\x95\xa8\xa0\\\xa30@9\xe4\xfcc\x06A1@\xa5\xc9VV#\x10.@z\x82\x12bK\xeb0@\xa4\xaa\n\xf9\xb6I-@\xe4\x83r%v\x171@\xe5\xc6c\xd7\xc3\x8d0@\x96\xea\x94g\xa1\xd1-@g\x8b\xee<\xea\xf1.@\xe9a\x90z_\x86(@\x0e\x81-fA\r)@^L\x98\x10\x05\xe5+@\x1e\xa7\x1b\xbcc\xf8.@\xa8\xfd#\x1a\x02\x141@\xd2i\x87\x0c>|0@)\xe8\x9a\xe9\xb4\xeb+@\xbab\xa57\xec\xf9-@\x93\t\xe5\xecL\xe60@\xc9;\x1a\x009\x9b0@\xd4\x90\x02\x82\xa34,@\xf7\x81\xd5yzD+@\xe4\xee\xce\x1f\x1c\x87-@_a\xf1\x04J\x0e,@\xfc\x91\x07\t\xdcy,@\x18FV\xa7,4+@\xc7\x8e\x10\xef\xec\x010@\xd2Z#w\xf8\x89.@\xde\xe2\n\xad\xccE+@=M\xcbmB\xa3/@\xdd9\xf3\xdd\xbe\x9c-@;\xd6\x17\xcd\xf8W.@\xfeeh\x06\xd0\x041@\xc0U\xa0\x9cj\xf6+@-\x8a\xc6/\xebR+@\xc9\xcd\xcda{\xb5-@:_yRGB*@\xd3\xf9\xbdG\xf3\xc2+@\xe9\x10\x80\xf2\xc1\xcd-@\x07<KmK\n/@T\xfc\x13\xd0\xc9\xc1/@Lx\x0cT\xb9n(@\xd7\xbb\xe2\xe9\xacd,@\xfa\x0f\x0b=\xb4\xe9%@\r\xd4\x98b\xb3*.@6iq\xff9\xb9*@,6aH\xb7\x11/@\xbd\xed\x9ap\x8d\xc0.@E\xd1\x9f\xca\x83\xc6-@\x84\xd02xA\xcb-@\x9f\xe3Q\xd4Zb0@\x16\xf5\xcd\xeb\x8dz.@\x9f\r\x0b\xf4\x89m+@\xe7\xbd\x10/\xa1\xf1-@\xcd5\x1d\xc3\xd1\xb1.@\xc2|<WI\xa6.@0\x17s\xe1\xc1\x9a.@\xb6\x81\xe6\xeep\x00/@\xa5\x0c\xad\x98\xccv.@\xe8\xf4\x86@\xee\xc1,@\xa5\x8a4\xc5@x0@\xbb\xd3v\xb4\xb1\x05.@\xbdd\x0b]\xff\xac.@\xf5P\x87\x19B\xae0@\xcf\xd0\x94\xbd\xa1\xd2+@k\xdb:\x96\xe9,*@\xc4/\x97\x86u~,@<\xd9\xbe\xb0H\xf0*@<J1\xe7;g(@3\x88\xc5&\xf7\x18*@p;r\x9e\x97\x9e.@\xcc]\xa9=\x96\x04+@\x1e\xe2q\x11\xad\x1f,@\xdc9\x825\xc3\t1@\xd2\xa8$\xa8vw0@\xcf\xa7@l\xdfY0@\xf9\xcft@\x1d\n0@\x91Z\xd0\xe6\xce:.@\xbb\x12\x9ez\xf1\xd6.@\x9dd"}Y\xba+@\xfd\xb3t\x08,j-@\xfa\x1b/\x87\x82\x17-@:?.\xe2@&+@\xeb8\x15\xdf\xf5\x03+@\x1e\xf32\xe2\xaf^.@L:\xb6\xab\xbd\xd9.@B\xf8\xa2\x01\xaeF-@\x1b\x81\x81w}\x15&@\xcf\xcc9\xd7f\xf9)@\xaao\xec\xed\xba\x96*@@\xa4\x0c\xf8\xe9\x10&@\\\xa6\x8a>R\x1a,@&P\x17|W\'/@^\x93-^f\xf7.@\x9e{\x03\x9e\xa8\x860@\x12\xec\x10\x92E\xfd/@\xd3\nnYv\xf9%@|\xbb\xc9i+\x18-@\xd0\x93W"\xce\r,@5\xbc#\x96\xf8\x16/@\x9c\xbe\xe4u}\x08)@\xfa\xf2\x01\x81\xc0\x02*@doa:\x82\x9b0@\x14_C\xbc\xc7\x0e-@4\x8bm\xba9Y-@8\xdaM\x95\x8a\xd7*@\xd5sO+\x93\xc2*@\xf6\xc1\xca\xd4\x0b\xf60@\xb9\xc6\x99\xaa\x1f\x030@\xef\th\x1f\xa0W.@\xabp\xc4\xedb\xe6%@F@\xc9 \xdfc,@\x10\xe484\xc7\xf4)@\x81U\xacl\xe3\x860@\xe96C\x9b~:.@\x976"\xec\x15"+@n\x9f!\x17\xdb\x920@\xbf\xda@\xf0)C-@\xc2\x94\x9b\xd2-&0@\x1e\xb0\x8b\xd9E\xb9/@\x16\x93\xf5\xd5E\xc6+@X]\xec\xea\x94\x82+@Z=\xa4u\xb6\xe3*@Tp`v\xd1\xa1\'@\xd9&n\xff\xf2\x101@\xab\xf9\xeaj\xb8\xfc%@\x9b\xf2\xcfS\x8c\x97)@\xb9\x08@\xf6\x84\xdc,@\xa8\xf6\xd1-N\x17,@\x07\xe3\x99_[\xfb/@5\xc6z\'f\xe7%@!B7d\x1f\x00.@>\xea\xf4\xe5n\xe9)@\xb1\xa2q\xaa#\xfd)@\xce\xbe\xd6\xb9\x9d\x980@\x1f\xd3\x13"\xb0*+@\xf2\xf8>\xa9\xde ,@`\xd8G\x8c8\x19,@\x1d(\xf2\xa6.\x1c/@p\x98\xc6\xc2R\x82.@&\xfc[/\xd1\n-@\t\xa4V\xb6}T+@\xf1\x16\xc4\xb9TC-@\xa1!\xacl\\\x88.@B\x96\r\xa7\x16\x01,@{\xf8!P\x00\xe0,@{\x0c\x94\xbb\xe1\x8a0@\x80\xdaga!Z.@\x1e[7L\x19r0@YhK\x04rr/@^\xc0\xa7\x11d7/@\x8f\xd1\xe8\xee\xd2e/@?o\xce\x9f}\xa00@R\xc1t\xca>\x97-@)%\xbc\x04\x04\xf40@\xf8{\x8f%\xf8^0@\x0b+\xb2\x17F>+@KS\xd5\x8c\xde\x99-@\xeb{\x12\xab\x81\xbe0@=R\x1d\x81\x04c-@YG\xed\xc1\x0c\x9a0@\x12\xbb\x19\xb5l=.@im\x07\xd5$8+@\xa4 \x19\xe4\x9ax/@\xe1\x12\x90c\xf7\x130@\xeej1\xc13\x0c,@\xf3\x99c\xf3\xbf,+@Z\xcd\xeb\x9eT`.@f2$\x1b\x99C1@\x83\xa4\xf0\xf4\x16\xe30@\xfa\xf4\x08v\xe2\xf2%@l\xde\x89\x80\xach0@\xdf\xbe\xa4^<\xc30@2\xbfG\x84\xa2<,@\x96i\xe2\xf6\xf5=.@~\x95\x9fc\xe5\\/@\x91\x0f[Q1\x81/@\xa8lD\x87I\x9e-@\xf1\xec\xdbR\xf0\xe60@\xa1\xfcU\x98\x01\xf9/@\xc3k\n7\xeeG/@B\xe94\xc7\\$-@\xb5\xd2\x17\xe2\xe5\x101@\xfed\x0e\xe8\xc7\x9e/@I\xb0L\xc9*f0@"YI\xd3?\x030@\t\xf8{\xa3J5.@\x98\xae\x17\xa1\xd8\xb00@*n\xa2m*o-@\xa3\xd5,5\xdd\x9e*@\x96\x90\x04\x80\x90C.@P\xb67\xe6\x8d\x100@\x05\x951u\x0b\x89/@2J \xc9\xb2\xf5%@\xca\x18\xbe\xfd:\xa10@\xbdl\x15{\x08 .@\xc1N\xa0\xdb\xca\x03,@\x9b=8\xb3\xe5|0@G)\xe9\xb8\xa1\xb2/@\xf5\xd4\x84\x12t\xee%@\x14I\xa4D\xe9\xbc0@M\xe1\x96\x05\x07r-@\xda\x18\x0e\x0b\x1d\x0b0@\x8f\x1f}\x01\x9e\x8c+@mk\x16\x1e\xaa\xfb.@k\xcd|\xbf\xc0\xc0.@\xaftD\x03C\x03&@\xc0R\xb8\x96t\x93-@8\x1em$\xd5\xc0+@a\x86\\\xd2N\x800@\xfb\xf3\xec\xd9\xf6%-@C\xe2b\x98\xaf[/@ao\xff\xc8\x9c\xcf/@2\xf8O\xbd\xd5`0@\x88;#\t\x99Q/@\xa0\xadi \xa79.@\xf2\xd5\xcc*"\x7f-@6D\xdc$\n\n&@w\x06\xc2)m\xe1-@\x81pnt\xfaH/@<\xe2Y\xf7>u0@\xcdE\xb3\xab\xe7\x1a0@\x1f\n\x8b\xf4H\xce/@J\xc4L\xa7^\xbf/@g\xb4\xee|\xf1z/@\xfb`y\xae\x075+@\x9est(y\x0e0@\x8fc\xb0r\x11<,@\xa7\n\x10G\x9e_-@\xb6\xc8\xe3\xe2\r\xa6/@\x18\x85\xdb\x0fE\x9e.@\x93\x1f\x91\xf6\xf8\x17.@\xbc2L\xf9\xc1\x000@\x8dr\xb3Gc\x88-@\x92^b\x8a\xd4\xa5/@\xfb\x1cu\xfc2\x90+@\xa7\xa1\xe0v\xfe^.@\xc9\xa4D\xd2|\xc9.@\xfd\x87)\xfa\x9a\x8c.@h\xa2\xf8Lk\xb9/@\x9d\x04\xd3\xd8\xbd\xdc/@r\x14\xb2\n4\x840@\xbc\x0f\xec\t\x04\xc5.@B\xb5\xd7\xff\x8e<.@q;A\x1d\xb4\xd2+@\xea`\xb6\xe0b\x17-@\x9d\x82vz\xady(@\xcc\xac\xa6 \x17V.@X\x18\x00\xd9\x9aR0@\x11\xd2`\x82\xe1\xa00@\x91\xd0N\xd2:./@\xb8\xd9l\xbb\xb5\x07/@Bop%=5,@r\xaeY\x9bF\xf4*@\xa9n\x87rp\x9f-@}\xc2\xe4Sag.@\xba\x8d%\xa8\x81\x06-@\x1b\xf6\xdbP\xe0\xe7+@\xbe\xbbe\x85\xbc\xca+@W67\xd7\xa6\x010@\x90\x8a]\xfe\xdd\xd3.@\x0f\xfc\xe4ax2.@|\xe1\x92\xf9\xb0=.@\xe3\x92\x01\x92\xa4\x9e0@\xcd>G\x9f\xda?/@\xd3\x08KC+u0@\xec\xba<9\x84Q0@\xeb\x85*\x87\xfa\\0@i\x9ds\x11\x8f\xef/@\xf8\x19+I\x14\x8a0@\x18\xa5j\x8f340@\x18\xbc@-\xa8Q.@\xa4~|3\xbb\x11&@#\xd7\x96@\x91\xa5(@\xdcg\x87\xc3\xb1\xed%@\x99\x8e\xfc\x1e\xd7\x0e.@\x17\x82r\xeb\x95\x06,@LH\xc9\xe6\xa7\xfb+@i\x06V4\xf4`.@\xae?\xb1\xd8D\x05.@i\xcb\xbf\x05\xaf\xb9/@\x84\x81\x13\xc9;\xc1/@\x8dr\xb3Gc\x88-@\x93\x19y\x90\tG0@c\xe5\xe3\xd2\xd9\xb8.@\x16\x82]^!\xe0-@\x92\xa2\x10\x9a9n(@d\xea8(\xf0\xb4(@}\x8a\xe8\x13F\x82)@e\x03\xea\xf3>\x94.@\xba\xdc\xa0\x01\xa0\xf6+@"\xaa\x8d{\x1f\n/@"\x18\x12E2R0@t\xbfy+;\xf0,@\xd4^pE\xa0\x80-@z^G\xf1\x1c\t.@\x15\xfc\xa0w\x0c\xc5.@\xa4\x84O6\x94\xf60@~\x12z\xba\xa0\x18.@I\x18\xbb~aj/@\xfe\n\xf5+\'\xfe,@c\x84\x1a\xa8\xdf\x81(@\xeb\x99"\xdb;}.@\x03.mO#\xcd.@Z~wJ\x1b\x7f0@aH4\xff\xc6P+@C\x18\xdf\x889\xec*@\xb05\xc1\xdb\xbc\xf4,@\xa8\x1b\xaf\xee,\xca0@%\xc2\xaf\xe0\xba\xbd/@\x82\x0ct$\x87\x84+@\xef.\\O\x08h0@`\xe49jo\xd2.@|\xd1 \x88\xe6\xdd.@\x08b4\x88\xa8\x9b0@\xe0\x112\xdf\xe0\x810@\t[;\x1aM\xb1.@\xf9\xbd\xfdS\xfd\x17.@\xa3\x00\xafig\xc8-@"\xc4J\x0e\x9f!0@,e\x98\x0cN\xbd0@Ny\xe3\xb5/z0@o\xc1#\xdaAg.@\x0b^\x1bs\xb7\x120@\xc1\xac\xc9(ln0@\xe6yA\xbd\xca\x170@\xb2\xc3P\x15\xc2z(@9\xbb{\xe7\x04\xb1,@!a\xd9\x94\n\xdf-@\xd2-\xc5\x88\xef4.@\xa8\x9apA\x8d\xb00@B\xf2\x08\xfbK\r0@2\xea\x00Q\x19\x13.@\xb8\xe4S\x93\x97G,@\xd0\xc2\xcf;\xdf\xd2.@\x99"\xc6\xf4\x8d\xc3.@%?\xd4e_\x90.@\xa4q\x83_H\x98+@\xd7\x90:\x02\xb5\xe4-@Y\xfa\xdc\t\xb3\xc10@\xa3\xb6\xa3\x97=2/@\xa6\xe9&5\xe9\x8b%@+\xd4\x02A\xe2\x8e-@\xec\xf0$\n\x1dX0@\xd6\x19\xe6\x93\xb0O0@BH1\xa5\xcd\x81.@\xb3$\xd3I\xaf\x191@\xe4\xa3 \x9e\xac\x8c,@a\'\xab\xe4\xf3\xe8-@\x84\xd02xA\xcb-@%]\x0f\xa2\x12>.@p<\xc6b\xd0\x910@\xe4\x83\x13I\x8c\x94-@ej\x9d\x88 \x88-@\xf4\xea\x98\x87{_.@\xf2V\xc1\x1c\x8f\xa4.@\xb8Mx=-\xe8.@S\x06\xf7x\x93\x10&@u\xb2\xf78\x98\xcf%@\x07\x915X\x9fa(@\x8azb\'IB.@\x95f\x7f\xb5\xb0\x9a0@[\xd8\x80\xccn\xa2-@6-\xd3L\x1830@\xce"Zf&\x9c+@U\xe7\x1b\xb7\x1ev.@@\x1f\xb5{u#.@\x01U\xd2;\x0e\'+@\\\x88y\xb3\x8c8&@EF\xfe\xe8\x0c\xc7%@\xa3\xfe\xca\xd0\xbf6,@\xdd\x14\xf3\xc4\xae\xa6-@\xb3\xc1f\xe8\x12\x9a0@\xed\xe0\xed8\x18\xe4.@|b\xda\xb0\x98\xf20@>\t\xa0\x10\x9a\xa1.@\xef\x8c\xebo\x89].@\x15U\xa3\x83\xb6 .@;\xd1\x19U\x98T.@U\xdf3\xcc\xfa)0@M=\xe2\x91\xb8o-@\xdf\xaf\x18\xe9_\xcb,@m\xe9\xe3\xc7\xbb\x1f,@@\x08\x7fVK\xc0-@\xb8\xd0c\x9c\x0c\x9c.@\xa4U\x0e{p ,@A\xad\xbd\x8f\\\xf7-@\xfdG "\xc4\x92-@\xb9&o\xb11Y+@E\xf7|\xeflG+@k\xde\xe0\x99q8+@\x00Z\x0c\x06S\x16-@\x03\xc9\xe5G\xddC-@\x99\x08\xb9\xe3\xa3\xa3/@\x90)\x8b\x190!,@i\x83\xe4p\xd1\x9e,@\xe2\xcaT\xc4J\xa0-@\xf9w\xe6\x85{I0@\x92\x01\xe3h\xaav0@\xad\xfd\\Ju\xfb+@\xc0\x07\xba\xbe\xab\xd6.@\xfd\x87)\xfa\x9a\x8c.@\x17\xce.v\xe5\xce.@\xcd\x1e\xadl\x11V,@R\xaa\xb8{G\xb80@\xec"3\x1f!))@\x1c\xe1=^\xba\xff,@\xaa\xf6i\x04t\x94-@\xf7\xb5F\xae\xb9%/@B\xdd\xf6,\xc3\x120@g\x03{\xe4F\xe4-@q\xfa3\xb4\xdd$,@+\xde#\xf1\xb4h-@\xcf\x07\x16\xe5\x83\x920@\xc4\xcd\xa4\xff\xe8\xe40@}\xbf\r\xfb$\xa1.@\xca\x91]\x08\xa1\xcc-@\xc3\x11I\xe4iQ-@>\t\xa0\x10\x9a\xa1.@\xde\xa58\t\xee\xfb0@\xfcW\xb0A\x87\x051@7\xbf{l\x9fi0@\xd2\x03\xa6\xf9\xd2\xaa,@cM\xda\x829\x87.@\xd1OKM(\xb2/@\xaf\x01Y\xb8\x12D,@\x99\x99\x8dX\xe9B.@\x84Y\xae\xbdvb.@\xa3\xd65\xc0\xa6\xa4/@\xdc\xa3)3\rg,@\xb4\xd0o\xa9\x0f\xca-@\x9ebUJs#/@\x9cf\xeaY7\xe0.@\xd6\x073\xc6\xd0\x9d.@\xf6\x94\x02\x97\xc7\xc60@\xca\x8e\x99\xab\xad\\-@p+\x87\x02!9%@\xc238\xc5\xa3\xa8,@\x94\xb4\xd60\x1b\xe8-@"\xc6\xbeW\x8c\xfa0@\x86dS\t\xc14.@\xf5\xd0\xf8\\B\t1@\x9fw\xe6"(1+@\x0e{|Y>\x98,@g\xb5A\x8c\t\x9e/@\xd8GS\x90\xac\xe1-@1\x0e\x8c\x90\x06\x92-@\xd3Y\x9a\x93\xfa\x070@2\x9a\xa5\xda\x07\xc8-@}P\xbd\xe7`\xec0@\x97U\x7fM@%.@HR\x0cu\xect0@\x82\xc39\xdf\x11\x90,@#\xec\n)\x04\x12-@\xea\x9d\x98\xe0\xb5~0@\x1b\x04m!+\xec-@\xa3\xc7|J|\'.@\xa2\x8c=\xf6\x06\x16.@j\'\x08cR\xb4,@\x1a\xae\x84};\xa7,@c\xae;t\xc6s(@N\xbcD\x98\x94-.@\xf2M\xf1\xb0\xff\x88/@D\x14\xd4lP\t1@\x01\xcc\xcc;\'\xd7-@\xefH\x9d0\x1f\x940@:>\xa7\xde\x08\x02-@\xe1\x8f\xe5\xec<1.@\x94\xa7\xd3%\xf4\xf1,@.\xd5\xcax5\xbe+@\x86\xeb<\xf7\x16\x8e,@\r}sT,\xc9-@\x98\xf1W>JF,@\x1d\xd6\xcd]\x9a+.@<B\xd8k+\x890@YL_P\xc1\t1@:>\xa7\xde\x08\x02-@\xe6:\x8b\xe2a\xc9,@\xbbM\x87\x95\xd1\xb7-@\xb2M\x17i\xfdO.@\x11t\xae\xdc\xc3\x8f+@\xf8}\xd5+y5.@\x1cQ\xb3\xad\xa6\xcb.@\x02\xa1\xd5\x90\xfa\xb3,@\xff\x1e\xee&$\xce,@#f\xe0\xeejo0@K\x9a\xf7\x1d\\:,@\r\xae\x07h\xf8\xbf,@j\xdc\xcd\xd8\x91\xa4/@\x17\x18}\xc2_c,@\x95V\xcfA\xdd\xad.@\xf9\xa3\x10\xbb\xe3\xd7.@\xfdH\x81)Y\xf7+@y\n\xc5\xf6\x8cY0@\xfc\\\x18\xa4\xbf&.@\x17\xc2[U\x15\x98+@\xe1\x15A\xbf\x060+@\xfc\x03q\x8b\x84\x9e0@\x86\xbaz\x1b\x81\xc70@\xe8*wZ\x80\x85/@\xc9;\xf3\x1drB0@R\x06\xc1Z\xbbs,@\xdf\x87\x9c\x19[a,@q\x03\xfbn\x1b\xd1+@\xd5\x11\x91\xe7vW-@\x168\x82\xcf\xbb\x92(@Z\xfe(\x9ew\xba.@\xb2M\x8e\xa3\xe3+-@\xab\xcba\xeb\xa8\xcc-@\xedX\xb3\xe1\x07\xb2.@|\xab\x18b\xb7v0@\x94\x89\xbd\xca\x1c\xc2+@Z5Vz\x18\xbd,@\xe27\xa7\xf8I\x91-@\xbf\x92\xd2o\xfce/@\xfa~\xc8(~\xe20@\'\x9aPx\xe3\r-@\xd1w\xe4PeG/@\xde\xd9\xf9I\xe59.@@\x85\xef ,\x0e0@\xdfmR\xfc\x8d\xdc-@2.\xa3\x04\xaf\x051@\x06\x01\x972\xceO.@y^\xfb1\x0b\xa2-@\xde[\x8ck\xe3\xd7+@\x97 \xccU\x96V0@r,}\xd6\x9c\x81.@%\xc1ecv\xba0@g\x0eT0>\xbf.@\xc1I\\P,\xbf+@\xf0\xe1i\x13:\xa50@G\xaf\xaaq7z-@\xd6y\xec\xc8u@.@\t\x8aw\xfb\xb3\xd7-@:\xc0\xdb7\xb6\xb1+@\xb71=qs\x15+@B\x9e\xf4~\xff\x04+@!\xdcl\x15\x17U0@\xbc\x8f\x97v\x7f\xfb&@\x0b\x08%NIZ0@\xa1L\xe7P\xb0\xff+@c\xb4V\xb7\x82\xe6,@\xdc\xdc<\xbd\xc5\xb6/@X\xdbG\xabjD-@\x01Y\r\xf8\xb41.@\xa5\xa4\xa2@\x19|0@\xe0\xef\x1f\xa9\xcc10@\xbav\x98\xfb\xeb\xcf.@CJ\x97\xc7\xd6\x950@\x01\xeb\x08\xbbuj.@\xec\x973\xf6\xb3\xe1.@\x80\x00\xd5\xe7\x06P0@\xd5]\xc75.\x8d/@\x058i\xb6\x125,@\x15\xb7p\x13\xde\x03-@3\r\xb5L3d,@@\x13\xe2\x00O\xec0@q\xeb/3\xa2\x0b0@\xa8\xd4\x8b)\x98\x1b+@\xedP\x9e\xd5\x89G-@\x8b\x08&\xbf\x15D.@;Jk{\xf0{-@.\xe6yg\x05\xd5+@\xae\xacfM\x12\xdc-@\x80\xe49\x05\x85E,@\xde\xfcK\x9cvc,@oj\xf0\xfbL\xf30@\xc5A\x1bT~K-@\x98\x00\x17\t\x86\x92.@\xbf\xa1\xb2v\xa8a/@Qb\xcd\xaf\xaf\x91+@\x04\x0f\xc9q5y,@\x91\xff\xf0\rK\x0b/@5Vd\xe7\xd4\x1e%@E\xc48cbE+@{N2E,\x1b.@\xd21\xbe{86.@\xc8 rJB\xdf-@d\x80h\xa5,\x96-@\x8f(\x82\xf9~\x8a.@\x84\x99\xc7\xe9y\xf1%@\xaa\xa58\xa1\x84\xff(@{N2E,\x1b.@\x1d\xa2\xe8\xdfQ*.@\xe9\x05\xa4\xf2\xc8\xe10@Nf\x88\xad\x9dC/@\x13%\xa9y\x13I-@mg*%\x9b\x9a0@\x1c\n\x88x\xa0\xc1.@\x86\x87\xc9\xc3\x16\xb00@\x8f\xafu\x8dn\x9a,@\xb8\x97\xefp\x08!0@\x0436\xc3K+,@\xf23\x95\x84\x05\x12/@\xb0\x8f9\xfc\x0b\xe10@/\x01\xcc`\xa9\xca.@\xcaO\x13.\xe6S0@\xdfyr\xf6[\xf8+@e\xbb\xaa\xcd\xd0\x0e,@\xb2 \xa7cy\xd4-@\xfc\x13l\x85~\xdd-@d\x93\xb2\xa1-\xe60@\xe5\x8eK\xf2b\x1e.@2\xf8\xc2\x8b(/)@\x1e\'-\xc0!F.@\x8e\x80Wy/\x860@\x92\xd3\xdd\xab\x047)@\xef\xcb1N\x91\xed/@\xeeJerT^0@\xf5\xa7_\x08-\xe40@\xcby*V\x9a4.@\xfb\xa5`2.\x90.@:Ih\xe8\xc3\x8c/@2\xa9\xe7?\xeb\xc5,@I\x87\xd9C!\x01&@.\xe8*\xc4G\xde-@\xdcd\xed;\xfd\xd7.@*\xe5WF\xa1\xca-@%\xb2\x88\xaa\x01\xb8+@\xfdl\xc8\xf2E%,@\xe8\x8f=\xcd/u-@Rc\x00M\xe3o.@\x13VR\xf8r\xf00@\xc3\xfc\xcd5\'\xc70@r\x84c\xc9\x08`0@\xb3&\xcd\x87\x17n.@v\xea\x00u\x83\xa70@\x05[i\xc7\xfa[.@L\xdf\x05sO\xca.@\xca!c6\xf7\x920@\x15p\xb7\x99\x90?.@P-\xf6\xcax\xe5-@\xd2\xce\xb5{~\xb8+@ieX\xb7xG.@z\x9b\x86\x9d<(,@\xde9[kZ\xab+@\x82\xc6\x91z)\x7f0@\xb01\xd2q8E.@"h;\xa7!\xc8,@\x17\xe5\xfcn\xbd\xd1+@\rA\xd5\xfcB!/@n\x87\x94\x1eU\xa2.@W\xb0\x9a\xae\xe7\xa0*@m`D\xdf\x05\x89,@\xca!c6\xf7\x920@\xf03\xc2\x9b\xc4\xfb.@\xa2\x1f:\xa1\xa5\x1d0@%\xa6^/K\x89\'@wc\xaf\xc5\xde\x0e1@\x04\x05\x8c\x98\'d-@LR\xd7\xe4\x1f\x830@$\xda\x01![\n1@\xa9T\xb3wZ\xfc/@\x83hl\xe7l\xa9-@\x05a\t.\xad#.@\x18x\x03\x1emM-@\xf5/*\xd1P\x8a0@\x99\xf8\xd2\r\xb1\x9b)@a\x80p\xe2P;,@6\x7f\xe4\xc6d\xac-@P\x9f\xba\xc59\xc4,@\x0c\xdd\r<p\xe5+@O*\xbc\x8e\xe0\x18/@\xf8\xfe8\xefc\xf6%@\xacZG;d=/@\xf5\xbc\x01t\xea\xc3/@k\'\xc7\xc4\xc4\'+@\x9cr\x8b\xc9+=&@\xf9\xa3\x10\xbb\xe3\xd7.@\xce"Zf&\x9c+@\xb6\xc9\xdf\xef\xa3\xe8.@E\xd3\xa7\x97\x0e\xab/@R=\x8ai\xb3\xaa0@R=\x8ai\xb3\xaa0@\x04uI\xdf\x134-@\t\x18\x0c\xe5\xfdS-@*\x8c\x18\x96\x81,,@\xa8P\t\xfb\xd6\x11,@\x85er!\xd5b.@\x99\xabs\x9cO\xd8\'@\xb2\xfb\xab\xde~\x94+@EQ\xd9\x87\xb0^/@\xfb\xa7C\xe8;(&@\xee\xaa\x02\xfbyk(@\x0b\xd9\x93\x1cL\xc3-@\x96q\xfcj!\xe1+@,\x83k^\xcd\xda0@\xff\x8b\xb0IU\xc80@\x9a|\xc6\x9cn\xee0@\xf8\xed\xf0!\x04w0@\xd8|\x9b+\xc9\xe50@X\xb2:\x99{\r0@\xa9\x12.\x1fc}(@\xe3\x1c\xb4\xf2\x03\xa1*@\xcb\xeek\xd2\x04\x0c/@\xf4%\xbc\xd4\x9f\xe4(@q8\xd3\xc4\xab\x84/@8\xd7\xc0\x92\x94\x180@\xb2\xb5\x8e\xef\x8e\xdb*@\xbb\x0f\tX\x08\x91.@\xcb\xa3\xea\xae\x98\xa6/@5P\x02\x81\xba\x19.@\xfb\xda\xbaGm[-@\xa6J5oo\xf2/@y\xcb\xb5\xe0\\\xe2+@\xef\x93\x08Q\x9b_.@7(O#\x97\x0b/@8\x99X`\xf0\xc5/@A\xb3F\xfd\x9a\xbb/@\xb2!\x14J\xa9Y0@V\xc7B\x135\x1e)@\\\x1d\x14+\x92\xdd+@\x06\x14\xbd\xb5\xc1\xa1/@\xc9#a\x1d\xccG-@\xb0\xd1\xdaj\x8bQ-@\x07=l\xf75\x0b/@\xa9\xc4\xcb(\xad\x1f,@P\xcd\x1d\xd9\x04X-@\xbb\xeb\x8b\x1f\xe1T+@*%\x8e\xfb\x0f\xb20@\xa5E\x7f\xc3\x0b<,@\xe5 \x06\xeaa\xb1.@\xee\xf0?\xa9\xf0\xe1\'@\xfd\x1f\xbaP\xd3\xe5+@-(\x95\x1d\xe3\xd8-@\x9f\x92/\xa9\x85\x171@\xab+\xc6\x1aQW0@\xce\xa4n&V\x860@\xea\x99\x8e\xc7\x96>+@u\x0bzx\xcb\xf3-@\x88\x91pz\xfaO,@@\x0f\x96\x0b\xa2\x89%@k\xde\xe0\x99q8+@\x15\xbc\xadr\x88:/@\x0c\xb6%u\x91\x830@\xc7`aG\x925%@\t\xd2\xdd>q\xa3.@\xdb\xd2U\xc6>\xa70@x\xde\xc6\x07\x9f\xc1,@1QP\x8c0X/@\xecjJ\xa4\x12\\0@b\x87sRR\xbe.@\x15\x0c\xda\xad\x9a\xfb+@k:\xe2 \xbcd0@\x1f\x88\xfb\xf3\x94*.@n\x84\xdd\xbf[R,@Y~\x92\xe3\t\x8d+@\x0c\xf2\xc6\xa42h0@8s2U\x9f\x88/@\x8b-\xeb\x95k\xac0@\xf4R?1\xf3\x13&@\x18<\x8f\xfc\xed\x82%@\xfb\xb8x\x19\xd24%@7\xfam*\x93\xb10@p\x92C\xacj\xb6*@#\x19\x1f)\x1f\xd0/@\x974*U|\x1a1@\x9aw\x0c\xb7\xb2\x1a-@\x0e\x10\xfe\x1f\x05B0@>k\xcdE\xed\x93)@\xfa~\xc8(~\xe20@}=\x1d<Ae/@\x82m\'\xbe5\x940@\xa5\x97\xec\xd0tT,@\x02\x91}\x87\xab\x0f)@j\xcd\x9eHI\xf70@\x13\xbdg\xd1\xca\xbb+@\xbf)\xc4\xa58\xc1+@v\x9b\xd3&\x8fZ.@\xb5\x8c3\x9b;\xc3+@\x0b\xee\xaf\xe9\xaa\xb5+@\x95W\xdc\x16k:.@\x9ew\x8c\xe7\xfd\xb9.@\xb2\xb8\xed\xd7\x1f\xbc*@\xf5\xef\xe5H\xb7\xbf*@\x1d\xd9\xd3\x04\xce\xff,@\xbc\xfc\xa8\x97\xebh0@I\x12\xd3\xcb|\xe0.@\xc0i\'\xd6\x14\xab-@\x00n\xe4\xff\xd7\x9a+@\xdd\x8fG\x1fL\x0f-@C\xdc[\x88\xd5\x91.@z\x9bu\xab\x19\xcd-@\xdb\x8dm\x84\x93\x93-@..R\xc3D\xae-@\x0eG\xe4\xd6\x1b\xfa(@\xf2\xe6\\t8\r+@\xdd\xa0:\xa6\xcb\x06)@6\x8de\xa3\x95\x99-@tA\x04*\x88\xe2+@\xbc\xfc~\xabfr-@W\x81\xc2 \x1c\xea.@i\xe2\xd4\xa0O\xc8.@Wh*\x05\x8c\xd4,@\xa2\xf6\x94S\xf3\x95+@\x0b\xe8B6\xd7\x00+@\xed\x99I\xfb\xc2\xcb.@\x88\x9a\x8c\x1f\xe0\x89-@\x1f\x13K}\x08\xd5+@z\xa1%\xa8L\xe5+@\x9f\xe1Di\x05\x830@\x1b\xf0 m\x03\xca.@\tv\xcbKT\x84.@e\x83\x14\xed\x89\x07,@Y\x11\xde\xe1E\xd4+@\x8d\xff\xdccE\x13.@\x04E\xcf\x15\xc84,@\xb30x\x82e",@\\\x86\xaf\xb6\xde\xfc-@<\ra\xbc\xa8\xef+@\xd2\x1cfyX\xd3/@&\xa2~q\x84{0@\x0f\xe4\xd8v\xf8\x87+@:\xcd9\xcc\xb4\xfa.@\xfc\x80\xb1\xeeh\xe9+@\xc6\'-\xb4\x88\xd50@L2 V`\x0e)@\xf6W=\xe38\x0e/@\xc8\xc6\x86\x07K\x1a0@\x08\'i]\x94\xf60@b\x84\xda\x86Y\xd4-@\xa8\xdd\x98\xe2W\x1c0@\x81+\xb4;\xd65/@Y\xa9\xb9\xe2m\x8e0@O\x87<w@\xed/@\x0c\xd16D\x1d+)@\x9et3h\x8b\xa5(@g\x15a\x8a\xb8\x171@\xd5R5\x9d\xc0\x12.@\x90\x15\x138\x99C1@E\xf2._T8-@\xd5O\xfe\xc7[\xbb0@ \x8c\xf6\x81\xed\x980@\x92\x1d\x85\xac\xe2@+@\x06\x9bw\xec\xba\x970@\xf9A#*+K+@\\\xb4Dz\xc3\xf0%@\xac\x17\x0e\xe1\xbe)+@\x90\x14\xa4\xf3&\xf8-@\x00x}2\x00\x9f(@\xa9\x08{jx)+@\xd1\x97N\xad\xa1s*@qr\xf0u\xb0\x04+@\xf35\xa3\xd2\xc0",@\xfb{,Wc7*@q`x\xbe\x12\x92-@\xbf\x99\xe2\xcb\'\x9f.@S"\x06\xbcK\xb8+@\xd5\xb6\x84a3\t,@g\x97\xa9kU\xf0*@u\xd6c\xa9\x04\xaa0@\xe2\x13\x7f\xae\x86-*@\xac\x14\xcf\xf1\xbbk.@}\xe2\x82\xbe\x1b\xf3+@\x03_J$|`.@\xccn(2\x86!/@\xb4\xa9\x9f\xac\x92\xf6+@4rV\xc4~\xc7-@\xcc\xab.\xcat2+@\x0e=\xba\xa1\xaf\x1b&@\x82\xed\x14\xe9\x95\xd20@\xe5\xecn\x14\x1dW+@\xa66\xfd\x8eG\xc00@\xb8f\xa8L\x8e\xd50@\xa1\xdb\xa3N\x83\xe6/@4rV\xc4~\xc7-@\xde\xf8+\x0c\xaa\x83+@!\x83\x1c\xfbS\x05,@R_KI6\x1d/@YQ\xb8w\x88v.@\x08B\xc4\xa5\xb43/@\xf5e\x1e\xf4m4.@*nox\xa8\xb30@YsT\x9d\x82\x11,@\x05\x08\x9ef\x9ez0@\xb4\x10\xaaK\x8a\xc00@v\xef\x01\xbcn\xed/@\x0fT3+\x90\xc90@"O\xcd\xac\x00X+@:\xf6\x9e\\~\x031@\x7f\x9d]\x15\xeb\xe2-@\xd5@\xb9\xbe\xc9\xa4,@\xda\xf3;MZ\xc6-@\xbf\x04\x88\x05\x88\xbf0@\x8ff6\xec-;,@\xe5\xc5\x7f)\x0ce0@\xc5\xf9}\xee\x95\x920@#qdA0\xf70@=\xb0dk!(+@\x94i\x19:\xec\xf6(@k\xbc\x83\x94\xf9,,@\xb4+\x8c\x85\x9e\xfe*@z!\xf6-\x196.@#\xc0\xddw\xa6\xbf/@WI\xcc\x02\xf4r-@\x14\x9cs[\x8a\x08.@\x14\x9co\xaa\x0c .@\x1e.\x00D\xc3\xa8.@\xb5\x9dN\x90\xda\x87-@H_Y^\x97\xb4.@\xa3\xb0\xa7\x973\xbe0@\xa8\xbc\xe0\xdc\xf4\xb10@\xa3\xe7\xc8\xb9\\\xdc,@\xdaaqe\xab\xbe-@\xe8\xb7\xefK\x1d\x1a(@n\'\xd0\xc0\xcd\x81.@\xdf\xd3\xaa\x06<Y(@g\xd6\xf7\xb1\xbf\xc1-@\x1d\xbd5\xe5\x1f\xd40@\xc6\x16\xa8t\x9a6,@\xf7\xd5?%\x11\xa5-@vh\xed\xf9.\xf10@G$T\xb2\x83v0@nr\xab\xc5\x93\xbe0@+\xad\x1f\x8d\xf9\x850@\x8ez\x8e=\xd3q.@\xa7\xd2\xd4\x85=\xa5.@)\xf37\xf3i\x88.@,\xa4\xe4jc\xfc.@,\xec\xb3\x95\xaa\xb90@\x91%\x94\xce\x957.@\xfcn\xd2\xc6\xb1i0@r\xb8\xcf\x87\xac5/@\xf5\x97\xa7\xc4$ /@\xcaC1o\x93\x90/@\xf0\xd5|\x08.\xa70@\x06\xe9Nw\x8b\xd7,@)\xf9%L\xda\xb40@Eh}\x97\x88\x05/@\x80\xf3P<\xdf\xe8-@\xed\xeco?\x01U0@\\\xa9B\xce\xfdT\'@\x1d\xae\'\x1bJ\xee.@\xff\xe7J5\xc2\xbc,@4\xcb\xe5\x12\xd9!.@\n\xf5\xbb\xc4\x80\x81-@#?\xcd\x8a\nS%@\x8b\x91^\x884\xe0-@\xc9Z\x87w\xcb\x91,@\xe3i\x98\xd1,\xb1,@oA\xd6\x08xD-@\xa7\x12h\xbfx\xc1.@\xe9cp\xcf=k-@\x8d\xa2!t\x95\x98/@\x81l\xc0\xe0Wu0@\x91\xe2\x0c\x87\xf0\xa30@)\xe1\t\xbd\xd4e\'@\x1f\x7f\xf1\xe8\xc1\xdc-@w\x1eS\x91\x84\xfe&@\x81\xf1\xd1!\xe4X.@\x07\x95\x0f\x1d\xe9\xfe&@}\xd8\xa6I\xca\x11.@\x15^\xcc"CI,@\x04\x15k\x88H\x1b.@e\xed\x00\x97$\x99.@_\xff\xeer\x02f,@$\x0f\xf0\x10e\xb80@e\x02\xea\xd6\x13\xdd+@\xb7\xcc\x17\xea\xea\xf5,@\x18\n\xc0]\xe4f,@\x88_im\xe4\x1f,@\xad-p\xa2(l.@E[@\x8b5\x05-@\x8f\xbbI\xa8\xb9V,@\x93\x86b\xd7\xb8=%@y\x99\xc5\x91\x87\xb6.@\xdf5c\x07\x19Z-@\xf7\x11\x10\x81\x02E.@\x05\x99Q\x1b\x98\xe4*@\xab#2Hu\xe1,@\xa5\xa2q\xe3q>.@\x02\x92\xce\xe7\xb1\xbd+@\x8a\xf4\x1f=\xd4$.@K\xf4\xd5\x97\xa2L+@\\\xa1\x9b\xce\x0f\x1a-@@\xaaC\xcc\xa9@.@\xb0\xbeG\xeb\xc4\xb0.@\xd5w\xe3\xb7\x94\x91-@_Z\xf2e\xda\xc60@2\x876\xa0\xf7\xd8.@\xb1\x81\xe4\xac\x08\x14.@!\xa9\x08\x02\xf1\x01.@U\x87sC\xf9[-@\xf8\xbd\x9a\x8b_\xcf0@\xdb\x97>X\xb4g0@Aw\xde\xcdG\xf6.@\x05\x92\xb5\xdb\x0f%.@F\xd0\xa74\xeb\xaf0@\xdb\xcf;\xdbg\xc0,@-q\x84.\xa3\xcf,@\x7fv\xb0\xff\xb9\xb4,@o2\xba.K\x00,@\x1d\xa0\xe5&\xb5\xb4+@y\xe5\\\xd2\xaa\x06+@\x9b\x8au\xa6\x8dR0@X\x8d\x88\xa6u\x9e.@\xef\xa3\xac\x02\xee3.@x\x94\xad\x97$\xb00@\xd3v\x07r\xf0a0@}a\xd8F\xf0U.@\xb6\xc0\xecI\x9d=.@\x8d\xe2\xab\x8cU..@qC\xb8\x1al\xb8.@r/\x05\x98\xcb\xec.@T\xd2K\xf5\xc4\x9d/@\x12\x12\x85C\xb40.@<\xb1\xf1\x19\x1dP.@\xa5\xe4\x03\x8b\x04\xed-@\x84\xb3:(Y\xa5,@d\xd6@\xd5\xf8d,@XJ&\xae5F.@2U\xd6\x86-\xc70@\x04%\xcf\x96\x99e-@\x86\x17W\xdb^\xad,@\x87\xacK\x8f\xe1\x041@\xe1\xca\x7f\\\x1a\x86.@jnX\xd24\xf2-@U\'\xfe\\-y.@\x960%\xe6\x82&,@MOc\xee\x00\xb3/@M\x81\xb1\xc0\xa5_.@\xdd\x9b\xea\xab\x17u-@\x9d%d]\xda\xad-@\xd5\t\xcf&"\x95-@\xc9\r\xc1\xc2\x16&.@\xe4\x8d\x96\x89\xf3\x81,@\xda\x9b\xf7M\xc3\xd4-@ol.\x88o\x1f,@\xf9\x0b\xf3\xf3c@,@\xe2\x8b\xc0\xe0\xa9\xaa+@m\x1ck\xb9\xbe\x900@\xaej\x1fx\xbdk.@\xdd\xe9\xf4d\xa6\xbb.@\xad\x19\xb39\xec\xf4-@Q\xdf\xbe.A\x840@\xcen&\x990\xbd0@\rw\xd7}TZ.@\xac\xcd\xce\xca\xf7\x930@3\xd2\xfb\xcb#\x92.@zDI\xb2Wc.@\xfa&\x02\xa3\x90\'.@Bl\xc2\xfd\xb6\xcb-@\x07\x95\t\xc8\x80\x9a0@q\x1b\xa8\x9c\x92\xa3-@\x1c\x97\xf1-\x14\x94-@\x8a\x90\xc5l\x10-+@M\xddV#G\x9a0@i\xe2\xd4\xa0O\xc8.@\xa1\xb0\xe4nYp0@\x1c\xc6\x03I\xc3P0@{f\x0b\xb2\xc6\x99-@/!+40~0@L\x99\xf35]\x1d/@\x8d)\xa4\x0br}0@\xc1\xba\xc3\xafc\xc4.@\xe6$\xfa*\x1c\x83-@\x19\xf4=\x1b\x1aI0@\x01}\x03x\xceC&@dn\xbb\x1c\xd7\x0c0@6A\xa6#\xb9\x020@\x1b$\x01\x03\x97\xb6/@\xf3\xfe\xf4Z\x91\xa5(@2\x84\xc2=,\x990@pev\xb5[L0@\xfa&\x02\xa3\x90\'.@\xcc\x023\xd7\x83p.@8$\xf6|u\xa9/@\x8c\xe9p\xe2+Z0@x.M\xa0\xf1<.@\xd3&g\xd301.@\x93\x80\xb7\xd9\xcdE,@\x82H{2\xf6\x141@\xc1\xf8~\x8dM\x1c,@\xb1\x14\x93\xc3\x19\x80-@g\xce\xad\xa0\xd5\xe8-@{\xc3\x93Za\x99-@r\xe6q\x1bS\xbf/@F\xcb\x9dVj`.@\xc7\xbcV\x03l\x1b.@\x83\tQ\x82\x9by0@\x9f=\xe3\xe8\xaf\xce-@\xd4\xe9\x9c\xd1\xc60.@\n\x04\xb6\xbcM\xd90@\x0c\r\x10\xe9\xdb\xeb0@\x89j\x8e\xffJ\x00,@\xd2\xee\xf6\xf8.n0@\x85\xbe\xc0P\x1a)&@%h&\xbf\xdf\xc8-@\xaa\x0egX\xd3\xd7-@[\xa3x\xaeB\xb1/@\xaa,\xb0\x10[\xbd0@\x8a\xfbt\x14!\x01,@\x1eZ\xef\xe9\\\x81/@\xbd.\x01\x1d\xa0\xf6+@q\xb1f\xfa@\xdd-@\x88\xbdQ&\xcf\xe8-@\xb0\xa4\xf1^ne/@L>w\xe9\x10\x06.@\xbf\xfa\xa3\x8b\x98L+@\xb6\x1dk\xa2\xfb\xe0-@J<\xd1#\x0fE.@\xab\xdc;x\xc0\x10&@k>LL\xf8\xf0-@\x18\x08\xa0\xfb\x1b!/@d\xb8r\xc9(\xd6+@%\xfe\xe8\xd13I/@<\x8f\x8cm\xd6\xe8/@\xcaUG9u&-@\xbc\x1d*\x17\xb3\xe70@\xef\xfe\x9b\xaft\x020@%\xa9\xbbL\xd3\xf6.@\x1e\xc6\x85n\x11\xd4-@\x95vb\x81\x87r/@*\x0f6x6N/@\xef\xfe\x9b\xaft\x020@d\xa6s;y\x9e0@5\xd2\x9b\xe2\xbd\xda0@|)\xa0\x14|e.@LZ\x8a<\xf9\xc2/@\x80Z\xfd4]9/@P\'%\xf7\x9ae.@\x83&\xe7\xdd?X.@\xc7"<x\xeeI.@<\xde\xda\n\x9e\x94/@lrP\xb8\x9d|-@\xaf0\xa1N_\xcc.@&h\xc7sq\x0b&@\xbeM\xe2\xe5\x87\x9f)@\xeerF\xdf,b0@]\x06\x95\x96\xf6\x1f+@%"\x1ee\xa4\x0c0@\xfa\xe9m^\xe6&,@\xc2\x8a\x00\xdf@R+@\x84*\xc6[u\xdf0@\r\'Y\xcd\xf6^0@TN@\xc4]\xf5)@\x07*\x84)\x15H-@\xa9,\xb3\x8dc,/@_\x1e\x83q\xe3s/@ez\x8c\x85K\x8e0@$\x1b\'E\xe9\x01&@\x83\x8f\xa1Yf\'/@\x8b\x8b\xaa\\qs0@\x06I\xcf\xdd\x934.@t\xb7\x03\x9f\xf8\\-@\xbcZ\xeavTS.@\xae\x04\xa7\x04B\x06,@\xf5\xca_\x81\r\xf4)@\xf5\n\x17\xdb\xc2d0@<\xdbD\xcb\xb7G.@\xea\x92\xa6\xbf\x00\x82/@\x1d\xd6\x07\xbd\xcd\x940@y\x83\x86\x886\xb0.@+9u.\xd9\x92+@C+\xa5~\xc8j+@\x9dj\x81\x0e]\x870@\xaf\xc1\xb9\xaf\xbd /@>\xd5\xa5!2\xb20@\xcf:s\x90F\x0b.@\xb3\xdf\x8bp2\xf5.@\xff\xda\xcfm\xe7\xd00@\x1a\xee\xc4\xd6k-/@\xf6\xa2\xb0\xd0\x0e\xab/@&Q\x03\x0et\xf9/@\xa9\x93\x98V\xe4\xfa%@\xa4\xc0U\xa5\xb0\xd4+@l\xfd\xa0\xab.\xf5+@9\xde\xc5\xb5b\xed.@\x02qK0\xa3),@\xeaA\xd2/\xd1\x900@x\xb8|\xe8%\x12,@>#\x9fv\xc6\x870@X}\x95j\xa3\xc6.@\x11\x17\xdc\xb6\x14\xac-@!\xe1\xffh\\$,@\xca\x08/\xfbAT0@\xe3w\xaa\x14\xda\xe4+@\x08\x9f>Oq\x020@\xa5H\xf3\x17\xbc\x990@^c\x071\xf6.,@R\xfa\x88\xaa\xc8\x03.@\xa4\xb8\x97Y8\xf6/@H\xc1\x88U\xd5\xd9.@R)\xe8\xc6G\x940@\xf4_\xb5k\xe7\xe6%@\x92\x98~\x9b\xe1\x19-@\xf2\x063\xd7h\xc3+@9\x18/\xf2?c.@|E\x9d\xe6\x00\xd2.@p\xd6s|\x92\xe5.@\x9c.=\xf1\xda\xf3%@\xef\xc0\xf1\x88G\n,@h\xb5\x06\xbe\xf6n.@\xafo\\\x1f\xdbV-@Nt\xf2pq\xb0.@\xf8\xb7x\xe4\n\xc60@0\x18\xf0\xdc\x01\x01/@\xac\x16Kn\x04\xb6.@o\x17Mz\x1f\xc5.@@`\xa9L(\xdc+@C\x06\xbeA\'O.@\x0f\xae\xef\xaf\x19\xd0-@F4,5s\x0e/@\xd2\x15P6%\xc50@v\x84\xb6\xfb\xd0\xe40@\x82\xcc\xf2\xe8 \xdb.@\x05\x99^\xb3\xa7q-@l&\x07\x13\x07}0@\xb2;\x84\x0f\xccr(@~\x00\xe5\x81\xf7\xa3+@k\xc8P\x0fw\x1b+@!\x19\xd7\xd1\xe71+@h\x06\xc5\xb6V\xa1-@T\xfd\xeeJy\x0c-@\t\xcatb\xa9\x8b/@\xcc\x9e\xa4\xd2\xdc\xb20@\xa03O\x84\xb5\xe9%@\x86\x86\xab\xcf\x8d\x0b.@3\xac\xedh\xec\xfd/@\x159\xfez\xb3Z-@!\xe0!U\r\x86.@\x0f\xb0\xdf<\xb0*+@y\x8f\x93t\x97\xa80@\xa9\x18\x8cr{M0@Lj\xa8\x80\x04\x86/@\xc2\x9e\x98\x98G\xb80@\x01\x92\x03\xfcy\xb0-@\xc9\x98\xdc\x17\xdb\x11-@\xda\x97\xc1\xb2\x88=+@\xa9jm\xd8\x14x-@\x1d\xa1Z\x99?\x16-@\xdfv\xa4Z\xe7x,@\xdaomb\x1b\x14/@\xb4\x9a\x0c7\x12c-@\xfb\xc3%\xe09\xc4,@\x93\x86b\xd7\xb8=%@\x96\x94\x83\x82\xf1Y-@\xbc\x042\x8cO\xce/@iPcI\xf1Z0@\x06\xfc\xfb\x02(\xb10@C\x8d\xdd\xc1\x008+@]\x85\xe0\x19>\xba,@\x93\xd1\x0c\xda\xf1\xf7-@_\x01\x1f`\x08\x8a,@\xb4F1\xa1\x07l.@Z\x8c\xcc\xbc_>/@\xac2\xf4\xb9\xda\x1b,@"\x93\xcf\xe5u\xc9,@Z\x1a\x8a\xa4\xe0\xd70@\xd0\xdb\xf3\xd1\xe9\xff.@\xd0\'X\xee\x8a\xc9.@\xd1\xdc\x01\x81\x89\'(@\xe6!p<\x93\xd1+@&\x9d\x0f\xfb\x0e\x98+@\x9f"T\x8e X0@Q\x98\xc8\xd3p\xe50@\xe9\x97\xfbw=\x820@\xda\xa4\x00Xl .@9\xe9\x14,\x8e\x1e+@\xdf\xc7\xe4x\x88\xf20@\xedHQ\xffg\x94-@\xce\x00a\xf0\xa4\x13-@\x94\x8f\xe1>Z\t-@u\x0b{\x92\x86)(@n\xce)\xce\xb2//@\xc3\x9e\x90"\xfd\x1d.@\xc9,\x9b2\xa6\x8c.@?\xb7\xc78\xbf\xc3.@H\x16\xb4\xdd\x1e\x7f.@T\xd2K\xf5\xc4\x9d/@\xc9;\xaddT\xaf(@\xb9\x9c \xd0\xfa\x1b/@^\xbd\x8f\xb7wG.@#$\xf3\xbf\x06\x1e/@\xf3\x9a\x86i5\x99-@P\'%\xf7\x9ae.@\x0c\xf3\x83)\x7f8,@\xe7_\xdd\xc3D\x85/@\x929+\x9fM\x93/@^\x9f2d>Q.@\xbf4#\x0b\t\xd4-@\xd1OP\xa0"90@\x94\xf5p\xda=\xce+@\x94\xfbsT\x9cC,@\xf1\xaf(\xeda(-@`~p3\xe0\x820@\xec\xe5\x93#C\x0e.@\x16\xc1\xec\xb5\xd7\xbe*@\x0fdDD\x96\xe3/@\x19\x859S{\xac/@\xe9\xe1\xefm\xcdt.@3V\xc7\x82C\xd7*@\x1eX\xb1\xda\xd7\xf0*@]\xcct\xfa\xa8Y0@S\xa0\xab\xa0\xbb\xc4/@\x82a?\xfa\x1c\xbe\'@\xd6\x97C\xcc\xab\x7f.@\x0e\x0f\xd9\xb9\ty,@\x93G\x08\xf5Y\x07-@@\xb2\xa4\xe5\xf4\xe5(@/a\xd8"\x07\xb50@`\xb4\x8azl\x06.@\xac!,\x823\xce%@\xf7\x9b\x03\xd3\xebt0@\xcc\xf1T\x08\x8b\x1f0@r\x11Am\xf9\x84+@\x9b7\xb8\x1d6\xde+@\xc8aw\xa1Z,0@A \x07!\xfa\xe3-@\x99\xb9ty\xc1\xec,@\x89+\x10\xf9GX.@\xd0,+\xdd\x80m+@\xe8L\x94\xe0X`+@U\xb2\x87\xaf\xac\xd8-@3L\x17*\x9c\xa1-@\xa3\xef\x9c\xa8\xb9\xd5*@>;6\xda\xc94(@\x91^\xc6zz\xda/@\x07\xf8J\x9e\xb1(.@\x14P\xe5\x85E\xf7,@\x87J?\xe4$\x17&@A\x94\xd1\x1bC[.@\x14\x8cc\xcaL\xd0-@+\xd3M\xe9\x89a,@\x81\xc1g\x02M\xa9,@BB\xb1&z,0@\xa4\x079\xa8RR0@\xb3\xebg(\x1b\x04-@}K\xcdN\xf5R+@\xbf_a/\x1e|(@7\'\xb3\xc5\xb0\xcb-@\xf7\xd1\xe2\x1e\xbf\x12+@\xb4\x0b\x86\xd5t~-@\xf7\xb9^\x84*\xbf+@\xb83\x849\xca\x89.@\x9e\xa5\xa05y\xa4.@\xc6\x17u\xed\xf4U,@\x1fMB\xa7\xe3K&@\x18"\xffb\x03=,@\xfa\xf42\xe5\xfc\xc0+@\x97\xbc\x8f\xb6\xbe_-@Y\xfe\xeb\x16/t0@\xee\xf8L\xd1N\x19.@t\xd4\'\x13\xff\x860@\xc7M\xa9m\x1d7/@\xda\x9cr\xe9\xc7;-@7\x1b\x98$\x1f`+@\xd3\x87X\x00\x066+@\x12e\xcfp\x83\xfc0@lrP\xb8\x9d|-@\x12\xa7\xb3<y\xfb\'@q\xeeK\x8c\xf5\xe3.@.\xe3\xffD\xefH0@\xd6\xa5\xb0g\x1b\x080@\xbb\x00|5"\t)@%]+**\x06-@>\x8f\x1a7\xf1\xd3+@\xf0\x8b\xeaF8\xd6*@\xba\xf4_\xc1L\xc4.@\xf5\xfc\xa8nT\x8d%@\x04v\xc3\xc3N\xe00@\x1c\xf4]\xc2_F.@\xbd@Q\xc7\xef\x1b0@\xc0\xfe\xb1\tG\xfc\'@$\xe8\xa5\xadj\xd4,@\x81\x97F\x1d\x04\x83.@E\xbey\x80\xe2\x0e/@|\x1c\x84\r\x16\xb40@f6\xa8;\x07^/@\xb6\xdex5\xf5Y+@\xe2\xab|\x9b\xa9\x03-@\xc3\xdd\xeezM\xfd+@qG\xfb\xeb\x93\x07/@\xc0\xbd\t\xba%\xe50@b\xa9+Ur/.@y\x06\xbfE\x17U-@kj\xdc\xe2x\x8e,@f\xce\xab\x9d\x8e+-@\xa00\xe4U\x0f\xe4%@\x96{\xb5\xb9\xc4\x82,@~\x9e\x1e\xe0\xe0H-@M0O\xabz\xac/@\xf0y\xa9\x84\xd5M,@\xe1\x0em\xadZ\x160@\xc1\x89J\xe0\xa1\\+@<\xe4I\xaf\x95\xbc-@Kb\xd0[\x90\xfe(@+\xd3M\xe9\x89a,@2\x9d\xf9*\x94\xb3/@\x8e<\xff\x07@10@\xa6u\x0cjDe,@\xd3\x8el\x99\x96\x96,@\th\xf5\x95\x81\xb5.@\x99\xfdR\xe0!E-@A\xc7(P@|/@\xdb\x01\x16\xe9\x91\x86.@\xda\xd2\x98{\x0b\xcc-@.\xf1\x15s\xae2%@\x18^\xbb\xa8\xd3\x120@\x159\xfez\xb3Z-@\x98\xf6\x1a\xd1A!0@\xfd9\xda\xdd\x8a\x0e,@\'6J\xe6$\x85+@\xe7\xdd\x06\xe9>\xb3.@\xe1(_\x06\xd6\x8d0@\xc5?\xf27\x93\xff,@\xa9\xfb\xa3\xa2\r\x83+@\xc9\xa4D\xd2|\xc9.@:\x7f\x1fb\x0e\x15/@\x97\xcd\x9cs\xe9\x0f.@\x0b\xec\x99!?\xe9,@2YT\x12\x7fk-@\x13\xaej\x93\x17%-@\xae=\x91\xee)\xc4,@2@\xbf\xd1\xee\xb90@\xba\x89\xc0Ez)+@\x97\xb9\x95\xc1\xc5\x00/@)\x92M\x15\\\xdf-@\'&S\x0f\xcd\x12/@\xbddf\xabhI-@\xb6+h0\xb3C-@\xa4\xd6\x97\x1c\xd2\x98-@\xec\xa6\x92\xba\xa0l0@CrG0\xa1\x15/@\xb3\xfe\xf9\x89\x17b0@\x8c\x1fq:\xe5\xec0@m\xd0\x1d\x89v>+@\x1c\xd3S\x87d\x83,@^\xd4\xff\xf5\xd0\x90,@|t\xc7\xba\xf4\x90*@\x17\x04\x9a\x8fw^0@\x00\x16\xac\xeb\x1820@:\xc0O\x15\xe7[-@\x13\xaej\x93\x17%-@\x12\x0b\x8cn \xfe+@gz5\r@\xd8-@\xffs\xa6\xd8f\xf3,@\xf0\x04\xc0\x00*g\'@\x0f\x0b8(\xf2\x9c0@\x13}AU\xbf\xc10@u6\xf8\xae\\?.@}\x7f\x91\xbbY\xa6,@BX\xdbp\x18\xaf0@\xfeF\xce\xcc\x0e\x82+@\xea=A<\x9e\xfc%@\xcc\xd7\x88\xf5%\x110@\x1a\x11\xe7#\x08%+@\x9a\x0b&\xf9!%0@t5\xc1H\x00\xdf0@\xd2\x12\xa2\x90\xf5\n-@n0\xa3\x1b\x14`0@\x96\xdb\xc9a5v0@\xb4\xce\\`\xc9Z0@(\'2\x8c\x82\xaa/@\x81\xd0\xdf-\x088.@\xbd\x02;\x82\xe6\x88,@\xa8\xfc\x96\x00\x05!*@\xa7\x84\xc1\xd0n\xdc-@U\xa6\xf0\xacO\x9d(@\xa0\x1c\x99T<\x060@o\x16\xe3\xf0~\xf80@\x01\xa9\x8e\x02\xcf\xb0.@t\xaf\xc5\xe4\x02\xf4.@`\xd7\xd0\xb6b\xd2/@\xdfr!\x99\xe7\x0c-@\xb4\xc4\x90xV\x91-@\xa96\x8dLw\xd30@W\xae\xd5n\x8f\xe40@\xfa\x86\x99\x8e\xa4\x180@o\xc3\xbeV\x0fO,@i\xb9\xa5K_\xa0/@K\\\x96\x83X<-@\x02\x8d\xdd\xfa7\xaa,@.\xda\xd8\x84\xc1\x8d\'@rb,\xea\xbb\xf4-@*(%\xbd\xde/,@\x9e\xa5\xa05y\xa4.@]\xbb=\xaaw~0@f\xbc=;\xf7\x18-@\xdf-\xa2Q\xb0\xbc-@\xf0\x1e^\xbe/\xca(@\xcdL\x8d\xa2\xc5\x05+@`\xd7\xd0\xb6b\xd2/@C\xf5\xb8\x9d\x98\xc9%@}\x8a\xe8\x13F\x82)@\x97/\xa2\x87c<-@\xe7jV\xf5\x87\x85-@\x17\xa1*\t\x1e\xd8.@WQ\xd8<\xd8\xb8%@\x1c\xc6\x03I\xc3P0@\xe1`@\xe2\x8f\xec/@\x1aput\xd3\x070@\x80\x90\xdem2\xd4,@K\xb3\xc3\x88\xd9\x8f+@\xe5\x1c\xd4\x1ch80@\xa9)\x048\xa3\xbf+@\x82|\x1c\xba\x96\xb2+@\x9c.\x05\xb6+\x810@\xd2\x83\xbe\xe0\\8.@P|\xf1\xfe\xb9\x000@N;\xc5F\xcd\x96.@-\x1c\xc6\xc2"\xd2.@Y\xfa\xc2\xd7\xc2a.@\x00\x16\xac\xeb\x1820@\xb2\xb8\xed\xd7\x1f\xbc*@ZE\x93\x0fAc0@\xc6S[\xde\xadT0@,)\xbbP\xe9\xdf.@\x97e\x95\xf0\xd9\x8b.@\x1f\x9f\xdd\xde\xff\x8f.@N\x1f\xa8\xa7=Q.@P\x7f#\xd0G\xd8.@\t\x9c4\xbdt3-@A\xc9\xa9\xc4\xdf\xf9(@?k\x87\xe1Z-+@~\xf8\xd4\xc89\x10+@\xc1\xa0\x8f\xd4\xd8\x9a-@[\\\x8e\xae+o-@!D\x88\x9f]\x03-@\xd14\x89\x84\xbd\xe8.@s\x04K"\x8c\xd4,@qR\x82X:)+@y\x86q`/\x97+@\xc1\xf3\xff\xdc\x95\x03+@\xe6\xebV<A\x840@[\xe1h\x1c\xef\x9f-@E\xb6\xfe\xb5@\x92,@\xf9\x05\xcc\xb1\xb2\xd2+@\xc0\xcd\x8b?!\x9b.@\xca#\x03\xeb\x03\xd4-@\x9dZ,u\t\xe4+@\xbd\xf1\xf9R$\x06+@\xe1\xf5\x97\x9a\xcb\x810@\xb93\\\x1dN\x15+@\xb4sjl\x96\xd8,@U\xfb\xa2\xca\x80\x82.@\x93\xfdC\x8e\x85\x12,@6;\x9d\xa9\'\x00,@\x08Yyx\xf4\xb7.@\x08\xe2\xc7\x81\xc9\x8c+@^\x98e\xaaS\x980@\xec<\xad\xd2\x06Q0@\x9fNSK+\xc6-@\x0b@;n\xd3\x870@v\xadW\xe05v0@"ig\xe5\x9b\xd8-@XE\x84\x1dZ\x0f,@E\x90\x1e!av0@\xa5\xc6\x19\x13\x16|0@\xd5y.g\xa1\x1b.@\xfdm\xc7\xc8\xd0\x97/@K\xb5\x0c8cF,@\xaeI;x\x00\xe9.@\x9aY\xb4\xf7\xb2J,@wa\x85\xcb\xd0;.@ \x15\xe2\xb4=\x10.@ \x15\xe2\xb4=\x10.@\xb3\xb2\x1e\xb4\xed\xf1,@\x1e\xc73\xe5\xb5f,@\x01J)\xe7\xb2X,@\xd1\xfe\xc45\xe9\xfe&@\xfe\xb1\x1e-\x1aD.@\xbb\x04\xc5\xb0e8,@\x85\x8f\xf8\x01\x83V.@\xb8\xe5\x0c\x06\xc2\xdc-@#c\x13\x07;\xcf,@+\x8b\xae\xf7oh\'@ \xcc\x11\xa8l\xa40@\x8bk\xed\xed6\xcb-@o$b\x0bT\x1a\'@W\xa5\x97i\xd2<.@m`^\x17\xf0\x95/@\xffk\x00\xb3\x11\x10.@\x10\xff\xa3&\tf-@\xc8]\x80\\O\xce0@\x19\x98\x7f}\x9f\x91,@\xd1\x05\x16owo0@\xbc\x11\xf8*6r.@\x10j8u\xf2\xc2.@\xc1\xee\xa1|\x17\x08.@\\R\x93\xda\x08\xb4,@\x8b\x97TzK\xb8,@?m\xe4n\xcb\xeb.@\x84\x1d\xceMF4.@j+\xf7I\x00$.@{\xfa[\xce\xa6\xd0-@\xfa]\xb93\xa9\x8a/@l\x92\x1fN\xb0\x07/@w9IZ\xda\xb40@\xd5\xde\xd5\xc4V..@9\xb2"\x85\xa9@.@\x7f\x1bZrod,@\x04\x13z|\x884.@]@ \xa7\xac\xcf,@44\x93\xf9o\x81/@!\xcf\xda<\xaf\xfa.@\xef\x95J0\'\xef0@\xb7\xc1\x88+4$,@y\xb6\x81\xe3`\xa0.@9\xbb\xab\x05\x00u.@A\x8d\xa8\xb0\xd4*)@\xa7cm\x81\xac\x95,@\xa0\x8aC\x03J\x98.@\x1eSX\xf6\xb0p0@\xd1O\x12`\x1a\xf20@k\xf1,`\x11\xa3-@T\x95\x9f!l6,@-\xdf3WO\xed-@\x0443i\x0fX.@\xeb\x84\n\x00E\xaf,@\xaai?\xfd\xf4\xa9.@\x03IG\xa2\xc1\x920@\xec&\xfb\x84P\xdb0@\x8b\xb8\xe9\x9b\xa7\xaa0@\xf3 -mH\xb0,@\xe4V\xed;;\xdd,@\x84\xa3\xbb"S\xaf0@\xe8\x95\xbbI\x05\xbe0@#\xfc\x16E\x9c\x86-@=<\xa2\x11%\xb4.@\'\x0b\x83q)/.@\xb0\x13\xe2;\x80\x0b.@r\xfe^\x0fEx-@01m\xdf\xe8\xb8.@\x0b\x04\xf0,F3.@\xb9\x187\xde)\xc7/@\xab\x1aJ\xd1\x8b\xaa/@\xa0\x98\xbd\x10\x11\x96-@/\xbd\x955^\xf8*@\xd0c(\x11C\xf80@\xad\xd5\xe9\x18\xaf\x930@\x1c\xb0\xbd\xd0\xf9\x1b.@dc\xbde\xb4\xbd0@A;\x90\x15\x02\xc6-@v\xd1#2\xeb\xe2-@ A\x13Z=\xa4,@k\x9bx\xee\xbaI,@"d3\xa0\xaeT+@\x19b\x0eN\xf4\xe7-@\xa1\xd9\xa1\xeb\xc9\xc80@)\x174!K\xeb/@\x95n?\xbf\x82F.@\xbd\xeb\xd6\x16\xb3\xc00@\xe8\xf4\xb05)\x9a/@UTC"8\x8d.@J\xb3+fTF-@F\xabp\xdf\\\xb3*@\xbf\x7f!\xb2&R/@Rh\x1dm\x81\xd80@\xd2$\x81\r\xefA/@\xd8\x03\xba\x1csY.@\xc1D{y\x00Z0@\x9d\xbf\r\xf8\xef*/@\xedA\xee\x88\x14u.@\xebb_\xe5\xd9(,@\x80dW\xa3U\x95)@\xc4\xeb\xe2\xe1\xde\x05,@\xab]\xeb\xa5\x89$+@\x99v\xe0Y\xbe\x84+@\x17\xd1\xe6\xba4\xd5+@\xcf\xb1]w*\xf6(@ss\x86\xb1\xa6\x92+@\xf9S\x15(E\x8a*@\xc3\xcd?\x0f\xf2\x02*@e\xd6\x7f\x1c\xdf\',@\xba#\xc2]\x99j+@\xef\xb0\x13\xe8\xe0\xe9/@\x0eOWN\x11\xe3+@,8\x0e\xe3`\x07*@\x9d\x060\xe4\x8b\xd20@c\x81\xd9\x12\xd6&,@7\xeb\x19>S\x1a&@w\x9fa\xc9<\x850@\xe3\xd6{A\xb0\xa0/@\xcdIQ]\xf7>,@\x8e\x9e\x87\xb20\xb1-@\x04\xca\xa5\xbe\xcb.+@\xa6D\xfd\x0cD\x000@\xdd5T\x88\xad&/@!\x17\x91\x83\x7f\xd5+@\x16y\x95\xac\x00\xd10@\xae\xe7\xdaK\n\xf2+@\x04\xe4\x1d7\xb2\x111@\x14\x10\x00!\xf8\x041@\x13|\xfdH\x89\xef.@+l\xcb\xc8\x8d\xc2.@;\x9d\x9d\xec6\x8d,@\n\x8er\x8e(-*@\xf9\x9d<\x9fF<)@\xaeF\xbf\xafK\xf2*@\xae\xcf\xfd\x07\x07?*@\x8a\xc5c\xdb#\x05,@\x06^\xdd\x9cM\x03+@Y\xb8\xf6\xbf\x911*@W9z\xdb\xc2\x85/@\xc8I\xd1\x92_\xd7.@f2\x17T\xf1\x84.@\x8d\xdb\xbe\xd5\xc6",@%\x89\xc6\xec0!/@\xf1\xb1\x0bp[,+@\xbc\xe0u\xb7\xb5\r/@\x89F\x04\xdf\x951,@6q3\xf4\xa4\x0c,@\x0c\x9d\xbc\xd2\x17\xc0-@s\xb4\x198\x8b\xbc0@R\xb3\x86\xa5L\x06-@l.:\\\x14\xe6/@\x80h;Wj\xf5-@\xe0C\x1a\xba[(+@\x16\x93\xf2p\x88\xf3.@2+\xf8\x8a\x0fI+@\x06k\xde\x9a\x1c\xfe/@m\xcb]<\xff\xb00@\xae\x9a\xba\xf8s(/@\xac\x99\xda\xb0\xba\x91,@\xdd\xc8l\xf0\x13\xba/@\x86,y\xd7S\xb80@\xe9t\xc7 \xc7\x970@\xbe\x8fn4U]/@\xeb\xae\x85\xab3\x0f.@\xefw\x97\xf9\xe7\x151@Prc#\x8b\xeb/@\x8dL\xc0\xed\x1f_0@$\x0f\xf0\x10e\xb80@\x9a\x1c/k\x13\x011@  ?v\xf7\xa10@\xe9@\x1a\x8bA\r0@P\x82Y\x95|H/@\xc9\x8c\x9f\xe6\xf7\x8f0@\x18{\t\x16\x0e3/@\xd4\x0f\xdf\x89\xf6\xd9/@Bl\xc2\xfd\xb6\xcb-@\xaf_m\xf1S\xda0@\x81\x10y\x07\xf3./@\xf6\xb8!\x8f<v0@S\tT\xd7H\xe7+@P\xaa\xf2\x05\nc0@-\x11\xa8\xc8\xe2\r.@_\xc2\xb6\x90e\xe1-@\xaa\xcaK\xbf\xec^/@\xc5\xa1\xd7e\xe8\xf0+@\xc1B\xa2\x07f\x980@\xd2\xee\xf6\xf8.n0@z\xd5\xea\xc3\xc5\xfe-@\x15\xa8]"[D(@\xf6\x00\xf8\x0c\xe4/,@\x91\x05\xc3\xf1\x161&@\x05\xe9!\x83\xf0\xd1-@@UVR\x1e\x9c-@\xba-\xa2\xbfe\xd9-@\x7f\xbb\xa0\xaf\xb1\xcb,@\x91\x88\xa8\x12i\x94.@\xdeDO8\xda\xf7,@_\xbe\xa4\xbc\xd5~-@\x1fO\xf7d\xe0\xb2/@\x99\x12\xb5\x93\xdc6.@\xcf^3\xa6\xc3!/@\xb7\x01\xf8F\xc1\xac-@\xf0~F\xf3\xe7\x91-@\x8cY\x1c\x86};.@s\xa5P\xbf\\\x0e.@\x01\xeef\xf9\x88\xe2,@$ \x11\xbd#\xa30@\x97\x80\xfc\xe1\xc52.@X-9\x1a\x7f\x8f-@$\xe5\xe1\xdb_\xbb/@L_]\x10|9,@\xee\xb1\x01\xb8\xe7\xee-@\x7f\x8dI\xee\xf8P-@\xb3\x95n\x82Hv/@\xbf\xabW\xec80.@\x80f\x16\x8a\x8b\xb0-@>T\x85OF\x04-@\xf6\x8e\xebv\xd5\xbd0@\xeeZ\x15\x04\x07\xd9/@\x90&\xd5\x04\x9f\xb50@iQ\x11\xdc]X/@\x95d\xc7\rd\x17-@?\xa2\x87Q2g/@"\xe2\x0f\xd99\xc6*@\xa6\x9b\x11O\xb2\xa00@\x8a\x0b\x86\x10\x826/@\x95\x14\xb6\x11\xf2#.@Z}!7uz0@\xc0\xd7\xda\xe9_`/@\xefZx\x96\xc9_+@\xd8\xeb\x96\xab,N.@\xb4)\x95o\xa8\x80+@r\x89\x15\xa6\xdee0@\x98\xf6G\x1c\x9d\x14/@\x0eQ\xd7\xb2\x1b /@\xe4\'\x1f\x9c\x13\x1a*@\x93\x89\xb5z\xa5\xa5-@/\xce\xafI=\xa3-@\x11p\x92\x17\xc7\xdb+@aR\\\xe3\n\x8e0@\xce\xe0\xa1\xe1n\xd5.@m\xc15\xc8\xc9\x0f/@\xce\x9f\xfb\x93E\xc50@l\xcd5\xd3\xebH.@s\xfa\x9b\xff\x07\xff+@F\xf8\x01\x87.\x1b/@\x80R;?SP)@\xbb0\n\x10\x1f\xc80@oW\xb6\xad`\xb9,@3\xc2j.\x1b\xe2.@t*\x8e1\x91{.@t*\x8e1\x91{.@\xce\x00\xfaib\x17-@\x13\x18\xe7L\xd6z.@\xe2(\x152c\xdd+@\xa6\xb8m\xc8\xff\xf1%@.\xf7\xbe\xfas\xaf-@x\x06\x95g\xd5?.@\xe2(\x152c\xdd+@X.\xd3N\x9e\xb8.@\xb0Z\x0c\xb8\xa7\xbb,@\xeb\x93\xcc\xac1)/@\xd4\xbf\xc5#&\xd6-@"\xf1\xf8\xcb\xe7\xaf0@\x98\xbe[\xa8n\xc1+@\x8ef\'\xe9}\xf5.@t\xd8h\xe5\xdd\x950@\'|;\xd4\xfdy.@\xc22\x85|\xb5\x9b+@\x04$8\x94\x97\xe2+@\xa1\x1e\x0cm\xfc\x020@I\x16VOK!.@qc0Z\xfb\x8b0@\x11\r9\xa9\xd6\x150@\xcf+\xa7\xc5\xed\r.@\xe8\xecGN\xc3\xf7/@4\x88\xa1\x86\x97T/@-Y\x82\xd2\x02h.@\xfa\x14t\xccJ\xcd.@\x12\xdbb\xe6$\x8c0@\xe2\xe0\xebQ%\xf8+@\re\xda4;F.@\xa0\xf5>\xd0\xb5)/@\xd3s\x9d\xf8\xea\xb9/@/i\x102(\xbb/@\x8e\xe9\xf7\xdc5r0@}\xf7v\xf9\xf4\x11.@ \x07C\xe0\xb6-,@\xc6\x81\xbbl\xccN-@\xd2O\xa9\xc3\x90\xe9-@!Ay,|P.@\xdb\x1c\x97W{\xa80@!Ay,|P.@\n\x0e\xe1%qd.@\xbf\x9eW\x0b\xab\x1c0@\x94\xf0\x1e\xfb\xfbq/@\x00\x10d|\x025,@\x11\x04B\x0e\xf5\x88*@\xec<\xad\xd2\x06Q0@!\xf1?\x14i\x100@\xb6\xa0hC\x04\xb1.@\xa9\xf8!\xfd@20@[\x84\xe5\xc4\xb4I+@\xfc\x84Q\xc7R\xf9+@\x9d\xa2\x1a6\xcfE+@\xcc\xc4\xb4\xb7\\\xca-@\x96\xdd\x8f\x12\xc6\x18+@W\xe3\xafz\nh(@/\xdf\xf3\xdeT\xa0.@\xc4>1\xde|\xac-@A\x14Z\xaf\xdeF-@\x12\xc8\xba \xdc\x870@\xaa{\x13\xa83\xc0.@\x9c\'\xbf\xb6\xb9\xc7.@\x8e\x9b\xc3\xab,\\.@I\xcd\xe7\xf2\x9b\xcf+@l\x81\xab\xf5\x1e\x08/@\x15\xc4\xe1tt\xf7(@\xfd\x9f\xdd\xa3\xd1j0@\x19\x0e\xd2z\x0820@\xef\xac\x88\x89\x80\xbf.@\x07l\x06bL\r&@\xa3\xec\xf9\x1b\x97-+@5\x1d50\xe6\xad-@\xaa[\x80C\xb6<+@.2\x90!\xeaJ-@w\xe8\x95\x0b\x92\xd3-@*\xafPA\xce?-@\x97T\x84\xf6\xdb\x05/@\x0bS1\x15\x0b\xfa+@\xd1fr\xf2\x07\xb50@\xac\xb1\x0f\xba\xf03&@t\xa0\xbe\xbdw\x13/@%\x7f\x1d7\xb2\xc70@\xccX\xa7o\xd4s0@Z\xf5\xbf\x8b\x00\xf4.@7z\x15O\x06X%@=\xa4\x17\x94\x96W\'@\xfc\x8fF\xc9C\x0e-@\xbf<y\xa4\xaa\xb90@.\xb9\x9cx\n\xb70@"\x9f\x9e\xbc\xa3\x98-@\xcay\xbb\xc9{\xdd/@#\xf4i\x83\x06\xc5.@\xa8\x16\x01\xa5\xfc\\(@\n\xaa\x96\x90X\x19(@4\x94\x9e\xcc\x0c\x82&@&_Df\xb5\xbf-@\x17\xd4\x97d9\xbb/@\xa6\x90r=\x0e\x9f,@n\x10\xb3YAB,@\xd6\xfe\xd7\xb7\xa7\xa70@\x1dh\xae\xe9\x8a\xd4/@l\xe4\x1a\xae=1,@\xec\xa7$\x93y\x89+@\xdb\xaa\xb0\xabV\x8b,@\x00\xb2\xdd\xc2X\x9e,@E\xd6\xddl\xbdn0@\xf1\xaaX\xcf34-@\xfe\xd42\x848\xf6,@\x84#\xce+\xfa\xb30@H8\x1e\xc3?\xd4*@|:Zt\xb0\x8d*@\x08)I\x96\xc2/-@\xbe<\xae\xe4\x15\xba/@?\rU%\x9fV0@\n\xeaCK\xb2\x7f+@|(T\x8b\xd6\xb00@\x1a\xba\x95uU\xbb0@\xa1\xda`\xd80\xec0@\x86l\xdc\xff\x93>+@%aS\x17z\x08,@=\xffnw\xc4\xf2+@P\xed\xab*J\x05&@,\x84\xc0\x81\xe4\xa2+@\'f\xfaP\xa6\xc5%@\xd4\x89P\xa7\xd3t0@\xd4r\xa2\x98\x17C0@\xedK\xef$\x07\xf4%@\x1c\x9b\x0e\xe9\n\x081@\x98E\x93\xc5;\xa6-@Q\xb43c\xc0i+@\xf6\xd0\x9f\xf0\x1c`-@\xcb*\xfb\xeb\xf6A+@>\x17\xdf\xee\xab\x050@H:\x8c\x85\\\xf50@X\x1d\xe8\x8b\xfaf.@\xfb\x94\x9e\xde;\x190@\xe1\xa0\xecN\x06\x0c0@\xff\n\x05A\xde\x95-@\xa7)+\x83\xa9\x9b.@H}\xc5\xda%\xfc.@J\xd4\xe8\x1b\xbf\x12+@\xeec\xd0\xfd\r1(@\x13E\xc8\xfe5\x0e/@\xeec5\xd5\x89\x9f,@/v\x91\xb4\xb8#/@\xc0\xa5\xfc\xf5ui/@oH"\xd9\xae/.@c\xdf"\xfd\x19O,@\'L\xf7\x93\x0e\xe9+@S\xa05\xeb^\'+@\xa6\x90r=\x0e\x9f,@rx\xb2\x1d\xb2\x03.@f\xa4\x81\xb5\xfa\x02/@\xa6Q\xceA\xa1N0@{\xed\x05\x15z\xca.@\x0f^ k)\x82.@z_\x18\xc8\x0bL-@\xc4\xaa\xf5\xee\x16\xb0(@-\xad@\xf2\xa0(+@ \x9f\xa2?g\x19,@X>\xa6D\xa1A0@Q\xf9\xff\xde\xf6\xad0@\xb2\xa6\xc5H\x08\xcf-@\xa0\xd5\xf1\xa4\x80C-@\xfc\xa5\xf5\xfc\x87=.@!\x17\xf8\xedE\xe0-@P\xa1\x82e\xcd},@\xb2!\xc0&\xc1"-@>\xee\x7fG\xb1\xf3%@G\x1a\xbe\xba\xaf\xd0+@\x8f \xf7\x93\x89\xf5+@\xbe?\xf7\x08\xf6\xcc,@\x1e1\xd3\xaeph-@\x87p\xca\xc7\x1a\xcd/@\xcd\xb4\xa3\xe0\xdeX0@%\xb0\x85Fk\xaa+@\x99\xa5\x83/\x1f9-@\x1e\\\xdf\xfeY:0@\x00\xcb"\xa9\xa7\x93-@\x1d\xfa\xd5\xb2\xe3r0@oq\x8f\xdc\xe5\x060@a\x1b\xaf\x93\xd5\xc7-@\x04yk\xfb\x95W-@\x10\xe6W}\xb3\x0e.@\xb3\x15\x89\xfa\x9b\n-@X\xc2\xdd\xd9\xb6\xcc/@h\x01\xe32\x03\x0c-@\x1f|\xeb\xfe\xa1o0@\xb6/\xaf\'\x06\xe4-@\xf2z2K\x17\x05-@e\x13g\xb0\xa36,@\xb9\xa6\xb6C\x97d,@z\xd1=\xe0>\xd0-@\xc9d\x0b{\x10\x8f,@;\xc1\xcc.\nO0@\x11\x8b\xd5\x12\xc5\t/@\xe5\xbc\x13\x19\xed\xcf.@\x93\xec\xb3\xfdJ\xb30@\xe3"_\xda\xe5\xa7-@\xb8\x17\xd4\xd1\xa9\xd70@\xc1\x89\xc9.\xd75-@E\xdc\x9d\xfe\xd3\x7f,@\x8f\x8b\xfbT\xc2\xb9+@\\\x84<]\xe3I.@\x1a\xef\x0bs\xd0k.@5o\xce\xa5\xa6\xfa/@\xd8\xa6?\x98"\x83/@C\xb5f\xf3\xe2".@\x8e\xdb$\xdb6\t,@\x90\xbbDM?\xd1-@9wZ\x08S`+@9\xf0\xcb\xd6E(+@\xf8`Fb\x87Y0@>\xd0bA\x98V,@9\xab\x83\x8a\xd7\xbf.@\xc2\x9cu\xb6\x04\xef+@YX\xd3g\x80\xb5(@\xa10\x0c}[\xaa.@\x86\x83N \t\x0e-@\x9a\xfd\xa3\xde\x97O+@5o\xce\xa5\xa6\xfa/@Kn,x\xde\x8b-@\x85\xad\xdb\xb2\x8d ,@y\xf5\x06\xbf@b0@\xce\xa9\xdd\xc4\'`.@\xc2\xe9\xd8\xb0\xdd\x19-@\xb2/+\xb3\xb1+-@\x9b\xf8<gB\x87.@\x1a\xb4\n\x8cF\x80-@\xefo\xad2c\xa7.@\xfb\x7f\x86\xdd\xd2\xba0@yxgi0X0@\xf8\x1ac9!Z\'@\xf8\xcfN\xdfP\xfc/@\x96W\x02Y\x93\x83,@\xde`\x1a\x7f6R,@b\xbbz\xc5\xba\x94/@\xf0\x9a\xe7\xb0\x0c\x10(@\xd47\xee>\x14I.@\x1fw\xfe89\xb5+@\'N\x06\xc9\xb2\xa5)@d}s\x86\xf2\x95-@\x14h\xf7+m\x9d\'@\xbb\x9cE\x8a%X+@dN\xd59\x059+@\xae \xc4\x1c\xca\xfd.@@\xaa\xf7\xadW!-@y\x01\xb3bo%0@\xde\x03\x19\x10\xeb\x07,@\xc73\x87U%\x03/@\x932\xfe\x82\x98\x8e,@\x04j\xa5\x14\xd1\xc90@\xafG\xf5\xe1\xdd\xe0.@\xe5Rkeo;+@\x02\xefi3d\\-@1/\x8b\xa4\x03\xf7.@\xce\x013;W\x89,@\xef\x05\x86E\x05\xbe0@Mn\x8cHl;-@D^\xba\xd7\x0b`0@\x92\rN\x05X\x150@\x94\x9a\xe7\x11\xce\xfe-@lI\xf2\x931,0@\x16\xaa(\x08>E)@)!\x163\x02\x85+@\x17m\xd9w,X0@4\xd7r\x1c5\x86+@\r\xe0K\xa7\xfb\xa0*@G9\x14\xca!\xfa%@\x7fu\xd1\xd0"\xe20@\x80\x1b\xfb\x90Y\xb5.@\xe0\xa0\xfb7"]-@=\xb3h\xe2\xce\xed,@V\xa7\xd4\xc3\x10b0@\xa7\xd7B\xb4\xa9\xaf.@\xd5\x93\xb7[/!(@\xb9\xa3N3\x06\xc1(@\xe3\xfe\x95jp\xe2,@\x86{\xa6=q\xf4-@\x0bo\xe7\xc0b\x81,@lv\x0b+\xdeC+@1\xeeT\x9d%\x1e.@\x8a\x00o\x9f\xba*(@ZT\xbe\x12\xe5\x7f,@\xfd\xd5\xae\xe5Z]+@V|\xfe\x819S0@\x9c"X\xc3\x9a\xbc-@\xee\xe6\xcc\xa4\x9d\xde,@\xa4\x18\xaaQ\xcd\x140@\\\r\xd4RN\xc6%@0^\xe7\xd24\xb5,@\x16M\x1e\x94\xe3\xad)@#\x12\xb6E\x04\x08)@cR\x1b\xd4\x10l+@5\xbe\xd1\n\xcd\n+@Y\xfe\xeb\x16/t0@\xb5\xa8\x80\xa1\x82\xe3.@\x80\xb9\xa8_~)&@\xa6\xcf\x04\x9f\xf3\xc5.@U\xc2\xf3/\xad\xc7,@C\x91$\x0c\x9cr-@v\x8e\x98\x8a>P-@w\x89\x9b\x1b]\x14/@\x81\xe1SQ\xb69,@\r\x14?\x87\x82\x17-@Z\xd5i\x0e\x9a\xb1.@/*\xb9\xdb\x1dt-@f?f\x8d\x0eC-@Co\xbe\xb6\xa7A-@`6\xa5[\xcc\x9c(@\xeb\xd7\xbcI\xd6\xcc/@\xe9\xa3\xe9NHq-@\xa4)6ro\x90-@I\xd5>\x06\x02\xc5.@m\x01j\x19\xb0\x10&@'
p29
tp30
bg3
(g4
(I0
tp31
g6
tp32
Rp33
(I1
(I6341
tp34
g13
I00
[truncated: 129,437 more chars]
