# Supplementary material for: Sea ice drift data for Fram Strait derived from a feature-tracking algorithm applied on Sentinel-1 SAR imagery
Source: Data Brief. 2018 Apr 19;18:1410–5. doi: 10.1016/j.dib.2018.04.034 (PMC5999601; doi:10.1016/j.dib.2018.04.034)
Supplement: Supplementary file 2 — Supplementary material [file mmc2.zip › fs_s1a_data/HH_filter200vec/FramStrait_HH_20141203T160152_20141205T073636.dat]

(lp0
S'S1A_EW_GRDM_1SDH_20141203T160152_20141203T160252_003557_004316_42FE.zip'
p1
aS'S1A_EW_GRDM_1SDH_20141205T073636_20141205T073736_003581_0043A7_3AF6.zip'
p2
a(cnumpy.core.multiarray
_reconstruct
p3
(cnumpy
ndarray
p4
(I0
tp5
S'b'
p6
tp7
Rp8
(I1
(I333
tp9
cnumpy
dtype
p10
(S'f8'
p11
I0
I1
tp12
Rp13
(I3
S'<'
p14
NNNI-1
I-1
I0
tp15
bI00
S'\x86\x13e\x9d\x87~\x04@r.\xdb\xb9\xfd\xfc)@-~\xb2Be\x93\xf1\xbfma\x89\\\x82I\xfc\xbf\xb6\xca\x97\xcb9\xa8\xd0?(\x90\x8c\x1a\x10\xea\x12\xc0\xd0\r\xa0\xc9\xcd\xe3\x02\xc0\x9f\xe0\x8a\xc2B.\x00\xc0\x85\xbf_\xfd?x\'@\xd6\x86^\xa8\xf6\xc8\'@\xbb\xe5\xb20eO\x03@-\xd3}\x9e)\xdd\x05@\x19q\xc0xi\xfd\x12\xc0!\xae@,fp\xf5?k\xce\xbcw\xd3Q\xf9?\\\x11\xfc\xbb\xae\xa4\xf5?\x91\xe9\x81\x9f \xd1\x04@l\x00\xa8-\xa2\xd0%@\xf9\x00<\x17\xef\xbf\n\xc0e\x10\x0e\'I&\x05@\xa9"\x19E<\r\xef?zz\'\x81\xeeO\xf9?\x99\x12\xf2,wJ\x03@2s\x0b\xbe(`\xec\xbf\xf0\x80\\\xf0h\x8f\xf9?\x194\x16n0*\x04\xc0w\x99O\xdf\xaa\x96\x02@i\x99\xb9\xc5E\xae\xf4?\x9c\xactG\xa9\xd1\x03\xc0\xc9\x86d\xb3D\x1c\x12\xc0N\x91\xc2\x12\xe0W\x05@\xc5B\x07\xb0J\xf3\x05@z\xd8\xec\x9d\xf4\x17\xf8?\x8d\x03\x9e\xe0\xf36\xfe?\xc9P\xb5.o?\x02@\xcf\xc5\xa3\xa1\x02\xbc\xe2\xbf953\x93u\xe8\x06@P\x1d\x9c\x9c&y\xf9?%\xdb]\xa6Q\x91\xd3?U~g\xd6l\xf5\xf5?1\x13\x11\x9e\xf5\xbb\xf7\xbf\x01\x94\xfck\x9c\xc3\x16\xc0\xa0\x06rtt\xd3\xd4?JR\xfa\x82\x87\xdb\x11\xc0\xec\x08\xbb\xe4p\xc9\xde?\xf4\xf7,\xe2\xa9\xa3\x03\xc0\x85\xfbZ\xc5\x8d\r\'@\x10\xb9m\x12\xe4\xfa\xf8?\xc3`\xe7c\x14\x12\x00\xc0\xd1\xf5X\xd0\xc3\xc2\xf6\xbf+\xa88\xab\x94\xce\xd3\xbfq\x85\xa9cA\xfb\x03\xc0\xeb\xf8\x16\x85\xdc\x98\xf5\xbf\xb8N\xfc\xfb\xf7M\xf9?\xbb\xfa\x85\x17I\xe1\x06\xc0\x80\x82m\x94H\xa9\x08\xc0\x876\x8b\xfcB\xf0\x06\xc0\xda\x8c\xd63\x16\xa6\x01\xc0K\r\xaf\xd9te\xb2\xbf\xba\xb4\'u<O\xfc?7H\xae\xcb\x8b`\x07\xc0\x9a`\xbb-\xf4\xec\xfa?n\xab\xb4\xd6\xdb7\'@\x06sX\x15\xce\xd0\x04@\xc0Q\x1c\xcfk9\xfb?\n\x7f\x8c\xc1\\\xc4\x01@\x88\xebX\x1b\xc2\xd2\x04@N{\x83\xf1\xd0\x19\xf8?\xae\x18\xd5\x1b\x08\xf7\x05@X\xfd\xdaL\xb5\xd5\x04@\xf0W\x00\xba\xb8\xa0\x8e\xbf+a\x87\xd3\x050\x06@\x10\xef7\xaf\xb6\x7f\xfc?J\xdc1R\x964\xe1?\xf6\x8bg\xf8H\x0c\x03\xc0W%\x99\xbf4\x0b\xf9?\x11\x92\x95VC(\x04\xc0\xd9\x13yq\x80\x8d\x0e\xc0J\xcdk\xa7v\xc1\xe4\xbf9{S&\x0b\xe3\xf9? @W\xe9_c\xb5\xbf\x00\xceJ\xc9\xe7s\x10@\x92o(~(\x9a\xf2\xbf\xcaW5\xd4\x97D\xd8?\xe5\xa68\xaa\xbc\x97\x13\xc0\xf8y\xcb&\xa8\xb9\xf7\xbf(\xaf\x96\xbf\xbax\x12\xc0`\xe2B\xee@\x04\x12\xc0\x8a}E\x8c1\xc2\xf9?v^\x1b\xac\xc5E\xf3?eO\xda\xe1\x7f\xe3\xfb?\x84eo\xa0\x8f\xf8\x02@\x97\x15U\xd8\x8e\x1b\x02\xc0\xe0HF1m}\xf8?p"N\xa6Np&@:\xe2\xc8=\x91\x11\x02@\xd6\xb1@t\x00w\xdc\xbf\xcb\x1e#\x0b+V\xfb?\xabW\x0c\xc6\x1eL\xfb?\xbd\xa3q\x99\x13\xd6\x04@\x99\x8b1\xc1$\xcc\x04@\xbb\xacxZq\xea\x04@\xf7P\xe93\xde$\xf8?\xf7\xe3"f\x04\x82\x05@&f\xcfa\x8eL\x0c@J\x05&K\x05\x07\xfb?yrFbH\xcb\x04@\x1e\xe1\xe1\xc4\x07\xb1\xf6?yl\rw\xf3\x1c\xf8?\xaeD\xcc\x08wt\x0e\xc0\x14%:>\xe1\x05\x17\xc0C7\x85l;\xe5\xf1?\xa57\xf9k\xcc\xa7\x14@V\xfe\x04!\xe9b\xf4?Q8kqw\x9e\n@\x94?\xc9\xbc\x8a\x7f\x06\xc0 A\x13\xb7uc\x06\xc0\xa1\xc9\x9au[\x83\x0e@H\xc1o\xeb\xa5g\x1b\xc0\x83FM\xe1\x8a\xd0\x05@\xf9\x18\xddn\x04D\t\xc0t\xfby1\xb0\x90\'@\x9eE\x01\xe3\x0b\x84\x02\xc0l6\xd8]\xaa{\xda?\xe3\x0b\xc4NJ\xaa\x01\xc0\x88\x9d\xb5\x8f\xe20\xe3?&"p\x0c\x95.\xf1\xbfR&\xf2\x92\xb1\x91\xfd\xbf\x07\x03n\xc5\xbcT\xe1\xbf\xb0\x87r\xba\xe5V\x07\xc0\x9c\xf5p\xd4\xea\x10\x0b\xc0"\x08\x11En7\xfa\xbf\xb46\x88\x8d\xa80\x02\xc0)LR\x88tt\xff\xbfA\xb38\x08P\xe2\x03\xc0\xe4\x82k\xf8\xd4\xa8\xfe\xbf?p\xd2\x99t\xf2\xda?\xf3\x16c\xee\xc1\xb8\xf8?,\x9cS\xd6Q\xbe\xf3?\xdf\xac\x9a{\x81\x82\x02@\xd4u=\xe9q\xc9\xf8?{#F\t\x00"\x00@\xac\x152\x7f\x0c\xd8\xf8?\x06\x9d\xc6\xb1\xaf\x96\x02\xc0\x0cz\xc4\x9a%\\\xf9?\xe5\xf0B\xac\x9c_\x1b@78\xf0\xdbQ^\x02@\xfb\x86\xdc\x19\xba\xee\xf7?\xfc\x87\xf3a\x1b\x8d\x01@<{\xcb`\xc0\x03\xfe\xbf\x8a\xba\x98\x8dJ\xf6\xf3\xbf\xd4\xf2\xf2\x10\xa6\x18\xfe?\x8d\xb6@=\x1e\xeb\xff?\x8f\x7f\x9a\x93\xd0\x13\x11@$1*\xa3<\xc2\xf8?\x1a\xc2\x17\x85G\xf5\x04@J*\xa4H\x99\x97\xfc?f\xf1p\x11\xf4\xd4\xfa?\x83\x81\xab \xef|\xf1\xbf\xb5\x1c\xa15(E\x00@\x12\xa7\xb0)+&\xfd?\r\xacM\x1d\xb74\x01@\xe4\x8fr\x92E\x1f\xf9?\x15\xb3z\x90\xe8e\x06@F\x1b2?\xd6\xd2\x00@\x94\xd6\x9e\xb5\x94I\xff?\xfb\xa8\x85\xaf3v\x05@\xfe\xad\xfcb\xed\xd0\x04@\x03\xe6+lO\xcf\x04@C#q7c5\x05@\xed\xfbV\xfeU8\xf8?\xf1\xdd\x10\x915\x04\xf7?C\xb8\xfb\xb9c\xef\xff?t\x7f\xfe\xd6f\xcb\x07@\x17o\x97Cx\xdf\xf6?:g\xb3W\x0c\x89\x0e\xc0{\xfc\r\xb0\xcfG\xf3?3\x8d\x1f\x062s\xf2?\xad\xbf}\xca\xab\x9b\xdc\xbf\xaaI0\xdf\x1c@\xd6?~\xd6\xc2\xb6\x06M\x0f@\xe4c\x8ec\xe1T\xdd\xbfHL\xf1\xe2u(\x02\xc0\x8e\x9b304\x90\xf4?\xd1\xe5\xdee\xf5g\x16@\xb9A\xc7\xe2\x91a\xf7?c\x16\xaf|n\xfc\x0c@\x11xpmc\xef\n@\n\x98\xa8\xda\xdc\x7f\xcb?fm\x89\xb2\xee\xae\n@\xf2V\xcc\x1eIW\xd5\xbf\xe4\x18\x93\xb0\x8f9\x02\xc0\xe0}\x98\x04\xf9t\x06\xc0\x00]\xf0\xdd\x01j\xe0\xbfNU\x8c\xe47j\x06\xc0rNCe\xf8`\xf5?\xd1+\x9c\x13]J\xe1\xbfY\xb2!UZ~\x02\xc0\x91\x96(vM\x97\x07\xc0\xa8\xba\x18T.\xbf\x05\xc0;\r\xbe~\xc2\x87\x15@p\r}w>\xac\x14@\xafH9qd\xc1\xff\xbf\x8c>c[\x9b\x9e\x08\xc0\x90\xb2\x80\xc9\xdc\xb2\xf1\xbf4\x9a\x1e\xb7zb\xe9?h\x1a\x00\x05\xbc\x1d\xeb?\x9b\x1aKA\xec\x1d\xf1\xbf\xba\xaf\x9f\xc9\x8bk\x06\xc0\xa4\xc6\xb0\x12R1\xcc?\xe6-\xca\xfe*\xaa\x14@_\x8a\xe7\xc0U\xde\xfa?\x8b\x9a\xe9\xd91W\x0c@\x1b \x86\xd3\xda\'\xdb\xbf\xdd\xc5\xd8, \x87\xef\xbf\xcc \x8b\x92\x80\x15\xfe?P9\xe8\x94!\xef\xff?M\x89X\x81q\x91\xf5?G\xbe\x06\x8bq\xbf\x11@J:y\xe47?\x02\xc0F\xbbO\xf6+F\xf5?\x99\x90mR\x98R\x03@\x05\x1a\x83\x17\x08\x0c\x03@\x9b\x1d3V\xa0\xf9\x08@\xf4\xbf\xe6r\xcb\x07\x07@f\x8e\xd5M|\x10\x07@\x8e\x86r\x95\xdc\xbe\xe3?\x16\xbc\xa3\xa7.\xb1\xfc?\x1e\x8e\xaa>\x90X\xff?h_\xc8\xbf\x14\xf1\xf6?\xa9$\x94C3\xf7\xf7?H\xdc\x14\x03\xb2\x94\x0e\xc0\xdaDH\xdeeR\xf4?<C\x00\xa4\xb5\x85\xf3?\xf9V\xe5\x92k\xba\x01\xc0&\xc9[\x9c\x98\x81\xf8?N,ne\xd0\xb9\x00\xc0\xfc\xb4\xfeb\x97\xea\xc5\xbf\x1d\x19\xd7*\xb7\x0e\x13\xc0B\xdb\xc1%\xdf\x82\x0c\xc0m\x8d\x03r#\xae\xf5?\x88=\xba\x10\x9c\x9e\x08\xc0\xedVU\x13\xf99\xdd\xbf\x0fK\x80\xa1\x0f \xf4?|\xb8@\x81\x94\x96\n\xc0\x1fn\x8f\x11\x04\xc5\x05\xc08\x16k:v\x0f\xfe\xbf\x8d\x9a]\xef\xc9\xcd\x06\xc0\xf0Y1h\x7f\n\t\xc0\x05\x85\x10d\xf7}\x14@\xa9\xaf\xbc\x8a\x13\xfb\xfa\xbf\x0f\xe0\xf4H8}\x15@\x0b\x9bj\'\xd3F\x01@\xdb\x95V\xd9\x80\xcf\x12@N\x05\xd3\xf6\x84U\x02@\xba)\x8dl\xf2{\x01@s\xf34\x98N\xb9\xf4?\xdf\xab$[;\xce\x05@\xbe\x86\x92\x16\xae\xe3\xff?E\xc8#\x9c=\xc2\xf8?\\\xcf\xb8\xaea;\x05@m\\Xl#\x8d\x0c@%D^D\xc3\xc6\x00@\x08\xfe/Gq\xcb\x03@r\x01\x99\xebh\x82\xf8?]\xdb\x0ep\x95\xf6\x0c@T\xa8\x19\xbc\xb6|\x05@\x86}\xb2\x1b\xac\t\x0b\xc0C\x88\x97$\\\xae\x03\xc0C\xb1\xb0z\xb6\xfa\x02@\xb1je\xef>\xb4\x03@\xaf6\xbd\xaf`x\x06\xc0\x82\x160\x01\xbe\xc4\x07@.\x84\xb1\x12y\xdf\x06@\x99\x02\xeb\xe6\x96\x1f\x07@\xb7:f\x15\xc4\x88\x06@\xc6\xe9L\xccN\xd5\x06@\xdb\xd2\xa4h\x8f\xca\xfb\xbf\xeb\x11t[\xd2\xe4\x01\xc0? \xd4R`\xff\xed?^A\xcaY\x95\x93\xfc?\xf2\xd8\n\xeb|\xff\xee\xbf\x07Fg\x8c\x81\xb0\x00@\x07rt7\rJ\x03@5|\xafZ\x01\xea\x06@\x9e\xfb\xf7\x0e\xf5(\x01@g#\x95@&\xa1\xf8?\xd7-\xe3\xcd[\xc3\xf7?\xac?\xf1\xc4\x8a\xe5\xf6?T(\x89\xae\x94\xbc\xff?\xc5S\x85\x82G\x0c\xf7?\xf5{\xf5:\x85 \xf9?\xe9W\xdc\x05\x92`\xf0?\xf8cm<<\x12\xf9?\x00b\x12\x91\x9d{\xf3?\x18$\xb6\x11\xaf\x1c\xf4?\xd0\x0f*\xc2\xa4\xb5\xfd?\x80\x9f\xfc/X\x02\x15@\xcc\x11\xed\x11\x01\x1f\x16@\xdf\xa7z<"\xf7\x15@*\x0e_\xdbY\xd9\x14@\xe6%\xe0\xd2\xbe\xb1\x14@?.\xed\xd6i\xb3%@&\xf8\x8d=dj\x06\xc0l2\xd5\xb8\x88\x0e\xfa\xbf\xbf\xe1\xf9\xa0\x0f\xf4\t\xc0\xe0\xa7\x0c\xcf\xc5\x8a\x02\xc0!&\x1c\xd1\x8es\xe1\xbf\xc8\xa4[E\xb2{\x05\xc0D\x9d\xe8\x08\xe6|\x00@\xcf\xa7l&\x17L\xe9?A38\xb3\x90\xf9\xfb\xbf\x83z\xb9\x90\x1b\x12\x02@AE\x7f\xf1(S\xf5\xbf~\xef\xce\x15\x9f5\x95?\xdf\xb5\xac\xee8K\x0e@\xdf\x04\xbcfi \xe1\xbf(3\x0b\xfb=\xb8\xfc?\xa1\xf0\xe6L\\\x1a\x15@\x9c\xd3*`\xb5.\x01@\x1c\xa4q\xe3F\xd2\xfd\xbf\xbb\xa0\xa3WW\xc5\x02\xc0.C\xc5\x08\xaa\x14\x00\xc0&|K\xb8/\x86\xf2?ur/NIz\x06\xc0\x88\xf20\x83\x1f\xcc\x02@@=\xbfb\xc7e\x01@\xe4\xc5W\xdb\x83s\x10@\xa4b6\xaem\x05\x06\xc0C\xa1\xee\xd4\xaa\xb1\x15@\xa5\x9e\x92I\x02\xa4\xc5\xbf\xa1b=T\xce\xaf\xf1?C\x97\xfcS[\x87\x04\xc0'
p16
tp17
bg3
(g4
(I0
tp18
g6
tp19
Rp20
(I1
(I333
tp21
g13
I00
S'\x13p\xc6i\xa5vT@\x13\x02\x0fI\xb1\xdfS@\xcdCr\x13\x89NT@\xde\xa8\x013\x96qT@-\x97\x84g ZT@~\x19F/\x86sT@\xbd]:\x0e\xec\x7fT@{\x19#\xabA\x81T@\x8c\xa7\xa0`\xef\xdcS@\xbf\xd7\xba\xa9\xe2\xe3S@ \x0f\xc7\x93\xa7pT@*\xd6Z\xb5\xefXT@\xc1\x15\x10Y{sT@\xd0\x03\x8c\xa4\xbesT@\x81\'Bn\x99\x81T@"3b\xc9\xdfsT@y\xbf[\xb7"xT@JZ\xf4\xb2[\xd4S@\xe3(\xa0\xb1\xb9tT@\xec\xf7\xef\x0f\xb7xT@\xf8\xe2\xc8\xb4\xba|T@\xf9\xb8\xceP\x1fQT@\x9a\x91W\x04\xb2pT@k3\x19J\xc1BT@$?\x845\x14QT@\x1ab6\x03\x98KT@i\x9bh_[}T@]\xad\xe3\xe7\xd9TT@\x14\xdd)\x99\xf1jT@\xc3\xb8[\x19\x82VT@\xf8k\x82\xf2MPT@\x0f\x04\'\x07\x02yT@\x87\xe1D\x03\xa3sT@\xc3]K\xaf\x88VT@\xe9\x1aK|^UT@\xb4\xa5XTWGT@\x0e\xa3\x82\xae/nT@$\x166\x18\xa0vT@5\x8fj\xcb\x81XT@vz\xa5"\x16\x7fT@\xb8\xc2\x17]QJT@\xfd\x99\xd0\xd1glT@\xa8&\xa8\xc8\xa2\x17T@\x92gg\xfb\xf0YT@Chcw\xadyT@\xdd\xd4\xd9\x15\x04LT@\xfc\x03\xd4\xb4-\xeeS@\x00\x18\xf5\xb7\x82HT@r\x81\x1c\xda\xbbkT@\'\xc1\xec\xb0\xe0rT@e\x0eo\x1fJDT@P\xa2=\xd8\xe9kT@\x02\x08\xd5\xe6\xdb?T@\xf5\xc3G\xb7\x91\x81T@\x89\x03\xddJ\xbdhT@"\xbc\xa8F-jT@V\x8e\xd1\xd3\x95kT@\xc1Y\xde\xd6\x08kT@0\xbf\x96$\x0eCT@\x8a\x0c\xf2\xbf\x84\x7fT@\xb4\x1fI34jT@98\xea\xe2\x9fJT@@WL\x88\xcd\xebS@\'\xd9X\xe9\xe1wT@?kn\xb2=wT@\xe2lh\xdfL]T@*B\\\xbffyT@\x80\xf6:\xe0\xa6sT@}u\x06$\xf4xT@\t\x99\xd4\x06\x1fxT@\x7f/\xf0\xe2dCT@\x14\xf4\x01\x87{xT@z\xe2\x19\xce\xadrT@\x1b\x83&\x14\xd5cT@\xf5\xd2\xc6\xae\xe3JT@E\x98\x10\x12\x80bT@\xe4\x90\xd7\x0c\x85KT@\xd8\xc0u\xd6\x89kT@\x8bW\x1c\x7f\xa7\x18T@:\x9c\xc2\xff\xf8vT@\x9b\xfa\x10\xad\xb0TT@@\xdf\xa0\xdf\xd8tT@]\xda\xce\xfd(OT@\xb9\x12\xa9?\xe4cT@o\x89\x18\x9d1[T@:}\x1e\xfd\xdfsT@\x03\xb6\xcc\xdb\rZT@\x90\x9f\x83G\x93ZT@\xec\xd6P6\x9cIT@\xebma\xf8\x8esT@\x1d?\xa7\x88nqT@ \xaa\xd9L/iT@\xf0\x87\xf2H\x9eJT@\x0cd\xfa\xf8-QT@[\x14\xf6\x1f\x8c\xcdS@\xbc%\xccY\xebYT@\x80"\xec\x05\xc3ET@\t\xde\xe2\x18YqT@\xe0E\x9d\n\x87rT@\nc-\x1a\xe5wT@@\r\xa5\xdf$xT@:*\xea\xb6exT@"\x0cT\x91\xa2sT@*\x17\xf7\xcb\xf2QT@\xf4\xc1\x81Z\x16VT@\xf5\x95\xfa\x1c)LT@\x8d\xe3b\xbbRyT@Ab4k\xd0sT@\x120\x16\xa0\nIT@\xab\xab3>XVT@\xc42\xd6\xdd\xe9cT@\xbcA\xa4\xd5KtT@R\nl\xab\xc4YT@Nw\x18\xd1\xa6uT@:\x8c8\x06XNT@\x82\x87\xb0\xbf8cT@\x16\xd5\x8f\x83,dT@\xff\xd7\x9aiAjT@\xc7\xf3\x97\xfd\xafXT@\x06\xef\xbd&\x07zT@*u\x07\xfd\xf3cT@MN%\xdb\x04\xd5S@\xe6\xae\xd3\x94\xf1\xc3S@\xd1G\xcd\xc9prT@9\x1cbJ\xf1jT@\xf3\x1b\x98V~{T@\x98\x84\xe2\xc7\xfa#T@\x07m\xc0\xb5QpT@/~\xa0\xfc\xb8wT@\xb9\x04p\xfaGjT@8\xde4\rYhT@\x91Q\xf7\xf6\x0esT@Ve\xc8\xb7bpT@\xad*\xa1\x87\x1c\x10T@\xa9\xbcr\xe9,pT@\xf5\x9c\x15\xc8(PT@g<X\xa8\x01\x13T@\xbdi\x08h\x95wT@\x11\x93vG\xd0uT@\xe8jcz;KT@\xcf\x82\xa9\x89\x1dtT@68@\xc1:lT@\tw\x8a\x0b\x1drT@\xf4\x1f]\x16PmT@\xfa5\xc35\xe9qT@\xd4\x88<\xb3\xe8;T@\x8b=\x95\x9e\xd5\\T@\x8e\x03UoMtT@\x1b4\xd3\xc2\x9e]T@\xf6\xef#\n\xe6lT@\x1e\x06[gtqT@8\xed\xa3\xd5M]T@9\x0c\x08\xa1\xe6]T@$\xc4\xe4EWiT@{M\xff\xb2vsT@n \n\xc0=xT@\xdb\x90\xcan}qT@|\xde\n\x95&qT@\xe0,\xbe$dDT@ \x99\xfa@\x80sT@\x00X\x0c\x0c\xe0rT@\xe3\xf7\x7f\xb1\x85tT@\x1b\xdf\xbaF\xedqT@\x87\xad-\xf5\x04xT@\xd4*\x1a\x13\xb9tT@\xeb\xe9\xe8\xc64tT@\xef\xea\x08Q\xc8wT@\x8eL.\xf2\xefwT@\xdf\xd0\x1e\xca&xT@x\x19]+\xb8xT@^b\x9a^\x9fsT@\x95\xc2\x1a\xd9\xadsT@\xf2vf*~vT@\x1f2\'j\xd5tT@^\xf6X\xc7gtT@L\xb6\xc7A\x1fVT@r\x11\x1c$\x95sT@\xc5\xfd\xaeW\xa5sT@\xf3\xda\x80$}DT@\xe6\xf2\xf5\x88\xf4YT@\x9c\x00\t\x1bMlT@\x8e\x84\xed\xcbNDT@[\xc2Q\xe4\x98JT@\x05cSz\xc3uT@\xc25\xa7\x8fScT@\xf7\xd1\xa5_\xfevT@\xf9\x1aQp\xb0kT@\x8a\x97u\xc8\xf2MT@L\xc7r\x0b\xde.T@\x84G\x94\xa0TNT@\xad[L\xc6\x8c)T@\xf7&:\x1a\\pT@Ew\xc0\x08<cT@\x8e\xe0([hqT@:@\xd5"1dT@\xc0\x02F\x98\xcdbT@\xdf\xb0\xd8[\xacwT@\x86Rcc,mT@\x96\x18I\xb8\x8cdT@nj\x9eY6iT@\xe3n?n\xbf[T@\x8a\xe3\xf6\xd6\x0b\\T@\xca\xe0\xe1u\x0emT@\x93\x07u..fT@\x01m\x91PZqT@KQ\xce\xc6\x8bbT@\x81R\x803\x7fpT@\xdb\x05aT\xe9#T@\x82$\xdd0\x17\xc7S@w\xf5w\x8f\xcf.T@O\\\x82X\xdcYT@)\xbc\xf1\x06\xaeKT@`n\x10\xd1\x12VT@\xa0<G\xccCDT@\xa7srw\xf7CT@\x95\xb5\x1e-G]T@"\xddWR\xe2]T@\xd1\xd0Oz\xad`T@&\x8fc\xe2\xd4pT@\xfe\xfb\x06\x11\x93LT@-\xcfN\xad\xd5bT@\xb4B\xcc\xd3\xf9hT@x\xee\xc5\xd1SiT@\x9e\x9dM\xa7(nT@]\xd1\xcf\x88\xc2mT@\xb9\x08\x0c\x1d,nT@\x99A\xaeHfiT@\x86\x1c\xee+\x8bqT@\xe3\xca$y9tT@\x15\xbcPa\xadsT@&I\xd3\xdbDtT@{\x0e`\x993VT@Z\x1a$\xb2\x9euT@\xe6\xa6\xf6\xe6~uT@\xa2\xe9\xca)\x82qT@\x0b\x9f\x93\xd07wT@\x87\xa3\xdc\xd4\xd5qT@\xb7\xe7\x16\x9c7uT@\xccvR\xaaWZT@,\xac"\x87\x8bbT@$kmw\xed~T@\\\x7f\xb1/.fT@\x0f#\x89`\x8buT@\x15\xf9 \xff\xb0\x80T@G\x03\x13J%gT@6\x8e\x8c\xcb7iT@\x99\x96\xb7\x94\xe7lT@D\x8c\x87\xba\xed`T@\x8e^?audT@@\xd6\xd8\xbcgYT@\x8b\xca\xdb\xc4\xbfjT@\xda\xf2m\x91\x15\\T@\xcf\xc4\x87\x94\xaeXT@2\x90\xb7\xc2>gT@L\x16`S\xca\\T@2\xc0Y\xb4\xaf]T@\xffl\xe8lJtT@Ds\xe9\xa3\x14zT@\xfaM\xa0$\x80vT@\xac\xf7\x01\xb5vsT@\xb4\x92]\xc2\xe7wT@\xf0\xf3\xc6\xb2\xa9lT@\xacT\xb6\x03\xc8tT@\xf3\xdf_\xbd\x1dvT@)\xa8\x1f\x82\x08[T@\x19\xe0\x02\x91\xbdkT@\xfdoY\xf8\xe1vT@\xe2\xbe\xc6\xd5ShT@g\xf9fF\x02LT@\xae\xeb\x1b\x19\xb5hT@\x91a\xc8\xb1)iT@\x7fSl-\n\xc7S@R\xe3\x00\xc5\xb6mT@S\xabN\xf8RmT@\xa1w4}\xf2mT@2\xa9\xe4\xab\x0enT@Z\xe1\xce\xf2\xddnT@v\xddG\xe4\xd2VT@\x8c\xf3Zy\xc7\xc6S@s\xe0\xc2\x86\xf4jT@/n\x89\x88mqT@\x8c\xc6\xc4GqCT@\xe7x\x15\x11AsT@\x8cf\\%\x1fvT@\x13!\x06\xcaPxT@F\xc8]\xea\x1fuT@\xed\xb6Iy\x80sT@\x15\xa0\xa0\xf9\x8asT@P\xd0\xa7[\x95sT@\xff\xb1\xb2\xc2_vT@\xbas\xb4gDtT@\xf5\xf9 `[vT@\xf9\x97X\x0c\x07tT@\\\x9b\x15F\xf9vT@\xb5y\xb0\xb2YuT@\x1eD\x1cu\x8duT@2e\xdfG\xbaLT@\xec\x90Hq[[T@\x14r/\x9a)\\T@\xe1\xe1\n\x80\xfc[T@\xdf%\x1d\xf1\xf1YT@@\x82\xe5P\xc4YT@?\x0cz\xb0X\xd7S@O3\x86\x13\x1edT@\x87\x88\x8b\x1b\xf9nT@\xf4\x98\xa3\x03\xddfT@\x9a\x8f\x9d\xec5mT@\x98M=I\xb4wT@\xdfoy\xb2&lT@j\xad\xe8^\xcd]T@t\xc5@\xb6\xa6bT@\xd2\xb0V\x86\xb9qT@t\xee^v\xef\\T@\x05\xb2H\x99.+T@\xdc\xba\xa5\xad\x10rT@y\xc5\x9d\x94ckT@\x07\xe1\x8e_\xe6FT@mY\xdc\x91\xffpT@\xf2\x15L\xe3PYT@\xe0G\x91\xf8\x81tT@U?P\x13*\x13T@\x05D|\xd9\xddmT@-\xb8M\x10\xe0nT@\xb0\x02\xe3i3uT@\x8e\x15\xe4\xa5<cT@\x8a\x8f|yiqT@\x9cp\xfb\xe7\xf8\\T@&(\x15\xdb\xb0bT@\x19Z\xdaCmbT@\xb9\x12RZ\x88YT@\xc8\x8cb\x9b:uT@8\xf7\xc6-\xeetT@io\x81+\xbbgT@'
p22
tp23
btp24
a(g3
(g4
(I0
tp25
g6
tp26
Rp27
(I1
(I333
tp28
g13
I00
S'\xdc\xe5\x80\xbd\xdb\xb3\xf6?*\xf4s\xe3\xad\x97%@\xaf\xc6\'\x9c\x7fl\x00\xc0aJ\x11\xa4\n\x88\x06\xc0^\xa1\xd8n96\xe8\xbf?\x7f\x1el\x9fZ\x16\xc0\xbe\xed+\xf8_J\n\xc0\x9cC~\xbe\x90\x86\x07\xc0vX\x18\x18\xd6\x9c&@\x8c\x12&U\xeds%@\x99\xb8x\xfe\xce\xba\xf4?\xcco}\xaeb\x16\xfb?,\xf0\x81\x82\xb8X\x16\xc0\xa9j\x18\xdbe\r\xcd?\xd3>G\x82\xc5K\xd9?\xecK\xec\xa7\xa3\xbd\xce?#\xc9}\t\xc88\xf7?:+\x07\x08,\xd4$@2\x18H\xe5\x7fo\x11\xc0\x15G\x1b\x8f\x92\xb4\xf7?\x02\xf2QW\xae\xc0\xc7\xbf.2\x1e3\x05\xdd\xe2?\x80\x9aaU\xe4\xc1\xf4?\xfd\xf5\xfcV\xb0y\xfd\xbf\x0f\xech{\xdeC\xe3?\xda\xcd!\\\x99\x80\x0b\xc0{\x90\xfde(d\xf2?\xd5\xd3\x17\x1f8\x86\xd2?\xa3\x8d\x80Y\xde\xe1\x0b\xc0R\x87@\xd4H\x9c\x14\xc0\xe0iXL_\xb0\xfa?\x04l\xfc\x1d4p\xf9?\x9dq\x8c\x17\xc2\xf1\xd8?\xd69\x01,\xd0\xd9\xeb?\xf8\x19M@\x8f/\xf4?\xa9\xe7A\x91\xa5)\xf9\xbf\xc9\xe3\xebI\x97\x16\xfc?\xe9X\xd8\x04\xec:\xdd?\xda\xabm\xb1\x98\x8f\xe6\xbf\x16e$\xbb\xb7\xce\xc9?\x9a\x8e\xd53w\xb6\x03\xc0\xa9\xc2d\x02\xe7"\x1a\xc0y~_P\xf6\xea\xec\xbfM>\xd2Uc`\x14\xc0\xa1z\xb0]1\xd0\xe4\xbf\x88nV\xe1U\x08\x0b\xc0A\x14\xb1\xf0\x96x%@-)3N\x8c\x8a\xe2?U\xc0\xc6\xfd\xccC\x08\xc0\xd1"\x15K\xb7\xdf\x03\xc0\x83\xfb\xf3\x1aU\x93\xf4\xbf\xbbi\xe1\xc7\xe0\x17\x0c\xc0\x07\xc7\x89JrB\x02\xc03\x15Xb\xee0\xd9?9^GXG\xcb\x0e\xc0\x9c\x8fz\xf3\xb5L\x10\xc0\xde(o\xa1\x14\xe9\x0e\xc0\x16\xe0\xf9\xc6\x0f\xc1\t\xc0\x0e\r\x8b*a\xac\xf0\xbf\xbf\xfa\xec|\x06\r\xe3?\xa8?\xd0\xc1^L\x0f\xc0\xb5\xbc\xf7\x84\xb2-\xe6?G\xb6\x8el\xcdH&@\xbfl2w|I\xf7?X\xdb\x87\x97\xa6,\xe2?P\xd4RR \xad\xf2?\x91]r]\x96\r\xf7?\x8d|c\x1d\xe26\xd9?\x9d\x8d\xc6\xc8\xcem\xf9?\xad\xbbMRG=\xf7?\x18sC\xfe\x00\x9d\xef\xbf\x00\xcbm~M\xe2\xf9?\xb1\x06\xa9\x9f[9\xe5?\xc6\xb2^\xfe\x06\x9a\xdf\xbf\xab\xa8O\xf1\xbb`\n\xc0;\xef}\xc5\xeb\xd8\xde?\xda\xcd!\\\x99\x80\x0b\xc0\xc7\xa6\xce\x0e\xc2-\x13\xc0\xde\xfb\xbcU\xa8\xc8\xfb\xbfa\x89\xde\x84\x17\xcb\xde?&M\xd1\xd1j\t\xf1\xbfs\xda\x96o\x87\xaa\x07@\x84\xcd\xcaV\xe6\xf6\x00\xc0,0G\xac\xb0\xc3\xe4\xbf\xa0\xad!\xd7\xdb\x0f\x16\xc01\xf2o\xbe=\\\x04\xc0\xe2\x98\x93Q\xc2\xf3\x14\xc0y\xfbv\xda\xb2\x84\x14\xc0\xe9\xbe\xaf\xc7\xf6%\xe4?0_f\xddF\xb8\xb8?7\x07\x94Z\xa7\xaa\xe4?&J\xd6\xc1\xd1\xc1\xf4?\rzd\xb2\x9er\t\xc0\x95\xdc\xa3F\x12W\xe1?7\xcfE\xc0.}$@\xab?\t*\xb6\xa9\xf3?\xdc!\xac\x9d\xde\xc6\xf6\xbfV_\xc1\xad\xcbR\xe3?)\xfb&\xd3\xfe-\xe3?\xee\x0b4\x0fh/\xf7?\xff\x02\x04s+0\xf7?\x81\x04q\xbf\xc1`\xf7?\x06\xb2oC\x7fK\xd9?s9\xa0\xaa{\xeb\xfa?\x00l8\xa7H\xfd\x03@?\x97h>4\xa9\xe6?\xe95\xc9$I%\xf7?R\x80=t\xfb\x1c\xd5?\x8a\x89<\x15\xa9\xdc\xe0?`nxbY]\x12\xc0\xaf\xf2W\x18Xx\x19\xc0\r\xf8\xab\xe5\x14\x0f\x85?B\x85\xd6u\x85k\x10@ri\xa9\xd5\x89\xc1\xc4?\xfe\x03\xf8\xfc*N\x02@b\xf3\xf00\x12A\x0e\xc0\x16\xbc6\x80\x83(\x0e\xc0\xd1\xf2\xd1:\xc3\xc5\x05@\x07n\xfd\xe4\xefT\x1d\xc07\x94\\\xbc\xdd\x16\xf9?+\x17X\xe2\xc9}\x10\xc0\xb7\x9b^\xf1=\xa0%@2M\xe2\xfa\xa5\xea\x08\xc0\xed\xef\x8cKv~\xe5\xbf\xc7L|\xf8\x82\xbf\t\xc0\x93\xdf/f_]\xe1\xbf+v\x1026\x80\x01\xc0\xb2\xed\xe3\xa8\x11\x11\x07\xc0\x814O\x9bW?\xfa\xbf(\x8d2\x03\xec<\x0f\xc0\x9f\xc2\xa5z\xa3r\x11\xc0B\xc3\x81\xf8\xde\x82\x05\xc0Y|U\xafZ\x8f\n\xc0v?\x06q\x9d\x7f\x07\xc0\x9c\x1d\x85\xc2S\x0b\x0c\xc0\xb5]{(\xb1\xb7\x06\xc0\xe2v\x04qd#\xe8\xbf\x14\xd1\x83\x91\xb1M\xda?\x11\x81\xe0\x12}\xa1\xbc?\xe4\xff\xb1\xef\x99"\xf5?R8\xa2\xfb\xa7{\xdb?\x01\xc7[\xc9b\xd3\xed?\xd6kn1\xed\x91\xdc?\xb6x]\xa2@\xc4\n\xc0\x18\xe6("\xe3\xcd\xdd?\x1f\x9c\x18\ns\xc8\x1c@=7\x19J\xe7\xc6\xf3?\xdbiJ\x1fq\x88\xd7?\x82\xd8\xb3K\x03(\xf2?\x00\xf3\xff\x83\x8bJ\x07\xc0\x00\xc1f \xd2\x8c\x02\xc0\xba\x7fO\xa1\xdc\x88\xea?Sm\x16\xc3"8\xee?\xfb\xdfY\x15.@\t@\xbb}G:\x96j\xdb?1\x06\xec\xeb\xc7\x89\xf7?\x14\xa1\x88\xf8\x00\x8c\xe5?\x12%ZC\xeaQ\xe2?\x12\xad\x00\x95\xc7t\x00\xc0\n\xcdib\xb6\xc0\xec?\xb1\xcd$_Jj\xe6?\xde`\xe2Y\xa59\xf0?\xa25\xb7uC\x8e\xdd?\x91K"\x81\xdcp\xfa?y\xcf\xf3\x1c\x14\xf9\xee?\xceB{G\xa6\x89\xea?O\xa7Y\xdeaF\xf8?j+{b\x1e\x16\xf7?\xc9\x1a\x8e\xc4\x05\x17\xf7?=\x1b\x02\xa4 \xc5\xf7?\xd9\x10\xbc\x06\x03\x0c\xd9?\xb4\xec@E\x17\x9f\xd4?&\xb9\x19\xa1\x9bE\xeb?\xb01J\x04c.\xfd?\xe1\xec{\xe2Jd\xd3?\xc9!\x97\x16us\x12\xc0\x17\x89\xed\x8fC\xb6\xb8?)K\xa4U\xd8\xd4\xa9?0\t\x02\xd8u\x9c\xf6\xbf\x17\xbe\x1dJ\x1b\x8c\xe5\xbf\x15\xef:\xbb\xeec\x06@0\t\x02\xd8u\x9c\xf6\xbf\xca\xfc\xd6u#y\t\xc0\x0b\x9eg\x1e\x00\xd7\xc4?\xe9\x0c\xd9\xc2\x83\r\x12@\xabU\x1b/\x8c\xb2\xd4?s\xdc|\x0f8\x1c\x04@T|\xb2|*\x90\x02@,\xe1\x80`\x13\x19\xef\xbf\xf5yS\x07\xa8K\x02@\xb3\x8c\x19\xb9\x9f\xc2\xf7\xbf\xd4\x0e\xf7|\x96\x80\n\xc0\x03\x8f\x85\xb3\xe4Q\x0e\xc0\xe4\x94\x13\xa1\x03\x86\xf9\xbf35\xc1\xa1!D\x0e\xc0dkDL\xfe/\xd0?<P\x00\x0f\xc1n\xfa\xbf\xb2,S\x8e\xaa\x9d\n\xc0\x82\xd8[y\xdb\\\x0f\xc0@p\x88\x136\xb8\r\xc0\xea5}\x0b|0\x11@i]8\xbb\x14S\x10@\x94q\xad\t,-\x08\xc0\x9b\xee\xb2;\xe8;\x10\xc0e\xb8\x17\x14J^\x01\xc0Vn\x94\xda\xb2Y\xd0\xbf\xdd\x9ekPS\x99\xcf\xbf\xd7\xd16\x90K\x83\x01\xc0\xc9\n\xd81\xd9\xeb\r\xc0&j\xad\xa9\xc0\xdb\xee\xbfj\xf0\xbe\xc5\xf9e\x10@\x1d\xe8k\xc6\xd9L\xe6?Z\xdf\x0eQo\x0e\x04@\xde\xc0\xd5}Hy\xf6\xbf\xac\xa1,H\xc5\x15\xff\xbf\xec%\xcdIL\xd1\xea?\x19\x97\xe9\xc7f\x0c\xee?#\xc35\xf0\x9c!\xd3?\xd3\xf2-\xf1EZ\n@\x8e\xdf\xda\xd5\x12\x97\t\xc0\x1e\x8eg.\xde\xee\xd0?BH\x08\xf6>S\xf5?\x9e>\xca\xc8\xa5\xb8\xf4?\x15g\xb2\x11C\x19\x00@$\x17^G9<\xfc?1ph\'\xb5\x81\xfc?g\xc1=(\x80\x90\xdb\xbf\x93\xb4\xc2pW\xb9\xe5?\xad\xe7COL\xd5\xea?C\xd5\x15\xab\xc9c\xd4?\xdeez\xc4R?\xd8?.\xa5e\xb3\xac}\x12\xc0\x8b\xd9\x11\x13?\x10\xc1?\x80\\Y\xe4\xf8\x1d\xbb?\xb7L"\xbf\xc7\t\n\xc0n7\xcci\x1b~\xd9?U\xe6\xb2\xd9\x83\xf5\x08\xc0\x9e,XU\xd5/\xf4\xbf,3\xb5O\x8a~\x15\xc0\xd9\x15\r\xebi\x11\x12\xc0}\x7f B\x8a\x04\xc8?\xaa\x1b\xdb\x8b\xe76\x10\xc0\x0eQ\xb5\xb3\xbbo\xf9\xbf\xfb\xa95}\xce_\xb2?\xabD\xcfU\x16.\x11\xc0\xd8\x1du\xce\x93\xb0\r\xc0\xd1KK\x81\x15\x1d\x07\xc0P`\x847\xc8\x92\x0e\xc07\x06@$\x96j\x10\xc0;:=\x07\xc72\x10@\x00:l$E\x99\x05\xc0Tr\xdd\xcb\xe1-\x11@\xae\x05\x89O\xab6\xf2?em\xd88\xef\xec\x0c@\xff\xc2"\xf2\xd2\xdc\xf3?\xeeY\x1cg\xac+\xf2?d`i\xe3\x1b\xb0\xc7?\xbf\xf9\xf6\xbd\xbf\xe2\xf8?\x81b\xf82e\\\xeb?/C\x85U\x0c\x1f\xdb?B\x98\xc9D\xbc\t\xf8?\xa5H\x00~\xf5\xa9\x03@Mhv\x81U\x17\xef?K\x17)m\x92>\xf5?\x02\x1ew\x9a\xe6U\xe0?\xb8MT\xdb-+\x04@\x01=\xe2\xd4\xb8\xbb\xf8?e\x86\n\x1c]n\x11\xc0\xc3\xda\xd6\xf99\n\x0b\xc0m\xbe\x89|H\xa5\xf4?\x01\x01\x08;\xb7\x01\xf6?\xc9\n\xd81\xd9\xeb\r\xc0t}\x17U\x15\xa9\xfd?\xc3<B#k\xdb\xfb?\xe0\xb3J\xa6\x85\xb7\xfc?\xa93ZD\x99t\xfb?g\xf2\x99\xfe\xc3\xe5\xfb?a\xa09B\x89\xb3\x05\xc0EJ\xac8i-\x0c\xc0b\xef%\xa2\x0f\xc6\xc1\xbf\xef\xc0\x0fe\xfb\x9d\xe5?\x83\xa8~\xf2I\xa4\xfe\xbf" \xe5\xca\xd5\xf0\xee?\xf7\xbd\x1d\xd9\xae\xb6\xf4?\xf0T\xe9\x10eI\xfb?V(\xb1Pr\x1d\xf0?\xda\xb4D\xac\xf4x\xdb?$\xf6\xe6\x86S\xee\xd8?2%L\xe6Z?\xd4?u\xdfE\xb9\xf9\x89\xeb?\xaf\xd1\xb6\xd3yz\xd5?.f\x96\'j\x05\xdd?\xd6\rL\xa7\xd8\x15\xb5\xbf\xb9\xb3TV\xa0\xb5\xdb?C\xd1s\xf7Y\xb0\xbb?\xd9\xf9%\xd9\xff\x0c\xc2?\xe7\xc6]t\x87L\xeb?7\xe2Z\xe5\xd8\x97\x10@\xfa\n\xeb\x8dB\xc3\x11@u\xc3\x95\x94\xed\xa7\x11@m\xa7\xd9o\x9c\x95\x10@m\xbf\xdb\xc0\x99f\x10@\xc7C\xc6\xf1\xbe\x14$@\xc8]\x03\x08,Y\x0e\xc0\xf812BIS\x05\xc0\xc7\xcb\xb9\x8c\x85\xd6\x10\xc0#\x94\x032\x86\xc3\n\xc0\x14\x00\x17\x9dYj\xfa\xbf\xc8\xff1)z\x85\r\xc0\x91\x19\x9a\xeeE!\xf0?Vn\x94\xda\xb2Y\xd0\xbf4\xcc\xc2+`^\x06\xc0\xa0\x8d8.\xf0t\xf3?\x13\xccsl\x022\x03\xc0\xe8\xcf\xca\xd5\xbe\xe7\xf0\xbfI\xe6\x87Z\x8cu\x05@B\x03\xb4\xe4\x18\x1d\xf8\xbf\x8d{\x9d\x00\xf3A\xe6?\xcdf\x0f\xb3\x04\xda\x10@\x9e#\x80\xdc\xacn\xf0?\xbcd\xeb\x8dk\x9e\x06\xc0L\xb4(|\x18\xe9\n\xc01\x1f\x1fA\x9fM\x08\xc0\x83*\xc0\xf9sY\x9d?>.\xc5H&K\x0e\xc0\x99\x87z(\x82\xb3\xf3?\xd6\'?9b\xed\xf1?\xb5s\xf7\xbf\xfcn\x08@{\x8a\x02\xde\xe6\xc9\r\xc0E>L\xe2\x17w\x11@\xd84a\x03\xa3+\xf4\xbf\xbe\xa4\xefx\xb3\xccp\xbfo\x08K\xc1\xd0r\x0c\xc0'
p29
tp30
bg3
(g4
(I0
tp31
g6
tp32
Rp33
(I1
(I333
tp34
g13
I00
S'\xc3\x11c\x95\xc8oT@nB\xb9J\xcb\xddS@\xb7\rt\xbaLET@\x89\xa8\xe6d\xa2hT@g\xa8,\xa4\xdfQT@\x1eu\xc7@\x99jT@\xa8A\x15\x84^wT@tS\xe3\'\xefxT@\xb0\xc7\x91d\xbe\xf3S@]T\x81\x91\xed\xedS@[\x9e7p\xc4iT@4\xb1\xcf\xc8\x10RT@Xv\x8e\xa6\x97jT@\xe1C\xa6A\\lT@ f\x9e\x91LzT@\xf7\xb8g\x9f|lT@b\x0e\x13\xb8HqT@\xc1g\xa2\x01.\xd5S@HZ\xd9\xaf-kT@M(J^\xd4qT@i\xef\xa1\xf8+uT@\x13\x02\x93\x85~IT@\x11\xe8z\xbf\xb7iT@\xc6]\x11l{9T@\xa1\xb9\x98\xe1~IT@\xf2\xcb\x00\x981AT@T\xb7\xf9\x15VvT@\x81\x07\xad\xa5\x17MT@D\xe4\xce\xe8\x9eaT@\x03Ip\x86gKT@\x7f\x15D\xa4FIT@\x03\xfa\xa923rT@\xd7\xd53tPlT@\x99\t\xb2\xdd%OT@\x84\xcbg\x8e,NT@&$J6->T@#\x9fgzmgT@\x1bu5\x99YoT@$\xe2\x0e\xaeCPT@b{\xd9\xd0\xafwT@w\x1f\x11K\xcd@T@\xbe?\x08n\xe9bT@\xa6\xb0\x89\xddE\x07T@h;\xcc\xb6\xdcNT@\xaa\xaa\x80\xbf\xd0qT@\x97\x19z\xed\xbbAT@9$Eir\xedS@\xb8|jO\xbe@T@\x17\xbbzT\x96bT@Yfg\xc6\njT@[\x99\xdeKR;T@\xc3b\x0e0\x8fbT@e|\x08h_6T@\xa1{X;KzT@\x9a\\\'\x1c?_T@\x93\xd0\xd7\xe4\xa9`T@^5\xf4o\x18bT@6[\x88\r\xccaT@\xdb^6\xd53:T@v@\xf3\xebLxT@\x88\xbeu\xd5\xc5`T@w=\x19\x81\xf0BT@\xc8\xf7\x1c+\xbc\xe8S@\xc5\xf5\xc7\xd7\x10qT@\xaav(H\xf7oT@!u\x10\x80.VT@\xc2:\xec\xca\x8drT@\xc7T\xfb\x97^lT@\xf53\xffO*rT@\x83\x14E\xccMqT@\x14M]\xd5\x9c:T@\x87C\xac\x99\xa8qT@\xb8\xc7(otkT@\x07\xfde\x07\xf2[T@N\x1dV[\x9e@T@\xf4\x8a\x0b\n\x10[T@\xf2\xcb\x00\x981AT@\xd98\xa7\xe5\xc9aT@\xf6\x82\x0c-\xf4\x07T@\x16YT\x98\xafoT@\xb1\x04#$3LT@=\x82+\xdb\xaenT@\xf8\x00u4\xe0ET@\x8b\x8f\xeaq\xe5[T@Y\x96c\x8d1PT@$\xd7\x1d\xaa\x13kT@\xe5\x8a7\xdc\x07OT@\xa8\x8c\x89>\x83OT@\xb5\xd5#\x1d\xd6AT@\x18\x8aH\xe9"lT@-\x9e0CIjT@\xfb/\x8ciBbT@\x0c\xce\xfa\x88m@T@n:75\x85IT@\x14\t)\xbb\x0c\xd9S@\x80\x1a\xb6\xf0\xe4RT@\x00\xd5\xaa5\xc0<T@\xed~1\xef\x07jT@q\xf5\xc7-ckT@\xbfUD\xb4\'qT@\x85\x85\x18kUqT@h\x0e\x80D\x8cqT@j\xc7\xa2\xbddlT@\xdfW\xb1+\xfcJT@\xb3fE\xa3\x80OT@4\x15\x07\xb1\x84DT@p\xe7\x9e \x83rT@[\xad\x8a\x1dklT@a\xf3\xd0*LAT@\x99\\\xa2`OJT@\xca\xe9.\xfahZT@\xda\xb1`\x1c\xdblT@\xce\xc7-8\xdcST@l~\x11\xdaPnT@\xbb,W$\x86GT@E\xcd\xe8\x96\xc5YT@8\xb1\xb51\xacZT@7\xc9i"\xfbcT@v\x84{,\xa8MT@1\xe8A\xf3KsT@\x88\x90VG`ZT@\xfe\xffx\xaa\xe3\xe6S@{\xfa\x05\xdf\xd7\xc2S@\x037\xb8:\x99jT@7\xd3!\x9e\xc7aT@\xdcc\xa9\x9f\xbesT@\xb6\x19\xc5Id\x14T@\xba\x83I\xe5OgT@Z\xc1\x93~loT@\xa2\xe8B\xef\xc5`T@\xfa[\x8e\xcb\xb1^T@\xc1\xb53\x971jT@\x0f\xce\xd8\xbeGgT@\xbc\xe8}\xa4&\xffS@\x9f\xb0Jo\xeefT@\xf3\x10\xd0\xf2\xaaFT@\x02\xe9\xbd\x94\x84\x02T@ \x1e\x11\xe9RpT@3\xc2\x1f\xd5rnT@\x12\x11\x8c\xdd\xb7CT@\x13-r\xf5\xdclT@qg\x18\xcc"eT@\x98\xaf\xde\x8f\xd4jT@\x08<\x9e\x1e\x15dT@\x11\xc2\xc8\x98\xa7jT@\xd72+xB0T@\x04\x98\x8a[\xbfUT@\xf5U\'H\x11mT@\xde+\xb4.\x8fVT@ \xcf\xe0U\xd6cT@\xbeO\x80:\xe4hT@\x85\xaa\xe4X\xfbUT@kx\x94g\xb8VT@p\x0fz\x89OcT@\x98"\xd1WClT@\xac\xe3\x10\xcd{qT@t\xd8\x08/ijT@\x8cpa<\x03jT@\x1a\x1d\x93\x93\n;T@@\xd7t\x81}lT@\x14\t\xd2\x08\xc9kT@7\xa6\x89\xf2\x91mT@\xed\x94r\xbb\xb9jT@_E\xe5\xf9dqT@\xf3>\xf3\xfe\xc7mT@Y\xa9\x10\x83 mT@\xc6\xdc\xde\xfb\rqT@hxc\x05/qT@h\xa2\xe7\xe0eqT@\xcc\r\x98v\xf4qT@k\x12i\xb9mlT@\xbb9\xa8\xc7jlT@\x7f\xda<j|oT@\x92\x84\x16\xe96nT@\x1e\r\xe9h$mT@7\x15\x03\xe9&JT@\x01\xef\x7f\xf1>lT@\xa6o{v<lT@\xfe\x8eI)l;T@\xf8v\xd4\x94\xd9QT@\x973\xb3<\x1afT@\xfe\x8eI)l;T@\xad\xbdv\xc3y@T@\n0\xe2\xd2fnT@\xf0\xdbQ\x90\xcd]T@\x83\xf8\x1fx\xb7oT@\xf0\x0f\xc5\xe2WeT@\xac\xc3\xdf\x156GT@{\xbd\x9a\x15\x9e%T@\xeb\xf7YU\x9aGT@\xe98\xebU\xed\x19T@S\xc4\xa9RKgT@\xddI\x02?\xdfYT@e\x90/)\x1aiT@\x12\x97\x91\x95\xc6ZT@\xfc\xbc\xe7eY[T@\xe3c\x05\x15koT@\x15\xf8\xf3\xbf\x18dT@L\xb6<\x17\x17[T@\xee\xd6\xbf\xd7\xe2_T@\x9a\xf4\n\xcd\xffUT@w\xb7\x10\x0f/VT@A\xe2[\x94\x0fdT@7\xf9\x8dC\xa4\\T@q\x7f~\x11\xb8hT@=j^\x83\xe4ZT@\xb1\x8ct\xd0\xddhT@\xc7\xfa\xbf\no\x14T@V\xef8\x89i\xb7S@\x93\xfcMr\x8f%T@\xd0\xe3Wg\xeaST@]\xae\x0b;\x18DT@\xf9\t\x05GyOT@(9\xfc1b;T@\x08\xff\x1bQ\xa4:T@\x1c\x0e\x07\x93\xf0UT@\xcbrM\xf5\x9dVT@\xb97]D\x1cYT@\xd6HR#\xc8jT@\xe8b\x05(\xa2BT@$o\x12(Q[T@\x1f7\xa0\xd4\'bT@\xd4S\xbf\xb5vbT@\xde\x87~\x93\x94gT@U\x94\xfd\x94\x15gT@\xd06\x0e\\dgT@\x89\x08-c\xa2aT@\xba\x91\xe1\xcbWjT@0$\xeb\xc2\x15mT@\xbc\x13E\x12YlT@A\x1ad\x9e\xf9lT@\x94\xe3\xe4\x85\x1bJT@\xa3\x154\x94QnT@\xfby\xd2V\x0enT@\x16w\xd3\xf2PhT@\xa2\n\xc1\xe3\xf5oT@\x01\xe7*\xe0\xabhT@\xad\x04\x0f\xda*mT@\x0c\xa2n06OT@\xfb\xbb\x1d!\xc0XT@\xc6\xd9xJ\x88wT@4WT\xad\xb4\\T@\xe6\x1f\xa4\xcaamT@hYU\xe8NyT@\x83\xba\xeaV\xba]T@*)\xc89\xdf_T@\x9d\xd0d\x96\ndT@-q\xc9\xfc\x97WT@\xd3\xa7\xce\xb9\xeaZT@\xcav\x84s\x86ST@%=\xa7Y\xccaT@\x0f\xdd\x8a MVT@\x14\x8e\xff\xfa\x87QT@i\xa3\xb3\xd7ZaT@V\xb3\xdf\xc2\xceUT@\x06a\xbb\x95\x93VT@\xd8k\xf0\xc9\xf0lT@ go\x85UsT@\xd5.\xb5\xb4soT@V]?)ClT@x\xfd\x0b\x95\x1fqT@\x8a\x9aBS/fT@=@7\xad\xc3mT@\xe0mFL8oT@+E)\xf0\xa2ST@\x11\x80\x0e\xc2YeT@\xc9\xcf\nF%pT@i\x8c\xb8 \xb3^T@\xb2\xf6\x0e\xbb\xe1AT@\xd7\xde\'s\x05bT@\x13\x94\xfeydbT@V\xef8\x89i\xb7S@f\xf5\x1e\xf2@gT@\xbd*yq\xb4fT@x_@\x87agT@\xdc\x01\xceirgT@\xf24E\x84?hT@\xdc\n4\xac\x82MT@H\x19P\x13\xf8\xbbS@\x14\x15\x83m\x80cT@\xf0k\xd2dojT@\xc1i\xfe0$:T@hfc\xbd0lT@\x8a!U\xf7yoT@\xcf{\x03\x86\xc1qT@<X\xa9\xfc*nT@\x9a\xcc\'\x8bPlT@\x06\x9c\xfeW/lT@\x94TN\x9b[lT@\xfd\xe9\'\xd5soT@\x87\xdb\x904\nmT@\xa1b\xfb\xb4GoT@w\xd3\t\xcf\x95lT@\xfeO~\x10\xd5oT@\xcf\xeb\x0f\xd3\x0bnT@\x83\x10\x9c\x81\\nT@I\xc6\x1a\x97.ET@\x93;\xd7\xe6\xaaUT@\xa8\x19B\x1euVT@Ck\xaa\xf5HVT@\x1e\x16\xab\xd3>TT@\xba\x05\xa5\xbb\x04TT@j\xd4g\xc3\xf0\xd2S@)b\x80\xcf\xc1ZT@Q\xfa\xdc\x815fT@\xdb\xd4\x92\x93\\]T@\x11\x86\xe8Y\x10dT@\xb2\xa7\x89@\x8boT@4+\x8f\x7f\xfdbT@\xd8\xad\xbbO\xacVT@=j^\x83\xe4ZT@Q\x96\x9cN\xf7hT@\xfd\x82\x06i\xfbUT@\x11\xc6\x9f\xd7\x08\x1cT@\x0b\xf7\xbd\xc4\x0fjT@\x14\x8d\x88H:eT@\xd4|\xff\xd7\x11>T@\xd2i\xc2\xcd\xe1iT@\xc4!\x0fG\xb8ST@\xb9\x01\x96!\x9dmT@\x0e\xf7\xa2_Q\x02T@Z3\x0f\xf9\xbadT@\xef\x80\xf1\xcd\xbdeT@\'eWX\xc8mT@w\xff\x89\xbc\xd6YT@\x85\x03)1\xa9jT@\xf17\x0e\x99\xfaUT@\x07\x10.\xdd\xbc\\T@\xbb\xdd\xf0\xa5&YT@\x04\xec&!\xd5ST@\xa9rl:0mT@\xbdF\xb9\x85wmT@\xc4D0av^T@'
p35
tp36
btp37
a.
