# Supplementary material for: Sea ice drift data for Fram Strait derived from a feature-tracking algorithm applied on Sentinel-1 SAR imagery
Source: Data Brief. 2018 Apr 19;18:1410–5. doi: 10.1016/j.dib.2018.04.034 (PMC5999601; doi:10.1016/j.dib.2018.04.034)
Supplement: Supplementary file 2 — Supplementary material [file mmc2.zip › fs_s1a_data/HH_filter200vec/FramStrait_HH_20141203T160152_20141205T154520.dat]

(lp0
S'S1A_EW_GRDM_1SDH_20141203T160152_20141203T160252_003557_004316_42FE.zip'
p1
aS'S1A_EW_GRDM_1SDH_20141205T154520_20141205T154620_003586_0043BF_F6E1.zip'
p2
a(cnumpy.core.multiarray
_reconstruct
p3
(cnumpy
ndarray
p4
(I0
tp5
S'b'
p6
tp7
Rp8
(I1
(I7184
tp9
cnumpy
dtype
p10
(S'f8'
p11
I0
I1
tp12
Rp13
(I3
S'<'
p14
NNNI-1
I-1
I0
tp15
bI00
S'\\\xc2\x85\xea \xf5%@\xa4\x8a\xe4M\xd3\x0e\'@i\xe4\x9c4\t\x12.@\x94\xf5x\x96\x06\xf7,@d\xe8\xdbx\x0c\x8f)@/\x17)\xf6\x17\xe1&@\x86O\xa8\xd6B\x98%@3\x0b\xb9\x05^\xa6-@\x97n\x93\xc4\xac\xdc-@\xaet\x0e8`\xc3-@\x04M\xdbE\xd0\xb3-@\x18\xc3\xec\xb6\xa6C\'@+e\xc6<\x8ew-@\xa7\xb3E\xfb\xcc6*@\x91\xf0Q\x1d\x01B*@g.p\x03\xe1\\+@\t\xfa\xe2\x94\x9f\x88,@\x88\xcc\x07\x84\x1a*(@\x81w\x9b\x14\xac\xd1,@\x92\x15\xcf\xba\xd6\xf3\xf5?>9\x89\x19\xa3\xa9&@&h\x05\xdd\x88\xe6,@\xc5\xa0D\'\x910*@VU!.e]*@\x9e=\xc5\x06\x93\xf6-@@\x9f$\x9cz\xd5-@\x9d\x84\xab\xce\xdf>.@\xca\x93\x0e\xd7\x14\xad(@\x859i\x0e\x86\xaa(@\xa7M\x8ajv\x1c(@^?r\xac\x9bB*@\x01\x85\x0b\x87\x8c\x12)@\t\xd1_\xf6p\x05\'@I\xec\xba\xf0-\xb4)@/\x01\xc3R+\x90(@r\xd3<\xd4\xcd\x96\'@V\xd4\xa1\xc8\x97.,@\xe9S\x84\xd8\x88\x88\'@%\x1cu\xe1\x18_-@\x03\xf4?\xfd\x0f\x150@y\x7f7A\xe9\x87(@e\xef\xd8%r\xf3#@\x1f-\xab\x10Ac\x05@\x97\x04gm\x80p\'@)X\xf9\xa0\xefH\'@8\xa1\xe7\x1e\xe8\xdf,@\x15D"\x9a\xf6f*@\x18\r\x8f+1\xf3\'@\x9f(~\xc5\x99\xe6(@\x91\xa5\xce\xd4\x03\xee(@\xcf\x1ekAJ\x98&@x\xceW\x9ds\x9b(@\xa5\xad,\xcc\xb2\xed(@z2@+\xe0\xfb\'@\xa3\xab\n\xb3\x00\xd5+@d\xb6\xe8\x1fj\xe8\x1e@\xd7z\x9d\x07\xc1\xba-@\x1c\x0f\x0f\x8a\x06\xfb-@\x1b\xf1S\x9d\x7fl\'@\x8d\x88?\xfb\xaf\x08-@\xf3,[T\x1d\xbe+@\xc6\xb8\xf0\x1bt\xc3)@<|\xcb\'3\xb4(@[\x19\x0b\x91\xcfB(@\xb71\x80V\xe6\xbc+@\xa4\xc4\xba" >,@8n\x7f^\xcb\xb2%@\xc1*\xb0\xe4\xa3\x97\xc8\xbf\x02\xf8B=7:,@N\x94\xdc\xc7\xaa\xfd,@\x9cj\xc5z\xffp\'@G8z!<3#@mn\xbe\x98\xceL-@\x0f\x8d\xf6\x80\x97 (@N\xe9\xc2_\x1e|(@\x98\x94\xe5\xbaf\x16\'@\xd2\x91,R\xd1\xe2+@\xc7\x995~[^,@\xf8\x03P\xb5\xde\xfd)@\xc6\x8am,\xd3w&@\t#\xc8a\xe0\xdb-@\xef)n\x1a\x16F0@\x15+w.\x9c\xc7)@r.\xdb\xb9\xfd\xfc)@{\x8d\x930k\x84,@-&f\x94\xa9\xb9\'@*\xd9\xd9.\xdb\xd2\'@z\xabi\xcb\xf1&\'@m\xafZ+\xc9>*@\x13Jx\x85dD*@\x978\x1f\xbe\x94\x10+@\xa1\xc2e\x02\x12\x01*@:(\xbaN\xca\x16.@X\xec1\xde\xbb\xe2&@I5S\xc8\x19\xe6*@\xa98\x86\xd1\x93\xe1+@\xe8>\xb7\xee-\x8e(@\x87\xc0\x05\xb9w+*@u\x8dJ}<\xee)@\x1c\xbb\x0b\xa1\x0c_-@\x82\xd8\x03}\xc0\xb0,@\n\xbc\xc7\xc4y\xd4%@\\\x82\xd8\xff\xe9\xb1\'@\xd0\xb9\xdb|\x1e\x99\'@\xfd\xbd\xf2"\xe8\xd5\'@\x9cu\xd2\\Oe(@\xa33FM\x02M.@g\xa9n\xf4\xa5\xd0,@\x0f\x0c\xa6\xa7Fi*@+Y\xf9J\x15\x060@\x10\xedN\xdf\xfa\xff,@\xc6\xbf\x11P\x15\xe2&@\x95\x1b\xa27\x97\xbe%@Jq\xfa3\xc7\x02\'@\x81\xf4\xbd\x8c\xa5\x94-@!\xd4\xabH\xf1i-@\xe6\xa6B\xff\x82\xe6%@r\xea\xf9\xd1\x8f\xad-@@\xf6\x19\x17\x8f\xaa%@\xc7\x1eJ\x01\x1f\x1a,@G\'DT\x95:(@\x06\x19\x1aB4\xe4+@\xde:-\xe7cR&@\xd7`\xc5\x00\x99\x13,@7\x819\x11\x9f\xdb-@\xc4K\x14\x18\xa8\x99\'@\xd1r_\\%\x1b*@!U\xad+\xff\xa7&@\xa1\x9d\xe4\x85\xa1L.@>a\xd4oPe-@:P\xa9\xc2\x98\xea+@\xe7\xc5\x97JHB#@j\x8a\x86\xd5\xdcL/@\xd2\xa7N\xbeq\xbf\'@\x13a\x0b\xf9(e)@\xe7t\xa5\xf9&\x81%@\x97D\xda\x00\xae\xe1%@\xc5\x17\xa2\x02\xde\xa6,@=+T\xde\x9eb(@\x0c\x05\xe3\xae~\xab&@\xf5\xd5\xbe\x93r\x88(@qJ\x1c\x96\xf8\xa0\'@\xaf\xd0\xc9"s\x89%@\xad\xcc\xa6O\xaf\xf4)@%#\xfcX\xf7\xee&@t\xeb`_P\x19*@\xe8\x16\xe8f\x18\xaf\'@Q\xcdO*\x1eb&@\xdb\x8e+.\xb7i.@\n=\x05\xb8\x0ba(@\x97\xa8s,\xb3\xe3&@\x86)\xde\x7f]F*@T\x06sG\xb4d)@\xc8p\xc1\x17Z\xcd\'@\xc7\xac\x1e\xdf\xfd\xbe&@^]\x18\r\xfa\xa5&@QJl\x07\x0bQ(@\xfeZ\t\xedH\x1e*@uvF\xf3\x0b\xf8#@\xa4\xd5:\x13v\xf2,@\x18c\x91Ohk(@\xe9\xe0\xda\xb3\xdd&-@\xb7\xdb.\xb9!\x050@b\x0c\xfdy\x17\x06,@\xc1\xe6r\xfb\xfc\xcd-@\xe2\x16b\rOt)@!>\xd5\n\xf8\x89&@mYY\xc1R\xba&@\xcd\x8dFG\xbb^(@\xb4\xb8\xa3\x0c\xbd4&@\x98{\xe4\x8f\xb4\xa1/@\x8f\x8b\x14{\x89`-@HW\x80\xb2V`,@\xc2\xd9\xc0\xde\xc3\xeb+@\x08\x1d\x96=\xf9\xf1&@\x8eLE\x82\x80\xcc,@\x16\xd8:\x8d\xd4\x01(@n>\xe3+\x8b\xec%@\x11Fx\xc6\xbf\x0b\'@#\xc5\xbe\xb0h\xaa(@\xe8\x1d\xa8z\xdb\xc5&@\x9c\x0ft\xd8\xf9<-@\t\xc5\xd7/\x04\xb2&@h4!\xb3\xa4\xc1/@\xf4\xe5\x17."\xa0,@!\xf4$`F\xe3,@n\x1c\xa2\xb7z\xc0,@\xe7\xd3\xe9\xb8\xe5])@\x1eHS\xaa\xed\xe5(@\xa2\xa1\xdc/\xc7\x17&@\x83E\x87\x1a\x05k)@\xec\xf7.\xe7r\xc9%@A.\x8ei\x87\xad(@6x\xd4\x16g\xc2-@\xfa\xa3\xdca0o)@\xbd\x92\x13\x02\x9e\xbc\'@\xb7f\xf0\x04z+-@;\xb7V\xec~\x84\'@\n\x8a\xeeO\x19\xb5(@0\x96\xaa\x1b\xf9\xa6%@0Q\xdbK\x07\xae&@\xb0\n\'\xdfwl.@\xab\xdf>\xc9N\x85&@\xb5\x1b+[r\x81&@\xfc\'{\xdc\xfd\x8c-@\xc4\xef\xb16\x08\xd2(@s\xc1"\xdf\x9dV(@r\xf56\xb53\x87&@\xc8_thj\xd0)@\xb6\x9ds^j\xbc(@\x9a\x0bP\xf0\n/*@s\xf2\x96\x99\xe21+@l\xd6\xb3(\x01\xd6%@\xdcu\xff \xdb\xcb,@\t\xddM\x06\x80M0@\xfbS\xc1\xaf\xa6\xd2\'@\x0e\xba\x009a\xc1\'@\x8cLo\xbd\xebb-@\xceG\x01\xd5\xe2\xea,@\x8d\xd1\x02\xc6x\xcf+@\xbeZ\x86\x86\xe5\xf8(@\xf4\'\xf6w\nh(@J\xee\x88-\xd9\x02-@\x1c\x9d\xa2A\xf6\x0c(@\x01\x9b\x01c\xb9\xb8%@\x7f\x02\xdf\x19d\x0b(@k\xcf\x7f\xab\n\xf9,@0\x95\xe5>\xaf+*@E\xd8L\xce\x86\xd7%@\x9aU\x18{\xef\xef%@\xb4\xbc\xd9G\xb150@;]\xf1\x7f}\xa0(@\xa3J\xb0\x82\xbd\xb6(@%\xb1S)2\xab%@\n\xfdWBO\xcb&@D^\xb2\xf2\\\xd5*@\xec\xc8\x92\r\x89Y\'@7\xd3\xd2I7\xb1\'@\xdb\xe02\xd7\x9eu,@\xa9\xd0X\x1bz\x9e,@\xba\xf5O\x89\x14\x1a0@E\xf60A\xd8\n*@a\xcfhyC\xb1\'@I%\xe8>\xbf\xce\'@\x9b\x93\x96\x9c\x17\xf0+@\x15\xbbA\x90oZ(@\xb0\x95\x96=\'\xe6%@2\xc8.o\x8d\xf4%@\x94\x98\xf0\xef<\x01*@\x1d\x8d\x07Hw\r&@\x93=\x96\x1b\x12/-@\x8e\x00\xc8y\xe9\xdc-@\xb5\xfc^l\x05\xb2-@\x9eup\x8eK\x1d\'@\x0f\xe1R\x06\x1d[.@\x14u\xaf\xa9\xf6z.@\x1f\xc8\xe9\x90\t2\'@\x18\xf2\xafs\xe1\x19-@\x13\x16T\x13\xbd*(@E\xfe\x94\xf0\x0e\x16,@\xb2\x12\xd7$\xb2\xde&@\xac\xb1\'\xd0$%0@\xe8=\x84{\xb8`(@\x17\\\xbb|Ff(@\x82\x9f;!\xd8\xe4&@B\xbb\x03\x9e\xaf\xc7,@\xb26\xcb^\x96P-@K\x97\xda\x80\xb6\xcc)@LUCH\x9b^(@8\x99\x9d\x07B\xc9(@\x07\x0c\xa6h\n\x0e*@:\x88\xa6\t9\xf2%@\x1b\xf2\x1b}Up*@\x80\xff\xaf\x11$\x9e,@kX@\xbf\x08\x99\'@\xea@\xa4\xf6\xd6\x0b\'@yg\x9c$\xc0d(@\xe9\x18u$t\xbe(@UT#\xbc\\\x0f*@\x01\x89\xbdZ\xe7\x80,@\xaf\xc7\xaaJ|\xdc\'@\x8dw\x1b\xdd\x95l\'@\x86\xf8\xf5%Hk%@\xa8\x0f\xcc\r\x88\t*@\xee+\x86\x02G -@\xa0\xfa$2\x03p,@\x1f\xa3"\x91\xe9\x96\'@\xb4s.\xd1\xea\xbd-@\x08o8\xcb\xd5\xff\'@\x01,V\xbfo\\(@3)\x05|t\x070@\t\xef\x81\xa4\x0b\xce+@j\x87\x9b}`\xfa-@\'9tx\xeb\xc2&@dL]Q\x82\x1b-@\xdfWo\x19ek(@/\xa9E`\xe9L(@\t\xd5L\x1d[\xeb%@\xe7\xe0\x83W\xdd\x8d*@.\x1b\x945\xb2\xe6\'@b\xe2\xdb\x10\xe3\xc1\'@\x8f\x12\x08\x96\xed~&@\xea)\xe73v\xd2)@\xb9\x0fY:i\xcf/@\xde\xa7\x94\xe2\xe8\xbd/@\xb6@\xb6\x145\xd1-@~\xe5w\x96\x1bk+@\xb6\x8e\xb4\x82\x9c\x14.@3/\xb1G\x89n.@\x1d\xca`\x01\x83b*@^\x07l\xf0"90@\xbecu\xe0\xcd\xe4,@\n\x08\xc1?\x90$.@\x13\xe8\xba\x1e\x8d$\'@\\\xb8\x1b\x0b\x88`-@\xd3\x1e\xbb\xebp\t-@Z#\xf6\xc1\x1cd(@\xd7 \x8c\x00\x16y(@x\xbd\xeaDv\x85\'@I\xf0z\xc0\x7fu(@\x0e\x0f\xd4,\x80\x9f-@/\xc6\x96=\xba_.@\x99\xa0\x05\x813\x19\'@^+#\x9e\xccF*@\xf7C\x08\xaa:j(@\xf2pC\x89\xacS)@\x8a\xbc \xb3\x8c\xcb,@\x84gXg2\xec/@\x94\x9d`.\x93\x91-@\'I|\xe2\xaa\xd5+@V,\x99M\xd7\x19(@s:\n\x93\xcb\xf2&@ X\xd4\xe1\x90\xc4)@2U\x99\x19A\xfa(@\xc9\xbdq\x9c\x9c\x91&@H\x10mB\xf8\x8e,@\xa6\xe5\xfc0\xc6\xbc%@\x91=\xa6-nf&@X\x17\xfd\xe9\\\x060@\x8b aX\xf3\xa0%@ \xfa\x957j\xbc-@j|t\xa3\x1a`-@\x90\xb7,P\xcf\xe3(@K.\x04\xd3x\xf2\'@T\xb6\xca\x90\xc8Y&@\x03a{\xc6w\xfe-@\xff\x1c5\x1e!\x8e)@\x81\xd3\xd3\xc9\xb8\x80-@>5\x10]\xf8x-@\xa0\x131a\xb3X(@\xe1`D\x93\x03\xc9)@\xac\x0e;\xdbu\xfe)@n,mJ\x1fu#@7\xb9\xb0]\x84\xf3%@nv\xab\x82\xe5\x00(@E,\xd7uk_(@\xa0n9\x19#\x9e)@\x18\xae\x9d\xc3\xe4\xd4-@\xd4\x16\x89\x14\x7f\xb0%@+\xc4\x0ct\xfb\xf5,@\x81O\xe5\xb4\x9el*@\xc2\xdc>\xd1(\xd3)@\xf0:\xf19\xa39)@\x86\x8ea\xaf\x19\x99*@\\N@@p\x86&@3\xb29\xd4g\xaa%@@G9xG*\x1d@U\xf2\x0cx\xda\xd6%@z \x7f\xc6;\x10)@\xfa\xdeE\x81\xe6\xe3\'@\xdc\x162\x0b:\xd5)@\xd0\xcc\xdau9](@Y\x96\x02\xaf\xd2Y(@\xc1\xc9\x08\xf7F\xd1(@\xf07\xf0\xc0B_(@\x00F\xc3\r^\xa4-@\x86\x13\xa4\x07\xd3\xcf%@e\x87\x85\xb4\xfa)0@\xc5,\x9f\xd5\xa530@\xf1\xeffZ\'Z(@\xea\x05\xa7:6f,@\xfbU\x04\x7f\xd0\xd6)@Hn\xd0\xea\x8f\xc2\'@\x15\x03M*\xbc\xd2/@\x08qK\x95\xe6\xa1-@\x8d\x85\xb1\xb1\xc9Z-@\x99e5\xc0y\x0f*@\x0f\x0bX#\xfdN(@\x87\xd0tu\x88L0@\xa2\xadG\xe5\xdc7-@\x9a=\xfd+<\x15-@\xc0\xdbk\xc1\xeb\xf0%@g\xe6\xe9^6\xac\'@u\xe9\xdd\xc4\xee\x0b\xd5\xbf!\xde3\rE\x93%@k\xff\r\xe9S+\'@/\xb7\x0e\xfb\x03\xf6)@N\xe3\'F/`)@\x84\xc7z\\%\xbd&@\x03\x88\xff\xb7\xd9\xd8\x0c\xc0h\x9eK\x14\x17\x95%@\xff&\x00\x07\xaeR-@\xca\x04[i\xd7Y)@\xf3\x10,\xe4\xe1\x95&@/\xae*\x1d\xf0\x9e,@n\xb7a\xad\x14\xb9%@\xd0\x8e\x8d\xf2 \x87&@\xccsl\xfev\xe6)@\xd2S\x93.\x94-*@M\x8e\xa1\xaa\xf5\xc8&@\xbaf\xda*\'\xa1-@0\xa6\xe2\x12\xady\'@\xde\xf4,&\xab\x8c,@J\n{p\xf47+@~\x1b\xce\x97\xdd\xe3#@\x076\xack\xaa\xd4&@\x84\xd8-\xc8O\xbb\'@\xfbM\xad\n\xe4^-@\xf5\x1e\xae\xf5\xb42-@\x0c\xdd\x07~i\xa4)@\xc4\xa7\x8f\x86\xd3\xb4(@\xd3`\xf0M\x14\x81-@\xa2k!2#R&@F\xcb\x0f\xdd\xf0\x8c%@Z\t\t\xa0o\xcb(@\xb9\x04%\x84\xca\xab&@4\xbch\xf8T\xcf%@\xc9o\xac\xca~Y.@\xc2_\x91\xe5\'\xc7\'@\x11\x11<\xa8\xa100@\'}n\xb0\xef\x93(@=f\x8d\x98\x8f\x100@\x89{\x9fr\x07\xd0&@eB&e0M,@\x81\xc6\xd7\xc1\xf5\xb1,@%\x0f<\xe2\xc3t,@\x8f\xdb\x92\xe6\x88\x11(@\xf3\xfd\xab\xaa\xce\r(@WQ5\x15g\x15(@\xd8\xf9\'\xcb\x05\x1d(@\xa4\x8eL\xfb@\x0f\'@\x01\xab\x1e\xf1\x16\x16)@\xc8\x91l\xa0\xad\x80*@\x06\xe8\xdd`\xf8;0@y+\x969\xf1P&@^\x8e/\x04`\xcb%@\xb7Le\xfb\xb2\x91(@\xe0Q9\xb5n\x89*@a\xda\xb2ZW\xd8*@\x95\xb14\xc4S\x97%@\x88\xa1\xd2\x890\xd9(@\x13\xe3\x9fv\xcc\x16,@\xfe?\xe7T]\x7f(@\xe4\x1fq\xc8\xbd\xab&@N\x9dn\x92\'\x88)@\x94\x8b#\xc4\x911-@M\x9e\xbf\x16\xd8x,@\xdc\xd1\xc9\x976\xa1*@\xf2\x18q\xf0%d(@\xe2\x00\xa6}\xe9\xa2(@\x18{YE\x97n\xe8\xbf\xe0Yz\x1b\x16\x14\'@\x80[\xc1\x90\xbeH,@\x80\xfegwI0-@~V\xb6A\x18\'.@X\xc2\xc1\xed:\x95)@!\x9d\xfe\xa8\xe6\x1e*@\xbe\';\xe0\xd5\x02&@\xae:\xean\xe3\x0f)@\x05&\xf4:T\xd3*@\x08\x95\xa1\x88~\xe0*@g\x9f\xa6\xac_\xc6\'@\xb2\xa6\xee\xd9\xdb\x86\'@\xdd\x85qx\x84q&@\xc5M\x14#\xd9\xfc)@\x83\xb9\xba\x02q\xa7%@\xcaF\xf3\x00\x92h.@\x97L\xa7\xb4\x03\xf7%@\x97\x10,\xcf\xd8\xbf,@\x8b\x8eO \xba8\'@A\xc0N\x97\xc1-\'@L\x1aXf\r\x0b(@\x94\xe6\x95,\xd4\xd2(@\xa3%\x866\xf9\xce(@\x0e\xd0i\xf1\x9b\xcb&@\x08\xa1\x8c\x9e\xcc)-@\x80\x1b\xaa\xa0b\x96&@\x07\xc2\xb4E/\x04\'@\xd6\x95\xd6\x84y\x81,@6\x86_\xf8\xb6T.@\xf8+\x8f\xa1\xdb;0@\x0b\xa3gC\xf1W0@.dJ\xb3\xc1\xa4)@x\xbd\xb4\\\xa7j\'@G\x1c\xb9\xc8\n\xfe/@D_\xb3y\xdeK,@\xfb\xe0\xb4\xa0\x1f\xc9)@VW@\x08A\x9a\'@\xcf\xf5\x1eF\xff\x9e&@\xdb\x89_\xbf\x8fJ.@\x07\xd5\r\xce\xa3_.@\xd3Q6?\xc1\xfa(@\xec\xa9\xc1bA",@\xb8\x9e]q\x1b\xed(@\xa0dzp&M+@\xfd\x91kK"\x17(@]96\xb4J\xdf)@1\xf8\xd0\xcf7|,@~}\xd1\r-\xa6/@e\x83s\xbb\xce_(@!a\xa9\x9fc\xa8\'@\xc5%\x82+q\xda%@\xf97\xa5#hO)@\xca\x93\xaaw\xf4y\'@\x0e\x86\xaa\xc1\x17\xde)@\xbb\xa0\x8b\xbcj\x04\'@i=M\x88\xcfu)@\xbd\xd5\x9c\x99\x9f\xff%@\xc4x\xea\xdcN\x9e)@\xf4\xf2\x15\xdf`\x11*@4_\xb4n\x9b+*@\xaf\xe5\x1f\x0c\xf7\xcc\x1a@N\xf4b\xf9J\x7f(@\xd2V\x07\x16\x19\xeb-@%\x99K#3\x11)@\xc4J!\x98k\xb9%@\x96/\'\x0bvY(@\x9e\x9e++\x8e\xdc#@\x15K\xf7W\xce\xfb/@\xdc\x03\xbc\xb1u\x8d-@\x8e>\xde\x00\xe6~%@\x10\xfc\xcea\x9f\x03+@/\xba\x0e\xb7><*@\xc1\xaeF\xa0r\x07*@b\xa1\xb49g\xac&@Z\xa2\xe8*)@(@\'#\xd5(]\x08*@\xd4\xd87\x8a\xa8\xb3,@\x8d)\xb7<\x863.@\x18\xce{A0\xee-@\xbd\xd2\x1c\x0ck\x9d-@v\x17\xac\x0e0\x90(@\n\x92G\xcfy\xba)@a=\x8cM`%0@\tA\xe7:\xf2\xce*@\x82\xc0\x99\x95\xb9\xab%@\x93|\xcc\x1f\x99\xfb,@\xe1\x10\x03\xe5\x98\x050@\xdc}\x8f~\x1b\xb9&@\xac\xb5\xe9\xc7p`-@L\x80uK\xf9t(@\x99\xf8\x07\x18I\x18-@\x16\xd91\xc9\xf8\x84,@\xeb"\xc9\x1c\xf8w&@\x1eP\xa0#\xe8s\'@\xef\xa2\xaej\x06\x89-@\x8b\xd0n\xf20\x81-@XK\x91\xb4\xa4<(@\x1a\x88\xef\xfb\xeb\x140@g\xcd\xcb\xd1YD0@\xfa\xf1\xe6\xbb\x928-@:\x0cE+l1\'@\x93\xd1\xf0\x8a\xccl&@1\xcd4\xbf1\xc3)@\xa8@\xfcy\xa1\xac-@M\xed\xaa*\x18\xe8&@KXi\xd1\xdf\xa0%@\xa86\x99\x0c\xae.(@\x91\x07Y\x8e\xc5\xba,@m\x85\x8c\x8a\x06\x92\x06@\x00uO\xb5sS-@\xbfF\xda\xf1\x81\x8c(@I,\x9c:\xeb{)@\xaf\xd4\x14\xadIc*@m`\x12~\xdaw)@\xb9\xd2\xb82\xbf\xa1(@9I\x87\xea\xff\x13+@\x0bB\xa4IOK-@\xb0\xb7\x1f\x8cF\xe9%@(\xf3\xea\xeb\x16H\'@[\x04\xab5"\xca(@!\x9e\x06\x1fX\xe7*@S\xc8da\xc3q&@\x9b\xa57\xfa\xcb\xee,@\xc1\x96op\xfbd(@\x11&\x99t\xd9\x16-@\x16\x06??\xeat,@\x8c\xa2\x11\tE\xa5*@)\xa8K\x7f\xf0\xd5!@\xc0p\xaa\xbb\xe2\x0b*@\xcd\xfc\x16\x1e\xa7\xeb,@\xa3l\xf1\x10\x8b\xc8&@c\xae\xcf3x_.@\xc8dy\xc9\x85\xe5%@\xe9\xd1k\xc8to(@i>\xcf\xc39\x080@\x9d\x04\xda\xce."\'@R}}\x16$\x87(@s\xa2\xcc\xa4\xb2\xe7,@|\xeb\xa2I\xa5\xc3\'@\x97\xab\xa0\xc8\xc3\x88)@\xc9\x06\x13\n\xe13*@\x9a\xcdi\x11\x05\xc3%@\xf8\'Am\xc4\x0b0@\x0c\xa8J\x9f\x98\x14\'@\xd5F\xea\xd6\xd5\xc2\'@\xb2]\x16J\xcc\x07-@\xb7\xa9p\xac\xbd\x07,@\x89(!?\x10\x0f+@m,\xc4\xb0!\x12+@\xf9vI\x9d?\xbb\'@\x83\x87\xcc\x9f\xdf\xbf+@\xe8\xde\x9c\x01\x7f\x04\'@I\xa0\xa2(\r\x050@\x8b\x05\xbdkE\xde%@\xb6\xf7vX5\x89)@\x8asA\x1d<h\'@\xcf\x8bz\x03)u%@\xf45[\rE?&@\x9d\xac&\xde\x92[(@X\xb7\xab\x98\xad\xcd-@\x00\x9c\xf0~q\x97-@\x96\xa1\xf5\xff\x9b:-@\xee\x13j\xbfu\x8a\'@F\xb9\x18\xf40\xf0%@\xe3[\xe7\x08+\'+@k\xef\x8a\xf2=\x8e\'@\xd2S\x94\x07\xfb\x80)@-n\x9b\xc4\xa2\xd5&@~\xd9\xd0\xd5jz(@\xee\x14\xc5\x90s\x0f\'@?\x1e|\x85Cz.@i\x95\xbd\x0cC\x95-@Nf\xd5\xae\xc4T(@7\x01g \xc8\xeb*@\'\x0e\x0f\x01\x19\x93\'@7\xad\x95\xe7./0@\xa1&\'\x08\xf6\xce,@s\xf9\x1c\x9c\x8e\xdf(@\x01\xe2$\xa3\xcd\xec%@\xa0K\xa6"\x17\x90-@\x1dn\x87\x9f\xd5\x1d\'@\x96\\!\x9cB\x95,@\xd3\xbb\x80\xe5I\x16-@Cta"&\x14*@N\xa8\xa2\xfch\x1a\'@Q\xdd1\xf5\xeeh%@\xe0i\xc1\x15&A/@\xa0\xe0\x1b`\x9d\x91/@\x1eB\xa2\xfb\x17\x8c(@{%*o\n}(@\x9d\xa0\xca\xed\xb0\xbd(@\xe1N\x04\xd2\xd0D\'@,\xbb\x9a\x06\x04 *@\xc9\x83\xab\xe7\xb0Q,@\xf0v\xd9\x8b\xbfi,@\xcf~\xe2\x8e\x94\x9b.@\xa6R\xea\x02\xeb\xd8%@`amo]\xfa-@Y\x8f\xebp\x95\xe3\xc9?0\xb5\x90y\x0bG\x1e@\x0c\t\xe6\xcb\x12\xc3(@d3\xbe@\xf2\xde-@U\xb0\xaed\xc9C0@\x8b=\xb1\x0e\x88\x95(@\xd7\x98\xc7\x0c|\xcc\'@a4\xb7\x9c\x08\x05\'@q\x99\x9exR\x1e&@\x0f\xdeU\xe1\xfd\xcc%@_\x11*6\x10\x04*@"\x1f_\xbdL\x91+@~z!C\x8b\xa2-@\xff\xc8\xc3\x1e\x8e\x17&@P\x0f\xc2z!\n*@;<c\xb2\xab\x93)@\xf3\xac\xf9\x18\x93w)@\x06g\xfe$k\x97(@,|\xac\xf3>5(@\x05`\x0b\xedC\t&@\xf6\x91X\xc5\x91\xda\'@\xcc\xe9\xed\xcc\xc5\xcd)@\xcb\xa7\xc5\x1b\xf0/0@(\xe3\xe6X\xcf\x0b*@-=\xb6\xb4\xf1\xc9,@\x88GOf\xf7\x1b-@-\xd8+\x030C.@t\x94\x86$$e,@\xc1>\xfcY~\xd4-@\x1d\x98\xd8\x8aO[(@\xb3R\x85\xf6\xbbu%@\x9b<ty\xdb\\*@\xbf\xf8i\x84\x1e\x9a-@0\x85:\x0b\xb1\xec%@\x9e\xad\xc3)\xa7\xf0%@\x82\xff\x8c@\xbf\xf6\'@b\xe6P)\x99\'\'@\xd4\x82\xf1\xbfH+\'@c\xca\xcb\x16\x8a\xa8-@X\xdc\x946\'\xd4*@!\x120\xf1\x14\x05&@%k\xd8\xfd\x0e\x8a(@\xbck\x06\xac\xd3\xac\'@\x0f\xa9\xac\xa4&\x8d(@T5\xc8\xea\x17\xfa&@\xa7+\x11\xe0\xceH*@\n\xce\xc4?an*@\xf8\xa5\x13\x80\x98\x86)@O5/\xc8\xb2\xa3\'@\xd1\x82\x0c(\xb8\x8a&@!\x94t\xdd\xe6W-@\xbd?\x9c\x9a\xbc`*@a\x95w\x04\xcd\xa0&@\xd0\xcbX\x7f8\xc6*@\xd6\x9a7;]\xa0(@\x9c\xf0,h\xb8C0@\x8eYT\xd1z\xbb(@A\xad\x19\xd8j\xae!@\x1b\xff\xc1\xaa\xc4+\'@\x0b\xd3\xdcY"W,@\xea\xc6\xa0\x80|\xf7%@\t\xd3\xaf\xb7\'n,@\xf2f\x9cn<\x88&@\xbb.\xb7\x11\xcdQ(@\xa7\xcd\xd9_8\xbd(@\x93Xi\x8aD\x0b-@\xa5DB\xe3\xa2\x9f.@g\x06\x82\xea\xdaX(@w\xab3\xa3\xc4\xc3(@\x88mM\xe0um+@\xc1\xc6\x06\xd6\xdb\x83-@\xfc^\x1b\xd3\xe5\xec$@J\x99\x18\x0e\x1c\t\'@x\x14\x11\x91\xf1?(@\xee\x99\xf9\xd8\xa3`&@\xc7g\xe2_\x0b\xfc,@\xdd\xd2\xc3\xd0-\x94(@\xf2\xba\x0c\x12\xbcH0@\x12\xb8\xefmj)*@h\xda\xd1\xf3\x9d\x99*@\xb8\x93\x1e\x97\xa1\x0c.@\x89,5\xb3f\x10&@\x14{\x8d\xb1\xf1\x9c\'@\xceV\xdd\xfe\xc4<(@\x87[\x01\xf2o<(@\xbcg\xf5q\xdf\xf1&@ndI\xa6\xd0\xf0(@RLv\xc6i\xdc\'@K\x9c9c9\x9c(@\xecs.\xd3\xafY-@\xd2x\x06%\x005\'@\xe8qnqa\x94,@:\xd9\xce\x95#n/@~\xaa\xfd\x80\x80\xf3/@0r\x07\x8fN\x05*@\xc5\x83\xc4%\xde\xd3&@\xac\x93U\xa4\xfd\x17\'@a1k:d\x83\'@\xd2\x14\xa8\x82\xf8\x0b(@&6>U\xc8w,@o\x05\xc2VW\x91)@:\x9aw/}L*@a\xd3\x198,\x17.@\xe9\x8c\xb1\x08\x1ax&@\x95Q\xf2%/x)@\xa5\x10">m|(@\xc5I\xe8`\x01f-@vH\x14\xa0L\x0c&@\x9b\xa8$\x07oE.@!o\x03\xe5&G(@?]\xa4\xef\xf3&*@8\xad\xbc2,t(@H\xbdp\xbf\xf9Y+@\x03\xd9\xb7s\xed\xc5(@3]\x8eh\t\xc8-@\xae\xa0Y\xcb\xd9\xc7/@\x8d]\xf5Ihi-@\xbcqva \xb1&@\xd4\xb4\xb4,-\xed%@\xe6\xcaw\xc8\x1f:(@M\xab\x9d\xab\xedc.@\x98a\xf5/\xaf *@M\xb5\x91\xb6\x12\xda&@3\xb3\xd3\xcf<I0@e<=\xd1\x99\xb6%@\x07\x08\xf1\x8b\x0f\xd3#@|~\xf9\xd9\xa47-@8\x1f\xf7\x8cx\xf8 @\xa4f\xa3\xeeI*(@\x8e\xf6ch\x80\x05)@\x87C\xcb\x1b\x11S+@\x01\r\xd2\xad\xe3\x89-@\ne\xf2\xbc\xf7\x88,@\xd2\xb5\xf0\xe0\x7f\xeb/@I\xfbK\x12\x8b\xe4&@\x0e\xd6\x16\xb3Ho,@_\xa1\x8529\xa1)@\x0f\x9f\x1c\xb0\xfbP(@\x86nc\x98\xd5\xcb&@\x8bW\x15\x95\\\xfe)@\x13z\xa7\x9b8\x97\'@\xe5\x9e\xa3\x86\x8b2)@S>ht\xa9\xc6\'@C+\xeel\xae\x0c)@W?b\xee\x97\xae/@\xcf\xc8\xbd\xccd\x10*@\x8c\xd3o\xd0z&-@\xdb7\x9dk\x00\xd4\x16@[\xa9w\xd5\xa2\xc5,@{*\x0e\xf8\xb0p)@\xfc\x0b\xdc\'({(@\xd5\xb5\xcb[AE)@\'Si\xf6f\x90*@\xb9YgB\x0c.-@\x1bWb\x11\x13\xb7%@9W\xe6=I\xba,@\xf7\xc6\xc6b\x80\xcd,@\x97s\x04\x06\x8b\xd3-@f]f1}\x030@S\x0ei\x15\x03\x1e,@\xfbqb\xf8\xc4e+@\xbb\x9c\xa8`|W*@\xae\x0c\xd8\xab\xe4U-@w>\x05:u\x98-@"U\x81Er\xf0,@\xf9\xdf\x11r2\x80\'@s\x90,\xeb\xf5\xfa(@I\xbe\r.\xab"(@\xf84\xde\xaax\x8d(@\xcd\xaf\xfb\xcd\x87\xf6*@*\x81\x01\x15\xccu)@u\xea\xc2\xac\xa8\xfb)@\xb5>2vT\xcb(@q\xfe*w\x9a\xe6(@\xc5cY\xd0\xe1\xea)@\tI_$@\r+@\xcdb\xe4"8\x89.@\xa43\xf1mpO.@\x97H\x7f\x06\x1fZ(@{!9\x87]F/@\x93\x10\x9f\xfc|5-@:O\x02\xc1\xed\n*@\xd3\xcac\x1e _-@v*\xa5\x88\xfa\x8a/@G\xd0J\x1190.@\x11(\xfa\x1dw(.@\x8aJ\xc0\xfa-\xf7(@\x89H[\xc3O\x15(@\xba\xcf\xa4\xf1\xb0\x13\'@\xf4\xa3Y!\x8d\x81-@\xe5\xb0h\xb0\xfd\xa3-@\x06\x954E\x876+@Y\xaa\xfc*\x96\x94,@\xab\x81\x8c\xad\x92*-@C\xa6h\xb9G\xa1)@4\xe3W\xc8\xe2\xf5*@_t\x8c\xee\xf6\x05)@.\x06\xe0\x9a\xf9\x1e*@a0:m~\xa9)@//\xcfWP1(@q\x06\x12\xb0\xef\xbb&@\x0c\xa2\xb0\xc7\xc1\xce%@\x08\x1fok\xd6\x8a,@\xa7\xcc\\^X\xf9,@\xadi\x9dF\x89u-@t~\x91`\x08\x15(@\x06\xc1\x8e\xdc\xba\xc4\'@M\xa4\x01\x9b\x04\xf9/@\x01\xb8\x03\x00&\xbb/@\xdf\x07b%W\x1d,@R\xd7G`\x82D)@\x07\xbe\xdaR\xead.@\x92i\xbb\xc2=\xcd%@\xc8\x01\xe9\xf0\xdc~-@\xbe\xbd\xc52\xd9\x9a&@E\x82\x9dp6\x8b\'@d\xb8\xd4\xbb\xec=.@\xea\xb9^\xad\xf3\xee(@\xd0\x15\x06W\x9fu\'@\x0e\x05d\n\x8fb\'@\xde4h\xc5\x90\x01*@\x04\xee\xeb\xc3\xf5\xbd%@\xdf\xa1\xd4\xffB\xf6\'@)a,\x1b\xe8\xdf/@\xa8\x04\x0f\x9d\xd2\xd5\'@4\x07\n\xb7\xbe\x9b*@\\\x08|m.\x1b#@\xf6)usB3-@j\xc2\xff]do*@eHB?I8)@\xfa{>"8\xd9(@u\xec\xf2z\xf4X-@\x1b\xc2\x9a\xb1\xbd()@\xb1\xacK=\xcbb\'@\xb9x\xf8\x98\xe6o(@\x1a\xbdJ\xc7(D%@\xc3\x9e8\xebO\xce%@\xcb\xde(\xd84\xf3/@4\x87b7G?)@\xab\xb8\xbc\xa9q\xab)@{\x10g\xa0!1+@a7X\\\xeb\xe6/@c\xfa\xadyk\x8a*@\xc2\xc1\xe5\x91\xe0\x82*@tD\x1d\x0bVQ0@\xfa\x03\xb28\x99I\'@\x8e\xff\x8a\xd2<\xc1(@\x1e\xf4\x8e\x83\x1f\xff,@\xd8u\xa9\x7f+o/@Y\xc74\x8e\xa3\xde%@p\xab\xb2+\x87\x97-@\xbbdt\r\xb5;-@\x93\x8a\x18fK\x08)@\xff\x02\xbfG\xac\x96+@=\x84~\xcd\xd6\x83\'@\xab\xbe2\x13=K0@\x91\xbb\xe3\x0e\x0c\x04*@\x9e\x8af\x92Z\x0c&@&x\\\xe5\xe8T/@\x89,\x88\xee\xae$-@\xfe+\x92\x91%z\'@y r\xcdR\xd4\'@Z/sq\xf08*@\xc6\xfb\x11N\x83*)@O\xb5\x8d\xc1\xbe\xf3(@Z:\x8c\xe1\xd9\xd1(@\xbd\xb1\x02\xf2\xf5\xcc-@\x8f\x84\xc3\x1e\xa2\xa4&@]\x15,\xb6&A*@~\xeb\xfc\x1dC\xcf&@\xf1\xea\x90\xef2<-@\x83\xb6\x1bf~\xc9\'@\xb5\x868\x0b\xdf\x84\'@\xe5\x81\x18\x8f\xd3\x7f*@@\x96\xd3@\xc4\xa4,@\xe3\xe4\x9e\xdc\x8cJ-@hJ\xfc\xc7J\xb6-@m\xd9a&\x85\xc4%@\xaf\x8c\x0f+\xe5/\xf6?\xa6z\xf2vd\xba&@\xa5\x13\xdbO\x92\xb3%@\xec\xb2V^%\xdf(@B\xab\xd8\xf1:+-@\r\x80)DE\x15)@[\xc2\xaa\xfd\xbdF*@\xcb\x92\xe3\x83Y\xb5)@1\x97W\xdc[\xfb,@\xd31\xe1\xc74-0@%\x94\xb4\x93\x1a\xc8%@\x97\xe1!&}\x19*@\xa0\xbc/\xcc.\x16+@\xc3\x16\x7f\x1c\x04\xa2-@\xed\xe6y\xf5\xf2\xe4(@G5\x01y\x10\x8b*@\r\nL\x1c\xd8\x0b*@c\xfd\x90bF\x03\'@^x+b\x19\x99%@n\x02\xf7t\xb3\xd5%@\xd7Ok\xe8\x84\x85(@\xf0\x13\x19\x11\xd4\xe5&@\xf1Q\x15lqW(@\x87W\xb5\x0c4c\'@\x1d\x8ar\xc6%+*@~\x10]\x19\xd4?*@k_l\xe7PZ-@\x0e\xb1\xf27i\xa0-@\x0b\xa0g\xc6\x1dp-@\x87+\xaa>\xad\t\'@\xa2\xc6\xa2hP0+@D;dK\xee\xfa*@\x13\x0b7\x80z\r*@{\xaeZ\xb1\x9b\x1c*@\xa2\xedG\x08Z\xf6(@WG]\xb0\x9d\xf2(@\xaf\xc5\xd4y\x9e\xba(@b\xa0\xe1\x93(G-@\xc7\x07\xf2\xfe\x87\xcc)@\x03JR\x1b\xcb\xf2,@\xe5\xa2\x12\xa1D\xbd%@I\xc9\x84~\x9eN*@2=5\x89\x97\xc7\xfc\xbfvZaS\x87g&@\'r\xdc\x8ff\xa6\'@\xd2\xfe\xc5\x90\xb3\x0b\'@\x9f\x8d\x01V\x00A,@\xce*\xe9 BF-@\xc2\x7f\xcd\x1c\x9aj-@hJ\xa0i~\xdd&@\x90T]\xd9\x06D&@\x16\xc4L\xaf,a)@\xfc\xda<\xd9Zd+@l\'\x148\x8c\x8c,@\xd5\xa9\x10\xfb \xfb%@\xfdW\'\x15\xd9/\'@"\x99n\x06\xf8\xc2%@\xdf\xfd\x18\x8fM\xc2\'@\r*\xbf\xce\\\x8d-@"\x1b\'\xd3\xa3A\'@\xf7\xe3\xc8/\xd1\xe8\'@K\xbb\xc6\x16}](@\x16\r\xd8}\xadB(@\xd8\xfa\xf5S\xf7\xcf\'@\\\x7f\xe9\xaf\xe8/-@C&\x0b\xfe\xff\xc4(@\xf1\x84#\x0f\x9a\x1c*@\xee&WvVF&@D\xb4\xa0\xfb\xe8 .@\x8dZ\xe5,\xe5\x1c-@\x9e\xb7j<\x96\xac(@\xc0\x86\x07\xd3\x13!*@Q#\xb0\x93\x1a\xa5(@\xd0\xfe\xb8#\x8dP-@F\x11\t\x8a\x16\xfd-@g\xb8\xc1\x82*`&@].\x8e\xedMK/@iR\xbfw\xbb\xc3%@\x87Cn\x95G\xb4-@\xb0\xdb\xcex\x01\xd2\'@\xcd\xe6c\xdfX\xeb(@@\x1dK\x89V]-@\xde\xb2\xcf\x0f{\x1b&@\xdb\x17\xfd\xe6\x02\xd7&@\x9f0z\xf26\xc5)@\xfb\x82\xc5\xec\x07\xb8-@\xdc\xeb\xf6\x1cn\x01*@\xaa\x17\xef.2\xce/@B\xd8\x97w\x0b\x7f,@\x07(%B\xd7].@\t\xbb\x11\x08\xac\xda%@\x06!\x176\x16H,@\x0e\x9e*\xd1\xa3\xd8,@\xc3\xe4\x0bUkG*@J\xd2~\x85\xce+.@\xd3$CKj6\'@4\xe9\xf3\x1f\xac\x9c\x00\xc0\xfd\x01\x02/\x87S,@\x923tP\xb8\')@=\x1bf\xb8Tg\'@\x13an\xae\xefb,@=\xdd|)<I-@u<\x98\xa4\xe3\xfd/@\x14Wh@\xd0\x1d0@\x89b\xe9\xa4\xc2\xa8(@\xc4\x8e:\x05\x1c\xe5\'@\xcc9!\xff\x9f\xf4,@v\xbd\xf0\xa8D\xcf-@\xb95\x93m\xef\xcb&@e\xdaa\xfe\x9fX\'@F\xa8\x9aT\xfc\xc9\'@\x8c\x10\xa9\x7f\xa2\xe8\'@\x97\xd7\x0e\xe2-\'*@\xb9\xa1\n\x13\xf0T-@\x92\xc1\x00$\xaf\x04-@\x14/\'\x13\x93\x06,@81\x9co\xdd\xa7(@k+\xcf\xaa_\x11\'@\x10\xbf\x18\x1btc)@H<\xbc\xaf\t*-@\xafg.]\x03\xb6&@D\xbf\xea\x1de\x15-@\x1c\x9b\xf0\x137\xa7/@\xe4\xe9\xa1\xe3\xc5\x00-@\x17f\x9a\xf5\xd2\x86(@l\xc2K\x97Jq(@]e\xfa\x00{\xcf-@\xa6\xb2u\xcb\xd6\xf1(@\xc7\xb4\xbe\x19\x18\x8c(@\xaa\xc889}\xf0%@Ut\x8fF\xbd\x7f)@ \x9c\'\x15\xdd\xba)@\x07A\x9c\xdfdM-@th"\xf9\x89\xea*@w\xa9~\x0cNd.@\x14\xab+\xaf*&-@#\x8e\x87\xd7\xda\xea-@\xe7\x0f\xf4rJ\x050@\x93\x88\xae\xab\xd3\xd9-@\xb1\xf0\xc4\xf9\xf1M,@w\x1e\xd4\x1a\xca\x1e\'@)\x08\xee\x14\x82\x10&@Pq\xab\x17\x1d\x05&@\xda\xc6\x0c\xa2\x1b\xe3\'@\xe7\xfd\xd5;w\xbb+@B\xb8\xaf\xfa\xc1L,@\xf8x:\xb4d.0@4\xd2|\xa3M\xa8-@\xfa\xc7\xbb.\xf8\x05-@\x14\x00\xb9\xad`\xae(@vA\xd9\x0f\xcd\x04&@^\xec\x8e\xf3\xe5[(@E\xaf\x02%T\x14,@F\x1b\x11\xdbw\xfb-@\xaa\xd3\xe32\xe4\xfa%@\xd7\x88c\x9b\xc5\xc4&@\xfc$e\xe7\xf6[+@\x97O\xc0\xe0j\x1e*@\x11\x98+\x14\x91\xb0)@=\x13\x91\xe4\x85\x01&@e\xaf\xbe\x1c\x12\x8d(@9\xe9v\x17 d(@\xbe\x8d.>KS)@+\x8as=\xbc\xae)@\xf9\x03\xaa\xe8B\x11\'@\x9d\xa0t\x99\xac\x05,@\xc2\xbc\xdd,)\xc9\xf4?\x8a\xa3\x86\x82)\xcb,@\xa0H\xa34\xc7\xe4,@\x0c\x9b\xab\x15\xcf\x84(@!&\xe7\x05\x12W)@R\x14\x9a\x84\x87\xdd+@6H\xb4s\x07\x86(@\x89\x9eq\xcb\xb9\',@\\N\x9d\x8fg\x89(@\xb4\x12\x8f(\x82%-@\x126"JD\xd7-@Bq\xe9^[\x90)@n4\xea%<\x0f,@\xfegE\x99G\xd7%@M\xcc7@Z\xf4%@\x82\xa3\xde\xca\xb4\xc2&@\xefo*\xdf\x03^(@\x155\xc2\xd6a\xd6)@>\x02-\xa5FL-@\x04jLPV\xf3%@q\xdb\xf1\xe2p\xf1#@h\x95%\x95l\xd1,@]A\x1907\xfa%@\tR\x80@)\x1c&@:\xb9\xfe@^\x0b\'@\x8f\x97 \x0e\xfa\xb0,@\xc2\xd2 %HA*@E3\xe7G)8-@\x1fa\x03\xf0T\x12+@\xe7\xd3E\x854\x1f\'@U\xd1#\xb6\x9d\xe6%@\xb9\x024\xfb\xa9\x0c&@\x0bZ\xf8\xa9\xa3\x16.@\xae\xce\xe6\x9c\x95t(@\xe0\x1a\xd7g\x91\x17\'@\xd1a\xe3b;\xdf)@-\xea\x89\xec\x16\xa8(@\xbb\x97\xbaw"m,@\x84\xb1\x84\xd9\x0c2-@,@\xb4\x0b\x9eu(@\xcb\xc7ffuC\'@0\xad+"\x0c\x96-@o\xa9"_\x7f\xb9(@\x14\t~g\xcf\xce(@D*)Z\xadV&@\xf4\x10\xf3\xb9fp-@T\xb0\x04\xf3"\x99&@w\x93\x06\xc0IV)@\xf2H\x93u\x175\'@8\xef\xa1\xfa\xae\xf0)@\xfa\x99\xa0\x80\x82S-@\xc7\xaa\x03\xaf \',@\xc1\x02\xfa\x97Wp)@Jf\xa1\xb6\xac\xe1+@W`\xa8\x00h\x99(@9\xfd\xf1t=\xf5)@\xe0\'\xdb~\x0b\x80,@B9ol2\x12)@\xbf\x17\x11\x9d\xd1\x1c.@I#:\n\xd80.@\xd7\x88\xfc\xa6\xdc).@\x00\x16\xbb\xff9\x87-@\xee\xceat\xd3%-@\xe3\x8d\xbe\x8b0E&@\xf8\x06r\x86\xd4\x1d*@\xa8\xf2\x95;\xc7\xa0)@\x0eR(}\xeb\xd4(@!\x87\xab\x1cB\x03&@e\xae\xe3\x16\x87\xa8%@\xd39\xc3\xe2\x87.0@\xe7\xc5E0\xa0\xfc%@\x81\x0e\xe3\xc8\xb00-@\xb4]\xf0!\x96\xc1)@M \x01\x01\xca\x100@\xcd0\x0e\xed\xb0r(@{J\xc7Z\x93\x8c-@\x17\x8d-\xae\x8b\x87)@\x99\xc4Q,\x1d\x05&@\x89L\xcb6,?&@D\xacf`\xc5\xf5-@\xca\xb4\x14\x90\xb0\x81-@-\x80A#z\x9a*@\xab\xdb\x8ca\xf20\'@\xae\xee[\xe1\xcd\xd9/@\xd9\xbbZl\xdb\xbb+@N\xfbB\x87\xf2\xc6,@\xb3\xbf\x12\xdf}\xc7(@k\xae\xdc\x01\x93\xd1)@\xa2W\xac\x11em)@\xe4\xbdN\xc5\x85\xc0,@\xa9\xc5\x1e\xd5\x0f&(@5\xed\x18\xe0\xb4\xb9\'@%"\x19\x156\xce,@e5\x84#\x98G-@\x08BHU\xd2\xa4&@\xd5\xb9or\rR(@\xe6\xb8\xb2}\xd5\xfa-@:\xc4\xccz\xb6\x8a-@"M\xa5\\\xa9+,@\xd7x\xbbS8\xe6+@\'l\xd6\xc3\xeb\xce&@\xea\x16\x92\xa1\x9f\x1d(@z_\xb7i3\x86(@\x12\xce\x89\xd1\x1d\xd2(@\xae\xd7\xdf\xeeJ-0@\x02\xa5\xca\x89\x18\xd7&@\xc5y\x08\xcb5>*@\x15N\xaa2\x1bi-@\xc1&!\x0erg(@\x0eF\xf4\x11~s-@\x04\x83\xae\xcf\xc6\xd6+@\xb7#^\xd1Z\xf8)@oh\xe3\xc0D\xd5%@@t\xe9|`\xbb\'@\xd3\x94:y\xbb\xa8-@\xdd\xf8\xdf\xd7V\xb1(@\x84\x85\xf7\xc0\xfb\xf3&@\x97\xa7\xb2\xd4\xab\t-@\xafNL\x9a-:(@\xbcm\xf9l\x94\x0f0@\xf7\x10\xc6\xb8\xe9D)@\x04A\x13\xaf&\xc3\'@\xc4F\x86\x81\xd8H-@K\xf4C\x10\x05[,@\xe9K\xeb\x00\x85\xa6-@\xd9\xdb \xbd\xbd\x05-@|y\xd1\xef:Q&@|6?\x03\xec\xc7%@\xc9\xfb\xe5\x01\x9d\xe7)@\x9a7\xd7\xa0I\x1b-@\xfd\xbe\x05\x1eQ\xbe,@\x11\x0f\xdbF\xee\x01*@w.\xb5\x1b\xd3\xc4(@\x16\x85Si\xf5\x04\xa8\xbf\x8eT\x9d\xbf\x15\x9b(@\xc8\x9c\xd3\x18\xb7\x1b*@]\x06N\xeb\x03O(@u^p(\\\x10.@^\x96\xe2)X\t.@uO\x9b"\xa4\xf6-@\xeb,\xac\xafe:,@\xa0\xcdX\x88\x85\xcf,@\x85\x13\xe2o\xd1\x8b-@n$\x8b\x13\xf0)(@\xfew\xd6\xd8\xcf\x96,@\xd3\x8e\x96i\x82\x0b-@7mM\xaa\x11i-@\xdb}\xd8\x01\x7f\xd7%@\xb6\x8a\xae\xdb\xa4s\'@\x01\x80\xba\xbcW\r*@\xe5J~8$\x89-@\xbdB\xabKH`(@\xc1\x83\xe1t\x9c\xb3-@\x82\x8cN\x9cm\x12\'@`\xb2\x85\xf3Z\x1d,@$.\xc4\xc7\x90?,@\x91\x1b\x05\xad\xeb\xcf%@S~t]\x00E)@2\xad\te\x84|(@\xbdJ\x08\xbd\xbe\xed)@\xb1\xd1\xea+\x9dN)@h\xd6\x08[W\xc3\'@\x0b\xf5\xdb\x97t\x8f-@uV\xfd\xb5$\x8c/@\xde\xe6\xd2\xa8\xdc|(@\xd0u\xdd\x8b?\xfa-@,GB\x91\x91\x16+@\xdd\x00\xec\xd1\xc1t)@-\t\x978\xc35-@h\x11\\\xcf\xce\xe4/@\x9d\xe6<\x89\xd7z)@\x94\x1b\xd2\xd9\xac\xfd)@\xfczX\xd7\xc4\r*@V\xd9\xe4\xf7\xfe\x87-@\x9c\n7\xcd\xe1\xd9,@\x9aI\'\xb8\xacw-@\xb0\'\xd0\x01\x83a-@o^\xeen1\xb1-@T\xcd\x00t\xa8\x18-@\x93R\xf0}\xc5\xec,@c\xcd\xb6"2\x87)@\xee\xd6\x8c\xad5\xfb)@N\x08\xe6+r\xeb(@L\xfd\xa1\xfc\x8c\xbf\'@\xea\xbb\x12e\xab\xd3)@\xde3\x85$\x88X\'@O\xba\xa2\xcf\xdb\xe9+@\xb9\x88\xc1\x9f\xd8\x07,@bX!\xfa\x8cN-@\xabW\x98m\xa0\xf0)@P\xe6D2\xb1z)@\xc8\x80f=\x1b))@\x95 \xd7\xea\xb4V-@9\x8c\x90\xb2y4*@\xe2\xba\x9b\xc1\x13\x08-@\x07u\xa7\x98"\xf2)@R\xd6\xc6\xfd\xdb&&@\x96q\x04\xeds9*@];\xbd\xcd/\x05\'@\x90\xf5\x05,\xbb\x10\'@\xf6\x81E\x03Rh\'@\xa3%\xd9\x89\xd1I\'@\xc6\t\x05\x9f\x9a\xc0\'@\x9ee\xe2\x05\xb0\x92,@\x12\xb5mfhx-@#\xa6\xfa\xba\xd0\x88-@\xfc\x7fb\x14?\xf6\'@d\xaekO7\xc5)@{\x13%(Z.,@\xf6\x04\xc8\x96H\x1d*@\x93-j\xd3\x0f\xf3,@q6\x9ba7\xc3%@bvZ\x02\xc4n-@\x0f|\xf6\x10\xe7Q0@Y1B\xd8\x13\x9c-@\'4\xe2:\xc2\x84-@2\x91\x0c2\xb5\xb6,@\xa2Q!D\x08E\'@\x1d\xcc&\xb5\xa7\x90*@\xa5\xeb\xfb\xffZ\xfc(@\x8e\xc0\xe7a1\xc7+@\x9d\xcb\x80G\x9a\x89)@wl\xe4\xc3\xac`)@\x1drn\xdb"l)@Jo\xd5\xc2ia.@S\xce\x1a\xf7\x98\x1c+@\x02\xfc&\x85a\x08(@\x80\xc6\xb67\xd0\xe9-@\x99\xd5\xf3.\xcb\x95-@S\xa9\x94\xfci\x1a&@F\x18\x85\x95\xcc\x8f(@\x1d\x11\x02\x86\x00\x8e,@\xa1k\x06N\xf2\xca(@\xc7SU\xe4\xf2\x8f(@5\xb3\xc2\x97%\x89(@\x13\xcew\xf0\x15\xec/@r\x9es\xf7\xf2\xf3%@2\xe0B\x85\xd4\xfa%@2\xb0\xe9\x0c2\xc5&@\xab\x12\x0fT\x87\xa3(@\xe5\xad\xbd\xffOx)@\x14\xceI\x0b\x11\xc4)@\xa6Hg\x0b\x8b\xe6)@\xe8\xd1\xbfZ4F\'@%\xce\x0e\x08\xb7\x91,@\xf9e\xff\xb2\x07\x95(@\xfd;\xbb\xbe\x19t-@\x7f\xf0\x858\xd8c(@\xd7\x0b\x0c\xa8\xb0\x9b/@\xc1k*x\xb4\xc8-@\x8e\xd2\xbb\x91\x9fs\'@-{/\xa4#;-@\x1d\x88\xb5\x99\x11a-@\xe8\xc8\x82\xa3\xd2\xc2,@/\x18\xd8\xc3~\x9f,@|\x8c\r\xa3X\xbf,@M\x8b\n \x8b*.@\xe9/}\xaap\x7f.@~\x8c\x01\x0c\x1cN*@w)B\xcd\xd22\'@\xec\x88\x7f3\xd3 .@}\xe5\x96}\x82\xff,@\xc0\x8d\x81m\xc8\xf0)@\x10\xf9\xf2\x12\xb6\x94(@f\x0c\x04x\xd6\xc0&@2\xf4\xb0q\x8d\xd0)@\x8aX\xe2\xd4\xed^-@n\x1d\xdc\xccH,\'@\xce\xeb\x80Z\xce\xc4(@\xc1&7\x13\xa3\x17(@n\x9b\xb7\x18\xd0`-@\xc1;t*a\xc3-@B\x1b\x89k$\xfe-@\xe8\xe4\xad\x0c\x7f\x9a%@\x88\x89 \xb3ON\'@&\xf4#\x14\xef6\'@b\xfb\x13\xcf\xc8\xc2-@\xb77\xfc\'\xcfD\'@\xe5%\xab]2f*@\xb9\x8b\x8d\x01/5-@w\x1c\x8f\xec\x02\xca\'@\xaev\x95\xd45E&@d\'CU\xae\x97-@"\xac\xa4\x18L\xe4)@\xc5\xbc\xab\xc4=\xc1-@d\xa0\xe6}\x13\x1e-@?\xeb?g-\xbe(@T\xaf\x9b\xad\xf8\xfb,@\xbe[8\xe6\x111(@F<\xc3]i\xa1)@>\n]\x88\xd8\xd0-@\xf0\x8a\x8c\xa1\x0b\x93-@p5\xd3Q\xd0"*@G\x85X\x8d\xe4e*@\x1d\xd8?\xba)i,@\xd8~\xbe\x1b\x8cQ(@\xa2R\xfe\xd0\xd2\x89&@\xa4#BH*\x97-@\xce}"\x1cT\xde\xff\xbfG\x04\xffq\x19S(@\x14\xb1\xa3\tX\xa1)@ \x13\xcd\x93\xc5\t*@dJ`\xe6\xaa-*@-X\xfc\x17\xb8\xe0\'@^hi\xfd\xe8\x96%@G@\x82`\xe5j%@\xb6\xfd\x9e\xceoQ%@\xad\xa9\xf7<\'\xc8)@\x8a\x83\xaa\x1f9\x9d(@\x84\x96\xc5\xcd\x1d\xfd)@4\xc4\xa0\x9a\xa59(@P\x05\xeb\x98t\xd9,@\xf6\x1a)\xa1?4*@\xf5\x9e<\xfdb\x0b*@|\x19\x9b\xc8s&\'@\xcb\x85\x07z\xb2\xc3&@Y{\xec\xea\xd4\xe7%@\xbb\xa88\x91\xa8\xb7(@e\xc6\xe9\x16q\x15.@9T!\xaf8`0@\xaa\x8a\x00\x93\xc8\x99\'@h<\xac\xd3\x94\x1d\'@V\x1c\x8a\x80\x9bB.@\xeb\x0fH\xb9$\x86%@\xa7`\x88\xcfyl,@\xd2\xb2@\x02\xf2Q\'@&"b\xc2iC*@\xc9bQIL[(@\x9cK\xab\x87\xd2\x83*@NB\x00\x12F\x7f*@\xaa\xf9\xe6\x98\x96\xb7\'@>j\xf0\xbe\xde\xc0\'@\x0304BO\xef\'@\n#,\xae\xd6w)@\x10l]_\xfec,@x\xcb"o\x17\x12,@\xcb\xaa\x00\x8d -.@G\xc7\x9f>\x9f\xa0(@\xc6k\xce\xe1\xcb\x8b\xc8\xbft}\x12L\x00\x06*@\xa0\xf0B\xcb\xc4\x8c*@\xb3\xc4\xd4\xf6\x15A+@\xb8d\x17\xb6[\xe0%@\x03\xac\x86\xf8\xef\xd7%@\x9e\x9bA*k\xa0)@\x00\x8fp\xce\x9dt-@C\xc3\xbc\x90G\x80,@\x03\x05\xc3X\xbf\x8f%@\xf54Z\xb9!\x1b.@[\xcc\xd6\x91n\xe8\'@1Y\x1f\x11\x7f\xd3)@\x01[\xae\xcd\x98\x98\'@\xe0\xd5\xad\xb8\xde\xcf/@Yx\x8fU%\xb8)@\xdf\x19%\x0f\xd4[*@\xa4\x13D#bL+@\xa3*\xebh\xbaz,@\xb7\xcbr\x00\xbas,@p.\xa2\x97\xa0\x7f+@\xbb\x97x\\\x19h\'@\xa0\x1bD%9+\'@&\x1b=\x88\xd3c-@\xf2\xd5\xb0\x83\x044+@w;XO\xefZ0@D\xeee\xeb\xc5\xd6\'@%\xe7\'\xbe\xaat\'@\x86\xf9\x13u\x08\x97%@g\xfc\xe1\xf8\x933,@\xe5\x87\x9a\xee\x8dc-@\x06Q"O\x1b\x9d/@7\xd3\xc3\xf8\xe5h*@\x82\xac\xa6\xe7R\xd3)@4\x9e\xdf\x00\x0f\xf2\'@\x92\xcczA\xc4t*@\xf4%\x0e\xf2\xcc\x98%@\xa0x\xd8\xd2\xc7a-@\xa9\xf4\xf4\xae\xd3\xe9%@\xd6$O@\xe6\x90)@\xf6c4(z\xdb%@9\x99\xe8\x97h{)@\xb3\xe1P\tLo,@\xd7\n\x8e\xd0\xab`-@\x9a\xd5\x9c`\xae\xf0\x96?\x1fHa!*\xb3%@\xac6z\xd6`\xcf%@\xb2\x8b\xe6\xd1\xc2\x9e&@\x81\xb8N\x0e\xdf\xc8)@\x9fAL\xb9\xe8\xf4)@\x92\x8a=\xd1\x03\xf7%@ D\x93\xe3R\x85)@\xa0\xfc\x0b\x17%\xe4,@~a\x0br\xef\xa4,@\x0e*\xc4\xc4\x1e\xcc&@\xe2\\9\n\x00\xf5\'@\xa1>\x9f)"\xf7)@f\x1c\xad\xd1\xa1c(@\x8eS\xbc\xbc\x91\xc6,@!\x03\xcd\x82\xef\xdf\'@c\xdc\x85\x12s`)@\x13\x8d\xc2\xb9\x9f\xc0,@S\xac>\x05\xd1h-@FIW\xec=\\-@\x9b\xe8\xd6[\xed\x16-@\xa7\xc6\xaa\xea\xa7\xbd&@\xb3\xca\x1bkT\xb0&@\x94\xac\x96\xcc\xfb\x05,@j\n\x94\x8d\x13\xe1)@\x03\x93m\x03\xdb\x7f)@\xaf\x7f\x1f\x0ej\xb9)@om_\x8d/\xcd,@\x18)\xa2=1\x11-@c$\xd1\xcf\x8dx-@5\xa1\x12\xed\xa2\x89(@\x1bH\t\xb5%\x1e(@_\xebR\xae`M-@\xba\xe5\xfa\x8e\xb7\x93%@\x9d\xfef\xc5\xb6X(@\xdc\x9f\xb0\x99\x00k(@\xf8b\xf68\xe9\x08*@/S\x06\xbd~\x8d*@\xd3nq\xad6\'-@\xdf\x8bE\xa6\x8f\x81,@\xe84;\x80\x0b&-@\xb5\xb6[\x85nB0@@\xcd(U\xbaq*@\x96\xacY\xd7\x90_*@\xfb\xb1\xd7B\xe8z)@\xb4\x0e\xdb\xd1\x12\x1c(@\xb5\xee\x9a/\x1d\xfb(@\xfc\x1e&\xf5\xabo)@\x94\x07\xbc\xbdn?&@5\xf9\xfd\x05\xe0\x04(@\x96xg\xe3~\x8a)@\xf9\xad\x01\xa3VG\'@"\x13%\xc6 \xcb*@\x11\xe9\xc5\x1a\x8f\x1e*@\xc6\xaf\xb8G\xcf\xd8%@[8mM\xd0\xe1%@\xd9\xd9\xc2}\xd8J(@Bm{\xa7\xdaj(@\x95\xddlb\xd8\x8f&@\x99\xa3\x05\x07\xa9**@H\xe3\x1f\xdaw\x0f*@\xb4\xd5=\\\x8c\xf5\'@\x1f\xf4he\x19{)@\xb4\xb2R\xce\xb4F\'@\x1ee\x7fZ\xb8\t.@\x90v\x89E\xfd\x060@xN\x88\xde\x18 *@D\xba\x80\xc8\xfd`)@\xa0U\xc0E\x84\xf3%@\xbe\xebu\xd2\xba\t.@ry\xfd\x1ev\x19-@:\x08!B\x0f\x87)@\xb6?\xdc%\xbbV)@\x04q\xcc\xce\xeb\x95&@}\xc7#\x05\xe3\xd4(@\x02\xa4x)\xad\x97(@Y\xee\xd3\x8d\xb3@)@\x9bl*\x9f\\k+@\xde\t\x8b=3\x17(@\xc2\xcd\x12\xea\xa1\xbd/@f\xaa\xecp~^.@i:\xef\x0e\xe2a*@\x7f\x8b\xacU*\x96)@9F9\x99k\x1c(@\xc6\x91G}\x81\x87(@mp\xcf\xe37\xbd-@\x00\xdci;hq+@\xd2\x9e4`\xbe\xd8(@\xc43\xc2\xbc\xd7\x02)@\\G5\x7f~t(@\xb9\x0co*{`*@\xc1\xca2\xb30\xc5+@\x9f\x08R\x92\xfa\x8f&@q\xf5\xd1\xc8\x7f\xfb#@/\x8bP\xa5p`)@\x1a\xd5\xa8\xa0g!&@\x99\xe0|E\xa9\xdc-@\xec\xdbjC\x90x)@}Z\xd8\xc8\xd8\xbf,@\x05\x16\xeb\xa1b%+@\x8f8v\xad\x8b\x1f0@\x9f\xaaTz\xbek*@c\xab\x9b\x9e\xb8\x87(@\x08w<\xb8\xa4\x89-@_\x18K,\xa8=0@I\xe3\xf5(u\xed(@\x9f}\xfd~J\xe6/@\x12JP\x8din\xfe?4 \xe3\xd2k\x1f(@\xcc\xd2j=6\xee,@\xc7\x08x\xd8\x7f\xfa&@\xddiP\x9cp\x01-@\x05\x01\xa1S\x8fb\'@\xf2\xba\xa7\x85`\x160@\x034\xa1\xb0\x15\xb9&@!\xab\xc8\x1e\xb8\xb1,@l\x1d\x93_\xec\xf5%@\x9d9\xce\x12\xa4\x14(@IC\x80\x91\xc5\xac(@\x84T\r{\xb5d-@>\xc8V\xb3\xbdK+@U\x03\x04y0\x13(@\xee\x1d\x0f6\xf9\x87&@\xec+\xef\xa1\xd31-@\x04;\x95#k\xec-@\x92\xaf\x8eQ\xfe\xb4-@n>\xda\xe5&\xfa\'@\x87\x8b\xaa\xc68\xf3\'@\x97\xc30a\r\xba,@\x9d\x07\x82\xf2Q\xf3%@\xf8\x9aU<\x07\xab&@\xeb\xd6\xfc\xfd\xfb"-@k\x83\x00\xe5\x87&*@\xcfl\xa1s\xb9g.@\xb4(1\xe8\xda\xc5-@\xbb#\xcbD\x1aH,@\x9d\xfc\xb5P8\x08(@0\xc3\xb7\x97P)-@\x84\x02\x00d\x1d\x94&@\x9c\xfb\x9e\x9e\x05\x1c-@\r\xafM\xd1\x0f$*@\x8df\xe6\x1e9i(@z-5\xbb\xb9\x98*@\xc03\xf98e\xbd&@)\xc9\xdf6\xc2\xb1&@bvKyw\xf6,@\xcb}r_U\x10-@\x94\xd9VbNY-@\xec\x953\x14\xafy,@"\xf0\x81V\x98i)@\xcd\x1e\xa4\x1f\xa4\x94\'@\xa1\x12\x88\xd3\x98\xea-@\xbe\x8f\xe5\xe1\xc9\x87+@B\xc5\x85n8\xf6(@\x83\x0e\xa5\x0b\xd5\x01(@g\x81\xbe\x12\xeb\xc2,@\xdb\xe5\xf9\x9f\x8f`-@>\xf5\xaco\xb8\x7f,@\xed\x92%\xa8U\x08\'@\xaa\xfd}\xeds\x81*@/\\\x158\xa3\xa9&@\xb2\xc3\xda\xa2d\xaf,@\xfd\r\xf7\x8e\xf4\x070@\xb6\x84\xc1\xc1H\x89.@i\x85\x1a\x9ec\x000@e\x18\xdf\x8cf30@\x91h\xb9\x0e490@\xe9z\xa9\xb8\xa6C0@At\xfc\xdcu\xf0,@\x82\x1aqN\xe0\xa6,@\xb6\xd81E\xfb3-@rx\xd2\xa3&\xca&@\xeb\xa4B\x93\xb7\xe3$@\xbd\xa6\xe8\x04\x9a\x08-@w\xb6\xbb\xc8RE*@\xbc\x14\xc0\xedy5(@\x97\xc5,\x80=T-@C\xbf\xd9\xe7I<0@\xab\t\xccq|]\x16@y:\x82!\n\x04&@\x02H\\DU\x1d-@\x83\x83\xb5\xe9\xfa\x8f.@\xf5v\x03\xaeu\x1d(@\xd7R\x84h@\xa9&@jX\x9a\xa9z\xf4&@\x80\x98\x8f\x8c\x91A-@\xbb\x14\x9a5\xcc\x1e$@\xf6\x061\xd9\xf3?(@\x9a\x18\xc6\x85\xcb\xf1%@\rS \t\xaft*@\x06\xe2\xd3\xcbR\xc7,@\x8d\xe7}\xed\x88U(@6F!\xac\xba\xac,@\xc5v\xdb)\xe9\xf4,@\xdb\x95\xa1\xcaV\x92-@\xa9\xbc(`\xffv&@\xcc\xb0&\xa6\xfc\x8f-@8\xb8M\xbc\x8f\xab&@\xa2\xb4\x00\xa3\xad\x9c.@\xcfi 3D|.@K\xdbW\xae\xd4\x89-@\xf92j\x95\xfe\x93,@0\xd4+\x86\x91\x8c,@9\xf7\x07\xe6\x04\xb1,@\xe4M\x18t\xf8\xbd(@N\xc1\xe3\xeb\x97\x11&@+hk\xe2e\x14*@`p \xe3\xc1\xbc\'@}\xfa\x082\x95}(@\x1e\x03G\x02\xa7\xf9,@\x0e\xd4\xe3\xc0\xb0\xbb,@\x9cR\xc9X\x1d\x8d*@\xe8{\xf2\x17\x98\xbd+@1\xc2\xed\xad\xea\x96&@\xc6\x9f\x02\xed\'\xc7-@Y\x14X\xda\x94\xa4-@\x870\xb1\xd5\xd9\x05-@{\x8a\x8c\x87\xcf\x84*@\'\xd5\x99\xc7\xa2\n*@\x10a\xe5\x8fM\x95)@?-1*^i\'@\xdb\x1e[=\xa9\xf2&@\x97-4g\xe3:(@\xd9bq\xd3\xe5\xee,@\xcd\xd0,\xbb4\xa6,@\xba\\z\x82\x1f\xc7&@)\x91\xdf+\xfa\xa5&@Y\xc7\xa7\xed\x86p,@)\xd8\xc3\xdd\xa2\xba%@U\xaae\x19\xdd4-@\xf6\xbe\xf8_\xdb\xb7(@Y\xc8k\xf7V\x89)@\xebH\x05^\x82\xba\'@4\xdbW\xcc\xaa[(@\xce\xa3\x0e\xcc\x0ch-@\xbf\x14\xe7\x13@D0@X|\xaa\xa8\xdf\x98-@\xafe\xce\x14\xa2\x97)@_6[\xc9z\x9e.@\xa8lc\x98\x15O,@\x95x\xe16\n2+@Vd\x9c\x1d\xeb\xcc%@z\xcaYd\nF(@\xe3L\xe8#\xb3Z(@\x8d!S\x0e\xf9\xb2&@@iv\xdf\x0b\x98+@\xda\xbd>++\xa6\'@\xbdHf\xdf\xd4&.@:\xb1^\xa0\xc6S(@\x05\xdaO]\xbe[,@\x96\x0c\x85\xdd\xf4Z&@s&J\xd5\xd3A&@xO\xf1[\xb1(-@D\xee\xb8\xf1\x9d,*@r\xc6Z\x8c\xb3\x8e)@\xaf\xb1\x06\x97\x9b\xd9%@%\xdc\t\x94\x1a\x94&@n\x82\xf9+4\xde(@r.\x8c\xdc,\x80\'@H\x00bX\xdf\xf9(@$\xbb%\xcf\xb6i+@\xdf\x8b\xc2S\xb9\x1d0@S5\x03\xbd\xa1\x18-@\xfa\xb2\xeb\x97~\xf8,@Q\xa6NJ\x14\x0b&@j\x88_\x98\xed\xba\'@K\xb0\x878\xfe\xc6\'@#\xaes\xd0h0(@$\'\xd4?\'W/@O\x11.\xea\x86\xd7%@\xdd\xeb\xf4\xd6`I0@\x8c\xc8\xf1\x02\x08+0@\xce\x81\xa4\xc8\x8d\x91\'@E`\xb9\xacFL-@\xfc\xcf\x82\x02~\x85(@m\xa4\xc0_\xcf\x00-@\xfc\xb4\xab!\x8b\xb2\'@\xb9@\xbaz\xa7\xd0\'@\xa4\xe58%HW(@\x96\xcay\x13\xfck*@\x94\xce\xe5\xe4\xe9r,@\xc2E\x04\xbeI`-@m&9\x0e\xb6U.@\xdb7\x132\x94;0@o\x1cZ\x12\x98\xfe%@\xd5hG\x89"\xcf\'@\xe3V\xf2\x0e\x0eP.@\xa1\xecq\x01\xe9!,@\x96\xdd\x9b\xf5\x15\xf6%@\xbe\t\xeb\x8f\x0e\n*@\xea\xe7N\xca\x98\xc0\'@r\xabw\x91\xcd\xd7%@^\xcc\xb0\xbe\x9c\x88&@&^\x97\xdd\x02\x03)@\x90\xc6\xb1\xb3\xd6\t-@\xcb\xd92v\'\x89&@w1s\x83\x1f\xae(@0P\x07D\xba\x92\'@\xc4T$A-\xd1/@\x95E\tw\xea\x9f-@[\x85\xfe\xda\xe7\xd7&@\xfd\xc5n\x8a\x84\xde&@\xd5\xbe\x8b\xd6\xa76-@\xe6+\x16\x079h*@e\xa1\x16\xf0\x93},@\xba\xc7\xb2D\xb0\x86,@m\xb9\xdb~KB(@\x8dmM\xd6\xc4d(@\xf7\x88C\x92\x85`.@c\x98\x8e\x81\x1a\xac(@U\x14\x19\x91%W0@D\xfer\x94\x13\x8c)@-\x02;\xe8\xc3\xb0,@\xbf\xdf\x1c\xa8\xb2\xc5%@v0wh\xc6\xbe%@\xbfb\xbbt\xb9?&@\xb9\x814\xc9\xcd\xa4\'@N\x0c\xb8\x19\xbc\xbd%@\xeb\x8a#7V\t\'@L?C\xb7\x9a\xbb\'@\x94\x1d\xb8\x08IZ-@[\x88@"Y@.@w\xcfH\x96\xa0\x82*@=}\xebH\x1c\x85&@\xf9l\x97Ec\xec%@\x8fPz\xc2IQ/@6\x10e\xee\x85\xbb&@\xdc\xd72\xdf\x0c\xba\'@\x1dJ\xe6\x03I\x9c(@\x0cPQ+\xa3B0@\x9e\x12\xb9\xd9N20@\xc4Hx!J\xa7\'@\xf8Q\xf7b\x9dv&@Y\xc1-\x07)\xcc-@JQw+\\}*@8\x9e\xed\xc9\xffS/@\x03\xbc\x80\x92\xcc\x82\'@\x83K\x91\xa6\xc6\xbf(@\x88[\xc2\x8eH:-@h^\x87\x80\xfe\x08\'@\x11\x18Z\xbc\xe5\xb0,@q\xf5\x1b\xd1\x1d\x84(@\xe1\x1c\xde\xc0 \x10*@\xec\xc30\xd9N\x96\'@A\xf2\xf2\xcdd\xec\'@\x7f\xc1iX=\x08\'@\x08\xcfr\x87\x15^&@\xcc\xcc\xaa\xcaK\xcb&@\x92\xc6\xdcF^\xeb\'@ht\x8e{\xa4\xda(@\xdb\xa1;\xedS\xab(@\x12\xc1\x04e\x7f\xef\'@\xb2B\x84\xe6O\xf8\'@\x8f\xef\x11\xc4\xdc\x80%@+S\x86m\xb9\x18-@dYHu\x92\xb1/@\xb9\xf6Y\xf2\xa4\xf5(@\xf9\x1b\x00\xc1\xb2[\'@\xe7Bz\xe2%w\'@\xcbi\xe1\xd7Z\xdf#@\x9a\x90\x1a\x1c\xfa\xb4\'@L\xa0^#\xe1\x95&@\xb5C\x01l\\e+@v(\n@\x0c\x84\'@\x8am\xbc\x07\xef6)@\xbccF\x87\xa0\xe5&@T|\xcda\xa2\x10-@i\xc2\xf7\xb2\x0b\xb4-@\xf5N$\x8e+\t)@\xbf\xf3\x01`1\xb7(@\xbc\xbd\xc3`hO0@\xbdfV\x9c&\x99-@\xc4\xbb\xcb\xcaF\xdf,@\xe6pO\xb7\xb5\xe4&@\xb1\x05#\xb74i\'@\x00\xcc\xe36\x8c3-@\xb7-\x82\xab\xe6\xf6,@{j\xba\x90\xdb\x08(@5\t\xe6r>\xa1%@\x91\xae\x08`E\xfd(@\x7f\xbdA\xfdX\xeb(@\x01\x8a\x12\x97\xd5N(@N\x11@\xcdM\xe5&@\x87\x9f\xd8\xe0\x12\xf8\'@\x08\xa6\xd6IcV&@ISx\x1a\x0eP0@\xe8\x97\xde"\xf2\xd7&@\x89Y\x86\x89\x1f\x170@\xed!\x1e8\xb3\xd5%@m\x05;\x13\x87x&@\x82\x03\x081\x0b\xdc-@\xa9\x89{\x07P\x13*@\x9f\xa4W\xad\xfbP(@\xf9r`\t9Z&@\xec\xc4\xdc\xb1\xf8\x9c%@\xd4\xa8@+U\x85&@ r\xa1\xb4\xb8k-@1J\xbf}[\xa7)@S\xb1y%x\xa1%@\xe0.eL:r&@\xe2/\xb6c\xfd\xe6(@~\xa0\xe5\xc5\xf9\xc6\'@\x99\xb8$\r;\xe5\'@\x9d\xc3[mvV&@-Wa\x97\x91\x04)@\xc3\xa5\xa4\xf8\xbd\x06(@\xea\xca\x03~\x9d\x15+@\xb1M9))\xaf\'@~K$\x96\xe3\xf2,@\xc7\xff\xdc6\xb3I,@\xaa\xf9#\x85\xb3?*@v\x03\x11xe+*@\x02\x12\xfa\x08`"*@\xe3]g\xc8\x07\x1d\'@\x93C\xce\xbeN\xf6%@\x9b\xdf\xa9\x8b\xef\xdc%@\x8a.n\x9fB\x8a/@\xe7\x01\xdb\xcd\xe1U&@\xfe\xd5\xed\xf4\xe9\xc9%@\x17}\xef\xdc\x83]&@\xc6:Y\x93\xc2\r(@\xbb"*\x80\xa6\x18\xb7\xbf\x0cmd\xb7\xe4\xeb\'@\xda7\xc9\x12\xcf\xbd\'@\xa22\xae\x07\\\xfa%@?*\xe1F\xe3p\'@,\xe7\xcfp\xffG*@\xf9\x80\xbb\xb2\xaa\x11)@\xb5\xc6\x91\xf3U\x8e\'@\xc2\x89\xd9k\x90\xb7(@h\xbc\xd1\xbf1<.@V\xb72\x05KL.@\xe3\xb7\xe2\x19\x0f\xb8-@U\x9e\tR\xf3~*@l\xea\xe6MW(\'@\xc1\t\xc2}\xdb\x95%@\xe5i\x89\xdd\xda\\)@b\x9a\x92\' \xce%@M\x1b(\xd0\x1c\xe4(@\xff\x11f\x16\xcb\xff\'@z\xa4\x10\xc4\xd6\xda(@\x07\x91R\x07@\xf8\'@\xdd\xf2J8SK0@\xdaC7\xa3t\xe4-@16X\xd9L \'@\x9a\x17\r\xd7[\x92(@k\x15\xfa\xac\xcc]&@B\x95\x95[\x12/0@\xc9VqPH8$@VR\x0e#\xf4\xa9\'@\x88\xfd\ry\x08y\'@\x08\xfa\xa9z*\x97+@+\xbct\x9e\x84\x9e%@3\x12\x0eR\xce-(@F4\x9fJsu%@\xb5\xc1\xfa\xbbe\xb9%@\xd5\xa1\x17\xa9!h\'@\xe2\'\xa2Al\x02\x1b@\x0cf\xd8@f\x95-@w\xc6\x10\x8a\xd7\x0b)@\xc5\xc6z\xf8WR(@I5]\xac\xd260@\xb2\x12\xa3\x87L\xb0\'@\xe3\xb00vM9+@#Eo\xa9\xb4\t+@.\x9c\xf6>\xd2\x1d&@:s\x90\x90{\x91(@\xe1\x8e\xb3\xc9\xdf\xd0(@\x8c-\xfd\x1d\xddf(@V8[\xbej!&@6\xe3\x9d\xb0m\xaa\'@]\t)\xfc\xf4\xdc\'@\x12ps\xcf?\xca-@\x8f(q\xc3\xb6\x0f)@WE\xc1~\x04\xed(@\x96\xcc\xce1\xbc\xf8(@\xado\xf6\x89>\x88)@\xe0\xc7s\x83\xc8\xf4(@\x84\x08\xe1a\xdfK&@\xe96\x08\x0e\x17R)@\xc8\xef\xf3p\x8cO-@\xda\xc3b\xd4\xfd\xa2-@W\x19\xfbER\xf9,@d\xd4Ele\xb5+@j7\xce:"\x93(@2\xb6\xc72\xd5\xab\'@\xba[6*+N)@$\xb6\xd5\xca\x87\xbc\'@\xdb\xe10\x0e-%0@4Y\xb0\x98,c%@\xff\xb2G\x9a:l%@\t\x00\xed\x02(\x99)@\xb6\x96\x18-\x9f6)@\x83\xda\xf6}\xb2p\x12@\xdd\x00\x8cxu\xf7/@)\xfc\xe9?\x92\xc6%@\xfe\xa4\x0e\xb0\r!*@*_\x8b\xfd\xe5\x03)@L\\Q\xe6\x12\xa6\'@A\xac9\xda\xa7\xc6-@\xc6\xfc\xa5\x06\xb7\xb5(@\x0f\x8d\x1fV|\xf1&@\xacm\xc6Fm\x1c.@\xa5^\x93\xe0\x82\x0e-@\x1c\xb7y=+\x1a0@\x87f}j\x16\'*@~\xf0-\x0f\x89k%@w\xd9\xae\x7fy\xa6%@\xefQ \x1a\x1b\xe4(@?\xfb>\x10\xf3\xe9\'@\xcd\x13\xc8\xb4B\xed&@>\xf5i\xca\xfeb%@\xe9\xe6\xef\xb5h\xd5(@yeP;\xb3\r0@\xec\xa55f\x85\xa8&@%\xb7\xd3\x06^\x99*@\xec\x1d\xb4\xd8\x07\xa0&@\xf3:\xf7+SW/@Q\r\x88\x8d\x90\x83(@\xab\x95HA\xec\xa3(@\x00\x8f\x81\xdc\xa0\xfd/@\xf6\xc9gQ:\xcc&@\xa5r\x1bX.\x1a+@\xa4\x01O\x9a\xd0\xa9%@\xafD\x8a\xd7\xaeR&@\r\xb0\xa3\xe7$3-@\xae\x97\xa6\t*\xd2(@\x85\xc2@\x8c\xd9o)@\xa5\x04w\xf3I\xf0&@\x85\x17\xe1i\x92G)@Bn\xe0\x95\xa5\x9a-@\x92\x16\xb84\x00j*@u\xb7p\xcf\xef(\'@\xf1c@J\xaa[)@\xaf:\xed\xef\xe4\xc3\'@Y\x19\x1a\xa66\xf0\'@Z\x03\xb1:\xa9\\+@\x0b\x90\xe9|\x81\x96&@\x1d\xa9d\xa3\xf3H*@\xd8\xa2\xf3svL(@\x0fx3\xf6\xe4\x87\x16@l\x13FQ520@\ti\xed\xd6\xdc\x0f0@\x99\x03\xb5X\xfe]*@\x82y\x9d\xb9\xb3\x99.@\x8b u\xab1\xba,@\xa5\xddSV\xb4\xbf+@\xbc\xe1\x9f2\xe4\xe6,@!x\xdbUu\x1e\'@=B\x15X\x85J)@\x7f\xfb\x0cY\x93\xb4&@8I\xde7\xce\x95&@\xbc\xe8\x86\x05~K#@\xc1\x82\x11\x1b\x9a+(@\x1b\xea\xbf\xd0K\x91%@$Qm""\xbd&@\xe4?\x93\xe3\xecC\x1e@K\x810w6O!@\xc9Q\x03$\x1f\x95&@\x03\x95\x1fLUy)@\xe3\xbc\xe2|z\xec%@z<G\xb3)\xc7-@>\xfb\x9d\xd1\x0b\x0c-@\xd2\x85\xb1\xf54\xbc&@\xf9\xcc\xba\xb37\xab*@\xd1\xb9"}\xae\xcf,@w2U:\xc3\xaa%@\xe5!\xddo\xcc\xe8\'@Qa^&Q\xea\'@\xcdZ\x08\xe9\xb4\xe4#@\x05\xa8kyl\x8a(@\xa2\x98\x1e\xac\xfe\xaa\xda?ck:\x8d8\xeb%@7\x87\xdd\x0b\xf9\x14\'@\xcaJ\xb1"\x99\x91.@\xe0-\xf9\xa4\x08/+@>\xdf\xc2\xc0\x7f\x13\'@\xa7\xf9\xfdJ\xc2\x1f,@\xd94\x94\x87\x04\x8a,@\xc3\xb1\xbc\xca\xc1\xcd&@\x82,\xa9<st(@\x01\xf7\xe2\xff\xf2\xbc\'@hQ\x0f\xa4\x02\xd9+@i\x82\xe1\xa2\x12\xa3,@\xa6\x10\xff\xcb~\xab&@\x8d\x8eQt\xaaU-@\xd8\xc28\x9e],%@\x85\xc4\x1b\xd6!\xb9%@\xecj\'\x08zQ0@\r\x83\xec\x1d\xadL)@\x0cc\xfb\x03\x85\x94&@\x8c\x01\xb2n\xf9\x1a(@\'\x82\xad\xd36\xa7\xec\xbf\xb3\x04[\x066\xde-@\xda\xdd6Lnf&@!\x8f\xed\x13\xafC0@\x11\x9a\xb51\x87\x130@,\x81\xe1\xfa\x87\xb3.@\xcd\xe7\xbe$\xbc?-@\x1e0\xe1D\xa1\xc3%@\xd3\xb2\xdf\xb2\xaa~\x01@Z\xa5\xeb\x87\xea\xd1\'@\x97l\xc6)\x02o.@2\xb3\x07M\xe29\xd9\xbf4\x0b\x08\xd4U>(@\xdc^\r\xef\xac()@Y\x9b\xae\xa4\x99$\'@\xf5\x0b7\xf5q\x81-@zd\r\x16U\x00\'@r\xa8X\xa3\x94\x10(@\x99\x88\xf6\xae\x1b\xd8,@\xe7\x98{\x99\\\xda\'@8\x00\xe5\xbbP\xc6/@\xf8\xcb\xa3*G\x07-@\xbcSWs\x02\xdf(@\xef\x9e\xecc\x90\x18,@\x8e\xe7\xeb\x9e\xbe\xb5-@\x1d(\x95\xe9\x1dA(@\xabg\xa5R\xbd\xd5%@\xea\x9d\x07\\\xe6\xbb\x08@\x07VB5f),@\xfd\xe6\x11\xf4\x1e_-@;\xd8\xd1\xe1I\x9f)@*EXw5s\'@\xa4x\xb3\xe0\xc6%\x1d@\xc6#\xb1uk\xc1/@I9\xdf\x91+\xa3(@C\xfe\xb7\xbd\xb4\xd0,@~\xa1\x06\xd64%-@0?,\x85\xa3\x0b(@\xa1\x0f\x17\xf1]\xdf*@\n\x11\xf0\xba\xa9\xf4/@\xce{\x01\xdd\x85y,@\x82\xcf4W1\xb4\xf5?j\xc3\x80\xf0\xcfY-@\xa4\xaf\x9aqc9-@[R]zK\xc7*@\x92 \x97%\xbfJ\'@\x83z\xc3\x0b\xcdf&@\xbf]\x9c8\xc2s,@\x08\x85\xe4\xa6\x97\xb1+@F\xe9$\xef\x9c\xb3,@\xfd\xfb\xfcr=\xa6(@BU\x0f:YI%@\xd2\x8c\xf6\xc5\xce\x96-@u\x1e\x0fa\xe0\x8e\x16@\x81\xba?\x98+\xf4&@I\xe5\x84p\xf5\xb1\'@c\x7f\xeb\xdb\xa33.@\x9d\x03\x07\x16;\x02#@^\xa2\x10A\x1c\x17-@\xe1{\xf1\xa4\xc8q)@\x99\tAV\xe8\xcb-@\x15\x0cu\xfdc\xe5+@$r\xa6\xa7i\x01-@\x18J\xa7\xa5\x8a((@vYtb\xa5\xdd/@fu\x82\x14\x84\xbb$@(]\xdf\xb9(\xb6%@\xf5\xff\x89\x10\x11\xb3*@\xb3+l V\x82-@\xb2\xc5\x8e\x8a\xc3\x16%@\x1cj\xf3\xc4Gz)@hb\x90x\xbf\xef)@r\x01\x16]1K\'@E\xd0\x97\xaa\xfa\xbf-@u*\'\x8e\x02\x16&@\x06\x8d\xfc\x8b\xe4\x1c(@y\xf6\xd3\x0e\xb2}-@9\x9b\x93}\xfe\xc8)@\xbc\xbe\x95S$\x8b)@\x94\x97F\xf9\xb0q,@\x04H\x80;\x9b\x9a&@\xd7\x9b\xe3\x85|S\x14@&\xbf\xbcL{`#@Z>\xdf\xab&^.@\xbe\xa1\n\xfed:\'@L\xe8\xb0\xcb4H-@}\x0e\x8aJ\x858)@\x0f\tk\xe5y\xe4%@2\xb6\xc72\xd5\xab\'@I\x8b\xcd\xd7\x1eL\'@B\xb3,\nP\x9d%@\x05l/_Ex\'@B\xd2\xcd\x95\xca\xa7\'@\xb7\x0c\x8a\xc9p\xe3&@\xc0x\xb9TN\xe0%@\xac\xbd"\n\xdc\x8e%@x\x81\x98\x8c\x17h&@\x84:\xa2\x13A\xba%@\xb1\x9b\xb25\xab\xbc)@\x95U\xef\x81l\xd3\'@6f\x06\xc9\x90\x9d%@6e\x99&\x12\xf6%@\x86\x12\xf4/\x19W&@\xa2\x85\x1eW\xe4\xd0)@\xff\n\xd2J\xd6|,@\x8e&@)N\xe9,@K\x1e\x88dg\xd4(@\xaf\xeas\xb1\xb7f&@?\x93/\x85\x0co&@.\xd8\x92$\x94O(@y\x921\x83\x98\x82%@\xff\x1ak\x94a\xcd(@\xa4[\x12t\x9a\xe4&@\xb2\xab\x1e9\x02\x9f&@8-\'\xd0\x15\xa7\'@\x1a\xf7\xe4[P{%@\x1c\xb4\x13a\xe9\x83&@\x8e~\xe3\x1c6\x01\'@\xc7\x7fc>\xb7Z(@\tJ\xc3\xd1W\x96&@4h\x04\x8a\x10\xb3\'@)H\xdca\xd6\x1b-@\xf1\xf5\xe1\x7f\x16\x18.@N\xcb\xca]\xbc\xee%@?\xbd\x93{\xc7Z0@\xb6\xcd+\x1aE\x18\'@J\x88\xb8\xd4H\xa9(@)\x951\xd0\xd4\xbf(@\x13\x03H\xc5\xcf\xea+@R!\xe6\x19a\xc3,@\r\x03\xda\xd5\xab\\-@V\x85\xd4\x8elw&@$\xe5d"\x98x-@\xac\xb9\x1a\xe5\x08x\'@n%\xb9\x80\xa0\xa7\'@\x1b\xce\xae\\\x08\x9c(@h)\x16~\x03S-@\xe1\x96I\x04\xe9\xeb,@\x13\x8d\xd9\x89r\xf9%@\x1f\xdb\x14\xc4O\xed%@\xeb\xc8a8U\xb4&@\xa2V\xcf$\xab\xe5%@\x821\xdf\xaf\xe2\xbe%@~\xa48i \xe0%@\xce\xb7\xc5\x95\xc4\x92\'@!H\x87C\x9e\xae(@L\x1a\xbe{Q\xfd+@\x10&X\xc4\x03\xc6-@Np\xebq~\x88&@\xd3)\xc8\\\x7f\xd6&@\x93\xea\x95N\x1c(0@\xb3\xc8u1\x1a\xcd&@\x98\x1b\xf7\xc3W\xa8%@r\x164\xbd\xbe\x04,@m\xe0\xae\x1eY.,@N\x13n(q\xab&@c\x07\\\x16\xfa\xe5(@q4\x85o\xb0\xc9)@L\xc1\xe6k\x81o)@K\xe1\x7f<\xef%-@AiW\xfdS\xd5%@f\x96\xdb\x96\x84\x84.@\xef\xa2\xd8[\x81\xdc&@|\xca\xc0\xc3\x1a\xa3\'@i\xf8\xbf\xf1"\xc8%@\xc7/o\xb2\xf1\n\'@\xbd\xc8H\xc2\xac\xc4\'@~a\x0br\xef\xa4,@Z\xd4Cfh~-@\x91n\xb5\xd5>"*@J\x97\xba\xdd\xc3\x95(@&\x80\xab0\x8d\x88&@\xc3d\x9eG\x17\x1c*@\xc3\xf6\x01Du\xb9(@\x82\x8a\x12a\xd9\xc4&@\xd4\x13Sl\xb5\xdb)@\x91s\x00\xd1\xcc]0@,O\x87y\x99\xaa&@\x9fI \xf2\xda\x95-@2\x1e~snu&@\xc6\xd3T\xecJa(@\xb4\xe0\\x=\xbe,@=\xe6{!\xc6*.@\xae\x89\xf4\x12\xe1\xce)@\x1cHK\'n0-@H;[7\xf6\xcc-@\x12\xec\xa9\x90\x1bz\xec\xbf\x91\x10Xn\xb8\xc6&@\xc0X\xf6\xe65\xb2&@\x1b\xd7\x90\x83\xb1\x0b.@r\x0fS\xd9S\x8c\'@\n\x10\xad\xf3\x06\xc7)@c[\x0cB\x13\x03,@M\xc8N\'iW(@CJ\x03\xfaY\xaf,@\xf5\xe1[\x8a\xbd\x99-@2\x11e\xda\xc3\x17.@\x88P\xde\xcd3..@\xb7u\x92\x85\xea\xf2(@\xf6\x9b*\xd8\xe2\xd4\'@\x00\xe0\x89\xdb\x80\x8b(@|$d\x1b\x82\n,@\x88/\xed\x00\xee\xbd-@H\xa7\x10\xcb2\xd7(@y\x92\xd7\xef\xdd\xb4-@\x98\x82\xb1b7v.@\xe5_b\xbf\x18\xf6/@\xd1\xaahv\xe7g&@@\x90\xc7\xd6\xde-,@\x0f)\xa6\xa6\x16\x07,@\x00\xd7=\xb9\xac\xfa)@1\x97\xe9-i\x10-@\xa9\xa6\x05c\x98;0@\x10&b+p`0@\xab\xe8\x97WDC.@\xeeJ\xab\xcbm\xa8\'@\x1c/%6\x8f\x99\'@\x87\x1f\x0c\x19M5,@T\xab\n5\x83\xaf,@\x02\xf1\x88\x80\x85|&@\x8d\xb5nf\x11F\'@P\xd6\x02~\xef\x1d\'@o\x07%\xe8]\x07*@tIxO\xc0\x8a\'@\xfav\xf4\xf1b\x82\'@\x10\x9d\x19\x0c\xc4^(@8\r\xd8\xdaY\xf4\x18@\xbf\xccOd\xcdE\'@\xce\x07\xeb9\x9d\x1f.@\x95r,\x81\xbe6\'@&chz\x85\xa1\'@\x15\xde%\x8a\xc3\x17%@\xc1\x8a\n5\xbb?+@\xa2\xf3\x91\x0b\x8d]+@\xa2\xcf>\x12\xd4\xa6,@{\xf4\xd2<\xc5\xc2&@\xe7\xb4;\x06\t5-@\x8b\xb0~\x05t\xef%@\xf6\xfa\xcb\x90\xc6J0@\x92\xe0\xd9U\x8a\xd3\'@%zu\x98Wl\'@\xc3\x18(\x82\xf9\x92\'@B\xfdN\xf5\x91j\'@\x98\x89vy\xd5\xac%@\xe6\xf7\xb3\xf0\x05t*@\x8fc|o\x82\xe2\'@\t\xb2\xcf\\\x1a[0@\xaa\xb8pa\xf2\x99\'@\xe5z\xba\x0f\x96\xc7&@\x11\xf4\r\x97e\xb2)@\x04\xbc\x83\xdcD\xc6+@\xc51\x9e\xce\x90\x86%@\x1cL\x84pNT-@\'8f\xf8$\x99\'@e\xa2\xae\x02oP(@\xd3?i\xe30\xd0\'@\xe8\xf7\xc9\x0e]j%@w \xad\xd0\xc7w-@\x03U\x9e\xe1\x1cw\'@\xc7z\xc7\xc7\x94\x10\'@d\x97i\x08\xa5\xba\'@\xa7+\x7f\xa2\xee+\'@\x93\x81\xaf\xf4\xabM\'@\xe3\xda\xdcB\xc0#*@~a\x00\x93Rc%@\x96\xac!RV3\'@\xb9}\xe4n@\xc7+@q\xbe)\x1b\x9e>,@\x90S\x84\xf0\xbf\x80,@N\xbf\x9b\xbbsz\'@\xccL-\xa1\xa3\xab-@\x11z\x1c\x01\xa7B0@\x9c\x081\xd8\xe3e-@\xaaG7\xf3\x86]-@6)\x9a\xe6\xe05\'@\xc1\xd6\xab\xf3\xc4\x8f(@\x0b\x1d\x9e\xb5y\x90&@m\x8eT\xd4\x04{(@\xc1\xe5G.Mi\'@Rp\x93\xae\x8f\n.@\xc4"K\xab\x06\xf1-@\xe0v7\xeeL\x0c\'@l\xe1\xf6ooL+@$h\xf5\xa9@G\'@i\xcf\xc8\x9f\xf6\x120@\xb64#!\t\xfa(@d\xb4\x19kg\xd8%@l\xf6W\x9a\x14m)@\xf1\x8e\x11\x12\xcc\x88-@#\x0ey\x02\xe2\xf8-@\xbc\x95\xc7W\x98e*@\x93y\x13\xd8]\xd4*@C\xb8\x95\x855\xd5+@\xb8\xd0\xf6P\xc9\xbe,@\xe2\x16\xe9\x8e\xcd\xe7$@2(\x9b\xd7s\x070@(\xd05a\xad\xc3-@\xe6[\xaf\x81+\xba,@.\xed2\x06\xa4\xc0,@\xbf\xdc\x04fi\xd0\'@\xa1q\xcc-\xb9\xa9&@\x82\xa3\xf5\x0f\xd5\xac(@4\xed\xc5\xf8\xf6\xe4+@\x11U\x80\xfc\xe7v(@}c>\xde\xed\x9e,@3S\xf7\x0c\xaf\x8c-@!b\xeep\x10l.@\xf8l\xfad\x19`-@2\xc6sfj\xcb(@Ve\x9e\xa8u\xb0)@O@\x0f_\x99|(@"\x1b\xfbC\xc8\xb6)@\x1c\x8dg\xe2\xfd\x10,@E5\xb0\xed\xa3\x88(@<\xf1\x93\x1bb\xfb)@\xb7TZm\xb4@*@\x86\x7f\xd0\xbea\x94*@\x83\xc6\x88\xe50\xef%@\n\xcad\xe9J,,@S\xd1\x07\xbcf\x9e,@\xe9\x1a~0S]*@\xda\xbcu\x88s\xbb-@?\xe8\r\xd0\xc810@A\xd4\xe2\x93\xf4\xfb-@[\xc5\xea\x0ea\xa1-@\xb0\x93\x0e{\xec\xd8-@\x13\x8f\x86\x03\x95\xc2-@Iq\xacX[l,@\x88\x1aZ\xc4\xac\xf4(@Q\xe8\x1bC\xc4]*@Gx\x85\xf3\xd7\xdf)@\xf0B\xdf\xe1.\x8b)@0L\xd7R\xd6\x16\'@5\xb1V*$\xb9&@\xddb\xa2\x079u(@\x81{\x85\x96\xc3u*@\xcdUF\x7f\xe9F\x16@J.C\xc6\x88<0@\x84\x16\xb3\xd1\x91\xca-@\\\xb3/\x8c\x95>$@\x9f\x16%vso)@\xb8\x19\x9f\xda\xb7\xfa&@\x08\xd0Ip\xc1\xd0,@\xfar\xd0\x90j\x0e0@g\x9d\x16\x96\x11\x0f,@l\xbb\xac\xac\xade(@\x88\x8a\x84\xdb\x13^)@\xeb>\x9b\xad\x05\xb3)@\x9e\xb2\xb2\xb5\x08\x00)@\xe8$;\xf4\x97]0@i\xef[!D\x1e&@\x11W\x10\xe8\xc7k+@\x19\xd0=.!\x0f\'@p\xcb\xe79\xe7\xbb(@Va\xed\x8b\xda\xa9)@\xd1!y*e\x14,@P\x08"\xaa\xa8=-@\xb6v\x90\x03\xb0\x040@)_\x11=rf*@\x153\x81\x0b^\x94*@k?}]iO\xe7?\xc2\xb1\x15\x17\x0220@8jA~S*-@\xed\xe6\xd0\xe4N\x0b,@q\rb?\xd2\x85)@=7O\x01\x91/*@\xc9\xbf\xff\x9d\xe2s)@f\xe9\x0c\xadC)0@\xb6A\x0bS\xa1\xfd-@01*\x8ay\')@\xb38tQ\xcf\xe2\'@K\x16\xe0\x1e\xa9\xa4-@$\x1b\xc4\xd4KN(@\xdfi\xbf\xe6u?*@\xd3\xe6\xab\xce\x88\xa8&@e\'\x17\xf1;z*@pL3!*P+@\xc4\x05\x9a\xb5\xa9\xc6(@\x00\xad\x8a\x97\x96F,@\x91\x89(\xbb9\x8b,@\xc7\xbcy\xd0\x0fi.@\xdfP\xb4\x93u\xb7\'@\xce\xcc\xd0I\xa8\x05\'@\xac\xb6GjA\x11\'@\tF\x87S\xa5\x01-@&\x82\xcc\xad7\x15-@\xc7\x1b\xa8\x1a\xfe\x81+@&T0~\xbd\x97+@\xe0\xd5\xdf\xba\xc7h*@\x9f\x1fh\x10\x90\x9a(@,;\xfb\x18\xd1\xe7\'@}\xa0\x9a\xd9t\xdf\'@\xbe\xe5h\xbe`;\'@\x1a\xb0\x95\xc9\xe0*0@\x8c\xf6=\x8b\x9e\x86\'@\x13\x14\xf8VT\x04\x1d@\x8f\xa9E\xbb\xa2s,@U\xdb\xbc\xf7}\xaa-@\xdb\x0b\xe3%\xe83)@^-\xe7T\x8cj#@\x15p\xba&\xfa\xf8(@%\xa7\xc1\xde\x07p(@\xe9pO\x1b=\xcf-@\xae\xa3"\xd1R\xeb-@Y\xd1\x11y\xc7\x03\'@\x85\xf9z\x17i\x8c+@io\xbf:F;-@+\x8f\x04\xec\x0fa-@\x113A\xf3\xb2},@\x8c.\x18\xe3\xb4V0@*I\xb4\\\x90\x0b\'@O\xce\x00N7\x01(@\xe40\x9e`\x05[(@eD\xc5\x90\xd8\x13,@\xc9J\xb8\x13\x9b=,@G\xb5;\xf4K\xfd-@\xfc\xf3\x1cDf\xca\'@\xad\xf3C\xd8\xc9\xab\'@\xb7 \x1c\xd7\xfcD\'@\xa0\xc4-A\x18\xfc%@q^\xa4\xf8~\xa9/@\xdfA\xc6\xdb=\xb1,@\x96y\xd7\xe1\x91s.@X\xf0\xff\x8c\xb6\xfe(@\xd1\xcf\xd5\xa1fj(@Q\xd6@\xea\xf6\xaf)@\x90q?\xb6U\x01&@R\xdba\x00\xe2\x10*@\xf8K\x1a\x14#\xe4,@D\x7f\xc6\x94v\xe5\'@&s\xca\xe8E\xc1\'@U\xe8gh0\xfb%@\x07ac\xe1\x87\xa9)@\x88BU\xf26\xdd+@\x0bi\xf0\x03\x1d\xca,@\xa6\xde\xac\t\xceJ-@8\n\xaag\xfc\x97&@\xfa@\xe4y\xe4\x08(@\xbf\xab\xa0!\x8b\xd9\'@\xda\xde*\n\xa15\'@`M<\x11)=(@NmG\xdan\x08)@\xd5]\x8d\x1a}\x9b%@\xc3\xbe\x00JR\x94*@ \xc4\x12\xe1\x19\xe3\'@\xe7\xa4\xe4\x19\xa5\xed$@;;@,\x1bH#@\xe0\xeaa\xcd(t(@zC\x94\xc4\xf3v(@\x14Z&\xd3\x9a4-@\xdf:\xe3\xd44\xae,@\xabE\xdf\x16\x00\xe7%@\xa2\x82\xfd\xa06\x1f,@\x9a`\xbb-\xf4\xec\xfa?SEw?\xdaW)@jt\xe9A\x8c\xa7.@g\xcfC \xb5\xe6-@!\xa51\xa2\xd2U-@\x8b*\xb6\x9e+#+@\x1a5+\xe1\xc7+0@\x1e\xc9\xcb\x83\xff\x84(@\xf7\xc5L{?\xfe%@ve\x067\x9f\xa6)@e\x18d\x05+],@\x07\x8d\xe6\xa1\xff:.@\xbe\xf2\'\xbbN\xe9%@\xc2z\xaf\xb6\xbd\x08(@V~\xe4\x85\x0e\xfa)@w\x99\xf1M\xb5C-@qy\x02\x89\x96J\'@~\x97!-\xec\xad)@\x8d\xa0\xe0\xa6"#-@n\xab\xb4\xd6\xdb7\'@r\xd5\xd0dv\xc3,@\xc3vB|\r\xb0,@\xb2\xa5\x1c\x9a\xcbv+@\x81&\xdc"\xa10+@\r6\xe1\x92\xd6?-@\x9f\xb9ZUI\x0e0@\xdc\xbe\xe0\xd0\xa4\xd6\'@\xb9\xe1?\x1e\xbe\xc6\'@\xde\xbc\x10$yZ\'@\xa8\x98\x91\xb8\x0e\xb7,@\xa1\xccp\xbcM\xa2(@\xf7\x1b\xce/\x93f\'@WM\xdc\xf8\x95\x14+@D\xf6\x9e\xad\x93\xcb&@\x17\xf2\x051\xa5\x15-@\x8d\xcf\xc4}\xbfJ*@\xff\x1a*\xd9\x94x)@\xd2\xea\x92\x0f@\x160@\xd6\x8b R_\x87)@\xe6\xa0\xf1\xcb\x98\xd1)@=\xf2\xf7h\xc8")@\x18\x8c061\x11&@\xa1\xff\x16\xe6\x98t(@89\xa5,\x1c\xeb\'@\x02\x8bZ\xc8/~)@\xf2\xad\xe0\x87\xe9\xd8)@\xba\x02\x18#\x08\xe2\'@]\x0cO\x1c\x10\x1a-@\x85\xc7\xce\xca\x98\xa2/@\x04%\xa2\xf5\xaf\xa3-@\x86j|\x97\xe4\xa5+@\xc1\xf9\x17\xfe\xb6\n0@|U\xb6,\x0cF-@\xcfyu\xee\xd0\xf0\'@x\\\xed\x05\xf0\xcb&@\x86\xdc\x9b\xce\xf4\x96,@\xd3\x07I\x9b(p\'@H1\xcf=*U*@\xa9\xd1\x94(\xf6\x96&@9\xf9\xe0\xa5$\x060@\x91\xd7\xfe0\x1d\x07*@\xa0o\x8c\x997\xea%@d\x02$2"\xda&@^\xac\xc5\x80\xbc\xb8(@\x9e\xa9&d8q-@~\x83\xd8`\x1e~/@$\xf6<\x98y\x02\x12@\xa3\xaf\x96L\xb40.@\xcc\xc6\xd3\x93S(.@U\xeb\xd1\xfe\x9e\x86-@\x8f\xd5`>j\xf7*@\x05\xff)\xd4\xf6\x020@\xa6\xf9\tB\xde\xa7*@\x92\x84\xee\xe4\x14\x9c)@\xff!:yv\t&@\xee1\x9a\x98\xfa\xbf(@\xb2\t\xeb\xae\x19\xc5\xf9?F\xe4\xf6\x1d\xfc\x10-@\x83\x8f\r\xb8bn*@\xdaOp\xa0\xbd\xb7,@xL\xe9\xcaP\xbc\'@\x14B\r<\n\x8d-@\xdew\x07\xc1C\xc2,@_\xc2 \xaf11&@\x1c\x14\x91:\x85`&@[\xcb\xc5{\xea\xa7)@\xec\xca\xfc\r\xe4\xe6(@\x1d9\xe5\xe6\xeeA)@\'\xe2\x12\xf1\x8200@-\x0b\xc4\xc9\xec:(@8\x90\xebb\xc2\x82-@\xbb;\x96\t\x8d\x87-@\xaa\x7fr\xaaZ\x060@i\xb0\xacw\x88\n0@\x13a\xcb\xd3\x18\xc2\'@\xfdGw\x1c\xccO&@a0\n\r\xbc\x9a-@S\x87N@\x9f\xfa%@\xb0\x03\x95\x1c-\x0b.@V\x01\x1c\xa0\xb9\xd7/@\xa5|T\xb7#\x87)@\xe0\x8b=a2\xe7\'@M\x13S\xc7\xb2F*@w\xa3\x03q\x15-+@o)\xf0\xae\xbb\x91+@?\xd8\x0fl\x10\x98\'@\x11]\t\xd3\x9a\x8c,@=\'\x91\xf6B\xc8(@\xe4\xf8\t\x7f\n\xc3)@e\xb4\x9b\t\xd7D)@\xc4\xf4!\xe7r )@\xfeG^\xa3U\x9a(@\x88b\x1b\xce2\xbe,@\xd7n\xc5\x1f\xa7k*@z\xf5Y(\xe2\x14.@K\xe8\xeb\x92\xc2\x9c+@\xd7\xc0\xf75\xa8+0@\xc7\xc8}\xd6\xdd\xcd/@\x87\xe1x\xad\x13\xd5%@\xd7\xab\xd2\x9fp\xe8%@\x9a(\xcf\xd8\xa2\xce(@3r\\\xd8\xfb\xa3&@d\xb8#\x13$7,@\x19\x13\xa9\x95T\xe7,@\x89\x84\x9d\xab\xf4_-@\x88\x9bPL\x01o-@2@\xb6V\xcb\x98-@!g\xfb,Il-@\xbb\xe9I\x1aXY)@+\x9d\xec\xf3\xf3\x8b)@\x90\x14\xc7\xa5#9*@\xb8\xa5pcP\xb8*@\xd08\x8d9\xdb\xcf%@\xf7h\xd2I\x1a\xca\'@n\x1d\xdc\xccH,\'@G\x83\xea\x0e\x1f{(@l\xc9&W\x9dt)@\xbc\xf6\xbf\x08\x11\x01*@\xce\x10\xc8\xa5V\x8a-@:\x1a\xdc8\xf0\x9c,@ro\xf5\x15\xd7E&@\x01Z\xce$?\x94*@{\x9e\xb21\xa6\x86\x1f@\x1c\xeaa\xc5\xec\r*@4\x9b)5\xab\x94\'@\x9c\x1f\x1c\xd4\x1fb-@\t~B\xbf\xdd\xb0-@\t\xaa\x8aa\x98\xf4&@\xd6\x96\x10\x99+\xf1\'@R\'e\x04\t\'\'@S"\x87U|I)@(Z\xc6\x9f\xc0\xd7,@_x\x85\x8e6\xe1)@W]DU\x91\xcd)@\x94s\xf2\x91\xc2\xe6)@\xafEp\xb9\x9c\xff-@21\xcb\xaa\x15m\'@\x87S\xd8S\x08\x0f.@\xe2\xac\xc1\x93\xefy\'@x\xc2j\x0b\x84\xc6-@!\xe5\x81+\xc49-@;D\x06\xf5\x81&)@G\x028\x18>w(@\xcb\xa3\x8c.\x86\xef)@f\x16\x1d\xe7\xb6\x89-@L\xee1\x84\x02L(@\x1aEi\x1f\x9d\x19-@\x90JZ\x1a\x1f\xe3)@\x13@%l\xe9\x10(@-\xfc\x84\xb3\x9f\x99)@3\x9d\xc0O\xdc\xc5(@:\xfbo-\xfaw-@\xc0mI\xb2\xa6\x1a*@\xed3\x9d\xd6\x8c\x07*@\x95\x19\xcf:\xe7<(@-\xceb\xaf\x0c7)@\xde+B\xf0\xc1M)@M3\xdb\xf9\xeac)@\xa1\x0b\nK+l)@\x7f\xfdtlm\x8a-@<\xa0\x14\xc3v},@?=\x15m/\xcd(@:\xbf\x8d\xdc\x97\')@\x88\x99e%\x15#\'@\x19\x9dJ\x1a\xe4\xa1(@?w\x84(0\xad+@\xd2=\xd3(\xbf:.@\x13\xbd\x17\xf3<\x03-@v\x98L\xb2K\xa2,@\xb0J\xda\x8e~\x90(@\x1b\x05\x00\x1d6\xc4)@\xae\xd9/_\n\x96(@\xb3M\xb2\xb6\x18\x9c/@/\xf1\xcf\x13\x9e\x98&@*n\xbb\x13X0\x17@\x92\xcbT\x92\x0b\xe1)@Ugp\xe1\xac\xf2(@\x1f\xaa\x94\xb1\xc0\x11.@\xddk\xf6\xf1\xcc\xdc%@\x18\'3\x9bi\x16+@e\xb7`\xd4/O*@J\x16\xfc~>\x15*@u\xe5\x15\x1c\xbb\xf3(@\xa8={<a\xf9,@0z\xcd\xb6q\xeb-@?\xaa\xfc\xfc\xf0=\x07@\x1e\xce\x04aV\xcd(@\xa3\xab\x9b\xa4\x18\x1e0@\x19K1\xb7\x944\'@@>>c\xfc}*@@\xc3\x0f4\xef/+@\x1b*\x98\xe0\x188+@\xd5\xc1\xfa\xcf\\\x95-@\xee\xa5_V\x98\\\'@\xc5\x7f\xde$~?*@Ct\xfa\'\x00\xfe-@\x12\xa0\x8f\xb5.\xfa\'@\xae\xf0B<\xf9P(@\xd3V&\xc4\x0c\xd5/@d\xa7@A\x10\x18(@\x07S[-\x16Y\'@\xe0R\x16\xa1\xfb\xa5&@\x0e\xc4eN_ -@\x9e\x99/gL\xf4\'@\xc1\xb1\xe8\x0c\xc8\x96-@\xe1$\x12P\xaa\x95+@\x97/~\x90\x8f\x15&@\xa4N\'\xbbE\x9f)@\xfb7`\xd5\x8c\xe4&@\xfd\x8a\xe5\x89$\x050@C!\x86\xbf\x14J.@\x0e\x87bYNy-@IXW]2n-@\x8d\x18,]\xd1(-@\xfdZ\x93\xdc\xb9\x19\'@\xa3\'\x01\xc6\xad\r*@>\x82\xb5\xdc\t\x1b(@\xab\x87Ia\xc0\xcd\x1a@d_\x8b\xdf\xb0|*@*\xc2\xe6\xed\x1f\x0c\'@\xb0\x10\x1c\xac\xfb`+@\x8a\x05\xdb\xa0U\xed)@\xcbv1\xac[\xd4\'@\xb6O\xcb\xe1\xad\xb6-@\xae/gm4\\)@\xa3\t\n\xb1.\xc2)@/\xd4\x82\xe0\xe0\xf3)@Z\xd3\xa8\xe0\xef\x140@.B\xe8\x99\xe1\x97-@\x13\x1c\x85\xc9\xaem\'@\x97\x8c\x06\x85/\x13&@d\x17&\xb6{\n+@\x1b 9H\xf5\x11)@\xca!.\xb6\xc4\xb8\'@DQC\xdd\xe3?0@e\xb7\t\xd6\xa6\xa5)@\xc8\xc8}I\x12\xe3+@w\xffL\xf3\x1f\x030@\x8f\x91\xe6\xec\xd8D(@\xcf\xd4\x91\x13\xdd\xae&@F]\xd6\xcaw\x1d&@\x18\xf8\x10\xc6\\\xb8(@\xe3\x81\xb4\xeb\x9b\x07(@\xae\xe2\xd4k|\xf1,@^\x8b\x13\xdf\xe0\xd8-@\x0bS\xb1\xc8K\xcc/@\x01\x11E\xb0\xafQ0@\xe2\xa4\x0b3\x92\xd3%@\x9c\x10TI\xc9",@\x1f\xca\xdd>1\xfe-@\xc8\xc6\xfe\xaa\x1b`.@\xe6\xa4\xa9T\xdb-(@>\xec\xca\x9c\xaeP+@z\xe4\xf8\r\x9c\x95\'@\x87\x9a\xe0\xcc}3.@\x03\xd0F\x81vl-@\xb00\xa7\x1b\xbe\x1c+@\xe3\x87\xe6HW\xfa\xf4?%l\x060#\x9c\'@\x91\xea\x95}\xd1\x14*@\xc8\x95\xf5\x0c\x028*@1\x0f1M\xc3\r0@\x83\xc99\xf1\xe8P0@L\xfc\x02\x02A\x91,@-\xa3)\x9f=\x00\'@\xcf\x11>RS\\-@O\xfc\xbb\x183\xb0&@\xc8%!3>\xcd/@,\xedJ%\x1e\x9a,@\\e\xf971\xaa-@\xc9p\xd1\x19\x018(@2\x8f\x10\x0c\\y)@EqT/\x9a\xa5-@n\xc3\x8a5vg+@_\x87w\xb8\xf3\xf9#@E\xe1\xe0\xc5\xa5\xcb%@2\x7f\x95\xa7\xa9\xd3\'@\xce\xe2\xeep\xfb\xec(@7%M$\x1d\xfd(@\xfa\xff\x9dx\x9d\xde%@\xb4X!\x8aI6-@\x16f\x8aqbI,@\\."\xcd\xdf\xfe,@\xb1\xe4\x99\x9fL\xf6,@\xba\x06\xe1N\x8e\x0e,@$\xb6\xc82\x02\x0f+@\xc86b"\xc6\xbb\'@\xf1\xe0\xc14\xfa\xc2(@}L\xd7\xedBV\xf0?\xcd\x8aa"\xf3\x97-@\xf7\t\xa7\x9c\x1eN)@^f\x7f\x97c*.@v$\x8d\x1b\xec\xb6)@D<\x164\xab\x19\xfe?Oe^\x12\xe8W(@!\x87\x8a\x9e\xe6D)@a\x0e\xedi!\x9d)@\xc4\xe0\x04\xe9y\xea)@\x1fb\xf4\xdb\xf9[*@\x84\x85A\xbaD\x93%@\x0b\xf5\x81Z\x91W*@?9*\xb5\xe6\x1d+@\xd536\x85\xc3$)@\xe1\xa3}\x10\xca\xec#@\xf3e\xa7\x17\xf4\xb0\'@e\x8c=BP\xa3-@bG\r\xe7\x8a\x1d-@\xa5\xa0\x18<\x7f])@\xb1*>\x10\x94\xbf&@p\xf6&\xbaCg*@\x99\xd1\x15\xf2\x9d\xcb&@\x02qru\xf0\x00\'@\xe1\xb2\x03\rd\x05*@\x86K\x13h\x03\x9e(@4\xb1M#Dc-@\xba\xd1Y\x84uS(@\\\xfc\xc0\xabk\xfb\'@\x9c\x7f\xe3\x13\xba\xbd(@\xc3,CA9\xfa,@\'\xd8\x00\x84<\xbc\'@K\x93\xb2DrZ)@\xea\x05Aj\xbc\x00\xa8\xbf\x1a\x90p#G\xde%@\xda\xe9ZT \x1a*@a1\x1d\xf5\xa5\xe8%@\xd7\xaf\x1b\xe8\xdbN)@\x17\xfc\x08fV\xd3\'@|\x98\x19N\xd6\xeb&@@\xfc\xc4\xbd\x0e\x91)@Ip\xda\xb1\x04b%@\xaey\x11_\' 0@\x82\xa0\x13\x9b2"*@(gpr\x92\x04&@\x1f\xfb"\x02\xa1\x0c(@\xd4N\x7f`\xdb|,@X7\xee\xec/\xc6%@\xa4\x81\x87m\x9a|*@Aos\xad\x97\x9e&@r\xc5Fo\xa3\x89)@\x0b\xa6\xd8\xc7\xcd10@C\x9a\xa66\xb5&+@\xdf\xea\xa0\xdd\xf1\xcc(@\x87\xc7\xf3Ox\x84-@\xcb\xf5\x12\x17{ *@_\x96\xa96E\xe8%@\xc7\xd64\xd0:\xc8)@\xaf\x1f\x11\x84i1*@1\x16=\x157-0@\xb7J\x9f\x14\x9c\x18#@\xb4\xe8\x06&\xd8x(@\x846U\xef\xf4\x0e+@\xf9\n\xa5E\x88\x0b*@\x89\xb6~\xbaRW(@\x8e\xd7\xc32\xe5\xb4&@\xfah\x1b\x90\xc9%%@\x15+\xf1\xa8\xe9q(@\xb2Z\x1f\xe6\xa4\xdf\'@\x0c_\x1c\xf9\xf56*@\xc9\x9b2\x14D\x81)@\x11\xc0\x1c8\xb0\x050@\x1a\xa6\x0fCk90@\xb3\xdb<\xb0\xfa\xf9,@\x95r\xa2\xa9)r.@\x84/p\xdf3\xb9(@\xb2\xbd)w\xdd\x180@\xc3~\x9f\xb0\xb6d)@<\xa1*\xf4@\x10-@\x8d\x18@\xf5\xa3S0@$_\xad\x95\xcf\x84.@\x1d\xc4\x17\xf0\xddC*@\xf0\x8eAd\xc4\xec(@K\xc3\x15\'G\xaa\'@5\xedBX\x9d\x1c(@>U4i\xdan(@\xe3\x05\x96\x8ez\x85-@\xce\xf4\tr\x0bZ*@\xd6\x1fo\xb5\xbb(-@\xd9\x84\x84\xc3\x9bp)@b\t\x12,\xb4\x97(@7\x82D\xa5\xee\x0e0@ea\xf3\xa4_\xf0)@\xba\tv\x11\xbf\x04(@\x0e\xbc\xa4\xf4E\x8b)@\xd4\xc1yN\xfe])@u\xea\xf5\xde\x84\xc9-@\xd8&\x19adN.@\x96\xb9\xde\xf8\x01\x0b0@\x01\x8b0Z\x05\xa6%@fE"\x9a\x15\xe1%@\xdd\x95"k\xeek(@\xb3f\xec*WK\x00\xc0\xafq\x17j\xa8\x0e-@\xee\xeeB\xce\x1a\xa1)@T\x82\xbaH\xcc\xff)@A\xc7\xb4\xb1B\xff,@x7=\xba\xcdu-@\xf1F\xd1KU\xe4-@SgIr\xd91.@8\x82m\xea\x95\x13)@\xab{\xa8\x93\x17\xf5\'@\xb4\xdc\xef\x1f\x8f{)@\xed\xf3&2\x12\x9c-@\x1f2[\x02\xb0\xb2,@<\xc2\xd0\xce\xc1\xf4,@\xcdZ\xec\xb2\xa6\xf4%@\x96\xa1\xc0b\xe5\x82)@\xee#\x83\xa9\x92\xa6\'@\xf5\xf8pK0G.@\xdf\x0c&\xce\xb0e.@2\x8e\x84\xb2]\xc4%@%!\xcb\xc3\x81#-@\x8ak\xf4f\xbc\x97)@;\xcb\xbd9\x11\xb5%@\x17K1U\x1f\xfd\x15@\x0c~\xc8\x8a\xd0\x19*@\xf6<A#>6&@\xe6jY\x84\xael%@E\x07\xd7I\xfe\xb5,@3[\xfc\xd1U\x16-@\x83\x8e\x1c\x94\'K+@"XA\xaaE&0@\x03\xec{\xb8\xe2G0@u\xb7\xc4,\x05\x88(@F{\x16\xaa\x83z)@F\x7fP\xc0\x8e\x0c\x01@\x8c\xdd\x049\x8e\xe6&@\xd0i\x18Y\xcb\xf3,@\xed\xd0\x1c\xd3\\^%@\xdb%\xca\xcd\xd7\xdf(@\xa9\xe2\xe6\x04q\xc5\'@o4\xbd\xff`P)@\xf4\x95|\x01R\xbf&@`\xa8M\xb3;\xea%@\x9a\x006d\xccT(@AP\x90W\x91\x92)@\xf8\xb8(\x8a\xc4\xba/@\x19\x01w\x1b\x9d\xa8.@n7\x89\xa0\xcd\xa9\'@\xdfOl\x0b\xfa9-@lM\x00\xeb\x86\x96\'@\x00\xb88\xad\x18j*@Ju\xea\x8c\xbdY*@\x8c\xed\xaf\xc2\xd1\xf7-@\xc9\xbcea\xf8\x89)@a5y\xdcg\xdc\'@\xba\x8e\xc6\xf3\xfdl)@\x8fkt\xf3\x82B0@\xb3\x1b\x13\x9an\xb5\'@\xf5+\x8b`\xed\xca)@\xea\xc6\xf2\xd6\x19\x90\x15@r\x8a\x8c\xd5\xdc\xca&@\x16<\xbf@w0&@\xb6\xbc\x87\x97h60@\xc4\x8ct\xfd\xbf4-@i\x05\xab=J\xa6\'@l\\%&\x98\x88)@\xc8\x15\xa0U\x1c\x96)@4~\x8c\x9a\xd1\x92-@\xe8\xb5;\x84\x8c\x1e(@JO\x9c\xcd>\xd0%@\xe1\xb2\xa1|$x,@F\x93\xb9\xba\x86&-@\xf9\'\xedS\xb4\x81)@\xd6\r8<\x9e\xd9%@\xf1ei\xee\xbb\xe9%@\x01\xea\xbc\xce\xf6n/@\x91\xbe\x02\xf7\x07\x00)@\xb0Rf)]\xa4-@\x1cW \xc4w\x01(@\x955\xb8\xe0\x9c\xb3\'@ i!\xd6 \xa4-@\x02\x17r&\xef\xb7-@\xe6\t~\n\x14\xce\'@\xf9\xc1\xba\x82%\xf4)@G[5\x85\xb4\x8f.@\x13=\xf7\x9fp\xd0\x15@"?W\xb5\xac\x08*@v\xa93\x07Y@-@\xa8rf\xcf\xce\xbb,@*T@\xad*\x06-@\xfd\x8d--z\xc7-@\x8d\xedDm\xdf,-@a\xd1\xac0\xa3\x18&@\xee\xdd\x9e\xf5\x1d\xcf%@\xa2l\xe5\xd6U\xfa\x05@\xea\xc8\x07\xd8!\x15(@\xa6\xab\xfc\xe0\x08\x83(@K\xcdW\x18\x84]&@\x8by&}O\x15*@=\xc1\xb9^\xb6\xca%@\xba\xc0\xd6`\x87\xf7,@\xfaGo\xf1\x9a}.@\xd1\xa1A,\x99l\'@\xf2b\x9bI\xad\x8f)@\x8e\xc9\xb2\xe3\x0f\xf9\r\xc0)\x9a\xd8\x93\xe2 (@N\x95\xfdM=\x91-@k\x80\x8e\x93\x04\xac.@m\xb7\xe6\x0b<$*@\xc5\xc2\xd6\x13\x00\xf6)@"\xcb\x95_\x05p/@\x06\xb8\x97!K\xec,@\xf6\xb8\xb3\xae\xde\xa3(@\xb3\x05\x85\x13l\x84&@s\x93d\x17\x97\xa6(@\x06$\xdc\xac\xa1 -@\xe8_\xeb\'\xd9{\x12@\xb7\x08\'\x02\xf2o)@\xe6\xcd\x9b\xa5\xc9w&@\x8d\x7f\xe35:\x06(@^\x9cn5O\xeb,@j\xf2r\xde`\x91(@\x11\xe6\xa2\xffn,&@\x0f\x8d\x8a\xfd\xcf$-@)wm\xc5\x14\xa5,@\xfa\xa6\xf6\x89\r\x98\x06@G\xcc\xd2\xe5\x93\\.@;\xa0.\xdc<m.@\x1e.S\xf35<-@\n\x03\x83\xc9\x02\x7f\'@{\xd7\x1b$Kf\'@\xa5R\xe9\x8d\x99m&@N\xcfgKT_-@\'\xe7\xa0qr\x01\x16@\x00v\xb34\x99\xb7&@\x1d-\xd5 \xc7\x07(@\xc8\xd3\xad\x17\x17`-@M\x99\xf5\xe7\x048)@\xd6\xe2\x91\x08\xceM-@\xd0\xb4\xa0\x11>\x9a,@\xb3V\xa2\x9d6\xef%@W@\x90\xa3\x83p*@\x888\xa9-#|\'@\x81\x85o\x9f\xe1\x02\'@\x07&{\x16\xe9S-@Y\xe8\xf1Ukg/@\xa8wDtP\x80-@s_\x86\xd0F\xf8\'@\xb6WF\x0b\x06w\'@\xe4\x88\xc6$\xf23-@\xa8)\xd7j\xc5\xc6/@,\xc8\x0b\x7f\xbe\xe8\'@?\xefZm\xf1\x80$@_@k\\n\xcb*@\x91\xdd\xf3}\xa3[*@\xc15\xc1\xf3\x9f\x10(@\xfd\xb3ZDe$-@\xe1k\xfa\xbc\x16s.@6^F\x96)[&@B]\xbf\xf6=g$@/\x82\x01\xd3\xe7\xd9(@HN\x80q\x01\x84\'@\xe2\x93\x1dtfg&@\xba\xe6\xef\xc4G5(@\xb8K\xc2\x89\xc4\xe8,@\x0f\xffC\xb6MQ-@\xfb\xe2\x00P\xa9N(@\xea\x9d\xe29m\t*@m\xd9\xc7!\x91+*@\x8ac\x1ey]\xa4*@(2d0\xb0 *@"\xf2\xdd\xf0\xa7\r*@.\xa8\xccg\xa5\xa3\'@\xf4\x90O!\xc1\x9c-@\xf5\xea\x13\xc7~\x88.@\x15/\xa6\xad\x1dG.@\x96\x9b3&.\xf3,@\x99V\x97N*\xb9/@\x12\x87\x88\x94\xc9s\'@\xb8\xcf<\xd8\x0f\x1d-@\xc1\x9f\x8a\x9b\xa5A-@b\x7f\xdd\xc9\xcf>*@\xf5\x1e\xbc$-\x07\'@>\xf5\xaco\xb8\x7f,@&E\xd9dlA-@g&{G\x98I/@\xc5y\x0c\xc7c\xbd%@S\xf4\x06m8\xec-@0(\xc8\xbe \xf2(@u\x13CAo\xba\'@\xbc\x0eDc\xea@&@"-2u\xa0\xf3&@\xcd\x8clx\xff\xe1,@\x8cn^\x12\xd9\xda\x16@m\xb9\xdb~KB(@\x89_\x05\x01\xab\xce\'@\x10\xd1\x86M\x07\xc9,@\x84\xebORe\xec-@\x81<\xf5\xf75"-@\x81\xbe\x9f\xcd\x93 -@+\x10y\xea\x1e\xd2,@b\x88H"\x13\x7f*@4\xc6\xae\xe9\xdd\xa3(@G\xac\t\xf8yx,@\xe9\xaa;=qo-@\x04\x01\xa2\x13\xa3\x1f-@\x7f\x92\x14p8_&@\xaf\xae\x9bQ\xa4\x01\'@\xd2\xc0V\x9b\xc2])@\x08\xbc\x9e\xa6\x98\x93)@jW\xc1\xdf \x8c\xf4?,\xe4~\x82e?*@\x13\xa6d\xb9\xe2\xcf\'@7s\x00\x96cV&@\xf3\x1d%\xb4\xaeC*@\x85\xf2~@\x05P-@M\x7f\xe1\xbf\xbf\x06\x03@\xcbj\xe4\x16\xfcT(@\x91\x06\x8c\x05\x90\xf3,@Fw\x8b\x16C\xf8#@\x98\x1c\x93q\xf9_.@\xde\xc0um6|+@K\xd7\x07"b\x12*@)\xaa\xefR\x91c+@\xe0\x93Qs\x86Q)@\xcb\xdax\x07\xfb\xb6-@\xbf\x94\x9f4\xea\xcf-@2\xceO\x8a\xf5\xe6\x03\xc0\xac@W\xcf\xb8\x02,@U\x03\x04y0\x13(@^\x86D=C8-@\x88\xd6\xdb\xc8\xc4|\xe7\xbf\xbd\x85\x9b#H|(@6\xb3\xd7_\xcb\xea-@\x97p=\x1a\\1(@CX\x96\xa1\x1d\xc6\'@\xa52\xeau\xff\xbc-@\x87\x94\x97c\xec\x1c&@\xf1[s\x81\x01\xe3(@b}L\xbaV\xdc-@|\xc7\xd3\xf4=\xbc%@\x87q\xcc{6.(@\xe6:\xaf1\xf8;(@\xad\xdf-4\x1a\xee,@V\x11)R\xaby*@W\xbb\x95\xdc\xe8Z-@\xe7I\xd2\x96\xe2e(@\x07F\xcc\xe9\x9c\xbf&@\x00\x80P\xfe\x82(&@Rg\xdev\xcbu(@>Z"Lr&+@\xfd\xfc\x13\xd5>\xd7*@\x16\xf6\x04\x9f\xeb3-@\xab\x12x\xefA](@\x12\x8d\xca\x1f7K-@qh\x8e$u\xf5\'@V\xc3\x8e&Y\x18(@a\xf1\xd9\xa3\x896-@I\xf0%\xc77\xcb%@\x049t)\xb0\x99\'@\xd9\xf6\xa2\xd0\xaek-@\xb0~o,\x01\xb6\'@\xa2\x02\x06|\x1a\xc8)@\r\xdd\xdd?iV&@ @W\xe9_c\xb5\xbf\x04\x0c\xd0\xd5\xd6\xd4\'@\xa7\xd2\xe1\x14t\xe5&@\x91\xfd\x84\x92\x86\xb5(@JvC\xbe\xff\x8f&@t\xac\xa7\xc0\x01\x19\xdc\xbf\xb3J\xef\x05\xbbd\xd2?\x02x\xfd\x12\x1550@\xd5O\x01/\x14\x17-@\xf9\\\xe0\x9b^M\xd0?%\xc6\xb2Z\xa2l.@\x0fA\x1e\xde [\xd6\xbf\xdc\x04i\n\x9d\xc1,@\xce\x0e\\\x95\xbc\x9e&@\xdc\xe9\xbf\xd7\x82\x17(@\x91\xf8\x86\xd9\xd9\xf0\x01@#V\xadM#V"@\x1e\x1f\xa1@j~$@\x804\xf3\x1c\x12\x16&@\xd7Q\x9a\x11\xfd{\xe1\xbf\xb1T\xffx\x88J0@\xafe\xe9\xa0\x81A\'@\x8dN\xa2Q2!+@\xfc-by\x07\xaa%@\x96\x8e\xa1\xc5\x9a*,@\xa9)\x84G\xc5\x84%@\xe4,[\xa4\x81i%@\xeby\xe1\xac\xd8\xd1*@\xc8\xda\x8c\x96P\x90&@#z\x8f\x9f\xa8\xb2.@\xae7\xa9\x01\x9e\xe6\t@\r\x08\xc8\xd3o\xc1*@\xb9\x8f\xb5.\x8c\xb2\'@7]\x972\x1b1)@e\x12\x1a\xc94\xdd-@\xbc\x1f\x87\xaarK\'@2,\x1b,}\xac.@]i0D}\xb6*@A\xe7a\xf1\xe0\x9c\'@\xf8\x88(\xb1\xafJ\x0b@\xb3\xce\xe7U\xd1^(@VW\x81\x9a\xcb\xbf-@sb\xff\xd0\xac\xaf,@\x9a\x15\x8d\x06y\xac+@8\x9c\xd2\xae\xff/%@Z\x03j\xf9\x05\xee-@\x91\xfd\x0eQ\xe9\xda(@\xa0\x07d\x0f\x85\xdd\xc6\xbf\xe1G\xc0=K9\'@7L\x88n\xb4H*@\x03\x13\xaep\xd9\xd3(@\x9e\xe3}\x01\xa9\t.@\xda\x14@\xe0\x1c\xf1\xfc\xbf`a\xda\'\xb1U%@\xea\xc2s\xd2\xf1\xe0\x02\xc0\xe7\xd6Kngt-@O\xe4\xe8\x9e\x89\xb9-@\xd5SW\x16\x1a\x1d\x03\xc0\xcf\xe0s\x11\xb7\t*@>\x80\xb1\x83*\x8e\x02\xc0|Cx\x1f\xc5\x01&@E\x85\xfa\x18?H\x03@\x03\xcdfN`M\xd0?\xf8\xdd}<\xad\xc2&@\x89\xe4\xfe\xb1\xd0\xb6(@\x00<Km\xcc\xa6,@h\xf3\xbc\xe1\xda_.@8R\xef\x83sJ0@3\xae\xacH\x19\xf7#@\x84eo\xa0\x8f\xf8\x02@\x84\t\x18 I\x04*@\xb0\xd7SZtZ,@$\xed%\x15\xe22-@\x9f\x1a\x00\x08Sy.@a\xb4\xa6\xe8?\x83.@\x12\xf7G`\'\x8d&@#\x16\xf5h\x139*@\x98q\xbc6$\x98\xd5?\xaf*\x92\xcb\x8dW#@\x10\x08yx\tP+@\xeb\xe6\xd7\x90\x05:0@\x1c\xbbn\x9b\xbaJ0@\x9b\xd0J\x16\x90T\'@\xf1\xa2,8\x0cG\'@C\xb6_\x9d\xf9Q\x16@\xf4\xb4ths\xb4&@Y\xf2\xdcv\xee_\'@\xdf\xca\xd2\xfeF\xf9\x15@L\xe6\x91\x0b\'d*@1c\xb5\xda%i\'@!:\x90Db\xd2*@\xfd!IX\xf7\x8d,@t`\x06\x8a32\'@R3\x91\x0c\xeaH\'@\\ql2\xc8+\'@y\x9a\x8d\\8\xff\x13@\xd8\xfa\x8fqDw\'@{G\xe6(\x90\x9f,@\xf0\x90\xc5\xdfa\xa4%@z\xf9\x1a\xe0+f.@\x12\xc4\xd8\xd8h\t0@\x9c\x00\x99v\x98i%@\x17\xdf\x03\xab\x19\x0c&@\xec\x12\x9e\xae\xb8/!@e!\x8a<\x1c,\'@\xf9S(\xb0\x85\xa1%@\x9f\x8b?\xca\x0bd(@%\'\xf5\xec\xbfK0@\xcc\xc7\xd4\x83z\\0@\xfd\x846\xf8\xfc\xf6\xc9\xbf\x068l\xa8Cf*@\x02p\x98\x02g\x90*@l\x80{;N\x12+@\x1b+Z\x88\xe3\xa4+@v{\x00V\xc5\xa3\'@t\xcf\xa0\x88}t\'@\xecU\x19A\x03\xac%@\xe6\x1a\x9f\xc4\xc3\x07\x14@Oj\\X\xea\xfc/@\xb3\x0c\xf4\xc7\x19\x94\'@\x03\xbas\xfe\x029\'@C\xebR\xc6\x03\xa7&@$\xfcrD\x9ex*@L\x04:~\xfe\xff-@^\xb6\xa6\xf5\xd3i.@\xe9d\xa5\xcef\x1a\x15@a\xb2\xa1\xb4\x12@\'@\x7f\x91\xeb?n\xb4%@\x9e\xd0U-\xc4\xf0\x06@7\xab\x9fD$q%@y\x1b\x14\xf6\xfd=\x04@\xdb-\xc9\xad\x19\x8b\x06@7\xd3\x8d\xd4\x96*0@K\xb2\x05\x81e\x86$@\x8f\x0f37\xfb\xb1\x12@\\\r\xf5\x90\xd3\xf5%@\x8cSv\x0f5\x1c\'@oK7\xc7N\xac\'@\xcd\x1c\xb6\x8e\xd2\x88&@\x97D\xb7}#\x8d*@2`FC\x9b\xa0*@\x8as|\xc1\xa7\x94+@be\x04#{l,@~\xcfK\xdc\xdc\xb1&@\xbbk\xfe\x94Y\xb5-@k0\xb0Jz20@\xda\xd8\x98=\xa1\x18-@\x0b\xe3\x02(\x13\xae\x12@\xa6,S95\xeb#@\xd5\xd8\xdfq\xc2\x83&@pfG\xdd\x15\x12)@_\xf0\x9e\x0c\xe6\xa7%@\xe2\x9b\x17\x80Fu,@\x0c\xf1\xa4:d\x82,@n\xe2\xda%\\\x8c\'@4\xdaH=\xe3k\'@\x91\x1d\x9a\xd9>n.@\xb3o\xea~\x0b\xc9%@\x1e\x1a\x1d\xd3\x1fs.@\x1b\x15\xfcS\xe790@\xdd7\x98]\xc6h\xca?a\xc1\xb3\xb0\xf0\xb0&@/\xec#=\xd2\t\'@r\xe6\xfd0\xb7\x85(@LuC\xc1<\x8b\xd2?!3\xebWV\x8b(@\xe2\x87\x89aU\x89\xf2?\xef5[\xd5E\x08)@\xe4\x14b\nB\xa7+@\xc5\xf8\xf6]\xfa\xbf&@(\x0e\xb9\x19\xbd\xc0.@\r\xfdy\x1e\x02\xb2(@s+X\xd8\xfe\xda&@\x0b\xa7j\x1e\x02\xab&@\xed\xa2\x8cj\xc2Y(@\x0eJ\xf7\xb8\x9bv(@h\r\xd8\xe5\xa3\xaf/@\xae\x89w"\xae\x18-@W\xfc\xf2\x8e?\xa2(@\xbe\xefu\x15\x10\x170@\x1b\x0c\xeb\x01\x00\x8c\xfe?\x1bZ"E\x13\xbc(@\x9e\xe0D+\x87\xd0&@\xe2\xd2\x89\xde:\xa4.@\xb9\xca\x1c\xfa\xf2\x1e0@\xe0TN\xce\xbb\xbe(@\x82I&\xef\x19\x93&@\xb3\xfcl\xf8\x01u&@\'.\xaa\xd8\xbd](@\x9a/\x83\xd8Jd(@k\xab\x9cN\xe31+@\x87<tc\x18\x1a\x0b@\x15\xc9\x83\x90\x18\'-@/\x13c\x85\xc7\xac(@\xf2\xf6T\x80-9.@\xbf\xbfQ\xcdM\x8e(@\xedB\xf1\xe5.\x91\'@\xb2\x9d\xc7\x01\xcf\xa3(@\xb95\xf5\xe3S\xc2&@\xb7 8\xc8\x1d\x86&@\xa5j\x9e\xc8Q\xb9(@\xcb7\xb7\x07\xf7\x0e0@Y\xb6\x84\xe8q\x1b\x1b@\x91+\x84@kh(@\x08\xf5\x7f\xd1\x95\x14-@\xd4\xf5\xb8\x8a_\xa2-@\xad9\n\xe5\x015-@\xf8\xdc\xd9\xc0\xceT*@:\x9a_o"\xac(@\xbcL\x14\xc2\xeb\xbf\'@\xbf]\x85.\xd6\x90\'@8\x8b\xbb\xdbj\xe2&@\xcal\xf4\xe7\x07\xd5&@;\xb1\xf3\x16%\x88&@\xacD\xe8\x0fsw&@\x0f\r\xefLB\xc0%@\x88\xfbGlT\xb7\x1a@q\xd3D\x05\xfeW+@\x18\xcd\xedVp\xdf%@\xf5\xe9\x13A1\x050@:\xac\x1b\x9d\x8c\r0@\xde\xb4f\x8e\xb1\x1b\'@@!R\xbd2\x85&@\xfa\'\x9b^i\x07\x01@:\x04]\xe3\x98\x9c(@\xd4\xd3\xe0\xb1\x81\xa6\'@!\xde\xa6\xc4\x17y&@\xb7;\xa5u\xe54(@\xe2\x16\x93\xa8\x94l*@\xba\xc8i\xd0\x9a\xbf(@\xf1e\x10{\x8f\x93\'@\x9e\x8d\xc7\x82s\x17\'@\x8a\xd0\x01\x83\xcen/@}\xfd\xf4\x8c8Z(@Z\xc3P\xbeA[*@\x81\xd7)\xb8\xa1\x90+@U;\xf1:;\xb4\'@\xea%\x03T)\x80&@\xea\xc5\x9e0\x8c\xab-@\nL\xee\xfb%b&@\xa4\xb2g\x1ac\x93.@\x0bw\xabc\x08\xd3/@\x8b\x8e\xf6\x0e\xa2\x9a%@\xfd\xedG\xd8\xa4\xa4\'@\x167D)\x161\x0e@\xb2\x08\xe3-}\xe3&@\xfdW\xc5\x07\x95\xd5%@4TJErC*@l\xa8\xe6\xe8dj*@\x0c~\xd1\x83\x8dl&@\x83B\xb7)\x99\x80%@\x1d\x84\xcf\xa0%\xd9\'@Z\xef)\xcd@\xf7%@\xb8\x84\x86\xd7,\xb8%@\xe24\xf9|\xc3Y&@-\xaaM[\x12%\'@<S\xf5\xe5\xf0\x0e-@.\x968\x93\\\xdb\xf2\xbf\xa1\xe4\x0c\xdd\xdc\xe0&@\x87\x1eWU\xc8h&@\x1c\xd0(\x9dK.)@t\xb4 Qo\xc8-@\xa6E\x98\x80\x847*@96\x1c\x97\xe1\n+@\xfc\xcd\xbf\xf5\xa2\xa7\'@\xcd! K9\xbd%@M\x9c\x1c\xfb\x13\x9c%@\xe1\xdb\x18\xc0~\xc9/@I\xe3A\x1cK\xbf(@<<\x03\x1dF\xab\'@\xce\x93r)\xe3#+@I\xa3\x0eC_\xd0\x1d@gF\x12\x1dX\x1b.@a\xfd\xc50\xd4\xc1\'@\x0f\xae\x0c8\x94\xe1&@\xae\x19\x85\xca0\t&@\xd4\xab\xc5\xe3\xe6\x0e+@\xed\x0c\xcbH\xe8\x9c,@\x0fq\xder\xa1\t&@[\xf3\x15\x99\x95d&@G\xa0I(\xabo,@\x14\xc0\xb0\x84\x02\xc4\xec\xbf\xd6\x9fA&\x06\xe4/@\xdeN\xff\xadh\xee&@\xe6\xb7,\x0cc\xbc&@nh$E\xa8\xa3(@\xfc\x12\x11\x1c3\xae&@H\xf9\xad\xb3l\xf1(@^\xc0\xba&i\xd3\'@\xb3Gz\x85\xa5\xc2\'@\x00]v\n\xa3\x15\'@\xd0\xf3\xf2\x8bT\xe9$@\xb3G+H1\xda\'@\xd3\x9ay$\xa7\x1f*@\x94\xe2\x8a\xfa?k!@\xb0\x0fe\x12\x8d\xa3\x0b@w\xcc\xed\xea\x81\xf9(@\x10n\x11\xa4\x16Y)@\x8f#\xdc\x0bU\x0e*@\xa3L\xb7\x82\x97\xd0\'@\xb26\x99\xfd0\xc3\'@\xdd\xec\xeed\xb6\x85-@\x19\xbb\xec\xd89\x9c\'@\x1f5\x06H\x8f\xbb\'@\xc3\xf2g\xecc\x7f(@%x]\x04;\x03.@#\x11Q)\xca\x91&@M\x9f\xe5\xa8t\xa2-@6\xc6\x8cUg\xba+@9\xb6\x99\x0b\x98\xef(@\xc2KM!\x041+@\xf4LdX\x8d\xe4%@P\xda\xf4\xdb\x85\x97-@\x0chT\xf2T\xd2\'@\xb6\xdb.\x85k\xb5\'@\xc4\xfa9\xb8\xbd\xd4\'@\x1e\xf7\x93\xcb\xd3\xc9&@\xd6\xb5\x11\xfa\xd9\xbf&@\x03/{5\xd2P(@$\xdd\xdc\x07\xf2p(@9s\x97\xb9\xa3\x16&@\xc0"\x14\xd8w\xcd&@K\x82\xbb\x18\x02\xf8,@\xc6ka\x87\xa2-*@wS\xa53)\r*@\xc3\x14\xbc\xa0B\xe8-@\rO\xe8\x95\xd77.@\xebT\xa1\x86\xa7K0@yE 8\xa7\xe2\'@m\xa9A\xa6R\x9a\'@\x9f\xf2C\x11R\x1b\'@]\xfe\x12\xa3\xde\xf5(@\xd4\x9dK\xc0\x85z*@\xb6\x83\xae\xc5\xcd^+@\xb5\xcf\xfc\xf4\xce\x1c,@\x10\x8e_\xa1p\x03\'@w\xce\xed\xb7P\x01)@(\x9d\x7f\xadm\xdd\'@\x1a\xe1\xea9\xc5\x11)@\no\x0bs\x9f\xf1,@\xaf2\xc6\xe8K\xcb&@[\x9c9Z\x96\xab\'@M\xb4V\x0e\xe3\xfb%@\x8c\x00 #\xf7\x18\'@\xd9\x0f\xd98\x90-*@\x9dA\xce\x86\x95O+@\xceq\x7f_\xbaL)@\xb0\xed\x85\xf6\x00\x06)@\xf3\x14\xec\xd6\xe8\xfb(@\x84R\xb6\xbf/\xce\'@(>L\xf1\x9b:*@j\xcf\xe9\xeb\x07\xc2\'@\x8f\x07\x02m\xce\x15)@\x0c\xd9\x80v56*@\xb3\xabb\xc1[D,@\xe2H\xd9\x02\xc0i-@\xb7`\xf1\xe3\x8d\xbf)@\xfegqd\xe7X0@5\xb3K)a\x03&@\xd7,-\xfao\xe9\'@yN\x0c(\xd9\xcf%@\xbcy\xa8\xe6\x9f\x14*@"\x01\xd9`\xdfT)@i\x08[\x97\xd1\xe1\'@j\xf5O\xab\xba\xec%@\xeb\x9b\xf5\x1e\xc3\xcb%@\x81\xbf\xd5i\xb6m\'@\xfe\xdc\xa6\xd5\x85\xc9\'@o6\x0f]\xd6H,@\x9d=\xbf\xb9J\xd9/@\x9c!\xfe\x99\x0c\')@\x92\x0bg\xebR )@i\x83\x89.xY\'@\t\x99>Av\x11&@\x12\xab\x10k\xacV*@9\xa6\x84\x02\x88\x1d+@2\xea\xdbP\xbch+@ \xc4\xe6\xbb\x93\x18!@\x0f4\xa1_\n\x1c*@\t(\x94C\'\xeb\'@]\x1a\x17^kI,@\xb5\xde05\xbdm\'@\xeb\xdbzXe\xf4(@\x9b\xf3k\xb2\xff\x11)@\x19\xf0w\x11\xa6\x08.@\x97\xb5u\x13D\xcb\'@\xdc\x95\xaf\x98\xce\xbb\'@C2O\x17\xf4\x19*@^\xcf3\xec\x12\xc9%@Z\x1fy\xcf\x0b\xaf,@\xde\x99\x0c\xa1Ya-@\r\xeaE\xe7\x8a\xc1\'@>\x18\xc4\xb0%N&@\xf9\x0b\x95]\xc5\x86)@T\x1c\x88\x0e\xafl(@$"\xae\xcd\xaaD)@${\xa2\x90\xa6w(@\xe1b$\x88Bx)@\xc4\xb0\r\xc0i\xb2\'@\xbb\r\xd0\xd6Xy*@`\xd5/}x\x0e.@9F\xec\xa22\xd8\'@\x08\xb1\xfd\xa6\x93\xb3\'@\xfbz\xca\\\xc8\x1a\'@\xa5\r\\R\xd6d&@\x84h\xf6\x02G\xcb(@\xda\xd4#\x13$r(@\x91I\xe4\xdb\xf2\xc9\'@\x82\xf97\x91u\xf5&@\x8f\xe8\x11\x16=(,@\xc6m\x1a(P\xe7,@P\xdfs\x87\xe3\x99-@3P\xb0^}<.@+\xe7\x1c\xb4-+0@V\x9e\xf6L"\x97\'@\xa6\xf1\xc4,#\x1d\'@\xb5Z\x077jz*@\xa9R=\xc8*\xf2\'@\xd0\x82\n =\xc0\'@H\xe1]\x1cu\xe6)@CP\xd8$\xa6\xde%@\x1e \xc0\x9a\x86\xac)@\x84SOm\xf0\xcd)@\x0e\x8c\x7f!\x03\xda-@F\xfa\xda\xf1\x1f\xdb\'@r\x9c\xc4\x00\xe3K)@\x8f\xd2\xdc@\x9e\xf3\'@\x90\xcb2\xb0\x92\t*@\xd4.\x96\xc5R \'@\xbe_\xe1\x97\xa3\xfe,@g\x9b\x1d\x01\x95\xc8-@\xaf\x1c\xb7\xa2h&0@K\xea\x11\xa5\xe6\xa3&@2\xc4,\x0f3\xe7&@\xaf\xe0\xe0\xa8\xa0\x94&@\r\x02\x06\xdaZ\x16(@C\xd3\x8e\x9f\x90\xa0)@\xcc\xb3\xcc,\x99\xec*@\xf9A\x92>\xb3t-@\x18\xdf\xbc\xb5\xbec.@\xbf7\xa7\xdeG\xa0(@\xf1\x1e\xb3u\x16\xb8&@\xccb\xfc\x86`!+@V\x13z\xfc\x05@-@\xb26\xb3\xd2\xca])@\xd38w<f\x1c,@\x94\x18\x03\xa5s\x10\'@\xe7A\x82Op\xa3&@\xfb\x9a\xab\xb4#\xfb&@\x0bX\xb0q\xfa\x18(@\xdc\x91&M\x08**@@\\\xd1\xdb\xf6\x08\'@\xbc\xfeC,\r!&@\xd5Z\x18\xe2\xaf\x12-@\xda\x89\xe0S\xb2\xa7-@f\xaf\xea\xefF\x140@\x84\x9c\xec6`\x9a.@:CG\xb8yW)@\x01\x9e}h{m\'@P\xd46\xc2\xc2{+@U\x0bD\xe64\xc9!@kU\x90\xc3\xca\x1a&@ou\x0f\x0c\xc8[#@H\x96\xa0\x0e\xf4\x06(@t"\xb7/\xf8\x99)@\x88:bl\xb8\xa6.@\x8f\x8e\x86y}D(@\x864\x1d\xb0\xdf\x1f(@N\xcew\xdc*\xb0&@!\x81;\xc6\xee\xd7\'@\xcfivu;,(@\xcc;\x06\xbb\x1e\x8f)@\xf1\xf5\xe5\xb6?\xad&@\xf9\xa9\x0cb\xb1 0@\xd6\xadHDOB0@[\xde\xee\x1d\xc7\xc9/@\xe7\xf1\x84H\x8f\xd1\'@\xc2u-1\x02G#@\x8d\xf3\xd0H\xd0\x98\x16@\xdf\x11\x8b\x89\x83\x87)@\x864p\x86^\x9a\'@\\\x8b\x11]P\x0e,@c+9r\xe1\xa5,@\xd9l\x97\xedh\xb9\'@\xe0\xd5/e\xec\xb0&@\xca@~\xda}\x13\'@4\x1e}\x8a\xb3R&@\xa3\xbc8\xd4$*)@q\xf0c\x87I\xdd(@\xd5E\xb9m\x8fs(@\xd9Jp\x01{\xbe&@O\xf8J\xc0I\x9c(@\xf0\x94,"\x92\xb7\'@\x86\x02-\xcd\xb2\xf9,@\xb4\xf7\x93\x9d\x9e\x03-@]\xdd\x0b\xee\xd1\xc3-@G\xa4Bh\x1a\xd1-@\xaa\x04\xf2eQI0@\x97U\xf0h\x1b\xd0(@c\xec\x03&\xc7\xeb&@\x9f\xe4\xcfU\xab^%@\xff\x16\x8bl\x06\x91-@\xa3\xda\x0f\x9a\xe3v)@\xbc\xceh\xa3\x96Y\'@\rr\x7f\xa4\xc7\xca(@\xe8\xb4\xe2\xe1\xf1\xf3&@\xa6\x00UD\xb8\xa1,@#\x8fEQ\xf1\xfa,@\xb5\xb8eW\xab\xfe/@jm\x9c\x13[u(@l\x1eY@\x92\xb6&@\x8dQ\xde\xf7\\\xb3%@\xe4\xc8\xf7x\x0b`)@\xba\xeb\xa1\xba\x86v%@M0\x1f1\xf6Q(@\xbfK\x9bO\xab\xbf%@\xf6\xf8\x18V\xcbm.@o\x03\xd1b\x0c\x88\xd8?uH,"\xc2\x12&@\x18\xe7\xda\x90\x06\x8e(@\xe43\xc0\x06\xa6\n0@\xa6>\x8c\x17\x89\xfe&@\xe6\x0e\x0f\xf7\xc8[)@*\xd8\xcb\xd0Si\'@\xa0V\xac\r$o.@X\x19\xae\xdf\x05f&@\xa9=\xc3]8\xa5%@\xdc\xa0\xee\x1b\x9d\xa8&@a`\xca}\xb7\xfc%@}#\xbf \x82N(@w\xec\xf4l\x15\x07*@\rrO\xb0\x02\xa3\'@\x0b/;\xa2i\x1b0@M*\x99S\xd3\x88.@\x01M\xaf\x12\xe1?&@\xb2+\xceP7\x08&@\x83\xb1\xf6Y\xc7\xea%@\xc2\xb8\x00\x07\xc3\x89)@\x9e~M\xcdg\xd9\'@\x81\x80\xe4\x0b\xf1J&@K\x9c}l\xa9?+@\xf4}\xd4\xbfG\xeb-@N\xfc\xa4a\xd1_.@\xb4\x19\x9e\xce2+0@0\x1d\x83\x90:\xdd*@\xcb\xb1\xf8\xc4\x17\x0c)@0\x144+,\x95\'@\xf3\xe6\xa7C<\xba%@_3\x16\x0e\xa9&-@\xb0f#{\xbd[&@k\xb8\xe6\x1a\x9e~\x03@\x0e\x95 \xd3+\xde\'@X\xd1\xa7\xad\xb0\xab&@d\xc7v\x82\x7f\x03\'@e}\xc8Mz\xaa\'@\x94.2\x85\rK(@\x10\xffA\xe1$\xd9(@\xb6\xc2\xdb\x03\xf0\x99\'@Vw\xbai*k.@~\x9c%\xc1+u.@/\xf9b\x1e9--@d\xf3\x1b\xc6\x99\xf0(@\xe2H\xca\x17j\x17&@y\xc8\xdaR07-@ti\x08\xaf\xc7\xe7/@\x07\xe3b\xca\xf0\xfb/@\x0e\x899\xb8\x94\x14&@\xa5\xc2\x8c\x074\x13)@\x9b\xf9\xbf\xec\xfdw&@\xde\x0f\xd4*\xf7\x11(@~\x9e\xbc\xa5\x83((@( \xce\x1f\x92\x0e*@\x01\xc1\xa2\xcd\xe1R/@\xe1\x982v\x18\xb6,@r\x05\x1f\xcf4\x02-@\xc0\xd9\xc4\xc7\xf6\xcf-@"\xe1\xbdEZ\x13)@\'\xb4\xb4m1h\'@g\xc1\x9fW\x95\x80-@\x94SC\x82\x8e7,@\x81\xc7V\x91\x91\xe9-@\xc7(\xb21M\xf0%@\x85\xf17\xdf^\xb0/@A$[\xf3D3-@4|\x1c\xf8\xc5w\'@L]\xa99P\x19(@\'<K\x04LV(@\xab\xf11\xa7\xdb\x82\'@\x17\xb8\xe4be\x9f-@\xb6\xbb\xc8\xab\x1d\xd4/@\xec=\xff\xfe\x8f\\&@\x80\x8b\xeb\xb2\x03\xf4%@w\x90\xaf\xd8\xf0R/@\xccH+e\xbb\x0c-@\xf7(\xcbP\xba\xf4\'@\x0f\x08m\xe2`\x07\'@\x8f\xbb\xbf\xdf\r\xbd%@\xd6\xaf\xf2\x8d\x05p-@E\x92k\xec(6-@\xa23\x9a\x7fh\xf1(@&F\x87\xb9\xb4A(@\x0cw\xc9ZH\xba\'@\xfb\x95S\xef\xc7@&@\xfc\xb6\xea8\xf3](@B\xf6\xddR\xa2&+@Nx?G,\x94,@\xfeW\x19\xfc\x96y&@\xfcg\x97\xa3\'\xcd\'@\x01\xe5>\xcaa]&@[\x92!S\xfd\xfb)@Z\xd4\x83\x04\xedc+@p\xd2C\xfb*\xe9,@s\x8a\xae\x980\x1e-@:\x1dXR\xa4\xd5*@;\xafc\xa7\xc0,-@\xf7(\x01\xdc\x88\xcf\'@\xae\xe3\xb2\x02x\x90-@\xc5\xd5\xf9g\xd3T(@\xe4\xd7\x16C|\x87,@d \xec_\xbcN(@1\xa8\x81\x89\t`*@\x1e\x00\xcb\xe0\x0bJ-@PB\xfb\xf4\x9d\x0f)@\xcbEL\x1c\xde_.@\xcd\x92l\xbb\xb1X-@\xdc\xec)\xc6\xef\xe8(@<\x99\x83\xaa/z\'@\xf6\x85\xc5"\xf5\xd2,@\x7f\xb7\x91.|"(@\xba\xde\xa3\xb8\xd3l-@B\x97X\xdbH\n)@a\xd4\x11\xado**@\x8eBx\\\xbc4\'@\xedokA\x81N(@\x1a\xe9\xbd\xa3z(*@\x01\xd1\x192\xaac(@2m\x055c\x1d-@\'d|O\x87\xeb,@5\xa7\x05z\xf7\xdd,@\xd7{\xa1&Z\x1e)@\x97\x9a\x12\x11R\xdf(@\xbaRW\x8e*\xcb%@PR\x82\x1cf\xbf%@1\x171\x9a2\xdf$@\xbaWJ/\x07\xf1,@\xce\x94\xd3;\xaf\xb0*@\x906\xfb\xd6w\xe3,@F\xe2d\xa02\xbe,@\r\xd7\x97I\xd5\x97,@\xce\x91\x84\xa8XK-@66\x1b\xe6"\xc5,@\xb5\x80\x8b!8\xb7,@\xbb\xf6b\x9e\x10\xad,@\xb9\x05\x8e\xf0c]&@\xdc~\xc9\x06\x9e\xb4(@^\xa6:?\xdc\xef%@&\x04m\xe4\xc2\xb2%@\xb7\x10P}J\x1a-@Z3\x0fI4(%@\xb0"q\xf2s\xf9,@f\xec\x8a\x90\x84\xe8,@g\x8bZ\x07\r$*@K\xd3\xfd\xadh\xfa\'@\xee\x9f*\xd9\x90\xb3,@\xbc)\xbf\xe2\xba0-@\x08\x1c\x98\xad\xe2\xaa\xef\xbf|\xb2\xfc\x82s2-@iM\x92\xeeQd/@fT\x95y\xb1S-@|\xff\xa5\xc3\xa1\xbe,@Zao\xe8\xee\x93(@\xf2f\xff\\?\xf5)@\x9e#.\xf7\xf7\xbf*@o\xba\x80Dw\xff&@#\xc4\xb2\xecs^/@\xac\x81+\x1e\xea^-@\xc4\xdd\xcf[E\x07(@\x8c\xff\x16\xca\xf6\x92(@\xdc\xe5 \x1e|\xdc%@\x8d:\xc8\x8d\x13\x1e0@<,T0\x04}(@\xab\x81\xabY @-@\xd2\xa1*w\xd6\xee,@%\x0bR\xbf\xac"-@B\xbf\xa0T\xe2--@\x9fB\xeaS?\x05-@\x98\xd5\x96\x15JX*@\xbd\xe6\xa5E\x8cf,@*\x1dkaB_-@\x80\x81\xcex\xaf\x150@\xe3\xceg={<-@9\x11\xcaf\xfb+(@\x1dN\xdc\xa6\xef\x14(@\xcb\x15b\xd4\xe4\xf2%@<u\xd0]\xcb7-@#\xb2\xde\xa3\x90/+@\x15\xf2Z\xc6x_)@6\xf7E\xb8V,-@ML>\xa3\xc8H+@a\x14-U\xba\xe9,@\x16\x04q\xd1\x99\x1f-@\xb7\xb7\x02\x80\x85\xec%@\xd0z-\x86,\x84)@\xf0p0\xc4=\xf4%@\xc1\x932\x1b\x8c\x17-@\xa7\x8bg\xd6\x96\xad-@\x8c\x9c\xbf!\xf1\x91\'@\x9cQK\xba\x98\x87)@\xc8\x9f\xd1\x03\xc6R*@\xd8x\x81\xcb\x9a\x80*@k\xe2P~\xb9\xa6\'@\xa69pw\xeao(@\x93\xfa\xd8x)\\(@\xfa\x19\x8b\xa7\xcf\x13(@\xf7j&*7\x0e-@P\x08d\xbb\x05\xcd%@S\x03-\xaf({$@|\x9cF#\x06\xca)@\xd8\xe49\x03\x15P*@\x14\x1b\'lx\x8a(@\xaf Jp\xf6b(@\xbaK\x84S\x89\xdf\'@\xd2\x0e\xbaw\xf9T(@]bd\xe2\xef/*@\x07\x18\xfe\x84\xa4z,@hi\xc2n\xcf\x87)@\xe3\xe6\xd0\x8et\x9e&@\x81\xc7\x9c}"F*@k!\x81\r\x93\x8f)@\x86\xab\xbf^\x9ce-@`\x83m~*\xe2\'@\xa6\xc1\xdeg\x91\xbd(@\xdc~\x7f\x92=[*@5\x0et=\xa6N)@\x08\xb0"\xc5\xbd\x10.@(\xb6\xf9\xfe\r\x1c-@\x16P\x88\xb6b\xb6)@\xce\x97\xa8\xa3\x93\x98)@x\xa9\xfa\xc5\x8e\x08*@\xc1V\x86\xc1rg*@\xa8\xddq\x1a\x08\xd2)@Z\xd7\\\xca\x17\x93)@%\xa5\x8d\xbe\x9e5(@1)\x9cx\xd1\xdd%@\x05\xa7\xa4\xfe\x04\x14-@\x1b7\xc0\xe2\xaf\xed)@\xd1u\xff\x8dsv)@^D\xf9\x8f\xc4\xc1(@\x8e\x92\xa4\x03L\x9f)@=\xb2\x8f\x01\n|)@\xacP^<\x07+-@\nF\xa3l\x9dY-@\x81\xad\x06bA\x0c-@v\x1d\xb7\x88Ct,@\xba\x9a\xb3K\xa4\xf6)@\xb8\xa6\xc4\xee\xa0S(@\xa0\x90U\xe2\xa3K,@\xbc\xcb/\x82\x91\xce%@/\x0f\x13C9\x9b-@\xa0D\xc3\xff\xd5\xec-@\x93\xe3.)\xb1`)@5\x02\x03\xbf-\x90,@\x9e\x93t\xa7\xd33.@c\xe9\xa9\x80\x86\r0@\xb0\xf5s\x9a\xfb3-@\x96X\xb2\xff)@(@\xe6/\xb1"<\x80-@\x8e\x11\x02\xa6\xcd\x07(@g\xd7\xe7\x81\xd3\x19+@\x03s\x1c\xb75v,@\xc8\x04\x8f\x100O*@\xb9\xb5\xf9V\xd0\xd1)@\xc7rfv/\xdb%@\xbe\x1dP\xa2K\xa7\xca?\xd1j~\x06^6+@\xe5\xbe\xee\xbe\x95\xb2,@f`^C)p-@\xd0ZbH\xc7\x0b*@\x9cK\xc2\x19i\x12(@\xd5\xd0g\x13\xe1\xe9)@\xb1+B\xbcOw,@\x04\xd6\t\xf1"y-@\x0c_\xe1\xed=H.@\n\x08\xf2\xf9\x13b)@Fz8\xf4bX-@\xf7\xeez\x10\x99\x16(@K\xba\xdf\xe5F\xfb)@\xceU\xb4\xe5\xee\x7f/@q\x94\xa4\xe8\xe2\x89-@c\x08\xa59wn\'@\xd2k\x91\'\xa5\xd5%@\xaa\x00I1\t\xd6,@\xf6w&r\xf5H)@\xacP\xaf\xa5\x9b\x83(@\xa1H\xb0\x004s(@\xfb9o\x90\xbd\xf3,@\xb2\xd6\xe9\x9d\xbc\xae-@\x99:\xe1\x0c;\x86-@`\xbf\xb8\xd8\x03W-@0\n\x1c\xc3\xc6\xff)@g\x96\xe6\xd3\xf9t)@\xd3\xd5\x8c\xb9V\x14*@\xe2\x01\xad\x99\x07\xb5*@qEu&f\x14+@\x93X\x9d\xc3~\x8c(@I\x9c\x0fh\x87\xee/@\xba\xdb#<E\xe3,@\xa2_\xa20\xc1)*@\x18\x0f\x80\xfa\xcf\x13.@O\xeeh\x97\xd9\xfd-@O\x85?\x86\xd7\xcd,@\xfbO\x80\x9800,@\x81\x81I\xf2\x0f\xf8%@t\x9at\xe5G\xd2%@\xbc\xb4e\x16@\x9c-@\x02\x87[\xb7t\xc1,@~\x1a2*\xa7E-@\xfe2\xa0\xa1\xd59(@\'\xeb{\xc0\xa9\x18*@~\xeeS1\x08.-@\xd2\x81\xb2\xa2$p-@A\xccB\xc2\xae\x19,@E\x8d}YCy-@\xb5~\x14UD\xc4(@\x956\xad+\x1c\x82(@A\x9e\x1d7\x05\x19-@\x846s\xef\x07].@m\xff\xf8\r\x9b\xe7%@\x1cTkf!\xe5&@9vZ\xb5\xe2\x96)@\xc4\xd8\x83my\xce,@\x1fb\x99\xa3\x0c\xc1,@\x15\xc4\xd2;\x9f\x01.@\x8d,;H0!-@H\xcf\x92\x8a\xe9\xd2)@\x0e\x97\xf1\'\x1c\xbf)@\x92\xb8\xc9\'i\xb9*@\xf6+*\x0e\xb600@\x05\xe3\x86J@\xc5,@Z4\x11\xa6\xfb\xa6)@\xfc()L\x84\xe6%@\x03t\xe8\xc6\xd6\x03*@\x1ata\xacSJ-@)\xa6\x125\xff\xc3,@/\x01s\xc2\xd43-@\x00\xd3x\x98k\xba(@/O\xccH\xa3u(@\x00 \xb3\x1b9h-@C\xdc\x93R\xfd\xbb)@M/\xa8\xe4\xcb\xe3\'@.\x94 a\x12J-@fk1J%\xc7,@S\xa0\xe6\xbb\x85\xfb%@\xcf\xe8m1\xb8/(@\xe6z\xd4\xf4w\x8b,@E\x19}\x93\x9f\xf6/@\xbb\x8f\xf3\xa8\xa4\xd7/@\x14;\x1b\x03\x05\xe3,@6\xe8\x9a2\xc6\xda+@\xab\x0f\xd9\x98\xc4\xad)@G7\x87\x1b\xc4h(@i\x0e\x1d\\,\xe1(@\xf1\xd8?`8\xfd)@\xab\x0c\xf1ri\x01(@\xc9\xa3s\xd2\x89P-@\x1e=\xa5\xcf\xb5\x97,@\x91,\x97&\xe0\x80-@!\xed\x06~;\x8e-@~R*\xd2S\x1c,@T\xdb\xb7\xc2\xcar(@/\xd8m\x80\xad\xfe,@-\xb4\xc6HNc)@i\xab|\x92\x03\xa7)@X\xe2L\xd8\x00\xef)@\xb4\xd3\x9eOzk,@\x9f\xec\x1c\x8a\xe2\xc1,@\xfet1K\x1e\x0b-@\xb4\xc4\xce\x88A\xa1-@}D\xb6 s*.@P\x82\x859\x08\xf8/@i5;\x0e\xd9\x13-@p\xce\xb4\xbb\x04k)@i\x825\xd6i\n.@M\x01g\xe2 \xd1-@\x1c\x104a\xd8\x8e-@\xee^\x06\xbb\x9aq)@7\x82a\xc6\x0bC,@\xd3V)\xfb\xf6\xa8*@K\x91\x90\xbd\xf4\xc5(@\xa5V\xcel\xc2L-@\xbc\xc1%\xd8=\x81(@\x827\xba\xd6\x10=-@\r\xc4\x8cJx\xcd(@&F{\x900\xd4-@\xb3\x89\x90Q\xa1C-@^D\xf6\x11\xc8(-@\xed\xc2O%\x1b\x13,@o\x9d!\xf5&\xc2*@\xb4\xbcNqy\xb2)@\xe9\xab\x00\x9c\x0bd(@\xf7\xcf\x15\xb9\xa1\xee\'@\xd2M\x1f\x94\xdc,0@\x16\xa5\xf0\xb7\t\xc2-@\x97\x18\x80\xaa\xb3\x0f*@\xff\xe2%*\xc1J*@[\xb4uV\x06\xcd,@\xd8\xb2\x84\xe3\xbd\x19*@\xc81\x9d\xf3\xc9\xc9-@l\xe2\xdc\x06\xdd\x03$@\x817$\t\x0c(,@E\xb9\xa2\xdff\x08&@\xa8.2\x12\x19\xba+@\xbf\xb0\xb0\x11\xb7\xf7)@|\\\xfd\xd6\xdb\xb5)@\xbat\xd5\x80\x97t(@\xd3\xd5\xf1\xbc\t\xc1,@\xec\xe6,\x94\x1d\xa0-@\xf0\xf5\x84\x19\xfd\x9d,@\xf2\xddF\x17\x1f\xe3+@\x95\xb5\xd2Si\xf9-@{YY\x11\x002*@E\x075\x19J\x87-@\x96\xd7I\xe1\xa7R-@\xb8YT\xe2\x11x(@\x94\xf9\xf7\x1e\xd4\x0e.@\xa7T\x0bT\t\xe4,@\x9d\x9f`\xd0\xb9\xe0-@\xd2\xd9\x1a\xdb\xa0\x82-@#\x80\x1a\x8c\x8ex-@\xb7\xe2\xa3\xb3\xe2\x87/@+\x99\xf5\xd8\x1f\xe6-@\xe1$\x07\n\xd6i-@\xe1\x07\xde\xea\xc2\x89(@\x18=\xba\x13\xfc\x02-@\x95\xc60\x07\xfc\x97,@m\x847\n}\xa7-@\x04.R_\x9e\x84$@\xa733\xd6T\xfd,@d\xf0\xfd\xd8\xff\xbf)@\n\x81sTB\x9f-@\x00\x16|\x83Gp-@r\x0e\xa9\xeb\x0c\x97&@\xa1\'\x10\xa9\x06\x8c(@\r^#\xf2c\xdd(@\xdd\xd3\x01R\x88\xd1/@0\xf8ct\xf6\xcc-@#\x17d\x89P/-@)\xc3\x82#\xed\xfb%@6`s\xc7K\xce,@\xef\x83g\xf9\x85\xd0)@\xe7\x11:\xd5N\xf6-@\xc9\xc2y\x7f\xe8\x94-@\x94\xeb\xbf\x11j\r0@D\xdb~(X\xd9)@O^\xf8\x9f\xa9\xed)@\xc7&o\xeb\x02q*@\x8b\xe0J\xa7I\x07,@^\x14\xbb?\xc0\x00-@\x80R\xb8|\xc1{-@\xc6\x1f\xf5<j)-@\xe4\x89\x7f9`<,@\xbaAh@\xba+,@\xf6\x9e\x16}\x01{,@L\xc9\x1e\x00j\xd5-@\xe6\xc3\xf6\xac\x02\xe2)@\x85\xc41\x95\xd2\xc2,@\xb26\x8a4\xbfh,@\x9a\x8d\xe7 ~\x15,@\xb8W\xd5\xd3\xb3]-@)f\x11\x146\x1d,@9i\x87\xc9\x01\x7f,@\x7f\xb12>420@t\xc8\x18<\xaf\x18,@\x13\xfe5\xda=m)@\x10\xc6\xceO\x8c\xa3(@~\xdfv\x9b\xb7\xe1,@D\xf2k\xba\x18\x13,@$3:\xff\x9f\xcb,@\x16\xc9\xb9v\x85U(@\x94\xbeEc\xc8\x1a0@}\xe3\xcf\xfcB\'0@\xbe\xbd\xabZ\x0c\xc8)@\x01\xa4y\xc0\x03\xe4%@\xaaTp*\xcf\x9d)@$\xb0\xc0\x9c\x03\xb8)@O\xa4\x89xL\xe6/@\xd5\xbc9M\x98\x1e*@\x83r\xc7V8k)@\x99xp\xbe\xc3b(@\x15\xacqm8\xd3%@\x15\x0b>\x1b\xe7\xef,@\x97Z\xcd\x04\xbc\x06,@\xe1\xb2+\x98\x82\xe1)@c,z\x01\xcf\xc0-@}\xd1\xe5\x17\xa7\xe7+@\x17\x9c\xd8\xcb\xa5d-@\xbaG\x8d\xe2\xebS-@\x80\xb6U4R\xec)@\x89\x87<\xeel\x03&@\xafs\xb6\xd0CU(@l\xf5\x90\xe0.\x8b)@V@8F}\xb2)@\\\xc6m\x198]*@\x16\xf7\x84\x97?k,@\xe2\xe0\xeb\x86\x9c\x8f(@b\x83\xbe9\x12b-@\xbcbO\xa1\xe0\x8e\x11@!\t\xedC\xab\x1b.@qp\\M\x13\xa5,@pA\x9a\\K^*@\x8d\x998\xb0\x88\x9a(@q\x86@>\xe1\xd2-@L\xb3;_\xc8\xc0,@D\xfeu\x88\xf8\xab(@\x80\x81\x17[%\t0@\xe2\'4\xb6rw)@zCN\x13\x8f\xb0\xf6?@\x9c\x9aC\x8b8\xf6?V\xcf\xd9pm2*@q\xeb\xa8=pe*@\xab;\x05abZ(@q*\x07/\x11\xaf\'@\xe4\x82k\xf8\xd4\xa8\xfe\xbfQQu\x10\x87\x0e-@\xfa\x1bPR\x8a\x1f-@\\\xbbmo\xe7\x15*@e\x8e\x98\x15Zt-@5\'\x14\x81\xf0C%@\xd0\x98\x1cu\xda\x8a\x16@ <\xcf\xd8\xe5[-@j\xa6\x83\x12\xf3;\'@Z\x16\x94\xf7\x98?-@,k<k`5$@Z\xff\xa5\x9c\x9bQ-@y,v[>r&@\x98\xd7\xa6\x1f]s%@\xef\xdd\x8a\xb3\xd6])@\x7f\xda\xbcDwu*@a\xcdJlZ\x0f*@\xa7r\x93\xc8<\xa9,@6\x05B\xa7\x81o)@\xf0\xd0\x9c\x8f\xb0\xb8-@\xbc>\xa5\xc9\x07\x8a%@o\xc6\xc9Yv\xab/@\x83\xfc\x0c\xaf\x0e\x08)@\xca"\xad6\x8e\r)@y\xd0?\x0e\x0e\x13)@\xb1\xfb~\x95>Y/@\xf5\xeb;\x0c\xf1\x1d(@\xd0M\xca\\H\xaa(@\xe3d\xfd\xf6\xfd\x80)@_\x8b\x90\x86\xe3L\'@\x12\xaa\xbe(\x8c\xde(@q\tQT4k+@\xf4\xf9\xab\xf1\xe9Z.@\xfb\x93\xd7\x82\nf*@\xe9\\n\x99\x96,-@\x99Z\xd9\r\xdc\x82(@\xe8\xa1\x19\xfc\x9fc+@\xa3R9\xe0;\x99)@\xd7%y(\xfb\xee&@\xc7\xc7\x0e\x80\xcc\x02)@\xec\x11i\xae=\x86)@\xe3\x99<\x1b)\xa6\x12@h\xce\xecU\xfb1\x03@)\xa5s\xee\xa9\xa4-@\xe5\x8dF#-\xed-@CO\'\x8b\xc9\x05-@\xe3\xba\x82\xe9\xeb\n0@\xe5*\x05\x8dx5%@x\x0b\x91I\xf7`*@\x87,\xc2\xa4\xc2s.@\xc6\xde\x0f\x03Za,@\xcd\x8a\xd7\x1a\x04v\'@\x0c.\xe2\x18\x1b\xca)@g\xcc\xb7.\\\xe0,@\x84\xdc\xcbXk\xb0,@\x9c\x08\xaeE\x8d\x1e#@5\\h\xc1y\x81*@N\xba\x0c*\xf80)@\xb0\xd1\xd31\xa2.-@:l\x8eR\x8f\x99\'@\xa3k)W\xd9\xff\r\xc0B\x87A\x14\xa8\x9f\'@4{\xaed\x16\x95-@\xfd\xc3\x9cF\x93\xaf)@\xa0\xa6\xc0O6\xf7,@3\x10s\x19\x83\x99)@lrQ\xe1L\xe2\xd9?\x93\xdb\xf39\x10\xa2(@\x1f\xbb\xb3\xc7&T(@\xcd,\xc6\x9fT\xee,@qa\x16\x91H|(@\xe0\xc8\xba\xa3\x0fW-@q\x0eb\x92\x1a\xbb%@7x\xa0\xd0\xc4\x7f\'@\xf6\x19\x8e\x16\x07\xa3\xf6\xbf\x1a\xfd\x14\xef\x89u(@\x8a\x84$\xa8\xd0&#@{#F\t\x00"\x00@+\xbc\x825\xf7\xcc-@\x16\xf2\xdb\xa6\xa3i!@\r\t\x03b\x02\x93&@\xcd\xa5\xfa\x93i\xe9-@Q\xcf(\xb1\x07\xbb-@2\xac\xb2`C\x93-@\xf1\xdcf\xbd\xc06*@\xdb\xa3C\xdb\x0b\x08(@\x99b_k\xb4\xa2)@\xcc\t8e\xaf00@\xf1\x9f\xe3\xb5}7,@\xb0\xaao-1\xcf,@5\xb3\x03\xa92^,@\xb8\x03\')\x7ff&@\xe9\xe3\x11N\xb2\xca-@aU\xeb\x84\xc0\xac!@\x86\xd1\x88\xeb\xf3\xe9"@E\xcc\xfb\xce\x7f\x93*@\x89{6\xd7 \xff&@w/<`\xa2\xf2,@\xbc\xcf\xe1\x08>\x11,@\xb2\xd7\xec\x8e\xa3#&@[\xff\x04\xf3\xb6\x96-@\xfe\x80\x1c@G\xd7-@\xbe\xc0\x97\x8c\xd7s-@*\x1a\xec\\<\xaf(@?\x86\xe7\x153\xdf%@\x88v\xeak\xf4\x96-@\x9a#\x85\xc0`O+@\x8c\x93wJE?\x1f@\xaa\xd6\\\xb2\xack&@\xe7\xc2\xa6\x9a\xe3\x96(@\x03\xb0\x8e\xb3\xec\xf8(@IK\xd5=\x1c\xb8(@o\xb1zg\xb12\'@\xa6x2\x94o\x97,@\xbd\x1e\xa3\x16\x12\xd6\'@N\x806d"\xa0-@\xb1\xcb\xaf0\xa8\x9b+@ qj\xd3\x01\x01)@\xdd\x9a\xa9\x96y\x8f,@\xe1\xb10:g\xa2*@\xd6B\xaave\xbd-@| \x1e{\xed\xfc#@\xd8\x1a\xad\n\xf5\x02*@\x16(Pi\x8d\xed-@z\x0cqL\x89\xa3&@\x1c\xec\xce<)\xca\'@%\xe2\x14hB\xd6\xd0?/8\x16\xaaa8\'@Ec\xa9\xd8"\x1c&@\xe1F\xf1\x988\xb7&@\xae@\xfcc\x0c\x10*@zW\xbbH\x11M,@)\x93\xcej\xe7u.@\xd8\xea\xac*Q:0@\x9a\xc9\n\x85w\x02*@#\xedZ\rdg*@\t\xecT\xf1\xa7\xbe+@<C\x8c\x16\xdb\xfc,@\xa5\xbe\xee\xd1\xfdP.@4A+\x0f\xaf\x050@\x97\x829P\x1d\xbe-@\x14\xce\x99eic+@\x19\x02\xe0$8\xc5+@\xe4M\x86&\x0c\xa1,@\\)\x9b\x8d\x89s.@\x9d\xc8\xa8\xf13;0@&x\xf1\x997&\'@\xa9\x83>y\xdc\xab(@\x8e(]R\x06\x14+@\xda\xe1\xcd\xf8hj.@\x8f\xd4;1\x9e00@\x94z]\xd6H\xc7"@#\xd1M\x8c\xcd\xa2(@\xf9G\x14\xffft+@\xcb}\xdf\x19E\xa7+@\xef\xee\xc5\xf9\n*0@!,\xc8\xee\x84\xa8&@\xef,\xa6R\x853*@h\xf3.\x18|y*@\xd1!\xb4\xd2!\xa9,@\xde\x91S\xc4\xc0\xa5-@\x89n/L\x1f\\.@\x8a\x06)\xf9\x02l.@\x8092u\x87\xf5"@\xfe\x9e|\xbf\xc5\x03\x12@\x95q\xc9\x13\x90R+@\xcd\x81\x8eeV\x8c,@*\xba"\x87\xec*0@\xbe\xbf\xbe|\xf340@\xdd\xab\xe6\x15\x8cp(@\x10v\xfa\xfa\x8co,@\x14M\xaayJ\xa7-@R\xf2\x03a\xd3i)@a\xe8\xfb\xac\x0e\xa8&@\x80\xec\x9a\xe9\xf5\xb1-@\x1e\x84/\xa6\xf5U0@\x87)Q@\x01M+@\x7fD\xb9Y\x0c\xb2&@[\x9a\x1b\x04\xa8\t\'@j\xb2!\xf2\x16\x92*@\xaaA\x07\xb8\xa6\xc8*@\tq;\x94x\xa7+@\xedo\x83\xd2\x80\xb3-@[5\xdf\x95\x16\xb0!@\xbc\xc8|\x87\xa04\'@P\x86\x18\xa5\xae[(@\x1b\x11h\xcf\x05\x18-@\xe2m\xf4\xd2\x10\x180@l\x15\x03l\xde3(@\x83\xef\xce!k\xbe(@\x11)\xef\xa9\xf7X*@W\xeb$\xd3\x98&-@\xd4\x8e\xbf@\xd4\xcc-@\x88~\x17\x93\' .@\xea\x05?\xab\xd4O.@[/\xd3\xc7\x8d\xcc*@_\'\x1f\x81\x056+@*\xd8\xb4\xad\xe7\x01.@\xca\xc9\xb0\xefvN)@\xe9fz\xb3,\x81*@k\xe6\xc9MV\x14-@\x01\xc7\xed\xed\xc6\xa2-@R\xb7\xc4o\x9fY(@\x80\x0b\xe5l\xaaV+@Hn\xdf\t\x94\xa1*@\x83DJ\x92\x0b6(@\x9d\x18\xe3_1\x050@\xe0\xe0\x12\x94/Z*@\x02\x8f\xf4\xaf\xfe5.@y]\x17DG\x1b-@\x17\x8a\'@R\x94.@\x866\x85W\x13\n0@k;e\xd4A\xc5\'@\x93\x19u\xddO_&@\x93\x10\x18\x1d\x1fq-@\xcc\x01Dn\xc9\x94-@\xff\xa1\x87\xd2!$\'@\xd6\xf2\xffY*/)@j\xf5\x14\x84\xfb:*@\xa24E\xdaN"*@\xcc\xb8\xb6\x9eN\x93*@\x1e(MQ\xfe}+@\xf3L\xc3#+V,@\x0f\xce\xb0\xacq\xa3-@\xcf\x9cJ\xc5\x0b\x100@\xfb\x99\xe2{BK-@o}f\x94\x80p,@\t\xdc\xfd\x90"{\xec\xbf\xbd7f\xe0\x9fR)@\xc7\xff\xd0\xeb \xa8&@E\x98&\n\xc6\x0e*@\xe3T\xd0\x90\xc6X*@\x80\x92\x08~\xc7\x86-@s\x07j\xf3\xe9\xe1%@\xd6\x02\x0b\x02!b&@\xe0\xf8c\x9d\xf9\xa7+@\xb1\xf3s\x83\x17|.@\xc2KM!\x041+@t\xdb\xe8\xb1\x83{+@\xc9I)\xf8F{,@\xf2\xce\xf3;/\x98-@@\xb0\x1c^\xcd\xcb-@5\x17\x0c.\x87I(@\x063\xd2w\xb1\x0e*@\xb0_D\xe7\xb6\x95+@\xda\xe79\x81v\xf8,@B\xec2@\xcda.@\x83\xc1$\xae^M0@\xfc\x066\xb1~\x0e.@\xa0E\xf5CQR-@\x16\xa8\xc2\x0f~\xb9-@\x01\x90\xcb\x83\xc58.@f\x95\x9fDY\xc4.@\xda5\xd6\x9b\x96\xf2\x03@,\xaeGZj\xf8(@\x1d]\xf5[\x83\x13)@!\x06i\xf0\xa2\x15+@\xbaw\xc7\xd2ZT+@y\xda\x91\xab\x1f`+@ifL\xdfo)\x18@\x8c\x0e\x0e7\xfe\xf5,@\xfc\x98\x90\xa5\x93;\x1e@\x94%\x93\xb8\x12 (@\xf0YTTa\xbf/@\x0e\x13\x12\x96\x1b\x0e0@G2\xcefQ\x13(@\xc5v_\x9a7\xcc%@\xea$d\xbb\x16\xea(@4\x1f\xd6\xbd\xf9\x18*@D\xaeQyB4*@(\xbcuf\xacE,@\x0fe\x1b\xcaF\x0b-@\xcc\xcb\x04\xde\x14\x1f-@\xe0!\xb1\xb8\x93V-@\x10\xded}-Q0@\xa8\xe9\xdb\x8d=Y0@\xad\x9aX,I\xf2,@\xad\xcb9btI-@A\x8521\x10\xdc/@u\xcad>\xb7k\'@\xb7\xaaMK\x89\\*@D\x01\xb6\rD\xcf-@\'\rA\x07\xa8Z.@\xbc`\x10\x1ek\x81)@\xd6\x80\x9e\xebN4(@%\n\x88\xb6~\xf5(@\xbb\x17w\x19(\x1b\xd9?K?1u\xd8\x1e+@!\\\x01 gi+@T8 }^\x80,@Q\x93\xba\x06\xfa\xdf,@OSMK\x04\x13\x1b@\x87a\xd4my\x1b*@\xe4\x95\x18i1\x16-@`|\\\r\x8ea-@za,\xce\xee\xcc%@6\x06\xe0\x81a\xd9\'@\xa4\x8c\xa5~\x7fk,@:+\x11\xca\x11[.@\xd7f\xe44\xfc\x98(@\xfd\xe4Qinz*@<\x80\xae\xb4D\x81,@\xf3\x98y6m\xca-@#\xa69\xcb\xb8A0@\xd5\xc3\x1b\xf1z\xd9\x1a@=\xa0\x95\xd2:\x0c-@\xab\x91a1"),@Pg\x9f\xb4\xe6\xe6,@\xaf\xb5\x07\xc3c\xa9-@e\x91\x16\xe1L\xb9-@\x07\x1bN\xc9"p\'@\xbf\xef\x1d?p\xfd,@\xb6^\xe3\xaaJX-@0/\xcf\xc4Es-@c\xc5\xc7 \xc6\xca-@\x9c\x1ey b2.@\xd2Z\xd2\xa6Df.@](J\xf66\x8e.@c\xd0.u(N0@\\*[\xb0\x82\xa2)@\xc8\xce\xee\xea=\x1d.@\xea\x1d\x14\xeb\x14D*@\x14jd\xee2\xfb-@\x15\r\xfaK\x0f\xde#@\x1c\xf6#\x8ef\\*@v\x9d\xad\xc6\x81\xa8-@\xd4T\xf9\x08\xd8|(@\x88 7\xb9\x93\x1c*@\xcf\xd9q\x1d\xab\xe4,@\xe5\x15<\xceJ\x10-@^\xb7\xf1\x8e\xaec-@v\xad^\x8d\xaej.@PF \xfd^\x7f/@j\x94\xd5\xc3\x98\x9a)@J\xa0\xc2\x1c+9+@\xd6\xe8\r\x83J\x8b\'@\xa4:\xdf+A\xf7,@U\xb1\x82f(\x96-@\xdc\xaf\x95\xa2\xd7C0@\x8c\x9e\xb8t\xf4O0@\x93\xe5)\x1b\xad\x19\xda?\x83\xc1W\x1a\x03\xa1-@lo\x16\x94,\r$@\xe8\xa7\xcc\x1c[K0@#pr\xde\xf2\x08*@\xd7\x10x\x91\xd9t(@\x84M\x03}\x81\xb7%@"\xf1"2 \x90)@\x03\x83\x8c\xd9\x9f\xa7-@C%\xd6\xce\x11\x05.@\x92\xb8c\t\n?,@\xe8\xb7\x91\xf8~\'.@\xe9\xfe\xcahF\xc6-@\x85?\xdd\xed:\xd2-@8Tn/0\xde-@\xea\x02\x07k\x01\xa3,@\xff\x0cc\x16\xb7\x90.@H\x9f?\xc4(\x0f0@\x14\xba\xe7 \xc7Q(@\xc1\xbeu\x9c\xb5\x10*@\x01?\x8c\x0b\xdf\x95,@\x8a\xf1#h\x86o.@r\t\xbf\x1cA\x92&@I\x06\x92"\x96\x0f-@\x97\xc6\x04!YJ.@L\xc4r\xa6\xe6U-@\xaf\xfe\xa7>\xb9\xaf\xc9?Ia\xc6{\xaf\x11\'@\xce\xcfM3\x96t)@\x155K\xb9\xd0\x08*@\xc2\x8c@\xbd_\xe9,@\x8c\x07`\xe1\xf2o.@\xa3\x0f\xd3X\xed\xe2-@\xc9N]&1z\xd8?b\x04Wwg\xf5&@G\xe2l\xbe\xc2\xb3*@\xb4\x18\x03\xbf\xca"\x06@\x0eP\x0b\x93C=+@\xb8\xc1\xb0\xf6\xbcN(@\xcc\xf9\x067?\xda(@\x9d\x81\xf0\xa4k^)@\xc9\x8d7\x9a\xe2\x9d-@\x98L\xe0\x00_l.@|T\xc3\xe4%\xfe/@w\xd4\x9b\xc9()(@\x172.\xf9Q=+@\xc0ik Ky,@\xdb \xae\xa0\xbd\xb8,@_\xbb\xe2i1\x04-@\xcf\x1b{\xca\x13\xd2-@\t\x1c\xaec\x08\xea-@\xe3\xa9J\xb3\x98=(@\x01jZ\x16\xc6d+@?|cc\xa8l+@\xc8uJZ\xe1{-@\x08o\x0c\x97\xa1\xdb-@B\x13\x8a\xc0\x94W.@\x9a\xf5\xe3\xe6\xac](@\xc9\xa1\r\xb4*\xfe)@\x96\x81\xb5]\xd0\r*@6@\xc2\xd6d(+@\x97\x19m\xda\\\xeb,@\xda\x90\xb70x\xbe-@?\x8a\xea\x84\xf1E\'@\x17\xc8f\'\xacP(@\xd7\xfcq\x92\xa6b*@\x1b\xcd7\xdc\xd2\x1d-@\xab7\x0bX1Y.@t\x9f\xf9\xfb3a.@\x87B\xfea\xca\x08$@\xf5p!03\x8a)@\xae\xf5\x86\xa7\x9ft+@\xdb\xce\xd35\xbc\r*@n\x1eF\xac\x9d\xfd+@LN\xefJ\x08\xac,@Z\xc4g\x98\xc2\xee-@Z\xdd\x86\xa8q\x12(@\xa7:Ne\x1f\xb1*@\xd8\xd2\xf2\xe5[\xbb/@\xde2\xd1\xe8fm&@\xda\xc0\xba^\x04s%@\xbe3\xd6b\xa5\x99,@\xb3\x95p\xda\xe5\x14-@\x0c\xde\xdf\xd5\xa5P-@\xa7\xb8t\x07\x81Q(@\x13\xc6\x81*z\x19,@\xcc\xf1\xf5\xeb\xb4I*@\xe3\x16c\x9d\x99\xbb*@:\xa0\x87\xc9\xc1J\'@\xa3,m\xfa\xcdx\'@>Z\xea\xa35\xa5%@\xbf;\xe2\x0c\xf3\xe0(@\xe9\xd6P\x80\x13X*@\xd6\xb8\xe9\x9f\xdct,@\xb4\xc1\x91?&\xfa%@\xd27\xae\xe6\xed\x08\'@\xe8\xc9\xa0]\xb7\xe8&@\xdc\xaa\xfe\xed\x1f/+@\xd5\x03\xc2\x96\xb1g,@\x07\n\x00\'\xc7\xfe,@\xb7F\xe7\x00\xa9\x1a-@t7H\xd8\xa7\xb2$@\xaf\xdc\xe0\rqI+@6\xbb\x19\xa53a-@0\xc9\xfcMR\x85\'@\xd9\xaaW\x91\x90H\'@\xcfh\x7f\xdc=,\'@.\x8c^\xf0\xc6\xa1%@67w%\x84K\'@12Y\xde\xce\x88%@\x96\x1acV\xbc\xf0)@G/\xfc\x14\xeeJ*@tH)\x1cS\x0e+@\xec\x19YG\x19\x1e+@\x9e\t\xd5\x03\x8fT(@\xda\x9f\xc9\xbe 4(@\xa7x9\xddEL,@h\x8c\xf8\xb2_\xeb,@\xca\xe6\x97$\xe1y\'@\xad\xd8\xe9\xbd\xf0\xb6%@qW\xbc\xec\xfe\x1b\x15@\xdbM\x0e\x9f\x87\xc2(@\x89\xd4\xa58\xc1\n*@\xb6\xadP\xfbs\xa8%@t\xea_\x0e\x98k*@\xbd\xd4\xcb\xb8\xb3\x8e&@\xbe\n\x1aR\x8f\xff,@oe\x93\xcen/-@V\x85j\x17^S-@L\x05kg\x8c\x80*@\xa6\x87H_ Z-@3\xaf\xe2v\x18\x9e-@w\xdaw`N".@h\xb2\xa2\x8f\xe4\xb1&@\x1c\xa4\xc0H\xa6\x89&@6y\x9d\x91\xb9\x83&@\x1e\x9a6\xed\x91\x86%@\xbbn\xa2RB\n(@\x9dE\xa0\x8d\xd7\x96*@\xa7\xe1\xf9@*5.@\x8cF\xcb\xd2\x89\x0e0@\x87B\x88\xcd\xab\x1d\'@s\x94\xa6\xd9\x99\x84&@\xc2\xd4&$H3+@\xb3\x07\x8e\xe0\xaaS-@\x9b\xe0\x13\xa4?\xa2&@\xe2\x83\xd8\xcf4\x94*@\x0b\xc3\xcc\'\xd5\xb2,@\xb8E\x9c!kr-@\xcc\xe7\x889>\x010@\xb9\xc6\xcbo\xb5\x8d\'@\\\x90\x1f\x0b~\x10\'@A=t\xc2\x1c\xc7%@\x01\xc4\x8c\xe9\xe3\xdf(@\xfb$\xeed\xdd\xe9)@zXX\xf7\x1fH*@\xe6\xad\xfd\xbd\xd3n\'@R3\x19U\x0c\x03\xee\xbf\xba\xb3Q\'\x13\x00*@\xd3NY\x0f\x0b\x14-@\xa5\xcb\x10\xf0\xf8K-@\xd50\xd58\xe3}\'@\xb0\x9c\xaaxM\x16*@\xe9\xa7\xf6\xf6_\x16+@\x9e\xbe\x04\x0f\x01\x8f(@\xf9\xa9\x18p\xc6\xb5&@0\t\x84\xf6\xe0$+@\xe2n\x93\xf9\x96\x01-@\x19V\xb8]\x80i-@J\na\xb4\xb2t\'@\x96\xcc\x16\x84\xe7\xc6(@>\xbf\xc8\xf0J\x88-@\x19{8_\xa4\x98)@\xc0\x9a\x9b\xf3z\xa0)@o7<\t%\xb7-@q\xc7\x9a\x87K\xef-@\x97\xb8\xe7\xe1l\x13.@\xa9\x05\xfd\xcc\xac\xa8&@@\xddj\x9fI\xba*@\xe68]\xc0\xbbS(@\x17P+\xb6m\xf9(@\xf1`\x9e\xc5\xd6\x03*@\x1c\x95\xeb\xbd?\xa5*@q\x13\xed"\xa3\x94-@]\xe8b\x995\xc9(@,-\xd2\x06\xc8,0@\nv\xc7\xd7\xda\xa7(@\xf0\xe6\x18\xe3\xa5J,@\x0e\xf8\x99\xdc\xe3J.@\xbdOOaov&@\xed\xe7\x06+\x19\xe9&@+eJ/.:(@T\xdb\xce\x1e\xca\xe1(@O\xbd\x8d\x8c\x80\xa5)@J\xcdD\xe4\x1a\xf0)@\x8a\x04\xf7\xf0\x04\x94&@\xb0\xe6\xa3\n\xdb(-@\xd6\x99U\xdf\xef\x84-@\x1a\xfa\x0fp\x01\xa5-@\x85\xb6\xcdK\x88-.@\x85N\xf49\xd670@R\x15\x87\x8b\x8b](@\xca\td\xf8\xc7j\'@\x8d\x98\x1b%\xf4\x1d*@Agg\x91\xde\xa7*@i\xff\r\x8f\xa2O-@ml\xea\'\xe3\x94(@X\r<&l\xcf(@\x10W\x87\xf2\xdcK*@\xd0\xa8d\x84\x91\x90\'@\xaa\xd5T\xefb|\'@\x92o?w\xba\xd4&@\x8aI\xfa&\xa4\xc0&@A\x91n\x19s\x88&@\x1a\xf5i\xdcR\x8a(@\xb7@a\x07\x19\x9c-@{\xe3\x99T/\xbb(@\xd2\x95\x05\x12\xb5R-@t\xd2\xc4\'\xf7\xb6-@}\xa7\x10\xb5\x16\xfe+@\x9d3 ,\x8c\x89,@\xa3A;4\xb3\xa9-@b\x88\xed\xaa\xd5(\r\xc0\x99K\xfd5|\x9e\'@\rP\xc536\xb0,@\x96w\x176o\r\'@\xacO\xa8\xabq\xe6(@\x82\x9b\x16\xb2\xf7:-@B\xac#a5\xdc&@\x15\xf4w\xa7\xe2q*@\xd1\xa4E\x8e7\xd2-@O\xc62b\xdew&@\x88?F\xde^\xee&@$\xfea\x9dJ\x05\'@B\xdf\xe00\x00\xae(@\xe0\xfe\x8a\x16\x14\xeb*@\xf9b\xbd\x18\x99\xd5&@\xd2/\x9b\x03\x16\x7f)@4\x80\x83!\x98\x10*@\xcc+\xdf7Pc,@s\xca\x16\xaf\xa9\xb7-@\x88\xbe\xb1\x01\xd0\xa9\'@\xa5\x9e\xa8\xf3\xda\x1c\'@\xc8\xc9.\x8b7\x1b0@z\xf7\xd7\x87\x89\xd0&@\xed\xf6\x9f\xd1]\x88&@\xf5&\xe0~\x15\xa1)@\xad\\\x04=\xba2*@|\x93\x85Tt\xbe(@\x8d\xf3y\xba\xfc\x9d(@\xb0\xf8>\xf4\x93\xd2-@\x05\t\x9b\xea\xf9P(@\xd27{U\xddv\'@\xd4;\x12\xf1\xd6y&@?\x13\x10mY\x14\'@\xab\x89\x8e\xb9\xd7V(@\x95W)\xd9\xb5\x0b\'@ \xe5\xad@\x99\xe2)@\xee;\x8a\xeb\x1e\xfd&@D\xdb}Q\xfc\xd4&@\xbe\xc9?\x17\xa4\xf1%@C\xec\xea\xd3[\xab(@\x08$ZvI\x9d%@?\xcf\xeb\x12~k,@C\xb4\xcd\xc5\'\xc2,@\xc1]\xd9\xe1\x97\x040@U\xc4\xa1\xfd$\xc4(@\x0f\xa3x\x98\xfb\xe3&@\xc7\x98,\x98\xd5\x9b&@a(\x93tyZ(@\x8c?F\xf0\xb3\xcc&@\x1cH\xfd\r\x86l)@\xfa\x01\x94\xfe\xb2`*@\r*\xbbOe\xb9(@\xe9]\x11N(U-@i\xdc\xdd\xbeLq&@\xac{\xbdj\x86\xad-@7\xe1\xe6\xe0\x9b\xbd-@\xb2\x06\xd0\xfd~B.@\xe7^\x88\x94\x00\xf7%@\xad\xca\rhB\xb7%@\xb6\xa9\rW\xfa\xec)@\x9a\xbcrq\xfac-@f\x1dI\'mj,@\x8c\xfc6\xf0\x93\xcb%@\xc3+\xd7\xdc\x16\xa8\t@\xb9%\xd5\xc8\x16\x08,@\xf0xu;\xf2\xef,@\xee\x8e\x8c\x1a:T-@d\xed\n9\\\xe3&@cU\x99\xc3\xbcE.@+MeTHg&@\x91R8\xc4\xcd\xbb%@\x0c9G\xab\xa8i)@\xaa\xdfq\xd8\x05\xcc)@=\xe7 _\xd1\x1e*@t#\xb6t%\x8b%@\x9c\x02\\`\x17\xe2%@\xc3/|s_\x84\'@\xd7\xf6-\xd5\xefY(@\x1d\xe8\xc6\xc0\xea\xfd)@M\xe2Pin\xe5,@\xfdFh\xc2I?.@\xee\xdaXVAm&@\xdd;\x07\xa0\xdb\xe8)@\xf2\xaf\xb4{\x88T-@\xd7\xc4n\xc4\x82\x7f-@\x8d4&\x1aX\xd2(@\xdfR\x1a\xbbZ20@&/\x1e\xd1\xbe\xe6&@ x\x912\xa1!,@f\x9e\x88X7\x80&@\x91\xea\n\xd7\x8ei,@\xd9\x9c\xdb\xba\x8e},@\x1dQ\xb0O\x1d^-@\xa5\xb1@\xd5\x80\xfa\x05@y\x0e\xf7\xbd\x0c\xd5)@N\x1f\xb9\xb0t\xf0+@\x8b\xa2\xb9>^\x18,@,0\xcd\xffU,,@\xc3,\xb11^\xc4,@\xd7\xfby\xd8\x87\xc9-@\x1d\xf8\xae\x1b\x9e\xd5-@x2J\xf7&\xbb&@\x0f\x93G\xd9>g&@!\x93\'U\x0b;,@E\xdf\x90\xc6\x06s,@\xa6\xb8\x1f\x10H\xe0\x19@i\xd9f\xf5m\xa7(@\xa3\x7f\x17\xb9e\x19*@\x86\x97\xdd\x01\x0e\xc3-@y\x1cl0\xd7\xdc)@)\x1d\x8d\x8b\x9b\xaf&@\xd6\x16\x0cN\xda\xd5\'@^\xca\x97\xe4\xc1\xc5\'@d\'z@\x9a\xd3)@\xdd8\xab\xb6I\xa3,@P\x89\xd9Q_\xcb,@\xe5\xdf\x7f\xd2\xba/-@\x84\xbf\xa1\xfdQ\x98-@D\xf7x\x1b\xa4\xfb%@Q\xff\xfd}\x00\x02,@\xb0\xd1\xda\xa7\xc2b-@"\xc23zJ\xb3-@\x06\r\x97\r\x08\xd0&@\xbf\x12\xe54\x17\x9c&@\xceEc_C !@s\xb7\xcc\xb7\xf1\xa9\'@\t\xa8\xe0\xf2\xce\x89\'@\xad4\x8b8Q\xd2-@\xeb\x9c\x19\xa2n\x8e(@_Q\x07\xdf\x9dl\'@\xcf\x8dT\xa1\xacp&@\x11 \x18P\x8d\xb3,@\xdc\xd4\x04(\xcd\xff,@\x16\xb7(\x93\xe7\x88%@I4\x91\xfb\xc2\x8b(@\x13\xab\x0e\xbb8\xd6+@}\xbcg_<\x9a,@\xa1*\xdd\xd0m\x97-@>\xfc-\xc5\xd1\xbf\'@\xd53\x9b^<\xb1)@\xfd\xab\xd6\xb6\xbd\x96(@\xe8d\xc1Q\x8e\x82(@\xf1\x0f\xde\x80\'\xa5\'@0\xeb\x168\x0c\x91&@\xa9\xbf\xe8$r"*@\x95\x9e\xc6\xdc\xab\xc7+@L\x8ezw\x95?,@K\xe9z\xbbZw%@\xf7\x91\x84\xe0s\x91&@\x9e\xee\xd0\xe1}\x82\'@\x8d\r\x81\xb6P\xbe)@_\xa2t\xbd\xb2\xe2,@\xec\x99\xce\xd4N\xd8-@\xeeeAA\xd9\x10.@z\x07\xe2d\xf2\xab&@\xee\x9c\xee\xf0\xee\xe8%@\xe7c]4\x06\xdd%@! zXsz(@\xdd\xce~\xaa\x11\xd5+@6\x90%/5\x9d,@\x82\x9d\xaa\x06\xae\xd5\'@\xfd\xdc\x86S5\n&@\x0b\'\x9e[,6*@\xf8!\xdc\x8ca\x08-@Kt\x994\xdb\xc2&@w\x1d\xf06\xabw(@\x8b\x12Gf{\xf9)@0Z\x03\xd4\x85\xbe+@\xf1\x9e(\x02\xb2\x9e,@Ac\xb1\xd4\xf3\xf4-@h"\xad\xa4\xc8\xb9&@{\xdb\xe4\x95\xa5\xd5,@\xf6gYo\xbe\x86-@8\x86\x89\x0ff\xcb\'@\x18x\xc6d\xea\xd3+@\xe1\x7f\x8f\xae\xe7\xe3+@\xb9u\xfc\xf9\xda\x12.@\x8c\xdf:\xf6\xf2\xfa(@~zFX_\xc2%@\xd3o\x90\x19\xa0+-@\x8d\x02K\x1e\xccw$@\xeb\xc81(@\xed-@\xdd\xcb\xc7\x872B.@\xca\x1dX\xc6\xcd\xe3\'@\xa2\xf9\xad4R\x84(@\xf9\xca\xde\x94#D,@+\xb3\xfef,T,@\xa7\xd0\xd5\xc5\xcf\xf4,@\x8a\x96\x95\xcee\xc2-@\x9a\x94\x0cT\x98\x010@\xa7s\xe6T\r\x9d\'@>\x85\x10,\x8e\x95\xf5?\xe1\xef\xa7/\xfd\r.@\x9f\x861\n\xbb\xf2\'@/\xf7.\xbf\x9e{&@\xa1\xce\xc4\xc7\x1c\xf9)@\xfc\x15|\x91\x1c\x9d(@\x9ap\xfb\xa3y\xc5+@\xe6\x81Ns\x88\x16-@\t\x9c9\xddq\x8b-@\xfc\x9f\xe5\xc9\xb6\xf8/@\xf4\xf3\x8dz`=\'@.uy`q\xe3\'@\x0c\x8a\x7f\xa2\xd3]-@\xe8S\x02\xc4\xaf\n\x03\xc0\x02K\x9cD\xd7\xca-@\xa0\x1a\x15]\xe8\x010@45\xbb\x93K5)@z\xdewV\xfbr(@/\xf3\xe6P\x85T-@_\xd2\x7f\xe7\x88\xcc)@9/\xc0\x95\xd6\x03(@; g\x01"\xfe(@\xea\x0c\xd4\xf4r\xde,@\x06E\xa3\x94^\xcc\'@\xeb\x89\xb6_Q\xb0\'@\xefH\x9b\x0f\x84#0@\xf6\xe6u\x95.\x8b#@G\xc3\\\x94\xfe\xf9%@\xac\xe0{/\xcc\xc5\'@\x82\x00\xa8p\xc59\'@\x04\x07\x07\x7f\x1b\xc6&@LF\xbb\xbb\x92\\(@\x1b\x15\x07@Xh(@"\n\x86\xd5R\xdc+@q\xc4\x98\xea_\x08,@\xe6\xb6\xbb\xd9\x85\xfb%@4|\x90\xfe\xd0\xc7,@\xcb/\xa6{\xbe\xbf&@\x1b\x9a\x14\xd46\xe4\'@\x11\xb3\xb6\x8e\xec\xc6\x14@\x80\xe7d._\xb3\x14@\x94\xb3A\xc1\x81\xf2)@\xd8jb\xb6\xcaw(@z\x90\xb1\x87\x11\xbb)@B\x87\xc9\xe7ON-@9y\xa3\x18\x8f/0@\xda\x0cl\xf8r\x05&@\x04E;\xe5-\x94\'@\xd61\x07\xa8\x0f\xe9\'@(1\x9e\x1e\x10\xc8,@)\x01A\x04\x95\xb9&@\x93\x85E#\x93.&@\xd1\xe7\xe0\xfa\xca\x16&@l\xa7RU.\xe6%@\x84B\x92_K\xbf&@\x0c\'\x1b\xb7q\x94(@o\xedOK|\xac)@\xd5K\'\xa7\xdb\xd3\xff\xbf\xa7b~\xa9:\xee%@\xed=8\x83\x84[)@0\x9a\xaf\xfbg\xfd\'@\xb4}\xf8\x0fW\xcd\'@#\xe9\xeal\xf6\xc5&@Z\xe9\x19\x1c\x86\xc1)@J7M#T\xd5)@\x17\x1a\x90\xfe\xfa -@\xf6\x97\xab\xdd\xda^\'@ji\xe0r\xd9\x14&@\xa4\x10>\xbe?\xec\'@\xd1ad)\xcd\x84)@\x88\x9b\xae\xc7\x05\xc3,@\x89,\x1c\x07\xa9\x80-@\xfb\xbf\xfeS\xbdm\'@$\xd6f\xaf{;&@\xb6\xf6%\x0e\xae\xb5,@\xd2\xe4\x80\xfe\xd9F-@\xb8\x18\x03\x04\x8f\x1c$@i\xc1\xd9\xf2\xd8O,@\x12\xcf\xce\xff\x16\xe5%@\xef\x17\xdb\xfa[\xa1-@\xdaD\x96\xda?"\'@\xacVg\x16\xf0\x8f-@&\x06\xc9\xa9%\x88/@\xd9\xadu\x03\x8a\x0c)@0_\xd3\x83\xb8\x03(@\xae\x8c\xc04\x91\x0b(@k\x94\xf1\x13\xd6#,@\xb5\x84T\x9d\xe9E-@,\xd7\xcf\x96\xf9\xf3-@\x18\xa3_{\x8e\xd1(@R\xf6\xebj\xe0\xc0\'@)\x15\x9a3\xe8\xf7%@@-\xb2\x82$\x8f,@ -\xd7H\x83\xc3,@\xd5\xa2\xe83\x9b\xcf,@K\xa5\xa2rG}-@nbwB\x11\xcd)@Cd\x90\xbaM\xea\'@\x88)i\xe6\xd0\xea%@"#Lp\xbf-*@XR7\xe1\x94\xda)@\x8b\x9aa\x0cP\xc2)@\x12f\xee\x0f"E)@\x03<\x1c\x1b\xe6_(@\x1dH-h= \'@#\x02\x02y\x8b>\xf6?o\xbf\xc5\x1e\x8f\xaa\xf6?\x1c0}$\xae*(@:\xc2\xd4\xf6\xf8\x1b,@\xfe\x1f\xfa\xd2I\xe5,@\xb4\x84\xd4l\xe5\x82-@x\xcaE\xb0\xb4\x8e&@\x9c\x9d\xc5T\\\x08-@\xc5\x9f\xabX1Y-@\xc3EK\xb9B\xb2-@\xef\xf1x}\x9f\xda\'@\x1b\x16\x86\xc6\xab\xb2\'@p\xd0P\xf23\x1b\'@l\xa3\xdbC3s)@\t\x96g\xb4\x84\x88-@\xdd\xef^\xf7\x0b\x08(@\xeb\x8a\xd5\xfc\x10y(@u\x0b\xb4R\xe1\x84(@\x0b\xa1\xad\xe4\x0b\xe2(@\x9f}\x02\x19\xf2\x9c,@\x82d<xa\x8f-@\xcfm\xcd\xc9\xb0\xa7-@\xfcL\xed\xaa\x0fW/@4\x7f\xe3q\x84\xcd\'@&\xb9\xf4a\xbfl\'@\xd6\xf7!z<))@\xa0\xaf\xd8Cz\xc2#@}t\xaaC\xa7x-@\xba\'q\xc6\x02\x95-@\xbeI6s\xeb\xea)@_8\xee\xde:\xa6)@\xcbba\x93Z\xf4\'@\xe7%6\xa8j\xc4\'@(H\xff\xab\x85\x98\'@\xa3\xd9\xdc\x08\xc7\xb9&@\xfc\xcd\xc8\xd6\xff\xcf)@\xd7\x9c\xe8\xbf\x0f\x8f(@\xae\xf8rWi\xdf)@|\xb46\x87\x1a\x0f*@T\x0b\xfb\xed\xaf\xe1%@\x81D\xb3)\xfc\x9b/@\xbf\xcb\xbc\x90\x03()@\xb1\x91\x0bT4\x13(@\xcb}>QI\xbe)@\xa3\xd1\xe0D\x81=*@\xf9Z\xf7\xae\xae\xe4\'@\t\xc2\xc23\x1cy,@\xc3\xa0\xfb\x03\xac\x14\xe1\xbf,\x8f_\xbd\x9f[,@rW\n\x03\tO)@S\xa3\xc6\x1f\xb35-@\t\xe2\xc9\xef\x9fs/@\xe1@~E\x9e>(@|)\x03M\xedb)@\x8f\xd4\xc0W"\xad)@\xcb\n@5\x88s(@7\xf0\x11-\xa9\xa3%@#2\x11\xfb9m,@\x9a\xf8\n(\xdd\xa6&@\xf6\xc1M\x83\xff\xb9(@A\xb2\xaf\xb0\x17\xf7)@\t\xf0M\x91\x05\x97&@\x0epI,\xbe\xb5/@C\xda\xf76\xd8\x1e(@\xd1\xc6\xcb\x16\xd6q/@\xbc\xaa(\xd0\x1a\xf4(@\x08$\xa3+ \xf5&@\xb4\xab\xa5\xec\n\xf4%@\xdd)\tB\xd3\xb5(@\xfb6\xa6\xc1\\\xa3&@\xb3 2\x9b\xc3\xca(@>n\xd1\x85O\xde%@?\x80\xd1/\xd1\x9c)@\xad\x9e\xa0g\r\x12$@\xae\tz3\x1e\x02\'@\xf7O\xa1\xd6\xd5\xe7\xfc\xbf\xb4\x05\xed\xee\x99\xb5(@\x03\xc7Dj@\xbb)@\xa5\xb5x;\x8bn*@2\xcc\xf9A%n\'@\xc6\xddf:\x0f\x91\xa0\xbf\x1e\xe9\xfeqf\xa4(@\xb1\xd4 <\xa6N)@!7aE\xb2\xdd)@\x817\x03\xc6\xc1g\xe0\xbf\x08\xb7D\xf5\x85W)@~\x18\xee\x06i\xf9\'@?\xd5\xb2+@\x8f(@\x95\xb3\xfe;\xe5[*@\xfa\xbf\x16\xc9a\xe0\'@\x86<U\xe2\xb8\x1a*@\xad\x146\xe4\x01\x84-@WH\xaa\xf0\xc4<)@8-\xccF\x8b\xd8\'@u\xa9S\xca\xe1\x8c\'@\x9b\x98?\xb8v\xe6%@\x088\\\xda\xb4\xee\'@r\xd7c\xbb\xf1\x9d)@\xf7^\x19\x10CA*@\xc7\xbb\x86}Wf-@x!\xddn\xb8E(@q\x9at$\xc1-(@\xf74\x13\x0f\xad\x8c)@\xb0\xe4\x98\xbf|\xac)@\xfa\xaa\x1fK\xb0[)@~\xb8\xa1\xceH\xeb%@\xb3\xbb\xafA\xb7O)@nH/S\x05\xbf)@\xbd\x97\xe6\xe0\x982*@\x0cgl\x93\xffL)@\x1b\x10\x11\x8by\xf5%@\xbb\xd2\x0f9\xe1\xd4\'@\x85u\xb0\rY\t&@l-Vn\rF/@#\x11n\xddY_(@]\xef+y\xccd)@\xd9\xbb\xf2\x83G\xc0)@\x84Ox\xb49\xcc)@\x0cy\x08&2\x10-@\xe8\xf4-\xd0\x87(-@\xe2\xa5\x87(\x9c\x9a\'@\xd3\xda4\xff\xa6u(@\x12\xeaX\x8d\x12\xb2&@\x92\xcd{>\xab\t(@\xab(\x92.\xd0\x89)@L\xea$\xdb.\xb0-@4\xcao\xb39\xd8%@\xb2\xc1\x02\xa9cG(@\xb7\x94\xab\xe8\x8et)@\xbfc-\xa2^\xa8\xd0\xbf\xc0+}\x11(\xbb-@4\xab\x8e\xc2\xf4\x9c(@\xf2m\xf8\x96\x91\xa5-@\xc7\xd2Yb\xdf\xc0&@\xa3\x17\xfa\xf6G\xf3\x02@\xecx<I\x81\xf0%@\x1d\xe7\xe2BB"-@\xab:\xb9\x90\x03>\x06@1y\xb7\x05\xd5\x8e\x03@OU\x9c\xcbI\x1b-@\xfd\xce\x1f*\x02\xd1(@("\xe4a\x15Q(@\xff\xd6m\x89\xe9H#@-g\x1f\xde]M&@*{.\x8d\x88a%@\x82?+\x8c\x1a\xf3,@\xa8\r\xba\xb2\xa7\xce-@=\x93\x16\x02-\xe8%@\xeeg\x99!\x7f4(@\xb8y%\x1dPS-@\x16\xbb(\xb5\xd6\xd4%@\x97\x17|3\xf7\xc3,@op\xccN\xd2\x1d-@=a\x96k\xa05(@\xb5\x97\xd8#\xb9u,@\x95\x97\xc49b\x93&@\xaf\x99\x18\xe4C\xd0%@\x90\x0bi\xd5\xb1\x0e-@\xb9u\xdd\xd4\x9dy)@f\xcc\x81\xd86\xcd(@\x9d$\xbb\xb2,\x100@\xfd\xd3\x05\xb6\xb3\xf3&@\xc2\xde\xaf\xe5/\xc4%@\xb9\xbf>\xbd\xe2\x85(@\xcb\x00\xc1\xc2\x0b>-@\xa3\x80\x02E\xc8\x150@\xe5\xd8\xdc\xb3\x95!(@\xfa\xda\x06\xda\xe4\x03-@\xde\x82\xfc\x16\xdd\xb9&@f\x02Z\xde\xfa\xb5%@\x9c\x82\xb4\xf2\xb5\xaa(@\xaf"\xff\x9f$#-@\xfe\xbb\x1c\x92\xacC-@~\\\xad\xc4K\x040@\xa6\xf3\xf8\xe9\x10\x02\x03@\x96Q\x12\xc5\xba\xcf,@\x0c\x0cJ\x8e\xbcx%@\x18]\xd0\x85\x9d*(@V\xaa}*\xbf\x8f,@\x0b\x1e\xee\xc4\x1f\xf1,@j\x83\xbdH\x90\r-@\xf2\\\x91f\xc4V-@h\xb3\xc2\x8b\xa4l"@\xb3\xc3\x12\x9b\x97\x170@\xc7\n\xb3\xb7\x1d\x0b0@\xd7\xe8G\xb8F3-@\xa0\x02MZ\xfb&-@\x07\x84Fw\xa1\xa4\r\xc0\xfd\x9a\xe9^T\xdc%@\x9f%\x1cm\xd2\xc0%@\x97\x9c,\xe6;3\x1e@\xe0\xec\x17\x8e\xd4\xee(@OgP\x96*\x08(@\x91#Yy\xd4\xc2(@\x17\xe9\xec\xfcz`-@\xc7\x8b\xc6\x01?d(@\xb6?\x1d\xa3\xbe\x18&@\xc5\xed\xd5,\x9f\x95\x06@\xfe\xe0\x9e+\xbd\x02\'@\xa6$\x92z\\\x89(@P\xee\x91n4\n0@b\x8b\xf6Zt2-@\xf5\x0e\xdd\x9fS\xfc,@\x95\\]\xe6\xb4\x91(@F\xe7W\xb39@-@\xaf\xab\xda\x05\x9b\x110@e\x87b\x04W\x1a-@\xff\xaa\xef\xf7,_)@\xc1\xdd\xc2QW\xec,@Mt\x95\x1d\xa59-@\xda\xd6t^\xefI-@\xff\x9f\xcbN\x03\x07\x07@\x8b\x10\xa0\x8b\xbc\x98)@\xd6\xc9\xb7?\x8f\xca,@\xf7D\x13\xe8\xf3e)@\x1e&\x87"\x8f\xcc%@*\xa5?L\xda\xac,@\x99.\xe8m"7-@\xda\x99}\xc9\x93O-@4\x9bz\xca\xbb\x00&@8\xe1\xdc\x92\x85\xfc&@\xa6F\x9c\x98\x9aw(@\n\xcd\nK\xf0n-@<r5\xa6\xa9\x1b0@.\xc7\xf2\xc4{\xf3,@\x8a\xff\xb3M\xa1\xa4\'@Z\x8a\x1b!.5-@\x16+\xd2\x1b+\x08-@\x18N\xb2W\xe6\xfb,@\xcf=5\xe4Y\xbd,@\x07\xc9\x87\x03{\xc5,@\xafo\xfcz\x03\xe6,@\xf8\xfc\x10\r\xda2&@\xba\xd1(\x7f\'\xec%@\n\xf0/\x1c\x06\xf5,@n\xf9\xf5rEo-@`7\x12\x8a\xbev/@W\xc4\xbdB\x1e\t&@\x9f\xa0T\xc4\xd6\x96\'@B\xa1G\xdf\xa8\x07)@h\x08q\xbf\xc5l-@\x12tx\xb6\x0e\x91\x00@\xe6\x7f\x1d\x08}G(@;\r\xbe~\xc2\x87\x15@\xab\x0fCv\xa5>-@\x0e\x82-\xe3\x91\x8f)@p\xf3\xe6\x87\x84{)@Y\x13Q\xacx\xc8%@\xd8\xac\x9b\xc0\x87\xf7,@\xc5\x01\xa8n\xe1t)@\xfc\x96f\x93\xdbh)@\x9a\xc9\xb5\xd4n/&@6\xa6AU\xb8\x1f&@X\xa3\x95\x1a\xda\xe4%@\x90J\xac\xc6\xbc\xb9%@#\xa0\x92D\xd8z\'@j\x8eu\xa4\x89\x92\'@\xa5r\xdb\x15\xeb\xc5\'@WHb\xcdsL-@\xbb\xd5"\xa1\xc6\\-@\x0f\x15\xd4\xf7\n\x12)@\x03tb\x86\x8f\x7f&@\x1c\x8dnD\x94\xda%@\xac\xdb\x1a*Zw/@\x8c\xe8!\xdd.t&@.\xaa\xba\xfd\xe2\xd2\'@Yx\x95\xc7\xadU(@\n\x97\x8a\x12\x08\'-@\xc2\xc6\xfc\xed\xf1e\'@\x9d{\x08$\x7f\xad%@%\x9e>\x16\xdd\x11)@\xc8\t\xa4B\xa3\x99/@\xef\xa6\xfe\xeb\x97[/@KT\xb7\xa3\xb7\xaa\'@H\xddH\x04\xd0\xad&@\x13\xa5\xe7\xf8\'\\&@R\x1c\xb0p\x80I(@h\xc9dlTa(@\xa5\x10U\xbe\xe4\xa8(@\xb38r\x19\x90\xf4(@\xde\x94\xcb\xdc\xad^-@\xcf\x9e\x97\xbc\xa4--@\xb3\x0f\xe5m:?&@-[\t\xa5\xf8\x83&@\x0f\x81C9`\xcf%@\x89\x01\x8b%\xac8-@\x82\x00\x13\x08\x89\xed,@n\xf2\xf5\x1cr=\'@\xc9\x97\xd5\xe6\x8b\x81)@\xf1\xd4)IZ\x1b&@\xdf\xa7\xb4\x8eW8-@\x88aU\xc6\x96_&@\xdc\xd1\xdax\x98\xde\'@\r\xf0\xc7\xa5"\xa3\'@\x04\xfa\xffQ2H)@\x13\xd9\xa3\xd5\xf9\x82&@\xf0K\xb8(C\xf4%@\x92Mn9\xaf[(@\xce\r\xd2\x98(\xbf(@\xbb\xd4w\xc4\x89\x12)@\x83]\xc5:\x7fd&@\xd9\x8az55t&@\x1cA\xeb1\xca\xc6&@:\x04\x912-\x84\'@\xd3v*,\xf1p-@\x95\x876\xb6v6-@\xf3\x8f\xfaL+b-@jQ\xb86wZ/@\x14\n\x8e\x1f\x1f)&@\x87L\xa0\xbaA\xcf)@\x1b\x9b\xf7\x89D\x96*@\xc6\xcf\xe9T\x15w+@\xf7\x98\x7f\xa0\xea\x8c,@Ly\xed\x00W\xaa&@,\xae\x18-N\n\'@\x19\x98\xd9\xd4Tu(@tyS\xfe\xb4\x05)@\xc8\xc6\x1c=+\xb1-@y\xe0*\x06(U0@t\nT\nv\x8e*@\x04\x92\xcc\x9eO2+@\xc8jr&\xbaH)@\xb3\xd2*\xd6J\xd5-@\xce+P\x94k4(@\xc8\xcbu\xf9\x9a8+@\xe6\xab\x1f\xe4>\x9b+@p{,\xa2&a,@\xaa\xc3P\x87\xc2\xac,@\xc0.\x02\xa9\xb7N.@\xbe@\x87\xf2=\xe1-@B>\x19\xc8\xda\xa1-@\n\xe6`F\x1e\xb0-@\xe3\xe9\x08o6:.@,q\xb8h\xb5\x16-@\x9f\n#>\xb5;\'@\xb4VY\x85\x124(@4M\xea\xd1\xea5.@\xeaBeB\xa0\xe7\x02@\xf1\xb3\xfc:PZ(@\x8c\xc9i\xcf\x97\x93+@\xbb\xa4\x01\xfdt@*@\xb6\'\x9cO\x85j*@\xa0\x81\x964\x94\x92.@\xce\xffsi\x11\xcf/@]m\n!\x00y+@&\xc7\xb2V%\xfd-@\x85\xb5\xd059\x88(@0\xd9PDD!*@\xae\x0e_Q|\x91*@\xe0\xe5\xf0a\x8b\'+@n\xc4b\x82\xda\r-@\xe8\xd7\x14\xf4\x19h-@\x17\xeb\xc3\x91\r6\xe1\xbfm\x91\xf4k;A(@B\xac+?\x15\x10*@\x84\x95\x87\xb2\xdcZ*@\x8f\x91\xb02YE+@\xb3\xcd\xbcWy\x86-@\x89\xbc\x8aF\x86\xb4\'@?\xdf\xf1\xe8\xf9\x12&@\tr\x85=iP(@\x17\x1e{| }.@\x0f\xc5\'\x19\xbbz+@\xcd\xe9*\xa8\xb8\xe3/@\xf4n\xe2+\x90\xfb\x15@a\x93\x18O;\x82\x15@\xda]\xdbI7\xf8,@D\x88\xc0~\xedk.@\x98\xf2\x12\xcbEO0@b(\xd9\xd5\xcd\xb9-@\x01~\xd1\x18\xaf:.@_\x8a\xe7\xc0U\xde\xfa?\x80\x8bMD\xff[#@\xdd\xaf\xb1\\\x96\xb4\xfd?\\\x9cQ{\xb6\xfb&@\x98z\xefw<\xd4\n@V\xc3\x0f\'\x86\x0b-@\xc0=\x9c\x1d\x89\x1e-@\xbd\xaf8\x0c,A0@\xe8zR\x9e\xc8\x9a*@.$\xa3\xc8\xd6B,@Z\x91\xf6d\xbd\x1a*@~\x87\x03:\xcd\xdd,@\x89A<\x17?k+@\x8d)\xbbL\xea\x95-@\x86(\xe4A%\x98(@\xeb8\xe5H\xe5<(@:\x0f\xc4.Rn-@\xd5\xc8\x9d\xac\xfe\xa6,@\x02\xa4O\xbb$].@+\x1ak\xa59\x16(@Q0~\xc7\x88\x9c-@\x7f\r\xf6\xedr\xbb\x1a@M\x9c\xed\xb9R7\n@\xc4\xf3\xd0\x1b\x913*@kS`\xe1\xed\x19\x1b@\xe7M4\x9d\x14\xdf#@\x06\x85\xdb\x17R\xaa)@\xe8\xd3\xb6\xdc\xad\xcc-@\xdfu\x97\xf08J\x15@\xce\xc6\xect\xb5q%@\xf9\x83\xa4\xbe7b-@?\xf2\xed\xca\x90\xae-@}\x99*_gL.@I\xd1O\x04\x16%\x16@\xbc\rZ)Z\x06&@_q\x1b\x95\xea\xe4,@\xfd\xf6\xd3\xf2\xbe\x0f-@[\xb4T\xe7\xf4H0@z\xee\xc7oX\xab$@\xf8sE\xd0A\xd0&@\xe0\xeb\xc4X+9+@\xc3\x95\xa2\x9c\xa1\xb8,@\xe7i@mv\xf6,@c\xa0\xd4\xde\x8d!0@W\x82\xa5vpC0@a\x13\x90r3\x91)@DP\xfb[\x17\x96%@\xf1f\xb7"\x92U\'@\xc9\xdb\xf8\xf1:@-@\xa3\x8a\x15o\xcf|(@ci\xfb\x05\xe7\x87*@\x99\xe6i\xd0h\xc5-@W@\xfd_\xc1\xd3-@I\x82\\\xc1\x1a\xe2-@\x933\x15\x85\x9c{\'@E\xef\xe9\xac\xbfL\'@M\x89X\x81q\x91\xf5?\'\x17\xa4diu\'@\xa9\x02h\xc5B\x1b\x03\xc0\xe7.\x19\xbeX\xa5)@>}\n\xa6-\x11\'@0\x1e\xc4O\x87\xfb,@q\x80\x95\xb7\xd2\xc3%@R-\x84.e\x8c\'@\x93\x8c\xdc\x8fXH\'@\\G\xceE\xa7o\'@<\x03k\'+\xaa%@6\xeeIV.\x82\'@\xd9T\xe4\xca\xe4\xb1&@?\x83\xee\x87\x8bR(@\n\x0bC\x8e\x96H.@\xd8b\xd3W(\xa2&@h\xf8\xb2d\x81\xc6%@v\xe3\xc1S<\xee\xfc\xbf\xc5\xaa\x1f\xc1\x0e\x99&@F\xbbO\xf6+F\xf5?\xa9=\xeag.~\'@e\xb8\xc5\xa9R\xa9&@\xfc\x92D\xee_p*@gQr)\x9f\x94,@\x18F\x81\xe31\x98\'@\xc7\xb9d\xe3M\xa5\xf4?R3\x84L\xde\xa9&@\xd5\xe7\x8c\xea_\x07\'@\x00>Q\xf0\x97\x81*@\x99\x90mR\x98R\x03@\xccj\x9a]2\xcd(@\xdbr\xe1\xf7\xf0a(@+1\x03\xb5\xddx\'@j\xb5\xeb"V\xd6&@d\xb3\x1bx;\xbe&@\xa9S\xb2\x98@\x89&@\xd8\xc72\x96\xefB*@&v\xcf\x1a\xc3\xb3*@\xe8\x08]<8\xb8(@:\xecC\x97J\xe7,@:X\xb7B\x08\xa0\'@\x17H7.\x87\xa6%@\xbbr\x8au\x7f\xe0&@r\xe2k\nyo.@\x0e\xe5\xf0\x1c\xf3\xb9&@&&\x1d\xd8o\xb0(@\xc0\x8bk\x0eig(@\xce\xc9\xd5S\x99\xd5&@yK\xd9\xee\xa9\xdd%@k\xd4\xbe\xf0\x99\xbd(@\x03\x0c\xb939\xc9,@\xb6\xaeV\xe0\x91s\'@+6\\U\xd1\x17\'@\xd3\nY\xb2,\xeb(@\xd9\x05&\xe2\x16\xa2(@\xcc\xaf\x81o\xc0\xdf&@\xb4!x\x81\x8a\x7f&@\x1dCt\xa9n\xfe&@\xfc\xa24\x16\x137#@D&\xb9\xa2V\x08\'@\xc6\x9e_S\x91\xd6%@\x8b\xe7\x0f\xef\xc6\xc5(@\xaf\x90\xdb\x03f\xbc(@9\xf5\xc8d\xf6\xb3%@\x99\x93\xa0y\x81\x9e-@\xab\xd7uR\x9cl.@K\x92\x8bl\x80\xa4%@q\xfba-\x8f\xe2&@44\xe0K\xbd\x12(@O\x030>9\x0f*@\x0f2\xe3\xc0\x88<+@\xf514\x98\xff\xa9\'@@/$\xd7Tu,@>\x9b\x9e\xa61\x04-@\xeev\xcc\xd8\x1c\xd3%@\xbaG\x00\xf5{\xd6-@\xca\xee\xec*\x80\t&@<\x9aa\x1f\x0b\x7f%@L\xcb\xd6\xb4d\xc7\'@%\x08Q\xa3\xd0\x81&@\n\xf4E\x10,\xa9\r\xc0V \x90\xe3\n\xc6\'@>\xcb\tE\xf0\x0b&@\x1c\xfbv\xa5\xe2\x99,@\x0c\xfd\xf6\xaf1\xe8-@|_\x9c%\xa4h&@\x05\xca\xd1\xd5O\xaf&@\x0c/$z\xe7\x1a&@n3\x16\xae\xf8c+@\x8e=\x04\x10,\xc8\'@-\xc4\xbfL\xfe\x99(@\x97\xca\xbc.\xa6\xcf&@y\x03\xf9\n\xfa4\'@\xcb\xcb\x05{\xaf\x9c&@a\xd4y\xde\xad\\(@\x15v\x80\x15\x0c\x01*@\x82\x16\xa0\x10!\x0f*@C\xfc=L\xee\xef(@\xa7\x000K\x03\r,@\xb7\x90\xb9R\xcc\xa6\'@\x92\xaek\xa0\xa7\xec,@\x19O\xc57\xe1\x89\'@\xdf\x05\x9bd\x08\x82(@0D\\\x8c\xbbn\'@\x18>\x03c\xdc\xd0\'@QH(\xc7 \xc4\'@\xef\x82k\x9e4\xa7\'@\x92~\xecj\xa8\x90&@\xf5\x94<m\x85$&@\x07\xb3\x19\x1f\'\xac&@$\xe5a\x97\n\xda%@cd\xcb\x89\xb9Q(@&\xf7\xdan-\xd3*@5)\xa2\xb2D\xb3\xfe?\x9d,\xdc\x9f1\xad,@\xa1I\x8b\x04v\xd2%@s\x8a\xac=k\xc9&@\xc7\x8c\x92\x1cP\xfa(@S\xe1\x06\xd2\x18\xfb&@\x8d\xe5\x7f\xa1\x1d\xe0&@\xa9\x14\xd818\x85&@3_\x1d5?w.@\xe4UpG\xbc,)@\xcc\x92\x87\t+\xaa\'@\xfd\xbc\xec\x00\x1e\x94&@!P\xebD\x87&*@7h\xa8e\x07\xdc\'@\\0\x84*&\xbf\'@_S\xbcxQ\xef-@\x8c[jp\x05\xf1\'@\xc3\xa2\xe5\xc20?\'@\xf7\x16\xb2\x85s\x99&@\xb3\xbd\xc4<\xf8\xce)@\xd7|\x94\xa1\xfa\x02)@\xe2l\x8c\xf1\xfb\x14(@\xd8@\xab*\x84\xd4\'@\xab\xbb\xc9\xe7\xdc:\'@d\x03|\x14p\x16-@l\xa1Z\xf3\x8e\x01(@\xf8\x1d\xee\\\x93T-@\xd6=q\x1a\xd2\xc7\'@\xf1\x95\xc9\'\xcc\xf2)@4\x87a\x1f\xdd\xe9\'@\x84\xc7\xf1\xc7\xa9F\'@\xc7\x0f\x1fc5\x15&@\xe4\r\xdd\x9d\xac\xcb\'@ \xcc\x1e\x9c\xff\x03+@\x12\xfa\xa9\xf7\xaf\xed\'@i\x8e\xe4\x00\xb1:&@\x84\xaeI\x9bAT&@\x12Jq\xa9S\xbc\'@\xcf\x8a{S\x96r&@*" \xdc\x81\xe9-@)$\xcb\xc23\x0f)@\x06v\x12/\xda\x08&@\x16\xf5\x08:z\x94&@J\xa5-\xef\xe0Q&@)`#j\x0b\x07*@Pv\xfa\xd7)0+@\xbe]\x94>P\xf7+@r?\xcc\xa9a\xfd,@\xa0\xc7\x1b\xf2\xacf&@C-\xa5\x85\x90\x16(@\x05\xc7P1\x99\xb6\'@\xbcT\xa30\x81\x8e&@\x18\x14\\\x08\x94\xf1)@>\xa7\xb6\xaf\x91\x90)@xr\xbbP\xea\xe8&@\xa9\xb2\xd9\x94\xdb~)@b\x08\xc1\x94Z\xdf(@VCf\x8b\x00\xea\'@\xaa\xfbh\xfa:\xcd\'@\xb9\xb0-\xf0EF+@\xc9C\xa6t\x92\x18-@7\xbb\xab\xbb\x1d\xfa\'@^h\xee\xa2\x00\x9c\'@\x06h\x16\x0b\xc2\xe4)@\x02\xeaJ/\xe4\xf0\'@\xd6\xf9\x9e\x14\x03\x8c)@\xc9\x00\xe4\x16mo(@\x04\x7f\xd9\xf1;\xe4\'@\xa8\xae\xa5[\x8e\xaf)@\x11\xf9\x9fj\xcb\xe5&@\xc4\xeb\xe4\x9c\xb4\xac&@\x8er=\xee\xa5`)@\xa6\x9837\x83\xf5%@\t\x87\xd0%\x8d\xe4&@\xf7\xd6\x15\xae\xfd\xb4&@\xa2\x03 f\xfb\xa1&@\x16\'\xee\x9a\xc5q(@)\x95\x98\x1c\xaaX\'@\xa0\x94u\xd1\'\x11\'@x\xf8\xfbIT\xd9(@\xdd\xce\x89\xb5\xd2\x95-@\x19d\x1fE\x98\x16(@\x03\x84\xa2\x02\xf6K*@\xce\x11\xee\';o\'@\x87\xf9Y\r\xdb\xfc&@\x1fH\xdb4~Z)@\x82\xec\xc9\xa8d((@\xe6\xc2\xeb\x1d\xcc\xdb\'@\xb4\xaak\x14\x91\x8a\'@\xf0\x97\x11\xc0\x7fB&@Rkql\x1e9(@\xc1\x9eF,\xf3\x82*@\xba\x96$\xd7\x93\x97\'@\x88\x0c\xe54\x1fG/@u\x1bP\x9a\xfa\xdb(@\xf8~Q,\x98\x9f%@\x94\xba\x02\xa0\x1fP&@`%\xab\\\x06\xc8(@kJ\x00\xf4yA/@n\x9c\xd6\xa2\x10\x19)@\x9c\xa0\xaf\xa8S\xef)@\xfaV\x9a\x93\xd9\x06*@\xc0P?J\xcd\'*@\xaa\t\xfa\xfb\x1b\xf3&@p\xe5\xa0\xe7\xdfU(@)Q\xea\xdd\xe8l*@\xb8\x9c!\x8c\xec\xd5%@\xef=\xefP\x97y)@{\xea\xf7\x88\xe4\x84)@\x86\xf0Y\xa9^\xf5&@D\x85\xfa\x1fp\xbc&@m\xe9\xee\x82\xba]&@\xe9\xf5\xd1\xaa\xf1\xc1%@\xe4\x96\xda\xdf\xbe\x05&@\xc5\x03\xab\xaaox%@\x07\xf8-I\x17O,@g\xa5\x83%\xcf\xff,@>\x94\xf3\x16\xae/-@\x84\xa4\x88Y\xa9a)@Zl\xfc^\xdc&-@\xa2@\x9b\xcf\xb5\xc4(@\xcfX\xbfW\x9f\xfa&@\xfdo\xe3\xe8Y\x93(@\xb1\xd6\x01\xe9}c)@Ki\xb2\xd2\xc6n)@[ @|.\\-@\x07|\xc7\xf7V\x0c\'@\xff%q\xf2Q\xee%@D\xd6\x04\xe3Hx/@^\xaco\xcf]\x97*@\x87\xaa\xed\xce\xfe &@M\x15~\x0bz\xe8%@\x8a\x08\xc0\x80p\xb9%@\xa1S!0\xa3h)@\xa8TT\xa9"\x81&@\x15\x88\xcc\x9b\t\xce%@\xa4\xca\xff\xeaa\x95/@YA\xe2 \x97w/@.\xe2Q\xee;f\'@\x82\xc8\xc0\xd4m\xad&@q\xae\xffkjX&@\xcf\xa2@\x08(s-@\xfb\xf4\x1b\xd9\xa8\xfc,@\xa7\xa8Tzz\xef,@\xbaE\x10\xfc\xaa\xff&@\x15\xa3\xd4\xb2l\xfa(@,\xc6\xb2s\x07\x86*@\xbd\xe9U\xd2\x14\xb2,@\xa1\xb0u\xedD\xf0,@\x8bB\r4\x81\xa6-@\xe2\xe5\xf3Q\x8b:-@\x0f}B\xea)\t(@4\xcb\x03xn-&@\x97\x85\xd5\xf8\x8a\xf8\'@\xfcvcN\x12\x19)@\x0c\x10\xae\xcdW\x00*@\xc43[\x97\xc1\x04,@\xad|\xfb I\x0e,@\x9d\xc4\x12$\x17\x15-@\xa2\xa2\x84\x05\xa4]\'@\x0f\xaf\xca\x93\x807)@h!%\xe9\rx-@\xc9\x0f\x8f\x10Ui-@\xa2%~*\x9f?)@\x14Q\x97\xb4\r\xdb(@^\xb5\x13O\xcf#+@\x0eYb\x9b\xb8\x05(@\x14\xd7\xc5\xc6lB.@\xd9\xe1\xeb#\xd6\xdd/@:\x02_\xb8u\x81-@:?\xfc!{A&@\x8b\xd5g\x90m9-@C\x99\x95T-_(@\xdd\xbe\x13I\xe7\xcb(@\xa1\x14N\x04"b-@=\x0e\xef\x1d(?*@"\nW2\x96\x11)@i5.\xbf`\xba\'@\x81\xb4\x0c\xce\x8b\x82,@\xda\x95\xc9\x95\x8c\\&@WJa\xf2\xf3\x85-@\xbf*\xf2\xe1\xc9\xea,@\xdepw\xdd\x12\xa2)@\x11V\xa4"&N-@V@\xc0m\xb2\x05.@\x98\x99\xe6q\xf8\x18.@\x1a\x08M\x94\xdd~\'@Hj\xe9h\xa8\xc8%@\x9a\xd0\xec\xfc\xa3i-@a\x8a\xbe\xa8\x02*-@<0\xc3\xe9\xffG(@s\xed}2\x8a\x93\'@5<\xb40\xa3F)@\x17\x8e\x19`\xb94,@\x1c\x8aw\xe7{\xfa(@\\QD\x0ew\x06*@6\xce`\xc1#n-@\xc2`\xd8Z[\x8c,@\x1b\xa5/\x07\x0c0-@}\xeb+M\xd4h-@>j\xef\xb2\xe3\x98-@\x85\xb9\x19\x1cLF.@\xce\xc8d\x816\xc8%@c\x91{6>l-@\xf5\x9c\xae}%]&@t\x02d\x7fT\xed&@\xc2\xba q\x9fI-@d\x1f!\x90\xee4.@\xb0\x97\x1eh\x10M.@\x131&\xa0\x83\xfe,@\xc1\xf1%\xa0\x81,0@\x82\xca\xb6ND\xba,@\x12;\x93\\\xab7(@dU\x81"]_(@\x14\x01`/+\x01\'@\xc6\x92X\xe0d\xa3)@\xdd\xd4\x81\x1f\x80\xf3)@6\x0fD\x9b\xa1\xa7-@\x9fa.zU2-@W$\x90\xb4\xde\x06(@&U\xb0\x05\xf6%-@\xb1@>\xe7\xe9\xa2-@\xdf\xc13`\xc4\x19&@\xcf\xd7\x91Mi\xce(@B\xccM\xcd]\x1c*@\xa8"\xfa\x18\xb2O-@\x93\x9f\xa0\xce6(-@\x16\x18\xa3z\x14\x06-@cq\x8adM\x84(@\x93Z.yH\xf0%@\x88\xcdxGW\xd1%@\xd6\xb4\x0b4\x90\x94(@\x1b&E\x9aD\xf2(@\xef\xff\x1bO\xfb6(@\x9b\xf2H\xf6\xb3\xc0-@\x81\xe5\xf6\xca`$&@m\xadhUI\xf5,@\xc8\xab\'\x1d\x81/&@>:\xbd\xafq\xcd-@\xae\xe0\xc8\xd2\xa7\x8a*@?\x94+\xad5\x83(@\xc5\xbd"J\xb8y,@/\x19\x86\xd4\x89Q-@\xc0S\xc5v\x81\x9e-@\xf1\x96\xfe7\xf3G)@Pu6g\x94\xf1%@c,\xc9\xb7\x07\x17-@\xa4(\xfa_+\xa7,@ F\'S\xeaH(@\x9b\xe9\x08\x1aT\x02&@\x97\xc7\x8dv\x96C,@S\xc0X\xad}\xe0-@D\x11W!\xf4v(@\x02\xf6\xdf\xdf\x02~*@U\xe6{w\xee`(@$\x10\xe7\xcf*\xb0,@-\xcaT\x8e\x03\xaa-@\x10\xf0]\xa2\x8a\x88(@\xa4\xa2\xa4$M\xe2(@\xa9\x84a\xd5V2*@\xb4\xfb\x8e\x98\x0f\x8b)@\xce\xc2\xbfm\xdc9-@=\xe0\x87\x0fRB*@r`\x83$\xde\x9e(@b{\xee\xb8\xf2\x82-@\xaa\xaa0C?\xe3\'@\xfb\x17\x1c\xb7FM)@\xc8\xa2r\x9bOg,@\xfc\x03\x03UL\xec)@\xd1Zj\x83\xa5@)@\xf0\x16\xe24\xdc\xb6(@)\x033\xbb\x9c\x07\'@\xee\x86\x01\x86w#\'@\xcc]\xc2l3?*@@w\x84\xb2.\xbe)@\xd0D\xa8\xf9\x94\x83)@5t\x91\x84\xd9K,@\x80\xc0S>n\x9e)@Hm\xf0\x13\x9a\x1c0@d\xd0\t\xad\xc3@(@\xac\xfa\x0euCb,@\xffH\xd1Nk\xb7-@\xd0\xb8\xaf\xfe\x0bW(@c\xe6H\x0fW\x1e(@\x9eD\x0c\xd4\xea\xb8)@\xab\xd1D\x9b\xd9g*@B\xf3\\Pp\xcb*@\x8f\x92a\xa7m\x95,@\x17"n\x8f\xd3X*@N\x10a\xb5\x9be)@\xba\xee \xc1\xeay,@\x80c\xcfNf\xbc(@\x13q\x14\xd7\xb6\xb4,@I(-z\x84\xe6)@}\xa5w\x17\x8f\xbe)@\xce\xc8n\x849\x9d)@\xb8 i\xcb(w)@\xc3\xeb\x81\xdbF\xcc(@\xbb\x1e\xf2GV\x8d(@\x93\xefK\x14<\x11*@\x06\x9a\xe07h\xc2,@\t\x9b\xe6I\x9f\xd9-@va~}A\x1d.@\x11G\x885\xafu)@\xdd\x8b[\xa7lg)@\xc1\x15\xa627w-@\xa9\x8f\xd1\xc9;\xa8,@\xc1H\xefJ\xe4\xd6%@\xc4_\x88`\x16\xf4(@w\xed!\xc3Wt(@\xe0\x04Q`Nq\'@<\x1c\xd0\xa5\x97Y*@\x11vB\xda\x14f,@\x91\xe6\xf3\x96e\t*@\xd2\x8cN""\xb1-@\xfc\xeb`+\xf6U-@\xf2\xf6Tx\x8b^-@Y]\x00\xb0\x9f\'*@\x98O\x84\xba\x12>-@5\xa8\xbf\x9b\xf0\x1b,@\x0c\xdb\xbe\xde\x19\xee%@e\xc8s\x82)\xd0,@v\xefC\x1a\xa6\xc1,@;\xa4n#y\x8c,@H\xec\xee\x03F\x9d-@I\xb5\xef0\x8f\x93-@\xaa\x15!\x9c\xe9E-@\xdbe\xb0\x94Q\xc8(@\xe2%\'\xfbFs(@\x82926\xb8\x00.@\xc5\xa3\x01k\x95\xe2%@\xab\x8a\xddq?\xf1,@\x84\x04P\xcd\x08v-@\xb5\x12\xffI\x89\xcc,@g\n\x06\xdbr\x1b-@\t\xe7\x01\xaea\xc4,@\xa8\xb5\xed\\\xf9y(@\xcdX\xa9\r\x1a.\'@/\xcfSu\xa1\xe5-@-\xcc\xe86\xdb\x91(@\xb7\x95\xce\x07\xc4\xee\'@s1\x9c\xb1\xf8E\'@\x93\xc5\xa5\xa9K6-@H\x15\x13\xec\'Y(@=x\xadT\x1c\xc7,@\xc5-h\xd9\x9e}(@\xb2\xa8\xbe\x98;\xc0&@\x8e\xce\xf8\xc6c\xf5/@&\x83Y\x87\x03\xa2,@\x99\xc4\x13\xd4\xe4\x07,@\xac\x99\x13\xd1\xccG-@%\xd7\x02?F\xe2,@H\xd6^%a\xd9+@(\xbeJZ\xe0Q-@\xf1BQ3\xf6\xc7-@\xa4\xbd"\x13\x9cf)@\xec\xdd\xd5[*\xec-@\x19\xfb2u%n-@\xeb\xdf\xc9\xc1E/0@j\xc3\xeb\xb5"\xe6\'@\xfb\x9c$Yk\xf7/@-knL\x96\x18-@\xaa\x1a5\x0b\x9b\xac)@^\x9b\xf3\xb1`\xd6)@\xca\x8b\r\x93s\xc3-@\x8d/9\xc7mT,@\xfc\x8b\x98\xc7\x13\xc8,@s\xb4\x08\xab_]-@\xa8\xcaV7\xd9\xc1(@\xe23\xa6\xa1\x99\x84(@* CAf0-@\x06\xd7\xf5\x1a\xbf-,@\xbe\xb4\xde\x11\xf4\xf4-@\xfa@\xfb\xcf\xb4\xd7,@;\xaf\x93@\xeb\xc0+@Y*N\ttx(@W\xea\xda\x14q6*@=v\xca\xd12\x15*@/\x95\xfc\xeb\xaa\xc4-@\n\x10\xdd\x85\x89\xdf,@\xe8\xfe\xa8\xdf\x1b\x9c,@\xeb\x99Bg\x03\xc4+@\x1c\xf5\xbb-\x94\x11.@\xf8[\xe9jW\xf9-@\x92\x9b\x13\x12\xbe\xcd-@\x7fd\xb4\xcdS\x80-@0V\xa1f\xb3\xa6,@!>\x05t\x84#*@\x1c\xd1\xa3"\xdc\xe5)@\xce\xf0|(\xd7\x9b,@\xb0\x8fCJ\xc0\x08*@O\xde\xe0;v\x02-@\x1c\x9f\x1f\x98\xdc\xc6,@C\x9e2C\xc6\xce-@\xa4\x90\xe1\x16c\xae-@\x86 :\xe2\x05\n,@k\x8a\x9cg\x10@*@\x87s\x80}\xd2\xc4)@R\x13R\x98q\xfb$@4\xc8\xd0\x05\xe5\xd8-@\xb1\xcf\x1c\x05\xf4\xc8,@\xb0m\xeb\xdf\x16w(@0\x10\x8c\xf7s\xc1)@\xf4\xb6]\x15\x9dI*@e\x98\x07L\xd1\xe8+@\x90\x03\xbe\x89j:,@\xeb\x92\xe9Xu\xac%@(\xfb|\xa6\x7f\x82-@(2\x86\xf5\x97\x10.@\x9f2\x86Y\xe1t,@\xaa#"\xb0\xcc\xd5+@]\x07\xa2\xe10\xe4+@\x7f*\xa8\xc3\x96\xbc,@J\xa6M\x00\x8bD.@~W\xb9I\x17R-@\xdd\x02\xe4\xf8Y\x0f\'@AgR\xbeFl-@\x0e\xc6\xe2\xc3(\x8e-@y\xc2/\xec/\xe6)@ \xfdDl\xad\x010@\x8d\x84\x05\x85\xe7\xe7\'@\xf4\x83(yU\xe9+@\xc0\x84\xca\x88\x9e\xcd\'@oE\x03\x82M\xb7-@\xda\x1c\xfa\x8bvw)@\xa8\x11\xfc\xcarP(@KS\x9a\x93\xe7\x04.@\xe2\xe6@p\xd6Q+@\xb1\xbakN\xa3\x88-@%L\xcc^\x045&@\x1f\xf3\x8e\xd7\xe0\x06(@ojV\xe8\xd9Q-@\xc7\x88\xcf\x8cQ\x1d.@\xe7mc\xe6\x89_)@\x15\xd6\xac%\xb9\xfa(@\x1aS\x18\xb3\x86\xb0-@6\xe8\x00d\xdf\xe4+@W\x97w\xda\xf8\xa4,@\x0e\x8f\xc4\x1f\x14\x94,@Zh)\xaf\xf8h-@!\xf9\x12\xfa\xdfb(@\xfc\xf1\xc9\x04q\x85,@\x98E\xd5\x98\xe4\xb9-@\x12\x0e\xba\x88\x01O,@P\xfe,@\xf4%.@Y;\xb3^at.@\x92\x82\xbf\x06\x94\x87,@&\xbbq\xe0\xb9\xd9)@\x92\xb5*\xa2d\'0@\xf8l\x91\xd8\xa1\xdf-@\x91\xf6\x1a\x99\xdb\x85,@\xf7\xdc\x7f\xcb\xc9\xfd)@\x14\xf7;\xac\xfa\xf2)@\x85\xda\x84)\xfd\xaa,@w\xee\x98\\\xc9\xf4-@\xa1E\xb6\x01\xeeb-@\x87\xb9a\xb9\xcd\x9f,@y\xc9E\xdc\'\x86(@w\xc9\xea\xf4\xc46*@\x8e\x0ev\x83,f*@\xbe\xbd\xc4w\x06I,@L\xac\xf8D \x160@\x06e\x84$\x01\xd6(@\x1b\xc0\xdb\x12\xa6:*@\xf0\xa6\x1e\xc2\xf7\xa2-@\x0e9+@]\xaf,@D2t.\xe5\x030@P\xf3\xf9Y}\xc1-@\xca\x9d\x9c\x88\x8b\xa4-@\x1f\x89(\xb7\xad\x8b(@g\x00#\'\xac\x04-@\xb7\xeb\xb2fO\x95\'@\xd5\x1cN\x83\xc3\xe0$@\x0e~c\x04\xcaV(@\x9a @\x9f^[,@\xaf~\xfa\xfa`\xc7-@0\xd5\xe9\x92\xe6\x99\x02@\xf0\xb1@\xfb\x06\xfb)@\x8c\xc7\xe8\xba\x7fk,@\xdb\x80\xc3\xa7\xcc\xc5\x14@\x04_c\xf8F+.@\xeb.Tj\xedb\'@\x81\xad\x81\xfc\x9fI\x1e@8\xe7j\x0f\xa40*@(r\xb9\xda\xbe\xe6(@\xb4>h>\x1dr(@\xf7NhB\x0e\t*@\xf3\x99\x8a\x8f\x02<+@\x8fp\xc6\xaamm(@+\x15\xe1\xf5*\xcc\'@\xc2\xd1\xf8D~\x9f*@\xd2\x7f\xad\xeeV\xdc)@\xa7\xce\xb5Nz\x1a*@M\x97B\x8c\\q*@`,XBb**@\xa9\xa6~\x18\xb7\xef\'@\xc3\xb4v\xc2\xb89#@$a\xb6\x11\xe3\x08*@z\x00n<J_\xa1\xbfp\xdd\xeb\x032\xd0-@\x81\x0b\x07wu\xeb)@\xce\xbf\x8a?*\x98(@\xb4\xc4\x03X,\xb1-@K$\xce\xcbrU(@\x86\x7f1s\x87\xcc,@~?\xbc\xbffK.@\xf9\xa5/\xf2\xd8\x1f+@\xe0=\xed\x93\xba\xef&@\xfc\xc8B>ZY0@V!6\xe6\xb9\x0f\x17@}\x00oj\x1a\x1c!@N\x0e\x1e\x8c\t\xb2-@SE5)6\xba-@\xf0?T6\xac\xb3\n@\xb7IO|\xcb\x16(@\x8fI\xa7\xf2\x9f\xa3(@\x18\x88\xf1\xd8\xe5\x1f+@[b\x82\xe8|\xe9,@\xee\x0e\n\x10\xf3\x95-@j\x16\xcf\xd9\xd85-@z\xb0\x1dq\xd6@(@\xc1\xdd\xa5\xd4\x18O(@C\x00\xf6\xc3\x10\xce,@g+X\x85T\xeb,@#\xae#\xdbm\xfb)@\xdeP\xdb\xd2dP-@?(\x04\xba\x87v(@\xf343:O\xd8/@\xab\xa1\xe4!jB-@\xbb\x83!{k\xf5,@\x94>;\x9e/\xff,@&\x02\x11\xec\x85S)@{R]\xe76\xbe,@\xf9]2^\x9d\x14*@\xcd\x0cS\xe3\xa4\xc0/@\xe7\xe3\xd6\xfd\x1d=(@\x90~/D\xe6N"@\xfa\xa7\xdf2u\x08)@t;Wx\xb7x-@\x87\xde\xda\x9d\xf0\xa3*@\xaf\x1a?\xb5B\xcc-@pYF\xf6D3(@\xdbg\x1d\r\xf2e(@\x8c\x07\x97j\xd7\\-@\xb0\x16\xb8\xddA\x91-@(\x11_\xf4\x8b\x1b\'@\x1c5@6\x17[)@I\xe2l\xf2\xdbw)@\x80\xd1\x96J\x94\xc4-@@\xadD\xc0%\xbc%@\xbc\xeey`\x0bn\'@\x9a\xe7P\x85:\x05-@\xf92/\x03\x96\x15+@\x88\x02\xd6\x93\xf6\x1d.@\xb5z\xcdt\xfco&@\x8cK\xf1\x04\xb0J)@4<\x1c\xf7u\xd3\'@0[0\xa5\x1e\x80*@\x90\x03V\x07\xa2|)@Y*\xb2\x94W\x80$@\x08\xc2\xf14>\x88%@\xfb\x08\xd13\xc9\xa9&@RR\xb1\x1dN\x010@^\xfe\xd8\x10\xbf *@G\t\xe1\xfb\no-@\xcaZ\xbe\x86\xd9\xde\'@\x16\xd6lv\xef\xdd%@[\xae\x85\xa9\x93Q-@6\xe9E};<,@\xf7\xfe\x10\x9e%\x87)@\x92\xd6\x89\xd8\x941.@\xb9\x02H\xcb%S*@\xe7_\xf26\x17\x97)@vda2\x18\xf8,@\x1f\xbaV\x8c\x93\x8d/@\xea$\xcb?\xd6\x1b+@\xacm`\xe8H\xde*@\xd4\x8a\x0c;2\n-@\x80\x10Fn\xf7\x9d%@\x90=\xa2\xd4\xe7\x88%@\x86\x9c\x96\xce,\xf8/@94\x96\xda\xe0\'-@05\x03\xe6\x9ev.@t Fw\x99/\'@Q=P^\xdcy%@\xc0\x06\xf5\xc0~\xce%@tZ\xa4\tN\x02&@<4\x8c+\x1c#.@\xefg"l\xbdO-@n\xd0X\xc4\xa2\xb0*@\x00\x92\xef3\xca~.@\xa2\x85\x9f\xe00\x8d.@\xa2\x03\x07\x028t$@P\rm\xc8\xc0\x000@\xca\xa5\xec\x1ex\x17&@i8U6\x92]\xfb\xbf|\xa3\xd1\x0f\xea\x94&@\xc8\xb9\xca\xa6\xd2\xc0%@\x9c~\'=\x99_-@\xe2\xaa\x92\x13\xbe2*@\xdb\xa81\xad \x13\'@\xa9\xe0]\xd8\xa7\xaa\xda\xbf\xafj\xc3\x80/\xb1&@\t{\xf0\x8a1\xbe,@QjQ\xf6\xc2\x95%@/\xc9\xd8O\x12>.@\x00\xad\x81Vz\xe7-@\x96\x1fp\xa3a\x10-@F\xca\x06\xcb\x96\xb9&@\xf8Qf\xe6\xad\x12,@+A\xcd\xca}\xcf(@>[\xff\xecD\x1f-@M\x9d\x9f\xc73*$@\xed\x92;\x06u_(@z\xbb\x15\x8b\xe0\xea,@\x1d\xc3hT\xb7\x8d.@\xd9\xd4\xec\xe8\xe1\x83\'@\xc9\xf4\'H\x8d\x8e%@\'\xa7\xdd\xdb\xc2J(@e\xc4E#\xc7\xe0-@\xa2q\x13\x9f\x97\x94\'@\x9f\x12\x14J\x01\x85&@$\xe2W\x87"s\'@Z\xbb\x01y\x90s&@\x0b\xe7Q\x9eg\xa8(@t\x89\xc9f(\x15+@\x114\xc2\xf4\xf9\x90&@\x8e\x91\x8a\xd2\xdbF(@\x1by\xe1\xa8\x81\xdc%@\x8d38i"\xe0%@\x89\t\x0b\x02\x8b=)@:\x02r\x9fL\xc9(@]L\x88x\xef\xaa\'@\xe1\xebM\xe9\x14\xe5&@\xf7\x85\xe0b\xf1<(@\xa9\xc52\x1a\xd7O\r\xc0\x96\x97\x0e\xd8\xf3?#@t\x0e\x08\xd6\x84\xb0-@\xc1\xe5\xa6\xcb\x12t&@\x14X\xbd\xee)"#@\xd8\xd8\x00\x83nO+@\xae>\xb9\x86\xae\xc9(@\x99q\xdf\xc1v\xbe,@\x04\xd6\xd4[\xb1\xfd,@\x08\x98R\xff\x04\xe1,@\x8b\xf9\xfe\xd0^K)@\xce\x05u\x9a\xf9Z*@\x8f=\x7f\x1c\xd9\xe4&@-"W\x1d\xa5q&@\x80\xb0\x9d\x0bk\x88\x06@(\xdacU6:)@\xb9~\x96<t\xe0"@Y\xb2\x0e<nm+@\x9fU@\xe8\x854,@\xd4\xaf\xbe\x98\xfb\xe5(@\x9c\xdd\x1a\xf7\x81\x03.@\xc7.j\x8b%M)@\x9d\x0f`\x98\xf7\xca)@0G\xac\xc7\x8e\xa2)@_\x08\xd0V\xff\xc1\'@\x1c\x08\x8aO\xbb\xeb"@U\x99D\x94W\xde%@2x\xf8\xb4\xd0\xc2)@\x10`\xb0\x84\x90\xa0\x00@\xeeY\x9fLO\xc2\'@\xd3\xe1x;;\x9a&@\xc5\xe3\x91w\x9ch(@6\x1f\x99\xfeT\xe8%@XT$\xfdD\xe6\'@\xc4B\x8c\x9c\xfc\',@\x81\xf8\\\x18vN)@n\x16\x8c\xf2f\xcc)@\x7f\xfa\xf1\xafP\xf4&@\x89\xedX\xf7\x12\x05(@\x7f\x07\xe3Sy\x93.@\xb1q\x05K\x16\xda%@\x9e\x86\xab\xbb\xe8\xc4\xfe\xbf+x\x11\xa6\xc1\x1b\'@ipa\xa3\xf9\\(@R\x03~u\x97\x85,@>\xbf\xb5`U\xaa)@\xf6\x1b\x13\x1b&\xd1)@\xffRc%\x07W*@\x8e\xc6K\x93\xd8\xd1%@\n\xa0j\x05\xd8T+@_{\x9e\x1c\xca\xbf\'@\xc8\xae\xcd1\xf6^*@\xbeE\xcc\xff\xc1)+@\xec\xb3p\xf0\xbb\x19)@nnC\xc1\xccJ(@\x1d\xb6\xd8U_++@\x1c\x06\xe0\xa1y#&@\xc0\xa5Qo\xd5\xff)@\x83\xb3\xb8\xee\x97\xc0)@\xa3D\x12B\xdd\x0c*@w\x1f\x96}\x1fY)@\xf0\xf8V\xed\xc1\x14*@\xe9\x85\xa4\x115\xf7)@N\xee\x19\xb0\r\xc5*@\xbc/\xe54\x1dp\xfc\xbfC\x88\x97$\\\xae\x03\xc0\r\xc6N\xa5\\r*@\xaa\xf0S\xfb0Y(@\x11)\x82\xb3\xd5\x89+@G\xb7\x98\xda\xe7\xa4,@\x95\xfe\x8a\xb4:\xb6-@x\xecs1\x024.@\x9e\x97\xd8\xfc<\xee\xfc\xbf\xd5Y\xffR|5)@/\x81m\xe8\xb8A*@\xe0kW\xf8\x86\x1a-@,\x00\xc5i\x11\xf9-@\xbd\xe4\xe8D*\xd0/@s:\xa1\xedc\xf4%@\xc4\xd6\xc8\xe5\xddP\xfe\xbfm\xe1c\xe07u+@,\xed\xc8DF\x8c.@\xa5J\x86d\x9f\x0e\xe0\xbf\x0f1\xa9\xa0\xe6!*@\\\xf3\x92\'\xc9f-@B\xf1\rU\xdd\x9f-@\xd5\x0f\xa9`~K.@\xb1je\xef>\xb4\x03@\xffx\xa2 \xce\xfb#@E\x7f\xdb\x97\xaa($@\xfa\xb4\xd49\xe3\x1b\'@\xf4\xa0\xc0\x0f5\x83(@\x8f\xcc\xb2F\xfd\xba+@\xdd\xac9\r\x1b\xa9,@!n\x01\xa2\xe2\x12*@\xad\xce\x1aO/V*@K\xba\xcc\xbd\x85\x85-@\xb8@\xe9\xc7\xf1\xb8-@\xdb\x06\xe2\x864p.@(\xad\x13\x83\x9b\xdb#@^\xd4r\xe7\xbcF%@b\xf9(\xc5+\xf6#@\x07\xbd\x03\xa7NM(@\xe5\xe1z\xef\xcb!*@\xa6\xa3\xf2\x91\xac@+@\x15\x9f\xc9\xd4"y+@\xdd\x89E\xceZ\xa6+@\xabnej\xb6\x7f.@\xc8|\xd0%\xd1\xe4/@\x1e\xf5\xacm-r(@:s\xee\xfa\xb6E)@)ogj\x18P.@e\x19D\x95\xc8l.@m\xd7[S\xf5\x13,@\xbb\xab_0\x93R-@q\xee\xd1\x03\'\xbf-@\xcd\xae8\x88\x97_.@P\x05\x1d\x91kM0@\xbf\x81\xa0\xddL\x9d*@\xf1Q\xd79\xb2Q+@4\xb0]P\xf2m+@$2\xf1\xf9\xa5\x06-@D\xad\xbb\xc7t\x1d-@<\xf2\xa7\xec\x93\xce-@6\xbe\xddi\xb65.@\xb1\xdc\xc2\xbd\xe8\xb5\xcc?\xc4\xbf\x03\x1c\x0eK)@\x1bB\xcf\x9b=6*@?_\xb9\x0f\xe9\x81,@(\xea\x0f\xe9\xf8\x92,@(\xcfu\xf0VI-@^\xf0\x10i\xf1\xb5-@\xb3\x12f\x9b4@0@\xe1\'\xdd=jI#@;s\xa1\xa9\xefH(@\x99:\x92\x1d\x88\x99*@\xca\xde\x1b\xa6\xdd\x89\xd0?X\x01_\xabk\\0@\xb5\xdd\xcc"K6(@\x14\xdfK\xbd\xc4Y*@m\xff\x85G\xf2\x1e+@dv\x00\x81\x0en+@ycH\xdb\xe250@U\xfa\x9b\xdch?(@\x9b\x93\x1aJ)\xf4+@\x84\xb2\xc14/U-@\xc6-$[\x0cl-@.\x89\x16\x11`\xbc/@.\x84\xb1\x12y\xdf\x06@\x98\xe4lW\x95\x1d\'@\xb3 \x12\xe3\x8e\x16(@\xab!\x0f\x05\xde\xc5-@\x1f\xcd\xbc\xe1Z\xdf\x02\xc0\x9f\xcc\\\xd4\xd5u*@\x9c\x1e\xd8GW:,@\xa9]\xe7D\xa9\x01$@.\r\xbc\x13\xb0\x01-@I\x11#k{\xa7-@\xec\xf7\xc8\x84\xa6-0@P\xaeK\x1dB90@m8\x0c\xfe\xbc\xa9)@\xf9\xe1i\xe7`\xc2-@\xe3\x05(\x9b\xd7\xcd-@T\xb3\x83\xce\n\xdf-@\xae\xd5r\xcb\xaa\x88\x1a@\xb77\xd4r\x01e-@Q\x94\xef\xa5p\xaf-@\x92\xefr\x8e\x1f)0@\xe5~q\xbb\xa2\x8b$@\xa6l\xdeq\x8dH,@P\xd0a"\x83\xe5,@\xc2\xbb\xa1\x8f{\r-@_\x9az\x10`\xed#@\x95\xb2\x0e\xbe\x16j*@Z[\xe4\x9b_\x07\x03\xc0\xdd@F>\xdb\xf4,@ml?(\xf4/.@\x15\xb2\xceQui.@@$qX\'f&@\xc6\xe9L\xccN\xd5\x06@\xb5~\x98\xc9\xd1y(@<\xc8[\x92\x98\x8b)@%\xbd\xfb\x06\xb19*@\x90\x92\xca\x9a\xd3\x14,@\x1d\xcd\xf5_u\xa4-@\xcd\x03\xf6\xca@s.@\x06\x16]\xb6O\x0f\'@.0>\xd0\xa5\x86*@f\x14\xd8lZ\xca*@QL\xedm\xb7\xfc,@\x94\x9c\xf2P\x98\xd0-@\x08u\xb8\xbeT\x8e.@mZ\xf0\xe5\xd7\x1d\'@\x15\x06$\x81\x05\x8a-@W|\xcc\xf6\x87G.@\xb4Pmy\xcbX.@&<2\xf4V{.@8o\xf4\xceE\xa8$@S\xdb:\x065\x12*@\xf7e1|\x05\x10-@i?=hij*@\x85\xfd\xb39T{*@\xcb\xdc&\xa8\x91\x90,@\x18"N\xd4cl.@<?`v[\xcf-@\x17\xdc\xee|\x11\xc6,@\xdf\xeb\xfb\xf8\xe8Q.@\xb6\xfe\xac\x18\x94\x08\'@a\n\xbf\xe5\xed\x80*@\x8f\x18\xb3\xb5\x03\xf2,@\xabu\xc3\x98-\x03-@\xed\xa6r\x91\x86r,@\x0f\xdcW\x8e\x9c\xd5-@e(!\xc8\xdb\xe6-@\x9al\x1a\x03\x15\x15\'@\xf5\x98y\x1c\xb8\x06*@\x1f\xa8.S\x8d_+@o\t\xfa\x1a\x14\xd6/@\x07a%\x14\xf5l%@\xab[\xdb\x02\xd2Z(@o\xc4t\xf5\xe1\x96,@I\x05G\xd8\xd3\xfd,@W\x85\xc4\x0f\xb2s*@\x8c\x82\xd1\xaf\xee",@\x8a8\xb0<\x1f\xbf-@\xdf[*-\xb8\x8d%@Fz\xaeu\xb1p+@\xca\x04\x04\xe4\xef\x11(@b\xcb.\x0e\x83&*@\xda\xbc\n\x1f\xe1\xb7&@\x10\x10`\xee\xd8(+@\xfc\xa2\xf3\xaa\xaa\x8f,@y\x0fK\xfa\xdcP(@\x16\xbc\xa5\xe9$[*@I\xdf\xae\xa7\t&\x0c@m}\x92[\x90\x04*@\x1ew\xc3\xa9\n\x96%@UT\x97(\xd7\xf8,@26\x97\xecj\xe4-@\x85\x10\x04\xbf\x8e).@\xace\x1a\'\x05\xe9&@\x94\xa1@\xbc\x96\xd8-@\xe8h\x8d\x95\xea(+@\x07\xfbX\xe1OE+@\x8d\xdf#&[^-@<\x96aQ\xae\x17-@s\xa6Z\x16w\x0e+@f"\xff\x92Od,@\xdc\x1cZ\x8e\xf2\xfe,@\xa9k\x82O\xaa<\xe9\xbf\x19\xf6\xfe\x95,\xae-@[\x9f\xc2\x95!4(@N\xea\x91t\xa8U(@\x17\xb1\x07\xca|"*@\xf0\xe4\x01\xe9\xf8|*@\x9b\x9c0\x7fl\xe4,@B\x95\xbeW\xcc\x90-@QT\x1b\'\xe9\x9f\x06@\xc7,7"\xa1\xc3(@F\x9c4t\xfb;+@\xf4\xdf\xfa,B\x1a,@\xb7\x85e\xf2Nj,@!\xe9!\xed\xcf\x06\xe0\xbf\'\x8c\xeft\xda\r.@\x82\x0b\x1e\xa4\xbb\xed\xe0\xbf\xc62^0\x197+@\x86?\xd4\xa2\x01\x18+@\xb7\x96)\xc6\x88\xfd,@\r\xb5\xa8\xd3A\xf3,@\xb6\x9a\xc4\xfa\xf4Z*@\x97\x0e\xcd\x94\x85\xea,@\x10\xc6\xd8\x1c\xf4Q-@\x00\xc5`\xa6\x13\xae-@\xf8\x1d\xf6.y!.@9\xbe0\x0c^\x97*@:\t\xb8g\x1bC\xdb\xbf\xd3\x952qv\x84*@m\xff{\xf3%\x8b,@\x84\x8c\xbcI\xff\x96\'@\xed\xc8f\xf1\\\x00*@\xbf\xf8\xded\xbe\xab,@3\xf3\x14\x07\x1c\x13-@>\x98\xac\xf8\xdf\x87)@-\xd6\xe7a\xb0\xf2+@\x19\x05\xaaQW?-@\xcd\xbez\xd4\x1d\xbe-@\xf2\x9a\x86\xb57=.@\xc6&=\x98\xb2[&@c\xfa\x81\x1f\xdc\xf6)@\xbf\xf2J3#\x13*@\x81\x10\xfaWk@*@.\xd0p8Rc,@ \x1f\xd6\x13L,-@\xb0`\xf3\xb9\xd1\xb0-@\x1e1\x89X\xdf\xd7/@-\x83J\xac\x9f\x89)@\xf7"\x90\xd4\xf8\xe3)@a\xf8\xea\xc2\x9fo-@\x04P@?@\x9e)@\x95\x95r\xf4d\xb9*@\x1dg\x16\xc3\xd3\x87,@n\xa1\x8e\xb2\x12\xb3-@\xd5\xc1\x8a\xd1\xe3\xf8(@U\xe9LW\xb1\x18*@B\xdd\xeb\xed\xac:*@|\xf2|3Ss\'@5\xf5C\xd3\xec\x0f-@\x98q\xd2H\xdcA.@V\x04mL&\x87-@\xae\xa8\xec\xb4\x8b4.@v\xb5u/\xe2\xec&@\x94\x10\x1d\xfb\xb7\xa3)@=\x19\x8a#\x83\x1a*@\xd2M:\x82\xf5_,@y;\x18#\x92\xc1,@\xac\x18J\xe5`#-@`\xd70\xa6\x99\xcb(@md\xe0r\xf9\xf2(@T\xa9)*\xf3\xf0)@\xceM\xdc@\xa0\\*@\xc7?\xe4\xef\xc4\xbd+@W+H\xcf(\x08,@\xc1\xab\x91\xad\x88\xaa(@5\xac\xfe~l\x91(@\x1c\xe1\xc8\xc7\x9b\xbb-@C\x19/QY)0@K\xb2\x01\xec\x00\xb0,@.\x1d\xdc~\x8bC,@BU\x9dk\xe8Q-@"G\xc2\xa0w\xd7&@/\xdf3\xe7\xbf\xfb%@\xf79r\xad(\xeb)@\xc2\xcb\x18\x1c\xf7x*@\x0e=\x10\xaa\xfe\xf3&@\x03x\x05<E .@vD\xf9\x93\xa71.@t8?\xc3\x13\x190@\xb9@>\x11;\x00-@\x98\xa5y\xf0C\xf3&@\xa7\xb9\x00Fr\xe5(@\x95e\xb6\xa6\x0b\xad,@\xae^ \x84d\x03-@[\xa0\xcej\xf3\xda&@\xdeMi\xcei\x05\'@\xd2J#\x1e\xd7&\'@\xbe\x91\xa6\xa4\\\xe5)@\xcfXDj\x0f\x1e*@5R<\xc4uM,@\xd6\xa4\x04\x0f\x98\xb8-@2\xfd\x00*p,.@R\x97h\xe6\xa5k*@\xb0C\xb4\xb5a&-@q_|):\xa5(@\x87\xf2G~)\xe7)@e;\x0f\x8f\x1c\x9e)@\x8c\xd8O_\xbb\x8c(@5s\xd1\xd6\xc9\xc0,@$\xdeto\xe5L(@P\x03\xcf\xc0\xdaT*@\xc4^\xea\xd6\x07\xf0+@>_\xf9.\xe6K,@\xc2v\xb9\xa8\xffT-@\x1f8\x92\x99\xca\x1f*@\xb0\xa2<v+\xff-@\xa1\x17\x00\x87W\xeb$@\x85\x833\xc4\xcb\xc6)@\x0cIl*|\xdd)@\xf9\x88V\x07\xdde*@\x0b\x03\xed"\xcaf-@\xbco\xb1H\x95\xd9)@\xd0\x82\xab\xb6\xfcm)@\xa8&\xbd\xfb\x9b\xfd)@|\x8ci>_v-@\x04\x15U\x80\xf5P*@o\xee\xaco\x17\xe4,@\x84\x16z\xc0\xb4\xc5-@z\xd5\x9caw/0@\xf9P\n\xf9\xdf\x0b\'@\xd784\xd9\xaa[-@\x18\x87.\x8b1\x84-@\x89\xe5\x90 ;\x140@0\xd5\x08,\xbb\xd5)@\xb3\x9b\x9fp\x99\xee+@\xb4\xa4\x96O\xd4\x16,@\xc8\xbbJ\xb3\xa0\xc3,@<\xd8\x18\xde\x9a\n0@>p\x7f\xf2\xd7Y#@\x99P\xc9\x13\xa0\xf9)@\xba\tN\xf8\x0e\x16*@\x03\x0e\x91f\xc8\xc5,@\x15S\x9b<\xb1\x18(@Ay5\xa3\x8c\xc4)@\xb0m\xf6\xef\x1c\xa7,@\xee\x0e&e|\xab-@\xf2\x9c\x9f\x9aN\xce-@\x95\xb9\xdb\xd2\x10y#@\x07uy\\\xbe?*@[G=\xbb\xbb\x01-@j1\xffC#d-@Gl\xf1=5\xf5-@4\x12N\xdepS(@7Pv5\x7fX,@\xbe\xb5\xccOs\xda-@\x92^P9\x8bC,@J$\x0e\x11\x97\x81-@`+d\xac\x92\xfb-@-\x99tH\xd7\x12.@\x1bm\x9cc\x0e\xc3+@\xf7\xfa\x1c\x95~\xc5-@J\x1f}\xe0\x06v(@\x9c\x81\x05\xbc\xdf\xb8)@}a\xa2\xe4\x1e6*@p\xe5\xe6\x8e7\x9c,@\xea\x13G\xa4+\x86\x02@.NP\xdb\xd2r\x15@\xf4\x9a\xb7>\xb3\xab)@\xe4\xf0\xc7\xe1N\xf6-@{\xec\xd1\xba\x96\r.@ \xfd_!\x80\x1e\x16@\x06\x03\xe6\x0b\xc1_)@\\\x99\x8c\xdf\x7f\xd4+@t\xfe{@\xb9d(@c\xae(\xcb\x80t)@\xf2rk\xe7\x17\xc4)@\xf7+$\xa8\xe2\xad,@`\xdd\xbb\xf2S\xf3,@*\x0e_\xdbY\xd9\x14@w\xac!ay\'-@`\xc4j\x1exD-@\xe0\xa1\xda$\x17m-@\xe6%\xe0\xd2\xbe\xb1\x14@\xb0\x08\xcaKb!.@6I\xdbu\xfa|\x14@3o\xc1\xc2\xa1\x14\x15@<*\xbe{\xf3~(@1^\xc5\xae\xca\xc2(@\xc5\x86b\x8b\x888,@\xaeW\x02>\x9eO,@m\xda#\xde\x15\x1a-@\xbc\xfbWr{\xc2-@\x06\xe7m\xe0\'\x0e.@\x91Z\xe3\x9d_*+@\xd5E\xdd\x84\xac\xe4\'@k|\x8bJ\x15\x14,@\x0e\xa5{\x80\x92\x86-@w\xabx\xc8t\xe9-@\x86r\xf2\xe0\xe1\xe9+@\xa2\xd2\xc2\x83WZ-@.-J\x92\\\xb7-@\xfdj\x10\xa9D\xdd/@\xd8\xdcg \xfae(@\x99\xc2\xdc\xe0\xe2\xd4+@^\xc8\xcfJ\xde\x87,@\x05\x9fT\xf3RA-@\xc8\xd7N\x0f$\x07.@Q@\x03\x133\xf8%@\x83\xbf\x0f\x84V\xf5%@\xf4.\n\xcb|\xbe(@\n\xe1\xf2\xae\xee\x06,@\x0e\xb0RHw\xf1/@oNu[\xaaB\'@k6\x02\xd9\x92x(@b\xab+\xfd7\x84,@\xf1E\xdbq\xe9\xc3,@j\xba.\x9c+O-@\xb2_\xa8\x9f\xb7\xe0\n@r!\xec\x13\xcc\xae)@\xb5\xc35\xd3\x0120@\x95>%\xf1\xda\x90(@D!]Bb**@\x14\xd6\x8f\x86\x87\xe4+@^\xc3\x90\t\xd9b-@\x01(\x914\xe7\x95,@\x9ex\xcej3v(@9\x11\x05\xa8\x0c\x81)@\xc9$W\xb3dT,@\xdd\xed\xcd\x9b\x17e-@4\xd9\xa4^\xd6\x8d-@7\x1d\xd4\xda"\xa5-@\xa0\x02q\xa6\xbf\xcd&@\xdfC\x92w\\\x1f(@W\xfeQ"\xd7\x84,@\xfc.:\x1b7\xb3,@2\xb2\xae\xd0\xf3\xec\'@\xb4x\xba\x1e*\x81(@\x92\xea\xf4@S\x8e-@QHD\x08\xf31,@\x1d\xef\xeb\x0bwc\'@\xff\x82\xa20\xcf\x9f-@\xcay\xa7i7;(@\x13\x0cd\x81}\x8a(@\x13\xc5\x1b\x83\xf7\x18,@A\t\xee\x0c\xfc\xc0,@\xdc$\xf5\x16\x98\xcc,@\xb5\xaawB&l(@\xef\xe2`\xc3\xce\xf4)@\xf3\x87\xad,\xa2J*@a\x8a\xb2\xa2\xf3\x8a,@\x01\xfa\xccc\xc0\xad-@\xf4\x03\x17j+\xa3(@\x91o\xa0\x06Y\x14-@s*\xd8\x81<E\'@\xf9\x95u\xda\xbc\t*@\xa9\xeb\xbf\xf8\\Z-@Xdm\x12\'\x83-@\xfc\x1a3\xf7\xed\xd3(@\xe4t\xaf\xf8eK)@5\x7f\x94\xbe\x97m)@\xe5\xde\xa24i$*@\x13\xfc\t\xceN\xa4,@V\xed\xddl\x018\'@e|\x8d8}\xa2/@A(\xa6\x95\xcd\x8d(@nBS\r\xcb\n)@x0\xffM\xf0",@\xcc\x1f\x07P\x99n\'@1\xb6b\x8f_\x11\'@.\x9c\xb8\x7f\x87\x87%@d\xd0^[\x06\xed)@\xa9\xf7fUl\xf6&@\xba\xdfL3\xf8w-@\x08i\x17\xc4\xd7\xc3-@P\xa5[k\xc9\x89(@\xd8\xbb|*\xff^,@ \xc4v-\x1fo\'@F\x93o\x9d\xf1\xcb(@\x98\xc4\xe1\x0c\xd5v)@\xd3\xf0l\xe9\x16\x99)@\x8d\xd1\xc5\xd6_\xbb)@\xf3\xfb\x1d\xbd\xa0\xa8,@\xb23\x1f,\xe4\xb8(@\xa1\x0eo\xc1\x88r,@\x9d{q\xfc\xc1\x89,@\xde\xa4\xaf!L{\'@`t#\x06\x02:(@\xd2\xd9bY+\x1e\'@\xa4\xf1\xec(\xdf\x92&@\xf8\x91 \xfb\xe9\x9e\'@\x18\x9f\xac\xe6\xa9\x85%@e\'\x99!O\x0e+@\x9b\xa7\x13\x1bI\x8d\'@\x89\x8fv\xc9 \x13\'@\xe4;"ou\xf4)@v\xbd\xf7\xca\xe5l*@\x81\xaf\x87\r\xa0\xc3%@\xd8u(\xfe\xd2`\'@\xa3\xb0<\xe9H\x1f(@\x0f\xb2\xf9.N7*@\xfd\xfe\x93\xca6\xa9&@\xe0c\xb9\xe0S|\'@n\xd1S(\xff\x99&@\x1e\xa3HJ\xf2\xa1-@\xaf)\x97\x83\xa6\xd9)@\x05]\x05\xf6n\x82,@+\x13\xca\x95u\x9e)@\x8ez\x86k\xde\xa9&@\x12\x17\x9f0\x87\x97/@s\xa8\xfe|\xdf\xda%@cq\x04\x0b.\xa7(@l\x19\x01A\x1c\xb9)@H\x8c\x91)\x0e9,@\xb7\xc9\xb5_;\xff&@\x83\xac\xee7\xad\xd6&@\n\xfe\xdf\xe9>\xb6(@\xcd\xdbJ@\xb6\xea)@\xe8R>\xff\x9d\x8d&@\ts\xfa\xce\x8bw\'@#\xa2l?+Q(@\xbe5\x1e`h\x8c(@\x03\x9cfn:N)@(\t\x8c\x1cM\xd7&@4\xe4\xd1R\xc9F,@o\x99\xfa"Iv(@\xb3\x19\x02z:\t*@]\xb7y\xbf\x84\xbc&@\xb4;\xf1Bg\xe1%@\xe3Eb\x06\xba\x7f-@O\x06A\xbd\xa9\xb8(@h\xa9^\xb6\xb3U)@K\xea\x8aa\xe8\x8e)@\x10\x9c\x8a\x9b\xfd#*@\x96\xca\xcc\x95\xbb\xa0\'@A\xaa\xc2\x92\xb5\xdd&@\x11\x07{D\xaa\x85-@T\x0cn\xf5\xea\xb3(@;!\xe4\xd5\xc3\xba)@?\xd4\x95\x8e^\xb6\'@\x1c\x8ed\xbf\xbe\xaa\'@\x19A/\x87h\x99-@\x08N|i\xb9\xbf%@}\xd8kT\x1f\xb3(@%\x03nJn\xa7(@o+Q8/D(@t%\x00\xdb\x9b\x95\'@R(^a\xe3t\'@\x9e\x7fAi7b(@\x96\xe2\'G\xbd\xcf)@\x03\xfb\xd1\x8c%\x11-@\x87A\xaa\xeb\x91K-@\xb8\xf3(\xaa\xd7S&@\x87\xfe\xda\xa5\xda\x9f(@s\xe4\xd5?\xf4v(@<V^\x04\x96\xf7&@\x10]\x9c\x90v\xe0&@\xda#\xb8@.\x07*@\xc1\xdf\x8b\xf8\xe7\xd4&@\xc7\xd2\t\x87a\x83,@\x06X\r\x0eV~&@0Vh\x1a\xba\xe4&@!\x9fVV\x1b\xd6%@\x08\xff\x0f\xe4\xdcc(@\x16"\x07I\x7f\xa2(@\xact\x05W\x9a\xa1&@\xe7Qe/\x07\xc5\'@0"\xca\xe7f\xf1-@\x88n\xa6D\'\xf7%@\x8a\xb3\xdc\x98%n)@(\x8b:\x0e\xa1\xbb(@\xb7k\x1a4R\xa3%@N\xcb9\xef\xed\xdb&@\x91\xb7\xc0\xff\xf1y&@d\t\n\x1a\x7f\xa8\'@, \xce\x9bf\x03&@\xa1\x15\x7f\xc0{\xcf(@\xf9\xf1iU\xfc-&@\x15\x92\x85#\xe0\xc3\'@\xd4u\xd4\x0f\x85\xe8%@\xaa\x17G\xdc>.(@\n\'%\xd0\x83\xb4,@\x16\x1f\xfc\xfd/\xc0,@\x98{\x7fk\xe7\xee,@\x8d\xa4\xbf#\x15\xb0-@a\x01{y\xe6\t&@\xde\xe8\xdc\xcer\xd9\'@o\x84\xf9Q\x87r,@\xda\x98\xb8\x96A\xc2\'@\x9d^6E\xaa\xb6\'@\x06[\\\x85y\xb8&@\x99\xd5[\xea\xecg&@j\xfc\xb6\x81\xd3\xcd%@?\xd0\r_\xcd\x1e(@t\n/\xb4O\x85(@(\x81\x8dIN7-@4wD\xb0\xdeH-@\xc6\x91\x92\x03Y\xed%@z@\xec\x96y\xab&@\r\xd6\xe5\x17\xd6\x00-@!~3\x81\xf0#-@y6\x8e`W\xbc-@e,{\x1a\x85\xc8\'@t\xd9\xe3\x9fI\x18&@\xae\xfd>x\x1c&(@\xd3\x05\xcf\xb8@\xef(@\n\x8a\xe9\xe3@\x87\'@pN\\\x9aC\xa6\'@\xea\xd6\xb2>\x05\x16&@ex\x0f\xectl\'@\xd7\xf1\xba\xae\x86\xa5,@\xae\xe1m\x17.O-@\xde\xf49g\xcf\x04)@\xe4)\x87\x1a5q&@\xc6\x02\xa6\xcb\xb2R)@\x81\xc8>\xe8\x94\x05(@\x9aN\xbd\xcaZ\x8e(@\xcf\xdb\xc3K\x95\xc1\'@6|\x02\x98\x140-@\xbe\xbb\x7ft`\xa5-@i\xf0$\x92=%&@\x18\xb0<\xed6")@_\xbb\xe2Jy\xd6(@V\xd5\x1fd\xc96(@\xcd\xe3\x9bo\xfcX(@^\xf3\x12\xb7-\x86\'@\xdb\xe0M\x08N\xab&@n/h\xe1\x07\xdd%@|p\xe0\x90a\x18&@\x07<\xc3\xbb7\x07&@\x84<AVg\xb7,@)\x95\xd2\xd7[\xbe\'@\xdfQ\xa5\xd9J\xcc&@\x88\xd5\x8bX\x96\x82(@HN\xdd\xf0\x80()@\xef+\x92T\xae\xf9(@H\xae\xda\xd1\xf7G-@X\xee\x9b\xf27\xe8(@\xc4aK\rX\x000@l?e\xf2\xe4\xad,@+Z5\x93p\xbf,@\x1f\xcb\x87\xf3\x08\xdc&@\x8c\x8aN o:-@8\x9b\x0b|\xe5Q-@\x81Ex\xc1\xee\x85&@\xbb)\x81\xfcq\xc3%@\xfb\xa1\x8dq\xb1\x83(@b52\x9f~\x00(@>B8\x1e\xd2\xa9\'@\xcf\x01\xf4\xde\x81\x98\'@\xc4\x06"\xaf:2.@\xb4K\xcd\xd6\xbb]&@i\x04\xb5\xbb\xa5.(@\x91\xdb\xab!\xe9\xc1/@A\x164W\x1a\xda\'@G\xe0\xe9r9\xbd\'@\xb6\\\xb8~H\xc9%@\xe3\xae\xfb\xf9\x12\x92&@\xc9q\'hR\x11)@\x02\nu~\xc5e-@\xc3\xc6\x92\x05\xbf:\'@\\\xd8\x8d\xf4d4)@\x88\xfaq,\xef\xe2,@\x00t\n\x95$/-@\x8f\x1c\xe7~W\x96&@\xe5i\x19\xded\xac\'@\xaa\xec\xf1<\xf8\xec%@PkQ\x97I\xff\'@LR\x19\xfe\x8c\xc5\'@\x98A\xa8\xc4\xa8\x0b&@\xfe\xc9\xac,\x9ea(@\xac<\x94\xb7\xbd\xd9(@3\x8dn\xcd\x1d\xb8,@g~{\xfe\xd3\xec,@\x17C5\n.\xf1)@\xa7\xddf\xb8\x17H)@\xd7\x0eSi\xc9\xe0\'@T\xa7\xe4\x94rv(@\x065\x19v\xec\xe8(@\xe9Z")\xb9D)@\xd4\xbd\x96JCE\'@\x15\xc9u\xf8\x90\xd3,@\xda<v\xf9\xda\xfe%@D\x15\x07\x82\xeb\r\'@\x9e\x10\xc6\x8b!\xd5&@\x94;Y\x83\x1f\x12&@\x84w\xe6\x82\xb5F(@B^\xc1\x80\xc5\xfa,@C\x18\x90\x95\xb5)-@\xd4-\x80\x04\xaa\x06*@6I\xf1A\xce0&@\xf3\xeeX\x8c:}\'@\x82\xe9\xf8\xd8p\x9a(@{|\xb6\xf4\xa4\xea(@.\xefX\x82"K-@D\xa5\xd1\x13\x1f\xf7)@\x9eUDRP\xf8\'@7\x0b\xd5D\xeed(@\xd0\r\x01o-\xca\'@\xa8\xafD@\xe1\xc1&@\xf9\x84\xe0\xef\xba\xc0\'@z\xa7\x13u\x94\x18&@_$ \xd9Rt&@\x88\x1bX\x9az\xce\'@\xdbo\xc8\x0e\xf3\x8a(@\x00\xbf\xfc\xb2\x0f\t)@y=\x8c,AH)@Q\x93\xe4R\x81Y)@\x07\xb7\xf36\xc3j)@\xc8\xe1o*%\x92)@-P\xd6\xa9\xead-@\xdeL\x12CT\x82-@E\xb8\x9f\xdf\xe1~/@\xdc\x07|d&\xeb\'@\xa0\x1e\xa0Af\r,@\xc4\x95u\x9e\x9b[&@\xd89\xe9\x04J\xab(@\xc5\x16\xc6\xaae\xce)@\xb9\xe7\xa2\x15\x8fI(@\x032\xc7,\xf8\xcd&@\xab(\xc8\xc9Va&@9\xbc\x0f\x9e6P&@w[\x14\xdf\x11!*@\x1e\xf2[\x81\x85>)@\x06\xfe\xdf\x8a%8-@\x16U\x0bZ\xae\x0c)@\xfcP\xfe\x9e\x15I&@}\t\xaf\n\xfa7&@\xe2s\xb0\x83\xb7\x8f&@J\x8a?*K\x84&@\xdck\x8e\xd7\xbfg&@\x03d\xea\xee\xc5Z(@wL\xe6L\xe7\xc1(@W\x9d\xdb\xcf\xda\xd8(@\xeb\x01,II@)@L\xa4\xbc\x93\xc1\xa7)@\x88\x16\xaf\xff+\\)@-\xc0\xfb4c\x14&@\xa6\xba\xaf\x8bcf*@\x11\xdbOF\xaa\x8c)@JD/\xbd^\x14(@\xb0M^r\xc5\xda\'@4\xe60\xb6\x8d\x88&@SA\x83\x86\x08\x99%@\xc17\xacC\x83\xed%@\x9a\xd2D\x96\x12[)@\x83TQ\\rs-@d\x02\xf3\x8d\x98\xf1)@\xe9Y\x90TGm&@E\xbf*\x1c\x8b6)@L\xb7\xf0t\xe50-@\x95Z\x19\xa4\xdde-@x\xf3U\x8c8\x7f)@.Li\x02vc(@\xd6\x9c\xc3\x03\xe7\xc7\'@\r-\xf2pzv&@J\xb2\xa8\x151_\'@(\xb6\xa8N)\xf9\'@}\r\xa0\x02\xd1E)@\xf0\xeaap\xa0{-@\x160^\xda\xff\xf7\'@`\x7f\x14Pz\xbe\'@z\xfe}\x1d\x0f\xa0&@\x83j/\xa5\xd6*&@\xc3f\x03V\xb9]&@\x91\xc3\xc8\xd9\t\')@\xe2+\xe5\xf3\xa3\x94)@\xfb\xdf\x061\x8e\xee\'@?}\xc6g\x14\xff-@A\xd5WI\x98\xe0%@\x921\xa5s!\xc5)@\xab\x83\x04\xc0)\xa0\'@\xa6\x0f1\xa7\xd9\xa3)@\xbfq\x1b\x87\xce\xe2%@&\x1d\x18\xa3\xec &@O\r\x9d]\xc2\xfa(@\xefT\xc4\xeahq(@\\\x93\xf1T/\xe7\'@\xcc8\xab\x85\xc0\x91*@d\x86\\9\x90\xfa,@\xc6\x08\x11\xd5h5-@\xc3A\xa4x\xbay/@\x1bjk<\x85 \'@}\xe7\x0f\x7f\x8c\xa8&@\x0e\x92s\x9e\xc8\\)@\x1b\xeb\x97\x8dC\x9f&@\x97T\x98\xd1Y\xac&@l\x9c=b\xf7g\'@\xa7<\n\xbb\xf9\xec,@\x95%\xf2\x97\x85n-@y\xd3/\'%\xe0&@`\xc7\x18\x99\xe4Z&@\xc1;\xb4\x91\xf3\x0f\'@\x98\xaa>v\x83x-@-\xd8\x85\xa4\xb8\xc5&@r\x17_h%\x8e/@\xca\xb0\xf7\xb1\x9a\xfa(@w\xfb\xfeuB<(@\xedI\xef\x1b\xfe\x13(@bT\xfb\xddp\xcb%@v\x141\x9b\xaa\xe7%@{\x934\xbbqM&@\xcc\x1a\xd0;\xa0\x06\'@\xa3\x04ca\xf9g)@\x7f\x9d6jIy)@%\xad\x0e\xac\xbd\x06-@\xa1\xe5\xc1\r\x0b\x1e&@\xc6=\xb5\x87L\'(@y\x10\xbah,\x94)@\xd1\xa4\xad\xb1\xa5~#@?\xac\x05TgU)@\xa9*o\xea\xa2\xfe(@C\xb9\xa7.\xe3\xc4(@\xae\x8e9\x83\xed\xd8\'@\xa0%d\xc8b\x8e\'@:\xbf\xf0\xcd\x8a2&@\x88\x03\x17\x8c\xc3=&@12\xb5\x06\xc6\xdf,@\xda\xec\x913\x8b -@d\x9f\xf2\xc4YY/@\xda\x826\xb8\xd3M)@.\xd360D@.@\xa6\xef\x8c9\x1d\x14&@\xbc\x8c~\xf6\xc2X&@\x95e\xdaYD\xdc(@\x92\x16\x84\xde@5(@\xde\'\xedD7\xb0&@\xc7r\xa50\xb8\xbd&@\xe3\xd5G\x83\xfbK&@o\xb2\xe2d\xfa\xa1%@\xb2qt>\xc8e)@D\'p\xa1\x8c\xf9,@#\xcc\xa7\xe4f\xb5\'@\xec\x82n\xa5\x87\x8d%@\x07#=;]-)@\x0e1}\x926\xf5&@\xc3  \xab\xaf\xf9/@\xf4\xd0\x12\x03mT(@\xf34\xdf^\n\xd0%@\xc9\xcf\x06\xdb\xeb\xf4%@\xea\xd8\x01\x06\x06\xfa&@\xe0e}v\x16\xc4(@\xb9\xf1H6\xa4\x0b-@\xe8\x01\x0e\xe4\x05\xee&@\xa1h\x94n.Z&@\xcd\xda\t@d+-@\x19F\xfci\xb3F)@a\xb1\xf8\x14J\x84)@:^C\x0e\x9a-)@\xfd(\xc2\xc4\xf4y%@\x062\x99\x05O\xf4)@\xa7WJN\x9d\x81*@\xbb\xa2;\x80\xa8\xf7\t@!%\x1a\xfa\x96\xf0)@\xbe\xf5u\xc1\x9a\xf0\x08@|.\x81\x96\xe2:.@\xa2AR\x19\x0c\x19\'@\x1e\x93\x11<@=&@"\x0cz\xaaU\xf9#@\xc8\xeaP\n\x1e\x08$@\xbf8q\xf7lF.@qn5R\xe4\x18\x15@\xd0w\xa8.\x82`)@\xd5\xb5\xb1\xf3@5,@\xc3\xbd\xef\xe0\xf3\x1a\'@-_\xcc\xfa\xbf\xfb\x16@\xfa\xbf\xd2\x10K\x05\xcd?\xc7\xbe\x0c\n\xac\x96,@\xa6\xa2\xa3z\xa3+\'@^@\xe4\x00\x91\x0e*@\x12\xc9\xc2\x10>\xfd\'@\xf5&!r\x1fl\'@\x12\rB\x0e\x85\xd4-@U\xb9\xcd\xa4f\xb9%@<\x92%\x7f;G.@C\xa1\xee\xd4\xaa\xb1\x15@\xde\xac\tR\x85$,@\xaf\x97\xb7c\xe0x.@'
p16
tp17
bg3
(g4
(I0
tp18
g6
tp19
Rp20
(I1
(I7184
tp21
g13
I00
S'\xbe\xde\tvs\xe5S@\t\x9a\xe26A\xd9S@\xbaQLX\xbc\xe6S@\x9f\xe1 \xc2\xdd\xd5S@\xab\xa2:s\xde\xeeS@\xe6\x14P?\x1d\xeeS@\x00N\x95\xa1\xae\xecS@h\xfa\x04\x12\x0f\xe6S@\x9b6\x9d\xfeG\xe6S@4\x7f\x0fM\x1c\xe6S@R\xc2\xdaY\x01\xe6S@\x03\xc1V\xf4\x85\xcaS@\xcd\x11\xe3y\x98\xe5S@\x04\xbdv\xf1\xab\xd0S@\xf9f\xa1;\xc2\xd0S@:\xe1m\xe7\xea\xd2S@As\x18\x8e\x1f\xd5S@\xba\xc7V*|\xdbS@\xa9\xb7\x9a\n4\xedS@\x07\x07\xea,\xc3TT@\x88V2\xbb\xdb\xe6S@\xb0\x11J\xce\x05\xd8S@EU\x12\x05\xac\xd0S@\xb6\xc6+\x15\x05\xd1S@h\x0eH<h\xe6S@\xf52\xff</\xe6S@T^8(?\xd8S@9\xcb\x14\x97|\xdcS@\t\x99:k\x0c\xf3S@V\xdb\xd7G\xce\xe9S@\xde\xb5Hi\xdc\xd0S@&\x82Z:\x81\xceS@\xe6\xe9P\xb1\xa3\xefS@\xee\xc4\x04Ks\xdeS@3\xa2$y(\xdcS@\xfe\xd4\x18\xd7\xf2\xf0S@\xef\xe6\xe1\x92\x97\xe3S@C\x8c/6~\xedS@\x9d\xbd\xc7\x9c\xbc\xdcS@\x05\xb8\x94\xfb\x14\xf8S@n\x99\xf9\xbfJ\xcfS@8\xd3^\xb0E\x81T@W\xdfB]\x1acT@\xd4\xf3F\n\xa1\xe8S@\x18\xa2!C7\xdbS@\xf4q\x15~\xe3\xe4S@-\xc1N\xf5\xd0\xddS@Sf\x91\xd2\xac\xe9S@\xca\xd8hq?\xceS@\xccC \xceN\xceS@\x19\xce\x8a\xcf\xe4\xebS@\x8fe=\xe2\x07\xf3S@\xfc\x10\x06\xc7\xa8\xf3S@(\xa38\x7ff\xe9S@}\x8b\x7f\xbaj\xe2S@\xf0lE\x05!rT@\xa8\x91\x08\'p\xe6S@\xfb\xb2D\xec\xde\xe6S@\xc6\x183\n4\xe8S@\xdb\xaa\x9a\x19\x8b\xe4S@\xac\xc6N\xc2|\xd5S@!VB\xebk\xdeS@\xdd\xd9\xe8]L\xdcS@\x05+\x02?e\xf2S@\xc2\xb4\x8c\x16\xec\xe2S@\xb2\x86\xc8\x10\xd9\xe3S@\x93\xa7fQj\xe2S@\xbb+p\xcf\x81]T@s\xcdw\xbaL\xd6S@\x83\t\xfc)k\xe4S@\xd0\xc7}5\xe5\xeaS@v\xc4Et#fT@\xc1\xd5\xa4\x8a\xe8\xd6S@Q\x13\x7fD\x8b\xe9S@?\x95t\x9d\xa2\xdcS@Gs\x88\xaeO\xeaS@\xdf0\xa2q>\xe3S@\x1f\xb1i\xf6\x1f\xe4S@\x08{\x00\xac\xc5\xdeS@l<\x81\xd2\xc8\xeeS@\xe0J\xdf\xa3@\xe8S@\x0e\xfd\x92B\xa4\xddS@Q;\x11\x9bH\xdfS@\x13\x02\x0fI\xb1\xdfS@y\x01\xc6\x1dq\xe4S@\xbd\x8c!\x0b`\xeeS@\xb6\x0e\xa1\x18\x93\xeeS@\x9b\x18\xc4\x1a\x15\xe8S@b@e7E\xd1S@&]\xb9ZP\xd1S@\xe5].\xc4\xe0\xd2S@\xa9\xff\x16\xf4\xb2\xdeS@.\x08\x93vt\xd8S@\x9c\x1d\x05+K\xd8S@\xd1\xe5\r\x7f\xac\xdeS@\xf0*\x87\xfeT\xe3S@\x9e\x1c\xd5\xf4\xac\xf0S@\x97m/F+\xd1S@y?\xb8\xa4\xd2\xddS@\xe0s\xb6\x9f\xe5\xe4S@\x18\xc0\xdaK\xb0\xe3S@I\xce^c\x88\xedS@\xad\x81nww\xe8S@\xae]\xb3n6\xf1S@\x92\x0c+\x98p\xdbS@K\x81\xad\x83\x99\xdcS@\xb2\xcd\x8e\xd0\xeb\xd8S@\xfdo\xa3\x91\x12\xe5S@\xacEe0S\xdaS@\x1d\xc2g\x82\xf5\xe1S@\x934\x05\xfd\xcb\xdcS@d\xfe4\\A\xefS@\xd1C>=f\xedS@\xacR7\xd4\xbe\xd9S@\\u\xd3\xa0*\xe5S@\xa3\xc6h\x01\xe0\xe4S@\x12nJ \xd2\xdcS@\x94\xd55\xbce\xdbS@<\x032U\x99\xebS@.\xb2\x8a\x0cz\xe2S@\x81\xc5\x03\xe4g\xe9S@\xc7\xd8\x1e\x02\x17\xe2S@\x04\x90+gq\xe5S@";E\x0cW\xddS@$\n\xb1O\xff\xe6S@o\x8e6\xaeP\xf1S@g-\x1b,\x94\xd1S@i\x00\xa4c\x17\xe7S@]J\xd6~\x1c\xd9S@\x9f$~,\xbf\xe4S@mn\x01_\x16\xe2S@`\x01}=\'\x89T@\x06\xa9\xc37\x18\xf6S@N\x13K\x11\xa7\xecS@\xc0A\xd8S\xc4\xdeS@\xa6\xb4\x0bQ\x93\xe3S@\xe6\x15$\x8a\xca\xedS@Op28T\xe3S@U7\xee8\xc6\xdcS@y\n\xae\xa0\'\xcaS@\xca|\x07\xb4\x13\xddS@\x81\x9c\x93-\t\xe8S@1\xc2\xe8\xcd\x98\xe3S@\x9d\x08\x07\xe2\x16\xd9S@\xbc4\x8e]\xf5\xf5S@\xb3\x1c\xf7\x08k\xd1S@\xc4\xf6c\x9e\x19\xe8S@]CF\x0c\xe7\xeeS@\xd8x\xe5\x1c[\xe6S@*\x8b\x8b\xcch\xd2S@\xcb\xf8\xa0A\xf5\xefS@\x05\x96\xc4\x10\x08\xdfS@_Z\xd3\xe2\x19\xddS@c\xb3N\x85<\xeeS@\xadU\x0e\x0b\x10\xecS@\x1d\t\x15\xa9\xdb\xebS@\xb3V\xb4\xbf\x02\xe3S@\x05\x81Gq\x81\xd1S@\xc6\xca\xf4\xf0\xce\x80T@s\xc4\x0c\xa3\x8c\xe5S@\xa3\xfd\x04\xd6\xbb\xcdS@\xb0\xddV\\\xe9\xe5S@t`\x0bf\xc3\xeaS@\xa7\xc7\xb0G\x17\xe2S@\x0e\t\x12\xd4\xcd\xdeS@L\xc0\x05\xfd\x07\xdfS@\x8f\x8f\xb44G\xefS@\xf5/8\t\xac\xefS@W\x88>\xb4\x05\xceS@\x0e\xce\xee\xbf\x8d\xe8S@\xe0\x0fR~H\xe8S@\xb9\x8a\x1d\xfex\xe4S@\xbfK8@\xf2\xd5S@\xde}`r\xda\xe1S@O\x17\r\x0c\'\xeeS@\xeeY\x04{+\xeaS@\x7fV\xa0\xf5\x9c\xe8S@\x12\xd9\x92\x8e\x93\xe5S@!\xa7O\xb6\x1d\xdaS@\xcch\xe9\x9a~\xddS@\x174\xd4\x01c\xe7S@gTU\x05)\xe6S@\xaf\xa2\xef!\x0e\xecS@\xf7\xa4T\np\xe8S@\x7f\x19htt\xd6S@\xa8\xd5\xec\xe6\x8e\xe3S@\x95\xd1\xcb\xa9P\xe3S@\xefp\x8d\xc7E\xebS@dz{\x0eZ\xeaS@\xd1\x9by\xe4\x05\xd6S@$,\xe8Y\xe5\xe3S@\'\xb9>\xe7\x1e\xe6S@Ebr\x7f\x91\xddS@\xdc\x90\xe0\xad\x8c\xd8S@H\x90\xfd\xd7\x16\xdfS@#(\x1d\x03\x0e\xeeS@\xe97\xb0\xc8\x02\xe4S@\x98\xc4\xa0\xb6\x9b\xedS@\xc1\xdf\xfc\x07\xef\xf2S@y*\xa6\x96\x7f\xedS@L\x90\xc2\xb7\x85\xcaS@\xe7_Y *\xe0S@\xce\xc6+\x0e\x80\xeeS@\xdcV\x1d\xf7w\xeeS@\x0c^\x9c\xbe\xa1\xe4S@\x17\xfd\x12\x91\x19\xeaS@F\xa2\xf4\xdc"\xe9S@\xea4\x02\xa5c\xe5S@\xdc)t\xf8\xb0\xddS@\xf3@6\xe7\xfb\xceS@\x07\xa7%\xc3\xed\xd1S@\xe2aZV\xe8\xd3S@\xacD\xce#E\x85T@\x03v7\xcd\xe9\xd6S@~\x9d\xce\x8ar\xddS@\x18\x99\x9eq\n\xe8S@i\xd0/\x13\xe7\xe7S@,\xdd\xbe\xbcK\xe4S@\xe2\xf0\xc1Xw\xe3S@\x88v?\x8ct\xe1S@M\x04\x11\x01K\xefS@\x98\xbbs\xaf\x1c\xddS@\xcd\xdd\xe2\x90\xe7\xe5S@\x05Q\xc1\xc1t\xe8S@\x1f$,}m\xd7S@@\xbd?6\x10\xeaS@\xe8\xaau\x95\x06\xd6S@\xd6m\x17\x8c\xa2\xd8S@\xc6b4\xd1\x00\xeeS@\x88 \x1c\nw\xedS@\x01\xeacZB\xe9S@M$\xdcd\xe7\xceS@\x12\x88:\xc0\x15\xcfS@\t\x97\xca\xcdc\xe3S@\xabt2\xc8\xd8\xe9S@F<\xa2a\xf9\xd9S@2]Pq\x00\xebS@(\x19Q: \xf0S@\xf0\x94\xd0H\xb4\xddS@\x06+\xf3\xb5\xdd\xdeS@\x1b\x8d\xf84\xf2\xf6S@\xbd\xae\xc9\x9b\xd7\xd1S@;\xa3\xc1\x17\r\xe9S@\xd7\x00\xb73&\xeeS@\xe7\x8e\x8a\x83\x8b\xe1S@\xb0e\xf2\xcc\x8c\xdaS@2\x897 L\xd5S@\x868o\x86#\xddS@Q\xf7_\x11<\xf1S@WA\xd9\x81\xfd\xe6S@%Z\xba\xee\xbe\xe3S@\xb1\xef\x8b\xba\x94\xdfS@(<\xfb\xae*\xecS@C:\xb7j\xd1\xf3S@\x17\x9f\xd0\xa3\x87\xe0S@K\x07l\x122\xdaS@\xa8\xbf\xe6Z\x08\xf4S@};V\xc2;\xebS@\t\x17\xfe\xc8\xd0\xdcS@\x7f\xb5\xc6Zo\xe4S@\x96\x0c\xab,C\xf0S@e\xd7\xd5\x81\x97\xebS@*\xea\xc0\x1c\x94\xceS@Q,\x10\xc8\x9f\xceS@\xa7\x9d\xfd\xc0\xaf\xeeS@\xd3\xf5\x85\xe78\xd7S@\x1e\xfbO\xb3\xed\xe3S@0\x9d\xae\xac^\xddS@\xea\x95\x95;#\xe2S@y2\x98h\xb0\xe9S@\xa6\xf6\xb7\x92\xa6\xd8S@\xfe\xda\xa9\x1a\x05\xddS@\xf0h\x17mg\xd9S@ yU,\x82\xddS@\xc2.\x05\xeb\xbf\xf4S@R\x7f\xe1\xd3\x82\xdaS@\x85l\xe2\x81n\xe2S@\xa1\xfa\xae\xee#\xe3S@P\x12\xd7\xb9j\xd8S@l%\x96O\xc3\xd6S@\x14A\xc0t\xbd\xe9S@\x1d\xcb\xbdR\x8c\xeeS@\xedy\x84\xf4\\\xf0S@\xad\xce\x17x\x13\xd2S@\xed\xb6d\x86"\xdeS@d\x84\xaa\xae\xe3\xdcS@\xc0\x8e\x82`\xe1\xf4S@\xb1\xbd\xdf\xa0\x0c\xd9S@\x84m\xfa\x1c\x91\xdcS@n\xa8\x069P\xddS@\xf3+\xdc\xdd\xfd\xdcS@\xda\x8eN\xf8\x1a\xe1S@\xa0\xa0\xf4\xe6\xe0\xe7S@\xdb\xb5|\x9ap\xe5S@\xe1K\xe0\xf8|\xdeS@\xd5L\x9c#$\xe2S@Y\xbd\x80\x0e\xe6\xe1S@q\xa0!\xb5N\xddS@\xb5\xf5\x99\xfa%\xd3S@\x0c\xcf-\x14J\xeeS@\xe3\x0c\x90\x8e\xff\xedS@$\xf9\x17Y*\xedS@l\x88\xae\x83D\xddS@\xc0\xd0\xe4\x90\xa0\xe2S@\x80\x17\x93\xf3\x83\xe2S@\x98\xcf\xb3x\xb6\xecS@\\ $\x01\xdf\xd4S@Q\x88\xcb\xdf\xbd\xd9S@H\xf8\x9a>Z\xdaS@\x1e*\x8b\x9f\xe8\xd8S@\xba\xfb\x97\xd6\xb7\xddS@h\x06\'K\x94\xeaS@\xcer\xb8d,\xe5S@\xfd\x15Y=\xa5vT@?\xb9\x8cL\xd8\xe3S@\xf0\xe5\x14_>\xe3S@\x9e\xc2\x11eU\xdaS@\xfd\x1f\xb2\x1c\xde\xe8S@\xa4\x8a<\xf0\x06\xeaS@\xe9W\xac\x88\xfe\xceS@\xc4&\xe3\xa7m\xecS@\xdc\xce\xee\xf1,\xe0S@\xe3]Q\xd8\xee\xf3S@\x80\xa4\x88\xe0\xa5\xd8S@\x12\x04\xb6\x9e\x85\xddS@\xbe\xe1\xebA]\xdfS@J\x19\xe5T\xe8\xe5S@@\x8f\x03:\x15\xe8S@\x191\x80\xdb!\xe4S@\xb6\xbb\x9e\xd0\x03\xe1S@\x1d\x94\xc8\t\xdf\xd4S@\xa6\x0b\x12\xa9\xaf\xe5S@\xb0\xc3_\x17\x10\xddS@\'\xc6\xbe\x9d4\xefS@>\xf5\xdb/\x8d\xeeS@B\xd7o9\x1b\xd7S@\xb4\xe2(\xf3\x06\xeeS@\xc3$^2\xc8\xe7S@\xcf\xdc\rd+\xddS@\xe1_\xf8\xa7\x8e\xecS@\xe4\xe2\x07~\x05\xdfS@PH\x0f\xbcb\xdeS@0b\xfd\xb6\xd1\xd5S@\xf9\xdc\xa2\x16\x9b\xdcS@3\xc8\x13\xdej\xe8S@\xeaX\xa8\xeb\x0c\xe8S@3-\x92tC\xe4S@\xb0\x0e\x0f\n\xf8\xe3S@\xe1\xd6\x03w\xea\xe3S@\xea\x95\x91\xd9n\xd5S@\x80\x1c\xfb_\x0c\xddS@\xe4\xfe\x8c[\xfe\xd7S@\xe5\xe5\x98vk\x90T@O%s\xa4a\xd8S@.p\x07\x9c\xc5\xdcS@\x8cfM\x93\x88\xddS@2\x9c\xb5YV\xe4S@<\x84R\xe4\xd1\xe7S@\xce+\\S\xf9\xedS@\x9cJu\x9c\xf6\xe2S@\x90e\xa9v\xca\xd8S@\xa341\xe5\x13\xddS@m\x102\xdf\xc6\xd0S@\x92\xea\x1a\xdf\x86\xd3S@`n\xcf\x8a\xa4\xe4S@\xbb\xc3\x14\x08\xca\xe2S@\xdbi\xd52CgT@;\x9b,\x00/\xd8S@\xa2\xd0\xb68\xde\xe8S@Q\xe0\xb3\xf0\x95\xdcS@\xd0\xdf\x9c\xce\x82\xe0S@\x065e$\x96\xd4S@\xe2<\xfb\x98\xc1\xe1S@<+\x88\x8aO\xe9S@e\xbc\x18(\x19\xdaS@\xac\xf6\x84\xc1\xb3\xecS@\xb0w4\xfd`\xdcS@)\xd8\xb7i\xd0\xddS@U\xe3\xaf\xaf\xef\xddS@M \x08\xe6^\xf0S@\xfd\xf7\xe5\xecr\xddS@\xab(j\xed\x93\xeeS@r\x1dy\xb4.\xefS@\xfbG=Y\\\xe2S@\xa1\x83\x0e\x89\xa5\xdeS@\xbe\x93X\xd9\'\xdeS@S\xb28\x87\xfa\xd7S@\x99\x96Z\xff\xea\xd9S@f\x15\xd1\nL\xdeS@>P\x91\x82\xd9\xe6S@\x99\xb1\x04\x181\xf1S@\x86\xe8\x0b.\xc0\xddS@\x9b@\x02\xa3\xa7\xf4S@"!\x90A\x9eIT@\xeb\xa2\x99\x16~\xe2S@\xaf\xcd+\x7f\xa2\xf3S@\xe1\x8dg\n\xdb\xd8S@\xef\x80\x8et\xc3\xe3S@l\xfd\xce\x05?\xdaS@6\xa4\x13\xf8\xd0OT@\xf4\xc3\x91o\xf6\xebS@\x13\xd1~\xc2u\xe3S@\xda\xcb \xa6C\xeaS@k\xe8P\x82\x9f\xe4S@\x07V:"J\xe7S@\x9c\xdd\xa7\x87*\xecS@_VD\xc7\xd8\xefS@\x8e1f\xd6V\xd2S@+\xc5y\xaa\xe4\xd2S@\xca\xce\x1b\xd2a\xf0S@E\x87\xa4\x83\x8b\xdeS@\x83Qn\x87\xcc\xf1S@?\xab\xb9\xc5m\xd7S@\x9e9\x1c\xd1 \xdaS@\xe8T\xcfX\x10\x86T@\xee\x07"\xc9\x9a\xeeS@(\xd1\x91\x88s\xf0S@MX\x10\xe4~\xe3S@ 7,;\x14\xecS@5\xf2<j\x85\xdcS@\x90u\xb5\xa2d\xf2S@\'$G\xe9Z\xebS@\xe4\xce\xc7~\xf5\xe7S@.k\xff\x1f3\xf0S@98f\xdd\xf8\xefS@\x10\x98\xff\xd7\x96\xcbS@A\xb3?\t\xe4\xe8S@\xdfE\xfb"\xb1\xdaS@=\x96\xb9\x18\xf1\xedS@U\x8f\x19\xfd\x16\xdeS@W\xdb\xac\x1b\xb3\xf1S@Kc$[\x14\xe8S@ZA\x1c\x8e\xf4\xebS@\xeb\x1eD\x03\xc8\xd9S@\x94\xda\xc9\x8f\xd3\xdcS@^B\x02\x02d\xdcS@>\x07\x16\x8e\xc5\xd3S@\xfb7|\xb8\xbd\xd3S@a$\x8a\xc6o\xe2S@.\x85\x9bd\x7f\xe2S@\x83\xc7\xb2\x8aI\xebS@g\x8d\xf60\xc9\xd0S@\xaaVq\xca\xa1\xd3S@\xcfs\x99\xd5G\xdeS@\xa1\xcf\xeblK\xe8S@J\xa0\xf0\xfe,\xe7S@\x8eiP!B\xdaS@$:\x02v\xbf\xd3S@\xb6\x9c9\x99Y\xd4S@p\x00\x88\xb1<\xf0S@"~Q\x10\x14\xe9S@\xa5\xa4V\x1b\x0c\xe1S@\xcd\x03\xecH\x15\xdeS@f1]k\x9b\xe4S@\x1d\xde\xce\xa0.\xeeS@\x953\xa8\xe9\xff\xe6S@\xedx\xb0\x90\xc6\xddS@\xadZG\x8b\xfa\xd3S@x&\x82h\xa4\xe1S@Z\x99aB\xb2\xf2S@;^\x9a\xd2/XT@\x00o/\x80\x96\xeaS@V@\x11\x01\xee\xdbS@\xfb\\bxA\xecS@\x813\x11\x13\xa9\xe4S@\x1b\x1e\x93_\t\xeeS@\x02\x8aG\xae]\xd9S@H\x03\xb1f\xb4\xd4S@\xd4\xbf\xeb\xd1s\xe9S@w\xbe\xf5\xc7h\xd4S@\xe3\x06\xf5\\\x82\xd4S@u\x9b\x15\xb4r\xeaS@1\x95\xf7\xa2\xf0\xe9S@\t%\'J=\xeeS@\x84\xbd\xef\x89_\xf0S@\x18\t,\xf2\x8f\xecS@\xc1\x90\x804\xa8\xdfS@\xb9GK\xa8w\xdcS@\x1a\xf9\xa05\xbb\xdcS@\xea\xbb\xef"/vT@\x9f\xeb\xdd2K\xf4S@\x9d\x83\x9a\xd0\x8c\xe2S@\x9fT\x0c\\\xee\xe8S@\x02\xcc\x93\xb1\xe6\xe8S@\xe1\xc0\xc8\xa7\xc5\xe4S@\xaf\t\xd6\x86B\xecS@c\x81b\x80\x1e\xf0S@\x12\xb1\xebD\x98\xccS@\xa1\x9a\xa7\x8d\xa3\xd7S@>\xe4\xfd\x82\xe6\xdaS@\x8b[\x1c\x82x\xdeS@\x1d\xd1Y\x95\xd2\xdeS@\xe8\x07\xbe\x08{\xe0S@\xcc}g\xe5\xfd\xedS@|\x14m\xb8@\xe2S@J\xc1\xd9\xf2\xda\xdbS@x\xcf\xbf\xe4R\xe4S@\x02\xde\x9e-\xeb\xdfS@p\x07\xcaS\xd7\xddS@O\xe3H>\xe1\xdaS@?\x07\x15\xc1\x05\xdbS@\xe7\xfe\xba6t\xefS@\\\xea\x95\xe6\xfb\xe0S@l\x9e\xb0\x0ct\xf1S@i\x1b:`\xbe\xdbS@\xfe\xa8\xe1\xccd\xddS@\x9by\x16}\xfa\xe0S@;N\x9eC\'\xdcS@J8O\x18I\xebS@\x0f\x12\xef\x10\x9a\xcfS@dKJ\xb5x\xe9S@\xc2\x0f"\xa8\x1f\xdcS@\x0b\xa8c\x87\xc1\xefS@\x1at\xea^\x86\xe4S@\xd7\xec\xa4\xf9\x9f\xdcS@\xfe8\xdfj&\xebS@>\xe6\x0e\x19\xd1\xdbS@%\xc9\xcc\xd9\xff\xe8S@s-\xee&\xe6\xe3S@\xf9\xcb\xd4\x05\x1d\xd3S@E \x13*Q\xd3S@.\xcam\xf3\x85sT@1\n\xd0b\x9f\xe3S@\xc3T\x1dB\xaa\xdeS@\x07\xf5\x97^\xdd\xedS@\xff\x18\xf4)n\xe6S@\xafu\x94\x06\x83\xd9S@\xa4\xa7]RC\x86T@\xe2\x1f\xa5G\x18\xe2S@,t\x19\x9d\xf9\xddS@\xe5\x7f\xa3\xf4\xc5\xe1S@:\xba\x92KK\xdbS@fQ\xf0h\xc9\xd7S@\x89P\x11=a\xd7S@\xb4\x9c\x186\xce\xddS@\x86\x94\x17@}\xcfS@k\xe7R\xf2\x0b\xdbS@\xa5\x129\xa6=\xd8S@\xbb\x81\x14G\x0f\xdfS@8@8\xf6\x96\xdeS@\xd2\x90\xadg\t\xdeS@\xd5k[\xe7\x82\xdeS@\x9fO\x8dL\x04\xe4S@\x87\x1e\x1f\xb7\xd6\xf5S@E\x03.\x82\xb7\xd4S@\xa9\xb9%x\xca\x85T@\xee\xa2.\xd6\x02\xeaS@2\xb3i\x8cv\xe7S@\xe2x!0\xd0\xddS@D=\xce\xf5\xf7\xecS@P\xd5\x95\xedW\xdeS@\x10 \x99\x05\x04\xddS@*I\x0fK\xf9\xdbS@\xaf\xed\x94!t\xedS@\xadb\xaea\xff\xf4S@x\x95\x89\x1d\xed\xeaS@]\xe9\x8f\x92\xdf\xeaS@\xe2B{T\xe4\xd5S@\x04K\x98\x96\\\xdeS@\x8b\xbfK\xdf\xf5\xdeS@\x0b\xa4\xcc)\xbf\xecS@\\\xe3\xfey\xc2\xdbS@)\xe5\xe9\x15\xfa\xefS@\xec!]\xe9\x01\xe1S@\x12\x17\x8e \xff\xddS@+\x07\xb4\xfb\'\xefS@\x01kd\xd1\xe9\xebS@\x80%7\xb2\x8a\xcfS@]\x9d\x937|\xd8S@\xebZ\xad\x18^eT@\xc5\x84t/\xfa\xecS@H\x840t\x85\xe1S@Z\x0c\xd9\xeb\x81\xe0S@k\xe5\t\x9e\xd7\xd7S@t\xec\x16\x1b\xb6\xe9S@\x90\xf6\x14\x16\x0f\xe8S@\x7f\x8d\xd4\to\xd5S@\x95\xba\x19X\x9c\xe7S@\xafE7Mb\xe2S@cYr\x8f\x95\xefS@\xcf\xdd^\xbb\xce\xf4S@j5\x9a9K\xdeS@g\xb7\xa1\x1f\xcb\xf1S@\xd4E\xd5\xfaV\xecS@\xf2X\xef\xfe\x15\xd0S@\xce)\x035<\xd9S@bp8\x83\xee\xe8S@\xd0\x12\x14"J\xdcS@&\xbc\xe9n\x9elT@\x957M\xa3\xa8\xd9S@d\xf9\x1cT\x12\xdfS@z\xd2\x96\x11\xbf\xebS@\xeaSS\x01\x11\xdfS@>\xe7j\x03\xe8\xd3S@^@\xdc}8\xd0S@\xbf8\xceLd\xdeS@\xb6)\xf1\xec\xc7\xdbS@\x9a\x86\xbd7\xaf\xdeS@\xb3\xbc\x12Bc\xecS@Z\x06\\1c\xefS@h\xb8{\xcfH\xeeS@\xdfB\x9c\x06\xa0\xd5S@(\x8f\x99\xa4\x1d\xe6S@\x12\x07\xc8$\xe3\xe1S@\xa6\xbc\x1a\xc5\xb0\xeaS@\xff\xd5d#\x1f\xedS@o\xea\xeb\xdc\x1e\xe2S@\x1a\xdf`\x16O\xe0S@\xf3\x05h\xdc\xab\xdbS@\xe3%\x9b\xcc\x90\xd5S@\xf1\xb1\x94:%\xebS@\xcbh\xfb\x10\xdc\xd6S@W\xd5rY\xac\xe9S@\x12\xb8\x805f\xdeS@d\xc2,\xbe\xc2\xdbS@0j\x11\xbc\xc1\xe0S@\xfb\x8e\xd6i]\xe5S@s\x1bM\xbd1\xe1S@\x19\x06\xcd~\x0c\xe8S@\xa6hJ\xf7\'\xd0S@\xf6\x8dgwn\xe3S@\xec\x18\x8f\xfd\x0f\xe3S@I\xf4\x94\xb4l\xe2S@\xde\xf7\x0eV\x9f\xd4S@\x90\xd4;e\xe6\xd3S@\xd2\x81\xd4>\xe6\xdbS@\xc5\x8c\x85\xef\xa1fT@\xf8\x1a\x9b^\x89\xe9S@ZI\x8a\xae=\xdbS@\x92\xf1\xa6]\xae\xdeS@\x12\xba\xb6"$\xebS@\x1ehd\xfd\x19\xdfS@\x0c\x81\xc9\xd4\x8b\xddS@-\xa1\xdf\xc9\xdf\xe3S@\xe5\xbe\xa4\xdf!\xdeS@<\x1c\xf4M\xbe\xd4S@\xd8\xaa\xc8\x9fz\xf5S@\xc76\xbe\xd5\x03\xdfS@2\x99\x8a$?\xe8S@\xbbc&!P\xd9S@\x0b\xb5\xfaWv\xddS@\xfb\xd7\xea\xd4h\xe1S@M\xbe\xe7\xe4\xb3\xdbS@\xc0/\xb1W\xe6\xecS@\xe9[A\xf5\xf0\xd6S@u\xbc\xee\xea\xc6\xd0S@\x0e\x98\x04T\xe3\xf0S@\xe4\x9d\x02O\xab\xf3S@\xe8^\x1a)\x11\xecS@J\xfc9>a\xd9S@h\x8d\xa8FB\xd9S@Bj\x84\x8f:\xd7S@_\x84~\xb2\xc5\xf4S@\x1d\xf7\xf87\x02\xdaS@\x9c\x02m\x8d,\xdeS@(\xbb_\xea\xa8\xe8S@E\xaf\x18)2\xdcS@@Ab\xf9\x90\xdbS@ck\xd5l$\xdeS@\xe2W\x8f\x16\x02rT@\x93\xf6\xb4#\x1drT@\xf4\x8c\x8e\xcd;\xd4S@\xbf\xe7\xc0`g\xe3S@\x84\x1c \xc6\xa1\xf5S@\xe7\xe3\xf1\x1d\xcc\xf4S@\x1f\x07S/\xfa\xe5S@\xf6Dd\xc5\xa5\xebS@\xf5\xffj\xf0o\xe2S@_|Su\xbf\xe1S@\xffT\xbd\xee\xbd\xd3S@3H\x08%\xc2\xd6S@\xc6{\r2~\xddS@o\x16\xee\xd2P\xdfS@|\xac\xa5$\xc4\xd6S@\xe4\x8e\'\xca\xd7\xd5S@\xaaq]f\x10\xe3S@\x98\xd8\xdf/\xd6\xeeS@\xc2\x1a\xd22\x88\xe0S@\xaa{S\x0e\xa8\xd9S@\x12j\xa0\x84\n\xe6S@\xb6\xd2<\xa5P\xeeS@\x07:\xbe\x04;\xdfS@\xcd\x00qo\xf3\xd9S@\xd9^!\x86\x85\xecS@8$\xa4\x14\xb3\xdfS@\xea\xaa\x16\xc4\xb7\xe1S@\x9bu\xda\xda\x87\xe8S@q: \x92<\xe3S@\xca\xce5\xcer\xd0S@\xd6h\xd4\xea\xe6\xe0S@g0\xdf\xd0\x86\xd4S@\xce\xc3(\xa1V\xddS@\x8f<\xfe\xcc\x0c\xdfS@6S\x98\x87T\xe8S@\xc2s\x10\x12+\xe6S@\x96\xe7\xad~\xee\xcdS@Z\x15\x17\x81\xf6\xcdS@\xae*\x01\xbe\xe3\xe2S@\x83\xd8\xe2\xc3\x85\xdbS@\x84\xb0I\xc7\xc8\xd3S@H\x7f\xe2\x02\x97\xe4S@"yH\xb4\x86\xe5S@/\x0e\x99\xdc\x1f\xdfS@14\xcf\x1d\r\xecS@\x80r\xe7<x\xd4S@E\xde\x17B\xc2\xd4S@\x94tk\xf3\x97\xd5S@UY\x94\\\xca\xeeS@\xefCm\x05\xc0\xf1S@wJ\x96\xe8I\xe2S@\xe8\xad2[\xcb\xdcS@\xf6\x94\x93\x06\xb4\xecS@\xd5\x17\xa7mw\xdbS@\xe45f\x1cL\xd9S@\x0f\x11\xd9\xcb(\xe2S@\xf5\xb4\xc0\x8f?\xf2S@\xefGO: nT@=\xd8\xe8\xc9\x10\xceS@\x06b\x16\xa9r\xd8S@y_\xed\xa0\xb3\xd9S@`\xb8\xb5?\x7f\xe8S@Y\x1a5#\x14\xe3S@\x12/\x977\xba\xf1S@]\x19{\xb9o\xe0S@\x9bV6\xaf\xb5\xe1S@\xd7\xc3RI\xf7\xdeS@\x036p9\xa9\xd6S@\x19\xef\xd2\xbe\x85\xd7S@`\xdb\xfa\xaa\xc8\xd6S@m\xbaGM\\\xeaS@\xa2"\xa9<f|T@\x1f\xe4 j\xe3\xddS@\xb1\x05\x8e\x15\x9b\xdeS@O\x8f\t\xc6:\xe0S@2=\xc0W\xa5\xe7S@S\xf3\xb8|0\xd7S@;U\xcfM[\xf5S@1\xcbD\x9a_\xdaS@s\xfc\xean<\xd5S@b\xef"$\x8b\xe1S@\x95s\xeaE\xf9\xe1S@\\FE\x96aqT@\x93\xe6\xf9\x8d,\xe4S@\x86x" X\xe0S@x\x9bk\xf7\xc1\xedS@L\xd4\xe0\xc6\x96\xecS@A\xe2\nRm\xeaS@\x82p\x16)d\xdfS@\xdbM\xa9\xf8\'\xe2S@\x8e\xe5ZO\xcb\xf4S@vm\x18\xf4\xfc\xdeS@\xe3]\x04\x9a\xd7\xebS@\xac#y\xd1\xe0\xdeS@\x11\xc8\x7f\x80%\xe2S@\x80L\xeb\xd4@\xeeS@=e\xef\x96I\xdcS@ Vu\x94,\xddS@\x04\x11e\x9e.\xd6S@\xaf{2Vk\xe8S@\xf0\x06(\x02o\xd5S@c%\xff\rr\xdcS@%\xc6\xb5\x9e\xc8\xdbS@\x95\xc4& \xbf\xe2S@\xdd\n,\x0c\xcf\xdaS@?\x8b_\xc6\xc6\xe4S@\x96\x10\xfc\x02x\xe8S@\xf9\x13\xc8w\x99\xd3S@\x8b\x939>+\xdeS@iZ\xab\n\xad\xd0S@4\xa7\xe6/\x80\xd4S@@\xcf?\x11\x14\xd7S@\xf7\xeflK\xd5\xd6S@\xe7\xa4\x18:\xc4\xd3S@\'\x06"RJ\xdbS@\xf1\xce\xa4\xbe\xb1\xdeS@;C\xfe\xec\n\xeeS@F\xf9%\xd7\x06\xf1S@B3\x8c\x98\xcf\xd9S@j\x98\x9c\xd0\xb4\xdeS@g\x04\x91\x1aF\xe2S@\x91n\xdf?\x80\xd4S@\xd7\xe5\xe2\xd3\xbd\xebS@\x10\xbd\xad\xe5\xf0\xe1S@\xd7\x8b\xd1VS\xe9S@s\xc9\x895\xf1\x86T@3"\xf6\'\xc1\xedS@\xf7\x08[7"nT@\xeeA5\xce\xa0\xdeS@]\n\xa6ZQ\xd2S@O\x19v\xfe\xe0\xd6S@\x84\x05\xc5\x18\xcf\xe8S@\xcf\xdd\xfbe\r\xdfS@\xdfNl\xd1\x04\xdfS@\xc4\x87j\xca\x7f\xe3S@\xb9=\xa9NC\xe8S@\x1cj\xd8L\xfe\xe2S@\x1e?;\xca\xea\xf1S@\xde\xd4\xf0E.\xddS@A\xa9\x80^#\xd6S@[ \x96\x17\x17\xe3S@U(OIX\xe6S@\xc2\x8a\xe5\xe6\xd5\xf0S@/\\\xf4\xe6\xd0\xd2S@\xd8\xf1o2\xeb\xe5S@q\x83.\xe5x\xd4S@;\xf6\xfa&y\xefS@X\x05O\xa6\x04wT@\xce\x11\x05\xc0\xee\xe0S@\xbdl\t\x84\x9a\xdaS@\x17\xe2\xad\x0eS\xdfS@\xf5\xa9\x0b\xe4\xde\xedS@\x90G\xa9\xc5f\xdbS@\xfb"\xbc\xcf\xdc\xefS@\xc4\xcdN\x87\x8b\xecS@\xa9\xd4\x07$s\xdfS@\xe6\xd4_\xcc\x95\xdfS@&9\xf9\x88Z\xe9S@\xea\x81\xea\xb4\x16\xe5S@\x8c\r}\xcd*\xdaS@F\x80m\xed\xd0\xd8S@\x87\xc3{\xe0\xc6\xd6S@\x11\x93NJ\x0e\xeeS@9C\xc8&B\xeaS@\x1e\x9a5\xd4\x1c\xe9S@\xa3u\xd6\x82\xac\xe4S@xQq\xf6C\xf1S@;/\xf1\xf9\xf0\xdfS@]\x96\xa7\xe8\x84\xdfS@\x91\x07\x8e\x06\x88\xddS@\x92\x05\x0e\x02W\xe1S@\x18l\xfe\xaa]\xe2S@\xde\xf3\x03\xae?\xd9S@\x86s\xcb\xc1$\xd8S@\x87\xe4\xc4d/\xdaS@\xb3\xce\xa3(c\xdcS@\r\xa1\xc2pn\xdeS@\xc89\x97/\x0b\xdeS@}\x03G\xa8\x13\xd1S@]\xb0\xf4\x1c\xef\xf2S@\x12\xf6\xbfpz\xefS@?L\x9dP#\xd6S@\x9fP\xe1\x99*\xeeS@ \x1b\x18%\xc8\xf1S@\\\x14N\x1bS\xe3S@{B\xb9\xcaE\xe3S@\xda\x14\x82\xf9\xf6\xefS@\x94\xaa\x07E\x9b\xdeS@\x191\x14>g\xceS@\xee\x11\x85\xc4\x17\xdbS@\x10/\x81\xd1T\xdbS@o\xae+\x1b\xbe\xdcS@\xa5\x1d\xd2\xacG\xdfS@\x06\x87\xd8-U\xe0S@J>h\xe6\xd8\xe2S@\xbf\x0bt\xe3m\xddS@\x04i\xa3\xfc\x90\xd2S@\x80\xbc\xc77\xce\xdbS@c~\xeaK\xe6\xdaS@p1\x16\xef\xf5\xdfS@:\xac\xd3\x8f|\xe1S@\xd7^\xd5\x95\xe2\xdaS@\xfe)]\xadf\xd9S@\xd8\xcc\xed\xf8/\xdaS@\xa7\xa6\xe7\xf3i\xeeS@u\xd9\x97\x06\x8d\xd6S@\xa7b\x1b\xae\x97\xefS@\xc7\x0f\xfa\x04\xc5\xdeS@\xdd\xe1]j_\xdeS@rp9q\xda\xd8S@\x12\x98\xf0|\x0f\xeeS@\x91\xee\xc4h\x85\xe2S@\x84a\xff\x07\x86\xdfS@\x11\xa9N\xd2\xf0\xe9S@\x81/Fj2\xedS@\xd3;Y\xef\x8b\xeeS@\xfd2"\xf4\xc7\xddS@l\xc8s c\xe7S@\xfe{\x8b/d\xe4S@\xb7]i\x85<\xe4S@g)kA\xeb\xd5S@\x01FOh\xb3\xd9S@A/\xa1\xf3`\xe5S@\xfd\xab-\xc1G\xdfS@\xe9\x99U\xdbJoT@4\x06x\xf4\xa7\xdcS@\x14\x95_\xee\xc0gT@ \x80;\xca`\xe9S@\x9b\xf6\x8a_\xb7\xd6S@\xd4?8\x7f\x1d\xd3S@\x88V\xd3\xd1\x1e\xe7S@x7\xc5\xe8\x00\xdbS@\xa3\xe6\xaf\xf4\xef\xe0S@B \xb5\x1d\x02\xe3S@\xa4\xf3\xf5\xf5*\xe5S@|\xdbD34\x8aT@\xc5|GD\xc8\xdaS@Ir\xc0v\x1c\xedS@P\x8e\xcb\xa9c\xefS@\x17\xd0\xe9\xa7\xc4\xdaS@s>-\x19\x10\xd7S@\x151}- \xe5S@6\x95\x8d\xc2\xdf\xd6S@\xa9<d\x06\xd1\xd6S@\xd4K\xee>\x9b\xe0S@\xd6\x1bj\x8c\'\xf5S@\xd4\xfa\x1f\x99,\xe0S@K\x9bw\xe22\xe8S@@D\xf5\xb5\x18\xedS@d t\xbf&\xe6S@~u\t\xcb\x02\xeaS@\x18&N\xae.\xefS@:\xb6+r\xd4\xd2S@\xc1\xbe\xa9\xda\xdd\xd7S@c0\x17YO\xe4S@\x9a\xd7"\x08\x94\xe0S@\x0f\xbd+\x84\x9f\xdaS@\x9b\xaa]>B\xe0S@$\xf5\x85G\xa4\xf2S@\xdf\xc8ve\xfa\xeeS@[\xb5\x80\xf9K\xe3S@\xe9\x11u\xfa\x1d\xeaS@\xc7(`]\x1f\xe3S@[\xd5\xeel\xc9\xecS@6\x92\xf7A:\xd9S@\xb0J\xf33\xf5\xd8S@:)G\xcb\xd1\xdcS@\xb43z8]\xd4S@1[\x06\xea\xdd\xe3S@j\xea\xf6C\xef\xecS@\xfc\xab\xc2\x8a\x07\xdaS@\xac\x02\xef\xe9\xfc\xe3S@0\x8cJ\xd5e\xeeS@\xadT\x1b\x08\xde\xd5S@\x9d\xc1.\xf2\xa2\xdfS@\xcdQ\xe7\xe4i\xeeS@^\xca\xba\xf6\xd7\xdbS@0\xee\xe2R\x99\xdaS@\xa12\x00\xc0\xc0bT@\x98\xfdI\xc5e\xf1S@$~\xd23K\xe0S@p2\xda\x80\xa5\xd2S@\xe7\xb6\xf5!\xd4\xdaS@\xe0k\x1d\xa1\x14\xd3S@\x1d=\tWz\xd5S@Z\xd7\xc7@8\xe2S@\x9c"%\\Q\xe8S@\xe7\x98\x9ey\x85\xe6S@\x99&\x06\xf2\xd9\xe6S@Fl\xa7\xab\xe2\xdaS@\xc7\xef\xcfR\xcb\xdcS@\xed\x8eI{m\xdcS@\xfa\xb6\x0b\xfd\xea\xe6S@\x0f\x97% \xaf\xd6S@\x97\x16iF\x12\xd5S@)7\x85\n\x10\xe3S@\x97\xeb0k>\xecS@\x19\xe5\xeb\xdd3\xdaS@\xbc\x8ey\xad\xe5\xdfS@\xf51\xee\x7f\xb0\xebS@\xfe\xb2o78\xe5S@\xe2\x99\xb8\xdd\x0b\xf3S@\xcf\x97\x18\xd0\\\xd5S@\x02L0\xac\x85\xd5S@\xbaT\xd9\xc8%\xefS@=\xcb\x06\xde\xea\xe1S@\xccO\x9d\x18\x96\xe1S@9 \x12\xeb\x10\xe3S@\xc6\xd5\x8eny\xddS@jH\xf3\xe3\x13\xddS@\xfd\x8c\xb1\x8d\xd7\xdaS@\x1d\x94\xc2l\xc9\xd5S@\xf2\xb3\xac<x\xd3S@\xcd\xbc\xd8\x91p\xd3S@\xd7\xef :\xfd\xd2S@\xba\xfe\xfc\x7f\xde\xe0S@A\x01\xfcL\x1c\xeeS@\xbe\x06\xb6M\xac\xdaS@]\x1arm:\xe0S@\xab\xa5\xa8h\xd2\xe3S@\xd5\xab\xb7%\xd5PT@\x04\xf1\tf\xd2\xf0S@\x07\xd4\xdc\x8ca\xf3S@l*f\xa5\xec\xdcS@1\xf4\x01us\xd9S@\x8b\xdc\xbf\xcbN\xdbS@A\xd09\xa6\x8f\xdbS@T=\xd5`\x9a\xe2S@Q\xf9\xf5~R\xe1S@\xa9\xd6r\xd2\xb7\xe1S@f2C\x87,\xd8S@\x93\x1e\xa8\x80\xb1\xe7S@\xfc\xd1\x0f\xa4\x9d\xe8S@\x90/KK(\xebS@\xf5^\x16\xa8\x9c\xefS@\x96\xca\xe4\xc8\x05\xeaS@\xdc\xfb|\x03s\xe1S@\xc0>\x04\xd7\x7f\xeeS@"\xea\x1dET\xeaS@\x14<q\xe5\xa8\xe5S@\n\xdf\x0f\x8br\xe5S@\x8c%\xdb\x06\x88\xe4S@\xc2\x8f\x99\x86y\xeeS@R\x94e\x0ej\xd8S@\xc3&Y\xbc\x1a\xdbS@\x1a;\xf8\xcf`\xcdS@\x02\xf0Qz\xe2\xe2S@,\xd1\xa9\x87\xb8\xe0S@\x99P2Y\x88\xd2S@\xf7\x14?\xd7z\xd5S@A\xc5\x0b\xb0,\xe6S@\x15\x9fn\xedy\xdbS@\x84P\xa7\x06g\xe2S@&\xce\xb0\xd9O\xe1S@u\xb9h\x9d\r\xf2S@UV\xb9\x87\xff\xd9S@U\x80$\xefO\xdcS@ kA\xba\x14\xebS@\xc2\xadjf\x16\xd3S@\x06\xb5N7\xed\xeeS@\xb7\x1f\x10\x8f\xca\xd2S@\xc22\x95\x01\xb7\x88T@:\xf7f\xd6\x95\xe2S@\xda\xab\x0e\xbd\xe2\xe1S@\xa5\xe6\xb8\xce\xf1\xdaS@\xe1\x12X\xf2Y\xdeS@\xc8\x8c\xe1z\xbe\xe7S@\x84J\xa3\x15k\xddS@j\xc4\x1ch\xcc\x8aT@\xe7\xf4\xb6.\xb2\xd9S@\x94\xed\xbc\xf2\xde\xe3S@\x04hr\x88\xe3\xe4S@\xf8\x9d\xdaE}\xdfS@\x89\x17\xec\xa6!\xf0S@O\xa7.\x81\xf4VT@\x12wq\x8c9\xe3S@C\x0e\xa7\x18\x93\xeeS@\xee\xfe\xd5D\x10\xebS@\x16\xf2\xf37\x1b\xe1S@\x8b<\xf002\xe6S@\no\xf8\xe1\xbb\xeaS@S\xed\xd2\xdf\x9c\xe7S@\r\x0ee\xc2}\xddS@\xe1^K\xb0\xcc\xdbS@\xa5\xdf%\xb4\xab\xe5S@\x11~\xc8\x049\xe7S@\n\x88\xf9\x9d\xdc\xe9S@Q\x1f\xa6\x15\x01\xebS@\xef8u@\xe9\xebS@\x8c\xe4\xe1g\x10\xdcS@\xc6\x85\x1cF\xd5\xd0S@K,}\xf5\xdb\xd6S@C}!\xe4\x11\xe2S@\xe1\xdd\'~E\xe0S@\xe7Q\xcdW\xb8\xd9S@}\x95\xb3\xa9Y\xdaS@(\xab3\x8d"\xdfS@\xe5\xb8S\xa3\xdd\xe5S@\xb6\xae\x90\xe7_\xe7S@\xfc\x85pD\x12\xe6S@\xd7\xde\xb6B\x81\xe6S@o\xdc\xdb\x11\xfc\xe1S@\xff\xb6N]\x0b\xddS@\xcdZ\xf3\xc0H\xddS@0#b\xd2e\xe7S@\xc2\'\x86\x181\xdaS@\xec\xdfw>a\xd9S@o\xf2L\xb9\xcd\xd3S@p\x07\x03\xdd\xb7\xdbS@\xca\xe5\x95^-\xdcS@\x7ft\x17:\xdd\xd6S@\x1a\xbcP\xab{\xdeS@\xfb\xbb\x06J\xca\xd8S@\x1d\x81\xd0\xa4\x97\xe2S@\xd7:\x8e\xba\xa3\xe7S@\x17Dlxz\xe7S@W\xceN(\x01\xe7S@\xde\x988\xb0\x9b\xe0S@\xae\xc9T\xa4\xb4|T@\xea\x03|\xc2\xbeiT@ei%\x83\xabiT@\xcb\x9d\xf0EA\xdcS@\x0f\xff\xd2\xff\xcd\xe3S@L\x9c>\xb1\xe6\xe4S@\x16\xd3\x9f\xde\x17\xebS@\xc9\x17EE\xe8\xe2S@dZ?\xf0\xc9\xe1S@\x0f\x02\xcd\x02 \xdaS@\xbc\xa3\xad8\xcd\xd3S@\xdd43*Y\xddS@)\xa9\xb7\xf0\x8e\xe4S@VqV\xa4\xec\xe7S@|\x95\xf1\x99\x9a\xe8S@\x0cYU\x06\xfb\xe9S@mdp3O\xd3S@"e\xe3p\x1a\xe0S@\x12\xdc\x937C\xdfS@\x97\x08H\x9cv\x85T@\x1aEb\xda\xcc\xddS@\xf4c\xaf&\xa6\xdcS@#)\x1a\x80\\\xdfS@)\xde\xe1\xa8\x11\xe0S@21\x0eS\xe0\xd9S@8\xfe\xcc\x0e\x83\xe4S@\'\x91\xa2{TbT@\xbbO\x14\xa4\xe7\xe5S@H\x96\xa5:\x15\xe6S@\x14\x8fE\xf1\x06\xd9S@\xf4\xbc\xf6\ns\xdfS@\xd0\xb3P\\H\xe4S@\x82P\xf7]\xad\xcdS@W\xcfa\x13\xd0\xe4S@o\x85\x87H\xe3\xd9S@\xf5\xd3\xc4\x9cb\xecS@S\x971\xe4\xf0\xd7S@\xc2\xe9\x80\xff\xf6\xdbS@\xd0re\xae\xbd\xe0S@\x85\xf8\xb6W(\xd8S@\t\x9a\xeb\x8ch\xd8S@\x03\x96\xe5)*\xdaS@d\x18\xb6\xb7\x8a\xddS@\xc4\x0b\x0c\x93}\xe0S@\xb0\xe0 \x8c\xe9\xe6S@^\x14\x96\xdax\xd3S@\xcf\xc9OY\x0b\x86T@k\x1f\xf9\xf3\x13\xe5S@\x00\xe1\x0f\xab\x84\xd8S@\xcb\xa8\xc3"\xa5\xe8S@\x90\xd0\xd4\x96\x9d\xeaS@\x05{\x84 \xf6\xe0S@\x9e\xe4\x1e.E\xd1S@1(9\xed\xe3\xe6S@\x1a\xa4f,\xdf\xd2S@\xe0\xfa@\x19\x9btT@\xc6\xc5{\xd6w\xd8S@\x06\xc6\xf8\xa6\xcb\xd8S@\xb4\x94\xfdBo\xd8S@\x01/\x95%\xe6\xddS@n\xb6\x8d\xce\xe9\xd6S@4e|8\xa2\xdcS@\xdb\xa1\x9b7^\xdeS@\x8c_\x97#x\xe1S@\xf8F{\xdd\xf6\xe6S@\xb8\xa7\x01\xe5\xab\xdcS@\xc63\x94\xed\x88\xdbS@\xd6\xa4S\x9b`\xe2S@\x16~\xe0\x9c\x90\xdeS@=U\x8bSS\xd9S@\xcd\xc1\xc3\xd8k\xe8S@e\x96X\xd9r\xe7S@[\x15n=\xa9\xd4S@S\xd8\x0f\xc5G\xefS@k\xeeM\x93y\xdbS@\xcc\xc8\xfa\x92\xd3\xdcS@k\x07!\xc9\xdc\xe1S@.\xd5\xc4\x06\xc3\xe3S@-\xa7\x88\xcc\x8a\xdaS@\x078`\xcaC\xe3S@8\xfd\xc2\xeb\xd6\xd8S@J\xef\x96!\x9d\xdfS@\x83\xd0\x11\x08\xa2\xd5S@`\xd7\xe6\xd9\xf0\xedS@VJ\xe7\xe5\x88\xd8S@F\xbdR=O\xe3S@\xdd\x05\xdbAC\xe3S@\xf2R\xfc\xfb(\xe2S@z\x15\xa4\xb9\x1c\xe7S@\x0bE\xa6t7\xe8S@\xc2\xe6jw\xd3\xdbS@\x95\x80\x93v\xdc\xdaS@\x0c\xbd\xb9\xb1A\xd9S@\xf3\xedp\xbd\xad\xd4S@\xca\xe0\x98\xa5\xf7\x85T@e\xb3\xd9{\xdd\xeaS@\xd1\x98\x17\xf4\x7f\xe8S@\r\xb3\x1aR\x90\xe5S@\xcf\xf6\x9d\xc1\xdb\xe0S@n\xc8\xcc\xd8)\xecS@e\x10\xf1\xc3\x87\xdcS@\xcd\xac!\x8a#\xe2S@\xde\x0f\x0bfx\xe0S@ts$\xe0!\x85T@\xe1\xf2\x96u\x1b\xe8S@\x1e\x80\xba\xe4\xcb\xe2S@\x99\xa6\xe6\x9c\x01\xe2S@\xa7\xcbH\x00\xa8\xdcS@[\x88Zl\xbc\xdbS@\x86\xf7\xc5\xce\xe7\xe5S@\x82\xcc\x049\xe0\xe2S@\x97.\x12\xcf\xa6\xe0S@\xc9W^ \xf9\xd8S@q\x9c\xb2\x1b(\xe1S@\xfcN\xc6W\xed\xdbS@t\x99\xdaX;\xe2S@\x11\x9d\xf2\x99\xdb\xddS@\x0fL/\x15"\xebS@/\xfc\xd6\xec\xcb\xe6S@\x9f\x88\x943\xa2\xe7S@\xa9\x07e\xbdg\xd4S@"\x17\xdeg|\xcdS@\xa3\xa3\x9cA\xd2\xe6S@\xb1?\x86b\x10\xe6S@\xe4\xc4z\xa2\x9e\xe3S@Xx\xb0t\x1f\xe3S@)\x0e\xaf\xb2\'\xdbS@&\x97YZ\xe8\xddS@a\xe5`\xdf\xbe\xdeS@\xdf\xc1s\xba\xf0\xd8S@L2&\xa7\x8a\xe6S@\xb1k9cH\xdbS@\xcd\xac!@\x98\xddS@\xc5p\xc9\xa7u\xe3S@d J\x88\xb8\xcdS@tF\x8f+*\xe8S@\x05\xfa\x04\x1e\xf4\xe2S@%\xe7cCg\xdfS@\x18\x98\xba\x04N\x85T@\xd12_N\x07\xebS@\xb9/\xa6\x11\xed\xe1S@\xe8H&\xbeC\xdfS@\x1a*J\xed\xd6\xd4S@\xea\xf8Q\xfe\x0f\xe5S@gn\x05\x7f_\xdeS@J\xd6\x147\x11\xe8S@~\xbfM\xc4\x08\xeeS@\x11a-\x12\x08\xebS@R#\x99\x12\x1b\xe8S@\xde|\xd3\x11{\xdfS@\xf2\xbeeF\x14\xe6S@\x8f\xdc .\xfa\xe4S@\xcc\xd9v\x17\xf6\xe7S@\xdeW\xdfk\xcf\xe6S@\x06\xff\xcf|(\xdfS@r\xeep\xfc\xc6\xe0S@\\\n\xcbX5\xe7S@\x7f\x1eR\xca\xf7\xdaS@-\xcf,B{\xd8S@\xc7[\x00\xbfkTT@~\xae\xa6\xd8a\xdfS@\xdaXH~\x1b\xdbS@\x86`\xed\x83\xe3\xd9S@\xc8-]\xf1\xbb\xe6S@:\x95\xf3\xec\xaf\xe6S@\xc7ii\xd5\x8f\xe6S@\xa5\xd8\x90\x17f\xe6S@"\xf5P\xacq\xe7S@\x9c\x9f\x8bMp\xe1S@e\xbd+\x8b\x98\xdeS@\x0eC\xbdc\x1b\xe7S@K|\xc2\xb4\xea\xe7S@\x1c@`\xa6\x8e\xe8S@kC\x14\x14\xb4\xd9S@\x1c\x8f(:,\xddS@\xd8\xde_G\xe1\xdaS@\x90\xdf86\xd5\xe8S@)\x1a\x86=\x16\xdaS@\xc6\xe0\x1dY\r\xe6S@\xad\xfe\x88F%\xebS@2\xfb\xaa\x9f]\xe1S@v\xcduwx\xe3S@\xb0\xe3\xfd\x8e\xb2\xd9S@,\xf9\xff\xe4\xdb\xedS@\x17\x1df\xdf_\xdfS@\xd3\xea\x98\x85\x16\xdfS@\xd4\x1f\xb2\xce\x06\xe1S@c\xe5\x87/\xdb\xeaS@\x13a\x8e\xfa\xee\xe8S@\x934\x93AC\xecS@z\xf8\x19(3\xdcS@\x80\xc4Y%\x13\xe2S@\xa0\xd8\xfa\x86\xd3\xdcS@\x17D^va\xe1S@\x03=g\x82a\xe8S@\xcb\x88\x804:\xe5S@-Q\x0f\x82|\xe1S@\x9fZ\xae\x11}\xe2S@C\xc5\x94X\x9c\xe2S@\x8aa\x8f\xb3\xb2\xe5S@1\xa6\x9fW\xce\xe7S@B\x9c\x8c6\x96\xe5S@1\xb8\xc2\xcd\xbc\xe8S@\xbb\xeb]\xeeF\xe9S@\xa4S\xf79i\xe0S@\xba\x86\xd9\xc1\x1a\xe0S@\xbe\x9c\xf4GM\xeeS@A\x9ec\x99\x90\xdaS@"\xdav\xd3o\xd8S@\x89f\x8b\\\xc4\xeaS@\xfef\xd4f\x12\xddS@|u\xd9\xba6\xf5S@#\x03\xa5\xcc\r\xe1S@*\xb1o\x07E\xe1S@\xa2\'\x9d"\xba\xe0S@\x92\x8e\x82\xb9l\xdaS@R\xe9\xba0\x82\xd9S@D\xd2\x133\xf8\xe0S@d\xf5B\xa0\xc7\xe8S@H\x81\xc5\xa0\xa3\xd1S@5\x1b7H\x03\xd7S@\xb0\xbc\xbb\x92\x93\xe2S@\xdf+#\xf4^\xe7S@\x87\xb0I\xdc\x1d\xe3S@U+\x9d\x04(\xebS@O\xbe\xfe\x00@\xebS@\xe8+\xb4}8\xf5S@\x08\x04b\xab\xfa\xf4S@(p m\xa9\xecS@\xa2\xea\xfa\xa9K\xdfS@\xae\x8b\xc5\xf2\x1f\xe9S@\xca\xf6~i<\xe9S@\x93c\xfd\x7fG\xd6S@\xc0L\xe0\xdf\x04\xddS@V\xc6I\x86\x9a\xe1S@f\x02\x9eq\x84\xd1S@\xa6\xbf\xe3\xc7\xfd\xe2S@g\xfb\xa1\xec\x00\xdaS@\x83q\xfa\x8e\xc6\xe0S@\xd5\x0b\xcd\t<\xddS@d\x91\xaa\x06\xb8\xe5S@\xa8q\x89g\x8f\xe5S@\xd0\xba\x93\'o\xdfS@\xa1x\x82a\xbb\xebS@!\xbc\x8d\xc1i\xdbS@KQy\xb6.\xefS@\x9b<\xe2\x07o\xe2S@\xf6\xee\x9a\xec$\xeeS@\x1e\x9e\x81\xd3\xb1\xe1S@K\xd0\x99\x85\xc8\xe1S@\x9a4\xe0!N\xe2S@|\x1e[\x7fg\xdcS@\x10"\xda?@\xd6S@\x11\x1b3\xbc/\xe6S@\xees\xd5D\x9e\xe5S@J\x90\xfd;\xee\xdaS@\xb9\xab\x13\xb8\x1d\xe0S@\x99\xd4\x8b\x04\xbe\xe7S@\xa3k/9\x96\xdcS@\xf4\x17r\xfb\x1d\xdcS@\xa2\xe6\x8f\x10\x10\xdcS@nal\x80\x17\xe8S@a\xfb\xad/\x05\xe9S@+9\xb4\xf1\x13\xe9S@\xcb\xaap\xc2\xc0\xeaS@\xf5\x88S\xd0T\xe0S@LB\x04\xa0\xfe\xe1S@\xb7\xe7B\x97\x93\xe2S@\xb7Q\xbb\xee\xd6\xe2S@\x9d\xbb[\xe4\xb6\xf4S@\xdf\xd7m\x8c\xff\xdeS@\x03\x89guF\xe0S@\xb0\x14\x8cmq\xe9S@\xc5\x10\xe1\xddY\xdaS@\x1cy\x05;\r\xedS@)\xaa\x9d\xb8\x9d\xe5S@e\xaa\x9f\xd7\x03\xf5S@#\x1e3\xf9\x1c\xe9S@u\xd1\r0\xde\xe3S@\xf2\x89\x8e\x94I\xdfS@\xad|6\xcdp\xd6S@\x1b0\xc1B\xab\xd6S@mY\xca\xfa4\xd9S@\x80\x80\x01d\xc8\xd9S@\x17\xed\x1bp\xcc\xe3S@\x84\xc9$<q\xf4S@*\xba\x1e \xa4\xe1S@g\xb5\xc3\xcf\xa7\xdfS@\x99a\xca\x15\xe6\xd9S@UR\xf5\x8a\'\xd7S@F\x94\x1a\x19H\xd3S@\xe7\xd4\xc5?H\xddS@|\x9a\xc3\xc3B\xe0S@\x80A\x11\x82:\xe9S@\xaf&)T{\xd7S@x/\x95\xbe\x14\xd6S@\xef)\x0c6\x8b\xe9S@\xba\xae\xb4\xa45\xeaS@\xde\xa7\xed3\x9a\xeaS@7\xf38/Y\x85T@\t\x9c*\xed\x8a\xf4S@?l \x9f\xcb\xebS@\x97\xb7\xe5Z\x8d\xd8S@B\xb2\x87D\xe8\xebS@(\x15\xb2\x81\xae\xdaS@j^\x1f\xbd\\\xe9S@W~9\x10p\xeaS@\xa8\xf1x\xc8D\xe7S@\x84iw\xff\x07\xeaS@\x9d\x9bx"~\xddS@E\xef\xf2h^\xeaS@\xc0\xa0\x0c\r\xa3\xdfS@\xd7\xab\x8d\x93@\xd7S@\\J\x963c\xe4S@\xa7g\xae\xeb\xf2\xdfS@|mV\xa8\xd6\xe2S@\x7f\xc8\x19w\xcf\xe0S@bF\xba}T\xe0S@G\xb9!\xbe\xee\xd9S@\xde\xc18\xdeq\xe4S@\xf6\xf0\xc8f.\xe8S@\x89\n1\x1bB\xd6S@\\\xe4\xce[\x02\x8aT@l\xb6\xb1cB\xeaS@\xcf\xd8\x1d\x01\xfaWT@\x87\xc7w\xd9e\xe0S@\x89\xd1\xdd\x89\x03\xe3S@\x89\xe2Jz\xa8\xd1S@\xfd\x82\'\x06\xf0\xd1S@\xa4ZD\x1fE\xedS@\xe2\'\xd1w\xba\xf0S@/]z \\\xf0S@\xa4)\xffV%\xf0S@\xa2\xa8\x87\xadU\xddS@\x07y\xac\x92\xbe\xeeS@\x84\x03\xc9\xb3\xbc\xdeS@\x81=KE\x01\xd6S@\xe6z*\xa5\xec\xdeS@\xa2\xb0\x80\x01\xf3\xd9S@\x9c\xbcj\xa8\xa2\xd9S@\x1f\xa7\x19\xe5\xf1\xe8S@^\x04Au\xd6\xcaS@\xe1w^\xb7E\xd5S@\xd9\xd6\xd9\x16\x06\xcfS@\x1f\x8d\xb2QK\xd9S@\xd5n\x15\x19\xc2\xddS@\x0b\x1ew\xf9\xc8\xf4S@Kl\x7f\xf6\xcc\xf3S@\xe4H\xe1\xd8\x9f\xe5S@\x87\xfd\xbf-x\xf0S@\xd7s\xd2\xb6~\xe8S@\x98y\x91\x8d(\xf4S@\xf2\x88\xa4\xc3\xf2\xd9S@\xfe\x8cL\x9a\x93\xdaS@X\x7f:ka\xdaS@\xed\xdfH\x94X\xdaS@\xa9uz\xd1\x0f\xedS@Dk\xc5\xb0"\xedS@\x8a\x0f~\xcd\x80\xedS@\x88\xf7\x9c\xea\x0b\xe3S@\xea\xf1\x0b;\x8d\xe8S@\xe7\x11\xb3\xfb\xce\xe1S@\x1e@\x8aUJ\xe6S@\xa7\x15q(\xe5\xceS@?\xef\x1e?w]T@[f\n\xf0\xbe\xd1S@\xc0!\xef\xff\xc9\xd2S@\x8b\xd7Vp(\xd4S@a\x94\xa2U \xe6S@\x1ex\xacH\x8c\xdbS@\x0cV\x04\xc1j\xe3S@\x0f\xe1Z\xee\xc5\xdfS@aX\x8d\x9f\x0f\xdeS@\xb4_\xff#_\xf0S@,\x04c\xc5\x1c\xe6S@\xdd\r\x9b|S\xeaS@\xca\xae`\x0b\x99\xddS@\x1e\xb7\xe7\xc0\xdf\xecS@\xe7\x13\x05\x0cQ\xe8S@\x1c!\xc3>\xb7\xe3S@%\x8a\x19A\xf4\xe4S@\x8d\x18Fu\xb5\xdbS@{\xb6\xff\xf4\xd6\xe7S@\xf1\'\xad\xf2\xe4\xe8S@\x8c{\xe8\x15\xaf\xd4S@G\xfb\xac\x16\x19\xf4S@\xc9~\xc7>\x9d\xf3S@n\xae/b.\xd8S@O\x9b\x82Ex\xdbS@\x8b \x15\x9c\xce\xddS@{c\xeet \xeaS@\x06\xdf\xf1q#\xf4S@\xed\xa2\x8a!A\xf0S@\x85\xbca\x04\xb0\xe2S@,fq\xbd\xa9\xeaS@\xf3\xf7\x14U\x83\xe8S@\x14\x11\xae(I\xe5S@\xf3b\xe1\xaf\x1f\xdeS@],H*P\xdaS@\xf3\xcd\x15\xb6\xb8\xd2S@)\xe2}\x83&\xf0S@4\xea\xd7\xa2K\xdfS@O)\x86+-\xdcS@\xc7\xec\xd4T\xc4\xe3S@\x0c\x0e[\xdd\x1c\xdcS@c2\xf8\x11\xa9\xe3S@\x87e\xf6<6\xe9S@8u\xeb\x0c\xe0\xeaS@\x14\x8d*\xca\xe6BT@\xee\x8a@\xa5O\xf0S@\xb7\xcfUw\x11\xdcS@\xff\xfd?K\xd4\xddS@\xf7\xf0\x01\xe7O\xe4S@+\x1bE\\\xc2\xd8S@!3\xa3\xa8w\xdcS@\xa6`\xa7\x9a\xda\xe3S@\x0e^W\x8d\x86\xe3S@5\xae\xca\xbeP\xe3S@&\xc4\xae\x04y\x88T@k\xa3\x0e\xb20\xeaS@\xd7\xa7L\x0cH\xdeS@\xa4\xb5U\xde\xa5\xe1S@.j\xeeK>\xd7S@\x9b\xf1\xbd\xc6\xb5\xe0S@A\xe7\x12\xf9\xbe\xe3S@\x9fLI\xe0U\xe3S@\x08\x8d\x88S8\xebS@\'\x83\xbc\x08j\xe4S@\xa4\xcbM3|\xdeS@\xa0\x0b\xea\x84\xe4\xd1S@7\xb1\x1bg\xc7\xd1S@\xfa\xbc\xc3\x02!\xe2S@IN\xaa\xc0\r\xdeS@\xc3\x8f9\xe3\x0b\xe4S@\xa2\xf0\xe7\xb7|\xe4S@\xf8\xfc\x0b\x986\xeaS@\xe5\x8e`a\xae\xeaS@\xc7\xab5hb\xebS@\xd3>\xa9\x9aqrT@\xa1\x90\xd1\x1cT\xe1S@\xc3\xf7\xbe\x98\xbf\xdeS@\x11uO\x0c0\x85T@w<@\xf6\xda\xe1S@\xde\x16\xfa0\x00\xe2S@\xdf\x9e2\xbb\x0f\xd2S@\xc6\x99GH\x16\xd3S@\xd5\x83^\x9e\xf2\xeaS@Kp\x86q\xce\xd6S@(Z\xe8U\x19\xe4S@\xdf\x18\xfb\xd2\xba\xddS@\xb8\x17=\xab]\xd9S@\xa8\xa4\xa16:\xd9S@\x95\x15\xaa\x04u\xd7S@\xdf\x88t\xda\xa4\xd4S@\x19\xb5\x0b\xa5\xef\xefS@\xd6#o\x0f\x19\xe4S@\x81\xf5^\xa5x\xe1S@-\x9b\xc9kM\xe1S@\xd0LB\xd6\\\xe4S@\xea\xba\x1cW0\xf3S@5\xaf\xfa\x14\xfc\xd9S@n0\x99\xab\xab\xd8S@\xc3\xcf\x193\xbe\xdcS@\x18\xeb\xee\xf4\xd1\xdcS@t=b\xe3\xeb\xe1S@c\xa3+\x15-\xe2S@\xda\xf4\x94X\xa7\xf1S@S\xbb\xc6\x82\xb4\xd8S@&\xbc\xc5\xeb~\xd8S@\xbf\xf4\xde\x06L\xe1S@\t\x14D\x98\\\xe4S@5\x98\xf8\xd4\x10\xf3S@=E\x0cw\x9e\xd9S@J\xd7\x0b\x9e\x08\xddS@nmk\xba\x90\xd8S@b`\xeb+8\xe4S@\x0b\x18\xdeR&\xddS@\x93\'\xc4\x1c\xc0\xdfS@\xdd\xab\xe0\x9a3\xebS@\x8e\x9b4\\Q\xd7S@&\xde\xc5\x1e\xb4\xecS@\xc9k\x8c\x15\x1c\xe7S@\x80J\t\xbb\xb3\xefS@\x91\xe3\x00.\xc4\xe2S@\xf9\xfe5f%\xe4S@\\\xc1e\xfa\xe1\xd4S@:\x122\xa4*\xeaS@\'\xa6\xd6\n\x81\xe2S@\xe9\xdf\xb1\xb04\xe0S@\xc5\x16\x0b\xe6\xe4\xd8S@\xbci\xa7\xa1Q\xd7S@\xe2\xcfm\x0eK\xd4S@>uX\xa3\xd0\xe2S@w\xbc8O\x0e\xdfS@\x13*\xc5\xef\xdf\xdaS@\x90\xe3\x7fW\xca\xefS@\xdc\xac\xbb\xce\x1c\xf0S@\xc7\x9e\xf1s\x01\xcfS@\xdcw}\x8f\xea\xd2S@B\xe6q\x87\x9b\xd5S@!`/\xfc\x0b\xdcS@oki\xcf\xd4\x80T@\xbc\xc4\x98\x07$\xd3S@H\xd6r\xc0\xf4\xddS@\xac\xe7\xbc\xa9\'\xdfS@\x92L\xf8\xb4\xde\xe4S@\x91\xd4>\xd4\xfd\xeaS@\xbc,\x87\xaf1\xdaS@\xbc##\r\x95\xf8S@1Q\xabF\xbc\xd8S@\x00::\xc58\xcfS@\x82\xd8P\xa5\xe8\xd8S@X\xe2cJ\xe6\xddS@\x95\xb9\x8f=z\xf0S@\xb6\x82D\xcay\xe2S@\xaf\xef\xf7\x99\xfakT@[.\x19&f\xe2S@\x8e\xe7\xf4\x06\x8b\xebS@\x82\xee_""\xecS@\x85vC\xefv\xddS@\xc9\xd8)?i\xf5S@J?O\xa5\x00\xf1S@\x15\xb4&\x95e\xf1S@<nq\x14\xd8\xdcS@\x9a7\xb2\x18\xf1\xddS@u:\xc26n\xe2S@\xc2\tP\x1f\x95\xcfS@\x0e\x92\x83lw\xecS@\xd3\x04#B\xd2\xd4S@O\x1a\xd2\xf8\xbe\xd3S@\x92\xb3\xc3j\xa1\xeeS@\xc6\x9d\x15\xbc<\xecS@\x06#\x9bE\xea\xdeS@y\x85\x88T\x89\xdeS@\xcd\xef]m\xb3\xe9S@\xb5\xd4\x8bW\xa5\xe9S@kc6y\xc9\xdcS@l\xa4\xf5\x9et\xe5S@k\xb9\x82\xa2\xed\xcbS@X\x1e2\xb11\xecS@\x9f\x04\xa7\xbe\xa0\xe1S@\x1c\x80X\x9d\xb0\xdfS@\x1da\x86\x14\x98\xdeS@\xd6\x87\x85W\xea\xdbS@\xbcj}\x0e\x91\xe2S@\xdd\xf7\xf6\x92K\xecS@\xf9QTP\xeb\xf0S@\xa5\x9dKa\\\xddS@\xc9\x80\xbc\xbc\xc6\xd7S@\x0b\x0e\x1b\x0c\x17\xcfS@\xaf\x04\x03#\x86\xd3S@7\x8f\xbc\xd2"\xf1S@\xc9\x85H\xad\n\xf1S@\xab\xe9$O\x10\xecS@`4\xd1\xa0=\xecS@\x91\n\x93\xa6\xbc\xecS@\xe5\x0c(\x96\'\xdcS@\x95\x97=\xa2J\xe2S@\x91\xaa\x86$s\xf4S@\x8bHq\xda\xab\xdeS@\x18\xb9x<G\xd4S@\xea#w=@\xf0S@\xb6d\x16\\\xcf\xe2S@\x17\xb40\x1a\xe2\xebS@k\xe2\x8f\xb2\xf5\xecS@9\x16\xcd\xe0\x14\xdcS@K}\xb5@2\xccS@O\x9d3lg\xd3S@?\xe9r\xbb\xdb\xe6S@7q\xf1m\xce\xebS@1^+2*\xe2S@\xd5\xaa\xbf\x1a\xa0\xdfS@\x00\xb2ocK\xddS@\xc2?\x15W\xf1\xddS@{8\xe2\x11\x04\xdeS@\xa0\'\x1a\xb7%\xdeS@=\x92\x93\x00P\xecS@\xc5\x85\xb9\x0f\xdd\xebS@\xb4\xdf\xe1\xd8\xd4\xecS@\n\x96\xee\xb4\x00\xf1S@N1\xc1A\xf8hT@\'\x9d\xd9J\xef\xdcS@\nhcK\xbd\xd7S@\xd0\x87\xc1`u\xe3S@Uz\xed\xae\x1b\xedS@r~\xf3\xf06\xe1S@"\xce\xd9K\x8esT@%S\x9d(a\xd3S@n\xa35\x10\xcb\xecS@\xe6\x9b=/\x7f\xdfS@\xa4e\x13\xa9=\xd3S@V\x14\xc1\x8e\twT@@I\xeb\x1e}\xd4S@F\x84Y\xcc\'\xedS@\x06\x9f9\xc1\xc4\x80T@\'5\x01\x06\xc7\xe3S@\xc3\xca7\x8d\xf9\xdeS@\xdeV\x8d@l\xd3S@\xa0\xdakm~\xecS@\x02\x91\x87\xd3\x85\xd3S@\xc45\xefM^\xecS@\x9a\x9c\x18G\xec\xecS@\xfb\x92\xfe\x9c\x8b\xddS@^\x1c\xde\xb4\xf8\xefS@"\x1d\xb1\xa4s\xe2S@\x116\xfd\xce\x93\xcbS@\xec\xa4\x84\xeeJ\xdfS@L\xbe\x96\x8f\x13\xdfS@N\xb9\xce\xc0m\xddS@\xc3\xac\xf9\x0f\xb4\xdbS@E\xb6\x9b\x81w\xd7S@\xc16\x1al\xba\xd7S@\xf9O\x9c\xdf\x84\xf4S@KCG\xc2Z\xe5S@\xfft\xf2\xf2\xf3\xd6S@\n\x8d>\xc8\x0b\xeeS@O\xfa\xa2q\x9e\xe4S@F\xf1l\x93]\xdcS@%\xef\xd6z\xed\xdbS@|!\xd3\xff\xd1\xd7S@`\xdb\x97Xo\xd5S@\xe1b\xf7\x15\x1d\xf0S@\x1c;,\x19\xbc\xddS@\xfb\x10\xc2P\x7f\xddS@\x9f\xd3\xc3\xafd\xdcS@\r\x17\x89\xd6\xb2\xd7S@\xcd\xa0#\xa5\xc2\xd6S@A\xd9<\x91\xd8\xd5S@\xa1\xeb\xb0\x82\xbf\xf1S@C\xc4\x0c\xc4)\xe7S@\xcc{4[D\xe4S@\x84\xebl\xf8+\xedS@\x8e\xad\x04\xaa\xa8\xdbS@\xe6<\xd8\x0ec\xf0S@\x9d\x94U\xa9\xdb\xebS@\xf4\x90E\xb2R\xd7S@\xc4\x17\x8d\xa8\t\xdfS@\x14r\x1b\xe9\xb4\xedS@\x93x\xf7\xc5<\xf4S@\x90\xe5\xe2z\xa2\xd5S@\x8a\xa6{\xa9E\xf2S@v$\xf7\x19\xa5\xe4S@\xf9\r<Z\x1c\xeeS@k\x9a!\xf0,\xe2S@&\xddW1>\xddS@\xdaG<5\xb0\xd5S@\xd1:nP\xf5\xdeS@s-\xd7e\xdc\xdaS@_\xba\xd7~\xc5\xd8S@\x08\xf1\xa3\xb9}\xdfS@(\xea\xd9w\xb5\xe4S@A\xc2\xe4f\xdf\xe4S@\x06\xdd\xf8\t\x06\xecS@|\xaeSP\xcc\xd5S@\x18\x82\xc0\x0e\xfc\xedS@\x18\x9e8<t\xdaS@\xb0[_u\xfa\xd2S@_\x1a\xc6g\xf5\xe8S@\x91U8|\xca\xe5S@g\xeb\xc0\xc3\x94\xe5S@Fik\x9c\x07\xeeS@\xb5\xbd+\xe7\xab\xd6S@\xe2\xec\x994q\xd5S@(\x0f\xfcYH\xeaS@^0Nq\xd4\xebS@W]\xef\x1ft\xd0S@oMp\xac\xbd\xedS@0\xa5O\x93\xb0\xf0S@l,\xcd\x86I\xd4S@0?\x02n\x03\xdeS@\xd9\xdd\xf6~\x1e\xdcS@\xc4+7\xa8\xe4\xdbS@\xb0a\xcd\x01B\xe0S@\xba6\xc2\x8e\x9b\xe8S@\xe68\xcc\xb1\xed\xe3S@/\xc8\x0b\xbf\xc5\xe4S@\x9cL\xaa2\xcd\xf1S@\x8a\x81\xa2\xd1\x00\xeeS@\xa7p\xc1\xcb\xf3\xe1S@\x88\xe6\x88\x9c\x92\xe1S@\xf9\x0eo>\x8e\xe3S@;C\xfa\xd2q\xeeS@\x7f\x9a\x9e\xfa\x16\xefS@}D\xc1\xf0\xd5\xdbS@\xfd_\x16F{\xe8S@\xe7\xa6\xdfwp\xeeS@0\x181\xefA\xe5S@S\x88\xd3\xa4\xce\xd6S@\xd5+D\xbf\x83\xd7S@jI\xb2*3\xd9S@U +N\xe3\xdaS@\xb2\x96\xc7\xb4r\xdeS@&w#\xa1c\xe0S@5\xb0\xb3\xd9:\xe4S@\xac\xbe\xe9P\x07\xdeS@\xcbM\xc5\xa8 \xdaS@I\x03]\x81o\xe0S@\xf0\xa7\xc4\x96\x1c\xd6S@\x8d/\xfa\x0e\xbb\xf1S@\x93-[\xb3<\xe0S@\x1d9\xa8D:\xefS@\x05\xa4\xd2\x8e\xd6\xe6S@\x96\x02R\xa5\xb9\xdbS@6$\xa6\xba\xdb\xebS@\x9c\xee\xe7H\x84\xf3S@PT\x807O\xf1S@\xc3$Q\x1dP\xdeS@U\xa9\xaf^\xb6\xdcS@\x12\xe7 TA\xccS@LD\xdb\xd9O\xccS@\x05g\xe44\xb4\xeeS@c\x9c\xecK\xb8\xd6S@\xad\xf0 K\xa6\xd7S@i\xcd\x89\x12\xb7\xd7S@\xb2P\x13\xc4q\xe5S@u\xb6\x18\xa0\xb7\xe5S@\x0cqM\xd0\x04\xdbS@\xc7\xd4FEG\xe6S@\xad\xca\xa7\xd7\xd9\xdeS@L\xaa\xb0X\x02\xe8S@A\x9fX\xbb`\xd7S@UR\xd7\x94\x7f\xedS@\xa5\x18\x84\xc3p\xedS@.\x16\xd0\xbfK\xe1S@\xfa\xaf\x86\xf9\x1a\xf4S@_uU\x84@\xe0S@,\xf7\xc9\xa2\x08\xe3S@\x02uiB|\xe4S@\xbdjdQ\x1e\xefS@\xc6Fw\x03\xb1\xddS@\xb5\x15\xa7\n\xce\xd6S@r:\xafU\xf6\xeeS@\xba\xc1\xf9\xce\xb3\xedS@\x92\x14\xce\xa9t\xf2S@\x16\x9e\xfa\xdb\x17xT@\xd3\xe5\xa1\xd4`\xeeS@\n\xe0Z\x1a%\xf3S@K\x12\xec\xaah\xe1S@\x1c\xef]U4\xe1S@\x803Ye-\xf1S@VT\x06\xa8\xb9\xeeS@\x12\xb9\xe4\xfa\xc8\xdcS@i\x96a\xcd\xa5\xd6S@\xf3C\xc6D\xa5\xf2S@\x9a\xb8\xcc9R\xe4S@\xd6\xaa\xdf\xfb\xd7\xe6S@\xde\xbf\x0b)1\xefS@\xf8\x8d\x97,\xcb\xccS@\xc0s=\x85\xb0\xdaS@\xf8:\xfe\'\xf5\xcfS@\xfb<\x1e\x08\x1d\xd3S@G3|\xcd\xec\xf0S@\xad\xdfk\xc5\xd5\xeeS@9\xb1\xd3<\xca\xefS@NI\xcaI\xf7\xe1S@\x86\xe9rY\xe0\xe2S@\xffm\x15\t9\xe5S@sn\x85\xa4\x1c\xe7S@\x84[\x1az\x06\xf3S@\xa88\xab\x83\xbb\xe8S@?g\x9f\xa2b\xe5S@\xae\x18\xc8\xc0\x97\xe3S@B\xf7q\xa0]\xdbS@\xfe\x93^]g\xf3S@\xaa\xb3I\xbdg\xd3S@\xfb\xc8\xa69.\xe4S@\x83\t%[g\xe4S@x\xa5}\x9aN\x89T@\xa1|\xd8]\xe7\xe4S@\xff\xb1\x87\x82\xbe\xeeS@\x03V6w)\xd8S@\xbb#\xad?\x91\xe4S@\xe7\xe6\xe9\x8f\x00\xe8S@sMOPU\xefS@/.\x02:N\xd7S@5LuvT\xdcS@s\xfaf\xf2\x17\xd1S@\x99z\x7f\xa1\xf0\xf2S@\'$\xe6\x88*\xe1S@\x1b\xd1\xf4\'\x16\xdcS@1\xf6\xf6Z\xc9\xdaS@\x93l\xd0\xdca\xe3S@\x1d\x92\x9a\xb3w\xe4S@\t\xcaD\x7f~\xefS@{\xbc\x9c?\xe5\xdaS@\x7f\xc4\xe9\xde\xcf\xe5S@\xaf\xa4\x858\x8a\xecS@ \xa7\xb64;\xd3S@\x10\x13\xa8f\x16\xd3S@\xad\tr\xa1\xd1\xd1S@9\xed\xd5e\x81\xe3S@\xcaw\xe0\xcf\xae\xe8S@`\x957cG\xe5S@\x14:\x813\x0f\xe1S@\xba\xf7\x01\x8c\x0b\xefS@;z\xf1MF\xdeS@\xcf":T\xdc\xecS@\xe2\xec\xa7t\xb8\xe2S@\x0bB\xd6\xcb%\xd8S@\x13F\xd9\x12N\xd5S@\xf5\xf1g\xca\xea\xf1S@\xc6*\xfdf\xe6\xedS@\xf4\xf8\xdblS\xecS@?E\xa6\xfc\xe2\xe2S@\xc2\xdf\x879\x8a\xdbS@\xe6\x91\x1d\x0f^\xdfS@\xce$\xd6\x17\x05\xe1S@\xf0h\xf9\xbb\t\xeeS@u\xa4\xf3J\xe0\xd2S@O*\xabd\xb7\xeeS@\xf4\xdf\x16\x90\xf4\xeeS@\\\xd7\x88Q\xcf\xedS@\n9\x11N\x15\xe8S@\x13\r\xb2\x90\xbd\xe8S@\xf4I\xf5LJ\xd5S@|\x94$\xa8\n\xe8S@\xf24\x8a\x92\xa2\xdaS@n\xf1\x9e6m\xd9S@\xabm3\xeb\x87\xd5S@Q\xa0\x8e\xcd_\xd5S@\x9a\xec\xa8\xf2M\xd5S@`\xf5\xd1\xe1\x08\xcfS@m\xf5\xf8`\xf4\xecS@2j^;\xbe\xecS@\x86P\xf0t\xd9\xf3S@g\xed\x12\xc5\xaf\xedS@ <\\&\x8b\xe1S@/.wl\xca\xe2S@7\xdc\xaa\x83R\xe6S@\xe0\x91\xfc\xca\xb0TT@R\xd9\xec\xd4w\xe8S@\xee\rQ\x9d\x19\xe8S@\x1aB\xce\xa5\xde\xecS@\x10^\xbd\xca\x1e\xe5S@\xed\xf9\xa6Qz\xd5S@\xefs\xf2\xbe\n\xd3S@\xaa\t cS\xeeS@\xe6\xf7U\x02j\xf2S@\xa56\xda\xa3\x1e\xdbS@\xc3>\x90\x92:\xdbS@\xbd|e#\xd6\xdbS@\xa2\xf3|S\xd7\xd5S@(\x0bp\x03\xf4\xceS@!4 \x17\xf8\xebS@t\xd3\x17\xc0H\xebS@\xcb\xe6\x19\xee\xc1\xe1S@n\x88}y[\xeaS@\t\x9c\xa2Bc\xe6S@\xb6mo\x1bI\xeaS@\x0c\xa5\xb1\xec\x81\xe8S@(\xddd5\x99\xe0S@\xfa)4\\\x15\xdcS@"@\xe4j\xd3\xceS@6\xd5$\xf6\x9a\xe7S@\xc1_\x9e\xdf\x16\xe3S@\\\x9b\xbf-\x7f\xf5S@_\xae|\xbe9\x80T@Xp\x1172\xf0S@\x1a\xd4\x12\xca\xce\xefS@\x8b\x02<\xd7\xd4\xd7S@I\xb3PX\xec\xebS@\xaa\xa3\x08^\x8b\xcfS@`\xa9fN-\xe1S@\xbd\xe2IM\xc2\xe1S@\x91\x15^)X\xe5S@\x9b\xc7vf\xb7sT@*8\xddil\xdbS@\xd5D\x8e\xa5\xc2\xd2S@\xa6\xb6\xb20B\xd1S@c\xa3\x0f\x8f\xb4\xf5S@H\xb1\xcb\xe2 \xf0S@Z\xe6\t]\x04\xd7S@\xac6\x11\xf9\xa8\xd6S@\xb1\xf8\x88\xc3\xba\xe2S@\x97\x87\xf6\xe2\xd3\xf1S@\x1c\x03\xddD\x17\xeaS@Y\xa4df\x12\xd0S@\x84\xd0H\x9fy\xebS@\xe7l;\xaf\x0e\xe6S@Jz\xeb\x85v\xe6S@\x94\xaez\xdbt\xdaS@\x9d*>\xb3\xdf\xe8S@\x82<\xaf\xbc-\xf1S@\xc0M\xc3\xa0D\xf1S@n\x87\x82\t\xcc\xe9S@P\xb5\xbc9u\xd2S@\x11b:C<\xe3S@I\xfe.Kq\xe9S@%\xfa\x08%\x95\xeeS@\xf4g\x19\xfeW\xdbS@7\xb2`\x80(\xdaS@\xc0]6C\xd2\xd7S@\xfa\x95\x8f\x0c\xb9\xf1S@\xa4\xda\x83\x8f\xea\xefS@6\xd5:\xa4\x87\xe9S@`\xab\xbe\x9d\xda\xe7S@\xba\xd1\x06\x18\xd6\xf5S@:\xe0\x97\xcc~\xe1S@\x88\x10P\xbf\x92\xe1S@\xb8\xb45\xee7\xeaS@v\xc3\x02\xe6\xbf\xd2S@\x9f\xa9\x03\xac\xf7vT@U\x84\xc7\x17\xa7\xf6S@\xb7\x91_@\x86\xe2S@5\x0c\xeby\x88\xd4S@e\xf7l\x0cI\xd2S@\x9f\xbb\x96\x81~\xe6S@\xf2\x12\x14\xd4L\xdbS@\xbe&\xaa\xe7\xb1\xf1S@/q\x1b\xfe \xeeS@\xaa\x92\xd4=\xd4\xdbS@\xb2\x8f\x15\xb6\xdd\xf0S@\x84\x8dkb\xf7\xf6S@\xa6\xa1Jvv\xd4S@u\x8f|\x88\xec\xe1S@E$\xf6\xcfm\xe2S@\x11\xf1\x19\xbe.\xe9S@\xe9%+[\x19\xe8S@Y\x97-\xfb\r\xe6S@\xa9\xc59\x08\xbe\xe2S@x#.\x9b \xe9S@?\xabEY\x11\xf6S@2\x8f\x11\xf9\x15\xe7S@\xd92fs9\xd5S@\xf7\x82oi\xb2\xecS@\x01\xd6\xf6\x84\x96\xf3S@\r\xc1\x8ak\x8b\xf0S@w=:\xbcR\xf1S@\x83\x06yT\x93\xf6S@\xfb\xbe=k3\xd3S@j\x86V\xc2\xac\xd5S@T\xed\x10\xef\xb1\xe2S@P\xa4x\xf2\xb6\xe4S@SB\xfcMg\xf1S@\x12\xaa)QV\xe9S@T\xa7\xc9\xa1\x8c\xeaS@\xab\xf8R\x1e\x8c\xe5S@\xe0\x87d\xf2L\xeaS@\xc1\x88s\x1e\xa6\xdaS@%@3\xaa\xaf\xd4S@\xd5\x84[\xed\xf3\xcdS@\x02\xe4\x0eD\x83\xeaS@\x04\\\xf95f\xefS@\xdbR\xfc\xf6\x07\xe8S@\xccG\xb7\xe1v\xd6S@$\x11+\xa1;\xe7S@\xfa\xc0;\x8d_\xd4S@\x11\x02\xd9\xa6S\xd0S@m\x96N\xa8\x9evT@)(J\xf0\xda\xf6S@\xfe0\x90u\xa4\xdeS@\x01D\x84\x13z\xd4S@\xc2\x13xU6\xdcS@\x97\x974\xb7\xe5\xd8S@\xe1{\xad\xe9\x14\xd7S@C\x8f1\x06\xff\xd7S@x\xb9\xf7\x978\xe6S@\xc0\x0eL\xcd\x9d\xeaS@\x99A\xc3\xd7\n\xedS@\x8aMS\xa0P\xc9S@\x94ZY\xcc\x9fmT@!\xb3C\x98\xd7\xdcS@9\x05\xc1>)\x81T@\x13\xb8\xe1\xec\xb6\xefS@\xed\x8cD\xcd!rT@\xcec\x0f)\x01pT@\x02\x96A\xe4\x9d\xe4S@\xda1(\xd6\xc9\xdaS@+)W\xd1\\\xd4S@\xec\x98\xf4\xe7\x10\xdfS@\xe7\x8a\xaa[\xe2\xd9S@f\xbb6]\xc3\xe4S@\xf1\x8a\xdd3\xe6\xdcS@C\xcd\xa9j\xd5\xe4S@\t\x8a\x12vj\xe3S@jyf\xca\\\xddS@\xd6i\x02\xfd\x84\xebS@\xd3\x1f\xc4nA\x7fT@W\xa6\x0c\xe9\\\xd1S@\x9e\xb2\xf2\x8dfcT@\x1d\x9f\xb0\x93G\xd9S@\tAY.\xfd\xeaS@\x94\x7fu\x80\xde\xdbS@\x03\xab=\x8fj\xddS@r\xf1j\xba\\\xceS@\x99\xd1\x98\xb2\x8e\xe1S@.,\x1f\xdcN\xd9S@\xf8E:O\xd6\xd8S@o;\xfa\n@\xdcS@\x977\x866\xe7nT@aV\xcf\x87\xcb\xe2S@\xbb\x80\xb3\x91\xc2\xdfS@\x94\xaa\xf1\xa0\'\xcaS@\r\xe9l;\xf3\xe0S@\x93P-\xbbK\x84T@%s\xd5\xaeN\x86T@t.\xe1$\x9e\xe0S@h\xd4\xcd;\xbc\xefS@\xea\xc3 1\x15wT@\x80\xf3\xb0T\x85\xd6S@\x8d\xe6\x18[\x85QT@\x8f\xf4y/\xed\xe9S@\\\x19\x9f2\xc8\xe7S@i\xe6^-\x9e\xe0S@\x81\xc0Ui/\xe5S@\xb0\xac\xccy\xb6\xddS@){\x82\x94\xec\xefS@L\xa6\x97\xe4\x99\xdaS@\x86\t\x93W\x0cLT@"\xa7\xa9\xa5SoT@\xab1#S\xeb\xe5S@\xc2\x8b\xee\xa3\xa7[T@\x1f\xc8"\xddq\xcfS@A\xe1\x05Y\xd2\xecS@\x14t\x00L\x83\xcfS@\\\t\xdcD\xd8\xefS@\x8e\x1b\x9f\xa0C\xcfS@\xb6\xee\xc2\xd9\x95\xeaS@\t"\xeb\x0b\xd9\xe3S@\xf5\x1co\xdd\xd6\x7fT@\xf0\n\xad4l\xe3S@\n\xecC1\x1e\xe4S@\xe7\xbf\xdc-\xc0\xd6S@\x96q\xe9\xc0o\xe2S@>\x1af(\xe6\xe1S@\xff\xf7a^\x0f\xd2S@oH\x05^k\xe9S@\xc0a\x9a\xa9\xf9mT@>}K\xfa\xf2\xd9S@\x16=i\xeb\xed\xdeS@\xa1\xa0u\x9bX\xe4S@\xfb\xf6\xa5*\xd7\xe3S@n\xf6m\xc6CgT@\xd3\xd4\xcf\x96t\xe8S@\x90b\xdd!6\xd3S@3\x1b\x81\xa7\xb3\xeaS@\x9d*^%H\xebS@\x97\xe3\x1f:\x13\xeaS@<\xe5\xd4\xa6\x87\xd4S@m\x86\xcb\xb7\xe2\xdeS@\x16b\x1f\xcf\x80\xeaS@Qan\xbd\xd3bT@\xa8+\xcfz2\xdeS@\xb43\x98\x1bQ\xeeS@\x8e\x98\x96>\xc3\xd3S@\xd31\x1e\xb2\xfa\xe2S@`\x88\x1dL\xc9\xf0S@\xcee\xef\x1fg\xdcS@\x8f\xc6sM\x94\xd5S@\xdf\xcd\xe0\xa0+\xedS@\x9fGRl\xd2\xe3S@\xcf^\x98\xcdm\x86T@y\x1c/\xc2\'\xdeS@Z\xc3\xdf7\xf9uT@\xbd]\x97\xc0\xfe\xd0S@\xfc\xb7\x0b\xf0\x01\xe9S@<R\xd7\x02\r\xdfS@j\xe7\x0f\xc5GhT@\x85\x15\x87}\xfa\xdcS@Tx36\t\xd6S@\xb3\x1f\xf1+l\xe4S@X\x1f\xb7J\xa1\xe4S@\x9c\xe7\x08T\xf3\xecS@\x08\xb5\xbc\xbe\x1a\xd8S@\x1f\xaf\xb7\x1d;\xe8S@\x1b\xc7\xb8\x10\x8a\x88T@\x1dg{\x8c\xff`T@\xf5\x11\xb7M\xbe\xeaS@R\x001,\xe0\xe6S@\xc3\xe6z8\x81vT@\xed\xd3f\x9db\xdaS@[\x88\xef\xf2\xd3\xdaS@:E\x18\xdbB\xeeS@\xd1\xa3\xf5\x96Q\xe9S@\xbd y\x0e\x07\xd6S@W\x97\x1c.0\xd9S@\x17\x9f\x07\x94\x9a\xeeS@\xbaA\xffSU\xdfS@\xf3\xe9\x1d%\xa9\xe4S@\x90X<\x9a\xbc\xdcS@\xd3\x02Fb/\xedS@r}\xc5\x8f\xdeYT@\xe7\x83\xa4iWqT@\x8d\x88^\xfcu\xe5S@X\xe1\xd8\x90\xc7\xefS@1\x11N\x96\xc1\xdbS@U\x92\x16\x96\xc4\xd0S@!\xbf\xdagJ\xeaS@\xa4\xda\x83\x8f\xea\xefS@[J\x7fh\x08\xf5S@\xa9\x05g\xb5\xe6\xebS@%f(7\xca\xefS@\xdfqe\xd0*\xf0S@\x9d\x069R\xaa\xeeS@\xf1\x91\xd0\xe8\x9a\xecS@\xd0\x1d.\x0f\xa3\xebS@`\x1c\x06\xd4\xba\xedS@?\x10,\xe2m\xecS@\xf2r\x8eQ6\xeeS@\x9e\x0e\xb5t\t\xeeS@\xaa\x16_vB\xecS@n\x8aN\x05\x00\xedS@{\x89<\xa0\xcd\xedS@\xb1G)\xe9\xa2\xddS@\xfa\xa4_4\xaf\xe2S@\x81sZ\rr\xe3S@\x9adO.\x15\xf2S@\xd9\xb2\x13\xb3\x00\xeeS@\xdb\x11\x8c6\x12\xeeS@1\x82\x8c\x00\xe8\xf1S@\xc7\x19\xf1\xcf,\xecS@\x16\xb6\xda$\xea\xefS@\x10+\x01\xd9+\xefS@6F\xf7\r\x9b\xeeS@\xa7\x1dCc\xcc\xf0S@:\xd8\x86\x93\x1d\xebS@\x19\x19-\xba\x86\xeeS@\xf99\xe1T\x8b\xefS@\x05\xee\x95_\x8c\xdaS@[\x0f\x9ez\xbf\xeeS@J\xc7\xd0\xd8\x08\xf1S@\x85\xa6\xb6\x82\xfd\xd6S@\xb1"\x8a\xd0\xbe\xd8S@w\xe8\xaa\xedo\xedS@\x85\xf2\xe8\x9a \xddS@\xf5\x915+\xdf\xefS@]\xdcoy\x05\xf3S@\x88\x1f\xbe\xac1\xf3S@U\x81FM\xc8\xe1S@\x81\xc1\x1b\xe6Q\xe3S@Q\xe5u\xe3a\xe4S@0\xbcyJ\xb5\xeeS@L\xd1\'\xd9\x92\xe4S@R\xcf\xbdt\xc7\xf0S@5\xb1\x86\n(\xf1S@\x0fo\x96\x8b\x0f\xf3S@S1\xba\xe7\xf7\xe3S@\x0bwl:A\xe3S@g/\xb4d\xbd\xedS@\x9b\x19\xcc\xc6\xb5\xedS@#\n\x0e\x172\xcaS@r\xaa\x7f\xcb7\xd5S@\x15\xf5\xd5\x13w\xedS@?z\xa4\x1d\xbe\xedS@\x18\x01|=F\xf1S@\xbf$\x1f;|\xf3S@j\xfag=\xfc\xe1S@\x9f_\xd6o+\xe5S@A\xb4\xdc\xf53\xefS@\xbb$\x9aa\xd6\xefS@\xf8\xb2\x0e\xc9\xe6\xe8S@\xe8(\x8f\x0f\xd5\xefS@\xa0\x18\\v}\xedS@\xe0P\xfc\xc1\x1b\xe2S@\x01\x1f\x1b\xf3g\xe2S@\xcf\xf5\xa3\x9c0\xcaS@\xd9}B\xce\xf6\xceS@gD\x80\xb5L\xddS@qM\xcf\xc1\x99\xdcS@\xbe\xf6\x99\x03%\xe4S@JV\x823\x02\xeeS@\x7f\xe5\xc4\xdc\x9e\xd9S@\x19\xfb\xce\xa1=\xf0S@\x91\xa8\x8b\x01\xd4\xf1S@\'\xf2\xd4{\n\xeeS@\x06-H\xa7\xaf\xf0S@\x86\xf6b\x00\x8c\xefS@5\xae\xca\xbeP\xe3S@\xd1\x17ne\xd2\xe4S@\x13\x04H\x8c\xe8\xddS@\x93\xa5\xec\xdd\xdb\xf3S@\xe5@\xe8\x87\xc5\xefS@t\xeb:\x11\x7f\xd1S@\xa3\xe4\n\xe03\xf4S@\xfaz\x1eBU\xf0S@2\xe130$\xdeS@3\x11\x974_\xddS@\xa0a[k#\xedS@\xcb\x9e<\xe6\x1e\xe5S@\xab\t\xdau\xf8\xefS@\xe9\x07\xa2\x97Q\xdaS@\x15\xe7`]\x9a\xd6S@D/V\x93&\xd9S@\x83\x13\xad\xee.\xdeS@\x83\x02\n\xcd~\xe4S@\x17\xd9\x93X\x90\xe5S@Hz\x97\xf0\xb8BT@r[\x80\xa0\xfc\xf0S@\xdd\x0c^\xfc\x0e\xedS@\xef\x17\xa3\xf5\x01\xd9S@Y:\x92hh\xf4S@z7\xbes\x11\xddS@\x06\x99&\x0er\xe2S@\xf9\x04\x0b\x1f+\xdaS@Z\xbaT\xcf\xaa\xe3S@\xfe9\x99=I\xe5S@\xa8\xf4\xf4\xd8"\xe6S@~#\xea5I\xe6S@\xd2r\xc0j\x8a\xf1S@\x80z\x14BR\xefS@7\x86\xbd\x95\xe8\xf4S@\xa4\x91R\x90\x91\xe2S@\xe8r\x00\xb0\x8a\xd8S@9\xbe\xf5\x03I\xefS@6\xcb\xee*\x8a\xe5S@ED\xd3*\xcd\xd9S@D\xd0\xf9\x10\x10\xe8S@\xe1\xe4C\x93\xc8\xf0S@\xbc\xfd!\xb6\x90\xe1S@\xda\xe6\xe7\x97I\xe1S@\xe5j\\\xeb\xba\xdeS@\xe1\x80\r\x97e\xd7S@-\xab1eR\xdeS@+z25\xae\xddS@\x00Z\xf8\x9d\xcd\xd9S@\xcdn\xd3\xdc\xc1\xeeS@Y\x94\xd6\xa2\x97\xf3S@<\xd3\xf2(\xb0\xe1S@b\x80\x16\x9b\xe0\xe3S@oa\x15\xf5r\xf1S@\x8c^\x9e\x8d\x12\xf3S@\n\x17\xd7:^\xceS@\xed\xf6\x94\xab\xaf\xd1S@L\xaa\x98Vs\xeeS@\xfc\xcc\xdeEb\xeeS@\xaaOb \x16\xdaS@\xa1\xa2w\x0f\xc3gT@\xb8Q\x04iH\xf3S@b\x8fnQw\xe6S@\x19\xed\xfa\xd7;\xf3S@{\xda\x9d\\\x14\xf4S@P"T\xdd?xT@-\xfc\xe6\xd5%\xd4S@\xedpj\x0b_\xd4S@\xbd<\x9d\xa6\xc8\xd6S@\xd8\x92\x99\x9f\xb5\xeaS@\x13\xb5Yo\xcb\xd7S@\xe9\x9a\xd4\xd2\xcd\xd4S@\xcf\x05B\x1c\x8c\xddS@\xf1\x1c\xbc\xd2\xd0\xeeS@C\xda\xf7\xd5\xfe\xedS@Nb\xbe\xb4c\xf4S@\xe0\xc5F#$\xf4S@\xff\xb6w:\x97\xf0S@\xe4,\xf5C\xab\xd2S@J"\xa1\xf8\xdc\xeeS@}!\x8c\x16\xd2\xddS@X\x8c\xb5\xd4I\xeeS@\xd0\xfe\xaf^\x9b\xeaS@\xec#\\\xc6t\xdeS@V\xc3\xb2Rm\xe2S@\xb1\x9f7\xe1i\xf0S@>\x1c\xa8\xc4k\xe3S@+\xf4\xa6\xb4\xca\xf4S@&\xad\x97[\xd4\xd9S@\xdc\xc2p\xec\xaa\xecS@\xb8\x86\x98\x1bd\xf0S@\x9a\xa8*\x89\x8a\xe5S@[fL`\xbc\xf4S@\xe3\xf3\xb0p!\xebS@%\x18\xd1\x12h\xeeS@\xc9x\xdd\xfbG\xf4S@\xc0\xe8\x18\xa6\x8c\xf4S@eq\xa5\x06w\xdfS@dN\xc0\xfb\x9d\xf0S@1\xae\xb86i\xf4S@<\x96\xfc\xe8\x92\xe2S@;8\xd9\xcfm\xe3S@t-k\x1d\xb8\xd6S@\xdb,u\xb8\x1d\xf5S@0kI\xeb\xf2\xe3S@\x18c\x94\xf0\xa6\xddS@\xad\x946\xe7x\xe3S@\xd7\x9d\xcb2j\xe3S@\xbc\xd2\xf6\xcb\xa4\xf4S@\xba\xf9\xbf\xb2D\xdaS@u\xa91\xf8\xdb\xebS@\xf5\xcc\x0fk8\xdcS@\xdb\xb86j1\xf5S@\x8cg\xec\x16\xac\xe6S@\x96#\xc7\xe1N\xe3S@"\x117rJ\xd9S@\x01\xc0\xf6\xec\x85\xd4S@\xc7F`\xc9"\xf5S@\xb3E\xc4\x0f\x1e\xddS@@\x04\x94\xe3\xad\xf0S@\xf1+\xa6\xbaB\xeaS@W{\xeb\xb8\xf2\xdbS@"&\xa0\x9b\xdd\xe5S@gN]\x87\x9f\xe6S@\xf0l\xc9\xb2\xd6\xd2S@J\x8eT\xd5\xaf\xd3S@6"MS\xe2\xe2S@\xd7\x81\xe8\xf2\x8e\xd8S@\x97ww\xbc\xbesT@`u\xf9!\n\xddS@\xe7\x10m\'\xf9\xe3S@\xf4\x1c\xba\xact\xd8S@\x15K\xc6\xab/\xe2S@RJ\x97\xaa9\xeeS@\xb0=\x9bm\xda\xebS@\x95k\xb1\x15\\\xdaS@\xf9G3:\x11\xe3S@\xdc$\x9er\xfa\xceS@\x1b\xd1\xda;%\xd7S@l\xc7`\xf5\x07\xe6S@\x1a\xc9Ne[\xdaS@h\x91+S9\xe3S@@\xe3+^\n\xf0S@\xe8\x0fS\xc6T\xdcS@\x90\x17\xf0\xf6\x83\xdcS@\xf5\x1e\xf6t\xfb\xdeS@\xddq\xbc@O\xddS@\r\xd9O\xa61\xcfS@\xfe\nD,\x82\xdfS@=\xc1p\xb0\xb1\xd2S@\xdd\xc5\x0c\xb3V\xd3S@\x06q\xb7\nr\xd4S@%*e\xbd\xa5\xe3S@\x7f\x1f\xd0@t\xe4S@\xd9\x16\xf6s\x13\xdaS@clg\xf0j\xe6S@-\xef\xe3$\xb7\xddS@\xad\xe5f\x1a\xda\xe6S@f}\xc5\x85O\xe6S@3\xffMq\xfa\xe3S@\x10Y\xcd\xb1\xd3\xe3S@\x16\xcdX\xc0s\xe1S@jM\x9047\xf0S@\x04\x91p\xb3\x96\xddS@\xfe\xe3Hm\xa0\xdcS@\xd3\x99C\xb5\xf8\xdbS@\xcf\xa4\x196\xe5\xd6S@\xecn\xf9\x92\xf2\xd8S@\xf6i\xe5\x01\x99\xdcS@\x13\x0e"},\xd3S@\x08Z\x0cy}rT@q]\xf0\x7f\xeb\xddS@\xcf\xe0\x8e\xa1\xa8\xe6S@\xfa\x1bSx\xdexT@\x9fdK=\xa4\xdeS@\xbf`\x07|\x16\xecS@\xf0[h\xe7\x03\xe5S@/Pd\xfd\x94\xeaS@\x88\xa0\x1fk\xb7\xe0S@\xf1\x9b\xdcH\x9d\xdcS@\xad\x87\'\xae\x93\xdeS@\xaee\x96\x0e<\xdfS@\xdf\x16\x9aQ\x17\xf0S@\x86\x0cD.g\xdeS@\xc9Md\x13$\xe8S@\x15+\x90H\xd8\xdaS@\x16R\x07\xd3\xe1\xd9S@:!\x8fp_\xddS@?\xf4\x17\xf9;\xdfS@a\xa9|r\xd3\xe3S@\xd4\xc9\x1d\x13\x1e\xdeS@$2Bk~\xe7S@\xa2\xe2\xfa>2\xd3S@r\xd4z\x8f\x8c\xd3S@\xbb\xb9\x96v\x0c\xf9S@{9]\xd7\xec\xddS@z\xec\xc55\xd8\xe5S@\xa6:n\xc2\x8c\xe0S@B_z\xfa\xb7\xdbS@\x9a\xba0\xa0\xd7\xd2S@g\xc8\x00!\xf5\xdeS@\'\xa8\xfc5\xe2\xddS@U\'\xab\x1d^\xdfS@\x93\xf8\xbd\'.\xf0S@\x82\xcfX\xe3\xa9\xedS@\xfecb\xec\xbf\xe6S@b\x15\xc4!-\xd9S@\x97O\xf2\x14\x07\xe4S@o\xd8\x9f\x04\x84\xcbS@\xecv\xec)}\xd3S@\xf0\xcc\xddr\x1c\xd5S@F\xbc\xefu\xab\xddS@-\x9b`ud\xe4S@\xe0{\x19\xf6}\xd7S@\xd1>\xfbz\xd2\xdaS@\x18\xde\xef\x84\t\xedS@6p1\xf9\x9b\xebS@i\x9e\x07[S\xdaS@\x07\xd5Ne\xe9\xe5S@\x00-\x0e\x04\x0c\xe6S@r\xab\xa5j\x9f\xd5S@8\xb0\xa0\xbf\xc8\xd5S@z\x03\x1aF@\xddS@\xd6x\xf7R\xbf\xeeS@Y\xdf\x83\x85Y\xedS@\xd0%n\x99H\xedS@\x05&P\x15\xf9\xebS@d:\xa6j\x1c\xdeS@Re\xe7\xa7\xb5\x7fT@V\x86\xd2\x97QfT@\x92[\xbd2v\xd7S@\xd9\xe3cZ\xb3\xdaS@"\xab$0\xc8\xefS@\\\xa2\xccJ\x94oT@\xe0\x11{.U\xefS@\xbe\xb1\xeb<U\xddS@\xaa\x0f\xb97t\xe7S@K3\x94\x88\xa4\xe7S@\x18\x0f\xef\\\x95\xccS@(\xba\x02-=\xd7S@|\x908\x1eX\xe2S@\x1e\x8d\x19\x857\xd9S@\x08\xa8\xf9\x9c\x9a\xd7S@\x88\xd7\xc9\xac\xcc\xdeS@\xd6\xa4\x87\xb2}\xdaS@\x05\xb9\x10\xfc\x94\xdcS@d\xbfxRN\xddS@a\xac\x07 \x85\xe4S@B\x1bZ(\xd1\xe4S@\x8a\xb1\x19\xe4\xe6\xe7S@\x0bq\xa3z\xd5\xecS@\xff\x1e\x031\x97\xecS@\xd7?\xc9[\xc4\xebS@\xa9M\xed\x94\x10\xe9S@x\x16\xab\x81g\xe6S@\x8aEe\xc9O\xe1S@\xf26.\xa2+\xdbS@\xaf|"P*\xefS@NP\xfc\xf1\x7f\xddS@\xc8\x02\x80\x14\x0e\xe0S@\xed\x12\x16\xed\xe3\xd3S@By\x9a\x89\x18\xd3S@b_%&\x0e\xe6S@dS[)\xe8\xecS@\xbd;\x17\xb7\x9e\xecS@N\xfaEbe\xd8S@\x95\xb7\x1fh\x13\xe0S@^\x86f\xcdD\xe4S@\x9b|N\xa8\xf1\xe5S@\xc6A\xb9*\xd5\xe6S@\xc3\xb0:\x04\x1d\xd5S@\x08\xd9\x9d\x93\x0b\xedS@|\xf0\xdd\xcc\xab\xecS@\xc6\xfc\xf8\x11\\\xebS@\'/N_l\xcfS@.L.l\x13\xd1S@\xb1\xc4\xbd\xb3M\xf0S@$\x10R".\xd4S@2\xc0\xda\xba\x8c\xdcS@\xd26C?M|T@u\x10X\xcb\x9fnT@\x86L\'=\xdc\xddS@\x0c\x07\x16\xc8\xf7\xcfS@{\xc9\xed\x9c\xe3\xe6S@0J\x82\x1b;\xd8S@t\x84F\xce\x81\xd8S@\x8f\xdd\xf0\r\x05\xe5S@98\xea\xe2\x9fJT@\x95\x1f\x11\xcdG\xefS@I<\x07\xf4\xcb\xdbS@-\xbd\x93B+\xe3S@\x96`\xcc\x02.\xe2S@o\xc2\xf9hb\xd6S@FC\x02\x7fA\xecS@\xc5\xf1\xcdG\xfb\xd8S@\xb9\xed\x0b\xfe^\xe8S@1\x88b\xb5y\xe0S@7\x86\xa0\xb5\xc9\xd7S@\x80\xd6\xc7{"\xdbS@7i\r\x9d\xbd\xd8S@\x96\xea0\x86G\xddS@\xe1\xfbD;[\xf0S@g\x8cdJ:\xe6S@\xcf<le\x08\xebS@\x1a\x12\xc9\x17\x9a\xe0S@C6\x9b\x1d\x0c\xe7S@@WL\x88\xcd\xebS@M\xbb\xc7k\x17\xe1S@\xc0\xc1\xe6u\xf4\xe0S@\xa5\xe5T\xa7G\xd4S@\xe11\x91 \xa5\xd5S@\xe0\xe9\xfe\xe1\x0f\xe6S@\xbc\x10\x8d\x8a^\xdeS@\x8b\x97X(\x1a\xeaS@\xdbe,\xa7\xe2\xebS@`6\x0c\xe5\x04\xebS@\xff\x8b\xaf#p\xe6S@\x1b\x92\x83\x1f\xda\xd9S@w\xc8\xe2\xb0\x0b\xebS@\x9e\x92\xe7\x1a\x81\xd5S@\x91\x88N\xb2\xc9\xe9S@\xeb\xc9%}>\xd9S@U,\xea-d\xdcS@\xf7t\x84T\xc5\xdaS@\xbe\x8a5!\x8a\xdeS@\xbd\x04\x8a\x10\x84\xe0S@J\xa5\x12(\x16\xe1S@\xdf\x96Ent\xeeS@\xc9\xac\xed\x83,\xe8S@C\x98p\xc1m\xdeS@;$\xb75\xf6\xebS@\xc8\xe6~\xe8\x83\xe0S@\xeeAOz6\xe1S@kM\x8e^\xd5\xdbS@\x07gWaC\xe7S@\x1c*V\x87\x8a\xebS@\x16\xa7"YN\xdaS@\xf0\x13E5\x91\xd7S@\x1cF\xbe<v\xdeS@\xc4\x01\x9bu\xa2\xe7S@\xc8af\x03\x07\xeaS@;\xb4\x96\x05\x97\xf2S@9!\xa0\x99\x91\xe0S@n\xb4\x8d\xe4\xd6\xeaS@Z\x85E\xc0/\xd4S@\xecW4e\x9b\xd4S@\xbf\x8e\xd0\xfdx\xdeS@f\xe6N\xb1\xa5\xdcS@ \xd9-I?\xd9S@n\xfc\x96\xd7H\xdbS@\xedks\x9c.\xdfS@\x90\x82\x9et\x11\xe8S@$i\xc2z\x84\xebS@\x0c:\xcc\xfctfT@\x7f\xcc\x9a\xf5Q\xe3S@\x7fR\x8d\x94C\xe3S@;\x82#\xe3*\xe2S@\xb7\xe9jD{\xddS@\xaa\xc2\x08H\x80\xdeS@\x04\'\xcb\xbd\xe2\xdcS@\x00\xe2j\x1d\xd6\xdaS@\xa9\xb0\x9aB\x96\xd9S@\xe3\'\xadVO\xdfS@fd9\x99\xecHT@\x8c\x82d\xa1z\xe7S@\xa4m\x16_\x85\xd4S@\x04\xc3\xb7I\xdb\xd8S@l\x8b\xc2l*\xebS@\xdc\xc9\x8cZ$\xe2S@:\x8e\x0b\x1a\xbc\xe0S@&\xcd\xba|\xf1\xe7S@\xaf\xdfS\xbc\x06\xcdS@\xefF\xcb\xa7\xdb\xdaS@\xc2MR\xee\x82\xd1S@\x82\x8b2\xfa\x0e\xeeS@C\xf5N\xc7\xcc\xe6S@0\xc7\xfc\x0bd\xdeS@\x1f\x13\x8e\x86\x00\xe2S@%$~\x98c\xdaS@\xe6>\xb0\xb1\xae\xdeS@46\xd7R\xbc\xdeS@\xdf\xc7\xa9\xe2\xff\xeaS@\xc7\xd65$\xfc\xe7S@hj\x0e\xb0\xa0\xe8S@\xde\x12\x8f\x93\xbe\xd9S@\xcd\x98;RD\xdcS@1\x98]\x8b\xde\xe5S@{\x88|-q\xeeS@jD\x9fE9\xebS@?\xfe\xcf\x19[\xd4S@\xae\x88\xfc\xce\x1b\xd6S@z&\xac\xd5\xdb\xd6S@\xd3D=h\x13\xf4S@\xa0ENy7\xe0S@\x87\xfd\xf7\xad\xf4\xd8S@Nm\xe0w\xd2\xeeS@\xcf\x88A\x95\xde\xedS@\xb0r+\x8f\x97\xedS@2\x80QO]\xdfS@\x1f\xba\xe4\x05A\xe7S@\x1d\xb1\x9d\xe8\xb5\xd4S@\xf1VV\xf4\x95\xe9S@s\x80\xb6#\\\xd7S@uU\xbb\x07\x9a\xe6S@\xbe\xc0]\x16k\xdeS@\xbf\x0f&hi\x80T@\x7f\xfe\xba\x08\xbb\xd9S@\xd9\x88I\xa4\xef\xd8S@\x1b\xc2\xce\xd0\\\xd4S@\xd3\x9a\t1`\xe6S@\xef\x8e\xec\xea\x9b\xe7S@\xf6\xc8+\xf0o\xe8S@\xf2eTMm\xdaS@\x158\xcd\xca\xf1\xe1S@\x98\x81v\x9e\xa3\xe1S@\x87%\xde\x15 \xecS@w\x07\xbav \xeeS@c\xdf\xf9<v\xd4S@\x90\x9c\x91\xb7\x96\xdcS@\x83X\xe4\x89\xbb\xd9S@\xb0\x8f\xf8V\x7f\xeaS@\x80A\x11\x82:\xe9S@/P\x8a\x10f\xdfS@\x80\x7f\xbc,[\xe1S@\x99\xe9\xed\xaen\xe2S@g\x97E\x01\xef\xe8S@\x8dP\xe7\xacp\xe7S@{\xc2\xef\x17C\xe7S@\x81\xd9\x8ai;\xd5S@\x92\x1e\t\xf29eT@\xfcu\xed\xa6\x99\xe2S@*\xb8\xa3\xca\xed\xe9S@\xe6\x8e\xbe\xe7\xba\xe8S@6\xbcvgC\xe9S@p\x8bB8\xd5\xd4S@!\'\x86\x86\x98\xeaS@\xd1A\x02(\xf9\xe8S@\xf2\xa7\x87\xad)\xe1S@<\xd13k\xd9\xe7S@\xb6\xf5\x90jF\xeeS@\x07\x82s\xc9 \xeeS@\xe6\x11\xf30\xec\xdaS@\xf6KhVo\xe2S@5\xef=\x08m\xddS@\xe83\x1b\xd9A\xe7S@Dik\xc7c\xddS@=&\xd0\x8bO\xdbS@\x95\x9d\xe5\xa0\xc1\xefS@\xc1K\xd8\x19\xcb\xecS@\xe9\xbf\xa0u\xa6\xdfS@\xa6\xb8\xcd{\x94\xe2S@\x98\x05w\x135\xe9S@\x99\xa2fa\xd1\xd0S@$hG\xf1\xc9\xe0S@\xdd\x150\x1a&\xeeS@\xe0Xj}\x90\xeaS@\xcfpH\x1b/\xdaS@\x08\xcd\x0cf\x83\xd8S@\xb4\xe8\xb0\x18(\xe9S@IR\xcaf\x1c\xdbS@\xd4N\xf1\xdb\xf6\xdaS@{}\x0e\x7f[\xe9S@\x80\xe8\xb1\xca\xc9\xd2S@1m\xab\xb1\xe1\xecS@E\x0b\x1b;\xa6\xe1S@\x11A\x94\x91\xb6\xe1S@\xa9\xb2\x84\xdcm\xe1S@\xec\xd0r5\x8d\xdfS@s\xbd(An\xd8S@b \x92\x1f\x85\xecS@-\xfc\x0e\xe4q\xe8S@}\x1e@sE\xe0S@M\xc4\xff\xe1\xb0\xd7S@HV\xc7\x1d\x8e\xe2S@\xa7\xae\x19\x90l\xe0S@s\x15y0\xbe\xdfS@\xef8\x7f64\xe0S@>\x8e\x94\xdf\x99\xe2S@\xeb7\xfcwB\xd9S@\xed\xae\x8b\x0b\x05\xedS@`\xfe9\xe2*\xe7S@gh\x82\xe7\xd4nT@\xf1\x83\xe2\xef\xe7\xeeS@s\xffV\x10\xe7\xebS@\x1d\xf1\xa0\xd55\xe2S@\xd6\xec\x7f\xbe\xa0\xdaS@F\x867A\xcd\xdcS@*D$\x84\xcb\xe3S@>\xd6s\xd4\xdb\xdaS@`\x02M\x12v\xd2S@\x88\xbc\x1do:\xdaS@\xfa\xea\x98:E\xe3S@\xa6\xf7\x1d\xdc\xb1aT@\xe0Q\x1eb8\xd8S@\xf49\x11\x91\x90\xf8S@q\x82\xc8\x0e\xd8\xceS@\x02\xb8\xc5\x9d*\xdbS@1\x1c\xcdd\xf8\xd6S@\xeer\xc0\x07\x08\xd7S@1]\x88sc\xdbS@&x\x0e\x8f\x8e\xe8S@&\x060<\xd1\xe3S@\xf7\xec\x02\xec\x9c\xeaS@\xd3\xa9\xd5\xb7H\xe6S@%\x9a\xd2]H\xd1S@4\x0bI\x10K\xdfS@%\x8b\xfb\x0e\xea\xe9S@\xad}4\x06c\xe8S@^\xd9+?\xec\xe6S@SS+4\xdf\xecS@\xe9V\xf0\x95`\xdfS@\x97\x17\x1dV\x0f\xeaS@\xb2\xe2\xe7\xef\xdd\xd7S@%\x19\xa3\x17\xa6\xe5S@\xd45st\xcf\xe2S@Ge\xe8\xbaK\xe7S@\xa4\xb0\x94\xfe8\xe5S@\x10~\xd9\xa2O\xe2S@\x15\x18Z\xff\xe4\xe0S@\xb9\xcd\x86k\xd1\xe0S@\xaf\x1eJ\x82V\xe0S@\x1em\x9eF\xd4\xceS@\xb1\x1c\x0c\xef\xf7\xd4S@\xeb\x1c\xc2\xcf\xb9\xe9S@?\x86\x8aB\x94sT@\x8d\x81u\xe6\xd2\xd5S@\xdau7y\x8c\xe7S@g\xfa\xd7\xda\x8b\xd7S@\xb0\xb7\x03<E\xdaS@5YNz\x1f\xe6S@\x1c\x84\xa8\xb4\xd3\xdbS@R\x96;/]\xe2S@?\xfe+\xe3%\xe3S@\xbf\xee;\xcb\x86\xe3S@\x038\xabL\n\xf8S@:HB\xce4\xeaS@\x9e4 \x18E\xe8S@\xa9m\xb0Tj\xe5S@\xb5F\xa9\xe2\\\xdcS@M\xe8\xc3Y\x0e\xd3S@h\xb4\xd1\xf6\xfe\xeaS@%\xb1\x9a\xf7\x94\xe0S@4\x8c\xaa\xfd\xff\xe2S@\x82<\x90w\xf0\xe4S@\xc0\xd6\xdb&\x0f\xe5S@zB\x0f\x01\xd8\xe9S@\xeb\xcf1\xf1\x91\xe6S@\x1c\xa3\xbb\x02\\\xe5S@\xb7e\x91\x00h\xd2S@\x9c\x0e\x1f\xabD\xd6S@\xff@\xee\x1e\x97\xdaS@\x9c\xce\xa2m3\xdcS@\xe6\xd0Yi\x83\xdfS@\xa8\xbc\x8b|\xdf\xe0S@\x9e3\x92\x960\xdbS@A\x16\xdfk|\xe1S@\x9f\x11=\xb8\xc5\xe2S@M\x02/\x12@\xe2S@0d\x9cp\x85\xe9S@ku}\x89\xa2\xd7S@\x99[^\xedN\xe8S@\xf6\x02a\x9c\xf3\xe1S@N\x15<\x9c\x85\xdbS@\xbe\xfd\xcb\xd2[\xdcS@\xb9Q\x87\xecfTT@\x0f2?<J\xe8S@\xef\xc1\xd6\x0fN\xd5S@J\x8f\xcb\xb3\x93\xd5S@>\xfcP$\x0e\xe5S@%\xb7\xb3I\x00\xe1S@\xda\x8b\x19\xb6\xfe\xdeS@8\xee\t\xffd\xe5S@\x11\xbcj$\xbb\xdcS@\x86\x8b\x1b\rL\xe6S@\xca\xc5\xc5\xd4\xfd\xf6S@5\x0f\x0fQ\xa8\xe3S@\xfe\xb6\x8a\x9d\x16\xdcS@\x16\xea\x8e\xdb\x8e\xe0S@\xb3~\xb3\xeb\x14\xe3S@\x07\x94z\xf3\xc8\xeaS@\x8eOH-N\xd4S@\'\x8d\x04%\xcf\x80T@+\x95R;\xb5\xefS@y\xae\xb6\xbb\x85\xe8S@X\xf9>\xc5\x1c\xd3S@\xa93\x7f\xe4=\xd3S@`a~\x16\xa4\xdbS@\x1ai\xce\x9a\x03\xe0S@\xbf\xcd\x14\'\xab\xd9S@m\xd3\xc0\xbb\xa0\xdfS@n\xbb\xdf!\xe7\xdaS@\x02K\\\x9a\xeb\xddS@\xe3\x07\x89\xdf\x0b\xdcS@\xce\x12\xa9\xb9B\xe8S@\xba\x97\xd0\x9c\x80\xd7S@\xf0{\x0c\xf6\xd0YT@\xb0\xb0Z\xf6\x19\xdcS@{\xfc\x1c}\xe3\xe2S@\x8b\xfb\xb8\x81\x1a\xddS@hT\x02\xda\xb1\xe3S@\xcf-M\xb0\x80^T@t\xbe\x0b\xa6\x91\xd6S@_\xdb\xaf<\xe3\xe2S@~\xfb\xdeP\x91\xe3S@\xd4]\xcdc(\xe4S@4\x9e\x9e\x81\x03\xe5S@\xc5\xf9|O\x8c\xe3S@\xb8\xbbE\xcc\x19\xd6S@\x9a\xb8\xb1\x03\x9b\xd7S@\x90\xd5\x86\xf6\xe0\xeaS@AF\xbdZ8\x81T@\xb9\x0e\xae.\xf6\xe7S@\xf4\x9f]XK\xe2S@P\xe6\xdb\x96\xad\xf0S@\xaea4\xfe=\xebS@$N\'P\xed\xe5S@2\xcf\x02\x9c\xa4\xdaS@\xde\xe1\t\x1f5\xd3S@\x19Ho\xebA\xcfS@^k\xa4e\x89\xd5S@I\x8bj\xf9\xb8\xe1S@e\x83\xd7+\xaf\xeaS@\xef>\xd0\x80\x1c\xe9S@L\xc5\x0c\xe1~\xe0S@\xbc\x7f\xf2\xa6?\xd7S@\x08\x0cuS\t\xeaS@n\xf6U\xfe\xd6\xe7S@9\x941\xba\xcf\xe9S@\xcdT\x9b+[TT@\xb5N\xb1\x9e\xc8\x84T@R\xdc\x8a\x82\xc4\xd5S@\xc7\xfeu\x8b\'\xdcS@\xfaM\xf8\x12?\xe3S@\xa6c\x025\xf4\xe7S@\x06\xd2\x17\x12\x14\xe6S@\xbd\x02\xf0\xa3\xc1\xe3S@(C\xc4\x03\xc5\xe2S@\xd2y\xcc$\x01\xf7S@?\xbb\x18\x85\xf9\xd9S@j\x93\x0e\xf7\x17\x85T@\xa1\xb4\xcd\xd5D\xe8S@\x9ct\xf2\x83N\xe9S@k\x9b\xd6\xa3{\xe3S@\xc1BVO\xaa\xd6S@W\xca\xa5\xf6\xd6\xddS@ \x02|\x14\xd7\xe3S@N\xc4\x8f\xe3)\xe1S@\xbf\xce2e\xdf\xdbS@\x9aKo:\xb5\xe9S@\x06\xfct\xda/\xebS@\x9a \xa7\xe2\xf7\xe1S@?\xd4al]\xdcS@\xddzR\xa5c\xe4S@\x1f\xcc\x0b\x7f/\xe5S@\xf3\xed]\xc9,\xe1S@~\x83\xc5kmgT@\xb9\x07\xe1+\xe9\xe8S@\xc0\xde\xf33\xa0\xdbS@\xc5g\xd1\xf0\xa8\xd9S@\xe3\xab:\xfd5\xd6S@\xfe\xecC\xdb\xba\xd2S@\xca\x1e[\xf9@\x84T@\x10\xce\x9b\xa7\xae\xd2S@\xd3\x99\xc1\'\xb2\xe0S@B\xac\xf6pE\xd6S@\xd9\']\xa6\xfc\xe3S@+\x85A\xcdD\xf6S@\xad\xf8\x9a\x9fe\xe1S@mJ\x02Q\xe1\xefS@tl\xcar\xd0\xdaS@\xe0\x13\x12\x01\x8d\xdeS@.X\x95\xfbn\xf6S@\xb6\xfdMh\xd6\xe3S@;\x19\xfe\xbb\xac\xeaS@3\x14?\xfc\xca\xe1S@\x05\x8c\x0b\xd3\xf5\xdeS@\xb3\xd5 \xa7\xf3\xd9S@d\xd1z\tv\xe9S@\x91\xe2\xe0\xad\xa4\xe5S@\r\xf4\x8a\xfbS\xe1S@\xc8\xc2%\xf8\xfb\xe1S@\'\x13\x04\xcc\x85\xe4S@\x81\xcd\x88d\xc5\xe5S@&\xf2fg\xe9\xeaS@\xc7\xbf\xeb\xe5\x11\xe4S@\xad\x80\xb13\xbb\xe2S@m\xe5\x9em\t\xf6S@\x13\xf5KV=\xd9S@\x92~^\x1fG\xe1S@\xc4\x83n\\X\xe4S@\x15.\xa7\xbd0\xeaS@\xd3\x149-#\xddS@3\xb3\xd7]\n\xdeS@0\xae\x11\x84\xeb\xf5S@bC\r\xd2l\xe2S@Y\xed]Q\xcd\xdcS@\xaeN~B,\xe2S@\x10\xd9\x18\x13\xacWT@\x9c"|\xff\xda\xf0S@ }\xc3&c\xd5S@}7!9 \xd6S@\xa2\xbc\xf24\xcd\xdbS@y\x02\x1e7\xa1\xdcS@L\xc6\x8f\xefc\xddS@\xfc\xbf\xb4\xce\xea\xddS@\xdd\xfd\t\x16Z\xe8S@\x0cQ%\x16K\xe1S@\xb1\xa7\xd8\x7f]\xe4S@\x1a\x90\x97\xec\xfb\xe8S@)Rf\x10\xe3\xdbS@\xe7\xd2\x96z=\xdbS@+\x05\xb5\xa6\x1c\xddS@\xe9\xd1\xa7\xef}\xe4S@&\xcapyv\xe6S@\x82\xca\xd9r!\xdeS@\xe8\xe7\x1f\xfcU\xdeS@\x8d\x03qSx\xe2S@\xe3\x04{\x1cK\xebS@\xd2|\xbb,G\xeaS@#$%\xb6D\xe2S@\xb5s\xc9\xeb\x07rT@\xcf3\x15\xa7\x07\xd7S@h\xf6\xdewJ\xe3S@\x99\x95\x8a\xbe\x93\xe1S@G\xaeq3l\xdbS@@*\xec^\x1a\xdcS@\xc7?l/\xa7\xdbS@\x97\xa3\x15\x01\x92\xe1S@\xa24L\xbc\xfd\xe1S@K\x00\x11\x9c\xbf\xe2S@:\xd7\x13\x7f\xa3\xe4S@\xd3\x88DY\xd0mT@Z\xde:\xa7\xa7\xd2S@\xde\x11\xd8\xe7,\xebS@\x8bs\xce\xd1\xe4iT@\xbd\xc4.\xf8\xc5\xceS@F\x97"`v\xf1S@r\x1cj\xf2s\xe9S@y\xbe\xd0\x8a8\xe4S@*I\xa0\x85o\xe2S@\xe1=.\xa0\x02\xd3S@\xcc\xe9\xe2\x00\x8e\xd5S@\x93\xf1\x0bdV\xe3S@k\xf1H\xb7\xfd\xdeS@\xe2\x9fZj\x10\xe6S@,7d\xd7\x10\xdfS@\xf7i\xe4\xa2\xe8\xe5S@\x86\xb8\xb9\x88\xd2\xd9S@N\xde\xe7\x9a\xb2\xd9S@e\x91\xac~\xc8\xe5S@\xbeB>d\xc0\xe9S@\xad\x91\xe7Mf\xe6S@\x86\xd0\xdd\xbc\xe6\xe3S@\x1a4\xc2\x81!\xe2S@l\xa6g\xe0\x83gT@H\xc1M\xe4\x9e\xe4S@~z\x07\x9b;rT@Q\xe5\xa6\x16\x80\x88T@\x17d8l\x8flT@\x1b\xf3\x94V\xb0\xf5S@z\x16\xcc\xbeq\xefS@\xfe)\x93\xee\xe4\xe5S@!\x17\xf9\xf9\x9d\xd5S@\x14\xeb\xe0(\xb9\xd5S@\xd4;\xe3\xfa}\xebS@6\x88\xc1\xe03\xd3S@3x\x1d\x838\x90T@2.\xeaC\x87\xeaS@\xb4\x8b\xa8\x87@\xf0S@Qt\xe8Ez\xe9S@\x1a\xa7\x1f=\xf0\xe1S@\x10\xe0\xb6\xa0\x96\xddS@0R\xe1\xa8\xeb\xf3S@\xb7\xedl\x83i\xe8S@\x803\xc3\x1bp\xddS@h\x81"\xb2i\xe6S@\xdc\xd2\x18\x7fd\xf1S@\xdd\x0f\xe0H\xb8\xecS@\xfff3?\xda\xecS@\xf5\xa9\xda]\xee\xe5S@\xd3\xd1T\xd9\xc6\xd8S@|\xfb\xe6\xa0\x84\xdfS@\x8c\xdc\xf9\xc2\x05sT@08#\xc2\xc1\xd6S@\x84uC\xa3\x1d\xecS@q~-\xcd\xe1\xdbS@\n%\x9f9h\xdcS@"a\x1e\xa0\xbf\xddS@\xc45nP\x04\xf0S@\x01\xd8\x9dAB\xe2S@\xe1d\xe0\xa7\xa2\xe1S@:sS>\x94fT@\x1f\xa7D,f\xe2S@\xcf0=\\\xbd\xd3S@?Y\xfd\xba\xd7\xe1S@\x04\xd0\xa1\xc2\xec\xd6S@\xab\xa7\xee\xcf\x86\xe1S@EV\xd9\xb0_\xdcS@x\xd4\x16\xfb\x0c\xdfS@\xda\xe7\xebHu\xf2S@\x95\xc7`L\xf4\xd5S@\x9d\xbd\xdb\x93\xfdHT@>W\xf6q\xa2\xe2S@\xd6\xcd\xa8\xbd\x83\xddS@\x0b\xb5\xde\xebm\xdfS@[*m\xc6\x01\xd9S@\xa6G!\x88\xa6\xd8S@\x80\x0b\xc2%\xfd\xefS@{\xe9\xd4\xbcL\xefS@\xbcS\xcd\x8c\xf7\xf3S@v\xce\xcc\n\xe1\xe2S@F\'\xa6\x13\xc4\xe3S@\xb2\xdb\xd2\x95-\xecS@\xf0IA\xc2\xfdvT@\x01\x89\x81v\x80\xe3S@\x94W \xd7\xb3\xe2S@\xa6km\xfb\x8f\xe2S@\x07\x067\xf8*\xdeS@[z\xc3k\xbd\xe3S@-\xf0\xf6\xb6\xff\xe1S@\xcdp\xc7\xb8y\xefS@\xfb\xe1\x99\xd3\xff\xdbS@\xb3\x81\n\xe2\x11nT@\xb6\xdf\x10\x92\t\xdfS@\xe3of,&\xdfS@\xb9\x1c:\xda\xa4\xecS@\xfb|\x10\t\xa8\xe4S@\x02\x1e\xca\xa9t\xe4S@\x1e\x07\'\xae\x1f\xd1S@i\xbc\xc9H\xbb\xefS@\x08\x04\xc7\xf4htT@\x91r\x18\xe6\x1b\xe0S@\x12]y\x90\xdb\xe2S@qU\x02\xe2\xf4\xecS@9\xf4&\xb2\xff\xe7S@\x93\x08\xfbs\xb7\xdeS@\x06\t+\xa4t\xddS@\xa1\xe4\xa122\xe1S@\xc7\x94ZJa\xd9S@\xc0<\xce}X\xd3S@\xbdN\x15\x0e\xce\xe0S@`-p\x96\xf1\xecS@\x16S\xaa\x16k\xf0S@$\x99\xb8f\xd0\xefS@\xaf+\xe3\x9ck\xe5S@BP\xbc\ra\xe4S@Py;\xe2\xcb\xecS@\x12\x0b\xa2\x97\xdc\xe2S@(\x02\x95\xb09\xe5S@I\x83\x18\x10\xbe\x86T@\x0e?E\xa8\xff\xd9S@y\x8bv\x8e&\xd9S@\xcdA\xb8\xc4\x80\xd4S@\x03\xa3\x81,\x0e\xefS@\x89\x80\x06qe\xdfS@\x92\xa3>\xe3\xc3\xdeS@a:\xd1\n\xca\x86T@$\xa6r$\x0f\xe7S@\x0c"_\xc0W\xe4S@Ev\x92&\xff\xe1S@\x03E\x98\t\x81\xe3S@\xff+T\x11l\xecS@A\xf3\xb6u"\xedS@&\xc9I\xed\xce\xd3S@\xa7Gx*S\xd7S@\xf1\xf5jK\xb6\xd8S@J\x97\xcd\xea\x82\xd8S@\xd9\xc1\xfa\xe0\xa0\xd8S@\x0c\x82\xe0W{\xd8S@\x02\xf2\x89\xa8/\xf2S@B\xb3\xc9\xcc\x02\xdeS@\xb6\x01\xdf\xcc\x9b\xdfS@\xce=\xd96F\xd9S@\xca`\x0b*\x90\xecS@\xa0`\x12`\xfb\xe2S@hz\xf2\xa8\xff\xe3S@.\xad\xdc3\x84\xdeS@i\x1cY\xe6x\xecS@E\x9f\xfat\xce\xd7S@\x13\x189#\n\xe3S@9\x16\xcd\xe0\x14\xdcS@\x8b`_\x83*\xedS@ \xdb\'O\x93\xf0S@\xf8\xfc\xb5\xd7E\xe0S@nmu\xdf\x9f\xdeS@\x00/\t!\xe5\xe6S@\xcc:\xaa\xc4m\xe4S@\\\xd0KZQ\xe1S@\xb9\x1e\xc2\xbf\x0f\xd1S@\xb5\xd6QK\xd9\xdcS@}\x19\xeb\xe9YvT@\xb2P\x13\xc4q\xe5S@Aa\xc6Z\x85\xe4S@Qu\r~{\xecS@\xacB\x119\x87\xdfS@\xaf\x81\x99\x84"\xdeS@\xb2\xce \xfb\x14\xedS@\x19X,\x95\x92\xddS@:\xf8)\xd05\xd9S@\xc4 \xb7\xaf$\xe6S@\x11\x1a\xcdS+\xdcS@\xear\x02\x8a\x01\xefS@gI_\\S\xdeS@\xd0\xd6\xa7\xf9[\xe1S@\xf1QQ\x8bR\xd1S@mZ\xb2\xf2C\xd6S@\xcd\x1a\xb6|R\xd7S@\xb3\x13\xc4.\x9fbT@\xce\x9d>\xc6r\xe4S@3\xb9mj?\xe4S@\xfea\xf7I\x01\xe0S@cn\x08\xe8\x00\xdbS@\x1c\x00\xe7\xf5\x95\xeeS@S\xe5\xa4U4iT@\xb483G=\xe5S@\x15\xc0\xf2\xba\xfb\xecS@\xeeL1\xa2\xa0\x88T@\x80\x89}e+\xe0S@\xff\xf5\xa3T\xf7\xdaS@\'\xc4\xc5\xd1\xbe\xd7S@\xbcy\xaa\xbd\xc8\xdaS@\xe2\xb6\xb7\x8d#\xe7S@\xb8y\xb2\xda\x89\xdeS@\xa7\xa3\x03\x8b\xb5\xdeS@\rU\x9f\x0e\xa5KT@\x10\xfd\x08\xb7(\xdcS@O\x1a\xd2\xf8\xbe\xd3S@p\x1c\xc98I\xeeS@;1\xb7q\xffVT@d\x1c\xcb\xe8\xb3\xe4S@i\xe8\x9d@\xf6\xdeS@\x9a\xbdO\xa3\xbe\xe4S@\xaf\x95\x13\xd4\xe2\xe3S@\'\xb5\xd3\x1a\xff\xdeS@\xb8}IdM\xe0S@\xd0=V\x8b\xc8\xd5S@\xf5\x1a9#$\xdfS@/\x91?gh\xdfS@c.0\x83\'\xe4S@\xe5n\x1d\x8bC\xe4S@\xd3\xefB\x9b\'\xedS@\xb1\xb9f\x80\xbf\xd8S@\xd4v\x87\x02>\xeeS@\x0b\xf1\xdb\x0c\xf3\xe4S@T\x86<h\x86\xe1S@\xe7X\x921\xf9\xdfS@\xf2\x00n\xde\xb8\xe4S@[|/\xb90\xdaS@\xd2b\x8d\xd4\x98\xd9S@\t\x80\x9fE\xb3\xedS@\x91"UE\xa2\xd4S@\xee\x9c_}\x94\xedS@!{\xe0\xbc\xb6\xd3S@\xe7\xa8F \x00\xd4S@\xec\xf8\xb5i\x82\xedS@\xea[\xe9=@\xdfS@\xf1\x99\xcdR,\xe3S@FFk\x95%\xeeS@H\x13,\xcb\xe3\\T@P\x1b\xae\x93A\xdfS@\xfaG\xad\t\xde\xdeS@\x9b\xfa\x10\xad\xb0TT@6\x98\xcbKOoT@9R:vf\xe3S@\x81\xbaR\xe5\xcc\xe4S@U\xd5\x81\xe7\x97nT@:\xd4Z\x16\x9e[T@F\x0bAKBUT@uK\xa4\xd5D\xe9S@\xc9/_\x86\xf1\xdcS@\x04\xff\xd6L\x96ZT@\xadW\xd1\xba\xfc\xe1S@(\t\xcd\xbf}UT@\xb2\xca\x81z\xcc\xeeS@\x07G\xe0\xcf\x8b\xdfS@YT\xd4\xa3\xd7\xd4S@5\x08\xa2\x10:JT@\x00\x18\xe5\xf3\x82cT@h\xe5\xaf\x8aYmT@\xa7\xa8q\x13\xfe\xd5S@\x08\xe9Bal]T@\x90\xaf\x9b\xbaL\xe2S@W7\xc4\x92\x80\xeeS@r{_!\x9f\xdbS@"?\x01\x91\xbe\xe2S@\x94\xfddA\xef\xd9S@\xaf\xfd\x02 ;UT@\xd6\nL\xa9T\x84T@\xf8o\xcb\xe0r\xdbS@\xb9\x17LU\x02\xddS@b\xfc&\xdb\xbd\xddS@\x91\xb9\x86\xa8edT@3\xa7\x06\xf9\xbe\xdbS@\x89\x11\xe7.\t\xe9S@@\xc4\x1eR-\xd2S@+\x8c\x14\xfd=\xe8S@\x19\x87cB\x08\xe3S@\xa1\x9c\xf4\xe9H\xddS@\xe3z=\x92\x15\xdcS@\x0e\xd8$\xd2\xcbfT@d\xb3R\xc1\xd6bT@\x95"#/\xfa\xe9S@\xb6\x18\xefXK\xe9S@f\xe0\xe3\x13\x02\xd9S@N\xd5\xc0\x8a\x96\xd5S@:1\xa5\xdei\x8aT@\x14X]\x89\x0c\xe9S@\xee\xbf~\xf4\xb7\xd5S@\xd4RS\xc8KTT@\x81\xf8\x9dT\xc8\xefS@\x84z\xfc\xbe}\xdbS@e.\xc7\xd1\x03\xcfS@\xca\xc8\xce\xd6\xfa\xd8S@Z-\x1ep\xbbPT@;\xf0V\x9b\xa3\x88T@\xc9\xf6*\x05\xa2KT@~\xe5\x91\xcd\x07\xd8S@\xbb\xd9\x9c\xe7\x82\xd8S@\x07\xa0R\x8e\x0fKT@T\xa8\x15\xf7\xa5\xd1S@\\v|\xcfPKT@\x04W\x9b\xc0E\xe8S@#q\xfd\x1a\x04iT@\xf9\x1d\xdaM\x96ZT@\x1c\xca\xa8s\xd8\xcaS@\xc0\x01P\x8d\x08\xcfS@\xbf5\x15\xe3\xbd\xd6S@\xa2n\x85\x13\xd1\xd9S@\x0f\xcbUz\x80\xddS@\x9a\x04<\x0c\x9b\x88T@ \xaa\xd9L/iT@\xda\x9b\xb9N\xc6\xd1S@~n{jF\xd6S@|\x94\xd3>\xd2\xd7S@\xa3[\xecq\x12\xdaS@n\x98$\x93#\xdaS@\x87\x86\x9d\xc0K\x89T@\xb8\xa0\x81[\x8b\xe3S@@ 4%\x07ZT@\x1d_\xf0\xe8\x9d\x83T@\nH,\xe9z\xd4S@\xda\xd1P\x1f\x8b\xddS@\x12\xbd\xe5\xe8\xc0\xddS@@\xbd\xcajA\xf5S@\x9a*F\xff%\xf5S@\x19\x1d\x1dXdsT@I>]c\x10\xcbS@P\xbb\xc9\xb2B\xf5S@}\x06TM\xd7rT@\x7f\xd5p\n\xdb\xd2S@\x11\xa2\xe9\xda)\xf5S@\xeb\xdd\x1a\'\xb3\xd3S@\x0b\xaa!S\xfb\xd6S@\x95\xd9\xd9\xcc\x8e\xf4S@\xbdd\n}\x91\xf4S@\xb3\xcf^l@\xf4S@\x9e\xdav`\x13wT@\x0b\xbf\xe8\xef\xc3\xf4S@B\xe4\xd9\x86F\xd7S@\xdfX+\xe6\xf9\xf0S@\xb09Z)q\xdaS@,\xd5@\x05B\xddS@\xd4\xc4\xad\x1bf\xf0S@\xeb\x9a\xcf\xc6\x8d\x86T@\xc1\xe2\xe8/\x00pT@\x81\xcf\x8b\xcb\xff\xf3S@\xf7v\xed#\xb2\xf0S@1\xaa\xf5*\t\xcfS@\'\x1e\xfe\x13.\xdeS@\x8c\xf4\x13\x9fc\xdeS@WV\xbc\x11i]T@\xe6\xd8Y{5\xd3S@\xca\xe0\x19`\x88\xd3S@\x84\x0b\x907\x85\xd4S@\xe7\x8d_\xa7\x9d\xd5S@\x05\x89\x86H\x9b\xf4S@\xdfO\x93\xda;\xf4S@/\x0f\xb1\xe3\x86\xf0S@%\x98\xf0D\xa5wT@\x1e1b\x98H\xddS@?/[\xfae\xf4S@f9\xa5H\xad\xf3S@\xf3c\xcb\xbcu\xcbS@\xb4\xeb\x194o\xd3S@\xfb\x9b\xa0,\xff\xd9S@\x1eQ2f\xb7\xdaS@\xd1\x17\xe7\xde\x07pT@\x9b\x10\xf6cz\xf3S@\x8f\xd1NTA\xf0S@\x88\x16\x1b\xe30nT@\xafc\xcd\xafd\x84T@6m\x05\xc7\x9elT@Z\xbc\xe4\xf5\tnT@\x1c\x87\xfb\xc1\x02\xdeS@*RT\xac\xcc\x82T@\xa4\xea\xb2\xb1\xcbvT@I\xf5\xee\xe4\x0e\x85T@j\x95#\xd7\xd5\xe9S@\xe1\xfb\x8fZ\x14\xf4S@\x0b\xa8\xc0\xb0\xa9\xf1S@\xe8!t\xa4\xc2\xd3S@\r\xc2+\xcb\xe8\xd3S@\x92\x85\xafO\xbf\xd5S@\xf5\xdd\xba\x8eS\xd7S@n\xce\x8f\xad2\xceS@\xd5c\xbc]\xa6\xd9S@t\x03\x96t1\xdeS@].\xb4-e\xdbS@J\xd3cv9wT@\xb6f\x08a.\x81T@\x00\n\x9f\xdfG\xf1S@+\xda\t\r\xdf\xd0S@\x84\x14\xeb\xde\xe3\x83T@x\xacY9y\xd7S@\x91\xdagg\x91\xd7S@\x16\r\xde\xc1;\xf3S@]&\xf15\xe4\xf2S@v\x05\x9d\xc3S\xdcS@\xaa\x0e\xc9\xa5|\xefS@\xdd\x93\xfe\xa9\x1c\xdbS@\xae\x1aK\xc8s\xdeS@)f\xb3\xcf\xffTT@m\xb1\xdc\xdd\xf8\xcbS@\xa0\x02\xfb\x03\xbc\xccS@\t8\x1c\x9e\xe7\xcfS@Y\xc2/\xd71UT@^\x86\xab\t\xe1\xf4S@;\x95#\x06\xdbfT@"\xbb,\xdf\x0b\xd1S@\xac\xc7\xb8\x848\xd6S@\xfaS-\x9e\x16\xf1S@%$\x12t\xcc\xdbS@1\x97\xbf\'\xd6\xf4S@\xbah\x8a\x1b\x81\xccS@P\x19\x1ez\xbf\xf0S@\x96\x19i\xfd\xb6\xcfS@19\xd2q\xf3\xcfS@\xfd\xb0\x8a\x15\x0b\xebS@\xa2\xfei\x1d\xf9\xd8S@\x9e\x85=\xa7\xa1\xf4S@5\xf22\x93B\xdeS@\x99\x8ddwhkT@\xe4\x89l\xda\x99\xd0S@\xfc\xf4\x96\x06>\xeeS@\xbf\x817E\xc6\xdbS@\xf8\xb7\xb0cq\xdeS@XI\x89\xc1\x82\xf4S@1\xd2\x0f\xa4 \xf0S@\x1bSE\xc0\xe1\xefS@\x9ey\xd7|\xae\xf3S@QG\xf6\x81\xf8\xcfS@\x0f\xe8\xdf3\x99\xd5S@\x85\x8a\x85\x0e\'dT@\xf6_O\xe2=\xd9S@\x05\xff\x0fT4\xf4S@\t4^\xdf"\xdbS@A\xce\x86\x89\xf8\xf3S@{\xba*o\xff\xf1S@\x84\xd6)\x17\r\xf4S@\x8c 5~A\xf0S@\xf2\xfa\xfc\x13\xc4\xefS@~\x90\x17\x8f!\xf4S@\xb6d\xcc\xd1g\xdeS@\x94}\x18\x96\xc7rT@\xe1\x95\xc2\x92,\xd0S@\xb6\xf7\xc0DG\xd9S@!\xea\x0e\xe7D\xdaS@\xaa\x1e%\xe4\x04\xe0S@`9ks+\xd4S@b\x12\xf6\xcc\x85\xf3S@/\x1eL\n\xb0\xf1S@\x90\x973\xd1P\xf1S@=\xe6\xaap\xeb\xefS@\xc6\x17\x7f\xb5\xcf\xefS@\x98g-\x98/\xefS@\xd0\xf7\x0e\xa3\x0c\xefS@\x9c\xf9\xab\x9a\x88\xedS@q\xff\xc1\x81\xadqT@\xa9\x02\x0e78\xd6S@\xc2\xa2\'\\\xb5\xedS@A\xf0\x1d\x8f\x87\xdeS@\x06W\x83\xd0\xa2\xdeS@1\x13\xdcG \xf0S@\x89\x8f\xfd\xf8\xe7\xeeS@s\x85g\x1d\xcdmT@\xecC\xde\xa7\x10\xf3S@\xab\xb0B\xc6%\xf1S@%\x11z\xca\xb8\xeeS@&\xa5\xc5\x81\x01\xd0S@#\x7f\x8cj\x85\xd4S@E\xa2\xce\xaa?\xf3S@\x8b\x86\x18\xa5\xe9\xf0S@Q-8\x00\xec\xefS@\x05\xad\xcc\xf3\x88\xedS@1\xbf\x1a\xaae\xd0S@\xbeE\xc3\xe0x\xd4S@79\xd4\x00\xcf\xd6S@\xe2\'`W\x00\xf1S@A\xf2\x99$\x86\xeeS@\xa0\xf5\xd6\x8b\xaa\xdaS@P\xf1o!G\xeeS@\x9d\xf4Tn>\xdcS@\xb5t\xeaJW\xdeS@~?\x1b\xa8\x9e\xecS@\xe1\r\x16\x11\xcb\xf0S@#\xc4\xec\xd1\tdT@z/\x0c\x8a)\xefS@\xe5\xc1\xb3W\xf1\xecS@nV\x8fv_\xd4S@^\x82\xd4>\xac\xd4S@p<\xfe\x84\x1b\xeeS@\xf9-\xe3\xd9$\xecS@\xa9\xe1U\xc0\x0c\xedS@\xf8g\xbb\x9b\xf7\xecS@4\xa4\'\xb7p\xecS@.\xd7\xe5\xe0=\xccS@\xca\xf0\x06\x17\xfd\xcdS@\xe1\xb9\x99\xe6\x93\xdbS@<\xff\xa8\x1ewHT@\xc4\xfe\x8fW\xa1\xeeS@~\t\xf5s\xa6\xedS@\x88\x1d\xfc\xb4]\xd2S@\xa4I\xafP\x08\xdcS@\xc1>\xb2\x07s\xd4S@\xd1\xbbx\xce\x0f\xd6S@\xbf\x18tA#\xf0S@$/\xbf\x06$\xecS@\xf9\x97\x96\xc0\xdc\xebS@\x10?\xb1B\x87\xdeS@k\xb2\x88\xe7\x0f\xf2S@e\xe0\xa7m\xe9\xefS@R(\xc3qU\xd6S@F\xbe.\xf1\xb4rT@\x03;v$\xc4\xdbS@\xf54\n\xa3\xeb\xefS@\x97\x13b\x12 \xeeS@a\xdfv\x12Y\xecS@N\xa2L\xda\xa5\xdcS@r\x12\xe9\xeae\xe7S@\x83\xd6\xa1o\x18\xecS@;\xf3\xf8P\xc3\xecS@\xff\x81e\x98\xf0\xd8S@\xf1\x8d\xf0\x9aaHT@<\xec\xb1x\x00\xfeS@\xb6\xf4\x08\xbf\xcd\xedS@\x96\xdb\xaa\xa8e\xedS@\xa4\xabrM,\xf1S@\x9d\\\xebh\x1c\xedS@\xf6f$\xe6\x83\xf1S@\x87\xc4f\xa8K\xefS@\xfeZ=\xbf)\xefS@}Vl\x8bH\xceS@mW\x03\xdc3|T@f\xc7\x14\x13\xeb\xe9S@\x94N\x85\x15\x9a\xd4S@\xaf1\xef\xb4\xf5uT@\x83N\xa9\xdeU_T@r\x1e\xa8\x1e=\xf1S@a\r\x7f\x1f!\xd3S@\xcc\x00_I\x8d\xd4S@\xbd\xb3)\x9e\xc3\xeeS@\xe2\xfa\xf6{\xa8\xeeS@\xa4=1N\x12\xdbS@\xfeJM\x9aC\xeeS@\xa0.W\x8dm\xeeS@Hb\xb7\x9a\xe0\xefS@\xffJ\x0cw\xc2\xe9S@\x8fFz\x18\xdb\xebS@\xc3\xbff\x9aZ\xdbS@\xb6^.\xef\x9c\xe3S@G&\x8c\xc9t\xd2S@6L3\xb6\xef\xd6S@#\x8dD\xa2?\xeaS@\xdd\xae#\x9a\\\xdbS@\x81\xefn\x12/\xeeS@)"\xc4\xb2\xde\xedS@ \x00\xcb\x80\x08\xeeS@\x8a8\x1aw\xe3\xebS@8\xc0Q\x9c\xce\xebS@eF\x1b\xcf@\xd1S@\xc0\xf6\xc6\x02\x84\xd1S@\x972\xcb+i\xeaS@\xfc%\xbdm\x94\xefS@\xe3\x8c\x06zT\xdaS@)\n\xc7\xc4\x1a\xdaS@\x9a\xe5\xf7P\xe1\xd4S@VXH\x82\x15\xdcS@\x93h\xdb1\xa0\xdcS@\x1cT\xce\xca\x93\xe0S@\x00x\x07U\xa2\xedS@xn/\x9f\xf9\xecS@Y\x95\xbd\xbd\xd7\xceS@\x88g<\xb1\xc2\xd2S@e$\xd2\xa6\xce\xd5S@| \\\xb4\x87\xd7S@\xf4\xbf\xfeO\xed\xd8S@\xff_\xc5]\x97\xebS@\x8e\xde^\xf6\x85\xefS@k\xf2?\xdf@\xedS@\xa8[\x88\x93\x11\xd3S@\x90\xf8&\x1b\x89\xdaS@\x08\x02\xb4\xe9\xe0\xeaS@\xc7\xfc\x8ag\x9a\xecS@\xcf\x97\xde\xc7\x13\xe9S@m\n\xdd;\xfe\xceS@:\x96lJb\xd5S@\xef\xd1"\xb1\x95\xd7S@\xa4\xa6\xe9V\xc2\xefS@\xd1)\xc2\x948\xefS@\x83Q\xb2\xd2$\xefS@\xa6\xae`\x10\xcb\xecS@#\xe1\x13W;\xd5S@\x8ea\xa0\xa2\x9c\xecS@Z\xaa\xa72,\xefS@BY\xea\xf4\x88\xd5S@\x05\xef\xd0\xfcv\xd9S@tA^v\x8b\xdbS@0\x9b\xd2\xbc^\xf0S@G\x07\x1a\xaf\x12\xe1S@\xcf\xa3\x8f\xa8\xa0\xe8S@4\xd0\x96\xfe\x7f\xecS@v\xe4\xfe\xfc\x1b\xe8S@\xb2h\xa0\x11\\\xd5S@]\x16x\xd1:\xefS@0-\xbd\x1cE\xecS@&\x9fOn.\xe8S@z\xf4\xe1i\xe7\xe7S@\xc0f\x92o`\xf1S@\xbcB\x95O\xe8\xebS@\xbfNI$\xaa\xd9S@\x19.\xd9r\xdf\xdfS@1\x89\xdd-\x8b\xeeS@\xae\x91\xbd\x0c~\xeeS@\xca\x9f\x92\x10\xed\xeaS@\x113\x9d\xaa;\xe8S@\x8b\xdd&\xa9\t\xd6S@yr3\xf6\x8b\xd7S@\x9f\xa4|\x94\x1b\xd8S@\x95\xe7:\xf2,pT@\xe4\xf2k\xfa\xc1\xe4S@`\xb5Pp\xeb\xebS@\x88(\x82q\xac\xdaS@\x94\x85\x9f\x8a\xd5\xeaS@\x00+\x9fUW\xd3S@V\xc5w\xdf\xf5\xedS@:La\x13\xa1\xe9S@y\xfb8\xc2S\xebS@\xe1\xe7I\x85\x1e\xebS@\x8f\xa8\x10\xf9\xbc\xd5S@\x1e\xcb\xd2\xe9\xf0\xe6S@E\x8cz\x02\xa6\xdaS@3VvR\xe7\xdbS@G\xff>\xc1\xfe\xeaS@\'j\xa5\xa0\xf8\xe7S@\xf6T\x9e\xddl\xeeS@\xec\xad.[\xc1\xdcS@\xda\xf4\x19\n\xd7\xedS@\xf0\x86*\xbc\x80\xd2S@\x8f\xb7\x8c\x98%\xeeS@\x99p#s\xe1\\T@z\xe1H\xf0\xa3\xd6S@\x0ce\x01\xe3@\xe7S@\xf2\xaa\xadD\xc0\xeaS@\xf5\xc6e\x92u\xeaS@\xa3\xc2Gj:\xe9S@\x89#\xbc\xb6\xbb\xe7S@\x10\x90\xe8\xf1o\xf4S@\xe0\x9bH\xa9\xa0\xd2S@\xad\x0cU\xc8w\xeaS@Jc\x07\xfc\xc0\xe8S@\xafS\x8cq\xee\xd9S@\x07[\xfbeL\xdbS@9!q\xb3\x8b\xdcS@^\xd6{\xf9\xa7\xddS@\x1a2q\xc3)\xe1S@\x9f\x1c\xccZ\xe4\xe9S@\x90w\xc8U\xe1\xcfS@m\x9c\x06%\xd1\xd6S@G\x05\x98s\x88\xeaS@\x9co\xa8\xc5"\xeaS@9u\xae\xd9L\xeeS@\x1a\x8c\r\xff\x18\xe6S@\xd9\xaf\xc0\xd7N\xd5S@\nH\xc8s[\xdfS@\xff\x03<y\xbc\xe0S@\x7fb\xb9l\x18\xeaS@\xaa\x13\xfe\xa6\xe1\xecS@\x16n\x88\x864\xeaS@\x9cq3\x07\x1e\xd6S@\xba\x8fF%l\xe8S@RB\xaa\xb2\xb6\xdbS@\xcbU\xc3\xf9\x1d\xddS@\xfb+\x1d\xf4Y\xe1S@~\x92ZKQ\xe7S@\xa2\xb9t-\xc9\xe7S@i,\x0b*\x1b\xe7S@\x0eW[\x1b$\xeaS@$!N\x11b\xd5S@?\x11\x9c\x88\xef\xd7S@k`\xd7A\x9f\xdcS@\x92\xe7\xeb\xe3@\xdeS@\xcbm\x9dT#\xebS@\xd5u\xcfy:\xe7S@t\xbf\xab\xe3\x9b\xdbS@\xa98\t\x10\xb0\xe5S@\x92\x91\x8a\xb3\xa4\xe3S@e\xd9\xf4\xb5C\xdaS@\x1a\xa8,Y\xc8\xe7S@\xad\xe2\x07;\xe3\xe6S@\x1d\x91\xfbdBvT@\x8c\xe5u\xe0\xbc\xe9S@\xe2G:\x02\x9f\xd6S@\x83+/!\x8d\xe7S@\xe6\xf0\x16\xb7\x9etT@\xfcfm\xf1\x1a\xdcS@\xb2L\xda\'$\xddS@\x08\x16\x95\xc7\x0b\xf8S@Z\x9f/\x10\xc9\xdeS@T\xcf\xf2\x0b \xecS@\xf0\xe2]NH\xe8S@?\xba\x96o\xfb\xd5S@>\xfc\x1e*\xd0lT@\xc7\xa4Kyh\xe5S@\xd4\xb6\xf6\xca\x9aoT@+\x15u3\xbf\xe8S@\xd4J\x91\xac\x95\xd5S@^\xbf\x95e\xf3\xdeS@\x93\x161\xab\xd3\xe9S@q+\xef\xb6\x89\xe9S@h0\r\x10\x91\xe6S@\x12;I\xbf\xe1\xe8S@\xe0\x11&Nw\xe9S@A:\xfd{\x95\xd5S@Z\xae\x83rI\xe6S@\xeb\xc4\xeft\xb1\xe1S@\x81e\x89U\x1d\xe2S@\xc0\x15Z_\xf8\xf6S@\xb8\x98\x04\x8b\x93\xe8S@z\x8a\xc2+\x9anT@z\xdf\xf5wC|T@\xfa\xa59\xcd\x9b\xd5S@(8q\x9c\x0c\xe8S@\x14\xc8\xf3Y\x7f\xdaS@\xa4\x14\xac:\x96\xdbS@L;A\xa26\xe8S@#\x84_\xc6\x0f\xe6S@\n\xef\x1c\x10\xcetT@\x99\xed/\x8d1\xe5S@mD\xc2!\xef\xeaS@\xa7\x1c\xfa\x94W\xeaS@\x9b\xf0U\xa5|\xd3S@\x18\xa9\x9c\xfe\xea\xe5S@"\x0b\xc5G\x02\xf5S@T\xaa\xaa\xe9\xdb\xe7S@\xa9\xbf\xe6\xe7X\xdcS@z\xab]\xc5j\xdcS@\x8a\xe4\x82R\xc0\xddS@\xcc\xd2\xff\x9b\xd7\xddS@>\x87\xa90s\xe2S@\xdb\xe8"{\xfc\xe9S@|\x1c\x8a\xd8\x1e\xe6S@\rJ\x17\x9b\xc8\xe2S@r\x05\xc9>|\xddS@v\x81\x11b\xe2\xdaS@\xc6TN\x03\xe4sT@,\xe1\xb8D\x9b\xe9S@\x13WG\xd3\xd8\xe5S@m\x1b\xf8J\xe4\xdbS@|\x93\xe9\xec\x85\xdcS@\xf8\xfc\xa1\xe8\xa1\xf6S@\xd8\xbe\xa8\xf0\xda\xe8S@\x88;t\x95A\xe5S@@\x0b\xa1\x9e\x14\xe3S@\xd4\xb9\t\x07\x96\xeaS@\xb0E2\x91y\xe2S@\xc8\xd2\xc5q\x8d\xd3S@~\x1cr\xa9\x03\xe3S@S\x9f\xc7 \'\xdfS@\xa9\xf7k%\x01VT@\xc0(\x81\xf1\xa1\xe3S@af\xdb\xb3\xb5\xe8S@\xc0\xc27\xa3\x06\xf6S@\x9c\xd2\xa2Ol\xe5S@\x87@\xae\x9d!\xeaS@\xb0\xe8\xd9x5\xe6S@\xe3Ub\x07T\xdfS@\xe8s}F\xc8\xf0S@\xbe}\xdbx\\\xe2S@1\x91\xd5\xa3\xd0\xcbS@\xb06$\x18\xef\xe2S@\xe90\xbc^\xc7\xd3S@\x11\x93\x0bUG\xd7S@\xbf\x1ar\xc3U\xe6S@\xf3\'\x9b\xdb\xbb\xf5S@#2\x99D\x95\xdfS@\x08i\x96\x90(\xe3S@\xa2\xaaq\x82\xb0\xe2S@\x806\x06\xb5p\xe2S@\xd3\x00\x12d\xce\xe9S@\xca\xe5?\xa4n\xe6S@dw<|*\xe3S@\x07\x1b.\xe9\xbb\xd9S@\xe1 \xe0\xad\x9a\xdeS@\xf5\x8cMVd\xdfS@\x9c\x96\xbb7\x98\xf5S@\x87\xebM\x8bt\xd4S@\xa6\xb2\xe9M\xc2\xe8S@\xd5Y\xf6v\xcc\xe5S@\xd3q=Y\xc5\xe1S@\xfaLZ\x852\xf0S@\xd7^\xa3\xff\x0c\xe3S@\x1c\xec=`VJT@k\xd9\xf2~!\xe6S@\xd1&\xc8\xd1\xa1\xe3S@.\xdeO\x08H\xd1S@\x90\xcc\x97w\xa1\xe5S@\x89\xc2\x16K\x01\xd4S@\x88\xbeNv\'\xd5S@][\xb4\xcbUqT@ Muf\xa2\xdfS@\xf0\xf9\x9b\x89\xb3\xdfS@\nv\xe5\xcc\xfd\xefS@C\xb3\x01\xa2\x1f\xe8S@\xd1\xfc\x1eS8\xe2S@\x88\xc1\xfa\xf7\xce\xefS@\x91\xcd\xb6\xc33\xe2S@w\x95U\x91T\xe2S@^!\xb1\x9a\xf0\xe1S@y\xbf\xf9\x96\r\xe8S@\xb2\xe2z\xa3\xb0\xe2S@\xebqM(\xb5\xd3S@\xab\xe0\xbcz\xe4\xd3S@&l\xda\x13\xc2\xd7S@\xda`\xac\xee)\xf3S@To\x18\x06\xca\xdcS@:n\xf4zS\xddS@UI\xd8K\xc0\xdeS@\xd3v\x99\xf6\xcc\xe7S@\xc6j\xa7\x1bj\xe4S@v=\x18\xa6\xe2\xefS@\x91<\xe9\xe9\xf7\xdbS@%\x12\xa4U\x02\xdfS@\xc25\x92\x904\xe1S@\xef\xaaS\xc1j\xf3S@\x961\xd7\x04H\xefS@i\x9aI\xfc^\xe4S@\xfd\xd8\xcf\x0b\xf0\xd3S@2\xba\xb0\xa7\x11\xe6S@\xedla?`\xe4S@\x97\xf6\x8c\xc3\x95\xdeS@\xeb\xb2\xcaOS\xe2S@\x8cv\xbb\xf6\xdc\xe1S@S#\xcb\x02\xfb\xe0S@I]hh\x95\xf2S@l\x91G\xb2\xd0\xdcS@QB\x95\xd2\xb8\xd3S@\x12\xcf\x8b\xee\x06\xe3S@\xdc\x1d\xbduA\xe0S@\xed\xcd\xe8\xc90\xefS@\xe3@\xaa\xdc\xcc\xeeS@<tm{\xdc\xe6S@$n\xdak{\xe5S@\xf3\xe0~5f\xe4S@\xe3\xb4\x89\xc7I\xe1S@\x8am\xbc\xf2\xaa\xd4S@2HQ@8\xdaS@\xa0v\x13\xfa\xe1\xdcS@\x82\xb5\x0b\x0b\xae\xe1S@U\xa4v\xa3a\xe4S@(\x9c/\xaa[\xe1S@\xfa:eB\t\xd8S@\xb6\xd5>A\xc2\xdaS@\xe2\xe5h_\x91\xddS@a\x7f\x18\x92\xf0\xddS@S\xd9\x88\xb9:\xd4S@RG\xea\x16g\xeeS@KJ\xf7\x11;\xe4S@\x9fYl\xcc\xfd\xeeS@fjd\xb95\xe5S@\x9a\xc1g\xaa\xf4\xdbS@v\xd1\xb5\xac\xb6\xd4S@\x14s\x96\xaf\xe3\xd8S@\x0b\x0f\x1c\'o\xeeS@\x96j\xd0\x94\x96\xe6S@`6\x9di9\xe0S@r=\xc9\x1fs\xeeS@\x96\xab\x14\x0e4\xe6S@\x02\x11\xdc"I\xe3S@\x07k_K_\xedS@7\x89\xed\xa1\x85\xd4S@P\xa6\xc5\xcfU\xeeS@=\xbbim5\xe6S@XVCc\r\xdfS@\x14\xa1\x99\ty\xf3S@\'\xff\xc2S\xf7\xd4S@\xbc=^i\xb7\xd8S@\x85\xfd\xa7\xf0\xbb\xe4S@\xe4dR\xa6D\xdeS@\x10\xe4\xf1\xe84\xedS@^7\x82\x1a\x1d\xedS@\xb8"wL\x1c\xe6S@Du\xe2\xf1\x9e\xe5S@\xddjS\xe3-\xdfS@f\\;6\xfe\xdeS@\xad[\x1c\x032hT@\xc6h\t\xcb\x13\xedS@\x01Ar\xc2\xd6\xd9S@Q\x00\x18\x00\xfc\xecS@\xd6\x03\xeeb\xba\xecS@\xef>\xfb\x1ei\xddS@\x83\xe2\x9cz\x86\xedS@-\xc7\xc6\xb5\xd0\xddS@D\xb7\xfc\xe1m\xecS@\x80\x93C\xed[\xecS@Pz\xe3,\xfe\xdfS@\x9f"\xe3u\xc7\xe4S@\xbfp\xc7\xcc\xfa\xdeS@O\x01\xd5`8\xe2S@\xca\x10PY\xc6\xecS@\xa0\xd9\xf0\x95\x95gT@\x18;\x90\x88w\xecS@g\x93w\xcfY\xecS@\x9b_\x9f\x02\x05\xd9S@PR\xe1\xc2\x1clT@pE\x18\x8a\xa0\xe3S@\xd8\x17\x15\xba\xc2\xecS@\xc4t\x06\xc3\xd5XT@\xb6.N\xbc\xb1\xf0S@\x83\xe3\xb1\x01_\xf0S@\x06<\xd9\x17\xea\xecS@\xcf"\xe29\xe5\xebS@\x83QF\x9e\x03\xe4S@_\xe5r;\xbe\xd8S@\x8a|!sJ\xdaS@\xa7a\x00\x90\xbf\xe0S@W\x05\xd1J@\xf0S@\xc4\x9d\x0f,\xe8\xecS@\xa6\x13\x1e\xaa\xcf\xe2S@G\x89\x7fM\xd6\xe3S@\x89\xef\xd1d!\xdeS@\x95a\xc9\xf5v\xf1S@oI\xcf@\x94\xe3S@\x9c\xa0q\xb2r\xecS@^\xb1\xb4\x9f\xe4\xebS@\x99+\x97\x07*\xecS@ p\xfe6(\xecS@\xecM\xdb0\xe1\xebS@L,\xe6,\xac\xd9S@\xf2Y\xe3\xb5\x8f\xddS@\xffSgzO\xdfS@r\x06\xc8\xe2\x07\xf1S@\xe1\x17\xf8E,\xecS@\xaaX\xcf\x95\x98\xe2S@\x18\xc7\xfaci\xe2S@\xc5|\xf1\x01\xe5\xddS@T\xc3\x84c\xf9\xebS@\x04\xf1Q\xde`\xdbS@\xa0 b\x1f\xc1\xe4S@\x15\xa2\x85\xb0\xba\xebS@\xaa\x85\xfbE\xa6\xdbS@\x19\xaa\x0e\x940\xebS@\xa6_\xbc\xf7N\xebS@\x13\x82\xd1\x07(\xddS@H\x92\xd2\xa6\x87\xe4S@\xbc\xa5(\x0c#\xddS@\x81\x07\x1f"\x16\xebS@\xfc\x16\xc8\xf3\x04\xecS@\n\x9fR\xb1)hT@k*\x99\x89M\xe4S@\xd5\x8d\x178\r\xdaS@n\x15\x9f\x8af\xdaS@\xe6\xc3a\x92\nhT@\xdc[\xa1\xf9\x08\xe2S@\xfaZ<\xc8\xe0\xe1S@9\x0e\xec\xc2L\xe1S@\x18<\xcfH\xb0\xeaS@#\xde_\x97_\xdcS@\xb9\xd8\x8dxn\x84T@492\xbc\x8e\xe4S@+Hlh|\xe5S@\xa8\x8e\x1f\xce\xfd\xe1S@0\xd9\x97\x8b\xad\xe1S@1\xb7y\xd2\x9f\xe0S@q\x15 \xba4\xd6S@\xb3\x86\xc2\x0f)\xe5S@\xba\x11\xb6BU\xe9S@Z\xaeBH\xcc\xe3S@\xcc\xed\xb3d\xcf\xddS@O\x99r\xa2(\xe5S@u\xaaF\xee\xc5\xe3S@\xb7\x88{\x98\xc8\xeaS@@\xcc\x1d\x998\xe0S@\xdcl\xaa\x198\xd7S@\xd7\x80K\xe9\xfa\xe4S@LxoZ\xef\xe2S@hs\x04\x0eF\xe1S@X\xce}\xd2\xf2\xe9S@\xe3\xaee\x00\xa6\xe3S@7\xd3\xc9\x90k\xe3S@\xecS>n\xe7\xd9S@?\xdd\xc5_\xa1\xdaS@\x00\xc2Tj\xc6\xe3S@\xc6\x92\xa4.K\xe3S@\xe4!\xdc\x96\x8d\xe0S@J<\xcb\xbe\x93\xdbS@\xcf\x98*\xfa\xb9\xe9S@\xbc\xd4)\xae\xe6\xe3S@\xecD\xbb+\xfd\xe2S@@L\xc0\x11l\xd7S@<c\x10\xf07\xe3S@z(\xcc\xf4\xdc\xe2S@\x96\x02\xde"\xf3\xdfS@\xc2\xf88\xd3E\xe0S@\x1f\xa7\x93\x96-\xecS@r\x18\x0cu3\xe8S@@\xb1D*\x8c\xe3S@\xa7}\xac\xcaH\xe0S@S\xce\x1c\x01u\xdeS@\r\xa1\xc9\xd6\xee\xdaS@(,\xd7\xc4\xce\xe0S@{\x03\x98\x0e\x9c\xeaS@\xdc\x1b\xa8\xd1:\xe2S@\xf2\x03!w\x07\xdfS@\xc2o\xb2\x15\xed\xe1S@"R\x12\xf9\x17\xe5S@\x84@(\rG\xe9S@\xdd\x05\xd1\xd5\xdf\xdfS@\x91\x88F\x83u\xe4S@~B+tA\xd6S@\x15\x93\x9d\x9cd\xdcS@s\x87X\xe0\xcb\xe7S@\xcc\xfd\xb0\x84\xcb\xe3S@\x8e;E\x87\x9d\xddS@t\xdb\xfb/\x9d\xdaS@\x00y\xeb\xb0\xd3.T@\xdd\x10\x80\\\xb0\xdcS@b9^\x9fp\xdfS@wL[\x16\xc3\xe0S@G\xdaX%\x1e\xe3S@\xe0\x15\xbc\x1d\x83\xd6S@E\x07d\x01B\xdaS@^9\x03\x9cW\xdcS@sl\nB\xe8\xe0S@\x81i,\tP\xe2S@\xf0\xac\xad0\xa6\xe1S@@\xa1c{\xed\xddS@\x15(9y\xe3\xe9S@\x11\x0c\x16Y\xbd\xe2S@!\xc6\xe1\x87{\xecS@\xed\xc6\xfc\xd01\xe9S@(\xba=s~\xddS@\xd8\xafb\xa3\r\xdaS@\x9f\x82\x8d\xad\xcb\xe7S@\xdd\xfct\xd0\x1d\xe1S@7w)\xa9\x90\xdfS@\x1a\x8d\xd98o\xdfS@\xd2-\xe0\xe8d\xdeS@>\x8a\xd6\x811\xe9S@\xe8\xd8\xb3p\xeb\xe8S@\xc86hK\x99\xe8S@y1v\xc5o\xe2S@9;>~_\xe1S@\xda\xf55t\xd6\xdaS@\xdbty+\x0f\xdcS@\x9e\x91(\xd6\xc5\xdcS@\xad\xc0\xbd`w\xdfS@\xc7z\x00p\xc3\xecS@\xf4\x83j\xfb\xa2\xe7S@UAF\x12\x96\xe2S@\xb4\x0ek\xc9\x9e\xe9S@\xcc \xfe\x9ae\xdfS@\xb0:\xf9)R\xe7S@0R\xa6\x027\xe6S@\xac\xff\xc4=\xc0\xd9S@\x90\x9f\x98\xb3L\xdeS@\xbc\x9fU\xde\xa6\xe8S@0\xe1\xf2\xba&\xe7S@e\x95%\xc8\xfa\xe7S@\xdc\xa5\x14\xcea\xdeS@:\x0e\x8e\x1c\n\xdbS@\x8a\xec\xfc5\xce\xe0S@;\xcb\x97A\x1a\xe8S@\x0c\xf1\xd7[\xb8\xe5S@\xea\xe9\xc3A)\xe4S@.;\x01Mu\xd8S@\xc2\xc0^\xb9\xb4\xdeS@\xc2`U2\xbe\xe0S@\x90\'\x96d\xf3\xe2S@\x17\x92\x10\x96.\xd9S@\xed\xd5b\xb0?\xdbS@\xa4}+t4\xdaS@\x9bj{\x89\xbd\xe6S@\x96^\xa6\xa0\xa5\xe6S@\xa5A:\xb4k\xe2S@\x8b\x85?/%\xe7S@\x01\x891\x8a\xff\xe0S@\xc6\xf2q\xb1\xd8\xe0S@d^\x89J\x83\xdcS@\xd1\x1d\xcf4f\xecS@LME\x88W\xe6S@\xd1C\x83\x05~\xe0S@|kX\xfa\x92\xd8S@\x84\n\x10\x827\xdbS@\x8aP/\xfa\x17\xe7S@\xb0\x9f\x0f\x81*\xe6S@}\xd5m!\xdb\xe6S@mi\x87 d\xdeS@\xe7\xd9"\x08\xd8\xddS@;uA\x05\xa0\xe1S@\x9a\xefy\xf4P\xe0S@X\x9f-l\x95\xdcS@\xa5\xbaJq\xd7\xe6S@\x18\xbd\x9a\xee\xef\xe5S@\xf9\x83\xf0\xc3i\xd8S@\xdb\xdd\x967\xaf\xd7S@s\x8f\xef\xb4*\xe0S@\x8d\xa9\xd8\x94=\xebS@\xab\xa4\xbc\xce\xd3\xe5S@=\xef\xe2)\x0c\xe6S@\xab\x9e\xb9o.\xe4S@\xe6\xfd\xb6\xc0\t\xe0S@hT\x89\x98|\xddS@\x81\xe9\xe7X2\xd9S@I\x90\xe8=k\xdbS@\xd7s\x1b\xc5\x91\xdcS@\xad\n\xde\xb0\xa2\xe6S@}~JMV\xe0S@CZ\xd2\x19\xf6\xe1S@Vv\xaa\x89\r\xe2S@\x88\xe6y\x96{\xe4S@\xabJ\xa7\x0bP\xddS@Ru\xa7\xb3\xe7\xe5S@f{\xd8\xda\x1f\xdfS@\x7f\x12|B\xd6\xdaS@\xa7\xd5\x98\xd2d\xdbS@1\xbd\xf3h\x1b\xe0S@Z\x87\xfe\xd9\xb7\xe0S@E\xaaw\x12;\xe1S@s\xa9\xe00D\xe2S@\xc4\x0b\xb0\xea1\xe3S@{\x01\xff\xd6\xd5\xeaS@\tWX\xc8\xf7\xe5S@GFL\x91\x19\xdfS@W(\xc64\x8f\xe7S@\xfe\x1f<\xd2,\xe7S@P`\x1a\xb4\xa4\xe6S@\xde\x87\xa7O\x81\xdaS@g?^\xe2V\xe4S@\xd5\xae\xca\xda\xe4\xdcS@\xb6\x9e\xc3\xcd\xa2\xddS@\xb6\x03s\xfd\xc4\xe1S@G\ni\xd8\x16\xddS@\xd3\xc9\x18U\x12\xdeS@\xafEE,K\xd9S@%\x97h\x1c\xf2\xe6S@\x15`\xc9\x7f\xf6\xe5S@l\xccS=\xc7\xe5S@\x8e\x08<\xaa\xd4\xe3S@!=\x8b\x97#\xdaS@\xa4o\t\xfa:\xdfS@\xfe)\x93\xee\x99\xdcS@\xff\xef\xdf*\xa7\xdbS@\xbb\xece\x17\xf2\xeaS@=k\xc0\x1c\xa8\xe6S@\x86\xa7;\xe9\xe5\xdbS@7\xe5\xc8hY\xdcS@\xf4\x91 \xae\xf9\xe4S@\x97C\x8a\xc6\xef\xdfS@\x82f!,\xa0\xe6S@W!#\xb9\n\x86T@\xb4\xe8\xb5$\xa5\xe3S@9$a!\x91\xd3S@\x0c\x8e5.\xdb\xe2S@\xd8\xe5\x9a1\x82\xdfS@\x05\nU\xd6\x00\xdfS@\x96\xfc\xd5\xc9z\xdcS@\xd7\xbd\x07\xed\x0b\xe1S@<\xf8\xbfP-\xe6S@\xd8\xe6\xb1=e\xe4S@G_Si\x11\xe3S@\xbb\n\x82\x82\xb2\xe4S@r\xbe\xe0\xab\xc8\xdfS@/p\x17l\xd7\xe5S@)p`\xdc$\xe2S@\xee\xcf\x10\xd6@\xdcS@\x0b\xcd\x8eK\xac\xe6S@M\x83\xcb\\\xa2\xe4S@\xa2\xac<\xc5G\xe6S@\xa2\xb3Z\x98\xa4\xe5S@\xbe\xdf\x85\x02\x93\xe5S@\xc0\'"\xb7\xf7\xe8S@\xd2\xb7\xa5k&\xe6S@\xab\x99\xa2\x8dN\xe5S@F!tO\x0e\xdcS@u\t\x0f\xda\x83\xe4S@\x9f\xfc\xf2\x96\xc4\xe3S@\xd4\xa04z\xe4\xe2S@\xa2aN\xb4"\x87T@\xdc\xb8$nd\xe4S@\xc4\xf5ZhR\xdeS@\x95\x07\xed\xbek\xe5S@\xdc\xff\xc7\xc4\x19\xe5S@\x8b\xc8\x9bA"\xd5S@gxL2G\xd9S@.\x05U\xa5\xed\xd9S@^\xc3\x07\xdc\xef\xe8S@\xdc\x19\x16Y\x90\xe5S@\x8b\xa0\xd3\xd4|\xe4S@bm=\xde\xe2\xd3S@\xbd>\xael\xd0\xe3S@(]\xa0+2\xdeS@\xd1P~W\xc2\xe5S@\x8d\xe9%\xb1\x19\xe5S@E\x18\x120y\xf6S@\xab\xfd\xeaV\x18\xdeS@\xc5\xff\x04\x18:\xdcS@o\xa7\x7f\xac:\xddS@\x98\xad\x90K:\xe0S@\x15\xc8\x16h\xfe\xe1S@/q\x055\x9a\xeeS@H!\xd1\xeb\x1c\xe4S@_\x91\xb5Bs\xe2S@\xcc\x99\x0c\xdfT\xe2S@\x08u{\x00\xe4\xe1S@\x02\xdaWO4\xe5S@0\xbb\x080\x19\xeeS@\xf7L\xb0\xe6P\xe3S@\x8a\x9d\x11\x84\xae\xe2S@\xaf\x8f\x97\xbd\x16\xe2S@U57WN\xe4S@f\xd6xp\x0f\xe2S@\xfd\xd8JE\xb9\xdaS@\x01\xf4/$1\xe9S@$\x9dqC\xdc\xe1S@\xe9m\xc7}\xc0\xdcS@L\x0f\x93\xe6\xe3\xd9S@\xbf&\x8d\x992\xe3S@\xe4\xaf\x1a\x93\xbc\xe1S@O\xef7\x89\xdf\xe1S@_\x13A0s\xdaS@\xca\xee\xfe\xf7\xa8\xe7S@\x04\xd8\xe2\x16\xe4\xe8S@8t\x81xI\xddS@K\xfa\xb8\xe1!\xd5S@C\xef\xa7\x87\xf2\xdbS@\xf6\x9co\x86&\xdcS@c\xa5\xdb\x16(\xe8S@cE\xcb\xd2\xdd\xddS@~[\xa7\xf3e\xdcS@\x19\xd6\x97dM\xdaS@K\xb2B\xad\xee\xe9S@\xe1\x05m]\xf6\xe2S@\xea\\\x7f\x17P\xe1S@\x8b\xb1\xf3\x1d\x8e\xdcS@\xa5IZG\xbb\xe3S@UW\xee\xed\xeb\xe0S@\xd7\x98W\xf5\x84\xe3S@[\x9f\xa5\x87g\xe3S@\xc0\x9dX]\x0f\xddS@{\x93\x14\xae\x8c\xd4S@OY\xb4\xe6\x83\xd9S@\x84\x05Z\xb5\xf8\xdbS@2/\xa9\xcaF\xdcS@\xce*\x86\xa3\x95\xddS@\xbb\xcc\x04\xbdq\xe1S@-\xbb\x15%=\xdaS@\xe6!\xcc\xfe*\xe3S@lY\xde\xedQqT@\x8d\x01\x8a%\x98\xe4S@\x87#\xc94\x05\xe2S@\xad\x7fT\xd8\xc2\xddS@\xff\xce\xae\xda=\xdaS@G\xb3}M\x05\xe4S@T\x87\x00\xa9!\xe2S@\xbe\xa3\x9c\xdeK\xdaS@\xfcF\x9bs\xda\xe7S@\xd6:\x14\xddl\xd7S@\xe6\xc2\xe8a>bT@\\\x85\x80\x93\x16bT@P\xa4\r\x16\x83\xddS@j\xbd }D\xd9S@\x8e\xc3\x93K\xe5\xd9S@\xe8\xa7i\xeb\x16nT@\xf5\x9c\x15\xc8(PT@\xc8\xae\xb3YP\xd7S@\x80\xcf\xf1\xd3\xfb\xf0S@\x96\x8fM\x85v\xddS@.\xc3O\xe2\xb5\xe3S@\x8d\x97\xd2o$\x8aT@?;:\xaa\xb2wT@|\r\xb0J\xa0\xe3S@\xa5\xb8\xd8I\xd3\xf5S@\x95\x01~M\x07\xedS@Ry\x14\xec\xec\x88T@\xd2\xf3\xd70\x11\xedS@\x18\x0fiQ!\xe2S@/N\x06\x9f\xb8\x87T@m3n\x96v\xd6S@\t\xf5\xa7\xeb\xa6\xd2S@K\x85\xcb\xcf\xf1\xd8S@?,\x94\x1e3\xddS@\x14\xc2^\xc2\x99\xdcS@I]\x11\x86\x97\xdeS@ec\xa5\x9dZ\x87T@\x1d\x9a\x13\xfe\xcc\xf3S@.\x89b.\r\xe8S@\t\x81\x18\xb4-\xe8S@<\xee\x917N\xe8S@/\xcc\xa6\x18\x89\xf3S@;a\xd3\xda\xa2\xd3S@^[WJ\xc4\xe3S@\r\xf2\xa9\xe0f\xe9S@Mw\x94W\x06\xf5S@\xf2\x91\xd7\x9c\xb8\xd6S@\x1cN\xf9\xe9\xd9\xd4S@\x13\r\xf8\r3\xdaS@xw\xf6\xf5:\xddS@\xaa\x1fP9\xfb\xebS@\xd6e\x87\xa73\xe3S@\x85Yx\xed\xe0\xd4S@r|\xe4\xe1B\xeaS@\xcd\x83\xe7\xc0\xcf\xd2S@\xbc\xdfTS\xba\xe5S@c\x06P)\xe2\xe4S@\xd4\xef}\x9b\xb9wT@\xc5\xb4\xed\xc8\xdehT@\xc7\xab1vJ\xe5S@F\xf5\x89\xcf\xc8\xd9S@_Jz\x02:\xf1S@\x84\xca4\nG\xf6S@\x0f \xa7U\xdb\x8cT@\x03\x156_\x13\xdaS@8\xba/\x8e\xc8\xdaS@R\x00\\\x0f7\xe3S@8xB\xf6\xe7\xf3S@\xce\xb0\xa2\x1cN\xe4S@\xf7\xf4h\xa5\x12\xd8S@\xb9\xcb]\x19\xdb\xe3S@\x01\xd04 \xc6lT@\x16\xf9\x18\xe4\x19\xddS@%\x17X\xa2\xbb\xeaS@\x83v\x9a\xf5\xb7\xdcS@y<B\xa3\x97\xf3S@\xec\xfbJ\xd7\xf7HT@!\xbfbE7\xf3S@\xcb/\xbe\x04.\xddS@\xc3{ H\x1a\xe4S@0\xf8Z\xdd\xfe\xdbS@XI\x7fq\xd9\xe3S@*\x93\xf0\x9b\xa8UT@\xc6\xe8xE\xe2\xf4S@a\xf5\xa4\xfaH\xf4S@x\x8a\xeeq\xd9\xdbS@T\xd4W\xdbt\xdcS@\xb7Q\xa9\xda\xeb\xdfS@\xc3\xbeq\x8fO\xf0S@\xd48\xe7\x95^\xf2S@\xec\xaes,;JT@\xdbd2\x1e\xa8\xdcS@\xb8\x1a`\xae\xda\x8bT@68@\xc1:lT@\xc3\xcf\xf5\xbc\xe5\xe0S@\x963\xdc\x97\x18nT@7\xa7\x84\x06o\xe7S@;\xcb\xe0R\x01\xe7S@\xa4N\x95#\xc6\xdcS@\xbc\xfa\xc1\xfc\x7f\xdcS@\xb5\xa7\xe6f3\xe4S@\xa1\x0c\xb0\xaa\x0b\xebS@v \xce\xce\xfd\xe2S@\x98pDK&\xe1S@\xc1^n\xd0\xdf\xd9S@\xec\xc1\xee\xc9\xcf\xe0S@\xe5\xaf\x076\x03\xe0S@<\x16;\x94\x16\xe8S@\x85^\xa7\xb8a\xe7S@\xce\xca#\xe5\x9eyT@\xa3CUa\xd6rT@\x85\xbdv\xc1\x93\xd5S@\xc8\xf4\xadJ\x8e\xefS@./Q\xe2\xc8\xd7S@\xacK+\xcc|\xe4S@\x00:\t%\x0b\xe8S@n\x11\xa0\xfe\x9a\xdaS@\xb3\x83\xcc\x12\x8d\xdcS@Yd)Qv\xe9S@\x83Y\x0c\xab\\\xf2S@\x92uz\x8b\x98\xecS@\xd6\xa0\xda \xf2\xe1S@\x90\xa4\x9aD\x93\xd6S@\xb1\xc2U\x80JnT@\xba\x9f\xbbe?\xedS@ft\xf4\x0b\xa1\xf4S@\xc9>8\xf7\t\xd3S@\x98\xe1\xff\xc9\x8a\xdeS@\x1b.\xe4\xa7v\xebS@\xd8y\xd9\xf1\x86\xe7S@\x0fQZW\xc5\xecS@\xb1\xc1\xe9\x19B\xe1S@\x88_\xa3OO\xd7S@;N\x8a\xe8A\xd2S@\xbc\x8a\xa7\xe1M\xe7S@%\x8e\xef\xf3V\xdcS@N\xdc&\xd4\t\xd9S@\xb7\x94:\xf9\x93dT@LXM\xfb\xe1\xf1S@\rO\xe5\xfaH\xe2S@\xd7\xa4Z\xc9\xbb\xcdS@\xb7\xd5\xc5lu\xeeS@\'\x9e>M\x1eXT@\xbe\x13\xee\xd4\xc2\xefS@\xf3\xbf\xd36\xcc\xd2S@\x1f\x12\xda#\x12\xcbS@\xab)N\xa2\xd1\xe4S@\xad\xf0\x1b\x9ai\xd6S@\xefg\x13/H\xdaS@K\xdaZ\x06\x9d\xddS@\x1e\xa7\x83\x0e\x19\xd2S@\x0e\xc2\x83n\xe1\xd2S@\xcf\xc1S\x83x\xd5S@:,<\r\xc6\xd7S@\xf5\xbb\xd8\xd8!\xdaS@\x1b\x15Zj\x0b\xddS@U\x10\x89\x90\x07\xe1S@\xbc\xbd\xf2\xd1\xe4\xd4S@\x15\xaf\xa3\xaf\x9e\xd5S@\xe554\x1e8\xd7S@\xed\x88\xe18w\xdaS@\xce\x99\xa1\xba\xd2\xddS@\x82^Yta\xf5S@>\x85eC\x92\xcfS@\x1d"\xf7\x19f\xd4S@\x91\xa9\xa5\x03\x81\xdaS@BN\xb6\xf9\xc9\xddS@9\x19\xbb\xae1{T@\xa6"gn\x99\xcfS@\x9c\xef\xd2\xdc8\xd5S@\xad\xb7\xec\x92\x99\xd5S@\xd6\x8cy \xce\xddS@\x0b[\xfe\xb1t\xcbS@\xed\x16LZ\xe2\xd2S@2(\x8a\x98l\xd3S@\x11\x8fC\x0e\x94\xd7S@\x056\xc9\xc1[\xd9S@M\xcd/m\x9b\xdaS@\xb4\xae\x8b\xe9\xb6\xdaS@\xda\x16~\xa9\xb0zT@OS|\xf8tfT@\xf2\x1dU\xcb+\xd5S@\xb2\x13\xdf\xddx\xd7S@]\x8fl\xd7\x03\xdeS@JS\x12A$\xdeS@A\xf8p\x90~\xcfS@\x8d(v\x83]\xd7S@\xc1\x10\x9a\xba\x91\xd9S@\x11\xfe*\n=\xeaS@\xa7M;N\xc2\xcbS@\xa8n\xf9@\xbe\xd9S@\x84\xc8\x1e\x1d\xc1\xdeS@\xd5\x15l\xe6\xdd\xd9S@_\xab\x8d\x93\xf2\xcbS@\xb0\xee$\xee\xb2\xccS@\x12\xb2\xd1C\x1e\xd4S@.\x07B\xd6\x88\xd4S@\x13\xbb!\xa04\xd6S@\x1e\x85<8\xf4\xd9S@\xa3\x8fn\xfd\xa4yT@\x89\x0e1\xe2D\xcdS@\xf8\xb5\x8f\x06\xbb\xcfS@\x14l|\xed\xf7\xd8S@\xe3\xc9\x03\xd6E\xdeS@w\xdfxW\x81\xcfS@\xbe\x0b\xe6\x0c\xa3\xd0S@\xb7\x08`\xb0\xe1\xd3S@|i\xfb\xe0+\xd9S@^\xe4\\-T\xdaS@w\x15\xeaC\xe6\xdaS@4.Q 9\xdbS@\x9c3\\\xf9\xdd\xd4S@l\xd8]\xbe\xa9\xd5S@@\xc3\x98\x8f|\xe6S@\xa0[\x9c&\xff\xd1S@I\xc6\xde\x90d\xd4S@\xa9\xe7\x0eD>\xd9S@\x85"\xf0\x13=\xdaS@\x0f\xad\xa6sG\xd9S@Mi\xe0\xe0\x1b\xd6S@%\xbd\xd9\x11\x0e\xd6S@f9\r4\xee\xcfS@\xdb\xab\x88\x8f\x87\xdeS@\xdf\xdf\x0b\x83e\xd4S@\xd7d\xa3-\x8c\xdbS@\xbc"%q\xb1\xd9S@\xe3w\xd5\x8cH\xdcS@G\x87\xa6a\xca\xdeS@2\xc7\x1b\x96\xee\xf0S@\xb6\xc8gzA\xccS@y\x02\x17\xf8d\xdaS@^E&c\xa4\xdaS@o\xd6z}\x0c\xceS@\x13\x07\x8d\'[\xd2S@M_\x89\x91u\xd4S@\x8a3\xcb\x98^\xd4S@\xfd\x16\xc5*=\xd5S@\xc7DM\x95\x01\xd7S@\x8f\x96\x0e\xaf\x96\xd8S@\x95\x08\x85A\x0c\xe2S@(?\xe5\xbb+\xdeS@c{\xd6\xee\xee\xdbS@I\xf6\x16\xfd\xe0\xd8S@\x0ee\x92$\\HT@\x17O<\x9c\xcf\xedS@\t\xbb!\xcfe\xcdS@\xf2c+\x87\x85\xd4S@\xeca?\xea\x17\xd5S@\xaa\xe9<\xa8\x0b\xdbS@\x80\x8c+_\xef\xd5S@l}\x13%\xe5\xccS@\x15Fd9\xb8\xd7S@6gr\xd2\xd1\xdcS@6L3\xb6\xef\xd6S@o\\\xd6\xd1}\xd7S@~O\x84\xa8[\xd9S@r\x8a \xc6]\xdbS@\xd1\x18\x9b\xe1\xb8\xdbS@\xaf\xf6&\xdc5\xd1S@0V\xb5\x16\xd3\xd4S@\xa5kJC\xc9\xd7S@-\xf2\xd2\x93Y\xdaS@\xdau\xdc\xaf\xd7\xdcS@\xdeo\tV\x88\xe0S@\xdf\x1a\x8f\xe1\x93\xddS@\xca\xee\xf3\xbf\x14\xdbS@\xc1\xd0\xf3\xdb\xcb\xdbS@\xbf\xa3\xa8T\xaa\xdcS@\x84r\x0e\x03\x9a\xddS@\xf7\n[Q^YT@\x7f!\xf6\xeb\xd4\xd2S@\x19\xce\xfaz\x0c\xd3S@\x99\xee5\x9d\x08\xd7S@2\x84\xa3\xb0\x80\xd7S@\t\xf6\xfd\x1d\x97\xd7S@\x1e5\x11L\x9akT@\x12\xe3\xffs\x88\xdaS@\xec\xa9\xeaMydT@\xbc\xa2\x7f\xe7b\xe8S@\xcd\x864\xc9\t\xe0S@2\xbe\x05Z{\xf6S@\xfd\x90d\x03\x12\xd1S@p\xfa\xba\xe9\x92\xe2S@\x99\x8f\x9e{\xeb\xd2S@\xcf\xd2\x13\x1cO\xd5S@\xeb\xea)\x1b\x85\xd5S@\xac\x1e`ky\xd9S@\x12t\x996\xe2\xdaS@\xa6@\x0f\xde\x05\xdbS@\xa0\x1a\x85Hi\xdbS@G\xbc\x16\x16\xfa\xe0S@\xfe\xb8\x15\xc1\x13\xe1S@\xd6E\x89\xc3\xce\xdaS@\xb68i|k\xdbS@k\n\xfb\x04\xd3\xdfS@\xb5\x00\xb3\xd6\xcc\xe4S@\x99^\x03?\x08\xd6S@\xf9\x9cr5r\xdcS@\x8d\x98q\xbfd\xddS@d\x9bVdd\xe8S@8{\x04\xc2\xbf\xd1S@\xb6\xf8\x8d\xecP\xd3S@\x8e{>\xcd\xbbTT@*\x8eNd\x9b\xd7S@6\x15\xb3\xbe)\xd8S@\t/\xd7\x17\x1c\xddS@pI\x05\xf9\xe0\xdaS@]\xc2i\xbd\x9asT@\x98\xa7\x11\xab\xbb\xd5S@\xb4\x13\xf2\x84\\\xdbS@\x1aY\xfdi\xe3\xdbS@^\xcb\xd2\x05L\xdfS@\xd0\xfe\xb1\x89\x8b\xeeS@\x89uL\xa0>\xd9S@\x0b\x99x&\xb2\xddS@_\x82f\xd9[\xe4S@Z,B_\xaa\xd6S@\xa8\xaf\xafo\x81\xdaS@4\xdep!\xd0\xdcS@*\x92(\'a\xe1S@\xd7\xae\xd9\xcb\x95sT@_41\x08\x00\xdfS@\x0c\xd5*\xae\xf8\xd9S@\xbd9\x1b6T\xdbS@\x83\x11\xa2\x9a\xaf\xdcS@:\xf9\xd4\xa1\xcb\xdcS@\xeb\xb4\xa9C\xab\x7fT@U\xaa\xb1\x96\x96\xdbS@u\x90\x01f\xd4\xdfS@\xa1\xf1\x9a\x17\x83\xdcS@\xa5,J\x8e\x1d\xddS@\xa4\x1bZ(\xd2\xddS@6\xe9U\xab+\xdeS@\x1b\xf4a*p\xdeS@]\x80\xd0\x0c\xd5\xe1S@\x8c\x04x\xf9e\xd5S@2\xb3f\x16\xc7\xddS@Z\xc5Zs\xff\xe3S@\x8c\xfb\xce\x83\xa3\xeaS@\xa1\xc8\x088\xf7\x7fT@\x0c\xe7P\xe5\xf0\xd6S@.\xa3\xeb\x81\x14\xddS@(\xb0\x1e\xd5A\xd3S@v\r\xd1\r\x8d\xd6S@\t\x86J\x8b\xd0\xdbS@X\xe2 1\x1f\xdcS@%X+J\xb4\xdcS@\xd8\xd7\xac\xed\x7f\xdeS@pr\xd8|\x10\xecS@l \xe7\xe7\xa3\xd5S@\x16\xec\xcd\xe1\xcf\xd8S@D0\x8c\x034nT@zH\x8c\xc6\x0b\xdcS@\xb3 x^\'\xddS@f;\x8f\xc2\x19\xe2S@\xb6\x93M[@\xe2S@rb\x90q\x9aUT@\x8d\xd1RB"\xe8S@\xe5\x81\xbf\xe4{\x80T@\x90?\xdb\x1dK\xe2S@\xc2\xe2\xc0\x10\xc3\xdbS@"\x8f@T\x7f\xd3S@\xf71\x1b`\xf0\xefS@rz,\xc0\xc2\xd5S@9\x9c3iy\xddS@$\x92 \x1e\xe8\xe7S@b\xb3v\xe6\xad\xe4S@\x8b\\\x95.\xa4\xe3S@\x01\x99\xa1\xe5\xc8\xddS@)\xfd\xb4\xd9\xdd\xddS@HH\x99\xc6\xf2\xddS@\xa6\xa5\xdc\xc9\xd9\xdbS@=\x17\xcb\xcf@\xdfS@\x9aY\x96\x08\xd6\xe1S@\xde.C`\x84\xd3S@\xec\x15\xd0\xfc\x10\xd7S@\xf1\xf0R\x89\xdb\xdbS@\x14o\xcb\x93!\xdfS@\xc2\x9c\x83\x1b\xdf\xcfS@g\xa4\xe8\x8b\xd1\xdcS@M-\x96>\xfb\xdeS@\xe1@\xc9\xdfh\xddS@8\x81\xb8\xb0\xdfTT@\x95<\x83\xbc)\xd1S@\x01\x1d\xc7\x03\'\xd6S@V\xb3\xe1\x13O\xd7S@\x93A\x02\x19\xc0\xdcS@\x0cR\xec\xf7n\xdfS@7\xff\x88\xcb-\xe5S@\x02T=\xb1\x04VT@MWh\x86\x06\xd1S@P\xae\xc4\xc2\xb7\xd8S@\x7f\x1d\x982\x8evT@j[\x07\xf2\xbf\xd9S@\x81\xe0\'M\x00\xd4S@S\xd9\xa0\x0e!\xd5S@`\xaa{4.\xd6S@\x04\xd9\xd6-5\xdeS@?\xc5\xd6\x80\xb5\xdfS@\x90\xce\x04\xeaS\xe2S@\x97\x9c\xd5\xd4\xe5\xd3S@\xa7XVw\r\xdaS@]\xfcI<[\xdcS@\x05\x19\xe9\xd2\xce\xdcS@\x13!\xd5\x0cW\xddS@t$\xc2\x97\xdd\xdeS@\xc8\xd1\xc1h\x07\xdfS@4\x05\xc9\xbaD\xd4S@><?\xc5\xa5\xdaS@\xd9r\x15\xb1\xb4\xdaS@{:GHy\xdeS@9t\x16{!\xdfS@]\xcf0\x13\xf8\xdfS@<\xa5\x0b\xbe\xbb\xd4S@^+[@\t\xd8S@?J:1(\xd8S@d;\xf9\xd0L\xdaS@\x1aLU\x0c\x91\xddS@\xf3q\xc7\x15\x08\xdfS@\x14\\Ng\x1f\xf5S@\xa7\xf4*\xb6\xba\xd4S@\xb8\x95\x9f\xcb\xe8\xd8S@\xcf\xc1XK\x05\xdeS@\x1b<\x7f\xf6-\xe0S@R\x0b\xca\xb3;\xe0S@\xeb\x94O\xd4z\x81T@9{P\xfbU\xd7S@\x80\xd1\x80\x1c\x11\xdbS@\xd7\x8cf\xbeu\xd8S@\xe7.Ye+\xdcS@\x98p\xe1\x92k\xddS@\xd6\xf1\xf11\xa9\xdfS@\xff:w\xc2\x86\xd4S@5~\xb8\xfd\xce\xd9S@\x85\xa2\xe7\x0c\xcc\xe2S@\xc5\xa5C;\x17\xd1S@t\x81u\x1d\x02\xf1S@\x17*\x85\x8c}\xddS@\xe6\x02\x81\xf1[\xdeS@)\xc2Wy\xc6\xdeS@\x8e)\xdc\xb4>\xd5S@\xb2\xb1\x829\xac\xdcS@$\x03\x89#m\xd9S@\xdd\xb4{\xa1J\xdaS@\x89\xe5\xc7\x87\x8c\xf4S@^\x0e\xfd\xbd\xcf\xf4S@*\xc5\x05k\x04\xf1S@d\xe4\t\xdc\xb4\xd6S@\xca\xed\x0b"\xa3\xd9S@\xa4{hN\xa1\xddS@\xd0w\xf8\xcd\x15\x85T@M\xb4N\x01\xd2\xf3S@\x83AF\xfb\xa7\xd2S@\x83\xf5\xd0\xba[\xdbS@\xac"L\xf2\xa2\xddS@\x95}\xdf\x9b\xb4\xdeS@\x8e\x17\xdc\x86\xe6\xdeS@_\xc1\x16\xac\x1a\x83T@\xa0\xf9W\x85\xa7\xdbS@\xcak\xc9\xa3}\xdfS@OxA\xc2\x9a\xf4S@vk\xe5\xa3\x1f\xf4S@\xc6\r\xd2\xf1\xe5\xf3S@\x7f,\x11O\xae\xf0S@ \xcf\xbdl\xf1\xf3S@-\x074\\D\xf0S@\xb2\xc8>~?\xd9S@gx\x01\xf1\xf0\xd9S@\xf8\xebGv\x84\xdbS@A\x96\xb7\x8c\xa2\xdbS@A_m\x85/\xd6S@S\x01\x91\x0c\x06\xd6S@\xf9;<\x02\x0b\xdeS@\xa4\xf7\x02\xc6+\xdfS@\x80>\xf9\x15\xe7\xf3S@\xc4\xeb\x8e\xee=\xf0S@&\xa39\x9f\tpT@x\x89\t\x9dF\xd7S@\xcaf%~\xda\xd9S@\xec\x94<\xbf\x04\xf0S@\x1f6c\x12\xb2\xdaS@\xbbr8\x1c\xd0\xf1S@m<\xb6\xf8\x9c\xdfS@\x89\x0e?m\xf2\xdfS@\x9fvc82\xe0S@|\x0f<\x8b\x0e\xdbS@N\xb1\xd7\xd1W\xe0S@\xd3.d\x89\xcf\xe0S@\xef\xf35\\\xb5\xe1S@\xabt\x11\xdf\xe4\xf1S@M\x91N<\x91\xf1S@\x18m\xe5\xdc\xa5\x86T@cB;\x1dS\xefS@\xc1\xebd\xde0\xd6S@\x84@l\x9eS\xdbS@\xbb\x16\x8fb\xef\xe1S@\x9d"K<\x1b\xe5S@\xb1\x1b8\xb0\x8e\xf2S@\x17\xaf\xedZR\xf1S@8\xe5\xc4M\x99\xdcS@\xfe\xf7\xea\xa8\x7f\xe0S@\xe6\x7fg\xe5u\xf1S@%\xbc\xa6:\x82\xdbS@\x99s\xce\xa1y\xdfS@\\|\xfe\x9b\xcf\xe0S@b_a7#\xe5S@\x96SQ|>\xf3S@2\xaa/j?\xf2S@\xdc>.g\x8e\xefS@\x84\xdfq\xb98\xd8S@\x95\x9c\xe2\xeeN\xdaS@_g]&\x08\xdbS@f\x07[\xd4\xe5\xf2S@glXT\x88CT@\xf9\xb44\xac\x94\xdaS@\x981u\x88[\xe0S@\x98\x1ac\xf2\xbe\xe0S@\xeb\xc0\xf3/\xd0\xf2S@\xa3\xd22P\xda\xdaS@B\xc2\x19\x99\xc9\xdcS@!\xcf\x16\xe7\xd6\xf4S@\x04\x18\xb9\x9d\x1b\xf1S@\xf2\x10\xa2\xfd\xfe\xdcS@\xab\x83\xba\xe4m\xe0S@D\xb3Bf&\xe1S@\x02\x06\x00\\\x89\xf2S@{N\'\xb1m\xd8S@\x1c\x10\x1a6v\xe1S@\x95\xf9\x93O/\xdaS@~\xd46\xef>\xdaS@\xb1,.\xd8\xe1\xe1S@.\xe2%xC\xe2S@F\x07P\xe7\x81\xe2S@\xde\xd0f\x12\xcc\xf0S@\x94n\xe1\xab\x80\xdcS@Du\xcb\x18\xfa\xf3S@Vav\xb6"\xd9S@\xd3|&\x827\xdbS@#_j\xfcq\xdcS@\'\xc8\xb2\xb8\xd8\xe1S@Y)\xeep\xda\xd8S@)\xa8\xea\xba\x93\xe6S@\x9e\xb6\x87\xa8k\xf4S@_\xb9\xf68\xbd\xdfS@\n\xd6UjG\xe3S@\x87\x98\xc8\x8f\xfa\xefS@\xd4\xb7\xf4\x11\x1d\xd5S@A\x8dR\xb8\xe7\xd7S@r\xceL\x9a@\xd9S@X.\x9c\x9b\xca\xdaS@\xd2\x94\xc1[^\xdbS@\xa3\xbd\x811\x1e\xf0S@4\xaf\xf1rg\xe1S@\x8c\x7f\xc6\n\n\xe2S@\x079l5B\xe2S@\\Pp\xaf.\xe3S@\xcd\x0c\x98\xb3\xe9\xe6S@\xecJ\x80m\xa5\xf3S@ \xdb:\x85\xbe\xf1S@\x8b\xf2\xf0c\xd2\xdbS@zF\xa9o\xde\xdcS@\xfb9\xbb\xcc\xc5\xe1S@\x99\x8aLF\xd7\xd8S@\x06 \x8a(O\xd9S@\x80o\xf4\x00F\xdcS@\t\x878%\xf1\xf1S@\x11M\x9d5\xc8\xf1S@\xa4\x87\xa95V\xf0S@udN\x8d,\xf0S@R\xbd5\x80\xb7\xefS@\x8b\xf1\xe4\x9b\xf5\xd8S@g\x05\xed\x15\x99\xe2S@>\x06\x04\x8e\x0f\xf4S@B\x17\x1c\xc51\xe2S@\x0e\xd4\xfc\x96\xe1\xe2S@\x16\xccA\xb4\xe4\xdfS@\xa7\xadx\xaa\xe3\xe0S@\xd9\x94\x83\x11\xe4\xe2S@\x958\x81\xd2\xde?T@\xd2\x9d\xd9\xfc\xa4\xf1S@T\xe9\x96:C\xe1S@\x1f\xc4=\xe2|\xf0S@$Jv\x10\x1a\xdaS@\xc0\xbf\xec\xb9T\xe2S@w\x8ev\xcd\xec\xd5S@o\x12J\xfdD\xddS@\x05\xec\xc3^w\xe3S@\xd7\xd3q\xe1\x11\xefS@R\x8f\xb3\xe9O\x88T@\xa3\x04\xc5\x95_\xd6S@\x91/R\xcds\xf3S@E.\x84\xd9G\xdeS@\x0b!#\x17\xbb\xefS@\x94\x11\xc3i\x9b\xdbS@i\x8b\xd6)\xbb\xdcS@\x04%\xf6\xc2\x1e\xe1S@\xa6\xc7\x86o|\xe3S@\xb0\xae\x03\x819\xf1S@\x0f!\x0b\xf6\x19\xf0S@\xc5sv\x1e\xa6\xe7S@!YhH|\xefS@Q\xea\x90\xe0\xe5\xeeS@\xf8cw\t\xf9\xdbS@\xca=\xfa\xcf\x17\xddS@\xfe6\xe1\x13F\xf3S@x\x1d\x08d\x06\xf3S@\xa9\xbc\x8f\xc9\xc4\xe3S@o7 Un\xf2S@\xa4\x85\x02\x07\xb8\xf0S@\xee\xc3\x88C\xad\xeeS@\xf4L\xd8n\xce\xd6S@]\xcbH\xccu\xd9S@\x94SFd\xc2\xefS@*\x9e\xd4\x94\x94\xdcS@\xac\xf9t%\x8a\xefS@\x984\xa2\x0c7\xefS@p\xab\x0c\xffm\xd4S@\xcb1\xe4\x9b=\xdaS@\x0b#(^\xa4\xecS@\x1a\xf0\x05\xc0z\xe1S@h\x7f\n\xf70\xe2S@\x8e\x04g[\xc3\xe7S@#\x84yH\xe9\xf2S@\xf8h\xb9\xd8!\xefS@\x07f\xce\xb2\x8b\xeeS@\x15\x07\xd8o\xcb\xd9S@\xf1j\xf5\xab\x83\x88T@\xe2Y#\x19\xf8\xdbS@h\x84\xcf\xc1\xd8\xddS@wdK=\xba\xf2S@\xd6R\xab\x12P\xe3S@\xcd0\xb4e\x18\xeeS@\xf7la\xd2\xea\xe3S@\x0b\x9br\xcb\x06\xe4S@R`a\xa5\xeb\xe4S@\x89\xa9dr\xfb\xecS@v;x s\xecS@\xce\xd3\x04\xa8\x10\xddS@\x815-\xc8\x83\xe3S@\xf4\xbc\xc2\xa2\xdf\xe1S@\xa4\xebY\xb7\x9c\xd4S@\xae7\xca\x93\x14YT@\xc4/;s_\xe1S@:\x96kF\x03\xe3S@\xbe\x8f\x9c\xf8\xb4\xe3S@uw\x89\xce\x9d\xeeS@l\xc9\xedmW\xe5S@;\xfe\xcd\x90\x9a\xedS@\xc8i\x9a\x1b.\xecS@\x8bd\xc6"t\xdcS@\xc2\xf8\xf8d7\xddS@VF\x80\xf1\xd9\xddS@0\x9e\xaa\xd3\x90\xebS@\x86\xc0j\x9c\x1d\xd5S@\xe9\xf1\xcab\x9a\xefS@\x92F:\x98f\xdaS@\x8aaOs\xb3\xddS@\x8c\n\xa5\xd7#\xe3S@\xc5y\xa9\x8e\x7f\xe5S@\xb6\x11\xcf[>\xedS@@\x88-\x03\xa4\xddS@\xa3\x87|i\x02\xe4S@X,\xa9og\xe4S@RC\x1bF\x01\xf2S@\xa2jD\x16:\xe9S@}:z\x14"\xeeS@\x11r\xd6\xf3\x0e\xe2S@B\xc9-\xd81\xedS@,\xc9N\xff\x91\xe2S@\x9c9\x0c8\xb6\xe2S@\x86\xd4Z\x85F\xe4S@$\x15\xe6\'\x8efT@\x10\xabL\xc7\xca\xddS@=4\xb2h\xce\xe1S@F\x9a\xb7\xb8\x17\xe2S@\xf9\x85TB<\xe2S@\xa0\xbc&dO\xe3S@\xcf\xac\x82{\x1b\xe5S@\x8b\xf8ke0\xe5S@\x89\xe3\x10\xe3x\xedS@:\x84\x01\xed\xc8\xecS@\x7f>*\xd5p\xe2S@\xb1=\xeb\x8f\xd6\xe2S@p\xec&\xe1\xcd\x82T@W8G\x10E\xf1S@\x14\xcc\x83\x9b\x84\xdeS@\xb8?#wC\xe5S@\xf9\x9b\xbb\xda\'\xdeS@r\n\xbdD\x12\xedS@k1\xa2\xefT\xefS@\x16\x93\xcac4\xefS@\xe1J\xfe\x97/\xdeS@\xcc\xc8,\xbcz\xe3S@\xce\x12\r\xa3\xc2\xe3S@9[1\x04u\xe4S@\x8c&\x89q,\xe5S@\x03C\xb8\x88)mT@[\xf8\xe1^o\xe2S@J\x7f\xb8t\xe8\xe4S@T\x85\xfe\xf0t\xe5S@c)\xedt\x07\xedS@\xa1G\xad\xe2\x9a\xecS@\x9b\xd0\x89\xd0\x97oT@vV\r\xc2\xad\xeeS@\x13Q\xbdWl\xeeS@\xb6\xff*D\xc4\xe5S@e\xb2;\xbdC\xf0S@\x98\xed\x80\x7f\xfc\xedS@b<\x98\x0c\xf1\xebS@\xf4=\x01\x00\xe5\xe3S@\xe2\xe3+\x18m\xe4S@3\xf1K\xbd\xa2\x87T@\xe2\xd7/d\x05\xdcS@\x19\x8bH\x06l\xe2S@\xda\x8ap4\xd1\xe3S@`4EX\x91\xe5S@\xdc)\xc0\xd8q\xeeS@+\xe7\xe9pm\xdeS@\xab\xb3\xba)\x06\xf0S@\x12\xf6\x8a5\xde\xefS@\x07\x9e\x88\x9a!\xeeS@|?\x9e\xa0\xe6\xebS@eC\xffae\xdfS@\x10\xc4\x89\xa9\x84\xe2S@\xbcm\xa4\x91`\xe3S@X\xf48\x99\xa0\x87T@4\xac9t_\x89T@F\x08\x94\xd6\xc0\xedS@n\x1b\x0f\x19\xbb\xdeS@\xe4\xcb\x82\xfa\x9f\xe4S@\xf7Xg\x95N\xe6S@\xb1\x1e\x19\xc1\xaf\xe6S@\xc2\xec\xdc\xb8\xea\xebS@\n\xed\xc7fM\xeaS@\xaa\xb9\xbe\xdb3\xeaS@\xf2\x9d\x03\x0eJ\xdcS@B\xee\x91\xe6\xd0\xe2S@\xa1\xcc3N=\xe4S@4\xa5\xb9\xd95\xeeS@Z\x8f\xbeZz\xeaS@\x835\xb2g\xd9\xdfS@u\xf0yB\x16\xe5S@8z\xa1V\xe6\xebS@\xb52\xf2jx\xdcS@b\xcb\x11\x04}\xdfS@\xa4\xfa\xfa\xc6\xda\xe2S@gD\xc9Zs\xe4S@\x8c\x06\xc8\xa8\xcc\xe6S@\xd4C~R\xe8\xd8S@gUJd\xef\xe4S@\xbd2A\x98\'\xe6S@\xb6\x87\x1f\xbe\xb8\xedS@\x8du\xcb\xc65\xe3S@\xe0e\xc77S\xe3S@\xf6\xc9\xcf\x123\xe7S@\xd1LcX\xfb\xefS@\x12\xe9\x9c\x05]\xe9S@\xcf\xfb%(\xbb\xe5S@\xf2\x16I#\xe7tT@\x18\xd4\xc9/\x0c\xe7S@*\xff\xb8Y\x9d\xe7S@M2\xfc\xf8\x9b\xedS@Z\nyw\x14\xddS@K\x02(LP\xe4S@B\xa1\xe0bm\xe4S@\x96{\xcf\x80\x8d\xe5S@\x86\xaa\xda\x88\xf5\xe6S@\xaf\xc9<\xd1\xb4\xeaS@\x92\xe1\xca%\xf2\xecS@e\xeae/\xa9`T@\x7f\xebF\x0f\x91\xe7S@\x03\xc9\xe4\x06\x86\xedS@\x1c\x0b}q\xd9\x89T@\x0e\xfa\xf1xc\xf1S@nb\xaf\xc2\xc0\xeeS@\x87\xb7 \xe9\x9b\xe3S@\xd2\x94\xf5\x86\xfc\xe5S@.\x04B{\xc9\xe6S@Rh\x8b\xee\xd6\xeaS@m{\xc9u\xdf\xebS@~\x88\xc6\x9e\x16\xdcS@\x95Z]\x83\x93\xe6S@\xc11)\xa7\nKT@dk\xd9\xe7P\xe7S@\x82\xd0\xba\x1f\x02\xebS@{g$m\xb7\xefS@\xae^\xb0\x1cY\xddS@\xcb\x04 \xda\x9c\xe6S@\x92-\x8e\xef\xc0\xf0S@A\xb0\x02\x1d\x8e\xdcS@\t\xe4v\xd51\xefS@\x01D\xce\x17\xe6\xe5S@]B\xe0\x10\xd0\xecS@\xd3,2\x01\x97\xecS@k9\xb3\xd9\x9f\xebS@\xde\x7f\xa7]\xe1rT@\x8f\xb5\xdc\x9a\x02\xe9S@"\xb9\xd7\xa3\xa8\xecS@\xba\xbd\xe1\xa4\x89\xebS@\xc6|\x1e\x00\x99\xeaS@Y`\x88@_\xddS@*\x84\x94dw\xddS@n\xe9\\\xfe,\xe4S@\xa3u\xf2\xbf}\xe4S@=>2\xc4i\xd8S@|\xb5\xce \xf1\xe5S@\xfc\xfbtl/\xdaS@\xff\xaf\x9a\xa3\x9a\xdcS@\xe9\x81DT\xeb{T@S\n\x8eG\xd6{T@\x15\xb1l\xb9\xa1\xf0S@N+%\x1d\xe5\xddS@\xbb\xf0\xe9bm\xe0S@\r&y$\x12\xe7S@j\x05}\x86+\xecS@\xdd\x08\x0b\xfa\x97\xe8S@\x8f\xd4Q\xac2qT@\xd0\tr\xdbm\xecS@\x05@4\x97>\xe6S@\\\xcb\x92\xe5\xfb\xe9S@\xb0L;\xb1\xd5\xe8S@^m0\xe2\xa2\xe8S@\xe3\xbe\x1d\xbf\xa3\xd8S@\x02\xec\x1f\x03}\xdaS@&6\xec\xa2S\xdeS@)^\x15\x8a\x84\xe0S@\x88BLfwVT@\x96\xf0\xa1i\x17\xe8S@.\xb3x6\xfe\xeeS@\x8f\x9f\xb3\xdbH\xecS@7"\x85b\xe7\xebS@\x84\xf9\xac_\xc7\xe9S@{\x8b\x06\xc1\xe1\xe0S@\x07\x95\xd2\x97\x08\xe1S@\x1f\x0f\xd4\x17)\xe7S@\x9d\x17*\x1c\xeb\xeaS@\xd1|\x81\xce5\xe8S@:<\x04\x01\xf2\xebS@\xef_^\x06\x84\xe0S@\x18\xca\x7fN\x9c\xe6S@OY+"\xea\xe7S@$\xe9\xde\x8a\xd5\xeaS@\xed\x87\xe4\xeaS\xe8S@\xf2\xa1\x98/\x9e\xe6S@\xdad\x1f\xe2\x9e\xe7S@(\xd8H\xe8\xe6\x8dT@\x1e\x00\xf4\xeb\x00\xe6S@.Q\xe9\xec>\xd9S@\xe4\xa4\xba\xafo\xe8S@\x92\x8f\xfd\xd8\x07\xdcS@"\x88q\x1fk\xe8S@\xb6\xeb\x87\xd6\xb8\xebS@\xbd\x93\xd3\x98\xae\xedS@\xa7\xf3P\xdc\xfa\xddS@\xfb\x94R\x17\x0b\xdeS@\xdeh\xddG\xfe\xe5S@\xaa< \xc8\x03\xe8S@{g\x1b\x051\xe9S@\xce\xd0\xd5\x99 \xedS@\x16\x83\xc1e\xfd\xeaS@\x81\x18\xe5%\xb7\xd9S@\xd4\x87\xd9\xad\xd9\xe6S@#%\x16;7\xe7S@\xdd{d\xbeL\xe7S@\xb0\x98?\xf8}\xe8S@e\xe9\xd8\xc1\xef\xeeS@\xe44\xab\x9d7\xebS@+z\x88\x98\xb4\xd9S@\xe6\xe9[\xea\x83\xe2S@E(\xc5\xb8\xef\xeeS@\xf7\x90\xe1=\xc1\xeeS@\xdb\xeelL\xcf\xedS@k\xd1\xc7\xa1\n\xecS@Q\x9a\x0be~\xe9S@\xcf:b\x91\x18bT@\x8es\xd2d<bT@[\xd40x\x99\xdeS@m\xbf\x7f(=\xe6S@\x8c\xcd\xde\x8e\xa6\xe7S@\x95\x0c\xe1\xf5\xba\xe8S@\x85\x9d\x8e\x0c3\xe8S@\x01\xaa\xc56\xfe\xe7S@L\xc5\'\x02\x8c\xe8S@\xb3}8\x84&\xe9S@\x1d\xad]\x8c\xc9\xeaS@ \xb79\x11x\xeaS@\x9e\xefI\xa5?\xe9S@\xdaq\xe7\xa0d\xe1S@\xc0Z;\xf2\xf7\xe8S@\xa82\x1b\xab\x0b\xebS@\xa9\xac\x042\x88\xdfS@\xfa@\x81C\xa0\xdfS@\x10\x87b?\xa5\xecS@\xf19K\xd4r\xe7S@\xab\t\xa5s\x1d\xe9S@\xbcU\xb4|G\xe9S@\xa3\xb1\xf4\\\x1b\xecS@(N\xc6\xb6z\xeaS@b\xe3_{v\xddS@\xd7\xcde\x90\x05\xe1S@\x00F.\xc3\xc1\x86T@\x92@^E)\xe9S@\xf9\x0c\x1blZ\xe9S@v\x0cT\x96s\xeeS@\xe47"\xcd\xef\xedS@\xc0u\x11\x94\x95\xeaS@\xcc\x0c\x0e\xff3\xeaS@\xeb\xcdF(\xda\xe9S@\xf7\xa8\xf7\x0e\x0b\xe8S@"Z\x81+&\xeeS@f\xccY\x10\x1d\xe0S@K\xe3a\xdf\xba\xe2S@P\xf5n\xa6\x17\xe3S@\\km\xef#\xe6S@\xca\xd7\x98\x0f\xf1\xecS@I<\xfa\xd6\xc6\xecS@\x8cx\x08\xfc\x9f\xeaS@\xae-b\x08\x94\xe2S@_6@F\x8b\xe3S@\xf3\xf2\x90\x89\'\xeaS@\x18\ra\xcc\xcc\xe7S@\xc8\xbb\x03\xcd\xcc]T@e\x96\x06\x80\xb1\xe7S@\x0bU\xc9#\xdf\xecS@X\xc1\xcf\xb04\xe9S@\x18\xb0\t*\xfc\xecS@\xb5\x8a\xf6\x01\xe1\xdfS@vU\xa5\xf1-\xe2S@\xb9{L\x89{\xedS@\x861f\xb3\x13\xebS@c\x8b\x08\xa5?\x8aT@\xe3\x9d\x89\x8f\x04\xe8S@\x0e\x10u\x1aF\xe7S@\x10`\xfd\x1f\x10\xe1S@?%\x89h\x84\xe3S@\xdd\x83\x18\x99$\xe7S@\xfcd\xe3J\xb3\xedS@4\xb6\n\xeb\xed\xdfS@n\xbf\xa2\xa2x\xedS@f\xef\xa5\x15\xc5\xebS@%\xa8\xbcj\xb6\xe7S@h\xbb\x02\xd4\x93\xe5S@\xff\xadj\xb7U\xe1S@\x04W\xe1(\xf0\xe6S@\xd6\xba\x85g?\xebS@\x88\xe5\xbb\x12\x8c\xdbS@\x9f^\x15\xa4U\xe3S@_aX\xc2\x80\x8cT@\x8e\xe6\xd1\xe1\x92vT@\xe9\xec\x8f(\xbaPT@\xfa\\\xd6H\xa3\xe1S@\x1d$s3\xab\xe3S@^\x1f\xe1\x04\x06\xe5S@Ep_\xadI\xe8S@\xc2k\xacg\xcfBT@\xdfr\x07\x8a\x9a\xe1S@\xc9\xe0\x85Z\xef\xe2S@\xd0\xc4\x8aT\x08\xe4S@\x9b\x90\xc2\x8ex]T@$\x8c\xde2\x06\xecS@\xcb\xc48?W\xe0S@\x0f\xf5C\xbb\x89\xe1S@\x9b\x8b\x93\x08\x16\xe5S@\xef\x18\x93\x99=\xe0S@\x80,\xf2|\xb2\xe4S@G\x95\xbfp\xf0\xeaS@\x9f\x83\x87\x01\xb8\xebS@\xcb\xdbL\x08\xf0\xe8S@\xf7\xa9\xd5\xe1T\xe8S@\x89\x8e\tK!\xdcS@VI\x06Ku\xe0S@\x1bf\xe3~\xd9\xe3S@:1\'\xa5\x16\xe5S@4c\x17\xad\xd6\xeaS@\xfe\x07to\xb3\xe9S@\xba&R\x10\x83\xe9S@\x00+Q\x86\xd1\xe3S@\x05p\xf7\xea\x0f\xe4S@@R\xae~\xc0\xebS@L\xf8\tc`\xdcS@\xfe\xc0\xed<s\xe3S@\x7f\x1c\x06\x13N\xe4S@3D:/.\xe5S@k\x81f\xe2\x89\xebS@B&\xd2\xf8\x90\xdcS@\xfe\xb6\x14T\x9a\xe8S@bp\xa9\x9b\xd5\xe4S@+\x99C^\r\xf6S@H\x01k\x90\xc4\xe1S@rU]\xcf\xd0\xe3S@\t\xe7L]\x84\xe4S@5[\x0f\xaa\x9b\xe4S@-\xdc\x04\xef\xa6\xeaS@\xd5%\x8d\x8b\xd1\xeaS@\x94\xc8\xf6\xc1\x08\xe8S@\x9d\xeb3\xf4\x0b\xe2S@Y\xf1\xa5z\t\xe6S@\xc1\xd1SII\xe1S@5L\xd5\x91M\xe4S@/\xff\xd6\xcd\xef\xebS@\xc5\xb6\x9d\xe0\xb9\xdcS@\x12\xa6\xd7\xd1\xe1\xe1S@\xf2c`\xb5=\xe4S@~\x7f\xe6\x01x^T@\x84\xbdR:\x1c\xecS@\x1f\xfc\x80\xa2\xa9\xe2S@\x1d;\x02\xc7\x10\xecS@\xb2D\xfbh\xf4\xe5S@H\xef\xd1\xa6\xb2hT@0\x90\x8e\x9f#\xddS@\x87\xa2%\xcbF\xebS@\x88V~\x15tnT@\xbe\x8bio0iT@\x8b\xff\x93\x92\xf0\xf1S@\xb0\x18d\xf0\xf9\xe9S@\xd11\x1f\x12\xfa\xe8S@\x819\xb7\xe2\xa4oT@\x92\xb3Nd\xca\xe4S@\x06(3\x86\xca\xe2S@\x9f\xbdkj\'\xebS@z\x0fg\xf9\xa3\xecS@V\xb5\xe3(`\xddS@\xb5`\xe0s=\xe2S@\xc3\x15\xb1(\xe9\xebS@\x9bJ\xefB\xac\xe3S@\x18&\xd8\x9c\x07\xebS@\xa5\x08\xe9\xad\xc1\xf1S@b9\x13\xdcs\xe2S@\x05R\x127\x96\xeaS@\x993\x12T+\xe5S@\x95;\xe8\x87z\xddS@\xf6\xe3h\xd8\x8d\xf1S@\xa1\xf6nk\xf7\xeaS@D9\xeeo\xa4\xe9S@L\xf9J\xe1\xd8\xf0S@\x85\xed~\xac\xdc\xe5S@W\xe7E\x8aS\xe3S@_VX K\xe3S@~\xf3(\xb9*\xecS@F\xf2@\xf4\x03\xf1S@\xb2\xb0\xa0\x05\x99\xe2S@\xe2A\xb7\xd1\xde\xebS@\x99\x14#\x8dH\xe5S@J~dS\x1a\xe3S@6\xfa\xbc|\xc9\xe3S@\xf7Y\xe9\x1e/\xecS@\x1d\xee|\xc6g\xecS@\x8a\x8e:EC\xf6S@_\x02\xe7\xf3+iT@\x13\xd9\xb4\xec\xec\xf0S@\xfboF\nz\xe2S@\x135\x87\x9a\xdf\xe2S@\xd8\xcb)\x0fE\xebS@\x91\x14w1\xf1\xebS@l\x80\xbd\r#\xecS@\xdd\x9d\x82\x8a\xa2\xecS@L\x02\x91\xee\x1b\x86T@@\xfa\xb8\x14f\xf6S@QT\xce,?\xf6S@\xabz:7\x80\xf1S@\x93{\x14\xfaj\xf1S@\x82\x90\x930xHT@\x01`\xe7L\x18\xdeS@\xa5J\x0ek\xfd\xe2S@\t\xb1\x90]\xa6dT@\xd9U\xd0,\x7f\xe9S@\x8b\x81\xa6(\xcd\xe2S@\x1d\xc2\xca\xd1\'\xe9S@\xf9\x94\xae\x9c\xe6\xecS@F\x95L\x9b8[T@st\xde\xbd\xa1\xe3S@\x91\xbf\x96U\x1enT@\x1f\xe2-}\xc6\xe0S@j\x9e\x91E\xee\xe3S@\xe6\xd5\xd8|\t\xf6S@=\x8dR]\xb0\xecS@(\x16\txk\xecS@\xcd(o\xb9\x91\xe8S@\x0e\xcd\xca\x93\xfb\xecS@\xb21\x15\xc4\xed\xf5S@@\xed\x91A\xd3\xecS@2\xb6\x15M\x0e\xeaS@\xee\x96\xe0d\x9c\xecS@\t\x14Yi#\xedS@\xfb\x18p\xb0?\xedS@\xaa-\xdc\xe5+nT@\x04P\n{d\xeaS@v\xbf\xac\xa0z\xecS@\xe0 \x8e\xa9\xe7\xe9S@&\x85i\xdf\xc7\xdeS@\xca\xe3\xcd\xd4_\xecS@\xa6w]QR\xedS@\xf4\xf8}\xb9|\xedS@\x9c\xe4U\xab\xea\xe2S@f\xa9\x95mp\xe1S@\xe5\x9c\xfe\x86\x80\xe4S@|o\xc7\x8d\xcc\xedS@\x02&9\xdf\xc0\xf5S@\xb8]\xbe\x8b\x0f\xedS@\x19qA\xb5G\xe6S@?\x05\xfbs\xb6\xf0S@\xfe\xea\x9bph\xf0S@\xcd\xf5\xba\x18S\xf0S@g\xbd\xc1\x01\xca\xecS@\x0c\xac~X\xd8\xecS@\xbb\xd5\x86\x93\x11\xedS@\xa0x\x01d"\xe3S@\x8d\xa5\xce\x91\x89\xe2S@\xdc\xb1\xb2\x8dE\xedS@\xbc\xd5\x1d\xfb\x19\xeeS@r\x0c\xe6\xfd]\xf4S@\x8bl\x96\x16\xae\xe2S@?\xa6\xeb\\6\xe3S@W\xaf\xa9:#\xe6S@\x93\xd5\xc2\xe8H\xeeS@\x10\x00\x02c\xd6LT@]\xfa\xf0.\xbb\xe4S@\xe3n?n\xbf[T@\xd0\xd7\xbf\xc9\x12\xeeS@\xa0\xbfu\x0c\xd1\xe9S@\x10C{\x00\xaa\xe9S@\xf5$w\x0e\x91\xdfS@7\x8bW\x89\xfe\xefS@\'\xa8\x1f\x1f\x83\xe9S@\xcb\x00,\xa4k\xe9S@QiNY\xcc\xe2S@\x96\x00\xddu\xaa\xe2S@\x91\xe4\xb3\xf3*\xe2S@\x1au\x8f\x04\xcd\xe1S@\xde{\xba\x81J\xe3S@\x9a\xce\x06\xbe{\xe3S@r\xbdX\x0b\xe6\xe3S@\x13\x93\xc6\xf5]\xeeS@@vL,z\xeeS@[\x99\'\xb8\x9f\xe6S@\x89\xd4A\x03^\xe3S@L\x86\xc8Z\xfa\xe1S@3\x99\xc9\x19\xf9\xf3S@?\xbe\xf7\xd7S\xe1S@G\x1d\xdd\xee4\xe4S@\xfe\xe6\xca!@\xe5S@Nx\xd7\xcc\x1d\xf0S@l\xdb\xfeL)\xe5S@\xca\x9fKN\xd9\xdfS@\x1d\x16\x90F\xed\xe6S@4\xb7\xbdk\x16\xf4S@:,N\x16\xb3\xf3S@U\xcb\x1c\x9d\x9d\xe5S@\xc3 \xd7%\x8c\xe3S@*#e\xdfn\xe1S@\xa3y\x8c\x8bu\xe5S@ct\xe4\xd2\xa5\xe5S@vfv\xff5\xe6S@\xb0\rg\x1a\xcd\xe6S@\xf2\xf7\xfb\x90\xfd\xeeS@\x9a7\xeb\xfb\xf5\xefS@\xb5\xc7\x15\xcdJ\xe1S@\x9a\x19\xe4\xd6\x18\xe3S@\xbb0\xe3+\x93\xe1S@\xc7\xea\x1f}\xd5\xeeS@\xbc\xd3[\xd6l\xefS@\n %3\x81\xe3S@\xb9\xf5,\xd8\x16\xe8S@\xf5\x83\xc4\xdb\x1d\xe2S@>2\x8a<\xd5\xefS@\xe2J\x90\xe2\xc4\xe1S@,\xf9"\x12\xba\xe5S@^4\x02\xaf?\xe5S@$\xb5\xff^\xc0\xe7S@\x90c\xccQ\xe2\xe2S@>~\xd5,\xf7\xe0S@\xcb\xab\xa9\x86\x02\xe6S@J\xda\x15\x98\xca\xe6S@(\x16UF\x0c\xe8S@\xb5\r\xa8\xd7\x03\xe2S@0\x97\xe0\x86%\xe2S@\x96\xf7\x88\x94\xd5\xe2S@\xc0\xb5\x18\xfcb\xe4S@\xfe\xe7\xa6\x1a\x9d\xefS@CFG\xd3Q\xefS@\xe01\x8d\xec\xb6\xefS@\xce\xd2\x89l\x18\xf3S@\x0f\xe5o\xad\xd2\xe1S@\xb2_\xe4\n^\xdfS@\x86\x1a\x9f\xae\xd3\xd3S@\xf3\x88\xd32\x86\xd5S@B\xee\x82\x7f\x8e\xd7S@\xf6\x04FY\xc7\xcbS@L\x81V,\x9a\xccS@\xc9\xf4\x99\xa1\xa2\xcfS@\xaa&\x88\xc2\x1a\xf0S@Sf(\xda\xbc\xd9S@\xaa\x81\xd1\x8b\xbe\xdeS@\xf1\x99?u\x02\xd4S@\x13\xc6%\x86@\xd5S@SL}\xb3F\xefS@\xd1$\x9fMX\xecS@D\xd9\x97\x13x\xcfS@8\xe1\x96\x90\x8a\xd5S@\xe5L\x87\xb6F\xd6S@\x06\xbe\x0c6\xb9\xd7S@\xb1R\xfcND\xd8S@;>\n\xf8,\xdbS@f\xf5\x05\x88\x1b\xe5S@\xad0g\xb2\x1c\xdaS@`\x18\x93\xf55\xdaS@j\xb7\xbe\x14(\xdbS@\xc4h \x8cB\xd9S@\xba\xb2\xf9\x1e\xc2\xcdS@\x9b991\xd5\xcfS@\x9f\xe1x\xb2|\xdbS@\xda)\xf5\xb6\xa1iT@\x0b\xb0"\x1fd\xd0S@\x04\x94\x1f\xe6\xd2\xd6S@\xd3\x19}Ra\xd4S@7\xd8\x02B\xb4\xd4S@F\xc6\x85\x00Z\xdcS@\x96\x9a@\xa1m\xdeS@\xd7\xcc\x12N\xde\xd6S@\xa0\xaay\xd6u\xdbS@\xe5\xd3\xd6\xdc!\xd1S@x\xdb0\xb6a\xd4S@!t\xe2\xc6>\xd5S@\xc7\xb3\xd9\xa1a\xd6S@\xa0\xc8$Y\xeb\xd9S@\x14\xbaEI\x8d\xdaS@\x91\x8bS\x7f\xa4GT@\xcb+B\x8f\xac\xd0S@9\xf0p\xc4}\xd4S@\x80\x06\xa4\xab\x11\xd5S@1\xcf`\xb1\xd8\xd6S@\x0f#5\xdd\x00\xdbS@\xa6D\x84\xbe\x18nT@A\xbdI\x84\xc9kT@\x87\xd8S\xf7\n\xd1S@\x9d\xacj}\xce\xdcS@\'\x8b\x01U|\xd7S@2\xf8E\xd6F\xdfS@\xf4\x83\x1e\x83\x01\\T@)0\xbb$\xb9[T@\xc19\xe5C^\xdaS@\xf4\xfa\xad>\xee\xdcS@o\xb6\xaa}\x93\xe0S@MnA\xa7\xd6\xdbS@\xe1m\xe2\xdf\xb7\xdcS@)\xbc\xf1\x06\xaeKT@\x80$3&\x8doT@ E}s\xc7LT@_K\xfd\x00\xbc\xf2S@?&\x04;WWT@%I\xdd\x86\xdd\xdaS@\xed\x06"\xc1\xff\xdaS@S\x15\x99\xde\xc1\xe0S@\xbbp*Ah\xd6S@|d/\xe7\x8d\xd9S@\xf12F\x97\x8b\xd5S@\x83@E}\xc8\xdaS@\xc0 \xbd\x907\xd8S@.\xbe6\xfb0\xdcS@\xdb\x16\x01\xc4i\xe4S@s5\xea|\xfb\xd1S@\x8c\xe8m\x83\t\xdcS@\xd6.\x95\x0f\x00\xe8S@2\xcf\x98\x7f\xab\xddS@@\xd2\xdfw\xc9\xd1S@\xbbz\x13,z\xdcS@\xbc\x16\xf5|\xa2qT@\xc9\x10r\xad\x10cT@\xe6\x82\xe5\x0fX\xd6S@\x0e\xfb\x1d-\xa7sT@$\xf1\x9e\xf7\xf8\x7fT@\xe2\xd9\x17\x16f\xd5S@\xa6\xc9\x1c$+\xddS@\x83{\x94\xed\xc9oT@\x9bhuPn\x84T@\xd3X\xbb\xcb\x8d\xdcS@=L\xab\xef\x14\xddS@_\x89+\x08(\xdeS@\xb6\x93\xc3\xe6\xf9pT@\xbfAW.\xbb\x85T@\xd0\x0f\x94\xdb\xcb\xdbS@\xd9\x9e\xe7\x13\x19\xdcS@\xb5\x8d\xf4\x97\x0b\xe2S@\xc7e6\x02$\x84T@k\xb2\x84,\x0e\xf0S@}\xe8L\xe2\xcf\xd8S@\x1e\x81\x95b\x9a\xdbS@\xf4\x02\xf7X\n\xdcS@/\xc4w\xc2\xab\xe1S@h\x98>y\x18\xe2S@kh\xef\'\xb0\xd5S@5C:\x01Z\x87T@uEz\x8dI\xf5S@\x00\x86\xeb\x01\xa5\xe0S@\x1d[AL\x9a\xd3S@-\xfe \xd7\xb7\xd7S@2\xa5\xfb\x03\xb8\xddS@\x94P#)\xd1\xddS@\xf5\xbc\x86C\xea\xddS@\x1d\x91E\xf1\xf9\xf4S@vO\x0e\xb1{\xf4S@\xd1\xd0Oz\xad`T@X\x0c\xa7\xca\xae\xf4S@Wc\xb2\x12\x0fKT@|\xa1\xab\xdd\x16\xd6S@\xf7m\x1a\x8a\xc3\xf3S@)\x99\x8d\xe1o\xdcS@\xa6\xdb\x90\xe2\x0b\xf1S@C4]\x9a\x9e\xf4S@\x9d\xe3\xb5\xc0\x14\xf4S@\xc5W\xd1\x91\x06\xf4S@`\xf6m\xa8\xf8\xefS@\x13\x1f\x86\x85\x8f\xf3S@\xba\xc9\xbe\xdf\xe4\xf1S@\xdd\x99\xa5\x0e\x81\xf2S@\x88eQ\x88\xd9\xdeS@I}\xfdh\x85\xf1S@\n~\xfc\x9b\x97\xefS@\xc3U|A\xc9PT@\xf4\xf60D\x14\xf1S@-\xcfN\xad\xd5bT@\x9b\xe9\x90\x90\xcb\xf2S@$\x95\x9a\xb0\x16\xf1S@1.S\x05\xe7\xd7S@\x01mB\xf4\xf2\xdbS@\xc8\xa6N\xe9\xe0\xf2S@\xc7\x9c\x03\x18\x06cT@?x\xc8\x9e\xb9\xf0S@\xa6c\x1a\x9f[\xf1S@Y\x92\xc9\xaf\'\xd8S@\xb4B\xcc\xd3\xf9hT@\x8e\xb1\xa0\xe5k\xf4S@\x01}+N\x99\xf3S@\xdb\xb9`G\xc6\xf1S@S\xd0\xb7\x8aY\xf0S@C\x8e\x1e\x8d\'\xf0S@\x81m\x0c.\xb9\xefS@\x02\xb5\xd1\x10\xcc\xd7S@\x8a\xd8\x17A\xa8\xd8S@&@\xcc\x8e\x04\xf4S@\xe6\xdd\xeb\x9b\xc6\xdcS@\xf2y\xb5\xc4\xb7\xf1S@/\x02E\x1b\x9a\xedS@\xe6\x8c\x9co\x10\xf0S@S\xbd\t`x\xdfS@x\x16\x91w\xc0\xefS@\xb1\\\x14\x94x\xf3S@i\xa3\x97\xd0\xe8\xf2S@\xed\x1a\xd0\x17\xbb\xefS@\xff,\x06\x15\x92\xedS@<\xc8\xa7\xffS\xf3S@}M\x16\x10\xaf\xdcS@\r\xf9\x90\xfa\xc0\xf0S@\xc1\xc2;%\x05\xf0S@\x9a\xf7\x19\xd0\x8d\xf3S@f\xf5\x19\xdb\xfe\xf2S@\xb50x\xfdq\xefS@\xacm\xfb\x80\xa9\xeeS@\xe8m\x81\x15\x92\xefS@\x98\x88\xa4M\xb5\x88T@\xa0v\xaa\xbe^\xd1S@Ih\xe5\xf2\x04\xedS@\xc7\xa5Wl\xad\xdeS@\xa83\x8f\xbb\xb5\xf2S@\xffdW\xce{\xecS@,\xd5\xe7\xc3J\xdeS@\xbd\x03\x87\xcd\xb0\xdfS@\x9a\xfd\x87\x8b\x1b\xecS@Z\x82c%\x9c\xeeS@\x9d\xff\xb0\xc8\xb6\xd3S@\x00\xac9^\xc3\xd7S@\xf5\xd4D\xf8\x0b\xdaS@\xb2S\xc1\xc9\x15\xf0S@\x83\xb6t\xfcS\xdcS@\xa2\x9eN\rW\xddS@\xf3\xe3\xce\x92@\xecS@+\xd8A\xb2\xcb\xdeS@:\x1b\xe3/\x95\xecS@\x94e\x90*l\xebS@"\xa1\x87i\xf3\xefS@Ki\x0545\xedS@I\xa6WW\x80HT@\xb5$\x7f\x1c\xb2\xefS@o[Uz\x1c\xecS@\xc1/\x87\x90\xb5\xdcS@\xdb&\xc1R\t\xdfS@\x12\xaf\xcdc\xc1\xecS@\xbe\x01\x98\xe2\x16\xedS@w9\xc3\xe9\xdd\xebS@\x9ay\xbe\xc6\x94\xdaS@V\xe30G9\xefS@\xd7\n{c\xbd\xf0S@\xb7Vx\x96\x1b\xedS@E\xaeug/\xdbS@\x02\xcd}\xa9\x91\xecS@\x04k\xdc?\xaf\xd4S@,\x9e\xd0\x96\x04\xd8S@\x18U\x04n \xd8S@W\xcd\xb0\xd1\'\xf1S@\xb7\xdcFp\xf0\xdbS@R\xaeN\xb7\x97\xeeS@\xfa\xf5\x91\x1b\x89\xddS@tZY\xd5\\\xeeS@\x9f/\xfce0\xf0S@\x12\x07\xfb\x0c\x06\xeeS@\xd2\xc3\x81p\xae\xeeS@\x93\xabW^u\xeeS@k\xb9\x11\xa5:\xeeS@\xc1\x83Z\xc1\xfa\xebS@\xac\xe8d\xa3\xf6\xeaS@I\x1f\x82\x9f\xf5\xebS@f\x86x\xf47\xeaS@\xf0\x9c\xbc\xb1\xb7\xd4S@4\x93\xd8\x0f\xbe\xd9S@\xbaU\xfa\x00ukT@\xa3\xc9\xb3*5\xddS@\xae\xad\xb2\x97(\x90T@$\x03\xe5\xa8\xd4\xebS@\xcbvz\xa6#\xf0S@\xea\x93\r\xcb\x1c\xecS@;K\xf4@\xc5\xebS@D\x8bx\xbc\x06\xebS@\xa7h\xfe\xfcz\xe0S@2\xe6\xdac\t\xf0S@!`I\xac\x07\xedS@\xb0\x081\xd8\xc7\xeaS@\x81\xc7\xef\xcd\xab\xd8S@\'!\x94\xadM\xedS@\x97\xaf\xf6\x12\x13\xedS@A\xcb\xe4H\xaf\xdfS@\xcbE)\xe1X\xedS@\xeb\xc4[\xa7\xed\xebS@\xef,l\xd1t\xeaS@\xfb\xaa\xc4\x95\xc5\xf0S@\xaa\x8e\xfdQ;\xefS@\xef\x91\xdc\x84\x96\xd4S@\xacy\xc7Q\xc1\xecS@T\x86\xfe\xac\x86\xebS@\x87mWNO\xdeS@\x00\x8bS6\xfd\xecS@\x83\xff\xd8\x10\xbe\xdeS@\x85\x04\xa3?\x88\xecS@\xc8M\x82\x91\x8d\xf0S@\x14-\xe4{o\xecS@f^\xf8\xaa!\xebS@\xada\x97~\x9f\xe8S@\x15\xcb3\xa4\xf3\xebS@\xb8\xf0 \xd2\xb6\xdaS@E\x99\x9f\xdb\xda\xebS@\xfa\xad\xd8:R\xe8S@8\xb9Y9i\xe8S@\xcf\x8cl\xec7\xebS@\x89\xac\\/\x8a\xe8S@@\xf6\xf5\x03 \xe0S@\xb0\x18\x863\xbe\xedS@\x8bh9\xb4i\xe7S@6CT\x9fs\xe8S@\xb3\x80\x96]\xe6\xe7S@\xc7G\x0e"\t\xd9S@\xf3N\x86\x0fI\xdbS@\xe3\x96\x1fO\xbf\xdcS@\xb7N\xd6\x92\x9d\xdeS@\r\x02\xb9&\xf3\xe7S@F\x19\x03\xb5R\xebS@R\x9e\xab\xbe\x8f\xeaS@I\xd0b&(\xe8S@\xbe\x88\xd6S\xd8\xeeS@\x84\xd1\x88%\x1e\xeeS@)\xc1\xa1\xe2\xb2\xd2S@\\\x03\xb1\xcd\xdc\xedS@\xdfE\xdd!\xa5\xecS@\x17\\R\xe5\xb9\xeaS@\x82M\x12X\x7f\xeaS@\xf4\xf76\x08\x92\xdbS@]y\x93\x0e\xed\xdeS@\xc9S\xc2T\xbb\xeaS@u\xf7h\x14\xdc\xe9S@\x0f\x80{\x8fC\xeeS@\x9exm\xc9J\xeaS@\x1d\xa2[\xb3Z\xedS@\x02\xb9\xbd\xb4*\xebS@\x91i\xc2\xc5\x11\xeaS@.?\xe03\x80\xedS@,\xa51\\\xc5\xe7S@\n-(5M\xe7S@\xf4N\xdd;\xa9\xecS@\xf3[$\xbf\xa6\xe5S@\x8a\'Q\xf9\x83\xe7S@M\x0fG\xe0\x1f\xe7S@\xb6=\xc7\xb6\xf7\xe6S@|r K\xe9\xdcS@\xd7fj\xb0V\xe8S@\xaf\xe8\xf4\xf9\xc1\xe7S@\xf5\xde\xaaI\'\xd7S@m\\\xc6\x19\xa1\xdaS@e\xd8\xba!\x9d\xe9S@0\x1f\xea\xd6\x0c\xdaS@\x07\x95,\xb3F\xe8S@\x950B\xc6X\xe7S@i\x9bx\x9c\x01\xecS@\xc1\x85l\xa4\x82\xe9S@t\x1e\xa6\x07\xe7\xe8S@\x90\xae\xfcs@\xe8S@\xec\x17iU\x8f\xe5S@\xa8d(\x9c\xfb\xd5S@#\x80\xd8\x10\x97\xdaS@\\\xbf\xd9\x9c\x1c\xe8S@0\x14\x87\xfd\t\xf6S@\xcf\xafN>m\xeaS@|>\xf6*\xb1\xe3S@\x9c\x97z4\x0f\xe5S@\x14\x82\x8fEB\xd7S@F\x96\\3\xa5\xf5S@\x1e(\x7f\x7f\xa7\xeaS@\xbd#\xba\xcd\x94\xd9S@\x05\x8f\x04A\xc3\xd9S@\xa4\xd9E\x19\x04\xdaS@\x8c+2GI\xe6S@\xad9\xa6\xb9\x03\xe9S@\xc8b*I\xaa\xdaS@\x84l\xf9]\xa9\xe3S@`\xfc:\xee\x06\xebS@z\xe0\x1d\xca\xfd\xeaS@\xe3~\x98|\xd0\xe5S@8\x93\xe5wX\xe5S@\x11\x98:\x0b\x8f\xe4S@\xfd\xa9Q\xe6>\xe3S@\x96\x8c>s\xb2\xe3S@l\xb2\xa7\xa3~\xe2S@\xf0!t.X\xdeS@V\xd2*I\x98\xdfS@Q\x03\xc5\xbc\xed\xdfS@fZ\xfa\xebz\xeaS@\xa3\x8a\x91\x01L\xf1S@\xd7\x89"]&\xe9S@\xc3\x98)_}\xe5S@Lu\xbfi\x85\xe8S@\xa4\xcf\xa4\xfb\x01\xeaS@?\xfd\xcc\xe3\xf8\xe9S@\xe2\xa7mn\xef\xf0S@\x90\x15\x056\x1a\xd4S@\xbc\x85 \xc5\x83\xe2S@\xb4Y\xbb-Q\xf4S@\x891.\xceY\xdbS@\x10\x10\xe4u\xb2\xe2S@\xf3\x8ec\x148\xe2S@\xfd\x82<\x9f\xd1\xe1S@\xba7\xb1EQ\xe9S@-\xb90`a\xe3S@\xdb\xe0\xb9\n\xdf\xe1S@\xc2\xa2\x9a\x00$\xf4S@\xa2\xf7\xe4c\xf4\xf3S@\xf7\xa6\x11\xae$\xe5S@\x88\xbcbG\xa0\xe3S@&(\xb8\xc8\xea\xe2S@v\xe6\xc7\x88\xc1\xe0S@\xfa\t\xb9D\xb0\xefS@\xd55\x1e~z\xefS@\xdb\x9e\x03\xa7=\xd4S@\xfa\xfb\xdf\xde\x1a\xe8S@LD\xbfGv\xdbS@\x83\xf5\x83\xaf\x87\xdfS@\xe6\'B\xa1\xf7\xdfS@\xb9\xe7\x96y:\xe1S@\xc1\xf7B,\xde\xefS@\xd4\xc9!\xef\xd3\xebS@r\xf3q\xf7\xf0\xe1S@\x9a\xd17\xd4n\xd6S@2\xd5l\xde\xda\xe7S@\xda\xbe8\x05\x90\xdaS@\x88\x0b\xb9\xc5i\xdeS@M\xb6\xc8^{\xdeS@\xe0\xbc5EX\xe0S@Bd)\xbfV\xe4S@\x95\x0e\xe1\xc1\xf7\xe7S@\x89\xdd\x87r\xae\xefS@\xc3\xd2\xce#\x95\xefS@$y\xces\xc9\xe7S@\x9c\xa6\x87E\x02\xe7S@X\x1b\x87&\xe3\xdcS@\xf9\x16\xec\x80\x0b\xecS@=$h\xfa\x85\xe2S@\xcfr\xab24\xe5S@\x90o`db\xefS@V\xc9\xbbd_\xe1S@_*mk\xc7\xeeS@\x83@\x99\xe1\xab\xe5S@\xa5C\x0e\x1cc\xd8S@\xcb!\xa0\x06\xef\xeeS@\r\x80\xedrI\xdbS@%P\xd7\xeb\xf1\xe6S@\xd7\xed\xb5\xcb;\xe4S@\x07\x8cN\x06\x8e\xdfS@\xbe\x82\x97\xbfZ\xe1S@W\x06\xe9\xe7\r\xefS@\x1d\x81\xff\x13\xe2\xedS@\xedb0\x8c2\xdaS@y\xaa\x92Ep\xeeS@\xbc\xa5\xd1\xddZ\xe2S@\xb6&\x01\x1d|\xe2S@&\xe2\n5C\xe3S@G\xf2\xfe\xf8\x9b\xdfS@z\x06\x9d@b\xeeS@\xd9v9\x16\xf4\xedS@\xaa\rXn\xc1\xe4S@\xa9\xb2\xac\xd6N\xe3S@d!*\xd3\x9f\xe6S@7\xffy\x9bw\xdcS@\x97\xf4\xd0\xa8\x1f\xd9S@\x91\xd0\xae~7\xdbS@e\xaf\x89\xc8\r\xeeS@!\xfc\xfbY\xfc\xdfS@\n> \x86\x83\xedS@&\xf1\n\x9b\x86\xe1S@\x1fr[\x0c\xdb\xe1S@\xf9\x98\xd7Q\x07\xe3S@\'<sd\xfd\xdeS@\x17@B\x07\xcd\xedS@J0\x06\x05\x02\xe0S@\x07\xc7GG\x11\xd5S@!0\x98\xe54\xedS@D\xdc\xe7\xec&\xe3S@\xd97\xcc>P\xe3S@\xb4M\xefnt\xecS@u1=Y\xb1\xe6S@\x1b\xd1uQ\xfc\xebS@\x80]\x1e\xabg\xe3S@\x80\xed\xd04\x99\xe3S@{\x95\xc6*\xc3\xe0S@\xea\xf8\x9f\xc9\xd0\xdaS@\xfe\xbb/jo\xdbS@[\x10\n\n\\\xedS@U\xee(d\x91\xecS@\xd8m;I\xc5\xe2S@\xe4\x97\xe2\x90l\xe1S@\x0f\xa5\t\xccH\xe2S@\xf0z\xdd\xdd\x93\xdeS@\xdb\x88M\xb1B\xd9S@\xc5i\xd2\xd0\xde\xdbS@\r\x85\xfeI\xd5\xe1S@\xd9\x8e\xe7t#\xecS@\xcae\xee\xc7\xe7\xebS@\xac\xfb7\xecG\xe3S@\x97\x98\xf6\xec\xda\xddS@\xb3\x00\x8f\xa3w\xddS@\x97\xf8\x1bn\xeb\xd8S@mb\xbb\xeb\xaa\xd9S@\xf7&\xc35l\xe2S@\x16\nT\xf3\xaf\xecS@\x19&4\x07\xee\xddS@\xd6f\xa2b0\xebS@\x03\xc7I\xba\xe6\xddS@\xee\tFP\x88\xecS@\x15W;\x9d\xf3\xdcS@Z\xa0z\x94\xa9\xe2S@\xee\xde}\x8e\x93\xe0S@\xac\xfd%\x12\x16\xe2S@\xd9\\\xc3K\x9d\xe2S@\xcf_\xa2\\\x14\xe4S@\x1d\xf5\x8f\xb9 \xddS@n\xfey>\x0f\xebS@\xb9\xbc\x98\xe9I\xeaS@b\xd7\x99\x8f\xf4\xe1S@\x14\xfd\x11\xec\xab\xd3S@1\xcc\xc5\xc2O\xe0S@\xb9\x04\xab\xda.\xe3S@[ y\xcd\x13\xe2S@3?\xed8\x19\xddS@\xfey\x84\xc8\xc7\xe1S@l\xed\xf4\xbc3\xe1S@\n\xd33\xdc\xee\xe2S@\xfcEb\x07\xf9\xe1S@\xde\xa4|=\x07\xdaS@\xbaa\'V#\xe5S@\xd6\xe8Y\xe9\xdd\xe3S@\xb2\x1a\xd9\x82H\xe2S@\xdbx\xcf\x07#\xe5S@\xf9O\x8a\xcb\xe7\xe1S@b\xc8\x8a\xbb\xf3\xeaS@wF\x91\xbeH\xe0S@\xbc8\xa9\x96\x06\xe3S@\x8f\x83Jg\xc2\xe8S@I^\x8d\x8e\x1f\xe4S@`3\xebd\xce\xe2S@B\xaa\x90\xa1\xba\xe1S@\x15\x82\xf3\x93d\xd6S@\xc3,\xfad\xa0\xd6S@[1\xc5\xd4\xa0\xe4S@\xcd\xc0\x9f\x90\xa6\xe3S@\x18\x0e\xa9o\x8a\xdbS@\xfa)\x8cK\xda\xe0S@\x7f\xba~@I\xe3S@\xae\xe4\xfa\x1e\x91\xe7S@\xeb\x89e\xdal\xe0S@\x06\xced\xfe!\xe1S@cU\x19"\x81\xe3S@\x8d\x08C\xee[\xe0S@\xb7zL\xab\xe7\xdfS@\xee\x89\x88\xaf2\xdcS@\xab\x86\x8f}\x89\xddS@O\x18j^I\xdeS@ph\xbbV\x1e\xe8S@g+\xca\xc7\xf8\xe3S@\xdc\x0c\x17~\x1e\xe2S@S\xca\x0b?\xce\xe7S@\x87B<\xf4\xac\xe0S@vD\x81|\x13\xefS@\x7f\x170\xd9\xab\xdcS@\x10r%b\x8f\xe2S@\xc7\x144\xf6M\xe2S@\x94\xf4\xf4\xed\x02\xe2S@\xfeb\x04\xcd\xad\xe0S@\xa2\xd4Y\xe8\x14\xdaS@\x01\xac^m\x11\xe3S@\x80t\x15H,\xe2S@\xae\x9d\xfe\xa8\x18\xe4S@}\xba\xd1:\x8d\xe4S@\x16\x8dQ\xc0\xc1\xe1S@\xb9\xc9k\x89\xa5\xe1S@$\xb59G\x12\xe9S@\x18M\x9c\xfe\x86\xe7S@\x91\xe8_\x14g\xd4S@\xa8r\x94*\x81\xe0S@\'\x119\x90~\xdfS@@X\x8d\xf3e\xddS@\xdc\xc4Y\xf8\xca\xddS@W\x98\x8c\x8e\xf1\xe6S@a\xeb\xff\xec\x85\xe2S@c[\xccT\x1a\xe9S@xqY}Q\xe3S@\xd9\x8b\xd8\x17\x8b\xe8S@C\xe9Tz\xa1\xe2S@\xf3\xfdH\x953\xe8S@\x83\xf3\xf2\xa9-\xe6S@ix\x82U\xc6\xd9S@A\xca\xd3\xddR\xe7S@~\x1f.\x0c9\xe7S@a\xaeK\x08\xda\xe6S@*\xbf\xbf\xd5\x9b\xe8S@1\xa4x\x03\x8b\xe8S@H\xdc6\xc8\x03\xe8S@!\xbfx\xfe\x8c\xdfS@\x1d\x9a\xb23\xe0\xdeS@\x07q\xe6E\xb8\xe4S@)(p\xe4.\xd9S@\x07Z\xcfT\xfb\xe2S@k\xb8\x84\x84\xfb\xe7S@\xad\x13\x911\xd1\xe6S@\x9b\x12\xbc >\xe7S@\xce\xf7-\xdd\xa3\xe6S@\xc3\xd9b\xeep\xdeS@\xb0\x0cxK\x9e\xdbS@\xb6K\xed\xfa\xc6\xe4S@\'|\xc1\xf4C\xdeS@A\xaa\x0b\x18\xd5\xdcS@\x11\r\xb4\xd5r\xdbS@nX+\x7f\xd3\xe6S@n\xfe\xea\xfbd\xdaS@\xb8\xc4\n\xae\x0e\xe6S@f\xde,4\xdc\xddS@\x03\xca\xb9\xb65\xdaS@\xd8q\xae\xceP\xebS@\x88\xeaG\x8d\xad\xe5S@\xbc\xb7\xd4\x9a\x96\xe4S@\xa6\x03S\xb2\xb4\xe6S@\x1f\xa9\xb9m\x01\xe6S@~\xacan"\xe4S@\xd3u/\xdd\x02\xe4S@F\x17\xf4\x1f\xa8\xe2S@\x06`|I\xc6\xdcS@\x8c\x85L\xcau\xe7S@Y\\\x16\x8a\x9b\xe6S@\xa1\x1b\xf9}:\xe9S@{s\xec\\\x07\xdcS@\xbd8\x90k\xbb\xeaS@\xfc\tQ\x81\xe6\xe5S@\xc6\xd6\x1f\x81\x81\xdfS@\x91W\x16\x07\xc3\xddS@b\xbfV<\xf2\xe6S@H\xf7"\xb5h\xe4S@\x98O7\xc4K\xe3S@\x0f\xeaH\x99T\xe4S@\xf1:\xb2\x99\x8c\xddS@\xc8B\x0c\xd5\x0f\xddS@\x01V./\xb4\xe5S@\x81\xc2J\xd4\xc5\xe3S@P\xc8I\xa9\xcc\xe6S@G\xbe\xd7d\xd9\xe4S@\xf8b\x025\xdf\xe2S@=)\x95\x06z\xdcS@\xdf\xc1\xfe\xbf\xd4\xdfS@\xbd\x82\xd0\x10\x94\xdfS@\x98\xe1\x8cBF\xe5S@\xa5\xffT\xbf\xa9\xe4S@0i\x1d\x0e1\xe4S@\xae,v\x1c\xa7\xe2S@\xb7\xf9\x9e\xa8\xa1\xe6S@4\x1f\xe1\x17x\xe6S@\xa6%\xc9\xfc,\xe6S@\xb0\xde\xe3\x8e\xa6\xe5S@4\xd4\xb3Rl\xe3S@`\x9d*\xc2R\xdfS@\x8f3>9\xda\xdeS@\x9d\xdd\x97\x17\xd4\xe3S@\xaey\x8a;\xa2\xdeS@\xdf[\x05\xb0l\xe4S@\xd3N\xdd\xd5\xc4\xe3S@q\xc6\x8f\xe7\xb3\xe5S@"A\xbb\x10]\xe5S@~S\x80\x87\x8d\xe2S@D\xfar\x16-\xdfS@\x03\x19\x99\xf2;\xdeS@_?\x1f\xc5\xa3kT@\xcfZ\xeb\x86!\xe6S@\x96\xc1\x95\xa1b\xe4S@\xc5F\x94\xc08\xdcS@\x00\xae\xd1\xd5\xd0\xdeS@\x8d\x82rv\xe2\xdeS@h\xa6\xcc\xde\t\xe3S@kS\xc0,\x9f\xe3S@\xb8\xb0\x8c\x96{\xf0S@N\x92\xd8e\xb4\xe4S@\x12\x12G\xbe\x1a\xe7S@\x96\x8c9\xc7\xd4\xe2S@i \x87\x8cC\xe3S@\x1d\xc0\xd8\n^\xe3S@(\xae\xfc\x94\xe6\xe4S@.\xa5\xa2\xff\x91\xe7S@=\x0b\xa9\x893\xdcS@TV20\xe4\xd9S@\xb1\x00\xcb\xc5Z\xe6S@k\x9er\xd9\x95\xe6S@\x18@\x89\t\xc3\xddS@\xc8\x8e\r\x90\x0b\xebS@\xb5\x0e\xf1\xbe2\xebS@%\xaa\x1d\xda \xe4S@\x16\xcf\xd2D"\xeaS@%\xf9\x8e\xeak\xdcS@r\x0f\x10\xf99\xecS@\xdfQ#8\xb4\xe9S@i\x9c\xc3L\xfc\xe7S@\x95\x83\x97\xa1\xb2\xd6S@\x06\x19\xf7kc\xe7S@\'\x8b\xf1\x8f\x1c\xe3S@\xdf\xa7R\x00/\xd6S@2\xe4\xec\x97"\xe7S@\x19\xf0\\\x87\'\xe2S@\xec9\xe3J\'\xe8S@\xc4(@\x93\xc2\xd8S@\x9c3\xfe1\xa8\xe1S@7\x9d\xe0\x04\xd2\xe4S@]\xddS\xfd\x98\xebS@\xa7\xefp\x86M\xe6S@\xe5\x16\xc1\x02\xc6\xe7S@\xa1p\x16\xf4{\xcfS@\x85\xc2\x82Uj\xeaS@\xe9\x17`\xdbf\xecS@\xb2WH\xf9\xef\xe5S@N\xb7\x85\xe4\x16\xe5S@\x17\x11\xeb\x0c\x12\xdbS@2\xce\xf4\x92=\xe2S@\xff\xe1\x89!.\xddS@!B%E+\xdeS@\x0ev\xfb\x03\x93\xebS@\x16^M\x80\x90\xe6S@=#\xb7\x97`\xe4S@\x8d`r\xb9@\xddS@\xbc$\xca\xd1\xf1\xe6S@\rY\xa7h2\xe9S@\xfe\x91\xb8\x10\x87\xe3S@|\xca\xe9\xa5\xfc\xe6S@\xce}\x9a\x10\xe5\xcfS@mi\xb9{\x03\xdeS@\x1d$~\x8a_\xdeS@!u\xc4oo\xe1S@\x1f(p\x0c\t\xe9S@\x91\xcc\xe7\xd1c\xe0S@)a\xc7m#\xe3S@e\x83\x93\x0f^\xe9S@\x16\xee\xfd\xa0S\xe4S@\x90\x9f\xf6\x06\xbc\xe7S@S\x9f%\xd0\xee\xe3S@:\x99\x0cr\xbc\xe3S@)\xbf\xb9\xc7\x0b\xe0S@\xac\xb9\x93+7\xdaS@8H\xd1\x8dmqT@\xdb\xae\xdf:\xf3kT@"\x08\xb3P\x85\xd9S@\xc7\x16\xef.\xb6\xe7S@6v\xd5_6\xeaS@\xc7\xf99w\xd2JT@0b3\x1a\xb5\xdcS@X\xd9\xc7\xa0>\xd9S@Mc\x9c\xf5\x1cZT@\xdf\xd9\x026I\xe4S@y\xc7\x97\xaaMsT@2+\xca\xa8\xa7dT@@\xf2\xd6\x07\xff\xdcS@Ffs\xdem\xdaS@\xc7\xec[\x00\x90\xd1S@\x03\x12\xcb#\xfa\xe3S@\xc5\xc3\xbf\xbc#\xd7S@R\xa3\xa9\x99\xd0\xcfS@9\x83\xb7\xdc\x9bnT@So\xbcX\x14\xd6S@9\x83\xaa\x98\x1f\xe4S@\xfft\x16!\x98\xe4S@>@/\xcd>\xddS@\xc3>\x17\xad\xb4\xdcS@\xe0\xd1\x98\xce\x81\xe0S@t\x05\xcc\xe8\x8eoT@\x0e\xab`>\xb4\xe4S@\xb0\x01RB\xb0BT@\xd5k#\xc9\x1c\xdcS@\xb8R"\x06\xfb\xdbS@\xdf\'\xeb\x1bW\xe2S@\xa4\x1b!\x06\xdd\xebS@\xd7\xdd\x1e^-\xe2S@\xc2\xa2\x1b\xf1\xaa\xeaS@\xf5\xfc\xd8c;\xdcS@w\xc3\xee\xb2J\xd7S@\xa3\xa0\x90\x18\x94\xd5S@\xc1\x900\x08\x0f\xe1S@\xdb<\xc3\xbcydT@l<4\x92\xdfoT@Y\x19\x91\xd4\x96\xecS@\xc9T\x8f\x923\xdcS@\r\xd3\xa0\x02\xd1[T@\x07\x1b\x9f\xab\xc6\xe2S@@\xa1\x8d\n\x04\xe4S@x\r\xb4\xbc\xa7\xd7S@;\xbd\xe8Tn\xecS@\x0b\xf98`\x13\xe2S@\x1f\xa4!\xfei\xe1S@bv\x9b\x1d\xd8\xe3S@\xae\x83\xb4 \xf5\xe3S@\x9fw\x9d\xac{\xecS@\x1dp`%\xaf\xecS@W\x84{\xdb@\xdbS@\x1a\x8f\xa7#~\xedS@\x8f\xe3\xc5\x8f\x83\xe4S@\x91\x1c\xeda\xa5\xe5S@\x05h\x17\xbaB\xe1S@\xd1\xeby3\x1d\xedS@\x92\xe4\x01M.\xedS@\x05o\\\xecz\xe6S@\xb4\xe3\xea\xee\xda\xecS@\xc6n=NS\xdbS@/\x00\xbb\xad\x01\xe0S@<\xbfc\xcdl\xe4S@\xf57\xf0\x01\xc7yT@\xa4\xf8l\xd0$\xe6S@N\xa2Z\xd4\x83\xe1S@D\x97(EK\xdcS@p\x91\xe3:\xce\xdcS@AI~\x84\xb6\xe4S@\x9b\xf3B\xa2<\xe5S@\xbea\x02\xa9\x89\xeeS@\xbf\xae\xba\x90\x02\xefS@\xf4Ox\xcd\xd0\xcfS@\xb0\'h\xc3c\xe7S@#h{*\x9c\xe7S@\xa0\xa1\x9e1\xfe\xdcS@\xd4\xd4\xe5?]\xe0S@\xf8\xdd\xc0\x8b\xfb\xe3S@\x80^\xe4\xbcZ\xe0S@J\xba\xc2\x18\xc8\xdcS@w\x87\xd9\xfd\xb8\xddS@\x95{\xfc\xb8!\xe2S@\xc4\x1f\x93\x80\x1d\xe8S@\x9fp\xe9\x82\xb9\xd1S@\x00]\xa7},\xd7S@\xb9\xda\xd2`\x8a\xd9S@\x94\xfeq"\xe1\x82T@\x96\xf1@%\xb2\x84T@1\x1a\xa1z$\xccS@\t\xb1\xfa\xad2\xe5S@\xdbt\x0b\x1e\x90\xd6S@\xfe\xb0\x08eW\xf0S@nP}b\xfe\xe5S@\xf2\xd8\x7f&\xe2\xe1S@o>\xaf6\x86\xe0S@a\xf1\xdb/\x92\xdeS@\x06$\xc1\xafm\xe9S@Y\xe1\x0e\x117\xdeS@\xa4\xe5\x15:\x86\xd4S@\x90\x06T\xee\xca\xe9S@}\x14\x9c\xa6\x04\xf0S@\xa0-1\xa6T\xf4S@\xf1X\xa5\x17X\xdcS@k*\xecu\xe2\xdbS@\xc4\xbc(\xefB\xf0S@8\xe3\xc4@\xa5\x87T@\xee\x84~\xbe\xa2\x87T@})(\x86:\xf5S@\x94\xcf\x90\xec#\xd9S@H\x9b\x80L\xeb\xdeS@\x13{G_@\xf4S@\xff\xae v\xc4\xe1S@\x9b\xbbq\x9c}\xe2S@\xb6\x8a\xf1\x11\xee\xe2S@sA\xe5\xbe\xb6\xe1S@\x93\xa2\x7fnE\xe0S@\xf1\xbd\x90\x1c&\xd8S@\x17>\xa0\xf3\x17\xdfS@`\xdc.\x930\xdfS@\xa8\x92\xc3\x9c\xf9\x86T@>\x19l8\xc3\xf5S@xM\x8d\xbe\x99\xe3S@d\x86\xce\xb1\x91PT@$S\xd3\xaf\xa8\xf1S@"\x9b\xbek\xfd\xe2S@\x9fW\x1d\xbdB\xe0S@`\xbc\xfd\xb3W\xdaS@)\xe4\x1cFO\xf2S@\x90\xa8mU\x00YT@\xda\xdd\\kF\xf1S@\xc0D\xe4\x04\x83\xd8S@\xfeK\x10\x01\xfe\xe2S@\x85\x06_\xc1\xa7\xe1S@\xe0\x90v,\x12\xe1S@\xae\xe1a\xf9\xd2\xdcS@\x91L\xd7\x10\x19\xf1S@J\x0ei/\xca\xddS@-b\xd8\xbd\xd7\xe9S@-|\x85\xb1\xd8\xf1S@x\xeb\x07\xcc\xb4\x88T@\xfd\xdf9\x04\x17\xe9S@\'\xa6\x15&5\xdfS@.\x84op\x8d\xdfS@ub\x98C\x1b\xf2S@\x05\xf2\ncl\xe3S@\x93FeO\xce\xd3S@\xad\xc5\x18\x1a\xc9\xe0S@\xacT{\xe8\xbf\xf1S@\xff\xc1\xd7\x0bR\xefS@NU\xe4\x0b\x1e\xf1S@`E\xb3\x18\x0e\xefS@\xcf\xa7h\xa3I\xf3S@\x1c6\x0c\xd9\x82\xd9S@\xacr\xa4j\xed\xeeS@\xc4\xc7\r\xe7\xa0\xe9S@\x95\xc1a\xa0P\xedS@\xe4\xf5Ac\x19\xedS@MH\x1d\x17\xc9\xebS@~\xadR-\xee\xf2S@\x9e\xff}*\xb4\xf0S@\x0631\xe5\x1e\xefS@\xc3{F\xa4\xea\xe9S@\xda$\x03I\xacGT@\xa2\xb5\xf0\xa8B\x89T@=V\xe1\xe3\x92\xdaS@L\x87\xc5v\xb5\xedS@\xb1\x02\xc1\x16O\x89T@\xb5\xab\xca\xe8/\xdaS@\xfb\xdd8uB\xebS@\xd2\xcc\xd0\xff\xdf\xd8S@\x8ey\xf1\x84\xfa\xdeS@\x9f\x8d1\x03\xc7\xdeS@\xb9/^\xd8\xf8\xd1S@\x9a\x9f\x9e\x89W\xd4S@\x8ey\x89_#\xeeS@\'\xb7J\xa42\xedS@7\rL\xd6\x1bnT@\xcc\xfe\xb5/\x14\xd2S@1\xc36\x15\xfb\x89T@\xee]@\xae\xa6\xdaS@_?T\x9f\x1a\xdcS@\xeb\x97|\xdeq\xf1S@\x96\xf0\x94\x8dW\xdfS@\x93\xb59\xa6\xe0\xecS@efG\xfe\xd3\xedS@\xde\x18DX\xa5\xedS@\x8f\xdd\xee3\xee\xeeS@\x1f\x02\xe6.m\x8aT@\x9c@\xa25\x12\xe6S@\xb58F\x83\x02\xeeS@{\x05\xc3S\x9ckT@\xbf>\xccz*\xeaS@O\xa9J\xdc\x0e\xecS@c\x13M\xf6\x99\xebS@\x1aR8\x9cV\xeaS@\\\x96\xda\x9b\\\xeeS@H\xad\xe0:A\xdcS@\r\xfcN\xdf~\xedS@\xaf\xbd^(r\xeeS@\xfe\xa2\xb0\xd8\xde\xe8S@\x97\xd7\xa3\x12\x10\xebS@\x0b\xae\xd2\xe4\xe0\xdbS@!?\xfa\x87\xa6\xe6S@a\x92\xde\xff\x87VT@\x13\xb8\x1c\xd8o\xe9S@\x99\xae\xcc\x92\xff\xebS@\xa5l6\xec\x0b\xddS@K\x0c\xbd\xff\x8d\xeeS@l\xcdB~\xd8\xeeS@0\x11\x7fB\xa6\xd9S@f\xac\x88Vi\xe9S@\x19`\xa4\x8e\x1d\xd6S@\x9d4\x96e\x00\xebS@\x071w\x82\x1a\xd9S@\xf9[\x9a\x02\xa2\xdaS@\x922\x18|)\xefS@\xd8\x06\xf2Pw\xecS@\x9d\xae\x97\x07\xe3\xdaS@\xff\xd8!\xff\xbd\xe8S@\xb26\xc99h\xf0S@\xb65\x92\x9d\xef\xefS@\xd0\x15<\xdaB\xf0S@\xd1\xad\xdd\x01\xea\xeeS@\'<\x8fT\x88\xf1S@\xb8\x98\x04B\x9c\xebS@\xf1r/\xf6s\xdbS@g\xbef\x80QPT@g\xf9fF\x02LT@V\x8b\xf4N`\xd4S@\xd6{t\x80B\xd0S@\xba\xf8wr\xa1\xd6S@\xe6\x03wF\xb1\xd8S@\xfd\xf2\xdd\xfb\x9c\xdaS@\xd1\xc0\x85ay\xdbS@u\xbb\x1cB\xc9PT@HW\r\xf2/\xd2S@V\xa8\xbe\xf7J\xd4S@\x892b\xfb\xab\xd9S@s\x92\xf4j7\xdbS@\x15a\x82\xfdV\xdeS@\x96M)\x82\x1d\x8bT@\x11\xf2\xc2\xcc\x93PT@\xbb\x8a\xe2\x8a\xc4\xd6S@\xf3J\xf2r[\xdcS@\xf6\xf9\x1f\x06\xa9QT@\rd\x82\x89V\xd4S@@G\x0b\xa2~\xdaS@\x07\x96\xd1\x17\xe4\xdaS@\x1c\xf6\x82\x97\x10\xdcS@\x91a\xc8\xb1)iT@$\xf1\x0b\xdeZ\x88T@%\xe8\xc1\xa8\xa5\x88T@g\x7fr\x143\xceS@\xa4K\x88g0\xd1S@\xf1\x98\'\xe7\x92\xd7S@)\x89\x82\xf9L\xd9S@nY\x9bU\x83\xd4S@\x8bu\x8cu\x08\xd5S@\xd3r\x8f,\xff\xdaS@\xc4\x02\xcb2Z\xdbS@\xdbUR\x98\x99\xdcS@\xa4\x1b\xce"\xe0\x7fT@f\x15\xbb\xea\xdb\x88T@j^\xf6\xdd\xb1\x86T@F\xc5\t\xb6\n\xd1S@,t\xe78\xc6\xd4S@\x94(,\xea\xf4\xd6S@\x19@\xa1\x8b`\xd7S@\xdb\xed\xfe1\xb6\xd7S@- \xc4\x10\xd9\xdcS@\xcb\xef\x1120\xdfS@\xec\nfa}\xd1S@\xb4\x88jz1\xd3S@,6X\xd4\xab\xdcS@\x18~\xb6P\xdd\xdcS@\xcan\x99\xea\xcd\xd8S@=S\x9b(\x13\xdbS@\xf1\xea\x95\xc8\xd3\xdbS@\xf7{\x1ae\xeb\xdcS@o\xc7\xed\xdd\x9f\xe0S@\xae\n\xcb\xe4(\xd6S@\xc82j\xe8\x84\xd7S@j\xc9\x97\xb3\xba\xd7S@\xf5\xa2\xcb\xc6\xaf\xdaS@\xd2L`\xdd\xd8\xdaS@CcU\xcc\x13\xdcS@z\xbft\xcf\xc7\xdcS@\xc9\xa1\x9e\xf6\xc5ST@\x9fV\xd7\x8a\xac\xd3S@B\x01c\xd7\x83\xd5S@q\xdc\xcf<\xe3\xd9S@\xd4\xba\x02\x83\x02\xdaS@rp\xa4\x81L\xdbS@]]7Q\r\xdcS@Q\xf8\x1f\xc6\xbe\xe0S@f\n\xb3T\xa8\x88T@\x1d3\xc2+\xbd\xd1S@\xbe\xb6\xcf\x04l\xd6S@\xb8\x1b\xdb\x1e|ST@.J\xfaX=\xe1S@\xc9\x84*\x96\xbb\xd1S@\x97\xa7\xa7g\x14\xd6S@\xd6!\xecR\x93\xd7S@i\xdeNU*\xd8S@ap\x8f\xdc\xe6\xe0S@\x03QS@\xf4\xd1S@\xd2V\xd3\xfeK\xd9S@6W\x9cp\xd0\xdbS@\xe20\xe5*\xf9\xdbS@\xc0kmp\xee\xdfS@S\xabN\xf8RmT@\xcf\x14v\x8b\xaf\xcfS@\xcc\xb2h\xe9\xc3\xd1S@\x00n\xe7\xda\xbc\xdcS@\xba\xd3\xc2\xbd~KT@\xddSe?\xbb\xd6S@>\xee\x19\x8b\x18\xdaS@\xa3S\xa2\x08.\x86T@/\xf1\x88\x95\x84\xdbS@mTg=\xac\xdcS@\x98\xe6\x9f0:\xe1S@\xfc\xea8v_\xe1S@\xe4\xe1a\x04L\xd5S@\xc5\x18\x0fy\x00\xddS@\x1e\x1d\t\x9a\x14\xddS@[\x19\xdf\xbe2\xddS@\xf1&z\x10\x88qT@T\xff\x1bL\x80\xdcS@\x18\x9e\xfa\x08\x04\xddS@\xc4\xa1\x15\xd4t\xe1S@\xda@s\x1ae\x83T@S\x19h\\V\xe5S@\x00t\x9b\x9c\xc0\xdbS@\xf1~\xc8\xb0\x08\xdcS@\xd0\xafU?\xed}T@\x11k\xa2*\x92\xdaS@|\xe5\xbf\xc6\tKT@\x85\xea4J\x01\xdcS@\x9dP\xbd\x1c.\xdeS@\x07\xbcI@\x91\xdeS@>\xec<\'\x8b\x86T@Z\xe1\xce\xf2\xddnT@r\xae\x10\xd5t\xd3S@Q\xd9\xe2\xe1\xa4\xd5S@i6\n|\xff\xd6S@\x07\xb1\xd1M\x8c\xdaS@\xa0.AW_\xddS@\x80vi\xdc\xc6\xdeS@\xde\xe3XU\x98\xd0S@\x1bi\xb0\x99\xbb\xd7S@&\xb3`\x1f?\xd8S@z\xb7\x99aY\xdcS@\xb9\xbf\x17\xc5\xd1\xddS@\x06\xcfj\xff\x19\xdfS@\xf8uG\x82\xdd\xd0S@-\x89\tvz\xddS@\x9fDuM\xc5\xdeS@W\xc9\xb3\x07\xe3\xdeS@\x1a\x0f\x84O\x1e\xdfS@\xec%8\xc9\x05\x84T@\xde\xed{k!\xd7S@\x80\xf5\xdb\x02\xc6\xdcS@\xa8\xd0\x852\xf4\xd7S@\x80\xc7JA\x15\xd8S@\x96\x81p:\x04\xdcS@U\xec}JN\xdfS@\xa9\xe5\xdd\x11c\xdeS@U\x98\xd2\x82\xaf\xdcS@\x83\xc0\xe4mj\xdfS@\x83\xd9\x9d\xd3k\xd1S@\x96\xa2K\xec\x8f\xd8S@\x91\xb9\xf2\xde#\xddS@O\xd9\xdf\xbfB\xddS@\xaal\r\\a\xdcS@\xe9\xa7O\x9a\xdc\xdeS@\xc0\xe0\xa9\xb5\xfa\xdeS@\xcdEBE\xd2\xd1S@\x11No\x81\xea\xd7S@*0\xb96\x86\xdaS@\x9b\xad\x85\x12c\xe2S@Ih\x84\x03|\x87T@\xadC7a\xab\xd4S@}\xb0\x03\xc4\xed\xdcS@\xa1\x8fp\x00\xa8\xddS@\x17\xfb\x03\x1d\x0b\xd9S@\x14\x03>\x11>\xdcS@\x8d8\xc2\xdb#\xdfS@\xa1\\l,\x8b\x87T@\xe9\x0fM\x10\x16\xdbS@J\n6\x9c\x83\xd4S@\x81\xf0pj\xbe\xd8S@Ja(\x1b\xc4\xd1S@\xe75=\x06\xd8\xdaS@SB6\xa3t\xddS@\xce\xed\xd76R\xd5S@=o}3p\xd9S@\xd8\xf2F\x00\xd4_T@f_\xd4]\xeb\xd8S@\x11\xd3\xf9\xd5\'\x87T@\xa6&\x19\xc9|\xdeS@O1\xf7L\x1d\xe0S@\xb8\x05\x8a\\\x05\xe2S@\x9d\x13\xa6C\xa0\xd2S@\xba,\x1c~)\xdeS@\x81\xb0D\xa7G\xdbS@\xf1\xfb\xe9\xa1}\xdbS@\x06G\xd9\xc3V\xdfS@\xd3\xce\x9a\xef\xfd\xdeS@q\x05\xa4\x8d_\xdbS@\xe0\xe1\x91\x93\xde\xddS@\xe4\xd0 \x9c\xf6\xdeS@}\xdc\x1d\xa6QGT@\xfb\x8a\xd2U\x95\xddS@\xf0d>v\xf7\xd5S@\xaa\x85\xabD=\xd6S@J\x19\xd2\xcc\xe0\xd9S@\xc5\x97\xa1\xa8\x91\xdaS@\xec~\x8e\xe8\x10\xdfS@R\\\xcfaC\xe0S@\xb2T\x044\x96fT@{\nK\xbfE\xd7S@{T\x15\xb3%\xdcS@M\xeb\xe0\xa5\xc5\xddS@\xf4D \x9aX\xdeS@\xba\xde\xceY\xebGT@@E\xf0AB\xe1S@\x93\r,\\\x96GT@s\xdfRg\xde\xd5S@\x8b\x9e<t\x06\xdcS@\xf1\r\xd2\xe4\x87\xdfS@\xc3\xc5\xc6\xaf\x0e\xf0S@\xa1\x12\xe5/\xbf\xdaS@\xb7*\xa1\xc1\x8a\xdfS@2\x8203C\xe0S@H\xee\x81b\xe5\xe0S@\xbe\xc5\x97\xc9\xad\xe1S@\x9e\xc7\xa3\xceY\xdbS@/P\xffR;GT@\x8dz\x80jZ\xdbS@\xe0\xf0\x83x(\xdfS@2\x0e\xe58\x8e\xd5S@\x99\x9e\xa1h}\xdaS@\xc7xf\x8e\x88\xdfS@.a\xb4CB\xe0S@\x17W\xbc\x8d\xb3\xd9S@\x80o\xa8\xe2Z\xdeS@v\xf3{\xe4\xb5\xe0S@\xcboY\xe7\x94\xe1S@\xf1&\x18\xc7p\xe2S@\'\xfd\xf3W\x8c\xccS@\xf4\xcfWH\xb5\xdaS@\x970\xa5\xf4\xec\xdaS@\xearu\xb4E\xdbS@\\\xd2u\xfdN\xdfS@bL\xf3\x00\xb9\xe0S@M\xc0\xc3\x8f\xa2\xe1S@\xc0\xc73\xf2B\xe5S@S\x97\xa8\xc4\x01\xdaS@Ux\x02N\xb5\xdaS@4~>\x12U\xe1S@1\xc2\x85GP\xdaS@0c[\xd1z\xdcS@\r\x1dOv\xdb\xdfS@0\x02S?\xf0\xe1S@\xc3\xa2e\xe5(\xd9S@bw\xf9\xbdg\xdbS@2\x88eL\xaa\xdbS@\xcb\xf6\x02q\x0c\xf2S@\xe5?7N\xf5\xe0S@n0y\xfe\x0b\xe3S@A\x89\xb1!\xed\xe1S@\xe1\xebx\xfd\x19\xe3S@\xf8*\xf4p)\xd5S@]\xbb\x9a5\xcb\xdaS@\x08~G\xe4\xb5\xdbS@.\xda\x81\xf7\x01\xe0S@\xceA\xe5\xd5\xb2\xe0S@\xd8W\xfd\xd1a\xe1S@\xb5\x8a&\xf4<\xd9S@\x1a}\xf5)\x8d\xd9S@\x96\xd0\x99z\x89\xdbS@y\x15\xc4I\\\xdcS@\x95\xbay:\xfc\xdeS@<\xbb\xb4\x06\x86\xdfS@\xc1\x1a\xfd\xdb\x0b\xe2S@\xd5H/9\xeb\xd8S@\xca\\\xff}\xb7\xe2S@e&!\xe0\x08\xe7S@\xe1?a5$\xe0S@q\x0fT*=\xe0S@\xc0\xa3K\x07#\xe2S@@\x9e\xdc\x83\xcb\xe6S@\x9bK\x96:\xb0\xd3S@\x0c\xd5\x07\xff\xed\xdbS@\\\x9b-\n\x03\xddS@|\xb2,q\x07\xe7S@\x99\xb2\xa1M\xaf\xe3S@\xb7^N!\xcd\xe3S@\xb9c\xd1!\x1e\xe7S@[\x8d\n\x99B\xedS@\x8d\x8d\xf9\xaa\xf3\xd5S@\xcd\xb1\xb9e\x07\xdaS@)e\x8e\xc4F\xe1S@\xab\x7f\xb4\x96\xe1\xe1S@\'\xde\xe1\xd8\xe4\xd5S@\xc6k\x9c f\xd6S@K\xfd\x06\xe7\xad\xd6S@\x8dV3\x82R\xdcS@T\xc9i\xdb\xc1\xdcS@\xd4\x17\xd7g\xe3\xe0S@\x1b\xa4\xc7\x98j\xe3S@c\xec\x06\xa72\xe4S@W\xa3#:~\xddS@\xe1\xb6~\xa1\x8e\xe2S@0\xe0Y*\x1a\xdaS@\xdaWC\xae\xa0\xdcS@\xee\x99A\xeeJ\xeeS@\xf6\x97Dk\r\xdaS@\x00x-6#\xe2S@.G\xd1`\xaf\xd9S@t\xc6\x98\xc5\xc1\xddS@\xdb\t\x1f1\xcc\xe0S@\xf3\x18`\xadt\xe1S@\xdf=,\xcbO\xe3S@\x87b\x96\xab\x7f\xddS@\xc3\xb0\x9e\xe2\xc1\xe4S@\xfbd\xfe\xb7\xadsT@V\xb8\x90s\x1b\xddS@9[\x971H\xddS@\xbf\x92\xcf\x85R\xdeS@34k\xcf\xdd\xe3S@z\x07#\r7\xf1S@\xf6Lx23\xedS@}3\x82\xa1\xac\xddS@JK6\x0b\x1e\xe4S@\xba\x01\xb8\x82t\xdeS@\xac\xdf\x88@@\xe3S@b\x0e\x9d-\xcd\xe4S@v\'?\x9d\x1c\xe9S@yI\xcfhPvT@w\x92\xb8\xfe8\xe4S@\x0f\xb0\x9a\x05\x80\xe4S@/J\x9f\x97\xea\xe8S@|\xa3\xad1\xce\xddS@2\xa1\xc0\x0c\xcd\xe1S@c?\xfa\xf5\x16\xe2S@$\xbf\x8f\x1eP\xe3S@\xf0=\xf7o\xf0\xe8S@\xaf\x00\x1fXvoT@\xc1\x06HS_\xdeS@\xf6\xc2V\xf2\x96\xdeS@\xb0\xaf\x18\xee\x9d\xe3S@g\x89\xeb\x8e\xca\xe2S@\xd6\xad\xf1M\x1c\xdeS@C\x91!\xe3\x8b\xe3S@:\x8b\xbf\x06X\xe5S@\x05\xc4=a\x94\xe5S@\xf8JH=\x88oT@\x8a\xc2E\xad2\xdfS@!2\x18\xc3R\xe4S@?\xffYf\x00\xe5S@\xf4\xd5\x11R\xfc\xe5S@\x86\x88t.1\xecS@y6\xa3\xe7G\xe3S@\xb2I;\xed\x17\xe6S@|\xd0\xa3\xe3k\xe3S@\xe7\xb5\x04\x9d\xa2\xe5S@%\xae\'\xc9u\xe6S@r\xfeb\xae\x9d\xe6S@\x06Z\x94W\xa5\xe2S@A\xd2\x17s=\xe6S@\x88\n\xbd\x0f\\\xdcS@\xa2\t3A\xe5\xdeS@0\x87\xb2V\xda\xdfS@\xe0\xe1\xca=V\xe4S@G\x06OL\xaeiT@\xb6\xca\xb4\xad\xb4[T@\xa1}\xceF\x9b\xe3S@\x82\xc3\xebD\xdb\xe6S@\x7f\xf8Q/\x03\xe7S@\x15\x159\xa2\xda[T@\x8d\xf6\x12Q\x7f\xdeS@\x90\x1d\x03\xcb4\xe3S@\xfa\xce\xff\t\xa9\xdcS@\xfd9\x86\xf7\xcd\xdeS@\xefQ\x8fVk\xdfS@tPY\xe9\xe4\xe4S@{\x0c\xd8\xc8`\xe5S@\xdf%\x1d\xf1\xf1YT@\xfd\x17\xd7\x11\xbd\xe5S@\xdfB\x9c\x1c\xf0\xe5S@\xa5rfK7\xe6S@@\x82\xe5P\xc4YT@\xf3\xbe\x17\xadn\xe7S@\x80\xbdXb\x87YT@\xf2v\x93\xc4\x0eZT@\xe3jPG\x04\xddS@\xc2\xf2\xc0\x83\x8e\xddS@^\xa7\t\x106\xe4S@\xae\x1d\x91\xfc_\xe4S@?-\x18_\xca\xe5S@p\x1c\xac\x8f\xf0\xe6S@*1\xea\xa6r\xe7S@\x04\'\xa0@\x88\xd8S@F\xc1\x91G\xeb\xdbS@\x94\x11\t\xaa\x18\xe4S@I+\x91\x88\xad\xe6S@\xde\xf7S\x92X\xe7S@\x1d\x8a\xa6n\xf0\xe3S@\xfcf\xed\x1e\xaa\xe6S@\xfa\xf4m\xf0K\xe7S@[*\xe1\xdb\xe0\xeaS@\xec\xb6\x97\x15g\xddS@S\xafE\xfc\x13\xe4S@\xe2\t\xdf\x9eY\xe5S@t\xdf\xfa-\xa3\xe6S@\x16i\x80\xfc\xf9\xe7S@\xc1@\xf7\xf0[\xe0S@\xf2 \xb5"\\\xd8S@\x15\xcd\xe5\x07A\xdeS@\xcc\x0b\xf9\xd8\x94\xe4S@f\xa3\t\x87J\xebS@e\xe4\x87\xbbR\xdbS@\x1bT\x9c"\xd8\xddS@\xd7X\x86\x0e\x9d\xe5S@B*\x19#\x0f\xe6S@\xc0\xcc\x84J\x05\xe7S@\xf7>oU\x06NT@|\xbf\xde\rl\xe0S@\xdc\x16X\x98I\xecS@ \x02\x04\xa7T\xdeS@55b\xd7\x82\xe1S@\x16\x0e;\x08\xc5\xe4S@cnA\x85q\xe7S@z\x9e\xda\xcd+\xe6S@\xf1\x13^9i\xdeS@\xc0\xad\xc1\xca\x81\xe0S@\xb4\xf98\xdd\xda\xe5S@S\xf5\x92>\xbf\xe7S@\xfa%\x80%\x06\xe8S@\\0\xd9\x84.\xe8S@\x0e\xa1p\x93\x15\xdbS@\x8e\xe6\xadg\xdc\xddS@\xb6X\xc7,|\xe6S@\xf9\xber3\xcf\xe6S@~k\tB\xd5oT@\x83!\xec\x0b\xf0\xdeS@\xfe\xca\x87\xa5u\xe8S@3O\xd0\x90\x0b\xe6S@?r58r\xf5S@s;>\xee\x93\xe8S@~\x13\xf4V\x86\xdeS@\xabeQ\x86(\xdfS@>\xaai5\x03\xe6S@\x87\\\xcd\xb31\xe7S@$T\xae\\F\xe7S@\xd2\xb6\xe8\x1e\x10\xdfS@\xac\xfdU\xb6\x1f\xe2S@\xd0\x85[\x0f\xc6\xe2S@\xab\xcdd"\xf6\xe6S@\x9a\x03j\xc5\xf5\xe8S@\xb5~\xdf=5\xdfS@\xbf|\xde\x91a\xddS@\x91e\xd5\xf4x\xf4S@$\x7f\xb6\xbam\xe2S@ \x18Q\xf3\x89\xe8S@\xb0\x10\xb5\xec\xd0\xe8S@\xc6\x07\x94\xb8-\xe0S@D\x0c\x7f\xf4\x1c\xe1S@\xef7\x9f\xcb`\xe1S@s\x03\xe2\xbe\xc6\xe2S@*\x18&~m\xe7S@V\xf98\xd3\x12\xf4S@\xa1@6`\x83\xecS@Im\x13(\xc5\xdfS@\x7fqFl\xc1\xe0S@\xc2\x83\x87\x83\xa9\xe6S@\xc3\x13\xb1\x1d\\\xf4S@\x85\x02AP\x9e\xf3S@~\xfd\x94Ye\xf0S@\xeb\x9a\x93\xbf\xa5\xe2S@\xef8\xf5jA\xf3S@\xf1A\xe2.,\xe9S@/^aJ\xaf\xe9S@\xde\x7f\x0c\xef\x07\xe0S@\x03\x7fP-`\xe7S@\xe4L\xb5p\xec\xf3S@\x92\x04\x98^\xb3\xe0S@\x89By\x82\x08\xe2S@*\xf0\x1d\rL\xe2S@Y$\xa6]\x8f\xe2S@\xcd\xa0B#\t\xe8S@k\xfc\x00Y\xb2\xe0S@\xc0f\xa6T\xcd\xe7S@\xd9\xac\x97\xf7\xf6\xe7S@1\xb4\xea_\x94\xf3S@\xa6\r3x\xd5\xdfS@\x0eVw\xc5\xd6\xf2S@\xd3\xb7\x91H\xb7\xf1S@\x98F\xf4\xcc\x08nT@\x08\x94\xd9\x86X\xefS@\xf2d&\xa6\x10\xdaS@\x022\xd1\x10H\xf3S@~H\x89FO\xf2S@\xb5/\x91\xb6n\xe3S@R\xfb&\'W\xe4S@\xc0-\xffw\x91\xefS@,\x90\xf3V\xc8\xf2S@K\x0b\xe4\x9c\xe9\xdfS@\xd4\xc3\xe0i\x15\xe4S@\x9fJ\x13N)\xf1S@\xba\xdei\x05\xb5\xf2S@\xdd\x14\x1a\xf8\xe3\xf0S@\xbc\x06\x83\xc4\xb1\xe3S@\x00\xdb\xeb\x1f\x85\xe3S@]\x1d\xf0\xd7}\xe8S@\xaf\x1d\xca\xa36\xe3S@\x88\xf1\x08\x9f\xb9\xf0S@K\xd7\x96[\xe0\xedS@K\xec\xb7\xaa\x87\xdbS@\xf5\xd4GBo\xe1S@\x9c\x05P4\x90\xe3S@W\x02\x17\xedC\xe8S@\x98\x02\xb8\xf3\x1e\xf1S@/\x99\x979\xcb\xf0S@\xb4]Y&\xb3\xe1S@\xbc\x1a\xb8A\x16\xe4S@\xba$\x91\xb1\r\xf0S@\xb7fq\xdc\xc9\xf1S@\xf3\x1ez\xe7X\xf3S@\xdb\xfa\xb9\xf7\x83\xe1S@\x95\xd9\x84y\x08\xe3S@\x88\x8c.\x8a[\xf0S@\xb1\x1b\xc0\xc0\xa6\xe8S@\xec\x1d\xa5\xcc|\xf3S@k\xd4)\x0c\x9c\xe4S@\xbc\xc0\x86Q\xfe\xefS@D0\xe661\xeeS@\x9dL5O\xf4\xeaS@\xfc\xbd\x12\xc5\xd9\xf3S@\x97\xbc_\x04b\xe3S@\x91;h\xcc\xd2\xe3S@c\xed\x12\x0c\xf5\xe4S@\x98\xa2\xb5\xaa\xac\xf1S@\xf3h\xac\xd5\xf7\xefS@\xb4a\xc6\xd6\xbe\xdeS@\x91U\x08@D\xe2S@\xc8\xa6N\x0eN\xe4S@\x0f\x90\x1bL\x8d\xf1S@\xf0\x13\x0c\xcfu\xf1S@\x00\xcd\xb0hj\xebS@UmX\xe2w\xedS@\xd9\xad\x07\xa8^\xf3S@\x92\x80\x1d\xbaG\xf3S@)\tV\xc9\x83\xf2S@\x03\xc1\xe0s%\xf1S@P\xdflf\xbd\xf0S@\xc1\x19\xec&\xc4\xe1S@\x1d\x115K\x9c\xe4S@^\xc0@r\xa2\xeaS@\xe7\xe4\x1b\x83\x08\xebS@P\xd0\xae\xdaf\xeeS@\xe6\xd7`\xfc\xed\xf2S@!\r\xb7\xcd\x13\xe2S@\xfc{\x00\xc3\x96\xefS@l\x0ce\xe9f\xefS@\xd8]\x1f:-\xe5S@e\xba\x88\xf2N\xefS@\xda\x89\xbc\x82\xcc\xe9S@i\x00\xcch\x9a\xeeS@!\xdd\xado$\xefS@%\xf9i\xc4\xea\xecS@#\xfa\xfbz\x12\xe2S@\xf3J\x88s\x91\xe2S@*\x17\xb8\x1bs\xeeS@\xce\xa5\xdf\x15\xa4\xf0S@\xf0`\xd3\x00\xf0\xe2S@\xc3\x85\x9f\xbb\xe5\xecS@&\xab\x84\x19M\xe4S@\xcbM\xb9bi\xf2S@\x1f\xdd\xb5e\x0c\xecS@U\x0c\xa3\x8e{\xeeS@z8r\xf1\xae\xedS@\x851\xe3\xb4\xf9\xefS@\x01n\x19\x7f\x8e\xecS@\xc1ri\xa2\xfa\xf1S@\xd3&\x02"\xdd\xddS@\x88EJ\x0b\xe6\xefS@\x13\xb7\xbcjk\xddS@%\x04\xdc\x16;\xe2S@\x04\x8c>\xda\xdc\xeaS@\xea=\x99\x86\xf1\xeaS@\xed;\x87\xf3C\xebS@\x1de\x81z\x93\xecS@Z9\xe1\x05+\xecS@\x8dxL\x8b\xc6\xefS@\x8c\xd0\x8fe\x8c\xeaS@\x0c32\xae\x97\xefS@f\x07\xe75\x80\xefS@;\xb3}du\xedS@\xd9\n\x81t\xcc\xecS@\xae\xe7\x8b\x88|\xddS@yD<\x82f\xe2S@v\x87\xe4:7\xe3S@+_\xf8\x88\x0c\xecS@,$Z\x16+\xecS@e\x10ci\xe7\xddS@\x87\xe7\xab\xdc\x0e\xedS@x\x94\xd0F\xd2\xebS@\x0e\xda\xa6\xb0\x0f\xecS@\xab\xca\x10\x10\x17\xedS@\xe5\x15\x81\xb93\xefS@\xad\x90]\x95\xb2\xebS@\x1d#L\x82\xc0\xe2S@\xd8\xce\x97\xf52\xf1S@]M.\x00d\xeeS@<\x8a"\x97}\xeeS@\xddT\xd9\xb7\x8b\xdeS@\xa2;H\xa8\x07\xeeS@\xbc\'\x1a({\xebS@\xde\xb5/\xc3\xa4\xecS@n\xcb7C\x12\xf1S@\xa9y9\xfb\xd7\xebS@c\xacX\x1a\x84\xf1S@\x8f\xf6\x9e\xe5\xc8\xe2S@B\xa9\xbfa\xdf\xe3S@\x15\xd8\x98\xf3i\xeeS@\x83S\xcf\x9e\x93\xecS@KVmQ^\xedS@\x97CO\x95\xeb\xeaS@|\x99/c\xdb\xf0S@g\xcb\xeahG\xf0S@q\x8c5\x1dS\xe3S@\xcdbr\xbf\x98\xe3S@\xd5\x9c\xeb\xec\xa5\xedS@\xd8I\xa8\x00\xe1\xebS@\xaa\x9dvy+\xeaS@\xefTb\xaa\x84\xeaS@\xb5\xe8\xf8\x07`\xeaS@FA\xb0\xbd\t\xecS@q\x19\x9f7\xcd\xedS@\x0b(\xf4\xa9\xda\xebS@(\x98\xdc\x028\xe4S@\x17\x80\xa1\xff\x83\xe5S@\xf8j\xc0.\x1c\xf0S@e\xc43\xe0+\xedS@mIH\xfe\xf9\xefS@\xf1\xd2\xa7[\xae\xf1S@2\x96\x19\xddB\xecS@\xca\xdbf\xe0a\xecS@%?e0\xb0\xebS@\xf2\x17rJ9\xedS@\xc5\x95h\xfda\xedS@3\xa6^\xab\xfb\xeaS@\x9a\xb7\xdf;]\xe9S@\x96\x1c\x94\xde\xe8\xeeS@!\xad#\xe8\xbc\xedS@\x8a\xc3\xc39\r\xedS@\xcc\x07\x93\xea\xe9\xecS@G\xab=`\xcc\xe2S@\x90\x1a\x96\x93\t\xe0S@$\x8b\x94\x8b\xd8\xe3S@\xbd\x9e\x12\n\x94\xf1S@\xd7V\xa5\xc6I\xedS@\x11\xffL)\x0f\xedS@g\n\x1c\xd3\xec\xdeS@\x95\xc9\xf2\x1f\xa4\xeaS@\xd7\xd8\xc25\xc6\xe5S@\xb6K\xdb\'\xce\xedS@.\xc9\x9a5\xde\xebS@\x0e\xb0\xf0h\xae\xefS@qI\xed?\x0f\xedS@ni5i\x94\xedS@\xd8\xaa\x93\xb4a\xeaS@\xe6\xc6\x8a:|\xecS@\x08\x7f\xc6\xc2\xd3\xe8S@\xab\xc4Z\xe1\xfe\xecS@\\\xf6W\xe4\x89\xecS@O\xf1\x96\xc8\xef\xe8S@\x05\x81\xb1\xad\xb0\xe4S@\x07s\xc3[\xa2\xe5S@\x12\xaf\xba\xd0\xe8\xecS@\xa6\x0c\xc6\x8eE\xedS@\x9a\x0bbG\x84\xf0S@\xb9x;>?\xefS@\x19\xa2+\x1cv\xecS@\xef;\x93O\x00\xe5S@\xcc0\x8c\x13\xe6\xe5S@\xc0\xffu\r\x9c\xe6S@n,\x1a\xda7\xebS@&U\xcb%>\xedS@\x8b>\x86\xca\x88\xe8S@\xe9\xc4(\x8c\x9f\xeaS@\x0fe\xd8w\xc5\xe1S@u\xde\x06M\x8c\xe8S@$Z\xf8\x0e\xc5\xe4S@\x83Pb\xdc\xa7\xedS@\n\xd2t\xb7\xf9\xedS@C\x7f\n\x90b\xf0S@[A\x8e\x1c\xa8\xe8S@\xca\xff\x98UL\xe3S@\xebY2\xce\x93\xe5S@\'\xc0\xefV4\xe6S@\x11\x02\x06\x9bX\xeeS@\xce%\x95\xc0\x1f\xf0S@\xd7\xe9\x88-5\xecS@\x9f\x9alRM\xe5S@\xad\'\x03\x91\xd7\xebS@4y\x9fc\xb5\xe9S@m\x88Y\xc8\x9e\xebS@#\xe5\xa0\xcf(\xe8S@\xcf\xdb\x99\x0fh\xe1S@\x1ak\xac\xad?\xe4S@\x13?\x0e\x8c\xbf\xe5S@\xf5\xa1\x0e\x9f\xbb\xe6S@\xc5\x81\x93\x7f8\xe7S@\xf8L\xf8kZ\xe7S@\xdc\x00\xa0I|\xe7S@\x11\x99#\xcd\x13\xefS@\xf7\xda\xb1\xee\xce\xeeS@*\r\xb5\x89\x01\xefS@H\x84E#N\xf2S@h\xe7\x9bu\xcf\xebS@\xdft\x93\xc8O\xe2S@\xfeX\xac\xb9X\xe1S@\xdaM\x1f\x00&\xe6S@\x9d\xd3|1b\xefS@!lkUh\xecS@@\xff\xa9\xb7]\xe9S@\xc3\xd3\x8dsx\xe8S@\xeeu\x1a\x0bT\xe8S@G*8\xd0k\xe0S@\xfb\x8d\xff\x13p\xe7S@\x18?\xddY\xcb\xeeS@Y\xdb\tV\xa0\xedS@\x82\x15\x86`\xf9\xe7S@\xd8r$\xe3\xd4\xe7S@:\xa2\xac\x8fi\xe8S@B\x10|eQ\xe8S@\xa0\xe4\xaf\xdf\x14\xe8S@\x11\x8d\x1b0\xf4\xe5S@\xb1\xac\x91\x9a\xc3\xe6S@*dTj\xf1\xe6S@A\xcd\x86M\xbe\xe7S@\xa0\xdbH\xd2\x82\xeeS@V\xf3N\xb1\xf0\xedS@\x00al3=\xe7S@\xc4;S\xef\xf5\xd9S@\xbb;\xc7E)\xeeS@\xc3\x89\'\xc5A\xebS@9^\xdf\xfa\xcc\xeaS@\x84M\xd0\xfc\x0e\xe8S@\xe8{F\x03I\xe0S@\x06\xde~\xb2\x01\xe1S@\xd7l\xdaN\x18\xe8S@0\xf2\x93b\xa0\xefS@V\x1b\x9d\xb8\xc5\xeeS@\xb3\xa4\xce];\xe2S@Wy\\\xde\xf5\xe7S@pD\xf4nR\xefS@\\\x91\x97\xea\xad\xefS@*\xd4\xf1\x9d\xc4\xedS@|\xd4W\xe5\x95\xebS@\xec|^r[\xeaS@\xf2\x91\x1b\xcet\xe2S@b\xa3>?`\xe4S@<\xf6\x06\x1c\x9e\xe5S@t\xe8bL9\xe8S@\x89L\xa22\xf8\xefS@\xdb)\xf4\xc3\x97\xeaS@t"0\xa7"\xeaS@\x0bX\xbd\x92\xcf\xe7S@?W\xb4\xf5\xf7\xe1S@9<\x86|e\xe2S@zQa\x11"\xe8S@\xa9*>^\xa3\xedS@\xe0"\xc2\x0f_\xeaS@\xe9Z\xbc 2\xe6S@\xbd+\xb3\xc6\x10\xe6S@dR|p\xdb\xedS@\xb1\xa0\xa7x\x99\xe9S@\xc3\xd8B\xbf;\xe9S@IM\xdcn\xa7\xe1S@\xd8\xed\xb0\x18.\xe2S@\xc6\x82\xd4L\x15\xe8S@>ic\xf1\x1b\xebS@\xebH?\x02\x05\xeaS@\xfb\xcbS\x86o\xdaS@\x92\x00\xee\xad\x87\xefS@\xed0\x88\xe5\xed\xefS@\xe3\x18\x9e\x95\xb4\xf3S@\xf3\x9d\x1ffF\xe8S@\x83\xf6\x11\xb6J\xe7S@7\x12\xeb\xb6\xa1\xecS@+\xb3\x15b\x11\xe7S@W\x16\xd4\x91~\xe3S@\xednF\xf1\x08\xe5S@\xac\x06\xfe\xe7\x94\xefS@]\xf4\x0b=u\xf0S@~<\xf6qt\xe7S@F\x9f\x91c\xf6\xe2S@(\x80\xe0\xe9\xb2\xe7S@M\xc6\xf4C\xab\xf0S@\\j\xdc/\x17\xe7S@\xd8(\xfa\x90\x1e\xf4S@\xdb?\x9fFq\xebS@\x82\x84 \xc3\xf5\xe9S@\xbe\x1eR]\xa4\xe9S@Ma$\xfd\xe5\xe1S@\x9a\x7f\xd0j#\xe2S@z\xec\x12F\xff\xe2S@\x1e\xa9\x16\xc6y\xe7S@\xf6\xeeJm\\\xe9S@\x85\xf6\xd2;~\xe9S@#Z\xd7\xaf\x0b\xf0S@g\x7f\xb7\xf9\xbe\xe2S@ABF\xef\xa5\xe9S@\xf5\x0c&\xed\xd7\xe9S@\xe2\x8d\x89lFoT@C\xa6\xfd\x8e\xd8\xebS@\xc1)Pl.\xebS@\xae\x0c\x122\xbc\xeaS@\x95Ua,\xe1\xe8S@F\xafJRH\xe8S@?\xa1\xe3\xf0\x10\xe3S@\xef\x07\xca1\x85\xe5S@;\xf8!\x9e\x11\xf0S@\xe8\x8b\x1cV\x82\xf0S@x\xd5;\x068\xf4S@e%\xdc\x0c\x7f\xebS@+\xc6\xd9u~\xe7S@\xa4\xbc\r\x17\xf5\xe2S@wU\x8fss\xe5S@\x82~iIz\xeaS@\xd0\xe2\xb9",\xe9S@c\xf9\xe2\xa5\x07\xe6S@1\x1b7\x80\xfe\xe5S@6]U\xa2\x0c\xe5S@7\xe0<%\x9d\xe3S@\x18\xe1<\x8e\xed\xe9S@\xc5\xaa\x81u\x88\xf0S@L\x83\x16\xae\xdc\xe7S@\x98\xafP\x9cJ\xe3S@\xd9E\x1e\x01\xaa\xeaS@\x85\xf5\xbb\x08(\xe6S@6/\xf2B\xc9\xf5S@\xf8<0\x13\xd5\xe8S@\x04a\xdd\xfb\x8f\xe3S@\x1d\x87\xac\xc5H\xe3S@\xa33U\xd6u\xe5S@\x85e\x18\xe3\x1e\xe9S@\xda\x08\xc0\xb2\x16\xf1S@\x99\xb0b\x99\xcd\xe5S@)K\xb3\t\x94\xe4S@\xc0\xda\xf0\x82\x97\xf1S@\xef\xe8O2F\xeaS@\x04\xb1\xbd\xb9\xe3\xeaS@\xb8X\xe2U:\xeaS@\t\x93sI\x88\xe2S@G\xac\'\xb3\x96\xebS@.\x9b1\xcb\xed\xecS@\xcdn^*\x0ceT@\x07.\xack\xfa\xeaS@\xdcJ\x87\x89\x1adT@\xda0\xd8\xf6\xb2\xe0S@\x81a\x9d\x92\x89\xe9S@%\x1a\xcd\x18=\xe1S@\xff\tc\x05\xbb\x82T@ .\xe9\x03\xd4\x82T@\xf9\x97C\xcf\xc6\xe0S@\xcc\xcf\xe1\x8b\xecrT@i8Z\xaa\xc7\xe4S@\xff\xcf\xc1\x8b\x8b\xdeS@\x19:h\x8b@\xd0S@U\xcet\xf8\x01dT@\xe3\x9f\x1c{\x13UT@\\\x7f\x1eY\xfc\xe1S@\x19\xeb\\\xc9\x92\xdbS@s:t\x7f\xdc\xefS@\xc6b\x12\x98\xa9pT@\xc1)\xa7\xac\xa2pT@\x1b\xe9\xc2j>\xecS@\x8b4\xec\x16\xdenT@\x02\xec\x08\x10\xf7\xe6S@\xb9\x12RZ\x88YT@\xb8\x0c\x03\\\x0e\xd8S@\xb5\xe5\x1a\x85`\xddS@'
p22
tp23
btp24
a(g3
(g4
(I0
tp25
g6
tp26
Rp27
(I1
(I7184
tp28
g13
I00
[truncated: 285,331 more chars]
