# Supplementary material for: Sea ice drift data for Fram Strait derived from a feature-tracking algorithm applied on Sentinel-1 SAR imagery
Source: Data Brief. 2018 Apr 19;18:1410–5. doi: 10.1016/j.dib.2018.04.034 (PMC5999601; doi:10.1016/j.dib.2018.04.034)
Supplement: Supplementary file 2 — Supplementary material [file mmc2.zip › fs_s1a_data/HH_filter200vec/FramStrait_HH_20141204T065605_20141206T063857.dat]

(lp0
S'S1A_EW_GRDM_1SDH_20141204T065605_20141204T065705_003566_00434F_14DD.zip'
p1
aS'S1A_EW_GRDM_1SDH_20141206T063857_20141206T063957_003595_0043F8_E86C.zip'
p2
a(cnumpy.core.multiarray
_reconstruct
p3
(cnumpy
ndarray
p4
(I0
tp5
S'b'
p6
tp7
Rp8
(I1
(I2943
tp9
cnumpy
dtype
p10
(S'f8'
p11
I0
I1
tp12
Rp13
(I3
S'<'
p14
NNNI-1
I-1
I0
tp15
bI00
S'\x8b\x9cz\xc8Ud)@\xa6\t%\x96 \x170@QA\x1a\xb0\xde&*@\xf8\xf3\x1dqW\xa9(@Hp\x12\x1bJ\xe0%@\x85\xc3\xa2\xc97\xea%@M8<P\x05\xa7/@\xa4j\xe0ZuG&@$\xd6&\\\x04v/@\x03\x13\xaa\xecq\xcf%@\xd6\x97%\x8c\r\xf4)@\xe4\xbb7\xa8\xe3\')@B\xbd\x9b\x8a<a.@=\x92%\xae\xb7&&@\xe6\x1a\xd8\xc4\xb6\x82/@/\x80\x06\xbd\xcd\x0c&@0\x11\xf5_u6&@l\x12\n>\xc4\x03\'@0\r>A\x9d\xdf0@\x00\xc0\x12\x12]\xf2)@\xda\xcb\xee\xe4\xe5;&@\x9d\xceg\xd0\xb7\x02&@??\x1a\xc4\xdcM)@P\x04\xe1\x05}3*@\xf4\xa2\xc2\x1e+\x89-@%6\xb6\x07W\xeb%@I\xe4\xb9\x8e\x18\'&@\xa4ne\xbd7!0@\xc8_:B\xe5\xf6%@\x1f\xae\xb6\xb0*\xb1&@\x93P\xdf\xb31\xfa%@\x10\xa0\xe6\x02\xf1\x91/@\x1f;!\x98;\x93(@/\xfb\xde\xc5\xcc\xfb%@\xb2\xd3K\xa0b\x14&@\xa3,/\xec\xef\xe1%@\xab\xed\x0c2\xcaE&@\xb1Z\xbc{\x17#*@r\x9dx\xaf\x0bL1@\xf3\xefF\xb4<\xea%@\x89\xf7v\x98\xff[&@m,*\x8d\x00\xd8-@\x98\xf7\xbb\xc03\x8f-@\x12\x91\xa4\xa1&~.@K\xdcJ\xf9Ti%@\xc18T\x86\xc7\x81.@\xa7c\x8aqs\xcb(@\xf7sX\xc4\xcb~%@M\x9f\xfa\x9a\xb0\xb8%@5\xd4\x86\xa8R\xeb&@CD\xb8\xf9T~-@\x82\x039\x1fTf,@\xb7\xf9\xddK\x89\xcf%@\x10\xa6\xc6(Z\x120@\x1f)Gq\x01\x1a)@\xbcUh\xb2x\xc3(@\xb6\x9e\xd9\x97\xbf\xb0%@\x07\xf6,S\x1b\xeb%@]Y\xaeO\xfaM0@`\xfc\x17\xc3\xbb\xcc0@\x11\x7f\x97\xb5_\x8a.@\xa1\xfe\x1f\x80)0/@\xab\xccgF92(@\x1d\xe7t\xf2UV&@\x0b\xeb\xc5\xd8\x91\x8b.@\xf8\'g\x80\x87\xc5.@8!\xd1\xe4\xdd\'/@\x9e6\xd6\xe9\x18\xaf%@\xe8\x15\xc0\xbbr\xb9%@)\xdf\x00\xdd\xe8s*@\x98OQ\xe2S\x93/@\xe6l\xfbj\xed\xab%@*6\x0e\xc8\xc3\x94(@\xe2\x88\\\xcf\xca\xb6%@tQu\xe1\xf7\xa5%@\xf7\xd4Q\xa6\x85\x88%@\xfc\xa0\x88\xc29>%@\n\xe2\xcb^\xc4`%@\x88td\x85\xc2\xb8*@\xc0\x97-\x1d\xb8\xcb0@\xb6@\x1a\xeaG\xbc*@*\xc2\xdfw}z(@d\xc6\xcb\xbd\xa0|0@\x84\xb4\xf5\xcc?\x1c0@\xa6b\xc2\xa3$\xff$@PP\x94\xa3\xae\xa3(@/G\xec\x04\xc0i)@)\xc3J\x06\xc1m%@vY\x93\xc6\xe7s(@\xa9\xc5\x90F\x87!%@\xbb\xe2f\x80\x97\xe1(@\xe5T\xd6l5\xe8\'@\xc7n\xb8\x18\x9a%/@\xbcI\xb2\x05\xabF%@\xfc\xa3\x8f\x1c\x0f\xc1&@<\xd1\xd4*\x84\xff/@FC\x9fN\x86P)@\xb9\x87\xd7W>\xf9\'@>\xa6_\xad\x1c*+@p\x9f\xdf\xbf\x91\x14*@\xb9\xb1\x9d\xaf\x14\x0f/@Ly\x88\xbe"](@\n\x83\r!\x8ff\'@\xabc\x127OO(@\x1a\x06\xedH\r_&@\xee\x1b\xea8d\xff%@\xcfv\xc9$\x03\xae*@\xaf\xef\x9fP.\xd80@\xdb=*\xfb\x1c\x1c/@\x96f<\xfb\xb3\xcc(@g\xf2l\xc0\x91\xf5\'@\xc7\x84\xaeT\x08\n&@\xaf\x9e +\x03;*@\x9a\xa8\xfbd\x9cP(@\xdb\r\xac\xd4\xdf\xa3(@\x91\xad\xf0\xc5\xcaH)@CQ"_\x19V)@\xde\xe4+|\x03\t+@\x9e6XB\xfd\xc4.@z"\xa6R?10@: \xb8=E[(@\x87\x86D\xdd\x9c\xfb)@\xfb?\x91\xb8\xc6I)@3GH\xd7\x1bs(@\x00\\6\x0e\'\x9d(@\x10[\xd8\x8fFX,@\x9d\xc4I\xc7\xac\xfe\'@\x93\x850\x05U\xbe(@\xc6|\xc5q\x82R%@\xd1\xa32\x1ax\xd5(@Y\x0c\xbb\x06\xcd|+@\xf0\x128\xe7G\x8c,@D\xda\xfd\x19a\x18+@5\xf4\xe8\xb9\xc2[%@M\x9e\xaf\xa1\xd2\xd8/@@i\xcd=r\xee0@\xfd%\xcd@]\x1f+@aAJl#\xfc(@\xa4\xf7\x9a\xc8\xa2.%@\x8fJ~\xc2\x02\x13+@4T5\xee%\x1a%@|(\xc0\x84\xeac+@\xb1H\xaf\xa1&]&@ .y\xa0\x86&0@\x87\xd7\x11\x8d\xda\x9f\'@\xe5\x8cM\xcd!\xf6*@Ls\x96\xb6D\x1b+@frm\xe8+\x05(@v\\X\x98Fw(@\xcf\xe7\xd2\t(\xd2%@\x1f\xbc\x96\xd22M(@\x88\x83\xa4\xc6\xb1\xf5*@\x8b\x91\xae\x01\xe0\xd7)@\x16\xb0\x8d\xe6\x99&0@\xea^\xe7\x1cp\xd80@\x12\xbc_t%r+@j\xac\xcb\x9f$\x190@\xac\xf4G\x88\xfa)0@\xd4\rR\xd7q\xfe$@\x97\xe1?\xc3\x93P+@2\x94\xa6\xcf\x01\xda0@M\x8c\x89\xecp\x14+@\xd9\xef:\xec\xae\xf4%@\xc7M\xedU\x97\xed%@\xa1\xeb\xd5\xd1^\xea)@<W\xdc\xf4\x1e/(@\x14\xfc\xb7\x9c\x08n0@\'\xf0\xa1\xbc\x93\xeb.@\x1d\xf9\x03-b40@\x1d\xc2\x82\xaaU1,@\xc3\x91$,\x95/0@\xb8\xc7r\x1e%\x00(@\xbe\xe9\xed\xb5ca,@\x9dp\xfco\xe8\x080@\x06=7\x8c\xca#0@\xf1V\x8f\xcf\x9b90@\x07\xb9\xfc\x14W\t(@\x8es\xf0m\xcb\x9d\'@uOC\x9b$\x99(@B\xb1U\xb4XD0@\xf8\xde\xfaO\x97\x16+@"L\xb0}\'20@\xd3\'\x9fP\xee40@(e\xf3/g\xe6/@.\xd8\x14z\xe8\xdb\'@}\x86I4\xe9!(@c\xd5\xf6\xe7\x88U,@yN\xdb\x15,\x05/@\xc5\x06\xf9\xcb\x94 (@m\x8d\xd8\xfb\xd7\xdf/@\xba\xb13\x16-\x03*@\x1d\x88\x87\xe7\x00J(@\xcb"\x15\xf0\xa3\x86/@\x1c\x18\x9a\x1f\xcc\xbf(@_\xa0\x87!\xac\x8d.@\x92g~\xde\xb8\x1b+@\x8a$\xe0\xf4\xb4{\'@\x9d\xe2\xf4\xf7n\x0e&@\t\xab:\x0b\x82\x87\'@3\x9c\xc1\xdb-\xc3(@\x99F\xcd\x9b\xd8s*@\x08\x87\\\xe9\x86\x0f+@\xe0\xf00\t\xe4\x9c/@(Up\xa9S\x18,@\x07\x10\x19a\xa5")@x\x18]\x14)\x910@\x1e\xc5\x8c\x17\x90&)@A?\xb1\xff\xc0\xe2\'@\x9c\xcf>\'\xef\xed/@h\x00\xc5^\xc7\x17)@\x82\xf4*.\xbe+%@\x01x\xcf\x02\xd7N&@\xa4ez\xf664(@\xbd\x17\xa8\xdb\xe10+@BQs\xf3\x7f\xb10@z\x91\xf5\xa5\x98\xfa+@\x8d6l\x9av\n%@\xbe\xfc\xeb\x8c8\xb0%@,\x01R\xab\xb3\xc3%@Q\xac\xc5\xef3\xe7+@\x9fR\xdb\x83\xd2\xd30@g\xec\x98\xb6\x13\x1e(@\n\x96\x86cS\x97)@f\x1c\x0c}\x7f\xe5*@-\xca]\xb9k"0@[5\x0f\xe8C\xdc*@\x98\x8cd\xbd\xd8\xf5/@l\xcf\xcas\xb3\x95)@}\tk\xac\xe3\xd5,@I\x07<+\xe9\xe1*@\x1c\x0c\xae"\xc2\xd1/@D@\xed\x01t\xea*@\xf9\x9ec\xcd-n/@\x99\tX\x0f;\xbb*@\xa4\x95\xf1\x9d\x95\x19%@_\xff\xb4D\xa7\x9f%@^\xb3s\xb3\xb4\x18*@\x14\xae\xd3:J\xb7)@b\x97\xa3\x18\x00\x9b(@\xcf#\xa7sF4&@1Ed\x97\x19\x1e\'@wM\xcd/\\\'0@\x0f\xf6\xfa\xed\xf2\x03\'@\xc3q}*o\xcc-@\xca\x92\x1fmgf,@\x8e\x17\r\x08CD)@S\x04\xad\x17yM)@\x15%s\xfe\xb7\x8a\'@\xbc\xca\xc1T\xe2h*@\xbf\xdb\xbb\tl\xb5,@\xd9\x80\x83\xcd\x9b\xe8\'@\xdf\xcb\x93\xe2\xccf(@\x12\xb7\x93\xb3\xd9\xc7\'@e\xb0\x7fUV\x9b(@U\x94\x97\xb6&T*@\xebt\xc14\xe3g(@?\x93l\x7f>k(@\xdc\x9a\x0b#.-0@\x0f\xa9E\x9a4\xaf,@\xcc\xfd=0[-(@\xa7mua\xaep(@\x18\xaa\x99V\xb5\xc1,@\'x\xc9T\n\xd0(@\xa0Z\x95x\xe2\x93.@\xa5|\xdch4E0@\xc9\xc7\xc0\xe0\x99/)@\x88$\xe0\x1c\x8b\xdd%@;\xe8\xba\xce\xf3t(@A\xd3\xde\xe8\x81\xb7)@-\x9e\x192\xf8\x7f(@u_*\x91e\xc7%@ \x94\x992b\xc1,@\xf9\xafE\xb6\xd5\xb4*@h3\xebpEU)@3\xd1\x1c\xab\xfa\xaf,@\xceZ\xd7Q\xd9\xc0&@\x8c\xd5\xcd\x01\xd1\xc0+@\xc7\xb5\x88S\xe0\x9b(@O\xfaF_.\xe0%@\x9aO+=\x15\xb0)@\xa8m\x7f\x04\x10\xf8%@y\x03\x17\x05\xdaR(@O\x9c\x13:a?/@\xc7T\xd9\xd6\xd7\x9a(@\xc6Y\xab\xd4\xbe\xdb%@\x98\xc2\xa8\x13I\x19+@Lp\x1e\x8aq\xfd&@P\xa1Xl\xdd\xe8/@\xa0\xfd4\x03\x04\xa6(@E\xcb\xa8\xe9}\xb4)@YQ\xed\xbb\xd4Z*@\xfd.k\x7fs\xb1\'@\x92{D\xd5\rQ/@\xc2[)\xb0\xbbv)@g\x12Z\xc4\x82\t*@v\xb8\x10\xb4\x1aC)@J9\x0f\xae.\xb3&@$\x1e\x108\xf9\xfa)@\x10:\x99F8\xd0%@\xe4z\x0e\x06=\x1c&@Wut\x14\x80U)@z\t\x84\xa9|5&@\xd8\xb4\xb1OI9)@:\xd6\x1e\xd8\xc4\t/@\x90\xc5j\x1dL\x1e+@\xb1\xe7\x8d\xa8\x13B/@5\xdbM\x8a\x8f\xcf/@\x1d\xe0\xf2\x18z\xce(@\xf2\xa7\xc9\x1d\xd4:(@v\xab\x95\xbf\xa0\x1f+@>\x7f\xb9\x0eIr*@\x1c\n\x8a\xc0\xdd\x16,@\xc8W\nT\x87$+@\x99fB\xce+\x13(@\xf9)p\xa9BX+@\x00\xf2\x174\xbf\x10+@\xf7\xad\x843\xff7+@\xffP\x02\xba\xcb\x13(@jc~\xae\x12L+@l\\\'\xac\xe0\x08)@;\x08\rA\xadA&@T\x1a\x9aU\xb4&)@\x93\xf4\xbdn\xe3\x99-@\x8e\x86\xd8,R\x08.@\xb4+\xbb3\xda\xb6-@\xc7(\xf3\xb1{`0@\xc1\x01\xfds\x17z*@$\x18.\x85\x7f\xee\'@\rl#\x10k\x18.@\xfcRQ\xc0\xach)@~\x1a<\xcd\\\x02)@b\xe8\xd0!\xa1\xfa%@\xcb\x7f~\x0e\x8bu)@\xd3\xfc\x17\xfdb\x12/@\xe8\xa6X\xf5(n)@h?|\xce\xbd\xdf*@\x0e\xf0\xbcm\xb2\xfc\'@Y\xf6\xd2_\xfc\xec/@3\x98\x9c\'\x82\x9a/@\x83 LW\xde\xec*@k\xf3\xf9}\xab\x0b0@\x1f\x17\xc5\xd5ss\'@\xe2m\xf5\xba\xef\xa2(@`N\xfa\xb2\xcb\x8b/@YK\xbc2\xce\x0c(@\x1dN)(\xc4\xaa(@\x97\x8d\x02\xe5\xae#)@\xd8\x90a[Q\xc5(@sm\x84sgL&@\xff\x9c\xfe\x9a\xe9}&@\xbfam\xaf\xb7_&@\xa7\xed\x1d\x04\x1f*(@\x8e\xc3\xcf\x1d\x17r&@H\x15\x1a\xbbH\xd7\'@i\xe9\x05=B,.@\x9a 8TK\xb3\'@\x87\x90jV;\xde\'@\xc3\xf9W\xfa>\x0e(@/\xe1\x15\xd4\xe7 )@md\x14h\xc4t-@0\rH\xa4yt)@FI<\xee[\x16)@O\xc42\xbf\xcc\x7f/@#=\x14\x07\xcak)@rO)\xa5|\xbb-@l\xc2\xc0\x13\xb0\xd4-@\x0b^\xeb\x1fx\x8e1@M\xdc\x98\xf9s\xdc(@t\x97e\xc8@v&@\t\x91\xdc\xb1\xeb\xb1(@X\x10[\x07\xcdV)@\xd2:R\xdf\x0cf)@&\x98\xb2\xce`\xe8-@\xf7f\x06\x13w\x1f0@G\xd5\x02m\xe1\x15-@\x11\x9e,<\xb7Y)@\xc1\xb4m\xf8u\xc3-@\x95\x9aR\x06\xdcc)@\xce\x8b\xc7\xf3SO)@p)\x8bY\x98\xfa%@\xc5m\xf8\xd0\x0f\x07\'@\x16\xa4\rb\x16H)@\xdeY\x12S\x8d\xfc&@\x92`\xb1\xb4\nq)@\xb8\xe9\xa9\x92\xbci-@\xe0\x98\xcf\xdff/(@\xa2E\x157\xf4\x9b\'@\xea\xc1\xbb\xe5\xe1\x17)@\x9c^\xf6\xcc\x8e*&@\xdb\xdc\t\x9c(\xe3\'@\xc0\xfeJ\xbeM\xfd.@\xea\xc6Y\xdf@((@\xa9l\xcb\x1cK\xbe&@\xecV\xa1\xb8\x1f[(@\xf6\x83\xa4\x93^\\)@\x93\xa6\x08\x07\x1f\xac(@\x9c\xb0\xe8U\xfa\xb8&@p\x1c\x18\x1f\x13\xac)@\xad\xe6\x865V\x85(@N\xa8\xab\xd4!U)@\x8a\x14\xd0\x1d\xe8\x19)@\xadBm\xb3\x1a%(@\xde\x01\x99\x00\x1e\xf7/@\xa5\xcc\x05\xec\x02S)@\t\xcdm\xdf\xff\x02(@^[2|\x03\x9a1@L\xbc\xbf\x1e\x89)(@\xab\xf6\xeb\xd9\xfc$,@\xbet\x90\xb87D)@\xe5\xc8w\xdax\xcc+@\xe6\x1b\xd7\xfe\x1260@[\xf0\xac\xc3q&0@\xbeP9\xb2G6)@Z\xd5j\xb6\xf31)@\x86<\x92\xd2\xf6\x9a\'@\tjKpU\xba/@!+\xcf\xdaP=0@2\x12-N\xeb1)@\'Oum\xf5\xa1+@\xba\xb3\xe8#W\x0f)@\xa4\xabI+\x8e90@\xab)\x11\xf4\x9a\x9d)@\xc3\xb3\xec\xee\xdc\x95(@5.[\xd1F\xf5%@\xd5\t\xac\xc6\x9e\xd7\'@$\xf6\x82\xe8I4)@c:y\xee\xba\xf7(@I\xba\x05\xe6\xdc80@;\xd9?\xbb\xe2s+@\x17\x98\xff\x0e\x18\xc3&@\x9aGCc\x11\x98&@\x8f=(>Q\x96)@\xe2\xe6W\xe3\xfc\xc3)@\xf9F/t\x92J&@\xaa\x94Z\xc9\xa8\xd1(@\xbcO\xe1{t40@S\x8cu&\x87@&@\x8bH\xcb\xec\xe9\x81.@e\xb8-\xa0J\xf2+@O\xc8\xcb*\xe5\x0c(@a\x01#\xf5\xc9-%@\x95\xf2\xe5\xa6\x80\x800@\xa9\xf9\xdcRQ\x0c)@\xdb\x13?%\x1d\x06&@q\x90\xa8H_\x0e1@E\xccl5U\xee\'@\x9bxy\xef\xfd`0@\x86\xcfo\xc0T\x80*@\x95to\xf4\xd3\xc60@\x8cH\xe1\x04bc0@p\xb8\xe0Z\x14&0@\xbc\xf99\xc7\x1d\xd8/@\x9e\xafK\x99g\x0b*@;#\x9b\xf1\x9b\x88(@\xfe\x9d\xa1\xe2\x11u\'@\x85\xbf\x0e\xd0\xadp/@T\x13F\x0f\x82O+@\xc1\xe1\x07\xf2f\xdb*@9\xb1\x1e\xe7\x8aS0@Q!\xa2\xb2\xd53)@\xef:s\xd5\xc4\xb1&@\x9ah\x07\x81dT,@\xa7:I\x08\xc2\x931@\x1d\xeep\xd8\x9aU,@\xe9\xa4\xc2\xceg\xc8(@\x90s\x1a\xae\x16s+@\x94\xbd<\x91\x9dq%@ *A+(e*@\n\x8dQ\x05Du\'@\xd1\xcey\x0fIv(@\xe5\xc7\xa3\x88Y\xa6+@\xea\xf3\x07FO\x91-@\x13\xa5\xa5@\t*(@%\xe8\xfa\x88\x01B,@\xff\x10aQL\x06+@\x86\x83^\xf70\xb0%@\x95@\xef\xa4\xa2X,@\xa9\x17^j\x9bu0@\xd9\xb7\x96\x94|V(@\x89\xf0\x83uB\xe7\'@D\xe1\r\xfd\xa8Q(@I\x9e\x08\x92\xd6T,@\x9cLy\xd4\xba3(@\xc0\xae\xc0}\xf3|(@BOjX{\xd4(@\xdex\\:;\xb0%@^\xdb\xf3~\xc5//@&-bz\xb8&0@\x13.P5\x1f}+@-\tM\x83i5,@&\xb6jH\xaf\xc4%@\xcc\xab\x82\xf3\x8c\x04&@/\x08\x8f\xb9\xa5\xd50@\x99\x13\x18\x17v\x1d)@\x17\xe1\xfa\xfcO\x1d)@\xdf\xe0\x06\x92\xd0\xdc-@\xde\xbf\x8a\xdd\xcf\x0c%@?\xd6"0\x9f0&@\x8c\x92\xe0\xf2\xe9\x17+@M\x98\x18m\xff\xce+@C\x84\xc0Rv\xba/@Z\x85=\xf5z?0@}\x18\xc7\xd6\xb4@(@\xb4i>\x12\xfb:(@|\xb0\x1e\xc6L\x9a.@\x07\x8d\x85W\xbe\xcd(@\x7fy\xa1\xd5\xa7\xaf,@K\x11\x8d\tt\',@\xfd\x07r\x9d\x91c&@S^\xc0\xd5\x91\xab,@\xcb\x14\xb0\x13mV)@\x1epk>.\xef0@#\x1a\x93\xa1\xac30@M\x9e\xaf\xa1\xd2\xd8/@\x1c\x8c\x08\xf1\xa3\x0c)@\x8c\x15\'Z\x89\x810@* \xdft\x8110@3\x99Cz\x0c\x92,@0\x87\xf5\x998\x1f+@\x04H_U.^&@\xa8m\x15\x81\xd4\xa2%@N!X\xe0\xf0P(@-@U\x01\'\xa3(@\xf3W\xbc\xe48\n&@\xbe\xc9U\xf6]\x1b+@c\xb6D\xc4\xa4\x19)@\x08`0\x0b\x84\xb6,@}\xcb\x05D#\xf6+@\xe4\xa4\x98\xa4&\xbf(@\xc6t\x9a>\xc8W&@\xd1O4\n$\xfa%@\x0fO\xfb\xeb\x13\x08&@\x1cV\xd5\x82\x106(@\xfa\xfb\xb9\x0e\x9a\xf2\'@;\xb8\xb7\xe5\xbeh(@)\x16\xf7\xbb\x0610@\x8cFg\xf8\x86\xd9(@\xe7\xb7\x86\xf3\xdeO)@\x93\xdd\xe0\x0f\xe8\xcf(@z\xa4\x92\x8e\xdb\x1b%@;`\x89|\xd1F/@\xf4\x87\xfe\xa6\x03\x06&@\x8fl\xfb\xd8\x91\xe7\'@\x029\xc9Yo\xee0@\xc8\xf0\x8e\x94\xb0\x05/@*\xe2\xb4\xae+h)@\x86]\x8d\rF.%@\xe8\xcc\xa2\xdc1\xb4*@?T\xe6\xa50\x13+@\xa5\x94/_ +0@\xdc\x11\xbaU,d(@r\xb9j2T/)@\x19\xb7IijN/@\xcc\x15\xca\xf5\x97\x12)@>+\x8aw\xba~)@qD\x12\xfa\xc4v)@nk\xbbo\x8f\x180@b(\xf1 \x80\xc4\'@=\x19iUP\x03*@\xd2\x88\xe9\xf4W\x03%@*Nm\x86\xb7\x07/@\x05\xe0\x8e\x8b\x80\xd5,@,\xca\xf9\x80\xde[&@@\xbe\xc9\x1ecS&@\xd9\x98\x90l\x88\xd4(@S\x03c\xc4\xb9\xe6/@!\xd2\rtWq(@\x1a\x050*\x87\xe2(@\xe9\x82\xfb\x8e7U(@\xe6\x83i\x96\xc1\x1b0@\xb3d\xd1\xea\xff\xf3\'@\xa9W\xed\x91,\x8a/@\x17\x89}\xd0\x9b8)@q~E\xa5\xf2k(@\xeb\x8e\x85\xf9\xba\n0@\x8b\xf4\xc4\xa7\x8a\x040@\\\xe4z5`\xe0&@\x0eZ\xa6q\x02\x020@\xa1\xcb\xcda\xe0\xea/@j\x08Q\xca\\5+@\xef\xc6\x8bZ^j)@\xb4\x00\xafc>\xd5(@f\xc7\xb2~E\xfa\'@\x9a\xe8\x00\xbdk{&@BY\x9d\xa5\xc7\xfc&@,c\xec\x91f(%@Xm\xc7\xfaN#)@\x8c\xa8Y[\xb09%@\xa1W\xbd\x8d\x94\x0b(@[`\x17\xde\xc2\x1d%@\xfe\xb47\'l\xfa%@\xe6$\x0c%\x9cj(@*\x1c\x03%\xbb\xb5\'@<\xd7\x06r\xab~%@#J]\xa2VD&@\x06\xc1?\xc8\x12P&@\xc0\x9b\xeam\xeec0@\xa0?\x10\xbcn\x0b\'@a\xb3\xe5\x0b\x1el)@\x1eZ_\xd7\xdd\xe3*@[J6\xcb\xd2\xf9(@\xa1?\xdb\xf6\xc1\xda(@\xc0o\xe9K\xc1&)@\xdf\xdf8\xc3\xe1\x1c+@\x9e\xcb\x16o\xbf\xbe,@G\\\x8d\xca\xc5\xc0(@\xe8~\x97\xf4\xff\x07&@\xbd\x17\xa8\xdb\xe10+@bY\xb3\xba\x99\xb1,@\xb9\xe7\x16\xe0\'0)@\x11\xb6\xef%\x9b\x01,@sN.8n\xa3\'@\xe8\xc3\x04\x99`\xa0\'@\xd8\x1cb\xf0\xc2\xb1(@W\xb8k\x87R_&@\xed\xa3\x9e#\x18\x9b/@\x91\x9fB9\x82\xdf*@\xc4Ph\xd8\xdbS*@\xaaT\x9a\xa3*\xb1&@\x17L\x18\xb4\xce\xd9,@\x9a\xbc\xf7\x80Co,@.P\xe0\x15\xbe\xce*@K\x9f\xb1\xb9M\xc3)@2Y\xcb\xaa\x82x(@\xae@\x00J,u)@\xe4\xcf\xda\xc0\xb4\xd1%@\xdav\xef\xb5\x9c\xdb*@\x1fq~9\x85c)@\xb0\xb8E\xb9Cs+@\x90\xc7Ft5\x9f/@8\xd7\x93\xd24L*@\x89\xec_\xc2u\xfe\'@)+\x10\x14\xf4=)@5d\xb9\xe4|\x97)@\xaa\x80:\x90\x15(&@"\xfbs\x1a\x9b\xc9*@\xfdOA\x08\xad\x1c)@\t\xa1h\x9cV\xa5*@\x14\xf9\'v\xd4\x9b\'@\xca#\xed\xec*\xac(@\x18_\xe2\x8d\x86n)@\x1f=\x89eP@)@{\xac9 \xad\xbc(@\xde&\xa7\xa5\x82\x85/@T2\x1d\x827\xd7*@\x12\xc6\x1d\xcf\xe6\x0e+@\xc9\xaa\t\xdftG&@\x89qi\x87\xd8\x8f)@\xcf\xbb\x07h(\x00+@6\xf2\xc0\xbbw\x18(@\xef\n\x0fzr\xb2(@[hf\xa1\xbf\x96)@D\x08\xa8UB\x9b/@\xe3\x1a|\x17.\xda%@\x0e\xa0\x87`\xee,%@\x8a\xf1&+\xfb\x03(@\xfcJ-\x9c\xb7p+@%\x8b4\x83\xbb/)@\xd8V"\x8c\x98\x0f\'@\x1257\x80\x12((@\x86\xad\xfb\xa26*)@\xae\xcd\xca\xfa\x93\x87)@\xe1\x19\x1f\xc2\xfa40@I\xd1Y\x9d\xec (@\xbcPG\x01\xa0\xae(@7\x11\xae\xb1\x8c#)@U{6\x82\x97\xfb-@w\x0fS\xf5\x01\xa4(@\xc4\xbcO>\xf0\xb8&@\xd5\xa85Yi,)@\x96a0I\xa0\x13.@`y\xe8W\xbf\x1a+@Z\x00\x17\xd53\xe0*@\x11y\xc9^\xcd\xdb(@\xbb\xaep\xc8\x0e\x1f)@>u\xea\xb0\xeb\xbf(@47\xff/\xc1\x9e(@q_\x8e}\xe6^*@\xa55\xc4{L\x96%@$\xb2\xe5\x18A&,@,\x82A\xe0\x02\xcb*@\xcc\x10\x9cL\x0bw)@\x8by\xd7\xb4\xbd\xb1*@\xe1?rPg\x9f0@\xb3\xaaw\xae\x92++@RT \xd2\t\x14.@1\xb6\x8a/B\xc40@\xa8XT\xf1>\xa1&@\x1c\x17a\xe1\xa0\x87/@\xcfI\xd2v\xd3r)@zY\x85\xcbz\xe9\'@\x15Vd\xa9\xb8%&@\xf7z\xf6\x82\x95*(@\xe8\x13\x8e\xa0mD)@\x03,\x85\xee8r(@\xdd"\x14\x1a\xd5\xd1*@lt\xfa\xc5R$/@;\xb1\x9e\xffU\x9a(@\xb1\xa4U;l\x1f(@\xddX\x96\x12\xfa")@G6\x03q:^0@\x88P\x82Q\x1f\xd4(@D@\xed\x01t\xea*@\xf0\x87{&\x01\x87\'@\xdd2w\xbe\xe8\xb8/@?)\xbf=\xe7\xf2)@3(\x0eX\xb7[*@\\\xe9\xde\x8b\xab\xa5(@\x123f\x00[=0@\xf7\xa6k\xd5\x80\xba*@bo\xccM\x8b\xa0\'@\ty\xf1_*3(@I\xd5\x1b\xd1\xb8\xf6\'@\xc2\x80\xe4\xc6\xa3V/@\x99\x10G{+N&@\xd2\xde\x96\x0bC\x14)@\xc8n/A^,%@L \x0c\x90D\x96*@K\xc1\xec\xd5\xdb\x16+@\xb6*\x9d|\xa63)@W\xea\xed\xf7\xe2\xad)@QG\x02\xa0\x84\xec,@\x97\xaf\xc2~\x8a\x15&@f\xc6\'\x8a\xcd\r0@\xa7\x10Oq\xe2J/@jJ&y\x98\x07,@\xd2#sl\x03X&@0\xb8\xda\xb1\xef9)@\xd2\x88\x7fX\xc0O&@|\xe9v\x9e\x9cB1@\xf8\xc9\xf2\xd56,0@\xfb\xc6\xde\x86\x98\xda*@\xe6u}\x87\x9a\xd7\'@\xc6B\xe71\x98^/@\xf9\xc3\x1b\x1b\t\x95*@\xffa\xe9\xdf\xba\xf7(@QM|`\x90\x97*@\x9b3\xb2\xcc\xe1\x1f)@\x15\x07\x81\x9b\x86\x14&@\xf4\x0c\xa8\x91\\\xc1,@\xe7\x1d?\x01~K&@{d\x9c\xf4\xe8[)@Q\x0c\x11\xe7\xc4\xaf%@A\x1c\x86m\xe9^/@X\xda\xf4G\x06$-@\x9b\x9b\xcd\x04\x97+)@\xb4\xab\xc6\x84\xd9\t,@\xc7\x7f\x85\xf9\xd4\xae,@\x0e\xc1\x13x\xea\xd6\'@\xea\x03\xe9\x01\x8d?)@\x1c\xf5\xd5[(/+@\x10\xd5\xc0b9\xfd\'@8\x81ru\x10\'*@\xe7\x98\xe0g\xf2\xe6*@vh\xab\xf2\n\xfe(@q=ha\xab\x9d-@s\xcc\x9d\xcb\x01\xb0.@\xfd\xe5\x9a&9T/@\t\x1e\xb2w\xae\x87\'@\xed\xc4\x13\xc7\x91\r/@\x03\xd1\x87\xddI\x1c&@y\xf7#\xb1\xd4p/@\x86\x88\xc8}\xe0\x0c)@\x88\x90\xff\xf7g\x07&@\xc1Dsm\x862/@\xe0\xc9#\xbd\xe2T+@\xd6\x19@\x84x\xa8&@\x9b\x9b(\xb4\x04\x02)@e>\x9dq|\x96(@\x8a\x02\xacow\x15&@\x11\x05\xf5\xec\xbc1/@\xe0\x1a"\xa9\xcd\xa5%@\x86k\'\x07\xfb\x7f*@\xb3\x86_\x15E\xc5.@\xd8\xb10\x98\x8a\xc8-@\xd2\xd4\xbc\x00d\xb90@\xc2\x17n\xd0[*0@\xe9\xba\xc5X\x8e\x18)@\x04P\x90n\x8e\xff&@\x1enX\x15G\xb3)@C#;wM7)@\xf3\xc7\xc8m\x97\x8e-@3-B\xe5\xd5J*@\xe0\x0c\xb65\xcb8,@apK\x9f\xd0#)@\x8aa\xc51\xf9\xb0&@\xcbN\xc6\xe8F\x07)@\x18\xb6\xa5\xc5\x1d\x16&@\xabY?g\x0c%)@\x1d\xee\xc9\x94\x9b!-@9Av\x9a\x01s*@9o\x02\xd4\x16\x9f\'@t\xf5i\xd7X\xda%@X\xccs\xb2\xa3S*@\xfc\xd5j\xea\x96d(@\x92yf\x1fAg*@\xccrB\xb9\xf2\xfa%@Jz\x83O8\xb3)@v]M\xc5\x15J0@\x19\x10\x8a\x9b\xaa&)@\xf0u\xc5\x91\x86\xaf&@\xa5\x97\x0cc#\xbd%@.\x93h\xe2l\x8d\'@\x19\x91\xe3\xca\x19B%@?6\xb6\xba\xa8\xff*@\xe7\xc1\x9c\xdc\xc7\xad.@\r\xbaS\x80\x935*@\x85)\xf9\xa0\xf5\xc4\'@\x9e\xe0\xfd*\xbfX(@\xf8\xa6~\xf0\x15\xa9%@n\x04P\xf1\x13\x98.@\xd4\tz\xd1\xb2\xe6-@\xb3N~\xef\x06\xde%@\x95\t\x86\xd5\x97\x85(@s\x90\x03\xc2\xf1\xf4%@\xa5\x0c\xacj\x02\x97)@\xe2H\x9cJ\xf5j/@5\xf2\xfd\xec4s0@\xdfy\xc0\xb83\xb5%@j\x01\x14L$\xc7/@\xf3\xbfBp\x02\x111@?D\xcc\x0c\xac\x82.@7\xff\xb5\xe9\xda\x07*@=\xd1iX\x83\x8b.@\x93\xe3\xc3\xeeO\xe6)@0\xce\xad\x00\xfb\xab)@\xb2b\xc6\x90\xf4T.@5\x88i\xfa\x06\xc1&@\r\xf5\xb5\x9b\x8d./@\xb5y=W\xa3--@\xef\xb5\x0b[\x18\xe2)@\xb3\xe4\x00\xe7\xaf\xf0.@\xa8\x15\x1b\xcaM7/@};\x1eIH\xe9\'@Y\xbe \xae\x92P0@jRZe\xb6\x04&@\xb5@\r\x0f\xe6\xaa-@\xfd\x04+.\xa0\x16&@C\xafaF.|.@\xfb$\xb4\xb8\xff9(@\x7f\xf9\xe0X\xae\xe5%@\x0c\xa8\x174\xac\xeb%@W\xac\x00\x04\x9e4\'@B\x00&\xc3\x19.)@\xb6\xe4\x14r\xff\x88(@\xc7G!\x8aGW(@\xb9|\x03\xe9`\xea\'@HA\xad\x1c\xe8\xcb\'@\xdfn\x1fU\x8d!0@_\xb7\xba\x91\x85R0@\xffiu\xae\xde\x05.@}\xb6\x05c\x9d\x17,@.\x85\x94\xe8\x01\x1d-@?\x1a\xb7\xceo\xd6(@0I\xa6\x9f \x00/@i\x9c|\x11\x80A0@\xfc\x90O\xe4:P-@@\x1f\xbc\x01\xb9l*@\x03\x83`\x9c\xd7+0@\x0f^Q\xce,\t0@.\x0b\x8a\xe4\xe8d/@\x86\x99\xb7h}\x92/@\xa9\t\x1aY\x13\x84&@\x977\xa1\xaf\xb8\x0b%@8U\xdb\xd2\xb3\xf4*@\\\xc2\xed~w\xfb%@ln\x7f\xec\xf8\x1e\'@\xde8\xd4\xef\x9a50@\xa5\xa5\x0c\xa7\nq)@K\xafS\x10%s/@\xc8\x12\x03\xe0\xfa\x1a,@\x81~\x8f \xc8\x95/@]\xc5ry\x14\xfd&@\x90\xf8\x05\xb5v20@\xa4\xd8A\x90\'\x08,@\xe8\x89&rb\x87\'@O\x99\xc75h\xe9%@\xa1\x9b;\x17\x18;0@S\xe4\xc3\xebb(0@\x05j\xf2u\xe8E,@Y\xbd\xc0)\x82\x05\'@s\xa4e\xefH)(@i*\x90\x95\x18\xdc\'@\xa9\xbe\x9d\xf3{\xcd0@]5\xd4\xf4R\xd5%@\x90\x0b\n\xc6\xa0\t%@\x15\xef?J\xce9*@\xe6G\x83x\x0e\x92\'@\x9e\x06\xee>&s&@\xa71\xcdv"e\'@\xd9\xc5\xdeq\x8060@i\xb4\x0c#\xdb-0@\xf3trn\x0bU)@\x17\xc2\x9bp:D)@j\xe2\xc0\xdcL.(@\x07-\xfeG\xc8]1@/\x81L\xe2c,.@_Xs \x15\xb6%@aG+\x8f\x0eO0@\xdd\x9c@\xd0>\xe8-@9\xf7?;\xe3i/@N\xf7\x10\xcc\xd9\x1f)@\xfa2\xd1!\x06\xb9%@\x1d?\xe1J\x08\xcf0@\xcd\xefY\x97\xe3p)@#\x81\x0b\xcc(\xe7(@\xfa\xf8\x1e\x88\xcf\xcb%@\xfe$\xde\xc4\xb4\x0c0@\xce\x8d>\xfe,\xfe+@\xfb\xe5\xf2\x13%w&@\x1d\x80\xa8\xaf`\xd3-@^[\x96\xf8ID0@\xa2<=\xd1\x887*@\x8f\x1b-Z\\J,@L\x8d\xc6\xffO\x9a(@\x06\xa2<\xd3\xbc\xab%@HwG\x0f\x1b\x04/@9P|=\xa4\xff&@\xedy4lr\xbb\'@\xc1x!\xba\xa7k&@\xf3\xb3\x08_\xb4\x08(@%\x9f\xa3\xc8xp%@knxC\xf5~/@x-/\xa1\x0fD0@\x08\n\xf1\xc8\x13\x9d\'@\xf34\x86\xef\x98\x010@>J\xca\xfb:&0@\xbc\x84P\x8bo\xf7%@K\x9a+\xe3\x0b\x1c0@.\x12\xdc\xf8\x17\xf8(@*If-&v-@\x82b\xa2\xfbI\xc8(@\xea\x80\xb0\xdf\xe9h,@c\x93\xdbKm\xfc(@\n7c\xaas\xeb.@\xf4\x1913\xce\xd2,@\xc7\x80\xd5lJ\xc3/@\xc4\xea$\x04\xcd\xd1\'@\x01\xdes\r\xcb\xdf(@\x8dl\xfc\x9a\xcf\xea/@\xad`Mb>)-@~\xd1\xa5q%}0@\xa2\x1d\x84\xc9\xee}(@\xc0\x7f\xe4\x8fQV/@9\xd6q9\x1e\'(@\x19\xf9\xffD}\x1a/@l\x10\x07-(\xf00@\xaf\xb1\x87\'F\xc3&@C>\xdbSs\xd0,@\x1e\x10\x0e<\x9d\xe2-@\xc8\xf3o\x977e)@\xca\xb0\xa0D\xe0~*@W`Q%-T)@\x1c\xb7\x14\xc2]\x9e*@\x0e\xdfI"T+-@\xc5\x92\xc5\xd9\xfe\xab)@\xee#\xe9?\xb2M0@\xe6PM\xf9\xfd\xb1*@\x02\xd0\x02\x186a+@\x9e~\x08)8p%@h\x9c\xf5\x86\xd7\x170@%<K\xc5\x86%/@\xd2\xc3\x85/;\x000@\xda\x0bD\xc26\xac0@\x17\xb9^\x18\x83\x93\'@\x1d\xf4\xc1d\xdbu)@&:[W\xe8J(@\xa4U\xbaL\xc0\x13/@`\xe1a\x87\xe9\xc3+@\n[\x93\x9e\x97\x06/@\xcer\xd1\x83>\x8a\'@\xac\x9f$k\xd9i(@\xffl\x04\x01\xac\xac,@\x1e$\xa0\xdc\xa0\xae,@,\xfe\x1b\x82\xc7s)@H\x94WZ\xf940@\xc9j\xf1\xf2\x82\xae,@\xb7\x07\xa1\x90\x17\x18(@Y!x\xac\x99Z(@\xcb\x94\xf5\xfb\x08?(@ \xcb\xfa$\xf0E)@^\xc1\xf8\xb0\xeaV\'@:nf\xf0zt)@G1i\x845\x8a)@\xc0\x02\x0cT\xf1w(@=5B\x97l\xc4-@\xeeQ.?\x06\xdc(@L\xdc\xf5}\xaf40@\xdc\xacXp\xe9\x14+@G\xb1\x1b\x97u_(@J\xbe\xd6\x0b\xebp(@\x08\x92=\xbf&:/@\x14r\xbdV\x96+/@\x0e\xa6m\x15\xa7\xec*@\x19x\x89v\xfa7/@KG\xea\xe4\x9eV(@\x1b\xd9\xa7\xf1X\xda*@\x87P\x10\x87\xe7\xd2)@<\xaa*Rp\x18+@\xb3\x8a\xec\xc8k\xd6*@\\\xe4\xbf T\x19&@0\xbcO\xa6\x99\x1d+@\x9e\xd3Y\x10\x0b\xe0)@Kl~s\xe6\xf6.@\x99}(r\xd51+@A6@\xd5\xe7\xf1.@\xd9@\xb2\xfa\xa9=)@\xd34\x07y\xc6\xea+@@`+Z[\x1b)@#\x1a\x93\xa1\xac30@"\x87\xab\xd6\x9e\xec.@az\x12\xaf\xdf\x07,@\xcd=w\'c\x1e+@\x84\xa2\x9a\xaa\xe2\xbe(@\x93\x16N\x8d\x97\x00/@\xfa\xb5\xbfqHV+@J\xc0(\x87\x9eP0@_\xadR{\x95\xa5-@nD\xc5\x1b\x17\xef-@\xf2\x12\xa0U>\x84/@b.h2\x19\xde\'@\xec\xfe\xc10\x1ea/@U1\xbd\xcb\xf9$,@\xb1&\x19\xcb2\x06.@\xd7&\x1c\xaa<00@CxP\x16\xc3b,@\xc0\xea\xe1\x1bx<+@\x89\xc5R\xe5\x13\x91(@\x9d\xb5J\x0cjt)@\x07x\xa1\xe6\x13)0@\x03\x03\xc6\xf9\xe9)0@\xde\xd2\xf0d/\xaa(@Q\xdd\x83\xd8\x8a\xe7*@\xac\xc7\x03\xbel\xfa\'@C\x87\xce\r\xa2\x0f+@\x8d&\x03\x04M\xe4&@\xcdi[\xb8\xca\xb5(@\x15\xa8\xfe\xe1\xe7\n(@\xc7\xccs\x9d\xab\xc4(@~\x05\xf5\x91\xa6n%@\xc0Z|9\xbeu)@t(\xf0\xe8\x81\xf3-@\x87\xe8\x0b\xbf\xa8,%@\n\xf12.\x11\xb0/@\xf2\x93\t\x88\xc0\x82&@\xaa\x97[\xa5)\x18(@\x0f\x996\'W\xb2(@1{aw\xcaB)@\x8d/\xf3\xcc\xc7\xc40@A\xd4\n+\x83\x1c+@(\x8aw\xcde))@"\xcd\xa7\xe0\xa4\x18+@\xe5D\x8b\x9f\xd1\x88/@<\xec\xefs"\xd3(@tmX\x03\xe9X,@M\xab<\x94\xcd",@\x1ar\xb6\x9f4\x1f(@!V\r@\xac\xd9&@\r\xa1$L\xf0\xba\'@\xf3@\xe0u\xa9\xe9\'@\xe9\x9d\xd8\xcc\x8f\xe5-@\xad\x87P\x83\xf2!(@9\x8eQ;\xfb6)@ M\x91\xe1@$/@\xc8\xfci\x0f\xe2\xd2-@\xff\xd1\x80\xda\xce7&@e\x83\xf3&w2)@7\xe4\xafY; (@\xf4\x1a5\x1f\xddq/@9\x01\xca\x8a\xef\xd6\'@PG6\x96\xc4m/@\xbd3w\xcb\x81\xfa(@r*\x9d\x95\xc1_&@\xbc?\x05C\x1a\xa9&@\xe6\xce2\x85u\xa5\'@U\x9e\x9d\x82,\x1b\'@6.\x8a\xe3e\xab*@,\r\xf4V`\x8d(@\x144\xdd\x82\x85\xd0(@\x03k\xe9\xe2\xc0\x1d\'@^\xb4\x07\xd2\xf0\x94(@\x92\x8e(n\xdc*0@Z\xc9\xc9\xad~\x95-@\x99Y&\xe0;\xa9&@"\x18\x1f\xc20E)@\x94\xfcR\x8f\x00f)@\xefC\x81D0S)@4\xbc\x91U\x8eP.@\xc4M\xcc\xda\x93&%@\xc4\xa3<J\x01{(@\x11\xcd\xa1\x1b%q)@&6\xd6n\x1d\xd2%@\xf2\x11\xc39\xa8\xc9%@\xf0\xc1\x9f3\xe2\xed(@\xa6\xc3\xc3M\xa5\xc1-@r\xc0\xb8\x18\xba\xc9%@x! \xf4\x96e*@\xa1-\xd0e\x80\xd9(@a\xc4tO\xda_0@\xe6\xdf\x90\xfaI\x0c&@\xec\x9f$\xf3/+)@ph\x02\x91\x00\xee.@B0\xf7\xbd\xe1[&@\x89b\xe9\xd6\xb3Q&@\xd5\x18\x19\x07\x8c )@\xbc\xe3\xc6\x076\x12&@\x01\x87\xb9`\x01C/@7\x83\xcd(\x89\xa5(@$\xec\x826ZW/@\xfe\xe2\xab\xd5:*(@\x9e|\xdc\x1eTW(@,m\xdcr\x80\xa9%@\xcc[\xcb\xd385%@\xe5\xc8\xdb[o\xea%@\x92\xb1[\x05\x8f\x02&@8\x15\x93\xf2\xf6Y(@u\xf2\xfe\xc4G\xb9%@$\x94\x9evr\xfb(@(\xaf\xe0NC\xb3%@\xc0E\xb2\x8f\xbd\xbb%@r\xc6\xb9\xb5}o(@\xb1\x9f\xc7\x98\xb1\xa9%@\x81\xb6AeH\xfd%@\x94v\xb5\x8a\xaaj(@\xe9\xba\xc5X\x8e\x18)@\x7f\xfe\xd9\x9b\xba\xa3%@\x13\x04\xb1@\x1fO&@3\x99\xcfv\x86N0@\xc6\xde\x1c\x193\x14&@c3\xd3\x14E\x95(@\x99}\xe8<v\x02)@\xa2\x1b\xe6e\xcb\x13)@s\xf8\xefL\\\xfc(@\xcfH\x91\xc1#\x160@\xb1@\xa2P*+/@\x80\xaasC}B0@\xc8Q)[\xa4*)@\x06\xb8\xea\xa0\xbb\xe7%@\xe8:\xcf\x96\r\x9c(@\xd7\x11[P\xd7\xa4(@\xc6\x1a3\x00K\xea%@\x9e\xb3\x00\x94\xb0\xeb*@N(\xe0\tpU(@\x93\xe5\xa85O\xf8%@=A\xfe}\xdc\xa2%@x\xa2\xf6\x8d\xae\xb4*@\xce\xad\xd1-\xdb\xc1(@<\xf0\xdeFY\xc8%@\x05\x17_g\xcbI&@\xe1\xbb\xbe\x08\x8f\x96(@\xf7\xf0\x14\xbb\xcd\xca%@\x82\xba\x00\xcf\x1d\xd1(@\x11\xb8u\x12q\xe9*@\xcagnh\x94m.@Nf\xcc\x07\xf7\xe7*@-T\x99\x1cP\x0c)@\x9c\x9a\xca\x96K\x9a)@\x0c\x1bp|:\x040@f\xb6h@\x06\xda/@\x01\xb2\xba\x171~.@\xb6\xcb}\xb9:\x85/@>\x93XW~\xed/@\xf0\xb6\xc1\xac\x9e\xc60@\x83\x00<\x85\xae\xe0%@U\xd7\x19J5>/@\xc7\x8b\x04\xbb\xd1\xe7%@\xde\xc7L:~\xe8*@\x15\xb4\xb5T\x15\xdf*@\x95E\xdb\'\x05\xcb-@\xf11\xdce\xbeL0@\xcbkX\xd1h\xf9(@\xf4\xb6|.\x82\xd8%@\x85\x17_u\xd4\xd4/@\x81\xa9\xffPoK*@\x8e\x8c\x93\x10a\x1a&@\x81\xa2\xbb@=\x961@\xcd\n\x05\xfd\xc6\x0b&@6\xb2%u\xe8\xc3\'@Q\r\xfb\x95\x85\xa6)@M\x1e_\xc8&\xb4*@\xb5$n\xfd\x9c\xa6%@\x8d\x9f\xfbP#\'0@\x92\xec[(^0)@^\xdd\x0f\xd2\xa4\xd4)@\xdf\x99\xbd\x9e\xbbG*@\x8a\xfd\xf2\x08\xbaI&@V\xc7\x16?\t\xb1%@[hf\xa1\xbf\x96)@H\x19\xb4<\xcd:0@\xb9\x9b\xc2|\x83C/@-\xbff\xcf\x1f\\*@\xa9\x9e\xedG\xbf\xf5%@!5\xa8\xb8|\x100@jkP\n\xf0\x981@\xe9\x05\x18h\x92\xda/@\x86c\xb3\x89\x83\xe8/@\x9f\xd7J\x1d\xed\x98)@ZQa\x13\x93\xb2\'@\x8f\xeb\xc4\xc5\xb3\xa2%@^\x84\x89^mu*@tht=\x17.(@\xc0Qt\xeap\xe6%@"\xaa\xed\xcbx\r0@?@n\x879\xfa/@\xdc\xa0G\xa68\xc5-@\xa4B\xcc\xbc\xafz(@\xf1\xe5\xc2\xac\r\xfc%@R\xf213\xd9?&@0\xaa\x84\xe8\xcb\x9e.@A !\xa1\x87\xc2\'@/T\x11\xdc\xe7\xac*@\xdat\xcc\xbbj50@d+\xcaJ\xd2c*@\xe9$\xd4\x97\xbf\xb5.@\xafq\xe9\xfe\xb5(0@\xcd`=E\x1c\x96(@\xd0\x1b"\xd2B\r0@\xba+\xe0\xf8\'\xa9+@\x0b\x94\x81F0q&@-\xb4B\xa9\xfb 0@\xae\xf7\xd3\xa8_\xad&@\xdb\xe5(\x9c\xech0@X\xef\x01&n\xae%@\xbej.\x01s\x05/@\xabK\xb8m\x9dd,@\xc2\xd7~d\x13\xe1\'@\x97g\xb1\x8b/A-@\xb1[\xcf\x96\xba\x96)@G\xf3\x7f"6K&@c\xc58\x18\x81\xaa-@\xdc\x885\xc3\xfc\xf4(@\x1b\xe9\xb6\xe3\xd5U/@R{\x14\xe4\xd4\x05/@\xc5\xf4\x8d\x9cC\xb8-@\x9c\x07\x04\xcd\xba\x87(@\xb7+BO\xa3\xd4,@\x18\xad\xc1\\\x96\xbb\'@es\xdf[\xb5\x1c-@\x8e\xacX\x9c{:)@\xd9\x1cc4\x08\x81*@\xc2\x80\x99H\xfd\xa6%@?\xaf\xc2aU\x07(@\xd1\x9f\xbeI-\xf9)@u\x89\x84\xa8\xde\xa0%@\xa94\xf6\xe1,R0@;\xa3\x98W\x93\xb0%@\x0f7\x92\x98\xe40/@[\xb2\x94$\xef.(@1\x9b\x9a\x9d63*@\xf0E\xdeW\xf8\xfd(@\x88\xd6[\xce\x8e9)@\xe4!@fAE0@\x92\x91\xf2Y\x1b%)@\xab\xa1)\xe5K\x16)@ \xa3_\xf6\xf4i&@\x070t\xb4\x00\x1f0@\x00\xfa\x84\x15\xdab0@\xc5D\xef\xf5\xdc\xd4-@\xf1u\x8d\x89\x14\xff\'@\xa8z\xba%uW)@-\x1b(m\xdem-@7\xe8O\x80\xe8\xc6\'@\xba\x1eI\xc2.\xef/@\xcc\xdb\xb3\xca}h/@\xa6\'\xef\x9a\xd5\xe6-@\xd2lqm\x90$)@\x94\xc0\x0fj0\xf2)@\x9b\xe8\xf3\xdeH\x931@>\x01<CH\t0@at\x94\xe7p2/@D\x9ayxw\x0c&@@\x1c\xd4\xf0\xacF1@zs\xad\xc2FW)@z\xa0]Y\x03\xe4-@V\x02nO\x95s)@\x04\x9f\xf5\xb23\xca-@KE"\xce\xf5j0@h9h\x16\xa7\xe3(@!^\x13lE\xc1*@|q+\x9a\xbd\x180@TW\x84\xc4\xc6+&@\xfd\x9e\x0c\x06\x03h)@\xb1y\xf6f~)0@\x15\x1d\x99\xde)\xe2+@\t\x8a\xcd\xdb\xcf\x1c-@\x13F`g#l(@\xc2\xb8\xc4\x86MJ0@\xd24\x95GA@/@W\x05\xce\x8b\xcc\r*@t~$\x83\xa8\x12+@4\xb02\xfb6\xdf.@\xad`Mb>)-@\xfd\x8a\xf2]\xec\x1e0@\x89A\xe2\xd0\xbac0@d\x1f9K\x9a\x7f*@\xd3Nu\xba\xc4,%@\xd9X$\xcb\xaf\x80%@\xdf\xa9\xa2rs6%@m\xa4\x89b\xec\xd8,@|\x87m\x86W\xcf&@r<\xe1\x10\xed\xc50@v\xbf\xc6\x87\xcdh)@\x9b\x87\xeb\xfb\xb3\xfe*@\x19o3(\xec\xc8/@.\xe6D\x0bJ\xef.@\xeb\xda\xdaw9\x8d-@\xe7\xab\xa6\xfe\xd8\xa11@@t\xd8)`\x7f*@0\x9f,s2$)@\x84\xee?\xafXA.@\xdc\xf6\xc4R\x12M)@^\xea0\x90\x8bZ)@\xea#\xe5\x1e\x8c\x1b)@|`\xf3S\r\xb5\'@\xe5\xdf.\x11a\x95-@o_3\xbb\xf4\x1c-@\xb2\x8d\xd9!\x1b\xbb\'@K\x95\x8eq\x14(&@O\xbe]\xc2c\x17,@\xed\xad\xf1\xdf6\x04*@\x93B\xb8\x1d\\\xe2(@.\x90\xf6\x9b\xf7\xe8\'@m\x176\xc1gZ)@\xc3}\xb7\x84;>-@ T](\x06\xb2&@\x9a\xcd?\xe9\x13f/@\xdb\x9b\x97H\x136)@\xb9i\xac\xb4\xa9\xe30@\xf1\xb7\xa0j\xe4#+@dei\x1d\xd5\x02*@\x16X\'\xd4\xf0^+@\r\xa6\x9a\xa3\x93\xe00@\xe9\xc4\xe8\x9b\x17\'&@AOP\xa1{\xa0\'@\x11\xb0\x8c\xe14\x9d-@\xd6\x95\x9cgc 0@\x16==GQz(@\xb5y=W\xa3--@\x0f\xf1\xe6\xbcn\xa6&@\x86\xc2{\x1a\xfd\x19+@*\x8a\x05\x03E\xe80@Z\\\x0c\xac?U)@}iu\xc44p-@"\xf6\x85\xdfj\xc1+@\xdf/t\x8e=B1@S;\xb0\x06\xfa\x99&@\xef_\xbc\x98\xb2+-@GSq\xf9\xcd\xef/@\t\xba\x99\x845\xb0+@\x88\xcd\xe9Ih\xdb\'@\\W\xa3\x8cu\x0c/@\x11\x90\x1d r\x07(@\xd9\xf6\xccK\x81\x1a(@A\x04\x83#\xf4\x9b\'@\x16\x80Dt\x1a\x94&@U$8*2\xb2\'@\xf9_\xff\xb0\xff\xf5)@\x02Q\xde\xfd\xc4\x02(@-\xab\'\x07A\xcd+@\x12\x80;\x06\x03\xc7(@V+2\xda\x98\x9e&@\xe0n\x16(\x00\xa7&@\xc8\xe6\x82\xb1`\x95\'@\x84\xa3\x02\xcfFV(@\xee4\x91\x01\xf7\n/@z\x83\x0e2\x16W&@\xb9L\xea1\xef\xa4/@\xd4gg\xdd\x08L)@A\xdbu[\x975-@l\x9b\xa2\x8cX\x84-@\xdeG\x80G\xae\xed+@[G\xe4\x11\xfe\x0e(@\x08K\x87\xab\xe8\xca(@l\x01{\xe7\x0c\x8e\'@\x89\'\x16\xf3z%%@\x0es\x1f\xd3q\x03/@\x96pI8Y\xd0&@.\xf7\xe78a\xda/@\x98\x98\x9f]\xa9O/@\x98a\x83v8F0@\xd1\x1c~.\x82\xcc&@SN5\x97\xcc91@\xb7\xbe\x9be\xcdG,@\x85\x12G\xeb\x178,@\x98x\x998\xe5\xff$@M\xebJ\x1a\xde:1@\xb6\xa1\x83\x84\xb6\x02+@)\xa3,\xfc6!\'@\x9a\x7f\xb2oW\x11+@m\xc6N\x9eCz(@\x89f{\x10\x8b\xb1(@\rZ\xb4\xb7\xbf\x9f\'@\\y\x89?\x10i+@\x85\xd05\x9b\x16\xba-@=\x0e\xd7\x9a\xa6M+@\xfe\x0f\x9e\xb7\x14\xc6\'@\xa7\xfc?\xa4i\xa3\'@K\x0c3E\xa6\xf4*@\x0b;y88$)@\xee\xab\xc34\xbe\x1d%@\xaf\xcd\xb7l\xa1\xdb-@jm\x96{\xc5\xca(@nSm\xb3\xe8\xe2*@\x86XO\xaf\r\x1d+@\xfcO\xef\x93J^+@\xebB\x87R\xd8#%@\xbe\x95$\x04$\xcc&@\xbaB\x19\x91\x94\xdf0@\xeb\x99\x8a8<m+@~b\xec\n\xf4\xc6(@\xd9\t*h\x99\xea%@\xeb\x1b\x7fBB\x90+@4\xb0b\xab\x18+%@}\xc1\x12\xf8\rF%@\xb9\xe8\xf0\xa3\x03\x850@\x00\xeb\xec\x1e\xdbQ0@\xe8\\V\x1d\x02-/@\x1b\x83\x93\xd2\xb0c.@\xde\xf7\xf7\x8e\xd7\xe9/@\xb8\x19\x80\xbfe\xe5/@\xe1i\x7f\n\x9b\x90-@hP\xac\x97c\x000@\x8d^\x0b\xa9\x18(0@Y\x8b\xd57\xb4\x8a/@\xb6<\x98\xfe\xebj,@\x9c\xbd)\x83$\xf9*@\xafr\x15\x0c\x8f\x0b(@\xadV\x91p\x13\xdf/@\xea\xe2\xb4\x08\xee\x83(@+f\x8f\x8a\x94\xdb-@/\x9d\x95k~\xed*@\xd5\x93\xaa1\x19\xf5+@\xf0\\\xf4),\xae\'@\xfaE\xc1\xad\xad\x190@\x9b\xab*\x16B\x1f)@\xa5\xcf\xf5h\x93P/@\x94\x92\x14\xbf\x0c~)@}\x8f\x8e\x00;e.@{\x8e\x1el"(,@"Z"y\x8a\x99/@\x9f\x8d[\xeeZ6/@\xf1\xb4\x0b\x13\x8b\xeb/@\x95\x13&\xfd\x17B%@\x9c\xde\xe5TJ\xa1/@\x18\x8c\x9c\x80`\xb6\'@\xe9\x84>pG\xfb0@\r%\xe7oP\xa3\'@\xa7\x9am\x8d\xf8t/@\xf3\xdf\xe3[\xc3\n%@E$\xe3\xdb1A,@d\xf0\xff\x90\x87m)@\x0c\xed5\xe84U)@E\x08T\xfa\xc7|0@\xd2\xdf\xbf\x95\xae\xf7-@\xd3\xf6 [\xd8P+@%\x8c\x84r\x92\x110@\xf22\x01\x94\xe8\x8c)@;\xe7\xa4j\xc7\xf7+@n\xbd\x7f\xfb\x812(@\xf2,\x82\x02HU/@3\x98\x1f3\x81\x1f(@(\xd8\xeb\xbd\x07\x9f\'@\x9dV\x07\xc6\xaeK(@\xb23X>w\x08.@\x18\xb09LP\xad-@\xa4|\xee\x9f\x02i/@#\x139!\xb8"0@q\xc0\x94&L\x130@\x8c\x94\xde\xc2\x08\xf9%@,\x82A\xe0\x02\xcb*@\x0f\xb2\xd20\x13K,@\x03\x87`\xfe<\xf4%@\xe9\xa1\xd9Y\xd4\xab-@d\x93\xa6\x08\x884,@\'\xf3\xe5\xd3\xa6\n0@\x11jC\xa3\x15D0@\xa5\xae\xf7O\xf8\x85\'@\xfeq\x0bk\x15.,@j\xe3G\x1d\xf7\x130@\xc2\xeb_\x96\xef}&@\x1f\xab\xebB\xe9T(@X\x879\x11\xe0}/@*\xe5\xff\xc1\xda\xaf/@\xdaJ\xc1\x1f\xee\xb1/@\x81\xc2\x03\xe2\xcb\xea/@f\x06\r>@\x12/@\xc4\x8c\xba\x86\x1fD(@Z\xb5:\x93(\xc40@\x14\xfd\xeb%\xfbn.@\xe0\xba\xc7\x032~/@\xba\xd8er\x1310@\xd6\xc2"M\xb2\xd7%@\x8b\n\xdaO\x87\xef\'@\xe3=\xe8\xb5Q\xc5/@\xc32##\xa4\xc1(@\x99\xa8\\\xc4Y\xfd%@\xf2\xf9\x1b 4\x1f0@K\x95\xca\xbb8[.@\x18\xbbQ\xa3\xe8\xad%@\xc1\xa8\xbe\xa8\xf4g.@O\xe6\x8dA\x86\xdc0@\xc1[t\xdc\xbd\xda/@\x87\x97\x9cFK\xe9%@\x89\x19\xa0\xba\xac\xd5,@\x99\xae\x99\xd2\x1f\\&@[\xd2\xd5\xaa\xf2\xea%@\xb1\xee\x03*b\xb2)@\x9c\x84\x91\xcd]\x1f/@\xb8\x0en\xa0\xe1\xd1/@\xbb\x16\x92\xe0\xf4\xef%@\xa6\x80k)h\x060@\xee\x02\x1eWi?-@m\xc9\x04\xab\xee\xea%@j\xd9OD"\x1d0@\x936\x8ct\xd7e(@\x16\t-q)\x88/@\xb4C\xe66m\xed/@\x89\x96-O\xb4*&@fw\xfb\x86\x9a\x0e)@\xe2\xd4\x87#\x0f\xa0/@7J\x0b\x17\x01\xcf.@\xd5\xf4\xb4\xe5\x1e\xc6%@\xf2\xce\r\xbf@\x9d.@E\xf5CJ\xe6\xfa(@\xffJ\x12\x9eN\x05&@\xb1\x1d\x8f\xae\x96\xc6(@\xd7\xd8\xf5\xda]k.@\x89NG+\xbd%)@sU\xfc\xdf\x0c\xf4%@\xa3\xaejw\x88\x9f\'@\xa4!\xdd \x98\xaf&@\x9d\xc2\xa3_Mu/@\x8f\x89\x90\x01\x8c2/@\xc1\x9b\xc2-6\x9e/@\xb9@\xe6\xc7&\xb4*@\x14\xe0\xa1Q\x1c\xd2(@un\x8b\x89\xcer%@5Z\x1d\xc7/\xfd%@\x12\x81\x92\tk\xd5%@\xdf4\xe8\n\x91/)@\xbfC3V`\xc4(@]\x99\x03\xd7\xd9\x010@\xa4\xa7\xd1\xeb\xffE/@\xd8*,\x05}\xb3*@c\xea\xb8v\xf3\xa1(@\x1b5\xf66\x86L&@\xf2\xaf\xba\xc7\xc3\xe7%@\xfd\x98\xb2\x7f\xf5\t0@\xfeP\\Z\x10\xfd%@\xdf\xe7\x80\x1e\r-)@\x12\xe4\xbbaE\xb2(@\x07?\x7f\xf4Y\xeb/@\x85\xb1\xb3\xd3\xe7\x01&@\xc3_E\x82\x17\xf8%@\xfb\xca\xb6]\xb9\xcf%@H5&\xf2]?&@\xc8%\xa6\x9b<\x110@\xee\xb6R\x06\xa0|-@\x9b!a$\xa5\x1e)@yp\xe5\x8a\xba\x15)@\x06Un\xf4\x8a\xa4(@ cd\x0e\xe6+)@_\x0fhr\x842&@\xd8g\xc3sU\x06&@v\xdd\xbd\xe8\x8az(@\xae\x7f\x08\xd2\xb8\xd9%@b\xec&\x8a\x8b=/@D\xaf\xf3\x98\xe7\x84(@\x15v\x10\x98rb(@\xab\x81\x91\x04\r\x15)@\x8b\x0e\xf8\xd5x\x15&@\x11\x9a/\x1f\x18?*@c\xa7`\xfau\xed,@)\xad\x8d1\xb2\xee*@\xc8m\x94\x92\x1d\xc80@\x8e\x9e\x0b\xba\r\'0@\x8e\xb4\x02\x08\x8e\x05-@s\x04\xdcI\x18\x00&@\xb0\\>\x9c\xf0\xf6%@(\xae{\xd5\t%)@\xf6\xeau\xa1\x00\x190@\xf4\x8e\x81\xaf\xc1I\'@3\xa2\xe3Lm5-@\x80\xb8\x8f\xc5k\xa8%@\tw[\x03\xa1L*@\x07\xbb\x06\xa2y\xf6/@\xc2\xff\xd9\xec\xc1P*@\xae\xf7\xd3\xa8_\xad&@4\xff\xec\x92\xf9\x15&@7\xf4\xa1\x11\xbd)0@3\x83\xe17\x16\xd5%@\x98\x12m\x1b\x18*(@NK\x03f3=*@\x91]\x81\xa3\x9700@\x9bJ\xe8t\xec&0@\x88q\x15>\xb8\xe8*@\xe3\xe2\xddM\xcf%(@Z?\xea\x89\xc6\xfd(@M\xa5U7\x8b\x06\'@\xc0\x08\xe1\xb6b\xf1&@\x98\x99\x84Y\x9a\xad,@s\xcc\x82\x8d&\xb8%@(\xa0kt\x98?-@x\x04\x06\xcf\x98\xa7,@\x0c]\xe8\xd8\xd4\x120@\x88SM\xc8\xb0S&@f\xfbP\xffy9\'@\xbbTQ\xefL (@\xc0\x0e/\x807\xa6\'@\x15p#\x87\xb8\xac,@{\x19\x82pq\xb9%@\x15@d&\xa05&@\xdb:kD\xa9\x8b,@X\xbb]\xe6@+(@u\xa5\xfb\x1e!o(@\x18\x06\xfe+8[&@0-\xce\x1cf\xac%@v\xe7o\xe7Rq,@2\x11\xe2\xd8O\xc9%@\x0f\x91\\\x90\xd670@\xa1hH\xa0X\x9f%@\xc0\xcae\xae\xcd\xc7*@\n\xcc\x11\x89\x9ek\'@\xe37\xf5M\x17Z\'@e6\xfcz\xcc\xb4\'@p\xbeas\xc1\x1e-@\xa2\xa8\x7f\xfd\xeb\x07-@\r\x85>\xce\x0bs)@/( K\x86\xfb(@J\xe7k\x84`\xc4/@\x87\x9b\xb5\xaf\x94l,@4\xe11\x9bz7*@\x17UO\x05\xef\x9a,@\x9d\xfb\x89\xd9\xe50(@D\x16\x1d1Y90@\xee\x98<\xad\x83N\'@\xdd7_\xd0\x19\xb0,@\x7fi5\xe9\xe4t&@\x9dgl\x0c\xadm/@\xf5\xee\xfeX\xce".@\xb9\xa7S\xe3ft)@\xa2N\x9e\x14\xb8\x030@;\xe1\xa1o9\xa6+@\x96\x0f\xc8\x8b\x85q-@W\x83*\n\xe1J-@\xdc\x08\x80K\xe3\x81*@\xd9X\xdb.\xe1\xa4%@\xe1r\xe4K\xdf\xbb,@\xcb\xe6,\xef\xb4Q0@k\xdb\x10\xf8&T0@b\\\xc3\xbc<o0@T\xf2yt&\xc1+@\x06\x96\x94w\x8b\x99*@\x90w\xe3R\x15\xc1-@\xf7\x13\xca}&j(@\xbexGb\x17j/@\xe8f\x17P\xb5\xb2*@\xd4\x92\xe2T\x9b^0@\xa1\x16W\xa6\x99/0@\xc9\xdf\xe2\x0f\x9bM0@\x1e\xcf\xc5t#\xc3+@\x15\xedi\x99\xd5G*@\xb4\x0b\xe6\x93u\xc7\'@V\xb5R\xa8\x13\xe8*@\xa9\x7f\x86\x95\x9b\xdf*@f\xd2\x891Wk(@f\xb9\xd1\x08\x15\xb6%@\x02\xddN\x87\nB-@\x92\x03Va\xff\xa6)@Li8R])0@T\xde\xc33D\x130@\xd7\'\xacR\xa4\xee*@\xd4\xc9\x8b\x8c\xe3\xda*@Z\x13\xdd\xcf\t\xc0-@\xcf\x11\xb8\xfb%\xee(@\xad\x176Il\xc3.@64\xbf\xde\x02\xb80@`^D\x1bW\xa8(@\x14\x08\x15\x9c\'&0@\r\x1c\xd8Dp\x0f0@jx\xa0M\xa3v)@\x83\xf8 "q\x0c0@\xba\xbc\xc6 Q\xde*@\xcc\xb1[h\xaa .@\x17R-\xda\xe9\x17+@\x7f\xcf\xee\x86\xa2\xe3*@\x07\x0c}\\\xb6o)@\xa4p\xfcL\xaej0@\xc7\x8a\xd0Cz\xfe*@E\x1a\x7f\xcd<\xba%@\x83\xf9x\xb4\xdb\x180@"\xce\x9f\x97\x13\xd2*@\xb2\x91+jHB/@P\x1d\x84\xb9\xbdQ)@k\x17f\xf7U\x9c,@\x08\x16B\xd2\x19\xb00@\xacVBU\xa6\xeb&@=\xdd\xc8\xa5\x8e\xbb%@\x82@<\x92\xb1+-@\x16;\x9as\x87/+@\xa6CV\xe4,\xc0/@\xf5\x0c\x8e\xecVK0@Y|\x83\xf3<m0@\x14wc\xeb\x88I0@K \x9b\xc1\x07\xb1)@Q\xe5;\xbb-\x8b*@\xb2\x16\xf4\xda\xbc\x90*@N^\x84\xc3\x8d\xb8%@k\x05\xc0\x17:|(@lB\x17\xa0b\xd3&@;\xcf\xb4\xe0r\x9e/@\xd1\xc7\xb3\xdan\x1c+@\xc1<\xec\x0c\xf1\xf2.@V\xad\x0f\xe96)&@\xf38\xbf\x90\xad5/@\x11\xcd/\x8b\x7f\xd7\'@;\x99\xf4\x0eXI0@\x03*z\xdf\xa2U%@u?\xa3\x8f\x19\x1c+@#W\n\x12jp/@\x19g`\x9e\x00\xd4/@\xfa{\xb0\xbb\x95\xd1\'@Y\x18\t=\xef\x080@\x80\x15RX940@I5\xd0\xfd]\xaa)@\x8cy\x93\xa1\x92\x84(@E\xc6f5M\xe4(@\xa8\x1e\xff\x93"\xcd)@]\x89\xfc\xf4\xc2\xd2/@\x9d\x8a\x06\xec\xb6 +@u\x8b\x8c\xfc\xc8\xd5(@\xcf\x11\x12\xa0\xff\xb6\'@\xbb\x9d\xea\xfcV\xc9*@y\xf9.\x11\xba\xae&@)\xd0\t\x1b\xe5\x9a&@\xe08$\xcf\x1d\xd6*@\xd7\xc9\xee\xe3m\x1d-@POG\x8f\xe6\x96%@\x10R\xa9\x1a\xb6\xe9\'@C\xf7w\x8aID)@M\xeb\xd4\xdf\xa1\x8b\'@\x1d\xe7{\x8f\xfa--@N\xb8T\x86\xf2\xf3\'@\xf2\xf0\xa9\xf6\xe0^&@\x9e\xd0\xa5\x1a\x94*0@\x1bbD\xe0\x0c +@G0\xbf\x9cR7)@U\xe5\x88\xaa\xa3\x07*@!?\xea\x01\xce#-@\xef\x1f)T>\x96-@\x18+\x83k\xd1\xf0\'@\xbfb-&\x9c\x95\'@\xf8r\xd1\xec\xf5\x14\'@\xe8\xc8\x18.la0@9\xb4\xaf\x82~\x160@U\x89\xf7\x94\'?)@\x11\x05\xf2\xe2/x%@g\xdd:\x02\xc0:)@\xf4=X\xa02\xee.@\'\x83\x9cy\xd1\x89\'@iy\x98\xdfF\xfb(@\xfetY\x98\xf6\xa8\'@\xe8\xb4Z\xa2\x01\xa0\'@\xacK\xee\xf6\xbe\xe1/@i0K\xc1BX+@\x88j\xbc\xeb[\xb0\'@\x93$\x06\xc2>a0@+\x98\\1\xc0\xd2.@\x13\xe1SV\x84R0@\x02\xbe` l\xd5\'@\xc3e\xdc\x16\x0e\x0c,@\x17\xf6V\x1c\x93&\'@Y\x1f-N\x97\x11\'@\xcf\xc3J\xbc\xfd\x8d0@Y\x15\xfcS\x94\x16,@D\x8f/\xae:f)@\x99Q\x8dd\xa7\x0e-@\x9f)\x17\xb2\xa2B1@\xd6\xda+\xdc\xab\xe80@\xda\xfb\xf9\x81W\xf5-@`\xa4\xe7\xce\x7f\x11\'@\xc4\xc11\xc7\x9d\xf6.@\x8b^1\x91#t-@\xf6\tY\xb4\xf1k0@57\xefF[\xfd(@Z\x1f?\x11\xa8\xe00@\r\xd4\xcc\xbb\xf6\xb3/@\x99\xee\xef\x1f\xf1.%@C\xb3\x1a\x9a\xb4\x8e-@\xb8\\\xe8M\x8e\xd6\'@\xfd\x9b4\xba5\x7f%@]\x8eF\x00\x8c\x9a\'@\xad\xa0\x02O\x12/,@?I\x8f\x87\xf0:)@\x01tm+\xa1\t,@\x139\xb6`0.)@zZvgmi)@0\xc3\xadL\x80\x97(@\xb5\xbf5\xde\x1b\x89\'@!Y\x91\x04\xc2\xe0+@\x19k\x85\xe8\x8d\x850@\xe1\xf3e8\x17\xad)@\xcf\x87\x9d\xe1\xa6\xcd-@1s\xeb\xa5\xa9\xb8/@\xc6x\xb9\xb8\xddy0@\'\x04\x8bk\x16\xa4+@`\xf0T\xc5i\xc4\'@m\xd8\xa1\xdaz\xbb\'@\xb4\x81.\xec3\xae&@\xbb\x15\x85$\x8d\xab\'@\x970\xf1\xd94\xd4/@\xc0bB\xdf\xfc\xb0\'@\x1c\x02\x1c\x1a\x9b\x91&@\xf1a\xfd\x1esB,@\xb5\xe9]U\x1d\xa2&@\xca\xbdQ\xea\x11V)@\x18B&\x88\xcb|*@\x0e\xac\x9eU\x82 +@\xdfr\x9ag\xe0\x11+@\xc6\\\xe4\xed\xd8P+@\x06\x08WLh\xcc-@\x06u;\xc9\xb2\xc6/@w\xe9\xd65\xe2\n+@FAq\xd8\x18\xf5-@\xc1\xecE\xcbL\xaa+@\xa4f\x8b\x1a\x9b\xa0)@\xc8V>\xc521)@\xb5\xe6$\xec\x8e\xc7&@g>\x96s\xf9\xa3\'@\x10\x88o\xb7\xa9\xdd-@\xb2\xd5R\xbb\x05\xd5&@\x1c\x03\xa4\xea1\xfb-@!^\xd9`\xceW/@d0MW\xec\x88/@\xa3\xd6n\xe5\xd4\x06/@\x9b\x01\xf2-n\x9e+@uo\x1blr$(@4\x9a5t"\x12+@\xab\x1f1:\x8b\x95-@\x12\x0f\xff2S\xa6-@.\n\xa7\xe3\xbd5/@2^\xb3Tag)@\xc2\x936\xa6b/)@\xf03\x0bMw\xd7-@\x92#\xaa8\xad\xf8*@u\xbe!8\x04\x8a*@\x89\xeb\x89U\xcd\xad\'@K6\x19\xbbm\x1b+@\x9coUL\xbd")@\xf4\x982yI\\)@c\x1ee\xfd\x8230@\xf4\x9b\xffY\xdf\xd1&@\x1dp1\x0f\x8a\x1d0@\xc6\xa4\xf0\xe1\xf9\x13+@P\xe0\x1f\xa3o\x00+@So\xb51\xd3D%@j\xad<BL-%@6\xf8\xc0\r\x7fW/@\xf8\n\x055wC)@\x13">\xc3\xab\x19(@\x80\xb1?4\xdf20@\xeb\x0c\x18\x9b\x87\xdf\'@1z"G\xdb\x01(@\x1c\x01\x94~\x9a*)@\xdd\x85?\x14\xf3\xad-@3v\xa2\x97\x89\'%@\x1c\xff\xb8\xc22\x06.@\x8b\\\x9f\xa7\xf2\x1c+@n\x85[\x98\xe3Q)@\x0f\xbapC~\xa1(@I\x05\xe7\x1f\xcc\x01(@\xffl\xe6\xf9\x9bT/@\t\xdf\xdd\xae\xc8s)@\xa7\\3\x902n)@M\xe0\t\xf1\x8d\x92(@\x18-\x91|b\x86/@\x12\xe0\x1a\xc1\x9bu)@Te\xd9\x1e\xb0l%@j\xe9\x97\xf4\xa5\x1a0@y\x93\x04v\xc9\xb2(@\xe1\x8c\xc9\x92\x16\xba-@<\xddm\xc9\x90\xc7\'@[\xc5Vm\xe8\xa3\'@W\xcfn\xa5+\x99/@\xe3\xea\xb0Je\x120@\xa8I\xb0_\xb3\xf8-@x\xde\xe18\xd3\xef/@\x0er\x1f\xa6\xfa\x1c0@\xeb\x9cc\xb4\xa4\xb1-@T\xa4\xe0\xd79B%@V\x9e\x01\x87\x1c\x07(@\xba\xa0\x7f\xb7\x1e\xf1\'@K\x16\xe7I$\x1a+@l\xf3\xbd\xe1\x8dz0@\xf3\xa8\xf1|{\x130@\x8f[\xe8b\r)0@\x82]\xba\xdc\xca\xc6(@g\x92|\x96x\xdd\'@t\xf0s\xa9B\x82)@\x8f/\xba\xcb\x82\xb6(@\x01\x8bJ<\x083(@`h\xfb\xa7\xb8`(@$\x1d\x10\xdd\xfcR(@\x05\x90\x18!\xdd*%@U\xe1\x89\xb52\xf6/@\xa1T\x04\x18\xdaH,@\xeb\xd8W{\xff\xf7\'@l\xe2\x8f\x82\xa7\x88+@\xf4\t\xf4K\x1b\xd3(@<e\xed\x16\xda~&@.\xc02\xf9\xb4\xdd-@\xe5\xe4\x15\x8a\xf2\x150@)y\xbak\xf9X,@0\xc5.\x8e\xf0%/@\x08<\xd3\xd7B\x01(@\xf6\xd5y\x94b\x03(@\xab\xfa\x80Tc\xc6(@\x82\x91\xfa\x97B\x97\'@\xffe\xd3i\xd0\x13(@\xa9\xd7\x04\x9c\xa8\xfa\'@\xa2qi\x93\xb8\xab(@\x03wcB\xb4\x000@a]\xae\xa4\x18\x170@\xe5\xa6Y\xef\'C0@g\xcdY\xa4\xd4A%@_1\xf84\xccI*@e\xde\x9fd\x81\xf3)@;R=\xa6\xec\x90+@q\x13\xd3\nPZ0@\\\x00\xd5\x9f\xffj-@T\xe5\xbag_\xd2+@Df\xd0\x85\xca\x14.@m\xbc\xf8Y\x89/(@H\xa3)\x9c\xc8]0@\x16\x04\xa4\xcb\xc8\xdb*@\x9c\xc0>r\x93\x9c\'@W;\xb8\x0e\x8b\x12+@\x98\xfc\x9br2^+@<\xb7\xffg\x7f\x9e+@\xa5\xc26(ai,@\x14J\xfe\x85=\xad&@_\xb1\xc3a\xf0X)@\xc7\xe7\x99\xb3:\x1f0@IQDP\x023%@\x92\x9e8\x1e\xcc*0@\x9a\xb3\x07\xb5\x16\x190@v\xb4\x7f\x0c\x9e\xf2%@\x89G\xd6\x00:\xe0%@\xe8(\xd6#4[&@rh\xe4\xb8\x8bL&@\x06\x07J;\x1a\xd7(@g\xf7\xfaxt{(@\xfb@\xb7q\x12\xed%@\xedr\x1e\xae\x9e\xc9\'@>\xd9u\xc6Q\xfe.@\\;%\xa9\x1d\x10)@PY[/\xee\xc4(@\xe0\xd6Z\xe9\x93U(@\xaf\x96\xac\xae\x18\xdc(@\x8c\x04"\t\xd5W&@X\xd5y\x0e\xc4\'&@\x0f\x04|\xdb\xec\x961@A\x85\x93V\x88\xf2%@\x0e\xa8\xa7z\xa7&)@\xfem\x95?\xa5\xda%@\x84\x92_\xe9\xc5|&@\xeb\xa9\xa8\xe1\xd6\x17&@\x9d\x01\xe9\x1e\x99\xd0(@\xac]\xc1rD\x97(@\x192Q\x0c\xbd\x81(@\x84=*\xc5\x99\x12&@\xee\x9c\x9a\xdc\xb2\xff%@\xba\x15\x00;\xcd0)@:d\xbd\xf0\xf6\x1e)@E\x9c5\x13\xa5\xf0%@\xcd\x8b(\r\xfe\x02&@\xea\xc9 L\xf7%/@\xc25z\x1a\xe2\xaf(@Jp?\xda\x8d\xa1(@\xf4\xd9X\x8a\x99.)@z2\x931\xees/@\x17\x7fF\x1a>\x7f/@8\xae:Fc\xc7/@\x1b\x90t\\H\x17)@,\xcd\xcc\x8aQ\xa1(@+\xdc\xd1\xb4\xb4\x9f.@[D\xab\xc5\xd7~*@\x1c=\xa3dZ4&@\x91(\xf4>\xb9\x03/@\xad&\xb8R\xbc\xda%@\x9b\xae\xca{\xb0\xc8/@i\xe7\xb4Z\x86\xd5%@R}\x8bo\x18\x070@^`\xc9.\xc1O&@\xa5\x14\'e&\xc1.@\x17\x8dg\xd9\x90\xc7%@\xdd\xa4Uv\x84\x80/@\x92_2](\xd0%@\x0f\xc9g\'6\xef%@I\xe0H\xfe\xbeh.@\x8bI\xf8j`\x13&@\x96\xc9r\xe8\xb7\x080@Z\xc5&)V\x89/@\t\xe6O3Q\xce%@\xa6\xa7\x83\x0b\xd9\x9c/@\x07mL0\xf3\x1b)@u,\x8cU\x01\x17&@\xf2\x84\x87\x9a-\xc7%@\x12\xe3\xd9\xc2\xff\xfa%@\x85-P\xd5 \xee,@\x90\x00\xfc\x87\x15\xe6%@\x93G\x00T\xf3\xe9+@\xa2,\xeec~\xbc%@\x82\xceY\x00\xa8\x1c0@)\x91\xde\xa7\xfd\xec*@_\xb7}:S~.@\xff\x07\xe6mC\x190@\xee2i\xe2n\xe2%@\x8b\xba\xa5)%\xdd%@s\xc4#x\xba\xb8%@\x89\xe9\x00^@60@\x91\x04\xa5\xc0R\t)@3\x84#\x0cf\xac%@K\xef\x1e"5\xa0%@VV\xce\xa4\x8180@\xdb\x8a*\xc0\xd3\xa1%@9\xc0\xa2\x85pS0@\xd7\xeb\x12\x98\xeb\x92.@U)\xcbJ\xa5Q0@\x8b\xf0\xa4\xa2Te&@F\xb0FU\xf2\x8a%@\xd9+~\xa6IN0@N_\xd8\x8e\xbf\x9f%@\r\xea\x9c\xd0\x17\xb8%@\x82?\xd0\x89_,)@~C\x1e}\x13\x00(@y\x0b\x87\xac\x97\xad%@\xb5\xde*\x08\xf6\xb7%@\x14\xd74\x1d\x97`0@t\x88\nO3\xa8%@\xe8\xd5\x04\xf7&i0@~\xad\x8fi@\xbb%@\x99x\xd4\x1fIZ&@p\xf5\xe4<\xce\xa2%@\x8b\xe1~\x14\'~%@\xfc\xad\xa2^k\xb9%@@B\x1d\x91\x98n/@\xbe}\xa4A\xb9_&@T\xbf\xefK\xdb<0@\x1a\x00\xa2\x9f\xd8\xef.@\xab+:\xf2\x8b,0@\xbf\xb3\xaaoY\x91*@\x87\xce\x1a\xf1\xb1\xbc*@d\xf0[\xfd\xcc30@2@\x02\xf2\x8be%@\xf2 6d{90@B\xfbUY\xf6\x80*@\x11\n\xedq\xe1 )@\xbd\xd5\xae\xa7\x95\x94%@r.\x93\xd9\xd8\xf7(@m;\xbb\xe25r)@3\x8c\xb8\x82\x05|0@\x03|\x84\x81B\xeb(@\xfd\x7f\x1d\x17\xcfh/@\xb7F\xef\xaab\xf9\'@\x9b\xe8Y\xc6\xad])@\x19\xe3\xbf07\xef\'@Q\xcb\xfb\x13\x84\xc5\'@\xe1\x19\xcbAng(@\x7f\xfb\xfek\xb8\xef\'@Y\xae\xe7\xe5w\x04(@!\x07!|\x9d\x84+@\x8a\x17\xd4r\x9a/(@\xcc\xd4D\xb7\xe2\x150@\x96\xf2H\x9b<\xd2(@\x85\xef;\xb96\xbe-@9\xfc\x83\xd2\xaez0@\x9b\xf1x\xe3k-%@\x91\xf3\xb0\xe8-\x02+@\xe1\xc9\xbb\xfa\x15\xdd%@P`xSF\x13+@:BA\x00\xde\x1d0@%\xb0\x8f:\xa5\xac/@\xd0\x8eB\x18\xbc\xe4*@\xe3\x8f\n\xcd\xdc\xfb\'@#U\xf9\xb6\xfe\xa3\'@YWIO/\xc5/@VD\x84V\x8b\x190@r\x91-\x95>E0@\x1c\xbd\xc9(\xfc\xf9*@\xc2Pj_\x94\xa7\'@\xea\x19!vQC,@\xcck\xe9\xbbq\x8a\'@-\xa6\xab^]\x81(@\xfa6\x06~\x14\x860@ZL\xe8\x96\xcf0,@\xc3t[\x17\x8c\x0f0@%\xed\xdf8O\xb8/@\xc9]g\xe3\xa8@0@1il\xd3\xc3\xdf\'@8(\x05\xa0\xa1\x8d0@\x17\xcb\xb5x&*(@%\xdc.\xff\xe3\x8a0@\xd9-\xe8\x06\xf1\xcc\'@L!\x1f\xd9\xd2\xe9/@\xd8\xe5\x18\xfdx:-@v\x99\xda\xbb9\x84\'@\xc0\xbe=\xb7\x01Z+@\xe5\xcb4\xfc\xb6`+@x\xe3\x02\x8c\xd2\x87\'@*\xb8\xe7R\xb5\xe1/@\x0b\xd1\x08\x87\xd0\x190@G\xb9tZ\xa8\xe5/@\xd8\xcb$rY\x8d\'@\rl\x88\xc8\x1c"+@i\xcc\xe3.\x07!+@d\x88\xbf\x9e\x06\x9e/@m\xdb\x9f8\xa6\xa9/@\xfd\r\xbb\x9a\x82\xb6/@x\x8a\xc9\x8b\x0e\xd5\'@J!U\xe6\x14\'+@\xbbo\x10\x89H\xe8+@{4\x9e\x12\xd0,)@{\xbd\x02\r\x1c0+@I}9\xbbg2+@-..\x0e\x9c\x1b+@\xdce\x0f\x16\x05\xcf\'@?\xee\x85:\x91\xd20@\xe3\xfb\xe6\x88e\xc6\'@\xe0\xb2\x11\xdfF\xce0@\x99\x80\xac\xe9\x90\xdf*@D\xb6\xe2k\x0f"0@\xc5\x17\x9e\xd0\xbf\xc9*@\\c\x8f\x01t\xdb*@\xc1\x95\x9b$\xc5\xef*@\x81\x91\x00\x97\xe3\xc0&@\xcb\xea*L\xfea0@0\xf2\x99\xa1\xc1v(@ar\x9d\xcbBg(@\x86]]v\x92o0@\xf5\xde\xb27Q}0@\xe4\xcd\xa6\x93DL0@\x86\x94*\x10L\xa9)@f;\xfe\xf4\x98k\'@\xac7M\x11\x8dt)@bv\xa6\x01HL\'@u\xaa\x8b\xff\x8f"\'@\xa0\xeb\xc6\xe1\xc9t(@i\x12:\xd4\x10l,@[\x17\xfd1qp,@\xb88)\x8c\x1bn,@\x91\x84\x89\x8c\xba\x99,@\r(:\xa8\x9fM\'@\xb2\x1f\x16\x99\x9a\xa9,@\xe1YT\xf6k\x97,@gB~\xf2q\x00-@\xdd;U\xe9\xe9n)@c%\x9e\xbcy\x97-@N\xca-\xa1\x10})@\x11\x1e\xca4z\xfe*@i6\x12bh\x98,@\xb6p\xa8\x93\x9f\x17+@\xa5ru\xd4>\xb0&@\x06\x16\xa2\x1f\xa2\xe6*@f)\x90\xdb\xfe+/@J\xf0O)\xe2\xb7)@f\x04\x05\xd5i\x13\'@\x94\x85\xe3\xfeN\xe9)@\xde\x83\x83g\xaa\xd2.@\xda\x10x\xe9\x00\xf1*@R+\x89>K\xb1\'@\x9f4q0\xa6\x05*@\xd1#\xa0%\xbb\xf1.@(\xdf\xfe4;\xeb.@V\x8e\x82%\x98\xc7.@\x8f\xe4\x13}j\x9a-@{5h\xa9l\xcd-@\xac\x9f\xcf[\x1d\xe2-@\\f\x85\xb2Q\x0b+@\xb3\xf7-s\x8c\xbc-@\xa40\x08\x88\xf2\xc9-@\x99A3\x02\xe9\xa4,@7\xb9\x8f\xdf\x06\xee-@\x1e\xb3V<\xeaR/@9o\xe7\x85hc/@\xf2\x87s%qg/@\xdb\xe9jw2\xb2-@\xa9\xabi\x02\xefu-@pk\xd3\x06&t)@i\xef\xe2:\x0co)@\x92fpjj\x150@\xdf\xb1\xba\x06\xa6\xb4-@}N\x98\x9c\xd3\x03.@\x93.\xd1i\x02\xa7\'@\xfaXu\xb7w\xdb-@x\x1ca"\'\x7f/@\x82>\xe0\xa5\xc9\x03(@Q\x00\xca\xbe\xfb\t1@^\xbe4Un\xe0+@&3\xd1@\t9)@kl\xed\xf1\x98,/@o&v\x8f#\xb7(@\'\xc3\xa1\xa7%\xc7(@a@\xde:H\xab)@\x9e\xe8\xaf(\xf4\x100@heM\x9e\xc8\xb0(@\xdb\xc4a\xf2\xb1\xb0-@1c\n\xadj\x1a(@2\xc2#\xc6/\xd2+@\xc9\x9d\x1d\xdc\xaa-0@^{c\x9c\xed\xbc\'@\xa1\x9f\x971\x0e\xab\'@\xf0\xa1Y\xbdF\x82&@\xde\xfe\x13>\xd4C)@\x886\x0c\xfcL\xb5-@)\x90\x9a\xfa\x84w-@2g\xa6xF$+@Xs\xb9A\xb3\xd1&@1NM<\xaa%(@\x9d\xe7B\xb4\xf4N)@c\xc6\xe8\xcbx /@\xf5\xc1\xc5\xf9\x86/)@B\xe7\x9eM\xe0)/@\xff\x7f\xde/\xf85(@\x165\xdfU\x87?)@\x1ecqI\x05\x00)@\xf2\xc2\xb99$\x9b&@o\xaa\x9f0\t\x11,@\xe7o@\x12\x8680@N\x8e/(\xa4V0@*\x82 \x8c$\xc5&@\x13\x13\x16Y\x02\x97\'@\xda\xd7\xf9\x15\xf5\xe6*@JS\xc4\x9d\xe2\x8c0@\xc6\x1a\xc1M2%0@g\xa0\xee\xea6\x03(@\xab\xd1\x08\xe9\t\x920@\x9c\x0b\xf9$]\xd3&@\x8fFc\xcd\xa1\x150@\xc1x\'>Z\x19%@\xc7v5\x17\xd2\x92&@9\x06\xae\xe7\xf5\xa1+@\xbb\xf0\x01\x94\x13`+@M\xaf\n\x0cX\x90/@\n\xeb:\xc2\xa2\xdb/@3\x0c^\xf9\xf2\x0f0@\xf7=\xc5\xb2\xd0\x9c/@W\\R\xb0T\xc90@A\xd0\x14i\x0f&%@q3\xa3\xff\xff\x1e%@f\x8fv,)\x7f1@\xee&)O`\xd8\'@\xcf\xf5\xd2\x9f\x0f\xd3&@\x998{\xf5\x11\x8d0@D<`\x97w\x9e0@Vw\x06\xb3z\xb2\'@\xd4\x9d\xe3"r\x0f/@\xf9\xc1\xe2g\xb2\n/@P\x13\xe1\x8d1\x13%@\x82\x83\x0eQ\xe6\xb00@o\xd5N\x9c\xa6E-@`",\x18k(%@\xbe\xc0\xde9\xe3\xd1,@0\xc9\x14\xadQ\xb90@\xc4N4\x12sH/@b\x9fn\x02\x11\x12(@\xca\xc6\xcc\\C\xaf0@}\xc0\x14\xbe\x8b\x06/@;Uq\xd6\x80\xa3(@\xd2\xdfC\x03v\xb70@;\xcc\xc7\x1e\x07n)@\xcbo\x9fxf\x170@\x01\t\x87p\x0c\xb2-@9\xd4\x96\x8c\x11\xec/@*R2K\xd0a0@=\xfb\x15\xf4]\xc3*@\xea\xad\xca\x16sT0@\x19\xe0U\x97\xdbT0@\xa0\xf7\xedPh\x020@\x9c\xe2(\xe6t](@\xb5\x9a\xa8\x13r()@\x8a\x15K\x13\xea\xf60@\xb5\x9aTi^b0@\x8e\xbf\x80\xf2\x11Z\'@\xcc5\xbd\xc2\x8e\xd1+@\xd4lV\xab\x8c?-@\x8d0\x184\xdd\xd9\'@\xa0\xfb\xe8~\x10\xd7+@\x13\x9c\xaf\x18\xe4\x851@\x1c6\xc6\xd0>p/@\x1b\x90\xd1\xc3\xc5\x970@,\xda\x00-\x90\xa8,@\x93/\xb5\xd8\xacc%@\x9cZ\xf6\xfa\x06`/@\x8a9\x8e\xb4\xed\xa2,@`\xf8\xd7\x87\x1eU*@s\xe2\x99\xcb\x8a\x0e/@\xcf3\x04K\xac\xd9,@\xb7\x9f=\x858\xc5.@E\x94\x1e\xdfN\x05-@j\xcc&\xc8#\xb1,@!Du}\xcaM*@u\'\xc8Z\xb8\xc2.@y\xc2c#\xb1\x8c,@J\xaf\xd0\x8c\xdbN(@\x87\xad\x07Y:I*@)\xf9\xd2\x18\x88\xe7)@\x10f\xe2\x8b&\xa5%@Ip\xc5\x03\xd3\x13+@\xeb\xbe\xbf\xf9fN&@\xe7K+\xb4\xef\x8b,@\xd4\x89\xbd\x17=\xb3*@\xb1\xa5\xbc&\x17\x8c&@\xeb\x02m\xa3\x9a\x7f%@\x1b\xa1\xb8\x9a\xd1\x030@\x19\xf0 RkX*@"\x11>_\xbb\x8f/@\xe5\xf7\xd2\xafC60@\x00\xf2\xcc"\x17//@\xa7\xb4z_\x85\xeb/@c\x10\xdc\x90H>/@\xae\xe9\x0c\xbb\x8e\xd6%@1j\xcc\xde\x9f\xc1+@|\xe0\xb4\xea/\xf3/@\xc5A\x8f\xe8m\xeb%@\x9c\x7f\x88\x88\xfd\xcd.@\x04\x1e{\xbc\xe0=/@\xbbF\xe7,\xb2\xfe.@|\xa2\xe0\xe5\x82|*@\xe9\xbe\x11\x0f\x1bf)@\x1f\xe5\x906~\xa7&@e\xcf}\x18j\xb1/@\xd4\x99\x03\x9e\x84\x86-@\xe9\xd1\x9f\xe2\xee\xd8/@\xaaf\x88\'\xf43-@u\xc0\xff\xc2\xe53%@\x1e\xec\x02=\x8c\xcc-@OO\x9f\xf8\x07j0@\xc3\xb7P\x0f\xf6J&@K\x85\x1f\xe9r\xb0,@\x89G\xff\xe0Q\xf7/@\x1b|\x05\xfd**)@\xd2\x9e+\xe4\x92\x91(@\xd5\xd1\x18f\x11\xb4&@\x127\xd4\xbd0\xc7(@\x06\xed\xe8\x8b\x160)@\xd1O\x82\xe2\xf6\x1e)@\xc9s\xdf\xdb\xa3\'&@f\xa2$4f\x86(@Wm\xdflw\x110@\xaaGv\x9d\xa2\x1e)@\x02\xd5\xa4,Y](@\xb4\xfasD3#&@\x0b\x1f\xa6\x1fC\xad&@\xe5s\xf1\x99U;&@g\xe5s9\xbf\x15)@\xbd\x8b\xe8\x15\\\x9a1@b,\xfc\xd8\xac\x1b)@X\xfb\xfb\xba\xb3\xff(@\xcd\xa1\x11w/e(@\x9f\x93\x01I\x99\xf5/@\xd4.b\x10\x1dQ/@D\xf8#\xef\xa1\x06-@\x08\xe4F\xd6\xc6\xe9,@\t\xa9 GO\x85(@\xbc\xaca\xc3\x0eF-@0\xa0\x7fe\xde%)@\xe8=\x12\xce\x89<&@ \xa5\x91\xa7\xd2H(@D\x88\xc7\x98\x13\x010@\x06\xc6\xbe\x01Dm(@\x9b\xd1q\x14A\x05-@\xe6%\xd4\xcc\x1d\x11&@\x8e\xbc\xe9e\x11\x16/@\x7f\xb4Q\x82H\xe8/@\xc7\x88D\x9f*\x17&@\x002k\xfe\x8d\x0b/@E\xf8\x10|i-)@\x15\x9cIFB.(@\xe9\xa64\x85\x97\xfe.@\xf4]\xe2 \x14-)@\xe6?\x91\xf4\x02\x1c)@3~\xa5\x8b\xfe\x14&@\x03\x1a\xd3\xe82=(@x\x88n\xe7\x00:&@\x7f\xa15se\x020@1\xf1\r\xb2\\q&@\xf1_g@\xe8]&@\x92pG|f\x8e/@\x95\xb2W\x88]\x04&@\x08;iYX**@[\x0b\xa6\x90\xe3s/@\x16\\uW\xeb!)@r\xa4\xc2\x8e\xb4\xf3%@\x9f\xd1\xfa\xf1l\x050@5|-\xfb\x05P1@4\x7f\x98\xcbx\xf5%@0\xd6\x02_#a-@\xba\x05\xfe\xc4\x03\xc8\'@\x07\xe1\x03\x8eQq&@\x86\x1d\xa1\xc5\x19\xeb%@\x17\xbao%\x9c\xde%@*\xb3\xf7Y+F-@$\xb7\xa9*\n}-@&\xbb?$_n-@G\xf6\t\x8dn\xde%@O\xa4\xe7\xb9D\x95.@?\xdf\x988\xaa\x070@c\xa4\xe1\xe19x-@6\xe2\xa4\x18\xd2\xcc.@\xa5\x8e\x96c~\xc5%@<=\xad\xc1\xed\xf0%@\xeb\xbd\xf9\xe3\xce*&@<\x9eiY\xe8\x941@\xe1\x94\x1e\xd0\xca\xe2.@\xda\xfap\rx\xe1-@\xaf\x80<aY\n0@\x17\x9b<\x9a\xb6\xcf%@n\xdf*X(\xc1%@\xdb\xf5\xa0^a\xf3-@l\x1f\x08H\xd7h-@\xce\x00\r\x11\x81\x93.@\xc5\xccT6\x1e{/@\xe6\xbc]A\xa4\xe9\'@\xc5Gn\xcf\x8f\x9c&@ \xf4-\x01\x0b\x1c0@_\x7f\n\xae\xd3\xd7%@,\xa7\xaf\xdd\x17\xd2-@tI.{\';-@\xf5*\x93\\E\xef/@vn@\x84Q-0@?\x97\xab\xc6x\xec%@\x1bk\xc6\xdb\xe7\xd2/@\x84\xbc\x8f|}\x8f.@HDQm\xbf\x00*@\x9d0\xd9\xde\xbc-0@\xe4\xee\xa5B\xa8\xd7%@\xf6)\xf7\xa2\xa1\xbc%@\xc0\x86\x08\xe5\x80\xaf)@\xe6\xe1\xc1\xbb\xc7=/@\xf5\xa2H1\xa2\xeb/@\xba+z9\x89(0@^\xc9\xc7\x82\x80\xd0&@\xeb\xf9n\xa6\x12\xb0%@|A\xa8\xcc\x0e\xe6%@\xd06\x93\xec\x7f\xfb/@\x9a\x13\x88\xad\x1260@\x01\xd6\x19\xba\\\x90/@Q\xbfZ\x0c\xba/0@\xa2e%\xa6j>0@7fg\x95\t\xbf&@\xd6\xa2\xfe\n\x90\x86/@\xd7\xc1\xe0v(O-@\xb3\xf3octN/@\x81Mw\xe3 \x0b(@jH\x9bN_\x13&@\xe5:G\xd9\xac\xa2&@VA\xe3\x07\x163/@\xb7\r\xfa\xc4\x9d\xca%@\xa5\xd7\x06\xab+\xc0%@\x1f\x1d\xb9\x84S\x02(@\x84\x0f\x9f\xf8#\xa9&@x\xfb\x07\x02~\xf7\'@\xf4\t\x0fs\xd0C/@\xeb\xef\xcb\xda\xca\xa0%@\x04b\xb86\xaa#0@>B\xf9\xde\xcb\x86-@x;\x19T^\xa0&@\x06\xc0\xa4\x06\xf7</@\xf7\xca\xcat\xc0S0@\xa3\x0e\x8e\x1f\xec90@\xcf\x90\xbe\x83OC0@\x80\xec35\x08\xac\'@\x9bT\x0b).\x15\'@\xc3\xa1>\xad\x87{-@\x84L\xaer\xa4\x8b%@\x9c+\x80\xcam\xa0%@\xdc\xd8a\x9a\x00"\'@\xb0\xea1Ox\xb9%@[N\xe7\x97\x96\xab-@\xae\xfd^\x84V\x9b-@\xfb\x88W\xe2C\xb7%@\xc4\xd5/8\x87m*@\xd7\x8e\x8eF\x94\xd6\'@\x92\xfc/\x11W_0@S\xe8-\x98\xa0\xd9+@\x19\x92\x9c\x07\xaf\x8d-@vg%\x8cD\xbd%@\xfb\x92\xef\xe7\x18\x7f-@\x0f7\x94\x93.\xdd+@\xdcR\xb4+\xe2\xb3.@Z\x0e2\x11\x87;0@\x8d|\xc0\xdc\xddU0@\xecOwa\x8e\xc5%@\x92\x7f\x19A)\x8d*@~\x97\x12\xb6/\xee.@\x01\xb6\xf3\x16\xbe\xa2+@\xf4bG\x97n\xa9)@\x0b\x18\x0e\tg7)@\'\x99A\xd7>\xbc\'@\xb7\x81V\x8d`\xaf\'@s\x9f\xcak\xfe\x1e/@V}\xd8Q\xa0\x90&@y\x17\xa1>\x80}*@\x99\xfbE\xae\x89,/@\xcbGM{\xba\xcb%@\xb4\xc3pF\x87?)@\x88\xed2\xe2\xe4`%@\x1e\xe5\x80hA\x95%@\xdd\xdf\x17]\x92\xa1/@b\xa2\xf0\xef\x8c\xa2)@5MB_\xca&(@\xcd\x94O\xdb\x86\xd3&@\xdfCk\xd1\x90\xc6&@h\x0b\xd6\xd7U\x8e&@\xe1\x84\xe6\x9c\xd3w%@Sn\t`|\x1f0@\x05\xebxT\xa4&0@x\x98b\x85\xec\x89&@\xbb\xcf\x99|)%)@{IZ\xff\xb4\xae/@\x10\x10\xa2dZQ)@\xba\xd8\x00\x9a\xc3\xa3(@`C\x88C#2%@C&\xe03\xe7n0@k|H\x9d9g)@\xf5\xf4\x90\xa5\x7f\x92(@\xc0(\x1a>\xbc\xd4-@\x99\xf5\x034\xb9\xa7\'@P\xdc+g\n\xb1*@I\x1f\xfe\x12!\xfc\'@\xd2\x1a\xe0\x02\xffc)@\x011\xa97\x18\xb0\'@\x17=p2\xed\xef\'@\x84\x02\xa7\xd4\x98\xa7*@y\xdb+A\xa3\xf3*@B\xf9\x07\xc1\xf0%(@\x0bkj\xbf~\x13(@\xa2\x16\xc2\xb4\r\xd9-@L\xaa\x85\xc4\xe0\xf4/@\xd8\xb2\xd45\x87\x8d+@N\x8d\xfa2\x90\xa4\'@\xda\xb118\xca\x83+@\xe4\xf0\xfa\x93\xb9;%@\\:\xfbD\x87.(@\xc6\xdcq\xbd\x8b\xc4(@\xbb\xf5\xf3\xb0c\r/@Dm\xd7M\xec\xb4-@\xef}?\xf4y9%@[\xdc\x83\xa3\x99N%@\xccE\xc2\xcc\x92o)@sbG\xae\xeb\x1a+@jQ\xf7\xd4\x1d\xd2\'@\x83\xc3R\x0eK\x03+@C\x0b\x9f\x96@)0@\xabo\x0f\x00\x12\x160@4\x1eD\xd5\x98\x86/@\xc3B\xda\xde\xdci%@\xda\xb2\x12$Xu)@\x81\xea\xd7N\x07\x16+@\xcb\x88i\xa7\x8f\x85,@G4\xfd\xf0C*%@\x95\x16\xad[\xb7\xb2-@\xfac\x9b\xae\x96C%@c\xef\xc7\xc2M+)@\x9a1\xa7\xd8h\x1b+@EuWA\xdd\xb1/@\xa9\xfbl\xd4\xa6\x1f0@\xa2<{\xb3\xb7\xe2+@\x1c\x0c\xd4\xe2L\x170@sg\xb9@\xc3\xad\'@\xc0\xa5\x0f\xf9\xc2M0@\xc8\xb2\xc2B\xbeR0@\xdd<\xa7ks\xc1/@)V\xa4E\xebE0@\x8d\x9e\xc9\x93\xd5\xfe*@\x1bV\xde\x87\x1c$0@\xe4\xc6.\xc9r\x99\'@\x95\x93\x9c)\x93\x96/@\x91\x81\xbdw\xc1\xf0\'@d\xd5\x01xU}(@\xb0\xcb\xbf\x1d\x1c8+@E\xfdm\x9d\xc3\xf9/@\x99y\x9a\xc6\x1a\x89\'@\xd8\x7f\x95\xe9{\xfa-@\xc3\xc03\x07b\xde-@\x8f\x8d\x17\x02_\xaf/@\xb0{\xfb\x19m\xc6/@\xc0\x17\xa3\x0c@\x850@/L\xe0\xd8\xc3\x1f0@\xbe\xa1\xfc\xdeh\x8d\'@m-\xa0\x90=\xb0/@`qQ\x99\xbe\x0f0@v \x8a\xf7`A0@w\xc1\xd1\x9e\x0f\xec-@j?T\x89950@4\x9e#7\xb6\xde\'@m.\xcd\x9bQ\xb7/@\x1d\n/ec\xce/@D\xfe^\xe9\t\x190@4\x87W6\x0f.0@\r\x8fs\xd0\x1d\x8d0@OZQ{j\xd4\'@iB\xf6\xe4\x87+(@\x85T\xb8\xc0\x90\xed(@\xc6\x02\xc5Z\xb7\xe3/@\x1f\xd2\x94\x0e|\x140@\xf3\x88\xfdRS\xe6/@\xf3\xab\xfaNV\x7f\'@\xed\xeax$ \xc6\'@\xb9\x859Bm\xe0/@\xc3\x06\xc8\x92\xac\x140@\x9d\xaf\xa4ya/+@\xaei\xb1\xbc\xa2\xc8\'@\x02\x9b\xf9\xa1\x01b+@\x98\xb4\xf1s\x9c\xdf\'@\x94\x9e|\xf3\x00\xb4/@E\x91\x8e!m\xe7-@z\x9f%J\x03&+@\xf1\xc96&F\x0b0@\x808\xbb\x0b\x9b\xda(@\xac\xe1\xd2\x10\x1a\xa0/@\xbb\xd30\xd8\xde\xe5.@jF\xb3\xd1!\x910@\\\xa0\xf3&\x840+@\x19\xeb\xb4\xd1\x1b\xc30@\t\xdd\xf6\x0e\xc9\xcd0@\x98\xbb,G\xbc\x1e/@\x95\x0f\xc8\xea\xb6\x070@\xcd\xfbf#\xb0\x0e0@\x83\x9au&2\xb60@\x03\xc9!\xac\x9e50@\x87\x10`\xa7\x8f\xa7)@\xe9IF\xd9,\xda*@\x0c\xa1D53\x140@/BvS\r\xe8.@\xa1\x14\xe1\xb1\xe6\xea*@~\x8a\xc1\xff\x8be(@\x81\xa2\xa2\x13,c0@\xd2\xcf\x9a\xa4\xf1m0@\xb8n!qK\xee.@_\xb9\xcb\xa8\xf2K0@gO0\x00\x95\x05*@\xb6\xe2\x10\xa0\x1e\xa5/@\x0e<\xaf?S\xd3.@V\xb3\xf1\x1d\xfa#\'@\xbf\xc6\xb6\x19\x00\xea)@\xdd\x8d\xfc\xd2?\xc7*@\xcf$\xcd\x05\x1d\x0b(@&\xcd\xb3ZNG)@\xa6\xf9p\xaf\xd4\t/@\x8cZ\xb6\xfc\\\xfe*@\xc2\xaes\xf8\x88\xcc)@\xb7\xb5XI\xc1`,@*{_"\x1b\xd0.@\x7f\xf5\xeb\xb3,J\'@\xb5q\xd2/\xa1*\'@q\t\xa2$\xb2\xfe.@f\x12\xffX\xf3\x94,@K9\xa0\xea\xb8H/@5u|H\x83\xab,@\x92\xcf\xf3\x87\xa1\xea\'@k\x93|p\xf5\x00/@\x92\xa0--\x0e<\'@V\xbc\x11c\x06\x15+@\x02aGQ-\x1b(@\x81\xd9\x94\xb1sl,@\xddR\x97\xe5u\x97*@\xc0\x90?\x15\x89\x87,@\x055\xa3\x9e\x02X\'@\xbc\xaa\xcb\xa0\xc4\xb4\'@\xa84\xc4v(\xaa(@\x0f\xf2\x16V\x93:\'@\xc5Ak\x1d\xb5\x08/@IW\x80\xf7\x8a\xff*@^\x05\xa4\xf9\x0e\xb3(@\xaf\x94\xe9z\xdb\xf6*@\xe0\';\x08N\x8f,@\xa78\xc6\xa7\xc8\xa5,@\xd2fcE\x18\xb8.@\xf9\x94\xfc\x8ch\xe0,@\xd5\x1dLz\x1c\x040@\'\x8d\xcb\x02\xd0\xa5/@\xc5\xa9\x14\x93\xd8}0@\x88id*\x0e\xdd\'@\x82\x9d2\xe5K\x1e0@\x96x\x10hS\xb00@0\xaco%\xed\xfa/@\x0e-\xc9*\x1c\x10/@\xf14\xc2\x1c]\xb0+@\x9ev~\xf8{2%@\xad\xf0\xbd\x05\xe9s(@5\xc4\x95#\x13\xf1%@H\xca\xb4q|\\(@\x9dGGN\x8e=&@\x08\x0fMs\xa1\x06/@\xab\xd3\xba7\x8d\x7f-@tO\x01\x0er\x18)@\x08\xe9\\\xa3\r\xa2(@\x84a\xa1\xc1c\xee%@\xd6\xfa\x19@\xae\xef-@\xf8\xb9^(R")@\x83\x07\x8a\xec\xc2\x82(@\xd2\xc9a\x18N\xe2\'@VP\xa5B\x85\xf9\'@F+\\+\x03\x0e&@\xa5v&\x10\x8d\xf8,@&\x97\x00b\xfd\xfd(@\xee\xa1\xc3\xbavc(@\xa2\xb0G\xe7\x80\x04-@SjM8\xa8&)@\x8e\xa3\\\x98\xa8\x08&@\x98\xcbV\x1c\xbc\x05-@\xab"\xe3Z~\x07)@\xa3\x10Y\xc4X\xf7&@~\xa0\x16\xce\x81W&@{9\x9d\xec\xd2\x9b/@\x05\xab}\xd0\x9d\x030@Y9r\x17H\xdf-@5\xbf\x0egI8-@D\x85\x8f=\x8c\xd5,@\xb4n`\x04\xf28(@\xa7\x94\xbeb\xf9\x83&@uI\xa0\xd4\n\x030@\rv{\xea\xcc\x1e-@>\x8d|#\x9a\\&@\x8a\x95\xcc[\x00u/@\x13\x01\xa3\xdc7\xf4(@R\x04\xa1\x9f(\x080@8\x84|\xae\\2/@!_\x7f\xf9\xfas&@\x0e\x86\x99\x9e\xb3\xc3\'@)}\xfbY\xffn-@0\x9c\xd4\\\x88V)@\xe9\x02\xe2x\x08s-@\xe5h\xc0\xdf\xc0\x17-@\x1a\xe5~/\\h-@n9\xff\xda)I)@\x9fxoV\x9b\x81(@\x1f\xeev\xbeN\xec\'@\xd7d\x97\xcd:>-@\x02\x1c\x97\x91h4-@\xe3O\xa3\x84\xcf\xb0)@\xe9\x95yfg\xeb0@\xc6T\xcel&A,@\'7l\x91S\x161@\xc2D3\xa3\x07\xf8\'@~\x8f\x86\x8d\x8e\x1a-@\xd5{z\xd0d\x83-@^\x96\xef\xe2\xe0\x9c&@\xd2\xa1O\xe1\xbf\x11\'@\x82\xe2\xa12\x0b\xaf&@,e\x90O\xd5\xa5,@\xcda\x98i\x14\xce\'@\xcb\x00\x96+\xae\xd5\'@\xf6\x02P\x82\x98\xcd\'@\x92\xe5\x931\x05\xac\'@\xfb\xbe\xef\xbe\xcd\xa1+@\xef(\x0e\xc3\xab\xa7)@_\xe6\xe0l\xf3\x91&@\x10_\x14(\xbb /@\xae\x9ef,#\xa1+@s\x11\xac\x88*\xa2)@\xc5\x13A\xd0\x8d\x8c&@M;N\x9f\xb0")@\xc2r\xd3}\xfd\x1b(@\xe9\x05\x8fp"z\'@Q\xc2\x04\x90\xbd\xbe/@\x08>K\xea\x86\xa5\'@%\xbb3Q\x1e\xad\'@\x96\x10\x0b\x91\x0e\xdd-@/35h\x8a\xce-@\xdb\x98\xeaeN\x160@\x1c\x03\xa9\xb0[\x88/@>\xd4;B\x93t)@\x97\x0b\xc7\xab\xdc\xb5-@D\x9b\n;^ )@7kn\t\x02\xf50@uS\xb4\x99\xeb\xf1/@\xbcc\x9d/\xcd\xb4+@T\xa7\xfd|\x99\xf7-@kg;\x14q\xaa-@>\xe8\xe09\xb9\xbf-@F\x14\x1c*\xf9\xc2-@\x1f\xfb\x07/\x81E)@\xe8a\x11\x11l\x8e/@d\'l\xc6\xec\xe3.@;D\xe1\xa11\xc7*@\xa3vM\xc7L\xef.@Z\\\xf3\x1b2\x7f/@\x13l,7\n\xcf0@5\xb4\x1b\x90\xe4\x93/@|\xbf\x10\x96\xb8\x9e,@k\xab\x95"\xcd\xfc)@\xab\xb0\xaf\xe0\x17\x1e)@c\\f\xebS\x88/@{z*(r\xec*@\x1e\x1fqK\xefI/@XE\xc2\x91\x14\xbb)@\xea\x81\x835\xe5H/@\x8b\x17\xcb\xfa\x1a\x12+@@\xcc\xc2\x93\xc5%/@f\xccF+\xd5\x9b)@CA\xfa\x1e\x12s/@Wf\xc8\xef\xfe\x0f/@|X/&|x)@\xdb\xc3/\xa1\xb4\x93)@\xc4WL\xf2U\xbf+@\x98\x1c\xaf\x01z\x8d,@w4\xe6\xe0B\x80,@\xdbA6\xa4\xbfl,@\x0b\xe4\xa9\'\x1e\xff(@\xef\x9f\xe1u\xd9\xa9(@\x0c\xaf]wt#\'@\x95@}\xa4\xa3n,@\x0b\x8a+Gb],@m\xc8O\xadeF\'@\x04\xa4+?\xc1`,@\xe7\x1fM\xeaHR,@\xec\xea\x9b\nql,@H\x9a\xc3\r\xb6k,@\xaeN\x98E\x04-,@#\xf1\xb0\x80\xb2p0@\x02H\'F\xdb}0@l\xae\xd4\xf0hw(@\x82("@\xb0[0@[)\x915\xae10@\x96\x01\xa9\xe8\xfa\x150@m\x86\x02\xfd\x01\xa8)@6\xde??\x88\xa9*@\x11\xb2E\xf1|\x0e0@\x0f\n\x95\xab\x82\xdc*@u\x9cI\x0fU\xbb0@\xaf\x11 \x96\xff\x060@\xf9U\xf7<\x1d\xde*@\x94L\n\xddY\xc20@9\xb5\x8aW\x05!0@\xbc\xaf-\xf7\xec,+@\xdcR4Sw\xad0@x\x10\xe4.3\x9f0@)|]\xd6R3+@W\xbd\xa5\xc4\xde\xd7\'@F\xaaS+\xf4\xc4/@Z,\xe1w:\t+@5\xea\x89d\x86\xa20@\\ \x00,\xdb\x9e/@K\xcfp\xc5\xc0%+@\x0fDa`\xf3\xb4/@\x13_\xf2\xbb\xd0\xde\'@\xf0TG\xc4<_+@\xf4[to\x8a\xf4/@\x10j\xa6\x1f\xdc\xe3/@\x81\xd55\x8dg\x87/@\x9d^}S\xc1`+@\xfb\xf4F5\xd0\xcc\'@\xa1\xc4\xa3N\xea\x8d0@\x9eY\xdd\x16\xb9\xd6/@A\xac\x11}\xe1\x8b0@\xdeM\xfd\xff\x86\xb2/@\x01\x8e\x17\xe6~\x040@\x92\x01\x87x\t\xaa/@a\'\xa7\xd8\xce+0@\xf7pHu\x8f\x97\'@\xcc\xfb\xd8r\x8a\x12&@\x9bcM\x91\xf7"0@\xa0\xe7=\xdb3\x01&@p,\xb5\xa2o\x00+@\x064\xcdh\x84O0@?\xab;\xb9\xdd10@\x01\xa2q\x8eJ\xda/@\x1d\x1c\xa7\xe0\\\xad\'@b]2|(\x1a+@[o\xbe\xad7@%@Z@Y4\xbf8%@^\xba\xf7\x82b\x16+@\xaf\xc2\x06\xacl\x170@XZ\xfd\xf6\xd1\xe2/@+\xf8\xb1\xacaW%@\xa3M\xda\x11\xee\x1e+@\xcaM\x07\xb4\x02*0@~\xfa\xf8\xc16\xc4%@2C\xf1\xae=>%@`\xe00\x0f\xc4\xc1%@\xb3\xffA\x89\x00F%@\xfa\x1f\x8c\x95\x9cl(@\xa4\x8cG{r*%@y\x9c\xf2)\xd7W0@\x11\xa7\xd7\xcc\xb7_(@\xba\xa3\x1cY2^)@\xb4\xc6\xd9~_$(@\xd4\xc8\xb7>/\xfe%@\xe6\x19mJ\xb1\xdc\'@\x99\r\x0c\xb7\xc1\x1b0@{\xa7%%\xacP%@\x0en;\xa2\x00\x14%@~\xb3=z\x050%@;\xeb\x83\x19\xa5\xf1%@\x9c52y\xa8g%@YQ\t\t\x98\xe6*@\xfeB\xbd\xd3\xfcv%@\xd8\xb7\xb1xE\x95%@\xd3\xa7\x94K\xf6b%@{4\xf6\x12\xbaU0@\x9c2#cP\x8d/@f \x00]\x80\xb3%@\x9c=\xb7\x9a\x0c\xcb.@\xdc\x93\xe05\xa0`%@b!\xd5US\x8e*@\xd3\x13\xd9\x1b\x96\xdd%@\x9d\xf4\xbb\xf8:J0@w\xca\xa8c\xf3\xe9%@\xa3\x17J\xfc,\xe5/@\x15x1\x80D\xa2%@\xd3\x9c\xc8\x0b\x99m*@{!\x19\xf3u\xba.@\xe9\xf1\xa7\x8e\xfd\xde.@\xc9\x04\x06\t\xf5\xb3%@\x95-\x12\x9f\xd3\x81%@k86I\x99\t0@lh\xad\x0bo\xd3%@~\x86\x81\x8e\xfa\xec.@\x1c\x114\xc6\x16\x8c%@Tu\x99\xcb\xf7\xc1%@\xb0\x10Z\x97*\xeb)@\xf6,\xca\xce\xea\xe6/@\xfb06\xf2\xfe\n0@\xb2\xbb\xc6\x8aY#0@LA\xdc\x83}\xa1/@\xb6NX\xf45\x1b0@]\xbe\x99\xa9Gi/@Bv\xc2\xc5\x8e\xec/@\xe8\x18\x0c\xe7\x01\xbc%@A8\xcb\xef\x03\xad%@\xef\x81I>\x8b\xc8%@\x13J\x92\xdc\x8bs%@|6\xd7\x03\x10\x0b0@+)\xba\x96O}/@K{\x0e1j\x030@/\xf3\xaf;\xc0\xff/@\x03\xa6\x19[\x16\x93/@\xb2\xff\xaf\x8b\x8a\xec*@9\xd6\x884\x13\x1e0@\xd7o\xe2\x93\xc6\x94-@'
p16
tp17
bg3
(g4
(I0
tp18
g6
tp19
Rp20
(I1
(I2943
tp21
g13
I00
S'\xec\xcd\x1c\xd0+\x9aS@\x07{#%k\x8aS@Ys87u\x97S@\xba\x88\xb8e#\xcfS@,\xc0]u\xfb\xa6S@\xbeh\xf8\xad\xf6\xa6S@Dq\xd8J\x0e\x84S@\x14\x9e\xbdgb\xd6S@ \xdc\xd3\xa1k\x82S@C\xbe\x10\xb7\xd0\xa7S@\xbe}z\xec\xe1\x96S@p\x19D\x02\xf2\x9cS@\xb2\xf2\x97\x15\xc5\x89S@\xe8\x98\xe4\x9dJ\xa3S@\xeaH\xbe\xc6r\x85S@\xd5)\x1f\x19y\xa7S@\xb8\xf9\xf2b\xd5\xa2S@)\x91\x0e\xc7@\x9cS@\xc3\x99\x84\xbd\xba\xaeS@\x98D\xe4\x83\xad\x9aS@\xef\xcc$\xc3\\\xd6S@\x03\xb7S\xd9\x03\xa8S@=M\xec\xae\\\xc1S@\x97\xf1tyf\x9dS@5Y\xb4\t\x80\xbeS@\xbbW\xb1\xe6\x9d\xa8S@\x9aB\xf51\xee\xa1S@\x93\xb1\x9b\xf7e\x83S@$\x16\x08a\xc9\xa8S@\n\xf8&\xcd\xdf\x9fS@\xdc\x02\xc8\x9e\xd9\xa8S@\xf0l\xdf\xbf\x93\x86S@\xc1$\xce\xcd\n\xcfS@\xfa:\xf5\xe5\t\xa9S@\x1e;\x8a\xeaa\xa1S@\xd6\xab\r\x9f\x83\xa9S@\x86y*\xad\x8d\xa0S@\x14\xe0\xd3\x0ca\x9fS@D\xd3Ov\x1f\xabS@\xc0}?\x18\x84\xa9S@\n\xf1\x1a\xea\x1d\xa0S@x\x93\xb8e.\xbdS@^\xb8\xb793\xbeS@\x8e\x86\x157\xfe\x8bS@|\xae_\xb5\xd2\xabS@\xce\x00\xc2\xbc\'\x8cS@\xd9\x0c\xc5\xa40\xceS@I3\xe2\xef\xa7\xb0S@`:~F\x1d\xabS@\t\xc1]\x9d\xe1\x9cS@\t\x8f.\xc6S\xbeS@\xba\xd4#\xa0,\xc2S@\xdc\xa4\xbd6\xe2\xafS@\xf8\xaeS\x96\x8d\xa5S@2\xfb\xc0\x19\x0e\xcdS@Fc\xafx!\xceS@L\xace\x8ch\xacS@P[u\x17l\xacS@?\xe4\xcf\xfb\x08\x86S@\nu,"5\xaeS@\xf1\xb7\xf4\xe9x\x8eS@=\xd4c\xb1\xe2\xb7S@\x99vb\x11\xc2\xcfS@\xdd2\n3n\xd5S@\xc4\xa8\x0c\t\x9e\x8eS@<rPg\xc9\x8dS@\xda\xa8\x8a"F\x8cS@E\xb7\xe5V\xfa\xaeS@\xc8\x13\xbcI\xea\xadS@W\x1e\xb1$|\x9eS@9\x83\x93\xdcB\x8bS@\xbb+1hd\xaeS@\xec\r\x1f\xb5\xf6\xc0S@n\xd9\xc5wj\xaeS@O\xf7\xcf\x90\xb9\xaeS@\xbf(\xd70\xc9\xb1S@\x8aVXI\x8d\xb0S@`\x87y\xff/\xb0S@\xb2RD\xab~\x9eS@\xb2\x89\xbe\xde \xaeS@\xf7\xfe\xef\xcd\xa8\x9eS@\xe7\xcd\xa1\xba\xf3\xa6S@\xdc)\xca\xcbt\x87S@\xacB\x04\x90}\xb0S@\xf5hG\rs\xb2S@`a\xd8@\xff\xcdS@\x8e\xa1&ZR\xa4S@\x0eL\x18\xada\xb1S@\xf0\xd8\x0bw\x88\xceS@+\xbc\xb0z\xb6\xb2S@\x80\x86\\f\x90\xbcS@k\x9f,\xdc\xe5\xaaS@\xe6B\x88w\x8c\xb7S@\x96\x95\x9d\xaay\xb2S@Q]\x9bK\xb6\xd3S@\x01\xd9\x1fw|\xa7S@d1r\x8bL\xa6S@_\xea\\\x82\xb1\xc3S@\xbc\x83\xae+\x1c\x9fS@\xbe\xeda\xbe\x93\x9fS@\xc8\xd9rI\xb6\xb7S@\x81L\xa3\xd1\xdc\xa8S@\xa8\x87\xed\x91*\xd2S@\t\xf6\x89~\xe0\xceS@~&R\xe1\xce\xd4S@l#\xeec\xd0\xd5S@\x0e\xdb\xef\x9e3\xa1S@c\x81Y\xb2\xf1\x9bS@\xd3Z\xd2\xe7\x85\xb7S@\xfbn\x83\x97\x17\xa8S@\xf4\xc7 \xcd\xef\xaaS@r\xeb\xe8\xe9\xb0\xd5S@\xdb\xad\x9e\xee\xd6\x9eS@.x!#\xf9\xa9S@I2\xdeo\xf1\xa8S@h:\xf28\xd3\xa6S@\xf4\xd6}1\xdc\xa6S@\x1d\xa8Gg\xf5\xa0S@\xba\x90H\xca\x1b\xa7S@\xa5#\xafD\x9a\xb2S@g\xed@\x1f\x85\xceS@i\r\xf0\xb4\x1f\xb8S@\xd7\x18\xe9\x85\xf8\xa6S@\x986\xe7\xeck\xaaS@$\xdf\xc3\x07<\xcbS@\x0f*\xb9\xc6\n\x9dS@7q\xf9\xdf/\xacS@|\x02\xc9\x9e\xb4\xa9S@4\xd7d\x0c\xc6\xb4S@\'\x86\x8d&\x82\xa9S@\xa3\x86j\xdeN\xa0S@\x07\x03==u\x9cS@f\xb0\x06\x9c\xc2\xa1S@\xa7\xd7\t%\xec\xb4S@\xc4Q\x891%\x90S@\x0e\xf8P\x96\x9c\xacS@\x93\xa3\x84\xdb\xfb\xa1S@e\x81\x80\xdeQ\xccS@\x7f\xf6\x07A\xd3\xb5S@\xf6vZ\xb0y\xa2S@\xf4\xb3\xc4\xd6F\xb6S@1\xdb\xfe\xaf\x90\xa1S@9\x13\xea6O\xd4S@\xc2\xfb#64\x8fS@B\xb7\xcez\xca\xc5S@\x18\x98\x94"v\xa3S@[y\xfa\xce\xf2\xa2S@\xcf\x08 \xaf\xe4\xabS@\xc4\x07\x01\x92k\xaaS@\x8c\x07\x1e7\x89\xb4S@\xb7\xe5\xa2\x9c\x04\xabS@$E97\xca\xb3S@\xdb\x02\xb1\xa1\x95\xb7S@\x14\xd2\xe9\xe5y\x8fS@\x9c+\xb6\xe9W\xaeS@p\xcb\x95\x96\x1d\xa2S@\x1f\xf3\'r\xe2\xb2S@\xbb\xe7\n\xe0\xb8\x8dS@` \xb9\x0f\xbf\xb7S@\xeb\x12\x8c\xcd+\xa3S@cU\x9e\xe9\xe9\xacS@\x1e\xf5\xfc?\xde\xa1S@&\xf8\xcfSP\xd5S@^!\x15Ie\xd5S@&\xf3ec\xdd\xb6S@\xb9\xd4\x8c\xfbg\xaeS@\x1fK\xcf\x9b\x97\x8eS@L\xf4\x03\x86\xd9\xa4S@\xe6\xc9`\xc0\xa2\x90S@\xd3n\x9d\x0f\x07\x9eS@[&\xed\xc3\x1d\x91S@\x13F\x0e\x03\x96\xafS@\xe3\xccJ\xaeu\xa0S@L\x9c\x85\xa5a\x92S@\xc3\xfe\x1d\x87\x8a\x91S@B\xbb\x83\xc2\xf8\x85S@\x01\x97\xfdj\x85\xafS@j\xb8S\xa7\xf0\xb0S@\xbe\x1f\xeaU\xd4\xadS@\x11$\x88\xdb\xbc\x90S@\x95G3\xa6(\xa2S@8\x96"\x88k\x91S@\xd9\xb9*Dc\x91S@\xcaL\xa9\x1d\xbd\xb3S@\xf7!5\x99\xad\xb0S@?\x03N \xc9\xafS@X\x9e\x13:o\xa1S@\x97\xc4u+/\xadS@\x9a4S\xfe\x18\xc5S@\xa3\xb5\xb8\x1e]\x94S@\xa6>|"\x1e\xaaS@\xeb\xe5\xbcr\xf1\xcdS@\xdc\xb4l\x9bn\xabS@\x9cv@\xa5\xc0\xaeS@k\xb1\xcasl\xa5S@\xe2\xc3^\xca\xe4\xa6S@-\xc3\xb0\x10B\xb3S@~\xe0\xa1\xfa\xf1\xaaS@ \xd5\x1b\xf56\xb3S@z\r\x89\xd1W\xccS@\xfd\xcaP\xb4\x8e\xa9S@I\xce\xd3\xb3\xc9\xb1S@\xd7Z!\xd2\xb5\x96S@\x8dm\xa5\x91\x12\xa4S@Y6.a\x85\xaeS@\xea\n`7\xe4\x90S@\x81\x897\x99\xff\xaeS@J\xc5\xd8\xe07\xb3S@Z\xf4\x84\x85>\xb3S@\xdb\x87`\x1cL\xafS@\xda\x8eBu\xd8\xb6S@\xa6\xfa\xe3I\xbf\xd3S@\xc4\xf3\\\x01\xb2\xc5S@\xd44\xa0\x16k\xa8S@x\xca?\x18\xda\x90S@\x87\xaa\xca\xae\xab\xa5S@\xa7\x8fk\x82e\xb7S@o\x82+\xc1\x87\xabS@|6X\x7fH\xb5S@\x9b\x18\x1eMQ\xa6S@,l`\x131\x90S@W\x1d\xa0\xfd-\xc6S@\xa1\xe6\x17Hm\xc1S@\xea\xb9pV\x17\xaaS@\x92l\x02\xf41\x96S@\xc9\xaa\xf4t\x89\xaaS@\xca\x07\x0fi\x8e\x91S@Y\r\xe8f \xafS@! \xaf\xe1%\xbfS@=D6\xf9\xe2\xaaS@\xf5\x02\xa6_q\xb3S@\n\xc1A\xca\xfb\xaaS@\xa9Ab\x17\x1b\xadS@\xeb\x95\x08k\xbb\xabS@lBS\xe7\xd6\xb7S@\xa9=\xc9\x14Q\xabS@\xbe\rz5\xb4\xa7S@\'\x88|\xa5\xb0\xafS@b\n\tm4\xc5S@\xf3\x07\xbb\x8a\xbe\xd3S@n\xf9\x18\x9f#\xb9S@\x018\xc3{\x0b\x91S@\xe4o\x8e/\xb9\xb9S@\xe0k8\xf7W\xbdS@\x82\xb0\xa6\xae\xb2\xa7S@\xfaD\xde\x13\xa1\xb2S@\x1c}:\xdd\x8f\xb2S@\xc2{xPk\xb8S@\x05\x0c\x14\xb0!\xafS@BZ\xd8\xc6\xa5\xa9S@\x17)\xf0&\x9c\xb7S@j\xf9\xc2\xf0\x1d\xb6S@l|\xa8\xdb-\xb8S@b\xe1b\xd5\xa8\xb7S@\xb0\t\x8d\xa9\xd5\xafS@\x95\xe7P\xcc]\xb6S@>\xe0u\xd9R\xb6S@\xa0*\x18C[\x91S@b6\x0fX\xcc\xa7S@8-\xc1\xedl\xb7S@\x81\xe4k\xf8\xac\xb6S@\xca\x8e\xe9\xd6\xdb\xa7S@u\xae\x9c\rW\xcbS@\x1a2\xc2\x17\x12\xa2S@\xd2\xb3bO\xfc\x90S@\xce" \xb1\x17\xcaS@\x05\xaf\xf1[U\xd4S@\xdai\xf1\xbc\x91\xb7S@\x8e\x91@\xcf\xc2\xc2S@\\\xed_\xd4\xc0\xc6S@\x8cf\xa0n\x89\xd4S@\xda:"\xd5f\xa8S@\xcd\r\x00\x82\x00\xc5S@\xdc\x1eV^U\xc4S@\xf5f\xa7\xad\'\xaaS@4eHy\x90\xccS@\r\x04d!\xc3\xadS@4B\xc7\xea\xab\xcbS@n\xe9\x98\t\x0b\xd4S@\x83\xea%\xfc\x98\xc3S@p\x82\xd0\x05\xb7\xd3S@l\x90\xfb\xda\x94\xb6S@\xb7\x10\xd9\xfa\xc7\xa2S@\xfau?\xc1\x86\xcbS@P-\x04=\xf0\xd3S@!\x8a\xb9\x82\x07\xb2S@\xea+G_n\xbaS@\xba\x1dd\xc5{\xb3S@H\xa6\xec\xd2U\xcbS@g53\x8e@\xb7S@qFa\ro\xb5S@>\x0f9\xb8\xd1\xcaS@I\xde^]\xa5\xb0S@h\xf1\xda\x90\xcf\xb1S@\xcf\xaa\x08\xce2\xb7S@\x9b]\x9d?a\xb2S@\xe5\xbf\xae[\'\xd2S@AoA3\xb5\xb7S@\xf9;XB\xf6\xa7S@R\x7f\xf6X\xee\xd2S@\x02[8\x19\xf1\x98S@9E\xf6nk\xa3S@C\x86\xfb)\xc1\xbaS@)\xce]w\x02\x87S@[\xad\xed,\xa1\xb4S@;?\xff\xcf\x93\xa5S@;\xa6\x01v\xda\x83S@\x9e\xbdd\xf6\xb8\xc7S@1\x9d\xc6S\\\xb5S@\x91\x0e\x9e\xe1\xe0\xb4S@\xd7:\x80Q-\xc5S@\xb9C\xf6\x8d\x9c\xb1S@$\x04G\xda\r\xa8S@\xc1\xaaK\xd6\x99\xb5S@\r\xc1\x14[.\xb5S@c\'\xa1\x99i\xb6S@`\x10\xddP\x0b\xb6S@\xf9\xdf\xff\x81T\xb5S@\xd4\xa7\x8dG\xe1\xb5S@\xbao\x10\xa7w\xc8S@\xe5jV\xbc\x0c\xa4S@\x83\x82\xdf^?\xc7S@0#U&\x0e\xb8S@\xdc\xcd\x93\x00\x11\xadS@m\xf3\x13\xc0J\xaeS@m<\x94BZ\x95S@<\xd5\xeb\x99\xb1\xc3S@v>7\xd02\xc2S@\xa0/#\xd6\x1a\xadS@?\x8d#\xe6\x94\xbdS@d2b8\x8d\xc9S@\xae\x8b^\xbb\xe7\xd2S@\xa5\x8c\x82"\x93\xbdS@\xc8&\x1c30\xb9S@c\x92\xec\x15\xd4\xbdS@P \x80|\x13\xabS@\x97\x07\x84\x17\xa7\xc2S@{=\x9eOX\x82S@X&\x06o=\xa8S@\xc37\xeed\x81\xb9S@Tv\x1e\xff\xaf\xa6S@_\x9f5J\xf4\xd2S@\x87\xc7\xb1\xe9O\xc1S@u\xa2\xdc\xa4\x0f\xa9S@\x812\xdd\x1fK\xc3S@\x9e\xf1h#_\xc1S@\xc0\x07}\xa3\xf9\xc8S@\x0cM\xb2\xe41\xc1S@\xf6\xc5;\xf9\xdb\xd0S@\xbf\x88mU\x82\xc8S@\x86\xad!U\x87\xd0S@3\x14\xfb)\xd0\xcaS@\xcc\xcfe]\r\xd0S@\xae5\xf6g\x88\xc4S@\x92_\xf8\x162\xb6S@,3\xd4\x9f\x14\xc5S@\x15\x07\xbeY\x8d\xc4S@\xa0\xb0\xbdf\xf5\xc3S@\x97+U\xa1z\xc7S@\x8d\xf5\x88\xf3\x85\xb8S@*~I\xda5\xc6S@\x87OT\x92f\xc7S@\xcc\x98Zm\xf0\xb0S@\x04\xbe\x97\x057\xc6S@X\xb9[>r\xb8S@\xe7\xee\x97\x93\xd8\xb6S@\xa0\xf3\xd2\x7fT\xa2S@\xcf\x88\x14*\xc2\xc7S@?U\n\xab8\xcfS@+Z\xd1cc\xc2S@A\x1e\t\xdaK\xc0S@Ddg\xe1\x19\xc0S@p\x92\x18\xcaK\xb6S@\r\x93\xbf?\xad\xa7S@\xf2\xbc\x1f\x0e&\xb9S@Z\x9f\x97F\xb4\xc5S@<\xe8\x8a\xc0~\xb6S@\x04\n\xed\xc0d\xc0S@\x0f\x91\x9a\xf1\xba\xc5S@\'Sz\xf5\x97\xd2S@mR\xc0_\xc5\xccS@q\xca\x9c=\xe8\xc0S@k\x95.\xcd\xca\xccS@\xcb\x95\xca\x1c\xfc\xc4S@\xa5\x14\xc5\x1eT\xb7S@\r\xc7\xec\x18\xf6\xc8S@`v\x00Uj\xc6S@\x903t\xf0\xad\xc1S@f\x9aM\xf4\xf6\xceS@\xba\x85p;\x95\xc9S@A\xf1|n*\xb1S@Zo\x952\xf3\xc4S@\x82\xceaY\xc0\xccS@\x02YI2\xd7\xcaS@EL\x86et\xc4S@\xe8i\xe0\xe2h\xc3S@\xb8\x9c\x89\x16\x9b\xccS@E"\xba\xb29\xc3S@\x8cJ\xb5\xa0\xe5\xc6S@\x966\xfb\xc1:\xc4S@=\x0f\xba\x85\xd5\xc8S@\xc8\xac\x9a\xebM\xc5S@~\xa1\x8bY\x8a\xacS@S\xda\xa2x\xf0\xc3S@\xd6as\x80\t\xc8S@\x04\xca\xaa\xeaU\x9fS@\xd5\r";h\xc5S@\x89\xb4\x8f\xe6\x1e\xb8S@V\x1c\xc8h\xe8\xc1S@u\xbe\xe9\x85a\xb9S@\xe5\xda\xa7q\xf2\xaeS@\xcaU\x14!\xf2\xa8S@\x92X\xd7\'\xd4\xc3S@\xd74\x8d\xb0\xd4\xc3S@p\xc3\x9d\xd4y\xc7S@-\'/\x0eQ\xabS@s\xf1\xa6Xj\xa8S@\x95\x878/u\xc2S@\x96q\x1f\x17G\xbaS@\x01g"s\xc1\xc8S@\xd8\x87%\xc2\xa3\xa8S@\xa5XGy1\xc2S@\xdeG\x19\xdfD\xc5S@\r\x97\x9a\x81r\xd2S@\xee\x16O\x1d\'\xc7S@1Pw\xb7\xf4\xc2S@2Q\x19\x95\xab\xc3S@\xaa\xdf\xc2\xfd~\xa8S@\xb6\x01\xda\xd8\xf6\xadS@\xa4\x87\x99\xbe,\xd2S@\xd7\xe9B\xbd+\xcbS@\t,\x96\xa2\xf5\xaeS@S\x01\xae\x16\t\xb5S@\xa4W\x87e\xa9\xccS@{\x00d\xf8\xef\xc2S@\xfc\x99#Mb\xb3S@U\x1b\xec\x04\xfa\xa1S@5\xfe\x15,\xaf\x8aS@\xf0\x9d\xb1\xce\xa6\xb2S@\x13\xd2I\xbde\xc3S@\xa8\xd6\x05\xc0\xa1\xb1S@\xc1\xe0\xe4\x85\xb9\x86S@\xadSo?\x19\x9cS@*\xb45\x93\xf1\xaaS@\x94x\x12\xd9\x15\xa3S@=N\xb1\x0eW\xafS@a-\xb7\xf5\xd4\x95S@\xc6a\x83\x90\x94\x9eS@\xfeQg@\x9c\xaeS@\xe8\xb6\xac3\x9b\x87S@\xfd\x8bb\xd5p\x85S@<\xa1;C\xc9\xb3S@\x83\xe7\xea\xce\xa2\xafS@\xbd\x0b\xdc\xd5\x03\xcaS@1r\x8e\xbb\xb9\xd2S@)\xf6z~7\xb1S@Q\xce@F\x9f\xc4S@\xc42\xae\xd3K\xa3S@g\xb9\xd16\xcd\x85S@S\x82:\x10\xd2\xb9S@\xd9\xbc\xf5\x15S\xa2S@\xc3\x1b\'\x10\x87\x9dS@v\x85\x7f\xb1H\xa6S@\'\x0f$a\xb9\xa0S@>0D\x0fm\xa9S@\xf5\xcd\xc3a\xfc\xadS@\xedcAEK\xacS@M\xc01\x8c[\x9eS@\xe8\xe2u\x98q\xbbS@\xc6\xa9\x9e\xdcn\xaaS@\r;\xa5\xe6h\xadS@\x80\xe7\x00\xc26\xbeS@\x07\xeb\xcc\xc9\x87\xcaS@Y\xb2;r"\x9dS@d\x03\xa9\xa3\xe4\xa1S@\xc0h_P\x97\xadS@\r\x93t:"\x9dS@\xf3\x07\x90?T\x8eS@\xff\xbb\xb6\x02\xb8\xaaS@\t\xdb\x05\x8c&\xacS@)\\\x9a_\xa8\xcfS@*\x11<\x8b\xbc\x9cS@\xc4\xadZ\xcf\x1a\xabS@Ca\x82\xefA\xb8S@q&\x05v\x85\xa9S@\x19\xaa\xe28w\xadS@\x12\xf3\x92\xb5\x1e\xb8S@\x97\xe5??\xf8\x83S@\x95\xd8\xf2\xb7M\xa0S@\xe2U\x8fq\xb3\x9dS@}#\x1f_\x95\xb5S@\xe6Sl,\n\xd3S@\x07\x8f\xc7?\x8a\xaeS@\x10\x81\x1a\x0e\x03\xcdS@\xcaN=\xf9\x97\xc9S@\xcb\x9e\x01\x1a\xd5\xbcS@\xcd\x06\xd9\xdfg\xb8S@~B\x81U\xf6\xd5S@2\xb8\x92\xfe\xc6\xa1S@\\\xcb/\xa47\x9fS@zP\x8e\x1cd\x92S@\xb1n\xb8\x11F\x8dS@\x11Uy\xdc\x9c\xcfS@b\n\x9eL\xb3\xcaS@\xc7\x81\xab\xfb6\xa2S@\x97}\xc6\xb2\xcc\xa9S@\x95\x95\x14\xd9(\xaaS@\x88\t\x81\xd0\x17\x9eS@l\xe1\xd2\xbd\x1e\xd5S@e\\\xcd6P\xa9S@\xf3R\xda\x14\xdb\xa6S@j\xde\x10#8\xadS@\xf4%\x97\x8c\xef\xb2S@\xc4Q\x891%\x90S@N\x0e\x84#\x18\x9cS@O\x9d\n\xc3\xd5\xa3S@\xa1\xaawz\xde\xb2S@\xc6\x83\xb0m\x8b\xa9S@\xab\x12z\x19\xff\xa1S@\xbe($\xd0\xde\xd4S@\xedZ\x0b\xa4\x08\xd7S@n\x8a\x04\x0b\xf8\xa9S@p \x85\xcb\xd5\xcdS@\xe48\x12Q\xc8\xd5S@\x1a\x95Q\xc8Q\xa0S@M\x1a\xa9\xb2\x89\xbdS@\x0c^[P+\xc1S@i\x1d\x11\xe6\x0c\x9fS@~-\x8d\xf5l\xcdS@[\n=\xe7\xd1\xd4S@0\xdf?W\xe8\xd4S@\xfca\xe2\xb5\xae\xd5S@\xf53\xd9\x85 \xaaS@\xe8\xed\xf5\xef\xfe\xaaS@E\x12;\xb3p\xb7S@Yu=\xc5\x9e\xb2S@HG\x91\xaf\x9b\xc3S@\xf1\x07\xba\xc4N\xa6S@\xda\xf3\xa2\xaa\xe7\xc7S@\xfbh2R<\xb6S@\xe8\x93\x1b0\x01\xa5S@0\xbc\xb5\x7f\xb8\xa3S@~\xeb4\xb9\xf2\xaaS@E\x1c\xcc+\xa5\xacS@\xb9R\xc2\x15~\xadS@\xd9\xf1\xe95\xcb\xa5S@)z\xaeL\xe4\xb5S@\x92v\xa1\xcb\xca\xa3S@\x85\x1c|\xc9{\xa2S@SG\xc9\xc3w\xb2S@\xde@:\x10\x1b\xceS@i\xbe8W\xbc\xaeS@\x99\xc2X\x0b\x07\xa1S@\x1f\xbe\xa2\xbb,\xafS@\x0b\x96\xaf\xe7\xa2\xbdS@8\x87r=$\xa8S@\x1f\xa6D\x17\xe4\xb2S@\xc0\x8c(V6\xb3S@O\x07n\x16\xeb\x94S@\xc1\x1e\xa7\xe3\x86\xb6S@,h\xa1\xd5\x1c\xb8S@\x87\xcd\x19\xbc!\xbfS@\xd4\xd6\xf5\xb4%\xd4S@y\xa7\xb3\x07?\xd4S@+\xbe\x95\xc7]\xa7S@\x87\x84\x84\xe4\xbb\xb3S@\xe3\xc5#\x11\xc3\xabS@\x93>\x92\x0b*\xccS@\xf76\x83&\xe9\xcdS@!\x02\xdf\xc1N\xb4S@\x89=w\xda\xa1\xc3S@\x18\xfa\xb58,\xa9S@\xa9\xa0\xe2\x05\xeb\xa5S@\x9cL\xd0c\x86\xcfS@;b\xe9\x03h\xa7S@\xb9\x83y\xc3\x17\xb3S@\xf44\xa3\xd9\xc3\x9dS@\xf19\x7f7\x1a\xb3S@w\xdaI\xbdy\xb3S@*\xe8\x16\x85E\xb9S@-b\xe1\xc1\x10\xa5S@\xab\x1cNG\n\xa7S@p\xd0\x9d@\xae\xc3S@\xdc\xecu\x88T\xc8S@\xbd\xce\'\xe9\x96\x9dS@W)\x02F\xc9\xb2S@\xf4\x8a@|T\xc0S@,z\xcaL\x84\xb2S@\'\xa2\xc2\xf1F\xc3S@t\x7f\xff"\x96\xb6S@\x8e\xdd\xa6\xae\x0c\xa0S@\xb1\x10\xae{.\xa8S@l\'Y\xb4\x17\xc5S@q\x05\x96\xd7\x8f\xb1S@\t\xbb\t\xd4\x0e\x9fS@\xd2\xaa\x82\xf0\xb8\xd3S@\xd0\x8e(W$\x89S@\xb8\xbe7Pu\x9cS@\xce\xea\xcf\xb9\xb3\xb6S@f5\x8c\x08\x1d\xaaS@\xc7\'\xe3Pn\xcbS@p\x008p\xd1\xcbS@\x8d>\xb7`\x9a\xc0S@\xbf\x90\x8b\x17\xed\xa2S@d\xbd\x0f\xf4\xbb\xbeS@@5K\xee\x13\xccS@G%\x93\x95\xb3\xaaS@\xd44\xa0\x16k\xa8S@FK\xdb\x93\xd9\xbeS@H\xd0\x8df\xac\xc0S@/\xb8CMt\xa5S@"p\x03\xd7\xb1\xc5S@\xe4\x82\xa1\x85\xcb\xc5S@=w\xd3\x99f\xc2S@*\xf8%i+\xd5S@\xb2\x99y\x94C\xa8S@\x84\x04\x05Te\xb9S@\xbcF\xa2\x92Z\x93S@\x1a\xa3Q\xcd\xdf\x9fS@}\x0e\xfb\xd9\xc0\xa7S@\xb1\x8c\t\xb8B\xa9S@\xa8\x951q\x81\xa9S@\x90\x01-M\x1a\xadS@t:\xfe<\xdc\xb6S@g\x05:\x06\x08\xa4S@\x9e]\xe9\x18\xee\xafS@ZC\xe8\xbb\x8b\xaaS@\x95\xcfe\xdde\xc0S@\xe8K\xba\xe3v\xb9S@\x17\xbf\xb7n\x01\xa8S@\x13\xbc\x06\xdd\x0f\xa1S@C\x9c\xc8\xcf\xf3\xc4S@/\xf2\x03\xfd\xf0\xc0S@`\xff\xc3d\xf4\xaeS@\x87\xb9(\x06\xeb\xa1S@\xc6\xeb\xdb\xdav\xb2S@F\xa8\xca\x80+\xafS@\x0f\x83o.\xca\x92S@T\x99\x1eK\xc6\xc3S@^\x91\xf4\x1e\xfa\xc2S@T\xf9gL\xd8\xbdS@N\x04\x917*\xc1S@\xd0\xca\x18\xf9\xef\xb1S@b\xf4\xaf\x10\x03\xabS@\xd8\xf3\x80\xbb2\xa9S@\xe3\xd2\x00\x9ap\xa3S@\x8f\x1cX\xb32\xd3S@\xa2-\xf9$Z\xbdS@<\x05S\x02\xcb\xb1S@\xbb\x9b!%\xf2\xc4S@\xf4~yJ\x06\xc3S@k\x85\xe2\xb6\'\xafS@JD\x8a\xa6\xbc\xa7S@v\nSGg\xd4S@\xf7}H~\xd7\xb6S@\xba\xca\x1aKS\xc5S@\x0fY\xd8m%\xa2S@\x16\xdb\xa8(\x0f\xcaS@be\xb1\x0bA\xbbS@\xda\x9e\xca\x14\xf1\xc4S@\xe0\xea\x0e1\xb3\xc1S@\xe3u\x90\xeeT\xbdS@\x86\xda\xfd\x18A\x8fS@;`\xd2\xe7\x17\xc5S@+\xafCXS\xc3S@\xb9$\x1c\x8f\xac\xa4S@^\x08IB\xb7\xadS@\xb3\x98\x08D\xbd\xcbS@\x1d\x9e \xbb\xe7\xa0S@C0\'}\xcc\xc1S@\x93\x87A\xdbM\xadS@cN\x9b}g\xa3S@\xa0\xa2\x1d\x02\xde\xaaS@\xd8\x7f\xbc\x1f\xe2\xc2S@\xc8\xaedO$\xcaS@5R%hT\xcbS@\x15\x11\xf0\xbf\xbd\xcbS@\x84a\x9e\xaaK\xa0S@9I\x9e1\x17\xb0S@\xed\xa5=\x87\xee\xb7S@\x9e\x8bj|\xd6\xb8S@\xa0\xbcDwJ\xbdS@9\xe0?\xe1\xec\xc4S@=g3\xb8\xa2\x90S@my\x89\xe5\xb8\xa7S@<\n\td\x1a\xadS@\xb26\xc17c\x8fS@=7I*\xb5\xa1S@\xa5\xe3gu\x92\xa7S@\xc2n[\xde7\xbdS@\x06^\x8b\xe9/\xc2S@\x87\x92\xaf%S\xa3S@\xe8=\x9bIj\xc5S@\x94\xa1\xf9\xd6\xef\xc1S@\xd6\xff3\x08\xb0\xb6S@\xb0t52A\xabS@\'e\xf9\xa3\x08\xa3S@\xecZ\x19\x0f\x8b\xcbS@\x9dJ4\x1b\xbe\xc5S@}\xbf\x8eE\x84\xaeS@\x90RU\xf7\xcd\x87S@q"N\xe2\x13\xb2S@\n\xc1A\xca\xfb\xaaS@\xb2m\xf3G\xcc\xb3S@\xf5\xbe6OK\xabS@\xe6\xc8\xe7\xcf\xdd\x96S@\xa5*\x1d\xd3\xc9\xc5S@5\x86\xc2\xebV\xcbS@\x1d{\xe1\xa8o\xa8S@\xcf\xbf\xf2\x07\xb3\xabS@G\x0b\xe2\xda}\xc7S@\xef6\x86\xf3\xaf\xc5S@*1\xf0\x91Y\xaeS@.\xb3b:\xe9\xa7S@h\xd8P\xb5a\xa3S@R1l\xaf\xe5\xc9S@\x1e\xa2Vy\x8a\xb5S@\xbc\x18{\'\x06\x9fS@\xc32\xb6\x86\xff\xb1S@\xa6\x80\x87\x1f\x98\xc2S@\x96\x1fv\xf6\x07\xc1S@\xbd\xa0\xf0\xbb\xe0\xbcS@\x1db|\x96\x17\xd3S@\x05\xe5#)\x19\x8aS@\xc0\xdeSq2\x83S@\xe6\xf5\xbc\xb7\xe9\xb3S@\xe0\xd6\xce:\x82\xa3S@\x99h\xd7\x1f\xa4\xc2S@\xf3\xc9 \xefY\xd2S@=>\xdbO\x9d\xa0S@\xbd{6\xd9\x11\x89S@\xe0\xce\xf7\x0e\xe0\xb2S@4\xe0\xe8\xca!\xc7S@g\xd5U\x8d\x98\xa7S@Q\x0c\x7ff\xd9\x9eS@C\xe4:\x95\xab\xc3S@\x06\xc2\xe2\x8cm\xacS@\xc4\xc2%\xbb\x95\xbdS@\xcf\xea\x9f\x81\xba\xa4S@\x12HMo\x95\xa7S@y\xe6\x00\xaeF\xd2S@\xc4y\xc6\xac\xd1\x99S@\x00"\xa8>\xf8\xaeS@\xbf\xb2\x8b\ne\xa7S@\xe4\x84;\xc5\x93\xb5S@\xb0$\x06\x9eI\xc9S@\xd3\x8cLq\x8f\xb3S@?\xe190\xc8\xa7S@L\xe4\xa2\xcd\x94\xc7S@W\x9d\xfe\x1e\xba\xb3S@\xfe\x07\x7f\xc6\xf7\xa6S@\xf2?\xc9\xba\xcc\xb1S@\x87\x9e\x82\xb2|\x97S@f\xfdf\x00\xf7\xb2S@F\xc4\xdc{\xbb\xc9S@\r\xcbT\xd9/\xb4S@\xa9\xfaW\xfd\xb6\x9dS@\x9e?E\xcf\xb0\x8cS@C\xc7z\x159\xb3S@I\x8d\x809\xb2\xb4S@q\x10|\xeeA\xa5S@\xf1>\xbf9{\xadS@\xfe\xf5\xb7\xaf\xb4\xa3S@\x987\x03~\x94\xa5S@h=\xa0\xfdh\xa3S@\xf0\xff\xb3\xe6,\xa3S@\x84\x99\xd0\xb7\x8c\xcbS@t@\xe2R\x8e\xc9S@N*\xefX\xe5\xcaS@\xd1\xff<\xf3\x97\xd2S@v\xf80\xda\xac\xa7S@v\xd5\x84j\xb7\xaeS@\x9d\xb0lX\x90\x9eS@\xe5\xfa\x1c1\x1a\xa5S@\xd8B\xea\xe4\x0b\xb1S@G\xd7p\xf9\xce\x8eS@\xb3+\x08[X\x93S@\xcb\xff\x94\x89%\xc9S@\xb6)\xc8\xc3\xb6\xcfS@m]\x18z<\xb7S@\xe2\x10]\xd5\xd0\xc3S@\xc58\xca\xe0\xfb\xb4S@\xa2\\\\%\x03\xb0S@S\xcf\xe2\x13\xf0\xa2S@\xc8\'\xf0\x1a\xf1\xc8S@o\xed\xe2\x00\xd3\xcbS@\xbd\xee\xd3\xb5|\xc4S@\x92\xf8q\xd4\x15\xa6S@\x00\xa1\x99\x88,\xc4S@Jv2\xd4\x94\xb6S@\xf3!\x82=l\x9eS@@\xf6{\xf0\xf7\xafS@\xbb\x02\x00\x9a\xf3\xa6S@5\xd6+\xb1\xd4\xafS@\xb6\x0e\\\xe5J\xb6S@\x9e\xd8>\xe0t\x9eS@\xb0\xc2\x03\xe9\x96\xd2S@\x7f\x9d\xb2\x1d\x8d\xc2S@\xda\x9e\xa7\x1d\xee\x86S@_\x10wD\xb7\xc8S@\x0c\xca`\x9di\xd0S@\nS\xbf\xc1\xde\xadS@Qe{\xab\xa5\xb2S@\xbeL#\x18\x86\xb7S@i`%\xcb$\xb3S@\xc8I\xdd\x86c\x88S@&\xc8\x19v\xd1\x9eS@;\xadT\x13/\xb8S@py\x1f@\x17\xcbS@\xaa\x0b\xecp\xdd\xadS@\xc7\xeb\x84q\xda\x88S@zm!"\xbe\xabS@Fv\x96\xf6\xc7\xa7S@+\xf4\xf7>\xcf\xc6S@\xf9tvk\x8f\xa7S@\xf2\xa8\x14\x8e\x7f\x9bS@T\xbf\x11\x11F\x94S@\x0e\x8e\x99\xe4V\x8eS@\xf7\xa1\x0b\xa5\x97\xadS@}\xe0\xf74\x93\xadS@Tl\xf1/R\xa4S@.\xe1~jq\x89S@}\xd9\x82#/\xafS@3\xb2D\xaf\x98\x8eS@|\x81\x8e4\xac\x9aS@\x06\'\xcc\x8fG\xc3S@\xd9q\xe9\xd0E\x8aS@\x8b\xa2[\x9a\x92\xccS@\xf25\xe9\xbb\xfb\x86S@\x9f\xfd\x8dP!\xaeS@\xe7rx\xe8!\xb7S@\xf5\xef\x8e\xb4\xef\xb0S@\xca\x06\xe7)\x0b\x87S@\xd6\x8f!\xfb\x99\xb7S@\xd5^>bZ\x91S@\r\xfa$\x86\xfd\xa7S@\xb9Em\x91\xcc\xb8S@a\xafM\xb3\xe4\xa7S@5\x9b\xd3\xb6B\x8aS@\x87\xd0{\xb8a\xb5S@5\xc2k\xc9\xaf\xa8S@\x15\xef0\xd9\x9c\xa8S@-\xe0\xe6\xb9C\xceS@\x8b\x1c\n\x18\xfd\xc7S@\xf5@\xf1a\r\xcaS@\xef-*\xca\xaa\xcaS@\xd7\x16\x04\x1bt\xafS@\xe3\x8as`\xe8\xb7S@\x97\x92\x88\xdbh\x83S@\x1b\t\xf8\xf0\x17\x91S@\xf4\x91\xaf\x1eQ\xb7S@!:\xb8\xab\x91\xb1S@\xb7\xfc[/\x97\xbaS@\xc2\x1b\ny\x06\xc9S@H\x00~\xf0\x13\xa5S@\xac\xc3u\x19\x15\x86S@n\xcb\x87\xd7\x8b\xb7S@\xac\x8a\xff\xad\x1c\xafS@*\x1b{\x17\xed\x90S@+Su\x14\x84\x84S@\x80\x04i\xbdP\x87S@\xe6\xb4\\\xf3\x99\x86S@u\xd2\xd1\x8e\x1c\xd0S@\xa6J\x9f\xf7\x9a\xb8S@^\xf8E\xa2\xcd\xb3S@]\xcc\x8e\xf3\n\xa9S@\xd7I\xbbB.\xb9S@\x96mfk\xaf\x90S@\xe1\x08\xf7\x1c\xfc\xc4S@\x85\x9b\x1c#J\x87S@\xa5\xef5\xdeC\xb1S@-b\xc8\'\xbf\x86S@h\x14g\xdc\xcb\xccS@\xe5DZ\x15\x98\x83S@i\xfb2\xf2u\xb1S@\x88p\t\xcf\xe5\xb0S@\xd0\nL\x0c\x84\xa9S@\xf3{\xce\r\xf5\x85S@$\xa9T\x9a*\x91S@N\xc9\x1c\xaf\x8a\xb0S@nW\x1c)\xd2\xccS@\x16j\xaf\xdd\xda\xcaS@o\xe4\x9c\x0e\xb5\xb0S@\\\x14L\xa1\x08\x9bS@\xc5q\xed^\x03\xaaS@2\xf2\xff*\xc1\xb8S@\xd89\xec\xe0{\x9dS@\xf5\xaf\xefgq\xb8S@R4%\x83\x0f\xd0S@\x80\xd4G\xdd\x7f\xb8S@\x85;\xeb(\xc6\x85S@w\xe1\x03\xedD\x84S@\xbc\x1f-\x18\xd9\xc5S@\x0c\xd4)\x19\xd2\xb9S@\xdb\x9f.\xa7\x9a\xcaS@\xe0\xa3\x84?\x8c\xa3S@NC\x96\xd5.\xb6S@\xfe\x06/~\xf5\xaaS@\x04}\xa2#\xca\x84S@\xd9\x7f\x10\x0bO\xb6S@\xb3b\x10?\xba\xb0S@\'\xa1\x18\xa0x\xc7S@\x95\xed\xfc9\x1c\xabS@\xa4\xe0\x90\xd6\xc7\x9bS@\xc7_\x1b\x01b\xc6S@\xfb\xf4a\xbb\x1e\xc8S@\n\xb2\xda#\xb1\xabS@O\xa8>$\x8f\x92S@\xaa(x\xcf\xeb\x95S@V\xc0\x8bRC\xcfS@\x14\x02\x80T\xdd\xb6S@\x10\xe6\xe4"\xc0\x90S@#\'\xca\x16n\x9cS@\xca\xb3\xc3M\x03\xa1S@\x8cC\x18(\xd3\xadS@Fg\x06\xb2\xf5\xabS@\xf2\xf1>\xdbQ\xadS@&\x1b\x12\xaf\x01\xbaS@e\xb0$z\xbc\xb7S@\x9f\xbc&\x02\xb6\xcfS@>E\xffC\x92\xafS@\xb9\x1eU\xa9\x9e\xacS@\x997\x04\xd0\xf0\xb0S@\x0e]\x072\xa0\x90S@!.f\xd1\x1d\xb8S@\x8a\xce\x12\xcb\n\xafS@\x9fK\xe0\x99o\x85S@\xcf\xce?\xb77\xa9S@3\xd8\xcf\x17\xef\xacS@Z\x1eX\x9dI\xc8S@\x11db\xb7\xeb\xb7S@4\x83YYt\xabS@\xf4v\xd4\x12\xed\xafS@\xbd\x9e\x8d\x15\x1e\xc4S@S\x80\xa6\xc9\xdc\xa4S@B\x92be\xaf\xbfS@_K\xeb\xa8\xb8\x96S@\x95#\xf8{.\xadS@$\xa4\x8f\xa5\x1a\x9fS@\x16\xee5\xeb\x01\x94S@M:.\xd0\xe5\xb7S@\x9f\x9d?\x968\x8eS@E\x0b$gk\xc2S@\xc7W\xc70\xe3\x86S@\xb7L\xbe?|\xc8S@\xa3;\xf0C\x8d\xabS@R\x88\\\xf5\x8d\xa5S@\xa4)W\xdf.\xd2S@w\xd1\xd2\xfb\x03\xa8S@\xb8N\xea\xd5\xda\xaeS@\xb6\xd9\xe6Q\x1f\xc0S@\x01\xda*\xe6\xf1\x92S@\xf3\x8bp\xf2.\xbeS@q\xf6lAf\x93S@3\x85\x19\xbb\x1d\xb4S@Vc\xb1N1\xafS@cB/U\x97\x96S@\x82`\x96\xa9\x01\xacS@-\xcd3\xf1\'\xb5S@\xf8\xef\x8a\xb8\xad\xafS@6\xa8\x1b\xb7\xea\xa3S@\xf0\xc2[\xaa!\xb5S@Mz\x9er\x1e\x90S@\x905\xf5bp\xacS@U\xa6\'*\xc5\xc6S@b\xa1\xa8N\xf4\xc6S@=\x03gW<\xcfS@\xf9\x98\xb9\xf3\x11\xaeS@&*\x18\xb4\x07\xaeS@>S\xbe\x92\xea\xa4S@r\xd6\xe0<\xf2\xc6S@\x0c\xe0\x166@\xb6S@\xb7\xd5\xdal\x84\xa9S@\x14\xea\xd9\xc3\xdc\xa7S@\xf2KF\r\x0e\xb2S@\x10\\\x85\xabJ\xb3S@\x17\xfba D\xaaS@\xa3\xe7\xfc\xa3t\xb6S@>\x9a\x95\xbfK\xcfS@\x85\x96\xe7\x16\xa2\xcfS@$\xc4}iY\xb2S@\xc5K\xaa\xaa\xa6\xb8S@\x8c\xea\xc9!\xaa\xb1S@\xa4\xe3\x8e\xe1\x07\xb6S@\xf3"\xb3\xcc\xe7\xb6S@\x96P\x8c=\x08\xbdS@\xf5\xd0\x80-\x8c\xb5S@3\x10\xb0r$\xb3S@wJ\xb2R\xef\xb1S@QrM\xbc\x15\xcfS@*\xb8\xc9\x1fn\xb3S@\x9b\x8f\x970 \xa3S@\x866\x00\x1el\xa3S@\x8c\xd1\xd4x\xa5\xaaS@\x06HG\x0e\x8d\xa3S@9,\xb4\x15\x1e\xcfS@g\xce7\n\x83\xaaS@*A\xaa\x8a7\xb7S@ph\xa6;\x96\xa9S@\xf1TL\xc4U\xaaS@\xac\xea\xe2\x90\xdf\xd2S@>al\xb7!\xa9S@\xf5\xe8\xda\xf3\xce\xb7S@H\x16X\xcc\x9e\xa5S@\xdb\xd5\xc0td\xa8S@[\xe4\x16\x03\xee\xa5S@\x80l\xf2pL\xbaS@F\x10\xb4\x1f\x98\xa5S@j\xfc\x91&@\xafS@\xf4%\x97\x8c\xef\xb2S@A[\xb8<C\xa7S@Lj\xef\x90<\xb2S@z,3\xd5\xf7\xa6S@\xfd\xd5\x05\xff\xc7\xaeS@a\xef\xaa\xb88\xa8S@\x85\x7f\xf5\x05\x81\xa5S@\x86t\x1b\xc5`\x91S@\xbe\xbd-X\xaa\xadS@j\x9c\xa7\xf1\xaf\xacS@\x9fC\x9f\xe0\xe7\x85S@\xc2\x0e=\x8b\xae\xb0S@+\t\xd1B\x92\xa7S@*<\xfd\x15\xc4\xb3S@,\xfc\xc0F"\xadS@\x98\xb33\xc15\x91S@\xf5E\xc6\x89\x7f\xa0S@\xdc\xf2\xb5\xe2y\xa4S@|>\x1d\xc9\xa0\xadS@&\xab\x86$z\xbdS@\x04X\x13M\x1e\x91S@\xe4\x10\xbe\x17\xef\x90S@\rz\xd3`X\xc1S@&\xd6\xd9PW\xa4S@\xd3\xbb\xdd\xa1\x9d\xc3S@\xc9\r\x10tg\xa3S@Qx28p\x9dS@\x81IH\xf0\xba\xc1S@2v\x9f\xee\xf0\xc3S@\xf9y\xf3\xc6\xb1\xc1S@\xe9\xc1\xfd\xb98\xb5S@\x0e\xa5\x83\xf8\x1d\xa8S@n\xa4\xbb\xab\xad\xb0S@\x12\xcc\x87y\xdc\xb5S@\x1eR\xc6\xb4*\xaaS@\x18!/\xe1\xc1\xc9S@\x90\xe5Z\x0e\xd6\xc4S@\xb9O\xc5*v\xaaS@Ct\xd7\x9f(\xc1S@\x94z \x90\r\xaeS@\xecB\xc2-\xeb\xa1S@3\xc2\x00\xd9\xb5\xc1S@%\x05z\xd7\xbd\xa1S@\x80i6\xd4a\xabS@\xb1\x82\x7f\xb5\x93\xa9S@\xbb\x02\xf9\x02\x14\x9dS@t[\x8d\xde\x1e\xb8S@\xc0"\xd7\x90\xbb\xc5S@\x11\xc7\x0b\x14\xdb\x9eS@\xf4\x83\x81\xf8\n\xc7S@g\xee\xb5!%\xacS@f\x1a.p\xce\x85S@~\xc0C_\x00\xc6S@\x83}-D\x9a\xc2S@\xc3\xab\x08\x00`\xa3S@|\x89\x9a\n\xdc\xb2S@uS\xb4PH\xa1S@z\xa4\xfa\xdb\xf6\xc2S@\xb7\x96+b\xfd\xaaS@\xb10\x87v#\xadS@L\xc3\x8b0\x9b\xc7S@\xc35\xc6?[\xadS@KL\x9btU\xccS@\xb1\xdf\x99\x80`\xd4S@\x10+\xe5\xff\x8d\xcbS@\xc6\xb1\x16\x82\x83\xc8S@\xef{\x95\\j\xcaS@\xaf\x83\\\x85\xb6\xa1S@\xa3v\xdf\xe4\xe0\xc5S@Z;>\xbd\x03\xa8S@\x9a\xb9\x86\xf8\x88\xcaS@\x9c\xfc;\x8b\xef\xc5S@\xec\x91\x8e*}\xb2S@C\xba(4\xe6\xb4S@\xe9\xaf\x87?\x9a\xa0S@-O}\x9a\xf1\xc3S@\xe5\xe9\'Z\xcf\xa5S@\x8f\x8e"r\x0f\xa6S@w\xc0\xd9LF\x8aS@\xf0\x0b\x0b\xac\xcb\xb2S@\x0c\x869\xd1x\xc7S@7\xfcxE\x0f\xc5S@\x1b\xd6\xcel\xe6\xafS@eF{\xa0\xed\xafS@\x97o\xaaW\x19\xc7S@t\xfe/\t\x9c\xb6S@q\xbb\xfe\xa9\xa0\xafS@U\x9a\xf1\xdc#\xa0S@n\x82\xa4\xd7\xe2\xc7S@\x0cD;\xb5\xdb\x87S@\x1f\x89\xa7\xb0\xa0\xd0S@\xc0\xf0\xb2X\'\xa4S@\xeb\xc9\xdf\xa9\xc3\x8eS@\xde\xd8:x2\xd4S@ >\xfb\xdaP\xd4S@\xb51h\x99\x86\xc7S@\x9495:\x88\xa4S@\x92\xfd\xdb\xc5\xfb\x8cS@\xd2\x90\xb2\xf6\x04\xb6S@\xbb\xfa\xed\xbba\x83S@\xe8\x88\xd0-\xf8\xcaS@\t\x19>\x8f\xb7\xcaS@u\x82\xc3\\r\xaeS@t\xed\x88\xc3\xda\xafS@\x16\xd7F4p\xd5S@M\x0f\n\xa4@\xa5S@\xa84\xb2\x02\xd6\xcaS@1\x89\xe5\x95\x07\xaeS@\xc4\xed\x94\xd8\xfa\xc8S@\xce\xc8\x062\x07\xaeS@\xa4\xac\x9e\x88\xd9\xadS@\xc0,\x93\xef\xf2\xcaS@<\xa1\x08Y\xd8\xadS@\xc8\xb9i\x8f\x99\xd2S@\x07\x8b\x04\xfb(\xcbS@\xcb\xff\x94\x89%\xc9S@@\xac\xcfm\xb1\xadS@\x1a\xf4\t)2\xd4S@\xb1y\xffI\x1d\x86S@\x14/D\x1d\xa2\xd2S@ \xe9\x18\xad\xef\xcaS@\xa5[~b\x93\xc9S@H\xb4\xb6\xc0[\xc9S@}R\x81d\xba\xc9S@t\xe1P_\x95\xb0S@\xe6\x1el\xae\x18\x85S@\xe3\xbd\xd3\x84\x1a\x86S@\xbf\xbd\x90\x0f\x87\xc9S@T\x02zN\xac\xd3S@V\x1f\xf8\x06b\xcbS@\xe8\xdb\x83\x8dY\xcbS@\x95\xe6\x8f\r\xcb\xd3S@K\xf8r1_\x99S@\x05\xb7\t\xb0\xeb\xcdS@\xe1\x82\x8e\xb1\xb4\xd3S@\x8c\xa3\x9f\xda\xba\xacS@6\xef\x07!\xf0\xc4S@,\xdb\x80o^\xcbS@K\x807\x95\xe5\xabS@\xf2\x1f\xddP5\xd3S@\xf5Yk "\xccS@T\xeb\xda\x7f\xb7\xabS@l\x8fX\x90{\xcbS@ \x86\r\xae?\x9aS@\xc1f\xf2P\x0c\x89S@A\xae\xf0\xed\t\x9aS@\x88\xcdm\x87m\xcbS@\x98\xea\x89\x80\n\xb7S@Ci\xb6\xc8\x16\xb3S@\xe7\x08\xe8\x12\xc7\xb3S@_$\x8d{C\x89S@\x120u\xc5,\x88S@!\'\xf1\x15i\xb3S@\xf22{\x8b3\xadS@\xc9\xc6\xe7\xc4\xb2\xaaS@\xf8\xaa2h\xe8\xa2S@m\x0b\x97Q\xb8\xd4S@\xee\xabr\xa0\x02\xabS@u\xf7\xf3m#\xabS@`w\xa49\x12\xbbS@\'\xe6\x16\x1c\x08\x84S@\x15\x16\x8a\xa3o\xcbS@p\x06\x06\x8a\xe5\xd4S@H\xd0%p\xb2\xb3S@\x14O=g\\\x9cS@$\xe9\xb7\xaa\xaf\xa9S@\x12\xfb\x88;\x07\xa6S@\xbaY\x98w\xc4\xaaS@\x96\x96\t\x82l\xb8S@\xd9D\xcc\x05-\xafS@\xdd\x12\x19\xf8S\xc5S@\xdf\xe0p>O\xacS@\x05`\xf6\xc5\xc2\x84S@\x8c\xab\x1b\\\x10\xcaS@\x81\x07\xeaq\xbc\xb6S@\xdf@3(8\xb5S@\xb1_\xe1\xbb\xe8\xd2S@\x18lI\xb5t\xadS@k\x85\xe2\xb6\'\xafS@\x06iP\x11\xf4\x85S@\xa9\x8eO!\xb7\xb7S@\xd3\x93\xddx\xc8\xc5S@\x95\xb4\'\xf4\x95\xd3S@p\x02_\x98%\xb1S@\x90\x82\x85\xef\xe5\xa4S@\x0cq+P\xed\xb3S@\xf9u\xbcx\xb8\xb3S@h\xbe\xf9L\xf9\xaeS@\x8c\x82\xb4\xf3\xec\xb9S@\x90\xb3\x91g.\xadS@\x97\xd6\x0f\xbb9\xc5S@\x15\x11\xa3\xe9\x99\xb3S@\xaft\xe8\xa4v\xd3S@1 \xec2\xf5\x96S@\xcd\x96>Pi\x83S@&\x08\xc1\x91\x84\xb9S@\x10v\xc6\xeet\xb3S@\xc8lx\x10\xfd\xd2S@\x0e\xc6\x93\xb1_\xd4S@\xac\x80M\xff+\x8eS@P\xad\xe8\xdf6\xb8S@N\x0f`\'\xec\xa1S@\x05\x83R!\x11\x84S@M 3\r\xf1\x9dS@\x11\xf1\x98Y\xe1\xa5S@\x026\x87\xdez\x87S@qT\x1e\xf6\x8b\xcaS@o\xa5Ou\x96\x88S@i\xfc\x0c\x86o\xa7S@\xd0FxE\x18\xa4S@\x0bj\xce`\x8c\xafS@\x12\xa0\x8d\x11P\xd0S@E\xbf6\\\xd2\x85S@F1\x8aG\x16\xaeS@$\xcc\xea\xed\xee\xa4S@\x0e\x92e\x9fz\xbdS@\xbflw\xdad\xccS@T\th\xc9[\xbaS@`M\xfd\xd9\xdd\xc6S@5\x05\xb7FE\xa4S@\xab&\x91\xfd\xcd\xb8S@\xcd\xc3\xea9\xd5\xc8S@\xf8\xd6\x00\xa4\xe3\xa3S@\xf3\x9d\xf6\n\xac\xb3S@\x97G\xacyt\xb8S@P\x1dQ\xf0\n\xcaS@ "\xc3)\x1e\xbfS@\xb1\x9ac@~\xbaS@\xda\x021Q\x8e\xbaS@\x1a-S\r\xbb\xb9S@\xab\xdaz\x00\x9d\x9eS@\xde*\x80\xe5\xc6\xaeS@\xf3\x16k\xc0e\xcbS@\x83z\x10\x08g\xb7S@$Z\x8fy\x13\xafS@\xd5\xf7\x89)\x95\x87S@J\xce4\xbb\xf5\xaeS@9\x12#\xd3\x7f\x8dS@\x13\xa3\xd6\xe2\x9b\xcaS@\x88Ebe\xc7\x9aS@;\x8f\xcf\xe8\xf5\xc7S@\xad\xdf\xcc\x8e\xf8\xb9S@\xd0;\xaeb\xba\x86S@\xa0\rp\x88\x01\xa4S@\xb6\xd8\xe9\xccY\xc7S@\xaa\xa3\xa1P\xae\xcfS@\xf7F\xfd\x80\xaf\xb2S@\xe2\xc7\'|\x9a\x87S@\xbe\x11M\xe9\xe1\xb6S@\x89\xfe\x14W\x97\xcaS@\xed\xcc\x1f\xe2\xba\xb2S@=\xe5\xdb\xdeA\xb8S@\x9e\xeb\x99\xb03\xcbS@\re:\xfa\xe4\xaeS@\xba\xa7\x9d)\xbc\xb0S@3\x06g\xd9P\xb6S@\xc3\xec^\xdc\xb2\xa4S@w\x19\xd1b\xed\x96S@<\x04=\xf4\xc9\xa1S@\x16\x05\xe1\xa6.\x83S@=\x1aS; \xa5S@\xb9\xd0\x93\x93\xed\xa3S@\x92\x15\x0f\xf1\xc2\x97S@\xf0\x92\xc8\xaa@\xa4S@\x02\x9e\xbdC\x1e\xaaS@\xb9\xae\xe2\xf4\x06\xa4S@%\xfb\xb8A-\xb6S@\x90\x04\x06\x9aK\x88S@\x004\xc4p\xec\xc6S@\xb20\x00\x05\x01\xacS@\xb5=\x1d\xc4\x1c\xadS@(?\xa3\x1fI\xcfS@\xfb\x91\xf9\x94U\xa4S@U\xd9T\xff\x94\xaeS@\xbf\xe4\xb4\xb5{\xa5S@\x9cfN\xd9M\xb8S@\xaf\x8b\xd1\xf1[\xb7S@\xb1ov\x07\xad\x87S@l\xbf\xd6\xeeO\xa5S@\xc1\xdf8m\x0c\xb8S@b\xe1`\xce\x93\xb4S@\xe4\xa5\xff\x7f\xd5\xa6S@M:.\xd0\xe5\xb7S@\xf0\xc9\x0c0E\x8bS@Xj\x7f\x12\x15\x89S@WM\x9b\xafZ\x94S@\x9a\x9b\x8cM\x7f\xb2S@Fs\xb1\xfd\x8f\xb1S@\xf7ya\xdc\x87\xb2S@\x9a\x1c\xb7\xb4\xf5\xa7S@\xd4C\xc9G\x9a\xccS@pM\xbdn\xf6\x9bS@\xf3\xa9\x7f\x1a\x16\xa5S@\x19\x81\xf95\xc6\xb1S@\xf1\x8fCr\xbb\xadS@@\x84[\x96\xf1\xb0S@E\xab\xec4\xdf\xb5S@!\x06B[\xa1\x9fS@\x99&il\xa0\xa1S@r\x06K\xae\x86\xaeS@\xf6\xfe\xf7;w\xa9S@\xa5A\xd0\xb9\xe9\xa5S@\x1f\xe0C\x87\r\xc4S@L`\xdd\xf3\x92\xbbS@\xe1\xd2z\xbf:\xc9S@\xc6\xd1\xdb6J\xb5S@/I\x03\x95\xfb\xb6S@\xb3\xc3N\xd3\xed\xc8S@\xc6\xfb\xa8>0\xa7S@I"\xea+\x8f\xb1S@\x1b\x8eW\x8c9\x95S@\x1ff\xdd\x13(\xafS@\xdf\tL]\xf1\xaaS@\xf3\xf8\xfc\xe7\x1d\xa6S@S\'\x1d\xeb \xb6S@\xe4t2\x02\xd3\xcbS@-%\x89\xc8R\x87S@R\xc4\r\xd2\xd4\xc3S@\'\xd1\xf2(\xdc\xacS@\x81\xee\xb1\x8cZ\xa7S@\xcdXN\xa6\x03\x95S@\x85\x93\xa1\xe9<\xb4S@O\xef\xc2\xb0;\x9cS@)ozi\xf1\xa1S@\xfeB\x8c\x0c\x93\xc8S@H\xda/\xe3*\xb4S@K/\xe5\xdfd\x83S@\x1a\xa6J\xe6\x95\xc5S@\x9f\xfd\x8dP!\xaeS@\x03\xc8\xa3\xb7"\xcbS@\x9b\xa4\x9c\xb0.\xa7S@P\xd4k\xff\xcb\xa3S@I\xb9\xbb\x15\xdf\xa6S@&\xe7\xedtB\xb4S@P\xcd\x07\xb7\xce\xadS@\xea%\xd9Y\xa0\xa0S@\xf4\x8c\xeb\xca\xf7\x9fS@s\x9b\xa1\x1eP\xaeS@M\xf1QQ]\x93S@\xdc\xb5\x7f\x1a\x02\x9fS@6*\x85\xf4\x11\xb7S@\x0fo\x11\xe3\x01\xaeS@\x07\xdd\x03\xf8\xaf\xabS@\x0e[5\x1e\xdd\xb7S@\xa2&RS\x7f\xc7S@ \x10\xda\r\xd1\x9fS@\x1a\xb3\xcd\x0b\x13\xc7S@\xe3\xb7]\x9a\x18\xb2S@DkH\x1d\xe6\xabS@\x00\xee\x1d\xe5p\xb9S@\x01].|n\xa9S@K+\x9b\xc8S\xcaS@\x1e\x1b\x13\x15m\x9fS@\n6\xdab\xbc\xb2S@t\xfcOn\xf9\xaaS@\xfb\x96\xbc\t\x8f\xadS@\xd7\xd5\xf5\xf5s\xd5S@r\xb9\xb6\xca\x1e\xabS@7\xbb%\xd3\x92\xc1S@\x8b\x82r\xf3>\xbeS@Fh-\xa2&\xbdS@Zz\x02\x91\x89\xb8S@\xad~*F2\xacS@\xed\x81J\xbb\xc2\xa9S@\x087\x14S\xad\xb2S@K.G\x9e\x7f\xb5S@h\x7f5\xcf\x1e\xadS@e\x19_-\xfb\xc8S@\x97\x97\x8c\xb7%\x90S@l\xc3\x1f\xd5*\xa9S@\xa4,\x9c\x93\x96\x8dS@H6\r4\xcd\xc8S@a\xc7\x8fk#\x95S@\xc7\xdd\xb6+F\xa2S@\x85%\xb4\xf9Q\x9eS@\x88\xd3\x93;\t\xb8S@f\xcb\x91O\xf1\x9eS@\xfet\xb5Z\xd0\xa2S@\x04\x9d\x07b*\xb9S@m\xc2#Kp\xb6S@\x9b\xb3\xf7#\xdf\xc1S@\xa1\xf2\xf0\x10d\xc2S@0\xb7yE\xca\xc5S@]\xb9I\x00\x8c\xa1S@O\x8e\xd57\x08\xb1S@\xabQ-\xdd\x9f\xb9S@jC7\x83>\xc5S@O\xa7\xf4s\xab\xc5S@\x16\x06WW\x9a\xb1S@0#\xd0\x02\xea\x9eS@\x95\x91\xa1\xf0\xa2\xb6S@\x8c\x7f\x90\xe1\xa7\xacS@a\x1dQ\x16\xe7\xaaS@c\xbec\xa6\xb6\xa3S@\x0c\x90\xbc3\xe9\xa2S@\xc7\xd8:\xe8P\xa5S@\xaa@\x92{\xa3\xb6S@f!\xb3P\xe7\xc7S@\xe8?\xc7}\x1f\xa1S@\xfc<(\xb2\xdf\xa1S@\xb2J\xcd\x87\x83\xc1S@7\x1dX\xaf\x86\xa9S@\x81O\t\xe4\x89\xa1S@\xba$b\xe5\xd9\xb6S@\xf9\x8c\xf1\xa6\x87\xb6S@\x92p\xf4\xcc\x9e\xa0S@g}7\xf1\x19\x91S@\tx\x9b\xd5\xb3\xaaS@Z\nYU\xab\x89S@\x0c\'Qf\x02\x94S@k\xeb\xb9\n\x14\x94S@\n\xaea\'\xf7\xadS@\xael\xc2\xc7t\xa7S@\xa6\xc6o^\xf0\x83S@v+\xb4\xd6&\xa9S@\xb6\xd7\x05\xa54\xa9S@\xa7A\xe0\xf4,\xa4S@o\xba\x83\x8e@\xc3S@,\xfbQ\x7f\xe3\x91S@=\x03\x82F\x99\xc1S@\xb5M|\x8f&\xafS@:\xbc\xe7q\x87\xb9S@\xd8:O\x0b\xa2\xadS@\xd0\x93\xf7\xf8\x8c\xafS@\xa3<\xfb\xd2\xa0\x92S@%\xfe\x1c\x87\x94\xbdS@\xeb\xe2\xba6\xa9\xa7S@r4\x92\xef0\xbeS@\xb9\xf5\xf3\xaaE\x8aS@7\xbar\x00\xf3\xa1S@\x01\xe4"\xc08\xa8S@\x89\xea\xc5\x97\x0b\x87S@b\xc8\xc3}2\x84S@m\xab\x85~\x8c\xb7S@3\x85\xfa\xdf\x06\xa8S@L\xc8r&\x1c\xb1S@sT*\xb8\xbb\x9eS@\x80D\xed\x86\xc8\xc3S@e\xa0%\x9fS\x87S@\xe6\xa4\xed\x15n\xb8S@6\x8e\x80\x86p\xa1S@{F\xee\xd3\xde\xbdS@\xcc%\xb8\xcf.\xbeS@\xa4Jp\x91;\x8eS@\x0e\xf7\xe2\x96\xf7\xadS@A\x8bm\xc7\xe2\xa3S@a~yY\xac\xa5S@\xcb\xb1\xd7UP\xbdS@j\xecr\x0e\xc0\xadS@\x08\xe0\x0e\x9a\x9e\xaeS@L\xb1\xc6\xd2\xfb\xa7S@\xcc\xee\x9c\x89\xde\xc1S@z\xc8f\xe8\x92\xb0S@\xbdP 5_\xaeS@z\xc2\xad\xc1}\xadS@\xa4_\riA\xaeS@\x0b\xee\xa1\x93\xc4\xa7S@\x1c\xb1\xbb\xd3y\x91S@{;\xd1\x1aN\xa5S@\x87\xe64\xa92\xa9S@\x9e\x8bj|\xd6\xb8S@aa<6\x11\xa1S@\x0f\xd1\x14\xd3A\xa9S@\x9a\xee\x94\x94\x96\xaeS@/\xe6\x06\xf2\xa0\xb3S@"\x18\x9a\xe3b\x92S@\x8d\x8f\x16\xdf\x95\x90S@h\xa6h\x9eD\xb1S@\x13#*\xaff\xa1S@\xe7\x8co\xc4\xfe\xa5S@\x9b\xde\xe2O\x85\xcfS@\x97\xee\x01.\xed\xceS@I5\xfe\xb9\xa6\xa8S@\xfd9\xbaa\x98\x83S@\x98\x9f\xc4\x87_\x83S@\x8eV\x1e\x94\xc1\x82S@5\xd5\x96\x8f\xb5\xb7S@\x1e\xfdc\x0c\xdc\xceS@\x9fin\x9b\x1a\xaeS@\x05 q\xd7\x0e\x89S@-\x13\xa0\xbf\xd9\x84S@\x98w\xb6\x00z\xb2S@w8\x99\xb3z\xa7S@\n\x8d\x9c\x9b~\xabS@\xd2\xa5\x05%\xeb\x83S@\x8c\xa7\xed\x1e\xf3\xccS@\xde\xf1\x06\xf6m\xd5S@\xd42\x95\x16\xba\xb2S@\xda\x92t>\x7f\xb3S@\xf33W\x9dC\xa8S@\xd7(\x94\x99\x8a\x89S@\xefnh\xce\xdf\xacS@`\x06\n\xd0\xc4\x83S@M\x98xt.\xa6S@W\xb7)s"\xbfS@\xc9+\x899&\xd4S@W)\xa0Zv\xd5S@\x84\xa3\x9d\xcd\x84\xc2S@RZ\xca\xaf3\x85S@\xeb\xac\xfc\xfa\x00\x84S@\x17\xbf\x9b$\xa1\xa7S@M\xc66\xc4)\x83S@\x1c\xbb\xaa"}\xbdS@\xde\x03\x8diH\xd5S@\xb2\x1b|\xf4h\xb2S@w\xb2\xdb\xd6\xa0\xcdS@j\xbc\xc7Fs\x85S@\xb4\xb6Kpu\xb3S@+\x95/\xbb+\xa7S@\xe8>5\xdeq\xcbS@\xca\x9e\xe2\x03\xf9\xaaS@P\xd4\xe2\xa4m\x88S@\xc4\x1f\xc1\x87\x98\xa8S@p\xdc\x9d\xf3a\x89S@R\xe8n\xe0j\xcbS@Ej(\xd7\xfe\xa7S@\xb8\xeb\xe0Q\xfa\xcbS@\x87\xfb\xa6\xc1U\x8aS@\xb1+\xc9\x9d\x9b\xcaS@ \xd6\xa3zu\xd4S@?\x1f\x07\\\xb9\xc3S@\xd5\x9fE\x04.\xd2S@\x0f\x1a\x9b\x9e\x80\x86S@ \xcc \xaf\xa3\x87S@\xe4L\x84n\xf4\x85S@\x19\xd7\x13\xf8S\xc5S@\xd7Z\xa7ex\xcbS@y\'9\xdf8\xacS@\xd6\xb6Ni\xfe\xd3S@4\xcc\x82\x10t\xd4S@\xd5\xd5\xe9A\x07\xcaS@\xb3\xd8\xa7/^\xcbS@$\x98\x86\xa6\xa2\x84S@}\xf9\xf2\xc3\xb6\x87S@\x11Y1\n\xf8\xc4S@\xc5\x0edB\xb4\xcbS@\x15\xddh6\xe4\xd2S@\x9c+@\xdb\x0f\xd4S@\\\xca\x86A\x91\x84S@\xbd\x90Q\xba\xea\xd2S@\x01+\'\x98.\xbbS@*\xe5\xde%i\xcbS@\x99\xaf,J\x10\x86S@\xd8\xb3o\xc2\x10\xa5S@o\xf22F&\xa9S@ "X\xbe\xd3\xa9S@+\xd5\xf4_5\xa4S@^]\xb5\xf0\'\xb1S@\x1c\xc8\xed1\xf5\xbaS@{\xb9B\xe1\xc8\xc9S@\x82\xe1.\x84\xe5\xc9S@\xc0\xe8\xe8\xd9N\xcbS@\xd6\xb7\x07\xe9\x86\xc9S@nv\x89\xb6\xbe\xd2S@\xc0\x9b\xd9D\xb5\xd3S@\x92\xe7?Z\xa5\xcbS@\\p\r[\xf9\xa9S@\xf9\xa4\\\xcc\x99\x88S@^\x86\xc1Hm\xcbS@PA0\xec\xc2\xcbS@\x1f\xe6\xa1\x9b[\xc9S@ \xaa\xa7)\xa2\xd2S@\r\xd4\xc3\x18\xb0\x9bS@\xe8\xcdF\xe4K\xbcS@\xbc\xcc\x06^X\x99S@\x00\xe1\x04\x038\xadS@4z\x1e\x83\xc7\x84S@\xfe6t\xc0\xde\xbbS@\x92\xe1\xd0\xb6\xb3\xd2S@D\x8f\xe0\xe6\xce\xd2S@_QZ#\xe2\xc8S@+\xa1`\xbfj\x85S@&\xb3ik\x00\xbbS@R\xcf\xb1\xa3/\xbeS@\xeb\x82inL\xabS@\x91ws\xf8\xfe\xafS@\xd6\xc4\xe9\x0c\x8d\x86S@\xa5\xe7bT\xd9\xafS@\x12\xa0\x8d\x11P\xd0S@\xf9\x8b\xbb\x8c!\xaaS@ \x12\xe5\x1d+\x85S@\xa9_\\T\x05\xabS@\xbf\xd3\xb2@x\xb7S@d\xaa\xd8\x02s\x9cS@y\xbb\xf2z\xcb\xaeS@>\xc4\x02\xf2\x15\xafS@e\xf3g\t\x13\x9aS@8\xae;e\x9d\xb7S@\x8e5\xe5A\xd4\xc8S@X\xac\x85\xc8\xfb\xceS@\xca[\xb8P<\xcfS@\xf4K\x13\x02&\xa7S@\x7f!T<\x8e\xabS@;\x8fv\x8fQ\xbaS@\x8e\x94\x924\x0c\xa7S@`\xcb\xc7\xfaF\x86S@\x06,\xf5\xeb\xea\xd0S@\x94\xb2Bl\xee\xbaS@\xd3w\xb4G\x0c\xb8S@h\xcf\xbc9\n\xb8S@\xc9\xc3\x07H\x8e\xa8S@\x8e\xe1dJ\xfd\xabS@\x03\x82f\xafV\xa3S@lvpv5\xa9S@&A\x16\xb5\xfc\xcaS@HQ\xef~i\xb7S@\x89[\xa10\x8f\xd0S@\x97\x0c\xcc%=\xacS@\xd2\x8fr9\xac\xa9S@\x04\xf6d\x8f\xe2\xabS@\xbelC\xef\x01\xaeS@EF\xaa\xf7|\xacS@\xe9\xd4\xbb;<\xadS@\xeb\x81\x16\xa2h\xb8S@\x84\xbb o\xa0\xb8S@\xb3*fr\xf1\xb9S@\x1f\xa7\x0b\x927\xbaS@\xe0\xe8\x00\xcc\x88\xbaS@\'\xc2%\xf1\xae\xb1S@K\xf7?\x1d8\xc8S@S1\x80k\x92\x88S@v\xaa\xe7c\x1c\xaaS@0\xb5v\xec\x89\x9dS@\x17\xdc\xbe\t\x8d\xa9S@@\x13\x18\xf4\x8d\xcaS@\x0e\xfaB\xa1\xe7\x85S@\x84G"\x8c\x93\xbbS@\xb0<\x9eFX\xa9S@\x07\x1aE\xb1\xce\xcfS@\xa6\xe5\xd7\xaaa\xb1S@\xd9\x12\xea\xe7-\xb6S@\xa79\xa0\xfbS\xc6S@\xe8\xf2\xf6G\x01\xafS@\x08W\xd9Im\xadS@\xb0\xf7\xd3>\x98\xb8S@\n=o\xf0\n\xb9S@s\xf6\xe6\x83R\x94S@\xbc\x8ff\xc5#\xadS@r\x06\xc9\xeb\x03\xaaS@>\ra\x03\xb2\x85S@z\xf7\x19\x1b\x11\x96S@4\xdb\'\xc1\x1e\x95S@\xe7C\xf0\xb5\xcb\xadS@\x1c\x88\x17\xfbz\xacS@\x0bd\x96\xbe\x01\xb7S@\xdeTg\x8c\xbe\xb3S@\xfd\x9b\x987\xc6\xb0S@M\xfaH\xb4\xf4\xabS@,v#bC\x95S@\xb5\\\x86\x1d\x12\x87S@\xf7\xe5>\xb7\x1c\x86S@i\x15[\xc0\x0b\xaeS@\x93~HN\xc3\x94S@\x8d\xb9\x1b:\xf0\xcaS@\xb8\xec\xf6\xf0\x0b\xabS@@e\xa6v)\xabS@7\xbfR\xc0t\xb3S@"\xff\xe9\x1ex\xadS@\x07\xac3\x8f\x83\xb8S@\x01\xff\xdbi+\xafS@0O\xe7\x8bu\x87S@q\x9dPv<\x97S@\xa3\x16\xcfA\xae\xaaS@kZ\xef%\xf3\xaaS@\xa5\x9f\x1c\xd9\xa5\xb6S@G\x9fXa\x1c\xc7S@JrI\xd8\xc8\x8dS@\xba\xbf\x14\x86\xc2\x91S@\x14\xb2\xf6\xa8\xe4\xc7S@B=?`]\x96S@o\xe6o\x10\x12\x97S@y\xcd\xf6L\x93\xb6S@\xd4\xca T\xf9\x96S@a]EDq\xaaS@\xc8\xdf:!\xfe\xb4S@\x06\xf5\r4\x90\xa9S@#\xa3\xc2\x88/\xaaS@\x07ZK\xbc\x1b\xc5S@[\x90\xb42\xd8\x85S@\x1f\xfb\x7f\x88\xa7\xb1S@\xcb\x81\x89D\x0c\xaeS@\x1c\x9aX\xb2\x0b\xadS@\t\xff)q\x0e\xaaS@6z\xf2\xef\x95\x8cS@\xdf\xff\x0e\xb0\x1f\xc5S@\xcb\x03\xd2X\x81\xacS@\xb1;\xb4\x87\xf6\x90S@\xd0\x0cY\xa5\xaf\xccS@]\x05\x13>{\xaeS@\xae\x1b\xd7\xff\xe4\xb7S@~vO\x01Q\xa8S@\xec\x12\xc4\xa0E\xaeS@\xa8z\xf7n\x9c\x87S@B\xab\x84\'\x86\x86S@;\xb7/\x89\xc3\x87S@\x03\xdc\xf2X\xa2\xc3S@\x9d\xec\x15\xc9\xc7\x9eS@\xd3O\xc1/\xb4\x9eS@\x14\x07X\xb0\xe0\xaeS@\x00\xc3\x10\x0cq\xc7S@\xc0H\xb7W\x9d\xccS@\xca\xf2\xe4\x07\xd6\xa1S@\xf6\xe0)\x15\x1e\xa8S@\x89/O\t\x04\xb1S@@>\xbe#\xf6\xa1S@A\xf9&\xc4\x81\xa3S@\xef\x8d!\xb8\x10\xb3S@\x83+\xf0\x1c\x0e\x88S@\xcc\x90x\xaeA\xb0S@\xeaG\x81\x04\xf0\xa7S@\x9a\x928e\xb8\x8cS@\xf5\xe3}\x80=\x96S@\x15\x9d\xebf\xf5\xb2S@oA\xe1.b\x8aS@\xb9\x92RZ\x03\x89S@,9\xcd\xac+\xc3S@\x02\x06i\xbc\xca\xc6S@"\xbb&f)\xafS@\xf9Te\xddu\xb7S@^\xc5\xc2\x83\xe1\x95S@\x88j\x85\x0eR\xa7S@\xc3\x16\xac\xfd*\xafS@dJ$3%\xc9S@\xf5em\xc3\xa8\x9eS@\x02-gO\xea\x9fS@FF\x88\xc5*\xa0S@5\xa1A<@\xa8S@\xc8\x8e\x80\xe3\xf9\xb6S@\xd1\xe0\xd1\x84\x18\xb0S@J\xa1\x81r\x04\xb2S@\xd0A\xc7\x1f\x04\xc4S@O\x92q\x8a\x1d\xb3S@\xe7\xa1\x96\xec\x8e\xb6S@\xcc\xc6zw \xc8S@\xa9\x9f\xa0A\x01\xcdS@\xf7\xdc\xddca\x93S@E\xd3\x03\xe9\xf5\xa6S@\xee\xad\n=\xf4\xb9S@-\xf0V6>\xb7S@\xe5wC\x88\x9b\xb6S@\xa90\xdcy\xe7\xb4S@\x9e\x12\xd0\xdb\xfb\xc7S@V\x02\xc7\xc4\xb7\xb2S@\xf8\xb9_\xc4\x90\xcaS@y}91m\x88S@\x9c\xe6\x19\x99\x88\x93S@cr\xd4QO\xbaS@\xf6:\x07\xb1\xea\xb0S@X\x0f\x1b\xe3\x96\xc3S@\xa0\xf1F\\D\xa6S@\x1c\x97\x8b\xf2\x80\xb2S@\xfb\xb0\x05?M\xc4S@\x83\xb9tJ\x80\xc8S@T\rLD\x9c\xc8S@}\x97\x8du\x83\x94S@ \xaf_\xc6\x89\xa5S@`.\x8b\xf9Q\xc8S@\x00\xdcX\xbc\xb7\x88S@\xa3\xe1,\xcd$\xa7S@\xb8\x96t\x99\x14\x91S@?i94\x98\xc7S@\xc2\x17\x9e6d\xb1S@54Oh\xa1\xc9S@k=\xaf\x1b\xe2\xc9S@\x1e6\x08\xfa\xe7\x8eS@\x08G\xc1,\x86\xb1S@\xa7\x0e\x12\xaa\xad\xa4S@&t\x01w\x0e\xaeS@\x17|\xcb\x8d\xda\xa0S@9S\x90^\xb4\xa3S@H\xea(\xa5\xd9\xaaS@1"\x00"\xb4\xc9S@\xae\xed]K\x15\xa7S@\x94\xe0R)D\xb4S@\xd7k\x8e\x89\xe0\x9fS@\xb1\xe9n\xc4\x8b\xc3S@\x02\x18\xb4\xf66\x9cS@\xbb`U\x82F\x94S@\xb4\xca\x96\x1d\x84\xb2S@\xe1Q\x05\x13\xcc\xb3S@k\xe0M\x92 \xc7S@\n\x86\xa9\xe2\xa3\xb1S@\xc3\xfa\x97p4\xb1S@\xb6\x86\x00\x05k\xa1S@\x81\x82\xdf+\x95\xc2S@8\xcd\x99:B\xb2S@*F\xfa&\xca\xa5S@\xfc\xb6\xddr\x00\xa5S@l\xd1\x1f\xb0\xc9\xadS@\xb1*\xbaZ>\xb1S@kBl\xb7\x93\xb9S@4\x8f)+\x82\x8eS@Y\xbb5\x8e\xf0\xc0S@\xdd\x7f\x8f\xd1+\xacS@\xa2\x88<`\\\xabS@w\x9c\x07q\x98\x8eS@\xf3xz\xda6\xbaS@~\ts\xb6\xfc\xc6S@\xa6w\xe4\xbd\x18\xc7S@\xf7:\x8f\x07Z\xcaS@\x19\xf0?\x17r\xb0S@?\xc3\t\n\x05\x93S@\x10_un"\xc7S@U\xe8\x93#\x9a\xcaS@\x8b\xbb\xccU~\xa0S@\xda\xb1\xe8\xbfP\xcaS@\n\x02\x0f)\xa0\xa5S@:\xdf\xdf\x8b\xa5\xa1S@\xdb9\xe1b\xb4\xbbS@\xa9\xbewQv\xb6S@!\xc3\x85\x06\x9d\xb5S@ U(\x07\xc0\xacS@\xc5+\xed\x85\xc1\x92S@\x1d\xda\xb9\xf5\xa5\xb6S@~\x04\xa5\xecA\xacS@\xaad\x85\t\xab\xb9S@\x19\x01x!\x8d\xc0S@\xb2\xd2l\xeb\xf9\xc1S@\xe8\xa0\x03\x07\x99\xc9S@\xe6:7\x1b\xe8\xafS@\xfc\x9c\x83Z\xb0\xacS@\x8d\xfe\xab\xa7X\xc9S@\x14\x02\x16O[\xacS@\x1e\xa5\xc5#=\xa7S@\xff\xf6\x0b|i\xabS@4W^QV\xadS@\x97\xbf\x96\xd0\xa4\xb9S@\xae\x98\xd1\x15+\xc5S@s\x96\xbf\xef\x03\xa4S@\r\x1dM\x12\xe9\xadS@ \x86/\x9d\xab\xadS@\xc3\xf8\xdb9\xd7\xa7S@\xee\xbc\x07\xd8\xc2\xa5S@\x92\xefe\xb7\xb9\xc1S@ \x84\xca\x03\x0f\xadS@K\xebg\x99.\xa4S@\x9a\xfbM\xf5\xec\xa1S@\xe0\xfb?\x1dT\xafS@\xb01H3\x9c\xa3S@\xf1yO\xb5\x98\xbdS@\x0cW=\x7f\x17\xa6S@\x00S\x83\xebe\x8fS@[\x1c6\xe7\x05\xc9S@\x1d.^w\xfe\x8fS@\t\x91#\xb5o\xa3S@\xcc\x98f\xc7\xb4\xa3S@\x08a\x1e<\x8f\xb6S@hKV\x03\xd7\xb6S@\x14\xf0\rp\xff\xa7S@\xe8fS\xbb\x1a\xc1S@\x16\xad\xaa\x05\xd9\xc4S@_\xa8\xe4\xda\t\x8fS@lOq\xd6>\xabS@\x11\xb1\xea\x10\xce\xaaS@qXp\xcd\xf3\xbdS@_\x11\x02\x07O\xaeS@\xf9b,\xc2\x8c\xb6S@d1\xc4F"\xadS@Y8b\xd3\xd9\xa2S@_A%\xd4\xbc\xc0S@X\x1a\xf2\xd6\xf8\xc2S@J\xce+)\xf6\xc4S@\xb5\xa4\xac\x15\x01\x93S@bV\x18\x1c2\xbdS@\x16^\x9aSs\xbdS@w/R:\xfa\xc2S@\xbd\xc7\x13\xde\xc4\xa7S@\xeb\xfcJNr\xbdS@\xe2\xc7\xb3iF\xb5S@\xd8\x8d\xe9\xdf"\x8fS@Z\xaf\xd9\xf1c\xc2S@\xa8\xa1\xd87\x08\xb1S@Af\xa8\xd69\xc5S@\x19\x1a\x1e\xe6\xa9\xc5S@+z?V\xc5\xa7S@\xdf<1\xfc\xa9\xa5S@d\xde\xe0\xd1\xfb\xadS@\xa4\xa4\xd2\xa8\x8f\xa6S@\xb6\xfe\xf5\x90\xdf\x8eS@,\x9a\x9e\xca\x18\xafS@\x1c\xfeZ\xa0\x83\xb5S@\xac\xab\x91p+\xc4S@\x83\x15e\'\xbf\xabS@vY\x9a&\x0f\xa2S@I\x90B\xf0\x9e\x8bS@Bd\xbd8n\xa7S@:2\x14s5\x8eS@\x93qt|\x97\xc1S@\x9a\xbd\xaf\xb3\x80\xc4S@\x14\xa9\xd0\xd8\x03\xbeS@2o\x89\xbb\xb4\xc1S@\xa7\xber\xb4\x14\xabS@\xd8\xde\xd3z}\xaaS@\xb2r\xa9fe\xabS@xT\x82/o\xb5S@\x92\x88\xfb\x8b \xa7S@S\xca\x937\x86\x9dS@\xd5*\xa1`\xfe\xc3S@\x86\xc0EX&\xa0S@\xa7\x8cA\x04\x8c\xa9S@\xb09\xf0h{\xc8S@Rk\x9e\xb16\xafS@\x9b\xe4\xb6\'n\x8eS@\x80.\xf6\xb3\x1b\x9dS@\x1d\x83\xfe\xb9\xe6\xaaS@O\xe5|\xfb,\xacS@\xea\xac\xd8\xe0N\xc3S@\xd7R\xc4\x7f;\xc1S@\xcfc\xa1F\xbb\xc4S@\x08\x06\x03\xba\xd8\xabS@\xe5U\xc7\x04\x99\xc3S@D\x81I\xf7b\xc1S@|\x95\xdbMn\xa7S@k\xa18\xd8f\x97S@\x02\xdams\x07\x96S@\x91\x91ZM\xc6\xb6S@\xc0\x1a\xd6=^\x9cS@6\r\xfc\x13\xd9\x96S@\r\x17>\x8f\x83\xa1S@_\xaf}\xf5\xf7\x95S@\xc7d\xab\xc5\xd8\xb7S@%\xff\x80\xffg\xb4S@:\xea[\x8a,\xacS@\x0c,\xe22\x95\xb3S@5\xec8\x9b~\x89S@8@3\xfe\xd4\xa9S@\x9bB\xd6;-\xb2S@\xac\xc1mx\x84\xb4S@&\xea)\x8e;\xb4S@\x82\xf3\xe6I\xad\xb0S@qUn\x13\x1c\xbeS@?\x1b\xf7&\xf4\xcfS@b\x05\x92R\xa7\xb0S@\xee\xca\xb4\xd9\xf2\xacS@\x9e\xeb\x98UO\xb7S@\xe1\xbeqv~\xb2S@>\xc1\x99\xce\xe8\xb2S@?@\x81\xb1v\xd5S@{\xe2\xca\xfc\xac\xd5S@:\xb6\xc0]$\xd4S@S9\xbd\x1cP\xd4S@\x11+\xed\xa7_\xccS@\x15\xb6\xa2\x0cf\xcdS@\xac\t=K4\xd5S@QL\xbb\xe2\x88\xb1S@|h\xf2\x16\xd2\xa5S@\xe2\x14\x16\xb2q\xcbS@2j\x95}a\xccS@\xc2xga\xc1\xcdS@\x13p\xcf\xcf\xfb\xcbS@\xcd\xb3m\xaf*\xa0S@\x1d\xcf}\xdd\x11\xa2S@\x10\xe8\xffR,\xa6S@F\xd4%+\x9a\xd4S@\x0f\x1e\x1bY\x9d\xcaS@\xd5!\xa9-\xc5\xd4S@\xe3\xcc\xcd\xc0\xbb\xa2S@\xc6\x8d5\x87\x1b\xa4S@f\r,\x8dx\xcbS@\x1a\xd9\xdf\xa1.\xccS@%\x17\xd8\xbdr\xccS@\x06\x02NK\x7f\xa4S@F)q9\xd7\xa4S@\xf6\x1f\xd7\xa0\x0c\xcaS@\xe7\xa5\xe4\xf2E\xcaS@\xbf\x83\x80\xc4\x15\xd4S@Vhuj;\xa5S@t\x87\x0fP6\x85S@\x87\x83\x00\xbcp\xcbS@\x1fR-9\x9e\xcbS@M\xe2\x03\x9f\xbf\xc9S@\xff\xb5\xa5\xfc\xe5\x84S@pU%\x89\xd5\x84S@\x04\xdfFJ\xb2\x83S@\xb6M8\x89\xee\xc9S@\x82\xa2\xff\x0fg\xcbS@m\x95\xf6-\x89\x88S@\xdeRVV;\xc5S@\x81\x92ir\xc2\xd2S@\x11q\xe6s\x1a\x87S@\x1e\x8f\xd1\xa3\xc8\xa7S@\xefH?]!\x84S@k\xf8\xb2\xc0\xf4\xa7S@\xf7\xf7\xe4HA\x83S@"0\xb1\xeeT\xd2S@\x0eyX\xd1\xb2\x88S@\n\xa6:^\x8f\xa8S@11\x15\xc6\xd5\x85S@\xe4m\xda\xe8\x8f\xa8S@i\xdeA\xc9-\xa8S@\x1bY\x7f\xf3G\x8aS@\x0c\xf2\xd1p\xed\xd2S@\xdfB\x16\xb8\xc5\x83S@\'\xe9\xc4u\t\x86S@Q\xc7\x9c\xa2\xe8\xa8S@\x18\x82\x1f\x14\xf5\x85S@\xe5\x95*rS\xc9S@\x0e9jh\xab\xd2S@\xdey\xb8\xf2\xa4\xa9S@\xb6\xa9\xb2j\x01\xa9S@\xdc\x8fG\x0eS\xbcS@\x06W\xe5k\xe9\xa9S@\xb8W\x88p\x87\x95S@+[\xcd\x97\xa3\xaaS@f\xe7\xd6\x81\xf5\x84S@k\xe0g\x06U\x99S@\xc2\xcbr\x035\x8cS@\xf2%2\x9fh\x85S@1\xe65\xd2\x9a\xaaS@\x83\xf2\nh\xfe\xaaS@\xfe\xbfll\x8c\xabS@\xe2$\xdd\x15\xda\xaeS@b<\x1a3\xe7\xc8S@:\xea\xca%=\xacS@T\x8a\x9e\xe0~\xacS@\xd0.x\xc9\xe4\x85S@g\x90\x0c\xa8\xcc\xacS@`\x18d^B\x85S@Y\xe6\xa6\xa9\xb2\x8dS@O\xec\x05\xc6\xa8\x85S@\xc4pie\xc8\xd0S@\xcf\x0b\xfe=\xd5\xadS@.\xd4\x97\xfd\x1b\x86S@\xe1c\'\xa6\xcb\xadS@\xb8\xbe\x9a\xa5\x7f\xadS@\xc3\xcd\xb6L\x06\xc8S@\xec\x8c\x9c\x9f\xc0\xcbS@6\xb7v\xaf\xd7\xadS@b\xc7Z\x8c\xee\xadS@\xd4\xba*\x055\x86S@,\x8b,\x95r\xaeS@+]c\x8bc\x86S@\x05L\xdb\x01\x8a\xaeS@\xdf\x9b\xd5\xf2z\xd0S@%y\xbbr\r\xafS@n\x9f\xed\xee\x9a\xafS@\x881z\x97\xe2\xaeS@d\x8e\x0e\x18\x94\x8cS@\x95\xf8\xf6\xf3N\xd0S@\xf0T3\xcc}\x88S@/,\x95\xda\xc2\x8eS@*\x13:\xc1\x1f\x89S@6\xc6l%#\x9fS@\xf9\x961\r\x8a\x9eS@\xee\xa9\x07\xef\x01\x89S@\xf5\xeaSvU\xb0S@\xf9vc\xdc\xf0\x88S@Q\xf8\x12e\x95\x9fS@\xe1k\x080\x83\xc7S@!\xe3:\x82\x16\xb0S@\xc0\xb8\x15>\xeb\xc7S@\xdeFG\xb7C\xc6S@\x92f\xa1\xa3.\x88S@(I\x82\xa7\xf7\xc7S@T\xab\x80\xea>\xb1S@Pi\xb0\xd7\x9a\xaaS@\x18\x16X\x12\x0e\xa6S@\xbc\xf4\xaf\x18\xf4\xaaS@xiPV)\xcbS@\xee\xec\xf1\xb2\xd6\xa9S@\x96c\x1a\xb3\xd1\xabS@0\xed\x95c\xc5\xabS@\xee\xc7\x13F\xf7\x9fS@i\xd0j!\x8b\xabS@\xdc\x00\xaf\xf0d\x8eS@X\xe2\xc5B\x8a\xa9S@\xcf\xf3\xc0\xcf\xba\xb6S@\x17\x90\xfe_\x8a\x8bS@t*\xb0\x0e\xa3\xb5S@\xce\x12\xd0\x8c\x8e\xa2S@\n\xbdFH\xbd\xb3S@t\xa2[\xb5\x8a\xa2S@\xe8+\xd1\x8d\x9f\x8fS@}\x14\xcc\xedk\x92S@s\xfc\xe7\xb4f\xa4S@\xef\xd6\xb9\x89\x7f\xaeS@*\x8e\xabS\xf1\xafS@w\xdc\x84\xfe\xb8\x92S@1c9\xcf\x19\xadS@9\x13\xef\xff\xa2\x8fS@-\x05\x8f\xca\xc5\xa4S@\x8bGho\x1d\xb0S@mn\xd8\xed\x7f\xa0S@\x0c\x14\xb5\xfc\x06\xb1S@\x82R`\xb0\xfb\xadS@\xa1m\xfe\xde}\x8eS@b\x98b6n\xa1S@J\xc9D\x06v\x92S@"\x7f\xa1\xbfe\x94S@\xb0\x80\xd6hC\x91S@\x98\xaa\x80\x84\xb5\xb0S@\xea\\X\xcc\xef\x8eS@\xb9R\x9a\x8e\xde\xafS@\x07\xfah\xc2@\x8fS@\x10\xf6\x97XF\xb1S@\xc1rt\xdc\x15\x94S@R\x1d\xa8\x18\xb0\xb7S@\x1d\xf0\xe62i\xb2S@\xbf\xfe\x1c\x0b\x8d\xa5S@\xdc=\xe5>u\xa5S@c\xdf\xbfL\x95\xb2S@\xf5\x80\x1fa\xaa\x94S@\xfce-\x7f\x81\x93S@0\x03\xc9\xe1\xd4\x94S@\xfbn\x95\xba\x0e\xb3S@"\xd95\xd1\xfc\xa6S@\xe9V\xff\xacU\xa7S@6\x01F\x1c\x9e\x96S@C\x8e\xe7f\x8d\x96S@\xa4Q\xfb\xbaZ\x96S@\x01\x84\xc3\'\xea\xb2S@C\x85H\x18\xce\xa7S@\x9c1\xe5\xde;\xa5S@\x91\xb3$\x81\xd1\xaeS@Pp_Z\x03\xa8S@\x87\\(TP\xa8S@\xd7=\x1f\xe0\x11\xa9S@Y\xbb\x8fCL\xb4S@>\xc9\xd7\xccF\x90S@\xd9qV\xfe\x83\xb4S@\xa7C\xe5\xe2\xa4\x90S@\xe6\xfc@RU\xaaS@7\x08\x96)5\x96S@\xd7?L\xa5\xbd\xaaS@\x93Ea.\xf1\xaaS@\x03\xb2FQ\xaa\xaaS@%[<u\x90\xccS@_\x08\x82`\x1e\x95S@cv\xcaFy\xb3S@wTQ\x02\xc8\xb3S@\xdc(\xb2\xcb%\x95S@\xea\xb2\xeb\xf9\xd3\x94S@:\xcd\xdcQ\x99\x96S@[\xcdO\xecA\xc3S@9.\x93m_\xb8S@\xe3\xa0\x9e\xf1\xb7\xb1S@"q\xc4H2\xb9S@\xfe\xf7\xd0\xb6\x94\xbaS@\x96\' \x8e\xe2\xb6S@t8\xa9KH\xa9S@*\x9c\x07\xa5\xaa\xa9S@\x81A\xde(%\xaaS@\xedU\xcf\xdf\x87\xa9S@[\xd6+\xbb\x91\xbbS@\xce>\x02\'\xa4\xa9S@\xf7wqi\x02\xaaS@Hq\xccC(\xb7S@\xb8\x99\xa3\x10\xbb\xb6S@\xa7\x97\x15\x93\xec\xb4S@\x05\xe9?!\xc4\xb6S@\xa3\xa7\x98\x88\xa7\xb1S@\x0e\xa4\x92z\x8f\xacS@xk\x9db\xfa\xb1S@\x18,Z\xce\xc9\xcbS@\x96\xb1\x1b\x9b\xf8\xb2S@Y\x82\x1b\xcaq\xa3S@\xf4\xa19\x045\xb7S@g\xeeOf~\xcaS@~\xa0\xa988\xb7S@k\xfcX\x94\xad\xa5S@|\'f\x90\xd3\xb3S@\xa5{%\xf8\\\xc8S@>\xd8\xc2\x9aI\xb7S@\x16VW9\xab\xa5S@\xea\xb8ppT\xa6S@\xfe\xd0\xd9<\x15\xa7S@\xc6x\x93\x1e\x19\xb4S@\xfcx\x9eq1\xacS@\xafe\'\x9f\x1e\xacS@\xe72\x88\x96\x91\xb6S@\xc0\x13\x17$\xff\xacS@\xec\xf4V\xde\xcd\xacS@\xb4\xec\xae#P\xb7S@\xdb\xb0\xa2\x1b\x9f\xacS@\x92\xeda\xfe\xd6\xa7S@\x86Y\x0e\xfe\x97\xa7S@\xcb\x7f\xd0\x85\xc2\xa7S@\xc6U\xdc>D\xaeS@Y\xa4\xea9G\xb4S@\x80\x02\x1b\xf3>\xbdS@v\x08,\xd8k\xbdS@/\xd1\xde\xe3D\xa5S@\xd0\x93d\xed \xafS@Q#K\xac\x1a\xaeS@G9\xfb\xbd#\xc4S@\xa2V\x8c\xea>\xafS@3\xe1\xce\xa1\x1a\xa9S@\x95\xf8#"n\xc3S@\xe6?q\xdbC\x9fS@[\xa2\xa5\x1d\x90\xb9S@v\xd5=R\x7f\xc2S@\xaa\x00\x8a\x9e\xe5\xaaS@u\xaer\x08\xbc\xc1S@s&\x84U\xa4\xc1S@Vv@$\xed\xc0S@\xb6\x02\xfb\xbf\x04\xa8S@\xc9\x07\xcdbx\xc2S@Q\xc8e|m\xb1S@\xfaX\x9a\xd0\xac\xc4S@\xd7E+\xcd\x88\xb9S@\x89\xac\x0b"\x9a\xa7S@?E\xe4F\x06\xc7S@\xdb\x87\xf0J>\xc7S@\xbe\xa4\x1d\xdc\xd8\xc9S@\x81C{\x92\'\xc1S@\x9f\xed\xe7\x80\xcf\xb1S@\x13\x0b\xf6}\x95\xb3S@\x0bqz;6\xbbS@ALp\xfbT\xc9S@\xbf>q\x850\xc5S@5\xc4\xa8us\xc1S@\n64P\xff\xacS@\x12\xceJ\x0e\x12\xc2S@\x0f\x1b\x14\x9b2\xadS@\xda\xfb*|P\xc5S@\xa9.\xe3\xf8\xf9\xc1S@\xffLP_\xc8\xc2S@\x97I\xcb\x1b\xc5\xcdS@N\xe73VX\xb8S@\xe7\xf3\xed9\xf0\xabS@"ekQ\xd1\x95S@\x7f\x87\xa8/\x97\xc9S@+\x8cd]\xa1\xb1S@\xdfK\xb8\x87\xb1\xa6S@\xfe\xae\xfc\x04k\x8fS@\xa8\xd0\xb6\t\xcf\x92S@@\x0b\xe5\xf4\x0e\xafS@\x8f\xa4\x89v{\x8fS@1R\xb5\xb4\xfc\xc8S@\x11\x03\x9b\xc5\x85\x93S@\xa2\xb3\xb2_K\xb3S@\xd1`\x8a\xab\x9f\xcaS@\xc0\xa6\x03\x040\xbaS@\xb7\x07\xafl\x05\xa6S@\xa6\xe0\x17\xdd\x8b\xaaS@\x93".7\x86\xaeS@\xe4\x14?\x82I\x90S@\xbeu\x151"\xaaS@\xc7\x1c\xba\xd1\x9f\x8eS@o`s\xd9\x95\xb6S@\x1f\xfe\xf0Y\xab\xb6S@\x0c\x95E\x85\xdb\xa7S@.\x00\xac\xa0\xa7\xb2S@\x7f\x18\xcbx\x90\xccS@w\xd4~\xf5=\x91S@ckI\xf0\xaf\x90S@\xf84\x89\x11\x16\xc5S@\xdd\x99\xe8\xc0\x8d\xabS@\xa2P\x1b\x06,\xabS@\xd0QE[i\xb5S@\xd7\x02H\xe0\xd7\xa1S@\xfbt\xf6\xb8\x89\xb8S@\xf7\xacH\x86\xf1\xb4S@\x04\x1e\x9c\x00+\xbfS@\xdf\xa7&y\x16\x91S@\x86\xdf\xecu\xf0\x86S@G\xedk\xd0`\xabS@.\xef\xb28\x86\x91S@\xb6jhNq\xaaS@t\xc0\xd0Bm\xc8S@\x0e\xb9c\xb2\xd5\x91S@\xad6k\x9b\xfb\xbdS@\x8d\x86\x92\xdeU\x97S@G\xe3dS\xd4\xaeS@ND;\xd0/\xafS@5\xb5,xw\x95S@\x7f\xd4E\x07\x0b\xacS@\xc3\x0c|\x1e\x00\x96S@\x0b\xcd\xcd<7\x96S@\xa9\xb1m\x19\xbb\x8cS@\x04\xec\x9b\xcc\x8f\xb4S@\x03\x17{\x7f\xe3\xbdS@\xd8\x8dN\xe2\x92\x9dS@O\x85C\x99\x1e\x89S@e1\xa8:\x97\xb8S@\x8a|\x07\x97o\xb4S@B\xcd,Vn\xbdS@r\x1d\t\x06\x1a\xb7S@H\x99z_"\xbaS@\xdd?\xb92{\xa0S@\xfe\xd0\xe3\xcd\\\xb1S@y\x8eA\xd9i\x8fS@,\xf8\x96\xfa\x16\xa7S@\x1bPB\xfb\xad\xb0S@G\x8a2\x03B\x8dS@\x10\xc9\x0e\xac\x9d\xa7S@5Gz\x82\xd8\xafS@(d\x17Z"\xb3S@,\x1cK\xf6\xb9\xbeS@7\xcfp\x13\xd5\x8dS@\xc8\xd8\xfe\xad\xff\xbaS@\xdd\xce#\xb5\xf2\xbeS@ {\xf8Y0\x9eS@m|D!\x88\x8dS@B*\x8c9(\xa9S@\xdd\x08\xb7\xd0\xcd\xb7S@\xee\xa0\xba\x0e\xc3\x94S@\xf7?xs\x83\xb2S@\ns4\xbb0\xadS@\xe1\x97\xd3\xed\x92\xb4S@\xf8\xfb\x89\xd8\x83\xccS@\xfb\xd7\x8aeH\xaaS@\\\x08sOR\xc5S@\xaf\x17\xc8\x81\xdd\xa2S@4\xa4p3\xec\xabS@A\x1d\xe3Vz\xb0S@J\xd6:*Q\x96S@\xcab\x0bw\xa3\x87S@F\x973\xf0\x06\x84S@I\x02:y\x08\x89S@\xb8\x9eA>\xda\x85S@\x91\xdf\x1c\x06\x92\x88S@\xb58\x84\xb7\xfe\xa9S@\xff\x8a\x04\xb9\xe1\xadS@\xa1\xe9\x80\x84\x1f\xb1S@\xc9\x1c\xf9JN\xa9S@\x1ag\xa4\xc2K\xa5S@l\x89\t\xaf\xf3\x84S@\x98\x87\xec\xbeX\xa4S@\xd5\xaf%s\xee\xc4S@\x02/\x04H\xbc\xb6S@n\xb5\xda\xfe\xbb\xd1S@(}\xef\xd7y\x83S@\xccVF\xf2)\xb5S@\xed\x94\xf2@\x88\x83S@e\xfa\xf9\xb6\xcd\xbbS@\xd4\x82f\tH\xb7S@~\xbd\x96\xb40\xb6S@\xe9V\xd0\x8aM\x88S@\xa0\x9e\xe3(\xd0\xd3S@\xba\x89T!\xf5\xbeS@\xd6\x1f\x8d\xde\xb7\xb2S@lB]\xda\x86\xcaS@\xd4q"\xd6K\xccS@-\xbf\x88\xe6\x0f\xd2S@\xc5-@\x1f\x80\xcbS@\x8d\xf4_\xec\x0e\xcaS@3\x95\x0b\xf3E\xcaS@\x86\x9fo{r\xd3S@\r\xb7\x96\x9a\n\xccS@\x0b>\x05>c\xb1S@\xaf\xea\x95\xc1\x03\xcaS@b\xbc9\xb3j\xccS@;*\xe1f=\xd3S@<\xb7\xdeF~\xd1S@4\x05\xedL\xd4\xd2S@\x9aqk\r\xdd\xc9S@B6\x7f\x9a\xca\xa4S@\xe6\xef<$e\xc9S@\x89\x1d\x9eR\x9d\xc9S@\xaa\x15M\xf3\x88\xcbS@\x89\x179#\x1c\xb1S@E-\x1e\x10\x8a\xb3S@\xf7\xee\x9di\xe5\xbbS@0\xb1\x0c\x96K\xbcS@\x18Z\x08\xd4\x01\xcbS@\x00\x96\xe0z\xe1\xbaS@H\xfe\x00w\xdf\xc8S@\x0f\xc93\x1a\x0c\xa2S@\xdcEf\xe8}\xcbS@\xd0\x0e\x93\xa8\x83\xb0S@\x1eb\x1c_\xe9\xcaS@\xf8\xac#\x13a\xbbS@\xb2<\xa1G\xc2\xa3S@\x00\xf4\xf0\xc9\x96\xb3S@\xa1\x95#\xe6Z\xb0S@\xf7\xff\x8a\x9a\x12\xa4S@\x9b\x9b\x14Y\x9b\xb3S@\xc6\x00\x9eW\xfd\xc7S@\x9a\xeb\xb2\xa3\x08\xcbS@\x8c\xad\xafV\x86\xb3S@\x01\x01\xb7#\xbb\xc7S@\xcc\x8a\xad*\xf2\xc7S@c\x80\xb30}\xa4S@\x017\xe9\x1d\xb8\xcaS@\x8b\xa2\xdc\xd8\x06\xa4S@b\xa1\x08x\x85\xafS@\xafMq\xd3\xb8\xa3S@\xc2\x02}\xf1Y\xd0S@\x817i\xde$\xb1S@]:\xfe\n7\xa5S@HJ}\x1ck\x97S@^|$<f\xb1S@d\xabv;z\xc7S@\x8a\xcb\xbe\xd2\xf0\xa5S@\xc9\xaf;\xc6\xe2\xaeS@Mqi.\x8a\xa4S@Vy~\x92\xd3\xa6S@j\x88#\xbcZ\xb8S@v\xb2\x16\xf9\x1b\xcbS@\xfa\xd4\xe6%7\xcfS@,\x90\x8f\xa5\x15\xa7S@\x1a\x08z\x8f\x7f\xa7S@\xd4Od\x0b\x99\xb8S@`[u\xaa\xb1\xb7S@\xd5yu\x0c\xc4\xb7S@\xd3\xcd\xd4\xd6\x04\xa8S@\xe80\xd4+7\x89S@\xf3\xcc\x15\x1fN\x83S@\x1fw\x034~\xb7S@\xbc\xb8\xea\xf2~\x88S@\xb7\xb3\xfe\xe5\x95\xa8S@\x13-\xd3\xe1-\xa8S@m\x87Y\'v\xa7S@A^5\xa48\xa1S@\x8aK\x8a>\x90\x88S@d\xea\xe5x\xbc\xb5S@\xf23\x0b\x16\xc4\x83S@\xe6\x1c\x0e-\xd9\xa8S@\x97r\xda3(\xa9S@\'\x0b+\xc5X\xb5S@\x16\xa2MeN\xb7S@\xf4\xdbF"\x0e\x8aS@\x845\xdb\xd5v\x86S@\xd0\xa14e\xa7\xc9S@\xda\xf0\xec\xa5\xaa\xcdS@on\x85\xa1\xbf\x83S@\xfaV\x99ED\xa9S@"\x13\xf6\xfc\x8c\xb5S@\xce\xa8\x85\xa7\xad\xb7S@O\xf6M\xf0\n\x85S@As\xfbKx\x83S@\x10\x00\xe9wE\xa9S@\xba\x13\x9a\x85\xf3\xadS@\xd0\xb9@9\xcb\x8aS@\xed\xd7\xda\x85\xd3\x9bS@\x99\xdb\xf0\xe3\xba\x83S@#\xa7v~\xc9\xa9S@a\xc5\x12\xb2?\xaaS@\x8ct`\xbe\x92\xc3S@+\xc7%\xa1\x82\x88S@\xc0\x9a\x95R\xc8\x85S@o{\xc9|+\x84S@\xee\xf56\xa6\x87\xccS@\xd9\xc5yl\xa9\xaaS@\xed\xaa\x8f\x9f\xff\xa9S@\xdd\xba\x96\xe4\xcd\x85S@\xe9\xf6=\xab\x02\x84S@g\x88b\xef\xa0\x87S@\x1f\x01\xd1\xadY\x84S@:\xb0\x8a^J\x84S@\xf5X\xbecz\xccS@\xb5f\xf4\xa1S\x88S@\x10\x1f<Zu\xb6S@\xaa\xe6\x7fiy\x89S@-\xd4\x9c\x8d2\xc8S@2Y\x80q\xbc\xaaS@\xb3\xec(\xfdl\xccS@\'?\xa7\xa3N\x8aS@c\x1d\xe0\xd4\xc2\xabS@y\xeb\xe7\xc0\x04\xacS@\x92^\x1e^\x0b\xc8S@\xd6\xe3\xd8\x158\xccS@\xbc\xfa\xed\x05\x0c\xc8S@c\x85\xa4Y\x97\x8aS@U\xa5U]\xca\xacS@\xb5\x8b\x9c<\xa6\x86S@\x1c\xf4e4#\xb5S@\x00MbL\x10\xccS@;#\x1e$\xf8\x8aS@x\x07\xeb\xcc?\x85S@\xecp\xa5\xa3Y\x86S@\xf6-\xac\xd0\x0c\x86S@\xd4\xf4\xb6c\x94\xc8S@\xbe\x1f\xafNh\xcaS@\x14\xa3U\xb9\xe4\xb4S@\xc2\x18^\x13\xd3\xadS@\x03\x8d\xe2\x91\xd4\xadS@\xdf\xfa\xae-\xfe\xc9S@s\xa9\x08d\x86\xadS@A&/\xbc\xf1\xb3S@\x10wm\xb9,\xb4S@<\xb2\x9a\xb8\xf0\xadS@\xd2\x1c\x05\x0fN\x9eS@\xe2z|m\x89\xc7S@O\xf1\xd9L?\x86S@\xf4\x0b&\xbb\x02\xbaS@G\xea\xe8\x8e\xd4\xb3S@`+-\x02\xc6\xaeS@\x021\xfe\xfe\xe6\xb3S@\xefWA(\xb2\xb9S@]@p|b\x8fS@b]\x0c\xf5|\x88S@\xd0\xed\xdd\xab\xa5\x87S@\xd1vWo\xee\xaeS@\xaf\xb2\xa8\xf8\x0f\x9fS@\xb5\x95\xfa\x94\xc3\x8eS@\x9c\xe9\xb1\xaa8\xbaS@\x81\xffQ^\xe2\xc0S@\x18M\xf5\xc3W\xc2S@<eD\x8e\x13\xc7S@pE=\xe4;\xc7S@F\x0f\xfe`~\xadS@\x13\xa9\x043\x90\xcaS@\x93*?\xf4\x8a\x9fS@R\xe4;\x8e(\xadS@\xa59\xd5\x9f>\xafS@\x8fo\xfa\xf8\xf9\xc1S@\x88\x7f\\\x8a\xab\xb0S@0\x88\xb7\x81*\xb0S@\xdf\xe4\x18KI\xabS@\xd9\xef\xd6\xd7\x93\xc0S@\x8b\xae\xdd\xb0=\xc5S@\xed\xee\xae\x03`\xc9S@"\xda\xa3\xbd\x87\xc9S@\xde-}~3\xcaS@\xcc\xcc\n\xf1\xc7\xb0S@\xa2\x1c5\x9b\xa5\xa8S@\xa6\xcfS\xd3>\x8aS@\xb0\xea\xa6z\xfe\xc9S@z\xb7\x96\xf3\x85\xc1S@%\x14T)F\xaaS@L\x99e\x18\xd4\xc0S@\x04\x17\x0e\xfb\x06\xc3S@,[\x81?\x86\xb2S@3\x0e{\x96\xe6\x88S@0\x00~\x07\x07\xa5S@\xbe\xb1\x99V\xfb\xc2S@`$D\x97\xaa\xb0S@\r\xf2N\xa3\xa1\xc5S@\xecQmg8\xa1S@\xa4\x99\x90\xd0\x91\xaaS@:\xbd\x9co\xdc\xa5S@\x18\x81A\x8aD\xc5S@\xcb7;\xec\xfc\xaaS@@kI}\xbf\xa1S@\x0b\xbe\xca=\xea\xb9S@\r\xb6\xb2$\x14\xabS@1j9sr\xabS@\x1a\xef3\x08B\xafS@N\xea\xd0f-\xa7S@\xc1\xb5\x82t\x9e\x9fS@\xd4\xae\xc8"<\xc4S@\x00\x13\xe8\x80\xe3\x9fS@:\xacn\x10\xdd\xb4S@G\xb3\x95\xe9}\xabS@\xf6>\x05\xea\xac\xa9S@!\x9f\x8d\xcd\x17\xaaS@\x88(+.\x1a\xafS@\x0e\xabG!G\xb5S@\x82\xb0\xa1y\x06\xb5S@\x88\xfcm4\xcf\xbdS@nh\xdf\xe1\x03\xa2S@\xe7\xdcB\xc1T\xadS@Ye\x1f\x9c\x9b\xa2S@\xc7.\xb4X\xac\x8eS@\xf0\x03\xf3\xca?\xa5S@\x98\xe0i8\xbf\xa7S@\x15\x9b\xd2FX\xb5S@\x08\xabD\x17W\xbdS@\x93\xfd2P\xbf\xa2S@G\xe2\xfa\x03\xe4~S@\xde\xfdv\x11\x9f\xb6S@^\x944\x91S\xaeS@K\xd0\xab\xed\x93\xb6S@(\xe6\'[\xe5\xbdS@e\xc6\xe3[x\xa3S@K\xc7_\xd1E\x92S@\x9b\x16\xedo\x11\x90S@\x8f\xa0!p\x8e\xb4S@\xc8\xeczow\x90S@c\x1b\x10\x9a\\\xafS@\x9c\xba\x83u\xe3\x8eS@\xa3\x14\xa6!\xde\x8eS@xT\x9b]\xb6\x92S@B\x92I\x08\x8c\x8fS@K\x9dT\\\xcb\xa4S@\x9d\x85*n\xe2\x90S@\xea\xc7\x08\x11g\xb0S@\x1d\x81r\x94\xc8\x93S@\xa6[\xd9<\x8e\xafS@\xdbw~H\xc0\xadS@\xfd\xbe\xe1\x03\x89\xa4S@*\xcbK\xf1\xa7\x92S@"\xa7A\x97!\xb1S@8\xda+\x1aZ\xacS@\xba\x9eV\xd0\xc1\xacS@0\x03A\x05\xf2\x93S@\x95:\xd8\xc4\x96\x93S@U;B\xcc~\x8eS@o\x03$!\xd7\x91S@[\xde6\x87V\xb1S@\xd2/WM4\x94S@]\x9a\x85Ez\x92S@\x0b+\\\xe7\xeb\x90S@\x08\x86\'\xe0l\xacS@\xf3\xeeA\xccp\x91S@\xdce{]\xb3\xb0S@\x8c+V\xe8\x80\x94S@\x99e\x01\x9e%\x94S@\xdb$\x90\xd4\x98\x92S@\x9f\xb9\x82_\xf0\x91S@\x06P\xed&\xee\x8eS@\xb9\xcc\xe9M\xf6\xb0S@BI6\x08\xda\xafS@|\xf8.\x01X\xadS@5~\xe7b\xb6\xa4S@\x8e#\xfe/\xe0\x92S@\xd0\x11\xb6z\x0c\x94S@\x13$\xf5\xcdm\xb2S@\xc1\xbd\xb4\x10\x89\xb1S@\x9ffYu\xaf\x94S@\x9f\xd5\x0ck\x8d\x93S@\x11\xe6\x06O\x84\xa6S@b\xa5\xc62(\xb2S@\x9f\xf7\xf79\xf3\xa5S@\xae\x85\x82"\xff\xb1S@\x07nQ\x9b\xea\x95S@\x1b\xb5\x90\x8d\x8c\xabS@\x1b7!k\x0b\xa7S@\x93\xe5\xbc\r\x87\x94S@\xd3\x13\xf7\xd5*\xafS@\x110\x92\x8e\xa1\x96S@\xfav\xa6\x8c\x8f\xa7S@\x1c\x8c\x11\x8f\xff\x90S@\x87\x02S\xa0:\xa8S@\x82\x8ba\x12\xc6\x90S@\xe9\x87\xb4q\x91\x90S@vh6C\xe7\xa5S@\xe5\xce\xd0\x07\x18\x97S@\xbb\x17X\xa4\x03\x97S@c\x9f\xc5\x0f\xe0\x91S@\x19\x05\xa6}\x13\x96S@\x183=Q\x1d\xafS@s\x8aA\xf4\x00\xabS@\x7f\xf3\xc7\xb1@\x97S@\xdd\xa8\xe8)O\xa6S@0\x9a)\x95\n\xabS@\xd4I\xb05\xd3\xb3S@\x18p\xa77x\x95S@H\x84\xacxD\x95S@`*\x99\xb8\xac\xa5S@]\xdc\x01\xe2\x9b\x96S@\xe4\xde\xd8\x8f>\xb7S@,\x1a{\xfd\xcc\xa2S@\xf9\x07\xca\x13\xab\xa5S@\xb3\x15\n\x9a,\xb9S@\x99\xf7\xbc\xe55\xb7S@\xeeB\xfb\t@\xadS@.\x97\x1f\xc0\x8b\xb6S@\xbbY\xc4M|\xb2S@\xd5\xdd\xa4f\x96\xa4S@\xa5\xea\xb9BE\xb3S@\xa3fL+U\xb7S@\xa41K\x02\xdc\xa7S@\xa1c\xf6IO\xa5S@\xfb\x8a_\xf88\xb9S@\x9a\x9b\xe0F\xbe\xb9S@\xce*\xf0\xbeX\xa4S@$\x87\x15\xed$\xadS@m\xdb\xe7\x06\xf8\xa2S@\xcf\xbci\xa7\xdf\xa7S@ \xb9\xd5\\C\xb8S@\x80\xed\xaeN\xc5\xa3S@\xac\xc4e\xf4\x91\xbaS@2\x1f\xe7\x0f\xe7\xb1S@\xabxe+\x0b\xb8S@\x1d\x9c\xf5\x9bL\xa9S@\x80\x82+\x82u\xb3S@\xa2\xb7a\xadQ\xa9S@\xdc\xb7\xa7\xfd"\xbbS@1F\x0e\xc2\xfb\xb9S@\xd3\xd7_\x1b\x03\xb7S@m6s\xd0\xc2\xbbS@-\xdc\xe6-\xfa\xa2S@\xad\x8dT\x82\xa9\xb1S@\x14\x17\xefLl\xb7S@#\\\xe6\x9b\x83\xb1S@\xa3\xd9\xa6\xae\xd0\xaaS@\xb7L2\xdb\xa1\xaaS@@ dF\xf5\xa2S@9\xd0\'\xd8n\xbeS@\x835\xd6\xfa\xe0\xafS@e\xf7\x14\xa34\xb1S@\xb8\xc1i\xfe"\x96S@\x01[\x9ex \xb7S@?h\x82[6\x97S@\xd74\xc5\xa3\xf6\x90S@\x1f\xbb\xe2\xe7\xad\xa3S@c\'\x92>\x8b\xabS@\xa5\x0en1\xb6\xb4S@B\x87tWL\xb7S@@\xec\xe0\xbdK\xccS@\xa4a\x14\x00\xfa\xd3S@g]\xc4jm\xccS@\xf4 5\xd5\xee\xd2S@[\xed<\x9di\xb5S@"\xcd\xb4\x9f\xfd\xbaS@A]\x02I\xef\xc9S@\x8d\xa9\x114i\xcbS@M\xfd=\xbb\x8a\xd3S@\xe3\xfb\n\xee\x16\xb9S@\xaa\xd8\xa7\xda~\xc9S@\xe27C\xe4{\xcbS@\xffa\x00\xc2s\xcdS@B\xfcO9\x03\xcdS@\xce\xdd\x8d\\\xdd\xd2S@\xcd\x1f\xc9\x9a9\xbcS@\xf1\x8e\xda\xcf\xa2\xc9S@FB\xcdb\x8e\xcbS@\x89\xcd\x8c\x19\xe6\xbbS@y\xd84y\xcf\xc8S@26\x00<N\xd2S@=K!;f\xbbS@\xe9\xdb\xe6\xfd\xe2\xc8S@\x1e\x1fy\xa1W\xcfS@\xc8 \xa3\x16\x13\xd1S@\x8egK\x15\x99\xb1S@T\xb1\x0b\xd0\xd6\xafS@]\xf3\x07\x1d\xde\xb7S@%\x82\xae\xc96\xbaS@\r\xdc\xb8l\x95\xbbS@\xb3\xa5U\xe9\xd2\xcaS@\xfc\x14\x90\xd3\x15\xd0S@\xe2`\xa7\x80\x87\xafS@\x8c\xb9\xc5:?\xbaS@\x80\xb9\x9a\x80d\xd0S@\xd6/\x94\x15[\xb1S@SGC\x94\x06\xc8S@#?V\xc4\xe2\xaeS@R\x82\xfb\xc2\xd8\xb1S@\xa81\x03\xf7V\xcfS@\xad3Rm)\xcbS@\xa8\xfb=n\xd6\xb7S@(Z\x16\x8d\xae\xc5S@\xfbaNau\xb7S@\x12\xa6\xdf<\x93\xb8S@T\xbc\x84?I\xb7S@\xe6\xee\xbf\xc2`\xc5S@\xea$%#\xe2\xc7S@\x89r\x1c\xc9\xb9\xc9S@\x0e\x88c?\xb7\xb7S@os\xb4k\xda\xb7S@b\x84g3\x95\xc3S@\xa2\xce\xab:\x9f\xa5S@;Y\x96\x01\x93\xbaS@\x90Y\xb1\xd6\x9b\xa3S@5S\x8a\xc7+\xc8S@\xb7v]\x14\xc4\xb6S@\xfa\xef\xc5\xbe!\xb5S@\x8cv^\x9e\r\xccS@\xd7Pm0\x80\xcaS@\'\x89kp\xae\xcbS@Nj\x0c"\xe8\xb7S@\xeeo\xde\xd9\xbe\xc7S@\xebX\x17\xe1~\xc7S@\x12\xea\x08\xf0\x1f\xc7S@\x82\x98\xa3 a\xc7S@U\xf3ZI.\xbaS@\xf4F\xd9\xac\xda\xc0S@\xdbIN\x1a\xa0\xcaS@\x88\x83&\x00c\xadS@\xd7\x01X\xd3\xde\xb9S@\xa5T\x8c\xda\x9b\xc0S@\x82\x95j\x0c\x11\xcaS@7?\xd0t\x9b\xc1S@\x0e\x83sA\xbf\xc4S@\x9b\xf2\x88\x81\x94\xc6S@\x12U\x1e\x15\xbc\xa9S@\x03C5}\x94\xc5S@\x18\x1fT\x92T\xc5S@#M\xcc\xcfU\xafS@\xc9\x14\xe7\x11\x8b\xafS@\x18y-ZG\xa6S@2\xb9\xbac\xc6\xa7S@\x1cV]\x1bg\xbdS@\x0f\xb1\xe7Y\xf5\xadS@}##\xab\xb1\xbdS@\xb1x\x01\xe7b\x9dS@\xecR\x84\xaa4\xa5S@#\x94Y\x9a\xcf\xb4S@\x05\x9cC\xdc]\xacS@\xd9\xb5\xb0\xe2y\xadS@\xbd\xa1Cg\x02\xadS@&\xc1\xc1?\x82\xabS@\\\x8b\xba[\xb1\xbaS@\xfc1\xee\xcd\xc4\xa3S@\x17m\x9d\xf3P\xa6S@\x88\xdfD\xfa&\xb5S@\r\xfb`&\xfc\xa5S@-K\xfe\xf8\xab\xa3S@\xf8\x14\xa8E\x1f\x9bS@M\xd9?b2\xa3S@\x84\xd9l\xea\xe3\xadS@9\xd8\xa2\xfb\n\xb7S@\xce\xd1d\xa4\xc7\xb9S@.\xc0\xb1\xf5\xb7\xa2S@\xa6\x1b\xc1\x15a\xb3S@\x86\x82\x88\xb0T\xa3S@\x84\x11CSE\xb7S@\t\x84\xdcC\x05\xa3S@/a\xa7`\xea\xb1S@\xe0V\x05:\xe5\xa2S@\xe3+\xfd\xcd\xba\xb6S@\x8e\xffG9\x92\xa1S@\xcds3\xe9\x0e\xa3S@b\xd5!\xbf\xdf\xb6S@\xbdG\xfc\x80\\\xb6S@\x7fvB\t\xf4\xadS@\xf0A3\xd2\xeb\xaaS@\x11\xea* \xa0\xaaS@D\xa9\xe4\xc6\xc6\xa9S@\xf7\xeb\xa8\xd2!\xb5S@C\x86\x93\x00\xea\xb5S@\x8a\x01TX\xaa\xbaS@\xd6\xb5\xdfQw\xa8S@\x10h\xf9p\x8c\xa8S@\x8f\x862\xa1K\xb9S@a\xdf8\x02\xdc\xa7S@\xd6\xb8](\x10\xa8S@\x15\x1eC\xc1\x88\xa7S@\x14\xd8":9\xa7S@\xdf\xd8P\x0b\x1b\xa8S@\xd9\xe4pv\x89\x95S@H\xa4\xa0\xee\xca\x94S@\xc9\xc8\x9f\xfa\x91\xb3S@\xaa$\x1bQ`\x95S@\xab\x8f\x1d\xf2\\\x96S@\xde\xfe\x92\x8b9\x97S@\x1f^\xe5\x8e"\xafS@\x14e&\x16\x88\xabS@g0\xb0,!\x97S@\xc6\xd8\xab\x18\xae\xaaS@\xd0\xbb3\xae\x84\x91S@?}4\xc1\x08\x97S@\xf5|\x97:.\xaaS@\xb1\xc2\xb5L\xcc\x90S@\xce\xd1\xff7>\x95S@+\xb5\x7f\x12N\xa8S@w\x9b\xe6\x85\xa4\x90S@_\x13\xa2\xe6\xc4\x90S@\x08=\xf7\x0c\xbd\xa7S@\x0e,:l\xee\xb2S@\xe9\xf1"\x07]\x96S@\x82\xa0\xe2\xb9\xd6\xa7S@~!F\xe7\x00\x90S@h\x07/}\x9f\x96S@\xe7n\x90\xbe \xa7S@\xdd\xe9\x9b\xd0\xf4\x95S@D\xe5\xfd\x1a\x0f\xb2S@\xae8\x88\xdb\x03\xa6S@?\x8d\xbfx\xa5\x94S@\x07\xab\xd0\xc3\xbd\x94S@MNM\xb2*\x96S@\xa6oP\xdc\x83\xa5S@>%7\xc1\x80\xb1S@\xffz\\\x0fX\x8fS@\x80o&9t\x94S@\x0e\xb923\xea\x8eS@(\x16\x15\xe6\x85\x94S@\xc9\xbd\xcd\x05\xdb\x92S@(\xf0\x9d\xf5)\x94S@\x07\x8c_\x89"\x91S@\xf3\xb1\x14\x16\xc4\xb0S@\x08\xca\xe8\xbbw\xa4S@\xd6\xf6d\x9e\xeb\x90S@u\xe0I\xdc\xd6\xa4S@\x9b\x0c\xacQK\xa4S@\x99\x03\xf7=\xdc\x8eS@\xfe\xf8W\xd9\xcb\x8fS@~L\x95\t\xf2\x91S@{\x95\x89\x96d\xafS@\x1c\xbd0\xfcu\xa3S@\x17\xe9\x1a\xff\x90\xb6S@\xaf&\xac\xc80\xb6S@\xc5\xe1r?\xb7\xa2S@(\xa4\xd3\xd4&\x8fS@N\xff\xbbH-\x90S@\xdb\xa4\x92T4\xb5S@a:\xeb\xa7\xf5\xa1S@\x94\x1b3H\x13\x8eS@\r\x88;\x8fm\xb3S@\xd1\x94\x01\x97\xe2\xb4S@\x11\xfeX\xd5\xfd\xb2S@\xe59}\xc6S\xb4S@(\xe2>\xc2\x1c\xaaS@\x17\x03}\xc9\xe1\xb3S@8\xf6\xf4\x13\xd1\x8aS@\xe7Nr4~\xa9S@\xa3\xe0a8\xd5\xa5S@\x19,\xdcO\xf2\xa9S@\xfa\x8c\xf9\xb7\x96\xa6S@\xe2{\x16#\xb6\xaaS@Z\xe0\xdb\xaf\x10\x8cS@mi\xcd\x1d\xa6\xb2S@M\xd7\xf5"`\xb3S@;F<Z\x93\xb2S@\x85\xa5\x04\x026\xa7S@:\xfe\x02\xc8\x98\xb1S@\x86j\xbc\xfa\x12\x9fS@;\xbb\x93\x89\xca\xb0S@m\xdb65\x1d\xb0S@b`\x02\x02\xb9\xb0S@\xdfH\x02\x1cA\x88S@\xbe\x9a5\x8a\xc4\x8cS@\xa4J\xe1\xabo\xafS@8\x97\x7fvG\x88S@\xa6\xfa\xe9\x17I\xb0S@p\x96\x9a\x14\x05\x9fS@%\xc6M\xc8\x14\xa8S@\xd5\xb9\xd0\xd6\xcc\x87S@\xa7tW\x80\x15\xa8S@\x8d\xba\x91k1\x84S@<N\x89\x02\x8f\xaeS@\xfej\xde`[\x9eS@\xcc\xe4\xc0\x85/\x89S@\x0b\xb9\xd2H\x9f\x88S@z\xf1U\x89\xe0\xadS@\xc6I4\xb2|\xaeS@\x11\xd9\x043\xca\x83S@1\xb29\x13\xd4\xa8S@\xbc<\xf3I\xcd\x8cS@[\xc1\xe4\xcf\xbd\xadS@\xc9}3\xea2\xa9S@b|\xdb\x8ca\x9bS@\x90\x91\xb4\xd3\x95\x88S@\xbb\xdc\x98\x9c\xad\x87S@\x04\xee\x98\xce\x93\x86S@\xcd?\xf3]\x14\x86S@\t\xde\x1co\xb8\x83S@\x15\xb7\x9c\xe0\x1f\x87S@\xfd\xc5\x0b\xf4\x0e\x85S@\x8c\xec\xd3\xcc\x11\xacS@\xbf\x9e\x88\xbd@\xacS@\xf2\xb2\xf7\xb3\xc2\xabS@2A\x16K\xcc\xacS@Pq0\xfe\xb9\x84S@D$\x84\xe6G\x88S@\xcfb!\x1e"\x85S@V \xf2\x94\xe6\x85S@\xc9QG\xf8\x9c\x87S@\xb07\xcf\x18A\x99S@mo\xca\xf1\xc6\x84S@\xd3RO\xf8M\xb2S@'
p22
tp23
btp24
a(g3
(g4
(I0
tp25
g6
tp26
Rp27
(I1
(I2943
tp28
g13
I00
S'\xcd"f\xa3Zc)@P\xdb\xe7\xbf\x07\x190@:\xc5\x8a4\xc5&*@\x87\xac.\xd6|\xb1(@\x1a(S\x17"\xe0%@S\x14T\t\xd8\xeb%@\xa4\xad\xb2\xe1\xa0\xa4/@\xa9\xbb\xb2\x95:O&@!\xdf\xee\x92rt/@\xf77\xaf\xb8\x19\xd3%@G\xd8D\'\xdc\xf6)@\xad\xa1e_\xc1()@\xcd\xfc\xde\xd7-`.@(T3b\x10\'&@\xd2\x00\xe3gj~/@\x11\xafK\xef\xdd\n&@I>fLA7&@\xc5\x11W6\xb8\x01\'@[\xa5\xd1\xd5\xb0\xe40@\xe8\x9d$\x08\xb0\xf4)@\xa0A\x88\x88\xd0C&@?\xa7\xb1\xe0\x9c\x03&@2mW\xbf\xecV)@[\x95z\xa7w4*@JA\nNf\x90-@\xdb\xd8\xde\xa0t\xeb%@_A\xf1\xbf\xc0&&@d\xc4\x0fyT!0@\xf4\x1a\xa2\x93\x17\xf9%@\xf0\xd5p\x86\xde\xb0&@\xf4\x1a\xa2\x93\x17\xf9%@\xf0\x1d\xcc\xc6k\x90/@\xaf\x9c?\n\xd3\x9a(@\xe0\xce\xc6\x02\xfc\xfa%@\xfep\x15\xf3l\x15&@\xa77E\xbfZ\xe2%@\xa2\x06\x14\x19\'D&@H\x86:\x92\x97#*@G\x10\x0f^\xdbP1@\xf7\x82\x8bX=\xe8%@\xacT\x8d\x04y\\&@\xfc\x89\x0en\x0e\xe2-@\x7f7\xa3\xf3|\x96-@Y\xa3\x8d\xa9\xe9}.@\xee\x99\xab\xa7un%@kA\xad~\xb7\x83.@\xf8\x97\xc6\x03\x84\xd0(@\x02\x015\xb7#\x80%@p\x15\x96\xf8"\xbb%@4:l8u\xec&@\xdeG\xf0>s\x84-@\xddq\x19\xe8)l,@\xcc=\xac|\xc8\xd0%@g\x9a;b\x18\x170@\x9b\xab\x990v")@\x8a%\xd2\x1f%\xcc(@\x1fH\x0eU\xfb\xaf%@\xe9R\xb9R\xe0\xea%@\xde\xce\xc4r\xeaL0@b\xc4\xd7\xa1\xb4\xd20@\xa0-\xda\x12\x8a\x8f.@\xeb\xdc\xd4\xbc\xff3/@\xc6\x1be\x96r:(@=\xe7O,V_&@\xb5\xa0\x0cc-\x91.@*\x0b\x94T\xb1\xc7.@q\xc1s\xb4\xcc)/@\n\xcf\x8b\x1d\x1c\xb1%@\x8aE`\xad\x13\xbd%@-3\x9a\xbbat*@&\xa2\x04\xdeu\x95/@:e>b\xb7\xac%@I\xc0\xf1\xb4\x8f\xa2(@\xee\x88\x0f\x8c\xdb\xb5%@\xc2\x13:\x99y\xa8%@\xbam\x08Hv\x8d%@9\x08\x9f\x96\xa3A%@\x84\xc0C\xfakd%@\xdb\xe2\xe4\xae\x93\xb9*@b\xc4\xd7\xa1\xb4\xd20@B\xff.\x12\xf4\xbb*@\x0c(\'\xdfS\x7f(@\xaanNiQ|0@\xd6\xbc\xf0\xd8\xae\x1f0@\xbe\xe6\xd5\xa1\xd1\x03%@\xb0\xfcgg\xfe\x9e(@\x84E\xe1vJj)@\x82\xaf\xa7\x89\xa9p%@\x81!%\x12U|(@#\xf0G\x0b\x1a%%@H\xc4"\x12\xa4\xeb(@\xf1#\x90\xcc\x7f\xec\'@\xc6J\x1f\x83\xa5//@1t?#:J%@MW\x9a\xc6\xbf\xb8*@\x85B\xd3\xfaI\x050@\xb2\xfc\xad\xe0\xc2P)@\xbe\x10\x91A\xe5\xff\'@\xfa^ sA*+@h\xce\x97=\x04\x17*@\xc7\x82\xf8\x05\xe4\x17/@\x90I\x17&\xe5`(@2$\xc6\xb00p\'@\xe9\xba\xd3=mY(@\xbf\xcf\x83\xd5Ii&@\x16\xd5=n\xd5\x08&@\xbd\x89\x8e\x10\xb2\xad*@M\xbd\xb6\x9bO\xdb0@\x19\x1e\x8e^\xbc#/@\xeb\xd5\xdd|\xea\xcd(@\xbcM\xdes\xd9\xf9\'@\xeb\x01\xed\x90P\x12&@H%+\x8b\xb58*@\xc1N)\x9b\xa9R(@\xef\xd9\x8f\x93\x17\xa2(@\xfa\xe9\x01\x86PJ)@\x824\xc0\xd2\x9eW)@\xdf\x07Y\xc6\xc7\t+@\x9c\xa5\x19\xbb\xd7\xce.@s\xea{\xc1\'50@\xafM\xd0\x05\x18b(@?\xea\xe4\x83\xd9\x01*@\xf4\xb8Bg\xfcJ)@\x88\xcd\xf6d\xdav(@\xf5\xee\xd93\x9b\xa5(@\xad\xc5t=+\\,@\x11}\xd8\x055\x06(@\xed\x181\xa55\xbf(@\x00\xc9\xf2\x11.W%@\xa3\xb9\x83\xb03\xd5(@q\xdbc;\xe5~+@H\x82\x84ps\x8e,@D+a\xfc-\x19+@\xb87\x05,j_%@\xde\xe0n\x88\xdc\xdb/@> \xd0\xd5W\xf30@\x96\x87\x02_\x84 +@\xe4\xca\x0fa\x94\x02)@\x18\xbbg\xbe\x114%@s0fnM\x16+@\xe6\x92\xba)A!%@\xec\xa5\xeb\xcbef+@]\xb7M\xb3ae&@\xee\xcb>\xfb^\'0@\xc9I\xdcGU\xae\'@\xc5\xbeB~\xc3\xf8*@tp\xa9G\x9b\x1d+@\xc5&F9=\x08(@\x88\xcd\xf6d\xdav(@\x9935\xa2P\xda%@\x1f\xb1X\x84\x83N(@\x8e\x87*<\x13\xfa*@I\xd7T)\'\xe1)@\xbb\xb1\xb3\xf4U&0@\xbe\xe4_\xb3\x95\xde0@\xa28oQ\xa1r+@J\xcf\x86\x82\xc2\x1c0@M\x83\x9c6\xe7*0@\x0c@\xdc0\x96\x00%@\xca=gm\x07Q+@\x87\x13\x95\x9dI\xdd0@\x07\x13\xc1\x81\xca\x15+@]\xa7\xfc\xa4h\xff%@\xbd\xf9\x9e\xd0\x02\xf7%@\xdc\xe5\x86-\x03\xf3)@LE\x07\n\x0b2(@\rw\xb7\xac\x95p0@\xc7ux\xbf;\xf5.@1\x85xm\xb050@\xfe\x82\xc0\xfb~4,@\xe7G\xefK\x1b10@\xe14\x80.8\x05(@\x1515#Yd,@\xaeG\xac\xcf\xb0\t0@\\\x8fwe\xc2$0@\xe1l\xd5\xf8-:0@\x16\xd3f\x89a\n(@\x0b{\x1fH\xfa\xa4\'@\xfc\xd4\x86`n\x9c(@,?\xbb\x15\xecE0@\xb8\x9dZ\xe5\xd5\x17+@\xad#+DX30@\xfa\xee\x8c\xc1,60@u\x91\xed1(\xee/@&vr!\xa7\xe1\'@\xdc\xee{\xb0\xfb$(@\xf2\x1cw\x9fgZ,@\xe9\xdeh\x87a\x10/@1\x89}a\x90+(@\xa0\x87f\x8b\x8c\xe1/@}\x9a\x1c\x02_\x05*@\x88W\xa5\xef\xfdP(@"\x07\x15Fu\x90/@z\xd3[\xf31\xc1(@j\xec\xb5(L\x98.@\x04\xc9\x05\t\xbd\x1c+@_\x0fH\x0c\x86\x82\'@\x12\x03\xbd\x97h\x12&@\xc6r\xc1\xd0\xb2\x8d\'@\xc4\xf1X\xcc\xab\xc9(@\x94\x13\xf7}\xa3\xa8)@\x89\xdf\xa2\xc7\xd2\x14+@0\xc8_\xe0\xc9\xa6/@]d7\xe9\xcb\x19,@\x1f\xc4h\xccX$)@*\x1e\xbe_\x87\x910@h\xd8\xe1\xec/\')@\x92\x13\xfb\xe0\xc4\xe7\'@\x9d\xbcP\xd7\x99\xf4/@\xe2\x0b\x02\xc3)\x1a)@)\xf7\x89k\xb00%@\x0f\xdf\xb7\xd6)W&@d\xec\x1e\xad\x8a=(@\x84\xdf\x9b\xb3e4+@\x8f\x0b\xd7\x14\xc2\xb10@\xe7\x96ed\xce\xfd+@^l\x93\x17\x85\x0f%@p\xa0C\xbf#\xb3%@\x99\x91\x95\x81$\xca%@k\x8c\x8av[\xeb+@\x13\x8d\xd2p\xe4\xd60@gc\x0cz\x94((@\x15W\xfcn\x15\xa0)@\xe9\x87\x8a\xfbp\xe6*@\x1d\x9cM$b\'0@a\xfe\xdbk6\xe1*@:zzuM\xfb/@\xfba\xf4\x168\x99)@E<1\x14\xad\xde,@U5?\x11\x82\xe3*@>sKh+\xd7/@0\xaa"\xe5\xdb\xeb*@\xeb\xaf \xc4\x99w/@\x1f\xc6q\xcc8\xbd*@\x92\x8ed\xe6\xc0\x1e%@wl\xa2\x8e\xb3\xa3%@\xef\xc1\n\xfa6\x1a*@\xceY\xedZ\x84\xba)@\x0b\x03D\xb7D\xa2(@\x07:\x06\x93\xb0;&@1\xc7\x12P\xe6%\'@J\xe8\xe6\x8e\x1e(0@8P\x8e`\t\x0b\'@\x1e\x95\xef\x84\t\xd6-@\xf4I\xb2\x13\xdel,@\x93t\xb3\xe7\xe2J)@\x10\xf9\xbal\xafR)@I\x95\xc5\x8d\xbf\x94\'@\xa2\xe9grCn*@ {\xf9\xa3\x07\xbf,@m\xc9]\xa1\xc5\xf0\'@\xd4\xb5\xbf\x9d\xbbj(@\xf2\x9d)\xccG\xd0\'@\xb2\xecs\x0e\xb9\xa1(@s<\xceS\x99X*@\xb9\xd4\x1c\xe9jp(@\xb9\xd4\x1c\xe9jp(@\x85<\x87\xa3\x9d-0@\x98\xf8:\xb1\xad\xb5,@\xd25:\xa5B1(@\x05a\xaaE\x01u(@\xb0\xf6\xf1\xd1\x99\xca,@1-\x12\x90\x17\xd6(@\xa4\xd1\x8d\xbf\xef\x9b.@\x89\xcf\x81DLG0@\xfa]^7#5)@\xdbg\xd9\xa6s\xe4%@\xbf-\xea\xd5;}(@nZ\xe7M\xe0\xb9)@t\x18p\xea\xbd\x87(@.Ci\xd7-\xd0%@\xd3\xcf_\x95\xd0\xc9,@@\xff\xb9\xd1\xdb\xb8*@=\xdf\x1bm_\\)@\xcb\xa6\xd7\\X\xb8,@\x8a\x85\x99k\xf4\xcb&@\x93S\'\xc9\x85\xc6+@m\xa5\x80\xf4\xf2\xa2(@\xabG\x17\xfa\xac\xe9%@l\xd4\x13\x7f\xab\xb5)@\x87\xf41\xc3\x15\xfe%@\x0c\x83\xb0\xf1\x98[(@\x8ao\xa9\xcbfH/@\\\x12\x1d\x16b\xa2(@\n\x9fF\x82\x9a\xe5%@\xa3\xab\xb8\xf8(\x1d+@\x80;\x1fV\x10\x07\'@\xd9H\x05\xa9P\xf1/@=\x02\x12\xd7\x87\xab(@\x0c\x13k\xb9\xe5\xbc)@d/\xf2(Qb*@\xd2g\xc4O\xb7\xbb\'@Uq\x12C\x90Y/@T\xaf\x85\xccv{)@\x91\xbcE\xab\xc1\x0e*@\xe2\xa6\xd2\xe0pJ)@\xfb\x1cf\xe2~\xba&@\xb4:=> \x03*@\x0b\x88\xc9\xad\x86\xd3%@\xab^\xb5A\x05"&@\x92F\x9c\xfd\xa5V)@\x96@\xfeh<6&@m\xdcK#\xfaD)@ \xb0\x18K\xa2\x07/@\xf4-/F\x9c%+@\x0f\\Q/+N/@\xbb\x81\xe55\x16\xd0/@\x90Kh`\xa6\xd5(@st\x94*jA(@\x87\xb6\x1b\xacG&+@Bt\xc0\xc2\x9bw*@>\tu\x8f\x14\x1d,@z};Dt%+@3\xd3 \xcb\xf2\x1d(@\x11\\Sb\xd8_+@W\x15\xe6o\xa2\x16+@\xce\x19\x9e\xd3\xa1@+@\xdfGL\xb8\xa5\x1d(@\xa6>\xa2\x8b\x98R+@A\xf4\xa6\xfd0\x10)@G\xf7z\xcc\xdfA&@\xb5\x0f\xd5\x86T-)@\xf8T\xe9\x83\x80\x9f-@\x92\xd4\x96\xa2N\x10.@k\xc9\xf4\xe5\xd2\xbf-@\x8e]\xddr`c0@\x16P\x93&\x9f\x80*@)1m%\xc2\xf8\'@\x17\x0ei\xe2\xf5!.@\xc15\xcbcns)@\xb2\t\x0bV\xdf\x08)@\x82M\x13\x1e\x00\x04&@\xd7"\xce\xba\x8a~)@Si\xb4\x12\xe2\x1a/@\xceeYJ3x)@\xa1\xe0)\xc0\xe3\xe0*@\x02W\x94\xdaa\x06(@A[\xe4\xe3\xec\xee/@`!\xc5\x9f*\xa2/@\xe2\x85W\t\x8c\xf3*@j\xaf\xdb\xf9\xbc\x0f0@\xe9?\x94(\n~\'@\xa8<\xf2\xb9\xe5\xae(@J\xafL1\xa3\x94/@\x19\xf2X\xe3\xcb\x13(@[O\xfep\xfc\xb3(@\x06\xd4R\xf2>*)@\xa5\xff\x1d\x0c7\xcd(@\xe3\xa4\xa8\xc5@U&@\xa0~\xc8{\xb0\x8c&@\xeb;E5\xf4f&@;\xb4aLG3(@\x14; \xa5\r{&@:\xc8\x92\x0e\xa9\xe0\'@kG\xbd\xben8.@O\xdb\xf0T\xb7\xbd\'@/\xa9\xef\x10\x87\xe7\'@;24$\x98\x16(@\x85N\x96\x08\r&)@w\xc5\x14\xe5\xd0z-@\xaa!\xccx\xfcx)@\x16[\x04\xb1\x97\x1c)@\xca\x84\x98\xe5\x19\x88/@\xb8=\xac\xf2\x18r)@\x8a\xc7+\xb4\x01\xc4-@\x06\x05\xa25X\xdf-@\xcd\x8eD\x1b\xe2\x941@hz\xc1b\xab\xe1(@\\\xbd\xa7\xa4\x04\x80&@\x82\xc2\xdb\xb2\xe9\xb8(@\x1b\xa3n\xb4\x9a`)@\x87S\x7f\xe1tn)@d\xfb\xdf$X\xf0-@\x96\xcd\xcc\x8d\x14%0@$lJ\xe2m -@%1C\x01\xee_)@\x08\xc0\x9a\x97\xd8\xcb-@h\x89\xc3\x1d_l)@\xa5\xcd\xcc9\xbfS)@\xc5Ko\x8b7\x04&@\x9e4}\x9d\xa9\x0f\'@Y\xffl\xd9\x84R)@\x00;\xd1e#\x05\'@\xb6\x1a\xe1B\x91x)@.u%\x81\xbbq-@\x92~\x81W/8(@\xcf\xfecK\x92\xa7\'@B\x9eR}\xfd )@fJ\xbe\x00\xbfp\'@Ksg\xe3Q\xec\'@u\xd1E\xc9*\x10/@\x81\x98e\x92\x182(@`\xc92\x1f\xd4\xc8&@p\x94\xa7\xae*c(@\xea\x9b\xe3\x94\xa6d)@\x1c\xad\xd1m"\xb8(@1\xd4\x84\xcf\xfd\xc3&@\x9c\xe8{\xbc\x17\xb1)@\xf3j`\xdcl\x8d(@=\xdf\x1bm_\\)@a\xb3\xa3\xe9\xfa\x1f)@\x7f\x18\x07\x1f\xab/(@\xe6\x166\x04\xec\xff/@\x08\x02\x16\x0c\x98X)@\x877\x1c>\x80\n(@\x91O@K\x19\xa01@\xda\x8c\xb7\x0b\xc63(@}I\'\x1f\x94,,@1}V\x03\xb9J)@\xc8\xd1$\xe2\xe5\xd4+@\xbb$\xa9U`:0@\xe9\xd1o\xb0\xf1+0@*\x9f\xf6B\x1e=)@*\x9f\xf6B\x1e=)@\xdf\x14\x1b\x13\xb7\xa7\'@\xfc\x00\xeb\xf9\xd3\xc1/@m\xbd\xe5\x07\xcdA0@3\xa2\x8ce]:)@\xa4\xefy\xbb{\xa9+@D\x18\xed\xc4\xf0\x13)@\xb8\x81\x9ea\xd2?0@nZ\xe7M\xe0\xb9)@\xa1\xd2\x15\x96\xbd\x9d(@N\xc1\x90He\xff%@\x1b&TU\xcb\xe3\'@~\xd2a\x01:;)@\x9d\xd8\xf6\xc3\xe4\x00)@m\xc7\x00\xf4\x81>0@\xbdf\x8b\x8e\xb6y+@\x12\xb4\xdeb?\xca&@y\x04T>O\xa3&@\xf6\xf1\xd7`l\x99)@O\x8f_s8\xcc)@\x96\xac\xfe\xc7_V&@X\xa2\xcb\xc7b\xdc(@\xe1xv\xc2\xd380@\xb5\xd4+\x0b_@&@\x9fXBT;\x84.@\xf6\x0e\xbf\x05g\xf7+@\x19\xf2X\xe3\xcb\x13(@\x81~r\xf2\xc7-%@a\xee\xd5!\x82\x7f0@\xbe\xee_\xff\xf7\x0f)@E\xee\x84nQ\t&@Ur\xf8\xc3<\x171@e\xe4\xff\xfe3\xf1\'@kT\x97\x96`e0@\x08\x17\xbe\x98\xa2\x80*@g)\x0b\x92\xf9\xcc0@\xff\x0f<0\xa6a0@U\x04!\xa6\x89&0@\xb5\xb91,\x1f\xe1/@0 \xb6\xd0t\xf1*@V\xcc\x94\xfb\x94\x90(@ \x99c-\xd1}\'@\xc5BKm\x93{/@\xc84Y\x13RR+@\xbf\xe4e\x9bd\xdd*@\xe9@\xe78\xffQ0@\x04\xb3U\xee\xbf=)@\xcf\x90"\n\xcd\xb2&@\xab\x17\xbe\xf9\xd6X,@\x87j\x89\xec\xed\xb01@\\\x1eC\x17\xbdY,@\xd1\xd4+\x92\x9b\xc9(@\xbdf\x8b\x8e\xb6y+@6\xf2[\x06rv%@>@f~\xc9d*@\xdbmp%G|\'@/\xec\xa3\x89\xa9w(@\xdaU\xf1e{\xaa+@\x0bn\r\x0e\xda\x97-@\xba\xcc\x92\xf3\xbf4(@\xa7\xecKd\x15F,@\x8d\xa8\x0en\x05\x07+@"5\xa4\x8f\xcb\xb2%@\x82\x0e\x86\xc5\xd3\\,@c$\x9d\xbb"v0@k\x17\x8c,\x12W(@O\x18\x05\x00I\xeb\'@\xf1\x9b\x98$d[(@QT._\xf3T,@+0\x1d\x1eF6(@\xbb\xd9\xb2G?\x86(@;\xdb\x82\xc8\x8a\xd5(@"5\xa4\x8f\xcb\xb2%@\x88\xa2\x0b\xc9I7/@\xc1PX\xd4\xe6&0@q\xdbc;\xe5~+@\x04b\xd0\xf7+7,@\x88\xde\xbfX\x9d\xcb%@\xdc\x90\x17\x97\xe9\x0b&@\x88\x9a\xd7f\x89\xdb0@B\x11|\x04\x93#)@z\xe9Q\x8b\xc3!)@\xddzA\x8d+\xe5-@.]\xdd\x13\xc2\x10%@\x04T\x03\xe3\xc48&@\xa4w\xe9$\x04\x18+@\x1b\x00\x10\xbb\xd2\xd1+@?\x002\x98\xa3\xc1/@\x9f\xbe\tH\xa0?0@\x86>\xecS_F(@\xd9\xdf\x84\x1a\xbdC(@W~C\x05\x06\xa4.@9\\\xcdB7\xcd(@\x14\xfe\xedqV\xb7,@\x1a\xf0B\x88=+,@\xe8\xaa\xac|\xedj&@<\x9e\x85\xfaC\xb3,@b2,\x1bHW)@?\x1e\xf0I\xf7\xf20@\xef9\t\xb0\xb470@\x80R\x85\x9eu\xdd/@X\x00SZ9\x0f)@%x\x7f\xba\x17\xbe/@Yz\xbd\x98,50@s"\xb2\xb7\x1f\x99,@1\xb7:`\xd9\x1f+@S\x1d\xba\xf2\xd3g&@m\nb\x9f\x19\xae%@\x93A\xe5\xd4 S(@\x0f\xc3\xdfAL\xad(@\xd7\x12\xfb]2\x13&@\xa8\xca\x1a\x84\xad\x19+@\x8bL\x10\x02\xa1%)@\xa0}\x87\xdc\x10\xb8,@\xfd\x07\xb3\xbb\x8a\xf8+@3\xf68:\x80\xc9(@\xbe\xf7m\x82q_&@\xdeY\x9c\xb6\xe1\x03&@\xd7\x12\xfb]2\x13&@+\xbb\xc7P\xbe:(@\x05\xbe.e\xe4\xf6\'@\x972\x99*\xc4q(@@p\xd7\xc2\x8c40@\xadh\xc2Y\x06\xe4(@\x928@\x1a\xf1P)@\xc0\xe5\r\xaf\xdb\xd4(@6\x97\xfa\x16\xc1 %@\xdd[\x0e\xa9\xf6R/@I\x8b\xb9\xca\x8a\t&@\x1bQ\x14Z\x07\xed\'@\xb2\x81w\xd5\x16\xf30@\xf8\x12N\x8b\x87\x10/@LQ\xc29\x87g)@6\xfd8\'\x044%@|\xb3I\t0\xb8*@\xd1B\xc2r\xa0\x16+@e\xcd\xf1\x8e\xe9-0@F\x17\x0c_wj(@\xf9q\xb5\xd8\x8f3)@\xea\xac:\x00NU/@\x0b\xb3\x98\xa0\x9c\x17)@F*\x8c\x92I\x88)@\x0e\xa4\xbd\xbd0\x03+@cy\xd0yV\x1c0@\x12f\xc3dh\xca\'@\xcdS\xbf\xfe\x1c\x06*@"!\x99\x17C\t%@\xfb\x17gY\x87\x10/@D|~@N\xdd,@\x93\xe4\x11?ld&@\xe5\xf9\xba\xee\xaa[&@\x10\n\x8byX\xd4(@\xbf\x08~\x07I\xef/@\xd7\xc4+c\xe3s(@\xe1Pb\xfa\x88\xea(@\xde\x92\x83\xcb\x02[(@\xa5\xbd\x13\xe2\xe6!0@\xbe\x10\x91A\xe5\xff\'@\xc2O\x90\xc1z\x94/@\x11\xcey\xb0\x069)@8\x1dq\xc9\xd8r(@\xcb\xfd\xfc\xee\x17\x100@t\x8fSi\xb1\x080@\t\x01\x1c8g\xe0&@\xc0\xfb\xf2#\xa3\x050@\xdb\x14\\\xfb#\xf1/@{"\xb0g\x9d:+@\x91\xbd\x7f\xcaTk)@\xc4\x03s?\xbe\xd8(@\r\x11\xfc~\x9a\x00(@*U\x9d\xb3\xe7\x87&@\xbcgN\xf2j\xfe&@}\xc1\x16\xd7\x81+%@\xae[\xf2\xe8B+)@\xbe\x9eA\x18\x96<%@\xca\xa1\xd8\x03+\x15(@\x91=C\xe9\xb0#%@\x82$\xae9d\xfd%@\x88;\x0f\xc4\xf6n(@\x1b\x803\xab9\xbe\'@+\xbb62=\x82%@D\xd0\xafyTG&@\x0f\xdf\xb7\xd6)W&@[?\x95\xd7\xc6c0@:z)\xe6\x10\x0b\'@/X\x8er\xd0u)@\xa3\x99\xc1L\xea\xe4*@|33>\xcf\xfe(@\xbca\x06t\xc6\xe1(@\xd1\xdf\xefM\xf30)@\x04\x948\xa7q\x1d+@(^J\xb0\xc7\xc4,@\x1b\xde*\xc9\x1c\xc7(@\xabx\x14\x7f\x9d\x08&@\xb1\xc6\xba\xaf=4+@IeN\xca\x16\xb9,@\xdd\x85=\xfe)9)@\xa95\xa7\xe9\xaa\x03,@\xb2\xea\xb4\xf3\x84\xb1\'@\xff\x82\x01\xc8-\xae\'@&\x1b-w\xb7\xb8(@\x1e\xa8c\x14\xb2f&@\xdc^h\xd8\xd3\xa2/@}\xce\x08nx\xe6*@C\xdc\xa4j\x06U*@G\x14\xfd~c\xb0&@\xea\xc9\xdb\xf4V\xe0,@\xad\x94\xd5?\xe9u,@\xbd\xed\xc8\x9c\x18\xd1*@\xde\xa9\\\xbe\xd2\xc4)@\xfd\xf0\xf2\xaa\xe0}(@\xac~\xafa\x7fu)@\x1bF4\t\x9c\xd3%@\x9b\xaa\xe0\xb5\xac\xdc*@\x1dT\xc1y6l)@]Z\x8f\xc7 {+@\x8c\xdaF\xf7\xa1\xa7/@2\xa1\\r\xaeO*@\xb2`\xda\xbbb\x07(@\xb9\x04Y\xe3,E)@\xae\xa50\x95\xc6\x9b)@x\xa6h\xd2U(&@A\x1b\xde{\xcb\xcf*@\x08\x95 \x1e\xae\x1c)@\xe5\xf7es!\xa4*@\xbd\xfb\x9b\xef:\xa5\'@b\xedj\xe5\xd6\xba(@X\xc1\x89\x91|x)@\xc6\x17\xb0\xfa\xdeJ)@\x98\xea=\x0e\xe2\xbf(@\xdc\xcda3\xd5\x90/@F|\xb3\xbdH\xd8*@Y\xa2\xca\xf8;\x11+@cqCm\x06Q&@\x8a\xbc\xdb\x06\x14\x98)@\x08\xcb\xa5]\x18\x04+@.eyBQ!(@b\xedj\xe5\xd6\xba(@\x15\xc4\xa7\xf8\x90\x9a)@\xf2\x03\x1a\xcef\xa4/@\xdbg\xd9\xa6s\xe4%@\x95\x10_\xd7|1%@0B.y\xd4\x0e(@\xd1\xd2Qjwr+@H\xda\xe6\xbf\xb05)@\xc7\x88\x1cz\xb4\x19\'@\x95\xc3\xe5\xe3\x003(@\x81\x8e\x96764)@N\xa787\xfb\x91)@\xc2\xbb\x11\x06F50@\x0fi\x89\x83m+(@\xedT;\x83@\xb8(@o\xd2\x14\xd2\xed%)@\x08\x1b\tk\x89\x06.@\x99\x93\x88<z\xad(@\xf4\xcc\x8a\xa4\xc4\xb8&@\x81\x8e\x96764)@O\xa7#X\x9a\x1b.@H\xcaq\x938\x1d+@\xb0\xce4\xde\x80\xe2*@\xf1=S\xa4u\xe4(@\xe1\x80\xba\x9e\xfb&)@\x1a?gcs\xc7(@\xd7\x11\x13|N\xa7(@\xc7F\xd8z5a*@}\x848\x18\x12\x9b%@\xa7G\xf3\x7f\xe5.,@\x1c\x1d\x02\xbe\x9d\xd2*@\x93\x8cl\x04\x8f\x82)@*\x01s$\r\xb4*@\xf5\x92.\x84^\xa00@\xb7\xe7\xeaCu,+@\xaa?\xda\x01\x94\x1d.@Jfv\x99K\xc50@\xd2\xa19\x89\xa3\xa3&@\xbfJU\xba@\x92/@\t\xfc2\xa6v|)@\xf9V\x1a\xd9F\xf3\'@<\x826\x06\x86&&@\xda\x8c\xb7\x0b\xc63(@\xf99\xb9y\x90J)@v\xd95\xff\xf2x(@K\xbe\xff"5\xd5*@\xe1&\xff,O//@"z%\xf1e\xa1(@\xec\xc3\x82-X0(@\xb4\x82\x1c_\x9a%)@\xc7\xbaGF\xad]0@n\xae\x1d\x1f2\xd8(@\xcae\xf8\\\x86\xec*@\x13\xcb\xbf\xfb,\x8d\'@#Pn\xefK\xc0/@\xf1\xe3Sc\x8f\xf6)@\xcc(\xe3\xa3\xd0`*@\xb8g\xb9F,\xab(@\xf0\xdc\xc1\x1d\xa0A0@\xfdF}Y\xbc\xbd*@T2\xe4Ep\xae\'@\xd4c7\xab\xcf;(@\xb6E[\xb9\xd2\xfd\'@\xb8\x1e!MYb/@I\x060\xa1\x04N&@\xd1[o\xa6\x12\x1c)@S\x06\xc2\xb1\xdb5%@m)\xb1\x7f\xb3\x94*@\x1e\x94\xeb\xc9\x8c\x1e+@dO}g\x1a<)@\xd8\x92\xe9\x8b\x9e\xb4)@\xd5\x90Z!\xee\xf2,@\xf0\xe0\xd5\x98\x8a\x1d&@\x00\x92\x03\x12\xa6\x0e0@\xb5D\xdb\x80;G/@\xd0\xf4\x12\xedp\x11,@\xc9kA\x96\x8eW&@)=\xe7\x16FA)@L\xdc\xdc?\x03X&@!\x01#t\xc9E1@{\xa5JYv+0@D\xc3\x1e\xc5\xcb\xe2*@\x0e6t|\x81\xe4\'@e\xff\xecF0j/@\x88\x10Ky\xdb\x91*@\xa49\xce\x85%\x02)@\xf0\x05\xf8\x88\xf7\x98*@\xae3<,\xde,)@I\x8f\xcbo\xad\x12&@ \x81Ex:\xc9,@L\xdc\xdc?\x03X&@aX1\x90\xfbZ)@)7s\xe0m\xb4%@\x90\xd8\x1c+\xf3h/@\x88\xa3\xbe\x04\xb7.-@\xc6$\xd2\xd4\xcb.)@\x06\xa6\xc1s\x90\x10,@\xc1`\xdd\xd4\xf7\xb4,@\xdcmj\xbba\xe3\'@W\xac\x1eN\\F)@\xfb8\x80\xe4\xbc-+@^*\xd0\x90\x96\x00(@1\xfa\xb6Y\x7f&*@\xb5\x0b[\x16\xee\xee*@\xa9\xd1 \xd3O\x05)@\n\xc7\x93}\xe5\xa6-@h\xb0\rpj\x850@\xea\xca@\x83\xeaU/@+\r\x18O<\x8e\'@\x9a\x82%\xe1\x93\x16/@\x01\xf7pn3\x1b&@\x84\xbd\xca\x854|/@\xeb\x1c\x81\x9b;\r)@\xe97\xda\'N\x0b&@\xc1\xd0K\xe3\xa8:/@\xbd\xdb\x03\x161W+@U\x8a\xba\xc2\x89\xb4&@\xe9.\xae\xef\xaf\x07)@t\xd6\xdd$G\x9c(@\x9db\x7f\xdb\xc9\x1d&@\x1d\nh\xa5(</@\x98\xed\xacr\xdf\xa8%@hu\xc2\xe4M~*@Q$\x0f\x00\x13\xd0.@C\xb6\x99sq\xce-@]\x0c\xa2\x95\x08\xbb0@D\x81\xff\xa8\xb9+0@\x8cs\xa4vq\x1e)@\x01\xd5\xa7\xdf\xc3\x06\'@\x13X\x18\xba\xfe\xbe)@(e\xea\x17\xff<)@\xa8\xb9\x9b=\xa4\x9a-@Ty\xbc\xbf\xb8U*@\xe2\xfejU\xcf=,@#G\xe6\xdbH*)@\x1bIL\xa0\'\xbc&@\x16\xdd\x84\xb4\xa5\x10)@\x11\xf54\xbe\xc3\x16&@5\xcc\xbaE\xae*)@\x19\xec3gk+-@-3\x9a\xbbat*@\xf2\x01\xa9\xcb\xf6\xa4\'@\xaf6n\xaf\x97\xde%@Ty\xbc\xbf\xb8U*@}\xbc\xb9\xf6Tn(@>@f~\xc9d*@\x91g\x8c\x1a\x9c\x05&@nZ\xe7M\xe0\xb9)@|wv\xa6\xf8H0@\xb4G)\x97\x84*)@\x06\xa5\x03\x8e\xad\xb7&@Bv\'\xc9 \xbd%@\xf1r\xeeK(\x91\'@\x1a\x87\xe2Z\xb0J%@\xdf\xb7E\x0b+\x04+@x\xe6\x07&3\xad.@&5d\x02{5*@\x1bP\xb5(S\xcc\'@\xe7\xbf+\x93Db(@R\xb1\x04d\xfa\xa8%@`q\xad\x0fG\x97.@+\x06\x10|\xdc\xf0-@\x14@\xbb\xb3^\xdd%@\xda\x10s\xdb\xfb\x8e(@\xc8\xfc\x12\xba\xe0\xf4%@\xdc\xa4dH\xb9\x9a)@i\x05aj\xaep/@c$\x9d\xbb"v0@"5\xa4\x8f\xcb\xb2%@\xc0O&\x8e\x07\xd2/@\x9c\x92A\xe1\x95\x171@\x8d\x13.\x1eK\x82.@\xdb\xe8V84\x03+@\x92\xe9\xee\xbe\xf3\x8e.@\xad\x95\x8c&V\xe6)@\x9c\xe8{\xbc\x17\xb1)@\xdc\xdaJGpS.@@\x1b[\xd7\xb8\xca&@\xc7\x85\x81,\xcf-/@\xff\x85\x88\xe9\x018-@\xce\x04\x00\x9c\x11\xeb)@T\xebTi\xe6\x00/@>\x11\xee\x90\x864/@\x86Z\xfa59\xf1\'@,\xb5\x91\x00qR0@$\x0f#\xfc\xaa\x03&@6\x992$\xa4\xb4-@@\x9d\xe2\xf8\xce\x13&@\x8bkp0\xa7|.@\x8d\xc7\x87\x10\xbfC(@\x89\x8ex\xcd\xef\xe9%@\x89\x8ex\xcd\xef\xe9%@\xf9\xb3\xbc\xb5\xbe.(@Or%Hl4)@V\xcc\x94\xfb\x94\x90(@\x842\xb3\xc6\xff_(@\xc8\xc7{\xfd\x0b\xf1\'@\xcd%@\xfd\xf6\xd3\'@0\xa9"\xc6x!0@\x18\x93)=\xb3T0@\xfd\xdbfj\x8e\x0f.@\x8e\xa6$\xf3\x97\x1d,@c\xd3\x19\x99-"-@\'ey\r\xf4\xde(@\xc0R7\xaa\x14\n/@]T\x9aR\xa8?0@\xe7\xe5\xc2[\tY-@\xc9F&[\xa0o*@`\xee\x85\xf7\xa1+0@2\x17\xea1\xb5\x070@\xdcu\x8c\x1d\x93`/@U\x035\xbe\xe3\x90/@V\x87\xf1\x87\x0f\x8d&@\xc4\xb6\xee\x97q\x13%@\xc1\xd9\x96\xc4\x8d\xf9*@y\xfb\x12\xf8\xd6\xfa%@@^\xdb\xe87\'\'@\x88\x9bw\xf8*60@\xed\xf1\xdb\x13Ix)@U\xba$\xb1\xd3o/@\xfc\xa2\xb4m\xc2!,@NT\x1er\xb4\x96/@D\x08\xe7\x02\t\x07\'@S\xb2v\xa8A10@\xe05\x9b_s\x11,@\xd9x\xebh\x14\x8e\'@FOq\x11\x9b\xe7%@\xf1\x95\xc6\xccS:0@\xe5\xec\xde\xc1[)0@Gm}[\x96L,@\xear\xe0\nn\x0e\'@F\xba\xfb\xa1\xca3(@\x82;\xdb\xa3\xc6\xe1\'@.i\xa3\x19\x9f\xd00@\x07\xc0\xa9\xf97\xd5%@K\x190\t\xe5\x0e%@_6Pl_6*@b\r\xc8\xc1\x98\x99\'@\x82\xc9P\xc3y{&@\xbc\xc6\x1fVBk\'@\xcc\x07\xbe\x9eq60@\x9dQ#\xf3K,0@\x92\xf3\xa1@\xc9])@\xabt\xb8\xa1\xf3I)@\x7fY,z}6(@X\xbee\x10%b1@\xc9\x03\xbb\x93A8.@\x1c\xb7M\xd8\xab\xb8%@\x9e\x07\xac/eM0@ta\xb7R\x01\xf0-@\xceU\x8d\xcd\x12s/@2\xcca\x1c\xbc%)@\xd9xgIi\xba%@\xd0D\xbe\x14\x9f\xd30@5\xb0\x9bz\xe1v)@.,$\xe7d\xee(@\xc8";\xf6\xc5\xca%@\x1e\xd5\x89-\xec\r0@$\x05\xbd<\xd1\xfe+@\xb9\xb0>\x8f\xce\x7f&@Hd\xb9.\xa6\xdd-@\x1f\t\x86\xe5\xbbE0@\xefs\x00\x87\x8f6*@>\xc0\xabn\xcbM,@\xc3\x1bt\x9f\x9d\x9c(@\xc8\xd2\xecB\xf6\xae%@\xa8CO\x8fn\r/@\xf4\x13\x88\xe3\xa7\x07\'@\x90\x81\x92\xb4\xc9\xc1\'@\x12\x1e%\x1b!u&@y\xe5*\\1\n(@+9\x94\xec\xb3s%@6\xf5\xb6\x96m\x89/@\x1f\t\x86\xe5\xbbE0@\x03.s\x81x\xa8\'@S/\xa3\xad4\x060@U\x04!\xa6\x89&0@\xbf\xea\xe2~b\xf6%@\x8c\xefc$\x95"0@\xde\xff|\xa0\xa9\xff(@oY\x16k\xaa}-@\xa6?\xe2\xe2\x1f\xcc(@\xe6jn]8q,@\x96nW\xbcL\x04)@/\x80)\xcc\xda\xf4.@\xd8\xd7fb\xe8\xd9,@\xf3\xce\x06,\xff\x080@P\x9c\x05"#\xd7\'@7\xcb/\xdf\xc1\xe0(@`\xe2\x8c\xa1\x94\xef/@]e\xd9\xdf93-@v1A\xdf\xd7}0@\xe1\xf5$\xc2A\x03(@\xab\x0f\x95\x1d\x1eQ/@\xd09\xe27\xa8-(@%\xbe\x12$\x99$/@v\xb9;\xc5\'\xf50@"@(k\xe1\xca&@\xc9\x83\xce\xe3U\xd8,@&5\x88\xfb\x81\xeb-@\xdat\xfc@\x90m)@\xe6\x8a&!\x06\x83*@\x03H>:J`)@\xb9\xf3\xe0\xccp\x9d*@\xee\x9e\x12\x82\xcc8-@\xd3\xf3\x974\xd7\xae)@\xdd\x04H_YU0@\x99\x08\x94\xfbt\xb5*@\xc3\xf8\xdf\xf8\xa2f+@\xa8\xe9V\x80\xd6n%@\xba7\xf8J\xb8\x1d0@\xa4\x89\x8b\xe4\x9b\x12,@\x19\xea\x1eT\xb0\x020@D\xba=\xb5\x94\xb20@\xbe\xf1\x8b`:\x9d\'@\x8d)G\x8a\x0f|)@\xf2\x05\xb6\xb6\xf2S(@\x85\xdd7\xeb\xe3\x1b/@\xe6P\xb7\x00\xa7\xca+@f\xfaS\x89\xf5\x10/@7\xdevK\x9a\x95\'@\x02b\x8b\x1b\xf0n(@:\xedg\x8eL\xb6,@\xc1`\xdd\xd4\xf7\xb4,@\xa3Y\xfbt\xeev)@5gZef80@~rSV\x8b\xb7,@\xdeF\x16\xec\xbd\x1e(@\xa2\xb3\x9f\xc2\x84f(@\x1d\xb3wYpG(@)R\xc65/N)@K\xee?\x8d]b\'@\xda\xc3\xcb\x9d\t|)@\xed\x1e+\xf8#\x8f)@\xc0a\xce\x1fQ\x7f(@\xc6\xd1\xf4.E\xcb-@z\x0c\x02G*\xe2(@\xd2\xfb2?W80@\x9a\xaetAV\x1d+@\x8eVB\xf70g(@d\x94\xdd!\x8fp(@\x05>\xc3\x05kB/@~\x15U\xfc\x173/@\xfeC\xf9-\x84\xef*@\x03\xd4\x18\x98Q@/@\xba\xa9\x89NM^(@F\x9d\x11\xd3\xe1\xdf*@\xb9=R\xa2\xd7\xdb)@\x88\xf3\x1e!\x92\x1b+@\x06,\xe8\x00\xbc\xd8*@\xd7?B\x90\x88#&@\xffT\xa9\xe0_\x1f+@{\xcc\xd2\xe6\xea\xe9)@K\x9a\x9fR\x1c\x00/@\x86\x0f\xba_\x073+@\xc9%\xacx\xf5\xfd.@\x0f\x0b=T9I)@\x14\xca\n\xcb6\xed+@\x82Lg\x812\x1d)@\x050\xf3\xd5880@\xce\x93J\xf2\xae\xf7.@\xe4I\\\xd5\xec\x0f,@5\xb8(TO +@\x02\x12#\xc04\xc1(@\x80\x97 \xd5\x96\x0b/@U\\<\xd9hY+@\xb6(\xa7\xbb\x96Q0@\xc1\xa2\xb7\x1a\xc6\xb4-@k\xe6\xe4;*\xf7-@\x03\x97\x93\x12\x06\x7f/@x\xef\x94\x8e^\xe4\'@\xcd\x0bR\xe8\x9bl/@\xb0\x9d>A:0,@e\xec:Az\x0f.@\x88\xf8Ca\xaf00@\x7f\xc6\xb4\x8exf,@a\xe0\xdb7\xf1<+@\x7f\xd8O0\xa1\x94(@\xc2K\xb0\xaa\xa4~)@\x115]\xab\x1d*0@\x115]\xab\x1d*0@\xe8G\xe5rP\xb4(@$\x9f(\x1d8\xea*@(\xeeR\xf2+\x05(@u;\xc3\xc6l\x13+@r\x9a4\x90O\xe3&@\xb5I\x82\x05K\xc1(@\xf7\x87+\xc9\x12\x16(@;K\xa6\xf8\x18\xcf(@\xdb\xc2\xd4\x83&s%@\xf9\xbe\xc1\xf2\xc0y)@\xab\xad\xc9g\xf8\xfd-@\xe9\x89U\xf3\x8d1%@\\W3~B\xb9/@\xf1y/\xcd/\x8f&@+\xae\xbb+\xbe!(@BX>\x8f\x85\xb4(@I\xa5\xe5\xea\x17L)@\xe0\xf8\x86#\x94\xc90@D\x1b\x0bo\xd7\x1e+@(\xa7\x17\x90\x040)@\x9e\xad&I-\x1a+@+(\xfe\xdc\x17\x91/@?T\xf9\xcdK\xd6(@t\xb0n\x13\xd6[,@\x99\x87\xe8x\x00.,@\xd21{W\x0e*(@k\x98\x90\xcf\x82\xd8&@\x07a*z\x05\xc7\'@j\xb2\xe6\xad\x06\xee\'@.\x01\x17\xd9\xbb\xbe*@\x8b\'EJ\xc5.(@\x9b\x89R\xfc\x8c>)@~\x15U\xfc\x173/@\x08\xac\xf7\x88\xe2\xda-@\x00\x92\x01\x05a9&@\xc7-\xa3u=;)@\x10r\x92\x8f\xda#(@\x105\xa2\x16\x87|/@\xa7`_\xb9\xc0\xe3\'@\x84\xbd\xca\x854|/@\xcf\x00o\x1a\xed\x01)@\xd3\xfa\xe9\x90\xd9h&@\xb9\x03\x9ay\xf8\xb3&@\x81\xfe\xee\xe2\x81\xb4\'@\xcf\xd6D\xde\xbf%\'@mHR\xa4R\xac*@\t\xab\x90\xfa\x0f\x98(@\x0f\xb8\xaf\xe4_\xd2(@\xd4\xf2\xbe\xc4\x87*\'@\xb0\xfcgg\xfe\x9e(@\x11\x10\x1c+\xef.0@\xc7\x00\x17:\xe4\x9d-@Y\x0f\xd4\x1e\x14\xa7&@\xf8\x8dU\x99PL)@R\xe9\x15A\x87f)@[\xbcV\x0b2T)@\n\xe0\xb6\n\xa1S.@:\xb8nji)%@8JT\xc1%\x84(@\x9dz\x07\xc1\x94x)@Uh\x0c\xf8R\xd4%@\xaa&\xb6#\xaf\xca%@m\x9c\x1c5^\xf5(@\xcf\xfaz*{\xc8-@\xf5\x13-Jx\xcc%@+?\x06k\x97c*@\xe77\x17\x9b\x11\xe0(@.\xa71\x81+_0@\xfa(\xe0fT\x16&@+\x10\xef\xb8\xb8-)@\x94I\xa7\xf7\xc5\xef.@\xc7K\x13\xf2\x95e&@bP@\xf2\xfdY&@\x90&\xed\x98\xba&)@"\xd0\xd0\xb4\x92\x13&@\xc0>\xb1.\xaaE/@\x19\xbe\xe0\x18\xaf\xac(@\x12\x80\xdf\x97\xb0R/@\xf4.K\xfd|2(@\xc1D\x0f\x0e\x9ba(@\x96\xd0\xd8\xcb\x9b\xa9%@\xc9p\x10\x80\xc68%@\x9d\xf3\x1a\x90\xfe\xf3%@\xcc\xd7\x99W\x96\x04&@\xc1D\x0f\x0e\x9ba(@F\xdb"\x14\xd3\xb6%@\x03d\x91\xa5\xf9\x00)@F\xdb"\x14\xd3\xb6%@F\xe8\xf9>>\xbd%@\x03\xac\xd3\x8a\xc9w(@[\xa5`H\x1b\xab%@I\xebJ\x1d\x84\x08&@\xcc\xbb\xfd#Rr(@X\xda\x84\xbb\x89\x1e)@ \xcd\xd7\xb9p\xa5%@bP@\xf2\xfdY&@"\x9fs\x03\x9eM0@\x91\x90\xc6(\x1f\x1e&@\x98qd\x07h\x9d(@\xf9\x8c/W6\x07)@Ud\xf9\xbc\xe3\x1a)@\xfcv\x7f\xb59\x03)@#Yxs8\x1a0@-\xcd\xdc\xd6\xe9\'/@\xca\x13syl@0@Om\x04\xf3R/)@\x89\xde\x8a\x08V\xf3%@\r;\xfb\xf9-\xa4(@\xcd\xe8t\xbds\xaa(@\x89\xde\x8a\x08V\xf3%@^\xd4\xef\xd7\xbe\xea*@\xb6q\xdd\x9a\xd1e(@2\x90$\xec\x01\x00&@\xe2\x8f\x0b\xae/\xa4%@q\xe9PcH\xb5*@\xf7\xf26 \xd1\xc9(@\xd0.\xb7\xb4\x9b\xc9%@S^\x84h{P&@\x99\xf7D\xf4S\x9c(@\x11\x83\xaa\xe8\xfd\xc9%@U4v\xf1~\xd7(@\'\x91{\xd6\xe4\xe9*@\xb5E+\xf6\xf5m.@\rk\x0c;i\xe5*@\xad\xac\xa1>\xf5\x13)@\x1bU@\x8e\x95\xa1)@\xff\xed$\x8aJ\x080@\xa6|\x9f\xd0\x91\xe1/@/\x99\x8cw7\x7f.@\xb0\x84\x8e\xe1\x8b\x81/@TY\x02\xd2\xca\xf4/@\xbe\xbc\x02=\xe0\xcd0@}\xb8\x1c\xa4:\xe1%@p\xbeb\x9aaI/@\xc9\x1c\x14+\xbd\xf3%@\xdfY\x99\xbd~\xea*@\x8d^\xce\xbb/\xe3*@o\xfd\t\xd5\xfd\xd2-@\xbb\x04\x18;\x85K0@j\x07\xe7 \x92\xfe(@<A-7b\xe2%@\xf3\xa3HNe\xdb/@+c\xef\x90\xa8I*@\x81\xab!\xf9f\x1b&@E\xd1\x072\xce\x9a1@5}!\xed\xbf\x0c&@f\x988\x85\xf1\xcd\'@\x8a\x85V\xech\xa9)@\xac\xde\x80\x8d9\xb7*@`\x7fA\xb5e\xa6%@%G\xff2<\'0@\xa9z\xa2b\xe15)@\xff\x8e\x8e.{\xe2)@v\x0b\xaf\xea}M*@\x99\xcd\x05\x14bQ&@\x03\xd3\x10\x10\xe7\xb5%@xo4\xf1\xf0\x9b)@\'\x8cSF\xe580@\xa5bWn\xf3J/@\x16gT\x04\x96`*@2\x90$\xec\x01\x00&@x\x98\x8a\xb6\'\x160@\xc5\xf9\xb8\x02\x85\x9e1@\xa6|\x9f\xd0\x91\xe1/@\x83\x17J\xfd\xe5\xee/@\xfc\xe9G+\xee\x9a)@]\x9f5:}\xbc\'@\x01\xe7\x93\xa3x\xa4%@\'(=GVz*@"\xd9\xbd\xbb\xb35(@\x8b[\xe4\xfa\xa5\xf1%@\xb1x\x8c\xe4)\x140@Pju \x1c\xf9/@\x97\x05\xe4\xc1\x84\xcf-@\xe1\x83\x02\xc3\xc8|(@,\xfa\xc3\xa5\x0b\x06&@\x9aC!f\x99G&@\xe3m.\x1b\xe9\xa2.@4p\x1b_\x13\xcd\'@\x10\xbc\x18\xa1\xc8\xaf*@\xb8`Y\xac\x8d30@\x9a\xb7*n\xa3e*@\x99\xf4\xb2\x17\x0e\xc3.@\xd2\x9an\xd1\xf3(0@\x80A\xda\x19y\x9f(@\x08\x88\x8d?\xcb\r0@\x14\xd9/\xe8R\xae+@\x95\xeb\xc6\xdd\x05s&@\x93$\xe3\xc5L%0@\xf9\xf6\x95D\xdb\xb5&@j}\xc7\x1a\x1dj0@\x87\xa8\xd4X\xd6\xb1%@\'h\xb6-\xc5\x12/@\x16\xd0Zz\x05m,@y\x0b\xb3\xbc\xf5\xe9\'@\x81\x0e\xa3\xe5\x1eG-@\xbc\xb8\xfc8DX\'@u"\xa4\\EL&@\x05\xc5@\xd8h\xb3-@\x03d\x91\xa5\xf9\x00)@\x8eP\x17\xd7\xc7_/@\xdbW]C\xee\x0e/@\x8c|\xae\xea\xf0\xc0-@A\xf9]i/\x90(@\xf7Q,\t\xb5\xdd,@CL\x17i\xe0\xc6\'@c\xd3\x19\x99-"-@\x822\xafW\x8dB)@|y\xc6`o\x81*@\xf4"5AL\xaa%@\xdf\x82\xcf^k\x0e(@\xe3\t*]\'\xff)@\x1f\xa2F\x1c\xa0\xa5%@\xe5\xc9ZU\xe7R0@L\x1c\x08\xdf\xab\xb5%@i\xdc\x1aZ\x896/@O\xe9\x8c\x8f.7(@\xe2w\xb6|\x8a7*@e\x8a\xad\x8a\x1d\x04)@\xee\xc3\xbb\x16\xfeE)@y\x00\xe2\xba\xe8E0@\xd9\xe7Z\xda\x81%)@iG\xa37\xa9\x1b)@W\xc0\xe5k^t&@7\xe4FeE"0@\xf4\x19:.|b0@)\xbb\x0fW=\xdd-@\xc2\xa1X\xdf\xbc\x08(@\xc8\x97\xa7\x816[)@\xb1\xe3\xfe\xc2\xces-@\x05\x85{\x10\x0b\xd0\'@?\xdb\x18\x16\xff\xf8/@1\xa6\xf27zr/@\xe0I\x979\'\xed-@7\x12\x8a\xfdK()@!g\x0f\xe57\xf4)@\xbf/\x80\x1c\xa3\x981@m$\x86\xf3\xfd\x080@\xf2\x91$}\x7f@/@_<\x00I\xdc\x0c&@\xbe~\xe1\x1b\x98M1@\xfb\x93u\xcc\xb3X)@\x85\xce\x01\xc1\xea\xed-@E\xa6J~\x87t)@\xf2\xbc\\9\xd7\xcf-@\x0f\xc7\xef^\xcdi0@\x04\x16K\xe4\xba\xeb(@\xf6f\xc0\x98\xdc\xc6*@\xda\n4,\x9b\x1d0@ \xc0G@\xa6\xcb%@\x1cl\n\x01zj)@\x89\x8c\x17\x9ea-0@\xe9*>\xc49\xe7+@\x8c\x14\xbf\xaeQ*-@\xbc|\xfb\x85\xa5t(@\xe70y\xad\xf7J0@r{\xed\xb4\x9eL/@@\xbd\x98p$\x17*@3\x1b\x1b\x063\x19+@`\xf2\x96\xa05\xea.@\xcas\xae5=4-@/\x0e\xc5+}!0@Q\xf0\x04\xbd\xbdb0@7\xbb\xfa\xed6\x81*@\xfb\xe5\xb7\x15G0%@t\xf7\xb1\xed\r\x82%@\x9d\xbdGnu<%@c\x08\xd3\xf0\x91\xe1,@F\x03\x84 `\xd9&@\xe8$5\x8dc\xca0@\x8cn\x7f\x1c\xedj)@\xc5\x06\xca\xab\xb7\x02+@g{4\xf9"\xd5/@\x8b\xfa!\x80\xb9\x01/@\x14+2A\x08\x94-@\xcc\xcc\xc5\x80q\xa81@j(\x836k\x81*@\x01$\x9do\x96&)@D\x94\x03\x93\xa1[/@\xb3\xb1\xe9\xc2]N)@\x103\xaa\x91=a)@\x86\xfb{\x14j")@\xd7\xaf)\x84J\xc3\'@191\xb3\x13\x9f-@\xeb\x8e\xe4NA(-@\x91\x92z)\xa4\xc3\'@|?\x19\xc4w+&@\x8e\xa6$\xf3\x97\x1d,@\xe3\x928O%\x08*@\x97\xa0\x87v\xd8\xe2(@\xf1\x1f\x99\x1d\x81\xed\'@\xec[:k\xc3])@\xea\x1b]l\xd5\x13,@\x1d\xe3\xa0\xe3\x04\xbc&@\x9aD\xf5P\xe3a/@\x8ff\x00\xed\x9b=)@\xc0L\xea\xe7\xe7\xe80@\xf8Wv\xf0]!+@\x1b\x9d\x0b\xac\xd8\x03*@v\x13\x7f\x05\xfec+@:|\x9d\xbb\xc9\xe60@\x9af\xf2\xad\x02)&@0\xf4>\x01\xcc\xac\'@\xe4!O\xf3|\xa6-@\x03\x94+\x96n 0@\x80-\x8a\xd1?\x85(@\xff\x85\x88\xe9\x018-@z9\x7ff\x03\xb0&@G\xaeF!:\x1a+@\x94\xc4\x9e:q\xed0@\x10\x11\xfe\xfe\x10X)@V\x95Ah\t}-@y\xf4\xfc!F\xc7+@"\x0f,g\xabF1@\xf5^}Tm\x99&@\x0f\xbe\xc7\x03:9-@Y\xa3\xdb\xc9\x9e\xed/@*\xed\xfc\xdf\x80\xb2+@.]\xc1 \x88\xe1\'@\x1c\x89\\\x15T\x1c/@\x00\x88!\xaf\x89\n(@\xf6\x9e\x19\x83[!(@\x8f\x19\xb7z\xe5\xa7\'@\x98\xe2\xd5`d\x97&@\xbc\xc6\xdaaT\xbf\'@\x05\x80Q=S\xfd)@e\t\xc184\x08(@\x8a\x8d\xe9\t{\xd8+@\xde&+\xa3l\xca(@;\xe3\xc1\xfe\xc6\xab&@\x81\x0c\x05\xc5e\xa5&@\x8cz\x96\xbfG\x98\'@\x93\xe0\xbc\xca\x19Y(@v\x00\x04\x158\x17/@\xbd}vX\xf6a&@\xaa\xf1\x8f\xc1D\xb0/@\xe3\xf3\x94F\xeeR)@\xc2H>F\xaf:-@\xba\x16\xda*\xf3\x89-@\xe9\xaf[\x9dI\xf5+@\xb6\x91.\xfd>\x11(@}\xf7r\xd6\x9f\xcd(@\xdbh\xa3\xf9\xac\x91\'@\x0b\xf3~=\x93,%@4R\x1f\x04\x8b\x0e/@\xcd!h\t\x8f\xdb&@7:\x9b#n\xdf/@\xeb\xeeI\xc7\xb0[/@=#\x14\x01\xb4G0@\xcd!h\t\x8f\xdb&@\xdf\x92k\xc7\xf07/@\xb4\xa1\xa5\x00\xcbI,@eRft<?,@\te\x9f\xf3\x00\x07%@\xe24{:\xa1>1@\xea\xf3\xec\x18*\x04+@\x14F\xe6\x01\xe0)\'@\x83\xc4\x910\x11\x14+@\x98\xace\xf9C\x81(@.yV(>\xbc(@\x16\x11\xf0M\xb3\xaf\'@r\xa3\r@Wj+@%\xe0\x05\xfd\xb3\xc3-@\xf1\xea\xaf\'\xdeT+@#\xe3n\x13g\xd2\'@\x16\x11\xf0M\xb3\xaf\'@\x95\x0fwFq\xfb*@#T\xb8\x98\xbd%)@q\x01\xd9\xade#%@\xde3{\xcf\x9a\xe2-@\xcc\x05\x88\xa9\x92\xce(@\x0f\xcb\'\xa9\xf2\xe6*@\x83\xb4\xf4\x19n\x1e+@\x9d\xa7\x86\xc9\xe0a+@q\x01\xd9\xade#%@\xb6\xc6\x87(8\xda&@6\x80e\x8d\xf4\xe70@\xd5\xe3\x1a\x9a\xfbn+@<\xf5~H\xe7\xd1(@\x14\xc7\xcbk]\xea%@[q;\xfe%\x94+@g,\x0f\xf1\xf33%@\x04X\xb4\xda\x8cH%@"\xf0\xcaq\x92\x8b0@\xc5\xe17\xb9&S0@\x83\x80\xd7\xdf\xe69/@\x11+\xe1\xc9\xd4d.@`\xe2\x8c\xa1\x94\xef/@Y\xfbO\x91\xf4\xea/@w:\x00\xd7\x01\x9f-@\x10\xebjY \x060@\xc1PX\xd4\xe6&0@V\xdf\x07\x05Y\x94/@\xb8\xd8\xf1:\xb1r,@\xe0v\xfa\xda\x1b\xfb*@\xca\xa1\xd8\x03+\x15(@\xce\xcf\x91\xfd+\xe0/@\x1aS"[\x8f\x8e(@H\x05\xd9\x1d\xb5\xe6-@\xe8\xd8Iq\x1d\xf5*@\xfb\xb1\xf8]\\\x00,@r\xf76u\x1a\xb3\'@-\xe5`u\xec\x1b0@\xb4\xfd\xb9\xdf\x0e-)@"B\xac\x18\xf5\\/@\x81\x05\xd9\x8b\xba\x88)@\x1a%\x0b-/g.@G\xc3\x86j\x19-,@&\xa0HDo\xa4/@\xe0g0\xb3\x195/@\xa1=`\x01r\xe8/@\xd1\xca\xe6v\xe8I%@T?|O\x12\xa9/@}avS8\xc0\'@\xb2_\xf2\xc1\xaf\x001@\xc3>Z\x18\xd5\xad\'@z\xbf8\xda\xfaq/@\xe9"]+\x83\x12%@\xa8\xc2\xfbm\x06E,@\x8c>\xe4S\xcdw)@\x03H>:J`)@+\xf6\'\x8f \x7f0@\n\xa03\xbd#\x01.@\xb1\x91\xc0\x9b\xbcR+@*ahf\x97\x160@\xed\x83\xfd\r\xb0\x98)@\xfb\xb1\xf8]\\\x00,@cl\r\x0eT4(@\xe5h\xca\x18\x11b/@\x88\x92\xfb\xa3\xfe,(@\xeak\xccf8\xa5\'@\x07\x1c5B-N(@\x9d !S1\x13.@_A\x1a\xf8\xb9\xb9-@\xfa!\x92D\x1eu/@\xa6\xf9\xb7\xe1\x07$0@\xdc\xf3\xca\xc0m\x190@\xef\x02\x8f\xfe$\xf7%@T\x0c\xf7\x94-\xd2*@\xc5\xb9\xf5+eM,@?\xb3\x97\x161\xf2%@\xf9\x1e\xcb\xa9X\xb7-@\xd6#\xa3\xd4;;,@]\x91m\x83g\x0b0@}\xb1\xda\x1a\xe4E0@-\xbdf\n\x18\x8e\'@%(\xa3\x9b\x193,@\x9a,a\x04\xa3\x180@\x90L\x885\x1b\x85&@W\x89\x15\xfd\xee`(@ny\xbeL3\x86/@\x83\'j_\x8e\xac/@r\xadWx\xe7\xb1/@\x81\\s\xc8\x03\xeb/@$~\xb21\x86\x19/@\xa7k\\\xc7@J(@\x07y8t6\xc90@\x10rj$\xd3l.@\xb1\x155\xef\x15y/@\xbb\xfc*\xf1K40@\xc3\xd7RW\xc7\xd5%@cG\xdb\xe3V\xf4\'@F0\xa47K\xc5/@l\xb6h\x10\x93\xc1(@\xa9\x8f\xe2\xa8\x92\x04&@\xf1\xb2\xc9\x92\xe6"0@a\x0e\x9c\x19~f.@>\x990\xd5k\xaf%@V\xf1\x074\xfae.@\x83\x08Lj\xdf\xe10@\x7f\xbb5-j\xd8/@\xc1z\x92\x1a\xca\xeb%@\xb4{\xd0\xb7x\xdc,@\x07\xf4\x89\xe6\xace&@uLtlw\xf3%@0\xca\x96\x9c\xf4\xb7)@\xf1\x1d\xf8$i\x1d/@-\xac\xdb@\x14\xd3/@\xf8\x82\xaa\xa3\xf1\xf1%@GN\xa6\xe1h\x070@\x1a\x82\x1a\x1d\xd0D-@\x1f\x16\xd5e\xbe\xf2%@\xab\x11\xd2\x8e\x1f\x1f0@"\xf0ee\xf0i(@s\xbc\x18X,\x80/@F\xf3\x02e\x8f\xf4/@o\x7f\x10\xadw+&@\x04\xae\xbc\xf4\xa3\x14)@\xe0eW\xf32\xa9/@\x10\xb8\xc0\'%\xca.@\xf0*\xa5\xaa\xe2\xc9%@\x89,(\x1e\xfa\x98.@\xfd\x9e\x00k\x0e\xfe(@,\x83\x81\x91?\x05&@\xbb"D\xee\xb3\xcc(@ F\x8b\x9c\x8fk.@WS6\xa2\xf1,)@a\xa4\xdaK\xa2\xfc%@Qu[\x1dd\xaa\'@\x10\xc9\xfbb\xfd\xb7&@\xd5g\x12\xdc\x0fw/@\xbc\x1b\xb7\xcaG-/@!\x8d\xb7\xff\xde\x9b/@2\xf3\x89\x809\xb7*@\xa2\xf4\xe3\xa6\xb1\xd6(@`\xe1\xab\x97\x91w%@\xc7\x96YOW\x03&@e\xc0\xb9\x061\xde%@\xde\xd5U.\xd96)@4\xbc}\x02]\xc9(@\x8f\xe8\x91\tS\xff/@\x1bQ\x16\x1e\xd9=/@\x9e\x96\xf4\x13\xed\xb7*@,\x14D\x15\x81\xaa(@\xd6jH\x1c\xceP&@F/\xf2Fi\xf0%@\xef@i\x0b<\t0@o\xc1\x8bP#\x06&@\xc2B?\xa257)@}\xb9\x98O9\xb7(@q\xabA\xf2\xd1\xe8/@\xd7D\x13Y\xfd\x02&@\x02\xc7\xae\xe9\x84\xf6%@{\x19\xcd\xfe\xa1\xd0%@E/y\x9b\xca:&@\x8c\x90\xb8\xec\x9f\x160@0%q\xb9\'\x82-@5\x8e\xa1e\xfc )@\xa3\xe1b~4\x1c)@\xac]L+A\xab(@e5\x8b\x01\xb71)@\xef\x0bY\x17B9&@^K\x1b\xa8\xf4\x0f&@F\x0c\xf0Fi\x80(@V\xc9\xe9@\x1b\xd6%@q\x9c0\xded;/@\xdarlyi\x8b(@|9\x9d\xdc\x14h(@\x87(m\xaf(\x1a)@\xc7-2\x94\x07\x1e&@\xb9\xcbb+\xaf:*@z\xb7\xf6\xbb~\xf2,@\xf8\x96\xab\xe7\xf7\xea*@:\xce\x1a\x8bz\xce0@y1\xe8\xd1&(0@\x0e\x11.^\xc3\x0b-@y),\xe9\x8b\x08&@\xab\x02_\xa9\x19\xff%@\x9avh\xe7/*)@\x1c\x840\x14G\x190@\xb95\x8a_\x92R\'@\xb9\xa5eO-:-@\x9b\x92\xb5\x8c\x01\xaa%@\'\x8a\xd0\x1aET*@S\xe3s\xd5~\xf5/@\x0e\xb4\x80f\xbcS*@`\x9c\x85\x8a\x84\xb5&@\x86\x1f\xd2\x97\xf3\x16&@\xb4\xad\x0f\xc7]*0@\xadr\x7f\x03B\xd6%@\xcfC3\x8d\n.(@~Z1\xe5.;*@F5\x03\xd3440@\n\xd4\x06\x0e\xe8*0@Wj\xfaJm\xe7*@\xcfC3\x8d\n.(@\xb5\x99\xe0\x06\x9a\x01)@\xae\x01\xc4Dd\x0b\'@f\xda>\\\xfb\xf9&@=6\x19\x8d\x16\xb6,@\x9c\x18\xa64;\xb9%@S\xbe\x0ek\xe4E-@\xf6D)\xb2\xfa\xab,@hr\xf8\xf9\xbe\x120@/\xee\xc6-\xac[&@%D\xaa\x0f\x19A\'@F\x1a\x1d\xe5\xcf((@\x81[\xbd($\xab\'@)\x1dM\xe8W\xb3,@\xb2\x14\xd4jL\xb8%@\x8c\x8b\x88\x87\x978&@1\xa8\xef\x1d\x13\x92,@\xfa\xaf\x03\x19:3(@]\x00\xfcS\xa5s(@\x8av\rFNd&@\xa82\x03\xcd#\xb0%@\xbc\xe2\x16\x99\x8cv,@\xf8{\xbb\xafz\xc8%@\xc8\x1a&(\x96<0@{\xb0M\xb5{\x9f%@\x10\x01\xbaN\xd1\xc8*@1F\xa6\xfc-r\'@\x15g\xdex\x17c\'@\xca\xbf4\\o\xbc\'@\xf9 8F\x04$-@5\xc35xU\x0c-@1\x07i9\xf2w)@\'l,\xdcE\x01)@\x0b\xbc\x87\xb8\x1fo/@\xba\x07\xc9\xd2\x16u,@Y\xb9\x9a|\xc65*@3\x1a\xb4\xbcw\xa3,@\xcbr\x8a\xfc3:(@h\xf7\xfc/\x1f90@\x97\x15\xc5\x04\xe4U\'@@\xa4$\xbf\xbc\xb7,@It(P\xce{&@\xc1\xc8\x82\x83\x05s/@\xd3P\xbc\x94\x140.@\x14\x9e\xf0\xfb?x)@\x19hU\xae\xbd\x080@\xd2>\xa9Q\x83\xaa+@\\f\x16\xe0bx-@\x941\xed\xbf\x07R-@<\x16\xb3\xc7\xe1\x81*@|\xa9\xbe\x04\x99\xa6%@\xf0\x8eA\x0c]\xc3,@\xd6]\x97\xe0^P0@\xfb\xa4\xeb\xabDY0@\x95\xaa\\9Hr0@c\x8e\xf8\x9f\x85\xc7+@\x9b\xc2\xeck\xff\x9e*@WY\x7f\xc4\xf5\xc7-@1l#;4j(@#\xa0*\xda\xbdr/@\x1a\x7f\x06\xf45\xb2*@\x91\xe4\x81\xdc\xa2`0@\xcf\xed\xcd\x8b\x0000@\x1e\xe3\xaa\x98xL0@\xde1\xc1I\xe6\xc8+@_N\x85$)L*@rW\x17\x7f\x14\xd0\'@X\xd0\xae\xc6\x01\xea*@U\xa7\x93\x97<\xe1*@\xd4\x8a#\xfc\x0cr(@\x03\xd3\x10\x10\xe7\xb5%@\x02\x88\'\xce9O-@\xf3@\xf9\xed\xe2\xaa)@m\x9a[\x15\xe9\'0@\x0c\x8b!\xd5m\x160@\xba?\xb4\xe4r\xf1*@\xb4\x14\xfc*h\xde*@\xf5\xb6=\xce\xfd\xc7-@l\x04\xc9\xaeX\xf4(@\x91$Z\x02\\\xc2.@\xacr$h\x8f\xb90@n\x06\xb4\xdb\xf3\xb3(@\xfcrI\x8c\xa8)0@\xb1x\x8c\xe4)\x140@T\xee\xf0\xcb\xc1\x7f)@\xb1x\x8c\xe4)\x140@d\xb0l\xca\x9b\xe1*@\x8d,\x9b\xc6;\'.@Z\x99!C\xa3\x1a+@c\x0bY\xdb4\xe3*@`^\xc0\x19\xfdu)@\xdd\xe5\xac\xe6\x98j0@8\xe6\x86@\x02\x02+@\xdd\xce\x7f\xad\x89\xba%@\xedd\xb4\x13\'\x1f0@\x02\xe2\x84\x9f\xdf\xd1*@\xbe8\x9e\x80ID/@+5z\xc0\xc0T)@6\t\x87 \xe9\xa4,@r.\x0f\\\x86\xb20@\xd9H#\x9b\x15\xf6&@\xe2m&\x98\xc1\xbb%@\xd6O\x0f\x82`9-@\xb5\x0b\x06\xa1N2+@L\xcd\x9d^,\xce/@\xca\xadk\xbc1K0@\x18\xa8Q\xbfWl0@\xca\xadk\xbc1K0@y\x87e\xfd\\\xb4)@\xd6>\x11\xe4R\x8b*@\xd6>\x11\xe4R\x8b*@r\x00)R\x9a\xb6%@\n\x98%\xa0\xa8\x84(@\x94\xc6g\x0f\xa4\xde&@\xea\x7f\xefj\x96\xa9/@\x81*\xfa\r\x94\x1f+@-\xc6\x19\xdeC\x01/@\x9af\xf2\xad\x02)&@\xaa#\x8fu,>/@t\xcf\xff\x9c\xf4\xd9\'@\x0f-mT\xa7J0@!\xeb\xc2\x8f\xb3U%@\x81*\xfa\r\x94\x1f+@W\xfc^\xac\x19r/@i\xf5e=/\xdc/@t\xcf\xff\x9c\xf4\xd9\'@\xc7\xd2\x01\xe4\xdc\x080@\x9fp\xb5\\\x0750@\xe3\xe9-\r\xf9\xb0)@\xd7\xa0\x08\xe7\x8b\x8a(@\xdd#N\xb5\x0f\xe4(@W\xfbB\x8a=\xd4)@\xe6\xb7e\x05\xf8\xdb/@\x9d\nU\xbb]!+@>qo\x0c\xcd\xd9(@\x12\x0c\xdd\\\x83\xc3\'@\x9f(\x9b\xa7\xa8\xc8*@+O\xd7\x80\x9e\xaf&@\x9bU\xf2"$\x9b&@\r\x17tI\x0c\xda*@\xa9\x0e\xbb\x87~)-@\xffpH\xb1h\x99%@\x92\x0cv\xc1\xa9\xeb\'@#Y\x93\x1epL)@\xaa\x97\xce\xbf\xb0\x91\'@\x0b\x0f\xddqB8-@C\xb6)U\x92\xfd\'@*\x03\x97\\Fj&@\xdeprp\x9b,0@q#\n\x8e\x83!+@\x97\xcc\x8e\x1d\xc3D)@c\xf3\xf4\xd8Y\x0c*@\'\xd1\x18e\xfb--@\xd2\n\xe8\\\x1c\x9f-@C\xb6)U\x92\xfd\'@\x8cz\x96\xbfG\x98\'@\xc8\x14\xc2\xe5\xd3!\'@oC\xce~K`0@\xbb\x80q\xaa\xd9\x160@o\x83\xde\x8c\xa3H)@\\t\n\xcd\x08z%@Jz\xf6\xebs?)@E~\x80i\n\xf7.@\xfa\xa4HpA\x91\'@\x90\xfd?\x95?\x04)@f\xcbW\xe2o\xb4\'@\xe3\xad\xa7\x12/\xab\'@>6gF\x95\xe5/@bS\x15f]Z+@\xdbN\xe4\xd4\x05\xbb\'@\xf6\xbe\x853\xc5_0@\xa9G\xec\xbd2\xdc.@\x15\xdb\xe3\xa4&S0@\xc9\xc7\x1fP%\xe2\'@\x9e\x18\xad\x95E\x0f,@\x9c\xf1I\xd9\xedb%@\x9e)\xc3\xa0\xb1\x1b\'@\xf1kfc:\x8f0@\xca\xb5\xe4\xd9b\x1c,@\x80\x00\xe7<\xfef)@\xc2f\xd7y\xaa\x1a-@\xcbx\xa8\x8c\xe7F1@\x86\xebqP[\xee0@:+\xb4\x0e\x8e\xff-@x\x0e\xcd.\'\x1c\'@\xe8\xebk\x1e\x1f\x03/@G7\xec\x1c\x87}-@%x\x7f\xba\x17\xbe/@"\x9f*\x082\x04)@\xc5x\xaf\xee\x7f\xe50@\xd6\xa8\x16w\x97\xb9/@\x15\xee%6\x802%@\x1c\x88\xe3\xf8l\x96-@\xd1\\\x0b\x82\\\xe3\'@\xf4+$\xed\x8b\x7f%@i\x1c\xf2\x81\x02\x9f\'@\x9c\xa3\xc7\x84\xdc2,@\xed\xe9\x89\xc1\x04@)@\xb6\x16\x93\xb8|\r,@%\xc1\xd0\xff!/)@\xf8S\xf5Z\x80i)@\x86N<\xd1^\x9b(@\xe0\x15Na\xb2\x8d\'@7\xbf\x97\x10\x97\xea+@AM:\x07r\x860@\xbd\xf8\xe5y\xe8\xb3)@\x15F\xb5\x80R\xd7-@\x9bZ6s(\xbf/@\xfc\xda,\xb8\x96z0@\xdb\x04`\xaf+\xa9+@\xce\xb94F\xcb\xd4\'@P;L\x9f}\xc8\'@\xa1\x0f\xff\xc6\x03\xbd&@`>2\xc7 \xac\'@J3\xee`\x97\xd8/@\x9c\x10V\x99\xed\xbd\'@d\xe2"R[\x9b&@j\x1c\x86U\x87E,@2\x8a\x19\xa1\xfb\xad&@\xad\xbb\xbdE\x07V)@?\xf0\x84\x9d\x02\x7f*@\xf6`8\xff\xec%+@g\xda\xda\xe5z\x17+@\x975\x8c\xb8\xdaU+@:\x18 \x98!\xd3-@/\xe8s\x19\x9c\xcb/@8\x9c\xbf\xe3\xf4\x12+@\x0fKp\x0c\xa7\xfb-@\x07\x80[\xec\xf4\xb0+@\xdd%\x8c\xa3\x00\xaa)@\xff\np."8)@\xe8s\x10i@\xd7&@\xb7\xb9\xe7\xcd\x0c\xa7\'@\xabP\xfc\xcbq\xe7-@L\xcd\xbf\xef\x9a\xdc&@e\xee\xf8\xb6|\x01.@;\xd6\xc7\xd0\x01a/@]\xefs\n\xc1\x93/@C\xdf\xbaI\x11\x11/@\x86\xbe\x18\xf8+\xa8+@%\x7f\xbc\na/(@~\x99\xf5\xe0O\x14+@\x04\x1a\xb1rv\xa0-@\xadC\xed8P\xb3-@E\xb7\x9905C/@\xe6p,%\xc8e)@Y<\xed\xbbp8)@\xdc\xca\x85UD\xe0-@\xf1\xd0\xc2\xe8\xd6\xfb*@\x08\x0eX\xea\xae\x8b*@_D:\xb1\xd7\xb3\'@\x05\xb6<\xf89\x1d+@(\xa3\x1d\xd1\xa5-)@\x90\xce\x88\xa7\xd2\\)@\x95\xc0\xc2)%30@\xf3)\xbb\xd9r\xda&@\xae\xf1\x16\xb1\xd8\x1d0@[\xad\xfcT&\x13+@ \xbap]\x18\x06+@X\xea\x9a\xd5\xceE%@\x12+7\xfc\'3%@\x0f\x90A\xab\x10c/@\'w\xe4\t\xedL)@\xe2\x1cx$\x8a"(@\xf8\xb4\xe5\xb8\xea20@\x15\xb9\xdfN\xca\xe4\'@zb\xe9\xae\x03\x01(@\x8cK\x7fD}4)@{\x97\xa5\x8d\xb1\xba-@\xfa"\xf6\x98\xad)%@D\x98bl2\x10.@\x86\x02\x81ww\x1d+@\x88fi<ZY)@wA\xa6\x0b\xac\xa5(@f\x9drAi\n(@\x00\x9fX\x97\xc8U/@s\x9c\xf5^@{)@\xce\x14xp\xf8w)@\xba\xb8\x017,\x9b(@\xfd\x12}\x06\x90\x8f/@-e\n\x05\x00~)@\xbf\xd8C\xad\xb2p%@\'\xf0\xddX\x10\x190@+\x97\x91b\xfc\xb9(@\xbe\xa8\xe9S\xb4\xc3-@e\xdf3\x01E\xd2\'@\xa16EO\x80\xb0\'@\x9c\xd4*\xf6V\xa2/@\xbai\x16\xad\xb7\x160@\xe8\xbc`\x11k\x00.@4\x0f\xa6\xb4&\xf9/@\xb2`\n*t\x1c0@\x9ef\xfc5X\xb9-@*x\x03\'\x82H%@\xbf\xf0}\\\xa9\r(@\xca\xdct\xac\x03\xf7\'@\x9a\x11$3\xe1\x1d+@\xec\xcc\xaa\xf0\xf9}0@\xd0\xba\xcc\x05a\x180@1/\xf3\xfc\xff)0@#\x94\xf6\xdd\xec\xce(@r\xf4o\x81\xd9\xe5\'@\xf0\xb4\xaa\x0f_\x8a)@\x1e\x96\xf6C\xc2\xc2(@\xf5GW\x00x3(@a\xb7\xa1\x07\xb0b(@\xdf;\xad\xe9\xe7R(@\xa1\xa2\xe3is/%@\xd5\x82*O/\x010@\xa8\xab\x8a\xfc\xd9L,@Z-\x96v\x1e\xff\'@\xa42\xe9u\x17\x8a+@\x8c\xad3)\r\xd5(@\xe7\xfe\xbf\xbd\xfa\x8b&@\x06\xf3\x83\xea\x8f\xe3-@\x1d\xed/\x95\'\x150@j!\xcd\xa6\x8b\\,@\xd7\xb0h3\xf73/@%\x17\xb0\xce\xa6\x07(@/\x93y\xeam\t(@\xee9\x07H\x89\xcc(@\x05\x0ea\x07B\xa2\'@\xdb[ a\x1a\x15(@\xb6\x0cK\x00\xf0\x02(@$\xa5\\\x18\x8a\xb4(@\tSu\x9f`\x060@<4<X\x9c\x190@\x8d\x05\x82woC0@\x9caR\xd7\xf0G%@\xc2O\xd6-\x00H*@+\xf8\xbfj+\xf5)@\x1c\xb4-\x13\xab\x93+@\xe0\xf6\xab\xde}Y0@L}s\xa9#t-@{\xc15\xdfC\xd6+@\xba\xab\x0e\xd1\x7f\x1b.@\xedu\x80B\x1b7(@\xafh\x8c\x10\xd5^0@\x88\x04\xd8\x13\x8d\xdd*@g \x90m\x84\x9d\'@\x8aD\xbf\xb2p\x17+@\xbd\xa4\x9e\x11\xf4c+@\xb7}l\xfa`\xa0+@\xeb;\xdf\xa7\xdcs,@\'a_r\x06\xb6&@!sg\x02%\xd3(@\xfb@\xa0\xb74$0@1\x84R\xb9\x9b9%@\xc1I\nS\x1300@\xc8\xfd\x18Z\xea\x1d0@\xcb&J\x03Z\xfc%@`\x7fIi_\xe9%@s\x9b[\xaf\x16g&@\xde%1B\xf5W&@\xf7\xae\xf4N\xd4\xdf(@\x9f ,\xfc\xb0\x84(@\x81\x8c\xa3\x03\xb0\xf7%@\xe9\xac\xc3\x85U\xcf\'@>sEO\x12\t/@T\xa4^=%\x16)@\xe8x\x132\t\xca(@\xa9y\xa2\x05\x83_(@\xf9x\x0e\xb3\n\xe6(@\x1e\x97z/\x86Y&@\x16<:\x16\x98)&@\xa3\xba\xd4\x94\x88\x9b1@y_18\x86\xfd%@E\xae\xa5\x06\x8f-)@\xa1S\xd5\xb9\x8a\xe4%@\xf7e}\x14{~&@\xe7\xc7C\xef\x04\x16&@%r\x1eE\x8b\xd8(@1\x1b\x0f\x0b1\x9b(@>\x08\x17\x93D\x8a(@\xf76;I\xbf\x12&@\xf9;@\r\x0b\x01&@\x1a\xdc\x84\x1ae7)@\xe5\x1e\x95(\xa3()@\xe5v\x13?\xe1\xfe%@n%T\x0ca\x03&@]B\x1c}\x01$/@\t_\xae\xa8\x1c\xb8(@3Q\xc2x8\xa7(@a\xff\xb1<\xe02)@\xde\xf6\xf0\xc6\x89o/@\'\xf0\x7f\x11\x08{/@:\x17\x82\'(\xc6/@\xe8\xa8\xb9\x1d\x14")@\x06\x9ai\xaa\xbf\xa9(@\x06\x16\x9c\xed\x87\x9d.@\x1d\x98\x8cB7~*@}\xe8b@\xd1;&@z\xc3\x97\xf4\x8d\x03/@\x96\x05o\xf9c\xd8%@@dQwE\xc6/@\x9e\x00,\xc6F\xd9%@\xa8\x8c\\_\xd5\x070@\xcc\xd3\xe2"sX&@\x19\xea\x7f!\xa1\xbe.@\x95\x99\x85+R\xcb%@\xea\xcb\xb8G\r\x82/@\x95\x99\x85+R\xcb%@\x8c\xcfd\x93\xf3\xee%@E\xd9\xb9\x06$g.@\xe0\x02o\xdc_!&@R\xdde\xf7\xd1\x080@:\xf7\xe2\x86\xb3\x88/@\xe43\xe8BY\xd3%@>\xf2\xac\xe0\xb9\x9f/@\xa91\x90\x8a\x9e\x1f)@\xc5$t\x0fz &@\xb6\x00\xe9\x8d\xf3\xcb%@J\xd8\xf6LV\xf7%@u\xa2.\xb9\xda\xf4,@\x9e\x8a\x9eS\xcc\xe6%@2\xc8\x8by(\xeb+@\xa0\x7f\r\xfd\xff\xc3%@ae\xf6\xda\x9a\x1e0@\xd6e\xda\xb4\x00\xeb*@\xb2j\xda~V\x80.@\x07L.x\xa6\x1a0@D\x9e\x86\xaf\x8a\xe1%@\x06\xf9\xa1\xeeh\xdd%@\x14\xd9\x17\x08\x95\xba%@H\xf7jQ\xac;0@X\xfe\xd6\xad\x0f\x10)@<\x83B\xd5\xbe\xb1%@\xbaP\xec\xee\xd3\x9f%@a\x0e\xb0U\xc370@\xd3\xd0\x97\x89^\xa4%@_u\xc0;\xb1R0@\xd5C\tP\xb3\x94.@\x8f\xa2\xb8\x95\x08R0@\xc7\xb9Y!\x8cm&@\xc59\xa7&\xa0\x8c%@Jz\x92\xfc|L0@\xc4L\xaa\x9f5\xa5%@-+\x0048\xb9%@\xc2v\xb5D\n4)@\\\xe2\xd4\xb3g\t(@\xf3\xf7\xcb\x05p\xaf%@\x13\x13\x9c\xe0\xab\xb9%@\x86;?\xe9\\`0@\xbc\xc9vK-\xa7%@P\xbe\xe7\xf5\xdcg0@\xe2m&\x98\xc1\xbb%@N\xeb\xf8\xe8\x85c&@%l\x8c\xb8\x91\xa5%@\x8d\xbaGz-\x86%@\'\x7f\xceE3\xbd%@\xecm\x9dC)p/@>\xa60l\xeag&@\x97{\x06W|;0@\x97A\x14\xc0\x02\xf1.@bO\xc7C\x9f-0@\xdd\xda\x9c4c\x92*@\xd4\x87O\xe9\x9e\xbd*@8o\xcd\xf1\x0b50@\xce\xeb\xc3H5e%@\xa0\xf4\xff\xf4\xd4:0@xg\xac\xe0\xee\x80*@:\xca\xdaV\x87&)@\ng\x11\x10-\x9a%@\xf7\x91\xb6\x99\xc0\x01)@yj\x87y\tx)@\x89\xbb,\xd2\xeb{0@\xc2\xef\xf8\xace\xf1(@\xa0\x1d\xee\x98\x0e|/@\x93\xccFB\x0c\xff\'@\x97p[\xbdS`)@\xb46\xfe\x8a\x9d\xf7\'@\t\xba\xd0~\x98\xd2\'@f\xc2\xf4\x8e\x98h(@S\xce\xf8\xeb@\xf6\'@\xf7!\xc5w\xd3\x0c(@-\xaf\xa3=J\x85+@\xeat\xe9\x83\x873(@\x01"MR\x92\x160@\xb72\\\xf7\x03\xd3(@\x88y\xb4F\xd0\xc6-@\xf83M(\x13~0@\xba{\x97\xfbZ2%@\xfc\xec\xc0$\xf4\x04+@\x9d\x9b\xc8\xbe\xc0\xdb%@\xed\xb9bo,\x16+@\x95\xe2\r\x98\xd5\x1e0@m\xae\xea>]\xb3/@ \r)E\x1d\xea*@%y\x9f\xc6\xc7\x01(@\xc4\x01B\x10~\xa9\'@\x1f*\xd8%Z\xcb/@\xb5\xd6]\xd5\x0b\x1f0@\x93\x0b\x0e\x0b\xf0G0@\xb0L\xfb\x10\xa8\xfe*@\xc4\x01B\x10~\xa9\'@\xd6\xc1\xc3!\xafJ,@\x00a\xef\xd0\x97\x92\'@\xf6\xf2\xa4D\xd4\x85(@\xea\xe8\xfac\x05\x870@\xa6S\xb8v\x036,@\xca\xbc\xdbk\xa0\x100@f\xefYGe\xbc/@$\xc0U\x1eBC0@\x0e/\xabL\xde\xe3\'@\x10\xc8\xecR\x1a\x8e0@x\x14D\x05\xaf)(@E\xc7\xc81q\x8e0@E7u`\xd6\xd6\'@\xe6\x98l/\x19\xed/@\x90\x0e\xb3:\xceG-@\xe1\x9f\xcc\xf4\x0e\x90\'@\xb3:\x8eG\x85]+@Y\xa3AB\xc4b+@\xe1\x9f\xcc\xf4\x0e\x90\'@\x11\xce\xf7\xe8\'\xe5/@5\x85B\xe8\xdb\x180@P\xcdj\xbbW\xec/@\xaf\xc7\x13\xd8\x8e\x92\'@\xa3!\xcay\x85%+@\xa3\xd9\xd7\xa9\xa5#+@\xb0\x80\x82\x01\xc2\xa8/@\xa5\x92\x9c\xbc\x96\xb4/@\xf5\xaah\xdf*\xc0/@~\xfd\x03\xafL\xd9\'@Hm\x92\x1c\xa9(+@^\xb6\xbb\xfc}\xeb+@n\xf4\x8c\t\xe5,)@\xe3S\x12\xd2\x8d/+@C\xb2\x80\xcd\xdf2+@Lyy:p\x1f+@\xd2=\xb9\x118\xd7\'@}\x85\xbd\x0b\xa6\xd60@\x15\ne\xbd\xa6\xd1\'@\x01\xc8\xb70/\xd10@\xe7\xba\xd9D\xbc\xe3*@\xcf\xac\xef\x99I\'0@\xa2\x87\x9f\x1fD\xc9*@\\\x0c\x97 \x98\xe1*@s\t\xad1\xbb\xef*@2\xbe\xd2\x01\xc6\xc9&@-p\xe5J\x01b0@\xb8\xc3\x85\xd9\x02y(@Bp05\xf5m(@\xc3\x81\x85\x8e\x08r0@h<)\n\xf8\x800@\xdd\x04H_YU0@\xa6\xa9\xd72-\xb1)@-\xfcP\xb3>r\'@\x813QG\xc7x)@\x147^\xcarR\'@]]\xf4lu*\'@\xd0\xb1\xa2\x83\xdb|(@\x01\xe3\xe0e<t,@\x7f\xfa\xcc{:t,@Q\xd9\x95\x8d7t,@|\xca\x8b\xdf\xea\xa4,@F\x12O\xc5\xc3V\'@\xd3\nd`\xd4\xb2,@\xee\x05\xfd-\xf9\x9d,@S\x10\xe1>\xdb\r-@\xa1\x9a\x97\x97\xf4{)@\xe0\x8f\xf0\x9bG\xa0-@\x80Y~\xa1^\x88)@;\xa708R\x04+@=\x86h\xc0\xa7\xa6,@\x1a|}r\xae\x1c+@Q\x1f\xa2qX\xbf&@\xcb\xa1\xf5\xc1\xcd\xea*@\xc2\x1b\xbePH2/@\x95\xb5\xc5\xda\xae\xc5)@\xd8\xb2sJ-\x1f\'@\xc8\x99\x84\xb8\xd9\xf1)@\x9e\x930\xd6F\xe1.@\xdeD\xea#\x9f\xf8*@\xfc\xf4}\xf2\x1e\xbe\'@<F[\xca\x05\x0e*@\xb8\xca\x05\x8c5\xfb.@\xb2\xb3&\xffw\xf6.@\x1b\x94$\xf9\xab\xd2.@-\xff\xbf^\x9c\xa5-@\xf5\xff\x0e\xbc\x9d\xd7-@\xe9Ol\xf4\xcb\xea-@\x15\x9f\xaf\x08\xa4\x10+@Z\x92u-\xde\xc9-@K\xb8\xa6#L\xd4-@\x01w\x9f\xa0\x9c\xae,@\x85\xba\x85\x87\x17\xf7-@\x9a\x0cq\x1dq_/@\xdf\xbb!a\xc9n/@\x15\x84\xb1l\xc1p/@\xf3U\xfe\x1bi\xba-@?\x82\xc8\x98@\x84-@Ug\x124\xc7})@Ug\x124\xc7})@\x8e$E0m\x1b0@\x8c\x88\xbe)@\xbc-@\xe0\nJ\xc4\x1f\x0e.@3\x12{\xe1\xe1\xb3\'@Z\xa7\xdes\xb1\xe2-@\x048\x8b\xa8L\x88/@\x160\xfcD\xa2\r(@\xfe\\\xc1\x1c\x0e\x0e1@\xe5\xe6\xf4#\x98\xe7+@\xe9\xd8\xd1\xb9\r@)@\xbc\x00Q\xec\xbf2/@\xe0\xec\xcbt&\xc2(@,6\xfb\x93\xba\xce(@\xa8Y!\xebC\xb1)@\x89W{\xe7\x9d\x170@\xde/\\\xb6\xa5\xb9(@E\xd2\x8f\xe0\xee\xb8-@Y\xe8\x8e+\xb9#(@."\xe4\x03|\xd9+@\x8e0\xf1\x82\x8e60@\xbc<\xf3\x92}\xc8\'@\xbe\xf5\xba\xd2Q\xbb\'@\xd1e\x94*\r\x90&@\x98>\xd5n\xceL)@o(\xcaE\xf2\xbf-@\xcf\xeb\xf6\xb9\xcc\x80-@\x1c\xbc\x13\xd0}*+@\x06\xeaN\r(\xdf&@\xab\xddaw!3(@\x1bt\xcf\x0b\x03W)@I\xb4>\xdfP+/@\xa0\xe6\xe3\xaa\x7f9)@aX\xccF"4/@O)\xe0%\xef@(@\xab^\xcb\xf4\x12F)@\x1awGf\xaf\t)@\xfa\x99fb\xbe\xa5&@\xbe\xe3:~\x94\x1b,@\xa1\xa6\xef|\xf8<0@\xfb\xa4\xeb\xabDY0@`\xd0\xa2.\xdd\xd1&@\x9e\xfa\xfa(\xe0\x9d\'@\x04`\xeaU\xbc\xea*@E\xc7\xc81q\x8e0@\x0b\xbf\x8b\xd6l(0@\x0f\x8a\xb7\xed\xee\x07(@E\xc7\xc81q\x8e0@G\x9b\x10c\x91\xdc&@5\x85B\xe8\xdb\x180@a\xc2\xfdc\x97\'%@\x80Y$8\x99\x9c&@\xc5;\xfc\x99\xed\xaa+@\xbb\xa1i\xcd\x8fb+@V\x98\xcb`\xf4\x98/@\xf8\x02\x83\xd8B\xe8/@1\x89\x1a\xb0\xc2\x0c0@<\xb1kQ\xbf\xa4/@\x0e\x1f\xc6$V\xca0@Fy}:\x87,%@m\xa2\xf4^?%%@\x1a\xb7\xec\\)\x841@k9\xd8\x15;\xdd\'@\xb0"3\xb0\x04\xde&@\xf6;SUx\x910@\xbf\xc4]{\x93\x9f0@Wo\xb8\xf5\x85\xbc\'@zn\x9c$\x15\x19/@2\xb0a\xdfa\x15/@\x89E\xf5Y\x02\x1a%@\x0b_\x85\x14\xe5\xb60@\x99\x922TeP-@#6\xef\x8b\xd2.%@O\xffI\xbe4\xde,@\xd4\xefk-\x82\xbc0@\x98\xd6\xf1A\xc7M/@\xfc.M\xf6X\x1b(@\x0c\xab\x08\x0c(\xb10@\x11a\xc5\x1e5\x13/@G\x9e\xc3j\x91\xb1(@\xbf\xdb\xa6\x9b\xc6\xb90@\x9a\xe6\x85\xb31y)@<4<X\x9c\x190@\xbf\x9a8\xd3w\xba-@\xe2\x88\x95\xb7T\xf8/@+C\x1b\xfbgf0@\xe2(;\x9c\'\xc5*@\xfb\xa4\xeb\xabDY0@\xfb\xa4\xeb\xabDY0@\x8c\xb0\xf6\xc4\x9d\x010@\xd5NA\x99Db(@Y\xd9\xa3f\xb25)@Q\x80p\x89)\xfd0@_!\xcc\xd4\xb1c0@\x15g\xdex\x17c\'@?nm22\xd9+@0\xeb&\xfe\xfcE-@\x8d\x17\xf5]\xab\xe0\'@\x0b\xf3\xa3\xa8\xdc\xe1+@\'nE\x9e\xe0\x8c1@\xa0\x1d\xee\x98\x0e|/@\x06\xbafo}\x980@\xbfmq\x18n\xad,@<\xae\xfb\x13\x1cd%@\xcf\x9b\xcb\xa1\x8cf/@\xd9\x9c,PG\xa8,@\'\x8a\xd0\x1aET*@\':\x8f\xf7 \x19/@\x00\rm\x08\x00\xe2,@\x91$Z\x02\\\xc2.@T\xcd:u\xa9\n-@quJKR\xb5,@M&hE\xf4S*@<\x92}\xdcU\xc3.@\x14j+x\x85\x93,@7Ij\x81.X(@\x128\xdf\xf0\xa4N*@BD\xf7[}\xf1)@y\xba\x9b\xb7\xd9\xa6%@\x17\xdc$\xc8=\x19+@\x11{3\xdc\x84Y&@\x8c\xeen\x8dF\x95,@\x9e\x96\xf4\x13\xed\xb7*@x\xba\xb31\x03\x8c&@\x85\xdcu\xb8\xda\x81%@9\xf32\xf2$\x070@\x17\xec\xaa\x9b\x8bV*@IK\xd1\x85\xd5\x8c/@\xe8\x80\x18jQ50@\xec\xea\xd0\xd20//@\xa4I2\xee\'\xed/@\x1d\xdc\xa1`\xde=/@N\xdd\x9f\xc4\x02\xd7%@\x07A\xb1^\xe1\xc6+@.~\xc7Gy\xfb/@\x16|_\xdd\x11\xec%@\xc5H(\xc3\xf3\xd9.@yuJ\\U9/@LW\xbbT\x1f\x08/@\x1d\x98\x8cB7~*@\xec\x88\xc8\x93.x)@\x85\'\xb9\xcas\xb4&@\xa4\x86\x08_\xfe\xae/@\xf2\xd5\x15\xe84\x92-@s\xedv\x84\x08\xd8/@\x15\xce\xd4\x1f\xa5<-@\xf9pS\xed\xe88%@f\x1a\xf9\x12*\xd3-@d\xc1\xd2]yk0@i\r\xbc;\xb7R&@\x8de\xbf\x88\xf9\xb4,@2\x94~`\x8b\x000@g\x9c\x12\xbf!.)@f\xe6\x94h\x19\x9b(@O\x13\xe0\xa6A\xbb&@\x94O\x01F\x8c\xcc(@\x81\xde\r\xb0y7)@\x0boZ\x17\xc4%)@\xd1S\x94|\xc70&@\x86Z<\x87Y\x8c(@\x02*\xce\x7f<\x180@\xc1Ck>\xdd\x1f)@4\xa7bY\xe0](@\xd1S\x94|\xc70&@\xeb\xfe&\xdc\xb2\xb3&@/4Y\xdd\xf4?&@\xc1Ck>\xdd\x1f)@\xe5\x92G\xb6|\xa11@\xcby\xc3OE%)@\xc1}\xba\x87U\x04)@\xe6kS\x00lj(@k\x0f\xf6\x0b\xe2\xfd/@\x15\x8b~\xbcu[/@]\xca\xfa\x84\xdb\r-@u\xa2.\xb9\xda\xf4,@\xab\xd4\xb9k\x8c\x8e(@"\xe5\xf1\x7f\xdfK-@\x1eay\xc7\xa9*)@\xd9|\x9d\xbbP=&@\xd5i\x05]\xdaP(@,\xb9*^\x13\x060@~#\xe6U}r(@Ta\x01\x8a\xcb\t-@\x00\xbd\xe0\xbeS\x0f&@g\xab\xe0}\xab /@u\xab\x88\x1b3\xf9/@+n\xf4|\x9a\x14&@r\xeb\xc8\x89\'\x16/@\xe5#9Z\x850)@\xd9\x9d\xe0L\\5(@#\x1a\xf7\x0c\x80\t/@\x1c\xc8\x8dn\xff0)@\xcd\x91\xa4\x0b\xc3#)@\xad\xf6\xc7\x9ae\x11&@\xb2C\xdb\xca\xc4@(@\xfc\xf3`B\xd7;&@\x9b;\xb9\xf5\xdc\x080@>\xbf\xc9\xb7\x03n&@\xeb\x8f\x08>jh&@^\xab\tMi\x9b/@jF\x83E4\x03&@\x0e\xaf\xae[\x9c,*@\x10;1\xfb\x1d~/@U\xd7_\xf7\xaf&)@_\xb0X\x9b\xc8\xf1%@hD\x83\xcc\xbe\n0@\xd9\xfc\xd7[\xfcU1@/\xb4\x17\xb9b\xf6%@\x86K\xcf\xdf6j-@\t\xba\xd0~\x98\xd2\'@\xa0N,\x18\xd3z&@&\xd3\x88\xf8$\xed%@\xac\xd9#\xa0\xd9\xdd%@\x9c\xb7k\xa3\x8dL-@\xf3\xe4\x8dop}-@\xc4\xa5\xba &y-@\xa9\'\xad\xb5k\xdc%@$\x1f*a\xab\x97.@\xb0PIp\x85\x070@\xf3\xe4\x8dop}-@y\\\xcd\xfb\xc1\xc6.@5\x8b\xd1\xd1\x1c\xc8%@\xd8\xd9w\xfb_\xf0%@u&An\xd0,&@\xb8H\xa6\xc59\x9b1@\xd5\xfb\x9c\xc0\xf8\xe0.@1T\xed\xd8\x8e\xed-@`C`2\xa4\t0@\xbe\xcd+\xca\xbd\xd1%@..\t\x80y\xc8%@\xcd\x01v\xc4n\xfe-@\x0c\xcc\x7f`\xaen-@\x07\x8f\x07D\xd5\x93.@\x020\xd98\xc8z/@\x858\xc8\x11\xf2\xf0\'@c\x0f|\xad]\xa4&@\x12\xe0t7U\x1c0@\xf1\xe4\xe6\xf8\xe5\xd8%@\xb2\x9c\xed\r\x94\xda-@4V\xd4*\x83H-@|=4\xd9\xae\xe6/@\x80\xd2|:\x05/0@f\x81\xf9`T\xe9%@\xbc\x9c\xb5>Z\xde/@h\xc1:C\xf7\x91.@\x10\xd2\xe1\\\xe4\x00*@\xfc\xc7\x03\xc2\x1e/0@\xd6\x97\x02V\x06\xd5%@?K\x01T\x97\xbf%@\xf8\x93-|T\xb5)@R\xd9y\xda-</@\x06U\x9b\xc2 \xed/@\x0bl\xcd\xc0\\)0@\xce\xfcxl7\xde&@\x14\xc8\xeb\x05\xd3\xb3%@7D\xb0Z{\xe5%@\xc9\xcc~q\x04\xf7/@\xd7\xff9\xe8\x1a60@\xec5Wn"\x91/@l\x0ff\xa4R/0@\xff\x1f\xc5\xdf\x10<0@\xd8\x11\xffy\x83\xc8&@2\x1aK\xed\x8b\x83/@\xf9\xe4&\xc8bS-@=\xa3 \x84uN/@f}n m\x10(@\xc1*\xe3\x8d\xc8\x13&@o\x0c\xca\xd0\xec\xb0&@\xf5\xfcD\xdf\x053/@\xd8\x11\xfb&\xb5\xc7%@\xab\x1bf\xe6\xa1\xbc%@f}n m\x10(@o\x0c\xca\xd0\xec\xb0&@h\xfe7\xa3D\xff\'@"J\x12 \x0eA/@\x0e\x02}\x0c\x80\xa1%@\xc7\xdd[\x05d#0@Z^\xff\xaf\xe7\x92-@\xd0\xff\x96\x08\xca\xa6&@\xc0^YI[=/@\x84k{\x94XR0@\xc6I\xa1\xa1 80@19|\x90\xdeC0@\xd1\xa2Ro\xf0\xb6\'@S\xd7\xddn\xe2 \'@\x9d\rt\x11\x13\x82-@2^\xf5M\xf9\x89%@\x1bj\xc7\xea)\xa3%@=\xd9F\xeav*\'@4\xc0\xe7\x00\x01\xbd%@@^^m\x9c\xb2-@W\xc2\xdf:\xda\xa3-@\xb2\x93Du\xe2\xb9%@\xe6\x1dM:\x80p*@\x13\x03@\x8d}\xe4\'@{M\xf01\xb6^0@\xb5"}ZM\xe1+@\x85"\'\xb4=\x97-@\r\xec,\x90\x1e\xbe%@\xb2\x11#\x8a\xb6\x8c-@RTc\xa1\xb7\xe3+@\xe6\xa0\xdc\x9c\xd0\xb9.@\xe3\xd0aH\x1e<0@\x86\xb4M\x83yU0@\xa4\x9d\xe1t\x1d\xc6%@\xca\xac\xea\x87\xbf\x90*@\xa3\x1e\xd2\x98Z\xf1.@SP\xdd\xc3\x0c\xac+@2\xe3u*\x11\xb1)@}\xd3\xa6\xc7\x11?)@:\x19\xe6\x8a\xbe\xc9\'@\x9fP\\\xc8\xf0\xb9\'@VR-\x9a\x85*/@\xc4\xdd\x00\xd44\xa0&@%\x07a\t\xcd{*@}\n2\x15\xd34/@b\xc7\xbf8\xa6\xcb%@\xa6B5\xdc\xe2C)@<\xe1\x8f/Mc%@\xa1\x92c\xbd\n\x99%@\xcf\x04\xb1Z9\xa6/@\xb01\xc6\xfd\xbe\xa8)@\x952J\x19\n3(@4\xe2\xd9\xc65\xde&@8\xe2Zi\xb8\xd2&@\x1a\x97\xbf\xc0\x8e\x9a&@\xb7}?\x1f\xf7{%@\xffB\xda\xb5H&0@\x1d\xec&{\t%0@F\x1c\xd52\xe9\x94&@\xcb\xa6V\x1d\xf8*)@1R\\\xd0O\xb8/@\xbb^\x960\x18W)@\x19\x07\xcc\xbb\xdd\xad(@\xe1W\x86d\xf83%@~%`\xd7#p0@+\xbf\xf8\x14\xf7e)@(\x80\xd2\x1c\xcc\x9c(@Np\x13"z\xda-@\xe0\xe8\xa9\x19\xcb\xb0\'@`\xb7\x7f^,\xb4*@\xa4\x8a\xd77\xab\xfc\'@\xd6\x8d\xb4}\xe4`)@YR\x19t7\xba\'@\xba\xd5\x07\xc1\x00\xf8\'@\x05\x8c: Z\xa7*@\xd5\x13P\xa81\x00+@\xc6\nQ\x15\xdb)(@\xa1-7\xc5\xc4\x1a(@\xb2\xd80g\xb4\xe2-@\xaa\xea63b\xfe/@\xd8\xe4\x12\xb1P\x8d+@\xd5\x92<w[\xad\'@{\x93\x8d\xd0\xf3\x84+@\xad\xe5\x05\x18IA%@\x8d\x8d\xa3O\x873(@\x07\xc7+fK\xc2(@\xfc\x14V\x93\xde\x17/@\xac5x\\\xf1\xbc-@\xb2\xff\xa6\xd4\xc49%@\x0bGd\x04\xc6X%@g\x18\xbd\x12\xa7y)@\x03\x9c\xa8\xb2\x01\x1d+@@\xcf\x86\xc0\x9a\xd2\'@u;A3\xcd\x01+@$R\x07\xfbv\'0@\xf7\xed\xbd\xfbC\x1c0@\x1fg\xa2e\xde\x8e/@4(\xc97\xa3n%@\xca\\\xe8X\xc4~)@r\xefr\xcd|\x18+@\x82\xa5\x91(x\x11+@\xdf\x82\x9e\xb1\xe8+%@\xaa\x13\x8e\x91\xa8\xb8-@\xc5\xc7]\\uE%@\x86\xe3b\xbfL5)@\x8a\xf7\xcd(L\x1c+@\x10\xc1ka\x9f\xb5/@h\xbe\xfa\x9aR 0@\x19{*v\xfa\xe8+@_r\xf0\xd2v\x170@I\x16\xf6\x9d\x05\xb6\'@^\xa5\xc9H\x12P0@z\x80\xba=\xdaS0@[|\x1f7I\xc8/@#\xe5\x00v?G0@\x16_\xa2U\xcd\x00+@Y\xd8\x0c\x00\xdf#0@\xb7\xb9\xe7\xcd\x0c\xa7\'@\xf1\x1f\xc9\xf6\xe4\x9c/@B\xe4Qs\x00\xf7\'@\xa4i\x0ec%~(@\x99\xdd-\xd8\xe7:+@\xb2\xefd\x7f\xe4\xfe/@\xbb\xbd\xfb\xc4\x8d\x91\'@l\x0c8Dc\xff-@2\xdfM\xd3\x80\xe8-@\xbc\xf9\x9d\t,\xb1/@\xe7U\xd1\x19r\xcd/@\x82@\xd53\x00\x860@on\x18\x8eM!0@\x0e\xcf\x81wZ\x97\'@\xca\x00e\x99\xbe\xb5/@W\x06\xa9\x9d\x8c\x0f0@~\xf7\xd1\xfe\x14C0@\xdf\x19\x9f\x08\xe4\xf2-@B\xdc\xde\xb7o60@\x98\xfaU7B\xe4\'@\xecK\xce5\t\xba/@\xcf9\xfc:\xe3\xd3/@\xdd\xb5\xca\xac\xd4\x1b0@\xc8\xe2\t\xa1\x90/0@t\xd8\x0f"i\x8d0@\xfb{8\rS\xd9\'@\xe5\xcf\xb5*,+(@\xd9\xc2k\xdc\x1d\xf2(@\x9f\x02UXd\xed/@\x14]\xd8<\xdc\x130@GG^\x82S\xee/@\xe1\x9f\xcc\xf4\x0e\x90\'@\xcb\x12\xca$\xf8\xcd\'@Z^\x93\xdc\xcb\xe4/@\xe5j\x87\x98X\x180@\x12\xd2\x8e\x03\xf33+@:h\xf4\xd2\x15\xcf\'@\xab\x11s?\xe1a+@\xf6r\x8a\xbf\x87\xe6\'@\xb9n\xec&\x82\xbb/@\xab\x0c\xfe\x05\x8d\xf0-@R\x1c9\xd6)%+@\xc2\xa1\x9c\xf9\xc8\x0b0@\x94\xcbs\x84\xed\xdc(@\x87\x8c\xd2\n\n\xa8/@\xe9t\xef>\xf1\xe1,@\xad\xd3\xd32!\x920@\xc0>\x02\x8c?3+@\xa0\xb7$\xea\x85\xc70@\x12\xac\x0c\x8ee\xd10@we\xef#\x92\'/@\x88\xd2\xe6JG\x0b0@\xd2\xe3\xcb\xffv\x130@\x05\x8bi\x07C\xb90@\xf6t\x92\xe2\xed;0@\xbc\xf2g\xbb%\xa9)@\x91\x9bvEc\xdc*@\xf8\\7r\xbb\x180@\xe9\xf4\x8e\x8d\x15\xf4.@\x85\xea\xda\x89\x17\xed*@\xc7C\n\xc4lm(@[\xe2<\xb2\xcae0@\x83_\x9e\xeacr0@\xe2\xe3E\xecw\xf5.@\xa2w\x9d\nRQ0@\xa7d\xba\x13\xa3\x0c*@SL\x8f3\x80\xad/@\xda:\t\xfb\xea\xe0.@J\xcdkF\xb2+\'@!\x17T3"\xf1)@F\x14\x80\x90`\xca*@G\xd9\x12wx\x14(@&\x8b\xba\xd3\x1cO)@P\xd5\x92\xd3\xe6\x15/@B\x0b\xe1\xe5\x04\x05+@\x1c\x9d\x19lU\xd3)@J\xf8\xab&\xbdg,@C\x91\xd4\x97m\xdc.@\xaa\xf32E\xf3O\'@RM\xb0|z1\'@\x1c0@+U\x0b/@\xd3\x08@\x91\xb1\xa6,@s\x95\x94\xaa\xceT/@\xe6]DC\xca\xb4,@\x03\rK\xc3\xb9\xef\'@\xfb\xb1L;)\x11/@D\x11,w\xc2D\'@\xdb2\xcf\xd3\xaf\x1b+@EW*B4\'(@K\xffNn<t,@\xcc\xcd\xc70\x12\x9c*@~\x11IVZ\x8f,@c\xbe\x88\xb2k]\'@\x10H\\\x08P\xbb\'@&\x12\x89\xc3\xc4\xb0(@\x12\x1fI\xd3\xbaB\'@&\x9a\x92Kq\x12/@O\xfe\x80E\x7f\x00+@7\n\xbdB\xa9\xb8(@O\xfe\x80E\x7f\x00+@\x93\x8e\xe6^\xcc\x99,@&\xfc\xc3\xc2\xc5\xb0,@\xf32\x04b\xda\xc1.@\x00\rm\x08\x00\xe2,@\x85\x12.q\xf7\x070@\xf1\xda\n5\xd0\x000@\xcda\xad\xc5\xea\x840@\x140\xf0>\x82\xe2\'@\xcf\xfa\xc7>\xd3\x1b0@;\x9f\x8c\xd9n\xb20@\xbc=\xc4Bq\x010@\x0eW\xf1n\xcb\x1a/@\xb2\xab\xb6\xa1O\xb8+@\xa0\xa7N\xb9\xe88%@\x15\x13\xb8k\xb6{(@\xb6\x7f\xbbJ\xc4\xfd%@.\x1f\xedF\xa7^(@\xa5\xea\xa7\xe5DC&@)\xa0\xc4Y\xd5\x10/@\xf5\xd4\xc4\xc2\xac\x87-@2\xc5\x06\xb5|$)@\x01s\xbbtj\xac(@\x13\xa5\x87C\xd0\xf4%@=\x10B0\xf7\xf7-@\'\x96t_\x06()@U\xa6\xaf\xd0\xb9\x87(@\xca\xb7\xf3;\xf7\xf1\'@\x17\x91e.\\\x04(@ \x0cP"\xe4\x1b&@\xb7\xb1\xb9\x8a\x1e\x00-@I\x0b\xe5\xc8r\x03)@\x1a\x01\x83\x7f]h(@\n\x0f\xf0\xc8\x00\r-@\x97\xf2\x9b<1))@^\xd1\xd8\x81)\x15&@v\x82\x1a\x88\xc0\n-@\xab]\x08\xf7\xf3\t)@\x93\x1a\x15,,\x06\'@\x8e2&``[&@\xa4\r\xd3\xee\x87\xa6/@j\x87\xedy\x88\x070@\x96\x1c1\x95\xd2\xe8-@\xbe\xd6\xb1\xbc\xa6E-@\xa7(\x19\xf4B\xdf,@*\xf2\xe9\x8aa@(@,\xf9r\xa8\xc6\x8a&@\x18\x9bg\xe0k\x070@\x97\x9a\xb5B\xf6!-@\xfdB\x8b\xf5Jj&@\xfe\x9cP\xfd\xc7\x85/@\x89j\xe1\x88y\xf9(@\xe1\x96`Xw\r0@3G\xd1\xbe\x90D/@h\x12\x05\xba:}&@e\x86OS\xa1\xc7\'@\x05(\x1de#y-@\xe6\xe4\x9cw\xd7])@su\xa7\xff\xcc\x80-@\\\xbf\xd2\xd0~\x1d-@R\x13\xa2\xb6\x16o-@3+\x96\xb8\xd6S)@\x8f.\x8266\x8a(@@\x03\x8c0\x88\xf4\'@\xa5\xf0|lvK-@L\x19\xbej.<-@\xb1k\xf3\xb5\x84\xb6)@%\xd9\xe0j\xab\xf10@~\x12\x1f\x10VI,@W\xdb\x18\xbbq 1@\xf7\xb7\x1b\x0e\xb3\x02(@\x7f\xd0\xf8\xff\xa7%-@\x19\xe3\x11h]\x90-@\xd0\xff\x96\x08\xca\xa6&@E\x13\xe5\xe7\xd0$\'@V\xa1e\xa5\x8d\xb9&@\xe6+\xdcJ\x89\xb0,@\xf1y\xa4^\x8b\xdc\'@\x8c\xd6\xb4\x07\xe0\xe4\'@\x03\x91\x1e\xbb\xa4\xdb\'@\x99\xcc(Z\xbd\xbb\'@\xed\xe0Sj\x8f\xab+@\x0f\'Y\x06\x0e\xae)@)\x11\xf8\xc9\x16\xa2&@>k\x8b\xbb\xc0+/@\xc1\x06\xdc\xf7Y\xa9+@\x0f\'Y\x06\x0e\xae)@\x98@\x81\x18\r\x99&@?z\xae!\x0f,)@`\x1e\xeb(J&(@\x8c\x10}\np\x89\'@R$\xe8\x9b\xe7\xc6/@\x1a1?j]\xb5\'@\xd8\x87\xb4C^\xbb\'@\xc1\x86\x9a:\r\xe6-@\x1e\r\xf1\x87\x84\xd9-@\xedm\x03m\xb4\x1d0@\xd2\xc8K\x0b\xf2\x90/@A\xd7\x024\xf4\x7f)@\xf2?\x00\xfa(\xc0-@\xab\tKP\x1f+)@*\xd2\xb6\x14h\xf70@\xad\x1a\xdaK\xa2\xfe/@\xf2dC\xe4\x17\xbc+@\xc6a\xc1G\x95\xfe-@\xd1\xa0\x00\xdd\x07\xb6-@\x13\xbc\x0b\x89\x8c\xcc-@\xcdV\x80\xae-\xcc-@\xa3\xfc\x9d\xb6\x1fD)@\x8b\xc0\x80\t\xc1\x99/@gfr\x92L\xf5.@o\x01o\x13\xfd\xcf*@\xfd9\x14\xa3\x96\xfc.@|\xd0$0\xbd\x8a/@\xfb\xb7\x90Jj\xd40@\x90\xde\x8e\xc7\xa5\xa0/@r\xd4\xb6\xb0\xa8\xab,@\xa3\x93\xaa\x10\xb9\x02*@\xbb9\xb1W\xbd&)@\xf2?\xed}\xd5\x98/@\xd9\xb3=\x98\xa0\xef*@G\xcd\xea\xc4\xe3S/@\x9f-(\x91\xee\xc7)@X.\xe0\xbf\x9aS/@\xa9\x07\x9b]+\x1e+@\xf7\x9bPq\x19./@Mj\x15\xb8\xe6\xa4)@\xc2\xd5\xc7#\xcd~/@:d\xc4{Pv1@t\xc7NFO\x86)@\x84\x1c\x08\xab\xb5\x9d)@C\xc5\xebH\'\xc9+@0\xe9h97\x9a,@5cg\xa8\xab\x88,@9\xc1\xabh#r,@v\xd7/\x9e\x8c\x0b)@\xae\xfb`o\x8a\xb6(@\x9c\xbe\xd7\xe4\x05*\'@\xf2\x806{\xa7o,@k\x83\x92k&c,@yJ_~\x1cN\'@$\xca\xec\x83\xa7j,@r\xfa\xa7\xca&Y,@]+\x16\xd2$r,@]+\x16\xd2$r,@\xe07S\xae\xa53,@\x83_\x9e\xeacr0@KC\xf6(\xcd\x810@\xb2\x8c\x87\x9d\xe6|(@]\x91\x00\x1a\x17`0@\x17\xf7\xab\xa5\n60@\xcf\xfa\xc7>\xd3\x1b0@\x1d*\x10PY\xaa)@\xad_{\xea\xfc\xad*@\xf0\x1a\xbe\ng\x140@u\x14\rZ\xb4\xe0*@\xee\x8bx!\xb9\xbf0@\xf7\xb6\x05\x02F\t0@-t\xc1\x9bw\xe3*@\x95!\xab\\\x9d\xc70@\xa7\xb9]\x82{%0@\xc2{:Sy4+@sB!\x01i\xb00@\xc3\xcf\x10E\xe9\xa10@\xb3.\x08\xf1*7+@?HzS\x9d\xe0\'@-\x92\x8dR\xda\xc5/@H\x93Lj9\x0f+@S\x1d\xac\x89\xc4\xa30@qS\x81\x93\xf5\xa8/@c\xd7\x83\xc5w(+@%x\x7f\xba\x17\xbe/@\xb6|\x93\xad\xc1\xe6\'@\xd8\xcc(\xd5Ib+@bh\xc8\xfec\xf7/@@\x07WBf\xe6/@qS\x81\x93\xf5\xa8/@u\xbf\xa0\x1e\xef_+@\'$,\xae\xed\xd5\'@\x1a\n\x94\x03\xcb\x8f0@\xc0c\xea\x88\xd7\xd9/@Vl\x01\xad=\x8e0@(\xb9l\xba\xf1\xb4/@\x83\xf5\xd6\x9a\xbf\x010@(\xb9l\xba\xf1\xb4/@!c\xde5B+0@5P0\xcd\r\xa2\'@\xa2\xeb\xe2_t\x12&@\xba\xb5\x17l\xe7#0@\x8e\xbdFmF\x05&@\x01\xf4\x03gH\x04+@\xc3\xeb=\x83\xe1R0@\x7f#Cr\xe420@\xb3\x12`N\x8d\xe0/@I\x16\xf6\x9d\x05\xb6\'@"D\xc3\xae\xfd\x1a+@\x9b=\xa2\xab\xd1G%@\xd25x\xeb\xe3;%@;0\xc4\x98k\x16+@\xdd\xd7\x80\xc4\xa8\x160@\xc2\xc3s\x88\xef\xea/@B\xe9-\x15\xd8_%@\x1a\xfeH\x0f\xaf +@\x84\xb4\x1fG\xf9,0@\xcf^\xcc\x86\xb2\xc9%@xQe\x9c\x06B%@\x8bID6-\xc8%@\x84\x19.\x03BM%@W\xdfm6"n(@\xd6Vk\xb0G0%@\xc4[C~\x8fW0@\xdfD\xa8\x9a\xedi(@\xda\xed\xec\xc5O^)@6\x86\xe7\xfb.((@bF\tz\xdf\xf8%@\x0c\x84\x11A\x9b\x17&@\xdf\xf7\x9aw\xf6\x1a0@\x87I\xc1\xfa\'T%@w\xa3+\xaa\xff\x1c%@)+\x03)x3%@\xc1\xe58\xad\xea\xef%@\x9bV\xb9\x9cQk%@\x91\xa5\xe4\xdf\xdf\xe1*@\xac\x9f1lv|%@\x1a\xa0\xa1N_\x9c%@Gc:\xc2wh%@E\xb4\xd8w2W0@\x0c,\xe0\x06\x87\x90/@\xf2\x04S9\xa8\xaf%@\xa26\x13\x0e|\xcf.@\xd8\x96#\x1e\xdda%@\xdbUU\xdbB\x8e*@l\x88\xf8\xce\xfa\xe0%@\xa2\xaa\x0bm\x8bK0@\xe4\x03\xdf"\x85\xef%@I.\x08\xe48\xe8/@\xc8\x1aD\xec1\xa3%@R%k%\xe4n*@xn\xe5y\xf8\xbe.@d\xf1\xb1\x92\xcb\xdd.@f\x91\xa7\xef\xa7\xb8%@\xd5\xc8\x97g\x1b\x8a%@\xb4&L\xf2t\n0@\xef\x8d\x197+\xd7%@\xb5\x1dx\xd6\x8d\xed.@\x03b\xd4k\xb2\x8b%@\xaa\n\xdd\x9d\xe7\xc9%@\xce\x1c\xaa\x19q\xeb)@$\xf7\x96/\xde\xe3/@\x1c\xec\xa7\x88\x05\r0@\x7f<\xae\x934#0@\xf2\xeb\x95\xb7%\xa2/@\xd5\xeeP\xaa3\x1c0@\x9d\xc6\xac\xab\xecd/@\x17\x0c\x85\xe4\xc8\xe8/@-\xc5}\xf4[\xbd%@\x17v\x05X\xe2\xad%@\x85\xf2\xf0\xfb\xa5\xca%@\xe3\xd0\xc4\xee\x1cr%@b|\xe9\x8c\xc4\n0@#t\x0b1\xdfz/@\x9f\xf0\xb3\xe6\x98\x020@\xda\xf3 \x8c3\xfc/@\xaaQ\xe8a[\x92/@\xef*\xc4\x99\x9a\xeb*@\xc2\xec\x1e`\x1e 0@\xcc(3N(\x98-@'
p29
tp30
bg3
(g4
(I0
tp31
g6
tp32
Rp33
(I1
(I2943
tp34
g13
I00
S'\xe6\x81\xab!%\x9aS@\xb0e\xb4\x01e\x8aS@\x84\xf6Y\xf1o\x97S@\xb4\xe9\xb8g\x10\xcfS@E!\xa5\xdf\xfa\xa6S@N\xd7\xd7\xc0\xf5\xa6S@\x1f;\x13\xc2\x16\x84S@\x1a\x1a\x14\xe4G\xd6S@\x8f\x02b\xa1l\x82S@\x17<\xbb\xb0\xc4\xa7S@WS\xee\xc1\xdd\x96S@B\x16\x80\xe9\xf3\x9cS@\xa7\x86\x83\x84\xd6\x89S@\x17\xfa\x95\xfeE\xa3S@\x11.\xc8Z~\x85S@\xd0z\x0f\xed~\xa7S@\xe8\xb2\x82Q\xcd\xa2S@\xfc-\xbc\x7fC\x9cS@\xa9J\x12a\x88\xaeS@\xf2\x8c\x10\x11\xae\x9aS@\xb6\x91|\x80=\xd6S@R\xad\x8e"\x06\xa8S@\x8b\x93\xaf6P\xc1S@\x16,\x9awm\x9dS@\xe0\x06\x8fFr\xbeS@k\xec{\x10\xa0\xa8S@\x7f\xcb\xa0y\xea\xa1S@B\xf4\x01\x1am\x83S@\x19&\x9a\\\xd6\xa8S@r\xee\xc1)\xe8\x9fS@\x19&\x9a\\\xd6\xa8S@\x86\xeb{Q\x9e\x86S@\x83T\xd7Q\xfe\xceS@\xda\xdf\xbd\xd2\x11\xa9S@K\xefJHW\xa1S@\x8e\x92p,\x86\xa9S@\xc3\xfe\xc8\xa8\x8c\xa0S@\xd2\xaev\x16]\x9fS@\xaa\xe58\xc1\x1d\xabS@\xfa*\xf3\x97\x83\xa9S@\xbdm\x1a\x94\x17\xa0S@\xe9m-\xad\x02\xbdS@\xed\xf6\x07l\x1d\xbeS@#\x8f&\x1c\x0b\x8cS@lJ\xc2\xd4\xc2\xabS@\x85\x90q\xb52\x8cS@\x19\xbf\x9a\xfb\x14\xceS@cj;M\x9b\xb0S@\x8d\xef\x15E\x08\xabS@\x04q\xb8x\xe5\x9cS@\xbe\xd9\x11\xaaF\xbeS@\xd1\xca\xa6\xfb\'\xc2S@!>W\x92\xd7\xafS@\xd1I\x15\xbfq\xa5S@\x10\x12\x1d\x0c\xf9\xccS@\x1fP|\x96\x13\xceS@B3\xbb9g\xacS@\x86\xe6\xfb\x04h\xacS@d\xd3\xcc\x8b\x16\x86S@\xfb\x83!\xa0\xf2\xadS@\x1c$\xfb&X\x8eS@\xaa\xe4P1\xd1\xb7S@^\x81\xe3\xc4\xad\xcfS@\xe2\xe0\xf0\xbb^\xd5S@\xc7@\x17|m\x8eS@_\xa8h.\xd3\x8dS@\xb0\x85h\xc6G\x8cS@\x89P\xf2\xcb\xf4\xaeS@\x8b~\x9d\x1e\xe1\xadS@\x1fs\x95\xb7{\x9eS@\xbdK\xc7\xc29\x8bS@\x05e\xed\xdcX\xaeS@{\'?\x0b\xe4\xc0S@\xd6\xd7\xa1\xbfg\xaeS@X\xb9"\x17\xb1\xaeS@\x80\xaf\xc3\x8f\xba\xb1S@\xd3\xf4\xcc\xd4\x87\xb0S@obv\x97.\xb0S@\xfd\xba\x9f3\x80\x9eS@\xfb\x83!\xa0\xf2\xadS@\xd9\xa6\x1a\x8d\xa0\x9eS@\xfdA\xc8\'\xe2\xa6S@\xf5x\x8d\xfc{\x87S@\x1fRt\xacl\xb0S@\x14MS\x8af\xb2S@t\x8c\x15)\xdf\xc5S@9\x16,\xb1a\xa4S@\xe1\x1d.n]\xb1S@\xfa%3\xd6~\xceS@\xe7\xb4\xbf\x02\xac\xb2S@\x06b\xe3\xcds\xbcS@}\xb8\xc5\xe3\xcf\xaaS@\xfb\r$7\x81\xb7S@\xa0(\x0b\xdds\xb2S@\r\xf5ocH\xc5S@\xef\xec\x80\xc9R\xa7S@\xeb\x08\x9f\xf1L\xa6S@g\xe9\x1dm\x9b\xc3S@\xec\xe0\x87\x8b\x15\x9fS@_\xbc\xb0$\x8f\x9fS@\xa4y"\xaa\x96\xb7S@\xf0\x85\x16\xb0\xca\xa8S@\x0fR\x85\xe6\x13\xd2S@\xb5Wi\xb8\xcd\xceS@\xea\xc2\xb4E\xb8\xd4S@\xeeQv\x9a\xcd\xd5S@G\x1b\xe6\xaf4\xa1S@`+\'~\xd0\x9bS@ \xcc@Iq\xb7S@\xa9\x13&p\x0e\xa8S@f\xfb1\x1d\xdf\xaaS@\xb0cd\x84\x9c\xd5S@`\xac\x8eZ\xdd\x9eS@\xa9\xb1\x9f|\xe9\xa9S@=aD\xc8\xe4\xa8S@\x16\xd8(\xe9\xd4\xa6S@P\xca\xa1-\xe3\xa6S@\xaa\xb6\x0e\xea\x01\xa1S@n\xeb\x1dL\xef\xa6S@3\xa3\xf0.\x8f\xb2S@\x80t\xd8\xfdu\xceS@\x82\x1b\x983\x00\xb8S@\xb1\x96\x0e.\xfa\xa6S@<:\xda\x04o\xaaS@s\xdd\xad\x84,\xcbS@\xc1S\x0ft\x16\x9dS@+D\xed\xda\x1b\xacS@\x03\xd5\x8b\xbd\xb1\xa9S@\x96R\x97\xa4\xbb\xb4S@1\xba9\x05\x8e\xa9S@\x94F\xcc\xe7L\xa0S@\tf\x84#m\x9cS@\x92\xc6\x1c\x9a\xb3\xa1S@8V\xe8\x0c\xda\xb4S@"=\xbd>\x12\x90S@\xa0*\xc92\x8e\xacS@\x87\xeb\xa3\xcb\xf9\xa1S@t\xe2o\xf5I\xccS@J\xadN\xcf\xc8\xb5S@\x82\xe7\x1c\xa7\x81\xa2S@\xdc\xd7[\x04\x1f\xb6S@\x16\x80\xbdX\x91\xa1S@\x91M\xab$A\xd4S@\xbe\xbc\xb4g9\x8fS@\xb8\xfbE\xe0\x9c\xc5S@\xf3\xa7`~j\xa3S@*\xae\x14L\xe2\xa2S@\\\xa5\x1fL\xe2\xabS@<:\xda\x04o\xaaS@\xef\xfeQTy\xb4S@\xad\xaf\xc1)\x06\xabS@\xd5\x87\xaf\x90\xbc\xb3S@\xdf\x81\xaf\x04~\xb7S@`\x020\xef\x83\x8fS@\x13\x81x\x06*\xaeS@\x84N\xe182\xa2S@\xe4B=u\xc2\xb2S@\x18e\xca\xf8\xb4\x8dS@\x898\x184\xd1\xb7S@?(uc5\xa3S@\x9a\xf0u\xbb\xc4\xacS@\xf5\xcd\xcd\x10\xd8\xa1S@\x9f\xf7?\xd3#\xd5S@u\xa7\xb5ZE\xd5S@?\x0eX\xbe\xc8\xb6S@\xea\xd7\x17\xfd`\xaeS@\xfc\xf2u!\x84\x8eS@\x1a\xb0\xe5\x82\xac\xa4S@\xaa\x11\x90N\xaf\x90S@\xab2\x8d\xdc\xfa\x9dS@\x8c6\xff\xab\x1f\x91S@\xcb\x9f\x9f\xea\x84\xafS@2\x7f\xad\xe8f\xa0S@\xaeyQ\x08p\x92S@\r\xb9}\xa6\x81\x91S@\xa8\x19\xd9\xbd\x04\x86S@\x00e\xf5\xc9v\xafS@\xb2\xf3;\xb7\xe5\xb0S@\\\xad\xe4\xca\xc9\xadS@\xa0\xee\xb8\xc2\xab\x90S@\x08qX\xc4\x13\xa2S@\xee\xde\xcf\xc4n\x91S@\xac\x16\xed\xddh\x91S@E\xe3\xb0\x98\xb6\xb3S@C\xd0e\xcc\x9b\xb0S@T\x9br\xcd\xc9\xafS@P\x12\xeb\xc9s\xa1S@\x8aF\xbc\xaa\x03\xadS@\x90\xfbo\xc0\x14\xc5S@\xe9\x9b\t\xe5[\x94S@D\xe5r\x8e\x19\xaaS@\x17g\xc8&\xe0\xcdS@O#n\x1cL\xabS@\x81\xf3?#\xc3\xaeS@\x8a\x9b]R7\xa5S@\x86 \xcdg\xda\xa6S@\xc1U\xe9X/\xb3S@5dNY\x0b\xabS@(\r\x00=\x1e\xb3S@z0\x1f\xc3R\xccS@\xcf\xf5\xa8\xaf\x86\xc2S@\x11\xaf#\xdf\xc9\xb1S@\x83\x15~\x8a\x8c\x96S@\xc0\x16\x9a/\x0b\xa4S@\x1e\xf47T\x8b\xaeS@6\xcb\xae\x16\xee\x90S@\x95bD\xd6\x05\xafS@\xf8U#2.\xb3S@\x05\xeakE6\xb3S@\xbbk\xb9\x8bQ\xafS@\'\xa9\xd0g\xc5\xb6S@D\x91=\'\xb0\xd3S@\x8a\xa0\xb4\xc5\x9a\xc5S@\xa4\xca\x06\xdb`\xa8S@\xe9\x1d\x14\xd8\xdd\x90S@\xc9\x9e\xd6\xd1\x9a\xa5S@\x18 xoY\xb7S@\x1c\x9fd$\x84\xabS@\xd0>\xb5\xa70\xb5S@i\xfd~c<\xa6S@\x9b\t\xbe\x03\x1d\x90S@lr\x89[\x13\xc6S@9\x13N\xc4d\xc1S@V\\\x8e\xcf\x19\xaaS@\xc8|\x03\xbe\x04\x96S@\xd8\xc8\xe4\x11x\xaaS@\x8b\xa7#\xee{\x91S@\x98B:\x81$\xafS@vC\x1d\x8b\x06\xbfS@gA\xcf\xa3\xe7\xaaS@b\xbf-\xf1l\xb3S@\xc83N\xaf\x03\xabS@\x0bkj\xd3\x06\xadS@\x17h\xda\xe0\xb3\xabS@\x14d\xcb5\xc0\xb7S@\xc7\x83\xa1DR\xabS@>\xcc\xe3U\xb4\xa7S@\x83M\xbaL\xb1\xafS@71\xc0\xa0\x1c\xc5S@m\xe5\xe2\x04\xb4\xd3S@\xd9\xbfi~\x01\xb9S@eL`H\x0c\x91S@\xf3\xd3W\x00\x96\xb9S@\xe4\x08\x1b\xebA\xbdS@x0\xd4f\xa4\xa7S@\xdbrm\xbe\xa8\xb2S@\xc4\xb4!\xd1\x85\xb2S@\xa2\x96yZ\\\xb8S@=/\xd6\xbf\x1c\xafS@\xe1\x92\xe3\xc2\x8e\xa9S@\xb55\xea\x1d\x99\xb7S@\xcd\x90<\xe7\x19\xb6S@\xb6.<\x8d\x17\xb8S@\x0f`a\xd4\x98\xb7S@\x96\x99\xf4R\xd1\xafS@\xd5\xdb\x96dK\xb6S@\xd5\xdb\x96dK\xb6S@\x15\x87\x87\x0b`\x91S@\x9dZ\xca\x1b\xc1\xa7S@\xc5\xdecx_\xb7S@i\xa9\xc7\xe8\xa6\xb6S@k\t\xa8\x13\xc3\xa7S@\xd0\xf5\x80ia\xcbS@\x8a\xf4\xd9\x80\xe9\xa1S@;\x81\x1c\xcd\xe5\x90S@\x01i\x9a\x0f\x14\xcaS@\xeaQR\xe5@\xd4S@F\xa3\x18\x8fm\xb7S@\x0e\xdd\xa8\\\x8b\xc2S@z\x9c\xfe\xcd\xa8\xc6S@\xf5\xe9\x85Ec\xd4S@3vg\xcd<\xa8S@4z\x94\xdc\xee\xc4S@z\xad\xec\x0e6\xc4S@\x1e\xc6\xc0@\r\xaaS@/\xa8/\xebq\xccS@\xea\x8f\x1cd\xae\xadS@\xf4\xf9|\x9f\x9b\xcbS@R\xeejN\xe4\xd3S@h\xfb\xdb?\x8f\xc3S@5\x81\xf9E\x98\xd3S@.\xe6;C\x84\xb6S@\x8a~\xbd\t\xad\xa2S@\x18\xbd-\x1dv\xcbS@\xb6\xe8\x81\xbf\xc7\xd3S@Q\xdb\x19q\x00\xb2S@_\xffq\x95H\xbaS@\x08eC\xc4[\xb3S@\xa3\xd5\x89\xc5C\xcbS@\xd9,a\xeb\x1f\xb7S@\x99U\xbe\xedd\xb5S@\xe8\xcb\x1d\x92\xb0\xcaS@\xe9\x1f(.q\xb0S@\xca\x0f\\\xb4\xb7\xb1S@T&\ri$\xb7S@D/g\x9cN\xb2S@O\x9a\xfc\xf5\x0f\xd2S@\x07%\xd6\xf6\xa0\xb7S@\xc0\x99!8\xea\xa7S@o\x1c*p\xd8\xd2S@o\xa0\x07?\xf6\x98S@\xfd\xb2\xaa\xcdw\xa3S@\x16J\x16-\xa0\xbaS@FY4!\n\x87S@|O|\xd5\x93\xb4S@:A\x84Vn\xa5S@\x92\xf8\x8aN\xdf\x83S@*\xffWj\xac\xc7S@\xc1\xc1\x1f\xad8\xb5S@/\x92y\xa8\xd3\xb4S@\xa0\xb3\x17\xeb/\xc5S@=\x1f<\n\x85\xb1S@\x04:~\x93\t\xa8S@\r\x12\x07=\x8c\xb5S@%\xe4\x13\x93\x18\xb5S@\xf8\x0f\xba>d\xb6S@4\x1c\x07Q\xf7\xb5S@\x07\x1b\x10\x1f2\xb5S@\xd9\x83:\x1a\xd0\xb5S@\xcb\xc9\run\xc8S@\xd4\x80\xe1a\r\xa4S@\xdbj|$B\xc7S@\xc4\x1eT\xd5\xee\xb7S@\x00i\x878\x00\xadS@\xf0[\xdb\xd00\xaeS@))\xd9\xf6B\x95S@\xaf\xb85\xa3\xa7\xc3S@e\x96W%\x0f\xc2S@\\\x0b\xa0z\x0b\xadS@\x83\x02/\x01p\xbdS@C\xc6\x15\xbb\x86\xc9S@Z\xadb\x89\xd5\xd2S@\xb2\x18\x1fjx\xbdS@\xff\xa3f^\x11\xb9S@\xe6m\x88%\xb1\xbdS@\x8a\xaf\x0e\xc5\x16\xabS@j\x93n\xa3\x93\xc2S@2\xde\xf9Xg\x82S@\xcf\xe2\\\xbc"\xa8S@\x98\x10\xf24u\xb9S@MD\xe2E\x87\xa6S@\xba\x15-^\xd9\xd2S@\xaa\x10\x02\xce7\xc1S@\x1dh\x8d]\xfd\xa8S@\x98\x80p\xaa2\xc3S@\x13\x9d\xb9\x11D\xc1S@\xbd\xe5\xe2\x99\xeb\xc8S@x\xb4Z\xca&\xc1S@\xcd;.\xb2\xc9\xd0S@\xac\xeb8\xc8b\xc8S@\x81\x9a\xea\xc1v\xd0S@\t\x00\xf1n\xbb\xcaS@\x82\xb3O \xea\xcfS@\x98\xc1S\xd4o\xc4S@]\x08\x97\xce\x17\xb6S@n\x0fV\xd9\xf2\xc4S@\xe8\xf4\xe2\x9fw\xc4S@\xcf\xca\xd0\xef\xed\xc3S@{\xe1Y\xeco\xc7S@\xd3U\xa4\x9c\x86\xb8S@\xa9\xec\x8f\x1c3\xc6S@\xad\x82\x07jb\xc7S@^\xa3\xc0\x99\xda\xb0S@\xd0\xaa@\xd2+\xc6S@\x08K\xaf7a\xb8S@\xc0\xb2`\xe7\xcd\xb6S@U `\xc4\x1e\xa2S@\xd2\xf0H/\xc0\xc7S@\x9d[$C\x1c\xcfS@IQ3\x11U\xc2S@\xb5\xaad\x94#\xc0S@(S\xb4\x8b\x17\xc0S@\x9b\xf1\xb9\x04/\xb6S@oc!\t\x8e\xa7S@_@\x1a\xe2\x13\xb9S@\x9c\xb7\x80\xb7\xa6\xc5S@\xd1\x80\t}w\xb6S@\xe7b}\x80Q\xc0S@\xb7\xff0\xd7\xad\xc5S@G\xa7\x97\xeez\xd2S@\xea\xb7\xb1\xaa\xad\xccS@I\xb2B\xd4\xd9\xc0S@\xb8\x928\xbd\xae\xccS@[#\xfc\xf1\xed\xc4S@R\xc6\xb2\x91;\xb7S@M<\xaa\x11\xe8\xc8S@\x8a\xec\x8d\x19J\xc6S@\x96N\x1c\x95\x95\xc1S@\xad\x1f\xe6\x98\xbb\xb6S@`\xdfy\xc7v\xc9S@\x1czX\x1d\xf3\xb0S@O@\xa3o\xdc\xc4S@\xf0\xd1\xa7\x98\xa0\xccS@\xbd\x80&\xd5\xcb\xcaS@\x92\xeb\xa7\xb7m\xc4S@\x94\x87Ii4\xc3S@\xab\xearBy\xccS@\xe1Td\x1d.\xc3S@\x7f\xb9\xf9\xa0\xda\xc6S@z\xad\xec\x0e6\xc4S@\x91\x1f\xa60\xd3\xc8S@\xbb\x01\xc3\xcc0\xc5S@z]\xcc\xff\x80\xacS@uJ\xdc\x0e\xe5\xc3S@\x82\x19_G\xe8\xc7S@\xd6f\x8b\x04$\x9fS@\xafU\xa2\xd8L\xc5S@\x12(\xcd\\\x0c\xb8S@Xkd\x15\xe7\xc1S@\xce\xde\xd0\xbbC\xb9S@i\x0b\xc2\xde\xd8\xaeS@@\xde,O\xcc\xa8S@Z\x91+\xbb\xc7\xc3S@Z\x91+\xbb\xc7\xc3S@r\x88\xe1\xceY\xc7S@m\xf4q[?\xabS@b\xf7n\xe1H\xa8S@\xe5U\xf5\x17b\xc2S@\x83\x0b+\xb1F\xbaS@Sr\xe2\x8c\xbf\xc8S@\x9f\xa9\xd4x~\xa8S@\x0e\xdd\xa8\\\x8b\xc2S@\xd7\xa2\xf0\xc95\xc5S@=i\xcdcS\xd2S@dTR\x02\xf0\xc6S@)\xe3\x10\'\xe2\xc2S@\xa2a\xcc\x05\x9b\xc3S@\xb7/\xe3\xc0^\xa8S@&o\xc7U\xe7\xadS@i\xfb\xe1\xe5\x1b\xd2S@n\xc2/\xb8\xfb\xcaS@h\xd3\xeb\xa1\xef\xaeS@\xfa\x04y\x86\xdc\xb4S@\xf66#\xa5\x7f\xccS@b\xdd\x84e\xc5\xc2S@\x13s*\xbcN\xb3S@\xf4%\xa7i\xe6\xa1S@\x05\xf6\x9b\x08\xad\x8aS@\xbbl\xcb\xd5\x93\xb2S@\x98\x80p\xaa2\xc3S@\x8f\xaep\xd9\xa1\xb1S@\x9b9\xc4\xa7\xd0\x86S@\xbe%\x04$\x1c\x9cS@I\xcb\xac\x98\xfc\xaaS@\xc4g\xa4\x08\xd7\xa2S@h\'\xc8\xbfS\xafS@\xe9w\xb4Z\xbc\x95S@?Bs\t\x99\x9eS@\xe8\x82J$R\xaeS@\xb5\x1a\xd84\xa2\x87S@`N\x92\xb9t\x85S@\xd0q\xe3\x95\xad\xb3S@"u\x1f\xf1x\xb1S@\xd9\x10^\xc0\xf5\xc9S@\x18\xce\xb5;\x99\xd2S@\xe3\xbc\xb5@\x10\xb1S@\x8f4\xa1\xb9\x9e\xc4S@\x1a\x04$\x80E\xa3S@\r\xddh\x7f\xe5\x85S@|\x92d;\xaf\xb9S@\x8dX\x14\x90O\xa2S@b\x19\x8f\xa8\x8a\x9dS@\xc2@\xda\xbe\xe8\xa6S@OF\x8e\xa8\xac\xa0S@0\xd9\xe5\x0bp\xa9S@&o\xc7U\xe7\xadS@\xfe\x8b\xb7|H\xacS@\xe4nk\x85m\x9eS@\xff\xe8\xe6q^\xbbS@1W\xc0\x91t\xaaS@Q2\xccyV\xadS@A\x1b\xb0\xec#\xbeS@;\xb7\x9c\xa4v\xcaS@\xd9W^\xa4\x10\x9dS@\xf3<\x06u\xd7\xa1S@6\xd2g\x8f\x8a\xadS@\x17\xc3\x96\xb5\x19\x9dS@\xf0A%\xca?\x8eS@\x1b\xc5C\xfa\xaf\xaaS@`\xdcD\xe3\x17\xacS@\'\x97\x1c\x91\x90\xcfS@7|\x81\x02\xb3\x9cS@\xd7\xf8\xa2\xe1\n\xabS@\xdb\xca\xf0\xda\x05\xb8S@\x8b\xdfE\x10\x8d\xa9S@6\xd2g\x8f\x8a\xadS@\xb9\xf0P\n\xff\xb7S@\x8b\xdc\x10\x95\xed\x83S@\x94F\xcc\xe7L\xa0S@<et\xd1\xad\x9dS@\xcf\x0c3\xcdo\xb5S@\xe7\xcb\x17!\xd9\xd2S@h\xedoOA\xaeS@\x01bB\xd9\xf0\xccS@-\'!\t\x8a\xc9S@v\xe5\xb3D\xc9\xbcS@i\xc7%\xe6Q\xb8S@\x85\xbb\xda\xa0\xda\xd5S@\xce\xd4\xa4r\xb4\xa1S@\xa2\xd4\xb3\x1f$\x9fS@\xf3063?\x92S@\x01\xde+%A\x8dS@\xc9\xc8\x84Z\x89\xcfS@~\x07\xe72\xa2\xcaS@<\xc2\x84\x9a\x0f\xa2S@\x1d}K\xc0\xc3\xa9S@{(\xfd\x07\x0b\xaaS@+O\x0b\x13\x12\x9eS@\xcf\xbfod\x0e\xd5S@\xe5\xb2`\x17\x19\xa9S@\xdc\xd8O%\xe4\xa6S@\xcbR|\x96 \xadS@\nh\x98\n\xd2\xb2S@+\x95\x0f\xd2\x0c\x90S@l\rw;\x11\x9cS@|\x10\xb6\x9c\xd8\x95S@\xb5n\x8ag\xd2\xb2S@c\xfa\xb7\x15i\xa9S@ISe\xcb\xfb\xa1S@P\x90\x0e\xe7\xbb\xd4S@\xc6\xcb\x06\xd1\xe1\xd6S@\xf1\x89"\xfe\xef\xa9S@\x98\xf4\x89\xf6\xbe\xcdS@\x17A\x91\xea\x9c\xd5S@SJ\x99\xbbc\xa0S@dE\x04\x82V\xbdS@\xea8%\xc8 \xc1S@\xf1\xb6{\r\xfd\x9eS@\xe4J\xc2\xd7T\xcdS@I\x02\xe7\xd4\xb1\xd4S@\xca;\xc1,\xbc\xd4S@\x17A\x91\xea\x9c\xd5S@\xc9\x12\x9ct\x14\xaaS@\xd56\xab\n\xef\xaaS@t\x04\x0f\xa5S\xb7S@z\x96\x16\xaa\x85\xb2S@Z\x8bE\x81\x98\xc3S@7t\x10\xd0I\xa6S@\xcf\x84\x15\xf4\xb8\xc7S@R\xcfy\xb6\x1d\xb6S@\xc0\xa8\x1b\xe5\xcd\xa4S@\x80\x9e\x8f-\xb6\xa3S@\xed7q\xd5\xcb\xaaS@-\xda\xb94\x8d\xacS@\xfb\xaeK*N\xadS@h\x8e\xe9z\xca\xa5S@~7\xb5\x14\xce\xb5S@d\x88\xf1M\xbe\xa3S@\'\xda\x95\xf2\x85\xa2S@\xdb\xb0;/`\xb2S@ _cj\x02\xceS@\xed\'}q\xb1\xaeS@\x80]\xdc`\xe0\xa0S@\r\xc7\xee\xf3.\xafS@\xa4}\xc5[\x7f\xbdS@\x99s9=\x8c\xb1S@^L\x18\x82\xc2\xb2S@!\xe5q\xef"\xb3S@\x82\xd7&\xf8\xe2\x94S@U\x03\x94\xe7w\xb6S@\x82\x13\xc5\xcf\xf8\xb7S@\xea\xc1\x12R\x05\xbfS@\xfbc\xc2K\x1a\xd4S@[\xf1~\x140\xd4S@6s\xdeE]\xa7S@]\xef\x82#\xa0\xb3S@=\x91Dm\xb7\xabS@v\xde\xfb|\x12\xccS@HV\x15,\xdd\xcdS@\r\xbb\x8e\xf1!\xb4S@g\xe9\x1dm\x9b\xc3S@0\xe6z\x8f\x00\xa9S@\x8c\xcf\xf0\xe9\xe6\xa5S@\xdfJ\x87\x1br\xcfS@Z\'\x8dZA\xa7S@\xda\\\xf8\x98\x11\xb3S@\t\xde\x96\xdd\xc0\x9dS@\xd6~b\x1e\x05\xb3S@\xa8\x0f\xce\xa3Y\xb3S@O\xf7R\x12.\xb9S@Y\x9d\xa6\x10\x13\xa5S@\xe9\xe1\xd0H\x12\xa7S@C\x80d\x8c\x99\xc3S@\xc7\x02\xd8=\x17\xc8S@\xf8\xad\x87\xaa\x8d\x9dS@\xe0\xdds;\xc2\xb2S@\xe9W\xd7&6\xc0S@\xbe\xcd\xe9\xdaw\xb2S@\xa3<\xb554\xc3S@\x9e\x9e\xed\x8c\x91\xb6S@\xd7\x0c\x81\xaf\x07\xa0S@H\xbc\xd5\x16\x1c\xa8S@\x81\xc6\x15\x19\xf4\xc4S@\xe2\xf9/\xb1\x87\xb1S@?\x81^i\x03\x9fS@D\x91=\'\xb0\xd3S@\xf1\xe8g\xe4;\x89S@\xf7\x01\xf2Ir\x9cS@\xf1\xf3jf\xa8\xb6S@,y7\xed \xaaS@\xd1\x0e\x1e7_\xcbS@\xb8\xc8\xaf\x8c\xbc\xcbS@\x04\xab\xe5v\x84\xc0S@\xca\xf6\xd0%\xe0\xa2S@U2\x91P\xaf\xbeS@\xf8\xc0X\x16\xf4\xcbS@\xd4\x83\x85h\xbb\xaaS@`\x81MkY\xa8S@q\x07\x8b\xd8\xbc\xbeS@FAhC\x8d\xc0S@&\xf7\x8b\xf6k\xa5S@\x8aP&]\x82\xc5S@\xcc\xcb\xd3\xaf\x9a\xc5S@\xc0YJ2X\xc2S@\xea\xf8\xd5}\x1b\xd5S@\xc9\xcd#\x94 \xa8S@\xb9\xde\x86\xa4c\xb9S@\xc4\xa9\x99\xbcI\x93S@Y\xea=\xe1\xe6\x9fS@\x1b\x92\x9e\xf5\x9f\xa7S@"m\x1f\xc7%\xa9S@\xb2Vg`~\xa9S@\xa5\xcd}\xf5\x1e\xadS@\x99\x01\x9fF\xc5\xb6S@\x98/\x13\x96\n\xa4S@\x9ev \x1b\xdd\xafS@\xc6b\xedBx\xaaS@\n\xddlSO\xc0S@2D,\xc4b\xb9S@b\x01F\x8c\xe0\xa7S@\x84Y\xfc\x86\xf2\xa0S@\xbb{\\\x93\xce\xc4S@x\x07\x0bA\xca\xc0S@<\xde@i\xf3\xaeS@8\xed$\x90\xf0\xa1S@I!\x84\xd4`\xb2S@>0\xdec0\xafS@\xd2\xe4d\x82\xc9\x92S@\x86`\xa3\xf5\x91\xc3S@\xd8\x15V\x06\xdf\xc2S@\xfe\xc72\xcc\xba\xbdS@\\\x08\x8f\x8e\x18\xc1S@\xf8\x07\x9c?\xe9\xb1S@\x80YE\x86\xdf\xaaS@\x18\xe6\x17\xea9\xa9S@\x9d\xa4#_c\xa3S@\x98\xa7\n\xd7$\xd3S@I^y\xdfC\xbdS@\xf4\xa8?\xf0\xb8\xb1S@\xbc\x0eO\xad\xd7\xc4S@\xd8\x15V\x06\xdf\xc2S@/\x95\xf2\xe8%\xafS@<[M\x87\x9a\xa7S@\xeaQR\xe5@\xd4S@\x05\xd9\x85\x15\xcb\xb6S@\xf8\x0f\x88p7\xc5S@ z\x7f\x130\xa2S@\xd5\x95\x81\xf5\x0f\xcaS@\xd9FRO,\xbbS@\xe5oTl\xd7\xc4S@j\x8a\xbc\xdc\xa4\xc1S@\xa2\x0e\x1fs5\xbdS@S+\x9a\xf2M\x8fS@Z\xcaj$\xfb\xc4S@\xb9\xc5\x94y$\xc3S@\x8d@\x9a"\xa0\xa4S@\x95T\xfe\xc6\x96\xadS@\xc6"9\xd8\xab\xcbS@i,\x85\xea\xd7\xa0S@j\x8a\xbc\xdc\xa4\xc1S@\xefzd\xc4$\xadS@\x93\'\xdc/_\xa3S@M\xf7\x03T\xe5\xaaS@\x98\xd7\xc8*\xcc\xc2S@\xd88\xdfY\x18\xcaS@_\xb0\xfblG\xcbS@\xa4uW\n\x9d\xcbS@\xb4d\x9f!1\xa0S@T\xcc\x18_"\xb0S@\'\x1a^\xdc\xdd\xb7S@?e\xc8\x08\xc0\xb8S@\xbfM\xdb51\xbdS@@\xc1\xfcd\xe7\xc4S@\xab#R\xec\x96\x90S@\xb7\xeb\xa8\xf6\xb2\xa7S@D)\xde\x92\xfe\xacS@i\x18\x120S\x8fS@\x9d\xe5\xc4\xd7\xbb\xa1S@\xcf\x85\x85\x19u\xa7S@\xb1\xfdW\xc3"\xbdS@\x0f-!\xf2\x08\xc2S@\x9a\x9ef\x03J\xa3S@\xafU\xa2\xd8L\xc5S@\xa6c\xda\xe7\xe4\xc1S@\x86\xb0X\xec\xa3\xb6S@\t\xe1\xa0\xae;\xabS@\x08 \xc9\xb4\xde\xa2S@\xf9h\x06Tn\xcbS@u\xf7\x04\xda\xb0\xc5S@\xaf\xec\x98\xbfz\xaeS@\xc2v\xc4\xea\xd0\x87S@H+\x05\x97\x03\xb2S@\xc8n.\xfc\x06\xabS@CZr\x9a\xb8\xb3S@6\rC\xe96\xabS@\xa9?\x03f\xd9\x96S@4\x94x\xd5\xc0\xc5S@\xd7\xebh\xb8D\xcbS@[n\xdb\xa5D\xa8S@r=\xba\xbe\xaf\xabS@Y\xe5\neM\xc7S@\xa3\xad\x17-\x9a\xc5S@\xf5\xcb\xa7\xdbD\xaeS@\xce\xf0\xc1p\xb0\xa7S@\x0f\x17\xdfS\\\xa3S@\x12\x08KI\xc8\xc9S@\xe2i\xfeV|\xb5S@Z\x88\xea\xd8\n\x9fS@\xe9\xc7\xab\x0f\x00\xb2S@\xbcq\xb0\x08z\xc2S@\xaftb\xe2\xef\xc0S@Z\xd46\x0b\xc8\xbcS@\xbd\xfc\xba\xb4\xfa\xd2S@\x06%\xba\xb0%\x8aS@\x8fb\xb5DM\x83S@Ha\xb7\xe3\xcf\xb3S@RM~\xbd\x80\xa3S@\xcd\xb5\xf7\x8c{\xc2S@\xe5C\x13\x02;\xd2S@\x03\xd0J\xc3\x82\xa0S@\xe9\xe8w\xe0\r\x89S@\x08\x02a!\xd7\xb2S@\x1d\x99\x12"\xee\xc6S@%n4\xc3v\xa7S@\x8c\xdb3\x00\xe4\x9eS@\xa3\xae\x8a\x03\x95\xc3S@\xc5S^\x1fZ\xacS@\x9eW\xcc@R\xbdS@\xbbe{r\xb4\xa4S@F=`\xc2w\xa7S@\xe5C\x13\x02;\xd2S@N\x1dz\xda\xc7\x99S@\xca`\xc2\x9b\xe9\xaeS@\x89*\x02N*\xa7S@BM\x90\xec|\xb5S@\x9a\xd0\xf5\x94G\xc9S@\xbe\xeb(A\x83\xb3S@\x9b\xc5q~\xac\xa7S@\xa9\x9fc\x96m\xc7S@b\xb7\xb7b\xa0\xb3S@\xf4\xc9Ob\x01\xa7S@?P;?\xc5\xb1S@\xa2}\xa9Af\x97S@\x02\x0bt\xf7\xf2\xb2S@\xdfP\x0e\xc1\xa7\xc9S@\xf7u\x86u\r\xb4S@;\x04\x0b2\xfc\x95S@\xa9B|\xe9\xbc\x8cS@\x0b0p2\x1a\xb3S@\xc6T\xc2}\x92\xb4S@|g\xc6\x8f8\xa5S@\xa8\xec\xdf\x90%\xadS@\x97p_M\xad\xa3S@\x14\xda#3\x91\xa5S@v\xa2\xf7}J\xa3S@\xa0\na\x120\xa3S@:8\x19"V\xcbS@\xa5q>\x1a\x82\xc9S@\x0b\x9f]\xe5\xdf\xcaS@C\xa3\x91\xf8\x8d\xd2S@\xb4s\xb2n\x8b\xa7S@+\x95\xd5\xe7\xaa\xaeS@f\xf7\x8e\xf3\x9f\x9eS@\xaa\x0c\t@\xe4\xa4S@\x03?\xc9\xb9\x04\xb1S@\x8a\xe1\x8cu\xb7\x8eS@\x1f\xc4\xb8dJ\x93S@\x07\xfd\x17\xe3\x15\xc9S@`\x1c\\\x05\x8b\xcfS@I+\xba\xc8\x14\xb7S@{\xdb\xbe<\xc0\xc3S@-\xd7B\xb0\xd2\xb4S@\xa5K\x1c\xbf\xd1\xafS@\xf5\xfc\xcc\xc1\xde\xa2S@R\xca\xefG\xe6\xc8S@\xa5\xf3\xf2\xaf\x9f\xcbS@\x979\xcb\xdet\xc4S@m\xfe_\x06\x1d\xa6S@\xa0\xafB\x14!\xc4S@\xd7I\xaf\xcau\xb6S@\x1fs\x95\xb7{\x9eS@\xee\xad\x10^\xe2\xafS@\xecghx\xef\xa6S@\xa5K\x1c\xbf\xd1\xafS@.\xd5{z4\xb6S@\xe4nk\x85m\x9eS@\x06p\xd8\xa1|\xd2S@\x0e\xdd\xa8\\\x8b\xc2S@]]$\xc0\xfc\x86S@\xf9\xe1\xbc^\xc6\xc8S@0\x1b\xe4\xf8C\xd0S@\xa9\x13\xd8\xd4\xdb\xadS@i\xdd\xc2\xdf\x95\xb2S@e=\xea\x04c\xb7S@\xe3\xfa\xd5\xa0#\xb3S@\x00E\xcf\x9ej\x88S@_t\x97\xa2\xcc\x9eS@\xcfZ\xeae\x1a\xb8S@\xdc\x13\x82\x91\x0c\xcbS@\x89\x95\xd4g\xd2\xadS@\x03>\xf0 \xe4\x88S@\x97\x07\x10\x10\xab\xabS@\x9eI^\xb3\xbb\xa7S@\xef\x96,s\xaf\xc6S@(\xd4\x910\x8d\xa7S@\xc7\x11\x88\x8bg\x9bS@b\xf6\x802A\x94S@\xf0A%\xca?\x8eS@6\xd2g\x8f\x8a\xadS@\x86\xc8\x16\x11\x82\xadS@\xc0\xbc@Q \xa4S@\x04\xa6\x05`j\x89S@\x1a\xb0\xed\xf0\x86\xb1S@\xfd\xca\xfe\xe7\x84\x8eS@k\xac\xb0,\xa9\x9aS@\xe1Td\x1d.\xc3S@L/\xf0YV\x8aS@\xbcGQxr\xccS@{\xd3\xdd\xb3\t\x87S@\x0f\x8a\xb7\x81\x02\xaeS@m\xa3\x96r\x06\xb7S@\x15\xad\xf5A\xb3\xb0S@}~\xd2=#\x87S@\x05\x14\xd4Q\x88\xb7S@\x05g\xa5B^\x91S@6\xc1\xdd\xd3\x00\xa8S@+`r!\xc0\xb8S@\xb5\xbc\xe1\x1c\xf5\xa7S@\xdc\xfd\xfc\xca=\x8aS@\xc8\xb1\x16\xe9A\xb5S@\x9d\xf8\xb0{\xa1\xa8S@\x9d\xf8\xb0{\xa1\xa8S@\xfd\xa9\xd9Q\x84\xcdS@~\xa3p\xdd\xef\xc7S@\xd9\x10^\xc0\xf5\xc9S@\xd1e\x89q\xa5\xcaS@\x9c\xf7\x97\x93Q\xafS@\xef7\xab&\xd7\xb7S@\xaat\nQa\x83S@\xb92L\x15\x1e\x91S@\xcaP\x18\xf18\xb7S@\xae\x9a\x8b\xdc\x80\xb1S@0N\xdc\x15\x83\xbaS@\xcc\x91\x99\x85\xf5\xc8S@d\x1ao\x95\xe9\xa4S@\xbd\xc1S**\x86S@5\t\x87wy\xb7S@i\x137\xcf\x18\xafS@\xfb\x0e\x08<\xf4\x90S@\xf5dQ\x9b\x85\x84S@\x8eW\xa54o\x87S@X:-\x06\x9a\x86S@\x8eg\xd0\x12\x05\xd0S@.\x99\x97Xy\xb8S@\xb5\xa4\x82\xb4\xc0\xb3S@:\xfb\xbe\x9f\x0f\xa9S@\x87E8[\x08\xb9S@\x96\x86\xc6\x05\xac\x90S@^X-F\xe4\xc4S@h\xcc\xad\x85[\x87S@\xe5%\x19\xfe4\xb1S@QlL\xad\xc6\x86S@\x952\xed\xa3\xb1\xccS@q\x13\xb7X\xa5\x83S@\xa81~\xb9e\xb1S@\xb5\xb8\xd5w\xcb\xb0S@\xd4\x07\xb6\x19\x80\xa9S@\xcd\x05,N\xfe\x85S@sG\xf0X4\x91S@\x8f\nE)u\xb0S@\xe9\xe9\xd3;\xae\xccS@I\x10`\xad\xbc\xcaS@|\x1b<?\xa3\xb0S@>-\x98@\xf8\x9aS@\xd3\xca\xa9\xac\xfd\xa9S@\x90\xae\x1b\x9b\xa3\xb8S@\x13\xee\x01\xd3|\x9dS@\xce\xe1?\x93T\xb8S@"\x164\xe8\xe3\xcfS@E\x98\x08`c\xb8S@RR,\x90\xd8\x85S@\xa7O\x83\xb9Y\x84S@2\xb5\x0fD\xc9\xc5S@\'b+\xe5\xa4\xb9S@2\xb0\xf4>w\xcaS@D\xf9\x97\xa1p\xa3S@\xaf\x05\x88\x05\xfb\xb5S@\xa1#\xc3\xec\xe2\xaaS@\x13U\xeb6\xe7\x84S@:\xc0\x9a\xbc*\xb6S@\xd4gH\x05\x98\xb0S@M\xa93\x90k\xc7S@\xe2\xab\xb9I\xfd\xaaS@9"_\x85\x96\x9bS@\x11\nIZP\xc6S@B9\xd7\xe9\x00\xc8S@\xe0\x02\x94\xe2\xaa\xabS@\xb6\xa1`9\x91\x92S@\x18zG\xa7\xed\x95S@\xdc\x0b\'_\x1f\xcfS@WG\x7f%\xc3\xb6S@[\xa0P@\xa2\x90S@N\x9b\xc3\xa9p\x9cS@\x99-\x90+\xf1\xa0S@\x11\xdd-\xac\xc6\xadS@4\xc6z\xfe\xe3\xabS@\x9a3\x93\xe2\'\xadS@\xe1\n\xb6R\xe7\xb9S@\x8f`T\x9c\xaa\xb7S@\xa4\xdcR\x8f\x87\xcfS@<\xaf\xfb\xe5y\xafS@\xd4*\xc1R\x8d\xacS@\xe9\xe8d\xf7\xd0\xb0S@[\xa0P@\xa2\x90S@\xf9\'\x9c\xa7\r\xb8S@\x0e\xbcJb\xd8\xaeS@`N\x92\xb9t\x85S@61\x99J:\xa9S@h;\x92w\xbb\xacS@\xf8Ur\xd1?\xc8S@\xa6L\xbb\x1d\xe9\xb7S@C\xe0?\x15m\xabS@\xbc\xcaX`\xc7\xafS@\x17\xfb\xbc\xe2\x1b\xc4S@\x10\xfb\xf6\xaa\x9d\xa4S@If\xe6y\x9e\xbfS@\xfa\xefki\xfa\x96S@L8\xcc\x9f\x19\xadS@\xf3\x1d\x8d\x16\t\x9fS@2\x19u\xe4\xf2\x93S@\x85FQr\xbc\xb7S@/\xa0\xc4\x9c*\x8eS@\xd1a:\xaa\xff\xccS@\x1f\xbc\xde\x98\x02\x87S@\x81\x14\xce!N\xc8S@L\x02J\xe3[\xabS@\x0b_\xea\x00_\xa5S@Y\xc6\xbf\x8e\x12\xd2S@x\xd8oq\xd8\xa7S@\x8b^\x97\x0c\xbb\xaeS@0\x86\xe6\x9c\x1c\xc0S@#d\xcc~\xee\x92S@DjFW\r\xbeS@\x82j\xee\x7f{\x93S@^\x85\\Y\xe6\xb3S@u*\xcf\x15+\xafS@\xcaJ\xa2\x12f\x96S@\xdd\x8b\x96\x00\x07\xacS@\xc7\xe2\x16\xc5\x19\xb5S@>}\xd4\x10\x8e\xafS@.+W|\xb4\xa3S@\x91\xa8\xa0\xd5\x06\xcbS@\xf6\x18z|\x16\x90S@\x1b\x0c\xb9\xad8\xacS@\\S\xf4\xc6\xa0\xc6S@\x90\x9f\xf3\x7f\xee\xc6S@_\x0f\xe71!\xcfS@\xf5\xae)\x8e\xda\xadS@\xaan=\xe0\xf3\xadS@\xa2d\xc4:\xc3\xa4S@\xe9\xfe\x80C\xc4\xc6S@z\xee,\xf25\xb6S@\x15\xcc`M_\xa9S@\x9b\xc5q~\xac\xa7S@R{C\x8d\xf4\xb1S@\xd9\xb0\xfb\x97K\xb3S@\xaaZ\x0fb-\xaaS@G_\xcb\xf4g\xb6S@\xfa\xff\x85\xeeM\xcfS@P{\x83|\x9f\xcfS@\xb8]\x9eKT\xb2S@{\x00\x15z\x87\xb8S@\x14\x8f\x93\x89\xc0\xb1S@y\xa9\xf9e\x03\xb6S@\xdc/\xa4v\xc4\xb6S@\x9b\xc4\x8b\xa8\xfe\xbcS@\xf2\xd3\xa1K|\xb5S@\xf0\xa3\x85/%\xb3S@\xa4c\x9fJ\xfd\xb1S@:\x85>W\x01\xcfS@V\xb0L\xb6i\xb3S@\xff\xf3\x8b\x95\n\xa3S@\xd5m2\xd7O\xa3S@\x86-nr\xb2\xaaS@\xd0\xf4\x83\xa7^\xa3S@\xbb\xad\x0b\x01\x06\xcfS@Ik\x99\xc3\x81\xaaS@l\xdbAJ\x18\xb7S@\xb2\xf6\xc4\xf0\x98\xa9S@\x9cO\xbf\x0cK\xaaS@\xc5\xd9\x19$\xd3\xd2S@rev\xef.\xa9S@1\x17\xff\xff\xac\xb7S@\xc2 \t w\xa5S@\xc3\xa2\xd7\x04]\xa8S@\x91\xba\xa85\xcb\xa5S@\xf6\xee\x90t*\xbaS@\x01\xa4!\xb0\x96\xa5S@\\\x11\x87\xdaD\xafS@\xa3\xd4f^\xd8\xb2S@\xce\x82z\xee\x13\xa7S@f\x98\x06\xd1.\xb2S@\x17my\x97\xf3\xa6S@\xd4D\x0b\x92\xce\xaeS@3\xf05=\x08\xa8S@\xc8\x06?\xc2x\xa5S@\x17^\x03`g\x91S@\x00j\xddty\xadS@\xe0z\xaa\x1a\x97\xacS@\xda0H\xcc\xee\x85S@\xed<\xc7\xc3\xab\xb0S@,\xdb\x83\xc6{\xa7S@\x1b\xbb\xf6\x13\xaa\xb3S@?f^\xd0\n\xadS@R\x19\xd779\x91S@V\x04&\x13\x7f\xa0S@\x81\xde\x97ux\xa4S@\x04\xb3\x03\x81\x88\xadS@\x03\xde]"U\xbdS@\xfc~\x8a\x17\x05\x91S@\xfc~\x8a\x17\x05\x91S@Z/H\x9eA\xc1S@\x07\xe4>\x9dR\xa4S@\x15\xb3\xcb\xe2\x99\xc3S@zC,Of\xa3S@\xd1\x99\x9a\xaew\x9dS@\x9fO\xff\xb1\xa1\xc1S@\xc0\x16\x93$\xdd\xc3S@\xb0\x88\xd3\x0c\x8f\xc1S@\xa0\xf1\xaf/\'\xb5S@\xa1d\x07\x0e\x13\xa8S@\xf2\xd6:\xa3\x91\xb0S@?\xab&)\xce\xb5S@\xf7\xe8\xfd\x05"\xaaS@s:t\xa7\xa6\xc9S@\xb4=\x1f\x8c\xd6\xc4S@\xf8\x80\xb8\x9by\xaaS@\x1a\xc3cw\x1b\xc1S@\xd5_\xfa0\xdd\xadS@\xcc6J\xf7\x01\xa2S@\x05\xb2K\xe8\x8d\xc1S@\x18\x8d\xa6\x19\xc4\xa1S@\x9b_^O?\xabS@O\x06\xe2t\x97\xa9S@\xa3\xea}\xf3\x1f\x9dS@~\xe3\xbc7\x00\xb8S@!\x89o\xd2\xa0\xc5S@\xf9\xab=\x9e\xe4\x9eS@7$6J\xde\xc6S@\xcb\xfe\x81]\x10\xacS@\x8d8\xa4\x12i\x92S@\x1f\xdd\xd2\xfa\xdb\xc5S@<\x11J\xdd\x7f\xc2S@\xd5m2\xd7O\xa3S@\xe4B{\xfb\xc6\xb2S@\xd8 \xf9\xa6:\xa1S@\xbe\xc0`\x96\xf9\xc2S@\xd4h\xd4\xee\xf2\xaaS@\x84vMT\x04\xadS@3\x85\x06\xd6r\xc7S@\xa8\xec\xdf\x90%\xadS@\x8d\x9a\xdd\x08;\xccS@:r"OS\xd4S@\x83\xc0\x08\xf7c\xcbS@\xc0B>\xbb^\xc8S@1\x89\xd6\xe9@\xcaS@"\x99\xa4a\xb6\xa1S@S`\xeaG\xcc\xc5S@oj{\xc0\xf2\xa7S@\xbd\xa8V\xd7Y\xcaS@t\x8c\x15)\xdf\xc5S@\xab\xd2brf\xb2S@\xf3\xd4\x9e\xdb\xdb\xb4S@apk\x16\x95\xa0S@\xb7\xed\xdf\xaf\xe4\xc3S@\xd5{\x834\xca\xa5S@XI\xbf{\x11\xa6S@\x9bF3\x82R\x8aS@\xcb\x19w\x91\xc7\xb2S@\xe1\x8b\xfbKe\xc7S@\x82\x01\xa3B\xf6\xc4S@{+\x91\x9c\xe7\xafS@\x9eI?\x8f\xdb\xafS@\xec\xcd\xb2v\x16\xc7S@\xf9\xc3\x03~\x84\xb6S@9\xbe!L\x9f\xafS@\xa3j\xb4e0\xa0S@\x19\xe6JR\xc0\xc7S@\xc3Z\xc0+\xea\x87S@\xa20\xfe\xaf}\xd0S@T\xeb#\x9c%\xa4S@\xa0\x06\xa3\xb2\xc4\x8eS@\x1d\xce\x1f\xc5#\xd4S@\xb1\xa4Q\x10.\xd4S@\xc1\x97\xbeAr\xc7S@\xb9\xde\xfe\xbb\x86\xa4S@\x16\x85\x1e\xec\xf6\x8cS@\xe4\xee\x84\n\xfd\xb5S@E\xf8\xb6`\x80\x83S@\xd1|\xd4\xf5\xf1\xcaS@\xfa\xdf\xdc\xa9\xad\xcaS@\xc3q\x8f}t\xaeS@\x9e`\x04c\xbc\xafS@\xefu\x99\xdda\xd5S@\x9d99\x850\xa5S@\xfa\xdf\xdc\xa9\xad\xcaS@\x11\x92\xbc\x07\x08\xaeS@!\x84\x8f\xd7\xde\xc8S@\x11\x92\xbc\x07\x08\xaeS@\x9b\x14\x08\xce\xe4\xadS@\x19-%.\xe3\xcaS@\x9d\xb1\xbfS\xdc\xadS@\xf5\xc4B\xcb\x81\xd2S@\xd0`\xc6\x17\x17\xcbS@\xb0|\xb8D%\xc9S@\xf3\xf2xn\xb3\xadS@\xb1\xa4Q\x10.\xd4S@\x90\xec\xa8r0\x86S@Z\x1f\x98\xe0\x83\xd2S@`M\x8e\x9e\xef\xcaS@\xefU\x05\xa2\x89\xc9S@\x1ehIbN\xc9S@\x05\xf3\xdf\x1c\xa7\xc9S@d\x8dZ\x9f\x94\xb0S@%\xcb\xe0rG\x85S@\x9b\xbc\xaeM+\x86S@\x9ap\xc0\x1b\x8e\xc9S@&]\xefl\x94\xd3S@\x9a2=\xf6M\xcbS@\xe9\xd1\xb2\x00P\xcbS@&]\xefl\x94\xd3S@.%\xd3R]\x99S@r\x97\x19]\xec\xcdS@5u<7\x9a\xd3S@\xc3s6\xc1\xc5\xacS@\xc8\xdf3:\xea\xc4S@\xa6B4\x19Z\xcbS@\x1a\xf7\x7fy\xe2\xabS@\xc1\xd1\xc8\xea\x1c\xd3S@\x85\xf4pZ\x0b\xccS@\x99~@b\xbc\xabS@\xd84F\xccm\xcbS@\xa3\xc5MHC\x9aS@\xa8\xa6\xbb\xbd\x00\x89S@\x11\xb7^\xfe\x04\x9aS@\x97\nP\xdda\xcbS@:$b<\xda\xb6S@.,}3\x14\xb3S@\xa4\xdc\xd6|\xbf\xb3S@tP\x9c\x19N\x89S@5]\n\x91Q\x88S@\xe8\x8f\xb5\xbeZ\xb3S@\xd6\xbf\x1c!\xfd\xacS@s\xd7\x95\x85\xb3\xaaS@.,:<\xcd\xa2S@\x06x\x96E\xa9\xd4S@\x8e}\xb9\xf3\x0c\xabS@\x17\xfcPm"\xabS@\x91Kz\x06\xf5\xbaS@\xcd\xebhO\x1e\x84S@\x1b\xaf\x12\xfbb\xcbS@5\xbd\x7fw\xe6\xd4S@\x18\x0e\xe9Y\x99\xb3S@$\xe2\xae\xabm\x9cS@J\xc9\xa6\x16\xab\xa9S@\x99\xd29*\xf1\xa5S@\xd4W\x81\x86\xb0\xaaS@\xe0\xa3\xd6\x8aZ\xb8S@\xaf\xa1>G\x1e\xafS@\xf5\x0e.\x1fV\xc5S@\x82\xd6\xc0Tc\xacS@\x81\'\xce\xf3\xcd\x84S@u=\x1b\x93\x12\xcaS@\x0fi\xcd\\\xa7\xb6S@Vu\xad\x08,\xb5S@!\xb4\xbey\xd0\xd2S@\xb6$^\xb4n\xadS@e|K\xb11\xafS@\xfbL\xd7\x90\xfe\x85S@a\x02&W\xaa\xb7S@\x9c\x17\xe9\x9d\xc4\xc5S@5u<7\x9a\xd3S@Z\xce\xff\x00\x10\xb1S@\xef}\xa6\x90\xc3\xa4S@\xa4\xdc\xd6|\xbf\xb3S@\xc9\xac}\xd6\xa7\xb3S@\x99\xb2\x05\x16\xfc\xaeS@\xf5\x1c}\x8a\xd9\xb9S@v\xe9\xe9\xad!\xadS@\x9bMJ21\xc5S@\xaa\x88\x01$u\xb3S@\xba\xa7\xaf~N\xd3S@Vd\x13"\xe9\x96S@\xb5\xc7\xcd\xfd\x88\x83S@\x02%\x1eLm\xb9S@\xc4\x03\xf2\x95m\xb3S@\xf9\xa5\x10\x8d\xe4\xd2S@\xfc\xff\x14\xc1[\xd4S@F\x1f\xda2\x1c\x8eS@\x8apq\xd5$\xb8S@\xd8\xfd\xce\xe2\xe4\xa1S@\x11\xbd\xb7X*\x84S@e\xedUG\xf3\x9dS@\x8a\x9f\xa2\x1e\xb5\xa5S@H\xeb\xb8\xf3\x90\x87S@d\'\x14~\x8c\xcaS@Q\xc3Xs\x9a\x88S@\xca\x95m\x90^\xa7S@o\xe5\x92\x86\x00\xa4S@8\x14\xae\x05w\xafS@Z\x81`\x9a)\xd0S@G6\xf8\x95\xdd\x85S@K\xea\xc5\xfc\x14\xaeS@\xddR\xf4\xff\xc6\xa4S@e.\xd9h\x84\xbdS@)\xedl\xc3H\xccS@\x9b\xbcb\xcc9\xbaS@|\x9a\x14\x9e/\xdeS@\xa9\x9d\xd1uL\xa4S@\xfaI\xb1G\xca\xb8S@!\x84\x8f\xd7\xde\xc8S@0\'$\x17\xb9\xa3S@"\x16Gu\x96\xb3S@\xe6\x84pig\xb8S@?\x85\x13\xa6\x0c\xcaS@?\n\xe0{\n\xbfS@\xeaS&x@\xbaS@0N\xdc\x15\x83\xbaS@B\x05\xd2\x9e\xa6\xb9S@\xb3A\xfe\x92\xa9\x9eS@\xc7\xcahM\xaa\xaeS@\xaf\xf9\xca\xc9P\xcbS@\x9b\x8d\x04.^\xb7S@0M\xc2\x14\x13\xafS@\x801\xe9\xb0\x90\x87S@\x02\xe3\x85\x03\xfc\xaeS@\xb2\xa6\xd5"w\x8dS@\xfdp\xdf\x1d\x88\xcaS@\xbc\x9a\xa6\x00\xcb\x9aS@\x0c\x18\x8c\x88\xe2\xc7S@Tp\x05t\xd5\xb9S@I\x9e\xb1\xfe\xda\x86S@\t\xbae\xac\x04\xa4S@\xf6\x88\xf8\xe5W\xc7S@\x82\x80\x1d\xc0\x92\xcfS@\xf0s\xf9\x97\xa5\xb2S@\xd9\xf6\x87\t\xac\x87S@~\x1c\xa4\xcb\xca\xb6S@w\x18\xce\x82\x7f\xcaS@"\x14\xa8X\xb3\xb2S@\x87\x8bf\xc93\xb8S@\xf0\x10\x04\xf3\x13\xcbS@/\to\xb3\xc3\xaeS@W\xfd\t\'\x9d\xb0S@\xb8K\x96\xec9\xb6S@.&:\xe9\xa5\xa4S@hO\xd3\x0c\xda\x96S@\x8a\xad\xf5\x1b\x9f\xa1S@W\xc9>\xbf2\x83S@\xc10\x03}\xf3\xa4S@\x8aD\x1fr\xf1\xa3S@\xcf\xc2uI\x92\x97S@\xed#6\x0cA\xa4S@(\xcb\x96\xa4\x14\xaaS@\xfb\x16\xbe\xf4\x03\xa4S@\xe6q\xf66!\xb6S@o\x85\x95\x82b\x88S@[\x07/n\xe5\xc6S@\\\xa9A\xf3\xf9\xabS@\x95\xcb\x83"\xdc\xacS@\x0c\x96s\xb0\x96\xd8S@/.\xab"l\xa4S@.\xca\x1d\'\x80\xaeS@\xc8^f\xc5o\xa5S@\x13\xdbEf-\xb8S@\xfb|\xac\x05R\xb7S@\xaf&\xa5\x0e\xc8\x87S@\xa3\xdeuD\x19\xa5S@\n\xafEf\xe3\xb7S@s\xe3q\xb7\x80\xb4S@(\xd9\xb1l\xb8\xa6S@\x01\xebo\xee\xc2\xb7S@7y\xb7\x1eB\x8bS@-\xf3\xc7/\x1c\x89S@\x8c\xdf.\xd1w\x94S@M\xe3}\x95~\xb2S@\xec\xf5\xd0\xaf\x9a\xb1S@\x15\x070\x85\x84\xb2S@\x85d:\x17\xcf\xa7S@\x7f2\x1f\x8ex\xccS@p\x81\x9a \xc6\x9bS@&\xd3\x16:\x14\xa5S@hw%\xdd\xa6\xb1S@F\x80:\xe2\xa1\xadS@b\x96\x80{\xbd\xb0S@\xca\x8b\x08\x8c\xb9\xb5S@7\x9f\xb8\xeb}\x9fS@~\x03`\x05\x9e\xa1S@y\x071_\x81\xaeS@\xe2d)0\xab\xc1S@\xbfi\xc4\xb6\xe9\xa5S@q\n\xa5n\t\xc4S@?\xcd\x1e\x9bj\xbbS@{\xc5\x1aX\x05\xc9S@\x9a\xf4\x9e\xf47\xb5S@\xb6\xfcT\xbc\xdb\xb6S@`\xe2L\x1a\xdf\xc8S@\xb2\x9fN8.\xa7S@\xae\x9a\x8b\xdc\x80\xb1S@C\xe6E-8\x95S@@\xe6"h,\xafS@\x95v\xbbX\xe0\xaaS@\xa5\xfc\xd3\xbe\x1b\xa6S@b\x99\xd4\xf5\xee\xd2S@\xcd\x97(l\xac\xcbS@\xa32\xd8\x0fa\x87S@\xc9\xae,\xb2\xc1\xc3S@\x13\xbe\xb7\x06\xcf\xacS@\xce\x19\x9d8O\xa7S@S\x9aTt\xf9\x94S@\x10:\x9c\xff*\xb4S@\xe0\xa7\xe9s&\x9cS@r\xfa\xa9$\xfb\xa1S@\xf2\xf1\xaa\xe2r\xc8S@\xadA?\x19\x15\xb4S@\xd1\x86\xbaSe\x83S@\x84OJ\x07\xa1\xc5S@\x0f\x8a\xb7\x81\x02\xaeS@!7y\x86\xfe\xcaS@\xf5\xd5\xcd\x9b\x18\xa7S@#\xdd?\x94\xae\xa3S@iF\xcd,\xe8\xa6S@\xd4Mr\x82!\xb4S@@\x95\xbe\xc8\xc1\xadS@H\xb0q\xd9\x7f\xa0S@(\xaa\rU\xed\x9fS@V\xce\x81\x1d8\xaeS@\x95\x06}\x16K\x93S@\xa9\x8c\xb6\xa2\xee\x9eS@F\xab\xcc\xdd\xfa\xb6S@q\x0f\x8do\xec\xadS@n\xe5\xc7\x08\xa9\xabS@\x0b8&\xfc\xd6\xb7S@\x15{\xe3/U\xc7S@\x99\xb2\x04\x9e\xcd\x9fS@\xb7\xdd\xd4y\xf2\xc6S@\x9f\xfd\x83b\xf0\xb1S@N\xfb\xf3*\xc2\xabS@\xb6T\xdc\x81[\xb9S@\xf7Ca\xc0m\xa9S@MC\xcb\xe4<\xcaS@\xd7\x00E\xc8o\x9fS@\'\xe7F\xe4\xa4\xb2S@\xe7=\x04G\xf5\xaaS@,:%\x87b\xadS@]oS\xa2U\xd5S@Y\xde\xd6\xb4\x00\xabS@^\xaf@py\xc1S@S\x89O\xdc-\xbeS@\x0c\xd6\xf1\xa6\x18\xbdS@\xd6\x83\xea\xc7\x81\xb8S@\x85-7\xd3\x06\xacS@\x81/x\x9a\xc2\xa9S@\x90NW\t\xa4\xb2S@\xec\xedyTY\xb5S@\x81^\x81V\xf7\xacS@\\6M6\xd1\xc8S@\x97z\x84\x0c\x13\x90S@\x1f\xf7\xc9\t\xfb\xa8S@,\xc5_p\xb4\x8dS@\\6M6\xd1\xc8S@;2\x1a%\xb4\xacS@?$\xe0R.\xa2S@\xba\xa7S\xe56\x9eS@N\xe3wi\xf5\xb7S@\x92D\x10\xe3\xcd\x9eS@\xf7OM`\xc3\xa2S@RU\xc9\xa6\n\xb9S@9A\x12\x0fi\xb6S@?Q\x14\xaf\x86\xc1S@"\xec\xb1\nX\xc2S@\xfe^\x03\x96\x93\xc5S@\x03\x0b\'\x15~\xa1S@`\nn\xee\xe2\xb0S@\x00\xd0k\x1e\x99\xb9S@5\xc81\xa4%\xc5S@\xfe^\x03\x96\x93\xc5S@gA\x026\x96\xb1S@\xfa\xd7B\xd2\xdf\x9eS@\xfc\x88\xb3\xf7\x85\xb6S@\x86nS\xe2\x9d\xacS@\xbf9\xa0;\xec\xaaS@\x98\xbfA\xe2\xb1\xa3S@\x0c<\x8f\xae\xe6\xa2S@\xe6\xcaroL\xa5S@\xfc\x88\xb3\xf7\x85\xb6S@\xf6\x00O\xe1\xe2\xc7S@\x8e\x07\x8b\x0f\xde\xa0S@\xe0j_\xfb\xe1\xa1S@gdk\xf2a\xc1S@\xc1\x8a\x977\x85\xa9S@1\xe9\xa5\xc6\x84\xa1S@t\x0f*\x01\xcb\xb6S@{0.\xc5q\xb6S@\xf5\xa0?\xe3Y\xa0S@)\xdakE"\x91S@\x13\xf2ui\xb0\xaaS@)\x84\'(\xb9\x89S@2\x19u\xe4\xf2\x93S@\x9a\xe2\xce\x86\x02\x94S@\xec6\xc8\x13\xbd\xadS@\x0e\x8a\xd3\xcdT\xa7S@\x8b\xdc\x10\x95\xed\x83S@?%"\x8b\x17\xa9S@\x97I\xb5\xe1"\xa9S@\xf6\xcf\xdbm \xa4S@\xa3<\xb554\xc3S@\x8d\xbcb@\xce\x91S@)B\xbe\x17\x82\xc1S@\xd4N2\xf1\t\xafS@\xd9y\xdc\xe2~\xb9S@\xe3\x95\xbc\x1f\x9c\xadS@\x17?\xf9Fq\xafS@\xc6]C\xa6\x9c\x92S@\x08\xc9\xe4\xdcT\xbdS@\xef\x8e\xda\xb2t\xa7S@\x12\xf8H\x0e\x08\xbeS@_\x0b5aK\x8aS@\x81:\x1c\xcd\xc7\xa1S@\'\xb7^\xc7!\xa8S@\x94\xc5J\x84$\x87S@\x10l\x1cjJ\x84S@N\xbc=\xd5^\xb7S@\x90\x89\xb8\xf5\xeb\xa7S@\x9c-\xeb\xb6 \xb1S@=\xc6B\xf8\xa7\x9eS@\xfe\xb8\xcd\xa3\xa0\xc3S@\xc4\xad\x13\xaaw\x87S@\xd6>\x91QG\xb8S@O\xa4\x93UX\xa1S@\x7f\x7f\x8b\x18\xc6\xbdS@DjFW\r\xbeS@\x97\xdc\xa8\xe81\x8eS@\x84<q<\xd1\xadS@\xc5\xf5DY\xeb\xa3S@\x10c\x07\xc6w\xa5S@J\xe6\xf9OE\xbdS@\xe3\x95\xbc\x1f\x9c\xadS@\x83\xbc\xa3\xda\x92\xaeS@\xf6\xbe\x86\xfb\xd7\xa7S@dO\x81\xb0\xcc\xc1S@\xb4\x87\xac\x14w\xb0S@\x8b;zZ^\xaeS@\x85\xd5\xb5"_\xadS@/\xbc\x17\xb0)\xaeS@\xd1H\x83\x0c\x9a\xa7S@\x97\xa5%\xcb\x8f\x91S@\xd32\xcd\xcd*\xa5S@\xab\xe2&z>\xa9S@o\x00\xeb\x98\xc7\xb8S@W\xf1\xd8s\x05\xa1S@=\xf0\x02\x84K\xa9S@\xe3\x11\xb3\xba}\xaeS@\xb5(\xeeA\x9c\xb3S@\xe9\x06\xce\xdaq\x92S@\xf1o\xff5\x94\x90S@N\x867\xa9%\xb1S@apz/V\xa1S@5\xd3~\xf0\xf1\xa5S@\xbd\xbdS@{\xcfS@\xd1\xa0\xdfj\xdd\xceS@z5\x81+\x88\xa8S@\x9e\x80f\x9e\xa8\x83S@\xf2\xae\xb0\xb5g\x83S@h\x82\xb6\x04\xd1\x82S@}"\xfe\x90\xa4\xb7S@}k_\xa9\xd5\xceS@\x0c~\xc7\xbf\xdb\xadS@\x0e\xf7\t/\'\x89S@\x027\x84\xa4\xe4\x84S@\'\x9b\xbb\xfaq\xb2S@\xcf\x9a\xe9\xc5t\xa7S@\xccm\x91 r\xabS@\xc2\x80\xf6\xef\xde\x83S@e\t%\xc7\xe6\xccS@\xf5\xdf\xddLO\xd5S@\xacE\x89\xe0\xb4\xb2S@\xfa3\xd7\x80<\xb3S@)\x00y\xc5H\xa8S@\x90\xd1C}\xb1\x89S@\xb8\x97\xaa*\xc0\xacS@6ns\x7f\xcb\x83S@h5\x18\xc9E\xa6S@\x03$?W\n\xbfS@\xbaMq\x1f\x1c\xd4S@\x8eO\x05)c\xd5S@\xcf\x81\x90\xcd\xaa\xc2S@\xd8W\x1c1L\x85S@\xea"\xadq\x0c\x84S@\xc9\xe0\xb5&\xb0\xa7S@\x06\xa32\xbb=\x83S@\xd5Th\x8ev\xbdS@F[)B"\xd5S@\xb6\xd0t,Y\xb2S@mT"s\x8b\xcdS@\xb5\xad\xf0\xfbn\x85S@\xa5\x14\x14]_\xb3S@Z\xf4\xee6.\xa7S@\xf44\xe4Hk\xcbS@f\x1e\x90j\xe5\xaaS@HN\x06z\x9a\x88S@B\xae/\'\x9f\xa8S@\x89\x8bV4{\x89S@\xab\xc8O[d\xcbS@\x0e\xd8P\xd7\x02\xa8S@\xf6\xc6\xc8M\xe8\xcbS@g\xe2\xd4\xcbW\x8aS@A=gG\x8c\xcaS@\\\x95+Qn\xd4S@7f\x7f\xc5\x9a\xc3S@\xb1\xaf4)\x16\xd2S@\xda\xf0\x87\x97\x8d\x86S@\xd8\x17B\xd9\xb6\x87S@\x95\x1b}\x81\xf8\x85S@\x99\x97\x80\x1eV\xc5S@\xd3K\xab\xafs\xcbS@\x95-s\x8b=\xacS@\xf7\x92\x0c(\xc2\xd3S@\xcbH#T`\xd4S@\xb5W0x\x17\xcaS@.n\xdd\xceS\xcbS@kQ3m\xb9\x84S@\xdak\xc4{\xdb\x87S@w\xcag\x0f\x07\xc5S@\xfc\x1fj\x03\xa6\xcbS@\x94\xcc\xf0\xe1\xeb\xd2S@\xda\x04\x90\xd5\xf0\xd3S@C\xf9\x0c\xba\xa5\x84S@\x9e\xcc\x9f\xe8\xdc\xd2S@\xa9K\xb7%\t\xbbS@5\xda\xcf4W\xcbS@\x95UY-\x07\x86S@XI[\x9d)\xa5S@p\'\n\xfc4\xa9S@\xf1\xa8\xb2R\xdb\xa9S@ -\xfa\xa9%\xa4S@\xa9\xbfX1\x05\xb1S@\x17\xe5\xb5U\xdb\xbaS@\xbf\x93\x8d\xc9\xb4\xc9S@U\x01\x8d0\xd8\xc9S@\xc4)\xd2\x1eJ\xcbS@\x86|\xad,\x9e\xc9S@\xbb\xbf@\xeb\xa0\xd2S@\xb3\x86b\xff\xa2\xd3S@\xccg\xdd\xf5\x8e\xcbS@\xa4\xd6\xaa}\xf9\xa9S@xp\xf0_\x9d\x88S@\xdf\xaa\xe5S[\xcbS@h4\xefr\xa2\xcbS@\xcf\x11\xdf\x9aV\xc9S@S\xbb\x15\x84\x8b\xd2S@\xf7\xb8\x90\x81\xb3\x9bS@\xe8 \xe3\x92G\xbcS@E\x04\x88o`\x99S@\n"\x96\xf6\xfc\xacS@\xee\x8a7W\xcf\x84S@Lv\x1b\xf0\xe4\xbbS@\xece\x9d>\x94\xd2S@D\xd8\xcb\x9a\xab\xd2S@\xc8\xed\xc0D\xd1\xc8S@\xc1\xe2\x04Ye\x85S@\x10@\x80\xde\xfa\xbaS@l\xe6\xd7\x057\xbeS@\xe5\x87WNK\xabS@\xcf\xc5\x95W\xee\xafS@\xd6\xc46i~\x86S@\xcb\x18A\xc1\xdd\xafS@v\x94\xb7.H\xd0S@\xd5h\'b\x17\xaaS@I\x03\xf9\x844\x85S@\xd8\'N5\x04\xabS@\r.\x14\xfct\xb7S@:\xdfM\x11~\x9cS@Zw\xc0\xee\xa0\xaeS@S7C:\xf5\xaeS@\xa4\x00\xec\x05!\x9aS@\r.\x14\xfct\xb7S@\x0c\xd9\x19&\xce\xc8S@\x076\x1b\x8a\xe8\xceS@\xa1\xe6+1+\xcfS@\x1f\x9d\xb4\x80\xcf\xa6S@\xca\xfcC\xd6\x92\xabS@C\xe3v\xaf9\xbaS@n\x8f\x14\xad\xd7\xa6S@[\xd8<\tM\x86S@w>U\xbb\xd0\xd0S@\xf6<\xc0\x99\xcf\xbaS@UVQk\xf3\xb7S@\x93\x8e\xec\xb0\xf5\xb7S@>@\xf7\x1dt\xa8S@A\x9e\xfbC\xee\xabS@\x15\xdbl\xd8b\xa3S@!\xce\x9c\xa0\x1e\xa9S@(\x85K\xc0\xf3\xcaS@{e]\xc1T\xb7S@\xa4\x02"Ux\xd0S@\xf0X\x1cDF\xacS@\xfc\xab\x85|\x89\xa9S@8?\xfdJ\xda\xabS@(\xe3j \xde\xadS@\x8d\x1f}\xd7\x87\xacS@c\xd3\x1c\xe05\xadS@%yg\x1aa\xb8S@*\xbf\x12E\x89\xb8S@\xfb\x92o(\xe1\xb9S@K\x95\xe8P-\xbaS@z\xe4T\xa2t\xbaS@L\xd7\xcd\xba\xb1\xb1S@"A\x91y1\xc8S@C=\xf8\xc2\x03\x8aS@O\xe9\xb7K\x00\xaaS@\x15\xcd\xc6f\x87\x9dS@uD\x81\xc8r\xa9S@\x95d\x90\x9f\x87\xcaS@\xcf\x9f\x92\xfb\xfc\x85S@\x99%C\xb0\x8e\xbbS@\x84\x11\xff\xb94\xa9S@3\xed\xa3\xc1\xb7\xcfS@\xd1\xda\x97\x072\xb1S@\x05\xc9\xca\xbf\x13\xb6S@,%\x90\xffP\xc6S@\x08\x19\xe4\xc3\xd4\xaeS@-\xf3\xaaV]\xadS@m\x83\xdd&\x8d\xb8S@j\x1d5\xab\x01\xb9S@a|t\xf6O\x94S@\xde\x91\x9fE\'\xadS@\xbd\xb1)M\xc8\xa9S@r@\xce\x00\xb8\x85S@\xbe\xb71=\xf7\x95S@Y\xe4\xce\x1c\n\x95S@\xa5^9>\xbd\xadS@)\x19\xd2\xd5\x88\xacS@q2\x1c\x0e\xe2\xb6S@\xa7\xd2\xe2\x95\xbe\xb3S@<\xebL\xe3\xa7\xb0S@\x8bR\x95\xb3\x0c\xacS@\xf2:\x92\xa5\x0e\x95S@\x0eR\x94\xb6%\x87S@\x08\x8eS\xac0\x86S@\x1f s\x89\xfd\xadS@\\\xdd\x9e\xf4\xc3\x94S@A\xa3\xfb\xfd\xbd\xcaS@D\xd5da\x0e\xabS@V \x9b%(\xabS@\x03h\xd7\x9be\xb3S@\xb6$^\xb4n\xadS@\xc0\xc7Y\x86\x80\xb8S@y,b\x13\x1a\xafS@\xff9Q\x84\x8c\x87S@d\x84\xb1\xa4\x1f\x97S@\xf9\xf8HV\xb4\xaaS@\xa7y{\x06\x03\xabS@\x12\x0eq\xfe\x85\xb6S@\xef\xd4\x067\x19\xc7S@o\x8a^\xa5\xe9\x8dS@\x10\x9a\xb2\x90\xbc\x91S@\xa9UO>\xc6\xc7S@8\xb9\xdd"@\x96S@Vd\x13"\xe9\x96S@\xa8\x1f\x0eau\xb6S@Vd\x13"\xe9\x96S@7\xf2\xe3Sq\xaaS@aL\x8e\xbc\xec\xb4S@:\xbe\x07\xf6\x84\xa9S@\xdc\xe1\xe9y(\xaaS@x`A\xde\x04\xc5S@\xf8\x05\x1c\xc5\xe9\x85S@\xe7\x9a\x10\x91\x9d\xb1S@\xe2\xc8\x8e!\xe8\xadS@\xd7I\x9f\x1b\xce\xacS@\x98\xa6\xd2\x91\x00\xaaS@M\xaaC\xe9\x9a\x8cS@\xba\xe4\xa1\x8e2\xc5S@8\xac,\xb8a\xacS@\xad\xec\xba\x1a\xec\x90S@\x8d9\xf0\xcf\xad\xccS@\x03\xack\xef\x96\xaeS@\r\xf4ew\xc6\xb7S@\xd9\x96\x7f^[\xa8S@\xc0m\xb0\xa0\r\xaeS@\x0c\xf5\xe8y\xc6\x87S@\xd2\xac/\x82\x98\x86S@\x0c\xf5\xe8y\xc6\x87S@Y\x19\xb0\xe0w\xc3S@\xe4\x03\xc2-\xc1\x9eS@\xe4\x03\xc2-\xc1\x9eS@\rZ\xda\r\xe7\xaeS@J\x96\xfa\xedc\xc7S@_yq\xb3c\xccS@\xc1\x0e\x85\xed\xa4\xa1S@`\x9b&7!\xa8S@r\xce\xf3[\xce\xb0S@r\xfa\xa9$\xfb\xa1S@j\x14\xe8\xc8a\xa3S@\x0b\x99\x00\xdb\xe9\xb2S@\x05\xda\x81G\x10\x88S@\x05\xc91\x12:\xb0S@`\x9b&7!\xa8S@\xe7i%\xf2\x9a\x8cS@\x16m\xc4\x80\x01\x96S@\x0b\x99\x00\xdb\xe9\xb2S@\t\x04\x05*\x8e\x8aS@\xb7\xdc\xf2\xf0\x03\x89S@oh]BA\xc3S@\xca\xcd\x9f\xf0\xb6\xc6S@$\xe6\xb7\xc2,\xafS@\x98\x91\xe9\xdbK\xb7S@\xe72\xaf\xbb\xd3\x95S@\xe2\xb1\x957O\xa7S@s\xf2b\xe02\xafS@\x06-r~\x08\xc9S@a\xf3\xa0\x8b\xa9\x9eS@\xbeFo#\xf4\x9fS@:]p\xb0+\xa0S@\xf2\x9d\x10\xf48\xa8S@\xcf\xd0\xd5\x83\xcc\xb6S@\xd4\x1b?\n\x11\xb0S@\x14\xe7\x97\xe2\xef\xb1S@\xa4Hg!\xf7\xc3S@\xd6=\x1bD\x10\xb3S@\xf8\xa7\xc1\xd8q\xb6S@\xbe\x82A\x12\x00\xc8S@\xd7\xf4\xe45\xd8\xccS@\xec~\x9b\xbaY\x93S@nTf\xce\xf3\xa6S@\xdf\xe6\x9c\x1a\xd5\xb9S@\xb9Y\xaf\x0f5\xb7S@\x81\xd1&\x1dz\xb6S@\x0c\x8aB\xf0\xdb\xb4S@\xbe\x82A\x12\x00\xc8S@\'\xe7F\xe4\xa4\xb2S@J\xb9C\xc9h\xcaS@y\xe3a\'z\x88S@\x10\xc7l{y\x93S@W\x95\x88\x1b;\xbaS@\xd7\xd7\x92M\xe7\xb0S@@\x08\x07\xe5\xb2\xc3S@\x9f\x80\xb2\xaa.\xa6S@\xc2b%\xa1t\xb2S@\xec\xd8\xc5i4\xc4S@\x1d\'\xd1`f\xc8S@,\x0c\xb1\x8f~\xc8S@o_\xc6\xd0m\x94S@i\nG|}\xa5S@\t{\x08](\xc8S@\xc3\xbe\xb1\xe7\xc3\x88S@\x87Wr\xcb\xf8\xa6S@Q\xacGD"\x91S@z\x07\x03\x87~\xc7S@v\xa1\xe8\xbc[\xb1S@\xa1yw\x9c\xb5\xacS@\xd2$\xfa2\xdc\xc9S@\x83\xcbP\x9a\xf5\x8eS@\xa2?$\ry\xb1S@RP3\xa5\xbd\xa4S@.\xdf^\xc5\xed\xadS@nF~\xd0\xc4\xa0S@ rZy\xa0\xa3S@n\x15y(\xcb\xaaS@\xe8\xe3tW\xae\xc9S@\xda\x0c>\x08\xef\xa6S@\xac_\xe3X\x18\xb4S@|\x10\xb6\x9c\xd8\x95S@\xae\x00\x00\xedi\xc3S@^\xbb\x98{+\x9cS@\xea\xea\x0c\xe40\x94S@\xd1\xbc\x00\x9e|\xb2S@a\xfb\t\xf4\xb4\xb3S@\x9d\xee\xcb\xe0\xf4\xc6S@-\xdb\xd8"\xa1\xb1S@\x13\x91\xba\xa0B\xb1S@\xaa\xc6V\x1bS\xa1S@\x85\xe6D\\\x83\xc2S@W\xe6\x9by.\xb2S@.y#\xb4\xb7\xa5S@\xaf\xc1\xb4\xc8\x10\xa5S@\x1d-5\x82\xc4\xadS@HN\xf2\xcc\x17\xb1S@\xc0<\xf1Jr\xb9S@\xd1W$\xbaw\x8eS@\xec\xc9\xeaR\xea\xc0S@\xd0\x01Pa\x01\xacS@\xb3}\xaej@\xabS@\x92\x99\x1d\'\x84\x8eS@\x80\xdfE\xfb1\xbaS@\x91HK\x92\xc1\xc6S@\xcaN\xd1\xe5\xe1\xc6S@\x80\xd1\xb6\xbdH\xcaS@\x85\xcf\xee\xd3k\xb0S@a\xc8\x1b,\xf7\x92S@y\x9fS8\xe7\xc6S@f\x98"\xcbq\xcaS@\xb5Q\xa2\xc5y\xa0S@\x01\xa2%mB\xcaS@\x8dzqw\xb9\xa5S@@\xaf\xe5 \xa5\xa1S@fuI\xb3\xae\xbbS@\xecB\x98Nn\xb6S@\xe2\xeb\tK\x8b\xb5S@\x91C\xb4\x88\xaf\xacS@zd\xd7\xca\xae\x92S@\x9fh\xf7%\x92\xb6S@\x84(W\xca0\xacS@ms\x9cX\xa9\xb9S@\x8d\xf3\x87\xd7\x94\xc0S@[O\x9a\xa0\xe4\xc1S@@\x1d\xb5\xe1\x7f\xc9S@my\x00\x1e\xf3\xafS@\xf3\x12\x1e\x18\x9e\xacS@\x9aT\xfb;/\xc9S@=\xa9V\x8dL\xacS@\\-aH\x1a\xa7S@\xcc\xc0bEB\xabS@\x04%w\xf3,\xadS@,\xcc\xe4y\x95\xb9S@\xeb\x13\xae\xc2\x1e\xc5S@\xba\x08x\xcf\x15\xa4S@\xbf\xe2t9\xc0\xadS@\xbd\xc3\xca\xabn\xadS@\x81<\xbd\x82\xc0\xa7S@\xed\x1d\x13\x1a\xd0\xa5S@M\xde~\xb7\xb6\xc1S@\xed\x0f\xad\x91\xf9\xacS@\x11\x8dOw\x1a\xa4S@6\xb3@&\xf1\xa1S@>\xe7\x06\xe7I\xafS@\xe6\x92\\\xc1r\xa3S@oM;\x87m\xbdS@B\x94m\xe8\x16\xa6S@\xc76\xddLq\x8fS@\xae(\xa0}\xdb\xc8S@\xa6\x12\x95\x9d\x1a\x90S@\xaaE\xeb\x14z\xa3S@\x9d\xd8\xeb\xbb\xb7\xa3S@"=&\x08u\xb6S@\x8a\xa1\xfe\xb8\xd0\xb6S@\r2q0\xe4\xa7S@qzv\xe8\r\xc1S@b?\n\xb1\xd0\xc4S@ii6\x9c\x15\x8fS@}>^\xa6,\xabS@G\x12\xc1\x92\xc8\xaaS@o\x8e\xbee\xcb\xbdS@1A\xdf\xac&\xaeS@P\x8cW\xc3y\xb6S@\x17\xd2\xf0\xb7\x04\xadS@\xb3\xa2\xe5\x8d\xe9\xa2S@\x94\x04i\xb4\xbe\xc0S@\x80\xa4[\xa9\xd4\xc2S@\xfa1\xb1\xd5\xe3\xc4S@\xde8\x81\xb3\xf5\x92S@\x06\xf1\xf7\x98\x1e\xbdS@\xd9W\xae\xceT\xbdS@\x10\x98\xf8v\xda\xc2S@{\x04#\xf0\x98\xa7S@\xfbS\'\x1bD\xbdS@uV\xc9\xf4?\xb5S@@f\xca\xcf#\x8fS@6\x16&dZ\xc2S@\xcel\xa9\x96\xea\xb0S@\x9f\xe4O\xed4\xc5S@\xdc\xb0x\xbe\x8d\xc5S@\xc4\xa4\x91A\xa1\xa7S@C\x92\x1b\xd1z\xa5S@\xc7\x1b\xbfT\xd7\xadS@\xb3\x9b\xb9Jm\xa6S@\xb0\xee\x1fN\xf5\x8eS@\x89\\R\xd3\xf9\xaeS@2;\xff\xc2c\xb5S@CD{b\x11\xc4S@\x05\x92\x9f\xa9\x97\xabS@\x89\xc1\x11\xd8\x04\xa2S@\xac\x94\x8f]\x80\x8bS@\x84\xacH^X\xa7S@\xfa\xa4J);\x8eS@\xd3\xdb\xc5C\x84\xc1S@t\xdb\xb6\xcfz\xc4S@Y\xa0\x88\xef\xec\xbdS@\x9c\x89\x9b8\xa5\xc1S@\xdcM\xc5g\x07\xabS@r\xfa\x96u\x84\xaaS@\xe6\xf6y\x1ed\xabS@\xd9\x84\xc0\xd3`\xb5S@\xaf.\x83\xdf\x08\xa7S@\x7f\xcc\xda\x9ap\x9dS@\xa1\xb4\xe2A\xde\xc3S@B\xfd7\xba\x1f\xa0S@-J\xc4\xb4\x9e\xa9S@\x13\xe9\nOU\xc8S@w)\xec\x91\x17\xafS@\xee\xf4\x05\xf5l\x8eS@\xe4\xaf\xbd0)\x9dS@>\xdb\xa2\xd4\xd6\xaaS@\xb4\x08I}\x1d\xacS@OE\x9cY<\xc3S@"\x83\xbe\xbf0\xc1S@\x8dK\xc9\x0f\x90\xc4S@\xc5C\xd5\x00\xe2\xabS@\xe87\x9aoz\xc3S@\xfd\x1f\x84\xc0D\xc1S@\xd4\x02\r\xe5Z\xa7S@fc\x8a\xae8\x97S@\x07\xbf\x1d\xee/\x96S@\xda\xe2lk\xc8\xb6S@<v\xf2\xccn\x9cS@\x08\x03\xde:\xd7\x96S@\xeb\x9e\xc18\x86\xa1S@\xd4_\xdc\t\xe3\x95S@}\x98\xa0w\xcb\xb7S@\xa6\xf8\xf5:V\xb4S@\x8d\xce~\xe4\xfa\xabS@w\xd6=F\x80\xb3S@hn\xd1V\x85\x89S@\xb6%&>\xde\xa9S@T\xfd\xa0\xbc&\xb2S@e\x85\xcd1\x91\xb4S@\xf6*\xe1G:\xb4S@\xc5\x87QJ\xdd\xb0S@\xbe\xd24\xb6\x04\xbeS@\x03\xe9\x02O\x1a\xd0S@Mg#\xa2\xe5\xa7S@\xb0\xc3[1\xc4\xacS@\xad\x12gZ/\xb7S@}\xcf\x8cCv\xb2S@\xdb\xe6\x15y\x08\xb3S@\xa1\xb6\x8a\x88c\xd5S@M\xc5\x1a.\x92\xd5S@\xa2\x19\x1b\xf6%\xd4S@\xe8\xbd&\x9aK\xd4S@q\x87\x183N\xccS@M\xa7\x83F[\xcdS@0\xa1\xf7\xfc\x1e\xd5S@me\x07\xfb{\xb1S@t\xe5\x15\x1a\xa1\xa5S@\x84\xbf>\xbek\xcbS@\x00\xe9\x9cXR\xccS@\x01dI^\xbd\xcdS@\x95\x17Y\xa0\xec\xcbS@\x1e\xed\x99\xe5%\xa0S@^l@\x7f\x02\xa2S@\xba\x12w\xfc\xfa\xa5S@\x13\t9\x91p\xd4S@p\xa0a\x9e\x8a\xcaS@\xd0\xb3\xbd\xb6\xc8\xd4S@\xab.`\xdc\xe5\xa2S@\x97\x13m7\x18\xa4S@\xcf\x1d\xc4\xbdn\xcbS@\xff\xb5\xab\x12-\xccS@?\x0e\xb2\xe5t\xccS@=\xa9\x0e\xa4\xa6\xa4S@\xde\x9bV\xa8\xd5\xa4S@<\x9c6\x00\x1f\xcaS@o\xef\x99\xceF\xcaS@N\xf6\x83\x84\x02\xd4S@\xafL\x02f:\xa5S@\x9b\x1d\x97\xe4Z\x85S@\xedZ\xa3UY\xcbS@L"\x9aB\xa1\xcbS@\xa4\xbe~\x0c\xa4\xc9S@\xa7\t&\xa5\x00\x85S@\xf5\xec\t6\xf5\x84S@$D\x9a8\xf3\x83S@Z\xe5\x97c\xec\xc9S@\xcf\xce\x9f\xa1I\xcbS@\xb7\xc29\x15\xa5\x88S@l\xc7\x12;<\xc5S@\xe5\x14\xce\xce\xb0\xd2S@\x16\x01P\x9e\x16\x87S@\x1b\x98.\xc6\xa7\xa7S@F\xa8\xc2\xa4*\x84S@9\xf3}\x98\xf5\xa7S@\x8d\xf5\xf8\xc2H\x83S@\x07\x00\x1e\xd0N\xd2S@~|K\xdf\xdc\x88S@\xf6\x9f\xda\xd4\x9f\xa8S@\xdbT}\xec\xf3\x85S@\xf6\x9f\xda\xd4\x9f\xa8S@=\x8eh\x1eB\xa8S@\xc4rp\xfcS\x8aS@\xc9b\x8fp\xf2\xd2S@\xf5\xb7\xff\xa7\xcd\x83S@v\x99\xc8\xef\x14\x86S@\to\xcb\xe2\xda\xa8S@\x16"\xbb\xe3\xfd\x85S@Y\xb5{\xe2P\xc9S@\xb6\xc0\xf8\x95\xa4\xd2S@\xd3\xb5\xd9E\xa9\xa9S@\x0b-n\xd4\x01\xa9S@\xf1\xa2\x14\xabI\xbcS@\xde\x07g\x1d\x03\xaaS@\xe3.\xa2\xb7\xa3\x95S@\x9b\xc4\xbbq\xae\xaaS@\xff\x89W\xc4\xf5\x84S@\xea/\xc1;W\x99S@\x88\x1d"\xbcF\x8cS@!\x17\xb6#e\x85S@\xc1\xac\x016\xb1\xaaS@\x1e\t\x99y\xf1\xaaS@TN\xd6\xa8\x9c\xabS@\xa7\x11\xb2V\xc8\xaeS@\xc8\xf6G\xbc\xf3\xc8S@\x1eN\xb7\xdfS\xacS@\x8f\xbb\x92}\x82\xacS@k\x93hs\x06\x86S@\x12\x83\x7f\xc1\xc6\xacS@8\x0b\xce\\f\x85S@\xcf\xab\x9f\x0c\xbf\x8dS@]0\x0f\x0c\xbf\x85S@\xeb\xea9\xb8\xbe\xd0S@\xd5\xf6\x84\xd2\xd9\xadS@?\x9d\x82\xe39\x86S@\xfc\x16\xaft\xcf\xadS@m+\x86\xc4\x80\xadS@\x0e\xd5\x1bn\x0b\xc8S@\x19}\x0c\xe5\xad\xcbS@\x1er\xb9F\xea\xadS@\xd4\x947\x13\x05\xaeS@\x1e.\x80\xf6V\x86S@P\xab\x06zj\xaeS@\x98B\x0e\x80v\x86S@\x03\xack\xef\x96\xaeS@\x96\x9fT\xedl\xd0S@\x88\xe9u\xc5\x0e\xafS@\xdd\xd5u\xf9\xaf\xafS@\x14S\xe7\xc6\xb6\xaeS@ri\xff\xdb\x9c\x8cS@\x055|z,\xd0S@T\rpw\xa8\x88S@\xfb=\x8a\x16\xd3\x8eS@\xf2\xda\xad\x9b$\x89S@@\x84\x87O+\x9fS@<\x80Cj\x8f\x9eS@v\x8c\xa0$\r\x89S@\xd2E\xcc7:\xb0S@\xf4?;\xfe\x00\x89S@)5\xba\x8c\x95\x9fS@\x8f\x8fV\xd2\x8d\xc7S@yFke\x1c\xb0S@\x9f\xf6\x80\'\xf1\xc7S@g\xc7(\x0bD\xc6S@\x93\xc7s\xdf6\x88S@\x95\xb8r3\x02\xc8S@\xca\xf7jz5\xb1S@\xb2o\x03!\x8f\xaaS@\x00hw\xe1\x0c\xa6S@"q\xf1x\xd9\xaaS@\xb0I\xa5~\x15\xcbS@#\xb0\xc9\x9f\xd6\xa9S@\xa2\x97A\xb0\xb4\xabS@}N\x0fg\xc7\xabS@x6V\x01\xf3\x9fS@6\xb94\x86\x92\xabS@\xd7\xb1\xf3\xe0u\x8eS@\x12\x95\xb2\xec\x9f\xa9S@\xae\xfd`\xce\x92\xb6S@\xcaUx\xa4q\x8bS@\x83\xb9Ky\xa0\xb5S@bE\xe5\xe5\x85\xa2S@\xc8\xa4L\x92\x9e\xb3S@\xdf,\n\x10\x89\xa2S@ZjF\xb0\xa8\x8fS@K\xec\xcf\xef]\x92S@\x00\xf8<\xf3n\xa4S@\x0e53Bl\xaeS@\x06\xa1\x95\x86\xe3\xafS@\xed#\\N\xb4\x92S@a\xec\x15\x11\xe6\xacS@\xe9\xe6\x04&\x8a\x8fS@\xa6z\xa3\x97\xd5\xa4S@\x06\xa1\x95\x86\xe3\xafS@\t\xbb\x105|\xa0S@P\xb48\xa5\xf8\xb0S@\xac\xb5J\xd6\xf2\xadS@\xa7\xe5\xba\x10}\x8eS@J\xd5\x10L`\xa1S@\x06\x14Wi\x8c\x92S@\x1e=\xbf)m\x94S@\x97\xdbKCN\x91S@\x15\xb0l\x92\xbd\xb0S@iSh\x17\xf4\x8eS@w\x93i\xce\xe3\xafS@j\xa9\x07\x03b\x8fS@(i\x08\xc71\xb1S@W\xb6\x87\x9d\x1c\x94S@\xda\xb5@u\xa8\xb7S@}+\xc0\xd9w\xb2S@\x02\xd3t\xcf\x8a\xa5S@{\xb1\x93\xc7_\xa5S@}+\xc0\xd9w\xb2S@\x015\x15(\x8b\x94S@xW@\xc2\x87\x93S@_\xe2\xed\x84\xe2\x94S@\xd2D\'i\x12\xb3S@\xe4\xf5\nH\x0c\xa7S@"\x14\xf3\xbcc\xa7S@z\xb9\xa4\xfd\x88\x96S@\x04\xd5\x0b8}\x96S@O\xea\xc5}:\x96S@\xbc\x93\xec\x99\xf4\xb2S@\xbe\xb4\xc4Q\xdd\xa7S@\xd4\xe0\xff~\'\xa5S@\x977y\xe1\xde\xaeS@\x9b\xf5\x11r\xff\xa7S@\xc9H\x04\xc8b\xa8S@\x99s\xdf\xe1$\xa9S@\x9bB]*=\xb4S@\xabH\xc5\xcd&\x90S@\x8f\\["g\xb4S@\xab$L\xaf\xa1\x90S@\xb7\x1fH-B\xaaS@\xce\x87US\x18\x96S@\x1a\xc4\xb2\xaa\xe1\xaaS@$\xc3\x96J\x07\xabS@\x7f\x13B5\xa7\xaaS@5\xb9*\x0c~\xccS@\xb3\x08\x05F/\x95S@\xfc\xa2\xa9sv\xb3S@\xd67V\xc3\xca\xb3S@C?W*\x15\x95S@A\xd6\xc64\xae\x94S@\xcaJ\xa2\x12f\x96S@|\xfb\xd3i8\xc3S@m\t\xf2\xf8W\xb8S@z\xdeX\xed\xbc\xb1S@\x04\xc8G\xcb2\xb9S@\xd6\xf9\x11%\x8e\xbaS@\x98\xdf\xc9)\xe6\xb6S@\x89\x7f"\x0b5\xa9S@\xd0\xb81\xda\xa2\xa9S@\xacH\xc5\xab\x10\xaaS@\x8f}\xc7\x14|\xa9S@deP\xda\x90\xbbS@\x18\x0fAt\x88\xa9S@}$\xf9,\xff\xa9S@8\xde\x03Z\xf2\xb6S@,\x08\xda(\xad\xb6S@\xb3\x9dZ\x89\xe1\xb4S@\x0em\x1d~\xa5\xb6S@\xc4\x9f\x95\xff\xa8\xb1S@a\xb1\xd9g\\\xacS@l\x88\x9b\x83\x05\xb2S@\x1c#g\xac\xa7\xcbS@\xbd\xde\xe5\xde\x03\xb3S@\x15\xfft\tC\xa3S@"Yx{#\xb7S@\xd6\xe6"3b\xcaS@\xdfVJ\x95.\xb7S@k+h\xd4\x96\xa5S@\xd2\xf3N\xf0\xdb\xb3S@!\xfdb\x9a?\xc8S@yn\x8czK\xb7S@R\xa6Yd\x96\xa5S@$r\x96\x810\xa6S@\n\x11\xc0\x0e\xf7\xa6S@\x8e\xbe\xb9 \x10\xb4S@aF\x9e\x10\x05\xacS@\x9c\x18\xc2\xea\x1b\xacS@\x96L\xc4\xad\x86\xb6S@\xa2\xfb\'\xa2\xd5\xacS@\x0b\xf8\xca\x17\xb5\xacS@<\x86)]5\xb7S@\xe0\xd1R\x89\x7f\xacS@Lw\xc7\x0e\xaf\xa7S@\x02\xccD^a\xa7S@\x16\xf1Ck\xae\xa7S@\x9f\xcf\x97Y5\xaeS@X\x03\xb0\xe0#\xb4S@fV$/7\xbdS@fV$/7\xbdS@C6\xe8\xc0#\xa5S@\xfd#\xe6\xcb\xf0\xaeS@C9\x95\'\r\xaeS@hpv\xa1\x0c\xc4S@\xe4\tF\xe1\x1e\xafS@\x01k\xa05\x03\xa9S@R<\xbb%:\xc3S@_\xf8\xe3\x11@\x9fS@\x86\xbb\xb88\x84\xb9S@[>\x18\xaeQ\xc2S@x\x9c8\xf6\xbe\xaaS@\xb3pa\xde\xa6\xc1S@\xe4J7\xca\x9f\xc1S@\x0f\x89>\x16\xe4\xc0S@-q\x11\x06\xdb\xa7S@\xa98\x83\xcc_\xc2S@6#\xd4\x1bZ\xb1S@6\x08!#\xae\xc4S@\x86\x03\xf5\xf2v\xb9S@\xb7\xc3\\\xe1}\xa7S@kR"\xe5\xe1\xc6S@\xa8X\xacS\x1f\xc7S@\x9d\xc9\xf3\x82\xb8\xc9S@\x84\x1c\x11E \xc1S@D\t\xd8\xc7\xb2\xb1S@\x01\xc8\x18\x1c\x89\xb3S@N\x04\xf8\x8c=\xbbS@\xa4)\xcd\x03?\xc9S@Fh~\xcf\x0b\xc5S@\xa9\x99\x19~p\xc1S@U\x02\xbc\xb2\xe6\xacS@\xae\xbcZm\xf7\xc1S@\xf1\x92\x8a\xba\x1d\xadS@\xe8\xc84\xd1R\xc5S@\x10^\xe5\x11\xf0\xc1S@2\xce0\xe1\xaf\xc2S@L.m\x85\xaf\xcdS@\xf8G\xb1\x1bb\xb8S@\xe5\xc7\x8aC\xcd\xabS@\xbe\xb71=\xf7\x95S@\x81\xb1\xf8\xce{\xc9S@\xea\x1a+\\\x96\xb1S@%\x11\xba\xc7\xa9\xa6S@j\xa9\x07\x03b\x8fS@\x1fO~\xd6\xc9\x92S@\xeb\xd2n\x04\xfd\xaeS@j\xa9\x07\x03b\x8fS@6\x08\xdc\x85\xda\xc8S@xW@\xc2\x87\x93S@o\x8e~\xf5I\xb3S@\x7f\x11\xa8\xa2n\xcaS@\xc0\xd3.\xf65\xbaS@\xc4\x85oV\x04\xa6S@p\xf6\x8d\x8cn\xaaS@O:H\xfcm\xaeS@\xee\x11\x04\x12\\\x90S@\xf1\t\x93\xad\xf4\xa9S@\xd8\xecd!\x9f\x8eS@\xcd\xeaBL\x84\xb6S@\xf05\x84\xba\x96\xb6S@\xd5={g\xd6\xa7S@\xea\x83v\x1d\xb4\xb2S@\x087\xc5He\xccS@\xc7L-\x13\x0e\x91S@IbW\xe2\xc7\x90S@&t\xc9\xa6\x02\xc5S@\x17H\x18\xdbd\xabS@\\b\xbd\xa9\x01\xabS@\xf5\xc6\xaa\xabs\xb5S@\xa3\x08\xde\x11\xd1\xa1S@|\xc7\xfa%\x86\xb8S@h?\x01\x03\xef\xb4S@\'\x01l\xa5 \xbfS@r\xf0|\xa9\x16\x91S@\x01\x82\x84\x8c\x15\x87S@#5\xe3{i\xabS@\xa7\xeb\x8bM\x9e\x91S@\xd7itEF\xaaS@\xcf\x8d\xa1\x80\\\xc8S@\xe9\xe50|\xd2\x91S@\x82\x0b\x08V\xe6\xbdS@fc\x8a\xae8\x97S@\x95\x1b\xd8\x8c\xa3\xaeS@\xdbW?\xd7\xfc\xaeS@m\xfe\x1f\x1ce\x95S@P\x04\x7f.\xfe\xabS@\xbe\xb71=\xf7\x95S@\xbe\xb71=\xf7\x95S@\xf66t\x85\xd6\x8cS@8`\r\xa1\x8c\xb4S@\x88\x1b\xbc\x11\xc8\xbdS@\xf7\xc7h\xf9\x81\x9dS@\xb9\xeb\x02\xb5P\x89S@*\xbf\x12E\x89\xb8S@\xa0\x9c9\xadV\xb4S@\xb1O\x8c0|\xbdS@\x0f\x8e;\x1b\x15\xb7S@0\x1f\xcf\xd7\x1d\xbaS@\x96\xf6\x9b\x9fL\xa0S@\xca\xf7jz5\xb1S@\xe7\xba\xd9\x11T\x8fS@+g\x01\x1c\xea\xa6S@\x89\xc9z\xad\xa7\xb0S@\xe7\x82\x1d\xc1,\x8dS@s\x82\xadM\x83\xa7S@\xcf\xc5\x95W\xee\xafS@PY\xddD\xfc\xb2S@\xed\xda\x99y\xa7\xbeS@o\x8a^\xa5\xe9\x8dS@\x89\xfa\x92a\xf5\xbaS@\xe3\x92\x0c\xca\x10\xbfS@EJt\xe6K\x9eS@\x8c\xf9\x82\x15\x93\x8dS@\xc8|vz\x0c\xa9S@>\xc7\xd4\x1d\xb6\xb7S@\xcb\x0e*\x1f\xca\x94S@D\xdf\x04Oj\xb2S@\x86\x17\x9a\x10+\xadS@Y\xc5z\xdc\x82\xb4S@o\xfe<%Y\xccS@\xe9\xa4\xbd15\xaaS@w\xcag\x0f\x07\xc5S@q\x93\xb4\x00\xf7\xa2S@\xb7\xb2\x03\xdf\xfa\xabS@Ak\x94\x8bs\xb0S@\x87\x13U\x06f\x96S@\xf9\xe2\x1a\xdd\xc4\x87S@\x81\x82S\x93\x1f\x84S@Ofa\xcd\x1e\x89S@\xf8m\r\xeb\xee\x85S@\xb2\x04b\xa2\x99\x88S@@*\xc1\xd3\x11\xaaS@*\xfe\x19\xc2\xec\xadS@3\x1b\x1fK\x04\xb1S@xc\xad\xf0T\xa9S@\x0f\x86\xb5\xf5\x07\xa5S@\x8a\xf2\xfc;.\x85S@(!\xb3\x7f\x11\xa4S@l\xc7\x12;<\xc5S@\xb5d\xfc&\xa1\xb6S@\x04>\x1c\x00\x83\xd1S@:\xcf"\x94\x9b\x83S@Fp\x1a\xb8\x0c\xb5S@\xde\x91\x89\xa0\x99\x83S@0=\x9b\x06\xca\xbbS@\x870\x1a\xff9\xb7S@\xcf\x02\t\x0c\x1a\xb6S@\xf4f\xa3\x11r\x88S@Q\xbe\xd2i\xd8\xd3S@\xda\x93\xcfR\x0c\xbfS@\xcafFd\x9f\xb2S@\x1d\x9e\xc0\nn\xcaS@\xf5\x1e*\x198\xccS@\xec;\x96H\xf2\xd1S@\x0e!F\xc7s\xcbS@\xcbfN\xf7\x13\xcaS@5\xab\xf5\xbaC\xcaS@\x81\xf7|il\xd3S@\xeaC\x18*\xfe\xcbS@x\xfb\xe34^\xb1S@\xdc\x18lZ\xf2\xc9S@\xd5r\xdc\xbdX\xccS@\x81\xf7|il\xd3S@\xd7\xa9M\xe4\x84\xd1S@/\xa0|\x8e\xc6\xd2S@\xdc\x18lZ\xf2\xc9S@)6w\xb2\x93\xa4S@\xf4\xd16\x10b\xc9S@\xc6\xcfU^\x9a\xc9S@o\xc0\x8b\xf7\x95\xcbS@\x7fl\xbb\xe5\xf6\xb0S@X\xd9\xb7fD\xb3S@!\x85\xce\xba\xd2\xbbS@\xf1\xa2\x14\xabI\xbcS@\xa1G\x1c\x8b\xf5\xcaS@\xa4g\x14\xe3\xb4\xbaS@=\xfe\xeb\xc6\xd1\xc8S@\xe4 j\xec\r\xa2S@\xcc\xb7\xa7:X\xcbS@\x7f!\xa4-d\xb0S@\x02\xfc\xe3\xf1\xde\xcaS@\x99\xdb\xec\xf4Z\xbbS@\xfb\xa6\x1a\xbe\xc9\xa3S@\xe4\xd06:z\xb3S@~\xa9\x9cb=\xb0S@\x9fXM\xfa\x1b\xa4S@\'\x18\xeeJz\xb3S@\xc99\xf9R\xff\xc7S@\n\x1f9,\xff\xcaS@\xa0\xaaV\xd0_\xb3S@y \x96(\xbd\xc7S@/\x1a\xbb\xf9\xe0\xc7S@\x9dq\xdf\xc7\x84\xa4S@\xbcE\xf7\xc9\xc0\xcaS@\xca\xad*\xb0\x13\xa4S@\xbf\'g\xc7g\xafS@D\x0f\x1b\x9b\xcd\xa3S@\xad\xea\xb2\x9a@\xd0S@\xe54\xcdS\x08\xb1S@\xe1l\x90\xd0*\xa5S@L\x03Hp\x86\x97S@\x8eh\x04\xbc#\xb1S@#I$\xc4w\xc7S@\x8b5\x87\x7f9\xa6S@\xcaGQ\xa2\xd5\xaeS@[\xde\xbf_d\xa4S@\xb4\xaa\x90\xb3\xcd\xa6S@\xa4##>H\xb8S@\xb0I\xa5~\x15\xcbS@\xb7~\x93\xe11\xcfS@|k\xc8A&\xa7S@^\xe4.\xa6n\xa7S@*\xcd\xdf?`\xb8S@\xf2\'Ofh\xb7S@\xc8R\xa9\x9a\xb7\xb7S@\x00D\x07\xa8\xf2\xa7S@5\xa2\x12\xe1=\x89S@\xff\t\xd4\x18V\x83S@\xf2\'Ofh\xb7S@\x80\x8c\xdd\xbb6\x88S@K\xdcK2\x88\xa8S@\x86\xa7q\\>\xa8S@\x10\x9dEY^\xa7S@\x81\x00)\xea)\xa1S@\xabASE\xac\x88S@_~Y\x16\xad\xb5S@\x1dV\x01\x8c\xcd\x83S@a=\xc7\x12\xcf\xa8S@\xc8\xaa\xc7\x7f\'\xa9S@\xe0\x8b\x16\xac6\xb5S@\x8c\x05X72\xb7S@\xeb\x93\xe6}\x12\x8aS@\xf1\x03\x87A\xa3\x86S@N\xe7\xf1)\x8e\xc9S@\xadE\nM\xa8\xcdS@\xd2w\xf6Q\xb0\x83S@(\xde\xbf\x81<\xa9S@R\x17U@\x84\xb5S@\xbb\x86*O\xa6\xb7S@$V\xfdy\x0f\x85S@\xcc\xc5\xc6\xc8\x92\x83S@\xa2\x89,sQ\xa9S@=\xab\x0f\xd4\xb4\xadS@\x11\xd3\xc54\xbf\x8aS@l\x1b:\xa7\xe5\x9bS@\xcdK\x1eC\xd5\x83S@\xd2Y\x9e\xf2\xe6\xa9S@Wk\xfd\x16\x1f\xaaS@\x0f\xac\xa7\x12\x89\xc3S@2\xda\x17\x83\x83\x88S@\xa2\xe4R\xd7\xe3\x85S@\xd4a\xb0\x96@\x84S@\xa0V\xb0\xd6t\xccS@,\xca\x96\xf7\x9d\xaaS@\xd9NA\xe0\xfb\xa9S@\xdb\xa2[>\xe3\x85S@\x0f\xd8HF\t\x84S@\x8eu\xc9\xe7\xc6\x87S@\xedH\xb93Z\x84S@\x970Y\xd2"\x84S@\xf7\x83U\xd5k\xccS@9\x1d\xa1\x9aY\x88S@M\x83f\xea[\xb6S@\xbb\x94\x0fEr\x89S@\xce>q\xce\x18\xc8S@\xbe\x1e\x9e\xbd\xa2\xaaS@r\x95MjG\xccS@W\xc5\xa5\xabT\x8aS@\x96\xfa_~\xca\xabS@9\xc8\xb7p\x07\xacS@\xce>q\xce\x18\xc8S@r\x95MjG\xccS@oa\xa1u\x05\xc8S@\x8e\xe1\xe5y\x89\x8aS@\xd3*\xb64\xce\xacS@\x00/Y\xe1\xa4\x86S@\xb7\x83\x90\x99\x15\xb5S@34Z\xd0\x00\xccS@\xc9ci\x94\x1b\x8bS@\x7f\x06\xab\x91]\x85S@\xfd;\t}y\x86S@\x89\x93]\xa2\'\x86S@\xe7\x11\xb0\x83b\xc8S@cj\x1f[H\xcaS@.\xac`\xe2\xc4\xb4S@_\x0f\xeeU\xcb\xadS@\x99e\xe3\x14\xca\xadS@a\x99\xe1Z\xef\xc9S@\xf9\xca\xd9\xee\x86\xadS@T \xe8\x87\xcc\xb3S@\xb7\xe3q\x0c\x1b\xb4S@g\x90\x02)\xef\xadS@ \xbd\xa0(o\x9eS@9(Z\x03j\xc7S@\xd0\xc1MQW\x86S@\xdd\x9d\x0f\xc5\xe8\xb9S@Z\xc0\xe0v\xbd\xb3S@C\xe4\x9ef\xc4\xaeS@\xd0R_\xba\xbc\xb3S@\x98\xe8=1\x7f\xb9S@b\xc9\x04\xa8a\x8fS@\xf1=)\xdf\x98\x88S@\x96\x88E\x06\xa5\x87S@p7Y\xb3\xef\xaeS@p\xed\xe3\xef\x14\x9fS@ \xb4\x08~\xd7\x8eS@\xbc\'\xafG"\xbaS@\xbaV\xda\x88\xc9\xc0S@ouV#D\xc2S@\xf9*\xe4w\xce\xc6S@aL\xfa/\x18\xc7S@\xde\xfd\x06\xe8]\xadS@\x91f\xf2)p\xcaS@\x1c\xb5?h\x94\x9fS@<\xc5,\x81\x1b\xadS@HD\xbcqA\xafS@\xe7\xf6Q\r\xf6\xc1S@\x9f\x9c\xe1\x17\x8f\xb0S@`A\xf3\xa8$\xb0S@q7\xb7H\x06\xabS@y\xc4\xb9\x88\x9f\xc0S@\x99\xd4\xce\xd1\x16\xc5S@h\x1f<]1\xc9S@O=<\xe7n\xc9S@V+n5\x1e\xcaS@V\xac\xaa\xa8\xcf\xb0S@\x9e\x9b\x02\x92\x80\xa8S@\x0e\xf3@`E\x8aS@\xa9Y\x14B\xcc\xc9S@\xcb\xe7\x12~w\xc1S@\x0e\x198U$\xaaS@\x92\xa37\xb0\xbd\xc0S@\x14\xa3\x1d\x88\xeb\xc2S@\x1c\xcb\xad\xf4\x87\xb2S@\r\xa9n\xe8\x04\x89S@\x0e\xaa\x1b\xd9\x08\xa5S@k\xf2\x81\xc8\xd8\xc2S@\xf7\x04\xb9\xd4\x99\xb0S@\xf9\xca\x94\xb9l\xc5S@\xe6Y\xad\xa59\xa1S@`\xef\xcc\x83\x85\xaaS@S\xf97|\xda\xa5S@\x10X\xf6v\x13\xc5S@\x92o#\x02\xd3\xaaS@\xb82\xcfv\xe2\xa1S@\x9f\xfb\xf1\xfb\xe7\xb9S@\xc8\x87\xb6\x83\x0b\xabS@\xc4h\x9c\x84U\xabS@\xee\x17\xec\xec4\xafS@fMB/\x06\xa7S@R~C\x94\x93\x9fS@C:Y\x0b\x13\xc4S@\x08\x10\xb6\x8d\xee\x9fS@u6Rg\xc5\xb4S@\x1f-%\x85\x92\xabS@n\xe8R\xa7\xa3\xa9S@s\xc1\xa4\x9e\xf4\xa9S@\x1c\xb4e\x9b\xe3\xaeS@\xd8c\x16i8\xb5S@E0\x0b$$\xb5S@\xe1F\xdc\xd0\xd4\xbdS@\x99\x0fv&\xec\xa1S@\xf60.\x8f>\xadS@\x8f\xcd3\xaa\x9f\xa2S@\xb4w\x0f\xca\xa9\x8eS@_\xa6\x16\x99\x18\xa5S@d\xf6\xb2\xf6\xaa\xa7S@\x93\xe7\xee\xa6Q\xb5S@\xaftF\xafD\xbdS@\x8cb\r1\xbe\xa2S@\x99\xdc\xde\xcc\xcb\x95S@\x0e=\xc24{\xb6S@gQ\x87;*\xaeS@\xca\xbb\x0bYz\xb6S@A\x14\x95\x91\xce\xbdS@\xa4\xcbVWw\xa3S@\r\xec\x8e\x95E\x92S@\xce\xa1dG*\x90S@\xb0\xc6\xfb\x19o\xb4S@\x94_\x9c`\x88\x90S@\x8b-F\x87P\xafS@\x8b\x9d\x0e:%\x8fS@\x84\xdc%\xe2\xc7\x8eS@\x87V\x06\xeb\xad\x92S@\x04t\xc8\xb1\x83\x8fS@.w\xd8x\xae\xa4S@&\xf3\xed\xd8\xfc\x90S@my\x00\x1e\xf3\xafS@\xe6\xc9\xee\xe2\xc5\x93S@u\x8aC\x84\x81\xafS@\xf3\xe94a\xac\xadS@\xf9\xd0\xfc\x82\x9e\xa4S@\x96\xeb\x19\x91\x9c\x92S@\xe0\x80\x9c\x12\xf6\xb0S@p\x8b\xd9cD\xacS@\xf2\xe3R0\xad\xacS@\xdf\x97\x90\x9a\xc4\x93S@V\x82\xe5E\xa8\x93S@\xfc\xc5o\xf1x\x8eS@,\xa1\xb5$\xb6\x91S@\xbb\xfc\xb4/G\xb1S@\xcc\x1c\xbb\t;\x94S@\xfb\x11\xcf5r\x92S@\xf1\xa3z\xb5\xce\x90S@*\x9f\x84\x8ak\xacS@\x1de<?\x8a\x91S@-l\x02\x1f\xb7\xb0S@\xdb\xf7\xc2\x83o\x94S@\xb9\xe2\xe4\xf5\xf6\x93S@{U\x1c\xb8\xa4\x92S@\xe1C\xce\xde\xda\x91S@\x07%-\xb0\xed\x8eS@\x92\x97\xb6-\xf5\xb0S@\xd3W\xc2\xee\xd4\xafS@\x94-}\xdfK\xadS@\x94~\xbef\x7f\xa4S@\xe0\xef\xee\xfb\xda\x92S@\xed\xe0\xbe \x02\x94S@}+\xc0\xd9w\xb2S@\xf6\t\xf8\xe9t\xb1S@>\xf0\x02\xc9\x86\x94S@\xc9\xdb\x8d\xa7\x85\x93S@\xa5CA\x8b\x84\xa6S@\xa6>\x92W\x13\xb2S@\x1a\x825r\xfb\xa5S@\x13\x86\xc1\xf7\xf3\xb1S@\x04\xf9\xd3$\xb9\x95S@sUK\xd2\x8a\xabS@\x11ZN\xcd\x12\xa7S@F\';\x8e\x82\x94S@T;\x90\xd9,\xafS@\xcc\xab\xb5=\x80\x96S@\xcc\xed;:\x83\xacS@\\\x1b\x84z\t\x91S@\xd1\xa4\xe5HQ\xa8S@N$\xd0\xcb\xc3\x90S@\xa0\xe4\xd7j~\x90S@h\x99,\x8a\xb8\xa5S@e0\x148\xe1\x96S@\xc6\xde9\xeb\xec\x96S@\xed\xf5Cr\xd0\x91S@\x96J\x1e\x96\xe7\x95S@\x02\xb8^\xf8\x15\xafS@\x9b\x81FR\xfb\xaaS@\x1aK9\xdb-\x97S@)\x828\xc0=\xa6S@\xd4\xb7\xd1\xaa\x0b\xabS@\x0c8\n\xda\xab\xb3S@rI\xa4\x18B\x95S@\xb0v\n1<\x95S@\x8b\xe8"\x18P\xa5S@\xe4\xeaMhv\x96S@\xa0U\xac\x88D\xb7S@\xd4,\x87\x17\xb5\xa2S@\x13^\xb3n\x92\xa5S@hD)o3\xb9S@\xd7\xad\x14\x9a0\xb7S@J\xe88M;\xadS@\xff\x83\x91Wc\xb6S@\x8b\xf8z\xe6}\xb2S@\xe1\xc3\x16\xcaa\xa4S@\xca\xed\xf3\xf2?\xb3S@Oy=\x8eC\xb7S@\xd9\xa9\xec\xf6\xc4\xa7S@(\xeb\x8b\xb7\x1b\xa5S@\x06\xc5J\x0c4\xb9S@\xe6/\xf9\xbf\x84\xb9S@l|\x00\x14 \xa4S@\xeb\x94\x98/\xf7\xacS@\x03O\xe01\xee\xa2S@\xd7\x15)\xce\xbf\xa7S@\xd1_\x0e\xc8\t\xb8S@\xe2d\xf7+\xa9\xa3S@\xda$\xfd\xce\x93\xbaS@Q\x01+$\xed\xb1S@\xce\xd2\x10\x13\xf5\xb7S@\'\xe1\xfb\x0f*\xa9S@\xe6_\xcd\x8c_\xb3S@b\x18\xda(:\xa9S@5\x19\x1e\xd6\x13\xbbS@\xb8eC\xaa\xf9\xb9S@\xe0\xfe\xa1-\xff\xb6S@\x9d\x8c\xa1\xd5\x9a\xbbS@\xa0Bl\xad\xbb\xa2S@y\x90\xb1\xe0\x98\xb1S@\x16Y\xb8\x18k\xb7S@y\x90\xb1\xe0\x98\xb1S@\xd8\x8c\xd1\xaa\xc6\xaaS@\\:B\x8c_\xaaS@\n\xcd>\xa3\xd7\xa2S@\xed\xda\x99y\xa7\xbeS@\x8c\xf3$\x05\xd2\xafS@\xae\xfd*U\xe2\x91S@\xda\x81\xa7\xa0\xff\x95S@\xa2\xbb\x96\xc2\n\xb7S@\xb2q\xbbs:\x97S@\xb1.\xf9[\xf2\x90S@\xbb\x83\xcb\tN\xa3S@m\xafF\xccY\xabS@i{;r\x9c\xb4S@\xf6\xea\x02\xfe9\xb7S@\xd8?\x08\xa2=\xccS@Q\x92\x1cb\xf7\xd3S@\x1a\x11*\x9ec\xccS@1\x9bC\xf5\xd7\xd2S@j\xf2\x8a&(\xb5S@!<\x9e}\x01\xbbS@T\x08mQ\x06\xcaS@@\xc4\xea\xc1n\xcbS@\xb4\xa8\x82\xd0s\xd3S@\xa0\xb5\xe8\x94\x0b\xb9S@\xc0y\xea\x07\x88\xc9S@\x11\xd0\xfb\x91\x82\xcbS@\xc0\xcc\xa6\x98\x0c\xcdS@2\n\x1dD\x03\xcdS@\x15wB^\xc6\xd2S@6d\xad\x85#\xbcS@%\xa2O\xbf\x9c\xc9S@\xe9\x02r\x01\x88\xcbS@.\x86\x93J\xd5\xbbS@`\xc4\x925\xe9\xc8S@\xdeaE\xbec\xd2S@t\xf8\x8c\x18\x16\xbbS@\n"\xc4\xa7\xef\xc8S@\xdc\xe1\xebB\x1f\xcfS@\xc4\x84\x8e\xbb\xf4\xd0S@V:\xc2\x1cj\xb1S@\xb8\xd6\xacs\xc7\xafS@~\x93\xa0\x99\xac\xb7S@\x9fDK\xf9<\xbaS@,\xea\xf8\xeap\xbbS@\xe1&\rY\xbb\xcaS@\x8f\xbf;o\n\xd0S@\xecq\xb3\xdcw\xafS@\xb7\xddsuY\xbaS@!\xd8\x14\xf7[\xd0S@ls\xa3:[\xb1S@^\x8f8\xc6\x0b\xc8S@MO\x85\xf6\xd7\xaeS@\xa1I\xb3\xfc\xdb\xb1S@A\xf93\x7fE\xcfS@\xfaw\x94\xb3\x0f\xcbS@ee\x89\xdc\xc4\xb7S@\x8b\x13\xb8i\x9d\xc5S@\x0eTK\xd2\x85\xb7S@6Q\x97\xa1\x8b\xb8S@\x91\xdd\xb1\xcdD\xb7S@\x12\x00\xe0\xc7j\xc5S@&\xf5\x9fN\xd8\xc7S@\xce\x1d\x00\xef\xb1\xc9S@,\xc1(+\xb1\xb7S@E\xf0\xe5\x87\xdf\xb7S@\x1c\x90\x9dM\x99\xc3S@>\x1a\x04\xd6\x91\xa5S@\xc1\xae5M\x8f\xbaS@\x84\xf4\x7f\x8d\x84\xa3S@\x1a\xcd_U\t\xc8S@\xfd\x9d\x9a1\xbf\xb6S@[\x9e\xc7\x9d*\xb5S@34Z\xd0\x00\xccS@\xce*\xd5\xb5q\xcaS@@\xa6^\x15\x84\xcbS@\x01i\x82\x05\xd1\xb7S@Q%\x1c\x13\xac\xc7S@\x82\xa8,to\xc7S@\xe7\xa1\x06\xda\xec\xc6S@t\xbc\x9c\x9e@\xc7S@\x90\xcb\x85b7\xbaS@\xf8\xb7\xfe]\xcb\xc0S@\xb3:\xeaz\x8b\xcaS@\xb2\xd9hIS\xadS@f\x0cG\xc4\xc7\xb9S@\xf8\xb7\xfe]\xcb\xc0S@\x08\xaf\xe5Z\x08\xcaS@\xcf\xf1M\xf5\x94\xc1S@g0\xff\xd9\xca\xc4S@\xf8\xa36\xc4\x8e\xc6S@\xc1d\xe9~\xa4\xa9S@>:\x04\xf7\x80\xc5S@\xb5v\x83\xc8#\xc5S@G1\x7f\x80*\xafS@\xa4\x04\xcdEy\xafS@k=\x11TC\xa6S@\xff\xb8\xfd\xde\xaa\xa7S@\xe8\xb6s\xe3T\xbdS@\x16\xbf\xc4+\xeb\xadS@q\x8a\x827|\xbdS@\xf2x\xfb\x08.\x9dS@Ry\xb8\x10*\xa5S@\xea%m\xfb\xa4\xb4S@\x12\xe3\x8bna\xacS@jp\x10\xb9k\xadS@\x17\x02V\xd9\xfd\xacS@\xc0\x94\xc9yq\xabS@(\x16+\x1bz\xbaS@\xa2h\x1c\xcb\xa3\xa3S@{\x1d\xc3)3\xa6S@#\xa1\x12\xbf\x08\xb5S@\xed\xc8T\xa7\xf3\xa5S@6i\x13\xe0\x84\xa3S@\x07a^\xc7\x1e\x9bS@\x83\xf1\xfa\xd8\x14\xa3S@8u\xa3c\xd5\xadS@\xa0\xe26b\x05\xb7S@\xc8\xa0\xa7\xc7\x93\xb9S@a\xfc\xa3;\xb6\xa2S@\xeb\xb4K9s\xb3S@\xba=\xfa\xf6G\xa3S@%M^\x186\xb7S@\xf6\x0c\\\xcc\xf8\xa2S@\x0f&\x82\x11\x00\xb2S@\xdd2\xc5\x01\xab\xa2S@\'\x9d\xbeV\xae\xb6S@\xab$-\xe1z\xa1S@\x94\xcb\x0fR\xb3\x95S@\xb9j\x96\x16\xb6\xb6S@\xc8GQsM\xb6S@n\xe7\xc0\xe4\x07\xaeS@m-\xd9\xfb\xcb\xaaS@\x17cl\xd8\x8a\xaaS@\xef\xa3\xb0\xc6\xba\xa9S@D\xfc\xc3\xf5\'\xb5S@<0\xe6\x1b\xec\xb5S@\xbfnh\xc7\xb3\xbaS@Z.\x01\xa7^\xa8S@\xe5\x81SA]\xa8S@\xf0\xea*\xcfE\xb9S@\xad\xf4\x0b\xd3\xcf\xa7S@w\xd3,\xb0,\xa8S@y\x8d4cB\xa7S@y\x8d4cB\xa7S@/\t\xbe;(\xa8S@\xb0v\n1<\x95S@\x11\x1a\x1a\x93\xa9\x94S@w\xf2VW\x81\xb3S@\x1c\xf7\x8e\xe3@\x95S@\xc35\t\xf97\x96S@\xb2q\xbbs:\x97S@\xba\xcc\xd7\x14&\xafS@\x7f\xc4\xd7_\x9d\xabS@\x86\t\xec4\x1c\x97S@\xa2\xc5\xfeM\xba\xaaS@\xf7\x8f\xd6\xfa\x8e\x91S@\xae\xa7\xc8\xc0\xee\x96S@\xc6E\x02k<\xaaS@\x9e{\xce&\xde\x90S@wj5;>\x95S@\x0c\xaf\xe6Ka\xa8S@\x94\xa3\x19N\xb6\x90S@\xb4\x1d4\xae\xca\x90S@\x81\xf1\xd4Y\xe3\xa7S@\xe3\xb3\xae`\xbf\xb2S@\xc7?\xe1\x017\x96S@>\x07\xa9\xb1\xbc\xa7S@\xf8\x02\xcf\xe9\x1b\x90S@\xb7\xd9q\xea\x97\x96S@O\xdf\xf3-#\xa7S@|\x10\xb6\x9c\xd8\x95S@C,\x88\xa7\x13\xb2S@\xdf\xcf\xb9\xc7\x00\xa6S@\xa4\x8f\x11>\xc7\x94S@\xbc8\xddm\xd8\x94S@\xb7\xd9q\xea\x97\x96S@a\t[\xc9\x91\xa5S@k\xfbI\x97\x7f\xb1S@{\xd7\x92\xd1c\x8fS@glvA\x8a\x94S@R\xd4\x7f^\xf5\x8eS@\x873\xe2\xba=\x94S@?~7\xda\xbb\x92S@\x873\xe2\xba=\x94S@\xcb\xa3,B(\x91S@/\xf1r\xa1\xaf\xb0S@8!78\x95\xa4S@\x93\xea3\n\n\x91S@#\xb2\xdb\xbc\xde\xa4S@\xaf\x12:\x8bU\xa4S@\x1eN\xe7Q\xd5\x8eS@\x9d\xda+\xfa\xd9\x8fS@\x9csv\xbc\xf0\x91S@\x8b-F\x87P\xafS@\x0f\x0b\xf1\xfc\x9b\xa3S@lf1\xee\x8d\xb6S@\x03\xad\x9a 9\xb6S@h2O\xd1\xbd\xa2S@\xd4N\x82\x161\x8fS@h\xaeN\xd1c\x90S@\rs\xbc\xd6\x1d\xb5S@/\x0b\xc2\xe5\x01\xa2S@\x1c\x89=>\x1f\x8eS@\x85\x8f*\x92t\xb3S@E\x9b\x01N\xd0\xb4S@Z\xfbJ,\x05\xb3S@{E\x0b\xfaf\xb4S@\xb7Q\xa5O\x1a\xaaS@\xa7\xa0\x1b\x97\xca\xb3S@\xa7\xadM\xa4\xec\x8aS@\xce\x16v\x97\x8a\xa9S@\xbf\x8b3\xe0\xee\xa5S@{\xbd\xaa{\xf3\xa9S@\xe7\x191\r\xa7\xa6S@hM\x14Nd\xadS@?i\xe2\xc6\x16\x8cS@]%~E\xaf\xb2S@\xd2C\xd57b\xb3S@\xc1\xe1\xdf\x9f\x8f\xb2S@\x10\x13\x95-2\xa7S@\xa2\xe8\x82\xa1\x8d\xb1S@\xe14\x7fI]\x9fS@\x98\xcd\xe1\xfa\xc7\xb0S@\xa3S\x10\xdc(\xb0S@\tQ\xe7\x9a\xae\xb0S@\xa2v\xb1%A\x88S@\xd3\x18\xd7V\x91\x8cS@\x87\xe0\xb0\xac\x83\xafS@\x04\xdc\xe7\xa8\x89\x88S@HQ\xacgL\xb0S@\x8aZ2P\x1c\x9fS@\xaa\xefT\xf3\x19\xa8S@Y\xa2\xf8\x12\xa7\x87S@\\\xdd4\x9d@\xa8S@\xe5\xcc\xbe1U\x84S@K\xdaB\x87p\xaeS@o\xadm\xdbf\x9eS@kU\xa2\t9\x89S@\x1cE\x8e\x9c\xa9\x88S@\x00I>\xf1\xeb\xadS@_\x81\xf8\xa5d\xaeS@`\\r\xb7\xe2\x83S@\\\x96#\x1c\xf4\xa8S@V\xc30E\xd5\x8cS@\x0b\x04\xd4\xdf\xc6\xadS@\x16\xf1\x17b=\xa9S@\x11\x08\xb5;{\x9bS@\x8a9\xc2\xe7\xa1\x88S@\xf7\xec\x084\xbf\x87S@<\xbd\xea\xe0\xac\x86S@{\xd5\xa7g7\x86S@d\x98\xd67\xe0\x83S@v%\x17\xc1X\x87S@\xfc\xbb\x17\x8cD\x85S@d7<]\x12\xacS@\x17b\xc2\xb0:\xacS@r\xa3T8\xc9\xabS@\xd8!\xf56\xfc\xacS@\x85\x11\t\x0f\xd2\x84S@\xe6\xac{&w\x88S@)/\xe2\xdc2\x85S@2\xfcd\xdf\xf2\x85S@\xec[>\xcd\xd6\x87S@V\xc7K?k\x99S@\xd0\x12|\xed\xde\x84S@\x96\xea\xc5` \xb2S@'
p35
tp36
btp37
a.
