# Supplementary material for: Sea ice drift data for Fram Strait derived from a feature-tracking algorithm applied on Sentinel-1 SAR imagery
Source: Data Brief. 2018 Apr 19;18:1410–5. doi: 10.1016/j.dib.2018.04.034 (PMC5999601; doi:10.1016/j.dib.2018.04.034)
Supplement: Supplementary file 2 — Supplementary material [file mmc2.zip › fs_s1a_data/HH_filter200vec/FramStrait_HH_20141204T065605_20141206T063957.dat]

(lp0
S'S1A_EW_GRDM_1SDH_20141204T065605_20141204T065705_003566_00434F_14DD.zip'
p1
aS'S1A_EW_GRDM_1SDH_20141206T063957_20141206T064057_003595_0043F8_BE56.zip'
p2
a(cnumpy.core.multiarray
_reconstruct
p3
(cnumpy
ndarray
p4
(I0
tp5
S'b'
p6
tp7
Rp8
(I1
(I737
tp9
cnumpy
dtype
p10
(S'f8'
p11
I0
I1
tp12
Rp13
(I3
S'<'
p14
NNNI-1
I-1
I0
tp15
bI00
S'>\x86X\xd5\x9a\xeb-@\xdcT;\x03o\x12-@\x0frr!{/.@\xf2rU\xaehZ.@3j&\x9d\x9b/.@L\x12\xc1\xe8\xdb\xf7,@\x1b.K\xad\xba\xbc-@\xd5\xf7\xb9\xd3\x9a\x17.@,_\xb7G\x88\xa4-@\xd0\x9d:\xad\xe1\x05.@g\xda\xe5\x1e\xe0\x8b.@\xc2\xa8\x91\xd0No-@~\x93\xbf\xcc\xde\x90-@j*\x92\x94\xa7\x88.@\xff/\x10\xef\xd2\n.@\xcb\xb0m\xcc\xb96.@\\\x96F\xd6\x13\xe2-@\xb7\xbc\xf2>\x05\xdc-@\x8f?1\xb9\xe9\x8e,@\x00_\x9f\xc6\x19\xf8-@n@\xda@ \xdf-@5\xa8\x1d?\xb0x-@?P\xea\xffer.@\xdfB\x05"\x08,.@\xdc\xcf=<Ab.@Y\xf3U\xf2p\xc4-@\xe9E\xd6\x84\x96\x8d-@\x9f\\\x14\xd7\xd5\xea-@\xc7LC\x15\x03\xef,@\x08B\xc1\xcfw\xfe-@\x020Ay\xb6\x00-@>\x0f\x15\xcf\xe5{-@\xa4-\xbd\x1fxL-@\x11\xb7\x83\xe7\xde\xf6-@\x1eP,\x1d\x9f4-@fD@\x8d[\xd5-@\x0c\xf4v=%\xf6-@c\xbb\x97\xa0\xb7\xec,@\x1b!.s\x14,-@\xd4\xe0\xf5Am\x00.@\x18`\x97\x0c\xfdG-@:\xcc\x81\x9f\x9fF-@\xff \xd0\x93\x1a\xf5-@R\x06\xf9P`\x07-@"\xc7C\xc4\xe5\xe6+@\xd01\xec\xa3\x14\xe7-@\xc8\xb8& \xae\x12-@T\xc5\xd0n\x17{,@E\xba\xe78\xa7\x80,@\x0f\xd7Oi!1-@\xdf\x18\xa14\x1d\xb3/@\x1b\x88\xea)\xf8*-@\xc3V\xa6\xed\xa1%-@C\xfc\x81\xa5\x90I,@\x16\xd5/\xc5\x8bh.@\xe4\x08a\xbe\xa2\xfe,@VI\x01\xbex\xbc,@\x90]\xcf\x85\xc4\xfb,@<V\x8a\xc8\xbf\xfb-@\x8c\x03\xbf\x11P\x0b-@u^\\\x16\x10\xee-@\x90+R\xe8wR.@\x11\x06\x10\xfe\xbe\x0f-@\x13\x0b\xdd\x0e\xfc&.@\x1a0\x03s\xdf\xf0+@\x08&\xf6\xaa\xf4\xc3,@!\xa8\xc9\xe1\xb9!-@\xe4R|\x84\xf3|,@\xbf\x98\x0b^\x1fd.@\x86/\x9b\x88\xbf`.@X\xd6\xda\x03\x08\xd1-@\x9115)2\xd7-@\xa3\xfa\xc8j\xdb)-@\xf3\x84i\xa3L\x0c.@\x9e\x91*\x93\x11Z.@\xc2\xeb\x92)\xb4\xe2-@\x0c\x8e\xd0vP\xfa-@Q\x1eQ\xee\x8dV-@\xde\xa6@I\xcbW.@\xd1fz\x03#8,@<\xa3\xbb\xf2\xf1\t,@%\x94e+M\xe8-@\xfc\x9b\xc9\xc4\xe1w.@\x8c(\xa1\x14\xeb\x12.@R\xa9\x11B\xe1O.@\xad\xda\xca\x86\xf6\xa7,@5\xe7\xc5\xb3\xbde-@\xb4\x96~0eQ-@\xd2\xb8S^\xce\xe5+@\xc4|\xa1\xb1"\x1c,@\xe1\x1bH\xec&\x96.@a^\x9ce\x11\x8f.@h<@^C\x1a.@\x9bX\xf6S\x00\x0b.@/\xaa\x07\xd6\xd5\x88-@c\x81\xc1>8j.@\xf5s:\x92\xcfo.@\xd8\xe7\x94\xbc\xdc`.@U|\x81\t\nw.@"xQ\xf0\xb9\xb9-@yT;==\xb1-@\xa0\xda\xa6\xb5>\x1f-@\x8aA\x9f\xa1H\x92,@0\xff(<W\x18-@\xf9_mjG\xd5+@\xe8$\xf7\x1d\x0c\x15-@\xc41\xce\xf4\x11\xf7-@\xc7\xc6.\xd26\xef-@\xb4}\xba\xc4\x88\x0c-@`@%\xc7\x1a\x19.@\xb5wv\xb5Z\xda-@3\x87\x8eR\x17\xa1,@\xa6\xb1\x94\xc1\xbb\xf2-@\t\x17\xc4\xd6\xbb\xe9-@\xbd\xe4MV\xde\xf3+@\xdcs\x15\xc3\xd69.@Qd\x83\xe1.\xf5+@\xbd\xf6v<\xceG.@\xf0gR\x8a{\x16-@3\xe2\x89S\x05\x01.@G\xde\xf02\x87\x18.@\xc4B(\xc8\xf3\x07.@<\x9e\x9f\xb6\xbd~+@MEp_\xda$-@D\x95\x0bl\x918.@\xca4\xcb.\xc4\x8e+@\x03\xbe\x96\xac\xc8\x18-@\xfe\xb7\xaa\x02\x89+-@.;\x1e\xedF9.@J4U\xa5\x19*.@\x92\x98\xa2\x03\xc7\x0c.@\x08\xc3[x\xee\x05.@\xba\n(Q\xbf\x1c-@\xcb\x07\x88\xa8\xc7F-@3Y\xdc77\x13-@\xd7\xc3\x18(\xd9\xac+@#\xb1\x06q\x97M-@}\x84 \xe5<\xf0-@\xf9h\xa7f\xf7_-@$\x15\xb0\x8f0\xa5-@_\xba\x07=\xff\x87.@\xa3\xf4l\x95\xb6\xd5-@!\x94_\xae\xe7\x95/@?\x88\xae\x0e\xba\xdf-@\xc80\x80\x85V\xe3-@\xb1\x0f\xc5\xef\x87#.@\x1f\xd9\x88\xd7O\n,@\x18x\xa7\xca\xce4.@\xaa$\x06V\xfdK-@\x8cy\x1bwT\xdd-@&\xe5r\x90\xe8\x08.@\x90"\xf1\x7fU\xba-@m\x03\xcb\xef>*.@>\xdb$\x89\x8a\x99-@\x97\xcc5\xc6\xe6|,@>\xea\xec\x85\xa1\xf8,@\x11\x8a\x08\xbe\x9c:.@d\xac\x1d\xfc\x17..@\x1c=\x18\x8c\x7f+.@@\xa63\xb6\x81\x82-@\x0bh\xadITZ-@\xd6\xa98GUz-@\xd3/\xa2$\xca\x7f,@\xceQ\xbf\xc6^X.@p\xd8=\xed\x85\x8f+@S\xe4^\x88\x0ew,@\xcd\xea%i\x1fh.@\xf8\xc9\xbb\x00\xf2_.@\xe4\xb5\xd4\x82\x0e\xf5-@\x8a\x9b\x00\x92\xd1\x17.@\xd2?\x81\x8d\xed\x07-@\xa2w/\x19\xacE.@\xf6y\x9bt0\xee+@J+Ic:$-@\x96kLU\xdeB.@\x95G\xd5\xab\xfe\x13.@B?^\xec\xb1--@\xf8\nF\xa0\x88\xda+@\x8c\x1a\xf3w\x10\x85,@p\xe9\x87HC\x82-@\xebL\x90\xb98$.@\xf5\xf22\xec[\xdf-@\x9b \x9a\x83\xca\xde-@\x14"\xe9\xd4)W.@%\x83\xb9EF\xf5-@\xce\xec\xed\xe6\x05/,@\xaeVN\x8d\x93\x06.@\xef+\x18\x9c\x13c-@\xe7rI\xfa&\'-@\xb0j\xb2\xf5t\xd8-@\x80m\xbe\xd4q\xf2-@j\x97PD\xd1\xe3-@\xf0\x1e\xd6\xb1\x11\xdc-@\xcej\x93\xbd\r0.@\t\xf6\x80\'\x0f:.@^U\x1fu\xde:.@\r\xdbb\xec\xe2D.@\xe2\xa6\xe9\xf7\xb8\x1b.@\xd8\x7f\x1e\x83\x18\xf1-@\xb9\xe1}\xd1T\xc6-@\x12G\xa5\x8e\xd1x-@\x02wv\xfc\x99\xa3,@\x82\xc4\x7f\x93[\x08.@\x9c\xfbs\x9bz\xfa+@\x95R;\x9c\x14..@\xf6*-2\xdd\x93,@\x9d\xeeN\xd7\xb0\x16-@\xd9\x0f?\xd5wG-@\xf8;~\x9f\xf7o,@\xe8\xa3\x80\xd3=\xf2-@kgJ\x07\xf0\x1f-@\xf1\x1b\x96)\x819-@St#7\x89g.@\xa6D\\\x8cr*-@\xd4\xb0w\x11\x8c7,@n\x9cq\xf9"+.@h\x9d\xfa\x05\x89h.@r\xfa8\x19\x1f\x16-@\xf7\t\xbd\x8f\x82\xfa-@]\xf9\x87\xce\x9a\xf0-@\xfb\xfd\xe4P+\xce+@\x87\xab\xd8\x1es\x94-@\x8e`\xbc\xed\xd29.@\xd9\xec\x88\\\xd4M-@_\xb4&]\x18/-@/\xd8\x0f(D\x86-@\xdf\x85\xae\xea\x94\x97.@\xc4\xc2\xff\x9e\xba\xff-@(\x0e\xaa\x87\xa6\xa3+@k\xcf!G\xe9\xd5-@8\xd8\xc9S\xd0\\,@c\xa1rh\xd8.-@\xe1=\xb1\x05\xc1k-@\xd2\xf8e\xf4Y\x08.@\xacv\xa9y\x14\x11.@\x88\xbb\x95\x19\xd3\x05.@\x11\x11\xa6\x00\xe51-@\x04]kZ=\xf1-@f\x08C/m\x01-@k\xd1\x88)\xe3\xf2,@J4 \n\xc4\xed+@0sk\x1e\xb5\xa9,@Q\x88\x03O\xc1`-@\xec\xf2F\x90\x00\xaa+@\xc3~\xf9X}\xfb-@\xed\xf8\x93zN\xb0+@\x84\x93H\x8f\xde\xc0-@@\n\xab1\xf8x.@Yl&\xdf\x89\xec-@\x8b(\x15\xe9u\xe2-@\xb6J\x11\x8bV#,@.\xc7m:\x89\x10.@2\x0fU\x00)\xfb-@KA\xbb\xe2\xa5<-@\xcb\x94\xc6\x06.C-@_b|\n\xb1\xdd-@c\xac\\\xd6\x7f\xf7-@?\x12"\x8bv\x00.@\xa3>\x974\x9c8+@s\xfc\xd6]\x0cH,@F\xb6Q\x1e\t\t.@\x84O\xe6\x9b\r\xe2+@N\xc8\xd8AQ\t,@\xd7\xfb\xd3\xc0\x04O-@\xac\xdc\xa3\x16A/.@\x94\xc1\xdf\xf6\x19).@\xa7\x90>^\x83).@\xb5\xf0\xed\xff\x81\xff-@\xc4\x18M\xff#:.@hQ\xc1W\x1dY.@\xa9V\xe2sJc-@\x0c,\x9a\xfeN\xaf-@\x10\xde\x82\xe9\x96\xf2-@\x10*\xf6\xe5R\xbb-@3O\xf2\xb3\xed;.@\xf8\xf4P\x8c\xb7\n.@l`\xd9,#\xe2-@\xca^_\x9d\x98\xc1-@\xa3|\x18\xd5\xb9\x0b,@\xc7\x94\x8dq\x85B,@M\xd7\xb9\x94\xb3\x1d,@@\x07\x01\xb4XL.@\x0b\xf6qx\xdb\xf1-@\x92\xa6\xe4b\xe6q-@\xe1\xc8\xbd\x83\'\xce+@\x01!9\xf7NK.@\x90&\xdeY\'k-@+\xcd_\nD|.@\xcfab)\xe8\\.@\xff\xb7!\xc7E\x03.@\xc6]\xee\xe9Mi.@^\xeb7\x1ex>-@A\xa5\xd6\xe67N,@>\xa6nQ\x99\t/@h}@\xeaG\x05,@VK*d#\xea-@\xf23\x80\xef\x8d\xa7.@ZHV,\x87Y-@7f\xcd\xbc\xb0I.@\xd2\x9b\xe5\xe7\'_-@\x8f\xe6\x8a\x8d\xeb\xcd-@!\xd5\xa9\xf9{\xb9-@~\xa0\x92\x9a\x97\xe6+@\xe3>\xee\xb7O\x90.@\xeb\xab\xf1\xc4\x06\x1f.@\xea\x17&7\xcb\xd3,@}\xf0g\xd3\xf7\x04/@\xa9\xdf\xc98\x8a\x9f-@E\x951\xee\xba\xb3+@\xa0\x90\xf0)\x81.,@\xe9\x87t\xfe\x91T.@\xc0<?M\xb1!,@\x15\xc0\xa9\n\xc5\r.@\x92\xa5\xe0\x92\xa4\xe8-@d\xc2\x9b#I#.@\xd2z\x1d\xcbh\xcc+@\xe7RK\xdc\xc4:.@,\x07\x9d=u\x95.@\x13\xf2\xe3t\xee\x91.@\xe3\xe433y\xae+@k\xba\\B\x19\xc5/@\xb1\x196\xad\xe8\x80,@\xe1{\xe2\x05\x8eJ,@\xfb\t\x16\xe2\x8c\xaf-@/\x10\xaa\x11\x17\x95,@FQ\x07\x01E\xf1-@P\x84\xb7\xa7y\xd2,@\x12\x04\x16\x82\xc1\x17-@\xd2\xc3\xcb4\xf5\x08.@\xdc*fUZ\x9a.@/\xd1\xb4\x98\x9d[.@2\xe3\xdc|\x0cr-@\xe9\xc3!\xaarN-@0\xee\x85\xc3o\x10.@\xf3\x03\x9a\xce\xba].@\xdb\xe6\xce\xa95\xfa+@\xfb]K0\xd0\xfe-@\x83\xc29\x19\x0c\xeb-@\\b\x9di V-@\x94\xe0\xd8A\xe5[,@\xcc.\xe1\x8c\xb3\x11.@\r\x8b\xec\xe5\xbe\x06.@\xc9c\x17\xdde$.@\xbb\xc10?\x99\xf5-@a\xd2\x8f\xaf\x10\xb3-@\x85\x00\xd2\xf8M\xe0-@v\x13q\x1c\xdc\xf9-@\xc5\x04\xbb\xdf\xd6;.@\x1aG\x11%\xbaN-@\x9fA\x00!\xb9\xc2-@\xe5U>\x15YE-@\xf9k{\xa1\xfa\x1d.@A\xbd\xcc\x1d&J-@\xb1\xb4\x11\x1c,\xe5-@\x8c\x0c\xb3/\x15..@s\xed\xfc\xa1}\xdd-@\xd7\xeeD\xd1a2-@\xde\x06\x086d^-@\xe0\xa7 \xbc\xf2\xf4-@\x9d\xb8/\x1b\x07_-@\xa2\xf3d\xf4Z\x19.@F[\x14f\xff4.@\xd0\x13\x1eW\x85\xb1-@!\xc9\xa0\x13\xca\xb7-@\x8d\xbc\xdaD\xb2\x13.@\x99\xbf\xbc\xae=S-@6\x7f\xd7Xt\x1d-@\x06\xdf\x19\x8c\x82\xf1-@\x13\xe9\xf6"\xcd\xf8-@}=\\\xae{\xd4-@\xc2\x08E91\x1f-@y]\xf36\x80D.@\xe7\xda\xb5c\xfa#-@\x07e2\xb4\xb77,@&\x1eG\xc4\xc5\x04.@\xa1ZF\x89t\xed-@R\xa6\x9d@b\x15-@;\xe0\xd1\xc6\x91\xe0-@\x07\xcej\xf2\x9f\x8a+@\xc2\\\x9e\xbf}\xeb-@\x97\x0c\x13\xe0\xf8&-@=\x10Vi\xd0\xd1,@J\xffw/\x83V-@<\xf9\xfa\xf3l/-@#\x8f32\xf2\x17-@wW\x95\xa9\xfe\xf5,@\xc6\xd1\xb1\xc4\x0c(.@\x83\x83\x9aU\xa8\xfd-@\xd6n\xf3g\xaeF-@4\tB\x0b=\xbd-@D\xfa\xae\xd2c\xf3-@\xa5\xfe\xba\x01\xc1\x1e.@?\xfb\x04ga\xe3-@/\xd2MX\xb9\xba,@\xa0:\x027\xc0\x1f.@(i\xa5\x1e-\xff-@\xcfq#L0\x0f,@\xa1N\x9b\xb0RW.@\xdc7\x8e\xee\xa0-.@$\xc3\x99j\x82`.@\x1b\xe5\x82\x14\x9c\x0f.@\xf8\xb5\xf2S\\\x1c.@\x7f\x14\x93\x14\x9f*.@S:\x83\x9c6+-@\xaelS\x19\r\xf0.@\xdd\x8e\xe7\x93\xc7\xe8+@\xff\xf9\xbe\x81,\x1a,@#\xedK\x87\xd59.@\xee\x94\x9f\x85oW.@,\xc7ZF\x84\xbe+@\xe5\xe4\xc6!\xbfd.@\xdfF\x7f]\xf0\xbe+@\xb8V\x92K\xed\x98.@.\xf0\x15P.D.@\xe6\xc1\xb5\xa4\xb3[.@\x07\xbe7\x1f\xddl.@{\xf5\xa2\xb0\x07h.@\x07\xec\x9d\xd3\xc20-@\x06M!L\xb1p.@\xcc\x90\x98\xd1\xef\xde-@o\xf1\xbf\x11\r\xb6+@-\x96t+Ez.@\x9c\x96!!o\xc8-@\x85~\x89-\xc3\x7f.@\xa3=X\xf4\x80\xd6+@\xfb|\xc3\xc5\xec].@>\xe0z\xe3\x01,-@2\x8aT\xd1\xad\xf8-@Mo\x12\x94\xb6x.@8\xd1\x1d\r\xdf\x12.@(\xc3\xe8\x1c\x94 -@\x9cry{\xea\xc3/@\x13b\xae\\([-@s\x99\xa7\xd7\xddI-@\xbd\xb0\xd1\xe3\xfd\x19,@7mu\x7f?\xa2-@m\x00\xce\x8a\xb3\xd4,@\xfe\xa6\xfd1\xe4E,@\x1d3\xf4\x8a\xf5\xeb+@\xd8\x93\xe6\xdfz4.@\xd1\xc3lZH\xfd-@Q\x0e\x1240\x1c,@\xad\x07\xf9\xdf \x07.@#E\xa8\x1d\xfcD.@\xa4\x016\'\x03g.@ \x903\xfb\xc7\x06.@c\x10\xa8q}c-@CV\x97Qs\x8b.@9\xd8\xba\xc9\x0f5.@\x8aV\xb8\xc7\x84g.@\xfc\xaaKU)-.@c\xab#\xbf\xc2*.@Q\x88\xa0\x03{\xdc-@\xe4CNL\x92\xbc-@\x0e\x0e9\x11J\x84-@S,\xfe\x8cfU-@\xee\xe7E\xa0\x03s-@\xb8\xd0\xa6\x02\xf5\x10.@\x00}f\xaer\x8d-@\x9b\x19p/4V-@\x08\xa95\x9e.\xec-@*\xe8[j\xab\x81-@\x18\x13\xe4\xa7\x1e\xdf-@\x86\xaf\xf3{g\xf9-@\x88\x82w\xd4+\x07.@\xdaFwd\x8d\xf9-@\xb5!\xd4\xa4bC-@\x8c\xdc\xf7\xff\x04\xf4-@\xcd\xd2\xea\xa5\x16d-@&8\r\xb0<s-@\xe2V\xa3?\xc3\xdb-@TS\x05\xde!k-@\xd2\xbe"\x1b\x8f\xb7-@\x07C\xc5\xceI0-@P\xd9\xfa\x1e\xd3^-@z\x01S(\x8a\xf5-@q|p\xee\xa3\xb1-@\xe8p\rC)\xb9-@\x11\xde"8\xfa\x1d-@\x02\xf5aVR\xf6-@\xd8\x11\r)\x80$-@\x83\xd7\xaa@%\xf5-@|?\x0cCM -@\xe7\x99BEa\xe9-@.*\x92\x01\\^-@/\xf9\x03q*)-@\xfai\x9d\xe6\xff\x05.@j\x1b\x161.g-@\xed\xce.T\xec)-@ncR\xda\xfb\xf8-@\xcc\xae\xd5\xf7\x0e\x16-@ \xa2>\x00\x94\xf1-@\x7f\x83k\x9a\xfe\x08-@\x1e\xc6a\xd1\x176-@\x9e[^=\xe1C-@\xe1B\x9b\xdf\x87\xf2,@h\xf1\x90\xf8\x91I-@\x8e\xd9\x0f@\xdd\xee,@\xf1\xff\xb9\x7f\xdf\xf2-@\x08~\xf4T\xc3\xe2-@\x8c\x00\xf9\xc6\xb4\n-@\xd8S\xc0\xab\xdb\x96.@ \xe8\xb7\xfd\x88\x02,@mE\xb2\tXm.@\xd0:\xcf\xef\x86o.@\x9a\x7f\xc3\x86\x12G.@^eV\xcc(f.@\xd0\xc5Q\xea\xa7:.@\xf9\xe6\x19\xaax\x07.@\r\xe1\xc3I\xd9\x11.@\xd6\x07\xcb?_\n.@\x13G\xe4\xb1\x183.@\xab\x84\r2Ic,@\x93;Qk\x83s,@\x1d\x8b\xb6{\xd3l,@\xa1\xcf@\xa8\xa1\x83,@\x83)\x0b\xfe\x86\xcd,@I\xaf\xbd\xccB\x9a,@\x02\xfe\xed\x99`\x89,@\xbd;.\x19Z(.@:\x06\x88\xcf\xdd\'.@\xf8d\x97#u\x04,@\xce\x86\x1bY\xae9.@\x12M\x8a\x111\xe3+@b\xa7\xa2\xc5{\xe5-@\xd4?\x95\x99\xc0\x0c.@\xefkp\x1bG;.@\'\xe5\x87\xbcU\x17,@\x95;\xf6\xf4v .@\xaf\x95\x82a\xb1,.@\x87$\x10\xa0\x16\x1e.@T\x99z^V",@\xd4\xa5\x7f\xb2Y<.@\xfa\x1b\x00\x88\xd8_.@\x17a\xc7\xda/V.@\x1e\x95\x02\xc9Nw.@\x0b08_\xe2\xa6+@\xa6z\x1aAB\xbb+@X\xf7\n?4\xe0-@\xa0\xc8\xc3X\xc1\xe5-@q\xf5\xe4\x0cf\x11-@\xc2\xcd\xf1Q%D-@!\xad\x92\xb9\x91\xf6-@\xeaCeHu\xc6-@IZ^\xe9?\xb4-@8E\x1aT\xba\xc5-@\xfc\xce\x87\xef/\x04.@\x0c\x82\x8d:)O-@\xa3\xce\x02\x81i".@\x19\x86\xb1\xc9SC.@\xdc\xb1l84\xba-@\x05\xe7\xaf\xe8\xe5\xa7-@\xb3\x0c=>\'\xb3-@\xdck\x000UX.@\xea\xfc\xcf:\x165.@\xea\xb71\xbf\x8c\xfd-@\xf7\x0c\xe8\x0c\xc4\xc4+@\xf6\xb1I\xb7\xadG.@\xd7\xf1@\xffpZ.@5\xfa#\xa7A\x9f-@\x86s\x99\xed\xf1\xa3-@\xb9\xf5\xbf(\xb6\x89-@\x7f\xb7\x90=\x82\xf0+@\\\xf3"$\xd0\xa8,@\x83\xa6j\xac6\xa9.@\x8b\x8e\x1d\x0cN\xf1+@\x81\x87*\x03\xfe\xed+@7\x03\n{Z\x1c.@\xf3\x11\xcb\xa0\xa5C.@\\\x04@5\xdeh.@\x11_\x89\'o4.@\x16\xab4\x00#].@Fv\xed\xf5\x85\x83.@\x85]^\xae\x95Y.@\xee\t\xa5fk<.@\xab\x07\xdby\x9e\x14.@\x7f\x7fH\x84\x84\x15.@0\xb4\x18\x1fG\xe9-@\xcd\xf0k}\x12X-@\xae\x02{\xa1P&.@\xa6\xb3\x9d\x1aE\x08.@\x18\x89P\x0e\xab\xc7-@\x9b\x16\x1cC!l.@B\x98\x1aWxS.@\xa0\xa98\xd5\xc1\x13.@\xe6\r\xac}\x91\xfc-@\t\xa4\x116\x0bX.@\xfd\xf2*\xbdVE.@p\xfa\xe3U\xb4\x85-@\xce\xa5#\xd9\xdeO.@*!`\xad\xad5.@\x92\x8d\xe2\xa8\x8d\x8d-@\x11\x9cxQ\xb6z-@\xdf\xe7\xcf\xa30\xf0-@R\xb6\xa2\x89\xe5\xc6-@\xb0\xac+\x87{%.@\xcdH\xfb\x9fS\x05.@\tJ,\x1a\x19\xeb-@?\xde\xa3\xbev\xc6-@\xaea\x19t\xc5\xf2-@cw\xd1\x9b\x16d-@\x12\xa8#D}M-@\xbb\xc9S\xfdV\xc7-@s\x97\xd2\xa9!\xec-@\'\x08D\xfb\xc6h-@.\x8b\xe3\xe7|]-@8\x15a\xeel\x1d-@\xfd\xbeLVb\x1e-@O\xed\xbdn=\xf2-@\t\xf6\n\x9f\xf8_-@\xbf\r\x9b\xef\xcd\xe4-@x\xd2c9I\xf5-@\xe7\xe1\xceQ5,-@\x9b\'1\x9c\xe6\xe1-@\x13\xe1\xa1\x03qM-@\x17T|\xd4\x0b$-@R\xd0\xf4\xe3\xc7\x12-@\xafZU|\xc9q,@\xa7\x07\n\xd1\xac\xf1-@vT\xb5\x9a\x9bn-@\x86G:N\xdc\x12,@;\xe0\x88\x81W\x82,@\t\xe5\x96\x9d\xe8%-@H\xe5\xe0\xe5\x83\xf5-@\x8e=\xe5Y\x96\xe6-@yEm\xee\xcf1,@\xb1d\x12\xe1N\x1f-@\xf2\x10\xb6\x8f \xeb-@\xabj\x038\xe8\x1a-@\xa0\x14T\xa4%\xee-@t\xab\x9e\x84/\x11-@\x82\x94\x80\xfdK)-@\x7f%\xc7\xca\x1d6-@_*~t\xd2\x1b-@P\x19\xbb^\x8e8-@\xd5a\xdd\xccv\xfc,@\xe1\xaeDZ\x01\xef-@\x93\xcdx"\xba\x10.@Q%v\xc0\xed;.@\x05\xdb\xfb\xc4\xee0.@\xb1E\xec\xe48\x01.@\x96\x9c\x8c\xb0r\n-@J\x99f8m\x0b.@|\xf9\x9e\x90D,.@?\x81\x80\\\xaf\x99+@\xf5\n\xd6\x1d\xc1\t,@\xbe\x0b\xbf\x8d\x1c2.@g\x88\x98\xd0\x14\x05,@\x8d\x1b\xb8\x94#u.@9@q\x0c\x96m.@\x92\xd6\x85\x8a\xdb\xf7-@y\x93R\xe2\x8d\xca+@\xb1||\x861n.@\xd9*\xa5\xa4\xb8\x19,@J\x9eFG\xced.@\xb5\xf7\x94\x9f\xe1\xab+@>\x06\n\x19\xcd\xbe+@\x93\xfa\xd5d\xe5\xf9+@\xd1\x83a{?\xa9+@\x9f\x8ahw\x04\xbf+@S}\xab\xc0\x8d\xe7+@\xf1\xda\xaa$\xf8\x1b,@\x9f\xcb\nK\xc6\xd7,@\x9f\xe6d\x8fV;.@\xfbm\x80U\x04G.@\xd5T\x80Z\xebG,@\x9fJF\xc56\xf6,@\x89\xcd\xaa#\xb9\xa0-@n"\x9aj\xd3\xa9-@\x0c:Iy\xebE-@\xb9\xdcK\xd8\xe4\xd8-@\xe9.0\xb1\x9e\x0e.@\x0f9\xac<^\\,@Z\xdd\xa4\x1e\xb6\x89-@\x1c=\xb9\xd8\xabr,@\x03qb&\x17\xfd+@\xd9*\x9c\xb3\x13\x0b.@[\xc6R\xdaG\xc8-@\xa8vP\xcb\xd3\xe9-@\xf1\x1e\xf1\x00\xc7\x13,@\x04\xf9+\xef\xdeH+@\xc2?\x81D\xf6(.@\x9d\xb3ckT/.@\xfbm\xf7K\xc0J.@\xec\xceL\x0f\xaf\xee+@\x96\x061\xf0\xf7d.@\'\xac\xa8\xe5K\xd2+@Z\xe0\xc9\xc4\xdfu.@\xd8\x9e\xf3D\x9fo+@QF#\xbd\xa8\x02+@\x1eM\xaf\xc3TY,@\xc5\x1b\xd6\x83\xc8\xec,@4\x9d\x99\xe6dB-@\xe8\x870\xa5\xf5\xfc,@\x86\xef\x0e9\x9f\x08-@k?@\xcb%\xce+@\xee&\x8d\xf2\x00\xa3+@$X\x0co5\x1c-@8+\xe5\xc0\xbc)-@\x9a\x82\xe6\xab\xc02-@\xe9\tV_\xd8\x0c.@\x10)\xa6\x8c2\xf8-@\xce\xf42\x04\x86\xfd-@\xc2t\xeblD\xee-@vT\xb5\x9a\x9bn-@y\xa0\xfenw\x12-@\xfb\xb1\x0b\xed\xd2\xdf-@\xab\x89\xf8\xc3?\xf6-@T\xf6\xd8\x926\xff-@7"\xcb\xcc\x8bv-@5\x8a\xb0v\xa5b-@\xb8\x04\xbb\x97\x99\xf2-@_\x0b2\x9c\x84\x0c.@\xb9\x1dXM|2-@\xd1\xb2\xa6\xa1z\xbc-@\x8f?\x14\xc6\x07\xfc-@J\xa6\x952\x05\x05.@8\x1cG\xf4\x1d\'.@\x91\xc8j\x1d\xads-@P\xf6\x13}{\x11.@b\xd3\xf1r\x97{-@\t8F\xfeQ\x90-@+\xf1\x7f\xee\x85\xba-@\xaa\x88\t^SV.@e\xa9\xa0\xa7\x88\'.@\xd3\x10xk\xb2\xbe-@j\xc25T\x90\x1a.@*\x91e\xebg6.@n\xeaAh*%.@\xd1\xd2uP\xb2U.@\x1e\xc61\xba\xb5\x1d.@\xa5r<ewD.@\xfc_\x1a-\x7fy.@{\xa7\xad2\xe7\x04.@\x97\xdb\xb5\x0e\xfd\xda-@*>\x82Nj\xf2-@\x823\xa3:\x96\xbc+@'
p16
tp17
bg3
(g4
(I0
tp18
g6
tp19
Rp20
(I1
(I737
tp21
g13
I00
S'\x07P\x03\xd7\xd2\x82S@|f\x00\xb0~zS@\xb0\xe6w\x04}\x82S@\\\xbe\x84g\xfeyS@\xc5\xa9\x0c\xadU\x7fS@U\x0c\x86\x19\xf3~S@$\x89\xe9u\xaa\x80S@6\xb1:)\x96}S@\x89\xb7N\xb1\xc3\x80S@:$\x18\'\x00\x7fS@=w\x81\x84\xb4|S@k\xc7q\xc9\xec\x80S@\xc6\xd8lq"|S@\xa7\x7fb\xcf_|S@Jo5\xc5/}S@_\x0bb-<|S@E\xf6,+\x8b}S@`f\x12\t\xa3}S@\xa4.\xc8}>\x84S@i\xe7\xbdd\x9b|S@\\\xf6\x9d\xa7\xaa|S@;\xadR\x00\xe4\x80S@\xechN\x1b\xe4yS@\xc2\xfc}&\xd3zS@\xf5\xc2\xea?\xb5yS@\xd3v}\xb4\xb8{S@\xdc\xfaz\x96\x13|S@O}\xc34\xf5xS@+=xK*~S@\xec\xe9%\x8e\x93yS@}\nJ\xacM}S@\x97\xfa\x9a\xadC{S@\x19\xb7\xc6\xf3\xc5{S@T\xab\xcai\xc5xS@\xfcP\\\\S{S@cU\xe6\xe2\x87xS@y\x9bn\x0b-vS@\x81\xd7\x86`&zS@$\x8d\\b\xcexS@\xa2\xbdz\xa4\x17uS@cz_\x99\x9fyS@Q5\xb2\xbf\x88wS@ \xa9\xc4\xef\xabtS@\xec\xeb,D;xS@,U8\x80\x92|S@\xbf*\xb7\xd4ftS@jR\xac^\xf3yS@\x15\x8e\xd5\x0f\xe7xS@|\xdfde\x9axS@\x0cs\x88\xfe\xf1xS@\xeb\xbf\x83\x189zS@\xdb 3LqtS@\x9b\xc9\r;3tS@\xb7\xf0G=C{S@\xce\xf2\xb1\xd4\xffkS@J\xa8\x9b\x00WqS@,\xa7K!\xfaqS@\x19\xb5}\xef\xf9wS@\xd43\tM+kS@\xde\xb0\xf4\x85NwS@de\x81R\x01kS@\xf82[]?iS@\x93\xc8\xd5!\x97vS@=\x90\xf5\x8c\x90\x82S@!\x0e\xac\x89\x93yS@|;q\xebQsS@\xa1\x18\x86o\x82^S@\xdc}\xdbLz_S@\x14\x9b\xae\xdc\x11lS@1\xc5j\x08\xbekS@O\xe4v4#kS@O\xeb\x87\x9d\xe0jS@CQ\x12\xe8\x06tS@5\xf1\x01Y\xfeuS@\xb0u\x0eU\x8e|S@\xc5@\xbbt\x11\x83S@\xd2Ai[\x08\x83S@Y\x91\t\x85\xf7\\S@7\x1as\x19\x96wS@\xf2\xcd\x81r\x98bS@\x80*H\xd1\xf3oS@\x0fx*\xa9\x00tS@\xe7\xe5w[\x93iS@\xcd\xc0\xe0o\x90uS@\xaa\x05\xc2\xd1\xc5lS@\xd8\xc0\xfb\x9c\xb5\x83S@\x9eeb\x86\xc2wS@E\xf2]\xdb>}S@\x10\x8e8k\x81xS@\x14>|N\x90wS@\xce\xe9\xd9\x95\x8fmS@\xc5\xa2\xf4~\xacmS@\x02\x96\xed\xbf\xe4|S@\xf4\x7fT\xd91}S@\xd1\xc0\x87|:{S@L\x19\x90\xbc\tlS@\xfe\x1b\xe5\xbb\xc0kS@\x1f\xcac\xc7\xbakS@\xb4B\xa1V\x1dkS@\x18\xb3\x16\x1d\xebjS@\xf0\x9e\x85\xa3.kS@\x1b\xe6\x97\xc4IvS@\x18\xc3\x81,\x90xS@#\xaf\x82\x0f\x86vS@\x1dFb\xe4MtS@\xeb\xb5v.\xb4vS@\xe6\xb5\x12!\x99sS@\xf6\xc4\xc3qA|S@2\x80\x1a\xf3jwS@\xd9\xc7{`\x10|S@{\x1e\x85>_tS@\x0b\xa1\xb7\xa4\x98\x83S@5\xa3\xfa\xfdatS@Og{U\xd9tS@4<\xab\xbb\xbe|S@\xc6\xfcB\x84\x03\x82S@\xe4\x80KA\xeb|S@\xc70\xb5\x9a\x89\x81S@\xae\r+\xf4\xc1xS@\xd5%\xae,#uS@\'J\xac~\xf0\x81S@\x8ds\x8f\xe5\xbc\x81S@\xb7q\x8f\x9f.\x7fS@\xa9a\x99\xd0\xdcxS@\xd3\x7f\xd6\x9b\xba\x80S@\xf2\x12\xd1\xd0#\x7fS@\xe6L\x84iNyS@f\xd3\x83\x91GyS@\xaf6+\xbf\xde\x7fS@\xc6\x9a`\xf3\xd7\x7fS@z\xd3\x178\xffuS@\x98\xd4\xec\xee;vS@;\xd4\xaal\'zS@AIGU\xa4yS@\xb7 \xfeg~zS@\x1dl\xc2+\xfc\x7fS@\xba\x18@\x83\xbbyS@d\xb3\xbe:9wS@_\xcd\x00n\xf5\x81S@\xe8\xca\x1c\xac\xc6\x80S@n\x16\xb6\xdc\\|S@Zf\x17\x08\x8cxS@\xeaY\r\x9a\xe5wS@*\x19pY\xc8xS@\xde\xff\xff\x05\xbaxS@\x00\xe9^\xdd4}S@\xf2\xf08\x10H\x80S@\xac\x9d\x0e\xaa8|S@$[\x1b\x0e\xc5{S@\x93\xa5\x82\x95\xaayS@Yz\xa1"\xfd{S@\xb1\xd7\xce\xa5\x84\x80S@SD\xc5+h{S@\x99\xab\xd3`q}S@H]R\xf9t_S@n\na\xc4\x9e}S@\xec\x80\x1c\x91\xd3zS@;\x9f\xdc\n\xefxS@\xdfTB\xec\xcczS@\xbf\x9e\xfd}F}S@h\xceE\x1do}S@\x9a\xdd`\n;|S@}\xce\xc5o\xe8bS@\x8d\xfd\xf3\xa4:wS@iy\x89[\xc8{S@\x052\x84\xe6\x10`S@\xde\xde\x14\xd1=jS@\x8b\xe5A\xf7\'kS@\xdc\xab|\x8f\x91jS@\xf0\xa28\x17<iS@\xf9W\xd5\x933xS@\xab*a\xa1p\x81S@\xf5^|\xfaapS@\x80J\x9f\xd1\x9cxS@c\x1c\xb7\x1aO\x80S@\xd9\xfc\xd2\xe9\x8euS@\x05<\xfb\xb0\'zS@\xd7\xbbF\x81\x0c\x83S@G&W\xc3\xf2`S@\xcd\xbc\xa4\xc1T}S@\xb6\xe2~\x0b\tyS@\x80yF\x90\xdeyS@\x18w\xef\xb9\xc8xS@\xca_\xb3\x87\x8c|S@^\xa0C\xf9>vS@I\x10\xe33\x17}S@\xaf\xb9\xc6\xd0\x95uS@u\xdb\xce\xfd\txS@u\x07\x08\x1c\xe1xS@\x17\t\x86\xe89\x80S@\xe1z\x96\xd1itS@\'\xc73.htS@!-\xb5\x15stS@\x16\xda9\xf4l\x7fS@s.\xffhY\x7fS@\x8a\xf0\xba\xcd\x96\x80S@\xa3\x19F?\x83\x80S@\x9c\x8b\xd0\x07>\x82S@\x1c\xee\xee^#uS@\xdeHW\xd0\xc4iS@\xa2\xda\x06R:|S@.\x05\x17\x82\x91cS@\xdfB\xe6\x19\x04zS@\xe23\x9b\x06\xf9\x81S@\xa0\x0f\xf6\xf7YyS@1";\xdd\x91bS@ \xa9\x9e\xa1\xfcyS@\x91U0\xf7)yS@\x0cz\x1fN\xbdbS@\x9d\xb7\xa5\x14_vS@{e\xf1\xc1\x9cyS@\x8a\xef\xc8\x9d1}S@\r\xbb\xc0\xa6\xc3|S@\xddEv\xd2KyS@\x8fn\x97\xc7\x9abS@<@\x7f\\\xcezS@[D\xb6OG|S@\xa4\xd7Q\x86KyS@\xd7<\xf1\xf8\xb1uS@\xa6r\xddE\xfeyS@cS3\x9e\xfc}S@\xa4\xbe d]}S@p\x89\x8d\x06\xd0zS@\xff\xa4\xeb\xdd\xa2\x81S@p3[HrxS@\xb6q\xd3\x89-|S@\\\x9d\xcbO\x90|S@fpP\xff$uS@\xad\xac\x03\x16N~S@\xd4\n\xa1\xfc\x07{S@\xd8\xe2TZO_S@\x89\xf3\xe5\xd7)zS@\xb4|\xd9,;yS@!A|g\xf1~S@#\x19C\xf4\xce~S@\xba\x0ea\xd0\x8e|S@c\xd1\xe0\xb6^\x82S@\xba\xf3\xfd??wS@\xc2\xbb\xff\x17l}S@J\xe5\x14\x19\xbexS@\x00zr\x02]pS@2\\\x80f\xc6yS@\xe4\xa8\xb3\x04\xf9\x81S@\xb6\x8d\x9d!\x84}S@\x88\xe6Ha\'{S@\x8a}\x8d\xc1D}S@e\xc1\x7fm/uS@\xd1kh=\xd3}S@3Y\x12,*iS@P\xc6\xf2\xb4!uS@\xd0\x0b\x1a\xab\x19]S@\x8e#K\xaf\x1fzS@;\x8b\xc8FHyS@FK\xc1\xa3CzS@\x80|\xb5\x16*zS@\x0c\x88\xd0&\xa9yS@\xa3\xbb\xf2/*jS@\xc8d,\xea-jS@i+ \xd0\xcd\x83S@\xae\xfb\xc3\xf0\x14zS@\xc5\xf3\xe4\xfa\t|S@\x9b1\x83\x97\xdcrS@\x08]\x99:\x7f}S@+\xa3\x83\x84\xc6{S@Jq\xb6Z\x86{S@+*\xcbKUxS@C\xda^\xbdwjS@z\xa2\xf8DJkS@&t\xb5?pjS@\x80#\t\x05\x06jS@l\xe5+\x1d\xe8yS@\xa3\x12\xdd\xbf\xbcxS@\x10\x17{;\x06yS@\x01\xa2%WMwS@\xeemU\x92\x80|S@\xbd\x884 \xa9kS@_\xf0\x0f\x803yS@\xcb\xe4\x91R\xb4yS@X\xa4}7S\x80S@\xee*G8(yS@@\xe5\x1f\x93\xbesS@\x9f\xa1\xed\xfb>kS@\x1c\xc4\xdf\xbb\xb5|S@\x96\xe1.\x02\x1d}S@r\xbeAS\xcauS@\xb0\xa07\xcb\xf7kS@\x97\xde\x9a\xb6\xcczS@\xf9\xc3\x98\x92\x94kS@<\'\x8d\xa3<lS@>\xe3o\xa0\xabwS@\xd0\xb9\x1bZFlS@B\x9b#\xbddtS@\xa2<\x05\xe9\x91uS@\x08n\x9c\xe2\xd1\x87S@ \xac\x06\xc9!wS@\x13\xb1@\x95<kS@\x81\xd1\xc8m>mS@d\xd1\x17\x1d\x86zS@\x95\x1ah\xd7\x88\x81S@M\x83@\x03\x84zS@\x97\x9b^p\xbb}S@\x98\xbal\x1b\xdc{S@\x14{\xa3\x04\x85xS@\xca\xe3,\xd5\x01nS@\x01\xff\xa0\x98\x06kS@\x05\xab_\x84\xafWS@>G\x01\x06\x03\x7fS@\xc0\xdf\x8d\x02\xce|S@8\xbc\xe3 qxS@}\xcb1hMyS@\x84\xf5\xfbM\xd4xS@s6l\xa8ssS@\xec\x9d\xd1(pjS@\xc5\x1f\xb5\xabfkS@q\x08\xd7\xfexjS@\r\xd0mm\xc3qS@F#D\x95IjS@\x86\x84\xc3X\xdakS@\xd5B\t\xe3\x00lS@&\r\xa6 \x85xS@\xe2y3o\x1d{S@\xbd2\xb9&\x01cS@d\xe1XwycS@\xd9\xac-4\xc4uS@M\xbf\ns\x13\x85S@\xc9\xd7"\xac\x1euS@1\x99\xb7u\xcfyS@J5\xd8\x18QyS@m\x0fHi\xe0uS@\x82\xa7\xa1\xda(|S@\x03\xecF\x00\xf1yS@/9\xbb}\xfc|S@Gic\x94o}S@r4\x0b\x18,zS@\x9a\x8bpi\xb8yS@@\x99\xad\xce\x11\x82S@\x97\x90\r\xfe)zS@r\xbd%W`zS@\xc4\x1a\xfd\x11\xaa|S@\x15\xa3\xafw\xaa_S@U\x9d\xd5h/{S@\xea\xfe\xe0^\x92yS@\xb20\x84U\x04yS@L?\xf7n\xbeyS@\xa9\xccG4\xed|S@\x9a\'\x00\xd2\xe2yS@\xbcS\xe1pMyS@h\xd3`\x89.xS@\x02oz\x9c\xd7{S@H\xf5t\xd8\xf7yS@\xd6j\xfeO\xe4{S@\xe6P;\xf3\xbe{S@\xfd<\xc5\xb2\xa1{S@?C\xbbv\'yS@>\x92V\x13\xaf{S@\xd5\x89\xab\xe1\xcdxS@\xff\xb5\xaa\x00W{S@k\xb8R\t{zS@s\xdf4\x9b9}S@=,\x1d\xb50zS@{\xb6L\xc1!}S@\x7f\x1c\x861\xcc|S@\x815\x91\x06\x8cxS@\x1b\xb2k>[xS@=\xcb\xca\xf0\xd5vS@\xfbZ\x84C\xcfyS@\xc2\x85Y\xa1\x89zS@1q\x00).wS@\xe9yj\x15\xe1vS@\xd6o\xe4\x86qwS@\x17)\\2#zS@\xadV\xca\xde\x06}S@\xd47j\xae\xe0yS@\xd8\x19X\xf8p}S@\x1a\xce\xdf>QvS@\x94\xec[1\xaevS@S\x95\xbc\xba\x01zS@\xbe\x89jiivS@[\xe6b\xf8q\x7fS@Q$\xa2\xdf\xf5uS@l\x98\xcb\xcc\xe5xS@kZ\xcd\xa8\x19zS@\xef4\xd6\x97\xe3wS@\x87i\xf3\xf2|xS@\x9d\xeak\xcb\xd8xS@\xb9\x06\xee<]yS@\x93\x14\xe3\x00uiS@\xb7\x86\xeeG5uS@\x95\xde\xb0\x04j\x82S@+\xbf\x01\x96\x9c\x80S@\xe0\xb8h\x0cntS@P\xb2\xb2+M\x7fS@\xc4D\xc4\xef}tS@JR!\x14fxS@\xc4Q\x8cj\x9fjS@\xbf\xd0\xd3\x9fSkS@\t\x9eK\x89\x14sS@tF9N\x05jS@\x95\xd4\xb2A\xc7jS@\xc1e\x14\xdf\xf7iS@\x06\x99\x1d;qkS@6\x04\xb5\x84=kS@\n\xb9\xb8\xef\xce\x80S@KP,*\xe2\x84S@\x89\xa4S\x83M~S@JH\xfe\xa8|xS@\x07\xc7\xf3\xe7\x8fwS@tcY\xb6\x16lS@\'n\x1b_\xb6kS@\xfc\xb4k\n\x0evS@\xb2\x1bWK\xb0kS@\xeez\xb6\xee;vS@FX\x91\x89\xedlS@\xe7\xd6\xab\x06elS@ \xa8x\x805lS@/\xfbR\x96\xf8lS@U\xc3\xaa\x8bKlS@E\xb8\xf2\x1b_\x82S@\x1a\xd67\xd6\xc1mS@\xfa\xb1\x0eO\xf0zS@^8z\x05\xdfxS@\xc3\xc2O\xd7\xb8kS@\xb3\x8a\xea\x19\xc9|S@k\xd6\xa3\x17ZkS@\xc0D\xda\xce\xe1uS@\x12\x93\x1e\x94;kS@2\xa4\xdb\xb4IyS@\x13\xc8\x8dd\x1djS@\xc5\x88\xa3?\xd0}S@Z\xa0\x9e\x97\xcb}S@:\x1e\xaco\xbc\x83S@\x8f\xde>\xca\xceyS@\xf8\xd3X\xd5\xee{S@\xb0V\x1b\xd7:]S@\x07N(\r\xeavS@\xb4\x91\\\x8a\'|S@\xa1\xbb\n\xcd\xb3WS@\xba/S\xb4\xd5{S@\xb5~\xcc\x0f\\pS@\xb9\x08\x9fl)jS@:\xd0\x1a)\xdauS@\xa8U\xf0\xd0\xda~S@Ox\x8c\xb5|vS@X\x9fA\x16\x92\x80S@S]W\x8f\xd1\x7fS@\xbb\xdd\x1e\xfc\xd6\x7fS@r\xf1\x14)\xff\x81S@-d\xa9\xba\xe1|S@\x90\x9eP\x92\x1c~S@B\xd4\x19K3|S@0\xdc@O\xa4{S@=\x9a#LW{S@]\xb3\xd0H\x8d|S@\xa7spi\xd1|S@\x96\xf8\xdc\x7f\x1e}S@&\xf8\xaa\x19F}S@\xf9\xa4@\xa6\xb5|S@\xf7\xf2\x99\x06*zS@\x07\xa5\xadP1|S@\x18Y \xcb\xec|S@V\xd4\x11sezS@N\xb7\xe3@\t|S@\xee\x0c\x0e\x8c_zS@AD\t\x91\xdayS@\xa8\x80Y\x11\x87yS@\xa3\x85E\xdbIyS@\xa2\x18\xbe\x9d\xdd{S@\x12\x10\xa5[\tyS@\xd1c\xfe\x01A{S@b\xd9\x86$\xcczS@,\x1a\x92&\x13yS@\xf7\xe4\xf90\xcfzS@B\x81\xfd\x9d\x85yS@\t\xc0\xde+_{S@s\x15l\xc2ozS@\xc7*\x1aC\xc6wS@lg\n)}xS@SA\xdf\x9eBxS@]\xd5\xce\x96\x87zS@\xbdN5\x8c\xdcvS@\xa8\xc7\xf9\xa3\xdeyS@\xc7\xe8\xc1\xedmvS@Z\x83\x1e>|yS@\'\x81\xb3UFvS@D\xfe\xc2\xa0OxS@6\xf5\x8d1 yS@\xac\n\xc7\xae}uS@\x04y\xc3t\xf3wS@3\xa2\xdb\x1d\xc7xS@]o\xbe\xfewuS@l`\xf8\xff\xa1xS@\x8bu\xab>"uS@o\xfe\xe4\xa5\x9bxS@\x9fd\xafz\xcewS@\xc7R\\\xa7{wS@\xe4Y\x1c\xe9\xb9xS@M\xcf\r\xd9+wS@\xc9!\x86\xda\x8exS@\xbe9\xaf\x1cptS@Y\x0b\x16\xcbvtS@\xbd\x1f\x08eYwS@`\x87I0\xcamS@ 4\xa3\xfb\xa7wS@R\xc5P\x89\xdelS@\xaf\xfa\x1c?\x0blS@\xf0\x84p)vlS@\xf6\xe8=\xe5\xa0kS@Q\xbdv/\x18lS@\x18\xd6\xfb>\xaakS@\xa9M\xe8WckS@a\xc9\x0f9\x0ekS@\xc3.\xdf\x87\xbbiS@\xc0\xe1\x00JmcS@\xd8O`\xd0GbS@\x9e-\xdd\x9a\xd1`S@\xa5\x0b6i\tcS@D\xf8\xb3|-]S@\x0cTXfl]S@\x99\xce1\xf7\x10dS@\x0e8\xebc\xe3hS@\x806A\xff;iS@\xb41;X\xd4qS@j\x1b\xd9\nJiS@q\xb8o\xc6\xc6rS@\xb9\x89@S\x13kS@\x0bKG\xdc\xcajS@\xd8\xc1_\x82GjS@]\xe2\xc3\t\xe2rS@i\x05}O\xeejS@9W>\x9f\xbcjS@\x1c8\xa9\xb11kS@\xf1\x81p\xe2bsS@\xc7:.\xc4\x9dkS@\xda2\xf0\x1b*kS@\xaf\x9bb0\xa8kS@\xc3\xadz\xd1wkS@\xfa\x15\\\xde"{S@w$\x14\x95\x80{S@J"\x9e\xb7JuS@&\xdbe\x0b\x8buS@\xc5\xaa@Y`yS@#_\x18\xe4+zS@Vu\x13\x96\xc5xS@\xb5\xc9Q\x19\xa1yS@\x1dV\x1c\x9b"zS@W\x94\xe5]\xfayS@\xe8C\xea\xc4\x02yS@\x93\xcb\xf8\xc8\x05|S@\xcdY\xeft\x01zS@\x8c\x17\x93x+zS@yE\x1a`\x84|S@Z\xf2\xa9\xe5\x05}S@\xd2\xf0Bs\xf6|S@\xd0\x88\x8a\xa5\xbezS@3\x9bk\xf11|S@\x16\xfb\x06i\x11~S@\x12\xf8\xf3\x1aa\x86S@4%\xa1\rc~S@\xc7\x14\x0b\x8f\x17\x8dS@\x87h\xe8\x84\xd1|S@h\xc7\xde{\x12|S@1\x1e\xe5`\xadzS@<\xe3 \xbfXpS@\xb6\xd4\xa0d,yS@r\\\xb64\x7fmS@,7\xe7\xc9>wS@\\Rol-uS@\xff+\x179@\x80S@\x00\xf6\\T\x82\x7fS@\xa7\xbe\xf3\x12\xfc}S@\x15\nj\x0e\x1f~S@3.\xb0&8}S@$\xc0\'\x127|S@H\x95\xa8\x06\x99|S@\xe7N\x1f\x19\xa5|S@\x0f\x96MQ }S@\x9eS\xfa\xf2\xb4|S@\x16*Y\x1a\xfc|S@\x1d\\\xb5d\x8dyS@\x01\xc1^\xa8\xa2{S@\xc3\xf2H\xd2\x19|S@(\xbf!\xcb\xd3|S@/)\'\xc4\x01zS@|\xa0\x10\xabAzS@\x1ev~G?{S@\xf5\x00[\x06V{S@\x19v\x04p\xc7yS@\xa9z\x15 \x12zS@\x05:P\xb4\x07}S@\xc4$\x08\xca\xa2yS@\x18\xa2\xf9J\x0bzS@\xed\xae\xdbf<|S@mAfC\x86|S@\x02T\x9b\xcdOzS@\xcf\xcd$!\xf3zS@\xba\xb8\x1b4\x14yS@/zu\x90qyS@\x13\x87U\xaa\xd9yS@\xd0\xddZ\xf9\x02zS@\x8eH\x10P\x0eyS@\xcc\x15\xb7\x01A{S@)\x86\x7fm\x99{S@+\xe9\xbb\xd9\x97yS@\x11\xa6\xfb\xec\xc0xS@-\x14\xc3-\xc7zS@\xbeI\xefj\xf3zS@6\xa4*\x8d\xed{S@\xed\xfa\x1e\x85\x82{S@)\x8d\xbcR\x1exS@\x9a\x86\x0b\xc5_zS@%\x91\xfa\x1f1xS@\xa7\x05\x0e\t\xcdwS@\'&\xfb\xdc\xc2zS@ \'\xa9\xed\xd4wS@\x15*2\x02\xfcyS@]\x88\xe6\xd4\x9dzS@\xe8\xb3[\xb5\xbezS@\x8a\\\xb0!ZbS@\xc8\xca-v.wS@}/\x8d\xe74yS@GN\xa4Hu~S@\xa8\xbe\xf3q\xe6bS@|\xb35\xeb\xc7yS@\xe0\x93\xdb7rvS@\xd4yt\xab\xadvS@\xe6\xb2I\x1aT}S@\xc4D0bzyS@\xea\xa9Y\xd83vS@\x86\x16s\xb3FyS@\xb7\xfc\xe1\xa3\xe2uS@\xb7\x86%:JyS@\xc0\xba\xce\x90\xc9xS@)\xdb\xc2\xebtxS@\xb7&\xbc\xd1\xdbxS@-,"\x88\xe1wS@\xda\x08\xe7\x89\xccxS@\xbd/\xa1\x81\xcatS@{{\xec\x92VkS@\xc5\xb5\x12\xbeajS@\x1b\x97\xd5\x7f\x8ejS@WT\xfa$PkS@Lb\xcc#`wS@,Px\x8c\xe1jS@%\x1f\xcb\x9f\x1elS@\x8e\xe8\x88\xcf\xd7{S@*\xcd\x92a`yS@\x0f\xa3u\xc3\xb9iS@T\x96\xde\xee\xd1qS@\xa7\x81\xa4\x93\xcemS@\xe1\xd1\x12\xd9?mS@\xf5\xf8\x1bs\x91iS@\xb0\x87;\xe1`wS@\x96>\xb4J\xd5lS@Au2~1vS@\xe9\xe7DE\x86mS@\xd3\x84\x08\xbd\x80xS@\xa0-U\xb98xS@\x0f\xf3\xb6\xd8\xb6oS@A\xf8\xb9|\x13yS@8\xe9\xbd|\x9dvS@\x86\xabqm\xf3xS@\xe6t\xc9OirS@\x92s-1\xf4xS@\x0c\x9c~"\xccjS@\xe2y\xed\xb15|S@\x0fX?\x13\xcb{S@!\xe4\xe5\x8anyS@\xe574\xc6\xe2|S@\xcb\xf6<~\x9c|S@D"\xc5u\x19zS@\x83p\x13B\x1bxS@\x0b\x12Z\xf4\xcfwS@\xc6b\xbd\xa9\xbb_S@?\xe5\x9d`\xadzS@\x03\xceF(r^S@\xfc\x9d\xd0\x11\xd1pS@\xd7\xac\x88EQiS@\xd3\xb6\xabN\xdcjS@\x16|\xd9C~jS@Q.\x85\xb6frS@7\x89\xda\xf7\x8dvS@\x81\x0ca\xf1pkS@\xaeb\xccg\xfdkS@\xb4F\'%\xe1kS@\xfa\xc6\x05\x1bKwS@kR\xdb{\x93mS@\xbd\x99H\xce2xS@\xc9\xda\x11\x95\xcbmS@b$\\gMzS@s\xde\x82r8|S@\xa6\xc3\x14\xf6\xd5zS@\xf8l\x16\xd5\xc4xS@o\xe1y\xffuwS@\xf8\x7f\xcc\x12\xafxS@.\xd0y\xde\xaaxS@\x98\x84\x0e?\xdf}S@\xb5/\x013\xab~S@@=\xa5\xa1\x03yS@\xeaQF\xbb\xcexS@T%\nq\xabxS@\x8a\x9b\xcf\xeeuuS@O\xea*rnvS@\xfe5\xe9=\xacvS@\t\xde\r\x85\x12wS@}/\x8d\xe74yS@\x0b\xf8}\xd1\xc6zS@\x889\xa3n\xc8wS@i\x82\xc3DowS@8\x91\xd7\x92KwS@\x99V\x8f\xe1\x91yS@*q\xdaj\tzS@\xcc\xd9\xc6\xcc\xd0wS@$\x12W,\xe6wS@\x0e\x87\xcdCk{S@\xb5\xadF\xc7vyS@\xda\xbe\xcah\x9dyS@\x00\xa6\x91\xb3yyS@\xf0\x97\xcd\x89\x1byS@\xbd\xf8\x88p3|S@\xc9s\x98\xbb\xc4yS@|\xec&\x9e\x90|S@\xd6C\x07\xc3h|S@\xed\xc6\xf1\xa2h|S@\xfe\xa2Vg(zS@\xafc\xb3j\x0c{S@\x89\x02\x86v\'}S@\xbf\xacM\xa9b|S@\xec\xf3\x8c?G|S@\xc4+\xce\xc3\xde|S@\'`\xf2\xa4\x9a|S@\xaa\x02\x17p\xa2}S@\'q\xe5L2}S@4\xf8\xff\xf2\xdb|S@Q\xa5\xdf\x8f\xfd~S@\x11V\xee\xf1\x1e\x80S@\x97q\x94\xdb\x15\x80S@\xe2\xd4g1#\x82S@'
p22
tp23
btp24
a(g3
(g4
(I0
tp25
g6
tp26
Rp27
(I1
(I737
tp28
g13
I00
S'*\x05\xd69G\xe8-@\xb13#\xcb\xb0\x0b-@\xaa\xc5g9\x80,.@\x1d\x88\x13\xf3\xfcQ.@\r\xb4\x03\x98\xb1).@7\xdf\x8d\x7f\x9c\xf2,@\x9f\x9d\xff\x98s\xb6-@\x7f\xed\x8a\xc5\r\x12.@\xd7\xeb\xea\xde}\x9f-@\x0cg\xa0\x85\xd0\xfe-@\x97\xdc0LS\x87.@\xa0\x00\x88\x8b\xcch-@\x1cN\xfa\xfd_\x88-@\xe9\xac\xf4\x10\x8c\x7f.@\xde\xae7\x96\xea\x02.@\x00pc\x1f/-.@/\xef\xdbv\x93\xdb-@\xd6\xa7\xa6,\xdb\xd6-@ta\xae\x17\x1b\x8b,@\xae\xb2\xd0\x94\x02\xef-@\x01\xcd\x8f\xe1\x00\xd5-@\x14K\xd7\xe6\xbap-@\x05;!\\\xf7g.@o\xac`\x01%#.@\x04"7{\x82Z.@\xdf\xf9\xca\xe3\xd9\xbd-@\xe1J\xf3\\5\x85-@\xde\x96\xe4\x1d\xc9\xe2-@B\x90\xd5$\x89\xe7,@Q\xa5\xd0\x7f\x14\xf5-@\x1d\xd2\x10\xc6{\xfa,@\xbb\xf0\xfb\xcaXq-@\x7fk>\xa7\x18F-@Kk\xdaA!\xec-@,H\x0ex\x0b,-@$\x19\\\xc5\x7f\xcc-@\xaa\xd7\xe5\x98Z\xee-@S\xec`~\xc0\xe5,@\xa3\xa0in\x8d!-@cZ\xf4\xba\xbd\xf5-@Y\x99\rI\xba>-@\x96\xaay4\xd5<-@\x87\x0b\xcfSh\xeb-@\xe4\x04\xc7\x86\xf2\xfe,@\xcd\x97\xa8\x1a\xa9\xdd+@\x96\x04\x8e\xb4\xe6\xda-@\x85\x82>*\xa7\x0b-@\xdd\x84\x1f\xaa\x06p,@\xd7\x18\x16\x01\x8bu,@v\xf6\x9a*\xa4(-@#w\x88\xbd@\xaf/@o\xde\x83h\xe0 -@\x01\x81\x14z|\x1e-@g\xe8l\xa5OA,@o\x08\xae;\xf1\\.@\x95\xa0\xc4<F\xf5,@du\xdd\xb4N\xb2,@\xd8\x15tU\xe7\xf1,@g\xb4Cex\xf4-@%da\x07\x01\x02-@f\x8bZ0\xe8\xe4-@\x87\x175\x1d\x03F.@\x83>WJ\x9e\x06-@\xee>df\x03#.@\x94M\xd7\xb0"\xe7+@\x85(\xd5 \x19\xbb,@\xa0\xd2\\\xaf\xc1\x19-@74\xcds\'q,@\xf5\xb6\xfb\xeaUX.@\xf5fG0\x80V.@\xd9\xfcG,S\xc8-@\xb0\xb1VtU\xce-@\xe3\xf7\xca[\x95!-@KDwG\xc9\x07.@\xee\x1c\x81\x87AQ.@P\xa9\xca`\xce\xde-@\xa6Dk\x90\x05\xf9-@L3\xb6\x86\xbfK-@q]B\x81\x80N.@+\xf8\x16\x0f\x1a.,@\x8a\x15\xd3\xeaPS0@\x83IB\xde\xff\xe0-@2\xe5\xe0<\x98n.@;\t\xb3{B\n.@\x06n\xe2\xa3\xa7\xb60@\xbc7G&\x0f\xa3,@\xfb\xb7g\x82\x08]-@)\xdd87HI-@\x92uR\xb0\xb2\xdf+@\xd8\xe7\xb7\x1f\xc0\x12,@\t~^\xe3<\x90.@\xbf\xa3\x14\x9a\xe4\x87.@\xa4N\xc2\xce\x1a\x10.@S\x8c\xce\xb5\xdf\x03.@\x9c\xa55\x0f\xe4~-@\x9a\xc9\x11:\xf1\\.@\x0cY$\x8e\x18e.@I\xe7Z\xba-V.@\x9f^\x0e`\xe5n.@q\xc3\xc9\xad\xfe\xb1-@\xc3w\xf4\xaa\xd0\xa9-@\xc1\xd2\x95\xd0X\x17-@\xb7a\xfd\x95f\x88,@TK\x8a\xf9\xfa\r-@\x99]\x9eb\x82\xcf+@\xe6N\xc6Y\xec\x0b-@\x9eQ4\xf4\x8d\xec-@\xd0\xa7B9J\xe5-@Q\x19wq\x1c\x04-@o\xc1\x80\x02\x8c\x11.@V?\xef\x11\xaf\xd1-@\xc47\xb8\xdfC\x9b,@\xbd\xdf\x06\x95\xfd\xea-@f\xffx\xda\xd8\xe0-@\x1eh\x01\xf7\xcc\xeb+@\xd2\xe5\xc6\xbcB4.@)\x84\x9f\xc1\xc3\xeb+@\xf1\x8d~i(E.@OD\xf2\x1aH\r-@\x1a\x89\x03\xfa\x87\xf6-@\xdc\xf1r\xc0\xd4\x13.@\x17m\xe6\x1b\x86\x04.@\xc9\x01\xeey9x+@\x08\xf0c^P\x1d-@\xdd\xe5\xd2/\xa55.@A.~\xd6M\x89+@\x839\xfc\xbb5\x0f-@\x1d\xad\xbb\x97\xf3#-@\x1a\xc8Fme3.@2\x15!\xb5#%.@KDwG\xc9\x07.@\xf2\x90\xd4\xd1\x92\xfc-@=m\xfb\xdb\xc5\x17-@\xe0C\x15\x9ay=-@6\xe4\xb1k\x89\x0b-@\x88\x81\xcd\xaf\x87\xa3+@\xf6\xa9\xaf\xc1\x17D-@7\x88T\xa5;\xe9-@8z{6\xef[-@ \xe4]\xf1U\x9f-@o\xe9\x86\xd3\xbd\x7f.@$\x19\\\xc5\x7f\xcc-@MM\x92*\xd8\x92/@\x1a\xf7u0\xe0\xd7-@\x1a\xf7u0\xe0\xd7-@\xed\xe1\xc6\x9e\x85\x1c.@H\xd2F\xc2j\x04,@\xe8\xde\xc3\xe9,-.@\xbb\xe2\xd1}\\D-@\xdf\xa8\x9dLq\xd3-@\x98\xb44\xd9\xbd\xfe-@\xc6\xb96\xa2*\xb5-@\xdcZ\x8c:\x91 .@^`\x96\x98%\x94-@P\x81\xcdE\xb3p,@\x08\xe7/"\x1e\xf2,@QZ\xef\x9953.@\xcfGD\xed@#.@M\x85\xc8R2".@\xc9;\x9f\x8cz{-@N\x8e\x94d\xbaS-@\xaa\xf2\xdb\xb7\xf0o-@f\x98{\xbcju,@\xb7?`a\xbbO.@\xcd\x02\xf8\x80\t\x87+@i<,\x82\x1fj,@\x9dW\x03\xd5\xccY.@AT\xef\xb8\xf8S.@9\xa4;aG\xed-@\xc6\x90\x04j\xcf\x0c.@zV\xf0\x1e9\xfd,@\xf1\x8d~i(E.@h\x15\xa9\x03<\xe3+@\xcf\xab\xdf\x87g\x1b-@b\t)\xad\x07>.@\xd1\x9f\xab4i\n.@\xd8i%w\xf1%-@\xa9\x906\xca\xe7\xd3+@\xdaO\x0b~wx,@2\xc6\x83\xcd\xfe|-@n\x1a\x924\xbd\x1c.@sN\xa3\xa1\xc4\xd5-@\xe0T+\x1e\xaf\xd7-@~r\x80\x80 P.@\xe1^U\x1fa\xed-@\xdf\x87\xe0D\xb0%,@\xf0\x8e\xac\x19\x0e\xfe-@\x8d\t\xa7\xb0+[-@l%\x8c9@\x1e-@\x06\xd4\x82>\xd9\xd0-@\x8c\xcc\x7f\x9at\xea-@)US\xb9\x93\xd9-@\x8c\xae\xf5f\xf3\xd3-@\x9b\'\x9a|\x82).@d1\x94m\xbe3.@\x923\x96\xa9\xab7.@w\x1a7V{>.@\xb3(S O\x18.@y\x0e)\xc44\xe6-@5\xf8\x99yC\xb9-@u{}\x84Rp-@\xbc7\xa1\xfcx\x9a,@\xf8\x9f|\x93\x1b\x03.@\xaa\x1c\x02\x86\x0b\xf1+@/HX\xd7,(.@\x1e\x06\xd3\xfc\xa9\x86,@\x92\x8e#N\xa6\x0f-@\x11vc\xf8\xf6=-@\xa5C\xcf\xe1\x98d,@\xa8\x9d\xa16\xf2\xe8-@\xc0\xaf\xba\xf5\xce\x19-@\r\x95\x1b\x10\x1a3-@X\x82`G\xfa^.@\x86\xbe\x80\x07\xf5#-@\x11\x9d&F\x85+,@H\xad\x9d\x86!#.@q\xa2\xd2\xda/b.@^\xa6c7\xb9\x10-@U\xd8\xf0K\xb2\xf1-@\x18\xe5\xec\xbe:\xe9-@}\xa7PG\x10\xc7+@{\xbbhZ2\x8f-@\xecw\x1f\x89\t3.@\x11b\xd0\xe0]J-@\xf8\xfc\xe5\x94 &-@\xa2Do\xf94\x80-@\x95#_\x12\xb0\x8f.@\x8e\xbe3!\xdb\xf4-@ %\xcd\xfa\x86\x9f+@\xe3\x1c\x15\xb7R\xcf-@8\x81nO\xd0Q,@s\x13\x99\x111%-@k\x19/\r\xc3^-@>\xd3\xbb\x88\x9e\x02.@\xf3\xc0\xd3\x825\x08.@.\xf7w\x9c\x18\xfc-@\xf2\xea\xfb\x08\xb2,-@/\x1d\xeeQ\x1e\xe8-@\x97i\xd8\xd9f\xfb,@\xb9\xc1\x179\xf6\xe7,@t\xb1(\xd1\x8a\xe4+@\x1b&`\xafg\x9e,@\xfd\x9d\x94\xcc\x8d[-@\x19\xe5\xb4\xf1\x19\xa5+@\x7fI\x1d^\xa4\xf3-@\xe4.(vh\xa8+@x\xa5U:\xd3\xb5-@F\xa8L\xca\xf5s.@\x83\x81\x7f\x8eC\xe4-@\x81_\xf5\x9fv\xd6-@W\xb6^}\x95\x1e,@2ZPt\x92\x06.@\xf0\xc7i]\xc2\xf0-@\xc4 \x96\xb8\x0f5-@\xc9z\xe9\xe7\xd8;-@\xb6%l\xd1\x91\xd4-@\xf9\xa3\x88\xea\xc6\xec-@mS3\x89\xc4\xf6-@#Uo\x9e"H/@\x89\xd1ZZ\x81A,@\xb6\xe41\xda2\xfe-@a\x9b\x1a\x8c\xe1\xdd+@\x88y\xe9\xf1\x80\xff+@\xa9\xc1\xe2\x9c\x85H-@\xb0\x03\x99\x94\x97$.@\xda\x175\x1c\x15".@M\xfe#W^!.@\x1b\x97\x19\x7f\x97\xf7-@]%3\xe0\xe2/.@hp\xa6*\x89K.@%\xf7\x14\xd0\x84[-@\x1b\xd9\x9a\x98\xe9\xa5-@EP)\xf9?\xed-@\xbb\xac3\xdf\xd4\xb0-@\x87_Rg\xfd5.@\x87%.}\xf3\x02.@H\xe7\x9c(\x15\xda-@F\x10\xe6\x9d\x87\xba-@t\n\xcb\x17\xd9\x03,@oJ(\t\x978,@\xa5\x13\xb6\xa7\x1e\x16,@\x80\xdc\xb2\x07SB.@\xa7\xff\xf4!\xd8\xe8-@\xb2\x0fn\x0f\xebk-@\xf2\x93*I#\xc8+@\xff\x901T\x98A.@g\\\xb0\x101`-@\xbb\xbdG\x7f-o.@\x82&\xf5a\xa8R.@\xf6\xcd\xb0\x9fO\xfa-@\x8e\xf6\xe7\xba\x08`.@fi"\xee<5-@j&\x83\xf7\x7fF,@\x13mz \x9ec,@\xda#6\xa1>\xff+@<=\xe39\x10\xdc-@\xa9[Mfm\xa0.@\xa6\xda\x99g\xcfT-@\xf1\x8d~i(E.@\xa6\xda\x99g\xcfT-@A\xeb\xf8\xbc\r\xc7-@\xeaN\xde:{\xb5-@\n\x93K\xdb0\xde+@\x9e\xa3\x0c?\xde\x83.@\r\x10*\x1f\xb2\x17.@\xf7a\t\xd2\xa9\xc8,@\x9d\x16\xceJ\x9b\x00/@\xe2\x90bl\x0c\x97-@0qr\xdf$\xaf+@\x16\xa6:\x8a\x17%,@\x00$\xc5\xd9\x8cM.@d\xcd\xac\xab\x8c\x1d,@\xac\xf5!\xbd\xb9\x03.@\x16\x82@\x868\xe0-@\x8b\x8c\x01\x9f/\x19.@l\xb2<M+\xc7+@c\xb4T\x87\xc6/.@\x9e]\xeetd\x89.@\x9e]\xeetd\x89.@EI\x12\x16\x08\xab+@\x13[(_K\xbf/@W\xd0\xa7;\xaew,@;\xb9\xfd\xb7\x99=,@\xa6\x0c&c6\xa8-@\xfaR\xc1\xb7\x18\x96,@(\x96\xb5I\xbc\xe3-@\xe8\xb0\xbc\x91\xca\xca,@\xed5\xb1\xa3\xc1\x12-@\x1aAha\xbc\xfd-@\x18\xfe\x1cVr\x90.@\x9fc\x95\x80$R.@\xd1\xd4\xceL\xb0k-@\xaf\x0c\x91\xa8/D-@\xb4\xaf\xe39y\x07.@\x92\x0e\xe9\x1f\x11V.@\x95\xe9\x86\xa4\xba\xf1+@K\xbbs\xfd\xca\xf5-@NE\xa4\xb1\xd9\xe2-@|J\xed]DL-@i?Jv\xb8O,@\x14\xc2\xc4TC\t.@0\xec\xe7Bd\xfc-@\xd1g\x12(\xbd\x1c.@g\xcfk\x8c\xdf\xee-@\\\x1716\xc8\xab-@\xdc[\xf67\x16\xd5-@J\x8amV\x11\xf0-@-\x00\xa4\xa0\xca4.@*\x03\xda\x85\xb5F-@\x9e\xc6W\xbb\xf7\xb9-@\x10jzE\xe6?-@\x95\x97k$\xb1\x15.@\xe20\xd2\xd19A-@\x0b\x01\xe9\xdaX\xde-@/\x19\x00R\xeb!.@g\x10gX\n\xd2-@\xc3\x7fN)Y\'-@\x8a\xef\x018\xdaV-@\xb0\xdd\x985\x99\xea-@\xb9\xf1\xf5\x0c\x15T-@\xda2\x1dT\x07\x0e.@\xcdh\xdc\xe6\x96..@\x9byf\x1f\x89\xa6-@\x8cF\xf98Q\xad-@?\xc1[\x04=\n.@\xeb\x05\xc3p&I-@\xdc\xc5\x8a\xdf\x82\x11-@\x8b\xdf\xaa\xa9\xe7\xe9-@\x0e\xa6\x91\xc6\xd9\xed-@Q\x8dN\xd3\x1a\xc8-@\xe8%\xaf\xd6C\x18-@\x1b\xcf\xf7\xbb\x16?.@\x18\xb2\xf9(T\x1c-@\x8bn))\'/,@\x0e\x9d\xa7\xb4~\xfc-@Ex\x18\xfe\xde\xde-@@1[\xb6\x1a\x10-@b\x96# \xaa\xd6-@\x87\xe0\x1b\xa5\x00\x81+@$\xd8\x0f\xf2\xaf\xe2-@\xd7~\xd868\x1c-@{\xa0\xad\xa2&\xcc,@\x82\x9f\xf8\x86FN-@\xd1*_\xa4\t\'-@\x8d\xecE\x9c\xef\x0b-@\xfc\x1c\xe69\xbe\xec,@\xb3\n\xc1X\xd3\x1d.@R0B\xcaP\xf5-@\xbfw}1;?-@\xc5\xca\x19\x0f;\xb6-@(T/\xc36\xea-@A\xd5M\xff\xa7\x15.@\xe2p\x06jV\xd7-@\\\xd3G\xdeH\xae,@\x8b\x8c\x01\x9f/\x19.@\xb8\xcfnR\xf5\xf6-@C:w\x1a\xa6\n,@\xd7\xbc\xaf\xdaeJ.@\xf8\xe2\x9e\x13\x0c$.@\x95F\xa7mWR.@\xde\x1b\xab\xc4\xc6\t.@\xc5@\xdf\xf4$\x17.@F\xfcu\x1e\x9e&.@\x92"\x02\xe5l)-@y\x89T\xee\xad\xeb.@\xed,\'\xd2\xff\xdf+@\x93E\xae\x94\xf0\x0c,@P[\xf1U\x0f1.@\xe4\xcd\xea\xe4\x98K.@`in\x99\x90\xba+@\xca\x08O\x8b\xa4[.@\x8b\xd0\x1f\xaf\x87\xba+@\x14\x1d\xed\xa4]\x8f.@R\xab\x1a\xdb\xe17.@\x82&\xf5a\xa8R.@`\x89ZG=c.@\xc8i@Cl].@\xf0\r\x1aJa--@x\xb22mpj.@?\x01x7"\xd8-@Fy\xf2\xd1\x0b\xaf+@\xab#\xdf\xcfxn.@\x1c0\xc2\x89\xce\xbe-@\xea\xe66\r(v.@\xdaa\x98\xa8A\xd0+@\xe8\xbb\x0cz\xf1U.@\xf9Z\x16J\xb3!-@\x9c\xa9\x19\x86\xc1\xec-@\xd5\xca\x15\x0cJs.@\xc2`Z\x9b\x82\x0b.@\x17^\xb4?9\x1a-@\x96\xcfU i\xbf/@(\xff\x80\xb4\x12W-@\xcd\xf3\xfd\xa14=-@\x076\xa9q\x0c\r,@\xbb\x01\xf2\xfb7\x9b-@[\xfc*\xda\x18\xc9,@ \x126\x13\x1c=,@\xb1\x03P\x7f\xc4\xe4+@\xe5\xdb|\x07\x95&.@R\xd4\xd6\xa1\xe3\xf2-@NR\xa2\x94\xc7\x13,@F|i\x8d\xd3\xfc-@w\x05\xa12\x8b@.@\xc8\x00)\xf3n_.@~\xef\x90\xdc\x84\x03.@=v\x00\xb7\x94_-@\xdd\xf6H\xcf\x1b\x82.@\x14\xd2&?y-.@+\xaa\xc6/f_.@@\x98\xa6\xe2U$.@\x15H\x10\x99\x94".@\xe5\x1e4\x12\x91\xd4-@9\x1e\xd4O\x91\xb5-@\x1e\x96\xd5gV|-@\xa5\xcb!\xe9BK-@\xc8\xaa\xe4,\x8cm-@\x93\xe8P\xb1\x03\x08.@D\xff15Y\x84-@\xbbut\x9a\xdaL-@\xcd`\x1f\xb08\xe4-@\x1a\x9c\\E8w-@\xe8\xa5\xbf\t@\xd2-@7uj\xc7f\xef-@\xea\xbf$\xe3`\xfc-@\xe7t\xc4\xf8\xe8\xf0-@\xc5\xcej7\xa1?-@\x8d\xf32\x03F\xea-@D\xb0Z"\xb1Y-@\xfd\xe7.l\xf2i-@7\x8aA\x1f\x80\xd3-@h\x86\xd2\x12\xc9a-@c_\x1c\xf3$\xae-@\x00\xe2\x80\x1d\x13\'-@g\xc9\xe4XLV-@8\xe3\'\x15z\xeb-@\xdf\x97xr\\\xa7-@z\x17\xb7>2\xac-@\x88\x0f\xb4\x9b\xee\x19-@\x1bA\xf6\x08g\xee-@\x91\x8c\xbbC\x83\x1b-@\xc4\xc22\x88[\xe9-@\xbdS\xbb\x1e7\x18-@\xc6\x01\xb6z)\xe1-@\xef\x0c|\x92JT-@\xbe\x1ak\xa9Q -@\xea\x02\xe2\x95}\xfc-@.\x028\x11c\\-@\x07.A$\xa8\x1e-@3\xdc\xf9\xb3\x11\xf1-@\xb2o\x98\x1d\x19\x0b-@\x83\xb8De\xff\xe3-@\xad\xabR\xaf\xaf\xff,@8\xffM(\x8c+-@&\xd3\x93\xd5\xe46-@\x16\xaa\x88\x11\xe9\xe8,@\xb5\x91\x15\xa6\x97@-@\xd0 \x86\x0c\xa5\xe5,@Q\xa6X\x8d\xda\xeb-@\xd9c\xc4f3\xd5-@\x03\xad \x1b9\x01-@\xd2\'7\xa9^\x8e.@r\x02\x96\xb5M\xfb+@F\xc4x\xce5g.@\xe2|~\xeehc.@cG\xa5\x8b\xb4>.@\x19\x03YL\x18c.@\xed\x1f\xe4\x83\xff/.@\xfa\x15!e|\xff-@\x05\x8aQi\x8f\n.@U3\x9b\xea\xb6\x00.@Q\xacJ^\xee\'.@\xce\xc85\xbf\xd8U,@%\xa0/j\x97j,@\xc9\xa7\xbc\x9d\xd3_,@\x84\x15\xfbR(w,@\xf0]\xa3m\xc4\xc0,@|\x0b\xbd3\xad\x91,@\xcc^}\xce\xe5{,@`\xaa.\xad\x96\x1d.@\'\xd7\xfe\x94\x95\x1f.@\xab\xab\x9c\xee\xc5\xfb+@ r[C\xf5-.@\xba\x9f\xac\xd2\xa5\xde+@<=\xe39\x10\xdc-@\x9a\x14\x02j\xee\x06.@b\xcb^\xba\xf21.@\xf04\x0c\x03\xdb\x10,@\xc5@\xdf\xf4$\x17.@%j\xeb\x9fb%.@\xc5@\xdf\xf4$\x17.@>\x05\xce\xb3\xd1\x1d,@e\xe1\x17\x06\xe22.@bO`z\x8fW.@@u(n\xd7O.@#u6\xed\xa3l.@\xed\xa8\r\xfe\x9c\xa5+@\x94E\xe7\xd7\xce\xb5+@P\xb3\x16qo\xd5-@\xef\xa9\xdd\xd6\xed\xe0-@(\xfcy\xa1\'\x0b-@\x17.\xe3\xd5\xcb=-@\x92\x96t\xd42\xea-@E\xae\xc8\x01\xd9\xbc-@w\xea1)\xaa\xac-@\xc5\xbb\x8e\x93\x90\xbe-@e\xa9V_8\xfc-@\x0f\xc2\x94\xabyI-@\\,\xe0\xab\xe8\x14.@yh\x05I\x84:.@\xf9G\xba\xfb1\xb2-@\x84M\xd5,\xfe\xa1-@\xfd=\xce(\xc8\xab-@9\xca\xf3`GS.@\x9b#)\xba\x19+.@\xc1\x8f\x86[\xca\xf5-@[\xe8\xa9i31/@\x00\x05UF\x90D.@\xc1\xe6\xdf!\x7f\x880@\xe8\xea\xf7\xbd\x1a\x98-@\x12J\x92\xee7\x9b-@R\xe8\xcd/\t\x84-@\x102\xd2Q\x08\xe5+@$O\x89NY\x9c,@}\x105\x8b}\xa1.@\xabS\xb3\x93\x7f\xe9+@\xe9Y\xb7\x8a/\xe8+@\x06A\xccXf\x13.@\x95{\x9f>tB.@\xe6]\xdf\xee4e.@\x9a\xe4\x04\xa76*.@|?\x91 \x19U.@\xe3Z\xf3#\xdd{.@\xef\xfcc}\xf0L.@\x8d\xa1\x07Hh5.@\xdeTk\xf4W\x10.@\xf6\x93\xdb.&\x0e.@\xb5\xd7\t\x84\x10\xe3-@\xb6&\xe3\xaaTM-@JK\xd7i^#.@\xa7\x10\xb3W>\x00.@\xfb\xd4\xd0\x93\xb4\xbf-@\xc8\x8c(\xc8:e.@%\x1a\xa2\xd8\xe3M.@<e\xd39\xdd\x05.@C\x81\x8c\x87*\xf6-@\x1fM\xdbc\x8aQ.@\xa2O\xc564<.@\xf8\xf3_\r\xf3~-@\xe4\xfed\xa3\xc1E.@T\xa2\x05l\x86,.@\xd4\xef\xa3:\xb2\x84-@\x9d\xc7c\x8a\x1eq-@U\x8b\x0e\x84\x1e\xe8-@z\x10\x1a\x077\xbd-@\xdd\xe4q\x1eQ .@\xf0\x97*\xbai\xfb-@\xdcU\xc0K\'\xe0-@\x90\x84Ym\xe8\xbe-@\x85\x0f\x0f\xf8\x91\xeb-@\xdf\'\x9f\x90I]-@\x17;\x13G\xcfE-@e\n\xa9\xf3\xd8\xbc-@\xf7y\xa6\x15\xb6\xe1-@h\x86\xd2\x12\xc9a-@Xu\xce\x1c\\W-@+\xd8\x90\xab\xcf\x14-@\x8fJ\xaf\n\xcb\x14-@\ry:)O\xe9-@\xfe\xc9\xa8<GW-@\xa9\x96\xd20\xa9\xdb-@.\xeb\x0f\xde7\xe9-@\xfb\xea\x8bhi$-@\xd8@\xae\x12\x9a\xd7-@\xdeI\xc9H\x99E-@\xe7\x9a\x04\x8fy -@gYF\x0e\xf1\n-@\xb0\x07]\x9e\x0eh,@\xcd\xfa\x90\xce\x0f\xe5-@5&8\xaf\xd6`-@"s\xd3\x8ce\t,@>\xd8\x14A\x0ey,@\xfb\xca8r\x86\x1a-@s\x10\x9bm\xa6\xea-@\x07\x12\x87h\x1e\xdd-@\x1d\x05\xe8_#),@_\xa5\xa6\xd6\x88\x18-@v\x03y\x1c\xf0\xdc-@\xd6pt\x91\x9a\x14-@A\xee\xbf\x15\xb9\xe0-@X\x03M\x89\xca\x0c-@I\x82\x0c\xf7R\x1e-@\x8a\xe0\xe6\x1d\xee--@\xa9\xc0&A\x9d\x12-@?\xb7\xbeN\xca/-@\xcd9H\xe2_\xf1,@\xe6\xf2\x15\xdd6\xe4-@\xcc\xe8c\xda\xcd\x0b.@\x1bF\xea0\x9d1.@c\xeb\x90m+(.@z\xeas\x0e\x86\xf8-@\xba#\x90W\xe5\x00-@Q\xb8O\xd5+\xfa-@z&]\xb3p%.@noz\x7f_\x94+@\x10\x81\xe1\xe6:\xfe+@ \x97L\xa2\xc8#.@\x8f,\xdf\x86\xd4\xf9+@\xea\x91/\xd2\xe1o.@P\xfa\x05n\xb2i.@<\x03n\xc8\xa3\xed-@\xcb\x9f\x90]\x99\xc8+@\xa3\xf4\xa8l\x83g.@\x05\x0fXO\xfc\x10,@\xb2\xdd^\x97dZ.@\xa5\x05\xb6{\n\xa9+@\n\x10\x80\xc1\xce\xb6+@\xe7r8>\xd6\xf3+@i/\xeb\xce\xf7\xa4+@u\x83\xbaG\x16\xbb+@\xf1\xc1\xab\xf6\xb7\xdd+@\x0b\x00\xd0\x9c\xff\x16,@K\xa6\x03B)\xd0,@\xb7\x95\xe1\xcc\xfd/.@\x0c2]v\x1a=.@\x0f\x1d{x\x05?,@s\xe5\x88 u\xef,@\x8bmfto\x98-@x\xfd.\n1\xa2-@\xcfs\xd4\xe1\xc8=-@*\xe7>\xd9\xe9\xcf-@\xbb\xea\xe3n\x80\x04.@#\xbfbn\x0fR,@\xaaO\xc1\ne\x82-@nWWs\xe3f,@F\xd6\xe3_5\xf8+@\xd9\xb8\x0f\xd67\xff-@\xb6\x13Ee\x84\xbf-@\x9f$\xad\x97\x9a\xdf-@\x03\xb5\x04+\x9f\x08,@\x12\x0e\xfe\x82\xb5\xd5.@\xe2_\x07\x95\x0c!.@\xd3\x1e\x94\x08\xaa#.@\xf0\xc7\xdb\x06\xccA.@2_1\x8fy\xe7+@\xda\x90\xe8\x17\x07Z.@\xa1r{x\xd7\xcf+@\x82\x97\xf7\xb4iq.@\x1bO\x90\x91\xd4g+@\x84\xf8"\xa7\xb9\x83-@ko\xe7[\x17N,@\xc2\xed\xefC#\xe2,@\xe1?\xf9\x17\xb78-@J\x9bJ\xff\x8c\xf2,@\xa4\x867\x86@\xfe,@\xb9\x8d\xf2\xf1\xbe\xc6+@\xbc\x00\x9c\x1f\x85\x97+@\xff3\xebkf\x13-@\x938\x9e\xc3\xc4\x1c-@(}\'g"&-@]6\xf3\x0e<\xfa-@CQ3SJ\xf1-@CQ3SJ\xf1-@\xaf\xde\x0b\xd8\xd1\xe5-@\xda\xce\xc8B\x8ce-@\xcfK\xc2\xf3\x80\x0c-@\xb5\xf3j\xe4\xaa\xd5-@x\xc9\xa30\xf9\xec-@\x82W\xabxJ\xf6-@\xd6R\x95\x92\xa8l-@\xdd*\xc4.\x9bW-@v\xab\xae\x0f\xcf\xea-@@\x0f\x17n\x80\x04.@\x00\x03\xa8\x01n&-@\xdfD\xe2\xa8N\xae-@\x89\x8cE\xb9!\xf0-@[\xef\x8f>\xc1\xfb-@Uz_(\x18!.@\xbe\xfb91jh-@\xbdg4\xd9\xff\t.@\xeb0\x17\x00\x9fv-@\tO\xa7\x92\xb7\x84-@I\x98y$\xd1\xb3-@j\xde\xa9\x8c\xd5D.@\x0cXMX\x94\x1f.@\xe4Dd\xed]\xb6-@ }M\'\xbb\x0f.@*4/Y@..@P\xb5\xf7MQ .@Z\x9c)\xd3MO.@\x8aW\x1e\xe4,\x17.@gJ\xa1\xf8bA.@P\xf3\x80^\x1bn.@\xb3\xb7\x89\xc9Q\xfb-@\x80\xde <\xd9\xd5-@\xaa\t\xa8+\x81\xed-@\xf4\xa9^\xec<\xb0+@'
p29
tp30
bg3
(g4
(I0
tp31
g6
tp32
Rp33
(I1
(I737
tp34
g13
I00
S'W\xc2\xc4\xd3\xf0\x82S@\xfbP!\x80\x9azS@U\xcb\n\x1c\x93\x82S@An\\\xc1$zS@{M~\x1d\x80\x7fS@^\xd7\xf1\x08\xfa~S@\xd3\xd6\xb1\xd3\xc5\x80S@8\x18RE\xa6}S@\xfa\xd2D\xea\xe9\x80S@pM\x0b\xf3\x19\x7fS@\x83\x88\xc6\x1c\xe3|S@\x9a\xab\x9a\xfc\x0b\x81S@\xdfaC\xa1Q|S@T2\xaf\xfb||S@\x04\x89\xb2 F}S@\x07\x8e\x06\xd6g|S@\x8f\x85\xe3$\xaf}S@\x86\xd6\xe6\xe9\xbe}S@2\x8e\x15\xc6U\x84S@\xad\xf6\x9c\x8e\xc0|S@\xde#F\xe0\xd4|S@5F\x82{\x0c\x81S@w4\xfe\xad\x0fzS@|\xbcR\xb1\xf8zS@\xd5(?\xb5\xdfyS@xF\xc4\xae\xd4{S@\xa27\xae\x80A|S@\x08\xfe7@(yS@\xaf\xb6\xac\x9eI~S@\xe0\x86\xc1\xaf\xcdyS@\xf9\xf8`\x03l}S@D\x93l\xaek{S@\xf8\xbd;\xcb\xed{S@T\xd8i\x15\xeexS@{\xf6cG|{S@\x15\xd2\xfb\xa3\xb5xS@\xef\x1c\xcc\x89evS@\x9a\xbd\x96lEzS@\x8c\xaafT\xf8xS@1\x14ieAuS@\x01\x04*\xbd\xc9yS@iV \xe0\xa0wS@3\xcb\xaaz\xd1tS@\xc7\xd9\r\xcd`xS@*\xf3Wf\xbb|S@\xa5\x02r.\x91tS@\xfa\xca\x01\x9e\x15zS@7\xd3\x9b\x17\x12yS@\x1eU\x83G\xd8xS@\xa9I\xc6`#yS@\x8egb:FzS@M|Y\x1e\x82tS@\xb5\r@\x8bGtS@\xaac\xae\x98_{S@\xe2}1<2lS@\xfb\xc3\xcfz}qS@\xf1Nu\xed&rS@\xb5 v\xd3.xS@tq\x19\xd3MkS@\x90\xe6\xc0\xe5\x81wS@\x0f\x14c\x133kS@G\x81\\\xa3\x86iS@\xf3\xd1\xf2e\xb8vS@C\xdf\x19\xcb\xb2\x82S@\xb8&\xa7&\xc5yS@t\xac/\x84psS@V\xdb\xcag\xa7^S@\x97\xc4\x0bc\xa6_S@[\x8f5+BlS@\x9eS5l\xddkS@\x7f\x86\xa49RkS@Nu\x94<\x08kS@\'\x01s\x99"tS@F0\x8b\xd6,vS@\xda;\tO\xa9|S@\x84\xf1\xea\xf3*\x83S@\x19\x05\x99\x9e\x16\x83S@\xa7-|\x17&]S@\x85\x8d\xa7\xd5\xbbwS@.\x0b%\xa2\xc2bS@F\x99\xfc\x08\xc9sS@\xf7\xe5Uj,tS@\xec\x1c\x06\x9d\xc2iS@\xb8\x0c\x9f\xe1\xb6uS@\xeb\xe2\x9e\x02\xd8_S@\xc5\xcb^\xec\xb8\x83S@ta\xe7\xc2\xe2wS@\xdf\r\xa3\xacj}S@\x96\xb5\xba-\xa2xS@B\x8b\xcbo\xbdwS@\xc33\xd8\x07\xa3mS@\xca\x02\x14\xe0\xafmS@m\xb7k\x83\x14}S@\xcd\xb8\xd0\x99M}S@NF\x0eIi{S@\x8eI\x1c<2lS@\xb8[\xe3\xcf\xe5kS@\x17e\x9d.\xd9kS@=\xf8\xb5[SkS@\x08\xa7\x13\xba\x0bkS@\x8b\xa3x\xb6WkS@\x7f<\xa7\x93svS@"\x16\x0e*\xb5xS@\xf0\x9e/\x9a\xb2vS@V\\`?_tS@\x84\xda\xd7c\xc9vS@`\xc3\xb0\xce\xc7sS@o\xf2\xb6\xa5s|S@\xbd\xdeA\xab\x8fwS@\xe13\xdb\x9aL|S@\xa9\x1f|\xfd\x92tS@\x02\xba\xa1\x95\xaf\x83S@`\x01\xebp\x8dtS@Q@\xbd\xea\xfftS@\xe2q\xfa\x94\xf2|S@\xd7\\\x12N\x1e\x82S@\xef\xc4Tu\x12}S@\x1c\x01\x0c|\x85\x81S@\x1a\xa3\xa5\x9f\xe3xS@\xbf\xb0\xd8\xbbFuS@u\x12dg\n\x82S@d\x14XN\xdd\x81S@6&5\x871\x7fS@W\r\x8bb\xfexS@~\x93O\xee\xd8\x80S@\x95\x8a\x17\xc1:\x7fS@>zD\xf2\\yS@\x88C\xf6,XyS@\x81\xb35\xf0\xff\x7fS@\x8av\x06\xa2\xff\x7fS@F0\x8b\xd6,vS@\x96d<\xd1RvS@c\xd2=\x180zS@B\xf6\x058\xd3yS@I\x07\xfaN\xa8zS@k\xdc9\x95$\x80S@I\xbd\xbb1\xedyS@\x1bi\r\x8edwS@\x00\xb7\x99Z\x1b\x82S@1\x87\xf3\x18\xed\x80S@\xce\xd1\\\x89\x7f|S@\x15\xd2\xfb\xa3\xb5xS@\xb3\xbe|E\xf8wS@\xf4\x85u\x7f\xefxS@\xf4\x85u\x7f\xefxS@\xb0\x7f(\x06[}S@\x87\t\xdc}l\x80S@\r\x8c\xa2\x84b|S@\xa0.\x04\x8c\xeb{S@\x0f"o\xa2\xceyS@[&\xbcK.|S@z:\xae\xc0\xb4\x80S@\xa0EKl\x9c{S@\xdb@\x98f\x82}S@\xc6\xe0\xa6C\xa5_S@r\x80z\x04\xaa}S@x\x05RE\xfdzS@\xc1\x13\x9c\xb2\xf1xS@\'^t\x8b\xf6zS@\xdf\xdc\xb8[T}S@rZ\x93\x0b\x98}S@\xae\x95.\xd8Z|S@\xefn+\xd3\x11cS@\xf6\xa9o\x00ZwS@\xfajni\xf3{S@\xc6(k\xe7J`S@\x1b\xa8LH{jS@b\xa9~O`kS@\xcdx\n\xd3\xc0jS@\xae2\xf9\xacciS@\x08F\x14)ixS@\x1c\x01\x0c|\x85\x81S@\xb7\t\x96\x03vpS@\xaf\xb3\xc3\xd7\xc4xS@2\xbe\t\x9dl\x80S@\xcbe\x10\xb2\xb3uS@\xd3n\x7f\x13QzS@_\xf2\xf3\x06#\x83S@\xe6\x0cn\\9aS@U\x01\x14\xb9U}S@\xa5\xb0}\x9a$yS@Fpz}\x00zS@:\xacV\xf0\xecxS@\xd7\xb2\x92\x1f\xad|S@\xb4\x97\xdc\xf4bvS@\xad\xebW\xdd<}S@\x8dI\xb0W\xcauS@\xb0\xdd\x8dO\'xS@\x9b\xea\xab\xb3\xf1xS@\x9d\x8e\xee2_\x80S@\xc5\x81\x04H\x9ftS@k\xe0\xcb\xbd\x9etS@\xd3\xb3V\x8c\x9etS@\x02\x00\x99\xf0\x83\x7fS@\xf5\xdf\x80\xd6t\x7fS@\x15\x8eo\xdb\xae\x80S@\xb5\x1a\xf3\x02\x98\x80S@\x0e\xae?\x99K\x82S@\xbdJ=\x85GuS@\xf0\x0cFY\xefiS@\xdb\xbb\xbb\xf8_|S@n?\xf4\xeb\xb3cS@\x99\xae\xb3I(zS@\xdcv\xea^$\x82S@I\x1e\x19kqyS@\xf4\xda\x19\x9a\xc4bS@_X\x8b\n\x1bzS@SF\x9c4HyS@7\xf8D\xac\xd7bS@\x9d\xb5\xeaf\x98vS@\xf7\x15e\xff\xbfyS@\xd3\x12\x9d\xd8P}S@\x0b\x94P=\xdb|S@\xd6y{\xeedyS@\xf7\xe5\xf9\x00\xd8bS@\xadd!/\xf0zS@nHz\rp|S@V\x89\xf5\x18kyS@\x1e\xcb\xb9\xf4\xe0uS@\xef\xba\x8d\x9c\x15zS@\x0b\x8b\x9f]\r~S@WV^\x0ff}S@\xe4&\x80z\x07{S@M\x08\xd2\xe0\xce\x81S@\x13C[\x1d\x9exS@\x8a\x8dT\x98Q|S@\xd3bv\x86\x96|S@\xcc\x01\xa5\x9dOuS@t\xfc\x97\xb0E~S@\xe7\xe6\xc9/#{S@q\x85\xebO\x81_S@[\xc6\xf3\xf2YzS@\xef\x8e,\x13;yS@-9\x1bb\x1f\x7fS@vl\xe7\xf9\xd2~S@w\x94m\x99\xba|S@K+\xe9\xc6|\x82S@\xbep\xf1\xb9nwS@\r\xc2\x99\xfe\x81}S@\x95\xa1\xdd\x99\xe5xS@\xcdF\xf6\x90npS@\x10n\xa8^\xeayS@D\x87\xc2\x9a\x1c\x82S@\x8b\xfb\x11T\x95}S@E[\xb0 C{S@\x88\xf1:2[}S@\xc60\xeeYduS@\xe4\x12\xea\x18\xef}S@\xe5\x14\x84\x8bHiS@/\x88LMVuS@\xcc\x8f\xc0\xa21]S@e\xa1\xdeSVzS@\x100\x17H\x7fyS@\x93S\x14\x16rzS@\xed\x7f\x9c\x9b[zS@\xd9H\x96\xd9\xcayS@\x13S\xeb\xe3KjS@\x1b\xfb\xb1\xc7<jS@\x9e\x95\x80Q\xcfuS@\x0f\x99\xdd\xf43zS@\xa5\x88\x9c%@|S@3\x04vC\xe6rS@O\xd0\xe3\x89\xa1}S@\x846\x14\x8f\xea{S@\xd2\x1b\xc6\xf8\xbe{S@\'\x0c\x96KexS@\x9c\xeaB\t\x91jS@g\xbc,\xdemkS@\xf0\xa51\xb3\x98jS@i}\x0bTLjS@\xaaY\'\xda\x18zS@\xaai\x95\xd9\xd3xS@0\xaf\'\xf2*yS@4\x17\xba\xe2{wS@k\x8cs\x0e\xa5|S@\xb2\xfa\x9bQ\xbakS@\x07~\xb66XyS@\x98\xa3\xff\x1e\xc2yS@\x16\x1e\xfb"k\x80S@\x05\x96\xd1\xb6EyS@\xa9P\x18\x91\xd2sS@3\xaf\x1f\xbcfkS@(M-\xe8\xe7|S@\x85\xec\xcbj.}S@\x06\xedI\xcd\xeduS@\xba<@$\xf0kS@\xdb\x9b\x8d~\xefzS@\xcf1\xb0\xce\xb2kS@\xa6\xe9\xa6\xa5blS@\xeeT3*\xcbwS@\xdd\xbd\xe7\xf2ZlS@\x93\x18i#\x87tS@\xb2\xd2{[\xaauS@\xb3\xa9_\x025\x82S@\xe3M_\xff=wS@\xc2\x00\x19WMkS@\xfc\x19\x7f\xfc]mS@\x04$\xe24\xa2zS@\x1c\x01\x0c|\x85\x81S@\x04$\xe24\xa2zS@\xfe\xff\xf8\x96\xf2}S@\x8bM\xb2\x1e\x00|S@g\xe8\x94\xb0\xa0xS@\xff\xcdv1\x0enS@\x08Y#\xad\x12kS@\xfe\xc0\x05d\xdeWS@j\x0b_t\x01\x7fS@\x91g\xd9\xf9\xeb|S@\xfa8\x08\xf5\x88xS@\x1c8R\xb8uyS@\x91\x1e\xe9\xde\tyS@\xfbP\xabpysS@\xd4n3\xec\x96jS@H\xe5\xcdV\x84kS@]\x010h\xa9jS@\xce\x05?\x84\xe4qS@\x03\xc1\x90\x8drjS@\xff\xbc{u lS@\xff\xbc{u lS@\xf7\x89\xd5\x04\xadxS@\xde\x9f"\xaf9{S@/\x16\xf1\xa0,cS@\x8b\xa0v\xd3\x93cS@\xdeN\xd6\x8b\xf4uS@\xd21\xf4\xb7\xbd\x84S@\x9bG\xa2\x08LuS@\x0fZ\xe1\xf5\xacyS@\xc9EI\x8b`yS@\x82O\x13\x12 vS@My\r\x88N|S@\xc1\xaf\xba\xcc&zS@\xd9\xadPW+}S@\xc3E\x93\xfa\x96}S@jMIJSzS@yq\x97"\xd4yS@c\x1c\x04\x00&\x82S@\n\x90K\x94IzS@5e\xaaB\x89zS@\xf6T\xe8<\xc4|S@-\xde\x9b\xa5\xd8_S@9W\x9e`y{S@{\x91l\xf5\xbfyS@\xcc\xf2\xa7\x9a$yS@mY\xc7y\xedyS@\x97\x94\x18\xae%}S@"?\xd6\xee\xfeyS@\x94\x1a?\x12vyS@y\xb2z\x8cHxS@\t\xa1\t\x8f\xf0{S@\xc2[\x08\xc0+zS@\x19\xe9.\x15\xf0{S@\x0c4v)\xf1{S@\x10\xb6#\xaf\xa6{S@nB\xd7V>yS@\x088H\x13\xdf{S@\x11\x9cxa\xf4xS@G\x0c\xec<\x89{S@T\x9c\x11\xef\xa6zS@\xb5U\x10\x9ch}S@\x88\x9d\xee\x13TzS@\xca\x00\x08%N}S@\xad1<\xa5\xe0|S@\xfaiC\xd3\x9fxS@\xd5\xb2\x98$\xa0xS@]\xa5\x19\xb2\xf3vS@C\xc00N\xeeyS@\xae=\xa3t\xbdzS@{G?\x01awS@sJ5s\x0ewS@\xa7\x0b\x03\xb6\x8dwS@\xd7\xde!74zS@\x9d\x1fv\xa73}S@\x14T\xf8\xca\x0fzS@\x84a[\x0e\xa0}S@\xbby\xcb\x86ivS@%\xf0\xc3\xa6\xcdvS@\'-{3!zS@j\x15\x96\x0f\x8dvS@E[Jr\x88\x7fS@\x9d\x9f[@\x1fvS@\xde\x05\xc4B\xfcxS@F\xfa[^\xedyS@\xbd\x0b\x94\r\x11xS@\xd9N+m\xaaxS@P\x04\xb6*\x04yS@\xfc_\x94\x1f\x82yS@+PIM\xb2iS@\r\xc6\xb0\xc0UuS@\x05\x0bu8\x81\x82S@\xd1\x82]\xc8\xb3\x80S@m-S\x8f\x94tS@\x9f\xae\x08\xaeu\x7fS@\xafWNQ\xa6tS@\xdb\xe9Wd\x84xS@]\x010h\xa9jS@\xde6\x12\x97{kS@\xd8\xcfU\xcb-sS@l\xbb`\xb4DjS@A\xa3\xc3c\xe0jS@\xc4\x1bm.)jS@\x06\xd7\xf4M\x97kS@N\x0f\xf78-kS@\xb5\xf54q\xdc\x80S@\x0e6\xf15\xf0\x84S@/\x930nY~S@\x93Y\xf9y\xa2xS@$X~x\xccwS@\xf0\xbb\xadt<lS@29\x9a\xdb\xe0kS@\x08\xd5M\x07\x12vS@\xd0w\x04\xa0\xd7kS@9E\xda\xd9?vS@SD|A\xf3lS@\xe4\x08\x80IjlS@\xa6\xe9\xa6\xa5blS@2\x95\xc5^\x18mS@\xa5\x0eVgslS@w\r\x9a\xb4v\x82S@H\xf2E\xb7\xcfmS@<\xf9\x9e\x7f\t{S@\xff\xe7\xde\xa9\xe4xS@\xe9v\r\xf7\xf2kS@\xba\xeb\xee=\xe6|S@\x97\xd94\xbe{kS@\xa0\x0c\x07\xa7\xf9uS@\xc8\xbf\xcb\x8d`kS@\xa7\x05\x8d\x11tyS@\x91j\xe6CDjS@\xae\\n8\xf5}S@e\xf3/\x19\xe1}S@\xc4q.\x14\xc9\x83S@\xb5\\\x1aJ\xdcyS@\x9a\xf0\x15i\x16|S@\x8a\x8dW\x1f~]S@\xa9yl\x08\x15wS@\x82\x89@XH|S@\x0b\xf1\xdd\xe5\xdcWS@S\xc8n\x9b\x04|S@\x07w\xd2\xa4qpS@\xabk\x86\x95QjS@\xbd\xb2\x97c\rvS@\x1f\xb3\x01?\x06\x7fS@\xa3C\xec\xf4\x91vS@\x96\xca[\xa4\x9c\x80S@\xcc\x82W\x9e\xe1\x7fS@ \x8e\x8a\xd5\x00\x80S@"\x92;= \x82S@\x92@\xc2\x02\n}S@\xe8\xbc0\xc3\'~S@\xe9L\xc8TN|S@\xbbn*\x13\xc9{S@\x94\xd5\xd0\xd8{{S@\x8cw\xab5\xb9|S@L\xbd\x9f\x10\x05}S@\x05\x9c(49}S@j"\xcd5m}S@\x13\xc5\x8a\x1e\xe0|S@\xe2\x99\xa3wQzS@\xf9\xa9r)]|S@\x9fL\x99\x1f\x15}S@r\xa9o\x7f\x92zS@}\xd9TA\x1a|S@\x1a\x05\xc5\xc6{zS@$o\xafw\xe2yS@K6+\xc5\xb6yS@\x9a\x84\xe6O\x8ayS@]\xdfQ\x93\xf5{S@jXC\xe41yS@\x85\xad\x9a\x08h{S@\n:R\xd2\xfazS@\xa8\xed_\x1fGyS@z\xf02P\xfazS@R\xce\x91\xc1\xa8yS@\x8c@\xf1\x8a\x85{S@\xd4\x90\xce\\\x96zS@\x17S:<\xfdwS@ hN\xe3\xaaxS@\xb80[\x05\x7fxS@\x9dU\xf1\r\x9dzS@4(<\xd1\x15wS@l=}\xe4\rzS@u\x92he\x9cvS@\x8d\xf0\xdbq\xaayS@T+\xb7\x02evS@ \xfa\xf9\x13YxS@W\xa0&\xdc<yS@F\xce\xb7z\xb5uS@\xcf\x14B}"xS@\xc1.\x1e\x97\xefxS@\x0f`\x94\x10\x89uS@\xcf<\xae\xfb\xc1xS@\x14\xc9\x15\x88FuS@#F\x8e\xfa\x94xS@O\xe4\x01\x15\xe8wS@\x00\x00\xcf\xc7\xa6wS@D\x14\xd3,\xe0xS@\x04i\xfdLOwS@\xea\x81\xc6\xd0\xb3xS@\xd6tkw\xa1tS@\x99\xef\xe4\xc5\xb6tS@\xbf=\xb6\xb2\x97wS@\xc8O\xa3\xb8\xcbmS@Z\x0bjG\xd3wS@\xcb\xdc!\x03\x06mS@\xf0\xe0\x92\x0b5lS@\xd1T\xa7\x1d\x98lS@\x1dq%\x14\xc7kS@{\xad\x9f\x1d@lS@r\xf8\xd2\xc5\xd1kS@\xccq\x13\xfd\x8fkS@BC4\xf8BkS@\xe7~~\xb6\xf9iS@\x85\x06\xcf\x85\xdecS@\xb0\xbf\xc5\x07jbS@\xbf\xabt[(aS@\x05\xd0\x7f\x07\x1ccS@\x08\xf4B\xf0e]S@\xf4\xb9\xd4\x04\x98]S@M\xa83\x04;dS@g<\xa5\x18\x08iS@\xfd\x17\xc1\xde\x8biS@\x91k\xea\x1d\xd0qS@9`\xeb\xeauiS@\xb8@R\xc2\xd3rS@\xc2\x00\x19WMkS@.\xa2\xec%\xf6jS@\x84\xb35\x8a}jS@\xcb\xd8\x82T\xf0rS@N\x0f\xf78-kS@\x87j(e\xe0jS@N\x0f\xf78-kS@3\xf9*\xd2jsS@\xd3-\x8d5\xc7kS@\xc0\x83d5dkS@\xd5\x04\x80/\xd2kS@\xbb\xf6$\x01\xa6kS@\xc0\xcf1\x98B{S@\xbe\x94`>\xb3{S@\xda\x83\x17\x15\\uS@\x8b\xc7\xed\xaa\xbfuS@4\x07\xe7HgyS@~Da\x95]zS@\x8eSx\xc3\xfaxS@e\x15\xc2}\xcayS@\xdd\xa4_\x018zS@\xe7\x014\xbd\x17zS@t\x14O\x82HyS@\xebo8nC|S@#\x1d>\x91\xeeyS@;\'\xa5\x7f1zS@9UW\xad\xa1|S@\xdc\xc0dFF}S@y\xd67\xae%}S@?\xdf}A\xd7zS@\xd5Sq\x92X|S@\x11\xea\xeaS<~S@\xfdTP\x1f\xc9oS@o\x92\xc5f\x80~S@KC\xc4JAsS@\x9bc\xca\x96\xf8|S@\x17\xc0_XH|S@9\x16\xbdG\xdbzS@\xac\x16+\rcpS@Y\x84c\x0cRyS@oM4c\x89mS@9\xbd:\xc2LwS@\x84\xab\xc5\x83GuS@\xd0\xb0\x85\xacP\x80S@D\x0c\x92\xea\xb2\x7fS@\x86\xa4\x84\x9c3~S@\xa32\xa4\xb82~S@\xbd\x07\x7f\xb6_}S@\xf5\xf5\x92UW|S@\xd9\x99\x80\x93\xb3|S@nL|n\xc0|S@0\x0bWa^}S@7+\x08\x89\xbf|S@N\xf8\x02\x8f\r}S@@.\x91m\x8fyS@=\x1e4\xe0\xd1{S@\xc2 \xe7\x0cH|S@\xde\xb6\x12\xe8\xfe|S@\xb4\x9c\x90c+zS@\x06\x1da\x8fzzS@\xda\xcd\xd6\xf7\x8e{S@\x00\xbacC\x81{S@\r\xd5\n\n\xe9yS@=\xf0\xcd\x9bRzS@\x84\xf7;\x890}S@\x89\n\xb3l\xceyS@\x93Xo\x18EzS@`c_\xa4w|S@c\x8e\xed\xa5\xb8|S@\xa4\x822g\x85zS@\xfa\xd01B\x15{S@\xc9,H\xbe!yS@&\x05\x01\x90\xbfyS@\x8ev\xbeF\x1bzS@\x8a\x18\x890\'zS@uth\x86-yS@\x89K+\xadl{S@(\x1d\x02{\xba{S@\x81\xbc\xd6}\xcayS@\xf4\t\xaf\t\xebxS@z\xf02P\xfazS@cE\x8b\xeb\x1c{S@\x84\x04N\xf8\xf8{S@\x1aC|\xd4\xb6{S@\xd2\x02\x84\x8aLxS@\xc0b\xc5\xa1\x98zS@\xc6\xb8\xbcKYxS@{;\xf8c\nxS@]\xa2f\xdc\xfezS@J\x0e\x13\x16\xe2wS@\xd9\x81\x9a\xa0-zS@>\x99\xbd\xa6\xc9zS@\x057\xf0\xa0\xefzS@\xa5\xe2\xb3\x8erbS@\x95C\x1a\x0bQwS@;\\r\x8eNyS@\xa3\xdd3\xd3\x98~S@m\xc6\xce\xa7 cS@\xa8\x1c\xab\x91\xf5yS@0Z>\x07\x98vS@\xc3\x8f\xb1\xf1\xe6vS@\xc3T\xd4\xf2l}S@h\x08\t\xd6\x98yS@dx\x92\xa9bvS@\xf3W\x0e\xa1cyS@~c\xcdm\x13vS@\x7f\xe6Ru}yS@F\xfb8#\xe0xS@nL8g\xacxS@\xa5v\x06\xe7\x06yS@Q\xff}\xa1\x00xS@\xa2\x9d\x0fG\xcfxS@\t\x97B\xcd\xfdtS@\x0b\xa4\xcd\x9e\x80kS@2\x06?%yjS@\xf9\xdf\xbc\x0c\xbbjS@\xad\xf6\xa6_\x80kS@\xfey\xd6C\x93wS@\rD\xff\xf1\x16kS@\xa2\xd1\xa4\xd8SlS@\xf7\xfb\xcfE\xf2{S@\x99Pp\x12\x81yS@Z\xea\xda}\x02jS@\xb7\xba\xc3y\xcbqS@\x16\xbf*\x08\xedmS@\xd4\x1de\xd0[mS@\xf1X7\xfc\xb2iS@\xc0M\xe5\xb4owS@\xe7\xcb\xf4h\xfflS@\x94Us_dvS@\xd3\x0f\xcf\xb0\x90mS@\xe8!B\xbd\x9axS@\xfbK\xb1\x94MxS@\xe0\x97\xf2\xdc\xaeoS@m:pf+yS@\xd5\x9b\xa4\xe5\xb4vS@E\xbcqk\x19yS@\xa8q\xb1\xd4\x94rS@\xb5\xf8\x04\xa6\x1byS@+\x88r\x9e\xe2jS@\x9f\x14\t\xf0c|S@$\xfbk\x80\xfd{S@`\x12R\x03{yS@\x81\xcaW\x04\xfd|S@\xe4\xe1;]\xbb|S@V\xbb\xa5\x89GzS@\xc5a\xe1e>xS@\xe4sN\xc1\xf0wS@\x90\xcd\x1c\xdd\xe5_S@\x83\xc1\xfd)\xd0zS@\xafE\x1ay\xa4^S@\x9e\xc7/%\xc9pS@\xc5\xc2\x06\xc4\x83iS@R]7\x0c\xfejS@\xb9P\x11\x19\x90jS@\xa3\x08\xcd\xa6\x95rS@\xbc\x88\x16M\x02oS@\x1aZ\x96\xfb\x8dkS@"Zj\xc7\xfckS@\x94k\x95\xb3\x0clS@\x80\x9e\x0bgTwS@\xc9E\xfc\x9c\x98mS@^{\xe7\xc6>xS@#\nh\xbd\xe7mS@:or\xf7xzS@r}z,\xf2bS@\xd9\x8d\x9e\x8f\xf9zS@w\x0f\xa6\xae\xedxS@\x19\xcdZY\xa7wS@J\xce\xf7>\xdfxS@>\xcf\xfa\xe4\x90xS@(\x13\xf7C\xe3}S@\xbfz{\xcf\xf6~S@\xdd\x9f\x0e\x8b\x11yS@\xe9~Q\x88\xf2xS@\x1amj\x80\xd3xS@\xb1\xfeZ;\x95uS@|\x11Y\xd1\xa2vS@|\x11Y\xd1\xa2vS@\xe7u\xd81AwS@\x06\xb6(\xa8fyS@x\xc7\x10=\xddzS@C\x9cS>\xefwS@Bq\x90\xad\xa0wS@``\x967\x81wS@5\x98\xf8S\xc6yS@K\x16\x13\x1f4zS@\xa9\xa8?\x9c\x1fxS@\t\xccC\xc1\xf0wS@\xe5q\xeb\xbe\x9d{S@j\x0eOV\x8ayS@\xd2\xdc\xb61\xecyS@\x92\x8c@,\x9dyS@~`\x1a\x1d\x1fyS@\xb0\xcd \xecP|S@r\xe0!\xb8\x0czS@\xff"\x81\xea\xc0|S@M,z\x1a\x92|S@7\x80\xcd\x85\x94|S@\x8d\xc1\x86S]zS@\xe9"7\x10+{S@\xc7b#*S}S@e\x86U\x84\xc7|S@Q\x0c?\xb7\x88|S@\xcaZkr\x07}S@c\xd8\xbd\xe6\xb8|S@R\xbe=\xc5\xc5}S@\x11-\x83\xbc7}S@\xc1-\x8e{\x18}S@\x18"\xd8j\x12\x7fS@\x8aD\xb4\xdd.\x80S@\x03\xf86\xc0/\x80S@\xe0\xc8\x13\xef3\x82S@'
p35
tp36
btp37
a.
