# Supplementary material for: Sea ice drift data for Fram Strait derived from a feature-tracking algorithm applied on Sentinel-1 SAR imagery
Source: Data Brief. 2018 Apr 19;18:1410–5. doi: 10.1016/j.dib.2018.04.034 (PMC5999601; doi:10.1016/j.dib.2018.04.034)
Supplement: Supplementary file 2 — Supplementary material [file mmc2.zip › fs_s1a_data/HH_filter200vec/FramStrait_HH_20141205T154520_20141206T063857.dat]

(lp0
S'S1A_EW_GRDM_1SDH_20141205T154520_20141205T154620_003586_0043BF_F6E1.zip'
p1
aS'S1A_EW_GRDM_1SDH_20141206T063857_20141206T063957_003595_0043F8_E86C.zip'
p2
a(cnumpy.core.multiarray
_reconstruct
p3
(cnumpy
ndarray
p4
(I0
tp5
S'b'
p6
tp7
Rp8
(I1
(I309
tp9
cnumpy
dtype
p10
(S'f8'
p11
I0
I1
tp12
Rp13
(I3
S'<'
p14
NNNI-1
I-1
I0
tp15
bI00
S'F\x17\xef"qC2@4!\xae\xf5v\xf1&@Yq\xaaM\xffK/@\xdane\xcf\x03\n(@\x06\xa0\x9d\xa0\x0e\xcd1@\x87\x9eN\xeb\xd6\\)@\x90)\x17\xa5*\xb6$@\x95&-\x00\xd9(%@\x83\xccQg\xe2\x19*@T`\x0b\x15\x87<&@\x1d\xef\x95,y\x0f%@\x18K#\x86^\x94(@\xe7\x04O\x81u\xc7(@\xdeG\x02c\xb7\xbb$@\xfd\x18\x9c\xc3&]&@\xc06Uu\xdf\xf3&@\xda\xe7\xd1\xc9 \xfa.@3\x02\xd9*pW%@\xee\xde@\xaf`\xaa%@,qC\xbf\xad\xb5.@1\'6\x917\xf2-@h\xb6ii\x02y%@\xb8w\xff\xbf\xa5\x8e&@\x16\xfb\xcf\x80G\x1e\'@\xbe\xa3\xea7\xdd\xb0%@l\xaa\xfd\xc1\xf6\xa21@:\xa1\x98\x11\x84\xa9%@J>\xc0\xa8J\x98!@\x06\x17d,\x93\xfd&@\x90"Fnt\x8a)@\x1a1\x80c\xa9\x16,@(ch\xf0\x1e&\'@\x8d\xd2\xfaO\xe69.@_\xbc\xe72\x13z1@\xaf-\xae\xbd\x00\xb5$@\x05\xc5\xc3\xbb\x98\x97&@1m&87G"@g\xe1\xa5oqF(@a\xfd\xf6\x1a\x9d\xc6&@\x84\xbea\xfeF\x8f(@\x84\xd5\x87\xeb\xc16-@\x7f\x83\xf8\x97\x06\x95%@^%\xb1\tq\x97#@D\xdd\xd4\xa5\xe4Y2@\xaf\x0fyv\x167\'@\xd8\xd2\xd4,\xa9\x9e%@\xcfy\xc5\xb9\x04\'-@J\xcc\x98\xad\xa5F%@\xfbZ\x07\xf1\xbf\xb0"@\x8e\x13Z\xaa\xa5\x82*@\x7f\x89I\xdcY\x8e(@\x04\x89\x19\xaf\xb1@&@\xc4\x93$\xbe\x90\xc2\'@4\xebC\x8c\xfei\'@ \xb6\x86\xc6\x89\xbc.@\x88(\xe0\x9c9\xb0%@\x81\xfd\xf3\xe5;\xc9%@K\xbb\xd5u;\x1d+@\xe9\xf7\xadr\xe9+\'@Z6\xfb\x0f\'\x1c)@\x87\xdf$\xf1)/"@\x01:x\xbdC\x81&@\x99\xbb\xab\xcaik&@\xd1~7\x08\x07C(@\x91\xeb \x07\xb9\x15(@eH\xe6\xa1\xe4\x06-@\x0ea\x86\xb0\xf3u(@w}1ZeM.@\xb0\xd4\nD\xfdp\'@H\x9cZ;\x91G\'@=\xe0\xe6\x9ak\x17*@~^\xdbf\xb8\xdd\'@6\xcfK\x9f\\\x8b)@EA\xb2\x16\xa6\n$@\x01\xf1\xa4\xa4{_)@6<P\xdd\xda\x95#@\x87\xae\xe90\xcb\xa7%@\xf7\xf3\xadh\xf7\xbd)@\xd6A\x8d:n:#@\xaf\xa2\x8e\x1bni)@\x8ee\xe5(\x85\xc8\'@`\x98F\xc7\'\xe0\'@\xccb\xf7\xe2\x8f\xc7%@\xe6\x98\xcd\xaa\xd80)@\xac\x8a\xd3\x03O\x8f(@\xd0ry\xb1\x02\xe1,@\xdf\xb7\xaf\x04\x19E&@\xf6\x04\xd4\x9b,\xaf,@\t\x85\x01\xd1\xa8\xb1)@\xa0R|\xa8\xbc\xe1&@;\xce:q(\xe2"@\xb9&\xe1^)\xba"@\xbb\xfb\x10K\x08\xc9!@P\xa7>[\xbag)@J2\x078\x94\x10"@W"\xa9d\xba $@H\x81\xf3B\x83F(@5[\xd0\xe7\xa6=#@\xcaa1\x9f\x19\xa1$@\xf0\xe0\xfaR\x03C2@SD\xcc\x0f\xd3\xaf*@K\xf7\x16\xa0\xa1\x00*@\xab`y\xb4\xbeX(@\xbf ~\xf6\xd8!)@r8.\x99\'?2@T6\x0c4\xc2\x81)@.<\xc3\xd7~a%@\'_\xd0\xc4\xdb\x1f+@jT\xa1\x96Ff!@\xb5\xbf`/\xa6\x18-@\xfe\xa5\x8f\xe7;\x93&@qRy\x8b&\x88!@\xf7N<skb @`\xd5C#\x81\xf7!@I\x9e\x92D\xf8\xd02@V\x90>uw"(@\x81BYg\xecd&@\xefpR\x08\xdd\xff\'@\x96\x8a\xd8}TJ\'@\xb7\xb6*\xc0/\xe0)@\x13@\xe5\xdd\x91\x9b&@\xcc\x14/\xb3\xfd\x85,@0\xafHmZ7+@{\x1d\xd0Q\xeb9)@\xb0\x01r\xdc\xeeF\'@\xf7gY>\x91\xba)@/\xb5^\xd5\x120#@\xea\xfa\xb7\x07\x94\x8a(@|W)\x17I*(@tm6\xb5\x8a\xf5#@\xfdf\xf0f\xc6\xac#@\xfc\x1d\t\\o\xfd\'@\x12\x84c\x00MU2@,\'\xc1([\x912@f\x0b\xed(\x03\xb0*@\x0f\xa2Td2~2@\xf8\x0c\xd6w\xa8\xcc(@\xb5\xf5%\x19=i4@~_\x05\xa2\xd6W!@\xf6\xbc)2\n4\'@\xf6\x14\xff\x99\x86\x95#@M\x06\xc0\xfc\x05\x89&@\x03\x06p2p\x1e\'@]o\xb8\x8c\'\x88!@\xaf\xfc\x82B\xe1})@\x12p\x8fi\x98\xc4\'@\xa4P\x14\xd9\xcd@(@rV\x01\xa6\x95,2@\x86\xe2\x91\x91l02@\x0c\xde\xea\xf1Vq%@Bny\x01\xe8j\'@!\xfetY\xe1\xf2,@\xaf\xa7(\xfe4\xfb+@\x0b\x91A\xd4\xa5k%@"\xcf\xf2\xd2\x98W(@\x19\r\xd1\xa2\x10\xff"@gV\x89\x10\xc5\xad+@T\xa9\\\xf5\x93i(@\xa2\xbb\xfft\r\x89#@q\xd4\xa3T\xd7E\'@S\x84o\xf2\xed\x87(@\xe2\x969\xfc\x84\xbc.@\x8a\x00\x8b\x84S +@}\x12q\xc9\xf2Y&@\x1d\xf8\xeb\xcb\\\x16(@\x0f\x1aN{\xad\x16*@\x15\xe3\x938\xacF(@\xaes-\xf7(\x14&@\xe2F\x90M*0\'@\x85qasc \'@\x15L\xb4\x00=\x02(@\x8d\xf6\x16\xae\xe9D2@\xe4\x8cOS\x1e\x84)@\xe3/\xbd\x0fI\x8b#@\xe7\x1ef\x83\x12\x061@\xde\xc1\x00 \xecp%@x\x1f\xc6s_\x9b*@!\x8d\xea\x1c\x0b\xc4"@\xaf+\xd8]\xde\xfb+@\xb8\xa3\xe1\xc07\x06\'@\x94\x12aU@=#@\xe2\x9f\xb2\x1c\x050*@`f13\xee0-@\xa9\x00\x83\xd1\xf6e2@\xab\xacP\x02\xeb\xaf*@IV\xdd\\-\xf5#@i\x8b.>\xba&2@\xc9\xcc\xe7\x0b\xa2U(@\x05{e\xe7\x85#)@\x82\xa8v\xa8\'\x8e\'@2\x02r\xafNt*@\xd6\xc6FE\xf7\x01"@\x80N\xdb\x1f\xf7\xe0"@Le\x00\x82Q\xd41@\n\x00\x85\xc7qE(@\xba]\x10\x87\x0462@\x04\xf2\xc8\xe4\xaaG\'@I_.\xeb8^\x1f@\x10`\x8b\x1a\xee}2@\x03\xca\xa8\xf6\xf7\xbe\'@\xe0\xfb\x8f\x97_\x14"@f\x98\x7f7\x82$)@\xf8\xad0Lf=(@\xc5\xfe\x82\xd9\xc7\x17*@\xa5Sh|\xa8\xe0&@i\xa7\x02\x9f\x9b\xba!@\x0c\x94VasB2@\xd1{\xb5K\x1f32@\x04Qo,PB2@\x19s(_\xd5{%@\xb5?W\xef\x98\x0c2@s$/X\x8b\x07&@-\xe8\x822u\xc3$@\x8f\xbe\x10n\xfb\x102@R\xa2\x86\xf8\xabF2@\xa9\x8c\xda\x10\xaa@2@\xa4%>\xfe\x18\x142@\xe01G\xee\x16A2@\x1b\\\xd6\xe1^\xe2%@\xd8Ym80T\'@\xdb<\x7flz\x912@lT\xf46l2-@\x88\xe1\x05\xb3\xb2H%@\\\xcbE\x8e5\xcb0@;\xb9oMy\xe7*@EF\xfe\xe8\x0c\xc7%@\x01\xc1$\xdb\x16\x96$@F\x07\x1b~X\x9c2@"Yl\xa8\x8b!%@\xe4__\x88\x89\x93%@\xad\xeb}i\xa002@\xb6%\xa7\xf9\'{!@\xcc\x84\xad\r\x02\xb4\'@\x91x|@\xe5%2@\xb1\xb2\xa6\xe4;\x86%@(\xa0\xdd\xc1\x9a-2@\x96Qp$T\xf5$@\xbb\xb3\x86\x8e\x99t*@\xc8=\x9d\xaa\x7f\x8d(@\xa8\r\xef_\x97\xe4"@\'\x94Xo\xac\x8b\'@PS\xd56\x8b(#@\\\xb5j\rWq!@\xf8\x98\xdd\xdau\xf8#@/\x9aW\xeb\xe1G%@~\x85\x9d\xb8\xc8\x86&@\x7f\xf1\xa02,\x92!@\xa1c\xfb\xc1\x1cX(@\xba1\xf5\xdd#j+@\xbdw$mBH2@\x81\xf2\x17\xc02\xd51@\xb5f\xd2\t5<2@\x965\xbe\xf2MW&@\xd3\x00\x0f\xd1\xedA2@\xb0\'[\xa8DA2@\xcb\xf27\xf5\x0292@N\n\x9a\xa3\x11\x07&@_\x8a\xc1\x1c\xc1\x88%@\x04\xb6$\x89\x0c\x162@$\x0f\x82\x0c5$2@A\xc6\x89A\x8c\x172@\xa8\xc4\xf0s\x87\xbf\'@\x99Xf\xf2\xdf\x0b$@\xdb\x16V\xeb\x12\x922@\xac\xc4(\xa4\xe5\x912@\xad1\x04\x0c\xa5##@?t\x95,\x9c\xa42@\xa22\xb2\xdf\xb6T(@\x81J\x07\x9f\x18:2@\x1e\xaa\xb8\xf1\xa2\'#@\x02\xa2R\xe5\x17(0@\xa5\xd7*h2\xef&@M\x97_\xf0~\xf4&@K\xd4N\x81&\xf00@\xe1\xd0ZE\xd8|*@\xea\x136\xc4Si+@\xd0L\xf1S\x1d\x1f(@b\xc4\xf65\x11\x99\'@\xcb\x04\xd1:\xe4g\'@\xc1\n\xa4\x13.\xa72@~c\xe5<\xbc\x0e2@\x89\x9c\xad\x93hd&@\xbd\x07\x90\x10\xa9\xf4%@\xd1\xba\xd3\xbd\x87\x04&@\x9bp_&=\x0c&@\xee\xa3\xd2\x81\x82\x19&@w5T$\xbf\x17&@\xd6q\x13\x9e\x8d\xac2@\x18\x01\xf8sC}%@o%\x94o\xe8\x87%@G\xcb\xd6w\x08f&@WIM\xa8\x8aC2@\xa5s\xe2\x9f\x16B2@\x90|F\xf0\xe962@\x8f\x10\x86|\x00r\'@\x86\xa9\x9f`\x8b\x8f2@\xa2&\xe3\x85\xea0-@@\xdcH\xf5@\xcd%@b\xfe\xc0\x921_)@g\xcd\xe0\x0cll @S\x1a\xc3I\xc3z#@>\x9b\xef&\xce%2@\x16#7\xa2\xb8\xce\'@h\xc0\xfb\x82\xfc\\)@\xa5\x83<6c\x8a\'@\xeaJ\x9dz\x08~*@\xe6\xe8.\x9c$e#@\xe8\xa8\xa15\x8c\xc5*@b\xa0+\x17\xeb"*@'
p16
tp17
bg3
(g4
(I0
tp18
g6
tp19
Rp20
(I1
(I309
tp21
g13
I00
S'\xe9\x84\xa5\x88\xad\x05T@g\xd5\x9a\x13\x17zT@\x1d\x97\xb0\xf1\x1f\xf6S@\x92S\xfe\xbc\x07\x90T@\xac\xf1\xf3\x9aB\tT@K\xed$\xdd\xa4\xe4S@wg\r-\x1aqT@\xac\x06\x04\x8c\xaaaT@2\xbb\xd2\xf7"iT@`\xe3\r\x96+{T@<\xf9\xa0]\x1d\x8dT@n\x15\xe1#\x9dfT@\xe6{\n\xf78\xd9S@.\xb56\x97\x02\x83T@\xb97\xdfj\xb0bT@\xb0\xc6pQ*\x94T@\xfa\xfb\xe9j\xfe\x7fT@\xaa\xf4i\x8f\x15jT@,\xb8\xf6UK{T@\x91\x14s\xe7\xe6\x82T@e\xea"G\xc4yT@\x05\xc6d\xf4\xd9iT@\xd8e\xef\xbex}T@\x1c\xd9\xd4\xad\xffYT@\xf6&\xa6\xbf\x88\xdfS@\xa0X\\\n\x99\xc1S@j\x0c\x97*\x94\xe7S@;\xce\xd3AL\x83T@\xa4A\xdb\xec"ZT@I\x1c\x00\xa5\xac\xe4S@eZ\xaa\x90\xfexT@wU\xd4\xe5\x1flT@u\xe2\xf8\x97\xa8\x88T@\xc8wCd\xc9\xc1S@<\xe3\xb98\xceqT@\xee\xbeX\x02\xfa\xc6S@\xbe\xb5\xa2\xf7\xf4~T@\x12=\x1b0zuT@DP\x01\xc1\xa5ZT@\xc7g\xfa\x15\x12vT@e*{\x15i~T@\xb1\xd7=\xe2cgT@\xb1\x0f\xa16\x1a\x80T@\x98\x99\xcdU\xb9\xfeS@\x80\x88\xcf\xccw\xf4S@\xcbo\x9a;\x8efT@H\xd5rj\xc0~T@\x0c\xb0\x9fz\xef\x89T@\xa8\xa1{\xc9\xbcjT@cn\xf7/\xbbnT@\x98\xea\x92\xeb\xdc\x8eT@\xd1\xbc\x02\x06ufT@\xd1\xa5\xea3I\xdbS@\x18\xb8\xee`\xc1lT@\xb1I7\xa9b\x83T@\x19\xab[ J{T@\xfa\x81\xf0\xdb\x14\xb6S@\xf7\x819\xb7\xcctT@\x06\x03}\xfb\xce\x92T@\xbbz\xceP\x00lT@\n\x9b\xdai\xee}T@o\xe1\x1a\x94\xdeaT@<Q\xb26+\xc7S@5M\xd2\xfd%\x83T@h\xf4\x82\xde\xf2gT@\x8e\xba\xe5W2\x85T@s\x13\x84\xcd"wT@n\x1e\xc8\xcc\t\x83T@\xa6\xee\x87=1eT@\xb0\xc9\xb9/\xd5eT@!JJ\x96\xfahT@\xb0r\n\xe5\xacgT@\xfb\xf8\xd3D\xac\xe4S@\xd0\xd5c4c`T@0\xfa\xb042\xe4S@?<\xf69)\x80T@\x06=4\xc5\xa9\xe7S@\xb0\xff\xd1\x94\xf1\x8bT@\xbf\x1bc\x9a\xf2\x80T@Y\xf25(\xa7\xe4S@\x84_\x15\xe1\x00{T@S\xd4\xb3BvlT@\x04\xa0\t!\x1fyT@\xf3[\x81\x0b\xb4\xd2S@w\x00E\xf4\x94\x89T@Xm\xf7u\xe7vT@\xa5\xa1vz\xd3ZT@\xe8\x9d\xea\x86\xbf\xdcS@\x19Do:\xbbsT@\xa0\xad\xda\xe9\xedYT@](07(\x84T@X\xe8\xd0\x1e\x9dgT@\xb9\xf2\xda\xc42{T@\xd0\x85/\x90\x17\xc7S@\xee3\xfc\xd2\x0b\x82T@n\\z\xc9\x0f\x80T@\xb1[$w\x7fuT@p\x95\x99\x0f+\x84T@#gDi\xe0qT@\xdb\xe9Q4\x9d\x05T@\xff\xc9,-\xc3\xeaS@\x80\xad\xd3^\xf1zT@z)\xf1n\xfbwT@\xf0\xc1#\xea\x17\xc4S@II\x188\n\x05T@54\xcdu\x99\xe7S@\x99\xee\xb9|\xf6tT@Mc\xa8\x92*\x80T@~#\n\x87UmT@j$\x17\x92\xe0\x84T@\xb6\xfc\xad\xaf\x8f\xd4S@\x8fJ-\xbe}\x83T@-\xff\x11GrNT@w.A\xfa[cT@\xeb\x04\x95]\xfb\x01T@MKi\xf5R~T@\x8bJ\xd6 \xbf\xedS@K\xd4\xf4\xe02\x90T@\x87 \xef\xd6/\x91T@\\\x7fd\xa6\x97zT@\x14\xae\xae:\xb6~T@\x19U25\xac\x89T@\x85\\\xd2_\x13\xb8S@\xea\xdf\tL\x8d\x84T@\x9bF\x99\xa3\n\x91T@l7\x97\x1d7tT@\xd2\xc7o\x91T\x86T@\xf4\xd1k~\xe5\x8eT@\xb8.Q5L}T@\xd7L5\x06\xc6iT@\x8dP\xf4\x07Y\x80T@\xa1\x05\x96\x8c\xd4\x92T@\xd5\x97\xf9\xb6\xeb\xfcS@L\xa2-\x060\xffS@\x10`1\x8a\xc0\xeaS@\xa9\xf9\xe4Vy\xf2S@<\x83\xa8\xf1\xf6\x8eT@\x13L\xf8^\xde\xf1S@$j\x02ZD|T@\x94c\xd8\x9bX\xebS@\xca\x9f$\x1d\x1f\x80T@T\x85a\x92\x0e\xc8S@\x8f\x11\xc4@7\xf5S@\x91Qg\x16\x84\x83T@^P\xa5\xabJ\xe4S@\xdcT\xd2.\\{T@)Yi0\xa2{T@\xa16\xc4\xd7\xc7\x02T@\xfd\x8a(p\xb1\x02T@\x80\x02\xf7\xc4\xd7jT@E\x8a\x9cS\x90dT@F\xed\x11`\xa5|T@\xad\x8a/\xca\xc8yT@\xd2H\xe2>njT@\xf6\xb9m?\xf9wT@\xa3.c\xcaS\x7fT@\xf0\x95\x18\xb3\xf2\x88T@\x93\xc1\x92\xa9\xc4yT@\xe9\xbf\x01;&hT@\xf6\ti~\xcbeT@\x86t\xae:\x97\x92T@.\x87\x8c\xc8\xc8\x7fT@,\x9a\xebJ%\x80T@\x13k=WA\xccS@\xc7\xe2\x0c*\xff\x90T@\xfd \x99\x05!iT@\xc9u\xe7\x84vuT@\xbeRt\xf3o\xeaS@*\x1b\x1c\xe3{\xf6S@\xa2?\xb6a\xae\xf6S@<=]\xba\x0e\xedS@\xc8\x82\xad\xed\xf6\x05T@Q\xcf\xdczw\xe4S@\x01?\x99\xcc\x18\x80T@-\xff8|\xec\xc1S@\xe2\xb8\xd6\xaa\xcbjT@:\xe6\x1d\xe6\xa5uT@\xbfr\xfe?-\x89T@\x96\xbbv\xb1\xb7yT@U,\xf1"\xdc\x80T@C\x04\xd5-\tjT@:\x83j\x16\xacxT@\x07yy\x17j~T@\xe6H\xe9\x1f\xb8\xfeS@\xb9\x83|\xf0\xb8\xeaS@0\xf1n\x18\xe5\x85T@\xde:\xc9_e\x06T@mi`\xe8\xfcwT@\r\x9d\xd0\x92t\x8dT@\x9f&Y\xd4@\x91T@\x08\xc2\x8dl\x8a}T@\x80"\xc6\x95>\x82T@\xd5\xf7\x02\x1c\x19\x84T@6\xa5\xc5\xb8\r\xc2S@\xd6+\xa3J\x82{T@\xda\xcb\xd2\x9c\x18\x05T@\xe9\'\x99S\xc0eT@|W\x1e\xe5\x04sT@n\xe0;\x1a\x83\xf2S@K\x83\xe0;3}T@\xff\x13#\xe6!\x82T@\xfd)\xbc\xde\x08\xb7S@\xdf_\xecZ\xc7\xf2S@oS\xf0d\x14iT@\xf8\x19\x82\x98\xea\xefS@^\xfe\x15>\xde\x83T@\xbf\xa4\xa2\x80\xee\x05T@r\x19M\xab \x06T@\xfe\xd1\xff\x90\x0b\x0bT@l\xcb\xb9\x88b\xebS@\x9d\x00\xd1\xde\xba\nT@f0\x908|\xeaS@\x85\x19v\r_qT@\xab\xf7%\xf9\xab\x06T@.\xaf\x82\xf2\xfc\x05T@\xc0\xfe/\x92\xe7\x04T@\x91\x90\x89\x06\xa8\xf9S@\xa6\xb7\x14GM\x02T@\xde\xd1P\x04\xc6\xdcS@\xbaP\xb1y=\xe4S@\xe1\xd7</\xc4\xfeS@\xc5\xac\xb2\xdac~T@NX\xdb8-cT@\xcf\x11z\\S\xd0S@c\x00\x8f\xad\x9c\xe6S@-Y$\xec\xb8\xb2S@#\xae!\xd4PqT@\x14\x80\xd5\xf5\x85\nT@\x06\x8a\x84\x8c\x01bT@\xc5\x85`\x97\x0fgT@\xba\xaef\x1a\xe9\nT@\xba@\x16\xab\x0e|T@\x8e\x1b\xd2\x9b\'{T@\xa3\xe9\xae\xf1Y\x06T@b\xae\x07\xab\x0ekT@V\xedn\xecX\x04T@\x8a0,@\x82nT@\xfel\x84\xa3*\xebS@}^\x90\x15\xa6\x89T@\x08\xc2L\xfe\x00\x84T@\xe0\xdbS)E\x91T@\xa8<\xc8\xf24\x80T@\xba\x9f\xf6\n\xe7zT@\xad\xdf\x11V\xb0\x81T@\x08\x155f-iT@\x1a\xec\xfc\x93LYT@\xf0\xf2\xe8\xb14\x83T@\xca(\xe3\xa0\x01xT@\x85\xc7\r\xc6\x93\x87T@\xe4\x8f\xae\x9e\xc1\x01T@(\x9e\x1c\xb43\nT@\xa9\xe2l\xee\t\x03T@O\x06Y\x07\xa3\xedS@&\xdca\xe9\xeb\x04T@\x08\xd5N\xead\x05T@_M\xfc\xde\xc3\x05T@\x96\xf5\x1c\xbfj\xeaS@?\xf41\x1a$kT@|\xb5f}\xbd\x06T@\xbe\xe1 !T\x06T@\xc3\x80\x05p(\x06T@P\xb7\xb5\x0fC{T@\'x\xa7\xb4\x81\x81T@\xce\xf8\x12\x84"\xffS@$;\x87\x9c\xc5\xfeS@d\xff\xeeZJ\x82T@\xc3:\x87\xe9\x9e\xffS@\xc2\x82\xb4~\x00xT@\xea(X\xcb\xf4\nT@\x89\xdb\x86\xcbH\x80T@]\xd3f\xc5\xb7\xd7S@a\xc8\xe2L\x16\x81T@\xd3h\x07M\xe0\x80T@\xddG\xf7n\xa9\tT@\xb8D\xa2nOtT@\x1e\x05\xff\xe8\x9c\x87T@yz\x03\x13\xd6\x88T@d\x84Qt\xec\xf4S@\x93O\xbbz\xfe\xf3S@\xc8\xe9\xbaD*\xfeS@\x87\x8d\xf3\xfco\x0bT@\xfdHn\x03\x19\xeeS@\xeeSQm\xf8\xecS@\xa5\xf01\xbd\x85\xecS@\x1f\xbd\xd2\xd8$\xecS@\xc7\x07\xcbe\xd2\xebS@\xb1z\x9f$\x96\xeaS@[U\xf5\x91\r\nT@u\xa0b\x1c\x0ckT@\xda1\xea#IkT@\xcd.\x91\xb9\x08\xe8S@\xc9\xcd{\x1b\x13\x06T@\xea\xda\xdeK\xe6\x04T@\r\xe9\xaa\xea\x9a\x04T@\x0e\x86\x13h\xa1\xd2S@\x0f\x1e\xd0r\xb7\xfeS@\xc9\xe7QF]\xefS@3\xb6\xba\x02{\xddS@\x95\x80\xc0\xe5\x9f\xe4S@Hlt\xb9\xe0uT@\xee\x94\x9b55\x86T@7~\xc6\x98\xae\xd8S@\x0cs\x15cs{T@\x19\x1cJ\xbe\xe8\xe7S@\xecxw\x9cO\x91T@J2\xb6g\xfe\xecS@\xd9\r\xeby\x08\x86T@\\\xea|\xeb@\xebS@I\x93\x96\xf0OtT@'
p22
tp23
btp24
a(g3
(g4
(I0
tp25
g6
tp26
Rp27
(I1
(I309
tp28
g13
I00
S'\xf8;\xc9Z\x05@2@\x9bf0\xd9\x80\xb8%@\xf4/[/\xe1O/@\xa1\xb9AS\xee\x02\'@\x8d*\xf2H\xdd\xc91@\xd9\xbc\x9f4jT)@\xec\xe5\xce\xf4b\x8f#@\n\xd7\x14\xac\xc9\xfc#@&\x86!`\xa3\xc7(@4"\xa7r\x83\x06%@\xb3\xab=\xdd\xc6\xe3#@\x0c2\xe5K=Q\'@\x8e\x05\x9b\x89),*@5\x80\x8b\x02\xbf\x93#@~\xa7*\xb9\xb80%@\x11\xffmZ\xd7\xdc%@b\xacd\xaf\xc4\xd0-@O\xfa\xf4X\xd0+$@`0I-R~$@"\x0c\x87\x92\xe0\xb1-@\r\xc1~\xa6\x95\xd7,@\xfaJ<\x89\xe5N$@q\xd9\xbd\x8cTX%@\x1f\x04\xde9\xa9\xc1%@P)\x88\xfa5\xa7%@\xc5\xed\x99\x9a \xe81@\x86\xf3\xe7\xd1\x17\x9f%@f\x87I\xe4\x82| @\xbc\x86\x0cCM\xa3%@\xe9\xddCc\x0c\x83)@\xbb\xcf\x84\x9f|\xf4*@\xa7J\x15(:\xe5%@B\x1b\x18\xd8\xf2<-@ nB\xc5.v1@Q\x91\x7f\x81\xc6\x8c#@\xe9\x11\xd1\x85a\x95&@L\xees3\xd3\'!@`n\xfb\xa3\xe0\x07\'@\n|m\xddfs%@\xad\xe2\xfb\x9d\xe0O\'@"yK\xf9F\x16,@\xbb\xd4\xe2\xb6\x8di$@wd\xf6\xe8\x93p"@\x01+\xeb\x13hX2@q\xc7\x1e\x02&\x8a&@\xa0w\x0eh\xc5r$@\xf5l\xef8`\x05,@\x8bb\xec\x0fv\x1a$@~\xeb\xefQ\xe2\x8b!@D\xaaQk\xed7)@\xeb\x95\xd3\xef\xc7\x87\'@\xbb\xc2\xed"\x02\x15%@\xbc\xb8\xfc8DX\'@j\x82\xb3\r\xfd(&@\xca1Q\x95\xff\xb3-@\xaf\xdb]\x99\x13\x85$@%\xf7[\x8b\xf9\xc6%@\x99\xb4l\x07F\xde)@\xadAIS+\x19&@v\xc0\xb8\x85N\xce\'@\xabV\xd6\xc0\xdc\x12!@\r1\x8a\x89bS%@\xd8\xbd\xb0\x9a<j&@\x87\xa5i\x7f\x0c\x11\'@ y\xba`A\xd7&@T\xfc\xed\x07\x85\r,@7a\x07\xad?7\'@\xc8\xed\rC"T-@\r\x0f&\xe4\x9fC&@\xfc\xb2\xfc\xa8m\x1a&@\r\xdd\xbc\x95\xe7\xc4(@(\xa9@\xde)\x9e&@,K6\xefj\x83)@f0\xe2G\xc3\xd9"@\xb4\x98\xcf\x82\xfdV)@\x0c\x9fn,!q"@\x86\xf3\xe7\xd1\x17\x9f%@\xa2:\xa8s\xb4\xc0(@\xcb\xb0\x10\x84\xe1\x14"@v]3\x0e\x96c)@\x83 C\xf8\xd1\x94&@\x88\x07\xe5)\t\x9e&@\x00\xb5\xf3#\xbc\x9d$@\xe5\xf9r\x82\xe1\xda)@\xe8\xa6\x8d\xae\xddq\'@C\xe8ph\x8f\xc9+@N\xa6=\xa4\xfb\xed$@\xfdN\xe1\x93\xf5\x95-@W\xdd\x1f\x99\xa0w(@?\xd8\\`\xa5\x89%@\xdaG\xc6\x85\x86\xbf!@\x95\xd6.\x91I\x94!@\x8b\xc3-u\xc6\xb0 @\x0b\xb1\xb9\xc7jY*@D\xb6\x8a\xb61\xf4 @\x0fC\x85|\x8c\xfa"@`n\xfb\xa3\xe0\x07\'@\xec\x82+\xa4\xf3\x19"@\x9d^."\xb3y#@\xc2@u\xd9\x1cA2@n\x10\xeb\x08y\xaf*@\xda\xb3w"\xaa\xc1(@\x9e\xeft\x98\\\x1b\'@\x8c\xf4\xbf\x82\x0c\xf2*@\xa1G\x0e\xba =2@\x13\xb1h\xf8\xe1z)@\xb5\x90\xbdQ"=$@\xdb\xbc\xf2\x8a:\xee)@,\xc4\x1b.\x1cF @Y\xa7#\x89\xcd#,@\xe1\x83 \xa6\xf2g&@ d\x93e\x04p @F\xb1}\x84p\x84\x1d@\xe1\x98-\xdc\xa6\xc9 @\xf4x\x87\x02\xae\xce2@\xe0%\x9cH\xb2\xea&@\x15\x8d\xd8<8]&@t\x92\x90\xc9W\xfb&@\x0b\xf1\xcc\xbc\'@&@\xd3\x8c\x06\xae\xcb\xa2(@s\x90\r\x9dme%@\x05_\x86\xeb\xb1\x87+@am\xf1P\xf1M+@tFB\x81<\x0c(@\x9d\x19\xcc\xf1*5&@\xf9Y\x03\x84\xe5\x7f(@h\x81w p\r"@vBw\xbdH\x86\'@:\x93\xc5\xe8M\xf0&@\xef\xea\x83+<\xd0"@\x16)\xa3\x9d\x99\x87"@\x92\xac\x9e\xc0)\xf2&@\x93\xc92^\x97V2@V \x1bx\xda\x902@J\xfd\xbe\xfb)\xb0*@\xc0\xf4\xfc<\x9e\x802@\xa6`bB6\xc6\'@\xab=\xfeu|g4@\xf2\xc2\xba\x0e\xdd> @l\xc7\x13\x1b\xa7A\'@~\x9f\x123\x03r"@\x115\x95=O\x89&@\x1e\xfe1cR\x1e\'@\xdb\x14H\x8b:p @jY5*\xe4w)@\xda\xb3\xd6N\x7f\x89&@\xdc\x9fK!#\r\'@|\xf2\x85#O+2@NC:\xa3\xa202@\x0b\xd1\xbc\x8a\x16J$@\xdcN6uO9&@\x99\x06\x85\xc4\xb6\xd5+@_\x9e\x14\x06\xb4\xda*@\x01\x85G\x83>C$@\xfe3\xfd\x83\xb6\x1c\'@{\x13s\xf0\xab\xd9!@\x14\xc4\xfe\xccN\xae*@/8\x1e\xff\x05/\'@\xeb\xc0$\xa7\x00d"@g\xb6\x96\x1d!\x1b&@,B\xc8=\xe1y\'@5\xe4F\xbch\x91-@\xd9\x91\xe1\x81\xbf\xee)@\xc2)\xc6\n\xadW&@\xc90j{O\x0c\'@\x87\xc8\xb0=`\xc7(@\xda][\xca\xdc\x0c\'@\xf9Jh\xa6c\x0f&@;\x16\x83\xb9\x935\'@\xeb\xce9\x1d\x05%\'@\x99!\xfbT>\xfd\'@\x12\xd81\x10\x88F2@\x8a\xb7\xe3\xc9\r\x7f)@\xbb\xb2O\xe9Sm"@\x07\xf4\xd6\xce/\x1f1@>\xdaZ\xc9\x0fF$@=\xe1\x1c\x80\x0ea)@\xfa\xfc\x8b\xc3\xca\xa5!@M\x0f\x17\x83\x8a\xdd*@\x8a\xdb\xdf~V\xd6%@D\x17\xe7\'\xa1\x1e"@\xeeKk2\xd3\xf4(@\xad\x14R9\x81\x11,@+\x16\xd8\xbcff2@\xb5Z\xb9>\xd2\xae*@\x0b|\xf6\x00\x7f\xd2"@\xccv\x06\x11%%2@\xec5\xfem\x9a\x1c\'@\x1d\x1d\xf4(\xfb\x1e(@\xb0O\xe3\xe2\x98\x84&@ug\'\x12\xcaA)@\x8e\x03\xddLA\xe7 @`\x1f\x99H\xac\xc0!@\xa9\xdb\xc8\xbf\xac\r1@\xa3\x7f\x16\xb5\xe3\n\'@%\xe2\x9c\x8b/52@\xdaYdd\xbd\x1c&@a\xc1\x86&r0\x1d@\x8d\xa3g[\x11\x802@\xfb\xc3\x80\x9b\xf5\x8c&@ \xe6\xe8\x98\xd8\xf6 @\x01{%\xa1G")@>\xfb5\x91\xb2M(@\xc5\x94n9`\xc7(@@\xb2\x8eL\x9d\xe8&@e\xea\xa9\xc1\x81\x9b @\xee2\xb2O\xa2F2@\x1d\xbb\xfcJ%32@\xe5\xb8\xa1\x04\x86?2@\xada\nw\xdfu%@c\x17\xc4\xd3=\n2@\x0cS\x8cEH\x00&@\xa6\xb8\xed\xf7:\x9d#@\xca\xd2n\xcd \x0f2@\xee2\xb2O\xa2F2@\xca~Tx\xbb?2@p\x85\x12\xef\xee\x112@\xd3\x85\x91\x82\xfe@2@\xa6.\\=\xc1\xdb%@h=\xbc\xb7\xbbc\'@\xc6\xfa{\x01T\x902@{\'8#)\x11,@\xa3G?\xc5\xcd\x1b$@\x1b\xca\xfeU\x8dj0@SA \xc7\xe6\xe6*@|\xb3\x9c\xa6\x0c\xc3%@\t5Rp\xaem#@)&\xc3\xbb\xa8\x9b2@g"\xe3\x0fd\xf9#@\xe6\xbe\x8a\xd3\x9ck$@\xc28\xf2&e.2@{u\xe6X\xaaf @\x8b=\xc8\x94\xc4x&@f\xf4\xa8\x0fn%2@\xe3S\x98\xd6\x06]$@\x94(sj\x92*2@\xae\xed4cm\xc9#@\x8b\xa2r\xaf\xe5u*@\x9f"l\xe9\xfbo\'@\xa9\xbd\x07\xa8\xa5\xc4!@\xa8E\xf2T\x19\x80&@\xae\x18\x88R\xb4\xff!@D\x11\xee\x83 X @\xb3\x0f\xf8%\xfc\xcf"@\x13\x96\xf6zi\x1e$@cmH\x11q.%@\x87\x90\xfa\xa5\\w @\xcd!\x07\x1f\x16\x1b\'@\x0ei.\x96\nl*@\xb4U\xa4\xd4\xd7I2@G\xf6V\xa4\xfe\xd11@\xdc7\xcf~682@m\xc2\xfa\xee\rQ&@\x81L\xdfl.A2@\xee}\x82\x96h?2@O)d\xc3@72@\xd6\xc6|\xa1\xa1\x01&@\x99\xb4Y\xec\r\\$@\x84G\xed\xd2\x08\x162@?]\xe1\x0b\xf5$2@{\xc975\x87\x152@\xb2hq\xb3\xa0\x80&@\x86\xd6\x85\x11\\\xe8"@\xf9C\xa7\xb0.\x922@\xd08-\x9d\xa1\x902@\x8d\xe9\xce\xa3\xa5\x01"@\x8b\x9fg\n\x86\xa72@0\xee\x00\x14\xb1\x18\'@\x03\xb9\xa1\x91/72@\xe7\xcd_b\xf7\xff!@\x12\xd0G\x16\xc2:0@\xe2%\xabR\xae\xb7%@<\x91f\xa4\xfe\xc4%@\xeft\xe1I\xe0\xa11@m\xc3\x9d,EA)@\xa8\x89B\xd1as*@6\xca\x8cY.\x03\'@\x0e\x00l\xe8\x8d\xa3\'@\xbd\xb9\t3\x0cw\'@\xb2K\xbes\x11\xaa2@1\xe8\xfb f\x122@A\xa8\r\xa7\xc7_&@b\x99\xc8zk\xf3%@\x15\x91F\x08\x83\xff%@`\xa2\xd8C\xf1\x05&@\xac\xd6\x89\xdfw\x14&@\xfb\xf8\xe5\xf77\x15&@\xdfM\xf1&c\xad2@\xce\x826\xd9\xa0T$@\xce\x826\xd9\xa0T$@\xdc\x85\xce=\xb6R&@\x0c\x8b\'R\xc5E2@\n\xee\xee%\xb2A2@\x9f\xcd\xab\x84\x8872@\x9b\x8bpM\xa2z\'@#\x1a\x07\xeb\xb4\x922@\x9d1\x0f\xf0\x8ds-@*\xd3\xed\x8e\xb4\xcf%@\x1c\x91\xb9 \x8c^)@\xb6\xd8F\x1a\x9c\xa9\x1e@\xa4 \x98\x96\x0f\\"@\x0b\x99S\xf5\xc512@\x9eU\xcfP\r\x9a&@\x93\xe3}-w\xe6\'@\xa2`\x01{b\x81&@\x03\xb63W\xddw*@\xcct4k(O"@\x16aD\xf6D\xc8*@CH\xc1\xc7\x95\xeb(@'
p29
tp30
bg3
(g4
(I0
tp31
g6
tp32
Rp33
(I1
(I309
tp34
g13
I00
S'\xdfi\xf2\x91\xc1\x05T@C\xe3\xe4~\xb3wT@\xbc\xa7\xf5\x84\x1f\xf6S@\xd9`\x1b\xe8,\x8eT@\x90Vy%d\tT@^\xd7m\x89\xd5\xe4S@-1\x93O\xc5mT@\xd6}\xfa{\x19^T@\xa4I\xb9/cfT@;;\xb3\xab[xT@\x82n\x1c\x0f\xa1\x8aT@\x81\x9e\x03;zcT@\xe5s\x07e?\xd3S@\x8b)\xbe\t\x15\x80T@nc\xe3;#_T@\xf1\x94m\xd9\n\x92T@(\xee\xad\xd4c\x7fT@\x83\xe7\x9a5}fT@%\xe6\x87\x8fBxT@\xab3\x83i+\x82T@i\xff\xb5K\xc1xT@*\xd9\x0bp=fT@\x02H\xb0\x0c\x1e{T@\xd0e\x10gSVT@\x91\xc3\xcc\xe9\xaa\xdfS@\xeb$\xbe6t\xc0S@\x1c^\x9d\xdb\xc1\xe7S@\xe4z\xb4\xc8W\x80T@\xdf<>\xb2\x81VT@\xce#\xcd\x99\xd1\xe4S@\xe3\xc1\xef\xc8\xd1wT@\x95\x03\x15\xd2\xdehT@Y\xdc\x0b\x8b\xcf\x87T@\x14e\xa5%\x7f\xb9S@\xf97\xcd\xd3anT@\xa1\x07\x98\x02\x17\xc7S@\xd1*\xd1G\xa9{T@\x07\n\xce\xb5\x04sT@i\xf6m\x03\xf8VT@\xd4\xa7\x05\xde\x95sT@\xad\\;\x03_}T@r\x06}i\xc4cT@\xfa\xf2\x9d\xcb\x1a}T@\xc9\x93\x1b`\xd9\xfeS@\xc3\x9c\xe4\xf8d\xebS@ \xe9\x07\xe2\xf4bT@\xb2{\x16\x8e\xb6}T@\x84\x00\xa0Ks\x87T@?k\x11\x0b1gT@G(\nu\xeblT@xR#\x8a#\x8dT@\xfe\x10S\xdb\xdfbT@|\x9a\x14\x9e/\xdeS@\xee\xfa\xac\xa9\x84iT@\x18g\xd0}\xaa\x82T@0@\x98\tPxT@{\x87Jb-\xb6S@+\xf1/\xab0sT@\xc8\x1b%/\xa3\x90T@\x8a\x9f\xa1\xfb=iT@:e\xe2W\xaazT@\xef\xda\xc8\xa2H^T@_?\x95iD\xc7S@\xd5\xee"\xf2\x84\x81T@]|\x08\xe8\xc2dT@\xf8\xa1|\x92.\x84T@\x03e\x05\xb3\xabtT@\x13\x07\xfa\x1a.\x82T@}\x14a\x8c\x93aT@\xd9\x11y\x93/bT@|\xa91\xfdAfT@.F\x01A~dT@\x00\x0e\xba\xa2\xd0\xe4S@E\xa1\xda\xb8\xc6\\T@\xf41\xc5\x9dY\xe4S@t\xf9[q!}T@\x1c^\x9d\xdb\xc1\xe7S@\xfd\xbe\xd45e\x8aT@\x1c\x89w\x8d\xd7}T@\xab\x1c\xb4<\xd5\xe4S@\xde"~\xfc{xT@\x8bRu\xf8KiT@)\xb1\xc9F#vT@i\xa7\x14U\x01\xddS@\xdc\x8cu\x8d\x10\x88T@\xcbt\xb3\x93\xcfuT@U\r\x96\x89EWT@\xfd\xdf=c\xf3\xdbS@\xa1j\x94\xd2\x0crT@\xe09\';HVT@\xb5XM\x99\'\x81T@\x81U\xf5K\x05dT@\x7f\xd0\xd6\xb8\xe8wT@e\xcc\xa3\xfa=\xcdS@,\x8c\xd9\xb3\xf3~T@\xbf{\xa9\\\x1f}T@\x07\n\xce\xb5\x04sT@\xd4\x0e\xafYJ\x81T@]\xf8\xd9\xa7vnT@\x1f\xbdDN\xb5\x05T@\xfa\x8a\x92\xa3\xdc\xeaS@\x8f\xc2\xfa\x19HyT@\x14W@SuuT@\x8e\x16\xd8\x84\xce\xcaS@\x9fg\x11\xee)\x05T@\xa6]F\xb0\xc0\xe7S@\xfd/\xcdp\xa1qT@\r3\xac\xe7\xd9~T@<\x94Y\x91\xc8iT@=\x92\xe6\x89\xe6\x83T@a{\x07\xc6\x9f\xd4S@\x9a\xd2\x12\xcd\x86\x80T@\x9a-\x0e\xd3\x0fIT@\xca\xf5OM\xd3_T@\xfa\xe6\x85\x81\x17\x02T@\x0e\x80\xa9\xbb\xe1{T@\xd6\xf8\x8eH\xe2\xedS@G\xbe\xb6T^\x8eT@"g6\xb4\x10\x8fT@\xb0\x91\xf5\x06\xdaxT@\xea|-\xb7Q|T@\xd1\x9e\x84\xfd\x91\x88T@+s7\xe9\x18\xb8S@\xb2\\\xb0+\x1a\x83T@T\xa5U\xb9\xe6\x8eT@y\xf6\xa0\xc9\x87rT@*\xc3L(o\x83T@`\xd0\xadB&\x8dT@\xe6\xc7Y\xfd\xd1zT@\xb5\x99\xb0pBfT@r\xd7 \x15f}T@\x7f\x1d\xcc\x0f\x03\x91T@\xf1^\xfbB\xfe\xfcS@\x15\xe0\xe2\x1bT\xffS@\x07\xa7\x9b\xcf\xf0\xeaS@5X\xa4\xa8\x87\xf2S@\xff\xe0\x11\xa5H\x8dT@\x88\xdf\x99U\xfa\xf1S@\x04\x19\xd1\x89\x18yT@\xc3\xfa\xd0#\x8f\xebS@H\xa2\\\x14,}T@\xd0y\xe4\xf4\x1c\xc8S@)\xe6\xbc\x0bU\xf5S@\x08\x84\xe1y\x89\x80T@\'0\xc7J\x84\xe4S@n\x93N\x17\xedxT@\x05\x87\x84;1yT@\xef\xfa\x9aI\xfb\x02T@\xf2\xdbG\x1a\xda\x02T@\x96er\xd4/gT@\xdf\x8e\xd5\x85\xfb`T@\xc5Sv\xfd\x96{T@F\x9b\xdca\xa1xT@\xc8\x18\x06\xd9\xe0fT@\xc8\x14\xefb\x8buT@QQy\x13=|T@\xb48J\xef\xad\x87T@[ffW[wT@\x85\x1f\x87l\x95dT@\x88bko7bT@\xe9\xb8K"\xdb\x90T@\xc4\xed\x1b\xd5%\x7fT@\x81-k\x18\xdf~T@6\xb0\x00\x04`\xccS@d\x0f\x1f\x86,\x8fT@\xebn ^hfT@\xd7\xba\x17S\xferT@&N\n\x16\xa6\xeaS@*\xef!N\x98\xf6S@\xd8\xe8\xf2\xfc\xbf\xf6S@\x93/\x0fXF\xedS@\xd0\n\xef\xa7*\x06T@mE>5\xb5\xe4S@\x97\x9f\x95m\x1a}T@lG\x8f^\xdc\xc1S@\xbe\x0f;mIgT@\xb7\x10-\x02\x1etT@\xd6%Z\xd1Y\x86T@\xb4$-\x92\x8cxT@\xda\xa92\x8e\x92~T@\xdd\xd4#\xfa\x91fT@\xdf\\\xe0\xed\x0cwT@\x92\x8c\xbazt}T@\x00\xf8\x1d(\xea\xfeS@\x98\x0b\x12\x97\xf0\xeaS@/\xcc8\xd9\x00\x83T@[\xa1\xa8\x96\x83\x06T@\xb4\xec\xa6\xfa\x92uT@\xfe^\xb4\xa9\xdd\x8bT@_y;3^\x8fT@\xb5\x05\x8d\x00\xf4{T@\n\xd9K\xbc:\x7fT@p\xe0:\xdf\x17\x81T@^\xc6\xd1\x1di\xb9S@\xb7\x97C_*yT@\xc4J\x01\x8dK\x05T@\xa1+b\x068bT@\x8e\';\xe1\xaeoT@:\xc9\x97Q\x83\xf2S@:*l\xb5\xdbzT@\x1fg\x08c\x0c\x7fT@\x15+\xc5s#\xb7S@o\xb2\xd5b\xf8\xf1S@_j\xf5]hfT@\xe2\xb8+\x03Z\xf0S@u\xbe\xda\x9b\xf6\x80T@\xcbD\x92\xd3\x1b\x06T@5\x8f\x12"\\\x06T@q\xbc\xa7^D\x0bT@\x05\xa7\x00\xa6\xaa\xebS@\xbcu\xddn\xe2\nT@\xd5\xec\xec\xd1\xb3\xeaS@\'\x0eU\x19\x19nT@IP\t\xb7\xe5\x06T@\xcbD\x92\xd3\x1b\x06T@\xda\xe3p\x0e+\x05T@k\xff\x92\x12k\x02T@G\x89;Dz\x02T@\xd9*\xf9\x91\xfd\xdcS@\xdd\xf0\x1b\xa7\x82\xe4S@\xc2\x1e\xf6K\xdb\xfeS@\xed{\x82\xa4g}T@\xb0I\x9c7\xa7_T@\x19v\xe4\x1c\xf9\xdcS@\x95\x01\x8eZ\xf1\xe6S@>\xa3\x8bS\xdc\xb2S@O<n\xa7\x03nT@\xcf\x9cU\x99\xb2\nT@\xfc\x11\xb1D\x90^T@\t(\x08Y\x9bcT@Gr\xac\x04 \x0bT@\xd3yX\xca\xdexT@\xdd\xd3\xc6\xa5\xcfxT@\x1f\xb9-ax\x06T@\x0fh\x15\xa0\x84gT@\x99\xa0\xc6b\xaf\x04T@D\x01\xbc\x9b\x05kT@\xfa\xa5\xa71g\xebS@\xc2w\x949&\x88T@\x1cA\xd5\x1e\r\x81T@\xc5\xf0Y\xf8n\x8fT@\x87\x8b\x9a~6}T@uD\x7fY\xa4wT@.\x17\xfe[\xd4~T@\x9bG\xa5:\xb3eT@_\x0f0?\xceUT@/\xab\xfdZ_\x80T@\xbe2?\xfc\x8cuT@\xe4\x7f,\xfcU\x86T@\xfc"s\x0c\xe8\x01T@\xd7\x9e\x12\n^\nT@\xcfz\xdb\x95"\x03T@\xb6\x83\x85w\xe3\xedS@\xdb\x82\xdbU\x0b\x05T@\xb9\'\x82\x8a\x9e\x05T@\x95!g\x0e\xfa\x05T@\xeb"\x9f\x9d\xa0\xeaS@\xab\xb3\xaed\x86gT@\x1e\x07$\xca\xe2\x06T@V\x861\xa1d\x06T@\x98l\xbe\xf9]\x06T@#vI;\xe6xT@\x88l\x16\xfe\x9b~T@\xea*\xcerR\xffS@?\xf8\x92\xd4\xf5\xfeS@\xf79[%=\x7fT@w\x0fv}\x97\xffS@i\xf6\x0e2\x8cuT@\x8f\xe3}\xa4"\x0bT@\x80\x0b\xfd\xa0+}T@\x86I\x81c\xde\xd7S@\x12uhF\xcc~T@\x8b\xc4\xe1\xeat~T@`\xc5\x1f\xe2\x8a\x04T@\x97\xbf\xf9q\xb9rT@w\xe1\x1fhb\x86T@/\xe4\xaa\x8fc\x87T@L\xaa\xbfNc\xf5S@\x9b\xeb\xf4\x81\x9a\xf4S@\xa1\x0f\x8aW\x83\xfeS@\x92I\x07\x1c\xa5\x0bT@\xc4\x90v\x0bZ\xeeS@t;2\xd5A\xedS@\xe4>\xe1y\xd8\xecS@\xa8\xd9\n||\xecS@\xb0\xc0\x12\x9e3\xecS@^\xaeeZ\xd8\xeaS@\xba\x84y[J\nT@\x11\xea\x9e,\xadgT@\x11\xea\x9e,\xadgT@\x954\xacH\xba\xeeS@Z\xee\xc0=C\x06T@#.\xf4\xbf\x15\x05T@<\xafft\xda\x04T@\x98V\xabi\xc9\xd2S@\xa2\x80\xceq\xef\xfeS@1[\xa0\x8d\x14\xefS@\xafk\xbf\x99\xda\xddS@#\xfd\xe6\xdf\xee\xe4S@d/\xb3H\x98rT@\x02\xbc^<i\x83T@\x8b$\xb7B\xc3\xd8S@\xfcS@u6yT@\x04hq\xc9~\xedS@\xc2\x7f=S\x9b\x8fT@\x00\x8a\x17\x17.\xedS@}5\xc6\n3\x83T@X1D\x8f\x96\xebS@\x88\xb8\x0cT\xd0rT@'
p35
tp36
btp37
a.
