# Supplementary material for: Sea ice drift data for Fram Strait derived from a feature-tracking algorithm applied on Sentinel-1 SAR imagery
Source: Data Brief. 2018 Apr 19;18:1410–5. doi: 10.1016/j.dib.2018.04.034 (PMC5999601; doi:10.1016/j.dib.2018.04.034)
Supplement: Supplementary file 2 — Supplementary material [file mmc2.zip › fs_s1a_data/HH_filter200vec/FramStrait_HH_20141205T154520_20141206T162611.dat]

(lp0
S'S1A_EW_GRDM_1SDH_20141205T154520_20141205T154620_003586_0043BF_F6E1.zip'
p1
aS'S1A_EW_GRDM_1SDH_20141206T162611_20141206T162711_003601_004415_5A20.zip'
p2
a(cnumpy.core.multiarray
_reconstruct
p3
(cnumpy
ndarray
p4
(I0
tp5
S'b'
p6
tp7
Rp8
(I1
(I216
tp9
cnumpy
dtype
p10
(S'f8'
p11
I0
I1
tp12
Rp13
(I3
S'<'
p14
NNNI-1
I-1
I0
tp15
bI00
S'\t\xc0\xb5\xd6\xbbH&@i`|4\x12n\xfa\xbf\x14W\x05/\xc9\xb6&@\x07d\x1b\xf4\xa5\x14&@\x9d\xdd\x94\x07y\x88\x07\xc0;\xdf\x96\x13Q\xa6&@\xd8\x12<#\xf8F\xf9?y\x81 \x9d\x7f\xa1\x1e@\xba\x0b2^\xc8\xea%@\xba5\xc8V\xae\x1c\x06\xc0)\xdd\xfc&M\x93\xf0\xbf\x08\xed"\xff\xc5\xcc%@\x00\xa3\xe6\xdc\x9en\x18@\xfa\xf0l\xc6z\x03\xe0?\xa2\x82(H\xa11 @\x1e)\x8f\x00\x8b+\n\xc0\x9d\x94\x00\xbf\x8f\x12&@6\xdf\x08\x02\xd4)%@6*\x86\xb2\xc7o\x0c\xc0\x95\x82DSjq%@\xe9\x1a-P8\xce%@F\x19\xc5[g\xd5\xe7\xbft\xd1\xb3\x88<7&@d-\x00\x07\x1e\xdc%@\xa2\xb4\xd8\x99T\xf4\x10\xc0\xbc\x1b1\x10m\xb4\xfa\xbfMa\xe2\xcdZT&@\x98\x06\xba\xf7\x94-&@\x08\xc5\x10\x19\xe2\xee%@\xf2V\x04\xa7fN\xfe\xbf\x8f\xc9\xbf\xf8c,\xf3\xbf\xbb\xd5\xb0B\xa6=&@UJ\xa0Z&g\xf5?\xe1\xe5w\xe7.!\xf9?()\x92\x81t8&@\x7f\xaf\xcf\xaa\xdf%%@\xf8\xcc\xfcTY\x87\xf1?\xe4`\xd6\xd8\x08G&@\x8bq\x9a\xc4ro\xef?\xbf\xbb\'\xd8\x16\x0c\x10\xc0\x1f\xa8\'\xff\x1f\x15 @\xcb1\xb1\xcc\xf1\x12&@\x00T\xa1\xc7\xc9b\x03\xc0`\x9dx3\xd6\x01\x07\xc0\xeb\xf0\xeft\x85\x1e\n\xc0\xb1N\xf0\xc3\xea\xd1\xfc\xbf\xda\xc8@RV5%@\xd2\xbf\xbdQ^}\xfb\xbf\x86mS8\xfa\xeb%@03\xbd\x07\xc9\'&@b\x1f\x80\xf8\xb5\xbb\xf3\xbfx\x18\xff0D\x92%@\x0f\xffW:\x81d\xf7\xbfbdyxi[\xf7\xbf\x9f\x9f\x96\x00\x12\x15\n\xc0\xd5f=\x1b\x97\xa8\xf2?[\x94\xc0S?1\xf4\xbf5\x87L{\xd5\xcc%@\xbc)J\xba\x90\xa9\xf6\xbf\xce\x907\x9c\xea>&@\x9e\x01\x13\xde\x90\xe1%@\xa0\xf0\xefk\xb2\x0f&@\xedm\xcfN\xbc\xed%@Nw\x18\x9c~\x08&@7\x17\xeb7\xc7a%@:\x9d\x1c\xfa\xff\x10&@\xca\x02\x03\xd6j\xea%@\x01\x9d5Q&\x05&@\xbe\xae@\t\xa1\xfe%@<\xa9\xf7\x07Z\x12&@ \x1f\x89\x04_\x17&@L\x81\x98R\xe8\x95\x10\xc0\xa3nl\x92\xdcK\x06\xc0(\xf6h\xf5H;&@\xb6\x02\x06\xbd\xcfK\n\xc0=\x04yRd\xe8\x01\xc0\xe4\xbc\x95\xd4\xbe\xa3\n\xc0\xfb\xab\xcf\x1b-#\xf2\xbf\x94\xda\x917Hq\xf5?P\x0eK\xc9\xc5\xf6\t\xc0=6jJx-\xf2\xbf\xed~\x16l\x7f\xf3%@\x96\x17\xf2\xc3\xbaG\n\xc0GM5\xd8\xc7\x12\xe6\xbf\x8bj\xac\x16\xc9\xd6\xf0\xbf\xado\xe0<7:\n\xc0\xcd~N\x8c[_!@\xecH\x18\x1049&@j\x1bG\x9b\xda0\xe3\xbf\x85L\xe7\x1dm\xa4\xf9?\x18F\x83\x95\x80|\xf9\xbf\xbe\xe4\x88L\x8e\xd2\xf1\xbfh\xf7\x1a6A\xd0%@z\x1c^\xae\xdez\x08\xc0\xac1S\x14\x06\xd4\xf4\xbf\xfd\x04\xfb\x16\x0f\xdb\xf5\xbf\xd4\xf5\xc2Q\x8cr%@\xa2:\x87\xfbo\x8f\xf2?\x1aA\xbd\x80\xd9A\x08\xc0\xccm\xfcF\x85\x04\xfa\xbf\xcb2\xc2\xa5\x93\x1a\x0b\xc0>\xe9\xd3\xc6\xcd,\xf4\xbf^F\x112o>&@\xdax1\xe5\xb4\xdf%@2\x08\xc3\xb2\xee\xf8%@\xe2.$\x80\xd3\x13&@N\x96@\xae\x87*&@\xf0\xf1\xb1J/@%@\t\xfa4\xe4\xb22&@\xabg\xd4B\xaa\xba\x03\xc0\xdd\xb0\x9a\xecy\xf3\t\xc0"\xdb\xfa\xab\xd5C\xf3\xbf&g\x93K\xa7L\xfc\xbfo\xd9\xf4\xda<\xee\t\xc0\xdd`\x01\xcf\x91\x0c\x0b\xc0W\xc9\x16t\xc3\xbc\xfb\xbfw\xcd\x9a|Q\xca\x1a@4q\xc7\xa1\xc0\r&@\xb8N\xef\xd2\xfb\xb4\xf8\xbf\xba\x1b\'i\x8b\xd6\xf1\xbf\x9b_\x8e\xbe\x17<\xf1\xbf\xd2\x1eo+\no\n\xc0\xe7\xc4\xc5\xd3\xc3\x10\x04\xc0\x19\xb1\x93q\xf1\xc5\xfa?\xb0\x16\x9a\xdc@Z\x10\xc0Za\x11\xd9\x03:\x10@\xd0\xc0\x80\x05\xbb\x0c\xf3\xbfmF0\xa7\x9a\xe5%@\xe6\xd4\x1d`\x12g\x10\xc0\xace)\x17\xa2\xf6\x10@S\x93{\x14\xd2\x0f&@|\xf9\xbbJK\xd5%@T\xdd\xb8\xe7\xaf\x7f\xf9?\x9b\x16\xe7b\xa0\xe0%@\r\xe0\x00\xbe\xe6O\xff?\xe9\x96N\x7f\\`\xe7\xbf\'Y\xc7\xbe+\x08\x11\xc0\xe0\x81;T3\x92\xf9\xbf\x9cr\x8b\xc9+=&@2J \xc9\xb2\xf5%@\xf8\xfe8\xefc\xf6%@\xabp\xc4\xedb\xe6%@\xab\xf9\xeaj\xb8\xfc%@5\xc6z\'f\xe7%@\x06\xabU\xfd\xea\x04&@\xb5z\xff\xedk\xf2%@\xcb\tH\xfeO\x9a\xf8\xbf\x9d\xfa3\xab\xc3\xe3\xf0\xbf\x03\xf3\xc7*\xeb\xf7\x13@o\xc7l\x17\x16\xd1\x10@\xa64\x10#4p\xf1\xbf\x94\x18\xcb\'\xc1\xec\x10@\xd3\nnYv\xf9%@7\xc04\xb7\xbbG\x02@\x8a\xad\x07\xa2gX\xff\xbf\x1ds\xf9(-H\xf1\xbfa\xb8L>\x98i%@\x18<\x8f\xfc\xed\x82%@\x1d\xe4\xbb\x97\xf5\x17&@\xe1fz\x8bz\xf3\t\xc0\xfcF@\x1a\xec.\xf3\xbf\xd1(\x924\x1c\x1e\xf3\xbf\xff\x7f\xc1@\xcc\xb9\n\xc0x\xb4\xdc\xe3?X\x00\xc0L9\x8f\x05\xad\xcd\x01@4\x1b\xd7\xbc\xc4\xc7\x03\xc0\xf4_\xb5k\xe7\xe6%@\x91h\xf3\xc0|\xf9%@&h\xc7sq\x0b&@\xe3R\x18\xfbpU\xff\xbf\x05\x84S T\xc5\x00@\xa6\xd5\x81\x9e d%@Q7K\xfa\xb18\x10\xc0\xecF\xe3\xa7\xcd\x10&@\\\xb4Dz\xc3\xf0%@\xce\xcf\xc4\xc4\x7f\x1e\x02@#?\xcd\x8a\nS%@\xe0\x83K\xfc\xcb\x13&@\xa1\xe3\xc9\xf7\xb3\n\x1f@\x82\x86B\x17@\xc5%@\xa1\x84\xb1\xaaf\x11\x11\xc0\x81\xc9\xbb\x7f\xd6a\x11@}\xc1\x9a\xd1)\xc1\xfb\xbfv\x99\x06z\xef\xc3\x10@\xf8Fs\xe8\xc0\x9a\xe7\xbf`9\xff\xc4\x83\xb8\t\xc0\x80\xee#\xb0\x04T\x02@\tEu\xdbz\xa8\x10@\xc2FL)">%@\r\xb9\x9auF6\xfe\xbf\xd2\xce\x89\xa2%(%@\x87(\x1f\xf6\x18V\xf2\xbf\xdb\'\xfdB5\xef\xf0\xbf\x12*-\x82\x14\xa0\xe4\xbf./0\xd35\xb8\xf9\xbf\xf1\xcbm\xc8\x80\xcf%@\x80\xb9\xa8_~)&@\x8b\xf4\xf3\xdc\t\xf5%@B\xe9\xa7o\xfbd%@\x94\x1cM\xd3\x01f\x11@\xd9\xfc\xb8\xa6\x95\x0e\xf1\xbf\x06\xfc]\x00\x92\x84\xf8\xbf\xd4.\x16\xc6\x0f,\x10@\xdf\x81j$\xa6_\x10@\x97\x8c\xb2g\x81@\x10\xc0\xbe\xfd@r%\x85\x10\xc0\xc3:eg\x19\xb2\xe7\xbf.U\x7f\xda\x04\x9d\t\xc0\xd6Q\xa9\xb6\x19\xb7\t\xc0x\x82\x07\x9e\x141\x02@\xd6\xec\x0c\xe4\xd3\xad%@\xffb\xed\xb63\xc2\xf3?\x8f\x04\xff\x0c\x8e\xe9\x01@\xc8!B\x9eV\x1a\x01\xc0\x93e\x89\xf2\xf1\xe3\t\xc00~v\x12W\xaf\x08\xc0'
p16
tp17
bg3
(g4
(I0
tp18
g6
tp19
Rp20
(I1
(I216
tp21
g13
I00
S'\xe1@\xd0\x1c\xaf\x9fS@\xfd#{\xbb\xad?T@\xa7`1(\xbe\xa1S@\xd6F\xbbt\xda\xaaS@w\xe9\xc7,cCT@\x9f\xbc\xed\x94\x89\xa0S@\xcb\xd3}[cHT@g\xce\x15\x97\xc8hT@\xc7s\x90\xeb\xe4\xaaS@\xa0\x93\xb8\xd7\x19DT@\x16N*\x01\xe36T@\xf32\xc5\x11\r\xb3S@\xb0r\x87\xd6\xab`T@\xefX\xdb\xf6\xfd=T@/\xedeW\xd3]T@\xcfP\x88\xb4\xb1=T@1\x11B\x91A\xa5S@\xbf\xd7\x80\xca\xc8\xb5S@U\xdc\xee\xd4W1T@\xe9\xa2\xa1\x8f\x8a\xb0S@\xc6\x1c4\xbde\xb4S@\xda\xea\xe3\x83F1T@\x8eAo\xd3\x98\xa4S@\xf2\xdc\x92\x98\xb4\xa9S@\xbc\x9b\xdb!D3T@\x045\xac+\xe9?T@\x95\xb2l\x80\xbb\xa5S@\xbf\xf3\xb9\x90\xc4\xa6S@\xca\xa1`\xf3\xf1\xa8S@;`.k\xc5<T@HQ\x02\xce\xe1HT@\xa9\xeb\xc5Ad\xa3S@\xc3\xc9\xf0S>@T@\x02\xbe\xc9\x86\x03ST@\xc7\xf4\xec\xa5\x11\xa4S@\x99J\xd5;S\xb8S@\xe1D\xd6A\xc9AT@@PC\xf9\x99\xa4S@*\x93\xc31LAT@/P\xe6\xf4\x046T@QO\xdf\xed]_T@\xe8\x90\x9f&M\xa5S@\xfa\xac\xa2\xae\x11;T@\xfe\tLD\xc9CT@T@\x97PY@T@\xc8:\xf1\xa9/KT@{\xdf\xaa\x80\xc2\xb3S@\x10&\x81:\xdaFT@\xebxHi\xb3\xadS@!\x03\xda\xa9\xf2\xa6S@\xbfi\xb1\xbe\xc6=T@\xd3\xea\xad3\xd0\xacS@H\xa7\xfb\xa7\xc6:T@!\xe6Be\xee:T@ \x1f\xafF\xf8=T@Q\xed\x92q\n@T@\xe1\x06\x84f\xb4=T@\x1d\x0e\x96\xd5\xa1\xb2S@LW\xd6\xe4f=T@"\x95g\x1f]\xa0S@\xa2}\xea\xa7\x98\xadS@j<v\x9cf\xa9S@\rP5p\x0f\xa8S@\xe9\xc8\xc1"\'\xa6S@k\xf4AU\x9f\xafS@\xddk\xc4a\xc2\xadS@\xad\xb7\xb4\xe5\xb4\xabS@\x93\xc9\xb3G\xc1\xaaS@\xef\x1f\x85>P\xaaS@B\xe0n\x93N\xa5S@\r\xea\x9a\xd0\x82\xa5S@\x1c\xa9\xc8\x8e\xe87T@\xdc\xdc\xb7L\x07DT@"\xcb\x92\xf9i\xa3S@\xca\xc5\xe1\xdd\x1c,T@d\xe0J\x0e\xd3=T@\x99AC\xa9\x0e?T@\xf4\x95\x8c1\xf96T@\x8c\x86D\xcc4@T@\x93wh:\x15AT@m\x9dU\xe9\x1e7T@\x9c\xaf\x13\x90\x03\xb5S@\x15\xea\xd0\xd2\xf1@T@\x0b\xaf\xb3\x7f\xa5NT@\xf1\x9f\xeb\xeb\x127T@\xd1\x91\xfa\x9a\xc1=T@z\x17f%\x05XT@\xc7\xf5\xe0\xe1\xdd\xa9S@\xf0j#QnIT@\x1d/i}OIT@\x9d\xbb\x93@N>T@\xad\xefV\xe4XIT@B\xe1?\\\xca\xa9S@k\xdb\x1e\x8f\xcb.T@\xa9J\x8a\xa0\xbfHT@\xe2~\x82\xb8\x138T@\xa9\x8e\x7f\x81^\xafS@\xdd\x99\xfb\xb1\r@T@\xecU\xfa\x01wAT@\x9d\x96\xb0\xfa\xa4?T@q\xba-\xf0\x83>T@x\x90\xbc\xcd\xab=T@T\xfb\xb2\xb8[\xa0S@\xca4\xb7\xd1\xf3\xaaS@e\xef\t\x8c\xd9\xa8S@.\xfd\xb8\x86[\xa8S@\xec\xb0\x9c\x0b\xc2\xa6S@V\x02i\xf3\xd6\xb4S@/\x95\xf8\xca\xd8\xa3S@]\xf8<A\x8a=T@\tu\x90\x16\xe4@T@\xf1\x84+2\xf0!T@\xb2qB\xf7\xffJT@4/\xc6\x8d\x1dAT@\xc7\xa2\x1f\x91\xca>T@a\xd0\xf4\n\xa2?T@\xe4go+\x98ZT@2\x1f\xffi\xc9\xa6S@\x9d\xf5\xe1\xeb!>T@\x11TuY\x87HT@J\xf1\xf8\x84\x18IT@\x1c\xafx\xb2\x10>T@\xe9\t\x9fi\x1aDT@\x97\xd9\xfb\x82FST@\x10\xf9Vex7T@Z\x17\xea\xb2\x03ST@r\xbd\x1f\xd2\xe1HT@\xa6\xdf\xe6N\xb1\xa9S@7\xc4\xb7\x15\xd2>T@\xac\x92nf\xd2TT@\xa9\xa6\xbdn:\xabS@\x00\xf4\xcc\xb6\x12\xacS@F \x86DYIT@Tk\x0eV,\xadS@\x95*\xfc2\xf1PT@\xb9\xcf\x1c\x1df=T@\xb0L\x95`\xb03T@\xaa\xbc\xa5KU>T@G\x17[\x00~\xa1S@\x8e\xe3\x9f\xc9\x87\xa8S@<;M\x0c\xc4\xaaS@\x01\xd0<\x85\xa9\xadS@\n`\xd7]3\xaaS@Et\x12\x8c\xbf\xa9S@%\xeby;\xc3\xa9S@\x11\xd4\x12\xa2\xb4\xa8S@Q\xfd\x98)R;T@\x8fz\xf2\xeb97T@\xdda\xd5\xd0d^T@&\x9a:\xb7\x84TT@\x0e\xe0\xaf5\xbc6T@\x0bX\x8fc\x02UT@\x0e w\xcd\x8e\xadS@\xc0\xa1\xd0#bOT@\x05\\\x16g\xc7;T@>\x10\xea\x0c\x0eIT@8\xe9}z9\xb4S@O1\xdb\xf8\xee\xb4S@I\xef@\xb4?\xabS@20\xda\x17\xe4@T@07\x07}\xd6!T@Z\x0bM\xf5\xd4HT@%\x0f\x7fU\x811T@i2\xc2\xe5.AT@\xffk|\x8e\x95OT@2\xf4\xecw\x92=T@\xaf\xcb\xdb\xe3\xe8\xaaS@g\x1f\xe5\xac\xbc\xaaS@\xaf6q\xac#\xa8S@\x04\xc2\x88\'\xd5;T@\xa1\x88L7\xa8PT@\x1b\x12J\x8d\xc7\xb4S@\x81\x8f@\xff\xf96T@\xe9\xf9a\xbb7\xa9S@\xdbw8^b\xaaS@:~\x9cT_OT@;*\xf2i\x96\xb4S@\xc3m\x928\xb4\xadS@=\xc7l\x11o9T@\'\xaeqX\xae\xb2S@k\'\x06pK3T@\xf1\x9aA\x01 UT@\x84|6\x0eU:T@iX\xfa\xcb*ST@\xb1z\xa4\x834=T@F@\xc3e\xf9AT@\xa9\xe7\xc4\xdaeOT@\xc1k\xbe\x17~TT@\xcc?\xdc"p\xb2S@\xe1\xbb^+\xcb<T@k\xb4AP\xd9\xb3S@\x9e\xfeD\x8e:7T@p\x02Y\xdb\x956T@5\x96st\xe0<T@\xf3w\x1c:H;T@c\x90\xe1\xdbi\xb2S@\r\xb9\xa0q\xcc\xa6S@9\xb78<?\xabS@\xdf7\x1a\x02\xca\xb4S@\x15\xd0r\x93\x03UT@\xef\x947\xb0(7T@m5A\x0fK;T@\xa7\x1c(\xcd\xc4RT@\'\xd4\x8d=ZTT@\xc7\x89}\xc5\xda6T@T\xb2\x8b\x95\xea7T@\x8e]w\xac =T@\x03\xa5\xa5\xb5HAT@\xa3\xd6\xdf+\xe4AT@\xce\xdc\xe3\xacQOT@2\xbb\x05 \xa1\xb1S@mW\x14\xf5~@T@d/5\x8b\x98OT@;lK\xde\x997T@\xd2\t\xfb[\xd6@T@\xe2\x9c0\xa4O/T@'
p22
tp23
btp24
a(g3
(g4
(I0
tp25
g6
tp26
Rp27
(I1
(I216
tp28
g13
I00
S'\x1b\rC\x9a\x7fL&@e\x9d\xb6\xf3\xc2\xcb\xff\xbf\x9e\xcay\n(\xb9&@>\xe8\x82\x8d1\x14&@\x05\xe3)\xcd\xbf\x94\t\xc0u\x03\xd8\x9e\xe8\xa9&@T\x1f$\xf2\'\xc2\xeb?\xe4\x80)\x95\xe6*\x1b@\x11\xc3\x0e\x00\x86\xee%@3\xb6I\xff\x932\x08\xc0E\xfbn\x99\xec\n\xf7\xbfX\x9a\xd0\x850\xcd%@\xc7\xf5\xd1\x8b\x1d\xdb\x14@\x9b.\xc9w\x08\xeb\x97?!x]\\\xb4\x98\x1c@c@\xdfU\xbcQ\x0c\xc0\xed\xe6\xadW\x84\x15&@\\HAc\x91,%@]b0j9\xf4\r\xc0y\xa1\x9e\xc3\xc4t%@\xb7=\x16<\xad\xcd%@.\x8d\x16E\x12\xc8\xf2\xbf\xac\x17\xb8kg9&@\xf5\n\xee\x06r\xe3%@\x91\xb3\x14\xaf\x932\x11\xc07\xc5;n[\x11\x00\xc07\x92\xf2\xc7\x14Q&@6|\x11\x85\x05.&@y\xa0\x87\x81z\xf5%@\x97\x01\x13]\x1a\x06\x02\xc0\xa7\xc8\'\xb9\xd0\xc3\xf7\xbf\xc2\xdf1\xca\xe1>&@b\xf2M\x12\xbb\x88\xeb?*\xfc\xf1\x8b>\xfa\xec?\xf3\xbel\xf0\xa99&@`\x11m\x06W\'%@1\xa2&\xb9\xdc\x1e\xe4?\xad\xda\x15\xbatG&@}P\xb3\x89\xeeC\xe0?\x03\x1e\xf5\xa0\x865\x10\xc0t\\\x90%\x03h\x1c@\x8b~5\x15\xf3\x15&@\xea\xc5r\xf6\x7f@\x06\xc0\xb7\xa8,:-\x18\t\xc0\xd2\xcbk\xf6\xcaL\x0c\xc0H\xb5\xce\xb64\xc8\x00\xc0:\x85\xe5\x10\xe74%@6\x1e|\x8cu\xb8\xff\xbf\x07\xe7F\xd9:\xee%@\xde\xc6*6\xbc)&@R\xd2\xa9,\xa1w\xf9\xbf\xe9&\x85\xf0\xd9\x95%@\x16l\xf5S\x8e\\\xfd\xbf\x15%\xcf\xf3fI\xfd\xbf!G[\xa3\x888\x0c\xc0\xe9\x06\x1b\x10\x80\xdd\xe5?\x06tpI\x04\xe4\xf9\xbf!-\xe0\xb0N\xcf%@\xb2\xdf\xa4\x16\x81d\xfc\xbf\xdb\xba\xc7PcB&@\x0ef\x14^\x1b\xe6%@\x88|\x13\x9b$\x12&@\xb6jT\xa9\xfb\xf2%@bq\x08*4\n&@[z\xa2\xa5gf%@\x08\xda\xb0\x18G\x12&@.*[-\xd2\xec%@\xad[3\'\xf7\x06&@2L3\xd3S\xff%@\x8b~5\x15\xf3\x15&@\x11\xf8{u}\x19&@\xfb\x16\x11X\x93\xa1\x10\xc0vW\xb1\xec\xc5H\x08\xc0\xc0\xe9\x0e\t\x92=&@\xd7bc\xebN\xf2\x0c\xc0\xff\x05X\xfc"\xbc\x04\xc0\x90\x93\xdf \xad\xba\x0c\xc0\xf3o\xc7\xf1\x98~\xf8\xbfR^\xf7\xb4\xcc\x90\xeb?1\xe0\xbb\rp\x12\x0c\xc0\xcd:W\x95\xf3\xa1\xf8\xbf\x1b=Y\xfc\x1b\xf3%@\x80\xfde\xdb\x10_\x0c\xc0\xc4\x8e\xf3&\x9a\xb5\xf1\xbf +\xf2A<+\xf7\xbf\xff\x92\x94k\xd2\\\x0c\xc07\xaa\xb5.\x1a\t\x1d@\xb0`B\x8e-:&@\x1dk2\xc0\x1dz\xed\xbf\x1e\xa3\xe1~\x08c\xec?*\x8d\xf9\x9d\xdb\x1a\xff\xbf\x07W?\xb5R\x97\xf6\xbf\xc2b\xe2\x10\xd8\xd7%@\xdfHn\xcc\xbf\xbc\n\xc0O\x9a\xca\t\xe4`\xf9\xbf\xdd.\nh\xf0\x12\xfc\xbf\x06a\xe5V}r%@\x19\xad=\xcd\xd6\xb0\xe5?\xfaF?J\x9ek\n\xc02\xda\x84\xe4)s\xff\xbf?\xf1\xe6\xa4EE\r\xc0\xdd\xf9\x15y"\xde\xf9\xbf:\x1cf\xb8\x8cC&@W\x1d\xc8\xb1\x8f\xe5%@a\xe3\xe0\xfe;\xfe%@\xdd\xffo\xb6\x0e\x16&@\xd8p\x80\xa0@+&@ z\xe4,\xb0D%@\xd2I\xd8k~4&@n\xb2\x95\xfc-s\x06\xc0\x8d\xa8\xa1\x9f\xc6\xfa\x0b\xc060\x12\xcc\x014\xfe\xbf\xad\xbffj\xee\x85\x00\xc0\x06\xcby\xf4!\n\x0c\xc01\x91\x9d\x1d\x88\x1c\r\xc0\xb2\xf6\x89x\t\x86\x00\xc0\x11U\x86zA*\x17@J{\xec!\x0f\x13&@\xc7\xc1\xa2\x85\xfbK\xfe\xbf\xb6I\x9a\xf1li\xf6\xbfk\xdb\x9f\xf6\x9e\xe6\xf5\xbf\xe2\tW$\xb9\xa0\x0c\xc0\xb0\x86`\xbd\x02(\x06\xc0\x8a\x85\t\x8b7,\xf0?7z\x1b\xe4Mp\x10\xc0\x9d\xcf5\x9c\xe4\xb6\t@K\t^\xad\xcc\xc5\xf7\xbf*-\xe2e\x9d\xec%@\x0c\xd7\x0b\xf3U\xa3\x10\xc0\xbe:\xf5J\xd9P\x0b@\x06\x11?c\xcd\x0f&@\xed\x00\x17m\x07\xdd%@F|\xba\x10c\xa6\xec?\xfc\t\x81\xb2\xf5\xe4%@\xd6RF\x16n(\xf4?\xec\x16\x14\xe1G\xb2\xf1\xbf\xf7A\xce\xa2\nJ\x11\xc01\xddE\x17\x800\xff\xbf\x87:\xb7\x8c\xd4@&@\xfe&\xcf\xec{\xfc%@i\x13\tL\x0e\xfe%@\xabx\xdb\xe9d\xea%@\xd8m\xe9\x83H\xff%@TV\xbaV\xd3\xeb%@\x03{\xef[\xba\x0b&@\xfe&\xcf\xec{\xfc%@\xe6\xa2\xb9\xf3\x00\x8b\xfe\xbf\xf5\x0f+hk+\xf7\xbf\x99zD\xcc?\xd4\x10@\xd4\x92\xb7X\xa1\x0b\x0b@K\xa1O\x99\xac\xc2\xf7\xbf\x90\x88f>38\x0b@Z\xa2\xb1Pm\xfb%@\xa9\xb7\x8fSM\x0f\xf9?\x1c8~\x10\xaf\x98\x02\xc0`\xb4\x0b\xb9\xf5\xfa\xf5\xbf_F{\x1f\xabi%@\xa1\x02\x0f\xc5\xad\x86%@\xff1\xfbQ\xcc\x1b&@d\x17w\x96q\xf7\x0b\xc0\xc4\xab\x89\xa6\x82.\xfe\xbf\xc2\xd3\xff\x12(\x9d\xf7\xbfN:\x92\xc9\'G\x0c\xc0fJ4Q\x06\xbc\x02\xc0h\x8e\xceG"/\xf8?s{\x18\x0c\xact\x06\xc0\x1e\xdc\xe0\xc2\xda\xe4%@\xadh\xbcI\x9c\xfb%@,`\xb3YP\x11&@\x124\xd5\xa0\x91\x8e\x02\xc0\x11\xd8>\xa6\xb7;\xf6?\x16O\xea\xea5b%@HQ8NMY\x10\xc0i\xc1\xd5f\xc6\x10&@\x11\x99\xe9\xd7\x03\xf5%@\x98C\x0c=\xa9\x9d\xf8?\xf4R8\xfa\x8fT%@\xc7\xc5\x87>\xc2\x12&@U\xf32\x0f\xf8\x18 @\xa6\xeb2\'|\xc2%@\xfeq|\xdf\xe8O\x11\xc0\xb5\xf3\xe7\xbai(\x0c@\n\xfe\xf1\x91t\xc9\x00\xc0d|\x8f\xa4O\xae\n@\xf6q\x80\x88wX\xf1\xbf\xa4\xe8\xfc\x8c<\xec\x0b\xc0kK\x81t\xa2\x1a\xf9?1\x8a3\x08\xbe\xb2\n@\xbe\x80\x1c\xeb\xdeA%@\xaf9\x0f\xd2\xad\xf8\x01\xc0\xb0j"T\xbd(%@\x86\xd2\xbb\xd7\xa7\xbc\xf8\xbfpi\x0eR\x1bd\xf7\xbf\xa3\xf5\x15\xda\xe9X\xef\xbf{\x07\xa8P\x84\xaf\xff\xbf\xe79\x1f\xf42\xcf%@\x91\tE\x85\xd7*&@\xe2\xe5\x92\x1e[\xf6%@y\xdeF\xea7c%@\xbb-\xcc"f0\x0c@\xe7\x15w\xb3LH\xf7\xbf\xe7\xd0-49\x8e\xfe\xbf.I\x04\xbbM\x86\t@Y\xed#\xea\xba\n\n@\xa0o\xe3\xeb\x97O\x10\xc0\xa7uP\xd5]\x8b\x10\xc0/\x9b2A\x9c\\\xf1\xbf\x03\xc0M\'\xf9\xbf\x0b\xc0\xa4\xe8\xfc\x8c<\xec\x0b\xc0\xab\x92\xf3K\xbd\xf6\xf8?$\x86G6\x84\xaf%@\x1a\x03;\xc9z\x1f\xe8?\x06U8d 3\xf8?\xbd\xb7\xc9\xe2\xc4\x18\x04\xc0\x11\xc1=\xfeK\xee\x0b\xc0\xf0\x82\x81\xe6\x8e\xcf\n\xc0'
p29
tp30
bg3
(g4
(I0
tp31
g6
tp32
Rp33
(I1
(I216
tp34
g13
I00
S'\x1c\xb2F\xaa\xc5\x9fS@D\xa8\xb2q\x814T@S]\xf0\xa8\xc1\xa1S@M\xae\xd5P\xdc\xaaS@\x8eY\xb37\x009T@5\xd3\x17\x96\xa8\xa0S@w\xb1\xe6c\xc5@T@\xe6T\xce\xff\x08dT@\x0e\xf9\xce\xe9\xf3\xaaS@\xe7Y\x19\xd6\x9c9T@S\x9d\x87\x16p+T@&\xd7\xbd\x99\x0b\xb3S@\x83\t\xfe\xcc+[T@\xda\x89b>\x043T@\xdaM\x99\x00IXT@\x986\x98\x80/3T@\xac\xb6\xf2aU\xa5S@2kTJ\xda\xb5S@\xec\x91?\xaa\xfb#T@\xa8kq\'\x9d\xb0S@\x9f\x98\xa0\xcan\xb4S@\xa9\xae\x87\x89\xb7%T@\xef\x990\x8b\xa8\xa4S@\xff"\x18\xc2\xd4\xa9S@0\xc5v{\x93\'T@J\x1dA@\xc54T@\xe9\x06v\x1f\xdc\xa5S@\x13L\x9d\xa0\xc7\xa6S@ze\x7f\xcc\x0c\xa9S@\x85\xef\xb5\xa3\xaf1T@D\x9eFJR?T@\x8f!/\x07t\xa3S@5\xb6\x03\x15\x035T@\x11 #\xa3\xd1LT@\x8ak\x9c\xf3)\xa4S@u\xd4x0I\xb8S@D"\xbe\x9e\xa26T@\x03\xcb\x14\x9a\x98\xa4S@\x83N\xee_$6T@}h\xba\xb7\xf7)T@z\xba>,\xd8YT@\\\xab\xd6m]\xa5S@\xe3\xed\xf7\x80R0T@\x01\xcc/\x85N9T@?{<a/6T@D\x7f\xed\xfb\xfb@T@\x80Yyd\xd7\xb3S@jLX\xbc\xc3<T@\x0e9\x8e\x9e\xd0\xadS@*\xe2\x10\xdc\t\xa7S@T\x12v"l2T@D\x15\xb9U\xf5\xacS@~\x9f\x1c\xe2\x8d/T@s6h\xfc\xb3/T@\xfa\x16d3t3T@R\x93\xdbj\xdf4T@\x93_\xe1\x85Y2T@\xa1\xd6\x05\xbe\x99\xb2S@CP"\x0b\x1c2T@}\xaf\xad\x14n\xa0S@qA9\x9f\xb4\xadS@;n\x05\x17e\xa9S@%\x13\xcd\xc6)\xa8S@\x046\xe3O@\xa6S@\x17\x13SG\xb6\xafS@\xd2G&\x1b\xcb\xadS@\xba\xbd\xe2\xdf\xd5\xabS@c\x9e\xac\x90\xb2\xaaS@Aq\xbe\xa0_\xaaS@\\\xab\xd6m]\xa5S@\xce\xdd\x92\x0f\x98\xa5S@\xbbR\x029\x1a,T@\t\x14\xd3\xa5\x889T@\x92m\xce\x96}\xa3S@\xfe\x12\xb7%B\x1eT@w]\xbb\x04\xeb2T@\xd5\xd8\xbe\x15\xb34T@\xc7S\x17\x15\x92+T@_\x04\xc5:\x045T@\xf1\x0f6\xf0\xe56T@\x11\xdeR\x05\xc0+T@>\xabV\xac\x15\xb5S@oFM\xec\xc46T@\xc2\xc9*\xdf<FT@rR\xea\x86\x9f+T@]\t\'\xbeG3T@\xd5\x15H\xb7<RT@t\xa6\x85<\x10\xaaS@\xa1\x96#\x08\xdd?T@P\xcb\xd0\xa5\xb1AT@>\tC\x08(3T@\xe0K\xb9k\xd8?T@\x94\xf4\xae\xa7\xe9\xa9S@\xb7\x1f\xd9s6 T@\xdf\xa6\xcb\x8b\x0e?T@H\xa0\xfa0\xce,T@\xf3\x80\x96\xaf`\xafS@\x0c4\xa1\xe4\xd54T@;\x93\x94i\t7T@\x04\xd1\x9b\xacw4T@\xb3\xef\xc2y,4T@\x08\xa0\xea\x95^2T@\x9b\xcc\r}l\xa0S@ j\xc8s\x1d\xabS@\xa7\xd7aT\xec\xa8S@\x12\xc9\xe2?u\xa8S@\x7f\xb1:\xc3\xc7\xa6S@?R\x90\xa6\xe3\xb4S@\xba\x9f[b\t\xa4S@\x9b\xf8\x17\xfa\xc82T@Sv\x97\x94\xc36T@\xe6\x85Mx\x81\x10T@\xa4\x8f\x91\x0e\xed@T@\xb2\xc7U\xbc\xe76T@k\xaa5\x94o4T@U\x95u[\x854T@K\xa4\xady\x17UT@\xfe\xe8|6\xdf\xa6S@u\xe0g\x9d\xfb2T@\xf95\x8fr\xf6>T@\x8e\xef0\x17\x91?T@\xf8\xbc\x8f\x18\xa13T@z\xf6q*h9T@4w\xe1\xbe\xf1LT@EE\xfd\xc9y+T@\x8a\xde\xc8\xde\x1bLT@qGY\xc9A?T@\x805#3\xd7\xa9S@\xcc\\t\xaaC3T@\xec\x98\x856\xd4MT@#\xd9-\xb38\xabS@\'\x03\xff\x0c7\xacS@t>a\x0c\xacAT@\x06\xc8 \xa5V\xadS@J\x1f\x93\xd7XJT@\tj\xfc\xf6\xe01T@B\x10\xe2E\xf4\'T@\xc7\x1c\xb3\xe0;3T@GXz\x97~\xa1S@\xb8cv5\xac\xa8S@\xa1\xd0\xde\xe1\xc2\xaaS@\xe5\xe5\xaf\t\xb4\xadS@D\xb7*8F\xaaS@l\xe6\xd4\x1e\xda\xa9S@C>*\x05\xdc\xa9S@\xb8cv5\xac\xa8S@\x85L\xf6\xcf\x100T@\xcaD\xb1 \xe1+T@g"\nN\xedWT@D\x08\xd7U\x8bMT@h\x83\x01,^+T@\xec\x95JQ\nNT@\x91\xcb\x98K\x9d\xadS@\xa6a;r`HT@d\t1S\xb30T@\xc0\xb7\xaeh\x8f?T@QD\xabqM\xb4S@\xf8\x1a\xc9\x10\xfc\xb4S@\x03\x8b\x1b\x05Y\xabS@q\xd0\xc62\xb36T@\xfd\xa1+$z\x10T@"\xd8\x1c7E?T@woZ\x91\xa9#T@\xe0k\x9e,<6T@\xc3\x17:\xae\xaaHT@NLs\x9d\xcc2T@]\'H\x10\x18\xabS@\xad\x00V\xed\xc3\xaaS@\x9e`\x95\xd1J\xa8S@zrz\xfe\xb90T@\x8e\xaay\x7f\xe7IT@\x10\x0eG@\xd4\xb4S@>\'\x9f\xa7\xf1*T@\xccK\xf2\x1f=\xa9S@\x99\xc4#A|\xaaS@N\xc5\xa8\xd7\x87HT@\x81\xbe\x9a\xad\xbd\xb4S@\xa6\xac\to\x0f\xaeS@\x1d\xaf\xab\xf8\x14*T@`iU\xc6\xb6\xb2S@\xcb\x83\xbb7\xb4\'T@)p\xc5l\tNT@\xd5\xba\x0e\x18\t/T@ \x96u\x04\x17LT@\x10L\x00q\xa41T@MA\x89\xf9\xc17T@h<\x1b\xd1hHT@f\xa1JB\x95MT@\xaeA\xc5\x8dz\xb2S@g\tx\x92\xc21T@-,)\x9b\xdc\xb3S@\\F[\xde\xd3+T@s\x988\x90\x19+T@\x00(\x15\xc4C1T@7\xe3\x8cU+0T@k*wWp\xb2S@\x01p\x05O\xcb\xa6S@\x9b0\x05\x10A\xabS@\x93M\x83\x88\x00\xb5S@\xf5pl\x97\x00NT@\xb1X\x033\xba+T@\r\xa9\xb7\x1730T@\xc5\xf0\xbb9\xd3KT@g\xe7 \t\x90MT@\xb2\x9c^6\xd0*T@\xd97\xad\xdf\xe7+T@\xb7\x7f\xd5\x93\x9c1T@\x83\x17\x97\xf7\x0f7T@MA\x89\xf9\xc17T@\xbcv\x04pRHT@\xd8\x12/\xd4\xc8\xb1S@\x17tAf[5T@\x15\x87\xf6\x99\xb8HT@s\xffVL\xb7,T@\x7fV\x17\xb5\x9f6T@o\x94\x0c\x8d\xe3 T@'
p35
tp36
btp37
a.
