# Supplementary material for: Sea ice drift data for Fram Strait derived from a feature-tracking algorithm applied on Sentinel-1 SAR imagery
Source: Data Brief. 2018 Apr 19;18:1410–5. doi: 10.1016/j.dib.2018.04.034 (PMC5999601; doi:10.1016/j.dib.2018.04.034)
Supplement: Supplementary file 2 — Supplementary material [file mmc2.zip › fs_s1a_data/HH_filter200vec/FramStrait_HH_20141205T154520_20141207T152851.dat]

(lp0
S'S1A_EW_GRDM_1SDH_20141205T154520_20141205T154620_003586_0043BF_F6E1.zip'
p1
aS'S1A_EW_GRDM_1SDH_20141207T152851_20141207T152951_003615_00446B_951D.zip'
p2
a(cnumpy.core.multiarray
_reconstruct
p3
(cnumpy
ndarray
p4
(I0
tp5
S'b'
p6
tp7
Rp8
(I1
(I5821
tp9
cnumpy
dtype
p10
(S'f8'
p11
I0
I1
tp12
Rp13
(I3
S'<'
p14
NNNI-1
I-1
I0
tp15
bI00
S'x\xf0\xf4\xb9\'t.@O\xb8\xf7\xc1x8-@\xdd\xe6\xa2\xc8\xd1\xcd(@\x06\xaf\\P\xf4\x91,@\xf4G\x93RA\x9d4@\xff\x1d\xe7\xfa\xf9\xe7%@\x8f\xb2\xb8n\xb9\xa0/@m\xaf\xbc\x89\xa3\x1d(@\xc1\xbb\x0b\x85W\x9f-@\xd8\xcfW,\x97\x1b.@\\NT\xafc%-@\x00\xdf\xaf\x9c\xbd8*@b\x92Q\xad\n\xbf(@\x06V\xd4w\x16\xcb0@\xba\xa7J\x03p\x10/@\x7fK2\x9b\x15\xed(@N\x8c\xa6p\xda\x8d*@\xef\xd2XU\xb9\x840@\\2.\x1f\x17\xb7.@\xaf\xa4\x02]\xf0\xc5(@\xcf\xe1\x04\xc4\xd6\x87*@\x0c\xc1}\xcf:\xfe,@\x00\xad\x0c\xfa\xd8\x15/@C[r(SX)@\xc6i\xe5s\r\x8b-@px\x8a\x9c\x19N(@\xe9\rZ\xbcc\x0b+@:\x88\x89\'\x8c\xce(@!P\xa7}\xc8\xca,@\x0eF[!\x13\xf0)@\xc8D\xe8_8\xa6&@\x1fK>\x81\x0e\x0f,@\x1a\xf7\x00F\xa7|)@h\x93\xe5\x85\xe8\n*@+\xe1w{w\x15&@m\xd3/\xe6nI2@\xe1\x01\x1aXnq(@\xbeJ\xb2\xc3J\xca0@\x7f%\xb6\xe6\xd1\x14-@!\xfa\x84\x9a\xf6<2@+n?9\xd8F*@,\xe1\x1a\xc7x\xbe(@\x07\x90X\x8bs\x9a/@\xc1-\x85a\x19\xa8\'@F\x17\xef"qC2@UId\xb1\xf4\xea%@\xa3DwT\xec1,@83\xb6\xb4QH*@[ST\xcc\xa7\x1b*@\x8f\xcb\xa2I\xf2/1@J\xc16\xa0\x14\xb1(@Mq\xeb\xba\x06\xf5/@{\xfbd\x15S\xcf*@\xb9w\xd8\x05XZ-@m),\x92\xc5L*@3\x9d\xaf<H+/@\x05\x06\x00@\xe7\xa0/@9n\xd5\x17\xff\xc71@\x9a\x8e,\xfe\xe7\xe5/@\x08\xcb\xa7\xf2\\y0@\xae\xd4W\xb7\xcc\xb9-@Z\xe5\xa2.\xe8k)@+\xe7\r\xc0X\x04*@\xc6\xa5r\x00\xc8\xe5+@\x1d1J\xfc\x92..@\xeb\xcc?E/\xda(@\x8f1h\xfd7\xe2,@S&i<q"-@\x92\xb3\x93\xaa\x1c\x83-@0s\xec\xa6\x83\xe2+@\x83\xd0\xcd\xe1\x03\xd20@sw\xafP\xa7\x9a)@J\xc9\xb4\xe3\xad\x920@\x94\xf5V2\xc7\xbe,@(h\x9d\x924l*@1\xe2\xab\xe2\x9c\xe8*@\xad\x895\x89\x04y1@\xd9\xa0q\xb0\x0f\xbb-@5\xaf\xef\x10\x00\x89(@\x12\xd7E\xd3r\x18&@\x89Y\xb0}\x97;&@\x9c2Cp\x8f\xa30@oZ\x0e7y\x05*@\xd7pY=(\t*@\x94\xf5\xaa\xb58\x900@#\x1awm\xe2\xf3%@\x16N\x15\xb8\xe8\xaf-@\x91]\xa8\x8a\x91\xba1@\xb1\xa4V\xa3\xfd\x82\'@\x1d\xda\xb6\x13*72@~\x13\x13\xd7\xa0\r(@\xcd-M6\xba\xec,@\xa9\xb9\xcc\x8c\x10\x1e,@(\xcb\xf8@\x85\xb0,@5\x93\xbd\xd8\xef\x80\'@P\x0e7\xe1\xdf\x1b*@\x08\x8d\xb5\x9b\x12\xcc1@\x93\xec\x8d\xcaj\xc6-@\xe3 w\xb8\xe2\xba-@\x82\xb3\x1d\xa3T\xb8,@\xa4\xee=6\x96\x07&@h`\xe0\x07\xa6\xa1\'@+\'\x9cJ\\\n-@Ym\x10p\x0f]&@2\x99y\xcb[!+@\x8fv\xb0\xc5|m,@\xdc\xe2\xbb\xb2\xf3\x97)@\xa4$\xfd\xe8\x03\n\'@\xb1\t\x10\x8b\x8bd.@\xce\xfat\xdd\x1f}3@\x9a\xb51H\xd5\xb4/@aM}\x83\x04\xc40@\xdf\xdb?\xb7D\x05-@n,\xa8:3\n\'@\xbd\x88#f\xaf\xf40@2=\x9c\x91\xf9\xf0(@rS\xe8\xe5+\x95(@;\x0bsC.\xad,@\x99\x0e\x1e\x8d\xa4X*@\x7fV\xe6\x8c\x18\xd4(@\x06\xf6D\x13\xc7\x05.@\xc1\xd5_\xb0\x9e\x04,@3(\xe2\xd3\xc9"1@<9\x7f7\xac\x1b(@^1\xdb\xaa.Z0@\xdcB\xfe}z4+@\xb51RVT\xf9(@\x17\xce@\xad\xd4f-@}\x8cL\x8a\xa6\xd3(@\xda\x17\xf3\xe0\xefk*@\xb4A\xe3F\x8fy*@\x91#\xab\x18%\xbc(@\xf5\x0c\x1aV\xa44,@$\x16G\x8a$q*@\x9fI\xceid\xda%@\x80\xd6\xaa\xa46\x16*@\x19:\x91\xd0\xce\xf7(@\xf5E\xe7\x8eB\x84-@\x02}\x12\x1e/x*@\xd0\x9b\xf55\x9a\x88-@5\x85]\x8ah\x88*@\xc7P\xa6~\xc3\xba&@Fb6X\xca\x04*@l\xcaa\xaa?{-@\xee\xa4\x8d\x1e\xde4.@\x0c\x93\xd3\x99\xaa&\'@\xea\x95\xa2\xb2Y)1@![\xf7\xbd\xc5\xa9(@\x90P\xf7\xf1\xe3\xaf*@\xac\x83\xfd\xc2/\xe8,@.zO\x1e-\xb2\'@f\x88L\xce\xe7\x0b*@\x89s\xb5\x94\'\xcb\'@@\xbd\xf0\xae\xc2\xd5&@5\xc9\xbet9y(@|8W\x1d\x99\xb0,@;E\xdd=_:+@\xd7\xc5\t\xce\t\xb8\'@{A\xaf\r\xae\xdb3@\x0e9}\xa2\xf5\xa81@aq\x1aUj^.@\x8c\xbfZ\rG\x0f*@t\x89g\xfa\xd1\xdd0@\xe4iA\x90\x1a\xce-@\xfe\xceR\x0e\x80\'-@\xedB\x13\x05\xab\xf6,@\xaa\xee%\t\xdd`+@\xcb|\x14u80)@\xfd\xe0$-\x84\x19.@\x7f\x1e\x1e\x85\xce\xce&@$],Tn\xcb)@o\xd8y\xdd\x93x.@$\xe5\x05I\xe2f3@\xeb[\xc2B\x97g0@#q\xe3\xecF+-@\xe1\xb3\xbfH1\xd00@\xc5\xcb\x8c\xf0P:,@\x81\xf9\'Y\xf0\x94*@Y]\x84\x8f\xf5\xb5\'@<\x81N>\xe0\xa7&@\xe6*\x1d\x18\xb7q,@\xc2m\xd1|\xfa 1@(\x1fuj#\xc70@\x02\xb7\x94%B\xc00@l\xe8\x01(4&-@\xd8\xc9\xd4:4\xc7.@\xf024m\xa2<,@&P+\x9eP\x99-@\x9b\xb5\xf3\xb0\xa8\xcc0@\xe2\xc9gLTF)@\x05\xfa\xf6\x19H3/@u\xb2O\x19\xf8\x111@;\x83\x82\xc8^E,@\x98\xa8S\x94\x84`4@F\xa0\x8f\xef\xfd@(@\xdfl4\x19\x8d\xe1.@L\xcc\x1e\xd6h\xd30@\xd0\x01\xd6\x01\x0f\xf10@\xcc\x0e\x90\xfc\xda!*@\xed\x14h}\x051(@0\xc5\xcd\x89{[-@?\x19\xfb\x00\xaf\xd7)@\x12\xda\xc9M\xc1\x94+@UA\'\xfc\xf4%(@\xb8\x0eop[\xd4+@\x0cSj\xf6\x08\x11)@\xb1\xaa\x1ay/\x1d+@_V\x91\x1b\x94\xc9&@\xcf\x18\xd1\'](1@m\xcewB\xe3\x91-@\x19\n0\xaeq\xe70@6\x02[\x9f\x1b2/@\xe9\x1cw\xac \x95.@0\x05{\x90{\xb82@\xf1,\x19\x0c\x05\x1c+@k\x894\xe65\xf8-@.\xcf\x0e\xad\x12e-@\xf3\x14$E\xf6V*@\xed\x9f\xfe~\xf7\xdd-@\x00\xfai\xedXO*@\x00Qf\xd8\x06\x841@z\x93\xf8\xe5\xc1\xba(@\xfa\xc2c\xbf\x1c\xff*@\xcby\xe1\x16q\n1@/\xd9 B\x040/@2\x96\xdd\x0b+\x8e0@\x84\x18/el\xfe,@\xf5\x0bW\xff\xf3\x1f*@\xdf7\x0e\x16\x10f(@ov\xed\x92\xea\xb2&@\xb6\xe3#\'\xfc\xc5(@i\xe2\x93\xa4q\x8e-@z_4\x90\x85\x881@?\xdb\x9c+\x03\x841@\xd6$\xf9w^\x8f-@\xfb\x84\xd3li\x890@\xff\x07}#4\xcf-@\x92_\xf2\xbfu\xde&@\xb5\x02\xdf$\x8d\x83-@\x93\xfb\xcd\x8d \xc0-@\x12r\x8e\xeePN1@\t\xec\xc5\xb0v6(@\xf8\xfef\xa0r\x8a1@4\xc1\x98yO\xd7-@j\xa0\x1c\n\x80)+@ns\x87H\x8d\xd3&@\xd78\xaa\xa7\xc9>0@\x02\x15\x14\xb9\xb4N+@Zm\xbd\xfb\xd3\x960@r&\x81\xb3\x02\x950@\xadid\xc0b\xdf/@\x82W_Zt*1@\xbb\x91\xae[\xa2Q+@w\x83\xf4\xeft\xc9-@T\xe30\xc7\xc6\xe0%@\x86\xeci\xa6\xf0D2@7\x8c\xbcRx\x96,@\x9az4\'_\xdd+@<S\x0b\x0b8U*@\xd0\xa3\x1c\xe6*\x9c(@_\xcf\x90Qa\xfd)@Y\x85\xc5\xd6\xc7H)@\xede$\xc2\xa4\xbc1@E\x00\xb0\n\x82\xae\'@\x9e\x1c\xe0eb41@\xd3Fx\xbc\xe4m*@\x04F\'\xc0\xd5\x81/@\x9dC=n\xee\xb21@>\x90\x84Z\xd5_,@\x89\xa7\xa8\x15MW-@"\x00n\xb6\xc1<,@ru\xeb{CK+@\x029g\x84\xbc\x862@T\x0f\xd7\xa8\x8f\n+@z\xf6\xd2\xe0t\x89*@\x9e|\xfd\x07\xba\xf4/@B\xd0(zx\xf7+@\xb2\xa9\xe7\x97\x18\xb2\'@\xd9q\xe6[\x8c[-@g\x12\x9b\xaf\x90\xbb%@\x1b\x08r\xc2\x02\r0@9\xc0\xbe>S^.@\xca\xe2\xfe{\xcc\xa3)@+\xe8\xdf\xff&\xb1(@"\x1dT\xbe\xbc\xac,@\xee\xd4\x15\xedO\xfa+@J#n<\xaf)*@\xe7\xe1\xd7\xc6\xc4w(@3\xb8@\xe6*\x10(@ZW\xf7s;\xfd.@\xd3\x11\xe7\xfe\xbc5&@x\x03\xc7\xba\x8aH.@U\x8f\xc8\xcaN\xca(@\xdd\xb3\xfd\xed\x7fV2@\x97\xf4\xf4:\x84\xcd/@4\x15\xc0\xb6\xb6B*@\x17\xe4\'\xa6\xa1;(@t\xc7\x12\x9e\xa11*@TRT\x97\xfa3(@\xba\x11L\xda\xc9\x87,@\xf2#,Q\xcb.-@\x0b;]\x83Y\xa2.@\xad\xc8\x85{\xbcU.@\x11\x97\xf6\x02&\x8c0@\xbe\xac;>v7(@\xdcG\x04\xcaP[.@\xd9g\x04\xbd\xb4\xeb0@\x86^\x95UT<.@f\xa6\x1c\x87\xff\xfc,@\xf4~t\xf1]a)@\x80\xf5(\x04\xab ,@\x9a\x9b\x98\x85\xd6\xdc-@S\r\x979d;*@\xb01\xe7\xdaPc\x1f@\xeev\x1b(M\xf1/@\xf3\xaf/~\x8c\x060@\x96;\x8e\x83\xacl-@\x0b%\\\x92\x14/&@\xbePq\xb8\xa4\x0c0@\xe3\xf9\x89\x14~\xed+@\xf9\xdcz\xddt\x9b-@\xc8\rAKWS/@\xec\x12\x9e\xd8\xb2\xaf2@ \n\xff\xa3d$+@+\xf8\xfb\x08"\x131@\xa8xL\x8eg\x82)@\x90 \x1eQ\xd0N-@\x02\x99\xc2_\xafi,@\xbc+Vq\x1eD(@B\xfdj\xe5R`*@\x9a\x8c.* \xdf(@\xe52\xd1\xb5jg1@\x9c\xfcm\xc4\x15+/@\x9dP\xf2\xce\xfb\xf00@(\xd3\x85\x82~+(@6\x0c\xbcj\x144*@\xa8\xab\xf15\xb6b-@\xd8\x1f\x03m+P(@\x94\xf0h\x83\x89\x19*@\xbd\xd0/\xe4\x86\x07,@@\xe0\x8d2\xc7\xc7,@\xe4\x9c:\xc1\x03\\*@V\xfc\x81et\xfd0@\xce\xc0\xcf\x89\xca\xc2,@e\xa6\xcd\xf4\xea\xb5.@\x02;\xe7(\xca\xaa.@\xa3V\xab\xeep\xcb-@\x8e\xcc3\\\xbdU/@K-\xcc\xd8\xaf\x040@\x8cG"\xdf\x1cR(@\xe7n\xd9\xa6\x1d\xc8,@\xd58\xa1\xc7\x94\xe10@,\x176\t-Y(@\x15A.Lv\xd20@\xdb\xf5\x00\xc8\xd960@M\xcbqI7S1@\x8c\'\x84\xc1nH*@+\x84)\x1d\x92%1@\xff\xc8:\x04\x89\xbe)@\xb4\xfc\xfb\x1e\xb4\xb2,@F~\xc3#7\x92.@;\xad3\xfes\x9a*@\xf0|k98\xbd0@\x9e\xc2\xfb\x99\xb2`-@\x16,\x95\xab\xa1Y(@\x01\xcc`JQ\xe70@\xc8\xad\x06\'\x85%+@W\\j\xdf\t +@\xe6\xd6\x80t\xec4&@m\t\xb4mO\xa8,@\xb8\xfa\x9a\x9f\xce\xba,@\xd7#P \xae\xa5(@6\x96$\xb2\x02\xa4,@h\xdb\x8fS\x86\xb8(@\xc5\xdbq\x7f\x1e\xcd-@\xb0\xd9>\xf3\xe2H-@\x94\xcc\x14\xae\xe3\xa8(@\x8c\x87\xdc\xae\xd6l(@\xd6\xe72t\rj4@6s}Z\x0b9-@\x0c)\x8b\xfc\xb0\x8c-@y\xaa\xb5[\x84\x92,@+\n\x9e#Rl.@\xd9\xc2b\x8eo\x98*@\xcb\x93\xb4\xedDQ,@\xd4\xd9vd\x10N*@\xea\x05ejr\xb31@\xce\xfbG3 q)@`\x11\xb3\xbe\x94X0@\x80\xa8\xce\x92\x01R.@\x02L\xfa\x01\xa6z,@\xea y\xe0\xb4\x85*@\xe1z#\xbfK\xf8\'@\xb2\x0c\xcf\xf7~\xe0*@\xab}z#\xf6\xf70@Y\xb4\xf2\xd0q\xe90@\r\xdbyc\x94\xbb-@\xad\xc0\xf9\xc4Y\xae(@\x88\xce\x90[\xa6\xf90@\xe4\xed\x16\xb6*\xf60@\x18\xd2\x17\x85\xc0F/@\xa7\xcd\xfa\xa6\xf8\xad0@C\x00E\xa8\x1a\x86.@m\x9f@\x84\xa4\xf10@C~!\xfe}\xf0)@\x9c\n\x9e3\xc1_2@\xf2b]\xca\xa3\x0f/@\x8dX\x16\xd3\xfe\xf3,@?\xce\x0b\x16\xca\x1c/@\xad\xcc\x10k\xb6\xee-@\xd51\xae\xe7s\xe2+@E\xef\xb8b\x173\'@\xe0\xd3j\x18a}*@}KT!|\xff)@n/K\x92\xe1%1@[\x0e\xfe\x9e^o+@\xde\xc2\xeb\x7f\x05\xb8&@\xf5:&\x1cn\x82(@\x9e\x14\'\xce\xce\xe6/@\xeeE\tIIt,@m\xdc\rs^\xa7(@\x17l\xdd\xa6\xc0~*@\xbe\xbe*(I\xe7*@~\xeb\x9c\\1\xa01@\xda/\xc8\x95\x00w.@-\xd3\x96\x07\x7fk%@\x88H\x1f\xfc\xc6\x18(@@\x85Y,\xa7\xa90@\x06\x90G\x1bGt-@\xf7\xa6\n\xd9%\xf8\'@\r\xb2\xf4\x91\xdd-1@>\x15\xc8\xf5\x10\xd50@\x95\x9a"\x82G\xf0)@\x8f\xd5\xc6\xc9]\xce+@\xf4\xe6\xcfvl\x84)@\xe6\xefDs\x9e\x96%@$u\xe5\x88\xeb\xae(@\xde\xfd\xb2X\xfb\xe5.@\x11\xeaF\x1f`\x9c)@\xfcsI\xa5\x95\xad0@,\xf5\xe7\x04\xea&,@9\xac\xa1\x11z\xca-@\xea\xc7x\xe4j\xed0@6\xde\xbb\x05\x0eF,@;\x84\x12k\xb1\xc6,@;\xae\xf7qv\xe5.@\x0f\x04o97\x7f4@\x92\xe5\xac\xf69\x814@\x084\xda\\\xb5\x9c/@\xca\'\x18\x8d^\x86,@\xc2\xff[]\xe4\xf4(@Vh\xf3\xef\xd4%*@C\xc0\xf4\xda{\xbd/@ZL\xb6(\xb4\xef\'@W\xf3\x1b\x8c\xf8\x1e)@\\\xe4\xb8,\xbc\n,@\xd9]\x97\xc9\xbe\x90\'@\xc5\x10d\x0c\xadU-@|r\xe0$\xb2k,@M%\xcd\x88\xb1[.@\x88\x88\x0e(\x16\xcf(@\xb9\xec\x8ft\xa902@\x0cDg9\x15\x1f2@c\xff\x00\x84\xd3\xb31@<\x99<\xbf\xbfg0@\xef\xb16\x1eq\x8d)@\xb3F\x13^_\xa6)@K\x0e|\xec\x17H+@ \x98.1"\xa40@\x06\xbe\xb1\x088p*@\r\xcb\xe2;\x7f\r-@\xfc\xfa(Yu\x1b*@nA=\xecV\xf81@\xbc\xcd\xfc`g8(@\x1b\xe4\xa0\x0f\xa3.*@\xb7\xf3$d \xcd-@EU\x84\xdbx\xa7,@\xf8\xf7(\xb8\xb9\xe1(@\x05&\x02\x1ad\xde0@kW"\xd8u?0@\x823\xf9\xf0\xdaL)@\xe0K]qb\x93(@\x06z\xad\x1a\xce\x89.@\x1ei\x8f\x9f`\xd1%@\x99\xd0\xe5\x01~\xd1)@]\x9fb\xb6\xc2\x0b)@\x8f\x04K\xaac\xfd2@\xa78m \xfb\xd3*@\xeb\xbb\x13\xc4P\xc52@Y\xd2\xc0\x9a-\x84+@yd\x0f\xeb\xfa\xa72@\xca\xa0-\x83\xef\xc34@\xc7#\xc9mC\xca)@\x13il\xba\xe4y-@R\xbe\xb1\xf2\xeb\xa8,@7]_k"B-@1\x9bQ}Vo\'@\xab\xf1\xba+Fc&@g\x83kc:X&@\xb14Y\xa4:\xd6.@H\x8c\xf0l\xe1\xd9.@N)\x05\n\xe3\xe8-@\xc5\x87\xf7L:\x08)@\xf2\xaesE\xd7\xf4*@\xc6\x99\x0f\xb4\x92\x00,@<,\xd6d_\xc9\'@P"\xe4\xc4\x1fq(@\xae\x15\x89\x8bod2@Ju\xb01x\xd1.@\x98\xca\x92\x92kc,@\xcfY\x1c:\xda\xb9(@\x14\xb4\xb8K\x1di*@\x8f\x96D\xb39\xd7\'@\x94\x03\xe7\x9f\xd7\xac&@_\xb0\x85\xcby")@\xb4G*M\xb9\xea)@ENZ\x05\xdb\xc4\'@\xbd\xfc\x87\x02"\xd6(@\x93`\x80\x08K\xd12@\xa8=\x19\xfb\xf3l\'@\xb0\x92\xc3\x99\xd2*,@\xab$\xda_\xc8\xf8*@$\x1f\x07S(\n-@\x81\xca\xd6\x04(Z.@7\x99~\x89\x8e\x0c*@Tw\x8b\xb3[\xa2,@j\xbd\x9b\'\xb1\xb8,@\xbf\xbb\xde\xb3\xf3\x7f(@\xf7\xdfP\xe0\x1f\x860@w\xe9\x0c(\xa2,0@\xa6L\xd5\x0bd\xf30@\x8e\xb6\xbf\xd3\xb7b0@$tR\xdd\x06\xae%@?(\xd2\xd6j\x1b)@\xdd\xaa\xf6T.\xc7)@\xea@\xdc\x1f\x9f 0@,\xe7\xe5\xd7 K+@\x1f\x96\xf1\xf7\n-*@\xc7>\xda#<\x06+@"\xa7W\x1c\xb2v.@c\x1c\xd4\xc9\xbe~(@\x0b\x00(\xda\xe4\')@;\x86_\x8b\xd0\x8f.@\xd2k\ts\xa3-%@\x19\x14^\xfd\xe2&+@.\xefbd\x816-@r\xb6\xe2\xb5\xe5J)@c\x89_,\x85\xff,@\xe9\xe0\x90\x8bpA*@I\xc7\xe1\x88#\x1f.@\x91\xc5\xaa\xafa\x14)@\xcb\xf3A\x1an9-@ \x96\x07g\xa9S*@\'N\xb8\x8b\x1cV0@A\x19$w\x15m*@\x9b1X?\xa3$+@\xbb$\xbe\xfewb-@Aw\xc4\x7f\xa0\xdb-@\xf4\xff,/J%0@\x97;|*\xda02@\'N\xac\x07K\xe4-@\xa4a%\\\x04p,@hB\x80:\xe5})@-\x91\xfd\xe1\x8ct\'@1\xbe\xb5<\xeb\xf30@\x94\xadM\x0e\x17C-@\x92E\x18\xeeL\xbc0@\xed\x84\xef\xcb\xcb\xf3)@\xef\xb7U\'Qm(@\x83\xb0\x18HM\x11(@e\xa7-\nXK.@\xbe1\xc1\xa0\x9a\xd7.@\x88\x1e\xbc\x7f\xbd\x8f!@uw\t\xc6\xfco,@\xa1\xd9\xf2\x83\x96Z-@\x17\xa2\xb8\x12"\xd00@5\x14\xed\x1b\x96\xd60@\xb9\xdb\xd6\xdc\x97\xf11@\xa3\xe1\x18\x89\xf8\xb72@\x0b1G\xc6\xceY,@\xe8\x87\xf7\xe1\x0e\x1b,@\xc5\x81\x19\xd6f\x96-@\xbd\x95\xf5\x95\x04U&@\x0bl:\xea#\xfe-@\xf6\x11\x16\xf5O\x8a)@\xcb\xf3\xc3L"Y*@p\xf6\xafd`\x05+@\x0e\x81\xf6\xb8\x93./@\xb2\xe5.5\x1a\xb52@uS?\x00{\x19/@\xc9/\xdcn\xc6\t-@\x9d3\xd8\x9eiP1@\x1a\xdd\xf2\xe8\x9c/0@\x15&H\xb1\xdb\xc62@\xbe\xaai\x97\xa2\xf70@\n\x11\xfeH\x0fq*@Z\xf1&n\x03}(@\xbcT\xe5I\xfa\'*@!\x08\x0c\x822%)@\xf3\x9eO\xa4\xdaz,@/E\x8a\xf6\xcc\xd90@\xa7\x02\xa1\xc9 \xb1-@\x00he:\xb9\x032@\xc7.\xa0Y\xa8$.@j\xe8\x9c\xb6\xb0\xfb)@\xcaK8$\x08\xb42@h1\x04\xb7\x8f\x8d-@O\x8b\xb9\xbe\xdf\xc0,@\x0f|Y\xad+\x93*@\xed\x08\xb18\xb6q\'@\x16\x8b\x1c\x17n\xf8+@\xab\xbdi\x15\xd9\x00\'@\x9c6\x17\xfah\x8e0@\xb1&\xb7\x86\x03\x1f0@\x1a\xa0Oi_\x13-@\x02\x8a\xdb\xf3J\x9b*@\x1a\xfd\xf0z5\x14.@\xaf\x8d\xb3.\xa6\x85)@!\xca\x91l\x8d3.@2\x85\xf6S\xc7,1@\xad\xb8\xe8V\x99f(@\x14(6\xec\xb8\xf9%@\xe3m&\xca\xc6\xc0.@#\xe4\rH\xec\xe0-@\xee\x02\x1b\xfb\xbdx1@R\xa9\xee\x02\xa3E\'@\xc1x\xfcG:\xcd/@q"\x19\x1f\xa7\x16\'@j.\x1bU<++@\xad>\x97\xb7N|.@\xfa^\xebN?6*@B\xa5W\x86\xed\x92-@;\xdf\x96\x13Q\xa6&@\xfdy\x1f\x94\x8c\xc1)@\xa5\xb9\'\xabV\x11-@7V1L\x11\x89(@\xf8:=ut"1@}C\x9b\x7f\xf6\xca\'@\xf5?\xef\xad\xfb?\'@t\xc3\xbb\x93\x84+,@\x15r$\xcf\x8a\xc2+@\x92\xa2\x8b/\xbf\x91.@a\x9a#\x8bF\x90,@0-<\xf4\x0e=*@\x93\x8c\xc1\xd8\'n*@h\xe0k\xa4g&+@\x87_\x07`=\x8a-@\x19t\x11\x8a\x99{,@Q=W0\xfd\x8c-@\\}\xe1\x15\xdf\xd50@b\x87\'\xabP\x07-@\xf2Z3\x96%\xcc)@\x82\xaf\xe6\x82\x85\xd7*@O\x98\xca/\'\x9b-@\x83R\x1bM\xfa\x174@2\x87jN\xa4$/@\x03\x8e\xfe\xcat\t/@/\xeb>6K0+@\x96\x87o\xae\xdb1-@\x03\xb5pB!K*@2-\xea\xa5\x8dP-@~\xac\xf4\xaa\x15\xd22@\xf7f\xc1\xeb\xf8\xc4,@W\xb9ca\xa9t-@\xea%\xb2a{ \'@&\xd3\xb6\x97\x9a\xdb(@}\x98\x11\x85\xf8\xa8&@s\xac\xdfK,i\'@\x97\xe1\x95\x1d\nP(@\xfa\xbe\\\x19\x18\x1d(@\x15O\xbeR\xda{.@B\xeb\xaf\x17\x07\xa7-@\xa5\xab\xf2S\xab\x1c*@rq\xd6\xcc\xf5!1@\x86\xc4i\xaa\xf0\xf4*@!\xf9\x16\xbd\x8a\r1@\x95\xab\xd5\xf3\x0b\xe0(@\x1b\xc40\xa1\xee\xc92@\x0c\x899%\x9e\xa00@\xf5v\x12r\xe9\xfd&@z\x0e\x02\x1c1\x93-@0oT\xbc.\x84\'@\xba\xb7{\xdd\xc96*@Q\x93#\x86\x89\xee(@\xa2\xb3\xab\\\xddL)@\x83\x1b\x0c{(\x99\'@\xa4\xa1\xad\x98B\xf2(@ \x90\x82v\xcd\xba,@\x1e\x9b\xd2Xn4.@\xf0\xd3p\xf3\x82\xd0\'@i!8\xbb`\xb0.@A\x0cK\x8e\xff\xcc)@\xf4\xc3\xfd7\xee~*@5\t\xa4\xb4[?\'@\x1c\x88\xca\xdf\xa8\xe8+@\x1cg\xa1A\x9aE,@-\x86\x9d4k#/@\x18\x85q3<{(@\xc9\x1d\xd6\x0b\xb8Q0@RFb\x1dg\x18-@\xf4]&\xdb)4)@6\x1d\x84\xbcs\x89(@\xf9 \x19\xe4$\x12*@uN\xcd\x1e9(*@\x9fU\xf3\x02qf,@t\x1b\xe5C\xfa\x18+@\xfc\xc3\xf7\xae\xa7\n4@h\xcb\xc4X\xb7v)@\x83W\x9cF\\Q(@d\xe1\x1fMK\x1e/@\x86\x08A\xf4\xe4*(@\xbbe\x9a\xf4\xce<*@k\xf2\x1e\xf8\xb6\x11)@\x91\xc7\x02\xb4o\x0b*@_\xdd\xfe@\xae\xa1+@\xb6Y\x06\xb6-\xfd-@!\xcfm\x12-\x01\'@\x84\x0e\x12\x9a\t\x90-@\xe6\xd3;y\xd2^+@\xf4a\xe6\xa85++@\x1e\xbe\xfa\x1c\x04\xc2+@k\xe8\x0c\x87\xa9\x87(@\xdd_\x92\xa7\x0c!*@\x9d\xec\x11\xd2\xc3\x9f(@\xba\x0b2^\xc8\xea%@\x1e/\xed^\xddD.@k\xb9|l\xfb\x93\'@\xb8\x1a4\x17\xd6\x97(@\xa7K\xdd\x04\x9f\xcf*@\x05j\x92\xe6\xf2~.@\x83Wg\x8a\xf85(@\xebr\xe6\xeb\xf9\x86.@\xb4\x98\x88\xd4\xeb\x9a-@\x84\xa0D\x1ds\\(@\xf3\xac\xa2c\xf2:1@\xc28\r\xd1\xe3\x88(@pr.\xea}5*@8\xab\xb3\xa5\x18\xff-@@\xf1Ar\xd1\x901@\x1a\xf0\xd0/\xb4\x03*@\x9aXiyhe-@\x9e\x9cK\xcd\x1c )@\xc0\xbe\x1a\x08\x10d/@\xb0\xbc\x11\xb4\xa4S+@e\xeb\xba\xa0\xcf\xc5*@IW\xde\xd3\xf7Y(@\x9a\xb3m]hx-@\xacZ\xad\xb7\x01\xa9,@\xe9\xb0\x92\xba\xe3\xf4+@)\xce\xa1Y\n\x14&@T\x06\x02j\x0c\xed,@\xe3\x01\x8a\xe4\xb3\xd7-@\xca+\xd2\x99[\n1@\x14\x92\x8e\x1bB4(@8</\xa3ir0@d\x08)F\x861,@\x07\xb7\x8f\x8f\xebZ*@.=\xf6\x03b\xc8.@\xed;=\xc8\xb5\xfa)@\xb9 \x91\xa8\xfd\xfb-@/\xe3kb\xfe\xaa\'@\x15\t\x851%W.@il\x94\x06a\x04/@{\xb4]\x05\xf9\xfa0@i\xdc\xf5a\xf9\x8e0@\x8d\xed\x94!\xe2\xce(@{\xd5\xa9}q\xe1,@\x83\x01!\xa6-i-@\x96\xe2\xa1Y\xd9j+@\xac\xfd\xeb\x8e\n\xcf%@\x91\x11(\xd9Q\x0f(@\xe95\x8a\xa8\xcb+0@i\xf9\x14\xc3\x0e\x88/@\x03\xa5\x11M\x14\xe6%@\x95.\xff\t\x87\x9c0@\x89\x15\xf0\xf9/\xcf1@\x17_\xaf\xddL\xe9&@C\xb1\xc9\xcf;\xb82@U\xe8\x7f_\x11&-@:\xa1c\xf0\xbc\x13*@\xb9\xe9\x1f\xa8\x97R-@\xa7XPf\xf9\t.@\x1f\xe5eOB$-@]\xb6\xbe3\x8fJ+@\x1c\xd7\x03@\x8c\xa7\'@\'\x19zE\xcb\xc6.@\x98\xe8e\xd3\x88\xf6)@:\x11\xb3\x15\xaa\x17*@(\x1f\xa8]\t\xc6*@\x83d\xa5\xf4\xb1\xef%@un\xdbq\x14#,@[\xe1\xb3&\xc9C/@\x02\xb0\x03\xa0k\x170@\x19y\x8a}\x16#*@DRbm|\xdc-@\xc4\xf2@\xac}\xf2/@\xfb)(kjz(@,\x88\xae\x1a(\x04.@\x90\r\xfdK_\x81-@L0\x03\xe6r&*@\xb6\xf7\xf8by\xcb-@\xda\xc9\xb5\xbclo(@\xac\x03\x12 \xb1B,@S\x01\xbf\xd6t\x141@\xfb\x88\xd4\x82\x88J2@>0O\xc2\xfd(0@\x06\xafS\xaez\xa0-@O\'Ke\xd5\x850@(\x8b\x98\xd9\xd6H+@J \xff\xcc\x83A1@\xd6\xb2^|~/.@S\xd4~\xc4\xb8\x05-@\t\x87\xc9\xb4\xbb\x992@I\x93\xd4\xbfw\xfe)@\xcb\x92\xe8\xd6\x8b\x9a.@\xb7E?\xd4r\xa3.@\xdc+.\xf9\x14\xc7,@\xed\x02\x9d\xea\xb7\xd60@\x17\x93]\x0c\x92\xa4&@%BC_i\x0c0@\xe4\n\xcfc`\x07)@Y\xb4%\xe5\x83\t.@\x8f\xda\x8bA\x93\x12+@\xeb\xd5)\xfe\x1d\xef.@\x89\x94\xffu\xcb\x862@\x89P\xf5\xd5\xd4 +@\xe1,\xdb\xfc.\xf8(@\xab\x04\xd4\x12\xf6\xd4/@\xe5\xec6\x8c\x97\xfc/@Q\x85\xdb\xda\x16\xdb-@\xe7\r?\xea\xf0\x00-@\xbal*\x98\x92\xa2&@8]\xa4\xec\xb0\x9c(@:\xbf,\xd8BB.@\xa1\xfb\x05t\xea\xe9/@[W\x04\xbb\xb0\x03(@@\xa9\x8e\xf9 \xfe\'@,J\xac\xe7\xf3^*@*dM\xc9\xe49.@\xe7f|\xff\x9f\xcf-@\x82W\xc6\xd0\xe8\xbf-@\xc5\xb0>W\xe7\xa52@L\xd0\xefcn\x01.@\xd9G\x8d\xa6{\x97(@\x89\xd8[\xf6\x98\x1d&@\t\x15\xc6v\xf1x\'@\xc7\xc3\xe7\xefp\xce\'@\x15\x9d\x06\xf5jD0@\xe7NK\xd7\xc0p/@hI3\xab=M(@\x85l.\nP\xc8+@\xd4z\\\xc8u\x1c*@\xdb\xad\xd9\xa9\x91\xbe-@\xb7\x06s\x8c\xb7\x9a(@\x1cGA\x06.\xc31@\xe3f\x0f\xdc\xf0|.@\xc9\xafq\x01\xb8,-@Q\xad\x19\xbd\x7fO.@H\x07\xe5s\xc7\x822@\xdc\xf4q\xfa\x94C+@\x02j\x9eSK\xa9)@\x1eZ\xa1$^\xc6(@(\xc5\xc9\x8a\x01\t)@\x81\x02\x130\xe29)@\x06\xf4\xe7\xf3x()@H\xaeZ_$\xee(@B\xe1:\x87\x18\x95(@)z\xaf\xeb\xbe\x1d,@\xca\xc4\xea<\xb2\xb4\'@\xe7/\xc7\xf8\xfa\xa4)@\xa60\xc2\x05\x95\xca,@\xb6f\xe2\x03\x85\xb40@\x1c\xbc\x82t\xd8C.@5\xc9\xf9\xbb@\x9e&@\x94y\xb6.\xee\x8c(@\x91\xef#\xe3,/*@ \xce\xb5\xa8\x8a\xff&@\xae\xd8\xaf\x02k\x86(@\xa7[\x11\x88_;0@-\xff\xf0\xcb\x8a\xf10@\xec\x97\x0e\xd9\xdf\x84)@\xf8\x1e\xbe,b#(@u\xea\xd2\xe7\x88\x942@\xf5\xf3\xf7g\xe7\xd5+@[\xf7\xfe\xc1%\x0b2@\x1b\x89\x07\xc5q\x81,@zKV\x05 \x9a/@\xf2\x96\xc4$p\x1f0@.\xa7\x19\xab\xfe\x0f+@S\xf1\x9c\x1al\n-@\xa9d\xcc:\x8ce2@t\xfe\xeeZ(\x9d(@Z\x8e\x1b\xd2\x15Y-@\x01\xf6I\xf6\xc3\xea,@TH\x98\xf5\xca\xa0.@z\xbdBw\x8c\x1b.@O\x0e\xcf\xf9)\xbe)@!\xd5\x92s+\x9e(@\x9c\xfdf\x07W2-@\x0ea\x86\xb0\xf3u(@\xca\x8b\x1c(\xf0J/@\x01DY\xb2\xcc2)@\x8e\x9e\xfd\xa2\xf8\xf5\'@\x82\xb6\x87\xe6\x96\x16-@\xdc\x00\xbe\xcb\xd9\xfd,@\x96\xfe\xa3\xa0:8-@\xb0\x95\x08\xb0\x00\x98-@\x0eM!_\x90p\'@]5\x12F\nJ+@\xc3\x01[\x81\xa3]0@\r\xcaH\xa6#\x03+@\x88\x13\xb9<lV(@\r\xc7\x0c\xabV\xee0@\xc9\xda\xc1\xd8A-+@\xc1\xb4\x1d\xd8*\x871@\xc5 \xff\x01\xd8U/@\xf1\x99\x8a\xc9\xf8\x86,@\x109o<-\xb2\'@\xdc<\xf3\x8f\x0f=+@Rn\x03\x9b\xe9\xd2-@\xf6U\xa2\xaf"\xce/@\x18\xb3\x06UxD+@R\xa4\xebN\x8f\x820@\xdd\xe1S\xd5\xee\xa4(@\xc4\xa7\x07s\xf7)*@\xf4~\xebAH\x05.@;!S\x84\x8c[.@%h\xb6\xb0\x18\xbf-@\xb6\x7f\xc3\xd6R\xeb0@dt\xe1\xa8\x9a$2@ao&i-\x050@\xdfy\xf2\xb2\xf8G+@\x19\xd5\x13\xf0\xd0\x131@EG\xce\xd9\x82\xc1,@m\xc3(\x85v\x1b)@\xd9\x8b\xf7[-\xf40@\x18.\xde\xa8\xba\x8f*@N\xe9Lf_\x99.@\xa9\xc7\xa8\x1e5\x121@\x90#\'\xa7\xa0\xcd,@\xd96"\xc7\xd1\xe4(@H\x9cZ;\x91G\'@\xa3\x06\xd0\t.z,@\x8aL\xa23\xf7\xa3+@\x19c\x9c\xd3\xfc\x93-@\x81\x18\xbe\\!\x0c+@\xe1\xfd^\x1aU\x121@\n\xf1C\xe6\xd0\x12(@\xfb{]\x17\x05=*@j\x1dG\xc77\xaa,@\x19\xe6\xdb\x15\xfe\xa1-@\r\x8f\xdaE[\xb4(@i\xbd\xf1\xfd\xb1\xd3.@\x03GA:L\x14-@HU})2\x7f-@\n\xca\xe8Nz\xd2/@k\'\xa2\xafD\xeb*@\x88\xbf\x0fi/\x031@{\xa3\\I\x1bn*@\xa4F\x14aGg(@\xb9\xe8\x84\'\xfbB.@\x98\x1b)\x84C\x131@/\xd4\\Q\xf4S(@9\xe5\xd6\xc7`\xea-@\x93\x87SQ\x9f\xf10@<\x96\xbdb\xe4\xeb0@\xffh\xbe\x91\x9d-*@)C\xf2\xd1\xa0\xec-@(f\xd3/\tv.@\xd17\x11$\x11l-@*\xbc\xe4\xc7\xdf\x81/@(\x88\xe9\xbd\x0ef*@\xa6D\x12\x03\x89T,@\x10\xaf\xecx\xac\x11+@\x98\x90{\xf6\x9aS*@\xf0[\xce\xfc\xf3\xb7\'@\xb5\xfd\x13s\x92?0@\x86\xad\x9ek\xd1\xb6,@\xae\xabM\x919R1@\xc0\x92tXxO*@c\x88\x0f\x90\xb8i)@u\xaa\x98\x1c\x86\x01\'@c\x14\'6\x98\xc8,@f\x0c/\'\xb4\x95(@\xadt\xa2M\xa4$+@^\xec.\x8a\xc2l*@\x0b\x9d/\xb2\xbfT*@\xa0s\x1a\xee\xc0<*@G\x88b#>\x8c1@\xe9tcO\xc9\xb5\'@\xb1h\xf2\x1a\xb7\xf6/@\xe1\xbc\xe5\xc83\x081@pk\xb8\xce\xd3\x13&@|\xdb\xc6\xa87A,@\xfaq\xeb\xf2\x81\\,@\xcc\x1a\x88\xbb\xb2S/@o`\r#gJ*@\xa4\x17\xdbe\xe9\xa90@t\xd9E\xf0b*+@\x04~\xa9b\xe7\x9f-@\xf1\xa6\xd5z#\xa3\'@\x98\xa2\x0e\xbd\xee\x891@\xb4\xf2\xd6\xb7\xa2`(@\xc9e\xbe\xf4@+%@8\x19\ru\xa7\x7f(@\xe1\xa23\xc8\xfb\x83(@\xbe\xc4M\x18t\x9a*@\xed1\xbb\xc3\xbc\x97.@L|q\xb21\xd6*@\x04\x14\xdbB\xb8\x90-@P\xc1\xb6t9\xf50@y\xb31\x01\x9a\x18.@l\xf8\xe5\xb1\xc3\'-@\xb1\xa5\x1bo\xbe\x12.@\x10Z\xb6\xb5\xca~-@\xd96\x90\x0e}%.@^\xbat\xca\xdf$+@\x0e\x8c\x9a\x13E\xb4-@\x13!;\xd0y\x061@\xc4\xc7\xc20jY0@\xaew\x8e\xe0ca.@\xca,\x805\x0f++@!gwoln0@\x85\xd1\xef\xe0\x85Q+@C\xec\x1a\x11+\xa5(@\xcan\x13|\x14\x000@\xbdV&\xac\x0772@\r%\xe3\xa9\'\x841@=\xe3n\xc4>\x06.@\x1e_\x0b\x8a\\30@h\x89\xff\x95oZ/@\xbcy:\x98\x94\xa4,@\x9f\xba"\xbbK`.@\xbc\xf7\x9b4\r\xf10@;\xf5\x99};P*@\x87X\xd0\xf0\x8cF-@3\xbfx\xc3ZU-@\x8e,\xc8P\x95\x07)@\xc8\xaal\xc8@\xab+@Dp\xa8K\xa9i*@\xf6\xe8RZ\xc9\xf4-@:\x8c9\x95\xef\xbd\'@\xfe9\xa3\xd4,W*@\xad\x15M\x97\x04\xbd0@\x01L\x0b\xce\xa5Z*@\x8c\x9a\xa3;6\xf40@]\x99\xf9\xbd8u-@\x0f`\x88va\xa4-@\xd6\xc7FAL\'+@W\\s\xede\xf70@\xca\xbc\x179\xfc\xd9\'@L\xc1y\xa3\x8b\xbb0@\xdc`\xc4%Ls-@\'\x1df\xdax7-@\x13I>\x00\t\xd40@#\x8f\x94 \xa4\xdb0@\xc5\xa1\x04\x04\x92\xf90@5\xf7\x0e\xdc\x8b\x81(@\x8e\x17\x89\xa5\xe5\x131@\xbb\x18v\xf3\xc4r1@Q\xc9\xf2\x9de\x9a+@\xa9\x01\x0cw\x90\xf60@/nj\xbf\xcf\x9d-@\xf8\x9a&\xe9\x92\x11.@n\xf6\xc7\x87@\x9a*@\xcc\xc4\xde\x0b\x968*@\xf3l\xdf;\x8dL.@\xf9j\xc5\xb1\x8b\xc7,@8\xdf\xfee\xf9<,@\xa6\xbc\x95g*\x011@e\xe7\x92\xa4\xc8\xdc)@\x10\xf1\x17\x99X\xa0/@\x17\x94\xbf\xe6\xcb *@\x00\x1d\xf91\x00\x89/@\xf7\x14\x8f\xf7\xb6\x93-@D\xd3\xd5\x92!p-@\x855\x91\xbd\xc6*(@\x9e\xa5`\x81\x99\x891@Rh\x1e\xe5<\xf60@M\xed\x91>\xa4\xd3)@\x1d\xe8\xed\xf3\xf2l(@\xbc\xab@9tQ*@Q\xc6\xb1\x89\x85^+@4A/pqE,@\x02\xca;\xc9\xe0\xa1*@L_uev/.@\x131\xed\x9b\xcf\xfb-@\xc7\xa5\xde\xea\x9d\xa5\'@Z*X:\xfeU0@\x10\xd3W\x13\xa9\x03.@\xe21\xd8^`\x18.@\xb2\x07\x12\x15k\xee0@\xd7 \xc4qfY)@\x0c\x90\x7f\xb1h\xf5,@n\xf8=M9\xe7-@\xe9"\xa5\x938q*@\xc1\xee\xcbX\xffi4@\x81\x15o6\x04}*@Y\x80\xbb\x98/\x030@4\xb8\x00^v -@\xfa\xf1\xe4\xbf\x0c\x05+@\x18\xcd\x9e(\x06\x92.@\x10*V<\x08\x9b-@\xe1\x9f\x84\xe5\xbak4@\xca\xe7\xe3*T\xe6/@\xc5\xbd\x94\xba>\x88.@\xc3\x95n\x8f\xc0\x8e-@\xff\xaa%\xd9l\t0@s\xf0l]\xe9_-@\xab$\xa1}.\xf1)@N\xeb\x87\xd5\xe8_.@\xf0\x16::\xbf@-@\xa2f\x93\xccW\xfb,@\xc7Y\xc2\x83\xf1y.@\r\x15\t\xcc\xc4\x0f0@T\x10\x83(\xee\x0c*@\xdelJ\xb0\xd9C*@\xbc5\x95\x8cH\xa4&@,\xef|\xad<\xc22@\xf9T\x1c\xd4\xa1\x8b1@x\x9d\xdb\x05\x9d-1@x~?Z\x9d\x07*@_)\x15\xb8a\x1e2@`\xf4b_\xa3T,@k\'n\xc3\xc4K+@x\x89]\xb2L\xff(@U, \x82c\x1f-@-Z\x12\xdd+n*@\x89\x9e\x0b4E\xe90@\xe3\xa2N9\x83\xf80@F\xbb*bl\xc0(@)\x1a;\x187\xb0,@1\rZ\xfbh\x881@C\x12\xd5\xd3\xf3A*@\xa0/\xff9\x1b\xef(@\xdd\x1bs\x9f/\xee&@tX\xe7\x05\x8a\x90\'@\xdbE>\xe1\x1f6)@$\xc6^C\x12\x1c*@B\x90\x9eP,\x9b,@~\x9dG\xed\x1c\xab,@k\xfdY\xb7\xab\xf6*@W\x0e9/\xfa\xf50@7\xe1{\xeb4\xdf(@0\xd1D^6\xf3.@%\x9f7\x84\x08\x0f/@s7\xc4\x95d;1@E\n\xc2\x9e\xdb\xa2,@\x0c\xa2(\x9f\x03~3@#\xda,\x968\x071@?L\x07\'\x1b\xf3(@7\xc1\xc7\xd7\xd3\x8a*@3\xf5\xdd\x94B\x05\'@\x08579\xd9\x9f,@\xd1\xa4\x8ag\x9cU/@\xad\x17\xd5!\xaf|*@7\xc0S\xe8?\xd9(@\xc7O\t6\x98\x06,@\xf1@\xd6DN.)@Q\x99Lw[w*@\xd2\x97\xa3p\xc6.,@\xdf\xc7\x96\x1e\x11f-@Kk\xa6Gn\x050@O#\x88\x1e\x0e\xdf0@%o\xe8\x0f\xdeX+@\xf1L\xe3\x91\x88\x060@!\xd3\xabx\x8b\xe9-@kK\xde\x06\xc4\xbc.@~\xc7\xd4|\x9e|3@S\x87\xa87\xaf\x9e(@,\x0fS\xe3e\x82-@\xac\xa9\x0fL\xc3H-@\xd6?`\x07V~*@;\xd4<\xf2\x9el)@\x85K\xad\xc0\x96\xfc*@GAC\xbc\xc8k*@\x906\xe3OY\x1d1@6\xf0\\\xca@d*@\x02R\xed"0\x11-@\xf3\xe4\xe9\xd6\xe6\x94,@\r\x91Z\xd1\xe6;,@\x9e\x10\x10\x0f\xe6\xf10@h~t\xa2\x90h,@\xd6\x12\xea\xe7Y\t-@\x8cF\x94\x11\x0ez-@_\xb6Z\xc1\\\xa61@\xf0\x83\x91|`\xe8)@\x8f\xad\xcd\xffd\x05*@%\xc9A\xd6E\xdb-@\xad=\xd2\x1f\x0b\x00-@2\xa0\xd5gBP(@\x99\xb9iE\xc2\xe9/@\xa5\xaa%\xba\xf1\xfc)@6\xa2\xebM*\xb9-@ /4\xb13\xd8.@{#\xab`\x81\x832@\xa2\x0fw\xbb\x8a\x91,@\x925\xb2\x17l\xb5,@U\xb00\xe0}\x9e4@Y\x95\xb2\xf7bb+@\x10\xa9g\xf1\xaex%@\x7f\xe2\xe1\x96\x05j2@\xf6\x04\xd4\x9b,\xaf,@p\xd8\xf1\xc9\x1c\xbd\'@\xac\xe9\x9a\xbdv\xf6*@)\xb7\x01,\xc6\x8b)@\x97\x95@1\xfez(@\x99\xedul\xa9\x9c+@7w\xde{D(0@\xe2\x80\n\x0eM\xea*@\xc6\xd7{\xa1\xc1\x85%@\xa5\xbf^6\x9f\x1d-@\x9f\xc5u\xab\xbd\xa30@\xa9I\xf6\xdcB\xf8*@|\x90\x80[\xeb\x04*@\x1b)\xa9\xba\x88c(@\xb0L\x9c&\xba7-@r\xd7\xb5>\xfe\xc42@i\xb5\xb7\xc4\xad\xf0(@y\x95\xd1F\xe3\xdd(@\xf9\xe0\x9a"\xe25&@\xbae\x94\xb2\x07|-@\x13\x01\xfe\\G\x87.@\x1eY\x89b\xdb0,@\x1a\xe4\x82\x06\xefk*@\xfaD\x10\xc7f\xda&@=\x89\xa0\xc6\xd14)@y\tN\xfd\xc8\x16.@\x8a\xf5\xfd\xa4\xa1c\'@\x10|\xc5p\xbd\xcb\'@8\xf9\xf0<\xfc\x15*@Y\xcc1\xf0\xbd~\'@\'\x8c\n[f 0@_e}\xda_p2@\x0f\xb0\xeb\x08\xb6\n+@7\xae\xa8%\x9d\xea)@#{5\x0f\xfb\x1b-@\xbf\xf6\x19\x11\x06n-@k\xf0@L|p2@.\x7f\x8c[4\xb3+@\xd4B\xben\xca\x96+@\x04\xfc\x82O\xa4\xc7\'@\x19\x07\x8d\x85\xe4\n-@\xe8\'\x9f\xa4q\x04*@.\x1bJ\x0eg\xa42@\xd8\xdd\x7f@\x17\xe6,@\xa4S\xbf(\xbcu,@\xce\xddv,S\xd7-@\x18\x0c\xff\xd2u\xef*@\x01O\xcf?\xd7\xd3\'@\x8f\x80\x7fy\xe1\xf7/@\x99\x90A=\x9b\xb31@3S\x0b\x14\xa0e1@\r\xd0(V\xb2\xfb/@\x8eX\x07\xdba6-@\xec\x95B6\xa7\xb40@\xafp\xff\x99O\xcc-@\xa9S\x1aW\x14\xab-@\xfciu\xf5S52@j\x119\xa5\x9fu2@\xf5e\xe5.-U-@q\x966\xd9@x*@\xbcE\x10\x8d\x87\xe2+@\xf9\xbdB\xa3`\xd72@\xc5Ob5\xee\xdc%@La\x87_\x98\xf1%@\x8f\x1e\x03\x88\xf4\xce*@\x81p\xf8\xa3\xc5\xa94@\xebQ\xfd\xaa\xac;*@q\x05y$\xff\x81+@\\U\xe1Mvs2@\xc9A\x978\xfe\xcb\'@/\x94\x80cR\xf3,@\x8c\x86\x95\xc2<g-@\xdb\xe5\x1ef\xd0\x12+@m(\x82\r\xaf/.@\xdd\xd3\x1c_Q\x8a+@J\x08ypmR.@)Y\xe2\xb8\x06\x01,@\xc98\x94\x1cy\xe8*@\xf0[\'\xfbF9-@\xfcF\xc2A\x91\xfa)@\xbbp:\xe4\xe7Q+@\\\x1fb\x8f$\x81,@\x13\x97\x85\x8c0\x9f-@\xacRUr\xffw,@\x00\xff\x17\xda\xd4\xdf0@\xb6\x07\x08\xa7\xc1\xca*@\xf9\xf2#\x9b\x95?.@\xe6T\xb7\'?8-@\x00eM\x986\x07*@b\x0b\xcd\xf9\x9eB.@\xaa)\xa6\x14\xcf|,@\xfa)[?Mb(@h\x84\xcd\x82\xcf\x07,@\xd9\xfeJ\x94\x81\xbc(@\x983\x9a`\xd6`*@\xa4\xd1\xdfq\xe35)@\x9f\x8aw\x02\xe6\x96,@\x19\xdeE\xebs\xac,@S \x1dy\x0b\x08(@\xd7V\xc2\xf8T\xe8%@\x8b\xda\x80~\xd2B0@\xcc!\x86=\xef\xab&@,S\x05\xa1k\xb8&@\x8a\x04\xef"\xc4\t*@\xdbaK\xb9k\x1b*@\xb2\xf7\x1b%\xa3\xe4,@F\xc6\xfe\x97J\xf2,@\xeb\x952\x10\xab\xbc.@\x8fl\xab\x8cb\xd0*@*\xb6\xa2\x8ey\xcc\'@[\t\x02\xb7\x0f\xdc)@\xe4u\xf4\x95=\xc7.@\x1d)%\xde\\\xc01@\x89\xdc\x92\xb08\xff2@\x87XJ\xa5\x8d\xbb.@{\x0b\x9b@K\x03/@\x0b\xb0\x9b\xcf2\xf0(@)\x10\xd8\xff\x99\xb6\'@\x8dx\x089\x1f\xc6.@\r\xe9\x0e\xf2\xba\xb21@\xc2<\xa4\xed\xac\xf50@E\xf3\xf6\x1em\xf6-@d\xaf0\x06\xa0\xa3,@\xb5\x12\xe2\x012G2@\xab\xf1\xb2\x86\x01\x06/@:\x08\x7f\xde\x03\xf1)@;\xc4~s\xdfO2@\xff\xde8k\x80!)@U_\xdf\xda\x84;-@\xbc\x04\xfc\x13N\xab+@\xadUg4b4,@\x1f\xaf\x9c?y\xa9(@\xf4yx\x1b\x9e\xfd-@\xcb\xdd\x005>Z.@\xa70c~\xfe\xe4/@\x0e?w#c\x95-@\xd3\xe2\x19\rE\xb9+@U\xb0\x06m\xf7{)@i\xbdL\xc1\xa7\xb9-@ \x82@&KU2@\x01\xc9{\xd3"43@\xb02\xa7>)\x1e/@\x85\xbb_\xc6\xc3h-@\xe5\x92L]\xbd\xf9)@\x9b\x06\x08\xbf\xa9\x180@^\x8a\xcb|b\x8f,@\x935\xac@\xfe\x11-@~\xd7X\xbc\x9eA*@\xd9K~G\xfe\x910@\x8e\xf6F|\xea\xc7-@\xca4\x19\x97\xc9!*@\x0c\xd5\x92\x87\x0bT(@Q\x1b\x1b\xf9g\\&@\xc8WR\x12\xad\x91-@\x89W\x1f\n\xd5\xea)@\xba\x07;\xcc\xdf\x18-@\xf0&f\xc3/\xaf*@tX\xd9\x92\x97\xf53@l\x88\x07aA\x1c+@R\xa5\x11\x8bq\xb8\'@S>\xe4\xae\x87^-@X\xa3\x11\xb5\x13\x1d*@|\x17\xb03\xc0\x19-@d:4\xf4\x14&.@\xcb\xf2\'\xfd\xe6,.@\xf1z\xef\x1bg\xe2&@t\r{\xbfE\x18+@\x8cK\xaa\xda\xfa|2@\xaf\xdb\xa1t\xbc~-@\xf0\xe0\xfaR\x03C2@\xa52A\xf3\x84\x04*@1\x88k \x1dc-@\x10\x18\x9f\x94K=2@\x1bO^v\x9e\x8b-@\xbc+\x94n\xec\x872@\xd5\x9c\xd8}\x1b ,@\xca!\xccK@\x7f-@\xea\xa2\xe3\r*\xbc0@2}B`\x0cQ4@\xcf\xb5RT\x1bE(@(\x98kB\xab\xaa&@\xc1\xdd\xc5s\xe9\x07/@aD]\x0f\x16\xc3+@\x16\xe2c\xeb\xaa\xe5)@\x95\nk6\xa5\xb32@,\x1dy\xe5\xe6T-@\xb2_r\xe6\xd6"+@\xcd\xb1ZC&\x03,@\xcdy\tBR\xc8+@\xbe\xdd\x12\xfc\xa4\xf7+@f\xc7\x1d\xeaiT.@\xee\xd6\xaf\xd5\xb5\xeb)@\xdf\x1a\xcc6\xf6\xca(@*\xd3YU\x9b\xdf-@\x96k\xcb\xc2v\x030@\xbd\xaf \xb9z\xa9,@Gy\xebE;\xbf(@\x98GxN\xe9i&@\x9c\xc1\xe3s\xbf%-@hA\xe3\xe9\x1b\xfd+@\xdb\x92[\xa0-\xec,@\x9f\x1d\x12\xf8\xed>-@\xc3\xc5\x1e\xb7\x9e\x8e2@-*\xd4{\x89L+@aiR/*\x1a,@\x85\xfan\xadzM2@|q\x0e\xfb\xb9\x02-@(\xca{h[\x91-@\xdc\x94\xb1\xff\xe9L,@\xe4\x04V\xda\x93\x0b)@\x11p\x90FK\r/@\xfdt\xc6\xc3\xae62@\xe4G\xba>\xf0\x0e0@\xed\xb3\xea:p\x982@\x81:\ti\xf2\x04.@\x8a#\x1a\x8f\xe0\x82-@M\x8f*\xbb\xf7 ,@\x02H\x9ft\xe9A0@\xcbks|\xc7C.@YV\n\xf5\x87\xb92@\xf7\xf3\x07\xe8)\x0b)@\xa3-mEcE,@\xaf\xed\xca\xcf\xd4\x02-@\xd7\xcd6I\xd8\xe30@\x1f4\x1dfu\xb3&@(\xc0=~g(-@\xfc\'L\x15\x83^.@\x9d\xee\xa0,\xb8\xb30@O\xb5\xa8X,\x03(@a\xa5\x18K\xf1S0@\x8eV\xc6\xdb\xa5\xd1-@\x82\xa5\xa9\x8aT\x10)@H+\xe0\x1b\xfe\xfd.@\xfb\r?<\xd2\x96/@\xa4a\x01N:\xb74@\xe8\xda\xf2\x19\xf0\x1a+@\xe7v.$\xbe\xf6+@\xdcog7#\xb3-@\xe8n\xcc"yF2@r8.\x99\'?2@\xc1\xc1\x97_\xf7\xe8,@\xaf\x96d=\xb5]0@.\xd0@\xe8jZ0@@\xd7,\x91\xf3\xa0+@Z;\xd4\x16\xdbR+@D\xc3\xe7l\x1a\xfa+@8\x17\xe5-\xee\xa8-@.ke-\x9c\x1d+@\xc5\x1a 9\x15\x930@zY\x0f\xe9J\xc0(@fY\x02\x18\xbe],@\xb9\xcb\xf0$\xa30(@\x04\x9205\xdc\x19*@\x93\x14\x11\xa3T\x0f%@a(\t\x93Xe-@\xe2\x0bV/\x9bE*@`\xd7c\xb9\x9c\xec+@\xde\xb3=\xcb\xfc\xd6,@\xf9\xe03\x9d\xd5\xbf+@6\xb9\x9d\xafDy(@\x86\xfa\xe7\x8c\x0eP-@r]\xe5\xb6n\x8f0@"S\xa6\xd2\x15\xfc,@\xe6z@\x7f<`4@\xf3+\xe8\x02\x1b\xa6)@\x7fAzR\xbc\xeb.@\x86\xbe\xcf\xb0\xab\x960@Oi\x06f#\x9d2@\x7f\xaf\xcf\xaa\xdf%%@\xb2KE$\xac&1@\xef\x17\xe2\xbb\x8b\xf7+@O-~\x89&Z-@\xdf@04d\xeb/@\x9c\xe6\xbd\xad\xd7\xc5(@\xf1~z\x84\xef./@\xc6\x16A\xf9i\xf5/@j Ot\x9f\x16,@\xd5<\x8b*\xdah.@\xd5\xe1\x1c\xa8\xd9[&@z\xf4"\x0f \x06\'@\x1f\xed\xd0\xb2\xbb\xcb-@\xdf_\x84\x06k!%@\'?H\xc7]5(@\xb4\x04\xcb\xe6\x9d\x95/@\xe7!^\xda)\x94(@\x17\x02\x848\xaf\xb8,@\x92\xeel-\xb8\x932@8s\x9c\xb9\x7fH0@@\xcd\xaf^J\xf9.@\xd0\x87\xd9\xfc\xfb\x81\'@\xc9B\xa2\xd5\x86d,@8te\xb9\xc8\xb0,@&\xd3\x03R6J+@\xa7HrW\x88\x1d1@D\x89\x94\x00$\xcd&@1\xab\xcb\x9b\xff\x7f(@\xa6\xb8\x9ch\x84\x91.@\xa4\xb6\xca_\xd5!-@\xee\xa3\xfe\x14\x14\xa1-@\xd4w87\x81\x85)@v\xddM\xb1\xbfx\'@\xec\xf7\xcf5\xe4\x90(@\x83st\\<\x9e.@\xfczK\x15\x1eo4@\xcfy1T\xa1\xbe,@\x8a\x18T\xfc\xc8\x84)@\x1c1\xca\xa4\x03\x86/@\xa1\x81\x12\xa0>f*@\xb2n\x8cFbu,@}\xbfC\xbcz\xd43@\xa9\xc2\xe2\xf4\xcd\xcb,@\xba\xca\xe6\xf4\x98\xa20@\x16E\xe1\xc6I\x7f\'@\x1f\xc1G\xeb\xe8\x8d)@\x17\x85\xff\x08\xf1\xa2.@\xfe[\x84\xe3\xfe>(@\x85\xe4\x89\x8c\xebn4@/\xb1(\x8fM\x87+@\xfd@\xdd\xd2\x9c\x98)@\xa0\xed\xef\xb9\xae\x1a,@\xee\xdd\x0e\xb8\xe5\xde+@m\xa6w%6\xcd+@\xb5\xd7\x14cJ\x1e,@"\x83\x1f\x18\x9cN(@\xba4\xc1\x12B\xe0+@\x86\xbay^\x11\x16,@\xa5\x8f\t\t\x0e\xa62@\x13\x11,\x1b\x03\xc3,@\xfbN\x1bl\x1e\x06+@\x06M\x05/\xca\x02,@\x93\x1d\x885s\xae,@\xf2\xd0\x8c\x8aQ\xab+@\xce\r\x0b\xcd\xd6\\+@\xb5&s\'W\xf8,@#u2_\x8a\r.@\xcd\xcf\xbe\xe5\x9e\xfe+@\xef\xd2b\x7f\xcd\xa4&@g\xb1g\xa2\x17\xb7\'@\xa7\xee;\xdf\x82\xa0,@\x9e^j\xe8\xc9\xe9+@/\xfa\x90\xa0\xa0\x16,@\x1c\xec+\xba}\xa2-@\x14h\xb5<j\x03,@8\xfaQ\xa5\x0er(@\xe4\xe77\x01\x97/.@2\xe8\xe7\xca\x04\xb4&@\xa7\xca\xe4\x98K\xed*@m\x98\x00@\xfa\xcb+@R_tK\xbd\xcc-@>\x9e\xcb ,\xde/@\xc8\x01\r\xe1\xc6\xcb)@b\xbcYv\xf3\xb32@M\x9f+4\x9d\xe4+@C>\xa6n\xae\xbd2@\xffwzh<\xc3)@\x8e\xe5\xd0QD..@\xf0\x14\x83\xe2"\x900@\x14\x88#+\xdd\x0f/@2\x1e\x05\x17\x91\xeb)@pc\xd0Uc\xff-@\x7f\xd6_^\x87",@\x94\xbd_\xa2\x1e\x0f0@Z8"\xcbyy0@\'\\rC\xa1$+@\xee8>\\\x96+0@\x8ec"\xe8\xc6Z(@F\x9f\xb9\xb7\x06=,@\xa0\xeee\x95\x98U)@\x03j|\xbd/\xcc-@g\x83>V06(@\xdfj\x8c\x12\x81\xa3/@\n\x1d=\xfe\xbb%)@\x97m\xac\xc0m\x08)@x=\x92)m\xe2)@\xab\x84\x03\xef\x1a\x84(@\x12\xd3j5\x82\xf9-@\xd9z\xd0XXG+@\xfb\x0cx{\xbfO+@\x0b\x15\xbaZ\xe0D)@\xd9C\x1b\x9e\xae`(@\xa3*\xb44\x8bR0@0q\x02\xc2i\x170@\xb1\xa0m\x8cb\x1b/@\xf0\x8fR\xc4\x1fF0@\x871\xe4e\xe9\xfe3@\xba\x12\xa9-J\xfc\'@,1\xf5"\xb3\xbe\'@\xdb\x82\x0eMs\xd7+@\xe1-\xbfK\xe8\x870@\xf8 \x01\xef\xaa\x850@\xd6|\xc7+\xc4\x0e,@%\xa25T\xff\xd7)@C\xbc:\xd3\x03\xec)@\x0b\x0e\xe3\xde0\x16-@\x94gD\x11\x10*,@\x0b\x18t[2\x82-@\xf1VJ\xe9\x80\x9f.@n\xe6M\xd4\rK+@\xeb\xc0\xf0o\xa2\xf30@\x9e\xc8o\xf4\x0fX.@&\xd30\xb2\x04\x17,@lh\x10F\xf5H)@\x1c|]\x93}\xdb\x1f@\xach\x95\xcf\xec\xed\'@\xf3vX\xd9\x15E.@\xa5$\xbd\xc1v\x8a-@q\xf4\n\xda,\x800@TP\x80\x11\xeb\xca-@\xe4\xb5a\xf4N\xb6.@\xd0mH^\xcby-@Fw\x19\xe1s\xcf(@\x83\xfb"\x01\x8c\xeb%@0T\x03a\x11\xf60@\x87\xdf\xab\x81\x17\x0f\'@\x8dv^\nF\x95,@.\xc2\x19\x86\xbc\xaf-@\xb6j\xcdX\xdf\xd4%@fI\xf1:D\xcd-@\x1a\x99\x1f\xfe\xed\x84,@\xbbK\xad\xa3\xa9++@9\xa0\xc0\x94,\xbb)@\xe0\x85\x1c\xe2\x9e\xbf)@\xec\xc8\xeb\xa3\xa36,@\'\xd7\x1eC\x9f\xb0.@\xfc\\\xfb\x90\xc4*/@\x96\x08\xf0\xc8\x7f\n1@0\xa0i\xd0\xf6\xd40@k\xed,7O\x82,@\xa6\xb3\xa2\r\x0761@J\x04>\x9e\xabg0@,\x15y\x13cA-@\x1e3\xcc\xad\x82Q-@d\x96\xf09\xfc5+@\xba\xd5\x82\\\x92\xef1@\xc5\\\x11\xdd\x99\x80-@%\x95w\xdd\xa2\xc2)@\xf7\x8b\xbf`\x05\xb7/@Yy\xdc\xea*U.@\xab\xedf\x8b\xd7"-@\n\xf0+\x82\n~-@\xe1\xf7@\x10\xab\xd1%@\xd0!\xc2r\x821(@\xbe\x10\x8e\n\xb6\xf7)@\xfd\xaa\xecs-\xf9+@\xae\x9f\xa5\xbf\x13\xcd1@\x8e\x1a\xea\xad\xa2\xd0%@\x14Y\x15\xe6@J,@.\xa3\xd0\x9e\xacl\'@e\x17[5\xe0z,@\xbb\xb5L:~\x93%@\x12Y\x14\r9\xfb-@O\x0c]\xaa\x0e\xae.@\x96+\x84\'k\x8a(@Mf\xa8\x83\xd1\x0f.@V\x9d4\xcd\xb9\x96/@B\xed\x17`B\x970@\x0f\xef\xf4\x7f\'\xf3-@\x89\xd8[\xf6\x98\x1d&@\xe6 T^:\x1a*@:o\x08\x03\x18\x04,@\x84\xfc\xda\xc58l.@\x13*z\xb2\t\xfc,@\tq\xf9\x93Sy(@\xf9%\xc2\xe2\xa8\x98\'@\x82\x98\xec2\xf3\x12*@X({(I (@/\x86\xd0\xcad\xc30@\x00\x80\xa6\xe8S\xde*@2\x80 \x921`0@\xaa\xf9\x10\xd2~P-@F\x1e\x1d[6\xb7&@\x00\x879:\xe6\xa2)@p[\xdc\xb0H#/@\x88&\x96\x01\xfd\xb22@\xf3\xc3\xd4\x05s\xd1-@\x88\xdbB\xe9\xbe\x08.@B\xd9\xc0\xf4\xd4}0@\xdd8F\xad\xe6\xbb\'@\xdc\x1d\xf7\x08)n(@\xcc\xea\x88\x14\x00\xfd(@P\xbe\x8aN \xcf*@\x87\xa5XXO*/@\xfb\x11w\x1e\x9cq(@\x18\xd3\xda\x92H\x12)@\x86\x82\x9f(\x93\xfc/@\xe1X\xfd\x81:`(@\xdb4+\xf4\xbe9-@sc\x9eI\xc9-&@3\x95*\xe4\xdf\xc2,@\x9f@\x1dp\x8f//@\x14ZC\xc2\xd5\x83(@\xd2"/=\xaf\x9b-@uRP\x89\x04\xda.@n\xba\xb0\xeb\xc6`(@\xc9#hT\xb2\x7f(@\x00\\y~\x08\x0b/@{\x93\xd3\x0fXF,@\x93\x87\xb2~\xd7\xcc0@ziQ\x19\xde\\,@\xe9\xa3u\x82\xc6o/@\xc8\xb0\xdf\x06Y\xb52@"\xdd\x9f\xa9&\xfd0@\xbecv\xee\xc4\xd3\'@\xc4\x15a\x8c\x94\x9d&@\x96pa\xff\xa8\x9d0@\x1b\x8d\xd0\xbb\x90x\'@\xcad\xbc\xd325.@\x0c\x7f\xb2,\x1f\xae0@8V\xe3\xb15\xab.@0\xafHmZ7+@^\xa7]\x03\x7f\x85-@=q\x00\xf0;\x93-@\x9e\xb7":(\xdb(@\x0c\xb3?,3\xdb.@u\xc9\xfdgD\x84)@O\xd4;\xc1\x97\x90(@s\xff\xdb\xb0\xab\xbf1@\x96\x03\xa9\xe8-\xe4\'@{\x1d\xd0Q\xeb9)@\xca\x0ef\x8aO\xd7(@\x88\xa6\xeb\x99\xf1\xec0@\xbcF\xbb\xa4\x08\xef&@j=\xf1\xfc\x06\x03-@0\r\xd8\x93eS(@\x1b\x1a3\x91\x1aW(@\x95b\xa1\xac\xf5\xb82@\xa0\xb6\x85\xe2q\x102@\t\\\xd2\xc4\xdc\x93,@!\xc0D"\xd9\xbd)@\xab\xce\xcf\xcb\xa2?0@\x94\x15o\xe0&\xcb0@E\xa1\xf9\xe7\xcf\xad\'@\xe2\xe9P\x01\x96Y(@\xc0v\xa8;\xed\x1c%@\x8a\xd7\x06f!g\'@\x86\xd6\x1cR\x1b\xab0@\xce\xd1O\x8b2\x1a,@\x89\xf80@G\xf4\'@",4\xd1\x88\x830@~\x01\xa2b\x17y(@xf\xfb\xb2\xb5l)@I\x0b\xcd+\xb9:+@\xfe\x87g9\x95!1@\xa0\x0b%\x11\x90v0@q\xc3\x91\xee\xff\x94-@B\xb5r}5\xe4-@l\x13\x7f,I\x1e.@\xf41\xe3\x06\x9e(2@\xe4\xd3\xfd\x97\xdcO,@d\xd0\x9b\x8c\xb3\x02)@\xcd\x91\xc1\x83\xaf\xf00@\xdfuK[\xc8U2@\xf4]\xce\xfc\xf97-@\xa5\x95\xc1\xc4#L0@\x93\xef\xb7\x15\x00\xe70@\xda\x02qY\xe4\xcf\'@8\xf2\xfc\xc4Im,@\xfc\xbd\x1c\x15\x1d\x07&@\xed#\x00\x83"\x071@\xd9\x90\xc3{@1.@\x04\x80\xb6\x96\xbe\xa3.@\xa4\x84~\\\x99\x1b(@\xd4g\xb9\xd4\x91\x9b,@AK\xcfo$\xbe-@\xdd\x9d-\x96\xb9\xe30@\xfb\x0f\xafo\xeb\x03/@Gg \xfeV\xa1.@9\x17\xd1\x90\xc8u(@u-N\x80+\xae%@\x7f\xa6\xf2\x8e\x95\x980@DU\x12i\xb1\x1a(@\xc2\xd4\x8ep\xec\xdb\'@*\r\x17C\xe3t,@\xd2\xc5{\xd4\xa4W.@\xe4\xfa\xb4z\xdb.-@p\xfb\xb8\xfa\xb4\x82(@\xc4\x8f\x0b\x92\xcc\x10,@=W\xe7i\xed8(@x\x9e0\xfc\xe7o)@\xa6P\xe0\x11O\xef)@\x07^@]%\xd70@\x0bX~\x9f\xdd\r-@P?\xe2-l\xbc0@\xd6\xec\xb6\x19\x13\x16/@\xad\xaf\xa6\xfe\xb3\xe6)@h\x08\x94T\x88d-@\xfe\xa2\x1c\x15QG-@+\x9d\xcd\xef\x8b\x8d1@\x89\xba\xdaK\xc2\xcb2@\xd4\xd08\xbdo\'-@\xf5\xbd\x12\xb8\xdd\x163@3M\xe1\xd9\x04\xe5%@\xa3\x0e\x82\xc8T\xd9&@5u\x08\x19Nf,@\n\xf8\xcb\x8b\xbcg,@5=\xa2\xbb\n\xd8)@\xef\xd9\x9a\xbe\xf3*1@?^5d\xa6\xc0,@\xeeL\xc3\x1d\x10\'(@j\x9b\xab7\x8c6(@\xe6\xc35\xed\x14\xa4/@:\x8eHD\x8f\x1d*@R.\xd9\xcflp,@\x0c/\x1f\x1d/\xa93@"\x90z\x8f\x11\xf4+@(\x94\xc0t\x95\x1a.@W\x7f\x0f\xa8@E-@\xbe{\x86\xa8\xad\x1b.@\xb5\xb9\x8dB\xd5\xbe2@~\'\xe3\xb7T\xc4&@\x1e\x9butT\x0c*@`\xae\x8a!\xaaq\'@\x9b\xf9g\x9e\xeb\xfb3@P\xee\x94\xe9\x1du(@\xb2\n\x03\xfa\xcfD2@\x9f\x82=sWp0@\x8f\xa0\x10&\x91%1@\xe4\xc9\xf1HJ"+@wi\xa6\x1d\x86\x12+@P\x9d\x86Cn\x87,@u\x9dXY\xfe#,@"\xbc>\x10\xc7\x8d(@;\x8b\xdd\xd0\x8f\x14-@=\x7f\'S\xe0\x192@\xbb\xef\x8c\xdbV\xc0)@\xa2t\xbaNT\xed(@\xbeT&cP\xb3-@:\xb3\xe5\x8d\xae,(@\x8fC\xc26\x97=*@\xd2\xc1w\x1cy\x0c0@W\xf9qF\xd5\x1e*@I\xa4={\xcb_-@V\x1fy\xe1\xe8a(@G\xa3\xe2\xb9;U(@\xfet\xa3B\xe4\xef0@\xee\x88\xb0\xbb\xd0.*@\xcf~?\xca))*@y\xf5\xc3\x92\xc8\x1b0@`\xa4\xf2\xe1G\x11(@g\xd1\xb3\xee\x84O2@i\x87$\'\xdbR,@\x0c\xe6\x83*wj*@Y\x08QFkb(@YK33Z\x01(@\xb0\xf1\x1b\x1e\xb6K*@\xd2\xa7\xd5\x03\xa9T*@\xf5Mc\xfb*\r\'@\xdb\x84\x80\xd8\xbbb(@\xfa\xadfa\xfd\xe00@\xce\x16\xbd\xf8\xdc\xa6,@(\xf0j:\xe32+@\x9aV\xdd\x9b\x9ef(@\x8d\x8a\xc5 T\xdd-@Q\x88FV\xba\xec&@\xc8\xcc$\x10\x0f\xdd&@\x95v)\xae\xef\x89\'@P\x8c9\xa3\x83\x050@\xc2\x07|\xac\xa0\xa7(@\x868\x12\xb9\x01&+@\xe1V +\xd2\x02\'@,\xea\xe7\xe0\xec\x95*@\xb1n\xe6\xf6\x8eG.@\xf7\x8aC\xf1\xf8>&@a\xe3`\x8aV\xaa3@\xadHz\xd5\x8f\xc2&@\xaea*_k\x91-@\x9a\xd3\x1c"q\xd02@\xef\x93v\xd0\xec\xf2%@f5\x80\xd1\x08\xee%@\xa6\xd8\xb7[\xde\x15.@#*F\x19e\xd8\'@\xd6\xeb"\xc1fL2@\xda\xe2\x0b\x04!\x181@\xd7_\xa2_\xb4\x821@\xa1J \xcb2E)@\xd3\xc7\xc8\xc4\xa5#1@9\xd4g<\nz*@1\xf8\x94\xc43r*@\xec}1\x05\xa8\xea(@<\xa1\xa6\xc5\x9d\xf2,@]\\\xf4N\xce\x9f\'@AzNs\x84\xa4*@\xd9\x87\xad/L\xb9%@\x13\x9b\x1d \xcbR/@Nom\xc3\x03=.@*\xbc\x9c&]\xa3.@x\xa3\xbf\x1b\xe4\x1e0@ c\xbd\x16v\xaf%@\x80\x83\x1c}\x8a\xa61@G\x96\x0f\x1e\xbf(1@,\x9cW\xd6\xe3\xe0*@\xf0\xb2\x14\xa7\x18\x1e1@\xd2\xcb\xd9^)h3@2\xcc\x18\xd3\xfb%(@\xe5-o\x18\xd4\xbb&@\xcf-\x8d\xf3W\x1e(@\x96\r:<\xf6#(@\xf7\t\xe4\xe5\x1dl\'@\xaaL^\xfbgH)@\x02\x17X\x1c\xd4h,@\t=\xdf\xbe\x0f\xa3&@0\x01x\x88\x1f\xd5+@\xf6\'\xf5K\xe4\x82-@T\x17\x92\xec)D)@\xc0#\xa5-6\xf5,@\x01M\x8f\x94\xc8?2@\xce\x97\x13x\x07J2@\xd2\x86b\x9a\x1472@\x02[\xc0\xc4;\xc4*@\xb9\xf1\x14\x1b\t\xbb\'@(\x1a\x9e\xc1uo)@\x1a\xad\xed\xc3\x997(@}4}\xab\xc4\xd00@]\xa6\r\x8b\xe9\x93(@\x08d\x9d\x18\x06z-@\xe2x\x1c?\xf1j,@\xcd\x08\xcd%R.-@Gn9\x1b]h,@\'\x02\x89\xb3:\n*@\xc8\xc1~\xe1\xca\xfc)@\xeaG\xbc\x94\xc5/-@?\xd7>\xa6\xa4U-@e\x8f\xa9\xfe\xe4~-@4\x86\x12\xd9Z\xaa(@?i\xe2 \xef\x06*@\xaa%\xcf&6\xd2*@f\xf7\x82G\x1f\t+@v\x1b\'\xcev\xa5\'@\xb0\xa5\xf5v\xc3L+@q\xb2/\xa9/r(@\xe4\x84\x18\x00\\\xd4\'@\xa6\x82\xad\xc9+\xd4/@\xf54\xa0\xfe\xb9\xb2\'@\xb9\xa9w?\x8c\xa9-@\xf9\xba\xd4\x0f^\xe5*@\xc1\x0f\x14M\xc0\xf5&@Hc\x05\xc7\r\xdb&@x\xbd\x0b\xea\xb5\xf8&@\x0c\xe4qp\xdf\t-@^%\x8ei\xde\xb7\'@cp\xf8\xe8} 1@\xbbN\xb7\xdc\x9ao*@\x9e\x8bIhE\x82+@[+\xe2\xb1mg\'@\xcb\xd9q\x1a\x10P0@%\xe4\x17A\xf5\x06*@\xf3]*d\xf4\xb31@\xef_m.\x8d\xed0@R\xc2\xf8\x9d\x17t*@\xe6PW\x95\x9e\xd4+@\xb0\x97\x12\xb7\xd9p(@\xa2\x14oH\xd0\xb82@\x7fU\xcdDN\x8b*@\x9f?eW\xb2\xdf&@\xe4dO\xe4N\x99(@\x9f\x9f\xdb\x12Ru-@\xa7\xf2\xdf{\xfd\x001@\x8f\xad1\xa2\xbb\x1c*@w=l3jd(@\xe1A\x83[\x93k-@\x9c\x94\xe3M\x8d\xa2)@\xf0\x83\xcd\xe8QX(@\xf4\xa2\xb9\\\x9b\r/@K:/\x0b0\x92-@\xa7\xf3S\xcd[n(@\x1b\xef\xf8\x1d\xb8\x93&@\xc3\xdf\xa82=\x8b*@\x90\xe4C\x03\xed\x98-@jj\xe1\xe3\xaf\xda0@\x82n}\xde\xe7\x0f-@\x02L\xb9\xce#\x882@\xc3\x93-n\x9c\xa5,@\xbe+\x96\xda\xb3\xdf*@,\xfe\xee\xd1\xed\x8d2@\x97\xf0~\xfd\xec\xd2)@Vv\xbd\x05a\xbc-@Msu\x87\xc9_(@\xcbO\xe6`O\xfc-@M%\xa2\xce\xe7\xa11@X\xe0|\xdf5\x19.@_\xd7FD\xc2E/@\xaa\xc1\x04m\x18[4@\x834>j\xbe\x9e1@\x13\xdb\xba\x8ft\x9f-@W\xed\x00hY\x8c/@\xa9\x8e\x88\xfeZ\x1d+@\xd5iPK\xcb\x83(@\xf5\x19\xd2A\xddB-@\xca\x00\xff\xa7\xafE)@%\xb9\xdd\xa5\xa5\xa9(@\xbc\xf0\xda\x16\x8be.@\x06\xab\xb5\xe2\xec\x8f-@\xd2\xbe)2\x9c\xf8)@f@\x99RS\xc8,@[f\xe1|\xce -@\xe7\xf4~o\x0b\xd6.@8k\x96\x80\xce\xeb0@^\x8f\xd8\xbf\xcd\x8a(@([\xb3V\x8f\x9b-@\xfe\xa5\x9c\x95\x13_,@\xab\xcb\xf2\x1b\xff\xa5+@4\xa5\xb7\xb51\x06+@\x082\x06f\x106.@\r\xf3\x7f\x01x6)@\x8a\x04\x00\xads\xbd2@x\x1d\xcf<\x0e\xe5+@\\#\xa8\x91\xc5\xb9-@+\x8c\x04t\xb9\xda)@\x8c \x13\x0b\xbe\x81-@\xa5\x14+8\x9fW.@\xd6\x1d9\xa0\x95\x16,@B\x95\x8aw\x95\x84,@k\xc8\xa8\x80\xbe",@\x07A\x82IG\xd5+@\xa8\x98b\x17\xdc\xd7)@T\x8f\xab\xa5rQ(@\xfd+\xeb\xe1\x96m,@\x1b\xfd\x9bl|\xf8+@ap306A*@u\x89\xdd\x07\x8c\x17\'@i\xcb\x86\xae\xc2\xc8+@)\xaf\x99h\x1b!,@\xbe\x08-\x19\x88\xc41@Z\xe3}Z\xe7\xbf-@\xcep\xdaN\xaf\xd1-@\xb5\xf4\x9f4\xb0\xc4)@\xcd\x9f\xc8\xbfn2,@\x15\xdc\xb5\x9cw\xc41@Ti@j\x84F,@n\xd0?\x9c\xc0\xfb1@\xee\xaa|\xfd\xdf\xfb0@W\xca\xc6sK\x00-@I\xd8\xa2\xca\x80R(@t\x99\xf2\x0c\xf4\xd2-@\x08\xbd-\x9e\x98\xf8,@\xc5\xe8\x83\xa4\x12\x870@\xb7\x9boc\xf1v0@\x86\xc7\x82\xe7X\x1d.@w\x98\t\xee\xb8\x8c2@\xed\xad\xf6v\xfa\x0c.@;\xbdI\x7f\rF-@\x97Q\xa3\xc5A]-@\xf3\xb5d\xe1\xc6\xe60@\x84/\x13\x8e\xba\x971@(l\xb4\'\xb3\x89(@v\x97\x9a\xe4\xce\xbe,@|\x16BH\x7f\x9b)@u\x90zN5\xb7)@\xa1\xd4\xc8\xe9t\xb9\'@\xd2\xae\x03\x9b\xd2\xe10@\x11\xac\xcb\xa1\xd3\xe6-@F\x19\x8e\\A\xbd,@\xb8x.\xfa\xaeX-@\xc0\x9e\n\x1c\xbf\x161@\x81\xb0;v\xd4e-@\xa3\x92=\x92\xf3\x1d1@Z\xab\xb3r\x10R1@\xbc\xaa\xb9\xa8\xfa\xe4-@GA\xf0\x1c\n"1@L\x9c:WnW0@\xc4g\x1f\xe5\xe6\x92(@]K:\t\xf4\x9c.@\xbf\x01\xcc=~c,@\x1ak\xb6w\xf9\x0e1@\x96W[\x94\x15C*@\xc4\x89X\xa7.\x15,@\xc0R\xfa}\x90\xa02@\xf65\x1d\x96}\x01/@\xb7hb3\xcbn-@\x90\xe0\x1f\x93\xe6\x86.@\x88\x87O\x83-\xe70@\x01\x17\x9f\xb8\x8eO-@"\ny\x16\xc0\xfe,@a\x9d\xcd\xf3e%)@\x8bN]g\xc6\xeb\'@\xd5u(-\x932*@\x9f\x81+\x84\xb7d-@\xe1\\\x84\xa8\xb9n-@zY\x0f\xe9J\xc0(@\x9a{\xc3s\xb5\xf70@MJCFq\xbb0@\x0f\x14Z\xc1\xf6\xb6,@y\x11\xa2\x86Ap0@u\xc8\t\xd8\xbe\x12.@\x11\te\xfcK#-@\x86\x8d5 &\xdf(@\xb8\xbc\xe8\xb7\x93v0@\x893\xdf\xa3zK0@\x84r\xaaw\xdd\xbf,@^\xf8c\xde#\xa2,@\xf2\xca\xc5^\xde\x18.@\xd6\x7f\xa2h\x11m-@LP\xf60N3-@\xe6z\xbc\xe1\x1ff,@#\x017{\x8f\xd50@[L]\xd4M&,@\x10#\x83\xd4\xd9\x04.@\xb1\xe0\xfc\x8fJ\n*@t\xa5\x95&\x00\x1c.@\xc88\r/WP(@\x94\xb2,.nw*@\xadb\xbbxa\x13*@\xb6\x12\xd7\x12\xd4|3@\xb1%\x96Y]\xbf(@\xec#\xb0_s\xb20@[\\M\xad6R-@~\x94\xa5{\x7f\xbe/@\xb9\xcb\t\x1d\x9de,@J$\xbfsE\xb8(@\xa8\xe2\xbb"^=-@\xd3\xf2\xb8\xf92\xed0@\x82g\x14t}1-@\xf1\x9fy`\xef\xe9%@\xed\x9f\x89\xb2\xab\xb7/@\x07\xeecD\xb2\x04,@f!GQ\xbd\xf2)@\x90\x96\xe4xZB.@Y\xca\xd6"=\x93.@\xc8\xfc#\xda;\x1a2@U\xda\xe6s\x16\xf8(@y05Z180@\xbfl\xf0i\xf3\xa01@\x93\xe2\xa9\xbe:\x171@`A\x03\xc5\xba\xad(@\xd1\x83\t\x8e\xddq.@\x9c:\xbby\xfb~-@#\xb1w\xdc\xa5\x14*@\xdeR\xd2\x16\r\xcc-@w0\x13k|\xe2)@\xccyL\xbb\xa1\x19+@\x90\xc7\x03\x90\x12\xf2(@\x8f\xf5\x94@7\xbb0@ap\xf6\x83\x0cn0@\x86\xf4\xd9\xb9\x07\xf6-@@\x86u\xe0p\x07+@\x96\xe7/\x1bz\xe6)@Ju\x01&:L0@\xc1\xc7\xbd\xcf\xfb\'-@\xf9\xf1\x01\x97\x0e\x12.@\xc6p\x02\x01\x0e\xdf,@\x89\xc6Y\r\x93\x9e-@#C\x89\x1c/\xe9%@\xcd\xae.\x14"C*@u]\xb8\xc7\x1a\x9c-@\xe7j\x1eU*\x83-@\xc8v\xa2Yx\xf0,@2\xa1\xfe\xbe;~-@\x9bw\xf4f\xde!+@%\xfc\xc8R3\x08,@/\xaa3\xc8\x1f\xd60@\x9f\x86\xc2\xdb\xfbD+@\x9e5b\xca\xe4\x8e,@f\x15\xfeb*H.@j\x97\x95T\x8a\xd10@\xf6\xe0\xb9\xcet\xfb,@C\xfc\x19\x91\xcco(@\xbfx\xa4^\xcc\xae2@\xf1K\xe7\'\x8b\x17/@\xae\x9a\x95gF\x11)@\x01\xf0\xc5\xff\xe8\x08.@p\x9cb\xe3\xb9\xae,@\xb2\xbd\\8\xec[/@R\x1e\xeb\x12\xbaH-@\xf9\xec\x13\x89\xf2U-@`\x0b\xe0\xf4\x87H+@\xd7\x99\xe7\x18\x06\x1b-@h\xb3\x89\xe5\x0c\xed*@\x0b\xe1\xea\x07)}-@\xcfH31$\xd9.@\x84=\xbd\x97\x7f~/@K\xe6\xbd\xc5\x19u/@\xe5]\xb3\x8b\xe5\x90/@7\xc0o\xcbY\xf4/@\xad\xfe\xe2\x80\xb4\xda0@\x88\x8c\xb7\xda\x14\x960@;\xd5\xa5\xb1\x0e\xf8+@\x88\xc7|)\xe9\x19*@\xd5\x8aJ\x82\x05\n*@\xc3\x07\x7f7\x0c\xf5+@\x17g\x1e\x1fw\xed+@zh\x8b.\xa5\x0e/@\xee\xec\xa3|\nD*@\xbe\xd1\x08\xc3\xf4\x0e/@\xd5\x02j_\x06\xbd/@\xfb|\xbb\x01&\t/@h\xfaj\xe4\xb9d,@~\xbd\xb6\xb8\x02N(@\xc3\xb2\xa2n@\x07-@a\xa3\xf9w\xcb\x171@\xdc\xb1x\xc1u\xf9)@\xcb.\xb2wu\xf8-@\x12\xcc\xd5\xe4\xb9;.@Z\x89\xef\x0f_+.@\x99v\xb9\x9f:q*@\xe5\xebq\x1f\xbf\x15*@\xf6k\xa1*\x95\xc2,@\xd0\xf3E\x988\xa1.@X`\xf4\xfb\xa9\xcc-@\x19\xde\xb5\x1d\xe1\xed0@\xca"\x97\x12\xbb*0@\x8dp[ze`,@\xa5f\xba\xab\xa15*@dJ\x1d\xd1\x8eo2@`]\xc4\x1d\x94\xe30@\x88\x16\x05\xbf!(1@\xfe\x11\xaf\x7f\xe2\x80-@9\xf7\xf5g7j,@\xd7\x7f1_\xfb\xa3\'@m\x90\x17f\xb9%1@_<{\x05&\xfb,@q\xa1;%6\x03-@B\xf6\xf6\xe3\xa4\xba,@\x8f\xb7\xff\x02\xd5[/@\xb1\x824Z\x00\x9a/@7\xf6j\x9b\x87\xf20@\x91\xed\xdd\xef\xafz0@rK\xc6kiM4@\xe0\x997L\\y2@S\x97\x00\xda\x94\xc32@\x05\xa6\x00\xe9\xa2C(@\xfeX\x0e\xbc\xda\\-@z\xf0\x02\xff\x90\xef0@\xb6V\xb0UC\xba2@\xf1\x80\xb7e\\\xe40@\xb8/\xda\x83\xc3R0@\xc1\xe7X\x7fP$/@\xb0\x05\x8eTw\xf00@\xdah\xcd\x11\xf7\xb4+@J|)\n\xc6\xf3,@d\xb6\rpO\xd4-@\xcd\x8b_\x8fR\x7f-@\x95|\xc8\xda}\xea\'@S\x9f\xc9\xcecY-@\x004D\xf8\xdeg,@gL\xe9\x88\x16\xd51@\x9e\xa1+\x9a\x1a\x8e2@\x1a+om\x80\x1c*@\xd1\x99\x8e\xcc\x05\xd2(@\xff\xd6$\xfa\xd5\x830@l\xd6_a\xf1\x1e(@\x13\xf0\xb7?\x05\x121@\xb2\x13Z\x13G\xa4\'@\xb1\xe6\x05z\xd8\xe8+@\xa1\xd3a\x0c\xf1\xbf\'@\x899\xf7\xa3\r&-@\xd4\xbf\xd2?\x0b\xee\'@a\xa1\xedd\x90\x1e1@\xe5\x8b\xb9hU\xbd0@\xa8\x96W:\xea\x01)@\x06\x0f\x87\xd8Bb.@\xa8lhD\xf9E)@\xa6a\x83\x02e\xbd0@\x88\xdb\xb4\xaak\xcb,@\xf5\xd9\xe8\x94{Q\'@y:\xec\xa5\x98\x02\'@e\xa3\xb2HY\xa4/@#^\xfe\x0e\x1c\xb1,@\\Fs\xa6\x95\x93*@/|\x94\xea\x1b\xc6.@G\x93\x11\x0c3\x19.@\xef\x07ue\xb4\xdb/@\xe7\x91pz\xd4Y-@0\x89\x92:\xcc\xe8/@\xdbBT\xcfy\xd5-@\xafy\x94!\xb1\xc9(@\xaaCH\x9fN\xaf-@\xe0%T\x14\xb5\x01,@d\xcc\xf2v\x9e1\'@Z\xd1\x997r\x03-@\xeb\t\xc3K\\\xa8,@\x07>o\xb9H\xcb2@4\x81\x9a\x1f\x83\x111@X\x9bJ\xe4\x9d\x8a0@3R6\xe8\x12\x95.@H\x15\n(@\xcf(@\xef|\xceyh\x81(@\xb0\xfa\x87\xe6X\xbe-@,\x04\xfe\xd1\xf4^(@)\xac\xee\x92\xcc\x9d\'@\x81\xdf\xad\xef\xa6\xd3)@yZ\x94\x92\x82\x16.@\xb2\xfa\x85\x0f\xfb\xc32@D-_\xf0\x15%-@\x0e\x1bn\x96\xcd_0@\xff\xe6\x08\xaaY!*@\xe5jn\r\xbe\xc9&@$ %<\\+0@6\xbf\x13En<.@\xfa\xecv,\x15\x191@\xe1\x0e\x82>c\x8e-@k\xbe\'~\x80\x87.@AuP"~\xe60@@\x90\xa1~\xf7\xab,@\xb0@u\xe7H\xbc\'@\xbd\x15\x82c~\r.@\x1a\x81\x16k\xe9\xb4&@-S\xfao\xc8g,@\x00T\xf1e\xb5\x05\'@\xdc\xba2\xd4r\x1c.@\x10\xc0.T\x0c\xf4,@\xa2V\xda\x92zW.@5\x9c\x8bJ\xda\xbb1@y0$\xd2E\xcc)@\x1f\x0c\x9aP\xf3Q,@& y\xd0\xb5x(@\x03:\xd2\xba\xc1x.@N\x058B}F-@\x16i\x9e\x06O[,@\xe2\xdc)\x1b#X2@\x0f\xa21\x07\x8f\x82.@\x93\x1b:#\xfe\xfe+@\xf0\x01N1z\xa5.@\x81z_\xc5\x82\xc0-@\xafB\x8e\xee\xa6=-@t\xe5\x91ZPS-@&\x9d\x96\xde?\xf2.@\xceF\xfd\x95\x95$.@^\x17,Wl\n.@\x0e,\xe3\xaa\xa5\x90+@\xb8\xce\x86U@\x8d*@\x8by;\x95\xde\xcb.@\x80\xac\xa7\\\xef\x04/@\xa2ZQQu\x08.@\xe8u\xb0\xd780.@\x87\x83\xc2L0\xdc\'@Z/o#p\xde0@\x84\xb9L\xd6,\xaf,@\xbaw\x9e\x80\xc4\xa8.@\xe8\xbe\xb5U\xe4\x19.@P;\x1aT\x04\x05)@o\xda\x94\xf6`4,@\xb31\x9d\xfck\xb62@I\x8fl\xc4\xe9\xfa%@8sY\x0e\x106(@r\xfb.\x93\x9aw(@7\xff\xfd\xde\xd0U(@4\xeb\n\x9b\xe1X(@\xcd;\xda\xbcZ\x0c1@\xc6\xf1H\xb2\xf0\xe1,@\xe8C\x85\x7fJ-0@\x86\xcc#\xad/\x0c-@\xc2PU\xd4{8+@\x08\x1a\xec\x1f^\xf0*@\x12\x93\x96\xc7\x97\xf5*@Sw9\x8do\x050@\x0e\xc1WF\xf6\xcb)@\xc1\x8ey\x92\xfd./@\n\xf5\\\xce\xff\x01-@-\xe8H\xdf\xfef1@\xd8\xa8<S\xb8X+@\x88\xa5\xed\xfe\x12\xb21@\x13\xf3Y$w\xa1.@\x9c\xae%s\xc3>.@\x9f\xc2Qx\x9c\xca-@r\x10\xbc\xa7j(/@=\xbb\x92\xcc\x0530@\x0b\r\xad\xd8qv,@\xd1\xf6\x92)\xa2\xde-@>p/\xc4\xcc\xb4,@\xe6\x081\x83=\xa7,@\x84\x03\xd9\xc1\x0fK+@\x04\xb1\xfbX\xe52&@@B\xa4\x18\x13f(@Q^s\xba\x07\x94/@\xb4M\xbc!\xcf\n.@\xdb\xa9\xb3\xc3\x81\n1@\xfb\xf5\x139\x02\xf5)@\xe1V\xedt\xbe).@Y\xda\xc8\x1b\xd9+0@ o\xe8\x1d\xdbt1@5\xf9\'g\x0e\x151@ \xcc\xf8\xe6SX+@\xab\xc6\xe7\xef\xbch*@Q\xbbJ\n\xe0\x80,@\xb7D\xf7\xf2\xd7\xa7(@X\xdeY\x88\x8d\x962@\\\x07\x94\xba\xd93(@\xa9U\xb4\x8f[.(@\xc2.\xd2\xcb?\xa5/@cWx\xd2\xd2%-@\xf4}\x84\xa4U )@\x17q<\xc9\x98E.@\xa8r{)\xae-0@\x8e>@|.\x980@\x8d\xdbh\x7fv\xb8\'@D\xd3\x11\xa7T\xbc2@/\xc3n\x16~\xf80@\xa6\r\xf4\xc9\xb3[)@<\xc0\xaaC\x9bb*@0\xd4y\xa5i\x07)@\x93<nNJm*@\x93TN\xcf\xe3\xf4,@\x8e-oV\x06Z*@B{\x18\xe2\x93!-@\xa2\x9dg\x89o\x1d-@G\xb3B\x86\xe0\xe6-@\x99\x99[:i\xe00@\xb0a\xc6\xea\x18\xbf1@\xb2\x9d\xc6\xa9Y7-@\xb5\x84i8\xd0\x1e-@e\xfc\x03{%\xc1,@j8qQ|\x9d2@\x8d\x95\x8e\xe4\x97b/@\xc9>\x8e\xb5>\xa5-@1,X\x8b>V+@K!\xf7{\xa5\xa3,@\xeea\x0f\xd8\x93\xe20@\xd5@\x97\xed\x9a\x80-@\xbc$+\x19\x16\x9e1@\xfc\xdc\xe3]\xc301@c\x05\xa50\x81N2@\xaa\xc2y\xa4\xe1\xba(@\x1fy\xdb\xf6\xf2"+@\xa5\xd6\x88\xf7f:+@d\xfd\xab\x99\xd1\xa61@\xff\xf7I\xe6\xe52-@\xf9\xe0U\x90\x15g(@J\xec\xc8\x14)\xe7)@\xe7ar\x9en\x91)@\x1f\xacOaW\xe3+@c\xacI\x00\xf6M2@\xf1E`\xcf2\xb6.@\x8c\xd5j\rlW+@8\xab\xf63sa.@\xfb\x18C0\x06!0@6t\xd7g\xd6\xde0@\xd5\x14K!\x9e\xa9.@w\x02\x84\xf9\xba\xf8)@\xac\xc7\xd5#T\\0@?\xe4\xb0\xfd\xbag(@\x97\xe2>nE\x81-@q\xff\xbb\xc2H\xb5,@\xca\x98\x1a\xc9\xb3\xcf/@-\x0b?\xb8\xdb\xc62@\x83\x1cs\xa6\x13\xb9-@x\xdc\xf4\x12D )@\x91\xa1\xbe\xc6L\xf0%@\x13\x94\x1eT\xa0\xf0)@\x91\x0f\xc5\xc6\x16\x9d&@\x081\xb3\x8b\xe1m\'@X*\xb1\x98\x0c\x16,@\xae\xcdwf\xac^0@w\xe5\xe5\x8a1\x99,@lcR\xa0\x9b@-@\x85_\xfc\xf2\xd7h2@y\xcaq<\x85\x8b-@p\xc3[m<.+@\x05\x18\xdc\xf0f\x07+@J&\x04\xcf\\\xd5\'@\xd2\x15e\xfd\x8a\xec0@\x8b\x1e[\x95\x89\xa4+@\xac5d\xc8\xc6\x910@e\xe26\xe0Tb0@b\xd3\xf0\xd2\xb3\x8e0@\x13w\xdd\x12\x96j(@\xef\xe6C5D..@\xf3Y\xad\xa8\xf5D,@\x02\x15=\xf8\xa5\x1e/@\x17\xb5\xec\xac2>+@\xfa\x8a\x9e\xcf\x83T-@"\xd5\xe8\x12[\x8f)@\xe9>\x8d^\xabh(@Q\x1d\x95A\x9d\xc20@\xb5<\x11F\xeb\x07.@"\x9742\xc3\x0c-@\xad\x17\x97\xe0\xcf\x9c0@5\xa0\x1c5\xd3\x8e1@$\x02\xef\xfc\x9d\x9c0@~\xac\x99\x1d9\x7f.@L>\x89\x1d\xd8).@\x10\xad\xa6+\xd4+-@\xa0 F\xb5\x8e\n,@\xab|\x91\xbf\xf3N+@\xea\x9a\x85"J\x1e/@\xc8><\xd3\xa5l0@\x11\xf7\xf3U\x87\xe5,@\xb7?\xa9:cG-@\xb6\x13\x9b\xa1R\xd80@\x1eV\xa2\xff\xdc\xe3,@\xea\xb5t\xf5\xe71-@KI\xbd|\xa6g-@\x11\xcc\xb1k_\xcd+@\x0c\x02\xdc\x96\x8cY/@\xc8\xf3\xff\xbc\xfc\x94,@l\x84\x02\xf1\xfeq(@\x7f\xa9U\xd3\xc3\xab+@\xf3\xb5\xa9>\xa3I0@+\xa3\x0c)Dr-@4\x89B\xa2\x82f-@\xe9\xdf\x84\xcb\xca\x95\'@ \xfbW\xc9L\xe0+@!c\xc6\xe3\xd4&.@\xce\xfe?\x16\xa1\xa0.@\xec\xda\xb5\x12\xf6B1@e\x1d;\xc2\x12\x12+@\x1clJ\x82n\xc7.@N\xaa}\xf5\xc0I+@l\x92\xe2G\xac:,@r\x07v\x82\xe0\xf6-@\x0eM\xed1:U)@\x1a3E\x0bx\xcf-@\xa1\xe3;\xc8\xef\xb3-@\x04\xad\xad@\xeb\xca,@\x9fcpc"N*@\xb5\xec/\xb4\xabm.@\xd3\xdc\xbb\xe6\x0c\xd9-@\r\xc5\xb7t\x85l&@\rW\xa1\xa6\x11\xcf+@EU\xeeE=\x054@\rcG/\xda\xbe/@\xe7\xf1g\xbc\xd6\xaf,@\xe7\xb2\xd0\x10\xd3\r,@F\x14\x04UP\xe8%@\xdb_\x9a%\xc0\xf23@]M\xe2\x9f\x07\xaa0@\xae\xcf\xef{\x85\xe7*@\x92"\xe9\r\xf4\xf93@^\xcc\x8b\xf3a\x9d-@-u\x03\x1b3\xe9*@\x18\xef\xb1\x9e\xc4t-@\xc9\xffl\x1d\x08\x8e.@\xc97\xcdf\xa2\xec0@\xb3\xd7\xb7\xd2\x16\x1a,@X\xba\xcc\xb8\xcdF0@\x18J\r)\xc5\xa8+@\xe1\xe8T\xa2]T-@8\xfch%\xf1\xcf+@\x80{\x92\x089!,@\x0b\xd5J\xf35G+@\xeb\x88l\tR\xfd%@\xe9g\xd5\xfc\x9e\x1a,@\xc8\x90\xba\r\x82\xea,@\xd0\xe8j\x9d\xb3\x920@D\xff\xe8\xbc\xf3r-@\xf0jU\x1dKv(@\xb2\x9e{t\x9c\x02,@>ofR\x01\xd8+@\x8b\xf1\xba>4\xfd/@\xb3\xd8\xc0\xa8\xadB0@\x19\x0f\xdf\x88\x9f\x8f0@\xeb0\xa1\x903\x18/@\xa1\x91\xa7f\xaf\x8b.@B\xdf\xb8\x94\x0fp*@a;\xfe\x0c\xa7s*@\xc7\xbe\xac\x15eY0@\x10\x8b\x89\xa5\n4/@\x15\xb0\xf4\xb7Dg-@^\x88\xc6\xe7\xf2\xa6)@vwW:\xd9\x04)@I\xf2\xf6\xc6\x03)/@\xf9b^ \x84\x9f*@aZq\x92\xf3\x131@\x85\xc8:\xb5\x7fC(@.\xd1\xe7\xf6\x17P+@\\\xde\xf9\x88,#/@`\xed\xf8\x91$\x100@\x02\xfbS\x0e\x02r*@\xf0j\xb76t\xce\'@\xe04p\xcd$\xf8.@\x0c\xde\xea\xf1Vq%@\xd5\xf4:ac\x1b*@\x90P\x8e\xee\x87\xab-@\xd7\xd2\xbe\xa5\xcfp-@\'\x05Y\xa8\xc6\xc9+@\xcfY\xa7\xb0X\xba\'@\x855\xa3\xf0\x13\x17-@Y<\x83%\xb2\x0c&@\x10\x10\x02\x0e\xd7\xf5*@\x04s\x10\xf4_\x03+@-\x1f\x979L5-@\xfb\xd60J\xee\x8f0@\x9f\x1d\xb5U\xba\xe1.@\xc9\x7f\xad\xdff//@Y\x0c\xdc\xfc9*/@k\x18ir\x8a\xb02@\x98j\x01\x12\xc4z(@\xd6Q\x94\xe2\x9fd.@\xa2F+\xa63/3@\r=\xba\xc6\xd3%0@\x1cB\\\xf3\'\xb1+@\x80\x1af\xc24\x9b&@\xf3k\xac\xac\xdf`4@%\x99\xd5\xadu\xa5+@\xde\xe4\x1c\xae\x84\x942@~y\x82\x8a\xf6\xee%@Bi\xd2\xad\x82\xee&@\xdf\xf2\xb6e\xc2I+@\x9c\x17\x1a\xd5\xb0F\'@\xb0\xa06\x12\xca\xb8\'@k\xc4\xecY\xdd>\'@L\xd2\xa0\xe7\xf9J)@\x16\xf4\xa1\x923@*@8\xe0\xd1\xd7H\xb7+@\x9c\x01\xb8c\xcb\xcf*@\xe9\xd3\xe73\xb2H)@\xeez\xfb7\xe7\x02,@\xe1\xe6\xcb*]\x1e2@\x02I\xe6\xe5\x1d\xe0(@9\xf4\x88i\xc8\xd6*@\x1d\x0c\x96I_\xab&@\xde\xcf\x87#\xaaH-@\x8ff(\xd4:\xab2@\x05H!)\xa8j2@%\x8cg\xde\x0cr0@\xcdc\xd0\x18\xc4\x7f2@\xec\x8d\x1d\xf8*9-@\x1eP\xcdv \x081@ha\x8f\x9b\xea\xe8&@\xb7\n\n_\x0fq,@\xac4j\xea\x1dr+@\xc9p\x02\xdb\x1a\x9b.@F\xd8\x08\xfa\xab\xef)@\xc0\x01\xc6\xf1\xac^(@(\xf6h\xf5H;&@\x1b\xe3\xf4\x16qF0@N\xb3\x11\xe8\xa3\xc4*@\x85\xb2x\xeaW](@\xab\xd2#U\xfb\t+@/a\xfa\x82\x04\xa1/@r\xb3Y\xbe\x80[.@\xfb"\x80\xdd\xbc\x8d,@\xad\x90\x08\xf0\xd0\x14.@s\x11\xd2\x90B\xaf1@\xecXs+\xb4\t1@\xf0*\xc3\x8a\xf6O)@aG^\x7f\x8c\xb61@l\x84$\xadW\xc8)@\xffm%v\xe2\xca+@w\xe8\xef$\xc7\xb92@\x82Y\xf3/t1.@\xab\xe3\x19\x19\xce\xb1,@\xa1\x17\x16\xdf\xeb\x011@\xab\xd9L\xfc\x99/*@\xa9%\x17\xbfR\x99(@[\x02\x96_\x01\x1a+@\x10"\xed\xee\x03$(@`\x817_\x93\xf2(@\xcc\x16\xea\x96>\x87(@#?\x9d\xda\x94\x18.@\xd9\xc2\xd04n\n1@u,\xa9)(\xa10@/\x94\x9b\x9d\xa4\x83.@t\xc4L\x93\xff\xff,@\xec+(\xb5\xf7\x9a.@g?b\x7f\xf7\x1a1@\x00\xe8\xa0\x8e\xc3)0@\x91T\xc1\xa9\xa1\xf9-@\xa4\xae\xbb.\xf2k.@\xe8\xd0\x04}\xa5\xa42@W\xba\xefw\x1c\x14,@\x9b\xc3\x07=\x90\x10+@\x93C\x9a\x13\xd0\n+@\xcc\xb9\xee\x00\xb7\x97\'@s\xb9|\xd0\xd6\x9c\'@\x0b\x19\xc9\x97g[+@\x11Z4;\x99\x0b*@\x83\xf5?\x0b\x81\xae)@2\xae\x05\x91\xf7\x8c+@\x86\xe1\xda_\x96s+@\x93A\xffE\xda\x9f4@\xd0\xe8w\xfd\xda[,@\xe76\x0e\xe3L\xb72@\xaa\xe4\x8fB)\x88)@\x98c\xe1\xf1|e+@\xd0\x8bI\xcay\xe9+@\x8b\xb4:jA\xbd.@\x9eP\x99,\x87\xac2@\x81\xe4\'Fz\xa21@`j\x10\xe4Q).@\xa08BB{\x9f(@r\xd9\xb3\xc6\x14b)@\xedPG\xc8\xec\xd1,@w\xf8\x1d1\x8a0-@\xaa[i\x1a\xf2c.@8\x84A\xb7\xbf\xfc3@n+\x98\x7f\\\x963@\x03\xd0\xc4\rt\xef(@L\xb0\x15SS\x95(@J\x0c~\x1f\xe1\xfb)@/\x83\xfb\x99L^0@\xb8\r\xed\x85pf2@#mr\x81\x87j(@oF\x1b\x1a\x00\x9b-@4\xe5mH\xf0l(@\xd1\x835\xd0\xdc\xbb/@\xc8\xf4\xd08\xd6\xb3.@\xaa\x8c?\xda\xf9\xa7+@/\xb0\xca\xcdI?\'@\xcc\x8c\xb1\x17*\x93)@\x93N8\x8e\xabb,@\xc5\x19\xed\x98#)(@\xcc\xdbdR\xbda2@\xab\x83\x8d\x91\xe3+1@\xaa\xd4\xd5\xce\xc0\x1c+@\x17\xf4\x0fZ\x86\xc4/@\xa0i\xd4\xd5\xc6\x88*@\xff\xd4\'\xfb=\xc7"@\xc5Q\x99\x91a\x9a-@\x0c\x1a/\xdb\xca\xc9*@}\x86\xa7C\x04\xd2/@\xc4w\xf13\xa3\xe3/@B\x8a\x94n\xb6\x8b(@N\x94\x0c4\xf0\xf60@\x8fN\xe2*`\xfc @\xc92\xa0~\xe0\x97+@\xc2I\x03\x97PG/@q\xd4\xa3T\xd7E\'@\x14u\x1c\xc13\x02,@\x8f\xe83\xf3\xd9\xa40@\xc5\x98\x8fzU\xe9-@t>B>\xa9\xb1\'@R\xf3\xbf{U31@\xbd\xff\xb3\xd8\xa5\xfe-@\xb9\xf3\x1963\x81-@H\xc9vV\xef\xe31@\xca\x9d\r}R\xab,@fC\xb7\x17AZ-@?\xd1\xff\xba\x88S*@\xbf\x08\x8f\xa83\n-@\x84!atx\x01.@\xbe\x0e\xfb\x1a\x16#3@9\xc15\xb6x?1@Kh\xe6\xd9\xb5\xb30@\xc4G\xae\x87D0+@\x8c\x8a\xe7N8\x9f.@\xeb\xf6\xad}H\x1e,@0\xe6!\xeb(\xb9*@n\xceL\xf7\x9f\x04/@\x16h\xd5\xf5\xbeO*@\xe9\xc4\xc5\xed\x0f\xce(@\xd6\xe8gX\x0et-@( \x00\xfb\xc5\x0e0@xJJu\xd0\xea0@\xb6L\xe6|vT(@\x9b\xb2@\xd9\xb2\x9a2@C\xf8\xb2\xe0\xdc/1@?\xee\xb7\xc9B\n,@`\xdd\\z8\xb4.@\xc6\x8e\rz\xcd\xe9+@\xaa\xf9\x10\xd2~P-@\x97Ka\x89%w0@\x9d\xf2D\x15j\xf60@\xb8\xf0\x04\xff_\x82/@\x88\x8cg\x1e\xf3\x072@\x13\xfe~B\xe6\xca\'@\x17<\xfc\x01\xa5\x7f4@\xea\xea\x0e>\x83,-@\xae\xde\xab1M\x84/@\x07\xbc\xe6\xeb\x15\x12-@\x9c\xdf\xfc\x89\xc9\x1d/@\xd5i\xe9\x07\xaa\x0b,@\xcaN\xe6u\xaa@)@\xaa\xc9~\xfa}C.@\xb0\x06\x8c\x1b3\x9e-@N4jS\x9b\x992@O>\xd8X\xbb\x0c)@\xc2\xa7\x15\xff\x11O.@\xe6xo\x96\x83o-@\xd3;\xfaCy\x1f3@\xe63\xad\xd7mQ+@+\xad\xe7\xca|u\'@\xb7\x7f\x9a\\c\xa2.@u\x0e1]t>-@.,A\x19e\xc62@&\x14\xc1\xc5tL,@5\xa9\xd3\xa1\t\xd1\'@\xe0b\xb0_\xc3++@\xcb\xad\xc3\x1c\x8b\x83.@L\x0b\xd32\xa8\x1c!@=`\x0b\xae\xd4\xa5+@\x83\xcb j\xdc+,@\x0el\xe1\xb1\xcf\xc8&@\x1f\x1b\x99\xbf+\x972@h\xdby\xa5~\xdb.@\xbbq\xda\x9d\xb7\xa51@h\xf0\xab\xc5\x0e\xdb3@H\xf3\xbb\xd6\xa1\x8a0@:z&\x89\x0f\x16-@t,\x8b\xb2#d-@E\xdd\x04{\xa3]1@=\x837A\x80\xb90@\xfbBt\x86#\x84/@\x99KS\x12\xe3\x1c1@\x1e\xa1b\xf1\xd4\xd23@\xf1\xea\x8c^\xf8].@\xab\xad\xff\xa6\x04\xf4)@\xc3tV\x17\xea|-@\xf6\xa1G\x11l\xef0@x6\x0bT\xf5\xf6,@\x9fq\x8a\xb5\xce\xa4.@\xf3\n3X\x11\xb0,@/\x1bI\x13g\xbc/@5\xc2\xd2\xb2\xb6j-@\x803[TAu\'@p/~Q\x9b\x960@d\xd9\xc5\xc9\x1c\x80.@\x0e\xe3\x0c^\x93\xa1/@\xb7\xb1\xf7\xf9\x8b\xa3-@d\x12jr\xf0\xfe,@\xa4\x12\\\'\xdd\xc5*@&\x84\x83\x18\x0c\xd5)@\xe7\xa0*\x82\x9e\x99(@\x9e\xad\x85\xc2\x99\xf3/@uQ\x8b\x0eE\xbc0@\xce\n\x9e\x0e\x95p-@U\xb9N\xce=p(@\xea\xaf[\xe0\x1f\x800@\xd4r\x91_\xc5\x8b,@\xcb\xc0\xc46\x0f\xe0*@\x93\x1c\xd2\x05\x05\xb92@9p\xf7\xbc{\xa6.@-nj\'+\xab(@\xe0Y\xb2\xe7\xed\xbd,@![\x914\xdc\xc22@$\xc9\xcb6\xf5\xb8(@S\xe9~\x0b\x1b\xaf.@\x18\x8bD\xabv\x98)@\xa0d\x90\xee\x7f\x93-@>\x01\xdd7\xbc*,@\xb5\x84\x90i\x01Q-@?\xad\x10\xcd\x05w-@6>\xff\x04<\xcc,@3/}9\xb1!.@\xc9\xd2\x02S\x95\x12(@U)\x87\xd8\xc6x*@>\x94^\x81\x01\x95*@\x1f\x1b\x1f\xafG#1@\xb2\x1a\xa6\xc4\xb1\x19.@\xd76\xd4L\xe6\xda-@\x18#\x87\xdc\x85\xce-@\xa8v\x00p\x00\x95-@A\xf3\x81\xd2w\x8e*@O\xe8\x07\x86|\xb2\'@<H\xda\x8f\xa5Y3@\tV\x15\xb6\xed\xe3*@8P\x1eyp\x93*@&\x88n\xe9\x83M0@K|z\xe1\xf9\x8f-@N\x8f\xe0\x15\xcb\xd70@\xf6\x00\xc3\x19b3.@\xe1\xe82Sq\x1a.@%\x91\x14*\xb5\xca,@@g\x06h\x81\xa2,@p~K\xc1\xb0K-@8\x95\xa6A+\xee)@\xfe,\x8aI\xfd\xa7\'@\xa4r\xc0\xc4\xa0\xf70@3\x0f\x1a&\xd6j.@\xef;>\xaa\xe1\xa0-@\xe7_\xae\x89\xe9\xb1-@\xfc\x05\x8d\xb8\xbf\xb10@9A\x85\x0en\xcc,@c\x00\x1d\xdb\xd3\xa9,@0\xa0\xf7%j\xb41@\xd8R\x1f\xf7\xba\xed0@\xd5\x89\x19\xbbd\xb4+@\xb5\xbd\xeezc\x9e+@\x8f\xf0D-L\x03)@\xa0z\xde\xa0\xa6\x1b(@\x8d3E\xf5(\xf70@m\xc9\x18\xee\xa4\x98*@b\x03\xf4x\x0e\xf30@\x99\xd1-0\x82\x05/@cd\xd6e\x07\xa4/@c\x12\x14\xa7\xb3c,@n\xdc\x1b\xc1R=2@\xf2\xa5`\xa3\x11\x9a+@\\\x1a\x9e\x07\x9e_.@\x8dw8\xda\x0e%.@\x8d\xf6\x16\xae\xe9D2@t\x1a\xabT\xe32+@\xedk]\x93\xb8\xbf\'@\x14\xc4\xfb\xe0M\xd7,@\x03\x13\x87\x1aT\x1c.@\xd2\xf9\x91\x0e6i+@h\xd4\x98F\xfb\x01*@\xec\xb87\x87\xb7\x17.@Y\xf7\x1d)zF2@\xe0\x0b\xfcx\x9fU*@\xefu\xf3\x85\x1e\x0e)@\xe64\xd3,\xc5\x94,@\xb1\'^=-E2@\xdd\xc2A}\x87\xc6\'@\x1c^U\xaf\xec\xb3*@I-\xd0}5\x94\'@m\x9f4aB?2@\x02+&w\xaa\xd4-@^j\xd4\xb9\x12\xa01@\xcf\xe2t\xc3\xa1\xf5,@\xaafJl^:*@\x8f\x163.\xd1\xb9/@\xe2BI\x99\x99@.@\xbe~#\xbc\x12\x18*@\xbe\x8f*\x8aI\xc7)@v\x84\xaa\x10\xf0\x1a*@`\xa88A\xcc_.@\x80\x87\xedhjv.@\x9b\xf1\xcfO]\xc0,@Rb\x9e\xf8\xec\xa3)@a\xc48o\xd2\xab+@\x13\xee6dF\xde,@=C\xea\xc4\xe3<0@\xc4\xd0l(\xc2d-@m\x87\x84\x03\x83\xb6+@\xc6\x89\xf2\xe4\x0e\x9d0@\xe6\xdc\xe6\xb0\x98d/@\xd5\xeb\x84\x12\x9c8.@\xca\xb6\xcc\xc3a\x0e,@k0\xb1)%Z-@\xa0\x9ag\xe9\x9bx1@\xa7\x96:\xfc\xc2\\0@\xdf\xd69\xa7\x88\x11.@\xda\x1a\xbb\x04g\xb9&@\x03Z\x81\x1d\xfd-*@\xe6\x11\x88\x07\xb0D-@\xb8\xac\xa0E\x82Q0@\xe2\xce]\xe0\xad^3@\xaaB\x8a:\xfa\xac\'@\xc5dA\xda!T0@\xeb\x81\xc0\xe49\x1e1@\x1f$3\xd0\xc0\x87-@\xef\x13\xe4\x16!#0@\xa7\xf6\xa2\xa8\x81\x89.@\xe2\x94^k\xb8\xb7\'@\xbd\xaf`\x15\xff]0@\xfbL\xc5\xe3\xacn.@\x10E\xb14\xb7a0@\xd5?\xaa\x8fO\xfc&@\xef4w\x08\xc0\x95-@5\xef\xb5\x93\xf3\x1d*@\xb1B=\xf3\x02-+@\xe5/F"\x9f\xbe,@\x83\xdf\xe2\tX00@\xcb\xf4\xb9\x9e\x94\x151@\xddb\xcc\xf0<4-@u\x98\xbb[V\xb7\'@I\x97p\xf91\xc90@\x7f\xc1\x17\xb3\n\xcb(@\xcf?\xd6\xa0\x11\xbe(@\xaav\xce\xe0\xac\x9e\'@\xd0\xb0M\x19r\x030@8a\x01-h\xc30@K6yV\xcf\x17/@\xefK\x14xe\xa4\'@\xf3\xe88Nw%/@\xf6l\xec\xc7\xe2[)@\x8b,"\xe2\xd3\xa0\'@}\x9c\x9c_*(-@\xcd\xa1\xcf\x0bY$&@\x0e\xee\xa5\xd7`\x851@\xcc\x8c\xdf\xc4\xaf\xcb\'@\x81\xe5\xb1~\x1d\xa5\'@\xb1\xb5\xc0\x80\x02\xe3-@\xcfv\x1d\x17\x942.@G\xd3\xc7$v*+@\x07\x10\xa4.\x17\x16-@A|O:\x86\xe7\'@\xdb2\xa6\xa7\x89\x040@\x926\x10\x90\xd9\xd02@K\x9a$\xbfm\xed+@\x01\x16\xe0\x17\xa1\xf0*@\xdf2Z\x99l\xf0\'@\xa8\xf1\xf7\xd8r\xb9-@\xe5%\x06\xf8#P.@\\\x83\xca\xfd\xf3\x07)@~q\x82\xb9\x94\x03+@\xf9\xd8oR6\x97-@\x95\x96\x1e\xbcp\xb5-@\xf9\x9d|\x038\xce(@\xcc&\\\x15\xc7\xc8,@\x8b_G\x03\xee#+@\xf4\x9f\xd2|\x92\x05+@v\x89\xfaS%\x1f-@z\xf4Z\x9c\x96r*@\x94\xce\xa7\xd4\x85\x90\'@*\xaf\x94D\xdeO0@\xe7\xe4\xb2`\x91\x14.@`t&\x9fP\x10,@qe!\xd3\xe4Y4@\xff\x1cjf\'m-@X-\xa7\xf8g\x05&@\xb0\xe3o\xeb\xf2t*@\xa7z\xed\x11\xab\xee0@\xdaN\xc5|\x8aw+@\x93\xa9 \xa3~\t&@-\xa2p)\xbd\xdd.@\x9a3p\x16\x97\x8b*@$\x1eO\x80\xfar.@\xa1\x1a5`\xecj.@\xf5\xe7\xba\xbdu\x044@\x95\xcd9\xfa\x98v0@\xaf\xe2\xd7\xf7\x91=(@\x11\xablb\xf6%-@\xcb\x1cu\xca\x9eu(@*#\xadsJ\x07,@\x1f\xf7\x8a\xe6\x19\x8c1@R\xbdZ\xa6\xf6f.@\xa7?\xe0#\x95S-@vCQ\xd4\xac\x0c+@\xf3_lw\xf0,.@\x0b\xc4\x1dP,4(@1c\xe1\x19\xa2\x9d-@\xca\x0f\x1b\x10\xd4)&@\xff\xc6\xa4;\xb2\xff*@\xc1\'\xb7#je.@\xf2\xc0 {\xfae-@\xd8nJZ\xce\xa4(@v\x0c,\xa3\xc7\x1a(@\xde\x9e\xc5\xba\x84\x08,@\xbe\\\x0f\xa7\xf8d0@\xb79\xac\x97X\xb3,@\x04D\xc7\x85\xb4;+@\x89\xf1\x8a\xbf\xdej-@T\x85\xfe\xe2f\x01.@UV\x9f\x06n72@z*\xbf\xeb\x9f\xdd,@Uv\x18g\xbbG/@M.xe\xcf\xb3,@\xd5~\xa0v,\x17/@\x96 \x83\x1b\xbf\xa0.@\xe6\xb8\xadVV\xac-@+\xae\xf3\x07\xd6\xa3-@\xb6\xb3\xa2r<\x99+@*`\nP\xee\xed,@\xae\xd67\xea\xb8l(@"\x19\xdf/\xf4a,@\xad^\x1f\xafo\x14/@\xc5\xfa\xff\xf3\xbc\xeb,@\xb2\x8f~\x1eGX0@mM\xb60\x7f\x10)@\x9c\xec\x12@\xf6\xcb)@\x00\xea\x8b:\n\xad-@\xbbG\x06F\x81\xc8,@\xdcW\xc0g\xb0\xc5-@\x1d\xbd\xeeF\x89<,@\x92\x81\xa2[\xfe\xce+@\xc3d\xbc\x07\xf7\x1d,@H\r\xb6$\xb4e,@\x16`L\x0c\xaa\x16.@g%\xdb}\xf9\x1c.@\x89\x88\x7f\\i\xbe,@\x16\xd7\xb2\xa5m\xc5/@\\\xe5\xcd\xec\xf4\xda%@0\xc3\x1b\xb4\xab\xa7+@\xbe\xed+\x91B\xfa0@b\x8d\xb3\x19L *@)2\xe6Q\xc4\x05+@|\x1br\x1b!\x99-@\x98b$\x8e\xb7\xca.@\xb6G/\xd8\xfe\n.@\xb7\x00\xf9\x86\xda<-@ec\x84\x1a\xa0\xa2-@\xc8Oo\xcb\x9fN,@\x15\xe9\xed\xea\xac\xf9-@[r%\x17\x895.@\x1b,\xc5\xb8dE-@}\xb3\x84\xc5\xa9\xc0,@\xf5<\x86\xaedD,@\x96\xb6231\xd5)@+\xc8\xb2\xe5\x05D,@\x82\x01\xa0\xa9\xdaY,@Y\x00k \xc0\x860@\xdb\x94\\\xa2\xe8s0@\xf9\x02\x0b\x00\x90\x01*@h\x118\xde<\xf70@\x9fA\x8f\x99 G-@\xba\x08!\xed\xed\xf8)@\xde\x1d\xbc\x98\x19\xf7/@r;(]S\xe4+@\x8d\xd7\xf3C>I+@\x86\x9b\x1c\x94u\xf8-@\xbdc!\x1c\x9e\xcc-@\xc6QY\xce#G,@k\xfd\x1c+\xcfn,@\nt;0\x85\xa30@\x8c\xa55J\x03\t*@\xb5,0\x87\xe6\x8f0@\xfa\xa3\x80,\x14\xd1-@=\xd9-\x10\xbc\x810@uR\x91\xb1 #1@\x95\xb6\x03F%y1@\x04\x81\x8aF\xdch,@[q\x15\x97"\xef.@\xbd\x1a\xe9q\xbd\xb8)@\xc4\xfc\x07\x04\x9c\x03,@p\xe1\xa4$\xd9|-@\xa2}y\x86L1*@;.\xfcm\x9c\x87(@=ub%O\x041@Pd\xcflT\x10*@\x9c\x1b\xf1\xa5d\x8d-@\x87#\xa9\xea\x12\xcf-@L\r\x95\xde\xc7\xc2-@C\xcc/\xdc\xda\xaa0@\x10%\xa4\x04\x08\x13-@\t1\xc4\xc9<u,@Knq\xd2\xdf\x13,@K\x90X\x8f\x0eq(@H\xfe\xc2\xc5}\x14*@\x1c\xfd\xf1\x1dgu*@j\xe0\x1bM\xe0\xf9+@^\xe7j\x989v(@\xde\xcf\xe3\xd2\'\x1a-@\x97\x9d~\xfd\x7f\xd3/@\x19\x9fsfV\x95/@<\xea\n\x02f\x02,@03\x8f\x82C\xf6+@\\\xcbS\xef\xf3\x8a)@/\xe4\x1d\xec\x1dd(@%\x10\xfa\xb8\xef\xa1)@\n\xca27\xa8n(@\xad\x97]\x84\x84\xf6(@{\\f\xde\x8f\x89-@M\xaaDo\xb6\\-@W\xc9\xa6H\xd6R-@P\x13N\x97R;,@\x12\x86\xd0-a\xc4,@-\x84\xc6)\x0b\x03,@\xee/\xa4\xb2\x1b\xf5+@C\xf0\xffT\xf0\xe90@\xa6x\xecH\x85\xb4/@(\xbf\x1b\xe5\xf5^(@\t\xa7u\xf2\xfe;+@l\xfd\x82\xb2\x86n,@\x0f\xb9c\xa7\x90\n/@\xe5\xfb\xccR\x05s(@\xd6\xf1\x10!\xb5@-@\x1e\xef\x91\xc6\xaa\x8c0@\xd9\x11L\x0b6 ,@\x89\xb8AG\x02p-@4\xed?6\x16\x89.@\xd9\xe9\xe7\x0e\xc8\xa10@Z\x8f\x94x\x9d\x161@f\xa9\xcc\x01h\x1e-@\xb8\xf4Y,\r\xb2,@8\xe9BC\xaf\xf4,@s\xa2[\xc5\xa1Y.@zR_\x9c\xae\x0e0@1H\x95\xdeTZ2@\x8f\xf3\xd3\xc1\xee\xec,@\xc1\xc8\xf8\x9c\xaa\xc4/@\xd5\x07\xd0\n\x0cV2@T\x1eje\x9cf2@\xee\x90\xdc\xbbK\xb82@\xce\xea\x9f\xf0\xb3\x18,@K\x84h_ a-@\x9a\x0c\xe8\xe1\xa6\x8f-@\xfd}\x80\x93/\xdb-@\x12#\x8e2\xb4\x15\'@\'\x0b\xba\x03a\x0c.@5\xa1$\x9b\x86\x81.@\x93\xaa\x18\xb1\xfb\xe1%@\x9e/c\xe8\xbfX-@\xe0\x11?\xd6\xdc\xdd,@G\xde\x16\xfa\xcac+@\x12\x83\xb0i\x8d8-@\x83\xb2s\x9e\xb8\xc9+@L\xebw\xc2d?/@\x90\xa4\xe6\x95\x81\xcc.@i__+\'\x7f(@@\xe8\xff\x12\x18F*@Re\\\xd2\x99\x170@\x05l.\x11\x04\xbd,@k/v\xe3\x90<\'@\'\x867\x8b\xbc\x992@\xb1\xcb\x16\x92\xf4\xaf-@\x07\x1b\x13A\xe5\x060@\xb5d\x99L\xcc\x12,@N\xcc\xcf\xf4\xe0\xa8,@\\z\x1c\xf0\xc8X(@h\x0e4B\xc5\x97,@s\xa6\x81\xf8\x8371@\xa8!\xa8\x93A\x8f0@\x15\xa5\x91\xe2\x1e\xbc)@\xd2\x98\x9f9\xf1\n-@\x0c\xb2\xdd}_\xd7-@\xe0"\xa0\xfd\xa8\x110@\x1f.wZ\xce{3@\xbdF6U\xf9\x81,@\xa6b\x84\xf1\x98\xb4(@\xaa5\xef`\xd29-@\xa5\xc6\x02{8i-@T\xd4;.RN(@\x08\x91\xf1\x817}4@A}\x9d\x94%H-@.\x14\xea\xba\xf3}0@\x1c\xfd\xccf\x8b=-@\xce\x07\x90\xdbCL0@u\x02\xc3\x13\x13T,@\x11\xe7HK\x10--@\xe2\xeaY:Z\xa2,@/SY\xd9&\xbd-@#I\xf7\xb6\xd9S.@e\xf7\xb0\xb4f\x81(@\x9d\xea\xd6\x07\x1b|3@|H\x9b\x8f\xcf\x890@#ma\xbar\x131@4q.\xf5\x9b?-@%\'\r\xd1|j(@S0\x1c\x82\x8f\x0b0@t\x1d\xa8S\xe8\x0b1@[\xda8g\xfe\xe0,@\xc2\xd0%\xfb_7,@\xb5\xc4\xe8\x02w\xcd-@\x03O\xb5yk\xe1,@\xd5\xd2Ar\x97\xed*@\xf1cyc\xb2 .@\x16_W\x92`%/@\xf8\xb0\x11\xd2i\xf1)@\x00\xcc\xf6\x9d\xc9\xb2)@+\xf1\x9fOo\x0b0@\xa9\x9d\xfb\xd0\x84\x18+@\xeb^\xd9\xa7\xd1\xcc1@9d\x1eF\xa7\x03)@\xf6\xe1\xf6\xc2\x89\xc4,@\x83\x8dY\x1e\xea\xbf-@\x0b6\x01\xa4\xf1A*@\xeb^\tgj4*@*cgg\xed\x850@\xe4\x1d\x0c\x03\'z.@\xee\xcav\x98\xf0\xac/@\xdb\xafb8?|.@*\x16\xcf\x02\x82\xc31@\xa5\xe7\xe39=Y3@\xf4\x8dm\xad)\x06+@\xc3y\xe3\x0b\xc3\xba2@\xceC\x17\x12,C.@W\xe7\xadY\xef\xf7,@\x9c1\x8c\xabu\xa8,@-\x94\xd1\x0e\x96n0@K\x00\xd9Vq\x8c,@\xd8`\x84{\x11\x95/@\xbeK"|\x039.@\xb0\xb2\xa2-7\x020@\xa8\x95\x01=\x18\xef)@\xf7\x08\xd1\x90\xf4\xc5-@?dfK!S(@\xf3\x8b\xd7\x8bjc-@\x0b\xca\x9b\x8f+\xad-@\xd7M:\xa3Z\t*@\xc91c\xb1:Y-@|&\xf8\x1a\xb6\xb1+@\xaf\x0e\x9e\x15@\x161@\xd3C96\xfeZ+@\x8b\xc1\x18\xa1M/.@\xcc\xc1s\x01\xf8;/@\xcdI\xd8\xbd\x04n,@m\xab\xc7\x850\xc3*@9\xb8\xe4[Z\x071@\xf7\xd5\nv04+@%\x12\x912\xa4*+@\xba\x11_\x0b\xafS,@\x9d\xba\xfa\x819`,@5\x18\xe4\xc1=\x19.@\xe7\x8eA\x16\x90\xe8.@\xeae}\xb8A#.@ \x93\xa2+\x88&1@b\x9ed\xa1\xf8,-@\xed\xa3r\x0e<+%@o\x8f\xdc\x13\xe1|+@\xe9\x15\x1c>\xc02*@\xdd\xf72\x075v(@\x99F2\x7f\xc2\x19-@ui\rK\xce\xe7/@\x11\xdb\xa38\x08\x8f+@\x93\xdd\xa0n\xb3\x151@\x8c\xb9\xeb\xbcL\x82(@\x9a[N\xe3hP(@\xca\xbe\xa4\x0f(\xfe1@Kj"B\x92\x0c.@~)j\x88\xad\x0e.@eP\x1c\xdd\x97!.@\xdbH\xae\xbb\xa8W*@\xeb\xbb\xb9\x9fmG-@\x8d\xd4\xaa\x0f\xa9g4@\xf6\x00"\xc0\x915-@\xe0\xde\xbcq\xdbQ2@\x8eF \xba\xe3\x884@\xca\x0c6*\xad\x99+@\x9e\xa1H\x88\xf4k*@!%A\xc6+=2@k\xb5E\xe7\x84N+@ec\x1c\x0cz\xfd+@j\x9a^\'Y\x8b(@\xa1\x7f\x92Q8\xf4(@o\xe2\xa2*!\x03-@E\x9e\xfa\xd6\xa5\x894@@R\xc5U\x91|*@\x95)\xa3fK\x1a,@Z\x9c\xb7\xc2\xc3\x8f+@\xad\xef\xe4~ \xcb+@\x97\xf2\x13\xd22\xec0@\xee`\x82\xd2\x13\x90-@|\\e\x00CT0@\x7f\x12\xb0\x16mM(@\x89\x85\xfb\xa3\x9d 1@\xe3\xcf\xa3\xfe0\x02,@\xe1\xd8\xb00\xb7\xd1+@\xe7\xf5\xd8\xf8\x95a,@\xbax\xda"\xa1\x8d-@\xa9X\xc1(!\x00(@\x04\x17\x80\'\xb2v.@\x01X\xaf\xae\xb7\x03+@:\x05MDMG)@\xd1`\xe9\xdf\x1f\x97,@}z:W\x9e\n-@\xff\x0cW\xb0K.+@\xdb\xc5k\x97\xa5\x8c*@\xcf\x98\xdb\x13Qi1@\x92sX\x94D\x17-@9~2\xca\n\x90.@\xed\x87\x84+[\xd1.@&d\x7f\x82\x04\xb7+@\xa3\x1c"\xa2\xc7\x95(@\xa7\xa0\xbbl\x03I,@\xc0:\xeb\xafd\xd0-@\xea\x9b\xb6{\x01`,@\x8e\x08\xe2:Y\x07-@w\x97\xa5V\xac^4@\x04/W\xff\xa0\x17+@\xce\x07\xdc\xf9c8.@eI\x11(\x84\xd8,@!9\xf0\xaf\xe3-+@\x0f\xc6E\xe4 6(@\x84Pn/\xbb\xcb,@?J\x88\xc4N\xa0(@d*\x05B\xbc\x010@\x18\n\xc28\xfe\xb3*@~w@+oH-@r\x1f4\x07t\x17.@D\xe8\xd4\x1b\xf5\x18+@\xf5\x84\xcb\x15\x8f\xa8+@Q\xfe\xbcW\xeb\x0f,@\x1aQ\xaeC\xfe\xec,@\\$V\xf1\x87\xf1.@\x16\xaa|E\xfe\xc6.@\x8b\xa3\xa3+\xbd\xed&@\xcd\xdaD\x02\x87k+@\xcc\xe0\xc2-hG.@\x1c\xad\x87:\xc1\x990@\xa6\x19\xde\xe8#\x80-@\x8f\x9d\xd0\xd2\xef\xda&@\xac\x9d*6\xf1\x98-@D1\x1b\xd3\xf1\x150@.\x9dvv;a\'@\x94?w\xeb\x9dw\'@\xd4\xcd<\x01r(-@\xd1\x0e\xd8\xce\xa8\xcd(@ \xac\xa8\xd7|\xaf)@\x07\xa21\xcd\xc0!0@\xdd8\x00\xa2U#-@S9\xe9sk\xe52@\xbet\x85\x9a\xaf\xc8*@\xb1\x96!\xb7\x85\xb5\'@\x99\x9f\xe1\xe3M\t*@\xb5\xd0\x18\xda\xac\x94.@xH\xe0\xa1\xfe\xd4*@|\x03\xdf\x1b\x8a\xd2/@jL\xa2\x98Q\xe02@\x0eY\x83!\rm&@v\xc7\x0ca\x10]+@\x94\xf4\xfe\xe0I\xeb%@\xd5T\xd3\xdb\xfc\xb11@\x14jg\x08\x9f}1@`\x138\x89v\x8d2@A\xaf\x19|\x02\x101@x&P&]\xde0@\x08\xdd(\x91\x0b\x91(@;\x99j\xb2-\xb0\'@P\x95\xd9\xd1\xb1\xad4@\x87l\xa2S\x13\x802@\xc0\xe3\xea\xfc\x06~2@C.Q\x98\xfcC1@\x83`\xc2~\x0e\x821@\xf9=\x8e\xf2v\x920@\x05\xfbc\xb1!\xbc-@o\xd6\xaa\xc5\xa2n2@\x9b3\x8e\x9c\x18\xf1%@\xb6|n\x15\xd3\xaf1@\xd0\xef\xd0\xa3\xb4y0@{\x91?Oz=+@\r\xc9\xdat\xef\xc8,@&5#\xefa\xfd\'@\xf8\xe4\xa0,\x11\x11-@\x9dQq\xb1\xb1\xec%@\x13o\xe3\x08\xe8#3@\xe6\x89\x87\x8cR\x7f-@\x07\xfd\xca=pk.@\xd2[\x91{\x8a\x11&@\x13\xb3\xe5r\x7f\xd7\'@\x8d\xe3^\xaf\xa6e)@6+\xe3\xdb\xdf21@\xbax15\xc9\x8a-@Z\xbf\xf3\x00\x16H,@\xa3\xb5\x15\x17*g2@*\xaf\xec\xd2\xc7\x94(@._\xaa5\xccB)@O\xa9}\x11\x85U-@\xb2\t\x15\xac\xd7\\2@\xac;\xf5b\x07m.@\x89m\x85\xa85F.@\xe11,A\xf3\xf0,@\xd2pE\xeaH\xcf,@\xbb\t\xf7%/\xd6%@ee\xd9\xb3\xf5d+@D\xf8i\xec\xad\x82.@\x95\xc2\xf0\x9b\xf4\xf6/@\x88\x93\x8c\xb4\xa7\x9e2@\x991\xdemb\x942@Rz\xd9\xfc\x8a\xf1)@\xd0\xbc\x9c{8v(@/Z\x96\xbc\xc0\x1b)@\x0b\x9c_\x11\xa9\x08*@\xa4\x7f\x83U\x84K+@\xd2\xe1\xcd\x19\x94^3@(\x9eP\xb1\x8a\x8f2@\xf9\xc1!\xa1\xf5\\*@\xb3\xc5\xdfVf\xe9&@\xb7l\xc0"\xe7),@\xb2\xd4\x06~\xad\xb21@\xe9\xfd\xeb\xe4\xb2B+@\\\xedo\xce\xbe\xb2,@\x8e\xcc?R\'\x0b+@\x13\xfb\xdf\x92\xb9\xbb&@\x92eqRA\xa1.@\xd0sk\xecU\x02(@\xb1\xee\xd0W\x11\x92-@\xa67\xd1\x07\xc7\x9e-@\xd3\x8b"\xc5\xadf,@\x97~\x86\xbbH\x93+@nV\xf0\x01\xa3\xee3@h\xf8\x18t\xc1H/@~|p!\xf7\x9f-@\x12\xde\xd0\xd8\x93\x1e.@\xbb$]&\x17\xf9)@;\xc1\xb4\xfe\xefQ+@Z\xd6\xfc\xc8+\xb2/@\x86OqY\xcd\xae1@\xc8\x08\x18\x12.\xa1(@\xa2p\xbe\xa1\xbeg3@\n\x1f\xef\xa1l\xd8-@\x88\xb7\xd6\xb3\xe4\x0f.@\xce\x90&]5r-@8U!\xa0"o(@\x88\x97*|7\x96+@\x95\xae\xf3\x06\xa1b-@0\xcb\x99\xc5\xe1I)@\xbf\xda\xd7:*0/@mg\xfe\xbe\x81\x933@\x82\x96Tt\xbfO(@\x16\xa2\xd8\xc29\xd5+@<I\xb3\x17\x8b\xc5/@\x0e\xe9za\x00\x0b0@\xd7\xd4p\xf94c-@\xa2\x942/\xf9M0@\x7fW3\'\xd5\xeb,@\x7f\xba\xbbV\x99\xc8-@?\x9f\x1eGl\xcd-@\xe2|\x12\x903Z.@\x8b\xbe\xd2\xec{\xb9-@\xcf\xd43\x1a\xc8\x03,@<\xa5\x97\xcbGd-@\x8c\x85\xdb\x93FJ-@\x01\xb0\xd6\x8c\xa6V-@Qv(\x97\xc1\x9e.@\xf8\x0c\xc5\xc0\xc8/1@\x97\xd0\xdd\xba\xbc\xdc(@33I\xcfF\xcf,@\xd4wV\xde\x10\x91,@T\x94p\xd0\x19p(@\xaa"\x7fc&&.@\xf6\x81\r\x13\xe3\xbd\'@\xb7\xac\x9bj\' 0@h\x95\x06\x99\xbb\x130@D\xadw\x95\xeeI0@\x96I\xdax \x08*@\xd7\xb6\x91\xc0_d*@\xf0\x8e\xec\xc3\x0c\xc4*@t\xf1l\xe7\xeeQ0@\xa8\xdf\xe60AX0@\x1dE\x91h\xd9a,@\xf1\x90\xfe\x8d\x91\x96(@\xf1_\x04X\xdf\x0b\'@1\xbf\x19\x84\x9b\x1a1@\x0c\xff9\xd5\x88H-@-\xe1\xad\xebp4.@\xd1v\xe1\xe7\x96+0@\x13\xb2Fj\xba\x9e-@\x94\x93\xf2~%\xef2@\'\x9e\x02\xc3\xfb=.@\x84\xe2\xde\x85\x11\n.@0\xa4\xed\xee"\x92*@v,_\xf8sC,@\x9b\x04U\'<d-@\xed\xbd(\x1f]S)@W\x9a\xb1<\xbb?2@\x10`\x8b\x1a\xee}2@m\x99\xcc\xa5\x85a.@\xe2\xf3?m\xbci\'@\x8cX\xc6\x84\x8a\xd9+@v\xa4\xb5IYF0@\xfb\xb73\xe0\xc0=.@\x97+\xa8\xad\xfd\x9c-@\xd4ri\xa6]G.@\x92\xba\x13\xdd{Y(@W\x92\xde\xbc\xd622@l\x86]\xf8_\xe31@~_c\xde\x14R-@\xfa\xda\xc0\xc1+O3@\xb8\xb1f\x90\xbe).@S\xf9\x0e\x8d\xd6\xaa/@;\xaaD\xd2k\x150@\x88\xfe\x17\x05\xcb\xec%@\xcf\xca&\xf0\xd1#1@\xa4\x04\xb4c\xe7\xff&@\xff\xf7!\x998\xde-@G/g9\xb6V.@\x90\x9d\xd7\xaf\x1d\x191@\xb5\xde\xf72\t\xfa.@\xb1\x94=-o\x84-@\xcc\x8c\xdfV\x1d\xb10@\xb3&\xdenB\xa2.@T\x9d\xf8\x8eA\xbc/@\xd3\xba)\x1e\xad\x0c0@{\x0e\x96\x93 \t*@\rH\x89\x05\x02\x08/@\x0e"\xee.\x14\x8a)@O\xc9\x1b\xa4\xf9\x1d1@\xf7yeJ\xd9\xe60@X\xe3\x7f\x00\xa3\xbe/@\xc6\x87\xb3\xae\xcaW+@\x8a\xad\x1dy\xb3\x06-@\xbd\x9at\xe6\x91"-@E\x85\x9c p\xcb*@z\xb3X\x1a\xf5%1@\x81\x13\x14\xe5[\xf7/@1\x9a"W.\x7f\'@j(\xed=%\x15+@\x1a?\x9e\x19\x80\x10*@#\x98\x97Rz\xed0@\xb4r\x83\xe4\n\xe1,@\xc9;\xb5\xffw\xb3/@no\x8d%\x95\xdd1@\xb2\xa5\x1f)\xf7@,@\x10M\xd36\xdc\xde*@H\xa0\xc6_\x85+1@\x05/\x91&\x1b\x9a2@\x85}6(\xd3-3@K\xd1\xceW\xdc\x9f.@\xe9\x07k\x92>\x8b/@\xf6\xd4MGt\xd2\x1a@?P\x89Y}\x8e0@\xb1\x00\xc5R\x9511@T\xa3\xb3\xeb}W+@\x7f\x13|m\xf5j-@\x0f_\x19\xaf\xb8t-@I\xab\xa2T65.@L<\n\xc4b@,@\xfcz\x94\xb4\xab\xb92@?\xe5\xd4.\xda{.@\xa1\xa0\x9b\x19\n\xc0-@\\%znV\xa2*@\xf7r~}\xc4o1@Dt\xbf\xe1\xb0\xbf0@\xe9\xa7\xe6i\xeb\x90+@\\\x17\x0b\xc4t\xba.@\x1c^$\xc7\xf9!/@\xea\xba\x91x\x1c;/@0=\xb8\xe8\x11h(@\xf2\x97Y\xf1\xbfw-@\x03\xb6\xd6\x88\xff\x96,@v\xcc3b\xad\xc10@\x16\xe7\xa2o.\xac&@\xec\xe194\xd7\xbb0@\xdb\x96\x13\xbd\x916-@\x0f\xa5\xc5\x15\x02\xdf&@\xfc\tq\n\x08\xeb,@e\x9b\x8ad\x0e\xf6*@\xd9\x81\x00\xce\xab\xb3,@\xcc\x05\xc6\x19\xfb\xa52@\xe6\xba/\xaaQm*@\xe2\x9d\xf8\x9a\x04\xc8,@\x85\x98\x91V\xf2\x07-@\xcb\xf2q\xaa\x16\x10+@-D\x1bT\x9c\t1@\xdf\x91Ao\xbe\xee*@\x05\xeb\x85\xe8\x85\x87.@8h\xf4\xcc\x0bV2@\xd4\x91\x94\xad\x13\x80.@"\x04\xce\x84\xd0\xcd2@C\xb6\xf3\x981\x982@}\\\x8f\x8bo]*@\x9d\x98X\xfa\xaf\x17-@\x18f\xb9U\x89w\'@\xf7\x06\xe6\xe4\x97\x951@K\x95o"\x07\xf8.@\xb0\xb0E\x99P\x84/@\xd6\xf5\xa0\x97\xb7\xc4/@\xc3\x92v\xd6i?-@AXM\xf5\xbf\xe2*@/n\x87\x12)\xcd+@\xc8\x0fd\xa4]j)@\xe9)t{5W-@\x17y\x9f$\xf5V.@A\x07\x93\xd0u\xf90@\x8f\x8c\x19K\xdel\'@5\xa9$K@\xfc-@\xab\xfc\xf7\x12\xf0K2@\xd5\x01\xe3\x83xF3@n\xa9\xea\x0b\x04\xbf0@\x90Zj\xbd\xda",@\x97\x02\xebFT|,@\xferM\x1a\xfc\x10.@\x1b-\x1dwg\x8e,@z\xe2)\xb9\xe6M+@\xb8\x88\xba\x06\x9cF1@a\xc8\x8f\xd4T\xaa3@\xd1\xea\xaa\x0c\xa3\xc04@!\x7fh]/F-@\xb4\x08E\xed\rE\'@O\xe18U\xfb\x1b2@\xd3\xdb<\xfci\x1d%@\x9eEG\x13\xaeB.@\x13l\x86\x95\xaeF4@\xb6\x1f\xc9\xd7\xec4*@_\xab\xc3\xbd\x8eX.@\xdcd\xed;\xfd\xd7.@Q\xf8\x10\x9ad\x191@i\x83\xe4p\xd1\x9e,@p Y\xfc\xe0s+@\x9d\xddZ\n\xc3\x9d+@\xd1)\x8a\x85\x06T0@\x19\xc4]tk^.@\xbc\xc4\xd5\x0b\xaf\x9e,@q\x81\x93\x87%w.@B\xf2\x08\xfbK\r0@\xc4.b\x12v+0@2\xfd,\x12\x0e\xe3(@2\xa5\xc2\xd5\xbb:*@>\xcd\xa5\xab\xf1\x86,@\x0cQ\x97q\xaa\x010@\xa7Y\x84_\xee\xf10@\xc3\xa9Z\t\xb3\xee0@\xca\xac\x8f\x1b\x16H,@\xa64\x8f\xbc\xed\x861@\xac\x8a\x9d\xbc\xb1\xa8/@\xa3\xb6\xa3\x97=2/@\xcb\x88\xe6\xaa\xcfs*@H\xf57R\x93*+@\xcd53uO\x94.@\rJ\x8fk\xfcv1@\x0e\x04\xa5\xc0\x0c\xcd-@\xb6\xe9\xf8\x9a\xb3\x8b1@\xb2\xa5\x8c\x14RR*@\x19\x8a\xeb\xc4Z\x9f-@\x14\xda\xe4-[\xdf0@\x17e\xa2"\xff4.@\xb05\xc1\xdb\xbc\xf4,@6\x83{V\x8a\xf70@\xaa\xe6L\xdc$\xe40@\x1b\xfcI\x05\xbb6+@\x88\x06\xe7wP\x1d-@C\x8e\x0e\x02\xc0\xd5-@%\xe0\xdb\xf3\x044/@\xfd,l&U\x89,@\xc8p\xbbC;\xa11@J\xe4\x93\xa6cj,@\xb3\xf0\xa1\xa9A2+@\x1a\xf0_\x9an\xff0@\x9c\t\x9b\xb8\xfc2.@\x89\xb2^D\xa5S2@?y\xa9;\xad\xdb-@\xfc\xa8n\xae\xad\n1@\xf1\xd8\xbd\xe66=+@S\xb3\x08<G\x111@\xe4\x83\x13I\x8c\x94-@\xd7\xb9\xb3H8s*@|\xa4\xb5\x06$\x80-@Y1B\xde\x9ci-@\xae\xd5R\x80\xce\xb0-@\xd4\x98V\x87"\xa3(@\xd0\xf4_eCr*@ej\x9d\x88 \x88-@U!\xc7\xdd.l-@gw\x1e\x95o\x82-@\xcf/\xb0\x1b\xa3\xb1-@U\xa1Z\xcf\x03\x8f*@8\r\xf8\xeawv.@\xde9[kZ\xab+@N`*5\xfc\x8a1@G)\xe9\xb8\xa1\xb2/@\xb4\xe4\x14:>\x08-@\xd2\x03\xa6\xf9\xd2\xaa,@?JM\xe8\xe4\xc8.@\x0e\x1d#\x1da\x15+@\xd7\x90:\x02\xb5\xe4-@\t\xd2\xdd>q\xa3.@\xff$P\xc0O\xa8(@\xdfmR\xfc\x8d\xdc-@|\x0e6\x00\xef\xb6-@\xa1\x00VxT\xc3-@2\xea\x00Q\x19\x13.@\x83\x7f\xb1\xe0\x95\x95*@lW\xde\x9b\xc3\x1e,@\x08bC\xe8\xd3"+@q\xab\x9br\xc8\x82.@\xcb\x85\x7f\xcd\xed\xba+@\xfd\x1f\xbaP\xd3\xe5+@\xaf6\xdd\x80\x02\xef0@\x06\xf4\x9f\xa1\x81\x150@h\x07\xfbN\x0ci*@\xf5\xe3\x1br\xb3\x1d-@\xe7&\x8a*T\x91-@\x02\xd4BHv\xa5-@\xd2\xf1\xb4\xe2b<.@1t\x8a\xba\xdc\xd81@\x06o!\xa5V8*@\xc4\x06\x85\xf1\xaa\x8f*@\x0fr\xabb\x1f|+@!a\xd9\x94\n\xdf-@\xcc\xe0\x062\x8eT(@C\xf5\xe2\xfa\xef\xa4.@\\\x91ni\xb1\x94,@\xc0\xed\x96\x8a{\x98-@\x140\xc8b)0.@=\xb9\xac\x12\x94\x1e-@7\xbc\x03I\x13N+@\x82\xc6\x91z)\x7f0@\xf7t\xbay/\x1e.@\xa3\x00\xafig\xc8-@K\xe2\x02\xa5,d+@\x85er!\xd5b.@\xa4l\x81\x10L\xf6,@\xf1\xf2\xdf\x82\xa8k\'@\x9f\xce\x0e\x8e_\x10-@\x99\xec]\xea\xd2\xa3-@\x8e\x92\x85m\xc7\xf50@\xe4\xa0\xea\xc8Up-@\x05\xfc\x85\x93M\xc4*@\x1c}\x84S\x1cJ,@m`D\xdf\x05\x89,@\x006\xe4\x00\xcf\x1b0@\xef\x1f`\xab22*@\'\x8bg\x9a\xc1\xf3,@\x07\xecHQ\x92\x0c,@J1\xef\x9f\n\x913@~\x82\x0c\xf81!0@fo >:\x12*@\xbd=I2\x7f\xb7,@\x00\xc8\x11t\x9f\x16*@\xa6\xb7\x7f\xcc\x8c\x1c0@\xd1\xe6\xed\xc2\xa8H(@\n\xd2\x9a_\xbc\xca2@\x10s\xd4i\xf2\xda\'@\xa9\xa0\x82\x0cve-@\xe0{\x18\x9a\x06\xe7(@\xac\xc6\tt\\+(@\xb1\xa4n\xf9A\x83-@3\r\xb5L3d,@\x03\x17\x9d\xadU4+@<\xbb\xd08\x0bY2@\xa5\x0c\xad\x98\xccv.@b\x1dq\xd5AV-@\xab.\x855_\xcb-@\x82<V\x15\xe3\xe20@\x8f0\x1e\x8fe7-@\xdb\xa6\x7f\x1b\x05>,@\x8f\xda\x90X\xe0\xba-@\x90m\xe9\xdf\xba\xcf/@\xc4\x0bM\x88\xbd\x9b2@\x1e\xb0\x8b\xd9E\xb9/@\xa1\x0c\xd6\xc3\x8d\x00-@\xcc\xdb\xd2\x0b\xeah4@\xc1\xe7\xf6,\xf54*@\t\xf3[\n\x15\xe7,@\xbb\xd3v\xb4\xb1\x05.@L:\xb6\xab\xbd\xd9.@\xa5P\xb0\x8b\xd0C0@\x0c\x91Jxn\xa1\'@g\xce\xae\xa0\xb0\x8c)@\xb4_!\xc4M\xa02@\xceb\x82s.\xe5-@\xe9\x05\xa4\xf2\xc8\xe10@\x14\xd0\xd4\xf8\xe8\x9a,@\x85\x16\xb2\xbe\xb8\x8d-@\x10\x81\xc1yRF2@+j\xcc)\x1c\xb7.@\xf4e\x1fC\xdb\xc6.@\xe0\xef\x1f\xa9\xcc10@\xd9\x11L\x0b6 ,@\x13%\xa9y\x13I-@\xd0m\x94\t\x0ej,@\x0c\x94VasB2@&vD\x97\x1b\x99-@\xe5\x8eK\xf2b\x1e.@\xd1{\xb5K\x1f32@,4\x98\xebV\xfc,@z%z\xdcT\xcc)@\x95\xb5\xaf[\t\x16-@M\xa2\t\xcb\xd0).@\x05\x00cv*\xfc)@\xbfT\xd5n\x98\x07*@\xb8\xd9l\xbb\xb5\x07/@\xbe\x13\x00\x03\x8e\xc4-@\x7f\x93\xe2D\xbeJ3@\x1d\xd6\xcd]\x9a+.@\x0e{|Y>\x98,@<\xd9\xbe\xb0H\xf0*@\xcdu\x16\xfc\xa0\x0e*@\x12l\xc4\x03TH-@PT\xdc\x1e\x04.+@+\xa1\x9a\x94aV+@\xf1\xce\xb8;e\t*@\x90s\xec\xeb\xae\xfc,@@\x85\xef ,\x0e0@\xc0\x7fO\x1c\x1fp-@\xd9?\x1c\xd6\xaf\x0e/@\xb0\x85\x9a\xf3\xc7\x06*@\xe3\x92\x01\x92\xa4\x9e0@`\xa7\r_\x95\xc12@)\xe8\x9a\xe9\xb4\xeb+@\xba\xdc\xa0\x01\xa0\xf6+@\xb7{Z\xee\x88Q-@EXn\x1b\x07\xaf,@\xc1N\xa0\xdb\xca\x03,@P\xa6\x08\xbaVH*@n=\'w0\xdd-@\x15f\x97\x97c\x81-@U\xe9\x1e6\xf0K-@\xad\x9e[g\x0e\xd5-@g\x8b\xee<\xea\xf1.@\xc4f\xb4\x8c\xa2s\'@\x06\xd3\xb8\xf3\x1d,+@\xb7\xfeHQ\xac\x00.@`\xa9\x17\x8d\xdb+.@\xb8Kkg\xcb\xef0@\x05\x951u\x0b\x89/@\x7f-c~\xea\xb8+@\x9fed\xb8\x81\x9e+@[\xe6\xc4\xc8\xc3\x04*@\xc8y7H\x02\x99*@y\x1a\xbe\xe1{\xa61@\x98\x82\x05_K\x80-@\xa3Z\x96\x0c\xdc]1@\xc8\xa6\xcc\xd3\xf5\x0b-@\x18\x8ct\xb4\xda\x92/@x\x1a\x1b\xa0\xa9\x93*@\x9f\xc2|\xa3\xd5\xbe,@\x1e/\xe9\xeb4--@z\xf7g\xb3{\xbb(@\x00\x9fA\x1c\xd8\xa1,@\xb6B\x15\x1a\'\x94-@\xb8\xe4S\x93\x97G,@\xcf\x04\xa9p\x110(@\'c\x14&\xb3\xfb)@w\x9f\xc2\xfa\xf8\x98-@#<\xa8\xfd~\xc0,@\x13\x05\xd7 \xa7\x9c-@bt\xdc_kb-@\xfd\x9b\xa5\xd3c\xf4*@gu\xa5E\xeb\xa5-@{\x0c\x94\xbb\xe1\x8a0@\xdcu\xa7\xff<f.@j\t2\xd6\xf0\xa9,@\xa3\xe8}\x91iU2@-#\xfcf!T*@\xba\x90hf8\x8b\'@of\xbdOT?,@2\x8fB\x1f$\x02-@\x82\n\x1fK\xe821@C\xdaYB\x1b\x8c1@V\x02`\x01\xf8r.@D{P\xef_\xb0-@\x91\xca%\x84S\x01*@^L\x98\x10\x05\xe5+@\x92\xf5~\xb3.;/@\x1eB)mr\x020@\x98\xce,\xad\x05o.@\x83\xf8\x8b\xd5\x11\x0b\'@\xf7\xf4\x18\'1\x18.@Qc\x9d\xc5\xa5\xc0+@%\x7f\xb1Vd;+@"\xc4J\x0e\x9f!0@\xcd\xdc@\xbf3g.@z\xe4\xa3\x98&?+@\xa3\x94\xf9\xd5\xee\x16,@\xe6yA\xbd\xca\x170@\x99\x8e\xfc\x1e\xd7\x0e.@\x06\xa7\x1d[\x01\xaa,@\xcb\tH\xbb\xfd*.@\xc2\x94\x9b\xd2-&0@\xa9\x9a\xc4F\xe2\xe3-@\x94\x9a&i\xff%/@\xca\xed\x9c \xe2\x92(@\xcb\x99]\xa3\x17\xa5,@\xc7\xc3\xf3\xcdF\xf4/@\x13\xbbgy1\xb10@\x81t\xb4P\xaa\xb5.@\x13\x94\x88\x07\xd9\x92-@A\x86\xcf\xf1H%-@\xa8\x8a\x17\xf5\xf1\xa2-@m\x84SxoX+@&\xba@V\xb1\xe7&@\xa5\x83\x03u\xd12.@\x97!\x0e\xad\xd5\xd7.@-\xf2\x81\x16\x0e+,@\xd8\xc1\x93l\xda\xa8,@\x8c~\xf3\xe0`\x15,@Z\xcd\xeb\x9eT`.@z^G\xf1\x1c\t.@\xb4O\x1dWe`-@Z~wJ\x1b\x7f0@\xeb\x99"\xdb;}.@?\x1a\x95\xafd\xc5-@:\xcd},W8.@\x1d#\x0e%\xdc\xa8.@\xa8\xf6\xa3R\xc2\xda1@\x84\x81\x13\xc9;\xc1/@i\xcb\xbf\x05\xaf\xb9/@84e\xc5q .@\xe1*\xe5c\xad+.@;\xac$ \x8f\xff+@\xc47\xdb\xd4\xaf\t,@\xa5\xaf\x90c\xa3\xb40@\x0e:\xbf3\x1b\xc00@r\xaeY\x9bF\xf4*@\xfa\x1a\x02\x91\xaaa2@\'\xa5\xae\xc9\xa3Z.@\xc5\xc9\xdb\xb2\xcf\xa5/@\x07\xe3\x99_[\xfb/@\x01\x11^\x7f\xc1\xb52@\x15\x9b\x90\xafI\xd2-@\xa0\xadi \xa79.@rZ\x08\xeeA\x9a,@\x005\x96\xe0\xda)-@(\xd2\xb0\xdagJ.@\x1dS&\xd0\x08\xd9)@\xa4\xf0]\xf3\xe0\xd3+@\xac\xf9\x7f\xd2C\xbd/@^\x93-^f\xf7.@\xc4\xcd\xa4\xff\xe8\xe40@\xec\x1c\x15<L\xfd,@\xb9\xc6\x99\xaa\x1f\x030@\xfe\xcb\xdd\x89\xb3u0@\x95\xd3[\xc9\x05H-@\xed\xf1\xdf\xd6\xcb\r.@;\xd6\x17\xcd\xf8W.@\x83L"\xe0sW2@uc\x88{Z\xbb-@+\xb1\x92,\xf5\xf6)@\x1b\xbbL\xc6~\x86/@i\x06V4\xf4`.@\x18\xbc@-\xa8Q.@6i\x1a\x08}\x990@\xef\x8c\xebo\x89].@\xb6G\xb3\x89\xb2\x1e-@\x06\x01\xee\x16`s(@[\x05k\x86pn-@;\xd1\x19U\x98T.@\x9c^m\x07\x98\xbf,@\x8e\xd8\xb1\'\xc8\xd0.@\xf0\x88\x0c\xc2\xa1\xf5,@\x12\xfe\xb9~+\xb2/@\x8b*t\x9b\x98_(@\x8f\\I\xd4\x82W-@x\xf4\xf5}f\xf7-@\xca\x95\x87\xc7|\xee.@\x8c\xe1\r\xd3\x80\x061@:V\x89\xd7#\xa8,@\xf9$\xe3y\xe9W-@\xf5\x9f\xa8}o\xa5.@\x17\xce.v\xe5\xce.@\xf7\xb5F\xae\xb9%/@\xf9\xbd\xfdS\xfd\x17.@\xb2\x95r\xda&`2@\xd2\xd7d\xd8\xa2\x1f1@\xe0?\xc4\xd5\x1a\\4@\x9e9\xa9\x1b\xe9\xa6,@\x03.mO#\xcd.@y\xd8p5-\xa9)@\n\x94+V1\xac0@|\xd1 \x88\xe6\xdd.@o\xc1#\xdaAg.@\xc3{c\x7fOe(@7\xe7\x96\xa2Gc-@\xea\x11C1!A,@\xbaH\x11\xc6e\xaf0@\x1d\x00%mZ\xba2@\xbcW\xf3\xbe\x11u(@\xb9&o\xb11Y+@\x0e\x81-fA\r)@ E\r\\Q\xa6.@\xf1\x10X\xb6"\xaf2@\xbf\x92\xd2o\xfce/@\x91wR6?\x90.@\r\xd4\x98b\xb3*.@\xd4\xbf\xac\x02\x8e\x19,@g\x1c\xf0\xd5\x93G.@\xdc^b8]\x96,@\xf3}\xb7\x06\x9c\xfe1@\x05W\xeb\x93!\xca,@Iz\x0ee@\x111@\xff\t<!r\x910@\xaf\xb95n\xd1%1@\xae\xcb\x08\xd3|\x8e.@\x18\xfc\x82\x88\xbd\x18-@\xc5)y\xe2\xa8\xfd\'@q\xba\xcb\nr\x89(@\x11t\xae\xdc\xc3\x8f+@\xc238\xc5\xa3\xa8,@\xcdB1~\xae\xd7,@3\x9f\x7f\xb3S<\'@\xb8d$6h\xc00@\x95\x7f\x82\x12\x14\x93*@\x91\xfb\xdel\x07\xba)@\xd3\xe8\x08\' \xf7-@f4\x7f\xf1(4\'@\x1c\xe0EN\x99\x80(@S\xfe\xb6\xe4-\x19*@\xefc\xb0\xf4\xb0\xa6\'@j\'\x08cR\xb4,@^\xcfqB\x00\xa9,@\xf0\xe1i\x13:\xa50@\xa1!\xacl\\\x88.@\xfd\x87)\xfa\x9a\x8c.@\xdb\x17\xf3\xba@z,@\x17\xc2[U\x15\x98+@\xbe\xa1\x9crV\x80-@\xf8\xfe7\xbe\x0c\xab-@ \xf9\xc1\x9a)\xe6+@\xa2\xcc\x83!\xd4!1@\xc0\x07\xba\xbe\xab\xd6.@|I\xa8v\xa7\xf9(@$\xff\xfc&\xe7\xca-@`\xd8G\x8c8\x19,@\xeb\xc6\xe1\xb1\xfaJ1@\xefH\x9d0\x1f\x940@>\x1f\xea3\xda\x1f1@}\x1b\x08r\x96\'1@tm\xaa\x0e\xafI2@&s\xc0\xdc\xd4\xfa\'@\x02\xa1\xd5\x90\xfa\xb3,@\x0c\xcawH\x03K2@\xd0n\rH\xfd4-@9\xbb{\xe7\x04\xb1,@\r\xae\x07h\xf8\xbf,@\xe6:\x8b\xe2a\xc9,@b\xd5\x16\xa8N))@.\xf2\xdeu\xbb\\3@\x87\xc6v\xaa4\x141@\x8a#\x8f\x9aTV3@R\xa2\x86\xf8\xabF2@\xcf\xf6\xc8\x91\x99\xd62@f\xff\x91r\x95h1@2\x8e(\xa4\xaa\xcb.@\xd6\x073\xc6\xd0\x9d.@4\xf9a\x0f\xfb\x9a-@J\xb4xx\x8d\xbf,@\x85\xf0#0h\xa9+@B\x9e\xf4~\xff\x04+@\x02\xbaW\x00\xe5f3@\xb2M\x8e\xa3\xe3+-@\x97U\x7fM@%.@R\xe6\x99\xfe\x9c\n.@\xb71=qs\x15+@\x1a\x1b\xfc\x8c\x17N2@\xa9\x8c\xda\x10\xaa@2@\x1b\xbaB\xea\x9f\xf2\'@\x99\x17=~\x1d\xc0\'@X\xd0\xe9\xb6=\xbe*@Z5Vz\x18\xbd,@\xb9\xb0\xfc\xf5S\x1a(@\xd6y\xec\xc8u@.@\x92\xa1>5\x1a\xca1@E.\x9ez\x92\xdc\'@x\xde\xc6\x07\x9f\xc1,@J\xc0j\xca\xbd\xdd-@{\x86\xe9M\x07\xfc3@\xc0U\xa0\x9cj\xf6+@\xf5]\x98lq\xe5+@\xa8\xd4\x8b)\x98\x1b+@B&\x08\xd7\x1b\xbe0@a"\x99\x813\x9c/@O*\xbc\x8e\xe0\x18/@\xc5_3\x15\xefa)@I\x82\xa3\x10\xd1H-@S\x80\xd2\x9c\x95\x10.@\x80\xf3\x9bxa+(@\xcc\xd2X\xe5\x9d`3@\xf9\xb7&\xa8/\\(@\x15\xe3\xb8\xcb\xc9\xdb1@\x1cQ\xb3\xad\xa6\xcb.@\xe8O\xfe\x0b\xdf\xa11@\xd6v(\x8a1V2@\xfd \x8f\xb0\xa3\xff&@\xa2\xcd-\x10j\xc5,@\x91\xff\xf0\rK\x0b/@\n\x06\x1b/~\xb90@V\xed\xecAx\x161@\xa9\xff\x9a\x8f\x9a\x95,@\x9f\r\x0b\xf4\x89m+@CA\xfb\x87\xd8\xed*@\x9d\xb5P\xfb{62@\xff!\xef\x84[\xbd,@\xacm\x05\xcc\xad\xa3\'@\x058i\xb6\x125,@\xcf1\xa3\x88\x7f\x15,@\x13Ma\xedQ\x10&@\xb4\xe8f\xbc\x952(@J;\x81\'\xf3^)@9\xba\xad\xefA\xe0.@{N2E,\x1b.@SDo\x91\xe2\xfb0@W6?\x04D\x08,@\xcdqn\x1erl,@\xeff|\xd6"\x1e(@\x19\xba-\xa5\xf9[,@\xaf$\xb0X\x03\xc30@\xe2\x92|S\xf3\r1@\x03<\x19\xf3N\xfd3@\n\xbd7/\xc7).@S\x11\xdd\x1a\x98Y&@\xae\xc7}\xe2\xfc\'+@\xe9RK\x8ft4(@!U\xf0:\x94Q(@\xc5s\xd9\xed\xfe\xf5%@\x8d11r\xb5Z&@<-\xeb\x154\xf3,@}\x19^\xd4}\xc41@\x04\xb5D\x9e\x03\xc6,@\xe8\xb5*\x15\x82\xe12@\xeb`!/X\xc5-@\xb2 \xa7cy\xd4-@\x17V\x1ar"\x830@\xeb8\x15\xdf\xf5\x03+@j\xd7\x1a\xc6>9(@\xf8\xe0\x87\xe5\xac\xf20@\x12\x13\x04S\xe8\x0b1@v\x7f\xeb\xf5\xa0\xe72@J\xb7Q\xf1\x91=(@V\xfd\xd7\x18\x16\xc7-@\x1b\xabS\xb1\xdb.+@\xaa\xcc\x138c\x8e\'@\xbd\xe5\xb8\x15\xeb\x121@\x16Q\xbe\x9e\xae\x90-@\x98\x00\x17\t\x86\x92.@8y\x02\x18\xc5\xeb1@\x1e\xe2q\x11\xad\x1f,@\xcd\x01^@d\x0f.@\x99\xf2n\xf1>\x99,@K<(\xf9\xd4\x00-@\x13.p-\rv\'@O\xe17\xfa}\x11&@\x01\x8d\x85$4\x1a/@_Y\xc7\x89v11@!B7d\x1f\x00.@)\xc0\xc1\xebP\xea%@\x99`\xd1\xcb\xd1\xb1\'@\xeb+\xb3\xde~81@\x96e\xe6\x86\xe9/-@\xe0rU\x84\x0b\xf3%@E\xac\xd1\xe4\x069+@\x8a\x88-\xa0\xa2w1@TRi\tu^-@\xee\x05t\xdf\xe6\xee2@I\xa7\xb6\xa6\xc5%3@\x97\xd6D\x12\xdc\xd8\'@\xf9H0\xcdU\xce+@\x99\xd2\r\x0b\xc0D)@b\xda\xfc:(X,@\x80\xe8\xad=_\xf9,@.\xe6yg\x05\xd5+@u]\xb0\xe3\x12\xf8-@\x80=l\x85\x97x.@\xfc&\xca\xc4E\xeb4@%\xa0\xde\xa1d\xdc,@\x1a\xee\x9a\xcaK\xbd&@\xf5A\xa4\xdbg\xe6,@\xf7F)X\x90\xd5\'@\x1c\x89\xfe\xcd\r\x98\'@8\x0e\x11\xb2\xa8p.@\x99q]\xb7\xcc\xd3,@\x14V\xe4\xb7\x9el\'@\xc5\x9dfZ#\xa52@|\xbb\xc9i+\x18-@\x92\xd3\xdd\xab\x047)@T\x82k\xa5\x9d}+@\xf7O\xb1\x89\xc0J+@\x05a\t.\xad#.@\x95\x08\xe9\x0bV\x99(@\xdd\xc7\t\x91%n,@RW \x1e\xb1\xc7*@\xb2\xc1/\xfd\xeb\x13-@vco\xf6X82@+\x8d\x9a\xd8\x07K0@\x98\x8f\xc1\x8aCY2@\xdf\x87\x9c\x19[a,@\x03\xc9\xe5G\xddC-@\x9d:[!\xb3?(@8\x87_\xd7\xb4\xd4,@\xa4\xc3i\xc8_\x8a4@\xef@g \xa2\x1e-@s\x9a\xb2,@\x05/@\xfdH\x81)Y\xf7+@\x82\xc39\xdf\x11\x90,@R2\x95\xb2$N3@F_\xf3xo*%@\xab\xb3xI\xc82/@\x80\xa3\xa5\xd4\xb8\xf50@\xc4\xbe\xdfj_B*@\x03\x89\xb5\x95\xe7J)@g6gr\xc0\x1d+@\x93~\x95vj\x8b.@W\x90>5\xdc\x92-@\x99"\xc6\xf4\x8d\xc3.@\r\xa0\xe1\xde/\x1e1@F\x07\x1b~X\x9c2@%?\xd4e_\x90.@e\x15\xfa\xe7\xe6\x87\'@  \x92\xab\xe5\xb80@\xe2\xef\xad/n\xb4(@\xf1\x16\xc4\xb9TC-@)\'&Z\x83u4@\\\x07\x84;\xf1n+@>\xac\xde\xb9\xa4]/@BoA~\xb7\x1a+@\xd4\x91\x12\x1dy\xd9-@\\\xe2\x80\x96\xb8\xc2/@w\x04m\xe7\x98~(@\x9b\x17X|\xf9\xad-@\xe7>\xa4\xc9&\xc14@\xc8\xc6\x1d\xf9\x82W/@\x06\xef\xfb\xddVW2@W\xef\x91\xf0\xae\xc2)@\x8b\x0e\n\'\x17\x8d2@hP\xff3\'j\'@\xe4n\xf0\xbb\x16\x842@\xae\x01\xec\xf3)\xc3+@g\x7f;\x98\x9d}.@\x8cu\xc1\xc9\xb2\xb01@EC>\xc0\\\xaf2@\xc0\x0br)\xbd\t/@\xb6\xa5&)y\xb7(@4Q\xc7\x89z\xe1,@p&\x12\xfc\x88\x8c(@\x81\xc6\x11\xdd^\x8f-@\x01\xb60.\xc4&-@!rM\xc5\xd8\x8a/@\x02V\xf1f\xa9\x14-@"XW\xee\xdc\x960@\xa5E\x7f\xc3\x0b<,@\xb3\xacy\xbd\xcd\xe51@\xf19\x9a\xe44\x151@\x81U\xacl\xe3\x860@v\xf0\x95\xa3\x16!-@Nx\xd5\xb0\x13\x07-@C\x18\xdf\x889\xec*@\x9eYT\x0b\x99*/@\xac~\xda\xf0\xb8\x1f3@"\xaa\x8d{\x1f\n/@\xbe\xbbe\x85\xbc\xca+@-\xa4\x83\xbbQe-@\x96q\xfcj!\xe1+@*\xe5WF\xa1\xca-@\x14\xd4\xd7\xfb\x07+/@\xdcg\x87\xc3\xb1\xed%@\xbe\xe4"QD\xe9,@w9J\xfc\xfd\x8d.@\xad\x96\xa4s\xd4f2@\\\x03_\xe3\x9c\xc62@x\x9aoR\x9e1+@\xb2\xe6cYF\r+@\xe8\xc7\x92mq\t-@\nc\x01\xb9\x1bc+@\xc4\xcbN\x92z\x832@z-\x84\xd1t\x15-@\xb3\xbd\xaa=)\x83,@\x9e\x14`\xe0\xe5\x7f-@\xdf>\xbd\xdb\xcc},@\x90qj6\x0f^-@q\xeb/3\xa2\x0b0@\rG\x1c3\x9fp,@\xc8\'\xbb,B\xd3,@A`8\xf0\xaf\x101@=R\x1d\x81\x04c-@\xf1\x8ezq\x08\x0f2@\xef\x08\x00m\xe8\xab,@R\xb5\xfe7\xeeN0@\x85\xb6X\xa1p]+@?\xe4\xe1\xe5\x113/@\x0fI\x91P\x16$-@\x8e\xde\xb5\rK|1@W\x1d\x85\xd4\xe5\x1c*@V\x0f\x8b\xb4e\xb6-@\x90\xfb9\\\xb7@+@\xf4\xfc;{$a-@\xcd\xee\xf5DwQ-@\xb1\xb2\xa6\xe4;\x86%@.\xa0&\x00\xe6b.@/\xb2u\x1e\xc1\x96(@\xfa\xec\x97\x0f\x0cc+@\xcam\xf4\xd8\xa8W*@\xdab+\x92]\x0e,@\xbb\xe5\x06\x99[0.@\x84\x97\x8e;\x93\x9f/@V\xc7B\x135\x1e)@\xf7\xc5&u0o2@\x80N\x1a\xc4\xd6\x08\'@\x8a\x00\xedq\xc6z*@&||\xdc(\x001@\xe2\x7f\xfc\xff\xc2O-@\xce\x8f\xeb\x82\x01\xb8)@\xdd\x8bm\xb08R+@\xb5O\xb1\xef\xfd\x0b-@\xf9\xf1\x8apr,0@\xa8Nn\xe3\x1b%+@KP\x9bxb\x872@$\xb2LR\xca\t-@b\x87sRR\xbe.@\xe2\xa5\xfe\xcd\xc4\x91.@1\x10S\x84\x8c\xb7-@\x8f\x18\xf1"\xaa\xf50@\xd0W\xd9\xf1\x9f\x0b.@\x84\xe2\xaf\x08\x8d,+@\xac\x8d`N\xc2\xf70@\x89\xfb\x9d\xc5H\x8b4@\xcc\xc1;\x0b_\x18+@\xda\xb3@\x9c\xb1Y2@\xde\xa58\t\xee\xfb0@wp\xb2\xebCb,@\x95\x0f\x1e/\x89,2@~\xe5\xdb\x97\xc0F,@;E\x88o\xbc\xea1@\x04g\xf1\xdd\xdc7+@t$E\x05\\\x0e+@V\x84\x83\x8e\xa6\t-@\x16\x93X\x19\xd1\x01/@#m\xe3x?\x1b2@>\xd5\xb5O\x00Y-@J\xe6\xf9\x1fH\'-@g\x9c*v\x1eL4@[\'\xc7z\xcfu)@\xd5\x18\xb5\xa5\xbe\xc51@\xca\xe0\xa5\x08\x87\x1c2@\xc5\x05\x94w\x18\xfb-@\xe4\xa3 \x9e\xac\x8c,@\x95f*[)x\'@j\xb1\x8b\x85\x80\x1d.@\x1av\xf7"\xed\xe1,@\x01o&\xa5C!\'@\xa3\xe9\xe3Z\x9c\xce-@\x9d\x93/\xc1\xfa\xdc*@\xc6]QS}G1@\xa7\xde\x07\x9d\xf3\'2@\xd4gUu\xb4\xaa,@g\x1a\xdbJ\xb5\x9b(@]\xb8\x9b\x10<\x8b,@/\x06DT%\x98,@\xd6\x1fN\xca\x0e\xeb)@\xd3\xde\xe1\xf0\xf4\x141@\xb3\xb4l\x82\xb1(.@\x16\x82]^!\xe0-@\xc6\x06\x9d\xdc5\xda,@\x8cX\xfb\x9f\xe4\xe0&@\x1f\n\x8b\xf4H\xce/@?k2\xde\x8bN2@\xc2\xfd\xbb\xeb\x1a\xdc.@\x0e\x9cK%iZ*@\x08\xb7|\x82_}3@\xe9h\'(\xe4\xa63@oJ%\x90\x0e\x052@v\xb7\x9cS\x16"1@\x8eI\x10Eu\t1@\x06\x01\x972\xceO.@e\xf0\xb5\xea\x12P2@\x1b\xe6\xa1\xf4@W2@W\\\xf0\xeb\x0e\\.@\x9c$\xbf0}\xa8-@\xcb\xee]6Z\x7f.@0\xa9\xf7\xf5\x8d\xac)@G\xeb\xda\xb9w\x94-@\x04\xa6\x9f\xfb\xadv-@\xaf\xcb\xf1\x97\xda\x9c1@L\x9d\xdb\xb8\xf4\x93%@\xe9\xd5\xa9\xb0\x04Y.@m\x8e%~\xa4\x08-@\xc0\x8b\xdd\x02\x0e(1@2L\x04)\xaf;.@\xe5\xf7\xeaG\xf1\x1a1@Tp`v\xd1\xa1\'@\x86PjM\xdf4*@\xf3\xae\xbb\x93\xa7\x1d1@\x97\xc0\xa9\xd3\x17d-@\xe7\xb2&\xfc\x16\xac2@\xabm\x7f\xa9=c-@\xe8\xf4\x86@\xee\xc1,@\x97\xf8-\xbc=\x89,@\xbf{\x98\xabE\xef(@\x02\xf1\xfb\xa1O\xbf/@q\x10S\xf4\xa6~(@m\xd8\x04*\x86\xc8*@\x82@\x96\xc1_K*@:\xe2Zl\x818+@\xccz\x04\x01;~2@\xdf\xa8\xd0$\x90\xcf-@\xc1\xd6\xa8+O\x9f-@\xf5\x90\x14\xc9\xbbA,@\xcf\xa7@l\xdfY0@\xd50a\x034\x05*@,\x83k^\xcd\xda0@\xc1([O\x88\x191@*\x85\xc0Z\x10\x19,@\x84\xf9~I)k3@]\xf7\x9f\xc3\xcc\xcd)@w\xdf}I\x9a\x18-@\x1f#\xd1=d\xa2-@&\x99\xa3*~\xd7-@\x17\xec?\xc8x\xa71@\xd2V\xcd|\xde"+@y\x95t\x04\xdc(,@\xea\xda3Tt@2@\x07\x9c\x96\xe7:\xe4+@\x95\x8c\xa9\x82\x17\xb1.@%\x84 so"&@\x0c\xbe\xa1y\xa8v,@\x01\xf8\x89m\xa2h.@\xa9\xc9\xbf\x9a.\xdc3@6 \x11\xca\x98\x1d2@\xe3\x8c\xa6\x1f\xc6/*@ \xf2\xab\x97\x1c\x1e2@\xd4y\x93}\xe7^1@7\xe4o\x15i\xd30@Dc\x9e\x126\xfb-@\xba1\xf5\xdd#j+@\xd4\xcb\xc3\x88\x19\xd2/@2\x876\xa0\xf7\xd8.@\xb6\x97h\x8f\xe7\xbd,@\x1f\x13K}\x08\xd5+@\xc4m]b\xf1\x16*@\x0c\xd16D\x1d+)@9o\xac\xc0\x86\xdc/@\xc9\r\xc1\xc2\x16&.@\xac?\x12\x08\xa3\x1f*@;\xe0-\xe8\xfbU.@e\x83\x14\xed\x89\x07,@I\x12\xd3\xcb|\xe0.@C^\x8c\xac\xfc\xa01@\x95t=\xc6\xd8i+@\xaf0\xa1N_\xcc.@\x0e@\xf4\xd7\x05\xa5-@ \x16\xdf\x94_\x0b+@\tv\xcbKT\x84.@\xe0\xa1n\xe0\xc6q,@\x86\xac}\xe4\x89\x89,@*$\x7f\xd8I\xd4.@\x1e\xc6\x85n\x11\xd4-@\x1dY>g1I.@\xad\\:5)J,@\xda\x9b\xf7M\xc3\xd4-@\x86_\x1e\xb0\xbcV,@\x15^\xcc"CI,@\x90\xb6\xaf\x88\xfc\x921@\xb2\xcb\xab\x01\x8f\x99-@_\xff\xeer\x02f,@\x04\x15k\x88H\x1b.@\x18\n\xc0]\xe4f,@0\xea"{\xfez0@E[@\x8b5\x05-@\xbc\x8e\xa2\xcd\x9dn-@9\x18/\xf2?c.@Nl\x98\x10\xa1\x95-@G$T\xb2\x83v0@\xd5H\xb8\xef,",@ee\xc0\xfds\x12.@\x8d~I\x9a\xe0&,@$X\xb2\xbc+\x1c-@P\xa1E\x1e\xef/-@\xb1\x81\xe4\xac\x08\x14.@-q\x84.\xa3\xcf,@\xb6\x17i\xf6\xc1 1@\xb4\xc0"Y\xcc\x191@\xc7"<x\xeeI.@\xab#2Hu\xe1,@ T\xb2\x08*).@\x06\xe9Nw\x8b\xd7,@\xef\xa3\xac\x02\xee3.@4\xcb\xe5\x12\xd9!.@\xb8\x80\x99k\xe0\x98-@i\xbd8&D\n+@\xb6\xc0\xecI\x9d=.@\xec\x9e\xcd\xa3\xbfg.@Vy;\xab\x14\x1a.@XJ&\xae5F.@\xe7\xcf5zJy.@\xd3R\x94\'.\x1b*@\xdc\xdc\xe1\x89\xcd\x97,@`\x1eB\xb6\x83\xaa,@\x13)\xd2\x9f\xb5x*@\xa0\x06TC \xcb.@\xff\xba\xbd\tt\x8f2@\x03\x06\xaf\x8ck\x8f0@\xba\xdd#\x19\x80\\.@g\x83\xc6\xee"\x940@\xa6\x00D\x9e\xd9[(@\\\x86\xaf\xb6\xde\xfc-@\xf8\x1b/\x07\xafT+@\x03\xe4\xdf\x96\x92\xea,@P\xb6\xccp\x8a4.@c\xa2\xb2\x18\xb2\x9f-@\xde\xa8]8\xc9&+@\x93f\x05U`\xfe0@_\x13\x96\x9d\xe1D1@\x91b\x0c\x1a\xa6 &@\x14\x9co\xaa\x0c .@\x1e.\x00D\xc3\xa8.@WI\xcc\x02\xf4r-@\xb7\xfb\'(\x04:(@\xac\xcd\xce\xca\xf7\x930@y\x99\xc5\x91\x87\xb6.@z!\xf6-\x196.@\x95$N\'\x99\x952@\x0b\xee\xaf\xe9\xaa\xb5+@\xfa&\x02\xa3\x90\'.@\xa8\xbc\xe0\xdc\xf4\xb10@\x90\x86:\xe9\x8e\xa7(@\xd5w\xe3\xb7\x94\x91-@\x01\x96N\xaa\xb6^.@\xa6i\x9a]\x16\x89,@\xda\xf3;MZ\xc6-@8$\xf6|u\xa9/@F\xcb\x9dVj`.@\xf2\xfazR\xcf;-@\xefC\xd1\xe8\xec\xf2\'@\x1b\xc4\xb8X\xe1X\'@\xf5(H\x03\x1bb\'@\x83f\xcc\xa5C\xda\'@.\xfa9\xff\'\xe8\'@\xfaC\xde\xa9\xe2m\'@\xecm\xa6\xf5NO-@\xa7\xa3\xdaZ\xa0e\'@\xfc\xf6\xca\xedS\xa1/@t\x1c\xf9#X\x94\'@\xad\xc4j.\xbdZ/@\xde\x12*\xff\x99d-@V\x11\x8d\xae\xbc\xa2\'@\xb0\xa4\xf1^ne/@?\xc8c$p\x8d.@\xdb\xf0aJ\xe6W+@\xe5\xc5\x7f)\x0ce0@9~Ha\x06S.@YQ\xb8w\x88v.@L>w\xe9\x10\x06.@ \xbeZ\x96\xe1\xda(@8B\x03o\x932*@\xd2\x07e\x89\xbd\xb3\'@R_KI6\x1d/@\xe2\x13\x7f\xae\x86-*@\xfb\xed\x8f\xd6\x14\xb4&@\xb4\xa9\x9f\xac\x92\xf6+@\n\x8c\x01\xf1\xd9\x05/@\xecH\xae\xff)\xbb-@}\xe2\x82\xbe\x1b\xf3+@g\x97\xa9kU\xf0*@\xcaB\xc9l\xbbw.@\xe4\x14\x7f\xa5\xf9\xf3\'@\x13\xbdg\xd1\xca\xbb+@\xe0X1\xb7!\xf7\'@\xd3\x00\x0f\xd1\xedA2@qr\xf0u\xb0\x04+@*\xbf\xe3\xc9\xfbL2@\xd5\xb6\x84a3\t,@\x9b\xf2 .\xa1.0@\'(\xaa\x8ew\x024@d\xf8GZ\xb7X3@\x89\xb7a\xb8\xdfD2@+XCa\xe1J2@\xbd\xf3\xdc\x8a\xd4\xc40@\xf9A#*+K+@\xf6\xfa%\xa3\xb6h,@\x98\xbf\x10\x16\xda*+@\xbd.\x01\x1d\xa0\xf6+@g\xeb\x07\x8a}\x93,@\x91\x7fTv\x0f\x10/@\x00M\xe1\'\xf9\x96/@\xb8A\xde\xa1(\xe4*@\'\xc3\x94,\xc6\xf6-@\x07*\x84)\x15H-@\xafh\x85\xdc\xd7n,@&Q\x03\x0et\xf9/@\xd5R5\x9d\xc0\x12.@a\x87\xbc\xc4\x01\xb8+@L\x0b-\xd48\xd3+@\x13\x1d\xd4\xc4\xf3,+@\xfc\x80\xb1\xeeh\xe9+@\x9c?"\xb9\xd21-@\xd2\x9dgZ24+@3ZQ2\xab\x972@\x9c\x93;C\xe4T-@,\xc1\xd9\x04 o.@\xd7*k\xcf\xadT0@F6\x84\x00s\xf50@~\xfc~5\x93\x19,@\x80\x18\xa4\x8a\xd6\xab1@f\xa8g\xfd\xde\xfb,@)5\xc6gG\x85,@wJ\x1f\x83\xc6n-@:\xb7\x88z\xe1\xc12@\x83\x8f\xa1Yf\'/@cf\x07\x97\xfc\xd5*@}\x97\'C\xe7=(@t\xcb\x00\xeeu\xbf*@>#\x9fv\xc6\x870@\x8c\xda\xef\xb5O\x13.@E\xc7\xf6\x9b\xc3\xbb2@\x7f\xeb\xfe\xe7\xdc\n-@\xa2\xf6\x94S\xf3\x95+@\x0fa\x1a\xe0\xa3\x87\'@_\x8a\xc1\x1c\xc1\x88%@b\xa9+Ur/.@D\xa6\x1a\xeb\xecK-@\x93G\x08\xf5Y\x07-@\xce\xd3\x86\xd51\xf60@\x89+\x10\xf9GX.@\xde\x9fI\xe7ng4@F\x19\xa6G\xc3@(@\x84>\xef\xbd\xbfV2@\xfdq\x1c\x03\xae)/@\xb8\x1ag\x96$\t.@\x8e\x98\xe2Fx\t1@:\xfd\xcd\xb2W\xbb2@\xa5}\xbb$\xd7>3@\xab]\x07\xe5hu0@\x17\xb3-\x0b\xad0(@)\x88w\x0f*\x94,@%\x17:.\x89d-@\xf9MC\x8c\xf5|1@\xd2\x1cd)\xf2I+@EK\xd3K$Z0@&\xeb;\xe7}\x061@\\-\x94j\xa3\xaf2@F\xf4-}\x9d\x14-@\xf4dH\x0e<\xaf3@\n\xd6s\xc7\xdf\x0b/@\xa0D\xa4\xedVi1@@\xee\xd0s~\x862@y\xab\x1c\x00\xdb*,@\xb4\x8a\xeb*`\xac,@\xe2b\'\xc1gQ,@\xb2(\x81\x89\xe0\xe5/@\xd7\x04C\x02a9\'@`\xb4\x8azl\x06.@I\xecO\xd2\xc5\xd1-@8\xcfO\xb3\xf8<+@:\xc0O\x15\xe7[-@\x1d\xc6c8\xban*@\xa8\xaf\xb0\xf6\xd8\t-@\xbe4h\x94?\xb6,@\xd5\xb6-^[\n-@_\x81\xa0`pF3@6\x8de\xa3\x95\x99-@\xa6u\x0cjDe,@tA\x04*\x88\xe2+@\x04g\xef5\x17\x14+@y\xe5\\\xd2\xaa\x06+@6\xc2\x90\xb4\x0b=+@\x82\x10M\xcd\xddb0@!\x10\xf6\xcbT6\'@Y=\x1d\xb2\x9f\xff0@H\xc1\x88U\xd5\xd9.@q{!K\xcc\xe2+@:\x16\xe2q\x006-@N\x9at\xd2\xe6\xa1-@H\x88\x84Kg\xb4-@\x94p\xdb\nd\xf4*@y\x8d\xd8lq?.@\xc9,\x9b2\xa6\x8c.@u\xab\xc5Q\x9d}3@\x085\xa5uEy*@t\xec\xb0#P\x87)@\xfb\x83$5\xec\xe4+@\xaf\xb2*0Q9+@\x1d\xa1Z\x99?\x16-@_\x87w\xf9\x01#+@\xac\x85\xd8\xc4\xb2\xfb,@L8m@\xc6g,@:~5\x83>\t*@\x9ew\x8c\xe7\xfd\xb9.@\xb7\x83\xdd\x12II2@\xa5\xa2q\xe3q>.@<\xa5N\x14-\x9c-@\xd8\xf4\xfa,V\xc4+@"\x13\n\xcaG\x880@\x96\xac\xb1\x97:\xb3*@\x92\x98~\x9b\xe1\x19-@{\x92Q\x1f\xf9\x01+@XI\xb8GMW,@\xdcdk\x85Y).@\xd3k\x90)(\x050@\x88\x9a\x8c\x1f\xe0\x89-@\r\x13\xb4UV+.@z\xa1%\xa8L\xe5+@\t\xcatb\xa9\x8b/@h\xe8<\xf7vM-@\xc6\x17u\xed\xf4U,@\x1a\xd4K%\xca\xb14@\x18\x02h\x18y,.@\xb3\\\xf2\xc8\xd3g,@\xff3$\x1d\xe4J0@D~\xe8c\xca\xf50@ $\xad\xf1LN2@\x87\x07\xad\x92\x05\x01(@\x87\xe3d\xba<\n)@\xa9\x08{jx)+@+\xf7}\xbec\x862@\xcaM\xa9 jX2@5i\x8d\xbe\xa2\x81-@\x10\x05\xa2Q\x90N.@r\xbf\xfe\x17m\xc6\'@\x98~\xd2N\xa7\xd2+@Y\x11\xde\xe1E\xd4+@\xe2\x88\xde2\x19D)@\xf9\xc1\xfd\xbd+\xbf\'@\xf6\xbf\xb2\xb3B\x95\'@jN\xbc\xea\x1dM.@?<\xec\x995\xae1@\xf6\xf3\xb4\x03\xf1*+@\x95\xa7(c\x90\xe1+@.i\xcb\xac3S(@\xfcxh?>O-@\xef\x88\xd1\x9b\xd7I*@\xbc\xcevO\x19\xe1.@\x1a\xee\xc4\xd6k-/@\xb3l\xe1_\x93\x96*@\x9d-\xbb\xdbR\xe1\'@"\x93\xcf\xe5u\xc9,@0\xce\x02\xa2H\x15/@`\xd7\xd0\xb6b\xd2/@\xc1]\x14\x1aP\xce-@p\x0e\xd4\xdf\xf7\xa8-@"s\x80\xb2@\xc8*@K\x9fvg\xd9\xe0,@\xbc\x98\xd5\xf8v4,@\x99%\xae6\xbfB)@\xb20.\x83\xf5\x1f2@\xd6\x97C\xcc\xab\x7f.@\xee\xb9\tH\xaf_.@|\xac\xf4\xf2\x08\x95,@\xb4F1\xa1\x07l.@\xe8A\x87\x8a\x85\xb8/@\xccl\xeb\xd3O8.@\xd5-\xd5\x08KP-@\xdc\x07\xba\x14el-@\xa2\r"RI\x852@H\xff=\x1c\x17;.@\x16C\xc7P\x8d\xa4.@\x1ck\x17\xe2\xb0\x03*@\xe3\x96vN\x02_.@$\x84\xc4\xabH\xcc-@8\xe4\x08(~\x8b\'@\x8d\x9c\xbd\x01\xd0b,@\x0e\x17\xac\xed\xb2\xe3+@\xa1\x0f\x14\xad\x8f9,@,\x19LK `*@\xaa,\xb0\x10[\xbd0@\xc2\x01\xc3\x08\xf2\xb9&@Qx\xacr\xcb<-@\xe6-\xd9J\xa7\xf50@\xcc\xab.\xcat2+@\xe2\x91\x8a\x08\xee\x10+@\t)\xc0Sz2-@\xa4\xd6\x97\x1c\xd2\x98-@LZ\x8a<\xf9\xc2/@*\xfdP\r\x14\xd1/@k\xc8P\x0fw\x1b+@\x02qK0\xa3),@i\x91\x07B\x14c/@\xd3\xc7(V?\xa2/@\xbf\x04\x88\x05\x88\xbf0@\t\x96\xd0\xfe@G*@Y|F+G*+@R-\xa2wh\n.@\xb3\x0f\x9ap#\x1b)@\xfd9\xda\xdd\x8a\x0e,@\x9e\xa5\xa05y\xa4.@S\xa0\xab\xa0\xbb\xc4/@\xd1\xda\x1a\xd4\xabh-@\'\x8d1y\xa6\xe9)@\xc3\xca\x11\xb2\xbdI.@\xcc\x023\xd7\x83p.@\x19\x859S{\xac/@\xbb\x87x\xd5\x84\xb5/@R;\x85>\x93\x082@g\xce\xad\xa0\xd5\xe8-@\xf2Z\xccr\x82>1@m\xa1fq\xc4\t*@\xd5\x9c\x1a\xdd\x94p\'@F]O\xd2\xb7B-@\xa5\x99\x9f\x95\xfaE)@\xd0c\xc8\xfcm{1@\xa1F\xe5\x1d4f-@T\x87+\xc6a0.@\xdd\xd0gq0t+@&\x9d\x0f\xfb\x0e\x98+@\xfay\xa0\xc9|12@;\\\x8e>\x99o2@wz~H\x0bX)@\xaa\xfb\xfb\xc4\xbb\x14-@\xb6\x1dk\xa2\xfb\xe0-@y\xach`\xc3&2@C\xd9\x17v\xa1d+@J<\xd1#\x0fE.@r\xe6q\x1bS\xbf/@H\xe3\xa7\x08{b2@g\x92\tW\xcap)@\xa8\xd1\xa5\x9ee\xe50@\xb3\xd8\xb8\xb9\xab\'3@\xad\x8c\xa2\xc5\xc2\x1b1@w\xa3W\xd3\xb8\xf50@\x8enK\xcc+w*@\x00u\xec\x13h\x87/@\xd0\x16\xdb\x13V\x172@\x8dc\xcd/\xd3 3@\x87\xbb\xe6\x95\xd5\xfd&@\xa3%\r\xd8\xf5\xf30@#\xc8T\x84\x1d\xe80@\xde\xf8+\x0c\xaa\x83+@\xfa\xe9m^\xe6&,@\x14P\xe5\x85E\xf7,@\xc0n4;\x96\xcf,@\x99ZA=0\xa8.@\xc8O\xeb\xf5\xb7\xce1@/\xe1Vi\xf8\x07.@3\xe7(U\xa2\x0e0@B\x83.\x8e\xac&-@\x03l\xf5\x1b\xb4S.@\x11\xdc\xed\x8an\xa9\'@*G\x95\x84\x9c%1@M\x98\x05\\\xb6\xc4,@\xc0\xdf\x18\x16\xdb\xe51@\xd5\xd5\xdb\x82\xa1"*@\x1d\xa2\x81b\xdd\x0f.@\x01\xd4\x07Y\xe2\x80+@\xc2\x8a\x00\xdf@R+@\\\xa1\x9b\xce\x0f\x1a-@iX\xd5HPX,@S\xf9]\xfa\x89\xf9,@\xe7_\xdd\xc3D\x85/@!\'\x08zh[&@\x13@\xd2g9\x1d1@\xcf$!\'3\xe5(@\xd2\x12\xa2\x90\xf5\n-@]\xba|\xf7Xt-@|\xe9v/\x8d\x0c,@\xf1\xaf(\xeda(-@N\x9d\x17.K1-@=t\xbe;S<&@dc\xe1csM+@\x9fE\xf0\x9b\xc7\x1b0@\x8b\xd0\xef\xf4tK,@\x8er\x1e\xc4\x0f\xd81@\x81\xc8\xc6\xdeS\xd9(@\xaeH\xe6\xbb\x8er.@\x86\x05O,\xdf](@Z\xb9\x19\x1f\xdd$0@\xe7A5\'ve-@\x01\x02\xd0\r\xe5\x9d0@\xae\xd2(&\xf5\x1b0@\xff<O\x03`I,@\x0b\xec\x99!?\xe9,@\x12\xa8F\xc0]\xf1/@i\x9b\x19\xf5#\xe21@A\x14\xb9\xea\xfd\x0f*@\xf2A\xa2\xa36A,@\xd5@\xb9\xbe\xc9\xa4,@;9\x0b3A\xc9-@s!\xce\xdc}\xa9,@\x04%\xcf\x96\x99e-@\xa1\xb0\xe4nYp0@>\xa3\x19n\x009,@\x9bA\x07\xa3\xb8\x030@\xb1\xba\x86f\x9f\xa0-@\x07\xf8J\x9e\xb1(.@\x8ff6\xec-;,@`\x9eJ\xe2\x19\x93/@\xd2,4\\\xe3\xbb/@\x08W\xf6T\x9aI(@\xbc\xac\x8f\xa1Z\n0@"O\xcd\xac\x00X+@S\xd7D8\x18_-@\x93\xe2\x12\x96\x87\x94.@R\xf9\xa2\xacC\x0b1@\xcc\xf1T\x08\x8b\x1f0@_\x01\x1f`\x08\x8a,@\xd3\x9d\xac\xbdq5+@\xb3\xebg(\x1b\x04-@\xd2\xb8\xd0\xe0^%1@\\\x1d\xa5\xf38+*@\x00\x8a\x8f\xed\x98\x05*@\xd6\xe8\xc6\xcdlZ.@k\xbc\x83\x94\xf9,,@\xb9\xcb8\x8a\n\xa2,@d)\x9a\xea4?(@\x80h\r\n\xa2\xe2,@\x10 tc\xda\x171@\xd0\x1e\xd4\x0b\xc8x(@\x93\x80\xb7\xd9\xcdE,@\xd4\xf7\xcd]\x84\t-@\xb3\x06It\x8b0-@?p\xbdxZ\xb4,@\x02\x8d\xdd\xfa7\xaa,@\'y\t,\xcb&1@(\'2\x8c\x82\xaa/@\xa26\xf8U\x89.1@\xe4\xd8\x8f\'\x9fz1@\xd5u\xfd\xcb\xff\x96,@\x82\xcc\xf2\xe8 \xdb.@\x19\xf0\x8eJ;\x1a+@E\xbey\x80\xe2\x0e/@\xaa\xb3\x17\x06\xdc6(@\xc1\x1d\xe64\x10@.@K\xa1\xd4a\xb8U*@J\xa7\x10u=Y(@5\x14\xe01\x7f\x01(@<\x8f\x8cm\xd6\xe8/@\xb6-\x9a\xa4_\x1b*@\xa4\x7f\xba-\xe0\xbd/@\x1c\xf4]\xc2_F.@nr\xab\xc5\x93\xbe0@_\xe7\x9cb\x7f\x80,@!gD:8--@\xa7\xebI`\x0c\xa2)@\x99\xb5\x1b@\x11\xf0)@\xaa\x0egX\xd3\xd7-@\x95y\xc1\xa9\x1e\xf5,@n\xce)\xce\xb2//@\x88u\xd2\xb1\x13\x1c(@\x83\xaf#\x15K+,@E/\x01%w\x071@E/\x88R\x7f\xf03@\xc3\x16\xfb\x14\xe1w.@y\x83\x86\x886\xb0.@\xef\xc0\xf1\x88G\n,@\xb0\xbeG\xeb\xc4\xb0.@%]+**\x06-@\xc3N\x9a\x0b\xfb\x891@\\\xe4\x11[\x84\xb5-@3\xdeo\xdf\x03\xaf2@RP>A\xeb\x0c1@\x0b\xf7\xdf\xb0L\xfa0@~\xaa\xaf\xad\xa5\xf50@\xce\xa3A\x80\x01k-@\xbdB.\xe0\xc2\xaf3@\x96o\xe2\xa4p\x87-@gz5\r@\xd8-@\xd0]Z+\xaf/-@kj\xdc\xe2x\x8e,@>\x05}\xabi\'.@\xb0\x15\xe9\xec\xcc\x18,@\xb6\x16g_\xd4B,@\xb1[\xddzr\x1c*@\xe95\xe3SXC(@Q\x98\xc8\xd3p\xe50@\xa4{\xc4:\xfdS(@t\xef\x00\x87#T2@L\x99\xf35]\x1d/@\x0cE\xb4<jk.@\x96{\xb5\xb9\xc4\x82,@\rw\xd7}TZ.@\xb5\xee\x00V\'\x1a1@\xe04\xbe\x02\x91\xe6/@\x93\xa4Q}\x97\xf50@\x97<\xd7\xa5\xa1\xba-@U\x99\x168\xcb\x91(@t[ \xbd\xa3\xc5/@,\xec\xb3\x95\xaa\xb90@\x91\xdd\x84\\G6,@k\xe4><\x9d\xd6/@t!\xd0Z\x0c\x11-@\xa3\xe7\xc8\xb9\\\xdc,@!n\xea\xdf\xe0U1@\x97\xb9\x95\xc1\xc5\x00/@\x80}\x00\xc8!d.@Vk\xb1L\x19\xd9.@eM\x83]=\x90*@l\xfb\xb8@a\x052@\x15\x04b\x0b\x0cN+@a\xd5\xa7\xeb\xcb\x061@\x17\xe5a\xcbz\xee0@MOc\xee\x00\xb3/@\x07\t\x12\xed\xcb;.@\xf6f\xe2\x1d\xfap+@\x07\x063\x94\xd9\xe5)@\xda\xe3v\x8b\xc4D-@\xd9\xe0\xc7\xff\x82\xbf,@\x93\x88&\\\x92\x0e1@\x13e\x1e\xb3\x91;*@7\xa8-.T\xf7-@8\xbb\x83\xc1\xe7\x92,@H\xef\x8c\x87j:1@\xbc\x87\xe2\x8dy\x95.@\x96\x9ealM\x072@\x92xs\xcd\xa9\xda1@\xd9\x8c\xb2\xe9X\x161@\x04\xf8\xd9\xf1L|1@.\xcc\x91|\xb9`/@\xdb\xbed[\x19\x900@\n\xdd\x88\xc8\xdd\x1e1@\xfd5\x83\xd8\x9a8,@=D\x0e\xa6\xa8\x1d0@\xf0y\xa9\x84\xd5M,@\x9d\xeaZ\x92\xe9:,@\xd3\xd0C\xe8!\xa84@\x04`\x04\xcb\x8c\xfa-@\xfeq\xddx\xa6G,@\x965\xb7\xdcK\xb9(@qG\xfb\xeb\x93\x07/@\xc8i45\xd7>(@\x14\x8cc\xcaL\xd0-@{\xc3\x93Za\x99-@,pB\x93\xff\xfd+@\x0f\xbb\x19@P\xfe)@\xac)\xcf\xbc\xf2\xa31@\x0cRZ\xd2\x89\x9d+@/\x96[\x17\xe4\xa0(@U0C\xbfH\x1a+@\xba#\xb6[\xb9\x0f.@c\xe4\x92s\xb0\xfd+@B(\xca/B\x98,@\xe5C\x06P\xd7\x8f0@\x89O\xe5\xd0Ly,@\xd5|<4\x0e<,@\x9b\xa3c\x88\xc3\x0f.@8\xa5\xca\x82\x9d\xda1@\xcc\xb2\x17\xbda\x1d1@\xc7\x04\xb6\xe4\xc4\x94*@\xe4\x19l\x1e\xec\n\'@\xe2\xac\x99\x1f\x1fy+@\x1e\x96\xa5\xee\xf4\xc6/@\xdf\x13\xdb\x93U\x1c-@V@\x08b\xc1\x0f-@\xbb\xfe\xce\x1d7\xe4%@\x91L\xd6\x00aW2@\xb7\xa0k\xba\xa5\xfb/@\x01\xa9\x8e\x02\xcf\xb0.@\xd3\xdfQyya,@\xce\xa4\xf5\xa0U\x17-@m"p\xb0\xcf\x1a1@\x88\xb8\x97\xabb&1@t\x05|\xf4\xb6r1@\x960%\xe6\x82&,@\xeb_\r\x13\xcd *@\xe8Db\xc5<\x9a,@!jy\xeb\x8b\x8c1@\x13?\xdd\x03\xb4\x91,@\x159\xfez\xb3Z-@-.`\xda\xd1\n-@\xf8\xac\xc0\x81c\xa5-@&\xbd\x1f\xbcp\x181@N\xea\x8f\x85\x98\x1e-@N\x9cV$\x0fj,@\x0f\x91x 2\x820@\xad-p\xa2(l.@\x11;\x86\x9f!1.@\xce\xd5\x08\xef\xd0\xd0,@\xbdM|\x11\x8c%1@^\xf6#Lu(-@3\x9a\x82\xc0\xfbs(@\x06\x85`\x82\xfa\x17+@\x8a\xa9\x0e\xa5\xfeN-@%\x9a,\xf6\xf7\x862@\xfdKg~$V*@Y^\xfc\xef\xe0\xa91@\x81l\xc0\xe0Wu0@<\xe4I\xaf\x95\xbc-@p\x17SbX\xc4.@v\x9b\xd3&\x8fZ.@~\xddv\xe1d\xac-@\xa6QG\x88\xa3\\.@?\x19hH\xa3\x16-@\xb0\xc6\xe8\xdc\x10u,@\xbb\xd7\xc5\xa3\x83M+@\ta\x9b\xf7\xb5\xa1.@0\x9drSi\xbf)@\xa1 <\x07\xd5t(@\x1c\xd3S\x87d\x83,@<O\x91\x04`\xcb,@\xc4\xd6-\xeds\xc8*@\x80\xbaA\xf6F8*@J\x07\x7f\xea\x0eU-@Z\x1a\x8a\xa4\xe0\xd70@\xae=\x91\xee)\xc4,@\xac\xf2\xa8\x00\x13\xe3)@|)\xa0\x14|e.@HA\xf1(jv-@}\x7f\x91\xbbY\xa6,@\xff\xe7J5\xc2\xbc,@Yu\x9e\xfb\x08\x96.@>\xeaQ\xe3T4*@\xb7\x1f\x8c\xeb\x97\x89-@\xfbl/\xa4\xe3\xb7)@k\x86\xd6\xec\x0291@\xc3\xdd\xeezM\xfd+@cm1\x88\xe5\x8f+@o/rjL\x8d1@\x0f\x03\x9en\xa7\xf8.@\xaa\xa4M{\x86r(@]\x85\xe0\x19>\xba,@f\xba\x137\xe0\x1c.@\xa4\xa4\xe0\xac\x14\x95*@\xee\x9b2\xc7G\x80*@L\xd4L\x7f\xac\xf6,@%\x8f\\\xdcZ\xcb-@\x1e\xff,a\x1a]1@.\xbb\x94\x0evu*@\x17kU\xdd\x1a\xc31@7\xf7\xab\xb5\xaeN+@\xf1\xaa`\xd4F}2@\xc9Z\x87w\xcb\x91,@i\x93zK\xfc\x01-@\xff\x8a\x1b\xe6\xc9\xd5-@\xb7\xe1\'\xa3\x01\n+@d?\xa3\xe47b(@{\x19\xaf\xaf\x8a/1@\xb7"4;G\xc5+@/\x90Q\x924\xaa+@\x84\x83\xc6k\r\xe7,@\x01<\xa7\x1dF\xc9-@\xf2\xdc\xd0;,\x13-@\xff\x83=\x85\x80\xff2@\x05\x07F\xce;%,@\xb4\x7f\x91\xa7\xea\xd7\'@J\xdeY\xaf|I.@Z\xaf\x96\xb98\xfa)@\xf9=\x92\x10\xc4z2@\x12\xf3\xf4\xcf|o.@I\xc7\x97\'\xf45*@H\xbcz5\xe9\xca&@\xc8L#\x87\xb2\xd1*@\xa0\xe2\xd5&/\xf3.@\x10\xabT\x1a\x9e\xb1&@\xc2\xda3\x84\xae5+@\x88\x18\xd8\xcd<M,@WHS\xbfdI*@\xae9`.\xfeq+@L\xa5!!\xc3\xcb*@\x1eo\xf5\xa6\xa6-.@f\x9b\xdbY \xce)@\xc7k-%\xafB4@Ei\x1b\x8b&m2@"\x81\x0f*\xed\x8e4@L\x9e\x13\x9cQ=,@\xf8[\xdf\xbf.\xc3-@\xdb\xc7r\xc0\xdd\xd4\'@\xb2\xec\x88D\x17\x8d2@U[\x94\x94\xc1.)@@u\xd6%r9.@3\xc2G\xc2p\xb24@\xf4\xcf\xd7as\xcb(@4\xcdj\x9b\x97\x190@\xea\x136\xc4Si+@j\xa7\x08o\x01\xa4.@z|\xf6!\x9090@t\x99\xd1@1\x1f2@\xcba-\xcdzi.@b\xc8\x10\x8f\x10\xa20@\xc5o\xf0\xfe\xa6>*@\x82\x8b\x06\r_\x91-@"\xe3\x87\x80\xe3\xdd,@\xfb\xbc\xb3\xdas\xfc$@J\x16:\xbe\x18v\'@/\xd9\x7f\xf2\x99\xce-@\xe8\xecGN\xc3\xf7/@\x05\x00\x15&\xf5\x98-@\xd5S\x02gLX2@r\xc3\xce\x15N{2@#\xa4xM\x93\x071@\x1dH\xee\xeb\xfb\x14,@}kgsj\x0e1@z\xd5\xea\xc3\xc5\xfe-@+\xe0\x02N\xfc\xae2@\x9b\xa9S\xb5\xd7\xb7-@\x16Z\x03\xaa8\xe7+@\xe1\xa0\xecN\x06\x0c0@\xbd2\x02b3n+@\xf6\x00\xf8\x0c\xe4/,@\x86\xc4\xff\xc8b\xc0-@l\xb0xY{\xf0/@\xa1\x1e\x0cm\xfc\x020@-\x11\xa8\xc8\xe2\r.@\xe1`@\xe2\x8f\xec/@\xd7x[v\xbdm.@\xb2R\x00\xfd\x08X*@\xe7I\xea\xfa\x88\xf2-@\x03\x0e\xf0\xc1]\x1a+@\xc5\xa1\xd7e\xe8\xf0+@qT\x08i\xabX2@rx\xb2\x1d\xb2\x03.@\xd4\x0f\xdf\x89\xf6\xd9/@\xe9@\x1a\x8bA\r0@\xb7\xa6\xfa\xe0\x9eJ,@P\xa1\x82e\xcd},@\xc4\x98\xf4I\x1f\xd5-@/i\x102(\xbb/@Prc#\x8b\xeb/@\xef\xa14\x18\x8d\x04-@\t\xa1&[fq/@\xe8\xb6\xb7s\x89\x93+@\x94\x9a\xe7\x11\xce\xfe-@\xce\xa9\xdd\xc4\'`.@S\tT\xd7H\xe7+@Y\xdbE\x99;\x8d-@\\\x84<]\xe3I.@\xfa/a\xfc\x98\xe9,@7\xf00\xc7\'m,@/v\x91\xb4\xb8#/@Q\xf9\xff\xde\xf6\xad0@\x98\xbe[\xa8n\xc1+@\x06k\xde\x9a\x1c\xfe/@\xa2\xa6\xa2-\x1cm\'@r\'U\x13ko2@\xa5\xa6\xd2\xd3a\x171@.j\xf1l\x95\xd3-@\xa4\xe4\xdd\xc5f\x07.@\xae\x9a\xba\xf8s(/@\x84\x86>;\x959.@&\\\xdc\xef>\xf6&@\xc2(|^y#1@\x16\xe8\xbex\xeb;/@\xd1\x18\xbdz \x8c,@\x1b\xc7\x8f%\xcbM.@\':U\xb1"\xf20@Y\xbf\x00\xc9\xd5\xee.@\xeec\xd0\xfd\r1(@\xd9\x0b\x87X{6+@\xc7`P\xab\x001*@;\x87\x1c\xe5<a(@\x0f\xecu\xb3\x0e=-@\xf7\xc7y\x95\xf8k+@\x11\x04C\x00\xd3\x97+@\x1a\x1f\x81\x81k|1@\xf6\xd0\x9f\xf0\x1c`-@\x86US\x99`\x011@n\xa1\xf14\xb9\xa0+@\xda=\xe6B\xa6-.@\x0e\xe2\x87\xe9\xe0U(@U%D3\' *@4Kg\x0fd\x15+@\x8acjF\xa8\x9b,@]W\xa9\x81\xb3\xf9,@AZ\xe2Ky\x04.@\x0f\xd7=\xe3\x16\x031@\x94U^\xa5\x07~(@\x1d\xe1M\x0b/\xe4(@\xba\xa9\x17\xa8\x8c\xe60@m@\xbe\x88\xb4h*@\xe0\xa0\xfb7"]-@\xac\x99\xda\xb0\xba\x91,@%\x89\xc6\xec0!/@\xb2\xed]\xaa\x94>.@6\x01U\xb6\xd3O*@\xdcZ_Tt*(@qd\xe0\xb6\xfe\xfd-@\xe9\x84\xef}\xe9?+@\x99\xa5\x83/\x1f9-@\x83\xa8Wr,\xf40@0\x9e_\xacPY,@g\xc9a\xc4)J.@\x1bS\xb8,\x1dm1@\x96\xc3\x8fL\xdeK+@e\xc1\x01+\xe9\xe60@\xc8I\xd1\x92_\xd7.@\xa6\x86v\n\xad^.@rW\x9a\xfa\x9f\xf60@<;\xb1\xb2\x9c(+@\x91\x9e\r\x85\x0e\x912@\xdc(\xa2\xac\xae\x07.@\xa7$\x19-\xc4\x84*@Kg\xaa\x07\x1c+,@\xfe\x94\x08BY?,@\xa5L\x03n\xcam+@\xdf\x0cP\xeb\x06\x13,@;\xf78\xb3:\x9f+@\xa4+\xe8\xdf\x073.@\x13\x8a\xacI?\xfd0@\xd4\x18\xd7\xb2\x8e\x0b1@\x0f\xf8F\xc5\xbd\xcf/@R\xc5\r\x99\xfed.@\x13|\xfdH\x89\xef.@\xca\xa4\xf88\xdb\xe1/@y\xf7\x1d+\xc3\x81-@+l\xcb\xc8\x8d\xc2.@\xed\xc7\x9a\x076\xc10@6q3\xf4\xa4\x0c,@\xf4\xf2\x0f\xe3\x14\x8d/@"\xe1`\x94\xa4\xd5.@\xd4\xf8\x81\xe7Xt.@M\x00\xedaHo-@\x84\xb4\xe0(I\x86\'@j \xb2\x11\x8bI0@\xe0C\x1a\xba[(+@A\x182\xd8\xe4\x97.@029\xb4*`.@3`\x8dl\x81\x982@.#\xad\xb1"++@\x7f\xabD\xfd\x91\x0e.@7\xf0B\xf6\x03\xe7/@p\xd0\xdc\x7f\x01L.@\x8d\xdb\xbe\xd5\xc6",@\xb2/+\xb3\xb1+-@\x10\x1b\xc1\xcf\xb6\x89-@e\x88yy\x14U-@^\xf1\xa4\x07S\x9f(@2\xcaOa#\x17-@\xae\x814[\xc1\x7f*@Z{bi\xe99+@\xa10\x0c}[\xaa.@p\x1d\xf5\x1e\xf4\xfc0@\x1cR/]\x11\xb92@\x81\xe1SQ\xb69,@h P\x98\x9a\x98.@\xdb\x13`\xe9\xa0\x18.@}\x91\x99\xf7\n$/@j\xd9\x1d\x81\x80!+@\xefI\xfc$o}1@\xdb-y\xeb\xd7\xed0@\xe3\xa2\xcb\n\xe1P+@l\x7f<\xa2\xf0\xbe+@\x02\xe0\xf1ej\xa22@\xee\xde\xc4h\x10Z.@\x8a\xc5c\xdb#\x05,@\xbfI#\xcc\xde$1@I6\xe7\x81(T1@\xd6q\x13\x9e\x8d\xac2@\x98\xe1\x1b\x9b\xee\xa4,@\x0b\x1a\xd1\xf9:\xbb-@\x96$9\xc2\xe3\xbf2@\xfa\xef\xafO\xe2\x17+@\x90\xbbDM?\xd1-@|\xbf\x804f\xdd.@\xdcd\xb3\xc3\xe9\x93+@\x04H\x06\xdc\xa0O,@\x14\x0f\xbd1\xddZ1@\xa4AK4\xecx%@+\xce\x1c\xb3:\x08+@\xca\xe5-S\x94 ,@<Ro70,/@/\xdf\xf3\xdeT\xa0.@\xe4\x82\xdf\xab\x89J1@\xaeF\xbf\xafK\xf2*@\x04\x02\xc7`4*-@\xb6\x0c\x08c\x8f\xf50@Y\xde[\xb6r\x16-@\xae\xe7\xdaK\n\xf2+@\xfb\x88\x15\x8b\x06\x0b-@#\xea\xba$\xd8@-@\xb9\x90yk\x8d\x94-@O\xf0{\xc4\xe1\x1c2@9\xaa\xba\xab\xe2\x7f.@\x16W\x1f.%A+@.*uG2x+@\xa8\xf1/\x1c\xac\x8c,@\xaa4\x0fF!\xaa-@\xbd\xeb\xd6\x16\xb3\xc00@k\xa3\xf9\xfb\xcd\xf20@|*\r3\xcc9\'@\xed\x9c\xc9wr\x1c*@\x97\x89\x8f\xd8\x89X*@\x1e\xfe\x97n\x88\xd4\'@\xd6&\n\xfc\xd1R-@"\xb8\xa3\x8d\x04\x891@\x01\x07\x1aP\x17j0@\x17D\xde\xe6\x11a-@.\n\xc7\x9cl\xc0-@\xc9\x95S{\xa13\'@\xf3\xcc\xb6`\x9e\xcb-@\xb6wK\x1b\xd7\x8d1@\rm\x86q\x8e3,@\xd6\xd3\xb7\xdeR\x84-@U\xc99\xb1\xe7J+@\x16\x83"\xa7I\x1c-@\x93\xfc\x04\xf6\x8df.@\xcb\x8d!\x0c\xbe\x1b2@\xc1\x89\xc9.\xd75-@B,7y\xd7E-@R\xa5\xb9\x19\x9at/@\xeb\x10\xd2\xe4\xa1\n*@\xbd.\x88\x86\x03\x1b*@\xef\x1dz~ \x0c+@\x86\xc9\xcb\rV\xab-@\xedA\xee\x88\x14u.@\xd2$\x81\r\xefA/@\xbf\x7f!\xb2&R/@\x0b\xe4\x1e\xf9vg+@\x98\r*c\xabD+@\x0eOWN\x11\xe3+@e\xd6\x7f\x1c\xdf\',@cG\xc3\xb8\xdb\xa8.@/\xf2\x9dz\xd7>,@X\xc2\xdd\xd9\xb6\xcc/@2[\xc8\x98\xac\xde,@\xbd]\xb7\x8d\xb7\x191@Y >}\x9d\x9f.@\xaa/\xaec\xa4?)@\xf7f\xdcl\xc8_0@r\x08f1\xea4*@\x17\x92\xfcmm\x08-@\xd4\x1d\xcfV\x16\xcc-@A\xfc\xd4\x8e\xe2\xc5\'@\xd8\x03\xba\x1csY.@C$}\xd2\xeb^1@?\xa2\x87Q2g/@\x0e\xab/\xf9>\xb8,@:\x04\xe2\xf3\xf1\xef,@\xa6pq\xc28\xf91@BV\xc9\x02\xbc\x86-@\x15Dg\xde\xd2l.@\xef\xa6\xe5%\xfa\x14*@p\x0c\xef\xcfy!,@O\x07\xa6\x12T/(@\x03c\x11H\x8e\x11.@\x82W\x13T\xaaH2@\xf5[\xbe7\x0e"2@\xc7-?u\xcf\x181@WIM\xa8\x8aC2@\xb4)\x95o\xa8\x80+@\x17\xd1\xe6\xba4\xd5+@\xb4sjl\x96\xd8,@z\xdf\x9c\xd4\x0ed-@\x84\xdd\x19nX82@\x7f\xeb\xfe\xe7\xdc\n-@K)r\x1d"\xd6/@\xfa\x8ed\xfe\x9e6+@`O\xcaQ\x99\xb5/@P\xa9\x03\xe3\x12\x1b,@\xefZx\x96\xc9_+@\xebb_\xe5\xd9(,@\xa1\xa5cL \x83/@\xa9\ro\xaeB\xca/@\x19\xe16\xac([3@[\xc0\x1c\xc4!\x02-@J\xb3+fTF-@i;\xf2\x8f=V0@\xb4x?\xdb\x08`3@\x81\xc5:\xf2EM2@\x97j\xb6\xd8\x8d\x84/@\x0f\x1e\x13F\xa4\x862@\xf1u\xc8\xf5\xab\x0f.@\x07\xda\x94e9\xab,@\x95d\xc7\rd\x17-@\xd47\xee>\x14I.@\xa1\x0f\xe4\xa6\x9e^.@\xc9\x80\xae\x94\x99_,@\x9f\x7fp\x9e\x8f\xb6+@N\x85\x9e\x00\x7f\x90+@\x03\x9d\x13~\x89\xc2*@A;\x90\x15\x02\xc6-@?\xcbB\xf7\x11\xa8.@\x92y\xc2N\xe6]2@\x94\x84\xd6 \x08\xa5/@t\xb6\x87\xe1\xcb\x903@=\xb3h\xe2\xce\xed,@\x92\xba\xa2` \xd71@\xeb\x07\x92{\x16\xc9+@\xf9\xefw.\xc0\xd3-@\xf4\n\xb4]\xad\x91,@M#qQ@t.@k\x9bx\xee\xbaI,@ A\x13Z=\xa4,@\x1d\xd5\x19`8\xe31@@\xc0c\xb2l\xa7+@\x9c\'\xaf~\xe0\xde*@u\xcd\xccLb\xdb.@\xc6\x04f\xa6V\xf0+@\xa4\xd7{\xc5t\t-@\xa0\x98\xbd\x10\x11\x96-@01m\xdf\xe8\xb8.@\xc1B\xa2\x07f\x980@\x1b3\x0b\x03I\xb51@^3\xb5\xad\xfd\x81-@\xfc\xa7\xcc\xfd\xf7\xa0+@"d3\xa0\xaeT+@\xc7,"\x85\xa9+.@F\xb9\xc7\xe1.\xd5/@f<Z>\'\x95/@\x8b\xb8\xe9\x9b\xa7\xaa0@\xaf\xe5\x88\x11&\xd10@r\xd5z=\x10\x8a2@l\xe4\x1a\xae=1,@@\xaa\xf7\xadW!-@\x0b\x04\xf0,F3.@ 6|\xcd\xf9-1@\xe5\xfb\xe0F\xe5\xff)@\nik\'\xd8 *@\xb3\xc7X\xacD\xb7&@O\xde\xe4\x1a\xca\xf9,@\xf2s}<>O-@\xc8\xbf\x08\xd7\xab\xde1@\xf9\xec{\x07\xc8n-@\xe9\xb2\xfa\xb7W?.@n\x10\xb3YAB,@r\xfe^\x0fEx-@#\x86\x99\xe4\xee\x03*@\x02\x9e\xb2i(.1@\xd6\xe4\xectk4-@?\x1f\x13\xf9\\\xa8/@\xbdSjn\x8d\xb40@\\P\xc23\x88i-@\x8d\xfa\x05\xd9Ja3@La\xaaI^\xca+@\x13E\xc8\xfe5\x0e/@\xac\xec\x02\xaf\x06\xb0\'@X\x16])\xcdV)@\xc22\x85|\xb5\x9b+@\xc7\xab4\xb7]\x0e-@\x8e\xecGW\xc0,/@\t,\x94\nMH)@\xe21\xd6\xedt\\(@L\xa2\xba\xe6w9.@\x98\x04\xb8\xd8\xe0\xac,@\xc5\rJ\x8b?(-@0a\x07\xdb8\xda(@\xa2\x87\x04\xf7P\xff.@\x8c?f\xa5\xa34.@\xaa\xef\x8c+a\x8b-@K\xb3\xc3\x88\xd9\x8f+@\x9b}\xce/\xaf{,@n\x80\x1b\x18\x08\x96.@\xac\xc7\x14\x89A\x8a,@E\xa0\xa3\xdavZ3@\x82|\x1c\xba\x96\xb2+@\r(\xd6;U\x81-@\xfd\xd4*m\x04w(@\xf9\xabw\xd0t\x00-@y\xa5\xc6(\xb8\xae/@\x84:\xdc`X[.@\xa9)\x048\xa3\xbf+@\xb2\xb8\xed\xd7\x1f\xbc*@J\xd8\x02\x92\xc5\x0f.@\xe8Q\xb0 \xc1D3@\xef\xbf\xd7\x92/W2@\xd79p\x82\xf0\xc3(@#\x0b\x81\xad\xcf\xa1\'@\xa0\xff\x06a\xc6\xf03@Bl\xc2\xfd\xb6\xcb-@\x8fI4\x11\x18\\.@[\x84\xe5\xc4\xb4I+@>\n\xbb3\xd4\x11*@\xe4V\xed;;\xdd,@zj\xeb\xc7\xa0X-@R \xc1\xa3p\xe3)@\xbf<y\xa4\xaa\xb90@\xf3 -mH\xb0,@\xf3\xb7\x86\xa0\x82\x81,@P6\xb9\xa4\x96\xd90@+\xed \xaa\xb9\x100@\xde\x99 T\xdf\x1a.@N\x1f\xa8\xa7=Q.@\xaa{\x13\xa83\xc0.@\x85\xd0$\xa9\xfb\x9b,@R\x1a\xf1\xef\xce^,@t\xa0\x87\x8eP\xfb-@%\xb9\xb4\xa5=\x9b)@\x9dD\xb7wZ5,@\xc5\xc7x\x8as6.@\n\x0e\xe1%qd.@\xd2\x83\xbe\xe0\\8.@S\xa05\xeb^\'+@\xcc\x8c\xd3}\xa8\xc7,@o#\x00Z\xf9\x860@\xea\'p\x9bMG,@!Ay,|P.@\xe7~{x\xa7\x8a-@Jt\xb9\x86\xecv2@\xccb\xa8E\xf1\x1d1@\xa4\xef\xcdE\t\x8c,@\x01D\xe5RZW\'@y\xb6\x81\xe3`\xa0.@\x87\xc6\xc1^\xa8\xb0.@[\x97\xbd*H\xd12@52])3\xb9\'@N;\xc5F\xcd\x96.@"\x806`!\r.@\xbf\xa0k"\x81\x161@"\x9f\x9e\xbc\xa3\x98-@\xf1\x10_\xd5\xd3[&@\x04$8\x94\x97\xe2+@\x9d\xa2\x1a6\xcfE+@\xe5I\xea\x0bbZ*@8\xc8\xed\xd3\xd1\xc0,@@\x059iKb-@7<;%\x9ef\'@\xc2\x97\x13\xfca\x1e*@-\x1c\xc6\xc2"\xd2.@\xb6\xa0hC\x04\xb1.@\xbc\x11\xf8*6r.@ \x9d`\x16\xa6\xc3.@\xe6\x9d\xc3\xd8\x15\'1@\x13\x91\x03\xe0\x82h(@3\x81C{\xd8\xfd,@\x13\x14\x9d\xae\xed\x931@\xa7cm\x81\xac\x95,@\xcf+\xa7\xc5\xed\r.@\xfd\x19!\xba\xab\xc42@\xe4\xd8\xfa\x88\xde\x980@\x91v\x98\x11l\xa1,@\xf6\x8e\xebv\xd5\xbd0@\xf6_YRx\xc4)@\x9f\xfb\x82\xa3\x89\x141@\xd4\x83\xe0\xbc1\xfc+@\xf2\xc4\xf0f\x9a{4@\xb7\xc1\x88+4$,@\xcb\xc6\xfet~\xf0-@\xfd\xa2\xb7j\x19\xaa,@\xfa\x14t\xccJ\xcd.@%\xb0\x85Fk\xaa+@\xc7\x11\xb7"\xf8\x1a1@D\x03\xa0\xe6\xf8\x970@\xc6\xb2\xb7\x92Y\\4@\x8e\xe9\xf7\xdc5r0@\x1cx$\x8a\xadq.@\xbc@}\x07\x8e\xd3)@qQ\xa71\xe6\x9e0@\xa2\xb9\xae\xe0\x9d\x90(@\x90Qv+\xd4\x832@.MP\xc9\x83Q4@z\x16\xb9=,\x19*@I\x16VOK!.@\xc0\x14\xb8\x85\xb11.@)\xe63\x9d%\xfb)@\xe0~\xcb\xc3\x1f\x181@B\xf5\xf3\x95=#1@\x96\xe2oH\xf0&-@\xa0f\x8f\xcc\x08\xc0-@c\xe3D)\x1a\x980@O\xa7\x10\x87\x95\xa1,@\xccX\xa7o\xd4s0@m\r\x02\x81\xd1"*@\xd5\xfbiW\x02J(@\xcf~\x1f\xf1g\x18.@\x1c\xee^\xb1@*,@\xe4q\xe8\xb36\x17-@\xeb\xb4\x91\x14\'\x95-@\xefo\xad2c\xa7.@\xfa\xd6|<\x14\xe1,@\x10j8u\xf2\xc2.@y\x01\xb3bo%0@/U\x17]\xc8u(@\x04\xaa9\x93\x8b_(@\xd1\xd7\n\xeb\xb8\xe9,@\xc1\xee\xa1|\x17\x08.@wP\xf6\x1b\xae\x851@\x1f\x9f\xdd\xde\xff\x8f.@\xc1\xf3\xff\xdc\x95\x03+@\x88\x95ST\x11\xe0-@\xb7\xd33\xd9~\xe8%@\x8b\x97TzK\xb8,@!\xffo\xea\xc5\xe6+@x\x0f\xf2\xd88!1@\xe5\xac\xf5\xa3\xca&1@\x7f\xbb\xa0\xaf\xb1\xcb,@&N\x10\xf5cg0@\\R\x93\xda\x08\xb4,@%\xfe\x94%s\xff,@\x8d\xbe\x9dA\xce\xca-@W\xa5\x97i\xd2<.@H\x8d\x1b#\xe9W(@^\xd0sX\xa26(@P\x7f#\xd0G\xd8.@\xadx\xe7{\x98&&@\xe0\xd8\x86\x9d\xb9k.@\xb9\x13\x9d\xdf\\\x041@ZT\xbe\x12\xe5\x7f,@\xfc:\x9fB\x8d\xf9+@\xc3\x94\xda\xae\xac\x0e-@\x0b\x93\xac\xfb\xde\x1e-@v\'\xd0\xf4Lp)@\xd7\xb7\xdc(\x05\x8f1@\x9aJV\xd5E}1@s\x04K"\x8c\xd4,@oW\xb6\xad`\xb9,@\xa4\xd8\x11\xf5NR,@\x0c\xe0\xf6"\x05c(@\xe3k\x15\xc3\xddD.@\xc1\xa0\x8f\xd4\xd8\x9a-@[\\\x8e\xae+o-@\x99:\x83j\xb9d,@\xf9\x05\xcc\xb1\xb2\xd2+@\xbd\xf1\xf9R$\x06+@\xbe?\xf7\x08\xf6\xcc,@\x97\x8d\xbf*.2(@\x12fO\xa6\n\x1c(@:w{n\xc9\xf1%@y\xa1\x16\xce\xef\x97.@\xe0\xdc\xc1\x9f\xf9+(@\x16\xe5\xa2\x0f~\xbf.@\xc3\x9e\x01V\xb30.@\x94h\xde$\xd2\xb0,@E\xb6\xfe\xb5@\x92,@|\x1e\xb8\x124\xf4,@<\xc8}\xd0\xac\xfe,@\xbc\x02:\xae\xd1X-@\x80t\x12\xe6\x8c\xe4,@U;\xf8\xaa;\x8c1@#c\x13\x07;\xcf,@\xe5-\x89\xdd$F-@.\xb5\x00\xfb\xdfE1@\x7f=\xda\xac?@1@X.\xd3N\x9e\xb8.@K]\xabL\xae\xd7,@\x1ftk[\xea[,@V6\x00A\x88\xbc,@1s\xe7D\xfba(@s\xfa\x9b\xff\x07\xff+@\x9dZ,u\t\xe4+@\xef?X\xf3\xcd\xa7)@D\x1b\xb2w=\xa2,@\x1d_\x04\x1a^t-@\xacp\xd3D\x95^0@ \x15\xe2\xb4=\x10.@wa\x85\xcb\xd0;.@D\x1csAt\x8d-@\xed\xf4R\x91\xabx(@\x11\x8b\xd5\x12\xc5\t/@\x11\xd8\x08\xf8\xbc\xc7.@\x13\x18\xe7L\xd6z.@>T\x85OF\x04-@\xecE\xf8v\xc66+@\xbaH\x1a)\x9f\x16-@\xfa\x0b\xf6\xf9\xdf\x95,@^\x12\xc5\x9b\xa4\xa4,@\x0bS1\x15\x0b\xfa+@v\xadW\xe05v0@g\x86\xdf&\xeb\xdb1@6;\x9d\xa9\'\x00,@\xbc\xd5q\xdcm^,@\x1e\xc73\xe5\xb5f,@q\xf6z\xba\xaf\xd9%@\x93\xfdC\x8e\x85\x12,@(\x9f\x91\xb5%r(@.2\x90!\xeaJ-@\xb2\xb9Q;jk.@\xec<\xad\xd2\x06Q0@\xfc\xfe#i.\x0e1@d\xefI\xc5\xd6"-@\x02]\xad2\xdd}(@\xca#\x03\xeb\x03\xd4-@\x9aY\xb4\xf7\xb2J,@\xb2ZlNB`,@0\x1a\xa7s\xd0\x90,@\x8f\xfaL\x853\x1b1@\xd5=Q,YG-@\xd2O\xa9\xc3\x90\xe9-@\xda)\x1a\x9d\x91+-@l\xcd5\xd3\xebH.@\r\x14?\x87\x82\x17-@\x0fQQ\xc3\xe1\x8b,@K\xb5\x0c8cF,@\x89\xcfR\xc7M\x13.@\xf9Q\xa3\xd7\xa3\xdd.@\xd2\xd6\xf1\\\xa5\x072@U\xbf\x9cv\xac\x8c,@{\x0c\xe2\x05a\x8a,@\xed\x003\xc1\x00\xf40@txm>\xc0n-@\xfd\xcc|\x87ry-@\xf22\x15\x0827(@lI\xf2\x931,0@"ig\xe5\x9b\xd8-@S\xd5\xf6|\x94"1@\n\xd8"6Y\xc81@0\xd4\xeck\xb7n(@X\xed\xf1#\xad-1@\xd1\x17\xc6\xcd\x91\x96-@\x9c\'\xbf\xb6\xb9\xc7.@XE\x84\x1dZ\x0f,@\xf4\xcf\x97\x85\xadr,@\xb2K\xae\xfc\xf5\x90-@\x08Yyx\xf4\xb7.@\x0fc\xf2V\xc7\x87\'@\x8akO#T\xd8\'@\x8c{\x92\xee\x8a\xe5+@9\xa1\xf2`\xad/4@\xf3i\x07evl.@S\x9dC\xef\xbc\x0c,@.\xbaV\x12\xed"-@\xea\xae\xee\xafY\x86,@\x882+\xf3\xa4\xde.@\xff"n\xd8\xf7\xb3-@/a\xa4sq\xaf1@\xf7\xfc,[\x87\x13,@I\x1b\xe8\x8d\xe2\xac-@\xe7&z\xaa\xa8>(@\x9b\x1bC`xc+@\xae\xcc\xeb\xdc\xe2\xca2@\x88\xdf\xa4E\xf4\x0e+@\x1dD\xcc\x16\xa5\xe31@\xb3\x15\x89\xfa\x9b\n-@\x914\xd57\xd1\xf2/@m{>!\t\xeb.@\x16#7\xa2\xb8\xce\'@\xe7"d\xeb\xae\xa3-@s\xed\\zE\x113@\xe8\x89\xe3\xcfZ\x844@%S\xfdD}\x8c.@\xdd+#Y{\xfd1@>\xd0bA\x98V,@\xa6\x06\xa8\x94W\xe4,@I\xae\xb1\xb7\xbb2*@!P\xa5\x9b\xdax-@\x9b\x15\xda\xa5\xbc\xd50@\xb6}\xf29}\x8e4@\x03C\xd2Y\xda\xa8&@\xfa\x87\xe7?_\xfe)@\xf6\xd5Kd\xed\xe9+@Y]\xbbDO\xa1+@\xf2\xa0\x9b\x0e\xe7\xa0,@\xa9\xfb\xb8\x17,\xc7)@!ei\x95\xc5~(@h\xd4)\x8c\x1f\n0@'
p16
tp17
bg3
(g4
(I0
tp18
g6
tp19
Rp20
(I1
(I5821
tp21
g13
I00
S'a\x15|0\xe7\xbfS@<"\xe6V\x0b\xbdS@\xce[\xf5\x9b\xe1\xd8S@3\xa3*r\xef\xdeS@\xf70\xf7\xe5\x88\xe9S@QB4\xdd\xd6\xa9S@\xeb\xd3\x05\xe1o\xe8S@\xd6\x9bH\x98;\xb7S@\x90#\xbc\xd0\xf8\xbfS@\x91\xdd\x0f(\x03\xbfS@6\xf2\x9c?\xdb\xbeS@\x84[|.\x8e\xb5S@Ub\x18\xbe\xaf\xb1S@\xbdb\x1c\xe6\x90\xc6S@\xf6\xbf\x051\xd3\xb5S@\xa2,\xeb\xc2\x85\xe9S@\x85\xec\xffF\x9d\xb8S@\x1d\x1f\xe4c$\xd3S@\x9a\x00c\x15\xe3\xcdS@X\x9f7\x8c\xf4\xd8S@0\x1ag\xdd\x9a\xb8S@/=\x1f\n\x8b\xdfS@Ed,x\xfb\xc0S@\xf7\xd5\'\xc3/\xeaS@z\x03\xfeJY\xcbS@\xe7\r\x9ea\xd6\xd4S@\xdf\xcfxo\x97\xdbS@0\x8a\xa0\xf10\xd9S@\x1b\xd8\xfe=\xe4\xdeS@\xc7\xd7\xc5\x8a\xf9\xd8S@\x8f\xc9\x05\xbe\xca\xe6S@\x87\xb3\x87\x05\x07\xc8S@4\xc6;\xa5`\xeaS@-\xf5-\xb3S\xd8S@\xf6\x98\xb2Q\xcd\xe1S@q\r#\xbew\x05T@k\xf1\xdc\xb1_\xd8S@/$\x84\xd6\x1c\xc6S@\xf0\x02N\x9c\x8f\xeaS@L\xf7`\x8e~\x05T@\xa8\xd5\xc1\x01\x18\xb5S@\xa5\x92\xa4\xf9\xb6\xc7S@9\x7fy\xb7I\xe8S@\xf2\x81hK\xa9\xe5S@\xe9\x84\xa5\x88\xad\x05T@\xa6\xbbg\xb1(\xe1S@\x81R\xa7\x00\xde\xe0S@ph\xf0\x0f\x02\xb5S@\xf4\xbd\x90J\xa7\xdcS@\x90#`\'\xab\xcaS@\xe6\xa5\x82\xfc\xe4\xb1S@K\n\x8b\xf8.\xe5S@\xb3>\x1c\x8b\xa1\xd9S@\xe8\x039\x83P\xe4S@\x1f!\xb5\x9c\x0e\xdaS@#\x8au\x8e\x02\xcdS@\x19\x17\xa5xJ\xe8S@\xb7\xc9N\xa3k\xd7S@9b\xb3~\xfd\xc1S@u\x12\xf4kf\xd3S@ \xd1f\x92\t\xbdS@\xb5\xfd\xa2\xd2\x9d\xe9S@+\x0bC\x80B\xd7S@&\x01\xd7\x8e=\xc8S@\xc2\x1a\xc5\xdf\xa0\xbfS@\xde\xe2\x8f\xc4.\xe8S@\xc0\t >x\xe3S@\xe8\x1c\xb1w\x07\xe4S@\xea\xb2\xc6\xb2\xae\xcaS@\xe1u\x1bHO\xc8S@\xc7m\x8d\nk\xc9S@\x0b\xac\xe3o\xe0\xdbS@\'\xea\xd9\xee!\xfaS@\xe5\x19\xad4B\xe3S@z8Ci\xf2\xd7S@\xbd_\xe5\xc6\x0c\xcdS@+2_W\xde\xd4S@\xf4\xe5\xa8\x9e\xb3\xbcS@\xad\xce\xeftP\xd9S@^\xfaj\x08\xa6\xe2S@\xbdC\xa5\xcc9\xe1S@4\xc4\xa8\x1c\xf7\xbeS@K\\P\xb3\x94\xd9S@\x1d\x95\xab\xaf\x9d\xd9S@\xc9s\x9f\xbd1\xc6S@\x1e\x02^Kb\xe0S@\x9f\xa5\x9a]!\xecS@7\x05\x1c2\x08\xd5S@\xf3\x11\x9a\xaea\xe4S@\xa4f\x16\xa0\x18\xceS@}\xca,\xaf\x90\xdeS@\xab\xd9\xbc\x02g\xddS@\xd9:iZ"\xe2S@\xe2\x957"\xc5\xdcS@\xda\x93\x14\x81B\xe4S@\xf8I@\xfe\xe4\xd9S@f*\xbdhI\xd7S@:\xa8\xa8\x85\xe2\xe5S@&i\xc7\xc3\xf3\xdeS@`\xf5@\xb4\xb0\xdcS@3\xbf\xbdM&\xa8S@\xdc\xab\xe0\x99|\xecS@\xeb\x01\x84\x14\xa3\xd2S@\x05\xfdwn6\xe1S@k\x07\x0fl\xdb\xb5S@\x9b\x97\x8a\xcb\x01\xc8S@\xbc\xb0q\xac=\xc3S@Bg=\x15\x18\xebS@\x18\xa6l\xe1\xa2\xbdS@\x8b\xedr1\x87\xf0S@\xfc\x9d"\x12\xfe\xe2S@n\x8fk\xc6q\xc4S@\xc8>\xcc\xf3a\xbaS@S\xc95\x8c2\xebS@\x16\x87W\xdfP\xcaS@Qq\x89\xfe_\xd3S@\xfaA\x85\xd8i\xd2S@\xe9\xc9\x95\x9b\xa6\xe3S@\xf7\xeb\x9c\x1e\xc2\xd6S@\xdb!\xa5\x80\xbc\xefS@\x83\x98?\x00\xf0\xc1S@=\x06\xd5{\xcf\xb7S@%\xa23/\x84\xd2S@\x92H\xe8z\xc7\xe9S@L\xbe\x88\x01s\xc5S@\xd7\xf9\x8c\xac\xb1\xb5S@\xa1\x84@\xa1\'\xd3S@\xe5e\xde\xbb\x1d\xbeS@\xea\xd1W\xc9\x02\xe7S@\xc0\x80\x8d\xf5\xa3\xd6S@(\'y,\xb8\xd6S@R\xd4\x80\x13\xbc\xe6S@\x92\'\xb3b\xd5\xe2S@\x8c\xe0F\xeb\x96\xd6S@V%\xe3 t\xaaS@ \xc7aH\xac\xd5S@\xe7+b8\xe3\xd2S@y2\x1f\xa8\xd0\xe5S@\x87D\x12T\x8e\xd6S@\x85\x7f\x9d\x07\x16\xe2S@wu\x8c\xfa\x9b\xd6S@\x13d\xcf\xcd\x81\xe1S@?\xfd7\xe3\xf9\xd9S@\x95\x92\x99\x1f\xef\xc0S@E\xe6\xa5%\x9b\xc2S@\xee\x8e\xda\x88\xec\xcdS@\xad\xb3\x10\x83q\xcbS@\xedVF6N\xe6S@\xe3w<\xb9\x8c\xb8S@\x0f\x9f\x83\xa2\xa5\xc6S@J\xe8p\x0c\xd0\xedS@\xe9O\x08#,\xd5S@q\x95\xfb;\x15\xe4S@s\x14\xa7\n\xb1\xebS@l\x0f\x1b\x16y\xdfS@\x0b:"\xe7`\xdbS@\xd40)\xce\x19\xb5S@\xca\xc7\x93\x94\xf8\xedS@\x92\x80Wh\xa7\xe7S@\xe7-\xcb\xe1G\xd4S@s\x06V]\x10\xdfS@\xc8ox\xb3\x1a\xd5S@\xb1\xed\x05mW\xcaS@w\x0c^\x13-\xceS@{\xc9\x1a\x98\x95\xe2S@\x89\x06\xf7\x19\xcd\xdbS@2\x1a\xa4C\x15\xd8S@$!\xb9\xca\xbc\xd2S@\xf9e\xaa\xae\x82\xc2S@\xaf\x8c\x86X\xed\xebS@\x86\xf3_\x85\x99\xddS@@!\xed\xd3\t\xdfS@\xc2\xb8\xeem,\x07T@\xfb\xf3x\xad\xc7\xd4S@\x89\x07Q\x9f\x1d\xdcS@\xd9\x8c\xcan\xe1\xbbS@\xf1\xe8\x01\xc6a\xe3S@=\x04|\xbb)\xb3S@\xf9f\xdd\x1fN\xeeS@\x9aRI\xd8\xbd\xebS@\r\t\xd7\xe0\xd8\xe8S@\xa9\xff\xd9~\x0c\xd2S@K\x98\x94l,\xc3S@\xf6(\x98I\x03\xcaS@\x11\x86\x8b\xbaP\xf0S@1\xa3\x0c}\x14\xbdS@k\xb7\xb2\x05\x06\xd1S@\xda\x95j\xa2\xe9\xb2S@\xddP\x8e\xd8\x1d\xc3S@\xf2!\xeb3\x95\xc3S@K\x93\xa4*\xe2\xbdS@3<P\xc2\x00\xbdS@\x11\x8b#\x10\x9f\xd9S@\xf7\x89\xae\xad\x93\xe3S@\xa3\x14\x1f\xd5\xbb\xe4S@<\xf0\t\x7f\x04\xd1S@\x7f)\x87\xd6\x07\xc3S@\xa9\xf4\xa0\xfc2\xd1S@\x99\xf9[\xbfm\xd4S@\xc9wi\x1b{\xe9S@\xeb\xdd8dO\xbeS@\x84\x00[D\x1e\xdeS@\xd9\x08\x00\xfe\xcf\xd7S@\x0f\x1b\xeb\x89\x8d\xdeS@\xb8<k\x8d\xde\xe2S@!\\O\xd3\x8c\xaeS@\xe3\x0f\x07\xa6q\xc8S@M#^\xe1\x0b\xdbS@\xae\x93\x1b\x03\xde\xcbS@1\xdf\xfd\xfd\x8f\xe2S@%[=\x0f\xf3\xd0S@(\xf0\x90\xd5m\xbdS@\xf8$u$\xf4\xc3S@\x1c^w\xee\x12\xcaS@]\xa5\xaa\x0e\xa2\xc8S@\x97\xcc\x96Y\xd7\xe7S@\xac\x10~\'{\xdbS@>3\xbc\x8aU\xd4S@p\xc4\x074P\xe3S@\xfe.\xf0?)\xd4S@\x7f*\x82{\xf2\xe6S@a\xabr\x0f8\xf2S@\x06g\x04J\xa2\xbbS@Xi/\x1f\n\xc3S@\x98\x97\x1a\xe6\xc4\xbcS@@\xbatL\xea\xc0S@\x07z\xb7\xb9\xd6\xc8S@\xabmi\x8cg\xdfS@:<1\x81\x0f\xcfS@\xcc\x95\x8c\xc6\x00\xe0S@\x99\x93,\x13q\xd7S@\xaf\xa3 \xf1\xf5\xb2S@\xadQ$\xcd\x9f\xe6S@$ \xd6S\x82\xe6S@r\x0c\x87TA\xdbS@9\xd8\xa6^\x97\xc0S@\x14\xe35\xaa^\xcaS@y\xf2\xecw\x10\xeeS@\xaax5\x1b\xc1\xceS@\xb1\xbb\t\xa0J\xcfS@\xe7$K\xb8\xa9\xe5S@x\xb6\xb8\xa3\xab\xe3S@\x108\xf4\xb3\x81\xe6S@\xc3\x18w\xb0\x8b\xcfS@\xb8(\xc5\x7f\x9e\xd5S@3\xf0.\xc6(\xeeS@\x8a\xc9\x8c\x14E\xe1S@12\xf1\x1e\xb7\xc9S@xr\xefx\x91\xc0S@*\xca\x7f\xc7\x89\xc0S@\x98\xaazW\xb3\xbdS@c\xf6\xa0\xe3o\xccS@\xaa`h\xe6\xae\xb9S@\xda.\xf7&\x9f\xcfS@\\R\xebK\x87\xd8S@Y}:q\xc5\xd0S@\x93\x8fo@)\xc2S@\xe4\xafO\x00#\xb4S@\xb3)\xcd\x01\x1d\xd3S@\xb8\xc4C\xa2\xcb\xceS@\x9f3\x9bQ+\xd2S@\xf0T\xf9\xf5\xf7\xc4S@\xa0\xa2\xc4,\xdf\xcbS@\xa0\x91Dw\xf7\xf0S@|\xf4\xae#\xc3\xc9S@MKKB\x0c\xd3S@L\xfc2mY\xbcS@k\x96\x1eS\x94\xdbS@\x95\x1e\x8b\xc8}\xe8S@c\xf1\xfb\x1dQ\xb7S@IG~\x0f\x1e\xe0S@\x04\xf4\xdb\xa4\x08\xd5S@\xee\x7f\xcb\x93\xb1\xdeS@\x8c\xf6M\x02\xec\xccS@K\xac\xc6F\x0f\xd3S@\x8c\xbdW\xa5\x18\xbdS@\xb93\x96\x13\xca\xb3S@n2Y\x15[\xf1S@\x83f.Y\xe2\xeeS@\x17\x82\x04\xe7h\xecS@^M\x18\xc6\xfc\xb8S@|-\xe7\xdew\xd1S@\xd9\xba\xb9\x80H\xdfS@\xbb\xa6\x04Oe\xb6S@\xc5\xa5\x1ahQ\xc2S@,G\x91\xf4\x9d\xb3S@\x8b\xb2\xe6\xb5\xd7\xd1S@\x7f\xd6\x8d\x89m\xdcS@\x92\xc0\x06{U\xe2S@\xfc\xde\xad\xaa\xa4\xbaS@Ie\xfd\x8d\x04\xa4S@\'m\xea\x91+\xdbS@\xee\xac\x98g%\xceS@\x90\x13\xda{\xe3\xfcS@\x90\xd6\xda\x0cS\xdeS@2EO9\x05\xafS@4\xb6\xcc\x86\x90\xdeS@\xf39kq\x84\xd1S@\xabg\x8d\xb0\x88\xe2S@\xc0E2\xea\xfb\xd6S@\x8c\xe4F\x1c(\xeeS@\xd0T\xdb/\xf2\xd6S@\xb6<\x85m\xbd\xd1S@6\x10\n3\xf8\xbeS@/\x8d\t\x8cw\xe2S@\xa4-\x7fc\xef\xdaS@\xb1zL\x85\x1e\xe2S@~\xe5\x0bF\x9e\xd1S@\x11D\xe5\xb2\xce\xdbS@\xdar\x82\xd2\x19\xdfS@\x89\xe5\xd1\'c\xb3S@\x93\x01\xd2UU\xcbS@+\xf0\xc1\xa45\xd1S@\xbbg\x85\x18\x1csT@\xc6\xd2~\x01\xbc\xb8S@(\xd9\xb8\xd0Y\xdeS@\x7f\xe4\xfa\xe4\xe3\xcfS@OV\x89&G\xa3S@\x9bh\t\xd3@\xdeS@\xc9\xaf\x8dO\x8b\xb2S@\x90\xf2\xa5\x01\x81\xd0S@\xdd\xeah\x91g\xb7S@\x0c\xa0]\x84\x80\xfdS@{\x15\x10>\x04\xcdS@\xb1|U\xe5\xf2\xccS@4\xc2)\xa7\xcd\xc6S@\xeb\x9eF0\x94\xe8S@{k\x84\xb7m\xe8S@\x89\xcd\xb7\xf4\x08\xe2S@\x0f\xa8\x02\xa9\xcf\xd0S@I\xd8\x0f=h\xc9S@\x00=]\x91\x1d\xe3S@\xd0xr\x18\xd3\xbcS@\xb5\xba\x90\xb5E\xe1S@\xc8,M1\xdf\xdfS@\xbd\x0e\xa7p/\xd0S@d E\xf0\x05\xc6S@}\x04\x9a\x87\n\xb6S@\xc6\x1d(\x82~\xc8S@\xdb\x9e\x11O2\xb2S@\xb0\xd3\xd2\x88z\xecS@J\xa9k\xa2\xb0\xd6S@\xc0\xf1a\xb7+\xe1S@\xbc &\xcab\xecS@\x04\xcc\x8erO\xd7S@L\xe5\xc9\xd2\xb9\xc5S@Z\xeb\x04\xd1\xdd\xc6S@\xdc\x11\xd2\xe5\xc5\xf1S@\x95\xb1\xdd\x8b\x17\xddS@\t\xe5\x1d\xac)\xb6S@M\xc4\x7f"U\xecS@\xa6\xad\'\x8c\xf4\xbeS@\x02 ]\xfc<\xddS@\x7f\xe2\x82\xc6\xa8\xbeS@L\x1d[\xb2\xc1\xddS@\xf0$o\x97>\xceS@\x14\x80P\x14\xe1\xcfS@/6\xf0zi\xd0S@\x0f\xf1qK\xcb\xe0S@G\xb3\xc3\xf3S\xc1S@Z5v\x84Y\xd3S@\xe9\xe6\xda\xfbi\xd0S@*\xbe\x9c\x82\xf8\xcbS@u\xe8\xd0\x0b\xd2\xb4S@\x15\xa7(\xe3q\xddS@7s\x88|%\xe0S@,\x9bw\x86\x94\xd1S@\xb1\xe7XV\x87\xd1S@\xa8\xb90\x92\xdc\xa1S@\xaba#\xbeT\xc1S@03\xca\x07`\xc7S@\xcd\xb0\xc8)\x9e\xa8S@\x17IvCW\xc1S@V\xb91\xeb2\xa7S@\xbf4\x065\xa2\xc6S@\xdf\x17P\x01q\xc5S@2\xf7\xbc\xfa\x8c\xa8S@RQP\x0b\xbf\xb6S@\xd89eA\xe7\xf1S@\xc6\xb0v\x18\x16\xe9S@\xb2\xcfjj\xbb\xb4S@Y\xbf\xaa\xd8a\xb2S@u\x88o\x08\xe1\xd6S@\xd3\xa3\xe9\xf0\xa0\xcaS@\x06\x15L\xa5\x8d\xd3S@\x18YN\xa5\xf3\xd4S@$\\\x87C\xdf\xddS@T-\xed\x9dP\xe1S@v"\x1f\xbf\xaf\xccS@-\xb7\x91\x98\x89\xd3S@\xd7\xa8\xce\xcf\xd4\xe7S@7\xbc\xae\xdd\xdb\xcdS@0\x0fe\x1b\x06\xe0S@\x13x\x08\xc3\xb9\xceS@\xcb\xcc0\xc2\x18\xbeS@\xd3\'a@\xdc\xbdS@7I<LF\xd2S@Zd>\xaaN\xdcS@\x9cI\xb7\xb8A\xdfS@\xcf\xb3J|\'\xdfS@\x90\x04\x062;\xb8S@7b\xc8\xe86\xccS@\x10\x0cE\xeb\t\xd8S@\xca\xc8\xdc\xe1\xd8\xbdS@\x1e~y\xe2)\xabS@w\xed\xd1\xa5\x7f\xc3S@\xa4\x87\x14\x8e\x98\xb7S@\xc2\xa1\x07\x1bR\xebS@\x88\xfd\xad\xbf\xa9\xb7S@/\x8d\xa5\xcf\xf0\xb4S@\xc3\x05\xffo?\xceS@\xb3\xfb\xecD\\\xdbS@f\xe0U\xa6T\xceS@\xa9a\xc2\xb5\x1d\xabS@!\x91\x9f:r\xdfS@\\\x03\xedK\xc3\xaeS@\x963\nk\'\xdaS@\xe5\xf9\x18J\xc1\xdeS@\x86B\x7fS\x8c\xdaS@\xf2(\x0e\x96R\xe8S@\xb4\x05\xae\xba\x1d\xdfS@4d\xbau\xe4\xcdS@\x83o\xf1\x1c\t\xccS@.\x00\xaag=\xc0S@5:\xb7dD\xd7S@\x19IVcJ\xf0S@\x18|\x13\xb9\xdd\xddS@\x00cg\xbf,\xbcS@|~\x8fhv\xb3S@\x83\x89\x91I\xc2\xd6S@\xc8\xdeE\xf49\xdfS@q\xb4\x9b\x0c\xe4\xbcS@\x18\x83\x9c\xbc\xb9\xd8S@\xb4|\x06\x93O\xceS@\x13B^\x9a8\xeeS@\xe2G\x9a\xe2\xba\xf0S@C\x11\x1bi\xab\xb1S@\xda[\x19/\xe1\xb6S@\t\xeaWE\xd6\xdaS@L\x07\xda\xe10\xbcS@\xbf\xad\xb3e\x84\xc1S@>\xa3\xf1\x07\xdf\xb2S@`(\xb1\xd9U\xdeS@\xb4J\xc1\x00?\xc6S@\xc0\xb0\xfb\x8e\x01\xc3S@\xa3\xf8V\x93 \xc7S@\x18g;2G\xe1S@\x07z\xf2\xe1\x02\xebS@\xdc1vZ\x8d\xe8S@P;\xdcM\xfb\xdeS@U\xfe\xc7MX\xe9S@t\xe5\x0c3\xfc\xd8S@\x7f\xd1\xe7\xe0\xf6\xe5S@+\xed\xc6\xa7\xaa\xeaS@\xb1D\x1ba\x92\xedS@\ntc\x9e\xc9\xc7S@Hj\x06\xf2\xd5\xe5S@\xd1G]\xd9\x03\xbdS@\xac\xbeB>1\xe9S@D\x1dk/1\xcdS@\x95\xe47\x18\xe2\xe8S@)9\xec\x132\xfaS@\xb5\x92Op\xb1\xe2S@\xcc\x08\x12\xf0\x8e\xdeS@\xca\xc2\x9c1\xbd\xccS@yW:\xcc\xce\xeeS@\xc04\xdc\xf6\xe1\xdaS@\x9e{\xa4\xdcs\xdbS@~\x9e\xdf\x96`\xbcS@\xd0\x8e^\xd4Z\xceS@\x1dzm"\xed\xd0S@\xb1\xf7\x94\x1a|\xd8S@\xe0ek8\x8f\xcbS@"\xbf\r\xe2\xe1\xc4S@\x96o\xd1\x81\xf3\xb4S@\xf3\xda\xcf>\xfd\xc5S@\x13\xc0\x05\xb9\xf4\xcfS@\xc2\xd4j\n\xb5\xc6S@\xbdc\xeaLF\xc9S@\x94\xd3\xa8\ta\xd1S@[\xa3\xc1D\x9a\xb2S@\xc7\xd5q\x9d\xc2\xd8S@\xed\xe5s<\xd7\xcdS@/\xb21\x0b\xd7\xa9S@J\x97\x0fJ\xd8\xaaS@\xc6\xdd\x03\xb3\xfe\xedS@^\xdb\x8d\xea\x12\xfdS@\x89\x02~\x97\xf9\xd9S@\xb5g\x81\xb7I\xd9S@\xd6\x98\xbd\x048\xcdS@!v\xbcu|\xdbS@F\xb6\xe4\xd7\x8c\xe2S@a\tS\xc3mtT@\xc5\xac\xe5\x94\xb3\xc3S@\x8dC\xca\x9d\xde\xcfS@\xfa\xc7\x95\xe1D\xd5S@\x1f:\x8eT\x0c\xe5S@\xc8\xe7B\x85X\xe2S@\x14\x02\xf5\x97;\xe2S@\xf9a[\xe7\x9f\xc8S@m\x13^\x05\xa8\xc8S@\xc7\xb3Y*@\xb3S@\x81\xc1\xe0\x83\xbc\xc0S@\xf2\xdfS\x16\xac\xb6S@\x87x\xc6D$\xc8S@\xf3\x1cl_\xe3\xe5S@\xc2]VBH\xdeS@5\xfe\xc2`\xdb\xceS@\xcd\x01\xba\xd5\xd6\xbfS@\xb4\xf3\xbcZ`\xddS@\xa3Mm\xba\xd2\xb0S@S\xd7.V\xb8\xd8S@\xe5\xcf\xfeM\xf9\xe5S@\xdc\xd7\xb3H\xfe\xe2S@\\r\x86\xb6\x8f\xeeS@8b\xf1\x8a\xb6tT@;6|\xd0B\xebS@5\xce\xd5_e\xe8S@]\x93\xe8\x91\x9e\xcdS@\x1c\xe6\xd2\xda\x92\xe8S@\xa7\x85+\x82\xa6\xe1S@0;\xc4\x86\x8f\xb6S@n\xed4|\x81\xbeS@\x978\xcc:3\xcbS@%fY\xbd\xa3\xd7S@\xc1\xbd,\xfc\x91\xc2S@s\xf9)KC\xd9S@\\h\x86\n\xdf\xd8S@V\xe5#,\x02\xd1S@P\xda\xf5\x85\xdb\xbaS@\xf5\x81<K+\xbeS@\xb2\x9a\xe4\xf6\xe4\xcfS@R\xa7\xa9\x93\xd7jT@ZUn\x08N\xa9S@\xaf\xaa,\\\x17\xabS@l}f\x95\xb3\xbaS@\xb9\x08\xf0\xdc\xeb\xbaS@\xe2|q\xa7\xbf\xd7S@K\xec%\x15~\xb6S@,\x19\xa8\xa3\x1e\xceS@\xe1\xdf\xc3\xe1\x80\xd3S@=\x80\x95\xea\xbf\xecS@\xec\xad6\xaf~\xc0S@\xc1A\xf8\x84\x89iT@*\xa1\xe6\x83\xe4\xd0S@\xe5\x07"F\xb6\xd5S@\x1e\xd8\x19\xed\xa9\xeaS@\x9e\x1dpU\x1d\xc6S@j\x8c2\x18\xb1\xd7S@\xb0u\xd8\xaf\xc4\xc1S@\xe4N\xef\x1b/\xefS@\xee\xf3^\xae\xd2\xd0S@V\xbc\xba\x1f\xa2\xddS@\x92\x9fh\x19\x89\xcaS@\xaa9Iv\x92\xcdS@-\xe2\xca\x85\x05\xd1S@\xad.6L\xbb\xe4S@\x98V\xa3m\x82\xb5S@S_\x89\xf5\x06\xbbS@\x0e,\xca\xaa\x8a\x06T@\xfaU\xee\xd9\xbd\xc6S@\xbb\x08\xa9\x96\xa4\xdcS@\x89ee\xea{\xe9S@\x88\r\xd7\xdap\xe4S@\xc11I#\x85\xbeS@_ \xad9\x0b\xd3S@>.e\xc0\xa6\xf6S@\x8c\'*\x8a\x9b\xe3S@\xc4\x8f\x16I\xca\xddS@l|i\x9e\xe1\xdcS@\xe8T`\x82\xce\xbdS@\xfcG5\xd2\xee\xc8S@K\xa0\xfc\x9fwoT@\xa6\x18\xdf\xd1d\xdcS@3v\xbe\xfd\xcf\xe4S@f\x14\x15\xdd\x88\xc9S@\xf8^8o\xa3\xc9S@s\x04\xdcQ\x08\xceS@\xed\xb2\xda\xed{\xccS@:\xe08!\xd6\xe8S@"\x08\xab\xb9\x0e\xe2S@\xa7\xb4\xc4X\xe8\xe1S@\xcfkhrH\xe1S@\xc8{ 1\x12\xc7S@1\xce\xd4cT\xd5S@\x14\x8b&\xb4\x89\xcfS@R\xf6h\x0b\xaa\xc6S@\x88M\x1co\t\xc2S@\xfb\xe0\x92@L\xccS@\x01\xc0\x14\xd6\x04\xccS@\xdf\xd31\x1fg\xbeS@\x8e#\xf6\xe5X\xceS@]\xf7\xa6#\x8c\xbbS@\x18qU\xf7\xa4\x03T@\xab\x9a%7\x1a\xdeS@\x83_\xc1*\xde\xcfS@#o\xde+\xef\xe1S@\xbc^f\x91\x98\xd6S@\xe6A\xbf\x12l\xecS@\xeb\xbd\x86\xaa\x86\xdfS@\xb9\xda\xc7T|\xbeS@\xf5ILq\xd5\xecS@\xcdx\xe6\xb2>\xdaS@\x1c\x95~\xb38\xe3S@\x12\x15\xe8\\\x12\xd6S@\xb5O+3\xe2\xfcS@`\xcd-\x85q\xebS@N\x1b\xfd4\x91\xdcS@\x1c9J2X\xd0S@Z\x8bc\xd2\xe7\xe3S@\x88\x08\n)t\xcdS@a\x89X\xc3\x1a\xebS@\xc6c6\x13\xaa\xc8S@~\xfd\x9d\xfeu\xbbS@\xc1\xb0b\xb2%\xf1S@\x9b\xa7\xe6\xc5\x1a\xcaS@\x03\xf9B\x17\x11\xc2S@\xf5\xdc\xc5\x935\xc3S@\xd4n\xaa\xb3t\xc6S@\x7f\xbd\xa8\xd6@\xcbS@\x0f\xff+\xa5z\xaeS@W9E\xab\xaf\xa7S@\x06\xd4\x92\x9e\xee\xc8S@\xcd\xc27\xeb3\xb6S@\x01\xff/\xc9\xb2\xd1S@\x02\x81\x11.\xdeeT@\x96\xfa4\xd9\xf1\xe2S@\xe3\xdd\xa4\xbdT\xbaS@\xe4St\xe8\xfb\xd1S@i\xe6\x1c\xd5\n\xc3S@\xb5\xe3\xa1\xc4G\xd6S@\xd2\xfez\x02\x06\xd1S@\x9f\xbc\xed\x94\x89\xa0S@\xa9\xcf\\\xe1\xf3\xdcS@"\xda\x90\xc4\xe1\xf0S@\x9d\x95\x89\x82\xb5\xddS@#\xe8T\x82i\xd0S@\x9f\xce\x94|o\xe4S@\xb4X\xae\xce\r\xe3S@ \r\x91\xc5\xee\xb7S@\x0f\xba\xaab\xf5\xc8S@\xa8\x19$\x17q\xcfS@\x854\xa30\xa3\xdbS@\rU\xd6\x9b\xeb\xcfS@\x85/\x98Nd\xd0S@)*\xa6\x86#\xd2S@\xc2Uv \xa7\xb5S@\x8d\xda\xb1\xa9\t\xc8S@d~t\'\xdf\xd0S@u\x8c0\xaf\x04\xcaS@\xe7x\xf2\xfd\x97\xdcS@\x1a\x95\x8bW4\xddS@ .^\xf4\xb3\xacS@\xea;\xc1\xcdN\xc3S@\xa3R\xdf\xf8X\xd0S@\xd5\x8e|\xd5%\xc2S@\x94\x05\x91G\x9e\xd0S@e\xc9t8\xfe\xafS@(4\xdf\xf6V\xedS@\xd5qs\xd04\xd0S@\xac\xc3\xf8\xe7\x99\xedS@\xdd\xeeI\x05\x9e\xfdS@\\\x0b\x15<\x8c\xcbS@\xb6\x1a\x8f\x7f\x8e\xd0S@\\G\x0e\x1b\xe9\xcdS@\xf9V\x87H\x83\xf0S@\xfbx\xc5\xbc\xb6\xddS@L\x1a\xc9\x01n\xddS@9\x7f70L\xcbS@\x15y8>\x97\xe9S@\x9f\xa6Y\xd1\x7f\xcfS@\xecfV\xc1\xf0\xb2S@\xcf\x0f\x8a\xf9n\xd5S@\x0b\x1a\xb7*T\xcdS@\xd86e\xbb\x95\xddS@\xc3q\x97\xd0\x01\xcdS@\x8a(&\xc1\xa8\xc8S@\xc9\xd7\xd8\xb1\xd6\x00T@\x17\xc5\x99\xb9\xc1\xc6S@\x06\xb6\xddH\n\xecS@@e`\xdd\xfb\xb5S@\xef\xc1\x9c\x10j\xedS@1B\x11Y\x88\xd5S@\xc4f\xe2\x88W\xd2S@/\xe1\x84\x88q\xecS@\xdf\x11\xe7\xe7?\xe8S@v\t\x18i#\xafS@n\x11&Cw\xecS@\xd0>\xffA\xe2\xb4S@\xef\x0c\xf4\xd8\x08\xe4S@\xf1\xbf\xf3\x9f&\xd0S@\xeaC0\x9c\x83\xddS@V\r\x9ei;\xdbS@"}!\x1d\x9d\xbaS@\xf8k\x17\x07\x19\xb2S@\xaa\xf1\x8fR\xfe\xb2S@\x9d\x07\xe5\xfa\xbe\xb9S@\xdb\xa9\xe0O+\xddS@\xa3\xf7MA\xd3\xdeS@\x9d\xbaU\xc4X\xf0S@7:\x8f\xfeX\xbdS@\x03}*\xd7\xc8\xadS@7\xach\xe8^\xdeS@b*\x08Q_\xd0S@\xa7\xda\xa5y\xce\xc3S@\xd3\xdb\x11\xc1\xa9\xd2S@\x1a\x91Q\xcf\xe0\xf0S@\x8cq\xa9\x985\xb0S@\x16\xcf2\xe0\x13\xdaS@\xed\x95{\x99\xf2\xb9S@+\xde\x83s\x9e\xe4S@\xf8d\x04x\xc5\xd0S@\x9f\xf6F7\xdc\xaeS@\xd8\xd0\x1e@]\xd4S@(J1\x9a<\xd4S@V5V\x99\x80\xb7S@\x9c\x99;[\x84\xccS@8]B\x0e\x80\xdcS@\xdb^W\xebv\xd7S@\x8c\xc8\x96D\xfc\xd6S@9\xbb\xba5\xda\xc9S@kv]aO\xadS@\xda\xd2E\x9a\xa7\xd0S@\xd6\x80\xe0S\x0e\xf1S@\xc7s\x90\xeb\xe4\xaaS@@&\xcd\x9f\x9e\xbbS@\x9c\x17Y\xfe\xf1\xe7S@;\xf4\xbc\xfc\xd4\xccS@\x8d\x8f\xa4\t2\xb3S@\xb8qP\xbf\xa8\xc3S@\xeb\x15,\x183\xe2S@\xc4G\xd6Kk\xdeS@\xd9\xfb&-\xfb\xe8S@F_\xca\x97\xcc\xe4S@\x85.\xbd\x8b\xe3\xdeS@\xcd\xbe\xd7H\xd5\xccS@R\xfb\xd7\xa2^\xe3S@H\xb5]\x86\xc4\xb7S@\xf6\xe7~,\x93\xd3S@\xc2\xb4w\xd7 \xb6S@\x05[\xb8^<\xb9S@Dh\tR\x81\xaeS@O\x8e\xbf\x9e\x80\xb7S@T\xb8\x10\xda\x0f\xc9S@wk\xf5\'\x12\xceS@\xcd\xe9\xaa\x9c\x98\xcfS@\x02\xbb\x14\xeb\xf1\xcfS@\xefH\xc6\x9e\xcb\xe6S@&\xe2\xdfTl\xccS@\x87\xb0VK\xc7\xdeS@\x1d\xd2+I\x80\xe5S@eeW(\\\xceS@\xe2\x84\xd6^z\xc3S@\x0ctq\xd9\xea\xabS@\xd8\xdcr\xe6\xf1\xc0S@\xc5}\xabb\x99\xb3S@\x01u<\xe4x\xd4S@W-\x98\xc1%\xd1S@\xc4\xf2:\x95\xb3\xdeS@.\xa0\x85\x83j\xbaS@\xae\x8b\xf0\x1b\x05\xe8S@R\xd9S\xa0\xc3\xb8S@\xc4\xd5\xd4\xb1O\xbaS@\xc9\xde\x94\xbcK\xcbS@\xf6\xab\x186\x89\xcaS@q\xdc\'\xaam\xd7S@\xeeme\xc3\xbc\xd7S@\x14}\xb7\xb7\xc5\xe6S@}\xce\xe3\xbe\xc6\xd6S@\xdb\x99\x02|8\xedS@\x89o\xd0\x07\xa4\xe3S@\xc1\xd2X\x82\xfa\xccS@B\xdc+\xeb\xeb\xc8S@{\x17\xffi{\xd8S@e\r\nk\x08\xc7S@\xf9\xd3\xd3\xe4Q\xd4S@\x9c\x17!6\xfe\xe5S@$\xd3\xecx}\xc9S@n\xdadh\xeb\xc5S@\xa5\x99\n\x9bG\xd1S@\xf4H9#\xec\xdaS@3~\x1b \x0c\xbaS@\x06\xf9H\xf2g\xefS@\x0c\xf2+,h\xb3S@\x16\xb2C\xfc\xd5\xefS@(\xcf\x14\xdd\x90\xd2S@\x9d}(\x058\xaaS@a$\xa8\x03k\xd1S@\xf3\xe0wo7\xb8S@\xcb\n\x10&\xce\xd4S@}O\x16\x16\xdc\xb3S@E\xf52\x1f7\xbbS@\x1c2\xac\x85\x8d\xd4S@\xb4\x87\xb5\x1eI\xd3S@\xbc\xfa\n\x11\x9d\xc7S@\xe5(B\x99\xd2\xdeS@~\x8a\xa5=\xe0\xb5S@\xc9\xd3g\xf0\xe3\xcfS@\xd5\x8912$\xd4S@\xe8\xd9\xab\xab7\xd3S@yF\x11\xf8:\xb9S@\x92Q\xb8\xe9\xe6\xceS@\x91o\x97\xae\xa6\xe4S@3Kgr`\xe3S@\x0f)\x04*\xb5\xd0S@:Z\xba\x90\xc6\xf5S@\x1bL\x10cA\xdbS@2E\x19\x84b\xc0S@;\xe7\xa2\xad\x8f\xd4S@t\xf6G\xa4.\xf6S@\n&F}z\xc0S@\xc1{\xfaF\xcd\xc0S@n;\xcbu1\xcfS@zH\xba\x9d\xeb\xdaS@\x8b\xf8V\x1c*\xdcS@|\xc5\x90\x08\xd9\xc6S@Z\xa2\xf8\xf0\xa2\xb1S@\xa5\xc2:%a\xbcS@\xfe\xb0\x05%\x80\xdfS@1\xaf*\x08\x9e\xd4S@\xeb?\x8a\x8c)\xefS@*z\x8e\xd2\xa7\xb8S@N\xf7;I\xa6\xceS@\xb2,\xd6\xd6d\xb8S@sG\x1d\xf0\xd6\xdeS@{\x14\xd8D\xe0\x88T@\xd5\x07M\xa2\xf4\xc3S@\xd9\x8fl\x10\xc6\xbcS@\xa3l\xe5T\x1d\xbdS@\ra`@\xb3\xc7S@\x7f\xdaH4\x07\xc6S@\xf6\xbd\x85\xde`\xdfS@}\xd07\xb5\xd7\xf2S@,\x96\xf8\xd9\xba\xd0S@\xb8\xdc>\xdc\x00\xbdS@\xc0\x07\x15h\xde\xe2S@\xf3\x93\xacc\xd0\xe2S@\xed\xc8\x0e3\x0f\xe5S@7\x98\x9a\xf2\xc9\xc8S@E\x0c\x06\x00y\xcaS@\x97\'\xe5\x80H\xcaS@\xdf\'\xf3\x1bg\xc8S@\xd6\x9b\x1bT\x99\xdbS@j\xf1\xb9\xbf\xfe\xf2S@xgj\x86\xdb\xddS@,\xf4\x8f\x19\x99\xf0S@(\xdb\x98\x96\xe9\xe7S@;\x08a\xf1\xd1\xe0S@@\xf9>Jw\xb7S@"Z\xf8aI\xe3S@s``\x9c5\xcbS@9*\xcf\x01\x13\xe0S@+\xb3\t\xfb\xc5\xcfS@_\xb1$P-\xf3S@\x84\x7f\xb9@y\xd6S@*\xc8-vG\xc9S@\x89\xc66\x1fG\xbeS@\x02|\xf8\n\x8a\x8bT@\xc7B&\xc9\xc7\xccS@\x0f\xe5\xe3\xe0\x0f\xd7S@\x9f<\xc1\x8a\xa4\xe0S@ \xff\x99\xbf/\xedS@\xda\xa1b\xb1\x13\xefS@\xd2\xd7\xe9\xb8\xb8\x84T@\xc5\xd3\x8cY\x1b\xd2S@\xe8\xba\xc5w\x81\xecS@\xde\xcb\xf2h]\xaaS@R,\xd6\xe4\xc1\xcaS@\x88\x0eJ\x92 \xe5S@\xeb\xd9\xfd\xe6F\xc4S@uA<\xd8\xa4\xc2S@C\xf5\x8c\x13\x0c\xcbS@o\xf2\xa2\xd0\xfb\xccS@@\xa4_a\x16eT@\xb3k\x06!C\xdaS@\xa4)Q\x8d\xde\xd7S@\xc7\xa2XjV\xbaS@\xbf\x82\x9fR\xee\xceS@@\xd9\xe6|$\xb9S@\x8a\xda\x8d(I\xbeS@\xc3\xdd\xd0W\x0b\xafS@\xe4\x80\x8e\xcd\xc4\xddS@\xccE\xb0i\xf0\xc3S@Q\xb41"\xf1\xc7S@=\x1c\xfe\xe1z\xd9S@\xc7G\x0cs\xb0\xc8S@\xbcl\x1e\xcc\x1b\xc0S@>\x00\x165\x80\xb9S@H\xa8\xec\x18b\xd9S@\x98\x81U$\x12\xc5S@\x1a\x96M\xe8w\xcdS@\xf3\xa5#-\x17\xb2S@x\x02\xe0\x93\xecqT@o\xc4*\x99\xde\xc6S@[\xbf\xd6\xa6\xd7\xcdS@\xb8(\x13\xf3Z\xbaS@\xe3\xb5\xb3,\xb5\xeeS@}\xce\x13\xb5\xf5\xe7S@_\x9e\t\xc7\x9c\x89T@s\x13\x84\xcd"wT@\x03\xa5\xbf\xf1c\xc5S@$\xbf\x18\xb0\x10\xd3S@ln\x8dL\x8dgT@\xbdcXG\x94\xdcS@\x17\x0c\x7f\xad\xc5\xcaS@\x85\xc3\xaa\xbbv{T@\xca;C\x8e\xc3\xbeS@R\x95\x13/\x0c\xddS@\xdf\x07\xc6\xfd\xab\xd7S@f\x0b\xe0\xe0B\xc5S@\xc2\xac\xc3!v\xd6S@\x97\xe1p\x81\xca\xe4S@2\x1a\xdd\xe4d\xe2S@Y\xb0\x9d\xfa\xd7\xd3S@\x14y\ne\xc1\xe4S@\xcf\x13\xcd&\xcb\xf1S@\xe4\x9d\x04\xf0\xf4\xd6S@\xc2\x03\xbc\x0c\xd0\xedS@Ulo\x83\x1c\xd4S@#\x81\xfe|\x11\xdaS@\x11\xc7 \xddV\xdeS@7yBn\x0f\xd7S@^\xcb$S_\xd1S@\x96\x8c\xf7\xd9\xbd\xcdS@6\xec\xc3k\x90\xd1S@\x85\x11\x94\x0e\xe3\xbaS@\x97\x0b\x03n\xf2\xdaS@\x86O\xb1\x92A\xcaS@n\x12L\x04\x1d\xe2S@\xf3\xb3\xddt4\xc1S@s\x07\x0f\xc2j\xdeS@\xcf\\v^\x83\xd4S@\x85\xdb*t`\xe3S@m\x156g\xfb\xb1S@\xc3\xfaK\xf5A\xceS@\xc9U\xc1\xcd\xf4\xe1S@\xdf\x95]\x13\xe6\xd2S@<\x1b6\'/\xdcS@\xe1\xf9{\xc0\x06\xbdS@v\xd7k\t\xcc\xe6S@\xb9c\xe4e\xdd\xceS@\xb0\xc9\xb9/\xd5eT@lg\xdd\xe8\x8e\xd7S@\x86v4W:\xd4S@\x17\x04\xa4Q\xf1\xb2S@P\xbb\x80\x07\xd0\xd2S@bJ<\xa9\xea\xccS@\x8cz\xa8\x08G\xe1S@\x86\xbeM\x8f\xc8\xd0S@\x99%\xfe\xa2\x0c\xd8S@7\xa4X\xde<\xdaS@\xf4\xd7r i\xf2S@\x1f8\x1dD\x0b\xc6S@qDi\xaa\r\xd9S@\x8b\xcb\xc9\x10,\xdaS@\x16\xd4\xd0s3\xdfS@\x06\t\x90\xa6\x9b\xb6S@{\xc6Y\xad\xa8\xe1S@\xf5\xac\xf4X\x0f\xd3S@\x8a\x01\xb1&\x1b\xe2S@5\x1a\xae\x98\xc9\xd9S@v\x96\xf9+8\xbdS@U\xfcZ7\xbc\xe1S@v\x006\x9c\x85\xcaS@\xb4^\xfc\xb8E\xe1S@}\x8e\xb4(/\xe1S@l\x0c\xf8\xa16\xd0S@\xbf\xf5,\x8e\xf0\xb3S@\xa6\x07\xdb\xfd\x1a\xdaS@\x8a\xa8\xb4)>\xdaS@\xfc\xb3\x1cz\x9b\xc7S@\xb6\xd6\xa3T9\xd3S@\x82\xac\x11\xe4)\xb0S@\xed\x1a2E4\xd2S@,\x03\xae\xa0\x1b\xd3S@\x81t1\x00\xee\xedS@\xeb\x8f\x08\xe1\xf2\xe0S@6\x9a\xcf\x89\xd1\xd8S@\xae\x10\xc8\xa85\xceS@Qq\x14\x81-\xd0S@\x89g|\xca\xfa\xdeS@d\x1f\x96\xac\x96\xebS@\x98\xbf\xb2Rd\xb1S@&-H\xb7\xfb\xceS@\x9d\x15\x8fi$\xd2S@\xdcs\xa1\x05f\xd0S@mkZ\x11+\xd0S@\x92\x93\x9d\xff\xef\xcfS@\xcd*\xd5%Y\xe6S@\xb0:0\xc5\x8f\xe8S@\x95#?\xf7z\xb9S@\xdb\x8f)\t\x8d\xc3S@a\xb0S\x9b\xcb\xe1S@_\xa7\x92F(\xb0S@\x9fL\x16yk\xb0S@^y\xab_h\xb7S@\xe4\xae{\\\xe3\xcfS@hdb\xe5\xb8\xc6S@[\xda\\\x0e\x9e\xd5S@dR\x9aAJ\xdbS@%\xce\x108\xd3\xe5S@\xf5\xda\x16E}\xe6S@\x12\x94\x89\x06\xee\xcaS@\xcb\xda\xb53rcT@\xa1\xef\xae\xaf\x10\xcfS@pgA\xd1\x1b\xcfS@\x11\xf7M\xfci\xd0S@\x0b\xa6J(H\xc5S@F*\x89\xaf\xb5\xacS@\xa5 N\xe1F\xdbS@\xb7t\xdf\xd8r\xe0S@{ur\x1ey\xd8S@\x18\xb7\xa0\x9e]\xd6S@:\xe98\xf8\\\xd8S@\x93\xff\xcd\xef\x84\xe4S@\xa2\x96\xac,w\xd8S@i\xf1\xa4I\x8b\xd1S@\x9b\xe8\xe3\xa3\xc3\xdbS@\x89#\xa7F{\xbdS@P\x03\xe5k\xc5\xddS@\xfc\x19]\x88\xdc\xd8S@\xc6\xaeOm{\xd1S@\x0fkK\x11F\xc4S@\xa8\x94{-v\xd6S@]Q\xdd(\xb2\xb6S@~\x17\x02\xc4E\xddS@\xcb1\xc7/\x0e\xceS@\xe2\xfe\x05\xfc\xed\xe6S@O\xe2\xea\x87(\xe7S@\x86\xccT\t\x89\xc8S@\xbchiY\xc3\xb7S@\xc0\xfa lN\xc1S@*\xb4\x97c\x9d\xd8S@\x8a\x9d\xe9&@\xbdS@\x15*"\xd8(\xd4S@\xfe\x1c>\xc4\x1a\xdbS@zs-\xb1;\xd6S@\x1dq\x19\xa8\x06\xd1S@3A\x90\x17n\xc8S@;^\x86Pv\xd4S@jPxr\xf7\xb4S@\xed\xa6*\xa2\x13\xedS@\xae\x8a\x9e\xa1X\xd4S@,tU\xb7\x06\xccS@\xcc\xf2T\x85p\xd4S@\x91\x8b\x89\xd0\xba\xdfS@\x1e\xb1\x9e\x84\x00\xd8S@{\xdf\xb6\x1e\x1a\xdcS@\x93Zmo\xf7\xd0S@,\xb1\xdfx<\xe3S@\xe5\x8fz\x19m\xe6S@\x1c\xf7\xe1\xcf\xb5\xcaS@[G$)y\xb3S@s\x97\x88\x02\xbb\xd5S@\x04\xcf\n\xbb\xe4\xbcS@p^\xa5\xa7\x04\xbdS@\xc4\x17\x98\xec\xb1\xdfS@\xcd\xe0\xa8\xea\xee\xcfS@Q+W\\\x9a\xe5S@\x98(D\xf4\x05\xe7S@\xb0\xf7t\x0c\xbc\xd7S@\xa6\x03o\x11j\xdfS@\nC,\xa3W\xdcS@\xfd\n\xcf\xeeW\xd7S@{\xe8(\xe0D\xcfS@G\x83\x93\xc2y\xd4S@\x87\xad\rb\xe7\xddS@94ezw\xecS@1\xe6\xd5\x1bV\xd9S@\x14i\xd82\xd9\xc3S@\xb4~\xd5\xb0\xa8\xaaS@\xa7%Xx\xea\xf1S@ij\xa5K^\xd4S@\xca\x03\x86\xe5\xba\xf1S@S7"5\x02\xd6S@`&\xd8\r\xb2\xd5S@\x17\xfd\xe6\xe9{\xcfS@\xaf=\xfd\xca\xc4\xe7S@]gt\xc3\x1d\xdfS@[o\xf5\x10\xa0\xaaS@$VG76\xd0S@m\x94\xb66\xf4\xd4S@\xf2H\x1cS{\xd7S@\x8b\xdb\xfa\x94\x97\xd9S@\xf4\x89w\x1f\xfb\xceS@\x9f\xef*\xde\xf3\xddS@J\xfc\xbb\x88\xac\xb4S@\r\xe1\xdd\x9c\xf8\xe5S@\x1f,"\x16\x86\xcaS@\xdf(\xb7N\x1a\xb5S@\xd5\xc7Za\xed\xd6S@\x8a\x91\xf4Z\x9e\xbdS@>\xfa\xe34-\xeaS@\xfe\xd1r\xcdW\xdbS@\xabM\xec\xd7\xe6\xb4S@\xc51U-F\xceS@\x19K\xa7\x88\xe9\xf1S@a\xd9.\xc2S\xceS@\x9b\x95\x89\x89\x19\xe2S@\xd9+F`\x83\xd4S@\xd3\xfc\x1c~\x02\xd7S@F\x92\xc6\x1c,\xc5S@C\xe0\x82\xed\xf8\xdcS@r\xc8\xafF\x0c\xf2S@j\xfd\xf9H\x86\xdaS@\xa8\x8b8\xb5\xce\xcdS@\xcc\x84\x07\\:\xd3S@\xa4H\\\\\xc5\xdaS@\x83\xe6\xcf[\x10\xd4S@ux>\xb2+\xabS@\x88\xb1\xf4\xaf\x11\xd7S@\xed}\x02\xd5\x8f\xd4S@q\xd7\xdd\xc8\xc0\xdbS@\xcc\x10cP\x0f\xdfS@\xbd\xa9\xef\x1f\x8e\xbeS@\xdb;,\xa6\xe6\xd4S@\xc7\x10=(m\xd5S@\x968g\xed\x16\xe3S@\xfa\xdb5\xc5\x08\x0cT@\x05\n\xf0$\x9e\xe0S@\xe3\x8bT\xfa3\xdfS@<~\xc2\x04\xe9\xd4S@Oz\xa6\xd4\xb3\xe2S@\xe9\xd3\xda\xeak\xc6S@N\x90\x89\xac\xbf\xcfS@}\x8c\xe0\tu\xd2S@\x84\xd1_\x9f\xf7\xd3S@\x81\xac\xf1#\x95\xcdS@\t\xd2[\x02\xd4\xbdS@lL.\x8a\x13\xbeS@\xea\x9c\xdc\xe9\xba\xb0S@\x8f\x1b<MS\xdbS@QZt\xfa\x0c\xe7S@\xe8\xb7\x11+\xc8qT@\xf1@,\x8f[\xd2S@\xeeu\x9f\xf7\xc5\xedS@\x93\xbfD\xd4\xd2\xe5S@\xdb\x02\xa44\x1e\xd3S@9\x18"\xf1X\xd5S@\x87,@eg\xc9S@\x9fH\\\xc7G\xecS@\xd5;\xbaH\xa5\xceS@\xcd\x0eT\xb1w\xdeS@"\x18\x1b\xc4a\xd2S@\xaa\x13\xb0\xe8\xad\xb7S@?\x05\xe7&\xed\xb7S@\x92\xbd\xbe\xc8\xe2\xdeS@5B19\x81\xdbS@\x04\xcc 8\xc5\xefS@\x902\xdd\xae\x07\xdeS@\xe2\xc9\xb5+\xb3\xd2S@t\xbf%g\xa4\xd6S@S]\xab\x00\x97\xeaS@\xeb\x96\xdf\x8dB\xb2S@\x86\x99\x97\x08\xf8\xf1S@\xf6\xf5\x1b\x8a\x91\xd6S@\x10\xed\x8c\xaa\x90\xd2S@\xb8\xd5\xach\'\xbbS@U\xd4\xbcqg\xd3S@\xb6\xc5\x89\x06\x94\xd6S@0a\xcc\x9e\x9f\xc0S@W)\xab\xd2\xff\xd3S@\x0f\xf6\xdb\xa6>\xbaS@m7\xden\xe5\xbdS@\x0eG\x00\x94M\xb9S@\x9b\xaeM\xe0\xbb\xdeS@3P(\xd9\x99\xdeS@@Y\xb2$\x8e\xc6S@\xac\xc8s\xb0\xfb\xefS@\xbdOODL\xf1S@\xaf\x8f]o!\xd4S@\xe5\x95\x12\xd4\x9e\xd3S@\xc9y\x88\xc0\xc3\xd6S@\xd9\xa7\xa1:X\xcaS@\xde\xc4\xfa9)\xceS@)3\xe8\'\xa6\xd6S@\\\x7fg\xa6\xf5\xddS@\xf3\xe7\x98E\xa3\xd6S@\xb5J\xd9,\xe6\xdcS@\xb6\x0f\xed\xccU\xb2S@o\x11\xfcM\x04\xd1S@\xa9I\xf8\'R\xbeS@.d\x8eUm\xc6S@\xa2\xc5\xc9\x92\xb2\xd2S@d\x9a5\x1f\xbe\xc3S@\xd3\xb2\x88\xf0\xba\xdfS@\xbc\xd5\xc28\xaf\xabS@\xb1\x95\xf7\xbf\x08\xd6S@\x82\xcf\x9c\x98\x81\xb5S@\x07j\x14?\xb8\xc0S@\x13\xf6W.\xae\xcfS@_m\xf1i\xd7\xd8S@\xb0\xc8\xea\xde\x12\xd6S@\xc1\xce\\,\r\xbdS@&\xb7u\x98\xda\xb7S@*\r!\xc75\xccS@i\xcdQ\xd8\x8a\xb2S@\xadjj/\xaf\xdcS@\x00\xfb\xfeG\x8a\xe9S@\xd5\xb7\x91\x88\xaa\xafS@\x90\xd5M\xd8\xf9jT@w0\xef\x97t\xc4S@\xe8\x9d\xea\x86\xbf\xdcS@\xee\xe2\x1b\xdf\x0e\xc5S@\x95\x18\xa9\xa03\xcdS@4\xce\xca\x05X\xd5S@\xa6a\x1f`\x8a\xe4S@m\x15d\xabD\xcdS@\xb8\xe9\x19@\xb0\xddS@\x18\xec+\xa2\x06\xcdS@\xc5\x93\xfe\x1fckT@n^Q\xa9\xd7\xddS@\x9b\xcd<\xaa\xe9\xcaS@\x15`|<\x19\xcdS@uyy\xe3\xa1\xd6S@\r\xac\x14}\t\xddS@\xcf\x14\xcbq!\xdeS@\xb3\xc4l\x16F\xd9S@ \xc16\xad\xe7\xebS@z\xc5\x86b\xb5\xc7S@\x8c\x18\'\xe3\xd4\xa1S@K\x19]\x11\xd3\xd2S@\x8c\xef\xa1\xe8R\xc6S@m\xc8{\xdb\xec\xe3S@\xe0j9=\xcb\xd7S@\xc5\x0c\xdeN\xee\xebS@\xe5Ul2\xa7\xc0S@\xcaJ\xe5\x17\x10\xd4S@:\xfd6\xdf\xf9\xeaS@\xf0\xb8\xa4\xf8G\xe4S@\xc3\xd3\xdb\xf5\x92\xacS@d\xdb\xcf\xb9\x8d\xedS@\x19\x04\xe1R[\xbbS@w\x95%0\xc8\xc4S@\x1cz\x93\xcf\xe9\xccS@\x9cP\x87\x00\xbetT@~\xf5b\xba>\xdeS@\xd4\xe090\xdf\xc3S@f.\xba\xe7!\xc5S@\x0e:!TQ\xceS@<\x8d\x13s\r\xceS@o\x8f\xf1G\xe5\xebS@\x12\xca6\x87r\xbfS@y$G\x06;\xd7S@\xc2Z\x81\xcfV\xc3S@\xf9!\xe1i\x02\xd1S@\xc8\xc2\x81w\xc1\xb2S@\x9a\x1bi\xb1\x10\xb6S@Iy\x8e5K\xccS@\x04\xecX\x96a\xc4S@\xd5\x89\xbb\t\xba\xb9S@[JJ\xf7;\xdeS@\xd3N\xcc+\xe1\xc0S@\xc2\xab\'\xde\xb0\xd7S@\'\x19\xb3x\x89\xedS@\x94\xe0\x16\xbb\xa7\xccS@\x8e\x1c\xbb\xa4\xe0\xd2S@/7\x89\xd7\x95\xd2S@p\xef\xba \x96\xdbS@`\xe4\xcd\x8e\x17\xc5S@r\x0e\x9dm\xa5\xd1S@\xebM\x8bO\xb1\xd8S@\x040\xa6\xf47\xceS@\xffKgSA\x01T@\xfe\xaa\xb1\xfb\xf3\xaaS@ *\x0e4\xab\xa8S@\xbe_\xf7\xa8\xa0\xd9S@\xc5k[\xe5L\xe8S@\x95\xcaD.\xc2vT@\x97\xa10\xc82\xcdS@>zo\t<\xc5S@\xf7\nY\xb8g\xe4S@ZbM\xf1\x8e\xbdS@\xf8\x0c\xc5[\xa0\xbeS@\x88+\xaf\xdeQ\xdaS@FMf\xc8p\xc0S@\xbf\xe9g\r(\xcdS@\xc5\xd7\xe1\xee\x82\xd3S@\x15J\xb8*W\xbbS@\x93\xe8\x82f=\xafS@\x9d7_\xa4C\xbeS@c^\x0ep\xeb\xd7S@\xc3\x9cMC\xb7\xb9S@\x93\xa2_p\x9a\xeaS@r\xd3l>\xc4\xd1S@PE\x9c\x01\x86\xeaS@\xf0\x16V[$\xbfS@\x8aH{I\x02\xdaS@f\xb9|`\x1c\xd3S@\xa1T\xf0\xe3\xca\xd0S@\x83\xabs\xab8\xd8S@\xc7w\x9f\xb2}\xc0S@\xea\xa6\x1a\xec\x07\xdeS@\xb3(m\xd5\xb1\xe5S@8\x91\xa0\xe5-\xb2S@\xe7\x997\x0b\xcf\xe6S@ Ie\x1f"\xd9S@*\x9e[\xec\xf7\xe7S@\xf9\xa1O\x9f"\xc2S@U\xa6^\xd4U\xc2S@U\x81wF\xe3\xc3S@\xf2\xb5k\x04D\xabS@j\xc0R\x9a\xfc\xd3S@\x8f`\xbf-\x1b\xe3S@\x12\xbf\x93\xe0f\xe1S@4p.\xc4]\xd8S@\xdb5\xb6\xdd\x88\xd8S@v\x8d`\xe0\x11\xdfS@Z\xba\x94b\xa4|T@=Tv\x0e\xd5\xd3S@;\x07&\x18\xbc\xcaS@V\xa5\x14*\x1b\xe4S@\xbaq\xc4\xb2\xd3\xacS@\xfd\xf5\xb6\xda\xcd\xd3S@\xcb\xff\x1e\xa9\xed\xcbS@\xaf\x8e1\xc5\x88\x08T@jq\xcf\xee\x95\xd3S@G\\!\xe2\xc2\xc7S@\xd6\xcb;\x91\xe1\xe6S@\xde\xfe\xba(\x1f\xebS@\x94\xa9\xd3\xbb\x8e\xd3S@0\x02\xb2\x11\xf0\xdcS@H\xf3\x02\x16\x11\xdaS@\xfd\x13@\xd5.\xb7S@\xb8\x8c\x8f\x02v\xc0S@\x82f\xda\xd1\xf5\x05T@+\xec\x86\xd7\x9f\xb9S@\x8bU\xe7\x89\xbb\xd8S@\x12S>\xb3\x17\xfcS@\x06\xb7H\xca\x8a\xeeS@\x1f\xd8\xa6>\x95\xbeS@g\xb7\xdb4D\xccS@0\x8bR\x1e\x07\xb3S@\x9c\x85\xb05\xf9\xf2S@\xd18\xd3\x977\xe2S@\x00^\xee\xbbW\xc6S@:/X\xbc\xbb\xd5S@\x01\xb4\xb6\x1a\xab\xd0S@\x911\xb2HV\xccS@u!\xcdQ\xcf\xc6S@1\xe2\x18B\xcb\xbfS@OI\xa9]S\xceS@\xaf)s\x1eY\xfeS@\x19C\xb2\xd3\xf4\xb9S@\x8f\xc5^3\'\xd0S@,jK\xddd\xd8S@\xe8;\x81\x11a\xdeS@\x07\xa0\'\x016\xdfS@6B\xd1\x9b\\\xe0S@\x07\x98\xd6w\xdc\xd9S@N\x04\t\xe4r\xbeS@t\x8b;\x8d\xfb\xbfS@%\xbf\x7f\xf8\x80yT@<\x001:1\xe5S@\r6\x16\x18(\xe0S@\xfc\x90-HG\xd0S@\xe93vO7\xd9S@Fe\x9bA\xb8\xe0S@\xce\xd3\x80\xf1\x8a\xb8S@E{\x9b\xddG\xe4S@\xe1\x8bJ\x85\xc7\xccS@ \x02\xc7\x85t\xe4S@\x15\xccX\xa8?\xbeS@8\xc2O5\xe0\xd9S@\xe5&\xed\xd8D\xf0S@k7\xd2\xb96\xe3S@]2\xd8\x81E\xe3S@<\xcd\xdf\xb7\xa1\xeeS@\xb3\xc9t\xddY\xdcS@`p\xc9\x8e\x15\xc5S@J\xa6v\xde\xe6\xe1S@\xdb\xe9Q4\x9d\x05T@<qL\x83\xf1\xd9S@1\x93\xed\xe3D\xcfS@WF\xed\xbdz\x05T@>\xfc\x1d\xef\x91\xcfS@l-\xc2%\xcc\xdeS@\x95SJ8_\xb3S@\xd5\x9d\xa0\x8ff\xcfS@\xf9PD\xa2!\xcbS@\xae\x86(#\xcd\xe4S@h1\xd6e\xdd\xe4S@\xff\x15*"\xc0\xd1S@\x98\xf9"\x0cK\xbaS@\xd9{E\xa9+\xcbS@\x06\xa0\x982\x12\xdaS@\x01\xf3QN\xe8\xfcS@\x15\\\xd6V\x13\xe2S@\xb7r_\xd1>\xd2S@tW\x03!\xb5\xcbS@\r\xa3\xdf\xd9(\xcbS@]C\x88i)\xb3S@R\xd1\xe2\x0f\xcf\xb8S@\xf9\xb5\xa6DO\xdaS@\xd7\x95z\x05.\xedS@R\x1fy3\xd6\xcfS@\xeb\x94\x867\xce\xbbS@?wu\x88\xaa\xc2S@\xaf\xde\xfd\xb6t\xd7S@J m:6\xe1S@\x15\xb8\xf9\x17\xdc\xbeS@\xabJ<BF\xb3S@\n\xd0\xb2\x0c|\xecS@\xe6\x87\xf6}1\xedS@\x13)F\x8b^\xdeS@\xe2A\xdf\xdb\xb1\xc9S@`\x9e:\x96r\xb7S@\xe4\xa2\x88\xb8v\x05T@\xc8\xe4]\xbd\xb7\xe1S@x\xc1\x86N\xf4\xe2S@#l\x9f\x95\xf8\xcbS@B\xfe\x88\xf0\xed\xc3S@\xa0\xa4+\xe7\x93\xbaS@\xfb\x85\x8d\xb5\x19\x05T@\xc5&\xfe.\x15\xc2S@\xdd\xae\xa3\xf3m\xceS@\xe4_\xa4\x1b\xde\xcfS@\xc0\xa1\x8e\xf3\xb7\xceS@\x0e\xf8\xcc\x86s\xc1S@/\t\x7f\x98\x1f\xc5S@\xe2\x8dA\xe0\xb5\xe4S@\xcf\x12\xb0\xdej\nT@6\x0c\xc2\x97\xb8\xb4S@\xfb\x93\xba\x07X\xe0S@\xa7\xc6d=\x04\xe2S@\x98\xdb\x95\xd0\x9d\xc0S@\x07\x97\xde\xdf\xa2\xd2S@\xfb\xe9\xf3Tg\xe2S@\xfa\x82\xca^i\xd0S@\x19\x9c\xed\xe5h\xc8S@yG\x19k!\xd6S@\xdc\xdf\xdb\x16b\xd4S@\x9aX\xbc\xc9\xeb\xe3S@\x0b\xc2>e\x95\xe6S@Z0>\xcd\x9e\xbaS@I\xdeK\xc1\xf5\xbbS@\xf3\xb3\x90\xfd\x84\xdfS@\x0f\x90ij\x9f\xc8S@\xc5Z\xfc<\x83\xb3S@\x1f\xec\xad\xd9\xde\xecS@\x05\xe4\x07P#\x05T@II\x188\n\x05T@8\xd9\rn%\xebS@1W\x91\x05\x87\xc5S@\xde\xbc\x8a\x08y\xc5S@\xe4\xbbp\x94\xc5\xc9S@\xec(\xbd\xd1\x08\xc9S@\x96\xc3\xdc\xe1\x9a\xb3S@\x17g \xbd\xde\xe3S@f\xde\xb1\xcfw\xc8S@\xd3\x95H\x8ew\xbfS@\x15!\x0e\xf8_\xd8S@\x02\xea\t\xe8\t\xe1S@\x8f\x13gI\xfe\xdfS@q=k\xe6\xc5\xdbS@\x7f#\xf2oQ\xb8S@\xa0\xc4]ih\xe3S@\xc8\x85\xd9\xefY\xafS@#\xfcZ\xe1\x88\xb3S@\xf8\xc2\xc0/u\xccS@\x17/I\xc2\xe1\xc9S@\xec\xd2+\x98G\xd8S@!g\xbd\x8cH\xe3S@\x0f*\x96\x1fw\xbfS@#\x83&y\x98\xbaS@\xfeA\xb4\xe1\x8d\xe3S@E~\x8a\x95\xd9\xdaS@D\x17\xec!\xb2\xbaS@\xdd<\x91\xe3\xa4\xbfS@\x15\x1e\x7f`\x87\xddS@\x99J\xd5;S\xb8S@\xca7"\xbb \xcbS@\xcf4d\x97\xc2\xb3S@\xba\x15\x8e\xd3\x9b\xe3S@\xc2J\x01\x8c\xfc\xbcS@\x7fa\x83\xf8\xe9\xd8S@\x8c\x8a;Eh\xbbS@1\x80\xc5\xb7!\xbdS@\x0fH\x05\x1a\xf1\xe0S@\xe0^\x8a}\x9c\xcfS@(\xaa\xddK@\xe1S@%\x99\xd4\x10\xfb\xe2S@\xfe\x9a\x82\x8f\x1d\xceS@\xd0\xc1L\xe0\xe7\xb7S@/\xa6\xb7M*\xe4S@\x01i-\x02\xe1\xc4S@\xa9\xf3\x84\xc1\xc9\xd8S@\x82\x1f^\x87\x89\xc0S@7\x8a\xad\xc6\xdf\xdcS@s\x04S\x0f\xe7\xd3S@\xa0\xf7\x8d\xff\x7f\xd0S@\xbb\x13bL9\xd6S@/K\x9f\xddR\xc2S@\xee\xb5\x08\'F\xcbS@$\xd1\x89\x06\xe7\xbaS@\x83\x8d\x18\xd3$\xcfS@\x9f\xf9\x1d\xb2\xeb\xebS@\xe7\xa2\x18U\xe4\xd8S@\n^[\rn\xcfS@)\x03\x0e\x93\x03\xe4S@\xf5\xce\xb4N\x1c\xe5S@\r\xe8\x9f\t6\xeeS@\xbf@\xb1/o\xd6S@\x06r\xcf\x9b=\xd9S@\xff\x8eh\xd7k\xcfS@!\xf2\xf0A\xc3\xe2S@y\xd36kD\xe3S@\x1d\xe46\xf25\xc3S@\xe9g\x0b7\x95\xbcS@\xe6\xd1\xaf\xc3\xe0\xddS@\xc6G\x11t\xae\xe2S@^(\xc3\xf8\xf2\xd6S@nK~\x91)\xcbS@\x17p\x06\xda\xfe\xf7S@\x0f\xe1\x0e\xe8@\xe4S@\xedI\x0e\x9d\xe2\xdbS@\xb8\x1b`\xb6H\xcfS@y\xa2,\xd0\x13\xe4S@T\xb0`\x88\x96\xe2S@\xef\xa2\x1e\xf3\x07\xc8S@\x07\xbd^4:\xc3S@\x02\xee\xb5\xdd\r\xe2S@\xdb \t\x80\xcb\xc8S@\xb4\xe8\xa43k\xe1S@\xd6@\xc8k%\xe2S@Dx(\xc3\xd9\xaaS@j\xfc?x"\xb4S@\xec\xf4\xd8\xf7?\xc9S@K\xf6B\x02y\xc8S@I%\xa3\xa2\xc8\xcaS@\xe9\xbb\x1e\x0c\x9f\xc6S@\xc1\x81\xf4^\x14\xe2S@\xbb\xc1t1\x9a\xe3S@\xfe\xe3T\x86!\xc8S@w\xb5\xc5ZC\xbbS@I9\xcb\xf1N\xe4S@1I\xd75\xa0\xcdS@]\xd0\xd6\x12\xda\xc8S@M.s\x7f\xd1\xe6S@\xb3\xd6j\xac\xb7{T@R\xb8\x0b\x01J\xcaS@F\x18&\xed\x98\xc8S@nK\xcd\xb6o\xe2S@\xe6\xa2\x99p\xf4\xe5S@a2\xb9\x8b\xb7\xc8S@\xbc!%\'t\xe4S@\x06[?\x9d\xad\xc6S@\xb6\xd8\xbd\xa6\x03\xe0S@\xddr\x05\xdf\xfe\xb1S@\x87\xf7\x0f\xa5-\xb4S@Tk\x82\xe8\xd0\xccS@M@\xfd0\xb3\xbdS@\x95\xde\x95p3\xddS@\x01\xdc@\xf5\x80\xccS@>NE4O\xc8S@\x03\x04\xb8\x91>\xdcS@\xf0\xc9\xb2{=\xddS@\x8d\xac.\x90\x98\xbfS@L\xbeN6\x89\xc0S@\x99\xa3\xa3\xe3c\xcfS@\x95\xf4\xd0\x8e\xbe\xddS@O"#\xb5\x19\xe7S@\xeb\x06\xba\xa4\xb9\xb8S@\xfb\x1b\x11\xad\x8b\xd1S@\xa9\x161\x0e\xc1\xccS@\x16\xce=\x18E\xb6S@F)+6\xeb\xddS@\xb5J\xe8\x1d\n\xdaS@K5\xe3J`\xe3S@\xdeF\xf0\xf3\x9c\xb1S@rm\xbb\xa2<\xb9S@\x93\xe0\xa9\xd0\x0c\xe2S@\xbf\xcc\xc5\xbe\n\xc2S@\x10\x93\x92\x03\xc5\xecS@d\x1f\x16\x9f\xbf\xc0S@\xb0\x91\xd9\x81\xf5\xddS@\x0f\x01_\xb0\xcf\xe2S@z\xb7\xe8\xa3\xc6\xe2S@\xbb\xa4/c/\xb3S@\x00\xf8\x93\x80D\xb3S@.,\x95\x9fL\xc1S@\xb8*\xf0\xa9G\xdaS@\x0f\xa2\xf4\xd9j\xd2S@V\x81\xf9er\xd1S@N\x9fxd\\\xbcS@\xdb\x8e\xae^\xf8\xcbS@d\x9cE\xae\xf7\xdfS@\xa0\x9dn\xb3\xfe\xafS@FT\xaa\xe58}T@\xe8\x14\xa8z\xc4\xe2S@\x7f\xd72\xfc)\xd3S@!\xf5$\xc1 \xd3S@\x89\xaf\xb1o\x0b\xc8S@\x1b\xed\xe8\xe2\x19\xdeS@O\xc72\x86J\xdeS@pO\xf2Z\x1e\xebS@\xaf\x1f\xe2\xe5\x90\xe3S@\xdb\xc7\xea\xf4`\xcbS@Xw\xb8`V\xd2S@l\xd0\x0f\xdaf\xb3S@\x96v\x94\x96Q\xcaS@\xf6\x9c*\xbb5\xcdS@4\x81.}\x00\xc8S@J\xbfs\x17\xa0\xeaS@\xdd\xc5#\x15\x7f^T@+\xcd\xa0\xe0\xb3\xb2S@\xe5\x01\x84\x0f\xfc\xccS@\x05\xa2\x05hU\xcbS@\x00\xe8U\xceY\xfbS@u\xa2\xef\x97m\xe7S@\x1c`7\xf1\xe8\xcdS@&]\xe1\xf8\x1f\xcbS@\x94\x11\x89\xca(\xb0S@\xb5\xffh$U\xd4S@J\x9a-\xba\x99\xc7S@U(s\x0f\xa2\xe0S@\xa9\xb9D\xd1"\xc3S@\x89\x02\xc5lU\xb9S@\xaa\xa2>\x13*\xe0S@p\xcbH\x07\xfb\xc5S@8\xba\x96\xf7\xc7\xc8S@\xd6\xd2z\x88H\xcaS@\xf0\x98\x8f\xc2?\xdeS@9\xfcv\x99J\xdeS@\x03\xaa\xf1\xd8\xc3\xbdS@9\xd4k\x06\x8b\xc3S@\xa1\xc1Q\xcd\xca\xbcS@X\xfe\xb5\\\x0f\xc3S@\xcf\x88\x8b\xec\xf1\xc9S@L9c1\xa3\xc8S@]\x10t\xd0\x18\xdfS@\x85)\x98\r\x1d\xd2S@+\xf4\xf7\xa0\xd9\xc5S@\x1d\xd9\x94\xfc\xa4\xb8S@\t\xf5b\xea]\xbbS@ +\x1a\xbe\x10\xd8S@\x07\xdf\xa6-\xe2\xc0S@\t!F\xa6\x8a\xe2S@r\xdeb\x12\xdc\xc2S@\xd5\xe2J\x05)\xc4S@\x8c\x8eM2\xfa\xeeS@[wM\xc3\xa0\xcfS@\xce\xc76Y\xe8\xe1S@\xfe\xa3JHf\xe3S@\xc9K\xab\xbb]\xdfS@\xf0\xcd]\xe5\xf1\xc6S@\x88\xe7\xa4HC\xd7S@\xc2n3,\xc5\xa9S@\xd0\x9c\x11\x0f\xde\xe4S@\x00\xb1\xbbnT\xf1S@\x19\xac\xc2\xf3\x07\xc8S@_\ny.(\xf0S@Q\xcf\x8fWp\xbaS@\xec\xba\x8b2\x02\xcdS@\xefm\x1b\x04\x16\xdcS@MW`a\xaf\xbaS@\x8b\x01B\t\xe6\xc6S@\xa4\xaak\x07\x1d\xfaS@\xc1\x05\x19\t|\xbaS@xgj\x86\xdb\xddS@r\xa5\xfe\xa0\r\xe0S@\xfe\xe6m\xf2\x8a\xe4S@\x98\xf0\xdb6\x99\xd1S@\x8a1\x1dY\xdb\xc8S@\xfawt\n)\xdcS@AP\xaanF\xe8S@\xdd\xb5\x90X*\xe0S@<\x9d|x\x8a\xe9S@\x0f\xb6\xa7\x95\x9b\xc6S@\xd6\xeb\x1c\xc0+\xb3S@p\xbct#V\xc8S@\xf9\xc1\xd3\x0bI\xbdS@\xd1\xcbjf\xaf\xe4S@\xba\xb0F\xe2H\xdfS@ \x80x\xf3o\xbdS@\xbe-e\x13:\xcaS@\x1f\x800*\\\xcaS@\xba\x0e\xcfP\xfa\xbaS@\xf2\xa2\xd9\xf3\x86\xc1S@\xbaEk~\x98\xb2S@ah\x1f\x89y\xdcS@\xb5\x13\xe2\xc7\x89\xebS@o\x7f\xf4X3\xb3S@\xe5\xcb\x90\x0b\x9e\xbdS@X\xebU\xc0\x91\xdcS@\x00_\xe5\x1d\xbc\xaeS@\x96\xd2\x98\xb3\xdd\xd4S@\x987\xf3\xf4\x84\xdcS@Z3S+\x04\xbdS@\xc0\x99\x8bq\xd7\xddS@22.K\x9e\xc7S@\xdb}\x98q\x0e\xcdS@+wu\xb3\xfd\xdcS@#u\xab\xd6\xfc\xe8S@\x0b\x92"\xcc\xa5\xc8S@\xd2\x10\x8ep\xc4\xdcS@\x11k\xd9S\x12\xddS@m\xfc\x93n\x94\xbdS@N`x\x96:\xc6S@\xa1\xd3\x8e\x9b\x1e\xc3S@\xa7B\xc7\xdc`\xc6S@\x12PY$z\xb7S@j\xbd\xd8\xadJ\xccS@6\xec0\xf7\x8f\xd2S@%\xf7v\xb7j\xb7S@\xa5\x94\'\xb8\x8e\xeeS@\x90\xb0\x0e\x1d\xe0\xc5S@\xcak\xa7(\x98\xf0S@57"1C\xc7S@\x90\x9d\xc1I\xcb\xc2S@\x8e\xb1~\xaaL\xc8S@\x85\\\xd2_\x13\xb8S@\x81<\x18\x027\xe9S@h\xee6\xf4T\xe9S@}\xd3\xd9\xa9!\xe8S@\x11\x8f\xbaI\xbd\xcbS@o\xd8\xa0*\xbc\xe9S@\xf0\x93F\xd84\xe0S@\xc0;E\x1eA\xd5S@\xa0\xbe\xffe\x04\xdcS@\xea\xdf\tL\x8d\x84T@t)\xd5\x8c\x9a\xaeS@\x14Y\xd9\xf3\xee\xc3S@\x12a"Y\n\xe6S@LW\x88\x99^\xc7S@\x00\xd3o\xf2$\xd6S@\xb9\x13\xccHG\xddS@\x83\xfa\x8d\x19\xa4\xd8S@\xf0\x90\xb1\x1d8\xd6S@k\xc0\xa9\xe3:\xc6S@aV\x0b\xc6\xce\xe0S@\x1d\xc3)\x9bU\xccS@\xea=\xb5\xa8\x8e\xc6S@\xf9H\xa2\x1f\xe0\xe7S@\xfe\xa06\x99l\xddS@E\x13\xf8m\x8f\xb2S@\xfd\x13\xd44\xee\xedS@\x91\xa8\xcb\\\xea\xc9S@\xa9\x08\xb3\x01&\xb7S@\x06\x08\xc2e\x81\xe8S@\x13\x13\xd7\xc7\xbd\xcfS@\xc3bc\xff\xf9\xddS@\xf1\xad\xbf\xe1\x92\xe9S@\xa2z\xe6\xaf\x1a\xb5S@\x08\xdc&\xe61\xd2S@U\xdd\x11\xd7x\xcfS@\xecS\x0f0\x00\xeaS@T\xe6\xa3\x95\xb8\xc6S@\xec\'#<Q\xc9S@t\xb2\xd0\xbc+\xd0S@v2\xc8\xb8\x0f\xc5S@\xf2\xadOL{\xafS@MS\xd4z1\xd1S@\x1c7,b\xed\xfcS@&N\xb51\xd2\xbcS@xnA\xe2\x88\xc8S@)\x034F\xfb\xd0S@\xc1\x97z\x0c\xe8\xe7S@\xb1D\xbb,-\xe9S@\x12\xfa$\xcb,\xa8S@\x89\x10\xdb\x01\\\xe3S@\x1c\x9b\xf8\xa8\x11\xc9S@\xca`.\x8b\xb7\xc9S@\xc1\xe7r\xc6U\xe2S@\xa8\xf5\x0f\x07T\xe8S@F\x92\x0e#\xd3\xeaS@\xb4\n\xd1\xe1\x93\xd0S@\xb9M\x98\t\xe5\xc0S@:\xa3\xe8\x96[\xc4S@9[\x8d\xd4m\xdeS@\xbcV\xfc\x9a6\xe2S@\x82\xf3\x8a\x90\xe8\xc9S@\xcbR\x06\xa1\xd5\xddS@\x01s\xa6\x89E\xddS@b\xd5:\xc0I\xe8S@\x01"\x93\x08\x01\xc4S@\x06zz\xa1 \xeeS@\x8a\xa2\x8c\x12\xd4\xdfS@\x92\xaf-\xa7\xb7\xb7S@\t\x97c\xbfP\xdeS@\xe9\x0e\xfa]U\xe1S@\xef\xb5\xc3\x7f\x8a\xe2S@ m\x11\x15g\xc4S@0\xc3\xc0Y\xcc\xc5S@\xb7\xd2\x12\xe7\x06\xc4S@\xc0\x99,\x81\xfe\xc0S@\xf2b\xc4\x9b\x94\xe2S@-\xaf\x90\x9c\x1c\xbdS@E\xff\xb8\x9c|\xc5S@\xed\t@$\xa1\xd2S@\x8c"\x14\x8f\x8e\xfeS@\xe1\x84\xbb\x82\xe9\xc5S@\xae\x88K\xb3\xce\x13T@\x17\xb3\xad\xca}\xd8S@\xf0+\xceR\x06\xdbS@\x0f.\x8c\xb9\x03\xc4S@\xf0\x08\xa2/\x97\xe8S@y\x83i\x92<\xe1S@\xcc\x06S\xe4l\xccS@\xfc\x9c\xf2W\xbb\xc4S@\'\xca\x08V\x90\xdeS@\x90\xf0xw\xb7\xdeS@\xb9z\xfbH*\xc2S@ep\xcc\xfet\xe3S@\x93\xa1\x1f\x88\xd8\xe8S@8\xc7>\xce\xbb\x06T@\\]\xc4g\x99\xb9S@a\x88Z\'\xae\xc7S@\x90\x04\xdc\x19\xc4\xc5S@~\xb4\x88Oi\xc3S@Zoy\xcb\xa2\xd6S@\x1e%D\x17\xb2\xe4S@\x1e\xeb([\x89\xe3S@\x00\xbe5\x05\x0f\xddS@\x046\xc4\x12\x8e\xd0S@\xd0A\xf4\xfe\x92\xdfS@%\xcf}{\xc2\xd0S@\xe8,\xbc@+\xfcS@\x82\x8ay\xf6p\xd0S@r\x19\x13\x81\xd3\xb5S@zl+(\x0c\xcdS@\xfe\x85X\xcd\x90\xb2S@\xf6$B\x03\xb4\xb6S@\x8f\xfaX\x82=\xdaS@Z\x90\x0f\x89\xb3\xbeS@\x90\x12\xca\\0\xdbS@3\x18\xd1\xa5\xf8\xdcS@t\x81\xde\xc2\x10\xceS@O\xa2\x860\xdc\xecS@3\xc3\xaa\x90\xde\xdfS@k\xce\xe2\xe95\xd1S@ \x8er\xc0U\xdeS@"g\xa1\x96\xb2\xd0S@\x18!\x82\x0c\xf0\xecS@\xb9\xaf\x9et\x8e\xe1S@\x1bd<6\xb9\xe1S@t\xbaH\xee\x80\xe1S@\xe0xxv}\xd0S@\xc1\x1aH\x7fJ\xd0S@G.ED\xf2\xddS@\xf0\x9e\xc9UK\xe2S@[@\x1f\xad\xd7\xfcS@\x811\xe5\xc1%\xb0S@U\x98u\xa4i\xd0S@\xbdi\x1e\x92\x86\xe3S@\xab\xdd\xa7\x0b\xcb\xe2S@\x85\xb0#\x95\xe6\xcfS@\x8bT\xb7\x19\xea\xcfS@\xae\x1eJs\xa6\xe0S@\'\xca\xb8A\xed\xcaS@\x86nX\xff7\xe0S@6~\xb7\xd29\xd5S@\xa7E\xe8U\xbc\xd1S@\xbe\xb1\xc8\x9b\xcd\xe4S@#\xdf\xbc6\x8b\xd7S@\xcf\xf8\xc8/~\xe1S@\xed\x15]\x0f{\xe1S@\x92\xfc\xba>7\xe3S@\x16\xa9\x12Rt\xd4S@\xb7r2|;\xe6S@\xc8rR\xf5\xe4\xd0S@)\\\xd1\xab\xf5\xe2S@\xcc"(\xe3*\xcfS@\xd8\x16\xc0\xef*\xdbS@QFb\xb1B\xe1S@L\xc86\xe5\x16\xe6S@\x153\xc1\xaa\xd2\xe2S@n\xcf\x9d/\x06\xd6S@Y\xcb\xe8N\xa8\xfdS@\xd1\xda\x1b\xbb\xea\xe0S@\xc4\xb8V\x03)\xe1S@W\xe7\xb1\xc8\xe4\xd6S@\x9a\xe9\x84\xfde\xe6S@\x11R\xbb7B\x01T@\xb7\xe5\x90AP\xe3S@\x11\x7fUL\xe9\xe4S@\'X\xba\x0f4\xeaS@\xc4\xbf\xb5\xfe{\xdfS@\xae\x046\x9cR\xceS@\xb5\x0f\x02X?\xceS@\xaa\xec\x9a\xadj\xe9S@\xf5&@\xc6\xd7\xdbS@U\xf0%\xfaY\xe6S@DLFM\x83\xceS@\x06\x0b\xddM\xb7\xe1S@S\x19\x97mo\xb7S@G\x1cR\xee\x8c\xcaS@{\x8d\x8c\x89\xbf\xc6S@\x98\xf3qW#\xdeS@\x88n\x8f\xc33\xe2S@\x0fe\x0e\x02H\xd4S@\x95#\xc4\x08\x00\xdfS@7\x18\x1e5\xba\xceS@Q\x1e\x19i\x8b\xe3S@\x93\x1c\x0bo\x15\x07T@\xf9\xc4\xaf\xb6\x90\xdeS@\xfb$\x95B\xe7\xe5S@Lu\xc8\xf5\x8e\xe9S@Y\xe2\x04Xz\xe2S@&\xeeT\x0f-\xe8S@\xfd\x00\xed1\xea\xecS@M\x02*\x95\x96\xe8S@\xf2m\xcd?\xd3\xe6S@\x13\x07\x93\x92\xa3\xcdS@.\xe6\x98\x97\xe1\xeaS@^\xaf\x01$\xd1\xedS@\x87\xcag\x97\x90\xd2S@z-\xee\x83\xfd\x04T@\x03RM\xa1 \x05T@!+\x8d!\x15\x05T@\xfdG{e:\xcdS@\xde\x0b\x06\x0c\xb4\xeaS@\xa6t\xe3FT\xe1S@\xb8\x95\\eM\xdeS@\xdf"\xbc\xd7\x9a\xbcS@\xf8\xf2\xa3\x08?\xd9S@\xb8\x99\x87p\xbd\xe4S@:%M\xf7\x1a\xe8S@\xe5q\xda\x99(\xeeS@\x1d\xf3~Qn\xd0S@g\xa2kA\x81\xe2S@\xe2F\xc7\xee`\xe2S@:\x14\x83\xa7(\xd2S@\xef\xfa\xd9\xbc\xb5\xd1S@8lUw\x93\xcfS@\xae>-\x83\x10\xdfS@\x87\xf7\xb2g\xf4\xdaS@\xcbW\x05_\xcd\xacS@\x12\xbe\xa9@\xf2\xccS@\xb0\xc6"\x12v\xecS@\xbe\xc4\xe2q\x00\xd5S@\xca\xfe\x05\x96^\xdeS@\xb1\xbc\xb4lo\xc4S@\xc1\xef\x0e\xf20\xdfS@\xc8\x1d\x12\xde\xc1\xedS@\xe6|\xa14\x86\xd2S@\x9cp!\x82\x07\xccS@\xb9.7a\x0b\xecS@\x8ak\x91\xd9\xec\xebS@\xfb\xea\x82X8\xecS@N\xf4\x8a\x1b\xf6\xd0S@]*\x0fSQ\xeeS@\x9a\x13i\xc8C\xcbS@\xd5\xa8w\xec\x0f\xd3S@\xfbx,)\'\xcdS@\xe9\x85\x0eL\xf8\xedS@.Mi\xdc\xe7\xe0S@>\x93\xca\xf54\xd8S@\xc5\xd35\xb4\xdd\xddS@De3\xe2\xda\xdaS@!\x8d\xce\\\x85\xd8S@\x1b{\x81\x93}\xcdS@\x9dk\xd3=\xc6\xddS@\x81\xfe\x02\t%\x0cT@\xbd\xd552:\xcaS@2\xafM\xda\x9a\xeeS@\xfb9{\xc8\x06\xf3S@KS\xd1\xdfw\xb3S@\xa9n\xa0\x8f\x9a\xbdS@\x8cW\xaf]\x93\xc8S@D:\xd5\x0eo\xddS@\x10\xe1_pU\xdaS@w1J\x9bp\xe0S@m\x98_\xee=\xddS@k\xe8\xa4\x14\x9c\xd3S@\xd4\x87sM?\xd0S@*\xe2\xb5\x99=\xddS@\xbf\xe0\xed{\x1e\xf0S@W\x9f\xd8+\xc2\xd3S@V\xa9\xcew\x05\xd0S@\x99\xce\x99\xae\x0c\xbdS@\xdf\xd5e\xd6\xbd\xd9S@\xba\xd5\xcd\x02\xc4\xdeS@\x85\xecG\xa1\xe6\xe6S@u9[\xbe\xd4\xcbS@|)3\x0e\\\xdeS@$\x14\xbf;\x7f\xaaS@\x81\xb9\x0e\xf0U\xcfS@\x8b:\xbf\xd7\x83\xdcS@\x86z\xf0S\xaf\xcfS@\xc3m\xda?r\xdaS@C\xa1\x80\xee\x94\xcfS@\x89\x83\r\x01\x90\xbfS@\xe0\xe8\x91\x08\xc7\xe3S@\x88\xb0k\x96A\xc0S@>\xea\xfbAI\xdbS@\x9f\xc6\x12\x05\xf3\xe8S@\xf8OF\x1dt\xc8S@Z\xd6\x81o\x1e\xcfS@e+.\r\x9f\xe7S@t\t-8y\xc3S@\x9a\xba\xb5(\x92\xcfS@\xbb\x0b\xb6\xfa\x88\xcfS@P9M3K\xdbS@\xc1\x1fY_$\xd8S@ra\x0flX\xe6S@\xc0\x07B\xc0\n\xe7S@}\x94\x9d\xca\xdd\xcfS@Tb\x9f\xd3:\xe1S@\x85D\'\xc7\x10\xdcS@\x95\xac\x8b\x19\xe7\xccS@\xbb\xb8BT\xf6\xc9S@\xdd\xce\xb4\x97<\xc8S@\x0f\xc9\xcfb\xa5\xc6S@\x9e\x1c%7\xfb\xcdS@,+\r\xa4\xcb\xc1S@\x19/\xb8\xbf=\xdcS@\x0b\xda\x0e\xee@\xc8S@9\xa7\xfd\xa3L\xdcS@\xc0\xf6\x7f\xec\xb8\xaaS@\x00=\t\x8b\x87\xcbS@]\x15 \xbf4\xcdS@\xcb0%t\xff\xc7S@\x8d\x7f4E\xcd\xc8S@\xf2\x08\xf2\xb1\x98\xe3S@\xc2\xd7\xca\xed\xd4\xe2S@\x1e\x96\xc23\r\xdeS@#\xcf\x0b!W\xcfS@\xb3\x1f\xc4\x13\x04\xc8S@\x96\xab3,\xed\xc6S@\xd1\x1a\x99\xf1G\xd4S@\xd1\x9e\x95D\xe1\xd6S@\n\xfe\x1e\xd40\xc6S@\x0b\xb0\x1e\xcc&\xe3S@\xfc\x8c\xc6\x83i\xd6S@\x94\xf06\x8dL\xcaS@\xe5\xc0R\x85P\xcaS@i\xf7r\xc37\xddS@\xbe\x1c<(\xe0\xe2S@)\xb4@\xfc\xc7\xd5S@\x88M\'\xf07\xc6S@T\x11\xfaQv\xd6S@=\xfe4\xd6\x90\xd2S@*\xe9\xb7a\x8b\xe4S@\xf1zb@f\xd9S@\xd5\xb2\xdfX$\xe6S@\x07\x9e\xf7OC\xe4S@\xf6\xa8_\x8a\x1a\xc1S@\x89\xf1\x93et\xcfS@@\xc1\xbc<X\xc9S@\x06e\x19SL\xf3S@\xa8\xe9\xb4\xa6\x0e\xc9S@\xe3\xbcEqF\xc7S@\x86u8(\xc7\xe4S@\x1b]>\x7f\x99\xbdS@?\xe6\xa0Xm\xc0S@\xab\xcd\x8bwJ\xd9S@[p\xf6\xc3A\xe3S@\xc7\xe0\x82\xfe\xe1\xdbS@\xc5H\xb7b\x13\xdcS@\x04/\x13o\xfd\xe7S@.\x8f2\x1ce\xd0S@st\xf5\x8d\x13\xc8S@U\x1f\xbc\xf3\xbe\xc7S@\xa9l\x87bO\xe4S@H\xee\x90\x94\x86\xd0S@\xf8\xdb\x7f\xb4\x0f\xc6S@\n\\\x01y[\xd0S@\'\xca\xa2\x16X\xe7S@\xae\xc8]A\xb4\xc6S@\xcf_\xc8\xde\xff\xcfS@\x11\xae\xb1\xec\xad\xccS@?\xc0\xe0\xc5\xcc\xd8S@\xc9K,\xc2\xa8\xcfS@\xa9\x133uS\xc2S@h6\x19@\xb7\xceS@,\xbbi\tb\xd5S@\xcbJ,\xfb\xf6\xe0S@\xff\x8dE\x84t\xd4S@kZ\r\xfc\xc7\xc7S@\xaf\xdc\x81\xe0\xda\xc3S@?\xf9\xad\xf1H\xc6S@\x17\xad\xb8>\xbf\xbdS@(\x8ac\xd2_\xe3S@\xcf&\xcb]O\xbaS@\xe5\x83\r\xe3\xd4\xb8S@d\x13\xf5\xd8g\xd6S@TG)2q\xd5S@\x05\x08L\x11j\xe3S@3\xe3"\x06\xb8\xd5S@\x15!\x0e\xf8_\xd8S@\xff\x1ds4\x16\xbeS@\x88j\xab\x9d\x0f\xcbS@\x04\xd2gp\x85\xc0S@\xaf\xc8KG\xc4\xc9S@\xb1\xe9siy\xc3S@?\x0eE\x7f}\xe2S@\xf4\xb1\x11k[\xd2S@:\x8c4q\x84\xc9S@+\x93=\x14\x86\xc8S@\xbdF\xc8Q\xb0\xc4S@\xec$\x84\x87|\xdbS@\x86\xea3\xcb\x87\xc2S@C\x01\xb2/\xd6\xc0S@\xbf\x172\xa5\xac\xc5S@\xe1+\xba \xc9\xc3S@\xdc\x0f\x88]\xee\xc9S@\x9d\xd8\xb01\x96\xbdS@\x89\xde+Z\xec\xc1S@T>\x9e\n\xc5\xdaS@\x83\xfa]\x1f\xc6\xc1S@n\xe1\xbb\x089\xd1S@o\xc1?]\x9a\xd6S@\xb6*\xa0\xa5\xc8\xdaS@!H\xba\x84\xf3\xefS@@\xcad\xbfk\xd7S@\xb9#\xa3\xabr\xc8S@\xabY\x99\x9c\x1c\xe2S@\x127\x02\x84\xca\xc4S@ZT\x1e\x04\xff\xc3S@\xa2\xf4@\x04"\xd7S@__\x9e\x03x\xbeS@\xd8\xa2\x89\xf9\xa8\xcfS@\xa9\xfd(\xb8I\xbeS@\x1dO\x82YB\xabS@5\xcej\xbb\xe1\xc3S@]\x86Q\xd9S\xbbS@Q\xbb\xab\xe4p\xe3S@p\x81M\x0bz\xc0S@\x9d\xc42\xdae\xd8S@\x91\xb2\xb0J\xd9\xccS@\x10\x87\xcbV/\xd3S@G\xbc\xb3\xc2\xa8\xccS@\x90\xac\xd5\xeb\xfd\xc0S@{&N\x1f\x06\xc8S@}\x89\x97\x18\xb3\xb1S@\xaf/\xb9\n\xe7\xbfS@\xb9++;\xdb\xe1S@\xb2!r\x16+\xb5S@\xa9\xb0=O\xc4\xc6S@\xf9m2\x8dp\xaaS@V\xd8\xea\xb7M\xdcS@\xa6\xdb\xf2\xebW\xd3S@a\xc5\x9f(\xd7\xc5S@K]\x98\x81J\xc4S@?\x8a\xc6\x1e\xba\xe5S@\xfaw\xf9"\x05\xd7S@R8*{\x91\xabS@s2\x0b\x1d\xc7\xccS@\x96 \xf4\'\x00\xc6S@\xca/\t\x83?\xc7S@\xf4\x1bC\x8b\xd0\xdcS@\x804[^}\xdeS@\x15*a\xb7M\xa8S@=\xdf\xef\r\xdd\xd9S@\xe6$\xd4C\xf8\xdcS@{\xf4\xc5L\xe6\xd1S@H\xa5q\xa9v\xbaS@QJF\x9e}\xe4S@(\xa2\x00r\xd2\xb5S@\x10A\r!\xe9\xb7S@\xfc!+\xd6_\xc4S@\x93\xf4\xa6P\xa9\xb5S@jQ\xda\xc4\xf7\xdeS@\xe0\xf0\xac\x1b@\xd9S@\x0f\xe0\xe8Gb\xc3S@B\xd6\x9f,\x85\xc4S@?p\xa2\xbf#\xb9S@e5\xf7\xcb}\xcaS@L-\x02M\x98\xbdS@\x91\x05\x9e\x87\xbc\xaeS@!\xb1\x03\xa7\xf7\xbaS@\x1b\xa4\x00\x82\xbe\xdcS@\xa4H\x9fB^\xb8S@\x12\x0e^\xe1F\xb8S@#\xc7\xf4J/\xb8S@\x8f\xefN7,\xb3S@\xc2(>\xed\xd7\xddS@@\xa8\x1c+\xfb\xb1S@O\xb9\xad:\x1e\xb8S@\xaeH\x80\xd9\xa3\xc8S@\xb51OFo\xbcS@g\x8d\x9b%H\xbcS@\x0c\xfb@\xb6a\xbcS@\xf4cSz+\xbdS@\xee\x87o"$\xd0S@\xc6\xafIj\xa8\xbfS@\x9d\xecO\xa6\xba\xb3S@\x0c\'\x85D\x88\xd8S@\x8bZ\xccya\xd8S@\xb0}`d\x8e\xb3S@\x92\xfeT\xa5{\xb3S@:`\x01f\xbe\xbaS@;\xf0VO\xfc\xaeS@R\x88}}\x88\xbaS@8v\xc7\xd7\xfb\xbbS@4\xf0\xa7\xf2V\xbaS@:1\xc5\x1fr\xddS@\tI \\\xc3\xe3S@\xca\x18\x93\x05\xfd\xc5S@-)\x0b\xc7\x8e\xcfS@\xf5\xfb\xe4\x88[\xadS@\xf9\xd0\xd2}-\xb7S@\xc7g\x16\xec\xc1\xc8S@\xeez\x806\xf9\xc6S@\xd5\xca%\n\xfd\xd7S@\x7f\x06\xd4>\x8f\xacS@\x0b\x83\x8d*n\xc5S@\xfb\x99f\xfc\xb7\xc9S@v\xd6C\xb1\xfc\xc5S@\x08L\xd0\x16c\xe2S@\xe52(\xdf\xb7\xf5S@\x87/P+\x83\xc2S@\xbf?O:\xec\xe3S@\x1c\t5\x1f\xc2\xc4S@\x82\x9f\xd3H\x90\xd0S@\xb4\xc5vCd\xdcS@\xa8\xbe,\xc0)\xdaS@X6:\xe3u\xc2S@Y\xd7\x87 \xcf\xe5S@Q%\xd1\xaeH\xcfS@}8m#\xb4\xdbS@\x92{\xc0\\\xc6\xdbS@\xf8\xe1\xfa@i\xd8S@\x97\x15\x8d\x8e\xcc\xb7S@\x1c\x93o0\x0c\xbaS@*\xc4]\x8c\xca\xbdS@\x9b\xf8T\xce\xcf\xbbS@\xf4\xab\xf0\x1c\xe0\xf1S@\xd7\'\x91\xe1\n\xc5S@\x87q#j\x05\xd5S@&\x00\xab\xae\xce\xe3S@\xa5S\xc86\xb2\xefS@\x93,\xc3\xf4,\xd1S@\x04\xe7\xda\xa8B\x0bT@E\x7f\xd3\x9e\x11\xd1S@[\xeb\x8fO\x1e\xcbS@m\xe9^\x85\xce\xb7S@\xdb\x10J\xb8C\xbdS@\xa1\xa7N0F\xceS@[R\x1931\xd1S@V\x0b\x13\xfe!\xb6S@\n\xb2`\x94]\xcfS@\x0b{\xbe\xf1\xa0\xe5S@\x90\x02\xf2\xdc\x87\xe3S@\x00\xb9BSj\xe1S@\x8d\x12r\xd8\xe8\xd4S@\xa2\x042*\x02\xe1S@\x9a\xb3L\x85o\xd4S@\xe0B\xf8)\xe2\xceS@\x01H\xd9\x04\xbc\xcfS@1\xebz\x02\x93\xe2S@\xb5\x1a\x99\xa8\xff\xd1S@.\x1e\xfd9\xf5\xe5S@l\x11A\x1c\xb7\xe1S@\x08\x9a?\x86\x15\xedS@\xeb\xae;\xab_\xefS@\xb9\xa5\xaa\xe8q\xe5S@\xfe\xa67\xd5U\xd2S@\x08?\x8b"8\xccS@l\xd1g\xa6{\xd2S@\xf4m\xd4\x17>\xdeS@>z\xe9\x0b\'\xd3S@\xa1\xca\xd9@\x02\xccS@3,h\xfb\xcb\xe3S@\xe7\xd3\xd4\xd1\xbf\xb8S@\xf9\x14\xcd@\x13\xebS@\xd5\x8c\x82\x14\x0b\xc8S@\x0e%\x17WU\xdbS@\x0b\xda\xe7j\xfb\xd3S@\xb1v\xe3J\x0e\xc6S@\xc4\xad\x8c\xb8\x8f\xd8S@\n@;\xee9\xe2S@\x05\xdb\xfa\xfeQ\xe3S@\x8b\xcc\xbf\xd9\xc1\xdaS@`\xa9\xd0\xdem\xb6S@\xe1\xcd\x84<\x8a\xd8S@\xc0\'\x9c\xa50\xe9S@,\xaeW\xf3\x14\xe2S@2\xc39\xe3w\xebS@\xb9d\x8fNP\xc7S@\xe0\xb1\xbd\x02\x1e\xddS@@\xd7\x90\xfe\x08\x02T@\x93JgY\xed\xccS@\xd1\xfe\x07-\x9f\xcaS@T\xe4\x11\xfa2\xc5S@\'\x15L\x82\x02\xe9S@\xc7\xed\xd4l\x10\xddS@"\xba\x1aX\xc4\xdcS@\xd8\x14\xb3\xa2\xb9\xdcS@\xeb\x88F\xf4\xc8\xb3S@\x0c\xf2\xa1j\xcb\xaaS@\xbe\xb0\xbbp\x0c\xd4S@\x17h\x15\xdf\xf0\x0bT@F-\xdc\xb56\xd9S@"s\xe3R\xc7\xc9S@U\xa8\x16fV\xd4S@\xa4\xa8\xd6\x16&\xd3S@K[2F\xea\xddS@A\xa4Y-\x06\xd3S@\x80\xecR\xe9\xe1\xd2S@\x8d:v\xf4k\xddS@\xda\xda\x1e\xc0\x8d\xdfS@\xff+\x0ck\xae\xcbS@8\xccW\xa2\xce\xe3S@\x13}\xb1\xb6\xbe\xb3S@\xc7\xea\xd0\x9b\n\xd4S@\xb9.\xf9\xc2f\xa1S@\x16\xf9\x8eKb\xc6S@\xbef\xf1$\x98\xeaS@K\x8e\x11\xbbU\xcaS@\xf1q\x8e\xe3\xea\xd5S@j\xbf\x16\xb3\x03\xc4S@\xf8\xdf\x8c!\x83\xd5S@H\x96\x026%\xddS@H\x03 \xc8@\xc6S@T\xce]#\xb0\xe4S@\xba\x1f\xcc\x95*\xc4S@4\x95\x07\xe5\xc9\xd0S@\x94\x05ngi\xc6S@\x80v\xed#\xd5\xd0S@F{\xaeD\x1c\xc4S@0j\xda\x93j\xe2S@\xd9\xc0G\xc0X\xc4S@NC\xe7\x11\xb4\xe3S@\xf5vSo\\\xdeS@X\xfe\xe6\xf6\xd5\xdfS@\x8d\xc40\xa5\xa5\xb7S@\xc9\xb9\xd9Y\xc3\xcaS@\xc5Y\x9d\xc7N\xd0S@(-\xfc\x12\xa5\xd7S@\x07\xba|\xca\x97\xd6S@\xf4\x03\xce\xbe\x1d\xd4S@\xee\x97\xa5\x8d\xa9\xb9S@[\xd0{6F\xd8S@\xe1\xcf\xf5gw\xdbS@\xd9{\xaa\x87"\xb3S@H\x9f@\xc5\xbe\xbdS@J\xd1f)B\xe1S@\xba\x9f\xb8\xd2\xf2\xc3S@\x9bo\xf9\xca\xb3\xdbS@\x08\xfb|\x9b\x1b\xefS@DH\x8ao\x16\xb3S@\x88\xc9\xff\xb7@\x0cT@\x99\xe1> \x83\xadS@\xa9@\x00\'/\xe4S@\xa1^\xf9R\xf1\xcfS@.;bU\x9a\xcfS@\x99\x16\xa7"\x86\xe4S@Q\xa3}\x07\x99\xd3S@\xd7\x18\xa6]\x13\xedS@_2\xc2]l\xbbS@7\xdf )\xde\xf0S@\n\x90\xa5\x98N\xbbS@<\xea\xc3\xca$\xcdS@\x03\x8d8\x821\xcdS@+\t\xe52\xa5\xdeS@\xa0\xf2\x9b\x15\x81\xddS@\xb8=\x10\xdaz\xc4S@\xf8h\xa6\x0f\xb3\xe1S@Eg\xb1\x03\x07\xe3S@1;\xca\xd0T\xbbS@X\x01c1G\xddS@\x88\x86\x9c9\x8a\xd3S@f\xe5\xdc\xac\x95\xddS@\xc7\xf2\x94P\xc0\xcaS@\x04g\\\x81#\xc4S@\xa4J\xa6\xe6\x13\xe1S@\xde\x1d\xb7wY\xe8S@\x94\x9e\xf5\x1b\x00\xcbS@`\x04\x07K\x04\xb2S@gD\xbb_9\xbeS@\xc4(\x8b"\xe9\xbaS@@\x95\xfd\x86d\xa3S@Z\xdf\xcay\x03\xddS@\x9e;F\x80\xda\xc4S@\xd1\x8b$\xe4\x18\xd0S@\x19P\xc0\x8f\xf5\xdeS@\x98\x96m\x9f\x8b\xf0S@\xf1(\x9f\x0bx\xc1S@\xb8\xc2\x92\x12\xd5\xbaS@\xdd\xb6B\xe2\x04\xe7S@iw\x86\xdc\x95\xe5S@\xebv6XI\xd0S@\xb5\x8d>t\xa8\xd4S@\xce\xdd\xc6M\x1f\xc8S@\xebV\xcc+\xf2\xf2S@K&\r\xe7\xb6\xcfS@vx\xdd\xce\xe3\xd5S@\x8b\x04r"A\xe4S@\xf3\xf3\n\x1f\x81\xc4S@\xff\xffO\x1c\xd3\xbeS@\xa6"\xad\x94Y\xeeS@\xc3s\xb0E\xb9\xdaS@:\xcc*\xd6\xcc\xd0S@!_a3\'\xf9S@%Z4e\xda\xb0S@\x05t\xa6}\xd5\xdaS@\xb0\xce`\xae\xbc\xdfS@\x08\xe5\xfd\x881\xd6S@\x1a\xf7\xa2g&\xd9S@\xf2Y\x80R\xf8\xedS@\xc2\xfb5\xbb\xa6\xd6S@\xa5\x83\xe5\xcax\xc9S@{\x148\x15r\xd4S@\xf3\xe4\x17\'[\xbeS@\x8e\xefA\x0c?\xbeS@#\t\x7fGa\xe7S@\\\x97\x94cP\xc0S@\xe7\xe1\xcf\xbe\xe5\xcbS@\x86j\x8f5s\xedS@\xa0\x9e%X\x96\xd9S@\x0b-Y\x92$\xc9S@\x83\x96Z\x16\x1e\xcfS@7\xab\x13\xf7\xed\xb7S@\xd0\xb6J\xd1\x0c\xdcS@\xaa\x80\xb3\xd2\xb8\xb9S@\x1b\x8d\xcb\x1b[\xb2S@J\xd7Rsk\xc0S@\xfff\xeb\xea\xbb\xceS@\xf8\x11D\xe1\x1c\xcbS@\xeb\x10\xf4\x90i\xc9S@\x8d\xfd\x1eme\x05T@\x90\xf5\xf0\x85Z\xdeS@\xc7\xf4\x84\r\x14\xb9S@\xce41\xe9\xe2\xd2S@&\xcb\xf1\xb4\xb3\xdfS@\x03\x91\xb04W\xedS@-\xa2\xaf\xc4\x1d\xe2S@Cb|\xf2i\xdeS@A\xc9p\xd0\xa0\xd5S@b\'\xc7\x00\x1a\xe3S@]\xcb\x0e\xe9?\x05T@\x9e\n\xda\xa0\xe2\xcdS@\xe9\xea.\x0fM\xb9S@\x80jS\x8d\xd3\xd8S@b\xa3X\xdd\xb7\xbaS@P \xba\x85\xe4\xbdS@\x1d\xfe\xe04\xeb\xcdS@\xe1\xef\xe3\x12\xa7\xdeS@\xb8\x88\xc0 {\xc5S@\xf7Y9\xee\xeb\xdeS@\xa4\xc4P\x1a\x17\xe2S@<J4b\xce\xb1S@\xcbJY\x0eN\xdeS@\x08\xd1\xb4/\x93\x03T@\xf8\x89\xd66\xab\xb7S@\x95\xeb!\x8a\n\xc4S@\xf8iiar\xaaS@dTm\xb2\xb2\xe2S@;&\x8d7\x87\xeeS@\xa8\xbe\xbee\x96\xf0S@\x08\xaf\x9bU5\xc8S@\xf5{k\xa1*\xc5S@\x93\xf4\x85\xbfo\xe7S@\xc83g\x92Z\xbdS@Unr\x1as\xc4S@\xeb88/\t\xe2S@\xa0\xfeb\x85\xad\xd8S@\xdb\x0b\x9eiG\xdcS@\x95\x0e:U\x03\xeaS@v\xa9\xda\xd0\'\xe2S@C\xd4\xb4y\x04\xd4S@\xed"&\x03r\xbfS@\xdfyz\xb8\xdf\xc4S@\x1d\xd6/\tw\xbfS@\x86\xfc\xd6\xa7\xee\xe1S@o\xedQvH\xe3S@\xab\xd0\x88\xa9T\xe4S@3\x89\x15\xdc#\xc1S@"#\x90\xa1I\xcbS@b<dA\t\xbdS@\\\xb4\xbc\xf4\x15\xeeS@\xd8\xc9\x17\xea{\xaaS@\x9a<\xf6\x1e>\xc6S@f\xc7\xfa%\xb7\xcfS@J\t\xc7\xa4\xed\xd9S@(\xe2\xe6H\x8e\xc5S@x6\xcb:\r\xe7S@\x9f\xbd\x95\x18\xc4\xbfS@!\x85\xa6\xe0\x1e\xceS@\xa7\xa7\x0f\xa7,\xe3S@\x18\x92\xb9gi\xd4S@3yA<\x88\xc8S@\xe8\xc7\x995v\xd6S@\xe0J\x80\x15\xc8\xc0S@\x10y\xc6\xd1z\xc4S@\xf5u\xf2\xf0Q\xecS@\xed\xdd\'\xa0\xcd\xe6S@\x94\x18\xd8\xd3\x19\xc6S@|\x9b/\xb3k\xbbS@b\xf5X\x13h~T@\x14\xccW\x7f\x83\xd6S@\r\xe1\xce\xe69\xd0S@\x96:g\xd9\x90\xb7S@\xda\\\xe9!\\\xb2S@L2(\x84\x8c\xdcS@\xa9\x13pA\x13\xc8S@\xcb\xeaC\xf4\xee\xe1S@\xe1\x86\x82uQ\xe1S@\xa2%\xd5\xd3\x00\xd4S@I\x96\xc9\xbaB\xe3S@\x9d\x05\xfcS\xb6\xc8S@\xebt\x8e\x8c\xfd\xcdS@w^\x0f\xf4\x0c\xcfS@[\x81L\xd7+\xe4S@\x1eb\xa8\xfa\xd4\xc6S@\x05\xf0\xab\xd3t\xcfS@\x81\x82yCx\xd4S@Jk\xf2\xc5\xbd\xe4S@\xd4\xdc\xd44R\xdfS@\xbd\xef\x86\xd6\xbe\xecS@\xab\xde\xf3\xe5\xa8\xb8S@8\x19b\xc9\xe5\xd6S@\'0\xf88\x18\xcbS@&C2@\xca\xe3S@~\xf6\x98I\xba\xbdS@\x16yPGv\xb5S@\xf7\x8fB\xcf6\xe1S@$\xbao\x9e\xd6\xc8S@n\xe9\xdc\xd0\x98\xd0S@\xa2d\x06\x7f&\xe0S@\xba\xeb[-g\xdfS@\x0cQ\x9c\xb3\xbf\xb7S@2F\x88\xd5\xb8\xd8S@\x16\x99r\x00\x02\xd0S@\xd7\xb7MyQ\xbcS@\xd8\x13-\xfd\xbd\xb4S@\x08\x08\xa8\xa5\x08\xd0S@r\x9ft?}\xd0S@>\x92\xc3S\xf3\xceS@wx\x01\xa9\x1e\xe9S@\xa53W\x83u\xcfS@/\n\xac\xd3P\xc4S@\x08\xf6\xe0\xef\\\xb7S@\xaf\xfc\xb3\xec\xd3\xd3S@\x0fsyc\xd8\xc9S@D\xb3\xe7[3\xd6S@7\x9c#f4\xb4S@\xfcZ\xe7\x99I\xb7S@\xcd\xde\x10\xb3-\xb5S@e\x8e\t\x11\xe9\xa6S@\x04\x88C\x0b\'\xb7S@\xec\xee\xa6\xa5j\xddS@S_u\x05\x85\xc0S@ \xde\xd1\xb5\x8a\xd4S@\xf1\xdd\x90\x9a\'\xdcS@\xe3\xad!\x10\xe5\xc9S@\x01\xacX4m\xb4S@\x0c_f0\xa8\xf6S@\x1f\x02~\xfc\xf8\xd3S@\x99b\xbc\x0c\x8a\xc0S@o\nF-\xbe\xbdS@\xb7\xb8\x98i\xcb\xcfS@l\xcaV"\x81\xcdS@x\xff|T_\xd8S@\x0f]\xaa\xc6\x1e\xc1S@\xc2\xd7\x14?\xd8\xbdS@\xa3C\x9f\x91\x82\xd4S@\xc9M\x06\xb1-\xdfS@d\x12\xa0[\x9b\xaeS@Tz\xbd#\x9b\xbdS@\xac\xe1Sm\xf8\xceS@n\x1anJ\xf6\xc3S@\xc4\xb2\x87GA\xabS@`p\xe57?\xb3S@d\xba\x83\xa3i\xbdS@\xfb/\xbb\xb6\x89\xbeS@@\x07\x1di\xbd\xcdS@\xf5J\x00\x0e\x1d\xe4S@_ |\x90\xf6\xbcS@\x80\x02\xf7\xc4\xd7jT@\x94+n\xf5u\xe3S@zu\xa2\xbf.\xd5S@\xbc:\xd2 \xe1\xcfS@Q\xd6M\xa6\x93\xb4S@&\x9c%\xab\xc7\xe7S@\x1a\xa62g>\xe7S@0\xc7bv\x9c\xa5S@\x07j\xb7\x18\xed\xceS@R6+\x1fS\xd5S@\xfb\x92\x98\xbf5\xd4S@\x95\xa9\xbe\xb7\xe5\xc0S@\xd0\xf5\x16l\x08\xd1S@}\x80\x86$\xcf\xbcS@T\xd6m\x85\xc3\xbcS@\x9e|g(U\xc9S@\x15\x97\x12\xbej\xdcS@\xb6\x9f\xd8C\xb4\xdaS@\xe5\xd9\x9a\xc3\xd0\x05T@\x88\xa5\x8a\x95<\xd1S@\xa6\xdfYO\xb5\xc9S@\xf8\x10T\xcf\xbb\xddS@\xfb\x15\xc4\xd9\x92\xe3S@\xc7k\x8a\xbev\xaeS@\x88+\xb4~\xf5\xe0S@\nt\x1dT\xe4\xdeS@S\xb3\xdf\xbf\x9b\xe5S@\x95\x85\xaf\xc5\xb7\xcfS@c\x14\x97\xf5\xe8\xe2S@\x04\x1fb\xf3h\xe4S@|\xe86\xae\xa2\xe3S@N\xc1\xe4gc\xe9S@\xfe\x13\x88\xfe\xf4\xd7S@#\xe1\x8c\xb7i\xcaS@\x14\xeb\xb9Fh\xd4S@\x82\x85\r\xb9\x86\xeaS@R\n\xc4!\x8e\xccS@\x85Z|\xe4\xa1\xe2S@\x84\x11c_m\xc9S@e\xb76\x1d\xb4\xacS@a\x9d\x9f\xf7\x06\xe3S@{\x90\x8f\x81\x98\xd3S@\r\x84\xebN\xe4\xc3S@otl\xea+\xd1S@\xb0\x9b\xb0c\xf7\xc0S@|a\xaaJp\xdeS@\x91\xb3\xf1\x84\x1b\xf0S@y\xfbc\xba\x8f\xc3S@\x9c\x15\xbd\xe5g\xe5S@\xaf8\xd7\xdbl\xe1S@h\n\x12\xffD\xd4S@c\xdf\xd2l\xf0\xccS@0r\xa4\xa4\xa2\xd8S@`\xec\x90y?\xdaS@"\xcb\x92\xf9i\xa3S@\x93<\x18j\xc3\xcbS@\\\x06\xfc\x9d\xac\xb3S@\xe5\xe0\xd1\xff\xaf\xb6S@\x85\xc10\xb8y\xc7S@\x92H\x89\xd7D\xc2S@)X\x10\x92q\xe5S@\xe3\xd9\xb1[\xd1\x7fT@W\x91\xba\x95\x8b\xceS@\xa6\x92\x13je\xdcS@\x9e\x9aFr>\xdeS@\xbc\x11\xb5\x8d\x11\xc3S@\xf8?Jm9\xdcS@5\xd3\xcd\x00\x1d\xabS@vN~\xdd\'\xb4S@d\x91[\xafk\nT@m9\x98\xde\x86\xe2S@\x95\x94\x0e\xb9E\xc4S@\xec \xc2\xc6\x97\xdbS@\x0b\xff\xf5\xa8A\xdaS@\xa5\xe1\xb2\xcf\xc9\xccS@K\x9a:{1\xd7S@\\\xc5H\xee\x81\xcaS@\x87\x9e\x89\xc5$\xafS@\'\x0e,\x8a\xb9\xadS@\xe6\xe8\xfb)\x17\xe6S@\xf5\x9c(\x13\t\xc3S@\xfdd\x88O\xcf\xcdS@\x0c*-jQ\xc9S@!\x96\x19\xb5\x10\xc6S@\xb9\xb5%?\xbc\xc9S@,B\xa1\x84S\xcfS@\x15".9\x81\xbbS@U\x90\xac[n\xd8S@%\x95\xdb\x90\x95\xd1S@\x12\xe5\xe5\xbfv\xc8S@\xc00\x93\x1f\x9d\xe4S@\xc3\xe1\t\x87{\xd9S@\xb3\x17\xdc\xdb\xcc\xd2S@u<\x86\xd2=\xe8S@\x893\t\xf5%|T@\x101+J\x83\xd7S@\xfd>\xa2\x81X\xd4S@?\x8aR\xad5\xdcS@\xb5\xc0\xe7\xd7I\xc8S@J4:\x01\xb7\xd4S@o|\xf2Z\xaf\xe8S@q\xaase\xf8\xd2S@^bJ\xe38\x0bT@W&\xa1\x1d\xea\xdbS@\xe3#\xc7\xae\xef\xd3S@O\x8d\x8f\x0f\xc3\xceS@n\xe7\xf4j\x9e\xc6S@\xb5\x87H\xb5\t\x05T@4d\x18N8\xd4S@~\xf5W\xb4\x8d\xb5S@;\xa9\xb2\xeb\xcb\xd9S@\x93\xf7\xee\x96\x81\xcaS@/\x97z>\xc8\xe3S@Kz`\x00\x0f\xbbS@\xceJ\x1e\x0b.\xcaS@0r\xcc\xf1q\x03T@q\xdfV\xc9\x11\x08T@\xa2W\xf8h\xdb\xebS@\xe7\xdd\x17\xf4\x00\xcfS@\xf9\xd1\x9cW\x13\xd6S@\x81\x04\x1f\x84-\xcaS@\xfb\xb9\x1dY@\xc5S@{\t \x00\x8fyT@{\xb5\x82\xe5R\xbcS@\x96\xa1WxIfT@>_\x05\x08\xad\xc7S@\x8b\xc2\x8d\xda\x10\xd1S@5\x82\x98\xa3\xd6\x88T@\xd9\xbd\xe9m\x86\xeeS@\xb9=\xe2\xd0\x8a\xedS@)\x91\xef\x1d)\xe3S@Q\x06\x18:J\xc4S@(\x83%\xad\xab\xcbS@\xb2\x01I"\x9c\xdfS@\xc7-+\x8f\x99\xd1S@\xc7\xab\xe0\x82\x1c\xc7S@\x8c\xffN\\\xaf\xe3S@(\xa4v\xc9\x8cbT@.\x01\xe9\xde\xf0\xe8S@V(\x9b\xd3\xf9\xd9S@W\xeak^\xc4\xc1S@c\xce\xcbW\x05\xc7S@\x08\xbd?\xfd.\xdaS@d\x9f\xb5\xab:\xe3S@|\x1cX\xa2|jT@?\xc6!\xa6\xc7\xccS@8\xde\x11\x8cf\xc5S@\xf6\ti~\xcbeT@;\xa6Ut\xab\xc8S@\xa2\xef|\t\x0b\xc0S@\x83\x14\xb7H\x86\xcaS@\xb6\xbf;\xe3\x1e\xe4S@<\x99\x15\xd3_\xe3S@\xad\x89J\x11\x15\xe7S@\xc2\xb9%\x86\xe0\xc0S@\xeb\xf0\x8a\x87\x10\xceS@\x02to\'\xf0\xe0S@\xf2\xa9R\x12*\xc0S@\xc0\xa3\xa7I\x15\xd3S@\x16\xf4^\xd7m\xbfS@\x13\xbc\xf0P\x1e\xb5S@\xe3\xbd\x07(\xdc\x03T@l.Z\xa7\x7f\xd6S@\xe6\x16J\x0e\xae\xc8S@\xa1gv \xc4\xb7S@\xf4V\xf4\xd7\x07\xd1S@\xbc\xcd\x06\xd4\x94\xb1S@\x9d\xddE\xce \xdcS@+\xca\x95\xa6\xe9\xc0S@\xf9\xe6\xd0\x84\xd0\xaeS@6/(+C\xceS@\xcf\xbc\xac\xd9\xfa\xd7S@\xfe\xaa\x91 ~\xd1S@\x9cO\x1d\xafP\xdfS@\x04\x1f\xfb\x8f$\xd6S@u\xcd\xa7-M\xc3S@\xfbm-#%\xe1S@-\xf2\xcf4\xe2\xbbS@\x1bs<\xfcp\xcdS@\xf0\x1b)\xa4\xeb\xb9S@\xf9\xc1\xd3\x0bI\xbdS@\x0f+LOl\xd2S@\x1c\x12%m\x94\xdeS@\x98H\xf4\xdd~\xc3S@lU\xdc:\x99\xd8S@\xea\x85\xb3\x11L\xe4S@6\x92\xbe\x87\xfa\xeaS@\xfe\x02\x08r6\xe1S@\xc4A\xe5\xc5^\xc3S@#\x96H2\xe8\xdcS@\x7f\xe83>W\xc2S@A\xf8\xe9\x99\xc0\xc7S@%j\xc4b\x00\xeeS@\x8f\xc9\x1ds\xf5\xccS@9\xcf\xd8\xe2\xea\xdbS@t\xcc\xd5\xad\xe9\xc3S@\xae\tNL\xcc\xe8S@\x03\xef@\xdd;\xc0S@\xcf\xbd\xf6\xc8\x82\xd0S@\xe4\ru\xacy\x13T@\x06\xd7\x9cY\xf4\xb8S@\xd4B\xaf\x8a\xb6\xefS@\xffB\xe4\x1b\xe4\xd6S@\xd7\xf6\xf8\xc5\x93\xd4S@S%df<\nT@\xfb\xc4s\r\x0f\xb8S@M\xa7\xf8\x08\xee\xe7S@Y\x89\x03\x8e?\xcaS@S8\x98o\x00\xd2S@\xfcV\x1biOmT@\xee\xa0g\xda\x8d~T@\xf3\x9b\x8f^\xe4\xb7S@\x87g\xe8\xe4\xcc\x85T@H\'\xc9 \x8f\xdeS@\xf2Z\x17\xb8\xc1\xd2S@h\x87\x14\x88\xaf\xdfS@Z\x17\xdc z\xe7S@\xda\x7f9f\x94\xcaS@\x0e\rK\xcb\xb3\xe0S@\xafc\x1a\xaea\xe1S@W\x82\t\xea\xc6\xdeS@\xd445a\x00\xcbS@\x8abI\x82\xe3\xc6S@\x14\x9dE\xa7\xe0\xddS@\xa5\xd2\t\xe4\x9e\xe7S@\x07\xbfq2>\xc4S@\x87&{Iu\xd9S@U\xf9?\xa3w\xb3S@\x00=\xe2\\?\xbdS@\xbd~\x1c\xb0\xd3\xc0S@\x7f\xed\xd5\xe1\xa2\xc5S@\xc5\xf9\xbe[v\xdfS@\xd6\x1e\x98l\xf1\xc6S@\x0c\xd6&\x9c\'\xd4S@0\xf7\xbb\x8a\xac\xf0S@\xd0\xfbx\x91\xed\xc9S@\xae\xcd\x14\x03\x12\xdaS@\xe2@\x03\xc6\xfd\xc7S@\xf2\xa0\xc7\xed^\xd3S@\xf0^\xa8\x88\x8e\xc0S@\xc3z\xcd\x08\x1c\xceS@\xa1\':\xb0y\xaaS@1\xa2wA\x0b\xf3S@\xae\x80U\xf0J\xb9S@\x18\xa9\xfe\xdc\x93\xbcS@\x19\x90Q\xb9v\xd4S@\xfa\xd1gE\x93\xdcS@\x92 \x1f`\xd4\xcfS@\xf3\x89L\x01\xf8\xdeS@\xe1\n\xd5~\xb4\xceS@I\x17\xefD)\x0cT@\xd5\x19\x95S\xf1\xc3S@\xdd\xb13\xa0V\xf2S@Bq\xc0\x90\x9d\xe0S@\xe6jB\xf8\xde\x0bT@\xc2\xef\x05\x96\x18\xd7S@\rL!\xff\xd8\xc3S@y\xb1M\xafF\xd5S@k\x8f\x1c\xb0\x8f\xe2S@,z\x0b6\xa5\xc0S@\xc4\xc3;\x9e\x12\xe2S@a\xa1\xce\x15\xb7\xc3S@\ne\xd5\xa8\xef\xd0S@\xb9\x10>\x82l\xc2S@\x06\x81o\xe3J\xe2S@\xac\xa5f4S\xceS@\x02S\xc2w\x98\xceS@\xddpF(~\xdfS@a\xff\x83P\xe2\xd6S@B\x02v\x00n\xe3S@G\x8a\x0eP\xfa\xd2S@@+%\xac\xea\xe2S@\x06\x81l[\xf7\xceS@\xec9\xb6\x00\xc5\xedS@\xb4\xf3\x02\x11\xf1\x0bT@L\xd3\xa9\xea\xf8\xcbS@\x8e\xc6}\xb6\x19\xcfS@r\x0f\xa1<\x1a\xcbS@\xb9\xd6X\x87\x1c\xd6S@}\x83cX\x8b\xc9S@\xed9\xc0\x9a\xfb\xc1S@,\xd1\xd9\x8d\xc2\xc1S@\x9f\xd61H\xa7\xc2S@\xe9\xef\r\xb7&\xbeS@\x04\xbd\xa6\x80d\xd1S@\xbc~JyA\xabS@\xa6)/\x97\x87\xecS@D\xb9G\xa8\x0e\xbeS@\xda\xadQ\xdco\xd8S@\x8fm\xa6i<\xc0S@\xa1\xc2a\xedk\xe3S@h\r\x17%l\xc8S@\xd4\xaf\x93\x95\x1c\xdfS@?\xba\x10z\xb1\xc2S@\x8f\xfe/\x08\xe3\xddS@\x8b?\xb22\xdf\xdaS@\xde\x9e\x95\x9fk\xcdS@.\xd5$\x017\xcdS@\xb4b\xfc\x06*\xefS@\xdb"\xb4\xb9@\xb7S@\x9c\x13\x12r\xff\xdfS@\xa8\x82\xee\x0c\xa5\xcaS@X.\xec\x7f8\xc9S@E\xeb:\xcc\x82\xb9S@0V\xa8 Z\xc4S@\xee\xf9\x1b\xa7b\xc2S@\xb1Z\xfdU\xf2\x05T@\x90\xc4\tE\xd4\xccS@\x88\xaf\xc8\x9ao\xc1S@\xee\xde\xad\x89o\xd8S@\xc8\x82\xad\xed\xf6\x05T@\xd8\x87ZV\xbc\xd1S@\xd9\xab$\x92\xec\xeaS@\xf7\xca\xbc\x1f\xa1\xc3S@\xd90\xcc\xb2\x91\xc6S@.J\xea\x9ej\xd2S@\xd1\x9c\xcb\x95\x96\xb6S@F*/\xbe\x93\xd8S@\x11zz\xe4{\x05T@o+\x82\x11\xe5\xcfS@?\x13\xe7f\xc9\xedS@\x96F\xcc\xaa\x19\xc3S@ls \xd8!\x05T@\xcc\xdf\x83\xd7`\xeaS@\x14F\x03\x9c \xcaS@E\x15\xec&\xcc\xe9S@I\xd0\xa8\xbf\xe2\x04T@\xce"\x04\xc58\xb5S@\x19\x97>\x02\xfe\xc0S@\xe3\xe0\xed{\xa2\xbdS@ax\xb2\xc6\xfa\xcfS@\x98\xd2\x90\x89\xdb\xc3S@\x11my\xafy\xc0S@\xb9\x1e\n\r\xcc\xdbS@\xe0\xa0\x12sc\xeeS@\xbe\xc25\xa6x\xc8S@W\xeaIh\xcb\xd9S@%sZ\xda\xfc\xd9S@BYP\x0b\xef\xc3S@s\xa7R\xa2\xc6\xdaS@\x0c\xe5\xa1\xf17\xccS@\xa9\xb8\xb6\x96K\xc4S@\xaf\x88\xbf\xe1Z\xccS@j6\xe6\xbd:\xbeS@\xb8\x91\x82p;\xccS@\xa2\x1b\xf0|\xa5\xc6S@\x1e\xecW\x06\xb3\xc2S@\xcf\x90Y\x11\xb7\xd9S@\xe8\r{=\x9a\xe0S@\x1f\'&\xe1\x85\xe3S@A\xafDTc\xe3S@\xde\x98i\x96\x80\xc5S@E-\x9bR>\xc7S@?\r-?\xdd\xe5S@\xc0\xbc\xff\xb8w\xd0S@\nC\xfb5}\xc5S@g\x90\x96\x14\xf3\xccS@\x81\x02=T\xb0\x06T@8{\x85\xb1\xf0\xe7S@\xd5\xa1J\xd5\x13\xcdS@\xc0n\x83\xc6Q\xd0S@\xbf\xf9\xb9\xf5\xc4\xb4S@\xeeQK\xf8\x05\xbbS@\xdc\xf8\xca\xcbZ\xc0S@B\xcf(\x87\xc8\xe7S@\xbd\x96/G\x19\xc5S@\x89\xcc\x9e\xb4\xb0\xdaS@\x06\xc8}`\x13\xc5S@\xb9\xa4 Ue\xe5S@J\r+C\xfe\xcfS@L\xdeC9\xbf\xd0S@>\x14\x96p\xfe\xb7S@i\xc5\xe9\r\xb1\xc4S@x\x7f\xe2\x8c\xd3\xccS@\xc5S\x86\x80\x85\xd0S@\x9d\x843\xcd\xd6\xbcS@\xcb\xb7\xc9\xb2\x08\xb8S@\xa4\n\x92\x17o\xc6S@\xf1Ft\x1e;\xe9S@\xd3w$T\x1b\xe9S@\x9c\xdf\x1e\xa6O\xe6S@\xe0\xd1v\xd2m\xdeS@\xe0\xab\xf1iA\xc6S@\x14ZWb\x02\xc1S@\x07I\x87w\x04\xe6S@\x16\xd5S\x0e\x0b\xc1S@\x86$\xbc\x87\x15\xeaS@2\xb5l\x9e\xce\xe5S@\x8fd\x9a\x99\xea\xc5S@\xd1\x87hL\xcb\xe1S@\xa1\xf2\x95\xac\xab\xe4S@?\x03\xa8\x9e\xf7\xe5S@x\x88\x8a;\x96\xe5S@\xc6\xd3\x88\x1d\xde\xb5S@B\xfc\x11\xad\xdb\xd0S@\x19\xfd\xefh\xe7\xd3S@\x13\x80\xbad\xec\xc5S@\xaa\'\x95U\xb7\xe5S@\xf1\xca\x94\x91l\xd4S@\x8d\x86\x1b\x01\xf8\x01T@w?B\xd9\xfd\xb8S@\xb2\xc8\x18$\x89\xb6S@zy\xd6)t\xe5S@V\xdb]\xec]\xcfS@\x9b&\x91<\x9a\xd0S@\x9a\xb6\xc7\x88\xe9\xc3S@\x1b\xa8b`v\xb6S@\xb0\xc0\xe7\x82\x1d\xdaS@\x19\x80n\x8f\xbc\xbcS@\xd0\x08\x9c\xb7\xa5\xe6S@\xfb\xe3\x16!\xd1\xc5S@\xe1\xcb\x9a\to\xb6S@\x05\t\xad\xb7"\xb6S@/\x94\n\xd4x\xf0S@\xdb\xb72j\x08\xd3S@\xacn\x04+\x1b\xe3S@\xe8 \xb4L\xee\xe0S@5&\xbd\xd2\x91\xcfS@v\xec\x00R\xff\xe1S@\xde>\x0e\xbc\xc6\xe3S@\xbb\x9c\xac\xbf\x0e\xe5S@ \xda\x9a+_\xa8S@\xa5\xf4\xa8\xbbP\xd3S@z\xf4\xd1\xed,\xd1S@\xb4\xf9c\xa6\xd4\xd5S@\xbdP0\x19\'\xa8S@\'\x002=\x0e\xd1S@\xbf\xd6r=\xb4\xd3S@\x1ewR\xdd\xb0\xdcS@\xae\xd4\x1d\xe4\x10\xd0S@\x12B\x94\xce\xa0\xd0S@\x85F\x13\xbbk\xcfS@\xa9\xd5\x84O\x06\xe4S@l\x13cqj\xefS@=\xf8\x18\xc7{\xe4S@Sw\xc8\xdb\xdb\xb7S@\x0c\xb4\x95yH\xe6S@\xfe\x9bVX\xdc\xcfS@\xddk^S\xe5\xbaS@\xe2\xe3dd.\xd5S@\xed}_\'/\xcfS@\xd5\xa3^?R\xe3S@NL\xeb\xdaH\xdbS@\xc4\xe2\xef\xe2\xe2\xddS@\xdcC7\xa7\xa6\xc7S@\xda\x0c\xc8f\x81\xcfS@\x1e\x13?V\x04\xefS@T\xdd\xc8\xef\x90\xcfS@D).\xe5u\xe2S@\xb3\xcb\xa9\xb5q\xe2S@\xa1\\zrc\xd4S@*_*k\xcd\xecS@)j\xdb\xc4\x05\xb5S@M\xd9\xbe\xa6I\xeeS@Z^\xc8\x06J\xceS@-\xe9hf\xea\xfbS@\xc5\xe9\xb4\xdf\xfe\xecS@\xe9\xf8\x16\x8c\x0c\xf2S@\x18LY\x9b6\xcbS@_\x83e\xfc\xd8\xbdS@D\xcf9\xeek\xcfS@v\xb2\xcd\xcaG\xcdS@h*\xbf\x08\x06\xdcS@\xd9\xa2?)k\xc8S@\xc2\x06z\x82\x83\xdaS@\x9a\xa24\xff\xf3\xe1S@\xda\x99f_(\xc6S@\xae\xd9\xdcP\x91\xbdS@2d\xd8\x9d\xed\xddS@o\xaa\x9e\x91\xac\xd3S@\x16\xc3\xe4\xba\xb6\xaeS@J\x97\xf3\x15\x81\xddS@\x84\xb9\xe8;\\\xdcS@\x06\xdc\xdb\xeb\x0e\xcbS@\xf6\x80\xd0\xc5\xa8\xdcS@\x8c\x05C\x9dV\xe3S@s\xd3\xa3D\xaa\xc8S@4\x87\x9a\xf8&\xe3S@k\xec\x0b\\]\xc6S@#*^\xa8H\xcaS@$\xc0j\xebV\xcaS@G\xd3sU\xcb\xcaS@"_"D\xae\xbeS@\xe6p\xc7\xac\x98\xdaS@\xa7)~\x945\xc8S@\x81\xe5\xfcV\x8a\xd2S@\xfd^\xbd\xd0S\xd4S@\xf5\xeb\x8c\xb8\xab\xc6S@\x9ca\xa2\xc4q\xdcS@\xe3.\x9c\xafg\xbcS@\x1f\xab\x9a\xc3\xaf\xbaS@v\xad\xdc\xe8\xcb\xb8S@\x8cc\x90\x03\xc4\xccS@\x92\x8a\xa0\x8a<\xc6S@m\xb4)\x9eq\xbaS@\xdaY\xf9\x07\xfa\xcdS@\x80\x04N6\xb4\xb8S@\xc0h\xabt\xf1\xeaS@\xb5E\x15q\x99\xd9S@)/\xb4\xb6\x06\xdeS@,j\xc4X9\xc6S@\xb6\x14\x97Km\xc6S@\xf5d\xad\x18\x07\xc1S@\x0c\x1e^\xf7\xb6\xc0S@\xb5%3\xd7\xf9\xdaS@\x1f\x1e\xdcT\xd3\xbfS@\xd2h\xe5d`\xb8S@\x11i\x9c\xef\x89\xdeS@\xfa\x1e]>m\xbeS@\xad1D\xdcB\xc8S@\xbe+\x9cP*\xb3S@28\x15~-\xb7S@\xe6t\xb8\xfci\xe7S@\xe4e\xa7\x04\xaf\xc6S@\xbdRr\x07\x1d\xe9S@n\xce\xf6\x0b\x8a\xbeS@B\x82\x02\\\xcc\xd4S@Q\xc5\x9fa\x80\xc0S@\x95\x1d\x89\x1aZ\xcaS@\xfc\xeaq\xa6K\xd1S@\xa9\t\xa2\xb5\xda\xd3S@\x96\xa0*p-\xd5S@}\x81\xbd\xaa\xcd\xe8S@\xcb\x18a\xfa\xd0\xceS@\xdc2$\x13r\xe2S@+\x1am^\x1f\xc8S@\x939\xba\xd4\x19\xb8S@\xdb\xa1\xbe\xc6q\xd5S@\xaeT\xf6\xf7U\xdfS@D\xca\xca\xbd4\xc0S@\xc7\'\xb747\xd5S@\xd7E1\xc8^\xddS@\x82\xa2\x8fI\xaf\xb8S@x\xd2(}\x92\xb8S@\x95\xc6\xa0O\x97\xf2S@\x83knn\xae\xe9S@\xdeM\xeelO\xe8S@(\xca\xba\x04\x04\xc8S@\xe7x\xc6LT\xdeS@I\xfa\xc0G\x9a\xd5S@\x8e\x943\xd7\x9c\xd6S@lw\xd5\xd2\xc2\xb3S@\xd7\xee\xd94\xdb\xddS@\xb5\x04\x08Q\xd2\xddS@^.`\xdd\x96\xbcS@{\xbd\x96\x1a\r\xbcS@<w\x13\xae\xab\xb3S@\xe8\xc5\xff\xb6\x8d\xb3S@b\x06]\xeag\xd5S@-#\x04\x95j\xddS@\xce\x81\xbc\xb1g\xe0S@S&\x01\x14B\xddS@1\xbe4_+\xd3S@\xe0\x06k\x86\'\xe9S@9S/\x89\xaf\xe8S@\xd6\x12\xa6\xdf\x99\xe8S@\'\xc7\xe2<\xb4\xe4S@s\x84 $!\xc9S@\x8d\xee(\x01k\xb3S@\xbc\xdd\xf5{2\xb3S@o\x9c&qt\xc0S@\xb5\xfc\xad!\xf1\xe2S@Lg\xba\x07~\xdcS@z_\xcfT3\xc5S@\x7fL\xdb\xf2\xfe\xc7S@\xd5\x85\xe3\xdeR\xbaS@\xcfz\x98\x93m\xdcS@\x98\xc7\x1a\x96\xac\xe7S@Bd>\xbd\xb3\xc0S@V\x87\x95\x91Z\xb3S@3p\xf1\x8a\xfe\xe7S@S\xd3uz\x9b\xc0S@\xa2\xb1\xfc\xc2\x04\xbfS@\xdf\xfb5\xbd\xd6\xc0S@\xdc\x9f\x18\x1a\t\xe7S@\x7f3\xb0\x12\xbb\xdcS@_\xcb\xe5\xfa{\xc9S@\xe1\xcfP\xb3\x03\xc0S@\xf0\xd8\x9d\xbb\r\xbdS@\xde\xf2\xe4\xf1\xd6\xc5S@\\\r\x9d\x0b\x12\xd7S@ug\xb9\xfbS\xe3S@\x13\x99\x83:\xb1\xc5S@B\xf4\x84\xeb\x1a\xc6S@\x1d\x80\x99\xc5L\xc7S@[\xe5\x87\x03\xdf\xbaS@\xfc\x91\xa9\x7fx\xdcS@\xa6\x06\x97\xa6Y\xe8S@=\xb8\x9d\xba@\xb7S@\xd1!\xad\xbeY\xbaS@\xc0Q\xc6\x9a\xd1\xcbS@\xdf\x9e{R\xd8\xccS@\xb1h\xe9\x89\x1c\xd5S@\x17\xabE\xca\xda\xddS@\x1d`\x0c\x85\xc6\xdcS@$\xfbR6\x93\xd3S@k\xa2\x1c\x89\x00\xdeS@\xb3F\x02\x97\xa1\xc6S@\xa3w\xda\nO\xceS@\x8f\xa3ey\x94\xcdS@nw\xa4\xdb\xfb\xdcS@l\x06\x9d\x19\xef\xaeS@\xfa\xf9m;\t\xbdS@\xb5c\xc1D8\xe7S@\x9a\x1a\xa1&\x97\xbaS@\x8c\xbbK\xe0\x9a\xc6S@R\x99+\xcb\x8a\xb7S@\x84z+\x9a\xeb\xbcS@Q^W\x07\xbe\xb3S@+\xd5\x9b9\xf6\xdbS@i\x06\x1e\xa77\xddS@\xd4\xa4d\xe5h\xe7S@KZ\xea\xe9\x84\xd5S@p\xa9\xb2\xb2c\xbfS@\x1b6.\xd8\xd3\xe0S@Kx`z\xbe\xdcS@\x80\xd9\xd7!)\xb8S@\x9dBW\x0e\\\xbdS@\x07\xa8\xed;\xf7\xefS@\x1e\x8b\xba\x1d\xc7\xc8S@\xb0\xe4\x86\xce\x8d\xdeS@ot\xc7\xfc\xca\xb6S@\xa33\xb9\x12\x9d\xbeS@\x86\xb19K;\xd1S@\xf0\xb1\xf3\xf0<\xe1S@\xad\xa9\x84\xa4\xcb\xe6S@\n\x13\xf9G\xc2\xd2S@\xa0L\xc0\xd4\xff\xb6S@\x12\x9a\xdb\x8e\xb1\xccS@\x0f>{K\x94\xe4S@q\xb3\x0ei\xb3\xdcS@w 0Yy\xdbS@*\xdb\x8cM\xca\xeaS@\x13\x0f?A7\xcdS@\xd91<\x06\xaa\xdeS@\x95\\{\'\xa3\xefS@/\x12\x14g\xe4\xbfS@\xe4I\x91c\xc7\xd3S@{\x82\x0ck\x8b\xd4S@\xc4\t\xed;\xe0\xdeS@5\xa9+\xa1\x10\xbcS@\xfe\x96\x05\xa4\x93\xd3S@\x0c\xc6+\x10F\xc8S@@VB\x19\x11\xe4S@oJF\xdc\xc0\xddS@T(\xe7\xd3\xb0\xdbS@\xf8\x94Y\x0f\xea\xb1S@\x16\x0cW4\x06\xcdS@\x01\xba\xd5\xa8\x02\xbcS@\xc0\x93\x11&\x11\xe3S@;\xdc\xad\x1e\x90\xe2S@[m\xfd70\xbeS@;O\\\x02t\xd7S@\x06\xcb\xd9\x94\xdb\xd6S@b[\xaa\xa8\xba\xc0S@\xbb\x86\xcc\x95\xfd\xc9S@\xa9\xa8\x9f\x7f\xf9\xb8S@\xcd\xbd\xf8\xd9W\xd5S@\xee\xa2\x9ck\xf4\xe3S@X\xad\xa7\xc0k\xc0S@x\xf1\xed\xb2\xf8\xdeS@\xd2\x7f\xdd\\\x8e\xc6S@)\x9d?\x9d\x14\xceS@\xe2\xcf\x91\x80!\xd6S@\xc9\x03d\xfc\x10\xfdS@%l\x0e\xc5\x05\xd7S@\xf7\xce\xbbEW\xc9S@%\x92\xabz\x1a\xcbS@\xf7\n\xeb\x81\xf1\xc9S@8\xa4\xff<\x13\xddS@\x9a\xe0\x8d\x94[\xd3S@\xa7rT>\x11\xc7S@\x01\xf0%\xc2\xf2\xc6S@\xafs\xcd\xb3\xac\xbaS@KL\xb8\x00\xb6\xbeS@\x91L\xf74\xc3tT@\xe4\xcf\x91\xe9\x16\xddS@\x1b\x0e\xbbAN\xe0S@\x04\x1d1c\xcf\xb8S@\xeb\xbb\x96"}\xb9S@t>\x04\x19^\xd4S@b%H4B\xe0S@V\x04\xa0}\x0b\xc8S@\xee\xb4\xfe\xc9%\xd3S@\x83\xe0\xcbBw\xd7S@\xd2\x84h\xff\xd7\xbaS@:\x16\x17\x8d\xea\xccS@\x98)\xd2\x8b\xf8\xc9S@\xf5\xe9:\xd87\xcdS@\x17\xc7\x8d\xedv\xc3S@Tm\xe6\xd6\xee\xd6S@\x95\xe2F\x17\xd8\xd6S@\xc9\x8b\xdc`\xd0\xc9S@\xf7\x18\x9e\x05\xee\xc9S@H\xb8\xbf\xb3\xe6\xbaS@8\x15\xd8\'\xc1\xbcS@\x7fW\x02\xd3\xfc\xcdS@\x15\xabO\xd4\xdb\xd6S@\xf7\x0c\x1e"\xe8\xb8S@]\xe5\xdc\x85klT@|:Y\ro\xd7S@\x043\xbb\xa5T\xd4S@\t\x1a\xf7\x8d\xe2\xcfS@\x9f\xc9\x15\xa8\xfc\xdaS@\xc3\xc5ms\xe8\xd8S@\xd7\x8731Q\xb5S@\xaf\'\xbf\x91\xc3\xcfS@+\x04\xc7\xe7\xd4\xcfS@\x1b\x8e2sT\xcfS@\xde\xefa\xf8>\xd6S@%\xc2\xe6\x82/\xe7S@l\x99\x17\x0f\xf2\xdcS@\xad\x04G\xadP\xceS@\xa8\xb5|\x1dV\xd4S@\x1c\xa6\xb2\x08y\xedS@3\xf0-\xf8\xb4\xe2S@\xee\xf3`\x02h\xedS@\xfa\xacU\xd1\xf0\xfbS@\x86p\xd1R3\xe3S@\xa8"\x96\x8dD\xd7S@6\xb3:mq\xd4S@\xbb\xadg\x08\xe9\xfbS@\x8f\x9d2\x8d|\xd6S@\x92\xc4\xe2sn\xe2S@G\xf0C\xe6"\xdaS@\x98\x92\xde\xfd\x1d\xafS@\x8259\xe7K\xc7S@"mT\x05`\xe3S@\xb5\xb8\xbaQW\xd4S@\xf2:\x9e\xc2Y\xb7S@W\x87\xb9\xd0\xc2\xc8S@\xa2\xd1L\xacQ\xc9S@\xa7\xaa\xd3kK\xc4S@\xea0\xb9 u\xcdS@\xcf\t\xda\xc93\xd4S@ \xa6\x05\xb8o\xd9S@\xc4$\xc47w\xd2S@\xa9\xa7=k\xeb\xc9S@\xde\x932\x90\xd3\xb6S@\x9d\x9e\xe1\xa8&\xe3S@\xc7\x99\xe9m\x9b\xcdS@=\x9fG\xe5u\xe2S@\xdf33\xb7[\xcaS@\x998\x82/E\xd5S@\x0e\xa7&\xcaj\xc3S@,Dp\xc8o\xddS@U\xccP\xca\xe8\xd9S@\xbc\xc1\xb5\xf4\x94\xd5S@>/s\x85\x0f\xd4S@\xc59\x85\x8c\xe4\xd8S@\x077\x82g@\xbaS@u\xcch\x8c\xad\xbdS@\xdfp\xee\x8c\xb1\xd0S@f\x0e\xc6\xef\xa5\xc9S@\xcd\xcb_\xab\xfa\xceS@\xb3\x7f\x00\x8a\x10\xc5S@\xb3\xacB\xac\xa0\xceS@W\xd9C*\xac\xb2S@{\xb9\\\x84\\\xbaS@\x07\x90\xf7n\x96\xe3S@6&|\x97K\xd3S@vs\x99\'\x9a\xd8S@o\xc4\xec=~\xccS@[\xae\x11\x8b>\xdaS@h\x83\xed\xc56\xe4S@\x85#\x94\x06\xbe\xe3S@\x08\xc2\'\xba\xd1\xd9S@\x8b\xccH\xf6\x9c\xd3S@\xbb\xc2\xefb\xe5\xb4S@\xa4\xb7\xd0Q=\xc7S@\r\x97A\x06\xbd\xdbS@\xa9i\xf8\x83\x7f\xc8S@\xeb\xa5K\x90\xdb\xc9S@\x0b\x13\xc7\xae\xd2\xcaS@G!2\xb3u\xbaS@u\x12\x04]#\xbfS@(i\x88\xd9\x1d\xd1S@\xac\x00\xdeOy\xe1S@\xdd\x12\xf7\xd7u\xd5S@]\xa1\x1ey\xcc\xbdS@\xc0\xa6\xd0w\xab\xf8S@Tl\xe8\xbd+\xdaS@{\xa5\x15\x8fu\xe1S@\x05\xbe\x93\x14N\xbcS@\xd5\x893PI\xd4S@z}\x05D\xfc\xe2S@lB$k5\xe3S@\xda\xba\x10\x8c\xc0\xc8S@\x1c\xb7\x7f\xb0\xc0\xceS@\xd8\x05>\xac0\xdcS@\xf5\xd4\x1b\x05n\xf7S@\x93\xd1\xc1 \x19\xd9S@<\xa8/{|\x01T@\x94\x00\x1c\x13\x97\xd3S@\xea\xda\xf06Y\xe4S@,\x92\x93I\xaa\xd7S@\xde\xfb\xc1Z5\xdcS@a\xd1\xa2\x1e\x97\xd9S@\x95B\xa5\x83\xc5\xc1S@\x87\x0e/\x83\xab\x01T@\xe9\xba\x1c38\xe1S@6\xb1\xea\xd1\xce\xd4S@Q\x92G\x16\x0f\xe0S@\xbd\xd0\xa1\x91)\xdbS@\x1f\xdc\x96\xe9\xf9\xe4S@\x93\x02\xc8\xcfV\xdeS@z\x86\xa6\xa1T\xe3S@\x04\x8d\xbb\x0f\x92\xe2S@\xaa\xfb\x14\x84;\xd9S@_\xb8\xf4!\xd2\xe4S@/"n\xed\xf3\xddS@\xb9\xaff6\x8b\xf3S@\x87\xb7\x19\x804\xdeS@\xfc\xa6\xcaB\x08\xe4S@\xb5\xc2%\xab\xdf\xe4S@\xf9\x19\xaa\xc9\x14\xfaS@\xcc!\xf2\xc5\xa5\xcfS@\x02\xb1C\x0e\xa2\xc4S@bC\xec\xa5\xe9\xe0S@4\xdap^w\xdbS@\xfa\xca\'\xc2\xb5\xc4S@\xd4\xaf\x95\xe8\x14\xd4S@6G\xf0\xe8\x07\xe3S@ k\xf6 ^\xe6S@S\xc5\xe2\xab\xca\xc5S@\r\xb4\x9d\xb3!\xe1S@\xcb\xdd)\x89\xc9\x03T@\x97\x04\x8d\x94]\xcfS@\xe0;\xe8\x8c\xce\xc8S@\x94\xc5(\xd4\xc6\xe1S@6.\t\x8aX\xe6S@\x87\xa9\xc3\x14-\xeaS@\x8b\x07GtZ\xe3S@\xeb\xce_\x9a\x8d\xcfS@\x87\x89\x0b\xc2\\\xd6S@i\x18\xbfNp\xc4S@P|\xf1>\xd5\xd8S@\xf9K\xf6\xf71\xeaS@\x9c\'\xf0N\xf9\xbcS@\xbfQ\x8aW\x93\xccS@=\xddd\x8f\x04\xdbS@\xe9\x19\xc4\xad\xaf\xdaS@\xf8\xa5\xe3\x11\xb5\xd7S@\xaf\x9c\xe6\xb7n\xcaS@\x06\xd2\x91_\xde\xe1S@\xadN\xe1l\xee\xd3S@`#C\xe2\xfa\xd1S@\xc6\xb9\x1a\xc3\x1f\xd5S@Wm\x07&u\xf3S@I\x86?\x8fQ\xf3S@ f(\x00\x91\xd8S@\xe3\x96\xf6"\xda\xe8S@\xfeb\xa0Ko\xeaS@\xfd\xd3m\x86-\xb5S@\xc8\x98\xec\x13\x9f\xcaS@cn|`\xdb\x05T@F \xd7P\xb5\xe0S@\xe6C\xde\xc5\xce\xd8S@L<[\xa6a\xe5S@\x0bA\x9e\x94\xb0\xbaS@\x19?\xcc\\\xda\xdcS@C*\xfd\xf4\xb5\xcaS@?\x82\x99\xf4R\xc4S@o|\xb7\xeb\xbe\xd2S@m\xcb\x96H\\\xe5S@\x19\xb5\x87\x82\xa6\xc0S@H\xa3\x99S\xb0\xe8S@\x13\x0b\xcb\xb77\xd0S@\x99\xeci\x8aT\xd0S@\x11\xe7\xcb\x9e\xe8\xb2S@\xa2\x89\x06\x94\x81\xb9S@$\xba\xe8\x8f\x8f\xe7S@=\x87\xba\xe03\xc2S@\x0f%*$|\xccS@U\xb5\xfa\xb9\x9a\xcdS@\x1e\xf1w\xb2\xf1\xd7S@_X\xb4\x9d\xf5\xb8S@t\x02AF2\xc3S@\x97\x11\x8d\x16`\xdcS@\xa2\x16S\xcf\x8f\xccS@(y_\x05\r\x07T@\xe5l:~m\xb5S@m\x0b\xc4yG\xd9S@\x05\xf3-\x12\xe8\xd7S@\x19k_,-\xb9S@\x94\xfe2j\xf7\xb9S@\xea\x11?\x889\xd0S@a\x8e\t\xe8\xde\xecS@jv\xefWj\xc2S@tl~rA\x08T@\xe5rm\xc7c\xcbS@\x0f\x16i\x8f\xa8\xbaS@\xd6\xd8\x92\x9e\xc9\xc3S@\xd7 \xa1_\x13\xbdS@\x96\x1f\xea\nn\xe3S@\xe6u\xd7\x9dw\xccS@\xe1\x824\\%\xc9S@V}]Sq\xd0S@\xde\xd1\x91\xba\xe5\xbdS@\xf4B\xaajr\xe5S@u\xee|\xdf\x15\xe4S@Z\xc1\xfe\x93F\xbbS@\xa9\x8f^\x14\xf0\xbcS@\touqT\xbeS@/S\xb3\x84q\xbeS@\xe3\x18fj\x0f\xc8S@\n3\x1a\xd0l\xc9S@\x7f\x01\x9f"\x89\xecS@\xc5j89\xe6\xc3S@O\xb1M\xf4R\xc3S@\x94%\x06\x96\xec\xb8S@\x10(\xcd$\x0b\xd9S@\x1e\x84\xbe\x02\x08\xeaS@\xf1U\x1d\xae\xb7\xbaS@?3\x1c4\x81\xbaS@\\\xe2l\xb3\x1f\xdeS@\xce\xb6\xb1$Y\xd8S@<\xf3(y9\xd9S@\xbbM\xac\xc4\x1f\xdaS@\xd8\xa3I>\x00\xc6S@\xe8\x166"\x1b\xc6S@\x8dF\xb7g\xb6\xc2S@\x05\x8f\xe7\x18V\xcfS@\xff\x1a\x91\x16\xa4\xeaS@\xccl\xda\xacU\xcfS@Q\x87\xeeA\xa8\xbeS@\xbeq\xaca\xcb\xc0S@`\xf5k\xf1\xd3\xbaS@\xf1\xe8P\xa8p\xd7S@\x90\x01\xaay\x1c\x03T@\xb9X\'\x1e\x19\xb6S@\x85:"\xc7I\xd8S@H\xb7\x9f\xdd6\xd0S@\x81\'\x94\x82+\xc2S@\x96\xe3x\xc1\x02\xd1S@\x98\x91\x96T8\xefS@\xae\xfe\xafc%\x06T@n\xe0;\x1a\x83\xf2S@\xc2\x06\xe0\xc6\xc8\xd8S@\x01\x8e\xcd\xdb\xc7\xeaS@o\xe9\x1c\x02\x98\xcdS@\xcb\xfeX\xf6\x93\xcbS@^OB\xb4\x17\xd3S@4\xca\x87]\xc5\xd1S@6z\xe1\xb7\xc6\xe4S@\xac]\x02\x17\x8f\xe4S@\xd6\xd4\x92\xe3\xcc\xcdS@\xe8"\xa5\xd73\xcdS@\xb2\x0cT\x95\x14\xd6S@\xe2\xc4\x19\x1c\xa6\nT@\xb8a\xf7\x0bx\xc1S@^\xda\x0b\xff\xd5\xc4S@\xb4\xd7\x12TG\xbaS@ \xf3"`V\xacS@\xcdL\x83\xe0\xcd\xceS@n\x01Wg\x0c\xebS@\x0f\xa5\x92\xf9\xaf\xd2S@\x85Rb\xf7\x17\xd8S@^\xe1eF\x8d\xceS@\xfc\xe9\xd8\xc8\x1f\xc6S@)^\x89\x0f<\xc0S@\x88I\xca(\xc0\xc8S@*\x0es\xa1Q\x89T@\xdeD\x9e7S\xc5S@\xee\x9e`\x1c\x0b\xbaS@\xcd\xde\xfds\xb4\xd8S@\x9e\xc7\xa9f\xdb\xc3S@t\x9fa\xd3 \xc3S@E\x9c+\x04`\xceS@\x81\x85\x8b\x8e\xfc\xdeS@\x11\x90(S\xba\xc7S@M\x1f\xc6\xe4Y\xbbS@\x07\xe2O\xe7l\xbfS@\xc7G\xed\xa5\xae\xbfS@\x8c\x8f\xf5]\xe9\xcbS@4\xc2]\xa6\n\xcbS@4:\xc9+\xad\xd7S@Z\x00\xb9d\x9e\xedS@L\xc6\xf6\x9b\x12\xd0S@\x00w\xdeW\xc5\xdaS@\xc9\x81j\xf3\xd5\xdeS@#\tF\xb8\xfe\xd7S@U\xf8b\xe3J\xc7S@\xb8\xaa\x9f\xfa\t\xceS@@*\xc9\xa5\xae\xd2S@a\x1d\xaf\x11O\xcdS@\xf4\xe9\xf8K\x9e\xdfS@L>,\xc8\x82\nT@\x98\xf2\x01\xced\x0cT@U\xca\xed\x11u\xc3S@\x05S`\x81\x80\xc5S@\x92\xb2\xbcs\xa5gT@n-\xceU\xbe\xcbS@\x9ft\x94\xc0\x8a\xdfS@>8y\xa7C\xd0S@k\xa9US\xc1\xe0S@\xb8+\x98\xf7\xd6\xe0S@\x18P`\xca|\xe2S@&X_O\xd9\xc0S@|\x1eH\xb5@\x0bT@F\x17\xc9\x10c\xd7S@\x17\xd5\x8cq1\xd3S@\x19\xc1\x8e\x93v\xceS@5\xf3\x82\xceO\xe0S@&\x90\xda\xc9\xea\xc9S@$\xa9:\x086\xceS@\x83W\xec^\x08\xc4S@\xfa2\xb7~\xef\xc4S@M(\x9a2\'\xc5S@y|\x97\xb2\n\x83T@\xbe.0Gb\xcfS@@\xcc"\x84E\xe0S@5\xdcy<Q\xccS@\xf1\xfbT\xe7\xae\xd1S@z\xe8A\x8c#\xccS@=,f\xfb4\xd4S@.u\x90\x88\x0e\xeeS@\x85\xc6Uy\x07\xc0S@,\xb0\x19\xee\xe9\xceS@\xa5\xd55z\xd5\xb1S@\xdb\xf1\xf1oi\x06T@\xc0\'\xadz\x85\xcdS@\x86\xc1\xbe\xf3\xcc\xe6S@\xd5\xfd\xf3\xfa\x17\xe1S@\xaf{|\xa0\x8f\xdcS@\xf6H*\xaeA\xdeS@n\xc3\xb3\xfe\x06\xcdS@\xdd\x11\xc0\xe4\x18\xc4S@+\x1ek\x0c\xbf\xd0S@\xa3\xb1\x86\xf4\x1d\xc4S@\xb7\x00D\x0b\xc3\xfdS@\xd6\x02\xf0\xf1\xe7\xc3S@\x90\xfe\xa4\x8d\x06\xdaS@\x87e\x13\x8b\xef\xd6S@l/!\xfbW\xd3S@\xdc\x93\xb4\xd3\x02\xe7S@\x07_\x8c\xbfV\xc5S@\xd4~\xfcH\x92\xc7S@=\x93\xb2L\x19\xc7S@\x03\xbe9n\xa8\xd5S@\xa9}\xa2\x14\x16\xcdS@\xc5\x10\xfa\x13=\xd0S@xw\xf9\x9ab\xcaS@\x9ev^\xbb\xb5\xc1S@\x02S_\x84\x02\xc4S@R\x8fe\xb3\xc5\xcbS@\xfae#\xf4J\xf1S@\x8b\xfe\xc8\xed\xc5\xe2S@SJpX/\xd1S@\x1dF\xb8\xbd\x19\x12T@#\xca\xa1\xff4\xf1S@\xee\x82=\x8eB\xb7S@\xb9-\xb9\xebn\xdfS@\x03\xbc\xcb\ty\xc3S@h\xae\x1e\x00@\xdfS@8\xf6\xb1c3\xb5S@\x1e\x03\xf1l\xec\xddS@\x1b\x03\x01\xae\x84\xe6S@\x11\x81\x90\xba#\xdaS@\xc6\x1b\x11\xe9|\xd3S@\x8c\x9f\xa46\x18\xf3S@\xb3\xeb\xfb.\x94\xe1S@\xb4\xc9\xba\xfddlT@\xcaL\xdd:\x19\xbeS@\xc1\xb04D\xf3\xe3S@\xb4T\xf7\xe3\xe7qT@\xee\t,\xa51\xdaS@\xbd\x0c\xdb\x1b\x89\xccS@\xba\xd8\xb8e>\xd0S@r>9\xbb\xe2\xc1S@Y\x8b\x0c3\xcb\xd3S@\xd6\x12\x1d\x9a.\xd4S@\x8d&Y\xd6\xac\xdeS@\x08\xb7\xce\x82\xd5\xd9S@(\x92\xe4)\xbb\xd6S@f\xce*U\xf1\xd9S@\xf0I\xa3\xd7\r\xbaS@\xf4\x18\x12\xa2\x14\xbbS@\x97O\xbb>\xfd\xcdS@Si2\x1e\x00\xd0S@\x1du\x7f\xbb\xd3\xd6S@\t(T\xcfw\xdeS@R&d\x82\xd8\xe0S@N\x0b\xd3\xa8\x9a\xcaS@\xb6M|\xc2\\\xd6S@Bu\x8f\x05\x9c\xe4S@P\xac\xb4\x13\x0b\xc6S@\xc6\xfc:\xa7 \xc5S@\xe3\xfex\x1f\x80\xd4S@\xc3}\xa5\x88\xf0\xd3S@\xfe\xb5\xbdr$\xd8S@\no\xb9\xa3\xcb\xe6S@|\xa3\x06\xb6{\xdcS@\x82\xa4\x11\x81M\xe7S@\x9d\x1bED\xea\xcfS@Z\x0e\xf7\xfdJ\xdcS@\x18\x97*\xaa\xc7\xbdS@\x94\x16\rq\x04\xdbS@\n\xc1\xb2\xd6N\xc0S@\x8e\x187/\xc1\xe2S@m\xd3|RT\xe0S@\x91@\x97\xa9\xfa\xd1S@\xa1IF=\x91\xdbS@Z%\xe2\x8a2\xb5S@\xfb|\xf0%Z\xb8S@\xa6V\x11\xbaw\xd7S@Is\xda\x03\xfa\xc0S@Nk\'\xaa\x9b\xd4S@&\xfc\x17\xd2\xba\xd1S@\x10n\xfb\xd6-\xe3S@\x80?P\ri\xdbS@\xd8RrH]\xd1S@\xf1\xd3\xbb\xceZ\xb5S@!\xf5\x14\xabs\xe3S@\xc8#\x8dW\xb6\xd9S@c\x89f0\xc1\xe3S@\xf76\xbeR\xcd\xb4S@\x08\xe2\xbe\xf4\t\xd3S@\xcc/+\xbe+\xdaS@\xd1\x84\x0e\x07z\xd6S@\xfc\x00\xe3g\x88\xb7S@\x0e(\xad\xf2\xd0\xceS@\xc6j\xc6~W\xd3S@E\xbd}=\xca\xb4S@:f\x98\x06N\xdaS@\xff\x1e\x98Ej\xbeS@97\xf2\n\xbf\xb7S@M\xfa*"\xb8\xd3S@(\x83\xc2\x14\xb4\xdcS@\xcb\xcf YD\xcdS@\xb3B<\xbf.\xe6S@\x19\xa4\xb3\x91*\xc3S@5\xc7\x1a?\x8f\xe1S@\xab\x9d\xc4>\xb8\xc2S@\xfb\x05f(\xc7\xd3S@\x89\xfa]\xa8f\xd5S@\xb8\xbe\x99R\xd9\xb5S@\x80\x80\xec\xf6\x99\xc0S@\xec\xc1\x97\x19\x7f\xcfS@\xe9\t\x9b\xe8\x1e\xc6S@\x1a\xa8\x02\xf1\xac\xdbS@\x98 \xb7\x93\xa5\xd6S@%\xb8\x151`\xb6S@\x1b\x84\x11\x88\x1a\xcfS@(r\xcf\x7f`\xbaS@z;\r\tW\xd0S@\nQ\xa6\xb8\n\xdaS@y\x95\xa2\xea\xd2\xcaS@\x00\xbf\xb1\xfd\x1e\xcbS@z/\x84T\xe0\xdeS@\xc9\x1cz\xd0K\xd4S@\xc0\xc4p(\x9b\xd4S@\x02~\xd8\xf7\xf0\xc5S@\x82\x93.{\x11\xdcS@\x7f\xbcA\xfcI\xe9S@P;j\xa7\x8a\xddS@\xbc\xb7E\xc5 \xcdS@\xbc\xb4\x90sY\xd4S@\xce}\xb1G.\xd5S@\x9et\x0cmd\xd7S@\x82W\xa8U5\xb6S@GS++\xb4\xcfS@\xbe\xd5vbK\xd0S@\xda?\r\xc2\x89\xd6S@\x19k\xb1Tp\xdcS@\x14w\x10\xb4\xbe\xddS@\x96\xa8\xc5\xfb^\xd4S@K\x1c.\xff{\xd7S@\xa1\x8c\xaba\xd0\xcfS@6\xfaKw\x95\xcdS@hd\xa1(O\xb6S@\xd1A\xe7\xf4\xff\xd7S@\xc7y\x18\x1c]\xcdS@;\x87\x19L\xe9\xc9S@\xd7.].\xaf\xe4S@S\x07@4\x12\xdcS@:\xcd\x95\xf7[\xddS@s\x85Q\xcb\xf7\xddS@Fk\xb2\x8dz\xd4S@\xb9\xfa\xc7\xd22\xceS@\t\xfa\x13\xa3*\xbdS@\x8du\xe8\x08\xe1\xc7S@\xf3t\x89\x0e8\xf7S@\xc3\xa2\xc7\x88o\xd5S@\x86}\x1e\xef\xeb\xdbS@\x97\x0bn\xb2\xa6\xb8S@\xf7\xf9ST\xb9\xefS@@\xba\xf0wg\xf7S@\xdf\xf8\x03\xdd;\xd5S@\xdd>W\xf4\xaf\xc7S@\xc7\xd3\x84\xf6{\xd5S@\x15\xf8KT\xb4\xf5S@\xd1\xb6Ib\xec\xe3S@~\x900\xbe\x05\x02T@u\x9d\xda5\x93\xe5S@1Q\xbf\xef\x12\xd4S@\x04}\xee\x8b\xd7\xd2S@79\x03\xa2\x96\xe2S@\xebR\xd4\xab!\xd4S@X\xfe\x19\x1e2\xc6S@\xea\xbe<l\xb2\xd8S@H\xbf\x87\xdd\x1a\xfcS@\xe3|3!\xbe\xcdS@\x88v\x12E\xd1\xbaS@\xcf&4]\xba\xdeS@\xa1\x8e\xb1[\xf7\xdcS@\x16\xc0\xe1?\x14\xedS@g3l\x93\x00\xd1S@M\r\xa4\x81H\xbdS@\x97\xe0ZY%\xe3S@\xdfp\xfb;\x91\xc6S@7\x17\xf3=\xe5\xc1S@z\xb9\xe0;E\xddS@\x91\xcf\xed0\xbd\xe2S@x\xcc\xed\xd6\xec\xe3S@\x8e\x15 9u\xddS@H\x91\x01\xedJ\xceS@\xaaD\xe4Sd\xbdS@W\x96\x87A\xef\xd3S@t\xe2a\xb2\xf0\xc4S@\x0e.\xd7\xea\xb7\xd5S@BWf\xa3\xd5\xc6S@{\x95\xfd8\xe4\xbaS@\xd2\xa1\xdcN{\xd0S@\xa7\x9c\xa6!g\xe7S@\xaeq+L\x16\xe9S@\xdd\xfe\x9d\xa6\x14\x05T@)wP\xc6\x10\xd1S@\xdc\xa9\x95\t\x85\xc9S@\xea\x98)\x1b\xeb\xccS@V\x87\x95\x91Z\xb3S@n\xce\x08\xf3\xbc\xb8S@X\xec\xd9\x9cy\xd0S@\xbf\xa4\xa2\x80\xee\x05T@\x9e\xaaYv\xcc\xbdS@\xdb  E|\xbaS@r\x19M\xab \x06T@\x07G\xecw\x92\xdeS@\xd1\x8c\xbdn\x86\xddS@sfT\x91\xe6\xdeS@\x9c\nN\xd1,\xd1S@\xc4\x187W\xf0\xd7S@\xbcf\xb1N\x0c\xd8S@\xd3\x04\x12\xffj\xbaS@X\'\x89\xd0\xf2\xb8S@\xca\xf5>\xd0\xd7\nT@#(<\x0c\xd3\xc6S@X_\x93K\x10\xc3S@U\xf0\x81\xado\xccS@a2z\x19\xdd\xdbS@^x\x831\xdc\xd1S@\xdbz\x8a\x89U\xdbS@\xf0m\x95@\xdd\xb8S@\xdf\xaa{\xaa\xb0\xd8S@\xedq\x01\xdf\x9a\xdfS@,\xf4\xd9%\x07\xbdS@d\x14\x9b\xd7\xb6\xe0S@y\xec0j\xc9\xbaS@\xc6\x03X\xeb\x14\xd9S@ \x1c\x95\x1e\xac\xc6S@JT\xa0,\x81\x0bT@\x83MM\x08x\xb3S@\xc2y\xc2\x06\x93\xb3S@\x9eE\x11\xec#\xe0S@uy\xf9\x9ao\xdfS@\x92 \xa1\x82I\xb3S@\x9a:\xb1\xac\xe9\xd9S@\xdeG G\xa9\xd2S@c\xe6\x8e:\xda\xd1S@e\'4\xad`\xd1S@\xc1\x04\xe8{,\xb8S@0_\r\xbe\xbc\xbaS@\xa6\xbe7\x06\xe2\xd2S@\xd3\xa3\xf9\x11-\xdaS@\xb6\x89\xb5\xce\xc6\xe2S@zAa\x9f$\xe3S@6\xf1\xa9\x0e\xf0\xdaS@\x07[-q*\xbcS@7\xd6\xd3A\x7f\xcdS@u\x1e? @\xcdS@\x85N\x07\xf5\xaf\xd9S@\xdbv\xaeb\xaa\xcaS@xr\xc4:\xa1\xdfS@\xe0\xaf\x1a\xc9\xe1\xe1S@uh|%\xbf\xdeS@\xfaCR\xc9\x13\xe1S@r\xd0\xc8oZ\xbcS@\xca\xe7\x9bFt\xdbS@\x7f\xb2:6\x9b\xe0S@\x80\xbc\xc2\x83\xbc\xdcS@\xc7\x9b\xf3\xf6\x1e\xd7S@B\x803\xfd\x80\xdbS@0\xcb} \x91\xe2S@/\x996\xf0\x01\xb3S@lH9\xfd\xf1\xd5S@\x96\xc6\xc5"o\xdaS@\x96\xf9{W\xd0\xe2S@v\xb3$~\x08\xe1S@\xea\x84&#\xfd\xdcS@\xae\xbc\xd8c{\xdcS@\x7f\xd2J\x9b\xf7\xceS@\xdewqf\xf7\xdcS@\x16SP\x99\xd7\xbfS@\xea\xed\xea6\x83\xdeS@X\x86\x89[\n\xe1S@\x90b6\x8b\xc9\xd0S@\xfa_\x94\xf0\x07\xd5S@b?\xaa\x9a\xb3\xd4S@\xa05^r2\xe0S@\\\x1aE\x06\xeb\xe1S@\x8b\xee\x14\xf6\x82\xdfS@\xdb\xfe\xae/\xda\xe0S@A\xd3;u\x01\xdeS@\xdf\x9d\xef{V\xdcS@\r\x7f\xff\xcf\x1c\xdbS@\xdb\x17x\x1c!\xb4S@\x1f\xb3.C\x1a\xc5S@\xc3\xe3\xca\xd7\xbe\xbdS@\xe2\x8c\xb7\x85\x8a\xd8S@\xa4#\x92J \xd4S@\xa2\xb7Z\x84\xb1\xdbS@\xed\xfem\xae\x88\xccS@q4\xb93\xb6\xd1S@\x96\x8d\x1eg\xb5\xbaS@{\x85\x8fLK\xd9S@\xfa\x16\x136\x07\xd4S@+\xf4 \xcb\xf8\xe0S@\x02\x82B\x17V\xbaS@\xe5a\x82\x93\xa3\xc1S@K7\x1f\'\xcd\xd5S@%g@\xe6z\xc1S@\xd0~\xe5\xed`\xbaS@\x0cY\xdb\xe2-\xd1S@\xaf\x865\x0e\x04\xbcS@\x06\x0c^s\xd0\xd8S@\x1d\xb9\xa4\xae\x1f\xbeS@;\xbdP\xea\x93\xd5S@\x1f\xa6\xa0\x7f\x7f\xc8S@\x1a`AQ\xcb\xd2S@\xe8\xa1lCB\xd0S@\x98f\x98\xa8\x13\xe4S@c)\xe8\xcb(\xe5S@!s}ZE\xbbS@\x00\t\xa3\xbc\x06\xd5S@\xea\n\x8a7\x10\xc2S@>\xd6Z\x93\x85\xc3S@4k\xfec~\xbdS@\xc2P\x19\xd4\xac\xbeS@\xb4\xed\xe6"\x18\xe2S@C>\xb4\x9a\xda\xd1S@\x08\xf1\x06\xa1\xff\xc1S@\x19\xeb\xef\x1d\x1a\xe5S@\x99kX\x11z\xc7S@p\xd6\xd3:\x08\xc3S@\xba,\xccq)\xb9S@\xbc\rB\xf3\x85\xc2S@\xbc\\\xce\xf8\x84\xc3S@?u\xe8\xb2\xda\xccS@\x10Nw\x87\xb8\xc4S@\x18\x0ek\x08\xa8\xc4S@4\x80\xce\xa7i\xc2S@`U\x19T\x83\xc2S@\x11\xfe\x94\xf4O\xe2S@\xeeiT\x9c\x81\xe2S@\x18\xe1\xc4\xb6\xc5\xc9S@\xe3\xa5\x97*\xf5\xc9S@az\xa0\x86 \xbbS@\x8b\xb7J\xc4\xa7\xceS@\x18\xf1\x0c\xfad\xd1S@\x8eS\x17>H\xc4S@[\xf3\xb7\xce`\xbeS@ KV-Z\xc9S@{\x18\xee\xc8\xe5\xe6S@\xae\x97\xf1V\x01\xd1S@\x93\xcd\xd7\xedM\xe4S@7C\x93\xe6\xa8\xe5S@\xf9\x83\xc7b\x0c\xd1S@\x8f\x8b\xa8\x0f\x10\xdeS@\xe6L\x13T\xbf\xe2S@(B\x03\xf2\xee\xc6S@^E\x8aYU\xc5S@\x7f.\x0f=\\\xcbS@\xf7\xc4?\x1d\xe4\xe5S@(\xb7g\n\xc7\xbeS@\xf8\xd4\xb3\xec\xb5\xc0S@@\x8d7\xde\x99\xbeS@M\x93\x9c86\xd0S@\xf5eX2\t\xc4S@\xd9N\xd8Q\x1e\xd1S@\xb5\xe6C<b\xcfS@ux\xbbPc\xdfS@\xebu>\xf3\xdf\xc6S@\xe9\xc0\x81=\xbb\xd0S@L\x07,<\x99\xd0S@\xb8\x8a\xed\xf6\x8c\xcaS@\xe6\xc3\x04\xe1~\xc4S@\xce\xbe\xa6N\x1b\xe7S@|j\\l+\xdcS@\x9e\xa5\xb9}\xff\xe7S@Oh\xf9\xe0\x84\xc4S@u?\x89\xf9\x96\xe6S@\xd0{dy\x9c\xc5S@+\x01\x04|\xa2\xbdS@\xdd\x9f!\xea\xa7\xc7S@\xde\xb4\xec\xa2\x7f\xdcS@\x855\xef$o\xbeS@+\xe2\xd5\x06\x8b\xbaS@H\xbe[f-\xc6S@\xea\xec\xf4\x14|\xc3S@q(\xe1m\xe6\xe6S@\x96\xc32N\x86\xe8S@\xaf\x8f\xd1J\xa4\xc5S@E5[\'\x01\xc6S@\xb3\x18\x851\xc2\xc6S@\xfb\xdd\xa1\x1d\x95\xcfS@\x89\xfe^\x16\xee\xcdS@\x92\xf6\x1a\xeaM\xcdS@/\xee\x05O\xc5\xe3S@\xec\xbf\x1e\x88"\xc1S@\xab\x8f\xb9\xc3\x0c\xd1S@\xc0\xa9V\xfak\xe0S@\x17|\xd0\x9f8\xc2S@G},T\x17\xd1S@\x08\x8c\x04\x7f\x11\xd0S@\x87\x16(\xa6d\xddS@X\xa2\xe3\xaa;\xbeS@T\xe1\x1c\xdd\xcd\xc0S@yk\xe0\xd59\xccS@*+4(6\x0bT@5\x7f\x8f\xf4\xc1\xddS@\x86]\xc7\xf23\xb9S@\xb8\xd8\xb1\x8c\xb2\xaeS@\n\x07j\xa6\xac\xc6S@\x8a\xf2\x92\x19\\\xcaS@\xa7|\xb0\xec\x9b\xc2S@k\xbd\xdd8\xbd\xc0S@$W\x1d\xa8;\xcfS@\x81\x05n\xbf\xf2\xbaS@\xefci\xf8%\xc6S@<\xc9\x01\x130\xe8S@\xcc\xd0\xc4\xb6\xfb\xcbS@\xf7\x04\x89\xf4\xe7\xc2S@j}Y\xbe\xb2\xceS@\x10\xd0\xf3\xc2&\xc6S@=b\xb7O\x1f\xcfS@4\xa9\x87\x0f\xcb\xcfS@e\xc4\xb8Z\xd5\xe9S@\xaf\x1f\x8f,\xd6\xddS@\xbc\xf5d\xa0Q\xdfS@\x1dc+\xd1\xc2\xc8S@\xc8d]\xc5\x1c\xc3S@\xfc\xe7vj\xa6\xc3S@"f\xcd\x97\xc9\xebS@\xc5n\x08\xe2\xb6\xc6S@\xcbpZ\x05\x18\xb3S@<\xffi2u\xe2S@!\xact\xe3\\\xbbS@\xf4\xec\xf4\x11\x7f\xebS@\xc9\x0f\xac\xe5\x8b\xdfS@\xa6\x119\x1bu\xe3S@w\x8dmX\x84\xecS@\x16\x8aw\x02E\xcbS@\x11\x19\xb2\x86*\xcbS@2\x0c\x12\xbd\xe3\xcdS@w>\x02\x10(\xc0S@\xcb\xbe\x98\xf2]\xcfS@\x83\x1a\xf7FH\xe9S@\xd6\xc1\x84R\x87\xc8S@\xed\xe7-\x14\xb4\xc5S@9\xdd\xe1G\xe7\xebS@\x95\xd6\xb5\xb6\xf0\xb9S@K\x93\x1a\x8c\xf8\xcfS@d\x8cV-\xe7\xcfS@\xfc\x0c\x04\x94$\xefS@\x8c7\x91\xac\xae\xc6S@\xc9\x80B\xba\x1d\xb7S@\xe8Z\x00l\x19\xf6S@\xfe|z\xed\xc9\xc5S@O\xde\xf8_>\xd0S@\x91\x91\x80U]\xd0S@9\x9b\x86\x9e\x87\x06T@PP\xcd\x10O\xb8S@\xf5\x8e\x89\xda?\xc4S@]\x97\xe0\xceX\x06T@6P\xa2^\xe1\xbcS@\xde\xf5F\xb3m\xc4S@\x06\x8e\x0c\x04\x91\xc4S@\x18\xeb\xba\x91\x0c\xcbS@<\x99\xfe\x9d#\xc2S@\x86q\xc4J\x92\tT@`\x1a\x94k]\xd0S@o\x83\xa6\xec}\tT@.\xaf\x82\xf2\xfc\x05T@#\x0f\xa6\xb5%\xd7S@\x0e\xe1Dz\xd6\xd7S@\xf7\xd2hV\x80\xcfS@\xbc\xcf\xe9 \x1b\xcfS@&e(\xb1\xd5\xccS@~\xd1\xbc4\xdb\xcaS@\xbf\x80o\x06G\xc8S@y\xd8, \xb7\xc6S@Y\xef\xe4\x80\x19\tT@?\x89\xd5L\xdd\xc5S@\xa8\xdb\x02*\xf4\xcdS@M\xa6LI\xb8\xcdS@\tPC\xe5\xc4\xc6S@V@\xd2\xeaH\x05T@\xc0\xfe/\x92\xe7\x04T@f\x92\x8aU\x87\xeaS@5\xbez\x1d\t\xeaS@\xa0S N\x0b\xb4S@\xec\xb6\t&C\xc5S@\n\xb5\xc6j\xe7\xdfS@2/\xe7\xee\xc0\xc8S@6b\x97W\xdc\xd3S@\x0b\x81\xb7\xb7\xff\xe9S@N\xdc\xa6\xa5\x82\xc5S@\x92\x19\x1c\xcb/\xc8S@M\xc6kQ\xab\xe0S@\x91\x12\xab{y\xb9S@\xee\xe1\x1c\xc9R\xc8S@\x0c\xbba\xa6i\xc6S@\xa3\x10\xf3l\xdd\xc5S@\xef\xfd\x16\x9d\xd9\xc1S@[\xdf\x8a)\xb6\xc0S@\xe5\xe4u1\x93\xecS@\x11:\xa9\x99B\xc7S@AA\x87\x9a\x0c\xc9S@\xc2\x10\x9a\xe3\x81\xe9S@\xc56RA\xa1\x06T@\xfe\xfc\xf5F\xb4\xe1S@I\x8b\xd5#\x08\xd5S@\x90#\x8a\x96\xae\xceS@T\xa6\xf5k]\xd4S@?]\xed\xa0\xdd\xfbS@\xa9I\xff\xdb\x7f\xe5S@\xd4\xe5\xb8;\xfb\xc9S@=a\xdd\xc5\xbf\xcbS@\x81\xf7\xc6\x84\x12\xf6S@\xb0\xa5"\xeal\xd2S@\x13\xc9y\xd8W\xc6S@\xf5\xec!\x8c\xbd\xb7S@W\x9a\xad\xaf}\xb6S@ztI\xf7\xd5\xfbS@[\xa7\x93i\xc0\xecS@\xe4\xf6:^J\xe6S@\xf1\xa2\x04l\xa7\xc5S@\xeeRtN\x0c\xc8S@\x9c1\xc4\xa1\xcc\xe1S@T|\x19\x18s\xe2S@\x93\x8c\x88\x1e\x0b\xeaS@@\x9c\xb2\x03\xb4\xbfS@/7.\xb5E\xcaS@w\x18\xec\xe8\x83\xd2S@\xef\xad\x0e\xaa\xe2\xb7S@\x8d\xc3_\x95z\xc6S@i\x97\xec<\x90\xe2S@\xcf\x99~\xedm\xc6S@\xff\x93\x1d\nR\xc4S@\x19t\xc9E\x00\xd3S@\xfd\x04\x9c\xbew\xd0S@\xcdG\xa9\x84\xb5\xcaS@G\xba\x1c\xf9\xcf\xe1S@I\xe2\'\xd4\xd0\xb5S@&\x8a\x86{N\xe3S@Y\xf4\xfa2\xb2\xe3S@\x91+\xcf&]\xe0S@\xf1\xd6b\xb3K\xe1S@\x06\x89\xa8\xeb\x92\xc9S@\xcf\x91\xf4*2\xd6S@iu\xfc^)\xc9S@\xbe\x95\xf3\xfe\xb7\x01T@\xa2(\xea\xfc:\xcaS@\x87ysr]\xcaS@\xc4*J\x1bM\xd1S@\x15\x14\xa3d0\xb6S@*\x1c\x8d\xd2\xc5\xe3S@&\xe5\xe4Z.\xd3S@\xb4\x07\x1c\xa4\x93\xd3S@$\xa1\x97\x8c\x7f\x01T@\x89\x07\xdcO\x06\xe4S@uG\xa85\xa8\xcaS@\xd9{KL\n\xc5S@;\xf3\xeb/#\xe3S@\xfb\x96a\x1ce\xd4S@\x8b<h?F\xcaS@\x0b(Wt\x8c\xccS@\xe6\xd4\xb4Ub\xd7S@`\xd4q\xea\x85\xb8S@\xe4\xd9\xa0\xa4\xcf\xcbS@\xa9\x06E\x03E\xd6S@B\x8f\x85\xcf\xd9\xbaS@\xc8U\xd6\xe95\xe3S@\x03\x1eHx\x88\xdeS@c)\xe6M\xcd\xbfS@V\x1e"\x17\xa3\xc9S@\x8d\xf2\x0f\xb4,\xb5S@\xb2\xc9\xf5\xfd\x07\xe0S@\xcd\x16-\xc4\xda\xe4S@\x97\x14\xe2\xd6{\xd5S@\xf9\x82\x1b\xcf\xd1\xd7S@\x0b\xdbK\xd7\xf7\xe0S@\xde\x80\xe8\xce\xb5\xdaS@v|\xac\x1d\x88\xd4S@Q\xb6\x1a\\\x19\xbbS@\xd2N^g\x17\x03T@\xaawkZ\xcb\x03T@\xda-#\xecd\xe6S@A\x06\xd8\xd0a\xc7S@\x9cp\xe7\xb06\xeaS@\xc9d\xc8\xb92\xd6S@\x87\xcc\x90\x15\xa5\xd7S@/J\x0ce\xc1\xc7S@\xd7\xe6:\xa4\xe0\xd9S@*t\xde\xf5_\xcaS@ptO\x9b\xa8\xd7S@\x82\x01\x11tP\xd8S@j\r\xc1\xd8[\xe5S@ P\x88\x00\x9f\xd5S@\xed\xd1J\nv\xe8S@\x0e\xf1r\x1b\x11\xe8S@72\xe0\x85>\xdcS@\xad_\x8a\x0el\xcaS@\x8dm\xb1\xd9)\xe8S@\xa8_\x9d\xf7\xf6\xdbS@#\xa1\xc3\xf6\xee\xb9S@\xf3\x14\xe9\xee\xdb\xc1S@#\x15\x9bw\x81\xd4S@\x188)\x11\xe6\xd5S@!\xb0\xf5\x94e\xc8S@\xbe\x1d\xd5\xb9X\xcfS@\x1fs\x92\xa9\x01\xcaS@\xfd\xee\x1at\xc6\xd4S@4\x81\xc7\xc0\xbf\xc5S@dV\x8c\x0f\x18\x05T@\xaf\x88\xd8\xdd\x1f\xdeS@\xbc+\xa97\x94\xc3S@pF\xd3\xea\xfd\xc9S@\xdb.\x7f\xbb\xfa\xc5S@\x03?#O\xda\xdfS@\xd2\xe2E\xfb&\xcbS@g\xf4EN\xf4\xe2S@9E]\x15\xf6\xdaS@\xc1$\xe1z\'\xc1S@\xe7\xf3\xd0\x8aQ\xc9S@\xe5\x99\xaa.L\xc3S@\xe8\x1di\x99\xaf\nT@\xdd##\xdailT@\x8c\x96=\xcc\xa4\xc5S@{\xc7\x0fZE\xdeS@O:\xab#G\xd5S@\xae\x04\xe2!k\xc3S@\xd8\xe1<\x14\xa4\xd1S@k\x00\xec\x00\xbf\xc6S@\x90\x99\x85z\xc8\xd4S@yrC\xd9\x8e\xd0S@k\xb4\x0c0e\xceS@\x14\x80\xd5\xf5\x85\nT@\x19\xb8\xc1+8\xd0S@\x06\xe0\xb6\x1eQ\xeeS@\x1b\xcf\xf6\xff\xae\xccS@^\x93\xf3\x87{\xdeS@\x80\x8d\xa06\xd6\xbdS@\xba\xb0\xf9$\xe3\xe3S@\x0c\xea\xd6F\x18\xd5S@Q\x0bO\x85&\xc3S@\xd5^\xcc\xf4z\xc8S@E\xcf\xba\xb3\xf3\xdeS@\x9a\xe6O\xc7\xb1\xc7S@%j$f\x03\xddS@v\xc5\xf1\x9f\r\xe9S@\xd7x\x95\xe5\x1c\xdaS@6\xc9\xf0\xc5\xfe\xc2S@\x01\xc0D\x01\xc3\xc5S@\xc2\xf2\x97\xa6\xf1\xafS@\x1b\xc0\x8c\xcb;\xdeS@\xdd\x9d\x99F\xb4\xf1S@<>xu\x1e\xe2S@I^\xb1\xa6\x1b\xcbS@\x06\xc1\xad\xc0c\xd1S@\x95\xde\xc8\x17r\xdbS@N\x1e>5\\\xc9S@*^\xe6#\xfb\xc4S@\xe9\x847=\xea\xceS@\xca\x11u\x81\x9e\xe4S@j\xd3W\xf5\x1c\xdaS@\xc7\'\xa1\xff\xfb\xe0S@-\xbb\x82x\xcf\xbeS@\x94c\rF{\xc5S@\xdc/\xb1x\x13\xc3S@\x8cG\x1c\xd9\xe1\xc8S@\xbaW\x05\xf6\xc1\xbdS@Oce\xdd\xb9\xcdS@FKd \'\xceS@y\xd8\xae\xd1b\xc0S@9\x90z\x8e\xaf\xbfS@\x86h\xff0r\xbfS@$\x95T\xb5\xe7\xc9S@\xf1\x91%->\xc4S@KE8Xb\x13T@\xc4\xe2m\xbf\xdb\xc3S@n\xff\x90\x9a/\xb4S@\xfeK\x05Ls\xdaS@\xdb#h-l\xccS@\xd0\xf2m\xaf0\xd2S@\x18\xb8+\x8f\xf0\xc3S@^\x9dY~]\xacS@bD\x89\x9b\xa7\xbeS@\x852a:\xce\xd8S@\x88J/-b\xc4S@\x02\x8aD#x\nT@A\x9cv\x9d\x8f\xd5S@\x8a\xf9H\xbc\xd5\xd2S@\xd4(B\xf2\xd8\xd9S@\xde\x80e\xcc\xbd\xd3S@a\xb6\xa3\xef@\xf2S@EPz\xed\xc2\xd6S@m\x9eP\x98\xba\xe1S@\xca\x84\x0bn\t\xe4S@\x84\xf92\xe2L\xe2S@\xec\x18\xceT$\xc0S@\xb2\xac\xf7p5\xbeS@\xaf\xeer{\xcd\xe2S@\x8c7\xa26\xeb\xc3S@\x14\xd7\xd3]=\xe3S@\x08C$\xcf>\xd0S@\n\x9b\xeeg\x89\xddS@\xae\xc1"-\xc7\xd7S@\xb0\xe9\x10\xa7{\xccS@\xa6\xdc"#\xd4\xd4S@xk\xaf<\x8a\xbcS@L~@\xa7\r\xd9S@\xaev\xe1\x8b(\xe5S@\x0b\xbf\xb7q\x86\xc8S@\xbe\xbd\xcc\xb29\xc0S@\xd1\xc9\xf9\xe5T\xcbS@\x8e\xfb!\xa4v\xe3S@\xc6(\xd2\xf5S\xe3S@b\xae\x07\xab\x0ekT@\x89\r\xa4\xac\xbe\xd8S@C\xd3:\xa4\x01\xcfS@k\xc6t`]\xb8S@//\xc4\x1dV\xd4S@L\xee\xa5\x03\\\xcdS@=\xb6\x01\xba\xf4\xbaS@\tn\x91\x81/\xc2S@\x8f\x190\x87t\xaeS@r\x19\xf0K\xb5\xc4S@\x8d"\x1cn\x17\xccS@g\x10\xea\xd4[\xd4S@\xd1\xb4n\xec{\xc3S@\xb7K|\xda\x1d\xd5S@h\xfd=\xadZ\xe0S@\xc7<\x9d\x81|\xd6S@\x8b`Cv[\xbeS@_\xf5L\xcdV\xcdS@\xdd\\\x1f%F\xd6S@6X,n&\xddS@C\xecK^\xe1\xdaS@\xfdXYf\x0f\xcaS@\xa9\xaeD\x8d\xe0\xc9S@G*\xbcI\xb5\xdcS@\x9b\xde;\xe8\x92\xdeS@}\xa73\xf4\x88\xddS@\xcc\x0e\xa7\xa4\xdc\xd6S@[Xv!t\xdaS@\xf7\x90\t\xf1)\xe3S@\x9c\xd5>\xef\x80\xd7S@\xdc\xec?\xd6\x17\xc5S@\x17\xb9\xd8 \xba\xcbS@\xa0\xf1\x87\x12\xfe\xdfS@\x9bJ_\x9a\x8b\xdaS@\xba\xac\x14\xa1\x95\xdaS@XVo\xac\x14\xd9S@U\xea\x01\xdb\xe0\xceS@\xben\xac\x8c|\xceS@\xa0\x05;\x91\xbb\xdcS@\xf1\\\x92\xb4\x13\xccS@!\x19%b\xbc\xe1S@x\xdc\xae\xf6\xd6\xddS@6\x94\xd1\xd4P\xe1S@MW\xe5\x16\xc4\xf1S@\x0b}\xd3\xce\x0c\xeaS@\x1c\xea\xd5\xef\xb5\xd5S@\x06\xafb\x9c\x8d\xe1S@\xaa\xed.\xceW\xdfS@P<\xc8T\xe1\xc6S@K\x95\xb4\x9dY\xd3S@6\xd3\x14e{\xd9S@\xd9\xe3%/\xa9\xdbS@\x0c\xf4p\xf2\xbc\xbaS@\x88\x8d\x90\xa0\xba\xddS@\xdd?\x10|J\xcdS@\x15\x99\xf07\xe7\xddS@O`YR\x1a\xcdS@\x8120\xefU\xddS@W\xe1\xd5c\x91\xe5S@\xd6\x03\x8e\x86|\xc7S@\xf9\x0e\xdd\x81`\xddS@\x1e\xb0\xf4$!\xd9S@\x158\xc7\xbb\xd1\xd3S@o\xc5\x11\xbcP\xcbS@ZI\xd7x\xfb\xcaS@\x92+\xdf3\xba\xc8S@\xd3\xdd\x1aU\n\xeeS@r=\xf7\xfa\x0c\xbcS@\xf8\x0eu\xa9\xdb\xcaS@\x9f\xbd\xd3\x84\x87\xc6S@\xb9r\xfdM\xec\xd5S@\xfev\xc9\x97\xab\xefS@z\x83\xd9\xb0R\x02T@Q\xf05\x86\x8c\xd6S@\xd7\x14\x1e\x1c\'\xceS@B^\xe8k\xba\xd2S@\x08\xe7\x19\x952\xcdS@\xbb\x14um\x15\xfcS@\x8f\x99s|u\xc5S@\x8d\x9dPf\xef\xe2S@\xfd\xffmOg\xd2S@Gi\xfc\xa6\x05\xceS@R\'tJ1\xd5S@9W\x9dc\xbf\xe1S@]O\xa0k\xc3\xbcS@\xd1\xf0\x18\x07m\xd8S@\x87\x9dv]FgT@<\xd0\x1f)\xef\xe3S@!\xc4\xae0\x95\xb9S@\xf5\xf7m8\xd9\xd6S@\xbb\xc0\xa9\xf1t\xe2S@wkb\xfb\x8b\xceS@\xd7\xa5I\x99\'\xc5S@=\xd0\xb2\xbf\x05\xd7S@1UU\x0e\x08\xd2S@M\x1b\x19\xa7\xf9\xd0S@\xcd\x0f\xe1\x96\x9b\xc7S@\x7f\x0fN\x07\xc3\xd0S@\xc3!q5\x7f\xcbS@\x9e\x8b\xf7\xbc\xda\xe0S@\xe6\xb2AW\xce\xebS@\xdbzm5,\xc3S@\xe9\x18\xff\x88\xb0\xdeS@\xb3\ta\xf7\xf3\xcbS@\xfau\xb0\xe4:\xdcS@\xaa\xc7\xc0\xcd\xfa\xd9S@\x1c\xb2\xb9\xec\xae\xf2S@\xaa\x03\x9f\xdab\xbaS@\xca\xc5!uN\xe4S@\\"B\xadZ\xe1S@\xfewQD\xc1\xc0S@\xd3L\xc0(1\xd7S@\x15\xffy\x19\xf7\xcfS@\xdd\x08b\xadU\xcfS@\xaa\xd1\xeb\xff.\xcbS@\xbe\xad+\t\'\tT@\x93\xf46-j\xdfS@\xee\xa48\xb0\xb5\xb5S@\xb3]#\x1a"\xe8S@\x83\x93\xf8\x83\x87\xcfS@\x8cAO\xa4\xe7\xdaS@\x922\x9f\xae1\xdaS@9\xe2\xed\xabD\xe2S@J\x88\xdb\xb44\x06T@5}\xd0\xd6\x19\xe3S@\xf7\xf1K1\xb7\xc8S@\x87Y]\xc1\x02\xe8S@Q\xd2\xbami\xe1S@3\xea\xc1TU\xbaS@\xd7\xd2\xdee \xe7S@3\xd2i\x11"\xdbS@Y\xb6\x19\x92\x02\xddS@\x7f>a\xd0\x94\xe2S@\x9bs\xdb\xe6C\xd5S@\xd9\xc9\xc6\x07B\xf6S@\xc2\x9e\xb9\xfd\xe9\xcaS@\x85\xc7\r\xc6\x93\x87T@\x03\xb5\x9fD*\xe3S@=\xe2M9\xec\xcfS@d\xd3[3\xe7\xcaS@.\x8a\xf9\x06\xa0\xc8S@\x8c:\xe3jw\xd5S@\x1b\n\xbcq\xfd\xc1S@s\xa9F\xf04\xe5S@Y.\x12^[\xcfS@\x93\x98$P\x8c\xd8S@\x0c\xa4\xc3V\xe8\xdeS@;\x8a\xe4\xa2\x1a\xc8S@\xfe\xae\xfb\xc1\x17\xd1S@ha\x93o`\xc1S@r\xddQ\x12\x08\xd8S@!\xe4\x89\x15\x0b\xd1S@?9\xfc1\x05\xddS@\x8f_\xd0\x9a\x07\xd7S@O\xec\xad\x93\xbb\xccS@\x16k)k\xf9\xc7S@\x88`k\xa7\xd8\xdfS@\xdb\xe7\x10\x08\xef\xccS@\xbe\xba\xfa\x91q\xcaS@\xe8c\xa5\x92\x0f\xdeS@\x0fO\x93\x83\x9d\xc6S@\n\xd7\x1eq\x14\xcaS@\x81uk\xee{\xc6S@?%\x13\xe0[\xc6S@\x13\xa5e2[\xdaS@\xa7\x04Uvm\xdcS@(\x1c\tx\x80\xc6S@\xe0\x01/06\xcaS@\x12p;Z#\xc6S@4eh\xb6\xe8\xcfS@7\x82x\x029\xc7S@\xc2/\x05W\x0f\xe5S@@\x80\xefV\xc0\xd0S@\xaa\x14\x99\x01\x06\xdcS@\xfb\xf07fx\xcfS@\xa9\xdb\xd6\xa2\x03\xe3S@\x900\x91\xde%\xc9S@\xf6[\xc9\xfc\xac\xe3S@\xb8\x1e{\x04\xd3\xc5S@\x94IJs\xe1\xc5S@\x8f[\xed\xd1o\xc7S@\xa3N\x84#\x81\xc4S@[(\xa1\xd1<\xd0S@5\x7f\x96\xeb \xd0S@\x03\xa4m\x14\x06\xd1S@\xdc4\x9d\xab\x0c\xc4S@\r\xad\xa7\x00\xc3\xc6S@+uY\xf0\xb5\xc3S@\xe5\x0b\x80\xe2\xbb\xc6S@n\x81\xcd\xd9\x92\xc6S@\xbfy\x15;0\xdbS@\x86\xf42\xb9F\xd5S@\x98zX=s\xc6S@s!\xc3D\xd8\xdcS@\x03\xcb\xc4+\xe3\xd6S@K:\n\x13\xe9\xc5S@\xd7\xa12v\xbf\xdcS@\x1f\xfb\xfd:\x7f\xe3S@\xf5M\x89v\xa2\xc1S@\x92&\xbb\xd0o\xc1S@;\x8b\xc9DG\xd3S@`\xa3Z\xba\xf8\xc5S@\x90\xa8\x06\x0c\x11\xc6S@\xa2xk\xa9\xc0\xcaS@\xec\x1d\xb2\xc8\x81\xc4S@\xa6\x90^\xacv\xcaS@\xb0\x02n\xcd\xb8\xe1S@\xf4gRi3\xb7S@\xcb\r\x0c\xaa\xf9\xd4S@A\x12\x13\xfb\xaa\xc0S@\x18j\xaeul\xdbS@\xbf\x07yI#\xdaS@\xde^+\xa4P\xd0S@\x99o#\x87$\xe3S@\xa5\xc3\xfeG\x8a\xddS@\xfc\xdb\x87\x81\xdd\xddS@y\x8c\xc4\xc8}\xc2S@\x94\xca6\x7f\x94\xc3S@s\xff3e\xce\xc0S@%"#\xc1\xc7\xe3S@\xed\\h\xf1\xc0\xc8S@=8aa\x11\xd3S@w\x8f\x8cs\x12\xc2S@\x0b\xb5\xfbZE\xd0S@b]\x9c\xa0N\xccS@\x9e;\x83&\xb2\xc1S@_\xb9\x83\xab\x82\xc8S@<\xdb\xc0\xd5\x19\xe6S@\x85_\x1b\x04\xc3\xd0S@\xa3\xdfE\xe8\xd0\xd9S@\x95\xecf\x1b\xce\xd6S@b75\xf6\x14\xc0S@\xdb\xeed\x166\xc4S@\x8apq\'W\xc1S@t\xd3\x8erO\xd5S@(EM\x8ey\xe5S@\x84\xdaq:T\xe4S@\x9eS\xdf\xc3k\xe4S@\xb7\x99\xdf=\x9c\xe5S@=B\x9b1\xbf\xe5S@\x0f\x92>\x16\xaa\xe4S@\x1aI\t\x82A\xbeS@\x1f\xc8|D\x16\xe5S@\x8c~\xc6\xf7g\xc3S@|\xdb\x92\x80\xcd\xe5S@\xda\x1f\xfd\xe9\xac\xc2S@~\x98!94\xbeS@\xc8$\xb0y2\xe6S@SR\xbb*\xa5\xc2S@B\x99\x83Z\xc1\xc0S@\xc1\xcc+\xca \xb9S@2=\xb4Uk\xc5S@>\x87\xd8F5\xdaS@J\xb1\xcc\xc5\xef\xbfS@\xaa\x0eW\xbf\xe6\xb7S@6\xa9\xce\xa1[\xeaS@\xba{\xa3\xf1[\xd0S@;\xa3\xd6\x90\xe0\xe7S@\x87\xbe\x8b7\t\xc1S@(V\x136\x0e\xb5S@\x12T\xef1\xf6\xe5S@\xd2\xb0\xb0\xf6i\xb9S@\x91\x92[\xd1Q\xbaS@\xffi\n\xe9C\xbdS@K\x18\x17\x0e\x02\xb9S@\xf0\xc7\xa6\xa3~\xb6S@z\xde\x96\x1e\xe8\xd9S@\x9a\xfa\x84\xe1D\xeaS@\r\xa2|\x85{\xcdS@\xbc\x11\x04k\xad\xeaS@&\xdca\xe9\xeb\x04T@\xe7\xd3\x9f:2\xb6S@/\xb6\x1ffO\x05T@|\x008&\x99\xb8S@\x19L\xf2?\xb0\xddS@\xfbZM\x10\xbc\xd0S@+\xc2UP{\tT@;\x19\x0bW\x0b\x06T@\x1b!A~]\x06T@\xd3We\x080\xc4S@\xda\x1e7"\xa4\xb5S@\xb1\x01\xc2\xa2\xa7\xd4S@S\x043\x19\x99\xd1S@e\xe7\x12\x07\x93\xb3S@{\xcc%A\xed\xb7S@A\x00\x00\xb2\x9a\xbdS@!\nO\x1a\x15\xbcS@\x13\x95\x15I\xb0\xceS@\xd5\xafs\xc8y\xbaS@\x8c\x87G\xe7`\xb8S@2\xbb\x19>U\xe2S@\x9c\xbd$\xbbG\xbeS@\xb4]{Z\xfd\xb9S@\x91\xf0\x02 Q\xceS@\x9f\x96.\xe9\x91\xceS@\x18\x1b"\xf5\xde\xd0S@\xe9\xe9\xfcr\x11\xb4S@E\xc5\x97\xa3\x97\xd5S@\xe8\xd9\xb9z\xa7\xd8S@pit\x06\x0f\xddS@\x9f\xe5\x1c\xbf\x06\xd6S@\xd0\xbf\xbf\x01{\xd8S@\x1c\xc4I\\J\xd4S@\x9d[\t\x9f\xb9\xdfS@7\xd2\x04\xd7\xa6\xc7S@1\xbc\\\x18\xc4\xd5S@Q\xe8\xc97]\xc9S@\x12\x98m\xb1H\xe2S@\xc7w\xa7\xce`\xd6S@\xd7\x8cRF\x87\x0bT@\xa4\x9a{\xee\x16\xbcS@\x9d\x82\xec~/\xccS@4Y\x1a\x00\x05\xabS@\xf7\x1b\xc8^\xf8\xcbS@F\xdf2aa\xc0S@\xaf\x08r\xe0\x17\xdeS@\x80\xc8\x83\xb05\x0bT@a\xfb`6\xa9\xdcS@D\xbb#O\xa7\xc8S@G\'\xcb\x9a`\xeeS@?\xf41\x1a$kT@N\x85\x0f\x1et\xceS@\x1f\xa2\xc6wW\xd4S@\xcd=8\'j\xb6S@\x13\x96\xb6\xc7\xfa\xdfS@\x1fg\xcf\xc85\xcdS@zv\x9f\xf7\xd6\xe2S@\xbb\x90\xc7\xa9m\xabS@\x0f\x8d\xbf\xb6x\xc5S@\xf8Z\xb7\xd3\x99\xbcS@\xf5\xda\x82\xa8=\xceS@@P\x98\x17t\xdeS@\xa8\x10`\xf3{\nT@\xf3\xec\xa9\xea\x07\x0cT@j\\\x90\xb9\xce\xc0S@\x88\xc6\xfa\xd4\xc2\xabS@#LZ\x04\xb9\xdcS@t\xff,\xe6"\xb9S@\'\x1a-#T\xd8S@\xfc\xd0\xe4\xc8\xd9\xd9S@\xbdW\xe5\xfe\xb7\xc0S@\x1b\x07\xf3\x99\x8b\xc3S@\xf1_\xd2\xab\x06\xcaS@\xe2\xa6\xect\xfb\xddS@\xdf\xce}8\x83\xe5S@A\xec \xa3H\xb8S@i\xb8\xc20\xe1\xd8S@\xca\xffa\xc3\x82\xe1S@\n\xdeov\x8f\xb6S@\xaftM\x80/\xddS@\x18,\x05\x16\xe8\xc9S@:\x00\xc5a\x97\xe2S@V)x\xaf\xd7\xebS@\xb6T~q\x85\xb8S@w\xf1$S\xee\xd2S@0\xa0\x08\xc4\xfa\xd9S@\x9d[\x85\xb4\xac\xb9S@/\x0eE\xf0\x90\xcdS@u\x00;\xa8g\xdcS@\xe9\x8a\xd87\xaa\xdbS@l\x8f\xd9X\xe3\xbbS@K\xfe\t\xd4\xed\nT@\xde\x8d\x92\xb6\xc2\xccS@\xf2|TI\xf7\xc9S@\xc0\x9d\xe9b\xc0\xc8S@H\xf3d1\xcc\xc6S@\xf3\x15\x0eF\xab\xc6S@\'fJ\xca\xc4\xd1S@\x1a\x1bh\xf0\x98\xc1S@\xd1(\xb2\x05o\xebS@\xa0\xcc\xed0}\xe0S@\x82\x0b\xf2\xc3~\xbdS@\x85|\xc7T\x9d\xb6S@i\xaeG\x8e\xd1\xb9S@Q\xf7\xd5\xa0q\xd7S@\x8c\xa5\x91\x05\x9b\xd7S@\xc8\x0e\x04\x9c\xf7\xceS@R\xca O\xcf\xd8S@\xf8$\x161 \xd0S@d\xba\xdf.\xa2\xefS@\xab\\\xa6\x91P\xb3S@\xe7n\x93X\xaa\xc2S@\x1b\x80uu\xa5\xb4S@P\xdd=\x8f\xfb\xd1S@\xfaW=\x1d\xe5\xb9S@\xb8"\x8b\xa1<\xdaS@\xa9\xd6D5\x81\xdeS@$\x7f\x86<\xc6\xc5S@HK\xe4\xb1\xb5\xd7S@+\xb7\xa9B\xeb\xceS@\xa2\xd9G\xaa\x95\x06T@-%\xdc\x93\xd8\xcdS@\xa4\xe4\x99\xa4`\xbbS@_\xa8|\xdb\xaa\xd0S@\xde#:\xaf\x12\xc3S@"\xb9\x00{d\xb4S@\xddm\xf6\xc6L\xbaS@Q\xf6\xb0\x8a\x18\xcfS@i\xf0\x89\xa5\xbe\xd4S@z\x80\x00\xad\xdd\xd8S@5\xb3\x84\xed\xe4\xdcS@^z\x87v \xccS@\x1eD\xea\x80\x7f\xe1S@\x97KR\xd8G\xc8S@d\xdd\xd3{\'\xc0S@\x0f\x91\xa1(d\xd1S@\xca\xaaP<0\xcbS@2\xde\xe8\xca\x1d\xdfS@\xd8]\x93\xf8\xc0\xe1S@\x89\x06_\xba\x04\xd5S@\xd4-\xd9\x80$\xdeS@\xe9p\xcaH\xe8\xddS@i1\xad\x06\xe5\xcaS@\x019\ny\x06\xebS@1\xad\xbc\xdf\xb0\xedS@\xee\xb9\x8e\xc2n\xb6S@Z\x86\x04\xecK\xddS@j\xdem\xe5H\xcbS@\xd6{m1\xbb\xd1S@@\x173\xd6I\xe2S@e\xb8\xec\x0bT\xeaS@\x8f\xb0T\x113\xb8S@Rn#\x99\xbf\xc7S@;,\xf2\x1d\xdc\xedS@\x06H\x82\xa0!\xeaS@VM\x9cc\xb8\xe9S@\x080i\xa1\xa2\xcbS@\x1a\x0c\x0c+*\xd6S@\xa8\x9f:CN\xdbS@\xd2\x93`\xf0M\xe3S@\x1a\xa9\xb54>\xcbS@\x13\xbf\x17\'9\xe0S@\xdc\xc7P%\xf6\xaeS@\xb6\xdb\xfe,\xa6\xbfS@\xba\xbb\xb6ZQ\xc0S@\x86\xac\xc5\\\xb4\xcaS@\xc1\xd5KV\x16\xeaS@\xe8\xdd\xcf\x01\xe5\xc9S@\xe4\x84\x95\xd3:\xc0S@\x8e\x05s\x92\xdd\xc1S@7\x14\xaa:\xbf\xddS@i\x9a\x87\xa2l\xddS@;\x88\xdc\x80,\xceS@\x14\xf7\xf9\x04\xac\xdbS@\xbe\x04\xb0~\xec\xd4S@\xd5S\xb6\xcf\x08\xd3S@^\x80\x08~\x80\xe1S@+\xf3\xfd"\xad\xcdS@;u\xa2\xd5e\xcdS@\xe0\n [J\xc9S@:(\xa18\xfb\xbeS@TG\xc9\x97\xe3\xc1S@\x9d\xba\x93\x1f\x16\xd3S@\x81\x8c)\xafz\xe0S@\xff\xa2\x8a\x1b\xb9\xe0S@\x8b\xd6\x94\xeat\xe2S@(\xf2\xf2\'~\xe2S@\xc2#\x9cG\x9b\xbfS@=\xbe\x93\x0c\xe8\xd8S@>\xed\xe8E\xeb\xe2S@\xd1=\x85\x83\xca\xbdS@\xc5o\xae\xb8<\xe8S@v\xc8o\xf8\xc6\xceS@\xd1\xe8\xd9\xf8\x9a\xcdS@,-\xf3\xf0L\xbaS@\xf2}e\x9f\x08\xdaS@Q\xe2\xc9?B\xc6S@\xd9\x88\x81bc\xe5S@\xc7\xca\x17\x12\xae\xe0S@ }\x89k\xa2\xdeS@"<\'\x15\x04\xb8S@6\xfc\xa8\x96y\xd2S@\x91\xf7\x0e\xb7\xe0\xbcS@\r\xcf\xb9\x0f\xd1\xbdS@f;\xb7\xcd\xd9\xbbS@\x15\x9fs\xfc\xf4\xc2S@e\x00\xe5\xc8|\xc8S@\x843\x87W\xa5\xbaS@/m\xa4R"\xc2S@7R\x83\xb0\xad\xc2S@$2\xc6\xd9\xa8\xc6S@V\xfb|_\xec\xd9S@"L\t\xd5\xbf\xc9S@\x9c\x89,\x08v\xd9S@\xb7QV\x9cw\xeaS@\xe9a\xe7\x95\xc6\xcaS@\x9cf\xd1\x0c\x97\xc0S@\xcd\xcb\xc3\xb5\x18\xc3S@ztD\x13\x04\xd1S@\xf2\xc0f^(\xd9S@~\xf7\x85J;\xe3S@ \x1cbM@\xd0S@\xce:2\xee\x02\xc3S@P\xfa\xe5\xc0\x16\xc3S@4+i\xf1x\xd8S@j\x9f\xf5D\xe8\xb5S@\x18V\x1cJ\xe8\xf6S@\xaa\xabN\x1b\xb7\xd4S@\x19d\xa3\x89\xac\xf0S@\x8f:\xf9\xf1\xc4\xbdS@h\xa9d\x01?\xeaS@\xe0\xe7\x8c\xf9\xa3\xd1S@C\xda\xef\xe3h\xe1S@\xb6\xe8J\xed#\xe3S@\x1b[h\xa2\xc6\xd3S@\\@4\xa7\xdf\xb9S@LC\x1b\xc2\xf2\xd8S@\x16\n\xe1\x10\xea\xcdS@\x1c\x83\x9f\x87*\xeaS@\xfd\xe5\x94\x15\xd3\xe0S@\x0e\xa8\x14\xb6\xaf\xb7S@\xc0nu\xe8\xf6\xccS@x\xdf4m\xc1\xd3S@\xec\x02\xbf\x1e{\xc0S@\x8aV\x02\x17\xc9\xc3S@BjG\xcc\xf6\xcdS@d\nw\x0f\x06\xeaS@:\xb5b\x95\xec\xdcS@\xf4\xdbQ\xfc\xb7\x03T@\x96W\x113\xc3\xddS@|\xa3<ZE\xdeS@a\x94\x80\x16C\xd4S@\xf5\xff5\xc0m\xc3S@8\x95\x8c\x0c\xfa\xccS@I\xeeQ\x05\x83\x03T@\xdf\n*\xb3\xac\xefS@0\'\xc8L7\xdfS@\x89\xa2\xcb|\x08\xdfS@\xebW\x88\xab,\xbaS@\xa3\xb6\xf6\xb6\xbc\xbbS@\xed\xe5\xf7\xef\xb0\xbdS@`?\'\x1fw\xe0S@\xd8\xec\x00\r]\xd0S@EV\xa6\xc5\x01\xccS@\xc5\xfdA\xc0\xee\xd9S@:\xdcx\xaad\xdeS@\x00\x1c\xc1\x03Z\xe1S@\xe4\xce\x9d3\xee\xe3S@:\x93A\xb3\x00\xe5S@h\xf4\xc2q\x90\xd4S@\x94\xdd\x8d\xfe\x9c\xc8S@\xa9R\xa3\x88\x1d\xd7S@r\xa8i\x8a\xf4\xd0S@\x88#+\xe9z\xe3S@\xef\xadTGD\xd4S@\x99K\xfb\xca\x11\xbaS@\x08\xb3\x19Tb\xbeS@\x9f\x11\xca\xa9=\xd6S@\xf1b\xb4\x03\xb0\xd7S@b\xf2\xcf\x9e\xe6\xc3S@v~\x97\xb8B\xe1S@\xaeo+!8\xd3S@DI\x15\x01\xf8\xcdS@\x85\xf0rL^\xbeS@\xca\xf7t8\xa0\xd0S@\x94[\x8e\x03]\xcdS@\xbbNZs\xc3\xbeS@\xebf\x83r\xd8\xbeS@+\x9eP\xef\xf2\xa1S@\x86!\x0f!\x85\xd7S@\xfc\xd5\xec\x91G\xf7S@\x03~^K_\xd6S@*\xec\xed\xc0\xdf\xccS@LG\xff\xc1\xf4\xe6S@\xa5Z\xe6\xab\xba\xd2S@\xee\xbe\x10\x84\xa3\xe5S@\x99\x0e\xb7\x19-\xf7S@]\x9a.\xf0\x12\xd4S@N\x95\xb5\xae\xe6\xf8S@m\xb7\'\x84\xea\xf6S@\xdeE?d\x0e\xbdS@\x83T\xf5&\x8d\xbeS@X\'X\xe6 \xbcS@\xab\xb6z\x94D\xcdS@\xd8\t\xa8\xde\xe5\xdaS@\xde\xf8\x96\xa3\x12\xd1S@K@\xda\xce\t\xbeS@\xfa\xd9\xf8Q\x16\xddS@8<\x0eu\x1e\xe1S@\x01\x9c\x9bm?\xd0S@\xf6]*t\xae\xc7S@%h\xc6\x88\x86\xcdS@"\xd4\xdb&,\xf6S@\xf7\xe9\xf0\xd9]\xb5S@\xd7\xe7i\xbcP\xcbS@X\xf9\xbbaK\xbdS@\xb4\x02\x15"\x00\xc5S@\x9d\xf8\xb4bY\xc5S@\xa8~\x87\xe4\xaf\xe4S@\xac\x03\x9f\x1b\x08\xf6S@T\xef\xd6\xf7>\xbbS@^\x1a,{!\xc0S@G\x1cB\xe6\xe8\xc2S@\xe5\xb5\xf0\xe1\x8b\xd3S@v\xe5\xc2dS\xbbS@\xa0^\xbaft\xc7S@j\x83\xdd\x98@\xc4S@\x8eq\xf5+k\xbfS@\x89`?\x01\xf7\xcaS@\xd6\xa0j\xa7\xa9\xd1S@\'\x0b\xb3\x8a,\xdbS@\xc1\x923CF\xd2S@\xfb\xce\xadU\x88\xbdS@{\xe0\xb9I\x86\xd7S@\xb4\xdc\xe8#\x15\xe4S@\x80\x99,\x17\x1a\xd8S@\xc5\x92\x98\xb7I\xe3S@\xb7{\x97\x88\x84\xe4S@\xcf\xa7\xe5\x1c\xe4\xbdS@b\xb9\x83M\xb7\xbfS@\xc8\xee\xc3\xc8b\xefS@K\x92kj\xb8\xc7S@y\x16\xff\xce\xf4\xbeS@v\xba\xa6{\r\xdeS@\xef\xbb\xc0J\xd0\xc5S@Op\x1d;y\xcbS@>\xa54\x84\x05\xd5S@\'\xc5\xec\x9a\x8c\xd7S@\xe62\x0bQ\x80\xccS@\xfc\x7f\xec\xbd\xd2\xcfS@\xbd\xde8\x89\x98\xc4S@I\x0b\x8f>_\xe3S@x<\xb3.\x1e\xe5S@3\x8b\x96/\xf1\xd4S@D\xec\xec\x0e\x95\xe3S@;81\xe9\xb8\xe2S@\x89uJ\x03\xb0\xbbS@\xe7\xf5(h\xc1\xdbS@\xddJ\xf3L9\xc6S@e\xfc$k\x15\xcbS@+?\xf8\xd8\xee\xc9S@.\xaf\x90o\x9f\xe1S@\x12K\xc7]\x93\xc8S@\xe5\x95\x86\x1f\xb9\xdaS@\xb3p\x8b\x15x\xdbS@|\xcd)L\xfc\xb6S@\x193\\\xd1\x05\xc0S@\x04\xc1\x89B \xc5S@\x94\xddh\xf3z\xe2S@\x91Cj<\xb3\xd6S@\x97\xd6<7\x00\xd3S@W\xa4\xf6YR\xe4S@.\x02\xf5\xc4\xf0\xd7S@\x84\xbf/\x8c+\xd1S@p3\xd7\x13\xa2\xc7S@\xd0\xbd?\xd0\xc5\xd2S@\x17\xbf%\x1b\x8d\xc0S@N\xaes\'\xa9\xe7S@s\x81\xbc\x86\xab\xdcS@\x7f\xfc\xdd\xad\xa5\xc6S@s\xbb*\xf5\xf6\xd2S@]8\xe87\xac\xd2S@~\xf9\x8c}\x99\xd2S@L\xba\x9f\xae\x05\xdcS@\x9b\xc6\xf4%\xa4\x00T@5\xda\xd4,@\xd4S@T\x87\x0e>\xdd\xc9S@\xd4\x87%\t\x87\xedS@\xe2\xd0@K\xe0\xc6S@L\xa0\x8777\xd1S@a\x9f3;\x12\xe1S@,\xb4ARr\xe1S@\xa4\xe2\xc0\x08E\xd4S@\xf9\xb4\x8c\xf3\xdb\xe1S@\x0cy{\xa4I\xcbS@\x96\xf6\xd7/\xc8\xcfS@LQU\xe8\xe5\xfbS@\x80C\xecW\x94\xccS@\xec\x1c\x8e\xf8\t\xcbS@"H\xa5\xe5\xa4\xc6S@\x9b\xf2\x0e\xc9\xfe\xc3S@\xd8\xcel\xad\xed\xd2S@X\xe5y\xf8+\xdfS@x&\xa5W@\xe3S@jW\xa3\x1c\x98\xb6S@\xef\xc8\xb0\x0f\xd3\xd8S@\x10\x1d\xbd|d\xc7S@\x92_ 4\xf3\xcaS@\xc8sT\xe3\xf4\xd2S@\xc7\xb7\x0b\xc9\x8c\xbaS@\x01\x9d\x90\xd0!\xd9S@ScRm\xe8\xc0S@o\x90\xae\xbc\xc4\xe6S@\xf8r\x8a\xa5\x16\xccS@\x11\xe1\xd36\x0b\xdeS@\xe4\xbf\xcfF\xdf\xd2S@\xd1:\x7f\xa2?\xd5S@\xa3\x81\x8a\x1e/\xd8S@Ko\x1a\x06\xb6\xcaS@\xfc\xdc\xa2\xf5a\xd2S@1\xfe\xf8k\xe3\xdeS@\xfe/v\x0b\x9a\xc7S@\x8f|\xfb\xdd\x93\xddS@:C\xa5\x97|\xd5S@Ie\xde2\x9f\xdcS@\xab\xa8G\xcfp\xdbS@6\xf6\x1d\xadJ\xe3S@\xbeE\x03\x08b\xd2S@\x17\x0f\x11`Q\xd4S@s\xe1y\\D\xdbS@\x95\xa9\x95.L\xc6S@\x15s\xe1\xfb\xb9\xf6S@f\xf40\x03\x12\xd8S@\x90p\xe4\xda\t\xd6S@B\x08\x8e\xb4`\xd5S@@t\xd1\x0eb\xd2S@\xae\xa2$\x94\x85\xe5S@Q:\xefAD\xc7S@\x16\xe3\xa4\xed\x01\xcbS@\xe2\xdd\xde\xd0J\xcdS@\xf6\x84+\xbdX\xe2S@\xb9\x17\x9b\xaf\x91\xe1S@N\xd8\xeb>\xfb\xcbS@\xbc\xfb\xb0a[\xc5S@\xd3\xe7-r\xff\xdeS@\xa4\x897{`\xe6S@\x13\xcd\xc8\xfe\xdd\xd2S@\xdcy%\x8b\xe9\xceS@9%\xbf\xe0\xa7\xcbS@i\xd4\xfai\xcd\xdfS@\x03\xc3^\xcas\xd0S@\xeb\x94\x82\x95\xf7\xcfS@\xf3\xf4e\xa6\xa9\xc4S@?\x179\xa6Z\xddS@F\x82\xac\xc9P\xd4S@\xd3\x9e\xba\x8b\x83\xd7S@\x88\x10\xa01\xcb\xceS@\x93\xc91\xba\xf0\xd1S@Z\xbe\xb7)\xb9\xdbS@~\xd2\xc1\xf5P\xe2S@\xbeq\x08X\xb0\xe3S@z\xb4{(\xbc\xcbS@dC\xa9\x95;\xe9S@\xca\xb0\x97\t\x8d\xbdS@\xfb]Cf\x0c\xe7S@/\x82<\xab\x03\xd5S@\x9a\xde\x9f\xe1 \xd2S@\xb3\xd2@q\xcb\xd3S@s\x07\xa2g\x07\xccS@\x95\x86\x85a\xef\xd5S@\xd6]+\x15M\xc6S@\x0b\xc2<\xe3\xb9\xd9S@\xfa\xf5\x91\x11\x1d\xc3S@B7B\x0f\xaa\xd8S@\xf8\xba\x82\x98\xff\xc4S@\xd8O"]s\xdaS@\x80K\x92\xb9\xd2\xcfS@x\x92\xfeL8\xc5S@H\xed\x95\xcb\xdc\xe9S@j4\x8f\xa3\x90\xceS@\xfb\x83:\x1e\xbf\xceS@\xacqFM\xd5\xe6S@\xed\xc9\x11\xbbQ\xc1S@\xef\xbe\xc8\x03n\xdeS@\xc7&\xee}3\xe4S@\xablR\r\x99\xd3S@\xc7Ys\xd1t\xe8S@m\xf9V|a\xc7S@r\x07\x0c\x85\xd1\xd9S@\xbf\x12~|\t\xdcS@\x87\xeeik\xe4\xceS@\x86\xac\x1e\xa5\xdb\xdaS@\xae\x9a\x0f\x1b@\xd9S@\x9d\xff\xe4BK\xcfS@N\xcfX\x16\xb1\xc9S@e\x0cK3,\xc9S@\xda\xea]5\x00\xc6S@!~\x82#8\xcfS@\xb6ZLX\xb0\xe5S@\xf2|\x187p\xdeS@\xc5\xe1\xd7\x91g\xd5S@~H\xa2\x1d\x1c\xd5S@\xcf\x1dS\xca\xbf\xdeS@\xfb\x12\xe5iR\xd4S@\x0e\xb3\x1d\xbb\x8b\xdbS@\xc8\xc8\x1b\xe0\x85\xccS@x^\xebHj\xcfS@\xf1N\xd2\x044\xd2S@^)\xeb\x8bJ\xd1S@P\xa2q\xef\xc3\xcfS@\xae\xa9n\x8f\xdf\xdcS@\x0e\n\x82\x11\xc8\xe5S@-RLu\xcc\xc2S@\x02\xbb\x06\xbcA\xdaS@\x11\xbc\x85+\xf2\xc7S@\xac\xa3&\xb3!\xdeS@\xd92<s\xd1\xddS@k^\xdf\n.\xc3S@\x8f`\x1a\x07\xb4\xc5S@\x01\xcb\x9bJ\xc8\xd4S@Vp\xae\r\n\xd0S@\xd4\xe3\xcb6\x91\xe6S@>MQ\xdaM\xd0S@c\x05\xddZ\x83\xc5S@\xdd>fy\xd8\xdeS@\x1d\xd5\x16KC\xd1S@\xf6\x18>\xc5\x12\xe9S@\x16gT0\xe0\xc3S@$ k2\x15\xc4S@I\t\x85\x92\xb0\xd8S@\xa4t\\\xc6\xbc\xdfS@\xf2\xa0/[U\xcfS@\xdcL\x14\xb9O\xe0S@\xc4\xa5\xd7@\xb9\xddS@\xe8%u\x00|\xcbS@\xbe\xe6UV\xc4\xd6S@}p\xe1\xd2\x08\xd2S@jke\x8dL\xcaS@1!Z2\xca\xdcS@/V\xd5\x91,\xc5S@\xb6N\x02$X\xe3S@\x1cO&\xd5\xae\xceS@`n?AY\xd4S@e\xcc%\xb7a\xdaS@\xb9\x7fy\x06\xff\xdbS@\x82\xa1? &\xe6S@\xde\x18a?a\xceS@\xbc\x98\xcb\xb6\xad\xdbS@}\xee\x18S\x89\xd6S@\xe3vSW@\xdeS@\xb46aT.\xc4S@S\xbb:\xcc6\xc5S@\xcc2\x1f\x0f!\xc7S@&A\x83y\xe5\xd5S@\xabW\x12\xe4\x80\xdcS@\xa15RO\x94\xddS@\xba\xa7\x9c\x1c\x16\xcbS@t\xa5\x968\xd5\xcaS@\x9bz\xd7\x01\r\xc9S@\xb96C\x93C\xc7S@\xaf\x96\xd7\x00\xbe\xc5S@\xe3\x15E\xfe\xb7\x08T@\x00\xf8\xe4;\x81\xc8S@d\xf0\x16\xaa\xdc\xe8S@\x8b\xf3\xde\xa6\xd5\xccS@c\xff,>\xf1zT@\xeb[\xe1\x86\xeb\xceS@3\x0b\x8c\xeb\x10\xdbS@u\xe2\x1d\x0f\x03\xd7S@\x1bR\\\xc1\x0e\xdbS@q\x8c\x04}2\xb3S@O\xac\xe9\x87\xbd\xc3S@)p\x83\xd9=\xe0S@\xac\xaaB\xf0\x0c\xd7S@\xb1\xe0\x80\x8e\x06\xe3S@\x1c\xac\x8e\xc90\xdcS@D\x93{\x85\x1f\xd5S@65\xb4 \xb1\xd3S@x)g\xec\x93\xe5S@\x14\x92\x1b\xa3e\xdfS@2b\xb9\xa6\x00\xe5S@\xd6\x9c\x9da\x84\xcdS@\x16\x8d\x18g5\xe3S@\x8a\xad\x88D]\xb6S@cS\x0c3\xc6\xddS@\xbdn\xe7\xf4\x8b{T@\x8e\x8e(\xcc;\xdeS@\x93\xb0\xb6\xf0\x15\xd2S@\xc5\x1a-#\x9e\xe1S@\xc3?\t\xa2c\xdcS@f\x92JK\x96\xeaS@H\xeb\x15\x82\xbf\xe1S@\x1e\x05\xff\xe8\x9c\x87T@j\xe8\x03\x9f\xd7\xd6S@\xf2\xde\xb8\xdcg\xe1S@\xea\xbf\xe2q7\xdbS@\xaf\xb4\xec\x82G\xbaS@\xedovJ\xb5\xd3S@\xf4\\\xf5\x19\xb8\xd7S@\x83\x84X\xf6\x01\xbdS@\x06\x8c\x19\x93n\xccS@\x1c:\x83\xe6\xc2kT@\xa0\xca\xc8\x11\xb2\xe4S@i\xb9Kyq\xdcS@I\x1f\xc1Eb\xbdS@\x9c\x9d\x01\xd8\xe9\xb5S@\xddk\xd5\x17\x03\xc5S@{\x05\xa9\xa6\xac\xc5S@\xd6D\x04\xa4l\xdeS@h\xf7kg\xcf\xb8S@\xb8\xf6\xa3\x12\x03\xccS@\xe0\xdf\x8f\xe8$\xb7S@\x1a\xef\xc8\x14\x93\xc6S@d\xd9Z\x83\xa4\xb6S@3\x19\xc5\xc6\xb5\xd1S@8\x9aWZ\x0b\xbcS@\xf4\xfe8n\x99\xd7S@6\x93\xe6i\x1b\xb3S@\x1d\xf8\xf3\x89\xde\xb6S@\xad+\x9e\xf5\xd9\xbbS@) \xd7C\t\xbcS@\xe7\x14\x0c\xd4\xb9\xb7S@l\x1c\r\x96\x1c\xbcS@\x10O\xc8Fz\xdcS@\xe2\xb7C\xa0\x96\xd5S@\xf7\x8f\t\xb3\xeb\xb7S@\xd2\xb48\xe7D\xd7S@\xa9\xaf\xfe\xe5>\xb3S@\x9c\x82\x1b\xf8Q\xc6S@:X5\x84_\xb8S@_\xad\x8c\x1e\x8a\xbcS@\xe2\xdc>\x07\x18\xbdS@*:Wx\xbf\xe0S@\xbc\xe9\xb2}\xcd\xcbS@\x1d\r\xb4\x8a>\xb8S@:\xfc/T\x91\xbcS@z]8$\xfc\xbcS@r\x12\xb3tv\xb6S@\xab\xf0%\xbc8\xbcS@\x98\xb1\xec\x8b\x9e\xd3S@!\x8dj\x91\x11\xb9S@\x81\xeda\xaeM\xcdS@\x84G\xf0`2\xb4S@E\xcb\x81Y-\xb8S@\xf4\xbf\x9790\xcbS@\xa3\x8d\xba\xa5\x87\xbeS@\x02\xc7JH\xb3\xc5S@\xb8m\x07\x86!\xbcS@\xee\x15\xa9C\xf4\xccS@\xe2\x1b\t9G\xb4S@h\xd7eS,\xbeS@\x1cU\x01\xb8\x04\xf1S@\x95l\xee\x9f\x11\xd1S@\xa3\xe1\xda\xf9\xc1\xcdS@\x0e\xb2\xeb\xa6{\xc3S@Qw\x15\xc7b\xd9S@\x1c\xbb\xe1[\x9d\xbcS@Nb\xba\\\xd1\xd9S@\xfb.\xf9\x95\x8c\xefS@\x19\xd1\x99\x1d7\xd4S@\x99\xb7_\xc6\xee\xbcS@Im\rI0\xd6S@\tQ(\x84#\xdaS@K\xe9\x81wM\xe1S@\xec\x99\x83\xf8f\xbcS@\x82"\xe8h\xbd\xabS@\xfe\xc8F\xa7\xc0\xd2S@Lo\xb7\xdfD\xd0S@\x8e\xb6\x97\xf5\xaf\xcbS@\x89\x01\xd8]\x9f\xb8S@\x9f+h\x13\xb3\xd3S@\xb2\x9d\xc6<\x1b\xd4S@\xe8\x00\x7f0?\xe3S@\x8e\xd0\xbap\x18\xb9S@\x05\xbcc\x00d\xe1S@\xbe\xeb\n\xa3\x97\xd3S@\xf2\xed\xe3\x8e(\xdaS@\xddko(E\xcbS@\xf3\xa3\x82;\xdb\xd0S@3\x92$p0\xd3S@\xbc\xc2\xf4(\xc6\xd6S@\x91\xdcFe\x9d\xd7S@\x8b\xfe\x06\xa4\xf3\xd9S@\x1bJ\x85\x8e\xce\xc3S@\xdd?6V\xe2\xccS@\x9c\xab9\x8d\xe8\xcdS@\x04\x81\'\xe3\xff\xe1S@O&\xe4\xcaZ\xd0S@\xec\xbePI\xa9\xb9S@\xc3.+\xff\xe8\xb7S@\xc5\xf9\xbf\xa1\xe0\xbdS@\x05]\x99R\x1f\xd9S@B\xc8\xa6P\xf7\xcfS@\xc7\xed\xea\xbd\x86\xcaS@\xa9\t\xa2Y\x81\xb9S@\x1f7>\x08\t\xd4S@\xfb_\xfc\xf7\x9f\xb9S@\xdd\xa8\xac\xd1\x9a\xe0S@r\tvJ\xb0\xd4S@\xbayN!$\xdbS@\xc2\xd29\ty\xe4S@\xc6tI\x04r\xd4S@Vt\xf8+A\xe0S@z\x99?\xca\x85\xbdS@\xc6\x0e\xa2/\x1a\xd9S@[\x94\x82h\xd4\xe2S@\x9ct \xf4\xb9\xd1S@\xa3\xac\xd6)\x1c\xddS@A\x93\xb9\xbb4\xd8S@/\x94d*\xb8\xd2S@p!\xc8\x1c\xa6\xd6S@\xb6\x92\\h\xb9\xb7S@{\xe1P-\x0f\xd5S@\xca{1=s\xb7S@zd\nK\x84\xd5S@\x1b\x8d\x08\xd9b\xdbS@u\x0b\xfc\xfd8\xe3S@J\x8b\xef\xe0p\xe3S@\xa5\xd9\xf3\x9a\x02\xbcS@`\x1e\xae\xac\xb6\xd8S@\x833DiS\xbeS@e\tj&"\xdfS@\xe5\xcc\x87\xe5%\xdaS@\xbc\xc0\xfe\x87\x13\xbeS@\xefmV<\x0e\xc4S@y]\xaf\x12\xd6\xb7S@0S\xde\xab\xfe\xbfS@\x87\xbaEL\xe4\xd2S@\x94\xa1\xe9\xbc\x8c\xd8S@\xae\xd1]\xacH\xd6S@\x13\xea<\xacc\xeeS@u\x84\xca\xeb\xda\xe0S@\xec\xe6\x80\x0f\xc6\xb5S@\xe3Tj\xa0\xb4\xd8S@\td\xe0\xb9:\xd8S@0\xf6ap\x83\nT@\xbd\xd8+\x96\xda\xd0S@D\x03I\x04\xaa\xdbS@M\x94B\xa6\x9d\xdfS@\x8ar\xd3\xa1\xe8\xd7S@\xe0\xb9t\x82X\xb8S@\xd3\xb6\x14\x13\xd6\xbaS@\x81\x93\x7fb8\xd6S@;\x02\xaf\xd1\x00\xc1S@\xff \x89\xeb\xe0\xceS@\x17\r\x15\xcf\xa7\xd9S@\xab\xa3\xdfD\xb8\xd3S@j\x05V\xefx\xd5S@\x08\x97n\xcfs\xbeS@\x8f|\x81jm\xdfS@\xff\xe6f\x9a\xa5\nT@\xa8\x05\x01g_\xbeS@-\xdeR\xe5D\xd8S@\x1f\xc0\xfa\x9b+\xd7S@9o\xbf\xc7\xab\xbfS@\x86\xaf\x1d\xa7P\xd0S@\xe1d`\x12+\xe6S@\xbf\x84X!\xe7\xdeS@\xcb=\xa3\x13\xfc\xd5S@,\xcc\x93C\x00\xd7S@\xda%\xda\xcf\x10\nT@ph\x8a\x8b\xe6\xdcS@\xb5\xcd+\xa6\xa8\xb8S@d\x9a/\xf2\x99\xdfS@\xbf\xde_P\xb3\xe5S@[U\xf5\x91\r\nT@w\xc5K\xd3;\xd9S@-\xc7H\x1d\xaf\xdbS@oz\x96\xa3(\nT@\xaa\xe0\x8a\xb2\xc6\xcfS@0`\xff\x82\x18\xbdS@Aj\xb2^~\xbfS@\x86\x997D\xe7\xd6S@\x10k\xfd\xa4\x9d\xd8S@W\xd8Ob\x17\xe6S@\xb7\xbc\x90\x9a\x8ejT@^y\xefW\xc1\xd5S@\xdd\x109\x038\xb9S@\xb5\x04r\xe3T\xc0S@\xc9\xf5\xac\xa6\xeb\xbdS@\xd4]\x9a{#\xe6S@\xacj\xafmp\xb6S@2\xba6\xafV\xd4S@7\xaf\x8b\xefJ\xdeS@M${\xe7\xd5\xdaS@E\t\x96\x85\x12\xb9S@K2\x17\x96\xb8\xbbS@F_?Z[\xdbS@}\x1d\xd5\x8d\x16\xdcS@X\x85"\'\x8b\xe2S@O\xe5\xe3]\x1b\xdeS@\xc5"\x89%\xe2\xd6S@N\xd9Y\xb1d\xd7S@\xfa5\x1fe\xe8\xd9S@\x0f\xaf3M\x06\xd5S@h(G-\xcd\xc5S@\x9a\x87\x8c\x07\xd0\xddS@\xf8\x80BH\xd2\xebS@`\xc0\xec\x08E\xd4S@\x1e\x9f\x10\x1a\xd8\xd4S@\xda\x0f\x1ao\x9e\xc6S@\x10\xef\x8a\x8c\xcf\xdbS@[Z\xbb\x87\xa5\xe7S@\x9f\x91;1\xac\xc4S@\x1f\x1fK\xa1\x15\xd4S@E\xd9\xab\x8c\xe9\xdcS@\xe5\xc1j\x1du\xebS@\xb4\x0b\xb6N\x02\xddS@\xb0\xc6s\xdb\xdc\xe7S@pe\xb0\x0eK\xbaS@#.Wu?\xd4S@P\xa59\xfbk\xd7S@^g\x1b\xd9\xa0\xdbS@\xc7@\x00\x82{\xdeS@}4\x9a\xa5\xcd\xe1S@)NM\xfe\xdb\xbcS@\xf3\xde&\xbe\x01\xbdS@z"\xfd\xb7\xfd\xc1S@WRPp\x8c\xd4S@\xd8\xdd\xb8\xac\xb4\xd4S@o\x12P\xa8\xfc\xd6S@\x89\xc1\xc7\x92\x06\xddS@\xd3\x06\xaf)\xe6\xbfS@\x16\x19\x1e\x13\xb3\xc1S@\xab\xd5s\x19\xd7\xc1S@)\xf4\x81\x12\xfc\xd7S@\xc3=\xd3Z\x9a\xd9S@\xe2\xdb\x17\t\xf9\xb9S@\xa8\xce\x05\x0c\xa1\xbaS@\x80\xeb\n{\x81\xc0S@\xdd\xca7\xbc\x06\xd1S@\xd5-\x95\xce\n\xc3S@w\xcf\x07\xebI\xd1S@b\xdb\x9a\xbf\xae\xddS@\xcc#6\x94C\xd6S@\xeddvo\x07\xd3S@\x90\x02\xe8\xf7;\xc5S@ (1Bg\xd5S@\xc6^\xda\xe0\x0b\xdcS@\xf8ML\xa0\xc0\xddS@\xb9\xf5t\xa7\xd5\xebS@\xd4*\x12\xa7\x18\xc0S@\x08\xe8\xda\xc3\x96\xdeS@\x8f\\\xa2\xd1v\xc2S@\xe3\x9d\xaa\x17|\xdbS@\xd1E\xf7\x84\xfa\xdbS@\x0cmp\x9d\xd9\xcbS@T\x11\xe1\xd1L\xddS@\xb7\x04\xf9\xf7E\xdfS@\xbb\x0f\x1f\xcde\xd5S@\x90F$\xe8\x03\xbbS@z\xacK\x8a\xa6\xe3S@6X\xef\xc3\x99\xbfS@\rf\xba\x9aI\x06T@*F\xa5\xd8\x9a\xccS@T\xac\x14\x95`\xddS@\xc9\xcd{\x1b\x13\x06T@V+\xd4l\x9f\xb9S@\x87\xc2\x86\xc4o\xbaS@\xbf\nT\x88v\xc4S@\x96\xf7\xeb\x9e,\xbeS@\x9cr\xc9\xbf\xc7\x05T@a\xfb`6\xa9\xdcS@C\x18\x92[\xb5\xe2S@\x07\xfb\xb9\xc1\x93\xd8S@XP\xb1\xe4\xbc\xe2S@o\xf4m\xc2f\xbbS@\xb6}\xa8\xa6\xc0\xb9S@p;\xadb\xae\xbbS@\xa2H\x05\xe2p\xc3S@\xe0\xb1\xe3v\r\xe3S@\xa8\xb4\x8b>\xf6\x08T@|\x85\xfd_-\xddS@\x98\xb10\xae~\xbeS@\xb7\xb6\x85\n\x1a\xc6S@k\xb6\x13H\xbc\x08T@+\xc3\xc7\x941\x05T@\x17\xd2\xe9_\xbf\xc3S@\xdb=x\xb9\xdf\xe1S@f@Uh\xd7\xd3S@\xcc\xa4\x14\x8a\x00\xddS@\x05l\xbf\x04\\\xbeS@0\xd4\x1d\xf7!\xc1S@\xd8c\x01\x11S\xc1S@!\xdf\xdb\xa4\xd6\xcfS@\xcd")QG\xceS@M\x8dZ[\xec\xcdS@\xe9V\xe4\x85\xf9\xcbS@\xd7?T{\x1a\xc0S@\xb9\x806_\x1f\xc2S@;\xb1\xab\x01\xa5\xceS@\xbd\xd0\xd26\xc7\xe3S@5ybD\xe8\x08T@\xc8W\x07\x96E\xbeS@\'\xf6Y\x8f\xc9\xccS@s<MKM\xceS@\xc2s\x9f\xd4\xdf\xd2S@*\xac\xd0r^\xddS@9\xdb8H\xe8\xd1S@\xbfj\xa6\xe5\x08\xbdS@\xd8\x15\xa4n\xe2\xbdS@\x17\xc4\'\x8dB\xcdS@\xef\'a\xaa\xb0\xcdS@\xb5\x01X\xf6\xcb\xcbS@\x10\xbc\xd5\xe2)\xc3S@\x848\xb4\x1c8\xceS@\x9fC\x00^\x05\xdfS@\x085(\xceh\xc0S@\xbc\xd9n;\x02\xc3S@\x19\x0b\x91\xd6\\\xc8S@9\xc5\xd4b\xfd\xddS@% \x16\xae\xb5\xd1S@\x04%L\xdeT\xcdS@Z\xf9\xb9\x9b#\xbbS@\xa6\x17\x8cO\xac\xe1S@\xf4\x11\tJ2\xe5S@\xf1/=0\x11\xc5S@0\xc1\x06c\xce\xc8S@\x90~\x18\xbdm\xc9S@R;\xe93\xe9\xe0S@7u\xd6,f\xbdS@\xadP\x83}\xa3\xbfS@e2\n\xed\x1e\xc2S@\xd7\x18\x05B\r\xcbS@\xd1\xf7\x10eX\xd8S@\xb3\xadn\xd7\xa8\xd8S@e\x16#\xf3\xf7\xe5S@K\x9d\xba\x1el\xbfS@K\x0bD\'9\xe0S@\xbb\xc3]\xbf\xea\xcdS@\x97\xf5\x11"\xa5\xe0S@\xedr\x0b,n\xe2S@\xa8B\xfb\x8b\xdb\xbdS@\x88.\xba+\xbb\xc0S@\x90\xb3\x1cr\xd5\xd8S@\x9a\xcd\x1f\x0e\xc8\xe1S@\xe8H-7I\xe0S@\xb0[%\xe0\xd1\xc5S@B\x1cs7\x8d\xc9S@\x00\x1eFm\xe6\xd0S@-\x9a!5\x99\x06T@\xef8\xe5\x15\x1f\xcdS@\x86V1\x9d\xa3\xc4S@\x94\x16\xcc6\xd7\xe7S@\x04\xfd\xb1\xc4\xc1\xebS@\xed"\x88[\x89\xccS@\xe1\x1fZ\x02@\xe0S@\xe5Cd(\r\xc5S@C\x96\\]x\xebS@\xa3\x9e\xc9D8\xe9S@G\xc5\xcb\x83n\xd2S@\xdb\xb9\xe3h\x8a\xdfS@~\xcfW\xd8\x9f\xe0S@\x1c\x19\xec\xc1F\xeaS@\x03\xfe\x01\xed\xcd\xc4S@\xbb\x8ff\xf3\x13\xe3S@8m\x02\x96\xc1\xd0S@\x8d\x83i\x86 \xccS@\n\xb5\xc4\xc3f\xdfS@$\xa4\x9f\xba\xef\xd2S@\x92V\xaf\xec\xad\xdfS@\xb7\xe5\xe2\xe9\xa6\x05T@\xcd\xd0}\x9fM\xccS@\x99\x13\xc8s\xd7\xe1S@xA\x96\x80\xdf\xe8S@\xa5\x8c\xfa\xf8\x85\xc0S@\xb3\x12\xcd\x01\x9c\xc6S@>\x1c\xa4MH\xd2S@\xd0F<\xa9F\xccS@\x8a\xe6?q\xd1\xc9S@E\xb8\x153[\xe3S@"\xbc\xe4\xdf\xf2\x04T@ik\xf8\x8b\x01\xd1S@\xd0\xcf\x9du\x02\xe9S@\x1c\xff\x7f"0\xe6S@\xf3\x9f\x13\tG\xe4S@Z\x8a\x9a\xf0\xd1\xc2S@q\xea\x94\x8f\xd8\xd1S@\xc1xp@\xb8\xcaS@%\xd4\x9aV\xea\xdaS@\x06\xc7\xff\xca\xca\xc0S@\xb4\xf6\xf7\xe4\xec\xc1S@\xda\xa1/\xa7\x9f\xdaS@\xe5d]4\xf3\xcaS@\xfc\xb6\x0f,\x86\xc0S@\xb9\xa0\x93H\xf0\xe0S@\x86\x88,ZH\xd0S@\x8a\x9d\xb7NT\xdeS@3\xa2\xf2\xbc\xa1\xe4S@\xa3\x16!\x02\x92\xd0S@g}\r\x18D\xd2S@R\x17\xda\xf5\xa1\xc0S@4\x90\xf2\x86\x13\xe1S@qn\x0b\x1c#\xe6S@\xab\xb9\xe9\xca\xae\xdaS@\r\xea\xdb\x04\xdb\xe0S@\xd1\']\xbbN\xe5S@\xa3r<\xe1S\xd1S@\xc2f\xb4\xdb\xf1\xd0S@\x17\x9c\xd1\xe1\xcb\xc9S@\xcc\xd8\r\x9b\xa2\xe3S@\xeef\xc4b\xb6\xcaS@\xb9\xc1\xda\x1fP\xe1S@\xfe\xd9\xf3\xc0\x01\xd1S@rc\x0c\xd0D\xcfS@Tf<\x83/\xdeS@\xb3\xae\x9f\x18G\xcdS@0T\xf56\xd3\xccS@\x8c>6\xf1<\xe4S@k\xef\xd2\xb8\xbe\xc5S@+3\xb4?\xe3\xc5S@\x94\xc1\xef\x1f\x08\x02T@\xc6\xfc\x1b#J{T@&\xde\x8a\xf2Q\xd1S@go]\xb4\x1f\xd0S@\xfb\x8a\xf6\xc6s\xcdS@\x94\xca\xd66\xb1\xc3S@B\xaf\xebT=\xe1S@~x(m\xf6\xcaS@\xbe\xee\x88\xea|\xc9S@ OO\xc9\xb2\xddS@\xd2+hHG\xe3S@\xc8\x1b\x8d\x9c\xd4\xe4S@)\xbc\xe2\x06\x9b\xd6S@\xc8up\xc8n\xddS@\xa0\xb7\x1b\xf6\x88\xd1S@\xfc{82@\xd1S@\xa3\xdd,\x00\xee\xc5S@\x06\xf1\xac\xd7\xa4\xc6S@\x18\xda\x06s&\xceS@\xf1\xbf\x9d\xdd\xed\xdeS@f(\x16\xc1A\xe4S@`$f7L\xdaS@\x08\xb34v\xc3\xc1S@\x06\x97\xfa\xf5\xaf\xcfS@Twy\xc4\x00\x01T@\xf3\x83\xa9\xc60\xf9S@"\xaa\xdc\xa5\x98\xe3S@v\x82\xa0\x861\xc6S@\xee\x8eRy\x07\xddS@>\xbcd\x81&\xceS@m\\\xb1.G\xe2S@.\xe5\x86,)\xe4S@b\xae\x85\x0b&\xc1S@7\xdc\x01\xc3\xc8\xe6S@\xb8Pq0f\xc2S@\x83Y\xa0\x1a\r\xd1S@\x12\xd7\xf22\xd7\xc9S@\xb8\x86\x9d\r\x8b\xceS@\x98\xbdV\x8e\xe2\xf8S@\xe3@\x17\x80\xa1\xe3S@\xfeL\xa9\x9cZ\xd5S@\xee\x1f!\x17\x1d\xd0S@d\xcb\xab\x80\x9f\xddS@\xd0\xf4\xb3\xdc\xd7\xf8S@\xeb*\x97\xd2\xcd\xe5S@\xde3\xedU6\xddS@z54UZ\xe3S@\xdd\x9c\xfc\xc5n\xdeS@R\xffE\x04D\xcfS@\xad@\xc8\xc63\xc9S@\xdb\xd6/}L\xdeS@)\xd1(\x97\xef\xceS@r\xab\xd4;\x1c\xcfS@K\xbbU\xa8\xa6\xe5S@\x82\xadW\xd9\xf6\xe6S@h\xa8\xd3\xe8r\xf8S@:\x08(5\xea\xc2S@\xea\xdb\x0c\rs\xccS@\t\xbdO)\xf9\xdeS@\xfe\x91\xf3w\xaa\xe4S@\xf1\x00h@\n\xcfS@x\x85%\x06\xbb\xe3S@.\xc1\x9c\xab\xcf\xe5S@\xfaY\xd3Bp\xc5S@\xfa\xab\xacfH\xd0S@,\xe3\x06n\xf2\xc3S@\x02\xecQ\xb2B\xc8S@A\xd3\x7f\x16w\xd1S@\x12|{H\xca\xe4S@\xe8\xbc\xdb\xef\x92\xe4S@iPJ\xca,\xc4S@\'\xdaw\x88\xc3\xc6S@\xd7;\xd4g\\\xd1S@\x03\x0cb)\xc9\xcfS@k\xc0\x01\x00\x83\xc7S@\x80\x08-\x14\x8e\xc6S@c\xe7\xb7\xb7\xc3\xddS@r\xe1\x18Z*\xc4S@7\x9eLB\xdf\xe3S@\x95\xc8\xdf\xad>\xd0S@\x86\xbf\x1d\xf8T\xd0S@\x84:\xb8.~\xc4S@\xbb\x1f\xa5\x03M\xd4S@\xe2\xd9\x9d_l\xc4S@\xaa`\xd9\xda\x1d\xc5S@\xe1\xefO\xdf\x1a\xc7S@e\x86\xad<\x1e\xc8S@\'2\xf0,\x98\xe3S@M\x8f+\xebD\xe3S@\x8e\xfd\xb0K\xf7\xcfS@4\x07&\xc4\xf3\xddS@\xac\x9am\xc3\xad\xc8S@q\x18\xa7\x11`\xd0S@\x0f\xca\xdf\x07\xee\xcaS@\xee/]a=\xc9S@Y\xadr}\xb3\xc5S@\x06\xba\xc3Q\xd9\xc5S@4\xc9Z\x0b\xc7\xdeS@5\xaa\xf7\x96\xaa\xd2S@f\x8d\xb7U6\xd8S@\x1f\xcd\n\r\x1c\xcbS@\xb6\x9dN\x9e\xdc\xcaS@SL\xec8\xea\xc9S@\xd4\xb6\r\nv\xdcS@V\x0f0\xb9\xc7\xc8S@\x98v&F\xbf\xccS@\x92\xa1bq[\xccS@D\xd5\x98\xa8\xef\xc9S@\xf9\xf0\x9e\x10\x94\xc8S@\x94/\xed\x9a\xa3\xc6S@\x1b\xd7\x19d\x8b\xc5S@\x19\xd5v\x85x\xe2S@g\xefb\xdf@\xe2S@M\xa7ic\xa4\xdcS@W\x12G\xcb\xcd\xc9S@|\xf8\xa4\xa2\x1b\xe2S@R\xb1I\xbd)\xcfS@\xb0\xac\xe17\xec\xcdS@\x82![#\xd9\xe6S@#vi\xd34\xcaS@\x03#e\xb6\xd7\xcbS@\x1c\xb0<\x12L\xc6S@F\x1a\xd8=s\xe8S@\x84\x03i\xdc\xee\xecS@\xc7y\x0f\x06\x7f\xd3S@\xe2\x11\x08\xd9(\xc6S@\xab`\x16\x83>\xc7S@\x95bc2\xc9\xd6S@\xbd\xe5z\x11\xb3\xd6S@\xd2\xc4s\x0e\xcf\xceS@\x84j=J\x8b\xcaS@Y\x90\x81\x1d>\xc5S@\x04\x94\x92\xdeK\xcaS@\xd9.\xba\x8f4\xddS@\n\xcb\xea\xc7\x8b\xc8S@{\xef\x95-K\xc8S@\x1e\xd5\x8e\xd4[\xe0S@p\xcb_}P\xe7S@\xc9C\x11=!\xe9S@\'\xa6\xd5\x89\xfc\xd2S@aS\\\xa3Y\xc9S@\xeb)\xd5\x1e\xbc\xc9S@\xb3\xa8L\x0b\t\xccS@\x083\xc5\xeb\xba\xddS@ \xb43\xfc5\xcfS@\x13\x93\x99\xe9\xa4\xceS@\x80\xdd&\x8f\xfa\xcdS@1\xa3\xa6)\x17\xc7S@*\xd4\xdcf[\xc6S@\x1d\xeb\x89\xf8\x1b\xc7S@\xc3\xb9\x1a\xce\xa6\xe7S@\xf67\xef\xd8\xed\xe7S@8\x0f\xcaH\xc6\xc4S@w\xdc9\x14\xdb\xcfS@\xbf\xeb\x94\xadk\xd5S@\x1f\x1fM\x0e\x1c\xc8S@\x0c\x83\xd1Ov\xe7S@;\xe3\xf59\x16\xc6S@\x0f\x01@\xab\x8f\xdaS@\x00\x9e{\xcc!\xc8S@\xcd\x157\x9ak\xdeS@\x85\x1e\xde@y\xc8S@[U\xa4\xf8\t\xcbS@+dW\xd6\xd5\xcfS@Ub^\xe7\xdc\xd2S@\x8c{-f\xfc\xebS@\x9d^\xc2=\xd6\xdeS@+\'\xb9F\xec\xcbS@\xd1\x96]\xe5E\xc6S@\x00~\xae)y\xc6S@G%\xa7+\xec\xc6S@\x99\xd5\xffF6\xd3S@\xbe\xf9ud&\xecS@\x8aj\xd5Q\xf3\xb6S@\xe6zP\x8c|\xc8S@/\x92\xa8\x14\xce\xccS@\xd6dp\xc2\x15\xcaS@dD\\w\x9a\xe8S@L\xed3\xd5\x87\xc6S@0\x03\xb1=\xb5\xcaS@5\xac\x1dHy\xccS@JnX\x01\x88\xd8S@\xbe9N \xab\xc8S@\x954\xec\'O\xc7S@7\x1dg(\t\xd3S@\xe24j\xb0E\xbeS@3M4\xbc^\xbeS@5\x8b\xc3y\xcd\xdfS@\xba\xc6\x9eb\xfd\xd0S@5\xc3\x7f\xe6{\xcaS@\x8b\x10\xca\xf0\xe8\xd3S@\xff\xe0\xa2[o\xd6S@lN\x84\xafJ\xdfS@\xeb\xd5}\xd5\xf4\xd4S@\xda\x7fC\x0fX\xebS@9\xbf\\\xddv\xcdS@q\x1cxt5\xc7S@\xde\xd3\xe5\x8c\xfb\xc7S@\xbc\xad\x18\x0cJ\xcaS@\x1a5Y\xb3\xe2\xccS@\xf3\xd7vW3\xe8S@\xb00\xf0?\xd7\xe8S@\t\xe2\x8b\xc8_\xcdS@\x17\xa6T#\xca\xe5S@\xa4\xb4\xa4\xba\xfd\xdaS@z\xfe%eJ\xcdS@jd\x03\xa7Q\xe1S@\xdd\xfe{ L\xe9S@J\x10|\xb5\x1d\xd3S@\xcb\x94m\xa1)\xbeS@\xf5\x88\xe19)\xdcS@,\xa8\xe4\x14/\xc9S@\x0e\xd9\x7f\x18\xdf\xe8S@\xadJ4\'\xfa\xaaS@/\x11\xb9\x99\xb9\xd2S@\xffW0\xda\xa4\xffS@\xe7\x80\xd2v\xd4\xd2S@\xa2.\xeae\xfc\xd6S@t\rN\xcec\xbeS@\x8d\xd0\xeb|E\xdfS@\x19B\xc9eV\xd2S@\x0cs\x15cs{T@\xd4A\xaf\x0bV\xd7S@F\xf1\x8d@\x9a\x07T@\xd6\x98K\xc2D\xe4S@\x89\x04\x93\xd7\xc9\xd0S@T>\xf9\xa7\x8a\xd9S@\xe1\xf8\xf8K+\xc8S@\xe3\n\x06\xae\x06\xc9S@\x87\x1d\x08\x87\x06\xddS@?\x87(\xd3\xe1\xbcS@\x18\x02\xf69\xce\xd0S@v\xf8\x17\xa9\x1b\xe3S@\xde\xdc\xcae[\xcdS@\x95\x94\xc6\xcb\x07\xd2S@\xeet\x83\xec\x1d\xcdS@\xca\x9f\x94\xde!\xd6S@l\xc2\x87V4\xceS@\xa1\xc8db\xc2yT@\xca\x9c\xb9,\xda\xe9S@\x93\x81@_\xb3\xdaS@'
p22
tp23
btp24
a(g3
(g4
(I0
tp25
g6
tp26
Rp27
(I1
(I5821
tp28
g13
I00
S'\xc5\xe2\x8d\x18\xa6p.@\xc1\xf7#<\xf85-@\x05h_\xfe\xba\xca(@\xe3P\x8e+\xd8\x8e,@\xb7,\x07\xf0;\x9e4@#\x94\xb6MY\xe4%@\x07\x1e\x93\x9dG\xa0/@\x9a\xaa\x10\xa0\x92\x1d(@\xe3\x1f^\xed\xad\xa0-@\xc7}P(x\x18.@x\xd6\xcc\xc6y#-@\xeeS\xd7\x9a&5*@b\xe7V\xc6\x16\xbb(@\xc2=\xe2\xab\x8b\xc90@\xe9\xaaA)S\x11/@(\xaa\x9fi\xe2\xea(@\x9cr\x83U\xbb\x88*@\xe4\x92!P\n\x830@\xb5a!)\x0f\xb5.@\n\x7f\xa2\xd9\xa3\xc2(@\xb4\xec\xbd\x19\x98\x83*@UNi\xd5\xc9\xf9,@\x82\x01:\x00\xec\x11/@cy\x88\xd3\xa2V)@\xda\\\x9aV\x97\x85-@\xab(\xdaE\xd2K(@z=W\xeb\xe3\x08+@H9\x9a\x05\xe3\xc6(@\xbc\xc8\x17/\x19\xc3,@\xeb\x0fP\xc5\x85\xea)@\ny\x17\x91e\xa5&@\x7f0\xa6c\xa3\x0e,@\x81\x1ax\xff\xc4{)@\xfc\x0eu#H\x07*@\xad6\xc2\xc8\xaa\x14&@H\xb3\xa1\x18[J2@J\x19\xe1\xee%n(@_\xe7\x1c\xce\x8c\xc80@(R<\xdcQ\x12-@4O\xd6Mz=2@\x8d\x87\xa3\'\x9cD*@Q\xc6\xf1\x94>\xba(@8\xc4\xb7^\x9f\x98/@\'\xd5\xcaRq\xa5\'@TY\x8bH\x0cB2@%\xb1!\xce\xb9\xe6%@\x97am\xcbr/,@\x8d\x87\xa3\'\x9cD*@n\xe4\x0c%\xa9\x1c*@\x8f\xa7@\xde\x14.1@n\x0c;4\xe1\xaf(@\x08\xac\x9f\xe2\x80\xf0/@\x13\xe9\x06\xd1~\xce*@\xd7\xc0\xed\xceaS-@\x08\xfd \x8b\xe5J*@"\xb9\xa5\x01\xcd)/@\xf0\xd4\x93\x10\r\x9f/@\xe6\xe9]\xc1\x95\xc71@\xbe9wF`\xe3/@U\xc1\x8c\xe9\xb8x0@\xc4V:f\xb0\xb8-@\xbe\xa95\xac\xe6l)@n\x82{\xb4\xa7\xfe)@\xb1\xc1HE/\xe2+@\xbeRh[`*.@\x8al\x01Fv\xd9(@\x93Eo3Z\xde,@\x82;\xbf\x19#!-@\x8d\xe2\x95\xd7\x16}-@\xf5\xdbT\xeb\xb6\xde+@f!m\x01\x08\xcf0@\xc7\xf6\xe7\xb1+\x96)@B\xc0)X\x05\x920@\xa1m\x03Y\xe6\xb9,@\x89]4\xdf\x92i*@\x84<U\xba}\xe9*@\x11\xa4\xa8\x89\x9cx1@K\xe6\x89\x1a#\xba-@wN\xbc\xf6k\x86(@e\xf2\xf8j\x05\x15&@\x17G\xf7\x0b\xfa7&@#\xa7t6\xd7\xa20@\xf9\'\x9bP\x9d\x01*@\x8f\xd7\x02\xcc.\x05*@i\xa568\xcd\x8d0@?\xec\x03N\x0e\xf1%@q+s\xbb\\\xad-@Qw\xc6\xfd\xc6\xba1@7\xc6(\xc2\xb9\x7f\'@\x98\xf8\xa5"\x9772@\x8f8\xd6\xa59\n(@\xa1n\xb5\xceW\xea,@\x08X\xdfK\x86\x19,@\x86\xbf1W\xc2\xac,@\xf5\xaf\xcc\x00\x0e~\'@\xb6\xddYs\xb2\x19*@U\x1eW\xea\xc8\xcc1@\xa4\xcf\x80\x8e\xfe\xc5-@u\x9c\xed$\x82\xb8-@\x86\xd2\xbe\x14\xcc\xb4,@k\xc9\xb5o\xf0\x03&@C\xc8E\x9f\\\xa1\'@\x90\xa3\x074\x1a\x06-@3\xaa\\\x1bW\\&@\xdd<\x93\xffy\x1d+@\xcd\xf9\x80/\x03l,@\xa7\x9e\xf3\x85\x01\x93)@\xd4\xf3/\xde\xc6\x06\'@fh\xe4\xb8\xc7b.@h\xfd8\xd4)|3@\x14\xd8\xfd\xae\xf2\xb2/@zV8j\xa7\xc20@\xff\x97\xfc\x88S\x02-@\xd4\xf3/\xde\xc6\x06\'@e\xd7+M\xed\xf10@L\x0ewir\xef(@ {\xa9>P\x91(@M\xfcOb\xd3\xa9,@\xb2\x07\xa5\xeb\x19V*@\x82}\x1c$\x88\xd2(@\\\xc7\x95~q\x02.@W\xf7\xaa\x8a\x17\x03,@\x01\x9e\x0f\xe5\x94"1@m\x874S\xb6\x19(@jz\x07\x9a5Y0@\xabd\x12\xe3\x9b3+@j~2\n\xc7\xf5(@n\xee\xa1%(f-@~\xdf\x9a\xa6\x18\xd1(@\xe6\x8e\x1b\xe2\xb6i*@Q\x9e\x12\xbe\xf6w*@\x11\xf7\xddI\x9e\xb8(@{a\xfc\xf4Y3,@\xed\xfc\x1d-.n*@\x07\xb3\xe3\xf7\x9e\xd6%@\x19I\xbe5\xde\x10*@]\x0f\x14\xfe8\xf4(@\x8b8\xe9-\xa2\x80-@\x9e\xb9o\x18Ou*@\x9c\xba\x88K\xd5\x83-@SQ7X\xaf\x8a*@R0\x179L\xb8&@\xcb:\xf2\xbd\x81\x01*@\x01\xf8^.$w-@\x80s\xd8\xc0-1.@\xe4Q\xfd-\x8d\'\'@\xaf\xf8>\xf6\x19(1@_-9\xb6\x90\xa8(@j\xbdP\x82\x0e\xaa*@f\xd0,\x05N\xe5,@\xd3\x8c\x1bM\x9c\xaf\'@\xeck\'H]\t*@\x02\x84\xda\xb2U\xcd\'@\xdaQ\x835c\xd3&@M\x8a\x07M\xb6u(@K\xbe\xbaTM\xaf,@QY\x16\x9e%6+@B\xe4w*\xc8\xb6\'@\x95\xdc\xf7\xf3!\xdc3@c\x90T\xd2\xb2\xa81@\x97\xa8\xa83\x9d].@\xeck\'H]\t*@\x80\xba\xfe\xba\xf5\xdb0@\x16\x93\'H/\xcb-@\xd1UXWz"-@\x8e\xf3\xf2D\xf8\xf2,@\x7f\x1cZ\xa9@]+@\x1d\xa2\xac\xbb\xcb.)@M\xa1\xb0/\x17\x17.@\x0b\xa2~?\x89\xcc&@\xde\xa0b\xb4\x9b\xca)@\xa8\x88\xea\xd4\xcbw.@\xfc"\x9c.\xedf3@Nn\x8a\xef\x94g0@\x06@\xe1t\x07*-@=\xf8\xdc\x8f}\xce0@\x05\xb4\xad\xff08,@E4\xf5\x94\xb6\x90*@w}\xb2\x7fy\xb5\'@\x10\xc1\xe4\x84\r\xa9&@\xc5\x98\x84%\xb5n,@`\xa8\xadN\xae\x1f1@\x8a\x05\x00\xe1#\xc50@\xbb\xdc\xfc\xd4\xb0\xbe0@D\xd7;\xb2\x05"-@\xf7\xb27\xf6!\xc4.@\x19\xa9\x05\x15\xb67,@m\x9d\xf5[s\x97-@\xac\xa4\\\xe2:\xca0@-)+\xc6ZB)@\x17|{\xb3\x9f1/@[5\x95^\xd9\x101@_\xbeO\x08\xa0B,@I\xea\x1fH\xfe`4@\xe5\x8b\xbapc>(@0\x7f]\xd6I\xe1.@\x81\xe9\xa4K\xfc\xd10@\xf6\xdc,\xa0\xb4\xee0@_\xa4\xe7\xd4~\x1e*@\xa9_\xdf\x9c\xd10(@\x15\x04\x7f\x08\x80X-@%n\xf1|R\xd4)@?\x16#\xdc\xa5\x93+@B\xef\x9b"|#(@\xa9\xeeO\x087\xd3+@\'\xbag\xd3\x0f\r)@\xe8\x85m1\x0c\x1c+@\xf9\xc6=\xbcm\xc5&@\xf9m{\xd9\\\'1@g:\xc33s\x8d-@>e\xbf\x88\x1b\xe50@\x94\x81\x91\xb6\x021/@~\xdb\xa8\xaa\xca\x94.@VV\t\x81\xb0\xb92@\x8a\x0f`\x0b\x91\x18+@\x8f#\xb5%#\xf4-@\xd5\xdfI\xe7\x0fa-@n\xd7\xce\xa3\xcbS*@\xafL\x86\x85J\xdc-@\x1f\xf12A)I*@\x04F\xd4S\x86\x821@\xab\xf1\x84\t\x85\xbb(@\xc3a(\x02\xeb\xfb*@\x89 \x8eJ\xbf\x071@[m\xbe\xf0W./@\xd5o\x98\xd4>\x8d0@\x1a \x0fNU\xff,@=\x83\xa1\x89\x82!*@v\x1c\x8e\xc5\xa9b(@m\xb6v>\xaa\xae&@\xcb4w7\xd8\xc2(@\xcas\xd0iv\x8c-@b\xfd\x85]\xd8\x881@\xb5\xc5c\x94\x86\x841@\xcb*\x16j\xff\x8a-@\x7f\n\xeb\xbd6\x870@_\x1ft\xe3U\xcd-@\xaf\t\xa0\xcc\xfc\xdb&@R\xe7\x18@\xe8\x80-@\xcd\xeal\x9b\x9e\xbb-@\x8e\x190n9M1@\x02\xbcm\x86l4(@\xbb\x9e\x9cU\x02\x8a1@s\xa3\x8cB\x9a\xd4-@R\xad\xb7SM\'+@S\x0c\x907\x01\xce&@\x84\x8d7y\xdb:0@\x9e\xf9\x10\x8f#M+@\x8d\xd8\xca~\x05\x950@\x8d\xd8\xca~\x05\x950@\x8fr\xcaU\x9c\xdd/@\xfd\xe6\xf4g\xda)1@\nr\xc4\xa84N+@\x02,\xcc\x9dT\xc8-@\x10\xb6D\xe62\xe1%@\xef\xefi\x99\xbfC2@K\x08\xade\xbe\x91,@\x05,\xf9\x8a\x02\xda+@UrL\xdf\x17S*@-#|`\xa0\x98(@w\xdb\xb5o\x15\xf8)@S\x86\x804\tC)@\x01\x9c\xab;v\xbc1@\x82F\xfd\x8c\xb9\xaf\'@n\x8b\xbfE\x0231@\xc9\x088\rDi*@BA\x0c&d~/@\x1ck\xc8w\xee\xb21@\xd73\x14b\xba\x80-@\xc3\x9a\x87\xba\xfeR-@\xda\xbe\x1f\x17\xd2:,@3\x01\xc275G+@8\'\xf6\x92\xcb\x852@\xa4\xbe\xcf\n\xe0\n+@\nf\x84\xfdd\x87*@K\xd3\xfc\xd4\xfb\xf1/@\xaf\xc4\xd0\xe5\xeb\xf5+@G3?\xd9=\xb0\'@0G:\xa7\xeeX-@\xe0\x90\x94P6\xbc%@\x03PuB\x00\x0c0@\xb1\xb4\xf2Jf\\.@]\x07\xbeZl\xa1)@\x11\x02\x1d\x8b\x89\xae(@\xfe\xf9\xb8?\xa8\xa6,@\x97O\xd0\x92m\xf8+@\xf3\x92\xd4--&*@\x1a\x91A\x9fkv(@\x0b\xa2~?\x89\xcc&@\xcd\xff\xd8\xd5!\xfb.@\x1d\xfb-\xba\x054&@^\x1a{\x95|D.@%\x16\x10\x996\xc5(@\xbaT\x0e\x92\x99V2@1\xe0\xfb\xb7\xa8\xca/@8\x03\xe3\x94\xbe?*@\x8e\x0e\xdc\x84<8(@\x19\xfd-\xb0n,*@\xbd\x9a?\x9d\xef0(@\x1beh \xc2\x85,@\xab\xc4\xfaT\xd2,-@t\xda\x08\x00\xc9\xa3.@\xb45\x1d\xc6\x08R.@bWq\xfc4\x8a0@^\x07\x15\xfci6(@\x93\x8c\xfd\xa8\xf0W.@^\xb2]!\x05\xea0@\xe5.!b\x03:.@\x1a2\xd9@D\xf9,@c\x81\xd4J\xba^)@\x97\xec\x81\xe8\xa6\x1d,@\xfaN\xf9\x02\xd6\xd8-@\xbd\xaa\xca\xf6V5*@&1\xbe"h#\x19@\xc5\xa5\t\xf9L\xf0/@Fo\x18\xf7\xd9)0@J\x18\xdbE/j-@\x84\xbe["\x97.&@\xa9aj\xdb\xf4\x0b0@\xa5\xab-\x1f;\xec+@\xe9FD\x97\xaf\x98-@\xf6V#\x91!P/@ta\x865\xf3\xae2@\xa3\x1e.N|#+@\xad\xeaEp\x01\x111@\xf6\xff%"\x18~)@\x9f\xbd\xbe\xa3\x9aN-@\xb8\x91\xe7s\x1fg,@\xf3\x11\xe7\xa4\xf2?(@{\xf0x\x96J\\*@\xdd\x01J\xfb#\xda(@\xf7\x1a+,\ng1@x\x1c\xe2\x82A)/@\xfd\xfe\x97\xf44\xf00@0u\xedb\x9b((@\xc8\x91\xcf\xd0`/*@\xfc\x84\xf47w`-@\x9dKn\x10\xd9L(@E\x8e\xc4(v\x13*@\xbav\x07\x19^\x06,@\xf3\x90r\xc0\x0e\xc5,@\x1d\x81\x96\x93\xacY*@\xb5b\x1d\x90W\xfb0@\xa4\xa3>LB\xc1,@l!\xf1\x17\x07\xb7.@\x95Xq~\xa0\xa6.@\xac\xbd\xcdzm\xc5-@\xe1\x88~\xfe\xa3U/@\xd5(q\x94\xa5\x020@Po?9\x1cP(@\x10\x82Tb\xe2\xc4,@W\x12\x08X\x9c\xdf0@L\xc4@\xc6\x86S(@)\x19I\x8e\x95\xd00@-"\x07\xbf\x1870@\xb77\xfa\x81\xcbQ1@\xeb\xea\xec\xff\xbdC*@\x0f\xd4\x01\xa6\xff$1@Y\x83|J%\xba)@\r\xd3\x9e\xb3\xc9\xae,@\xcd{\xa6d\xec\x8c.@4,a\xd8e\x98*@\x83\xc2\xa9\xc9R\xbb0@6\x16r;\x8b^-@+\xe3(\xfd\xd7W(@]L\xa6t\x0e\xe60@\x90b\x08\x0e-#+@\xcb\xe3\x99\x1a6\x1b+@yp\xab\tS4&@\x88\xd8tp\xa8\xa2,@\xe8\xc4\x82\xf6s\xb8,@\x96\xe52d\x86\xa5(@\x02`\x10,-\x9f,@\xc3P\xe9\x0e\\\xb7(@;n\xdb`\xfc\xc6-@\x97(]\xc2\x06E-@\x96\xe52d\x86\xa5(@\x92\x8d_\x16Gh(@\x80\xbd\xd9\xfb?i4@\t\t\xd9\rE8-@l\x03\x93\xd8\xce\x89-@=\xf3\x92\xf9\xfd\x92,@D\xd8dg\x9aj.@\xfa\x00\x00\xee\xb8\x92*@\x89\xfa\xeb\x8a\tQ,@\xd34k\xdb\\N*@W=\x01"\x80\xb21@\xc8\x99L\xfe\xd7n)@f\xe3h\x84\xdeW0@\xec\xe1\xabn\x13N.@\xf4!pU\ty,@\x9a\x99\xd1\x1b\x97\x82*@f\xf8J\x80\xba\xf6\'@\xbd\x14y\xdeV\xdc*@\x87\r$\xaa\x12\xf70@\xfb\xdf;\xa0\xad\xe70@\x11\x80\x8c]\xf9\xb5-@\x12"\xe9\xa4i\xac(@X\xcf\xdc\xce1\xf90@\x00S\x83-X\xf50@\x08\x0eN\xf3\x93E/@\x10\x8c\x97\x10;\xac0@\xdaC\xddbl\x83.@\xa7\xec\x1a\x8c\x7f\xef0@\x14fS\x95\x00\xf2)@\x1b\xc9)w\x98_2@N\xfd\xda\xa5\xe8\r/@\xba\xec\x9e\x87\x07\xf1,@\x02l^;\x0b\x1a/@\xb1\xbf\xeb\xecB\xee-@\x9d\x03a\x02\xc3\xe1+@\xaf\x1a\tb\xa10\'@a\xa80\x10\xf9w*@\n4\xf4\xd0\xc4\xfd)@\x9fwBvH%1@\x8et_\x8f3o+@v\xb1\x06\x1d\xba\xb4&@\x93\x18\x8d\xed-\x80(@@p\xf9\x16[\xe5/@p\xfd6t\x08r,@\x03M\xb0.q\xa8(@\x89\x9cJy\xe8x*@\xce\x00\xae\x8f\xf3\xe5*@\x86\x8b6$p\x9e1@g\x18\xff\x00\x8dw.@%\xd6\x16z\xe3j%@\xc7\x1dA^\x9b\x17(@\x1e\xa4X\xc7<\xa80@\xc5\xd9\xe5\xa1\x9br-@\xf5\xfd\xf0\x01`\xf5\'@\xfc\x83\xbf<!.1@\t2\xb0\x8d\xc1\xd20@\xc4\xcb\x10=\x9d\xea)@\x1d\x8b\xe7\xc3\xe4\xca+@\x1e\xc94\x1b\xd7\x82)@\xaa\x0e \x8d\xbe\x95%@\xaa\x87\x01#\x98\xad(@`\xa1\xaaW\x92\xe6.@Q\x8es\xc9\x14\x9b)@\xecs\xdd\xd5"\xac0@;\x1dy}\x8f#,@G\x056\x17\x88\xc8-@\xc2(\x1a\x9a+\xec0@\xc8_\xafAk@,@_\xa3\xa2\x87f\xc5,@d\x8f\xca\x1e\x9e\xe5.@\xab\xf52B%\x7f4@d\xc0\xbfU\x01\x804@L\x07\xc4l\xe9\x9b/@\x02\xf9\x9f]$\x83,@$\xfa\xcf\xd6x\xf0(@l\x1e=a\n!*@$\xac\xa9\xfc\xdc\xc5/@\xa3M\x9a\x81\xb8\xed\'@\x05*\x10W\xfe\x1a)@\xc27a\xcbK\t,@=\xe9aQy\x8d\'@\xe1;\n/PR-@\xf2\x7f\xa7Uvi,@7\t\t\x1d{Y.@\x15@\xa7/@\xcb(@\xefK\xadR 02@$\x84Ew|\x1e2@\x0f%D\xbdJ\xb31@+\xec"0Rf0@:\rT\xaa\xd2\x8b)@\xcc\xcaI\xc0\x0b\xa4)@\xc5DT|VE+@\x8e\x86\xe7?o\xa20@\xd3\n\x85\x7f\x86l*@\x9e\xac\xf8\xe6\x14\t-@\xe4Q\xb1\xd7o\x16*@\x02\xfb=\x025\xf81@\xb7\x1e\xaf}\x8b6(@_#\xf0\xa0\xbd\'*@\x0f\xa4gv\xcb\xc9-@P\xc6\xdak8\xa7,@\x86,\x15\x87\xe2\xdd(@\x81\x05?\x80\x9b\xdb0@\xf4\x08\xc0x%?0@\xa4\xa5\r\xd3\x9fI)@\xa2\xa4\xf4J\x8d\x91(@\x99O\xaa\xdfY\x86.@j\x8fb\xfe\xda\xcc%@\x99\xe5\x1fVq\xd1)@q\x04\x80\x1am\x06)@\xa0\xcb@\xe2\xb6\xfc2@0\x8d\xd5f\xc6\xd4*@\x11\xbe\xb4!\xd1\xc52@4\x9cWK\xb0\x80+@\x7f\xc3m1\xc5\xa62@\xf0\xe7\x05\xce]p6@\xa5\x12Yh;\xb9%@\x88\t\x05x\x02v-@P\xc6\xdak8\xa7,@\x8fAq\xab\x03B-@_\x0e\xa0T\xa0m\'@\x91\xb0\xa2\xa4\x97b&@JI\x85\x9f\xf1V&@\x1a\x1a\x06\xd5\x94\xd3.@"\xd8\x1cV!\xd7.@\x01\xe7\x17\xfaL\xe8-@\x9c\xcc\xb9\xb5\xe2\x03)@4\x12\\p\xd8\xf2*@\xe4,H\x1f\x15\xfe+@p\x9c\xbc\xc4\x18\xc5\'@\xca\xcd\xb9\x0eno(@\x9e\xe9\x96Q(d2@\xaf\xcf\xb0\rd\xd1.@\xc9\xe80\xe8\xb9a,@\xf1?\xc5\x97\xe6\xb5(@\xcf\xa5Qh\xe9e*@9\xe6\xe9\xab\x7f\xd3\'@v9R\xe3$\xab&@\x11\x14\x13\t\xcf!)@7j\xact\xa8\xdb%@\xdd\xc6\xfd\xc0\xe7\xc2\'@\xc4\x12\x11\xbe\xef\xd2(@]\x9f\xc8+:\xd12@\x1e\xed\x19\x01+k\'@\x95Tu\x92\xc1\',@\x1a\x89\x82[i\xf5*@\x9e\x9b/\xbf\x82\x08-@\x97Tx\xa2\xfeW.@4\r!|^\x08*@M\xe5\xe8\x99D\x9d,@\xea 7\xa3\x93\xb7,@\x0c\xb5\x19$\x0c|(@\xe2\xbfm:;\x840@\xdf-`\xa67,0@\xc2\x90\xbb\xb3\x07\xf20@_\x93\xc7E\xea`0@u\xac6\xf3`\x14"@\x81T\xf1\xc6/\x19)@\x8eZk\xe9\x94\xc5)@\xb2\xcfr\xe6\x8e 0@\x96\x7f\x11\x91\x8dF+@+\x80\xef\x94Z)*@\xddz\xd4\xb8X\x01+@\xfa\x1a0\x1f\x99q.@\xe4w\xa2\x8b${(@\xc0\x9ap\x0c\xb8#)@\xc6!\x00\xbe\xba\x8f.@\x8ag\x98g1\x95!@c\x08\xbaZ\x14#+@\x0f\xb7_\xb1i2-@\xe8\xb1`\xec\xacH)@\xceUQ7&\xfe,@\xb4X\xe9u\xe1=*@\xcfWL{\xe3\x18.@\xe8\x98\x1d}\x9c\x13)@\xa1\x00\x01\xa4\x842-@_Pg\x95v[*@\xa8\x9a\x051\xdaS0@\x9f3\x14\x0e\x1di*@\x97A\xd1\xbfR!+@\x84\xce\x1c\xac\xba^-@\xa0:T\xc0\xd6\xd7-@i\xce\xaa\xc1 %0@\x8e\xd5\xaf\xe4\xaa02@\x15)\xdf\x916\xe1-@6\xdc\xfe\xa7\xacn,@\xef#q\xf4\x9e{)@\x01\x88\xd2\\\xecr\'@\xae\x84P\xd3\xec\xf20@\x8f\xf9U\xef;>-@m\xb4\xb043\xbc0@\xf3V\x16hY\xf2)@\x93\x8b.\xc7\\k(@\xae/\xb98\xbd\r(@\x9a\x87\xba\x82KH.@2\xcb\x07\xda\xd2\xd4.@N\x03\x9d\xc0\t\xba\x1c@\x91R\xd6\x0e\x8an,@\xc5q\xce0\x9dV-@n\xf1\xc4\x1f\\\xcd0@0\x8a\x1b*A\xd30@\xb0\x9bJ\xbdx\xef1@\xbaU\xdd\xd4\x9d\xb82@O\x0ce\xe9\xf4V,@\x08X\xdfK\x86\x19,@u%\xd9\xaeK\x91-@\xb2\xeai\xa0\x18T&@\x86?F\x86\xd6\xfa-@\xa1\t\x05\xae<\x86)@\xc1y[\x18\x91T*@\x01\xb7%\x84\x0b\x00+@f\rOZ}-/@\x1bd\x1e\xe5\x1f\xb52@\x0c\x9d,&x\x18/@\x9e\x9b/\xbf\x82\x08-@B\xce\x07\x00\xd6N1@.\xae?Eq/0@\xea`|\xb6{\xc52@\x8ap\xf4\xf0\xb9\xf60@\xaf$\xe0\x8eqk*@Y\xc2\xcb\x08\xc6{(@\xb1\xb5Q\x8d"%*@^\xa9\x9b\x0b\xd5$)@>\xd7 \xd1zz,@\x91=\xb5K\xa8\xd70@z\xb4\xe6\xad\x15\xb0-@\xfa\x8c<ZG\x032@\x93\xa58<\xf6#.@F\xb0\xc1)\xf6\xf6)@\x8e\xfe\rd\xac\xb32@\xaf<\x9f\xf0\xa4\x8a-@\x81\xdd\x171\xb3\xbd,@\xf6\xc5\xb3\xc6\xb0\x8e*@\xbaZ\xa8\x94@l\'@}\xb0"\x04\x9a\xf6+@p\x19\'.g\xff&@\x10n.\xe3(\x8c0@\n\xab\x94*~\x1f0@i\x99R\xcb3\x12-@\xe7\x8f\xc3\xb2\'\x97*@\xf8\xa8\x88\xcac\x11.@\x1a\x80\x94X\xf1\x7f)@F\xeaS1\xaa\xba,@\xfd\x94Y\x99o+1@1y\xd5(\x8fc(@.\x02J\xd3\x87\xf6%@\x88\xfb\xbe\xd4\xce\xbf.@\xe4\x14A>C\xe0-@\x89\x01\xc8\xaf\xccw1@\xa3K\xe81\x19~#@\x1b\x90\x04\x14i\xca/@\x17/P\xad\xfd\x13\'@0\xcaMV\xa4\'+@\xe9b\xce\xcctz.@\x9b\xc4\xf7\xde\xa81*@\x1e\xcf\x07\xd2\x89\x8f-@\xc5\x84\x96\xf1\xe7\xa3&@)H\xd2jj\xbc)@\xf3\'LD\xd8\r-@#\xb8\xed\xd2=\x88(@E\xb1\xb2h\x06"1@\xe2\x89\n\xc1@\xca\'@\x91k\x93\xc1\x0e?\'@3Z\x0e\xaa\xf6,,@\x0cFW\x1a>\xc1+@\x83 \xe7*\xc8\x8d.@\x82\x1a\xc6\xf7T\x8e,@w\xa6\x95N?8*@\xb0\xc7$\xb9|j*@\xa9L\x1d\x10?#+@\xf4\xe5\x07\x96\x1b\x88-@\x94G\x8c\xda\x01z,@\x17\xf4B\xe7\x12\x8a-@\xab\xaeu\\\xba\xd20@\x03P\x19x\xdd\x02-@\xcc\xb3\xdb~\xeb\xc8)@\xe0\x92f\xfd\xfd\xd5*@\xccg\x80|\x80\x97-@\xab)sm\xe9\x184@e\xb9\xba{$%/@\xc2\xad50\xbf\x06/@\x06yv\x08^.+@o\xfc\xe4+\x990-@\x04\xae\xe0\xd1\xdbI*@\r\xb6yn\x89L-@\x03k\xcb\xa9\xd5\xd12@\x18\xcb\xb1.$\xc2,@\xda\xfc\xa6\xa7\xe9q-@g\xd4\x14\xad\xaf\x1f\'@\x96\xd2|%1\xdc(@*\xd9\xfb\xe3\x84\xa5&@\x1e\xe0\xbbM\xa4f\'@\x88\xc3==ZM(@\xd2\xd4oYZ\x1f(@v\xd8\xa0\x11\xc1w.@\x15\x06\x16m\x93\xa7-@v\x8c9+\xf0\x18*@l\xa3\xb3\x8ai!1@l\x87KU\xa6\xf2*@\xb3\xd8\xb3\x1e\x9f\x0c1@G\xe0\x1e\x99\x90\xdb(@\xa1H]8\xc4\xca2@\x94\xdf\xe8\xe2\x17\x9f0@W\xe5r\xa2\x87\xf9&@\x9b\x08\x0b\x8b\x9b\x92-@)\xce\xba2\x10\x80\'@3M&\xa9y4*@x\x1c\x0c\x7f\xf3\xe9(@\xf5\r\xbc\x1f\x85J)@\xf5\x8f<\x8a\x9d\x96\'@\xf8\x93\xdc\xc3\xd1\xf0(@r\xee\xea*\t\xb9,@C5\x12#]1.@\x02\x84\xda\xb2U\xcd\'@\xb6\xf0n7\x98\xae.@\xde\xa0b\xb4\x9b\xca)@I\xcc\xfdY\xd5}*@\xd9\xd4i\xd2\xb7<\'@T\x99\x114\xb5\xe8+@l\xf0\xdf\x85\x80D,@!Q\xfdEh /@RN\x88\xe8*r(@\x1f\tV\x19\x19Q0@\xa6\xde/[\xca\x17-@[\x8a\xe4\xd0r$)@\x93\x8f~\xb6\xd7\x86(@\xb1\x0c\x88\x84\xca\x0e*@\xf5?fX\xfb"*@\xce\x83E\xa8\xcfc,@Q\xd2\x931B\x14+@$\x91e\x18z\n4@_\x0e\\\xd8\x95t)@\xed\x12\xb9\x87fM(@\x9b-Acp\x1c/@\xdc&\xeb\xab\x86)(@*\xac\x8d\x8f\xf88*@\xea\xd5]w`\x0f)@\xdf\x88]\xebQ\x08*@\x89Wq\xd8-\xa5+@\xf5\xf9\xcf\xbdE\xfa-@\xea\r\x14\n\x03\x01\'@)!\x1b\x1a[\x8b-@*\x1f\xa0\x18\x8dY+@\xa6-g\xc9\x83\'+@Kd\xe7\xd4\x87\xc1+@\xa1rO\x1f\x90\x85(@\x87/p\x9d\\\x19*@\x91|\xf1\xe3x\xa1(@\xa2\xa1\xf6\xef\xdf\xe3%@\x8f\x15/:\xbfF.@\x01\\\x84\xe7\xa2\x8f\'@\xbf\x85\x89\xdb\x8a\x97(@C\x90/\xc0\xec\xcc*@a\x0c\xd8\xf6\xf7|.@\xd0\xacL\xec*2(@(\xf5W,>\x86.@\xd7\xaa\xb7\x8c&\x9a-@\xb8\r\x9d>\xf7U(@:E\xc4\xb9\x8e;1@\xbc\xe0h\x9f\xb5\x87(@\xae\x9af>\x965*@\x1e"\xf1\x0f\xab\xff-@G\x15\xdd3\x1c\x8f1@\xf6A&\x93\x90\xfd)@\xdd\xa2\xdc\xc4\xefc-@\xe9\x99\x87\xd6\x1f\x1d)@;t\xb2\xb9ad/@aT\x13\xc3\x04T+@F14v\x0b\xc1*@xd\xa5\xe5\xb9V(@}\x99\xbe\x81Zx-@\x01\xa6\x14\xa6#\xa4,@\x89\xb9@K\xce\xf8+@\x02\xaf\x9eW\xc5\x11&@\xe3\x82\x91K\x13\xea,@\xef\xa4sH\xd2\xd6-@H\x0b\xa0Zb\x071@w?u\xa0\xcb2(@G\xff\xc1\x1b\xd6p0@\xdf7\x00\xfbd0,@\x05\xf1\x95`\x19Y*@\xb9xo\xed\xf2\xc6.@\xa8\xbd\xa3 y\xf5)@\xb9\xac\xb4\xf7\xee\xf9-@[\xb1\x1f\x08T\xa7\'@\xa4\xf5\xf6\x17\xb2Y.@\xe4\xd5l[\xb5\x00/@!\x9et(J\xfa0@\x9f\xe2\xa4\xbdg\x8c0@\xe1P\x01\xf0\xfe\xc9(@\xfen\xef\x97\x93\xdf,@\xc2\x0f\xd5a\x98c-@\x15Y\x1c\xcdQj+@\xd7P\xa3\xc9\xe6\xcf%@\xd5\xfa\x90D\xb5\n(@\xf6\xff\x04{\x81*0@\xc4-\x9df\x93\x84/@\xf85\x7f\xfe\xd9\xe5%@i\xbf*D\xde\x9b0@2\xb49N\x19\xce1@\xec\x03\x90?n\xe6&@\x94d\x11\xe0\r\xb92@\x04\xd3\xda\xecy#-@\x90\xf5\x00\x880\x10*@g\xa0|\xf9\xabM-@f\xa78\x91\xcc\t.@\xc3\xd3\xcd\xad\xf3#-@\xf4\x0c\xbe\xf8\xeaG+@-\xd4j\xbd\xba\xa7\'@\x86>J\x12\x9f\xc4.@\xd36L\xde\x12\xf4)@$\xb4\xe7\x98z\x15*@\x84\xec\x9d\x05\x9a\xc4*@olS\x14\xf9\xef%@\xf5\x05\x8c\x95\x15",@8\x84DYrA/@N\x1d1\xc1\xbb\x170@l\x88\xd0\x84\x8c *@\x8fi\xdeN\xaf\xd7-@\xa2\xd9\xca\x0fx\xf0/@\xb6Y\x87\x93\x89w(@5\x16\x03\xb10\x00.@\x12Q\xa4\xee\x85|-@l\x88\xd0\x84\x8c *@\x05\x1f.m\xa9\xc9-@\x91\xa0N\xab{l(@U?Y@z=,@Fe"Sq\x121@\xe3*1\x9fnI2@S9J\x0e\xd0(0@Yc\xf7\x1d\x1b\x9b-@P\xc9\x81\xc5\x90\x830@0OI\xad9F+@\xda\x9fS7\xdd@1@\x10\xb31\n\x08-.@\xb27j\xce*\x03-@J!\x94\x01\xf5\x9a2@IU\x04o\xc8\xfc)@s\x95}\x93\r\x9d.@\xed\xd6\x11{\'\xa1.@\x87+\x18\xc2\n\xc7,@,A \x81E\xd40@^\xcc\xee\x07\xe6\xa1&@q9\xc0\x05\x8e\r0@\x0f\xc3\xd8\xd5\xb3\x06)@uZ9\xdf.\t.@\xc1\x17\xc4[0\x11+@%\x07r\xd6\x1e\xf1.@i\x84\x18D\x81\x862@Jzf\xe6\x1c\xf1&@\xf1K\x9cb\x8a\xf5(@$\x0e\xef\xe5\xfd\xd4/@"\xcag:\xbf\xfa/@\x8fi\xdeN\xaf\xd7-@\xceUQ7&\xfe,@J\xd9\x7f\x0f\x82\x9e&@\nf\xc8\x0b\x88\x9b(@6\t\xa8\xc8D=.@\xec\x01~\xf9o\xe8/@\xf2\xb6U*\xb5\xff\'@\x03\x12\x0f\x00\x1f\xfc\'@kVC\xe8X]*@\xc5u\x17\xf9j6.@_\x1ft\xe3U\xcd-@\xea55\xcd\xba\xbb-@\xa7\x90\xdd\xf18\xa62@\xacl\xe4B%\xff-@\x89*\xafD\xd9\x95(@\x18h\xed\x19h\x1b&@b\xb0\xda7\xdbt\'@+7%q\n\xcb\'@\xe4<A\r\xa9A0@\x89\x12\xcbv\x8eq/@\x951\x14\xc4~K(@\xd2\nU\x99q\xc5+@S\xd9\x83\xfe!\x1a*@\xbe\xa0\xb5]a\xba-@-\xcbS\xe3j\x9a(@\x95\xe9\tIj\xc21@\t%\xfbgSz.@\xc6\x196\xb2\x8b,-@<X(\x8c\x07\r*@\xb8\xa7\xfe\x83\xfe\x812@=[\x0e>\xb7>+@\x15\x8c\xe4\xa6L\xa6)@\xff\x80\xb1\x85\x9c\xc4(@\x0f\xc3\xd8\xd5\xb3\x06)@b<{\xee\x1a6%@\x14d~\xfa\x8a$)@\x9b\xdb\x03\xd3\xbd\xeb(@\xe2\x19\xc7\xe5}\x91(@\x87\xd1\xf3ER\x1a,@\xdf\xfd\x85|\xec\xb0\'@v\xb7\x98\x99?\xa1)@\xf5 \xe8\xd9\r\xc6,@\x8fM\x16\x1e+\xb30@\xd2\xcf\x95\xa8DC.@\xbf\x19Y\x1d\xfc\xdb"@\xb84\x98\x19\xeb\x8b(@\xc2~\t\xe1\xe4,*@N\xe8\xf4\xcd\x93\xfe&@\xa0%\x8c\xe6W\x83(@\xea\x1dT\xe1\xac;0@\xdf\xcb\xa1\xb4\x03\xf00@P^\x08\x06\x1d\x81)@Z\x8d\x17\x00\x8d!(@\xc9\x1eu\xc5\xdd\x922@\xb9\xe1\xbc\xeaX\xd2+@\xee\xc4\xcdV"\x0b2@[\x15\x9d\x8bS\x81,@-\x8e\x03{B\x99/@u\x00\x9e\xe7j!0@1dL\xf2\x1a\r+@\xf3\x8c\x97\xde\x05\x07-@#\xf3\xc6\xdcQf2@\x17\xe6^\x10f\x9b(@\x8f\xd0\x0e\xbd\xbb\xb4(@f\xd0,\x05N\xe5,@\x93D+H\x14\x9f.@\xd3F\xfb\x16\xb2\x18.@\x02\xe9g)\xa3\xbe)@j\x18Z+@\x9d(@\x89w\xed\xac\xf2\xf5(@\xc4\xc6]\x0bgm$@\xab\xe9=\x10#K/@\xab+\x88\xc9w/)@|\x9d{g\x94\xe2#@\xce\xf9:\xa1I\x11-@RN\x83\x99\xe1\xff,@\xc0\xb6\x99n\xff\xc9(@%{\xf3h6\x95-@(~\xa7\x1f\x85k\'@\xa4\xbf\xfe4\xf8E+@L\x87\x044s\\0@\x87f\xb3=\\\xff*@\x11\x18h.hW(@]fz\x14\x9a\xed0@?\xecm\xbc;*+@F\x9a\xd3\xb9\xa3\x861@\xc4\xa9\xd7\x12\'W/@\xd6X\x90\xbbF\x86,@a<\xf4\xb3\x1b\xae\'@4\x9e\xe3\xf9[<+@\xe3\xfd#\xd3\x04\xcf-@\xa4\xc3\xfcL\'\xcd/@\x13\x7f@r3A+@N\xf8\\\xdcH\x810@Q\x06k\x0bD\xa2(@\x8c\t\xf0*\xe1%*@:\x7f\xf4b\xad\x05.@\x00 \xce\xf8\xb3Y.@]\xb9\xaa3\xc0\xbc-@\xdd\xf7GB\x8e\xea0@\xff\x00\xc3\xf8@#2@\xde-\x1a\xa1`\x040@\xf9<\xd4\xec\x1aG+@\xcc\xb1\xde\xd6i\x121@\x97\xc0_\x07x\xc0,@h1\xd3}/\x18)@N\xa4x\x80\xdf\xf10@\xaf\xe6\x80\xcd\n\x92*@\x7f\xa55\xf8\'\x9c.@E9\x7fn+\x101@\xcdy\x8d\x83\x8f\xcc,@\xcf=\xad\xba\xbd\xdf(@\xe4rE\xc0\x0f\x7f#@\xac\xd0\xb9\xe9\xcbx,@w\x18\xf7\x9d\xd2\xa4+@\xec\xed\xb9\xccz\x8e-@\xe2Kr\xcf\x1d\t+@\xdd\xba\x8f\xc8\xed\x101@\xcc\xd5Nu\x86\x0f(@z\xb5\xc1\x94\x057*@\x15\n\x04lD\xa8,@\x1c\x8f\x04\xf8\xa6\x9b-@\x18\x89q\x17`\xb4(@\x12\xdd\xec\x81\xa8\xce.@\xf7\xdazN\xeb\r-@\xd5uO\xc7"y-@\xaa\t@\xb2\xc4\xd1/@\xa2\\6y\xc6\xe7*@\xb8\x9f\xc0K1\x001@\xec\x00%*\x8eh*@\xe8mm\x0f\xa5d(@7\xb7\x0cG\x8e@.@\xff-\xf2\xf7\xf0\x101@\xf6\xe7\xcd\raQ(@;Q\x8e\xd2#\xe8-@\x83\xff\xd4\xf1\xe9\xef0@\xf5w+\x08s\xeb0@\xf5\xa7\x04\x8e_)*@9G\x1f\x91\x18\xee-@\x85\x89\x05\xee\x86s.@\xac\xb5\xf7\xc7\x01h-@7\xd4\xa1\xc4\xdd\x81/@\x9eo6\xda\x06`*@\xc8\xfb\x8d\r\xfdQ,@}w6/]\x0e+@+G/b$Q*@\xbc\x9e\xc7o\xb0\xb5\'@\x95\xd8i\n\xc8=0@w\xc7\x9cf\xb8\xb6,@\xe2\x84\xbc\x94\xecO1@\xf2\xe7\xddpfM*@\xc4\xe8\x10\x89\xa2e)@,\xb6\x06\xca\x00\xff&@\xb5Q\x968C\xc8,@y mrm\x91(@\xab\x9f\x18\xb1z!+@T\xe3d)\xc7f*@\xfa\xb0\x7f\xe7\xa0Q*@\xa5\xa4\x8eN>8*@\x96\xd2@\xc5x\x8b1@~\xbd\xcf\x8d\xde\xb3\'@\x16h\xeas2\xf6/@\xeb\x15\x87\xf5S\x051@)\x1aB\x82\xe8\x0f&@\t\x12u\xc4\xb9>,@3U\x01\x934Y,@\xd9)\xeb$\xb3P/@\x9c9>\x01\xf8D*@\xee{g\x9b\x1f\xa90@cZ\x95\x81r)+@\x06W\xbaZ\xba\x9c-@\xcb V:\x08\xa3\'@\xac\x11\x82(\x9c\x891@\xf3\x05\xe2x\x12_(@\xe2\xd5\xbf\x03Ve!@\x11\x0fk\xfc+|(@\x8a\xb0\xf5\x96\\\x80(@\x9fr\xfb\xc7t\x96*@bp\xc4z\xb7\x94.@\x03B\x94\xc8O\xd4*@7d\xb0\xb7k\x8a-@\xfc\xd3\xacC%\xf40@\xf0\x00o\xa7E\x17.@\x12\x88\x9c\x94\xf3!-@\x98T\x07\xb6\x99\x10.@\x1a\xaa\xc2\xa6\xbe~-@\x9b\x14\x84\xd1)%.@\x15!H\xb1w"+@\x06\xe7\x12\x1e\x9c\xb0-@\xa5\x12\x87\xb3\xdc\x041@k\x08B/\x0eX0@\r\xe3\xed:\x8f_.@A\x10\xd5\x95\xc1\'+@:\xdd\xf4\xae\xeek0@\xb1\x197\x83\x0cP+@y\x0e\\H\xa9\xa3(@\xe1^\xc4\x0c\xba\xfc/@\xd4\x84\x96M\xb762@\xe1\x1f\x96E\xf5\x821@\xd0"\x8f\xf9\x03\x04.@{?sA\x9850@\xce\x01\xee8jY/@\x15]\xbb\xbd\x07\xa0,@#0\x08@e`.@\xb3\x96n\x83\xc5\xee0@\xaf\x03\xd4\xfc\x95J*@\x98:\x17\x8fUF-@\xa9\xe5>i\xe9R-@ \xf1\\\x00K\x01)@\x89\x8c\xe9k\xb0\xa9+@~\xb5@qPg*@\x7f4=BB\xf3-@\x8ey\xb9qY\xbe\'@?\xc7I\xa9%T*@\xb7\x10\xaf\x0fE\xbb0@G\x89\xf64TW*@[a\xaa\xe5\xa9\xf20@&\xb6\xc5\xde k-@\x04\x81h\xb0\xe0\xa0-@\xaai\x9fep#+@\x81E\x12\x91\xaf\xf40@\xe8\x89"\xec+\xd8\'@M+\xf1w6\xb90@\xeb,\n\x9dts-@\x80\xee9\x91n2-@D\xf8\xad\x18\r\xd20@J\xa9\xe4\xaft\xd90@$(\xf9\x9b-\xf90@\xbb\x95zd\xbd\x80(@\xf1\xec\x10xv\x141@o\xd2\xab\xd5 r1@\xfe\x80\x1bk,\x93+@\xb4\xda9\x1f\x9d\xf60@"\xfbe\x85\x95\x99-@T\x99\x91G\x91\x14.@g\xbc,#l\x94*@\xe0C\xa6\xf0\'4*@Z\n\xff\xf7`I.@\x17\xe7\xe0\x93\x1a\xc4,@\x9e\xeaU\xba\xb9;,@\xe7HR@\xff\xff0@N\xc1\xdb\xc7\x11\xdb)@\xe4\x87M\xd1\x97\x9e/@\xf8@\x16l\xde\x1e*@Xd\xb0\x9f\xe0\x86/@\xeb\xd2\x80\xb3\xd1\x91-@\x1d\x9d\x08,@n-@\xdc\xb2\xd3\xa11\'(@S\xccq\x97\xbd\x871@0\xad\xef&\x86\xf40@RK\x96\xc9\t\xd2)@~\x8f\x1d&Xk(@\x1e\xa9W\x83\xb8N*@\x95\xb8P\xc1\xe8Y+@[\xfa\xb8\xe6FB,@{"\xf4.\xe7\x9c*@\xd8\xd6\x1c\t4,.@\xff\x84\xf5\xe4\x15\xfc-@\xcb V:\x08\xa3\'@<\xae\xa5\r\xe9S0@\x8e\xed\xf6[\xac\x02.@\x08\xfb\xe4\xaeD\x15.@\xab\x1f\xa9e6\xec0@JW\xc7V\xadX)@\xf3;\t6\xac\xf1,@o\x17|~\xe9\xe5-@\x95\x045\x87km*@\x80\xbd\xd9\xfb?i4@~k\xe2\xd6\xf7w*@\x15\x0c\x17C\x9b\x010@4\xab\x1cW\xdc\x19-@c\xac \xda\x17\x02+@\x98;\xaa]\xea\x8f.@\xd4\x17\\y<\x99-@\x1d\xf1D\xfd\xeek4@\xcb\xdf\xd4\xe3\xb9\xe3/@5\x0c\xd3Y5\x89.@\x1e\x86\xbdN\xb9\x8c-@nA\x03$\xdb\x080@\xa2}\xd2\xbd\x93\\-@4\x90\xb7\x19\xfe\xf0)@"\xff\xf9\x8e\r].@\xb9\x18\xce}b@-@\x16\xe8o\xca\x81\xf8,@!\x15\xa4\xc4Tx.@\x19\x0f\xcb\xae\x95\x0f0@\x1bU<\xb7m\t*@_c\xb3\xbe\xb5?*@nZ>j\xea\xa1&@\xb9w\x91\xe1\x9f\xc32@\xb4\xd7\x88Z\xe0\x891@#fi\x94e01@\x90\x19\xc1\xd2\x18\x04*@\x83S\x9d[L\x1e2@\xbf\\\xe7\xa8rR,@>e\xc6\x15wJ+@\xe4\xec\x7f\x92\x1d\xfc(@\x1e8UR\x95\x1b-@\xcb\xfb\xbd`Ji*@\xba2UI`\xe70@\xfc\xe4\xaf\x8c\xab\xf60@JVZ\xa13\xba(@\xf2\x98\xbd\xab\xf4\xae,@\xdf]#\xad\xad\x871@\xd5\xde\xf9\xf8r\xe1%@aI\xc06\r\xe9(@\xa8KECX\xeb&@`\xca\r`N\x8d\'@\xa0\x10V\x00\xec1)@\x10\x96=\x93:\x18*@\xe6.\xb7\x845\x99,@a[\x1c\xce\x92\xa8,@\xa2\x93\xb3\x19\xc3\xf6*@\xc6K\xcb\xef\x84\xf30@\xa7\x1f\xf8\x18Q\xdc(@%L\x8c\\\xe4\xf1.@\xe61N\x1c\xef\x0c/@\x88\x97\xd7=K;1@q\xf6\xe0\xf0\xdd\x9d,@\x13\x9a1\x1d\x8d}3@hL\xc1\xc9\n\x061@\xe7\x0c\x90]6\xef(@>(>\xfe\x1d\x87*@\xa0\x8bc\x0b\xb3\x03\'@\xe61\xacJ:\xa2,@,s(\xee\\V/@Hx^\xd9\x04v*@Oi\xab\x8e\xd1\xd5(@\xb74W\xe4z\x05,@\x83\xa1\xb0\x81u,)@Hx^\xd9\x04v*@\xb1\xcf,\x9f\x1d*,@0j\xd0c\xeab-@\x1dke\x02\x04\x060@z\xc0I\xe1\x15\xdd0@\x80:&\x16_U+@#\xa7\x90\xb2=\x050@\x9f\xca\xd6\x8b\x98\xe4-@\xac\xb4*Ho\xba.@\x13\x81Z\x87\xfb|3@\x14l8\xad\xfa\x9f(@n\x8f\x84\x97\x9d{-@\xea\x05i^\xd0E-@\xcb!Jcj|*@\xfbcaa\xd3c)@\x8c\xd6\xba\xd6\xd8\xf8*@\xd2\x96Z\x15Aj*@\xd7A\xfa\x83+\x1d1@g\x86\x08 \xc6b*@EB3\xe9\x05\x0f-@=\xf3\x92\xf9\xfd\x92,@6\x1ej\xb678,@\xdd\x19\xf0\xfb\xc5\xf00@\xc2\x12B\xc08d,@\x8c\xa41:J\x06-@r\x0b\xa1\x99\xe9v-@\xa1\xd3V\x9c\xd9\xa61@\x1f\x86S\x02\xc0\xe7)@XTec\xa3\x01*@\xc1\xe5Z[!\xd7-@;\xb7\xbf\xd6\x13\xfd,@\xf9zf,\x1dM(@\x13\xfb`\xa9\x7f\xea/@r\xb2\xef\xc7\t\xf8)@\xc4V:f\xb0\xb8-@"\xa5ehy\xd5.@u\x96\x85\x17C\x832@\x03\x16<\x10\x12\x92,@\xe3\x16\xa9\x9c0\xb3,@\x9dI\x03\xcb\xb3\x9d4@\xea\xbd\x82\xdd\xd2a+@\xe7\\\t\xd7\x88\xe4!@V\x86cN1j2@\x86\xbf1W\xc2\xac,@\x98.\x0e\x99<\xba\'@ng;,\x84\xf3*@\x0e\xcd\xe7\x8e=\x89)@4\x8d$\xe0}y(@{\xd6\xcb\'\x11\x98+@e\xf6\xfb\x83\xcb&0@K)\xf4\xec\xf6\xe8*@]\xe1\x06\xdd[\xf0!@\xceeC\xa9\x85\x18-@\x189o#F\xa10@ng;,\x84\xf3*@\xc4\x14\xf4\xd6J\xfe)@gb\xbe\x9bQ`(@\xbf"\xb2\xd1\xbe3-@\x11\xbe\xb4!\xd1\xc52@t\xedy|\xdd\xec(@{\xf6\x9f\xee?\xd8(@9)\x00\x06\x004&@\x10:\xad\xc5>y-@\xaa\x00\xb7\x80\x07\x87.@\xf7\xc1zi\x8a0,@R\xc8UG\ri*@w\xde\xea@\xe1\xd8&@\x1f.\xc0\x0bi1)@\x94a/\xf3\x17\x16.@B\xf0&_\xd2`\'@\x8c(\xd4\xf7\x06\xca\'@N\xdd\xf5\xfc\\m+@\xc3%d\xa9\xf2~\'@\xd6"\xc1<Y 0@\xb6.e\x16zp2@\xe3\xdc\xc4\x1e\xb4\n+@|\xcb\r\xe8\x8b\xdb%@8\x0e%*\xdc\x18-@\xdb\xa8_\x1c\x81j-@\x19\xb1c\xd9\x11p2@\xb2\xa2\x90\x8f\x96\xaf+@\x87\xfc\xaeb\x1d\x95+@1\x04Bp5\xc5\'@g;gt\x99\x06-@\xa3!A\xea\x1f\xfe)@\xcd\xcdrU\xf2\xa12@\x8f\xf9\xe3\xe0\x06\xe3,@\xacq\xc5i\xb6s,@\xcb\xb9\xf3v\xb7\xd4-@z\x858\xc65\xee*@\xb6\xcdR\xb4\xe0\xd0\'@Y\x0fw\x0b\xa4\xf6/@\x8f\xd2\xd5\x15\x94\xb21@\xfc8\xbc\xf7\rd1@\x8f\xa79\xa4\x8e\xfb/@\x00:.T\xc85-@-\x99&\x02\x06\xb30@\x947\x13\xe77\xcb-@z\xef&\xce\xa2\xa5-@\\\x9d"\xfeM52@\x17BByAu2@\x12DoT\xe6R-@\xdc\xd2\x9d\x93\xd1u*@p\xe0\xaa=<\xe1+@I"3\x87\xe5\xd62@\x1b\xe5\xf4g\xa5\xda%@\x1e\x9cC\xfe\xde\xed%@\xaeX\x90\xc1\xda\xce*@Tl\x93\xce\x9c\xa84@\xb9qv\x99g)&@!&/\x7f\xdb\x80+@\x96\xce\x8bu\xf8s2@\x8c(\xd4\xf7\x06\xca\'@\xb6\\x\x9c\x9d\xf0,@6\xb7_\x08 d-@\x98\xad`\xfan\x10+@\x11K\xfcJ\xb4,.@Q7\x9au\x19\x86+@\x8b\xfdL\x84\xd2N.@\x8e\xc92\xd8[\xff+@tV|\x82\xa8\xe6*@;b\x17\xe0k7-@\xce\x0fo\xdbn\xf6)@\xa8\xfb\x8cRBP+@\xec;\xb9\xa0\xd0\x83,@\x00\x17]\xfcA\x9b-@P\x1d"\xc1\xb8x,@\xb9\x01\xc1%%\xde0@\xc5\x99O\xc4\x91\xca*@\x7f\xb5\x81 \x16:.@Z\xd3\r\xf7o3-@}0\x8c\xd0)\x02*@{A\xf3\xfap@.@\xe1\x91\xc4-\n|,@G\x076\x99\x9db(@\x14\x80\xf6\x00\xb7\x06,@#R\x10\xd1\x00\xc1(@\x99P\xecp?_*@\ny5\tk4)@\xfdLrB\xef\x91,@e{sa\xd9\xa6,@\xe7\x82\xd2\x11f\x04(@\xae\xc9\xc80\x1f\xe5%@5\x88(\x0bAA0@\x1dyv\x0e\x80\xa9&@\xf4\xd5\xbed\xce\xb5&@0\x98\xde\xe6Q\x05*@\xe2Q\xb7\x95\x81\x17*@\xc8\x11\xfd]>\xe0,@E\x13\xcdM\xd0\x83(@_\xfb\xd2\xa3\xd8\xba.@\x85\x80\x9a\xee\x85\xcc*@X\xb9a\xcar\xcc\'@\xc6\xfa\xf3\x16!\xd9)@n\x02\xef\xa7Q\xc3.@&E\xdb\xa5\x85\xbf1@\x97\xb1cG\xc6\xff2@\xa0\x9cp\xb9|\xba.@u\xdf`\xb3\x1c\xff.@\x15\xb30\x03\xd8\xed(@\xe8>:\x10{\xb5\'@S\xda\xcf\r!\xc4.@\x96\xb4\xeaL}\xb11@\x0b\x08|\x19\xd4\xf40@\xd9C\xb1\xfc\x8f\xf6-@~\xb8\xf4I\x8f\x9f,@\x823\xca\xc6\xb7G2@\x80\x89\x8b6\x11\x04/@p\x82@\xb6\x96\xec)@n\xf5\x87\xbc`P2@\x10\x15\xcd\nt!)@\xa3\xff5!\xc7;-@\x96\x1bp\xeb\x97\xa7+@\xb2B:\xc5\xc64,@\x82\xd8\xfe\x9b\xb9\xa7(@\xf4:\xf2\xf5\x80\xfc-@\x99\xb2\xc3\xf5\xe0W.@saOl\xb9\xe8/@9\x1a\x1c\xbb\xac\x92-@\x98\x10\x11\xd6w\xb8+@\xa5\xbf\x94\xcc\xc9v)@J\x85\x00\xe3\xf5\xb6-@2\x97\xda\xcfcU2@>\\\xcc\x0e\x1043@\xea\xe7\x98\xea&\x1c/@:\xe0\x94\xf0\x8cc-@\xc5A1H\x1b\xf3)@oi{*C\x170@\x04\xb8&\xa7)\x8e,@\x8d,P\x83\xe9\x0e-@i\xa7\xb6](B*@\xe2\xa0\xdb\xab\xbb\x900@\xec\x10\x84\x98\xd1\xc8-@&\xfc\xcc\xcc\xc2\x0e&@\xd8\xa4\x86Z\xc9S(@\xc5\x84R,~[&@\xb1t\x95\x12\x04\x8e-@\xb1\xe27\x96\xf0\xe4)@YRT/\xb5\x15-@xk\x83\x8c\x0e\xaa*@wlib\x97\xf43@\xadl\xf4p\x8e\x1b+@\x96<\x9d\xe5\x12\xb4\'@I\x13\xd0t\x94[-@\xe0b\x10\xd4U\x19*@\xdf;[jW\x18-@\x80\x95\xd5\xfa\x02%.@;\xb7\xf4\x11\xa3+.@\xfd\xcaS\x9c;\xe1&@\x88\x8ec"A\x18+@\xd1\xfar\x85\x16|2@K\x9b\xca\xbf\xbey-@P\xf6Z\xbd\xbaA2@\x85*\xabh\x9f\x00*@B\xf2\xf4\xf7p\\-@\xc4\xf1y\xb1o=2@kp\x84>B\x8b-@i\x84\x18D\x81\x862@\x87\x87/F|\x1d,@\xbd\xdd\x9b\x14\'{-@_#\xcc<\xa5\xb90@\r\x91\xda:\xd9P4@\xeb\xe7\xca\xff\xdeD(@\xc1\xdaYU\xb7\xa9&@\xd5\xb2\x0f7!\t/@\xd0\x960\x05}\xbf+@\xaf\xee\x1d=[\xe0)@\x02\xd3\'\xd3\xa7\xb42@u\xe6$j\xa0P-@\xab\x9f\x18\xb1z!+@k=\x0c\x80\x12\x03,@M\x98\xa0*\xbf\xc4+@\xd0\x1a\xa8\x15\xc0\xf6+@|\xd6\xdaG;W.@\xf8\xf6Hv\xbe\xe6)@\xcd?36^\xc6(@s!I\xc2\xfe\xdb-@\x91\x93LEa\x050@i\xf3\x95\xf0\xf6\xa4,@\xab\xd7\xc1\x81\xe8\xbc(@\xeeDj\xb2\xd7g&@Q\x8c\x8dc3$-@\x1f<;\xba\xe0\xfc+@U\xaf@\x9f}\xe8,@\xfc=\xdf{)=-@S\xbaf|\xfb\x8e2@\x1d\xe1n\x9d\xaaM+@pdp2\xca\x18,@n\x01\xf6\xb9\xe3L2@\xf8\x1e\xae\x82\xaa\xfd,@g\xc1\xa3\x90\x85\x8f-@\x87\xe9_\x97\xc9K,@q\xebR\xe9\xb6\x05)@\xd8\x1e6\xfc\x92\x0b/@\x81\xbc\x07\xb2u72@\x05W\t\xf48\x0f0@\xa31F\xd9\x08\x982@\xe0\x92\xd7\xfc\xe0\xfd-@\x82I\xc8\xc8\xd6\x7f-@d\xb2jCQ\x1e,@\xff\x84\xb6\xaa\x92\x9f/@f\xca5\xb8DB.@.) k\xce\xb92@\x97{\x89M^\x06)@\xa7\xc5\xc8\xd9\xe6@,@\xaa\x16\x8c\x8b\xe2\xfd,@\xcc\xf5G\xac\x8b\xe20@\x96\x82a\xd6\xcf\xaf&@ I\xa9\xeeg%-@\xf4\x0e\x1ep\xbdZ.@\xc7oZU\xdd\xb10@)\xce>7\xcf\x02(@\xbe\x8c\x1e\x0c\xafS0@\xca\xc6e)\xb9\xce-@\xfe\x0e\xda"#\x12)@\xf1\xd6\xf7*-\xfc.@RC`\xefg\x93/@\xcaf\x11\x8b\xf1\xb64@X\xf19\xd6\xfe\x16+@\xd4\x88\xa1?\xdd\xf5+@A\x1b@Q\xce\xb0-@\xf8\xb3\xb3e\'G2@\xe8+\x84\x1f\x03@2@*2\x8e?*\xe5,@@\xf1\x94\r\x88\\0@$`\x92vTY0@\x9c\xb1\xc6_\x7f\x9e+@\xf1\xc5\xb7@\xccR+@\xd4\x88\xa1?\xdd\xf5+@\xa3\x00O$B\xa6-@|+\xbdN,\x1b+@\xdaq\xd1(\xe4\x920@\x11%\x17\xe1D\xbc(@\x82i\x94\xb5W[,@\x08E}\xc0\xf7,(@\x1d`\xccZ\xae\x15*@\x93\x1d\xb15\x0f\x0e%@\x8a\xae\x81RTb-@<#\xf8\xc1`E*@\x19/\xc3J\xa5\xea+@;A%)M\xd8,@Kd\xe7\xd4\x87\xc1+@ \t\xc6\x9fxt(@\xcf\xc7\xc5\xba\xb6P-@\xb9\xbb&\xd9!\x8d0@\x9a\xe4\x8b\xa4\x0e\xf9,@\x94\xf0\x9e\x91\xb2_4@\xd4\xf4M\x1e\xdf\xa3)@Y\x89\x87\xb9\xdc\xea.@\xb1\x92v\x07\xb0\x940@J\xc5\xa1u\xdc\x9b2@u\x8a\x9a\xca\xd9%%@\x1aS\xc9\x1f\xd8%1@\x94\x1b\xa0 \xfc\xf7+@ \xe1\xd2^\x92W-@\x84)+c\xc0\xe8/@\x02\xc5\x08\x11I\xc2(@\xef\xd3\x8a\xb3\x9b,/@\xd8\xb1\n\xeaC\xf3/@zQ\xaa/\x91\x12,@\xad\xac\xc8k7b.@\x0c\xa6\xebB\xdaZ&@\xa1\xba\xda\xb8\xf0\x01\'@Z\x85D\xe4\x1e\xc7-@\x1a\x8a+UT\x1f%@\xe7\xd4\xce+\x0b4(@pC\x87\xdaX\x92/@\xfd\xeb\xb3\xe5\xfe\x90(@;\xd0@\x02t\xb7,@3\xaf\xadU\xba\x932@\xe4\xfe-\xca\x85H0@\xc6.8q\xc3\xf5.@\xf6\xf4\xd1VM\x81\'@\xb3\x93S\xc2:b,@\xab\xcc@\xa1]\xae,@\x80\xc2\x8b#\nF+@\xddW\xa8\xf7\xbd\x1b1@\xd2\xc58s\x80\xca&@\xd6\x8e\xb0\xbd\xaa}(@Y\x14X\xacY\x8c.@\x94h\x12 q -@\xf530\xcb\xe7\x9c-@\xec\xad\x95 \x05\x83)@\xdf|\xfaWqw\'@\xe2\x95\xda}u\x8d(@]wM\x98\x0f\x9a.@#\x9f\xf0\x8d\x13o4@\xbf\xc9\\\xe9p\xba,@YH\x81\x9f\xee\x7f)@|\xdc\x14\xa0;\x84/@\x0b\xeb/OOg*@rH\xbb2Ds,@G\x03\x937/\xd53@l,\xc8\x1a\x93\xc8,@\xa2\xb8o\x8fP\xa00@W7\xb1\xe3\xab}\'@\xd9D\x07\x0e\x8c\x88)@\x17_\x0cS-\x9f.@\x1e\x1d\xffQ\xca<(@#\x9f\xf0\x8d\x13o4@\xb8x\x1aU\x9a\x85+@\xa7\x9e\xf3\x85\x01\x93)@\xf1yH\x99\xc8\x1a,@\xe4\x85\xb2P$\xdc+@\x97\xc7\x8c\x18S\xcd+@\xf1yH\x99\xc8\x1a,@\xb8\xe5\x8d\xdazL(@\xe8\xaer\xb7\x8b\xdb+@+\xd7P\x1d\xe1\x14,@\x01q\xa4\x15\xf0\xa52@\xb4\x96\xb2\x11\xd4\xbe,@\x1e\xfeq\x8c\xea\x00+@\xe2W\xe1\xcb\x9d\xff+@X\x17\xeb(s\xab,@\xa6r\xad\x15\x8e\xa8+@\xb28\xda>\x95X+@\xca\xab\x13\xbc\x1f\xf6,@\xffJ\xaeXK\r.@\xf4\x0f\xaeL\x84\xfa+@\x84U_Q\xe6\xa3&@\x00\x9f\xa0\x16\xbf\xc1#@>S*f\xf8\x9d,@]\xdb\x11\xb0\xee\xe6+@\xa2J\xd0\x18\x8d\x15,@\x8f#\x9d\x8c\xbf\x9d-@\xbf\x9d\xc0\xf0#\x00,@\\\xb3kK\xb6o(@\xa5\x7f\x11\xfbE+.@m\xd9\x7fTG\xb0&@O\xdf|\xcf(\xe8*@\x91\x9f\x90\xc46\xc9+@\xf4>\xfc\x1a\xf3\xc8-@\x15d8\xd6\x8a\xdb/@\xdf\xbb_\\\xab\xc7)@\xd1i\xa1\xc3\x06\xb42@\x9fxw\xfb2\xe2+@\xa4s\xc0\xe7[\xbe2@_\xae\xd6\xd8\xed\xbd)@\xfd\xf4\xcam\xc5*.@F\xdf\x1b\xe8\xe5\x8d0@A\xed\xbbe\x86\x0e/@\xa2\x19\xfa\xe1\xb6\xe5)@/\xfcp\xa2b\xfe-@9\xc9\x84Xb\x1e,@\x11\xb9\x00\xca\xdc\x0f0@\x8d\x017\xee\x0fx0@b)\xed?o#+@\xe0Iy\xa6\xa5(0@\x94\xa6!\tFZ(@\xc2r\xbe\x87\x01:,@\x97\x13\xab\xab\xddQ)@W\x1es\xef\x84\xc9-@yo\xd9\xbb\x901(@\xf4\xaam\xe0\x9c\xa4/@\x1b\xbb\x99\xe5h")@\x107\x98\xe7\xca\x05)@I|\xd61.\xdf)@\xdc\xd3Gl\xaa\x84(@\xbc\xc9Ac\xab\xf6-@\xa2\xf1\x16\xdd\xb2E+@\xa6\x0f\x04D\xcfK+@\x9b\xdd@\xfe\xa3B)@\xcd\x8b(\x8bM](@\x1a\xd9\xd9\x81|P0@\x0e\xc3\xad\x15 \x160@\x03\xfa\x10<g\x17/@N\x1e\x99\xea\rE0@\x05\x02\xe9\xd1|\xff3@\xb9`sN\x12\xf8\'@tzY3z\xcf#@\xb1\xac\xc3\xfc\x8a\xd5+@\xa8\x92\x0f\xfe^\x830@\xa8\x92\x0f\xfe^\x830@R\x1b\xec\x9e\x12\r,@\x9cH\x11\xe4U\xd4)@\xc2\xe1\xeaw\xc8\xe8)@\xa5J\xdb=o\x13-@N\xc2*m\xaf(,@\x97\xfe\xfe\xf6\xa8|-@\x9a\xa0\xd0\xd1R\xa0.@\xa6\x0f\x04D\xcfK+@r\x7f!\xd2\xbf\xf20@\xb7\xe2y6\xcbX.@q\xaf\xcdrp\x15,@\xd2\n\x84\xf6\x0cI)@\xd3\xa2:\xb6\xf2P\x18@\x04\x89\xc5`\xe0\xed\'@\xf3\xeb\x86MjB.@!c"\xc6\x0c\x85-@\x9e\xc6$O\xfe\x7f0@\x1b\x1b\x95\xcf(\xc9-@\x8f\xff\x0c\xe3\x90\xb4.@Uh\x0b\x94\rv-@\xb7\xb3Uu\xf6\xcd(@\xaav\xa7\x04\x11\xeb%@1\x14\xc1\xd6\xf8\xf30@U )\xdd\xbe\x0b\'@\xa8\xa5R>s\x91,@\x84\xe8t\xfd\xd4\xac-@\xd1\xe0\x18\x9f\xc4\xd3%@qc\x10o^\xcb-@au0\xd8\xd9\x82,@\x8b\xb67\xba:.+@W\x9a\xec2\x85\xba)@W\x9a\xec2\x85\xba)@\x0c\xae\xaao\xd14,@\xca\xa9d\xf6\x16\xae.@\x1fU\x82\xe7\x86(/@\nh<\x80[\x081@\x87\x19`d\x8c\xd20@"M\x17\xa3\xb0\x81,@C\xf4\xe8\x8a\x7f41@\xb3\x10Wa\xfff0@\xd8\xed\x99N9@-@pu~+\xefO-@\x1c66\xe9\x863+@\xc4\x0bD\xcc\xaf\xee1@3\xacWy\xdd~-@=\xd57\x88V\xbf)@5=\xd3\xbd\x92\xb6/@\xa2\xd8*\xe6\tQ.@\xbf\x92\xd9\x13\x06!-@\x85\xc2z7\x88}-@\x0e\xc1ZM\x9c\xd0%@l\x06N\xc3\x02-(@\xe9U\xb7)S\xf3)@W)a\x05\x9e\xf5+@\xe7\xa4\x1c\xb7\x99\xcc1@\x99@\xf3\xc8\xb0\xcb%@\xfa\xdd\x98\xe0\x11I,@\x85\xe7\xf6-\xc0j\'@{P\xdcZ\xe3w,@\xba\xa0\x14\xf8\n\x95%@\xb9\xac\xb4\xf7\xee\xf9-@S\x8b\xab\xbb\xf1\xac.@O\x9d1\x93\x0c\x8a(@y\xdde\x15\xa2\x0c.@V\xae8\x1f\x91\x95/@&|\xd3s\xde\x960@\xd3\xeaD\xf6\xbe\xf0-@5K\x8f\x9e\xfb\x1a&@V\xb4u\xf4 \x1a*@\x81H\xc3`\xca1,@\x0e\'\xba)\xf2f.@98\x88\xfc\x99\xfd,@\x8e\xfb\xdb\x0b\xbfw(@\x01\xeb\x97\xc9\xb2\x97\'@*\xcdams\x11*@\x1fq\x99C\x90\x1f(@gL \x81\x85\xc10@8\xa0\xf3F\xd7\xda*@\x08u\x1f%\xc8]0@\xeb|\x9f\r{O-@\xd2\x0c-\x9ew\xb6&@\x94\xcd\xe2\x18\x1e\xa2)@\x8a\xfb\x10h\x17 /@T\xe0\x9e\x0c\xd0\xb22@f\\\x97\x89\xa0\xcc-@YC\xf7\x93\xe3\x07.@e\t\xf9\xe7T}0@\x95\x95L\xae"\xb9\'@\x8a\x15Hp\x84j(@\xd3*&\xc5r\xfb(@\xf3"\x84o\x95\xcc*@@\xab)\x14\x91&/@3cD\xef\xcdo(@o\x97y\x91\xee\x0f)@\xaa\x93#\x16q\xfa/@\xa6\xb8V!z\\(@\x88_,t\x7f6-@\x1f\x89\xe4\xc60+&@\xa0J-T\xe5\xbd,@\x8f\xde\x1e\x90\xeb,/@S\xba\xa5F\xb2\x80(@\x06>\xfeJ\x95\x99-@\xc9\x88e\xa3m\xd7.@.\x89\r\x94e^(@S\xba\xa5F\xb2\x80(@\xe9\xd7\t\xb3\x98\x08/@\t\xde\x13\xbd\xa3A,@\xf8FP}o\xca0@\xd9v\x18/\xcbZ,@f\x95\x82\x7f{p/@\xf5\\\x08\t\xa6\xb42@\xab\x8fZEq\xfa0@\xb1\x13\xbeG\xfc\xcf\'@\xe2\xa2\xea\x9c\x98\x9c&@\xf5\x9f1\xf2\x0b\x9c0@:;\xb5}9r\'@\x94\xe2\x80k02.@\xf7\x92\xc7\xdci\xac0@\xc0#\xcf\x8b\xab\xa5.@2\xf1^\x02t2+@\xa39\x14\'\xf4\x84-@\x08\xe8\xfeZK\x92-@\xe0\xf0 \x9aI\xd9(@6\x0b\x11\xe0~\xd6.@ R\xbc\x89\xa6\x82)@a\xa2\xac\x0fT\x8e(@j\xaa\xd4D&\xc01@5\x96\xfc\xc9U\xda\'@\xab\x1bq\x1c*2%@\xfb&~\xedA\xd0(@\x95\x9a&\x7f\xc9\xe80@\x13w\xd4\x7f\xf8\xe8&@\xa2\xfc_\x0e\xbf\x01-@#\x91\xb0\x94\xbaO(@t\xdaH\x93+S(@\x08&\xef\x9b\xbc\xb72@\xef\xb3\x04`\xfa\x0f2@{<\n!\xfa\x8f,@\xae\x86D\x93\x81\xba)@\xac\xeeQ\xdd">0@}d\xc2\xb2W\xc90@\x9fDT\x1a\xe4\xab\'@\x82\xf6q\xe22U(@\xfa\x9c+6+\x1b%@Z\xed{6\xe2d\'@ \x7fOW|\xa80@$\n\xeb;\x19\x19,@z03\xda^\xf0\'@\xe3I\x8a}\xaa\x810@\x10\xbb\xc9\x0f3v(@\x12\xdcK\xcd\xb6l)@\x0f*\xcb\x90\x878+@\xfe.\xf4\xc1h!1@\xdb\x10\xb1\xb2\x0ct0@k-\x15(9\x95-@g\x13\x16^\x01\xe1-@1m\xfc\xbfB\x19.@\xaa\xe7\xac\x8e\xe2\'2@&\x1f\x98\x0f\x90K,@6\x96\xf15/\x00)@\xe3\xa8\xaa`\x93\xee0@\xa7|\xe5ycU2@;c\x00)P6-@\x94\\2F\xa6J0@HO\x024\xc5\xe40@\x94H\x00\xef|\xca\'@\xc6u\x8f\xaf}i,@k\xc9\xb5o\xf0\x03&@r`\x08\x94\xe8\x061@H\xe7)`\xf2-.@\xf9\xccjc*\x9b.@\xeb\\\xb2\xc1G\x17(@\xd7\xa0\xad\x16e\x9b,@\x08\xa8V\xc5\xb9\xbc-@Z\xde{/!\xe20@+\xee\xfb\xae"\x04/@\x08\xff\x87\xe6\x90\xa0.@\xe7\xba\x86\x1cap(@\x8e\xa1\x9d\xaa\\\xae%@\xc0u\xc9\xd6u\x940@rz\xa9\xc1Q\x18(@u\xfe2\x82&\xd9\'@B\xb7\x1b0\xect,@\xa2\xd8*\xe6\tQ.@K\x12\xdb[h,-@\xbapt\x9a}\x7f(@!\xd4\xd0\x0b\x9f\x0c,@`\xd6\x97\xa7\x025(@\xbb.\xfbrQn)@\xd4\x05\xda\x9a0\xef)@=zU\xf9\xea\xd40@\x1c8w\x93\xbb\x0c-@\x98FCN\xe4\xb90@K\xa43\xa2\xad\x13/@\xa2\x8fP\x9dO\xe4)@)`\xd7\xda\xd6`-@\xf9\x83=\x0b#C-@\xf97\xec:\xff\x8b1@\xff\x8e\xac4\x00\xc53@<\x0eE\t\x1c#-@\xd4Y\x8b\xdaj\x163@\xc6\xa2I\xd3\xb0\xe4%@\xa0\xbc\x0f&\xd5\xd5&@\xf7\xadd\x0e\x12d,@\xcaM\xcfJ\xcae,@\x15\x84\xd9\x93z\xd5)@\x8b\x18\xf2\xcc\x06)1@\n\xc6\x94e\x1e\xbd,@\x8f\xb4%Ij"(@N\x17\xe8\x1b\xa73(@\xc5\x8c~\x89\xbe\xa1/@76\xb4+\x9a\x1b*@\x8b[\xde\xe9\xb8n,@U\x1f\xfb6\xbf\xa83@\xccqqp\x81\xf2+@\xf1\xf3<Dw\x17.@\xd8\xed\x99N9@-@\xc7\xc3\x8fF/\x1b.@\x1eHd"\x89\xbe2@\x8f`l\x88a\xc1&@Z\x91\xe0\xe5B\x0b*@\xd7\xadx"Xm\'@\xffo\xad\x82$\xfd3@\xd5\x13+\xad\xb6r(@\xe9\x07\xc1\xffqD2@\xb3\r\xc3\xb5\x07o0@\xb5\xe5\xc5\xd8a$1@m\x11\x94\xf4\x07 +@\xc6\xa6\xb7\t\x19\x12+@\x03\x0e\xa0\x88\xe6\x88,@\xf5\xc4\x9cZ\xce#,@\xb2\x02:\'\x88\x8a(@z\x89\xe0\xc7n\x11-@w^\xac~\xa0\x192@g5[\x05\xde\xbb)@m\xa2*\x80\x03\xe9(@\x92\x1f\x87L\x1e\xb2-@\n\x11M\xbf\xb0*(@4A9978*@\x1e\x0faV\xbd\x0c0@C\xfa\x07g\xca\x19*@\xeco\x18\x98\xb5^-@\xb4\x02l\xb3\x86^(@\xb3\x9d\x98\xaf\xb6R(@w\x8a\x84\xcb\xff\xee0@\xf3\xb3\x18\xb1]**@\xd7\xd3\xc0\xdbS%*@6\xd2\xdfS\xf7\x190@o\xc9\xa1[\xfd\x0c(@@\x14\xbed7P2@\x93\xcb\xac\xcc\xf6P,@\x9d\x82Ab\xded*@\xa1l9\x9as_(@\x19M\xd9\xd7\xe8\xfc\'@\x14\xf8\x18)rF*@\'\x97\xfc\xc3&S*@\xb9\xf9o(3\n\'@\xe2B\x9e\\]`(@TI\xf2\xf8j\xe00@\xfeq\x18\xc8\x12\xa3,@C1\xac\xa09/+@\xae\xe1m\xfb\x9ec(@\x02\x10\x1bj\x9d\xdb-@xG\xcc>e\xe8&@\x91p\x9a\xcd\xcb\xd8&@<SF\x87\xd9\x86\'@\xed\x0c$\xc7\x08\x030@\x9d4\xd1\x91R\xa9(@\xaai\x9fep#+@\xe6\xb6\xc7Ll\x00\'@\x93\xcc\xe4\xd3\xbc\x92*@\xbb\x94\xb6\x17\xc9E.@\xf3\xf4L\xc0=;&@\xb5R\x8d\x9f\xd1\xa93@\xac\xaeu\xffH\xc3&@?VT;{\x8f-@@;\x8bN\xe2\xd02@B\xf0\x05\xe1$\xf0%@\xbf\x84D\x92\x82\xea%@\x12\x01\xcb\x8c\xd7\x15.@\xee\xc5&\xe2\xc0\xd5\'@\x8e\x0fkG\x93M2@\x12\xee\x19=&\x181@\xf2\x07\xb5)\xce\x821@2\n\x83\x01/B)@t\xa6\'o\xa8#1@R\xdf3\x00/x*@iLL\xcd\x0en*@ww_\xf4L\xea(@\xcf\xc9E\x9b/\xf0,@\xad#\xa8_\xa3\x9e\'@\x99\x89:\x8dw\x9f*@t\xae\t\x97J\xb5%@\xb1{)9\x18P/@:\x1e\xbe\x13\x0e;.@\xeds\x8d\xa9i\x9d.@\x81:\xd3"\xc5\x1c0@O%\x1a\xb6\xef\xad%@\x19\xcer!\x1c\xa51@O4\xd5!\xef(1@\xa9\xdd\xc2\x96\x9b\xdd*@\x03\xf3\xa59O\x1e1@@\xe1xlYh3@\x89\x85\x10\xf5\xe3"(@\xe4"\n\x02\x1f\xbc&@\x1fq\x99C\x90\x1f(@6P\x98\xa4\xc9!(@\xbdL*N\xf2g\'@(j]\xeasG)@H\xa3\x85\x9azf,@\x0e:\xef\xc4\xb5\xa1&@\x9e\xf2\x1d\xe2I\xd3+@\xb2\xb6\xa2\xa9-\x80-@\x80\xfb\xcf8\x03C)@\x07\xa4,\xa7\x16\xf4,@}\xb5Zv\xb9?2@\x16\x1eK\xe6&K2@t\xcc\xd8\xba\xe362@\x98-!\xa3\xfe\xc2*@z\x1f&\xd9^\xb9\'@#+\xf0\xdf\xdfm)@e\x8e\xd8\xd8\xed3(@\xd4k\x05^\xd2\xce0@%\x87\x84\xd3;\x90(@\xa7e\xa9\xb7\xdbv-@\xe7\xff-}\xb9h,@\xe7]\x91\xed+,-@\xc3A,1\xbbb,@o\\p\xcd\xa6\x08*@c&\x88{\xa2\xfb)@n\xbb\xbe\xa0\xd5+-@B\x92\r\xc9\xa2Q-@\xad\x93\xb0\x94\xbay-@\xaa\x12\x89d\xce\xa6(@\xdf`\x83o\x03\x04*@\xb2\x8c\xf8\x01K\xd2*@c\xa9E\xaa \x0b+@\x16Q(\x8cP\xa2\'@\xbc\xcbwfWI+@\xc9[\xa9 Rn(@\x8c*\x85\x01Q\xd1\'@>\x92\xb19\x08\xd1/@\xb7\x8b\x84^y\xaf\'@\xa4\xe4\x8cm\x17\xa4-@<8a\x11\xe1\xe3*@\x9c\x964\x9a\xe3\xf3&@3>v\x86\x9e\xd9&@\xc2\x13b^\xb2\xf7&@OI\x10\xbao\x08-@\x9a\xe2\x1fL\xda\xb6\'@\x98\xe4\xde\x01B!1@r\xedM\xa8+l*@D\xc9\xa7\x7f\x93\x7f+@Z\xed{6\xe2d\'@\x99 \xf5\xff\x1eO0@r\xc4\xe1?\xb8\x05*@\t"i\x19\x97\xb31@\xcf\x86\xc1v\xb3\xec0@\x04>\xef\xb1\xf9q*@\xe8\x97\xbf\x1c<\xd3+@?\x8d&a\xe8j(@\xcb9\xbe]D\xb72@9\x01\xc6\xe0S\x85*@{-o\x7f\r\xdf&@\xa0\x0f\x1b/(\x99(@\xb0Y\xe9S\xd8s-@\xe5\xb1+[\x8c\xfe0@s\xe5f\x96\xdc\x16*@\x83@O\x12vc(@mA\x1a=\xc7f-@\xae\x93\x17!\xc1\x9f)@U\x0b\x97\xa9\x11T(@e9\xdf\xa1\xf3\x87.@\xe8Q\xafn\xee\x8f-@y\xcd\xed\t\x11j(@\xef0\xb1jK\x96&@ \x95\x1d\x9c/\x88*@Q\x1b\xb1\xf7\xc5\x94-@\xaf\x8e\xe0\x06\xe1\xd90@M\xd9\x1d\x16\x0b\x0c-@\x10+\x10\n\xc7\x862@\xc8\xfe\xfe\xbfb\xa4,@qs\xdb>\x8f\xdd*@E\xac\xcd\xee\xb8\x8d2@\x0c\xdd\xcb\xf7\x84\xd1)@D\x9eOe\xe1\xb8-@f8\x04\x17\xc2](@\x91\xa7\x85\xd1\xd1\xf8-@el\xe1\xbct\xa01@-\x11\xe3\x06-\x17.@\x16\\\x04r\x07@/@\xe7\xf0@\xd7k[4@j8LD\xd8\x9c1@\x8bI\x99\xc8r\x9b-@\xd0\xe6\xb3c8\x8c/@|L4\xffm\x1c+@\xd2cy\xa9p\x81(@\xb2)\x03\xf9nA-@\xf92\xbd%\xc9\x1f+@\x85\xa8F\xc5,\xa7(@\xa5L\x15h\xb2d.@\x87\xfd>t\xee\x8b-@\xd7\xdb\xa8s\x04\xf4)@(\x86\xbe\x8b`\xc7,@\xe2\r\x14\xe1\x01 -@\xe9\xb08\xbf_\xd2.@A\xc2\xe6\xa0\xc7\xea0@\x0f\xfa\xe1\x03i\x8b(@\xb1\xd5\xb0V\xf8\x9c-@\xda\xfa\xe1s+_,@Wb\x1b+\xee\xa2+@\xf0\xc0\xccD\xb5\x00+@-\'OZ\xb63.@\xa3\xb9\x9f\xad\x9d3)@u\x87W\xc2\xf6\xbc2@\x9c+\x86J\xc7\xe1+@\x86\xa1=\xd3\xcf\xb3-@+\xa5l\x15\x0f\xdb)@\x93\xfdv\xc5\xa7~-@\xc3\x9c\xd2c\x01U.@\xc1\xffZC9\x15,@\xd0G\xdc\xb4\x85\x80,@\xbcj\x18\x94\xbd!,@\x01V%\x97C\xd4+@\x90Z\xcb\r\x90\xd4)@\xcf-\x02"5M(@\x16\xd0w\xee\xf2k,@\xc5\xb7}\xaa\xa9\xf6+@\xb7\xe2\xde\x8d\xfe=*@\x1d\tM\xaaw\x18\'@)o\xfaMB\xc4+@\xe40Na\xdc\x1e,@\x1b\x82\xbe\xa6\xfe\xc31@\x9f\x7f\x98\x01\x8d\xbc-@j\x08\xa8^\r\xcd-@+|7\xf1\x1a\xc0)@s3\x9c\xaa\x011,@\xf5\x17\xe5\xf6\xea\xc41@\xc2\xca\xbbn\xe3B,@\xd9\x04D\x82\xcc\xfa1@\xf4\x97\x1f\xf3\xd8\xfa0@\t{9\xadj\xff,@\xae\xe0\xb8I\xb3O(@\xbe\xbd\x14\xbe\xee\xce-@\xb5\x08\xdf-\x1a\xf6,@X,\xe6g(\x850@*\xae\\\xdamt0@\x18\xb9\xa4\xf4\xd5\x18.@V\x1dm\x9a\x87\x8e2@i$\xf8W`\t.@!{\x1b\xc9\x88C-@\x15Q\x9b\x8d\xcaX-@s\x9d\x84-"\xe50@\xbb\xd5\xe3\xa3\x98\x951@\xa88\x08\xbe\xe7\x85(@T\xce\xd4\xe9k\xba,@\x85\xd4;\x1bz\x98)@b\x01\xde\xb9\x89\xb3)@~u\xca\xf3z\xb8\'@\xa4\xcd\xf4"\x9e\xde0@\x03z8\xce\xe7\xe3-@\x9a\xbf\xa9\x92\xfd\xba,@\x1b\x9c\xd2\x0c\xefV-@b\x89\r\x7f\xba\x131@\x94?\x0e(\x9c`-@\x1e\x18pH\xb0\x1d1@l\xca\xe3\n~O1@y\xb7v\x10\xa4\xde-@\xd1\xa0\xb1E\x93!1@O\xeefx\xb1U0@\xa0\xc3S&\x97\x90(@_\xf9\xc0#<\x9a.@\x83\xf2\xcd\xa3"_,@\xb3S\xdb\xfc\xad\x0e1@"F\xfd\x99\x11?*@\xcd\xfb\x1e\x85:\x13,@\xd3\x98Vm\x97\x9f2@\xdd\xa0\xde\xce}\xfe.@\xffz[\xe4\x90l-@\xaaF_\n\xf8\x83.@s\x9d\x84-"\xe50@\xdc\xbbQ\xef\xd9L-@\xdfd\x14\'\'\xfd,@F\xac\x8d\xe7\x1d&)@\xdd\xb2\xec\'\xc1e&@\xe8\xec\xcf:\xf80*@\x05\xcd,n\xd6a-@\xcaN\xb1a\xcbm-@!pl0\xf8\xbd(@p\xd1\x0e\\\xda\xf50@\x11\xd9\xdf\xc5\xb5\xb90@\x03K\xaa\xd1\xe3\xb2,@I29+\xf5n0@\x06k\xa1\x1c\xf7\x0f.@ qh\x8d\xf1 -@n[i\xf4(\xdd(@\x87I\xd2^]t0@\xc7\xaf\xf8\x1e\xe3I0@\x12\xac\x8b\xac\xc7\xbc,@\xf0{\xe2\xc4}\x9e,@g\xba\xff\xd0n\x16.@Ax\x9f\xfa j-@\xdcA\xd6F\xfe1-@\x98\xc8Fi\x91c,@\xd3n\xe9\xd95\xd20@>y`Jv&,@E\xa8c&K\x04.@[\xec\x10\x17\xa0\x06*@w\x1e^\xdc(\x18.@t\x05t\xc2\xf9M(@_\x95%w\x05v*@\xc2N\xb3o\xf5\x10*@a\x83\xdcir}3@\xe4\xed\x9a\xeag\xbd(@\xa0-\xb4\x0c\x9f\xb10@\xe4\x1c\xd7R\xe7L-@\xd3?#\x0e\x85\xbc/@\xb2\xa1\xbd\xbd\xa3c,@-\xc4\xb3u\xe0\xb5(@*,\xf4\x95\x8a;-@\xf48\x9e\x16\xae\xeb0@\x89*\xbb\x90\xeb.-@|\x83\xce\xee\xc9\xe6%@\x06&Krb\xb3/@\xe5\xf5*\xa5\xd2\x01,@\\\xa0\xfc\x0c1\xf2)@\x84{H\xa7\x0eA.@[\xd2\xfd\x10\xbf\x90.@\x94\x14\xa9\x19\xfc\x192@\x18\xe2\xf0\xc9\xdb\xf4(@\x85\xd6\x85\xb7@80@\xf4\x0efL?\x9f1@\xd3X?\xf28\x151@;u\x12\x0e\x07\xac(@\xf6\xeb\xd0K_n.@\x86\xba\x90\xbf\x9a{-@\xff\xec\xb4\xb1#\x11*@\xaf\x11\x92\xd8\xe7\xc6-@\x83/\xf0\x8d\xfc\xdf)@\xfe\x8f\xb1:-\x17+@\x12\x92\x83\x1a\x0f\xed(@B\x88\x8c\xc9\xf1\xb90@X\x106\x013k0@\xcd\xfd`L\xe2\xf5-@R\x1e\x10\xf9(\x03+@\xed\xd4\xbb\xbe[\xe4)@\x95A\xfc\x9e\xa5K0@\xff\x16\xb6\xd9\xb1%-@\xee\x86w`p\x11.@\xf3\xc5*\x83\xec\xda,@\x03\xeeiZ\x04\x9b-@jF\xb2\xe0\xa0\xe8%@i\xa7\xb6](B*@\xbb5\xce\x80(\x98-@\xa3\xdd\x0fj{~-@\xf6:\xc7)\xc1\xea,@\x81\x95o\x91\xc8w-@F$=\xc2\xd3\x1f+@Ce\xf9\xa9\xb5\x05,@G%\x01\xe5u\xd40@\n\x1fi<\xeb@+@\xa2PK\x86B\x8c,@\xb9\x0c\xaa\xa4\xa0D.@\x0cC\x98\x82\xa6\xd00@\x9f\xe6\xcf\xf6\xcb\xf8,@!\x1d\x08\xbbWn(@L\x0f)8s\xae2@d\x03\x83Q\xfa\x12/@\x84\xa8\xd1z\x89\x0e)@\x89J\x002\x87\t.@rk\xba\x9f\x81\xb1,@\xbe[\xa6\xa2@[/@\x17\x84\xf7\xaf!C-@\x8cHd&DT-@\xf9\x9fw*\xb2E+@\x13\xd2\xb9Mq\x17-@Kwp\xbai\xeb*@\x0c\x0c\x0c\x8c\xc9|-@e\xfa\xb4\xdd\x1d\xd6.@TF\x9a[tz/@\x0c[\x99j\x87q/@\x9e0gK\xf9\x8c/@P\x81\xf0\x91l\xf2/@q\x83\x94\xe3\xa6\xd80@\x9d\xfb\xbd\xf7\x04\x950@i\r\xf8vg\xf9+@L\x0c\x98\x1b\xa8\x16*@\xdas,\xd9\xf6\x05*@\xe2b\x99\'h\xf4+@\xfb\x99\x12\xdde\xe9+@\xb5\x94\x9d\x1e@\x0b/@6T_)\xbf<*@\xd46\xa6\xd1.\x0c/@\x95V\t\xa7\xf1\xb9/@\xe5\x91m\x8c\x1a\x08/@\x18\x03-\xd8\x01c,@\xfb8\xf5\x8dKN(@4O\x9d\x13^\x06-@\x81\x8f\xc5\xe2z\x171@\x8a\x95\x8f\r1\xf8)@\xd9C\xb1\xfc\x8f\xf6-@WE\x12!\xf68.@\xcf9&\x8f\xd2\'.@\xbd\xb0\x06\xee,n*@/\xe8\xcc\x93\x1f{+@\xdaT\xc5\xdcJ\xc1,@\xf9\xccjc*\x9b.@\x1e[[\x0c\xe7\xc9-@iN\xd7w\xf5\xec0@\x8c5\x88\x10\t+0@\x16\xda\xc64\xb2\\,@\xa7\xaf@hj7*@\xfe\x9f.\xfe\xd4n2@Z\xde{/!\xe20@\x9dD\x90\x12v*1@\',\xb7\x98U{-@`\xa5\x87\xfc*i,@"I\xa9\xd8\xe7\xa1\'@\xef\x98\x1a\x04\x82$1@\xd4j\x07\x9e \xf9,@\xbf=\xb3*\xf4\x00-@\xd6$\x86\x95\xeb\xb9,@\x7f\x96\x7f\xf0/Y/@\xfa\xd6\x99\x1e\xb6\xa1/@\x9a\xab\x95\xc3\x1e\xf10@\x0e|)\xb7\x9az0@\x01S\xac\xd2\xf7K4@\xd1\xfar\x85\x16|2@\xaa\xc7\xf4k\n\xc42@\xeb\xd2\xe7\x9d\xda?(@\xffB\x0c\xec\xaeY-@\xbb\x80\x8b\xb2K\xee0@M^\x12\x15\xd9\xb92@\xde\xb6\x1e\xfb\xf7\xe10@Qz:!\x8cP0@\xc2d\xf0:"#/@\x90\x0e\x1f\x13`\xf00@A\xa8\x0c\xcb{\xad+@=\xe6y\x95;\xef,@\x95u\'\xc5*\xd2-@Da\xfd\x14\x02|-@m\xcbl\x10\x9f\xe7\'@\xbc\xe9\xa1\xa7,V-@\x13W\xed\x0f\x9ce,@;\x91\xc4\x17\x02\xd51@\xfc\xe4\xea\xeb\xfb\x8c2@6h\xaf\xb2\x07\x1e*@kC\x7fR\xd1\xcd(@\x1b\x9e\x93\xbf*\x820@i,\xdbG\x1e\x1b(@\xdcZ\xa0}\x97\x121@\xad\x9a\xb3\xa1\xbc\xa1\'@\x8c\xef\xb3n\xa1\xe8+@\x8cW3\x8a*\xbc\'@\x83A\xca_\xe8"-@\x13\x16T5\xbd\xeb\'@\xb2\xc3\xb1\x18e\x1e1@\xd1\xe3\xbf\xe4\xa8\xbb0@o`\xd2\xde\xc9\x00)@\xb5h\xa5}\r`.@\xa8\x0f}\x89\xeb>)@\xf8\xb7\xd8\\|\xbb0@\xd0d\xabF\x95\xc6,@\x8a\xf9R\xd1#N\'@[/o&\x8c\xfe&@\xc0\x1a\xf9&\xce\xa3/@I\xfcE\xf4\xe5\xad,@s\xb9W\xb7\x17\x94*@\xfc\xf4\xed6\x0e\xc1.@ui\xed(E\x15.@*\xf5R\\\xf6\xda/@`\x11\xcd\x92DW-@}\xe6\x00\xc1`\xe6/@E\x90@o\xcb\xd4-@\x82\x04\x03\xf0\x83\xc5(@\xe1Mz\x83\xb7\xad-@\x18\xf1r\xd4\x93\x01,@\xd2\xb6|\x90?0\'@G\xd5\xaavc\x02-@Ii/w\x02\xaa,@[\x7fWHg\xcb2@\x1f\x1bF3G\x101@\x10\xfbwi\xcf\x890@\x1b0\x9c\xdd\x8b\x91.@\xc2\xffj\x84\'\xcc(@\x9e\xb9\xc9bf|(@\xf3\xe7\xe1\x18\x8e\xb9-@\'%\x0b\x0f1`(@^\xc4\x1d\xe5\xdc\x9b\'@\xf8\x02\x96\x1f1\xd6)@\xc0z\x87\xef\xf7\x14.@\x19\xd0h\xb1\xdd\xc32@\xf7\x87\xe7\x1bm!-@\x87`\xe7\x10a]0@6h\xaf\xb2\x07\x1e*@{\xad\x98B\xf5\xc7&@\x8cS<\xd0\xd0(0@\xe2\x9c\xfa\xdf\xc28.@\xf8\\\xa6\x12b\x191@\x96\xd7\xf9\x15\xb3\x8b-@\xf3\xa3\nI\xfc\x82.@\x97O#\xbb\x1b\xe40@d\xba\xb2Y\x8b\xa8,@4_\x16\xcf@\xba\'@ja\x91R\x95\x0e.@\xeb\x0c\x86\r_\xb3&@\x17\xa1\x1a\xeb\x98c,@6\xf2G\x08\x91\x04\'@B\x86PL\x03\x1a.@\xa5fL\xae3\xee,@\xf8\x14\xb8\x9f\x99Q.@\x1b3\xb3\xd31\xbc1@\x1a\xb8\xb6\xa1\xe5\xc7)@n\xbd\x81\x8e2N,@\x89\xf7f\xb4dw(@8\xa9\x9e\xd0\xb8t.@H\\\xbc\xf4O@-@\xde\xfc\x91\xb0HX,@\xd1\x9f\x89\xb6\xabW2@\xed\xc8\x0c 7\x81.@\xb2\xedZ\xe8G\xfb+@\x9e\xa8\xb7"\xd3\xa0.@\xecM\x18a\\\xbc-@\x8b8\x81\xd0\xa29-@2\n\x83\x01/B)@\xad1Ig\xdb\xf1.@QE,\xf3\xc3%.@m\xc4\x91e4\x06.@5&\x93D\x8c\x90+@\xf66\\\xa7\xf9\x87*@\r\xa2m]X\xc9.@\x92_3P>\x02/@T\xb7\x19\xa2\xd7\x06.@#\x945\xe4\x95-.@\xd4\x04i\xbc\xb3\xd9\'@\xcc\x96\xef\xe6\x99\xdc0@\xa9\xd3\xe7/$\xad,@\xdd\xe9\x8d\x8b\xdd\xa7.@x\x06\xc5\xc6\xfc\x17.@\n4\xf4\xfe\xd5\x03)@\xa8\xd85\xed\xfe4,@\xcb9\xbe]D\xb72@33\x9f\xc2\x91\xf9%@\n/\x88\xab\x7f2(@\xec\xa0\x11[Ou(@l\xa7!\xa8sO(@P\x99\xaf\xe7\x02X(@\x81\xd7\x90\x1e\xb1\t1@\xfa\x99\x8d\xd5\xe5\xdc,@\xeazd\xd8\x88-0@N\xedw\nI\x0c-@\x02\xb5\xd5 \x873+@Gt\xd2\x05\\\xf4*@ng;,\x84\xf3*@\xec\xe6A\xbf\xa6\x040@\x84\x1d9\xc1\x0f\xc9)@\xcc5\x92\xe7g./@rf$\x90J\xfe,@/\xfd=\\Gf1@\xca\xd26\xbd\xe2T+@|\x9fG\xe7I\xb11@c\'\xec\xe1\xca\xa0.@\xb4\xfe\xa1\xa9r=.@Zj!z\x0e\xc7-@Q\x8dV_\xe2(/@\xff\xddi\xf4u10@\xe8\xe3\x8d\xd4\xb5t,@fO\xb8+\xd5\xdc-@$\x16v~\xc5\xb5,@M&\x00\xc4>\xa0,@\x80\xc2\x8b#\nF+@\x00\xa6\xf5\xd2d3&@\xca3\xe7\xa2\x7fb(@zW\xd1"\xec\x91/@\xc8kLL;\x07.@~\x1aLA&\t1@?\xaa{\x98@\xf2)@l\xf3\xe7\x04\xfe\'.@\xbe<\xc17\xb3+0@\xf7\xefw9\x0cs1@\xbb\xda\xd1\xe3<\x141@\x0c\xaf.\xd7\xf8X+@\\m\x1b\xac"h*@\x892\x02\x17\xe1~,@1)\x8ca\xa5\xa6(@W\xab>@\xfa\x972@\xa4-\x0c\xf8+0(@c\xad\x14(:)(@\x1b\x89b]\xf0\xa3/@3l\x1cVX%-@\x19F\x0f\xe4\x92\x1d)@\xd0\xb5\x9b\x18\xbf>.@w\xb3\xb8^\xb2,0@\xd0\x0cU@\x99\x980@\x9ft|\xb0\x10\xb9\'@\xcf\x86,9\xaa\xbb2@\xb0w\xb6+\x14\xf70@1\x1bO\xc1\xb3Z)@N\xbeJ{\x9a^*@\xee\xec\x17\x02\x8b\x04)@7\x91n[wj*@\xed\xf8\xedW\xcd\xf4,@\x1c\x11\xdd#\x8bW*@\x9c]\r\x1b\xee\x1e-@\tm\xe1\xa3\xd2\x19-@\x19&\xc5_\xec\xe6-@\xe14\xc7\x9d$\xdf0@@\x12\xfeD}\xbc1@a\x0f\x9f\x7f\'6-@\x12\xfc\xce\xfb\x85\x1b-@\x0c\x94i\xa2c\xbe,@\'\xc1B\x99\x80\x9e2@\xda*\xfc\x92\rb/@\x90Q\x8d\xae}\xa1-@\xa1\x87\xc4\xe2PR+@\xe61\xacJ:\xa2,@\xe14\xc7\x9d$\xdf0@1Y\x7f\xbd5\x7f-@b\xf6\x02*5\x9c1@\xc7\xc1\xd0x\xb8/1@\x9d\xb2]\xa2\xbfM2@\xc7S\xdce-\xbc(@\xf92\xbd%\xc9\x1f+@\x17.\x0e\xae\xe0:+@\x10\x1e\xd2zO\xa61@t\xa17\x8c\x0e2-@}\xdf\x0csOc(@Q~\t\xa1\xed\xe7)@e*z\xf5\xfe\x8c)@\xa3\xb4;\xa8\x15\xe4+@\xd1\xfd\x00\x9a\x00P2@\x93\x96\xdc+H\xb6.@Q\xe3\xa5\xe4\xfbU+@\xb4%K\xdd\\`.@\xe5\x18\x8e\x0c\x11!0@\x06k\x0be\xc8\xdc0@\x83\x04\x12\xdf\xdc\xa5.@X~\xa3V\x18\xf6)@Q0\x84t\x88[0@j\xe2\xdd\xf4\xc0d(@L\xbaB\xcef~-@\xa83;\xbf\xae\xb5,@60\xaa8#\xce/@yzw]T\xc72@u\xa3\x126\x9c\xb8-@\x8d\x11E\x95\x82\x1a)@\xa3\xef\xf2\xa5)\xed%@\x85\xd4\xbe\xa6\x80\xee)@\xe2\xa2\xea\x9c\x98\x9c&@)\xaa\xf5\xf2Ql\'@\x85\x9f\xdb\xb9\r\x14,@\x81\x8b-\xe6\x12]0@*\x1d\xa7+=\x9a,@x\xb3\xf5\xdbV>-@\xc3\xb5\x0b\xeb\x96h2@\x16\x97\x0b\xa5\xcb\x88-@J@\x13\xbf\xcf-+@;\xc9;\xf1\x0f\x05+@6\x0b\xb1!\x96\xd4\'@|\x9c\xb01\x13\xea0@6\x89\nS/\xa5+@\xe2\xb7* \xdd\x920@\x93h\xe2\x8f\x0b`0@\x02{\x90y9\x8d0@F\x95\xd0\xcb\xcad(@\x83Z@\xad\xfd*.@\xdcB\xad\xf6\x98A,@@\xde\xb1\x1bD\x19/@\xf0T@\x1b\x08@+@\xd9\xa4\xe9\xde,S-@\x82e\xfb\x1b\x9f\x8a)@\\D5z\xcdc(@Ps\xe6\x8fE\xc10@\xed\xfeC,\x83\x05.@7\x81\xd1\x9fU\x08-@\xa3\xd6\xae<\xea\x9a0@\n\xae@\xabC\x8e1@\xfbFJ\xcd\x1b\x9a0@\xcc)\x9e\xd5\x7f}.@\xce<\x1aL\n#.@\xfeF\x80\x91\xc5(-@\x9aQ\x90t\x9a\x07,@\xf4X\xfc\x0e}M+@\x96\xf5 \xef\xfe\x19/@\xde\xa3\xd4\xd6\xcaj0@s\xbf=\xf7\x89\xe5,@\x15\xea\x84a\xd9E-@\x88!\xd0\xcd\xde\xd50@\x9c\xc0/Aq\xe6,@[f\xba\xea\xa3\xb6(@\xcfD07Od-@\x8c\xfe\x01d\xed\xcd+@u(\x7fY\xf4X/@]\xc4c\xd5\x91\x92,@_\x06\xe9H\xd3o(@Mk[\xf1,\xa9+@\x05,\xaa\xfb\xaa\x110@\xbc\xf5\xd9:\xb6l-@\x86\xb4\xc1\xf3\xd9a-@\xdf$\xb1j*\x91\'@\x1c\xb1\xe4\xd6\xe1\xdc+@5\xe7\xd7\xbd\xda%.@\xbf\xbb\xa9\xdf_\x9e.@\xa5\x99h\xd6=C1@7\x18i\xefA\r+@%@\xad\xb5p\xc6.@\xce\x92\xfc\xaa8I+@\xa4\xda\xe7^S7,@\xde\xa4\x89R\xa1\xf5-@9J\xd0&%R)@7Y\x15\x1c[\xcd-@\xef\x1afDy\xb0-@\xc3K\xca\x12\x86\xc8,@"id\xf7\xfbN*@]{\xb3\xc38n.@\x10@+\x07\x8b\xd7-@\x9c\x99|F?j&@\xf8\xcc\xab\xfeY\xcb+@p\x0e^\xdan\x074@)\xbd\xe9\xdcG\xbf/@`\xf2\x18\x07\xaa\xaf,@\x8a}`\x92\xce\x0b,@\xdfq\x18c]\xe7%@9\x9f\xbe\xc65\xf33@\xf5\xb3\xed6\xc5\xa80@\x8d\xd3\xdb\xdf\x13\xe5*@\xb0\xd1\x8e\xfc[\xfa3@F\xd6\xd7\x84\xcb\x97-@\x97H\x8e\xf0\xc3\xe7*@\rq\xc5\xac\xf3t-@\xc3\xcd\x196\xf4\x8b.@\xb4\xd9\xe6\x82\xd5\xea0@\x95\x01\xa8\x0b\xbc\x16,@\xea\xb7 {5H0@\xbe\x96[\xe5"\xa7+@\xfft{L\x06R-@\xa3>\xa7\r\x99\xc8+@\t\xfa\xdcp\xc1!,@\xcf\x11\xa4\xfd\xccE+@|\x07b\x1em\xf8%@$\n\xeb;\x19\x19,@\xe8H\xd6\xe1Z\xe8,@\xd2\xb2C\xe7\x88\x8e0@\x1c\x7f\xe4C\xd7m-@\x11i6x\xc3r(@\xc8\xe1\x08\x81\x9c\x00,@#p.\x81\xa7\xd3+@/\x9d\xa0\\\x17\xfe/@\xd9QS\x9eVA0@\xd2\xb2C\xe7\x88\x8e0@p\x95\xa2\xc9\xb5\x15/@Mn\xe8\x1e\x96\x88.@U\x9bt\xe6\x14i*@\x8c\xd15>\x8ft*@\xd7\x87!\xff\xaeY0@\xe0\x01\xcc\'Y2/@\xee\xf4\x8c\x92\x98g-@\xf0\xfc\xfb\xcf\xce\xa2)@6\x7f\xac\xa8\x81\x02)@c\x902\x084)/@{"\xf4.\xe7\x9c*@_5Z\xc4`\xa61@re9\x13\xf2?(@\xfck)X\x07M+@hs\xd1wH /@\xa7N\xf6\xd11\x100@\t@RH\xddl*@\xcbqT$e\xcc\'@\xd5c\x9f\xa4\xba\xf5.@\xe8p\x0fg\xde\xd8!@\xb4\xda\xab\x96\xbb\x1a*@(\xc4\xe5\xb6\x83\xa9-@\x8e\xbb+\xc5\x87n-@\xa3\x0e:\x8b\xb4\xc8+@\xafI{f\x0b\xb6\'@\xb4)Wx\x03\x13-@\xd2\xcf)\x01\xda\x0c&@wD\x1aDt\xf4*@*\xa1/n\xf0\x00+@*\x08\rV\x0f4-@\xedJ\xeb\x9e\x96\x8d0@\xed\xf2\xab\xa1\xd0\xe0.@\x9f\x7fk$\xcd0/@\xc4\xab\x96\x97\x1b(/@\xf7M\xb2v\xef\xb12@\xe9\xc0\xca\x97kv(@k\x9f\\\'\x97a.@&\xa7d\x89p-3@`\x0f4"U$0@\xae\xece\x8ad\xad+@x\x81\xc6\xd7]\x99&@\x01\xec\x1cp\xa1`4@\xd7\xa5\xf6\xdeh\xa6+@\x10\xc4|\xbcL\x952@\'\xf0\x9c\xf9W\xed%@\xe1@tH\n\xed&@\x92v2M\xccE+@5\xac\xac\xad C\'@\\\x80\xa9BD\xb3\'@\xdax\xef?r:\'@\x90>\xcf\x83;I)@k\x8d/D\x0e<*@j\n\xe6\x0c\xe9\xb3+@an\xbd3\xbf\xcf*@i\xb5\xdb`IG)@\xac\xd3\xa7}\x03\x03,@\x05b[\xc85\x1e2@\x12j\xf8{kH,@\xb2\x8c\xf8\x01K\xd2*@\x1dyv\x0e\x80\xa9&@\xbe\xd8\xc3\x05\x18D-@":\xce\xdb[\xab2@\xd7\xde\x99*{k2@\xd8#\xec\x14\x19q0@PIA\xd4G\x802@\x12\xc0\xdc\x9e\xec4-@\x9fgu8\xd7\x041@\xb3\x9f\xa6\x04\xab\xea&@\xe1o7(Fq,@Q\x19\xf3\xa4\x1ar+@\xbb\x0chL\t\x95.@d\xa2=f\'\xec)@Sq:m\x893\'@\x04\x10\x19U_9&@{T$q\x93E0@n\x02\xb1\xab\xba\xc1*@\n;\xd5\x03*Z(@\xe3{\x98\x91\x01\x06+@\xb1\xfc0\xd6\xac\xa1/@8k\xc3&\xc1Z.@\xd8T\xa8\xe5e\x11(@\xeds\xb8\xc6\x9c\x0f.@v;\x17P\xf7\xad1@\xb8\xa8\xc94v\x081@,\x06\x1a\x9a\x06M)@\xe3IF\xa6+\xb41@{tkc.\xc5)@\xa3>\xa7\r\x99\xc8+@G\x8f\x9a\xef1\xba2@\xbf\xd7\xcb\x94d4.@f\xf2\xb4\xf4\xca\xae,@\t\xc4\xe9W\xaf\xff0@y\xb2\xb3\xbe\xbc.*@\x8bK\xd4\xe9\xe6\x98(@g\xcbD\xab\'\x15+@\x94\xebl\x07\x91!(@\x03\xb7r\xd8\xae\xee(@z\xd8F\x1dc\x87(@X\xbdc\xf49\x17.@\x81\xc0\xba\x15\xee\x071@\xc30\xcb\xb6\xb0\xa10@`\xffruH\x81.@%\x15\xa9\x0f\xe4\xfe,@\xf9\xccjc*\x9b.@\x98\x84\x0ct%\x191@?\xd9K\xf9\'+0@\xc8r\xf3&\xc8\xf8-@\xc5(\xe5\x81\x9ah.@~\xa2\'\x96\x8c\xa52@\xaeu\x1c\x1b\x86\x12,@\x8e\xb0\x98\x9c\x19\r+@\xe2Kr\xcf\x1d\t+@3\xdd\xfd\xdb\x05\x96\'@n\x8c\x85\xbf\x1f\xac#@\xcc4\xf2\xe8\xfaW+@h\xb4\xd1\xd9\x01\x07*@W\x98$\xceT\xae)@\x14-\xfc.\xca\x89+@\xb6D\'{\xa7o+@X\xe0\x9cnZ\x9f4@Ft\x03\xfc8V,@M^\x12\x15\xd9\xb92@\x88;\xb0\xa6\x15\x85)@\xa5\x08M\xfd?e+@\xf7\x8d\xceOV\xee+@\xc2=k\xc64\xba.@\x17[(\xc8\xa8\xaa2@(|:R\xec\xa11@Ua?\x0b`(.@vw\xda\x10\x8a\xa0(@\x88=r\x1c\x0eb)@\xdef\x80\x9f\xc1\xcf,@\x87\x935\x19P0-@\x9e\xc4.\xcaP`.@\xba8\xb6\xb6\x1d\xfd3@\x0f>\x97\xdaZ\x973@\xf0p\x95z\xab\xec(@\x05A)\t\x16\x92(@\xda\x8b=\xcdv\xf8)@\xaaI\xf0\x90B[0@P\xaa\xc9\xc9\xc9e2@+q\xbe\x84\x14j$@^P\x7f?\xb4\x96-@\xcc\xf4\xb0\x7f\xe7G$@7\x81b\xe8\x9a\xb9/@6\xa5\x8d\x86\xb6\xb5.@h\x18\xd1\xcf\xb5v\'@\x8d\xb0\xe5\x88`>\'@C\xaf\xac\xe5l\x95)@\xdfm\xa5-\x86a,@\xf7\x04\x1a\xf3\xfd((@%\x00\x8c\x9f!b2@\xc7\x1e\x88\xaf\xaf+1@d\x83\x9ce\xd5\x1a+@m\x91\xae\xf7\xd5\xc2/@\x06\x96\xee\xbf\x9b\x89*@jj&a\x90\xeb\x1d@\x8d_P\x93\xca\x99-@\xd1ty\x81\xc8\xca*@U\xe6{C-\xd0/@(\x8ft\xde\xbd\xe4/@\xc1[m\xf3I\x8a(@\x81E\x12\x91\xaf\xf40@\x88\xa5\r\x003\x8e\x1b@\xbc\xa7\xc1\xeeC\x96+@F\x08j\xa8\x95G/@\xa9u\xb3so\x80#@\xbf\x9d\xc0\xf0#\x00,@\xd9\xbf\xe41\xbd\xa30@7\x13i\x107\xe5-@\xcf\x12,\xf3\xd8\xb0\'@\x07W\xa1\xc6r01@+\xc9\xd1*\xe9\xfc-@\xff\x8f\xaa<\xe0|-@\xaayA\xdd\xfb\xe31@\x9b\xf8\x00\x0eJ\xaa,@\xe6xR-\xa3U-@\x1d\xa2mH\\Q*@\xbd<\xc5\xec\x87\x05-@\xf1\xf1\'\x94\x84\x04.@\x80\xd5\xc2\x053$3@\x89\x80L\x9ec>1@\x1e\xc5w\x14\x1d\xb00@J\x1a\xab\x18\xc9/+@\x91\xb7\xe4}y\x9a.@\x17t\xf6\xea\xac\x1f,@\xedS\xe2\xfb11(@*\x14\x10~\x8d\x01/@W#E\xd3\xd0M*@\x1c\xaa\xf6e8\xc9(@\xb1\xb6!\xaf\x99i-@O\xb7\xbe\xa09\x0e0@}iQ\n/\xe80@\x97\x0f,xIQ(@k\xd2\x96\xdc9\x9b2@\x97\xf3\x93\xf5\xf2/1@\xb3\xc4\xfb\xe7\xaa\n,@>\xdc\x95\x06\xf3\xad.@4\xad\x85\x95\xd9\xe3+@\xd5oE\x12iN-@\x96\xe7\xc5 \xd1u0@\xae\x1ee\x12w\xf50@\x86\x02\xec6\xe5\x81/@\xb8Y;3)\x082@\xcbqT$e\xcc\'@\xe3ap\x96A\x7f4@`\xde\xc0\xec\x96\'-@\x86\x02\xec6\xe5\x81/@\xe6UrT\xcb\x0e-@\xfa\xe8vf\x83\x1d/@P\x95\xf3\nO\x07,@\x825qj\xf0>)@\x84\x1f\xfe\xeay@.@\x91\xe2\x0e\x1f|\x9d-@\x9aci\xdd\xbf\x992@Du\r\xcfD\n)@H\x90\xca=\xccJ.@\xbc\x9c">\x87l-@a\xad\xa0Q\xd0\x1f3@\x91\x0c\xdd\xba\x94N+@\xbc\xed\x97\'\xa6r\'@& \xc6\xda\x10\xa3.@\xb5*\x12\x11\x14<-@\x15\xce\xcb\xe8\xc1\xc42@d\xfc\x08\x1cFM,@\xebK\x1c\xde\x99\xcd\'@\x8b\xb67\xba:.+@\xe7O\xa3\xcev\x81.@\x08e3\x0b\xda\xdc\x1b@\x83\xa4il\xc67\'@\x96\xa7\x87\xdf\x94*,@-\xa4\x9a}\xfc\x17#@\xd4\xb4\xfe\xc7)\x972@\xa3U}\x94\x80\xda.@*\xf2pC\x10\xa51@\x0e)\x91\xfbL\xdc3@\x147C\x88\x14\x850@\xeb\xe0\xa8u\xb1\x10-@\xb2k6\x99%a-@\x01\x18\x9b\xd27]1@v\x1f\xb5\x87\xac\xb70@\xe1\xe6\x05\xdcS\x83/@\x88\xb8j<\xa9\x1c1@\xea\x04.\xda5\xd23@\xe0\x9e&CuZ.@\xc2\xc2E\x86\x9a\xf1)@\xcf\xfc\xf4A1{-@9e\x12\'t\xee0@/\xa3$K\xae\xf6,@\'\xd3\xc6\x04+\xa1.@B\xea>n\xe9\xae,@\xceb5\x8d\xa8\xb9/@\xa7\xc0H\x03\xfbg-@\x17~<\xdb\x8bq\'@\xc9\x19q\xd1\xd1\x950@\xcf\xb3A{\xaf\x7f.@Fa29g\xa0/@\xb9\xbc\xa4\xc5q\xa1-@\x95\xacDE\x1a\xfa,@x\xe3\xca\x83\x0c\xc8*@\xf7\xbc\xcf\xb1\xaf\xd3)@\xae\xc0KQz\x99(@*aF?}\xf4/@;y,.\x94\xb90@\xab\xc9\x11\xab[n-@\x10\xa5\x84\x9cIl(@\x02\x0e\xb3}\x01~0@Y\x8cQ\n\xb6\x8a,@]\xa4.\x1f\xe0\xde*@^\xe4\\\xd3\xb6\xb72@\xc2,\x8c6\x06\xa8.@I\x80\xbe\x9a\x93\xab(@\x94\x03%>\xae\xba,@ 5\xcan\xaf\xc22@\x8a\xd6q7*\xb6(@\xc2,\x8c6\x06\xa8.@\xd8\x9a^W\xe4\x97)@\xe7\xf0\xd2[\x8c\x8c-@\x97\xe6\xa2\xd4\x1a),@J\xe0\x99\xb0fM-@\xfb\xd0J\x1a3t-@\x95fD!\x92\xc7,@\x9be\x8aU\xc8 .@\x83\xb9\xe3&\r\x0e(@x>UA\xe7u*@\xd5\xe7C>\xc9\x92*@_\xf1\xd9\x19k$1@4p\x15\x8e\x13\x14.@j\r\xad69\xd7-@\xd1`\x05\xb9\xe1\xcb-@\xbf\x1f!6\x99\x91-@7\xef\xf4|\x9d\x89*@\xb9\xb7\xe9\x05\x8a\xb1\'@\xcda\xc6\xfe\xddX3@\xcep\xb6\xf5V\xe0*@)\x92\xdb\x13\xb3\x8f*@\xb2\xa9S\xa9\x88J0@\'n\x9dL\xb0\x8e-@\xae\x99\x0bU\x84\xd30@\xff4\xc9fX/.@\r\xc73^%\x1a.@\xce\xe3O\x08\r\xca,@\x04\xf2\xc7\x91\xbe\xa0,@S\x90\xec\xad\xb1F-@\x82C\x9a7\x00\xec)@F\x83\xa1\xaf\xaf\xa4\'@\x9e\xc1U\xe7s\xf50@\x9bh\x04\x88\xe1j.@\xb8\x1fq\x1b\xab\x9c-@_R\xdeI[\xae-@\xb2\xc7z\x89$\xb00@\xc6\x0e\xb8K\x82\xc7,@\xa0d\xbe\x94/\xa6,@\t"i\x19\x97\xb31@\xd6\xf0W\xac\\\xec0@\x7f\xd5\x0c\x0c\n\xb2+@\xf8\xa8\xa6\x14\xb3\x9c+@\x9fS\xe2\xf0\x85\x02)@~%\x12\xa9K\x19(@r_^\x0c\xda\xf50@\xe2\x93}\x15;\x92*@\xd8\xf5\xe4\x98\x91\xf00@~\xb65,.\x08/@\x84\xd2\x84\x06n\xa3/@N\xa7\x02\x10\xa3_,@\xf9\xf8\x01<\xfb=2@\x1e\xcaW\xd5\x81\x96+@cl\xa1\xe26`.@K\xd3\x8b\x02]".@\xd9\xb6\x86\xb2=G2@\xfdE\x97\xbb\xfa/+@\xd0X\xafQ\x9e\xbc\'@\xa6kT\xc9\x1c\xd5,@\xaf\x17)\xecK\x19.@\xcb\xbdn \xb4h+@;\x9d\x9d-\xb6\xfb)@\xde\x81I8\x9e\x14.@\xa2[s\x9e\xdfG2@J\xf9\xea\xc7 Q*@e\xd4\x7f\x9a\xde\x0c)@ja!\x15\xef\x92,@>\xc3\x05\x03pE2@\x7f\xad{\x82 \xc5\'@\x1f\xf0\xa9J\xed\xaf*@\'\x85\x0f>\xf0\x8f\'@W\x06\xb9\x80B?2@\xcen\x05\x86n\xd3-@\xfb\xae\xdf\x89S\x9e1@\x83=\x96l9\xf2,@\xac\x19K\x19.7*@\x06\xd4\x12p\x95\xb4/@t\x8b\xa9 \x83?.@\xe1\xd9\x97$\xe4\x15*@\xbewZu\x14\xc7)@\xd1\x90\xa1q\x88\x15*@\xfc52\xb2\xd7^.@\xfc50\xbd\x1fs.@\xe1vT\x96^\xba,@\x86\xf03\x16\xfa\xa1)@.\x8dI\x8b\x92\xa8+@_Q\n-\x9d\xdb,@\xa2[\r\x8c\xc7;0@#3\xc6V\xb3c-@\xbdQ\x80/3\xb3+@\xad#L\xf9\xfe\x9b0@d\x9a\xdf\x88Oc/@\x96\x04\x86\xbe\x886.@\xc8\xefh\x8a\xb1\x0b,@\x87\xb9\xf8.\xacV-@\x0b\xb8V\xbfky1@\x9b\x82-\x81\x88[0@\xb2J\xda.\xee\x10.@\x1a\x0b\xbeN\x7f\xb9&@\xe7%\xd8\x0eZ)*@\xd1\x990R%A-@\r:Rl\xffP0@\xa6e\xce\x1f\xf5^3@\xc0\x96\xd2MZ\xab\'@qv\xb2PkS0@\x1b\x11Q\x8a>\x1e1@\x91M\x0c$\x97\x86-@c\x92\xcc\xeb\xf8"0@\xe0\x9a\xdf\xb3\xad\x88.@\xceU\\Nr\xb3\'@\x1b\x05\x96\x83\xb4\\0@\x12\x11b\xf4\xefj.@#O\x92.\x98_0@\x0f\xcc\x13\xeb6\xf9&@*w\x14Q;\x93-@U\xbak`\x0c\x1a*@\x89@^\xd0)(+@\xd6\xacX\xf0]\xbc,@\'A\x142c/0@\xe9>)\xbb1\x131@\xaa\x817\xe0\x951-@\xce3\x1e\x99\x7f\xb5\'@\x08\x8d/\xfa\x81\xc70@\x1fF\xef\xba\xe5\xc9(@\xf8\xa8\xb7z\xd5\xbb(@\xd7\x1eq\xbf\x0c\x9f\'@\xf4a?\xda\xca\x010@K\xc2={u\xc00@\xa36\xe7|O\x14/@\x80&r\xab\xe8\xa0\'@\x86q\x1f\xca\xe0$/@\xa9\xd3\xa6w\x7fY)@@e\xb2\x84\x1c\xa1\'@d\\\xe6\x8ce&-@\xd8\xbe\xa70v$&@\xfc\xa8\x0f\xb5\xc8\x851@\x83R\xf9\xb3\xed\xc9\'@H)\xd6 \xf8\xa2\'@\xd7\x8d\x1cz\xd6\xe2-@t`\xbd\xf1\xc8/.@Nph\x93\xb9++@vS\xf6N\xb6\x0f-@n.\x88\xa5a\xe3\'@\n\x84rt\xdc\x020@U\xa9*\xac!\xd12@\x8c\x90\xeb\xdb\xab\xec+@\xa7*\x11{\xca\xeb*@\xa09\xe5\xce\x14\xed\'@cK\xa6A6\xba-@\t\x9f\xd6g\xa1L.@\x9c\xe1\xcc\xec\x0b\x05)@\x88Qw\xb1\xef\xfe*@Iw\x1c)[\x91-@\xc5\xe18\xaa\xc1\xb5-@Y\x8f(R\x1f\xca(@\xda8\xf7\xd5\x9a\xca,@2\xb3\xbb\xbbe&+@\xb7\xb5z\xef\xe5\x01+@F\x91EE\xd1\x1a-@\x9f\xb5~\xbd+l*@\xed]\xa7cG\x8e\'@\x1b\x7f4L\x92N0@\x91\xa1\xea\x96\xe3\x12.@\xf1\xcc.\xcc5\x11,@i\xbf!\x15MZ4@\xe2\x82\xaak\x86i-@N\x04\xb4+\xce\x00&@\xc9\xfah\x98\xbap*@\xf7\x07\xbb-\xa9\xed0@a\x0b\xd2\xe7Mt+@\x0f\x12Y\rZ\x08&@W\x93\xedv\xbf\xd9.@\x81\xdb\x9e\x145\x89*@\xec\xe6\xe8k\xabm.@H\x89WKVg.@\x03\xfdV\xff\x06\x064@$E\xc2\xc0 u0@\xcbW\xdb\xe7\xf09(@\xb2\xd2?8r#-@\xd0\xb2\x9aS1u(@@\xeb\xcf[u\x05,@\xefM\xc9\xa6\xa4\x8a1@-\x0c\xda!\x03d.@\x13y\x05\x1e\xb9S-@GK\xcax\xad\x0b+@\x1fq\xfc!M).@d\x87;\x8e\x1d1(@\xcc\xe6\xfb\x0f\xe8\x9b-@\xba\xf0"\xc4o)&@ \xa9\xcc\x86\xe2\x00+@\xdb\x00\xe7\x86\xa4f.@\x00@\xc7},a-@Zu\x84/\xb2\x9b(@\xfeK\xcd\xea\xce\x18(@6\xd28g\x0b\x08,@)\x13[|re0@J\x04b7\x88\xb1,@@\xd9\xcb S8+@\xe5h\xb1\xeb\x96k-@\xaf7B\xe5#\xff-@ \xb1\x9d\xebk62@2kZ\xba\xa4\xdc,@@|(idJ/@\x93R\x95\xbd\\\xb1,@)\xd6h\xce\xc0\x15/@\x86\x99\xf2X[\x9d.@\xc8\xdb\x86SZ\xa7-@\x8c\x10\x08\x01Z\x9e-@3Y\x90\xfcf\x95+@/\xee\xef\x8a0\xec,@\x83\xb3(\xe58i(@\xb5\xc3\xfa\xef\xf9_,@\x18\xff\xad}y\x12/@ \xfb\x08\x1bB\xe7,@\x0e\xbd\xa47\x1cX0@Zm#\x90\x0c\r)@i8\xcdE\xe2\xca)@\xa3[BX\x1c\xab-@X0f\xa4\x8a\xc9,@d)n\x9b\xc8\xc2-@\x882+\x9f\xb3:,@\x88*\xf4hZ\xcd+@\xe40Na\xdc\x1e,@g\xe6\xaf\xaa\x8fd,@?\xe3)`K\x14.@|\xd1L\x15l\x1a.@=\x999\xbd6\xbd,@\x1a^%\xb8P\xc5/@\x02\xa0|\xc2\xb7\xdc%@,\xea\x83\x85q\xa4+@\x81\xfeI\xe7Y\xf90@\x94\x8as\xa1?\x1c*@\x94\xe9\x02\xcf\xf4\xff*@\x88[\x86\x8e\x83\x95-@\x018\xc7\xf7\xf3\xc7.@O{\xd5\x07\x1e\x0b.@\x11\xdb\xc3\x04\xe88-@.w\xc0\x86:\x9f-@\xefK\xd2\xa9pL,@\xfc\xa9\x98\x82\xbd\xf7-@r!BZ{2.@\xce\xa2.e\xafD-@MwC\x15F\xbe,@\xf7\xa4\xb9\x1e\xf6B,@\x06r\x1fa|\xd2)@\x19\xe2!\xe5\xe4A,@=\x98\x15&\x8bX,@vvf1\x8d\x840@#ey\x17\x13s0@\xe9\x96\xc8\x8d\xcf\xfe)@\x87Q\xb8\xfe\xa2\xf40@M\xc0\x977hD-@f^=\xf6\x90\xf4)@d\xd5sf\xfa\xf5/@\xab\x96\xc2\x81\xc7\xe0+@P?3\xdcsE+@\xacA\xe5\xfb4\xf7-@\xcf+\xba\xbb\x92\xc7-@\x7f\x1c\x8c#\x9dC,@lB0\x83\x18l,@\x17\x04G\x93?\xa10@\r\xd8\x86\xbc\x17\x05*@\x80M|\x07\xf1\x8c0@"\xb1\xfb\xa4\xd2\xce-@\xa5\xfe\'(E\x800@E@9\x16\x06#1@xAM\xe5~y1@\x9eY~\xc6!g,@\xcc\xb1S\x97s\xed.@\xda\x10R\xe8r\xb6)@\x9a\x9fd\x10\xe8\x01,@\xf8\xa3\xdbEIy-@\xe2#\\\x8b\xf2/*@\x839\xf4`X\x84(@\xfc\x87g\xd3\xfb\x001@\x1d\xb93\xe0\xad\x0c*@\xf1\xc7"e\x18\x8a-@\xb2+p\xa1\x07\xce-@F\x14\xca!\x17\xc2-@e\x981\xfb&\x0f2@.\xc2y\xc1\x12\x11-@\xb0\xe1\xe8\x9a\x8ev,@\x99\x93\x8d\xecv\x12,@\xbbK\x1e\xe7Ro(@\xfa\xc9\xd5L\xb8\x12*@\x01q\xed\xe6ss*@S\xb1\xf5Ml\xf8+@\x15\x1c\xf2W\xdbr(@L\x87\x14\x1b\xe6\x15-@\xa5t\x92g\x84\xd3/@6\x13\n\xc5\xb1\x92/@\x0c\x9b\xda\xc9\xa3\x02,@`\xa8+\x11\xed\xf3+@\xb7\x19(\x97r\x88)@\xa9bP\xb6#b(@@\\Y\x1bO\xa1)@\xedQs\x02\x11j(@x\xc8\x95\xb2V\xf3(@\x0cM\xd5\x07N\x87-@\xdbD\xe0$\xd4X-@\x80\xa2:\xdd=O-@\xe5\xa8\x18(\xed9,@q]8\x8b\xa9\xc0,@\xc8\x9f\xaa\x04<\x02,@v\xf2\xa3\xdc\xd0\xf3+@\xc2\x953o\x7f\xe90@\r\x91\xcc\r\x1d\xbb/@\x8e\x1c\x03R\xc2\\(@X\x89\x85\x0b\x033+@\xeb\xbf\xe7\x93\xf6o,@\xe1\x8d\x8f\xe7\xd4\x07/@\x10\xa5\x84\x9cIl(@\x99?\xb2\xd9\x8d>-@\xad\xec\x83q\xf1\x8a0@\'\xd97\xa5b\x1e,@=O\xd6\x89\xbfl-@/\t/\x8a~\x87.@y\xbb\x1b\x97\xfd\xa00@4\xb1\xe3\xe1F\x151@S\xafFw\xd2\x1c-@\x11f\x82\xb4e\xae,@~\xfb\xea\xf1P\xf4,@\xe2\xa3v\xe4\xe6Y.@\xfe\x0b\xdf\x16\x9b\x0e0@m\x83\xb3\xeb\xa6Z2@\x7f\xafL[i\xe9,@\xa0r\x86\xacD\xc2/@\xed\xc9\xe6\x96\x98V2@\xb7\x01\x95A!g2@51\xaa\xaa\x16\xb82@\x8c\xc8\xf7\x958\x15,@{\xe1\xaa\xa27_-@\xdd\xab+\xd3\xb4\x8c-@\xecM\x9b!_\xd8-@~\xc2\x00\xdb\xbb\x15\'@\x12={Lw\x02.@A\xb9\x91G\x0e}.@\xee\xd6\xf6>\xfc\xe1%@\xedC*t\xbdU-@\xcaVw\xee\xf6\xdc,@\xef\xd9\xf57\xdbb+@\x90\x9d\xd8\xc4(5-@\xc6\xa3&\xea\x1f\xc8+@B\xe5\x95\xb0q=/@#A\x0cJ\x88\xcd.@\x03\xe3\xbd\xac_{(@\xac\xf1e;[C*@\x05O \x0f\xb9\x190@9\x9b\x89~\xbe\xbc,@\xf9\x1d\x047i=\'@\xec\xc0l\xeb\xff\x9a2@\xb2\xfdRwZ\xaf-@+\xc0\xc7D\x08\x070@\xa1qk\x82\xdb\x0f,@\xcc\xc1p\xe4\x9b\xa7,@\'\xe5\x1fT\xbfR(@6ug\xfc\xa5\x98,@a\xa9\x90\xe0\t71@\xec\x17Z\xdbm\x8c0@\x8cr\x8eO\xb8\xbb)@2}\x8c\xec\xe6\x06-@V\x97\xcc\xfa>\xdc-@\x00~j\xfb\x1f\x110@\x12\xe6\xbcP\x8a|3@pZ\xf7\x08\x03\x81,@\x96\x05t\xaa-\xb2(@t2\xf8\xc9`:-@\x9c\xb5\x08\x19\x92h-@Tx\x01\x96\x07N(@R)(\x99\xd6}4@\x12E\xe3+\tD-@E\x7f\x91\x05]}0@\x8e\x10>\x00\x84:-@\xa9\xe1\x90\xe8\xd7L0@6\x1d\xbd|\xbcO,@\xbe+nd7,-@;\t5}\xf8\x9d,@o\xe1\'\x8b\xd8\xbb-@\xfe\x80P\x02~T.@\xe4+ r8\x80(@\x1b\x00\xb6\x9c\xbc|3@\tHH\xf6\xc5\x870@\x8e@\xe8U\xd1\x121@\xbbX\x8a\x82\xc7;-@\xa4n\xad\xb9\xfec(@\xcdv\x98GF\x0c0@W\xbe\xbe\xf0\x06\n1@\xe4\xcb\xe0f\xde\xe2,@\xe8y\xdar\xf87,@d\x89\xb4\x9fQ\xca-@\xfd\x8d\xc0\xcb8\xdf,@\xfd\xcc\xcb\xf9\xae\xea*@\xf5\x1a\xd2\x8f\xa4\x1a.@Y\xe7\xe7-\xa0#/@u\xf4\xaa\xfc_\xf3)@\xe9G\x9a\xd4C\xb3)@\xebMKA\x85\n0@\x88E\x03\xf20\x15+@\xf3\xeb\xe3J\x9c\xce1@f\xa1\nG7\x01)@L\x84\t\x9c\xb7\xc2,@\xfeG\xc4D\n\xbe-@\xf9\x87;9Y?*@\xe4\xc0\xb4(\x105*@]]\xf5\x06\xa3\x840@\xe0\xbb\x8f\x03\xb8x.@\xb9$+U\xb4\xab/@\xec\xf3.\xfc\x99{.@X\x1e\x92\xb1\xd6\xc31@RA\xcc\xd8\xceV4@\xa78.\xc0E\x07+@\xaa0Y\nJ\xba2@\x81\x0ef\x82\xa4?.@&\xdd\x8b<\xad\xfa,@V\x9d\xe3!\xe6\xa6,@>Y\x9a\x00\xfcm0@\xbe\x05_\x92\x92\x8a,@i\xa3\xc1\xf8o\x95/@$\x95\xcd\xb7\x169.@K;[l\xbc\x020@<\xfd\xef\xf8\xe1\xdf%@D\'(OW\xc6-@\x9c\xb5\xe1cpN(@\xc07\xd1EXb-@\x9b-\x1a\xf3\xca\xac-@!\xda\xc6\xec/\x05*@"\x07\xdeR\x11X-@(\xd5\xe3\x9ds\xb0+@\xc4\x02Z\x03\xad\x171@\x13\x17\x02\xb4\x02Y+@\x88_p\xa1\xe4..@\xdf*l\x1b5;/@\xd4\r1\x81\x85l,@\x80\x05\xe9\xb2v\xc0*@\xb6\xdf\x10\xe7\x8b\x041@\x1c\x8c eM/+@F\n\t\xbf\x0b&+@\xaf\xe42`0Q,@0\x16\xbf\x86\xe0^,@w\'\x88\xcfK\x17.@\xb6L\t\xfb\xb7\xe7.@\xa5\xfc\xe6QI#.@\xfdz\xd5\xa1\x96%1@\xfel\xb2VG*-@\xc1\xf6\x92.\xe6\x9e!@\t$\xaf\x9bq|+@UN_\xe893*@n4U\xc0\xd9s(@\xcc\xf2\xc0\xca\x14\x1b-@\xe9\xaah\xed\x1b\xe6/@\xdcD\xed\xe5\r\x8f+@\xa7\x04m~\x07\x151@\xce\xa8pd\x14\x80(@Nq\x18j6N(@)\xcf\x17\xfbH\xfe1@\x88\x10\xadj\xc8\x0c.@N\xe2C 2\x0c.@\\\xb9q\x16\xfb\x1e.@\xae\x9e\xd3\xe7\x86V*@\xfd\x0b\x81^HI-@1\x97\xf5f\xc3i4@\xe1\x8d\xeb\xd7<1-@\xc6\xabM\x9b\xc6S2@\xfc|\xf6g?\x8a4@X\x11=7\xc7\x9c+@Cbw\xa9\xefh*@\xd9\xd8\xb1a\x84>2@\'-\r\xd2uL+@\x82 +K\x89\xfb+@\x7f\xfc\x0eM\x9a\x8b(@\x8e\x18\x86\x9d\xe7\xf4(@${\xcc\xa7\xd6\x01-@\x06_\xd8F\x8e\x894@\x8ej8x\xe3|*@v\xf3\n\x84\xfc\x16,@\xfe\x92;(h\x8c+@\xad\xa3\xcdp~\xca+@\xb2E\xb9\xe9d\xea0@E`\x8e\\\xae\x8d-@o\x05\x885\xb8T0@C1\xcd\xd5\xe1L(@\xe4\xdc\xbdW\x19!1@\x9a\xc3\x99\x8a\x17\xfe+@%\x88\xc0 \x13\xd3+@\xd7\xe2\xf4k\x19],@E`\x8e\\\xae\x8d-@\x97}\xcd\xeb5\xfe\'@q-\xe3\xddlx.@*\xa1/n\xf0\x00+@\xa2\x035\x94TD)@E\x92\xf3k\x9f\x97,@}\t\xf8\x82\x8a\x07-@\x15\xbe?\n\x89-+@\x18\x17\x81x\xa7\x87*@\x01\xc0\xee\x88Wi1@A\xf2\x18%\x95\x13-@\xc8\x9ce\x8b5\x8e.@\x1f\x85\x9ar\xeb\xcf.@e\xdfy\xdbm\xb5+@NL\xa9\x08\r\x90(@\x19\xd2\xd7\xb8]G,@\xba\xdaq\x16G\xd0-@<\xech\x0f\x8c^,@\xf7\xd4\xa7\x8a[\x03-@H\xf8mb\xf6_4@\x98;\x1f\x13\xbb\x17+@\xe3\xaa\x7f\x14\x986.@U\x19\x91?\xb3\xd9,@\xean\x8d\x1f<++@}\xf4\xc4\x06\xed1(@\x0c\xf8\xa1/\x8f\xc6,@GaYJ\x07\xa0(@\xe00\r`O\x010@\xe4}d\xee\xab\xaf*@\xb2\xbd\xa7\x87\x08D-@o\xbf\xaf5\xfa\x16.@zR\xe9\x95)\x18+@\x8f\xea>!f\xa9+@\x7f\x81\xfd)\x1a\x0c,@_%\x03\xd4\xba\xeb,@%\xbc\xa6\x0e\xf7\xf0.@\x02\xd0\x90\xdd\xf6\xc5.@\xb0\x94\x1d0\xeb\xeb&@\xbcC\\\xbf\x86l+@\xfe\x18q^\xf1F.@\x81j8}\xd8\x980@x\xc1_S\xd3{-@\xbe#\xe7\x10\x89\xd7&@\xe9X\xc3\xbc-\x96-@\xf0Zm\x85$\x150@\xeb%\xcb\x9b&\\\'@\xfdQ\xe4\xddss\'@\r\xf3\xe3\xc0+\'-@\xe7Mm\x8c\x13\xca(@R\xddb\x1d\x82\xb2)@RX\x1edz#0@\'\x9f[\xed\x90\x1f-@\x0458\x9b\x0b\xe62@B\x1c{\xd3v\xc3*@/\xb0\xf1\x8d\x17\xb4\'@_\'=\x9ft\x07*@\xba\x9e]S`\x95.@\xd9\xbdq\xc6\xa8\xd7*@\xd2g\xeb\xdc\xed\xd1/@\xc0\xa2\xef&\x00\xe02@\xf9\xb5\x85\x95Wj&@\x84T\xdd\xb6\xfe\\+@\x85\xe7^\xe8n\xea%@On*\xc8\x92\xb21@\xfalS\xa90\x7f1@\xc2\xa2O&\xd4\x8d2@\tQ*{\x10\x101@\x86\xec8\xfb\xbc\xdc0@\xa9\x9e\xa1\xcd\xec\x8d(@\x86n<U\xa3\xab\'@\x17p\xf9\x89\x8e\xae4@+\xc3\xcc\x84\x96\x802@w\xf4\x80\xe8\xfe}2@09\x01\xb4\xe4A1@<\xae3!\'\x821@\xe7\xee\xa7\xc7\xdd\x920@J\xd5r\xca\xf3\xb8-@,\r\rQ\x95m2@\xf1\xc3\xdf\x9a\xa7\xf0%@#1\xa8\xc7H\xaf1@\xaa\xbf\xdd\xb1\xc6x0@\x06~\xcf\x14\x919+@ \xe2\xb6\x9ay\xc4,@\x14\x82+Q\xec\xfb\'@vS\xf6N\xb6\x0f-@>e\xfd\x9c\x95\xeb%@\xc8\xd2\x07\x12\xaa#3@\x93S\x9d\xec9z-@\xc2h3xaj.@\x8e\xa0\x1f\xc1\x0e\x10&@\xea\x94[\r\xa6\xd7\'@\xa1a?>\x92d)@\xdb\x07\x1c\xe8\xe011@qx\x92+-\x88-@\x8d\xdd&DQG,@7Uu\xf9\x96h2@>\x95TE\xd0\x8f(@\xdc\xb0\x1b\xc0\xa4A)@\x01\xb11A\xd7V-@\x81\xfei\x7fE^2@\xbc\xb6\xaad\xbci.@C\xd4\x88\x16\x93B.@\xda\xc1P\xa9\x95\xee,@\r\xa1\rc\'\xcf,@\x8a\xb4\x14\xd0\xe6\xd5%@\xb5\xe5\xa6\xb2\xf0b+@\xf0SZ\xd7\xdbz.@9\x95\xe2\x0c\x19\xfe/@P\xdfM\x0b8\x9e2@x\xf3Wo1\x942@\x9d\x8f\x8b\x94c\xeb)@)i_\x9f\xa7t(@\xc7\xd3+\xa3L\x18)@h\xcc\xa2\xf3\x96\x06*@\xc6\xaeY\xae\x97Q+@N\x950\x02\xd9]3@\xe2\xc6\xef\x8cp\x8f2@\xb5\xeeqw\x86Z*@\x9cFI\xbf\xe7\xea&@\xc2#twf(,@\xac\x15\xda\xda\x93\xb11@\xab\x11\xb6\x9d;D+@\x82yM\x16\n\xad,@\xdeO\xcf\xc8\xe0\t+@ \x95\xa4\x1a\xb4\xbb&@\x8c\xb2a\x9c\xe6\xa0.@\x8b l\xa2\xda\xff\'@F\x02\xbd\xad\xdf\x8e-@\xe7\x02\x94\xd8b\xa1-@\xf2U)\twg,@\xcd\x00\x17\n\xae\x8f+@\x87\x81hy\xa9\xee3@\xf8\xc7&\xa2\xa2G/@\xca\xf7\xf9\xc8m\x9d-@\xf7\x9f#3\xb4\x1c.@\xec\x87\xe1\xd8\xdf\xf4)@\x1a\xa2s\xb7\x94N+@U\xd1\x80>\xf7\xae/@4z\x98\x0c\x82\xad1@\xa7\xad&\xbe\x1a\x9e(@-\xda\xf3\xca\xc3f3@B\xad#\x90\xfa\xd7-@0\xe8L\xe2>\x0f.@h\x90\xeb\x1c&m-@!\x1d\x08\xbbWn(@\xea\x9c\x19\x19\xb2\x92+@\x03\xc2\xfaX\x0e^-@E\xe3=\xe9\xdcI)@\xcf\x95(\xfby1/@/\x8cG\x01\xd7\x943@\xe7A\x97\x1b\xc4N(@r\xe0\xf3\xa8\xef\xd3+@\xc6\xc5\x7f=\xfe\xc7/@\xe2\xca^}\x93\x0b0@\xa8\xb7\xa7\xdd\x00`-@\xa9\xe1\x90\xe8\xd7L0@\x8al\xc5\x98u\xe9,@\xdbf\x95\xab\x0e\xc6-@l`\xa3\xe8\xa2\xce-@8k\xc3&\xc1Z.@\xdd\x97\xe3\x1b\x89\xb5-@\xcf\xf5\xbfx\x8b\x03,@\x0b\xfdlyCa-@\xf4\xa49J\x86J-@\xbbt"\x17\x8aV-@)\x1bcg\x9f\x9c.@\xaf\xda\x8e\xad4.1@\x97\xa5\x1b\xf2\xbc\xda(@|f\x85s\xd7\xcd,@\xcf\x8d\x98\xe9\x89\x8b,@\x82N(\x9a\x0ep(@\x9ae\xab},&.@Xv\x00:\x97\xbd\'@\xeaU\xc7\x92s 0@P\xb9\xfav\xb2\x130@\xd1J,\xbd\xffI0@r\xc4\xe1?\xb8\x05*@\x93\x8dn#4b*@\x02\x1b\xc8\x15\x91\xc3*@6\xc5\x1e\xf4,R0@`lK\xd5rW0@\x80\xe0\xee\x9d\xcd_,@\xfbe`Ba\x97(@\x11H\x91\x7f\x91\t\'@V%\xea\xea\\\x181@\x96\x92\xde\xf6]I-@z,\x1c\x9d\xfd0.@\x96^\xc0E\xb3+0@\x81\x13_]v\x9c-@.^\x85\x90(\xee2@\xc4\x8d\xbax\\>.@\x86\xb2\xcc\x02\xc2\x04.@\xac3\x10\xa4\x14\x8e*@|^\xc2\x93\x17@,@\xfd\x04n*\xcfa-@\xb6\xb6yh\x0eW)@.\xeb\xbf\x90\x0e@2@j\xa1\x95K\xc4}2@\xaf\xef\xb3\xe0\x13_.@\xaa)\xdb0\xb8h\'@S\xc6\xf8\xb6\x89\xd3+@\xdc\xbd!N\x81C0@B\x96^dP:.@\xc45\xbf\xcd\x95\x99-@\xce\x84\x7f\xdd\x93H.@P\xa0\x02\xc2[Z(@<(I7\xc422@\x9bx(\xf9o\xe21@H\xb5:q4Q-@\xe4\xce<\x17\x8dP3@_^\x955\xb3(.@7\x19t\x0b\x13\xa7/@\xa7\xfbO_\xb6\x150@\x00\xd3\xa8\xc5\x1d\xeb%@\r\xd9\xf8\xeb\xb7#1@\xb8\x89\x85\xde\x06\xfe&@J\xd8\x96\x0fU\xd9-@\xbdYc\xcfFS.@\xdb\x10d\xf4\x17\x181@gy\xe9~/\xf6.@\xc2\xd4\x94\x1b\xb5\x84-@\xd1\x0c\xb6\x13\x01\xaf0@*\xba\xdb\xc0eb*@\xf9S;\x07\x07\xba/@\xc1;5q\xa8\x0c0@\xd0\x93\xdf\x80\x1c\x04*@\xb3\xd7\xc5!U\x03/@-+\x02\x8f\xe1\x84)@z0\xce\xc7\xa7\x1b1@\xaf\xbe\xdcXE\xe50@\xf8}u\xfc\x8b\xbc/@\xf4\x80\x01Z\x98W+@\xd4\xef\x915I\x02-@\xf3*\x11\xab\xc8!-@i\x8fS\xc8\x98\xc9*@\xf3`\x15\xf7t#1@h\x84s|\x02\xf8/@\x19\xb2\x1eD\xfey\'@\xa7z\x97\x00\xc2\x12+@M\x98\xf3"{\x11*@\x03\xaa\x9b{\x1e\xec0@\xea\x86\x04%<\xd9,@1UU\xdc\xbb\xb2/@B\xc63\x90[\xdb1@\xe9\x9aQ\x1d\x0c?,@?\xb38sS\xdd*@\x92\xbfbl**1@j\xb2-\xdb\x98\x9b2@r8\xafdy-3@\x04G\xb1\xcc\xd9\x9f.@\xec%\x1cL9\x8a/@^\x9c\x8f@<\xd5\x14@1\xca"\xac\x02\x8e0@\xe7\xc2q]U01@\x92\xbfW;\xf4X+@\x95\xbb\x04\xf6\xb4i-@\xcd\x15FMXv-@\xd1j\xce\x9d\xbc5.@\x0c\x90\x94t\x92<,@ll>\xd1\x89\xba2@?\xb9GH\xd0x.@\xcf\x16_\xcf\xc5\xbc-@c\x98\xefN\xf6\x9e*@\xff<\xd8\xd2zq1@/\xbc\xb9\x98m\xbc0@\xccY\xbc\x12\xcc\x8d+@L\x05:?\xa6\xb8.@6\x00\x16\x90\xa9\x1e/@\x99_\x8dA\x8c;/@)\x9c\x91\x1a\xe3v$@\x93S\x9d\xec9z-@b\xb0\xe5\xd5\x0c\x98,@`\'\\\xb8\x06\xc00@\x9e]\xf9Rw\xaa&@\xb1.\xc9\xc1y\xba0@\xc9\x0cp\xda\xc93-@8\x1f\x89\xf5\xce\xde&@E^\xea\xee\xd4\xea,@\xffe/\xde\xad\xf2*@k\xfe+b\xeb\xb5,@>\xe9m\xb5\xf2\xa52@,\xdc\x8fiSh*@\xf7\x00\xe4\x91U\xc4,@O\xb0\xa5\t\r\x06-@\x01\x88\xc7\xf7\xb4\x0f+@\xa9;]~\xd7\x081@12|\xd2\x06\xee*@\xac\x9c\x86\x16\xbb\x7f.@$\xa7\xe58\xc5U2@\xac\x9c\x86\x16\xbb\x7f.@\xca_\xc8\x9d\x1d\xce2@\x97o\xc3\xe2\xea\x962@\xfe\xb0_\xcb\xea[*@\xd1\xb6\x02\xcf\xda\x12-@\xc2\xc7\xc3r\xf1v\'@\xc6\x1c\x80\x8dE\x951@\x1a\x1f70\x89\xf3.@O\xa9\n\xc8\x03\x80/@2\x9d\x9d\x19\x8d\xc4/@X\xf0\xe3\x9e\xdd?-@\x1e\xc9T\xe3\xe0\xe1*@\x8c\xfe\x01d\xed\xcd+@\x88=r\x1c\x0eb)@\x0b\xb0\xb8r\xd2V-@}O\xc0\xc0 Q.@I@\x0fgY\xf80@=\xdex\xdd\x0el\'@\xae\xab\x9be\xd7\xf8-@\xffG\x88\xa5\xa0K2@\x94\xc4\x98u\xa5F3@m\xf8\x93\xb7\xae\xbd0@\xfeq/\xbf\xcd\x1f,@\xe0\xad\x137\xdey,@\x0b"\x05\x0f\xef\x0f.@\x98\x81\xdcb\xfa\x8d,@?\xfc\xdc$ZC+@\x85Dv\xd68F1@\x04\x88;Y\x91\xac3@:\x9f,\x82j\xc04@\xea\xf9\x01\xc4vB-@Y\xcb9^<C\'@J\xc9\x06\xcbr\x1a2@r\x88\x1c\xfc9\x93!@\xae\xea\x02\x92\xea?.@\xfe\xab]\xa4\xa8E4@A=\x15\xc0\x8f\xd3%@]2\x9e\xfafZ.@\x91\x14\x9ey\xd2\xd8.@\x91\xd6\x1e\x01H\x181@"\xbe\xf4\x94\xcd\x9b,@p\xe3\x1c\x1csw+@M\x00\xad\xb7\x11\xa0+@\x07\x9f\x16\x1f\x04T0@\x9a\xd3\xb2\x7fZa.@\x9d\xa3-\x16\xfd\x9d,@\xc8il\xc6\xecu.@\xb3\x8a;\r\xef\r0@m\xfa\xc6\xb2&-0@ \x9d\x12\xedD\xe3(@\xa0\xbe.\xb1A6*@\xf7\xc4/d\x02\x86,@\x1aD\xb0\x83d\x020@\x89f\x85\xcbj\xf00@Znz)\x86\xec0@L6\xf4\xe5\xd5H,@V y_6\x851@\x9d%#\x8a\xaf\xa6/@T\xe0o\x95\xe01/@/p\xba\xd2"r*@\x12Nn\xfa\x86&+@v\x1f\xf1\x15\x81\x96.@\xcdr\xc9I\xd5s1@n\\q<p\xc6-@9\x8a@\x17l\x8c1@\x87\xd6\x81\xeffJ*@\x14p\x84\xd76\x9f-@\xdb\xa4\xc6\x96\xc6\xdc0@\xc6\xbf\xaf\x02\xa72.@\xb8\xa9\xc3\xc3\r\xf1,@B\xfd\x1dl\x82\xf60@\\\x8e\xe8\xcd\x89\xe10@K\x11_y\xeb4+@\x82\x01\xccW(\x1c-@@\xd1\xba(N\xd4-@\xd6d;A\xe55/@\x0c\x9a\x91\x03p\x86,@B\xc6\x0f\x9a\xe3\x9e1@\x01\x0c\xa5\x8e\xfah,@\x85T\x8e\xc451+@\x94\xeej=*\xff0@\x85\xfau\x81/1.@\x01\xc2\x98\x8dhR2@}\x19\xe6\x17\xc3\xd9-@D\t\xe4\xd0_\x0b1@\x1d\xc8\x13\x92\x00:+@6\xc8_r\xab\x101@]\xd4l?\x05\x91-@\x9dV\x84\x06tp*@\x1b\x96\xd6\xec\x87{-@|\x19\x80\x94\x1cg-@\x12\xb2\xba\x06l\xb1-@\xfa\xceH\xd8\x1a\x9f(@\xda\xaa.\xd1mp*@+\xd8\x07zW\x86-@\xb4o\xe0\x195g-@\x80r\xd9\xd1B\x82-@[\xdcF\x9c\xef\xaf-@\x7f\xc9\x9b\xe4\xcd\x8d*@W\x81o~\x0ev.@W@\xd5\x81\xad\xaa+@\x1b3h\'\x81\x8b1@;\xbc#,g\xb0/@\x18\xc5\x89\x9a\x88\x05-@mS\xe2^\xde\xa8,@\xd0\t\x05|\xa0\xc9.@4a\x1bC\x9f\x10+@\xa8\xb6^\xea\xe6\xe4-@\xd5\x9e\xd2<\x17\xa1.@\x1e\xc8\xb1\x94\xd8\xa5(@\x8e\xc2$<-\xda-@\xef#\x15\xd8\x1a\xb3-@\xc3<(_\xe1\xbf-@\xfa\xf4\x12\x82\x96\x18.@\xe5\xfd\x90u\x01\x90*@\xf5\xf7\x19\xa8\x8b\x1b,@\xbf\x85\xcf\x9a\x86 +@T&\xff.;\x81.@\xb7\x1a\xe3_%\xbc+@\xfb\xb9\xda4Y\xe3+@\x04{\x818\xb6\xec0@\xa26\xc15\x0c\x160@\xf9:\xa6\x0e9e*@\xb2\x96H\xc0\xa1\x1a-@&\x0e\x8d[`\x8c-@\xf8\xe0@\xe8\x8f\xa4-@\xb6\xab\xae\x97\x90;.@K\xc3\xe5u\xaf\xd81@s\xca_3\x893*@"\xcc\xec\x0e\xde\x8b*@z\xb4\x03\x94px+@e\xb7c\xb3M\xdc-@\xb5\xbd:w\xbbO(@tj\x0b-\x0e\x9c.@)\xa7}\x15\xd2\x92,@\xa7.\xa8g$\x96-@\xd8\xb9\x9e6\xfd,.@\x80ux\xb3i\x1b-@\x01\xed\xbf\x1a\xebM+@?\xa6&\x8e\xd0|0@\x1b\x8d\xf4\xd8j\x1c.@^C\xa3\xb4\xfc\xc8-@\xed\xf1\xa8\x16fb+@?\xf5{\xd5\xa0_.@\x16\x17q\xec\xd2\xf5,@\x95\xaf\x01\x1a\x8dg\'@\xf6\xc8\xc6\x95u\x11-@\xa5\xc7\xcbnd\xa0-@\x92\xc2\x1ep\xfa\xf50@W\xe9\xcfQvl-@U\xf4\xb0\xd8.\xc3*@\x1e\xd9G\xc76F,@]\xf8\x8f2~\x89,@).\nk\xa8\x1c0@L?;\x05\xa5/*@\xfd\xa8\x90\xf4\x08\xee,@\x93\\\x07L=\t,@\x89%\xf3\xf1\x1a\x923@RX\x1edz#0@\xca/\x91\xfc\xad\x0c*@X\xa4\xab\x7f[\xba,@\x1f{\x8c\x94\x1d\x12*@\xa1Y\xa7\x07\xfe\x1a0@\x9a!4\x97\xecF(@R\xfc\xb6\x82\xb4\xc92@\x1e\xe9\xc8\x02\xd1\xd7\'@\x18\xf8\xc0\xee^]-@\xa6O\x13\xe0\xa7\xe3(@\xea\xbf\x93\xd6m$(@\xf0\xd6\xcc\xba^\x82-@u iF\xacb,@\x93\xc8ob\x880+@\xb6\xe6HT\xcfY2@\xb9\xd6ABfr.@\xc5\x88\xd5`\xa2T-@K\x08d\x03-\xc9-@\xd1\x95\x9f\x86\xc2\xe20@5\x85b9]6-@\xcc\xa6\x8c\xac\xc6:,@\x1cWO\x11m\xba-@*".\x0c\x98\xcc/@\xec\xc0l\xeb\xff\x9a2@\xe4\x92U\xdd\xe1\xb8/@&yv\x823\xfc,@5\xa2\xbdm\xbei4@\x1b\xc1\xeb:q4*@T<\xc2\xb25\xe2,@\x97\xc4\xf5\xb6\xcf\x01.@\xa1\x8e\xa9\xff`\xd6.@,\x06\r\x87\xbaC0@,\xee\xe2\x909\x9c\'@\x89\x0f\xa0\x82\x8f\x89)@d\x12\n#\x08\xa12@\xc0\xa6\xf8\xe7\xe8\xe9-@\t\xca\xca\xeb\xc9\xde0@\x85 \x00\x1dn\x97,@\xa5;\x1f\x96\xaa\x89-@z?\xb0\xe4dF2@\xacU\x89\xcc\x8e\xb1.@\x13H\xc8\x000\xc4.@\xdca_\x8b\xdf.0@\x90\xe8\xcbZ# ,@\x03)\x94\xff\xecB-@\xb8\xba\x1be\x89f,@>\xf1\xab\xa31C2@\xb7(\xcd\x99\'\x97-@\x90\xfb\x07oY\x1b.@\xcc\xd4\xd02\xd242@\x1f\xcb\xf9\xfc\x8a\xf9,@\xe4\xb8\x85\xe0\xea\xce)@Q)\xed \xf1\x15-@\x1c\xa6\xeb(}".@,\xb3\xaf<\xc8\xf5)@>c\x94M\x8b\x04*@;\xc4\x0e\t;\x07/@\xea\x14\xb1z\x8a\xc4-@\xdaXC\t\x11E3@\x13;:\xd1\xa8(.@\x12\x16\xca\xa0\x84\x93,@\x06\x87z\xff\xe9\xee*@\xe2\xebMB\xea\x0c*@p\xd0\xd3\xa7KE-@\xf9\x7fy\xa6\x95)+@\xb2\x96E\xbc+O+@\x1f]\xbf\xc6@\x06*@\xe7\x7f\xfa\x85\xb1\xf6,@_\x14\xb1F?\x0c0@\xa3\x16Y2\x01j-@ac\x9cot\x0b/@\xe1\x8bUTr\x02*@\x02$x\xf9\x93\x9d0@\xb1\x8d\xd1:\x0e\xc12@\x805H\xbfc\xeb+@\xe5\x10\x1ap?\xf4+@\xb2}\xb1\xa9DO-@o\xee\xd7\xa1|\xaf,@\xc8\x9f\xaa\x04<\x02,@\x1c\xe1\x9e\xbb\xe4F*@g\xfd\xff<\xa4\xdc-@\xa1\xc8:\x1f\r~-@\xfb.Cr\xa9F-@\xb4a\xbdW\xfb\xd8-@|\x80L\x19;\xed.@\xe9\xfc\x8f}\x8cw\'@\xa6G\xb8,\x15-+@\xae\xab\x9be\xd7\xf8-@N\xf4+\x8ay,.@\x02\xec\xfa\x12#\xee0@X\x87z\xd8\xc7\x84/@T\x18\x85\x80\x84\xb7+@\xdb\xbc#\x94\xe8\x9d+@\x85\x01\x82(u\x00*@\x1a\x05M3\x0c\x94*@\xa6\x8e\x17.\xd7\xa51@\xf4\x1e\xc0\xb8\x1b~-@\x92\x0et\xe1\xf0]1@\xb06\x07D\xf3\x06-@\xb7\xbfp\xaa\xa3\x91/@7\x03\x91\x03\xeb\x92*@0n\xef\xcc\xa3\xbb,@\xbe+nd7,-@\x9bC\xa3\xc4\xd4\xb9(@\xbb"\xc7\xe4\x8b\x9f,@\x9e\xf4\xf4\xa9\x94\x91-@Z\xfc\x80;\xa6F,@\xc2W9\xc9o.(@\xb7\x11#\'\xa6\xfa)@\x01c\xbaR\x9f\x95-@u\x17\x96 \xc8\xbd,@\xa0\x82\x18\x18a\x9a-@\x02\xe6\xbc\xc0\x11`-@\xfe\x10m|\x81\xf4*@\x8e\x9b\x98_\xb1\xa3-@\x95\n\xfag\x8e\x880@\x1f\xc81\xeb\x13d.@HB\x98y:\xa9,@a\xe9i\xe7\x12U2@\x13\x91,\xae\x97T*@\xd9\x82X\x1f\x96\x89\'@\x02\x1d\t\'\x90;,@\xbb\x0bbSU\xfe,@r\xee^4H01@\xff\x81\xa2\xb50\x8c1@6\xb8\xb5\x9bWr.@mi\xf9\xc4\x0e\xb0-@m\x84\xad@\xe4\x01*@;\x1a\xdc \x93\xe4+@\x94\xc3~\xef\xe38/@+\x16\xbe<\xee\x030@l\x91\xee\x02Zn.@\x82\x94\xc9P\xc3\x0e\'@\x19\x1c\x138\x9b\x17.@]\xeb\x19\x07|\xbe+@\x85T\x8e\xc451+@\xeaU\xc7\x92s 0@\x85\x01o\x02Ef.@{<\x07\xf9\xf68+@Lo\x8c\xee\xe3\x16,@\xbb\xa9\xffg\xfe\x170@\xb1jQQ\xcd\t.@k\x8f$\xd9e\xa8,@zp\xc4\x08\xba+.@\x97H\x12qE$0@\t\xe7\xec\xfa\xa5\xe0-@\xe6P,\xea\xb1"/@>\x95TE\xd0\x8f(@i\x18\x8e\x08\xcb\xa2,@)\x94\x8eS\x9f\xf3/@\xc6\xf5\xa5\xfb\xc2\xb00@q\x0e*\xc2\xb4\xb5.@F\x02\xbd\xad\xdf\x8e-@b5v\xb5\x15$-@\xbb3\x15v\xae\xa1-@\x10\x88z\xe6gV+@\x84)\x01*Y\xec&@\xd1U\x05\xcd\xc41.@uIC\x1a}\xd5.@\x1aB\xad\xf2S\',@d\xb3\xf6\x04\xe1\xa4,@<\xa1\xf7\xbd\x85\x15,@X\xfdV&B\\.@4M\x89\xb5\x9e\x06.@\xd8\x07\x98\xe1\xaa]-@\x18M\xb5\xc1\xe6}0@\x83f\xb0\x14\xd2z.@.\x1b\\8\xbf\xc4-@\x00\x80!\xea\xe15.@\xf2\xb0\xf5\xe0\xef\xa2.@v~\xa3\x83\x00\xdb1@\xf3\x12{\xe7\xe7\xbd/@\xfd\xc7ul8\xb8/@]\x9b-\x08Q\x17.@\xf3\x14\xe3\xc0D).@k\xbe3\xafZ\xfd+@\xe5%\xed\xe8\xdb\x06,@\xc1s;\xce<\xb20@\xa0\xca\xf6\x0e\x8a\xbb0@\xef\xc7\x83+\xcf\xf2*@4\xa1\x8a\x13\xf7a2@\x88\x16\r\xc0\xfbW.@\xff<\x81\x81\xdd\xa3/@\xa0r\xc1}\xd2\xf8/@\x95s@4\x07\xb62@-3\x9a\x86|\xcb-@\xda\xd0\x15\x03\xd02.@VNd\r\xd7\x98,@?[WQ\x85\'-@\xe6\xbfza\x1fE.@\xc7\xa6)\x068\xd6)@\xf8\xd1o\xbdi\xd0+@\xe7UI\xbf}\xb8/@|\x87L;}\xf6.@\x81\xe8\x03^r\xe30@\xc5\xd9C\xffV\xfa,@i\xb0\x07d\x12\x030@\xc3g\xe9\x0b\xf4s0@\xc1\xc8\xd6\xeb\xa6E-@\xa5\xca\xef\xa8x\t.@7\xd5\x81U\xd8P.@\xaa\x86[\xf6\x97V2@\xff\xac{\xce\xf5\xb9-@\xe1\x94i\x80\x9b\xf5)@\x90\x90d~\xaa\x85/@\xdaG\x10\xa5\x97\\.@\x8d\x1e\x12\xfd\x02L.@\tD\x1d>\xca\x970@&\x08\x9e\xc0WZ.@h\x83\xa72~\x1d-@\xf8H\x1a\x9c\x0fs(@\xbaU\x9f:\x12l-@\x1c\x15\xe0\x9fWQ.@\x97j\x80\xc0\x96\xbc,@\x86[\x06\xf5c\xcd.@;xT\xbb\xd8\xf2,@\xc9t\xd8\x9d5\xad/@\xcf"\xe9\xe7O^(@\x86\xb86\xe0\x9fU-@\xce\xcc\xa2\xaeA\xf4-@U\xbc\x88\x02Q\xe9.@\x1cDT\xbd!\x061@\x84]\x9d\xa44\xa6,@\x0fd\xb8T\xf1S-@\xc7\xe3\xc9\xb8\x03\xa2.@\x00\x1f\x86\rM\xca.@\x9a\x1b\xff\xe9\r"/@\xd3\xdb\xef\xa6!\x10.@\x8d\x95\xc2/\xae_2@h\x8c\xf6\xa3\xdc\x1b1@\x06[\xc8\x922[4@j\xdb\xa8tk\xa4,@\x1e\xec#\x04M\xc9.@Gw\xe86\xa1\xa6)@\xe5\xdf\xf0\x89\xac\xa90@\x02\xd0^?\x9c\xdb.@T\\uz\xe8d.@\x92\xc7\xf8 Ca(@\xa1\x05wS\xb3c-@1\xad\xdf\r\xcb?,@\xae\r\xd9\xda\xbd\xad0@\xc4\xe8\xd65S\xba2@\xfd\xd8\x92\x10\x90s(@\x8b\xd1\xcb\xcc\x0cX+@\xae\xdah"0\n)@%\x88\xe2\xd4c\xa3.@\xec`\x12\xf5\x0c\xaf2@!lM\x8c@d/@\xb6lMI\xd2\x8b.@\xba\x88\xf1\xf2\x93\'.@>\x94^\xb5\xf1\x19,@\x8av9@^H.@BB\x08jz\x94,@!g\xc4\xc4@\xfe1@r\xd7\xbbRO\xc9,@c]\x1cn\xe1\x0f1@~\xed\xfb\xfeY\x8f0@J\xfb\x1c4\xc1#1@3\x8e4\x02\xe7\x8a.@\xcf,\x1f\x8a\xa9\x16-@O\xc1\xf9\xf9\xe5\xfd\'@\xc3\'\xc4f\x05\x85(@{\xbf5\xed6\x8e+@\xa9\x02\xf6\x1c~\xa5,@N*\xb1$R\xd6,@\xe6 "\x12\xc68\'@\x1dwu0\x1f\xbd0@\x88\xc4\xa7\xd8\xea\x90*@A;\x88W\x9d\xb8)@\x17\xff\xe1\xd4\xbb\xf8-@t\xc3\xcc.K5\'@\xc3\xf8\xc0X}{(@\xbf\x85\x82\xd9F\x18*@\xf1.K\xf5j\xaa\'@\x15\xeb\x88\x9b\x82\xb3,@\xa2 \x0c\xe5\xdc\xa4,@\x1d\xa6\xc7\xbb\xdf\xa20@==\xbd3\x07\x8b.@\x156\xa2w\x9d\x88.@\x85\xcc0Q\x97x,@\x1cK\x04\xa4m\x95+@\x91\x82,\xfc\xee{-@\xfeW\x9a\xebk\xab-@\xc7l\xf6T\x95\xe2+@\xe3\xd0P\x7f\xed!1@\xae\x95\xc7\x85O\xd4.@a\xc3\xdd\xd4\x8a\xfa(@\x88\x9a+i}\xca-@_\xd5n\x9a\xe3\x16,@\xee\x16f\x81GK1@\xbf%J\\\xc5\x910@ug\x926\xee\x1d1@T\x1a\xb4\x1b&(1@|\x1e5>>J2@\xa1\xf7\xb4f>\xf7\'@\xbbJ\x158\xba\xb2,@|\x1e5>>J2@$\x81\xc3\x10>4-@\x07\xf0\xa9S:\xaf,@\x02m5\xb8\xbc\xbd,@\xe5\x8b\x0f\x1c3\xc9,@\x18\n+d\xe0&)@2\xa0\x02\xb3\xfe[3@\xe9>)\xbb1\x131@\x82\xc5\x92\xc1\xbcU3@\xc7\xbflGPG2@_\xbf\xc8f\xe6g2@w9\xd1[.h1@\xa2\xa9\x15W#\xc5.@\x1f\x8f\x8a/\x97\x9a.@\xd6\x80\x07\xbc\x9b\x94-@\x19o\xc1\x8dO\xbc,@O\x84\xf8KD\xa9+@\xcb\x06\xd9\x01\xdc\x00+@\x11/\xa5u\xeaf3@$\xaep"K\'-@Z\xd1\xb9AW".@K6\xa1\xbfw\x08.@\xa6X\x19\xe1\xb3\x0b+@\x8d\x01\xd4\xf1\xcfM2@\xc2\x8d\xb6|\tA2@\xab\x16{\xfa\xe9\xf2\'@\x98\xfaidK\xbe\'@i"\xfe\x1e\xc2\xbc*@\x95c(\xf6a\xbc,@9rt\x1b\xca\x19(@\x1d1\x88\xeaE9.@!\xc2\xda\xeb\xb1\xc91@q\xd7@\x91\x90\xde\'@~$\x97\xe8\xe5\xc1,@\x9f\xdb\xb6\xc5\xf9\xd6-@\x84F\xf7\xe4\x12\xfc3@$\xa7\xa9\xc1\xf5\xf5+@7\x02~\xd33\xe3+@q\x93\x84Y\xe9\x12+@\xc1~B9S\xbb0@;\x1d1#\x01\x9e/@\xd3\x9c\xd6\xf7\xb8\x15/@n\x8dj\xf8\x1ac)@\xbc\xf3\xfd\x9a\x0bG-@o|\xa3\xdc\x87\n.@\x8e\xb7n\xeb\xaa((@\xd2=\xfco\xc7_3@ N\xb4o\xe5W(@\xc9?\xfe\xcdK\xda1@"\xba)\'X\xcb.@\xa9Ap\x15\xdc\xa11@\x86\xb1\xef\xc5RU2@\xa5\x87\xe3g\xee\xfc&@\xc5kD\x80\xd0\xc4,@gKs\x02\xc0\x08/@\xfb\xa8\xdf\xdc\x14\xb90@\xa5\xab[\xd8\n\x131@\x05\xb5\x03#\xac\x91,@\xae\x98)mnk+@o_os\x15\xec*@\x84P\xe9*\xf562@mU\xde\xa0#\xb8,@\xa0|\x90\x95m\x9e\'@R\x81\xd7\x89\x803,@\xd1\xb7.\x9e]\x10,@L\x9aC^)\x11&@\x1d`\x14\xc8\xc9/(@\xc9\x00\xde\x86\xb7\\)@\xab\xb1$\x94\x92\xde.@\xcd\xa6\x8a\xd2\xbe\x16.@?\xa1Z\xca?\xfa0@\x14\xa4\xc3C9\x07,@)\x07E\x1c\x0cj,@\xee\xb6\xde\x81\x07\x1b(@|\xc0W\xe5[T,@"?\xd3H\xb8\xc00@\xca\x03\x1d\xffT\x0c1@\\u\xead\x94\xfe3@\\\xae\x9f\xe3\xaa\'.@\xb3\r\xd5\x0e\x9eZ&@5\xdb6\xd7e&+@\x97gG\x95\xb72(@0Z\xe1\x0c\x88P(@A\x0c,9\xf1\xf1%@\x8a\xa2\x1as\xa4Y&@\x98\x9f\xb2G\xc2\xf3,@Evh[_\xc51@^\xcdO4}\xc2,@\xc0\xa2\xef&\x00\xe02@\x9ca\xee\xc3\xc1\xbd-@\x914/\x98r\xcc-@\xeb\x0f\xbb!\xfd\x810@\x8b\xdb\x97\x05\x8a\xff*@\x8c\xc5|\xc6\x028(@\x1d\xf2s\xaa\xd3\xf00@\xccc{\xcdI\x0b1@>\xf1\x08* \xe62@\x8ac%0\x8b;(@\x18%\x94\xf7Q\xc5-@\xca58\xfdx(+@\x8b\xc6\xbb\xbeI\x8d\'@t\xbb\xb4\xff\x03\x111@\x19\x80\xebx\xfe\x8a-@(\xfb\xa8\xc5\x07\x8e.@#\x88\'H?\xe91@1M5\xddp\x1e,@\xe4\xff4\xe5\xec\x0b.@\xd3\x96z\xa3?\x96,@\x87\xf9\xf8\xd0:\xff,@1\x9c\x7f\xaa\xc6t\'@\xbc`\xc9\xb4b\x11&@\x1c;\x86\x87\xcb\x19/@5#&\xc3s-1@\x03\x89CA\xe6\x03.@S\x84}\xc7O\xe7%@\x86n<U\xa3\xab\'@\x90\'\xd9\xcd\x8971@\x1c\xcbv\x8d,--@\x1e\xbc1\xc4\'\xef%@\tN ;T8+@\xe7e\xe6f\xa5v1@\x06\xde\xe7\x06\x93f-@\xcb\xf4\xd47\xe5\xee2@\x80O\x0c)\x02$3@{\xc7/n(\xd5\'@\xe8\x00\xc5\xe52\xcd+@c;\xe9]\xe0C)@\x8e\x13\xa1ssW,@\x93\xee\xc8\xe8\xbd\xf3,@hPvZ\xe5\xd0+@\xf5;\x8et\xda\xf3-@\xbb\xe0\xde\xb6\x15y.@\xc3O6\xf8 \xeb4@p\xb2\xf2\xa3?\xdc,@\x80\xbeb\xbb\xda\xba&@\xab^`\x97p\xe0,@\xec\x82\x06\x1b\xe4\xd2\'@\xd8\x07\xbb\xa2\xbd\x96\'@k+\xbd\x12\xacq.@\x170Sn\xd6\xd1,@+4\\T\x19i\'@c\x7f\xef=\x18\xa52@\xff\xf1\x97\xa7\xfa\x13-@xM\xddr\xd61)@\xa4\x98k9\x02\x7f+@\xf9\xfa\xef3\x06H+@\x99\x93(\n\x97\x1f.@\xe8\xc7\xf9\xfaY\x97(@\xe2\xa6\xc6\xaa\x86o,@\xad\xa6\xa6G\xb2\xc8*@vS\xf6N\xb6\x0f-@\xb5#\xc7=\x9d72@lc]\x07\x0eK0@\xbc\xe6\xbc\xf7$W2@e\xed\x89\x0f\ta,@\xd5mD\xc1\xb6>-@\xd2\xa0s\xb6\x89;(@\xf1\xe2\xdd\xc20\xd4,@\x91\x9b\x1a\xce\x1e\x8a4@\xe3\xd4\x9eH\x8d\x1d-@g\x96{\x10\xc9\x00/@\xf7bl\x94\x91\xf7+@\xe2i\xcbEC\x8e,@5\'\xb7*\xc5O3@\xecz\xaeD\xc4\x9f!@*m&,\x832/@\xf1\xf5\x8b\xbcs\xf50@\x11\x82\xa2\xc3\x1fB*@\xb4az\x12rF)@\xe2\xb5U<X\x19+@nG\xed7\xf9\x8b.@\xdfX\t\xe7\xb4\x91-@\xe6\x1f\x9bDA\xc3.@&\xeb\xdf\x120\x1c1@\xb7\x91\xd6\xf1\xb6\x9c2@b8\xd1i{\x8d.@F\x18\xdby\xc6\x85\'@\xe6\xba\xb4\xeb\x83\xb60@\x82#\x814\x80\xb2(@cD\xc5L\xad?-@\xa1\x02I\r\x16u4@\xf7\xcdp\x1b\x94n+@\xb2\xc7hEIV/@\\\xf1\x04\xb2v\x18+@\x84^\xf1p\xc9\xd4-@\xe7<\xde2H\xbf/@z\xff\xfc\xc4\xaa{(@\xa7\xd5\xd6|\x97\xaf-@\xb4\x1f\xa00o\xc04@\xb2\xc7hEIV/@\x9c\xb0h\xccxV2@\xb2W\xa5\xe9\xaa\xbd)@\x0f(F\xae\x97\x8e2@hg\nN\xf8h\'@$\x94\x1a[2\x842@_L\x15>\x82\xc3+@\x88\x12\x9di\xe7z.@\xdb\xd9\x10\x19\xd5\xae1@\xcaF\xb8\x01\xe6\xae2@\xb6\x7f\x10d\xe1\t/@\xd0\xa5 \xbb\x1a\xb3(@\x9d\xfea:\xef\xdc,@\x9d\xfa\xec\xb9\xdb\x8c(@\x13t;\xedW\x88-@\x932\xf1\x10\xcf#-@\\\x00b`\x9d\x8c/@-\x14#KU\x11-@G\x1f\xb2\x00\xe3\x950@\x05~\n\xb5\x7f7,@M\'y\n\xae\xe41@B\xcb\xf5\x08\xe1\x131@Y\x15\x9cbd\x860@B\xb6\xdb,\x17\x1f-@\xcbe\xd7\xfe\x81\x00-@E\x00\xba\x10e\xe9*@~\xc6\x07\xd3I)/@\xf8\xbc\xe2\xc1C\x1e3@G\x95\x1f\xd3\xb3\x04/@;\xec\x13\xf3*\xca+@\xbc\x0e(\xa9\xe9_-@IV\xd8\r\xe5\xe2+@\x16@I\xad?\xd1-@\x9bpxv\xfa//@\xcc\xdfk\xfb]\xeb%@m\x18\x07\xad\xbd\xe8,@xS\x7f\xe9p\x8c.@@\xc9{\xa6\xf7g2@\xcb\xd8,O\x81\xc62@\xa0\x10\xfc1%.+@~\x0e<\xea\xf5\x08+@Q\xdd-\x0e\n\n-@ZX=\xa6]a+@\xac\x00L\xa5\x08\x832@\xf4\x96\x99r\xbc\x0e-@zx(\xa5f\x80,@/F[1\x9b|-@\xaa\xe1I,\x10},@\'jw&\xfbV-@\xb2\xb6\x13\x88i\x0c0@8\xe7#\x83$r,@Y\xeb{ v\xcd,@$m\xd9\xfa\xf1\x0e1@\x9f\x0c\x1f\x92#a-@\x98\xa4\xa2\xfa\xc8\x0e2@3T\xc3A\xa9\xad,@\xc1\xa0W\xba\x85J0@Y\x84\xa1&\xec]+@d\x18\xc0b\xd6//@\'\x9f[\xed\x90\x1f-@M\x90\xbb\x9d\xb0{1@\xd1\x90\xa1q\x88\x15*@\xb7~}\xbaH\xb4-@\\\xfb\xfc\xa2VD+@\x10)\xe6}\xb4_-@K\xa37f|P-@\x07\xb1\x99\xb4\x99\xf0!@R\x98\xf8\xa5\xe5_.@4\xea\xcca-\x92(@\r|!\x15R]+@\xf3\xdb\xf6N\xb0T*@\x08e\xe2\xf7\x8c\t,@\xcc\ra\x9c@/.@\xc3\xe70S[\xa0/@\xf1+_\x04]\x18)@me\x1f\x98\xf5m2@\x85\xc2-\x08\x96\x07\'@\xf9;w\xcd\x83y*@et\xd1)\xf4\xfd0@ry\xc8\xc1\xfaK-@\x13\rjv^\xb9)@\x02\xc1`\xbd\xdbK+@99\x97\x1er\n-@\x0bM\xef\xa9\x1d/0@\x1frk\xe1}\x1f+@\xc1&\xf7\xa6\xe3\x872@\xf24r\x0e\x01\t-@\x8a\xa2\x91\x12\xb1\xbd.@\xc0\n\xd6\xf8a\x8c.@\xe0\x1d\xc4\x95\x13\xb6-@sB \xe6\xbd\xf50@\xb7\x1c\x92\xd2-\t.@\xd1zTI\xd3(+@*]oe\xa5\xf70@\xc4\xba\xb1\xc9\xac\x8c4@$\xbd\xdb\x9bo\x16+@\xc8(\xf5\xc9\xf1W2@\x12\xed\xbd\xb1\xdc\xf90@\x8d\xfcfq\x8c],@io\xc1\xe0D,2@\xfc\xdej\x90\xddC,@\n\xecWD\x02\xe91@\x86\x7f\x84T\x97=+@\x99\x94Ot7\x0c+@~\'\x90\xf8\xee\x06-@<\xb8\x93\xcc\xac\x03/@\x13-*[\xe2\x1b2@:\x80\xf1k{T-@\xd8u=-\xac\x1f-@:m~\xc9*G4@\xe4>\xf3\xee\x81s)@h\xec\xbc\x16\xb9\xc71@\xcd\x1d6\x94\xce\x1b2@M\x12\x8c\xb2\xa7\xf8-@8O5\xd0\xc3\x8a,@\x0fI\xb6\xaa\xb6x\'@\x95z\x95bi\x1a.@\x99+\xb3#\xcd\xe0,@\xf7\xb5f\x9c\x97\x1b\'@Z\x97\xc0\x1d\xf1\xc9-@\x0e\xa1~\xec\xb7\xdc*@\xf2?\x7f\x86QG1@k\x91\x007U\'2@;\x06\xe2\x8a\x1c\xaa,@\x96\x17\xf5\xb3\x1f\x9e(@\xf3P\xd8?!\x8b,@ys\x02\x82\x9f\x97,@\x8e\xa1\xc1s\xa3\xe6)@Re\x9f\xd0\xbf\x141@\xbc51\xd7\xed\x19.@\xd8,p\xec\x98\xdb-@\x9d\x8b\xe5-\xf8\xd7,@_\xb2\xbe(\xb5\xe1&@\xa2\x00\tk|\xcd/@p\xed\x87\xb2jO2@.%\x07\xc3\x8b\xd9.@\xb3T\x82\\&X*@\xdd\xfb\'e\xd1}3@\x1d\xc6\xf5gH\xa83@\x16[\x8f.\x0b\x082@\x94njJ\xa9\x1f1@,\xbb\xc7!b\x061@\xed\x976\x1d\xd7P.@\x9c\xc0\xfcx\xddN2@\xa0M\x9a+\xd6V2@\xaa*9^\xf8^.@\x9f\x04"\xc5\x0f\xa5-@b\xbcr\x18\x15z.@\x882I\x1aI\xa7)@\x81\xdaP"\xa3\x90-@\xb1n\x08\xef/v-@X1C\x8f;\x9c1@\x96\xc4\x82\xa3\xd2\xe7!@\xf7p\xcc7\x13W.@\x98c\xaa>\x85\x05-@V\xf1\xf9\x96\xb5\'1@\xd7\xb3|\x8a\xd18.@\x9f\xf4\xb6\xcf\xca\x191@n:X2\x15\xa3\'@\xc4\x17X\x19X/*@\x11\xaf#\x97W\x1c1@\x9c\xc5@\xeeqe-@\x9f\x8f\x8bQ`\xac2@=\x0f\xdf\xfd=e-@M\xfe\x02\xba\x8c\xc0,@\x02)Y\x96\x95\x83,@\xd6y\xc2m[\xed(@J\xb7!\xd1\xb1\xbe/@\x0f\xc2\xe1\xb3\xe5\x7f(@.>\xfd\n\xb0\xc8*@G\xda\xa7\xda=J*@fy\x82R\x0b:+@N\xac\x1f\x8fT~2@\xae\xa1\x8b\x05\xdb\xce-@\x82|\xb2,\xec\x9e-@\x0f6f\x9fv>,@\xc3\xf9\xe9\xe4)Z0@gdo\x06\xda\xff)@=r\xdb\x92\xb1\xd90@V\x8e\x91\xc2\xf4\x171@\xfc\x97\xfbw\xfd\x15,@\x11/\xa5u\xeaf3@ZP=\xaaI\xce)@75\x14!\x10\x18-@\xb5\r\xe75H\xa1-@I\xa8\x80\xe9S\xd4-@4\x8a\xd3uw\xa61@\xa8\xe5\\\xe2<\x1e+@\x88\xe4\xb2q\x96&,@\xac\x13\xc7\xea\x90A2@v\xe6\xa4\x8ex\xe1+@\xed\xc5\xd2\xbe9\xaf.@\x0c\xe98\xadV\x19&@a\x1c\x8a\x9c\xb0x,@\xc4\x9e\xde\x9aFi.@]a9\x05;\xdb3@\xb3\xc4\xc6\xc5o\x1c2@\x10\xbc{\xe8\xeb+*@!\x02)P\xab\x1e2@\x9b\xe4o;\x9b_1@U\x0b<I\xba\xd30@\x9c\x14\x95,\x8f\xf8-@\x1e\x8d\x92\xca\x8b2\'@\xa1\xdc\xec\x99f\xcb/@c\xf9t\xb7\xf1\xd6.@\xf7Nn{\x9b\xbb,@\xe9\x11S\x0en\xcf+@j\'J\n\xda\x12*@e\x00\xaa\xf2\x03\')@3\xadA\xbc\xb9\xda/@\xf1\x16\x0eR\xfa\x1f.@\xd8\xb7XN\xa9!*@\x02\xb1I\xf5WS.@\xebDA\xe4S\x03,@\xcc\xa9\x00\xdeU\xdf.@\x0b\xa6\x8f\xb7l\x9e1@\xf3\x9d\xafD\xe2c+@\x8f\xfd\x02\xf9\\\xc9.@\xcez$\xd3\xec\xa1-@\x8f\xb9o)\xea\n+@h\xfa\xc0,\xad\x83.@\xcbS7\xc2\xe2o,@\x8c\x95\'\x14\xab\x87,@\x8d~\x164r\xce.@\xb5\xd1\x87@1\xd2-@\x99\x9a\xa9+\xbeF.@\xf7?\x0b\xa9\xf9E,@\xf4\x9d\xfb\x0b\xed\xd1-@Q\x17\xc8EIW,@<A\t\xec\xdaE,@N\x9c\xaf\x15\xda\x921@\xa6g\xba\xc5\xc9\x93-@m\x9a\xc2\xeazf,@\xa5\x8aXb\xfb\x19.@E\xa2\x93\xb3\x1ad,@\xd7d\xcc\x9d\x06}0@7\x870\xbd\x17\x03-@\xa0:&\xd3\xa0k-@="\xa8J\xd1Z.@\t\x1ev\x87\xfd\x8e-@\xecZ\xc3\x89\x00v0@\xd4\x9cn:$",@\xbf\x93z\xad\x9b\x0b.@\x99w\x1c\xcb\xc6$,@k\xf4\xd4i\xe7\x19-@\xf7\xc0`\x1d/+-@^9\xf2z\xc4\x14.@g\xd2R#\x0b\xcb,@\x15\x13\xe2\xa7e 1@\x1c\xc1\xd9U\x9e\x191@\x0f\x08\x08\x15\xb4K.@\x10mkt9\xde,@\xdaa\x98\xbf\x89\'.@\xf1\x10\xc7\x9e\x19\xd3,@\x8al\x99\xe7\x142.@\xf1E\xa7dk\x1c.@\xbb\x05\x02\xfaH\x90-@\x05\xa1\xe6>F\x06+@\x11DW\xee\x91:.@+\xbd\xdbX\xe5_.@\xfb&\x00=\xf0\x18.@\x00s\x8b\x14\xceD.@$\n\x82\xbaSx.@\x08\xf7\xe8\xbb\xa3\x18*@\xd3\x9d\xdb3c\x91,@\x00\xf0\x01\xdb\xde\xa8,@S`\xcb\x8axt*@\xd6kr)_\xcb.@\x9b)5\xf8\xea\x8d2@\\\xb9\xa1\x8ey\x8e0@\xdd\x80\xf0\x85\x8dT.@\x82\\\xf0_\xa1\x930@0\x0e\x1dg\xadX(@\x8d|\x04\x1dG\xff-@pn\xb4\xb0\x03M+@\x89;\x97\x08\xd9\xe6,@\r\xfc\xd3\x97/1.@{\x02\xf0\xefQ\x9a-@\xe0\xac\xa4a) +@_LW\x0f\xdc\xfa0@\xbc\xf4\x1a\xc2\xf4D1@5\x9a\xcd\xfe\xf3\x1d&@\\c2\xe6P\x1c.@\xc1y\xf2\xdc1\xa1.@h\xc6CG\xd8t-@\x87\x87\xb9\x86v9(@\x18\x8f\xd9\x96\x18\x960@\x82pm7R\xb6.@\xdde\x9cX\x9c3.@$pFH\x16\x972@]\xd5\xc0\x91\xe1\xaf+@\x98F\x84a>&.@92\xffD\xec\xb00@\xdb\x8c\xd9\r\xbf\xa8(@(2\xe1\xd2\xda\x89-@H\xdd\xae5\x1c^.@\xc4\x9d\x00z\x02\x86,@\xb8\xeb\xe1\x1c\xfb\xc5-@\xe0\x17\xf9\x01\x98\xa5/@L\xa1\xeah\x18`.@g\xa3\xa9\x9b98-@\x02\x1b\xbc\\\xba\xf1\'@P\x9c\xfb\x9b\xe3X\'@P\x9c\xfb\x9b\xe3X\'@-u\xe2\xf5R\xd6\'@co\xbd\xf0\xc2\xe3\'@\x0f\xd5\x1e\x00Yh\'@\xd7\x85s\xbc/L-@\xfc\xac\xfe\xe8\xa4e\'@`\x06\x07~\xee\x9f/@S+:N\n\x92\'@pz,\xbcLU/@\xb4;r\x90\x9ba-@\xe7m\xf7V\x8f\xa1\'@\x05\xc3\xa1\xd7sd/@\x1f\x1f\xaa\xe5~\x8c.@z\x9f\x9e\xa9%T+@\xb80\xe3\xa4\xcea0@b\xb5ot\xcfN.@0\xd3)\x98\xbfs.@k-/\x04j\x08.@\x0f\x0c\xb0\xdba\xdc(@\x13\x13\xc9\xdaQ,*@E\xbc\x8a\x91\xc4\xb1\'@c,\xff\x83|\x16/@w\xfd\x1b\xe7\x89)*@\x0b\xa6\x02\xb3\xf8\xae&@8\xea?\x03\xd0\xf3+@~\xc0\xb4&\x92\x06/@\x1cWO\x11m\xba-@\x97I\xf3\x14x\xef+@Q\x046z\x15\xec*@\xa6\x88\x08[\xe1x.@\xf5{]e\xa8\xf3\'@\x9e\x81\xd4T\xfb\xb8+@\xb7\x84\xe1\xbc\x86\xf5\'@\x95\xe7\x1f\xcb\x1bB2@D\x87\xbc"\x11\xfd*@\xe6\'\x06\x9c\x80L2@!\x1e \xb0\xc1\x06,@UF\xaf\x80\xbb,0@\x9f\xfa\x94Nh\x044@\xc6,\xc4@rX3@W\t\xdc\n\xa7F2@\x97\x9b\x14\xc7$K2@\xe7\t\x80\x07\xbc\xc20@\xff~\xf1\x8e9G+@\xd9\xe1\xaa\xb5\xa9c,@\xc0\t"\x9c\x1b)+@%|\xa2!<\xf4+@\xfcL\xefN\xab\x90,@\x18m\xeaQW\r/@\xf6\xc0\xb6\xa7\'\x96/@\x0bk\x9cQf\xe0*@\t\xd6\x9c\xa3\xce\xf1-@\xaa\xc7\xb7\xd6NC-@\x9c\'\xef\x937l,@\x1c\x88\xf7\xf53\xfa/@\xd6(<\x11\xe5\x0c.@$\xb0`4\xae\xb2+@\xafG\xb9\xa4y\xd1+@m\xf6\xb0\x138++@\xd9\x8b\xdag\x82\xe3+@E\x0f\xd8\xca\xde1-@\x98A`\x85\xe60+@W\xed\xb6\x85\n\x972@\xfa\xfb\x8e\xec\xa7U-@"5\xddc\x10n.@\x0cM\xe7\xd3\xcdU0@(\x86\x12\xdb\xa2\xf30@\x9co\xb8\xc8\xb2\x16,@\x1f\x144\xae\xed\xab1@I\x85!s\x8a\xf5,@V\xcb*\xe56~,@\x84\x87\xe0\xfa\xd0g-@\xb6\xdd\x9e\x14\xb4\xc02@O5\xa3\x93\xcd$/@VW=ml\xd5*@\x0b\xdfR\x11\xd37(@V\xe2\x95wg\xbd*@(p\x0egp\x860@?\xd1\xaclQ\x13.@C\xc2\xb28\xaa\xbc2@7\x9frh\xf5\x04-@{\xbf5\xed6\x8e+@\xfb\xcd\xff\x96\xc6\x85\'@m\x1c\xe5\xaaJ\xf0!@qO\\l\x13,.@\xfb\xba\xd4\nBK-@\xe4\xf8\x16\xb5\x9f\x06-@\\0\xc3\x13\xfc\xf30@c\x11\xce9\x11].@\xcep\xd8\x1e;i4@\x8c\xa69\x11\xcf?(@\xfd\xbe\xe4NWU2@RIz\x82\xe7)/@\xcd\x82O\xb1l\x04.@\x91p\x129\xe5\x051@T\xec\x9f\x1d\xf2\xba2@\xbb\xa3\xa3?{>3@\x02\xe7^\xc9xs0@NE-\xbd\xc5.(@p\xc2t\xd9\x0b\x93,@\xff\xce\xe4\xaa\xc1a-@\x9f\x8c\x16\x85\xb9}1@\x18\xf9\xe7\xb6\x9bI+@\x95F\x81I\xdaZ0@\xd9N\xb6\x06\xea\x041@\xfa\xdc \xb1\xa5\xb02@\\\xe2\x19\xc2G\x11-@\x06\x04!\xbf\xec\xaf3@\xd5\xbdm\xfc\xe8\t/@\xd4\xe2\xb2&\x95k1@6\x14\x06\xe00\x892@\xdc.uZ\xbc!,@l\x80F\xb3\xf1\xab,@it\x9f>zR,@\xd7\xcb\x80\x94\x92\xe7/@\x1e\xe8\x1b\xf8\xb78\'@\x05\x88\xc1C\xef\x04.@"f+kJ\xce-@\x97\x13\x02\xbb\x985+@51K!\xe1]-@\xce\x9b\xd5\xdfdl*@\x9f82\xf8\xbb\x04-@\x7f\t0&\xf5\xb5,@\x93\xfb|\x87\x18\x08-@\xee\x11\xfc\x11RF3@\x83\xec\xf6c\x83\x97-@\xaf\x96Z=\xbea,@\xcf\xfdi\x81\xcc\xe0+@\x9c\xecF\x1dx\x10+@\xe62v\xeb\x06\x03+@\x84\x0f8\xbc\xbe:+@\xaa\xab\x92\xe56c0@\xad\xa5\x03\xf1\x8a4\'@\x9d\xd3\xe7\x06\xc7\xfd0@\x0e\nF/\x8a\xd3.@\xb7\xea$\xdc\xf5\xdf+@\x08\x1ahv\x905-@i\xe3\x9c\xaeF\xa0-@\xd9\\\x80\xa9X\xb4-@\xcb_\x8c\x07\xc2\xef*@\x15\x92\x0b\x19z=.@|\x10Y~\x1b\x88.@Z\xc0\x8fE\xab}3@\xb7\xad\xb7\x1e!v*@\'\xb1\x00\xd4\xf6~)@e\xc7w S\xdd+@v\xe2\x98\x1314+@.\x8e\x96\x889\r-@\xef\xfeK<]\x1f+@\x81R\xf7B/\xf9,@\xc6\x18{o\xbba,@\xde\x8f\xf8\x11\x02\x05*@"Vk\xa5\r\xb9.@\x97\x9b\x14\xc7$K2@\x14\x02cGv8.@\xe1\x0f\xa3\xbe\xa2\xa3-@\xe6KE\'\x1a\xba+@\x7f\xf9lq\x11\x860@\xf5\xd6P\xf0L\xb5*@\x8e(b\x89\r\x18-@{#\xda\x88\x1c\xff*@\xe0\x943\x03uX,@\x03i3\x8a+%.@\x8f/\tE\x90\x030@+\x81\xe43Y\x85-@sk\xd3\xae\xe3).@\xfbzd\xbd\xd8\xe2+@\xb3m\xab\x1ab\x8b/@R\xdb\xff\xacOF-@{f\xd9{\xc1N,@\x94*4\xe4\xc5\xb04@sk\xd3\xae\xe3).@\xd9\xe1\xaa\xb5\xa9c,@lc]\x07\x0eK0@\x04\xb0\x94\x84}\xf40@\x9b\xc2\xa9O\xc2M2@\x92\xc45)\xd2\x02(@\xfa\xb0DK\x0c\x08)@+\x93\xce\xe4\x93)+@\x0b^\xdf\x15l\x852@8\xe0u\x9bBW2@\x8a\xa9\xdft\xe2\x7f-@\x81K\x12D>J.@\x05\x9f\x85\x84\xa0\xc3\'@\x94,d1=\xcd+@hPvZ\xe5\xd0+@\x01 \xf95\x9aC)@\xea%\xea5\x01\xbd\'@\xf9\xdf\xb5]\x12\x92\'@\xfa\x12y\xee\xf3B.@\x84\xc4\x81\xe9\xf5\xaf1@\xd9?P\x81x(+@\xfd\x17m\xeb\xfb\xe2+@\x93\xc7,g\x03T(@z\xd6\xe87\xabM-@\xdb\xfd\x1d\xfc\x04I*@\t\r\xd3K\x07\xe1.@r\x00 a\xd8(/@\xdf\xda\x11?\x8f\x90*@@\xb0\xda\x8a\x9d\xe1\'@K\x99\x06%\xb4\xc3,@\x96[9ia\x15/@*ex\x0b\xc9\xce/@y\xda\xd0\x11\xe2\xc8-@`\xa5i\x0b\x16\xa0-@9\xfel\x04\xb9\xc1*@j\x0cj\\\x97\xe2,@\xcbtW\x8bJ5,@\x8d\xed\x1a\x17T;)@\x13-*[\xe2\x1b2@\xbf\x80Ig$|.@c\x11\xce9\x11].@`\xf2\x82Fy\x93,@t|Z\xc9\x1ah.@\x03b\x1c\xbcH\xb9/@\xdd\xf1z\xaf&4.@%\xb3{8.N-@\x1a%\x10P\xc0m-@\x007\x1d\x84*\x842@\xe7\xbbT;\xde<.@}Sm\x80\xb1\xa2.@\x0c \x95\x85=\x00*@2is\n\xb1X.@f\x99\x837\x1d\xc8-@%\x97\x85{\xfc\x83\'@\xc84\xa4I\x95f,@\x92\xdc\xa8\xcf\n\xdc+@\xb9\xe6=8k:,@+\x0c\\q\x86]*@pt\x94&\x90\xbc0@\r\xcc\xb5\xbd\x07\xb9&@q\x1a"\xfc?<-@*\xbc\xab\xa9\x82\xf60@%#\x1d\xb9\xf4/+@\xc5\x9d"\x10\xcf\x0e+@\x0ea\x97\x1c\x8e3-@\xebx]C\xed\x96-@\x85\xcc\x9cx\\\xc0/@3\xd5\xba\xa2\x94\xcc/@\xa8Gq\x8b\xd1\x18+@\xa2\x96@Vc\',@\x92\xb4\xafIF_/@\xc1*>\xf3\x0f\xa3/@1\x8c^\xa0\x15\xbf0@\xe3\xdbXo\x0bE*@\x0b\xe1\x14h\xcc#+@\xd7\x99\x82\x1a\x91\x06.@\xa3\'\x01R*\x1c)@\xcey>\xea\xfa\n,@\xd8\\\xad\xaf\xff\xa3.@n\xb8"^\xd4\xbf/@C9\x82c\xb4d-@\xd2\xe2$\xbe\xbd\xe7)@\xa0\xd5\xdc(\x14G.@^\xfa\xde\xd3\x1ap.@\x10\xb7\xda\xcb\xa9\xb0/@\x10\xb7\xda\xcb\xa9\xb0/@a\xb8Q4$\x062@Ss\x0bl\xc3\xe8-@\xbe\x990&\x82>1@\x14\x1b\xfc\x8c\xd0\x05*@q\xe3c\xf1tn\'@\xbeb\xd2\xdagE-@Tm\xc8\xba\x13C)@\xb8\xe8\x16\xee\xc2\x7f1@\x81\xbb\xe4KNc-@\xca\x90ob\xc14.@\x05G18\xb6v+@\x93\xf3\xa8\xad\xfd\x91+@\xe5x\xdak\x1902@\x84\x19\xe6\xa6\xb6p2@B\xdd\x1bg\xb0W)@n!z*#\r-@\x9d\x10g\x9d\xba\xdd-@\x02?\x18\x0e\xa5\'2@>)\x1e\xb6\x10e+@\x8f\x17~1\x07C.@\x12\xe7\xf9\xe4O\xba/@C\xc7\xf8\xf4\\`2@\xbd\xa8B\xc8\x86o)@\x88zpy`\xe20@eQPb\xb2&3@\xb4\xa9\xb1\x9a\x93\x1b1@\xe6\xc0\x10\xa6)\xf60@\xd6\xed^\x88\\t*@\xcb\x04\xb1\xa0f\x84/@y\xc0P\xbb\xf5\x152@\xa6\xa7\xc9\x074 3@AO\xa2\t\xb6\xf5&@\xa5\xdcq\xa3\xeb\xf30@\x18\x97>\xfa\xba\xe80@\x97f.v8\x85+@\xd7\x8e\xdb7\xc2\',@\xe5C9r\xe9\xf3,@\xd4Xu\x14\xa4\xcb,@=#\xdbF\xdd\xa2.@\xce `\x7f2\xcc1@\xcc\xeb\x15$\x1a\x05.@\xfa\xf0\xf2\xc7\x01\x0e0@\xac\xe1k\x1ef\x1d-@\x99\xe6k\xba\x8bU.@K\xbb\xef5\x1b\xa5\'@\x08\xd9\x91\x8ei 1@\x86\xe6\xc2\x99;\xc7,@,7\xb7\xdf\xab\xe41@\xf4f\x87\xe5\xfd\x1e*@\x1a\xe1\x9d\xd0\x8e\x0c.@\xa26\xef\xf7\xd8v+@\x93\x91\x81\xfb\xcdM+@\x91Uo\xbe\xa0\x16-@\xb6\xa6\xc3\x1f\x11W,@\xccY\x93\xb7\xcb\xf7,@\xcb\x04\xb1\xa0f\x84/@\xa9a\xdd\xf9\\W&@\x0c\x81\x94\x07|\x1a1@@\xac\x9e\xcb\x06\xe0(@x\xa8\xb4\xf7\xaa\t-@*\x07F\xe4qo-@\xac\x83\xe6\x96\x16\x0c,@64v<\xc7#-@?\xf0\xcc\x04\xc10-@\x03]\xf0G.;&@H\xf0))OK+@\xbfu}u\xdd\x1b0@_!\xf1\x1a\xafG,@\x06t\xfa\x96\xa1\xd91@\xca\xba\xfa\xcf=\xd3(@g\xa2\xa4\\\no.@\x96OuJM^(@a\x17\xbb\x94\x0c$0@TO(\x89\xfb^-@\x14\xba9\xca\x00\x9c0@*\xc4EB\x94\x1b0@\x1e\xd9G\xc76F,@\xf4\xec~\xe1\x9e\xe7,@\xc3\xe1\x8d\xd5\xe2\xeb/@\x1f\x92\xbeT\xe1\xe21@\xabj\xcc\xf9]\x0f*@"\x1e.\xfc\x1a>,@?72y\xb9\xa2,@3\xf7\xd8A\x0b\xc1-@Q#\x0f\x80$\xa8,@\x05\x8d\xce\x15\xe1a-@\xfd\xd5\xa2Q\x08o0@\xd7[\xb9\x89\x8f3,@,\x17\x17\xb9\x0e\t0@(\xce\xae\xf8\x87\xa4-@\x0e\xdaS\xe2\xfe#.@\x91\xa5C,Q7,@\x99\xf8b\rB\x91/@T6B\xc9\xe5\xbc/@\xabm6\xaa2F(@,\x17\x17\xb9\x0e\t0@\xd2\x1b\x15\xedET+@v\xd1\xcf\x81\x98Z-@%\xe9{\xf4c\x91.@\xcb\xc6\x0f\x90P\n1@\xc02\xb1\xe1\xd9\x1f0@\x8e\xbdy\xf6\xc8\x8b,@\x1c\xb81\nX0+@\xda=D\xbc\xd0\xff,@\xa6\x15\xda\x99\x86$1@]\xdaL\xb9\xd0)*@\xd9y\xc5N\xe4\x01*@}_\xe9\x03YX.@\xbf\x86\xbcPi(,@\\\x85\xde\x01\xb6\x9c,@\xd2\xf7\xc6?\xb4=(@r(\xa3\x1e\x05\xe2,@7i\xda\x87\x04\x171@)\x84\xa7\xc3Sq(@\\\x07\x8d"\x87F,@\x04\xc8\xac\xb5d\x06-@\xdb\x1e\x02\x07d&-@\x1e1}\xf5\xda\xb0,@\xd2\xedHC\xaf\xa9,@\x11\x04\x94+\xd4#1@\xce\xf8\x88M$\xa6/@\x9es\xa76\x99+1@\xf5\x1a^<\x04{1@\\\x85\xde\x01\xb6\x9c,@\xc2\x98\xe6\xfc\n\xdb.@\xca\x81CJN\x17+@\xfd\x84\x92\x08v\n/@_\xb5"\x83\xc10(@Enj\xe8\xe6=.@\xa5\xb3\x8f\x16TU*@\xfb^\x96\x10=Y(@\x83\x12\xa5\xb2\x85\xfd\'@\xea|Y\xa3\xed\xec/@\x9e\xe5w\xd8\xd5\x15*@\xc9\x1c0\xa88\xb8/@\x01%\xa1\x88\xe9=.@\xae\xac\x93\x12T\xbb0@\x80\t\x15\xb8\t\x80,@.\x08\xd2{\xca1-@\xb70\xd4?g\x9b)@#LuB\x80\xeb)@\x00\x93\xad\xe3\xa1\xd4-@\xf2\x05\xcc\xfb\x17\xf1,@\xf8\xf0\x8fW\x030/@\x98\xfb\xf4E\xcc\x18(@\xf3Z&\xe9\x82/,@H1\xd6\xfd\xde\x0c1@\xa3tF\xb0\xf2\xef3@\xe1<%\xfasx.@=\xb0@~\xde\xac.@BC\xfb\xbc[\x05,@OMb]\x87\xb3.@hp\xf51m\xfe,@\xb4\x13\xbf\xcc\xa0\x8a1@\x9c_\xc8\xddu\xb3-@\x05_\x80\xb9\xad\xaf2@H1\xd6\xfd\xde\x0c1@\xd3Z\x1bI\xb4\xfb0@\xd3Z\x1bI\xb4\xfb0@\xbfR*\x13\xfch-@\t#?I+\xac3@&\xb8c\x1a\x18\x80-@avG\xb5\x10\xd6-@%\xb9\x94\xaem+-@\xcb\xaci\x13~\x8b,@\xa6\x99a\x16\x9a&.@dWp\x93\x14\x18,@2c\xc33\xb4@,@z~\x91;\xce\x19*@\x11:\x96\x9aBD(@\xa2qv\xf3;\xe30@\xb3+`rkT(@\x1a[\xec\xe7\xc4T2@\xe6$\x06\xfb\x8d\x1c/@\xbf\xd6\xfc\x9a\x80i.@,R\t\xe8\xdf\x84,@\xe2\xc09A\xeaQ.@>\xa0\x96G\xdf\x171@\x84\xd5zy\xfd\xe0/@9\x1b`\xd6\xe4\xf40@S\xa7\xed\xe5\xd5\xb7-@\x1c*\x9cb\x14\x8f(@\x88\xc8H\xff\xca\xc2/@\xe3\xde\x7f\x8bR\xb90@e\xba\x00\xd4\xc0/,@\xae?w\xe3.\xda/@5- \x85R\x0f-@Dy\x1a@\x03\xda,@\x91\xc1\xad\xbd\x11W1@ZsE\xcb\x84\x01/@\xc3;\xbe\xdd\xaca.@`\x07\xf9\x90\xfe\xd6.@\xae\xf2\xb8\xf9\x99\x8c*@[\x0b\xec\x12\xa3\x062@H\xaf&\xdf}O+@\xe8\xd4\xf4\xe5\xa9\x071@v\xbcf\xe4\xfa\xed0@\xf7g3\xef\x8a\xad/@\xe9\x11\xe1w\xdd:.@jj\xc3\x16\xe0i+@\x80\x9a\x1e\xca6\xe2)@U3\xb7\xf3\x1b@-@*\x94c=\x17\xbe,@\xb4\xf6h\xe1(\r1@?\x02\'\xb3\xb68*@\xb5#\x9a$\x80\xf2-@\x05\xb5\x03#\xac\x91,@%\x043\xf5\xb691@\xe8M\xd4\xd2&\x93.@\xba\xc0\xbb\x85\xaf\x082@\xd4\r3<\xee\xd91@A\x95\xa8v\xf5\x131@\xb6O\x18\xb2\x02}1@\xcdg\xf3>\xd3`/@\\\xb9\xa1\x8ey\x8e0@r\x94\xa6\xfa\x9f\x1d1@\xc5\xee\x16\xe8\r6,@]\x94\x93\x02d\x1b0@\x19Z\xd26\x07M,@\xcfI\xd8`r8,@\rp\xed\x03\xd9\xa84@\xc6\x87!\xab\x07\xfc-@~\xe2\xf1\xcd\x12?,@\x9e\xed\xcd\\s\xb3(@F\x16\xdf\x06\x9c\x07/@(\xcc$\xc0\x888(@l\xddG\xcc\xbf\xcb-@\xaa\x8e\x05=\x80\x98-@\x00 \x18O\x9c\xfb+@\x7f\xc7\xa7\x97\x19\xff)@\x0b`\x03\xa1\x17\xa31@\xba\x97Re<\x9b+@j\xcf\xcets\x9b(@:\xd0\xd5\x9b)\x13+@\x8e+`\xe9\xf5\r.@\x80\xee\xaf \xb3\xfd+@D\x81[x\x82\x93,@\xd4\xdd\xb7\xbd_\x8d0@\xe1\x16\xad\xe2\xc3w,@6\xd1\xc1\x8aj7,@\x0f\xd2|\xba\xa1\x0c.@2s\xf1\xccs\xda1@\x11\xaf#\x97W\x1c1@\xf1\xd1w\xb2Q\x93*@\xb3S\xa2\xfbg\t\'@qq?\x0cCw+@\x9a\x98\x87\xfe\n\xc3/@,L5\x07g\x16-@!\x1c\x9eLz\x13-@\x14A\x8e-\xfd\xe3%@\xae\xee\x9dZ\x05X2@\xeaqI\xb1Z\xf9/@0\xf1E\xd2\x9c\xa6.@\xe1\xc1\x95\\\x03[,@\xdd\x9cS;s\x15-@w5\x0eA\xd9\x191@\xf5\xc95\x07|#1@\xe3\x9b\xe4\x95eq1@[n\x08\xd9Q#,@R|\x7fm\xf0$*@\xa9\xb6\x17\xe4q\x98,@\xed[\xca\xfe\xd9\x8c1@\x14f\xc7\xbc\xf6\x8d,@\xac\xba\x92\xb8bS-@^\xd9\xeaS\x01\x07-@\xd7d\x1f\xfd\xca\xa0-@\xde\xbf\xf1\x10:\x191@\xdf\xad\xe2\xfe\x0c\x1c-@q\xa2\x95\x00\x87h,@\x88\x15\x7f\x9d\xb0\x7f0@E\xfcB\x19\xf3i.@;\xea\x8b_\x8f..@t\x8e\xf5L\xdc\xcb,@Te\x94\xdd\x81$1@\xee4\x137>(-@\xee\xdaV%\xado(@\xc9\x8a \xbf]\x11+@wf\xb9\xd7\xfaK-@\\\x9f\x83\x05M\x892@\xcd*0\x008S*@\xfd\x18\xa7$\xcc\xa81@\xf5\xd2\n\xd5\xees0@| \xd2\x9a\xdf\xb8-@\xeb\xf6\xf4\x7fF\xc2.@\x1b\xbeU\t\xf4T.@y\xfd\xdf\x8c\x00\xaa-@+\xbd\xdbX\xe5_.@}\xf2\x84em\x0f-@\x8a\xabf\xc8\xd2s,@\x06\xf2\xbd\x08\xedK+@22\xc2\xd6\\\xa0.@\xa7\x94o\x13c\xb9)@C\x90\x95{or(@\x9f\x86:P\x14\x83,@t\x8e\xf5L\xdc\xcb,@\xad\xa6\xa6G\xb2\xc8*@o\x98\x0f\x92#5*@\xd5\xc3\xde$\x00R-@\x07\x9dS\xa5\x9a\xd50@\xc3*\xb5\x85\xf9\xc2,@\x10\xca"\xacR\xdf)@\n7\xad\xad\xf1_.@[\x11\x02\xd4\xcbv-@:\x7f\xf6\x8c\xa1\xa1,@\xd2ZE\xd5y\xb9,@\x18Q\x14\xa9S\x96.@9\x05\x01\x03f4*@\xa0\xcb\xe5P\xac\x8a-@\x89\x11\xa35^\xb6)@\xe1H\xbce\xd381@\xe8C<v\xdf\xf9+@\xeb\xcc!^\xe6\x8f+@\xae\x15.\xe0\xd2\x8c1@d9?\xbch\xf6.@Z\xa3\xfb\xb2\x8al(@\xdc\x82\xfb@[\xbc,@+\xe5\xf7y\x8a\x1e.@S\xb3}v\x80\x91*@\x8bH\xfb\x9bh\x7f*@\xc2E\xe8\x0f-\xf1,@\x1ba\xdb?\xcc\xc6-@\xa2c\xf7\xbc\xe7\\1@\xe2\x91\x12\x86=w*@\x9b\xf9,>\xb6\xc21@\xdc\xbc\xac\tWM+@d\x9c\xbay\xd4z2@\x9a\x9c\x10F\x86\x90,@\xd9\x1d\x05\xc1\x9c\x01-@\xf0\x85\xea2\x1c\xd1-@\xdb\xf9\xa3\x97\x8f\x08+@C\x16\xe4Q&](@\xf7\x87^\x07K-1@Ka\x0b\xb1&\xc3+@\xd1\x94V\x1f\x85\xa4+@\xdb\x9a\'\xd1\xce\xe3,@q@\xb8\x024\xc4-@Ps<\x1f+\x11-@\xc4\xbbktW\x003@E?I\xe4\x1e$,@\x92</H\xca\xd2\'@\xf3\x8f\x90\xe4\xa1H.@\xf40\xf0g\xcd\xdc%@rD\xac\xe5Nz2@\x1f\x82\x88\x9c\x18m.@4BD\xde\x901*@\x05\xde\xf4\xb5$\xc8&@\x1b\tz\\\xb1\xcc*@\xdb\xbf\xde\xe7j\xf1.@\xc6\xb0)\xfc\x8b\xae&@\xa0\x85\xc1\xdd\xd32+@\x88\xe2\xec@\x13M,@\x0b\x83l4\x99M*@\x97\x18\x90\xd0np+@\x80/\xb9\x0e\x84\xca*@\x0e\x81\xba[\x0b/.@["%\xf2o\xc6)@\x8f\x81a\x8a\xa3B4@m\xe9\xd2F>k2@\xda2\xb7G\x8a\x8e4@$\xb5\xbe\xf3,=,@a\n\x85\xf9\xcf\xbf-@\xe8\xde\xfb\x81\xaf\xdd#@H\xbf\xa1B\xf8\x8c2@0\xab\\\xeb@*)@\xa4\x95\x99U$5.@A\x9cJ\xc0\x12\xb54@9(\xba\x10\x8f\xc7(@\xfch\x12%\x0e\x170@Iv\xbb\x9bv3\'@\xb3\xb5\xc5\xd8h\xa5.@\x0f$l6260@w\x83\xe0\x8b\x97\x1c2@\x1c9|!\xf1h.@\xc2E1\xcd\x88\xa62@\xc1p\xbe\x14G:*@-\x83;\t\xf9\x93-@Pg\xd1\t\xb3\xdf,@\x1b\x10)r@l!@\xc5\xbb\xde\x86?s\'@-\xa3\xbc\xc6\xe0\xce-@\x1c\xd7\xa7!j\xf3/@\x07P\xf0\xfe\xb7\x98-@C\x03r\x90GY2@\x16\xdf_\t\x9by2@\x91p\x129\xe5\x051@\xdf\xe4\xe3\x1aO\x12,@\xdf\xe0\x01\x08\x92\n1@v;\x9f\xed\xb8\x04.@\x13\xaf\x13{\xf4\xad2@S\xa7\xed\xe5\xd5\xb7-@\x9c?\x14\xf2\xff\xe9+@\xd4\x12[\x0ej\x0e0@9\xff\xed\xe9\xfci+@\x0f\xd7\xd9?P1,@\xa3?\x0f\xa2\xd7\xc4-@\x82Z\xb4\xed\xae\xf0/@F$\xb0\x8f\x92\x060@\xc1\x15\xc9\t\x89\n.@\x14C\x8d\xd5\xa9\xe9/@$\xb5\x0f\x0f%m.@\xba8<\xfe\x97R*@\xe0\xc8\xabO\xd1\xf3-@\xfa\xa0\xf8N\t\x1a+@z\xf8\n\x1bt\xea+@\xaf&`\x95(W2@\xc1W\xe4\r\x9e\x03.@\xb7\xef \xd7L\xd5/@\x8e\xfe\x88\x8e\x18\x0e0@]:w\xc1tD,@\x19\xfb\xa9U\xff|,@\x10\xaa\x1a\x03\xee\xd7-@\xa4\x04#+[\xb9/@NT\x18\x8bg\xe8/@Z\x9b\xd4\x92\xa9\x05-@\xe2x\x9c~Fq/@\xc7\x7f$8h\x93+@E\x04\xfd\xa8\xae\xfc-@\x0f\x12\xf2\xc4]^.@R\xebx\xdf\xa2\xe5+@\xdb\x10Ej\xa8\x90-@\n`\x15\x9f4<.@B\x83*\x99\xc3\xe9,@\x1e\xaaiITg,@\xb4\x19\xc1\xbc\x02$/@\xde\x824\xd6Z\xaa0@\xec#]\xeeH\xcc+@hL"Ff\xf7/@\\V\xdd\xd4\xb0l\'@\xfe\xeahC\xebo2@\x84w\xb7\x82\xcd\x151@\xd3\x88\x9c\x12\x83\xd3-@CNi\x99\x15\x06.@\xda\x84\xdd L\'/@\xfb:\x0e)\xd46.@\xc7\xd9\x92[\xe0\xf4&@2\xe7(y\xab"1@\xd7\xc7\x8b\xd1(</@\xb4\x16U)}\x8b,@\xfe\t\xd4!\x84L.@\xa6\xcf\xe9j\xc2\xf20@\x98B\x8al\xd9\xee.@\xa4`\x18\x91\xb4/(@\xabk.\xe8\xdc3+@\x9e+\x80\xf4\x89.*@\x14\x82n\x1e`](@%\xd4<\x1c\xb27-@\x97n\xee\xd4\xack+@\xcd\xad\xd0\xf2\xd1\x98+@\xe5@Q\x84By1@:\x1d\x92\xd1\xe5`-@9\x03\xd6\x9b\xdf\xfd0@\xe70\xa4\x84\xa6\xa0+@\x89\xc6`Nc,.@\x80\xe4\x90~\xbdU(@\x10\xa5\xd1\x0cI\x19*@\x9d\x00at\x8e\t+@\x13$\xf6\xd5j\x96,@\x01 h}\xd0\xf6,@\xc8\xe7b\x84m\x01.@\xed\xb3\x1e_\xd9\xfe0@U\x7f\x10L\xe8\x80(@@\xf5\xce\xcfO\xe1(@I\xb9\\?\x1e\xe60@\x88F\x95\x96\x99`*@\xd0R\x1bb>\\-@\xe5\xc5\xe5\xe4\xee\x8e,@M\xffC9H\x1c/@\x9c\x02\x9f\xb4\xf2=.@\xd8q\'\xff5N*@\x00D\x18XZ/(@,S\x12"\x01\xfd-@C\xc3BK\xb0>+@c\xcf\xef\xa3\xef5-@v\xae\xb3\xd5\xeb\xf10@\xeesCC\xffW,@\x05\x8d\x84\xc7\xd0E.@Y{\xa4\xe9\xd4n1@\x7f7*6\x00L+@\xea\xf2\xafV;\xe50@\xd7\x1a\xeb\xdb\xdc\xce.@\xcb\xb4<>\t^.@\xfd;\x04j\xdd\xf40@\xc9\x83\x05\xf4\xd6#+@\xc3)C\xe6c\x912@(\x85\xef\x1d\x0f\x02.@\xbf0*\x08\xa5\x82*@\xda\xa7\xdf\x96\x9e.,@\xc9\x14\x90\t\xda?,@E\x96\xa9R\\i+@\x05\x95,\x92J\x0f,@s\x16\xa0\xb3\xec\x9b+@f\x9afgj3.@_LW\x0f\xdc\xfa0@\xed\xd7\xee\x1c\xcc\x081@\xce\x8e\xb4g\x8b\xcf/@\x95\x99[;\x88e.@^\xb4(\r2\xec.@R\xca\x9bx\xaa\xdf/@\x80i:\xb6L\x81-@\x8a5\x08D@\xc5.@\xab\xdf\xd3\xc0>\xbe0@M\x08\x17\x7f\xe2\x0c,@\x9c\x9f \xfd<\x89/@\x01\x18\xef\x89\x8e\xd7.@r\xc7\tG\x05m.@\xa6|FH\xd3j-@\xa2\x9a\xc5\xb7\xac\x88\'@\x9c\x0e\t\xeb\xbd?0@m:F\x15u\'+@\x03X\xc4|l\x95.@\xb3\xb8\x0b\x15\xc9\\.@\x95\x86\xa0+6\x9b2@\xd0\x8f\xb2\x8aH.+@iTy\xa7#\x16.@^x|\x07\xc5\xe5/@\x12:\xa7\x87\xa6I.@\xa1\xd5e\x0cx!,@\xe3\x81:3\x89,-@46-\xff\xec\x87-@Xj\x00\x18\xc8W-@\x93\xb7n1\xac\x99(@=\x08\x9e\xd9R\x13-@\xeb}\xdf?\xe7\x7f*@-\xaf\x0f\x81\xa79+@\xb6,i\x10\xf7\xab.@\xc0\x9c\x91\x07\xea\xfa0@\x18\x10\x0b\x8fS\xba2@n\x84\xe0 \x0c3,@\x80\xc19\xf6^\x9f.@\x94\x03F\xd6\xa5\x18.@\xcc\x1f\xcd\x99\xf7\x1e/@\xf5A\xb0?e\x1e+@I\xc8\x01yx|1@\xbee\xdbSz\xeb0@jb:\x1bRL+@\xf9D\xf7q\x00\xbf+@&X\x9b\x97\xad\xa42@mD\xba\xf5GU.@6\xbb\xef\xb4T\x00,@c\x0e\xd6\xf2\xa2#1@\xa3m\xb2*\xdaR1@\n\xea\x1c\xf8 \xb12@\x8fa\x80\xb0\xe5\xa2,@\xde\x91\xb4\x8f\xeb\xb5-@\xa2#\x16\x1e\x19\xc02@\x0f\xd5\xc6Q\xce\x13+@\x83\xa2\xbc\xe0\xfa\xcf-@\t\x00\x03D4\xde.@\x02*\x0c\xa0\x06\x8f+@\xb3*\xad\x81\xe2L,@\xb2\x95\xd4i\x19Z1@\xac\x1fD\x1a\xb7\xe1!@;\xb3\xdf{7\x07+@\xe8EH]-\x1f,@\xceJDR\x7f\'/@\x9e1\x9d\xdfU\x9e.@\x8dX\xe1\xe2\x8aL1@\n)1\xcc\xac\xf9*@x7\xb2&\xef#-@W\x86-\x98\x1f\xf40@+\xcc\x14\xa4j\x14-@8#\xe8G\xa1\xee+@\xb2\x0f\x9fl\xc9\x06-@\xf1\x1c$\xc6\xae?-@M\x01\x05(\x16\x8e-@\xad\n\xb6\x17=\x1c2@\x08\xcav\x19\xa3\x82.@\xe6^\xa6\xee6?+@\xb0Y\x11\xb7\x8f|+@\xeapnn\x98\x90,@@\xd7:\xdf\x8b\xa6-@s*\x93\xd7\xbd\xbd0@zV}I\x1e\xf20@\xbb\x1c\xcc\xed39\'@\xef`\x9f#w\x18*@~\xf14\xed\xafR*@\xa1\x19\xf2\xa3B\xda\'@\xaaN\xee\x919P-@\xfd\x1a \x89\xb0\x891@\xab\xb4\x0b]Xi0@\xab\x93\x9e\xc2\xfd]-@\x1b\x82\xc3\xa7J\xbf-@\xd5\xdd\xe1\x1214\'@\x92\xc3\xee\x9b)\xca-@(b\xc7\xcf)\x8e1@\x16*jv\xe8.,@#\xd8\xdf\xd11\x83-@\xa0\xa4\x18\xabOG+@E@WZ`\x1a-@\xf0\x96\xb7\x1bAe.@g\xa4`"\x94\x1a2@u\xaa\x03\xb7\x970-@\xd4\xc1\xf9cNE-@D\x1c\x9d#\xa8w/@\xbf%>y\xd7\x05*@h\xe1Q\xd1\xb5\x15*@\xa1\xce\xcay\xaf\x0c+@\xb4\xcb\xff\x93x\xa4-@r\xac\xb7\xca\xa2w.@H\xdb\x8ceN>/@>\xabz\xc3vP/@\tw\xc4\xd8\x16b+@\x81sKM\x1fE+@U\x85\xbdN\xfa\xdc+@Fe!\xa4^\',@\x0cJ\x04\x84E\xa4.@\x0eU\xc1\x85z;,@${@U\x8c\xc9/@\xf2\x12U\x1en\xd7,@Q\xe5s\xeeP\x1a1@>2+\x93\x98\xa4.@\'\xf9T\x98\xc4?)@?\xdf\xa8\x9e2^0@Z\xbas=\x1d0*@\xf4\x02\xf9\xb6\xb0\n-@i\x86\'\xf9V\xc8-@6\x15\xdf\xdd\xbd\xca\'@}\x04\xf3\x99:V.@N\r\x1b\xbbZ\\1@\xe0\x95\x86Krf/@\xf9U\xa5\x1e@\xb7,@k\x90\x84\xd7x\xf2,@\x8f\xde\xe7vD\xf91@\xd8q\xa9]\xfe\x81-@JP\xe8\x08\x89n.@FLej\xe0\x12*@;>z\xbb\xd2\x1f,@~\x936\x94\t5(@K\xe9\xf8;\xbb\x12.@\xa7u\x13<\xe0G2@\xe2\x8f\x93M\xde 2@Q\xe5s\xeeP\x1a1@\xc6\xf0\x92\xe5HD2@\x9e\xa5\xab\x9aW~+@\xb0Sw\x1ef\xd5+@\x82*m\xa4\xa7\xd3,@40r\xc9\xf5_-@I\x1b\x86wl82@\xec\xd1\xe8\x1e\xd1\x05-@\n\xcesk\xd1\xe0/@rc\xe8\xa8;:+@\xd2B\x8b\xe0\xd1\xb5/@\'\xcfk\xc2D\x18,@\xe5\xaf"\xf7\x93Z+@\x97<\xd5k/%,@\x07A\xa7\xdd\xc0\x81/@A\xd9M\x9f\xfc\xce/@\xcaH ZNV3@\xd6}i\xf2[\xfe,@\xc5%\x05g\xc6C-@!m\xf3)\x00V0@9\xe0\xa6\xc5\xc8c3@w\xc3tcNK2@\x07A\xa7\xdd\xc0\x81/@\xa7:\xec\xa7Y\x872@n%\xef\x07|\x0f.@Y\\.`]\xad,@\xdd\x03\thP\x15-@\xcd7\xdc.\xc2J.@\xf2\x84\x92& b.@r\xefi\xef\x07],@\xae\xc0#~Z\xb1+@\xe0\xc5\x18\xa5\x1e\x8f+@\xd9\x15ym5\xc2*@\x8aCe1\x14\xc6-@Ax0{\r\xa9.@\x08\xb5\xc39_^2@5\xd9);\x88\xac/@\xae\x87K\xf6\'\x913@\xfb\xe0/e\x91\xe9,@\xefs\xa9\x0fH\xd61@\x0f\x9d\xdf\xc9\x0c\xc9+@\xf9N\xc3!\xa1\xd6-@\x83\xc1Vya\x90,@~\xeb\xac\x9b\x85q.@h\xb6\xa4\xba\x9cI,@D\x94\xa3\xeaq\xa1,@\xc1\x14\xf7\x8c\xbc\xe21@\xce\xcaFI\x07\xa4+@\xe2\x89\xa5|\x07\xdf*@\xd3\x00\r\xac\xdf\xd3.@\x13\xe6\x94\xfb1\xeb+@\xf4\xba\x89\x8a\x92\n-@|"\xe3\x8fE\x95-@\x10\x00\xd8\xd1\x05\xbc.@P\xc9}O\xeb\x960@\x07\xd5*\x1f\xc3\xb51@\xdb\xbb\xf5`\xb9\x80-@\x14]\xe5_\xab\x9e+@\x12\xce\xa3\xa9\xfcR+@\xd4\xb0\xe0W\x101.@\x13~\xb04\xb1\xd5/@)=\xa9\xd1,\x91/@\xf7M\xe7\xd8\x9f\xa90@\xb7\xad\x1d^\x18\xcf0@\xe7\x8f\xc4FA\x872@O\xf8\x87m\x0e0,@RDz\x00\x91 -@m=G2m4.@\xcd\x83\xad\xd9\x04*1@T\x8a\x93\xe0\x8a\xf7)@(tL\xcb\xc6\x1c*@\x9a/\xca)\xc6\xb5&@\xcc_i\x82\xea\xfe,@\x88LK+|L-@\xc3i\x12\xa8\xd5\xe41@\x17\x13\xc6\xa9\xa5j-@\xe4v\x0cRg?.@c\x17\xd9y\xa9?,@\x7f\xa94\xed\x89v-@\xe8\x94\xb5\xfed\xff)@\xecd*\xe1J,1@\xb1\x16\x1d\x13\x14,-@\xc9\xb5\x80\xad\xba\xa9/@\x16\x15\'\\\xdf\xb30@.\xb5L\x81Bh-@\x98j\xe0Dqa3@"\x87\xd8\x9c\x9e\xc8+@\xb1\x01\x84s\xf2\x06/@z\x88\xdf\xa6\xde\xb0\'@!\x9e\xcc\x0eDS)@\x8d%\xc4\xe0\xd1\x9b+@:Y\xec\xce\xac\x0b-@a\x94Y\tt)/@\x9c\xb8D\xcc\xb2E)@f\x9d233a(@\x8e\xbf\x8d\x7f\xc52.@c\xfa\x9e\xb6k\xa7,@\xf1\x82\xb6\x02\xca)-@-S\xc0\xbb\xf8\xd5(@*$C\xd2\xd6\xfc.@\xac\xda\xd8\xe5\xab5.@%\x07\x02\xee\xfd\x8c-@\x1e\x1c\x05\xd9_\x89+@\xd3\xc7\x87\x102|,@C\xeec\xc6\x8f\x92.@\xaa\xcb\x19Qr\x84,@\xa6\xceU\xc2\x14X3@B\xca\xf8E\x83\xab+@J\xb2\x9f\xa4\x03|-@\x9a\x80Wj\xb4q(@e\xf6\x0ci=\x02-@\xc38a\x1aC\xab/@\xfdJ\xee@\x85W.@\xadc\xef\x88\xe1\xbd+@c\xd3\x8d\xe97\xb5*@\xc3JY\x14\x10\x18.@\x95\xd7?m\x8dF3@C\xa1Q!\xbbV2@\xefl\xf1\x0c\xb5\xc3(@\xd3\xdd\x93\x15\x15\x9d\'@\x84\x8cfw\xd3\xee3@_\xbc&\xfb4\xcb-@AST\xf6\xc2Q.@\x88\x14*\x0c\xddL+@\x92\xba\xd3|\xea\x0e*@B\xe0\xdc\xe9\xbe\xdb,@-p\xa3jNS-@\x04\xe6\x83\xcfn\xe1)@Z\x06\xad\xa3$\xb90@\xecW\xc6kz\xaa,@\xbe\x9cm\xc8N\x85,@D\xfb\xad\x1a\xfd\xd90@\xfa\xf0\xf2\xc7\x01\x0e0@x\x07\xd2\xb6 \x17.@\x00\n|\x90\xd5J.@\x163\xd6\xe5\xb1\xbe.@\x82F\x1c\xf9\x11\x9b,@\x1f\x86>\xebBb,@\x99\xa3j\xfdg\xfb-@\xb70\xd4?g\x9b)@\x17\xb7\xd2d\x871,@\xfeo\xa7\x8b\x90;.@\xc20|\xaa(^.@m\xd0\xd7v\xb18.@\xea\x05"\xce\x8a%+@._\xbf\x1b\xef\xc2,@\xe2\xe8\xb6\xa1\xbd\x850@\xbd\xa7\xdb\x13d?,@\xe5.\xe0\xa09K.@\xf7\x01\xbe\x1f\xf3\x88-@d\x9c\xbay\xd4z2@\x925z\xf7\xf2\x1b1@\x13\xbf\x168\xa8\x8a,@\xd9\x12\x97\x93yX\'@\x19\xe8\xd4zo\xa0.@z\xea(\xd2\xd0\xad.@\xf0&[\xd6\xc7\xce2@\xffy\r\xdc\xc7\xc3#@\xf1\xb6\xd6\xc3\xcc\x95.@|\xec@\xa49\x08.@\x84w\xb7\x82\xcd\x151@\xdb\x99\tk\x10\x93-@\x00 \xde\x14\xbbX&@\x12\x8b\xc7\x1c{\xdf+@0V\xe6\xf8\x14J+@v\xdf]\xf9xY*@\xad\x19\x81\xac\xd4\xbf,@\xd9\xc8\xce\xed\xb3^-@\xcb\xab\xcd\xe6\x04d\'@\'.\xe5xh\x1e*@E\xc6\xe6\xee\xd3\xd2.@\\V\x98\x9cG\xad.@\xa6\x81[\xe5To.@\xbb\xe1\xd4`\x9d\xbb.@Os\xe7"l&1@\x99Z\x1f{}d(@`\xeb\x97\xe4\xab\xf9,@\xb8\x17nl\x88\x931@\xc7\x9eBQU\x91,@\xde\xaf(\x9fZ\n.@\r\xd7FD\xb1\xc52@\x14\xf1\xe4\xd1L\x980@\xb6\x16c2\xe7\x9c,@\xf7v\xb9JH\xba0@.,?\xa3\xd9\xbd)@\xa77\x14p\xe7\x131@M\xbfy\x8dS\xfc+@\x1e\xca\xf5f\xd7y4@5\x1a\x18i\x08",@\xd3\x0c\xed\xae&\xf1-@\xff\xad\xae4O\xa6,@\x1b\xb1\x01\xcd\x1b\xca.@\x052\xbb\x9d!\xa8+@y{C\xbd\xb6\x191@\x14\xf1\xe4\xd1L\x980@bu\x10\x11wZ4@\xda[\x1d\xbc\x1bs0@\x04.\x15V\x9bl.@\xec\x15\xc4\xc5l\xd0)@\x14\xba9\xca\x00\x9c0@\xe8\x8c\x1a\x11\xe0\x8c(@\xc2f\x95\xdd\x06\x842@=\x9f\x8c\xd1\x16P4@\xf3-%\x886\x1e*@\xe9!\xdeV\xf7\x1e.@fhxc\xe81.@\xdd$&\xc8\x93\xf8)@s\xd2\xa5\xb8\xf7\x181@\x84\xb2\xb8\xcc\xcb#1@\xc7\x03\xedci&-@\xae\xb3s\x8c<\xc0-@\x1c\xff\xdf1\xba\x980@\x86w\xfc\x19#\xa4,@\xe2/Z\x1a!t0@\xe0\x0f\x87\xf8t#*@\x17\x1e\x96\xe4#G(@&\x057\xaa\xc8\x16.@\xd14\x0f\xf8i(,@s!v\xad\xba\x10-@\x80\xa7O\xa0t\x94-@]/Y\xdb*\xa4.@\xae#\xc3\xae\xb4\xdd,@\xbe\xc2~L\x84\xc0.@\x01\x85\xc9Y\x00%0@\xd4\x9f\x9bIpr(@\xbd"r+\xeb\\(@\x07\xeb\r\x7f\xa4\xe5,@6\xd4/\xe8\xe5\xfd-@\x03X:H\xba\x881@\xb6\\:\x15v\x8b.@\x02\xed\xe85\xe2\x00+@P5\xd4\x91P\xde-@\x8d\xe2>\x02\x83\xea%@\t\xc2\xf6\xa5\x89\xb9,@\'\x97\x0e\xaer\xe7+@\x9e\xa8\xfe\x1d*!1@\x1d\x0f:\xc8\x96&1@\xd7\x15u\nw\xc1,@\xef\x06\xa3"\x8fg0@{l\x99EG\xaf,@\x99\x9fNX\xb4\xfd,@e\xd4\x82\xb3\xed\xc4-@y\xa6E\xc6\xde=.@\x0ex\x80\x02XX(@:\xb8l\x08\xf5/(@\x1dh\x83}\n\xd3.@\xcf\xa3\xa2\xd6\x8d%&@\xac\xa5\xb0u<c.@\xe9\x9b\xf0^\xff\x021@\xd7%R\xed\xb9\x81,@\xf4&\x11\x13*\xfe+@lvQ)\xa3\r-@Y\t^F\\\x1d-@\x05\xaf\x18/,o)@\x18\x18\x05\xcf\x04\x901@\xa4\xfe\xa7\xf7 {1@\xe3=\xf2l5\xd0,@\xa2\xda\x91`\x95\xb8,@\x92\xff\xed\xad\x06R,@\xca3#\x05\x80^(@\xa2\xcaE\xd0\xdfC.@\xb6_U\x99)\x96-@\xce\r\xb9t\x8dn-@\xf4\x1a;/Xd,@\xbd\xf7\x19\xd9\x91\xd1+@\xe62v\xeb\x06\x03+@.\xd2\x9e\xc67\xcf,@K4O\xaa\xd00(@\xf2\xb6k-\x93\x18(@[\xa3\xac\xc6\xf7\xf1%@\x08\xbe\xe1r\xae\x93.@\xc5K5[\xed((@)\xb3\x96\x1eN\xba.@\xa6wO4\xc9\'.@K\xe6\x8ep\x94\xa7,@D\x07\xb4\xbf\xf9\x90,@\x87\xf1:\x87\x9d\xf5,@\x01\x18\xc7G\xd9\xfb,@\xfcM\x9c\xff\x88W-@C3\x9dP\xda\xdd,@\xa8\xc9,\xd1\xf0\x8b1@B\x91\xd7\xf2"\xd2,@\x8a,\xcb\xf3\x14H-@6\r"\xf7\rF1@\xd1\xb1\xed\x9d\x02A1@U\n6:\xdf\xb9.@\t\x8d\xbfP\x86\xd2,@\xd6\xac\xccf1Z,@\x01Di\xf6q\xbd,@nUH\x88}`(@\'\r\x11\xba>\xfb+@rV\x14\xae\xbc\xe3+@\xc8\xed}\xe8\xab\xa1)@\xcc\xb6&n\xb1\x9f,@R\x15\xa2\xb3|s-@K\x7f6\x83\x15^0@@_\xee\xe2\x1f\x0b.@\x8c\x9e\x1cC\xea7.@\x13\x03>\xdc\xf6\x8a-@\x9d\xdd\xf2\xe71p(@\xb2\x14k\x01\xc0\x06/@\xe3\xb5Q\x11 \xc4.@\x1c\xb4\xcc\x00\x9bq.@IZ\xd13F\x04-@I\rB\x15@2+@}15l\x7f\x16-@\x8e\x9c\xa1\x0f\xef\x94,@\xa7F\x91\x1c*\xa0,@\x1fbHaq\xfc+@\x00\x06{\x0f\x1au0@\\\x1e/\xe9\xbd\xda1@\xf6Z>\xf2\xeb\x02,@\xacr\xdd\x01m^,@ \x08\x85$\xf3d,@\x18\xfeF%#\xd8%@\x90\xb2O\x06e\r,@\xdc\x95i:\xado(@aa\x9f\xae\x9bK-@\xc3\xcf\x01Wpc.@\xa9\x9d\'v\x86Q0@P3\xb8\xc7\xa2\x0b1@\xdc\xac\xea\xb0\xa0!-@\xed\x08\xaf\x8a\x15z(@\xb5\xc7\xd9\xf7\xeb\xce-@\x8a1\xb9\xcbkH,@\x95\xfc}\xc7\x91b,@|k\xbc3\xbf\x89,@1\x99\xacg\xf8\x1b1@\x15h\x88\xb7\x8aE-@\x16v\xbb6\x8f\xe8-@\xe5\xeb\xed\xab\x86,-@\x99E^\x18\xb2H.@f\x883\x12n\x1b-@\r\xa1\xa8\x08\xd9\x8a,@\xa3\xde\x0f@VC,@\xab\x12\x8d\xb2\x9e\x14.@\x1dn\xa8\xd0M\xdb.@\xdb\xc9\x90\xbe\x83\x062@z\x1a\xfc@\xce\x8a,@|:\xa2\xac\x18\x8a,@s\xeek\x14<\xf10@40r\xc9\xf5_-@\x7f\xdd\xd7\x88\x89o-@\xe1\xee\xf0\xcc\xe95(@\x81@\x1c\x8b\xc8)0@n\xfe\x08a\x9b\xd2-@\xb0|At@"1@\xddA\x13\xac@\xc61@\x9f\x19\x83\x0e\xe6n(@\xb2`\xcd\xdf\xb3+1@\xa7\xe8dr0\x94-@<$\x1eW\xb9\xc7.@\x88\xbb\xe8\x06\x06\r,@F\x13;_\xeer,@\xb4\xe5Yf\xff\x8b-@\x93V*\xcbk\xb4.@\xf8\xcb\x96\xea\x93\x87\'@\x8a\x82\x9f\x8b\xd4\xd8\'@9\x86\xef)f\xe0+@\xe0,\xdd\xe5\t44@w\x10]8\x7fh.@cd\xfc\n\xec\x0c,@"q\xa6a\xdf\x1c-@u\x16\xcb\x11\xcb\x85,@\x01\x18\xef\x89\x8e\xd7.@\x1f\x02+\x8b.\xb7-@\x0cQpG\xdc\xae1@\x0b\x03L\x90\x04\x13,@O\x7fjr\xaf\xac-@\x9f\x9ed\xd0\xe0<(@\x9c\xa2u\xa3\xd6`+@P*\xd0\x83\'\xcb2@\x9d\x00at\x8e\t+@>\xe1A\x07\xe0\xe31@\xc8\xe9\xe4\xabu\x08-@\xc2\xf4p\xfb\x9b\xf2/@F\xd8$\xe2\xd9\xe3.@S]f\xb9\xac\xd7#@\x99\xe2%\xddl\x9e-@\xac5\x97\xe1\xc6\x133@\xb7L<\x10h\x824@:\xdc\xeb7\xc6\x87.@`g\xa5\xbe\x8d\xfd1@SH\xb4\xb4UV,@!\x01&\x9a\xc5\xe3,@_A\x1eS\x9c.*@\x8c\xf3\x99\xe9\xe8u-@\x89p\xef\x12\xd6_0@I\x15>%_\x8e4@~\xb6\x974\xb0\xa7&@\xecL\xb0\x96\xf6\xfb)@\xe5\xd9Y\xf4\x8d\xe5+@\xd5\xa7\xac\xf5\x1f\x9c+@\xd5\xcc\xcb\xa4$\xa3,@\xe9\xbd\xa2\xafr\xb3%@\xca\xf8\xaeN\x0e\x84(@C^(d\x8a\x0b0@'
p29
tp30
bg3
(g4
(I0
tp31
g6
tp32
Rp33
(I1
(I5821
tp34
g13
I00
[truncated: 118,488 more chars]
