# Supplementary material for: Sea ice drift data for Fram Strait derived from a feature-tracking algorithm applied on Sentinel-1 SAR imagery
Source: Data Brief. 2018 Apr 19;18:1410–5. doi: 10.1016/j.dib.2018.04.034 (PMC5999601; doi:10.1016/j.dib.2018.04.034)
Supplement: Supplementary file 2 — Supplementary material [file mmc2.zip › fs_s1a_data/HH_filter200vec/FramStrait_HH_20141206T063857_20141208T062246.dat]

(lp0
S'S1A_EW_GRDM_1SDH_20141206T063857_20141206T063957_003595_0043F8_E86C.zip'
p1
aS'S1A_EW_GRDM_1SDH_20141208T062246_20141208T062346_003624_004497_CF24.zip'
p2
a(cnumpy.core.multiarray
_reconstruct
p3
(cnumpy
ndarray
p4
(I0
tp5
S'b'
p6
tp7
Rp8
(I1
(I11236
tp9
cnumpy
dtype
p10
(S'f8'
p11
I0
I1
tp12
Rp13
(I3
S'<'
p14
NNNI-1
I-1
I0
tp15
bI00
S'fV\x88<\x17e+@\xd0\xc9)\x10~\x8a\'@\x1f\x06\xcbl\x0e 1@)\x8b\xb2\x13MW-@\x9dN_\x93m\xc7-@\xbav6wz\xdb\'@\xf4\x84\xc7\xf2\xcc)-@*\x86\xaao$H-@$\xbdgU\x1ca-@\xa1\xf6\xec.\xb4\xae.@\x81\xe5\xd6\xfe\x92\x001@\xcf+mZT\x97\'@\xb6\x8aG\xc9zH0@\xc5\x11W6\xb8\x01\'@A\x01x\x1c;\xe80@j\xf1n\xadC\x9d1@\xd5\xcb\xb5L\x92\x150@q\x1c\x93\xee\x01\x85)@\xe40\xa5\xe4\x9c\xc1\'@\x18d\x86\x93aw(@\x8cs\xa5W#\xfb0@\x9f9\xc2\x06\x8e\x131@\xf3\x8e\xdbr\r\xf8*@%\xeb\xfc\xfa\x0c\x11&@\xc7\x15\xf4Y\xf6\x19\'@\x0fP!\xb2aI+@\xf4\xa1\xd0iF\xc8&@v\xbd\xa0a\xa5\xd70@O\x15\xc0\x9e\x15\x10(@L\xac\xa8\x89\x82\xe1&@\xa0\xc1Vc\xa1\xb30@\xda\xef\xc0\n"\xc25@\xdf\xf9\x9db]!0@t\x1a\x94\x19\xd86(@\xd8\xa1\xcb\xc2\x9dM/@H[\x7f\xff\x82\xdb/@S\x10q\x7f\xbc\xc8&@C\xc6%\xc6\x88\x980@\x94\xae(\x88\x8cH1@\xe5n\x19\x9b\x11\xb31@\xae\xa2\x18\x90\xff\x94.@(\x8d\xa0\xafH\x1c/@\x88\x1b=-\xc2\x8b%@\xd68v\x15\xaf\xf0&@I\x82\xe2\xb9\xd2\x88)@\xf6\xb3\xe2\xc8EU/@\x96\xddS\x19\xa3\xf3%@J\xcf\x86\x82\xc2\x1c0@\xe1<\xc3<s\x161@\xb4?o\x0br\x11&@Q\xca\xd5(\xa4\x8b(@\xcc\xaa\xf9\x04$\xfc&@\xfc\xaf\xefXK\xd4\'@\xd0\xa6\x0b\xcc\xb2\n+@6\xd6m\x91\x0c\xd8.@gC\x05\xf4\xabH1@q^\xf5H\xf9\x13.@\xea7\x1a\xd7\x996&@\xd1\x96\xd0\xf1\xea\xd3)@\xd5\xe7\xfb\x88\x19\xd1)@\xfaA#\xad>q-@Hm\xcf\x0eN\n\'@c\xa1\xfb\xb4\x12o(@8\xdc\x8a\xb5\x9b\x1e.@Z\x1dm\x8e\x89\x99\'@<m\x02\xc0V\xc5,@\x92\x9c\x95\x8aE\xed0@`\x8e\x80"r\xb1/@\x89\xdf\xa2\xc7\xd2\x14+@J\x8b\x1aKk_-@ \x137O@T(@\x10i\x88F\x9d\xdb0@\xe4!\xdcw!\xa40@\x8d\xfd\xcf\x14K\xbe+@,\x17\xed\'ag,@&_J\xe6\xa9\x901@\xc9\xf4~z\xed\xe2\'@\xe5u\n\xfe\xad\xd20@\xa5\x92\xeaP\xdf\x1f-@\x83\xefB~Z\x92-@\xa8n\x84H@\xc7+@7\xabif\xc7\xce/@\xf8\x81Y\xe1\x8cw(@]\n\xb6MY\xfc(@\x11N\xbe\x15[\xb30@\x8eU\\\xa7PL)@\x0e-\t\xfb\x12\x05(@W\x1e|\xbb\xca\x9b&@4\x1f\xbc~\xd5\x87\'@\xaa\xd2\x90\xdbh\xfd\'@J\xfdF\x84 9-@\x0fIj\xc5|\xdd+@\xf6\x11\x11\x9f\xcfK(@\xa7Ay\xd8\xdb\xc7\'@*\x03\x1b\xe0\xc3\x03/@\x94.\xb1\x94\xf45.@\x08@z!(\x05)@c\xa3=!\xd3\x97-@\xe4\xa3n8\x82\xcc0@\x92\x04T%U\xbf+@N\xe5\x03Z\xbbG(@e\x0f\xc34\xcb\x8e-@U4\x17\x0b0b.@\xc32kG\xeb\x91.@\xf6]\xef\xee\xb2\xae.@\xe4\xf4DzC\xcb0@\xad\xdd>WW4+@\x92\xf5\x05\x8e7\x991@\x8a\xf6K\xf8; (@\x04\x0e\x1dl\xe9\xcd%@[w\x1c\xc9\xf6\xad&@\x87\xbc\xf4\xa8q\xf9,@\xfcA;U\xb4\xd3%@\xba\xeb\xf7\xc8\x86w\'@\x03\x8av83\xc8/@\xcf\xc2\xed\xf39\xeb*@\x0c\x13k\xb9\xe5\xbc)@\xa9J\x9d\xbe\x84\x1f0@\x84!\xbc\xd2o\xca+@O\x9b+1|\x7f0@M:\xccn\x87\x131@$\x96\xce\x12\x94\xd0+@\xaf\x9f\x1e\xa4V@)@[\xcc-S\xc7\x87.@\xa4\xc9\x10}\xe2\xee(@\x96H\xf8\xcfd\x0b*@P\x8c%*\xdaw*@\x96T\xe8\x04\xdd\xc8.@\xe8\xc4id\xef\xc4.@\xceS\x08\xe3\xd2y)@\x0f\xc7\xe9\xfd1\x1b.@\x92\x89\xd6\x0fQ\xd5.@\xf0\x19\xb1#Ap)@\xeeE\xde\xbfW\xf6/@\x11\x92\xf47\xa55)@b\x03\xa1I\x03\x89-@\x9d\xfd\xe4`\xc6\xc4+@\xda\xad\x92B\xca~0@\xa9\xc1}\x10E\xed*@sjs)\x1e\xfa/@\xa3\xa5\xcf\xaeu\xf5+@\xfc}0>\x0eq.@?\x1fw9#\xb9.@\xfb\xaf\xe0\x99\xa9\xb1%@\xae`\xe8\xb9\xfc\xac&@\x8cY\xf2\x1b3G(@\x94G\xd7\xda\x02\xdc&@\x9e\xe8\x0f\xa2YO/@\xa1\x1f\x84[\xc7\xce0@\xd4\x9d\xefk&\xa7*@:?c\x8a)\xaa%@n\x1e\xcd\xe9\xf0\x19/@\xc6\x1a}\xedj\x020@\xd2\xb7\x9e\x8f@\xb1,@\x19v\x05)\xfcn,@Qu\x1c\xcd\x9a\x93)@\x86*\xa4<e\x891@\x18\n\xb2\xe7U\x02&@-\xcd\x95\x1d\x84\xbb%@Mdq\x8c\xa0o0@\xa9\xcak\x93Q\xab,@ \x93\xfe\xfc\x8d\xc42@A\xa0\x07@\x82\x96%@.3\xea\xcbH$.@j\x88A\xb3\x98\xe10@t\x9b\xea\x18>t(@@\x85\x18\xac\xae\xa2-@h\x00\x19#\x14*0@\xdagK\x96\xe3\x08-@\xa6\xc8|\xc4&\xbc&@\x80\xd2\xdc\xb1\x04\xde&@\xf4\xdb\x1d\xc4p\xde(@\xc5\x18\x9d\x00\x9e\xa2&@\xaa\xa6\xfa\x97i\xb5-@*\xbd\x8b\xae\xfcM,@\xeb\xad\xf1\xd0\xad\x0e0@C\xc4\xbc\x147\x160@\x19\x9f\xc0\xb3}\xd4-@\x7f;\xc7\xfe\xc3\xd0.@\xfd\xe9\x03a\xdb\x950@\x0c\x16,\x07\xe9\xad0@"\xda\xd0\xb6\x12\xa4%@w\x95\x95\x10h\x12\'@\x12P\x8b\x843**@\xbdUzA\x08c%@p-\xe0\xde\x06\xcd0@\xa7\xa8\x17\xa4!\xc70@7\xa5\xa5\x041\x8c*@\x8b\t1\x03\x01\x95*@\xd4\x0es>\xb3\x92\'@\x0b\xf8_\xee\xc7b/@\xf2\xeb\xa3e`-)@\xad\xa9.J\x81\xd5(@\xb3>\xc4\xeb{\xae.@\xeb\xbd/\x92\xce\xb8+@\xb5S\xe9\xa3\xb7y-@\xf0\xfb\xf7\x05Z\x051@\xf7\x8d\xf3\xc1\xb4\xe0\'@\xda\x08\x84Z"C(@\xfb\xe1\x99\xe8HA,@\xfc\xcb\x9b\xbb\x94\xe4\'@\x1f\xa3(\xa8\t\x7f-@\xf0\x18\x9fc\x98\x99\'@a\xce\x98\xc7x!/@\xb5\xd3\xda\x80Z\x8f)@\x82\x1d\xb6"\xb8.8@\xb5\xa5\xca\xb8\x16\x06/@\xdf\xf7\x87\xbe\xf3m.@#\xc6\xdd\x98\x80\xcb+@\xca\xad^u\xce\xb6%@GqR\x8e|\xe0\'@\xe9V(w9\xe4\'@\xaa\x8f\xa8\xef\xdb\x10&@/\x86\xf7X\x91\xcb.@z\xf6\x14G\xf5_+@\x88\x18 T\xfb\x80+@\x8d\xa0\xbc\xb6\x99\x1e+@\xf4\xff\x1c\x1fw+2@F\x969\r\x8b\x9c0@EY?zN\x8a,@\xd6\x0c\xdb\xac\x81\xeb%@p\xf1\x92\xcc\x9f\x8d/@\xfc\x9d\xee\x9a\xa8\xea&@9,z`\xec\xff,@\x9d\xbcP\xd7\x99\xf4/@\xe4\tj\x03J\xf7*@\xa5\x0c\xaf\xe0\xceD,@\xa5a\xe7\xa8\xbeV)@Ri\xd0\xb5g\xbc)@\xb5\xbe\x0c/{,(@(\x82#\x9d\xe0\xcb\'@\x115df\xdb\xe1-@\xea\xec\xbf[\xd1\xe4(@_x\xc2Y\xc3\x971@\xfd\x19\xc4\xc9V\x130@0I|\xb1\x0c40@BIs1\x15\xa0(@\x93S\'\xc9\x85\xc6+@\x19>\\\x8c.\xec\'@\x97\x17Iz\x90\xa5&@>\tu\x8f\x14\x1d,@\xd4\x8eS\x00\xa7\xb7(@\x93\x83\x91"\xe0\xc40@\xa1\xc5M:)-.@dQ\x92 \xee\xcf(@\xf2*3\x04o\xe9.@iU)\x91t\xbf0@oj\xc2P\xcb\xe3%@_C\xf3.\x18&(@\xb6\xff\xa4\xb98\xd6\'@\x91\x0f\xba\xa0c,\'@\n\x16\xf6B|\xaf%@L\xa2$\x1c\xfd)&@\x0c\xe9\xbbT0\xbd1@yO\xa0`\xbf\xa7-@\x8d}\xfe\x8e\x02\xb4-@\x90\xeb;\xe5\x10\xf3.@6\xf4\xcf\xa7Ze,@ky\x1a*\xe6\xb30@K\x10\x90\x15\x0e\xec%@\xab8o\xafu\xd3/@i\xb9\x14\x7fb\xbf-@\xc0D\xd1\x13I\xc80@\x13\n\x0bsD\xe00@\x17\xbf\xcb\xa0\xf8\x04(@K\x02\xf0[\r\x160@\xbbq\xb2=\xabb7@\xdd\xfa~\x17\r\x04&@\x92+\xdd$\x11\xa57@\xa3\xa0o-\xcf\xa50@>\x04\xb7\xf9\xaa\x8d(@\x90\xe6F\xd8\x94~/@\xfa\xe3\x82\xb2T\x85)@\x1e!M\xed\xd8\x8e,@\'@\xd2:$A)@\x8bO\xa0\x0fBt*@\x87;\xe0RO\xf9%@l\xde\xfc]t\xe6%@\n\x16\xe5{`\x93%@\xb8\xd4\'\x97\xe49.@\x9a\xbe\x17"\r\xcd0@\xd25:\xa5B1(@\rk\x1dx\xfd\t*@O\x8aN\n$t1@\tbh\xc4F\x9d,@\xd6:PTw\xb41@\xb6\x9d[\xb3\xc4c-@\xf1+\xd6\xa7\xa6\xd1%@[\xa1(\xad\x921(@\x95p\xe3\x15\xf5\xa9+@X\xb5\xd0\xbeNK,@H6i\xe3F,0@\xfa\xcb/\t\x0f\xbf*@\xc9zh\x15\x1c\x101@\x9f\xe1\x05S\xbc\x95)@\x93\x91t+\xdcB&@.\x8b\x82\x069\xca%@\x1bq\xc8\x8f\xea\x8d.@\xea\xf6\xdaB\xdfP0@b\xab|]\xf0\xb61@\xd5\x02x\xcdK\x951@\r{4\xb8\x9a\xcc/@\xdc\xe3\xa3\xb1\xe5:*@$7g5\x15\xc4,@\x8e\x05\x9b\x89),*@$\xf8v $\xbb)@`\x10K\x1az\x97)@\'Q\xe18\xa4b/@\xb9\xd4\x1c\xe9jp(@\xf28\xb1\xfb*\x011@\xa3\xac\x1c\xf3!\x10+@\x8bo\x98\x0cPd7@i\xfa\xa3\xf8f\xc1%@\x86\x0b\xeai\xb2\xe1%@o\xbe\xafvF\xfe-@!\x1a\x8f*\xb4c.@2J\xa1\xca\xa8\xb6,@\xe9\xddCc\x0c\x83)@m\xc9]\xa1\xc5\xf0\'@%\xfb\x0cx4l\'@\x80\xe4\xb0\xc7\xae\xa0.@s\xfd\x0e\xac\x0e:0@\x15\x99\x1a&\x91X,@\x80\xa9\xbep\x80I0@7\xf4\x85\xd2C\xea%@\xa1#\x15?\xa6\x16(@\xf4O\xe3.w\xd50@\xda\xee\x1bXw`.@\xbf6<\xd3\x83\xfa/@\xca\xbaJ\x86~\x81(@i\xf0\xac\xb3JJ1@\xf2r\xf0\x9a\x0b\x92\'@\xcea$\x11\xff\xbb/@\xe6\x92\xba)A!%@!\xa9\x1d\xff3\x931@\xfaN\rK\xc6\x8b&@Hd\r\xd1\x88q&@\xa7\xdd\xce/Vb/@\x16\xf8O\x80\xd0\xfa)@Z*N\xdc\xf2\xbd&@\x16\x19\xadE\x9b\x04.@\x9f\xb3?\xa2}b\'@\xc9\xc7\xabD@",@\xc6U\tDtr\'@\x17\x9f\xf4]I\xb9)@(\xfa\xab=\x1f\xa8\'@\xdb%\xcf~\x8a\xf80@\xed\x0b\x83\xee\xab\xff\'@\xd0x;)\xf41(@\xed\xe4\xf04k\xf9)@\'\xabp-\xb3r,@\x00\x92\x8f\xc9\xa4\x8d(@<PM\xaf\x8a\x9b1@\xab\xb6\x9c~1\xd30@/\t\x05\x94\x13\xc1&@b\xe1\xf2\xce\xed\xe90@8\xbe\xbc\x8e\x05\xc5-@D\xa8E\xe9\x18{,@uV\xa1\xe6\xc1\xea6@\x04\n\x91 I|-@\xf1\r7:\x1bL,@9t]\x12@\x9f.@p\x94\xa7\xae*c(@a\xb3\xa3\xe9\xfa\x1f)@Ft0\xb4\x8b\xa7,@\xae\xf5\xd6\xaa\xf5\x7f*@\xd1R\x00i\xee\x93.@\xe6`\x94\xd2\x9bk\'@\xd4n\xf6b\x1d\x1d-@\x8e\\\x0bU9\xae(@\xe7\x99\x0b\x18\x1e+)@\xf7\xb9{\x10\xb5?-@\xd8\x8e\x0cpx70@\xa9\xacf\x93Am1@2d\xd6\xa8\xa3"(@\xebrC\xf6\x1f\xa7,@\xb4:=> \x03*@\x8dY~J\x85>0@O\xe7k\x88\xbc\xd0\'@O\xd9]\x81|\x1b+@\x12\x8c\xad9a\x0e\'@ JZ\xe5d\x85-@\xd9\xda>\x1d\x9ec,@KH\xb8\xabV\xa81@\xcb\xd0\x0f\x16E\x99(@Qy\x131\x99\xd2&@"\xf9mlsp(@\xbd\x0e\xb2\xe4l+)@K;\xca\xd7\xe7\xf9&@\x83\xe3\xdcRRi2@\xf7\xd6\x80\xbc\x07\xcb&@\x95\xa3\xf3+\x13\x8b\'@\x1b\xef,\x7fF\x181@]\x1dq\xa1\x80\xb30@\x82d\xbc\xd2\x16&\'@K\xbd\xf6\xf7\xd3-+@\x98\x83\xf5\xe5J\xe7-@s\x99\xa6%\x1b{,@H\x05\x1f\xd1\xac\xd70@3\xa5\x88\x9c\xd4T-@\xe3l\xa0\xba\xa7+-@\xb2\xa1m~i\xa90@K~b!\xb1\xca\'@\xb3\xd0KS\x8f\xdd%@\xa2\x1f\xcf\xff\xe7\x990@-\x84$\xe6\xaa\xd7\'@w\x16\xe9\xb5\xba\xb4&@\xf2\xfe\x88\xaa\xd7\x90-@\xe9\xdeh\x87a\x10/@\x96BMso\xb4%@;\x03\x03\xcfD\xd9(@\xe0J\x86@\xe7\x93(@\xa7\x9d\xfe\x90\x96\x15\'@\x03\x9a\xca\x8d\x934(@^\xd6\xe8\x88\x19p&@$\x83\xe9\xc0.)0@\xde[EV\xc2p.@\x92\x82\xb8\x90\xf7\xb0(@\xd4\'n\xdb-\x8d\'@.U\xceg=\xdf\'@\x90\x87\xb8\xb4\xb2\x8a-@!\x1c\xc5\x80"D)@q\xe2\x91\x80\x08\x917@ \xb7\x85\x8a \xa1&@=\xb0s\xf8\xa2\x17(@\xc5|\x04L\xe4\xa1&@\xb3\x97\x933\xb0t-@,\xe24uG\xc4,@\x88\xe0E5\xa7j0@\xf6\xda\xb1\xad\xa7>/@\x9fy\x85\x1d"\xec*@\x89\xd9je\xda\x06.@&\x1b^MH\'1@nn\xec\xc9\x8d\x0f\'@\xa9\x99(S;\x12&@Y\x86\xc57H\xa0(@K\xde<k\xde9\'@a8T\xd9w\xfb+@9\x82\x98~\xeb\xf6,@\xee;3\x15\x06\x82&@\xf6\xc6\xdb\xee\x89\x161@k\xe6c?\xea;(@\x10\xbc\r\xa4n\xf30@T;\xc2\x9f\xd2L*@\xed\xb3o\xd7\xe32%@K\x9f?\xe9\x0cq,@\x06\xd4R\xf2>*)@\xc1p\xbe\xda\x94\xdd)@pr\xc2\xeb\x17\xd8)@x,\xee\xb6u\xca\'@\xf6\xd7\xef\xf4u\x15(@\xd2\xef:Dl\r(@F,\xf2\xd6zN(@2\xdf\xdc\xea\x86B)@1\xbfY\xf5qP*@\xbdj=a[p-@1\x11\xecO\xa2x*@A\x08jVM\xd4/@S\x92\xa0\x97A).@\x8b 4\xdb\xb6-+@\xac\x93S\xb4\xa3\xb5(@`\x08Fd<\xd6-@\xbd\xff\xb0\x0c\xd2\xa0-@\xca\x03\x8c\x94\xfbQ-@A\xacA1\xfd\x99-@b\x08[1\x9f\xd2,@\xa8|\x06\xba\x8b\xac(@k\x0b\xbb\xbf\x86\xaa0@\xbc\xa6N\xc3\xbb\xd3-@ 6j\xe8f\x10(@\xb8\\\xc5b\xd7\xfe0@\x8eMO\x1eO\xcb(@WA\\\xd9\xef41@\xd6\x0fT^\xe7T*@\xdb\x97tB\xd3k-@C\x83C\xfc\xe0\x0e,@\xecd\xd9S\x87A\'@\xb3u8*\xe6\x83.@r}W\x18P\x171@L@B\xab\xa4@)@*\x9f\xf6B\x1e=)@\x8c\xd8L\x054\x8e-@\x8c\xd54\xfa8\xe70@\x9b2[(E\xcd/@\xdbYOp\xce\x14/@h\xa0\x01r\xb4\xad0@\xf8;&R\xd4k-@@\xd0\xfa|N\xd60@\xfd\n\x80\xdd]\x1d-@X\xddQ\xf0\xfc\x18,@IE\xb84\xddU-@\x17\\\xc1)\x82\xb8.@\xa4\xdab\xe7\xa1\x9a(@h\xc5\xeb\x1d:\xaa1@FV\x06\xbd\xde\xd9(@&\xbe\xa7\x05\xf9\xcc0@dy\xa4e\xe3\xc2.@\x03Y1\xe1\x9a\xbc0@g\x17\xa6\x91XK/@d\xfdn\x8fn:-@\xa2\x06\x14\x19\'D&@\xab\xb95\xa8\xf9\x820@\x8ba\n\x9a\xa0\xb2.@\xff\x13\x9dF\xb2\xb8\'@\x04\nV\x87\x19 3@u\xf3\x08\x9f\x92\xe6(@]v\x1e\xf0[\xb3,@n7\x91\xf0\x01:1@&\xf7\xad,\x88\\*@\r#\x0f\xee\x8c_)@\xcd\xe7\x96\x7f\x9a{-@WuVS\x84\xe7.@z\x03\r\x93lF0@\xafA\x81\xf98\xad.@c&\x07sg\x00,@\x8f\x03\x152\x19\xab(@\xf6\xec7D\xf7\xf50@\xc9L\x91W\xf60,@X\xaeI*\x9f~%@g\xe4\xe5\x9c1-,@\x1eR\xcft\xcc\xd80@\xbd\xbc\xc03\xb9y%@\x14\xfe\xbf\xe2\x93\xa0,@\xb7\xc5\x96\xcc@\xd6*@`\x18\xf6\x94Z\x8b*@\xbc\xc9#\x8c\x80L1@wZ\xd4\x85\xbc\x03-@+_!\xd7\x02H.@dN\xcb;$Q,@\x86\xa6\x88*>\xd0-@\x05\xe0\xceL\xd6 (@\xb2\t\x0bV\xdf\x08)@A\xafE\xaf9\xb0-@\x94N=\xeb\x81\xe4)@\x04\x8e\xcc}\xf8\xac\'@@\xe8\x1b\xf9\xf6\xa6/@\x08\xc0\x9a\x97\xd8\xcb-@2$\xc6\xb00p\'@\x0cD\xca\xf1fZ,@*\x80\xa8\xe10\xb6)@\xf5<\x16\x7fk1.@\xa2US:J\xf32@\x94\x9fg\x8c\\\x170@\xce\x13\x8f\xf3n3)@\xb7{<\xf1Uo&@jn\x16\x1aG7,@\x95H\xc9\x98\x1e\x9e%@&4\xd7\xa9p\x8e.@|\xec\x18\xcdD -@\xc3\x82\xc2\x90\xf4\xd4-@\xfd\xb3\xc4\xaf2Q/@\x88.\x06\x05\xf4|*@&\x11\xd2\x02\xb0\xa8\'@\xad\xe2\xf2H\x18{-@Y\xc9D\x9f\xa4\xbd0@\x98h\xd9\xa39u,@>Y\x90\x9f\x88\r1@\x0f\xf6k\x90@\x8d0@@\x14\xf4l0\xdf&@\xf0A\xbbe\x9d\xc2\'@G\x1a:\xa4q72@r\x99\xae\xf5\x8b\xed-@^\x00\xe9\xa6$\x142@\xc4\xdc\xcce\xd5|.@\xaaDz\xe1\xcb.)@&\xa6\xf8\xb9LH(@Y\xb1\xcd\x8e\x85\x8c*@V\xff\xd4D\xe9+,@\xd0\x1b\xab\xc3n\xc3&@\x16\x0exu\xdf\xab-@[X\x98\x924E.@\xb6Z\x10\xf8\xb9\xfc0@\xc7\x1b\xa9\x16\xf3\xc3.@\xb1rr\x82:\xf2\'@N9?\xe9\xb2\xc4+@\x973ue\xe5\xb8&@#dE+\xe2\x960@R~\xf1\x82\x0e\xd8%@\x01%\x8b\x00\n\xc7&@\x9b\xba\xd3\xffns.@\xe8Dcv\x00p.@O\x92\xca\x9e\x94\x18-@(\x1e\xaf\xa8\xc3\x9b(@`\x15\n*\xf8\xba+@<\x94S\x82\'\xa0.@\xff@\xb1\xb4\xcc\x02.@\xdc\xdd\xe2\x05\xfc\xcb,@K5\x85Y;\xd2&@\xba\x8d\x1c\x9a\x0cE.@\x1c\xf5p\xc3\xae1-@\x03@\xcd\x19\xd8\x0c0@m\x9f\xe7<\xa5\xdb(@\xc4S\xf8#\x97\x0c1@\xd5\r\x83\x01&\x960@?H\xb9(6\xb1,@\xba\xdc\xc7\'\xa2e.@7\xdb\xd3x\xa8\x1e(@N\x89\xce6\xa1\xb0-@u\xa5e\x04/\x05)@\xb9\x18\x11\xa79\x12-@0\xedP9\xd4\x00.@\xd7\xf6\x95\x01Z\xd3*@\xaa"+3_{-@;\x1an\xa9\xe5\xa10@#\xbct\x0c\xfc\xc0-@\x8cf\xd1\xe1\xbc56@\xc3\x91\xac4\x08I(@\xf4O>\xc2,X1@\xf0\xd5p\x86\xde\xb0&@\xf8Ws\x08X`6@\x89r\xe8\x92LX1@~3+\xdcO\x8e6@!\xe4i\x93\xeb\x00.@\xe7\xfb\\jx\x99(@@\x8ey\x94\x12\xfa\'@U5?\x11\x82\xe3*@\x83\t\x88B \xec-@o\xe8B\xa49o0@\x82I^\\[\x970@\xed:m~(B(@\x92\xe6"\xb3\xbb\x86\'@\xf7<t\x9f\xea\xf80@\xf2Ko\x83\x18E&@\x80\x92\xdfT\x0f~.@\xc4\xc5\x08\xa1\x17\xd9,@\x91\xc4(\xda&\xa7,@\xe6\x0f!p\xbf\x910@y\xef\xed\xee\xae}\'@n\xa4\x15@\nD0@G#~\'\xcb\t1@\x9b\x8b\xb6\xa3\x82\xaf0@KnW\x81\xf6\xa6/@\xa8\x04\xf1\xe5\x86\xce\'@EL\xfe\xd6\x83.&@_\xa3\xfd\xc7\xd1=-@\x8f\xe5\xbe\x0e\x1e\xe51@\xc7\rF\xb8\xd4x.@\xeax.\xeeP\xb40@\x14.|\xbbh\xe2&@\xec\x89\xd2\x92V\x82.@tRyb\x1f\xc9&@(N/@_\xba&@\xf51|\xb1v(.@\xbc\x95e\xf1/}-@\x08\xd8\xcb7\x14\x0c.@\xdb,\xcf\x11\x06\x0f)@\xbd\xb5\x96\xcd\x85\xcb+@{\xa0S0\xa1A&@+\xab\xfd\xb4\xb1y(@\xbf\n\xaf7\x1c\x8b0@\xc5 \x8e\x14\xf4W)@\xa9\x89\xc8\xc2x\x14,@\xb0\x08\x85\xa9[\xf50@\xe4\xa2\xec`\x9aM.@\xe9\x95\xc1c!\x01-@\xa9\xc5^\xa4\xdcs\'@\xf9\xdd\xc4\xbf\xaau2@\x02\x1dk\xa9aD\'@e\x0baGGy\'@K\\i(\x8d\x1b+@a\xa1\xa4Xu\x900@\x9f\xe5z.\xdd$1@\xe2;::;\\3@\xc4\x84\x02\xff\x00p(@J\x15:\x9f\x0b\xa40@\xe3\xb4\x80\x0e \xd3%@\xfa\xde\x8f"FP2@O\xdb\xf0T\xb7\xbd\'@\xb1\xa4\xe9\xd0\xe8\x19+@\xe2\x0b\x02\xc3)\x1a)@\xf5\xd5V \\\xa20@\xe9\x87\x8a\xfbp\xe6*@0 \xa2>PA\'@+\t&\xa8\x89\x92\'@P\xf8%\xea\x1a\xeb\'@\x8c\xbe\xfa\xebl+&@\x1e`\xb7\xc2\xf5\xa4/@\xf8\x97\xc6\x03\x84\xd0(@ZNA\tX},@]l\xd0\xe9\'\x9b0@%m\xe7\xdf\x14\xb9,@L\xae*\xb0P\xfa,@l\xf5\x8d*\xae\x962@\xdb\x19sk\x01\xe17@0\x96\xad\xf3\x8d\xeb(@\t\xa8-0*\x7f-@l}\xf8\x0e\xa8\x19-@\xbd\xd2\xcbIO\xe2\'@\x85b\x86j\xd6\xab+@\x14\xca\x11\xc5P4)@\xb54\xc7\xbcz\x02.@@I\xe9\xa7\x81\x85)@\'\xe1\x0e\xeb~\xa10@\xcc\xbeA\xde\xc1\x19+@\xc6r\xc1\xd0\xb2\x8d\'@`BP\xb7h\xd5,@\x89\xa3\xe1G\x8c{)@\x145^a\xce\x00(@h\x89\xc3\x1d_l)@\xb7$\xba\x11\x87\x9c+@\x8a%\xd2\x1f%\xcc(@5E\x80\xbfMt0@]\xb7M\xb3ae&@\xf0\x1f\xa3\xf5D\xeb&@\x84M\xd4[\x88\xd5(@Ud\t\x92\x90\xa6+@\xfc\xb7\x00\x01\xaa\xe5*@\xdbgg.\x96\x15+@\xed\xb9\xe8\xd9\x05\xe80@\xc6\xe7\x85\xbc\xbe\x1c7@\xc1\x0e\xe3i\xde\x86.@R\xedx\x19\xc4\xa5,@b\xa4Z=\xe1\x810@\xc0\x8d\x19\x11\x8522@\xc70l"\x04\x02\'@\xb3\xf3\x8d\x19X\xdf+@u\x05\xca\xa7\x9c<7@\xf1\xc8\x15\xb1@\x08)@\xb4\xa3\xa7\x7f\x0e\x8d\'@\x84\xdf\x9b\xb3e4+@\x01w\x1d>\xe9\xd0*@\xedy\xd5\xe6\x135&@\xc1\x89\xbc\x966\x90+@\xaal.>P\xab0@2EQ\xb1\xb2\x90\'@?\xa7\xb1\xe0\x9c\x03&@%\x00\xc3\xfey\n&@\x0b\x15\x19\xd4\xd7\x81\'@h\xfd\x1f=,1/@0\x8c?\xabL~-@\xd2Cma\xaf\x1f.@\xdc\xe6P3\x04\xba0@\xf0\x0e\xf5\xc3\x13\xcf*@\xc0?\xee\x00:\xc2+@%x\xe4\xf3\xbb+,@\xf5\xee\xd93\x9b\xa5(@\xd0\x8f?\xdc<\xf6*@\xc7\x8f\x99\xc3\xce\x87*@\xe5\xe4Q0\x9c\xd80@\x15\x94\x96\x7f\xd6X.@1L^\xc5\xe7\xc10@\x8c\xbd\xd9\x05\xd0C3@\xa4\xefy\xbb{\xa9+@\xdb\xc3L\x84\xc5p0@\x06!\x82\xf3\x7f0&@\x9dh0\xc8\xfcp/@\x1c\xf3\xc4\xa8\xcbQ2@H>\xfenhw(@\x1d^\xc5\xebE\xa0-@x\xe6P\xcbb\x80-@~\xf0e\x8f\x1b\\0@\xed\x8cl~ L*@\xb3\xbd\x12\x90~\xc3,@\xe2\xcb\xa4\xca\xc8q0@\xf0\x9b\xb3fw\xa7%@{0\xa7{j\xdf(@\xad{\x85\x00\xf5\x80,@\xbb\xa9P\x87/\xa3\'@oWH\x94\xa1\x11,@\xcb\xeey!ns*@\x0b\x81\x1b\xecFy1@\x0c\xa92Mo&%@\xb8|\xd6\xe2\xc8\r%@XN<\xa8k\xe0*@Z\xa1\xbd\xbe \xe4\'@6\xaag]\xc4R\'@i:\x18(&\x0f,@W\x15\xe6o\xa2\x16+@\xec\x9e\x1b\xd0\x114,@\xb7\x8f\xe2\xcdq\x9b(@D\x92e\xbb\x9a\xe6\'@\xdd\x0b+U\x04_.@\xa4Q\x80l\x0f\xae0@)P\xed1\xc5\x8f1@\x1c\xe8w\x16j\xe6,@\\\x04\xec\x1b\x8b (@\x80A\xe0\x89\xd5\xa6\'@\x02\xe5\xaa(NL0@\'\x9a\xab%\x14 ,@[\x0e\x13\x0b\xa3I.@\xce\x19\x9e\xd3\xa1@+@\x16\x96\xdf\xa77\x11,@\xc6\x16\x0c\r\xc9\xae,@8\xb4\x97\x87\x19\x01&@6\x83%\xa8E\xb90@46\xfd^3=1@\xa6\xf6\x13\xd9\xc1\x1e-@\xf5\xe7NK~#0@Y\xfdC\x96\xeb\xd1,@\x13\xc0?\xba\xb6\xf8,@\xd5\xe1\xef\xb7F\xdb-@\x87\x13\x95\x9dI\xdd0@[\xb5\x1c\xec\xbfD+@\x91\xd9\xf1\xf6l\x850@\xa8\xc2\xf3\x98(\x17,@ @w\xe8[\xc6+@\xda\xc3D\x9d\x83\x901@\x82w\xbc(\x8aI.@\x92]\xd8\xab\xff\xa50@\xb6\x1a\xe1B\x91x)@/\xa3\xec\xe0p\xf5/@8\x8c\x9c\x01v\xb4*@\xb5\xe8"\xf2H\xda)@\xf7\x83\xdf\\.\x92&@\xaf\xd1\x15-\x06\xeb/@\x86\x94\xdeu\xdd\xe9,@}I\'\x1f\x94,,@\x10\x85\xaf\xa1\xe5\xbe&@ \x04\xe1\xa1\x82\xe6\'@u0J\xb8\xd4$(@tAzX\x7f\xb6-@\xbc\xe6\x9e+d\xb60@M3\x1a\xe3\x0e\xa0\'@\xc5\x07)\x10\x0e\x83(@\x89\xbb\x1c"3\xe5(@\xfc\xf5\xa9\xc6\x8e\x830@\xe7\x92\x8b\xdd\xe2\xc1%@\x13s\x94\x15\xf2\x14%@}\x92i\x05\xa5\xd2\'@\x0b\xddH\xad\xd8\n)@eL\x15aD\xd5-@\x8b\xf5\xd9\x89;`+@_\x04TW\xe4\x150@\x9c\x98\xe9iG\x04(@)\xec\x92\xda1\x07-@\x9a\x96\x1c\xef\x92\xd00@\xa8\xb4\x89a\xe5A\'@T\xad\xf8d\x8e\x0f0@\xbd\x89WT*#&@\t\xca\xe6\xbe\xc3#+@\x10\xf0\xb9?\xfe\xc4-@\x86\x8b])\xe7>+@a\x02\x7f\xefoX*@U1\xd4\xbf^\x98.@\x8a\x16;\x19j\xc1-@\x10\xdd{\x00\\Z(@\xa3z\x88\xf1\xca0,@?\x8e\xb6i\xe8\x81(@\x8d\x86\xeec5}-@\xd1\x86\xacH\x15\x8a,@\xebD\x9eBI\xe4\'@8f\xbd\xcba\xd6%@\\\x12\x1d\x16b\xa2(@D\xb6\x95\x08\xe5~1@\x91\xd1\x802\xa7\x13,@\x01\x02yp\xa3S-@\x0c\x8d\xaajk\xbf\'@\xe4\xef\xaf\x7f+N0@0\x03\x0e*\xab\xf3(@\xd6\x92\xfe\x04F+7@l\x05\xe4\xeb\x97\xfb(@m\x0b\x98\x81\xe4\x030@C>\xfa=\x9cT.@I\xab\xd5\x7fv^1@\xb4\xbc\xbdw\x16\xa5.@ykQ\xdaZ\x14-@e\xdc\x8e\x1a\xf2\x0b(@[\x95z\xa7w4*@\xcb\xed\xde\xfd\x1d\n2@\xce\xd6}\x91<\x08,@\x1eb\xde\xd7\xcfz1@7PGU\xff\x8f\'@\xf7\x947Du\x02&@\xe1_6}\xbc1&@\xcd\xfc\xde\xd7-`.@\xa0~\xc8{\xb0\x8c&@\x87V\x99\xfdz\x9a0@\xa0\x9f\x12\xd2-\x9b-@\xf7G\xcc&\xb5\xed0@d\xc4\x0fyT!0@\xc3\n%I\x14\xd1\'@\xe6V\xfa<\xea\xf10@^"My\xc0\x132@\xb3(\xed\xa4Re-@\xd4\xe0\xf1\xcb\x1d\xc30@\xb6\x8a\x1c\x03\xac))@vk\x00\x04@@4@\xdfEO\xf4\x98^*@\\\x9f~\x9a[\x18,@n\xc2g4\x95\x8f\'@\xe2\x1aa\xb2[\t&@!\xc8\xe0\xb7\xf1\xd7,@D\xa0\xaa\x04h\xfb(@\xba\x11\xc2c1\xef+@\x88Ny\x1d9\xff0@\xfa]^7#5)@\xaaI\x95J\xf9\xb3,@%\xd0\xc6X\\s1@\xd0Xly3!0@\xdc\x8b`\x94\xd691@\x07\x99\x83\xa4\x04<0@\x81!%\x12U|(@\'\t\xb1@\xb0M.@\xd7\x8dx\xab1Y0@\xa3&\x11\xfet\x08+@\x00`\xa6\xa3\xd4\x1a,@\xf98\x86\x9b\xe1\xad(@\xc2Uxz\xb8\xc1(@&z\xc8\n^\x830@\xe7\xc9z\x11C\xb3\'@\xa0q\xd78\xa0\x81(@\xe9\xba\xd3=mY(@\xe3c\xa0\xf3\xb6h(@\xce\xea\xbe\xdc\xa0\xba-@\x02;a\xd7\x89\xcd-@p \xb0fs\xfb*@\x19\xf2X\xe3\xcb\x13(@\x80\xfd\xfez\xcb\x8f,@\xa1\'\xe3\xfe\xa5\xf2)@\x02`])\x1e\xfb\'@\xa0\x05\x9c\x80p\xbf&@4Yt\xf2x|0@M\x8fQ\xc0\x8d\xb1&@\x0f_:\x0cW\xc7%@\xde\x92\x8d\xb0\xc661@<d\xc4%\x8d\xe6(@\xed\x83\x8f\xfd2\xd0-@Qf\xeb"\x9e\x8f/@\xaf\x9c?\n\xd3\x9a(@\x1b\x9a\xf5*x\x860@\x8f\xd6:\xc0\xccS/@\xf7j\xbc\x8a\x99\xb8*@13N\xc8\xfc\x80.@\xa7UWn\xe8\xc0*@F\x87\xd8\r\xb1,,@\x8b\xdb\xac\xd2\xb9M+@\xb8$Jp\x9c\xd2+@@:\xc2\x05U\x15(@\xc2\xcbP\xeeT\x17.@\xd1sd\x06\xb0\xd7-@\x8c_\x19K\xe1$-@7\xd2\x9a\xf3R\x181@\xf9\xe6\xdb\xbd\x16\xa7(@\xf0\xf3\xba\xddn\x041@\x18\xbbg\xbe\x114%@)\xd9\xd8\x87\x9b\xac%@\x13\njw\xed\xcb,@\xba\xd2\xf8dZ\x1e.@\xcf\xedn\x1e&\x8d,@4\x88\x12\xf2\xfe\xc3&@\x0e\xc9\xe0\x85\xf9\xdd,@\x14\xbeG\xa3\x93c(@4\x9e-\xf8\xa5\xad(@\x9c\xc3\xf8\t\xdb\xb8-@\xdb\xaa\xe6\xc7\x9d\x1a2@\xb8\x7fGc\xf8\xbf*@\x8f\x0b\xd7\x14\xc2\xb10@eX\xbc\x9cap1@Y\xe6\xfe\xfbyZ)@X\x8c\xdcD\xed\x99-@\xe2\x99\x94VML(@6\xee\x8295\x0e0@\x086\xb4n{\xc3-@\xc9I\xdcGU\xae\'@\xa7Z5\xcb\x94\xc4\'@q\xfaI\xd2\x87c,@\x02\xd6\xe2\x97\xa9/)@\xb87\x05,j_%@|\x8e\x00U\xf1\x121@K\xc9\xec(\xde\xd6&@tK|\xf4\xc3\xbf,@\xa1\x18n\xee\\\xda,@rf\xd4\xea\xe9\xf8.@\r\x19\x94G@\xfa,@\xf6Ov\th\x891@\xf4r\rv\xa6\xde0@\xa7t\xfaD\xab\x861@\x04\x1c\xd3\x84\xfe\xe1%@M\x16Ll\x05\x96\'@\xeez\xcc\xa8`\xc5\'@\xed|\xa4\xae0\xda\'@\xd9\x03w\x94\xc3k0@t\xd1\xc6B\x9b\xbc0@\\\xb2n\'\xe7\xaf0@\xf9zY\xdd%\x17\'@Dn\xbbs\xf0\x1e.@\x01!n\x08\xe1\xdb%@6\xb6\xffX\xdbd6@/\xc8l\x85\xd8\x9d,@X\xd29\x01\xe8@*@p\xa0C\xbf#\xb3%@\xfa\x0fqn(\x01*@5\x84\x19\x83\xee(.@\x1c\xe1\x95=#\x1f/@I\x89w8k\xe0-@\xec\x12\xd4N\xbc\x03*@\x109O=/\xa2\'@\x89KF\x80=:-@\xa5\xd3\x9444\xff6@\xa1;\x18\xba\xd9i0@\x04\x95\x91\x88\x98\x80,@\x89\xa5\x089b\x07&@\xf7@\xea\xd9,\xe4+@\xc7\xd5~\xb7n\xef\'@\\\x95\x9e\xae\x07R.@\xaf\xdd\xe9L\x0c\xb7%@H\x86:\x92\x97#*@\x14,\x83\xa3O\xcc-@\xbf\xc4\xf3v\xe4\xc60@\x0f\xdf\xb7\xd6)W&@\x9d{\xe8\x9e\xc9\x8b1@\xc40\xc0Wj\x85\'@\x983\x01f\xebQ&@\xa6\xa89\xcf\x18\xd2*@U\xf3\xa2\xa7(\x9e0@?V[\xac\x16\xf3(@-3\x9a\xbbat*@\xf5\x19\xb2\x9dpR+@\xec\xd2\x0b\xde\xa2\xba-@S\x17<<4\x0b,@\xce\xcaR\xbdIU)@\xef8\x9f\xd4W\xd1\'@W2\xdb\xa2\x0f(,@TQ\xd45r\x19,@\xfbU\xa2\xce\xa1\x011@\x86;\xeb\x10\xa7\x87/@\x87\xfb\x85\'S\x810@\x02\x9a:\x94\xf6\x99-@S\xe4:\xbd\x08\x10.@\x08\x8a\x9f*3(2@\x93\xb0\xb7\x16u\xa00@C\x96\x8f\xa8N\xa0*@>\xce\xb4I\x8e\xfa%@\x032\xc9\xb8\xe2s-@\xecg\x86\x1f\xd0\n.@\xda\xa0\xb5\x18\x8e/3@\xe79m\x15D\xf7%@&\x88p\xb2\xb6\x9d(@\x80\xdf\xe5m\x9b\xe8%@\x9e\xf0\xf6\x9f:\xca%@\xc6\xa7\x90\xc6\xab\xd2(@/\x1eK\xb8\x84U+@\x08\xbdf4\x9el0@\xfc\x89\x0en\x0e\xe2-@\x81%\xf3r\xc9\x941@\x96s.\xb3W+2@\r\xa6\x940\xd9\x891@\xcd\x9d\x9fCHW-@\x8b\xfa^\x15\x07\x1b.@\xf0\x1f\xb4\xc2\x10\x12\'@k\xda>\x10\xc5\x05*@u\xcd$f;\x85)@y\xe1\x90\xbc~\xbd/@\xb9$\xc0\xa2C\xee(@\x83\x97\x83\xcb\x99\x81-@|\xe5"\xd9\xacs,@M*\x01\xfec\xc00@\xd3[\x8e\x12\xa8\x08.@\xa8\x8d\x88Q\x90\xc5/@\xef$\x04Qi\x17-@Bl\x944>\n&@\xf4!W\xb25\x15*@\xe9\x1d\x8c\xc4\xf8\x1a/@\xee\x8a.\tB\xe90@\xbe\xe0lh\xb3S)@\x16\xaf\xec[\x97\x15+@\xb25"\xd9\x0f\x0e-@LO3\xacn\x162@\xc4^"\x84A\xc7/@>\r\xf4_\xee\xbf+@\xdeGJ\xf2\xc0Z%@\x18-|2e"&@O\xfd\x1f"M3/@!\x1c\x11\x8c{M-@\xbf sPw\xac2@\x16)^u\xc2\x1c&@\x17P-GQ\xd5-@(T3b\x10\'&@4\xed\xe9\xe6\x05\xa2*@\x9ci\x9f\x8c~r1@\x8a\x90\xa6\x07\xcd\xa9-@\x1e\x95\xef\x84\t\xd6-@\x86R\xb5\xac:W-@e\xaf\xe3d\xd4\xe20@Y\xb5O\x04\x95;(@_\xc8x\xbd\xd7\\\'@6\x1a\xbc\xf4\x98|,@\xea\xc3\xab\x1e\xb6\x02)@\xdb\xe2\xe4\xae\x93\xb9*@\xe9\x03\x88/x\x1c+@sP\xe4p\xfe\x92*@\xc3\xb3\x80$\xe7_(@Xf\xd9,k}.@\xb3\xb3\xa9\xef\xe3\x18\'@\x7f%\x94o9A*@\xac\x1e\t\x8e\x90\t)@\xa2\xab\x80\xbfJ\x9b.@V\xbcX\'mi-@q"z\xa5\xa2\x10.@\xcfi%\xfc\x99Y-@$P\x88\x07\x9aB(@?\x04\xb5\x8b\xc8\xc90@\'w\x99&\xc9\xac0@\xcf4\xa0\x1c\xa4\xdb&@\xe4\xd7O\xfa\x9f#/@>3\xdf\xf9\xc6\xc1-@-\x9d\x97<}I(@c\xba5&\xc4\xbf-@\x17\xcfTZd\xc8*@?\xa4\xb0)\xdcL-@\xa5\x18nl\xc6\x801@\xeb\xadGED\x8e)@P\x0f\xbe\xf5\xfb\x02\'@\'\xef/p\xfd\x17\'@x\x7f)\xbd\xa4,0@\t\x04\x10\xc0t\xd6(@ \xefA\x9e\x95\xcd)@\xda\x8c\xb7\x0b\xc63(@\xb1\xec\x9d\x8c\xbeS+@\x11}\xd8\x055\x06(@\x137\x8ay\xd8\xa6-@\xca\x1d\xdd\xb2\xa4-.@\xb0\xa9Y(\xb7\xf10@F4\\\xc3\x0b\xc4%@\x98\xce\x1da\x16\x10+@(\xba\xb8f(\x19)@\x02\x8b?\'\xf3\x08(@\xa2$\x1dF\xda\xe60@"\x15\xc1\xaa\x1fX0@\x95`T|\xf6\xf2/@\x9a\xb5\x99\x82y\xab0@\xb2\xeeQEQ\x16)@\x92^\xf6\xd6\xad\xb1-@\x9a\x05\x1fmTQ)@\xc59\xae\xcb\x1f\x9c-@gS\xe3Cv\xf0(@}\x9d\x84ZH-)@G\xe3\x85"P\x1e-@\xc5&F9=\x08(@\x82\xbb\x17\x83Z*3@4\x97\x81O\\\x92+@\xc5\xbeB~\xc3\xf8*@har\xa3\xb0\t*@uV\x11\x85|\xef\'@b\x1c\x01\xc4\x1d\x144@Y\x03\xabI\xe9\x17&@X\t\xb4\x0c\x8bo-@^\xfay\xee\x8bi+@O\x18\x05\x00I\xeb\'@!\xa4\xd2<\xb2\n0@\x18\xcat\x0bN\x9b/@\xbc\x99\xaa\xe7\xaf\xc76@tp\xa9G\x9b\x1d+@=5\x858\x0fP&@\r\xa7\xd37\xc3t0@\xcd\xe1\xd3\xb0\x96F0@\x81U\xe8\xd5\x08\x9e1@\x9ao\x1e\x8c\xd7\xa0-@\'\x970w\xa2Q0@\xbe\x86\xf4\x95\xdc\x0b,@\xa1\xd2\xbd\xe7\xf65(@S\xc8\xe5tf\x13)@\x10"\x92\x0e*\x06-@\x95S%\xdd$\xcb-@?\x0cU\xfc;H0@\n\x8e\xa0F\xdb\x02)@\x01\xd3V\x17ru&@Ta\xf7/\xed\xab/@_\xde\x1e\x87Xk*@\rCq\xe9:d(@\xb4\xf0\xd8\x15\xe5\x19.@\xa9*u[f\x18/@\x16\xd3f\x89a\n(@\x81uj\x8e\xe8),@\x11d\x13\xdfW\x0f.@\x86\x8d.\x81\xfcD-@\xa2f\x7f@\x7f?-@\xf8\x8f\x99\x88\xef\x1b2@\xdc\xb2\x12\xb3\x02K-@EF\x1fs\xe3\xf8\'@x\x11\xd6>\x82,)@\x9b\xd10\xee\x97\xcb1@v\x80P\x86B\x120@\x10\x92\xa4\xaa\xe0Q0@\x89\xc8\xd4\xb7\xa3\xf9\'@!\x1fDE\x94\x82(@\x93,\xa9\xef\x83\x97(@P\xf5M&\x84K2@\x1e\xa0\xaa\xda\xec\xc9&@NX\'jQh\'@\xfa\xa7\xde\xa1u\x900@\xd5;tT\x14\x19-@\xa0\x14\xa8P\xedE1@\xf3\xf5\xa0\xbe\xde\x0c\'@\xf7\xbf0\xa0l\xfc,@\xfa\xc3\xdarb\r8@\x10!\xe4\xb9\xfd\xe3-@\x16\xcf\xe4H\xb8\xb9-@H\x99\xf9Ja)(@9\x05\xb4\xb5Ma/@\x14,\xf0\xe9\xc5%*@\xba\xf9\x1f\xe2\xc3s(@]\xe1\xea\xdb*\x99.@\x16\x80\x8b\xd4\xb7\x9b/@\x00\x90T\xe4\xbd\'&@@\xb9\xe9}\xf1\x950@\xb5\x8bPf=\xd60@\xa1B\xa09\xc1\xc4&@\xe4\xca\x0fa\x94\x02)@vu\x8d\x0e\xbf\xe0(@\xb8\xfe\xa7Y}@-@\xc1\xa1\xef"\x9e\x7f0@+\xa4^,k\x020@\xeb\x9c\xf8\x0e\xbfJ2@z\t\xa6\x97\xb0\xf7.@\xf3R#\x1b\x07\x9f-@z\x96T\xfbcC0@j\r^\x1b\xed *@\x99\x00\x8e;\xfd\x970@M\xbd\xc3\x7f\xd63(@\xba\xf1\x8d}\xba\x981@\x7f\x18\x07\x1f\xab/(@:\x15wY\xe0\xf6\'@m\xc1\xe2\xb45P0@\xc0wM\xad\xc8\xad-@\x8e\x84j\x925V0@5\xbab\xdb\x8d%.@\xfc\xf7]8"\x1f1@\xd5\rh\xdc\x08\x120@\x96\x87\x02_\x84 +@m\x18\xb8\xd8\xae\xd3-@-\xbb]\x07\xbe\xb4)@8\xe7\x07\xe1S\xa3\'@\xdc\xe8+\xc6\x95H.@\xdc\x98i\xa2*Z(@\x01\x80\xea\x88\xbb\x8d(@\x8a>\xcc\x93Kn/@JA\nNf\x90-@\x0fjQ\xb3\xbeE0@\xf8\xad\x8e/aH\'@\xe9\xeb0;\x84\xab0@\xf2\x0e\xf8\xd3\x8c\x16+@\xeba\x83\xc1(\xf5.@\xe0n_\xbf\x1c\xb30@\x80/\x18\xb5V\x7f,@"\xecE0\xbcV.@0\xb3\xb2\x96\x16b\'@\xe5\x0b\xda\x0b\x80\xb7)@\xc8)\xc2a\x91\xf2(@6#\xf5\xba\xeew%@\x1a\xdf\xc9\xe5S\r7@\xc4\x00{9 C0@4\xa0\xabR]F\'@\x85\x80?\x0fC\xc2(@\xe5\xad\xecRq/.@\x8c\x04\xdd\x82d\x19&@\x19\x90$\xd3\xd25(@\x81\x97\xc9\xe5\x11\x0e.@\xa6\xdc\x1e\xbe\xf7\xd4(@J-\xa4\x12\xa9\x81&@\x949\xf6\x13\x1fi(@]\xbc\xbd\xc3}\xd8-@D+a\xfc-\x19+@L\xe9\x16\x92\x1a\x971@\x95\xccb\xc7\xbc\x8d\'@\x8b\xd1\xc03>s(@\x92J\x999\xb360@\xfbp#\xaf\xe9J2@\xd4\xe7\xb4R\xd4\r.@J\x8c]\x03\xb8\xf8-@\xed\xc2\xc8rH\xc9)@%\xe0qh\\\xfa0@\xf8\xaf\x97F#\x1c*@\xbd\x8f\x06\xfb\x15\xde&@~\xccy\xe4C\x17\'@\xfa\xe9\x01\x86PJ)@\xf2\xc4}@L[1@X\xc0Mr\xb2\xbe-@F\xcf\xa2\x95j\xee,@\x08\x11\xf4\xbf=\xb50@\xd2\xc8\xa1\x9c\x89A2@\x11L\xeb\\W\x1d&@\x07*\xc5`1\x940@?\x10\xf5o\xa9\xb1(@\x03f\xa8\x00H6(@\x07D7\x12V\x14(@1*\xa5\xe7o8%@\xc6;\xb9\x8c,\x95\'@\xf7\xf3{,\x84\xfc&@H\x8f\xab\xc0\xb8\xd4&@\xee\x9c\x19#M\x00+@\xfc\x9f\xbe/\xeb\xbd7@\xeb\xd5\xdd|\xea\xcd(@e\xdd\x8czXy*@\xaf\x97\xbd\xbdI\xa9-@;?x\xca\x86[(@\xd9\xc0jq \xb4-@\xb84\x89\x02k\xa0/@:e>b\xb7\xac%@q\xa7C$\xaak.@\xd15x"Tv)@!sg\x02%\xd3(@\xe7\xe53\xa4${%@\xf7\xd97\x90\x99\xf8.@G0\xb5\xb6kF-@\x00\x8b\x94\x1a\x98\xa70@\xfa^ sA*+@\xdc\xa1\xfc\x11p\xc8-@\xf5\xa1\xe6,\x11\xe8%@G\x13\x85\x18>\xe0&@\x1d&\x81\x9c\xa3\xfd-@\x13\xcd\x87\xba8\xa4,@(\xb7\xc3]g\x8c7@\xa6\xf5\x0b\xca\xb1\xda0@\xf9yP\x94\x9b\xe7&@3&\xb63\x19\x81\'@\xa9\x8f\xaf\x9etH-@\x13\xea\x85\x8fw\x00+@\xad\x06T7\xdb82@\xfc"\xf5<\xfb])@Yg\xd5\xfa~W0@\xfb\xe3\xf2\xa9\xf1\xa05@\xe6\x11y\x8e\x88m,@\x9aT\x1dFz6(@\x1d\x9e\xadj/\xaf-@\x97K\xe0c\x96])@\xf6\xc7y\x00\xbe\x01/@\\g\x8a)l\xcf(@\x02\x015\xb7#\x80%@\xc2\x13:\x99y\xa8%@f\xa0\xab\x8b\xce\xea(@\xf67K\n\xa4\xb4&@\x88W\xa5\xef\xfdP(@\xbc\xc3\x01\xf0\xa3W)@k\xee\x0b&\xa6\t0@\x98\x06\xae\xf8l\x1e0@\xee\xb8\x18\xf7\xb7/-@?s/\xb1M\xf80@\xebO7\x1f\x84\x9a+@\x90I\x17&\xe5`(@/\xa7\xfe*\xa1\n+@x\x18D\\]\xaf-@|\xba#\x8f\xaa:.@t\xfe\x9dh\x00\x1a0@\xa3\x17 N\xae\x89-@\x81=L\xb0\xce\xef.@\xdc\xbasg&7-@\x9a&\x16\xc8h\x06&@"\x1a\x00\xcc\xddg)@\xd2\xf7,#"\x101@\x05\xc9\xdde\xb7n,@\x86pq\xdfJ\r(@\xc8\xdb\xb98\x11v,@\xdeP|\x97\n\x1d1@%\xb8\x04\x17VM,@\x1c\xbc\xd5\xc2\xa3\x81-@x\xfc\x14\xa0\x83\x99(@\xc15\xcbcns)@Y\xbd\xa6R0\xf2)@(\xa6q\xed\xe3\xa2\'@a\x07\xcc\x82\xa88*@\x9d\xd4\xf4RW!-@Xx\x14vo{(@\xf9\x17\x9f\xa2\xf4\x030@MJ\x8bLY\xcb*@\xdd\xf7e44\x17)@\xe2\xa0\x93\x1e\x80\x94/@\x92\x03\xb6\xc6\x8e\xaa5@\x1a\n7\x7f\xc4x2@\xa6%\x1f\xc7\xc3i&@o\xb6m\x9c8\xd1.@\xad\xa1\x13\xedL\xfc-@\xc4\xcd\xb3\xcb\xef\xc9+@d\xc7\x0b|ht0@\x9dK\xafF\xa4\xf9-@Uv\x9a\x9e\x9d\x18/@\xca\xb1V\x17@\xe40@\x15%y\x96J\xa50@\xa4d\x18\x940\x8f(@\x7f\xa5\x02;U\x1c+@\x84\xbf\xefE\x00\x19+@v@\xb6\\o\'0@6\x95\x0b\x11p\x82-@g\xd0\xa3\xa2\x02\x1b1@-\xe14\xf3\xf3\xd8(@\xebN\x8b\x0e\xdfP&@\xf3\x8e\x84\xba\xee\xee&@\xbf\xb6\xf3\xceu\xc1*@1}V\x03\xb9J)@\xc9\x84s\x954i0@\xeeIQc\xc5\xfe(@\xe9\x97\xbe\x022\xcc0@\xe3L\x8e\xff\xf9\\(@y\xf9\x0b\xc3*\\*@&\xd2{\xe6\xc8\xc1-@\x91\xb4\x91w\x85\xa1-@\xf9D\x14G\xfc\x041@\xb3\xbf\'u\xf6 1@ey[\xbf\xe0~/@\x9b\xb0\xdb*\xedn1@\xf7\xec\xb6\x19\xb9\x8d*@\xbb\xb1\xb3\xf4U&0@E\x9a\xbb\xe3\xbe&2@!\r3\xdb\xf5?)@(5\x8fH\x85a,@6\x97\xc6\x84-e\'@\xfa\x9eda\x87\xc7&@\xc4\xb1\xed\x1c\x15\xf6-@\xd9\x93\xcbQ\xa5b)@\x8e\x8e4m\xd4\x951@\xe0$H\xd8Y\xa4+@\xed\xf8\n\xa3\x9d\xef-@\xe0A\xa5\xec\xf8\xc3\'@\xfcH\x16\x04\xea 7@\x88\xca\x07r\xe1\x93.@\xda\x7f\xd8\x0bh\x06&@\x9f\xee\xf6\x87\x84o.@\x97+x\xa9\xaaU(@\x93bA\x84\x95\x90-@\xe5+\xb7\x89\xb8\xaa1@\xbf\xec\\Mq\xb1,@\xa0\n\xd6\x87\x16\x8f(@\xad\xf4\xfbD1\xfd(@FS\xbeU\x81\x9b6@3W\x8fY\x0f\'0@\x9b\x0e\xdd\x01\x18\xa8)@[\x99\x83\xcdG\x17*@\xd0\x89p\xec^\xe60@7\xa9\x89\xe6\x0c\xd1/@\xca+\x03\xac\xf4*)@>\'\xbdt\x0b\xb2(@\xb0F\xf0\xb4\x89\x95.@\'\xec\x18\xbc\x8f(1@\xb8\n\x10\x0c6[(@\x96\x1a4oh\x860@a\xea>;0\xf3%@:~\xa6\x8dM]\'@b\xe9\x16\xac\xd5\xb2)@\x06\x05\xa25X\xdf-@\xe3E\x17K\x8721@\xdeg\n\xc4\xff+0@K\x0c\xcd\n\xe3\x062@\xb4\n\n\xfd\\\xdc&@\x12\xdf\xf6#&\x84*@H9`M\xe2\xf50@\xaaH\xb5\xb2\x9eT-@X\x95\xc20\xeb\xfd-@]\xd4\xd4\x9b{C1@\xfeGP\x83D\xa8%@\xaa\xee\xdb\x08\xcf?2@\xde\x8b\x92\x84\xad\xe6+@\xa3\xe5\xe0qH\xd0-@\x8c\x15?\xab\xeb\x8a1@!Fu\xc9{\xa52@\x06\x91\xff\xc0"\xbf&@G\xc6\x9cg5\xa9(@\xd97,\xad6@0@L\x82\xb7\x84\x1330@\xbe\xdf#X\xfe\xd7)@\x01\x88\x0c2x\'*@v~\xe9\x1aD\xa80@\xf7fK \xe3O/@\x88t\xf5n\t\x02-@\xab\xc7r\xf6\xa1I*@\x07?\xbe\x7f\x8dZ2@5\xb0\x9bz\xe1v)@\x88T\x8djg\x170@\x99\x98\t\xdc\xb7\xb8-@\xfek=\xb9\xc5\x08(@\x9a\xbe2r(\x10-@\x8bL\x10\x02\xa1%)@\xb2\x81w\xd5\x16\xf30@\xc6$k\x03\xc1\x1e0@^\xf4\x99\'N&.@\xf1\xd9\xb1\x90\xa8\xcc&@5\xf8P\xe2_\xb8-@;s,[y\x891@\xded$\xf5\x99&0@\x94iT\xce\xee\x8a&@<\xad\x1d\xe2\xee\xdc.@\x81\x8e\x96764)@\t\xe9\xeb?&\xb6,@d\x8d\x1b\xdf\'\x040@e\xb5<T\x0e5-@\x9c\xe7Q\'\x8eL-@\xd3\x1a\xe4n\xe6\xac(@\x05J\xe0\xebL\xb4,@\x87P;\xe7u\xe71@\xeaA\xf8YM\xd8(@\x19\xca\x17\xfb^4-@4\xb5\x00\xc9\\7-@\xe0\xef\xcc8e\xe50@\xa8\x8f\x8c\x85\xbb\xd1,@q\x8e\xae\xc9>\x1f)@\x7fd\xa2b\xc3\'.@\xae_\xf7\x932\xac+@\xe4!\xda\xde\xdaM7@\x8e=~\xfb6\xbc*@\x83?\xf06o\xfb,@2\x17\xea1\xb5\x070@7\xbbQ4\xbf\xcb-@/\x9e4\xf2N\xde,@\rZa^0"0@g\xe4\xa0OW\x1d-@\xf3\x98B\xc3\xa8\x1e-@F\x87\xb1\xefK\xc9-@\x8cRt\xb8\x9b\xcd%@\xd4\xe0\xff\xaa\xc1\xd4/@t\x8fSi\xb1\x080@|\xefT!\xb3\x1c.@\x9f\xa408\t\x17-@\x1czI\xa4\x0ch&@\x88\xb8\xb5\xc0KY+@\x90\xa8\x02T\xdd/(@u\xd7~t>\xf3,@\x14\x1d\x82\xa2^\x0b1@\xd1\xd2Qjwr+@\x16\x1f\x06\xfa\x88\xf1%@\xbb^]\xe0\xc7\xdd.@\xd5q\xe5"\xde//@\xce\xb6+:\x91\x93*@q\xa6\xbb\xc5\xcc@0@\x160\xa2\xc3\xfe},@4\'\xa2f\x02\xc3-@\xd5r!\xd4\xc7b1@\xae\nfm\xb5\xf0*@\xf7\xe0\xf9[!E)@\xb0\xb6\xec\xf1\xe3Z&@\xf3\x9f\xa5\xa8\x13\xcd/@cy\xd0yV\x1c0@\x17\xdd\xddG\xbe\xa8&@M\x94\x92u]\xe6/@\x8e\xe1\xd2\xe1A\xc5&@z\xb22\xa1\xbb!)@\x93\xc1\xdd\xc4l\x14,@\xa2k\xa4\xbc\xbf>-@FOq\x11\x9b\xe7%@\x1aKM\x90r5)@\xfe\xeeD+\xd6\xee-@A\x95\xf31\r\xad2@yI\xfa\x14\x83+0@\xce\xa2\xcaJ.j\'@\xd6\xb5I\x83_\xb02@\x93\x13\xe0)T|.@V\x99@*\x7fy-@U\x035\xbe\xe3\x90/@G\x95es\xcc\xc4,@\x0c]\xd6\x80\x12\xbf-@#!o\x03\x1f\xbf-@\x85\x96\x1dN\xe4\x152@\xfa\x8b\xfc4\xdfL.@\xa2\x97X\x01+\x17\'@F\x9c+4\xc3\x86-@>\xc8\x84\x82Wl-@\x04-R\xb8R\x10&@\xc0\xe9AP\x0f1/@/\xa9\x0bO\']0@4\x16\xc7<\x00\xd70@E\x0e\xa3\xa0qo0@|RA\x86X\x95*@\xda\xeb\x1f_\xcb\xd2*@\xb1eW*\r\xa3-@<nk\xd9\xc9\x130@\xa1&\xab>?\xe3,@\xfe\xbem\xe7\x8e\x041@b\xec\x88\xb44\xf9,@5\xef\xe5\x1dsn-@<\x826\x06\x86&&@@p\xd7\xc2\x8c40@\xd9x\xf0R\x90\xe8,@9\x84=\x89\xa2\xb8/@\xe2\xbdM\xbe\xf5\xb3(@\xf2\x90\xf0\xcbR\n2@41\xcb\x1d\x9em1@ \xb0\x18K\xa2\x07/@\xd6\xa1Q\xc4n(.@\xd84\n\xf5\xb3\x9d1@\xb4\n\xde\x8f\x9c\xbd+@T=\x8a\xef\xe1s(@}\xf4W\x04\x98\xe5,@\xee8\x16\x89\xa6O3@\xfb\xf0\x16 mM3@am\xf1P\xf1M+@\xfe\xc3tF\xc6\xb8%@\x1e\x93\xbb\xa5\x90R&@\xd1\xf2\x8f\xab+\xe9,@~\xb5\xc7\x06L\xfe-@\x9b\xaa\xe0\xb5\xac\xdc*@\xf7\x85\xcfc\xa4\x9e)@\xbd\xa1\xcf\xc7\xf4\xd30@A\xdb\xbbx\x9f\xc8%@1U4\x16K\xe40@\xa1\x83\x00[t\x92-@MZ\xb8\x9e3\xab/@\xce\x92\xbd\xf4\t\x9c1@\xc3\xf1\x9d\x92\xc6\xf1)@\xe9\x91\x93\xf1\x05t)@n\x80\x05f4\xb6-@\x90\x1b\x1a\xe6Z)0@\xe6\xf0Z\xfc\xeb\x18&@\xf1\xfa\xcc\x19\xee\x84-@L$Yn\xe7\x0b&@\x15\xc7@\xf8\x19\xd3%@\xf4\xadT\x14=#&@\xec&\xfe\xa2\x7f{\'@\x8f\\qG\x1a\x060@\xbb\x0f\x16w\x90u*@\xb6\xa3\x8b\xbb\x0c\xfb%@\xef9\t\xb0\xb470@\x03U\x05\xbeT\xd20@\x14\x88\x03\x07\x0c\xb9*@\x1fK\x17\xa6y"/@y\x1f\xe9\xe2\xbe\x8d,@o\x81S\x86n\x8c/@V\xd8\xc9\xd3;\xc7\'@j\xb2\xe6\xad\x06\xee\'@\x0c\x99%{\xec\xdc&@\x8f\xfe>\xf1UR0@\rrC\xde\xb5T.@}\x888\xbb<\x1e7@\xfdF}Y\xbc\xbd*@}\x9aG\x9d\x84\xf7/@\x96o1\xf9(U-@%KK\xa3\xb0\xd9/@\x8e\xd7\xf9\x95Dg-@\xb5\x97\x1c\xc5\xc3!-@\xe2\xee\x83\x98vJ-@\xe1u\x0cf\xc2f0@\xdez[\x10\xfe\r7@\xca\x96\xa3\xfb\xb7L(@\xf0\xdc\xc1\x1d\xa0A0@R\xa2\x87\xfc\xcd\xb6*@\xcd(\xf4\xea\x9dM+@>@f~\xc9d*@\xe0m\xd5\xc8\xfe\xb7\'@5\xb8\xaay,\xfe,@\x8f\xf5\xeb<\x98o0@*\\\x93\xcf\x17\x08.@\x19L\x90\x91\x0c\x19-@9\xdaM\\\xa3d0@\x0b\xf6\tN\x00\xe4\'@\x80\xb1\x1c\xe8\x93\xed,@R\x947\xb8\xe8O-@\xbb\x94\xaa1B9)@\xbd;\xaa\xebrl,@qP+\xab3R+@\xa7\xc8v\x14JV-@\x88P<\x0cA\x12,@\x1e\x9d=\x03\xa1H(@\xbfD[!X\x1f2@\x8f)\x17iq\xb5)@\xbeh\xd4\x18\x9d|-@\xf2\xb1\\c\x16!.@\xb4G)\x97\x84*)@n\x7fn\xd63\x9e&@\x04\x948\xa7q\x1d+@RQ@k\xe7\xe8-@\xc4v\x8f\x02\x9f\xd7-@\xd9\xc38)\xdeu-@\xb3\xac\xc3)\x86&(@\xd7uHR\xc6\xc1&@\xf7\x87\xa1\xc2\xf5\xfc-@\x94\xb6\x15{{v0@\x86\xcb\x00\x85\xe9\xf6+@\x8a\xccW\xf4o\x94(@\xeb\xab\xd1Ae 0@\xd0\xfe\xcc\x16\x12\xee-@.\x00\xb9\xf1b6(@2=\x7f\xa8\xeb\x14+@\xc781X\xc7\xee.@\xf8\xf9\xc4\xa7/\xe3,@H\xf7a_\x80\xa02@z\xd1\x13\xc2\x04[/@<\xccF\xee\xa3#.@e\xc8`\xb1\x08\x88/@\x1bU@\x8e\x95\xa1)@}9\xf8\x9b\x87\xc8-@\x97\x83\x148\x90u(@\x10\xae\xaa\x18\xdf\xab/@\xf5\xbe\xd2\r\xdb\xa2&@h\xdb\xee]\xe3C-@\xc7jc<no1@Y\x84}\'\xb49(@\xc2c\xde\x1b\xd9:,@_(\x127\xadO0@\xb0\xca\x1b\xa1t\xaf0@\x00\x1f\xed\xd1\x82\xed0@\xc0\xfd\xb2\xbb\xb5\x132@\x9b\xe6\x1eV*<7@\xb4\xb2\x060\xf6\x8c0@cR\xbb\x18\x1d\xdc/@\xd6\xfa\xfa\x1b\x9b\x05&@\xe9.\xae\xef\xaf\x07)@*\x01s$\r\xb4*@\x80\x17Cs`p,@\x91k\x85a\xef\x13+@\xf6\xa1\x0f\x01\xe0D)@,\xa7m=};0@m\xb8\x1d\xe7\x90\\0@^\xdfT\xd6\xc0D)@\x9d\xbc\xc1\x94\x8bK0@#\xbf/\xd7iI0@\x11\xca\xfe\x8e\x01\xf5,@\xb8j<\x8cu\x8b,@\xcecv\xceN\x98(@\x13\x0f\xb2C\xb8\xb4-@\xf9\xae\x9d\xcf\xe3P)@\xc6\x17\xb0\xfa\xdeJ)@wDP_<\x050@\x16\xb3\xa2#\xba\x836@\xa9\xd1 \xd3O\x05)@\x02Z\xc1\x7f\x1e\xc0,@\x15\xd8\xc6\xf8\x9b\xd20@\x93vz\x19\x98h(@H\xc3\r\xdbt\x0e.@nC\x1b\x1d\x7fd&@\xbc]\xb3\x04\xf8y%@\xc4O\xe2\x01}_+@um_0r\x8a\'@7eF\x9bry*@\x96>\xd6\xce\xde}*@p\xe7\xb6T"\xd1&@\xcb\xd3\x16\xec<{)@\xb4\xd7\'\xfd\x96\x19+@\xa3\x99\xc1L\xea\xe4*@-M\x04\xc2\x0c\x140@\xd0\x84\x9f,U\x15,@V}=\xb4\x96Z3@\xcd\xf4\xa1m\xb6)/@\x93K\\\xb0\x0f\xc6(@\x86\xfb{\x14j")@.a\x9aW"1-@I\x060\xa1\x04N&@vI\xc9l|P0@\xebe?\xb2\x05\xfe+@w6c\xf4\xf8\x81\'@4\x9aIL3\x91,@\xe8\xb1a\x9a\xcd\xcf\'@\x8d\xaajcS\xba-@zl\x1f\xa6M2.@uQ<s\x8a`.@v_\xba\xa6:\xae-@\xc4\rc$\xe7}0@p\xaa=\x1e\x8c\xa2,@\xb9\x80G\xc8wq1@\x0b\x88B\xb9\x97(,@\xef;\xef@\x92\xd6/@\xc3\xdc^\xbb\t\xd1-@\xa1|,\x19`j.@\x1e?\x94>\xc3\xa0-@\xec\xf4\x9f\xb0-4/@\xd2\x9b\x9e\x99\xae\x1f1@\xee@,(\xdd\x92,@4P)\xfc\x97c.@\xbdq\xdf\xcc \x000@+0\x1d\x1eF6(@\x9a\xd2\x9c\x86\x87\xd2/@\xbb\xdf`\xe0\xa7\xc5*@\xb3c\xee\xa6\x90\xf6+@\xf2\x03\x1a\xcef\xa4/@\x08\x95 \x1e\xae\x1c)@"\xc7]\xbb\xb6"0@j\xa8c\xe3\x10\x8a0@E\x19B\xfb\xdck,@\x81k\x0f\x9b,\x84(@\xd1[o\xa6\x12\x1c)@\xa2\xd2u\xc0\xb9\xa2\'@\xe1&\xff,O//@q\xf0uj\x9a},@\xd5\x1f%\x19\xee\xb45@BF\xcb\xe3\xc1\xcc)@C\x8e\xf5\xdcFD,@\x83\xefU _v(@\xfb\xa2\xe1\xcc\x02_(@\xcd\xb2\xdaS\x9d\xe5&@\xfb\x070\xef2\xa0*@o\xb7\xca\xff\xd2\xbc\'@\n\xec\x03\xb4\x1f\xd1/@\xb4ry\xe3\xa5\xc8&@I\x9fu\x88\xa7H+@W\xda\xd1H\xfbh.@\x04\xb0\x02\xf8\xfc\xf4,@0l^\x9az\xe4(@\xb9s\xd1\xdf\x88\xc8*@\xaa~\xf1U\xeb@\'@\xb9\xb2\xb0q\x82u\'@\xa3$\xff%\x9a\x90*@\xd1B\xc2r\xa0\x16+@\\\x1eC\x17\xbdY,@\xc9:\xd9~TD-@!6\x1a\xf8\xfc\x94)@\xdc\xb5\x1d\x85\xde\xf7,@\x15\x83J"\xb3\x8d\'@\x1a\xaf\x18,\xdc?\'@G%\x7f|6K2@\xc9kA\x96\x8eW&@\xeaq\n]\xa8\xf7(@\xaa\xe6\x13|~\x0c\'@\x93\xca\xa7\xaa\xd6\xd0(@\x1baC\x9f\x82G2@\x11~\x04}\x9f\x881@\xcd\xb2\xcb\xb3z[\'@\x9e\xfb\xd3\xe1x\x94*@\x125\xb7r>;\'@\xb8g\xb9F,\xab(@\xfah\xee\xda=\xdc,@Tp\x7f\x15_|/@i\xed\xd0\x8bz\x19.@2\xaf&\x13q\xcb,@\xcdy\xe9p\xfd\x970@"z%\xf1e\xa1(@Y\xb8/H\x11I2@\xc0<}\xbe$d(@e\xa7m\x01<r(@\x9a\xdd/\xa3*\xac5@c(\xa9\x94\xec\xc7.@\x94p\xdb0\x9e\x1f.@\x02\xb4\xe4@a\x95/@\x93\xb6\xc5\xef\xe8Q-@\x87@d\xbc\xaf/2@\xef\xe4\xc2\\\xfaO,@\xfd@\x85i\xd9\x14/@\x12\xf5\xef\xb7(d\'@\x88\xa2\x0b\xc9I7/@\x9b\xed\xde\xda\xe9\x82(@\r\x15Sc\x13S\'@%O\xbaz~i(@G\xdf\xa0\xf0\xb6\x85-@\xabWu\x88[Z)@\x90\xa2%\x7fF\x01.@aN\x8d4\xd7\x85\'@;\x80\xec7\x1d\x8e-@\x1b5\x91@\x0e\xe1-@\xca\x9e\x05R\xb5Q0@\tFj\xa8/\x91\'@bp\x93\x82i\\(@\x0c_\x14\xdd\x18\')@\\\x8bI\xd2Sc(@Z[\x05\x81"h(@H\xda\xe6\xbf\xb05)@\x8aH\x8e#\x8e\xf6+@\xca\xd6\xce\xbb\r90@\x0e\xe8\xe9\xc4\xf9\x13)@I<\x8aW\xbf\xd8*@\xbb\xbf}u:30@\xf6h\\Q\x08\xeb,@:\x00\xbc\xe2Z\xc4\'@\xba\xb7B\x1b\xd5E0@n_a\x9a$Y(@E\x98eni.%@s\\\xcc\'\xc4\x110@\xd7\x11\x13|N\xa7(@\x1a?gcs\xc7(@\x01\xf2\xde\x8a.\x9d-@\x88=\xf7d\xd6O0@\xb7\xafZ\xa3\xd8\xb7-@\xa4W\x95,=\x83,@\x91\x97\x0c\x00\x81\xa5%@O\xa7#X\x9a\x1b.@\xfcH\x85\x1f\xb1\xfc\'@5X\xade\x1e\x0f,@f.jKg{(@\xbe\xa1\xe3^\x1bk/@\x18\x8b\xd6\n\x9e"\'@\xad_\xf1\xcd\xb1\x81,@\x84,\xebN.\xa3,@\xe4\xbbA5?\xcb/@\x99\x93\x88<z\xad(@\xb3x\x9clu\x0f0@:s\xfe\xb6\x07L-@)\xf9\xbc\xdc\x8d\xb3/@\x84\xbd\xca\x854|/@\x1bIL\xa0\'\xbc&@\xccj\xe7\xedP:2@\x92\xc9\xecL\x9bl-@U3\xbe;M\x161@\xadf\xa1\xf4\xc690@B2S\xf7\xbf\xb9&@\r\x18\x9eU\x0c\xe0,@/\x05d\xef\x1a\xfa/@\x92\x931G\xd9\xa4-@\xea\x17\xdfU\xdc\xc2+@\xeb\x96\xb2\xe5\xa9\x052@\xc4\xcf\xfe\xb2H?/@\xf5\x92.\x84^\xa00@}\x0e\xa4\xc0z\xb7-@\xdd\x10\xa5q\x9f\'2@\xc0\x918\xfc\x19\x080@e\xff\xecF0j/@Hq4\xeaM*)@\xc5u[\xaci\x8f,@\xd5\xf9\x87\xa6\xf5R+@\xf5kb\xd1\xaan.@\x8a8H\x1bw)-@L\x17wb\xd2d.@k1eU/\r&@<W\xa6\x10Zg/@b\x97\x08\xcc\xfd\x9c/@R\xaa\x8d\xf3\x96"0@\x15N\x8dJ\t\x9e0@\x11\x00\x9eZf"0@\nj\x07\x8f\x80\xd7,@\xdey\xa1\x1f\xe4\xc6\'@\xd7\xe3\x03\x01O\xd6&@C3\x83\x82%\xf4%@\xbf\xea\xe2~b\xf6%@\xf1\xf0j\xbaC\xce/@\x95\x92(2>\xaf0@\xa7\x14\x9cp\xfa..@UC\x8a \xb8\xdc,@\x03<ow\xef\xc5\'@\x9cT\x02\x8a\xb6\xd1+@\xdc\x0b\x90G\xbf 2@<u\x85{4\x82-@>\xc0\xabn\xcbM,@\xedse\xc5\x7fd-@}\t=\t\x1c\x96,@\x85U\xed\xfa\x05\x9f\'@\xc08\xe5\xd4\xf6\x820@\xd6\xdc\xa7\xb2\x18\xad-@\xfa\xbe3\xbb\xc5_/@\xe6\xaf\x1c\xd3\xab\x13)@\x10>\xe8)\xd5\xd0*@\x8e\xa6$\xf3\x97\x1d,@\xf7\xd2\x1c\xf2\x1e\xec%@<\x1f\xed\xd6\xe8V,@\x99/@\xabX\xb8-@\xcdY$\xd7\r^1@LQ\xc29\x87g)@\x9b\x1cq\x9f\xf4\xb50@3PMc)\x0c(@|\x9c\xe8\x80\xd5\xf8-@\x1dC\xa1O\xd0G.@\xb7^\xa4\xeajQ*@\x19\x04"\xa3P\xf2(@>v1d\x1b\xe37@\xcfY\xda\xe2l\xb4+@\xbca\x06t\xc6\xe1(@2A\x80W\xcb\x98-@wV\x80\x0f%\x02.@\xb5E\x1d\x94f\xf1+@\xb6\xa4K\xda\xd6\xfa-@\xaaB\xc9\xd5\x1ft1@<\x81\xce\x19\x8d\xce(@\xa4\x19\xc4\x14\xae\xc4\'@\xbb\xae\xa1\xact\x06,@H\xe5?\x06Zl/@I\xca\t\xb2\x83\x06(@O\x94H9\xb0t-@X;=\x07\xd0r-@/\x12\x8d{\x83\x810@^\xc1n$(\x8e-@\xb5\xd8<q\xdc0.@\x06\x89\x05F%\xd0\'@\x02\xbe\x05rW\r1@6:\x06\xea\xcf\xa0,@\xc0\xc7\x9c+\xd3.2@\xfd\x9a\x83\xd8v\x0e0@0\x10\xc1\x0cc02@i\x9b[\x94\x04l.@\xbac\x17U_\x18)@\xff\x90E\xbb\xd5\xb4(@F=\xb2\x83\r\xa5-@\x9d\xf0\xb0\x17F\xaf,@\xb7\x80\x15;\xa3\xf80@\x83\xbdfi\xb7\xf0)@B\xe4\x9ak\xcaJ1@\xdcS\x1a\x8eD\xe0\'@\xcb\xb5\xc2Y\xe0a1@\xcf\x93\xc0X\xeb\xb30@\x8cg\xbe\xfb\xaf\x181@\xf4\x82A\x05c\xd6+@\xac/l]\xa92-@\x07\x1e\xccQI\xe8)@+\r\x18O<\x8e\'@\t%\x02\xe9\x9d\xf2%@H\xa9W\xf9\x0f\xb0(@\x11\x17\x06\xecu\xeb-@\x81\x8f6l\x81`.@\xf5d\xbaI\xda\xa0.@\xea\x1f\xa8\x1e;\x82-@\xc0\xf9+i\xcd\x8e-@\xdaX\xb3\x12O\xc70@\xdc\xb1\x83T=\xa0(@2z\xf8\x10\xa9\xb70@\x049{3\xb1A\'@\xfc\xc7S\xa1\xdd\xff1@\xa6\x05\xc5\xc8\x8b\xd4-@\xc6\xd8G5\xf5\xcc0@\xb7\xe7\xeaCu,+@\xbf0\xe9E+&.@~Z\xba"K\x92.@c\x97\x9a\xf0\xb5S-@\x9f\x19\x86c\xf4\xc10@1\xa9\xa8re\n/@"\xc8\x0bY\xbf\xda-@\xf2\xed\xd2zR\xc2\'@)(\xd87\xa1\xc7+@\xda\xb2\xbc\xcbU\xab-@_\xc2(\xc64\x190@\x11\xad\xa9o\x80\xca+@\xf9/g\x8e\xbe\xfe&@\x9aN\xe5\x07\xb4\xe2-@Q@r\xcfu\xcf.@\x11\xa5\x97\xee.\xd3%@q3c\xefq\x01.@\xce\xabN\xab\xf6p-@\x08\x94\xf7N[\x030@G\x0b\xdc\xa0\x9e2\'@q\x82t\xc2\x0b\xdf0@\x10\xa2A\xfeO\xff-@q\xef\xb2\x1c\xdb?(@j\xc1\x9e?\xb5\x1e+@ \x1c\x0b\xe6\x89\x80%@^!\xc39T\x01,@N\xac\xad}\x88\xe47@\xa4\x0b\xe3\xf2\xb4](@y\xfa\xcc\x18Q}-@\x07\xbd\xdc\x95:\xcf%@\xbd\xe3\xd0\xdd\xdf0(@a\xc8\x1b\x17\x16\xb7*@#jQ\xb2\xb6\xf01@\xdf\x9d@\xf7&)&@\xd9\xeb\xbb\xeb\xd9\\,@\xc3\x9c2\x9b\x03\xb2\'@\x80\xafW;T:(@\x91\xde3\xa9\x92\xb6(@\xdaU\xf1e{\xaa+@\xc2\xce\xff\xbbS\x00(@\x15XlL\x84\x93\'@h\xbf\xba\x9e\x80Q-@Y\x7f\x00Az,+@\xa4\xa7A\xeazU0@\xc5\x0f\x9d\x95\xf89\'@=\x85\xa6 \x9a\x88/@\xdb\xc6\xc2\xfe\xb7\x8c&@\x95\x01l$\xf1d0@\xa7\x85Q{\xe1\x8c\'@\xce\x9f\x10Ye\xb4/@y\x8b\x99Uy\xdc(@P\xe3\xe8\xe8s\xdd(@;\x99\xa0\x01\xd3\xa0)@\xedH\xd0\x8a\xf1\x9d\'@S\xc5\xb0\xdfg\x931@\xec\xcd\xb8og\xb0-@\xb8\xb1\xa9\xb8\xca5\'@E\x1c\xec\xe7\xa3\xe60@{@d)\xf6\xdf%@:5\xcb\xc1\xeb\xea%@r\xcf\xb1~\x80\xe6\'@\x8a\x7f^w\x142(@\x928@\x1a\xf1P)@\xcc\xce\xf5X\xf0v(@\xfa\x92\x01o\xf2\xe6%@t\xa7\x19\xab\xa8\xb5\'@TB\xcdj-\')@^Q\tu\xcc\x14(@\x182\xc8\x87\ty0@}4X@\xd7n%@\x820\xa3s\xa5\x8f-@\x92\x1d\xf3\x19\'\x9a-@\x0c1\xdd\xc6*B-@\x04b\xd0\xf7+7,@Y\x99\x97\xb5p|,@{zY_U\xd0/@\x89\x85\x87\x8b\xd1\\,@0\x1cH9{\xeb\'@[t-u\xf6\xe6\'@\xee\x8e\xb5\x02\xb1A\'@\xde]\xdf\xd6[\xdf-@\xea\xaan\x96\x88\x950@()DMN\x91*@S\xbfH#\x05\xc9+@\xb8\xd8\x9a\xcb\xb9I\'@\xceY\nq\x90\xd9\'@-\xc1\'\xaa/P&@m0\x9fqH\xe27@LGV\xcd\xa6#-@\x97\xda\xe2\xa8\x14$0@\xfd\xf0\xf2\xaa\xe0}(@+\x17\x94\xf3\xbe7.@M\x97^\xa5?\x96(@w\x98\xf0\xcbI\xf00@\x9c\xcd\xb8\xd3?\x0f(@V\xd4\xb2\x8c\xdc\xe5(@\x8en\x1a\xa9\xb4).@XC\xa4\x04[\xd20@j\xed\xef!\xde\xfa0@\'\x9f\xcdzr)2@e\x8c\x9b\xdd\xd1\xb9&@\xb6\xf1\xe3\x83>\x1b/@\' \x99\xa8J\xf1(@\xcc\x05\xbe`P\xd0%@#\xe4\x80Q\xb5\xa1)@\xc5/\xe0\xc0\xe1\xcd\'@\x0e\x17\xd8\xb8\\Z,@H6`\xb7"&%@N\xca\x97\xb42\x010@\xa2\xcb\xcb7Y\x8d0@\x89\xc0\x93\x13\x0f\xb40@\xde,\x00\x028M,@Tq\xec\x80\xd8\xd1(@\xa4\x82\xbd\xfd\x03\xb5-@\xd1^\xa1j\x88+\'@\xe8\xad\xd7\xb7\rG&@s|\xd1"N\x02)@\x15s\xad<\x902+@ns%\xdb\x18\x17.@~8&0\xef\x0e,@&\x1b-w\xb7\xb8(@\x878\xf4V\x08\x8b%@\xf3\xf7R\xebg\xcc/@\xfe\xb7\xb0\xd0\x1f\xae0@\x96)\xb9r\xdfm,@\xf6\x00\xdf\x9e\x1d\xe5(@P\xfb!-t\xa00@\x9b\xa8\x8c\xbc\xb6$7@\x14\x850#\xcf\xd5/@\xc4\xfa\xe2m\x80\xd7\'@6&bo @1@+\xcdM\xf0\x1b\x19\'@\xf8\xfb=\xa8\x1d\xbd-@yLRV\xfd\xbe+@-\xc4\xbf\x93\xa2m&@\xbdQ\xef\x9c\x86\xb40@\x0b\x905\x12\xa9?7@\xed\x8e\x15?\xbe\xdb/@\xf4\xa7\xc21\xb4\xf3\'@\xb6\xe4J|\xb7\xac0@\xa7w\x95\xc8z\xfc0@\xbc\xfe\xe5j\re1@`ye\xd5%\xcc&@[\xafC\x80\xda\xa9-@\xb1\x81\xf8\x1fB\x8d*@\xfcF\xb4\xbcQ(+@\xb1d\x89K\rC+@\xc6Ry~ \xcd0@Z\xe0X\x0c\xacy,@\x8a,\x82\x00\xcd&,@\x1a\x17t09)+@\xfcG\xbc\x96>\x9e1@\xb6T\xba7\th(@\xf7\x82\xa0\xebp..@\t\xe1V\xd10*(@E\xac\x85+Z\x99+@\xf1\xe3Sc\x8f\xf6)@\xc2\x8a\x89\xf2\xf0\x130@\xe6P\xb7\x00\xa7\xca+@a\x99\xed\xcd\xde\xa1/@N)\xf0R\xb23/@!\xaaj\xf3\x1b\xf3\'@\xaf\xcc&\x93L\xf8/@:\x86\x9aubt,@4\xe8J<\xd1*3@\xed\x87\xa9\x07\xee>+@\xbf\x01\xd1o\xad\xdd-@?\xbe\x91\xcf\xdc\x00(@\x04\xfaN*(\x863@wJ1\x87\xe2\x13,@h\xdd6Cl\xbd+@q\xaf\xaf\x9b\xe1\xf6\'@\xd6\x9f\xbb4\x18\xf2(@T\xc3\xc8\x1f\x82&2@\xea\xcd\x8fT\rV&@{*\x83Y\x99\x8a%@\xb2Z\x86\xfa\x8f\x820@\xc8:\xbc\x18\x89\x01(@\xadI\x0bn\x03\xd2&@\x08A\x84>@\xa7.@\xce\xd2aq\x8ey%@e\xc2\x9fLw\xc5+@\x11#\xbbN\xecc%@\x87\xe8d\xb1\xd1\xb0%@\xdc[\x9c\xab\xefQ3@\x1f\xfbl\xa3\x00\xec/@\x839\t\xc8[<)@T\xe7\xb2\x075\x011@4\xdc\xd6:v\x81\'@KB\x9bV7\x92-@\xb1\xfd^\xdfc\xa8%@_\xe4\x7f\x89\xcb7.@\xc1\xe3R8\x86/.@\xed\xc8\x9cG\x11~-@\x9f\xd8\xbai\xc2\x9a+@\xd6\xe1X*\x9c\x02&@5\xcc\xbaE\xae*)@\xa0\x139\xac+\xf0*@\x93\xdb\xa9\xb6g\xff0@1\xb7:`\xd9\x1f+@\xa6\xccY\xedF(&@@K\xf4\xfeC\x82(@\xc7\x8a\xa1d\x01\xb9.@\xab}\xdb\xb0\x1b\xb2&@\xc2\xb0#teL(@\x0f\xc3\xdfAL\xad(@\xec#\x08\xcb\x07\x8e-@z?\x11\xc06V)@\xb1D\x0f(\x85\x00\'@B\xd9p\xb6\x9d\xd6-@\xd5)\x1f&<\x031@\xf0\xbe\x1e]\x0cy(@s,\x03\xf4\x11\x90+@dt9\xcdNb%@\xf9F\x9b=yJ,@?\xdc\xbd2Kw-@M\xfc!#\xdc\x962@PF\xfa\xb0zu%@\x8f\x81\xb5\xbf\x10\xa8-@\xbd/@\xcbTh.@\t\x93v\\\x12\x8a1@s\xd9\x07C\x17k&@\xa7\xecKd\x15F,@\x9b\x1f\\\x1de\xc4(@k6\x18\x95g\xaf-@\xe6\xf5\x9c\xd5\xcaq-@c\x8c\xc5\x9a\x94\x1d2@V\xe0\r\xe61\x0c*@\x13X\x18\xba\xfe\xbe)@\xa2f\x9eq\xc3t&@(e\xea\x17\xff<)@j\x96E\'\xfdY(@\xe4\x0b{\xc8t\r\'@-[\'\xc0\xa4k*@\xe9\xad\xfb\xf4\xd0M(@\xb4\xd8\xbf\xb3\xa9\x15(@}\xa9\xd8\xa3\xb6r(@U\xf5H\xa0\x96\xaf+@.\xbe\xa1\x95\xca\x980@\xb4\xd5\xa9\xc0\xb9\xb6)@n\xa0\xc5\xbb\xd5L*@\xba%\x08\xcc\x01\x1c*@\xff\x1a[\xadO?.@\xc3sr\x07=\xbf)@\x17\x992\xe6@\xe60@\xed\x8b\xf4xI41@\xbaQ\x80\xa7$j-@\xb5\xd9\x86\nE\x10\'@\x9d\xafb\xb5\xf7n0@\x12K\xc1\xf2\x93\x96(@\xe1\xfa`@\xe6\xca,@I4\x80\xc3xe.@W\xa7\xbd\xde\x9en-@\xdcy/\xb3\xb1\xa5-@\xd7\xe6\xab\xb8d\x021@\xe0\x10\xb1m_\xea-@j\x8f\xf3\x1f\x88 1@V\x1eyfKS\'@)\xcd\xd0\xe1\xa7 -@`\x82\x9d94@2@[\xbb\n&\x81\xa50@\x84\xe1\x928\xb6\xa6/@+\xf6\xb8\x0e\xaa\x03.@i\x94M\x8c\xa3x\'@(?yz\xe4\x00\'@\x83n\xe2Zo#/@X\xc9\x12\xadt\xb7&@\x0cu}\xa2\xd3\xf3-@\xc3\xf9sZ\xb5C\'@F\x8b\xe5\x8f\xeb|6@\x95QxyJ\xd80@p\xf7`\xb5\xfc\x01/@\xf6\xf5\xd1R\x8d\xf7.@\xfc\xe5\xfd\x0c\xb7\xdc&@;\x13Y\xf4\x04\xf8-@\xf0>\x9f\xb3q\xa4)@\xee\xac4\xce2\xad)@\xe1;_\x8c\xab\x17.@]\xfbx\xac\xd7\xfc&@Y\x96\x18\xe6\xfc\xa50@"\x96\xe5\x88\xe9\x93)@\x08\x18\xef\xd0J\x98)@\x98\x1ec\xd0\x84\xd50@\xca\xc71\xb2\x10\xd90@2\x82\xfd\x96\xc3\x85-@\xe5\xf9\xba\xee\xaa[&@\x93\xe4\x11?ld&@\xe2\xfejU\xcf=,@?\x96\x16\xb3\x91O/@\xc2@u\xd9\x1cA2@\xd1\x14Xi\x1e\x85\'@\xf8\xf88=b}(@1\x08\xf4;\xc0w-@F\xad\x0b\x07\xa9\xaf,@\\C\xf4\xe6\xe4O(@\xdd\xf1H\x85\xa0\xbc.@\x0c\x91\xc2\x88\x12H(@D6q\x88\xdb\x81&@\xdd@j<\xcf\xb7(@\xf3\xa4\xce\xb7\x1eb\'@\x07A",I\x80-@\xcd)8\x1e~\xd9%@\xa0M\x86d\x81\x8e(@\x04c{\xf9\xfc\xdc,@\xcf\x01\xf6\xcf\x15\xe10@\xe0i!\xa3\xddp(@)\xd2l%\x186(@\xde\xd3G\xedT70@\xba/\xba~\xdd\xbf0@H\xe2\\nXI)@\x07\xb3\xd9uh^1@"\xdb\xdb\xbb\x92\xab%@2\xf4\xc0E\xd6\x8b(@u\xffMg)\xf4%@N\xec\xb3_\xc1\xe7.@2\x06\xd9\x16\xbfg-@h\xf0)\x9c;\xf4%@\xbb\xee\xb3\t\xed\xc4+@#\x06/o\x82\xaf)@\xb9\xa3j\xfb)\x83)@\xdde\xaf\xb1\xeaw\'@\xba\x89\xedr\xe5H(@\x02;\x08\xa7n\x070@)\xba/\x06\x94\xa20@\xe8\xd8\xeb\xbb\xb5\xd4,@\x0f\xe7~\x93Q72@\x92\xf3\xa1@\xc9])@\x07\x1333\x10\xfd0@\xdd\xf6\x94#\xae\x8a,@\xa0\xe60\x0e*[1@\xe3\xab\xddD\xe5\xb4&@6\xf2[\x06rv%@\xfe\xb8\x87Rw\xa8)@}#\x8c\x82\x07\xe10@e\x8ct\xb3\xc5\x82(@\x83\'t0:\xbf7@\xcb\xc1^D\x7f\x1f*@\xa5Y\x88x\xd9\xe1%@\xfa\x02\x89\xb9\x96!*@\x82\xf5\x12\xee\r\xa6.@`\xa9\xb1\x11\x98u*@7\x81\xa8k\x7f\x97)@\xaa,,+\x0f\xd0,@\x92\x080"\xe7\x8f&@\x01\xb5`lo\xe5,@?X\x10J\xfa~-@5,\x86\xc4!l.@\xfdE\xd3k\xe9\xa2.@5\x9d,\x13\xfcm1@\xb5\xf0\xd2\x1b/\xa8%@\xc0\x80\xbf\x88\x1d\xb10@\xa6\xb6Ra\x0e>/@:P\x03\xf1\xb7\x9d\'@\xe3LP\xd9\x1e\xcf0@\xe6\xfc"s\xa1E,@2\x08\xfd\xd6\x0fD2@\x90\xbc\x19\x17\x89\xa9\'@\nb\x940"\xa7,@3\xea\x9c\xb6\x80\xda,@\xb1\xd1c\xdc\xe9\x1e-@\xc8\xac[y\xad\xdc+@\xa6"\r\xb9c\xb4\'@\xefU/\xef\xb0\xc70@k\x07~o,<,@U\xcf\x80\x07(/,@\x18\xe3uZEd,@\xfb\x9d\xedwOZ1@\x00;bs%\\1@B\xc6#U\xd9\x1e-@\xc5[Z\xfb<\xc8%@"0)\xce\xda6,@\xa0\x92\xe0uQ\x18,@\x83\x00\x04\x85?R,@!\xe5\xb9\xe1\xbc\xd0-@w\x96\xc3\xce\xe5R.@e%\xfa\xb6\x15\xa5.@(\xdd\xd6p\xbdA)@\xbb:\xd9zb\x80,@\xb9\xa3p\x99\x8bg)@\xe6B\xf9\x14N\xf2)@R<\xd89]11@\x19*&\x00\xca\xe4\'@\xf1\x9b\x98$d[(@\x98f\xd7\xabx\xb2+@b\xdcT:0\xf6,@\x96\xb8\x933\x11\x0f&@\xba\x12,\t\x12"(@\xab>,\x1f\xaa\x8d\'@\xbb\xa0-\xf2\xad\xe8*@\xa9\xa2\x88WqH1@n\x03\xd8\xb6G\xac1@A\x1b\xde{\xcb\xcf*@\xafC\x90\x0e\xf4C&@\x84\xc3\xd3\x0b?\xee0@\xa9\xf2\xaf5]\xd0\'@\xa8\x98.\xea\xb8\x90-@\'\xd2\x147\xecw-@\xb5\x0b[\x16\xee\xee*@q\xbe\x96{\xd3\xaf-@\x06+q\xa9U3\'@\xe9\x1b \x86p\x8e.@[]LR\xcb\xd0\'@\x13\xb7\x10\xad\xea\x18-@\xf6A\x81H\x9d\xa4%@\t%d\xd4\xdbQ.@h\x80\xe6\xe8c4)@\x03\x88\xa0\xf8\xe8\xad0@3I\\Ta\xc4\'@\xbdCz\xefFU)@\x83\x06\x18\x9c\xaf~\'@\x99?\xb0\xec7\xd7\'@\xa4w\xe9$\x04\x18+@B\x02\x87z5\x10,@\x01\xf24\xd7>\xbe&@\xd4\x0b|\x8d\x89\xc2%@\x98\xcd(\x11\xab*(@\xca\xc8Cf\xf8\xea%@0\x81\xa5\xc6\xb0\x13&@\xc0(/K\xeaU.@\x16\xd4+\xb2:\x14\'@\xfa\x13\xfa\xb0\xd0\x1a+@\x85\x91\xcb\xf4\xa9\xf3%@\xd7\x12\xfb]2\x13&@\xdd%\xbaT,4-@8\x88K\x11\xe3\xb5\'@\xed})\xcdV\xb1%@c\x02\x1fD\xa1D(@K\xc9K\x8ec\xb3,@\xf3\xd7\xcbfq8-@6\xfd8\'\x044%@\x89\xa5\xf6\xd1\xa8F)@\xf8**v\xe6\x0e1@\x15V\x9d\xc2X\xfa0@F\xdb\x9d\x85\xac\xac\'@=\x7f\x8d\xa3\x9b\x82(@\\jI\xb4\xd4I(@\xb5h7\xcf\x8f\xd10@\xe2\x15\x7f\x08\xc7P.@R\x98\xe7\xc8\xdby&@<\x16\xccS\xeb?-@\x89Dw\x00L\xe8*@T@0\x12\xea\xad&@\x8f\xb7~`\xc7s%@`\x19\x8cKe\xa7\'@\xf8\x9c\xb4\x01i\xc7-@\xe1\x08%\x88\xa1\xad0@\xf8\x88\xef\xdb\xf3Q-@\xc7-s-\xc2\x8f.@\x0c]\x9f\x07\x86X-@z\xb9&\\\xa6\xf10@y\xcd\x1c\xee\xbc\xc2(@\xe9\x11-\xe5\x92j-@\xe3!*V\xdcW0@\x9a\x8bb&/\xe1&@\xcc\xe0\xce\x19\x04\x850@\xa2\xcc\x17\xc6&`,@\xe2\xbcO\xb8y\x1f0@K\xc41\x15\xc9L,@\xc7\xd0\xf8\xa9\xfb?0@\x9a\xaetAV\x1d+@\xe0!2E\x8f\xa1%@/\xf3\xda8\x93\x04\'@\xa9\xf5s\xabc\xca(@X\xbe\xb4?\xc2l-@\xaaU\x16ukC.@h\xc9\xf6J;\x02&@\xb2\xb8#\x14\x89\x06\'@\xc9t\xc6E\xcc\xfa0@\x80Adhf\xb6,@5\xe6\xb1\\#r-@\xd9\'+P\xf7\x06-@\x1c\xbb\xabk\xa4\xb3(@\xbcx\x02Z\x95\xae4@\xdf\x95\xf3+_\xcc0@\x86y\xb3\xed/\xa5,@\x87ve+\x01\x162@\xc0\xfb\xf2#\xa3\x050@t\x95\xdc0h\x87)@x\x8fpO!\xcd0@\xdcb \x11\xb010@PD;\x9cul1@\x92\x07\x1a\xe0\x966(@\x12\x9d\xc8f n,@d_\xc9v\x0c\xd80@\x08\x15!\xa4\xf0\xdd0@\x8c4a\x89\x11q(@\x86\xdb\xa0\xfa\x87\xb9&@\xd5\xaed\x9d\xb5\xca/@\x8e\xab\x9f\xc3\x11\xcc0@8\x9e&\xed1\x01-@\xb3I\xa4\x82\xcd\xdc\'@\n\x18\xe8]\xd0\xb0(@_\xd1h\n\x93\xcd1@\xc3\xab;\x8b:c2@\xc2\xd2\x12\xbf`\x83(@t^s\xd4\x7f\x11.@\x039\x8f\x91\x00#7@\x14\xf4\xccX\x0e\xd5-@(\xbaX_y\xa2\'@\xf4\x82\xc1\xe1_\x161@[\xb6H1z\xf70@\xd6\xed\x8b\x86]\xe00@\x1e\xd6!tk}(@\xc8\xb3/\x00o\xdc&@\xf3\x13h\x0b\x0c\xea&@(^\xd8p\x00\x94)@\xba&K\x00\xf6\xd0)@\x0e\xe6H\x07\xd3\xff0@\x83\xea{\x8e\x8c\xea0@\x9d\xa55\xff\xf7\xc1-@V\xe5\xc9\x12\xdd\x051@\xb4n\xce\xd9\xf2\xdb-@\xaa\x8e\xf5\xf8{30@*v\x03\x14\xe1\xe7.@\x0c%}*=\xe1&@Li\x9e\xfaa\xbf)@\xe4\x84\xda\x90;\xd00@aq~\xc4/\xe8.@\xe2\x93\x91\xb2\x81\x860@\xeb\xc8\x1f\x0f\xa4*&@\xe3Tid&\xd1)@\x8dx\x90\x89\x1d\xa4-@\x0fG\xf0\xf8\xb8\xe8&@\x19\xa5\x81\xa3\xd7m(@T\x17\xce\xd0\xe9\x1f-@@\x85\xfa\xc1a\xc2%@\xc8\xf1\x86]\x8b}%@\x17R\x84am\xc9.@Y\xa8\xe3\xba\x8e\x91\'@_\xcf\xd2 ~\x9d/@\xb1\x02L\x002\xf8,@L\x1e#\x01\xf5\x16.@W\xce\x14$\xb1\xb60@\xc3W\xd5\xe9\x85\xe0\'@\x0e \xc1\\\xf0\x9f0@\xdb\xd7\xa6\xdd\xf5A,@\x1f~\xee\xc9\xac&+@\xc3\x8a]\xa4&\xf8.@\xc7\xb0\x9a\xf4*\xf70@)0\xf5\xfd\x87\x981@\xe3v\xcc\n\xfez,@\xcc\xac>W\xbe\xad.@\xd93\xcfxHw)@\xa1/k\xfaL\xeb\'@\xbb\xd7\xc7\xffYD-@\xce6ob\x0c"0@\x19E<\x14\x82\xb4%@&\xd9\xb1:\x1042@\x08\xfau8\xcf\xef,@\x85\x7f\xfc\xda#\xd7)@\x93:\x19\x7f\x8d-+@\xfd\x07\xb3\xbb\x8a\xf8+@r\xed\xdd\xb0\x91I0@\t\xae\x8b\xb1`\xd60@\xd4\xba\xce\xb1\xe8\xac&@Q\x8a\x9f_\xc5\x0c-@\x01\xf7pn3\x1b&@\x98\n\x99\xfb\x7fa+@\xd2NP8\xd2\xde-@\xb4\xe1\xb1>\x92\x08*@\xbcel\xc5\x1d\xc80@\xdc@\x05622-@\xf7\xf5\x99\xe7\xae\\-@\x04.\xc6\xc6\x04>+@\xee\xc65\xc2\x84\xd1\'@x\xb8\xe6\xdd\x15\xe80@\xaa\xf8}\xa8\x0b\xcd-@\x0b4a6z&/@\xe7\xae\x17z4\xee)@\x13\xd2]B\xe0\x81*@E\x9e\xee\xa15p,@\xdaJ;&\x15\x1e.@\xe5\xf9r\x82\xe1\xda)@\xb2G\xa6$\xb1\xfe0@\xa7\x17\xc4\xdd\x07e%@#R\x1b\xde\xac\x821@\xb4\xc7\xca\x81\xe7a.@k`E\xe1\x18\xfa*@\xe9i\xed\xab=\xa1&@3;\xd1\xcd\xb9\xf9)@\xa0`*\xb8=\x82-@\xc0R7\xaa\x14\n/@N\x0e\xf3\x9f\x86\xc0*@\xd2\x03H\x84(q\'@\xd5\xceaP"+-@\xaf\x9dG_0\xff.@m\xde\x0f3]&.@\xbbk"f\xe0o,@\xf8\xf6w\xadbP-@\xf7E/GG\xe60@\x1c\x07\xcb\x1e~\xb1)@w\xdc\xe9}\x9cg,@\x12\xc8\xd4P\xb0l-@=*y\x8a\x16\t)@\xffRi\xd5-\xd2/@\xde\xbc\xeb|\xcf\x9a)@X\xaa\xa6+\xae|-@\xac~\xafa\x7fu)@A\x1f\xf3\xeem\x1d-@H\xc3Q z\xf6/@\xae.:\x1daE.@6\xc0\xcc]\xec~,@\x9f\xb4I<\xf1\xe4%@[\x8a\x175\xe8\xe7.@\xc9F&[\xa0o*@\xd8\xa8\xbe\x02*\xb20@?\xb0\xeeZ\xb4\xfc\'@\t\xab\x90\xfa\x0f\x98(@\x83\xf0\xfa\xff\'\xe90@\\Y\x961\x87\xeb0@^H\xba\x05\r\xd0,@^\xba\xa4\x90-\xf8\'@\xdf\xacV\x13\xbdF*@\xee\xb7\x0e\x01\xe6\xd7+@\xf5>x\xd9\r\xcb7@\x95\xd3*\x9e\xf5.2@\xb2\xf7\x06\xc7\xbf\x0c(@ty\x9bwM\x06(@9\xad\xbb1\xa9~2@\xb0\xce4\xde\x80\xe2*@\x83\xc41x\xd1\t)@\x8a\x06\xc1;\xedD1@\x8a\x14=\xcdR87@\x1cS\xd74j\x1c-@\xac(\xc5\xda\xb9k(@/Gt\xd2n*0@2\x0f\xad\xaf\x08\xad0@\x94\x87q\xb9"\x1d+@fV>|Jx*@\x14r\xbds\x1a\xa2+@\x80M\x81i\xe3\x00*@\xc1\x1b\x0c\x9b\x81J+@Zm\xe4M\xbfL&@Ti\x1e\x86\xa5\x816@\xeb;\x1d\xa0\x07\xa47@\r\xb5\x88-\r--@\xd7\xa5\xa2\x03\t2\'@)\xc0\'\xab\x0c\x961@z\xc0\xff\xfd\xaak.@*\xa6\x12\x15u\xb6.@.>\xe8\x92\xd1A,@M\xab\x928\xcc@*@Q1\xe4\x91\xb6\xa90@ta\xb7R\x01\xf0-@$P\xa8*\t@+@\x1c\x9e\x08\\\xca\x08\'@\xb4\x82\x1c_\x9a%)@@\x07\x08Z\x96\xea4@+-\x91\xe6\xeb11@1\xc2#\xa9cB\'@q\x8a\x8cV\x17\x971@\x1dP\x91\xf4\xd7\x0f0@!o,\xb7\xbc\x94*@\xe4\xba\xd2\x18\x7f\xbc0@7\xfb\xd3\xc1\xf2\xec-@\x90\x05\xf15\xc4\x9c4@\xacXu\x8c\xad\x85.@\xa7\x92\xc4\x18\xc2P1@\xc2S\x03\x8b\x9c\x0c*@\x14C\x8cM~\xf9&@\x1e\xe2\x94\x93%\xd9(@\xdd\xa6\xa2C<\xde0@\x7fY,z}6(@\xfd\xbb\n\xb1\x97\xdf*@\xa4r@|N>,@4\x1fKD\xf0\x88(@\xddV\x04\xff\xc2\xec-@\xb4`{\xb9\x82\xcd\'@\xf6\xb4#,*\xc7,@\x89\xf6Z\xcb-G-@\xfa\x89\xf9\xcbJ\x8a&@\xc0\xcad/\x06f0@\xb8\xf7\x861\xc7\x011@\xe0tBs\x1c\x08+@C\xd1S\xf1\xf8[*@t\x0c\x081\x82\xee1@\x11\x85n\xcbV\xa0)@\'$\x0f\xae41&@7\xccr\xf0\x92\xb00@\xf9%\xa9\x98W0%@Y\x9c\x9a\xbcl#,@\x17A7\xd7]i1@\xe6b\x08\xdf=V-@\xb32|\xe6}\xaa,@0\x80_1Da-@y\xcd\xa9<Z\xaa+@\xc6\xd7\x05wH\x98(@\xc7\xa2\x96O\xc4\x8f7@\x14B?\xfd\x81()@\x89\xec\xca\x02X\x80.@\x98O\x80\xd2\x81s0@\xb1NC\xcf-(1@\xe9\xa0\xacCJ\x850@\xa0\xec\xe4n\xe3\xaa0@e\x10\xb8\xfc\xd2\xfc&@U\x04!\xa6\x89&0@\x9f\xba\xfe7\x8a\n/@\xac&\xf1\x1eH\x9d.@\x8es\xb2\xb9\xa3\xb8,@\x82<N\x9f\xe2\x151@\'\x0fk\xcel\xf9\'@\xa6*k\x02u\x85.@9\xcbc\xe3\x12A7@\xb3\xa0f\xbaD\xcb,@c\xa1\x918\xcf\xed(@Z\xb9\x82~\xa6\xcb-@g\x87BN~)5@\x7f\x05\xf8\x1e\x7f)1@%#\xc9\x7f\xf38(@u|\xac}*&0@\xb1\x9ew\xf2\xcep.@]]\x8b3IZ&@\xea/\x08z\xfcy-@\xbc\xa3\xb5\x9bu%1@\x08\x06Eb\xe4%+@\xbfZ\xb2A\xac\xc5+@\xe05\x9b_s\x11,@C\xdc\xa4j\x06U*@,\xcaE\x92\x9ci*@\x9cw\x84v2\x9f%@hI8\xe4~\xc0\'@\xfeHip-\n(@\xdc+\x91\x05)o0@\x83\x19\x07S\xaf\xf17@\xde`3\x11\x8841@\xb1[\xd8\x1e\x13\x9e0@\xe3\x18o\xddZ\xa6-@K\xbe\xff"5\xd5*@\xd0\xe7\xaeJ/\xe1&@0\xba%\x9c{\x85/@\xd6\xbe[\x13\xa8a0@\x95\x13}%\x8c\xbd1@8\\Y\xc9\xfb{+@K\x190\t\xe5\x0e%@\xd6\t;\x1eA\xd80@\x08\xd3\x1aR\xe2_.@\xba\xc5mj\xc4\xf3(@\x96\xa8\xca\xe7\x9a\xc0%@Wnp\xb2Q\xa3\'@J\xc8\xdc\xed\xdd3(@\xc7\xdcNb\x0e\xc9*@o\'$\xf5b\xe87@\x9e\x88\xa2\xc8]\x94-@O\xce\xbbpv\x85(@u,\x97z\xda\xbc0@\x10D\xe2\xee\x17\xe5&@%\xffl\xa7\n\x1b&@\x07a\xbd\x9b\xdc\xb30@7\x8d\xdc\x83\xa6t,@\xcc\xdb\xd9\xd8O\xec,@B}\x97\xc1\xba\xda0@\xb6\xd5Go\r\\\'@\x90\x9a\xfc\xaf\x04\xa30@\xbd6\x89\xf0\x8a\xb9*@\xe2\x91<\x06W\xe9-@\xfe\xac\xd0\x9dF\xac,@\xc0\xb9^\xee-\'*@\xbd\xdd\x82004.@\xb5L\xb8\xca\xf3\x80)@6C\x9d\xd8\n\xb5*@6L\xe0\xbb+\xe9*@\xca\xc9\xfbF \xba0@\x9a\xc8\x06\xf3#\xac0@^\xcd^\x88y0)@\x87q\x9a;75.@-R\x84jv\xde%@\xa2\xa7\x04!\xfc\xae0@f`o\x8e\x1f\x142@\xed\xf1\xdb\x13Ix)@\x06<w\xeb\x0bk,@\xf7\xfd\xde\x00\xe4Y+@\xd2\xbdi}\xef\x86-@Z=$\x07\xc0\x99*@\xb1\t\ng\xf6H,@\xcae\xf8\\\x86\xec*@P\xd3C\xecnD)@\x021L\xabJ|)@\xaa\x84\xb1\x9b\xff\xd9(@W\xe4)\xc9\x87\x8b1@8d\x96\x82\x96a0@\xb1\xeb\x99\xf6Tn(@\x91\xe7\xb19\xf7\xee0@\x11\xda\xd8)\x03\r0@\xcao\xd5\x9b\xf1T(@ZB\xebe\x93\xb41@\xf2\x01\xa9\xcb\xf6\xa4\'@*\x00\x8f\x870\x8f(@\x15 \x18\x16a\xab0@\x83/R\xcc\xd1\x00*@\xa3>}S\xc7?1@\x83\xa7\xa3h\xd6j4@Y\xb0\xb0\xb0J6+@pf)\xa9\xac\x850@Qm\xa2\xe1\xe1\xc5%@\xa3GZ\xfb\xfb\xe0%@\xa6\xb8BH\xd26,@\xa7\xe0\xf5\xbc\xbd\xc30@Q\x92\xf4y\xa3\xf5%@\xbdf\x8b\x8e\xb6y+@\xd41\xe8k\x85\x9a-@\xee\xdf\xb5\xbe\x00)(@\xc7\xd2\xb1\x9a\x17\xd2+@]\xbc\xcb(\x8b\xaf4@\xef\x17\x12\xab\xee\xdc.@K\xfd\x95n\xa1k-@\xc0\xf30\xe9\xeeh-@\n\x89W\xe9\xfb\r&@\xd3\x9f\x03\x99\x01\xc4-@\xa1D\xe15\xae\xa3)@\xcbY\x00\xa8em1@\x05\x8f\x11\x8fXu-@P\xd3~\xa6|\xd60@\x1bQ\x14Z\x07\xed\'@\xed0%\x03\x7fS\'@\xd4Ux\xb8!\x8b1@\x90=\xad\xf6Y\xd21@\x95\x81\xe7\xca\xd4\xd1+@\x95\xd5/\x8f\xef5,@)\x02%\xce\xbb\xde\'@\xcf\x99Rb\x82\xf91@\t\xac\xb5tF+&@/\xf9\xc4\xbcU\xb1,@x\xe7V\\\x85\xb90@[\x83V\xe5\xb0\xed,@\x1bP\xb5(S\xcc\'@^\x86&\xac\xe9\x03*@\xf3\xd3,\xeb\x82\x7f/@U>4r\xec\x98-@&Y\x98{\x99\xb8.@\x03\xf4\xb0\x13q30@\x83?\x1f)\x18r.@\x1e\x08\x0fJ\x92\xbc0@\xea$h\xda\xe7\x7f1@2@\x1e&w\x8f0@\x9eD\xce\xc4w\xb6-@.u>6\x98\x0b)@\x842\xb3\xc6\xff_(@\']\x80\xd1\xd5\x94)@{\xa4\xdbG\xbe_/@Z!\xbb\x00\x8cj+@\x9bP\x15\x8c\xac\x19-@\xc6\xfe\xb0\xb3Z\x141@Z\xc5$$\xef\xbb)@\x0fw\xc6(;|-@\x86Z\xfa59\xf1\'@\x96S\xc7\xd3\x12X1@\xf8\xd4\xd2\xc8\x99\xdc0@\xbc u\x13(\xa6)@\xdfp4%WL(@\xcdpo\x89\xa4\xfb)@\x99\x07)\x1a\xca\xfc(@a\x03\xd1\x9fx\xa9-@\xd1x\x96a\xc5x2@\xe7\xf5\xad\x8d/V.@\xc8\x1as_\xaa\x1b,@\x89\x04\xb4\xaf1\x9b+@\xd5\xa20\x85]\x041@\xf4`\xc5\xe7\xdb\xb8-@\x9a\xca\xbe\x03\xee\x00.@\xc1V\xc6\xa2\xfa\xc6/@\x06\xa3\xa2I\x123*@\x18\x19\x94\xf2\x7f\xa5+@\xc6h\xf4\x19|K,@\x9b\x00\x0fw\x05\xd5*@\xb9\xf6\xdf8\x04\xc3.@j\xf7\xaf\x85^\x0f/@\x00\xa5\x9f\x9d\x1co.@\x83XJ\xd0>+3@V\xf5\xd34\xd3\xff(@\x03.s\x81x\xa8\'@\x91oj\xf8v\xc4-@\xcb\xfb\x14\x1d5\xa4-@\tK\xd4\xdf\xd3\x88/@\xcdm\x81\xcf\xf5\xc33@\r\x11\xfc~\x9a\x00(@*\xf4\xda9\r\xce,@8[\xa2\xe7\xee\x160@\xcdw4\xe1\x8e\x8c0@\xf4\xf9dm(\x8b,@\x0ct\x825\xc8K0@\x85\xfb\xc4\xb7\x02\x03.@?b!U%\xaa1@\'E\xbd\x8cE\xde0@&6\xc5h(\xfb/@x\x03WFq\xd9,@\xd6\xd4\x08\x05\x17\x9d-@\n\xdb9/\x1c\xd8(@\xdc\x95y]\x11\x840@\x8e`\x8bl\x94\x8e.@7a\x05v\xa1\xa43@x\xa73\x19\xae\x90,@\xe1\xf9\x1d\xac\xdf\xac\'@\xaf\x02L\xe2\x19K4@l\x10\x12\xeb\x9c5+@/\xcb\x1f\xa6M^6@\x07\x1d\x88/\xceM-@V\xcd\xd9\xe3\xac41@<R\xa9X\x9b\x994@r\xdc\x0chy\x14,@E\x90+\xa8\'K/@\xe2s\x16\xa2\x1fS(@VF\xd2\x8b\x1d\t&@\x19s\x1d/u\x8e0@\xbe6\xde\xb3\x02\xbf0@\x06\xa6\xc1s\x90\x10,@\xea\x0e\'D)51@x\x95OZ*\xfb-@\x1d\xcd\x1e\xc9tn\'@\xd9\xb5\x7f\x07\xber0@\x07\xb8\xf2\xbb\xd9\xb90@!u\xe6\xa0\x9d\x9e(@\xe8fy\x9cM$-@\xb3\xaf\xde\xe2\x10T/@\x94\x1bsO\xbc\xad,@[\xbd\xfcu7\x1b1@G\xad\xb3\xd8\x05|0@\x7f\xd4\xa9\x9c\xf2\x9c/@\x85\x9c\x9dQC\xd5\'@\x81\xcc\xccY\x03\xfc\'@y\x0b\xb3\xbc\xf5\xe9\'@\xc6\x1cx\xab\xada-@\xbbA\x0b\xceh@-@G\xcc\x9a\xc4\xbd\x171@*\xd5\xe5\xfb\xfe8.@nqn\x85\x96\xb5)@\x8d\x86\x1d\x1e\r\x1c0@\x9b \n\n\xbf\x177@\xe13\x8a\xf3\x16\x0e)@\x17\xf5\x88\xfb\xc7Q-@%\xdb\xf3\xfa\x12\x03/@k\x05Fu\x1c\x9e(@\xc8\x87J\x98\xfbR+@\xa7\xeaFG\xc6\x1d1@\xfa\x03\xf8|xD/@\x84\xf4\xd2\'\xbb\x83*@o\xd2\x14\xd2\xed%)@0H]a\x08\xf80@\xfe\xc6\xb5\xd6\xf3\x17*@L\t\xf38\xe0E1@\x95\x05\xa0\xa4Ag0@\x11\xf6\xd4\xe1\x10\xf50@`3w\x11B\x9a-@\xd8N\xc5B\xddn,@y-R\x9c.\x99,@E\xad\x97\x9d\xd6\x1e+@f\xc1_\xac\x95#.@\x03*7J\x8451@f\xd1\xef\\\xbf\xf00@\xfcwyH$\xa0(@MfFla\xd41@d\xb8\x9b\xef\xaey1@V\xb4\x9c\x9d"\r1@Xh\xaci\xeb5,@h-6\xad"\x0b.@\x0f\n\xae4^V-@1\rO8\xc0\xbf2@S\x1f\xdb\xc4\xe9\xe6*@\x95\xfe\xa5\xd7\xc5\x13,@\xf0V\nt\x9e\x99.@jx"\xc7\xe9\xf7&@\xbf\x08~\x07I\xef/@\x87\x96\xcbjO,2@;\xc1\xef\xe0R\x1e.@\xad\xea\x1b\x80\xd5c6@\x18u\x04\x8e]%)@\xc3\xeb \x15Dr,@1\x16\xb7\xd7De6@\xd2a\xa9F\xf1=-@y\xe5*\\1\n(@\x01i\xcf\rP\xac0@\xca\xf1\xe5\x0f\x10\x07&@-\x10\xd2j\x1f\xf62@\xde\xff|\xa0\xa9\xff(@w\x9fk\xba\xb4a&@\xce5~(\xf2f1@K\xf0T\xa8,\xf6)@\xb4+$oH\x88+@\xa3\x84\xea\x18\xdcf(@Z_\xd9\xedB\xfd0@\xbe\x15\xf6O\xff<.@Hd\xb9.\xa6\xdd-@\x97\x1a\xfa\xda\x1co\'@<\x08\xc3\x9d}\xea/@^27\xbc[\xb20@\x12B\xd1Nr\xb6,@\xdeJ\xeb6\xca\xae-@\x1c\xc1\xf5P\x08\x82,@\xfb\x1e:\xa3\x8d\',@Q\x8a\x02\x00\x1a\xfe/@Z\x847\x9f;\xc0)@O\xdd\xa8\x96\x03\x9b\'@\x86\x85\xe3\xec*\xd1(@0l\xf1\xf9\xec\xd8(@6\x18\xd5\xa2\xb3S1@3\x14\x8a\x97\xb1\xf3(@d\x12*\xad\xdc\xf53@\xb3\x93\x9e\xb6\xfd\x7f&@\xa5g\xba\x07\x92\x98(@\xef\xae\xc3R\x0e\xe2-@\xbf\xbb\xf1c\xc1]/@\xbd\xf6\xfc\x16\xc0R0@#6\x1e(|\xbe,@[?\x95\xd7\xc6c0@Y+xJ/\x02-@\x8a\xcb\xdc\x8e\xa4w,@\x8ck\xca\xd8\x17d1@2\x83\xe4\xafj\x9a-@r\xab\x925\xe97,@\xb8\x82b\xfc\xa8q,@|\xd6\xbc\x7f<\x810@97>\xba\xcc\xe40@t\'{\xd6\xb7h,@W\xc0\xb1\rg/3@HR\x98\x92#q(@\xdd\xeb\x87\xec&\xd4+@w\xf72c;\xa7,@z\xd9\xf2y\xb0\xd21@\xdaT\xbcz\x0c&2@ \xf1\x8cbI\x0e/@\xd77\xb9\x99\xdcz)@\x95\xbc\x9f\x01Y?,@\xe40BM\xf6^.@\x99\xfeP\xca\x0f"1@\x945%\x1cSe1@\xb47\xc8\xd4\x96T,@\xdd\x85=\xfe)9)@\x8b\xe1\x9b\xc0\x1d!0@\xd2?.%5\x10-@\x82\x8e\xe7\xee\x03/2@jr\x00O\x98\xdf/@\xc5|\x13\x1e\xado.@\x08;7\x15\x80\xcd)@e\x01$\xd9v\xe7\'@\xb5.\x9f\x11o\xff1@J\xe0\xc4\x86q\xae-@\xc5\x1c\x88\x98\xc2\x920@\xa6\xd3\xf7q\x83m(@21\xfe2w\xa2)@%\xdb:\x92\x0f\xaa1@Pf0\xff\xe4\x8e(@6,\xb0L~\xd6/@B\xad]\xfd\xbf\x940@kp\x91\x8b\xf9v1@\xddb\x15\xe2\x99\xdc/@v^\xbc;e\x067@\x1f\xc4.y-\x831@\t}\x06\xf4\xd1\xbe,@\x00\x92\x03\x12\xa6\x0e0@\x98\xc8;\xd5T.4@\x8d\xa9*1s9-@\xb6\xd6\xb3,\xb854@\xf9\x9f \x08;\xb0/@\xf7Xw<\xd9\xd6.@-s\xdf\x19Q\xdc/@\xb2\x13\x8cu\xe4\xfc(@\xed\xa5\xd7AV\x9f1@"\xb5kQ\xe7\x80&@\xd3\xf3\xca\xae\xe4-&@\xf4j\x13X\xecj0@\x83*\xa8y\x8e\x98.@&\xb2$P^9-@\x0cO\x9f\x18\xd8e*@0\x08\xec\xe7G\x18&@@\xbd\x98p$\x17*@\xf3xE\x96%^1@\xb9JoY)\xcf-@\xad\xbd\xad\xcefS\'@LN+\x7f"\x99,@u\xfd\x9d]YP0@\x9b\xda\x02\xfbl\x86\'@\xf9\xa2I\n]0.@*\xe8+S\xff\xb5+@\xd7;\xb6\xf1\xe59\'@\x1f3/f\x87\x8f1@\xdep[\x8cLY(@y\xb2\xaf\xea\xbd$(@\xcb&\x8c%K\xe8/@T>\xb6\xdf^\x0b0@\xba\xfa\xcb?z\xec-@e&\x93\xe8\xff\\\'@\xcbm}\x04\x01\xe4\'@\x97\x95j\xb1\xf9\xfb1@|\xb3I\t0\xb8*@\x80\x8e\xd4\xb9\xf6\x9a1@D9\x8eQi\xf2+@;\x81n:\x19\xfd.@\x0bL\x94\xabt\xa9-@\xfe\xa7j\xac\x95[-@O\xf3\x8b\xe3\x1fk0@\xbd\xfb\x9b\xef:\xa5\'@\xcagV]\xd9\xb0,@0\xd1\x8fs\xc2U,@\xc0WS\xc5\x9et(@%\x9e\x97{b,.@\xc1\n\xe2\xd8\x19L-@k\x17\x8c,\x12W(@\xe7\xbf+\x93Db(@\xb6\xe8h\x86B\x96\'@\x7fp\xca\xc8\xa8b2@\x03\x81\xeb1\xf8\xe8+@\x89\x86\xb9\r\xa3\x00&@B\xf0l\xe0K\x82(@I\x16\xd2\xeb\xea80@\xdd)\xf2(\x99\x95\'@h\x93\xc51S\x16)@p\xe1YYS\x05\'@\xb3\xbc&\xa1i\xee2@\xa4\x9a\x98T\xdeg4@\xa5\x19\x18\x1d\x8b\xb41@\x7f\x16d\xed\xf7\xe5+@\xc2\xc7\x8b\xee\xa2p0@\xff\xe5l\x05:\x030@\x91\xfd\x8e\x03\x9f\xd9(@\x14\xfe\xedqV\xb7,@\x9b\x05+\x7f\xaa\xec,@\x81\x06\x93 ?*3@\x1a\x87\x198\x90\x8c1@\xb7\xb0\xce\x0c\xe9\x84,@d+\xfd>\xa7\x8d/@\xaf8\xe3H\xc7\xe51@\xe2*\x00\xdf\xc8\xef0@\xbf\xd8\xfdR\x98\x02.@\x19\r\xf3Z\xcd\xa8&@\xb9*U}\xbfs)@J\x96X\x944\xe6-@P\xa4p\xff1#-@\xf6h\xf2\xd4\xce\xa5,@s\x92\xcc\xaf\x1d*(@)\xea\x18\xb2$f/@\x1cNx?#\x08\'@y\xa4\xf1\xc6\x1c\xc11@\xea\xbb\x87%\r\xa3\'@\x04);\xbaRo-@~\xcb&\xc8\xf4\xc7,@\xb8\xc0\xa9\x8e\x0b\xac,@\xabp\xdb0\xae\xfa-@\x9ck/PPz.@F\x8b\x10l\x86\x7f2@\x99\xf0\x9a\xc2|o-@\xe7\xc5\xdb\xcf\x9c\x980@ M\xa4u\xea7*@\xb7}+\xae4\xd7-@\x94I\xa7\xf7\xc5\xef.@\xa6v\x8b90\xab-@\x99\xf7D\xf4S\x9c(@\x80\xadc\x85[\x8c*@)\xff\x87\\\xa4\xcc/@\xd8\x8fO]\xff\x8f-@\xc6\x01\xc5\xef\xafv-@\x9b\x93N\x96o\xc7&@a\xfa\xbb\xa8\xe3\xe1&@\x15\x9a9aw\xf10@&CT\xfe\xe4\xf6%@\t\xef\xdf\x997\xdb0@BzG\xad\xcer(@\xd4\x86\x8a\xb6Z\x94/@\xe0\x86\x11me\xe6-@\xe8m..\xfd\x0c&@\xff\x16^+p\xae0@\xde\xba\xc2\xb1\xf4\xe2\'@\xd8\x08\x8ae\xf0q-@\x123\xa4\xa1i\xa00@K\xa3\xf0Q\x83\x1a0@\xdfZ\xc2\xc9\xdb\xd0&@\x17E\xf8xO\xf6\'@\x01U\xcc\xd2C\x03&@w\xd2\x1d\x94E\r-@\xfb\x1fH\x9b\x1d\x1d)@\x99Y\xc6\x1aR\xf4&@\xf9I)\x03\xb3\x8d&@\xf7\xf26 \xd1\xc9(@\x822\xafW\x8dB)@\x96}\xac\x1f\xfdU*@\xee9#\x1f\xa8\xd71@\xd6\xa7\x7fX\xcf&.@\x8a\x13^P\xe7\x97.@}:e\xb2\x95\x90/@\x87A\xe4\x05ns*@Q\xd7\x17\xfd>\xcc/@\x14\x17G\xeb\xe9\xb0\'@\xef\x99\xca\x19A\xa7(@\xd5\xa5\xba\xcfLk(@/\xefa\x84\x93b(@\xb7fQ\xdc\x88\x030@\xb6__\xa3O\xa90@\xc3\xa4\xadv\x95t*@\x15l\xebOOK(@\xb5h\xf8\xc5\xe3\xf80@\x15+\x10l\x07\x91,@K{N;\x9e\xae0@\xdb\x86\xe7\xbc\xeb\xae+@\xb9(4r\xec\xb6\'@\xa4`;\xa5\x00\x081@\xaft\xe8\xaa-\xfd(@\x19\xf4nv\x88\t&@\xf9\xf6\x95D\xdb\xb5&@\xf1\xd0\xbct\xde\xbf+@R\x8c_\xc8\xd4b/@Q/U\xfcg\x8f1@"Y+\xbc\x87\x03&@\x80\xccg$j\x86%@\x1f\x1a\x03\xac\x8e\xdc.@\x13\n\x8f_\x1d\x0f.@U\nJ\x1dHi-@\x14\xc3}\xaeO\x9e2@\x9fI\xceJ\x1e\xa2.@u\xe2H\xc5cX0@qu\xff0k\x19&@\xb3\xe8\xd5\xe1z\xe80@\xd5n\xab\xde\x1a\x0c-@\xb9\x0e\xdb\xdd\xfe|/@*r\x1b\xf0\xb7\xbb*@p\xdaEL\xad\x13&@\xfb\x12\x0b\x96T=&@\xcc\xab\xbb\xbc\xf2\xeb%@\x06\x12\x08\xb1$\xcb0@\xdd\x13\x00\x0c@\x95*@"\xe4\x89\x9c\xd0o0@\r;\xfb\xf9-\xa4(@Rj\x1e\xd9\xfb7)@jk\xe8\x18D\x021@\xc5\xedH\x96\x086-@\xf9\xeb,Y\x0e4&@\xe9\x0b\xe05\xde\xc9*@~\xcf\xba\xdc\xe0\x9f1@\x9c\x94\xdb3Y\x04(@LQ\xad\x93\xf1\xb50@\xa8\xbd\xf1\x1dx\xb0-@X\x02o\x8b!\n%@Nb\xca\xa04W*@\xbc\xdb\xb9\\\x90\r(@A\xbaQ\xf0M\xf2-@hq\xf6\xac?\x05&@dnn\xefPX-@[\xafM0\x00\xef%@\xb1\xb2\xf4<\xae\xf7%@n\xd3*\xb3\xab\xc4,@\xa4\xf8\xe1\x8f\x03\xb3-@%\xb6\xd8D\xd86(@\x1e\xfa\xa0\x8c\x0f\xde\'@&\xad\x7fvT\xd6+@\xb6\xa0\x05{\xda\xf31@\xbaM{\xb7\xf3\xc0.@\xdc"Z\x87`\x120@\x1a\xce\xcev\xfd\x9b1@\x81\xd0\xd0\x82\x078\'@r\x9a4\x90O\xe3&@g\xcd\xdb\xd8\xc3\x13/@\xa8\x88\x1eI\xf8\x8b-@\x91:\xd2u\x01\xd1\'@d\xd0\x9c\x9b*\xf4&@#\xbc\x94\xfb\x87\x8f\'@\x9e7\xc6\xfa\x9e\xd2&@h\xf4\x95\x86\xf7P*@\x11N\x84;\xd3\x0f&@\xf9$-$a\xc4.@\rk\x0c;i\xe5*@{\xa6\xc7\xc6\xba\x081@\xe3$\xe1\xe4\x14x0@\xc4\xb2M\x8b\x03\xb5)@\xf1a\xb2\xc9*\x1f(@\x13\xed\xe80d\x8c%@\xa7\x1e\xbb9\x14\xfe0@YF\xf4&*l,@\x0b\x00\x11<\x9b\x061@\xd7\xaf)\x84J\xc3\'@X\x93\x12\xe2\xfe%(@\xaa\x92n\xfa\xb3\xf8,@\xd3\x8cE\xb6\x8d\xf60@\x9b{\xfdlu\xe90@R,\xd2\x02Qc7@$\xdeS\xf0\xbe\x8e0@\x1b\x04/\x124\xec(@+k\xa0-PV,@\x91\x9c\xf6\x8c\xa1e&@b\xc9o\xeb\'{-@\x98qd\x07h\x9d(@\xf3?S\xdc\xb7\x19/@\x89\x91\x15\x7f\xcd\x93.@\xc8\x8eH!4\x04)@jF\x87D+\xa67@c2(t\xac 0@M\xd3\x8cYe\xae\'@N[p(\x05D.@ \xb2\xa6\xbf\'\xb1.@Ce\x8d6\x1d\x935@\xe0y\xab\xa7/\xd00@%\x9bT\x18\xef\t2@\xf9\xc7\x80\xf2:\xe50@0y\xfb-0U(@n\xf9\xed.\xa0.+@\xfa\x8bj-,\xf4&@;l\x0f\xfek\xe8%@\x80\xf9\xd1\xfeF\xca&@\x89\xd7RG\xe0C\'@j(\x836k\x81*@-\xed\xb9\xce\xfa|.@?\xa2\xf2\x9eS-)@I\xde\xd1\xafA\x89*@\xf5\x9a\xb1\x9b\x08\x90.@\x1cz\xaa\xe8V\xc7.@\xdb\xf2m\xdd\x81k\'@Y\xd5\x80L\xd8\xda)@\xb0\xbb\xb9\x00\xb4\xda,@\xe6\xad\x19A\r\xf1)@\xb4\xcb%\xebD\xd5(@\xad+B\xe5\xe3:(@\xbb\xe5\xa3&\x14\xa6,@D\xbc\xd0\x17\xb8\x0e,@H\xa5\x0f\xc4\x10\x1f0@\xee\xfa\x16\xcf\xaf\xa8-@\x93\xb8\xf2y*H,@\x7f\xb0\xaa\xcaz)(@7]\xa65~\xb80@S{\xf8\x08\x17\x1c+@3\xa9\xb2cu\x031@\x08\x9b\xd1P\xef\xd3/@Iq3\xde\xf3\x96-@\xc7\xf9:\x10\xb2\xba,@\xcf\x0c]\x88=8-@\xa7.\xedB\x89\x190@\xf8>)\xc9\x8f\x9b\'@\x04/\xdf\x0f\xcd\xd2.@k\x13.\xbel/-@\xe8N\xa20\xe2\x1f(@\xe7\xb6W\xecu\x8a1@\x01\x06>;+\x197@f\xcc\xa0\xae\xb4\xac5@]\xba.4\x96\x11)@C\x08X\xad-Q,@\xc3\x93E\xfd\xe25-@\xf7\xfa\x86\xc2\xa1\x107@\x8e\x9b\xb31\xd0\x820@^\xd4\xef\xd7\xbe\xea*@~eu\xb04\xbc0@t\xb0n\x13\xd6[,@\x89Q$\xca\xeb\x8e)@\xef\xe5B\xe5\xe6\xf4&@\xe2@\x96\xa4T\xc6+@6 \xa5\xc4\xf1\xe3,@\xa0\xd4\xbdR7\xd3/@\xc4\xfd*\xa7(8,@I\x01c\xb7\xb8\xe84@\xf9k\x89!y\x11+@\x19\xe3L\x90>O+@@R[\xb9\x8dL)@\x96\x1e\x02\xb7\x9f\xa8)@r\x84\\\x8e*\xb5/@\xb2\xfb\xab\x05\x0e&)@\x0f\xb8\xaf\xe4_\xd2(@\x0e~E8T;)@\x9a\xae\x1dT\xc0\x1c,@V!\x880*}.@\xac\xbf\xbfJeu%@\xe3\xdeB\xdb1\xc60@\xc2\xa9#\x04\x8a\x0f0@\'\x82\xaf\x14\x0f32@\xc7\x83\xeb\xa0m6(@\xd5 q\x1ezH)@\x06/3\xc7+\x08%@-\xbdf\n\x18\x8e\'@\xb0d27J\xe7/@p\x9d\xc0\xb7\x8e\xd1%@\xdb\xe4\x93\xb0-p%@]N\x0b\xbd\xb1|(@\xb2\xdb+\xb9\x84\xb1*@\xbaF)\xf6Y\x9b\'@\xee\x94\xb5\xf1\x9e\xa6*@\xc5\xe17\xb9&S0@\xde\x7f\x9b\x04_\x99/@Om\x04\xf3R/)@\rJ\'l\xe4:(@9t\x9c\xf1=\xc0(@?\t,\x99\xa0i(@\xd4\x0b|\x8d\x89\xc2%@\xf4\xef}&?l/@\xe0\x99\xc1\x8f\xe9i\'@\xa5f\xb7\x1a\x10)0@\'(=GVz*@D\x1b\x0bo\xd7\x1e+@)\xc6\x03bB\x97,@\xce\xd2\x0cv\xde\xa1/@j2\xa3O\xaf\xf4-@\xf4\x81\x0e\xf6(\xce-@-\x06\x02\xfe\xe6T2@:\xb8nji)%@r\xa3\r@Wj+@\xfa\x92\xa1\x0fV,,@Z\x0e\x1cp\xe3|(@\x07o\xc73\x18\xa3&@M\x9e\xfc\x11=\x13)@$$\x80x\x8bE-@ q\x158~\x040@\x87\xa8\xd4X\xd6\xb1%@`-\xf5\x1d\xcd<&@\x03fM\x83U\x9a*@\xbb\x91\x8d~\xa5\xae0@F\xdb"\x14\xd3\xb6%@\x1c\x92dk\xe1\xc2(@\x1e\xd9c\xfd\xc35/@\xa6\xf4\xcfm\x80\xef*@\xd9wB\xfdXL-@}\x19\xb6\xeb\x9d\xcd%@\x17\xde6\xbe\x10\xee\'@\r\x04\x96\xeaS\xe1,@@\xbd&\xc5\x87\x8e(@Qz\xb9\xd2\xde\xfa(@=\xd1\xcfW\xddh,@\xe0V\x03\x0f>\x9d)@\x050\xf3\xd5880@\xa8\xd6\x07\xb9\xe0\x9a/@R`\xf1\xfe{\xb2(@\xf6%\r\x8b\xca\xbe%@\\\xb1"\xaa>|%@\xef\x1e\x8f\xb5\xfd\xa7%@\x94.\x98\xbf0\xd0,@u;\xc3\xc6l\x13+@\xcf\x00o\x1a\xed\x01)@\x05\xed\xe3\xd4\xf9\x02&@=\xd8\xad}m\xcb\'@P&\x82\xa2\x8412@\xc2[\x80\x98\xc2\xd7%@\xf1\xe6\x8a\xe2j\x16-@@\xfeJ\x16\xfe\x1c+@o\xae\x8cO\xdb\xc7+@\xd6\xe9\xf1\xf1\x936(@m\x8a,\xbf\x08\xce-@t\x8ca\x8c\xf5\xd50@=\xd9\x80\x00N\xf2,@\xdbh\xa3\xf9\xac\x91\'@\x92\x0b&\xecTp\'@\x1e-\xdd6\xfd\x19.@\r\xfc\xc5\x89f\x1d0@s\xf9KeS\x14+@\xa5\x1d))\xca\xad)@\x82\n\xfd\xce%\x88-@\xb8\xd3^L\x8c4/@\x89j\x9c\x80<\xf4.@\t_\x8d\xde\xc73/@\xfd4\x1c\xaf\xd6&&@\xcc\x05\x88\xa9\x92\xce(@T\xde\xc4\xe5\x12\xf9-@j\x03\x8a\xd8\xff\\0@\xbbL\x9c\x0ep"(@\x8aTU"T\xc4&@\xed\xa0\xb4\xbf\xab\x82-@\x7f\xc6\xb4\x8exf,@O\xf6S\xee\x99\xa00@\xb1\xb1\xea\xa5\xba\x0f0@\xeaS?\x8b\x8e/)@wB\x8c\xc2!\xe8&@`n\x9a%vr-@\xf7\x04]\x16\xae\x19/@\xee\xc0\x9fR\xbb\xf6%@\xa90\x13\xb7L\xf5-@\xe4\x82\xb11\xb8\xf6\'@ \xf3i\x12\x8c\xb3&@"lB\xbc\xff\r0@\x06\xfb2\x13!\n&@\x85r1\xf3\xbd\xd1,@<\xe5\xb7\xdeQN&@A\xe6\xbe7qN%@a\xee\x14m\xe6b,@\xdd\n\tE\xcc\xfc,@\x1a\x1b\xc3\xa3\x863)@zVO\xa4n\xaa1@\xedf\xfa\xd0\xee\xee&@\xa4A\x1a*\xbc 1@\xf4\xc4$\x941\xfe-@\xda\xf9\xaa\n\xaaV)@\x151"^$\xdd.@\x8a\xb4y%0\x15&@\x94\x80#\xc0\xfe\x031@\x1fm^\x7f5\xeb-@$\xe5\x98\xe0\x8f\xca0@`\x19\xb8sL\xd90@\xe9\x89U\xf3\x8d1%@\x8d\x801\xddj62@\xfb\x89\xdb\xa7\x9f\xdc1@\xbf\xa5\xb6\x95R\xdd0@\x11\x10\x1c+\xef.0@\x17\xe3\x10\x13\tV-@W\xb0\xf5\x89"\x17+@\xc2\xc7%\xeb\x03\xc4-@Z\x9b8Y\xd7H.@\xca\x13syl@0@YQ\xe5\xe3\xfa\xa2,@\x9d\xa7\x86\xc9\xe0a+@\xebt;D@\x1c0@3\xae\xcaq\xd5o*@\xdc\x84\x82cU\xb6)@\x7fbR\xf8\xd4%/@\xb0\x02\xd7\xf1]U&@\xb1\x0f\x1e\x92\xcf\xc81@<\x9epE\x1730@2Svn\xe9\xfe,@\xc8e\xce|4")@\n\xa2\xaf\x84!d2@\xe6k\xb0\xfbr\xfa)@d\xd9q?\xdcX-@k\x8f\xc0\xb9\xcbF&@p\xaeE\xdbd\xa0)@\xf6f\xa8\xce\x12\x162@o\xdb\x1eE2%-@\xab\x96f\x89Q\x18&@\xd5-V\x8e\x15\x91\'@\xfc\xc4\x0b9\xbd\xf7(@\x82\xfb\xf9\\\xf9v)@l\xd0\x1aG\x15\xd20@\x11\x99\xb3\rL\x7f-@\xa6\xd2 \xbf@\xdc3@\xa0\x19\xdd\xd5\xb6d.@\xe6Vqp\x84\xa9-@\xa9\x95\x13\xe4\\D,@V\xc2\x97$\x86\x95/@q\x0c\x93\x8cu\xc8&@o\xf0~\xda>\xcd0@\xac\xb7\xba\x14\xa8\x021@\x86\'\xde\x16\x11/1@$\x14\xef@\xcc\xde-@\xaa\xabd\x9d,\xfa,@ \x85\xb3\xa9\xf2\xe5&@\xa4\xeb\xf2\xaf\xbe\xa2%@\x99Dy\x86\x1b\xb4(@\xfe\\\x1a\x15"\x95-@\xa3\x9d\xd8r{\xc3+@\x04>6\xcc>\xd7-@\xe6(\x968kv*@\xb15\xe4\xb7bC-@~a\x19\xab\xbeO(@\x89\xf5\x02ul\n)@\x90&\xed\x98\xba&)@\xdb\xdc\xefL\x9dJ(@%[\xa3\xe8\x00&)@\xdfp\xfb\xfe@\xc9+@\xed\xe6\xec\xb9M_(@\xe4\xddg%\xe0\x88,@\xc7\x167\r\x80\x0c.@D\xd5<\xad\x97\x001@Q\x00;Yv@\'@>\x9a\x7f5\xe630@\xe0t\'\x92Fm\'@k6w\xbdZ9,@\xc5z\xd11\x92e,@\x86\x0f\xba_\x073+@1\xccIz\xb6X&@\xecuo\x99\x82\xe9+@\xa7\xe8x\x96\xb8\xe70@\xb0\x88\x00\xa2\xae\xf4,@1\xc3\xa3\xd5\xe3y*@)\x15C\xbb!\x94,@D\x9a\xfc\xd7\xe5\xe50@\x01\xdb\x83\xd2\xea\x90\'@<Md\x8d\x1a\xb1(@\x02\x0b\r\xdc\xd8\xd2*@%?\xc5\x08T\xb9+@T\xcc\xeb\xc1\xc5\xa5%@\xb1<q\x05G\x0e1@\xfa\nW\x1e\x19\x021@c\x12\xc9\x88z]\'@+W\xe1\xffO\xf8.@nY\x8f\x01D\x97\'@8\xfc\xdf\xdc\xce*(@\xf0\x00\xe0\xe6U\xe7*@t\xf1\x01\x9f\x03\x91,@)\x16#\xc5\xd02(@\x88\xf3\x1e!\x92\x1b+@\x9aY\x80\xc7\x10\x83\'@u\x97\x03\xb4\x10\xb1%@F\x9d\x11\xd3\xe1\xdf*@\xe3\xaf"\x00G\xda-@\xce\xaf\x9a\x11\xa2$1@\x8a\xe8\x04i\xed.0@\xc9R\x14"\xd0\xef\'@&\x8cc\xfd\xdf~.@J/Q\x0e\x15\x940@:\xd3\x89\x89\xd6Z3@\xafy\x9dM\xb6G2@X\xb7\xc6\xc5hH0@\xfeC\xf9-\x84\xef*@yO\xaa\xa4\xf1H2@\xca\xc7@6q\x86)@\x0bM(\x8ea\xd4,@\x8a\xc2\xb2\xa6\xc1\xa7.@\x16\x1eXi\x9e\x9d\'@p\x8cts\xbb\xcb,@\xdfY\x99\xbd~\xea*@\x81\xfe\xee\xe2\x81\xb4\'@o\xf6\xcb\xddJ+%@6\x92\t\x8d\x91\x84*@\x91\x19S[\xc87(@K\x05C]Wq0@\x8a\xcbx\xbc8\x18.@p\xe4\xd4\xf1w .@\x80\x7f\x8ar\xbbS&@\xc4\x14-?\x1e\x9a1@\xfc\x04\xbe\xa21u,@\xaf\x8bI\x0c\'6*@\x14j[\xc7\xae\t.@\xd1\xdc\xef%\xb2\xa4-@\xa1B\x0f^2\x1a-@\xa1\xe1\x16\xe9\xbe\xf4\'@\xd5\xb1q\x0cP()@\xb8\xff\xd6.\xf5~0@\xb53=0\xc4\x1a1@w\xcc\r\\\xcfB0@^o\xe9\xe7\xed\\%@U\xbbI>8\xbe\'@p\x8f;\xef\x07\xb3-@J\xc7;o\xc6 -@\x97\x0f\x7fld{.@\x01\x84\x9eA\xce?-@\x0e\xee\x80\x88o\xbd,@\x05\x0c\x82\xcc\x84\xb5,@\x1b=\xaf\xa67\x95-@\xfe\x8c\x1a0\xeaR(@\x89\xe30QF\x92&@\xffE)\xe5\xff}-@c\x9d.R\xc46-@\xa3\xec\xba\x9c}y%@s\xdb-m\xbc\'0@\xff\xece\x0e\xee\xea-@\xf1\xf7\x1a.r\xc6,@w\xcd\x0f.\x8c[&@S9\xf55\x02\xd90@\x84\xc0k\xb6g\x86%@\x1ehx\xd5\xad\xe7)@XI\x17y\xf9\xca*@\x8b\xbd\x0fb=5-@\xca7\x0c\xc9\x84\x86(@3\xc7\xed\xbd\x8cW%@L\x12\tT\x12\xca,@\xec\xc7{\xb1m")@"t\xd6&\x1b\x18,@\x1b"\x14\xdb\xe2\xeb-@\xc3|\x80\xa9um/@\xb9\x83Fz\xc4\xa7&@&\x91t%A\xbc-@.\x96\xd4\r\x86\xed1@\xd7t^\xc0X/)@\x1cx\x1d\xed:G0@\xe7\xe4\x15\xd6\xc7t)@m\x9c\x1c5^\xf5(@lG\xa3Q\xd94-@\xc8\xc0|\x00\x18\xf3\'@)R\xc65/N)@1\xed\xef8\xef\x0e.@\xf8\x0c\xabN\x8aq(@\xd3-\xec`\x8c\x08/@\xc8c\xc3\xc1Z\x81-@\xe0\x8a\xbcW\x98\x8b,@=..\x1dk\xa20@>\x04\xb7\x88!\xa3-@\xac\xddV\x82\xc7\xc2.@\x93\x99\xeeV\xf2\xab0@\xac\xfc\xd4M\xb2T(@?\x88W[M\xfc0@\xa7\xe8\x12\x7f\xeey,@\x1a\xe6\xd1\x18\xb1\x9d\'@^\x17\xe3\xf6\x08e%@]i\xdef\'\xaf0@r\x8b[\x91=\xcd/@~\x15U\xfc\x173/@\xf8\x84N\xf1\xd2\xff,@\xb2)T\xe3\x8e\xa10@\x1cBG.\xb0\xaf-@\xef\xc1\xbb2YP0@\xf0\\z\xe1\x04\x880@\x06,\xe8\x00\xbc\xd8*@\xc0\x05\xab\x85\x1e\x050@\xcaR\x80J\x89\x8c-@\x05>\xc3\x05kB/@\xb7\xfc.\xc5p\x80-@\xb1\xd6\x03\\\x14\xb5,@\x01\x80\xb9\xe7\x88\xb6,@\xc0\xf3z6QG&@\xff\x8da4J\x96)@5#~\xe5\xc3\xb3-@\x18\xd4B%\xb0g-@+\x0cv0\xf4\xf71@\xc3\x96\xb3aO\xe8\'@\xbab#Uy?2@\x95.\nl\x91I0@g\xdf\xd3\x17\x90\xa70@\xb3h~\xb1\xb8\x98(@\xb9\xa3j\xfb)\x83)@n\xc7\x1b1\xe7\\)@LI\tG\x9e\xa30@\x99\xe6\xa0\xad\xce\xbf7@.\')\xeaN\xb1-@[S\x89\xaf}`%@-\xab\xf1\x896%7@\xe1\x95J\xde\xeck(@\'\xd2 p\xf1\x95%@\xdf\xc4\xe68\xcf\xa2-@\x07\xc6\xb5\xed\xa1\xb4-@\xe0\x907\xe0*\xbf.@\x89\x8b\xc91H\xb0,@\xf0\x8e\xb3\x11\xe0F0@\xdb\x88\xe7\xb0\xd1\xa2&@\xfe\xa5\x03\x08\xf2\x1d/@\xa0\x1b[\x0e\xcd\xec0@;\x81\x94\xdc\xc6\xf2,@\xedE\xf8\xa5R\xc0&@\xbc\xc3\x1a?\x84\xb5(@\x01,\x88\xbai\xdc&@\x95\x9foq\xbcn%@\xd2\x12\xc6\xf8\xd6\xfa0@z\x0c\x02G*\xe2(@\xc3)\x0fm\xcdE)@g\xad \xae\xba\xc4&@\x86m\xe2\x0ev\x8a(@\xfb3rJ\x14//@\x1d\xb3wYpG(@\xba\xa4-|e\x80(@E\x0b\xb2\xb1\xd6\x10(@\xcb\x7f\xd0\xed\xf9-&@_\xfc\xb40\x1a8.@\xd3\x15h\xdf\xab\xdd-@t\xc4\xa1\xc3i\xf7/@\xd6J\x0f6\xa25.@\xbe\xfbX\x89\xbb\x99-@O\xac3\xd5\x1f\x8d-@E\x06V\xb2}\x8f,@\xa9HA"\x88`.@~\xcc\xf9\x87\'|&@\x93/\x92\xeb\xa1\x9e-@\xbc\x19\xe5\xb8\x18\xdb-@g\x0b\x01^\xe8\xd10@,\xfd\x91\x949\xe47@v\xd9g\xf7\x04\x130@\xe8\xc75\x10*\xba-@\xb2\x92\xc6\xd2jX%@5\xb4"\xe6\t\xb8-@ \x84\x023Rz-@\xfc\xa9|\xad\x07\x1d&@\xf1]\x1d(9\x85-@{\x14\xa4-\xfbp)@\x1a\x96^\xdc\x8fx(@\xaf\x9a\xf7R\xfc\xe9%@\nS\xf3l\x85\xc4%@%rk\xfe;-1@\x9fT\x8c\xdb\xcbd0@j\xdahn\n\x041@%\xe97\\S,\'@\xa4s\x1f\xf5i\xe0%@\xdb";|{i\'@\xa4>\x01\xa4\xca\x931@\xab\x1b\xce.\xfb\xc7)@!\xc4\x10Cv\xdf*@{\xa9\xcdc\x88\xbe&@\x01w\x19\x08_\x11.@\xb8\xd6\xd1\xa4|\x8e1@\xb9\xa0\xe1\x81\x82s(@rz\xfb\xec\xc3\xa4-@\xe43\x1e\xf7:\xea&@\x91\xa0\xe3\x12\xc4\x9d-@\x82p\xe9t\xe1#0@y\xf5\xd3\x0e^\x95%@i\x93\xfcb\xfc\xb0,@\x8a\x18W\xdad\xd1\'@\xf1\x96\xa5;\x87\x9d+@\xab\xb4\xe3\xe4\x0b\x002@jb\xe4\xac\xb7\xdb(@gU\xbc\x07\xca~0@\xacZ)c\x83V\'@\xd8\xa0\r\xba\xf2\\(@9\xde\x8b\x91\x93\x8d-@\xd5#\xa0q\x8b\x9a,@d\n\x17\x90\x82S(@TI,<:%&@\x94%qL\xf5)&@\x15&{\xbf#\xdd.@\xebOj\xdf\x10\x80,@\x9c\xc2\xef\x10a\xda)@\x07\xaf\x9a\xed(\x0b/@\x833z\xcf\xde\xd2-@^1_F\xcb\xb1%@\xc4\xa8?\x15Y\x85-@\xfd\x98\xb9\xd9}\x9c0@\xd5\xda\xf3M\x04\xe60@\xd8\xac\x9c\xbc\xff\xff+@\xdf\xc0f\xc9\xa7\xb1)@_##\xd6\xf4\xeb0@\xad\x11sC\x849(@7{v\xa8d\x01.@\xd1\xea\xcb*S\xa31@\xae%78\xf3\xbd6@\xc1.\xf0@r\xea-@G\xb1Y\xf0\xf9[0@J\x84a\xc8\xaa\xa9+@\x128\xd9a$`(@\x1e\x94\xeb\xc9\x8c\x1e+@\xb6\r\xb28lw*@cSl\xdd\xfa\xda-@V\xfa\x0eoF\xbf.@\x93\xcc\xda\xa0\xf8\xd4%@\x9c\x07\xcdyu\xcf.@\xb4v\x99\xd7\xba\xed,@\x8c+\x1f\xcc\x1d\xef&@\x03\x17\xdf~\x8f\xc50@\xd7\xd6Xf\xbbz(@XC\xb6\x81y\xd1%@\xecx\xc8j\xc2\x93\'@*\xa3\xaeK\x18\x98-@\x9e\xac\x869\xdct-@\x88\xdab\x18\xe05)@qd\x8e\x880\x8a1@C\xa6d\x86\xa0\xc6-@\xabe\x19\nX\xc7+@\xd8\x7f\xda\xedY\xd8(@U\x85\xb7\xe03s\'@Vs\x07}i\x1e.@#\x90\xf9\x95\xf4;)@\x1f/\x1d\t,E.@\xbd\xffG3\xd9\xda)@!\xfb\xfcu]\x05+@\r\xc6\x90\x1e\'\n&@g\xf3\xbd \xc4\xcd0@h\xeae8E\xd2/@\xd0]\xac\xdc\xe4\xad.@fP\xf0\xb1,\r3@\xf3jF\x12\x8f\xdf%@]a\xf1*\x08\xd2(@\xe3\x8a^A\ru\'@\xa3H\xda\t\xb7_*@\xb1\x9e\xa7/yc1@\xb5e\x80\xcc*\xed0@\xc9\xb48\xd9\x88\x91&@\xfa\xbf,\xcf\xd7\xc80@v\xc7&zWU(@l\xfc\xa4\x1c\x92\xf8,@\xe1\xb8\x93\x11\x18\xe4+@\xb5\xa4\xbd\xa6\xcf\xd2)@\x1c\x9e\x17\x97\xa3h(@\\S\x19\x1a\xe5\x8d\'@\xb7xs\xd8\xf7@\'@\xa1(m\x0c=\xd30@{&19\xff\xee%@\xb2\xfe\x14*>\xaa0@\x12o\x96U\xff\xb80@\x98+\xffGy\xa1.@H\xa9W\xf9\x0f\xb0(@\x05\xce\x8d3]\xd5)@\x158\x07\x19\x0cy\'@^\xe3\x1b\x9a&\x93*@\x90\x1e\x92\x07^T\'@\xf6\xd5s27\xb20@e*\x8c\x95_\x8f*@\xbd\xad=\x91\x9c\t,@\xac\xfc4\xdf\x8c\x80*@\xdb\xea@\xd8\xabI)@j\xbb\xe7\xd7>],@\xc54\xa0\x11\xf2\xa50@\xed\x01%\x92s\xb6)@]\x1e\x1a?\xec\x841@\x80\x97 \xd5\x96\x0b/@\n7\x08A\x84\x16.@{\xcc\xd2\xe6\xea\xe9)@\x0767\xaa\x18\xa0)@\x9b\xafLA\xe2S.@\xb8\xc1\x1f\\\xb9\xee)@\x82\xc5\x1ad\x82\x1f.@\x85\x8e\xa2K\x03\xc00@]\x91m\x83g\x0b0@\x8e\xa6$\xf3\x97\x1d,@A\xe3!\xb1\x88\xe4-@%\xfe\xcd\xb3\x81A/@\x1f>\xc8EDm.@V,<\xd5\\\x00/@s\xcd+\xa5\xacd7@~h:\xa1?\r1@F}\xa1\x7fDr.@\xd7\xc4S\x86\x8a\xeb-@\xf0w \xccl\xff*@\xbe7\x81\xad\x8b\x917@\x06\xd9~x@0.@\xdc\xf3\xca\xc0m\x190@v/\x9e\xf3lL,@\x069\xf9\x1a\x93P(@\xd7\xc5&d\xde\xfb-@R\xcdL\xad-\x03.@\x95\x88\xbc)#\x02.@\x1c\xa3\x99\xd1x\x9b-@?+g\x1dh#7@\xbb\xcb;\n\xe3\xe2+@\xe4<c\x19 X.@\x18zD$h>\'@0a6.\xb1\xc9/@\xe58\x87q\x02H.@dd\x82\xc5/\xfd-@\xcbC\xa1\xa0\xf6\xdd+@\x19\xed\x95L\xb0\x00(@$\x87{\x0e\xb3\x11)@\xa2sR\xf1\x14_/@^\xc2\xe9L\xe7\xd5*@\xbe\x80\x82^g\x160@x\x82\tg2\xed,@\xef\x0e\x08o\xb9\xfd%@J\xe9\x1eK\xef`+@e\xec:Az\x0f.@\x99\x08\x94\xdb:h+@\xe6\xb5\xab\xaa9\xea\'@m%\xb7\xee\xed\xd2+@{n\n\xd5\x9f!.@\xcc\xda\xb6\xbc\xc0)0@\xa7Y\x19\xe35\xc6.@.\x88.\xf1ao*@\x8bx\xf8\xa0\x86\x16(@\xa6\xf6\x0ffE<(@\\^?\xfb O(@.X\x96\xad\x1d\xba0@\x8f\x9atf\xd4C.@\x1e\x07\x1eX\x8d\xd0+@\x18\xd4\x0e\x06\xa8\x8c.@\xd9\xf6\xa0\x95\xa0\x0f7@\xdefHi\x06\x1e7@\xd6\x8f5\xdda\x07\'@\xfb"3=,\xb8*@XC`f\x80\xc53@\xaa@\x9a\xb9\xe9_0@\xf0\x9d\x82\xee0\xab*@3\xb9\x1f\x18\xf7\xab0@\x96H,\x8a++-@Y}\xfc8\xe7\x81.@y\x8f\xed\xc3U$\'@\xec\x93\xfdoH\xa5.@(\xba\xdb\x80\xd6\xec0@\xd3\xc6\x91\xd1\xad\x8b(@g\x8c]\xf1\x15\x0c*@\x01E\x13\xa7k_\'@\x1f\x00\xe2}\x8a(\'@e\x96\xcc\xa2-`/@2\xa8\x08\x83\xf2\xfa-@\x9af\xf2\xad\x02)&@y\xf9\xafP\x00\xda(@\xb1y\xcca\xcc\xee-@j\x84),$\xf8\'@\xea\xd2:\xbet\x100@\x8d\xbdZG6\x99-@Y\x0f\xd4\x1e\x14\xa7&@\x0e\xb0\xd5N\xc7\x95-@\x1cS\xcf\xaf\xd4\xd22@\x869b\xc1@\x90+@d\x8f\xfd\xfa\xd9\xd9%@G$\xc9r\x90K-@$=\xa3K;\xc5(@\xefN%\x19b]-@\xed|\xab\x8f\xd4\x9b+@9\x8d\x9da\xe782@\x97\xeeO\x81\xf5\xdf(@\x95\xb7\x17O\x1b\x17)@\xd8\x19\x17\xc9{\xf90@\x18\xb2\x8a\xae`\x84-@\xe3z\xce\xc0\xce\xd7+@\xb58$\xe5\xe3\xb5(@\xe1OD\xac\xc2\x150@\xb4\xfd\xb9\xdf\x0e-)@\x85?\xc8Q+N\'@\x92\xc9\xecL\x9bl-@\xe5\xce\xbc\x18\xa7\x08+@\xbb\x04\x18;\x85K0@\x970\x17!\xf6\xa4\'@\xe8\xb2\xbd#|\x12,@\x89;1\xcb\xb7\x9f+@@LwA\xa8d.@}\xc6Y\xc2\xa8E(@\\W3~B\xb9/@\xb7\xa7n\xcb\x8bp-@\xc44^\x0cu\xd1+@\x04\xb9+Q\x14P.@BP\xdb\x8fc\xd4\'@2\xad\x8d\xdf\x92|)@\xfb\xed\t\xdeV\xeb)@q-v\xd1\xfc\xb6/@!g\x0f\xe57\xf4)@[\xbcV\x0b2T)@\x91\xa02~\xce\x96/@6#\x03\x1a\xb5p.@\x06m\x1b\x80\xba\x90,@@\x19\xa3\xabzv-@\xb1\x00\xfc\x91\x02\xae3@vy\x957G\x16\'@@\xca\x02\xa4\xady.@\xc2K\xb0\xaa\xa4~)@\xbf\xcd\xb4SI2/@\x0f\xf0\xeb\xdftF\'@~\xb1\x85I\xd5\xbc,@0\xb1\xc2\xc4\xa3v,@\xcf\xd80\x16\xaa\xe7*@y\x7f~^\xb5\xb30@\xe9\xd4\x003\xcd\x873@YE\x89UM\x19,@\xa55\x16|9\xad%@\xe7{$ot\xfd%@Q\xe7\xbf\xa7 H0@\x98\xc2\xcd\x8e\xb1\xee0@\x18\xae\x92\xdb>\x83(@\x1a\x10\x05\xb2\xc1\xfc-@Y\xe0\x7f9\xcf\xd0-@\xd9\xf6>\xc5\x8e\x8d(@\xae\x19\x11M\x98x0@\x11dAh\x1d\xd1%@\x91\x99\xec\xfe\x14\x8f-@8\t\x19]w\x8b)@\xf5\xfc\xbc\xed?\xdb,@h\xab\x0f\xbf\x9f\xfe*@_r\xc0a\xf6\x02\'@\xdc\xbd\xa6U!\x93)@1\x9e\xaeY\x83*/@\x96\xb5&\xcc\x0b\x1f,@8"\x81.\xa4\x111@\x06\xb1[F=%0@\xa7`_\xb9\xc0\xe3\'@\x924\xce\x85\xcf|(@=\x0f\xf1\x85\xfb\xaf&@u2\xf4Q\xf3\xfe\'@\xa9eK\xd9\xcak,@\x7f\xad\x0b \xa8r-@&\xb3\xdbASn&@2\x91\xc6\xec\xba\x07)@\x7f\x02\xe3\x84\xc3\x1b.@x\xd2\xf4\xdd\xbb\x9b,@\x97\xf9\x81\xee\x8b\xec-@\x1c\xb4\x07XOJ\'@Ua^\x0f\xbb\x1a2@\xaf\xa3\xc1-RK-@Z\x91\xacE\x14\x18.@:\x97\t`$\x9a+@Z\x95|7i\xd8\'@\x11c 6B\x7f0@A\x87\xf7K\xa6\xfa&@\xf2\xc46\xb3\xaf/.@\n/^\xb5\x19\xff%@\xbc\x10\xd2*+*)@g\x87\xed\xd7{\xb40@\x06\xf8{\x01\xddK.@\xdaoE\t\xa1R.@E`\x91V\xea\xde-@1\xf06\x96\xdc\x13,@\xde\xf5s\x9a\xd1\xbd+@\x11\x95\xa0\xc3\xef\xcb&@`\x14#%(J(@\x88\xf8Ca\xaf00@\x92\x0eG\x84M\x836@%>\x13K\x1c\x7f/@\xda\xf1\xa0\x08h8.@,\x1e:\xb5=-)@\x90,\x98\xe3\xe9#/@/\x8c\xf5\xd2bB.@AN\xc1\'\x03\n0@\xb5\xba\roF\xe2)@\x89\t\x1e\xfa\x9dz\'@\x01tX\x0c\x08\x04-@\x06\x8d\xe7\xbd\xa3\xc3%@\xfe\x1cj\x92;\xe91@\x17\xb5\x85\n\xa3\xaf/@\xbf\x0c\xefe\xab)+@L\\.\x87JP)@=\n\x16\nep1@5\xac\x0e>\xa6\x07,@\x01\x1c\x86\xdap\xf7+@\x86\xd8\x18\t\xedK1@2\x90\x8f\xc3\xce\xa20@\x94f\xa8\x9d,\xa6)@\xe7v\x97\x1fG/-@\xfa6\xf72\xe4\x1e-@[\x12IE\xe9>.@\xbb\x0f\x16w\x90u*@\x8f\x1cl\xdf\xea\xf0-@\x8ff\x00\xed\x9b=)@<YfG\xafT2@,\x98\xbf\xba\xf4\\1@F\x06\x11\x08z!-@\x8d\x86\xdedu\x8d,@\x1d\x89\nJ\xd6W)@$\xde\x06}"\x830@f\xe7\x1eSA\x1a-@R\xf6\n\x96\xad\xd7\'@\x07\x1a\x92\x00:\xc4\'@\xcf\xfaz*{\xc8-@\xab\xe6<jAx,@\x94!|\xe1!\xb8(@\x10\xf7\xdf\r\xdd\x8e(@\xae$U\xd5\xffj\'@\x084\xac_\x80\xdb,@\x08.$\x98\x86\x9d,@,Sg\x9a\xa7\x190@\xb43\xf2\x1a\xdfc.@\x94Z\xdeiR\xc5+@\xd3\x97\xcf\xca\x18\xae(@*\x9cc*ye(@<N\x1c\x90>=&@\x017f\x14\x95\xd6,@\xd5\xad\x0068\xea-@\xeb\x8e\xe4NA(-@\xa2\xab\xee\x83y\xbd&@X]\xf4\xe0\x12M.@S.\xf3\xa9\xcaX&@\xb6I6\x9c\xd4\xec-@\xe7\xe7\x1d\xcd0e0@\xbf\xb3\xd2\xa1]:/@\xe7\x9c\xe4\xa1\xcaN(@\xfa &\xae\xff\xea-@\x83\xab\x7f\xdf{\xc4%@1\x91\x01\xfaR%\'@JQ\xc5\xbezB(@\xfa \xff\xcd\xc2$-@\n\xde\x12*\\B)@d\xd0?\xbad\xba%@"\xc9\x80YM\xdc-@\xa6\xf1\x81\x7f\x81\xab/@-\xcd\xdc\xd6\xe9\'/@_\x12k; \x01\'@\xbc\xc6\xdaaT\xbf\'@\x07a*z\x05\xc7\'@\x1e\xaf\x08Af\xd6\'@1\xa6\xf27zr/@\xae\xf8K \xfe\xaa/@\xa6\x86?{ \xb3%@\xda\x97\xc5c\'\xce&@\xe1\xa1\xd2*5\xbc&@\xe8\xcdC\xd7\xb7l-@XJ\xe2\x1bc\xb6-@\x9eN\xd8\xec`\xe4\'@%\x0bN\xe0\xf2\xf9%@\xc4 \xf4\xb8\xbe.2@G\xec\x05\xbc\xd3\x10,@B\xe8d\x8d\xce\xe2+@\xc1\xbd\x8f_\x05Q+@\xbc\xa9\x92\xc9\x16\xc7)@[tw2\xca\xad\'@Q\xc1`u\xb0}/@O\x02\n\x067\xa3*@\xba\xa9\x89NM^(@\x8a\x91\xc1A\x1d\x99)@\xea\xdd/\nj"0@\x1a\x06\x96\x7f8\x1b%@!>\x91\x84Iq)@9\x87\xed\xb1\t\xc2,@\x05*&O\x81\x81+@\x18\xca\x18s1`-@"\xc2.\xd80\xe0-@\xf2\x04\xef\xc6:\xcb-@i\xbfSE\xf21,@\xd4\x8f\xc5l,\xe1\'@\x10\xfbUn\xb4\xae+@\xbd\x13\xe4\xa7D\x93.@f\x16\x18H\xe5\x17/@\xd9.K\xc2\xa6\xc7+@0\xad\x8d\x1d\x0c\xbc&@\xa2h\x8b\xb4\xa3\x8f-@\\/\xd8nK\x1f-@1t\x82\xee\xac\xb0+@+\x17\x91gV\xf1,@\xe6\xb39\x849`0@\x1a\x9a\xc9\x82\x82\x03-@U\x83\xac\xa7V\xf3\'@\x12\xeb\x83e\xc5\x05(@\x89V(\xd33\xc72@\x8am\xb0\x9a\xee\xa1\'@\xf8\x0fyG~\xc4%@D!khn\xae,@M\xafF\n\xf6\xa0/@\xbf\xf2+\xce\x14\x19-@\x0b\xb8\x80\xa1\x1f:.@H\xe8\x99\xab\xad\xf41@\x8a\xb7\xc1\xa9S .@\xe8\xe0(\xd0W]-@\x1bM9vTs\'@@\xe8^\xc9z\xd3-@\xd2\xfb2?W80@\xa5M?\x98\x96\x86(@X\xdd\xf6\xa1"\xcd*@\xe8\xaaDh3\xec+@\xebz@\xe2w )@dHOEc{.@\x91\x90\xc6(\x1f\x1e&@\xe3\xfc\xd3O\xfb\xcf4@V\x8a\x02\xf0\x02\xae/@\xe3\x98\xe5\x84\xf7\t)@\x7f\xbf\xa7\x18>\x9b/@bP@\xf2\xfdY&@\xb1\xb8\xce\xf7\xb8\x1a,@;%\x8c{\xcf\xb9/@BS\x1cg:\t.@\xf1\xb6\xa6\xdf\x1a\xdb+@c\xeaI\xf5\xf5h-@\xe9o\xb7\xfcc\xbf&@\xa4\xa6\xff\xfb&](@\x14`\xba\x1b\xd0\xcc0@\xd8F\xbb\xeb\x80q1@#\x8do\x10\xff.1@\x97R\xb7\x16?f1@P\xe2\xd7\x95k=2@NC:\xa3\xa202@s\xa3\xba\x7fX\x9d&@\x8b\x13$\xdf\x9cH,@\x8a\xdc\xc2\x89y>2@\xfe\x0f\xdf!\\\xd6,@\x19\x1fG\xe3\x9f;(@\x93l\x02Upl,@\xd3\x01\xe6X\xdd\x860@\x8b\x17\x15\x03\xdb\xf8(@\x00;\xc6r\xc5(1@\xe8?\xf8\xdb\x0f\x012@\x1f(h\xec\x97\xcc1@.\xcc\xa6\x95\x0b27@6Q\xd9X\xd1\xfb-@\xedj\xedZ\xa3?*@\xe2\x9c\xae\x98\x98\x140@\x90\xfb\x98T\xf5S1@\x0fo\x92\x0e\xcf\x120@\x15m\x8e\xf4\xa2\x0b2@\x8c\xc6\xc7\x88w\x0c-@\x0e\xc7pC\xaf:2@\x93\xd9_\x0e\x85\x900@\xe1\xcf\xd8\x81\xbf\xba0@\x95\xefo\xa2lG.@v\xf0\xd5JGs1@\x110L\x15}\x84(@l]*\xc6S\x110@w#\xa6\xc4\x91\xff)@\xe7Sb\xdeu\xd50@\xde\xe7\xd5\x9f\x07%0@?>\xee\xca\xb7\x891@7\xfa\xd9\xfd\xd0\xeb+@\xa0pG\x99\xe0\xb1%@3jpW\xab50@\x9c\xcb;\xbb\x92\xaf)@r\xf76u\x1a\xb3\'@\xa4L0\x13\xe70-@\x8d\xb2\x00fOQ5@\x85\xf0G1Pc1@\x98\xb2\xd3\xb0\x86\xae.@\x9dK\xbc\xacn\xbc)@\xbe\xfah\x05\x8bp+@[\xe6\xd3\\OZ0@L5\xd9\xac\xbcS1@]\x94&\xd3\xbc\xab\'@y\n\xf2\xeb|t)@?\xb3\x97\x161\xf2%@\x81\x0c\x05\xc5e\xa5&@\xe0\x12\x11\x93\x95\xd1/@k\x98\x90\xcf\x82\xd8&@\xb3\x9dS\x06F\x840@\xcc\xf1\x03?\xe6\xe7-@W\x01\xb5\xc2ok0@\xa4fp\xf9\xa2\\0@!p\xd0^O\xb9*@+\xaa\x7fP\xd8m,@|`Z\x93\xd9\x1e0@\xfeV\xa3\xf3\xae\xb9*@%rK<\x8b\xb7)@\x15|\x0bB3\xf8,@w\xccV:\xa4\x171@\xc0\xc3\xdbX\xf6\xcd,@\xb2\xfb2\xa0\x05\x080@\x9cF@\xef/\xaa)@LXh_\xef&0@\x80\xed\xc0\xcc\xa6\xe3\'@\x98\xa6\'\x1d\xd7\r2@\xd6\xc1\xc4`r\'.@\xf0p\xe7\xa5\xfa\x99-@\xfb\xdeb\xae\x88,2@!^\x1e!ed%@OH\xe9\x1fRB-@\x06\x93\x90i\x0c\x94(@[-N\xb37\xb30@1W\xa9\xe9\x99.-@\x14\xc7\xcbk]\xea%@\xa9\xda3\xde\xa241@n\x88\xb112\xf2+@\xf9\xf1\x0cw&\xcb)@\x08Z\x98\xaaaO/@\x8f\xc3\x91\n\xc9\xb7-@\x92\xf7,-t 1@\xcay\xfd\xc3\x1c\xaa0@md\x9f>\x1dB\'@\xd2\x98\xee\xcf\x81\xaa+@\xef\x1c0\x1bL\x80&@\x9b\x89R\xfc\x8c>)@\xfb\x97\xff\xb3\xff\x9c0@sg\xffS0H-@,7\xe6*U\xb3+@\xb9\xe7\x83\xcc]@/@\xd8\xdd\xdb\xe5\x84q1@\x94\x16\x98\xcb\xb4\xfb-@\x17\xe2!\x13w\xa6/@mb\x00Wr\x1e2@wk\x88B?s6@\n\xe6\x96(\xaf.-@\x8a\xba\xf0\xa8\xe1\xb5)@ \xe7gb\x1e]2@j2\x18+f\x1d3@\xb5\xc9\x90\x93T32@\x06\x9a`D\t!-@\xe0\nl\x8bh\x8b%@;@g\x86\x03\x171@\xf3U\xb1\xa0\x13\xbc&@D\x17#\xd0\x91\x94-@\x00\xa7-\xebsn1@\xe4Gi\xf03\xd2%@|X\x1f%\x1c\xe9.@\x10\x93\x87*z>-@\xf9\xf0&,\x9f\xd3/@i\xc0n?\xeb\'+@%\x13\xa3\x13\xc8\xe9-@\x16\x11\xf0M\xb3\xaf\'@\xf9\xb3k\xc8\xbe\xdc+@\x86\xd2Q\x0e\x11\x06-@\xe0g\xc2\x8b\xf2\x0f2@\x9d<\xa1\xc9+\xa9+@\xe0U\xe6\xfekO/@\x14\xa7\xf9\xfb\xd3\xe7\'@\xe4\xea*2\xeci-@C\x02)\x87\xc3\x15-@O\x1c\x12\x81\xa7\xf80@d= 0*\x8d1@\x1e|\x96|j\xcc5@rW\xef{AD-@\x98MTn\xd5\x84%@h\x8b\xe5\x13\xac\xe31@_\xddQ,\x1bC+@\x11z\x0f<;i+@\xc1\x86\xc5\xb3\t*-@\x9b\x97k=\xebi,@\xbfC`;\x82j&@G\xd1]\x08\xbf\xf3/@1)\xe9\x97\x9e\xb2,@\xcd\xd0\x96\xc2\x80\xa0\'@V\x1b\x9bR+&1@\xf9\x88\x8btuZ*@5"\xad\xb6?\x96)@\xcf\x9c{W\xb6\xce4@M\xab\xe0\xfb\t\x07-@%3j\xe7\xa9\xeb%@O\xe9\x8c\x8f.7(@\xdb9\t\xe0G\x99(@\x10\xab\xa5f\x07\xea\'@3\xb1\xb0\xb2aL,@\xf1+L9h\xd3(@^\r4K\xdcQ-@u.\xe3\x85\x14+,@\x12\xb8#~\xd4\xb3&@\x1e\x15K4\xfb\x8f+@!b\xa0|\xb3\xf2+@\xaf\x15\xda8=\xcf,@\x1e\xe1\x18<\xe3\x17*@\xf8\xfd\xd2U\xda\x1e1@\xab=\xfeu|g4@\xae\xab\x07\x19\x1b-&@\xfb\xd83\xad\x82\x811@\x86\xb2+\xe6\xf1m4@V\xb8\xd8\xae\xb5\x15.@\xe1a/\xf0\x7f\x9d&@$\xbe\xf2(\n\xc9-@"\xbbl\xce\xf1"0@\xc8N<\xd2;\x82,@pxy\x86\x93\xb7-@\xd9\xc9\x00{\xb1\xf1+@V\x95Ah\t}-@\xdcR\x16F\xfb32@\xe8\xd8Iq\x1d\xf5*@P\xf1\xc9\x07+\xd3(@\x1c \xbdQ\x12\xab1@Z[\xac\xcea62@\rh&."x.@\xb7C!\xc19 5@\xc8\x97\xa7\x816[)@\xc0\xac\xde~\xf6p\'@\x0f\xf7\x96\xadz\xff-@\xe6d\x8b\xb2\xb9\xd21@\x15\xa4~\xe5.\xd8(@;K\xa6\xf8\x18\xcf(@^\xe9V\x8fC\xb13@?\x05~$R\xab0@\xe9Z7I\x9581@%\xed"\xc0\x16\xaa-@\xe4\xdfA\x8e\x00\xd7*@\xf1L!\xf8Ig(@G\xe5x\x04>\xa81@0\xf4>\x01\xcc\xac\'@,"`1u\xea0@\xdd{>\x87xv,@kPP%0\x95.@\xea<\x0c/u/3@\xafp\x1d\x80\xc9!-@T\x0c\xf7\x94-\xd2*@\x90+\x95\xed\xc0\x052@\xdf\xb9\xe6\x80!~6@\xc5\x8c\xbd\xce\n\xcd-@.]\xc1 \x88\xe1\'@\xd6i\xbf\n\xf8j/@S\x8eLS\x1b\xdf+@\r\x10y\x0fK\x91-@h\x0cZC\xfa46@\x83\xada\x85@\xac-@$\x15\xd7\xbe4\x8d,@\x10\xb3\x992\xaa\xe9,@\xedd\x02\xe7W\x1b)@WV\xda\xfc\xf1b0@\xcb\xdd\x9b\xb3\x0c\x032@\xe3<+W\x15\xb5,@k\x00\xab\r2\xba&@\x93$\xe3\xc5L%0@\x10\xebjY \x060@#)\xd7\xf2\xcd(.@wZK\x08\xe9\x031@.=\x12L:\x17)@]\xae\xf1\x9fY\x08.@0~\xfb7\x1a\xa2)@\n\xc1\t3\x80\x000@\xa7\x87\x06n\xfcj0@\xb8Z\xdc\x81\xdb\x04*@Q\x07v\xd5N\xb7-@s\xf2"\x01<\x841@\xba\xf5\xdb\x18N\n1@\xa5\xf4)\x1d\x9a\xc7&@\xddV~\xd60C.@\xbatT\x1d:\x950@~P\xf9\xfb\x14\x92,@CL\x17i\xe0\xc6\'@\x8c\x04\xb8#\xaf\xcd0@:\xea\xc5^\x94^1@\x10\xbc\x18\xa1\xc8\xaf*@\x18\xfb\xde\x8dI\xd2\'@A\xe6(\xc9\x91\xeb\'@d\x17\x93\xab\x94\xd1-@\xcf\xd4\xf8cvK-@=\xff\xb8\x98\xda\xc6(@\xa1O\xb8\x9e\x1er(@\xb0\xf9\xd4\x9fN\x021@\xcbu\xcd\x90\x9e+3@\x18[\xdc\x0fjO0@\xec\xf7[\xdb\x15\x91/@?\':\xbf\tg-@8\x83;+\xa5\xeb-@\xc7\xe57\xc7\xff\x8e1@\x18)4*z\xf1\'@\xb2\x0bO\x8c\x84\x0f-@\x1f\xc8\x18\xa6\x80#3@\xb7\x0c\xc0 \xaf&-@\xa8\xd6M\xe7_3\'@^)yc\xdd\xd2.@q\x92{\xff\xc9\xea/@\xda\x01i\xea\\A-@\x9cFa\xf37\xfa/@\xce\x14&\xa2\xf6\xa6\'@\xd2\xac\x06\xf4\x9e)5@\x96\xa3\x1e\xa8\xfb\xb2(@\xd9\xc37\x9c\x10d-@\xc9\x85\xd7\xe2G27@\xcc\xbb\xfd#Rr(@\x96\xe3\x9b\x9e\x9f\x002@!v\x9b\xdeW!,@\xbdo\xb9\xcaO\xb4/@)\xa6\xeeWS\x050@Z\x91T\x948++@\x99A\xc2\xd12\xd3-@+\xd5EL\xb7"(@\xe0U\xd3TOQ\'@\xee\x9e\x12\x82\xcc8-@Z-4\xfeH\xda0@`\xfb.\xe6\x9e\xdf1@R\xfc\xd5\xcdo\r5@y\xdc\xf5\xda=\x10*@:\xd1j\xdc\xc6\x83-@\xea\x86\xad\x8c,\x831@\xea\x14\xc8\xcf\xd4\x801@\x08\x16.8D\xec0@\x1c\x89\\\x15T\x1c/@\\\x97\xd4\xaf\xee~-@\xa7Q%,\x81\xe00@\x00\\\x0fgp\x131@\xe6*\x15\xbe\xa8@4@\x9alS\x86\xd6\xb6-@\xc1\xe9\r\xc6H\xcb%@\xc3\x98\x0c\xda\xfa\x80-@_$7Qz\xae\'@\x8a\xff\x07\x1b\x17r.@-\x1d\x804\x81\x9a\'@\x1d0f:a\x880@\x0e\x9eW\xaa\xca\xc1.@0\xa1\xe2^\xf5\xb91@`\x98K\xd4\x9f\x057@\xb1]\xba\'\x91\'(@\x96\xcf d`\x920@\xf8-\x99\xb0\xa4\x17+@\xc1\xbaw\x1a\xdc;7@s\x81\xc1j1\xd5,@EH\xa2\xb0e\xd2+@\xec[\x07\x04\x86\x9c/@\x13f\x7f}\x19*1@\x9a\x8cOf\xdb\xab&@g\x07eg\xfc\x9e/@\xac\xf93N\xbd%2@\x96\x14Fw\xf3\xfb1@\x86\xc2\xfa\x13\x97.4@\x8bHF`\xbe\xa3&@\x17X\xd5\x92\xc3\x8a0@)\xc2t1q\xa71@\x06(\xd7\xaf\x1d\xb9*@\x94?\xde\x0e\xfe\xe9%@\xba![j" /@\x1a1i\x81\xd527@\x8c|\xae\xea\xf0\xc0-@\x96*\xb4c\xc2\xb90@_\xd0nP\x0ep)@\xaf:_A\xe2\x98(@\xa4\xfb\xd8\xed=\xb11@*\xd2\xe4\x8cZ\xc80@\xc3\x0bw\xe6P\xc16@ {\x07\xbc\xee\xb51@\x08\xddvZ\xf0\xd8-@=T\xcfr\x83&1@l\x9d23\xed\xd60@4P\x0b\x00\xbd\xc3-@\x00\x98\x14\xbeP\xd9(@\xa9\x80&\x9c\x8cr(@9,Q\xd4&P7@\x93MS\x10E\xf8,@\x9f2\xce}\x8f\xb1-@p\xf3jy S1@0[\xdfSd\xe6-@\xb3\x10\x1c\xe5\x0fi(@\x07z\xae\x954\xa6\'@\xe9\x11\xe33\xce\xee0@\xa8F\r\x00TA\'@\x1f\x11\x0b\xea,\xd3-@\xc0_\xc2\xc5<r%@\x1a\xd7?\xdc\x8d\xe81@,\xba\x12\xadd</@]]\xaa\n\x0b\xbd%@\xd2K\x08Q\xdc{(@>\n\xdaX//1@\xc8\x1d\'~\xc4\x89/@\xf6!\xfcm\xa9\xd50@\xa1\xfd\x03\x82\xac\x1c)@\x0cZ\xef\xaek\xb2)@y\xf4\xfc!F\xc7+@O\xf0\x84\xbc\xcc\x0b8@\xb0\xad\x87\x9c\xc4\xf7,@\xa0\xc0\'\xdb\x9dZ(@\xb1\x8a\xd0\xdb\x0f\x8c(@J\xff\xa9\xaa[\x9d(@\xbeQ\xec\xf7\xd2\x83,@!?\x8a\xbc\x1c\xc1%@\x00\x93\x9e\x92{~0@\xab\xff\xdb\nO</@\x95\x87\x8c\x1c\x16;/@0\xc0\x95-\x82\x06,@\xa2\x86!G5\x8b,@4y\xec\xf2\xd4\x12)@\x8a\xba\xefi\x14\xb51@\x12f\xc3dh\xca\'@\xc8\x01\x998\x1f\xb61@\x94C\x10\xdd\xef\xd5-@7\xe4FeE"0@\xe44\xf3N\xd7\xa4\'@;\xc7\xfa`8\xfa(@\xa9\xa2f\x9bs\xf0\'@YV\xf3\xff\x98$\'@\xae\xbc\xb1\x9c\xc5r0@\xab\x1e\xedF\xaa\x1e.@\xec\xa7m\x16#?7@in\xd5\xbd8\x95\'@\x96E\xee\x8d\x9e>4@\x02\xaa\x9ed7P1@\xb9bn5\x7f\x07(@Z\x14`\xa7\x8970@\x84`t\x89F\xc0(@\x9a\x99\'U\x12\xa7\'@\xe2\xdd<V\x8e\xed,@\xbe~\xe1\x1b\x98M1@\x86\xf7\xaf\xcbz\xad\'@\xd1\xba\xb8\x83\x00q-@r\\\x8e\xde#\xa2\'@\n\xaf\xda[*/2@\x14F\xe6\x01\xe0)\'@\xa5\x8cL\xb4\x8dz(@f\xd9\xfd\xcem\x07-@\xa2z\xc7\xf3\x0e\xe0&@\xad\xf5$M\xb2\xbd1@\x16=\x8c\xb4\xe5\xec1@\xa0><\x13"\xaa/@\xb9\xd7\xf8\xdc4\xfd0@^\x98\xbev\x91\xba\'@F\x03\x84 `\xd9&@\xaao\xc2\xe6\x92\xc7,@\x11h\x85j\t\xc5.@c\x85;\xf5\xf3\xda)@Y\xc7\x8e\x84\t\x9e%@\n\xea%\xf4A$\'@~\xf4\x96\x8b\x0b\xb0,@\xcc\xba\xe1Ri\xd2,@\xc0\xc7tD\xe3_.@z\x9bZu\xfbR.@\x0eq\\\x7f\xc4\x1a2@\xe4h\x11Rr\xb0-@\x16\x82\x94\xe2\x83\r-@\x0c>\xfe6\xc2x,@)\xbb\x0fW=\xdd-@\xfa\xbd&[\xc0#&@\x142%\x90Gw6@F\xfb6?\xad\xd0%@\x9b\xe3\xc5\xc4Z2(@\xbdh\x8d\x00\x90r0@?<\xd4\xc32H*@\x82\xf5\x10\x17\xb4\x010@~%\xbd\xb1\xce\xf6-@\xb9\x81=\xbay]1@\x190\x9a\x85:\xd3*@\x04X\xb4\xda\x8cH%@P\xdaXb\x1e61@S\xb0w(\xa6K(@c\x12l\xa8\xaa\xf4.@ \xb9\xf6\x9a\x9c\x02-@+\x0bl`:\x161@\x9f^\x87\xe6\xc6\xe7/@G\x1e\xf7\xb4\xc2\xd0%@h\xafk\xe3\xef\xc5%@\x0e\xc1\x028L\xaa0@\x82\x1c\xab\xb9\'\xf1(@\x0cIM\xa9DY2@\xea\x12\xb7\xdf\r\xd9&@y4\xb5[\xcbO0@m\xf6\xe6z.\x921@)\xab\xe5\xb0\xea\x040@\xa8$\xbd\x90m\xd71@\xbc\x1b\xfa\xae\x8c\x08*@\x02\'\xb35f\x192@\x8b&4\x8e\xa3T,@zq$M\xffc,@~\t\xe3\x16}I-@dD#k  0@\x8a\xed\xb5\xe5y\xc80@Z\xb9\xe9\xac\x85M&@iG\xa37\xa9\x1b)@|\xb9\x96\xd2|P,@\xc7\x0c\xd2X0\x1e1@t\x06\xbb\x81\xef\x80&@Nb\x7f\t\r\xbd.@\x01\xe2\xf1b\t\xfd)@\x9d-r\xf1\x82|0@"\xb5\x1d\xe9\x11z(@\xb5\t\x8c\xc2\x9d\xeb(@\xc61\x9b\xc4\xa7\xac&@\xdb%R\x85\x9b\x05(@\xf7Y\xe2\xc5\x14\x98-@d\x06\nF\xe7w*@\x01$\x9do\x96&)@\x9f\xe1\xe8\x93\xa0\xaf.@\'h\xb6-\xc5\x12/@\xa0\xf5\xbd3pd1@\xfd\xb0\x8c\xb9C\xf60@g0\xff\x8d\x91\xb20@,\xed\xc1\x1bG\xd9*@3\x1b\x1b\x063\x19+@\xeak\xccf8\xa5\'@\x9a}e\x14\x19d/@w\xf5\x08\x9b\xadD)@\xfd\xce\x1b\xa2\t\xec%@\n\x1fp*fS\'@;\x1d@\x85\xda\xf4/@\x05\x85{\x10\x0b\xd0\'@\x0e\xeaj\xc0p\xd6)@\xad*\x98\xfe\xc8\xb6,@9\xe5\'\xef\x05\'/@H\xfb\xc1(\xbds1@\xf6:\x85\x12\xdb\xe40@\x06\xf6\xbbT\xb9r1@\x82^\xe0\xad\x00\xbd0@\xa3\xfcVm^^/@\x88\xe0X\x060\xc0)@\x82\xa5\x99\xfe\xf8v-@{p\r\xb3\xb6\xd7\'@\x07\xf0=4\x92,0@\xde\xc5\xa3\xbd(21@\xd1\xca\xe6v\xe8I%@\xeb9\xdeW\x85\xea.@G\x06_\x86\x92\x99/@3\xeb\xb7\x9d,71@\xa8\xf7\x8c\x0f\x88-+@\x07\xe0K7A\xfb0@g\x9c\x87f\x1a6%@\x9b\xf6\xb7\x1e\xa09-@\x90\x08\x8e\xdes\xc4%@\xc0k\x9f\xe2?\x850@\xadF\x1e\xb1\x9c\xb3,@\xb5E+\xf6\xf5m.@\rTZ\x06\xb8\n(@\x93\xd8\xdd\xa2M\x04,@\x15g\x9f\x05h|-@o\x00\x03p\x9cH+@\t\xfd\xe8\x9bt\xfb(@\x1e"\x8e^\xc7\xcb1@y\xfa\xcc\x18Q}-@\xf9\x96\xc3\x14\xdd0%@\x1c\x87\x84\xcd\xa1\x151@\xfeT\xed\xc8\x85+-@\x07\x1c5B-N(@\xa0;\x80=|\xa6+@\x9b\x05\x9bgY\xf4\'@\xb7e\xa8\x9d\x08\x06*@a\x03b\xba7\xce1@\x103\xaa\x91=a)@\xdej\xe3\xf0\xed\xd51@\x16\xdb\x8bm\x8dp-@\x9f|\x0c\x161\x86,@\xf6\xddo\xa2?\x1f0@c\xfd\x9f\xb6\xaf\x88&@\xe9\x8e:\xa4it0@\x8b:\x8b*\x95\x9a-@\xae\xb2\xddY\xfc:*@\xbc0\xad\x8ff>-@\x15\xd8\xc3\xeay&,@s\xe5k\x7f\x0e\x0c1@\xf0Q ~\xe6\x90-@\xeb\xb7W\xf2\xd6\x9f0@r\x03Q\xf8$\xc5-@\n\xebh4P:0@\xe8\x8b\xda\xb2\xaa>,@Q\xa00Z2E*@\x85\xc47\x19\x9aP,@\x12\xb9\xa2TL\x9a.@\x11\x96l0\xf8\x0f/@\xb9a\x97n\xc2\xdf0@5@o\xe8\x1dL0@4\x0b&h\xe7g/@\x98\xb7\x10@H\xe90@\xf2\xe7\xe3\x82\xf8\xe8.@\xba\x05\xcf1f\x94*@\xad\x13\x8e\x95\x1fF\'@ K\t\x88\xc4\xc6/@%(\xa3\x9b\x193,@\xd8/\x98\xb3\x02\xe8+@p9iAq\x9c%@\xd7L\x993\xbf90@\xb1\xc4\xa6\xcd"\xdf&@Q\x9d\xad$Di0@\xf0#\x83X\xd5\xfd(@*\x14\xf6F\xcb\x96*@\xd4\xee\xb0O\xe4o-@\xf4\x1d\x10\xed\x9e\xc3-@\xb6\xf7u\xf1\x1a\xb00@\xe1\x1aih\xf9\xfd\'@\x95R;u\x1a9,@E\x8a\x02rE\x8c)@\xc3\xb03\\X&0@\x98#\xb9\x0fN\xe2)@\xf6_\xf3\xe5S\x97)@v*\x0b\x8fa\xec/@`\xee\x8cJ\x16:.@\x8b\x9e\xe8\x9dm4(@\xab\xb1\xe3\x83\x9c\xf7+@\x95\x94\x993~#*@0Uf\xf3\xc2\x850@\xa6|\x9f\xd0\x91\xe1/@\xf0R?M\xf3\xac*@\t>U\xe5aM2@\x04\xe2"\xa7rO&@<\xcfp\xfc\xaf\xf1)@\xdd\xb2\x93\xe7o\xff,@\x97e\x8f\xa6s\x86\'@\x98/\xd8\xf6\xef\xed,@]\xd5\xa1\xe0a\x07(@\xd8\xe4\xf7|D\xcf&@\x0eg4\xe0\x97\xa1-@\x164_\xea\xe8\x8f,@\xbb\xf6x]\xfbN)@\x8d\x1d=\x84Sc\'@\xeb6)\x91c,2@\x83\xb4\xf4\x19n\x1e+@r\xc9\xa3u\xf4%\'@Y\x0c.](5\'@N\xa8L\xf6m\xbc-@\x12\xb8\xf9#J\xe10@\x00\x88!\xaf\x89\n(@e>\x10w\xaaS/@\xb9\x82pK=b(@\xc2*\xa6\xbbTz2@\x8cSo=J\xd2\'@h9\'WJt-@\x1aG\t\x17\xa6\x941@I\xc5\xa5{\x1av(@\xa9\x08`\xba\xe5\x8e0@\xab.\xf4f\xd4\x085@\x95\x80\x86\x9b\xee\x000@)\xa7#o\x97>&@\xe2\xe7\xa6h\xa2G2@\xfb\x1cG\xbfpj2@\x00,\x8f\xe6\xe0\x9e%@\xab\xc0:\xde\xb2\xf2(@Y&7{\x93\x1b5@B\xdb\x97K\xf0\xb1&@\xeb:\xffN\x9cJ,@s\xc6\xf5\xdfm\xa8/@\x10\x11\xfe\xfe\x10X)@>\x14\xb9\xbcb\xe5,@\xad\xfb\xb9\x01\xbf!(@kS\x01<\xc1\xde0@MM/\x08\x06\x15\'@\n\xa03\xbd#\x01.@HB\x8e/.\xcc/@+%\x8c\x15\xac\n*@\xf5\xad\x00\xc3\x90o0@\xcc\x80\xf9f\xa5c-@]S\x19$\xaf\x0f0@sc\x91\xedr*0@y\x03\x9d-\xfc\x0b)@\xa9\xbf\xf8\xd9*!&@\xe9\xd2\x96\xcc\x0b>)@\xc2U\x01x\x9a\xda)@\xdc\xb0\xfc\xe5:\r0@\x95\xf6N,\xc1~-@C\x88\xb3,\xbb_)@8=\xc9Y\x7f\x8c,@\xf8\xf4\xed<V\x04+@Ce\xa5@DS,@\xb7>2#\x18\xeb1@9\x8f\xd5\xb9Ma%@\xf7D\x98\xef\x13F-@\xd0\xcb\'\xac\x95I,@\xd6\xd2]\xc9\x11\xde&@6v(\x0c\xb2\x93*@\xc5\n\x02"L\xde/@2\r,\xa20\xc2)@\xbd\xcfL)\xf1o1@\x89~\x12\xa2\x98r1@\xff\\~\x93WH-@/\xe9\xc0\x16\xdeT-@=M\xa6\x89v\x1c/@\tc\x01s$,1@\x17H\x00.]\x01*@\xdc\xfc\xf2\xbb\xbf\x8d(@\xd7\xa1\xbc]\\\x0f1@^\x15xy\x11\xbf,@N\xc1\xfcC\x98p&@\xe0\xe2\x8c\xf1\xa2?&@\x10\x9f\x95f$\xa2)@e\xfbJa\xddV,@7\xe8\xf2Y\x9e\xc0-@u\xbd0\xfc]\xbf/@\xe4\xb6M\xcdf71@\xc5\x1b\x19\xcb\xc2\xbb+@\xce\xb4\x0eF\xe4\x9e1@\xb8\xc3\xe2\xa7H\x93/@\xab\xf6\xc2\x1a\x0b\xe9.@\xb1C\xec%\xb5\xf1,@R\x0e\xbd\xb2\xdc\xd2-@\xc7$\xb9\xe1r\xa71@\x19\xf8\\\xac\xf6\x9e1@\xfdQ\x1fI@\xf9,@x]\x97\xdcj\x981@\x87R\xd0\xfb9p(@@\n\x01\xc9\x8fY0@\xbd\x19\xca\xb1\x15L,@\xfeI\x82\xea\x01\x9a.@\xa8\x02*\x00H\x97.@\xc9R\xad\x99g~)@j\x07\xe7 \x92\xfe(@[\xa9\xc4\x13P\x0c.@\xac(\xe9\x1el\x0b3@w\xa8\xaa_\xc5..@\xb1\xa0;O/R1@\xf0\x0cy\x7f$V(@\x9bI\x17\xa2\xc7\xc30@\xac\xde\x80\x8d9\xb7*@![5\xe2\xc6\x191@\x965\xb3\xaad\x1b1@X\xaej|\xdc\xf0(@\'\xd3\xd1E\x9a\r1@\xc5\xed\x99\x9a \xe81@\x85\xb2]P\xe2n1@$n\xfa\x81\xae\xc5*@z\xd3\xe8t\xbcH*@\xd3~\x00\x0bZ<2@\x0c\x89\xa8\xe4\xa1\xfb,@\xda~\x18\x91\xcdd*@\xcc\xc2\x07\xec82.@\xc2)\xc6\n\xadW&@N3\xbc\x1f\x89\xef0@\x9aU\xa8\xd8\xb2\xcd1@\xb6Uk\xf5]a.@u\xb9\x95o\x97\x8f-@|\xd1y\xb6\x02\x9f\'@\x86\x92\xf7\x8a4\xcc0@\xd9\xd4\x15\x9d\xe0l\'@\x14\xca\n\xcb6\xed+@\'\x15\x7f*\x1e\x9e-@\x9c\xb1\xd9\xe8T\x9d1@(\r\xfb\xec\x18\xf8*@\x00~\xd9\x9a\x96W1@\x1f\x8f\x0f\xc2\x03\xa41@Im{\x1d{\x950@*\x12\x10d\xbc\xc30@!\x0c.\xe2\xa9\x1f*@\xb85\xe2\x0cW0)@\xb9\xc2\xa2\x91)z1@0S\xd4,\x12\x83*@u?\xab[\xee\x041@\x8f\xe9\xdf\xf69\xed0@\x7f\xb2\xf37=\xd8,@\xea\x86YC\x94\x8b,@\x83\xe3\xa1v$\x001@\xf0(\t\xb1\xe5\x18*@\xd0.\xb7\xb4\x9b\xc9%@\xbd\xf1\x9d\xa7\x14\xeb,@\xe7[\x8f\xdc\xa9l1@\xc2W\x0c\x16\x9250@`\x9f\x9b\x92k\xf70@\x11\x83\xaa\xe8\xfd\xc9%@\xfe\xa9\xb3\xe5\xa9\x01)@\xa7\x8a\xf37\xe2\xd9-@\x98\x11\xe4\xd7l>1@\xa5\xd3\xd4}A_*@O\x88\xc4\\!P,@\xb4\xef\xe2t\x96G*@O\xb8%\xb8:\x010@<\xf5~H\xe7\xd1(@\'\x93\x90T\x19A2@.\x176\x028\x970@T\x95\x94w\xae\xde,@k\x14\xf0\xd5\xa57&@\x1e\xb8\xd8+LJ4@\xc5*\xf0\x15\x0c\x1d(@\xe3t\xc1\xc5\x0c02@\xd1\x08M\x82\xc2l-@\xa5R\x0c\xe5Sg)@\x9f%A~ =2@h\x9ap57/2@\xacI\x98\xf1\xd5L2@\x83\x88\x02\xb8\xb6K2@\x053\x97p\xa9\x9a1@\xdf\x88\xa80\x1e\xa91@\xac(\x874L\xd1*@\x88X\xacD\x07\x9f/@.\xce-\xe4\x80\x8c&@\x95\xc2\xcd\x1f\xd9>7@D\x1cv\xda\xcd\xa50@\x06\x90\xe1a\xa2\x8c1@/\xef;^C$/@\xe6\xac{\xf2\xa7\x010@\xa4\xfc\x1d\x80\x82\xcd&@\xbd\x92xN0E1@<\x16\xb3\xc7\xe1\x81*@\x99\xe3&\xf2\xe1Z0@>\x86<^\x9fo1@\xfa8-\x15\xdc]1@\xf7B\xed\xad\x11L1@q\xbd\x9fC\xfa\xa20@\xd59LE\xd8\x831@\x01\xe6\xb3l\x1d%7@\xf3@u\xc5\nL&@+O\xd7\x80\x9e\xaf&@\xc6k\xcb\x82E\x04,@w\xa4\x1b\xda\xea)0@\x0e\xfd\x1a\xba\xb7\xd8/@+\xf8\xbfj+\xf5)@GN\xa6\xe1h\x070@\xc5\x18|\xf7\xe8\x100@\x83\x9e\x86\xe7\x96\xc4&@s\xbc\x18X,\x80/@\xa7\r\'U?\x1d(@\x87\xfa\x82L\x85\x9d%@U\x06\xfe%\x98\xb3/@\xda\xb6J)\xb5\xa3&@\xfdJD\xa0\xbdG(@\x0f\x04\xad\x08n\x90&@\xa0|b\x9a\xddK(@t\xe4\x02O\xb7:0@\x15\xb9\xdfN\xca\xe4\'@\xea\xa6\xb0\x14U?1@t\x14d\x82\xd8\x151@_\x94\x87\x84Cz1@w\n_\xceM\x95/@\xa5\xaf\xa1E\xf5h1@P\xf0\xac\x11L=&@o\x82\x1e\x99R\xd70@\xf6F\xde\x8b e1@\xb2i]\x11y5,@<T\xcd\x8cQ\xca/@\xf0X\xd6)\x8a\xad/@\xbc\xad\x0f\xf6\xd5\xee.@\xe57A\x0e\xb5R.@\x16\xaeq\x84\xea\xfb0@\xe8L\xa2\x03#\xce0@V]Oz\x1f\xc3-@\xbe\xc33\xcc\x14\x060@\xef@i\x0b<\t0@\xb2\x93A:!L-@\xaek\xf7\xec\x96*1@\xe9\x9d\xb6\x96.-2@\xc5\x1c\xe8\xdeL -@.t\xc6b5&&@\xf3o\xad\xa7\x9cX0@\x1bQ\x16\x1e\xd9=/@\x17\xea\x87\x83\xda\xb6-@\xe2,\x7f\xaf)\x941@\x06\x1b\x99\xee\x0bT1@p\xfb\xc6\xaf\x8f\\0@/\xa7\xab-yF*@$\xc1\xd3\x1f\x0c\x81-@\xc3\xe3\x969}\xfb,@\xe0\xb0`\rZ\x901@\x07\rm\x07Q\x1f&@L\x11\xc8hV\xc1-@\xfap\xbe\xebl,-@\xd5\x80\x96t\x9dX-@F\x0ec\xf5\xf1\xdf7@\xf7~KJ\xc4y-@\x93X\xda\xd5\xd3(7@V\x1e\xef\xa2\x9e.8@\xba/\xb6\xf5O\xff,@ \x0c[\xb4\xc7=0@\xd4@\xcc:\xecM&@\xc8$\x95o\x89E)@\xfe\x1f\xca\xa4\xb0\x11+@\xf1\x11\xf1\xe3\x85F0@\xc5\xff3\x9e\xff\xea1@\xe5_\xbasO;)@Q\xff\xdb\xe6VG0@\xb1\xc0\x08c\xd4p0@h\xb0%\x0c\x97\n.@u\xb69v\xc5\x8a-@"\x9ck\x10H\xbe,@\x06.\x01uK\x8b(@\x08\xc5\x8c\x1dV\x7f-@\xdanF\xe28\'0@\xeb=\x9f\xdc\xd4\xe8-@\xba\x91\x8e\xb7\xf8\xd8,@\xefm\x8099\xc4,@\x05v\xaa\xb9\xf7I0@\xd4\x95\xc9\x95O\x95(@\x04y\xb2\x00T\xd1(@\xdb\xc3\xcb\x1f\x88\xe11@[u8\x8f\x18Y)@8\xf2\xe6\xa2:\xca-@\xf2\xc0`I\x93/-@F\xc1\xdd\xfa\xd7O0@\x15\xa8S\xef\xf8\xd7-@\x96~QN\x0f\x8f(@\xca\xbfJ\x10:\xb0-@\xa1q\xc6;\xd6\x86,@\x892o\xb6K\xe47@Y\xab\xd0\xd1\xc6J0@\xce\x9f\x02\x8d\xd5\xc2-@\xa5\xf6\xe4\xc1\x8a\xb4-@~\xe6\xb2)\x9f&-@\xf8*d\x88\xf6\xf5)@0\xadd0\x90\xb2-@\xdbO\x95\xbam\xb51@E).\xf2\xffr,@\xae\xb0\xef\x1b\xdd\xa0-@&\xbeh\xf3\x13\x91,@\xe4\x964\xf9N\xb8-@\xc3\rpo\xbc\xab-@ |$\x92t\x0e.@ZW^@<\xa2,@W\xf6\xb8\xc9\x9e\xa6-@\xddI\x03s\xf0.-@\x93f\xa7\xd3Ln\'@\x194\\\x9c\'3,@\xff\x13v\xf8\xe8\x8e-@\xd5\xe3`F\t\xe47@2\xff\x01Z_\xe6(@\xb3K\x81\xc5\xf5\xa91@\xb0\x84\x8e\xe1\x8b\x81/@\x04\xe1\x9cOT`(@s&y\x95a\xb2-@\x98\xbcm\xcf\x80\x1f\'@\x95\x16\xfe\xd0\x85\x922@\x8d\x93\xf2\xec\x1d\xe9-@?s;\x05\x9a\xef&@[f\x91nc6)@\xab\x11\xab1\xaf\xee(@\xb40P\xf2[\xf5-@\xd2\n\xa8\xd3\xc4\xcf-@L)YsK9%@\xf2\x93\x96S`\x972@\xe0\xed\xf4%I\xfb2@\xdeDI\x92y\t5@\xc8\x84(\x8fi\xf9,@\x90|*u@g(@\xd7\x0c\xf2u\xad\x8e\'@\xbdp\x14\xda\xa35\'@\xfb~G\xa2\xee\x97)@:U\xac.\xb6\x8e&@\xcf\x01a\x06F\x04)@R\x1f5\xedIA\'@\x9d\x9c\x1ba\xeb&)@\xb3m\x9e`\xd3V\'@\x91y\xbe\xe9\xcc\x1b1@\x8c\xe6\x00\xd7\x9c\x16.@\x90[\x19\xba\xb8\xb6)@\x91W`\xa6W\x97*@\x97\xea\xd3j~\xe2,@6\x8b#m1)\'@\x80X\xfe\xa9)h-@\xa6\x05\xf9_\x98\x0b3@\xea4,y\x10\xad\'@\xb4\xb8\x8e\x17l\x11)@\x0b\xf6+\xdee2,@\x04\xdb9D\xa7\x07/@\x85\xc2\x8e\xe8\x9e\x9a7@\xa5{Sc\xbe\x17\'@6\xbdgM$%\'@\xfe\xb9\xfa\xb7\x0b\x9e)@\x01\x1f]\x87+\xef-@\xb0a\x9c\xb4\xde\xfa(@\xf1!\xafB\xdf^\'@\xcbv\' \xb4\x19\'@X\x0f\xa5G\x84\x84.@k\x97\xd6\x0e3\xfe(@I\xa3\x8e \x08H\'@\xdbnB\xec\x8dJ-@\x10xLG\xff\xa1-@&\xe3\x90\xe0\xb7K\'@YF;\xfd\xb4p.@\x1cJ\x84\x90\x9e\x9c\'@\x9c\xe8\x1b~KG\'@\xac_\xdai\x19\xdd,@\xbe\x16\x84\xf6\xcc\xc5\'@\xe7\x16 }d?\'@\t\x15\xe3i\xfd\x1d,@\xaa_\x8cP:!2@7\xefa\x86\xb0\x1e1@a\xa2=\xcb\xf3\xf84@n\xe6\xe0\x0c\x94c-@h\xf7\xfc/\x1f90@\x8c\xfeu5p&-@\xb5\x84\xe9 \x17\xcb&@\xd8\xd4\x1b\xf5\x11d.@\xfeY\x95\xd0h$-@\x15\'\x1f\x7fD\xe4)@\xe5,\xe3\xa6\x05\xe2(@\xadM\x89\xb4\xce\xa20@\xac\x9bE\xf3F/-@\xcdA\\,M\xf4+@G\xbf\x10/2\xf2-@\xba\xd7Zb\xd4\xf8(@D!\xcd\x1f\xe2\xc6\'@\x18e\x89zz\x930@\xc5\x81"\xa8[,1@\xe7\xfa\xda\xf0,!2@\x80\xdbz\x8b.\x19-@\xc1z\x92\x1a\xca\xeb%@\x91\'\\P\xeb\x9c4@*\xe3\xca\xb3\xf6\x0f0@\x9al\xd1\xfaY%5@\x80\x9a\xa8\xa3\xbd\xae&@\xa4\r\x07\x1c\x16\x1d\'@\x98\x9f\x1a\x08xO-@K\xf5\x1e._\x002@\xdc\xee\xb3liR-@<c:\x9d\xa5A\'@\xb8n7\xaa\xfd\xdc-@\xde\xea}\x92\x06\x85(@\xa5\xad\xec\'\xe8\x07)@uT\xb2\x03\xb0\x160@x\x80\xdao\x10\x07-@\xe2\x15<\xa1\x0b6+@\x86\x7fq\xb4\x8e\xc1\'@\x19\x01&7\xf9^.@\'\x95\x87\xc6\x076,@7\x1e\xd0\xc17\xf71@9\xb3\x84\xa2\xc2\x860@\xfd\xa4\xe4\x8f)y.@M\xc8\x85\xeaK\x10-@u\x0c\xc4N*\xb0\'@\xbc\x06\x01\x85\xb4\x0c\'@\xba\x97\xf1\xff[2-@\xbc|\x83\x11\x08\x93)@v)W\r(B0@\xf4\xc4\xc6\xcd\xd1\x15-@g\xd0D\xae\xbcz,@3qR\x7f\xad\xeb\'@\\\x00`\x03\x90\xc5+@Y\xb2(\xee\xe9C\'@\xb5\x0e\xf7\'\xf6\x9b0@\xe2\xab\xff\x9e\';.@q.o_\xa9\xce-@\xea!\x87)s\xe3,@\xe5G\xbce\x17\xca\'@\xaa\x04\xaa\r\xa5\x02*@\x8eB\xbc\x86\x9e\x81&@\xd9x\x16wn\x8b0@}N\x1bU\xc3\xcb+@\xc1\xff\xdbi!\xe1(@\xc8\xf7^f\\\x0c,@E\xeeT^\xcd\x8a0@\x80\xe76\xb9-f&@\x8a\xf4V\x15\'\x950@P\xf2\x81L|\xec,@\xa5\x1dh\'\x16\xbf+@c=\x9e\nW\x05-@\xf4\x04\x17\x9f\xc9\xa5+@\x05\x15\x89\x05k\x8d*@\x12\xb5\x96\xe2\x97\xb9-@\xd1\x05\'k\xc4\n(@\n\xdd\x1da\t\x870@\xe6&\x94M\x1f\x05-@\x8c@\xce\xe3\xd0x*@$34\xdf\xa96(@\xfe\x1f\x99\xf3\xb6\xa2,@\x17\x8a\xd1\xa4N\x030@\xd1\xec\xf3\xcf\xc8\xfe,@\\\xdc:M\xfe\x0f(@\xba\xf0\x90\xc7x\x85&@\x11l~1\xdaz%@3\x9a\xca\x8b\xbaz1@;\xca\xcc\xa5F\xfe\'@<\xce\xa8\xf4/c&@\x10A\x10\xc6C3.@\x06!\x80\xe6\xfad2@[j\xc3\x99\xb7\xd0(@\xa0\xcf\xc1?\x04\xa5.@my\x1d\xc1_\xb00@g:5$\xf3f.@`k\xe6|\xd8\xc7(@\xc8\x17\xcd\xb6\x94M)@\x0e\xc1DM\x80\xb0.@\xb2GS\xf6q\x82.@-\xd4\x11Y\xb5\xf4-@{t\xb0\x18\xb4P(@\xb3%\xbf\xad\xc8S\'@:\x16\x9f\xfc!\xee\'@\xb7\x13]tK\xa10@&\xcaF\xf76\x1d(@\xbd\xed\xb8^w\x0c\'@\x1eSw=\xf2\xb1(@-hQ\x86(x\'@\xb2\xa7-\x91F\xa60@4\xec\x13\xc1\xaeB\'@\x02\xc7!\xef1\xed0@|1{\x13w\xd70@>\'1\xf3\x87\xdb\'@\x8aa\x95\xa2\xc4\x81-@Z~\x87t\x19\x900@m\xff\x19\x8b\xa4\xe81@\xa4\x0c\xb2\xfa*\x83-@\xcbP\xc9\x7f-\xdc%@\x02\xaaA\xc5\xb7\x10)@\xe4_\xcax\x87\x87(@kHu\x97a|(@\xa3~U\xfb\xfa\x82-@\xc0\xfb\x1d\xcb\xbeH0@!.o\xc2\xe0\x81)@\x8f\t\xfa\t]\x04*@@\x81\xc5\x8ac\xb0&@G\x10\x03\x9a\\\xaa%@\xf33;\x15\xaet,@,\xac\x94\xdd;\x1e*@2z\xf3\xcf\xa1\xf3\'@BQ\xae\x16\xe5\xa1&@?\xed\x04\xf6\x0c\xe4%@qu"V"\x90&@\xfa8\xa5E_\x87,@\x8a\xb7\xe3\xc9\r\x7f)@Z\x83\x97\x96\xb2\xb10@\x82\xab\x9a\n\xfbp\'@\x0f:C\xb3J\xa3%@\xf4\x077x\x8c\xa8,@\xc1\xf0\x01V\x06\xab&@\x05i\x16K\re,@`hL\xc1\xed\xef4@\xb9\xcbb+\xaf:*@\x19\x0b\xb5c1\xd7)@u\xac\xfd\x1f\xa3\xa1&@\xaaB\x93\x8d\x9cD\'@;\xcc\xc6\xd2\xdb\xf8)@\x00\x1f\xf5h\xb0\xc9\'@B\xf1A\x9f\xd2\xda*@\xb5\xf7\xf7q\xa6?,@\x80\x14\xb0\xdbM\x9b\'@\xadC0\x9bz\xaf%@\x89\x18o\xdbkt-@d\x96;H\xda\xa4,@\xd6\x80<]\xd2w0@\x93\x9ap|\x02\xa7-@\xfd\xb8\x8b\'\x1c31@i^\xf4i\x1c\x8f(@\xa3\xf0\xb7/\x17}\'@P\x92h\x1f\x1b\xd01@\xb0\xbd\x85 $\x9a)@\xc2)\x87\xf5;h\'@\xdf\xa7F\xe3\x06\xda-@\xcf\xd9\xc2\x13\x8f\x12\'@iZEi\x91\x9d&@K\xda\x7f\xd1\\\x95+@Q5\x9e*\xb0\xbc&@C;\x84<\xb8\x1d-@x\xf7\x84\xc5M\xd5)@\xa4O5\x0e\x01F)@u\x0b\xd4\xd5\xbe\xf5&@_\t~ \x15;-@N\xff\xc2\xe1p\xb9.@\xd1\xcf\xb1W\xcb\x0f1@_\x7f$Q!\x1c-@}DCj\x83\xca&@A\x1f\x99Cz\xe50@q7\x8b\x81\xae\xd00@Wj\xfaJm\xe7*@\x87 E\xfb\x8e\x8f+@\x07=\xb4\xcc\xb49*@\x10k\xcbZn\xaa&@?)\xba:\x11\x8b%@\xe2{;+x\xad0@\xf0*\xa5\xaa\xe2\xc9%@\xc0\xa7<7\xc7V-@,\x83\x81\x91?\x05&@\xaa\xff\t\x9f\x9aP-@\t-\xef \xf3\xe3%@\x89\xe9\x19\xfcG\x9a/@A\xfc6Q\xb4\xcf.@[\xfe\x83\xfcm\xbd.@\xdbP\x9ek9i-@\xf9Jh\xa6c\x0f&@\xaa;\x8c\xf2\xf4\x9c%@1\xe1\xe3\x83\xeap-@b\xa1\x8d\x87\xef\x00&@L\x99/A\x1b\xdb0@\xa3\x0f\xb9,fP0@3-p\xd6To-@\xee\xbf\xa4g\xeb_-@?_\x87\xd1\\\x07\'@mf\xe3\x13Q\xf30@%?\x1a\x9b\xae\xd50@p\x10\xf9BD6-@V\xc2^\r\xfcv.@\xab\xe9\x93\x02\x99\x13&@\x99v\x8b\x98\xad\xbc(@Xm\'sU\xc7)@\xa3\xb3l\xee\xe5\xed0@\xf3\x7f\xb4\xadac)@L4\xc5?Y\xe1&@\xca9\x92\xa9\xbc\x9b%@c\xcd\x1a\xbe\x84\xf10@\x1d\x1c\x9f\xdb\xc9\xbf0@\xe5^\xb2\xf30 5@\x9c\xfc\r\x04\x8aS-@\xc9\xed\xc4i\x1f\x12*@\xe16\x12U\xc3J(@\xbeu\x14\xd7DD/@\xab\n\xf0\xb1F\xf70@$\xa8\x93\x87\xf9\xa50@lW\xb9x\xd2&-@\x8dI\xfalBB*@\xd6 DG\x85\xbe)@\xdd\xc4]\xbe\xea\x8e)@\x0c&%\xfb\x93\xdd&@\x87\x05l\xe7\x89\x8c&@\x9d\xff\xaee\x0ey&@\xae\x1c\xfck*\xaf0@\xd05,u3"-@\xe4\x93V[\xf4\x00/@\x1bmK\xc9\xb54-@\xe3!\xf6xI\xf80@3\x13\r\x96\x0bG+@\x01\x84\xf7\x83\x1e\x8c(@\xc9\x17\xe3r\xfd\x001@v\x04T\x91q\xe8.@\x93a\xe6F_M-@\x8dx\x10\xd9\x08\xbc\'@D\xaa\x85Z\xc9\x031@\xa4\xd9\xdd\x1c1\x830@\xf4\xb9\xdao-\xc5-@\xd4qV\xa7\x99)(@\x96\x11\xf7\x18\xf9\x19&@\x1d\xfc\x0e\xabZ\xfa.@1]3\xe5\r\x17+@p\xe7k\xe0\xc3\xb2*@\xb5\x005\xddw\xf7%@\x07Y\x86u7\n&@\xf7\n-s\xc1\xb2-@\x82\xd8\xc6\x93\x7f\xf7)@0^\x81S\x07\xef&@\xfd\r\x1d@\xa6\xba%@\xdf\x0e\x8a\x91)\xf00@\x89\xe6\xe7\x9bj9-@E\xaa\xa1$\x96V,@\xe4\xb9\xaf_\x9a\x90\'@:\xd8\xf6/\xfe\xf6%@W\x90(@q\xf60@\x8e\x97\xf6\xf1\xf8r1@\xaaX\x01\xd5j\x981@\xe9\xea^4\xe1\xf10@\xd1\x0b\t\x12`\xf2.@\xda\xfb\'\xdf\x80M-@i\x8a\x82y\x07\xef)@\xf1R\xd5\x8d\xf0\xf0%@\xcf\x08\xddF\xdc\xd2-@]\x11\x8f\x04e\xad\'@\xe2\xa7\xf1\x19\xb6\xf2&@7k\xdaM\x86\xc8%@\xc6!\xf9\xa4\xf9{.@@\xc7\xbb\xcdR\x96,@\x03/\x92\r\xda*+@J\x94\x9c\xaf\x81e*@\x10\xf0d4\xa6\xd8,@\x84\'\xa3\xa1\x8c\x9c*@\x8d\x1c\xc65*\xf80@([\x11\x064\x97-@\xb4\xcb\x84\x14V\xd5.@\x82\x16\xd0,^--@\x9f\x8c\xd0$g\xb8,@\xf1\x12\xf9\xdc\x86\x011@(O\x90\xfc\'\xea%@4y\x07\xa2\x1a\xff-@f\x94&\xc1\x80\x81)@+\xd0L\x9d\xbd\xa9(@\xaa\xd7\xa7\xf0\xe47+@]\xcc(\xfc|\xeb)@\xd5\x13P\xfd\xba\xa4.@\xb6\x9b\xd3\xa8@$-@\x93\\&G\xab\xe3,@\xe0\xf4\xe9\xce\xa5\xd00@\x0cF0\xce\xb5\xdd)@@4_\xc6\xe5\xcc0@AH\xbb\xefE\xeb-@a\xe0\xec\xe6t\xa3)@7\x17\x1c\x08\xd9\xef-@!\xcci\xc0\x17\x8f,@\x00\xafEL!6*@\x11\xae \xa6)/&@7\x9f\xac\x00f\xe5,@(\xe60\xc3]\xcb*@\xe5\x936\x19\xcd\x1b*@\\\xef\xe8\xebK\x9a0@\xe1#\x99\\\xe1d-@}\x19\xe5n\xcf_1@~\x83,PB^1@\xc7F\xa65g\xe20@\x8a\r\xb8\x10\x855/@\x96\xdd\xed\xcc|\xe7%@\x84Q\xa3\xe4=\x9d)@%;\xf4N\x1f\x8e,@{!Rs\xa6M&@V5u6\x1c\xbf%@$\xee1w \x05+@6\xce9\x1c\xee\xed0@\xecVT\xbf\x1e%.@\x99\xb1\xa9\xfe4\xb2&@\xe8\xc5\xd7\xef\xc8\xe50@b\t\xb3\xd7x\xeb.@\xc5+Q\xef\xf5\x80(@\xdc\xff\x93\xbb\xa0q\'@\xe6)\x01\x91\x03\x1c.@\xcf\x91T\xd3\xf3\'&@\x84\xebYo9\x8f.@B\xda\xfb\xb2\xab\xba-@^\x84\xd0p_n-@\x03\x9e/\xc2\x13\xdd&@\x86\\\x0f\x8cW\xc3&@]\x0f\xe2\r\xea\xb70@an\xbd/\xbc\xdd0@\x96\xf9\x14\x02L\xdc.@Z\x16\xce\x14\xae\xae&@\xfd\xfa\xca\xefZ\x00&@\n\xdb\xca\tx\xda0@\x9f\x18~\x87\x9d\xd52@\x08A\xee\x9c\xb8\x9a-@\xfa\xd7\xe7\xc0\xbb\xe4*@\xa6\xec\xa5\xaf\xb7\x00.@\x19v<g^S+@\xe6\x05\xac\xff\x9c\x051@\xadQ\xe7+\x8a -@Wz\xc5\x10G3)@!Jz}(\xb5%@jT\xc9~8<*@a\xb6\xe3\xdem\xe8-@ u\xff\xce\x82\xa8-@\x88\xdc5\x1d\x0fm-@\xe1\xe8\xe1\xbaL)1@\x03\xd3\x10\x10\xe7\xb5%@\x1e\xff\xb4s]\x04*@\x0b\x80\xde\x11\x9f\xd50@\xf4\x83\xc9\xf3\x8bp*@\xc3\xf0F\x1f\x90\xb7)@\xc2B?\xa257)@g \x90m\x84\x9d\'@e\xd4\xe59\x9fz&@[\xce\xab-\x8d+-@]@j\x95Z\x95,@\x0fo#\x87KT*@\xf7\xf18\xe14\x8e-@\xde\xff\x85HH\x95)@\x00b#\xa5\xd4O0@\x9eQ\x90\xa7\x92O0@,\x1e\xb9`\xcd\xae-@>\xbf\x9c\x8eY\x1c-@>\xbe\xab\xd2\xc1\x1e1@\xbe\x1eq\x81\x9c<&@1\x9a$\xe8z\x9f,@\xc5\x10XRE"2@\x9b\x92\xb5\x8c\x01\xaa%@\xb7\xf1i2\xc5\xa8-@H\xe9\x1d\xa2\xd6K,@\r%gfLM&@\x93i\xfew\xd7\xb0)@uf\xcc\x0c\xaaK2@-|$X\xf8/1@\xd7\xa3+\x07\xc7\xe0)@\xb7\x98\xf3\r\xa8\x021@2\x85\xee\x11_$(@\xcd\x1a\x05jc\xae&@\x84;\xa4\xffj\xf9,@\xb7\x88\xf7\x1fMf&@vyqQ+x*@\xf4\xc4n\xe3\xfc\xbe&@\n\x8d67\xe9\xcf0@\x86\x85\xc8\xa9\xf7\x001@M}$\xeb\x86A2@\xa7\xa3&\x1df\n-@go*\xa8?%(@\\t3\xb25e*@j\xc1\xa6M\xc2\x0c*@\x9d\xf3D\xdc\x9aj/@\x13z/\xf3e\x820@c<ZyFL-@\xf3A8\x98^T,@\xe6\xbf_A\x11\xa7%@\xd3"\x92\x17\x19\x021@\xb3\xde\x05o&\xc00@\xda\xe8`\x83\xec,(@|"\x19\xf6\xaf\x81-@-\xd5\x00\tms*@!1\xb6\xe7{\xec\'@\xc2\x7f\x95@e\xd0&@\xf4C6\xceL?+@\xd7\x85{\x00m\xa50@+y=\xa8pR&@s\x9c\xf3~\x0e\xeb0@\x1a\xe8[\x84\xafs,@\x93G\xa4N\xc3\xf3\'@|M]09&*@\xf3\xc1\xf1n\xf7\xfa,@\xe8\xebk\x1e\x1f\x03/@lx\x12\x04\xb0\xf6/@k\xdd\x00\xe7=@+@\x0b\xc0\x86\xcc\xea\xcf&@\xea\xfb\'\x15\xb8\xaf/@\xaaj\x92<~\x13/@\xce\xee\xfe\xaa\xf8\xca-@\x84v\xaf\t\xa0\xf0\'@\xc8\xe1\x1bV\xa8}-@B<\x05\x00T\x85%@h\x08\xf5\xa0\xcbV%@I6\xfb\xb8"\xb20@\x90\xa4\xc3B\xf8\x89-@\xcc\x89\xb1j\x1ag-@&\x1f\x87w-\xa3(@\xa5\xb1\xeeE`\x870@f\x99\xb2B\xde\xa3-@\x94\x86\xb5Q\xbe\x97-@:\x90\\\xb8\x87\x9c%@I\x00\xf6\xdas\xbb0@-_\x0e8\xb4N*@!\xfd\xb4\xcc\x1b\xb10@\xfe\xa5\xb0\x1b-\xae0@NB\xc0%+x,@\xbbu\x1b\xd9q\x06(@<\xa5\x12&\x1cJ&@\xe17@\xe0\xc5\xb1-@<\xcb\xa5WT\xb8,@\x90~\xf1\x8d\xb2\x96%@\xf3\x88\xdf\x08\xea|%@\xc3\xd4\xee\xaeO\xb4/@\xe4\xbfX\x15}\x8f,@\x819*\xd6\xab\xd7(@\n\xb4\xe1\xf0\xba\xbf2@\x07\xc9\xb0\xe3$i-@\x994\x84u~\x94/@\xf5[\xfd\x7f/\xd3%@\x96\xc2\x9c\x82\xee\xd8/@\x80\xfb\xa4\x11\xb1\x1d/@\xca\x9d\xa5B\x00\xd2\'@O\x12:\x10v\xc5&@\x98\xadL\xcc\xb7?)@m\x85\xa2h\xc7\xac5@\xee(\x84q\xa0\xaa%@Ez\xd8\x12\xbfy1@\x18u]"\xc8\xf30@\x02\xa8\xde4j\xdf-@\x08K\x04(4\n2@\x06.\x06o\xea\x10(@\x92\x7f\xa1\xc2\x01-&@\xb5\xca\xd4\xc5\xc0\xe0-@"\x9ei\xa6[\x8d%@D$1\xe4Z5.@|\x98\xf0\x06\xd3$.@\xc9\xf0\xd91\xfa\x99-@\xc1\xb9\x7fg\xec\xbb*@\x8f\n\x90)*\x9a)@/\xcc|\xcb\x04\xc3%@\xaa\x00M\x8f\x87\xa4%@\xea\xd90m\xd7\xe70@\xa2\x0c\xee\xd8$\x92*@FT\x8fK"n)@\x0c\x80%p\xf7\xda(@\xa3y1\xab\x12\xa6%@\x9f(\x9b\xa7\xa8\xc8*@m(\xc4Yd\x97-@"\xcc\xcf\x1aS\x8e-@\x92\xa5C\x87\xf9\x18.@\xde\xf0aK\xdf\xe30@\x19/\x8aM\xdbu*@\xd7\x8b!^NQ\'@\xb3\t\x90\xf8\xe3(&@\xc7\x0fZP]\xcf-@\xa2@\xfa\xd34\xe8-@\x96\xef\x13\xa0h\xec0@!\x10\xa9c`\xe0.@\x8erk\xe5\xa1\xff-@\xfc\xc8\x13\xedd\xc6-@\xcfRYY\x8f\x9f1@\x03Q\x93t+\xc0&@_\xb8 \x97\xd0\xd50@,\xf8\xd4T\x86\xbf.@\x8e\xaa\xff\xf2\x15\x82*@\xa3M\xd2\xa58\xd4%@.\xac\xd1]E\xe40@\x89\xe0\xec\x81\xf8\xcc.@\x9bLI%\xbb\x171@r\xf1G\x18\xd1 .@\xa3\x8a\x92\x88\xa2\xd50@z6e\xf0\xd5\x97-@\xf6`\x07\xc61J,@s\x87&\xbc\xb4\x95.@T\x1f\x0c\x88\xaa\xcf-@V2f\xf3\x9c\xc3-@\xe9P\x10\xb5\xa55-@\x8b94\x0fe\x1f.@\xfey\xad\x1e\xb6\xeb/@eD\xa4\xd9\xe6M.@\xe6\x1f\x8c8\xf7:(@\x03o<%\xb0S,@\xd7C\xdbKb\xce%@\x98\xba\x10j\xf3\x1e/@\xcc8^\xd0\xa4\xad.@\xc6\xbd\xf3\xfb\x9bj,@\xbf\x18\xb3l\x86((@ u\x18KP\xf0%@G\xd8\xe1\xb7\xf5\xb10@\xc91\xa5\x04\xc3j/@0\xf1S9B\x94.@#GZ\xce\xa1\x8b0@xXH\xa0G\xed0@\xd9\x9bi\xb6\xc4\x95/@\xc5\xbe\n7\x97c*@V@\xfe\xdb`O,@\x16H\xff36\xa3.@\x952\xed\xb0\r\x80-@\xa3\x10\x03\xa0*\xe6+@^C\x0e\x15\xb7\xbe-@\x8c[\x8ds\xe5g,@\x9a\x96\x96V\xbb\r1@\x83\x1a\xf2n\x87\x181@PO\xd0r\xa6\xd5+@\x03D\x1ec\r\xf4%@!\xd0\x07\x19\x80\xa4-@\xa2\xdd\x96\x9bd\x8a*@3~`\xba\xe5\xb4(@\x9f\x97\xb2\xbe\xa1\xa0,@!&y>\x15\x0e1@\x04\xd5\x07\xc0K\xeb-@u\x1a2f\xaa\xa5(@\r\x17tI\x0c\xda*@\xe7\xfe\xd5[\xf8\x051@3\x05\x9a\n\xe3\xfb-@\xb1\x1f\xa5\x8d\xe3\xe9-@\xc3G\xd8\x13\xb7\x9b-@0\xa3\xf5\x1e\xe0\xe7.@\xc9\x9f\xffU\x92\x9b2@\xbes\xc6$I\x8d,@\xbb\xcb;\n\xe3\xe2+@\x8c[P\xccn\xa6*@\n\xf41+\x18\x01)@P\xc9\xfc\x80\x88\x17*@L\xc9\xb5\xfbB\xff\'@\x17d\xbe\x1f\xba\xb60@\xbe5E\x19-f.@\xf2y^\x81c3.@\x0bo\xa0\xb6\xe0],@\x85\xb2^\x12\xdd,)@\x82\xf5R\x9b\xc7\n3@\xe7\t\xd06*\xd1+@lZ\x01\xdd\x0e\xcb+@\xe1\x0f9\xbe#\xec%@\xbf\x10?\n\xd5\xad0@\xf6\r\x97\xf7@\xc1,@\xbf\xee(\x8eb\x11,@\xe0E\xa8\xf5\xabO/@rB\xa4G7\xf7\'@J\xf5f;\xad\xfa-@\xbb\xcb\x824\xcf\xfc(@\x1bp\x0c\x16\x88\xa80@D\xfe\xb08\xb6\xaf0@@\xa2LgK~-@\xcf\xb0\x7f\xf4\x1bM.@\x0f@\xc2\xf5\xe0\x16)@\xb3\xd9?\xb9\xed\x0e0@>\xe9\x0bYUl-@\xf4\xd0\x18\x8c\x0e\xc0+@\xb8\x13K\x03\xe1\xa6)@\x86\x10G\xe8\xbe0&@u)\x88\x87\x04\x9a+@\xf3S9G\x03G(@\x92\x0b}\r\x8cW-@\xe7J\x07~\x91\xb32@\xe9\x0co\xfb\x15B/@\xe9\x8d~z\xb9D*@\x03\xebP\xb2\xf9\x9d\'@4\xa8\xe1\xa2\xba\xac%@\xfa\x95l\xf2\xca1/@\xed\xbe\x16&\xcc\xd8(@-K\x10\xbe\x1b\xc6(@\x80\t\x14\xc2\x90\x14&@\xe9)\xc1z/\xeb%@\x1e\x96b\xee\x10\xee0@\xd0\xd3\xf6+\x8472@\xc4\xd3J\xb07\x83,@j\xd2\xa0\xea\xb6\xe4.@\xa5\r\xc5A<\xaf,@3QZd\xc0l,@\x98\xb0\xfc  \x1e-@\xc8\xee$\xbe\xa4\xe60@b\xca:u\xb2(,@\\\xba;8b\xbe+@\xdd\xce\x7f\xad\x89\xba%@\xda\xcbSp\x84\x9d0@\x8f\xab\xb0s\x8d\xd10@\x04\x83#\xf7\x94\x17.@\x1f\xad\xec{(|,@\xf6\xf3@\xed\x1a\t,@\xa4\x88\x91\xfa\x84Z3@U\xdd^\x89j\xd1(@/\xa1O\r\'\x081@ Ko.a\xe3-@\re\xd3\x03WI)@q:\xbb\xe8\xc5\x10,@\xe3H\x83\x9f\xea\xd4(@\x0e\ti\xa3\xe9N(@e\x8d\x03\xc1\xe96.@%\x9a\x986\x14\xfe0@@\x8a1:\xca\xf3/@\xceM\xce\\^\x84(@\xd8k8\x0e\xc9\xef&@\xba\xf5}\xf3\x9d\xc8\'@\xae\xed\xe5\n\xe3C+@\xf7\xcc\xdeQ|\xe9-@|\x12\x19\xb3.\x08,@}Q\x03\xa6f\xf3(@\xf9\x11\x8e6:z.@[\x0b\xcc\xe8cA.@\xa1/\xe6\x80\xe4\x191@F\xec\xd26L./@\rH\xa54\x7f^-@\xab\xb94\x17\xf3\x8b,@\xa8Vj`\xc9\xa5+@\x0f\xb8I\x16w\xd6(@\x13\x18\xc6t\xb9\xa5/@\x8b\xbd\xc8bh\xa9%@\x97\xef\n\xc0g\xd20@?k!3K\xfe0@\x0f\xb1\xa9\xec\x9c\xd4/@\x91*Qz\x1be.@\xc06\x81\x8b\x15t,@\xbd\xa0\'B\xd7\xae(@#\xd4\xde,_j(@\x07~ \xd4\x14H(@?=\x86%\x1f\xc3+@\x94:@:\x84\xb2+@k\xd2\x06\xae\x998&@^\x9bC\x07\xc3\x99/@\x92\xe6\xb6\xd0\x9a;/@\xc8_\xc4\xdb \xc5%@\xe3\xd7\xfb\xc4\xfe\x15,@6\x99-U\xe2P3@\xe6\xd6N\xb9\xa3U&@a\xcc\xdbh\'W(@x#1\xa7\xe5\x17.@\xcc\t\xf7f\xdcj-@\xe8\xb6\x8b\x92[)+@%\x8e\x98\xc5\xca\xa6/@t\x08?\x10E\xac-@\xb8\x0f~j\xb3\xef+@C\x17\xf8\xbb\xa7\xb1+@}RV\x04X4)@n4\xc8\x8ec\xe7.@\x1bp\xd4\x8a\x82$0@\x9d%\xf6k\xbba(@\xb2`\n*t\x1c0@\x80\xb7\x0b\x18\x9a\x10/@\xf1\x88\x1faQ\xab-@\x7f\xa2q\xb9\xc9\x00-@\xb6\x0cR\xb8\xa3\x98(@;V\x7f\xbao\xed,@\x9c(X\xce\x16C.@\xde\xcc\xeaC]\xaf+@\x94\x93&\x80\x93\xd5.@.\xcd\x1f\x1c\x11\x98-@(<\n\xf8\xca\x83(@\xf2\x12\xb8\xdc\nn(@*\xe7b\xd8\x08I.@\x00q\xd0\xef\x0bH\'@= k\x0e\xd8\xdd+@4&\tG\x84\xea(@\xbc\xf1\x9b\x17Z3(@C\xcb\xa8\xbf\x9fU/@\x01\x06\x8d.1\xd4,@\xcc\xedT\xa2\x18\x92,@\xce\xb9%\xac2\x95-@?\xea{\x11\xc1\xa7.@\x1bG\xfe\xbfK\xc8,@\x06%\xa8\x8a\xf5\xbe-@ \x03\r\xfd\xd9F(@\xae\x90r\x8a\x0b\x1f2@XMteh\xd1,@O\xa1S9\x87\x80(@\xd1T\xf8\x80\x08\x81\'@\xaez\x80\x8b\xe5\xa20@\xbdP\xbfAq\x050@\x98S\xff9\x10\xaf,@\xb8\x94\x81\x85\xbdf(@.\xca\xf4\xfe\x801-@\xa7=\x12f\xbb\xcb,@<\xde\xa8ME\x8e,@\xdf#{\xe2\x8e\x88(@\xa7k\\\xc7@J(@\xb2\x14\xd4jL\xb8%@Z\xff\x7f\x13\xb1\'/@\xe1Aa\xa3\x84\xb5,@#\xb1B\x07\xfcz2@a\xa4\xdaK\xa2\xfc%@\xbbb-W\xaa\xd0*@q\xf8v\xb0\xfef(@l\x8e\x00vGi0@\x18:\xe0\rw\x17/@y\x01\x85\xbc\x91\x00-@\xeb\x99\xb5\xe9\xd51/@\x95O\xd4Mp\xf7/@q~\x1d\xaaZ\xff(@\x11\xc2ne\x10\xa20@?\xf0\x84\x9d\x02\x7f*@\x81\x1c:p\x9f\x7f(@\x12\xa5\x8c\xd2\x8a](@\x07\xdc\x85\xc6=\x0c0@\x9b\'\xe0\xc1.=(@\xf0\xf2\xdfk\x92+&@^\xdffc9o-@\x04\xae\xbc\xf4\xa3\x14)@\xf5\x81\t\xec\xe3~2@\xa6\x15j\xab\xe6\x07(@\xc9\x92H\xba\xb0\x01(@\x14\x19\x1f1j\xe04@\xfd\x9e\x00k\x0e\xfe(@6\xf2\x0c\x89\xe9\xdd.@WS6\xa2\xf1,)@;\xa1\xc7\xd9\t\x9c(@\xde\x12\x11)\x82\xcb-@,\x14D\x15\x81\xaa(@\x80\x07-\xac+e-@\xde\xd5U.\xd96)@\xbbK\x9a\x12/))@\xac]L+A\xab(@\x897\xe2\xf3\\>0@&hHw\xb3\x8b/@\xdarlyi\x8b(@2\xf3\x89\x809\xb7*@\x86\xbbP\xb2\xe1?(@\xec&\x1fL\x00p(@\x1a\x0e\xfdK\x046.@\xfe\x01\xcb0?,)@G\xb0\xe40\x04<0@\x10i\xc6T$P(@\xcc\xfe\x83e\'\xfb1@\x1a\x82\x1a\x1d\xd0D-@7\xdf\xd6<M )@\xe7\xfe\x95 f (@J\x9e\xa3N\xaa\x98(@&\xaa\x16\x81\x95\xd5(@\x83Z\x97\n}\x11-@7`\xd4rjD(@{%\xe0\x16\xf8<\'@k\x80,\xf4G\x1d+@\r\t\xae\xac\x10\x90/@\xf6\xce\xa2\xf7\xa8\xde1@\x90\xdc_q\xe5/0@\x86\x7f\x8e\x10]$)@F\xf3\x02e\x8f\xf4/@\x87\x16\xeeo\xba&)@\xef#\xec\xce6\x1a+@\x8cL\x8e\xb2Z\xf2-@\x14\x9e\xf0\xfb?x)@\xc1\xe0O\xc3~Z1@\xfc/\xf6>k\xd3-@X\\K0=]-@z\xb7\xf6\xbb~\xf2,@\x83\x08Lj\xdf\xe10@gKC\xc4\xe5X.@\xde\x82\x96n4\xa37@\xb1IO\xd3\xe2_7@?\t:\x90$\xf7,@\x90\x90r\xe9V\xf5-@\xf53\xa4\x86\xf1\xa2*@\xad\xde\xb3\xfeT^)@\xe6\x83\xe7\xcd\xfa\xed\'@\xa7|\x14\xa3\xa8\xca&@\xffpH\xb1h\x99%@`^\xc0\x19\xfdu)@\xfb>\xcfN\xfa\xbe-@\n\x98%\xa0\xa8\x84(@\xb5\x12\xa3&IV-@J\x16W\xb1P\x92/@\xddY\xc1\x11\x18\xeb1@\x12\x0c\xdd\\\x83\xc3\'@\xb3 \xe5\x84\xbb\xe6-@\x1f\xc2\xe52\x80@+@\xe6p,%\xc8e)@\xbc\xf3\x03xq\x07+@\xc8\x14\xc2\xe5\xd3!\'@y\x87e\xfd\\\xb4)@S](\xd4\xe05/@s\xad\xff\xee\x19:0@\xf9\xde\xeb\xf77\xd2-@\n\xd4\x06\x0e\xe8*0@s\xe5\xf6\x0eEF-@(\xe1\xecq\xe5N+@\x02\x88\'\xce9O-@#Y\x93\x1epL)@L`\x10h0()@\x89\\u\x1c!\xee-@d\xa3\xdf\x1d\xab>.@\x90\xce\x88\xa7\xd2\\)@\xb2\xff\xbb\xe4T\xf2,@\xfc\xf2$\x0b\xd6=)@\x7f\xf5!"\xbf\x060@\xf5\xb6=\xce\xfd\xc7-@j!\xcd\xa6\x8b\\,@\xa1\x0f\xff\xc6\x03\xbd&@\x90\xfd?\x95?\x04)@D\x91\xb3\xed{D.@\x19hU\xae\xbd\x080@\xd6O\x0f\x82`9-@0\x05*\x99\x87v%@\xcd-n\xdf:\xc4,@\xdb[ a\x1a\x15(@\x05\x0e\xf5\xff\xc7!0@\xa7R\x15\xab\xdf8,@P;L\x9f}\xc8\'@L\xcd\xbf\xef\x9a\xdc&@HC\x05\x9f\xccf,@K\xae\xd0t\x02A(@y\xad\xe9\xb4\x03N)@\xaf_\xe5V]\xe50@c\xbd\'&\xd4\xe30@\xbd\xf8\xe5y\xe8\xb3)@a\x17\xef\x1f\xaa\x10%@\xdb;x\x02\xe4&(@\xd0\x93Q&\x04G)@\'\xd1\x18e\xfb--@B\xa7\xe9\x8e\x17\x83/@_}\xba3\xaaZ.@@\xf1\xc6\xd6Z#2@\xdd%\x8c\xa3\x00\xaa)@\xa8\xac\x12\x17\x98~0@\x0e\xfaZ\xfe\xe3\xcf(@\x7f\xd0)\xc2\x03|/@\xf7\xc9(o:>-@e\xdf3\x01E\xd2\'@\xa16EO\x80\xb0\'@\xee@\x1b\x06Y\xce.@7\xbf\x97\x10\x97\xea+@\xdb\x04`\xaf+\xa9+@\xf6`8\xff\xec%+@\x88fi<ZY)@+\x97\x91b\xfc\xb9(@-\xdc\xb3\x7f\xd4\x10)@x(s\x15x\xd7+@\xc7L\'B\xe6\xcb5@\x07\x80[\xec\xf4\xb0+@\x1e\x96\xf6C\xc2\xc2(@\x05\x0ea\x07B\xa2\'@\xb0X\x94\xae\x00,)@\xee9\x07H\x89\xcc(@\x14\x18:\x88\x1e|+@U/\x02\xce\x92U+@\xb5\x1e92\xc5\x83+@-\x973\xa4y\x836@Nk"\xf2\xdb,(@d\xf8\xca\x90\xc4}(@\xd3\xfcK\x8d.\xab\'@!-\xcc\xf2\xcc)/@\x1c\xcf|\x94\xdf+(@\xf0\xb4\xaa\x0f_\x8a)@bT\x1bhQ\xf5\'@>\xd9<H\x03\xa9*@g\x85b=\xfc\xf91@]m\xa3f\xae\x19+@o\x12o\ta\xb07@\x8c\x8b\xf3W9\x97)@\xbe\xa8\xe9S\xb4\xc3-@-e\n\x05\x00~)@\xce\x14xp\xf8w)@s\x9c\xf5^@{)@JPm\x9e|\xbb/@(\xa3\x1d\xd1\xa5-)@\xf5X\x95\x8d\xdfL(@\xf2\xd4\xff\xe9\xe3\x820@w\xa2\x1c\xe2\xdcR)@\x9a\x11$3\xe1\x1d+@\x061(\x90\xc1\xb8*@!=J\x0e\xcf31@v\xe6\xbcg\xd7\x0f0@\xe0\xe4n\xf6\x90-3@j(\xf0\xe5u70@\x11\xca\x88o\xe3\x11.@S\xf3ha=g+@\tSu\x9f`\x060@\xf9\x88\\u\xb4n+@\rmPE\x89\xd0-@\xdf\x99\xed5^E+@\xec;W\x99\xb0\x15,@\x08\x95\xa0\xbc\x9d\x0b0@\x84\xc7\xd6\xeb\x9a\x13/@\x92\xc9\xcb\x02C*%@{\x97\xa5\x8d\xb1\xba-@\xbc\xf1C\x8a\xab^*@F\x87(}\xbcg+@\x00\xc7\x8dt\xaah+@D\x98bl2\x10.@\th\x82\x19\xb0\xcf0@\xadC\xed8P\xb3-@\x8f\xb0\xea5\xb8\x1a2@e\xee\xf8\xb6|\x01.@\xabP\xfc\xcbq\xe7-@\xbd\xa4\x9e\x11\xf4c+@\xca\xdct\xac\x03\xf7\'@\x97\xcc\x8e\x1d\xc3D)@\xe5\x88\x14;\xa8\x12.@\xf5\t\xb9\x88bp&@\x8aD\xbf\xb2p\x17+@\xcf\xd0r\xec\xdb4-@\xf5GW\x00x3(@\xb5\xb22\x92\xe5\xe2.@ \x89m\xea37.@\n\xd8\xbe\xf2\xed\xe6)@*\x80\xd2.F\xb61@\xfc\x89\xb6gX-*@\x07\xf4\x87*\xfe\xfa0@h\xd6Z\xba\x81\xb03@Bw}\xb4\xd4\x97/@%1\xaa\xa5\x10M*@\xafh\x8c\x10\xd5^0@\x0b\xed\x93j\xf7w6@!\x02\x94M\x92\xed\'@rjB\x1cQ\xa7)@}\x8d\xd2\xf4\xe5\xc6)@:\xdbj\xb5\xf9\xad0@\x86#H\xd7\x13\xdd0@jRF\xfe\x1aN.@\x0e\x94\xfb\x9e\x05\xe9(@\xa6\x12\xb5\x7f\xcd\xaa(@\x97\x15\xc5\x04\xe4U\'@q\x91`\x0e,\x7f0@\xcfy\x80qs\xb3,@V\x13u[\x05a\'@3\xd7\xcb\x91\xf3\xbb(@\xe1|Q\x0c\xebs(@-\xc6\xc8\x13\x94\xce+@\xfa\x12\x91\xed\xb537@j\x0b\x08\x86\xac\xd80@\x96\x19\xc7\x7fh\x7f0@`>2\xc7 \xac\'@\x9c:h\xf4|5/@\xde1\xc1I\xe6\xc8+@[\xad\xfcT&\x13+@\xea\x7f\xefj\x96\xa9/@t \x86f\x98\xb21@F\x1a\x1d\xe5\xcf((@ec\x9dc\xd1{(@\xc3i\xf4\xbb1\xac,@\xdeW\xc0\xe6S\xc5(@\xaf\xfb\x9a\xc4%8,@\xac\xf7\xc4E\xf5z*@a\'|\x19e~/@\x05\xb6<\xf89\x1d+@\xd2>\xa9Q\x83\xaa+@9\xf4A\xdc>\xb5(@X\xde\xf8\xf6\xe7\xa7(@!\xa2\xfc\x9f\xc4\xfb6@\x8e\x1a\xb1\x85\x95\x93*@\xc4\xad0\x00\xf9\xb1,@Us\xd0;\x0e\t\'@^\xf9\xb1I\r\xa40@\x81[\xbd($\xab\'@\xe5\r\x8c\xc0\xd9q\'@\xbd\xfd\x15rq6(@\x8d]~"\x93\xd6+@3\x1a\xb4\xbcw\xa3,@i\xe1i\xa6s91@\xa9\x11\x81WE\xb81@\xfa\x7f\xa9\xc1w\xea*@\x00\xe3\x7f\xb1\x1fk,@W\tOK\x19F(@\xad\r\xe2l_\x05/@1\x07i9\xf2w)@\xf4K?\xa4\xa2\xc9.@0\xa4kE\xb6\xec+@?}q\x18\xbd\xb4,@\xc6Q&u\x05\xe4+@\xe3\x97\x99\x1e\xc3\x0e7@\x1ck\x8ep`U+@G9\xdd;s\x15,@j\x1c\x86U\x87E,@Q\xcew\x81\xa8\x1f,@\x0e;l\xfe\xdd\x08&@\x9f\xb0\xab7yc7@\x9a[\xb1\x05\xfa\x16,@\xd4\x8a#\xfc\x0cr(@\xaf\x00i\xf0\xcb\xf22@\x86{J\xeb\x9d\xd1\'@\xac\xf83 \x10\x84\'@_\xf0\t-\x0e:,@\xd6\xfb\xbe\xd6\x9b\xc6*@G\xf4\xaaW\xbc\xad,@\xf5\x0b\x0f\xde\xad\x9d)@X\xd0\xae\xc6\x01\xea*@p~rP\r*%@LF\x97\t\xac\xac*@\xba?\xb4\xe4r\xf1*@q\x04\xb5_\xd6\xa7\'@\\N \xdd\xd9\x9b\'@\x8cJ\x1b\xfcz\xac\'@d\xb0l\xca\x9b\xe1*@t\xcf\xff\x9c\xf4\xd9\'@\x02\xc2\xbd\xa3]\xa01@Z\x99!C\xa3\x1a+@c\x0bY\xdb4\xe3*@\xc6U\x81\xbdv!*@\x83\x91\xd7\x00}*)@~t\xf2\x11N\x9f0@\x80\x00\xe7<\xfef)@\x02\xe2\x84\x9f\xdf\xd1*@\xc2]&\xc1\x8d&)@o\xe3\xe2\x8f\xa6\xd0*@\x1f\xce\x9a\x9e\xadL,@\xcf\xb2\xc9(;\x7f(@<\x91{\x99j\x07,@\x0c -\xcaGi7@\xc2\x83\xac\xb5R\xba1@s.\x1aG\xaf\x18/@\x1d\x8fI\xd4\xf5&+@Qu[\x1dd\xaa\'@\x88\x02\xebC`\\7@\x0b\x9a\x03\x07\x0f-+@q#\n\x8e\x83!+@\xe0\x15Na\xb2\x8d\'@1\x84R\xb9\x9b9%@,\x96T\x90\xe0\x951@\xf7\x86\xef}g\x990@\r-1\xc9\xf7\x93\'@(46\xdb\xd9E1@\x82$?\xae\x9b\xf70@\xed\'\xd1\xed\'\x01*@\xcf\x0c!r\xda\xf6\'@\x9e\xce\xae@\xb3\xf3)@bS\x15f]Z+@\x9aF\x8f\xb1\xa1a+@q+\x9a\x12z\x96-@\t\xa8!\xa92_1@ \xbap]\x18\x06+@_D:\xb1\xd7\xb3\'@\xbf\xd8C\xad\xb2p%@\xbf\xc9\x19\xbc\x03T.@\x89,(\x1e\xfa\x98.@a\x91\xa8T\xe6\xcc,@^v%\x9bW\xd60@\xd4&\xd5,\x97m&@\xcc\xd63\x8c\xd4\x8a,@+\xc0~!y$,@al:\xe4:K,@\xa25\x19V\xce\x01\'@\xeb}\xc0s0d%@T\xed\xa8\xfb\xe5}7@\x81\x85\xb4q\xb1\x96)@\xe6d\xd8\x86H70@\x1b\'\xea\xb9Z>\'@\xe1\xc9KA\xc6\x98)@\x88\x95\x14\xaf?i0@\xb9\xc1?\xa6\xc1h.@_"\x99&t\x95-@\x96\xedi\xf8mf2@`\xb5.\xed~U\'@\x03\x95\xcb!<\xed)@\xe2\xcdx\x82\x93\xf5+@\xc7\x00\x13\xd1\xbb\xd3%@\xb7\xb9\xe7\xcd\x0c\xa7\'@\xd5\x90\xa0\x1e\x93\xa60@\xfc`\xa5\xa1\xe1+.@wK2\xbe^\x9d(@\xa1q \xa5\x8e\x8a/@\x18\x01\xe5\xdcZ\xae,@\xe0&x\x8b\xd5T)@\x08\xca{\x15\xe6\xfd\'@\x05\x8e\x08B\xd0\xb5-@\xf9\xaa0\x7f\xd6//@9n\xe0\xe7\xe2\x02(@\x9a\xb5\xcc\x13\xb9M%@\xc94\xcb\x88|\xc5+@\r\xda\xf1\x839u0@Z\t\xbfc6\xbc(@G7\xec\x1c\x87}-@\x92\xac\xe8\xceX\x15+@H\xcf7Q7\xd4(@\xdd\xd8+\x1e\xba~0@6f)\x11-\xf7%@e5\x8b\x01\xb71)@\x17\xad\x03\x9e\x87\x18.@\xfe\x9b\xa3\xb0\xbdm1@Fy\xcbO\x11\x122@\xc5\xddB\x17\x93\xe0(@!\xaa\xe9\x0b\x157,@9\x07\xad\xd9$J&@\x9e\xd3\xc2\xe6T\x1d,@\xdb\xae\x9a\xee\x95\xde+@\x97\x085\xde(v.@\x1b\xfb\xb6\xf0\xa5\xaf.@\xe1\x13Q\xff\xdd\x92-@\xa1\xe8f\x9b~\xa67@]\xcf{u:\xe1+@\x96\x99#[\xf90/@\x93\xf7\x95V\x04\xe1/@\x9e\x00\x88\xa6.\xad-@\xbd\xea\x02\xf8\xb8;0@\xefg\xe0\n\xc4\x9c0@\r\n\xebx7\x022@\x08\x0eX\xea\xae\x8b*@_\xa6}\xbe\xe1#1@}\xec4/Z\x96\'@V,,\x1e\xfd\x15%@X\x13\xd1{\xc4\xfb-@\xae\xf4\x1b\x92S\xf1&@w\xd7\x1c\xd2\xeaK1@\xab\xbbdb\x8c)0@;\x9d\xc4u&\x10-@i\x1c\xf2\x81\x02\x9f\'@\x93\x18\xe2@\xfe\x1a)@\xfc8F\xa4\xcb\xb4.@\x8f*0\x8bx05@\xbd\xf9\xe2\xce\xe1\x80*@\xdd\x1eM\x95\x9a\xfa/@Qh\x9c\xdb*\xcd+@\\\xe1\xa4(\xc6p*@\xcc\x10E\xd4\xca\xa4-@]#\xbc\xb6\x9f\xca-@\x19\x9c\x9c\xc0\x8b\xd7(@\xd7\x93\xf2uzl*@%\x95\xdd\x1bz-0@Z\xcax\xf2\xee\x91-@\xc3\xd7RW\xc7\xd5%@\xabQyC\xa8\xaa0@\xc8:\x93\xd3\xd1\x04*@)\xe3\x1c\xcd\xa8\xf4-@\xf1\x9a*\xde{{,@\xe4\xe5\xd6\xc7\x10\xab(@\xbe\x88\xd4a{\x16(@\xc9\x1e\x9c<\x9f\xb4,@\x19\xab\t1hh,@p\xb5\xfa\xab6++@\x0e\x11.^\xc3\x0b-@\x12\x02=\xd8P\xda,@H\xad\xc6\xa9\xc5\xf4)@d\x84\xdf\x01\xed\x122@ x0\x813\x9e\'@\xc9q\x16N-\'1@\xff\xf9u|\x07\xfd0@\xae\x12\xa8>\'\x00,@\xb20\xc0\xf6\xad9.@ef\x80U\xf5\xab(@_\xef\xf1MUg4@A\x94\x9c\x8c\x98U-@M\x06\x84`\xfc\x9b-@I\xd9\xcd$\xc5\xdc1@\x0736\x02\x97\xda&@\xd2\xd2>\x96\xce@*@\x9b\x8dZCz\xd9%@\n\xd1\xc9(!".@\x9f^\x99\x8e\xda\xdf0@\x8b\xdb\x8e\x18u\xdc%@\x19\xa4\xee\x1d\x9a\xcd%@\xe3\xb8\xe3X\x16\xb0)@/u.\x16\x89Q0@\xb19eF\xb3p&@g\x1a\x92\xcc\x13\xbc&@\xcd\x17\x0b:Sg1@\xa8J*\x98>n1@\x96\xc5tlw\xeb)@/4re^\xe9(@~\x05\x12*\xf0\xb1)@(\x0f\xce"\xc0`,@\x8d\xb8\xc0q\xf6\x8a.@\x14\x84>\x0c\x91\x88&@6r.ACT)@\xa2\x856\xa5H\x99&@\x96\x0c\xd0\xe2K+,@:\x99~w\x86\xd7*@/\xfc\xc1\x9d\x10D-@kl\x1c\x14\xfd\xa5(@\xd1\xf40\xec\xa0\r,@_\tv|\x1c\xf6(@F\x83\xbe\xb0\x15{*@\x98\xfb\xd1\xf4\xb3u-@\xd3\xc1\x1e\xb0\x99\xf2.@\xd2\x03\x81|\x85\x01&@\x1c=\x94:h\xc5)@d\xe09\x08\x98~.@U\xa7\x93\x97<\xe1*@ma+\xde\xa3\xcb,@\xf6\xfd\xc7\xe5\xb9\xaf0@,[\xaa$\xb7\xd61@\xb4\x82\xbd\x98\'O)@\xcc\xcc\xe3S\x9a\xd9,@}\x92B\xc1\x18Y7@:\xaa\xb3\x83\t\xc6&@\xb4\x14\xfc*h\xde*@Zr\xd5\xf3\x1b\xa80@\xb7\x89\xe4\xfb\xa530@\xdbN\xe4\xd4\x05\xbb\'@\xd13p\x9bp\xe90@\x9e)\xc3\xa0\xb1\x1b\'@\xab1\xe9\xc9d~-@T\xcb\xba\xc2x\xc6.@`\x97k$\xf4\x9a%@Z7R\xd0#\x067@m\x11\xebL\x93\x06/@\xdb\xe69\x8fa\xc7/@z.\xce\x800)-@\xdd\x14F\x1b\xe5\x87)@N\x91`\xcas\xa7&@\xf8\xd3\xfa\xc9\xf5\x8f+@\\f\x16\xe0bx-@\x08\x8dw\x1e\xa4\xb9+@#\xbe5h\xdd\x92.@D\xa4/w6\xa31@\x1b%b\x8b\xc7s)@W=\xb6\'\xd782@\xf3\xaa\xd6Mj^-@||\xfa\xf9\xac\'0@\xeft\xe4\xec\x96\x0c-@k\x06\xf4\x9bhp1@h\xf4n]\x01\x83+@%\x7f\xbc\na/(@\xc0\x1dj\xa4\xbfc,@\x7fH\xd2\xe0wO0@\x1c\xc3\x9e\xa40\xb41@=6\x19\x8d\x16\xb6,@)Q\x7f\xd9\x82\r7@\xdd\xfd<\xeeC[-@\x1aFd\xf3\x03\xcf,@\x90xvh"\xc9-@am\xff\xb1[\xc70@$\xd8r\xcd\xa9\x14-@`b:\x8c\xb9z/@\xeb;\xdf\xa7\xdcs,@F\xba \xf0\xc1\xda-@X\xfb\xaf\xa4~\xf9-@h\x89\t%g_,@\x07y8t6\xc90@\x99\x0cfL\x0e\x050@\xd5\xdd\n\x92\xacS.@2%\xfa\xe5\xe0\xdb/@78l\xeb\xae\xf1-@P\xafV\xec\xef\xb7)@\x1a\xf5\xa9\xb0\x9cV-@\x95\xec;v\'\xc4\'@e\x10\x99\xd6@\x8c.@H\xc1\x12\x84\xfaP0@r\xc3i\xd39\xea*@1\x08R-S(-@^\x93>\xdc\x1c\x15-@\x14\xb9\xc1\xaa\x89.-@\x15\xdbY\xff\x8b\x1a(@K\xb6?\x94BO,@\n\xcfQ<\x98\xef&@\xc6i\x98C]W\'@\x00\x8e%PF\xb0)@u\xc1\x86\xc0\xb1\xfc/@\xb2^\xaf\xa3\xf4\x85/@\xa8\xdac\xab]\x03+@\xdda\x0b\xb6i\xaa1@o(EN1\xc4%@>\x0fF&\x90\xe9&@8\xe5\x00\xcdU\xfe)@\xe99\xf9\xadB\xbc0@\xe1\xa6\x89a\xc6]\'@\x10rj$\xd3l.@%\x95x\x0f\xd1\xcb,@c\xba\xb5\xea\x80\x87%@l\xaa:\xd5i\x9c/@H\x97\x91\x90\xc9\xca%@It(P\xce{&@\x94\x8c\xe2\x9f\x93\xce.@y\x1d\xda?g(-@z0A\xc2+\xb1-@\xa92\xd7\x18x\xca)@\x15>o\xab\xc2\x0c.@\xfdZ\x00(J\xaf\'@\xac\x96a\xd7\xdb\xca,@\xdby\xd0eF\xb6,@\x8dT\xdaz\xb6e*@\x9c\xa7]\x94\x03\xdf3@\x1e\xd2\xb9\xf9\xaeb(@\x98\x88s\x16\xc3\xf0%@\xde\xd0\xd2T\n\xeb*@^E\xf0\xae\x80\xf9,@\xb4{\xd0\xb7x\xdc,@X\t[\x0b&\x96.@|9\x9d\xdc\x14h(@5\x8e\xa1e\xfc )@GB&=\x962/@,\x07k$\x04\x013@\xc9V\xce\x82\xd9\xc0-@\'a_r\x06\xb6&@\xa6\xfc|m\xa4\xaa7@#v\xc3!\x0e_1@)\x1dM\xe8W\xb3,@\x9f^\x05\xddm\xb6,@}\xb9\x98O9\xb7(@%?\xca\xac#\xdc/@\xee\xd0\xe5W\x96\x152@\xab\x02_\xa9\x19\xff%@=\xcd\xea;\x0f\xb8,@\xbav=\xefLB0@\xfe\xf4\xcb\x9b\x8d\xbf-@Y\xed\xcc\xd2\x03\xf5%@\x8d\x93\xa0.\xefg-@\xf1\xd0\xc2\xe8\xd6\xfb*@\xa0\xcc\x17\xe1v\xb2\'@\x19O\x1f\xbaf\x8b,@~\x19i\xb6_Q5@/\xe8s\x19\x9c\xcb/@\x13C^L\xe3\x83(@U\x17V\x94\xfd\x8f-@\xa3\x9e\x8bvj\xcb/@>\x14\xef\x901@)@\x81\xbc\xc3\xf55\x7f/@H<\xf0;h\xa3(@1\'\xf2\x91\xed(/@\xe6\xf77\x08\xed\xde\'@}5A\x83\xf0\xe4\'@\xbb\x80q\xaa\xd9\x160@\xb6\x12S\xfbx\x83\'@\xd5\x8bH^\x1a\x8f(@F/\xf2Fi\xf0%@^K\x1b\xa8\xf4\x0f&@$X\x08\x04iM)@\xbb|\xcfV]\x01/@\xa7\xf1\xf5.0\xe9/@\\4\xf9\t\x94x0@\xe9\x14\xc14\xe6h-@ne\xe5Z:}-@\x95\xc9\x91\xd7\x1e\xce,@B6\xaf\x15{\xb6*@.H_ti\xe70@|&\x8a\xfd\xa8\x11/@\\\xe0{`@\x80,@W\x89\x15\xfd\xee`(@\xe5\xe6\xec\xcd\xd4\xb9*@9\xb0\xa0w^6(@\xcar\xdc\xa0>\xc5.@\x9f\x05:\xc3B\x1c&@\xcf\x1aXF\xc0\xb81@\xbf\xdf\xab\xfb\x90U/@[xQ\x98\x07\xb3%@J:E\x06\xa8-0@\xafi\x02\xb3\x1b`1@\x08\x18\xc7\x85f\xbf.@\x13\x80aW\x1f\xd8-@!a\xb1\x12Iz-@\xc8\xdc\xc0\x95\x11\xa1-@o\xa9\rt\xdd\x99/@I\x88}(9\xa2/@\xd6k\x87Zn\xbc-@\xcd\x06\xe1\xf7J\xb3&@\xef\xac%\x8d<\xe3.@\x0f\xdf\xc0\xd6:|(@]u\xbeZ\xf5b(@\xb0\x1a&\xdao\xff,@\x17mz\rp\x19/@\x18W\xffY\xd39/@\xbc\x1b\xb7\xcaG-/@\x98(\x0c-\x87\xec0@\x1a\xcdR\xbbq\x93-@\xebe\x14\n\x86\x19/@\xf4y\x10\xb7T3)@?@\xeb\'\x0c#&@;\xa5\x8c\x95H\xae%@\xf0E\xa4\x8c\xa8D,@gG\x9d\xde`\xe8&@:}[8F8%@\xb7\xb1\x9d6\x05+1@C=\xc1\x1a\x1c\xeb0@\x95\xbdm\xe6\t\xff.@OJjQ-\xad%@\x83\xbeA")\r0@R5\xb7\r\xc0\x03*@\xe7\x9d\xa7,\xd4v-@\'\xd7\x92\x01\x9b\xaf-@\x1d\xb3\xfd\x84m\x0e1@\x03\xfe\xf1\x94\x90\x06/@w\xa9\xb7\xc1Y~.@3sy\x1c\xb8g-@P~AP\x12\xd3,@\x9d\xba\xa3p2]-@\xcc\xb0o\x17,V/@\x9a\xe9\xae\x13\xa5\xd2(@\xb3\x94L\x1aJ\xaf+@AM>\xde$\xe8-@\xfa\xf3\xed\xd7\xa9).@\xfaoF\xd4\x0f\xa7&@\xe8\x8c\xe1\xa1$\xd8,@I\xab\x83\xde\xfb\xdb,@\x8a\xfe\xbb\r\xad].@\xcd\xec\x96U\xd88-@\xbb\x86m\x08\xf4\x8f-@\x86\x04N LY*@A\xf1\xbbW#+(@\x0b\xcf\x06\xa3\xe9h+@%\xc9\xa6\xf19\xfc+@\xf1\xdd\xf0O\x07\x1c1@7\xd3^\xd9\xed\x810@\xdcy\xac\xec\xf6\x8d&@C\xb5\x19\xa8*b/@\x95Z<\xe2\x1b\xf9-@\xf0^\xfd\xd0\xc9\xd3,@\xde\x9a\xcd\x97|h+@S\x97\x94\xe9\x1fk&@\xbekH\xae\xf5t,@i1\n\x8e820@c\xb7\xed\xd7W\xbd+@P\x8d\'Ek\xfc,@\x99I\xc6\xef7\x062@\xa3\xd2\xd6"\xb7"(@m\xca<\xa5g2.@I"H:\x16V(@^\xadQg\xe7l(@\xfb\xee\x82\xd5\x17>2@\xf6\xca\xdfi\xb8\xf6+@i\xf3#\xf8#\xbf-@\xd2\xaf;/2\x0f*@\x15\xee%6\x802%@Z\xdaT\xe7\xa9U(@\x9dz4\xa2\x1cv0@\xf5\xb4\x8a<\xca1,@B\xf8F\xe9\xc1i(@\xc8\x0f\x15\xb7\xf0X3@\x86]\xd7\x93\xeb\xbd-@\xad\xe9s\x12\xf1\xb3,@\xaao\xd4\x0f\x94&)@\xe8*\x0f\xf2\x13\xa2\'@\xae\xae\xa3\xa8\xd5\xef(@\x9b\xc2\xa1s\xe5\xaa&@\xcd\xb5I\xb5\xb1k1@\x83\x89S\xd0\x8b\xcb.@\xd6\xcd\\V\xb9;,@O\xb4\xd8\x1fz21@L\xa1\x9b4\x0f\xd0.@\xd2\n(/\xd8\xe9+@\xe1\xaf\x11[M-1@\xb3=\xd6\xe1\x86G)@=O/\xc3\xedo/@\xeb\xb8\xe6\x1c_\xe00@H}\xd9\n\xf6a&@\x81[\xeb\x98}\xe02@\xbc\xe3s\xd5[\xb6,@\xd4\xea\x99 \xf6s,@\xabw\x99\xb0\xd8\x89,@c\xc4\xfc\xb1FQ0@\xe0\x81G\xb5q\xf1,@*\xef:\xe9\xce\xeb-@MJ\x10\xfd\xab\x86,@"W*\x97\xa4\xc30@\xc7\x81\xc2\xc9`\xb60@5\xbd\xdf\xe7\xbb\x15)@\x1a\xfc\xf5\x04\xb7p*@\x04F9\x893\xc6\'@7\x90\xb7}\x7ff,@\xc8<z \xf9\x02*@\x19\xac\x83q\xb1{,@!\xad\'\xd7\x8771@\x15\xc7\x83V\xe5\x0f/@\x1efb\t\x15\xbd%@\xef\xba\xc2\xf9:\x96-@\x89aV\xb0\x11n*@&IV\x14\x97\xee-@D\x00\xa4\xa0\xea\x180@\xfe\x1eq/",&@\xe1\x0b\xcf\xd7\xb1\x8e,@\xf6\xc3\x87\x99_\x1b)@\x96\xc9\x11(\xea`1@\x89]\x7f\x8b5\x12&@\xfcp\xaa\xf7\x05\xe2%@\xf0\x8f\x1f\x1aAn-@\xdcY!c\xbc\xe60@|\x82\tn\x1c;,@\x96\x845G\xcb\xde1@\x8fY\xc0G\x02\x00(@\x16\xf9R\xa6\xf2\xc70@\x85wM\xb1~\x8f-@\xc9\'\xe544\xa40@\xc0\xebX\xe1|\x010@\xe5Eb\xa2\x03\xf2(@\x9f;\xdd\xb6f\xf7\'@\x90\x98s\x86j\xf9(@\xdb\xb3\x08\x9b8\x94/@\xcd\x94\xa1\xa7\xac\xc8,@\x11\xfe{\x83\x0fy%@\x81\x8a\x16\xe9I60@\x16\xbc\xc0\xe8y\x97&@U\xda)\x1d\xbcU1@\xcfj1\xa3\x9e\x93-@q}R\xcf\xda\xf8(@W\xb7\x12[p7-@\xa1\x83\x84\xcb\x7f\xca0@\xc8^\xd23-u%@\x19F\xe3\x8a\xe3\xbb-@\xff*\xbf\x04\x01\xe8%@\xde\xb4\xd02@\x91.@\x9bY\x07>\xado.@8\xb4\xec\xa1m\xfc\'@\xd6\xa5m\xed\xf66*@G2\x18d]\xc8+@\xd1\xb1\xf8D\x06\xbb-@\x81M\xb2\xd2\x13x-@\xee\x8c\xb3\xf5\x83k0@\x7f\x97\x91\x9f\xdf\x9b/@\xd8\xf7\x8e\x9e3\xd4+@\x87j\x98\x9a\xf2\xe4+@\xa95\xd4\x16\xf6\x9b/@\'c\x03\x00k\x82-@\x1a\x9di\x832\xfa/@\xf4\x92\x15\xb4.\xa7%@\xaf\xda\xcc]\x89\x15&@F\xae\x9e\xc6#\xdb+@f\x82Y*M\x85%@\xd6>\x11\xe4R\x8b*@q\x9c0\xded;/@\x04/+\x88e\xd1.@4\xef(\x0e\x80\xdb1@{\xb0M\xb5{\x9f%@\x170\xd3\xbc\xc7$*@e\t\xc184\x08(@\xb9\x96\xa2\xe7\xbf\x93(@\xef\xb4\x8dj\xe0\xbf1@\xe5\x04\xae\xcc0\xa4-@\xc54\xc4d\xa60%@\xe8}\x97\' \xa20@\x861\xa0\xa8P\xef0@zzGi\x9a\x07/@\xe0p>%\xa2\xdb-@\xf3\xe6\n\xd9"\x8e0@f3;\xd8\x87\x00-@\x0cgR\x98~\xd8(@\x1d\xf9k\x8e\n\xd7-@\xea\xbc\xb2L\x12\xdf0@\xb5.\x81E\xa9p1@O!(T\xb6{\'@\xb5\x90\xf2jgj,@\xb6\x1eCpX\xde*@\x7fs\xb2\xac\xcc\xb9-@\x0fz\xce\x8d\x1fX)@\x89\xbee\xfcY\xbb&@iGm\xaf\x0c\t.@\x93\xaf6\xa80\xa1)@3\x91O9AT\'@(o\x0bO\xe5\xea&@\xc1S\xebl\xa3:-@\x05\x80\x8a\xaa\x02\x11&@\xf9;\xab7t\xb2-@\x15\xd9,p\x96\x17-@,\x9c\xffj\xc1!(@\xe3|\x00@`\\*@\xb4\x97)oMx(@\xdd\xc3\xcecJ2&@\x17X9j\xb1\xed6@J\x84A\xae\x9b\x18&@\xa9\xc4\xfb\x88\x8d\x031@\xc1\xb9.L\xcb\xb51@_\xd2)\xfc\x00\xee)@w\x8d\xa1]\x0fM-@\xc9\x17\xe3r\xfd\x001@\xcb\xbd\xfc\xde:\xf0.@}p\xfc\x908\x95.@\xec\x8c\x8f\x8d\xb8\xe9.@\x0fj$\x1d^\xca%@\x89F\x8270-&@N\xeb\xf8\xe8\x85c&@\x0b\x88^\xa5\x7f}.@sB\xd3\'\xaa\xeb(@\x147^\xcarR\'@\x88K\x9d \xba,+@%\x87s\xda\xbd\xaf\'@t_F\xb4v\x17/@V\x86\x9fq\xd0\xad0@"\xbc^\xaf\xc8\x8f&@\xdb\xcf\xbf\xc5\x03\x9a/@W\x85\xea\x02;\xa61@V\xc6+\x1d\xbe\xbd)@`\x03i\xb0\xba\x98-@]\t\x89z.\xb6,@\x9b\xe7\xa1\x17\xbe\xd4.@\xd0\x91\xee\xc2 ,-@\xa3\xb9\xf4\xb3\x9e\xb9,@fB%G\xc6\x84)@Uh\x96_\x92\x14,@\xf5lt\x88\x12\x05\'@\xc8\x97\x1a|5\xf8+@W\xf6aF\x9a\xc8)@>\xfd\xcc\x9e\xb4~&@\x1b\xafl\x10\xe8)-@\x88\x8cR\t\xe1\xf7,@h\xdcc=[w.@t\x90\xbbM\x07\x990@v\x8bb\xe0&\n\'@\xa6#\xe2]\xb7N\'@!\x1a\xe6\xc1wa-@6\xa8\x9c\x88,\xa7.@\x1c))\xc3\xf5\xe0\'@CC\xaf\t\xbe\xff%@\x0cS\x8cEH\x00&@\xf6\xc3\xbb\xa4\xffs-@@C\xe1\x96T\xa10@\x96\xd9\xc3\x04\xda\x9f%@A\x01\x9a8mk(@\xc5\xc2\xde\xc9\xc4j-@\xaf\xdf+=\xea\x80%@\x9bt\x9c\x9a\xec\xa5)@\xfd\xe0\x9cDQ\xd1.@}\x1c\x06\xac\x9av(@\xe5"I\xa5Z\xc60@\xf8\xef\x8b\xa7=\x91,@]]\xf4lu*\'@]B\x1c}\x01$/@\xf72\x9cw\x04\xd0%@\xa0\xfe\x1a\xf2h\xac&@\xa4\x17\xfcBP\xcd&@[(!\xa8%\xc3*@\x89S>-\xd5\xc6.@\x8d\x13\n\xe3\xd2\xd0&@\xf7\x96\xefa\xb0\xe70@\xd52\nX\xd7?\'@Xt\xef!\xa9\xcc*@\xf5QRW\xb1\xf7&@\x07A\xb1^\xe1\xc6+@\xea\x07\xfb\x15d\xa1&@\xa7\xa4K\x99\xe3\xdb-@\x8e0\xf1\x82\x8e60@(7\xe2\xa9\x88\x9d\'@\xca\x85IV\x84g-@\xfc\x1b\x05\xb6\x1b6/@\xe9\xa2\xf47\x18\x9e)@s\t\xad1\xbb\xef*@-\xa7~\xc8\xb8\xeb0@!1[{\xe1\xab\'@\xed\xc4\xa5\x1f\xed\x7f&@\xe4I\x9f\x9eV\xc4&@\x9c\xa6p\x87\x8aM&@(\xad\x0c\n\x8e8(@\xf5c\x88\x91\xdc\xa2&@ \xddB5\xf4-)@\x8d\xd4\xb9x\x90F1@\xe6?\xae\xedL\xed(@\x19\xff\x9d@\xf7\x85)@\xf9\xff6B\xfc\xae&@\xc8\xe2\xcb)\xb8\xaa0@\x11lM=\xa1\xc5,@t\xb6Y\xf2\xb3\xa4%@$\xf1,\xf1\x08o\'@\x05\xa8\xbd\xf0\xb2\xbd(@\xc7\xcb!&\x8aQ-@\x15\x99\xa5z\x8d\x1d+@\xa6\x9b\xc4\xb5\xfa\xad)@=(\xd6\xf2\x8c-&@\xe3\xd4:\xe2\xbc\xad%@\x9cV2\xf1\x1d\xb1&@n\xf4\x8c\t\xe5,)@Z?\xda,\x82\x1e*@\xfd\x7f)?\x145+@I\xf6\xb1\x8f\x82\xb10@B\x89\xd5\xf4\xdb\x92.@\x7f\'\xd2\xf74\xb0+@\xaf\xc7\x13\xd8\x8e\x92\'@\x1ey\x96\xee\xf8n-@uOEQ\x97\xa4,@u\xb4\x05\x1b\xe3\xc9&@\x19/|\xe5?\x85(@\x91k\xc9\xdb%\x9b7@S\x0b\xb5#+\xc5&@\x06\xebV\x97\xb1\x98&@\x8ea-\xf2x*1@MHS\x01\xc4\x8f0@\x02e\n\x04=\x98&@m(\x94\xf9\x1e-)@8\x95\x16\xe3T~0@\x9ag1\xfc\xd7\x1f2@\xc9\x98\x05\x9b\x13\xab(@[V\x87\xe6\xd3\xd80@\x16/\xad\xb8#\x03.@\xa2\xb9\xf7Kb\xff&@x\x19\x878\x92\xa70@GJG\x07\x8fu-@O\xd3^"\xcc\x1f1@\xc6\x0bFb\xe4\xa7-@\x94\x98\x14H\xd5\xe7-@?\xf1\xac\x98\t\x13(@\x15\x8b\x1f-\x8ey-@\xbe\xea\xdd~\x1e\xc7(@\x9b\xcf~\t\xd0o*@\xba\xe5)05\xbb)@\xe7\'y=!N3@}H~\xdaK\xe9(@c\xc1\xae\xba\xd8x&@\r\x01\xe9\x87T\xda*@x\x14D\x05\xaf)(@\x8f\xcf\xd0\xce\xb2)-@\x93\xb1\x18\xbf\xa221@{>\xad\xfe\xdd\xaf0@\x16,\xedqC\x9c&@\xa3!\xcay\x85%+@OD\xe8\x96\x95\xad-@\xfe;\x10\xdf\xcb\x1e-@6\xdb\xde\x84h\xf1(@\x0c\xd1\x17{\x18\x990@\xbd/\xb1\xa8\x15e&@B\x9a\xb5\xc5\x7f\x15-@\x05\xd4\xde\xca\x02\xb0/@\xa6\xa9\xbd\x808[3@~\xa4F\x1eS\xa3,@\xac\xa7\x15\xf9\r9-@\x1a|}r\xae\x1c+@\xafB\xdc60J&@x\xd4\x94S\x00\x140@\xe99\x9b$\'+.@\xa1\x99c\x99G\x870@.\x1e\xd9\xbdl\xf8,@-\xdf\xcf\xd4D\xc0&@\xc8\x01\x1cm\xe2z.@\xaf\x9a-4\xc8\x031@\x17\xeeY\xd3p\x1c&@r\xdc\x8a\xe3g\x8d*@\x01\xf4\x856\xb0\xd7-@\xb3:\x8eG\x85]+@\xf5\x01\x83\xea\x08L+@r\xd4\x99Tk\x960@\x1cgF\x7f"i.@\x0e\xea\xac\xd5\xdb>)@@mK5\xbb\x021@\xd07\x96ex\xfe\'@J\x8cCQ8f,@\x88q\xef\xe5\t\x811@\xfc8>s\x96\x8d&@fh\x0fk\x9f\x920@s.\xdd0o\x021@\x95*\xa5?\x1fF\'@\r>\x9c(5))@\x84\x07\x8dH-\x9a\'@\xff\x14\x01Y\xd3\x16-@\x88%\xc8*\\L1@\xcedi\x9e\xd2]1@j\xb9D\xa1\x97#1@\xa6i\tg\x99\x93\'@\xfb\x12\xbc\xa5\x13\xf50@D\xea\xf8,\xd1\xb0\'@_\xa0\x9f7\x02\n3@U\x12uj\xb9\xa8\'@\xaa\xb3\x84b\xde\xee0@W\x1fx#\xfb\xf61@\xd0\xcd2\x06\x92\x8c(@\xcf\xc8\x8c\x8e\x07\x10-@n\x007U\x03=+@\xb2\xe9\xe9\x83\x0e\x9f1@\xc6&\x10\xf1\xb8%)@\xa00\xb5\x87*b.@\xb3\xfc #\x86\xf6*@\x17p\x8e\x94\xbf\xf8\'@@KN\x84\xb9\xbe&@K\xa7\x82\xc1:\x9f2@\xae\xbe>\xeb\xb0\xc5\'@\xa9\x02\xd7\x91\xe4\x83.@\x83Q\x0c8\xe3\xdb&@Y(\xc4\x92K\x05)@\x97\xdf\xc7\xa7\x86|,@\x8f\x02\xab\xaf\x88\xb5-@\xd7iiF?$\'@\x1e\x19\xcb"\xbe\x08+@[\x1a\xae\xa7\xbb\xe9-@\x15/\xbf\x8c!]*@\x86\xee\xc4\xa4\xf5\x01-@\xbca\xa63\x93\xc6\'@\xe9\xbf\xfaA8\xf7(@Ii-0\xfe\xef-@<t\x85U\xd0B+@\x1d\x1f\xce_v.*@@\xb1\xd3\xf9C1-@ZZ\xb6\x10\x08A-@\xd4.\x88\xa1>\xa30@\xe8\xa4\xfe\xc2\x86\xe8)@\xbd\x8b\x1e\x02\xdd\x17,@4wz0I\x1d,@n\xc4\x0b\xc8\xf0\x84%@F\xd3\x08\xb8\xefv,@zV\x1d\xcf\x0b\x95*@|\xd5[\x1d,\xb40@\'\x0bR_m\x88-@\xe9Ol\xf4\xcb\xea-@\x9d\x11\xf8xI\xf2\'@0q\x81&\xfe80@\xf3\xb7\x9a\x83\xed\x9b\'@\x9e\x01\x87\x8e\x1d\xdd3@\xfc\xec\xc0$\xf4\x04+@\xa8g\x085\xde\xa3-@\xdea8*\xac\xec-@\n\xf0\xa9\xc5\xeb\xa3-@\x10*\x84\x19k\xf0\'@<\x0c\xb0{tB\'@\x1c`v<hT*@\xf5\x87]<\xf6\xa2\'@p\xaf\xf9\xab\xdd]\'@T\xfc\x1e\x9d\x8b\xb3(@@\\\x97\xc1Y\xb00@\xe9\xcf\x03\xfe\x02\x90-@\xbb\xf7\x1d\x8d\xe4\x9c0@\xb0\xf5\x82\x1aR\x18\'@\x83Q\xa6\xb3\xd0\xe7%@?\xec\xcbZM\x1d+@\xfa\xa3?c\x1bQ)@\\\xcc\x1coA\xb60@\x97j\xf6\xabGm-@Q\xa7\xaf\x83\xc8B2@C\xe5|\xecd\x1d/@U\xa0\x88\xef\x00\xab*@2\xf9\x81#;\xfc0@\x84y\xb5L\xf2K2@\xbb\x05\xe8\x8f\xe6z-@\x14\x9b\x1c\x87\xf6\x14.@ 21g1}-@\xd2:*\xd1r\xb71@\xf97\xaa9\xb6G+@\x1f%G\xa8\x9c6\'@_\xd3r\xa6&7.@_\xc2\x13\xfe\xc1\x18\'@\xb6\xa4\x8bM\x81\x93\'@\xef\x1c\x9c\xfa\xa0\xcf)@\xbd\xe3\xd4\x14G\xdb)@9WBr\xaa\x99-@\xec\x19\x91f\xb2\xd1(@Nz\x06\x1bH((@\x97\xf7\x1fq\xf1\xe03@\xdd?\x0e^X\x1d7@\xe6c5bE!.@\\?K\xce\x8eN)@\x07"\xf6>\x8cg+@\xd5}G!,\x9f\'@\x01]E\x0f\x8f\xb8-@\xe2)\x88\x1ei\xc3%@\x1bl\xa0\x96V\xeb-@\xa3\xb11\xd0x\xe90@\xde\xa9Q\xb1\x1c"\'@\x97p[\xbdS`)@\xdf\xc1z\xe3wm)@fS5\xe7|\x12(@\xc8w\xecFP~/@\x7f\xeb\xa2d\xd3\xeb1@\xb8\xbf\xef\x83\x9e!0@\x0b\xda\xea\x96[\xe7(@>\xa4\xba\x87@(&@w\xc0j5\x16\xfa%@\x00\xca\xed\xc6\x88\x0c)@\x9d\xbe\xbc\x90\xa2\x9e)@\x0bA2\x08\xe1\x8f-@\xd3\x0b\x86c\xedn\'@\xde\x98\xc8$\x8f\xa8-@ZU1\x95m5(@\x9d\xd53\\\x19\xa3-@\x1c\xd4\x8e2\xc2\xc9(@(\x17\xefm\xf7\xb7-@s\xfa\x03\x83\x95\xb8/@\xca\xe2$\xbbxR\'@aG\xed)\xb5\xe40@\xd2\xdc[#\xd4\x06.@er\'D\x87\xd8(@\xfb%\nxY\x98(@8I\xfbr\x81+)@\xda\x9d\x0e\xa1\xf13.@\x84\xc1\xaa\xe6j\xe6+@\xb1\xce\x0c\xebz\xc9\'@ID\x81H;\x7f*@3Q\xc2x8\xa7(@\xb6\xec\xce\xd9a\x9b/@w[p\xccH\x81(@sB\xe49\x88\xea%@\x03G:\x8ft\xd3%@f!R\xb5.\x1f-@\x89\xb3\x0bBL\xe50@\x1a\xdc\x84\x1ae7)@\'=\x8b\xf6\xe0S-@\x94\xdbj\xc3\x15\xd6-@bX9T\x12Q0@\xe6\x8c\x9fEh\xd60@BHR\x8c\x0c".@\xdb\xe8\xdcP \xef-@w\xf7\xb8\xe2\xfb\x97(@\xa3#\x06-\xe63-@\x9f\xc2&j\xba\xc3.@f"\xdb]KM.@+\xf1\x88\xaa\xe6\xbe-@Ug\x124\xc7})@\x99\xe7$\xbf\xcd#7@\xbc\xc9vK-\xa7%@E\xc9\xd6\x12\\\x80-@?\xf5\xb8R!\xda-@WT\xda\xda\x8c\xed0@\xa3N\'9\x0f\t1@\t\x9f\x90\x81\x10\x92\'@\x13\x13\x9c\xe0\xab\xb9%@\xa3\xdd\xf1/\x189-@\xa2G\x0f(,\x0b-@\xa8\x8c\\_\xd5\x070@\x88\xa7\x01l\xf9b.@\xbc9S\x84\x14\xb7(@\x99\xf4e\xb3\x80\xa3)@aU~NA\x84*@\xb5\xff\x83\x90\xc9\xf2%@0\x82\xa9\xe9\xce\xcb(@&r\xf6\x9a\xe6\xe41@\xb13\x16\xe5\x9b\xa0-@^\x9b.\xaae\xe9-@\xbf\x07\xe8\x01\x04\xff,@\xf6d\xbc,)\xb7,@\x84\x92Y\x9f\xeb\xa0,@\xc4\xc1\x1f\x06\x7f\xec-@\x8e\x9b\xb4\xa2\xe8\xa1(@B\xdb\x9c_\x8c+/@\xecM/tAc*@\xca\x9e\x16\x14\xc8\xa2-@\'\xe9d=g\xfc/@\xf1\xb2\xd3\xe6/\x7f(@\xf4\xfdLJ\x01\xda,@\xe6\xf7\x97\xaa\x1f\t&@\xba{\x97\xfbZ2%@\x16\x10vx*\x02.@p\x9c;2\x92\xec-@\xb8f\xf5\x182\x9d-@\x85\xdb\x8a\xa7R\xa01@\xb0\xfdG\xc9\x19H(@\x14\x9cZ\x1f\x0f37@\\\x96b+\xcf\xc7*@1r\xe7\ru\xe3+@R\x9e\x11;\xea\xca0@@\xfa@\xbc%\x83+@\xdd\xda\x9c4c\x92*@\x02"NZkO)@\xc5T\x8b<\xd0[0@/-\xad\xb1\x1e\x03(@\xd4\x87O\xe9\x9e\xbd*@\xb2\x12\xec\xf9W;,@\x07\xbe\x88_VC)@?]E\x7f\xa4e2@U\x87#L\x10\xc5-@\x1a\xd9\x84\x13\xa1\xfb(@\x87\x8bp\xd0\xd2\xfe%@\xe4O*>\xe7\xcf+@\xc2v\xb5D\n4)@P\x12G\x07\xeb\xbf0@\x9e\xc2\xe2e\xc1\xae0@#nI\xac3}&@\x8b\xd4sP_\xb70@\x9c\xd0\xdfw\x8d\x08(@r\xacm\xb4\x9bG/@4\xd2\x83-\x9b\xd3(@\x1c\xbc\x13\xd0}*+@!\x9eV]\x12\xa3)@1\x1b\x0f\x0b1\x9b(@\xae\x0c_\xdbv\x14)@-\xff\xbf^\x9c\xa5-@\xd9\x0fr\xb2\xbc\x9c4@\xbf\xb3\xa8\xee\xcb\xbe+@\xc5;\xfc\x99\xed\xaa+@\xe5\xe6\xf4#\x98\xe7+@\xd4}G7\xaf\xf94@\xae\xda\xa8\xd6\xfb\x9b(@\xe5\x95\x15\xc9\x06q-@c\xd9\x80q\xc8\xa4&@RT\xa5\xfc8K(@\xb0F\x85\x13\x8a\xee)@>\x13\xcf\x87\'\x9a\'@\xc1I\nS\x1300@\x8f}7\xa25\xd8,@~\xdf\x8bC.\xe81@\xac6&\x01DT-@+\x14L\xfb?S(@\x19\x1346N\x80-@,\xd5&\xffd\x16\'@\xc9\xb0c\x89\xd8S,@\x92\xb5\xa8\x99%\xa0,@.\x9e\xdfM\x98\xd3%@\xbb\xf2\xbc\xcc;\xf2-@ \xa2\xf5\x7f\x10\xdc1@J\xd8\xf6LV\xf7%@\xfe\xe8s\xc1\xb9\xe80@\xb5\x98K\xb4\x1a31@n\x82\xed\xc2\xca\x9e2@\xd5*\x0b\xbc[q&@\xfdQp\xabR\xe4%@Q\xbb\x16\xa2\xdd\x9e0@i\xd8~\xbb "1@3\xd2\xd2\xdb\xf0\xfb%@E \xcec~\xe50@$4\x17\x9d\xbd-,@\xce,\xa7\x18\x17$)@Y2}P\xbe\xd64@\xb7\xf0\x1a\xa5H\xae0@\xb1\x82\xc8\x05\x8f\x12,@\xbc\x7f;\xf1\xb1?*@.\xfb\xea\xfc{w-@\xf8\xd3?XY\xc9/@\xff\xd31\xf4\xaeL(@\xb1\xa9\xa5U\x1b\xc6,@\xe0\x98\x90\xa5\xe96.@\xf2,\xd0\xf5\xe6\xba%@\xfe\x1d[\x97\tR(@5\x0c\xf5q\x9e32@\xa2\x12\xb6\xf0\xc0\xe6*@\x96\xf2\x7f\xc7a\x19)@\xf8\xa1\xad\x05X\x85(@%x\xd2\xaf\x8d<&@\x12C\x96\x0c\xdb\xd8\'@\xb8\xab\x91\x8b\xd5\xc4%@\x9d\x8d\xcb\tNq/@z\xc3\xd6\x1bP\x95+@\x83o\xd7\x7f\xd231@\xd0\xe8\x84\x08\x15\xf2(@\x03zc\xee\xb8/1@\xdb\xa6\x81\xa9\xab"-@|\xda\xdd{\xcb\x8d(@\x92\x82\xeb\xcdy;(@X\x8dt\xf0\xfa\xed)@\x9e\x00,\xc6F\xd9%@$T\x8c\xe6\x89\xbd&@\x88y\xb4F\xd0\xc6-@\xfdlb\x94\xbec0@\xb7\xe6\xd7Y\xcd\xd5/@&\x8c \xcc\xcf\x9a.@\xe8\xf9\x84\xbc~u,@\xd6e\xda\xb4\x00\xeb*@>\xdf\xf5jp\xc5+@\x90\x86MXei(@\xa6\xb1G!\xbaG(@\x88\xd2\xb8\xcey\x92-@O\xdd/I\x8d\x9b/@\x8dd,\xadmQ/@g\x13\xf6\x92\x11\x1a-@\xe1\xe3t\xcf\x08\x0f+@\xf0\xcf\xa8\xaa\xd1p-@c\xca\xe9\x84\xb1W(@\x12\x9dZ\x12\xe2\x04&@\xf7MyEx\xa9/@2\xc8\x8by(\xeb+@\xec\xb2\xbcE\x0e\x04*@`\xbcRCn%0@,g\x9f\xcf\xaf\xff\'@\xc8\xdd\x90AY\xac\'@\xab\x7fQ\x8d\xbdA0@\xd47\xde.8W.@\x00\x17}\xa8Eb(@\xb7 7R\x1eh(@\x9bH\x87N"\x12(@9\xb7\xe5\xc1\xa7-1@2\x9d\x0cr\r|\'@\x82E\x8e\x83\xab\x19)@\x83\x9d\x98&\xea\xab-@\x1c\xdd,Q3\xc3-@\xe7\xa7\xa9\x1fP\x13&@\t\x88~\xa3H\x8c(@fa\x9d\xb49\x1e0@\xab\xc6\x00R%\xb1+@\xd1\x85oE|\x86.@\x19V\x8b\x18&\x9a-@\xfcz\xa8\xf7r\xb9(@Nd[\x9b\xdf\x07)@\x95\x13\xef\x18\x1aj1@A\x16\x83QAE(@\x12\xec\xa0\x9d \xbe0@\xc3\x01\xec\x19\xa4M-@\xfb\x17~\xe62\xb50@\xf76;I\xbf\x12&@\x84\x9c?q\xddp(@s\x9b[\xaf\x16g&@5R\xe6P\xea\x0f)@\xfb\xa5G\xb2\xe3_)@\x1c\xc32\x1d\x92X&@\xdf\x80\xbb\x0e\x86-0@K|<\xf2\xe70-@\xdeF\x88\xcf\xbb\xc8,@\xcb\xa7\x9e\xe2\xc9\x821@|:\x9d\xf1\x89=0@\xb0Lt\xdf\xf9B)@C\xdb\xc9\xddf\xc1&@$\xd9\x90\x10I\xe37@{\x1c\x9c\xd6\xb9G/@\xa1B\xb2\xf2\x81\xcb(@\x8a\x1f\xe6%o\xee/@\xbf\xe7\xae\x87\x01\xb7,@\xf6\xc6\xdd\x93\x0b\r0@\x11\x159\x1eu\xa5*@\x89CW\x066\xf6-@6\xa1\xb0-$\xa2,@;\xf2m\xd8R\xf8+@{\xdd\x9c`\xd2\xf2,@\xe5v\x13?\xe1\xfe%@\x12\xeb\x82\xa2\xaa?0@yj\x87y\tx)@u\xa2.\xb9\xda\xf4,@\xfa\xf6b\x88k\xf4-@\xef\xddhu;\x8e,@\x9f ,\xfc\xb0\x84(@\xa4\x89\x13\xf7\xd5\xe8%@|\xe7\t\x1b\xb8\xcc+@\x0b_\xa6u\xd8\x0c0@\xf7\xae\xf4N\xd4\xdf(@E\x08\xa8}\xd8\x01*@\x91\x8d/\xbd\x8f\xea0@Z\x0e\xfd\xe3\xff\xd8.@\xcbIM\x91V\xb7,@f\xc4 \xbd\xd1\t0@n<4\x0e\x95s1@\xce\xe3\x90\xa6\xfd\xb7(@\xf9\x8c\x19\xed\x88\xf0.@\xf82\xcb\xbb\x00\xe5-@\x15\x1a"\x83gq&@\xa0\xe6\xe3\xaa\x7f9)@\xfc\xb0t\x8f\x19l\'@Z\xcc]R\xbd\xee.@\x99\x91i\xeb\x92V.@\xbfTGXx\xf8)@Zr\x01:\x00\x9c.@\x08\xcc$\xeaQ\x97.@\x99)\xd1\x86\x1ab-@\xe6\xd8\xbao\xe0`-@X\x97d\x06\x1aj)@\xb7\x125r\x9c-&@\xaen\xba\xcfJU(@\x94\xe2vWc\x11/@\x17\x9eV\xa5E\\(@\xd2\x90\xaaL\xe6\x17/@Ot\xd9vd\xb3*@\xdec\xfe\x01\xc1&&@\x1bK\xb6\x19\xb6\xe3,@\x1f\xc6\x9e\x7f\xe0\xa2%@g\x17jPP .@\xc52\x01\xdc^\x1e+@\x90\xcbh\xb2"\x12-@\xed:\xc8(!\xc30@\xca\x8c}\xb8}\x7f.@x=NNE\xaa,@\xd4\xafd\x9a\xf2\x9e1@+\x1b}3o\xd0.@g*\x08\xd9\xa2w%@\x93\x17\x9aZ\xdcs-@\xf89w\xd8\xcc\x08-@Y\xec\x80v\xab\xc6*@\r`!\xf5v\x9e%@\x93\x80\xeb\x00\x02\'0@\xf2\xef\xc1\xc2\xf4*(@aX\xccF"4/@XY\xa6\xb1\xd5d/@\xfaQ0\x98n\xd0\'@\r\xf15\xef\xba\xa7(@\xfeh\xbb\x05\x97(7@\xa9y\xa2\x05\x83_(@C[s\xa2G\xe7.@\x00\xb9\x97|\xabj(@\xd1g\xe0\xcd.w&@+\t[\x1e\x10\xfb.@\xfa\x9a\xe4m\xe8\x1f.@\x95YB!\x14}-@E\xd9\xb9\x06$g.@"\x80it \x92.@\xab?\x9b\xc4\x84\xab.@\xd2\xef\xa3\xf7\x08\x0c*@\xb6\x86h\xe9\n4,@t\xc0\x14\xff8[(@\xf2x\xae\x84uv%@2\x9ccf\x91 &@\x93\xcb\xe2#Y_\'@r\xf6\x0b\x90aD(@\x88\x88\x8e\xe0Ld(@\xdf\x9d\x81/5S\'@f\xc2\xf4\x8e\x98h(@\x84\xff\xe8f\xd1\xb3(@2Xp\x16\x93|\'@\xda\xb9\xd86\xfa&-@\xe6(\xef\n\x11R/@-\xd2\xa7\x9e6\xe4&@\xc2\xea\xd8\xe6\rn6@\xe4D\xdd\x11-\xad-@\x86\xb5\x8f.\t\xe12@).\xad\xeb\x88b/@r+L\x99_\x8a1@r\x03\x82t=\x14.@V\xf2e\xc1\xed\xa6&@z\xf9\xc8\xbb\xe5i.@\xeb\x9e\x80yNS0@\'\xf8\x83\xf4\xf3\x19.@\n\xfbUj\xf8\x9b&@rl\xca\xe27p,@\x12\x1e\x16*OU)@\x155\xd5\xa7\xcb\xab,@\t/j\xcc]\xec-@\xb2D6\xa8d\xd8/@{\xa0\xe4\x94o\xff/@\x96\x18\x02\xc3\xber,@\xd4V\xf4\x1f\x07\xca)@\xe0\xc3\xfb_\x87}-@\xea\xe48\x1a\xa0\xe4)@\x15\x10\xc7\x1dG`1@\x9a\xe9\xbdg\x10\xff(@\xeeF\xb7\xfc\xe2\xde7@\xee&\xa9*V\xf2.@\xe9\x1d\\\xe2\xcd\xad,@\x18\xed\xde\x8a&\xef%@\xc5^\x84\xd0\xdc\xad,@U\xa0i~\xf7\xd1.@\xdb\\j-y\xca&@?\x89\xdcZ\xba9,@\x97\x84\xfc\xe7\x88F(@\xcay\xc0\n~$&@\xacf\xeb\xa8\x91P(@\xa4\xc7tYt@(@ig\xa7\xb6m\x04-@\xf5s\x9c\xe7\xf1\x19-@\xdf\xe2\xa1\x0e\x13g\'@C\x18P\xcc\x04>(@\xc1u\xdf\x96\xf3t.@\xac\xd0\xf0C\xdd\xa2(@\xe9\xde\xcc4Sa1@\xa4\xb3\xb2\xfb\xe7Y(@Z5\xe6\x04\x87g0@\xb1\xbc\xbc\xd76\x7f(@\xc6R\xb7\xfcq\x97,@!e\xc8\x99Eb(@\xec%\x00S\x80\xb0.@\xbc\x00Q\xec\xbf2/@\xebd+O\xfe\xbe&@\xc1_<GM_)@\xaf-\xee\xe49].@Q\xdf\x1d\xf4u\xa4&@\xca\x94}\x1c\xd5\x9b,@EH\xc9\xcfz\x9c-@\x85+\xea3\xfe\xae&@\xbe\x88\xe0\xf7\x03e(@%\xe1\x90\xe4\xee\x9e0@\x97\xf1Z\x19s\x920@f\x95+\xf7pA0@\x88\\\x9a\x80lu0@m\x81\x05\x01\xc1\xe9&@+K\xa3=\x8a\xe4%@=\x03\xe3\xda\x9b=/@\x865\x04m\x9b\x94*@\xfd~)=v\xb1/@h\xea7*4\x8f-@(\xc9;iM\xdf(@\x9c\xc1\x849\x1e\xa91@\xc1zj(\xed\xaa-@!\xba\xb3\xb1\x10r,@g\xaa\x91lI\xb81@\xd8R\x190i\t&@cI\xde\xef\xd1U0@\x0fP\x1f=\xda/7@\xfa+A\xfe/,7@q\xfd\xbb\x8f8\x16+@uS>\xf1\xdf\x90)@\xc3L\xdb\x9bHE*@%\xcb&>\xaa7)@\x90\xfa\xa1\x1d"\x00&@4?\x89\x16\x00m-@\x1b\xd8^\xef\xb0\xe7)@\t\x89\xd3_*\xc0-@r\xbf\xce\x90\xa1\xf60@\xc6\xc2\x8a\\\x85/2@;\xe0\xd7v\x81"-@\xdboLk\xae\xd0-@:\xca\xdaV\x87&)@\xf9\x14\xae\xe7m\xb0.@\xbasX\x8d\x107)@\xaa\xae\x82&\x93\xeb0@0S\x9f\xe4\xbf\xe6/@zEt\xff`\xc9-@\xa2\x1c$\xedd84@~H\xdbU\xea\x80-@\xce$\xf4t\x9c\xf6)@f\xc9`\xde\xee\xc6%@Y\x01z\x8e\xd7\xe0%@\x14\xfd\x9cZ\xdf\x0b&@\xc9\x9b\x03\xd0/+-@LVY\x15r\xb3-@dGT\xb6\xb0\x9b)@r=!\xfd\x8b\xc2-@\x82\x90&3\xf6\xbf/@\x1dU\x17\x8co<.@\xeak\x85\x8f\x7f\xb4-@\xf5\xc0\x8e\xd8\x95+.@\xb9\x97\x9e\xf8\xc2\xef0@ Xs\\5J0@9A\x7f@A\xf01@ %\xb1\xb3\xd8g)@w\xc18\x91*;.@\x8fR\xc1@$\xff-@R\x17\xef\xe7V\xdd-@\xdf\xe4\xd10D\xbf-@}\x0b\x11\xcb\xef40@\xd9\\\xde\xdcc\xd9/@\x95U\xb0\x95\xeaS&@iN\x7f\xdd,b\'@2`\x91\x94&n-@\xdf\xe0i?\xe8\xc3,@\xa0 \xa4\x07\x8f\xd2-@v]>\xf0a\xf9,@\xc4\x00@x\xd8\x884@\x96\xfcp\x15\xe6\xf70@]]\xc4P!\x80-@P\xfb\xebF\x05\x1c.@\x16\xed\x93\x87\xfb\xc6-@\xb2m\xc5\xc4M\x06.@\x0b\xcd\xe3\x0f\xcdC2@<\xd4\x062\x1f\xf50@\'\x7f\xceE3\xbd%@\x83b\xbb\xee6f1@~\xe6\x9f\n\xdbs,@V\xb84&V\xb8)@\xe7\xc7C\xef\x04\x16&@\xfeN\xf7\x889F0@\xe7M\x80\xbc\xe7\x04.@\x15\xf45[\xde\xbe\'@\x92\xd9t]\xfa\xe5,@\x18\xfc%jV\xba,@\x1b87p\xc9t.@2U\xe6<*\xa2&@\xafuk\xd2j\xbd&@\x11\xac\xb7k\x08\xcf-@\xf6\xb2[\x90\xa3^\'@\xc7\xe5\xc0\xe2\x96\xa2-@\xc3\x03qs\x0eG(@\xde\xdc\xb66/\xc4-@\x0b\x9c\x8f0\xd06-@pQ\x9a<Mp,@\xe7\xb1\xd0J\xd0h-@C\xd2c\xbd\x05h7@\x13\xcc]\x92\xc6\xa1&@f\xccV\x9f\xb3q0@\\\xbe\x13\xc5y\xa5-@\xf2\x8d\x7f\xd5\x96C-@(\xd3J\x89\xb1\x95/@\xd1\xe4<\x01\xf9Q0@`\x8d\xec\x0c\x85\x16/@\xd74\x7fM$\xe2-@\xee?\xe4\xd6\xe8\xf8%@uR4\xbee\xd6,@n\xbc\x97\x18\x94\xa40@\xe5\xac\x8d\xe0\x15\xb9+@\x1c\xbfq\x14]X)@\x04\x157M\xfb\x011@\xd7\xfd\x00\xd2\x93\x8d1@\x81\x91\xa2\xa1\xe1[-@\xd5\x17Zi\xc4l,@\xc4x2/\xee\x05-@\xee2\xb2O\xa2F2@\x0b|F\xfe\xf8\xf10@\xfb\x0b~Y\xfa7-@\x86\xee\x9b\xd2\xf1l,@Y.\xe4|\x8e\xc3)@\xa8\xf0\xd3\xa6]S,@\xb5\xab\xc3\xd3j\xda+@jL!\xc7\xcbz(@\xc4\x18\xf2\xb2\xf2\xe1-@\x9f\xc5\xd2\xa9\xdc\xe30@\x00@\x1eG\xca\xca0@j\x9a\xf1\xfa\x08\xec-@\xa5WD\x06|\xe1-@sv\x08\xcc\x07^7@B\xb1"&\xd8k-@\xf6\xf1b=(\x98/@s\x9f%\x19\xf3\x96.@\xc4\xec\xb9\x96\xb4\xb3/@H\xf1\x03\x89e2.@3s\xce04\x97-@+36\xd8\xe26-@\x02\x916\xc8aK.@\xc3\xd7\x91\xc9\xab\xbc,@S\xea[\rJQ0@2\xbe\xd2\x01\xc6\xc9&@\x9c0\x92z\xa2\xe7+@,\xd4\xcc\xa0/\xbb0@!\x1f\xfaP(\xa4-@\xbf6n\x04i\xa1.@`\xc3\xda2\x8a\xb60@R\x9c\x84\xc5^\x1a,@9R\x01\xca\x82\x0b0@\xcb\x8e\xdce\x88\xfd6@\xa9vG\x8cs\x8c-@/\xb79\x7fEh%@\x8f}\x9f\xc9\tf,@\x0e\xfd\xf3#`*-@\x04\xf7\xd1(X\xb9,@\xf2t\xfa\xd4\xef\xf4/@\x9bju\xa3\xe4;0@\xca\xf1\x1c\xd59\x87&@\x0e\x85!7\xde\xd7,@\x9d\xdf\x9c;\xd3\xb3-@S\x07B\xda\xdb\x16-@\xa4\xf9\xceV\x06q1@E\xae\xb38\xa3O0@\xf9;@\r\x0b\x01&@\x92`v\x1aR\x8a+@\x9dA\xde%\xcb\xd3.@\xf2\xe4$w\x173(@E\xd2\x8f\xe0\xee\xb8-@l(J\x86v\x050@\xfft\x8e\xe2\xe5\xd20@\xc4\x883H\xa0_(@S\xce\xf8\xeb@\xf6\'@\x02\xf4H`\x8e2(@\x98\xbf\xd8\xf4\xb237@\x06\x9ai\xaa\xbf\xa9(@^\xed\xfdt\xd2\xe65@\xd2\xb1\x95j,f0@\x1e\xfeAI\xff+,@T\xcd:u\xa9\n-@\xd0\x1f\xe3O#9/@\xd9\xe4y\xf9\xab\x1a\'@\xc4L\xaa\x9f5\xa5%@\xe0\xd7.W\xa0\xcc0@\x8f\x80\x901\x1c\x83.@Qh@\xa2\xce\xcd,@\xdbaO\x12\xf0\x98*@\xde$\xa1q\xa3\x92/@\xcd3\xa1=%\x92-@\xa1\xf1\'\xd7.\xe2.@%\xdfW{\\l.@\xc59\xa7&\xa0\x8c%@\x90\xc1\x0b\xe0w\xe8(@\xf2\xb9G\xf6\xc3\xb1(@\x9d\xad\x10\xfat\xe6%@(\x83\x83\xd9n\x8d%@\xdd\xb0xV\x15n&@\x9a\xb73\x08\xcc\x97(@o(\xcaE\xf2\xbf-@\x8e$E0m\x1b0@\x13#\x1eF\xef\x0e,@\x96B\x10\x1d$\x0b/@Xq\x14?Q\x95-@\xfb\x15\xaa4\xd1\x99,@\xc5\xae\xc4>n\xae\'@\x9e<L\xb4\xabp*@\xbb\xa3\xa6\xf3\x94\xec(@<P\x1c\xbf\xc5\x83+@\tU-X\x11f1@\x84\xdd\xf2\xe5\xf2Z-@[\x88\xf7\x93&\xd8,@5\x99\r\xf3\x94h1@L\x05e\x9c\xb9Z0@\xbd\xe7\x87\xad~+-@\x95\xdc\xe6\x7f\xfc\xbb-@]\xa0\xdfo\x93\xc3-@i\xa4u`\xbfg-@\x9a\x0cq\x1dq_/@\xf6\'\x85\x94\x03\x071@\xab\xde\xa9~3\xf5%@\xadu\\\xbc\xb4e)@1\x89=$ \xec*@\x815\x92\x7f\x1d\x17)@6\xbf\xd4\xacF\xf8\'@xg\xac\xe0\xee\x80*@\xdf\xbb!a\xc9n/@\xe7\xee\x00tR\xd80@G\x8eqF\x83\x82/@\xc6\xbbE\x97\xfe\x000@"X\xfd\xb0\r\x9e&@\x92oi\xf1u\x98-@+P\xc1Wp\xc1,@\xed\xa5\xd8u;\xb3\'@\xe6\x98l/\x19\xed/@\xae"\x94&\x99\x90-@\xe8\xa8\xb9\x1d\x14")@V\xc6\xd4g+\xb8,@\x0fmA\xabFn0@\xdc\xbe\xf3yo{.@\xf6\xe6\x8a\xc5\x9d%7@\xd2\x8dv9@\x0c(@m\xf7\x13:F\x1c2@O\xae\xfd$\xa7|*@Z-\xff\xcb?\x1a.@\xfa\x17\x1c D\x1c1@3\x874\'(\xf4%@\x1f\x8eL\x80z7-@\r?\xa4\x88\xbf\x1b/@\x80e4Y\xc2$(@\xae\xc5\xbf\x1c\x80`(@\xef~\xae\x92\xc1l-@\r\x95\x16e\x1a\xd31@\xe8@\x90U\xe2\xbe,@\'T\xfdO_\xa1-@\xd3\xd0\x97\x89^\xa4%@/VT\xd1\x04P.@X\x17\xab\xb4\x83\x00-@\x01\xa9\x7f\xd0\x88b/@\xac1\xd5\xb9\x914.@\xf2\x07S\x01<V/@\xe3f\x81\xb5"\xff%@tY\xfb\xc2%\x86)@\xa0\xca\x9d4\x96}*@\xfd\xcaA\x8ck<1@@M\x17\x11\x0f\xbd-@A\x87C\xdd\xa1^0@L\xc6\xfa&\x03\x08(@w\xc1CF.\xd4\'@\x9a\x86\x15=\xce\xd5\'@ \r)E\x1d\xea*@\xd2\xdf\xde\x9bGv/@\xc1G\xe2\xdc\xc8\x02-@\xb6\xfb\xd1\x95\xb7\x9f)@&Z\x1e\x1e\xf7\x19-@)\xe0\x04\x95\xa7\\(@\xdf\x00E\xfb0`1@j\xfc\xf4on\x82/@\xf2\x01\x81\x8fz\xfb-@\rS<\xc4\xc7\xec-@\xf2\xd9\xc9\'\x8f\xd7-@<\x83B\xd5\xbe\xb1%@\x89\x80\xa7{\x83\x891@3\x12{\xe1\xe1\xb3\'@\xd1\xc9\\r>\xe9/@C6\x91\xce\x91\xca0@\x07e\xa4N\xff\x860@\xdd5\x14\'~\x93/@\xce\x00\xc9\xbe\x18z%@\xd6\xc1\xc3!\xafJ,@\xde;\xf1\xc9\xae\xf6+@TQG\xac9\x0f-@\x91\xe1\x96;w\xb9%@A\xd4{4\xc5\xe3(@\x90\xdb-BG\x1c-@>\x95\xa3\xff\x84\xf4+@\xa2J\x16\xf6i\x1b,@%i\xf8Z\x18\xd9\'@\xedQw\xda\xd1-1@O\x88\xe5q\xc2\xc0,@\xf1\xe8a\xff\x014,@\x88\x9aG=\x8c\x1f*@\xaa\xe8,\xf6\xea<,@\xd5\x19nwu\xf9-@\xd2r\xa9\x95\xc4\xf6,@\x85!\xb1\xe0\xf6y,@T\xac>\r\x9b\xac%@\xf0_\xa1Gq\x8c+@\xaef\x1d\x17\x82r)@\xa5\xe6e\xc72\xf7+@\xf2x?\x82,\x02(@\xb7\xc5\x1d\xf8\x0f\xd5-@\xc6s\xdd\xb6\xbdn/@\xa0\x7f3\x17G\x9f&@\x96%\xdd\n/$*@\xc0\x9d\xb7\xd8\xd9\xd1)@\xe0\xec\xcbt&\xc2(@_\'\x9eOU\x0c+@\'\xa0\x8d\x0e)o*@\xd7=\x80\xc7F\xde-@!|\xd2\x83\xb4\xed,@\xe5\'B3M\x8b-@\xef\xad\x8aB\xca\xe11@l\xd3$n\xbc\x96-@\xa6S\xb8v\x036,@\x19\xa0I\xf5A\x1a/@Xu8\xcd4R(@\x93\xcbb\xa5$\xca&@\xf6\xe9Mj\xff\xa2-@\xbe\xc7\x126\x9fY7@ {\x8e\x80Y\xcf\'@\x15\x9dEU\xa3\x98&@9Iu\xf4\xda\xcd0@\xfc\x18\x16\x99Y\xd7)@%1\xd4\xe7\xf98.@\x13#\xd2p\xc5\x06)@ \x80\xc83\x7f\xe3.@\xf4\xa9\x8e\xb2\x84\x89/@\x1c\xe6\xf4\n\xcc\x1c+@|Y\x16dF\xdc*@\xc5<\x9e0\xce\xa70@T\xac\x0c<\xa7q-@\x9f\xc2O\x10\xb6,\'@d\xc4!?\xcd\xee-@_\xf1|\x8e\x8a\xe1)@qV\x88[\xdd\x88,@\x06\xf9\xa1\xeeh\xdd%@\xeb\xeb\x8a\x9e@@+@\xb1e#\xda\xf6\xf8,@\x14L\xc6\xf2\x01\xc9,@\x00\x8a8G\xbc\x06-@\x19\xa2\xeb\x0fT7,@\xfb\xbb\xb4T\x07\x89.@\xec\xe1\x18\xb3\xd0\xa9%@3~\xc9\xc85f0@\xf5\x8b\xd9\x91\xed_7@\xea\x886\xb0\x8c\xd3/@\x95\xedvkD\xaf0@jU\xc4\xb6\xe9\xc9)@;c\xda\xaa]\xa2,@\x14\x95\x19\xdf)z.@\xce\xee\x8cs\x03U.@j\x10\x9b2%\x9b/@)&\xc3\xbb\xa8\x9b2@\xa8\x12s\x10\xf9\xae2@\xef\x8c\xc4M\x02\x81-@(\xac\x8d\xb1\xaf\xff(@\\\x0c\x97 \x98\xe1*@s|\x00\xaf\x97\x0f(@M&hE\xf4S*@s\xda\x87r\xf2T(@u\x16\x12\x94{p0@e\x1b\xb2<o\xa9,@I\x9b\x04\x91\xbcp.@\xea\x99\xcev\x1c\xf8+@\x08\x9cg\xc6\xbe\xea0@\tc\x16?\x8a\xc4,@\x86\xbbh\xaa]\x10-@\xd8^\xc0\xab\x88\xc7.@."\xe4\x03|\xd9+@.\x19\x8cX\x13\xa4,@V\x10\x15@\xb1\xbf-@\x0b@\x1be\xc5\xd2+@\xf5\xfaQ\xc7;\x9a0@\xde\xbf\x88s=\xab*@\xb6\x04\xa0rKg%@bi\xf7,\x04\xbf2@(\x80#\xa8\x00\x98)@\x0f\xdfU\xcb\xac\x113@\xd2.\xc9=\xb3\xb8%@=z\x03\x02S\xe1\'@G\x1b\x15GF\x840@\x9c\xc9\xfeG155@n\x80J\xe1-\x00,@\xeb1`\xfeD\xa5)@\xa6U\xdb;\xa9\x03+@\xc4\xf2\x06\x01\x9a\x10/@\xea\xcb\xb8G\r\x82/@d\xfe\xdb\xfb&\x04*@\xe2\x0b\xdd3\xb3I)@\x03\x81{!\xb4j7@\x8e\xee\xedTt\x80-@~\x8eR\xc0%i-@\x03k\x8b\xc4A4,@\x8c\x15B\x92\xa8\xdb0@}\x85\xbd\x0b\xa6\xd60@\x15L\xbd\xdf\x1d\x9f\'@\xd8\xb2sJ-\x1f\'@\xb5\xa3\x19\xca\x82\x17&@\x01w\x9f\xa0\x9c\xae,@\xffk\x81\x8cSj0@\xa1\xf5\xe9\xa7\xf9\xa7&@\xc6\xcfC\x03\xdaJ+@3n\xfbE\xe4\xdc%@\xe3\n\x11Zv#-@6\x8c\xdc\xa0r\x8b0@\xee\x18\xa0w\xea\xb4\'@\x05\t\x1b\x9d\x17\xf9)@r\x97"\'\xe3\x88(@xk\xb5\xcd\x1c\xf6%@\xb79\x9c\x1f)\x1c1@\xe9\xe6&\xbf\xcc\xa6+@7h\xb7\x0b\x13\xc9+@^~\x9ed&a)@f\x93[\xe8\x93i,@5\x8f\x8fzI\x00-@\x96M\x10\x0c\x10\x1b5@h\xce\x7fy\xecO1@\xbc\xbffe\xb0\\1@\xcf\x9e\x84\xc4F\x8c0@j\xd9I\xa03\xb1(@u\xb3A\xd6\x88\x7f0@d\xfd\xdf\x80Z\x93+@n\xe4BKC\x88,@\xf3w/\x82\xe3\x97-@\x9e\x8a\x9eS\xcc\xe6%@q\x9d\xeb\x85\xa4\xbd\'@\xde\x93=\xc6K\x850@F\xd8\x9a\x06\xa1;%@la{\x0b\xd4\xb5+@\xfb\x93B\xe7T\xba&@^\xeeF\xe0\x1en7@\n`\x11q\x13\xd8+@\xde\x06\x9c\xffC>.@\x1a\xcd\xf6F\xd0\xcd0@\x13\xeb\xad\xb0\x0c\xe2(@\tM\xf04m\xd6(@@\x05J\xbd\x04\xac(@\x7f\x0c\xd8\xa0)\x9d)@L[&G\xb8\xec+@\x83\x85W\xe8\xca(,@\xe6\x98\xff\xef}\x13.@*c\x7f\xc0\x8b\x08.@\xc1\x81=\x07\x82\x9e\'@\xffg\xa4>6\xbe-@-\x95-QM\xcd1@U\xde\x10{\xde\xd2%@@"\x95\xb4\xc0\x9c&@r\xa8\x17\xeca\x8d0@\x1c\xcb>q\xf4\xc8)@\xddj\x89\x8f\xcc\xd50@\x93\xa5yKw@-@`\'\xd3/491@\xd3\x9c)Or\xd8(@\xe7\x0eT\xf9\xfc\x1b1@F\xb7\xca4\xeb\x9c%@Y\xa3AB\xc4b+@\xbc%\xb3\xfb\x11\x0c&@\x0f`\x90\xec\t\xb17@\xa6^\xa4\xfe\xfc\x11*@\xb8\x9f\x04\xf74A.@\xc4\x82\xa5\xeb\xfa\xc90@\x82#/f\x93>,@\x14\t\xaa\xe0.\x97%@\x8e\xc3\xe3\x8ac\x150@\xdd\xe6}o\xf0\xff.@\xdb5\x140\x84i&@\xfab\xa0t\xae]&@\x94=\xe3\x04\xa291@2a\x81\xec\xc0\xa3-@\xc5\x1b<\xcc@\x0b/@\xae&\xfcX\x9d..@|:S\xde\x7f\x1f.@\xd4\x94\xb3\xa2Ps)@\xc7D,\x8f \xd1(@\x8bI\x0c\xaa\x97\r.@5B>B\xfb\x98)@9\x82e\x82IZ,@\xfd&\x02\xd0\x14\xe5/@\xc9\x9f\x05\x85\xa6\xf2,@\x82\xfb\xca+\x82\xf7\'@\x97U\xec\xe1D\x8e)@\x08\x08\xbax\xe3\x830@M\x8fMn@\xa9-@\x1a\xe9\x8fjHH-@Y\x80Q\x7f\xfe\x04-@O\xffI\xbe4\xde,@\xd5\x0e\x11\xdf\x93\xf9%@\xe2\x8dgF\xece&@\x0b7\x02 \xa4\x82,@0-k\x1d\xcd\x0b*@K\x81O\xae\x8e\x84,@}3\x86A\x9c\r&@&\x05\x82\xbd\xefH.@\xbcu\x86$U\xd1-@\xf2\xf7\x0c;\xe5\xac0@\xa7v}\xbb\xa9\x16-@\xcf\x03\xb2\xc4\xfcq-@;\x1e\x0e-\xbe\xd1%@\xc2U\x8aL\xb4\xde,@\xecm\x9dC)p/@i\x07a\xd0\xcb*(@\xff\x9b\x0f\xa8Km(@D\xa8\x99\x8f\xe7l-@!\xd7\x08\xbf[\xb6,@\x99\x88\x98Q\xf0\xb1,@\xa0\xf4\xff\xf4\xd4:0@\xbc+\xb1\x17\x0e\x90&@6"\xaa\x9c\\6(@\x814\xdf\xa6\x88X(@\xa55\xd5\x86\xb8F1@\xdf\x8d\xc1\xd4$\x91\'@o\x8a\xa1\xf7\xc4@(@\xb6\x941\x00\xf4\x81(@\x1d\x86\x9ad\x93"0@x\xeaD\x1c\x01r,@\x1a\x8e\xaf\x89\xe6 -@\xe2A@\xde\x8a\x11(@\x18\x84J\xb2\xfbb&@\xc6Q\xfd\xdeY\x86&@\x00a\xef\xd0\x97\x92\'@!\xd8\xa4\xe5\x1a\x972@u\xb7\xd5\xea1\xb7+@\xc1\xb6\n\xaa\xcc\xa0/@\x06\xaf\x97\x0c\x1c\xb67@\xe1V\xa6\xfb\xaa")@7J\xf1\xd9\xe1\xd20@\xe9\xd8\xd1\xb9\r@)@\xca\xffCpK\xce0@\x00\xbb\xc4\xcb}\xc4%@\nS\xf8\xd9\xa9\xfc,@G"\xf1\x8d\xf1\xff,@\x9f\x86>\x1c\x7fQ.@\xd3x({\xe9\xbf-@6\xe0\xbf%\xf1\xd5*@\xa3\x90v{\xba\xf3,@\x97{\x06W|;0@\xe3\xaeQ\xa3\xber,@k44\x90gn(@\x19\x16\xe1\t\x86\x8e0@\x19\xe0\x13Y\xb7\x05,@\x05l=\xe6\n\x82-@\xef"\xd8|\xe8\x9b+@L\xfc\x97Y8\xac,@\xd3\x99\xdat\xd8\xa4-@\x1a\xeb\xde.\x8c\x9e(@w\xf1>\nNK)@Ju7g\xfd\xd8%@\x98(-\xfc\xffr*@\xb5s9\xd9\x17b\'@\xcd\x0ba\x86\xbe\xc7\'@}o\x85,\xa3\x01*@J\xf7\x98\xe4Y\x8c\'@?\xdf\x15M\xd81*@x\xd9Y\x02\x8e\x17%@\x07}\xf0A\xe7f(@\x96\x13_\xf1\xae?)@fCy\xabgE/@\xe4\xcd\xbe\x02\xfc\xf9-@\x8c\xab\xe1\xc5\\\xd4/@\x9f\x88\xf9+1.+@\x0bc\xe1\xa0\x10\x0f*@\x18q\xf8\xd1\xe1\xbb-@>sEO\x12\t/@\x01\x96P\x8b\xf7\xd9(@\xe5\xc4\x8f^\x1d\xc0-@p\x07\x0f\xe4\xc5\x00(@\xd5\x9d\x86\x7f!/1@\x06I\x9b\x06r\xce%@\xe43\xe8BY\xd3%@\xf9\xef\xa1\xfe\xb6\xfa.@\xde\xff\xa1M\xbc\xf5(@h\x14\x13\xf4\xa3|-@P\xcb\xda8\xfd\x0b0@\xa3\xd9\xd7\xa9\xa5#+@\xd5OWulm*@<\xce0\x83$,1@\xe0\xef\x06y\xe5H/@\xe4\x96\x1a\x9e\xce\xb5,@\xf6\xf5\x14\x1d\xce")@v\xa0\xae\xbd#$-@\xec\x17}d9\xed-@\xf6d}Bl\xe2-@\xd0\xa3t[\xb6?*@" Qd>20@\xd4s8\xb0\x1c\x12+@\x80he\x0c\x83\t.@j"\xea\x80W\\/@\xb5\x03\x8a\xe9\xa6\xb4.@\xc7L`\x15\xb7v,@\r\x9fP\x16Y^-@\x8f\xdaIX?\x810@\xb8\xca\x05\x8c5\xfb.@\x95\x99\x85+R\xcb%@\x00\xc1@n\xba\xbf-@\x94X!\x0e\x8b>*@\xe8Z\x9a\xfe\xfd\x17%@ab8e\xd3-0@*\xdb\xee\x98\xa9\xe0/@Eo\xcd\x8f\x8d*.@\xbe\xf5\xba\xd2Q\xbb\'@\xaf\xe0\xfe;!\xad0@\xcfi\xd4 \x0bb(@\x02\xbd\xb8\xe6|M&@\x85n\xae\xf2\xfd+&@\x94\x97\x14^\xa3\xd61@\xf6\xf7>\xcb\xed\x810@\xe3BF)\x8at*@\x8c\xc79\xf4V\x92(@\x94B\xcfh\xb7\xe9+@\x85v;\x838\xb4.@\x01\xf8K$[c/@\x1d`.\xd0\xff\t*@\x9f\x85\xc4\xdb\x12\xea-@\x01\xb7\xd6\x89O\xac(@\xee?2\xa3\xf7\t,@\x1e\x84+\xe7o\x864@Hm\x92\x1c\xa9(+@`\x05@\x0c\xa89-@\x95\t g\xb4h(@\x83U\xacuj\xe4&@\x07\'\x1b\x818\xdd1@\x7f\xdf2\xd4e\x8c(@oS|nP\xab(@\xe7\xf2\xfb\xe4\x9b\xac.@\xf2\xfe\xe9So\xee.@\r\xc3<)5\x84(@N*N\xcc\xa4\x94&@|\xec\xe3\xbd\xf7\x0b&@\xa6\xc1\x98\x8d\x00\xd1%@\xd2S\xd9\x9c\x97!+@\xe1`\xf0zg\x940@"z\xa3 "\xe9&@~\x9b\x9a0\xc1a-@\xe37.\xc7\xac\xbe,@1U\x82\xca\xe1\xd8,@I\x14\xf6\x89\x90\x90-@k#X\x8a\xc6\xcb*@\xa1\xf8\xbbq.\x8d%@\ro\xca\x9c\x087/@w\x9b\x0bDM\x06.@\x18\xd5(*G!,@X\x01^\xdf\x8fC\'@\xf4\x19\xa3\xa4O\xf9&@\x0bY\xfd~\xd4\xda)@\xe1\xb6\xc0\x9c\x1a\x14,@\xe1\x9f\xcc\xf4\x0e\x90\'@\x033\x8b\xe2Cn,@\x19\xbc)\xb9\xf9\x152@F\xa1\x94\x9c\x95\xdb*@\xe1\xd0\x11l\xc0\xcf&@-\xaf\xa3=J\x85+@0\xeb&\xfe\xfcE-@I4\xe2A\xfd\xd0,@\xecdh\x1aQf&@\xb9axc\x0f\xf7%@\xda\x19g\xf9\x07\x07-@\x89\xfe\xf9\xac\x82\x13/@\xa6@7k\x91\x8b0@T\xe7]\xd3tL+@\xa3\xb5#Q\xfb\xf7+@{\xf1\xe7\x969|2@_\x16\xbd\xbaD\x9d0@\xa3\x023\x19\xfb\x01-@\xf9\x1f\x95\x98\x8a\x9a(@\xec\x1c7\x8eZ\xb7*@\xed\x83=\x0cH\x8e)@\xeb5*\xdc\r\xa0-@\x14j+x\x85\x93,@\xe7\x97a\xf8\x9aC.@I\x08\xfb\x07\xf2)-@f\x1a\xf9\x12*\xd3-@\xaasG\x97v\x965@\x9a\xb2\xb3\x1dR\x13.@"\x9e\xc4\xb1\xfd\xfd)@\xe2^:WWJ(@\x8c\xa9u\x01\xffc/@\x00\xd2HF\xc4\x9d%@\x02\x13\xa0\xf8\x1a\xe2&@<\xb7;\xde\xd4\n-@\xd3/\x96\x9e\x99\xc5.@\xa8H\xa3,\x19\x084@\xef\x8bQ\xfep\x9a.@\xd4pR\x06\x8d\xde%@u\x89:%\xf15/@\x11 \x98RR\xc81@z\xb4\xdeNW\xb92@\x8d\xcc\x9b<\xca\xcb-@\x8e\x87\x87\xe5\xf5K,@`\xd0\xa2.\xdd\xd1&@Q\xa2\x10\xe9H\x9a\'@A\x86o$q\x050@\x16\xf7\xaccIN1@\x03Y`k\x96\x101@\x8f\xd0\xc5\xbe\x8b\xd60@{8}\xccP\xb41@\xff\x95\xd0\tL\xbe.@\x85=!\xaa\xfcz)@\xa4\xbf\xbe\xb2\xbd\x88/@\x91\x17\x9bH\xb4\x8f+@p\xd0\xd5\xa5\xd0\x931@\xc2\xd1<\x8af\xdd-@\'\xf5\xbd\x81@@/@zn\x9c$\x15\x19/@Y\x94\xbf\xe6\x97\xd4-@\x92\xdb\xb7\xa3_I-@:\xad\xa4\xa5\xb6\xcd)@\x86\x89\xdcV\xf3\xb81@\xd5\x9e\xd9\x07\xae\xc71@\x8b\xcd\x91\x14~8&@\xf9\xd0\xf1\x1b?\x9a*@^\xb6\xbb\xfc}\xeb+@\x83\x0f\x83?\xa8-(@\x0e/\xabL\xde\xe3\'@~$U\x99\xdf\xe1+@}G\x01\xe8\n[,@\xb5?\x97\xe3\xea8(@\x8d\xba,v)\x810@xr.\xe6h\xe31@I\xe3\xa5\xbc\xfeq\'@r\xbd\x7f\x90\xb3=&@4\xc1\xdb\x8e_#0@\xe7&\xa5T\xc4w(@\xed?Q\x10\x03\xd2.@\xc79\x83\xeb\xf5\x1c-@\xed\x94q\xb5\xe2I\'@[GO\xc1T\xdc&@\x97\x8a\xa05\xf1\xd04@u\x90\nR\x03\x020@\xb6\x07\xd6+\xab\xe0-@\x92=\xc6*8\xb01@\xf6P\xfc\x9d\x1bB-@\xf0\xd6\xc7\x19\xd3\x85,@-((\x7fxb%@\x02sA\xa3>\x7f1@i4\xab\x99|E+@\x85\r\x9a\x01\xd75.@z\xb9U\x8fh&0@k\xe1\x8a\x9a([1@h2>\xbc\x067+@?nm22\xd9+@U\x90\x1c\x89\xf3%\'@X\xeb-\x07\xfc\xdd,@\xfb\xcfzmK\x0f1@Lyy:p\x1f+@\x93\xccFB\x0c\xff\'@tM\xe5\xa9x\x9a.@-K\xcf\x14\xad\xdd-@B)\x92\x8e_80@\xf9pS\xed\xe88%@\x91\'s\xcb\xea\x9a/@\xd7\xf6\xab\xd3\x9bS.@\x10\xf6\x8en^\xe3(@#\xcc\x12\xfb\xb6\x92,@?%\x82\xa3\xe7\xd83@\xd6\xde\xde\xd6<)0@\xe0e\xd8\xee&H0@\x05\xee\xfe0l\x81+@\xf4\x83J\x04\xdd\xf8+@4\xe4\xb0\x8f\x84\xb6)@n\x00\xf8\xbd\xd9\xdc/@\xa4\x8a\xbc\x93X*0@\xab\x02\xca\x020\x18\'@\xea\xe8\xfac\x05\x870@\xab\xddaw!3(@\xec\xf4\xa3\xdf\x12\x05)@|\xdds\xf1)\x91&@\x07a\x13\xb6\x89K2@\xce\xb2\x9a\xb9\x80\x08&@5\x19\xe0\xae\xa6.(@\xbb\xa1i\xcd\x8fb+@Y\xd9\xa3f\xb25)@\x154gw\x87\n(@n\xa6\xe2]\x1d:0@\x8c\xc1\xbc\xfeH\xe8%@u\xfb\x87\x97\x8a\xa6/@\x1d\xdc\xa1`\xde=/@6\xb5\xfa\x1c\xb1X.@\xd3\xb1\xe6)5\xc6,@\xe0\xbaa\xc1J)-@\xc6^\x911HR&@x\x8e\xe2\xd9\xb7\xc7.@,\xc4\x18\x00\xc1\xb8(@\r<J\xfc\xc1\xf9*@@\x99+*\x13@(@\x96*]z\x1f\xc8/@\xd8$F#C<(@\xdd)\n{-\xb61@\x07V1\x8e\xcc\x9c\'@v\xd1\xf23\rs0@\'\xed"\xd5\x05\xaa(@\xa8\xbb\xe4\xd2.22@\x9f\xb5Z\xe0\'c.@$\x85\xe7\x92z\x84(@]\x03\x1c:\xe1{&@\xae6iGF9*@k\xab\x9d\xff\x19>2@\xec}\'\xa6\xd1\xc3&@\x16\xf2%\x0b\xbc+*@\x12\xa4[\x86\xa5\r/@$\xb8\xcb\xcaa\xaf,@\xbd\xc113,\x19+@Bp05\xf5m(@\x87\xfb\xb0\xd8\xa7\x02/@x\xcemdX\x16/@N\xf8\x0c\xfa\x1a\xae(@\xc0\x03s\x96\x9b\xe5.@Z\xca\xaf\x86\\(0@\x84\xbf\xdbs\xa6\xe40@r\x10\xe8\x04\xcc51@\x87\xc2\xbd\xc5\xeb`0@\xe1Me\x90\xb3$*@\x10\xc8\xecR\x1a\x8e0@\xed\xf0\x90gN\x8e1@r\xed\x15f\xa4\xaa+@\x0f(\xa1\xc2\r\x7f-@\x9d+\x12\xa4\x9e\xa70@\xea\xd3\xc6!L$-@|\x1dv^M\x0b0@\x1bt\xcf\x0b\x03W)@)\xe11\xb6\x9e3,@Y\xe8\x8e+\xb9#(@\x8d\xd1C\x86\t\x19.@\xec\xea\xd0\xd20//@5`m\xd9\xa2\'1@\xf0\xc6&\xa3\xedr1@\x128\xdf\xf0\xa4N*@\x9e\xdb\x0e.\xbc\xf8*@\xf2\xd5\x15\xe84\x92-@\xd3/\xcf\x07\xfc\x06(@\xf9\x0f\x83\xe3|(1@\xd2\x00"\xf2(A-@\xb0\xe4\xd7&\x9bQ1@\xb7o+\xe2\xe9\xd4-@\x0b\xf3\xa3\xa8\xdc\xe1+@\x1d\x1aN\x16\x14\xe2.@\t]\xc62\xa6\x83*@9\xd5a\xd9\x82\x88\'@\r\x07=\xcf25%@\xf83M(\x13~0@\xf3\\\x16\x8f\xe5"(@\xff\xce\xc3\xe59M)@\x14\xad\x9e\xd5I\xcc,@\x02hY\xe9,\x15+@\xa8\x0cGX\xfa3+@S\x19\x15g\xb0\xfa,@ij2\xcc\xfeg+@\xd2\x82\x19z\x83\x93/@E\xc7\xc81q\x8e0@\x04`\xeaU\xbc\xea*@?\x9a\x89\xb6\xc6Q0@\xefT;\xf2s\xb7/@@\xe3=D\xf8\x94(@\x02P\xa42\xf7\x151@\x00\xd15c$R(@C\xf7,q\xd1\xa40@\x98\xcc\xdcs\x03\'.@6\xba\xe5\xf6\xc3K-@\x0c\xab\x08\x0c(\xb10@\xc48\n\x17Z30@?\xa7@\xc5j\xf01@\xb1\xb6\xc2\xe0\x89\xe5,@_\xc2\xcda/\xb1,@\xb2\xc5]\x8dOa-@O$\xc6fI\x161@\x97n,\x06@\xd1-@n\x8c\xbal\xb3\xd4/@C\xa1\xeao\xcf\xa9-@ \xb7\\7\xbc\xa2+@\x19\x8d]\xae\x1b{/@\xa2\x87\x9f\x1fD\xc9*@OJ\x19\x90\xf4\xc80@t6\x8a\x93\xab\xd7+@\xb5\xa5\x05\xc9H\xb7*@\xcbliK.\x84-@j/\xeaq,81@\xfd-\xc7f4Q*@\x8e\xd9\xf2\x87<\xb5+@Z\x9dmMV\x9d0@\xcd51m(\x165@\xbb\x1d\xdf\x12\x10\x98.@\xea\x8d\xa6\xb3\x94\xf50@\xf6ocy\xf470@\x9cn\xde}\xe4\xae,@\xbcR\x8c\xe1m\x052@\x9e\x9e\x1b\xe3)e1@\xbd\xd1\xdf\xd6\'\xb7)@99\xdfB\'\x1e+@z\x18\xc8"\xc2\x9d4@\rrs\xc3\xd5\x170@\x97\xa8\xdb\x82%\x105@J\x0c\xca\xed\xc3M+@\xc6\xb5F\xf4\xfb\xd3)@x\xc3\xb6\xad\x11\xc00@+\xcc\xba\t\x80\xdd,@t\xa9V\xb8\x8b\xfd(@"d\xc8\xda\xfe\xca0@\x99}&\xf14\xc8,@\x7f\xdar\xc3\xf7x-@\xeb\xa2a\x1c\x95\xc0&@g\xdf\xf2\xba(-1@m\xad\\\x84`1&@\xe4rL\xb5\x1b\x8e,@\xd5\x00C\xb4"\xd9(@\xe0\x80M!\xc8\xe2-@\x1b\xca\xfeU\x8dj0@<\xd2\xdaP\xee\xb9*@\xe0\xd1\xffT\x96O,@\x13\xb04\xa4>c/@\xac\xf0EM\x13\x8f,@\x7f\xb3\xfe\xfc\xfe\xbd+@\x15Z\xed\xcbIw1@\x13\xec\x96\xa5\x91\x002@Z\x8e\xf2\xa7l\xc41@\'\xdbG\xdd\xb0\xf9.@\x19^\xb5\xc1x\xab7@;@\x80\x88\x04\x15\'@n\x17\xc8\xcc\x0f\xe21@Wo\xb8\xf5\x85\xbc\'@\xaex\xd7(\x0e>1@\x1a\xb7\xec\\)\x841@SY\xb6\xc5\xe7\xec,@7\x07\xe6\xc7\x8bg.@\xb0"3\xb0\x04\xde&@\xc6\x02\xb9!\x92!)@\x04>\x9d\xa3\xd3\x1c2@\xe1\x8a@\xe6}~)@L\x9f~\xefS\x01-@\t\x02\xaf\x04\xa4J1@\xad\tXc~;1@\xa2\x13\x04\x84\xf5;+@A\x9e+c\x9d\x0f)@\xcc\xd0\xb8\xe7\xf8\x85(@\xd3\x9b\x03\xb1d\x9d-@\x96k\xc2n\xaeH)@>t\x8f\xb3\x83*1@\xfd\xf9\xe7\x19\x89\x84\'@\xe9\xa6\xc4\xed\x8a05@\xc2\nA\xdf\x0bT1@\x85q\x87\x192\xa3/@@h\xf53\xba\xcd0@&G1\x13w\xb30@*B*\x16\x04\xa81@\xcc\xf6\xa9\xd8\xd6q*@j5\xf0\x80h\x191@\x99\t\x7f\xc4\x16\xf5,@\x98\x7f\xdf\xef67+@\xd6\x84\x0f\xf8\x19#\'@\xfc\xe1\x04\xf27\x11)@!u\xe1\xba\t\x99&@\xffx\xf9\x12\xf3\xfa1@\xcd\xd29j\xaca*@\r\xca.\xe6\xa3*1@C\xb06?}\x001@\xbaP\xec\xee\xd3\x9f%@\xeeF\xc9\xf8\x9b\xe4*@\xb8wk+\xbb\xbf/@m\x88\x99*P;,@\x9c\xbbX\x81\xf1\xb7(@\xa4\x08p\x83\xc3R/@\x88\x94\xb5\xd4>\xe2,@\xbb\x86`j\xce\xde0@\x9e\x9c\xee\xaf\xc2.(@\xbc7Zq7\x112@\x1a\x1c\xcf\t\x88\x12*@.1\x11\'\xfe#(@\xc6A\xf4LoF0@{\xd4*\x0c\xf5I0@z\x07\xfd\x1b\xbf;1@\xd2g}~C\x02)@\xbe\xe3:~\x94\x1b,@9\xd6\xbd\x1d\x0e\n0@\xe6k\t5\x94g2@\xd5\xcauf\xe7B+@\xb6\xac\xf13\x83\xc3\'@\x87\xa0\xb9+\x99W0@\x0bt\x81\xf8\x12\xf4/@P\xec~b\x85\xb9,@\tn\xa3\x06\xb7N-@\x02\x84o\xfa\x8e\xe80@?\x82\xc8\x98@\x84-@\xe8\xf8Xd\xf9h.@\xd8\xda\xf9\x11\x93\xce0@\x85\'\xb9\xcas\xb4&@\x12v\xae\xae\x12+1@\x8c\xb0\xf6\xc4\x9d\x010@1\xdb\xea\x89\xa3\xbd,@K\x8fy\x02\xed\xb30@\xc6N\x93\xc2\xb1]*@U\xf0\xdaC\x8a\xe5(@\xbf\xc4]{\x93\x9f0@x\xdb\xb6\x95\xb0\xf5\'@\xe4\xec\xdf\xea3\xa4\'@\x00\xb7\xd0\xd48\xe4+@\x0b\x98yOl\x0c-@&\xe7\x0e\xfc\xb0c)@R\x89\xe4\xac\xd5E\'@\x9d\x93\xcfO\xe1"*@\xa7t\xc38\xe6\x002@\xe5#\xe7\xf5s\xfb0@\x02\'\xeb\x04\xfa61@\x93\x96\xebb\x10\xc7(@\xe1,O\xcb1\x87&@\n\xec\xf8\x02\xfd\xd41@S\xbd\xd5TI\xb81@y\xfb&\x7f\x19\xf31@\x97\x1a\xad%\x93\xcb.@0\x1a\x86m\xaf\x9d-@d\x0b\xb9%.\x91,@\x01&\xfa\r\x80\xca&@r\xeb\xc8\x89\'\x16/@\x01h\xc3\x7f\xb9s(@\x91\x8d\x83\xf7\xfd\xa2&@R\xd6-\xd8j\xab&@\x08\xc6\xe5x\xfdD/@\x17\x10\x80\xd3\xb0\xb0+@\xb8\x8cq\xa9\xe7\xa3-@\x8d\xba\x89\xdb\xcb\x91-@"\t\x04\x9co\x8d+@\xc4+\x15\xe0\x86\x91+@\xda\xe4y\xd7\xb6X(@^5\xbe2\xe5\x8f-@i\x99vX\xac\xdb(@\xd0,\x94\xb2\x82\xfa)@\xfc+\xcf\xf3h\xa8,@\xb7\xf2\x19\x94{\x87,@%\xa0\x8d\xe9\x08\xb3-@e\xe5\xa3T\xf0\xb4,@l\xb6Mj\x9c\xdc/@+u\xf1^N1+@D\x8b\x8a=\xbah-@\x05yNc\xd0\xdb-@\x04\x90\xeb\xf3\xa3n%@9D\x88\xbd\x1fY,@\xe9g)C\xbbr-@\xedH\x94\x9e\xc7:)@\x8fo\x874\xad\xef(@\xe3\xfb\x8b5(@-@\xc5#Q\xc3\x86\xf0&@,R\xb8`h\xef0@E6\x19\xe7\x1f\xb7.@/\x15\xda\x0c\xf2\xe8-@\xf1.\xc0\xca3P&@\x17#K\xfc\x1c\xe9,@\xe7\xbaW~\xec\xae(@\xef\xa2\'\x04\x7f\xae,@W\x8e\xa3\xa6\xed\xcf-@\x91\\t\xd9\xa3\x930@\x8b\xbb\xdc\xf7S\xb5*@on\xa7}}X(@\x03\xb6\x84\xa1\xa6\xbd0@\xd82F\xfa\xbe\xcc,@*\xa5\xb3r+\xab,@~\xf4\x0f#K\xb4%@\x10\xf7\xc6\xf3\xa9\xda(@x\x00\x14\xe0\xfb~&@\x83l\x14a\xe5\x040@\xa6|\x99\xa7\xf2\xc5-@\xb7e>\x80g\xd0)@\x1c\xab\x11\xe1\xb7\\-@\x02?\x16~\xc0\x92\'@< 0\xc1\x868\'@\xf8\xc03\x88\xd1\x85.@K\x04\xb1\xf5z\x9a%@\x9f\xa7E\x83\xcc\x0c/@4\x82\xfb\xcf\x9b\xda-@\xcd\x1e\xae\x1e;\xc6,@^\xbc\xb1\xd4\xdf\x87-@\x15\x9641\xcce\'@\xec\x0e\x13KZ\xcb%@\xee4\xc8\x1c6\x05.@%\x95vwKp-@T\xda\xef+\xe4v-@\xfd\xb9K\xa0LB\'@\x9d\xf2\xe5\xe8\xa9\xa8-@\xfc\xe6\xb1P\xc8\xb6)@\xb2QK\xbd\xd6\xe90@\xf7\x17\xca\x17~\xd1(@\x9a:L\xee\x85|0@\xf4\xe4\x90t\xcd\x16.@\xa3\xd3\n\xb3\xfcx-@sJ\xec7Y\x10)@*\x97[/\xe1\x07)@*\xb26t\xac\x9b.@-7\xcd\x822\x84/@\x96\xfcn\x86$\x831@=\xd5\r\xeb!\xe8-@\x85"\'\xb4=\x97-@W\xc2\xdf:\xda\xa3-@\xdd\xed\x7f\xf5\xe2\x1a.@&\xd6\x1d\x89\x94 +@\xf8\xec3\x01\xa9C)@RTc\xa1\xb7\xe3+@ \xa4\xe4/\x9f\x0e(@\xe2\xb6\xef\xa0o)+@\xb5"}ZM\xe1+@Ll\x94\xbd*\xa8+@8\xa01\t\xa5h-@\xa6B5\xdc\xe2C)@\x1c.\xa8h\x94\x97(@\xf4\x98?\xcd\xd2\x8f.@\x88\xb7j\xbd\xfb\xdf-@\xee\xae0\x96\x90\x00(@\xfc\xea\xef\xcb\x0f~/@\xde\xb6\xe9\x16\xd8\x0b(@}\xd3\xa6\xc7\x11?)@b-`\x15\xfe}-@\x94%\x87)\xabA(@\x8er\xa8\x08\x9fw+@i\xf4\xec\x143o/@\xc7%(o\x04!&@1\x04\xc9@&\x8c/@\'\xd9\xa7\x07+\xa3\'@@k\xf0;/\xb9+@\xea=\xcc\x1c\xa2s/@\xa8\x98\xe5\x03\x96\t)@\xf3\xe4\x8dop}-@\xd2\xe2E\xe2\xa2\xb4-@\x8a\x9c\xac\x00j\x16\'@\x87\x0fx\x0cM`)@\xd7\x9d\xb6g\x03$)@|A\x1d\xd5=\xbf-@\x85^\x06F\x93"7@\xf0\xcai9\xc4U7@\xad\xb6\x00\x8e\x08\xbb-@\xab\xe2\x03m2\xb1(@=\xd9F\xeav*\'@\x90o\x12\x188\xeb0@.%4\x85f\xca,@\xc7X\xbc\x0bp\x85-@\xeb\x8c\xebE\x18\x1b7@\xca\\\xe8X\xc4~)@R\x07\x96\x0c\x97P-@&+#\x1dR\xbd/@\xbf\xf1\xfdg\x18\x1f-@\xb9\x16\x0f=\xd2\xeb-@\x9b/h\xdaV\xfc(@\x84!aA\xb6A\'@O\x91\x98Q\x99#0@\xa5^=\xdf\x8dL.@!\xc4\x8edc/)@\xda\xc1H\xcb\x16\x1d7@\xc9\xcc~q\x04\xf7/@\xe5+\xf1-\x98\xa0\'@\xb4 \x0b\x8e^\xb0*@+n\xf4|\x9a\x14&@\xe8\xff\xfd\x1a\x17\x807@\xd8\xb4I\x84\xd7])@\xb2i\xe5\xc4\xbeo.@\x858\xc8\x11\xf2\xf0\'@V\xe5\\\xc27\xb9*@q\x86H\x91\x0b:(@\x17\xd8\n{|\xbd\'@\x0f\xb3~\xb4\'\r-@\xd2\xf4\xa08Q1/@\x9d\xf5\xe0\x05\xdb\xf5-@\x92&A\xe1\xf0\xef,@]\xca\xfa\x84\xdb\r-@\x08\xc6\xdeI\x1f,.@\x93\x9f.\xdf\xaf\x10/@\xd9\xf8\xa1V\x80k+@k\xc5\xa4g\xe2\x80-@\xed\xa2\tP\x83\xed,@\xcb\xec\xe2f\x19\xbe0@\xf1\x14J:\xff\x1a,@\xad\xf6\xc7\x9ae\x11&@kg5}\x96X+@\xe5#9Z\x850)@\xc5t;\x0c\xe827@^?\x8b@*\x02&@\xa5=\xb3\xcfd\xff2@|\xb3\xf0Y\xd9\xa3/@I7\xb8v\xf5{&@ \xf2\xea\x94\xed%)@%I\x93E~90@\xd0\xb5\x001\x80\x8c&@2\xdfM\xd3\x80\xe8-@V)8Gm\xb6-@>\xbf\xc9\xb7\x03n&@l\x0c8Dc\xff-@\xcby\xc3OE%)@\xdf\x19\x9f\x08\xe4\xf2-@\x0f\x9b\xa6\xc0\xc4<0@6\x93\xf8\xe3\xfc\xd4,@5a\x96H`9/@\x10\xe9\xfd\\\xdd]&@\xe6kS\x00lj(@hA\xcec\xc4Q)@\x06\xbf8\x81\x8d\xa30@R\xe9t\xb3(\xff)@gB(\xba\xfe\xf3\'@\xe6\x13\xb4h\x054)@W}8\xe7C!,@\xfb\x01q.B\xf8+@\xef\x92\xca\x8b\x89\xec-@\x16\x85\xd7\x18\xc1g/@\xa5b\xd5\x8c\xd0\xca1@U\xfe{\x17r\xf6%@\xb7\x04I\x10W{-@\xdcC\x9d\x06\xce!)@\xcc\x0e\xce\xc8\x14\xf4(@o2\x1f}\x13F)@\xe9\x05\xfd\xea@\x05(@\n\xcb\xa6q\xae4-@\x8d\xee\x8c\x03\x0e\x1f,@\x9by\x1c\x8c \xf2-@h\x81\x7fn%t(@\x81\xde\r\xb0y7)@:\x14]\x18RU-@r\x05\xd7\xc0\xc1b/@\xaa\xb6W;|\xab(@\xdcb\xf6\xe4\xd7\xbc,@\xabB\xc9KD/*@\xef\x8c\x85\xa6\xb7\xb1&@\x94O\x01F\x8c\xcc(@\x17t\xf7\x13\xca\xab4@g\x9c\x12\xbf!.)@(\xa5\xf8y\x9a}&@wp\x9a]b\xfb&@\xffL\xc8\x9b3\x00&@\x8cZ6(\xaf=3@j\xc9\xc8I\xaa\xe7,@\xce\x81G\xa7r43@_\xf7Q\xc0\xd3/3@\x1c\x9d\x19lU\xd3)@\xd6\x87\xa1g\xfd\x0c)@\xf4\x17B\x9f\xc2\x05-@f\xe6\x94h\x19\x9b(@13\x85YU\x82(@oI\x98\x9bqT-@].\x0cV\xbb\x8c-@>\x8c\xc7i\x91\x99-@/lr\xb1\xbb\xcf-@L\xc2\x02q\xbb\xc6)@\t\x1fFX\xec\x1c5@Q^\xee\x868\x07)@/4Y\xdd\xf4?&@\xfd\x85\xc9\x9e\xa0\xe5(@w7\x12\xe6\xfa )@:\xd3\xf3V\x92\x1e/@4A]\x91\x0e\xc8&@\xf7\xf8\xff\xc1\xb3~(@\xb4\x19\xdaC\xa8\xe0(@\xfa\x7f\xdb\x7f@\xe6%@L5\xe1\xee-S&@\x87\x84E\xfd\x80\x0c(@p\x8f\x8aNXj(@\xaa\x1d\x83\xb8\xca@\'@\xc8[}\xab8\x9b&@\xc8n\xf8[U\xdb0@\x84_\xfe\xd3\xd83/@\x98\x18\xe7\x89\xc9b(@\x14\xc1\xc7D8\xb5,@\xefG\x1eO\xf6\x11\'@A+[\xc3x\xef/@V\x1c\xc6Z\xa2\x13(@\xeeiz\xc2g]7@d\xec\xa6*(\xd3+@A\xd0\xdbr\xef\xb3(@8\x16*\x7fdF)@\x895\x01^i\xc8,@\xd6%T\t)t.@\x1e\xa0\xe6\xa0t\x83)@\t\x17\xc4N\x89\xbd,@\xb3W_\xd8\x99\x92&@pX\xe9\xac@\x9b)@\x98\x06~\xa5\x9be7@\xfc\x00H/\xd8g&@\xe0\xef\xe2B</(@@cBJ\xe2m(@\xbaS\xce\x04\x12;0@.G\xe8\xa3\x8c\x00,@\xc3\xbb[\x1e\x80\xce,@\x12\xdc\x08\xf30K)@\x9fH>@~B(@1(\x83\xc4\x878/@d\x1b\xd2bR\x120@3Z\xbe\xcf\x87\x94-@\xe5\x14\xbf&\x00\'(@o\x1f\x8b\xd1>a(@\xfa\xd4\xe7\x97\xba\xeb(@LF\xf7\x05F\xca.@-`/Y\xbe\x98-@\xd0\x0c\xad\x18\xb0\xfd&@\xa3Z\\\xbdf\xef.@\'q\xeb\xeb/&3@\xd0\xa6~\xa1\xba\x95/@\t\xae\x01\xe3\xfa\x1c0@\x1a\x95\xbb\xa4w\x16-@\xca\x05^\x16\xafS\'@\xbe\xf2k\xa3\xc0\x930@\x16o\xbe\xa9L\xad(@l\xdf]\x9d\\\xa3-@\xe7^\x12M(\x89/@\x15g\x82\xf0~f(@}\xc9;h\x16\x9e\'@+\xb9";e\x1d3@"*\xfe\xb6\x0f\xae-@\x9b\x19T\xb1\x9cG/@\xa6RU\xa4\x17W3@7\n\xbdB\xa9\xb8(@U\x0f\xc7\x7f,o(@w\x91i\xdb$\xb5+@\xa7&\x99D\xa0%0@y\n\xe3\t\xd5\x0e\'@c\x08,\x18H@)@\xca,t\xdb\xfdo-@oa\xe3\xae\x94\xff.@\xb3m\xff\xb6\x1b\xa9/@\xdee2S6\xe7+@4\xb9\xc0\xcd\x96\xd9+@(\xbe\xa0\xf6L\xda(@\x9ahu\xb7P\xb4-@\x81dI\x8d^y.@\x9a\xfc\xb7\xc5\xdc.(@=\x81\xcd;VJ.@{\xa7\x8d\xb4*\x8b0@%\x11j/\x1d\x1b-@\xad\x9d>\xb3\x9e\x8f-@\xdd{G\xb9\x0c\xc7-@ps\x99\x00\xdeY3@^\xf6S\x80\xa7F(@g\xc6\xb5}%t,@D\x11,w\xc2D\'@j6\xab\xaf@\x97.@\x8f\x1f\xef\x93\xf0\xaf7@\xcc\xb2\xdfZ\x83l(@\xbcC\xf0\xd27\x8b-@\x8e\x13\x11\xcav..@\xf3\x829\xb0\xb0\xd3/@\x91\xdd \x9f\xc9\x940@[\x04j\xaf\x83l.@Nz\xb3/\xb1:&@%\xea \x1f\x81:(@\x10\xd2\xe1\\\xe4\x00*@ro\xe86d\xa13@\xd4\xf1\x0f\xa4\x7f\x170@Z\x95\x8fU@!-@\x1f\xa4\x1cU\xfa\'.@\xcen\x9d8\x0f]&@4\xfc\xd8\x10\xc1\xf1(@Q\x13)\x90\x94a/@\x9d\xca\xc1\x8a!\x95-@\xc5\xa3\xb3k\xc0;&@UnH\x1aY\x8a*@\x0e\xc8\xfe\x16\xe3w,@}_N\n\xab\x85(@\xe0\xd2\x8a\xbc\xec6.@E\x0b\xfe\xd9\xf2..@\xc5\xfez~\x1a\xf1&@\xde\xe5\x97\xdd\xb6?(@\xaf\xdeU\xbb5M(@\x8f\xe9\xca\xb0d~0@\x82\xba\xfeuRF0@\xbaZwj\xf6/&@\x8a\xc5S\x0e\xe0\x130@\x00\xae\xcd\xb0\x19\x06,@\xb7\xed_z4\x13,@\xb3\x9b\x80Oe-,@\xea\xa9=\x1b\xd482@\x9c\x14\xcb\xde\xc5\xed)@\xdaY\x1b\x85\xbf\xad,@\x9aR\xd6&ca-@\xc2\xf5S\xe6\x149-@\xdcr\x1a\xcd\xef\xdf(@\xa9\xa5\xa9*a\x17-@\xa8=0\xa2\t\xba-@\xa9\'\xad\xb5k\xdc%@\x1a0,?\x94\xdb0@k`@\xba"\xea0@\xf0\xa2\x1e\xc4F\x0f&@\xc5:N(o\x18&@\xcc\x85\x93\xa1\xa7\xf5,@@&2jd\x11.@\xa0\x82\xdb\ty\x9c\'@G\xd9\x12wx\x14(@\xa1[a\x1e"J(@8\x00r\xc5\xa6W(@$\x90V\xdc\xfe?/@\xc8\xa4y?\x91\x8b\'@3pK;\x1ba-@\x7f\xf2},\xeb\xfe\'@y\'\xfb! \xdc%@\nL\xd3\xb53\x99+@\x83\xb3\xb1\xbd\xbe\xc0+@9\x07\xd9\x87T\xf71@z\xd0\xe7\x0c\xd1\xe4*@\x87\x0c\x14[3z%@\xd8\xd9w\xfb_\xf0%@\xa4x\x03\xa1\xbe/(@\x80s\xbc\x90Z\xf8-@\xfe~\x9e\\\xcd\xda+@n[\xc7\xbe\x11}-@YHj\xb6+\xd9/@0\x9fe\xa8\xebd&@^ \xcd\x06r\x87,@\xb5Tm\x08~\x90-@\xa2\xfb\xe3E\x02\x86.@\xf8\x16:\xe0&\xea1@\xac\xf7T\xf9B<(@\xf0\x8a\x13\x90\xabH/@\xbe\xcd+\xca\xbd\xd1%@;x\xa4\x9b\xa5h(@\x1bD\n~\nV(@\x85\nr\xa5\xe3\xf5-@\xe6]DC\xca\xb4,@\x13\xce\x8b\xcbhS/@N\xe1\x13\x15\xd1\x0c\'@\xe9$\xe3T\x1d\xeb1@=@\xa5,\x06\x13,@\xa7E|\x7f/\xed-@\xda\xdb&\x1b\xbc\xae0@\xbd@\xf1\x93\xa0\xfc&@\x93\xc3\x97\xd0\xd3\xce+@\xcf\xba\x1a\xfdmt-@\xe3\xd2\x06\x06e\x1f,@Z9~6\x0b\\/@\xda\x8c\xe8[<N/@m\xc2\xfa\xee\rQ&@\xe7\xdf\x0fC\x1b|%@\x88\x83\xeaD?C.@h\xfd\xda\x00:\n(@J\xf8\xab&\xbdg,@\xc7\xe1\xd3\xa0<~/@\x1c\xfc\xf6\xde6\xfe-@G*\xdcOm\x7f.@\x9f\x1e^\x1fI:0@S[\x83\x07&r,@\x80w\xeb\x07\x7f31@\xc5f\xbc\x12o\xd81@N(\xd9tr\x87+@\xf0\xd9K\x96\xc8\x9c-@]\xaaW\xff\r\xef-@\xf1\xe4\xe6\xf8\xe5\xd8%@Ws@\xfc\xba\xa0(@\xe2\x14\xcf62\xc7+@\xc2\x18l\x05r\xa2,@\xd7\xf1\xb5\xaa]\x86*@9\xaa5\x11\x00\xa1-@\xec*\xc2\xd0JR*@x\xf2\xe3\xd7\x19\x97(@\xb3a\xb6\xeb\xc3\x8f0@g\xaf+\x82\x17\x96-@F\x9dZ\x1a(r1@\'\xcb\xf2\xd3k\xb8%@5\x7fn|\xc7=*@\x8c,\xa4\x9b\xc4l-@\xbbn\x1bB\xd9\x88+@\\\xac1\xc6\xfd\xdc\'@\x97\x86\xcb\xd4\x84:-@N\xa9F:\x84\x1b*@\xe8z\x01C\x14s-@C\rt\'$\xbb)@}\xf8\xec\x880\xcf&@\x93\xbe\xa8\t\xf4\x96.@dy\\\xbbs\xa1\'@\xce\xd4\x0f#Y\xb4+@\xe1\xd3*%V-.@\xc7\x1c#\xa5L\xaa.@\x95\xaf\x1d:\xf4\xca0@\x05kvs\xe6\xbe-@X\xb5\xf2\xbf\x8c\xce%@\x7f\xb8\x0b\xc5\xb0\xe7%@B\xfd\xd2\xb0s\xb8+@\x1c\x17\xa6\xc4\xcd\xcc2@s\xf3n\x187\x84)@\xdd\x1e\x8b\x9e\x90\xd0+@\xa4 \x1e\xcf:\xc6.@\x01\xc8Y\x11\x96l,@\xa1\x19Y\xa1\n:-@\x9f3\xb1j\xe6\xc0-@\xe9G\x9e\x9b\x08\xe3*@\xf7\x0c\xd5\xf4\x1b\x1e*@\xdf\x9d\xa3\xc1\x03\xb0)@\xb8E\xa8\xba\xcc\xd60@=\x86\x93et\xd3%@Uk\xd6pm,&@\xc2\xb4M\x1064(@\xa7\xec\x127U}-@\x15\xd4\xabq\xc8[1@LP\\\x16\x0f\xa0)@7D\xb0Z{\xe5%@]\x13\xf4\xf8\xf8\xae2@Q\xc7\x92\xc6\x1c\x9a2@\x00\x13|\x0e\\\xc9-@wiWXl\n.@\x89G]!\xa3\xe30@g\xb7\xdc\xeb\xd6\xff%@\x83]N\xca\xe5U,@2\x98D\t\xe7\x9e/@\xb9Q\xbeT\x91{0@\xc0>\x02\x8c?3+@\xf6"\x16\xe3Y\xca*@\x87<JVz\x8e-@\x14\xc8\xeb\x05\xd3\xb3%@\xfd\x8d4F\xb8\xba/@q\x7f\xf4\xef\xa5\x9d-@\x92\x92c\x86@\x93\'@<5\xfe\x16\x0b\x95%@P\xbc\x8d\x1c\x16\xc2*@\xb0\x17\xe4-\xd6\x12.@Es\xcf\x0e5\x9a%@\x00\xed]B\xae\x13(@\x90\xd7\xa2E#p)@fVQ\x93\xf4\xa9%@\xcd\rQ\xb0\xfd\x9b)@[\xe4t$\xb9\xc5%@\xd1\xd1\xe8\x88s\xeb0@\xa3%\xe2[\xce\x0e&@\xb9-KQ\x9a\x9e)@\xc5E\xcd\xc1u\x87)@\x84$x\xd8\x05$.@w\xb2\xec\x8d\\5.@/\x17\x8f\xcc\xd8\xd10@\xba\r&-\xa6\xc90@\x02R\x0cg\xad<,@\xa0*\xf4\x07\x0e\x900@X\xa2\x9d8\x00\xf30@\x8a\xfc\xfc{\x82\xa1-@mV\xb7\x15\x9c\x1f.@.\xf7\xaf\xc1%\xbf&@9T\x95\t\xffS*@R\x1c9\xd6)%+@\xa0\xb7\x08:\x0f\xa20@\xc7Jv<i\xfa0@U\x97\xe1J>\xac.@Mp\x9f}_\xe61@laAZm\xcf0@P<q\x84\x8b\xb8%@-\xca\x92\x90\x92\x010@\xf0\x0e\xe0Ftj-@\t\xcfn\xcd{\xfb+@\x1a\x83F\x81C\x9f.@\r\x11\xb8\x80\xe1\x9d\'@\x1b\xd0mBb\xb80@\xa6\xee\xa6\xdeT\x06&@\xa5V\xdc\xdf\xea\x161@\xe3\x90\x84\xfe\xba81@R\xb8\xde\xdd\xa6\xbf.@A\xce\xd4\x8f\x15q-@\xc3\xc5\x0f\xb6/{\'@L|\xc7\x92o\x12&@\x0b\xd7r7\xaa\xaa%@\xab\x1etYj\xe4%@\x85\r\xb9\x9ax\xb0-@\xe4\xe3\xf2\x1ep\xed-@\xde\x8c\xcd\nj\xde0@i\x08j>\xd6$1@\xf7\x17\xb2_{\x020@\xc5\xc7]\\uE%@\xfc\xc7`Ct\x8d-@\xd3\x17\xac\xd5c\xd7.@\xe6\x1dM:\x80p*@\xeb=\xdb\xec:>,@\xf5\xa9pS\xa191@\x04R\xe1+/\xb00@\xb8\x13\x941\xa7\xe00@S]\xfe~\xa1\x88%@\xc1\x03c2+d+@\x84\xb42\xa5\xd4\xf3-@\xb7r\x84\x1f1\xc2%@\xfcn\xc9c<\xf60@i\x81\xa9\xeb\xdb\xba0@\x03j\xd9\xfd\x84;%@1\xea\x19\x12@\x801@\xe4\xb2\xc3\x89\x97\xf9&@\x19d\xd3G\xc7\xbc&@\xc4\xb6\xb9\xe5T\xa7%@\xb9\xc5\xf6\xceH\xa5-@J\xcd\x95\x8e\x9c\xe70@\xf6 \xa9\x86X\xad+@-\xa3\xc4_\xd7\x88-@\x0f\xb4.\x02\xe5\xf4\'@\x14\xa1\x848uv,@\xe7\x8c\x14\xb8\xd9//@\xbe\x0b\x8d\xaa7\x81%@r\x90\x898\x1c\xd50@\xe7e\xbd]\xfc\xc4.@\xea\xa7>}\xef?-@\xc1\xdc\x1dH\x952-@\xb1\xc7Yd:\x84-@-}}\x9a\xd8\x0f.@D\xccM\x18\xe5\x88*@\xc9\xf33\x7f\x8f\x0f/@\xf0v\x91q@\xcc-@_\xc9\xfb\xa0\xabA+@\xb2\xff\xa6\xd4\xc49%@\xac\xd3\xd1\xec\x98g-@\x00a\xb3qJ\xad&@d&_\xcbnO-@\xdb\xe7\xbf~\x06\xec0@F\xe2R?1\x181@\xc9\xd7\x0e6\'\xa11@\xf5\x1f\x8bmR\xfd\'@,\x15\x85+\x1f{-@H\xec!\xf0\x9aH,@\xad\xe5\x05\x18IA%@)\xecp\xb9\xbc\xbc-@\xa6|\xcd\xe2\rx,@\x0e\xdb\x95\x9aa\xc60@\xd4\xd9O\x0c\xb2\x97+@R\x8aO\x9d\xcfU-@\\Pb\xda^a,@\xf67\xd8\xbfZ@,@g\x1a\xb3\xf5\xab\xcf,@\x83\xa9}\x16c\x7f-@\xcdCR\xd2\x1f%1@\x9b\xc3\x11\xe2pD%@\x12\xf7\xf3\xba4\xab%@\xf7\xcf\xf7\xbeu\x0c-@\xe9\x0b\xe7t\x16\xb2+@\'\xdd5\xfb\x98\x11+@$\xa8\xe7\x9f\xf6i,@\xca\xac\xea\x87\xbf\x90*@]\xd3\x9e\x14q\xc3\'@R\xa1\xf8bf\xb10@\x94\xcf\x91\xce\x0b\x01+@Lp{\xee\x107+@P\t\x87Wy\xcf.@\xd1_q)l\xc4*@y4j\x9d\xffJ+@e+Z\xf0\x00c,@\xf1\xeb\xe5\xbbL\x06-@\xa1\x8f\xd9\xb4\xe8\xcb%@#|\x95\xa3\xe1\xb3&@h]\n\x8bk\xcb0@\xcc1}8\xaep-@+\x86\xd3l>\x890@\x01\xab\xe9\xfb\x93\t(@;\x86\x11\xcb\x1d\x1a&@\x8a\xf7\xcd(L\x1c+@\xebd\xc8\xf1Y\xbc&@%\x91\x11\xe3\x06\xa00@Y\xe1\xa0\n"\x041@%\x07a\t\xcd{*@\xb8/\\\xa7\xdc\x91.@\x9dR\xcd\x95uJ&@\x89?R%\xe5{.@\x13\xed\x06\x90\x06\xb5&@w\xe0\xb4\xa8\x8dw*@\xbc\x17\x8d\xa3Ht,@\xabWq}\xc1n)@\xcd\x10#\x8fq\xea*@\x11\x9b\x88\xa3\x1bJ,@;\xfb3\x02\x13\x012@\x9e\xbde\x1a[\xe0\'@\xd33-\xe9\xd8\t&@\x89oW~}\n\'@yh\xc7\xf7\x81\xce0@F\x93\x03\xb4\xf3\xd0(@\x1et\x89\x13\xfcu-@\xb3\xd4\x8aV\xc6\xef\'@7\xa6\xb6\x95\xcb21@\x85E.\xf2\xf4\xa0&@\xff\xab9\xd3\x95\xda0@r\xefr\xcd|\x18+@w\x9d\xe8\xfe\x10L-@\x92\xba\x12\xd7\x91\x8d)@\xfa[\x90\xb6\x0c\xfc/@<\x00\xed_\xcf\x07*@\xc6\nQ\x15\xdb)(@\r\x97\x92\xc9\x9d\\-@\xdeD}\xe84O%@\xab\x88\x94Sr\x1d2@\xe7\x80\xe7Je\x04\'@\x81\xe0\x07\xddP\xad&@\xdf\xd6\x8a\xf40_*@\x93\xcf\x9f\\\xa2\x950@qO\xd84A\xc4)@rZ\xa2+r\xeb&@\xe0\x82+\x94c\xf4&@\x15\xde\xeb\xfc\xdb\xcb0@\xfb\xb7P\xef\xa4\x88.@2^\xf5M\xf9\x89%@\xf5-\n\xf5\x8d\xac&@N\x8c\x07\x0f\x8c\xdd,@W\x98\xe5y\xce\xa3-@\x0f\xd8\xf3\x03\x1c\xfa0@\x8b\xc3M%\xd0\x89*@\xd2\x8f!\xee\xba\xd80@\x9a\xc5\xd0\x89\xf9\xc2&@\xad\\b\xea\xa1{&@\x9d\xa4\xf2\xf9\xf2\x8f.@\x03\x9c\xa8\xb2\x01\x1d+@+N1\xa4Q\x9e)@\xc3\xceEw\xfa\x18/@\xde@\x89\xf0\xb2\xd6,@\x15OD]\xdd\xbb-@f)\x84|\xeeI2@\t\x82\x10\xd5\x9e\x98/@\x85x\x9ee\x11\xad0@\xb8\xeb%\x0c`\x89,@\xd2\x9f\xbcM\x11s,@\x1e1-\x064\xa90@\xb2\xa4(I\xdc\xe80@W\x02Z\xaf~\x13.@\xb0\\\xb9[\xff$.@\xa0b\xd4q\xbe\xbd.@<\xb3n\xac\x1e\x0c&@Do\x87,5\x04+@\n?\xbfv\xcc}&@\xaf\xecC\xb5W\xa4)@5q\x17<\x1b\x0f.@\xbaX\xd5\xd5\xf9\xa10@\xa6\x07;\xa3p\xf21@K\xcf\xc6\x99\xc5\xbe0@T@\xa0\xfe\xff\xac*@;\xa3\x88In\x881@W\x8ai\x97\xd3\xea.@D3\x94\x02\xfbx.@\xb7}?\x1f\xf7{%@\x18\xb5\x18B\xb4\xca0@~i\xc6\x8aa\x1c&@L\xaax\xa2Y\xc30@\xe3\xb0\xcc\x05J\xc2*@$\x9d1\x8c\xfd\x87+@1>\x08\xec\xf0\x011@[bx\xa7\xbf\xc80@@\xcc\xad\xac\x1d\xcc%@SL\xf9\x9c\x10M-@\xd6\x8d\xb4}\xe4`)@()No\x1bD2@w\xddVo=\x91,@\xc0\xeemr0\x811@\x07\x87&Y\x82:*@\x8b\xda"\xd3<,-@<\xe1\x8f/Mc%@\xccMh\xbc\x92\xd20@\xf4J\xd2\xbb\x9f\xf4%@\x9a\x1a\xc3N%\xbd)@nq\xf0\xddl\xcc%@\x8b\xa45h\x16e.@\xd3\x19[\x97\x03\x84)@\xecL\x9b0\x1e9-@\x98@4\x13\xa9\xb6,@f\x14i@W.-@\xd1\xacS\xf5\xb0\xa3%@jm&\xd6\x86\xcd0@\x02\x89\xdc\xefKY,@d3J:P\xb3.@+\x02\x85\xf7l\x19&@A\x08Ar*-+@\xf4\x90,\xc7\xa0\xdb%@3X\x85\x0c\x84\xb1\'@\xb4r\x17==\xc9.@\xed\xd4(\xdb\xd2\xca%@\x82j\x02\x08\xa6o1@\xbdF!\xb5c\t&@y\t\xb8\xd1f\xee.@>=7\x92\xa0=1@\xab\xe6\x94#\x8fg*@zq2\x02\x8b\x08)@\xb5\xa6]\x96\x96\xed%@$\xb6\xaa\xea\n\xfe%@\xbeNL\xecl\xca%@\x95\xd3\xb7\xf0\x7f\xf7&@\xf63\xdc\xa2\xb2\xd2(@\x87C\xbe\xca\xdfx(@\xa4\x9d\xe1t\x1d\xc6%@B}\xc3Q`;-@e\x83\x8fZj@1@\x7f\x14Dt\'\x8e,@^%2V\x82\x08-@\xfe\xf0\xf03/~-@\xe9\xdc\xdf\xeb\xfb\xa65@\x1c4\xf8S\x14\x1b0@:\xda\xc1K\xa4t(@\xeb\x00\xe2\x0f\xe1\xa4%@l\x17l\x04\xe3\xf0.@}\xc4\xe8R\xe3\xb5(@\xf2[\x97\xdaj\xe1.@\xd0\xa9\xba\xa6$z*@\t\xaa\xac\xc5\xab\xa6,@\xda\t\xf4\x99\xc0\x15-@\xbb\x88F\xf5F\x14&@\xaf\x1fO\xe4\xcf\xed1@\xd9\'\x9f\xe9\x92\x0f&@ym\xcd\xa1\xbe+7@_\xb0X\x9b\xc8\xf1%@9\\\x07\xbeEi7@\xc6r\xca\x7fB\x030@\x99\x80+\xfe.;1@r\xf4\xb7K2\x06-@vf\xdc:\xc9S,@\x8b\x9e\xa5\xb7\xcdP0@\xcd\x01v\xc4n\xfe-@\x98\xe1\xb5\xdc\x0f\xe7,@\x9f\xfc\xf5\xc2L\xf8/@\r\xec,\x90\x1e\xbe%@\xa9\x98\x05\xeb\xcf#(@\xd6\xc3,#\x14K,@\xf9\xfd\x01_\x89e*@\xbe$}:`\x16-@f\xdb\x88\xc2\x98g)@F\x02\xa8U\xe9\xb2\'@f\xb40\x97|%0@\xec\x9c\x06y\x12\xbf-@\xac\x1d\xbf\x95(7*@\xe7[\xe3Z\x03\xa7(@\tO\x87-x\xf8)@OG\xb1;\xe4\x94.@]\xd7\xab\xfc\xcbs\'@\xafb\xe5\xb2\xe8\xbc&@\xcfn\x98\xbfQ\x97.@\xf53\x9ee\x8f\xe2(@\xddM\xf0\xe7\xa8\xe1.@\x87\xa4\x80\xd1\x00\xee)@,\xf9\x9e\x8e\x85\xc2-@\xd5\x92<w[\xad\'@1F\xf2\xed\xcb>)@\x18\x89i$\xd3\x9d1@}\x8f\xfd[z\xb3\'@9\x10\x87\xe4\xa1\xa6&@\xa8\xcc\x94\x02\x9eh/@\x02\xa9\xee\xc0\xd6W.@8\x86\x01\xa6O\xad.@\xd8\xde\xbau\x03\xfc.@\x9b\x1c\x0fA\xd1h*@\xd5\x13P\xa81\x00+@\x9b;\xb9\xf5\xdc\x080@\x90r\xb0A\xac\x9a1@\xdd\xde\x04\x16\x9b\x137@\x04\xe4pQ\x11#7@\x9a"\xca0\x81\x08&@\x157l2;3)@\x85\x8d\xa1\x18\x85\x11-@\xfd\xaf\xca9\x19\xc1\'@(\x19\xea^@\xde7@\x136\x03\xcf\x85f)@Ko\xd7`\x03o,@[\xc3FN^\x06.@B5\xbb\x19\xb4\x94,@\xf6\xb6\x0e\x15\rK)@\xe4i\xf8\xbb\xae6/@3[\xc3H\xa6\x19/@\x84,\x1f\x9d.,0@\x1f\xec\xe7\x1b\x80\xd8-@s\x1f\x93\xd4a\xdf1@\x04\xddg=\x98\x810@O\x99X\x13N\xd6-@\x86K\xcf\xdf6j-@.\x1f\x01\xb9l\x121@\xb236K\xbf:0@\xd5l/\x8f\x11=)@q\xe5d.\x8d\xa8%@"\xfcMeV\xb2(@#\x1a\xf7\x0c\x80\t/@\xdd_4aU\xc5/@\xaal*n+\x98)@q\xaa\xe8\x93\xaf\x164@\x952J\x19\n3(@Np\x13"z\xda-@\x13\xc9\x9b_\xd2?0@\xe58O\x0b\x00\xe1)@\xbc\xef_B3\xee-@\x17\xde\xa0h~_(@\xe6\xfe|nI\xcb&@`>\x9e\\\x8a\x9a(@\xa7\x0c\xd8T\xb3+.@,\xb9*^\x13\x060@\t\xa8v\xebT\xec1@\x04\\\x82[\xc3\xe80@@\xc3\xc3c-Z\'@\xd2\x04\x0fm\xc4\xc0*@\xc3\x88\x17\xc1N\xcc)@\xfd\x1bH\x9b\xb7\x1a-@\xc5)\xdf\x0b.\xe1,@p|\xac\xb8\xe8\'1@\x86\xe3b\xbfL5)@\xaa\xb7\xe5\x8e\x12m6@}V{\x87\\\xce0@0\x81\xa7\xeb\xd2\xfb\'@\xf3\xbb\xc5\xf1r?(@\xb0_\xc1n\xc8\x93/@V\xe2\xb6\xd0H*7@\x19D\xfbU\x05.7@:\x92G\x8c\xc92-@N\x87Zt\x9f\xc00@\x90b\xa8q<*1@o\x99\xbf\xbd\xea\xe27@R7\xb4=\xa4r*@j\xb7mW\xb0\xd0,@{\x93\x8d\xd0\xf3\x84+@\x16\x1e\xa9\x94f\xc0&@\xc8\x88)\xe6s\xa2/@\xeb7(\xce\x99\x990@\xcd\xe6\xca\x91\xe7\xa0-@\xae\xdd\xe8\x07\xfe\xd0(@V\x9do\x86 \x89\'@$\'\xd4[\x88@1@\xd2V\xff.\xd9\xe20@\x8eW\xc6\xb4\x1e\xc9/@\x9c\n\x05\x82\x15\x0c-@\xd8\x11\xffy\x83\xc8&@\xd0\x00\x1a\xd1\xa1"&@\xeb\xa9:\x1b\xb5\x06+@?\xcf\x02Si\x9d)@\xf3k\x7ffn\xd1,@\xb6\xc8V\xd09\x0e%@\rw\x1a\xb80\xcb/@\xb4*\xafI\xcdH0@\xc8j!O|\xda(@\xed\xde%BY\xae-@\xae\xc8U\x14YM&@iEQm\xfaU&@\xc4\xeb\xe1\xbe\x8a\xee(@8\x1aU\xfd\x8e(,@/\xfdV!\xe0\xdc,@\x0f\xa3\xcd\x8a^x.@G\xd6\x9f4\xfd\xac&@\xb1e\x0f\xe3%\x08&@\xa2\xbe\x7f\xe6\x9f\x1b,@\xa5\'!\x15\xdd6-@\xba\xd5\x07\xc1\x00\xf8\'@{Px\x1f2\xca0@?\xfc\xe6=w\xf11@Bt\xd0\x94\xe3])@L\xa8\xae\x7fL6/@&\xd3\x88\xf8$\xed%@\xae\xc7\xc6rS\x80+@\xbb\xbb\xa7\xcds\xcd0@j\x1b\x04o\x07a-@,\xe8\xfd\x17\x05\xda0@\xbb\x92L\x82\xe5Z)@\xd9|\x9d\xbbP=&@f4\xe4)\xfcn-@6\xfe3\x83\x06\xc0)@\xe6\xb2r\xf8\x96\xe2/@E9\x91&\xa2 /@Z^\xff\xaf\xe7\x92-@a8\xa7\xd7JM.@3\x85\x83c6\xda-@zf$\xbf\x13x/@:\x0f\x85J\x86\xe31@\xe1W\x86d\xf83%@\x89\xfd\x8c\xe7^\xdc+@\xf5\xb6\xd4\x1c\x86\xa1/@\xcb\'\x87\xfe\xc3N0@+\xc4\xc4\x99?k)@H\xcc!\xbf\x87\xcb-@\xc3\x0c\xb9\xdbCP,@\xb0=\x10\r\xdb#-@\xff\xfa\xdc^\x86\xdb+@-\xde\x9a\xea\xeb\xe32@\xadj\xfa\x7f\x05!2@\x7f?\xb4.\x91\xd3,@\xec5Wn"\x91/@\xe7U\xd1\x19r\xcd/@\x91\xb8\x8c\xfd]R0@\xaa\x13\x8e\x91\xa8\xb8-@\xf8\xc7\xc4\xcb\xeb\x13)@\xa1\xaf\x02!\x05\x9b1@rk\xc3\xe4\xfbj6@1\x8dM\x92\r+0@\xcd\xe1+\xf44\x836@*\x83\xbc\x9b\xacb*@\xcf%\x90\xdf\xd0\x8a/@\xd4\xd3\x87\x13\x83\xe3-@\x15\xfa\x85\xd8\xfd\x175@\xa4m\xcff\\\xbb)@\xc8\xe2\t\xa1\x90/0@\x19\xe4\xef\xed\x96.1@\xd6\xd6\x05\xf3\x06\xb8,@\xe5\x9b\xa1+\xc8O.@\x1eay\xc7\xa9*)@\x16\x97t\xc0\xdd\xac-@J}\xa5Y\x88\x0f(@\xad7\x9d\xec<2.@\xc8;W\xba\xcc\xb6/@\x85n:\\K)/@^\xc3\x0e\x16\x03W/@2x\xde\xcd\xa5\xb7,@0\xbc\xde0\xd3\xa7-@\xb33!w\xd2\x88/@\xd5i\x05]\xdaP(@X%\x05\xb8\xaa\x19/@\xbb\xcfe\x87C\x960@g\x18\xbd\x12\xa7y)@\xab{\xd4\x17\x15\xe1(@;&\x9b\x19/\x87.@"MN\xcf>\xa4(@\xcc\xc9\x84xR\xde,@\xe2\xf3hY\'\xa6,@\x80W\xf8j\x02C)@4X\x13\xf3\xcc|2@\xb2\x12s\x9e\xc9=2@\x1c\xe1R#\x03i&@(\xd0\x1bZ\x0b\x9c%@N\x07N]\x07j0@N\xfdrM\xc9\xd8-@L\xc3{\xba\xc6\x9f(@\xdf\x14\xa6\xf0\x80\x8b(@\xc9\\\xef\xd1\xfd\x191@\x9d\rt\x11\x13\x82-@\xef\xc6\x15\xa7\x0b@0@\xe8\x05\x9c\xfc8z0@I\x95?\xa8\xb6\x10(@(\x80\xd2\x1c\xcc\x9c(@9R\'*\xfdx1@\xf9\x8e\x82\xb6w\x11/@v_\xb6\x8e\x98\x8a-@\xf2\xf9Cu\xde\xc90@\xa5\xe7\xfd\xeb\x89\xfd,@\x98\xdc\x90\xf2O\xdd,@\xfa\xce\x80\x8a\xf1\x120@J\x97F\x08\xd9\xd3\'@\xa0:\xabQ`\x9f-@\xe4~\xa5M>.1@SP\xdd\xc3\x0c\xac+@\x0e\x02}\x0c\x80\xa1%@\x85\xf1\xd9\xda,o1@Mj%\x14a\x12/@\xd1/ \x10\xffS%@l\xc5?D\xf9\xdd0@h\xce\x1fC\xf90,@\x16_\xa2U\xcd\x00+@47\xa0r\x9d\xb7(@\xc3y\xd8\xbb0\xfb0@\x87>\x937RX-@\\\xa3\xc3\xde\x90\xcb*@Z^\x93\xdc\xcb\xe4/@&\x91LM\xecp1@^\x92<q\xc3q*@\xec\x81b\x02\xbe\x890@\x82-\xa0L\xd6\xb90@\xd0b\x8a\x11\x8f\xe0&@8*E\xee\x9c\x10&@a#\x83\xb0\x17\xf6-@\xd6\xd9\xbd\xd7\xbc\xe4+@\x18Cz\xafU,1@\x96Y^-`h-@\xd7H\x88\xec\xf1:+@\xce\xa9\xdc\x99C\xf7/@\xbf\xc2{\x80\x00\x03/@\x0052\xe7\x1a\x9f1@\xe68!\x7f\x88\xdb/@+\xf2\xd6\x90\xe2"&@\x10=\xff\xf1\xffA0@\xb4\x86\xc0\xd2\x16\x87/@\x94\xa0\xa8\xb6 \'1@\xd7\xd6\xd3\x9dq@\'@8-\xc8L\xf4\xca(@\x9e\xf3\xfe\x8d}\x7f0@\xb2!\xf3\x96\x00\x1e\'@\xb5L\xefm\xc8\xe3)@&\x18\x94\xcc;\xf4,@\xd3\x1d\xc39}\x130@\xfc\x17\xa6\x8b\xfb\x00/@\xfa\xc9\xa9\xde\xc1\x05+@\xad\'L\x9f\x9c\xbe-@\x82\xedE\x08\x9f\xc1/@US\xa9k\x0b\x945@6\xc0\xbd\xb0K\xbb0@\xf5%\xa3\xa7\xe7\x0f1@\xfd\xd2U\x92\x1dl(@\xc6\xf5\x13\x80\xb0\'0@\xbb\x81p+\xd4\x14/@\xacB3\xaa\x0b_0@\xd2\xccF,\xee$\'@\xda:\t\xfb\xea\xe0.@\x0c\xb6c\xb2\xe570@#\xba\x1f\x0e\xea3,@\x0e\x1f)\xc9j\t5@\xab\x1bf\xe6\xa1\xbc%@\x08\x15*\x8b.>-@\x86f\xab\x05\x9f`.@(\xdd\xea\x97g<-@\xb7\xc3\xe4\x1f\xe2n-@\xd57\x92\xcbj3&@S\xb4\xa0\x9au\x10-@Yb\xf0\xcb\xc4\xfc(@}\n2\x15\xd34/@\xa5\xef\xa62B\x1b(@\xba\xaf[\x9f\xebN.@{\xd7I\x04\xea.-@)\xacf\x03\xf0:&@\xb7\x1c\xac\xcd\xe4p0@\x19I\x8f\xe2\xeb$0@C@\xae\x9f\xd1\x0e0@.y\xa4Q\x80\xa70@B\'\xe2\x93/\x830@\x12\xac\x0c\x8ee\xd10@\xde\x12H\xa9\x9d\x870@\xad\xe0\xa3\xb1\xc3\xca(@%&\x0e3A\r0@\xf3\xfc\xf6\xa8E\'7@Q\xcb^\xc1\xcdj*@\x89_\xb1\xd0&\xda,@\xc7\x13\xccW\r\x1a)@\x90T\xeee\x1fh-@(4\xc4\x88\xab\xaa\'@\xd5\xbfc\xb5C\xe0%@\xd8\xdc\xf1{\x1a\xfa0@,\xd6\x99}\xb0J(@\xae\xc8\xaf\xc3\xa2\xa1-@\xdb2\xcf\xd3\xaf\x1b+@\xcf\xb2\xbe\xf5/F&@\xf9\xd2\xfa\xf7\xa0G0@\x13>\xbd\x87\x89\xae\'@{\x1a\xa7\xb3\x01\x121@\x84\x96\xdb\xa7\x85o(@j\xf6\x87\xc3n\xcb-@\xb7z\xdfH\xc2@-@\x05\x8bi\x07C\xb90@\x0c\xca\x08\x0f\xa9\x93(@\x96\xf4\x15qZ\xa0%@J\x00\x89\xe1~\x89-@J\xb3\x86\\Q\x95)@.\xb1\x01\xaa\xde\xac0@`\x04\x08\xba\x1a\x96,@\x1e~\x15L\x05\xca,@\x93\xfcwz\x89\xf9,@B\xe4Qs\x00\xf7\'@\xf2(<G)=\'@\x89\xffob|\xab-@\xf4\x83[\xd8\x81\xb70@\x88S6\x9cA\x9a%@\x95\xdb\xf0\xe7\xac\xca)@N\x1aY\xe9\x97*%@\x14\n\x8fI\xc2[0@\xbb\xb4\xafg\xfeu/@\xe8O\x86k\x01\xca.@\xc1\xb3w\xb4b\x8d,@5\xef\x88MU\x9d/@\xcdv\x94-\x17n(@\x8a\xcf\x0b-\xf0s.@?\xfa\xef\xe9\xce\xa0\'@\t\xd7CZ\xf2c1@\x9f+\xff\x89\xd8\xab(@\x19\x07\xcc\xbb\xdd\xad(@I\x7f\xb5L:\x800@\x11\xb3y\x1f\xe3\x8a(@E\xf9k\xf5X71@\xf4v\xf1\x18\x9e\xfc-@\xcf\x05\xe1m(.-@\xc5\t\xc3\x9f\xf9$-@\x89h\x98n\xfb\x13\'@\xfb\xa8r\xc6\x0f\xf20@p\x98\xd1\xef\x9a\xd31@-U\xbf\xe9\x08c0@rw\xa8\xf4\xa8\x8a2@Ym\xc2ZP\x8a(@f\xee^\xce\xb9\xb7+@\xa0HG\xbe\xc6\x1c)@K\xee\xf5\x93\xc6\x17%@\x01\x9bQ\xda\r^1@\x0e\xcf\x81wZ\x97\'@\xf4e\xba\r\xbad-@7\x04\x84\xafMa,@\x8f\xe5\xf7P\xf7H&@\xf9\xa4\x1f\xb2\xfc\xeb,@\x08\xc2@\xb6\xdd\x94-@\x10H\\\x08P\xbb\'@"l\x10\xab/\x02-@\xfb{8\rS\xd9\'@\x8e\xbfS]\x04\x10+@0z\xd2yu\x80,@\x1cJ\x93 \xe0\xa80@\xd1\xd8\x0fI_\x021@c\xebk\xf0g@\'@a\x07\x1e\xa68\xd81@N}\xc9x~\xcb\'@\xb8\xbcnr\xcb\xcc*@&\x12\x89\xc3\xc4\xb0(@\xcf\xb1R\x1c\x1b!)@\xa8\x16\xba\x07\xab.*@\x8fQ\xbbCP\x1c1@\x86\xaaW\xb6&\xae-@\xa5)\xf0N\xe3\xaa\'@\xb5\x8b\xbb\xbb+g-@\xb6\xe0\xfa^:\xe4%@o\xdb\x8c\xb0\xf2\xa10@\xfe\xca\x89\xd4\x01\x19/@]\x865^\xa9\xf1,@>Dt\x87\x0b\xca+@\xf6]\xe0\xa9\xea\x89-@\x0e\x82\xcbS\x1di1@\xc1<\xc4E\x94\x07-@o\xe3nE\xf7\xa7%@\xf3^^\x15\x8f\x1f0@\x7f\x8a\xc1Q@\xe3%@l]\x17\x8c\xdb\xdc-@Mj`P \x08.@\xb7\x0c\xfd\x94,)\'@\xa6\xcch,\xb8v)@\x8f\xef\xdbWz\x89&@]z\xd4\x99\xbf\x8b,@\x98\\(\x93\xd6/&@\xa4q\xa7-j\xd30@q\x80bB\xcf\'-@\xab\x0c\xfe\x05\x8d\xf0-@^\x06\xd3\x0f\x0b7/@\x80\xab[T\xab\xcc,@\xd5\x01\xa1\xe5\xf2\x18.@\x85Rt`\x11\x951@WB\xbb\xbdc\x8c%@\xce?\xc2\xf15x)@\xb2\x11#\x8a\xb6\x8c-@\xd5\x00\xa6\'\xb0\xac+@\x18\xce\xe3\x9f}\xae+@&\xfc\xc3\xc2\xc5\xb0,@{$\xfc\x88\xac\xe9*@\x1b=\x8d\xde\x9f\x86(@dX\xbe\xe7\xcb_(@\x83\xc3\xb3N\xe2u1@\\\x0f\xa5\x84$m-@\xfe\xe3\xa75\xa8--@*\\\xe3\xed\xd7\xf5/@\nn\xd8\x01iX1@\xde\r\x05LU\x820@\xee$y\x10\x8b\xdc1@\x1f\x97\xcc\xb4\xa2\x1c-@\x1f[\xcb\xa2H\x81(@\'\xb4T\xfd\x0fu-@2CO>0\xe6(@|\x852\xae\x0f\xfc,@\x8d\x1c\x02\xaf%&.@j\x89q\xf0u\xe50@\x1d\xec&{\t%0@A\x96f\xbe\n\xa30@\x9fg@$Cr0@\xa1\x90#\t\x8f\xee&@\x99\x81\xa6\xcc\xec\xd7-@\xe9P\xfe3\n\x99.@\xa9R\xc0\xc1\x06\x9d.@\xf4\x95}\xf2\x0f\xd9)@\xaa\xf32E\xf3O\'@RM\xb0|z1\'@m\x9f\x07T\x82s*@\xf9T\xb8\xb5\xe3C(@\x9b\xd8\\\xa5\x8e:(@D\xe4\xe70uM/@:\x96\xe0\x8a\x8c\x83-@2\xcf\xe0\xb2\x9e\xa2-@\xa7\xb3\xe7\xf7#\xe00@\xa2\xc5%\xbf\x83\xaa\'@\x87\xf8\x1a\'\xfcq&@\x90\xfbA\x0e\xae\x03\'@Z\x06\xcb\x0e\x10\xe1)@\x1a\xde\xb5\x0e\x92\xa8.@\xfb\x91[q\xb9\xa9\'@J\xcdkF\xb2+\'@\x93\xc6G>\xa5\xab0@|\x03a\xef{f,@\xfd\xc8\xf9\x92\x03"/@\xd6\xdf\xfc$\xb1s\'@\x91\x9bvEc\xdc*@\ryo\x97\x98\xea.@"\xe3#\n\xcf\x88-@W\x82\x9e\xefe\xa6-@\x07\xef\x96\x1b1\x84%@p\x8cp\\q\x91)@!\x1d\x17\xfd.\x83(@\xcf\x88\xe0\xd2\xef\xf91@\xc8\xc0\xaa\xa4\xa7\xd11@U\x89c:]\xdf&@\xf3\r\xe3h\xa3\x9e)@Q\t1B:Y2@\xd5\xd3\x18\x88\x1a.,@+\xaa4\xa5\x9d\x8d0@\xf1YK\x19\x9c\xec,@\xae\x18\xfc!\xc2\t3@:k\xe9kaU1@}y\xd4\x99p\x0b.@X\xb2\xcb"Sp-@N\x05\x0f\xb5\xaa\xb6(@5\x8b\xd1\xd1\x1c\xc8%@\xec\x91\x83\x7fSZ.@\xcf~\xa7Q\xcfs/@l\xb3\x02R\x8fb0@\x10Q\x85v7\x970@V@\x12\x81[\xa8+@\x06\xd0\xbb\x82\\\xde-@#\x1e\xb4\xd3\xe4\xe21@,\xcf2~9\xc6/@\x97\xd3w\xb7\xc6\xfd&@\xe0\x04{"\x1c\x0c1@\xea\x9fQ\xcb*\x02/@\x80~`\x0fi`/@\x1f\x02\x8d\x07K\x1a1@\xdaP\xf1\x08tt&@\xe0\n(\x15\x16\xd80@Bd\x84\xa7 "1@\xcd\x8czB\xd8\x91-@\xcb.\xb8\x98H3\'@\x11\x93e\xee\xed+3@\xd09X\xd5\xa3(/@\xcbM\xe9\x92\xd7\xc7,@\xf1x\xca\x99j\xec+@\x01*\xb1^\x93"(@ncY\x9bH\x02/@\xa1\xae\xe4\xa2\xd8r/@\xbf\x90\x07\x12\x18\x9c0@\x0cL>R\x07@)@fku\x87\xf7\xa80@\x82\xbb\x8fhP\x81+@\x8a\xff{\xcffT1@\xac\xec\x0bN\x96\xfd(@\xd9\xaa\xa1\xc4T\xfd1@\xed \x1b0\xbf\xdc/@\x8e$\xf9\xcc\x19o/@+\xd5\xf4N\xaa\x92/@px\x11\x88\xbf\xc9/@\xc8\x8b\xf6|CU\'@\x07\xa9)\x8f\xe0\xdd1@\x87 \x89\xffR\x9a(@\\\x9f,WV\x121@\x8c\xf1 \n\x8eo-@\xe3\xd0aH\x1e<0@\xd8\x06HD<\xbd+@:\xcf\xff\x82\xa3\xf04@4V\xd4*\x83H-@\x1b\x1e\xbc[\x86\xfc%@\xf8\xb4z\xf5`\xa5&@\xda8\xfaT\xa5\xf30@\xd3e\xa9\xa9T\xd6-@\xb0bk+\x12p,@+\x9fbff\x870@\x84Bd\x90\x0e\xf63@\x1c\xc8\xff\xc6G\n(@\x0c\xdb\xdb\x91\x00\x081@6\x84v>`\x1b1@pfW\xc1\xc2\x181@c\xf9W\x12\xf5\x9c*@l\xde\xfc!\xec\x15)@\xa6\x90\xd8\xb7QC1@">\x83\xe7\xc4\x1b+@\x93\xd2\xfb\xb7\xbdT(@{\xae\x9eM2C(@rK}\x138\r0@\x17\x8b]S\xba\xc61@\x9c\xb7k\xa3\x8dL-@\xa8N\xba\xba\xba9&@g\xab\xe0}\xab /@\xa8s\x83\xa8\xb0\x86-@\xc5\xfbC\x8aq\xa30@\x03\x97$v\xd6@2@-BG\\\x9d\xc30@\xf8\x86|>\x00\xd9/@\xe6\xff{\xd2B\xbf1@\xbc\xeep\xc4\x8c{)@\xe2\x97\xa0OXk7@\x8e\xb6\xfe;Cm0@\xa9`~\x00\x1eI1@\x19CoP\'\xe3*@p\x90\x8ch\xee2&@_r\xf0\xd2v\x170@\xf9\xe4&\xc8bS-@\xf8\x93-|T\xb5)@q"c\xff\xdf\x95,@@\xa8\xd0m^!/@\xd0\xff\x96\x08\xca\xa6&@\x140\xf0>\x82\xe2\'@:\x11V\xa3\x9fO.@\x98L!j\x8f+1@\xc8\xb5C\x0bR7.@\xacM\xe8\xf8f\x800@\xdf\xca\xf5X\xe5 .@\x13b\x1b\x12\xcb\x81&@\x86b\xbep%\x1e0@d\xe6%B\xeb\x81(@\x9crT\x8c\xd5\xde%@\xdb"\xb7{\xa4c+@\xa4\x8a\xd77\xab\xfc\'@\x91=\xf9\x0b\x04\x150@\x9a\xec-\x98)+&@\n\xa6\xe5\xd6232@<\x8a\x9f]\x9ds\'@9\x11\xd0\xbdxo1@\xce\xfcxl7\xde&@Ta\x01\x8a\xcb\t-@|\\r\x8c:f2@\xd3\xbc\x03T\xb7\xe91@\xa8\xa5\x1a\xdf\xd5E+@W\xd32H\xcc%*@J\xd9\x80\x13\x9cv\'@\x89\x94\x1a\xbf\xad~&@\xb5\xc5:6go,@\x96\xb8\xba\xce\xcf\x1b+@p\xba\xc8\xe8\xd5\xe30@ly|dX\xe11@\x00&\x01\x8eMY1@y\xe5\xc6<\xbe\xc6\'@5/\xab\x9f}6/@I\x9c\n\xa1\xc4\xde&@z\x1c\xea\xdc\xa432@\t\x01Q\xaf\xd2\xd3,@7[cE\xd5E+@\xabs\xcb%\xe0Q0@~\xb1\xfd\xea\xe1\xde\'@\x8f\x99\xb7Y\x16\xe4*@\xe3k#~\x82\xfa4@I\xaa[\x90\xccK(@\x8exK\xf2H\xd8\'@\x02\xc79\xa6\x9330@Z\x95\xa6S\xfe\x881@\x93\x8e\xe6^\xcc\x99,@\x8d\x0f\xe0\xde<%.@\xd3`"$\x89\x9b%@\xd5\xb7Ay\x18~(@O\xe1 ~ \xc0%@\xac\xeb\x90(w\xba(@\x9c\xc3\xf4\xcc\n\xf8\'@\xe4ws\x88(!1@"\x0c\xd1\x80\xed\xe3-@\x14tw\x11\x82\xbc/@\xf6\xf1V\x19\x04U1@\xf7\xaa[\x0fJ\r(@D\xcf\xb3\x1a\'H,@c*\x9d0v\xe4,@\xaf7\xfe\x9a\xa3\x9d)@pr\xfad\x17 0@\x05\xe7cl\xf4\x89(@Z\xd3G\x08\xaf*1@G\xe6\xd7\r}\xfb+@M\xab\xcc?;R.@\xcdM\xb4$p?0@\xc9N \xaf\xf5\xa6%@\x0c\x1e$\xd4[H7@c\xd7\xc1\x03\xf0\x197@~#\xe6U}r(@\x16\xad\x8f\xd4\xb9\x1d,@\xb2\xeb\xf1\x13\x1f=8@5\x96\xfc\xdf\xa3w(@\x02z\x87\\\rk2@]6lb\xcd!(@m\xb6\x90KR\xbd+@\x82\xc8\x07\xe7\xe2\xdf(@\xd2\xbc5(-\xed+@w5<+\xfa\xb4.@\xc1]u\xf2y\x80,@\xe6\xf3ZQ\tb1@.\xe6\xe3;\x87\x837@\xb8\x11\xfb\x0e%\'.@\x807\xb5vP\x9b0@\xaex\xd4\xacg\xc40@\x98\xfaU7B\xe4\'@\xd6#\x1e\xcf\x7fg/@\xabV\x93*\xc2\x1d3@\x0b\xdd7\x8a~A&@U\xf4\x0f\\F\xc5%@\xd7\x9c\x99Z\x86y.@]+\x98\x97\xbeI%@\xaa\xf5iU\xee\x8b/@l\xe9\xfc\xe4\xf7}*@\xa1?\xcaV\n\xdd&@\xa3\xa4\xfb\xa4\x18\xca/@\xa0\xa7N\xb9\xe88%@\x99{!\xdfu\x0e1@\xd5o\x81\xc1\xc0V,@x9x\x9a\xa7\xca\'@\xf7\xcds\xb6\xee\xee\'@\xcc\xb9oRmv4@\xb9\x9a\x05\xb4\x92\x80,@z\x82V\x0cx"&@\xa3\xc4\nI>W1@\xab\x11s?\xe1a+@\xc5;h\x82\xfa\xc4&@q\x8d\xc3 \xba<,@Z3\xa3\xbf\x80\xf4-@w\xb8\xd2\xd1O\xef)@\xdc!y\xa2\rC.@}\xa5h\x90\xe8),@\xdb,\x91\xf5c=.@W\xa3\xa5!\xc4\x1d&@\x1e\xb1\xa7\xb9\xfei.@\xb9o\xf0}\xc5\xaf%@\x19\t\xc1\xf0x\x16)@O\x10\xe2\xb4\xb7\x155@:PJ\xc2`z-@J\xe8,\'\xcb*-@\x8a\xf3\xaf\r\xd6=2@\xa1\xfc\x80Z\x17\x8d/@;\x9f\x8c\xd9n\xb20@7V\xd6\xf1i-*@\x9e\x01\xc1\x06\x89\x98)@\xb3\\\xf3\xf5\xef\xc2(@\x15\xd8\xca\x10\xcd\x961@7S\xde\x93\xca\xc1.@\xb0\xeb\xbd\xec\x80 0@\xb2\x9c\xed\r\x94\xda-@P\x81\xa1\xecc\x9b-@\x95\x80\xc3I\xd1j/@\xd8\x11\xfb&\xb5\xc7%@\x12\x1fI\xd3\xbaB\'@V\xab~<ju6@\xc5\x1b\x8f\xd6\x94\x80/@\xb4\xb5J\x8c\x16\xb8&@\xa0\xb7$\xea\x85\xc70@\xd2\xe0\xf6\x87\x94\x900@\x02\xb1f\x88\xc2j7@\x03\xdc\xf7G\xcb\xd71@s\x95\x94\xaa\xceT/@%\x97;f\xd2\xd5(@\x08\xb8\xf3\x8d\x82\xbb+@u\x05\xa0\x93\xa9N(@\x17\x88aV9>&@N!"\x91\x84m6@&\xa3s\xe4G\xdb.@\xf6\xe1\xb8oY\x801@8\xccQ\xfc\x03,&@\xca\xa7\xdf\xe4&l6@?".sJ\x816@M\x1c\xc0\xb2\xfe\xe1,@\x0b\xf0\xfa\xac\xf1\xc1+@\x0f\xd5\x00\xcd\xfa &@)Q\xc0\x85:0&@\xf6\xc3(\xc5 C-@I\x97\xa0\x00\xa0\x15/@\x8fAT\x15\xbbJ/@\xdba\xa8Px\xce1@\xdb\xd0\xed\xbdV#7@\x11\xb3\xde\x90\x1f\xc0-@\x1c\xb8\xa2\xd3\xd3\x91.@b|\xe9\x8c\xc4\n0@\xa5g\x07o\xd8\x7f1@\x9d\xc6\xac\xab\xecd/@\xe0V\x11Po\x8f/@l\x0c\xaa3=\x1f&@&"\xa1\xd5\xe8\x9f.@x^Kp\xf3\xcd&@\xe3\xa9\x98\xc6\xc7\xe50@\x85\x10\xa9\xf7G\x19&@\x03\xa4QD\x01h7@rY\x83\x0c\xbd=(@\x8e}\xeb?\xd5\x15&@u\x01\xa7\xe9\xb1\x00)@\xfb\xa6\xcf\xc7\xca@)@)\xdd|\xdb\'e%@\x10S\xac4\x9a\xf6(@\xb688\'\x96\x065@U\xe5\x0foT\xa20@\x84\xf4\x12\xf2g\x98%@\xc8\r\xa1xJ\x88&@\x85\xc8I\x9b\x95\xa6(@\x1d\x07\xd7\xe5W`1@\xf2\x04S9\xa8\xaf%@\xd4~\x9f\xa6\'Y)@XH\xa2+\x06#/@M\x83$\rF\xd3\'@\xc0\xd7\n\x91\xb3\xf7/@\xa0@\x06\x11\xc9\xd4(@;c\x0f\xc9\x9d=0@\xf2_\x8ct\xca\x05,@-\x85,B\xc4\xe80@\xa2\xeb\xe2_t\x12&@\xf6:|%\xb9`(@\xa1\xc4a2\xe37)@U\x8c4j\xea\xb1\'@rA\xf5\xeb\xefP)@\xcf\'&GcO3@@\x1f\xd5\xbfP\xbc,@\xe2U\xa4\x8d\x1ca(@\t\xab\xf4jX!)@\xd0(\x01\\&33@@\xd0lJ\x95<3@\x19\xe0\xb8\x89\xc5H3@v1\xbfO\x8c\x9b,@\xe0\x979\xd7<C3@\x89\xf6\x90\xc3\x9b\xc0(@k\x83\x92k&c,@F\x0cW++w0@\x0c\x07u\x13\xd3}&@\xe1\\\xcd\xe2(\x92&@p&\xce\xbdMX3@\x8c\xf2y\x13^\x01&@\xc9\xea\xde\xe9.\x1f&@~v\x0cZ\xea@7@L\xec\x8e\x87\xc8\n,@\x02\xd6j=\xee\x89&@\xce!\xdb{b\x010@\x7f<\xae\x934#0@\x8d\xc5][\xd2\xdb0@\xdfM\xf1&c\xad2@\x9ed\xa0\x95\x98\xa13@D\xc3\x85\xc9\xccq(@\x84O\x08\xf8\xaa6/@\xad\xceq{\x83\x130@WK\x8f\x1cq\xa32@\x82\xd1\x1fWh\x060@\x15\x85\xe5\x06^/1@VDnf\x83\x9b)@{L\x90\x8b\xb3G1@\x16\x84\xf0\xe6\x1a1.@\xf7A\xb3\xfc\xe2\x945@\xdeq\xb7m3\xbb3@\xc1i\xf6Vf-0@)\xd8\x85+\xacL0@V\xad\xea\xbeOB1@QkF\x9e\xbb\xd91@3\xf3\x0c\xdf\x8d\xd2*@>\xe3\x07\x0f)\xb75@]\x1e\xc8=\xd4\xa65@\xac \xb5\x83\xe5\x0b0@Yw\xdf,\xce\t1@AS/M\'\xe9*@\xe2\xfc\xeaj\x9e\xf7&@\x9b\xc6C\xd6l\xb6+@\x1d\x0b\xa0\xf9\xa8n-@\xae\xba\x98\xf4\x10\x08+@\xef*\xc4\x99\x9a\xeb*@*\xae\x16\xde\xaeC*@\xc1\x97y\xa8\xc1_0@\xa0m`i\xe8\x05&@\xb5\x1dx\xd6\x8d\xed.@1\xdb5\xa54\x8d/@\xe1J\xb0\xaf\xe0\xcc/@\xe2D\xb6\x0e\xb0\x1f\'@\xcfXzQ\xc8\xee)@f\xcf\xf6\x17g\x00,@\xd7\xa5\xb1\x18e(\'@\xee/\xa3\xd4\xa8G2@l\x88\xf8\xce\xfa\xe0%@sx}\xcf\x93\x9d1@\x0c\x8b\'R\xc5E2@\xb6\x8br\xe7\xb2\x8a/@\xe4\x03\xdf"\x85\xef%@~\x14bK\xa7q,@\x9a\xe7s{j\x9e0@Yj,Cf\xe8*@\x146\x0e\xd9\x13m0@\xe8\xd8\xf8\xd8\xbdx)@U&\x9bz\xf7C-@b\x89\xd7\x94\x7f-1@\x9d\xb6A\x05\\\x99/@\x90\xb7\rQ\r\xd7/@\xbf\x1a\xec\xbb\x9b\x0f1@\xef\x8d\x197+\xd7%@\xe9\xe2\xc1\x1e\xe2\x98)@\xa1\x13Sj\xc8:0@Zw\xf4;\xeb\xa5%@\xaa\n\xdd\x9d\xe7\xc9%@A\x9c\xbf\x83\xca\xd9/@-\xaaE4~\xb4%@W\xdfm6"n(@p-\xd3\xfc\xca\x86/@\xe3Fm\x067d0@\x0eZ|x6\xcb%@&@1\r\x0e\x107@\xd7\x0b\xd9\xbd\xb7\x8f0@\xe9\xb8\xd13\xfe\xda1@ \xa3\xb69E\x985@\x93*\x85od\xfb%@LqH\xfd}r0@x\xaa$\x13\xcf\x0b7@u@\xc3:1Y1@\x14u\xe8\xed\xd6\xcc(@\xc9\xc9\x81o\x1e\xea/@\xcd\x85?\x83@\\0@\xbc\xa1\x94W\xeaF/@aC\t\xd6|7-@\xc6\xa4H\xc7P\x04/@\xaf\xe1\x1cF\xac)&@Z\x8f\x83#d\xdc+@\x9b\xf5\xaa\x82\xb7\x057@z\xd6\x9f\x8b\x1d\x830@\x17\xc7Jr\xe4\xce1@\xd2\xef\xc2\x96O0&@\xc1\xa3\xd5\x1f\xf0-(@\x07\xbc\r\xb9\xd8d\'@\x97\xce<}\xba~-@\xb0\xa0\x89Ix\xe6-@\xf5\xeb\xca\xfe\xa4$7@<\xc3Y8\xc7*/@\xf9\xabX(\xffz0@\xadM\x81s\x14]1@\x95~s\x07\xf8\xb1%@\xbc%\xac\x06\x1bz4@\x83<\xcb\x90@s4@>"Q\xcd\x92\x87(@\x80\xc2\x81}N\x894@\xb2<1\xd0e\xad(@X\x1ct\xeb\xc6\xc9+@\xeb\x8b\xff6\xd8\x90-@\xf1]W\x10\r\x86(@\xf3\x088\n\xf9F/@}\xf5\xf3W\x9b}0@i\x9b\x9c\xd8Ic1@\x08N\xf1\xeem\xd61@\xfa\x90\xf2 \x06O*@\xb6\xe6\xd1:R\xb2*@I\x808\xd2]b-@>\xd6\xc5\xe5y\xd40@\xb6\xa7\xbc\x95\xec\xbf+@e\xaa\xb9}\xcf\x8b\'@\x0e\x9co\x05\xf0-&@\x18\x05L\x9b\x9f\xba%@\xdd\x9bhsDD/@\xc8N5"oo-@I\xd9\xe5\x18\xf04&@\x94Y\x08A\xfao/@R%k%\xe4n*@\xe5\xb5%\xde\x13](@b\xc9\xcc\xb3\xd4F.@,\xda\xa7\xef\xd3\x99\'@\x16B\x1e\xb8\xea\x132@\xcf*\xafx\xa7\x15,@\xffF\x8f\x8fu\xeb-@ah\xe34.\x8b0@5\xdd\xaa8\xdcS/@\xe1\x98l]i\xbb0@\xe7\xf8p\x14\x8c\xee4@\x17v\x05X\xe2\xad%@-\xc5}\xf4[\xbd%@\xf6 ~\xb0[\xce+@U\xb6\xad5\xf9\xd6\'@\xffJ\x02\xff\xda\xe1\'@L\xfaA\xfc\xedR-@B\x81\xe5*g\xdb1@\xa4\x7f\xf6\xcd\x11\xda4@9\x8ad\xae\xce\xde/@e\xc3\xbf\x13n(1@\x16\xed\xfd\x02\xaar1@\x15\xa7\xdc\x07/\xa31@\xcd\xb3\x1c;\xb6\xd04@\xda;\x11,\x82;.@\xc7Xy?a\x16&@\xdbUU\xdbB\x8e*@D\x94\x03\x93\xa1[/@\xd5\x9f\xdc\xb2\xa4*\'@\x99SM\x86r\xf2%@d\xb1.RU\xc2*@\x10\x1fj\x15\x98]7@\x18\xbbH\r\x19z*@\x12\xf6\xb4i0\x12*@\xce\x01\xd2\xfa\x89\xcc0@\x97\xbaYv\xf3|/@W\xb3\x89\xf3~\xab%@\xa0\x95\xb5\xf2\x0c(/@\xab\x13\x8f@\x14m-@\x04\xf6+\x0e\x88\xa11@o\xc4\xf3k\xe8e*@3\xac\x8d\xaf\x0677@\xda\xad\r3\xc7\xf9/@Q\x93\xd1\xf8\x8a\r0@\x03b\xd4k\xb2\x8b%@\xd893_7\x807@rf\xc6\x90\xba\xef.@\xf0\xdc\xd6\x1b\rA.@\x98f\x10T\xa2\x82,@2\xd6\x96\x08\xb4\xe31@\xb6\xba\xd4\xf2\x95\x9f%@%~C\xc8\x98\xbe%@AVF\xdf\xec\xc9,@Q\xf5\xd2\xf4\x87\x02.@\xc3<\xfbk\xc2\x937@\xe5\xda\x97\x9fo\xdc\'@\xe8\xa0\x18\xf1\xe937@\xac\xc7\xe8\x08ed(@\x913\xf8{\x9cb/@\xbc\x9d`\xcb^\xde)@\xb82\xc3+J$&@\xa6\xca\xf6\x9a#D/@V4^\xf6\xf4\n.@*i\x9f\x89\x8aG(@G%\x93*\x01\xf0(@f\x91\xa7\xef\xa7\xb8%@`VI\x99:\x12&@v[tT\x9b\xbd)@\xf4\xe2\x8c\xae\xb6v*@\x08\xf1\x96\x14V\xd80@\x89\xbd\xea\xab;47@\xa5\xb1\xbe\xadgc/@\xbf{\xab\xb9\x8a?5@\xc8\x1aD\xec1\xa3%@m2\xe7\xf2\xabH7@P\x0c\xaer\xbe\xac4@\xfb\xdd\xf4\xf6\xf2\xdb/@\x96\xca\xbf\xd6\xbcr&@\xd0T\xfaJ\xc8\x9f,@h]vXV\xbd0@\xc8g\xa7\xd2\x91\xa10@\xcd|\xb6\x95\x06z(@\xe2\x91\xbf\xab}\x80-@\xdd\xd7\x80\xc4\xa8\x160@\xa9\xdb\xc8\xbf\xac\r1@\xc0\xdbe\xa5_\xaf,@\x0bo_\xbc\xf01,@@\xd2\xac\x17 \x98(@\xeb\xd3)|\x18\x185@!\x8f\xb4\xc8\x85\xdc(@:\x1fF\xf8z\xca+@\xfbmW\xd5C\xa2-@\xf5\xdb\xf7\xe4\xd1\xf94@\xecDr\x83\xd7r/@\xe4\xb7\x8a\xa0\x86\xe9-@\xcf8\xae\xcen\xbb(@\xcb!\x05\xcd\xfdk*@\xca\x92\x86P\xfbu*@\x1b\xfd\xde\x9e\x04\x962@(\x17\x85\x06\xbeL(@\xc2\x03P=\xf3\xd0.@(j\xba\xa2|}1@w\xda\x81V\xbb\xfd,@\r\x1b4J\xd9&1@@\xc4\xfat\xad=1@0$\x16\x15\xd8\x1a(@\xa6\xc0\xdc\x9e\xa3\xd6(@\xad\xcf\xf1y)^7@gmR\xec\x08\xb4*@\xca\xd9\xb0\xd7\xca\x12,@u\x14\rZ\xb4\xe0*@u%\xf2\x8d4r1@\x15}ZMl\x87\'@\x98\x84T\xbb\xc5\x03&@\xc9i\x08\xee\xf5|0@\n\xaf#\td\x03.@A\x14r\xf3\x831-@\xfe\x10\xaf\x92\x9f\x1f-@\xb6\x10B\xf3\xd8\xa9*@J.\\y^\x99/@\xc0\x12\x87\xeaW\xdf1@e^d\xa0\x17\xa9(@S\x06\xf2\x00vJ(@\xfc\xa9-\xffo\x87(@Gc:\xc2wh%@\x1a\xa0\xa1N_\x9c%@\xda\xed\xec\xc5O^)@\xe2&R\xf8\xdcu&@M"\xcekb\x0f1@\x08\xb1R\x86\xcc\n+@\xb9O\xf8\x86\xedC/@\xa2%\xd7AU\xb10@V\x9f\xc9/\n\xad.@\x91Af\xa5\xeb\x94(@\x1f`8\xcb4\xf4%@\x04J\xad\x90\x1f\xed,@6\x86\xe7\xfb.((@\xd2\xc6\x17\x0f\xa6\xe2%@\xba\xb5\x17l\xe7#0@\x89\xe3\x02\'\xecW,@\x0c\xc5\xe9\xf6B\xe80@\x9bV\xb9\x9cQk%@\xeb\xaaX\xc6\x89\x82-@\xdfD\xa8\x9a\xedi(@_\xf1\xce\x0e+\xa1/@\xc3\xa0i\x06t\xf1-@\xfa\xee\x9fP\x8e\x907@\x9d\xa2b\xb2\xfd0(@\xf5\x8b.bW\xcf0@\x1cA\x8e\xc8fE4@\x98ny\xe3\x9d\xc3-@\x86[\x13t\x9d\xed%@\xb5)\xef\x9e\xa9\xe7\'@\xa47\xa9\xd4\xfc\xf6\'@\xb1\x90w(_s\'@:*i\x8d>\\1@\x12\xc3\x98\xddh\x88*@u\x18j\xa7\xc8|,@\xf4\x07\x96j\xd6R)@\x1a\xfeH\x0f\xaf +@\xfa\xc9\xb4!\xc5\xd9/@)+\x03)x3%@^\x1d[\x0c\x117/@\xd3="\x15\x12V*@$\x1ct@\x9ac+@\x1flQ\x96\xd4\xf4*@ \xa6a\xc5\xd2\xda(@Vl\x01\xad=\x8e0@\xd9~Rd{\xc3-@3z\xe6K=\xc00@\xf4\xb9TA=(%@\xa6\xeb\x87\'D&.@\x87I\xc1\xfa\'T%@\x04\x05\xf13\xfas.@=\x02\xa6\xcaf+(@;0\xc4\x98k\x16+@\x00\xcd\x13\xae)\xcf/@7\xcf\x01\x7f\x1b\x1b1@\x0b\x1a\x88:s\x8f-@\xcaI\xab\x0b\x872(@`\xce\xcf\x17\x7f<*@-\xba\xcc\r\x81C-@\x1a\n\x94\x03\xcb\x8f0@;\xe4\x0c\x9c\xeb\xbd6@\x13\x84\x13\xc7J\xe50@R\xcf\xf9\xcb\x80N1@:9\xb1D\x9a\xed\'@0<\xae\xca\xa7y,@)\n\x8d\x19\xb7\xe3%@C\x14Z\xacL\xd0(@PT\xaa\x94\x08\x16(@\x1fC\x80\xde\xfbo(@\xe1.\x99\x82\xe1D(@\x04\xb8H\xc8x\xf7,@\xc0\x92\xdf\xc8\xbe5.@t\xf8\xfc\xefQx*@\xc5\xe1\xc1\xf2\r\xa9/@\xe9G(\xf4?\xef/@w\x95\x91\x82]d-@\xd5\xc8\x97g\x1b\x8a%@c\xe1{\xe9\xd1\x93*@"D\xc3\xae\xfd\x1a+@s5\xb8\xc1\xd3\xc0\'@Q\xe2%\x80\xf9R/@E\no]\xd4k%@\x80\x8a\xafM\xcf\x15/@9\xe2\xb3\x80\r\x82-@\xc8`P\xbf\xf8\x95.@\x911\x13U\xd4\xe3*@\x03G\xf6\xe3\x9f\x1d-@\xbdE\x14\xd4\xb3\xca0@\xeb\xe3\xd2\xfds\xc5\'@\xd9\xf3\x1b\xb6\xb5\xcf\'@\xc3KjL\xc1\xdf/@\x1e\xd1\x07@Tt,@S\x1d\xac\x89\xc4\xa30@\x91\xca\xe9\xae\xb7\x10+@\x1c\xcfc~G\xe40@\xa6([\xd9\xbb\x16&@\x84\x19.\x03BM%@\xbb)\x91ONv)@\x88\xafd\x1e\xf3 0@\xc8\xe0&0Y@,@\x0e\xefM\xa7t\x11/@\xa27\\^\xe2\xc80@\xd8]\x85\\\x1e/&@;7\xabl\x87d1@\x7f\x7f4\x16\xf72/@R{}\xb5\xd1\xe3%@p\xbcnX0N.@\xca\x8a|\xac4O,@\xaf7Yy\x14\xa1-@\xe6r\xcb\xefY\x98%@[G"\x1c\x03\x85*@\x90\xed\x97\xff\xddu\'@\xaa#\xe7\'\xa7A-@\x10\xc5\x0e\x17N\x16.@\xed\t\xb6\x84\xc2\x94/@\xf6\x1e:\xa5\x88\xb3\'@h?\x13P\x96\x00(@\xd5\xae&\xb3\xe73,@\xfdf\xedN\xae`0@\xd6\xa0\xf5\x10\x83\x9c/@TR- \xfd\xb5-@T\xd5\x8f\xc6\xfd\xa20@\rnP\xee<\xae+@\x8dh\xb0\x94\xc0\xe2%@\xa0\xc62L\x1bQ(@\x8ab\xe1\xacFE,@\xc8\xb8%\xae\x15^,@\x0ePRu\x11\x14(@y|\xca\xe3\xa3\x801@\xd25x\xeb\xe3;%@l\x08\xae\xf3r\x02(@;\x91H.\x03h,@\xdb\x17\xa1\xce>\xf70@r\xfb\xc7l`\xad\'@\x9c\x82\xcbB\xa2\xe4/@X\xe9\x10\x07\xf5\xc50@\x04\xa5$\x9f\xfe\'0@N\x85\xd3\x02\x08\xb3%@\xfd\xa1ik7l/@u\xbf\xa0\x1e\xef_+@\x86\xc7\xcd+J\x01/@\x05\xd1\x8f\\\xec\xb90@\xaeT\xa3\xc9\x15I.@\x0f\xf3\xe9\x17\xc0\xae-@\x94\x03\x97(\xf4\x1d-@b\xa7=u]\xb8-@\x9b=\xa2\xab\xd1G%@\xf5?2\r[~,@\x16\x86%\xdd-@)@\xed\xc7CVQ\xec0@\x16\xf8y\x8c\x97\x0f\'@\x14\x91\xcc,\xba%1@(\xcc\xf9\x8a\xc3)&@\xe8\x18\x87_\xde\xf5/@\xde\xc0\xbd7\xcd\r(@\xe8M\xe7(\xd2,%@De\xd9b\xc62.@\\\xbeF7\xe481@X\xd3\x88u\x96\\(@\\\xf0:\xa6\xce\x14%@\xb5\xbd\xb2b\xa0(.@\xc7\xd2\xf5set\'@\xb0\xd5\xa67\x9b\xd2%@\xfdw@\x1c\xff\xa1)@\xb9gr\x1c\xca\x92.@\x85%D\xebI\x1b0@\x8aE\xe33v\x12(@\x89\'V;r\xef,@\xfe\xf6kj\xa0\xf3,@c\xd7\x83\xc5w(+@K\xfa\xf8\x1d\xd4],@T\xb8m4z\xd3\'@\x04\xe7m\xda\xa3\xad\'@\xd6(\xb6\xda[\xe37@1\x9d\xd5\xdd\x08\xee+@\xa3\x90\xc5b\xe5\x1f&@\xa8D(\x17\xeb\x11(@\x9b\x8bpM\xa2z\'@CB!\x1e`\x0f%@8\xa5\xd2\x98\xdf\xe1-@3O?\x9a\xa3%.@][\xeb+v\x1e/@\xe9\x8av\xacd\xa30@}\x92\x00\x9c\xe9\xd00@\x02\xcd\xf9yt\x8a/@\x9a\x0c\x9c\x80!\x04(@\xa01S\xd0_\xe8*@`\xa6\xd8\xb7\xc9j(@L\xbe\xa7\x90E\xfe0@\xdd5\xdc\x05\x9e\x861@Z\x14\xb8\'\xb6\xec-@\xc2{:Sy4+@\xf5v\xc4\xc3\x8a\xc3-@\xc1\x8al\x1f\xfe\xcf\'@\xcf\xf3\'\xbaR\x8b(@\x9d\xce\xf0\n\x94\x951@0?Y"o\x08-@\xf3a\xb1\x93\x1a\x94\'@\x9a\'}v\xd4\xb1+@`S\xbc+%\xd07@F,\xacG,n+@:}\r\x95\xf8\x892@\x0c\xfc\xf5i\xfe\x020@\x04\x86\xc7]k\x00.@\x0c\xee\xdb\xd2\xacn-@=\xa5o\xa9\xa1X(@-t\xc1\x9bw\xe3*@\x04\x80N\x9d\x97\x171@\x1a\x98\xd5w\n\xe4%@r\xf0\xce0\x9e\x1d0@\x8dv\xaa\xf0x\x94/@T\x02\xaf\xdf\x0b\xb0-@J1\x89\xff\x0e\xf9(@\x15 \xe0\xb5\xc8\xbe.@\x19\x8dl\x18\xfc\xb1+@K\xb9v\xae\xb2$7@\xc0\xa4\x86W*q(@ \xc2\xac\xce"\xdb/@&hc\xf8\xe6b%@\xc2\xb3\r\xa1\xfa\x94*@;\x96kS\x7f\x90-@\xc4O\xda\xe2W\xfa,@\xf4\x02f\x8f :1@\x017M7+\xdb(@d\xaa\xf7);!(@z\x1e\xf7v)\x8c%@\x85\xcf\x92KX00@\xbb@\xd9Y\x93\x85-@9\xd9\'\xd9v41@]+\x16\xd2$r,@)\xdc\x03W\xd4\x92-@\xe07S\xae\xa53,@\x8d\xfc:\xcf\x18\xff7@Oz\xdd\x07\xaf\x85,@\xf2@\xc7\xddD\x112@\x0e\xcd\xc5\xcd\x18\xc6%@1\xb1\xe90\x8a?7@~M\x04\x9c\xe4t(@$\xca\xec\x83\xa7j,@/t\xe6\xecAh&@cR/S\xf3\x83,@SKS\xb0\xa5k-@\x89\xd3\xb8\xa9\x14",@\xaf\x9c\xedD\xf3\xc3.@\xbaK\x9f\x18\xb0\xc1&@~\xdb\x85RS\xeb1@\xf31$\x86\xf3\xbb0@\xd5\xa2\x98J\xe0\xcb,@\xd6\xbb\x83\x85i(1@\xd3\xc7&\xfd<\xe8-@\xdb\\\x0ew\xc7z\'@\xe9\x17^"\xfe\x92%@>\x0e\xaequl-@\x02\x9axNb\xbb&@\xe6\xbc\xe8\xc4\x9e\xa2-@\t\x90\xfb\x1d\xe1\xaa0@\x7f\xd7+\x96Lx/@\xf8\xbf=\xc3\x15\xc7,@\xae\x8fj\xf4f\x1a1@\xe8\x00F\xfb\'p1@\xfb\xd7tC\xb1\xb50@D\x88\xd6\x02,-8@)~\x0f\xd1\x8c\x101@-\xbb\xfd\x9d\xb8\x85-@=V\xc6\x04l|-@U|}TP\xce(@\xc3\xcf\xbbz>,-@I\xf9\xe6\n\xa4:2@@\x84J\x84\xde22@\'\x82\xd0Q\x98V&@o\x7f\xa2\xd5\xfb*8@\x9f\x87\xa6\xee>F&@\xc6\x14\xccs\x87<+@\x89{\xfe?\x84\xb31@\xac\xa4\x1a\xe7\xb4P)@3\x8bl\xa8\x0b!0@\\&\xaf\xea\x9b\xa7-@\x9d1\x0f\xf0\x8ds-@\xb1\xfd+Fb\xc4,@Y\x18\xd6!YK(@\x16\xb5;\xa6t\x19/@\x08)\x80o\x08\x81%@\xa4\xb2Z\xc8\x8e\xbd,@\x12@\xec\x92F\xde/@\x8f\x96\xf9\xd9\xc7?2@\xa5\xf0|lvK-@\xb2\xd3\x8b\x05NL.@\x87#\x8a^`\xc21@B\xcd\xc6\xa4\x8a\x99-@\xaf\x01\xb5s1\x1a(@\xe9\xbe\xd3H\xd3\x1a-@\x1e\xd2\xacT0B\'@\xc4\xca\x92w\xc9\x071@Q\xfa\xb9A\x87\xea(@\xa9\xfcTh\x04\n-@\x0fk\xf7i\xe5p\'@\xed\xbe\xcd\xd7\xcea)@\xc6=\x88e\x14\x88.@\xa4\x1a\x90h\x93>-@Dz \xadax-@\x0b\t\x90K7\xb4(@y\xbd\xa8\x80I>-@5\x83E\x1aE\xcc-@\xdb\xe2(\xca\x88\xac\'@\xb0\x02\'\xde\xba:1@?\xcb7\xb1\x87O/@\xfc\xb0\xf9\xe1d\xbf-@\xd3\xefD\xb3\xc3.\'@yJ_~\x1cN\'@\x90\xb6\x93bH"+@V\xc0\x91\x1bHU&@\xc3\x7f\xdb\xac\x12:0@\tV\x8a\xfe?\x050@\x8c\xf0\xc9\xd5\xe4#/@Jz\xe6\x93Hh0@5cg\xa8\xab\x88,@\xdeo)&*12@P\xc4\x89\x9d\x02\xc40@w|\xda\x9d\xbf$1@\x167N}\x9f\xc6.@\xf7\x0c\xda\xd2\xb6\xb7,@\xd6dZ\x9a\xa3\x18)@\xab\xf9[\xe9Z\xf6%@\x17tp\xb7[\xe31@\x1e\x04H\xfc\xafJ1@Z!\xdd\xdcK 1@0\xe9h97\x9a,@\x0e\xed\x98\xed<\x0f0@T\xd59\xd0\xa1\x83-@.\xf6\xad\xef\xbbP-@382v\x06k-@\x16^\xafo\xc5\xfb1@f\xcexY\x0c\x15/@\xc6\xcc,\x19N\x191@?{\xe2@\x94\xa9-@\x15\x8a\xbf\x10\x17\xf8,@\x9e_i\xac\xe9\xf3%@\x9c\xbe\xd7\xe4\x05*\'@..}%\x1f\x1a(@b\x01M\xe6S\xbc-@r\xfa\xb62\xc3&-@\x17Bk\xd1\x92\x0e/@Q,\xff\xff~\xeb0@%[\xfc\x04u\x1b1@6\x92A\x83\x91*1@\x87\xad\xd0\x95\xe90/@X\xf3\xea\x18\xd6\xfa\'@\x8f\x1cA]\xf2\xfd(@\xdeZ7\xbei\xb51@?U\xc5a8\xc3(@\x15#\x93c\xd1H\'@\x1d\x99|\x1a\xe7b(@\x7f3h\x03\xde /@C\xc5\xebH\'\xc9+@r\xc7\x18\xdb\xf4\xcd,@\xa2\xfb \xe1D-/@\x90&`\xff\xc7@-@\xefm|\xd9\x94`0@\xaa\xea\x8b5l\xa81@\xcc\x90SN\xef\xcb0@f\xae\x9e\x08\xdfM-@\xff5e\xa0\x87\xd01@f\xafe\x8ex\xe4%@Mf\x12=)\xf91@\x9e\x90\x14\x7f1\xf5%@\x84\xcd\x12&5}-@\x96\xd5\xff\xbb\x13\x04-@ly\x95e\xf4\xd90@\x16Y0\xbc\x9aF-@\xde\xd1\xd9\xe7\xc9\xf50@\xcc\xfa"!\x87\x02\'@h\xb0d\xe7\x9a\xd31@\xb0\x93F\xc2W\xb4(@\xb6\x7f\xbbJ\xc4\xfd%@\xd8F\xd9\rX\xa9%@\xe3\xa4\x16\xa9\xcc\xdf,@|2\xf8\xbd6\x9f,@\xc2\xac\xef\xeb\xa5R&@\xb1\xa2\x91X\xb8\xdb.@*,\xec\x02A\x011@~\x88\xb2\x99Q\xf6,@\xcb)\xb9k\x94$1@\xfcj\xeb\x8c`\x81(@\xc4/\x87\xecq\x00-@\x1b\xe6\xfaq\xa1\x80/@Hi\xf50*\x1b&@n\xfd\xba\xbd\xef\xc21@A\x0c\xf5\x9c\x19V\'@\x05\xbd\xcc\xb1T\xba-@7{\xdc\x04:\xbe0@\xc1\xe3\x9d\xcdu\xe3.@\x9fO\xe4/\x17\x03/@gu\xb3\x1e\x92^,@v>\x175\x1f\x9f(@\xc3<\xeb$\xe4o/@\xc6\xd8\xeb\x826r,@\xa5\xea\xa7\xe5DC&@\xd3\x08@\x91\xb1\xa6,@n\xe60\x97j\xf01@\xfc\xb5\xdf\xed3\xcc1@A\x16\xec\x9f#\xd80@\x8f\xfc\xc4\xe2\x17:+@\xadH\x99e+J+@vF\x1a:B\x8f,@Z\xa2\xca\xca\x9a\x03-@\xdc\x00\x9d\x93\xb9\xb11@6:\xc3\xb2z\xd0,@\xd2\xd8x\xe89\xb40@nqcOJ\x05.@}\xccO\xcd\x91~(@\x8fh\xb8G\xd2\xa9)@&\x11\x92\x08\x94\x97,@\x07\xc9\x9a\xbem\x8e-@\x82CWr\xe9\x14-@\x06\xe2\xb6i\xeb\x05*@\x06(\xe4\xc1\xbc\xc8%@p\xf1\xda\xd4\\\xb61@\x1b\xfd\xbf\x93\x82t-@\xc0O\x16\x9d\x8c\x1a.@\x84\x1c\x08\xab\xb5\x9d)@ec\x08e\x85\x0b-@\xc9H\xf0\xcb\x0b\x0f-@\x97\x10\xc8V\xb6\xbc,@\xb0\xa2\x90\xc4\x94\xbd1@W\xf7a\rc\xcb-@Q\xcd\x10\xdf\xea\xd40@\xb1d!+\x83\xd10@V\xb8\x9e\xdd\xb7a,@\x06\x936>L\xc5%@\xe1}\xc2G\xa8\xd7,@t\xc7NFO\x86)@e\x0e*\x08\xfc\x86-@\xfd\x8b\xc7\xb1p\x9d(@Cz\xa5J\x18\x1f-@\xd2O\x07\xf7\\\xd0-@\xc3K\xb4\x0e\xb9\x82(@\x0f\xc3\x99\x8e\xe9\xc9,@\xe4 \xca\x15\xdf&/@\xcd\xe6\xec\xd1Q\xa70@_\x13F?\xfe\xd90@Mj\x15\xb8\xe6\xa4)@ \x0cP"\xe4\x1b&@\xea\x90=\xe6\x1f7-@\xa6i\x10\x1fi!\'@ns\xces\x1c\x7f-@[\xea 5v\xd0(@\x8c\xfb\x9ay\xbc\xbc&@\xf2\xc2\xce\x06\xab#(@\xe9h\x91\x15\xb4\xc3,@+\xb1\xbfYL>0@\xbbmD)\x03\xc7-@\xbc\xedJ5[\xa6-@$/\xe2F\x02R0@\x93\xc2\xea\'\\\x041@8\xff\xf3\xd9\xd3\xc8,@\x1c\xee\x90p\x86\x7f-@\xd8\xa5\xbc@!f&@m\x9fy>\xd3\x9e1@\x0e0\xb4\xba\xb0\xfc,@\xf9\x0f\xdb\x0b\xe3q+@\x87\rLV:%)@a\xa2\x97\xa6\x94\xc3-@\xda\xf0\x7f\x0e\xe0\xe8,@\x91\xe7Gn\xbf\xf8,@\xf7\xef\x91\xeb\xb8\xf7)@\xcf\x9e\x8b)%\xef(@\xd7v\x8e\x9e\x02x,@\x86\x8d2Q\xef-)@\xa9\xc3E\xb3\xab\x17.@;\xc0H\xf03])@ \xf7\x11<)\x9f1@\x9f-(\x91\xee\xc7)@\x8f\xbcN\x94\r\x88.@\x10Z>+\xb2\x18-@\xad\xceo{\xab\xb91@\xe4\xe7\x99\x80\x97\x9c-@\xb6\xbf\\\x8d\xeb\x90,@\xe4\x9c\xbc\xb7O&/@N\x7f\xfa\xff\xf0+*@\x18-\xd4\xbb\x9c\xdb(@\x15\x13\xb8k\xb6{(@\x80\x92\xa3\x9cn\x8c(@\x96y*1\xc7\xce&@w\xec\xd3&\x9dU,@\xee\xd4\xee>\xe2\xaa0@^\xd1\xd8\x81)\x15&@\xdb\x12\xfe\x95\xc3\x8a,@\xe7\xd1=\xa1\nr-@\xda\xaf@\x0c\xdas0@\x97VI\xb0\xcb\x1d,@\xe2\x02\xbd\x11&u-@\xcd\xe5\x1e\xf9 f/@olc/\xd63)@\xbcOF\\\\.1@\x7f\xedO\x0c\xe2\x88-@\x08\xf2\xba.\x14\x8f%@\xfd\xef\x11w\xdc\x88&@\x18X\x87JN\xdc-@\xf6\xdcH\xa2r\x83(@\xfd\xe1D\x06\x81\x85-@h9\xc0\'\xf6\xa61@9X\xd7Ym\xf4-@\xba\x13\xdb\n\xa7I4@\xce\xeb\xf0\xdf\x06d/@\xa2_\xb7\xda\xdd\xcd&@f6Yh\xcf\xdf,@\x1b\xcekRES,@\xf6\x9e\x82\xba\xd2\x15)@\xe8u\xe6\xc7\xd7Q\'@_\xc6N\x9b\xaf\xfd,@M\xba\n\x03.\xe20@eU\xcd\xa4\x84\x19/@\xe2+d\x9b\xb5G-@h\x12-O\n\xb0-@\xe8\x80&c\xb0\xc9%@\x8cGJ\xef\xb1\xe5-@\x07V\xd6\xf2\x14s/@\x862\x88\x95\xa2<.@\x9e\xd1\xe6\x8e\x87\xb50@W-lZ\x96\xdb)@\xca\x0b\xfa\x7f;\xa9)@\xa3\xfc\x9d\xb6\x1fD)@\xa2x\xf1\x8d\xb8s*@2\xc5\x06\xb5|$)@\x17\x91e.\\\x04(@\xa9\x8fe\xd5\xc3\xd51@\xf4k)\xa1\x9f\xe8-@\xb7V\x98\x18\xfd\xa6-@\xdf4\xacB\x89\xc8,@\xc1:\xf0\x01\n\x90)@.\xecPe{\xdb,@\xd2\xc8K\x0b\xf2\x90/@?\xc9)\xcd\x91\xcf-@\n@\xbb\xc9\xcbg/@\xdd\xb4\xdd\x954\xfc-@q\xa4\xd9\x12\xf9\x8c)@\xb3=\xf5\x99m\xea(@\xcat:\x0e!\x0e1@\x18\x0c\x96\t\xa9\xe7-@\x93+I\x0f\xdf&)@\xb1\xef\xd0\xfc\xf0\t*@\xfa#Zi%\xe3,@\xa7\xf9\xe0PG9\'@\xdd\xd5\x91\xc9\xfbj0@\x8c\x19\xaa9\x81\xe5&@?\xb1\xadO{X/@\xcd\xe6\xca\x91\xe7\xa0-@M\xc4\xd4D-\x0f)@GP\xf2\xcf&\xbb,@\xbc\x8a\xc5\xa9[\xe5,@h \xfa[\x1fo-@\xf2\nc\x1f\x19\xb6-@\xd0\xe0\xa1\x07<t)@\x98\x03\xe0\x16\xc8a\'@\xd8<\x91e0\xbb-@\x90?\x95$\'#\'@\x9d\x84\x9a\x7f:\x000@s\x8d.\x08\xfa\xf3-@XNa`P\xc4,@\xf2\xf6U\xd6\x0eq&@\x8e2&``[&@\xaa\x88\xaf&`\x0f\'@\x81\xb8\xf2\x13\xd3[0@G\xf8\xfb6\xb3\xaa&@\xcc\xefN\'\xe0\x1a/@\xeb\xdc8z\x02\x04*@>S\x0c\x1f\xc6\xaf(@\xc4\x0fp\x0c\xa2?*@/\xf4\xb8~H\x13+@\xf3\xff\x8e\xa8\xfdB\'@Z_Y\xbep\xa6-@\xe2\x04\x17]<:/@\xd6\x86\x9b\xd4\xfa./@t\xd9%\xe5\x12\xf9(@\x8djj\xb5\xd7\x890@(\x81@\xc6\xd1\xd5,@\x0f!\xc7/\xb1\xce0@R4\xf5\x8f\x1b\xa2-@\'\x96t_\x06()@\x92\xd0\xb7uz\xba\'@\x1a\x01\x83\x7f]h(@\x8b\x02"\x8c\x95;.@\x11\xe9A\x91!j+@2\xbd#\xe4\x91\x8f/@\xc7\xc87r\xde\xf0(@\xe6\x04"\xcc\xb6\x07.@\xe3\xdd\xf5\xdd\xaf\xd70@\xe4\x07\r\x072\xe7+@\xf6a\x9b\x9a\xd7\xdb&@7a\xb8A\xbd\x96)@\x08\xa9D\x18\xe8!+@\xe9~\x0c\xb1\x0bg-@\xc5\xd6\t\xf5\x9bq-@%\x0f_\xc6\xd2\x9b-@\xe4\x85bo\x1c\xe1+@\x07\xf1\xa6gJ\x0c.@\xbb\xa4\xbdp\x1c\xac.@\x12\xfe\xdel\x82\xc1&@\xd9\xb2\x12\xa0\x91\x92.@G\x05\xd3U5\x93-@\xa4\x03\x9bx\x1d+1@\x82u\x9fxF\xb6%@xB\xb6\xb0\xa5\xb7,@\x0f"M\xae%\xe6(@v\x94o9|\x15&@\xdf\xc1\xf2\xf4`\xc2&@\x03J\\\xbd\xf9\xae)@\x92\xae\'\xcc>E0@\x89\\Z9[`,@\x9b\x81\x9d\xec\xc6\xb8-@\x1a\x05\xc9l\xd6\x0b.@d\x16\x05\xea\x03\x1e/@\xb0\xbcn\xbc\xb7\x13,@5\x7fm\xf3\xaeS(@\xcc\xeb\xc2\x1c\xd7\xfd+@\xdbK\xc6:q\xb9(@!\xdd\x06r|8(@\x0e\x8a\\\xd0x\xa70@,\xf9r\xa8\xc6\x8a&@;\x8a\xb6V\xe3\xa8&@\xdc\xb7\x85\x16x \'@\\\xaa\xda\xaa\x93#*@\x17R\xaf\xb4\xa0\xb5*@\xdf8\xf3\xf8T\xf7(@\xe61\x86\x15\xf6 0@\xb4\x9f\'\xf6\x801,@Y\xdc|\xef\x15W-@l0\xd2\x83L\x1e,@\xb9\x9546/\xfc&@~6xa\x15\xe8,@\x85\xb9\xc3?;\xb2&@g\xe0\xbd\x06\x11\xb2-@ff<\x14a\x05-@\xbb9\xb1W\xbd&)@\xf5\xdd\xbe\xc6;\n-@Z\xcf\x7f\xe6\xf8\xec+@\xab\tKP\x1f+)@p\'\xb6T\xe9\x02)@\xc9G+\xaeW$\'@$\xfch\x99S/3@\xe1\xa8\xac\xb0\x14\xcf*@,\x9d\xb6\x90.\'.@\xa5\xc1\x03\n\x13\xbf.@N\x8aJ\xe6\x00\xd2-@\xc8,\x1d\xcb\\\x05\'@$\x9aw>\x8e\xcc&@\x19}JLk\xec0@4R\x91/z\x12(@\xa76\xeaE;\x11&@ce\x9fq\x96\xea-@t\x1d\xa7\x13\xb2\xcb0@;\xdb\n\xf2\x8b\xa0)@w\x85\xf4\x99\xd9/)@!\t!\xc1~\x0e)@pN5|*\xa7\'@\x97\xf2\x9b<1))@t^\xc9lb\xb9&@R\xbc\xb6\xf7M\r0@\xf7D\xc8\xcb<V(@2\xab\x9e4AU0@\xa3\xb0\xa0\xcb\x98"\'@\x96~.|\x95\xef&@\xf0\n\xbd\xddU\x15/@\x9c\xf3N\x95\xc7\x81-@\x19\xe1\x96\xb6\xd540@\x08\xf8\xeb\xba\xdd\x99)@\xa9^>\xb9\xd4\xbc-@O}Q\x1a\x8b\x0f.@\xe0\xa8\x9e{\x04\x94\'@\x91\xea2\xbe\xe7!3@\xb5t\x00L\t\x1a0@A\xd7\x024\xf4\x7f)@9n\xfe\xfb\xbfd0@\x14\x89g\xdb\x92\xc6*@\xdd[\xda\x0b\xbe\x1e&@l\xb5\x1cpO\x83&@#\x90\xc2-\xce\xf8&@\x13\xd4\xc2\xb3O%3@M\xff(\xc1\x9f\xdd*@\xfe\xb2\x89\xe0\xd7c1@\xb3\xf0Q.4J-@\x10\x07\x14\xc2\xa5\xd9-@\xc8Q.\xf3\xac%,@\xad\x00\xdf#\xfb\x04,@\x8d\xfew/Z\xff\'@\xd38\xa3\x92\x00\xe50@\xfdP\xa9\xe0\xbf\xc10@]n\xb9.\xfb\x950@\n]t\x89z\xe1%@)\x0e\xe2\xf5\xd0w,@\x9b\xd1\xd1\xb94\xc6+@\xb3\xd8|zR\xc3(@\xd5\xaf\x13Q\x14\x9d\'@\xba\x011\tzH\'@.Z\x96?\x9b[.@Z-\x8f\xda\xdbd-@\n\x8fM\xc9\x19w,@%\t\x90IZ()@r\xcb_@V_1@!n\x83>W\x88&@\xa48\x18\xf4\xabo0@7,\xe1\xf9\xfb#-@\xff\xbb<\x9b\xef\xb5(@\xab]\x08\xf7\xf3\t)@R\x06\xc7\xa9\xc4\x001@\x86i[\x97\x81\x95.@ 7\xb4\xe7\x13\x1a/@\xdf\x92k\xc7\xf07/@:y\xb1\xf3"\xe0(@\xdc1\xa0d\x91\xde+@\x88\x928\xac\xa0o&@\x82\x10\xdc\xd02\xdd*@c\x94:e\xc4h.@c;\xe5\x88\x83\x1a&@\xc3\xcc\xcc\x90\xe0;-@i\xbbEH\xbaA(@,0\xfc\xa2\xf2\xfb*@0\xddS2b\x001@\\\x91\x0fd\xb5\x180@\'\xf1\x11\xacH\xfb\'@L:\xe4\x12\x81\xc0-@^\x0c@\x16\xa0\x98(@\x97\xcf\xb5\xa4\x81\xcf*@\xd5f\xbd\xec\x11\xe2-@\xb4NTn\xe9\xd2(@Lt\'F\xf1\x01-@\xb4\x9fc\xedf,-@\x96\xab6\xe1\xfb.(@\xd5\xc9\xe50y/.@`U\xb6\xdc\xbd\xb9-@>k\x8b\xbb\xc0+/@\x82\xc9I\xc7\x1c\x99/@\x98G\xabLH\x8b*@\x14W4\xdfCu*@\xa7\xd1\x03\x19 \xcd0@\x08tBO!\x12(@\xf4\x0f\x03!y\x8e)@\xa8v\x81\xc9E\x80(@\x8f\xdd\x14l\xb6\x08)@\x0f\xfb\x1d(\xc8p,@\x9f\x1f\x0cw"Y-@u\xb7\xdb\x87[\x140@\x97Sfl\xfa\x010@\x94\x86M\xadi\x15/@\xbe\xc2I\xb2i\x080@\x92\xa3f\x9b\xa4c-@\xb0\x02\xb1x\xce\xc1*@\x081i\x88M\xe1(@S:\x8b|\xa7\xe4,@\x9d\xedw\xe0R\xed-@\xdfu\xbd\xa2\nU&@\x86K\xf7\x98\xbe\xa9(@)\xf3Vy\x16\x140@\xda\xf3\xb0\x07W<.@@Z\x06xF\xf5,@\xb8\xda{\x12\x8bc&@)\xb0\xc7\n\x04\xcb%@?\x92\xbd~(\x14.@\xb6\x86;\x0e(\xa9-@Y=\xe2q\xb81)@\xc4\xac\xc0\x85\xc5\xc5(@\xd6|\xbc\x81\x8a\xfc\'@N\xd5\x9d\xa8\xd4r*@\x99A\x95\xc9\xcf\xce,@I\x96\xa7\xd3\xa7\x83+@\xab\xb0(9C\xc1+@\x82\x10\xb2\xc4y\x86+@\x92\x96\x88gL\x9e.@m\x7f\xb8\x8ci\x19&@W:BwH\xad0@\xd0\xa0\x89.\xb3\x0b0@C^\xf4M\x98\x8f/@\xf9b\x996F~,@\x0f#5@\xd5\xfc.@\xbb\xaeI\x1f\xcbS&@\xe9`\x00G{\xe2+@\xbeaRM\xe1\xe8-@\xe4\t\xf7\x83E\x93-@>\x0b\xfeO\xe3\xc0(@|\x01%\xbf\xd1\xc3/@\x8c,\xa4\xcaM50@\x15\xc0oP\xda*0@D\xd9\x11\x0c\xa8\xb5.@0\xb6\x18\xcc\xc900@\xa0r\xfbm\xbc\xb70@\x01\xea\xdc\xcei\xc9(@)\x8c\x040C\xd10@6\x05h\xf5?p(@f\r\x8dx\xfb=(@\xc6\xc3E<\x06"(@7_nO\x95\xfc%@A\xa8\r\xa7\xc7_&@\x8b\xea5T\xd0\xf9/@>\tu\x00\xa9\x08.@\xdc2\x9a\xcb\xe6\xff\'@\x0e\xcf_\xf0b\xcd(@.\xcf\x96WGx-@\xfe\xccN=\rQ\'@\xc5\x83\xefV\xd5$/@_\xef?qF\x1c-@\x96\xef[\xed\x96\xc1,@\x93:]\xd2x\xeb0@m\xaa\xd2\tUW(@l2\x12\xaa[R0@!\x88\x9a?\x01#0@m\xdad\xab\xdb\xf5-@x\xe11t\xe0C)@F\x05\xb74w"(@{"\xc1\xab\xf8\x8d-@\xd7.?\x12\xadX\'@\xdc\xa6\xe7v\x89\x0f\'@l\xd82"\x0f\xc1*@K\x91x\xb9W\xf2(@a\x83\x9eXf\xe4,@\xa4\x999H@\xa2\'@\x9c\xdd9\\\xa5s(@\x1b\xb0\x17\x89\xcd3,@\xc4\xccNnB\xda+@\xe6=1\x13\xbe\xa90@\xb4\xfc\x9c\x04\x1b\x9f/@\x17\xe1\xd1D\xf7o-@*\x1a"\x07\xc6U&@>\xd5\xad\x11\xb8\xcb)@\xe0+\x97^.\xa6(@\x05\x02s[\xd2\x88/@\x9f\xb2\xe9E\xc5\x10(@\xf5\xad\xb6t\x10\xc9%@2\xc7\xfe\xaf4\x85-@L\x9fX@\xd8%+@\x8f|rq\xb2,/@\xa8\xb0%\x06\xb3R*@\xe5?n\xfb\xec\x7f0@\xdc\xe6B\x02z\x98\'@\x13!\x8a\xdf\x15\x8e0@>:\x9d])\xde\'@\xee\xa5\x1aN\xed\x07.@\xdfg\xd4\x81K\xbc/@\x17\xb3\x0b\x19\x93?*@Yr\xb3"\xe4\x95(@\xbc\xce\xd3\xce\xef`&@\xa2\xaf\xff\x84#\xe1&@\xb6\xb0Z\x9a\xb8\xbe)@\xd9\x87|\xd0M2,@\xbc\x19\xcait\x16*@\xa0\xac\x10\xd8\xd1\xb8)@\xed\xe0Sj\x8f\xab+@\xf1C\x8f\xdb\x9e\x82(@\x82\xf1\xff\xc3d\x17,@\x0f\t\x1b\xcbt|,@k\xca;F\xef\xcd/@\x0b9\xddK\xba\xcd&@\x9a\x1ccu\r\x05.@.a\x8c\x9b*\xad.@\xee\xd3N\xe5\xc1\xcd0@\x98\x8c\xcec/\xae,@ \xb8\xdd\x93\x0c\x9f,@n\'\x035\xc0\x83-@\x02tJ\xd1\x1a\xb9)@\xd1"\xca\xf4\xf0\x81)@\xb2\x18F\xae)\x14-@[\xf9p!\x8b\xac&@U\xb8\xb9\xb3g\xc3%@\xf9\xe6m\xb7\xcf\x8c-@8;\xe5t\xbbl-@?z\xae!\x0f,)@\xa5\xff$\xf7\xd0\xbf0@\x83I\xc4\x7f`\xf50@\xf5\xd4\xc4\xc2\xac\x87-@\xf9\x99\x8c\xeaK\xb00@\x03\xcb\xd5ve\xff-@34\xc0in\x9b-@q\x95\xe9\x92\xdaf/@\xb2\xba".\rG\'@n\x82\xb8\xbd\xd5\xd7)@\xd2\x92\xe9\x89`o\'@\xa8\x97\x9d\xc5aO,@m\xa4\xa1\x04{\xa6%@\xe6+\xdcJ\x89\xb0,@\x19\xe3\x11h]\x90-@\x04\xb0\x04\xa8\xc4)1@/r+;s\xf0,@b\x99\xc8zk\xf3%@Z\xaeu\x7fY\xb0\'@`\x1e\xeb(J&(@\x83 \x81\x12\x8f\x9b)@\x91\xd6;\xfa\x05\x8b)@\xfak{\xc8\xbfF-@\r\xe1Q\xb6\xcc\xea(@\xe9,D\x1d\x82\xc90@\xb6$3\x95K!,@\xebjI\x17c\x16-@\x84*\xa2\xc2(\xdd(@\xff\xc4\xcd\x95.\xb5.@p\x08N^r\xbf&@\x15\x91F\x08\x83\xff%@v\xc0\x04\x12\xb0\x1d/@\xbfS\xd1\x9a.\x83(@c\xa8\xa3\x93\xe1\x16\'@l\xa7\xdfA]\xcf0@@\xa1\xa9\x93\xc5\xcc%@\t\x06\x12\xff\x9di-@{\x1e\xa0h\x8f\x03\'@\xc9\x141:\x17\x93&@`\xa2\xd8C\xf1\x05&@\x94>#x\x83\xf1.@\x98B\xf8\nm\xab0@\xb7\xb1\xb9\x8a\x1e\x00-@\x9d(\x194\xba\xf0,@\xf2F\xc5\xab\xa2\xad,@$gNs\xe1\x9d\'@\x13\xaf\xebN\x85\xed/@=\x10B0\xf7\xf7-@\xd4D\xa1C)\xcb)@\x95\x8c\x1eez\x95%@\x16_\x12\x9f\xff\x010@i`\x10\xccy\x91-@\x16\xbe\x80\xbf\x8d\x8e,@\x0f\xb2\xe4\x06\xe3"-@\x05\xe2x\xfc\x92\x9c)@\xe5,\x10\xe9`[\'@:\xe1\xeb#\x9f\x1e-@\x9e\x8fK\xdb5~*@8\xe0^\xddE\xff&@\xbd\x86\xd8\xc9\x9c&-@\xe6\xca\xed\x1f\xe7\xd3)@8\xf9\x08\xd2\x00\xda.@\x98@\x81\x18\r\x99&@\xdfC\xb4\xbc\xe6\xa4%@\xbe\xf5\x99\xf2*\xfd-@\xeb\xe1NTx&(@\x06\x1e\x90D\xbfH\'@J<\xac\x05\x12\xd3&@a\xe9hW\x8b\xc2*@~\x12\x1f\x10VI,@\xe4\xff\xd1l\xbbX,@\x1b=\xdd\x1cI\x111@j\xaf\x06\xcc\x86\xc4.@\xca\x88\x95\x81\xc8\xcb(@\xac[\x82\xc2\xeb\xae&@\x12\xe19]\xfa\xed-@6&Oq:-.@\x87}\x17J\tt/@\x80\x8c\x08\x8a\xe8\xbc&@\xbd\x94\x808\xd2\xef&@\xc3\xb0\xe5l\xcdx*@h\x05K-^\xee,@\x8c\xd6\xb4\x07\xe0\xe4\'@\xff\xe1\x87L\xb8h1@\xf8\x01\xd1vL\xe1,@P\x1cH\xc7\x8c\x0f1@?\xff\x82\xe4\xef\xfb,@\x83\xba\x8c\xefi<.@\xf7HhqW\xd1.@Y2\x8c\xd6\xdac-@\xfb\xf8\xe5\xf77\x15&@Y\xa62"\xd4\xb10@I\x84Ot\xcc$)@\x08\x8cxn\xb9\n(@~.\xd1w\x9b\xc7%@\x06BA\x95\xf7\xa00@*@\xa4\x01\xcd\xb6.@\xcca\x0e\xc3\x08\xef%@A\xef\xdf\xbc i-@\xe4\xecw\xdb\xe0\xf0&@\xf7\xb5"G\xa8\xda\'@\x88\x1e\x87\xb2x\xff%@K.B\xba\x04\xf6)@\xaf\x08F\xc3\x7f\xb4*@@\x1dw\x8b\x93\xbb0@\x8c\x96\xbd\xbe\xcf\xde\'@\x8f(\xb0\xa5\xcbi-@d\x93\xce\xbb\xa0x)@\x11\xe1]\xd8>\xd90@b\xd0\xb8\xa1\'\xc20@el\x97#\xecl/@\xa9\xe3\xbe\xff\x00\xd9,@@\x03\x8c0\x88\xf4\'@j]\xeb\xcc\xe9\xb8,@\xa4\r\xd3\xee\x87\xa6/@\xe8F(\x01\xaa.-@V\x8e\xc5\xc1#i0@\xd7\x08\xe96aT.@\xa4\x84<.\x04\xf00@\xed\xc4\x80\xa0\xe6\xc10@Q\x8e\\:\'\x1b&@%\x9d\x06\xad\x1cH&@\xf7\xb7\x1b\x0e\xb3\x02(@\xf7\x80\xe7\x19\xdf\xfd&@sI\xdc|\xe5\xe1&@V\xa7\x8d\xf6J\xc0&@m[eZ#\xe1-@CP\x87\xc88]*@v\x82\x1a\x88\xc0\n-@V\xa1e\xa5\x8d\xb9&@E\x13\xe5\xe7\xd0$\'@\xb1k\xf3\xb5\x84\xb6)@\x0b\x89K\xb8Zh)@\xf9\xeb\x03\xd5J\xb8/@\xe6\xe4\x9cw\xd7])@5\x7f\xbef\xd8\xa1&@\x16\xd5\x89\xfa\xf6\xf90@mAXsA\xe0.@\xff\xd7\xdc\xdb\xf4\xb0.@\xde_\x93\x9b\xe2L.@\xe5\x81+g\xdcf.@\xcd\x1d\x7f6\xb4\xc0(@N\n\xc9\xabu\xb0.@\x04\x80V\x97,\xff.@\xf7\x93,\xe4\x8e\x8b,@B_5\x18\xd0])@\xdewHz\xc2\xfb%@\x96\x1c1\x95\xd2\xe8-@\xcb?\xc1\xcc\x044&@\xfd\x9e{\xc3\xaf\x010@\x18Q{\x8b\xdf\xac0@\xf1\xc0\xbfFC\xe2)@\xf9\xcckD\xaa\xf2)@\xca\xc0\xf2\xda\xecK-@u\x90\xb2\x88!\x9c1@q\xa2g\x8fH\x8b*@;\x0e\xa6\n\xfd\xe8&@a\rk=\xd0\t.@\xf7\xc3<\x84H\xf80@\x90\xb5\xb5&\xec\x06)@ &\xbe\xa5\t\x98/@\xddp\x99\x99\x17\xd8.@o\xee\xef\xd0\x8e\xa3.@8\x88mZ\xbd~.@q4\x82\x1b\xbbK-@\x97\x9a\xb5B\xf6!-@N\xa5\x1b\xa7$\xc7&@\xec;6\xd8>N.@\x98u\xc7o\x89-&@bK\x04\x94_\xea.@3+\x96\xb8\xd6S)@\x9f\x1c\xc1\x1c\xbdf)@sz\xc5iq0-@{\x87\xb2\xcd\xa1\xce&@\x8f\x9a\x80\x7f8J1@ks\x0f\xd4*\xd9,@\xb2\x8c\x87\x9d\xe6|(@\x94\xda/\xdf\xdd`1@\x8b\xc0\x80\t\xc1\x99/@\xdf]>\xc7\xe0{\'@\x1e\r\xf1\x87\x84\xd9-@\xb6\x96W?\x16\xf9-@T\xd0\n\x0f\xb6\xd5+@Z\x8f%\x14L\x881@3\xf7\x82\x85\xe5w7@\xa8\x85y\xd2\x1a\xf5\'@\x81\x93\xb2/\xf5L1@\x1cA9!ZS-@&E\xd7Pz^+@@5w\n\xb5^%@+\xab\x95\xb5\x9e\x10*@\x82\r\x82\x00\xc6\x061@f*\xdf\xc7\xfaj0@e\xffA\xcb\xf2}2@\xc0\x88\x901\x8e\xca.@\xc4\xdc\xf1\xa6.\xdf*@M\xd3\x91\x19\xfe\xd5)@\xc6Gl\xe4\xf5\xd0\'@\xb0\x94\x8a}\x86 0@b>\x07\xde\x17\x1e+@\xef\x18H\x92\xf1.7@\xa8-\x0b\x1a\xfds0@\x1f\x1a\xf1;\x02g1@\xb6\xb8i\xd9\xdao0@\xa1\xc8zM\x81\x7f*@B\x1d\x15\x9dI,*@k\xe7\xbf\xf8\xf7\x9a-@/\x1e\xacX\xff\x0e&@B\xe8\xc41)\xc0)@'
p16
tp17
bg3
(g4
(I0
tp18
g6
tp19
Rp20
(I1
(I11236
tp21
g13
I00
[truncated: 673,315 more chars]
