# Supplementary material for: Sea ice drift data for Fram Strait derived from a feature-tracking algorithm applied on Sentinel-1 SAR imagery
Source: Data Brief. 2018 Apr 19;18:1410–5. doi: 10.1016/j.dib.2018.04.034 (PMC5999601; doi:10.1016/j.dib.2018.04.034)
Supplement: Supplementary file 2 — Supplementary material [file mmc2.zip › fs_s1a_data/HH_filter200vec/FramStrait_HH_20141206T063957_20141208T062246.dat]

(lp0
S'S1A_EW_GRDM_1SDH_20141206T063957_20141206T064057_003595_0043F8_BE56.zip'
p1
aS'S1A_EW_GRDM_1SDH_20141208T062246_20141208T062346_003624_004497_CF24.zip'
p2
a(cnumpy.core.multiarray
_reconstruct
p3
(cnumpy
ndarray
p4
(I0
tp5
S'b'
p6
tp7
Rp8
(I1
(I1305
tp9
cnumpy
dtype
p10
(S'f8'
p11
I0
I1
tp12
Rp13
(I3
S'<'
p14
NNNI-1
I-1
I0
tp15
bI00
S'\x12D\'\x95\xd8\xba+@\xef!K\xed!\xf5-@m\xad\xdc\x8a\x96%.@\x9f!\x97N\x17\x1d2@\'1\xf2N\x13\xed-@\xa2\x1e\x81\x1d\xc8\x15-@^!\xa7]\x12c0@`o,\xef\x85\xf9-@\x8eU\x92OI\x1a/@\xaa\xc5g9\x80,.@O\xe8\x95R-\xc2,@\n\xc2/\xa1l\xc2.@\x19\xa5o\x84b\xc2+@\xa6Dk\x90\x05\xf9-@\x8e%r\x04\xe8\xad-@le\xfat\xfe\x9a1@\xb6\xec~p%%\'@\x83\x95}\xe2/\xa1/@\x97d\x05\x93\xdb5.@\x0b3\xaf/\x9e\xa2/@\xb7a\xfd\x95f\x88,@H\x80\xf9\xd0\xa0D.@\xcb\x9dE\xa9\x93~1@\xf9\x91\xd3[\xe6o1@\x96Jv\xc4\x81\xe8+@\x93ILk\xec$,@\xba&E\xda\xa8r1@\xd3\xfd\xcc\xeb\x1e\xe0-@\xd3\xde\x0b\xc5\xa0F.@\x03A\x9a\x88[\x0e2@\xb5\xba&\xae\x8b\xae0@At\xb3\xdb\t\xe0-@\xa8\xfaI\xab\x02\x98,@\xd8\x8f\x14\xb7\x1a\xe1-@\x9e\xab\x8f\x83k\x180@\xa5\xc0\xda\x1d\xc2\xb01@\xaa\xd7\xe5\x98Z\xee-@\x06\xa8!\xad\xab\x17.@\xb3\x93\xe7(\xf5\xea+@s8D\x1e}\x96+@o@\xddTy\x1a0@\xb9\xb1\xbf\x14\xeb6.@g\xa6\x1a/\x91\x9e1@\x15\n>\xfe\x02\xa6-@\xb1I\x02d!\xce0@\xfck=\xaa\xdf\xcd1@\x0b\xa3\x8d\x0c\x98o1@)\xb2\xed\x8b\x92\x14-@u\xd6\xb2\x9f\xd6z0@l/\x9b\xa0\x1f&,@\x9f\xe5\xcc\xc9v\x1c0@c\x84\x99v\xd5\xce1@j;^\\\x87\x82+@gb\xe5\xa0#S-@\x07l\x1e\x07\xe6\\1@\xde\xa7\x91\x1b\xbb\xf0-@\xf6UJlH4,@\x9cr(P\xdaj1@\xa4m-\x8e\x1cw0@\xb7\xd2\x88\xf0\xaf\x112@\t\xf5B\xeaH\xc20@\xaf1\x8dK\x19\x93,@\xc9\x137G\xb3\xc00@\xe8\x9e\xa3\x03AY1@x9\x9b\xc5\xdd\xbf0@o)9v\x7fE1@\xd0\xe1Z@\xa791@\x0b\xfc8\xdc-\x0e2@\x03\x1a\xc9\x8a\xb7\xa41@\x9bb\x04t\xc4"0@\x14\x92\xb1`\xcb\xb80@\xa2\x9b\xe6\x05\xdbZ,@\xe0\xfc\xd73\x93s-@\x18\xee$_\xb6\xd41@1|\x1cwm\xbe0@\x86\xe6\xa0F3*0@\x8c\xc0aO\x13\xd4-@\x92\xd0\xad\x82\\\xc20@\xed`\x02\x95\xb7\x8a1@zh\xf7\xaf\xc9N1@/=~\xc8#\x170@\xb1#\x1d?`-.@\xb4v\x01\xe96\xc5.@\xc4%\xcf\x7fq\xd1.@\x16\xc9S"=\xa91@H\xb9\xd3g\xd0\xc60@I`j8\xa5\xbe+@c\xd4\xfd\xafy:1@\xd21\xba\x94\x05\xc1+@mnr\xc8\xbf\t,@\x02\x17\xf1"\x1d\xb00@_,}\xec\xd5~-@7tt\xbfAB-@:E\x03&W\xa30@\x96C\xbb\xb6\xeb/,@\x88\\\xfe\x90\xb7\xdc1@\x99A|\xfe\x03\x8d0@\xef\xbf\x18\xe4\x1c\n,@\\`}\xad\x80F1@\xdd\x9f\x03O\xcbQ.@\x99\xda\x1632\x8a0@\x10\xb3\xd5\xd7\xd2\x9c,@v\xfbX|\x82\xcb.@\xc6\x9d\xef\xfbJ\xca1@j}6\xeaUW.@Z\xa8X\xe5Jk1@\xe9p:\xd6\xaa6.@\xa9\xa4@I\xd2\xf2-@\xdf\xfc\xc4Ku\xe90@\xac?\xae\n\x8b>1@\x7f\x81@\xac\xdd\x841@\xd9\xf9_\x95\x01`1@m>\x95\xe8E\xae1@^x\xc3@\xf4\x07-@\r\xb6\x1f}\x04\x0e1@\x0eHe\xd6@\xf0+@\x89\x88\x18)\x08\xb8,@u<\xe45\x88W.@o\xac`\x01%#.@\xf4\xb7gA\xdc\x0e1@;\xf7\x82vtF-@a~LJ=4.@\x1e:\xd74a\x811@$)\x1cv$k.@\xbc\xec\x8c\x90*m,@+\x01\x11\x99=\xf0,@ n\x08\x87\'\xf8,@X\'$\xf0f;1@\xaf\xa5\xf8\xff\x03\xf3.@-\x17\xc0\x12`\x871@\xa4R[\x90\xda\x151@M\xba\xf2\xf3\xfa\x062@z\xad\xbd\xd3\xcc\xfd-@4\xd6\x06\xad\x92&.@\x16\xf7z(\xb8\xe40@\xaa\xb0\x9c\xca\x1b2,@\x84#\xcc\x9cd{,@g\xca\x08\x98E\x082@\xe8\xb7\x16G\x85(0@7\xde\x96V-+0@^\x10\x1d\x8c\xcdu/@\xf3\xd2i\xf0\xc6\xc80@\xc8=\xad\xee\x02c1@\x93G\x93&\x8fs0@\xd5\x1aK4\x94u0@\xa4\xecH s\x860@\xd1\xdb\xae\x11\xb3\x1f1@7X2~j\x131@\xb8\x16z6\xc4\xe20@deP\x10G\xe11@\xbc\x9aUO=\xa70@=k\xe8;^\xeb,@\x1c\x98\xbb\x94\x17?.@\xfd\xd9U\nK,.@Y\xc0-q\xab}/@@\xe9\xc62\x08\x0b1@O\xd8\x9f\xbf^t0@v\xab\x82+d\xaf-@j\xe5\xd3\x0b\xd9\x870@\xb14{\xc8\xf9\x821@\x0f\x04\'\x1bm\xe90@*\x1e\x84Z\xbas/@q\xa4m\xc4\xf4\t(@\xe9\xc5\x03(\xbb\x851@O\xd7\xb1qk\x8d,@\x95Z\xd2\xe9\x14<0@{\x98\xa6!:\x0f2@\x9cI\x1f[\xda\x961@\x17G\xea\xa1\xb4\x152@\xc1\xce\xbb\x80\xb5\xb7/@\xbb\xa1\\L\x8e\xcd0@\xdb\xc5\xb1\xfe\xd7\xea0@\xd01&\xfd\xc3O1@+\xc6[\xb5\x96e0@\xa8\xb6Tx\xd7\x13,@\nuRy\x0e\xd6,@p\xd6\x07Q\x96\xea0@\xb5o\x05\xa2\x95\x96,@i\xe8f8\xdd\x8d1@\xafNi\xd9[\x8c1@pL\x94\x0f\x91m/@\x81\xf2\x11Kh\xd21@\xa2\xe7\xb5\x11\xd6\x95,@\x9f\x9d\xff\x98s\xb6-@\xf5\xb6\xfb\xeaUX.@\x03\x9alB\x04A1@\x04\x99\xe1N\xcf\xbb,@\xb2\xe7J\x18~w1@\xb0f4\x86J\x0b/@\xfa)\xad\r\x0cl0@\xcc\xb50\xa9\x83\xd81@\x1b&e\x05jL1@\x00\xddx\x86\xb9\xd01@q\x1f\xae~\xd1\xb0,@g\xeaT\x89X\x04.@\xb8\xfb\x87\x1c{{1@\x0b\x7f&_\xc7\x082@\xc3\x05\xaa\x04W\xdb\'@\x0e^w\\>\xaf,@\xd7\xeb\xea\xde}\x9f-@\xf9\x8d\x15\xc3\x0b\xd1/@\xe6\xa9\xcd\xee\xfb\xfc.@\xbf\x96\xdd\xb6-\x891@\xa0\x8a\xd3\xe0\x1c\x0c2@3\n+\xb4\x18\xd31@3T\xd9\xcc+\x100@\xd5\xb0\xf3p\xd3~1@T=\xcf\xc5\xf4\x881@\x9ev\xb5\xf1\xd4V.@\xa3x4%\xf0!.@\xb5\xdb}\x89T\xc50@M\x04\x04\xc1Kb1@\xfd\xb2:t\xd8t0@\xe8\xe5P\xef/\xfe/@\x1e;\x12\xecL}0@\xf7\xc1\x11LO\xba-@\x83\x01\xeeK\xf4\xc2-@\xcb\xda\x99o9c0@\xd6\x95\x01\xf7\xab\xe70@<\t\xad\xce\x1da.@\x0e\x95\x03\x8f\x9aE2@\x0f\xdal\xe9z\x8f.@)\xb6\xfb!5\x172@V\x9c\xdfn\to-@\xd0t\xb19dI1@\xa1\xcb\x98j\x85A1@\x0eV\x10\xcf\xde\x1b,@tT F\x9c?1@6\x9e\x96\\\xd1\xec-@\xc0{\x0f\xdd\x9502@\x14w\xd8i;o0@Ohhn\xbe\xe70@P\x12\xcb\xed\xf3p0@L3\xb6\x86\xbfK-@(\x85O\xcc]d1@\xd0\x0c8icq,@v\xd6\xe8I\xd4I,@\x06\xb5(>\xb0.0@\xea\xca\xf4+\xe8"0@\xae\x88\xf0b\x1f\x03.@\xb0\xdf\xa5\x90?\x88,@/\x87\xd5\xb4\xbf\x9c1@\x17\x1e\xc1~;\xb31@\xaf\xa3\xf2~: .@\x87\xd7\xed\xac\xab\x17.@\x98i\x9e"\xe3\x9c1@Ko\x15\xcc\x9d)-@\xa3m\x16\nL\xce1@\xd3\x83\x90\x99\x9e\xaf1@\xa4\x14\xe9D*F.@\x83\x0b]\x97f\xd21@\xd30"\xa7\xab\x911@\xc1\xd1B{\xcfC.@\xcb\xb6\xd3\xd2$\x80,@b\t)\xad\x07>.@\x8f\x96o+\xd0\x052@\xee\xed\xff\x0fj\xc4,@\xe07\xe9\xdbV\xa1+@\xe4\xda\xf5\x92\xccO.@@,F\x0c6\x06-@&el\x98\xe4\x8b1@aCB(Vj-@\x98\xdd{\xf2f\xb10@\xcdE8\x9d\xdb\x861@z\x96\xbd@\xb8\xe01@\xa4\xe2\x01\xfa\xfe\x821@>\xc9Q\x92\xa2\xca1@\xd6\x7f\xe7I\xd1\x8c1@\xc3\xf9_\x13\x11\xe01@\xd4\xaa\x12\r1\xc9-@%\x87\xechy\x8d1@\xbd\x9b\x92\xfc\x8a\xc0-@\xba\x1d\x94\xeeC\x821@\x1c\xa0\xe9\x8c\x8a\x051@\x89M\xb0\xe5\xc3x,@\x0bd|\x8c\xddp,@\xfa\x01w\x81\xe3o,@P\x81\xcdE\xb3p,@j\x03\x990\xdaE-@\xb5\xa9,\x94\xe6\xa2,@\xb6V\x9b\xb7\xd9E-@~\x83\x03\xcc\x91\xd4/@r|Q\x91gq,@E\xe4TW\x10u,@PAjI\xd3\xa4,@\xc47\xb8\xdfC\x9b,@\x83\x16\x8c\xeb\xff\x8c1@\xde\xe5\xf9\x9a\x15l0@\x87\xb8\xb7\xab\xaa\xd21@\xf8i\xb3\x02t\xb80@\x8f4\xd4\xfd\x05\xad0@\xa4%A\xe3@\xfb,@\x1d\x8dy\xb5|\xe5-@\xb76\x81\x98\xe2u0@\xcc<\xba\xd8\x06\xf7/@\x97\xed\x8f\xc4i\xee,@\xd6\xc6(\\\xbc~/@\xfb\x08\xf8C\xba\x870@\x99\xc1G/\xd6t0@u\xd1OB\xd5\x1d0@\x12\x88\x0ee\xf4\xe80@R%|\xca\xcc\x92,@\xa4\xcf"e[\',@(h\xa4/r\xc6+@\xb3+\t&0\xc20@\xb3\xef\xd6\x16\x81;2@\x93\xc1=fC\xcf0@\xd5\x11\xfc\x9bo%0@\x81*\xc5\x8d\x8a\t0@.\x17=SQ\xd10@\x0b\xad\xdf\xe0\xaf\xe70@\x0f\x9d2\x13\x08\xb1/@\xdc|\x05\x19{\xee0@\x87\x156$`<1@\xeb*I\x9e\xcc\xef0@\x02\x97\x02O|S1@c\xea=\x196\xc20@t\x9e\xbc\xaf\x8d\t2@\x80\x92l\xcf\x1b\xd21@/aP\x91\x12\xdd-@&@\xe8\xe8\xde\xc40@\xad\xba~a\x17\xc7.@ \x83\xf6p\x97\x062@\xc9L\xd9\xcd\xb2\xbd.@\xbcN\xd7\x14\x1f-/@\x0f\xff\x8f\x96\xf8*2@-\x88\xba\xf6\x9a\x152@D\xda\x0b\x0c\xc4{/@7\xe5\x86\xd3\x81d0@\xc0\xa5\xd0GWj0@\xde\xf7\x008\x07t/@\x8d\xae\x04\x8a\xe1f0@m\x9c\x04\xc8\xe2[.@\xdf\xae\xc7M\xa4s0@)vd-4e0@\n3\x00\x15}\\0@\xcbO$O\x1f1/@\xaf\x06\xdf\xb9\xb4\x830@\x8a\xb1\xaa\xbezG1@\xe9\\n2\xa1K1@\rh\xb8_\x08w.@\x04|\x83\xe4^&1@\x18^\x19\\\x1eR/@\xc6\xd3\x83\xb1\x88N1@\x1e\xc8\x91F\xe7\xbf0@\x03Kf\xea\xd211@* \xc4^\xa3\xc00@\xc6\xfb\x88\xfd!\xc4+@\x13as\xcc|@0@\xb2\x98\xdb\x14\x83F1@8\\\x1bxl\xfa0@\x17\xfcs\xd4Q\n(@s;\x9c\xc5\x0cV1@\'x-\x9a\x1c52@\xdc\x93\xbcu\xa7`/@\xe6l5\xafq\x082@\xf4B\xba\xc5\xb4\xaf-@\x92\x01\\\x8f\x8cE.@\xf7i\xd5\xf1c\xfb-@\xa6\xbd#\xb3\x07\xd2-@\xe8\xa6\x93\xf1\x90\x1f1@\xcd\x1d\x1fH\x0b\xe90@\x87vi\xb2\xc3\x04.@\xdcf\xe8\xaa\xd8\t1@\xfc\x8c\x84f9\xf6-@\xab\xaa"\xc4\x18?.@\x15\xb9\x90!0Q.@\x00c\x8f\x7f\xa8\xe71@\xe7\x198\xf5\x88\xc70@N5\x85\xe3e\x16.@\xb6\xf2\xed&;\x96.@\n\xe4\x8e\xee\xe7:.@\x0b\x12\xa3\x9e\xb1\xdd+@\xf7\xc9\x95\x10\xed\x13/@N\x1d\x8bhB&.@x\xb7\x16\xf9\x9e\xad/@\x92\x84\x06\xfd\x13\xdc0@\xc4\xe7|\x18\xcc\xc6.@\xb1\xc6\xc9\xca\xc8\x072@\xb6\xae\\\xca\xb8\x0f1@2\x15!\xb5#%.@v\x03\xach\xe8\x83.@\x9fqF\xd1T\x98.@f\x1c\x82\x9b|;1@\x17\xb2K\x19,(,@\xca\xc6\xb7\x0e\xd1\xe80@\xcePE\r"\xa3+@\xc9oKA\x96\xd6+@\xb4\xe3/|\xe1f1@~"\x96\xcbry1@W\xd8\x85\x19\x80z1@,\xb7\x88nV*1@\x88\xea\xca\xc1\xdb\x7f,@\tT\xba\x99\xe4\xd5,@\'1\xb2\xe2\xd2\x05/@\xe1\x8b{\x19v\xee0@m\xde\xc3\x8c\x99\xc7.@nr?\xcb\x93C1@\xbdG\xc1\x92\xf7\x171@\x0b\x1bm\xdcq\xd9,@\xd5O\xcc\x0b\xffx1@\x14\xb8\xdb!\xc7\xe30@\x9b:\xf0\xab\xb3\xd9/@\xa4\xc1\xa8V\xcc\xcb,@6!sptk.@&\x1c\xc1\x18-*,@\x1d\xea\xad\xb20g0@iGt7\xf62,@\xea\xcc\x14\xfc\xe4_/@\x17\rp\x92G\x060@\x06b|\xd9l71@\xae\x0f\x0c\xbf\xa4g.@\xdb\x83$g\xf3\x841@\xe7\x89\x9f\xc7\'l0@\x8c\x01\xf9n\xf4\x07-@\xbeO\x1c\x95\x8cn0@\x1f\xeb\r\xe9\xd7\xfa1@\x8a~\xe0t\x89\xb21@\xc5\xfc\x8b\x9b\xf4\xae1@\xf0 \xd8\x1ch*,@t\xcb\x98\x88\xe3]/@oI\x9d\xe0E\\.@\xca\xe4F\xafX!-@\xc4erh\xb2\x9e1@>\x88\x8c6\x95.2@\xce]{\x17}Y1@d\xf2\xaaG7\x1d2@\x8b\xe7\xa8\xab\xdd\xeb+@\xf1\xa2|\x9a\xd7\xd20@\xba|y+\x7fW.@f\xc6B\xda\xc0b1@]Fd\xdc\xd4n1@\x02kZ\xa2\xaf\xfb+@K\xda\x9b\x1cy\xc6,@\xc1\xb0~\xdb\x9bt,@\xf3\xfc\xcd\x0e\x8a\x05-@ \x0e\xf7\xf2\xc2\xbd0@M\x94\xf0\xba=\n-@\x0e\x9b<9AP0@3|\xaaf6\xac,@w_\xe9\xab7H0@\x95\x93\xe1\xac\t\xaf,@\xcd\xc5u\xdf\xba\x03-@\xaf\xc7\xce\x11S\xbe0@\xe7\x1b~(]\xae-@f\xffx\xda\xd8\xe0-@\n\xcb\xc6\x12\xeb42@\xfd\x9c\x0f\xb5\xf5-.@\xb0\xea\x92\x99\xd2\xa10@\xe4.(vh\xa8+@\xffY\x0b\xf5\xbf\xbe0@\xe1\xbc\xd3\xc2\xbfb+@\x07\xa9\x17\xcc\xddC-@\xa0u`\xa9\x01\xe8-@\x83\xa0G\x9e\xf1\x1a0@LA\x94\xfe\ty0@\x99Vv\xa0\x88\xd80@EM&\xac\xa4\xfa,@\xc7\x1f\x1b\x88\xa0\x80+@\xa5\xe8(j\xfdp+@\xfb\xf3\xfc\xcbt\\1@\x9bEH\xafh\x93,@\xe3\xf9\x145\xc9\x132@\x1a\xf7u0\xe0\xd7-@\xc9z\x84\xb4\xd7\x8a,@\xf2\x8bz\x9ez\xd5-@\xe2\xbcO\xe1\xba+-@\x18b\xbf\xad\xe7\x88,@\xf8\x14\xdc\x14\xc5\xec-@o\x00\xb40\xca#2@\x15&\xa7i\x01\x112@\xd8\x1eg"\xa0}1@\x7f\x99j\xfe\xb4\x1c2@\x1b\xce@\x95\xf8\xa4,@\xc4CH\x17\x11h0@\xc0\xeb\xc2\xdd<\x88,@\xb1\xdew\xbdB\xec0@\x1dYcj\x8a\xa2.@k6\x99\xf8[\x800@\x13^4p\xe8\x102@\x7f\xbe\x81T\x19l0@\xa9\x8eene\xda+@[\xd3\xeb\x15:;0@M\xc4\\25\xcf1@4_\x1e-Z\x9d1@\x00%\xbc`\x98\x9d,@\x90\xc4\x80\x01\xb6\x841@Vy\xe8\x18\x1c\xb01@\xc9\x9b\xea\xde\xf7\xf41@\xa2\xabz8m\xa51@xR{/\x8a%0@\x923\x96\xa9\xab7.@\x9c\x93\x92\x96<u0@MiW\xcd\xa0\xcd1@#\x1aB.c\xaa1@\x19:\xac2\xa6\xf5-@\xb1\x1e9x\x83\x8c1@\xb3(S O\x18.@\x01\xc9\x8e\xa2\x9c\xd5-@\xc2\xbe\xc2\xe2\x1fn,@i\x91;\xd4\x91k-@\x0bO\xd5D\xdf/0@ci\xad\xae\xc1\xdf1@1\xcb\xb7\xe9?\xf0/@d1\x94m\xbe3.@q\xcc\xe0\x8f\xc7i0@SD\xe7\xdc\x03\x98-@%\x87\xechy\x8d1@?\xb0\xda\xcd$\x1b0@kl\xb6\xf4\x83\xab0@\x04\n\x17.\xf2\x131@I\xcd\xebV\xe9\xe9-@\xf4\x04\xde\x9f^\x1d0@\xe1\x11U\x99\xf7\x0c0@\xf4\x14[c\r\xeb0@\xe8T\xd6\xbaU:0@\xea\x85"\xd0\x08=0@\xd8\xaaC<\x82\x190@\xa4)\xfek\xa1\x9d-@\x83\xba\x8d\xb1\x96\xc7-@l\xa5\xa7\xe3&\x9d-@w\x159j.\xe61@+\xf0\xa3!\xb9\x811@z\x0fN(\xfc\xb9/@z*\x98\xbb\xb8\x1c0@!\xbb\xee\xb9\xd3\xc6-@\xd0\x89\x12G\xb4\xa6-@.\xebQT\xdc\xb1/@\xf1c\xc9\xc2\xa0L1@\xab\x1aR|TL1@\x87\x156$`<1@\xe2voA3\xd7.@-\xeb\x1d@\xd1\xc10@>\xd3\xbb\x88\x9e\x02.@`\x9aa4$\x12.@\xa3\x9bj^;\xd31@\x11\xb5"\xbf\xb0\xc4/@\x93\xacu\xb4$|0@\xfcYzOg\xc60@\xbb\xf6\x8e\x0b\x02x0@ze\x02\xf2\x0f\xd51@\xb6\xfdB\xf86\xd11@x&\x94mj\x191@\xdb\x19\x16\x7flC-@\xde\xb1\x08\xd7\xbfo0@\x9d\x8e\xba\xe3\xbe\xcd,@\x9fk!\x8e\xaf\xad,@\x1c\xffs\xf8\x87>1@\xc1\x8e\xf1q\x01H1@\x89F\xf3aSK1@t\x92.!?\x8d0@\xf2\xd4\x84\xbe(\xc1,@\xf8\xc5\xe2\xf8\xe2G1@\xb2\x90R\xeboo0@\xc3,\xa2\xe8\x93q0@#\xc1y\xd8\xc9\xa30@\xae\x1d\x96;\xaeT1@\x95\xf6\xb2\x10\xda\xab0@y\x82\x9e\x98\xc3J1@\x96\xae3z\x06\x860@\xca2\xea-\xa0\xbf0@\x92\x8b\xe50\xb7\xa5,@pON\xfc\xc0\xc60@Hq)\xa2L>.@\x8b\xc9lD\xf8\xc00@1-\xd6\x86jN1@\xea\x8f\xaa\xcd3X.@c\xea\xa6\xbevE1@\x18\xd0\xfd\xa3\xbaT1@P$\xee\x9aR\xfa0@\xf8q\x99\xf6\xc3\xcd,@\xcc{9U\x17\xed0@\x10\x9f\x97\xa7\xabU1@~r\x80\x80 P.@Z\xca\x0e8\xa1F.@\xe1\x82V\xc5\xcd\x0f2@\xda\x84uZ\xf1\x0e.@@\xc1]l\x8bF.@<|\x04\xa01\xaa0@?o\xd9\xc4\x90r0@!\x8a\x94<\xf3\xe6/@j\xb9\x97\x8a\x9e\x96.@y\x19\x12\xf8\xde\x082@\xd4\x178\xd8\xfc 1@\xcc\xc0\\F:\xaf.@\xbbl\xcd\x0er\xcf1@\xed)\xc5H\x19\xe90@M\xc0\xd1\xdf\xc0\x83.@=m\x0b\xf4\xc1\x12.@9q:Zn\xcd0@5\x0e\xf4\xeb\xf6\xe4.@\xf0\xa6\xc1\x7f\xd4h1@\xe6\xbd\xf0\x11!d.@#\x00\xd0\x92r\\.@]\xe6\xcc\x1ad\xfc.@\x9f\xd01|\x8ah1@\x99\xad\xbb\x1b\xb7].@\xe6\xe4\xbaq\xe4\xff.@&Q\xd7\x83b\x1f1@\xc3\xcd\xcf\x0f$\x101@s\xd5|\xd3\x1f\xf00@\xb0\xc6\xbd\x9b\x11\xa4+@\xc6Y=\x8f\xcfN1@_q\xf5\xe9NZ0@D\xd9\xa3\xccOr1@\x90\x1a [Uf0@\x9e\xf6B\x16\xf7\x881@b\x08\xe6\xf4cx1@\x80\xaa\xc691c0@\x929d\xb0^\xc7+@\xbf\x003\xbc$C,@]\x92\xdcS\x92\xc5,@\x82\xb2\x1dm\xd1\xc70@\xf6{\xb2\xa80\x8c.@\xf4 \x16\x81fs1@\x87E\x00\xd0\xea_/@\xb6\x98@\x8eB\xc2,@\xceTHS\x99d0@,\x12\x87\x00\xa6\x831@z#\x12>52,@x|\x9d\xdd\xf3\xe10@\xdc\x91x;~\x801@\xfc\xf1\xee(\xdb\xcf0@\x13}\xe3h\xbc\x861@\xe6\\#\xd1\xa2-,@qd}\xe6X+,@\xab\x81\xe5\x8f\xb1{0@Et92:\xf7+@i\xcf\xba\xc1\x97{/@.\x7f\xef>l*0@OBUc\x0b\xc20@4\xaef\x971I/@\xecw\x1f\x89\t3.@H\xe3\x16\xfc(\xbe/@\xdd\xd1\x9d\xfdOc1@\xac\xce\x88\xb7\xcc\x1d-@\xb4C\xc6\x8f "-@\xa8\x8fM\x13\xf4\xbc.@\xa4\x93\xa8r"\x0f1@\xc1GF\xdf\xd4\xc0-@\x17c\x8f9\x8ew.@\x0b\xec36\xd8\xb21@<g\xd7\xb5\xc7*1@\x8c\xae\xf5f\xf3\xd3-@Oz\xf0d\xd3I0@\x13~\x8f\x97H\xae,@\x07ly\xe3\xa1\xa91@!\x1d\xa7-ia1@\x1dWmo\x0f\xd4-@ue\xe9Wq\xf60@\xb5\xd2\x04\xc0=\xb0-@\xb3I\x92\x99\xb7\xa41@T\xbfB\xcf\x9c\xe1-@\x92\x8e\xd7\twr0@\x9fo\x01hw\\.@Gv\xe8ec\xb00@\xe3\xfd"\x9e\x85"0@\xa8\xfb!R\x80),@\x9b\x82\xdd\xbf\xaa40@\xda\xbfP[{B,@\x11\xcb\x06N\x9fD-@\x19\x9f\xb0\xd4\xdfk0@\xec\xa1d\xbb\x19\xdd0@\xe1^U\x1fa\xed-@\x98\x80o\x80\xea\x1a0@S\xb3S1X*,@\xdf\x87\xe0D\xb0%,@^\x1d\x0f\x1d\xd4\xfe,@\xd5M\xdf\xda\'\x82+@\x86\x96=\xf3t4,@\xb4 e\x1f\x8b=,@|\x08_p\xcak-@\'&\x81\x87\xb6,2@\xe7\xccp\xb5\xe3@,@5xHN\xder+@\xda&r\x9e;L,@\x14\x0c\x8b\x8e9\xa5+@.&Bk\xf1\xb60@\\r\xbaN\xa8X,@#\xe8\x16\x10\x1e\x80-@\xe2\xd4\x95\xdaaj-@\x97i\xd8\xd9f\xfb,@\n\x85\xfd\xa8\x94\xf4,@\xe9\xe5\xef\xd53\xec-@\xf0\xc7i]\xc2\xf0-@\xeb2\xa7#\x08\x1d2@\x19\x93\xf7<\x9a\x85-@\xd6\xa8M\xbe\x91\xf7-@)\xb9\xe8\x07\xb5%2@\x02V`a\xe4\xee,@>P\x8e\'\xeft0@$\xa1\x84\x01Gh-@g\xd2\xfc\x8a\xde\x15.@\xda7\x17\x94\x0c81@$\x02\xbc\x95.~0@/HX\xd7,(.@2E\x80R&U.@\xc3:&\xd9\xc5\x8d0@#\xbc\xed1\x95\\0@\x07\xe5"\x1a0\x9f/@\x89\x9aza\xb9\x8b+@o\xfa\xcbP%L,@P\xbe\xe5\n\x1fT,@\xe2\xfc\x0b\xab%T,@(\xdbe*\xb2\x120@\xaa\xa3\x9b5b\x99,@\xef\x14\x9b%g\x04,@3\xaa\xac\xcd\xe7\xa7-@\xaa\x00{\xd7\xa7\xe9,@;\x0e\xc9\x8d\x84%-@\x83\xe2[\xb9\xe21-@Vm\xfc\x9cL9-@\x8f\xd2\xd4\x8e\xad;0@\xd1\xf5K= *-@\xcd\xc8\xe6\xf7U\x85+@\xb1;\xc3\xcc\xd3\xdf-@\x800\x1a\xe1rH0@\xb1\xb1\n@\x94\xcc+@F\xde\x1fW\x8d\x1f,@\xc30jEjh.@!\xfa\xf2\xea\x1d\x9c1@\x1c\xa57\xb6\xa4\xce-@\xfb-\xad5k>.@\xb9\xc1\x179\xf6\xe7,@J\xcd\x90\xf9\x1d\xfb/@\x07\x1d5|\x00\x060@NU\x8e\x03\xe8S1@!\x02YX\xa9-,@\x9a&3\xbf\xd5Y0@\x90z\xe4\x04,\xcf1@\x92"\x02\xe5l)-@\x99\x81\xbb\x0e\x19\xc8-@a\x11|\x18\x8b\xb01@\xad:\xdc\x1c\xd6\x9c1@\xad\xac9+9\xee+@\xed\xe7e{\xb1q0@\x9cm\xa6l\xff&0@\xab\xa3H\xff\xcb\x020@\x06A\'\xf4N\xea0@\x97]"x\xaa\xe6+@\xbe\x8a\x96{y\x9c1@\xd3\x156C\x0e\x921@kI\x80\xf6\xec\xb50@h\x85\xdc\x05}\x94/@\x9a\xaf"\xc9\xf7q0@\x8b\x8c\x01\x9f/\x19.@FH\nT\xbaH.@B\xeao\x13\xb2\xab0@\xac\xf5!\xbd\xb9\x03.@\x1c\xb9\x05\x80\x1e\x010@\xa5[\x08\xab?\xc30@\xc2\xf7\xb2\xc4\xa5k0@\xc0\xbcm\xbc\xa8\xd50@9\xe6y\xcc2\xcb+@yv\xd7\xc5\xc1\xdc+@}KO\xe1NY.@(\xf2\x91+I,1@p|\x1b\xbf<m.@^u\xb2U\x0c<.@\x9c\x1a\x81\x1d\x7f6.@;\xa7a[\x96B.@>\xb3R2\x0e"/@\xe5u\xd3\xfd\x8d<-@2\xc5\xb7T\xadS0@\xaafIHo\x930@DF\x8d\x17B\x8d1@&\xa1\xdf\xc9\xc1+0@\x17\xb4/o\xa7/.@\xd8k\x9d\xd7\x1b\xb70@\xff2\xd2\xf7!\xa7/@Q\x9d\xa3t\xf7\x831@[\x99\x05\xd2\x9d\xdb0@?]?\x91`^1@\xdb\xf5\xd0\n\xc79-@C:w\x1a\xa6\n,@\xae\xccj?\xc9y.@\xa5\xa8\x08X\x81\x8f1@\x9d\xab\xe3\xcb\xc2\xe11@\xb5\xf8\xde\xf6 5.@WI\xb6h9\x89-@\x90\xc0\x82\x9b\xd6\xdf.@\xa0h#\xbfS\x8f1@\x96WR\xca\xb6\x1a0@\x05\xd9\xacuA\xbf0@\x18Kc\xdf\x8cK1@\xbcg\xfa\xe0\x18H1@\xf4bl\xf5\xbc)1@=\\\x95@z&1@<\xc2u\xff\xf5J1@ES\xf0\xa3\xa5w0@\x08\xea\xbc\xc8\xb4G1@\xeeG\xb0\xe9%\xce/@r\xfc\x0b\x170\xd2/@n4\xeet@\x920@_03\xce\xd9\x8b0@\xab#\xdf\xcfxn.@[\xa1\xc2\x9e\xb1\xe0/@\x12\\\xc40\x94\xc11@\xc5\xca\x19\x0f;\xb6-@\xd8\x16%\x0e&\x810@\xe5.%\xf1\xe8\xa61@\xae\xfc<\x95\x8b\xb7.@N\x1f\xcb^\xa1o0@q\xda\xd2\xf3\x08s0@\xad\xbeq\x94\xe2\xe61@\xcd\xdf\x01Q\xf1\xa7.@6\x10\x931\xb8D,@\xcb\xa1$\xbd\xc0\xb8.@\x92\rP\x14\xe9\xf5.@\xf4\xa8\xd7"\x1c\xea.@\xedw]\x85\xd8\xee0@J\xa4\x9eP\xb4r1@\x1c>\x87\xe0\xa7}0@ Q\xe6\x9c2\x1f.@\xab\x02\xffu\xe6e0@\xaa\xae\xf3\x907\xd41@&\xa2\x19=^C,@\x9bVR\xb3&\xdd/@ZxA\xaa\x8br1@9:s\xa2\xf6\x8d,@_\xadk\xe9\xca\xdd.@\x7f\x10\x06\xe5-\xb8/@\xd6|\x038\xe3\xe30@\xc3\x83`Q\xb4e0@\xa9\xfa%\xf5c=1@\x1e\xc5\x83\x01B@1@\x99\xdd\xe0\x93\x92\xd41@u\xf4\xb5B\xd6\x1c0@\xcf\x07\x02\xcbY\x1b0@,1]\\4;0@4#\x01\xcdpm0@\xcb\x9aS\xee\xc9;2@DFU1F\x130@E\xd1\xd5\xc8Hn0@\x81\xf0~\xe3\x8a\xca,@\xb3\xd0\xc6\x19M\xc2,@\xfd\x9e\xa8\xef\x01\x7f/@*T\xf9=0\xa80@\xc3D\x91\xbb\x0e\x00-@0\xb4\xdb\x93\xb0\xb8,@\x1f\xbdR\xc8\x86\x060@b\xceb\xc0bu0@\xd6TX6\x82l0@J\x91\xb3IV\xe8-@;W\x1c\xc6O\xc2,@\xfe\xe2\xa4%\xd3(0@s\xb1I\x00\xfa|,@\x1f\x10v|\xed]-@\x8b\xb4\x9f\x13<N-@\xb6\x8e\x83\xd0\xe8\xd6,@\xd1\x94m\xaaz 0@\xeb\x12x\xe2F\xef0@/\xce\x8b\r\xf5"1@\xad\x9a\x8a\xee\x03%-@(\x88.g{\xa5,@\xb8\x94+\x17\x01|/@\xb2\xeb\x85\x8a\x97P.@z\xcb\xbfZ\xd0*2@\x07\x8b\xa1%T\x042@\x01/],\xa5\x961@\xfb\x9e\x0f\xce\xf2\xc10@\x8dM1\xa6y\xd21@\x8c\xe9G\x07\x96\xbb0@\x9fD\x86\xf2\xd9\x1f-@\x9b.\xc0#\xeb>0@{4\xd7\xc0\xe7\xeb+@r4k\xbet 1@"|\x1f\x89\xd9\x082@W.\x0f\x06L\xc2/@\xad<\x9a-\x92\xc3+@/6f`\x84\xb5-@\xf8\x89\xa8d\xbd\xbe1@\xea\xab\xb1>\xe6\xe90@\xc2a\xc8\xced\xc0-@b!\x81r\xdc}1@\xc5\x84\xab\x04}I0@P6p\xf4C*.@\x1a)cl\xba\xda\'@\xe2p\x06jV\xd7-@(T/\xc36\xea-@@i\xd8@\xfe\x1f1@I\\MHJ\xe2-@\xd6\x0b7\x84\x88\xd3-@1\xaa\xe7\x1d\x02\x071@1W\x92P|C0@f\x02w\xa0\xd2\xb00@#\xfb\x8c\x11\xd3\xfd+@\x7f\xe0a\xf1=50@\xc2\x9e\xe2\xac\xc6\xe20@\xfe\xf6\xado\xddH-@\x8b\xdbgU\x03\xb3+@\xc8Xr\xe1\xf5\x08,@Q\xee\xfc\xee\x8d\xd4+@\xa4\xbf\x88~2\xdb0@w\x8a\x87\xb5\xee\xd91@\xf5\x81\xec\x03-\t1@\x02R\xfb2\xdel0@\x01\x82\x85g\xcdp0@3\xcb\xf4\xfb\xbe\xe9+@\x00\x05F\x90\xb2\x1a0@\xd0=`=\xb2\x94+@\xf5\xfb\x91\xcd|\xc9/@\x82\x08\x00P_j-@\x07\x9e\xea\x1d\x93\x18-@4\xb3\xe8\x90\xa971@\xe1\x8f\xe5\xccS$,@\xd7\x92\xbb\x14\x87\x0e1@\x9dV\x02g\x07<-@\x1c\x8e\x83\x8e\x0c6,@2Y\x15!\xa5_.@\x84,\x7f\x9dTw+@\t\xbaX\x1e\xdd\x1c2@\x03\x13\x035\xe0\xa91@\xe4\xc6\x0e\xf3\x0f(.@\xaa\\\xf9\x06n\x05-@\xe6\x8b|\xf6>t+@\x1e}\xb0\xa1hJ,@F\xe5H\x82\xec\x860@g\x10gX\n\xd2-@\r+(1\x9b^0@\xf9|\xa2u*%2@\xb2Xv\x93\xd0\x9e+@\xf9\\\xc4\xae\x15\x19.@\xde\x17z&In-@\xbfW\x8f\x9a\x13\x08,@\xb1\x14\xf0x,\xa4+@\x84@*\x90\x07S.@_g\xe3\x0cs-2@\x04\x1c\xe8\nn\x05,@\xca\xa0Uu,\x96+@\xc0\x8a\x14"\xc4\x1c2@D_\xf0\xed=\x8f+@\xd8wy\x9c\x99F.@\x86f9.\x11\xdf0@\xe2cZ(c\x92+@\x83\x831\xca-d.@\xa1\xcb\xd0\x08U\x7f/@l\xa5\xa7\xe3&\x9d-@\xc0R\xe4\xbb\xb4{,@\xef\x14%5\x1d\xbf/@\x17~\xf7w\xd7\x9b1@w\x05\xa12\x8b@.@1\xbe\xab\x99(\x052@>:\xcci\x98\x8d1@\x03\xdb\x15/\x0f+0@!\xa5x7U\x831@\xc79\x82\x14\x19\xe21@\xb2V3\xe9\xba\x8e1@\x8e\xce\xcd\xdf\t\x99-@\x9a[Mn\x01\x150@j_\xf8\xa9B\xd3/@pi\xbd\xdeE\x9c-@\xa2\xe9z\xf5g\xc9/@hb\xa6.\x82\r0@\x048\xcco\x1a\x8c1@/)\xc5\xde\xbc\xd21@\xf8iCQ\x0e\xd41@\x12\xfcna\xcf\x020@\xd8Z\xc3\x8f]\xcb,@\x88zbD=\xb9,@-\xc0\x89\xca\x8d\xd8,@\x04@\x1c\x96f\xee0@\xb6\xf80\x90\x18 .@\xaa\x060\xbd\xc7\xbd/@=\xb6\xd1\t\xdd 1@r\xe5\xaeH\x1f=.@\xd8\xf6\xcaej\x881@2\xd9\xb2\xa7\xc7\xb40@\x9b#)\xba\x19+.@\x81_\x19\x99e\xbf1@9\xec?\xe6\x9d\x1f1@\x9e\xc2\x0c\xed\xed\xe30@\x847\xc9\x1a\xec\x0b1@\xf9!\x0b\xf1O\x9a0@\xf7\xd7\x03L\xf0\xfe+@A=9G\x97\xe30@\xa8\xb8\x1a\xe2T\x17.@n\x15G\xaf%\x990@)\xba\x9c\xec;\xe01@d\x97\x14\xd2\xbc\x171@\xbd\x1e\xff\xda\'\xa61@\xb7\x0b\xc1\x9a\x93\xbf1@p\x8d\xbft\xf491@\x8b\xbbl\x81\x01l-@5E\xfb\xe1\xfa\xd6,@3\xc8\x9f\xac/\xb51@0\xd1o\xa4z\x1b2@\x1c\xe7{drT.@\xb9\xdb\xd65\xfd\xd6,@\xa5wn,T%,@/uo\xdd^\xb91@k\xe6\x90\x00\xbd\x870@\xe4\xc5\xc7i\xfd-2@\x06\x1a\xf5\xe7\xcd$2@\xb1oL)5\xcd1@\x19k\x9e \xab\xd50@\xd2,\x07\x15\xe7\x19.@\x14io\xad\xd2k-@k\xa4\xf1s\x07\xb20@]go+\x94,2@\xffgZ\x17\x13i,@\xad>\xc4^n\xd5-@\x99\xdd\xe6\xc6pq,@\xe7t\xc4\xf8\xe8\xf0-@T\xf5\xd8\xb6\xfdj,@R\xe8\xcd/\t\x84-@R\x05jY\xf9M-@\xfd\xe7.l\xf2i-@\x94\x8a\xfd\xf0\xe5|,@\x1e-r\x8b\xf8\xa1+@+\xb3\xfa\xe8\r\xca0@w\xa0\xaa\x11s\x96+@\xf6\xa2\x81\xc8\xc3~/@0R(s\x8d\x1c0@\x8d\x0b\xd0m\x8a\x96+@=\xb23\xf3P\r0@s \xb0\xf8yH,@Y\xf4ol\xe3x+@s\x85[\x90\xd4\x190@\x1d\x17i \xc5p0@R\x96\xbe\xe2,\x8a,@\x8a\xa3\xba\xb1P\xe8-@\xc6\xe6H\x0b\x1c;0@\x00R\x83u\x04\x1b0@\xc2(\x1b\x85]u/@\xcc(S\xf3\xf6\xba/@\x1f\xa0N\xaa\x84\x9b-@Fd\xfcMU<1@z1zW\xd99,@+\x813\xdd/~+@\\m\xe2\xba^\xa3/@\x19\x94\xa3\xc6\xd1=1@\\\x94\x9b>\xf5\',@0\xba\x9d-<81@\xc4\xc22\x88[\xe9-@\xfb#\xa2\x97\xe4x0@\xd06\x87\xd7$\xea.@G\xb2-\x19N\xf8.@\x01\xad\x98\xe3\xa5\xda0@\x8f\xc3EW\xc1\x0f0@R\xd4\xd6\xa1\xe3\xf2-@\x0c\xa1\xfe\xc2\x9c\xb3+@\xa2\xa5\x03\xadFs0@N\x90\x88\xe4Bk0@\x16\xaa\x88\x11\xe9\xe8,@A\x94!\x80Js0@\xf7\x0c\xb3\xb3lq0@\xd2\x01\'\x1cX\xb10@c\x16A\xd6\x8eo0@P\xb3\x16qo\xd5-@\xf0V\xa1\xfbQ*1@\xf4\xe2\x01\x9e\x08\xbf0@\xf5Z\xb8&}R1@R\xd5)Lo:1@\xfc\x14\xfe\x96\xf2\xe6+@u\xad\x86V\x1e\xc0-@\xc5Ey\xb7\xae\xbc0@\tR\xf6\xca\xbf=0@J\x97)\xca\xc2<0@#\x18\x0f;*\xec+@\x0c\x9d\xc1T\x02\x1b-@\xc7\x17f\xb7\xc5;0@P\xa1\xa8\t\x10\xe4+@\xe0\x1dVl\x84\xdd+@I\xc0\x8a\xcf\xa34.@,*\xaa/\x1c\xa80@*.\xf5\x1c1F.@\xa8\x10B\xfe\x17\xb10@\xe5\xdb|\x07\x95&.@^\x887\x87\x12U.@?}C\xfa\xb1d0@\xba\x9f\xac\xd2\xa5\xde+@\xf8\xe9e_\xcf\xcc+@/\xacX\xbf\x7fp.@\xd2\xb4\x82\xa1\xcf!/@`DTL\xf7\xcc0@C\n$*F\xc30@O\x97\xc2\x8c\\70@:v\xf9\x03\xd6p.@\x04\xf9\xf71?\xdb0@?\x02o\x8a\xbf\xce.@\xa7\x80\xc0\x93\xe9\xd30@g\x91\xfb\xc6\xb4\xe2+@l2b\xd7^\xc8/@\xbd\x8fB\xcexn.@\x13:N\x06Z\xfd.@\xa3\x16\x97\xec\xe1\xde/@\x9a\xfd\\"\x87\xfe+@H\x90\x19\x1e\xfb\xea0@\xb4\xec\rB\xf6G,@\x7fi\xeeT\x10\xaa.@\xb1\xe6z\tM\xed0@c\xf8\x85:\x06\xca.@:\x92\xa0,ks1@\x88\x92\xfe\xab\xbdX1@_\x1a\xeb\xa0\x98\xbc,@\xbc\x92\xbcD\xeb\xe30@w\xc4\x93\xdb\xe6p0@m\xc8\xf7\xd3\xea=1@\x85\xfae\xe1Z\x8e1@^\x90\x9d`\xcd\xc8/@\xa6,\x96\xe4\xb6\xd31@V\x93\x91\x9a\xd1\x8c1@ \x03\x12M"\xca/@\x9e\xf1\xa4\xce\x12\xc8,@\xe0r7\xf1\xcb\x9b1@\xeao\xbb59\n2@\x9f\xd5bu\x8d\x1a1@uw\xb5*\xd2\xc7-@V\xdb\xc8\xb0H\x85/@C\xe7\x11\x89\x16\xed0@\xaf\x87\xce\xef\xec\x1e1@\xbf8\xcfT\x8c\xbe+@\xd6\x1c\x90]\r\xd0,@\xb0\xaf\x86bC\xfe+@JK\xd7i^#.@:@\x83]@\n,@\xd1\x8f=\x91\xb3\xda1@@\x83h3vK-@Bf\xd0\xd2\xe7\xde1@\xca\xe7\xbd\x1cC\xa71@<e\xd39\xdd\x05.@\x7fY\xd9W\x0f\x180@~sI0Zk-@\xabo\xa7\x80\'\xb9/@\xe5-c \xef<1@\x86\x01\x156\x1c\xb5/@\xc3s\x13\xed\xfd|1@2 \xe2\x109\x1b2@?\x0c\x18g\x07y0@`#[\x0b}\xf5,@\xd7\xe0V\xd8I\x8f0@\n\x00\xb4{\x9aw0@\xbdj\xc4\xd7N|0@\xd4\xef\xa3:\xb2\x84-@\x9d\xc7c\x8a\x1eq-@\x10\xcf)\xd9-\x07-@5\xa3,@\x14a0@_\xd8\xc2k\xfe\x8c0@@\xa2\xce\x05\x11w0@\xe6C\xca`%\x820@\x97Z{\x95\xf99.@\xf3\xd9}\x98G\t.@\x064d\x9a\xd3\x08,@Q\xd8|\x89#-2@\xd8T\xee\x80\x83\xb00@y\xca-\xa7\xb9i,@X\xfa`w$f0@-H%\xea\x083.@#\x85h \xc4\x1c2@\x88<5\xb2\xa6\xed-@t\xbf>\xc1<\x90+@I\x98\xf6J\xb4\x98.@\x95o\xa9\t\xded0@\x10\x94Rd$V.@\x0f2\xf0[:o.@\xee\x8a\xe0\xf5_\xce0@\xd9a\n\xb2\xe1l-@\x1b\x98\x18~9\x1d2@\x85\x0f\x0f\xf8\x91\xeb-@:o2\x8e@\xce0@\xe6f\xff\xb5\xd0\xd30@\x14\xcahv\xb0\xcb0@a\xfe\xee\xe7\xc3d.@\xc7\xc4D\xb5Z\xe6.@\xb7l\xfd\xb3ip.@\x0c\x7f}\xf8n\xa0+@V\x02}\x0e.\x97.@\xf6\x16\xbc\xf0\x92\xb4/@\xb6\x1bWpr\x87/@\xfd\x8eg\x1f\xc0l0@\xd70L|[Q,@\xe8\xf0\x92\xb0~`0@\xabGx\xb4\x16\xda+@uc\xb7\xd8<\xfd+@\ry:)O\xe9-@\xbf\xee\xe2\xf8\x8dF,@%\x18:\xe9v\xed+@V \xf7\x1c\xa7&0@\xdeO\xcc\xbcy,0@\xe9\x04\x9b\x97\x15\x16-@\x85N\xf0}\x86+-@\xff)f\xcc\xa9:1@aS\xa3y\xa3l-@+\xb9\xc6\xef\xd8\xec+@\xb0\x812\x0b\xc8<,@\xbd\x91j\x81\x94V-@4<I\xe3\xa6\xf7/@\x11f\xed\x0c\xc5\xe6+@/\xd2\x9e=\x90\xe9,@\xd5f\x03\x93\xfd\x00-@A\xee\xbf\x15\xb9\xe0-@\x16\x01\xf7\x8eF\xb3+@\x1b\xe1\xbaXm\x97+@s\x10\x9bm\xa6\xea-@WP\xa6\x1d\x88\xd3+@\xba\xa6\xbaj-\xeb+@\xae]\n"\xce\x0e0@m\x82\xf2\xb7F\xe70@\xdf_\xfb \x07\xd1.@r\xf1\xc4P\xaa\xa1/@V\xc7\xe4,\xdap0@\xdfctzN\xf00@\x86}\x8a4\x12\xf00@\xef+\xd3\xd4\x1d\x070@\x92\xd6oD\x1a52@\'\x16\x8e\n|\'2@\x17l\xc0\xa4\x93t0@\xe4\x7f\x1cU\xacp0@\x82\xd1\x90s\xd9\x01-@\xd3\xad\x08\x8bF\x96/@\xfc,\xa3\xa7\xc2\xc5.@?f_\\v\x0c0@\xa3\xe0\x1e\x02X\x00.@\xa7N\x01\xcce\xcc/@\\\x90\x81\xfe\xfd\xcd/@\xa3\xd9Y.d\xf0,@\xebO\xe48\xb3\xc5,@\x8a\xe1hnI\x062@x\xe4\xfe\xfd\xd1\xd4-@\x18\xfb+~\xd5\xe0-@\x9aX\xa7\xa5/k0@H\x84\xc8t\xc2\x1e1@B\x9di\x1d\xa7\x022@B\x1f\x17\x05K\xe21@\xa7\xbd\xd4w\x00\xea-@J+\xc1\xd3\xaf\x101@\xc46\xf3\xfeY\xeb-@\x07\xa4\x98\x7f<\n,@\\\xb5\xec\xf0\xdd\xd60@\xda\x9c\x81\x19}=1@\x00\x1b\x94hF\x980@B\xe1\xfa\x00\xa7\n1@\xfa\x0b\xa43\x18\xd20@\x81\xfew\xec\xe6\x05.@\xe8A\x8b\x1f\x04\xd4,@\xb1\xaa\xb1*\xfdK.@\x91\x90o_\xb6{1@\xd8B\xf3\x95|\x1a2@\tO\xa7\x92\xb7\x84-@y\xc8\x94\x00\xbc\xf2,@odR\x82\xf2\xcc,@\xca\xf9\xa1\xfb\xea\xb11@\x83D\x1f\x9e"\x18.@\xc3\xda #k6.@w\xcca!p\x08,@XF\x02\xd3\x91\xb90@\xcc\xe43\xd7\xd1O0@\x039c\x1b\xe4l-@\xde\xbf\xd5\x02\xdb\xe8-@\xd9r\xd8\xe3\x9ca0@X\xc7a}\xa5\x7f0@a\xc5z\x90FE0@\xcb8\xdb\xd5\x98s0@ZA=\x8c\x13\x9e+@\\\xf2Z~g\xe6.@\x83\xaa\xaa\x02\xb2b0@\xbb\xdcE^\x18c0@\xfact\x90l\x8e0@v\xab\xae\x0f\xcf\xea-@\x18\x18\xcd\xc1\x90w0@\xdeV\xc8\xefI?1@x\xc9\xa30\xf9\xec-@@Ji\xcaM[.@u\xc1\xb0\\J&0@\x19\x03\xe2\x8c=\x1c0@\xb4\xd8I8\xb9\xb7/@P\xd9\xb6$\xe5#0@\x9fE#\x89E_.@\x02.6T\xc5\x97+@\x9b\x8ek\x16\x1e\x890@\x02\xb0\x8aQs\xb4+@A\xee\xbf\x15\xb9\xe0-@\x8f\xd3o\x1b\xc281@hv\x10f^\xe6+@\xfe\xd5\xb5\xec\xfa\xef+@\x97\x11\xe2\xdd\x96\xea/@|\xac\x9a^\xefE0@\x12?\x01\x94\x93\xeb+@\x7f\xc1\xda\xe1j\xa80@&\x85\xddu\x0f\xe0+@>,\x1c}\x83\n,@\xa1r{x\xd7\xcf+@\xcfY\xd5\x9bn5/@Q\x0b\xb3\'\xd7-,@\x1ax\x9e&\xa1N,@\x8d\xa7\xd0t\x1bl0@@\x0b\xd3aWI.@\x1e\x1b\x1b\x06@d0@\x12q\x1a\xe1\x03P0@\x9a\x94,.\xa5N,@y\x06PJ7\n/@:\xa3?\xb0\xf2+.@\x912\x95Z\x1b\x9c.@>\xfa\x8a\x9a&f0@.\xa8I#aU.@!I\xe0\'K\xcf0@\xd2\x9c\xc4\xa6p\xcf0@T\x19\xbf \xb8\xd40@\xad\xc6\x14\xcd\xe1a.@\x1b\x0fUr\xa1\xc3/@Td\xe2\x10\x82K/@\xc8-\xe9:\xaaJ0@\x19<\x93\x02RZ,@\xe6\xdb\x8b\xfbG(2@'
p16
tp17
bg3
(g4
(I0
tp18
g6
tp19
Rp20
(I1
(I1305
tp21
g13
I00
S'>k\xf3\x9a\xc8rS@\xf1\xbf^u#kS@\x1d\n\xd1\xb2DyS@\x1fYEX\xf0lS@\xe6\xd4X\x16cyS@\xac\xdfl\xff\x11yS@\x9f \xbf\x19maS@v\xa0?.\xc4jS@K\xfe9)o\x7fS@U\xcb\n\x1c\x93\x82S@\xc4\x80\xd6\xfbW\x82S@\xe3\xc2\xcb\x8a\xacgS@\xf6q\x15\xb7\xad{S@\x19\x05\x99\x9e\x16\x83S@\xc8T\x17\xd7\x93uS@\xbb=\xd9$\\pS@\xf6\\oO\xc8\x97S@u\x8e\x87!DnS@\x1f\xe2#\xa7#\x82S@\xc1\x95\x13"$nS@"\x16\x0e*\xb5xS@\xa8n\xc1\xac\xc2hS@j\x94\x07\xfbPWS@z\x03\xd2\x03\x15bS@\xa6DRz\x94zS@\x94=\xadz\x86{S@\xc9\x95\x83\x0f\xc9aS@\xf6,\xb7\x9f\xecsS@\x01w\t\x0b^hS@D\xef\xb3_\x94lS@Q\xc3n\x9d\xb6_S@\x16\x93\xde|\xb7sS@\x1f\xe8\x88\x05\x95zS@k\xd7\xb8\x9c\xe0\x82S@\xf3\x1e\x11bmnS@\x89\xa8\xbaJ;oS@\xef\x1c\xcc\x89evS@\xfb{A\xa5\x1d\x82S@\xee)DH"}S@`\xd1\xa9\xf0\xfczS@\xaf\xe7\x9f-\xa2nS@u\x8e\x9f\xb8\x0ehS@\x06+oZ\xaaoS@\x9e:\x91\xf7\xbeiS@w\xa8\xc7V\xdaeS@\x18\x1cv\xc3%nS@_\x05\xfc\xad\x05aS@\x87\x84?7\xb5uS@\x11H\xa2\xa0\x19hS@z\xb9\xd0\xffD}S@b\x86,\xf6koS@j9)9\xf5mS@\x82a>\x16\x85\x7fS@zz-\x99\xa0yS@\xe2\xdeF\x17\xafVS@\xfb\x93\xcc\xd68hS@rD\xb9L\x81}S@\xa5H\xf6\x7fKfS@\x84\xa0\x0c\xff\xbagS@M5\x15\xe6\x81aS@w\x15AFteS@AJ\x8d\x7f\xd2|S@.\x0b\xa4\xe3deS@\x00\xcc\xa9p\xd6`S@\n\xca\xc1\xeaOeS@\xa3\xe8\xb4\xa5\xc0VS@b!\xf8\xfe\x00WS@\x98ZVw\x19bS@\xeb\x8d),\xd7nS@\xf6o\x00\x95\x99iS@\xb8=\x82\x04\x95ZS@\xa7\x8e\x7f~5~S@\xc4A<\x0e\xb7zS@Z\xbe\xda\x87LmS@w\xd8\xd7\xeb\x18ZS@i\xb5?/\x89yS@\xce?I\xd9\xd1yS@\x06\xb8\xd5<\x9adS@\x1c\xd5\xe6\x0b~^S@3\xd5\xdd\xf4K`S@n\xf8wI\xe7yS@/\xdb\xaa\xdf\xc9\x80S@\x1e\x01\x17\x96\xe3iS@\xe8\xd8\xea\xc2\xb8iS@\x9c\xd3\x19\xcaTnS@\xfa\x94\xef~QYS@\x16\xf4pf6xS@\xb8E\x81\x82!jS@\xc17l\x85!xS@h\xf9\xefV-sS@\xbe=w>\xd4YS@\xb5\xff\x8c\x12\xec{S@\x9b\x1c~.\xc2|S@H\xfd+\x1c\xfeYS@\xfd.\x86\x0fxvS@\x1f\xfb]\x9c\xc2eS@\x89\x12\xc2\x91\x8aZS@\x1bc\xa6\x9f\x8d_S@Iz\x0e\x17\xe8TS@\x02\xbc8d\xbayS@\xd4\x03r\xd6[ZS@N\x86\x98\xec\x15^S@\x046\xa35\x03jS@\x8aN\xb8\xdc\xf7lS@v\xbd\x03\xb9\xcfyS@\xb89;\x81\x1c[S@\xa8\xad\xb7\xcf?\x80S@{M\xf1\xa5"\x81S@\x90\xd0\xbd\x04\x82mS@\xf5\x98 \x8b\xe1TS@\x9d\r\xa3"\xa7]S@\x94\xdc\x86\xfe?jS@\x11\x19\xb3\xcc\xf7gS@Y%S9\x8c~S@\xb3\xef\xaf\xe7\xc3lS@\xf3"{\xf7IaS@\x0b\xb6,\x9d\x9e\x7fS@\xfa\xd9p\x16:zS@|\xbcR\xb1\xf8zS@q\x93\'\xdf\xd8lS@/E\x0b\xb4\xf5\\S@\x9d\xd2\x07\xdc\x1f\x80S@\xdc\xa2"\x12\x99]S@4\x80\x90\xa7\x1fzS@ y\xca\xf1E`S@\xaa\x13 @D\x7fS@8\xac\xe8\xf1D\x7fS@xA\x91\xfe\x05lS@\'\xd2\x01\x0f\x00XS@\x1e\xbfl\x89\x96nS@y\xcb\x88\xddUmS@#\xa2\x97j#fS@#\xa1-u1|S@\xff\x1e\x1cA\xa8{S@\xec\x9a\xc7\x05\xdenS@t\x14&\xc5\x08bS@\x98\x8f[C\x12aS@\xba~\xce\x9bBfS@[\x1e<y\x93SS@\xa1y!;txS@\xa8\xfb\xa6\xd1JjS@[@\x8cV\xe2oS@\xa9\xe5\'\xafckS@FHj\x80\xa4YS@\x99\xfc\x9f\x8e\xb0QS@ \xd1\xe4\xee0QS@\x03\x88\xc2\x08\x87mS@\xd4\xeb\x8a\x98,MS@\x86\x87\x88Z\xb0aS@\xe9^\x9a\xe0\xafkS@\x7f\xeaw\xa2{PS@P\xe7\xce\xb8]`S@_\x89\x85|\x90\x7fS@\x9c\xb4\xc1\x00(|S@\xa5\xdd\xbc\x87ZWS@\x9c\x7f\x04\nJnS@A\xac\x9c3&RS@\x9a-L\xc9\xd7}S@=.\xb7\x82\xa0QS@\xa8\xc5\xe5tsnS@\x96\x05\xfe\x19loS@\xffe\x15\xa1\x98^S@\x06l\xe5\x10\x87\x8fS@=\xd0\xd0t\xf2jS@\xa77\xb0\xa9\xb3bS@\x06[\x9c\xee\x03US@\xf6\xe0\xe6\x14\xf9iS@\xc6\x06\xe82\x14kS@\x89@\xbdx?gS@W;c\x1c6XS@\xc3.e\xd42QS@N\xef\x99S;pS@\xefG\xb8_\xdd]S@wJ\x04t\xbddS@S\x0c\xb7\x0b\x11uS@\xe4jyq\xba\x81S@3\x0f\xdf\tfpS@0\\\x98\x0f\xb9cS@9\xdd?O\xb3mS@\xf3\x14~\xbf\xbemS@\'f>\xe3\xe4]S@\xba#\xf4\x98\xb8iS@\xe6\xf6\x1d\x05\xfecS@\xd3\xd6\xb1\xd3\xc5\x80S@[\x8f5+BlS@Z\xe6\t\\\xfcNS@\xb9\xda\xf4/\x87\x82S@\xd8\xedD\xea3nS@q\x0e\xadrG\\S@g\xc8\xc0\x99!dS@\xf9+C\t\x05jS@\x1c[D\xe4+OS@`w\x02\xe6NjS@v\x16\x88"\x96rS@\xed`\x81%ybS@\x1d\\\x06\xe6\x02\\S@\xeb=\x93\xbe\xb7hS@\xf5\x13\xeb}\xb9\x91S@\xfeq\x05\xc8\x80rS@\xfa\xd2D\xea\xe9\x80S@G\x98\x9c&\xa7gS@\x13\rp\xbb\xe4^S@\xc4PRz\xe0lS@\xff\xda\xb9S\xf0hS@\xee>\xc9/\xb8jS@x\xc4\xf7d\xaaYS@6\x0cU\xa3\xc5mS@T4\x9b=\x0bmS@l:\x11:2`S@\x8b\x1b\xd4c\x06aS@M\xac\n\x86\xd8TS@\x9d\'\x06\xbaJ\\S@\xd6\xd1^x|WS@\x90\x01\x85I\xd7ZS@\xdeF\xa4}/WS@\xaa\xa8\xcf\xaa[\x80S@pJ/\xef\x16\x80S@\xc8CS\x10\x1cbS@\xb0\xe5\x92m\xe5_S@C\x19\x0eJ\x9clS@\xda\xc0\xdb\xe1\x1fgS@5\xa3\x12\x8bijS@\ti~\xa1\xf3bS@\x15\xb0>\xf9\xb5{S@\xc38\xf9\xa0>`S@\xc8,\x80J>jS@\xa5\t\xce\xb2\xda^S@5\x8b\xfaB+US@\x9c<\xf1}OjS@Z\xf6n\xd3\x9deS@\xcfp\x8a\xf4LRS@\xfda\xb4\x1cBoS@\x1f8t\xfd\x93eS@\xa7-|\x17&]S@\xdb\xfc\xa4\x95B^S@K-_\xfc\x90aS@v\x8fz\xa6\\uS@\x8b\xba\xf2H\x19gS@=F\xeb\xa9\x94SS@$\x88<\xc4o[S@\xcf\x9a\x03\xfaxaS@\xbf$=\xde\x04pS@\x81<\x9e\xdf8oS@\x8d\xbc\xef\x19\x11\x82S@\x1a\xd2>\xa5\x1d\x82S@\x9d\x0b/\xa3\xb1oS@\x8e"\x1a\xf3\xee\x84S@\xcd=\xec\x98\xf6mS@\x80\xe8\x9aG\xe1nS@\x8bs\xef\xd1\x0byS@-Q\xd2BtmS@\xe0\xc4\xdc*1oS@\xab\xc6\xdc`\x99\x80S@\xcdQ\xb6\xe4C\x86S@2\xbe\t\x9dl\x80S@\x07\xe8z;BkS@:k}\x9b\x1b\x82S@\x0cQ\x1e\x18\xf5{S@0J\xb4\x9a\xc0\x7fS@\x9d\xc8\xd8N\xf3\x83S@,9en\x87nS@\xa6\x02\xbb^\xbewS@\xbf\x83d3{_S@\x9d\xcd\x902\x9dnS@4\xac\xc0\xf0\xabkS@5\xb3\xea\xc6xnS@\xed\x98\xaa\x8eElS@\xb8\xab6i\rnS@r*\xda\x86\x7fkS@\x1cXLP\xe2\x80S@C1\xe5\xb3\xc6mS@\x8b\xd4\xec\xfd\x8e\x80S@\x8a\xa5\x85=\xb9mS@X\xf3\tl\x1enS@\x1c\x87\xf76~\x84S@J\x8c;4%_S@j[\xf9QX_S@\xc6\xe0\xa6C\xa5_S@\xd6:\x03\x1f\xcd\\S@M\\\xeb\xc7\xb6\x83S@\xcd@\xb0\x1f\xed\\S@L\xbb\xf9\x15?TS@1\x05\xf61R`S@\x8b\x1a"\xd6E`S@G\xf8\xd9\xb6\x90\x83S@\x02\xba\xa1\x95\xaf\x83S@\x08\x1b\x0b\xd9\xd3lS@e\xa3c\x87\tQS@\x1e\xed\x0b\xc5\xadjS@\xd3~x\xb3WOS@\xcc\x9d\xf60 ]S@\xa9\xd0iXpwS@\x86b5\xf0\xa2\\S@\xc8\xfb\x8b\xab\xb3QS@\xd9\x07~\xfa!iS@\x08ea\xa8X`S@\xb9\x13\xfe\xba^WS@u\xeb\xa6j\x8eQS@*FC\x88-RS@\xb2\x92\xbc\xc3\xc8TS@\xff\xb1\x1d\xa2\xf8NS@\xf3\xb5\xdf\x1fObS@`4\x1c\xfci\x81S@\xc6\xc2M\xf8\xc5wS@\x7f\xa4\x06:\x07QS@\xb0i\xad\xd0\xf8fS@\xd0\x96di\x15QS@\x15\xcf\xb5tFVS@\xc4\x1c\xb6\xffHwS@P\x19\xc2\xabgQS@\xc0\x8e\xe4\xe0\xf5pS@\xf9\xcd\x99\x98\xedXS@\xc6v"l\xb3pS@\x88i\xd5\xa4 OS@\x80\xc22[\x99pS@\x0cZ\xcd\x10|NS@\x9a\x7fR\xbeRSS@l\xc6\xa0\x8e\x0chS@]\x14y\xe7\xbaiS@\xe2\x9eq\xb8#bS@\xbcI\xb2\x94\xd6TS@_!X\xbc1kS@GEf\x9b\xe1gS@\xcb2`*\x12kS@=?\xb3\x17\x15_S@"_\xaf\xc3\xa3fS@\x89\xfd\xa3EKgS@^k\x9b\xdb*^S@\xd1\xb8P%\x85YS@\x1eF\xd1\xe5iYS@\x80x\x18\x8c\x97^S@\x1d7Z<\xa4YS@h\x85\xca\xb1\x05lS@\xb9\x83o\x98\xa6YS@\x07\xf7\xa4\x9ecZS@+\xe6\x83}\xe5ZS@\t*S\x1d\x0baS@\xc4]\xf8pSZS@\x97\xe1\xa4y\x8eTS@\x14#0m\x9fTS@q\xea\x04\xe7\x06kS@m\x08\xca\x8b\xd0US@\xcdqc\xe8\xf5`S@\xbe\xfd\xaax\xcaTS@\xfa\x1dD\x1eRYS@\xa1A\x14\xc1\xeaUS@\x03S\x94&\x9eYS@\xdf\x89\x95\xa7r\x84S@,\xd5\xd3\x18\x00cS@\x845\x9b\x83\x92VS@I\xac)\x8c\x7fYS@\xa6\x06\x9a\xd1\x80\x8fS@\x11\x0fD\x15\x10WS@\xca\xe8,\xef|eS@\xeb]\xd0\xc3\x94wS@h\xa0w\xc4FfS@\x144\xf6\xbc\xd6}S@\x8bNu\x1c_hS@\x9d(N\x96\x00kS@"\x89-\xf2MjS@@B\x03|\x8dmS@gWb\xbb"oS@\x81R\xd5\xa2\xcfiS@b5\xeb\xff5[S@\x93\x97l\xdbAjS@\xb1\x9c\x16\x91\x96iS@\xb2\xea\x98\xae(jS@\xfd\xf2_\xd2\xa7kS@\x84\x9ak"\xc8oS@EZ:\xf0\x13kS@\xc2\xb8)\xd1hiS@XN\xf1\xa6\xc6\x7fS@z\x1a"\xb2\xe3rS@\x05\x1f{%\x00hS@A\xa4\xc2O\xa9{S@P\xf2\xe7\xf5~fS@\x10\x94\x92`\xfe^S@\xe0\xd8\xce\x88\xc0iS@\x84\x1d&`\x1afS@\x96\x19p\xe0\x80mS@\x8av\x06\xa2\xff\x7fS@\xe3<{*\xdajS@4\xb0\xeej\xd3jS@9\xf5\x88\x16\x08lS@\x1c\xdc]i\xf6\x81S@\xf0Q\xf8\xf4\xe4_S@\x8bU\xbcK\x9duS@0\xf5\x86\xfe\n{S@\xfa\xbc\xdc\xe7s\\S@\x8b\xf9\xb0\x1c\xe4[S@\x8c\x18\x92k\njS@:-\xf3Yv^S@V\x93\x1a)=sS@&\xcf\x11v rS@\xf6\x97[\x8b\xb6jS@%\xa3[\xc3\x8e`S@\'\xe9:\xec\xd0kS@\xc1\x9aqt\x17^S@q\xec\xfb\xda\xd0lS@\x01\x1b\x07vy\x7fS@\xf8\xe8g6\xbd\\S@zqIMraS@\x12\xf4\x10p\x98hS@\xee\x88\xb1\x1cQsS@\xffg\xcd\x97\x1ezS@Fn>\xa0\x90\x81S@\x0f\xcb/\x89\x92eS@S\xa5\x14r\x97uS@\xb0\x1a\xec\x93\xcbjS@\xa1\xc8\xeaK5yS@\xc4\xf3\x8b\x96\xa3kS@\x1e\xdc:l\x0bzS@l\x9fc7\xa9]S@\xecqc\xa5\x10fS@\xb9\xd2_\x8a\x91~S@%\x04\x94\xd8/fS@\x93\x8b\xe8\xd8\xa8eS@\x8aB)\xb6\xd9gS@\x9f|4J\xf5gS@\x9d\x9b8\xad\xc1vS@2\xe1\xc5\x97\x96lS@\xa9Ob\xce\xf1yS@\x14\x13\xc96\x83tS@U>L\xe3\xa3oS@\xac\x95\x9b"\xe1cS@R\x91\x83;\xc4`S@:\xd1^aYdS@\xf3\x14=\xd6\tyS@\x06\xdbZ[\x1enS@\xfb\x12\xff\xd9\xd1yS@\xbf\x1e)yRaS@5\xaab\x12\x06aS@\xdc\xecB\x92\x04zS@\x11\xdc\xe2,\xd8~S@\xc6\xd4\x7f}\xbbxS@\xb6\xc3\x05\x8f\xdevS@W$\x90\xbf5gS@$k\x93\xee\xdevS@\xee\xa6J\xe7\x9ajS@\x84\xc1\xbe\xe2txS@\\5%)\x16kS@\x13R\xcdj\x9bxS@\x1bC\x8f)\x84wS@\x1d\x93\xa7\x8a\x11ZS@\xfb:oK\x8auS@Q@\xbd\xea\xfftS@n\x15\x00\xa4\tcS@\xf9\xf0\xf1\x1a\xbeyS@Q\xdbw\x96UZS@\x88\xf1:2[}S@\x9e\xc3\xb8\xfa\xfemS@\x90\xa3\xfc4h~S@h\xb2!}nxS@\xb8\xce\x0f_\x98vS@\rO\xa16\xa4nS@5\xfb\xe3\xf2\xfbkS@\xca\x1b\xd2\xe1\x0fmS@\xb7\r\x1a\x1a~}S@\x98^8\xd5\x85\x7fS@\x8f>h\x83u\x80S@\x9d<z\xa2&gS@\xd6@\x12j\xe1|S@\x17\xcb\xa5B\xccaS@\xf4\x85u\x7f\xefxS@?\xf6\xf9\xe9L}S@\x9f\xaer\xf0GzS@0\x10\x9cQ}{S@\xae\xd1b\xc0\xb2}S@\xba\xdc(uiyS@$*G4\x88bS@\xd0\x1a\x854NgS@\xa8~\x92\x94\xbbmS@F\xe2f\r\xc0bS@\x81\xe9\xdf\x03\x12\x82S@t\xad\xcc\x99jYS@m\x0f\x8d\xec-\x83S@\x05\x00\x960ApS@~\x86\xc9?\xe0_S@&\xa7\xa1\x0cEoS@\x81n\xab\x82\x14bS@,Z\x07\x17\x19dS@\xcf1@\xbf\xf2\x80S@/\n\x08\xd4&zS@E\\e\xc84nS@\x8a\x02dd\xb1oS@\xe88\xdaBU\x83S@\xff\xb2l\xdd\xcdlS@\xd8g\x08i\xe7nS@\xb3\x9f\n}\x87lS@\x9e\xc0+\'\xd6nS@\xa1W\xb3\xf3\xd6yS@\x15\x8eo\xdb\xae\x80S@\xbe\xee!\xc4?fS@\x07\xd4\xde\xf8?mS@\x10>\x1d\xf09nS@\xaa\x7f\xa0\x9a>\x81S@\xcc\xfc\x8ao\x7fnS@\x0e\xae?\x99K\x82S@\xb9\x0fn}\x0f\x81S@~\x87\x8c\xb7\xba_S@&\xc5w\xe0}\\S@\x84\x9e\xf8B\x01SS@\xde\x08\xa6\x07xkS@\x16\xa68\x04\xd9TS@\xf5\xdf\x80\xd6t\x7fS@BE\x11\x9e\xb0QS@\x1e\xd1b|h\x81S@C1\xe5\xb3\xc6mS@rT\xb7gaxS@\x10=}T3PS@j.\xc5\xea!MS@1\xbb\x16x\xe0\\S@x"\x08x\xc2TS@R\x03wOvUS@\xcf\rrq\xe8NS@\x03\x90n\xed_TS@\x98\x08\x1eI_TS@\xda\xffl\xbd\xa1US@\x05\xdc\xdc\xf0\xf5\x80S@\xda3\x12\xb1\xb2^S@\xeb\x08\x7fPY_S@\xe0C\x11\xe6\xbbjS@\x0cg`Z\xbdmS@"\xa9H9HXS@\xab\xaf\r\xff\x86VS@\xb5\xdfT\xfa\x88_S@n\x15\xbe\x7f\xb1\x80S@IE?d\xdaXS@\xaa\xb4\x1aC+NS@\x0f\x15\x05\xb0hNS@\x88i\xd5\xa4 OS@*N\xe4w\xfe\\S@\xfb\x94J\xb0HSS@-9\x1bb\x1f\x7fS@\xe2\x99\x98\x18\xc4`S@\xd7\xbd|\x00\xb0jS@\x91\x02#\x87\xf4xS@\xc3uqA\x06WS@\x9e\x1a\x90\xb3\xd4TS@@Q{YLWS@c\xdb6\xc8RjS@)\x88\xc4\xb1\\jS@\xcb\xee\x9d\xc3\xb9oS@\xf2\x0e2\xb0\xff\x80S@\x87\x92\xbdt\xe7YS@\xfc.\xd3\x9eF\x82S@B\x1c\xf1\x90\xae\x82S@Q\xcfc\xf8\xd3TS@\xc07\x93b\x8aTS@\xe6\x8b;\xf2\x97TS@\xc1\xd9\x15\xfb}ZS@\xc8{\x13Y\\\x82S@\xe8*\x07\xbe\xedTS@\xe1\xe3u\xba\x83[S@?\x1dT\xc8s[S@oX4\xd3\xfbYS@oZ\x8a\x9b\xb1TS@\x881\xbb\xab\xd2YS@\x87\x91\xdeq\x12US@V\xcd@3\x02[S@\xc90\x9e\xf4PYS@\x0f\xc00\x92B\x82S@\xac\xb4\x8f\xc2UYS@s\x00\xc3\x02\x0ciS@\x1f2\xa1\x1d\x95YS@@\xa3\xb02lUS@\x15\x1d\xe1$\xf2|S@ \x8f5\x9a\xb1VS@\xbb\x04\xb8M\xb1VS@\x0e\x7fG\x0c}YS@"\xdee\xcd\xd3\x81S@7\xe2JR>pS@.\xa5\xd2v\x0cWS@\xd7\xb2\x92\x1f\xad|S@\xbamr\xefThS@\x97\xf5\'\xb0MgS@\xaeX\x9a\x01\xc3iS@\x93\x10P\xe2\x9ciS@.\x1c\xff\x96\xaf^S@\xafD\xd5\xc8\x9b`S@\xf5%\xbd/PdS@s\xf4n\xe5miS@w\x1be\xef\x0cgS@\xfb\x8aI\xf2\x1fnS@P\x85\xaf\xca\x8biS@\xca>\xaeW\xb7hS@\xc5\x91\xbd\xb2poS@\x8esmY\xe4jS@\xc7u8\xf5\x94|S@\x10\xe0\xae~\xf2_S@\xb3\x83\x1b\x0e\xdeiS@\xf8V\x08\x16\x8c[S@\x1b\xbb\x9b\x17\xd9kS@\xa9\'\xc0\xf6\x06lS@\xa9\xeb\x8co\xeciS@<\x89\tp\xc9[S@m\xc0\xcai<lS@XY\x94"\x1ajS@s\x88\xf0\xd6\x8emS@\x03\x99#\x93\x00nS@z\xa74\xe4\x89pS@Fs_\xcc\xa3uS@\xfe\x1d\x88\x99\xcbTS@x\xa1=\xc4\xf6dS@\x0b\x10\x85!\xb9\\S@\x96\x03\xf3\x86\xc5dS@\xe8\xe8\xc7\x0c\xe8jS@\x95]H1\xc5\\S@\xb2Z?\x99\x03eS@\xdd\xce\x93H\tsS@L;\xe8$\xbdtS@\xeeg\xaf\xa3\x0fsS@(\xf5\xccP\xc9oS@\xcbGJp0mS@\xe5\xf3\xbc\xae:]S@\x80\x87.\x1bqjS@w1%IzsS@\xd5\xf8vJneS@4\xe0\xe8\xa9\x0b]S@\x18jFD\xa0uS@&1>\x99\xe1nS@E\xff,/\xae]S@e\x03\x90zSoS@\xa9\xd5bi\xe0]S@t\xdb\xff\x02nvS@\xf42h\xcb\xc1vS@\x19\x89\xecb\x9b>S@\x99k\xe5l\xddwS@.\xb9#x\x8elS@\x0e\xf8\xc4N\xaciS@$\x96\x92bgeS@\xea\x17\xec\xce\x8dmS@\xe4&\x80z\x07{S@J\xd9mY=lS@\xa6\x9d\x04\xbfTaS@g\x81\xc8\x17\xa8uS@\xd0F\xee\x81[~S@\xda\xd1!K\xf6iS@\x1d\xab\xb7\x1a\xcelS@\x05\x15s~\xa5tS@\x14\x8dGq\xfbjS@\xccw\xe47\xe1gS@h\x1d\xd3\xa3\xebkS@\xd3\xb3V\x8c\x9etS@o\xfe\x8f\x83\xfdjS@\xa3{}\xa4\xaaxS@\xaat\x1c_\x14hS@\x1c\xc2\xef\xe7;jS@\xca\xcb\x88\x13\xebtS@\xdd\'\x870\xbdpS@<\xc0I`\x8auS@\x86\x14\x01i&hS@K\xfaZ%\nuS@5\xa8A\xfc6YS@\xba|X\\\xf4yS@/\x16Ys\x0ciS@BA\xee1=mS@\x17$s\xa4S{S@\x01\\\xc0\x0c\xcelS@\x1e\xbf\xf9\xe7({S@\x12\x8e\xed]rxS@%\xad\xbc\xdd\x00lS@w\xb4\x07L\xbfhS@\xb4\x97\xdc\xf4bvS@\x89\xdfhs\x97nS@\xb1\xe0cb\xbb|S@\xad\xebW\xdd<}S@9\x84 \xc5\xfc}S@\xcfDs\xfc\x80\x7fS@00LpF}S@\x8f8+@O}S@\x8aH\xc7\x01o|S@D\xc7\x8c6=cS@\xa9\xcc%\xdb\xa3}S@2\xb7b\x96\x82\x80S@\x00\xe7\xac\x89\xcb}S@\x1bt\xa2\x0e/\x80S@E\xa1\xa8\x8b!nS@$\xb3A*O~S@\t\x11\x81\xbf\xde{S@\xf9\x04\xba\xd1\xe0zS@\r\xc2\x99\xfe\x81}S@\x85;\xde^\x98}S@\xbc\xf4\xa4)hyS@\x100\x17H\x7fyS@cl\x932\x8fbS@~u\xbf`\xf9zS@([6\xcf\x8eyS@\xcbs$urbS@\xd6\xf6\xdb\x98q}S@%\n\x82s\x8aWS@j1\xf6\x03\xce{S@\xef[\xe6tdaS@\xfe\x92\xca\x18BQS@\x9a2\xa4\x9b7oS@I\x1e\x19kqyS@\x10Bc\xf1\xd8xS@\x89\x0e\xcf\x83\x98qS@\x18\xe1\xba\x15\reS@\x90i\xe4\xcaBiS@:Ru\'\x18\x81S@\xff)\xb1\x9e^uS@8\x01\x1d\xa77~S@\xbf\x96\xc5c\x11~S@\x88o\xab\x87\x0eVS@\xbf\xb6\xc9JrbS@2\xf5G\x00l\x82S@\xa5\xa0\xd5\xa6\xc0^S@\x85\xc0\xb6\x8a\xb5`S@1p\n\x95\xbbtS@(\xe8\xcd\x7f\xa5tS@\xd3\x97_O\xb3\x82S@\xb5\xdca\xa6\xb7iS@\xb4Nm\x8eEuS@\xc6\xb6e\xbe\x95\x82S@\x9d\x0bHK\xda\x80S@h%\xff\xa0\x92jS@\xeb\xad\x9a\xde\x01{S@\x1bSlc\tzS@\x85\x1d\x92\xc1\xf7\x7fS@g}\xf6I\xdegS@\x97\xac\xc8\xf0\x83uS@\x97\x06\x9b\xb9q\x80S@\x95\xa1\xdd\x99\xe5xS@L\xdb\x9a\xa6AzS@AQ,\xf4,oS@\xaa\xe8\xc0\x8c|TS@$\xbd\xcf\x98!vS@\xec\x02H\x99\x01RS@\xe4M\x94{\x11nS@\x0e6\xf15\xf0\x84S@\xb7\n\xa2\xb5\xeb\x80S@\xfc\xf4Y\x1a\xe4nS@x\xa45\xcdJoS@\x07H\xd8\x08\x95{S@@\x85\xbc\xb1$RS@\xdcEm\x89\xd0yS@\x92&D\xd2\xf7iS@\x92$y-\xd4pS@FQ\xac\n-yS@I;\xa4\xdf\xeenS@\x8fu|\x04>oS@\x02\x8cTE\xddpS@\xe5\x91&\xf8\xb9ZS@\xe3\xac\x00\xd2\xaf`S@]\x010h\xa9jS@\x0f\xbc\x05\xd9\xd6iS@\xc7.\xd7X\xa4^S@\xd4n3\xec\x96jS@\x08\x80\xc3\xe4 zS@\xe2\xa8\xcd\x1b\xad]S@vP\xac\xa7:`S@U\xe2\xca\xf9S^S@$\xe2\x9c\xaa\x00sS@M\xff\xaa{\xderS@\x9c\xe3\xed\xb2\x84jS@\xba0\xc8\x9c\x18ZS@\xd8\xd6\x8c\xb0VjS@u\xa27e\x04iS@^t?c;|S@\xf7\x80\xfa\x99\xd6hS@\xc5\xea F\xf4gS@\x83J\xd6\xeeA\x83S@\xc5\xebr\x99\x01`S@Bj\x17=\x11^S@\x0c\x9eA\xd7unS@\xe7\x8b\t\xe7\x96xS@\x94;\xbd{\x8dhS@\xbaT\'\x13\xa8\\S@Q/c\'\xd3YS@e\x85\xd7\x02\x8dnS@\xa8\xc2\xf3/\x12_S@\x12ci\xfb\xbcVS@XD5\x0e\xef\x82S@\xd8\xcfU\xcb-sS@U\xc6\x1ci\xfbjS@\x92\x8cQ#\x06nS@\xc7\x18\xc3axkS@I\x9f\xe2\x95\x7f\x7fS@\x96\xa7N\xe3\xbb\x81S@\xd4{L\xb6\xdciS@\xf9-f+\xd8mS@u\x9e\'7lxS@G\xb3"kcYS@G\xaf\xc4%\x18US@$\xdf.\x1b\xecTS@k\xc4\rO\xd7US@\xe5\xb3\x1b\xe5\xd8US@It\xfc\xf7\x8eTS@\x97~H/\xd9ZS@\xe5\xe5R\xa6\x90TS@e\x7fCa\x03gS@[`\t\xa1\x9ayS@\x04)pC\xb4YS@\xd6\x81hH\xe4YS@\xe9v\r\xf7\xf2kS@2\xd9i]\xeffS@*\xe9S\x8d\xf9kS@\xd1\x82]\xc8\xb3\x80S@%\x11\xf7\xc8\xa7YS@2oM\x1c\xaelS@\xc6&\x1bP:kS@\t%\x8dp\xe4YS@\xab\xbc\xbcp>YS@\xc5\xe7\x1f\x95\xaajS@\x9d\xdena\xcdkS@n\xd7\xee\x11#tS@\xf0l\x9f\xab\xe4_S@62\x02\x13\xf4^S@\x1cJ\x82\xeb\x06_S@n\xf9\x9c)\x9e`S@\xddJ\xc54\xae\\S@$\x91\xcb\xb6\x02WS@ZJf\x9d0aS@\x9f\xcf\x86\xb5\xc8dS@S\xdf\xbb[\xacjS@-@&\xdd\xc7tS@\xf8!\xad\xe3phS@(<y\xb3%]S@\x8b\xed;\xd6\xc4\x83S@\xff\x07\xb1\xe3\x05]S@s\xe1\xdd\xed\xdaYS@\xb1\xca\xaa\xed\xacaS@D\x90\xdd\xfameS@\xfd\xf6o\xd6\x10OS@S9\xfb\x8b\xb3NS@\xe0j0mbjS@!\xb0\r\t\x8aVS@\xf2v)\x9a7VS@\x92\x98\xdbT\x1cUS@$\xa6\x88\xdc\x07fS@\xd3\xf6N\x93\xf6fS@\xa9\xefy\x86\xb8US@\x91\xe0\x7f\xe6GfS@\xe4h\xfd^I\x82S@\x03\xf8\xb5\x1dd\x82S@_\xbfS\xdadWS@\x04WLm\x87PS@\xc6\x19\xe80\x84\x81S@{YXVl\x82S@c\xad\xf3\xc1\x7fiS@z\x07Y\xf3\xd9QS@\x9f\xb8*\xeb\x1cRS@\x9f\x1cp\xeb\xb3\\S@\xb1+\xc106\x82S@\xfd\tNy\x8bSS@|\x1e\xbf\xe5\xecbS@<q\x06\x90\xdc]S@\x1az\xd3\xbb\x12^S@\xf8\xa53U\xdc\x81S@\xb3|\xea\x13hiS@\xc6\xaa\xe2qQpS@\xf0IP\x1b\xbanS@X\xacnBxtS@\xed|W\xcbN\x82S@f\x1e\nC\x85lS@}]\x9eA\xb3|S@\x0er\x1b\xa9\xa5fS@\x8b\xba:\xe4\xd2gS@\xd4O\x1ag!kS@\x16\x94\xa6\x03leS@\x95\xf8\xd6\xaa\x0eiS@\xe2\xe2o\xa4@qS@m\xcd\xe4l\xcbuS@\xe5\xab]\xe1\x18jS@\xf5%\x10\xd7\x00zS@9\xba\xf2\xd7\'nS@\xf1\xf2\x98\xeb gS@u\xf6\xa2\x13\x18wS@\xb8\xa4,\xeaj\x84S@\xfdK\'"wtS@]<\xba\x0bHiS@\xce\xfaf\x89voS@\xbc\xb9\xb9\xa8\xaetS@\x00y\xd6[\tkS@\xdb\xad\x8a\x10\xfcjS@Q_\x11\x87M|S@\x1d\x81m\x1d\xeb\x8fS@\xafWNQ\xa6tS@m-S\x8f\x94tS@\x92\xb9\xc0\xed\x9dmS@Tt\xd9\xb2\x0buS@\x0c\xe9\xfa\xaaTuS@\xc37\xa7\x16)nS@\xd8\xe4hB\x11lS@z\xf3\\=\tiS@\xf70\xf5\xf6\xfa\x82S@JM\xe0\x94\xd5lS@zR[\x1a\xefnS@\x9f\xb9\xb6\x0f#xS@\x87\xe4\x8a\xf8{}S@\x8c\x07\xce\xf1{\x82S@\x9e\xfd\xac\xde"\x83S@\xc5\x0e\x9b\xdf\xb9hS@\xbf\xbf\xb3+YgS@\t\x1c\xac\xb6\x8bmS@\x03\xd0\t\x88\xfdkS@*OK\xde\xe0kS@\xbbK\xe1r\xfa|S@\xd3\x06\x02wfnS@\xc6\xf2K\xf57~S@\x00\xb4\xceY\xf0GS@n\xafD\xc2t}S@\x81\x85\x7f\x90\x82~S@\xbbC\xa5u\xa2kS@\xcc\xa0\xd2\x9f9}S@:hG\x02\xbflS@e\x97\xdf\xe4\xdf}S@4\xb1\xf1\x1cE}S@F\x8d\xc3\xfb\xf8yS@\xf8F\x98\xea\xbd\x7fS@=\xeaX\xc7`dS@\xc26\xbbv\xc7gS@Q6\x91\xb2AzS@ \x87F\x93\t~S@\xa1\xe7\x06;~\x80S@\x89\xcfCo\xd1}S@R\x1e`\x0e\xeaoS@\x11\x9cxa\xf4xS@\x19/ck\xc5nS@\xaf{u\x8e\x90cS@\x96\x038\xce;\x80S@\xcb\xb6\xf5\xfc.zS@gK\x07\x91j|S@\x12\x90\xbe(\xcc\x80S@6\x8b\x87!\x86\x80S@\x8f\x95\t\x80%yS@\xca\xef\xabG\xc0bS@\xabY2"y\x80S@\xbaC`\x8a;\x81S@\x9dy\x142\x9dbS@\xb0\xf7\xfdRh\x81S@\x1e\x94O\xe4\xadxS@\x1e&\xceV\xebkS@\xb1\ni\x12z\x80S@\xd6\xba\xfc\x8c\xbbjS@\x05Pn\xb7\x06^S@\xeb\x08\x7fPY_S@Yr\xa7k~bS@!\x00\x8e\x1b\x96eS@a5`k\xf8nS@\x96\xca[\xa4\x9c\x80S@d\x9al^]kS@\x03\x86\x0f\x16enS@\xec%q\xd8\x8dxS@Gv4\x8b\x96nS@m\xa1b\xc5\x88kS@\xeeq\x17\xe7\xeamS@\x1c\xd7\x1a)G\x81S@P&%\xe8exS@\xa3[\xef\xdf\x96yS@8\xfe\xca.\x05\x81S@`[\xf2\x7f\x81yS@w\xb9\x86\xf4\x0exS@\xc1t\xa7\xf2\xe2lS@\x9a\x80\xc7\x87\xa9jS@\xb3\x12\xc6ifjS@K\x8b}\x90\xcewS@\xb8\xa3\xffIK\x82S@\xb4\x94V\x8ej\x82S@L\x95^Y\xe9\x81S@\xf0\xf1\xc6\x06fpS@\xb1j\xdf\x08w}S@\xecW.\xb1{wS@_\x99o\x83)nS@3+\xf4\xf6n|S@\xd6\x18\x86+\xc7jS@V]F\xbb\xf3pS@\xd5Sq\x92X|S@,\x9diT\x05iS@XM\x0ft\xa5mS@\xa2)(\xd1`oS@\x82\xe7\xc3\x10\x1cnS@^\x12\x007(qS@\x1b\xd9\xa4C\xee\x82S@~\xe5&|\xf2nS@\xbf\xa7\xf2\xe0\xf4{S@\xd6\xebO\x10\xa4pS@\'>\xdd\x88\xeafS@\xb8\xff\x93\xe1\xe1lS@\xd1wm\xa7\x8ehS@\xcd~!t\xaegS@\xee\xe2\xd2\xcd\xa8kS@:\xba\x15Yo}S@\xbd\x08\x15\xc7=\x7fS@\x05\xda\x0e?\xa9gS@/H\x15mpdS@5|\xd1\xa1\xd9yS@&\xf5p\x8c\xcf~S@3%"\x96\x0e\x81S@gq\x9f+\x17gS@\x9a\xd0\x84\x80\xedoS@P\xeb\xf8\xb8OcS@Uw.+\x98cS@\xea\xce\x1c\xceDfS@\x85\xee\x9e\x1b\x96mS@Hd\x8f\xd80zS@\x81\xfc`\xb7[|S@G\x8d~\xf8GnS@\xad\xd8\xb2\xeb\xcbbS@\x94\xb6k\x0e\x06\x7fS@\xd4\x9db\xbf9zS@\xf8P\xbc4,`S@\x9a\x84\xe6O\x8ayS@\xe2\xef\x83 \xb0`S@9\x16\xbdG\xdbzS@\xc9\x07\x8c=\x18^S@\n:R\xd2\xfazS@\xfc\xd2!\xcb\xe9}S@\xbb\x02\t \x8d\x80S@O)H\xac\x0clS@-\x19\xd6H\x96\x80S@0\xb3hdjWS@\xd8\x16\xd9\xa8\xd9TS@\xe0\x8c33_\x80S@\xfa\x8b\xd6\x83\x82US@\xa3\xabD\x95\xee}S@$h!]\x86\x80S@\x07x\xbc\x03\x96US@\xfe\xe9{4\x0enS@l\xb6\xc3\xf5\xdbbS@B\x19 G?xS@y}\xeb\x11+US@Y\xee\rmQVS@\x17h\xa9\x83/YS@\xe6\xff\xd2\xf6MXS@,\x02u;\xf7_S@u\xad5\xdc`NS@\\\x81\xcey]}S@\xd9Y_\xe3\xb5\x7fS@\xcd6(\x96\xbbYS@\x9c\xcc\x12\xa8\x1bOS@\xc5\x9by\xed\xd6|S@\xe4\xed\xd6^EQS@u\x92he\x9cvS@{\xc6\x1c\xc6lWS@G2\xcc\x14\x10_S@\x10.\x7fv\xf9^S@\xf6c\x02\x8f\xb4hS@\xf6&\xc2\xce|nS@\xbd\xb2\x97c\rvS@\xc1\xe0 \x81U}S@\x7fF@\x95?XS@\xfa=;\x11\x08YS@D\x14\xd3,\xe0xS@\xfc!\x94\x86<YS@rH~\x0b\xd7YS@\xc6\xc8\xf3b\x05iS@\x84\xbf2\x89qZS@\xda\x83\x17\x15\\uS@\x0e/@\xb0\xe5US@du\xf4~nYS@\xf8t\x98XXUS@|\xbed\xacKVS@\xde\x9a\xecdL{S@\x12B\xdd\xf9\xaatS@fo]\x0f\'gS@\x050\x13\x95\xc9jS@4\x92l\xa0|jS@18\x88\xb9\rzS@<1\xbe\x1f\xf7uS@\xceng\xad/jS@v\x87M\x83\xd5yS@\x8f\xc0v\x99\xeayS@\xa9UG\xc6\xcdiS@6\xcd-S\x9e^S@\x93\xa3\xc7\xc0\xaciS@\x8c\x15\xf5\xab\x9bfS@\xabk\x86\x95QjS@{\xb2Iy;jS@\xe7Z\x198taS@\xb8@R\xc2\xd3rS@\xe3\x0f\xed))sS@\xa5k\xfe!gjS@R\xcd!\xc8\xf9gS@)Y\xfd_\x14_S@\xa7\xbb\x82\x89keS@\xb8u\xa8m\x85cS@\x0fT\xa0\r\xd5jS@\x1d"5\xad\x19_S@Z\x8c\xda\xf6\xe0iS@.\xd8\x99\xc3\xc1_S@\xfc\xee\xd9\x08\xacxS@\xe9,\x08\x8d\xdbfS@\x08D\xf8\xf6\xf2kS@\xa4\x05\xb9B\x00jS@o6\xfc\x88\xfafS@\xe6\x10\x81\xbf\xffwS@\xf6g\xc7t\xd9_S@\xa8\xac\xb5\xc7*tS@\x9b\x83\x11\x06\x1elS@\xad\xdf\xa7\xd1\xa9`S@\xd6\x84\x074\xe6kS@\x81\xd1\xde6\x1a]S@\x9d/\xe5}\x04^S@Q\x87\\\xea\x86sS@\xeac{\x19\xb6aS@\x96E\xee\x89\nfS@yC.\xe7\xfaRS@\xcf\xab\xe1\xa3YnS@\x04\xa5D\xc8\x8eyS@\x82\xc7.c\xadjS@\xb3c\x1cx\xcclS@\x143\x1e\x8f\xe2xS@\xa4\xb3\xfb\xf1?\x82S@\xac\x19f\xb2kkS@F\xf3\xed\xcd\xf4gS@G\t\x04NMnS@]2\xcej\xed}S@\xb4\x86Q\xdb\x18KS@\x9a* 3[oS@\x06r\x0b\xe4\xc6mS@9\x8bJ\xb0\x07\x84S@\x1f\xc8\xd1NW\x80S@\xef\xdb\x17e\xfb\x82S@=\x1e4\xe0\xd1{S@\xe7)\x0eE\x93\x82S@\xf0\xd9\n@egS@\x17vN\xe7 ^S@M\xca\x13\x0e\xdefS@(\x80\x0c\xd7\x8bhS@\xda\xcd\xd6\xf7\x8e{S@\xb23\x85\xe2{US@\xd0\xdaC\x83q}S@h\x06H\xc3_XS@\'V\xb6(\\NS@\xcf\xb7\xbc\x97\xdfYS@y\x89\x16\x15iiS@\x9d$\xab\xdd}dS@;\x13\xcb fWS@um\x1eNq~S@\xe4\xc0ma\x02WS@j\x0b\xfd\xce\xf7WS@\xf9\xf3&L\xf6WS@`c_\xa4w|S@c\x8e\xed\xa5\xb8|S@[\x9aO7\x16~S@y7\x82:xZS@\x14S\x94\xe5\xd8YS@\x81\xa8\xf1u\xc0ZS@\xc8\xde\xc5\xabmZS@l\x9f)\xc8\xb3yS@\x1d\xf12\n7zS@\x97nn\xbb\xa9\x80S@\xb4\x14\xe4\x0f\xbcbS@\xa6\xbb/\xe6\x8e]S@L[N\xf3\x0e\x7fS@p<\xe4V\xc8oS@\xb9\xc4\xf1\xc6\xcdiS@\xde\xd5f\xc4\x91bS@\xd0\xab\xee4\x8ayS@\x17\xca\x06cC\x81S@\x13\xf6\xf4\xc9UiS@\xc0\x03\x1b\x91xaS@\xf7\xa7\xf7\xa0^jS@]\x84\x0f\x8ckjS@\x0b \x9ej\x0f_S@\x0f\x1a\x9a\x97\xf6zS@HQ\xfdK\'bS@uth\x86-yS@v\xce\xc0>\xfd_S@\xe9\x7fWk\xd3_S@\xa63\xdf#\x17lS@\x81=\xeb\x0e\xddkS@\x11%QX\x19jS@\xf9\xd9UX\xf7kS@D\xa5u\xc2J\x80S@\xce\r\x93\xcd8lS@\xbbo\x1b\xc3\xd0hS@\xed\xd6\x17\xa1\xb4iS@\xd8\xb1\xce\xf0\x96eS@0t\x99u\xb3uS@\xbf3\x05\xab~nS@c\xf8Z\xde\xdbwS@\x11[\x03\xf6\xedwS@\xd2\x02\x84\x8aLxS@\xaa8P\xd5\xb2}S@\x8a\x9dJ\xbd\xa4xS@\x8e\x99i4\xb0iS@\xfaC0]\xc9iS@[rw\xa6\x9euS@T\xfe\x8e\xa4\xbauS@K\x11\xea \x03cS@\xb5\xee\x0c\xdf\xabyS@\x1f1\xbch9{S@\xdf\xa9+{o}S@\x00cN\xaf\xb8vS@y\xbe56\xe8mS@\xcf\r\x8d\x9b\xf1{S@\xfa-\x1c\x0c\xe9xS@\x90\x1d\xa5\xb2\x9bxS@~c\xcdm\x13vS@=|\x03\x10\\}S@\xe7\xb4\xb4f8~S@0Z>\x07\x98vS@\x86\x89:]\xa4zS@\xa3\x88\x9ae\x16zS@%\xa2IS\xf7iS@\xdd\xbc\x1d\xbfO`S@\x8b\x0ets7lS@+\xb6\xedA\x14iS@\xdd\x12l\x1bmnS@\xad\x12\xd7\xd1\xc7_S@\xffFD\xd3\x85_S@\xa6\xaea\x1a\x9bxS@\x84\xf9\xdfa\x06cS@z\xd5\xf30\x94cS@C\xdb\xde\x9a\x08ZS@\xc0\xa4\xbdF\xe2YS@\xb6\x10?1\x81_S@:\xef\x86w\xf7ZS@\x95\xb7\xab\xd6\xef[S@\xd8\x82>D\xbfxS@\x98\xfb\x80\xdc\xf0\x7fS@Pp\xce\xb7\xa3yS@\x89 A\x0c\xd5xS@\x98\x8b\xa5\x88[\x82S@\x8c:\xf5\xa5G\x82S@""m\xba\xdcgS@\x04\xf5wNtuS@\xado\xa9\xcbbvS@,Q\xf5\xafmmS@\x06\x1cq\xea\xcemS@D\x02]^\xb0fS@zIa?\x83gS@\xfa\xabd\x99\xa6|S@\xf5y\x1e\x1d\x95mS@\x9aA\x85\x87\xacyS@\x18v>~\xa0\x82S@p\'Y\x1f\x19oS@l\xf4\x8e \xf4kS@LyWK\xbbpS@\xf8\xfa!\x06HmS@{\xb5\xf0\x1a\xebnS@\x12f\xdan\xa9{S@\xe17/\x80\x9e\x7fS@\xbd\xb9\xca\xde1jS@\xe2O\xdc\xa5yiS@P\xb5\xf7\xa6\x83dS@M,z\x1a\x92|S@!\x0e\xc7\xb5s~S@\xdb\xa6Z9\xef~S@\x94\xbb-r_gS@;y\x9d\xd5,zS@\xc5I\x03\x8d\x9eyS@\x9c\xe4]c\xa4\x80S@\xb7v.{\x16mS@\xa6t\xba\\\xf0oS@;\xeaP\xd2\x03{S@\x8fw\x84O=yS@-Qe\x83mZS@1\xcfY\xd7\xb5YS@[\xc5\xca,\xc3oS@k{@h8ZS@\x06\xafY\x17E\x80S@\x9a\x9cC&a^S@+\x9f5\xe3\x9dnS@XBv\xdc\xdbZS@wo\x06\xa9\xc0YS@\xa9\xa8?\x9c\x1fxS@\xb0\xd3D:\xe5ZS@I\xe9\xe4\x08\x0fOS@Bq\x90\xad\xa0wS@`A\x90\x7f\xf5]S@\xe68\xe5\x0bwVS@\xb6zM\x19\x99VS@@O0irXS@\x93\x9aU\x0c8VS@&\xc2\x1ax\xf7\\S@X\xd5#0X~S@-\x17\xc3\x9f}[S@\xbex\xbb\xe3^}S@~c\xcdm\x13vS@k\xb2C\xc4\xbfVS@6hO{\xf9{S@\x19\xb4O\x7f<{S@\x08X\xf2H\x97mS@\xad\xdc\x1cS+kS@\xe3\xf5\x0f\x86\x0ezS@<H\x13\xf7l]S@\xc0E\x1b\n\x1fyS@\xa1\xb5n\xab\xf7wS@^{\xe7\xc6>xS@7\x7f\xee\xb9\xe6eS@\xc7\x91f\xf8ovS@\x8f\xa5\x1b\xc8\xb5uS@\x937~\x9cI`S@\xf7Y\x8a$\xc3iS@g0x)\xf0dS@X\xaezm\x84eS@\xc1\xd4\xf1\xf8xtS@\xbe\xef\xde\xeb\nkS@z\xc1\xe2\xb0\xa0jS@\xa31\xd0=CiS@\xc7&8[haS@6\xcc\xa3EajS@k\x13NC\x17`S@\xd1W\xca\xdc\xf9^S@:\xb2\x18\xd9\xc5_S@\xefN\xd3\xbe\x9dkS@\x13\xd8?\x13\x93iS@\x0c\x91d>\xb6kS@\xb4\xe1p\xd2YkS@\xe1\x88\x1aOztS@\x18\xf16\xa1\x9bcS@'
p22
tp23
btp24
a(g3
(g4
(I0
tp25
g6
tp26
Rp27
(I1
(I1305
tp28
g13
I00
S'G\xba\xd5\xb0\x8e\xc1+@\x14\xea\xf7\xee\xc5\xfa-@\xc4[\xf1\xa23).@\x1f\xcb\xf8\xd0f\x1f2@\xdal\xde\x06i\xef-@\x91]\x8d\x08\xa1\x19-@\x9e\x05\x07\xb2\x0fd0@\x86\xcb\x89\xab\'\x00.@\xe1\xb1\xbd\xc8<\x1d/@7\xdf fi0.@q\xfd\xed#\x9a\xc8,@e\xe7M\\\x00\xc7.@q\xeb\x8d\xca\xcf\xc6+@\xcbh`\xc2\xbc\xfe-@/\xfd\xf5\xd0\x85\xb3-@\x1f@A\xb5\x82\x9c1@g\xc5\xb6\xec),\'@\x9c\x1c\x01\xc8\xfe\xa2/@:\t\x06\\\xa77.@\x9c\x1c\x01\xc8\xfe\xa2/@>z\xe2\x1c>\x8c,@\xf1\t\x01-\xf4G.@\xfas\xf5\xeed\x821@\xe4\x90\xd4G\x94q1@\x0b0\xd2\xe0\x81\xec+@\x18\x06\x98=Y+,@\n\xcb(\xf2\x14u1@\xcb\xc7\x11\xa5\x1b\xe3-@O_\xb1\x87SJ.@\xa5\x8d\x86\xb6\x9b\x0f2@\x01\xa0\x07\xb8P\xb10@\xc1\xcc\xd8\xfe\xa8\xe2-@\xd9k z;\x9d,@\x83\xfc\r\xb88\xe7-@\xb4p\x98\xc7`\x190@\xbf\xb1V\xdf_\xb11@\xfc\xce\xca\x07o\xf0-@\xbfPP\x8e\x04\x1b.@\xbd\xd3\xe1\x0e:\xef+@\xbe\x9aL\xb5\xa1\x9c+@\xa1\xa0\x9aQ\'\x1b0@\xdf\x1b\xb6R\x8d;.@\xc4\xf4\xca\x042\xa01@d{\xedN\xf8\xa9-@E\x9a\x85\xf0.\xce0@hnA\xe9R\xce1@\xb6\xe9\xaf\xaa\x17q1@\x9c.\xcc\x12Y\x17-@\xdb\x1d\xd9\xfaUz0@$\x90b\x1d!*,@UA:\xf8 \x1e0@\xd8\x0e\xb2\xb9\xe7\xcf1@\xed\xbd\xdf\x07>\x88+@\x95\xe4\xea\xce6V-@\xb5\xb6}\xfc\xb0^1@\xa9\xbd[\xc32\xf4-@LaK.<9,@V\xe5\t\xc9\x02\x8e1@>>\t\x89Qv0@\x84\x83\xfc\x12\x17\x132@\'\xfd9\x89@\xc30@\xcd\xec\x8c\xf9y\x99,@\xeb\xaa=\x00\xc0\xc10@\x8ch\x85\xbbEZ1@\x1eYW\x8a2\xc00@\x95s\x1c\x0e\x0bH1@&e\x16\x1a ;1@\x1bVB\xe2\x1b\x112@}\x9d\x94\x80\r\xa71@\x9b6\xd7w7$0@X\x8cQ\xf46\xbb0@\xad#\xc2\x87^`,@\xcb\xb1\xf3f~u-@=\x17\xaf\x9f?\xd61@l\xd9\xea\xd4\xb5\xc00@\to\x0f\xba\xa2+0@\xefC\xcb\xe3\xa2\xd7-@\xc3\xe2{/\xe0\xc20@\xa8\x08\x18\xfc\xe4\x8d1@\xcd%\xf0\x99}P1@\xe3kZ\xb9N\x190@\x00QG%\xd62.@\xa8\xf2\x15L`\xc8.@\xe3%"\'\xe0\xd5.@\xed\xd1\xf6\n\xe2\xa91@\xb6v\xb3\xa28\xc80@\xa2b\x01\xb0\xef\xc5+@\xa6\xd7\xdelU;1@\x8d\xc8\x88}4\xc7+@\xae\xc2\x98\xfc\x08\x10,@\x15\x0c\x9f\xde\x07\xb20@A\xdf\xca\x04\x13\x82-@\xect\xc6\x98\x1fD-@Z}\xca\xbb\x1a\xa50@\x04C\xed\xea\xa33,@?\x077\xd2/\xdf1@c\x89\xb0\x90\xde\x8e0@Ue>K=\x0e,@[\xa9\xe2\x00\xa9I1@\x9a\xe7\x85l\x9fU.@\xab\xb6\xa08\xfc\x8b0@J\x83\x95\x84-\xa1,@SA$\xef\xbc\xcc.@\x07\xf3v\x01G\xcc1@_\x8e*\xa4\xebZ.@\xa3N\xd5\x85\x91m1@A\xe0l\xac8;.@\xe2\x92c\xd1\x99\xf6-@\r4\xe6\x92B\xea0@jXv\xdd\x03A1@\xa8A\xd4c\xd6\x861@J<B\xe5\xae`1@~f\x91\xf3\x1b\xaf1@\xcb\xdeS\x9e&\x0b-@\xad\xc8\xa2\xdaQ\x0f1@\x04\xc5S\xb9\x8d\xf6+@K+0\x99\xe9\xbd,@>\xa9\xa4\xb9\x9d[.@\xdb\xb8\xb7\xee1%.@\xad\xc8\xa2\xdaQ\x0f1@-\xe2\x8fD\xd5I-@\xf1\xe8\x9fK3:.@\xe9=\x139n\x831@6L@\xf5\xbcn.@6\xbfXL\xc4q,@@\xd6\x04\xb9%\xf7,@\x0c\xf9lM\xac\xfd,@?_f\xe0}<1@K\x02^\xaf\x05\xf5.@\x03\x9ew\x91\x1d\x881@/\x18\xca\x03\x05\x161@\xdd\xcd\xa6\xe5\xab\t2@\xb8\x9a|Ee\x00.@\x8d\xfb\xeeTd(.@\xabv\xac\x88\xe5\xe40@p/\x14!\xc57,@j\xeb\xb6\xe0!\x7f,@\xb5\xa1\x07u\x8e\x0b2@\xce\xceb\x14\x1e+0@\xb8(tE\x13,0@\xd2\x1e\xbbI!w/@7L\x8c\x11_\xca0@g\x14\r\xf3n\xfd1@Y\x16\xdc\x92\xf0u0@r\x85\x13\xee9w0@\x93\xe5<\xac\xbc\x880@=x\x95\x08\x91!1@\x0f\xb3\xff\xda\xb9\x151@\x9a\xee\xa4EY\xe40@\xc7G\xbfr2\xe21@\xee3a\x11\xc9\xaa0@\xe6\x87]i\x82\xf0,@n9\'^!C.@"\xaf\xb1\xfe\x10/.@ENb\xf9K\x80/@h\\\xc8\xc0\xe4\r1@\x00\x10\xd4\x84Zw0@\x11\x13J\xff\x80\xb1-@\xb0!~\x88\xbe\x8a0@\xca\xec\x9e;\x0f\x851@:\xc7\xd0\x8b\xdb\xe80@.-W\x10\x1fy/@i\x8d\x87\xc8\x01\x10(@\xce\xa4\x02\xc1\xfa\x861@\xa3]|\xdd(\x91,@gk\x9dc\x7f>0@b\x87\xf3\x9d\x97\xff1@\xf2?os\xce\x971@\x05\xce\xfa\x96\xb0\xc20@+\x102\xabd\xb8/@\x8b\xbf2\xe9\xd5\xcf0@\xd7x\n\x03\x82\xeb0@<\xf6\xaeo\x8cQ1@\xc0h\xcb*\x9be0@\x88H7\xeb{\x1a,@F\x15CI\x10\xde,@\xf6\x86@\x00t\xeb0@\x1fR\xac\x0e\x85\x9c,@\x85(\x1e\x87f\x8d1@\x85(\x1e\x87f\x8d1@?\x8c\xa4\x96\xe1t/@\xbe\n(-1\xd31@\xd6\xd1\x90s\x17\x9b,@\xee\x92X\x99\xd4\xbb-@\x8e\xc66\xceP\\.@/#\x8c\xbf\xb0E1@\x8e2\xfe^\x1f\xc0,@@yj\x05^x1@\\I\x93\x9fn\x0e/@\x05\xb6\xaaK{l0@\xa2\xc0\x9f\x0f\x12\xda1@\x81\x8fY\xaf\xf1Q1@WO\xa8\x9d\x12\xd31@}\xd2\xf2\x1f\x10\xb4,@\xb7K\xfa;\x08\t.@t\xc2\x9f+\xb1}1@6\xdfG;\xcc\n2@\xf3E\x1f@\xb9\xe0\'@}\xd2\xf2\x1f\x10\xb4,@\xf8\xbe\xa3\x9e\x8f\xa4-@0\xe2\xaa\xd7\x08\xd3/@\xdc\xaf=\x19\xe0\x03/@\xd7\xed\x81M4\x8a1@\xed\xe9.\xe5u\r2@7\xb3~,\x87\xd41@\x87Iw[\'\x130@,\x82b\x9e\x16\x7f1@{\xbfx\\\x8b\x8a1@\x9a\n\x0b)d[.@\x19\xf1\xcab\x1f$.@\xa0W\x1f\x01\x9a\xc50@\xe9\xa8\x05\xbf1d1@\t\xca\xa5\x8dEx0@\xaf\xbd|\x04P\x010@\x94K\xd3]\x17\x810@\xcc\x82 \r\xd7\xbc-@\xae\xbd\'m}\xc5-@\xb7L\xc6[\xe2b0@zSc\xcd\x1b\xe80@8\xe0\xdf\xdb\xb4e.@\xb7~\xe9O\xe8F2@~\xe6\x9ffx\x94.@\xa2Q\x03I\xa4\x182@\xb1\x08\xc4t\x93s-@\xed\x17\xd1>DI1@\x18G\xad\xadB\xcb1@b\xc0Y\xa1Q\x1f,@\x86ve\xf9\xafA1@G"\xfdX{\xf2-@\x08\xdc\x9a\'@\x1d1@\xae\xa4\xdb\xcb\xbcr0@1\x05\xf4\x05\xc3\xe70@:YT"Ep0@x\x9a\xdeYEP-@\xcc\x08N\x05\xcb61@\xd9\x08yH\xe1v,@\xa6\xde-U+N,@\xa6/\x030\'/0@\x937ZG\xf8#0@\x9e\xfc\xd0\xc9\x89\x05.@lT\xad\x15\xa5\x8c,@/y\xa0\x0b9\x9e1@]6\xf5\xe2e\xb31@5/\xc4l\xf1".@\x8f\xed\x96=\x1d\x1b.@A\xc8C\x0eE\x9f1@n_SN\xcb.-@\x99;x\xbf\x10\xd01@$\xeb\xbc\xa0<\xb01@\x15\x9dHj\x86F.@\xbbo\xcb\xf2n\xd31@\xc6\x16\n$\xcb\x931@\xa1\x94\t\x94\xc8D.@6\xd3e&S\x88,@\xb0B\xa3\x7fS@.@\x99b\xd4\x17\xc9\x072@\xeak*p~\xc8,@uk\x03jx\xa5+@\x86MC\xca\x00S.@\xee\'4_\x7f\x0f-@\xdcF\x15X\x04\x8d1@Va\xebyVk-@\xda\x9b\x85;\x8f\xb30@\x00\xf5\xd7l\xe2\x871@\xda$\xb2\x843\xe21@\x9d\xeeJe\xaa\x841@vBI,\xe6\xca1@0q\x8bI,\x8d1@T\xa5\x00\xd3K\xe11@\x07\xbf\xd8\xcbH\xcc-@\x16\xd7\x994@\x8d1@\xed\x06&\x17\x89\xc4-@\x16\x9d{5\t\x831@i\xb06\xc2\xdb\x071@I\xd3\x84\xe8\x05\x7f,@\xac\x91\x06!\x8ds,@\xbd\xee\xb9+\xcet,@\r\xdb] Kr,@\xe7\xedr\xe0VJ-@\x1f\x94\x0eS\xaf\xa8,@\xec\xd1o\xdb/H-@~\xbbsL\xa7\xd8/@Xq,\xf2,t,@Xq,\xf2,t,@\x1f\x94\x0eS\xaf\xa8,@|\x8a\x93\xb3\xfd\x9f,@V\xe5\t\xc9\x02\x8e1@\xfe\xebR\x08&n0@\x1f\xad\x02\x8f\x89\xd41@\xa6l\x9b\x82\x17\xb90@w\x82G<k\xb10@\x8ep\xfc\xde\xd8\xfc,@\x92\xfe\xbd\rr\xe8-@s\x8a\xaf(4w0@\x85yt\x82\x88\xf7/@P\xdc8\x02\xb7\xf1,@s\xc8[\xea\xd9\x7f/@\x1b\xa6\x05\x1a#\x8a0@3\xa2\xdd\x12\x83v0@;k\x03\xd2W\x1f0@\x862\x15\xcd\x03\xea0@Z-g\xe9w\x97,@\xfa`^\x93\x02-,@uS\x05V\xb8\xcc+@\x0b{j\\\x81\xc30@\xf5\xae\xbf\x87h=2@\xbc{D\xeeG\xd00@\x04\x13\x89\xc9#&0@\xbe\xfc\x9b$\x1f\x0c0@cp0\x98\xf5\xd30@#\xd7\xb6\xe1\x9e\xe80@\x7f@\xc9\xb9\x08\xb3/@\x02\xe8\xb4\xaaK\xef0@\x8a\xa7\x87\xefx@1@\x02\xe8\xb4\xaaK\xef0@?\x86\x91\x82\x10W1@t\x17P\xed\x81\xc20@9\x00\xd0B\xf7\x8c1@\xc8\x14\x7f\x87\xbc\xd41@\xcb\xfb\xb0\x1f\x8c\xe5-@\xb8\x1d\x16+\xf5\xc40@\xb8\xfeLu\xd6\xc7.@@,\x8b\xc0R\x082@\xd8"6.\xcf\xbe.@\x95\xd1\x01\x03\x826/@\xb4 d<W-2@\xdeIl4<\x162@\x8e\x88\xf8H\xcc\x7f/@]\xb9F\xbf7g0@7,C\xf8\xd1k0@.-W\x10\x1fy/@A\x1c\x89\xc8ji0@\x11X\x9f\x0bK_.@\x95\xee\xce\xfa.u0@1#X\xf8\x80i0@f\xa5M\x10\x14`0@\x9a$\xb2o68/@M\xac\x03\xb3@\x840@\x87\x1b\xdf\'hH1@\x9f&\xb3\xd6CN1@\x07<\xab\xd6\x83w.@\x1f\xb4I\xafh(1@|7\xb8tuY/@&\x1b\x10\xc2\x04P1@N\x7f\x8c\x83\xc0\xc00@\x1a\x8a\xd7v\xcb21@\xca\x13\x95\xc4\xfe\xc10@\xf1W\x12\xd3\xfa\xc7+@(\x8d[\x96\x8c>0@\x99\xbe\xd8{:I1@\xeb<\xfbE\x98\xfc0@\xe3\x8a-0P\x0e(@\xfb\x1d\xe1\xfb%W1@\x08\xdc\x9a\'@\x1d1@\xec\x086\xcc-\xcc1@\x1b+\x92\xdc\xdf\n2@\xc78{x\r\xb4-@\xa5\xc7\xba\xed\x80J.@|\x8c\xc7@\x8e\x02.@\xd2\xf4\x83\x1f\xb0\xd3-@\xd5u\xbb\xa0+!1@\xaajkS\n\xe90@+\x13\x9e\xd4\xc0\n.@N\xff\xd4jv\x0b1@\xf3\xbew\x94\xca\xfd-@H\'\xf8-\xb4?.@O#\x97\xe8\x1eS.@tm\xd4\xcc%\xe91@\xcb\xfa\xd6\x8f\xac\xc80@k\xe1\x9a\x11i\x1c.@\x99\x0e@\x91\x0e\x9a.@~\xf8n\t\xb67.@\xec!\xf45\x10\xe3+@\x86r\xf8R\xbb\x15/@\x96\xd9Lg\x05(.@\xc5O\xea\r\xae\xae/@\xcb\xe2\xed\xf4\x0b\xdb0@\xb7Q2\xbd\xa2\xc8.@DWy{\x84\t2@n\xab\xe4\x8eo\x111@\x1cH\x1do\xc0$.@\x88\x9f\xe0\x9d\xdc\x85.@\xb1<\x16X\x17\x9b.@\xbb\x91(\x15\xbd<1@\x1e\xf5\x0f\xce\xa1-,@A,b0\xe5\xe80@q\x8c\xfcJ\x8a\xa9+@7/$\xe2^\xdd+@\x99\x83\xc4\n\xf1h1@\xe4kG\x955|1@P\x14\x8bV\xf3{1@n\x0b\xaa\xd6\xb3+1@\xf8\x88_\xbe[\x84,@\xa0q\x8e\\\xc2\xd6,@\xb94\xbe\xcf\xee\x05/@\xfbU6\x16\xa9\xed0@\x97{P4\x7f\xca.@\xb6\xef\xa6\x99\x04D1@\xf6V\x927\xae\x181@\xb8\xcb\x80\xd9)\xde,@\x82\xccT\x001z1@\xac\x04\xa4\xd0\x96\xe40@\xa20g\x13\xb0\xda/@Jh\xe9p\\\xcd,@\xeew\xfdt\x99n.@\xfa`^\x93\x02-,@\xb0\xc1\n\x91nf0@U\x9c\xab\x0b\x974,@\x9c\x96N\x10\xc7`/@\xa4\xcd\xa2\xe1\xaf\x080@\xc5\xed\xe0\xf4C81@\xaf\x10Z\xa0\x00k.@\xce\xcf\xb0\\\xc3\x861@c@6\x02/l0@\xcb\xdeS\x9e&\x0b-@\xc0i}\xcfin0@\xcc\x08N\x05\xcb61@8}\xd6\xa1\x0b\xb31@\xd8i\xee\xaa\xe2\xae1@\x87R\xf6\xb6\x97-,@\xd0\x003}]^/@\xd9\x82\xf2\xef\x01^.@\xb5\xac\xc5\xce"&-@A\xc8C\x0eE\x9f1@\xb1\xaeZ\x19a02@\xc8\xc9\xc9[!Z1@\xb3:\xb1\x0e\xe5\x1e2@{X\xd1\x08\x97\xee+@\xb66Fa\xde\xd20@\x14\xe9m\xdaiZ.@\x0f\x03(\xe4\xf3d1@p\xc5uT\xf0p1@\xfc\xc1\x94\x1f?\xff+@3\x9d\xf5p\xd0\xcb,@w\xbe\xce\xf8-y,@\xf0R\xff\xc0\xd0\x07-@\xae\x0eH\xd3\xa5\xbc0@l5\x88\xb4}\x0b-@\xca\x90\x05I\xefO0@$W\xfbz\xf9\xac,@\x14\xc7^\xdd\x17I0@\xb6\xc1\xc8\xb8/\xb0,@S\xa9#\x86\x15\x05-@n\xcd\xcb\x04\xdd\xc00@/\xfd\xf5\xd0\x85\xb3-@7c\x99\x97\x92\xe3-@\xb9b\xff6V72@\xf5K\xef\xeey..@\x91\x81\x17\xe3(\xa40@\'\x86]\xdcd\xaf+@N\xbdS\x11\xef\xbe0@;\x1f\x19\xce\x7fi+@+2\xa4B\xb9F-@\xcf&\xef\xc2_\xe8-@\xf6L\xea\x91{\x1a0@\x9169<\xadx0@\xdaO\x86\xab\xfd\xd80@5r\xbf\x85\xde\xff,@\xa5\x8f\xcd\r\x9a\x86+@\xb3Ae\xac\x05x+@kD\x11\x0b\xf7^1@\x92\xea\xfa/b\x98,@\xc0R\x9a\x91\xa7\x142@\x8cT\x08\x11\x89\xd7-@<\xe0\xf8vy\x91,@\x02o\xe6z+\xd8-@Q\xe3\xc3\xcd\xe6--@\xb5\xf2\x13#m\x90,@\xa7\xd3\xf90\xf3\xee-@"[`\xaf\x83%2@_)\xa9h\x15\x122@\xa8\xf2\x8f}e~1@\xc3\x07=\x01*\x1e2@\x05\xa4\x14\xc3\x89\xac,@7,C\xf8\xd1k0@FZ\x93\'3\x8f,@n\xba\xf5\x8c8\xec0@\xcdf\xec\xf3\x15\xa9.@\xf5\x19H4\xb8\x830@\x1a\x02:\xe7\xb4\x132@\xccQ\x15\xcc\xd0l0@\xbaE\xcc\xa9W\xdf+@\x07\x9b\x89\xdc8<0@\x92XdR\xd5\xcf1@y\xbb\xdb\x05U\x9e1@=Z\xec\xd6\x91\xa1,@\x86Z\xd24T\x881@\x1a\x96\x9c\x0b\x87\xb11@\xe4\xa6\xd0\x15\xba\xf71@oA\x86\xb9_\xa61@\xc5\x97\xf7\x80\x87\'0@#\x0b\x05\xf7Z;.@\xfd\xec\x88\x9ett0@\xc4\x1a\x8e\xd9\xea\xce1@\xb5\x9d\xcf%s\xaa1@\xa3\xd58s\x08\xf9-@\xe4I\x85\x1e\xf6\x8d1@\x025\xfa\x97r\x1b.@\x82\x9a^\xf9\x95\xda-@\xbdu\x06\xd6\x03s,@\xc4\x85P-\x95r-@\\\x08\x8e\xc6s\xc20@8(\x13\xd7\xa9\xe11@\xec\xa5\xe8\xac@\xf4/@\xca\\I\xfb\n5.@\xfa\x9d\xb5>\x13m0@\xfe\xc3\xa4\xca<\x9d-@\xc6\xd7\xac\x13\x9c\x8d1@3\x9d\xc4\xa5%\x1c0@q\x8a`\x8bj\xad0@*\x85\x02\xbda\x161@\xb9\xbe\xb1\x92\r\xec-@\xeb\xdc\xbb\xc4\xf5\x1e0@\x81\xef\xb5pX\x0f0@\x1b+\xea\xcc\xe6\xec0@\xac\xa2\xd5Pu;0@\xa8\xc2\xec\xe0\xa9>0@\x94g\xed=+\x1b0@\xba8\xe6\x98\xaf\xa1-@\xacbk\xf1P\xcf-@~\xfd\x9eP=\xa5-@\xe7Q\xd7!g\xe71@\xcf\x97\x93oy\x821@\x93\xef\xd28/\xbb/@0\xbc\xf7\x18\x7f\x1f0@\xd6\x11\xe3\xc9\xfb\xc7-@h\xfd$\x1fs\xab-@\x15\x9c\xfa(\xaa\xb2/@\xc99\xec\x1d\xffN1@\x99\x89`[\xffO1@{^\xfc\t\xe0@1@\x8a\xbc\xf6\x94\x9b\xdb.@\x05\xce\xfa\x96\xb0\xc20@\x15S[ \xf7\x05.@\x80\xb4l\xe8r\x14.@\x10\xa2#.\x85\xd41@\xdc\x85\x0e\x8c\x00\xca/@6(\x0e\xc1\xe0\x7f0@\x88M\xc8\x7f_\xc70@S\xec\xd7\x89\xe8{0@A\x14\xf5~\xb4\xd51@\x96\xa4\xffq\xee\xd21@\x1d\x90\xcc\x00\xb4\x1c1@\xdd3d\x9e\x07K-@\x9d\xf6/\xfb\xd0q0@\xcd\x8fb\x93z\xd1,@\xa2K\xd0\xb8b\xb2,@,\xa7F\x01HA1@\x964C\xf6{I1@}>\xa7\xb6\xceM1@4w\x8d\xd4B\x8d0@\x7f\xbc?\xab\xae\xc5,@\x16\x08\x11:\xeeI1@\x12\xd2u`\'s0@\x12\xd2u`\'s0@+R\xb7\xc5r\xa40@\x13\xaf\xa8\x88\x12X1@\x89\x1a;\x06`\xae0@9\xa3&\xf0\xb0M1@\x1c\x9d\xc6\x93\x19\x880@\x88\xf5\xf0}\xa0\xc10@f\x98\x86+\x93\xab,@d\xccZ\xbd+\xc80@\x07\xa7k\x17\x18A.@\xf5#\xf3\xb4\x99\xc20@\x9a\xf1\x9d\xa6\xd9P1@\xe1\x1c^ZiY.@)S\xab\xabEG1@\xfa"\xd2g\x08W1@\xeb<\xfbE\x98\xfc0@\xe3,/{\xb3\xd2,@H\x8aR\xe8\x9b\xee0@\xc7\xb2\x1c\xb6\rX1@\xf8\xe3\x06\xfc\x14R.@\xad\x0b\x0e\x9eVJ.@\x1f&G}\x14\x122@GM\xb82\xdf\x15.@N\xc2s}\xc3F.@\xec\x99\rkZ\xae0@0F_0\xa7s0@\xb4X\xb6h\xbd\xe9/@\x8d\xb9Pcw\x99.@\xb9\xd4\xf2\xd16\x0b2@\xb6\x95D\x8e\x80"1@D\x0b\x83\xe4\xa2\xb0.@\xa6F \x11m\xcf1@\xf7mB=\xe5\xe80@\xbb\x1c\xa0\xd7\r\x86.@\xba\xe2\x1b8\xd8\x13.@+\x97\xd4e\xc5\xcf0@5\x186M\xea\xe3.@\xd5\xe5J\xf1#k1@S3H\xf5Kh.@\xb1\n\x88\xcd+`.@\nCg\xf0\xbb\xfd.@&J<\xdc\x01j1@\xe0\xef\x8dg\xe0`.@\xee=\xc6\x80y\xfd.@\xd0\xa1j\xd6\x84 1@S\xa8\x1d\xd1U\x111@h\x15\xd7\xd7\xb7\xf00@/\xf4\xe1_\xb6\xa9+@\xc0\x0f\xe6\x9b\x00Q1@\xceU*u\x1aZ0@Z>\xf3\x89\xa2s1@6W\x8a\xb19e0@\xba\xcd\n\x13\x89\x891@\xcf\x8eA\xd2\xa2y1@\x90B\xef\x1f\xa8e0@\xcf;\xff\xed\xbe\xce+@\xe8\x1d\x1f\xd8\xd6F,@\xf0\xa9\x0e\xe7l\xc9,@\x14\xdaw\x03\xec\xc80@\xd6\xb7\xca\xfb1\x90.@\x9e\'\xca\x1f+u1@\xdc\xf7\xdf)\xd6_/@\xc1\x17*,\x02\xc5,@\xff\xca\xea#\xc2c0@\xa3\xfcc\x03\x9c\x851@.\x1a\xdb[\x903,@\x0f\xd5V\xdc\x81\xe20@\x83\xd2\xffy\xbf\x821@\xa8\xb746h\xd00@\xae\x85\xd8Z0\x881@Kz0\x07h3,@1\xd1SL\xe9-,@\xa8\x93\xb8\xab\x08]0@\xa6\x99{\xa4C\xfa+@\xbf\xa8\xb3\xb2\xb2|/@\x18]\xe4\x7fQ+0@\x05x\xcc\xdf\xbc\xc10@\x9a\xc9&\x80\x93H/@%\xa9Zu*7.@\xebg\xeb{d\xc2/@\xb8\xc3+\x8fPe1@\x10\xa7\x80\xd1\x8c!-@\xc8juz\x1f&-@\xa7l\xfa\xa7\xbb\xc2.@s}1\xdc,\x101@\xdb\x80R\xec\xe2\xc3-@g\xd9\xa9\xa3dx.@\x82Ly\xfdh\xb31@\xa4<w\xeb>+1@\x1d\x7f\xe3\x95\x03\xd7-@V\x13/7\xe0G0@\xf3\x83]\x88W\xaf,@ny\xd1!\xf6\xa91@*\x9d\x17\xaccb1@!\xe1\xebK\xa7\xd7-@5P\x96]\xc1\xf60@\xeb\xf3\x99JC\xb4-@Mg\x04\x04\x15\xa61@=vw\n\x86\xe2-@\x94E\x9ap\x10w0@-\xfb\xdb\xb7\xff_.@\xcb\xa6\xfa\xba6\xaf0@\x199\xba\xa84#0@\xccz\xb6m\xb8.,@\xfb\x195\xf4\xb940@\x0cH\xd9a\xb8E,@\xfb(\x19\x8c\x7fF-@\x94\xaa\'\x88\xc1j0@\x8d-\xa9\xf5A\xdc0@Sa\x11\xfd\xf2\xed-@fx\xcf\xfb[\x1a0@\xd1\xfd1\x1e\xb9,,@2\xd7\x7f\xbc\xab\',@x\x8c\x1b\xe0\x98\x01-@\x94\xfc\xa0\xfc\x12\x87+@\x8a\x7fX#\xae7,@\xe2\xab\x19\x96\x99A,@\x9e\xf6K1np-@\x85\x87$\x8e\xb2.2@\x93\xba\x0e]yD,@)\xfc\xfcTjx+@k\xe4\xf3\xad\xf7M,@\x9a\xd7*\xa5\x89\xaa+@\xec\xb0\x06\xd7\x04\xb80@,\xa2\xf6\x86\xa8],@2\xe5\xd5J\xe3\x82-@\xc6T\xec]\xe9n-@\xc6\xe6\xec\x80s\x00-@k\x81)\x00k\xf9,@\x94\xd9\x86\xee\xef\xef-@\xf1\xc9~\x83\xe9\xf1-@\xac\x86\x9dO^\x1f2@\xffN\xdb\xae\xc1\x85-@Zo?H\xdf\xf9-@\xcaOo\xb6\x86&2@(\xe0\x9f\x030\xf3,@\xc3\xa4\xfd\x8d\xa0y0@\x90E\xc1\xa6Mk-@2\xa2O\'\x06\x1a.@\xe9\xb2\xb5C\xb8;1@\x89\xe7\xe7x\xd8\x810@O[\xa2\xf5\x9c*.@UH\xcb\x92\xb7T.@$\xca\x0e1)\x8e0@_z7`\xe5]0@\x95<H@\xb9\x9d/@\xe2\x8c\x1d\x15\xb4\x8d+@f@\x1ez\x11O,@\x9a\xa6\xa3\x1cmX,@W\xdd!(V^,@+\x1e#j\x8f\x150@\xa2\xb8\xa1QJ\x9b,@D\x04\xc8s)\x06,@O\x9b\x14yg\xac-@\x1eu\xbb\xb8\xf2\xee,@\x1c\x97;\xa7\x83)-@D[\xff\xbc\x106-@\xe2z\xad\x83\xee<-@\xdb\xa19\x00\x97=0@\x17\xbd\x034\x02.-@\xe4uU\x1f\xdd\x8a+@u\x0cz\xcf\xf9\xe3-@/M6W\xb1H0@\x04\x1d}\xb95\xd0+@\xff\xcd{\x11\x9a#,@\xf9\xf6p\xdd\xdak.@X\xd0\xc9(\xc2\x9c1@{V\x00\x9f\xf5\xd3-@E\x92\xbbp\xb8A.@[\xab^\xb3\xe1\xeb,@\x8f\x81CT\xb0\xfb/@e\x18j\x08\xe8\x060@\x9c\x90\xde\x1d\x95W1@jEo\x94\x9f.,@\x10\xa2#.\x85\xd41@\x9aEW\x80\x88\xd01@#Vs\x9av/-@\xacf\x11\x9a\xae\xcb-@\xc7\x84+\x0b\xdc\xb21@\xe3\xb0x\xd4\xad\x9e1@\x00(\x06\xb4\x97\xf4+@\xee\xae\xe7t&u0@\x14,\xfd\xf5\x1d(0@\x9a\xde\xb8Q\xa6\x040@\x00\xfb\xc8xK\xea0@\xae\x8c\r\xb1\xc9\xec+@\x81\xb7&6o\x9d1@\x9d\xcf\x18h\xfd\x931@`=\xd2w\x8f\xb60@\xd7\x94\x97}\x03\x97/@+Yd\x9fSs0@\xd9\xa4\\&a\x1b.@\xb7\x86\x0c\xc7\x89J.@\x8d*G\x8c\x0c\xad0@\xeeK\xcce\xf3\x08.@nRIA*\x020@"\x8ax\x99\xd1\xc30@\x8a4\x81\x17Ol0@%xgN\x9a\xd60@\x14!\xd1\xbe\x1d\xd4+@\x90\xfc\xbb\x89\x8a\xe2+@P\x13\x90\x1e\xbdZ.@\x96LM\xb7\x0b.1@\xe0\x84@H?p.@\xd4\x19\x89\x81YA.@\x1b\xf1\xc7\xd6\xda9.@\x0b0\x19kWH.@10\x08c\xea!/@Z\xc8i\xc0\x0bC-@\x0e\xb3Q\xd9\x13V0@\xf2\xbfm\xc6L\x960@\x8d\xe5\x86\x8e\xde\x8e1@@=\xad\xf8x,0@\x0b\x9bGa_2.@\x88\x95\x00\xa1\x1c\xb90@2\xd8\x16>V\xa8/@\xbc\xb9\xe2\xbc\xc6\x861@"\xf2\n\x9c\x8e\xdb0@\xda\xc4yV\x96`1@\xab\x0c\xb7P"=-@\x00y\xb4-5\x12,@d\x9dl\xcf\xd0y.@\xba\x1b\xb6-T\x901@\x1bz\xff=\xc7\xe11@?\x9b\xa4`\xc99.@\xda\x88\x1eU\x8f\x8b-@\xc6A\x9b=\xae\xdf.@-b\x7fg\t\x8f1@\x1fH\xa2P\x8f\x1b0@}\r\x8f\x8a\x0e\xc10@%\\\x1b\nuM1@\xdeJ\xc2\x04AJ1@\xdf\xe1\x16\xd9\r,1@c\x05B\x02\xcd(1@\x07\x01\xe8a:N1@l\x8e\xa4`\xb4y0@GB\x81@YJ1@\xbfw$L\xac\xd1/@\xec!yc\x89\xd3/@\xa9\x91\xcc\x8bu\x920@ \xd0\xcf#)\x8d0@\xe2M\xaf,\x19q.@\tS\xb5\xe0 \xe3/@9\x9b\xf4\xaf\xa4\xc31@(\xe5\xca\x9b\xa5\xbb-@\xa4g\xee  \x820@\xe7-\xf4/\x1f\xa81@\xf4i:\x06-\xb8.@\xb4\xa5k\x98\xb2q0@A\x99\xff\xc9\xf5u0@B\xd5\xe6\x95\xa0\xe81@\xd9\xb1\x16D\xb1\xae.@\x168\xcd\rVH,@\x9c\xab\xbf\x08\xb9\xbd.@H\x02\x84]\xe5\xfb.@\x1c\xe8@/\xf4\xef.@\xb9\x82\xf4\x98\x08\xee0@\xb0L\xf3s\x85u1@\xcd\xb8-e\xf6\x800@b\x9f\xb9\xb0N".@6W\x8a\xb19e0@\xd7\xc74!\xa6\xd41@\xb0#\'\xbd@E,@/\xb8`\x04=\xdd/@\xa2g)\xdcfu1@\x19H\x1c\xc8\xa5\x92,@\xc5\xe8\x86y\xdb\xe0.@\x8aN\xbf\x98\x1c\xbd/@bB\x06\xb6\xbd\xe10@\xf5)V\xa8ee0@\xc5\x92@%jB1@Y\xcd\xb3\xba3D1@\xf9\xa5U\x93\x07\xd61@\xc8o\xca\r\x7f\x1f0@\xdeB\xe6\x90\xfb\x1c0@;Zj\\\x06=0@\x94\x16\xa0\xee\xadm0@\xf45\xd8\x06\x8e=2@\xff\xc2Q8\x9e\x150@\xc4\xfe\xfb@\x93m0@\xd4\xe3\xdfk\x82\xcf,@\xf3\x1f[\x19/\xc4,@\xb5\xe9o\xb2\xa3\x80/@\xe6\x0bw;*\xab0@`\r\xa0G\xbd\x05-@\x88\x03T\x0e\x85\xbe,@\xce4\nZ\x02\x070@\xda\x9d\xe2\xc1\\w0@\x98\xe3\xfa\xb8\xc7n0@\x1cB\x85\xb7W\xe9-@ru\x97-\xad\xc4,@\x18\xc4\xc2\xcc\xc9+0@\x83\xb4"!\x11~,@<\xa4d!\xa7f-@\x14\xaf\xb1\xb1\x12R-@2O\x9a)\xce\xdb,@\xfa\x9b\xdd|\xfe 0@\x8c6\xd0\xc5\xeb\xef0@\x98\x11)\x80\xa6#1@\x15z\x00\x12\xca\'-@{A\x08\x9d\xaf\xab,@[u\xb5\x11\'}/@\x0e\x18h\xdd\x03S.@U\xcc\xe5\x85\x06-2@rj\xef\x8eh\x062@\xbe[\xe1{\x93\x981@ \x99\xbfH\xee\xc20@{3\xc9\xc0\xad\xd31@\xde\x89\xaaY\x10\xbb0@+W}\xae\x0c#-@\x9d:\xe7"L?0@}\xec01\xeb\xf0+@\x03\x87\\\x17\x9f"1@\x97\xc0\xd2\x1a}\n2@\x9c\x9eL\x08\x0b\xc2/@H\x9e\xa3\x9f\xe2\xc8+@@\xea\xad\xac\xde\xb5-@0HzdX\xc01@\xdf_\xe5\xfb\xf7\xe80@\x84\xdb\xb2<\x15\xc4-@\xf1\x03\xd46\xa1\x801@\x1cY\x04y\xe9I0@Z\r\x12P\x13/.@\xad(Kl\x07\xe4\'@\x87\x88\x04\x17\x15\xd7-@\x85\x11(e\x08\xee-@\x86.\x174\x83!1@\x0cm\xd2\xa8|\xe6-@L\x81\xea\xf4a\xd9-@\xa5o\x0f\xa8\'\t1@\xa2\xba\xc4t\xdeC0@\xd3\x8d&f\xc4\xaf0@G\xe2Z:]\x04,@\xc4\x1b\x0cAH50@\x87,\x8ekJ\xe30@\xfeL\xa8!6K-@j\xa8\xa4\x02\xba\xb6+@\x06\xf5\xbc\x80\xd8\x0f,@Q*_(%\xd8+@\xffv\x18\xf2\x81\xda0@\xd1v\x84]\xb1\xdc1@j\xcd4\xb5"\n1@4\x99\xba\xac^k0@\n\xf0e(\x0fp0@\x9d\xde\x12\xfe\x7f\xed+@\n2\xc7\xec\xbe\x1a0@D\x8bp\x83.\x9c+@\x99\x96Kf\xc161@\x94D\xa5dym-@\xb2\xe7\x9e/\xbc\x1e-@\xf5\x9fHb\xb891@\xb6\xde/\x94\xe3(,@s|\xb4\x0f\x85\x101@X\x14X\\\x80@-@\xa0\xafS\xfam:,@\xf5\xe7\xf1FSa.@d\\\xd5\xa7\xe4\x7f+@E\x14/\xff\x0f\x1e2@\xd0\xf5\xfe\x8f\xd1\xaa1@\xa1\xef\x80a\x92+.@<\xe0\xcfu\xcf\n-@\xc4w\xb6\x1b\xf1w+@\xa9\x06\xe0\xcd\x0eP,@\xfe\xd8\n(\xf6\x880@?\x82\xfa\x81\xf3\xd4-@r\xa5oho_0@\xa8\xac\x04\x81f\'2@\xcb~\x1c\x06\xef\xa1+@\xffe\xfb\x1d\xd8\x1c.@\x03\xa3\xd5o]q-@\xb8\'dw\xdd\t,@YdH\xb8(\xac+@\x9c\x06\x08\x8d\xf8V.@\xf9K\xad\xc1\xc2.2@\xf0\xdf\xed\x16\x16\x0c,@~(\xf0\x07\xbe\x97+@\x88\xfb\xd2\xbcE\x1e2@~(\xf0\x07\xbe\x97+@\x19\x83\xd6\x9a\x0eI.@W\x92A\x917\xe00@>\xf1fG\x86\x99+@\xe5\xd7\xe5\xc5^g.@\x9d!\x8b%\xbb\x83/@{\xc7\xdc\xac\xea\xa4-@\xe8\xe8%\xd0h\x84,@\xb6]\xa9r\xdd\xbf/@\xdfX\xa0\r"\x9d1@\x8e\xd5\x8a1\xccE.@v\xec4\xb1\x02\x072@\\T\xc8\xd8\xaa\x8f1@H\xd6?>+,0@\xe1\x0b\x0e(.\x851@\\\x0b\xca`\xf7\xe21@\xb3\x1b\xb8\xf8\xcc\x8f1@\xbc\xfc\xd5\xf0\xf2\x9d-@\xd1Y(\xd7x\x150@\xef;\xf9fF\xd4/@\xc2\xcc\xbfi\xdd\xa1-@!\x12\x84\xfa1\xc9/@\xef\xf2\xd2\rr\x0e0@\xc2\x8a\xbf\xc0\xbe\x8d1@\x9d\xdcB\xe7`\xd61@\x9ebwYm\xd61@5]\xba\xfb\xc4\x050@\xc9\xb7\x19\x15r\xd0,@}T\xb04\r\xbe,@q\xf0p\xd45\xdd,@\xb2k\x86\x89\x9c\xef0@\x11\xfb3\xec\xc1#.@\xb0q\xc2\x15\x1d\xc1/@\xf4!\xd8\xc0\x96"1@\x1b\xf1\xc7\xd6\xda9.@\xfb\xe7$f\x96\x891@\xea`T\xfbR\xb50@\x96\xb0\xf5}\xff*.@p\xc4|<f\xc01@\x9b\xac2\x8e\xc8"1@\xbdf\x9cq \xe40@\xf4\x07\x9bK\x89\x0e1@\x9bq\xa6z\t\x990@\xeb\xd4 \xc4\x1f\x05,@\x9e\xe2\x90\x84\xba\xe20@\xec\x9b\xc7\xcfB\x1a.@U&vb\x8e\x980@\xc8#"\x9e\xbe\xe01@\x06\xaf`\x82\xeb\x171@\x1e\xba~\xea\xd3\xa71@\xe9\xa7(l\xb8\xc01@#n\xbd\xe8\x1d:1@%\xef\xe2\xca\xcfo-@\xbc\x1bQ\x8b\x04\xde,@3n\x8b\x1d6\xb71@\xe4\x82\xfcc\xbb\x1c2@*\xadR\x83\x02X.@P\xad\xbd\xb3\n\xd5,@\xe9N\xff\x87\xaf-,@\xd0@\xa4e\xb2\xb91@\xc4\xb95%)\x8c0@a\\\x9ax\xe1/2@\x8a\xb3w\x87\xb8(2@\xb6\x175\xc0\x9a\xce1@dQ\xd3\xa9e\xd70@\xce\x18\xdf\x04\x9d\x15.@\xe5p\xc1\x82\x91p-@V\xbdz\xa7\xb6\xb30@+\xde\x94H\xf1/2@\x83\xe8}\x0b\x84p,@`\xc9r[L\xdb-@\xc7\t\x11|xu,@\x96\t;s\xbf\xf3-@\x8cG\xfb\x99\xddm,@\xf3\r!\'\x8d\x86-@\xa7\xb6\xd6\xc88S-@g\xfc\xffh\xa1m-@\xfexq\x03\xe0\x85,@!\xe2\xa4\xd6z\xab+@\xcd\xec\x1a\xcb\x96\xca0@\xd9\xf2\xa0\xb0!\x9b+@xN\x8a}\x0f\x81/@#\xc2\xda\xaf\x9e\x1e0@\xd9\xf2\xa0\xb0!\x9b+@\xebo)UW\x0f0@\x06\xe1)\x96\xfaP,@\xf7Y\xcf~)}+@\xf0\x83\xa0\xeb\x06\x1b0@\x8f\xb8\x98X\xafr0@Dl\x9b\x80\x8c\x8e,@F\x00\xcd\xbd\xb9\xec-@\x1e.\x818\xa1=0@}=E\xd0\x80\x1e0@8\xa4\xbd\xea\x06x/@RlOx\xd4\xbc/@\xd0\x8c\xa5\xa7`\xa1-@8\x0bf\x85\nA1@Y\x988K*=,@\x96j\xfarK\x83+@i\xde\xcd \x89\xa9/@\xc5\x92@%jB1@\xafR7w\xc1,,@\x9c\xfe\x15#[<1@\xf1\x01\xf2\xd7\xf6\xeb-@i\x00\x13 h|0@S\xbdOw\x9b\xf0.@\xaa\xe0\x15u\xf0\xfe.@1\xd6\x7f3\xc2\xda0@\xec\x8fE\xc5@\x110@\xef\xe2#\x90\xb4\xfb-@\x9c\xcc\x828\xd4\xb6+@\xaa\x98\x8a\xf3\xb7u0@\xf6P\x15\x98\x04o0@\x12\xfb\x14\x8ee\xed,@a\x17tW\xbcv0@d\xbb\xecRyr0@Z\xb6\xda\x7fN\xb00@\xc5\xd7\xed-!r0@P\x85+\xc6\xdd\xdc-@\x9f\xaa\xf1\xaea+1@\xf7W\xca^.\xc10@Z\xc0\xfe\xec\xecT1@\x8e\x0e$\x98\xb2;1@\xff\xdep\xbf!\xf0+@\x13\x19\xc4\x8a8\xc4-@:n$5m\xbc0@\xf1\x1b\x9c4w>0@4\xe5\xf8X\xc2>0@U\x15\xf5\xf4\xef\xf1+@\x19\xd3a\x19\xaf\x1b-@c\x14\xc9aG=0@\xd7\xabL\x8b\x15\xe7+@\xd7\xabL\x8b\x15\xe7+@\xb0Bz\n\x9a7.@\xb5M\x98\xe2\xfb\xab0@\xf2\x01\xda$jI.@2\xc6;(\x94\xb10@k\xc3\xbb!\xeb+.@\xb0\xe1\xd0M\xb6V.@L\x1c\xd3\x16\xb2e0@\x99Fq\x0e\x19\xe3+@I\x92\x05j!\xd5+@\xe2\xa1\x96ccs.@\xa1T\\\xe1\xd2"/@\x93\xcf\xd0Y\xf5\xcc0@\xcb\xed4P\xbc\xc30@j\xf6=\x9e\xdd80@\xc2}\x1a\xa1\x92r.@\xb2y\xe6\x84&\xdb0@\x94\xd8\x97\xb9\xfa\xd2.@\x8d\xe6V\x7f\xbd\xd30@#X\x83p\xde\xe8+@\x84\x0f\xd9\xf1/\xc9/@\x9e\xa2\xe2\x19\xf4q.@ I\xeab\xce\xfd.@\x9e\xab7X\xdc\xd5/@\x12\xd7\xae\x10\xac\x01,@fH\xa0\xa4q\xeb0@\x89\x98[,_J,@\xd9\xb1\x16D\xb1\xae.@\x1c\xcf\x05w\x0e\xef0@\x8fy\x98,a\xca.@\x8d4e\x82\xacu1@\x82\xeb\xfc\x99k[1@\rg34\x10\xbe,@bB\x06\xb6\xbd\xe10@\x80\xab\x80t2n0@\xc0\xe5\x19d\x80@1@\xb8!>^)\x8f1@\x14\xe4\xfb\xbb\xe4\xca/@TP\x81\xebw\xd41@3\xdf*\x05\xc9\x8d1@y\x8a\x88\xe2\xff\xcd/@\xf3:>\xf9\xe0\xcb,@S\xad\xa1\x95\x94\x9c1@2xCR\x8a\x0b2@\xc6{\xfe\x18\xa6\x1c1@\xf8<\xfd\xee\x92\xcb-@\x944;\xaaI\x111@\xef\xbd\xa2\x1e\x95\xf10@-\x02\xad.\xb2!1@L`\x91\xc4\xfd\xc0+@\x88\xbc^&\xbf\xcc,@\x0b\x17x\xce\xc9\x05,@WC\xe5,\xfe$.@\xdcG~\xb7\xa7\n,@\x02Sy\n\xdd\xdb1@\xaa\xd6\xebf\x00Q-@V&\xf5\x8b\xbe\xe01@\xa4\xb7\x1ae\xfb\xa71@d\x13j\xd9J\x08.@\xaa2\xf7\xa7\xd7\x190@\xf6,U\xafZn-@\x89k\x8enz\xb9/@\xbb\x1f\x94Z!@1@!\xc0\xcdA7\xb7/@\xbf\xad\xce\r\xa1}1@\xfe\x9f\xa2$C\x1c2@$\xc6\xc5\xa0\x1c|0@\xd2\xaf\x82)\xe0\xf7,@\xc6\r\x08a\x03\x900@\x12\x19\xfe"\xd7{0@\x12\x19\xfe"\xd7{0@\xd1\xbe\x8c\xb6\x8a\x88-@\xb1\x90\xfci\xbdw-@u\xdb&\tw\n-@\xab\xa5(\xda\xf2b0@\x8e\x86\x92)\x99\x8e0@\x8c\xdc\xdb\x13\x88v0@\x08\xaa\xdd\xe6\xe7\x830@a\x8f9\xe3p7.@\xdcG\xe3\x98\xf2\n.@\x80\x04\'\x82\xc1\x0c,@\x10\x86\x91\xe3x/2@\x8fO\xcc\r\xa1\xb20@j\x14\x9b\xf0\xfdo,@\x92u\x11\xcaof0@\xd1\xb5\xa5Nh4.@\x9d*\x8d5z\x1c2@6\\\x8d\xd9>\xef-@\xe1\x87\xd3q=\x96+@A\xaa\xb5\xbaL\x9b.@\xec\x1d\xb8\xe4\xa5e0@\xc8\xc5h\xb8\x05X.@c\xed3\xe8\xd8p.@}\xe1T\xcc\\\xcf0@J\x1d\xc4\xb7\xc8l-@8\\\x15!y\x1d2@3EmQl\xe8-@\xf3\xcf\x82\'\xed\xce0@\x8cy\xc2\xae\xc6\xd30@\x84S\xbf \xdd\xcb0@G\xcan\xdb:h.@a\x10\x1f\x99\xd2\xe4.@-\xc1c\xae\xd4q.@\xf1\xea\x8e\x8e5\x9f+@r\x809E\xc0\x97.@n7k{\x85\xb0/@X?\x0b\xe4\xdd\x86/@\xd6v\xb4\xaa i0@\xe1\xec\x1b\xc7\xb5O,@\x80;6\x14oa0@\xf2\x0b\xb6\xf5\xfe\xdb+@\x93\x83\x14\x9c\xd4\xfe+@\xd1\x08g\x8e\x8a\xec-@\x9b"\x87\x7f\x7fH,@J\xeaE\xc4.\xed+@\'\x13b\xedN\'0@+\xff2\xd5\xde-0@s \xf4\xaa\x8e\x17-@]\xd4\x042\xfb/-@\xc7\xf4\xca\x92\x12<1@c\x1eND\xf2j-@\x9c\xeb\xc6\x8da\xf3+@<\xbf\xd1Px?,@k\x91\xc6\xf4\xdaO-@8H\x12\x9b\xac\xf5/@\x8aM\x02*p\xef+@\x19\x0cb5\x17\xe9,@h-<g\xeb\x02-@\xaa~\xe5\xbe8\xe0-@\xa7\xc1\x01\xa3\xe0\xb5+@]I\xf6\xc4\x7f\x9d+@\x8bG\xda\x15"\xec-@\x11\xf2\x1b\x0c\xba\xdb+@\x9e[~G\x17\xef+@1I\xd6\x1b\xff\x0e0@4\x0b\xc1\x08[\xe90@\xf3>\x1f\xf1\x96\xd3.@\x03\x11\xe8\xf0\xbc\x9e/@\x07<W1\xf6s0@\xfe0\x8f?M\xee0@\xe6\x87nsQ\xf00@\xf3\xc6FBm\x060@\xc2%\x7f\xff\n72@\\\x94\x1a\x85\xc5\'2@\xdb\xfc\x02\x91\xf0v0@2\xdc\xce\xf2As0@\x14\xf2\xf8\'\xdc\x05-@JF\xa0J{\x99/@,\t\x9e\x86)\xc6.@\xc5\xe1\xe8ad\r0@4\xee\xec;g\x01.@z\t\x0f8\x0c\xd3/@v\xc7b\x01\xa4\xd4/@7\xc6\x9e\xcf\xc1\xf6,@\r\x96\x9e:i\xcc,@\x12\x12fr\xfb\x062@\x03\x15\x05\xc8\xad\xda-@\xea\xb1\x8cl\xd7\xe2-@hi\x17\x9bOn0@\x83\xf4VE\x17 1@B\xb1N\xd5\x00\x062@\x15\xddfMv\xe31@x:m\xc3\x06\xed-@\x04\xcb\xb8\xa4\xd3\r1@\x91~\x903w\xef-@\x99\xa9N`\xd2\x0c,@\x11rJ\xcf\xa5\xd70@\xaex\x1a\xb9\x0e@1@\x0f\xadJQ0\x980@\x04\xcb\xb8\xa4\xd3\r1@\x81!\xdbo \xd30@e\x1c\xd4\xb1l\t.@\xa2k\xd0\xfe\x0c\xd8,@o\x87\xd4H R.@cF[p\x1f\x7f1@yA\xff$\x0e\x1c2@&qb\xacR\x8a-@\xd0q+\xb3\xcb\xf7,@\x90c\x9b1\xb6\xd5,@@\x05\xd1\r\x7f\xb41@\xfe\ny\xf6\xb1\x18.@\xfb\xbbqz,=.@\xbcW\x84\xf1h\x0e,@\x1d\x0c\xf0\xc4\xa9\xb90@\xc4\xd90((S0@f\x83-+\x12m-@\xc7\xd7\xe1\x9b$\xee-@\xab\xa5(\xda\xf2b0@\xe3\x9e\x92+\x8b\x820@\x98\x13W\xf2:E0@\x19;4\xf7\x16w0@t\xa6\xe8Rr\xa4+@hN\xfa\xd95\xec.@T\x03\x95\x11\xefa0@\xfe#\xf0]\x93d0@3k\xba\xc1\x1f\x900@\x054\xf4\xdbC\xee-@\x8c\xdc\xdb\x13\x88v0@\xda\xd2\x1c\xcdXB1@\xe5\xda>\x81\xb4\xef-@\xbe\x80\xf6\xb0)`.@\xc1B4L-)0@\x8a\xac\xb7\xf1\x07 0@\xa9\x8d\x98#\xb5\xba/@\xc1B4L-)0@\xcb\x13^\x02H].@U\xe3\xbe\x8et\x9f+@\xd8\x12\xb2\xc0\xc5\x8a0@\xc6x\x8a\xcc\xe7\xb4+@\xea\xb1\x8cl\xd7\xe2-@\xb5z\xa5Q\xa3;1@\x1a\x1e\xd9-U\xed+@\xe9\x0br\xc3\xe6\xf8+@a\x07<\'\xbf\xf0/@T\x975\x94oG0@\xb2XW8\xfa\xed+@\x05\xea\x93\xb5\xe0\xab0@\xc7\\dN\xe1\xe9+@\x03\xa4\xa6\x03\xa1\x0b,@\tp=I;\xd7+@=\x1d\x14\xbe\x8e\xa20@\x9e.O\xbe\xfd0,@f\xd2Z*\xa3S,@\x86\xe5\x99\x87bo0@\xb9V/L\xf1K.@\x0fd\x18q\xa0d0@\xb4\x9f\xb2\x8d\xc3P0@\xe9\xd2\x92\xa8\xffT,@1n\xea\x0f4\x0b/@z_U\x8fh..@\xcd\xc5\xa9`\x8f\x9d.@\x01\tR\x03\xb6f0@\xde\xab9%PX.@:\xd3\xbb\xe4m\xd20@q\x19&L\xa6\xd00@\x00\xcdQ\x9e\xdc\xd40@a)\x1f!*f.@\x1a\n\xc1\x8b\xa2\xc1/@\xe7\xc2\xdba\xe2Q/@T\x975\x94oG0@\xe9\xd2\x92\xa8\xffT,@\xa2\x98\xe1:i.2@'
p29
tp30
bg3
(g4
(I0
tp31
g6
tp32
Rp33
(I1
(I1305
tp34
g13
I00
S'\xfd?D$\xa8rS@$\x9bp\x93\x13kS@-\x9d\xa5\x16=yS@\xd6{\x02\x9d\xf3lS@\x1d\x07b\x8bkyS@\xe0\x1d\x03\xfb\x12yS@ r\xd0\xb5taS@;\x83\xfd\xaa\xb6jS@\x91\xbe\xc5fl\x7fS@!8rZ\x8a\x82S@\xfd~s\xc9Q\x82S@\xd5\xdas\xd1\xa6gS@\xcd2\xd2\xc7\x99{S@\xf1IA\x82\x07\x83S@\x00\xa0\x96\xd9\x8auS@<O\xa6\xbd_pS@\x18%3\\\xb6\x97S@_\xf7\x19@0nS@\xbe\xf7G\xb3(\x82S@_\xf7\x19@0nS@\xd8\xfa\xe4J\xbaxS@\x01G\tx\xcbhS@\xe4x\xf8\x7fTWS@\xf36- \x0fbS@\x02\xc8\xdf\xcd\x9bzS@]f]\xbf\x80{S@p#s\xdf\xd0aS@\xdb\xf99"\xe9sS@(<\x80*]hS@t\x18\xa1\xbf\x94lS@\xfa\x1cw~\xac_S@Pp\xfa\xb0\xc3sS@\x8f\xaa\xb9\x92\x8dzS@N\xad=t\xe1\x82S@r;=\x98qnS@\xe7\x8aR\xa9HoS@\x15d|\xb0HvS@\xaa\xa2n\n+\x82S@K_\xd2\x87!}S@\xa9\xaf\x1d4\xf0zS@\x1b\x8a\x07\r\xa8nS@\xb8\xef\xca\xae\x06hS@Q\x9e\x8d\x0e\xb7oS@\xe0s\x19\xb7\xc2iS@\xce\x16\x8d\x88\xdfeS@\xb5\x05\xa3\x12$nS@XJ\x7f\xc1\naS@8\x82\xe0\xac\xaeuS@u9\x8b;*hS@\xb8\xe4g\x84D}S@\xff4\x1cWToS@[\\pg\xffmS@R\xd0\xd2\x8dq\x7fS@es\xdc}\xadyS@QE`\xc1\xa6VS@\xd1\xf7}\x8a9hS@\xf5\xd5\xc3\x9b\x82}S@K\x15\xc9\x99\xdalS@\x91G4c\xcdgS@9\xb8\xad\xaaxaS@4\xb9\xfd\xbayeS@\x1b\x1d\x16\xb1\xbf|S@\xbe\t\xb8\xf0heS@\x87\xc2\xd4\xe7\xcb`S@\x9c4q\xa9reS@\x13wXg\xb7VS@\x88\x0f\x93\xbe\x0bWS@\xe1a\xaf\x98\x17bS@k%\xf5\'\xc5nS@~\xebi\xd2\xa8iS@\tgge\x84ZS@\x060\xb9\xb43~S@\xee\xa1[\x8b\xb2zS@\x15\x14\xb1\x1eRmS@\xc8\xbfn\xda\x12ZS@>\xdb\x92\x14\x91yS@\x02\xa8\x19\xdd\xd4yS@\xb1L\xbc\x7f\xaadS@\x81\xea\xcd\\t^S@n\x9a\x88\xd9R`S@\x1d#\xc2\x8f\xe3yS@\xdc\x82Q\xa6\xcc\x80S@*\xf9\xba\xb2\xe9iS@7dT:\xb5iS@*^4\x98VnS@t\x05_\xdbRYS@\x92\x83d\xe75xS@\xef4n\xb84jS@\xbd\x0fu\x1f\x0cxS@7F\x7fh!sS@\xce&*\xf4\xdfYS@\xb3aYO\xf8{S@\x01o\xf4\xf1\xbc|S@Eu\x89x\xfdYS@\x833\x01\xb5hvS@f\x9e\x0e\xee\xcfeS@\x92\x05\\\xde\x89ZS@\xc6.Y\xd8\x84_S@\xd4\xe5y\xf8\xdfTS@\xf7\xa5\xf8\xe0\xc1yS@\xd3dL\x14eZS@o\xe2o<\x1c^S@\r\x94q\xc0\x10jS@\xac\xa4RM\xf4lS@\x1f\xdc\xa7\xa4\xd9yS@\xf5U\xd6\xf0\x1b[S@\x9d\xf8x\xff@\x80S@\x03[\xc3\x1f\x1a\x81S@-\xdd\x88t\x88mS@\x0e\x01\x97\xc5\xd6TS@\xda\xd0\xc8\xf6\xa7]S@y\x1c\xcd\xa2@jS@\xd6\xe2 \xf5\xf7gS@\x8fKM\x9d\x8d~S@\xb9q\x16\x12\xe2lS@\xf7#\xc9p:aS@\x03\x14\x8e\xbf\x92\x7fS@L\x1e\xb5\r?zS@(`\x97e\xffzS@\xb9q\x16\x12\xe2lS@\xa0\xbf\xb7\xac\xef\\S@>\xf6P\xf16\x80S@\x03g\x00\xb3\x96]S@\xad\x1e\'\xb8"zS@\xda\xabo\xb9I`S@_\xf5\xe0\xc57\x7fS@5?\xd4\x04&\x7fS@\xf5\x90\xf8\xd6\x13lS@\xfc\t\xe0\xd1\x13XS@\xc2\x8b\x9aC\x9enS@T\xa53\xc6omS@\x0cz\xab\x0c\x1dfS@4M\x17\x1aB|S@\xc3>y*\xab{S@\x17\x93\xba~\xe4nS@&\xb2\xf91\x06bS@r\xa0\xc6p\x0baS@%\xc8r\xc9RfS@\xf6\x12\x0c\x8c\x8aSS@RD\x95\xf2|xS@k\xc5\xa57HjS@\x0b\x8c\xdd\xb0\xe4oS@5\xd7\xa8l3eS@\x86\x02\x06[\xabYS@t\xfd\xe4$\xabQS@\x9cf\xb0\x97!QS@\xb8\x16O2\x90mS@8\xcc\xcc\xd45MS@=\xdd\x8e\x10\xb1aS@\xd1u\xc8\xb2\xackS@l{\x0e\nbPS@f\x1d\x1c\x13L`S@\xcdq\xf5\xe1\x8f\x7fS@\x04\x12FX3|S@\x89\xa1\xf4\x9cdWS@\xcc\x9a\xbfQ@nS@\xd7C\xd1\x0c RS@\xe1\xbb\xc1Q\xdf}S@\x8b\xe0\xf5\xac\x97QS@\x1c\xfa\xf4\x19}nS@\xaf&\x0bGvoS@\xe6le5\x89^S@\xd7\xcf$\x7fu\x8fS@\xdd\x90n\x9c\xf0jS@\xb0\xaa\x15;\xb4bS@\x80\xbe\xbcE\x01US@\xa0\x9d\x1eAVkS@;\\&\xda\x1fkS@?\xed\xb3 4SS@\xd2,+d?XS@#<\xc5`1QS@\xcbC\xdd\xc7QpS@\\\xf9$N\xe1]S@\xf4C5@\xd6dS@V>\xd2\xbc\x05uS@\xa7\x18\x02\xf3\xbd\x81S@\xb3-WWlpS@\x97\xa1\xef\x11\xafcS@x\xb2i\x12\xd1mS@x\xb2i\x12\xd1mS@\x1a\x91\xaa\x13\xd3]S@\xc4"\xd9\xff\xc8iS@\xe8\x14`R\xf3cS@4D"\xfc\xc7\x80S@\xd2bfp@lS@\xbd\xb6\xcb\xf6\xdaNS@\xfb\x82;P\x82\x82S@\x0bHBI=nS@\xc1\xe6"3J\\S@\x1b\xf4\x99>6dS@\xd4\xa1{\xd7\x05jS@\xb78\xd1\xde\x1aOS@\x18\xc6\xdc\xecMjS@]j\x9f\xa8\x95rS@\x82\xccf\x82pbS@\xff\xf0\x9a\xf2\xfb[S@\xd83T#\xc6hS@\xa0\xe4\x053\xaa\x91S@]j\x9f\xa8\x95rS@\xc7\x84\xfb\x90\xe1\x80S@G\xdf\xb4\xb9\xafgS@\x0b\x18\xb3~\xf2^S@\xfe\x90\x9a \xeblS@\xa2s\xad\xc8\xf6hS@\x8c\xfd~(\xaejS@\xb9hf\xcc\xacYS@\\\xe7\x06x\xd0mS@p\xda\xfa|\x10mS@\x81\xb9\x1f\xe2/`S@\xe0\xb4\xd00\x1faS@\x87\xee\'\xdd\xe1TS@\xc17\nUF\\S@8E\x87hjWS@+)\xb5\x18\xdeZS@/6K\xb3%WS@\xe6\xf11\x17^\x80S@p\x96\xe2\x98\x12\x80S@V\xef\x01\xdb2bS@Q\xd3&{\xf5_S@|]\xc3\xb3\x99lS@\xf4\x94\xc7\xd8\x1cgS@y\xb3~8gjS@\xce\xdb\x83d\xeebS@\xd1\xec\xb5E\xc6{S@wA\x8c\xb4?`S@\x9f:\x9f\\IlS@e\xf9>\x01\xd5^S@\xac\xc1\xb4[!US@\x92\x8a\xfe\x066jS@Eh\x91\xc0\xaf`S@\xebF\x1b{WRS@uw\x82\xc3UoS@\x9b\xcfO\xc3\xa6eS@K\t\xcb\x98\x1d]S@b\x86\xf6r\xc3SS@5R..\x96aS@W\xf9H\xafSuS@\xb6\xf1.\xee(gS@&\x87w\x0c\x90SS@=\xc3\x93\x81v[S@\x8f]W\xd6raS@\xfe\xbc\xa1\x1b\x18pS@\xd6m\x0e\xe9@oS@\xebt\'\xa6\n\x82S@\xa8x\xc6q \x82S@\x83Q\x8dp\xb2oS@MV\xc4}\xe7\x84S@\xd6\x0bg\x13\xf9mS@m\xa8Kj\xe6nS@\x9c\x8bMb\x0eyS@\xcc\xf41@tmS@\x16\xec!M.oS@\\V\x97H\x95\x80S@\x1cJ\xe3\xb3+\x86S@\x14\xcf\xb2Fs\x80S@|t\xcd>@kS@m\x7f/\xe0\x11\x82S@G\xcd\x17\x80\xea{S@\xb3\r2\xf0\xc2\x7fS@(!\xd9\x8f\xdc\x83S@\x83^f\x11\x8cnS@,omv\xb5wS@\x98\x01\xe97o_S@\xe5\xdd\x9a\x1a\x9dnS@We\xb5`\xa7kS@tK\x99@\x82nS@\xe0\xc6<\x05?lS@c\x14\x0f\x87\x0cnS@\xf1\x9d\xdb\x8d\x8dkS@U\x90\x81\x08\xce\x80S@\xdcV\xfd\xc0\xccmS@\xd6382w\x80S@\xa3\xefk\xed\xcemS@$\x8c(\xc3\x14nS@\x97\x8b\x03bg\x84S@?\xbd\x9f\xb9\x1a_S@\xaf\xab\x9b\xdaT_S@K\x83\xef\x90\x99_S@o\xbc*\x8f\xc7\\S@\xa1\xfa\xe1\x1f\x8c\x83S@E\xd3\x99\xac\xec\\S@\xe2\x1d\xebi0TS@\x16\x11w=M`S@\x16\x11w=M`S@\xa1\xfa\xe1\x1f\x8c\x83S@\xe6n\xaf\t\x94\x83S@K\x15\xc9\x99\xdalS@~\x8b\x96\xd2\x03QS@\xe1\xd2\x88\x85\xa3jS@\xee\x02\xcc]4OS@\xb3^|\xc9\x17]S@\xac\x1f)gtwS@\x0cf\x84\x7f\x9f\\S@\x8f\x98\x87\xbf\xb5QS@P\xf1\xbe\xc9-iS@\x83\xbd\x88\xccM`S@\x00\x03\x86^cWS@(\x182\x8b\x9bQS@\x99\x06i\x00(RS@\xc4\xe3\xf36\xc9TS@\xef\xa7<f\x03OS@\x0eRT\xddRbS@\xc1\xe8YNd\x81S@\xcd\x98Ey\xabwS@\xf5*\xc9s\xf8PS@\xebu\x81\x14\xf2fS@\xf8\x9d\xa8&\x07QS@\xce\xa0D1&VS@\xe0\xd4\xacGAwS@\xb7\x8d\xb8\xfaZQS@\x1d\xe2]\xaa\xeepS@\x84\xbf\xd4R\xe9XS@\x1d3\n\xbf\xa5pS@\x92\xa46\x1a\x15OS@\x1d3\n\xbf\xa5pS@>!\x9d\x1e`NS@ N@L5SS@\x00\x01\xd8y0uS@1\xcbf5\xc4iS@\x86\xef\xaaT\x0bbS@\x8a\x12\xbcb\xceTS@i\x96d\t<kS@:\xd0}\xd6\xe2gS@\x9d\xe4\xbe7\x18kS@\x0b\xd7\xbaw\xfd^S@\xb1\x18\xdd3\x8efS@\x1ax\xaeSGgS@M\x9e\xfd\x0f\'^S@\xb4\x85\xdaJuYS@GE+qXYS@\xe6le5\x89^S@\x00\xa4\xee\x8f\x96YS@\xd8\xc2\xb0\xf0\xfekS@\xf90\x83\xde\xaaYS@\xa1\x8c\x02\x89BZS@\x9f\x8b\xa3\x90\xdbZS@\x1cU\x0e\xaa\x00aS@\x11\xbb\xdd\xa5fZS@\xe2o\x13\xd8~TS@?\xc3\xb0\xd0\x87TS@Ri\xb0\x98\xfejS@2\xa6\\@\xceUS@\xf0\x11\xf3c\xdb`S@\xa8\x84.\x87\xbbTS@\xf6\xbc\x91!FYS@\xef}l\x82\xd9US@\xc5!\xb0\xdb\x8cYS@{\xb0\x06?o\x84S@\n\x0c7\xce\x12cS@Y\xee\xdd\xe1\x82VS@\xa4B\xc1\x19\x80YS@\nQ,yy\x8fS@\x0f\xfc;3\xf5VS@Eh\x91\xc0\xaf`S@\x12\xef\x84\x1dl\x84S@X\xeeW\xc1DfS@\xb3_\xdbg\xdd}S@_%Q\x10ZhS@\x11\xc6\x17\xad\xfajS@\\\xfc\x00\x12KjS@\xf0\xd6IP\x95mS@Al\xf8QCoS@\x85\xe6P-\xadiS@\xcb\x96\xd1[8[S@\xc7\x94M\xe8\x1fjS@\xf3\xdc\xa1\x11\xa0iS@\xd9\x19\x90\x17"jS@\xaco\xcf\xa3\xa9kS@OW#j\xbdoS@\x8c\xe4\xe0l\rkS@\xe1V\\\x9dciS@E\xc8U\xf6\xa2\x7fS@\xceM{\x82\xd0rS@\xef!{M\x08hS@kY8_\xb1{S@4\x18\x1f\xf3\x8efS@\x97c-\xdd\x12_S@hv\xac\xaa\xc4iS@\x8c\x06q\x11\x1efS@\xea\x0bs/zmS@\'\xd2\x01v\x06\x80S@\x01\x03$r\xc5jS@\xabkLc\xd5jS@\x9d\xf7\x87b\nlS@\x82=\x1be\xd3\x81S@\x86\x00T\xfc\xe5_S@\xea\xb2\xd2\x84\x84uS@s$\xf7\xef\xf9zS@rXq\x83n\\S@\xaf\xc3\xd9\xeb\xd0[S@\xf7}4e\x08jS@E\xf1k\xc4y^S@Y\xa9\xc3\xce4sS@OF=\x04$rS@\xb2\x10\x15`\xc4jS@qX\x03a\x94`S@\x0e\x8f\x86\xb3\xcfkS@g\xfa\xb7\xfb\x1b^S@\xd9\x01\x8cZ\xdelS@\xd8FA]_\x7fS@\xc1\xff\x00\x9e\xbb\\S@\x9c\xde`\x14{aS@\xa1\xba\xc8\xe7\xa9hS@\xe4\x18\x10\x1bDsS@\xdc\x02_\x86 zS@\xc1\xe8YNd\x81S@e\x9c\x80\xf4\xa9eS@\x1c\x98\xe5&\x9euS@\xce\xdf`\xa1\xd0jS@o\xd7\xb5\xfe)yS@\xccn\xdd\x86\xa8kS@8\xcek\xb4\x0bzS@0\x10u\xcf\xa5]S@\xc8O\xb0\x92\x13fS@\x8fKM\x9d\x8d~S@&s\xb0\xda4fS@b\x86\xf6r\xc3SS@\xfc\xb9QG\xe6gS@n\xf1\x9b}\xf1gS@7\xc6\xe2\xf5\xc5vS@\x97\x81\x9eY\xb1lS@f=S~\xf2yS@\xa8VV\x93wtS@\x83Q\x8dp\xb2oS@e\x16;\xb5\xddcS@\xc3\xe5\x9fI\xc2`S@)\x1d\xe8IRdS@\xd3\xf6p\r\xffxS@L\xc5\x80x$nS@\x03\xd9\xe5\xa8\xddyS@g\xc3\x9fyYaS@X\xcf\xe2\xc0\x0baS@\x1bX\xb82\x15zS@z\xbeF\xbd\xc8~S@\x14,\xc4G\xbdxS@\x10`\xeb\xc4\xdavS@\x11\xdd\xb3\x9cPgS@\xc4\xf6W\x1e\xbevS@5\x16\xd1\xb6\x9bjS@\xd9\x87\xd2\x06nxS@ \xec\x14O#kS@p\xc8\x13\xe7\xa2xS@\x11\xdcK\x05\x8cwS@\xb3\xccC\xe1\x11ZS@\x00\xa0\x96\xd9\x8auS@2\x80\xda\x16\x01uS@[\xec\x89\x1e\x00cS@\xc9-mW\xafyS@dC\x83p:ZS@\x8f\xe9G\xf8O}S@\xce\xee/\x8b\x12nS@\xf7\xec\x87\x08d~S@o\x1f\x819hxS@\xd74t\x95\x95vS@\x0c\xffG\x0e\x9fnS@3\x14\xbck\x15lS@\xdd~\tN"mS@r\t\x90\xbcr}S@;\xf7$\x14i\x7fS@h\x808\x05f\x80S@\xe5\x1f\xce\r\x1egS@\\\x8d\xda\xe9\xcc|S@M\xa9\xe3\xf9\xcaaS@\xc8\x17\x1e\'\xf2xS@n\xb0\xfa\xfe;}S@\xf1T\x9d\xdcDzS@\xda\x16\r\xear{S@\t\x0f<8\x9b}S@"x\xd2@jyS@\x01\xd1\xcd\x9e\x88bS@\x9d\x7f\xaa\xe6RgS@\xd8\xf5\xc5\xfc\xccmS@c\xd1\xed\xad\xb9bS@#\x0cW\xf9\x1c\x82S@GE+qXYS@\xd2\r\xd1\xaa\x17\x83S@Q\xa4\x84\xb9JpS@\x82\xf5\x1ea\xd9_S@\xe6\xe9`~ oS@b\xfb\xab\xe2\x10bS@h\xd1\xbb\xb9)dS@l\xb9\x0fH\xe5\x80S@I_\x1fr.zS@\x0exoP-nS@\xb4R\xfcs\xb8oS@\x05\xad9t[\x83S@a\\[?\xeflS@\xf1W\xf3\x1a\xf1nS@e\x92OH~lS@/T\x10\xdf\xecnS@\xb37\x9e\xe9\xdayS@\xa3\xe9\xa5\xde\xb5\x80S@\x82\xac\x81@\x1ffS@i\xfe\xa8\xf7NmS@#M\xa1\xa9MnS@\xf1\xc8z\xf76\x81S@I>,\xb1\x7fnS@2d\xfe\xb5%\x82S@\xb9\xad\xb2o\t\x81S@||c\x1d\xad_S@#\xbau#f\\S@\x93\x101\x1eUSS@\x0e6\x02\x81\x91kS@\xcf:[/\xd5TS@\x84}\xb8\xd8x\x7fS@\xee7j\x88\xa7QS@\x03tB\x1bV\x81S@\xd3\x87\x05\x1d\xd7mS@\xe4\xe1\x9a\xda\x81xS@Wf\xe3\xbf2PS@A%A\xb0*MS@I\xbc\x01\xad\xe8\\S@\x04\xc4\xd1\xdb\xd1TS@Iw\xe6\xfb}US@\xc4">\xef\xf6NS@F\x87\x0f\x85ETS@\x04\x96\x0b\x0cWTS@\x86\xd9\xac7\xa5US@\x8bb\xe9\x18\xed\x80S@\xf4\'\xf7\xaf\x9d^S@\xeaW\xd6XO_S@\x08\x94k\xa1\xadjS@vR\x83\x85\xd2mS@n\xf4\xfd8MXS@7\xac2r~VS@\t\xa9\'w\x7f_S@\xd1\x14*\x10\xad\x80S@R=\xf7s\xeaXS@Ci\x8d\xe8\x13NS@\xfa\x16N+YNS@\xb1h\x0c\x95\xfdNS@\xae\xe6*\xab\xfc\\S@?\xed\xb3 4SS@\xa2\xf8c`\x1d\x7fS@\xf9rN?\xcf`S@\x83\xc5o\xa9\xb6jS@\xf1\x88\x12\xdb\xe9xS@\x8c\xd4;\x85\xedVS@\xeeSu:\xdbTS@\xe8v\\\x14?WS@\xf8\xa7G\xd2bjS@U\xdb\xd1\xdfajS@q9\xa6\xac\xd2oS@\x80G\x02\xf8\x0b\x81S@]\xc2A\x1c\xd9YS@j>\x0e24\x82S@d\x8c\xe7\xec\xac\x82S@iw\x1d!\xcdTS@T\x1ejk\x84TS@krb\xfb\x8dTS@j!nm\x92ZS@<\xc9\x12\x02T\x82S@\x15\xc0\xebL\xe0TS@\x8a\xe4:\xdfn[S@\x8a\xe4:\xdfn[S@\x19\x0c\xcf\x0c\x00ZS@\xd0\xbfDg\xa9TS@\xd2Mg+\xc1YS@\x03G\xff\x88\x00US@A\xb4\xfc\x18\x11[S@(E\xc1\xb9YYS@!\xbc\x8e\xda=\x82S@\xfaT\xc7\xcbUYS@\x9d%\x1d\xc1\x19iS@Cn\x8f\x05\x9fYS@\xd15\xff\x99]US@T\xb36I\xf7|S@\x02\x1a\n\xc1\xb8VS@:\xce\xf6h\xb0VS@\xa4B\xc1\x19\x80YS@"\x1eU\xef\xc1\x81S@\x94c=X[pS@\x99\xedU\x97\xf5VS@\xedxI\xec\xae|S@\xa4jgqWhS@\xb3\xb2*HYgS@\xd0$t|\x96iS@}\x05\x8fG\x9eiS@\xde/\x98\x01\x9e^S@\xc17\xd1\xeb\xb6`S@\x89\x0c,\xccVdS@\xb8S\x12rhiS@\xebC\xe5\x14\x11gS@~\x12\xda\x18!nS@,qs\x0e\x82iS@%,\xd3\x15\xc3hS@Y\xf5\xaaq\x89oS@x\xac\xdf\xba\xddjS@}f\xd7Q\x91|S@jq\xe6\x0c\x01`S@\x89&\x82$\xf1iS@\xcb\xe1"\xc4\x95[S@\xc3 \x05\x9c\xdbkS@\xdc\x1a\x8e\xb7\x05lS@\xa5zw\x01\xf0iS@J\xe6\xe7\x1d\xc3[S@\xb6\'$\x8a;lS@\xb5\x82\xfe\x19\x16jS@\xf8\x12)D\x96mS@\xf1\xb5\xaa\xcb\xe2mS@L\x01d\xc2\x99pS@\x05\x18N{\x96uS@V\xb7*\xdf\xc4TS@s\xf2nn\x01eS@\xe8\x8ff\xdc\xb3\\S@X\x00\x8f\x85\xe2dS@1\x93.\x07\xe7jS@hp\xba\x93\xc5\\S@\xbch\x84G\x18eS@*\xaf\xc3q\xe5rS@\xc7\x0b\x803\xbatS@n\xe8\xf2\x19\x0bsS@"\xbc\x97\x99\xcboS@CVi5\'mS@\xf8\xafE\xb4.]S@\xc1e\xc5+|jS@RO\xc3\xc6ssS@\xa4\x05\xbb\x02\x82eS@??\xdd\x1b\x0f]S@#\x94\x82\x9f\x94uS@\xfc\x95\x1ae\xf4nS@\xf4k\x8b\xc4\xa6]S@\xf8\xff~\xb3doS@Y\xd25\x1e\xcf]S@\xb0\xa8\xdb\x90rvS@\xb6b\x8e@\xcbvS@YX\x04\xf4\x8d[S@\xd5\xf3nr\xd7wS@\xdfa\xda\xb8\x8flS@\x9fo\x0f\xa5\xb7iS@\xa3%\xcbMoeS@\x98&\xe6}\xacmS@\x02x\x9f\x92\x04{S@\xa2\xd4E\xdc0lS@\xfa)\xdds]aS@7\xf9M\xbd\x9cuS@x\xf5\xee}W~S@\xa1\xcd\x84\x03\xf5iS@X;-\x84\xcelS@\x01\xb5\xaa\xe4\xa9tS@g\xdc\x12^\x05kS@\x90\xa59>\xeagS@\xeb\xeb\xf0\x15\xfekS@\x02\xd1\xd2\xbf\xabtS@\xdcg\xd6%\x05kS@v\xabv^\xabxS@\xe3\xc4\xa2\xa4\x14hS@\x8b%.\xd3-jS@\xdf\xd2\xf8\xab\xe1tS@`\x19k\x9f\xd2pS@L"9z\x8fuS@\xfeI!\xd2\x1ahS@\xfc\xa1\x0eW\ruS@n\xffm]4YS@\xdd\x11\xe1\\\xfcyS@XQ\xf4q iS@\xe7\xf3\x11\xd7GmS@\xc5\x9da\\A{S@S\xde\x97\xd8\xf0lS@\x12|\x91y({S@L\x9c\x10\xefkxS@\xd51K\x1a\x19lS@\xcel\xe7\x02\xd7hS@\xf7;TMsvS@$\xf5\x96+\xa9nS@\x88\x07\xbe\xcb\xb7|S@c\xc3\xbcyF}S@\xbf\x1e\xf9\x96\xef}S@8\n\xd5\tq\x7fS@\x02\xa8\xff\x89@}S@\x847\xa7S]}S@}\xe0\xdfRu|S@\xde\xb5\x08F@cS@\xce\xe1\xc9\xfe\x8c}S@B\x11)Tt\x80S@\x7f\x8a\x98\xd7\xcf}S@X\x91\xbe\xfd\'\x80S@\x83K\x0e&$nS@2\xd1\x81\xe8K~S@H\x04\x92\x91\xe5{S@\xff("\x11\xcfzS@WJ\xde\xa9\x83}S@*\x94\xf7\xd8\x96}S@8v\x91\x0fzyS@\x8e,\xf1\xac\x99yS@Ss\xde`\x9bbS@>\x80c>\xd6zS@8y\xa4\xea\x95yS@\xd6\xe4\xdb\xae~bS@\x00_z\xcd]}S@\xc0\x9aW sWS@#\xb4\xad\x14\xca{S@\x18?&\xe4SaS@\xc9|\xc0\xcc*QS@\x07\x95\xf0\xac%oS@t\xce\x84\xd8\x8eyS@\xd7\x9b\xb1\x97\xf2xS@\x85\xa7\xaca\xb8qS@kd\xb3|"eS@\x80\xf0:\xedSiS@(\xc3\xd2\x9b\xf4\x80S@t/\xdf\xfenuS@7VK\x8f"~S@^\xe7\xf2w1~S@\xd5\x1d8\x98\xedUS@\xe1\xd6\xf4\x90|bS@5\x14\x1f\xf9`\x82S@\x9b\xab=]\xb2^S@B\x9a1K\xb2`S@\n\xe0?\x89\xaetS@\xf8e\t;\x9etS@e{\xb1\x89\xba\x82S@\xa9\x9bg\x17\xcciS@E\xaaZ\xc3#uS@\xf3j\x7f\xfb\x90\x82S@<\xcf1h\xef\x80S@|\xe9P@\xa2jS@\xff@d\xf9\xf1zS@\xc9\xe0+\x98\x00zS@\xe6^\x82\x0c\xf6\x7fS@\x98\xed3I\xd2gS@\xfa\xfc\xc5\xac\x80uS@\xbc1VEl\x80S@k\x7fY\xd9\xe3xS@\xe9\xb6\xf5\xbcMzS@H\xe9\xc68CoS@\x9e0\xd7\xb4sTS@\xe4\xd8k4#vS@\x83\xc5o\xa9\xb6jS@\'\xd8RV\nnS@\x07\x9d\x94/\xf8\x84S@\x96(\xfeN\xdd\x80S@b\xd7\xff\xb9\xf7nS@y\xd3)\xe1KoS@$\xa0\xee\xbb\x8b{S@?\xbdC=GRS@\xef\xc7\x9d\xad\xd3yS@\xfc\xb3\xb26\x0bjS@\xeb\xc3\xb3j\xe7pS@?{x\xea\x1eyS@~\xba\x97\xb5\xf8nS@\x8e\xfc4E5oS@\xf64\xfa\xe1\x00qS@H\x11;\xe0\xcbZS@\xd4~\x92/\xb5`S@\x11\x12\xd3m\xbbjS@S7\xf5\x19\xdaiS@\x95\xba\xba!\x97^S@U\xf7}\x1d\x97jS@\xe0\xc6\xbfQ:zS@\x0b\xab\x01\xce\xac]S@\xf3\xae\x17\xbdB`S@>\x12?4\\^S@,]j\xfa\x11sS@\xa0\xb5\xcf\xdb\xberS@\xb3pCPtjS@\x9c[\xe3\x9a!ZS@\x15\xcd\x80\xb4bjS@\x0c\x98\xebH\x15iS@h|p\xf1p|S@\xed\r5\xb6\xeahS@\xa1\xdf\x11\xef\x00hS@\xa4(\xc9,I\x83S@1\x11\xd1\xed\xea_S@/\xd5F$\x00^S@\xa5\xd3\x1dFrnS@\xed\xd4DA\x95xS@\t{\xc7\xe9\x8dhS@\x86fP\xf5\x9c\\S@<\xf2\x05X\xb6YS@ \xdd\xc6\x15\xa6nS@\x87\n\xad[\x1f_S@3=\xce\x06\xb6VS@(\xb2\x12%\xea\x82S@\xa18tk\x1bsS@<\xc3\xee\xc9\xf9jS@\tR\xd1\xce\rnS@\xf9\x0f6\xf2\x8ckS@<\x9d\x7f\'~\x7fS@\xeb\x88\xdd\xe9\xd0\x81S@K\x9d\x86\xa3\xebiS@\xa1[\x92\x88\xe8mS@J\xfeR\x15\x89xS@d\x06\xeb\xachYS@\x87"\x9a;\x11US@\x94\xddM\xf9\xe1TS@\xac\xb0\xd6\xd0\xd4US@\x87\xefMG\xd3US@\\\xa2Rd\x9aTS@\xb7T\x04\x15\xd1ZS@\x02\xb0\xb4T\x86TS@\x0fX\xcf\xa8\x18gS@%n\xf8~\xaeyS@c\x8c\xe5K\xc4YS@&\xe8t\xb6\xe5YS@\x10\x82;\xeb\x08lS@\x8f\xddw\x9a\xfafS@\xbf\n\xf6w\x0clS@X\xab$\x91\xb0\x80S@\xa7A\xc5/\xbaYS@t\xf2\xf6\xac\xa7lS@=\xd4\x13{:kS@,\xf1e\x9d\xddYS@\xef\xf3\x0cL;YS@\x9d=\x92m\xa9jS@\'$}i(lS@\xf6\x9e\xceQ\x17tS@\xb5\xff\xb2\xc3\xe2_S@hf\x0c\x1f\xfd^S@\x16\xad\x82P\n_S@\x11\xa2\xe5b\xb3`S@\xb8\xba\x1c\x8c\x94\\S@~4\xe63\xeeVS@\xa1\xbe\x96i%aS@X\x00\x8f\x85\xe2dS@\x15\x9eT\xcb\xa2jS@$%\xaa\xce\xbatS@N\x1e\xf2HphS@vM\xca\xfd\x1d]S@Wi<k\xd8\x83S@C\xc1\x7f\x8c\x1d]S@\x05\xf0\x11\xd4\xd0YS@\xe0W\x90\xa7\xb6aS@\xb5fB\xb8\x8aeS@1\xe8\x9a\xa0\x05OS@\x8bw\x12]\xa3NS@\xf1U\xdf\x1eljS@t\xca\xd6p~VS@\x9c\xb4\xb6*0VS@MB\xac\x00\x12US@5h\xa7\xcc"fS@A\xd8\x80\xa4\xf3fS@\x912\xffg\xadUS@\xc2\xedw\x96PfS@C\xd6\xf2\xe6@\x82S@\x1e/\xf9o_\x82S@C\xa3\x9e\xcdvWS@\xb3#_\xeffPS@/.B\xbf\x81\x81S@\x01\xff\xe3\xb1n\x82S@\xceT\x04\x88\x8ciS@[\x91e3\xc8QS@8\xabr:\x15RS@k\x15\xa8\x7f\xbc\\S@\xdd\xe97\xbc1\x82S@\x1e6\xdd\xa7\x8dSS@\xa0y{\xc4\xcabS@\x10\x9d\xa1&\xde]S@\xcdVs\x11\x03^S@\x98\xd4\x1d\xed\xc6\x81S@\xca\xe9\xec\x1b\x8diS@\r\x0b=\xd8ipS@\xfa\xbf\xa6\xaa\xcbnS@i\x90\x1b\x07xtS@\xe1\x04@\xa4H\x82S@\xd4\xce$`\x8elS@\xbd\\\xedV\xc6|S@R4bz\x93fS@\xf0\xbc3\x15\xc1gS@\x81L\x15t\x16kS@jH\x00\xb0zeS@\xcf\x84\x11\x13\x0eiS@:1OBVqS@\xdb\x92[\xa1\xd2uS@\xfb5\xec\x91\x10jS@\xd4\xe2\xecB\x07zS@\xd2=Y\x8e\x1cnS@\xaa\xbe{\xdd\x1cgS@\xf9bu\x12@wS@\xd7i\x99\xb0v\x84S@\xfd\x17\xb4\x9detS@\x1dl`\x9dGiS@\\\x07\xff\xdb\x9boS@\xf7\xfe.\x0e\xadtS@k\xa7sN\xfajS@\x98\xd4\xd2\x15"kS@\xb6D$\xa0b|S@\xf71\x85\xcf\xe9\x8fS@\xeb\xce\xc3\x1f\xa4tS@\xfb\xf8\t>\xa6tS@\x02\xc08[\x9bmS@\x190\xe7o\xfetS@\t\xe8\xf9AfuS@O\xad\x99S4nS@\x14\x81]4(lS@#C\xb5\xc5 iS@\xb4\x90\xf4:\xf9\x82S@\xf8\xcfp=\xf1lS@\xdf\xb6\xf1L\xf3nS@V\xa40\xfe*xS@\xe8*"\xd2{}S@\xd6\xef\xc8\xe6o\x82S@\xe1\'9\x17\x19\x83S@\xfd)\x84Q\xcbhS@\xfa\xf8\xc6\xccNgS@-bGl\x8fmS@\xeb\x0b_\x8a\x02lS@#@\x88m\xfckS@[\xd2\xa2\xa2\x00}S@H/pUrnS@Q\xce\xa9N\x1a~S@\xc4\xca\xe5\xd9\xbcSS@Wlx5r}S@\x91E\x14[J~S@%\x8a\xc9\xd1\xadkS@\xdc@\xb4\x86?}S@\x1e\x07\r\x90\xc8lS@\x86\x06\xcd\xe3\xed}S@<\xd9\xf4\x01S}S@\xd5\x1cx\x0b\x00zS@\x1bw\x8e\x0e\xb0\x7fS@\xf3\x0f\xdf\xd0^dS@\x105\xc0\xda\xc6gS@\xdeK\x19\xf7TzS@\x80Z\xd5\xaf\x11~S@lu\xe9\x8fu\x80S@~=\x18b\xe0}S@\x9f\x92I\x85\xe3oS@\xc4\x93L\x88\x04yS@{\xd9\xa5\x85\xd9nS@$\xeb\x8b.\x97cS@h\xa2\x81\x923\x80S@>\xa3\xcb\x83;zS@\xc0\x0b\x91\xbcr|S@1\xb9Y.\xc5\x80S@\xd7\xf4\xc1\x11q\x80S@^\x0c\x9c\xbf\'yS@[\xefU\xd0\x97bS@\x8f\xe7\xa9\xe5|\x80S@"\xd5!^A\x81S@\xb4`\xafl\x93bS@"\xd5!^A\x81S@%-\xa7\xdf\xb2xS@\xf8U\xa3\xaf\xedkS@\xa6\xfc\x1d\x8by\x80S@\xba\xe2\xe1\xd4\xd5jS@\xb0\xee>6\x02^S@Za\xe3jA_S@\t\xc9Y9`bS@\x97952\xa3eS@\x00;9\xfc\x15oS@\x9f\x1b\x14c\x99\x80S@MQ\xbb\'pkS@\x0c\xccTFvnS@"\xb1\x85\x10\xa0xS@\x92\xc8\xb5\x13\x9enS@\x85\x04~\n\x9ckS@6Vr\x14\x08nS@\xd8N\x90ME\x81S@(\xd3\xca\xa1\x84xS@\x9c\x988\xce\xb9yS@\xf0\x08\xfd\x15\x05\x81S@WW\xa4k\x89yS@_\x88pC\'xS@\xc4\xe8\xe8\x94\xe8lS@\x11\xeaI8\xa5jS@\xf20+\x17njS@;\xcc]\xa1\xd3wS@\xb2[8\x1fP\x82S@/T4\x14g\x82S@\x98\xa9B\xc2\xdd\x81S@\x9e-B\xe3}pS@\xfb\t\xf90\x85}S@X\r6\x1e\xa1wS@f\xb5\xfe\xea.nS@h|p\xf1p|S@\x1aX_\x9c\xe0jS@\xc8\xb1\xcf\x02\rqS@\xfd\xe3\x94\xee\x7f|S@\xdbE\xcd|\x10iS@\x98\xc4\x82\xbe\xc0mS@a\xeab\xe1coS@U=,\xbc$nS@I\xa3(\xe72qS@\xe3\xf4O\xe7\xfa\x82S@\xdd#\xea\xd9\xffnS@\xb9\xca4\x8a\xf3{S@\xa6\x12pH\xaepS@m\xc5\x7f>\xf4fS@\xd8\x7f\xd8\xc8\xf4lS@\x89\xc2\xca\x06\x83hS@\xc5\xa6\r\xc0\xc5gS@\x8b8\n\xd8\xafkS@\xdfR\xb0\xdcb}S@@\x11\x13\x06\'\x7fS@\xb4\xfd\x04.\x96gS@\xcb7\x92\xd4pdS@*~\xa0L\xe9yS@\x18\x91\x04\xd4\xd4~S@\xbe\xa0\xee\xeb\x00\x81S@\x9f,k\xd83gS@\x01\x87\xc4\x0e\xeboS@\x86\x85k7LcS@\xa8\x12\xcb\x87\x97cS@\xc3\xf2p\xaa=fS@\x10\xa7y\xa8\xaemS@\x05H\xdd\xa7\xfeyS@R!;|p|S@\xd3\xe1\x92YUnS@^\x16\xb4\xd2\xa6bS@+A\x07\xa8\xf4~S@\n\x17\x1c\x9a<zS@7\xe5\x1a\xaa;`S@\x06\xfa\xfe\x16\x8dyS@\xd4\xc8d\x85\xbb`S@\x94\x10\t~\xd8zS@\xc4\x02\xb1\t\x16^S@G\xc7\xc8\xd0\x02{S@\x88\xf2\xff\xc2\xcb}S@$\xea;\xb1{\x80S@\xd1\x88vo0lS@\xdb1\x9e\xa3q\x80S@\xc5\xd5\xb3}\x87WS@\xb9\xb5\t\xba\xd7TS@\xdb1\x9e\xa3q\x80S@\xd9\xe5\xe3\xc2\x87US@\xecT\x89\xa2\xef}S@$>\xb79\x8b\x80S@\x8e\xf7\xc5O\x90US@b\xcda\xbeMnS@\\@F5\xdfbS@B+\x16\xc2_xS@9\xf8\xef\xc4$US@\x1fYN\xfd7VS@\'\xe9\x96NRYS@\xde\xa6\x7fieXS@\xfdv\x90*\xec_S@[\xf4I\xddjNS@`\xf4\xae\xaej}S@\x91\x00\xaf \xa7\x7fS@\xeaq:*\xc9YS@1\xe8\x9a\xa0\x05OS@\xf0\xd6P\x9b\xdc|S@\xef\\\xd0C4QS@U\xf1;\x14\x9bvS@@\x88\xbf\xe2iWS@\xbb\xe2\xea\xc6\x1e_S@\xbbk\xa0\xf0\x0e_S@\xa0i\x9c\xcd\xd2hS@`\x8d\xc7L\x99nS@\x1a\x89\xcaj\x1evS@\x1f\xe5|\x99\\}S@\xda\xe8t\xb76XS@\xd4\x1c\x98}\x03YS@\xf9J3\x06\xd9xS@{>\x16u?YS@\x11\xf6\xed\xc6\xe1YS@d\xf2\xdck\x1diS@\x08\xd4\x9e\x95\x86ZS@9\x86F\xd1iuS@\xd4Q#\xd5\xe6US@\xf5`\xa1hlYS@o\xaf\t\xb0_US@\x10\xfa\xa4o;VS@\x00\x15VH6{S@\xe4\xba\n;\xd9tS@\x93\\\xea\xe2UgS@[XF\xf2\xe4jS@e\xf5\xf9\xfevjS@\xb0\xbald\rzS@*\x93\xdd\x03\x0fvS@\xd9\x19\x0c\xeaIjS@\xf3\xc9\xf8\xbb\xdayS@\xf3\xc9\xf8\xbb\xdayS@\x15\x92\xf1\xbc\xd6iS@LP\xda\xd6\x9d^S@(\ni\x12\xbeiS@j!\xadW\xc0fS@\xe4)\x80>\x13jS@+\x17\x90FSjS@u\x11\xa6/\x7faS@\x96\x85t[\xbdrS@\xb7\x0c\x00\x18\x18sS@N\x03\x10zkjS@\x91D+&\x19hS@\x1e\xbc\x82\xa6\x13_S@\x8a\xe4z\xa5ueS@\x88o#\x0f\x87cS@$\xb0\xb6"\xd9jS@\xa9\xf2\xf2v&_S@h\xc2\xe0\x1c\xdbiS@6\x16 ]\xdd_S@;D\x86\xea\xb1xS@\xa6\xea\xd8\xbf\xe5fS@\xa6\x98\n\xf9\x01lS@\t\xd65\x9a\x19jS@\x01\xc2\xe7\x93\xf5fS@\xec3\x886\x05xS@\xe0\xae\x130\xea_S@P\xdc\n\x82#tS@\'$}i(lS@|\xb9M\x17\xc8`S@m\x1b\x81\x99\xf2kS@[\xb1\xcf\x19\x13]S@\x8f\xe3\xef\x0f\x10^S@>)\x07\xe1\x86sS@\xe0W\x90\xa7\xb6aS@6\xf6\x17\xa2(fS@\xa7\x18Gl\x04SS@\x0c\x1a\xcb\xe8\x89nS@\xad\xdb\xbb\x0b\x7fyS@\xf1\xc2Y\xbe\x9bjS@\xc0W(\x84\xc7lS@\x84b2?\xd4xS@\x05L\xbf\x82,\x82S@Pq\x01\xa3\x82kS@\xb4\xc9\xc3G\nhS@6\xa9\x93$.nS@%\x1bF8\xf0}S@\xef\xfb\xe5\\\x1eMS@g\xafc\xe8|oS@\x0f\xb4\xf2Y\xacmS@\xaco\x8bQ\xf3\x83S@\xdeG+\xccj\x80S@\xb4\x17r\x98\xde\x82S@\xa5(\xe3c\xd5{S@h\xe5\xb2\xfd\x91\x82S@;H\xe7\xf3vgS@-\x8e\xa6\x0f\x17^S@\x05\xf1O=\xf4fS@_\xa7\x86}\x87hS@\xb3\xb7\xe3[\x85{S@\rJ\xc18wUS@\x1e\x14/\x8eq}S@!\x9e\x02\xafTXS@g\xaf\x11\x06[NS@d\x84)#\xe0YS@\xf1aWxWiS@DZjvcdS@fb\x86\xe3`WS@\x952t-V~S@^&\xca\xb2\x03WS@\xe0:l\xc6\xe4WS@\xe0:l\xc6\xe4WS@d\x17\xfe\xf2h|S@\x14\x8e\xc2~\xd7|S@\xe6\x03\xac\x83\x03~S@.\xa7:\xf4hZS@\xc3>\xf0\x06\xd9YS@\x00-\x88\xff\xd1ZS@\xee\x02\xb6\x03~ZS@\xbc5Mp\xbfyS@\x9e\x8e\x82`\tzS@_+\xde\x95\x8e\x80S@1\xae\xf0v\x99bS@jn\x9ff\x8a]S@\x91\x81\xb5\x03\x06\x7fS@\xd9\xa1a\x91\xc7oS@\xe7a\x08;\xd5iS@\x1d\x0b\x8fe\x94bS@}\xd2\xda\xc4\xa9yS@"Q\xa6$(\x81S@8q{\xadKiS@\xf4\x173$\x95aS@S\xbdjzOjS@\x8c\xd8\xc0\x1bhjS@y\xb7\x95\xfd\xfe^S@\xc7\x9b\xa7!\xf5zS@\x96\xf3\xf6\xd1*bS@\xca\xc3\xe6\x7f<yS@\x9eq\xb6\xaf\x06`S@\xeb\xa2\xa5b\xc7_S@b\xc2\xf2]3lS@\xb5]\t\x17\xe3kS@$\xb8R\xac\x17jS@F+\xa4\x7f\xe7kS@\xfa\tM\xe31\x80S@\x94R\x7f\xc2:lS@\x814\xc6\x1c\xdfhS@\x99\x11\xcfg\xbciS@{\x80D\xb4\x8feS@R2\xda\xe8\xa3uS@\x8eur\'\xa1nS@\xea\xee\x82\xcc\xdawS@C#\xb5\xe7\xfcwS@\xc3]\xc87PxS@*\x94\xe6N\xb1}S@+\x16\xc6\xad\xabxS@\xa1\xa05N\xabiS@y\xc1\xf0\xcf\xe4iS@x\x1c\x9c\xb5?uS@u\x07\xb3!\x9cuS@\xf4w@\xea\xecbS@\x8e\x0e\xa6\xb3YyS@\x12\xa2k:8{S@\x81bT\xd0i}S@\xc2\r\x05\xff\xa3vS@8\xf1\xd1\x01\xe1mS@m\x9f\x11\x0c\xe2{S@!\xe2\x82~\xdfxS@\xb6\xfb\xcb\x98\xb8xS@S\xd1\x81\xeb\x10vS@~\x03\xa5\xceY}S@D\t\xf6L9~S@N!\xb7\x1a\xd0vS@n\x89\xc4O\x98zS@\x88L\xfb\x0f\x05zS@[\xdb\xb8\xdb\x1djS@5\xf0\xfaBd`S@xm\xa3\xab-lS@z\x88F\x974iS@\x9c\x8dR\xc6PnS@\x14\xdb\x10\xe6\xe2_S@\x8d\xa3\xcb\xc5\x94_S@\xf1\x8aU\xc5\x9cxS@$x\x02\xcc\xeabS@O{Q\xdc\x92cS@\x9e$\x17<\x0cZS@*\x06\xe0E\xe2YS@|\xdc\x98)n_S@\x04\x82\xb4\x9f\xdcZS@\x18\xbd/\xb2\xf5[S@\xde\x86\\\xae\xeexS@\xcd\xb6&V)\x80S@\xa6\xb2\x91\xb4\xc1yS@E\xa3\xe2)\xd4xS@\x1d\x83\xd8\xa1k\x82S@\xc6A\xdf\xa1D\x82S@\x9a\x1a\xbdI\xd9gS@\x80R\xf0\xb3\x99uS@\x90j\xd7\xcc\x1cvS@\'\xfcRG\x89mS@\x82\xc3U\x98\xd0mS@R\xb6W\x06\xcbfS@\xd5\x9fbh\xaegS@\xd1\xfa\xf2\xa7\xc5|S@\x9d\x0e\xcf"XmS@y\x90\xd9h\xbcyS@\x8d\x1fh\x9c\xc5\x82S@l\xfah\xd2FoS@\xda.\x1d\xf2\xf3kS@\x81\xcfn\xcf\xcdpS@\x9d\x0e\xcf"XmS@\x06\x8f\xdd\x9b\x14oS@\xb9\xa2$\x91\xb5{S@\x9c\xdfw\x93\xbf\x7fS@\xd3t\x87\x0e-jS@\xacS\xf04uiS@(\x83\xb0\xcf\x85dS@\xd9\xbc\xc5\x1e\xa4|S@\xd9\x80C+\x83~S@\x8c\xc2\x18\xcb\xdf~S@k\xef\x7f<~gS@1\x87_\xcc/zS@@\xb4%c\xa2yS@\xc7s}\x0f\xaa\x80S@\x95U\x04\x8d\x19mS@\x86\x1bL\x0c\x02pS@a\x00\x91\x98\'{S@\xc5\xb4\x99\x8dLyS@.\xa7:\xf4hZS@\xa8Q6\xd3\xd6YS@\xc9\xe6\xacZ\x08pS@">b\xcf\x1eZS@\x94\x97\xeb\x1dj\x80S@\x92~\x1c\xb6p^S@3\x06\x1d\x98\xbenS@\x14!\x87\xd6\xe0ZS@g\'\x17f\xcfYS@\xd9M9\x87>xS@\x00-\x88\xff\xd1ZS@SK\x0eo\nOS@\xd2\x07=_\xa0wS@\xaa\xb3v/\xf2]S@\x85\x13\xec\xe0bVS@\x81R\xae\xbd\x9bVS@\xd6\xc0\xa8\xba\x84XS@\x85\x13\xec\xe0bVS@\x7fEk\xd6\x12]S@0\xfb\xb8\x81:~S@Y\xe8\x87\xc9w[S@\x9d\x12\x9f\x1bi}S@\x90j\xd7\xcc\x1cvS@\x9ah\xed\xeb\xe3VS@n}O\x07\xee{S@\x13\xa0\xda;6{S@\x04M^\x15\x95mS@\x02\x9aW\xb5CkS@\x0fV\x8c\x85!zS@\xa6\x7f\xcd\xcaf]S@\x98Fr\xd7 yS@\xbb\xf9t\'\x07xS@\xb3\x1cO\x1aGxS@\xe9\xde\xc1$\xc5gS@%\xb0xVpvS@[\x8f\n\xed\xc5uS@\x00J\x85\x1c\x1a`S@\x1b)\xf7\x1f\xcbiS@\x9b\x97I\xf3\x15eS@\x14\xaa\xaf\x1d\xb7eS@\xe6\x15\x98\x8aitS@>\x90=n=kS@\x1c\x06\x85\xc3\xbajS@\x17\x1d\xe5\xf7QiS@D\xda\xc0\x0baaS@\xc2\x94\xa2\xfc\x8ejS@\xfb\x91\x89UE`S@3\x85)u\x17_S@E\xf1\t\xa8\xe7_S@\xf9\xd4\xe4p\xc2kS@\xf2\xc7G\xaa\xbbiS@\xeem\x90\xd9\xc9kS@\x02\x9aW\xb5CkS@\xe6\x15\x98\x8aitS@\xb4s\x8bP\xbccS@'
p35
tp36
btp37
a.
