# Supplementary material for: Sea ice drift data for Fram Strait derived from a feature-tracking algorithm applied on Sentinel-1 SAR imagery
Source: Data Brief. 2018 Apr 19;18:1410–5. doi: 10.1016/j.dib.2018.04.034 (PMC5999601; doi:10.1016/j.dib.2018.04.034)
Supplement: Supplementary file 2 — Supplementary material [file mmc2.zip › fs_s1a_data/HH_filter200vec/FramStrait_HH_20141206T162611_20141208T160945.dat]

(lp0
S'S1A_EW_GRDM_1SDH_20141206T162611_20141206T162711_003601_004415_5A20.zip'
p1
aS'S1A_EW_GRDM_1SDH_20141208T160945_20141208T161045_003630_0044C1_CD83.zip'
p2
a(cnumpy.core.multiarray
_reconstruct
p3
(cnumpy
ndarray
p4
(I0
tp5
S'b'
p6
tp7
Rp8
(I1
(I929
tp9
cnumpy
dtype
p10
(S'f8'
p11
I0
I1
tp12
Rp13
(I3
S'<'
p14
NNNI-1
I-1
I0
tp15
bI00
S'\x94\xbe\x89k\xce\x16&@\x90\xb6\x04\x1c[\x88%@\x0b\x97\xfc\x0b\x9c\\%@\x80\xb9\t\n\xcfY%@\xccg\x12\xd9)\xe0&@}\xb4\xd2\x88\t\xcb%@\t&\xd5~\xa9!%@\xc1\x1f\xe1\xc4\xfc\x06%@\xa1\x1f\x97Ru(%@]$?v\xf0,%@~\x86\xed\x8e\xc6,%@\x0b\xf3\xb7\x87\xd7I%@\x90\xf1\t\x1d\x981%@\x0b9\xedr\xf6\x84%@\x7f\xb4\xca\xe2:=%@\xf3\xf8\x11\x1d\xc4q%@\xd1\x8b\xbb&\x9cD\'@\xac?[\xd8\xf8\xf1%@\x8e\xe1s\xda\xf7(%@\x1d\xc8\x11\x9f\xda\x13%@\xc3\xe3\xe8\x9d\xa7 %@\x143\xa40\xa3+%@\xcf\xc2\t\x86\xa1\x07&@\xb6\xdd\x04\x80\'#%@ \x123q<|%@\x18\xc2\t\xf5]\x0c&@\x97\x01o\x1d(\x15&@_\xc53\xe0\x9e\xf8%@PY^\xa5\x9b\x98%@\xbf\xbb\x08\x83P\x18%@\xaela\xd9\xf69&@\x87\xc8:!l\xfd$@\x8d\x99:{\x1e\x0c%@w\x8a\xbc\x95\xc2\x05%@\x9e\xb5$y \x95%@\x04\x87\xc4\xf7L\x1e\'@\x19\x05b\xaemV&@[\x9a\xb3\xfa\xed\x14\'@\xae\xf7"\xb9G\xb9&@"*\xed\x97\x16\x1f&@\xa1\xfck5\t\xef%@\x17\x9b\xf4G\xa7\xb2%@\xccNt )\xb8&@\x12\xee\xbe\xf3\xfc\x17&@\xd3\xb0\x84h\xe5)\xf1\xbf\xd5\xf1\x0f\xe7T[&@\xcd\x19\xa6\x84\xa54&@\x0fc;\x1c6A!\xc0\xd4\x12\xff2\xe2P&@6#\xf4\xea\x19F&@\x13\xe2Q\x0e\xcb3&@\xdf\xd3\xf4y0\xb5&@\xd3~\xf2\xd1\x93_&@K\xcb^\xa7\xc88&@\xbf\xee_,\xa3Q&@l7[i\x9b\x84&@.+\x14\x99\xe9%\'@[V$;8\xe6%@\xbf\xbd5\xec\xa1\xf5%@\x11\xc3\x0e\x00\x86\xee%@s\x15\x12{\x82\xce%@[0d\xf9\xb7\xb6&@\x91:\x0b\x1d0\xaf&@\x16\x0c0\xce\xde\xf1&@\\&Z\xe0\x07\x08&@\xd4/\xd6\r\xbd\xe2&@3\tjI-\xef&@\xbdf\xd3I,\xff&@\xfe\x81"w-\xb8&@u\x03\xd8\x9e\xe8\xa9&@\x88\xb3t8\xdc\x99&@\xddx\xa0\x8e\xad\xf0%@sPr\xac)\x04&@\x0e\xc7z\xa9\x07\xba&@y\xa9\x1f\xc1\x02\xf8%@\r5u\xf9\xd3\xd9%@\x1b\rC\x9a\x7fL&@\xed\xe6\xadW\x84\x15&@\x9e\xcc\x17)\xf0\xae&@QO\xabQ6\xfc%@\xf3\xbe\xb3GzE&@"\x9fFj\xc0\xd8%@s\x02\xb4p\x85\xb6%@\nO\xb5r\x15\xf7\'@\xe5\x15tG\x8a\r&@\xcb\x1a\xfd\xbaL\x05&@\xd6\xe6\x86\xbd\xcb\r&@:\xc7\xf4Y\x05\xf4%@\x9c\xb2\xdf\xb0\xd0\x11&@\xc0\xeam\xbeR\xb2&@X\x83\x8b\x83\xe5\xf6%@\xcab\xe2\x0f/\x83&@\xa8\xe0\x80\xcbj\x00&@\xde\xc6*6\xbc)&@\xc6R2J\xbb\xf4%@\x88)\x0b67\xfe%@e\xc5S\xd9\x96\x16&@\xa6m\x89$h\x8e&@\xd7\x1b\x9dY\x01\xe2%@\x14\xa3\x02\xdb+\x15&@L\xf0\x0b\r\xa2\x14&@\x89\xed\x12\xc2\x96\x18&@\xbd\x89\xd9=\x01\xdc&@\x11\xc8cA:*&@\xe2e\x9d\re\xf5&@\xfe \xf6\xde\x98\xcb&@\x88\x8bf[\xd5r%@\x8c\xd2kH\xe7%&@\x8fw\xa1"\xca\xb7&@\x89\xfd\xf7\xc2".%@n\x81\xcf\x99\xe28&@\x18\xbe\xb3\xe0*w%@\x8c{\xa1\xd2\x8f\xbd%@4\xa5\xb4<\xeb\x86&@e\x9f\x91\xedVy%@\x0c\x14T\xe6\x8e\xaa&@B\xf7\xf3\xb1\x17\x89%@\x0fn\xbc\xcc\x82\xb8&@6\xcd.\x13\xc8\xf3%@6\x16v\x81\xbaN&@\x1d;\xbc\xfa@\xa4&@\x8d\xb6\x9a\xf4\x8f\x0f%@\x175\x8fL\xb0,&@$\xca+#]4&@\xffW\xc8\xaaD\xac&@\x03\x8c\xb7\x04\x1f\xb8&@?\xf6\xbd(\xc5%%@=\xf1\x91S\xd4\\&@\xf4\xf7\xce\xb9\x18\xac&@\x1b\x89\x1e\xfa\xdf\xb1&@a\x1d\x934j\x8b&@\xe7\xda\x0b\xac<\x08&@\x95\xf1|^)T%@B\x0bu\xcf\xe3\x13&@\x03\x93\x95\xb2%P\'@\xc7\x00ZCc\x10\'@\x9fl\x84\xa9\xd9\x88%@5\xa2*\xa8\x7f\xbf&@U\xf0q\xe5\xbe\xf4%@\xd9\xf7\xd6\x14\xc7\xb4%@\xa9\x05W\n}\xa5&@\x03!\rz\xff\xdc&@NW\x9bB\x9f\x1a&@\x01w\xbfed\xbb&@6\xd9\xae\x8d\xfa\xd3&@\xb8\xd4\x7f(\xe6\x1e&@`\xf8[B\x06\xbd%@\x87N\xe4v\xecF&@\xef\x85\xe6\xbb\x98x&@\xbd\x89F\xf4\xff %@\x1c\x04|\xfet\x0e&@\x9fHK\x89`\x12%@\xb9\x89\xef\x9e\xbc\x0b%@\x81\xdc\x17\x08\x95\xfd%@\xf4\xb2/O\x8eL%@+\xd9\xcdn\'S%@C\xb4V\x0b:\xcc&@\x9a6WG\xdf\xa0%@E\xe1\x90\xda\xb4\xdb&@\xd1*\xf9\x94\xd4]&@[\xb2\x0eqif&@\xbcM\xd5\x0eO\xe4&@\xd2\x98Z?\x00\xff&@\x88\x1f\xad\xe2\xc0\xf2&@\xe5*e3\x15\x18&@\x90\xc9\x7f\x10\xdeV&@\xfc\xf9\xa5\xe6\xfdR&@\xffS\xc8Hzw&@\xdd\xbbO7\x12\xe5&@\xf4H\x8e\xe4\x8f\xec&@z\xbd!+\xb7\xff$@\x84\x10a\xd3\x176\'@-\xa5\x91\xe1G.&@1Jw\xa4.\xef%@\xc2\xdf1\xca\xe1>&@v\xae\x85\x8b,\x11%@ \xeav|Jq&@\x8c+\x1c\x15f|&@\x0b2\xdc-\x01%&@bG\x13]\x87\x10\'@\xb7\xa3\xf7\x91;$\'@\x1bI\xd9>d\x1e\'@7\xb4\xe2L\xe5\x00\'@"bru\xbd)&@\xd0\x0bNoQ\xe2%@\x9c\x9aa\xdaD\x96%@\x90M\xaeRf&%@\x89Z\xe2_\xdd\x82%@\xe1\xc3uu\x117&@\x0ef\x14^\x1b\xe6%@[+\xcb\xa3\x82\xf7%@\xe6\x93\x1c\xbav\x1d\'@\xf3\xbel\xf0\xa99&@l\xdd\xc5od\x1e%@\xc3Y\xaa\x1c\x0fH\'@Bxp\xb4\xb7\xec%@\xbeDn\xa3b\xdb%@m\x8b\x95\xbc\x0c?\'@c\x0c\xc0g\xc2\t%@\xe7\t\xd0\x90h>&@\xad\xda\x15\xbatG&@s?\xe1B!1%@\xdb\x81|F\x93C&@0S\n;\x87\x00%@\xa0\'ka\xa1|\x1e\xc0\x0e\xba\xab\xce\x19\xe4%@\x8cK\xaf6\xd9\xff%@!4;\xe0\t\x16&@y\xa0\x87\x81z\xf5%@O\x1e\x8ck-\xf0%@\xfd}\xd9\xc2e\xfe%@\xe6K*\x839\xfb%@\xb1\xed.\xc0#\x18\'@\xc3\xab\xfcnu\xf5%@\x9dY\xa8KQ\xf0%@L\xc8iVz\xf9%@\x8d\x0b\xfcz\x93\xef\'@J\xcdg\x92\x8a\xf8%@o\xafZZ\xacF%@mpr\x8b\xe6\xfa%@\xa0N#\xd5E\xbe%@"\xdf]\xbd\xf2\x06&@\xa9WVw\xc4\x13&@\x10u\xdej:\xd9%@\x8b$\xe4Eh=&@-\x9f\xcc$\xed\x06&@QW=\xaf\xf1\xd8%@+9\x8b\xa2\xd0\x0c&@\'o\xfeC\x05\xf9%@s\x9f\xe7\x9a\xae\x0c&@\x9e_\xeb\x8d\xa6\x1c&@/\x9c\xb9v%\xf1\'@H\xc5\x84E\x99\x14&@Z\xf4\xc6\xdc0\xe4%@6|\x11\x85\x05.&@\xb1m\xab5\xbd\x92&@C1\xb2i\xa7\x88\'@\xa9\xf0\xf7g\x9a\x8a%@\xc4\x8b\xfcL\x16\x9e\'@72g\xb9\xf3f%@\xf6y,C\x012&@\xe7\x90\xad0\x9cP\'@Ey+\xbe\'\x9f\'@\x13\xaeh;F&\'@7F:R\xb4\x06&@\x87\xa5\xa7#_\x15&@\xb8]]\x9c7\xf4%@\x08\xb1\xb4\x06\xd9\xd2\r\xc0s\xf2\x03^\x97=&@\xfdk\x8b\x9a\xb1\xf3%@\xf8\xe5M\xda\x88\x05&@\xd9\xf7\xd6\x14\xc7\xb4%@a\xe3\xe0\xfe;\xfe%@\xdfJMv\xd06&@\x89\xf2\xae. \xf2%@K\xee\xbfvC)&@\x1e\x7f\x17$\x97\xfa%@\xed\xa8\xc6\xa7\xfb\x13&@\xb6jT\xa9\xfb\xf2%@\x1cE\x0bf0\xe4%@\xd3\xa9k{\xbc\x16&@r\xb9\xbc\xb3]e%@\xedPv0\x1c\xf5%@\xf5Tv\x0c\x15%(@\xa6F\x87\xe0y\xcc%@.*[-\xd2\xec%@\xe6\xc6\xe7\xe2\xd0\x06&@"\x90\xd0g\x12\xbc%@\'\xfc\xe6&\x05\xd8%@[X\x1a\xa9\xb8\x8a%@G\r;`g\x19&@\xf7\xa6yL\xe2\t&@\xb6\x0b\x86\x8c2\xf5%@k\xd8zbT\x12&@q\x0b\xe6e\xae\xef\'@U\x9d;id(&@*\xca\x18\x81E\x11&@\x1f\x82\x83E=[%@bq\x08*4\n&@)g\x07\x8c\n$\'@\xd9\x13 \x84h\x06&@U\x05\xf5{\xbd`%@\r\x86EqQ\x0e&@\xf7\x04\x7f8/\xda&@\xfd\x7fQ\xe2\xf7I&@\x11\xf8{u}\x19&@L\xf6OA\xdcl&@`\xb8\x1fX=\x08&@W,O\r\x03:&@\xef\x86\x0e\x03\xc4\xcd\x19@\xc7\x13\x00*\x9e>&@\xb49E\x10\x7f\x94%@\xb3\xea\xe1X;!%@\x05\xae>\x89\x96\x18%@\x01w\xbfed\xbb&@B\x10\x14\xe5\x83\x8a%@q\x8c#\xf3\xdc\xe6&@\xd2X\x1f\xaa\x94G%@U\x8a\xa2\xc5\xadT%@\xcd\x02\x0c\xbafd%@\x97\xc4\xb7\x14\xfe{%@1Y\xbf\xef\x89\x93&@lj\xda]\x81\xf0%@y\xae\xd5\xbdJ\xa2%@\xeb6\xba\x7f\xd5\x87%@\xcd<\x86\xd5_\x11%@\xfa\xba\x00\x82{#\'@\xa6\x8d\x98\xa7\xcd0&@\x85o\xd2\x9b\xf7\xb5&@[_2ce\n%@uf.|=\x0e%@),\\\xc4yJ%@\xc2b\xe2\x10\xd8\xd7%@\x8bc\xf9\xd2Y\xf9&@\xbc\xbcZ/3\xb5&@\xed[\x90}\xfcD&@\xcer4U\xc2\xef%@\x1e\xec\xaf1m\xe6%@\x8d\xfd\'\x84\x80l&@\x05\x1efGQt&@\x0b\r\x0bCy\xa2&@\x15\xef^=\xcd\x0b%@\x1fJ\xc4\xaad\xcb%@\xe4t+\xc4\x07%&@\x0b\x083}np&@5\x80G#y\xfb%@\xc0\xe9\x0e\t\x92=&@\x13A\x1d\x16\xd85&@\xd8\x00dq\xaa\xb5&@\xc5\x105~\x94$%@\xf2\xf8\xacU9,&@]OHs\x1d-&@\xbc\xc0&\xb3\xfaP&@\xab\xb9\x9d\xc6\xec\xea&@\xec\xc5\xe1^X\xf8&@L\x94\x18\xa2\xa3\x02\'@\xd7\x00\x93u\xdbW&@,\xaa\xd1,\xe0O&@>\xd3\x87\xb4J\xa9&@\xd8`1_~&%@T\xfe\xcc\n\x9a\xba&@[\xab\xa10\xb8\x02%@\xf3\xd6\x06M\xff1\'@Y:\x8c"v2%@\x0e\t\x99\xd8\xc2 %@\xfc8\xecKr$&@\xf0o\xa0\x88t_&@ hf\x93\xceS&@S\xb4\x08\xc6\xff\x81&@{\xf6I\x13\xec#!\xc0\xccO\xaej\xaa4\'@\xf0\xd9)y60\'@\x9c\xea(\xa6\xe6\x08%@&1\\t\xd6E%@|\xe0\x03\xdf\xf5u%@\x9e\xfe\x1b\x08\xe1\xc6%@[:\xce\x139\xf8%@t\xea\x9e\xd4^?%@\x8d\ry\x98#\xe4%@\xc3\x07\xa0\xc6\x97P%@@:2\x17\xb2M\'@\xf8\xbb\xd3M\xbc\xb7&@\xd9i%\xcc\x0c\x0b&@Kk\xe7?\xbb\xa3&@$.q$N\xb8&@\x03\xe5t\xbe*\xc5&@B\xec9\x0b\x974&@f\x8fT\xaf\x8c\x11&@\xb3{\x11\xbc\xebH%@\xf1\xb7U\x0fv\x0e&@?\xf2\x831^8&@\x1b=Y\xfc\x1b\xf3%@\xe4\xdb9\xe1vx&@\xa6w/\x0b\xa0\xa3&@H\xb2\xf6*\xd3\x17\'@2L3\xd3S\xff%@\xc0\xbe\x88=d\xb2&@h>\x9e\x0f\xda.%@p\xb8\x9d\x00\x03\r&@\xc83\xbf\xf7\xc6\x9d\'@7\xef\x18I7\xa3&@@\xaaM?B:&@<\xf0\xdf\x90\xf4\x1f&@\xb3\x10N\x90^O&@\x950|9\xfb:&@\x19\xf4\x17(\'t&@\xfb\x90=\x16\xb5\n&@\x82W#\xb4e\x1e&@\\\x19\xe7\xc2\x9e4&@]\xe8\xb8\xcb\xfeJ&@\x92\xccq\xf0\x01\x1a&@{\xdd\xef\xbb\xe3\x0f&@oZt\x18aU&@\xcfC\xa2/\xb3\x0f&@\x8b3\xfaS\xf4:&@\xf4\xe2k\xda\x08\xb7&@2`\x90\xe9\xe0\xf5%@\x95k\xb49\xe4\x14&@:\x1cf\xb8\x8cC&@\x84a\xa2\xd8\x04\xaa&@\x8d\xf1\xad\xdd\x9a\x9a&@\x07\x8f<\xec\xc0S&@\xd3,\x91\xc6\xfdd&@~\xf8\x7f\xf6\xc1\x82&@\r\xb0%C\xa1X&@\x94\xaf\x81q\xe9\x1a&@\xe9\x0f\x11Ew7&@\xbe\xdfh\xb6\x06\xf4%@J{\xec!\x0f\x13&@\x91\xf6\xca\n_\x1c&@\x87\x97\x04x\xca(&@\xb2a\x95I\x132&@\x8d\xf8|\xeb0\xb4&@\x1e\xcd\xaeQ\xbf\xab&@q\xfc`iB\x18&@\x9bC\x13\x1e\xb7\x07&@\x17\xb5\x12\x9c\xe9\xb5&@w\xba\x08\x9fDu&@\xf4\x06Y\xbaLt&@\x18\xa3\x9aq_\xfd%@\xb1\xc8n`\x06\x8e&@\x05>"HNG&@-\xf7\xef|o}&@\x05\xa2s\xe1\xa1\xb7&@J\xad\x88UT\x83&@\xdd\xffo\xb6\x0e\x16&@\xa4\xf1\xccl\x96\xbe&@,K\xed\n\xc3\xdf&@\xd7\x8f-@\x8f\xf6%@X\xa8\xa1\x9d\xc8\x93&@\x0e\x93d\xe2f\xe8&@d\xa30\xe3|B&@\x85\xed\xc4\xcbF\xf9%@5\xf0\xf9\xf0\xa3\xd7%@*-\xe2e\x9d\xec%@\xad\xf0+\xe4\x1d\xff%@\xfe\x94\xa1\x06\x8e\xe9%@\xf9\x13\xf3\xb8)\xb5&@(7\xbd\xabF\xf3%@\xe6\x17\x1a\x18H\x08&@W\x1d\xc8\xb1\x8f\xe5%@\xec\x1ep\x7fb\xf0%@\xc8Z\xcb%5\xde&@\xe5\xb2:\x00o\xb9%@\xd6\xf4\xe0\xff\xbb\xe9%@\xae\xcd\xc8T)\x08&@\xcf\xd7\xb4\x00|\x08&@odI\xe5\xec\xe6&@\xfc\t\x81\xb2\xf5\xe4%@S\x98\x04\xa4-\xfd%@I\xcc\xeb:\xe6\xd9%@av\xbe\xa9\n\x0f\'@u#\xd7\x1c\x05\xeb%@6\xb9\x07\xe2\xfe"\'@\xe9\xa0\t@6\x9e%@\xda\x96\x82\xa2\xaa4\'@\xb9|);\xd5\xbb%@W\x18\xf1\x97\x8cE\'@\x87\x03\xb2\x7f\xd4D\'@\xd4t0~\x13N\'@\xb8\x92Ag\x16>&@\xb1\xd3\x04\x95\x83I\'@\x18\x99\xc3\xc4\xeb\xb0%@=\x1c)o\x9a3&@\x9eo\xcb\xc6\xfb\x07%@\xa8\x94u\xa3\xa9\x99%@v\xcd-L\n\xcb%@\xf7fW\x99\x94\x8a%@\x15\\\xde\x98\xc6s%@K\xef\xef\xe9\x96\xe6%@M\xa7v\x81\x16\xf7&@(\xb3\x18\x92f\x97%@6\xdd\xf2Pl\x8b%@\x8b\xa4\x82\x8d\x93\xdb%@x\xbaM \xa4X%@\xea\xeeTo\x0f\xf1\'@\xf2\xa8\xd63\x8dB%@\xed?\xd3\xf2\xe6l%@7\x16\x86_\xf3\x0f%@\'\xb1\x93h\xcf\x1a%@\xc5\xcd\x84\x13\x0e\x05%@l\x87g\xea\xdb0%@\xd5\xcd\xca\xf0Of%@\xe5G~n:?%@\x17\x0b\xe5/\x0e\x0e%@ z\xe4,\xb0D%@w#Y:A&%@\xff!8t\xbb-%@\x13nyF\xd4L%@\xc4\xd3`$J\x17%@\xd7\xf8\x08\x05\xbbO%@\\\xe2\xe7S{v%@\xc5z\xd42\x93(%@$\x8f\x00d\n\xb9%@\xc5\xcc\xe4\xe8\xff6&@\x0f\xef1\xcdO\xf0\'@\xcd\xf4\x1b D$\'@\x00\x83h\xf2\x88\xc9%@\xd4\x87m\xff\xa6\x01%@@(-o\x0f\xcc%@\x83\x7f\xf1\x12\x82\x15&@\xd9\xaeR\xc0{\xb2%@p\xc0zX\xf2\xe0&@j\x9e\xff\xff\xff\xc5&@\xe7\x1f\xa6\xd1\xfaQ&@\xafm\xcbq\xa2\xfb\'@\xd8\x7f\xc9\x8d1*&@\x18\xd4\xc8\xb3\x9a\x16&@2X\xfa\xc6\xf5B\'@\x8a\x1f\x9a\xe5,\x86%@\xb6\xdef\x15\x80\x1b&@\xfc\xcd\xf3\xe4}\x14&@\xc1\xc0\x95"_&&@\t\xd6\xb9\x0f\xef\x99&@\xfd\xc2\xa8,r\x89&@+W3\r\xfd\x18&@\x03@\x94\xceg\x08(@x\xf8\x87\x89\xa4C&@\xe2\xbb>>\xe6\xb3!\xc0\xafv]\x0b>\x85&@G:\xa2\x8b\xf1s%@\xfa\x0e|M\xd9((@t\x150\x1dM\x16&@i\x7f%\xe8\xee{%@\x82\xfa\x17w\xb3\xef\'@&\xcb)\xedm\xf2\'@\xcd\xd9\t\x87\x9a\xea&@\x9f\xf7\xd5\xad\xa1R\'@s\x8cxC\x9f\xdc\'@\xae|Vw\x9dJ&@%-\x1e\xd9\xf5\x14%@\x88>\xdc\xb0\xb7?%@\xad\xb2\xe6Q\x85c%@_F{\x1f\xabi%@\xfeTq\xfb%\x12%@\x02\x89\xd9Z\xa7\r%@\x81\xef\x9e\xec\x89\x13%@=\x0b^;\xe0%%@\xf6\x93\x10\xc3\xa7\x16%@\xe6\xe1\xae\x90`!%@:\xab\xd7+=1%@\xed\x1dE\xe5\x8a0%@1\x15^cn7%@\xa1\x02\x0f\xc5\xad\x86%@F\x8b=\x18bU%@]R\xf6\x12\xa54%@#=\x9d\xfeI)%@|U\x8a\xc4\x80\xca%@\xbdB\xaf\xe8\x85\xcc%@V\xaa\xcfe\x94\x10%@\xaa=h\ru;%@7\xfa\xf8\xc0\xf25%@\x02\x9fg\xf5%s%@\x87\xa3\xad!\x7f\xf5%@zY\xf7\xda\xf6m%@\xff\xfd\x83\xba;\xb2%@AA;.\xf1\x8d%@\x82\xa1\xe7\xfa\xa1\xe3%@\xb4i?\xaf\x03\xa2%@\xabx\xdb\xe9d\xea%@p\x1e5\x9f\xc5\x98%@48\x0f\x0e\xe1\xe6%@\xc1\xc4\t\xd1\x9c\xdc%@\xbf\xbc\xdc\xd054\'@`!aP]\xea%@\xe6\xd8\xa9\xfc_\t&@\x8c\xf25B\xe4\xb9%@\xee\x87\xfcv[\x0f\'@\n\xd3T\xa5\xd0\x19&@}\n\xe5MI=\'@\xd7J\x84\x1bZ\xe6%@i\x13\tL\x0e\xfe%@\n\xde\r\xaa\xd0\xf4%@0\xcc\'4\x1b\xe2%@\xd8m\xe9\x83H\xff%@TV\xbaV\xd3\xeb%@\x96\xe0\x8f\xef!\xda%@\xa8\xa6:X\xd5\xa5%@\x9d\xc5\xe9\x85+\x03\'@\xabH\xde)\xff\xf7%@u\xec\xd7Y\xea\x07&@\xc8v\xe3\xaf\xb1\xff%@\xab\x81\x14\xca\xbc\xf5%@\x1b\xd3\x13\x15\x86\x16&@*Z5ru\x1b&@\xfd\x7f]\x18\xf1\xf9%@\x19\x86\xf3\xfcr\xf7%@\x1a=\xaaA2,&@\xc57\x90\xf9\xf1[&@\x84\xa9\x9c\xa2\x08O&@\xfd\xb2\x8e"\x98\'&@<\x8e\xb4\xce\xaaM&@x\xb6\xf3b0\xce&@\x00\x0e\xedc\xe3L&@\xdaG_\x00"K&@\x11\xee\xcd\xf5\xdaC\'@\x0eP3\xc0\xa9\x19&@=\xc0\xaap\xf2;&@5w\xa8\xae]\x8f&@\xfa\xbd\n\xc8\xbb\xbe&@\x95\xcd\xd54D\x92&@\x87:\xb7\x8c\xd4@&@\x8aK\x83-\xa5\xa8&@\xb5\xed%\x05aJ&@\x03\xbdx!j\xdf&@0@\xedzX\xba&@\x8b\xc9c\x9b\x88\xe9&@\x1b\x0b\xc3\xc7|\xba&@}l\xb9T\x11\xc1&@\xc5\xa4\x00\x8eK9&@\xacy\xa2\xe90\xb4&@\x80\n\x15\xc2\xc1\xad&@\xd8nf\xdf\xa0\xe7&@\x0eR\x97V\x9a\xc8&@\x9dI\x13\xb4T.&@$\xffp\x17L\xb5&@2\xc4\xea\x0cd0&@l`\x92&T%&@e\x90\xef\xd1\xb4\xa5&@\xd5\xc0\x0f\x95\xdb\x8b&@\xb1H@\x11\x0e\xae&@\x8e"\xact\x18\xba&@\r\xa0\x16\x0e\xb7\x82&@\xb3\x02\x18\xcc*\xdf&@\xb8\xb33\x03U\x95&@53\'\xb9o\xcf&@\xff1\xfbQ\xcc\x1b&@\x9a\x83\xaf\xb6\xc0E&@CY\xd8\x9f\xe9%&@\xcfB\xd4\t\x05\xfb%@\x11>HH\xdf\xd2&@\xaf\x85\xb1\x86\x12c&@~\x1an\\r\x08&@\xf9\xbb~\x7fZ#\'@\xfe&\xcf\xec{\xfc%@\xd8C\xcfB!$&@\x8c\xe8\xc3\xb3\x96\xbb&@\r\x94;\xb7*R&@\xa4^\xae\xf8L\xf8&@5\xc3\xd1\xcb \xa7&@\x14\xc3\xc8[\x02\x14&@\xa4\xfa\xc9\xd1;\x0c\x16@P\xab\x84\xa9\x1d\x00&@:\xcb}\xd8\xa8W&@0\x0f\xa4\xe8}L&@Y",\x01\x98;&@\xc7~\xe6\x94s\x83&@\x80\x86\xc4\x1an6&@\xf3\xb7\xd2\x04ba&@*!\x87+\xea[&@b\xc1\xc3\xf0\'Z&@\x11\r\x13\x0f\xac.&@\xb9SZ6\x07\x99&@9\x98\xe9\x0e\x84\x15&@ow\x14IF+&@@\x940Coy\xe7?;\xa1\xb8\xdf8W&@\x02]\xbd\xd4\xb64&@\xf1\xe5m\xa4\x85\xd0\'@\xc4,\x92\xd2Q\xce\'@\xbc\x1b\x1b\x0b+\xd9\'@\x98\xacN\xf0c\x95&@\xffz\xd3~\x95\x11&@Y\xea\x1f\x95^\xb4\x15\xc08\x04\xa1=\xd45\'@\xe8\xe3\n\x806E\'@\xab\x06\xbdt\xd6A\'@\xbcG\x08\xe2y3\'@q\x97u@Z\x13\'@\xa0zcP\x14;\'@\x9cR\xafa\xc4#\'@ck\x17\\\x90\xd8&@=z\x0b\xd5b\xe2&@\x94V`=\xca\xcd&@T\x83j\xf1\xcb\xe8&@\x9a^\xb6\x91f\xd0&@?s\x03\x14G\xb1&@\xa4\xcc\xe2gZ\xe7\'@d\xf7QR\xac\xa2&@\x0c4\xeei\x82\x8d&@\xf0\xda(\xf6X\xca&@\xe3S?\xad\x0c\x94&@[F\x0f|~\xd6&@\xc6\xb2\xc6\xadt\xb8&@]eg\xf0"\x82&@\x0e\xb2\x18Q\xd9\xb3&@\xa9e\x00M\xf0$&@\xaeS8\xcd62&@v\xab\x18\x98\x10\xdf&@\xd8\xc0\x8d\xd7\xcc\xaa&@\xb8\x1e\xc3\xdc> &@b\x82\xd0D\x01\xcc&@\xf7n\x8f(\xdd\x98&@;\xa7.;\xd3=&@\xf4:\n\xf7\xf8\xa6&@)s\x17\x08\xe4\xba&@S\xfe?\xc2S=&@\xd3\xaek\xc1f*&@\xa8ox\'\xee0&@\x843x\xfa<\x8e&@\x9a\n\x7fOa\x18&@\xce\xbf\xc1\xe2UK&@\xa2\xcd\\\xa8\xe2Q&@}\x91\x85\x81EW&@\'\x93\xe9\xbd\xdbJ&@A\x03\x8a\x97\x9cJ&@0\xe0\xce\xb5:c&@\x02\x93\xc5:\xc7O&@U\xa1\x88:[R&@\xef\xc9]\x97\x8bq&@#\x8eL\r\x8d^&@\xa4\xce5\xc2@P&@Y[\x07\x04\xff\x08&@\x91\xb6\xa6\x837\x16&@\xafV\xa6\x1bS\xf4%@\x83l\xed\n6\x11&@\xac\xb1G\xb4\xda\x11&@2\x02i\xa1\xdf\x00&@\x8f\xf1\xfa\xcb\x1d\xfc%@@t\x87n\x7f\xed%@"\xd1\xef\xef\xb0\x02&@l\xe5\xed;\x11\xf4%@\xc7d\xd8\xdc\xd2)&@Uj\xaa\x1e\xd4\n&@\xc4]\x02\xe5_(%@\xa2gk?zN%@\xb0\xc4q\xcf\xad7%@\xd7p\xa4\xe7\x138%@\xb5q\x1eEr1%@\xf3\xa9\x19g\x82v%@\xf4R8\xfa\x8fT%@\xc2/\xe4\xb9\xbe\x85%@"-\x00\xc3\x88\x1b%@\xbe\x80\x1c\xeb\xdeA%@\xb1y\x86\x9b\xb7\xc6%@\x9aSO\xdb\xd8\x1e%@\xb13\x89\xf24\x0f%@@\x1f&}\x8e"%@f\x80\xd9PJ\xd8%@\xe79\x1f\xf42\xcf%@\xc9\x89\x1c\xa5\x9a9%@8=\xefP\x1c\x12%@2\xcd"*\xc2\xaf%@\xe3\xd4\x8ey\x80\x8b%@\xe5;\x93\xb7\x19z%@h\x03?x\xd3Z%@\xdfC@M\xc9q%@4[3\x83\xe1\xf1%@<\x88\xa9b\x14p%@\xda\x949\x04\xfb\xc4%@\x82XY\xed\xc5D&@\xf2\x89\r\xd2\x9c\xaf%@\x95k\xbf\xb7\x90\xde%@\x11\x99\xe9\xd7\x03\xf5%@\x94\xbd\x84+\xff\x8a%@u\xfaE\n\x15\xe3%@Z\xb8z\xb8\xfe\xe9%@\n2\xf4{\xde\xa1%@~\x00\xa2\xfci\xf5%@\t\xc5\xaa\xad\xc7\x96%@\x93%\x8e\xf55\xca%@\xadh\xbcI\x9c\xfb%@F9\x99\xccA\xd8%@\xa3L\xb6j\xb5\xa6%@\xc27|\xfbi\x9a%@\xd6\x1a>+\xf2\xef%@\xe3\xf5\xb9t\x1e\x15&@\x1e\xdc\xe0\xc2\xda\xe4%@dqE\xa9\x81\x0e&@\xb5\xbd\nl$\xc9%@\x96M\xf5x\xcb\xea&@\xe2*_0\xda\x0b&@b\xbb\xfa\xb4i\x82&@R\x8c\xc3L(\xf4%@\x95^\xf8\x1d\xa9\xde&@D\xdac\xdc\xf5\xe9%@\x99\x96\xd0\x8f\xb3\xe0%@_&\x8f\x8d\x84j%@`\xa0\x11g\x90\xff&@\xed\xcfl5\x91\xbb&@\xb5\xc4/\x8a\x93\xc6&@\x1a[|jL\xad%@\xa5h\x1aa\x91S\'@CD\xd9\x02\xe5Q&@\xefq\xcb\x91\x07=%@\xecx\x85\xb9\xd6\x16&@\x0fU\xdd\x14\x93K&@\x19\xc6\x9b\x9c\xbb\xcd%@XD\xdc\xb9\x10\xda%@B\xc1A\xaeJ\xde%@5&\xc5\xdf\xd8\x10\'@\x9ca\xbe\x8d\x9e\xba%@\x0e\x87\x14+K\x98&@\x14>\x8e\x0e\xfd\x95&@Rz\xb6\x9f\xc0\xfd\'@\xfe\x81\xa0\x08\x9f\x12(@\x90Y\xcb>\x96\x05(@\xc6\x1d\xdc\xc00\xea\'@c\x07:C+\xd9\'@F\xac\xb8\xb3\x0cF%@\r\xd8M\xff\xfcK%@\x99\xe2\t\xde\x185%@-\x0f\xb9\x0c|>%@\x98&\x04\x0e\')%@\'p@\xdaN\x19%@\xd1uN\xae\xb8"%@r\xcb$\xf1`>%@\x96lY\x910B\'@\r\xd4\xb8\x02\xe2\x8e%@\xb7\x0e*\xee2:\'@\xd4\xc5&Uc\\%@\x8c\x9c\xbcq2"\'@M\xbd\x8d\x80\x15\x8f%@\xe1_\x97\x97\xc7_%@\xe4NM\xac \x86%@-,\xcfL\x98\xc8%@\xbd0<\xa3\xf6\x8b%@\x7f\xda\x14&\x00\xd5&@\xfe,\'\xda\x9e\xbb%@GM \r\xfa\x86%@v\xed\xcd\xbb\xbc\x0f&@\x04#\xe9\xa8\x8d\xf3%@J\xc3\x03 \x19\x08&@\xe8\xb1=oZ\x14&@\xd8gJ\x86\xe5\xd4%@\x1d\xb7(@Q\x07&@\xf8OD\x8e\xe7\xe6%@}z\xb9\x9d]\x1c\'@s\xcb\xc8\x91\x9d\xf0%@\x08\xc3\xcc[\xdc\xe1%@\xe2\xe5\x92\x1e[\xf6%@\xedY\x87\xa5\xb8\xfd&@\x98\x00r\xcb\xa4\xc7%@\xc8\x11\xad\xb3,\xf4%@\x9b\xccO\x02\x85\xf4%@YD\x14\x1b\x1f\xdb&@l\xb9bqG\xaf&@\x9eS\xde\xb7K\xf6%@\x81t?~>9&@\xa9\xe6\xef\xf4\xb9\x01&@c\xf9\xc0\xc4\xa2\x00&@s\xd5\xb4,\x03\x15&@\xd8aQ \xc3\x07&@\xd4\xab\x8dJ5,&@\xf8\x82\xea=\xe0\xd2&@m\x05bx\x897&@H\xcc\xfa\x9f\x86M&@ \x86\xee\xd4\xaa\x95&@3d\x84#\xe3>&@Z\xa5\x1e\xcc\x1dC&@=\xcb`83\x1b&@\x01\xee?\x95\x10\xd4&@\xe2\xd2\x8cY\x9ck&@\x9bq\xe5\x06Tb&@\\\xd2N*\xaf\x13&@g\xd0\x84Q\x195&@^]\xf6\x84\xeb\'&@U\xe9\xb0[\xc1\x1a&@\xa0&\x91d\xecj&@\x1c"\xaa\xb1\xa7\xba&@\x91J\x07w\xe4\xa2&@Zm6\xeb\xe32&@e\xce\xc1_\x9a\r&@g%\x1d\x91HD&@\xcb\xbd\xde\xf81\x1f&@\xc5\xaen\x89\xc8~&@@\x04a\x90\x11\xb7&@O\xd2;L\xb9\xa1&@\xc49\xcb\x8dp<&@\x8a8\x92m\x1d\x83&@!\x9ea\x9e\xe3\xa5&@\x89\xf4\x15\xa7H\x97&@|\x08\x94\xe7\x0c\xaa&@\x13\xd4\x91\xf5\xbb\x94&@`i\xa3\n\xf4@&@\x84\x168\xd8\xdc\x8c&@\x04Zc\xe4\xd4\xbb&@\x0b\x8d\x10\xc5\x8e\xcf&@\x89T<\x18\xccO&@\xee\x1b\xc1\xc050&@\xf7tg\xc8\x9e6&@\xad(N\xd0\rn&@_v\xb0\xec\xe1R&@\xcaT\xc3v\x99\x89&@\xb8\x88/\xcaw\xf5%@\xf5\xdf9\x7f\xa8N&@\xba\x05\x81\xf3&G&@\xf3\xc0<\x1e\xb8}%@\xdc\xdbp\xa7\x05\x91&@\x9d\xf2\x8c\xb9\xca|&@\x1btH\xb1\xffU&@6\xe4\xfd\xcb\xd1,&@\x81<\x893$J&@\x14L\xb0\x1f\xb8(&@\xf8X\xa3\xcb-S&@#V9\xab\x93I&@]z\xda\x92\x0e8&@\x85\xc9=\x98\xd3\xa5&@*.\xe7\xbcc2&@\xc7\x0c\x1e\xeb\xdf)&@@\xaa\xcfI\x9f\x12&@\xdd\xc3\xb0\xee\x85\xad%@!?5rnZ&@\xc7\xc2\xf4\xa5\xc0\x1d%@\x14\x84B\x96 \xab%@2\xa6V6\x14\xe9%@K\xe9(\xda\x11d%@\xd26\xa0y\xc9\xca%@\xb0\xcfb\xf8\xfd\xde%@\xfb9k\x84N\x0f\'@Sm\xa1\xb7\xf3\xae%@^\x97\xdc\xefcA&@\xbcw\x7f|\xf1\xfb%@\xb8\xbf%\x95Y\x1f\'@3\x83U\x01\xa6\xef%@\xa3\xbf\xb5z;\x01\'@"\xd5\xa4\x1e\xe8\x1f&@\x8cze2@\x8e%@ \xef\xa7\xd1#\xbf%@g&u\x98\xcf\xcb%@\xc5\xbcM\x83t\xc3%@\xdc\xe0\xa5\xf9\xe5\xcc%@\x11\x95-O\x15\xc3%@`\x11\xa0\xc2p\xd3%@M\xdc\xc6yMN%@\t\xd7\xe4Oj\x84%@t_E4C\xe6\'@\xa6\xd4#\x87\xc9l\x1d\xc0\xa6\x89+Y\xc7\xce\'@'
p16
tp17
bg3
(g4
(I0
tp18
g6
tp19
Rp20
(I1
(I929
tp21
g13
I00
S'\xfb\xfd\xcbj\x80\xadS@\x80 ac\x12\xb0S@\xb7\xeb\xb1\xa1\xfa\xafS@\xdbX\xa1o\x0e\xb0S@\xcb~\xe7a=\x9dS@\xda;\x93\xc6N\xafS@\xc5\xf4I\x8a\xa7\xb2S@3X\xa2S\xc4\xb2S@\xf6-<s\xcc\xb3S@lH\xc4f\xec\xb3S@\xc4tC\x17\x1d\xb4S@\x04U\x95[~\xb4S@\xcc\xdauPb\xb4S@\x16U\xbcW\xe6\xadS@[\xc18\x17\xbf\xb4S@m\xc1\x0b="\xb5S@\xad\xda\xd2 Z\x9bS@\xe06\xe9\x8f\x04\xa9S@\n\x91\xe9\x01U\xb5S@{\x86\x0cRJ\xb5S@3\xbf\x88O\xe6\xb5S@\xef6}\x91\xf8\xb5S@b&\xe446\xacS@\x00\x05^\x90\xba\xb6S@\x17\xbbG\xe07\xacS@j}2B_\xa6S@\x9e%\xf4\x14\x04\xaeS@z\xb5(7\xc9\xadS@X\xcd\xd8\xd5*\xadS@\xdb\x12\xb76\x92\xb8S@\xc7?M\x9f]\x9fS@v\xcb(\x00\xaf\xb8S@\x1eO\xbam\xc7\xb8S@]}K\x0e+\xb9S@\x83$B!\xf4\xacS@\xac\xab\xf5\x97\xf7\x9bS@a\xbbw\xddt\xa0S@5l\x02\\%\x9cS@\xbd\xd5$\xa5\xa9\xa2S@\xec\xdb_Y\xe9\xa1S@\\4\xbd#W\xacS@u\x10\x93\x10\xaa\xabS@xVx<\t\xa2S@M\xcf\xec\xd4\x94\xa2S@\xef{t0wFT@\xb8D\xc51A\xa3S@\x8e\x86^$\xf4\xa0S@!\x9c2\x00Y\xc2S@\x0e\x925{\x85\xa3S@y\xf7;k\xec\xa0S@\xe7\xc0t\xb7a\xa3S@\x9fuR\x9a\x96\xa1S@\xa3\xa9nD\xc2\xa3S@\x07\xc9\xd3\xec\xbd\xa0S@c\r\xec\xfc\xcf\xa3S@>`w\x94"\xa1S@[\x88\x96p\xdf\x97S@\xfb\xd1\x96\x8c/\xabS@\x8cD;\x800\xabS@\x0e\xf9\xce\xe9\xf3\xaaS@Tth\xcf\xb2\xaaS@|Q\xce\xe4\x12\xa1S@j\xf1\xfc\x02\xe2\xa0S@\x9f\x01\xc3\xfd\x8a\x9dS@g\xa0Z"\xbc\xaaS@P\x07\x0f\xc2\x8a\x9dS@.\x7fc\x00\x9f\x9dS@<\xda\xcd\xfa\xb8\x9dS@*}\x02\xdf\xbf\xa0S@5\xd3\x17\x96\xa8\xa0S@{\xb4\xc4V\x8e\xa0S@\x91\x9a\xfc\xd1d\xaaS@\x95`\x90@`\xaaS@\xf7\xf68\x17\x92\xa0S@\x08P\x1d\x07@\xaaS@\xb6\xdb\x92\xf6\x01\xaaS@\x1c\xb2F\xaa\xc5\x9fS@\xac\xb6\xf2aU\xa5S@H\xd8\xd3c[\xa0S@Q\x1b\x89\xda\t\xaaS@\xb8\xecX+\x89\x9fS@G\xb5\x86+\x92\xa9S@9(\xc2UY\xa9S@\xe4!\xc2\xa9\x95\x8fS@\xa8\xc8\x8b\x04\xe7\xa5S@\xa6\xc3\xde\xb0"\xa6S@)\xa0\x95\xf7<\xa6S@\xf3U,}]\xa9S@;\x03W$v\xa9S@\x838X\xe6\xa9\x9fS@\xc71\x8c\xea\x18\xa9S@\t\x062-D\x9fS@\xdd\xaag\xad\xc5\xa6S@*\xe2\x10\xdc\t\xa7S@\xed\r>\xae\xf0\xa8S@\xd3\xe0M\x1e\xf4\xa8S@|\x92a\xd4\x03\xa9S@\xf5\xd5\x81\x9a\x19\x9fS@\xa9o\xc3^\x88\xa8S@5\x82\xcf\xca\x86\xa7S@.&\xc6;z\xa8S@\xbdK\x83/\xab\x9dS@hz\x86y\x1e\x9fS@<\xd8*\x8b\xf9\x9dS@\xdd\xef$\x7f;\x9fS@\x8e\x98\xd7\x83(\xa0S@#"Q\xb5\xb2\xabS@9\x96\x0bg\xf8\x9fS@O \x8b\xa3\x14\xa1S@\xfdI`\xe0\x06\xb4S@\x8b\xb3\xf9:\x8d\xa0S@h\xe4\x0f\xf5\xb9\xabS@h_\xc3\xfa]\xb0S@\x18\x8f=A+\xa1S@\x8b\xac\xe8@\x16\xb5S@C\xcd\xb1\x90\x98\xa0S@\x9a\xc106\xc9\xabS@\x8d[\xea\r\x92\xa0S@\xe4\xd9\xfa\xe5\x10\xb5S@+D\xbf\xea\xc6\x9fS@\xedI\x8ay\xa4\xa1S@\x87\x18G\xf8\xa5\xb8S@"3\xe8\xc1S\x9fS@9\x88\xcd\x00\xfb\xa0S@\x1f\x07\x950\xc0\xa1S@\xad_\xda\xef*\xa0S@\t\xef\x06j\x83\xb3S@\xb4\xbd\x10\xf1\xdf\xa3S@\x02\xe2\xca\t5\xa2S@]c\x85\x9b\xab\x9fS@er\xe4\x91l\x9fS@\xb6B\xd8jC\xacS@\x9c>na\xbd\xb6S@z\xb8\x9e\xf9t\xa1S@\xf8\xb3\x93\x12\xd8\x9aS@\xe3\xa7\x18k\xab\x9eS@\x08\x9a\xa7\rb\xabS@\x83,\xdf\x88\x03\x9fS@\x08SD\xf2x\xa8S@\xe8\xff\x91x\x9c\xabS@T20g\x9f\xa2S@\x04\xc7\x84\'\xcd\x9eS@\xe4\x82\x95\xab\xa7\xa6S@\xd6\xcaC\xb3\x87\x9eS@\x84\x05\x02\x8f\x92\x9eS@\xb0}"\xec\xed\xa1S@\xa2"\x04!~\xabS@_\x85\xb3\xb0C\x9dS@\x0e\x81\x91~\xca\xa0S@D\xb3V\xc7\xad\xb2S@\xebG\xc6\x8f\xf4\xa9S@\x02\x05\xd7Z\xfa\xb7S@N;Sy{\xb2S@\xf6\xd6\x81\xc7\x04\xaaS@c2\xdft\x93\xb6S@\x8c+\x9dZ\x9e\xb6S@\x11\xcd\x05\x9e\xc7\x9dS@\xf2\x03\xfd\xef\xcc\xacS@\xfd\x80\xc3<\xd2\x9dS@}!\xf3\x81\xe8\xa2S@P9\xa3\x9c\xf6\xa2S@v\xffV\xb5\xa5\x9dS@\x0eL\xd8\xd2\xb3\x9dS@\xf7\x0b\x06N\x91\x9dS@\x06\x06\xc2\x8b\x92\xa2S@S\xe0\x82\xdc.\xa6S@\xcd*HH\x11\xa3S@g\x1b<3M\xa3S@\x82b\xae\xb0\xe8\x9cS@\xcb\x825\xa0\xd7\x9cS@=\xe5\xba-\x01\xb9S@\xd9Wf\xa3\xbc\x9aS@\x1a9\xdf\xf1I\xa3S@5\x849\xa6[\xabS@\x8f!/\x07t\xa3S@\x19\x1e\xf6\xbc\x15\xb8S@=\x03\xab2\xe4\xa3S@\x159\xa0\xe6\\\xa4S@p\xf6\xeb\xe3\x83\xa3S@\xb6\x032\x16\xfc\x9bS@q\x85\xccb\r\x9cS@\x1a\xb4\x9bM\xf5\x9bS@\xe8\x99\xec\xe6\xa0\x9cS@Kj_\xb4\xb7\xa3S@\xefD\xef\xc7\x0b\xabS@k\x03\xde\x0e"\xadS@\xcdB\xe7\xd1\xe0\xb7S@\xad\xf4B\xb6D\xaeS@]v\xe5\xb2\xf9\xa3S@qA9\x9f\xb4\xadS@\xa0}\xe0+\xd1\xadS@\xca+\xb6\x85a\x9bS@\x8ak\x9c\xf3)\xa4S@\xc5>\x06\xad+\xb8S@Bl~\xdfk\x9bS@\xe0\xea\x0b\xf0\xf0\xaaS@\x91d\xe7T\xd4\xaaS@!\xaf\xedy1\x9bS@\xf4\xdf\xbd`=\xb2S@*-\xab\xbd]\xa4S@\x03\xcb\x14\x9a\x98\xa4S@\xbfDf\xfdc\xb4S@\xf5\xc5\x8f\xf3\x9e\xa0S@Mt\xb0\x10\xb9\xb8S@\xe72\xb8/J\xf2S@}M\xec\x97.\xafS@k\xbf\xc7\xec\xf1\xa8S@\xa64\x8f\xcf\x07\xa9S@ze\x7f\xcc\x0c\xa9S@M\xb8?\xa7\x9e\xaaS@Qi\xa27\xa6\xa8S@\xdd\x91\xf5\xa6\x83\xa8S@N!v\x9b;\x99S@S\xbf\xde\xcd0\xa8S@\x7f\xf3\x08:d\xaaS@\xfdC\xb4\xcd\xd0\xa7S@\xb0\xccW\x85\x1d\x91S@\'\xea?\xcaE\xaaS@_\xb4\xee\xbfW\xb0S@\x019\xfa\x84@\xa7S@Ae6\xd5\xf1\xb0S@\xd1p\xde\xe3\xca\xa9S@\xc7\xce\xeeGL\xa7S@\xdc\rn\xbf\xf4\xa9S@\xcc\xd9\xbcD\xe4\xaeS@~\x14#\x7f \xa6S@up\x8e\x99\x8d\xa9S@L>\xee\xe68\xa6S@`#\xf2\x17\xc8\xa6S@Z0)Ts\xa6S@\xb5$\'\xa7\xe5\xa6S@\xfa\xb8\x91\x10E\x90S@o\xb7\x04\xb6\xc9\xa6S@v=\x8c6\xcc\xa9S@\x13L\x9d\xa0\xc7\xa6S@\x88\r\xac*r\xa2S@\xcd\x82\x89\xef\xf9\x94S@\xdc\x9f\xe2\xf08\xabS@J\x9c\x15\xab\x90\x97S@\xc7{\xb7\xfd\xbe\xb6S@j\xdb\xc1\xc4\x86\xaaS@\xcfVZ)?\x9bS@\x0cR\r)u\x97S@\x9f\xd7\x00G\xd6\x97S@\xe89\xe9\xc4F\xacS@\xcd!D\xb4\x9c\xa2S@+\xfdC\xf8V\xa9S@\xb1\xaa\x17\xbd\xfc6T@\x82\x08\xae%\xf6\xaeS@k\x84~P!\xa9S@ \xf6\xe0~\xcb\xa9S@\xe8\xff\x91x\x9c\xabS@\xa7\xd7aT\xec\xa8S@\xec\xdd\x1d"\xd4\xa2S@n\xa3\xa7X\x80\xa8S@\x82\x9f\x9d\x94\xc9\xa8S@\xbb\x8fL\xbd|\xa8S@\xc6\xdcz\xd5q\xa8S@%\x13\xcd\xc6)\xa8S@\xc2\xf51\x897\xafS@\xc6\x85\xe7\xc7{\xa2S@\x95VE\x06\x89\xaeS@\xbef\xb1kv\xafS@%8\xdeD\x96\x8eS@\x04%-\x02W\xafS@\xba\xbd\xe2\xdf\xd5\xabS@\x943\xad\x99\x9a\xa7S@\xc1o(\xbfs\xabS@\xb8\xe8\xdc\x89\xa3\xa9S@\x895\x84Ow\xafS@\xfd\x81\xac)\xe6\xa6S@\x94\x8d\xc9\x89\xcc\xa6S@\xabCgK\xaa\xa6S@b$\xa5\xe5\xc8\xa6S@4f\\\x17\x0f\x91S@h\x1d\xe5\x16\xca\xa6S@\x12\xd8h\x97]\xa6S@F3\xedJ\xb5\xafS@\x046\xe3O@\xa6S@\xc0\x14\xc1\xbb}\x9bS@\xa9\xe3J\xd7\x16\xa6S@\xfa\x93(\xcc9\xb0S@[\x12\xba\x8d\xdd\xa5S@\xc8\xb2\xf1"\x94\xa0S@A}@\xd0r\x9fS@\xce\xdd\x92\x0f\x98\xa5S@X\x96fp\x0f\xa6S@\x0b\xbd\xa3\xab\x81\xa8S@<\x82\x91\x93\x8e\xafS@G\x8e\xc7\x80U7T@?\xd5\xec\xfb6\xa5S@\xado\x82\xf7b\xb1S@B\'\x95^t\xb7S@\xf03\x02\xa5w\xb7S@\xd6\xcaC\xb3\x87\x9eS@\xb5\x90\xf4O\x87\xb1S@\xd3\xe8\x96\xcd\x14\x9fS@\xea\xa3_n;\xb1S@\xedLSAQ\xb1S@\xe4\xbf\x0ffk\xb1S@\xeeXu\x84\x92\xb1S@=\x18&\xcb\xaf\x9eS@2\x85\x16tM\xadS@\xe9\x80\xfb[\xcc\xacS@\xe3\x1d9G-\xadS@v\\p\xf2\x1b\xb8S@\xe4\xc3\xb9\xb0\xf4\x9dS@\xc5z\xe8\xe4u\x9eS@\x06\xea\x9e\xa9Q\x9fS@\xc0\x93p!z\xb8S@\x08\xd6Z\xc6\xa3\xb8S@\xce\xa7\x0b\x15\x8d\xb6S@\x94\xf4\xae\xa7\xe9\xa9S@e\xe1\xb9\'G\x9dS@\xc0\x9d\x9cA\xa8\x9fS@G(R1$\x9fS@\x00\xc3^\xefM\xabS@(\xbde\x14\xb8\xadS@B\xf6\xa7\x82\xff\xa3S@\xd6\xbb\x15\xa8\x95\x9fS@\x9e\x7f\xde{\xe1\x9fS@-\xe9.0\xce\xb1S@|\x05X\x99\x0b\xb3S@\xa3\xdfj4x\xa3S@~|\\\xca\xe2\xa3S@\x9er\x9e8\x94\xadS@\x92m\xce\x96}\xa3S@\xa3\x88\xf1\xd4p\xa3S@\x8e@A\x00$\xa0S@\x17jz\xfb\x1a\xb2S@\xb6\x17JVO\xa3S@\xa0}\x9fwT\x9fS@\xf4\xd3\t\x05\x90\x9fS@\\1\x05\'\x8c\xa0S@ M\xe9\xb0O\x9cS@\xf3\xfe\xd62\x1a\x9cS@0\xc7\xbeU\xf3\x9fS@/\xca\xb6\x14\x0f\xa3S@\xa2}5\xc8\x8a\xa0S@p^\x18n7\xb5S@:\x8b6\x99\xb8\xa0S@~\x1a\x83\xa4]\xb2S@Fv\xff\x9b\xfd\x9bS@\x93n\xb7\x14(\xb5S@H-sA\xb3\xb2S@\x11\xde\xd1a\xe4\x9fS@%y\x87c\xe2\xa2S@O\xa8&\'V\xa0S@\x1f\x06\xefG\xa2\xa0S@\x11\x86\xc2\\\xf0\xedS@\xc0\xdc:\x86u\x9bS@\xc8\x1a\xd9\xc6\\\x9bS@\xd9I\xbf\xd2\xd1\xb2S@.D\x1c!\xf0\xb4S@\xe1\x9c\xc7\n.\xb5S@\xff\xbe7\xbe\xf0\xa9S@~\xf8=UB\xaaS@3s\xb9\'\xc2\xb4S@.u\xca\x95\x17\xabS@\xa3\xc8\xaax\xbb\xb4S@0\xfe\x0f\xe5\xdc\x9aS@\xea\x9f\xe6\xbd\x86\xa1S@L\xa0`\x94\x83\xa1S@?S\x0f\xd6\x9a\xa1S@\x15|\xef^\xbc\xa1S@\x86GzH\xd1\xa1S@N\xdd\x9e\x83\xf5\xa0S@\xa8y\x7f6k\xa1S@\x9f;\xdeEh\xb4S@\x9c\xa3\x8fF1\xa1S@\xe2\xb2\xd8\xf5\x1e\xa1S@>\xabV\xac\x15\xb5S@\xe0\xdb\xf9\x07\xcf\xa1S@\xf0\x12[\xf2\xe0\xa1S@|\xdc%+8\x99S@Aq\xbe\xa0_\xaaS@\x92\x18i\x95\n\xa2S@\xf6\xfdkq\xf6\xb3S@q\xd3/\x89d\xaaS@\x1b\x17\xf9\xdfu\x97S@\xd7R?\x87\x9a\xa2S@\x14X\x91"\xee\xa1S@\x81\x91\xa1\xbe\xec\xa1S@\x0bc\xe4L}\xa1S@\xfe\xfd@=\xfc\xa4S@o_An\xf3\xa3S@7\xb1\xe9%+\xa5S@HW\x99\x11Q\xa3S@2X\x04~\xe7\xa0S@f\xbb\xa8r\xf7\xa0S@\xf9x\x82\xea\x98\xa5S@\xbcZ\xf5K\x9d\xa5S@\x89\xd5~\x8bl\xa3S@$\xa9\xe9n\xf1\xa5S@\xa6G\x07\x90\x9d\xa0S@R\xb8,iT\xa1S@3\x05\x05=0\xa6S@\xf9\x9e\x8c\x92c\xa6S@\x9b\xcc\r}l\xa0S@/{\xb8\xef\xff\xa0S@\xdf1\x01\xbe\xe6\xa0S@5Y\xe53r\xa0S@r\xba\xe2\xcf1\xa3S@\xa0\xf3\xfc\x8e\xaa\xa0S@f\xd7J~\x1d\xa3S@s\x0b\x13\xf3\xc1\xa6S@\x9b!v\xb1\xd1\xa2S@z\x00e\xdf\xab\xa6S@\xfe\xe8|6\xdf\xa6S@\xc7@\x04\x93\xee\xa6S@\xdf\x06\xaa\x07\x03\xa7S@\xc4\x90\xd0\xf1\xe5\x9fS@\xa7)r\x1e\xa7\xa0S@!W\x84@\x84\xa0S@\x9ca\xc8WQ\xa7S@\x80e\xc5\x9a\x9f\xa7S@?\x9b\x93n+\xa0S@B\xeb\xf4j\xc1\x9fS@\xcdBVL\x9f\xa3S@\xdf^\xe5\x16\xf8\xa7S@\xde\x891\xc5\x95\x9fS@\xaf\x88\xbd\x01!\x9fS@\x7f\xacb\x9d\x02\xa4S@\t\\V\xbe\xaf\x9fS@#\xd5\xde\xffY\x9fS@\x12\xc9\xe2?u\xa8S@\xaa8\xb7\x03\xa6\x9fS@z\x0co\xc9\x9c\x9fS@{V\xd07\xea\xa8S@q\x1f\x1d:\xb7\x9eS@I\xad^M\x17\x9fS@\xd5\xf6\\\x99\x06\x9eS@\x1f^\xf3\xa0\x97\xa9S@\xb8\x05\xbbc\x9f\xa9S@\x805#3\xd7\xa9S@9z\xf7*J\xaaS@\xb9\x90mm\x88\xadS@\xbf)\xf4\x07\x06\x9eS@S\x0fZ\x02v\xaaS@\xdfq\xd7\xb0\xad\xaaS@ j\xc8s\x1d\xabS@\xe1U9\x86Y\xabS@\x82lC\x127\x9dS@\xa1OGu}\xabS@\xf9\x08\x10\x82\xf7\xabS@\xe8\xa2I\x9a>\xacS@y`\x1b\x10O\xa6S@\xee\xf7\xf7t]\x9cS@\x06\xc8 \xa5V\xadS@\xb3+\xf0~\x93\xadS@1s\\\xb0n\xadS@\xe1\xd2\xf0\xe4\xa1\x9bS@}\x8fv\x10\xb5\xadS@\t\xf6\xc4\x1f\x98\x9bS@\xd2#\x99\x8e`\xadS@\xbdq\xad\x86u\x9bS@c\xad\x81\xd9\xbb\xadS@\xf8\x08\x8c\xa8f\x9bS@\x93\xe1\xc5T&\x9bS@R\x8fj\x04\xe1\x9aS@\x08\xc6\xf2\xb2\x11\x9fS@\x0e\x05\x82\x8d\xaf\x9aS@\xab\xcb\x1cx\xbc\xaeS@\xa8\xf3\xa3\x98\x81\x9eS@\xe7l\x80\xbf\xca\xb8S@p\x88\xa9.T\xafS@\xb2*u\xbb\xba\xafS@z\x7f\x8d\x99z\xafS@\x95\x15G\xdfi\xafS@\x80\x9f\xb3\xc4x\xa9S@`\xb4e\xe9\xef\x9eS@)\xb3d\xb7`\xb1S@\xb7\xe1\xe8U\x8c\xb1S@6\xc5p\x9b\xcd\xaaS@Ee+\xa9\xc0\xb6S@\x8ey\xad\x84\xfc\x8fS@\xb8\xb0\xd2\x81\xbc\xb1S@\xca\xdaJ1-\xb2S@"\xc1\xd9w\xbc\xb1S@\x8a;\xf7\xfe\xf8\xb1S@\x00\xb2\xbc\x9eh\xb2S@\xab\xd1\x1a6\xef\xb3S@x\xd9;\x08\x80\xaeS@\\:\xdaq\xc5\xb4S@\xf3\x80\x85\xbe@\xb8S@?R\x90\xa6\xe3\xb4S@5\xb9\x8e\xfb/\xb5S@\x82\x9aNS\xbb\xb5S@7r\x1f\x05\x98\xb6S@\x8d.\x80\x00\xbc\xb7S@dy\xcba\xf1\xb6S@\xfdE\xe1\xdb\xf1\xadS@]\xa9\x8cR\x1a\xb7S@\x15\x80\xba|\xa0\xb6S@h\xa8\xb5+=\xa2S@\xa6N\xbc\x98\x0c\x91S@\x9a\xa3\xaa\r\xc1\x9cS@E\xa1\xcceD\xb3S@\t`\xde\xc4\xce\xb1S@\xb8{|+\t\xb3S@\xe0\x9f\x8ai\x99\xa2S@:~\xa2\x91\x0e\xb1S@o\xb8e\xbd\xc5\xa0S@W_X\xe5\x84\xa0S@\x1c\t{\xea\\\x9fS@d\xa5xh\xe3\x8fS@\xfbM\xf4\x8d\xc0\xa8S@\xca\xfb\x086\x14\xadS@\xedD\n\x8b\xf2\x9cS@\xd3\\\xeef\xe6\xabS@\x98\xa1~\x92.\xaeS@\x87\x05\x07\x89\xd9\xa9S@\x89\x15\x0e\xf9\x0b\xaaS@\xb2\xec\x80@\xdc\x9cS@\xee\x17@-I\xa1S@\xc1L9/\x9c\xabS@B^\x0eU\xea\x8dS@\xb7t\xba\x8aJ\x9dS@\xfeJ\x1b\xa8\x91\xefS@\x98\xb6\xad0\xe5\xa3S@tz\xd6\x0c-\xaeS@\nFzA\x87\x8eS@kF\xc7\x1b\xc0\xa7S@\xba\x12_\x14\x8c\xb1S@\xd8^h\x8b\xfe\x8fS@\x9a\xa4t\xf1\xe5\x90S@2O\xd3\x14n\x9eS@\xe5\xb3\xdfM#\x9bS@\x88\xbc\'\xabV\x92S@|]0M\xb0\x9eS@\xa16\x16\xddV\xb5S@}g\x87\x94\x84\xb5S@\x9a\x0e\xe3|\xdb\xb4S@QD\xabqM\xb4S@TK\x90\x8b~\xb8S@D\xc2)\xec*\xb8S@\xa7te\xed\x01\xb8S@\xca\xee\xbb3\xd4\xb7S@Mc\xce\xf2\xba\xb7S@\xf2\xc1\xe9\x98\x80\xb7S@\x16\xe4\xb3\xb0\xb8\xb5S@mR\xc9dk\xb5S@\x11\xe8\xc8\xb2*\xb5S@\xf8\x1a\xc9\x10\xfc\xb4S@\xddT\x14\xbd\xaa\xb4S@\x82\xe7\xe6\x83\xf5\xb3S@\xa0\xbc\'\x99\xe2\xb3S@6\x00Z\x88=\xb3S@\xba$p&\x0e\xb3S@\xc3,\x1f\x86\xbd\xb1S@\xef\xf6S_\x86\xb1S@\xb1\x02\x0c43\xb0S@\xc0c \xd4h\xafS@\xcb?:\x9c\xa7\xafS@&\xc8\xf4\xfc\xc7\xaeS@\xe3h\xd7Zn\xaeS@\xa7\xed\x06p\xb3\xadS@\x10\xbe\x1d\xf4\xf4\xadS@\xa8]\x8f\xf5U\xadS@\xe5\xe5\xaf\t\xb4\xadS@\xf2\xc7\xd1\xe6\x13\xadS@\x853\x08\xe8H\xadS@W\\\xa9\xad\x1e\xadS@\xd2\xed\xbc\x93p\x9bS@\xd8\xf2\xad\xe57\xacS@\xbe;\xe1zQ\xacS@\x8b?\x93q\x82\xabS@Vn\x01\xfb\x99\x9bS@r\xfb?n\x88\xabS@ UV\xd8\x16\x9cS@\xaf\xeeo\x88\x1a\xabS@\xa1\xd0\xde\xe1\xc2\xaaS@\x9c\xe7\x03\xfe\x80\xaaS@\xfd\xabi\x1fb\xaaS@D\xb7*8F\xaaS@l\xe6\xd4\x1e\xda\xa9S@%\xd4\x8b\x84\xa3\xa9S@\xaa+n\x98L\xa9S@\x85\xf6d\xb8i\x9cS@\xa7\xe4\x13\xc8X\xa8S@\xab\x06\x14\xbaY\xa8S@\xe0\xf0\xc5%\x00\xa8S@\xbcb\xd4\xfcp\xa7S@B)\xc3%[\xa7S@\xf9 p\xa0\xe4\xa6S@\xc6\xad\n;\xad\xa6S@8\x12\xa6e*\xa6S@1\x99,\x9fQ\xa5S@\xc9b\xb5\xe2\xee\xa4S@\xb2X\x14\x0e\xa7\xa4S@\x91\xdbJ\x14\x82\xa3S@\xb95\xbe\x98\xa7\xa3S@\x82\xee@V\xc1\x9dS@ck\xf1XZ\xa3S@\x93po\xcf$\xa3S@\x06\xa7\xa3\x8fp\x9bS@\xaff\x15\x9f\xd5\xa1S@\xca\x1b\x96&\xf5\xa1S@\xbfVV\xbbK\xa2S@c\x18l\x08M\xa2S@\xe3F=\x8e\x04\xa2S@GXz\x97~\xa1S@N\xf53\xe3\xc3\xa1S@\xd8\xa2\xb4m\xf6\xa0S@\xf9u\xad\x0b\xc1\x9eS@\xd8^1\xd4\x94\xa1S@gV\xae\xc7\xea\x9eS@\x99qC\xdf/\xa1S@\xc1\x11Z\xb2\xee\xa0S@\'\x84P)\xf6\x9fS@\r\xf1\x9f\x1e\xa7\xa0S@\xde\xf1LQ\x83\xa0S@\x89}\xebB\x1a\x9fS@\x1c\x9cX\xc7\x95\xa0S@S]t\x94\x02\x9eS@?xwm*\xa0S@\xa9B8]O\x9fS@\xcd\n\xf8\xf0<\x9fS@\xc4\xa3\xc7\t\xc5\x9fS@\x1ee\xa0\xa5\x9a\x9fS@\xdc~\xc8d\xb9\x9fS@c\x94\xed\xc3\xb3\x9fS@Go\x08\xfdX\x9fS@0\xde$\xf6\x8a\x9fS@\x9dccZ\x12\x9fS@\xe9\xedm\xab\x8a\x9fS@\x03\x8b\x1b\x05Y\xabS@\x8b+^\xdf&\x9fS@9\x8a\x01\x00\x07\xaaS@\xe5\xeb\x8b\xd5\x8d\xa9S@d\x8d\x13\x99Z\xa0S@\xaa\xaa\xe0\xb7\xbc\x9fS@8AF\xf2\x0b\xa9S@\x83-T\'\xb7\x9cS@\xb8cv5\xac\xa8S@\xd0\x81\xce\xa0\xb9\x9fS@!\xb8>.\xb3\xa0S@=8\xcb\xb58\xa0S@\xc9J\xa0\xbb\x02\x9fS@$\xd9\x8ci~\x9eS@\xe0@SV\xd8\xa6S@\x82\xe9b\xc6\x8c.T@`?e\x11\xba\xa5S@P\xd5\xe4\xa9\x17\xa6S@\xac@H\\\x05\xa6S@\x81A\x86\xf2\xdd\xa0S@[f\x8cM\xec\xa1S@}\x83W\x9b\x9a\xa3S@q\xa2\tlI\xa3S@^\x82.\xcc\r\xa3S@\xe14\x03D\xd8\xa2S@c\x83"\'w\xa2S@\x05\r\xe1R\xd2\x9cS@\x84\x80\xb8\x14\xd0\xaaS@\x88\xf5\xa9\x8c\xc6\xa8S@\xec\x038n\xc0\xe2S@\xc2\xa9\xedK>\xa1S@\xe4\xd6d\xb66\xa7S@\x128N\xa2\xe0\x8fS@y\x19\xab\xc7\x92\x90S@]\xa5\xa8\x17L\x92S@\x87P\x1f\x080\xa1S@\t9\xbd\xaa\xd1\xa7S@\xdf6(G\xa7\x0eT@\x8df\xd3=\xbd\x9aS@\xcd|W\xbc\x12\x9bS@\x03\x95,Ah\x9bS@}\xcb do\x9bS@\xdaf\xa9\x06\xd3\x9bS@\x12O\x88I\x13\x9cS@\xe7\x8a\x12F\x85\x9cS@\x9a\xb4\xede\x84\x9cS@\xe1{\xbd{\xef\x9cS@\x92\x95p9\xf0\x9eS@p=\x16\x03\xb0\x9dS@\xc0\xc6\xd3\xf2\xc4\x9dS@o\xdbRy\x0b\x9eS@\xa7\xbf\x0e\x99\xbd\x92S@dCmY\x8b\x9eS@[\x94\x97\xb0\xc3\x9eS@o=\x82\xacE\x9fS@B\xffh/\x0b\x9fS@\x18\xc0\x05\xcew\x9fS@}\xda\xde\xe8\xa1\x9fS@\xc6\xeb\x819g\x9fS@\xb2)\xf9\xd2\x13\xa0S@\xcc3RmF\x9fS@O\x08C\x88\\\x9fS@\x90\r\xf0\x82x\xa0S@\xb3\xe9\x19}~\xa0S@\x9b\xa6J9\xb8\x9fS@[d\rO\xf1\xa0S@\\\xe6e\x9d\xda\xa0S@\xaekIe\x81\xa0S@zXe8\xc6\xa1S@\x8a,\xe8_#\xa2S@L\xa5y\xbas\xa1S@"\x88J\xc0r\xa1S@\xaa\xa9\xfc`\xba\xa1S@\x83\xfb\xed\x02T\xa2S@\xa3\xc0\xdek\xce\xa1S@\x11\x8c-\x9f_\xa2S@E\x7f\xb42\xa7\xa2S@\x84\xa099\x0b\xa3S@x8z\xf0Q\xa3S@\x94\x81\x8ag\x0c\xa6S@\x00{\xed\xc8\xb6\xa3S@g\x82tG\xa8\xa4S@\x19g\x1e6\xf6\xa3S@\x0bI\x96a)\xa4S@\x1csC\xa0(\xa4S@\xc3\xdd\x96\xa1t\xa1S@\xf9$W\xeb\x11\xa9S@\xf9$\xed\xb7\x97\xa5S@\xa18f\x02\x16\xa6S@|\x18|\xa6\x82\xa6S@\x1d\x87\x96\x83X\xa7S@\xb4\x0fO\xae\x97\xa7S@*\x1b\x9ap\t\xa8S@\xee\xd6&\xaa\x0f\xa8S@\xa2y\xa5\x1bQ\xa8S@\xd9\xc1\xafZW\xa8S@\xe8\xaa\xb2\xe8\xaf\xa8S@{\xb6~W\xcb\xa9S@mLg\xf0B\xb8S@\xe3f\xa1\xbe\x9a\xb6S@$\xff\x06\x06u\xb6S@G\xbb\x86\xdf\xfb\xb5S@7\x9f\x96\xf5\xb3\xb5S@\xf5\xe6\xc7\x9c2\xb5S@\x81\xbe\x9a\xad\xbd\xb4S@Q\xe5-\x87\xb3\xb4S@,~\x04\xb6L\xb3S@\xaeA\xc5\x8dz\xb2S@\xd1\x90\x9aX7\xb3S@\x9bG\xc8\x9b!\xb2S@\xcc\xfd\xa7t\xca\xb1S@\xdb\x08Hm\xcc\xb1S@\xb0\x91FT\x96\xa9S@k*wWp\xb2S@X\xb4z y\xb1S@\xd96p\x83\x18\xb1S@\xd0\x9dx$\xc3\xb1S@w\xdb(e\x87\xb1S@\x9ea\xc4\x1cw\xb0S@<z\xf7S\xc9\xafS@\xcah\x0c\xc9u\xafS@\xfb\xc3*\xe7\xb0\xafS@D\xfe\x8aJ\xbc\xaeS@\xa8qt\x9a\xed\xaeS@\x1d\x9c\x10\xb5\x9f\xafS@9/\x9f\xf1\xab\xaeS@$$\xd63W\xaaS@\x99\xc4#A|\xaaS@4%\x8b@\x9a\xadS@&\xd6\x8a\xfb\xee\xadS@\xb6]\xb4\x84\xbd\xadS@/R,\x81F\xadS@\xa8.*q\x93\xadS@b\x8ej;\xf7\xacS@K9\xcbXr\xaaS@\xad\x00V\xed\xc3\xaaS@\r\x83\xc1\xb6&\xadS@\x16L$\xd1\xd4\xacS@\xb78&\xf9\xa1\xacS@_\xd9\x98)g\xabS@i\x91\xc8\xce\x85\xabS@]\'H\x10\x18\xabS@\xe0j\xef,>\xabS@\x8e\xed1}\xfe\xb2S@F\xfc\xc8Ui\x9eS@\x08\xc0L6\xf0\xabS@\x96Xd\xd9\xe9\xa3S@\x0f7\xa2\xb7\xe7\xabS@\xc3\xbeR@7\x9eS@\xa1\xf8\x0eY\xf5\xabS@*Q\xaf\x01\xf0\xafS@\xf6\xf8\r\xdd\xb9\xabS@\x0f5d0v\x9bS@\x8b\xff\x19\xc7>\xa0S@yUCl\x8d\xa0S@\xb8V2\x98\x1c\xadS@\xba\xdfl\x8c\x0b\x9bS@\x84e\x0c\xd8e\xa0S@OH\x19F\x8a\xb5S@\xd6\xf8\xfc\x0fw\xaaS@\x9f<\x08v\xe6\xa1S@\x8aX\rr\xad\xadS@\xd3\xe6\x88P\xa8\xafS@q\xf6\xb5\xdf(\xb0S@a`^P\xfe\x9cS@$9\xb4y\x8b\xb2S@\xf2\x1dC\x1d\xd1\x9cS@\xa5\xcec\x0f\n\x9dS@\x19\xd2\xce\xd9\x1e\x8fS@\x9e\x01A8@\x8fS@\xa2\xc4\x9f\x08t\x8fS@\r\xc0,\xc8\xfd\x8fS@\x9f\x89\x02\x18L\x92S@\x98p\r\xe0\x18\xb7S@\x839\xe2\x8a\x90\xb6S@\xc3\x1c(\x05\xfd\xb5S@(7q)\x9f\xb4S@\xc8p\x9cz\xe9\xb3S@\xdf\xd5\x92\xcd<\xb3S@\xdd\xd0G\xfb\xde\xb1S@U\xf5\x07\x02{\xb1S@\x80\xd88\xf5\xb8\x9aS@u\x99\xe3\x10\x93\xb1S@Fg|\xd3\xf4\x9aS@\x9d\x7f\x9d\x05\xd2\xafS@\xaai,[\xa8\x9bS@\xae;\x10\xa3o\xafS@\xfd\x02Jt\xfc\xaeS@\x8dz-,\xaa\xaeS@\xdb\x02\xc0\x8d\xf3\xaeS@W\xda\x89\xc6!\xaeS@:\x90}\xdb\x96\x9cS@\x82Yp(\x03\xaeS@f\xa07d\x87\xadS@\xe1x\xe9@D\xaeS@\x1c\xfc\xd3\xb6\xa8\xadS@\xa9#\x9d\xeb\\\xadS@a\x02\x9czL\xadS@\x0f\xc7\x80\xda\xbf\xacS@\xa38\xb6K\\\xacS@#K\xa3\r\'\xacS@\xc8.\xf2E\xe5\x9dS@\xa1\\D\x91\xc9\xabS@\x8foz\xc5\x8c\xabS@\x9b0\x05\x10A\xabS@\xa8n8\xe4 \x9eS@\x18\xa5\x1ek=\xaaS@1\x90i\x8bb\xaaS@\xa1\xb7n(\xd1\xa9S@\x16\xd1\xe4|1\x9eS@F\x82GE\x0e\x9eS@a-\x19\xa5\x1d\xa9S@R\x81\x08\x99o\x9dS@T\x7f\xa1\xa0\x0c\xa8S@\x1c\xa2}^\x9d\xa7S@\x0c\xbcL\x90Q\xa7S@\xd4\x89b\xb9\xf2\xa6S@5Z|f\xc1\xa6S@\xdc\x7f\x0c\x95\xfe\x9eS@\xd0\xbf\xe3&#\x9eS@\xf7s1\xbb\xb0\xa4S@\x0co\xf0R\xe3\x9eS@_\xa3\xfe-t\xa4S@Hi\xf9\xbe\r\xa4S@\xe1\x04\x82\xd4\x82\xa3S@\xe7\xba-\xc8m\x9fS@\xefZo\x8du\xa3S@z&{\xdcA\xa3S@\xae\xe7ks\x9b\xa2S@\xda\x7fL_\xae\xa2S@\x17w\xd2\x97O\xa2S@)IO\xc6\xf0\xa1S@\xf1X\x1e\xba.\x9fS@\x92\xfc\xbe\xa4\xb1\x9fS@M\xb21\xf4\x87\xa2S@Q\x90\x8b\xdd\xcf\xa1S@\xbeM<\xea\x91\xa1S@\xb7\x8d!.\xc8\xa1S@\xe9](x\xd5\x9eS@o\xc0z\xees\x9fS@o\x01\xdc\x83;\xa2S@E\x8bq\xbe\x18\xa2S@\xa9\xa9HBr\xa1S@y/E>\xc2\xa1S@\xe4=^<\xb2\xa1S@\xccW?\xf0u\xa1S@\xd3\xd7h\xb9K\xa1S@\xc3\xfev\xe2(\xa1S@\x1d\xa4?lz\xa0S@\xfd\x07\x11\x1a\xd3\xa0S@\xbe\xd6 \xda \xa0S@\xcb"\xbe\x14\xf7\xa0S@{-:\x98%\xa0S@\x17\x01;G_\x9fS@A\xd5\xe2_\xd7\x9fS@\x0b1\x8d\xd7\r\xa1S@\xafsw\xe4O\x9fS@\'Y\x7f3:\xa2S@uo;\xa3\xb2\xa1S@?\xb2U.k\xa2S@\xa6\xa0\x9f\x06\xcf\x9eS@Ic3\xdd\x9a\xb2S@=\x80\x04\xbe\xb2\xa3S@f\xf7\x92\x08\xff\xa3S@\x80\x1d\x84\x97\x98\xa6S@\x0c\xc9\x86\xa2\x9e\xa5S@\xf7\x94t\xc9\x17\xa6S@\xb5\x17\xe0\xe6w\x9eS@\xac\x0b\xb0\xe3\xdc\xa6S@\xb8\x84\x1b\x8b:\xa7S@ \xf3xGB\xa7S@\xb4\nX\x15l\x9eS@V\x0f\xee\xd7\xca\xa7S@\xab\xa6\xeb\xad\x97\xa8S@\xe2S(\xd8\'\xa9S@B\xbbD\xe6\xed\xa8S@-\xd9lR\x82\x9dS@\x11\x86_\xaeh\xb4S@W\x8c\x9bCV\xacS@\x8ejV\x92\x05\xadS@t\x88\xa3\x17\x04\xadS@\xb9\xebc\xac\xae\xadS@\xd7\xe75m\xf4\xadS@\xaf\x0fl\xc0\xf5\x9cS@;\xb1\x87\xc4\xa4\xaeS@\x19\x1ft)\x94\xafS@\x9a[\x91\xb3\x90\xafS@\x87\x88\x19!~\x9cS@\'\xb6\xad\x17\xa1\xafS@U\xfb\xa4\x9b\x05\x9bS@A\xc8\xe1q\x13\xb1S@+fmg\x92\xb0S@\xce\x84\xa4\xfd\xe2\xb0S@.\xc2!\xb8d\xb2S@\x06\x9bX\x08\xa0\xb2S@\xde\x00+\xf9\xd3\xb2S@Vk\x8eg1\xb3S@\xbac\xa9 L\xb3S@|\xc6x\xa3\xb9\xb3S@-R!+\xa5\xb4S@\xec\xc6\xabd\x18\x92S@\xc4\xcb\xd4h\xc4\xe6S@\'MW\r\xf6\x8fS@'
p22
tp23
btp24
a(g3
(g4
(I0
tp25
g6
tp26
Rp27
(I1
(I929
tp28
g13
I00
S'\x0f\x90\x11\x8e\xaf\x16&@\x1d\xe3\x83\x16.\x88%@\x81\x93\xd9S(Y%@\x81\x93\xd9S(Y%@\xc0\xac\x14\xe8^\xde&@\xb0P\xf5\xf3\xeb\xcb%@K\xdb\xfe>\x7f\x1f%@:N\x1c\xce\xb5\x05%@_\x02\xc8J(\'%@\xec\xd9^PD+%@+\xd4\xd2[-+%@\xad\xc5\xc5\xf9\xb3G%@a\x97\x8b\x14\xfd0%@\x05\x04P\xfd\x19\x85%@\x96\xd7\xa27\x8c;%@\xea\xdf#\xad\xe3q%@\xa0<^\xf3\xdaC\'@\x8f\xa4\xf4l\xcb\xee%@\xdb3{\x93\x94(%@\x9d\xd1@E\xd7\x11%@\xae4\xe4\x97\r!%@\xddAu\x0f\xe5+%@\xf5\x1b\xb1j\x16\x07&@\xc4\xe3\x1b\xeb\x98 %@+v\xef\x9fJ{%@\xb7jq8o\x08&@?L^\x9c\x8f\x13&@\xe6\xcdg0\xd6\xf5%@u^\x1b\x8d\xe0\x94%@b\xdd[\xa6T\x16%@\xbd\xe0\xf5)\xb27&@3+`\x16\xb3\xfb$@\x8b\xbeF\xc2\x16\n%@V\xb6]@\xde\x03%@\xc6\xb3\xf8\x07-\x96%@\xe9\xfdT\xdeQ\x1b\'@P\xd7\xa5\x1b\x7fS&@B:\xba;w\x11\'@W\xdb\xcc4<\xb6&@~K\xff\xa9\xd0\x1d&@SbGR/\xeb%@w\xce\xb58\xde\xb0%@\x1d2\xe8\xd2\xba\xb5&@d$\xef\xf9\x07\x16&@\xf2\xabZ\xae\xad\xf2\xfd\xbf\xee\xab\xf0\xb4FZ&@\xfe\xed\xff\xbb\xfd1&@\xaa\xc5>\xdbFL\x1e\xc0\'\xf6\xa0\xd8\x17O&@\x03\x88\xab1\x17D&@\x1d\x1eiP\xdc1&@~p\x01\x1aq\xb3&@\x87\xa7\x17(\xed[&@\xb0\xec^\xf5\xf84&@\xe2.=\xdc\x9dO&@\xed\xa1\x803w\x82&@\xc1.t\xb2\x1f%\'@7\xf1\x85a\x89\xe4%@cIP+\xad\xf5%@\xf6ou+\x1d\xeb%@j\xa4V\xc4\xa9\xcd%@ZH\xb2\xe9k\xb6&@\xfeO\x13\xce\xf2\xab&@BNKm0\xef&@\xb334\xbe\x91\x07&@\x8c\xc6\xa9K\xfd\xe2&@\xe3\xf1\x93\xe2\x05\xee&@w"\xaa\xd5H\xfe&@\x02\xd2\xa9\xc1t\xb6&@x(&`P\xa7&@_1t\xd6\'\x98&@I:Pp\xdd\xee%@{\xf9\xbb\x99n\xff%@\t\xd0\x14p\xa6\xb7&@\xf8wE\xad\xd3\xf4%@v\xd0\xe9\xd0\x06\xd5%@\xcc\xda\x7f\xeb\xa3I&@\x9f\xb8\xde\xf5]\x13&@\xee\x0f\xdb\xba\x01\xac&@\x06\xd0OG;\xfa%@\x1ctJ1\x0bE&@\x95\xd88\xe33\xd5%@\x00\xf9)\x1av\xb2%@\xf8\x9en\x12\xb2\xf4\'@\xcb\xbc/\xdfc\n&@3?\xaa\x82\xa8\x02&@\xfbz\x8ahr\x0b&@\xe1K\xe1T\xfb\xf3%@\xfd\xb0\x8e\xc8\x11\x0f&@5Q\x91\x1c/\xb0&@\xf4\xca"V\x16\xf4%@\xa3\xe9\x99\xe1\x14\x81&@0\x91/\xb6\xf8\xfb%@\xc66Iv\x91(&@\x05\xfde9\xc5\xf1%@\x90\xa8\xbb\xd8\x90\xfd%@\x8c\x1f5\xfc\xf2\x13&@\x15\xc0\xfa\xd8\x98\x8b&@\x11\x92\'c\x82\xdb%@\xeeM\x80;\r\x12&@0\xc1\x0b\xaaK\x15&@\x9a\xc0D\t\xa4\x17&@\xf0=\x05#:\xd9&@a\xc4\xd2\x93\xd5\'&@I\xe2%\x8e\xc3\xf3&@\x92|\xe5\x91X\xca&@\x02\xd4\xc5\xdc\xf7u%@\x8dA\xa9a\xc7$&@\x9d\x80\xafc\x12\xb6&@\x92\'\xdf\xa5[-%@Q\xac\x01h\x146&@\x02\xd4\xc5\xdc\xf7u%@\xe7\x8cV\xdcv\xbc%@\xd7H\x1f\x10\xa2\x83&@\x04\xa1\xe6\xaa\x92w%@\xc6\x00,\xa6n\xa7&@\xae&V3\xaf\x87%@$]\x1dy"\xb6&@\xd2\x07{Y`\xf3%@\x82xA\xbdYM&@\xadG\x91\xec`\xa2&@\x13\xd5!\x7f8\x11%@\xcb\xdd\xd3`\x8e*&@\x97\x0bh\x86s2&@\x9e\x94mL\x12\xaa&@\xa0\xf4Z\xd7\xe1\xb6&@a\xa0\xa3\xe0\xc8$%@\x86\xcf!\xfc\xcc[&@\xde\xd6\x960Q\xa9&@hn\t\t\r\xb2&@2\xa5\x03\xee%\x88&@\xf0\x0f\xf0\xad\xbb\x06&@\xcd\xea\xc6\xb8\xbeV%@G\x194\xc6[\x11&@\xdc\x15\xcf\xccSP\'@\x07\xd7\x98\xe33\xf6(@\x8b\xbf>\x03\xf3\x87%@\xee\x90\xab\xa9\xb2\xbe&@\x08\xba(\xb2X\xf1%@\xc4>9\xe5\x00\xb1%@k\x8d@\xa0\n\xa5&@\x92\xc6|\xdbX\xdb&@s&\xdd\xb4\x8c\x19&@\x86\x99\x1bM\xc7\xb7&@\xf6\x8f.\xbaI\xd2&@\x88\xbbG\x14\xd3\x1d&@%\xc2\x87\xa0\x92\xb9%@\xeb\x8e\xe4\xb2\xd3I&@\xeb\xbcUQ\xcbw&@\xdfW_h\xdf\x1f%@R\xf0vY\xd6\r&@\x00\xf0\x0bb(\x10%@\xeaR"\x0e\x95\x07%@Z.\t\xd9\xb4\xfa%@\xe5\xbf\x15/iN%@\xe5\xbf\x15/iN%@\'7\xca2j\xc9&@\x06\x80\x11L]\x9f%@7\x0c \xac\xb9\xda&@\xe1I\xce\x8b\x1b^&@\x96\xa3\x900\x84f&@\ruv\x8b\xb5\xe1&@\xc2\x91\xb5\xb0H\xfe&@\x98d\xeeqY\xf0&@\xddP\x85<M\x17&@\xad\\\x9c\xec\x81S&@4\x02\xcf6\xd7R&@]\xbc\xa5W\x97v&@\x16v\xb3\xed>\xe5&@:Iwf5\xec&@\xb1k\x901\x9b\xf9$@\x86e$+\xef5\'@5B=\xb3s+&@\xe9\xaeoe\xbe\xec%@\xec\xa3\xf4\x8e\xf6<&@\x00\xf0\x0bb(\x10%@\x0c\x9a}\x00,p&@Y\xf3\x86>\x06|&@\xcf\xd3\xc0\xed\xa0#&@\xa8\xf1^JV\x0e\'@\xd7$]\xd0k \'@\xb5\x92\xc4U?\x1c\'@\x80\xb5\xde2Q\xfe&@w8\xa0\xd5\x7f(&@\xd3\x18\xc0\xd9\xcc\xe0%@n\x1dK\xfe\xd3\x93%@\xd7\x00HC\xf1%%@\xdfv\xa4\xd91\x82%@\xfcqc\x99\x816&@d\xad\x9b\n\x0f\xe4%@\xe6\xcdg0\xd6\xf5%@\xf1\xff)\xe7\xda\x1a\'@\x9b\x154\x9f\x8f8&@g\x83\x97=\x96\x1b%@\xce\xb2\xfd^\xa3F\'@&\xac\x9d\x99z\xeb%@72bX\xa6\xd7%@\xe7\xffS\xf85?\'@\x93B\xdd~,\x04%@\x00\x1fW\xec\xd3>&@\xe3\x06\xb7\xcb|F&@ei\x8f{\n0%@\xa6\xeeaR\x8d@&@?\xb4p\x8c{\x00%@\x10N\xc7`n\xdc\x1b\xc0\x18\xba\xefS4\xe2%@\x81\xf3\xea@\xeb\xfd%@N\xf4z\xc5\xd1\x13&@\x00\xeb\x00V\x8b\xf2%@*mG\xc4\xba\xed%@\x8fS_\xcb\xec\xfb%@9\xc1Hgk\xf8%@\x9e\x1fa\xdb\xb2\x16\'@\xab$\x02\x07\xdd\xf2%@99\xb3\xb7\x85\xee%@(\xc1\x10\x84\xab\xf8%@I\xfb\xe6]\x1f\xee\'@\xda\x14L\xd5\xf2\xf4%@\xa8\xd8i\xa1\xceE%@Yb\xf3J\x95\xf9%@;x\xa3a\x81\xbb%@$\xe82)\xb3\x04&@fN8pD\x12&@j\xe8h\xe4\xe0\xd5%@A\x16\xa9w\x7f=&@K\xf7/\xfd\xd7\x03&@\x1f\xacm\xc9\x04\xd6%@[@a\xcfr\t&@\x94\x95\xf4V6\xf6%@\x8d2\xfcz\xaa\x08&@\x0e\xb6\xb5op\x19&@h_\x0f0Y\xf1\'@\xe6\xb7n\x1dp\x12&@\xc7+:zE\xe1%@X%\xe2\\\xf1-&@\x9f\xc2:.\xba\x90&@i\x87\x05\x9bs\x88\'@\x8b\xbf>\x03\xf3\x87%@\\\xf44\xcf\xd5\x9c\'@\x1a6\xf1C\xb3d%@\xfe9Z<$1&@\xcf,\xa5U\xa9O\'@\\\xf44\xcf\xd5\x9c\'@\xac\xb1 -\x8c$\'@8G\xeb\xc8N\x06&@?P\xfa\x89\x84\x14&@\xa3\xb8\x93\xed\xe0\xf2%@\xb01\x0b%\xd9\x1b\x06\xc0\x8bL/b\x0b=&@\x10\xff\xbe\x13j\xf0%@\xb2\x87\xb4\xf7\xe4\x04&@\xb5\xe1\xe1\x02H\xb1%@/\xc5*o\x10\xfe%@\xeb\xf9\x8c\xfeF5&@\xd7\xde\xf9H\xa5\xf0%@a\xea\x9d\xf5d)&@53\xe6\xf7\xcc\xfa%@V\x8f\xb1\xc8\xb9\x11&@\xedKw;\x98\xf1%@\x18\xba\xefS4\xe2%@?P\xfa\x89\x84\x14&@\xfa\xf3\x89K\x82e%@\xd1f@Wb\xf2%@\x1f\xe8\x93|\xd2%(@\x9a\xf6\xec\x16\xa1\xcd%@qv\xad{\xde\xec%@\x03\x16S\xc5\x93\x03&@\xa8ccB\xaf\xba%@\x0f\xdd?\n\xe3\xd5%@\x14Pg\x98\xfe\x88%@\xba\xdfJc\xdf\x19&@k\xf0c\xb6D\x07&@\xb7\x18\x0c\xc7\x89\xf5%@\xac\xc7\x06\xaa\xbc\x0f&@2a]\x07\xa9\xee\'@y<\xcef$)&@)\x84\x98\x0e\xe0\x0f&@\xa5\xe5\x8f\x07@\\%@V\xcbN\xbb%\t&@"rX\xc9\xa3"\'@T?&\xf3\xd1\x05&@\xbcM\x8aa\x08b%@\xb0\x97i\xbdY\x0e&@z\xdbS\x95\xad\xd9&@4\xec4[\xbcH&@\xf2xj\xfd"\x1b&@\xea\x1a\x9d;\xbcn&@g\xbd=\x82\x91\x07&@\x0b\xf6\x08\x80R:&@^ \xa5\xf2Zp\x1c@\xff\x83\xe2%\xbc>&@\xee(\xba\xa8\xc9\x95%@?/!\xac\x08\x1e%@\xc2\x0c\xbe\xde\xba\x18%@\xa9?\xe1oV\xb8&@h\xf9\x93I\xd9\x88%@\x01T\'\xcc\x85\xe5&@\x8e\xd5fm\xcbF%@\xdd\x8cy\x1d\x84T%@P\x1f>P\xe9c%@\xd9\xb05\xfb:z%@O\xe7\xfa\xaeK\x94&@\x98\xbar}\xe3\xee%@\x06\x80\x11L]\x9f%@\xcf\xc1\x15\xf1\xb3\x86%@+d#0\xc0\x0e%@ :H\xdcY$\'@\x11v\x90\xb5h2&@\xad\x12\x14"\xb9\xb5&@\xa2\xf2`q5\n%@\x19\xe7d=\xfa\x11%@4\xa9y\\hL%@\xa0Q\xf7\x1a\x98\xd6%@\xf2\xf4\xdb9\x07\xf8&@hn\t\t\r\xb2&@I\'|\xaeHF&@\xb4\xef\x9a\xca\x05\xed%@s\xfb\x7f\xf7\xa1\xe3%@\xd9W\x9c\xc4\xecj&@\xfa\xec\x1e\xcbjs&@\xf5\x8a\x97g\xaf\xa0&@\xd3x\xee\xbc\xf2\x0c%@MH\x15\x0f \xcc%@\xde\t\xac\xa7_#&@!\\\x9c\x9b\x05p&@\\\x0ff\xc9x\xfc%@\x08\xa4\xc0\xa7\xaa<&@\x0c\xef\x01(\xf55&@\xb4\x96,\xee\x1a\xb3&@\x8e}\xe5;p %@\x84v-\x04\xde+&@$U/\xd97,&@Z\x8a\x94\xbb\x10Q&@\xa6\x15\xd6\xf5P\xeb&@J\x03\x00\xdd;\xf7&@\xebyj\xb3A\x01\'@\xd7+$\x84\x1aW&@\xa2Z\xa1\x1b\x04Q&@\xd9\xab\xcc\xaa#\xa8&@\xc2\x19"`i%%@\xb4\x0c\xcb\xc0\xe8\xb8&@\x82\x05I\xe3\xed\x03%@r\xb0/\xc8~-\'@v\x9d\xc9\x0fU3%@\xbb\xb5o\xb4E\x1f%@5\xc0\x1a\x13~$&@\xb8\n\xe0?\x89^&@\x08\x10\xf8\xde\\S&@T\x05\x1f\xd4\xd0\x7f&@\x8dze{\x17L\x1e\xc0\xe8\xc6k\xf7\xa76\'@-\xde\xf3\x90{2\'@\xb8P*\xad\xc8\x08%@\x9e\x85\xe4\x06\xd3C%@lO\x0b3\x0bt%@3<A\xb7 \xc8%@\xd5\xd8q\xf1>\xf4%@4y\x84h\xe4=%@\x95\x96\x91\xf9\xc8\xe3%@\x11\r\n\x9c\rP%@K\xa6\xcf\x82\xcdN\'@\x04`P\x07\x9f\xb4&@s\xcan\xc1\xf1\t&@z\xc4\xc8$\xa0\xa4&@\x89\xc1\xb5\xda\x1d\xb7&@6\x15-e>\xc6&@\x97\x0bh\x86s2&@\xc1\xfa\xa6Y\xd6\x0f&@\xfbl\xe68qH%@\x80h\x01\xf6d\r&@Rq\x9bF\x9f6&@e\xbc\xcc_2\xf2%@v@D!\x89z&@\xb0M\x11\xf3\xbe\xa3&@\xfb\x8f5\xd5$\x16\'@c\xd2\x7f\xbd\x8d\xfd%@\xacy\xb6\x91\xdf\xb2&@\xb4\xdf\xa2\x1b\xd1.%@B\x08\xf6\x04{\t&@\xf4S\xa2\x9ca\x9d\'@\xcc\xac8\x8a\xfc\xa3&@\xe7\xf6W\x07\x138&@\xd9\xf2\x80\x81\xd4\x1f&@\x83\xba\xa3\xe7bN&@\x84\x8b9\xe2.6&@b\x89\xf1\x1c-p&@S\xc8\xf2\x9a{\x07&@\x88\xdc6[U\x1a&@\xaazV\x84L1&@+E\xd8\xebzH&@5\xdd\x86&\x9b\x19&@\xc8\x9bX\xdcu\x0f&@\xcc\xafF@\xf6R&@\x16F6/V\x0e&@\xfd\xa6d}k5&@f\x8fc\xaeP\xb5&@\xaf\x8e|\xbc\xdd\xf5%@\x82\xe2s\x93?\x12&@\x9b\xc6\xab\xa7\x82=&@\xc9\xde\x13\xad<\xa6&@O\x03\xc4u"\x99&@k\x9c\x10\x85\xa5N&@-j%\x8b"_&@C\xd5\xc5\xc3\xff\x81&@\xceLi)\rV&@^\x8e\xc0\xaf4\x19&@S,\x9d@\xcb5&@\xc4\x83\xc1\xdd\xaf\xf3%@\xd3\x94\x0c\x13\x0b\x0f&@^\x8e\xc0\xaf4\x19&@\xbeb\x17\xc5_\'&@\xc9,r\x8b\x991&@\xbd\xca\x7fT^\xb1&@\x13_\x196O\xa8&@\xbdG\xc8\xf4\x00\x16&@#E\x17\xdf\x93\x03&@\xd83\xcfYj\xb0&@9\xe6\xa3&\x15v&@\xf4\xb7\x127It&@\xea\xb2u,P\xf9%@\xe8\x02Q\xa7=\x89&@\xf9P\xd8\x15\xf1E&@\x8f\xd1\xa8\xbeT}&@\xa2\xf0IX\x83\xb4&@\xa4\x0c\xc8\xdc9\x7f&@\x97\x1c\xb4\xf9\x98\x13&@\xf3\xa5\x07\xa1\x8b\xba&@1\xb7\x0f\x87\xc0\xd9&@Gp\xa1.\xcf\xef%@\x80\xb2vEu\x92&@9\x14>\xcf\xdc\xe6&@\x94\xd9\x0f\xdb4@&@\xd7\xa3\xf6\\\xad\xf4%@vB\xa3U\x07\xd5%@\xafv"\xd8U\xe9%@\xb9I\xae\x86\x91\xfd%@\xacH\x11k\xe0\xe6%@\xf6\xc0U\x0e\xb4\xb4&@\x98\xd2p\xa8B\xf1%@\x85\xd8\x1e\x1e\x9a\x05&@\xc8\xa0\xf3\x1d\xc0\xe2%@\x07\xde\xa6!\xd4\xeb%@\x1d?s\x0b\xf2\xdb&@\x12\n\x03\x85\xa5\xb7%@?\xc9\x9d\xe7z\xe6%@\xda\xa5KK\x19\x05&@#\x81d\xfc"\x07&@\x1f\xb0\xb0\xa2\x06\xe6&@\x98\x13\x01\xe7\xe3\xe1%@\xf9\xafo\t`\xf9%@\xafD[+v\xd2%@jL\x14\xf9\x1d\x0b\'@\xacH\x11k\xe0\xe6%@M\x81Z:$"\'@\xde\xedR\x020\x9d%@\xf3\x14\x1d\x9f\'5\'@w\x111\x85\xb8\xb9%@\xad\xca\xfa\xd8)C\'@8\xe0@\x9e%@\'@l\x0e?\xeb"M\'@\x8e\x88Z\xd5\xfb<&@\xc4\xda\x7f\xa1\x1fI\'@\xe4n\xa5*\x01\xad%@22\x9a{\x013&@\xb1k\x901\x9b\xf9$@\x01\x0e\x89p\x18\x96%@\xd0A\xfe\xb5F\xc7%@\x9b\x16\xee-\xaf\x89%@\xa4\xd8\xccR\x0cr%@\\\xd8\x8e\xae`\xe4%@@z\x84\x0b\xf4\xf5&@2e\xa0\xdc\x11\x94%@<s\x95f\xb4\x8a%@M\x85\xc6*\xa1\xd8%@\x99\xb9\xb0\xc8\\V%@\x0b\xb8\xa0k-\xf1\'@\xf0d\xfdJrC%@\xbf&\x94\xe3\x82m%@\'\xa0\xb6\xc3\xcb\x0c%@\xeb \xed\x80\xf2\x16%@\xde\r\xa6\x19\x0e\x03%@\xbf)\xd7\x08\x82.%@yS=\xf3,f%@\n\xb7\xd2x\x96>%@G\x18Q*\xae\x0c%@A\xd5\x8f\x1b\x9dB%@\x88RF;`#%@\xf7\xb8\xdeqY,%@\x0b~\xb2\x80#N%@\xc8y\x03\xc5M\x14%@\xeb|\x0f\xa0\xd5K%@\x11\xc6f3\xd8t%@\x89\x8b,"O&%@\x13\xf1\\p\x02\xb8%@\xd9\x92\xb9k\xf05&@+\xc9\xf8\x96w\xf0\'@\xef\xdcI\xea& \'@%\xba\xcd\xb5\xc7\xc4%@\xff\xcd\xa2\x1fQ\x00%@\\%W\x1f\t\xc9%@"\xbc\xfdH\x88\x14&@\xb1\xe3db\x17\xb1%@\x05\x0c}\x84\xb5\xde&@\xcf\xb3]\xbc\x84\xc3&@\xbe9\x9b\xb5\xf5P&@\xc0\x11i\x14\x12\xf8\'@\x01\x8d\x86}\xda&&@\x14\xee_\xe8:\x15&@z7\x1aW>>\'@!;B\xffQ\x85%@\xba\x9a\x828\x10\x1b&@:~\x05\xe2(\x14&@mm%An#&@)\xa3j\x0f\xc6\x98&@\xcbf~\xa2\xec\x84&@.\x9b\x01A\xb6\x17&@\x0e\xd4\xba\x83J\x07(@m+\x0eKfB&@\xf9\x1b1\x85M\xf8\x1b\xc0.\xb0\xf7\x01l\x84&@\x11\xc6f3\xd8t%@Y\xcdq\x8b\xfb%(@\x082\x9a\x07\x8e\x10&@vA\xcd\xa8\xffx%@\xb6\x8d\x0e\xee\xc3\xf0\'@\xea\xe1\xa6\x9f\xac\xee\'@b\x94d\x9a\x1d\xe9&@\x8d\x129\xfe\x8cP\'@\x13\'\xd0\x9b\x17\xd6\'@\x02\xf0C\xb0\xadH&@\xca\xcb\xef\xbc\x0e\x11%@Tnj\xf7\x80<%@\xff\xf4\xc4\xa6p^%@\xed(\x8f00f%@4d#\x926\x10%@\xcd\xfe\x12G\xae\x0c%@ \xad\rH\x9a\x10%@\x8aH^\x1al#%@\xd0\xab\x99\x99\x85\x14%@\xd5:\xc3Q\xdb\x1a%@\xfb\xd7\xf8\xe8),%@8^\xbe9Y,%@\x81\xe5C?\xf53%@\x9a\xbb\x18\xa8(\x86%@\xd9q\x95\xa0\xe2P%@\xcc\x14B\xa0\xfa0%@zE\xe3\xd4(\'%@\xa0\xd4\xfb\x02\x80\xc2%@\xe0gr\xa0P\xcb%@\xad\xac\x84\xbf\xbb\n%@\xc2\xc9\xca\xc7o7%@\x9e\xd5\xcb\xc3\xca0%@"\x95\xc7\x1doq%@\x0eT\x0f6g\xf0%@\x1e%\x93\x7fcj%@>Y\xfe\x1a\x1e\xad%@\xba\xaek\x05\x02\x8b%@g\xf7qx\xc8\xdf%@k\xdbz\'#\x9b%@@\x04H\x8f\x86\xe8%@\xe4\x8f\xdcK\xee\x93%@\xa6\xb1\xf6\xa8\x8a\xe2%@\x17D-\x96\x81\xd7%@\xa7\x9amq&0\'@\xf795I\xd2\xe7%@\x93\xd5\x82\x1f\x11\x04&@^x%\x12\xd0\xb5%@\x8c!\xe0J\xb7\t\'@\x89Y\xb1\x18y\x15&@x\x16\xab\x9e\xfd:\'@\xb2d\xb9Q\xdd\xe5%@\xd4\xb5x\xe2O\xf8%@\x16\xf3\xe3p\x16\xf1%@\x03\x7f\x88\xc6\xc3\xde%@/c\xe50\x99\xfe%@\x7fk\x1c)\x10\xe5%@vB\xa3U\x07\xd5%@2.\x89d\xef\xa1%@\xdf\x1d\x92\x1c\x15\x00\'@~\x0b7\xb1\x9a\xf0%@8\x9f\xf5\xe0\xbb\x01&@\xcci0\x00\x88\xfa%@\x9bX\x86e1\xf2%@\xd3\x9a\x96Q\'\x13&@\xc7BM\x02f\x19&@\xf3/%+\xab\xf3%@J%\x07\xda\xbb\xf2%@\x1c\x7f]~\xe5$&@\x1e\xd6a\xf8\nX&@\xbb\x1b^d\xf4K&@\xccJy\xd7\xf7"&@@"\x91\x1elM&@\xdd>\xbak\xd5\xc9&@D\xb8y\xd7\xb4H&@D\xb8y\xd7\xb4H&@=9\xf8\x8f\xc3?\'@\xb0Tc\x9e.\x16&@@\xd6+\xbe\x0b8&@\xa2C\x13\xca+\x89&@\xa6\x8b\xafKH\xbd&@7P\x92\xc1{\x90&@\xf0=a\xd1:>&@*kZk \xa5&@\x10;\xdc\x1e\xe0F&@c(\x86\x0b5\xd8&@\xf7Og\x91\x16\xb6&@e\r\x9f]@\xe4&@<\xcdr\xae\x90\xb8&@<\xcdr\xae\x90\xb8&@F)\x8b\x91k7&@]:\xa1>\xf2\xae&@X)\x19"L\xa5&@e\r\x9f]@\xe4&@\xa1\xaf\x11\x19\xba\xc4&@\xe2\xd2zl\xc2*&@\xa1\rs\xf0\xcd\xad&@\xb3:\x8a\xed"/&@\xa8\xc3\xa5\x19\xb0 &@F\xaf\x04\x9c\xc3\xa1&@\xdc\xbeL \xd1\x84&@\x883\x03y9\xaa&@j~\xc7K\xe7\xb3&@\x8b\xedX\x8d\x08\x80&@\x94\x16\t\xecY\xd9&@]\x05)l\xff\x90&@1[=!\xdf\xca&@\xb0\xa1\\\x1c\x91\x15&@\x8d\xe3\x80C"F&@\xb3\xe6\xa8\x1er#&@m\x8a\x8d\x19\x14\xf5%@{\x8c\xad\x87\xa0\xcf&@\xbe{&Y\xf9b&@\xdf"\x827\xee\x03&@\xb8\x85\xa7\xa6%\x1e\'@\x02ss\xb4g\xf5%@q\xc5J\xc2\xba!&@]:\xa1>\xf2\xae&@\x88\xc3\xd3\xe7\nM&@\xad\xad\xd1\x12&\xf5&@\xc3\xb6\xd1\xa8b\xa4&@\xa0\xe9\x04\xaes\x0e&@\xb4!#\x0fo\x01\x19@ \x96\x1c\xbe\x89\xfc%@\xa6.\xa6\xd1YU&@C\xdf\xe2*+I&@\xe6\x9f\xf96\xaf4&@l\x13\x8e\xdf\xb5z&@HU\x16\xde85&@4\xf7\x07\x97\x81^&@DT\x02\x8e\x13V&@4\xc7\xc4\x9bHQ&@3\xb3av\x99*&@\xaf 8J\xc1\x93&@1\xf1\x19\x10?\x13&@kG;\xadv\'&@\xee\xe0>\x15\xb1\x9a\x05@\xcdx\x96\x98IU&@\xcf\xf0\xb4\xc0\xea2&@s\xa7J\x9a\x7f\xce\'@\x84#O|\xc7\xcb\'@\xc7l\xc4\xf4\x84\xd7\'@\x17{\xb5\x9d\x81\x94&@:X\xd0\x14"\x0e&@n\xf3\xbe\x0e\xc2\xca\x11\xc0\xcd\x8e\xce\xeb\xd86\'@s\xba\xa9\xd4CE\'@\xd3\xf3\xfe\x83\x86?\'@\xddC\xc5\xf5\x1c1\'@\xfa\'o\xa3\xb4\x04\'@\x7f\x93\xc1\x93\xe76\'@\x14\xebO)\x80\x1b\'@Z\x13\xc0\xb08\xd6&@\xc1\xef\xa6>\xd9\xde&@\xdb\x04\x9f\x9d\xc8\xce&@\xe9Z\x14\xa4\xea\xe8&@(\x8f\x9a\x05W\xd0&@\x07k\x83\x1f\x0c\xaf&@>\x8c5h\x90\xe1\'@$qvX\xdd\xa4&@\'\n\n\x1e\xa9\x8d&@\x96\xcb\x8a\x97h\xca&@\x96\xc8m7\x10\x8f&@\xc7mE\xbf\xfa\xd5&@T\xbe\xdby\x13\xb6&@\x19m\xbc\xbf\n\x7f&@\xafI\x8a\xe78\xb0&@Xa\xb9Vf"&@|\x8f\xfe\xaa\xeb-&@\x8a\x97\x89\xc2\r\xe0&@4w1\xf5z\xa7&@\xaa\x809~P\x1f&@l\xfdkP\xb3\xcb&@\x9d\xb3Q\x06r\x97&@\xed\x1f9a\x19<&@\xa7\x0c\xb9\x89d\xa4&@A\xeb\x1bF\x99\xbb&@=1IrF=&@\xcb\x88n\x0cf*&@\xe0\xc8\xe4\x98\x1f0&@\x08\x05\xd6\xc9$\x8a&@$\x9cp\'\xea\x15&@ 3W2\x01M&@\x8e\xf5~h\xc0R&@&\x8b\xfe\xd5\x80X&@\xd9\xa8\x1di}E&@E\xd3\t\xd9\xb5G&@\xcf\xb9\x87\x8a\xa8_&@\xf6%\x83\xdb\xf6J&@\xd1\xc4\xb3\x82\xffP&@\xbe\x9do\xe0\xecs&@o\x12UD [&@\xaa\xb7v\x16\x1dS&@\t\xac\t]\xdf\x04&@\xae\xa6\xa1\xc1\xb8\x14&@\x0c\x92\xa3\xae\xa3\xf2%@\xb0\xf8Rp}\x11&@g\xd1\xf0u\xa2\x12&@10b\xe6\x99\xfc%@O\x98\xb7\x13y\xfc%@\x8a\xc4\xd0NO\xec%@\xb1M/i<\x02&@\xf0\xe29\xb4\x92\xf3%@C\xa5&z\xbb&&@\x04z\xd5""\x06&@\xea\xbbX\x83\xa8%%@\x83\xce\xa3\x9a\x0cM%@\xce\xee\xfb\x85\xba6%@\xa6M\xd6\xae\x808%@5A\xa1:\xaf,%@\x1c\t\x83C\xa1t%@\x14\x95\x8d\xac\xa1U%@\xfe\x9e\xccR\xd2\x86%@T|\xb4\xddZ\x19%@9L\xa0\xb8\xfcA%@mh{\xf1\n\xc9%@\x1f\xdf\xea\xae\r\x1a%@\xc1\xd3\xeei\xfd\x0c%@\xe6\x97\x931\xb8\x1e%@L\xa4\xcf\xef\x04\xd4%@\x00=4G\xc7\xcd%@*\xc8\xd8\x13\xa5<%@\xf3^\x0f\x9b\xe5\x11%@\xc3\xc3\xd23\\\xb0%@\x9d\xb3f\x87Q\x8b%@2f\x1e9\x84u%@u\xf7\xe5[\xceY%@#\x81\xad\xb8\xa8q%@z\xa7\x8d\\t\xef%@1\x84\xf0\x06\x16l%@\xd9\xb0\xde\xebR\xc3%@\x0bN\xf7k\xe2C&@\xfa\xa2\xa8\x06\xbd\xae%@\xca\xb1\xb2\xe4N\xde%@[>\xc8\xb1\xc8\xf2%@\xc2\x12\xc8m\xbe\x8b%@\\\xc2\x9b\x80\xce\xdf%@\xff\x1f|\xfcB\xe7%@\xbe\x7f*\xf3\x18\x9f%@\xf7\\\xe6\x96!\xf3%@\xcb\x0b\x9d\xc6\xeb\x94%@@\x84\xc6J\xba\xc8%@\xab^\x7f$\xf7\xfc%@\x87\xb5\xd6\xff@\xd7%@\x99j;\x96\xba\xa6%@\x82?\x05\xfd\x80\x99%@+Uu\xf2\x7f\xef%@1m\xf8=\xd9\x0f&@\xc6\xf7\x8b\xf8\xd3\xe6%@\xa9#u\x15u\x0e&@mh{\xf1\n\xc9%@Z\'\xe2\xcf\xdf\xe8&@\x11\xf2\xef\x849\x0e&@\xaf6\xa5\x8e\x18\x81&@\x97,\xff4C\xf2%@\xe6*\xb87\xdc\xdb&@\xf1\xcc\x059\xef\xe7%@\xdf\xc52\xa1\x13\xdc%@}\x16\x87\x8e\xd6\xa6%@\xa4\xdd\x07\x9a\x8d\x01\'@\x92\xb6p<\xea\xb8&@\xe3\xbag\xb8\x08\xc3&@\x8e/\xb3\x9d\x7f\xac%@\xdea\xf9\x17\xabS\'@\xd2\xc5\x1d\xe7\x0bO&@\x0c\x8f[\x84F:%@\xa2\xc2\xf7k\x17\x13&@/\xd9\x04\x9a\xb5K&@Z\xdeL\xf5<\xcb%@"bL\xec6\xdc%@\xdf\xc52\xa1\x13\xdc%@\xc69\xdf0\xf3\x0f\'@6\xa3J\xa8*\xc0%@(\xa1u\xde\xa3\x96&@(\xa1u\xde\xa3\x96&@1\xec\xdd\xedo\x04(@\xa5yQ\xb0\x8e\x04(@\xa5yQ\xb0\x8e\x04(@\t\xeb\x05w\xdb\xec\'@\xf0~w\xb60\xd7\'@\xaaY\x14\x83\xe2E%@f\xa7\xc0d\\M%@\xff\xba+\xd5\xd62%@\xb9\x11=vO>%@\xc3\xc1\xa7T\xbe%%@\xbb\xf5\xdf\xe6\xe3\x17%@\x8c\x9a\x7f\xd1\xea\x1f%@*\xc8\xd8\x13\xa5<%@<\x9a)\xd85A\'@J\x1d\x14\x8c<\x89%@<\x9a)\xd85A\'@\x06g\xf4\xfe\x12Z%@\xf6\x97~\x80\xc5*\'@?\xe0\xb5\x92N\x8a%@F\'\x0b\xfe\xdc_%@\x0e\x8e\x03l\x98\x83%@\x95P\x868\xec\xc6%@>\xdc\xcff\xa7\x85%@\xb2\xe1\xc2\xea\xaa\xd7&@\x8c\xaeF\xd9\xd9\xba%@\xa1\xf8\xa5}\xdf\x85%@\x9a\xacs\x9f\x93\n&@\xb7\xc1{,\x15\xe9%@df\xfc\x88\xbd\x03&@\x07~\x03QK\x10&@\xc2\x90#\x8d;\xd2%@\x114\rh\x8c\x00&@%\xf5\x85\x1d\x17\xe6%@r}\x99\x818\x1b\'@\x01\x11;\x0c\xd4\xf0%@\x0e\xe5\xe1\x9f\xc8\xe2%@\xe8\x10\'R\xfc\xf0%@\xadv\xb5\xe9\xc6\xf6&@/\xe1d-\xa3\xc3%@\xf2\xf5u\xbd\x1c\xf3%@\xc5W\xc7\xa6\xbf\xe8%@\x18\xf3W\x0b\x86\xd7&@\xc06\xa0\x8f\xe8\xad&@y\xd7\xcb\xb3\x95\xf3%@.%\xd8\xe6\x89;&@\x05\x95\xd9\x14\xf8\xfa%@u\x1a\xde\x9a/\x02&@H\xa5\xfc:N\x10&@:\x8a\xf9o#\x04&@\x9c\xc1\xe9\x9a\xdb*&@\xbe\x9f\x87\xb9\xc8\xce&@\x96\x9aiW\xdd7&@\x0f\xde\xdc\xf0\xbaL&@V\xc95J}\x8e&@\x05!\x84\xf8\xca>&@\x98\xc7\x1a\xcb%D&@\xec\xea\xc5\xec\xd4\x16&@\xf9\x18\xab\x97\xbe\xce&@\x89\xb5])\x02i&@D9hPQ`&@*B\xb0\xe9u\x0e&@\x8f\xb0A\x0b\x97/&@\xdf\xc5\xc3A\xed&&@\xe9\xf2\x1e\xdf\x9d\x15&@\xc8\x85\xd5l\xf8i&@\xae\xbd\x89\xed\xa3\xb4&@\xfa5\xa5\xdb\x1b\xa1&@\x0cz\x97\xa0\x10.&@\xb9\x86Rr\xf6\x05&@\xb9\xb1\xd4\x9aIA&@\xd4Ll\xca\xd5\x1b&@\xc5\xbc\xf1\xca\x06}&@Z\x9d\xafO\xcb\xb7&@\xfa5\xa5\xdb\x1b\xa1&@\xfd[\x8dR\xa18&@\x9b\xce\xaa\x1a\xd4z&@\xf2KRc\xb2\xa4&@1C\x0e\x10\x1c\x8e&@v\xc3\x83\r\xfb\xa9&@1C\x0e\x10\x1c\x8e&@T\x0b}\xae\xa8:&@1C\x0e\x10\x1c\x8e&@\xe9\xfa\xd3\xb7\x0b\xb8&@ \xf1\x97^\x1f\xcb&@b\xaaU\xcahJ&@\xa1C\x18x\x13-&@\xf0\x00\x87\xe6%2&@\x14y\xee\xec\x06m&@\x85\x86\xc1\xbd/N&@\xdb\xc0-\x992\x85&@\x0f\x90\xdcg\x85\xf4%@\x86<<w\x0eH&@\xe3\xf0{\xa1TG&@:\x1d>*sz%@\x84\\\x89*p\x8f&@\x1d\xb1\xfe+\xa5\x7f&@\xd9\xb0\xc1\xdb\x04U&@\xf09\xd4m\xa8\'&@\x84\x1b\xaf<]E&@L\x95\xcd\xf6\xf3"&@v\x96 \xcb/L&@\xd4T\xca\x91\xd1F&@v*\x91 \xfd/&@\xff\xebqt\xb0\xa1&@\x87\xf7P\xdc\x11.&@\xd7\xc1\xa4\xfa\xc0&&@Gn{\x16\xbd\x0f&@\xdd6\xdeaO\xae%@<\xf7?\xa4BW&@\x07\xc5\x0c\x81\xec\x18%@\x96\xb7\x19\x83\x97\xa2%@\xbbR\xb1\xd0\xc3\xe5%@\xf3:\xa5\x8f\xabb%@^GDz\xa2\xc5%@\xcb\xdf\x19W#\xe0%@\xf26\xb8\x0b\x9e\x0b\'@S\xe8H@d\xac%@<^~\xb7V8&@\xc1\xb8\xa1\x16d\xf8%@\xf0\r\xcd&6\x1b\'@^G\x7f\xd6\x1c\xea%@68\x19\x92\x17\xfc&@\xcc\xe6\x1e\x83c$&@|\xf5\xef\xfc\xa9\x89%@\t\xe9J\xb9\x8a\xc2%@j\xd2\xc4p\xd5\xca%@6\xa3J\xa8*\xc0%@>\xbb\xe3\xc8R\xc5%@\xd4d\x99\xb7%\xc5%@\x9d\t\xc8&\xd4\xcf%@\xf4\xcb^\xf8\x14O%@g\xae\x95>\x8c\x80%@\x14\xb26U\x98\xe6\'@\x89\x1e\xb9\x11\x03!\x15\xc0s\xa7J\x9a\x7f\xce\'@'
p29
tp30
bg3
(g4
(I0
tp31
g6
tp32
Rp33
(I1
(I929
tp34
g13
I00
S'\x07\x80Y\xbc~\xadS@z\xd1)=\x08\xb0S@q\xda\xb7\x86\xfb\xafS@q\xda\xb7\x86\xfb\xafS@;\x842f-\x9dS@_\xea\xa4w9\xafS@\xe7W\xa8{\xa2\xb2S@O\xe7\x16\xe6\xc2\xb2S@R\xe4\xc8\xd8\xc6\xb3S@z\x06\x16\xb9\xe8\xb3S@\xf0\xf1\xc7\'\x0e\xb4S@\xa5\xf2k\xa9p\xb4S@\xad\'\xb9GY\xb4S@\xadW?_\xda\xadS@M\x1en\r\xbb\xb4S@\x1a\x04d\x06"\xb5S@\x0eh\xb5\xa6T\x9bS@>\xda\x159\xf6\xa8S@\x0e\x9fs8[\xb5S@`=\xbb\xb3C\xb5S@\x00\x17\xb2\xa6\xe1\xb5S@\xf6,\x8d(\xd3\xb5S@\xbb,\xa0\x9a1\xacS@9\xa8\xa2\xce\x9c\xb6S@*c.\xd1\'\xacS@\x97\x13c\x88c\xa6S@\x19\x80\xa1\xbd\x01\xaeS@\xdbD\x1b\x8d\xc0\xadS@C\xf9\xcc\x19\'\xadS@\x1a\xf3\x1a\xb4\x95\xb8S@t9\xab\xdfZ\x9fS@I\xbc5P\xc1\xb8S@B\x01\xc3\xfc\xdf\xb8S@\xad\x06{\x8c*\xb9S@\xa4\xd1\x7f<\xeb\xacS@\xc30\xd2\x90\xec\x9bS@\x0eT\x8e\xfae\xa0S@n\xba\xd48\x16\x9cS@\xc3\xe8n\xaa\xa6\xa2S@D\xcce\x07\xf9\xa1S@O \x8b\xa3Z\xacS@\xc1\xf0\x19n\x93\xabS@\xd5\xb42\xc3\xf6\xa1S@\x1f\x94\xf9\x04\x8b\xa2S@\xf5\x7f\x9b\xa7F\'T@S\xd4{\x1cB\xa3S@\x01d\xe6v\xeb\xa0S@\x17\'\xf0\xf2\x04\xdfS@\x81\x0e\xcf\xde\x81\xa3S@\xa8h\t%\xe0\xa0S@)\x12\xe6\xa2\\\xa3S@\xcfG.\x07\x8e\xa1S@l"\xd7!\xb6\xa3S@\xdb\xe9\xdbL\xb3\xa0S@\xdf|\\\x80\xc1\xa3S@\x7fc\xbep&\xa1S@X!\xc8B\xd0\x97S@\xa0`\xf5% \xabS@V7\x1e\x83+\xabS@R\x05T\x8b\xef\xaaS@D\xe1\xa1W\xa4\xaaS@U\x1d\xa1\xee\n\xa1S@\x02\x18\xd9Y\xcf\xa0S@\xaf%O\xd3\x82\x9dS@\x04a!K\xbb\xaaS@\xd2}\x05\x8b\x8e\x9dS@\xb6\xbf\xe5T\x99\x9dS@\xe8a\x05\x18\xaf\x9dS@\x92j\x01\x12\xc0\xa0S@\x0e\x10\x06\x97\x93\xa0S@\xec@#~\x8c\xa0S@1\xd6:Ta\xaaS@\xb1#\xb3tR\xaaS@\xe8\x83#%\x84\xa0S@\xa0<E\xf0;\xaaS@2e\xb0>\xf8\xa9S@\xca\xc2\xb6\xd9\xbf\x9fS@\x18\xb7\x0e\x8cN\xa5S@\xf3Sj\x0e_\xa0S@\xc9\xf4\xd7U\xfc\xa9S@\xff\x16:\xfc\x83\x9fS@`\xc5f\xf1\x87\xa9S@\xd0y\xfe\xb0V\xa9S@\xbf\xd3\x03\xb2\x89\x8fS@\x89\xd9i\x8b\xd1\xa5S@zD@\xa3\x18\xa6S@\xc616d+\xa6S@\xc9\xea5\\L\xa9S@\x18c\xd7dy\xa9S@\xf1\xe6\xaa\t\xa0\x9fS@\xb4\x15^~\x01\xa9S@\x7f\x0f\x0e\x18<\x9fS@\xa4\x8b\x05\x92\xb9\xa6S@/*\xd9\xfe\x0b\xa7S@r\xcb\x8d\x87\xe3\xa8S@q\'\xe1\x9a\xe3\xa8S@\xe9\xe9\x14!\xfa\xa8S@\x94\xa9\x12z\x07\x9fS@\x05IZ\xfa\x81\xa8S@j\xd6.I\x8b\xa7S@\xe3\xdf\x8a_s\xa8S@S\xf2\xe8\x91\xb7\x9dS@n\x0b\x9e\xed\x1a\x9fS@\xc1& \x80\xf3\x9dS@\x96\x89`\xd14\x9fS@R\xbd\n8"\xa0S@j\x88P\x99\xb0\xabS@y\x12!\xee\xe3\x9fS@\xd2\xa3\xc21\n\xa1S@N\xb5\x0c\xc5\x03\xb4S@\xd5|\x03"\x81\xa0S@j\x88P\x99\xb0\xabS@\x93:19T\xb0S@\x9e\x7f\x07k&\xa1S@\x9d\xdf\xab\xfb\n\xb5S@\xe7*\xa1W\x91\xa0S@5\xf1T\x98\xc7\xabS@\xe2\x88\x87q\x83\xa0S@\xaehl\xff\xf1\xb4S@\xda\xc4\x85\xca\xd1\x9fS@\x05\xc6\xe2x\xa3\xa1S@\x06:\x06\xee\xa8\xb8S@\xefLi.K\x9fS@V\x89!t\xf1\xa0S@kn2\xb4\xc2\xa1S@\xfc\x90\xa1\x1c\x1c\xa0S@\xcc\xf8\x86\x05y\xb3S@c+\x14\xde\xbf\xa3S@\xdc%d\x08*\xa2S@\xf6v\xb3\xfe\x99\x9fS@\x17\xf8\x00\x1en\x9fS@jn\x00\xdb0\xacS@\xe1v\xb4\x9b\xa3\xb6S@\xa9\xd9_\xb6|\xa1S@.\xf9S\xa8\xd1\x9aS@p\xc7\x07\xf8I\x9cS@\xcc\xff \xd4@\xabS@\x9d,:\xe4\x00\x9fS@;\x0e={o\xa8S@O\x0f/\xb3\x89\xabS@\x8f\xac\xb5\xea\xa7\xa2S@e*\x1f\x82\xc5\x9eS@\xeb\xd9\x9f\x7f\x8a\xa6S@+(\xe2Yz\x9eS@K\x83~n\x94\x9eS@2\xe8\xc4\x8a\xf1\xa1S@\\#?\xe9n\xabS@\xf7k\x1f\xe6S\x9dS@\x15\xcb\x0fK\xd1\xa0S@\xa0\xc5V\xc3\x9b\xb2S@`\xfe<f\xff\xa9S@G5\x1e%\x10\xb8S@A+\x0b\x9fv\xb2S@;C\x86\xd7\xfa\xa9S@&\xcf\xae\xf0\x94\xb6S@&\xcf\xae\xf0\x94\xb6S@!>\x84b\xbc\x9dS@!N\xad\xc2\xcc\xacS@PG\xc7\x81\xc5\x9dS@\xde~\xd8\xbb\xe3\xa2S@\xad\xc14\x96\xf5\xa2S@\x80O,S\x98\x9dS@7\xb8\xb6\x94\xb6\x9dS@\xb7\xf1\x8cC\x8a\x9dS@\x1a\xfb|\xc0\x97\xa2S@\xfa\x7f}a\x15\xa6S@t\xcf\xeb\xcc\x07\xa3S@x\xe7v\xa7S\xa3S@1\xb3\xad\x0f\xce\x9cS@\xce\xa2\x9e\xc8\xcd\x9cS@$\xe3u\xc4-\xb9S@"\xfa\xd5=\xb8\x9aS@|\x8f\xb3sB\xa3S@\xb2}g\xa0T\xabS@3\xd7\xb3Lo\xa3S@G5\x1e%\x10\xb8S@\x11\x859\x0b\xcd\xa3S@\xee\x83\xe8\x16O\xa4S@\x9e\xf0\x7fS\x93\xa3S@\x14i\'-\xf9\x9bS@\xf5B\xf2D\x01\x9cS@\xa2\x14T\x7f\xf8\x9bS@\x06ov\x15\xa9\x9cS@ \x17v\xbf\xbb\xa3S@\xd9$\xd2+\xff\xaaS@:s\x8eW\x1d\xadS@\x17\x86G9\xe4\xb7S@\xd7w\x93c3\xaeS@Q\xcb\x19\x9f\xe8\xa3S@\x05p\x88\xf7\xa9\xadS@\xdbD\x1b\x8d\xc0\xadS@\x96\x08\xa6\xda_\x9bS@\x1f)\x12\x06\x1a\xa4S@\x05p/\x96F\xb8S@\xcf\x8bx\xf6a\x9bS@\x1f\x9c\x7f\xcf\xe8\xaaS@\xe2\x03\x95\xa7\xcd\xaaS@\'\xff\xb1\x08\x19\x9bS@#\xfa<\r3\xb2S@\xf6S\xc2aT\xa4S@<\xfa\xdf\xaf\xa0\xa4S@`/\x8f\xbfT\xb4S@\xc8\xbd#\x8b\x97\xa0S@P\xdf\xae\x88\xd0\xb8S@\xa9\x0e\xefh\xc8\xe5S@\x830\xb0\x862\xafS@M\xf5][\xe4\xa8S@\x1f\xa2\xe1\xdc\x03\xa9S@\x0b\xc4\xbb8\x08\xa9S@<\xe6\x11{\x93\xaaS@\x9c\xd4]\x03\x86\xa8S@\x0c\xf9/\x88o\xa8S@\xb8<\xd6\x11<\x99S@\xc2\x97\x90\x9e\'\xa8S@;V{\x17Y\xaaS@4\xf0`\xd9\xbb\xa7S@{x"\xd1\x11\x91S@ \x16\xe1\xb19\xaaS@\xe3\x17y\xe8G\xb0S@\x9b\x9e%\x9d\'\xa7S@}m\xa0o\xe8\xb0S@2\xe1\x91\xfb\xc4\xa9S@\xf3\xf3\xbe,>\xa7S@U\xb7\xe8\x88\xe8\xa9S@\x90\xe3\x9eO\xed\xaeS@yv@(\x11\xa6S@I#P\xb1\x8e\xa9S@\xfe\xa5m",\xa6S@\x9c/XI\xb7\xa6S@\xc4\x9d}\x87f\xa6S@>\xe4\xf5V\xe4\xa6S@)j\x9dfG\x90S@0\xac\xdci\xb7\xa6S@\xad\x17m\xbb\xc4\xa9S@y\x9d\xdd\xda\xc4\xa6S@vz\xab\tn\xa2S@\xbc\xeet\xc9\xe8\x94S@\xcc\xff \xd4@\xabS@6\xe4\xdd\x93i\x97S@\x06\xc0\xd6"\xb5\xb6S@\n\x0c(\x17}\xaaS@\xa0\'\x0f\x009\x9bS@6\xe4\xdd\x93i\x97S@rE\xb0\x08\xd4\x97S@G`\xc9\xf4/\xacS@\x16\x0e|\xc6\x85\xa2S@\x97\xa7\xb5\x02H\xa9S@.\x15}\x9c\x85"T@\xce7L]\x07\xafS@b#\x80\xb2\x0c\xa9S@>~2f\xc8\xa9S@Z\xe7\xbfL\x8d\xabS@+\x07p\xa9\xe1\xa8S@k\xceL\xd3\xcb\xa2S@U\x04\xe2\xfbj\xa8S@a,\t\x85\xd1\xa8S@\xc2I\xce\x9d\x80\xa8S@\xa34\x9eN{\xa8S@\x1c\x03\x15\xea$\xa8S@\x830\xb0\x862\xafS@\x16\x0e|\xc6\x85\xa2S@\xc2\x1c(Y\x83\xaeS@\\\xe5\x7f\xb5x\xafS@~P\x85.\x9b\x8eS@\xc2\x84;\x15=\xafS@`*\xd9\x06\xc4\xabS@\xd4\xee\xce\n\xa9\xa7S@\x08\x1foN}\xabS@~e\xf0f\x88\xa9S@\x1d\xbdc\xa0q\xafS@\xefb"A\xdc\xa6S@\xfe\xe4\xe2\xa7\xc6\xa6S@\xdeM\xd2\xd1\xa0\xa6S@%\x83z\xae\xc6\xa6S@\x03\xff\xea\xfc\x06\x91S@\x87\xdda\xab\xc6\xa6S@\xc1S\xfc\xdeZ\xa6S@l\x93Lz\xc6\xafS@:\xc8%\x82:\xa6S@\xaegf4|\x9bS@\x98\xf9\x9a^\x0f\xa6S@8\xcb\x82\x1b-\xb0S@\x03\xdb\x8a~\xd9\xa5S@\xf36\xceg\x92\xa0S@\xe2\x0c\xbd\xdaL\x9fS@\xae\x0f^\xa7\x88\xa5S@\x87\x18\xcc\xeb\x03\xa6S@\np\x0e\xb9e\xa8S@7\x10\x90\xae\xa3\xafS@\xcfe.\xfaTET@\xa58@I2\xa5S@\xb1\x0c\t\xdea\xb1S@\x89\xc7\x89\x01^\xb7S@&g\xe6\xe2\x88\xb7S@k\x18\xa1\x89x\x9eS@\x1fs\xb7\x7f|\xb1S@|\x92\x10\xe1\r\x9fS@\x8a6\x83\xd0I\xb1S@j\x87\xa5\x1eU\xb1S@\x83#M\x01v\xb1S@|5\x8f|\x81\xb1S@\xe0+\xf7\x00\xaa\x9eS@\xb7\xa4\x0e\xbeB\xadS@!N\xad\xc2\xcc\xacS@/\x84\xe0]+\xadS@\xfa\x0b\xb2M:\xb8S@PBF\x8c\xe2\x9dS@\x05J<\xceD\x9eS@\x14\xfc\xf4\xd4J\x9fS@9yU\xf1\x8a\xb8S@Nkj}\x9b\xb8S@e\x82@\xae\x8d\xb6S@\xcb\xe1T\r\xe4\xa9S@z\xf0\xff\x94=\x9dS@\xf6v\xb3\xfe\x99\x9fS@>\xcd\x9d\x92\x11\x9fS@\x15\x92\xdd8X\xabS@\x9b*\x98\x10\xa9\xadS@\xbc\x84\xc0\xed\x03\xa4S@V\xdf\x9e\xfe\xa7\x9fS@@\x1am+\xd2\x9fS@]\xd7\xb0g\xb8\xb1S@Ubj@\x07\xb3S@\xea\xb3\x90\xc3}\xa3S@\xd4w\xa7\xb9\xd8\xa3S@\xa4\x00\xb1~\x83\xadS@\x18\xac\x1b\xad}\xa3S@K\x9fa^]\xa3S@\xbaE\x8c\x1f\x1d\xa0S@\xae\xdd\x90\x93*\xb2S@h\x04\xad\xd7G\xa3S@\x15\x90k\xc2W\x9fS@K\'\xc4\xb1\x82\x9fS@C\xa9\x11\x8a\x81\xa0S@o\xbb\x80I@\x9cS@q\xea4\x82\x1f\x9cS@\x92\xc5\x03\xa3\xf5\x9fS@\x81\x0e\xc2\xeb\x06\xa3S@\xbc\xa1\xfc\xd8\x83\xa0S@\xa0\x94\x80\xe1=\xb5S@\xc8z"B\xb9\xa0S@\xc1Q)\xadY\xb2S@\xce-\xe1\xd1\xec\x9bS@)\xed8\\\x13\xb5S@\xa2\x15\x94\x84\xa6\xb2S@mXWR\xe9\x9fS@A\xbdt\xa4\xdb\xa2S@\xaa\xd5\xf3\xb0_\xa0S@E\xfdJX\x9a\xa0S@\xe9\xea\x07\x86\xf0\xdeS@\xa0\x10]Zp\x9bS@\x13A\x84\xa2U\x9bS@\x1f\x16\x9f\x89\xd0\xb2S@\xb3\x8a\xfeJ\xee\xb4S@\xf1\xa5\xe2\x9c0\xb5S@\xde\xa8\x1e<\xe9\xa9S@\xb1\xed\xcc25\xaaS@\xf9\xe9T\x8b\xbd\xb4S@\xf4Fi\x81\xfc\xaaS@.\xe5X\x11\xae\xb4S@\x1e4\x90m\xdd\x9aS@w\xc9\xbd\tv\xa1S@hk\x17\xccr\xa1S@!}\xd59\x9c\xa1S@\xde\xc7\'@\xb1\xa1S@\xa4J\x97\x19\xd1\xa1S@V\x89!t\xf1\xa0S@\xd6t\xd5nm\xa1S@K:\xe0\xb4g\xb4S@\\4\xff\x1e2\xa1S@\x0b!\x9fd\x0c\xa1S@\xc6\xad\x1f\x8d\x07\xb5S@\xf5\x85\xaf\x14\xd3\xa1S@\xecK\xd3Q\xe2\xa1S@.\x08\\\xe0F\x99S@ ;\xcf\xfbZ\xaaS@\xac\xfew:\x02\xa2S@g \x90\xd9\xfa\xb3S@\x0e\xa5z>P\xaaS@\xe4\xe5\xa3\xc1^\x97S@s^\x0e\x1b\x93\xa2S@\x9c\x8aV<\xd9\xa1S@\xc7\x11`9\xe6\xa1S@\xd5}\x0e\x95q\xa1S@\xd8"\x89\xe3\xf4\xa4S@\xd7b\xbc\x0c\xeb\xa3S@C\xa1q\xa8(\xa5S@\xbdlI\x03J\xa3S@\xe7\x08%\xf9\xdc\xa0S@\xff\x87\xf5Q\xe3\xa0S@\xf5e\xb73\x90\xa5S@9\x16\xb3/\x90\xa5S@\xbe \x03\xaeV\xa3S@\xfdS\xcfF\xe4\xa5S@\xa3(\x00U\x8f\xa0S@H9+\xbeH\xa1S@\xee\xafu\xc61\xa6S@e\xd5\xc0\xb8X\xa6S@Q\x8c\x98ku\xa0S@\xa2\t\xda\'\xe8\xa0S@\x83!n\x06\xe2\xa0S@I\xb3\x8d\xd4n\xa0S@\xe5\x97\xc8\xb9/\xa3S@\xd6\xc3\xeca\x9b\xa0S@;\x083n\x1c\xa3S@\x18\x84M\xa1\xd3\xa6S@\x06\x82\x18\x1f\xc2\xa2S@\xcac\x97B\x99\xa6S@\xe0\x1dY\x9e\xd3\xa6S@\x18\x84M\xa1\xd3\xa6S@\xe0\xa3!\\\x07\xa7S@cs\xfe5\xda\x9fS@r\'\xbc\xc1\x93\xa0S@\xb2g6\x9c\x80\xa0S@\'/\xd4\x87N\xa7S@8\xdc7\x0b\xa9\xa7S@\x17\xe5\xba\xd3%\xa0S@\xed\xb5\xba\xab\xbf\x9fS@\xcc||\\\x9d\xa3S@z\x8e\xaa\xac\xe9\xa7S@-\xfb\x19\x08\x92\x9fS@\xa66i\x0b\x18\x9fS@\xa7EKG\xf1\xa3S@\xae=\xbch\x97\x9fS@q\x04\xd6\x8aQ\x9fS@\xcd\xd8l\x13x\xa8S@d\xc1c)\xa4\x9fS@\x1az\xf3\xb0\x8f\x9fS@.5\x07\xf2\xd8\xa8S@\xe2b\xe5\x7f\xa2\x9eS@\xf8\xc5zK\x14\x9fS@\xe8\xfd.`\x08\x9eS@v.\xe4\xb1z\xa9S@\xc9\x8cU\xc8\x8d\xa9S@\x88{T\xb2\xce\xa9S@\x01\x94L4P\xaaS@<\x8a_T\xac\xadS@\xa0\x9dhO\x13\x9eS@\xd2\xde\xb7\xf0v\xaaS@\x9dK\x0c\xba\xb7\xaaS@~?\x0f\x1f\x05\xabS@K\xdb\xfbJY\xabS@G\xd5\x85\xae"\x9dS@\xec\xf4\xa9\x00l\xabS@#O\xa6\xf4\xfa\xabS@?5/\xd0;\xacS@\x16}[h+\xa6S@n\x06\xb3@`\x9cS@\xeb\x7f\xffBK\xadS@\xf2n\x15\x93\x92\xadS@\xa5\xbblok\xadS@\xe9\xdcA\'\x96\x9bS@<\x8a_T\xac\xadS@\xfc7\\~\x9b\x9bS@\x93^\xb6\x9aP\xadS@\x8f\xed74m\x9bS@\xd5D\n\xaf\xb8\xadS@c\xd37y_\x9bS@>\xda\xd0\x80\x18\x9bS@3\xa1\x9c\x87\xdd\x9aS@{>M\xff\xc3\x9eS@\x89\xb8\'\x07\xaa\x9aS@\xa6xEP\xa1\xaeS@\x00\xb88W\x83\x9eS@$\xe3u\xc4-\xb9S@\x8e\xa2[\xfeH\xafS@\x13\x9d/m\xb1\xafS@\xa6\xdfK}o\xafS@\x1d\x12fUh\xafS@u\x91\x88\x9em\xa9S@\xc28qT\xf3\x9eS@\xee\x13\x17\xd4a\xb1S@G\xcf\xe7\xdf\x8e\xb1S@\xdb\xae&S\xc4\xaaS@y\x1c\x83\xd8\xb4\xb6S@\xc3\xe3\x11h\xed\x8fS@M\x12\x08\xd0\xb9\xb1S@\xf0\x0b\\I)\xb2S@u\x18\xd0\xd9\xb0\xb1S@\xf9\xe0(\x0e\xf2\xb1S@\x83\xea\xd1\x05_\xb2S@\xc7b \xbe\xeb\xb3S@\xd0\xb7o\xff\x8b\xaeS@\x1b)\xa5j\xbb\xb4S@\xd0\x1dz\xe45\xb8S@\xf2\xd8xS\xef\xb4S@\x08\xa8+\xb2.\xb5S@\x98\xcaz\xe0\xc3\xb5S@\xdf[\xb3\xbe\x8d\xb6S@s\xda?j\xae\xb7S@\xcd\x1f\xbd\'\xf5\xb6S@NM\xc6(\xfe\xadS@\x969\xb2d\'\xb7S@)v\x14P\xaa\xb6S@\x05\xa2\x14\xbf@\xa2S@<\xef\xbd\x96\x03\x91S@~\xfc\xf9\x1c\xc5\x9cS@4\x97;NN\xb3S@H\xc5\xcf\x03\xd7\xb1S@o\xca\x8b\xbf\x00\xb3S@\x07\xb6\xe4\xfez\xa2S@\x0bXa\xe1\x07\xb1S@\x99\xa8\xa9\x8d\xb2\xa0S@\xf5\xaa\xafQy\xa0S@\xf7\xc3\t>E\x9fS@\x9d\x0f\x84L\xe6\x8fS@X\xcb\xe8#\xcc\xa8S@<\r\x93\xcc\n\xadS@#\xb3\x89&\x04\x9dS@\xe36\xc4\xc7\xd8\xabS@}\t\x12o\x1a\xaeS@D\xd8\x90\xc4\xe8\xa9S@\x02c\x9e\x16\t\xaaS@\x00@p~\xea\x9cS@\x9f\xaa\xa4(#\xa1S@\xd4\x88W\x98\xa0\xabS@=\xa0\\\\\xec\x8dS@\xd9\xdc\'*`\x9dS@\xd7\xaao\xeb\xc1\xe5S@\xe2H\xa6\xaa\xea\xa3S@NM\xc6(\xfe\xadS@\xcbW\xc6\xee\x97\x8eS@\xec\xe5\x98N\xcd\xa7S@\xafc?\xdd~\xb1S@\x84\r\xaeU\xdb\x8fS@(Ob\xf0\xf2\x90S@\x8cDl9[\x9eS@7\xc1*\xc5\x0f\x9bS@\x01\x95\xa9\xe0B\x92S@\xdcy\xda\xe0\xa4\x9eS@\xb3\xe9\xcb\xe2L\xb5S@\xb1\xdf]\xa2u\xb5S@\xaf\xd6\xfc\xdf\xd3\xb4S@\xbc2qiH\xb4S@IS\xa6s\x8b\xb8S@\xcdi\xb7\xe45\xb8S@k~\xad8\xf0\xb7S@\xb0\x11\x1bG\xca\xb7S@x\x16\x94\x8b\xaa\xb7S@CN3\x07\x84\xb7S@\xc9\x88A\xd0\xba\xb5S@\x81302m\xb5S@R\x99\xbak/\xb5S@\x02ny\x17\xf4\xb4S@aA\xfb\x10\x9d\xb4S@i\xe0|\x06\xf1\xb3S@\xb8\xf4\x93\x04\xc2\xb3S@\x7f%,(R\xb3S@\xf88{\xe5\xfc\xb2S@\xd3w(\xbf\xb0\xb1S@G\xa9\xd2\xbet\xb1S@\xdd\xe1Eg.\xb0S@\xb0\xec\xb8\x05g\xafS@\x96\xf7|\xc4\xbe\xafS@SO\x19\x03\xbc\xaeS@cJ\xd1\xa1`\xaeS@i\xd1\x7f\x02\x96\xadS@k\xa0tx\xfc\xadS@\xb9Ko\x8eP\xadS@X3o+\xa7\xadS@M\xfeb:\xf3\xacS@\x1a[\xc2\xb02\xadS@m\xf30J\x1b\xadS@J\xe9\xf5\x02g\x9bS@\xe1\x1b\xa3[:\xacS@"\x0e\x7fGB\xacS@\xb9\xc6\x8e\x16h\xabS@l\xa1y\x83\x97\x9bS@=\xfc\n\x8b\x97\xabS@\xd8n:\xeb\x18\x9cS@\x02\xa2\x7f\xcf\xe4\xaaS@\\\x14\x93#\xbe\xaaS@\xe4I\xd6\xf2`\xaaS@ \x1f\x17\xf89\xaaS@\xfbp\xd6\xbdI\xaaS@\xdf\x87\xa3\x99\xc5\xa9S@\xc9\x8cU\xc8\x8d\xa9S@\x91\x97\x1f\x07P\xa9S@\x8e<\xad:R\x9cS@E\xe4\x8d\xdfX\xa8S@\xd1\x88\xc4tI\xa8S@\xf4\xa7`E\xec\xa7S@y\x13\xd0\xb9X\xa7S@\x05\xa8\xdc\x1dQ\xa7S@\x9eE2\xb0\xdc\xa6S@8_\xb52\xa6\xa6S@U\xb0U?\x8a\xa6S@\xbeM\xbe:"\xa5S@:\x04\xa2M\xf3\xa4S@6\xb1\x9c\xd0\xa5\xa4S@T6k\x0f\x7f\xa3S@\xff\xc2\xf3\xa6\xa5\xa3S@\x14^\xc0\x9f\xb1\x9dS@\xba:\x80\xf9\x19\xa3S@\xba:\x80\xf9\x19\xa3S@.fX\xe6m\x9bS@\x8f0u\x92\xc4\xa1S@\xd7\xb4\xa9\x1c\xf3\xa1S@\xf9\xd6g\xe97\xa2S@*_\xc7E>\xa2S@\xc2Y\xc7\xa7\xf9\xa1S@\xdbC2\xa4~\xa1S@cW\xc8\xc2\xa3\xa1S@\xd0N\x0f\x92\xdb\xa0S@\xebM\xc4\x03\xb9\x9eS@\xc1\xaf\xa0\xbf\x93\xa1S@\xde\xd9\xa7+\x06\x9fS@!T\xee|\x17\xa1S@!T\xee|\x17\xa1S@\x88p%\x03\xeb\x9fS@\n\xcb\xee\x96\x9b\xa0S@\xc6q\xdcIm\xa0S@\xde\xd9\xa7+\x06\x9fS@$.\x1c\xde{\xa0S@\xcb\xd3\xaa\xea\xe2\x9dS@B\xd7h\xac\x17\xa0S@\xa1\x92n\x8aW\x9fS@\xfb\xf2\xd9~8\x9fS@\x92G\xc9a\xca\x9fS@\'\n}\xf2\x8c\x9fS@\xf0\xcd\x02e\xc2\x9fS@\x01O\x0f\x12\xa3\x9fS@GV*\xf1N\x9fS@\x07\xccZ\x88\x8a\x9fS@\xc8\x19\xb9r\xf1\x9eS@q\xc5w\x01l\x9fS@SVT\xedI\xabS@\xe5\xfd\xfa\x19!\x9fS@._C\'\xfc\xa9S@\x9d\xb7\xc9\xdf\x7f\xa9S@\x18\xfbG)E\xa0S@k\xd6b\x8c\xac\x9fS@\x96u2\xc2\x03\xa9S@\xfb\x9b}7\xc5\x9cS@\x97\x1f\x1f\x02\x97\xa8S@ln\xf4w\xbc\x9fS@\n\xcb\xee\x96\x9b\xa0S@\xf58K\x15g\xa0S@b\xc3\xad\xf3\xf5\x9eS@\x13A\xa1Ce\x9eS@M\x10\x15c\xc5\xa6S@,\x1e^a\xd9#T@-\xe6\x1c\x9f\xb5\xa5S@{J\x95\xc2\n\xa6S@9\x01\x08\xe4\n\xa6S@\\1\xe7{\x02\xa1S@\x84\x9d\x96\x88\xcb\xa1S@O9\x0e3X\xa3S@\xff\x8fnPH\xa3S@<\x9b\xad\x8e\x02\xa3S@\xde\xbb\xdf\x82\xc4\xa2S@\xaek\x1d\x12X\xa2S@\x08.\xa5\x13\xf1\x9cS@\x99\x8b\x8dC\xdd\xaaS@\xf4g\xa9n\xcd\xa8S@\'\xbe5\xaa\x1b\xf4S@\x94\xfd\xe6\x1dH\xa1S@\x8e\xa6\x13\x022\xa7S@\xda\x10\x99,\x05\x90S@\x1f\xe1\xedm\x9a\x90S@\xcc\x9e\x12\xdcE\x92S@\xfay\x8f\xd0\x13\xa1S@\x80\x0c\xdf\xc7\xbd\xa7S@\x9a\xb1\x08W\xfd\x1dT@:\xdb\x1d*\xa6\x9aS@bLWz\x02\x9bS@\xa9d\xa9\x92r\x9bS@U\x05\x0cas\x9bS@\xd4[\xad\xf8 \x9cS@D\x8b\xe8\xb3\x1a\x9cS@\xf0\x01\xad|\xba\x9cS@K{\x9e\x96\x85\x9cS@>\x1cr\n\xf5\x9cS@t,\x98D\xe3\x9eS@\xf9E\x8c\x9d\xa5\x9dS@x\xe8\xad\xd9\xaf\x9dS@s\x8d\x8e\xba\x04\x9eS@\x1c\xbfr\xcb\x98\x92S@uK\x9fvk\x9eS@:\xc2\xdf\x87\xb6\x9eS@\xb5y\x9d>7\x9fS@\xda\xd4\xdb\xb3\xf7\x9eS@\xc2\xdd\xfa\xb7n\x9fS@+$O\xaa\xa7\x9fS@\xb5\xde\xb4\x1dq\x9fS@\x08b;\x9b\x17\xa0S@O\x91\x88k\'\x9fS@\x15\xb7\xcfN_\x9fS@\x880#o|\xa0S@vzc]b\xa0S@W7\x12x\xbc\x9fS@O\xec\xd8\xf2\xec\xa0S@\x02\x97\x1a\xdc\xdb\xa0S@FAw\xb9v\xa0S@\x0c\xbc\xf1\xc0\xb1\xa1S@b\x18\x1a\xd6 \xa2S@\x9e\xe3\x9e:r\xa1S@\xd9\xb7\x1a\xfbh\xa1S@\xe1\xc7\x82}\xb3\xa1S@"V\xe6\xc94\xa2S@.\xc9*\xc2\xd8\xa1S@\x9f\xb0\xe6\x9dm\xa2S@\x7fW\'\x14\xb8\xa2S@\xd0\x9b\x1c\x88\x02\xa3S@\x9c\xbc\x85\x8cV\xa3S@\x93\\[\xcd\x07\xa6S@\'\x17\xd4(\x8e\xa3S@\x88\xe4\xa1t\xb8\xa4S@[\xe01z\xeb\xa3S@ulr\x805\xa4S@l5\xdf0?\xa4S@\xf0\'\xba{C\xa1S@\xde\xe6\x0e\xb5\x1f\xa9S@\x07\xfd\xe0F|\xa5S@\xdc\xb1\x979"\xa6S@\x9b\x8c\x18un\xa6S@\x03>\xfb\xf4i\xa7S@l\xa8\x9as\x98\xa7S@f\xd9W\x99\xf5\xa7S@\x02p\xcal\x11\xa8S@\x08\xad\x86%@\xa8S@\x7f\x8b\'\x0f@\xa8S@\xd5\x10\x9f\xe2\xcb\xa8S@p\n\xb8\x0e\xbe\xa9S@1\xfdw\x0c7\xb8S@&\xa3\xa3]\x92\xb6S@K5F\xeeb\xb6S@\xc0f\xfe\xe8\xe9\xb5S@\x12\x07\x1c\x86\xb1\xb5S@o\xac\xb0\xb61\xb5S@\xfa\xe7j_\x92\xb4S@\xcc\xd9Y.\x9d\xb4S@\xbb\xdc\xf217\xb3S@\xea\'\x01\\u\xb2S@V\x84UB\x17\xb3S@\x17t\x08\xc1\x1f\xb2S@\n\xe8\xd1\xfe\xa5\xb1S@\xaf\xcaY"\xcc\xb1S@\xfa\x083M\x87\xa9S@B6\x14\\f\xb2S@\x8f\xea]Op\xb1S@\xb1\xba\xe3<\xf5\xb0S@\xf7c\xff\xa4\xab\xb1S@\xc4\x88\xe6C|\xb1S@\xb7]b\xc9\x92\xb0S@\x80sb\x9d\xbb\xafS@:\xd6\x12\xe6q\xafS@\x8d\xea\xcd\xd2\xa2\xafS@P\x9bx\x0b\xca\xaeS@\xcc\x06\xf4\x14\xe8\xaeS@5\xf9\x98H\x99\xafS@\xf8\xed,6\x9d\xaeS@\x91\xf5G;$\xaaS@E\xcf&\xefn\xaaS@\xadT\xae\x95\x97\xadS@\\\xcbK\xf3\xec\xadS@.>\x15r\xbe\xadS@\x83Q{;D\xadS@\xa2c&F\x99\xadS@\x1a(Y&\xf0\xacS@\x01\\\xc0\x99l\xaaS@N2\xbb\xd2\xc2\xaaS@!\xad\\\xf2\x1f\xadS@\x9c*Q\xad\xb8\xacS@\x0504m\x9c\xacS@\xa0\x9d-\x16a\xabS@\xf2`Zx\x86\xabS@6\xed\xc9=\xf1\xaaS@9\x90{EE\xabS@V\x84UB\x17\xb3S@\x19p\xc1\xe4_\x9eS@\xa9G\xdf\x8c\xff\xabS@\x9b\x02\x92\r\xf4\xa3S@\x82\xfc[\x81\xe3\xabS@\xed\x87\ruD\x9eS@\xd6\xe7\xeb\xbd\xec\xabS@\xb6\x1c\xef~\xf6\xafS@\x9e\x95\xc7\xdb\xfb\xa7S@W\xaa\xbakl\x9bS@\xe2O}\xf9)\xa0S@nnez}\xa0S@\x91\xa1wQ\x03\xadS@\xff(\x92\x9c\x01\x9bS@E\xa6\xc1\xc1"\xa0S@\x8f\x12\xa8\xe3p\xb5S@!\xbehN\x94\xaaS@\xe6\xf0\x91F\xcf\xa1S@7l\xc41\xa2\xadS@\x90\x028\\\x99\xafS@\xb6\x1c\xef~\xf6\xafS@\xc1\x80\x1eO\xe0\x9cS@\x87\xacW3=\xb2S@q6\x849\xf7\x9cS@q6\x849\xf7\x9cS@3zv\xec\xf5\x8eS@9\xd9\xe1\xace\x8fS@9\xd9\xe1\xace\x8fS@\x85\xc3\x1b\x03\xee\x8fS@\xe2`>\x98\x13\x92S@\x10\x1a9\xa4\x12\xb7S@Y\xb2_\xca\x8c\xb6S@V\xa4\x81\x16\xe4\xb5S@\xe7\x8d@\x93\xab\xb4S@\x95\x0e\xafQ\xe1\xb3S@5\xda\x8c\xcf-\xb3S@D\x93\\w\xc8\xb1S@\x8f\xea]Op\xb1S@X\xceg\xad\x96\x9aS@\x80\x16N\x13~\xb1S@X\xceg\xad\x96\x9aS@Ge\xc4\xaa\xc8\xafS@Q\x7fMEl\x9bS@OR68O\xafS@\xd1\xc4\xeez\xf4\xaeS@L\x92\xa2\xd4\x85\xaeS@\x92)bT\xca\xaeS@\x99|\x1a\x92\xf4\xadS@|\x11\xd38|\x9cS@\xd8\x91T\xc5\xf5\xadS@\xf1#+\xcb\x84\xadS@\xc1\x06M_.\xaeS@p\xc8F\xee\x9c\xadS@\xb69j/e\xadS@\x11\xdd|B\xea\xacS@\x1ck\xc7\xbf!\xadS@5\x07f\xefX\xacS@\xf6\x94\x0c\xe3 \xacS@?\xd5\xcc\x1e\xea\x9dS@9n\xc6\x8d\xc7\xabS@$\x07\x89_\x84\xabS@\x0f\xdf\x9e\xc8W\xabS@\x0e0\xd2Z\r\x9eS@ljV\x8f\xf1\xa9S@+\x1f\x16\xb8V\xaaS@#XA\xe0\xbd\xa9S@\x89\xb4\x11N;\x9eS@x \x89:\xe3\x9dS@\xe1\xcc\xb6e\x07\xa9S@\xa4X\x1c\xe8^\x9dS@\xc9"&\x89\x11\xa8S@\x87X\x06q\x8b\xa7S@m\x9e\xc5\xc6^\xa7S@\x820g#\xfa\xa6S@\x912\x03\x18\xb7\xa6S@a\x16\xd3D\xe3\x9eS@,\x7f@\xc8\x11\x9eS@\tSu\x89\xa9\xa4S@\x1aT\xa4C\xf0\x9eS@\xe6rF\x96f\xa4S@\xbfx@\xf3\x01\xa4S@5$\xa1\xf3{\xa3S@\xebd\\\tS\x9fS@=\xd3\xa98p\xa3S@\xc8\x84\xa8u8\xa3S@\xe1\x1d\xacwd\xa2S@\x8d\x94\t\x04\x86\xa2S@A3a$N\xa2S@*\xf9\xe2X\xde\xa1S@\x16Z"s\x12\x9fS@|\x9a\x1e\xc4\x8b\x9fS@\x8e\xee\x04tL\xa2S@\x9c\xcbd\xfd\xc7\xa1S@\x8e\xc6\xeb\xbe\xbc\xa1S@\x91w\x85^\xa6\xa1S@\xe9]1\x05\xdb\x9eS@r\xd3\x19c`\x9fS@\xcc\xb9\xea\xf9V\xa2S@\x8e\xee\x04tL\xa2S@\xce\xd9\xdd\x86n\xa1S@\xcbVI\xd5\xb0\xa1S@\tb\x90\x87\x99\xa1S@<\xe4r#\x1f\xa1S@\xc1\x96+\xcb4\xa1S@<\xe4r#\x1f\xa1S@\x12\x1f\xb1jm\xa0S@<\xe4r#\x1f\xa1S@\xe5\x8c\xb7#(\xa0S@e\xb9\x9c\x84\xe5\xa0S@"\x94\xdf\x11\x1f\xa0S@\xd1\x02\x01\xd1J\x9fS@"\xfae\xc5\xc5\x9fS@$A5:\xfe\xa0S@EC`g\xfc\x9eS@\xbb\x9a\xb9\xc16\xa2S@D\xf3\xdf\x9c\xbc\xa1S@\xd0\x88\xd9\x85o\xa2S@\xe5\xc7\x15\x07\xa3\x9eS@\xcfm\x86\xee\x89\xb2S@A;\x011\x9c\xa3S@\xf2\xd6\x03\xc5\xea\xa3S@st\xe5i\xa0\xa6S@\x96^\xd3\xd7\xaa\xa5S@\x81\x99\x8eF\x0f\xa6S@\x90\xa0\xb4\xe1T\x9eS@\x1b#Le\xd8\xa6S@\x95\x0fH\n=\xa7S@\xc6#\xe1\x052\xa7S@\xf3\xde\x8f\x81^\x9eS@\xc4B\xa6U\xc3\xa7S@\xb7\xec\xe1A\xb9\xa8S@\xee\xc5g\xdf\x1d\xa9S@\xe5#\xef\xad\x02\xa9S@\xc2\x1at\x13u\x9dS@e|\xf1\xaf[\xb4S@\x89\xb3\rP\xbc\xacS@\xcb5Tm\x00\xadS@C\xb1\xb5\xe3\x13\xadS@\xfeMx\x86\x9c\xadS@\xaa\x80\xe4\xbc\xd4\xadS@\x1a\x99/\xd4\xe9\x9cS@\x17\x12\xf4\xfc\x91\xaeS@p\xabb\xd0\x93\xafS@\xf1\xd6\x9f\x9d}\xafS@e\\-\xd6\x9a\x9cS@\x142\xdf=\xaa\xafS@\xbe\x02\xaa\xee\t\x9bS@\x99G!\xbe\x04\xb1S@,)\x18\x89\x9e\xb0S@U\xed\xe0g\xcc\xb0S@\xaa\xc8\x92\xb2S\xb2S@\x87\xacW3=\xb2S@\xe7,k6\xb8\xb2S@\xb2\x89_\xf9\'\xb3S@i\x8b\xedt>\xb3S@-\x80\xd2j~\xb3S@\x0b\x98t\x9b\xa2\xb4S@\x82\xc7\xa2\xc13\x92S@,\xad\xe3\xdc3\xf2S@\xda\x10\x99,\x05\x90S@'
p35
tp36
btp37
a.
