# Supplementary material for: Sea ice drift data for Fram Strait derived from a feature-tracking algorithm applied on Sentinel-1 SAR imagery
Source: Data Brief. 2018 Apr 19;18:1410–5. doi: 10.1016/j.dib.2018.04.034 (PMC5999601; doi:10.1016/j.dib.2018.04.034)
Supplement: Supplementary file 2 — Supplementary material [file mmc2.zip › fs_s1a_data/HH_filter200vec/FramStrait_HH_20141207T152851_20141208T160945.dat]

(lp0
S'S1A_EW_GRDM_1SDH_20141207T152851_20141207T152951_003615_00446B_951D.zip'
p1
aS'S1A_EW_GRDM_1SDH_20141208T160945_20141208T161045_003630_0044C1_CD83.zip'
p2
a(cnumpy.core.multiarray
_reconstruct
p3
(cnumpy
ndarray
p4
(I0
tp5
S'b'
p6
tp7
Rp8
(I1
(I1417
tp9
cnumpy
dtype
p10
(S'f8'
p11
I0
I1
tp12
Rp13
(I3
S'<'
p14
NNNI-1
I-1
I0
tp15
bI00
S'\x8d\x87\xa3\'\x9cD*@"C.;5|$@0u\xedb\x9b((@\xc1\xf7#<\xf85-@\x84<U\xba}\xe9*@x\xd6\xcc\xc6y#-@\x8f8\xd6\xa59\n(@\x9c\xd9\xeahp#\'@l\xbbE\xdd\xdd\xfb.@B\xef\x9b"|#(@\xd4\x8b\xd3\xe9g\x9c)@\x8e\x0e\xdc\x84<8(@\xf5@]\xf1?\x12(@&U\x01\xb9\xd8}$@\xa2t\t\xee\xa9B+@\xabd\x12\xe3\x9b3+@\x0c&y{\x1d\xae(@\xc8\x99L\xfe\xd7n)@L\x82\xdb\x11GZ/@=\xc2m\x00\x06?(@U\x08\xaa\xbc\xe9v(@\xb27j\xce*\x03-@\x93\x8b.\xc7\\k(@\xcd\xc4\x1a\xf3\xbb\xe0(@RN\x88\xe8*r(@\xd9\xf7\x9e\xa0\xdbR(@\x8c,w\xb01\xdc*@\x02\x84\xda\xb2U\xcd\'@\x1dV\t\xa1\xc9i(@\xd7\xc3h\xae\xcd\x0b,@\xf5\xaf\xcc\x00\x0e~\'@7\xc6(\xc2\xb9\x7f\'@\xf9`\x83W[E+@\x97Q\xf9\xe7Mx\'@v\x05}a\xb9\xca*@a\x82\xe8\x9b\xfc\xcd\'@\'\xd5\xcaRq\xa5\'@\x80$\'\xf3\x81\xf3)@(\xaa\x9fi\xe2\xea(@!!\x08\xf4U\xa2\'@"6\xe3\xcfl\\(@\x9cg\xc5\xa3\xe8\xa0\'@\xfc\x9b\x91\x11\xce\xfb)@\x15)\xdf\x916\xe1-@\xaf\xc4\xd0\xe5\xeb\xf5+@\x80.A\xdfCS+@\x97O\xd0\x92m\xf8+@\xf6\xff%"\x18~)@\x02\x1f;E\x9c\xcf\'@W@\x02\xca\xf3\xc5\'@\xc2m(\x9e\xb6\x0f.@3\x8a\xa3\xe8\x06h*@K\xed\x10\x94\x87\x8e&@\xb7\x0f\xfab\x85\x19(@\x08X\xdfK\x86\x19,@\xef\x0eO\xff4M$@\x12\xa1\xaf\xfa\x8c;+@:\x81\x10\xc6\rE#@\x04\xab\xe4Y$\xf3)@\xe0\x92f\xfd\xfd\xd5*@\x00\xa1\xd7d\x1d\xe5)@\x81\x17\xdc\xa7\xfa\x11+@\xeb\x0fP\xc5\x85\xea)@\xfc\x0eu#H\x07*@\xe4Q\xb1\xd7o\x16*@ZLAAp\xf6)@y\x1d\x81\x0f:\x89#@-\xe0\x93\x83\xab\xff&@\xd2\xcf\x95\xa8DC.@ {\xa9>P\x91(@\x94G\x8c\xda\x01z,@\x83\xf05!uw,@j~2\n\xc7\xf5(@"\xd5\x17~\xe7\xab\'@]\x0f\x14\xfe8\xf4(@\xe5\xcb\x1a;\x88S\'@U\xd8\xe5A\x1c\xe0(@\xe8\xd6\x8aDZ\xfd(@+y?0\xf6\x84,@\x88\xa5\x98\x05F\xc1"@\xba\xb1w6`\xf2-@\x8f\xcfY7I\x07*@\xcb\xe3\x99\x1a6\x1b+@je\xab\x9f^6*@\x9a\xe1\xb3\xb4\x0f\xa2\'@\xe0\x81\xc5\xedJ\x18+@\x1e}\xd1\xdfC\xfd+@*\x1f\xa0\x18\x8dY+@\x05\xf1\x95`\x19Y*@?\x16#\xdc\xa5\x93+@Mq\xff\xb1\xb9\x83+@\x06a\xd7\x95\xce\xd7+@\xec\xa7\xe5)\xa08+@\x03V,\xf0\xd8\x82*@R\xad\xb7SM\'+@aWy\xf8|\xcd+@m\xef\x98\xf0\x9bS*@\x1b\x80\\\xf8N\x19-@\xf3\x92\xd4--&*@\x00j\x02~^5)@\xb0\xc7$\xb9|j*@\x1a\x80\x94X\xf1\x7f)@\x1a\xfa\xab\x03\r!*@\xd2\xb8\xa4\xb7\xa6\x19$@*\xac\x8d\x8f\xf88*@\x8d\xfe\x99\xb4\xd4#+@\xbf\x19Y\x1d\xfc\xdb"@\xcf\xd9\xe6\xb8\xdb\x08,@\xea\x17J:M\x15(@f\xf8J\x80\xba\xf6\'@E%n\xf4*\xd6-@\xa4\xbe\xcf\n\xe0\n+@\x8a\x17o\xfd\xc7\x9d*@\x96\xce\xe7k\xd4\xe8+@\x8a\xaf\x9c\xc0\xad?$@,%\x92)\xe0\x14.@\xfe\xc8\xde\xb2\xc1b-@\nI\xa6uw\xb5,@\x90\xf5\x00\x880\x10*@\xef#\xbd\xbes$*@kVC\xe8X]*@\xc44x\x84\xcd$\'@\xf9\n=\x117&/@,\xf9\x9aI6K+@a\x0c\xd8\xf6\xf7|.@L\x89e\x9dw1#@\x94\x11\xd4S+\xd1(@\x0e\x8b\xbc\xebHq)@\x0cFW\x1a>\xc1+@{@\t*\x13+#@5T\x9d\xbb\xe0s,@h\x9c\xdf\x81O.(@\xca\xcd\xb9\x0eno(@\x1f\xafC\xcc\x99\xf4)@\xae/\xb98\xbd\r(@\xddu\xeaP\xb2](@bSQ\x7f[\x8e,@\x82\xfd*\xde\xd8\x86)@\xdd\x97\xddW\x91\x02,@+\xe3(\xfd\xd7W(@\x15Y\x1c\xcdQj+@\x05TKB\x96\xa6&@\x17\xdc\x1d\x8f\x0c\xf1-@\xaf$\xe0\x8eqk*@\xc0\x95\x96\x058m*@p\xbd\xa7\xf1b\xba,@\x08\xcc\x80f\xc1r+@\xdd\xa2\xdc\xc4\xefc-@\xdf\xfd\x85|\xec\xb0\'@tV|\x82\xa8\xe6*@na\xd8\xab\xdf\xdb\'@\xfd\xa0w\t8/,@\x17\xf4B\xe7\x12\x8a-@+\x80\xef\x94Z)*@n\x82{\xb4\xa7\xfe)@C\xe4\x15s\r\x9a\'@\xbbY\x16\x18\xf3n-@p\x9c\xbc\xc4\x18\xc5\'@9\xe6\xe9\xab\x7f\xd3\'@\nf\xc8\x0b\x88\x9b(@Z\r\xbd\x8d\x8d\xe4(@\xfbcaa\xd3c)@\xb5\xed\xcfQF\xe6)@\xb84\x98\x19\xeb\x8b(@)H\xd2jj\xbc)@j&\xb4M`\xb9,@\xcc\xb3\xdb~\xeb\xc8)@\xfc\x84\xf47w`-@6\x10\xbe\x19E\xb2)@\x1c\x8a\xc3\xdc\xcb\xfb(@w\xa6\x95N?8*@ZwV\rI_*@\xbe>\xa3\xa0\xec\x88(@\nr\xc4\xa84N+@yg\x9e:\xe4\x17\'@\xc5\x9f\x9e\x93\nR)@d\x1ch_P\xda!@IU\x04o\xc8\xfc)@\x05\x0e\n\xac\xd9\x08-@\xf2ZF\xea9\x85,@a5\xfa\x9ah\x17(@\xe8\xaer\xb7\x8b\xdb+@m\x99z\xc92!-@{P\xdcZ\xe3w,@\x97\xfe\xfe\xf6\xa8|-@\x15]\xbb\xbd\x07\xa0,@#\xb0\xb1+\x83\x81&@\x15!H\xb1w"+@\x1e\xd0m\x98\x8a2#@\xec\xd9\xa4Clw&@\xaa\x02y+1\x06\'@\x11\x0fk\xfc+|(@\xf8@\x16l\xde\x1e*@!\x13\xb3\xf0\xed\x8a*@\x0fH\xd6\xfb\xc7\xe9+@_c\xb3\xbe\xb5?*@\x90\x19\xc1\xd2\x18\x04*@\xa0\xc2\xb9_L\x91*@Hx^\xd9\x04v*@\xda@>\xf5m\x01)@\xf4\xc7\xc5b\x06G,@v\x96H\\\xdf(+@\xc6lh*H\xe7.@\xa2\xfc_\x0e\xbf\x01-@\xce\x0fo\xdbn\xf6)@|\xd5\xf9,z\x93,@\x85*\xabh\x9f\x00*@\x02\x81\xe7\x9ewS/@\xa6:\xaa\xf3\xc7\xe6)@\xa8\xa5R>s\x91,@\x9fxw\xfb2\xe2+@\xcd$\xb8\x18N\x07&@\x89\xb2\xa2i\xf5^)@\xce\xb0y\x99\xf7P+@\xcb V:\x08\xa3\'@z\n\x9d\xca\xfe\xe9(@\xeb\\\xb2\xc1G\x17(@\xddv+\x82\xff\xe2+@\xc2\xe1\xeaw\xc8\xe8)@`\x13\xe4\xea%;*@W7\xb1\xe3\xab}\'@\x1a\xbfl\x9d:E$@\x84\x87&m\t\xeb,@h\x86\x17\x1f\x1f\xf0%@\x15\xb30\x03\xd8\xed(@#R\x10\xd1\x00\xc1(@\xd7\xd5\xab\xac"b(@\n\xff\xb4-\xd5\x92#@Q\xca\xc8\x8a\xa4\x9f/@\xea\x03gE\xcd\xf5%@e\xc7\xe6\x16\xab\xa3\'@\x82\xf6q\xe22U(@\xc7\xd87\xaa]\\,@t\xdaH\x93+S(@T\xe3d)\xc7f*@uKM\x11\x80\x13\'@\x8b[\xde\xe9\xb8n,@\xcaM\xcfJ\xcae,@\xf5\xa7\x04\x8e_)*@\xab\xcc@\xa1]\xae,@\xde\xc1*\xf7\x1br(@\x94\x1b\xa0 \xfc\xf7+@\xb28\xda>\x95X+@\xef\xcc\x05\xde\xe3\xa1\'@\xa6c\x86\xb1\xc6b(@\xb8\xc7\x87\xa4\xa3.+@\xc5\x13\xb7m\xdd&(@\xda9\xad\xa2K\xfd(@\xeb\xe7\xca\xff\xdeD(@a\x1881\xfa"*@\x062+\tr\xbb+@\xd8\xf3j\xa9\xc8S*@3cD\xef\xcdo(@\x82Z\x14\x9a\x02^)@\x1cQG~\x8ex(@\xd8\xa4\x86Z\xc9S(@\x1f\xbf_\x16w\xde(@g;gt\x99\x06-@\xd4\x88\xa1?\xdd\xf5+@D\xc2F\xca\xc7\xef(@\x89*\xafD\xd9\x95(@O\x9d1\x93\x0c\x8a(@`S\xbe=\xd8\x0f&@z\xef&\xce\xa2\xa5-@\x87/p\x9d\\\x19*@#\xdc3\x81Wn(@u\x07\x1d\x909\xf0)@\x85\x80\x9a\xee\x85\xcc*@\x04\x82N\xecDB\'@\x9ae\xb7\xe4\x15\x12$@p\xf6\xe9QZ\x0f,@j0\x1e%\r\'&@\xd5\xde\xf9\xf8r\xe1%@\x8e\xce\x014\xbb\xee%@Q7\x9au\x19\x86+@\xeb|\x9f\r{O-@\xa7\x8c\xdf\xdbx\xd4+@\xd3\xeaD\xf6\xbe\xf0-@\xef\x9a;\xc1\x96\xe8\'@\xf1\x8c\xd1\x96-o!@\xf9<\xd4\xec\x1aG+@\xebhkH\xefR+@ew\x0c\xf2{?$@\xdb\x16\xe4b\xeb\x8d,@\x96\xbd:\x9b\x1c\xa8+@l,\xc8\x1a\x93\xc8,@+\xd7P\x1d\xe1\x14,@\xb2\x02:\'\x88\x8a(@\x9c$\x7f\xe82Q(@\xd2q\xafn\xf3\x98\'@J\x06\xae95\r+@)`\xd7\xda\xd6`-@\xe9\x96\x03\x07\x8b\xcb(@7\x17\xc0\xd5L\xf0%@2G\xc5|\x18\xc4&@\x95\xddbu\xfct$@\xe8\x89"\xec+\xd8\'@\xdf\xbb_\\\xab\xc7)@\xc7\xb4\xc5\xfb\xda\x9e\'@H\xbeTDi\xd3+@g5[\x05\xde\xbb)@-)+\xc6ZB)@\xe2\x95\xda}u\x8d(@\xb8\xcd\xe5\xff\x8c\xf7!@`\xca\r`N\x8d\'@\x11\xfc\xcc{\xb0\xd9%@`\x90\xf5\x08\xda-+@ \x141+\x94R/@rz\xa9\xc1Q\x18(@Z\xed{6\xe2d\'@e\x1c\xd2\xf9u\xa1\'@\xb2\xef\xbe\x0ff:+@O\xdf|\xcf(\xe8*@\xa1^Z\xeex\x9e/@\xef\x1a\xfe\xfbKg*@\xe3\xdc\xc4\x1e\xb4\n+@=\xc9\xbd\x98\xc1\xa9+@\x8b\xefV\xf3\x9d\t,@\x02\xc5\x08\x11I\xc2(@\xc4-\x1dP\xbf<#@\xe2W\xe1\xcb\x9d\xff+@\xea\x05i^\xd0E-@<s\n\t\xa5\x16/@2XR\xc5"\x19,@\xb7\x1e\xaf}\x8b6(@ng;,\x84\xf3*@&I\x9c\xc9f\xf9,@\x12\xb9l*\xc9z+@\x91\xec\xbc;\xa2\xf7&@\xdf\xd7\xfc\xdf\x18\xa6&@Y\x06\x8c=\x96\xb9-@\xa8\xfb\x8cRBP+@\xf8\xf6Hv\xbe\xe6)@\xca^\x1cc\xdf\x12"@\xb9\xda?\xa7\xdd\xf0-@#\x1e\xd2\xea\x0f-\'@\xe3"\x93\xa2\xc6\xfb.@\x910\x8e\xd2\xc6\x10+@m\x874S\xb6\x19(@^\xdb\xb5g2\xe9-@5&\x93D\x8c\x90+@p\x82@\xb6\x96\xec)@\x8f=`\x1fP\xf5)@}0\x8c\xd0)\x02*@\x90\xef\xfdo\xe1`*@\xc5\x99O\xc4\x91\xca*@\x9c\xa4\xe4\xeeO\x03*@\'^\x98\xb1\x1e\x1d)@4\x02\xe0~\x12M$@pdp2\xca\x18,@\xd9\xbc\xef\x0c\xb2\xa4&@\x10\xcc\xe1u\x9cz/@;E\x1f\xa0\xdf\xa6!@U\xd3bw\xfa\x1b*@\xf7\x8c\xdf\xc2Ng,@\x07d\xa7j\x1ec)@l\xb2\xf8jB\x0f,@YH\x81\x9f\xee\x7f)@\xb0z\xe7\xd7G\x9d#@\xe7B7\x8a\x84\x82-@\xf6\xe7\xcd\raQ(@\x03.lg\xfb\xa4(@\xf3q\x06G\xb5\xbb&@\xb8\xc2i\xfc\xa7"*@ \x02\xaen\xc5\xc7#@\x86\xc9i\xb3\x95\xee,@\x9b\xff\xf3\xbb\x1e\xab\'@\x97\x84\xe3\xfb[5&@\xa8\xb1t\xb9~\xfe(@\x95\x045\x87km*@\xe4\x9f\xf10\xf0\x9c)@\x18o\xbat\xee\x8d#@\x16\xcb\xd7\xee\x0cB&@\xb74W\xe4z\x05,@aI\xc06\r\xe9(@@9o\x13\x1d\x81)@\xe8>:\x10{\xb5\'@\xc4\x14\xf4\xd6J\xfe)@q\xf6\xe0\xf0\xdd\x9d,@\xd4X\xe2r\xb2X-@\xdc\xd2\x9d\x93\xd1u*@\xbc\xffN\xe6\xf7\xc8-@\xff\x84\xf5\xe4\x15\xfc-@\xe3\x01\xb8\xb3\xd9\x0e$@\x0e\xf9A\x00$\xed(@\xd0\x89U\x06\xd6\xe2,@Z\'\x1e\xdb\xd9\x06,@`\xd6\x97\xa7\x025(@x\x8a\xc2\xc2\x14M\'@2\xbf\x11\x03`B/@\x9dE\xd7O+9,@\x11pw\n\xfc\xda\'@\xbd\xecM\xaa>\x84(@\x00\xc9k\xcd\x01\x04,@\x9b \xa5\xb47\x08*@\x94\xa6!\tFZ(@<#\xf8\xc1`E*@\xa2\x93\xb3\x19\xc3\xf6*@\xa5\xa4\x8eN>8*@\xd7\xadx"Xm\'@pu~+\xefO-@U\xfc\x97LX\xe8*@}\xe2\xfd\x1d\xd3\xfb&@\n\xc6\x94e\x1e\xbd,@\xc0rww\xdc\xba/@Gt\xd2\x05\\\xf4*@\\\x80\xa9BD\xb3\'@\xcf\x12,\xf3\xd8\xb0\'@\xc5\xf3h\xca\x17T,@\x86\xfb\x9d\x95\xe8\xc7-@\xcbqT$e\xcc\'@<\x9eX<\x89\x06.@\x03\xc8\x97/\xea\x83,@\x15\x91N \x1f\xef&@7\x18i\xefA\r+@\x13o\xd3\xa72W)@\x9a|m\x17\xc7\xee+@\xb3f\x1f\xe2\xd6"*@\n/\x88\xab\x7f2(@"I\xa9\xd8\xe7\xa1\'@nw\xe0w\xf8\xcd\'@\xad\x9a\xb3\xa1\xbc\xa1\'@?\xe8\n\x16:\x8e\'@\xb2\xedZ\xe8G\xfb+@\xa3\xb4;\xa8\x15\xe4+@B\xf0\x05\xe1$\xf0%@\x19M\xd9\xd7\xe8\xfc\'@\x10\xc4\xb3\x04\xca\xff\'@\xaeu\x1c\x1b\x86\x12,@i,\xdbG\x1e\x1b(@p\xdb6DR\xf7*@\xf7\x0b6\xb0X4-@yRY\xdf\xf4i$@\xf0\xfc\xfb\xcf\xce\xa2)@;\xc9;\xf1\x0f\x05+@\xf0p\x99/\x07\xb3-@\xfc\xdd\xdc\xea\x9f\x04*@`\xde\xc0\xec\x96\'-@6Z\xa3\\\xa4\xe5-@\x9d\x99D\xe63\xb6+@\xd7\xa5\xf6\xdeh\xa6+@\x89J\t\xd9\x065,@\xe1\xad\xfc\x9a\x02\xa4+@6\x0b\xb1!\x96\xd4\'@H\xa3\x85\x9azf,@}\x07\xc5\x0cq\xfd @B\x08s\x84VK$@T0%\xb1\xea+#@\\\xa7\x99\xf1\xa2Z*@\xba*D\x12p2(@\x0c\xdd\xcb\xf7\x84\xd1)@\x10\x12<B\x1b^)@*\x964\xa4\xbf\xc4%@g\xcbD\xab\'\x15+@\xadv0R:\x07*@"id\xf7\xfbN*@\x85\xd4\xbe\xa6\x80\xee)@CTM\xc4\xeb\x95!@q\xc4z\xac^\xf0\'@\x8b\xe7\xa9\x96\xd5s(@o\\p\xcd\xa6\x08*@?\x8d&a\xe8j(@?=\x0b\xea\xaf\xe6+@4\xa7{1"X,@\x0c\xe0x\x9e+\xba,@q\x11\xcc\xf4\xc9N)@\x83@O\x12vc(@\xd9\x1c\xfb\xec\xe4\x1d,@\x11\xb9U\x7f\x91\xa7!@\x89\xb5\xf8\x8at\xa1!@\xff\x16\xb6\xd9\xb1%-@\xb4\xab\x83\xacP\xf4+@y\xcd\xed\t\x11j(@+q\xbe\x84\x14j$@\xca\x88W\xdc\x93\xd3*@8B\x05P-\xbe\'@\xe8\xe3\x8d\xd4\xb5t,@i\r\xf8vg\xf9+@\x8d\xbc4AhP/@f8\x04\x17\xc2](@_\x06\xe9H\xd3o(@t\xdd@\xb2\xb4\x82$@\xee\xec\x17\x02\x8b\x04)@\x02\xd3\x08Q%\xa6 @\x19F\x0f\xe4\x92\x1d)@\xa3>\xa7\r\x99\xc8+@\x7f\x15\xb2\xb4%\x90\'@Kwp\xbai\xeb*@,\x93\x95\xd4Z<+@\x87\xa5\xf3\x06\x17\x17,@G*Aq8\xd9-@\x95?\xe7\x12\xbb\xf3+@\x892\x02\x17\xe1~,@\x8a\x8fVxr\xdb*@\\9\x13\x07\x94\xbd)@\x01V%\x97C\xd4+@\xf6:\xc7)\xc1\xea,@\xc2\xff\xdaO\t\xca-@\x88;\xb0\xa6\x15\x85)@\xeds\xb8\xc6\x9c\x0f.@\xf9\x0bh\x1a\n\x1a!@\xad\xb7\xd6\\\x19Z,@X\xcb\xe9\xad\xfd\xe6+@p\x1f\x17\x97j\xc1(@\x18\xf1r\xd4\x93\x01,@\xe3\xe9n9H\xfe(@!pl0\xf8\xbd(@\xdef\x80\x9f\xc1\xcf,@\xd8\x8f\x01\xf3\xd4\xee!@\xd5oE\x12iN-@-\xda\x9ds\x91F,@x\xb3\xf5\xdbV>-@\xcd\xfb\x1e\x85:\x13,@-\xc4\xb3u\xe0\xb5(@4\xf2\xe8\xed\x01\x1b,@\xb4\x83\n\xe2\xd9\xde!@!\xfd\xcf5\xb3\xd5!@\x9f\xfb\xe2\x0ck\x91-@\xc2N\xb3o\xf5\x10*@\xb8\xb5\xedd\xa5\xee!@\xc8!\xfe\x08\x00\xdc"@\x8e\xbb+\xc5\x87n-@\xcc\xf4\xb0\x7f\xe7G$@\x01\xceK\x94\x08\xba\'@y\xb2\xb3\xbe\xbc.*@Q\xe3\xa5\xe4\xfbU+@p\xa6=3}\x1b*@^%\x85|\xc9\x01*@OZ\x87\xabS\x07-@\x9e\x97k\xaa,\\+@;u\x12\x0e\x07\xac(@b\xfe\x0eB\x90\x05\'@\n*\x99\x92\xc4\xe0%@\xe5\xf3\xaf\xf2\xe7\x06-@\xa6\xf2l\x17\xac\xf2)@\xdas,\xd9\xf6\x05*@\x97*\xbb\xfb\x01-+@\xaa\xdeC\x9e\xcf\x99/@>y`Jv&,@\xa3\x07\xd8\x1aP\n @\x85%L}\xb7\xec&@_\'=\x9ft\x07*@\xea\xfdR\xd5^+*@\x8bx\x05\xe6\xb7\xe7 @\xa3\xef\xf2\xa5)\xed%@\x8c\xf7N"\xd9\xf2%@\xe5\xf5\xfd\xe9\xd9\xff)@I\x9d\xe7\x1b\xd4\xe0,@\x97\x11\xe0R\xa2\x88+@OI\x10\xbao\x08-@B\x92\r\xc9\xa2Q-@\xfc\x92*\xcc\xef\x8b/@\x9e\xa3\x08e.#"@\x88\xb5~\xc7Zm!@9\xdc{\x84*\x1a-@H\\\xbc\xf4O@-@\xbe\xd8\xc3\x05\x18D-@\x13\xd2\xb9Mq\x17-@\x07\xd1\xc2\xd6\xea\x0b*@\xe2n\xa2\xc9\x05:(@\xc0P\xaf8<\xc8#@\xec\xa0\x11[Ou(@l\x94\x16\x14G\xbb%@?\xaea\x8c\x0b\x18,@Z\xc2\xbe\xf9\xcf\xa3(@\x16\xda\xc64\xb2\\,@\xcc4\xf2\xe8\xfaW+@\x91\xdc\xa5\'\xc2\x8f*@\x0c\xd0\x8c\xa5)\x94-@8`X\x99pi*@\xca\x9fo\xeb\xb8R+@\xf4X\xfc\x0e}M+@\x12\xac\x8b\xac\xc7\xbc,@TL\x9c\x8a\x8e>#@j\n\xe6\x0c\xe9\xb3+@\x8e\'\xb3k\xdf\xa3/@,"\xd2\xa5\x1f^*@S\xa0BLs\xaa(@,\x06\x1a\x9a\x06M)@Q\xfd\xda\x17\xfa\xb6,@?VT;{\x8f-@+\x1a\xe8\xc9\xf7~/@\x8b\xafi\xc3\x8b\xb9.@?\xdc\xe0\xb9\xdd&)@\x03\xd5^-\xda\x97#@\x88=r\x1c\x0eb)@D\x9eOe\xe1\xb8-@\xa3\xb9\x9f\xad\x9d3)@\xe2O\xa3C\x04\x88+@\xb3aq\xc6\x830.@e\x8e\xc7\xb5zG\x1b@\xf3\xb3\x18\xb1]**@\x11cn8\x8d,)@\xf0\xc0\xccD\xb5\x00+@\xf8\xcc\xab\xfeY\xcb+@G\x9e\xe4\xea\xcer\'@\t\x1c\xda\xc4\xc5L*@\x19=\t\xe3$\x8b*@\x1c\xb1\xe4\xd6\xe1\xdc+@\xb1\x7fI\x96N\xd5+@]\xdb\x11\xb0\xee\xe6+@\xa34o\xdb\xe7\xc6+@/),\xe3x\xbf,@\x9aQ\x90t\x9a\x07,@{-o\x7f\r\xdf&@\x02\xb5\xd5 \x873+@e\x8e\xd8\xd8\xed3(@\x14(\xac\x8eL\x85(@t\xae\t\x97J\xb5%@\xbf\x9d\xc0\xf0#\x00,@\x89\x85\x10\xf5\xe3"(@\x1d\x93!\xce/\xf9%@*\x97i\xdb\x88j(@\xbb2s5k\x14,@\x15\x1c\xf2W\xdbr(@\x06\x85\x84\x0b\x1dP+@\xd82\xf5\xe4\x7f\xad#@\xbef\x18\xce\x19\xeb+@&x\xc4{\xee\x05&@\x9a\xbbA\xba\x01\xf2.@tv9\xbf\x95\xdf+@\x81\xdb\x9e\x145\x89*@\xaf\x17)\xecK\x19.@\xc9\x9e\xe2\xa1@\xc7,@f\xbcm\xf0^\x03-@\xc6\xd2q.\xc5\xe6-@\x12\xa4\xdb\x0c\x10\xf8)@\xc9\xfah\x98\xbap*@*\xa1/n\xf0\x00+@\x10\xa5\x84\x9cIl(@9\x9b\xdah\xcd\xdf,@IT\x05qhC)@\xd8\x0b\x84\xc7\x8c\xde-@\xbed\xaa#lO/@\x97}\xcd\xeb5\xfe\'@\xda\xa9F\xceJ\xf8,@\'\xd97\xa5b\x1e,@\xff\xda\xba\xc1\xf5\n+@\xc0\x96\xd2MZ\xab\'@]\xa4.\x1f\xe0\xde*@\xf2r\xbak\xcf0-@\xe24V\n\xb3\xa7+@a\x0b\xd2\xe7Mt+@\xbbK\x1e\xe7Ro(@T\xc7\xbe\x98\xaea*@\xab\x8f\x8e\xaeF"(@}CfI\xc82,@`\xfaO\xab\xab\x93+@K\xd1\xdd\xbbH\xd4&@~%\x12\xa9K\x19(@\xa0\xa0\x1e\xdf<\xbb,@F\xa0Po\xc0\x93!@\xf7\xe1\x97\xf2^g*@\xc1\x18\x04l2\x86(@^\xe2\x9a\x97T5-@\xbd)\xb6Z\x83\xf1.@\xd9v\xc64\xe1\xbf(@.\x8dI\x8b\x92\xa8+@9\x9e\r\x18\xc5\x00.@\xe6\xd5e\x95s&,@\xbdQ\x80/3\xb3+@\xd0\x93\xdf\x80\x1c\x04*@\xb0\xe6\xe1\xac\xe2\x9d,@\x03\xe3\xbd\xac_{(@\x07\xe0\xee\xe8i\xa2,@\x1ac\n\xbeYt(@\x13\xe0\x16NC\x14,@ns\x82dK\xa3(@=\x98\x15&\x8bX,@5\x07\xbd\x91~J+@\xff4\xc9fX/.@\x05\x8aw\xc4\rS+@\x86\xf03\x16\xfa\xa1)@\x18j\xa8\x1f\xfb\x1c.@e\xc3\xc9oG-)@\x7f\x1c\x8c#\x9dC,@\x1cN\xb3\xb4\x81T+@\r\xd8\x86\xbc\x17\x05*@r\xc4\xe1?\xb8\x05*@U\xbak`\x0c\x1a*@\xf0\x807k\xd9\xbe,@)/\xe8\x8e\x8a)(@E-\'\xe86d+@\x1d\xb93\xe0\xad\x0c*@\xeb\xbf\xe7\x93\xf6o,@;d\xbf"\xc6w$@W\xe3\x95.\x0b\xcc#@\xfd\xecS\xce\x0b\x84-@\x9c\xed\xbaX\x88\x0b&@\xd8\xe8\xbd\xa9\x01\xdd.@\x82\x1cZHY&*@\xc9\x1c\xca\x94%\x95,@\x8aE\x0eS.+.@\xaa\x817\xe0\x951-@\xec\x87\xe1\xd8\xdf\xf4)@\xf9a\x9d\xd8U\xb7\'@\x11H\x91\x7f\x91\t\'@\x06\xaa:\xe3p\x11,@\x8f\x1d\xd1\xd4\x1b\x08,@\x91M\x0c$\x97\x86-@\xab\x96\xc2\x81\xc7\xe0+@\xee\xa4\xd9\xdc\x94U/@=\x999\xbd6\xbd,@ \x8d\xb8\x17+<+@\xa9bP\xb6#b(@\x84\x9asN\x9b\x97 @X0f\xa4\x8a\xc9,@x\xc8\x95\xb2V\xf3(@d\x81\xb9\x1c\xec~/@\xe0\x93|\xb6\xa5~/@\xac\x19K\x19.7*@R\x1a\xe2\x87\xf4\t,@\xedQs\x02\x11j(@,\xea\x83\x85q\xa4+@}\xcf\xf6\x18\xb0\xa3,@~\xc2\x00\xdb\xbb\x15\'@\x1d\xddt\x8dw\xf4-@3Y\x90\xfcf\x95+@\xfc\x8e\x05yGR.@\xdcD\xed\xe5\r\x8f+@\x80&r\xab\xe8\xa0\'@;\x976>\xd8\x8b/@f\x1av0V\x87/@\x83R\xf9\xb3\xed\xc9\'@!U\x8a\xc5`3)@}jW\xd9\rN*@\xec\xefCw>\x9d!@\x0fRu4\x8b\x96\'@H)\xd6 \xf8\xa2\'@\x99\x06\'\x16OJ,@~\x0b\xdd\xd6\xa6\xcb(@\xf7\xd4\xa7\x8a[\x03-@cK\xa6A6\xba-@\'\x85\x0f>\xf0\x8f\'@@e\xb2\x84\x1c\xa1\'@\xf9+V\xf45P,@ZA5\xc7\x1a\x82"@x\xe3\xca\x83\x0c\xc8*@9\xc6S\xe2\xc4d*@\x82yM\x16\n\xad,@\x8f\xea>!f\xa9+@\x83\xb9\xe3&\r\x0e(@)\x96\xd0|s\r.@r\x88\x1c\xfc9\x93!@\xf3\xc6\x837\xbdt+@!w\x8e9\x8c\xcd+@\xae\x9e\xd3\xe7\x86V*@,\xdc\x8fiSh*@\xafI\xb3\xb8\x06\x9a(@\xc2\xaeZT\xe5\xef&@\x13\x17\x02\xb4\x02Y+@\x0b"\x05\x0f\xef\x0f.@\xd0\xbc$\xd5^\xd2&@\x02\xb0x\x89KN+@\xf8_aq\x1e\xd8 @\\:i\xbc\xe1t,@ysP\x01\x07\xee%@\x80\xb2ETM\xf2&@\x1e\xc9T\xe3\xe0\xe1*@\xf6r\xa3\x00\xd7=-@\x9b\xb5\xe1]\\\xb9#@\xb6\x91\xcd{a\xaf\'@Bs\x98\xee;\xbb,@*w\x14Q;\x93-@\x13\x8d_\x0f\xa9;)@\x15\xbe?\n\x89-+@\x0c\x90\x94t\x92<,@L\xc2\xd5y\xc8\x95"@0\xd9&\xdesk+@\xe8\xbc\x97\xd5\tA*@_\xe1.\xcfg\x13)@B\xad#\x90\xfa\xd7-@(\xd5\xe3\x9ds\xb0+@9]\xe9\xeb\xf7\x0c,@\xc8\x9ce\x8b5\x8e.@\xb1\xea\x9aV\xc3\xc0.@0\x16\xbf\x86\xe0^,@\'\xe5\x1fT\xbfR(@\x14\xc9\x82\x1c\x9f\x10+@\xd3oCT\x8d\\-@U\xf7\xb0\xa4\x93\xd6#@B\xf8\x8cI\x14\x1d#@\x9d\x8f\x8b\x94c\xeb)@\xd2\x00\xfbR1\x88,@\xcd\xd1B\xb0\xce(.@>\xa5\x97\xe1\x86\xab/@\xe9\x9aQ\x1d\x0c?,@\x86n<U\xa3\xab\'@c\xa4bL\xe5\xa1\x17@x>UA\xe7u*@\xfc\xb4V2\x15\xc8*@1\x14S\x88\xc1\x82,@\xd6A)\xd8\xde\x85)@\xe4+ r8\x80(@v\xf3\n\x84\xfc\x16,@=\xdex\xdd\x0el\'@\x8e\x9f\xf5R\x1a\xa9,@F\n\t\xbf\x0b&+@(\x16\tyU\xc1)@ F\xde=\xb6\x8d*@\xad\x11\xe3\x1f\xb6\xca&@\x00\xb8.\xf0+Z+@\x19\xb2\x1eD\xfey\'@\x95fD!\x92\xc7,@\xa2SbNA\x08.@5\x85\x81_\x9bd#@\xbbt"\x17\x8aV-@\x9c\xb5\x08\x19\x92h-@>\xd9\xac\x7fW\xa4(@E\xfb<\xa4.o,@\xa1\x8e\xec\x90\'\xef%@\xdfmv\x19r\xae+@\xe8\x84\xbc\xab\x0b\xd3)@?\xb38sS\xdd*@c\x98\xefN\xf6\x9e*@gdo\x06\xda\xff)@\x88\x9f\x05\x1f\xafS+@V\x9b\xbfsO\x98-@\x1er\xa4]\xee\xe9)@\x8cr\x8eO\xb8\xbb)@\xb6\xb6yh\x0eW)@9\xb9\xdb\xf8[\x81*@\xdb\x8b\xb5\x9c\xcf>+@\x1c\x8c eM/+@q\x85\x83r$\xd8%@!\xda\xc6\xec/\x05*@\xc2\xd4\x94\x1b\xb5\x84-@\xc2*\xac,\x13r"@H\xb5:q4Q-@\xa2Z\x93\xd2\xae\xda-@rG![\x0b\x06.@\x843S\x7fi\x9d*@###\x94\x02\x84(@&\xd5\xa7Jf\x04-@\xec\x82\x06\x1b\xe4\xd2\'@s\xca_3\x893*@\xe5\x992\xa7/\xb0,@\x01\xed\xbf\x1a\xebM+@"\xcc\xec\x0e\xde\x8b*@\xf3\xdb\xf6N\xb0T*@\xf6\xc8\xc6\x95u\x11-@\xb8\xa9\xc3\xc3\r\xf1,@=\xa0\x87\x0b\xb8\x06)@I\xe8r\xa8\x04\x00+@\xda\xaa.\xd1mp*@J\xe0+\xc9Z\xf0,@\xf9T\'o\x12\xfd)@M\x9e\xb6\xd6\xb9\xc7\'@\xc9\xe7\x99G%v+@Q\xdd-\x0e\n\n-@n\x8dj\xf8\x1ac)@\xabW0g3^(@\x12Nn\xfa\x86&+@\'\x9f[\xed\x90\x1f-@\x1e-\xfb\xc1&\xf7(@L6\xf4\xe5\xd5H,@\xb3T\x82\\&X*@\x8e\x13\xa1ssW,@\xa0\xbe.\xb1A6*@\x7f\xea\x1d\xc9\xbd8+@\x1d\xcd\x99\xf1\x10\xdf&@\xca/\x91\xfc\xad\x0c*@\xcf"\xe9\xe7O^(@\x93\xc8ob\x880+@\x1f{\x8c\x94\x1d\x12*@\xffv=\xda\x82v*@\xa0|\x90\x95m\x9e\'@\x1e\xbc1\xc4\'\xef%@<\xa9\xfal\x02\x1c-@E\x00\xba\x10e\xe9*@V@|,5\xc7(@\x9f\x0c\x1f\x92#a-@F\x02\xbd\xad\xdf\x8e-@]\xb5\xab\\\x1a\x94-@\x11\x82\xa2\xc3\x1fB*@y\xdc\xb5<\xf4h+@&YI\xf8\x08~(@\x1cK\x04\xa4m\x95+@\xcb\x06\xd9\x01\xdc\x00+@h?\x91G\xc2\xc0(@\x8e)a.\x19c(@e\xed\x89\x0f\ta,@\xe5\x8b\x0f\x1c3\xc9,@\xd5I\xb69An-@hPvZ\xe5\xd0+@\xca58\xfdx(+@\xc5\xeb ^\xe9\xee%@^\xcdO4}\xc2,@w\x08\xc7\x10:3+@,\xb3\xaf<\xc8\xf5)@>c\x94M\x8b\x04*@\x18%\x94\xf7Q\xc5-@u iF\xacb,@\xc9\xa9@6\xa7\x1a*@I\x8d7\xab\xcc8,@o|\xa3\xdc\x87\n.@\x02m5\xb8\xbc\xbd,@\x07\xf0\xa9S:\xaf,@\xbbJ\x158\xba\xb2,@0n\xef\xcc\xa3\xbb,@\x93\x8cKM\x9a\xaa/@\xe1\x8bUTr\x02*@O\x8d\x94\x0cmB(@\xa9\x02\xf6\x1c~\xa5,@N*\xb1$R\xd6,@1\xa0\xe0\x19~`(@\x92\xc7\xf8 Ca(@$\xcf\x19\xd3 \xa9+@\xbf\xced\xc8w*(@\x8e\xa1\xc1s\xa3\xe6)@\x00\x86\x8a\xb5vD.@1M5\xddp\x1e,@j\xdb\xa8tk\xa4,@\xbb\x0bbSU\xfe,@\x85\x01\x82(u\x00*@\xa3s\xe1k\x159,@\xc2\xc2E\x86\x9a\xf1)@\xd1U\x05\xcd\xc41.@\x00pD\xa3\xdcY+@\xd0\xf3RPjN-@\xc7l\xf6T\x95\xe2+@cD\xc5L\xad?-@J\xd1\xcf\xa9[\xf1\'@\x16\xf1z\xde,\x8f/@$\xa7\xa9\xc1\xf5\xf5+@==\xbd3\x07\x8b.@\x97gG\x95\xb72(@\x97J\xff\xb3*`/@\x19\\\xf8\xc1\xf52,@\x1cWO\x11m\xba-@k\xba\xc7\x9e\nA.@\xb7\x11#\'\xa6\xfa)@\x13\xbf\xe1\xb7I\x0b,@\x9bC\xa3\xc4\xd4\xb9(@\xe5\x10\x1ap?\xf4+@\x805H\xbfc\xeb+@m\x84\xad@\xe4\x01*@\x1d`\x14\xc8\xc9/(@\xb4a\xbdW\xfb\xd8-@Z\xfc\x80;\xa6F,@\x0bZ\xd9\xe6r",@Nba\xa9>;,@3T/\xe2p?.@\xc3\x0e7\xd8\xcd\xe3-@Z\x99\xaf\xd9\x06A.@\x96\xa29\xb7\xed\xe3-@\x8e\xab\x82S\x955.@\xe6\xc1\xed<\xd0H.@\x8e\xe7P\xc1\x8e:.@a\\\\cj\xd5.@\x9c\xa7E\xf6\x8a\x03-@\x1bf|\x06\xe3\xfc-@\x93\xdf\nS\x9a\x12,@\x9d\xfea:\xef\xdc,@\x81\xdc!\xca\xa3&*@\xfb+\xacFU\x1c*@\tl\x17\x7f\n\xf6!@7\x03\x91\x03\xeb\x92*@`\x9b\xc9\xa0\xefe+@3\xfe.\xc4:\\*@\xecz\xaeD\xc4\x9f!@VNd\r\xd7\x98,@>\x95TE\xd0\x8f(@\x85\xff\xfd\xcaW\x01*@\x14\xcd\xc5\xb4\x0e{,@\xad\xa6\xa6G\xb2\xc8*@\x8f\xb8\x1ep\x13\xd5%@\xef\x0bO\x84\x83D.@U%\n\xb5<\x1a.@$\xbd\xdb\x9bo\x16+@\xd2\xa0s\xb6\x89;(@\xc4\xac\xa2\x12\x0c\xc7,@\x9c\x1b\x11?\xf2\xdb\x1e@[\x82z/^E)@\xb1jQQ\xcd\t.@k\x8f$\xd9e\xa8,@\x08\xa2\xfb\x9f\xba\xc5#@a\xdd\x9f\x88*\xe0#@s\xa9,\x99e\xf7,@\xd1\x11i\x01\x08\xf0)@\x18\xc5\x89\x9a\x88\x05-@1\xf4X\xeb\xce\'#@\xf8H\x1a\x9c\x0fs(@\x89\x10[\xda[\xb9/@\xb2\xe3Xo\x7f\x05*@\xee\xc21w\xc7\xd7#@\xe2\xa6\xc6\xaa\x86o,@\xaav\x08\x85\xcf\x02(@\x81Saq\x17\xd1.@HB\x98y:\xa9,@/\xcb1"5\t*@\x96\x8cy\x08Uc*@\x04\xf2e\xb9\xbb.+@\x7f\x95\x98Sn9+@\x0eE\xf0x\x9eo(@\x1f\xaa\x9e\x19\x16\xec(@d\xb7\\{\x15\x1d-@\xe1\xb4\x18\'}\x04*@B\xb6\xdb,\x17\x1f-@)\x07E\x1c\x0cj,@\x98\xfaidK\xbe\'@\x02\xc1`\xbd\xdbK+@\xed\xd7\xe4\x89g\xec @cp\xd5\xb8\x02R.@X\xa4\xab\x7f[\xba,@\r|!\x15R]+@\x9c\xe4\x11\x8f`\xe4,@4a\x1bC\x9f\x10+@\xc3e\x1e\x8e\xaa\x99/@o6\xb5"9\x93-@\xfe\xc0bw\xab\x81#@y\xaf\xdcV\xc8\x02*@\xf9\xfa\xef3\x06H+@\xaf.v\xd9\xe9\x88.@\xf5}\x12|\xe2\xdf\'@\xa8\x96\x8a[\xc3$+@\xf1\xe2\xdd\xc20\xd4,@\x07\x11\x9b\xe7\x1f\xb4,@\xf1\x13\xac\x86\x01\xfc+@\xf9SVH\xb0\t,@\xc8\x9f\xaa\x04<\x02,@\xf1.K\xf5j\xaa\'@[\xdcF\x9c\xef\xaf-@\xe4\xd7\xba\xf0\xcf\xdb&@\xac\x00\xe0s\xfe<*@y\xc1\xc0\xc6\xaf\\(@p\xb2\xf2\xa3?\xdc,@\xae\x07Z\x05\x95>,@W\x942\x8fy\xe5+@\xeb)\xac\xe6]\xbb-@\xd9\xd50\xc6\xd4Q)@lJ_\x0bG@#@>&\xdcyjv,@W@\xd5\x81\xad\xaa+@]\xf8\x8f2~\x89,@@\xb0\xda\x8a\x9d\xe1\'@\x9a=\xbe|\xe2\x00/@m\x9a\xc2\xeazf,@\xfa\xb0DK\x0c\x08)@Q\x17\xc8EIW,@\xcb\xaci\x13~\x8b,@\xdbw\x86>\xab;+@\xcd*0\x008S*@E\xa2\x93\xb3\x1ad,@C\x90\x95{or(@\x01 \xf95\x9aC)@\xafG\xb9\xa4y\xd1+@51K!\xe1]-@(2\xe1\xd2\xda\x89-@\xdb\x9a\'\xd1\xce\xe3,@\xbf\x93z\xad\x9b\x0b.@\xc3*\xb5\x85\xf9\xc2,@\xf7?\x0b\xa9\xf9E,@\x8e\xbdy\xf6\xc8\x8b,@j\xcf\xcets\x9b(@?\x02\'\xb3\xb68*@\xae\xf2\xb8\xf9\x99\x8c*@H\xf0))OK+@\x0bH\xe6\x14t\x9b(@\xf9\xb1\xb3\x91\x9f\xf1 @R|\x7fm\xf0$*@\x11\xdf\x94i\xee\x19-@q\xe3c\xf1tn\'@\x00=\xa1Z}\xdd-@\xdf\xc9\x85\xb3[\xa4)@\xa5\xb3\x8f\x16TU*@\xf1E\xa7dk\x1c.@\xf3\x9d\xafD\xe2c+@\xf5\xf7Q\x8e\x02A/@j\xca%\x84\x88\x90*@\x8e\xb7n\xeb\xaa((@\xac\x83\xe6\x96\x16\x0c,@]\xd5\xc0\x91\xe1\xaf+@q\xa2\x95\x00\x87h,@\xf2\x05\xcc\xfb\x17\xf1,@\xd2\x1b\x15\xedET+@=y\t\xb6\x96I+@0\xab\\\xeb@*)@\x91\xa5C,Q7,@\xda=D\xbc\xd0\xff,@\\c2\xe6P\x1c.@\xb0w\x04\x12\x98\n.@S\xa2=\x8a\xe9\xd8+@Y\x98\xb0\x9f\xf7\x02,@\xeb\xcc!^\xe6\x8f+@\xdde\x9cX\x9c3.@\xd2\x8c\x0e\xfb\\\x8b/@\xd7\x8e\xdb7\xc2\',@\x93\xf3\xa8\xad\xfd\x91+@x\xa8\xb4\xf7\xaa\t-@\xa7@\x1f\xcf"x(@\xb4;r\x90\x9ba-@\xa2\x96@Vc\',@X\xc5)\x16)\x05-@X\xf5\x9a\xa6\xa2\x0b,@\xe9V\xdai\xee\x14.@8\xea?\x03\xd0\xf3+@H\xaf&\xdf}O+@\xc5"\x87_\xf0W-@\xc2E\xe8\x0f-\xf1,@\x8f\xc7\x87\x8a^\xf7+@\x1dzgtT\xf9)@\xa9\x0f\xa4\xc6V%+@t|Z\xc9\x1ah.@/\xee\x8c*\x82\x05-@\xe6\xfb\xe5\xad8\xe5(@\xa0\x85\xc1\xdd\xd32+@\xed\xa8\xf8T+3,@\x08\x1ahv\x905-@,\xe7K\xaar\xc8(@T\x1bNu\x87\x8d-@j\'J\n\xda\x12*@\x13\xcbz\xe5\x95\xbf(@\x05\x8d\xce\x15\xe1a-@\xff\xce\xe4\xaa\xc1a-@t\x8e\xf5L\xdc\xcb,@\xd2\xdb\xb6@\xcdR,@\x99w\x1c\xcb\xc6$,@W?\xde\x04\xd5\xf0)@"\xf5@#\xe1\x06,@\x84\x87\xe0\xfa\xd0g-@\rU\xe8\xcf\xfbJ+@\x1c*\x9cb\x14\x8f(@\xdeP\x90f\xd2\r\'@\x1f\xc0>=B\x97,@#s\xae\x0cU\xe8-@,\x9b+Z\xe7\x06,@\x8d|\x04\x1dG\xff-@jj\xc3\x16\xe0i+@@\xac\x9e\xcb\x06\xe0(@\x87\x87\xb9\x86v9(@\x93\xab\x96\xc6B_,@\x97%\xda\xb7;f+@l\xb0\t\xe1\xd8:,@\x84\xc3\xbc\xdd^\xc0#@l\x8cHg\xa5!.@\xb2\xec)\x88\x1a\x14,@}\xe0\x80A\x87`,@^\xd9\xeaS\x01\x07-@\x91Uo\xbe\xa0\x16-@\x05m\xad_\xca\x91-@\xb70\xd4?g\x9b)@8\xd9\x83\x00t\xca\'@\xbc\xcfs`\x027.@\x9e\xe5w\xd8\xd5\x15*@\xa3a\xc5\xa9\xceI.@0\x0e\x1dg\xadX(@\xb1\x13\xf6\xba\x04A,@\xb61\xb2\xcf\xb0S+@m\x18\xa3\xcf\x14\xfa-@\xd9y\xc5N\xe4\x01*@\x96OuJM^(@\x00a\xe3m\x96\x02,@\xcf\xfdi\x81\xcc\xe0+@\xe2\xc1s\xe2QD.@iRyb\x0f\x00.@\x8a\xabf\xc8\xd2s,@\x86`ub0\x12+@\x1b\xb4\xf64\xc1\xae,@I\xaf\xf8}\xdd\xd5 @2c\xc33\xb4@,@?zS\x00r\\+@\xabj\xcc\xf9]\x0f*@ W\xaf\xef\xae$.@\xc5\xfd\x92\xd8\x93X*@\xabm6\xaa2F(@\xe5\x83\xbb~\x97\xd1-@5\x9a\xcd\xfe\xf3\x1d&@xy/1-\xf8%@\x03\xb0c Pa(@\xee\xdaV%\xado(@p!\xcc\xb7V\xd2)@\xb9]<z\t\xc7-@\x98\xa1\x1d,j\xd4!@u^\x00\x9a\x97g-@\xf4f\x87\xe5\xfd\x1e*@d\xf4z\xb6\xf6\x98,@\x9e\x81\xd4T\xfb\xb8+@\xd2\xe2$\xbe\xbd\xe7)@\x93\xc7,g\x03T(@\xc1\xec)\xcba\x98!@_\xb5"\x83\xc10(@\x1b\x10)r@l!@\n\xdbV\xe4\xb9\x9b!@\xc4\xdb\x17\x97/~ @\xb6\xa6\xc3\x1f\x11W,@\x01|\xa0\xce<\x1a.@\x83\x12\xa5\xb2\x85\xfd\'@\xc4\x9d\x00z\x02\x86,@\xae\xd2y\xc7\x9d~,@\x91\x90\xe4\x96\x80\x1e.@Z"R<1U,@\x13\x13\xc9\xdaQ,*@oe\x96Ef\xf4,@\xc4\xc1G\x88\x9a\xa8+@w\x95B1h\xf5)@\x18\x1c\'<v3,@`\xb6\x95\x9a\xd0\xd8,@\xef\xfeK<]\x1f+@Xb=\xa0\xbe\xce+@\x80M\x0f\x9c\x95\xe9\'@\xe1\xb4(|h\xe4.@!\x1e \xb0\xc1\x06,@\xdc\xbc\xac\tWM+@k\xf4\xd4i\xe7\x19-@\xc5\xee\x16\xe8\r6,@\xa1>i\x07E\x8f+@#LuB\x80\xeb)@g1\x01!\x8f\xf2(@\x97\x18\x90\xd0np+@$t\xb5o\xec\x03-@\xecm\x8b\xf9\xdfj*@\x1f\x96I\xbf\xda{)@\xb3S\xa2\xfbg\t\'@`b\xc1V\xc7F-@]~#\x04\xf1\x1c*@\x9eD\x1e\x8cO\x1c)@\xe7\xd8\x07\xdbgW,@\x10*\xeb\xb0\xfe#-@C\x16\xe4Q&](@BC\xfb\xbc[\x05,@ \xaf\x97A\xd6?!@4BD\xde\x901*@\xfa\xfb\x8e\xec\xa7U-@\x7f\xaaj\xdc/G.@\x1f\x9c\\\xa8\xbc_(@\xfd`\x89\x8fu\x91*@\x14\x0f9\xf4\xb0\xf0 @\x9d_3L\xcb\x9a-@S\xb3}v\x80\x91*@\xe2\x91\x12\x86=w*@\x92</H\xca\xd2\'@\xf6#\xf0a};*@\xc1p\xbe\x14G:*@\xe7\xa7e\x1d\xf8/,@E@WZ`\x1a-@+\xcc\x14\xa4j\x14-@jb:\x1bRL+@U\xc0\x9d\x0e\x81y+@\tw\xc4\xd8\x16b+@~\x936\x94\t5(@\x1c9\x9f\xc8]\xc2(@\xbf%>y\xd7\x05*@\x84bs\xbe!\xb0(@FLej\xe0\x12*@\x85Qa<\x9a+,@\x19\xfb\xa9U\xff|,@\xc8\xf3\x0f\n\xe3\xc0-@\xfa\xc1`*^\x9c-@\x97n\xee\xd4\xack+@\xd8q\'\xff5N*@\xd2\xd2PV\xda\t.@\xef@\xa0\x1aF\x7f,@\x9d\x0e\xabm\xb4\xc8(@L\x88\x12\xefs\xa7,@(tL\xcb\xc6\x1c*@\xaa\xcb\x19Qr\x84,@j\r\xd5N\xd2\xf9)@\x03\xa9\xdc\x17S\xf8\'@\x8beq\x1c\xee,-@\x1a\xb8M\xe1\xb5q*@\xb6\x16c2\xe7\x9c,@\xcc\x1bQB\xfdt*@\x88\x86h\x8d?%,@%V\x0e\x93nf*@\xbe\x02\x07\x02_\x07,@ZQ\x8fQ\xb4\x1b.@\xe4\xb2\x0bU\xdd\xca)@\xec\x15\xc4\xc5l\xd0)@\xfb\x0cUd\xaa\x9b,@\xf1\xa10\xb7\xe1\x8a*@\xa1\xd5e\x0cx!,@\x13\xe6\x94\xfb1\xeb+@6\xbb\xef\xb4T\x00,@\xe70\xa4\x84\xa6\xa0+@b\xc2\xcc\xb0\x99\xbb+@B\xca\xf8E\x83\xab+@;\xca:\xd5\xac\xa9,@h\xe1Q\xd1\xb5\x15*@nUH\x88}`(@T\x8a\x93\xe0\x8a\xf7)@*\xd1\x9fV\x8f\x01,@\xe6^\xa6\xee6?+@h\x87\x12q\xe8\x99+@0V\xe6\xf8\x14J+@\xbf\xb3U\x0bE\xda-@-$\x12S<\x9e!@\xdf\xe4\xe3\x1aO\x12,@\x9bR6\x1acY,@\x12\x19\x1a\xed\xcc\xf8!@\x1arT\x05\x87\xe9!@\xac\x1fD\x1a\xb7\xe1!@\xf5L"\xdd\xf4\xbc!@\xd7!\xc8\xa3\x90\x82,@\x82*m\xa4\xa7\xd3,@\xbd\xf7\x19\xd9\x91\xd1+@\x88\xb0\xd6i\xc8a/@D\x07\xb4\xbf\xf9\x90,@C\x9d\x83\xe6P\x9b,@\xb6_U\x99)\x96-@\xf8\xfd\x95\xbd\x18\xff-@\xbd\xe78\xcb\xc2F.@\xf6Z>\xf2\xeb\x02,@2c%\x19\xec\xf7-@\xd3\x13\xd9\xa7\xac\n.@}\xcf\xba\xd1\x80\x1e.@\xa4P\xe8\xdd\xc0}\'@\x8c\x94\xafIr\x1c.@M\xbb \x132:,@b$Z\xbf\xe1\xe4-@\xa1\x84\xa2b,\x13.@\xefl\xf1\x0c\xb5\xc3(@\x95\xfc}\xc7\x91b,@\x8a1\xb9\xcbkH,@\xe4?H6\x8aZ%@ \x08\x85$\xf3d,@v;\x9f\xed\xb8\x04.@-S\xc0\xbb\xf8\xd5(@z\xf8\n\x1bt\xea+@:\x1d\x92\xd1\xe5`-@\xa7\x1c\x100\xda,-@\t\xc2\xf6\xa5\x89\xb9,@Z\x8al\x08\tK+@\x86\xf1\xb4P\x13W-@8#\xe8G\xa1\xee+@Fe!\xa4^\',@40r\xc9\xf5_-@\xc5%\x05g\xc6C-@\x97<\xd5k/%,@\xd0%\xd5\x8fy/-@\x88\x13\xa7\xfc\x06\xc9)@\xcc_i\x82\xea\xfe,@O\xf8\x87m\x0e0,@\x94\xbfp\xb7JK+@\x7f\xdd\xd7\x88\x89o-@\xd5\xc3\xbc\xcb\x8f\xf7-@RDz\x00\x91 -@\xa0\xa4\x18\xabOG+@~\xf14\xed\xafR*@\xdd\x03\thP\x15-@\xb9L\xca\xe9\xaa\xd4,@Z\xbas=\x1d0*@u\xaa\x03\xb7\x970-@\xbb\x1c\xcc\xed39\'@\xb2\x0f\x9fl\xc9\x06-@P5\xd4\x91P\xde-@\x99Z\x1f{}d(@\xa7\x1f\xd7v\xd1\xaa-@\x9d\xdd\xf2\xe71p(@\x01\x18\xc7G\xd9\xfb,@\xeesCC\xffW,@\xc1W\xe4\r\x9e\x03.@\xe5F@\x92Ae,@\x1f\xf5"/y\r,@\xa6\xd2\\\xfd3%/@`M\x12\x1fu:,@\xfb\xe0/e\x91\xe9,@\x8ap\x88\xa7\x91\xd7-@\xf5\x96H.W\xe6-@\xe6\xc96{Kv+@\x04\xe6\x83\xcfn\xe1)@\x88\xc0\xa2\x07\xfd\x03,@x7\xb2&\xef#-@%(\xecpB\xda.@\'.\xe5xh\x1e*@\xc5K5[\xed((@\xfdr\xa0?\x03\n.@\xe3\x81:3\x89,-@v\xe7\xecZt\x10+@.,?\xa3\xd9\xbd)@wz\x99\xb8f\xf3%@\xfe\xbcA|d\x97*@\xd7%R\xed\xb9\x81,@\xe7a\x7fW\xda\xf0&@\x1b\xe8aU\xcc\x1f+@\x02\xed\xe85\xe2\x00+@\xf1\xde^\xe0\xa5\xeb&@b\x08\xf6\xab7\xe0)@\xe1\xee\xf0\xcc\xe95(@\x93\xb7n1\xac\x99(@U\xb8\xda\x11\ra+@cd\xfc\n\xec\x0c,@\xf6\'\xc3A\xf1:*@)c[\xb1"\x95,@\x03`R\xd5\xf7>!@\xc8\xed}\xe8\xab\xa1)@\xc8\xe9\xe4\xabu\x08-@\xca3#\x05\x80^(@\\V\xdd\xd4\xb0l\'@\x88\xbb\xe8\x06\x06\r,@\x1cHO\xe5\x14\x08\'@\x91W\x8e\x87\xae\xa6-@\x89\x00W\x9d\x10\xcd+@\x9f\xd2\xd4\xdf\x00\xab,@YG%\x06\x18\xac,@c\xcf\xef\xa3\xef5-@\xa2@S\x8ak1.@\xd5k\x12\xaa\x1c\xdb%@pr\xa1\xf6\xd60,@\xce\r\xb9t\x8dn-@MG\xb7X\xe6])@:\xb8l\x08\xf5/(@F\xccP\x93\xf9\xc3+@\xe5\xeb\xed\xab\x86,-@\x87\x9e\xdap\x18\xdc,@\xad\x19\x81\xac\xd4\xbf,@\xd1\xc6\x13\xf7`\x15(@\x92\xba\xd3|\xea\x0e*@\xecL\xb0\x96\xf6\xfb)@I\rB\x15@2+@J\xd9\x11\xbc=\x88-@@\xf5\xce\xcfO\xe1(@\x8e\xdc\x00\xc2;f+@ \xf0-Z\xef\r+@C\xf0-\x96\x1d\xeb+@\xc9#\xc8.\xac\xca+@SH\xb4\xb4UV,@'
p16
tp17
bg3
(g4
(I0
tp18
g6
tp19
Rp20
(I1
(I1417
tp21
g13
I00
S'\xceX\xc9\x8e\xfb\xb4S@\xc53\x1f+PkT@X\t\x82\xac\xc1\xdfS@%\xcdJ8\xf6\xbcS@r\x1d\xc1M\xfa\xccS@\x8d\xa9&\xb5\xc1\xbeS@Xw\x85\x9e\x81\xdeS@q/\nN\xbd\xdbS@\x8cf}\x85(\xa4S@\x0f\xf6(\xae}\xdeS@\xaf\xb2v/\xc3\xe2S@\xf60\x1fhy\xdeS@\x9b}~\x91R\xe2S@H\x9b\xbc\x07\xcahT@q\xc5\x1dZW\x99S@\x9cHx\xb9\x9a\xb5S@\xc6\xdb\xc1\xf8\xdf\xe4S@\xb5\x8e\xa2\xac@\xe1S@\x1e\x9as\xb1l\xa3S@|\xd3\x8d\xb2\xf2\xe3S@\xdc\xb8\xb5q\xe7\xddS@\x80\xe3\x84\xc0\xb4\xc0S@\x01\x9d\xf8@\xb7\xddS@\xb2\xfc\xe7\xb5\xc3\xe6S@\xa8\xf5\x0b\x9d\x1d\xddS@&\xe8Y\x9e,\xe5S@e \x9e\x1f\x10\xb3S@I\x906\xe8\x06\xe4S@\x1d}\xaf\x8dc\xdcS@\xf4\x11\x9cM\xcb\x98S@\x8ep^\xd20\xe4S@\xa8~\x9f\xcdP\xe4S@H\x89m\xee\x11\xb3S@\xea\x03.\x0bp\xe4S@\xdf\x10"\x82 \xceS@\xf0\xba\x9e\xcf\xf9\xe5S@$q%\xda\x8c\xe5S@w\x80\xa0\xe0:\xdfS@\xf4x\x89/p\xe9S@Y\xbe\t\x8a\xe1\xe5S@jV+u0\xdaS@h\xdb<1V\xe6S@\xf2\xcef\x82\x8b\xdeS@\x1e\x93\xd6\x01\xa3\xc6S@\xce\xba\rp\xb2\xb3S@\xce\x15\xb1\xbc\x83\x9bS@"w\xcaF\x92\xb3S@\xf2\xb6q\xf1\xb2\xc6S@\xec\x00\xab$\xe2\xe7S@}\x07J\x18r\xb5S@\x9aF\xd5\xc4\x84\xadS@\x15G\xd8!\xe7\xddS@\x19\xa86\x8c\x01\xe5S@\xe2\x84\xdd\xb6\xf3\xe9S@\x0eJ\xb8\xa2\x05\xe2S@]:\x96\xa9\r[T@\xacN\xcc\x00P\x9cS@\xe9-e\xa0`ZT@\xc4U`Q\x07\xdaS@8\xe4R\xc9\xa8\xacS@Uk\x8f"\t\xd9S@\x1e&\xcb3W\xdcS@4J\xbb\xd0\xe3\xd8S@Lm\xa8\xe6H\xd8S@>\x96\xd0\x1dh\xd8S@\x96\xc8\xab\xcf\xd4\xd7S@\x9eg-\x1fKnT@#)M\xc2\x86\xebS@&7\xb7|\xe7\xccS@\xbaL\x06\xe1V\xd2S@7\x93\xb0\x93\xf6\xc7S@\xb2\xbc\x1d\xcc\x16\xc8S@\x05\r\x0b\xb6\x1d\xd3S@\xc2 \x05m\x8c\xeeS@S\xd3\xc7\xc4\xc8\xd2S@,\x01\x01^\xc5pT@\x8a\xf9\xca\x95c\xd2S@\x8b,/\xbf^\xd2S@7\x8c\rD\xce\xc8S@\xe3\x9b\xaa\x8d\xb6jT@\xe0\xfe\x1be \xb3S@(\x8e\xc0\x86\xcd\xd4S@\x03\x02\x91\x94z\xd1S@)CI\xb6\xe0\xd4S@\x1dw9/\xbe\xf0S@P\xfe\x8ek\x16\xaaS@Z\xe1\xc3\x93(\xc8S@\xd1\x17\xd6\x08g\xd7S@\x1a\'\x1d\xe7d\xd4S@/6q\xbf\xca\xd7S@jw\xa8\x88\xd5\x9fS@L\x1c\xfc\xc9g\xc8S@\xb0\xc5.@\xcc\xa6S@lLR=M\xd4S@\xbb!)\xaa~\xd5S@]a``\xe8\xc8S@Rb\xa3\x95\xd0\xcfS@\xbc>\xbeA\x84\xaeS@\xf1\x8c|\xf1\xba\xd1S@.,\xe2\x01\xb4\xc1S@\xe1Ml^I\xd0S@\xec\x88Z?\x12\xc3S@I2\xf5\x87\xf1\xd0S@\xa2\xbc"\xa9\x9fnT@\xeb\xc2`)\xa6\xd0S@\xab\x01gk8\xa7S@\r\x16p~)RT@\x90\xd1\x8c\xa6S\xe1S@\x18\xcc\xd1\xe2\x1a\xe0S@7\xf7\x05\xff\xf3\xdfS@\x84P(\xac\x95\xafS@\xdf|\xf1\xa8\xd7\xccS@\xbf\xf3\x10\x02\xe8\xceS@\xda\x03qO\xba\x9eS@\x04\x13Y\xe4\xbfhT@7\xa2M\xc3\x01\xcaS@\xfb\xfe:\'\r\xbdS@\xbf\xd0G\x11\xb5\xd8S@r\xb1\xd157\xd1S@\xe2\x14\xa2\xfa/\xa5S@0\xb06\xc5\xfd\xe4S@gD\x80/c\xdbS@\xca9\xa7[\xbb\xa4S@\x96\x90\x82\xfd\xe2\xa8S@1GA\xbf\x91\xc3S@m5&\xa7\xa6ZT@b\'W\x1a{\xaeS@D\xc9\x9a}\xda\xe1S@{\xc9RG\xdf\xc8S@\x10\xeb\xb1\xdf\x8alT@W\xda\xc4,\xbc\xb2S@\xde\xc5^\xcb\x84\xddS@V;\x9f\x13<\xdeS@:\xd4\xd3\xa0\x04\xd8S@}D;\xff\xc3\xdcS@\xc7\xd5\xe0\xaa,\xbeS@\x80\xfb.)_\xd2S@=}\x07Q\x9b\xa7S@\x0b(\xc6\xbai\xe1S@k&\x04\x8fa\xddS@\x8b\xbe\x883\xb6\xd6S@\xb8\xf5\xbb\xfc\xa9\xd1S@\x13\xb4\xf5u\x90\xb7S@%L\xb4\r\xba\xcfS@F\x88^\xba\xa4\xcfS@\x9bzi\xf6x\xb4S@\x9bl3\xcc\xa5\xa1S@\xdb\x8d\xdf\xdf7\xb9S@\x90N=O\x0e\xe5S@\x85\xe6{\x80$\xafS@\x07\xc1\xa7\xa2\xc5\xe5S@\n\xf5CJ\x9c\x9dS@\xbf\xba&\x9b\xcc\xd0S@v\x1a\xc9\xfa\xa2\xd7S@}\xcf\xa3k%\xd7S@\xdbg\x1f*\'\xe5S@\x03\xebd\xd7\xa0\xd5S@&\xa4\x86&\xc4\xe5S@\xc55R\x8e\xef\xe5S@\x84\x9d\n\xc7\xd1\xf2S@\xec\x1cGHP\xe9S@\xd1\x8a\x93\xa3>\xcaS@\xcd~o\x1a2\xdeS@\xae}#\xf0,\xdaS@\xa7\xa9\xe37\xd5\xdcS@\n\'t\x9c\xc5\xc8S@\xc4"#\x8b\x14\xddS@>\x0c\xfcN\xe5\xc5S@\xcd\xd0W\xb9}\xe2S@|~0\xce\t\xd2S@\x8e\x05\xd9\x8f\xdc\xcfS@\xb1\x17\xea\xec\x9e\xd4S@\xc4b.2\xf7\xbfS@\x0b\xc1\xa0\xbd\x97\xb9S@mK0~I\xebS@\x1d0\xa4)\xfd\xc2S@\x9b\xc7Ha\xbfXT@Uh\x1c\x91\xd0\xdaS@\x9c\n11"\xc5S@\x8a\'"2\xd9\xb6S@\xb7`\xeed\xcb\xdfS@\x90=, \x12\xb4S@\xfe\x87\xfc\xcc\x0e\xd9S@\xc6\xaf\xdd>\xeb\xc7S@\x9fE3\x85I\xcbS@\x00\x87\xb7I5\xc1S@\x00ib\xb7\xda\xeeS@\x920\x8cf\x82\xd1S@\xd67JI_kT@A\xbb\xd2\x8f\xec\xeeS@\xe1O?h\x0e\xebS@\xed\x83\x98\xc5\x04\xcfS@Q^\xa1\xaaC\xd4S@\xfb\xd5\xc4@\xd8\xceS@N\xfb\xc5\xd9\x19\x9fS@\xf4\xa8\xb2\xecS\xd5S@\xb1\xd6a\x19\xc4\xd4S@c`\xcaq\x8b\xceS@>\xd9%\x8a\x82\xd6S@Zc\xe1\xbc]\xd2S@D\xaa\x0c\xe1\xc3\xa1S@\x9a\xa0 #\x98\xd8S@h5\xfcp\xc6\xa4S@\xe8\x0e\xa8\xd2Z\xc7S@\xbaaO\x1e\xda\xd7S@\xf0jn\x01\xfb\xc2S@\x83Ic\x12\xd7\xd9S@\x8a\xc2\xad\xfd}\xadS@p\x96\x0e\xee\n\xdaS@\xe8A\xcc\xc7\x14\xc3S@\n`>\xd2&\xc8S@\xaf\xe0bK\xb4\xaaS@I\x15G\r\x8a\xe1S@;\xd2\xd5\xd6\x81\x9bS@W\xff\x7f\x05\xe9\xe5S@\xce/;\x91e\xe9S@\xc1\xdeY\xc0.\xe2S@\x97\x1c\xbdY \x99S@\x15C\xfe\xbf>\xdeS@WoK\xf8\xb9\xe3S@7!x\t5\xe4S@\xb6\xc6\xfc\x7f\x1eTT@K\xa6\xe4\xd1\x03\xc0S@1\xe3\x7f\xaf\xd1\xdeS@\xb6\xca\x03\x8c\xcf\xe6S@C@}\xc1\xbb\xe6S@x\x1b\xa4nX\xddS@\xbdr\x151tnT@\r<*V\xc9\xa2S@\x11\x17?\x80\x9a\xa7S@q\xe9\x16\xfd \xf1S@"\xf7\xe5\x86Q\xddS@\xe1>\xcd\xe6\xc7\xa0S@*G\xe0:+\xddS@t\x8f\xcb\xb3K\xd0S@k\x98\xca\xf8E\xbaS@.\xc4\xe4C\xc4\xe8S@[1\xbce\x8c\xe8S@P\xa2\xbd}\x15\xd0S@a\xcbU\x81=\xcbS@\n\xf6\x1d\x06,lT@\x1dcYs\xc8\xb3S@9u\x83\xb6)\xbbS@v\xe5V\xfd\xba\xf0S@\x9b\xe2Oh\x99\xdcS@\x0c\xbfN\xbf\xe7\xa6S@<\xfe\xbdA \xe4S@C\x00C\xc4\x9c\xe6S@\xde\x02\x1dz\xba\xe4S@\xc5\xef\xe4WB\xd0S@}\xec#\xc6\xe6\xd4S@\n\x1f\xc3\xc2\xd3\xcfS@\x10\xfcTq\x80\xdcS@%gY\x10\x07\xdfS@\xd7@\x01\x8fZ\xdcS@i\xee\xfbY\'\xe5S@\xf9\x02ms\xe2\xe6S@D\xd9\x9b%f\xbfS@\xbd\xdex\xb2\x82\xb3S@\xdf\x83\xb0l5\xe7S@\xb5}Z\xc5\xf6\xf2S@\xf57\'\xbe\x0e\xdcS@f\xb8u\xa4\xa3\xdeS@\xadT\xde\xcf|\xd2S@\xa5^\xfa\x86\x95\xd0S@\xd46\xc8(>\xdeS@\xa4\x88\x1f\xec\xb1\xe2S@_t\n\xc0\x9f\xcaS@.\x0frE\xde\xe2S@&\x83FP(TT@\n\x99\x8c!\x9f\xb3S@\x80\xc1\x14\xa9\xfd\xa6S@\x18\x82\x9d\x85\xe0bT@V1\xf3\x14\xfe\xdeS@g\x95\xffU\xfe\xccS@\x85\x01R\xcdA\xbdS@{z\x14ML\xb4S@;\x82\xdf\xcco\xbaS@\x02\x05\x00\x1fH\xe5S@\xb9\x03y9\xab`T@P\x16\x81\xb4g\xd4S@"&Q\x99\xce\xc9S@\x9b%\xe8\xae\xbchT@\xc84h\xd2\xfa\xc7S@E\xff\xac\x98\xdf\xcdS@<\xce\x8c3\x19\xcbS@)[\xa4E\x18\xc9S@G\x94\x8b\x08\x1e\xdaS@\xfb94\x00P\xd9S@\x9a,n4)\xe5S@T\xa9Z3\x18\x9fS@6"%\x0f\x05\xbdS@\xd4\x0e\xeb.\xec\xe8S@_\xd2b^\xd5bT@?\x87\xb0\xf1\x94\xefS@\xd5\xbaIQ\xa9^T@\xf6&\xb8\xeeX\xe6S@\r\xa8\xc56\x0e\xddS@[\x1f\xaa!\xbc\xe5S@^\xd4\x87|\xd6\xe2S@$\x1d\x89\x99\xdb\xdcS@\xc0a\x01qj\xc3S@\x100\xc9\xc2%\xd9S@\x8dRh\'`YT@,\x87\x00\x88\xc7\xe5S@\xb4f8\xd3\x0b\\T@\x0fae\xda\x91\xa9S@\xcb\xcb\x96\x03\xd4\xa3S@=\x85\xbf\xd8\xba\xddS@\xfd\xfagi\xe0\xedS@\xa6\xd8Z,U\xe6S@9&\xff\xbbI\x9cS@\x9c_`\xd5\xe0\xb1S@\x88,s~\n\xa2S@\xf2\xfb\xdb\x93\xff\xddS@\x1d\xc4\x83h\xe4\xccS@^\x0e\xbeR\xa0\xc8S@(\x13 \xceo\xe2S@\xdd\x01\xe7s\xd4\xd8S@\nw]\x10^iT@\x85{\x08\xfe\x04\xe2S@\xe8\xf3\xf7:|\xd3S@UN\xf9\x95\x1e\xa5S@\xa2(\xff0,\xadS@]\xac\xf0c\xcd\xc4S@\x04\x88k\xae\x1f\xcdS@6\xaf\xff\x95m\xc4S@\xab\x99\x17[\x1a\x98S@.l\xebQ\x05\xecS@d4\\)\x98\xe4S@\xb8\xfdFd\x05\xbdS@"\x044M\x93\xb9S@()3\xc3*\xdaS@\xe1=\xe5BbXT@Y\xc5\x1eR\x8d\xb7S@\xca\xeflh\xf8\xc9S@"\xd3\x01\xfds\xa4S@\x95}\x98\x08\xbb\xdcS@\xb6g\x1e\x9a\xf1\xe9S@t\xdc\xa4\xb7h\xacS@=.\xab\xff\x94\xd7S@7\xf2\xc5\xbb\x8c\xd8S@\xc0S\xcf\xb9\x06\xd8S@\x1dO\x16\x9e\x0c\xd8S@`3\xe3C\xa6\xd4S@^\xc6\xc8\xba\x04\xdaS@]\xb6\xe0+\xc0\xd7S@\x19u^\xd9K\xeeS@\xb0\x86)=\xa8nT@\x82\xa0\xfdGR\xb7S@\x15\xd8J\x9b\xfb\xe6S@\x03\x05e/$\xa7S@\xe3%^\x1foZT@wE\xe2\xf6\x98\xd7S@\xde\xb6a\x1f\xfd\xc1S@\xa9\xf2\xb7\xd3A\xcaS@E\xbe\\DZ\x99S@\x05q\x01\x8e\x17\xc3S@\t`Y\xc4\xc7ZT@5\xd5\x1f\x85u\xb5S@\xf3P\xc6\xc8\xab\xe1S@\x15\x9b\x12dU\xd2S@\xca\x9a=\'\xf0\x9eS@dD\xefnm\xd6S@wz\xc9c3mT@\xa0\xdd=$\xfe\xddS@\xe4\xec\x9f\x11n\xecS@\xaf\xb5\x14\xd7\xef\xa3S@\xd5Er\xa1\x83\xefS@\x98\xb9\x0fb!\xceS@\xfc\xce\xe9\xd9?\x9bS@\x1b\xd8\xb37\xb9nT@\xf5~\xa3h\xf0bT@\x96\xa4\xbd`\x0f\xbbS@\xfd\x8e\xdd\xe6C\xd2S@\x82x\xe1\xb3\xf2\xaeS@Qo=1\n\xebS@\xf8\x10:\x04\x82\xd6S@\x86\x1c\xb1Dv\xdbS@.\xe5H\xb4w\xbeS@\xb6\xdcO\xb2\x9f\xd8S@Q\xebdsa\xaeS@\x07\x16\xf6<\x9b\xb4S@^\x08\x0f\xe9\xe6XT@>\x01\x94\xdd\xb2\xd5S@Xm\xbc\x91X\xe3S@\x80a_qK\xe1S@c\x0bR\x0fB\xdeS@"\xa6@\x05\xbb\xb8S@~K\xb9\x00\xa6\xa3S@\xbb\xfa\xf4\xa8\xc0\xe3S@c\xa7\x0fF\xc0\xe5S@\xca\xa2\x17\xdf\xea\xd9S@\x8f\x96\xd8\x0e.\xb3S@\xc9\x0cs\xb3w\xe2S@9\x1f![\xfc\xd9S@\x1c\x8b\xd6\xc5:\xafS@\x86>\xd2\x07\x97\xceS@\xdfe\x9b\xde\xe1\xcfS@&\xff\xd4\xce\x02\xddS@.\xd6\xde\\\x95\xb8S@n\xee\xe5_$\xafS@@\xec\x03zI\xbaS@\xb6\xbeG*\xbe\xc4S@>Um\xde\xe3\xa1S@\xc0\xdbQ\xca\x1b\xcdS@\xdd\xe15\xafI\xe4S@\x8au1\xa8\x1b\xe4S@/L\xf26\xfa\xa9S@\x9d\x90\xc5\xf1T\xaeS@\x1dv\xd7F\x0e\xe4S@\xf8q\xad\x8cB\xceS@i\xb6=^C\xcaS@\xc3\x90>?C\xe1S@\xff\r\xf0A\xaf\xc6S@\x03cR2m\xeaS@Nx\x1b\xcb\xac\xa9S@\xa0\xe2\x0e\xa0\xc6\xa4S@\x82\x05\x08q\x0c\xe4S@\x8ft\xc9\xe7\xbe\xe5S@2\x9b;\xe5C\xe6S@X\x04\xd4\x1a\xe5\xe5S@\x9d\xb1\xc0i\xbd\xe5S@\x8f\x15\xee\xadz\xe2S@\xb6\xf4\xc9$\x1e\xe3S@\xfd\xcf6\xfc\xe3\xe0S@(\xff\x1c\x1c\xaa\xe2S@\\AR\x7fe\xe2S@x\xee\xcf|o\xe4S@8\xf4U\xeb}\xe2S@\x94FX\xb8v\xb6S@\x08\xac\xca~#\xbdS@o5\x16WLTT@\x1f-\xb0\x9a$\xdfS@T"\x81\xde3\xdcS@\x0b|\xc7$\n\xb3S@\x1b\x95\x8d\x07z\xd8S@|\x8a\xb9\xd6.\xe1S@~\xeb\x14B\xc9\xb4S@\xe2\x8b5\xf4\x82\xaeS@Zql9f\xaeS@\x93G\xd8\xf6%\xb0S@\xd2\r\x8f\x13\x85\xaeS@O\xb8\xcd\xe0\xf7\xe9S@ uB\xbe\x97\xe8S@\x07\xda\xb1\xf3CUT@\xc6\xf2\x12\xdb\xb0nT@\xf8h\x17\x1f\xccmT@Ds\\P\xd0\xe4S@\x95T\xc7mw\xdeS@\xf7\xce\xa2\x1a_\xaaS@F\x11Y%\x81\xe1S@\xca\xf3\xe3\'eaT@+r\xf72\x18\xd7S@4\x9cy\xdd\xfa\xe2S@c\xd2\xb6_\xb6\xe3S@O\x8a\xc7)\xa0\xe2S@\xcd4\x1b/nZT@iE\x88F\xea\xe9S@ \xa1\x02d\xe1\xddS@\xdb\x1a\xc1\xf4x\xe2S@a`U4\xb3\xddS@\xc7R\xac\xc8m\xb2S@H>\xf5h\xcf\xe8S@\xeb\x10\x9e$Z\xc4S@\xb4\xfa\xa4\x01(\xeeS@\x8d\xdc\x9d\x91O\xddS@\x99X\x9a\xa2K\xb3S@-\x08\x89\xd9cZT@\xfb|.\xd9RZT@\xb7~>\xb3\xea\xc5S@`\x95\xd5\xc1\x1b\xb3S@\xbeC\x94\x9e)\xddS@\xbf6\xfc}\xf4jT@\xe0x\xa6\x121\xd4S@w\xda\xc7\xc6\xee\xe9S@TI\xde\xdf9\xe8S@\xc0C\xd8+\xc3\xb3S@J\xd2x\x8fx\xadS@\xf7\xcb\xd0\x13j\xdcS@iwR\x13z\xdcS@g\x0f\xfb\xf3\xe9hT@\x8b\x89\xb0\x07\xeb\xedS@;\xafe$}fT@\xe4Z\xf2\xc1F\xeeS@*\xa0h\xbc\x15\xb4S@\xcez)E\xc5\xe9S@Yt:\xac\xd7\xb1S@\xdc0\xf3\x15\xe3\xd3S@n\x11 \xa9\x98\xe5S@\xad\x02\xac\xe2d\xb3S@\xb5r\xf3\xa1\x86\xadS@\xefb\xca\x0c\x0f\xc8S@a%\x9d\x16\x12\xb3S@\xe3T\x05\x04\xe7\xdcS@~]\xa81\xcc\xe2S@l\xcf\x9cyc\xbaS@\x14\x8a\xc0\x03\xf5\xbcS@W\xd8J\x80\xcd\xdbS@\xfc\xba\xdd9n\xceS@\x83\n\xb4_1gT@\x16\n&\xf9\xde\xc9S@\xbei\x07J\x97\xabS@\xb9!\xe3@\xd8\xd8S@J\x8e\x17E\x07\xe2S@}\x8d\x81\xcf\x7f\xefS@N\xdco\xf9F\xd8S@\x84\xeb\xbf\xde\xb8\xe3S@1\x03\x82\t\'YT@\xe9\x84iJ5\xbdS@\xaa\xae\x1b\xad"\xcbS@\xe3\x8av\x17@\xbdS@\xaeU\xe2\x9f\xe2\xe0S@\xeb\x81~q\r\xd7S@\x99ZhA\xd2\xe0S@J`\x85W\xbfXT@\x8c\xe8I\xea\xa5XT@p\xf2\xe9\xcd\xc3\xbeS@\xeb\xc1\x0b\x84\xb6\xdaS@\x88J\x92\x9d\xc3XT@\x84q\xe1\x06\x86kT@\xfa\xfa\xe7\x13\xcb\xcfS@\x9a\xb8\xa2\x9c\x18TT@w\x11&J\x87\xecS@}\x15\x92\xf6:\xdaS@\xc0 tM%\xb9S@z \xb1=\xc9\xd9S@PVa\xe5}\xd9S@\xf7\xd3\t\xbcU\xbeS@#\xc1\xb5:\x97\xb9S@\xe2\xc7\xb2\xa8\x8d\xb1S@[\x0ej,\xb5\xeaS@\xe8<\xca\xa6\xcebT@\xf2\x97\x16\xd9\x0e\xe1S@\x85\t\xe26E\xd8S@\xfc\xec+\x7fD\xd8S@^j-\xf3a\xdbS@m\xa3\'\x94\x1c\xa2S@\xbd\xf7\xa84~\xbdS@\xe6@\x98\xd7\x8acT@8\xfa\x82o\xfa_T@\xa2O\xeb\'v\xd7S@\x99\x18=b\xb9\xd7S@M\xbe\xd4\xe1-UT@f\xa6\x0e\x80W\xaaS@7&\xe7*\x9bbT@\xc9\xcd\x14 \x13\xd7S@\xb3\xfd\xb8\xad\x9d\xd0S@w03\xf1\xd3\xcdS@2\xf2\xa9\x8a\xd3\xd0S@\x1e\xa1t\xf2\x8b\xd1S@xHU\xe4e\xa2S@\xa6^;S@XT@\xe4J4\xae\'QT@/.\xdbI\xb9\xd0S@c6\xfe\xe5\xb1\xd0S@\xea\n\xd6zw\xd3S@\x1bx\xe7\xa1\xc3\xddS@Z\x7f\xc6\x1b\x0b\xd5S@\xe1\x91\xa2\xddc\xcfS@\xbf\x00H\x1b;mT@\tK\x13\xe9\xe0\xcfS@NcB7MaT@E\x9b\x05\xa5\x9d\x98S@i2\xa4,A\xf1S@\x0c\xafo\x9di\xc2S@\xcb<\xbe\xb6e\xd7S@\xaal\x89\xc3"\xd5S@\xf0\x96Yd\x91\xd0S@\xf2\xad\xa1\x1cf\xd4S@LJ\x17\xcd\xca\xc9S@\x95:<\x11c\xd6S@p1\xf1\x81\x87\xc4S@\xd0\xe3r+OiT@\xc6\xa4\xfc|`\xcaS@\x85\x07\xff\xe8\xd6\xa9S@N\x03\xdd\xa6\xff\xd2S@9\xf8:\xe6\xec\xb8S@0T\xc5\xd8\xf7\xc2S@uf\xe6\\G\xc5S@PeE\xdc\xf8\xd5S@\x00\x8c\xf9\xdcG\xa3S@\xf7\x1es\x81&\xa1S@\xae\xb0\xae\xa0!\xc2S@xBQg\xd3ZT@\x88\xc3:3H\xcaS@\\\xd8H\xbc1\xcfS@\xc9\xb2\xcb\x1c\xaf\xc1S@\x0c k\x8d\xcf\xd4S@F\'\xb5\x96-\xcbS@\xa8\xf41\x8dTYT@\xbbT\xd2\xdaa\xd0S@\x81\xa8\xf3u<\xbdS@obs"\x8a\xc6S@\xc8(\xdb\xd1\xc8\xc8S@a\xc2\x1d\xd5\xaf\xf0S@\xdb;\xb6;\xf5\xcfS@R@wS\xcf\xceS@\x8f\xa6\xbf\x83\x89\xc8S@\xaa\xce\xbe\x8fs\xc8S@[JD\x96\x80\xc8S@R\xcd\x8f4\x94\xc6S@\x03F\xea\xac\xb3\xcaS@c$$\xfbl\xc8S@\xca6\xe6\xc2\x92\xeeS@\x83O\xc2\xaaF\xbbS@\xc5\xf8\xdc\x01B\xdeS@\xd1<\xadF\xf1\xd9S@(\x9f,\x88\xb0\xe1S@i\xa0*s\xa3\xc8S@\x84]\xc3\x00o\xdeS@{\xa9\xaa\x12\xb7\xdeS@C\xc5\x0e\x84\xe8\xe5S@9C\x94n\xb7\xb7S@\xd4\x8a\x02\x04\xcf\xddS@\x1by@X\xe9\xb9S@\xa1b\xa2j\x7fmT@\xb8\xc3\x10\xf6S\xb3S@O3,kE\xa6S@\x92\xf1\x802\x08\xa5S@\x8cE\xd2\xf2\x15\xb4S@\x85\xc0\x1c\x85\xb7\xd3S@\xbb4\x1aWx\xc6S@\xb3\xedG&\xd7\xc2S@)\xc7\xealz\xe1S@\xaaB\'I\xa8\xc5S@8\x19[B\xf4\xd1S@\xd7\x0b{\xd4A\xd3S@\xaa\x1af\xe3A\xd5S@\xff\xe2\xdb\xf5_\xdcS@\x93\x04\x04\xcf\x9a\xd0S@I-\xb7\x9c\x08\x9bS@\xd6)\x9d\xb0s\xc6S@9lS\xceu\xadS@%\x9e4wh\xe2S@\xf7\xa5\x08\xe5s\xc4S@\xd5\x9b\xeb\x18M\xb3S@\xbcJ\x16\x85\xce\xdbS@\x84fJ1\xde\xe7S@z\x86\xf2\x86\x9b\xceS@\x87Q\x0c!\xb3\xc5S@\x8e\x0b\xf14\xa9\xd7S@\xff\xa1\x86\x14\xc0\xd5S@\xde\x89\xa0CO\xdeS@\xc3\x86\x93\xed\x92\xddS@1\xf6-@a\xe2S@\xf10\xdc\xdd\x00\xb3S@\xdc\x99\xeb\xb8\xb4\xd7S@d<k\xe7\xc7\xefS@!e\xcc\xb6 \xb7S@\xb9\xd6k+H\xc5S@R\xce>\xbb\xbdYT@\x0f:\x91\x99\x95\xd4S@\x9fs\xc3\x8d\'\xd9S@\x8d\xa7\xccN\xa6\xd0S@OX\x138\xc2\xa7S@D\xea\xe8\xfcz\xd8S@\xa9\xfbx\x9c*\xccS@\\\xf8hO\xec\xacS@\x8cm\x08\x93v\xbdS@\x92rZ\x832\xccS@\xd7\xe6\xb1\x85x\xd8S@P\xe8\xcb1L\xa9S@Z\x16q\x12\xea\xdcS@\xc8\xb2b\x0e\x9e\xa9S@\xb9\x9e\xb7\x8f\x04\xdcS@\xfd\xe9ac\xd8\xe1S@\x8c\xa3~S\xb1\xf2S@\xab\x98\x97dO\xc6S@\xe6\xa0O\xa1L\xd4S@mS\xf9\xd2\xf0\xc1S@A,\xb7\x98\x96\xb9S@ai~\xab\xaa\xdaS@9\x05\xf9z\x90\xc1S@\xe8\xfd4\x95B\xbdS@a\x06\x1f\xd2\x9b\xc6S@\xcb\xcej\x80(\xb9S@;D\xc3\xcc\xb5\xd4S@v\xb9\xf9H8\xd8S@\xf8\x95\xa7Y\x8d\xd0S@\xa6\xbf\xab\xb2\x9b\xc8S@\x1c\x88*W[\xcfS@\x822dl\xd0\xa7S@\x8e&\xf30\x11\xd5S@\xc9\x18\xe3(\xe8\xc7S@\x83\xd2\\\x87OlT@(\xfcr~)mT@\x19T]\xaf7\xcbS@\x018\xa9\xfd+\xa7S@x\xe4ZjL\xa3S@\xb9]\xef\xf6\'\xd0S@X\xba\xcb\xee\x90\xc9S@\x94\xd1\x98\xdd\x82\xbfS@\x02Q\xd7\xc6\xc0\xbcS@\xce\x83\xe0\xb9\xc1\xd7S@\xc3\xde\x97v\xd0\xecS@\x8e\x1f\x9a\xef\xad\xeaS@\xad\xa1/r\xfe\x99S@Wl\x0cqn\xc8S@\x92\\\xc1h\xaa\xb4S@~\xd5uP*\xc8S@\x0c\x92K\xc1h\xa3S@\n$t\xa5\xb8\xcaS@E\x181\x15\xad\xd9S@\xe1\x18\xa4(W\xddS@\xc5{\xa1\x89qbT@\xda\xd9e\xff\x08\xcbS@\xb1\'\x08\x05\n\xd3S@\xd2P\xb2:@\xa3S@W\xd7\xb0k\x12\xa3S@\xf0\x1e\xc4\x03\xe7\xcfS@\x97!\xf4*\xbe\x98S@~\xe2\xe8\x9e)\xddS@n\x95A\xb01\xc8S@\x05;\xa7o\x0f\xcbS@\xdd$#VK\xbaS@\xd6\xb7\x9e\x92\x10\xb3S@\xde\x93\x93>a\xc8S@1\xc7\xddW_\xb4S@\xa4\xebjk2\xb5S@[GA7\xee\xe5S@b\xfe\xc6\x9fV\xa2S@\xb0!\xbfZ3\xa2S@\xdf\x84\xd3\xc1\xde\xe5S@$\x8b\xa7\x86\xaa\xc1S@\xac8I\xe3\xe5\xcfS@\x13\xb9\x90h\xc0YT@y3Z\xb3Z\xe5S@>\xd7fQ\x80\xe5S@f}\x935\x0b\xcbS@2H\xec\xd7\xf4\xe8S@\x9a_~\x1aH\xbaS@g*~\xb7@\xcfS@\xa6rX\x07\xb9\xe9S@}\xacx`\xc0\xe5S@\xa2\x8cS\x8f\x0c\xb0S@\x83\xc5\xaeSRRT@\xbe_\xda\xc3\x13\xceS@\x18\x0f\xf1\xbe\xc9\xddS@E\x19\xc1a%\xc4S@\x9b\x08\xf8c\xc4\xc9S@%5\xa0\x80;\xe2S@\x93)\x03\x10L\xabS@kiw\xb9bZT@\xd2\x82\xf3\x88\\\xd7S@Q$\x89n(\x9fS@\x9e\x80\xd60M\xd4S@\xd2\x1a\xb3\xd3k\xcdS@7S\xa6\xfa\x95\xe5S@\xc1\x1fGLx\xefS@\xe0\xd0\xc1\xa9h\xd7S@\xb9&\xdb\x9c]\xc3S@9,\'\xd9,\xdbS@\xe2\xfb\x8a\xd6\x8d\x9bS@\x11v\xb3\x8aNbT@\x17^\\\xfd~\xd0S@\xa8e\xc5\x05\xda\xdeS@vs5\x8d\x19\xd6S@O\x95\xad\xe7\x07\xcdS@\xef\xa9\xc1\xa9>\xbdS@\x8f\xd3\xadu\xcalT@\x81Y]\xeb\xcf\xecS@\xa1H5\x11\xae\xc7S@\xf2\xb9\xdd\xfb\xe4\xcfS@0\xfdT\xe0\xb9\xefS@7\xd8\xc1\xfd}\xd5S@\x81\xc2bB\xbe\xc0S@\x8d\x0e\x16\x94\xa0RT@\xa0\xcbU\xe34\xa0S@\x91{?3y\xddS@\xe0v\xa4\x84x\xedS@\xdf\xaa)\xdcO\xb5S@D\x81iI\xf9\xc7S@j\xe2z\xa2P\x99S@\xc5s\x19\x8a\x96\xbdS@p\xb8\x95\xbdd\xa1S@\x16\xb1\xf1\xa9\xd9\xc9S@h\x1cq\xaa(\xddS@\x96\n\x0bg\xda\xb5S@~\xe9.\xd1\x9c\xbcS@/8#x\xa2mT@98\x81\xca\xf4lT@\xfd/\xf1\xc1\x8b\xd8S@\xa2\x97\x14\xf3\xbf\xd6S@{\xa0M\xc5)\xabS@\xe2\xab\'\x9a\x8b\xa1S@\xbc\x1a\x82\xb1\x91\xd2S@\xad\xafK\x88\xc9\xe4S@\x0b\xde\xafG.[T@\x07(&\xc24\xceS@\xc6\xc9\x93\xac\xe1\xd4S@\x01\xe1q\x96\'\xdaS@m\x8c\xd4\x91\xfe\xe9S@\x8d\xb1|:\x99\xdeS@\x93\xfeK\xbfP\xb7S@\xa8\xa2<\xb92\xf1S@ \x15+R\x8d\xd7S@W\x00o\x8c\xbf\xd6S@1\x08\x0c\x1a\xf2\x97S@\xad\xf4\x0f\xc9\x1c\xd5S@:\xf9W\x1f\x8d\xe1S@\xbe+\x86\x10$\xa8S@\xb6\xba\n\x88\x8c\xedS@p/4>\xdf\xd0S@\xc6\xf7\xf9\x9e1\xc3S@\x9bH\xe7g\x1elT@\xba\xa2\xd5\x1ah\xbeS@\xdfd\xb1n\x9b\xbeS@\x03\xda\x86\xb7B\xf1S@\xd5\xcd\xc4\x1de\xa8S@\xc1I\x9dCmjT@\x17\xc3\x8b\xec\x84\xcbS@\x021\xd4Z\x12\xe1S@m\x13zE?\xcdS@;c\xec/i\xceS@\xc3\x9fh \x13\xd7S@\xa5\xe1\xb3[9\xd4S@\x07\xe7\x81\x94.\xb3S@H\x86\x85D\x8f\xddS@\x00,8[\xb7\xe0S@\xf3\x0c\xd1Y9\xefS@\x01\xec\xac\x18\xde\xd5S@\xdc\xdc1\x89\xe5\xceS@\xb5yK+\xda\xd6S@\x87#\x03\xcd3\xeaS@Y\xcf\x8a\x1bZ\xd4S@\xdb\xfbt\xb4(\xc0S@\xd4\xcf\x00\x1a\x0eRT@\xa2\xe1(\xa2\xff\xd5S@\xfe\x9b\xad\xf2\x7f\xb9S@\x9a\x17\xba\xaf\x90\xb8S@&\x1c\x9fO\xd7\xceS@\xb9\xf1\xf0;\xf1\xd9S@)\xd0/T\x96\xc4S@`\xa5-Al\xe8S@\x12"\x19vT\xd4S@5:d1R\xdbS@R\xc6\xb9ym\xd7S@\x1e\xb3\x9a\x92 \xd5S@I\xe0\xc6\xc9G\xd4S@\xc1\x9c\xb7\xb9\xf0\xdbS@\xef\xf5Q\xbbW\xc0S@\x06\xd10\xf6\xeb\xedS@\x85\xdc\xb6\xcdC\xd5S@%\xa9\xd3-3\xd3S@-\x86\x89\xeb3\xdaS@\x8d\xda\xa8\x8c\x8b\xd1S@U\x9a\xcc\xce\xc5\xebS@\tu\xaa6\xbc\xd5S@^YJ/\xd7\xd9S@e\x8fJ\xab\x96\xecS@9\x17\xf1\xbc\xa5\xcbS@\xea\x9c\xe6K\xe0\xd3S@\x0ep;!\x02\xd9S@a\xad\x95\xe7A\xebS@#Ol\xda[\xd6S@\x1e\x9f\xc4\xab\xd3\xd5S@\xf4\x9f\xdd\xa4\x17\xd6S@\xb4B\x1e\x10\xf2\xcfS@\xa7\xf9\x9a\x88\xcb\xd2S@\xae\xe7v\x0e}\xeeS@\x90\xeaF1\x11\xd5S@\xef\x0e\x94g_\xdcS@\xcb\xa0Hd\x99\xd8S@\x11\xa3}\xfes\xd5S@T\xc6\x8e\x8e6\xceS@Y\x885e,\xe6S@\xabq\xf8.\xdc\xe0S@\xfd<\x97\x06\xad\xd0S@\xad\x85[e\xd7\xc9S@\xff\xf0\x8cD\xfa\xe8S@\xbfL\xfek&\xd0S@\xcc.\xca\xe6\x1c\xd0S@\xb7\xb2\xee\xcc\xd9\xcfS@\x0f\xc9\x0b\xcb$\xd5S@H#`\xa2\x9f\xd4S@\x19\x80:\xea\x15\xc0S@\xcdxW\xbd|\xc8S@\xaf\x90\x01u\x91\xc6S@\xe0g\x07Y~\xbfS@O&2U;\xbeS@\xcf\x11\x0c\x7f\xed\xc9S@\x12o!e\xfa\xcaS@\xd6\xa2\x9e\xf0\x92\xccS@\xc4\xb2\xd0\xb0\x8e\xc7S@i\xdc\x02\x07\xe1\xc4S@\xc3s\xf3\x81\xe1\xdeS@\x83\x00\xe9\xb2\x17\xc9S@(\x86K\x11%\xc4S@P\x12\xe42\xd2\xd7S@\xe6\xa8\x7f\xa7\xfd\xd7S@\x936\x97xp\xcaS@\x8a\x89v\x8a\x1a\xc6S@)\x8a\xe2\xc4u\xd8S@&G-\xdbO\xc5S@5\x89(\xc8\xf5\xc8S@is,\x06u\xc4S@\x89\xda\xb8~K\xc4S@\x99?\t\xef\x1e\xc4S@\x02\x11\xa4\xfd\x8d\xe0S@\x8c#\xd0\x7fO\xa3S@\x04\xf8\x9b\xc5\xef\xd8S@\xf8\xa2i\xf7\x9e\xe4S@\xa2\xb2\xdbO\x03\xc3S@\xd8\xe6c\xf0s\xc3S@\xc9\xc1\xbc6\xc1\xe4S@\x91gP\x9eF\xddS@\x1e\'n`\xbc\xd3S@\x802\xaf\xce\x03\xe4S@gS\x90\xc4\xf0\xd8S@\x90\xf1\xf7P\xc5\xc5S@`\xe7fOf\xb8S@\xc2\x94\x99\xcf\x14\xc1S@\xeb<\xf2\x00\xcc\xe1S@\xcf\xb3R\xdds\xd9S@\xafP\xe5\xfa1\xbdS@^\xae\xa5i\x7f\xd9S@\xf8\x88`\x90\xf7\xc1S@D\xbd\xefl\xa6\xb9S@(~\xe2hL\xbeS@(\x00x\x11\xd9\xb9S@\xb5\xef\x8dg\xb5\xbdS@0\x84o>1\xeaS@L\x87]\x08E\xa2S@n\xd1\x83\xa5R\xb9S@\x1c\x9d\xb3N\x13\xc0S@\xabc(#>\xe3S@\xe7v\xec\xc5\xda\xa1S@\x1eaM s\xd3S@\xfb;\xdf\xebC\xbdS@\x82\x04\r[\x00\xbeS@! \x8a\x1c[\xdaS@*\x80Z\xbb}\x98S@\xdf\xf0\x90\xda\r\xd7S@\xae\xb3_\x1e\x86\xb3S@\xad\xd2\xcaAP\xb3S@MYK\xda\x15\xdbS@v(\xff\xeaV\xe2S@\x16\xcecS\x15\xb8S@\xd1p\x1a\xa3\xe0\xb2S@\x1ek\xc6\x12w\xe1S@\xea\xf7Z\x1a\xd2\xb0S@!\xc8\x8b\xb9Z\xb6S@\x0c\xa8\xdc\x93\xce\xb4S@\xe2C\x96\x16\xad\xb4S@\xa1\xf5\x01M7\xb3S@\x0b\x98\xdc\xce\xe9\xb3S@\xe1\xb3\xf0\xf7\xce\xb3S@\xb1\xa7w\x84\xa6\xb3S@\xc7`\x19)\x1a\xa2S@n_\x91y/\xafS@\xec\xe7\xb0+\xe7\xb1S@\xb8\xb1\xd6Q\x14\x9aS@\xfc\xbb\xcf\xdc\x86\xe4S@\xbb\xfc\x8b\xcb\r\xa5S@\xe9 \xc2\x1c\xed\xa4S@\x15\xad&\x03;YT@\xcc\x07\xca9q\xdbS@\xd5\x8c\x10e\xc3\xa7S@\x89\x8c\xd95P\xa4S@,\xbfb\x92LZT@\x8du\xf3\x97:\xe4S@C[\x17\xd4\xb9\xd8S@\x8e\x12\xc0\xe7;\xddS@,\xc3\x1b\x17{\xa8S@fI\x88K\xda\xd4S@\x98^\xdfj\xaaiT@4\xb1\xcbj\xcf\xabS@#\x8f\x1d\xc9U\xabS@;\xaa\xda\xd6r\xd7S@/\xd7\xf99\xc3\xdfS@,\xe3\xe7\x08\xc2\xc7S@\x99(\xf3\x14\xe3YT@\x18\xb0\xee\xa8\x13\x9bS@Z\x81H5\x88\xc1S@2\xde\xe0\xa4\xb2\xd5S@\x89\x82\x1f\xd6tlT@\xdf\xda\xf0})mT@\x00\xad\xf5\xe3u\xc4S@\xaa\xefDn\x82\xd8S@@\x819\xb1r\xe1S@\tp\xcf\xccJlT@\xd9\xe1\xbd/\x13\xdcS@\xab\xfe5#\xc9\xa1S@\xac\xbc\xfcmV\xd4S@\x10\xb4\xea\xda\xa0mT@\xa7\x17\xe7A\xe0\xc9S@I\x8d\x173\xda\xe9S@\x98.\xc2\x98U\xa5S@o\xc4O\x19\xff\xe0S@\x1f\xfb\xda\x85v\xe3S@\x04\x9ef\x9b\x0e\x92S@\xb2w\xbd\x90\xe6\xd8S@\x16\xcc\x06\x85\xa9\xd6S@\xcfa3\xc5\xb6\xe4S@\x0b\xd0i0\xd1\x9eS@Z\xe5\xe3dN\xaeS@\x96Rw\xaa4\xd8S@\xad\xd9\'_\x94\xbfS@Fp\x0eaf\xc6S@e\xc1Y\t\xec\xe9S@\xf2\xe47\xaep\xd6S@\x9a.\n\xdb\xa1dT@U\x9b\xdf\x9f\xe4\xc1S@a\x01\xda6\xb9\xc7S@H\xec\xd76g\xb8S@\'\xc4\xe5\xd4K\xc8S@^\x9b\x97VX\xd5S@\x88\xd2\xb9\xb0b\xa2S@\x01P+\xf2\xcb\xd0S@\x0f\x048\xca\x17mT@\xd1 o\xb5\xa5\xd7S@*i\xdf\x0f\xc1\xd5S@\x03\x1d\xeb\t\\\xbeS@\xc5qK\\a\xecS@\x81\xec\xd5xd\xd4S@7\xa1dw\x19\xcbS@\x0bm\x05\x89f\xa8S@r\x1b\xbb\xbei\x98S@\x11\xe4\x1d\x0e\xcb\x98S@\xee\xdd`CB\xb3S@\':\xb2\xe0h\xecS@\xd2\xf9(\x83\xbb\xb7S@1:\xdc\xd6n\xefS@\xb1\x94H={\xddS@/\xb2\xd3\x98M\xcbS@\xa3\xb4\xb3\x98H\xd8S@j~\x1c\x90n\xb0S@j+\xc6\xcd\x88\xabS@\xb8vm\x84\x14\xb3S@\xa8\x863\x1f\x0b\x9aS@F\x18d\xc6PZT@\xb1\x92z\xf0\x7f\xcfS@\x8d_P0\x1e\xcdS@y\x1fhM\xb6\xc7S@9\x86\xd5\x19\xf7\xe9S@\x86$\xb0\xb7\x7f\xa3S@\xe9\xff\x06\xec|\xc6S@\xd8#?\xc7\x9c\xedS@\xc3\x93t\nr\xc6S@\xd4\x9d\x8bD\xc6\xc6S@cT;\xe7\xc5\xd6S@\xbf\xf3\x0exC\xd4S@)\x1e\x1c\xba\x13\xc6S@\xd57w\x87\xb7\xddS@\xa6S\x97Q\xc4\xedS@\xff\xc5\x9cn\x8f\xceS@?\xba\xa3;\x89\xb9S@{\xc6\xeb\xf2\x96\xd0S@M\xb9\xca\x10\t\xc9S@zxfT\xf3\xc8S@$\x0b\x8a\xcfX\xc5S@c\x92b\xd1\x81\xc6S@\xe8]x,J\xc7S@g\xc6\xf8\xbe\xb5\xceS@\xd8\x9bm\x9c7\xd4S@\xa3\xf4\xca\xba-\xd5S@\xad?\xf9\x8aU\xd7S@\x96\x81D\xfd\x9c\xe5S@-P\xb7hWbT@\x15\xb9\x8e\xffS\xdeS@\xf8\xc7\x1e\x99J\xaeS@\x06NRN\x96\xf0S@6$\x13hj\xc6S@\x95d\xe4\'[\xe0S@\xcc\xcc\xd9\xfc\xee\xd4S@\xe2-\xaa!v\xc6S@D\xe1\xeb\x96\xfe\xd7S@\xc1F\x00-\x94\xa3S@y\xca|x`\x91S@G\xc0:\x84\x9e\xe9S@G\xf9\xc6\xebJ\xcdS@\xdcoT\x94A\xccS@\xfa\xdc[\x8c3\xd9S@\x99\x03Mi\xda\xbfS@>HK3!\xbbS@\xc9\x86SB\xe0\xbaS@\x1a\xef]\x86\xf8\xd1S@Yos:=\xbdS@w\xcf\xc3\x05a\xbfS@\xb5\x10s\x12d\xc2S@\xf2@&\x8e\xf1\xc1S@+Nj\x17\x0f\x99S@_\x87-\xc9k\xccS@0\xcf$\xbb\xaf\xd6S@K1E\x1c\x02\xc2S@\xb6\n\xa7\xa6?\xa2S@\xa8t\x16t\xa6\xbbS@\x10\x16/[\xeb\xb9S@\x9cD\xb4l\x15\xbeS@\xe1\xfb\x18\xa6\xf4\xdeS@\xc1H\x84\xfb+\xbeS@QP\x1e\xa3\x9e\xbaS@O\xd3\x1e\x1d\x95\xbaS@FtfK\x84\x98S@\x82\xc5\x18\x15\x83\xbfS@5\xc6\xb4UA\xb9S@4\x86-\xc8\xa5\xcaS@ \xf3\r\xba\xc9\xbcS@}\xd5|\xf8K\xdaS@\x89$\x16\x17\xc9\x98S@\x9e\xce\x04\xb5\xcd\xd1S@D\x83q\xd7\xae\xb5S@y\xa8\xce\x0b\x05\xbfS@\\\xaf3\xff\x18\xbbS@X\xbfG\xf4\xa3\xbdS@\x18\x8a(^\xee\xd6S@ncE\xd7\xee\xb7S@\xd1Cj\xd2\xb8\xb9S@Z\x97\xd7\xb2a\xe9S@I\xec\x19g\xdd\xcfS@\xd6Y\xd8*v\xd5S@\xbb4J!\x05\xe9S@\x15\x04>y(\xd0S@j\xc3\xf4\xa9\x11\xb9S@X\x8d\xe6\xa2\xb3\xc5S@@}\x02\x9bv\xa1S@\x86x^b\x9a\xe3S@\xee\xcc\x01\x99M\xd8S@\x8e\xeb\xd6\xa5\x81\xacS@\x05\xa92\x12W\xd6S@\x14[\xfe\x90\xc9\xd5S@\xe8#^\x9b\xb7\xd8S@\x8e\x86(\xee\x11\xd4S@\x1d\x8b\xda\xd0R\xa9S@0\xd9\x15\xc7\x82\xb7S@W\x9bY\xdc\xa3\xe2S@\xa2\x0e\xd1\xfc \xb7S@\x8d\xc1\x8e\xbe\\\xd5S@1F\xe2\x06\xd7\xcdS@\xbd\xb4\x85\xe4\xb0\xe3S@\xe6\x13\xbaK5\xe3S@\xbc\xb5\xfc\xf1\x97\xaeS@\x15\x11\xff\x8b\xb5\xb0S@O\xd8\x00<\x83lT@\xca\xd8U\xc9\x99\xb5S@Qxq\xab\x03\xe2S@.\xea\xa0\xab`\xb0S@\xff\x83\xf8\xf4\xc3\xd9S@\x1e\xe0\xbe\x96:\xbeS@GG\x86H[\xb3S@X\xbda4\xaf\xdaS@t\xfe5oo\xecS@\x06\xfal\xdb\xed\xb3S@\xe5\xd6\xc6t\xb3\xdbS@j8J\x82\xc1\xb3S@s\x96\x86\xdf\x94\xe1S@\xbb\xdd\xdafe\xb0S@;X\xa7\x90\xaa\xc9S@\x88\xb1\xe9\x82;\xb2S@\x1btI\xdb\x15\xdbS@\xef\xf5\xde\xc8\x8d\xe5S@\x89r\xe2\xf22\xacS@\xde\xc7\x80m\x92\xc8S@Nt\x82u\xad\xb2S@\xcfe\xdf\xd1\xea\xb1S@\xf3r\xb5\x7f\xec\xc2S@\xd9pT\xc7V\xc6S@*\x19(E\xb2\xadS@w\x89\xc5\xf5NbT@]G\x08G7\xe1S@\xa8\xc8g\x8f\xb2\xd4S@e|\xc0\xe8\xb8\xdaS@\xda\xddAv\xcc\xb0S@\xa4]\xa0-\xc0\xddS@\xbaaG"\x9f\xe4S@*s\x98=\xa9\xabS@\x1dmo\x0f\xdc\xddS@\xf9r"\x1b\xf0`T@\xb9\x00oq\xad\xe4S@Y\x13.\xe2U\xdeS@\xfa\x91\xd5\xbc\xe9\x97S@<\x86H\xcf\x94\xadS@\x15\xf0Rl\x8dWT@3\xebz\x1e\x1d\xacS@#\xb4U]\xd1\xd0S@\x96\rW\xe1\xb3\xa8S@\x08\xb1\x9d\xdfb\xcdS@\x15\xde\x0e\x89\xf9\xd8S@\xffO\xc5\xc6=\xcbS@c\x10g\xc6\xb4YT@k\xf6\xd5\rT\xe3S@\x18IB\x97\xc2YT@\xc4\xdd\x91\tGZT@L\x85m\xdc;cT@}\xef\xc0\x1a\x11\xd6S@\xc6\x88\x81\xc9U\xabS@\x1e\xee\xa0{\x98\xe2S@x\x0e\x01O\xb5\xd6S@f\xfd\xa6\x9a\x94\xdfS@\x81[\x16\xd2\xac\xb4S@G\x1by\'"\xa2S@\xd84rV2\xd0S@\t\xdb+\xf2z\xdbS@6\xd2B\xb0\xbb\xc9S@&9v\x9d\xd6\xd7S@{\x94\x9f\xbc\xb4\xb8S@\xc7k\x122\xfb\xcbS@6\xfb\xc2\xd0/\xdaS@\xcd\xfd\xf1\xf4\x83\xadS@\xfaM\xce\x0e\x1a\xebS@\x12d~\xafV\xa5S@\xd0\x0f\xfdO\x93\xb8S@$N\xf5\xeet\xd6S@\xcc\xc5\x17\x1e\xcd\xc5S@|s\x9a\xc7@\xe2S@F\t\xa3\xcc\x9f\xd4S@\x11\xffC\xaeX\xdbS@\xf1\xa7\xbe\xaaJ\xebS@Q\xcc\xe6\xd5\x0c\xd5S@\xf6\xe7U\xf4\xcb\xd0S@\'\x8d\xdf\xed\x15\xdaS@\xc6\x96t\x16i\xe0S@\x99^\x8c\xdb\x03\xccS@4]\xa1\x11\xc7\xd1S@\xdbB\xe6\xe9\xd7\xd9S@~\x104\xb45\xeaS@\x8e|\xb9\xb2\xde\xd2S@4\xd2\xbc\x80\xc4\xadS@\xc4\xc3\x84\x90l\xdcS@\xa7\xd1\x87\xde\x92\xc7S@\xa0\xad\x10\xd8\xb8cT@3.6G\xd9\xd6S@\x8cFR\xfa\xe3\xd5S@|\xc2\xc7`\x91\xaaS@\xca\xafF:7\xe9S@!\x13\xe4V\n\xcfS@b\x93\x9b\x8b\x9cdT@Xwi\xd3\xf7\xb3S@\xe3s\xe9O\x86\xceS@\x9c\x90J\xb78\xceS@\xc4\x87^\xe4\xe0\xe8S@\xff\xe6\xfa\xea\x8c\xddS@\xf6T\x86J\xb9\xd7S@\xc2c\xeb\x15\xbf\xc5S@0n\x01\x0e\x81\xdbS@C\x9fV\xf7\xd3\xdaS@5\xb0\xd4\xfd\xd3\xd5S@\\rz\x0c\xdf\xd5S@\x86U.M\xec\xd7S@\xb4\xca\xbbG\x96\xe3S@\xe9\xb5\xac\xd5s\xbfS@)\xdc\x16\xa0n\xd4S@R\x8d\x97\xa1\xb2\xbfS@\xb7\x94\xdd\xc2[\xd5S@"\x1b5V\'\xb8S@\x15\\\x7f\xd4\xd5\xcbS@\x1f\xfcII\xfd\xb7S@,r\x11\xfa3\xd0S@x\xaa;#\xb6\xd3S@\xaa\x8a\xe3\xeb\xd6\xcfS@*\xe4\x1f\x08^\xa9S@5_\xaeF\xa3\xc6S@N\xd5\xb6\xa0\xab\xe9S@Tp@\'H\xa9S@\x99H\x13*\x93\xd8S@o[\x0b\x07\x91\xdfS@\xa4\x84\xd8\n\x92\xd9S@\xfb\xc8`\xd6\x12\xeaS@k\xfb\x1aSm\xd5S@?<\xfd\xa4B\xddS@\x85\xfd\xa8\x80\x82\xe3S@\x9c.\x1d\xc1\xe8\x91S@\xe2\xf4\x1c\x04\xd7\xe2S@@\n\xa0-\t\x92S@\x01\xdd\x04\xb7\xab\xe2S@$\xe2\xb3\x84J\xb0S@\xf0\x88\xcc\xd7\'\xdeS@\x82\xb5\xbd\x1c\x99\xddS@\x07|\x99k}\xe5S@\x95\x14i\xb5h\x91S@C\n\x07BX\xb8S@\xac\xdb)\x015\xceS@%<2\x94l\xb8S@\xb3!\x11/\xb0\xd3S@\xcd\xf2kF]\xcdS@b\xf7\xb1\x19B\xccS@\xfa\xf9\xc2\xb7\xd8\xa8S@6\xf4\xd5\x85\x9d\xd4S@\x07\xc3\xd5\x108\xddS@\x95\x1c\xb4\xc0%\xd8S@\x83\xcb\xe3\xf5\xd4\x98S@\x1c\xfe2\xea\xc2\xd6S@"\xb1\x1d6w\xd7S@\xbd\xae\xd0\x16t\xc9S@.l{\xb7\x94\xabS@zVX\x01\x9cYT@\x9b\\\xa4-\xc9\xb8S@\xea2\x05\xe9\xe7\xa7S@\x81|%0&YT@79\xd9\xd5\xd2XT@\xad\x19\x08\x10BXT@\xd1A"\x97\x89WT@\x02u\xb5><\xaaS@\xa1\xab.D[\xc4S@\xab\xef\xfd(\x87\xc8S@\xee\xd1\xbc\x888\xa4S@\x9cY\xed\xdd6\xcaS@\x8eb\xb6\xaa\x05\xcaS@76\xc9\xcd\x9e\xccS@\x80\x86\xe2\xfb\xcd\xb1S@\xb9>\xbcX\x9a\xb2S@\xf0\x00[\r\x02\xc8S@\x0b\xe4\xf2\xcf.\xb2S@\xfb{\xf0\xfc\'\xb3S@F\xc3\xcb\x8e\x0e\xb5S@\x01\x08\\\xc2i\xadS@\xf0:~\xff}\xb5S@\xc4\xab\\\xa5)\xb0S@\xce\x93\xb1\x90\xca\xb5S@\xe2\x98\xc3@N\xb6S@\x9b\xe9\xb2I\xfd\xe8S@\xafp\xae>x\xc6S@\x82\x90\x05\x02-\xc6S@\xd7\xe8\x02\x0c\xe6hT@\x83A\x88\n\t\xc6S@s\xd5r\xda\x0f\xb7S@\xd0\x82"?J\xeaS@\xf4\x15K\x04=\xb3S@u4:3\x0f\xb9S@\xa4=\x1d7\xa7\xc5S@(\x1f\xc2\x98\x10\xc4S@\xd6*^\x14\x89\xb5S@\x8c\xcd\xb2B\xc7\xbcS@9\xfa0d\xfd\xb8S@\x1e\xecdr\x91\xbaS@\x04\xa4\x80lA\xbeS@0j\xcc\xb2f\xbeS@\xef9\xc5\xe5\x9e\xbbS@\x01\xfa \x9f\xc9\xbeS@R\xcbr\x15\xd2\x97S@\xe7\xe8\xce[Q\xbfS@`\xa0\xad\xd0H\xbdS@\xfc\xfc\t\xfd\xca\xbaS@\ne\xd2\xbem\xbeS@/H[\xc2"\xc3S@\xe9^\x08l\x8a\xbfS@2\x1f\r\xabP\xd7S@\xee\xc1\xd6\x01\xda\xd4S@\xc7\xe5?H0\xbeS@ZS\x92\xf2\x9f\xd4S@*t$\xcb:\xd5S@?\x15/\xd3\xce\xbcS@]\xe0\xb7b\xc0\xebS@\xf7\x18\xdf\xba\xb9\xbbS@\xb2E\xf6\xaa_\xc6S@\x18\x02Q9\xd4\xdeS@xJ\xb9l\xb8\xbbS@\x98\x7f"r\xb7\xddS@\xf0sS\n/\xc6S@m\xfd\xe8\xa9\xa4\xd4S@{\x8a\x1c\xabl\xb8S@h#\x95\x9e\xa2\xd4S@q\xc2\xc3h\xf7\xe3S@w\xbb\x12\xdd\xea\xabS@d\xc6$\x18\xc8\xb0S@\xe2\xe3\xb4q(\xbeS@\x166\x99)/\xb5S@\xb6\x15\xb0\xd2\xbc\xb4S@\xa7\xf6\xae\xc7\x91\xc8S@C\xb6\x96\n\xb0\xdaS@\xddl\x92\xd2\x99\xacS@\x96\xed!!B\xd4S@\x83\x0e\xa5\x0f\x04\xa3S@\x01\x0cE\xb2f\xddS@l\xa6\x8c\x8e\t\xe2S@\xeb\x8d\xc6\xf5>\xb0S@\x80\xea\xea\x1f\xc5\xbaS@{\xb0d\xa6Q\xc6S@C`\x9e`\xeb\xdcS@\xd4yn\xfc\xcf`T@J\x7f\xd0\x875\xdbS@\x04\xb9v\\\xf7\xcaS@ ~\xbf\xc5.\xd5S@\xf3\xfd\xb3K\x1d\xdaS@\xc8\xc1~@`\xc7S@\xcbF7\xd1-\xf0S@\xb4z\xa4\xbf\xb5\xdeS@\xa2==\t\xb0\xdfS@#]\xee\x9c\xbd\xceS@xn\xea\x95\x97\xd3S@NbY\x0c3\xcdS@t\xc5\x1d\x19\x1d\xd4S@\xab\x12\xc6H\x86\xdcS@m\xbd+\xbe\xa8cT@\x0bW\x9aKS\xe0S@\xaa\x97\xb1\xab2\xbeS@\xe4\xa3\xce\xfai\xdcS@OI\x97\x07\xe8\xf0S@>\x8b[\xd02\xc7S@e\x8f\x13Z\x06\xccS@V\xd5\xc5\xf1{\xb4S@\xa0\xfet\xe1~\xadS@\x89\x17\xfd+\x11\xddS@\x1b\xddGQ\x99\xc7S@\xd4X]F\xa6\xb9S@\xdd\x9eXI0\xabS@a\x86\xd6\xbd[aT@\xf9u\x1f\x9a\xc1\xc5S@2\xceM\xf0W\xccS@P\x02j\xdbt\xecS@\xaa?\xde\xf76\xe3S@\xe7\x90\x7f\xbd\xad\xc6S@\xfb\x9d\xd0a\x8f\xc8S@0\x97\x0fg\xf0\xd3S@#\xa23\x92\x1d\xe3S@Xq\xa3\x931\xebS@`I\xad5\xbe\xdaS@\xbc\x03\xf1\x88\xd5\xd1S@\xd4d\x07\xc3>\xc6S@\x90\x986\xcaC\xbaS@\x95\xd1\x93\x9e\xe1\xcdS@)\x9aP\xf2\x97\xaeS@\x97\x85\xe1\x87\xfd\xc7S@\xcc|\x9f\xa9;\xadS@\xa5i\xc0\x91`\xcbS@\'\xa1{\xf9\x05\xc8S@'
p22
tp23
btp24
a(g3
(g4
(I0
tp25
g6
tp26
Rp27
(I1
(I1417
tp28
g13
I00
S'\xa8\xeb\x0c-\x94L*@b\xdf\x13\x16\x19U"@\xa3\x057\x85\xe9/(@\x07G4\xba\xd0;-@&a\xe6\xc1\x89\xed*@uG\xbf`\x8f\'-@\xdd\xe4b+\x8a\x12(@\xd0X\xab\x98_)\'@!\xf3\xe2i.\xfd.@\xca\x8aH\x9b\xac*(@\xbcA}\xff\xca\xa1)@\xf8mA\x86\xab?(@\xc3\x12Un{\x1a(@\x82\xa0\x99\r\xcd["@\xdfTP\xac\xe43+@\xd1\xb1\xd0\x9d`9+@B4\x02aB\xae(@-d\x82 \xf0u)@\xad\xf5g\xdf\xa9_/@\xdfJ\xc6\xbe\xd4C(@4T\xf2d=~(@\xee~\xe3\xd8;\t-@\x87\x9b\xe7\xe8\x08r(@j\x0c\xca\x9b_\xe5(@\x0cX\xe1\x9d]V\'@\tF\x8d\xfa\xbc[(@#\xf9\'$[\xe5*@\x07n\x97z\xe6\xd4\'@\xce\xea\xf8\x1b\xbaq(@\xb2\xedOC&\x0f,@\xca\x8f\x8a\x89%\x84\'@C\xba5\x85!\x86\'@&\x7fT\x95)\x16)@\xc5\xefQ\xd7\xc4\x7f\'@M9J\x1a\xa3\xd2*@\xc9T\xab^\xc6\xd7\'@SNa\xbap\xae\'@\x8f\xa9\xb04\x88\xf9)@\xdf\xb4*H\xd6\xee(@yH{\xbcb\xab\'@\xa1U\x8c\xfc\x95c(@\xc9\x92\xce?\x14\xa7\'@\xe0M\xe2c\xe2\x00*@\x9a\x9f\xfdt\xd2\xe9-@\x8az\xa2\xff\x0b\xfc+@\xca\x05\xe9\x97.Y+@1\xe2\x11\xf2\x9a\xfd+@\xe4O\x87[\x92\x88)@\xbf\xc0\x1dj:\xd4\'@\xfa\xd7\xb3+\x1ag\'@\x8a\x8e\\xW\x14.@\xdd\x86\xaf\xae\xf6d*@\x9dN\x1a\xd1n\xea\'@\xd78\']"\x19(@\xdc\xad\x1dt\r\x1e,@\x05\xb0\xa4\xf20\x8d!@\x9f\xc8"t\x84A+@\x97\xad\x19a\xf5\x81 @-=:\xb5\r\xfd)@\x1e\x88&\x10:\xdb*@a\xb6\xee&@\xf1)@\xa1\xc0\xc0bR\x18+@I\xa6\xfdY`\xf7)@TL\xc7[\x00\x11*@\xf6<b\x9aE *@\xed)[i\xcb\x00*@\xad"\x92\x05\xaa]!@)\xfc\xf7\xc2\xde\x07\'@\xe4\xc8\xeaR%I.@Y8\xb0\xf1S\x99(@E\x9c\x02n\xd5\x80,@\xa8z\x89PC\x7f,@@\xab\x05\x17U\xfd(@h\xc7k\xd6\xed\xaf\'@\xc3\x91{&\x15\xfd(@\x96\x1a\xc1\x9e\xe2\xf5$@\x05D_\x9f\x8f\xec(@\x1f\x10z \x9e\x08)@2\xe7\xcd(R\x89,@\xe6J\xab*\xb4\xa2 @n=%\x15\xd9\xf4-@V\x03<*8\x0f*@\xebiL \xb1$+@\x8d~\xe1?\x19;*@G\x83\xb4I\xe0\xa5\'@\x89P\x89\x99\xb7\x1e+@\xc4\x00\xfbw\xcd\x04,@\x19r\xa1\xa2\x9a_+@\xb1\x15tK4^*@\xbc\xe96e\xb7\x95+@\x1aD\xd9A\xd9\x88+@\x07y|\x11\xa2\xdf+@\xe5O\xc4\xb0q>+@\xeeUG#\xd6\x89*@\xc8\x9b\x1a[z.+@#\x0fS\x06\xf0\xd4+@yO%wK^*@U\x97\xa7\xc2\xcd\x1d-@n>i\xf3\xf1.*@\xa0\xf2K\xe5\xfe=)@\xf9KyK\xe4r*@\xc3D\xdc\xed\xec\x89)@\xcc\x18\xf0\xf9\xae,*@\xb7-\x7f\xad,\xec!@\x1e\x85\xf8\x05XC*@\xa2\xd8\xaeO#++@\r"\x10\xc3\r\x13 @Ni8Q:\x0f,@.\x8e\xdc\xacZ\x1c(@`\x92\x1b\xa0\x03\xfd\'@\x96\x90\xf7\xac\t\xdf-@\x9d\x1a4h,\x0c+@\x93\xe2\x99\x80\xb0\xa7*@\xbaAip\x1a\xed+@%1\x00\x90\xfc\x1d"@\x82\xf7\x87l\x8f\x1d.@\xc3\r\x06\xeb\x01g-@\xdff\xa3kw\xb8,@.\xb1\xf0\x84|\x1b*@\xe3\'^\xf0R#*@\xe0\xe3\x80u\x9bb*@\xf1\xa4R\xb3\x0c)\'@^\xf99c\xc6&/@\x14,\xa5,JP+@Gq\xfc\x0f\xe8\x81.@\x85i\xb8X\xc3o @E\xf7>\xca7\xdd(@.p{V\xebw)@z\xcc\x81\xf6z\xc6+@D\n\x88L{\x02!@sXx\xe3\xd7w,@[Cj=w7(@\x01\xfd\x01;\x0cs(@\xa9\xbc\x17\xe6\x11\xff)@\xb1\xef\xa0Cc\x15(@\x93\x02\xb7\xe5\x1d\\(@^\xa8\x91K\x80\x91,@\x92",\xc5e\x18+@\xa6\xb3\x880\xd0\x05,@\r[\x8dWc_(@A\xf7\x98\xb1Xm+@-"\xd0fe\'&@\xbe\x9e\x99S\xa0\xf4-@\x14\x16\xc68\xbfw*@c\xc9\x1e\xb4\xdex*@\x90 \x1e\xe8C\xb5,@\x82\x8bg\x13<w+@\'\xfa?\x15eh-@\x9eX+\x04)\xb9\'@D\x00kbq\xed*@\x1b\x83;\x13\x11\xe0\'@\xc3"vIN3,@\x95KS\x19\x1e\x91-@\xdf"\xe1\x8542*@\x11,\x89\xbd\x13\x08*@\xa2\xbe\x11\x83\xc7\xa0\'@\xaf!\xfa\xf4\xd7x-@F\xeb\xd1\xf2\xa4\xce\'@\xc9T\xab^\xc6\xd7\'@\xd00\xce\xfa\x04\x9e(@\xa1\tu\xec\xee\xea(@\xbc\xcd\xfe\xb3\xd8r)@),\xb3\xaf\xf3\xef)@\xe3b\x03\x18l\x90(@\xaeJ\xdf\xc5T\xc6)@!\xc1\xefS#\xc3,@\x00\xa8Fp\x9c\xd2)@O\x17\x9e\xcfOh-@\x0c\xab\xea\xfd\xad\xb9)@\xe6\x1c\xe4\x06\xc7\x07)@D\x876\x94\xf3B*@L8\x1db\x1ad*@\x86\x98_\xae5\x8c(@+\nd\x1d\nW+@\xa5lJ\xef\x82\x1e\'@\x03\xc6~|\x05Z)@t\xb5\xdc`&\x8c\x1e@\xed#\x83\x9d\x90\x02*@dc\x0fP\xf9\x0c-@=;_IA\x8f,@\x1e\x8a\xd4\xa7>\x1e(@\xb5\x88\x0e\xee\x9d\xe2+@\xf8C$i\xbe(-@x>%\xc2\xda~,@\x05\x10*h\x17\x88-@\x94"\xcbH\xcf\xa8,@\x7f\xda4!\x14\x85&@ \xdd\x7f\x95\x95)+@|\x95\x04\x1a\x7f\x0f!@\x84\x85\xc1\x1c\xeaz&@\xea\xf0\x17n\xe3\r\'@\xfa\x0cep\x91\x86(@ah\xc7o\xfe\'*@\xa9\x98\xd0(t\x95*@\x06;5\xd2\x17\xee+@\xe2\xac\x93\xe9%H*@\x9d\xee\xd4\x04\xd4\x0f*@\x9b\xe0\xe1<\x11\x9b*@\x94\xba\xfe\x88\tw*@\x8fH\xb2\x18g\x0b)@`-#\xbe\x0eK,@\x93\x9c8\xd0\x80,+@\x9a%\x81Ys\xe6.@3w\xc7\'\xe6\x06-@\xed)[i\xcb\x00*@\xad\xe6wy\x9e\x9b,@%\xb0J\x86\x86\x0b*@\x16},6"X/@\xb1\xd3y\x85\t\xef)@\x0e\xefE\xd1#\x98,@E\xe9\xa6\xba]\xe9+@\x94s\xd8c\xec\x07&@\xec\xfa\xf10\x1ee)@\xfe_U!\xefX+@3\xbf\x8e\x0f@\xaa\'@\x06\x19\'}r\xee(@%\x89\x0cbl (@\x87"\xcd\x1dj\xe6+@H\xd2\xb6\xcf_\xf0)@\xef\x8f\xa9Vq@*@.\xf6AyS\x85\'@\xf4c\x8e}\xb4J!@\xa6\x9f\x0c\xb3@\xed,@\x17\xd9\x8c\x99%\xf3%@J\xe7sl\x06\xf3(@\xf7\xeeZ\x8cN\xc0(@\x9ey\x9e\'Rk(@M\x13\x7f\x9e\xaek!@f\xf3\\\xe6\x19\xa5/@(\xc1\x10\x84\xab\xf8%@\x8b\x8f\xef\x81\xb3\xa6\'@\xca,\xee\x94\xad`(@\x93\x83\xab\x88\x0f_,@^.\xe0u\xf7[(@\x01\x99b\x11lq*@\xb8\xb6\x8c\xa8V\x19\'@!\xaa\x80\r|s,@O"-\xfaZk,@\xd7\x86\xa5\xe0\xc46*@\xaa\xc7\xc8\xa8\xce\xb6,@,\xa9\xae\xdaQ\x06&@\xa4\xedU;\xe4\xfb+@\xd2\x85!\x8f)c+@V\x1b\x88|\x89\xa6\'@IF\xf7\'\x96k(@\x80\x93\xabY44+@\x1aA\x01s\x11-(@|\xdd\xb3zN\x02)@\xc1q\xa1\x12\xfeI(@\x9a\x03}\xae\xd7.*@V\x95#\xd2[\xbb+@Z\x91\xfb)\xd3^*@\x82yf?\xa5w(@\xc4\xe9\xd0m\xd2d)@\x1d\xf7I\x01h~(@\x86\x87X\xc8PW(@\xa8[\xa2s/\xe5(@\xd2\x97\x0c\x96\xf7\n-@\xb0!\xe8\xa13\xfc+@vR\x96\x02\xa0\xf2(@\x8czfC\xc1\x9a(@"\xe4\x8d\xe2\xef\x8e(@\x99\xd4P\x1b\xa1\x18&@\xea\xc8\xc0\x98K\xae-@\x99\xd7\x1d\xaf\xc7\'*@\xb5Y3\x9c\xdau(@\x08$\xc5\xf5\xec\xf2)@\x1b\xdaB\xf4\x11\xd6*@k&>\xcb\xf8K\'@\x8b\xb7<O2\x19!@\xbf\x9aF\x19G\x13,@v\xa4.\x919(&@L\x9f@\xb4\xecV#@\x17\xd9\x8c\x99%\xf3%@}\xef\xf6\x06(\x8d+@ma\x8f\xf5\xccU-@\x95\xc5\xa6b\x8f\xd9+@\xc9C\x9e\xf2\xb8\xf2-@D\xe5\x8e\xab\xf7\xf3\'@r\x93\xa3\xbb\xc9/\x1f@\xb1^\xcfKFN+@\x13\xbf\x02S\xd3T+@Y\x17:\xd9\xd0\x1d"@%\xf0\xc4\x1f\x1b\x92,@A\x0cM\xe3[\xb0+@Mv\x0f\x87\xe8\xce,@\xd1\x81\xf9\xcd7\x1b,@\x08R\xd9\xce\x8a\x90(@\xcf\xa8\xe4\xc7rY(@\n\n\x11vj\xa1\'@\x12_\xaa\x06\t\x14+@!\xa2Q\x06\xf5h-@\xbb\xdb\x15\xefN\xd1(@\x96N\xedR\xb3g#@\x07\x14q\x13M\xc5&@\xb2g\x8b\x94\x9c\xde!@+\xc1\x19P`\xdd\'@\x8d\xb8\xa8\xb0\xfe\xd1)@\xe2ZD\xbf\x87\xa5\'@\xfd\xcd\x15\t\xcc\xd5+@*\xed4%\xde\xc7)@\xba^\xc3\r\xa1J)@j.\xc19\xea\x95(@?\xc7m\x9e\x13\xbe\x1e@W^5\xb4Y\x95\'@\xb2\xa8\x0c!r\x1a#@_\x01\xf3\x95\xff3+@\x10\xb2\xd3\xff\xf1W/@\x8c\xa1<\xbfS\x1f(@o9\xa2\xfd:l\'@\x9c\xe2\x830T\xa7\'@{\x9a\xe0\xcf\x1fA+@=\xbd\xc8\xba\x88\xf1*@\xaf\x14\xe3.\x1f\xa4/@\xdd\x86\xaf\xae\xf6d*@\x8c\xdb\x9b\xb9\x98\x0c+@\xeaPJ\xb17\xb0+@c\x14\x88:i\x0b,@w;4;\xeb\xc9(@\x17\xcd\\\xa9\xcc!!@3\xe1\xac9\\\x05,@\xea,\xa6\xb3"O-@\xf7\x97!%\x18\x19/@\x94A\xd1\xda]\x1c,@\xa6]+]\x9c>(@xV\xe0\x0e*\xf8*@\xc8\x81{pW\xfe,@\xeec7)\x80p+@\x174*\xc7\x81\xfe&@f\xa2%C@\xac&@\t\xfa"\x1fE\xbe-@\x84\x1aUc1W+@\xb1\xd3y\x85\t\xef)@e\xaa\x99\xe9\r\xf3\x1e@\x05#\x89|\x16\xf4-@\x86\x16\x98\x1a )\'@J[%m\xd8\xfe.@:\xbb\xfd\xb7\xed\x15+@\xd78\']"\x19(@6\xa8\xa9\xea\xc5\xec-@\x15\x9a\xbf\xd7\xa3\x97+@I\xdb\x14M*\xf7)@\x98*\xe7\xa4s\xff)@y\x80\xd5G0\r*@\xc5N\xf4\xa0He*@?\x05\x89\xdcu\xcb*@\x8aq\xce\\\xb8\x0f*@\xddg\xc6-\xb1!)@p\xc9\xf0\xd7\xc3\x1d"@\xd1i\xbcA[\x1f,@\x00a\xb9\x8e\x85\xa8&@\x0e\xc7\xc6z_\x80/@l\xc8Uy\xdc\x1e\x1e@Yh\x15Pw%*@\x89\xf7\xc0\xd7\x83n,@+\xf4\x0f]\xc7p)@\xf6\x14.\x0b\xe4\x12,@\xcf$\xb7\x8a\xd9\x8d)@\xca\xcbC@H\xe1 @4\xf7\xb6#=\x87-@\xac\xe4Cm\xbaX(@\xa8\xda\x97\x12k\xb1(@\xee\x90\xab\xa9\xb2\xbe&@!\xfdr\x80\x02-*@xj\x1b\x8bj\x9d!@\xad$v$\'\xf9,@\xb6\x8fpRf\xac\'@\x9b\x154\x9f\x8f8&@\x0c\xea"\xe6D\x02)@\x83|\x88\x89Uw*@\x0f.\xb9\xf0@\x9c)@N(\x88\x92\x9bc!@+`\x7f\x03\xa7\xb6#@\xef\x05\x88Gt\x0b,@\r\xdb\x8cpY\xf3(@\xba\x8b\n\xbfz\x89)@%|!\xcf\x0f\xbc\'@&~\x83\xfb0\x0b*@"\r\xa6!\xb5\xa7,@\xa2Q8T\x18]-@\x95*gB\xb6z*@\xfd\x1f\xa1\xd7L\xcc-@\x97\xf5\xaa\x05\x9e\x01.@\xcd-\x99\xf8\xadK!@+\xf4\x0f]\xc7p)@R\x19\x03\xf4\x84\xe9,@\xe4d3f\x8f\x0e,@x\xc8\x05\x87\xd9;(@z\xcb\xd1"\x13S\'@:Z\x04\x0e\xd6G/@\x91\xbaS\x85\xbb>,@\x10\xf6\xf1\x1d-\xe0\'@\x0c\xd8\x04\x19\x8e\x89(@\xac\x0e`\xcb\xe9\t,@q\x85\x8a\xa7\xbd\x0c*@A.\x9f\x97\xeb_(@\x01^\x9a\xf3\xfcL*@\x846\x80V\xf3\xfb*@&\xc8"O7C*@\xa4\x8e\xb6\x9a\xc8x\'@2\xd3\x7f\x87\xf8U-@\xee\x18\x8b\xe5\x93\xee*@\xdb{1E\x10\xfd&@\xcdv\x1b,c\xc3,@\xdb\xd8\xf0\x0b\xdc\xbf/@\xfd\xda\xc5\xa3\xea\xf9*@Ld\xbe\x84\x91\xbb\'@\xa6 Q;^\xbc\'@f!O\xc7\xdfZ,@\xb7\xce\x85\xcf\xa6\xcc-@\xf7\x03\x89\xe8\x9d\xd1\'@U\xf5\xaf\xc3\xdd\x10.@\xca\xd85\x9e\xfe\x82,@B.4\xbd\xe4\xfa&@ \xd9\xd3\x97\xfc\x18+@\x98\xed\x82!\xb2Z)@\x95V\xfbh\xcd\xf6+@\xd5\r\x99\xd2\xa9"*@v\xc4i\x99\xde;(@RC\x9d\x84\x9f\xaa\'@\x84Ls\x90\x8a\xd4\'@\xdb>\x07\xdb\xb6\xaa\'@R\t\x9e)5\x97\'@&\x82@\xa63\x02,@S6 ?\x15\xe5+@\xa2*\xa3\xd7\x98\xf7%@\x02\xf5\x02\xa21\t(@\xe2-\xa2\xbc/\x07(@\xc9\x14\xea\xe3-\x16,@\xe9\xb9\x80h\xd4#(@\xe1jp\xf7\xea\t+@\x1d\xff\xe8M\x9b:-@\xcb\xb4\xb1u\x98q!@\xa9B\r\x909\xaa)@4\x8fhi7\t+@\t\xa2W\xd7p\xb5-@\xc8\xb0\xade7\r*@\x11\x99\xdaU\xdc--@\x92\xa4?&\x02\xeb-@l\x08\x97\xad\xcf\xb3+@\x16"s\x87j\xa9+@w5\xa7\xab\xa7;,@nlJ`\x90\xa4+@%\x99eD[\xd7\'@O"-\xfaZk,@T\x1a\xa2\xc0\x1a\xb6\x1c@\xa3\x87\x86\xc1\x0c\x1d"@\x92\xef\x8c\x06b\x04!@|#8#\xec]*@Q\xb7+\xe2.:(@\xe4\xe8\xff\x9d\xb6\xd9)@\xc6\x98X\t\x84b)@=\xd4\xf3v"0#@:M\xe0[\x1b\x1c+@\xcdt\x91\xa6\xe6\x0b*@)c\xd6<6Q*@\xc9\xb3\x04\x98\xab\xf1)@G\xd4\x8c\xbbI\x04\x1e@U\'\xf2|d\xf1\'@\x9f\xc3\xd1\x0b\x9a|(@\x0fU8\x1a\x05\r*@I<zw\x10v(@N\xac!\x19\xee\xef+@7k:\xfe#^,@\x18\x8df\xa3n\xc2,@\xf7\xdc\xe1\x1d\x8cO)@\xdaA\x04\xa8\xc1k(@\x9c\xf6[\x9c)&,@{\xe7\x10hG\x16\x1e@{\xe7\x10hG\x16\x1e@X\x06\xb4YD--@p\xb05\xbd\x83\xfb+@>\xb9\xc9\x03 q(@\xba\x00\x7ft9?"@\x00M\x0b\xa1\x07\xd7*@\x155\xed\x9f\xeb\xc1\'@=\xce\x0f#\xc6w,@A\xec`hc\xfd+@pu\x07\xb3\xa4S/@\xf6\xfb\xc8p\xace(@A\xec\xb0c\xefw(@\xd8\x0b\xfd\xe1\xb5_"@\xe9\xbeJ\x9d\xe0\x0c)@\xfbm\x1a\xdbl\x92\x1d@a\xd7s\xa5\xea )@\xd5M;js\xd0+@\x92\xdd{\x04\x0f\x96\'@{\x86\xe0$\x0c\xf2*@\xaa\x02\xa1\xd8\x05B+@;\xd2\x96\x17\xa6\x1b,@\xce3\xb3\xd4\x87\xd9-@\x7f&\xa1\x8bB\xf2+@\xbd<b\x01\x13\x86,@;.9\x0c\x92\xe5*@\x9a(\rr\xce\xc6)@"\x01\xcfP\xda\xd5+@\'w\xb2\x19\xca\xf3,@2mv\xc0\x0c\xcc-@\xa4\xab\xf4\x05\xae\x8f)@\xb0\xef^\x9e[\x1a.@nx\x171\xd2{\x1e@\x9c\xb2P\x96:],@\xf3r\xc1\xc0\xa5\xeb+@w;4;\xeb\xc9(@\x89(vJ&\x06,@\x98X\xdb~\x1f\x02)@\xc5\xcd\xfb\xa0\xfc\xc4(@_\xe9\x0e:\xd5\xd8,@\xeew\xa7\x05\x85\xad\x1e@\x1a\x8dpv\x06T-@{u[X?O,@\x0025\x0cBE-@\xe6\x06\x06\xb6#\x19,@~\x7f\xa8m\xa9\xbd(@\xea(\xb8\n\x85\x1f,@l4\x07T\xc0\x8a\x1e@}~q\xe3\xf3q\x1e@\xb4\x91\t\xaf\xd6\x93-@\xdd\xea\xfa|A\x16*@x\xb3Y\xb5b\xad\x1e@\xe5\xd8\x03\xef\x0b\xbc @"\x84>\xe0\x08z-@\xf4c\x8e}\xb4J!@\x12\x08\xcex\xe6\xb8\'@\xad\xceU\xb8\xa72*@Z\xa2%<\xd6\\+@E(\xd9\xfe\xaa"*@@Z\xf1\x9f\xb5\n*@\xaex\xc2\xf4\xf6\r-@ZoH5\x1ad+@\xa9\x0ciXy\xb2(@\xf6K\xe5\x82\x9b\t\'@\xef8s\x9f\xc3V#@\x8c\xb6\x13\x9e|\r-@\xd9\x13\xa3\xa9\x1d\xfe)@\x1dz\xfeF\x9a\x0e*@\xcd\xb6\xa0\x95\x972+@\x1f\xec\xc5\x13@\xa0/@\x0ei\\\x1aF,,@h]i\xb3v\xd7\x1a@b\x9b>\x17\xabK$@\xfd\xb0\xfbZ\x8f\x0f*@\xbeA?\x11\xfa3*@\xc3(\xec\xb5B\x83\x1c@$\xee\xcd\xf3K\xf3%@<\xf5^m\x1bk#@k\xef\xf3\xdd\x9a\x08*@\xcb\xdf\x97\x1b\xf7\xe6,@Q\xa9F\xd46\x94+@\xb1D\x80\xed\x9d\x0e-@\x88is\x8e\x17[-@)\x9f\x89;\xb5\x90/@8+\xf6\xabX\x1b\x1f@\n\x02\x8f\x97h4\x1d@\xe0Q\x84\xd9\xc4$-@\xbc\\\xfc\xb5\x1dG-@\x9c\xd0lf\x81N-@\xe6\xe2\xe0r\xf6\x1f-@\xc7?\x82\xdc4\x17*@y%\xf5\x00\xe0=(@\xbc\xeb\xb4*\xf5\x9e!@/\x04\x94\x8bsx(@\xac\x82e\xe1\xb2*#@j\xe3z\x95\x1a\x1c,@8d\xb6*\xa8\xa5(@$\xae9\x92\x1af,@4\xf1\xea*\xbf_+@\xa9\xb7\x1c\xda\xca\x94*@\x89\xfb\xcat6\x9b-@w\xeb\xfd\xf7lq*@\x13\xbf\x02S\xd3T+@\xe2\xb1\xf7\xd8\xdcT+@\xa9\xd1\xe9A\xf1\xc0,@p\x11?.\xe5 !@/\xa62\xf2\x8c\xb9+@p\x1b\x10\xb0\x1f\xa9/@\x13\xbd\x93\x94zg*@\x055\x0b\xb3\xf3\xa9(@\xaf\x95w\xc0\xd2Y)@\x85\xca<\xa7\xcf\xc0,@\x12[\xb6Z\xa5\x96-@\xf8^o\x08\x07\x83/@O\xccr7\x14\xbb.@\'L\x19S\xbf/)@D\'\x01\x82X\xdd @\xdb\'\xfc\x04\xf2m)@\xb5R)\xb2\xfa\xc1-@\xed\xd5\xc6"\xd4:)@XB\xe6\x10\xfa\x8b+@d\xb4\x15\x1d"4.@\x88\xb4\xf0dm\xeb\x16@P\xa0\xc5NF5*@o\xcf\xd9\x99\x82\x8e+@\xab\xec\x1f\x03\x8f\x0b+@\xbd\xd4\x1d\x0b\xf5\xd4+@\x132l"\xa7v\'@\xc3\x0f\x92\x13\xc6W*@\xdfeF@\x89\x98*@\xfb#\xec\'K\xe6+@\xc5\xe5\x17n3\xde+@Hw\xf9\xf2\'\xef+@\xb0\xcb:\x89\xf1\xcf+@2\x19M\xd8N\xc7,@\xfa~\xc5\t#\x0f,@\x80\xc0.W\xfc\xe3&@t\x8e\x94\xb8\xa1<+@\xa2\xb3\xdb\x0e\xee:(@\xef\xdcf\x0e\xbf\x8f(@1\xdb\xba)\xad\xba%@\x07\x99A\x8d5\x08,@:\x95j\xf3\x80+(@\xa2w"\xdck\xff%@\xf7\x8f\x84\xee=k(@\x88eS\xa8,\x1b,@\x98\x98l\x1e\xac{(@Yz\xb4\xbd\xfeZ+@Z\xbfHE\xeb\x87!@z\xb1C\x1f\xdd\xf1+@\xf1*,\xce \r&@\x15\xb6\x1f\xfa|\xf0.@\x9e\x1a\xe0\xb7\x94\xe2+@\xf0\xbd\xd1[\x83\x8e*@\xca\x8c\x0c\x16\xd3#.@\x06Ai\x11\xff\xd0,@\xe3\xadA!\xf4\r-@0o\xf5\x9d\x97\xf3-@\x98\x912}\x0c\x03*@\xfca9\xf8\x82y*@\x98\x9773A\x08+@\xa7\xe1\xe6\xf0@v(@\xcb\xdf\x97\x1b\xf7\xe6,@h\xf3(\x18]E)@\xaao\\Q\xd4\xeb-@s\x80,\xb1\xa4S/@\xd3\x12\xd2:^\x05(@b\xd7\x1c\xf8\x1c\xff,@r\xab&Q\x97$,@\xc9\x06W\x03\x0b\x13+@\x8b\xfc%l\x98\xb2\'@\xe7g:\xde\xc3\xe2*@\x81\x81R\xba\xc17-@n\x90\x81h\xcd\xa8+@\xd3u\xf8-i~+@\x9e\x8e\x1c\x0csv(@<\x06\xc3\xe2\x81_*@\xc3\xe7\x03\xd1\xeb*(@\xbc\xb7HF\xc48,@!\xcdN\x04`\x96+@\xba\xcd\x9a\xcc\xe1\xd5&@\x89*j\xdf\x1e (@k\xce\xd6\x8aW\xc6,@\xd9N~\xa7\x14\x08\x1e@\x0c\xbe\xfb\xb4\xe5i*@/$Cs\x16\x8d(@\x88\xf9/k\x8e=-@zb\xd3\xfc\\\xf3.@\x99o\xf6\x08Q\xc7(@4\xd5\x86\x12\xfe\xb0+@g\xfe`\xe8\x82\x07.@vxL\xc41,,@_\x97s\xaf\xef\xbe+@\x1dz\xfeF\x9a\x0e*@:\xeb\r\xf8}\xa5,@<W\x82\xb5\xe0\x84(@\x1d\xfe=\x93x\xa6,@8T\xdeElz(@\xed\xfd\xdaG\x0e\x19,@\xa7\xe5B>\x91\xa5(@G\xb0\x80\x0cu_,@\xc5\xfd\xad>pP+@\xac\xb4\xfaX\x1a9.@\x06.(\x9d\x99_+@D\x9e\xc2@5\xa8)@\x0eM\x03\x1d\x1a%.@o\xcf\xd9\x99\x82\x8e+@\x11m\xf5\x00\xc3J,@\\[\x0b\xc9\x8c\\+@ _.\xbfO\x11*@q\xf4a\x168\x0e*@O;j\xdd\x0c&*@5\x0f\xed\x9a\xf5\xc1,@\xd1Tjh@0(@\x04A\xb6\n\xe7n+@\x83\x0c\xf0\xd74\x17*@\xa9\xd7\xc7\xac\xa1s,@-z\xd6\xbb\x18N"@\xb4\xce\xc7q"\xa1!@WNkX\xd8\x91-@\xa1\x1cIU"\x12&@J\t\x8b\xb1\x00\xe0.@\xf6\xd9\xc7?x1*@\xf1\xc6\xdd\xd4a\x9b,@\xc7\xd65\xab\xee3.@5\xdb\x9d\xd3[9-@T\x06\x91\ti\xfe)@\x80\x17Dg*\xc0\'@\x1e\xfch\xe7\xbd\x12\'@\xc6i\xc8\xd9+\x12,@\x0f/\xfaG\x84\x0e,@\xda\x14\x8e?\xc9\x8d-@\x90I\xe4 \xe8\xea+@\xa5a\n\xdf2[/@\x9d\xef\xb3Wy\xc5,@\xf8\x98\x1c\xf7\x89@+@\x04\x8ee\xa6\xb9i(@\xca#I?\xae\x85\x1d@\xfat\x92\x11p\xcd,@\x03\x17\x89\x9en\xfb(@\xebU\x1cv7\x81/@x\x04\xcd\xa6{\x80/@a\xc1L\xc5#@*@2\xd8\xbc\x80&\x0c,@\x9d\xb0\xf1snr(@\xfb\xc6S\xb6\xf9\xac+@I1\xfd\ra\xa8,@\xa6]\xce\xd9d\x19\'@\xad%\x84\xc8\xa9\xf7-@bx\xd9\x8d\x8e\x9f+@X\x191\xb5\xdfR.@4f\xbb\x8e|\x8d+@\x0e\xa1\xf9#\xd8\xa8\'@\xa0.\x10\xec\x14\x90/@\xfb[\t5Z\x88/@\x94\xdc"G\xac\xcf\'@\xc3J\xae\xb0\x8c<)@\xb6\xfd2\xa3\xefW*@\xd9N~\xa7\x14\x08\x1e@\'\xfe\xb86\x86\x9d\'@[\xb6\xd2l\xe4\xaa\'@{u[X?O,@\xc4fC\xbd\x00\xd2(@\xa3\xae\x14N\xdb\n-@\x86Y\xd9\x80\xd5\xc1-@Q\xec\xba&\x86\x97\'@\xe4\x14N|\xa8\xa7\'@\xabQ\x1cK>X,@\xc8\xa3\xb4\x07\xd1{\x1f@\xc8As\xbe\x80\xcd*@fH9\xcf\xda`*@\x12p\xad:_\xb6,@A\xcd\xb6\xaa\xc1\xae+@RP=\x1d\xf0\x16(@\xe8\x00t-\xaa\x0f.@\xcd\x04\x02\xe8\xe2\xfe\x1d@\xf6r\x1c\xf1\xe0|+@\xee\xc5\x16\xaa\x85\xd0+@\x19\xab\xdb\x18r[*@\xa7oe\x14\xb2u*@\xa5&\xd4\x17\xc2\x9a(@\x0f\x95<AE\xf4&@\xb2>\xa9\xb5\x96_+@\xb0\xb7<\xdf\xae\x14.@\xec\xe6\xd7Z*\xdb&@\xc1\xfaU]{U+@|\x99a\xd4%\x03\x1e@55K(/~,@\xdcR\x9d\xa7[\xf2%@\r\xf6\xab\xe5)\xed&@\xd2_\x19\xe8\xdd\xe8*@\x0c|l\x99\xf7D-@m}C\xd8v\x95!@\x9b\xe1\t6\xf0\xb4\'@\xc4\xfc\x95\xa5l\xbd,@\x96\xfaPC|\x9b-@\x1e\n\x1a\xef\xa6>)@\xa2\xff>\xdc\x024+@\x8e\xe6`\'QD,@\x18\x87\x17a*\xae\x1f@|j\'\xf5To+@\x1f\\u\xb4\xeaC*@\xb74\x98X{\x19)@\x91\xfa\xf18J\xde-@\x97\xf5\r^9\xb6+@\xd2\x86zA\x10\x13,@\xc1c<\x9ct\x91.@\tVr3\xc7\xc1.@,0\x84[kc,@\xf3}\xcbp\x8a](@\x07\xcc\rQB\x18+@\xe2Kt:\xd7`-@\x9f\xd6v~\xdd\xad!@\x1e\xb9t\xb5\xf7\xf9 @\x15V7\xe0t\xf6)@\x9avZ\x92\x18\x8f,@\xc1\xaf%~\xcc,.@E\xd4\x14\xc1\xce\xac/@YF\x0c\x1f\x01F,@\xcdT\xf9;>\xb1\'@,*\xa5&L;\x14@\xc5\xc2\xed\xa6~\x80*@\xf6@\x89?\xc3\xc9*@\x8d\xc5\xe9\xd6.\x87,@\x99\xfa\xc2\xe5\xab\x85)@\xc5\x89\x99_\xe3\x83(@\xc1\xee\xcc[\x8a\x1e,@r7CF\xd1o\'@\x88\xa8^\xbck\xb0,@\x9cc\x82m\xe21+@!/$L\xc1\xc2)@\xa6\xa1\xe0F\xab\x91*@#l\x85\xe5\xff\xd2&@\x9aQ>\xd39`+@#F\x98\xc2\x92\x81\'@ \xe1\xbdQ \xd1,@\x90/]\x02\x15\x0f.@\xc1!_;\'A!@\x89K\xc3\xbb\\[-@\x9cE\x985\xa1i-@G\xc5\x18gE\xa4(@\x92\xc7\xa3e\x92t,@\xf81\x08\x97\x01\xc4#@\xf3wG\x04q\xb8+@\x89\xd1\xa9\x85\x94\xd9)@\x94\xfd\x8e\x03\xc0\xe2*@\xbb\xedn\xea\x83\xa8*@\x99s\xf9\xc3W\x07*@R\xe8\xbd\xe74\\+@\xcf%{\xd6\x05\x9e-@-T\xd5&\xd4\xf1)@\xa9l\xd6\xa4\xe5\xc0)@\xae\x01H4\tX)@\xf4I\x99\xec\xa1\x84*@@\xf6\x7f\xc8<9+@\xd9\x1fy\xe0\x867+@z\xa4\xaci`\xd8%@4=\xfe\r\xfb\x11*@;[[V\x9e\x88-@\x9d\xd1H\xd8X`\x1f@\xeaYE)\xadW-@*\xa58\xd7\xe2\xdd-@\xda\x88\xa2\xfd@\x07.@7\x01\xe4\xf9\xf3\xa6*@\x9f.\xf6\x8c\x98\x8c(@\x82\xd1\xae\x96\xcb\x08-@\xd40\x8d\xd1\x16\xd4\'@nx\x86\x8b\xc8:*@\xf1\x92\x0f\x01k\xb5,@9:t\x16$Q+@}b`\xfc\x1c\x8f*@\x9d\x04\x9by\xdeY*@\x0b!?>c\x10-@\xabi\x97\xb7\x81\xf8,@y\x87\x8d\xa9]\t)@\xab\x95g[\x87\x08+@a^\x11\xa8\xabw*@\xa5\x90X\xdc\xac\xf3,@\xc03<\xa3b\x07*@\x0c\x04\x87\xb0X\xc8\'@\xca%\x00`v}+@\xd4\xdb\x86\xe6c\x0c-@\xa4\xcf\xc8\x9e\xc4`)@\xdeF\x9c\x0cVa(@\xd7K\x9b\xfa\xda++@\xd7\x8eTj%&-@@\xccY\x9dA\xf9(@H\xd6O\xcd\xd2J,@J\xf2>W\xc3Z*@z\x17\xa6\x05\xf1X,@j3\xe1\x0f@>*@2\x8ar\x15\x979+@\xa3\xc8\xf4\x0eg\xe1&@\xa2q\x91\xd2\'\x16*@\x94`_\xa2Nd(@l\x95\x9b\xdc\'5+@V\xb9kt{\x1a*@\xb6\xdb\xc4\x10\x00\x7f*@B\xb4\xd7+E\xa4\'@\x1b\xd4\xc1P\xe7\xef%@\x01Md4\x97$-@\xbf\xd8\x81\x84y\xed*@\xe1\t\xbf\xed\x10\xcf(@\xd5\xac\xbb\xf5yf-@Fr\x9fS\x06\x95-@K\xaf\xfa\xa93\x98-@Kg\x12\xde\x0bE*@\xa8\x1b\xd3\xbe\\j+@!\xf9z\xa7\x00\xfd(@y\xbf:}x\x9a+@6\xd5\xc4\x90\x80\x08+@!\x0c\x1f\xc4v\xbb(@\x93\x02\xb7\xe5\x1d\\(@Y\xc0),\x9ac,@fm\xb3\xf4~\xcc,@\x8dO\xd0\xd91v-@\xbe\xec\x98\xc3`\xd6+@"j6\x08\x8d4+@\x05\x8c\x11\xe1g\xf0%@\x1d1\t\xdb\x80\xc8,@K<\xedz\x04\xf3*@\xb2\xa4"\xb5\x87\xff)@\x10\xc4\x04\xccY\x0f*@C\xa4\xdc\x8c,\xcf-@]\x88\x17q!f,@\xbe\x98\xa54\xb6\x1e*@{\xd2$B\xf8@,@U?\x8e\x83\xec\x13.@m\x15\xadh\x98\xc3,@\x98\x05,\xdf\x1d\xb4,@\xa0\'\xef\xcfC\xb6,@7\x1f\xa4\n\x10\xc3,@\x7f\x805 \xfd\xa9/@\xe9\x13\xeb\xdc\x96\x08*@\xd5U\xe3\xd0SG(@<\xf3\x16+\xf6\xab,@\x08\x80\x1a\x05\xf9\xda,@\x83\x84\xbe\xa9\xf3e(@@\x0b\x90\x9a,f(@!+i|\xcb\xa6+@j" \xd1\x12/(@\xd5\x90X\x904\xf1)@Gb\x10puM.@\xbdBY\xb3\n#,@\x86\x8d\xa5\x005\xa9,@k6\x9e^\xe0\x02-@\xd3WW8*\x08*@\xfaQ:(\xa3=,@\xfe\xf60\xdeE\xfc)@n\xfa\xae!35.@Uq\xfd\x8cfd+@\xab\x8d\x94\x15uR-@\xf7\xa6\x10\xc2\xa3\xe4+@G\xa9c\x87sC-@\x0c\xfd\xffG$\xf1\'@\xa0.\x10\xec\x14\x90/@;\x99\x1c\xe7\xa7\xf7+@b\xcfA\xa9c\x8c.@3\xa9\xe4\xb4\x836(@\xdaR\x91\'\xbca/@\x82\xac\xb6 ^5,@\xe3n;_k\xbc-@>$Ex\xeeC.@\xdaLP\xf2i\xfd)@\x98\xb5~\x0c\xe5\r,@\xd2\xbf/\xce\xe4\xc3(@\x86\x7f\r`\x12\xf7+@{a\xc5~\x9b\xf0+@G\xed]\x90\x1f\x06*@?\x1fA}\xf15(@_\xb4\xb0"\x13\xd9-@z5<\xe7\x85J,@\xaa\x04\x97\x89\xd6%,@\xc3\x8b2{\x14@,@\x89y3E4G.@\xc4[}\x14\xb2\xe8-@\xad\x0c\xcbeFD.@\xcc\xf6\x1eu3\xe2-@`\xa6\xe9\x81T7.@\xd6\xe7\xfd\xdc\x81H.@-\xa4\xea@#?.@F\x16,O\xa2\xd5.@lI\xadz\xcf\t-@:\xc4\xc5\xf7\xbe\xfd-@\xc6i\xc8\xd9+\x12,@\xe9\xc2\x99\x81\xce\xe2,@\xd5\x1d\xd6^j%*@\x9f4Z.\x9d\x1c*@\\\xe6k`\x18\xb9\x1e@P\xa6\xe0\xdc\xa7\x91*@\xbdh\x94\\\x9fh+@B\x12\xda\xec%Z*@!]\xad\x94:\x0f\x1e@\x91\xe3X\xc8\xa7\x9b,@\x9b\x07\x08\xb7\x81\x93(@\x01\xa3\xf2\x0e\xa8\x03*@\xeaB\xfctWz,@\xc3\xa6\x95O\x89\xca*@\xac\xef\x82P|\xa0#@fTP\x13\xa5B.@p\x8fsf\xa8\x17.@70\x81\x8a\xfb\x1c+@^\xa8F\xbb2@(@\t}$\xe62\xc5,@\xd7w\xb6[\xdf\xb9\x19@\xedOm\xc0,E)@NA\r\x12\x95\x10.@\x92\x06\x05<;\xae,@\x1fU\x81|\x0c\x99!@\xc0\xb4Jk6\xb0!@\xc7\xe2\x9e\x90 \xf9,@\x90Qv2#\xfb)@\xe0r.\x918\n-@.q\xb1/\xe6\xff @\x90\\X\xd0uv(@:\x7f\xbc\x9a\xb7\xbc/@p\x04C\x92\xb3\x0e*@\x8f\x85\xdc\xba\xce\xaa!@|c\x85\x12bp,@iu\xe8\xbc\xb6\x03(@z\xc5\xd8\x95\x81\xd0.@\x18\xa0A2a\xad,@\x9b\x1dr,\x85\x07*@\x97\x9cy\xdc\xbec*@\x1e\xa8\x0b\x1c\xb31+@.\xe1\x9d;@@+@W\x0c\xcf \xfeq(@\x87\na~\x18\xf2(@\xc0\xd4n\xe1% -@\x17\xe9=\x84\xc7\x0b*@&-b\xd3\xdb!-@E\x04<\xbd\x96o,@\xda\x8a4\x0f\x1c\xc2\'@\x14U\x06P\x91O+@\xfe\x85\xb1\xa1\x8f+\x1e@ODDRZT.@\xa2GJ\xd5\x89\xb9,@$Hs\xb4\x8fc+@\x05\xeb\x11=\xcc\xe7,@\xaa\xe6\xd6\xce`\x14+@\x94\x8cz\xb8T\x9a/@\x14\xc1\xa0\x13\x9c\x92-@6\xd2\xd8YQ[!@7\xfeP\x12\x03\x0b*@\xaa\xa7\x9a|\xaaO+@a\xe4~o9\x8a.@\xacPf\xd7\x84\xdf\'@\xe5\x0c\xed\x13\xf9$+@\x7f$1\x1fO\xd4,@o\xa7Y\x02\xad\xb4,@g\xed\r\x00[\xff+@t\x8a\xa5\xc8\xc3\n,@EQE\x07\xc4\x07,@sI\xe3!l\xac\'@\x0b/MO\xf9\xb2-@\xdf69\x83}\xdd&@\x8e\xed\x85\xa7\x10?*@!\x90E\x86\'a(@l\xaf\xd4\x0e\xac\xdd,@\xd2\x04\x19%FC,@\x9b\xd5\xb2\x93`\xea+@\x91&\xf0\x9b\x1e\xbf-@\xcb}\x92\xb4\xbbQ)@-9\xd0\xa3J\x7f @r\xab\x9c\xf6\xa0~,@h\x19\xc8f\xd3\xb2+@(rB\xd9b\x89,@\x95#\xe7\x8b4\xe1\'@\x99\x99\x1e\x18\xee\xff.@\x12\x94\xc2\xa80f,@\xd35!\xf8\xa6\x0e)@\x14\xde!]\x94[,@j\xa7\x88K\xc8\x8e,@u/+[\x8bD+@\xc4\xe9\xf8\xb9\xa1\\*@"\x94J\x05\x1aj,@g\xf22%\xc9z(@\xf4z\xfd\xb1xG)@|Gl\n\xa3\xd7+@\x17\xfb5\xee\x16^-@\xecS\xbf8>\x90-@\xf3}\x07\xc1H\xe9,@\x9c\xda\x95\x85\x1e\x15.@\x0cB%\x98\xc1\xc2,@\xda\x05\x18g\x01K,@g\x03\xc8\x9f>\x8e,@ @#\xfe\xd4\xa3(@[\x82\xf9<\x03E*@\xb2>\xb0\x83\xc1\x8f*@\xb2\xd3\x03\xef\xaeP+@d\x08X1K\x9d(@\xec\xef\x1b9\x862\x1e@m\xa7H\xa6[&*@\xbf[o\x9e,\x1e-@\xdeM\xae+hq\'@ \xd1\x10\xb8\x8c\xe6-@\xc3\xe8u\t\xda\xab)@\x06\xcash\x94U*@y\xc5\xdf\xd6\xbe%.@\x9e\xca\x89/\xe1m+@\xff9R\x16\xa2@/@Y\xbabb\x15\x8c*@r:\x86\x7f\xbe+(@\xfa\xaav\\:\x11,@\xdbE\xaakk\xb1+@\x95LNtik,@e\xdc\x8e\x1d\xf0\xf6,@\x16\xfa\xfaq\\]+@~c\x1aZQR+@\xebe\x01\x9e\x970)@\xb0\x07=\xa3\xca;,@\xe5\x08\x93\xf5\xc9\x07-@|\xe7m\x8e\x80#.@\x06\x19\xb3\x98\xc0\x0e.@\xbeU/Jq\xe8+@\xc2Q\xdeH\xbe\x01,@\xbdl\x96\xab\xb1\x92+@L! \xf8V6.@8\xe2\x12\xe2\x94\x8a/@\xa6\x14\xd0B\x8e,,@cyFh\xf8\x98+@"\xe9\x96\x11\xda\x0f-@\xea\xe5PF\xd5~(@\'\x16m\xf7wd-@)\xef\xab\xa1~*,@\xb7\x0f\x10\xcd\x90\x06-@B\x8e\x95\xfa\x8e\x0f,@2\x8f\xa6\xf5\xa8\x1a.@\xfa\x16\xbe\xa0\x80\xf9+@w\x0c\x02\xea\xf6K+@)\xcb^\x909[-@\x12\x8c\x01\x92g\xf8,@\x96\xc5\x89EY\xfa+@\xeb\x8b7\xd1\xb3\x00*@8\x891\x98\xcf-+@0\x18\x05T8l.@9\x1e\xab\xc0\\\x07-@\xf8E\x93l3\xe2(@5cy\xe8\xa8;+@o\x98\x7f\x96\x1b=,@\xc0\xbcX\xed\n9-@\xe4\x13o\xc8\x8d\xc8(@\xfaZY\xebi\x94-@\x981\xfc\xc4\xf4\x1a*@\xb6\xab\x95\xbf<\xc8(@\xee\xf2\xfd\xe43h-@%\xa9\x04\xe2gf-@C\xd8\xcb\xf0!\xce,@\xd4E}\xe6\xb1T,@\xa7\xc0[\x80\xab*,@\xa8\xfa\x98\xa2\x07\xfc)@\xfd^\x96\xa3M\x06,@\xfa\x81nP\rn-@ri\x86\xc7\x8aO+@\xb5\x91n$!\x95(@g\x11\x83q\x18\x0f\'@\xa6En`\x9a\x99,@\xab\x00V\xc9\xbb\xea-@mk*\x02\x93\x08,@\x04\xe1\xda\xd5\xe4\x01.@\xd6\xba\x11\xbe;t+@\xb0\x02\xdb=\xb5\xe8(@Y\x8e}\x1d-<(@\xadsR:z^,@%\x7f\xc5\xc8\x8dk+@@\xaaN\x04\x04?,@[K@\x08\x92\x90!@"1\xfa!\xcf!.@\xb6\xdc\xf1\x90\x97\x15,@P\xc3\xfe\x99>f,@-\x1d\x8e\xbeU\r-@\xd5:\xd3P\x10\x19-@8\x90\x1f\x8b\x84\x94-@\x0e\x19\x94\x18\xb8\xa3)@\xad\xbd%\x83\xae\xc8\'@R?,\xb3}8.@\xc0\xf9.b\xc6\x1c*@\x80\xe5B\x16\x8dH.@\x89\xfe\xd9\xb0`_(@\x8c\xa2\x8a\xb3\xa2H,@k\x01\x84\xfa\xd5T+@w\x18V\x98K\xfe-@\\\x0e\x98\x8d\xe2\x05*@\x8b_x\x17\xdb^(@\x8c\xd6=\nb\x04,@`\x0c\x90\x1e\xd1\xe6+@\xbf\xedo.\x14O.@\xd7*\xd4\x1f\xee\x01.@Xk\x85\xea\x96x,@H\xae\xb1\x11E\x1a+@\x0f\xd9Czi\xac,@\x17\'O\xf7\xd2\x00\x1e@`\xe1Y\x9a&G,@\xd6"\\\xca@[+@\xeb\xf7\xdcV\xb8\x13*@\x9eXiZ\xe0%.@\xf8\xda\xd3\xe3\xb2V*@`\xc1\xfd\xdf\x15K(@z\x88\x02\x03\xdd\xd2-@2\xbcH\xb5\x81#&@5k.\xadU_#@\x11\x1a\x99\xb74f(@\xd0\xef\x8e\xf7\x08x(@\xcd\x8d\xd1\x85\x88\xcd)@Z\x89\xfa\x1c\xca\xc9-@\xed\xc3\xe2&ur\x1e@\xb2\x94\xb1\x91\xd2a-@\x9c\xe2\xe6\x8a\xc8\'*@\xff\x06m\xff\xa7\x9c,@\xeb=\xe2\x94z\xc1+@@\xcf\x17l\x90\xf0)@V\x19\xa6\x00TT(@\xe1\xa4P\xf9\x80\x08\x1e@?y/\xc9\xa98(@\x95\x8f\xe2W1\xb4\x1d@!]\xad\x94:\x0f\x1e@\xa2>?\xdb\x87G\x1d@\x9c\x8b\xa1~>X,@\xb3\xbaK\x19B\x18.@pm(\x1f\xa5\x03(@b\xe5\xdb\xd3\xe7\x88,@\xf9\xd4L\xcd-},@\xb8\x97\xb4_+!.@\xe6\x92l\xfd8V,@]VC\xff\xf04*@\xc3< \xe2=\xf2,@R\xa6km\xd5\xac+@\xb6\x80\x99\x8eR\x00*@\xf2\xf6\x9c\xe7X7,@E\xd4\xd5\xb8t\xda,@\xd7\xc0\x8b\x83\x9e$+@\x97\xa6g\xda\x83\xce+@,\xf6\xc9U\xa4\xe6\'@\x87&\xf9*\x7f\xe4.@\x0f\xfa\x94[\xb8\x0b,@8\x8dm5,R+@\\\xfdv\x16z$-@\x89B\xd3\x7f\x1f6,@}0@\x89x\x93+@\x9c\xb0\xa7\x8c\x80\xee)@\x17\xa7\xb64\x01\xf9(@$N(\xc0\x96s+@\xef\xdfC\x8c\x95\x07-@p\x8dC\xb9Ll*@\x1d\x9d\x9d\xdd\x0f\x81)@\x88\xf5\x80C\xde\x07\'@; @YHJ-@\x04\x13\xe9\xafZ%*@w6&b\x07\x1d)@\xef\x91.\x0b\xe0Z,@6Ff\xfa,&-@\xf6\xbaOg\xfaf(@\xba\xcf:h\xae\x0c,@\x96\xa9\xa8\x9f\x05\xcb\x1e@\xa6p\x83\xa7]7*@9T+^\xc6X-@b\xdaL\xbf\xfa=.@!\x89\x12g\x95\\(@`\xeeu\x064\x9b*@p\xef.N2<\x1e@E;\x8eD\x8b\xa0-@\x92cK\xe6\x98\x9a*@\xf9\x98~\\.{*@H\xdc=\xa2\xf3\xd6\'@\x94\x90\xac\x05f;*@{\xd3\x98\x97g@*@Yr\x10\x06\xa85,@*\xb1\x0f%\xbe\x1b-@\xd0gmN\x10\x18-@q\xa6*\xe6\x84M+@\r\xc3\x02\xa9_~+@v\xf2l\xdb\xcbi+@w\xe7\x13\xee/@(@\x08\xdf\x9b\xf8\x1a\xbd(@W\x19\\\xca\xae\x10*@]\xc1\xeaX\xb1\xae(@c]\xe6\x06*\x19*@\xd9\xc3\xfd\n\x904,@9?\x98\x16\x80~,@\xce\x18LmI\xc7-@\xba\\-}\xaa\x9d-@\xeb\xf6\x81msi+@M\t\xccY\xa9Q*@\xb2\x85\xaf\xb5Q\x05.@^Zt\xf7b\x84,@\x01q2L[\xcb(@\x8c\x8f\xb0\xf60\xa6,@\xd6e9\xd6\xc6&*@\xe9I^e\x15\x86,@b\x9eX)\x85\x00*@\x1c\xcc\x99\xdak\xf1\'@\xf1S\x06v\xb26-@\xe8\xcbH\x96"o*@2e\xd7\xcc\x9f\xa3,@\x96\x16\xcd\xd9\x0es*@}\xd6\x8cF\xbc\',@\x9b\xde\tTl`*@H\xd3\xe0\x94|\x06,@\xb7o\x18p\xf3\x1f.@\x04WUTq\xcf)@I\x88+8d\xd2)@q\xd0\xa4 \n\xa6,@T\x8e\x97n\\\x8a*@\x01\xb4\xbc\xe3\x85&,@\x06\xc0er\xfa\xee+@K\x19\xc3~\x82\x06,@\xe3k\x8f\xd2t\xa1+@\xee\xc9\x0c\xb3\x13\xc1+@d\x08\x1d\xe96\xb0+@@H\x97(\xb2\xaa,@\x02-\xf8nP\x1a*@\xcb\xef8\xde\xdde(@\xb6\x80\x99\x8eR\x00*@\xcf\xb35\xceR\x02,@e\xedW Q@+@T\xee\xb7\x8dF\x9d+@\x1a7ii\x83G+@z\x88\x02\x03\xdd\xd2-@\x8b\x92\x11H\x83\x00\x1e@\xa5V\xf5\xdb]\x15,@6\xc9qcd],@f\x0c\x10\xc6\x10\xbc\x1e@h\xf0\xe4\x83\xf2\xa7\x1e@M\xd9\xdb\x8e\x93\x8a\x1e@\xd0\xd8\xba\x81\xf8G\x1e@\xdcz\x11\xadZ\x85,@\xee\xae<\xff-\xdb,@\x9d\x80\x14\x12\xe7\xd5+@\xfc\xa7\xad\x1d\xa5b/@\x88\n4\xa1N\x91,@\xbf\x9d-\x9c\xa9\x9f,@\xee<\x08<\x0b\x9c-@\xd0\xb1\xfa\x81\xb1\xff-@k[\xf6J\xedK.@\x8egK\xae0\x08,@\xd0\xb1\xfa\x81\xb1\xff-@\xf0\nEqe\x08.@\xc7\xa6\r\xd2.!.@a\x0bd\t\xcfw\'@\x97T\rx\xd2\x1c.@w\xa2\xd4\xf5\xc17,@\xa0\xe6&\x95G\xe4-@\xdd\xbe\x19l\x9c\x0e.@ 3\xdea\xc7\xc8(@\x84\xf3<N\xe0b,@\xf9\xff\'%\x8cL,@c\x8d\xd2q\x02*#@\x01\xf0T[\x92g,@qc\xb3\x8e\xe8\xfe-@\xb3\xda\xda\x9f\x97\xd5(@\xabg\xc4j4\xf2+@\xb2\xa9\xb0t\xa9a-@n\xc0<\xa2Q/-@\xacRd\xf1\xc0\xb9,@\x007Tu\xfeM+@\xb6\x80\xe8\x1c9Z-@2>x\xc9S\xf5+@\x19\xd3\x9d\xd5\x0f),@\xf4]3\xd9\xcbb-@\x0f\xdc\x08\x96!D-@c@\xedA\xb5*,@\x90\xee\xae\xc9\x053-@\xbf\x8d%\x90\xcc\xcb)@\xed\xfe\xdaa\xa4\xfd,@\xc3\x1a\x01\x80\xe6*,@\xcd\xda\x08\x00\xc2P+@7\xddX\xd8cs-@\xcc\x8cI\x18\xd8\xfc-@\x01\xcfk\xd8V\x1d-@LQ\xb6H/R+@\x9c\xcb\x1anmV*@C\xde+\xb0f\x1a-@\xc4\xba\xe0z\xbc\xd8,@\xbaCD\x0b>7*@8B\xaa\xe6\x9a7-@\x99E\xce?K:\'@Q\x89-\x98\x10\x0f-@\xc5+p\xca\xd0\xe2-@"\xc0\xf1n\xddh(@\x86\xe8\xc8\xa6\xdf\xb3-@v\x153\xc0Rw(@)\x12\xcc\xc6\x12\x02-@\xd5\xf1\xfbL\x82W,@gc\xea\x97\xaa\x03.@\x9b\x0e/\x04\x80d,@\xd8\xcc\x18\xc03\x13,@\x97c\xef\xc8\x8b%/@`K\xd9{\xfa=,@\xf2e\x90w$\xeb,@l)\xf6\xa63\xdb-@,\xb1\xaf\x89r\xf1-@\x1b\xc9\xe3y\xa1w+@\x14s\\\x97\t\xe9)@N\xf0\x13\x07c\xff+@G\xeb\x0e\xa8F,-@"\xb7C\x9e\xac\xdb.@\x07M\x0e\xbc\xee\x1f*@w6N\x07\x14.(@b)\xbbQ9\n.@i\xcb\x83F\xa9/-@*\xd0\xa0\xceL\x18+@(7\xaf\x8b!\xc8)@\xe3\n\xe0\xd3]Y#@\xb4n\xd8h\x1c\x94*@\x82\xf8;\xe0J\x82,@]G\xc3\xb3E\xf1&@Oj\xca)\xf1#+@:\t\xb4\x87\xaf\x05+@t\xe4\xd4\xc1\x99\xed&@\xb8\xfc\x0cn\xf5\xe2)@\xd5\x87\x93\xaf\xaf=(@N~\x1f\x82F\xa1(@\xeb\xf6\x81msi+@\xdd\xfe\x1b\xd9\xac\x0c,@mY\xdd\x00\xdb@*@jY\xc1`8\x92,@\x96\xa9\xa8\x9f\x05\xcb\x1e@X\xe2T\xc5\x02\xa8)@\x9cC\x12\xa4\xd1\t-@\xf8_Q2yc(@,\xaaR\xa3Wt\'@>\xbdO\x0f\xb2\x11,@|\x1d\x80\x10\xa1\x06\'@\xed\xe2\xe9\xc7\xfb\xac-@$\xc3x*_\xcd+@;S\x10\xbe\xe1\xab,@\xfc?\x9bN\xed\xae,@9B\x9b\x88\xb67-@bCk\x15U/.@\x8ee\x8a\xfbMF#@e\x8d\xd1\x10_5,@\x18\xa5\x18u\tv-@\xea\xbc\xf839_)@\xfa\xbcd\xfdO8(@\xcd@;\x8b\xba\xca+@\x9b\xa6|\xd6\xcb/-@\xfe\xd7\x82\x15\x94\xe0,@bc\xfc\xff\xc0\xbf,@\x15\xcd/e\xe9\x10(@Bv\xa7\xc2\r\x11*@\xb4\x89Rv\x1f\x02*@Y\xe6\xe6c\x92>+@\x94\x9d\x1d\x89\xa9\x8b-@G\xf9\xc4\x01\x0f\xe9(@2&T\x9cVh+@\x91}\xfc$v\x15+@\x93\x82YZa\xeb+@{6{\x1d\x8a\xd3+@e\xe9@\xd7<[,@'
p29
tp30
bg3
(g4
(I0
tp31
g6
tp32
Rp33
(I1
(I1417
tp34
g13
I00
S'\rq\x9e\xe8)\xb5S@\xf0\xe8\xe7\xf73aT@\xd1\xa9\x03\xa5\xee\xdfS@\xd3\x9c\xf6Y\x1d\xbdS@\xa9G\xfe\xba\x1a\xcdS@\xd0if\xa5\xe5\xbeS@\xa6\x84OT\xb4\xdeS@:\x92E&\x06\xdcS@\x80\xb2;i4\xa4S@\x9b\x92\xc3\x97\xa2\xdeS@\x06t\x9d!\xd9\xe2S@\xac\x06U\xd1\xa3\xdeS@W\x85\xe0y\x8a\xe2S@\x90\xebq\xdc\x98^T@R\x05\xdfa\xcf\xa9S@*\xff\x96\xe3\xd3\xb5S@\x10\r\xc5\xc9\xe3\xe4S@X\x8a\xc8\x10d\xe1S@d\x97\xba\xa4\x89\xa3S@%\x1c\x89l$\xe4S@8\xfd\xeb\x87\x11\xdeS@\xb0\xbd>\x9f\xda\xc0S@\xa1\'4\x8e\xe2\xddS@\xfc\x9e<\x88\xea\xe6S@\xc4\xa09J\x98\xefS@\x08@\x19\xe5S\xe5S@w\xeb/\'P\xb3S@)^R0-\xe4S@*[@\xf9\x86\xdcS@(\xff}\xaf\xdb\x98S@\xf2\xde\xed\xb9R\xe4S@\x03\xab\xc3\xab{\xe4S@W\xfe\xde\xe7D\xabS@\xf1\x0b&\x9a\xa1\xe4S@,\xa06PG\xceS@\xf2\x91\x81\x88\x16\xe6S@]\xd05\xf9\xb1\xe5S@\xb8\x00\xb9\xb9d\xdfS@\xd0\xfb]\x84~\xe9S@C7\x11\xb5\x0f\xe6S@\xe9\x90\x16\x1bX\xdaS@\xf0\x11\xb5\xfb\x83\xe6S@\tP\xfc\x12\xac\xdeS@\x90\xa0\x8bc\xd0\xc6S@y\xc0O\xcc\xda\xb3S@~\x7fT\xf8\xa3\x9bS@j\xf80\xa8\xb8\xb3S@\x89\t\xe6U\xeb\xc6S@N\x8e\x8b\x85\x00\xe8S@hP\xf2.0\xbdS@\xe3\x92]W\xa4\xadS@\x96\xfe:\xad\xe6\xddS@\xe1\xea\xa7\xce`\xddS@\xfbA\xa4\x89\xf1\xe9S@\xcf\xdd\x0f\x04\x1c\xe2S@\xdc\t\xa0\xcb\x11OT@\x89\xd5\xa1/\x87\x9cS@\x92\x8a\xaa\x8b\x98NT@>\x1d\x07\xfc)\xdaS@l\t\x93+\xd6\xacS@A\\.\xe4O\xd9S@\xf68\x92\x01r\xdcS@\xedm\x12B)\xd9S@\x89\xe6g\xfdw\xd8S@\xfd$\xfa\xa6\x92\xd8S@\x97\x84w\xef\x1d\xd8S@\x9d$|)\xebcT@\x16n\x81\xa0\xa1\xebS@\xbc\xfd\x00\xc5\x12\xcdS@Y\xfe\xb47\x8c\xd2S@\xd0\xabm\xe2\x1b\xc8S@\x997O\x0f>\xc8S@\xd6\xd8{\xa1C\xd3S@\xf2i\xe6*\xa1\xeeS@<\xfc\xa4\xe7\xf8\xd2S@\xef\x91\x1a\x00\xedgT@X87:\xa9\xd2S@$&C&\x92\xd2S@\x9f\xcf\x10\xfa\xdc\xc8S@=P\xafL+`T@\xcf\x03J\x977\xb3S@c\x97\xed1\x15\xd5S@\xf2k9/\xb7\xd1S@\xf1\xa8\x87\xc8\x0b\xd5S@\x9a#\xf2p\xd6\xf0S@\x11\xaf\x03\xf9H\xaaS@\x17~\xd7(Z\xc8S@\x9aT\xcb\xe9\x94\xd7S@|\xc4\x0c\x1c\x90\xd4S@\xb4,p-\xe3\xd7S@\x9a\xfe%\xa1\xed\x9fS@\\|\x96\x1c\x96\xc8S@\x1bD\x95+\xf3\xa6S@B\xf4!\xb4`\xd4S@\xcf\xbd\xda\x8b\xb8\xd5S@\x8e\xff\x13\xa9#\xc9S@\xe1\xab\x83L\t\xd0S@\xfcE\xda\xa7\x84\xaeS@\xbd\x92\x07\xb7\xf9\xd1S@\x08T\xf5B\xe3\xc1S@u"Q\xb5\x83\xd0S@RG\xd4\xcaZ\xc3S@\xf1\xc2\xe8X0\xd1S@#zG\x88bdT@\'\xaa\x9f\xe7\xdc\xd0S@"\x02\xd5\rp\xa7S@!\x0e\xe8\x0f;DT@c4\x80\xf0p\xe1S@\xba\x0b^\xe7F\xe0S@\xe0x\xb5\xd3\x19\xe0S@\x86\r\x98\xb2\xaf\xafS@x?\xc5\xb9\xef\xccS@z\xd5\xf0\xec\x17\xcfS@>\x04\xcf\xb0\xdc\x9eS@\xfe\xc1;\xed\x86^T@F\xdb\xdf\xfdG\xcaS@6f\xa6C\'\xbdS@\xa4\xc9\x0ef\xc9\xd8S@S\xcaU]h\xd1S@\xd2\x18 \xe2:\xa5S@\x90\xfb\xf8b\x1d\xe5S@q\xae\xef\xec\xb0\xdbS@\xc5\xb3\x04\xe1\xcc\xa4S@\x97\x15\x00\xa8\x0c\xa9S@c\x10Z}\xbe\xc3S@*<\x94u\xcfNT@\xcf\x00\x0bi\xa2\xaeS@,\x84J%\x08\xe2S@\x15\xc1\xcb\xd7\xfe\xc8S@qq .\x1dbT@\x99:2\x90\xd2\xb2S@M5\x17\x95\xb5\xddS@\x14\x10\xb6\xb8l\xdeS@\xb45\xbb\xee?\xd8S@h\x1a\x8e\xeb\xfa\xdcS@@\x0e\x18\x915\xbeS@L\xcdd\r\x8f\xd2S@\xd0\xbf\x80\xd5\xff\xa9S@\xc6<7\x85\x86\xe1S@\xf8\xc7\x89\xff\x8e\xddS@\xfc\x18\x87\xbd\xce\xd6S@\x03AIe\xdf\xdaS@ot\xd3#\xb4\xb7S@-J\xa7G\xf8\xcfS@b4\x87\x97\xe1\xcfS@\xd2\x9e\x96\xb8z\xb4S@a\xeb*?\xc6\xa1S@6\xb5\x07\x87V\xb9S@>\xbc}\x12=\xe5S@\x1b5\xf36f\xafS@\xa8u\xa3\x08\xf4\xe5S@\xd1\x83z9\xb9\x9dS@\x1c?\x06\x1f\xf5\xd0S@y:\xb5\xe7\xd3\xd7S@\xc8B\xfbDe\xd7S@\xacH\xb0UN\xe5S@\xeb\x853\xe3\xb9\xd5S@S)"0\xd4\xe5S@\xf2\x91\x81\x88\x16\xe6S@\x01Z\xa6\xc8\xe5\xf2S@v\xfe\xb3\xa6w\xe9S@\'\x13\xc8\xc7{\xcaS@T\xdf-W]\xdeS@\x00\xe8u\xf5F\xdaS@(`D\x93\x11\xddS@\xd1\xaf\xdd2\xe4\xc8S@e\xa4w\xbc?\xddS@\xf3\xf4\x99\xc61\xc6S@\x91|\x17\xdbz\xe2S@|\xadu\xbbR\xd2S@T\xdb\xb0\xde\x16\xd0S@\x06yN^\xbf\xd4S@\xea]\xd8{\xe9\xbfS@\xdc\xb1\n\xb3\xc8\xb9S@\xef\xb6\x0e\x0bh\xebS@\xa9\xc3e\x84\'\xc3S@Wj\xd5\x99\xb9KT@2\xa1\xff[\x05\xdbS@\xb6\x187&;\xc5S@\x12\x11\xf2\xf8\xc3\xb6S@p\xaf\x7f\xe6\x04\xe0S@\xbb\x114X?\xb4S@Y\x84j\x00P\xd9S@\xea*\x9e\x0c\x1b\xc8S@F\xc7\x87\x85\x92\xcbS@Nq\xb0\xbel\xc1S@7J5\x17\xf3\xeeS@S\xf8\xc9\xef\xa6\xd1S@\xf1r\xd0w\xf3`T@Pn\\\xdf\x1b\xefS@\xbb\xde\x8d\xc7F\xebS@\x13t\xe5_7\xcfS@\n^z\x1c\x8a\xd4S@\xeb\xd1\x89\xd2\x0b\xcfS@\xbaI\xc21-\x9fS@\xb4F\xa4\xc4\x82\xd5S@i\x01\xb8T\x11\xd5S@\\\xf1v\xb0\xcb\xceS@\xc8\xb8\x00(\xb2\xd6S@\x8d\xa0i,\x9c\xd2S@\xd9F\xdc\xf1\xe6\xa1S@\xd0\xeb\xc9`\xa8\xd8S@\x8d\x83\xe7\xea\xf4\xa4S@\x81\xf2\x8cCn\xc7S@\x97\x84w\xef\x1d\xd8S@\xf5\xeb\xd2{-\xc3S@\x18\xa7,\x17\x03\xdaS@\x0e\x11\xc9U\x8d\xadS@\xba\x0e\x92\xc6G\xdaS@\x96\xdb\xd7\x19E\xc3S@8\xe6v\x03s\xc8S@\x00\xed^\x0b\xbc\xaaS@\xca\x03\xb2\xda\xab\xe1S@\xfaa\t\x0c\xa1\x9bS@\x8bA\xb9\x86\x1c\xe6S@\xfb[\xe4\xd4}\xe9S@x\xca\xf5#k\xe2S@\xc0\xa0\xa4\xa4=\x99S@#\x12\x9fze\xdeS@\xaa"\xdc(\xd9\xe3S@\xfbr\t\xd2c\xe4S@\xfdM\x8cs\x82GT@d\xf3\xe6\x8dV\xc0S@I\x91\xc9k\x11\xdfS@\xb1\xfe\'\xe8\xe9\xe6S@\xc0\xec\xa6B\xe3\xe6S@o\x8c\xdd\xf7\x8b\xddS@\\\xf6=2\x1fdT@\x9e\x17t\xce\xe4\xa2S@4\xf0`\xd9\xbb\xa7S@\xce\x9b\xac\xca3\xf1S@\xc6?\x7fO\x96\xddS@\xdf3\x1ep\xf2\xa0S@\xb2W\xc7\x15a\xddS@\xb5_\xa6\x88\x88\xd0S@\xc0\xd7\xff\xect\xbaS@\x82\x03\'\xee\xd5\xe8S@\x10A\\\xba\xab\xe8S@\xb9\x80\xec\xdfM\xd0S@\xd8\xd8\x9e\x98e\xcbS@\xfcuQf<cT@\xbaX\xaf\xd0\xe6\xb3S@/d\xcd\xecb\xbbS@\x81\x06l\x1e\xda\xf0S@S\x03g\x88\xd2\xdcS@\xcf,M\xe3\x07\xa7S@\xa4A\xac\x98@\xe4S@\xe0@.\xa5\xba\xe6S@<\x85B\xfe\xeb\xe4S@\x1c\xbc\xb0\xe8\x89\xd0S@^\xa1\xe5l\xed\xd4S@\xe2\xb8})\x0f\xd0S@\x826@\x98\xa5\xdcS@\xb4\x8f4\x84<\xdfS@\x02\xa0jL\x85\xdcS@\xb4\x04\xd7\x87?\xe5S@\x0f\xde$\xff\xfd\xe6S@0\xc6\xe2"\x83\xbfS@\xd0\t+`\xac\xb3S@4\x188\x1dQ\xe7S@\xf8|\xd8\x96\x11\xf3S@\x9fd\x8dL;\xdcS@4_4\xa5\xc4\xdeS@\xbbmS\xfd\xae\xd2S@\xee\xa5\x87\xff\xc4\xd0S@\xdb_\x11Xo\xdeS@\xcee\t\x1a\xcf\xe2S@\x81\x15q\xed\xdd\xcaS@b[\xd5\x9c\n\xe3S@\x92\xd2\xb4\x1d\xddGT@\xf5Wp#\xb7\xb3S@\xa6\xf0\x11\xc3\x03\xa7S@\xb7\x82M\x91aWT@I\x91\xc9k\x11\xdfS@\xc9\x80l}@\xcdS@\xac\x9e\xd5\xa7`\xbdS@\x16\xa8\x91zj\xb4S@F\x7fa\x16\x98\xbaS@\xd3gi\x9dj\xe5S@\x84D\xf0\x836UT@\xd9\xa3\x84\xac\x8e\xd4S@\x8e\x0e\xae\xf0\xe0\xc9S@\xb0U\x95&\x89^T@\xb8T\x0b\x93\x1d\xc8S@xU\xa3\x12-\xceS@5\x85\x13\xe04\xcbS@\xd3K\xadfZ\xc9S@B\\?\xb3D\xdaS@\xf4\x87\xdd\x90\x86\xd9S@\x9a\xcf0\x8aJ\xe5S@\x19u.{,\x9fS@\x8b\x9c\x8c\x04(\xbdS@a)\x12@\x00\xe9S@\xbf\xda6\xbfPWT@\x05\xbd\xadk\xb5\xefS@@\x8bC\x11\xb8RT@\xf2\xee\xc9\x1fz\xe6S@\x01?\xf3\x98C\xddS@y\xbe\xff$\xe7\xe5S@\xed\x10vR\xf7\xe2S@yg\x05D\x14\xddS@\xee\x99\xbd@\xb8\xc3S@W\xca\xaa\xbdQ\xd9S@\x82\xfa{\xc1VLT@\x1aF\xcd\x16\xf6\xe5S@\xf8m\x98\xb4\x92OT@W\xe5F\x1c\xcd\xa9S@\xedi#\xbb\xf4\xa3S@Ut\xba\xff\xee\xddS@h\xee\x17R\r\xeeS@\xa4G\xc0y\x7f\xe6S@\xab\xcc(\x10\x7f\x9cS@\xb5\x06\xab\xe5\x1b\xb2S@-a\xfc\xaa\x16\xa2S@\x96\xfe:\xad\xe6\xddS@=\xe4\xbc\xd7\xf7\xccS@\'\xe2r\xd9\xc2\xc8S@\x1f\xb8\xaf\xf7\x7f\xe2S@\xde$`\x12\xfe\xd8S@\xe3\xaeH\x8b\xf2^T@\x06j{\x9b,\xe2S@\x0f\xa3\x83\xa6\xb3\xd3S@\x96Q\x92{)\xa5S@\x8f\xd1L%E\xadS@\xa5\x8a\x14\xd4\xfe\xc4S@\xec\x88J\xe9;\xcdS@\xbe}\xc7\xdf\x9e\xc4S@\xd2\x14\x9e\xe5R\xa8S@\x1dCW\x0b(\xecS@\xd2\xe4S\r\xba\xe4S@G\xce\x9d&/\xbdS@\x9b|\xb1\xe4\xcd\xb9S@\xba\x0e\x92\xc6G\xdaS@\x11?\xadrXKT@\xa3\x1b``\xae\xb7S@\xc3)~=\x1c\xcaS@\xa6\xb7\xfb\xae\x98\xa4S@\xadZ\x89M\xd5\xdcS@\xfbA\xa4\x89\xf1\xe9S@\r\x17\x1f2\x93\xacS@\x7f\x17\xe7\x96\xa1\xd7S@\xe1\x9b\x1a\xc8\xe3\xd8S@H\xc8b\x9a@\xd8S@\x9a;p\xa6X\xd8S@\xe6MA\xd2\xc8\xd4S@\x17\x8f\xf1\xa4\x08\xdaS@>\x84\xf6p\xf5\xd7S@\xca\x02l\x9da\xeeS@-3\xf6$}dT@\n\x19\xcf)\x8a\xb7S@\xee\xc3.\xdd\x17\xe7S@\x8a!1=-\xa7S@g\xbf\xee\x03ZMT@\xc3\x88\x82l\xd1\xd7S@\xdb!\xfa\xc5N\xc2S@\xa2lM`\x84\xcaS@_\xf3Bs]\x99S@H\x98b\x10]\xc3S@*\xc9\xb1\xf5\xecNT@\xad1\t\x9c\x85\xb5S@\x17\xbf)|\xde\xe1S@\xac\x7f$\xc0\xa9\xd2S@\x9d,:\xe4\x00\x9fS@N;g\xc4\xa7\xd6S@E\xa3\xa0\x0e\xecbT@\t\x01\xd2@.\xdeS@\xee9\x0e>\xa5\xecS@\x1f)\x12\x06\x1a\xa4S@\x8c\xc282\x8a\xefS@Z\xf6s\xf5Q\xceS@\xe3w\xcc[F\x9bS@6\x84\xde\xd8\\dT@\x8da\xdb\xf0>WT@\xd3\x88[HC\xbbS@\xab\x80M\x03\x8e\xd2S@\x12\x0c\xaa\xfd&\xafS@E\x81\xdaz/\xebS@\xd3\xa1\xc6c\xc5\xd6S@|\\\xb1\x18\x9c\xdbS@\x03.\xf1\n\xa1\xbeS@0\xb8\x03\x16\xbe\xd8S@\xf2\xbbhN|\xaeS@\x15\xbd\x01!\xbb\xb4S@\n\xbc\xf3\xe8\xf5LT@\xa2lM`\x84\xcaS@\x16s=\xf1y\xe3S@\xe6\xd7\x94hm\xe1S@,&\xba\xb5m\xdeS@\x19\xd4\xd2E\xdd\xb8S@\xec8\x05\xb1\xbd\xa3S@\xb4\x85\xb7;\xdb\xe3S@\xdbS\xc7N\xea\xe5S@\x98\x9f\x97V\x0b\xdaS@\xa5\xfc.\\N\xb3S@\xbb\xf5\xce\xed\x93\xe2S@a\xd1j;\'\xdaS@\x06D\xc2\x97^\xafS@F\x88n\xc3\xb3\xceS@r\xde\xbe\xcd\x19\xd0S@}\xa6\xcbX\x04\xddS@\xcfr=4\xbb\xb8S@v\xdb\xb8\x14Z\xafS@\xb3~]\xffh\xbaS@qb`\x04\xee\xc4S@&2\x19\x98\xf6\xa1S@\x9aB\xac\x146\xcdS@\xc0\x19\x01Q}\xe4S@\x8d+AD7\xe4S@\xa9p\xa7U\x0f\xaaS@F\xedt\x15t\xaeS@\x81\'P\x88:\xe4S@PiRGn\xceS@\xdbm5\xc8R\xcaS@R\x10\xa2\x99z\xe1S@\x98\xf5V\xc0\xe9\xc6S@\x04\x10\x15\xcb\x93\xeaS@\xd0\x86P\xee\xc8\xa9S@\xd4S\xa5G\xd5\xa4S@\x05R\xb7\x94I\xe4S@\x82\xd0\x1b\x90\xe7\xe5S@\x99kB\xfei\xe6S@\xf7\xc1\xe7`\x1d\xe6S@\xeb\xb4G\x82\xf9\xe5S@73m(n\xe2S@\x15\xc2\x18\r\x13\xe3S@+\x14\xbe\x97\x02\xe1S@\xcb\x94\xac\x82\xe1\xe2S@L\xc9\xd0a\x96\xe2S@\xebto\xd4|\xe4S@\x97\x10q\xc9\xb8\xe2S@\xc0\xfd{\xf8\x8d\xb6S@\x91wz\x19W\xbdS@&\t\xc8C\x93GT@\xa1\xf4\x95\xdc?\xdfS@\x91\x8c\x11\xa4U\xdcS@\xa4M\x8f\x8c\x1e\xb3S@8\x8e\xe7\x05\xd8\xd8S@:\xcb%\xf8R\xe1S@s\xa0~X\xe8\xb4S@ &-\x97\x93\xaeS@nu\xff\x19\x81\xaeS@\'cE\x01W\xb0S@\xd5(\xab\x9a\xad\xaeS@24\x16Q"\xeaS@\x10A\\\xba\xab\xe8S@\x80,\xcb\xde0HT@u\x98\xc4\xe4udT@S\xfcx\x10YcT@\x86\x1d\xd1\xe0\xf7\xe4S@\xca##\x17\xb2\xdeS@&e\xd3%\x8d\xaaS@\xb2\xc0{6\xad\xe1S@\x9d\xeb\xe3"\x0bVT@#"h\xfaD\xd7S@E\xf5\xbc\xa4\x1a\xe3S@\xf7\xfc\x07#\xd8\xe3S@\xf3\x07\x10\xfa\xc9\xe2S@\xb6\x8a\xe5\xcfUMT@*\rl\x07\n\xeaS@p\x19j\x90\r\xdeS@\xe8\x9c3}\x8e\xe2S@\xfd.c\xfd\xdd\xddS@\x13M\xdaP\x96\xb2S@\xb6\x08\x07\xbb\x00\xe9S@\xc7\x87\x08R\x8e\xc4S@\x9c~\x1aY2\xeeS@\x9aF8\xd6\x83\xddS@\xbf\xd9F\x80\x82\xb3S@J~)~BMT@J~)~BMT@\xb5\xc3\xc7\x8a\x11\xc6S@\x19\xd4 \xdbI\xb3S@\x18\xa6\x8f\x13X\xddS@\xc7?:^\xcc`T@r.5h?\xd4S@\x1b\xa0\xfd\x1c\x1f\xeaS@{~\x18\x19g\xe8S@9\xde\xff\xae\xda\xb3S@\x99\xe1\x00\x95\xa0\xadS@\xb6\xb3Y\x8e\xa2\xdcS@\xefk\x91,\xa0\xdcS@3\xd3\xb0\xb5\xc0^T@fC\x85\xe8\x17\xeeS@\xb9\xb9Y6\xccZT@\x7f\x0b\xac\x17p\xeeS@=D?\xb4N\xb4S@\xf3\x90E\xdc\xf2\xe9S@\xcd\x14\xf7\xfe\x10\xb2S@J\xb3\xd7\xf7\xfd\xd3S@\xea\xfa!n\xc3\xe5S@\xc9m\xb6\x9bk\xb3S@\xc1\'\xe4k\x8e\xadS@\x0e\x8bC\xa3;\xc8S@`\xb5\x92\x9cK\xb3S@\xff\x99\r_\x15\xddS@Z[<\x04\xd7\xe2S@\xc8\x16j\xbf\x89\xbaS@\x99\x80\x99{\x19\xbdS@1mM\xa9\x02\xdcS@\xc6\x7fK7\xa0\xceS@V\xd6\x99\xaf\x94[T@7\xdf7\xdd\xf7\xc9S@<\x0f\xee}\xb6\xabS@\xde$`\x12\xfe\xd8S@\x97{\x008\x1c\xe2S@\xaf\x86\xe8\xe8\x8c\xefS@i^\xf52\x81\xd8S@\xf5ta\xea\xe6\xe3S@\t\xc7E5\x1cLT@\x1a\xcf.\xbc]\xbdS@I\x99\xf1\x99%\xcbS@TOL\xabh\xbdS@\xc8\xdf@\xa4\x0e\xe1S@\x92\x85u\xaeD\xd7S@\xf1}_G\x07\xe1S@\xa1\xdf\x9d\xa5\xb1KT@\xd6\t2\xfb\xa2KT@B\xa6\x9ao\xce\xbeS@o\xcdH\xf4\xea\xdaS@\xe9g\xde\x8f\xc0KT@\x84\xbe\\\xe1\x12aT@\xadc\x9d\x9e\x1d\xd0S@\xfdM\x8cs\x82GT@\xed\x7f\x8d\xf7\xb5\xecS@\xebh,\xeeX\xdaS@\xe9S\x93:A\xb9S@\x80\xfb\xc6\x1d\xf6\xd9S@\xabgj\x9a\xba\xd9S@\x93\xc4k\x8d\x7f\xbeS@&\xa0R_\xb8\xb9S@&5\xden\xd0\xb1S@\x14\x07\x14G\xe5\xeaS@%oMH[WT@\x85\xbb\x82\xb5C\xe1S@G\xaa>\xc3d\xd8S@\x8aP\xbf\x9d\x81\xd8S@\xcc\xb0g\x1dn\xdbS@\x9ej\xa77\x1c\xa2S@\x18\x18)]\xb4\xbdS@\x81%\x98\xc7\xa1\\T@fm\xf2P\xf5ST@_\x1b\xc4.\xd5\xd7S@.3n\xaf\xed\xd7S@\x03K\xcc\x86\xfeGT@#c)D{\xaaS@X\xce\x81U\x11WT@\x89&\x03\xd8Z\xd7S@[\xfd\xc0P\xc0\xd0S@.@1?\t\xceS@!\x11\x16C\x07\xd1S@aaI\xea\xc7\xd1S@P\x13 \xd7\x8f\xa2S@\xa0\xed\xff\xda;KT@\xc1!\xa0\xb0\xbaCT@c:SQ\xe4\xd0S@\x95\xd5\x9a\xfe\xf7\xd0S@r\xf8\xfd\t\xa1\xd3S@O\x1a\xc4\xef\xef\xddS@T\xd5=\xacM\xd5S@\xd5\tD\xf4\x82\xcfS@\x916V\xac\xe8bT@A\xe1\x9e:\x02\xd0S@1\xa0\xd3\xd7\xefUT@\xdd\xdf\xdc\t\xc2\x98S@\x0f\xf3\x8baI\xf1S@\xe3Q\x82\x0f\x93\xc2S@@7\xee\xad\x93\xd7S@\xcf\x1ba\xb1A\xd5S@\xa7\xc2XR\xcd\xd0S@\xcfTv&\x88\xd4S@\x8e\x0e\xae\xf0\xe0\xc9S@[\xbe\x9a\x89\x89\xd6S@o~4%\xaf\xc4S@\xcd\t%\xeb\xed^T@\xfa\n\n_{\xcaS@PRgy\xe7\xa9S@V8\xe4P7\xd3S@u\xed\xfd\xe0\xdd\xb8S@\xf8\xe5\x12\xa8&\xc3S@4\x7f4\nq\xc5S@V+\xa60\x11\xd6S@\xd7\x1a\xc3\x1d^\xa3S@j\xa6\xc9\xb46\xa1S@\x1c\x05[\xcb[\xc2S@8d,\xf3\xf7NT@\x14C\x10\x1d\x88\xcaS@\xf1\x05\xcd\xabu\xcfS@\xd4O\x13\xa6\xf3\xc1S@\xefe\x18\x9f\xf6\xd4S@\n\x82"\xf8G\xcbS@`+\x00\x8a\xa8KT@\x0eTt\x04\xa7\xd0S@\x02\x91)\x16t\xbaS@Y\xfa\x9fV\xd2\xc6S@Y \xc2\x9c\xef\xc8S@i!9\x15\xbf\xf0S@1\xd9\xd7\xe2C\xd0S@\xea\x03\x1d\t\x1d\xcfS@r\x15F\x8d\xb4\xc8S@\xb3,\x8a\xd8\xa6\xc8S@\x02\x9b)\xdc\xb1\xc8S@\xbb\x94\xde\x08\xb1\xc6S@g.`\xfc\xdb\xcaS@P\xa6\x9f\xc8\xb2\xc8S@[EX\x98\xc0\xeeS@\x7f\x17\xfd\xa7t\xbbS@\xc3\x9a\xe3\x06l\xdeS@>\xfc\x81Z7\xdaS@IT\x87\x89\xcf\xe1S@\xb7\xf0.x\xca\xc8S@w\xc3\n\x13\xa9\xdeS@L\xa0yv\xd2\xdeS@\x0b\xc2\x1d&\xf2\xe5S@\xfe\xb4\xdf\\\xdb\xb7S@f\xec\xf4N\x08\xdeS@\x81\xb6^p+\xbaS@\xbe\xbc\xa8\xb5-cT@\tn\xb58|\xb3S@P\xf7\x93\ry\xa6S@\xc84\xf2\xdc\xf1\xa4S@Ei\xc7\xd75\xb4S@C\x82\xceP\xc9\xd3S@>%\x03d\xc2\xc6S@\x12\x02I\x15\r\xc3S@y\x0eM \xae\xe1S@\x8f\x05uJ\xcd\xc5S@o\x89;\x80*\xd2S@J\x0f\x84<z\xd3S@P\xe4\xfbio\xd5S@R\xa86g\x92\xdcS@[\xfd\xc0P\xc0\xd0S@L\x8d\xd8\x03\x19\x9bS@A\x90\x9a\xf1~\xc6S@\x9e\xb0.\x95\xa0\xadS@Wk\xffY\xa1\xe2S@\x14\xa9\xc5\x0f\xc1\xc4S@\xffd7\xc5\x7f\xb3S@@\xa3F\xe7\xfb\xdbS@\xa3<\x8f\xb9\xfc\xe7S@\xc81Y<\xc9\xceS@\xbb\xf9\x9b!\xdc\xc5S@\x08c\x90h\xbc\xd7S@\xb23\xdcr\xf7\xd5S@\xa7y\x8e\xe2i\xdeS@!\xe4\xed\x1f\x9e\xddS@\x90\x98\x19 \x90\xe2S@+\x1d?\xb28\xb3S@\xbe\xe1g+\xc8\xd7S@i\xd4e`\xcc\xefS@\xfa\xf5\x97\x91U\xb7S@\x1f?{\xa9v\xc5S@\x92\x96!;\xa2LT@\xda\xd4\x8c\xdb\xb3\xd4S@f;\x1e\x1bN\xd9S@\x0e;\xdc\xb0\xe1\xd0S@i\x83\x07=\xd8\xa7S@\x1a\x19\xb6+w\xd8S@\xe7z\x8a\xb6X\xccS@:\x9c>\xc5\x19\xadS@\x06\xc8M\x9f\xa9\xbdS@{\x12\xd6\x14[\xccS@\x8aP\xbf\x9d\x81\xd8S@\xda\xefM\xb7^\xa9S@\xcf\x0e&\x18\x18\xddS@u\xde\x14\x1d\x8a\xa9S@b\xdc\xb3WD\xdcS@\xb3@\xb9\xf4\xe5\xe1S@\x92##Z\xb8\xf2S@\xc95\xaap\x88\xc6S@[\xabc\xa1\x80\xd4S@x9kI\x07\xc2S@\x08\x1f\x9b=\xc9\xb9S@\xa7\xb5\\0\xca\xdaS@\x9d\x9c6G\xa8\xc1S@\x02\x91)\x16t\xbaS@{\xa1\x17\xc7\xcf\xc6S@SVi\x00/\xb9S@\xfa\xd8\xe4\x08\xee\xd4S@\x96\xa7\x93d}\xd8S@\x97d\x028\xd3\xd0S@{\xdd\x8d\x8e\xd3\xc8S@]-^h\x82\xcfS@\x0b\xd8%e\xf2\xa7S@\xb7\x82\x98\xacM\xd5S@\x939\x7fd\x12\xc8S@\xb1\xde\x7fK6bT@\x9c\xbf\x06\xac\xd6bT@8\xe3\xad\x86a\xcbS@\xb1\xc8\xa4\xe27\xa7S@\xf2\x02\xe3\x9e[\xa3S@z$l\xc7|\xd0S@\xc0\x13\x03r\xbc\xc9S@\xe0\xe8\xc8Y\xb0\xbfS@\x92\xe1\xb6P\xf2\xbcS@-\xda\x86n\x0c\xd8S@\xf2;\xbe\r\x07\xedS@\xb8\x0cs$\xdd\xeaS@\x84\x1e\xff \x12\x9aS@\x80\xd2Z"\xa7\xc8S@L\x14\xf9F\xd1\xb4S@\xfc\xea\n\x03k\xc8S@\x14\xa3>\xe3\x8e\xa3S@\xa7\xe4p\x9f\xea\xcaS@;\xe3\xb6\xdf\xca\xd9S@\xa9\xb14\x91|\xddS@\xc4\x9e_r\xa0VT@\x9d\xb3-\x01"\xcbS@\xcb\x1d\xc6\x9a<\xd3S@\xf0\xde\xbd@b\xa3S@8\xf2]\xef!\xa3S@h\xa1\x02\x11,\xd0S@EUY\xb5\xdd\x98S@\xac\x92]\x98a\xddS@\xd9O\x07\xb0V\xc8S@\x063]\x13O\xcbS@\x07\xf1\xb4\xa9l\xbaS@5\xb9?\xe1/\xb3S@\xd3\xee+\xba\x94\xc8S@\xf2g\xf5\x04m\xb4S@(L\xddb^\xb5S@\x08\t\xa4\xca\x12\xe6S@>\xcdx\xadp\xa2S@\xe2\xfe]\xf6[\xa2S@\xc0\xc9\xfc\xb2\xee\xe5S@p\xb3\xa3\x97\xe8\xc1S@cc\xce\x9e@\xd0S@\x92\x96!;\xa2LT@\xf8\xfe\xab\xaa\x92\xe5S@\xfa1\xc0A\xab\xe5S@I\x99\xf1\x99%\xcbS@q\x91\xe8\xac\x15\xe9S@\xf6l\xb3\xbbi\xbaS@\x9bvW\xf6x\xcfS@\xac(\x0f\xa9\xe3\xe9S@\xbe\xa25\xb1\xe5\xe5S@\xe8L\xef\xd93\xb0S@g\xcb\xe2<\x98DT@(\xce\r\xf79\xceS@\xac\x1d\xfe\x06\xcb\xddS@\xd1\x9d\x11Cs\xc4S@raW-\xed\xc9S@e\x07\x15\xb3k\xe2S@W!\x99\xadk\xabS@\x18^6HIMT@\x94\xbd\x9bX\x88\xd7S@\xd3w\xf6A@\x9fS@\xb6\xd8\x98\x14p\xd4S@\x1c\x8c\xf6\x83\xa0\xcdS@;\xc5\xba\x11\x9c\xe5S@\xc9\xf8/\x87\x83\xefS@:X\x8a\xf4\x96\xd7S@\xab4+\x8ds\xc3S@Q6\xef\x12U\xdbS@]\xc0\xc0\x90\xa0\x9bS@H\xbc\x1d\x93\xa9VT@\xa2\x8a\x06\x01\xaa\xd0S@\x8a/\x80\xaf\x0b\xdfS@M\x8c\x96\xc2\x00\xd6S@\xd1\xf6hE*\xcdS@\x07Z\xc7=o\xbdS@\xe9r"3\x81bT@<\xb7;)\x08\xedS@\x06^\'\xd3\xb8\xc7S@\x8dJ\xee\xad\x0f\xd0S@\tc&6\xc0\xefS@\xbb7[\x81\xa4\xd5S@=\x98\xe4s\xe3\xc0S@q\xb5\x81\x85\xdeDT@Z\x89+\\8\xa0S@{+P\xfd\x83\xddS@\x80\x16}\xb6\x94\xedS@}\xd9&\x0e\x80\xb5S@\x07\x84\xbc\xc1&\xc8S@v\x1b\xdc\xf9P\x99S@\x8f\xc3\xe7\x96\xb6\xbdS@\xceT(}\x84\xa1S@\x892\xcc9\t\xcaS@T\xe0e\xebP\xddS@\x87T\xcb\xc0\x0c\xb6S@0&E\xa0\xc9\xbcS@5\xd2\xbfrYcT@\x06\xf5\x83\x8dwbT@f\x9f4\x15\xa9\xd8S@\xbc\xea\xaa\xdd\xf9\xd6S@I\x972$2\xabS@c\x18\xfd]\xae\xa1S@\xa5\xf7S9\xb4\xd2S@2\xd2\xd2\xcd\xf5\xe4S@\xbb&\x93\xa7\x04OT@c\x01\xb60s\xceS@\x01\x92rx\x04\xd5S@\x19\x05#/Q\xdaS@Ks\x12\xda\xf9\xe9S@\xad$\x06\x84\xc2\xdeS@.7g7\x85\xb7S@\xffka\xdfQ\xf1S@89B\xcd\xc3\xd7S@5\x0e\xcb\xf1\xf4\xd6S@\xd6\x94\x16\x93!\x98S@.\x13<\xbe8\xd5S@o\xdb\x01\x89\xbe\xe1S@\xe6\xfd\xf3qW\xa8S@\x16B\xdd\xc0\xc1\xedS@\xa6\x88\xb0\xf2\x1b\xd1S@\x01z\xca\x8dU\xc3S@\xb6\x9a\xc4@\xadaT@\xcaQ\xf5\xb7|\xbeS@\x02\xdc\x00d\xbe\xbeS@\xc8\x9aB"5\xf1S@\x06#/\xabp\xa8S@\x81\x9a\xb5X\x14`T@f$\x8c|\xbb\xcbS@\xa5C\x85\xdc5\xe1S@\xe6t5~_\xcdS@u]\xd5\xdf\xa3\xceS@{\x08\xa1/\\\xd7S@\xcf\xb4\xca\x07j\xd4S@\xdfANwZ\xb3S@\xae/\xe0\xbb\xb5\xddS@\xc9\xc4\xe6T\xe0\xe0S@\x8c\x9a\x97\x1eA\xefS@^\xa8\xe0\x1b\xf7\xd5S@\x96\xda\xfb\xc2\xd1\xceS@\xf4\xd7\xa8\xbb\x13\xd7S@J\x13\x1ch:\xeaS@\xe1\xe0\xdf\xec\x99\xd4S@.\xe8\xb9.C\xc0S@\xb3\xcd\xb4\xdcgDT@\xdb\x91t\xa0>\xd6S@\xc1cXt\x8a\xb9S@\x17\xa0\x1c\xcd\x90\xb8S@\x99\x0e\x9a\x9a\x0b\xcfS@3\xd1\xcbT#\xdaS@\xab\x04\x9a\xf6\xd0\xc4S@\xf0\xf8\x8f[\x8b\xe8S@\xceD\xb73{\xd4S@o\x8e5\xc4j\xdbS@\xd9\xfd\xd6i\x8b\xd7S@>\x0c\xc5\x18A\xd5S@+\xfc\xa0\xcfd\xd4S@\x19{\x10\x80\x14\xdcS@f\xe9\xb3Nv\xc0S@\xd5\x94C\x10\x1b\xeeS@\x83. cx\xd5S@\xc7\xde\x9d\xfee\xd3S@]\xb9\x7f\xdc\x83\xdaS@\x10=\x1fV\xd4\xd1S@bw\x13\n\xe1\xebS@^\xf8H\x18\x0b\xd6S@\x87\xde\x82\x08\xe0\xd9S@\n\xa8\x9eR\x98\xecS@\x9c\xbbH7\xb7\xcbS@\xfeP\x9c\xd4\x02\xd4S@\xb5\xe0\xeeq$\xd9S@\x8d\x96vFd\xebS@\xb8\xbc~\x87`\xd6S@\x90u\x84g\xff\xd5S@\xcd.\xdb\xb8D\xd6S@Z\x95\xbb\x865\xd0S@\xa0\x13\r\x1f\xe8\xd2S@K\xb6\x8a\xf1\x8d\xeeS@\x82J\xac[T\xd5S@\xe2\xfe\x0f~\x9c\xdcS@\x1d\xd7\x14>\xc1\xd8S@\x8bX\x8f\xb3\xa8\xd5S@\xb1\xfa\xd0\xd4t\xceS@>=\xb2\xc4J\xe6S@\xf1\x94\x08\xcc\x0c\xe1S@j\xa9\x1fC\xe8\xd0S@\x99\xafv{\x05\xcaS@mS\xa4\\L\xe9S@\x9c\xd5@\xc7S\xd0S@\xba\xb5\x9c\x81Q\xd0S@\x7f\x1b\xfb}\n\xd0S@Cw\x88\xb9Y\xd5S@\xa7\xfa\x05\xa3\xd2\xd4S@\xd9\x99\xf9gS\xb7S@\x84C\xc0\xc7\x98\xc8S@\xda[3\x8d\xd0\xc6S@\xf9!\x9d\xeb\x85\xbfS@@\x0e\x18\x915\xbeS@\xac\xe9\x99J\x05\xcaS@\xb5OV\xff\x17\xcbS@F_\xff\x9e\xc2\xccS@\xe1et\x1b\xcd\xc7S@\xd3\x1b\xa3\x86\xdc\xc4S@\xe5>j\xfa\xed\xdeS@3\xa2\x95-H\xc9S@\xa9\x18\xb1\xca\xae\xb6S@?\xe5\x16\xa9\x12\xd8S@\x04\x97\x0f\\.\xd8S@w\xfebf\xd6\xcaS@\xffJo\x0eC\xc6S@\x8bL\x102\x9a\xd8S@\x8f\xa3\x13\x8a\x85\xc5S@qF\xc8\xf7.\xc9S@\xa1J\x8bN\xaf\xc4S@\x1d\x04%\xa4\x95\xc4S@9\xd8\xb4`f\xc4S@\xcd\x88b\x14\xc2\xe0S@)<\xb3\xc7c\xa3S@8\x12\x7f\xca\x08\xd9S@\xaf\x80\x04J\xbd\xe4S@\xa8\x80[@$\xc3S@\xb5\x85\x83\x83\xbe\xc3S@u\xf8F\'\xc1\xe4S@\xa2V\xb6\x86m\xddS@8\x05\x0f\xf5\xb9\xd3S@\x12m\x04=D\xe4S@\x93\x16\xb0\xa0,\xd9S@X\x8dc\xbd\xe0\xc5S@tF\xad`\x98\xb8S@\xa2\x0e.\xb0<\xc1S@\xb7_n_\xf1\xe1S@\x19;\x83#\xbb\xd9S@\x10\xa8\xea\x16Y\xbdS@\xdeT\xfc[\xa6\xd9S@\xe5\x06\x11\xfc\x11\xc2S@\x05\xc8\xa83\xc9\xb9S@\x94\x18z.]\xbeS@\x1a\xb1zq\x10\xbaS@\xf1\x193\xf8\xde\xbdS@H\xd1;\x08B\xeaS@>\xcdx\xadp\xa2S@\x81\x8eL\x0c\x7f\xb9S@V\xd1\xb2\xce"\xc0S@Ai\xaeVj\xe3S@\xf2J\x061\xf4\xa1S@\xc6-\xc8\xb5\x8e\xd3S@%A\x18\xfbZ\xbdS@v\x9b\x89g\x1b\xbeS@\x83\xb4\xda\xa1\x8e\xdaS@0\x88\x00\xa2\x98\x98S@8~\xf8\xa9+\xd7S@\xda\xe4\xf8\xcf\x9e\xb3S@\x81\xcf\x1f\x06z\xb3S@\xb4\x83\x1dT7\xdbS@\x9e\xabn\xe5\x81\xe2S@\xd0\xe3\x98\xa60\xb8S@\xcb\x07?\xd0\x17\xb3S@k\xa2\x04\x9a\x90\xe1S@8+\xfc\x8a\xd5\xb0S@\xadx\x1ckP\xb6S@p\xc04O\xec\xb4S@a\xbd\xd8\x83\xb6\xb4S@\x81\xcf\x82\x12L\xb3S@\x98\xff\xbf\x9a\t\xb4S@\x03\xcb\x04\xc3\xf2\xb3S@\xa9\x9f\xd2\xf1\xb0\xb3S@\x07m\xa5\x83#\xa2S@u@E%h\xafS@\x91\x16\xe2\xac\xe3\xb1S@\x84\x1e\xff \x12\x9aS@\xe2n\xdc\xfb\x9e\xe4S@U\x12j\xf8 \xa5S@V\xb8\xff\x06\xdd\xa4S@\x1e\x95\xbc\x9c.LT@\xdaV\x06Zu\xdbS@\x80\xd9\x93\x08\xf8\xa7S@\xa0\x1b\xee\xd0j\xa4S@\x92\xb3\x97r1MT@~\\w\x04b\xe4S@\x14\xd3#\x16\xd5\xd8S@\xb5w\xf9\xd8e\xddS@,\x9b\xd99\x94\xa8S@.\xda^\xc7\xf4\xd4S@\xb5i\x9a\x9ai_T@\r\x1ax\x9b\xe5\xabS@\xda=\xf24l\xabS@N\xd2\x7f]\x99\xd7S@\x08\xf4\x88Z\xde\xdfS@\x0b\x02\x88\xa4\xc5\xc7S@ug0\x82\x86LT@&C\x0c\xed\x1c\x9bS@\x83g!/\xa5\xc1S@\xef\x87)b\xea\xd5S@e*%U0bT@\x16k\x87\t\xf5bT@\xab %t\xbb\xc4S@\xa3\xed\x94\x14\xbe\xd8S@s\x14r\xc0\xb0\xe1S@\x17\x19\xe42\xdcaT@\xf6\r\xfa\x1d=\xdcS@\x1b\\\xebk\xed\xa1S@\x14\xa8\xf8\'\x94\xd4S@\xf6e#\x10:cT@\xfb\x80\xfe\x16\x01\xcaS@\xb0pE\xfd\xe2\xe9S@\x0fE\x93\x1bI\xa5S@\xbb\x7f\xfd\xb9\x1e\xe1S@a\xb9\xaa5k\xe3S@\x98\xdf\x13K\x13\x92S@ \xc1\x8a\xeb\x07\xd9S@M\xc7\xdd\xf7\xd5\xd6S@W]\x90\xd3\xd6\xe4S@Ty\xf8\xe6\xe8\x9eS@\xc4\x12\x8cxP\xaeS@]$Q\xddt\xd8S@\xa1\xb1\xb0\xb6\xbc\xbfS@\xd2bQ\xb9\x85\xc6S@3\xd1\xf8, \xeaS@\xf2\xc3\xe2P\xa3\xd6S@T\xa9b\x9c\xf0XT@\xc5(\x1e\xf9\xdd\xc1S@s\xb07j\xb2\xc7S@h9J\x01|\xb8S@\x90E\xc5\x1ad\xc8S@\xf3+\xc8\x8f\x8c\xd5S@\x92\xc7\xca15\xa2S@r\xa8)\xc3\xe5\xd0S@\x87\xfe\x80\x90\xcabT@b\x98\xc5\x03\xda\xd7S@\x10@i\x04\xf1\xd5S@5p\xd1\\q\xbeS@\xf5\xc5a\xe3q\xecS@\xb7\xbe!,\x90\xd4S@\xb5\xf5\xdf\xc7$\xcbS@\x92t\x92>a\xa8S@4m\x96\'~\x98S@\xd8\x18\x1cp\xdf\x98S@\xc9\xfe\xd4\x93<\xb3S@%\xd6"\x08\x96\xecS@\xb6~\x18]\xf2\xb7S@\xec[\xae\xefn\xefS@o\x04#\xe4\x7f\xddS@\xab.F\xb5i\xcbS@\xf4L\xf62e\xd8S@n\xa6\xc6\xb5\x8e\xb0S@mO\n\t\xab\xabS@)m\xc9\xb4+\xb3S@\xdc7\xcccq\x9aS@l\xd7\xea?lNT@$z\x18\xe4\x8e\xcfS@A\xe9\x9e\x95Z\xcdS@|F\xa5\xcc\xe1\xc7S@8\x10\xac\x97\x10\xeaS@\xf4\xb18\xb3x\xa3S@S\n\xa6_\x8a\xc6S@\x8c\xab\x0e\x95\xb8\xedS@\xa1\x07\xb5&\x97\xc6S@\x1fN\xcf\x87\xec\xc6S@\xf4\x96\\j\xe7\xd6S@\xcd\x9c\xf71\x83\xd4S@\x86\x1d\x9cY5\xc6S@=\xe3\x9fK\xe5\xddS@c\x9d\xd8\x8a\xdd\xedS@0\xa1\xde\x89\xac\xceS@\xd6\x1f>\xe7\x9e\xb9S@lt\xb6\x06\xe2\xd0S@\x05Q\x94)\x0e\xc9S@\xb2\xe1\xda\xb8&\xc9S@\x85F\xc13y\xc5S@\x0cE\x8cq\xb8\xc6S@\xe0\x1b~\xaae\xc7S@\x03NZ:\x03\xcfS@B\xec\xd8\xf4Y\xd4S@\x85\x17\x8c\xa6V\xd5S@\\\xcf\xb5\xd7\x94\xd7S@\x85t\xdal\xb9\xe5S@hH\x171\xb3VT@\xa2\x83\xf4\xf4T\xdeS@f\xae\n\xe8^\xaeS@\xe6\x0b\x9b\x16\xc1\xf0S@\x9d\xd6\x89\xb6\x9b\xc6S@#\x970\xec\x7f\xe0S@\xfcI\xb3K\x10\xd5S@i\x80\xf0\xe2\xc2\xc6S@_\x8b\xb5\x9e!\xd8S@\xda\xba\xbcZ\xa4\xa3S@\x00D7qp\x91S@o%d\xdd\x90\xe9S@\x14\xe6\x1c\xc4B\xcdS@\xa6\xab\xd0zd\xccS@D\xaa\x00\xf9H\xd9S@\xb3iAD\x18\xc0S@\xaa\x16\xb0\x0eU\xbbS@\x92\xb2\xc1[\x04\xbbS@\xe8xH\xd3N\xd2S@p\x8fweo\xbdS@\xd9\xeb\xffO}\xbfS@\x1e\xa9\x00\x97y\xc2S@\xcb5\xa2\xd6\x1b\xc2S@\x96\x1c\xdbe \x99S@\xda\x85\xe1\x96q\xccS@\x12%\x88\xb6\xd1\xd6S@mQ\x07\xeb\x1d\xc2S@c/\xd6\xca\xf8\xa1S@e[\x93;\xc8\xbbS@\xca\xeaK\'\x11\xbaS@\x88\xdd{\xe8Y\xbeS@t\xcd.\xfb \xdfS@\xd6\xa2\xa4\x0fM\xbeS@\xf1\xfe1\xbb\xb1\xbaS@9\xc9\xb4\x92\xd6\xbaS@\nHk\x8f\x96\x98S@\xc7\x96|\x9b\xb0\xbfS@\xf5\x85s\xc5h\xb9S@\xf0R\xcf\x96\xc2\xcaS@Q\xc4\x16\xeb\xee\xbcS@\x98lq\xd6g\xdaS@\x8a\xca\xc3\xbd\xcb\x98S@\x97=\x06J\x15\xd2S@\xa3\x8c)\x9f\xdb\xb5S@\r\xeb\x95T\x02\xbfS@4m\x1eY3\xbbS@\x16\xa5\xb1*\xa4\xbdS@\x02QZ74\xd7S@\x15\xf1\xbf\xf1\xd5\xb7S@\xcdd~_\xdb\xb9S@[%\x04\x95\x83\xe9S@\xd4\x15\x97\xb6\x13\xd0S@\x96\xc7\xffL\x9f\xd5S@ro\xb4\xa3&\xe9S@\x18,\xf4\xbce\xd0S@6`THQ\xb9S@g\x9d[\xfc\xc8\xc5S@\xbbw*M\x8e\xa1S@\'\xe5\x0bu\xb8\xe3S@\x186.\xa5h\xd8S@U\xcb\xf1\n\x99\xacS@\x82\x92E\x97~\xd6S@\xf3\xac\xe94\x05\xd6S@\'\xa0Cx\xe7\xd8S@q$P\x04\x1d\xd4S@\x91W\xc8\xa9m\xa9S@~\xe9\x01\xc9\x8c\xb7S@A\xc2Y\x06\xac\xe2S@\xdc\t\x96\xcd8\xb7S@\xd4\xfd\xf5w\x8b\xd5S@s\xa6\xe7\x9e\x10\xceS@|Z\r)\xf5\xe3S@\xc1s\x13FT\xe3S@\x1f?;w\xa1\xaeS@la\xeb\'\xed\xb0S@HFI\x1b,bT@\xbc\xads\x8a\xa4\xb5S@\x0c\xd4L\xe9\t\xe2S@=_\xe6\xf3y\xb0S@\xf6\x1f\xcb\xc0\xf0\xd9S@\xffr"*i\xbeS@sz\x88<n\xb3S@\x83\xab\x86_\xcd\xdaS@M\xb8\x04\x80\x8b\xecS@\xa3\xfd\r[\x01\xb4S@0\\\xa1\x9c\xde\xdbS@\x85\x95\xf2\x92\xde\xb3S@TF\xa4\n\xcc\xe1S@\xd7q\x81\xaa\x83\xb0S@9\xb0\xe8\xc7\x9f\xc9S@\xc2\xb6y\xae5\xb2S@\xcfSM\x08<\xdbS@\xa1\xb2#\xec\xa5\xe5S@\xbco7~X\xacS@\x93\xa6\x043\xce\xc8S@\xee\x1b\xc8\x14^\xb2S@p\xc6\xeed\xe0\xb1S@\x1b\xd8q\x8d\xd8\xc2S@\xbb\xc4\x87\xc0\x98\xc6S@\r\xe9c\xca\xba\xadS@C\x1e\r\xde\xa3VT@\x02;(\x89e\xe1S@b\xd9/\xdb\xa9\xd4S@\xf2\xf3\xd4\x06\xf8\xdaS@\x97\xc8\x19\xb3\xcc\xb0S@\xedN\x96s\xd1\xddS@[\x03\xdf9\xc9\xe4S@+N\x15-\xd2\xabS@\\\xae\xe5\xb1\xf6\xddS@\xff\x92N\x92dUT@\xbdAey\xbc\xe4S@\x7fBiyz\xdeS@\x94%\x80\x12\xed\x97S@\xdd o2\xb6\xadS@GA\xc6\x1a\x94JT@\x18s\x8b\xe82\xacS@,\x88\x83\x98\x08\xd1S@\x9f\xf0\x95\xc4\xbb\xa8S@@\xdf%\xc0\x92\xcdS@h<<7J\xd9S@\xb6\xf2\xc2Mk\xcbS@\x92P\x95a\x87LT@\x97\xed\xc7as\xe3S@\xb2J\xc9\x98\xb4LT@\x92\xb3\x97r1MT@\xcd_\x0c8PWT@\x11\r4?/\xd6S@\x84\x04\xed\xfd]\xabS@\xcf\xe4\x807\xb6\xe2S@8\x83\x97\xbb\xd3\xd6S@M3\xcc\x97\xf2\xdfS@<\x0f;\xb4\xce\xb4S@\x10\xdd\xe1PC\xa2S@6\xebN\x9fg\xd0S@\x00d)\x80\xcb\xdbS@\x0b*k\x9e\xda\xc9S@X\x99\xfb\x0c\x14\xd8S@\xbc\x97\xd1o\xc0\xb8S@\xd7\xee\xb2U\x0e\xccS@\x1fu\x97\x9cG\xdaS@\x99\x01{f\xa5\xadS@Rs\xccM0\xebS@v\xa8\xb3\xe81\xa5S@\xe5\xd70R\xb2\xb8S@\x19\xa0\x0b\x9c\xa2\xd6S@\x9d\xe16\xc5\x19\xc6S@\xca\xa7\xb2\xbf\\\xe2S@|\xd3f\xb5\xac\xd4S@\xe0?\xb0[o\xdbS@\xe2\x00\xc3\xf7h\xebS@E\x9b\xa6\xa2.\xd5S@\xea\xc6k\xda\xc4\xd0S@\x04\xa4\xe7A!\xdaS@\xf1\xe7\x16=\x91\xe0S@\xea\xc1\x95\xdf0\xccS@\n\xda\x9a\xc5\x08\xd2S@\x8c\n8w\x02\xdaS@\'$\xd6~U\xeaS@\'&\x06\xcb\xfb\xd2S@\x9c\xf8\xdc\r\xd4\xadS@8\xc3E\xa7\xab\xdcS@\x19\x18\x89\x16\xbe\xc7S@\x01q\x1e\xbf\x0cXT@\xfd\xdfn\xeb\x03\xd7S@\x9a*\xb6> \xd6S@\xa8,Oz\x8a\xaaS@b\xc7\x06\xdf>\xe9S@.r\xf7\x80?\xcfS@\xdb\rG\xb3\xf5XT@\x13\x06j]\x1a\xb4S@\xbeg\xce \xd3\xceS@ J\x9ax}\xceS@(\x13\xbf\x10\xe8\xe8S@zy\xe9\xcc\x83\xddS@\x82;\x10v\xea\xd7S@\x0e\xb9\xb7\xe9\xfb\xc5S@\xd3\x9e\xefY\x99\xdbS@\x0b\xf2\t\xe8\xdc\xdaS@\x16\xb7`o\xef\xd5S@)\x83g=\xf8\xd5S@G\x1c9\xe5 \xd8S@\x1d\xec<\xbb\xbe\xe3S@U1\xeb\xb1|\xbfS@\xa6\xa6e\x11\xaa\xd4S@]5Oc\xab\xbfS@U\xda\x88-q\xd5S@\x9c\x8e\x7fT;\xb8S@ol?+\xe5\xcbS@1\x05\x87c\x03\xb8S@\x96\x01cQk\xd0S@\xe8v\x91\x84\xae\xd3S@4\x1e#)\x13\xd0S@\xacQ,\xcfK\xa9S@\xa4Ut\xf0\xc8\xc6S@\x90\xed\x9d\x1d\xc6\xe9S@\xd4\x05\x1eb@\xa9S@\x9b\xd69X\xb3\xd8S@\xb1\xa2\xc1\x07\xd0\xdfS@\xedpW\x1d\xbc\xd9S@\xe9\r5\xa8F\xeaS@\x9b\xc4\x8eP\xa1\xd5S@\x93N4\x1f7\xddS@P\xcb\xab.\x91\xe3S@?\n\xe6\x8d\xf8\x91S@\xec\xff\x87~\xf0\xe2S@@\xb2\x9aH\x1e\x92S@\xea\x17\xeaW\x96\xe2S@#\x89\x99\xf6s\xb0S@\xf3\xa4\x185p\xdeS@\xe0\x98\xa3\x10\xbd\xddS@{\xf6\xc5Hp\xe5S@\x9f \x88\x1em\x91S@J\xfc\xd0xl\xb8S@\x92\xebF\x07A\xceS@\xd1\xfa\xae1\xa3\xb8S@\x9b\xf4\x92\xab\x9e\xd3S@j\xcb{\xd8\x85\xcdS@\xfc\x81\xa8\x8dh\xccS@\xc1\x91>M\xda\xa8S@\xfe\x17\xb3\xd6\xdf\xd4S@\xe5/\xff\x84\\\xddS@X\x99\xfb\x0c\x14\xd8S@\xd4&\xaa\xa2\xec\x98S@\xcf\x81a\xe1\xfe\xd6S@\x07\xa8\x10\x1bv\xd7S@\x82\xf0)\xf3\x8e\xc9S@+N\x15-\xd2\xabS@\xfa\xe0\xe9VyLT@h(\xd4\x8d\xe1\xb8S@\x1a\x0fy\xe0\t\xa8S@\xc3^@\xbc6LT@\xeaWb\x97\xc4KT@\x11\x15\x8b|\\KT@Xu\xecx^JT@7\xa9\xbc>]\xaaS@\x1e\x92b\xe2|\xc4S@\xc2<\xb0\xfe\xc9\xc8S@\xd3XJFf\xa4S@v\x81\x8c\xf5L\xcaS@\xe5\x12\xbds\x1b\xcaS@$.\xb7Y\xd8\xccS@\x85EZ\x90\xd0\xb1S@"[s\xd1L\xb2S@\rH\xa2`\x1e\xc8S@\x85EZ\x90\xd0\xb1S@O>tA\'\xb3S@\xf5\xbb^\xed)\xb5S@-\xc3\x10\x00X\xadS@!~\x02K\x90\xb5S@~\xa5\x86,`\xb0S@\xe5Qt\xaf\xea\xb5S@\\]L T\xb6S@\xef4V\xce\x08\xe9S@\xec\xa7\x08\x0b\x91\xc6S@\xef\x05R\xa7k\xc6S@\x1b}\xfc\xb7\xb6^T@\xb4S=\x04+\xc6S@\xfb\xa0F\t:\xb7S@\xebGO\xf4k\xeaS@9:4\x1bW\xb3S@\xa6(|+7\xb9S@\xad\x01\r\xe7\x06\xc6S@\xe8$w\x8aE\xc4S@Zn\xaay\xcb\xb5S@\xbem\x07\xa2\x05\xbdS@N\x98f+\x18\xb9S@\xfdP\x1a~\xbb\xbaS@\xd49\x06\x97\\\xbeS@\xa32\xacOs\xbeS@(LQK\x9a\xbbS@\xcb\x7f\x8dY\xe9\xbeS@\xa7\t\xe8\xae\xe9\x97S@{J\xa0\x7fl\xbfS@vY\x89\xdf\x9b\xbdS@TMh{\xfb\xbaS@\x05\r\xca\xc2w\xbeS@\x8a\xdd\x89A/\xc3S@\x0c\x97\xc4\x81\xc5\xbfS@g\xa7\xaf!\x8b\xd7S@\xdd,~]\xff\xd4S@\x85\x051\x91w\xbeS@\xc6<\xe0-\xc2\xd4S@\xd2\xd2\xbb\x07\x81\xd5S@\x12\xdf\xd2\x1c\xf1\xbcS@v\x81[\x01\xde\xebS@,\xa3%|\xd2\xbbS@\x12\x1d\xd5\xc7\x95\xc6S@\xd5\xd3\xc6\x17\xf9\xdeS@\\E\xfa\x04\xe2\xbbS@\xb2\x1a\xb1U\xeb\xddS@\xa0\xf4\xba0O\xc6S@\xae\x19\xbd$\xcc\xd4S@\x07\xc1d\xa9e\xb8S@,\xb5G\xc2\xbc\xd4S@\xc3\xd5\x0e\t\x19\xe4S@\xafY\x08\xd2\xfa\xabS@\xa4\xf8\x9b\x04\xd9\xb0S@J\xf8mGr\xbeS@-\xa0\xdbP%\xb5S@\x94\x01\x05\xb4\xb7\xb4S@\xb5=\x1a9\x97\xc8S@\xf1\t-\xfc\x94\xdaS@\x8a;&\x88\xb1\xacS@L`\xd3\x88l\xd4S@\x07hrp\x1f\xa3S@\x84\xfaJ\x99\x8b\xddS@q\xab\x85\x9eP\xe2S@o\xedm_P\xb0S@\xad"\xeb\xab\x08\xbbS@\xb7\xa5\x1e\xf1\x82\xc6S@|\xf9\x90\xb1\x17\xddS@\xc6=\xd1H;UT@9\xfbM\xa5N\xdbS@o\x8b\r\xc9\x0f\xcbS@\xdf\xfac\x92\x1f\xd5S@P\x1f\x9eY@\xdaS@)\x87\xe1\x8d\x88\xc7S@r\x9bj??\xf0S@\xfe&Z\xe6\xdb\xdeS@\x00\x89\xb8\x92\xd2\xdfS@\x91\xad\xc1\xd0\xe5\xceS@\xe8v\x91\x84\xae\xd3S@z1\x8a{M\xcdS@\x0e,$iF\xd4S@\x8b\xbd\r\xb0\xbe\xdcS@\x01q\x1e\xbf\x0cXT@\xd0\x1f\xcc7y\xe0S@\x9f=\xe9\x18\\\xbeS@\x0e%\xd8\x15\x9f\xdcS@\x94\x0f\xa0j\xc6\xf0S@*\xb3\xa5wR\xc7S@\xac\x02\xa1\x0e"\xccS@d\x92QP\x90\xb4S@Hw\xb4\xa7~\xadS@U\xa0\x85\xd50\xddS@\xddN\xfe\x80\xc6\xc7S@\xc9@o\xfa\xcc\xb9S@\x0c\xa4\x9b4G\xabS@xr\x1e\x17\xd6UT@\xc7\xa5\xfc\xc9\xd6\xc5S@P9\xe7Pw\xccS@\xe7@\x0e8\x83\xecS@\xc6\xceggf\xe3S@i\xe2\x06u\xb5\xc6S@bk\xa3\x87\x99\xc8S@\x11k\xd6\xfb\x17\xd4S@\x99\x05+\xd8O\xe3S@\x90\x02\xb6\xa68\xebS@\x8c"\x9d\xd4\xda\xdaS@\xd4\x1a\x96\x17\xf9\xd1S@\xb7\xbf\xe4CW\xc6S@^\xee\x81\x0e3\xbaS@\x07:\xcf\x97\x1d\xceS@\x07\xcdF\xf3\xa7\xaeS@\x06k\xfa\x107\xc8S@p\x8c-dj\xadS@\x06\xfc\xbd\xd9~\xcbS@\xee\xbfM\xcd;\xc8S@'
p35
tp36
btp37
a.
