# Supplementary material for: Sea ice drift data for Fram Strait derived from a feature-tracking algorithm applied on Sentinel-1 SAR imagery
Source: Data Brief. 2018 Apr 19;18:1410–5. doi: 10.1016/j.dib.2018.04.034 (PMC5999601; doi:10.1016/j.dib.2018.04.034)
Supplement: Supplementary file 2 — Supplementary material [file mmc2.zip › fs_s1a_data/HH_filter200vec/FramStrait_HH_20141208T062246_20141209T070347.dat]

(lp0
S'S1A_EW_GRDM_1SDH_20141208T062246_20141208T062346_003624_004497_CF24.zip'
p1
aS'S1A_EW_GRDM_1SDH_20141209T070347_20141209T070447_003639_0044F8_489B.zip'
p2
a(cnumpy.core.multiarray
_reconstruct
p3
(cnumpy
ndarray
p4
(I0
tp5
S'b'
p6
tp7
Rp8
(I1
(I1139
tp9
cnumpy
dtype
p10
(S'f8'
p11
I0
I1
tp12
Rp13
(I3
S'<'
p14
NNNI-1
I-1
I0
tp15
bI00
S'\x02\xaa\x02q0\xce%@h4\xf3kh\x0b)@P5]\xa78&(@W\x1f\xf2\xf7\xa9*)@\xef\xb1\xa7\x12\x8d\xa8(@\xe5\x07\x7f\x96\x82+)@\xeb\xda\xe20\x10\x990@\xdc\x93\x1c\x8b\x84\x1d+@\x13Ln\x14\x8b\xe3(@\xc6pQ\xfe\x8a\xf3&@\xb9\xd7\x82B\x98%+@h\x02\xff\xfb\n +@\x84h\xc6mL\xfd\'@h\xd9\n\xad\x93\x06)@O\\\xd3\x11\xc5\x01)@\xb5]\xea\x13\xd2\x11\'@\xcf\xe1\x1e\xd0T +@\xbe\x0f\xd5c#\x0c\'@\xb7B>@(\xd7&@[;\x01\xe6J\x07*@\x0fA\xe4\x8b\xf6\x1d+@\xe6\xff@\x9dIT+@\x9d\xd9\xa4\xa5\x0f\x14*@\x0b\xc3\x03|z\x9c/@\xd6\xa3\xdf\xef\xf7\x0e)@<B\x1b\x03\x0f\xa9&@\x17\x88f\xb7\xe7\xaf(@Ml\xb6\xe9\xab9,@P1.\n\xb7^(@\xcb\x9d\xf7\xa52\xdd\'@\xdd\xda]?\x1eK\'@\x88w\xa4\\\xab\xf0\'@}\x8f\xd6\xbd\xd8\xe0&@\xc3\xe9f\x0b\xa6\x94\'@\r\xe2N\xb6\t\xdc0@\xe7\xc0\xd5\xa2\xf4\xbb)@\x81DO\n\x9f\x96\'@R\x02\xacW6\xde)@\xb4\xadQ\xe2YU(@\x83\x8dL\x9a\x99\x9c\'@O\xc3,\x0cXi&@\xeb6S\xa0\x16\x86(@\x0cZ\xb6\xbe:T(@\x1d\xd2\x8b4/G(@j\x86\x8b\x7f6\xd5\'@\xb6\xe1\x8b\x91\xf7\xa5(@eGM\xab\x07\x90+@\xc6\xba"~d\xcd\'@\xd4\xc3B|;\r&@w\x0b\x0e\x887/(@\x84\x91\x11\x1f\x83\x9b\'@\xe3\x99\xe1\x9b2H-@\x1d\xc2\x7f\xe3\xcd\xd7\'@\xb0b1\xec\xa7\x9a\'@<\x1c\\\x96#\x96\'@\xc2\xa2B-\xf8\x951@\xf0\xecH\x82\xf8\x89\'@_\xc1\t\xc3\xdd\xf6&@\xee\xc8\xee\x00\x85\x9c.@\x8c\x99>a\xb3=-@\x91\x15\x89nc^*@\xd2\xd4\xf7\xc2\xf05)@\x97\x97\xe3p\xc1\x17,@\x19)\x04U\x9b\x1c)@b\x8d\xf6\xd3\xa8Q)@\xcc\xf8\x89y2\xa6\'@\x089\\iN;&@W5\x07\x18~\x1d+@\xf9l\xa4\x9a1,)@\xbd\xe0\xd5ke\xce\'@\xab\x95\xde"\xb1\xff-@\xb6\x7f*\xf3X\xf3-@\xe2<\xd4\n[\xd4(@\x86\xc3\x17\x90\x8a4-@G\x99\x8d!"\xe6&@\xd6\xd1\x17\x9a\xa3\x03)@@n\x06\x12\'\xa6\'@\xec\t\xb6\xd2\x14\xb5-@\xc5\xcd[\x00\xda\xd6(@c\x98\xdbXd\xbd)@\x88w95\xf4\x88-@\x97\xc8\xa5T\x12o&@g\xca\xa0J\xf8l\'@\xff#\xaf$]$*@b~/\xae\xcf\x04.@\'bM\\\x87(*@$\xedw\xc2\xf9i\'@\x05\x05wIA\x1b-@\x8a\x90\xc5\xa7\x1fx&@&\xb2\xb2\x19h\x10*@\xca\x0fI\xa8\x15\xca+@ \xbf?\x03}Y&@[_\xbb\xfbY`+@:\x9e\xb7\xa8\xdcO&@6\x8a\x0b\xc4\x13\xac+@m%\xe3\x05.\x87-@4\t\x88EZ\xfb)@\x8daA\nu\xba/@\xd0\xff\xdc\xe2\xcc\x8d%@y\xab3\xa2\xa2\x04\'@\xf0\x9cn\x1b}\xf3%@2\xcf@\xd8J\x03\'@\xc88gNJ\r.@C\xc9\xc2s\xe6\xf8)@\x10\xb0\xab)\xd10&@"\xc7\x9bl}>*@p\xa1k/\xd9\xfb*@b\xcb\xaa\xa5\xc2\'/@\xe2\x98\x9c=\x1a\x80(@)\x89\xb9\x1e\xc2\xe2(@\x1d\x1d\xf8\xc2\xea\xf9%@HR\x92+\xcf\x1c+@\x1c\xd8{\x87\x13\x9d(@\x01\xc8\xd8\xcb\x9f\xc2&@9Z\xdc[K\x03-@\xf5#\xb2(\xe6\xd6+@\x03\x91\xaf\xc3\xa4^+@\rbE\x8c\x8d\xdc(@\r\x84\x06yK\xf8\'@a\xd1\xbc4\xcf\x06&@Pzs\xf5\xce\xc4-@47\xfb h\xdd(@\xa4\xd2\xd7\xb9\xd8\x96(@}=\x02\x88d\xd9,@\xff\xae.\xa9c\x17+@\xd7\x97*\x89=<*@\x87\xf0\xe0\x1f\x11R*@\xe1\x08\x05x5\xf3*@\x0c\xb7}.\xac\x1b+@\xd9,\xb8u4\\3@\xcc\t\xe4Y\x86\xb8.@\xa7 *\x1a\xe6\xd9(@\x144\x91\xc4\x1c\xf4(@\x98\x9e\xe0\x9bA\x02\'@y\xd4[\xdfM\x9d\'@\xda\x1cuh9\xee0@\xf7\xf3\x99\x85\x0c\xde\'@\x8b)m\x01\x01\xa5)@<\x84\xf7\x98\x06\xd3)@\x15M\xdf\xd3\xa6#*@(\x0fr\x83\xe3\xdb)@\x93\xec\x85\xf8@\x922@\xbc<}\xded\x0b,@\xe7\x0f\r\x0e\xd6\x960@\xf9\x15\xf5b\x90\xef)@\xb6\x03v\x7f\xdam0@\xe8V\rRKD,@\x99\xd6\x1df\x8bm\'@z\xa2KP~\xbe0@5\xc7\xf8\xe5\xc4\xf6\'@\xfc\x1f\x03\xb5\xa0\xef\'@\x145\x84\xf8\xd3\x01)@\xcf=p\x1a\xf9\t)@\xa4\xb2]\xd8}\x12(@\x0e\x83yBf0(@d\x07\xa4\xa1h\xd9\'@\xc6Z\xf2\xe4\xcd()@\n\x08\x08\x80\xab21@_\xac\xb0\xd7 \x11\'@b\xbe\xf6S/;)@\xbb\x8c\xdc`\\\xdd-@\xb9\xc9\x85{\xed\xe3&@}\xdc\xfeH\xca\xdb\'@r9\xc7>q%.@g\xa5\xbaR\xf3\xe1(@\x98\x97#</0(@\xa4k\xf5\x1d\x16\x9c)@\xf9u\x96\xc5\x07\xcb\'@|\r\x0e\x1c\xaa\xdf\'@5\xdb[\x05z\xd20@\xb5ek\xa0O\x04-@y\xc6\x94\x83\n1/@\x08\x00\xb0\xa7\xb7\\*@\xfe|\x08\x1a\xc4\r-@r\xdf\xdc\xe4\x93\xd4%@\xa9*+\xd0\xe3O\'@\xc6\xf6AA\xb9\x0e*@\x80\x91k\x08g\xf0,@\xb8\x0c\xe5\xd4\x10\xdf(@z\x14ei\x03\xe3(@\x8f+\xa2\xa45\xfd,@\x11\x1d\xee8\xf9\xe3(@\xd2\xd6\x18\x07\xc7\xbd)@;\xe5\xa9).\x97\'@cd6\xb4\x9b>,@\x14\xc8\x92\xc6"\xb4\'@,\x0b\xe3\x1b;\x13(@\xa4\x14X-\xd6\x16(@\x05\xfc g\x0f.*@\x9f\xd13\xb71\xb2\'@=pP\xca\xa1\xdd(@\xce(\xcd*t^-@\xa8H\x1e}\x84\xac\'@\xab\x13\x9dJ\x9e\x04.@^vh\xaa\x1c\xf4(@\xcb\x01\x99r\xb4\xaa)@g(\x0b\xd0\xc2\x1b(@\xd5\xb1\x95\x9d\xeb\x9b-@d\x02\xbd\x06\xe0\xeb\'@3\xbfn\xf4\xf3\xb6-@\xd8\xe2\xe4\xf9\xfd\xef-@\x81\x8d\x0chV\x1e+@\x0c\x87\x84\xbb\xd3W&@\xa7e\x05C\xf5d&@6"\xd1Y`$+@J\xbd\x90\xb1\xfb\x04\'@\x13\xa6\xe4&[\x1b)@%\x7fy\xe2\xf2f&@\xe9\xb5\xd2\x10w]+@A5VA\x07L\'@A;#\xa4w!)@\x9cC\x0c\x93#\x0b\'@\x8f\xa1\xf5j,\x84%@\xe2\xd3\'\xe8\x8fJ\'@\xce\xb8\x80\xff\xcb\x01)@\xb3\xd6\xb0L\xe6\xfd\'@W$t\x9fc\xd5(@X\x98\x01vF\x81%@)x\x8b\xf4j\xc5-@j\xe7Z\xf9\x16\x07)@\xb9A\xb0C\x81Y-@\xa1\xb0pkaI-@\xbf\x80\xb7\x8eoK%@\x81)\xc8\x0f\xdf\xd2(@8\xce4\x8a\xcd\t)@\x80\xe1\x19\xb7\xceo\'@\xbbP\x12i\xb1\xbe*@\xbf\x9d\xf4L\x9a.)@d\xaf^\x8f\x13\xb6,@\x04\x15~\xe91\xfe\'@=\xca\x0be!\x081@`\xe3\xccqo\x82*@KDM\xa4&u0@\xdd;a\x0f\x18\xdb,@\x88"\x99\xac\xc4\x91,@\xb5\xectO\xf2@,@\xdb&}\xd7\xcf\x97-@\xe7\x07\xf4\x10\xbfG(@\x1e\xb5\x98\x00g\xbd)@\xcb7g\xa1lj)@OC\x8b\x16\x19\x1a\'@;^\xbf\x12?\xc7-@|\xdd\xe3\xeco\x9e(@M.J\x83H\xfb\'@\xf2\xccl\x0c\xf5\xfa)@\xc0=\xe6;E|-@\x8e\xc0\xd7\x99\x9a\x80-@A\xd0J\xc0\x81\x12,@\xf3\x1c1|\xe4\xba)@\x00\xb5\xbd3\xa8j\'@*\x91a\x07\x0c\x961@\xc27\xe9\xe8\x1fY,@\x0f\xf6\xbe\x8e\x7fT(@\xc8rJJ3\xe5%@\xeb\xc3\xe5\x13H5\'@\xd2\x06\xc6\xb7x\xec(@\x83\x03\x9alRz\'@_\x8f\x89\x06c\xa3(@\xe7\x03e^\x9bB,@\x1d7\x92\x86\xc0\xc6&@\xafs\xf2\xfd\x9dc&@\xc65"\xc3Y\r.@\xe0m\xd9\x17\xa7[/@7eN/\xb4\x0f/@\xee\xf0*\xf6?\x1e&@u\x8f\xad\x03Y\xf0(@\xbc\x03\x81:\xe7\xe70@\x988\xe2\xd7d\xa7)@\xbd\xcc\xf3\x89\xcaG)@-"\x08M\xe3\xdd(@\x9e\x083\xc0\xd9\xb9(@\xfd\x9aV\xa2\xdc\xa8%@!\x89\x11\x9b^\xd1)@\x1f\xc0\xf6\x12\x07w\'@\x8c\x95 \xae\x06\x81*@\x92\x9d4O\x05\xdd-@\xc7*\xf6\x1d\xa4\x9a\'@\xf9\xc0i\xed}\x8a(@+\x830\xff\xcc%*@*}\xd0O\xdf\t*@\xa33v\xe7\xcd\x10,@\xa0\x97\xb5\xf5\xb1\xf3(@\xd1]\xccE@\x08(@\xb7&\x05a\x1ah-@\x14\xdf\x81T\xafd2@\xa4z1\xe1\xdd\x19)@\xdc\xf0\x99m\xb1\x00\'@\xc4\x95,o=\x96(@u\xe7\xcd\x83l\xf8(@\x8353\xc6f.0@\xc6\xe0\xe7_\xd9B)@\xc3h\xec\xc9EM*@@\x93c\xcb\x96\xf50@Sew\xa5\x1d\x90,@\x0f\xf0_9!\x1c.@\x16Phm\x91\x05*@]\xa9\xe4w\xab\xf4\'@VI`\xbb\x17\xd0(@z\xea\x7f\xce\xde*.@1\x88f\xd4\xf1\xf50@\xad\xee\xe8\x03\td\'@H\xc1\xf5\x86\x8a\x13*@\xfb&#\xce\x058)@qI\xc3o\xc6\x18+@r:r?\x11\xdc*@\xbb\xcc8\xafcP/@\xa4/\x04\xa6\x84\xa6)@\x06\xbbR\xafJ\xbc%@\xbd\x04\x07\x8ft\xe6*@\x138a\xe96H*@\xa6\x94J\x0c\xdc\x80)@\x9b\x1f(\x14\x92\xfa/@\xca[H\x94\xbf\xbd(@\x1f\xeb,]022@\xb3~\x1b\x07_\x1f)@\xd3\xd4/\xcd\x89I-@w:\x9cl\xebJ.@V\xc6\x01\xde\x1f\xeb*@\xbb\x1f\x13a\xae\x88)@\x9e\xf2[\xf1\xb1y(@\xcf\xa7\xbaP\x92e(@\xf1\x81^R\x9d@,@]\x81}\x90L\xf8&@\xe4\xca\\\x1b\x1a@\'@\xf53v\x01"\xdb)@m\xc7\x05p\x0eg/@\xd1L\xd2\xf4\x0eI-@/\xff\x05\xa5\n\x12)@]\x00\x92\xe2\x9e /@\xd6F=\x80\x10\xc6,@E\xa3\xd25\xb4\xf8)@O\xf2\x8eB\xf7\xef0@\xb4\xa2G\xa2c\xa2/@s\x8a)v\xe5\x82,@fS~\xf4<J,@)vY\xa0\xaa\x98*@\x01K<\xb9V\xe1,@\xebU\xa1\xa6\xb3\x16+@eMd\x1fB\xba\'@L\x16\x16\xdcgs.@\x8bP"a\xfe\xd6(@\x94\xac\x82ur\x02.@\xfd\xff\x08-J\xe2(@\x18\xd1\x96\xdf\xef\x06+@\xaa\x11\xd4ZOt\'@\xea\r\x84k\x107-@\xbc\x88\xc3\xd4\xc1\xcd-@\xe03\xec\x08\x83\x05-@\x0e;7\xc0\xf3\xb5-@\xa1\xbc\xd11\x93\x8b-@\xcf\xee\xf6\x1aC\x89-@;\xe4\x96\r-\x9e(@\xcd\xd6\t\x05\xc1\xc4,@\xf3\xff\xb39\xdf\x84-@\x82\xab\xc0\x1c\xd7R-@:{B\xd4\xac\xed-@\x9e\xba\xe9\x99D#+@\xb0\x9b\xdfh\xbe\xb5-@\xa5w\xe3#\xe6\xa8-@l\t\xc3\xcf\x02\xd2-@\xd2\xd4\xcd\x8b\x89\xee-@\x01U\xc9\x87+i-@\xbb\x94\x91c*\'.@B3n|\xdb\xeb*@\x8e\xfc\xc4!\x8a\x06)@\xd1\xc5x\x18\xe2--@\x8d\xc7\xabP\xfb\x9a\'@W\xbc\x05\x8a\n\xdd-@\xd5;#\xf3<\xf2-@\xda\x1a`g\xcc\xff-@\xb9y\x1be\x85\x1a0@NY|\x84\xfe\xde0@\x97@\x90U\x8e\x8d&@eX\xb1pzF\'@\x1f&+j\xbf (@\x1e\xdb\xe9\xa3\xae\xcf(@.\xd4\xd1\xfa\xfc\xe5%@\xcb\xf1\xfb\x9d\xcf\xfc\'@\xf8\xbb\xd1\xe5\x8e\xb0%@\x01\x90\xa3`J\xcf%@H\x8f~\xdb\xdd\xec\'@[\x8ax[\x86\xa9)@\x1c]\xd0m\r\xe1)@\xc4\xa2\x9f\x9f\xa5\xe4\'@\x86\xf6{\xb7]\xbc&@:\xac.\x17\x9cI-@\xdbq\xe0\x16\x07\xe5\'@\xf2\xbew&\xbc\x98\'@\xa5\xf0SN\x98\xd8%@\xf2\x81\x12\xde3{-@B\x85\x02\x08-l)@\xac\x0b\xb6\xcdQ\xa5\'@\x8c\xa1\xda\xe7\xcc:&@\xa8\xef\xa3\x16\x81\xdc%@\xa0\'\xae\x05\x0fT-@!\x89\x9aY\xae*&@\x9b\x93A\xfc\xd0l\'@J\x8b\x90+\xd1\xf7.@\xa9\x8f^\x97\xa7\xe6&@\xd8\x17A\xf0\xdf?(@\xdda\xe2|\x89\x9e-@\xeb"GU}\xa8\'@\x19\x9d#\x82\x14H*@Z\x0c\xcb\x0c\xb8\xf2\'@:2\x1aLP\xdf(@\xe8\xaa\xb8\x9ak\\0@\x9c\xd8\x05\xea\xbf\x9a-@[\x13\xc6\xabA\xbb-@\x83\xc3\x17F\xb7\xb1(@\x8e\x93u\xb7\x19\xf1-@\xafhj\xb4\x9f\xcf0@\x83\xb5B\xd8A\x9d(@\xd6!Iy`[*@\xee\xc3\xe1A\xc6\xb60@f\xc9\xdb\xf2\xdb\x941@\x89:i\x18\xf2m-@$\xe4\xb2-\xf6\xff(@Me\xfc\x8c_-)@Z\xe0\xe5N\xb8\xe8-@eb\xfc\x1d\x15\')@\xf2X\xee\xf4\x16H\'@\xcb\xbbF\x97~v)@\xdfH\xb8\xbd\'p)@\x0c\xd6\x1f5\xf0\xb3-@\xfa7\x91\x0e\xf1:)@\xd6\x00\xab\xd3G")@[&\x86\xfe\x08\x1b)@_)\x89V]\xee-@\xfc\xfc \x8c\xa9\n(@;\xa9\xd0\xf9f\xc7-@\x105s\xd1\xca\xcc%@\xa2\x9c\xfe7\x9f\xb6-@\x0e\xfb\x94_\xc1|(@\xcb\xc5\x13\x80K\xdc%@j\xff\x19\xe0\xbbX*@b\xc8\x98\x0eG|2@r\'\x1f-\xa3\x13*@Q\x0ePX\x1751@\xce*X\x8a[\xc0+@\xeck\xc3gs\xcc0@\xfa\xf54\x83\xdcs1@\xd7\r\xf8\x07Pc/@Yj\xbb\x99\xac\xb5-@\xb6\xfbq\xf9WH)@h\xb5!\x14s\xf2-@\xcfy\xdf\x1f\x04P)@\x8a]b0\x81\x070@\x86\xffJ\xf28^)@\xd1\xbf\x12\xf2\xd8\xdd(@\xfb%\xac\x9c\x1f\xd3%@\xe8P\x01\x14\xb1\x15/@j\xe3;!\xc9\xf8&@\xfc\x8d\x14\xe3\xbeI.@\x94\xfd_\x08X"+@6\xcf7)?@,@\xc1k\xeb\xd4\xd4\x0f-@5)c\x0b\xb0\xa3-@r\x8c\x0eX\xbc\xee(@o\x00\x8d]L\xfa(@.\xd2Z\xe1/\xc1(@/N\xd3\xc1\xb9\xe50@\xf3\xae\n\xf1\xd6\x8d/@\x81\xbe\xd3?\xa9\xd8+@\xa8l\x1a\xbaP\xee,@7\x89\xeb\xfek\xb4-@w\x85\x96\r)\x9b/@\x19\xf6\xf5\x12\x16"(@\xb8\x1bi\xbb\xe2\x9c)@\xb9r\xff\xbd\xd4\xa8+@\xd8\x85\x16\x1f\xa9\xc2%@wR=9\\\xbf)@\xdc\x10\xbe\xc4\n\xaf0@v\x966\x90\xe2\xde/@\x8e\xd0\x84\x9e*C*@ef\xab\xb6\x9d\xf20@\xf0\t\xef`2\xac-@\x93\x127%L\xdc0@v\x1c\xa9\xbe$\x90,@K\x1fW\x17\x03\xda%@\x0b?\xcf.L\x9a\'@\xa9t?\x19]x\'@.h;\x01\n\x0c/@w\xe4=\xad\xb6S(@ \xbbL\xdb\xce\xed\'@\xee\xca\xd2\xaf\xf6\x1d-@\xb7N\xba\x98\x1f\xdc0@\'\xf0\xdd\xd4\xf7D\'@\x14,6H=\xe4)@\x11\x12\xbdjWN*@:\x83\xb1\x02$\x02+@\xaf(\xc0k\x04\xd3)@3n\xb9\xfd\x8612@#\xab\x87\x849\xad(@\xce\x12\xc9\xf4\xb1\xca0@\x96\x1f-/\xe7\xb9(@\xff\x10\xf1\x02\xf8\xe0%@\x8e\xbd$\xd13d\'@qD\xd1\x9d\xbdB-@\xf4\xd6\x12jI>&@\xfb\xcf\'WJy(@\xa2\x88;P\x93O-@D{\xeb\x8d\x02<0@]\xc7\'M\x98d\'@p@\xb9(\x8e\x16-@\xf0\xbd;\x17\x87\x97)@\xa3\xd0\x0ci\xba..@\x8b\xf0\xbd\x16\x88\x94-@\x83\xa8\xe0\xce\xdd\xe8(@(\x1e\xc0\xdfuF(@]\xa0Y1\xa2\xdc)@\xdc\xf6\xd5\xdc$g/@a*l\x7f\xff\xa8)@\x1fr\x0bsa\xf3(@\x04\xfd\xea9`\xe2(@\x14?\x96\xf0c\xee(@\xa1\xb7\xaf\x89\xba\xa1)@\x8a\xd3\x84*\xb4\xc6%@\x06\xa2\x0b\xeb*\xf4-@"c\x99\xa3Y}(@\xa5}\xbe-\xd7\xc0(@\xf7\xc1\xd6\xa2\x94\xf9\'@\xcd)\x802~|(@u\x08E\xdf\x04\xa00@Ht\xd8\x96E\xa60@\xe8;U\xbc)\xd0(@\x92k\xf7E\xd8D(@0\xcf\xdb\xc0\xa4\x9f-@j\xa4\x9c\xc6J\x96-@\xbcE\x05\xf6"l(@N&\xf3sC\xbb+@\x10\x9fd\xfc\x81\xe9\'@\xdd\xbd\xad\x9a_k-@2\x7f\xa4\xb1z\xe4%@_\xc1=%\xa7\xbb,@\xb7\x18F\x97Y\xd4-@\x05\xae\x9a\x15(\x16)@\xfbv\t\xa3\xac\xa2(@\x98\xa3,\x87.\x1f+@\xfe\xad5\x8d^\xb2.@Ad\xb5\xdd\xa4\xa8-@\x93\xe4\xea\xce\xf5#\'@\xd5g\xf3rR\xa7-@\xabG5\xed\xea\xaf,@\x1e\xe2\xe8,A\x86(@\xf6\xe5\xe3\xc15\x06.@\x91"\x16}\xfcS\'@\x13\xca\xef,z\x00.@\xbf\xc5\xe3T\xcb\x0f&@\xb4\xa0\x8f1]\x93-@\xe4\x90\x18)\xe1\xfb\'@\x92\'\x99\r0r-@\xe8\x9d\xb1\x1aH\x9b-@\x16<\xe0\x822\xf1\'@\xf0\xe1\x18\x012\xb5-@r\xea\xa0\x97\x1b\xd2\'@\'\xe0 =\x88\x9a0@\xcd\xf9\xe66O\x99-@\x9a\x82\xb3$\xd4\xb80@@\'\xfca\x19d\'@\xeaFD\x15\xfd\x0f)@`\xcd4UE\x0b(@\xdd4\xfc\xde\xab\xf0-@$\xf2.{\x886)@\xd8:T\xbf\x8fC,@N\xf4_]\x1d\xc8%@\x1fx\xcd\xf7\x15\x1e.@\xd1\xb14\xc9`\xfc\'@,\xb8\x16\xde\x82\x05-@\xcc\t&y\xc7\xb6-@\x88\xbb+o\xdd\xc1-@\xb7\x1e\xf3\x93U\xce*@`\xee\x00q\xbd\xb6%@\xfc}S\xff\x82\xb8-@\x15{\xd6\xff\x9e\xb30@\x8a\x88\xe2O\\-(@H\x9f\xd4\xf4\xf1\xb8-@%\x81lBX\xf1,@\x0f\\\xb7\xe0\xf8\x85(@\x17\x0b\x86#\x89\x00)@\xac#\x02\x97$\xe4%@#\xa0i$\x87\x8b(@\x04\x02\xf6V\x98+(@\x0bpO\x9d\x90*-@0\x9a\xc4\x1dC\xb3-@\xbb\xd1\x82,\x8c\xe5\'@/\x87\xe2\x02\x9d\x8e(@\xfc\xa9\x8a\xf4\x0e\x9e(@\xf6\r\xefe\x97\xdc*@\x14ff\xd7lo&@\xe1\xfc5 \x84\xcd-@8\xb4\x04z\xe5\x94,@:\xed\xe7\xf0\xeb\x0f(@q\x8b.\x83Z\x031@\x9c\xaaDZ\xf5R&@E$\xcd\xcc[\xec*@\xa2G\x02^\x86|-@Q\x9b!\x90\xa1\xa7(@k\xd4\x9d\xc1r\xed-@|\xa1\xc9z\xdf$)@\xf3f\xc6\xca\xd5\x0f&@\x02y\xbdej\xa4)@\xc2W\xad\xf7\x95\xd1)@s^_\xdc=X)@\x19t4\xfa\'\xfa.@\\\xdb@\xd3\x8a\x83&@\x0e\x05\x99\x0e\xab\xae,@\xff]\xad\xa2F\xee-@\xf9Pg`Q\xe4*@\xa6\x8e_1\x18\xe4&@\xcc1\xf5m\x8fx\'@<\xb9\xcc&z"/@V\xfd\x16\x8eW\xbd-@2\x06\xbd\x1f\xfa\xf4.@\x99\xe8@\xd6\xf6H%@^\xbf\xd4\xda\xbe\xc6(@\x96\xd8\xbc\xec1\xe7)@G\x84\x06\xf8\x14\x97\'@\x9b\xfc\x1e\xe5\xaaW-@\x0f\x90\xcb\xbaN.&@6p\x94\xf2x\xbd)@L|\xc7\xe3\x19L-@\x12\x1a!m\xb5\xcb)@\xc7\xf6J\xb8\xb8\x1f)@\xbb8\'$\x9e\xd9\'@\xca\xb6T\xccA+&@\xcf\xe9\xd7y\x81j(@\xcd\xb7\xd1\xb3\xfe\xc7-@\x07h\xf1\xe5\xd6y-@\xe54\xf3\xc7\xa0r%@9\x99L\xcd\r\xb9&@Tf\xf7>\xed9)@F\x00A:|n-@HY~\xeec}2@\x99Q|\xc8\x14\x98)@\xf9\xe7\xa6;q\xb6-@\x9d\x0b\xe2\x98Q\x90,@\x7f\x98\xe4\xce\x04\x05)@\xaa\x9d~g\x95\x9c(@\x05h`\x89\xb4\xbe.@\xee\xa7`\xe9\x19>-@P\xc4L\x10\'\xe9(@\x97\xe4i\x08\x89F(@\xba\x820&]\x951@\x05\xfe\xab\xe5o\xbf-@\xaa\x08\t\x0b\x03l+@\x1a\xa8W9R\x15&@\xbf4@4\x0cH\'@q\xc9\xb3\xca\x9b$\'@6+4\xf6jV0@\\\x8b5\x95\xb2\x91-@\x91\no73\xaf0@\x03\xc1#-\xe5\x95(@M\xd7\x1cC\x07\x95&@21B\x1c\xc9\xe8)@\x8a\x8c\xb4\xeb\x90r1@ \xa1\x80\x1b\xdeB-@\x92$\xf4\xd9N\x07*@\x80Apq\x08\xc0(@\x02\x121w\xff\x9e-@\x8a\xaf\x023\x0b\xe2\'@[\x90ZO"\xde-@\xa8B\x05\xee#\xa5,@\x07\xb4\x04\xb7|\xfe%@bF\x85u\x1f\xa7(@\xfd\xca\xe6j\xf6\x070@X\xe5\xd3|\xee,-@\xc9\t\x08\xebIa*@\x9a\x9e5\'c\xa1(@g_\x991t\x87-@S\xfbK\x18!\x88-@\x87\xf9Op,Y-@\xff\x8b\x8cy\x8c\x1b-@\x12\xf6\xc3I<\xc4-@\xef{\x99\x0b\xd8/&@\x04n\xec\xcd\xec\xee-@\xce\x19J\xf1P7-@\xe0\x92$4\xbc\xdb-@\x80\xfctY\xb3\xb7-@\xdd\xef\x8a}\x03:0@\x99]hN\xd4%)@\xaa4\x88\x85\xb5\xbc)@\xe25\xb5\xa0\xd53)@\\\x05\xeb?H\xa2-@y \xa3\xd3\x83\xad(@\xd4:v\xc3tO-@n$\r\xe9\xfb\x04\'@\xf8\xf6\x7f\xd8o\x15)@q)39t;)@\x85\xe5\x12\x88&4)@H\x80\'\xf0\xbb8)@(\xc5k\x83v\x07)@\x13U\x92\xef{\x87(@\x96\xdb\xf2\xd0)n(@\x1d\xaa\x16>_\xf8,@\x96K\x94\x0c\x8c\x08-@\x12\x95W\xe9\xf0r-@~\xe2\xbc\xab\x80\xf2,@\xa6&\x9azg+)@\x15j\x84\xda\xbc\xa4\'@)\xf5\xbc\x95E|-@P\x8f!\x8c\x17\x0f)@\xf6\xda\xa1MD\xe3-@S\x87\x80n\xa4r-@\x9e\xd7V\xd1\x17\x07-@c\x99Jf\xa3\x00.@\x14\xcfT\xb6\x8d\xf3(@\xaf\x1b\xda%;\x81-@\x16\x11\x1cE\x80B)@\xc1\x96=\x06\xb7p-@B0\xb8\xfdd\x8c-@<\x08\xdc\xbe\x92>(@A\xab\x1c8U\xa7-@Ik\x0e|\x13\xb9-@\x7fg\xe7\x8e\xf5\x1c,@\xabO\xe7\x90>\xa0-@S\xd6R\x96D\xa9-@\xd2r>\x99\xa95\'@wo6\xb3\xb7\xe60@\xd2`\xc6.\x9e\xdc(@\xb2E\x8c\xd5\x1b\xa8-@+v\xe7\x0f\x85A\'@A\xffX\xb3\xb5--@\x0cD\x14D*\x9b-@\xc74\xa8\x81S\r)@\x13\x89\x8fW\xa8\xef%@\x98\x11\t\xfd\x1e\x11*@=)\xa4\xac\r\xf80@\xea\xbc9\x99d\xdc+@\xae\xbfS-\x14\xcc-@\xc7M\x0f\x8e\x1d\xd5-@\xb7[Bj\xaa9.@\x10\x8d\x8dQ[\xfd0@\xce\x1d/X\xd8\x94-@o\x91\x82\x98&\xb40@\x1cB\xb59k<,@\xd3\xa99DX\xe6-@\xf4\x85\x7f\x0eGB-@\xea\x01T{\xfd\x87(@6\xdc\x9a^0\xfa%@\xf7b\xd8\x81\xed5,@\x15gx\xad\r\xc7&@\xee\x16\x01<\xdf\x061@\x92\xcb\xf5\x056\x1a(@\xfc\xa3\xa7\xfah\xbb-@\x94\x1ac\xdbJ\x1e&@\xe1I2\xcb\xe8\xc3-@\xc3f\xfda\xca\xa50@\x00\x19\x11\xdb\xf9\xed(@\xdd\xbd\x03X\xf1\'&@\xdc\x8e<\x9c6\r(@H7\x06\x13b\x88%@\xac\xdd\xde\x17D\x00(@b0\x96\xd5\xd6\xb3-@\x85\x8f\xa3\xffn~-@ \xc5\x863\xab\\\'@-\xda{\xe1\xb3\xc2%@8\xdb\x13\x9b\x8a\xe2(@\x81v\x1c\xc1\xeb\xef-@\t\x7f\xb4C\x15\xcc%@\x11hJv\xcf\xfe\'@\xd4\x86v|%?&@\xfeD\xc6\xa5Q\xf7\'@\x05\xa6\xa3\xbe\xa8\xd0(@h\x92\xb6\xaeB\xbf&@YW\xd5\n:\xfb0@K\x92\x92\x93q\x83%@\x81\t\xc0xB\x99)@\x83\xb4$~R\xb7(@\x81D\xfc\xccF/(@15m\x89\xa5\x80(@\x14\x11\xd0R\x0f\xb6%@\xd3G\x8a\xc5\x1d\x9c*@%\x94-\xfe\x08q&@=\xf1_\'3\x07&@\xa7\xbe\x04+`\xff%@\xc3\xab}\xa5\xdb\x9f-@\x0f\x9f$\xdf$\x93(@\xdd\xf2\xfdLi\x980@\x19R\x84\x0b\t\x98(@v\x95\x81\xa1\xaa\xe3&@\x93\x95\x8a\xc2_\xbc)@\xb6\x03\xe3\xbeZ\x1f-@u\xd7;#\xd8\xb9%@\x9a5\xb0\xcb\xdb\xab)@\x83\xff\xb0NP\xaf,@]<\xdd\x1b\xce\x84&@\xeeu:\xa6vV&@\xa7\xb2\x0e\x86\x1a\xcd)@\xae;rj\xd2*&@\xbbjpZN\xf9\'@@\xd2F/\x85\x910@\xca\xa8\x99n)\'&@c\xe6]j>\xba\'@{\xe1\x1d\x982\x83-@\xfeq\xf0]S+)@\xc7\xca\x12\x10N\xfe%@:\x83>1\xba*(@dy5\x07\xacr)@9TwM\\\x8c0@\xe6N\x7f\x15\xe54(@\x96\x1e;\xc1\x8e\xc7)@ \x00\x862\xc3\xb50@Q\x0ez\xa3|\x95\'@C\xc4\x96?\xd2u)@\xec\xc5\xb4S\xa0\xb40@)\xb5\xdeK|\xd1)@4\x18\xb1"JS(@\xc7\xcc\x125\xd0g(@\xe1U\xdbPa\xb20@\xdcJ}\xcf/\x8b-@\xaf\xf1\xfc\xf5\xae\xa4,@\x93\xd6E\xe3S_+@\xd2\x93\x1a\xa8\x14\xe8\'@]\xc3\xb4\xbf\x9f\x97-@s7\xfa\xd0\xed\x86-@\x99\x19\x9e\xdc\x15\xee.@\xab\x1d\xd0*\x11I(@&i\xde\xc8\xb6\x1d+@9\x02\xa1w\xbfz,@\xb3 {\x10\x16\xb22@\x07^\x8dV\x0bD*@\xf2{)\x13\x8b;0@\xa8a\xa7H\x05J*@\xc2\x9fC!$\xbf)@\xac\x8bN\xeb\n\xaa-@\xb6\xdc\'\xfc\xcb\xaf0@c\x86x\xdc\xeb\xa8-@\xe0\x8b\xe5\xf7\x1e\xac&@\xd1Sp\xba\x0b\xfe\'@.p\x82\n\xbd\x89,@\xd7\x8b\xd6\xf9\xf2\x81\'@"^\x84\x9dW\xdf)@?:{\xfb y)@L\xe4\xac\xcf\xf9E(@+/\xa9\xa2\xf1\xee(@\xe2\x1eMmc\r&@<\xfdd\xa5\x01\xa7%@\xbd\x9bM2\xd9\x8d0@,\xaa\xcb\xa4\x98\x941@w\xea\xd3h\xde\xcc0@<\x927\x92\x9e\xc3-@Bw\x82G:\xa7.@mGaK~\x18+@\xf3\xc7\x96\x7f\x0f\x10*@\x0f\xc0\xd0\xb0+*.@\x12\xd2 \x16\xba\x0b&@\xd3\x84#s5F\'@}\xa8\xe4,gN)@\xc4[\xe6\xe8\xf4\x0f.@%tN\xdb\xbd\xce-@\xe1\xdc\xab\x11\xae\xa40@\t\xa4\x9c\xd4\x92>\'@\x9d\xd1\xb5\xaaX\xdc,@h\x03v\xd2S\x9b/@P\x8e\x13y\xd9\xa6-@\xfez\xb5\xa9\xe5W-@\x00\xa3\xe1<\x9e\xe1(@\x9e\x07\x94\xf8\x94\xfa(@\xa0\xa94\xef/\xa1-@6\xe1\xeb\xd2!\x89(@\x8f\xf0\xb2\x8b\x88\xb2(@\x8f\xc2\x8e\x031\xeb(@\x94\x9a\x98\xb6\xdfu-@r\x81\xd0\xc9k\xa9-@V\xc3+\x8e\xa4\xf7%@ex\xfdX:<&@\x9e\x86\x19\x93\xbb`(@R\xfeg\x93Y\xfd\'@\xc6T(\xde\xd4\x08&@\xd2\xa0#\xc5\x8d\xd1(@\x88t\xd1\xb1\xdcv(@\xb4]\xab_\x1d\x8e,@\x1b\xc3\x9bL\x105&@&\xe1\xe3\xe6\xde|(@\xdf\x03\x8d\xd4\x81\\+@\x0f\r\xa2\xa6^\x80-@\xbf\xb6\x9c\x0b\xbf\x84-@\xc8\xf1h\xb8\xc9\xa9(@\x17\x01\xdb\xa4\xc8t-@\xf5.+\x00\xf6\xdf-@\x7f\xa8v\xc1\x00\xb2(@U/\xad\x94\xa2u-@\x11\x1b4\x12em-@\xdc\xd0\xa8"G\xb3-@\xa2\x1e\xa32\xa5\x86,@\xa0\xc4\xd0\xaa`L+@{\xa6\xd0\x13\xda\xef0@Wn<&\xdd\xb6%@\xb3\xb5\x86\xc8\xe4\x00)@T\x93v\xcc^\xaf-@\xd7\x00$O|\xba,@\x06\xc5I\xd6;\xed,@\xcfXc\x8b\xad}-@&u\xbfiF\t)@\xf1Fc\xe2\xbc\xf4,@Y\xaa\xdbh\xea\x0c(@R\xbb\xe9\xde\xb1x,@>\x1dM\x95\xee\x8e0@*Pm\x17\xc0\x99-@\x83\x0e=\x1f^\xf7*@I\x0c\xfd\r\x1d\x990@\\\xd7\x04\x03\xf2\x00(@\xc7\x97\x92\xd4\xb2\xb1%@\xb3u\x04\xf0?\xf6\'@@F\xf1\xba\x92\xa4\'@\x8c\x0c|:\xb4l(@il\x1c\xdbQh,@(\x8ef\x9b7\x96-@\xc7\x10\x9c\xc2\xe6\xa8-@\x1a\xfc\xa73lr-@|\xab&\x1b\xee\xa4(@\'\x17\xdf\xaa\x9d\x1d)@\xce\xf5\xf3\xcd9\x94-@\xb3\xaeG\xde{\x8f-@5\x97L\xc6\x03\xf9%@Q#h|B6)@%\x7f`g\xb7f+@w\x8c\x9d\xe3\xc0q(@sE<\x80h"&@\x1eJ@\xfd\xa0\x10.@\xa4\xbbR\xfc\x0c\xc4(@\xcch@\xb99\xc0(@3\xc7\xb5\t\xd8\x051@*"jK!\x06&@\xc4\x9a0m\xcd\x11(@^h\xfe\x0b\xa4\x97/@Q\xa4\x8b\xa4\x88\xa3&@\xf6\xb3Jzp\x12(@\x17\x16B\xd0\xb4\x0c&@\xbe\x8a\xc2)7\xe8\'@9\x83\xe2R\xc8\x80&@\x9fO\xc0,\x86\x9a(@1\xe3\x99\xc1\xc5\x84(@\x10x\xb2\xfc\x9d\xdc.@K\x1b[\x02\x05\x1f-@@\x1eq\xf1d\xb9,@\xd2\xec\xf91X\x89(@\x9cS\x92\xfd(@0@Z\x02J*#\xb1&@\xf8\xe9\x07\x8a\xa0\xc9-@\x8dA\x0c\x83\xdcC-@\x80\x7f\xd3\x8d\xc2\xcd\'@\x1e\x82\xdf\xd2\xba\x96/@\xd2W\x97B\xc6T,@\xef\x00\xc44O\xb60@\xcf\x97d\xacy\x15&@\x0e\xcd\xc7m\xc8\x99,@\x16\xbd\xa1v\xda\xc9\'@\xeez\x84\x99\x97\xc6)@\x120\r-2\x9a/@d1\xda*\x81\xbe)@\xab\x0e\xc9D?\x88(@)Gd\x87\x9fN-@\x84\xb6\xd0\x8fg\xf1-@\xe6}\x94\x9c\xd9@-@\xc7\x81?\xab\x1aC&@\xfc\xa9\xc2y6$&@1\xc3\xdc\xa0\\\xd0)@\x85X\xb1\x1f\xb1:&@1v\x8duk\xa0\'@D\x83u\x00Ru)@\x10?;+\xe4\xa5-@/\xbf\xa0#0\x7f)@.\xea\xd4\x14\xc7\xfd)@\xe9\xd1$|{\xd9&@\xb5yS\x19\xd4e(@\xfbN\xd1;\xb9\xbb(@\xa2\xc1\x99\xbc%)(@\xd4.\x8b\xc4\xa5 &@\x91\xd4\xf4\xea\xe6U-@=\xc3:\xebx\xfb)@\x99\xc4\x8a"\x8a\x7f(@\x8fF\xca\xdf\x7f\x8b-@k-\xb4\xe3\xa5\x9d/@3\xcb\xf9\xe1\xf2\x90-@\xa0\x9a\x1cj\t\x8d(@\x18(y\x9d$\x03.@#|\xe9g\x80\x8d)@\xa4\x8ac\xde\xee\xeb0@\xb0\x18+\xc4\x9a3(@\xe0?4eJ\x9c)@\xb3\x80`XN\xa1/@\xc2\xc2~\xa1\x16T0@\x8a\xccW(\xebG0@\x0f*:\xfd\x92\xc30@\x86\xf0\xaa\xefQJ\'@\xbe6=[\xe1\xbd)@\xd3\xd3/\xb0Q\x92-@\x80\xde\xec\xbeu\x93)@L_\xa2\\\x89P+@\xec\xfc~\x86\xa7\x89-@\xd2\x02\xd5\x1b\x15\xe3&@o\x8b\xd5\xa1\xc2\xf6,@\x9dp_\x99D\xc7-@J\xa9\x86\xd0\xc5\x89-@\xbe\xbd6u\xc0-&@h\x90\x91H\x1e#0@B[\xcd\xc1\xe2\xcc(@t\xc2"\t/\xcc(@\xf1@\x83\xf1PH(@\xd8\x8a!\xf3\x81\xe4(@\xf1\xe6m\x85|\xd5(@\xee\xb6\xb2\x9f\xa2\xd5%@\x86\xf0\xe4\'\xc8\x88-@n2\xd1\x08\xc8\xeb-@\xd5\x99\xc6\x19\x9a\xa0(@\x0c[{z\x11\xf0,@p!\xe7Rh\x960@\x02\xc7\xbb\xfa\xab\x1c.@o[=\xcf\xe3\xbf,@\x15\xbcJ+\xe4\x99-@d\xc1\xf0\x14\xd4\xef-@o\x0ba\x14\xe3\xfb(@&\xaf\x80\xc79\xa6\'@\'x\xab&z\x95.@\nr\xb6/\x90\xb8,@\xff\xeb]bd\x91-@\x86\x8e4\xeb\xb3\xc4)@\xe7\xcc\x82\xfb\xccx,@\xde\x96w_\xaf\xb10@\x94\xc9\xe3\xb9w\xec\'@ql\x00d\x0f\xa7\'@\xc5\xf2\xd60%\x9b-@\x07\x89\xd4S8(&@\xb3r\x9a\xe80\x89-@W\xe5\xefx\xb4J\'@\xa9g\x8b&1s,@\xae\x85\xed\x9f\xbe\xa1\'@0.\xef^x\t-@\r*4\xf1q&)@\x8d\xb6\xacy\xb0\xa2-@\xabv\xb2\xab\xfc0)@\xb4M\xf3\xe8\x89\')@\xc0\xad\xdf\xb5W\xce0@\xdf6\x16\xfb\x8a\xf9)@Y\xecN\xfeJ\x83)@\xf4\'7\n\x87/(@\xdeD\xec\x11\x88\xb9\'@\x962\xbf@\x8c\x8e-@=\xe0\x84l\r\x93-@DIF[\x8c\x14-@GqD_>i-@@\x13\x15P\xeb\xf1-@S34\x94\xf9)&@P\xd6\x9a"\x95\xb70@\x0f\xba\xaca\xc8s-@L\xa32\x06R~-@\xe5\x90L~\xbb\xa30@HA\xe6(\x18\xe7,@\xa1\x8f\x8e\xd4\x01$&@5L\x7fxD\xbb.@\x9f\x93\xc2A\xeb\xf8%@\xd7\x03A\xdek\xdf-@\xe3n\xee#+\xf0-@n~`$\xbb\x8d(@\x98u\x19s`\xa2.@\xdd\x0f\xdd\xf8\x04\x90&@\x984K\x8f\x97\x84&@\x1e\xacXd\x9c\xfe(@\nbn\xcf`e+@\xfc\xdbO\xb0\xd1\xcc&@\xca\x9d\xb3\xfb\x82\xce&@g\x81}(\xab\x08)@]\xf6\xb3\xdb\xa3\x0b*@T\xbb\xbbJU\x06&@\x02\xd8\x0f\xc1z\xd30@\xbb\xdaUX`\x10*@K\xd9\\\x9d\xbc"&@\x06\xf9\xf2\xa0\x94\xe7%@\xe1\'\x10\xb9\n/(@\xce\x02p^\xd3\x1c&@+\xbe+\xa6\xa1\x98-@\x81\x042\x9aN\xef0@\xd1L]t\xcb\x81(@\xcc\xc3\x7f1\xf7\xa1-@\xc5$\xabsd\xd0,@\xb5Bm\xa6>|-@?\xc79wT\x87(@\x93\xc0\nWa\xec,@\x8aH:\xfdK\x02)@\xb5\x8f1q\x8e\x04/@\xce\x16\xa1\x95\x8f\xb5-@<\xf8x\x86^\xe2/@j\x88K_\xfb\xd0(@X\xee\xfb\x04\x1b\xb2.@H\xd2a#\x06\xd1/@i\x89a\x0e\xa1U&@|\x8d\x91\xf7L\xef(@\xdb\xe7z\xae\x06g&@\xb7\x85\xcf\xe5\xea?)@\x99W\xc3f\xbe\x16+@\xab\xab\xebX\xdf\xcf0@\xacS\x85\x02\xaf\xf3%@q\xd6I\n<\x07-@"z\x04f\xcb\xdc(@r,\x82\xb2\xa9\x1b,@\x90\xa2\x86jj\x83-@a\x953=|\x93-@\x84.\xde8\xb4\xc5-@\xec!Q\x01\xe9)1@\x06w\xf5\x0e)\x99-@\xaa\xf8\xa4\xef\x80\x1b(@\r\xaa\xc6\x9a\x98\x8f,@w\xda\xbaa\xae.-@H\xa1\xd3G3r-@\xf7$\xce\x89tA&@g\x18\xf4W\x8f\xab-@\x9b#\xb7I\xdd\x7f-@\xe2\xcd\x9f| ,\'@\xad[\x92\xbf\xa9\x13*@`\xcf~+\x13,.@-\x90D\xddq\xc8-@\xae\xcf4\x8a\xee\x8f-@\x94\xc1w+2\x86-@\x9c\'r%d\xa60@R,\x82\xea>\x9d(@\xcb\xbb\xe5\xeb\xe0r-@\x9a\xb4|\xce/\'-@\xf8\xacBn%\xc1-@\x12I\xe8\xed\x07\x90-@\x16\x10\xd2;\x12\xb12@\xd0\xf8\x7f\xd6\x1f\xa42@\xebL\xfc\xb7R,&@oM\xe8/F\xc9-@\\\x9ci\x8a\xbf\x03-@8\xde\xb6\x86\x9b\xa70@D\xe8\x13S\xff\xd1,@\xf5\xc9u\rR4.@#\xbaC{\xae\x94&@gQ\xd9\x17\x88\xff\'@>0\x081\xdb\x1a)@\x89\xaa^\xae\xf3\xd42@\x7fJ\xbf\x014\xcf,@\xf2\xb0}\xd1<s-@7\xe7j\x82\xceI0@\xb8\xd5\xc0\xed\x1a\xa8-@4\xa7\x0e\xb8\x8aJ-@\xc7\xca\xc9\xf0{\x80(@\xccJK\xf3c\x94-@'
p16
tp17
bg3
(g4
(I0
tp18
g6
tp19
Rp20
(I1
(I1139
tp21
g13
I00
S'\xe1<\x15\x90\xfd\xedS@\nV\n\x86\x89\xc9S@\xf0\xcf\xed\x93\x9d\xe9S@\xed\xf0\xfeU\x05\xc9S@\x05qq\xf3+\xcbS@\xaa\xc3\xed\xea\xd0\xc8S@HH\x1fG\xaa\xd5S@\t\xcf\x01\x1b\xb6\xa1S@@\x96D\xdbn\xe8S@\x8bbx\x07\xf1\xeaS@R\xad\xc5[\xfb\xa1S@\r\xf4\xce\x91"\xa2S@\xf2\xc6<\x04\x91\xe8S@\x9eT)2N\xcbS@\x03\x125ae\xcbS@\xb6\xe5T\xec\xb6\xecS@;3\xe9\xc5\xed\xa2S@\xc6\xa8\xf0\xb6\xe7\xecS@I5\xd5\xd8h\xedS@E)\x0f\x98\xb0\xe3S@@\xb6\xf9\x8a\x8c\xa3S@r\xb9fC9\xa3S@\x94\xe4\xbc\x9f\t\xe3S@L\x9f\x8d\x07\x92\xf0S@$q:\x0c\x9b\xe9S@\xe3\xd9\x9e\x8a~\xeeS@\xd5?\x13y\xb8\xcdS@@)s/\x11\xe1S@l\ry\x80\xcc\xceS@\x0bb\xf6\xf6\x1d\xadS@\x87\x8a\x80\xda\xab\xeeS@\xfa\x17\xcb\x9em\xedS@\x99\x08\x18\xd9\xae\xefS@m\xebP+\xf6\xe5S@\x1fc1<\x0f\xceS@\x7f\xa5\xe1yM\xc3S@\x8bp\xa51z\xeeS@\r&8\x9b\xdf\xe0S@\xbc\x19r> \xe4S@\xf7\xec\xb7\xe9\x93\xeeS@>\xd98dL\xd4S@\xe7\x8a\x93\xc1\x17\xd0S@\xfc\x15\xe1v\xca\xe3S@\x1aE\xbe\x8d\xa6\xe3S@\x17\x18O\xbbw\xe4S@=\r\xab`\xa6\xaeS@|t\xd4\x8a\xba\xa7S@\x9f\xa95\x01b\xe4S@\xba\xce\xe00\xb4\xd5S@N\x85V\x07\x80\xe3S@\x8f\xcd\xe2\xd6\xa1\xe4S@lt!\xbd\x00\xe3S@\x12&X\xc8\xf4\xe3S@\x7f\xb5\xdeZq\xe4S@\xea\x8eY\xf7m\xe4S@\x0b\xf75\x866\xd4S@\xc3\x0ea\x15z\xe4S@4\x1c\x11)T\xeaS@\x9cb\'\xb5$\xd4S@\xd9\xcf\xbf\xeb\xbf\xe3S@\xd82\'\xac@\xcdS@GqL\x87t\xc2S@\xfa\xed\xc8k\xea\x96S@\xd1*\xf3\xa7D\xafS@\'\xfb$\x9f\x9e\xc1S@\x01nX\xa4E\xe3S@@0\xf97\x0c\xe6S@\xc7\xf5\x17M\x96\xdbS@\x85\x01\xb3*\x9a\xc1S@m\x03j\x91\x97\xf0S@\xef\xcc9\xa5\xef\xc5S@\x8d\xc7a\xe3\xa8\xc6S@4*\x96\xc2\xa2\xd2S@N|\x02\xcc\xc8\xe5S@\x8b-y\xd5\x11\xe3S@\xa2\xd56\xdc\xd3\xd2S@#\xab\x8fO\xc7\xd5S@\x1a\x80\x17\xdc@\xe5S@\xef\xb2\x9d\xdas\xd3S@\xcc^\x08\x14J\xeeS@\xa5\xe2\xa6\x1c\x06\xd3S@\xd1*\x15\xefG\xe2S@\xf4\xc5*9\xb3\xf3S@\xb4\x10\x0c\xb6\xe4\xd9S@\xee\x15\x9e\x00Y\xc8S@fud+\xc2\xd9S@\xd0M\xcc\xe4\x10\xf4S@EU\x9e\xbf\x9c\xefS@%N\x12\xe0T\xe1S@f\x0e(\x12\xb8\xd9S@N7pd\x19\xceS@\x02\xe2X\xd5k\xe1S@dg\xc0dI\xb5S@\x7fy\xf0GY\xe1S@\xb2O~q[\xa7S@\x02\xc0\xd2M\x11\xcaS@\x9e\x9b\xe4\xa3\xc7\x96S@\x93\xbd\xd2\xd4\xc7\xc4S@E{j\x94{\xe2S@.\xd4S\x98\x80\xdfS@\x96\xd0\x12PR\xdbS@\xcd\x9eZ;j\xdfS@Q\xcaN6\x97\xe6S@AiU9\xdf\xefS@f\xa8\x04\xcc\x8f\xe0S@jZk\x9e\xfb\xd2S@\x1ay\xc2F2\xb3S@\xf5"w\x7fS\xadS@\xdb\x15\xc9\xb4m\xd7S@5T\xf5k]\xd9S@\x8d/\xaf\xe8,\xddS@\xb9\xb7^\x83\xfe\xd3S@\x17\x0f\x94oA\xd9S@},\x9f\x99\'\xdcS@\xca\xcf\xb0\xff\xfa\xeaS@$x\x8a\x82\'\x9fS@\xbc\xf1\x9dT\x8e\xb4S@\xb3\x91\xa8>\x94\xd8S@:\xa2\xbd\xf7\x82\xdaS@U\xe7\x89\x1e\xc4\\T@\x92\xac\xdd\x82;\xccS@\xfdP_Dp\xd7S@\xf4J+\xc7\xed\xd7S@\x16\xeb\xf4\xb4t\xecS@\xf8\xd0\xe2\x96\xc8\xb3S@U{\x9b\xd1\xbe\xd3S@\xbbg\xe4\xc3\xc3\xd7S@\xfdp\xb2L\xbf\xcfS@\xa4\xe9\xe9b\xfa\xa1S@\xc5E\x977\x16\x0cT@\xa6\x990\xa5\xb4\xa5S@\xb6\xd3p\xb9\xfb\xd2S@\x07\xb6\xe2\xea\x83\xd2S@\xf2R\x0f\xae\xf2\xe2S@\xab\xdc\x1f38\xf1S@\xf9Q\x04\x8f\xd9\xbaS@b\xa7S\xe0\xce\xe3S@Q\x84F\xfdj\xe0S@\x0cAK\x95\xb8\xe0S@$\xc2Ch<\xccS@\x0c\x04E\xf3\xfd\xe0S@hi\xa1%v\xf3S@\xe4\x96\x14\xaf8\xe4S@\xcc\xd2\xb1\x00\xa9\xd5S@(B\xea\xfd(\xe2S@\x80\x7f~C\x97\xd2S@\xe1\xe3\\[\x84\xe2S@\xeb\x1f\xf4\x02\x99\xf3S@\xccM\xfb\x00\xf5\xd2S@\xc5H\xaa}\x07\xe8S@\x12)y\xdd\x83\xe6S@\x88\xe4\x87\xb0\xb2\xeeS@\xad\xd8\xad!}\xe9S@\x98\xb2O\x93\xb3\xccS@(Z\x06"\x85\xe3S@j\x14v\xde7\xe4S@\x1f\x14\\\x1b=\xc4S@\xf8\xcd\xf3\x14\xae\xbbS@\x07[\x84\xc2\xab\xecS@\x99\x9a\xa3i\xd7\xc3S@\xcf:H\xdd\x83\xceS@\x10\x95:\xb5\t\xe3S@\xc5\xd8$\xa0\xba\xc6S@\xac~l6\xbb\xe2S@M3\xa9\x84\xc1\xe9S@\xf2\xe1\x81Wc\xddS@\n\x90Z\xc5*\xe0S@h\x14vcs\xe4S@P\xc9:=I\xe4S@\xcc\xf1,\xe8/\xbcS@&\x86\xdcA\\\xecS@\x97\t#h~\xb7S@1\xbe|O:\xcdS@n\xdc\x87\x03\xdb\xebS@\x0b\x95(\x8b2\xe1S@k\x9f Iz\xeeS@\xe3-\x7f\xc8o\xd9S@\x05\xd3\xaa\xa0a\xc3S@\x94\xabu\xc7\xe5\xe9S@\xac\xe4n\xcad\xd2S@\x1fk\\a\x86\xebS@\x06@\xe2\x06\x88\xd7S@\xc8\x0b~CI\xeeS@w\xfa\xa0\x1d\x83\xeeS@\'\xb5\xd4\xa4l\xd9S@`%psV\xe3S@\x05\xf4\xeb\x02\xf6\xc3S@\xbe~>V\xa5\xdaS@`\\\x8a$7\xd2S@\xc8\x8f\xb7/\xa6\xe5S@\xdc\x87(\xab\xe2\xd8S@\xb3[\xcc!v\xd6S@\xac\x14L\xe0\xb2\xeeS@\x9e\xe5\xda\xf4G\xcfS@Y/\xf0\x8a\x1f\xc7S@\xc3\xa9\xc5n\x12\xdcS@\xf9\x99\xfe\x8cO\xdaS@\xed\xa4\xcdoB\xc7S@\xf4\xf4\xdf\xbdP\xccS@"\xfc\xe3\xaf]\xcfS@\x9a)=\xeb\x1e\xe6S@\xd3m\xba\xa0\xb6\xa1S@\x7f\x88\x83\x9al\xe1S@s\xeb\xed\xf5\xf6\xe2S@L\x9fU,\xf4\xa1S@6\x82\x85\xdd\x0e\xedS@_y\xfd\xa5Q\xafS@\xae\x14x\xa8\x1c\xd4S@\x15\xb8\xed8/\xb5S@\xa4\x9f\xd386\xf0S@\x0c\x8b0o\xea\xc7S@\x90\xa2>\xb4\xf3\xecS@\xe9\xf7i\xf1\x95\xb0S@"\x9aR\xec\xa2\xeeS@\x9a\xb4hEK\xf0S@\x01o<eq\xddS@\x17x\xaf,\x8c\xa9S@148\xf6\xe6\xb0S@\xfe\xfd\xab\x18u\xccS@h\xec\x9d\xd2\xae\xc9S@\x15\xb7q\xceI\xe8S@\x87\xbe\xfb\xc6\xd5\xe7S@S\xe4\xbdfd\xb2S@S,\x1e\xf7\xa5\xd2S@\xf2\xcd$\x88\x8a\xc9S@\xb2\x8f\x0cHv\xf4S@\xe6O^\xd6\x83\x9eS@\x83\xba\xe9\x1b\xb3\xc1S@\xa3\xd0S\x9d\xf1\xa9S@oe\xddw\xc1\xe8S@\xc6Z\xce\'\'\xc7S@\xea\xfa\xc7n\xc7\xd7S@\xb2\x803\x900\xdeS@\xd9\xe9\xcf%\xd4\xd2S@{\xe1IO^\xd5S@-\xf1\xd1y\xea\xe2S@\x95\'E\x8f\x19\xe9S@s@\x97t\xaf\xe3S@\x96\xc9\x942J\xc3S@n\xbdd\xbbI\xe0S@\r\x88\xb5\xd4?\xecS@\x0b\xed\xf9i\x8f\xccS@\x1aCt\x05<\xd9S@?\x03=\x89\\\xe5S@g\xd4\x8frE\xe2S@\x9c\xba\xcc\xf7\x87\xdbS@\xec\x8c\x12\xae/\xd0S@\xea0\x0b\xb4G\xb3S@h(\xfe\xb1m\xeeS@t5\xa7\xfeE\xe2S@\xd7\n\x9d\xf7=\xd4S@\xde<lV\xe7\xe0S@\xa0m\x01\x8b\x96\xe5S@\xd8\xda\xd8\xd0\xa6\xe2S@\xde\xc7\xe4\x83U\xebS@\x99\x86\xad\x062\xd2S@\x9f\xf6a\xd7\xcb\xe1S@\xc3X\xb1\'l\xcbS@\x80\xbb\xd6\'l\xe2S@s!o\x91i\xefS@1h\x9b\x8c\xb9\xd4S@\xd9\x0f\xb8\xed\x91\xe6S@\xf4\xfd\x19/\x9a\xbdS@\x9c@G\n\xe7\xceS@-A\xe0\x92\t\xe3S@\xeb(\xab5\x0c\xe9S@=5\xcd\xaeo\xc3S@\x96G\xc0\x82\xdb\xe2S@\x9f\x7fFrk\xc1S@\xd5\xa5\x11\x89\x0f\xd9S@\x8eI,\x1a\x81\xd2S@\xce\xfb\xc0\xb44\xf0S@\x9f\xb28\xa3\xb9\xe0S@\xc2R6\xce\xc2\xf1S@4\xeck\xd8\xeb\xd8S@\xf8\xdf\\\x8a\xa3\xceS@6\xbc\xc7\xa0\xa8\xe4S@\xf7j\x11\x17\x05\xd3S@\xf3\xdf\xb0\x0c\x98\xd9S@\xd8g\x9fv\x12\xdaS@l(\xc6:-\xb3S@\xae\xf7M?}\xd2S@C\xbb"f\xcd\xafS@\x1b\xf6\xa5,J\xe3S@\x16H9\xf4C\xfaS@\xab\x9a\x1f\xcfr\xc7S@\xc9\xd5B\xaf\'\xeaS@. \r\xd9\x1d\xd7S@"\x04\x0f\x14\xae\xd1S@y\x0c\r\xbe\x96\xb2S@\xfcW\x9b\xa1\xcf\xc0S@Wt\x89,\xf7\xd9S@pj\xf2\xb8\xff\xccS@F\xacK]\n\xc3S@!\x17!$\x92\xc2S@\xc1\xb5\xdd3\xaa\xe3S@\x93\x0e`\xb6\x01\xe8S@VC\x92i\xc8\xe9S@\xdb\xbb\xe9\x94\xbd\xe2S@\xaa\\\x83\x8bC\xe0S@\xfc\xd7_LC\xeeS@p\xc9\x97\xc1\x92\xd9S@[%B\x19\n\xc3S@\x88\x07\xd8\xeb\x94\x99S@-TP\xce\xb9\xcfS@\xe8\xb9\xe3\xd6q\xbcS@e,\x16\x0fI\xdcS@\xc0E-\xfe3\xecS@\xbf\xe0f\rY\xd0S@\xfam\xf5M\x95\xd8S@\xfeGh{\x07\xa6S@oo\x1a\xa6\xeb\xb8S@RB\xfd\x9f\xf8\xaeS@\x93\xd3h+\x92\xe1S@\xd8\x92\xe8\xae\x01\xd3S@\x87+\'\xaf\xa6\xbdS@\xd3u\x865\xd5\xc9S@O\xb8d\xbbI\xcaS@\x87\x13\\\x19\xa8\xdcS@|\x90P\x17!\xdaS@\xa1\x12\xc1\x16\x00\xcbS@|2\xeelV\xe3S@u\x8dX\xca\x86\xe2S@_\xd3d2\xf3\xf0S@a\x8f\x9a\x96\xff\xe0S@1\xd6\xdd\xe8\\\xbbS@\xa3\xa5A\xd5\xa3\xecS@H\xc2h\xcc\xa8\xe9S@E\x90\x94\x0b\xe0\xb6S@\x17\x08\x99EK\xe1S@\xa2p\xfe)\xf2\x97S@\rh\x00\x96\x9b\xcdS@\xeb\xd6\\\xf4\xb6\xa8S@t>\xab^w\xe0S@\xbb`\xc0Do\xd2S@\xc1\xc4K\xc1\x14\xa5S@\xa6\xa8\x80k{\xd5S@\xd6E\x08\r\x84\xa2S@]\xd2\x9e\x95h\xe5S@\xf8\\\xa8\xaeD\xc5S@\xf5]\xd5\x06\xf5\xa7S@\x97\xedL\x96<\xc6S@\xd0\x7f}bi\xd2S@\x14\xb0\x19yV\xccS@\xb3\x85x\xa3n\xe8S@\xb6{\x051A\xeeS@(\xfb0\xf5\x8e\xc8S@"\xabF\xc6e\xecS@\xcc%\xea\n\xb9\xeaS@\xfc\xe6nJQ\xeaS@\x8d\x1f\xee\x02\xf8\xe8S@\x8c\xf4\xa1\x9c\xa7\xf3S@R\xae\xb4\xd4\x07\xeaS@\x00A\xec\xfc\xda\xe7S@\xca\x16\x1c\xb6=\xe8S@,\xe3\xdb\x90O\xe6S@\x1d\xea\x10D\t\xa2S@\x12\x04\xbf\x96\xac\xe5S@=\xe1B\xc0$\xe5S@\xa1\xed\xcc\x91\x90\xccS@\xf9R\xb8h\xc6\xe3S@\xd0\x8a\xc5\x15\xf0\xe4S@\x99+\xed<\xbd\xe2S@q\x04\x0e\x0b\xbc\xaaS@=\xfb7M\'\xecS@\x1d\xef4i\xe3\xe2S@Y\xbb\xc4\x9a\x8d\xeeS@\xb5ns\xe7\x8d\xceS@\xa1jJ\x0e\xaf\xdeS@\xb9g"H\xcf\xcfS@\xb5/7\xabP\xd7S@R\xc4q\x9bK\xc6S@\xcf\x9d\x98\xaa\xaf\xc9S@\xb4`\xc6\xd4\xd2\xebS@\xbc\x84=\x00\xd3\xe9S@o\x07\x1b\x14F\xe8S@\x92\x06&E\xb4\xe2S@\xacVXI\xc4\xe8S@\x1e\xea\xd0\xfe\xdc\xecS@\x96K\xb2\xa6l\xecS@\x93\xd2Kx\xf9\xe7S@\xce\x98r\x08\x18\xdcS@\x16\xfb\xd9\x1e\x07\xe2S@\x98\x9a\x8bU\xeb\xe5S@\n\x04\x8bh=\xe3S@\xed\xb8\xc4\x8dq\xd5S@F\x15\xe0\xf0\x01\xe4S@T\x80\xebDy\xe4S@\x97Jb#Q\xe6S@#\xda\xa3\x13\xff\xd6S@\x82\xb9\xd1\xe0<\xe0S@a\xf3axP\xe3S@\x913\xa4\xb3\x10\xe6S@\xff\xbbXp\xc7\xe6S@\x0cg\xf0!\xb7\xd6S@\xa0\x10e%j\xe5S@\x84\x9a \xa4G\xe2S@\xb8\x14\x8e\x1d\x16\xd1S@*\xb5X>\xfb\xe2S@\xe2(_b\x05\xe0S@\x97\\\xfb\' \xd3S@\x82\x8b++\x06\xeeS@]F\xf7\xe6\xaa\xd8S@\x8f\x15@\xcb\xac\xddS@m\xc7\xee\x1f\xe5\xd8S@dg\x8d\x96\xbc\xb2S@\x16S\xc0Mv\xdbS@\xeb\xf9A\xcf\xa0\xcbS@\x9d0m\x89\x98\xe7S@\xc4\xfe\x01\x98\x9f\xc6S@B\xf8\x9db \xbcS@s\xb6\xf9\x1f\x12\xd2S@\xb0bk\x92L\xcdS@!\xb1\x16\xd4D\xbbS@\x82\xeb\xe6\xacG\xd4S@\x07\x88\x8f\x06\xd0\xe3S@nE\xd5\xd9i\xcbS@\xe8\xbd\xdbkc\xc9S@\x10\x94\xf5D\xf9\xe3S@3h=\x0b\x86\xc7S@\x9a\xdd\x98\xbb\xa6\xf2S@e\'\xe0\xa6U\xc6S@b*w\xbd\t\xc5S@K\xe8\xea\xa2D\xe6S@\xdf\x0cC\xd1\xcb\xc3S@\xb0b\xac\x12\x04\xc3S@&\xe1q\xd7\xef\xc2S@\xb3b\xdfc\x85\xe6S@;q\x1f\xc5#\xc4S@\x91Z\x1cX\x8b\xb6S@`\xc8\xec\x1b\xc8\xabS@S\x90I5F\xe2S@\xcc\x0b\xbf\xb7\xa6\xd8S@\x9ec\x91&\x15\xeeS@&[J\x90\xee\xe3S@8\xb9\x1d\x93\xf2\x13T@E\xa2\x12\x0e\xd6\xd8S@\xf2P\x03^\xee\xe3S@\xa9#\x18\x95\xff\xc8S@\x9fr\xadK\x0f\xf1S@]|\x0eX\xfb\xddS@<\xd6\xe9\xe1\xb1\xaaS@l]=\xbbE\xe8S@Tkp\xf5T\xc1S@}\xb6f\x9c\xea\xe6S@\xf5\xa2\x0c\xc6\x9e\xc1S@\x87\xf6C:\x16\xb3S@j\x7f\x00\xbb \xc4S@\x7f\x8b\x84rF\xd7S@\xa2\xc5|Lq\xe1S@\x82\x86\xe3\xfe\\\xb7S@{\x0e_\xd7\x8e\xe2S@\x0c\xf9\x9cl\xe1\xc9S@\xa0`8\xc9\xe7\xa2S@\xcf\x1d\xf4$Q\xe3S@?\xc8\xb72\xb7\xe0S@V\xa71\x07\xdf\xc6S@\xd3\x00kx\x03\xe9S@\xbd+{3X\xd3S@5\x82o\x8a\x88\xe8S@\x03\x891h\xbb\xcbS@2+\x95\x14\x9f\xa7S@\xd9oIs\x83\xceS@\xcb\xa2\x9d\xd0\x1f\xe5S@\xda\xb7U:\x85\xdcS@\x99$\x98\xfd\xb7\xa8S@\x9f|\xff\xa6\xc0\xe8S@n\xbc\xb3\x1d/\xe0S@\xf7\xe8\xc3\xb1r\xadS@\xceH\xc1E\x99\xaaS@\x87wu#d\xe0S@[\x11\x01u\xf6\xcfS@\xcf\xe5A\xc0\x95\xb6S@*\x00P\xdb\xd9\xd9S@Z)2\x07\r\xc7S@\xce\x80\xe4\xc9`\xc8S@\xff\x16L?\xc4\xcdS@\xf8p\x07\xb0\xd3\xa9S@\x06\xd3\xf6Mw\xe9S@\x81\xe6\xaaQ\xec\xedS@9\xca\x18\xd8\xd5\xe1S@\x8fWeg-\xd1S@\x9a\xb8\xba\xf5\xc0\xe3S@\xc7\xe9\xea\xa4O\xccS@P\xbb\x98\xa4k\xd5S@\xd4\x8ciV\x10\xceS@&\x8a\xa5h\xfb\xbaS@\xa7zf\xc5#\xe3S@+\xae\xa2\xd8\xf7\xd9S@hj\xa8\x85\t\xd8S@_9|\xa7\xdb\xe2S@\x07"\x99+\x9c\xe1S@\x81\x1e7\x0b\x81\xd2S@\xe0\x8fm\x15\x16\xbcS@Qo\xd1\x11\x8a\xd2S@\x1c\x8c\x8bU\x8c\xe1S@r\x02\xee\xf9E\xeeS@`\xa1z\x16\xf3\xefS@\x9b\xdc\xac?\x0c\xd3S@\'\xf8!\x04+\xdaS@\xd9\xc0\xc63\xe0\xe3S@\x7f\x9f*\xd7\x93\xb3S@\xde)\xc2\xfa\xda\xf2S@\x0c\xba\x0f\xc3u\xecS@i\xf7"w\xcd\xeeS@i\x90\x99\x9c\x12\xcaS@\xfb\xd6av\xfd\xcaS@c\xdd=~j\xe9S@\x87\xab\x85\x15\xda\xe4S@\xf1t\xa2D\\\xdfS@\xd3\xce\\\t\xdb\xc0S@\x91\x8f\xa3\xbbM\xdeS@\xcch\xdb\xfcY\xeeS@^b\xe3b\x88\xe8S@\xc5N\x0f\xd2\x07\xe9S@O\x92\xe9($\xd6S@bA\xf5d\xf8\xaeS@\x17$\xfc\xf7\xc6\xcfS@\xc0-\xbeW\xb0\xd8S@K\xb1o\xe3\x8c\xe8S@\xab\xd0\xabX&\xeaS@T=o\xb3\xdd\xd8S@&\xee"\x9bj\xd5S@\xa6V\x14\x91I\xd5S@\xc4L\x1c9W\xe8S@\xa6n\x81\x13w\xe9S@g\xdc\xa6~\x00\xcaS@\xb9\x86\xd2\x94\x17\xcaS@\x8c\xd1\x90vI\xb6S@M\xbf\x18s\t\xceS@Y\xdc\xadd\xda\xe9S@\xfe\xbd+Y\xfd\xe4S@\xdc,\x0e\x08[\xdaS@\xb3,#\x84\xf9\xcfS@\xe6\xa3\xc5ts\xc8S@\x03\x0e\x9e\xae&\xd3S@\xe0}`\x0f\xdc\xe7S@\xd6\n\xefC\xbb\xa1S@\xd8\xc9\xa9ve\xc5S@ \x8b\xfa\xea \xcbS@G\xe6l\x80\xa3\xeaS@b\x9f\xa1\xb9\xc2\xc7S@t\x88dn\xc6\xd0S@?\xcc*\x95A\xd3S@4<\x99T$\xc6S@\x935F\x02\xa5\xf2S@Zc\xd5B\x06\xc6S@Y\xa8}1\'\xecS@\xd5\xe8eFP\xe5S@9\xce\xbeE\x9c\xabS@\xa0\x82g\xec1\xc6S@\xa4\x85\xee\x05u\xdbS@\x94\xa8\xd2\xbf\x02\xe8S@\x14\xbd,\x85W\xcfS@\xdb8_;,\xe8S@\xfac\xed\xe10\xd2S@z\x15\x8aj}\xebS@9&\xf7\x1a\xf2\xbaS@\xef\xb2\xf3\x9e\xf1\xf2S@\x86\xdf\xd3p\xbc\xebS@J\xc2\xd2\x03\xbb\xabS@k6_\x8c`\xcfS@e\x10+\xa1\x9c\xceS@lj=Yi\xe2S@Q\xb7Ar\x91\xe1S@R\xc0@f\x9b\xc2S@W\x89\xa2UP\xddS@\xc5\xa3\xdc\xc5e\xecS@\xed*m\xa9\x97\xe5S@24\xa3\x90\x93\xe5S@!3\xf95\xa4\x9eS@88KU\xa0\xe2S@o\x9f\xbd\x8b\xc8\xc1S@#\xc3\xa0\xc9,\xd0S@\x85\x9d\xbc\x92\xd9\xddS@\xe1w\x134\xeb\xe5S@\x8f\xd1\x17\xce1\xc3S@F\xcdJ\x85M\xcdS@[mm\xbe\xa0\xecS@\x00\x16zA\xb4\xe2S@U\xa0\x0f\xcc\xbe\xccS@\xf3\xa5\x8e84\xdeS@\xe07\xda\x03|\xe7S@^\x8c\xf5&;\xe6S@\x1d\xbb8\xe0\xe5\xe5S@\xb5\xb0\xbe\x85[\xcbS@\n\xb9b\x9b\xf8\xcaS@\x9bz.\x08\r\xabS@\xf5\xca\x97\x0ef\xe2S@b\x8b\xd3\xd8k\xe6S@%+\x14\x86W\xd5S@\xc7\xd1\x8c\x90Q\xcbS@\xdd\xdd\x9f\x14q\xc7S@\t\x9e\xfb\x88\xf4\xe2S@\xe7\xb1\xf5\xd2\xba\xaaS@\x13\x9f\x16\xd1\x8a\xd8S@\t\xc3\xe4~a\xd2S@t\x8c\x17hL\xe6S@\xeb]\x92\xd6\xf0\xc7S@n-4\xcd\xe3\xe3S@\xa7Q\xa8R\x9b\xdcS@0\x1b\xd0\xfc\xa9\xe0S@\xbb\xcf\xccA\xa2\xeaS@\x93}\xe8\x87-\xd0S@$4W\x16?\xefS@\x8b&yw\xf7\xd5S@7\xb6\xb6\xfe\x8c\xe6S@\xca\xd3\xf4X4\xaaS@UN4\xf6\x03\xe3S@\x92[\x87\x0f\xd9\xe1S@\x0b\x85\xb8~\x89\xb7S@.s\x88*\x1e\xd4S@$\rH\x8f\x19\xd1S@_dk_|\xb6S@\xcam\xb2\xea@\xc1S@T\x10\xfeJ\x10\xddS@\x11I\x98\x9f|\xe4S@\xc5`\xb4\x0c\x83\xb6S@\xfb\xc3\xb1M\xec\xe4S@\xf4\xa6\x90\xc2\xac\xddS@\x1d\x7f\xa4\x00W\xe9S@\xee\xbd\x94\xac\xa3\xddS@\xd2M\x0e+?\xc1S@2\xe3\x1d\xe8\xc2\xc6S@&\xd6\x8a\xd1s\xe5S@_\xe4g B\xccS@\xfbp\xa7X\x9c\xb6S@\xf4o\xa9\xdf\xbf\xd6S@3\xa1\x05D9\xb5S@[\x993f\xc9\xe4S@\xb4Z\x10\x88\xa3\xc2S@\xcd\xea/\xe4\x81\xe8S@\x9e\xc8%\x01\xfc\x13T@Fs\x90\xf8t\xeeS@m\xa1\xd7\x9cG\xe8S@a\x89\xba\xcc\xa1\xaaS@\x19\x9eT\x7f#\xc1S@\x12\xc51\xed\xf5\xc5S@1.\xf7)_\xd1S@Qv\xdb3\x12\xb6S@2\xea>\xf4\xeb\xc6S@\xe6[9b\x97\xe3S@\x94\xcc#rL\xd4S@.\xd5\x1e\xde\xe5\xe6S@}\xda\x9a@x\xd8S@^\x8c\xab\x86\xc3\xe3S@\xb8\xcd;\xdf\xe3\xf1S@\x1e}6\x8d\xc4\xcdS@\xda\x9c6\x1f\xf6\xd0S@\x19y|\xaeK\xd9S@\x01<\x99[\xea\xcfS@\xbd\xf8h.P\xdcS@Cn#Op\xeeS@P\xb6\xec/_\xe3S@w\x1a\x0c\xcc\xfa\xddS@\xac\xc8\xa1\xda\xfd\xefS@\x164YZ\xa0\xe3S@&\x8c\\\xea\x0b\xe8S@r\xc9\xd84$\xc9S@\x0c\xae\xbd\xc7V\xdcS@Z\x1fUeW\xceS@\xd4h\xee\xf9\r\xcaS@\'X;\xbdL\xdfS@/\x13x\x1d\xb4\xd9S@\xedw4\xb1"\xb3S@\xdc\xa4uX\xf1\xedS@\xe8,\xbe\xf4\xf5\xd9S@\x0c1a\x07Y\xd6S@\t\x05%~\x1f\xe8S@\x8a\x9a\x19\xbf\xe8\xe7S@\x8a\xd0\x8e\xc0V\xe8S@k\t\xe6\x8e\xba\xe9S@\xee\xb1A\xdf\xb7\xe3S@!uY\xdf\x1a\xd3S@j\xfd\xbfs\x8b\xe6S@\x1d\xf5\xb7\x87;\xe8S@R\xc9+\xb6\xfe\xe5S@\xa11KQ\x04\xe6S@\x86\xd6\x1ep:\xb3S@\xf7\x1c\xc1\xa4\x8e\xc7S@\x07j\x98\xff]\xc3S@\xcb,\xab\x05\'\xc8S@\x84\xe0\x17d\x97\xe5S@\xa7L\xd2\xc0Y\xcbS@\x9b\x01\xa1\'\x12\xb9S@\xc4xL\xfc,\xcfS@\xa7{\xbeyD\xefS@\xa6H\x05\xa2\x8e\xc2S@\x92\xafC\xe9\x1b\xc2S@\x95\xec\xa96\xdd\xc1S@\xb0\xd7W\xd7\xf8\xeeS@\xeb]\xcd\x9bN\xcdS@\x07YZ`\x9f\xcdS@N\x1aw\xf7C\xc3S@\x07\xaa\xc6\x18\xf9\xebS@\xbd\xde\xd5>\xfd\xe4S@\xa9\x11\xe3\xf2l\xc3S@\xfb\x1cC8\x92\xc1S@\x1at<\x9az\xf1S@\xd4\xaf\xd27\x07\xebS@\xb5\xb3-\xb5h\xc1S@p\xcc\x01\xf1m\xe3S@J\xd2H\x12y\xe4S@\xab\xdf\x90\x8cf\xecS@\xf2\xe07\x1a\r\xe3S@\xfb\xe8\x9e\xeaP\xeeS@\xe9\x86\xc6\xe8\x06\xe4S@\xa4\xd2\xa5\x01\xae\xceS@\x9b}\xe0(\xde\xe3S@@\x864L\xfe\xc5S@Bu.YN\xd2S@\xab\xadd\xbb\xa2\xe2S@[\xb8\t\xed]\xe2S@8\x0fH{\xee\xcaS@\x82A\xa7q\\\xc7S@\x12\x0cZ\xaf`\xc7S@7\xf2\xac74\xf0S@y\xa5%\x88\xb3\xbcS@ \x85\xee\x1d\xec\xd2S@\xa51"\x17\xce\xc7S@\x82\x8e\r\xe1\xce\xefS@\xdf$\x17g\xed\xe2S@d\x06\xb2\xed\x8d\xc8S@\x9b\xf2\xaf\xfd\xc1\xebS@\xb5TO\xb3\xe1\xd9S@.Lc\r2\xd1S@\xef\xe5\xb1:\x98\xbdS@L\xb3f\x10I\xcdS@\xd6\xeeX\xca\x99\xc8S@Y\x8d\x88\xf6\x9d\xc8S@_\xd7-p\xa2\xc7S@\xbb\xacl\xe7\xb0\xbdS@`\xe4\x19\xe5,\xcaS@\x8c=\xb5\xf2S\xc0S@\xc7\x87l\xf2\xde\xe3S@\xd0\x18\x7f\xd6R\xcaS@\xa7\xac^\xd5%\xeeS@\x10\x0e@\x10\x83\xd7S@\xaeH,\xc8=\xddS@J\xa6S\xb4\xff\xe2S@\xf5\xbc\xca2B\xdcS@b\xc9\xa4\xe9f\xc1S@\xeb\xf3\x90\x1a\xbe\xd9S@\n\x9d0$W\xcdS@\x9a]\xafy{\xdeS@V\xf4\x81\x1a\x92\xcdS@=j\xea\x9bP\xd5S@\x10A\x90\n\r\xe9S@e\xb3\xed\xa9k\xdfS@\x89\x86\xe6\xee\xc1\xeaS@\x17\x0cn\xc4#\xe1S@(4\x95-L\xdcS@n\xa95\xb9c\xcfS@\x04\x80\xb4\x98\x1b\xd0S@\xd36\xb7\x13\xd7\xebS@\x9b\xc1\xccf4\xe1S@\x94T\x7f.\xa2\xe8S@\xa0\xbaf_\x8a\xcfS@\x1a\xf8\xb0\xbf\x89\xe1S@zG^\xfaS\xddS@)\xc9\xc4\xb1\xf6\xe0S@\xe5\x01\xcc\xbd\xb1\xddS@t\xf0\xb3\xe6^\xe8S@\x136y\xa0`\xe0S@<\ri4\xe3\xc5S@\n\xa4c\xf5\xe4\xe2S@u\x06=\x84\x88\xdaS@v\x94\xe8yy\xe8S@}\xa7\xec3(\xdeS@A\x95\xedx\xb6\xe8S@@\xa1\x14{R\xe3S@\x82\xa1\x88\x1cT\xd9S@Ed\xee#\x81\xe2S@Q\xe7\xaasj\xe3S@\xbf\xe3\xdd`\xc7\xe3S@\xd7\xa8EJ8\xd3S@\xdc\'\xad3\xa5\xe7S@\xe1\xff\x91\x85E\xd3S@\xb1n\x08Iq\xdfS@\x8bs\xab$\t\xe3S@n\x0f3\xbb4\xddS@\x11\xaf\xb0\x89x\xd5S@f\xf5\xfc\x18\xff\xecS@aZ\x0c\x0c\x8d\xddS@\x02UIo\xed\xd6S@\x1eM\x86\xfd`\xe4S@\xd0A\xef\xf9\xd5\xe4S@v=d\xc1\xad\xddS@qP\xaa\xfbx\xe5S@\xf1\x0f\x85\xd2\xb7\xabS@s\xfa=\x17\x92\xd2S@\x9f%\xa3\x94\x1b\xe6S@\xe5\xf6:k`\xe3S@\xe8;\xbb\x05~\xdbS@\x8c\xcf\x04\x19\xee\xaeS@\x07\xd8K\x05:\xe7S@\xd7\xc1\x8b\xbb\xe1\xe2S@!9Z"I\xe0S@C\xc1\xa0\x7f\x0b\xd2S@\x13\x07\xeeT\x83\xe3S@oG\x14\xa7I\xe0S@\xc8\x0c\x0f\xea\xce\xcdS@G\xacHn\xde\xb0S@\xc0\x98\xfbeH\xe1S@U\xf8?\x11&\xceS@j U\x15\x9d\xe0S@\x8d\x99\xa0fI\xe4S@\x92\x98\xc0Q\x8c\xe5S@\xa8/\xbfj3\xd0S@,\x8e\x89\x82\xf6\xd9S@sxY\x8c\x19\xdcS@u\xbd@\x81\x8d\xa5S@Yi\xf1k\xf6\xe5S@\xe5efQ\xdc\xc7S@\x02\xfevU\xa5\xc8S@\xc5P8\x9a\xb8\xc0S@\xe7\xb5\x8e\xe3\xa7\xe3S@\xaf\xaf\xda\x07\x97\xa9S@\\\xfa\xa0{\x84\xddS@\xb6j\xb63\x16\nT@\x81\xd8q\x96\xe3\xd9S@G\xba\xaa\xdf\x9d\xb3S@\x9b\x91@|?\xdaS@\xc8a}Q\x91\xdcS@-\x8e\x9e0\xc4\xe6S@\x946\xd1+\xf0\xcfS@\x8d\xb6\xc3b\xd6\xc8S@\x872\xca\x98w\xe3S@/\'oAa\xe5S@\xba\x03\xdbJ\x9c\xaaS@4\x83wg:\xeaS@K\xeb\xd1\x00\xe8\xe0S@\x12\xea\xb0\xeeQ\xc6S@T\xd9\xe8\xaa\xea\xeaS@\xe1{\x16\'\xdd\xeeS@\xfa\xb5\x89U[\xe2S@\xaeq\x00\xa5\xb7\xe1S@\xe3\x0b\xdf\x01-\xd5S@5#\xd6%L\xd4S@\x8b\x99\xd8\xe9\x19\xf1S@\'P\xec\xe1^\xc8S@Q\\\x81\xe3\x16\xd8S@\x94\'\x0f\x83\x19\xb2S@\x95.\xf2)/\xd1S@n\xae\xfc\xfcs\xc7S@nO\xe3=\xe3\xd9S@\xb0)(\x0cN\xefS@\xf9\x82\xac\x0f\x8d\xeaS@\x92\xbe-\xc9U\xc8S@F\x8b\xe5d\x18\xc9S@\xba\xbe!\xaeg\xc0S@\x02\xc9\xd8\xe2\xd9\xefS@\xd5B1f\xcb\xe3S@\x00\x95\xc7(\x91\xa8S@\xa7\x89\xa9\xe7\xbb\xc7S@i\xf9\xe7\x1bl\xe0S@\x02\xd4K\xac6\xeaS@\x19\x9c\x96\xf4\xb4\xecS@\xd92U\x14j\xc7S@\xea[\xa2\x89\x95\xd7S@R\xac(\xfe\x94\xd2S@+\xa7\xd8\xc3\'\xe9S@;\xca\xb8\x86U\xc7S@\xa2\xd7\xfa\xdfS\xccS@\xa1\xe9-n\xe6\xdeS@\xda\x91-\xcd\x1c\xe3S@A\xe6~\xbfK\xe9S@\xa0$\x1b-\xe3\xaeS@\xa8\xa9\xfb^H\xdeS@\x9e\xbe4\xe6B\xe8S@\xe6\xcf\x95\xde\xfe\xe8S@L\xcb\x9b\x9d\x0b\xc9S@\x10\xc9\x9fa\x10\xdeS@[\x95\xa8\xd1\xb3\xe8S@b\x7f\xf9\x06z\xa5S@\xe4\xb3\xf6)N\xddS@\xcd\xf4e\x18m\xceS@\x13\x12\x86\xfd\xa3\xd9S@\x94\n\xe4\x12d\xe4S@\x80!\xc0\xdae\xe3S@#O\xba\x0f\xa9\xe7S@Vi\x8d\xe2\xd6\xc5S@{D_\xee\xdb\xdcS@\x03x\x9b\xb8\xf4\xdbS@IH[\xde\xbb\xdeS@f\xe6\x0bL\xae\xd4S@p\x1d\xe0\x19\x1f\xc4S@\x02\x87\x82h\xfa\xecS@\xe1,\xfc<\xbd\xeeS@\t\xaf\x87@\xbe\xdbS@\xb1\xdc/I\x03\xdeS@UX\xb6+;\xd1S@\x9f\xf5\xa6o\x1d\xd0S@\xf9\xf7\x04\xa0\xea\xeeS@\xc1\xca\xc1\x95\xa8\xd1S@2\x1b\t\xe9\xc3\xdcS@\xd0kx\xc3\x81\xc7S@t\x96y\xfc\x94\xd2S@\x7f\\,}r\xdbS@\x04/\xc1\xa2\xef\xcaS@\x01\xaa\xf1\xb2>\xd2S@\xbc\x1d\x01\xf9Y\xddS@-\xb1\xba\xf8I\xecS@a\x99\x1e\xbd\xae\xddS@-\xb2\x1a\x83Y\xe8S@w6\xe3\xa3\x92\xcbS@\xf5(4\xf9)\xc7S@\x89\r\xfb*T\xe5S@-\x80\x17\xfe\'\xe5S@-\xa0\xa5\xbd\xe3\xeaS@M\xa0\x0eD\xeb\xc0S@!\xa4\xc9\xbc|\xefS@E$\x08\xf4T\xeaS@\x93\xe5g\xefK\xdaS@\xcd\x02\xcd8\x88\xe2S@\xbf\r\xc9?8\xcaS@\x122p\x9d*\xd7S@\xdc\x16\x98P\xd1\xcfS@\xde\xa2=\xa2u\xe2S@\xa5IQm\xd3\xd8S@\xf5\xa0\xa3dC\xc1S@Av\x1c\x19\xaa\xc1S@\xc3\x9aql4\xc7S@\x19\xa0{Yg\xe3S@AC\x9a\x8a\xc5\xe5S@\xd0\x1eF\t\x1d\xbbS@MR\x1ao\x8f\xe2S@3\xda.a\xa4\xc3S@Z\xaa\t\xe4\xd6\xe3S@\xa2\x05\x08\x15\xdc\xe5S@\xc2\xb2\xd3w\x12\xe3S@\x93/\x80c*\xccS@H\xe4\x85\x99\x0b\xcfS@\xf7\x05\x1f6\xb8\xd0S@\x82\x82\x01m.\xc4S@\x18\xfep\xcbp\xd6S@\x10\x19!\xf2\xe8\xdfS@\xb1\xd5\x03D\xe0\xb3S@\x1f*a\x19\xcb\xe3S@1&\xe6\x90Y\xe6S@sW\x89\xde\x85\xd5S@B\xe6\xe5.7\xe5S@\x80\x0f{\x1ap\xb2S@\xa6s\xce\x93\xbb\xc5S@!Xj\xa2\x17\xceS@"7\x91\ry\xe5S@V\xae\x8dd\x16\xdaS@{H\x1a\xd7\xa2\xe4S@\xdf\x081;V\xe0S@#v\xd0\x00\x18\xbcS@.z\x03._\xc3S@\x1f\xae\x17\xf4L\xcdS@C\x0e\x7f\xe4\x1e\xb9S@F\x17\x04\xcd\xba\xe6S@\xaa\x9d@9\x8c\xd6S@\xf7`7p\xc5\xd2S@\x97S\xe5\xf2\x16\xe6S@\x8d.;\xa8\xa3\xdfS@2\x12\xd8b)\xe6S@\r\xf3\xfa\xf1`\xe3S@\xc9P\xd8\xafH\xe0S@\xf6\x1845\x80\xc1S@\xbb1\xfe>\x96\xdfS@\xe9b\xa4\xda\x83\xdeS@\x8a\x11\xb8\x88J\xc9S@\xd8\x06\xc5\x9b\x14\xceS@4*\xef\x90\xb3\xe1S@\x13\xaf^\xfe\xe4\xe2S@\x1cv\xc0;\x8e\xd2S@\xa6\x0e\xb6\x04i\xe8S@\xadV\x9f\x93\x00\xf0S@\xe7\xeag\xef\xf2\xe1S@\xb2\xab\x96[\x0b\xe8S@9\x0c<\xbe\x8f\xbcS@\xb9\x99\x14\xe5\x91\xc8S@_tkss\xe2S@\x02\x8a\x06\x00\x95\xd4S@\x97QA\x0es\xe0S@\xda9\xdb9\x8d\xcaS@{\x94\x8b6\x8b\xe3S@\xb8\xe4\xeb\x94\xb1\xe0S@`\xb4p\xf1s\xb2S@\x99\xba\xd6\xa7*\xe1S@\x08>+\xbfT\xb3S@\x0e\nU\xe7\x84\xcaS@JU\x10|?\xf0S@\xa1\xb5\x88N\x99\xdcS@\x1c\xfdD\xbfE\xd9S@\x1f\xab\xe2K\x04\xefS@5<,U\xbc\xd7S@\xf6iy0\xfa\xd9S@\xd0\xc1{(\x1e\xe0S@ro\x1c\x00\xb5\xc0S@\x02\xde_&\xc9\xcfS@\xd3\xc6m\xef\xf1\xe4S@\x18\xc6b\xd6\xdb\xe2S@\xa7\xd6\xbeV\x02\xb6S@\xcaN:\xf9\xf5\xe8S@\xb0R\x7f\x88\x86\xe8S@\x15\xd4\x1b\xea\x96\xe9S@\x98\xa2\xdc\xb35\xe9S@\x8b-\x85\x85M\xe8S@,\\m"G\xeeS@6\xb38\x83\xff\xc8S@t\xf5O\r\xf9\xdbS@\x17\x13E\xbc\xd9\xe7S@\xb9\t\x08\x0e+\xdeS@\xa8\x02\xf0\xa3I\xd3S@\xd5\xb2y\xa2\xc2\xdaS@\xb0\x90$[\x03\xdeS@\xd5\x8f\x88ae\xdbS@\x14IF\xb3o\xdaS@\xa1V\x8c\xcax\xd1S@\xc3\x0bw\xabb\xe8S@(\xd2\xcb\x8e\x8d\xd8S@\xab\x1e\x9b\x14\xe3\xdcS@\xde+\x19\xf5\x93\xdaS@\x0c?\xbej9\xb7S@\x9d\xd7\x931\x93\xdcS@\x9d\xact\xac#\xd0S@\x93p\xf4j\xec\xe5S@H\xca\x88\xee\x16\xeeS@\xcf\x86\xbdf\xfd\xd8S@\xa7;\xa5\xe4$\xe9S@5\xf6\xbd_5\xeaS@\x16\x8fB\xec>\xefS@\xa68\xc7I9\xa7S@\xa07\x89\xfe\x91\xeeS@\xbe\x0e\xa1\xd6(\xe3S@#fu\x8f\xa2\xc1S@yx\x19\xbf\xe5\xe1S@\x9ds\xb3r\xb5\xbdS@\xf3\xa4\xe5{\'\xe1S@\xde\xc4^U\x7f\xccS@F\x89\x1f\xb4\x17\xdfS@\x1a\xf0\x0c\xca\x17\xe0S@N)\xe7S\xe4\xe2S@\x94\x1a\xb8\x8a\x8b\xe3S@\x94BJ\xac\x04\xb5S@\x13.\xfb\xeeE\xb5S@\xaa\t\xe8\x9e\xd2\xb6S@&\xf5F\xa0\xbc\xb6S@\x18*\x1e\xfb\xa7\xe2S@#T\x81\xb3|\xe5S@\xb7\xa4\n\xf0&\xcbS@\xee\x96\xa1\xff\xf9\xe3S@\x91\xf3&\xae\x93\xb7S@2!\x94\xcbj\xcbS@\xc0\xc3.B}\xd6S@-\xe8~b\x18\xe5S@[\x9c\xa4\xb8\x92\xd1S@\x81\x88\x83_\x17\xe3S@4\xdc|\x87m\xe3S@snE\x8aE\xe3S@\x8c\xe0\xbe20\xdfS@vx\xf3&\xea\xd0S@(\xf5\x8b\\\xf4\xe2S@\x1e-\x9c\xf1\n\xe3S@"Ky\xb0\xbb\xeeS@\xdb\x1dZ+\x8a\xa5S@\x1e\xf9\x93JV\xe2S@\x0c\xd0# \x08\xe2S@V\xae\xf8\'\xf2\xeeS@2\x0b\x86f\xcd\xdaS@\xdd3E\x91"\xe3S@P\xabF|\xb1\xccS@\x8d\xa1*\x84Q\xdaS@\x19\xa4\x8a5{\xe2S@upF1\xc9\xe2S@\xb9\x02\xab\x8d\r\xdeS@N\xdb\x19\xd3\x16\xe2S@\x10\xbd\xe5\x14H\xe5S@(HX\x15\xb5\xc5S@\x8c\x86\xa1\xc3-\xccS@\xac\xbf\x831\xcb\xe5S@O\xe5sg$\xc3S@\xcb\x8fxP\'\xd0S@\x06J\x85\xefN\xcdS@6L}\x13]\xd1S@\x14\xbb\xe9\xffh\xccS@0\x86\xebw\x07\xbeS@&\xe8\xb3\xca\xf8\xc1S@V\xe4\x05\x1c\x81\xbcS@\x9e8h4\x02\xceS@\x00\xbc\xc0(^\xc0S@\xe3\x8c\x1bZ\x97\xbdS@e\x9b\x88\xfc\xca\xd3S@\xa4)\xee\xebV\xceS@\xe8\xee\xc8\x1c\x88\xd4S@\xf8\x8b\x81p\xae\xceS@\xd1G\x88\xc0\xba\xa2S@\x1a\xba[\xa9\x18\xc4S@\x05x@\xdcW\xdfS@]\x1b\x0fQ"\xecS@\xebK3v\xb4\xd0S@\xabh\xb8jR\xc9S@>U\xf9\x804\xc6S@\xf8s\x11\xa5\x0c\xc6S@]+S\xe3\x80\xcdS@\xce\x19\x9c\xda\x86\xdeS@\xb0\xb1C\x88\\\xeaS@C2\xc7\x7fe\xdaS@\xae\x11\xb1\x80!\xc9S@\x9d\x93\xc9!\x08\xebS@6\xeb\x12\x80\'\xceS@\x8dp\xcf\xf7s\xd7S@ \xcaxd\xc3\xc7S@L\x9e\xd5\x1e\xb2\xe9S@\xb8\x85\xd0\xf4\xc3\xd6S@\x02\xc4\xf2\xa3F\xd1S@n\xacw9\x8f\xc7S@\xc7\xa0\xde\x89\xae\xc8S@8\xb6\xf8\xc6\xf8\xccS@\xde\x8f\x8f\xdc\xeb\xc9S@\xf9`2Nk\xc0S@\x1a\x13<\xb3\xcc\xd5S@j%\xf7d\x9e\xe8S@\x92\xe4\xde\xa8(\xe9S@\x19\x8c\x7f\xa2f\xcaS@Lo\x92x\r\xe8S@9\xc1\x8a\x992\nT@\x88\xdf\x10\xc4O\nT@\x10\xd4\x13+>\xdaS@%\x15{\xbe_\xc8S@\xe7\xaa\x055I\xe8S@\xb5\xf3+\x99\\\xd5S@\xb0\xd8\xe9\xac\xb2\xc9S@b\xa2w\xf8\x08\xdcS@\xce\xa9\x95\x88r\xeeS@!\xb4\x1d#\xb4\xe8S@\xe6l$8\x9c\xcbS@\x1868\xfc\xce\x00T@\xb2d\x8c\xe3l\xddS@\xb8\xb3r\xb2o\xd1S@\xbdv!\xcf]\xb3S@C%\xd8\xe7\x1c\xb6S@pV\xf0\xdc\xc9\xb7S@\xfeT\xc0\xf5\xf0\xe1S@\xbc\xff\x0c*\x96\xc8S@'
p22
tp23
btp24
a(g3
(g4
(I0
tp25
g6
tp26
Rp27
(I1
(I1139
tp28
g13
I00
S'\rT\xe9\xa7\xfb\xb9%@\x93\x9f?\x9a\x87\x04)@\xe8*Y\xf6:\x12(@"\xd0@\xb3\xd2&)@^\xc2KD\x8e\x9e(@\xaf\x8d\x98:\xbf))@\xdf\x84\xd3p\xda\x940@\xf1?\x1a\xc6k\x1d+@(\xff[pD\xd5(@\x94\xb5\x99\x0f\x04\xe2&@A\xbb\xa7\x81\xe8#+@\x96c\x12\xf7\xfb\x1d+@h\xe7\xf0.\xa8\xed\'@h\xdb\xf8\xdc\xc7\xfd(@\xfbS.\x84\xa8\xf9(@\xef\x82\xe8\xde\x1e\x03\'@\xc0\x1a,\xd4\xd3\x1f+@\x0b\x92\xd9A\xb0\xfe&@u5\x1e_\xb0\xc9&@\x1e7\xcab\x1c\xf6)@\xe1\x8b\xeb\x96\x06\x1f+@\xff\'\x19\xb2UT+@\x88\xda\x1c\xbf\x9d\x05*@&.c\x87\xb1\x92/@\xfcl\xd4a\x04\x03)@5"\x06\xeel\x9a&@\r\xdb\x00]\xe1\xa0(@G\xd2\r/\xbb*,@\x9db\xf0`\xaeQ(@\xd5\xeaF$t\xd3\'@\xa6\xda\x06\xc2\x06:\'@\xe8P\xd1e\x85\xdf\'@g\x8e\xa1_\x85\xd2&@\x92\x7f\x849^\x86\'@\xad\x81\xa4\xd3\xc9\xda0@{\x11\xab\xfc\xe4\xbd)@\x88\xb1\x87\x14\xe7\x86\'@0\xb0\xceq\x01\xd0)@_\xd6\xdc\x99\xefF(@\\\x7fc\x8e\x9a\x8c\'@U\xfb\xffA\xd8[&@?\x89\xd3\xc2fu(@\xf3\\w|(H(@di\xd7\xb8\xa7:(@>\x85\x00\xb9\x89\xc9\'@lZD\xda\xc3\xa3(@\xeb\xb2u\xa47\x8f+@\xdc9^\x811\xc1\'@E7\xf4\xd0\x83\xff%@\xb8\xe3\xdfrB#(@T\x00\xc6\xbf\xe9\x8d\'@\xbc\xc8\xde\x0b\xafA-@f\xd4z\x18\xc2\xcc\'@\x91\xe5+og\x8d\'@`P\xd0S\x19\x88\'@{l*3!\x921@\xbf{T\'\xfe}\'@\xcd{+;^\xe4&@\xf2\x08\xa0\xbc\xdb\x91.@B\x01_\xa5\xf35-@\x07\xff\x91a\xfaU*@19!\xaf\xbc6)@\x8d9\x8a\xc6\xf5\x13,@\xf5S6\x9e\xb0\x1f)@\xbbC\xb6\xf3\xf4R)@\xfdq\xbdh\x11\x9b\'@d\xf6\xa9@\x87*&@\xdf\xf5\xf8M\xc4\x11+@+\xf6\x91\xfc.-)@R\xfe\xbc\xd1\xb3\xbe\'@\xa8N`\xe9T\xf6-@\xa8\x88\xf7\xf1\x99\xea-@\xa0\x84k\xde6\xcb(@\x80\x1c\xd6\x9b])-@\xfe"s\xed\xc7\xd8&@\'\xaa\x1f\xd9`\xf9(@\xa1\xb5\xec\xba\xb4\x90\'@\xcbf\xee\x92Q\xae-@\t\xf6\xb4\xc6m\xca(@,\x86\xaf\x066\xae)@T\xf8\xf1\x8e\x01\x80-@\x02 T\'\x86`&@"^g\xd8\x12`\'@\x85\x15\x14*B\x1d*@\x87\x03i\xd8\xdb\xfe-@\x85\x15\x14*B\x1d*@.-\xf0\x0b\x0eZ\'@\xa9_$\xd3\\\x0e-@\xca\xef\x99\xcbBk&@\xf1\n\xb7\xa3\x8a\x05*@\x97\x03}~\x96\xbf+@tL|\x9acL&@\x90\xa17\x03\xe2d+@\xdd\xc0Va D&@\xf2\x8f\xc6\xa5\xe2\xaa+@\x95\x96zp\xb3\x7f-@\xf5\xcdD\x85\xcf\xf9)@\x9a\x8e\x85d\xdc\xaf/@\x1fS+({\x7f%@-H\xfc2\x9a\xfa&@\xd8\x15\xf8?\x8d\xe0%@-H\xfc2\x9a\xfa&@O\xd3\xccy\xcd\x04.@\xbfG\xbd\x9d<\xec)@\x06f^\xf8\xd0$&@\r\x00\x06\xc6w5*@\xb0\x94\xca\xbb\xd3\x01+@\x0f\x0e\xab\x96\x0b"/@3?lQ\xa2q(@\x8d\xa1A\r\x02\xd6(@9\x1e\x1f\xaa\x95\xe6%@\x8aU,\x98\xdf\x0c+@\x07\xf5;R[\x92(@\xf5\x19\x8b\x81\x19\xb6&@\x89\xa9\x02\xd5\x81\xf8,@!q5z\xed\xd2+@}\xd5u}ia+@\x8d(C*n\xce(@|8\x81\xc5\xf0\xef\'@\xa2\xdc<b\x9a\x8f$@\x99\x0f`~\xad\xbf-@\xed\xea?\xb9V\xd2(@t&\xdd\\\x18\x89(@\xf3a\x0bF\x86\xce,@\xe4\xc5mC.\x1e+@\x91\xa2\xdf(04*@\x1dM\x93\x03!J*@\xdc\x9f\rD\xeb\xe9*@\xd9M\x01\xc7;\x19+@\xe5lV\x03x\xb43@\x905\xa9\xf5U\xb0.@\xceg\xf0\xb8\x19\xcf(@9\xce\t#\xe5\xea(@\xa8O\x19\xc6\xc1\xf3&@\xbe\x1b\x1a%"\x8f\'@`\xd2O\xd6\xb4\xeb0@\xb6\x99Le\t\xd1\'@i\x15\xa8\xa1\xae\x99)@\xe8L\xba\xabH\xc7)@n\xa1tDU\x1b*@\xff14)\xe3\xcc)@\xd9F[m\x08\x902@\x96\x0e\xff\xbdE\xfc+@\xdf\x84\xd3p\xda\x940@\xd3\x823Bn\xe3)@\xd8\xf2\x87?\x92i0@\x88\x1f\x1e\x1d\x952,@"^g\xd8\x12`\'@F\xe5\xec\xaah\xbc0@`p5M\x98\xe7\'@\x99\xf2\xf30\xffl(@Z\xc6\x9a\x1b\x9b\xf5(@f\xa0\xbc\x1f\xb7\xf8(@\x8ep\x89\x9d\x0b\xfe\'@]y8\xc8K#(@\xdc\x99\x053\xd2\xcf\'@\x81u\xf9\xc2p*)@YB\x18\xe2\xb591@!<\x80\x8d\x93\x03\'@=\xe3s\x86>:)@oKSJ\x96\xd7-@\x85\xe8\x1e\xeby\xd7&@2\xd9\xb5\xb0\x10\xd0\'@\x1c\x01x3A\x1c.@\t\xd6)=M\xd6(@K\xeb\x10\xca\x8b$(@5\x9b2\xf1\xf7\x91)@\xb8\xa6\xf9\xc7\xe73\'@\x9c\xf0^\xd6~\xd6\'@0z\xf0\xd7N\xd00@\x80d\xed\x1f\xd7\xf6,@\x86\xca\xec8\n(/@\x13\xadu\xd1rV*@q\xfc\xd5\xfc\xf0\x02-@\xb0\xbb\tB\xeb\xc5%@\xd4P\x0e\xe7k?\'@}\x07N\x82\n\x04*@X\x1et\xc5(\xe8,@K\xf0\x1d\xcb{\xd2(@o\xd2$]\x8f\xd8(@8\xca\x84\xf0\xb2\xf2,@M\x06T\xe6\xb7\xd9(@}\xe5p\x1e\xc8\xab)@Z\xe0\x04\t\xfd\x86\'@K\x8b\xcb\xe7**,@\xd4\x83+\x86+\xa7\'@\x18\xd3\x1e\xb2\r\x14(@\xd5F\x16}$\x0b(@\xe8\xdf\xad h\'*@\xdc\x1e\xdb\xfd\x97\xa4\'@5C\x9b7\xac\xcf(@\x9b\xbf:\xdcCY-@Bm\xfc_\xc8\x9c\'@U\xc8TXW\xfd-@\xcb\xd1\x0f\xcf4\xf2(@\x154\xaa\x17\xd4\xa1)@\xc6\x0e\x0b\x0e\xbf\x12(@B\x84*\xf8\xf7\x94-@?\xe55\x92\xe4\xdd\'@\xda\x10\xa2\x90\xe8\xb0-@?w\x85\xbb\\\xe5-@c\x8f\xfdZ\x1b\x1e+@5\xc2\x93\xc0-K&@#oX(\x9dQ&@V\xb6\x87\xd0\xaa#+@\xe6s\x18AQ\xf7&@\xc5?\xee\x80m\x1b)@3\x8fa\x14\xa2Z&@=\xcbk\xc0\xdda+@\x86\x88\x00T\xe8>\'@#\xed\xc8#q")@\x0b\x92\xd9A\xb0\xfe&@\x7f\x8c\xbaA<\x83%@\\\x9a.\xf5v;\'@\xb7$4qs\xf1(@\x17\x17\xe9\\\xe6\xf1\'@\xfe\xae\xae\xbe)\xd7(@\x80\x819\xe9j}%@\x80#R\x81?\xbf-@\xf5O%\x9e\xd2\xff(@\t\xa6R\xcc\xbaO-@oko5B@-@?s\xe2\x05\x15K%@\x17\xa2\xe8\xf1/\xca(@_\xf8\xe8<\x9e\x03)@\xe2x\xfb\x1d\xe7a\'@HX\xbc\xab\x05s-@\xaa@\\H\xc3.)@w\x17\xba\x1c<\xb2,@_\xccw\\\xfc\xed\'@s\x15\xed)\xf6\x081@Q-\xbc\x99\x0ex*@*\x96\xc9\x84\xffq0@\xa4\x97\xeb\xa6\xf8\xc6,@\xfd04\xb6\x1e\x86,@]\xb9x\xea\xfc1,@\x9f\xf4\xcf\xdeU\x8e-@di\xd7\xb8\xa7:(@{\x11\xab\xfc\xe4\xbd)@\xf8"\xc2*\xcc_)@_\x9cx\x83p\x0c\'@\x80#R\x81?\xbf-@6\xbdy\x9a\x18\x92(@\x0e\x92\xa2\x8fH\xef\'@q](\x991\xee)@\xc8\xcb\x9a\xe9ws-@\x16\x94\xc6i\xbaw-@\xad\xdaQ-l\x14,@}\xe5p\x1e\xc8\xab)@[\x905b\r^\'@\xaff\xc5\x1b(\x921@e\xbc\x03\t\xbcN,@"\x97l\xdd-H(@k\xf9T\xac\x7f\xd2%@\xb5@\xcdj\xc9&\'@\x86\xf1k\x8dw\xe2(@\xf1\xfcWN(n\'@\xb1\xc5#\xb7\xdd\x98(@ \x13\x05\x93I2,@A\x8b\xd3\x91\x80\xb6&@R3"S\xa3\\&@\xd0h\xfd\xe8\x93\x04.@\xbe9SF*R/@{\x9a\xaf\x14)[/@n\xa4\xa7\xbb\x1a\x0f&@`\xae8\xfe0\xdf(@\xd7z\xed\x0b\x96\xe40@\x97@B\xd0\xc4\x95)@\x0f\xd8\xbaw\xa5E)@9\xf7\x12\x0c\x08\xd0(@s e\xd6q\xae(@6\x93\xaa\x7f\xd5\x96%@yf\xe8\xe1\x01\xc7)@\x90\x03tDzg\'@P\xb4\\e\xc5u*@oKSJ\x96\xd7-@\x1b\x95q\x83\'\x8d\'@\xe9\xb1x+\xd0~(@\x90\xd9l\xa5\xf3\x1b*@t\xd9\x11^\xa6\xfe)@\xad\xdaQ-l\x14,@9\xce\t#\xe5\xea(@\x93\xed\x03\x93{\x05(@\x18\xe4m\n\x97_-@\t\xf6\xc1\xb6\x91d2@Qa\xdf\xf6\x0f\x1a)@~\xadX`\xe9\xf6&@\'hN\xda\xdf\x88(@\xeagkU\xf5\xf0(@\xe9n0\xe3v*0@\x0f\xdd\x95B\x97@)@\x16\x80J\x00eD*@\xe0\x851\xd8O\xf40@\xc0\xd8\xf9es\x85,@~\xd5\xd5%n\x13.@\x8f\xf4\xcd\x1b?\xf6)@3\xcdp\xf1{\xe8\'@\x82\n\xd0\xdf\xb9\xc1(@\x13:\xcb\x94\xc8".@\xad\x81\xa4\xd3\xc9\xda0@&\x9c\x13\x97$W\'@\x96\x92\x9f\x15t\x0b*@z\x1cC\x12y:)@l<\xfb$7 +@\xd4\x83\x8c*e\xd3*@\x15G\xd9\xfaDG/@\xf99\x0e\xda\xd3\x9b)@1N\x9f\xad\xec\xa8%@\x95\x87\xf9\xdd\xf1\xda*@\xc1\xcbA\\\xc5?*@\xadA\x0f(\xca\x81)@.\xc0\xd6\xed\x01\xe8/@(o\xfe\x04\xd5\xbc(@\x1a\xd3\n\xd3=02@}EAn\xce\x14)@@G\x0c\xe5{?-@${\x11l\xcaD.@Q{j\xb6\xc2\xe2*@\xe86g\x15\xd7|)@M\x9b\xb75\xef\xc3\'@\x0c\xdb\xa8k\x9cZ(@\xca\x01k\xbdF2,@\x0cw\x1f\x0eH\xee&@\x82\n\xc6\xb861\'@\xbcq\xf3\xed\xa5\xd0)@\x99\x93G\x94i\\/@\x16\xaf_\xb3c>-@\x82\xd5\x1f\xe8^\x03)@b\x06|\x946\x15/@jo$\xcc\x8f\xb8,@2\xe5\xd2\xbc\xb9\xf4)@O\xe5Q\r\xce\xed0@I\xacAT\xbe\xa2/@\xb2\x94\n\x04lt,@\xf8\'\x96\x82\xdf9,@M9\x8e\x80\xcc\x8f*@?\x91\xd4\r|\xdc,@\x0e\xf5\x8a\xac\x12\x19+@_\x134\x182\xaf\'@JK+\xd5\xa3j.@\x08\xab\x9d\xab\xa4\xd7(@\xd8\x94P\xfd\xbe\xfa-@\'\x9eu\xe1\xba\xd8(@.\xf1\xbeq\xce\xfa*@E\x1d_f?e\'@G\xe2\xbf\x82\x86.-@\x88\xbf\xfb[&\xc5-@T\x18\xd2?\t\xfa,@\xefd\xf3m\xe6\xab-@\x01\xc0\xe9\xa4\x04\x82-@\xbd5\x91]\xdb\x82-@\x99{5\xe3B\x91(@\x8f\x85Ig\xf2\xbd,@p\x94\xfd \x9ey-@\xfevP\xfd\\K-@\xd0\xec\xb0k"\xe5-@B)\xb2\xe6N"+@\xc4\xe6\xbe\xbf\x82\xae-@Z=n\xe9h\x9e-@,v\xad\xa8\xa9\xcd-@\x02\xad\xe7~H\xe5-@Q7\x0e\xc9\xe0a-@\x1c\x01x3A\x1c.@\xd1\x9f\x10\x1c\xc7\xee*@T\x1f\xa5\xc6\xb3\xf9(@\xfa\xb7\x01\xd0"\'-@[oy\xb9\xb3\x8b\'@[-\xcf\xc9\xe0\xd5-@\xa1\x8aW\xcb\x02\xec-@,\x81\x00|\x1f\xf7-@(p8\xc6\xd3\x150@\xb3\xd7X\x0f\xe1\xde0@\\o\xc0\x89b\x87&@\x9d\x88\x16\x960:\'@?\xdd\xbe\x0c!\x0e(@-\x88\x89\x00<\xc1(@:{6\xef\xcf\xd5%@\x13\x92\xd2H\xa9\xee\'@\xb6\xe5\x9b\xd5\xfb\x9e%@\xbd!>\xec\xc3\xbc%@\xa6\x07\x8d%\xe9\xde\'@\xe9\xf9\xab\x0b\xdb\x9e)@\' !D@\xd6)@]\x08U\xe3\xaa\xd6\'@\x19cm\x7f\x0b\xb1&@\xd9)$0\xacC-@\x13\xa3\t$\xb1\xda\'@\xd1\xbdW\xb3E\x8d\'@\x02\xf6F\x83\xe9\xca%@\xee\x8b\xb2\x02\x03v-@\x87\xf2\xa8\x0f4`)@<\xfd\xa3{n\x9b\'@7\x91\x05\x1b\xb3+&@\xca\xb1g\x90\xf0\xcb%@)bS&\x98K-@\xc6\xdbc\x19|\x1d&@OM\xcdS-^\'@\xea \x1b\xf9\x1f\xe8.@\xf9\xa6,\xdd\x8a\xdf&@8\xe4\x92\x9f\xeb3(@Q\xc0\xaeUf\x99-@\xe4\x94\x7f\xbdz\x9f\'@\xa0\t\x9f\xd1\x16A*@\xee\xb7t\x0cw\xe6\'@:\x8cb\x9f\x8c\xd4(@\xd8\xc1\x8a,\xa1V0@;\xf1\x81\x04\x96\x91-@\xc6Q7\xc7\xf3\xb5-@~\xaf\x83\x86\xdd\xa5(@\x07\x19\xfd\xb8\x93\xe8-@w\xf2m\x81\xcc\xcc0@?\x1eS\xb5\xe3\x91(@\x13\xadu\xd1rV*@\xbcW\x89\x8bo\xb20@n|G\xb1\xe5\x911@\x1b\xfe\xe5\x17\x19d-@g-\xa8\x86\xb8\xfb(@\xab~\xe6l\xef,)@pN\xdf\x88\xaa\xde-@\xa2\x05"\xfeL%)@\x94\x14q\xd2\xd6<\'@]\x95\xb6\xff\x13u)@;E\x06\x06po)@\x17{n\xa7\xed\xaa-@\xfcd3\x8e\x92;)@\xaf\xfai\x8f\xca#)@\xf3\xd1mp\xea\x1a)@\xd7\x8d5\xf9+\xe4-@:,\x0b\xf2\xfa\x0b(@l\x7f\xb8\xb1\xf5\xc2-@a\xdb\x17\x95"\xd0%@s\xce\x1c\xbam\xad-@\x96|\x1a\t\xb5p(@\xc4\xec\x99\x12\x16S&@\x9c2\xc6!\x05J*@\xa1\xfaon\x14}2@\x10q\xe1l\xc5\x07*@q\xe7W\x1a%31@\x9f3\x1d\x8f\x0f\xb8+@g\xa9\xe2\xebb\xcb0@\x80]\xeb\xe1\x83p1@\xdb~,\xb53Y/@\x1ew\x8er\x87\xab-@(\xfa.\x9c\xc4G)@\x96<6\xfd\xe9\xe8-@\xd6-\xdb8[S)@\xa6\xb8\n\xc3H\x000@\x90\xc1\xc1\x13\xcd^)@\x86\xbd\xf9;B\xd1(@\xb1\xf7\xa9\n\xce\xc3%@\x85A\xe1\x8c\xda\n/@\x84\xc6\xa9\x1b\xa1\xeb&@\xbd\x9e-{\x00D.@\x0c4:\xa1\x1b!+@~\x84)\x8c\x922,@;K\xe7\xd6O\x07-@A^\xcbla\x9a-@M\xae\xc1:P\xe1(@\xbd;\xc1\x88\xc8\xf2(@\xb5\x95\xa34w\xb2(@\x94S\x99\xda\xfb\xe30@\x81\xc5\xb2f-\x8d/@f[\xa8\x90D\xcd+@\xc7\x9d\xda1\x07\xe0,@&\x8aQ\x90 \xac-@[\x8f\xee;\x81\xa0/@\x13]n\xde\x9a\r(@\x0b0\x0b\xd7b\x92)@)l\x1au\x99\xaa+@7^ %r\xc1%@B\xe1\x1d\xabr\xb6)@\xfd\\\x12\xb5\xaa\xae0@\x08\xf7\x19\x17!\xd5/@\xfd\xcfG\x9eD7*@\xfb\xc4\xe1\xc7\xbf\xf10@\x069jm\x9f\xa3-@g\x91l\xac\xa7\xda0@\xc0\xa2\\E*\x8c,@\xfb\x94\xfcZ\x08\xc6%@\x89P\xd6\xb8\xe5\x8f\'@\xf1\xfcWN(n\'@\xaa\x15\xb3\x13\x05\x00/@\xbat\x85\xd9nH(@\xb3h>\xc1\xb5\xde\'@\x04l\xdd\xb2V\x18-@fj=\x0e\xd1\xda0@\xfe\xddY\x81<A\'@\xfb\xb1\x05\xe9\xfe\xd3)@\xebN\xc2\xa0\xa1E*@\\@\xbf\xb9w\xef*@\x8e\xb1\xcc\xa7J\xc4)@\x1a\xd3\n\xd3=02@>\xba!\xf2\xd2\x9f(@{v\xcb\x9c\xce\xc70@\xa6Q>\xeb\x06\xaf(@hF\x13\xae!\xd1%@&\x9c\x13\x97$W\'@\xf1\xe8\x97\xffY8-@@\xd8\xec-\xf2/&@M\x9b\xb75\xef\xc3\'@\xad\xe0B\xf7=H-@@\xfc\x86k\xf860@\x82\xbf;\xe7:X\'@o\xf8\xa63\x9f\t-@\xb4\xd5\x0fwG\x8b)@\xb6n]Tk(.@J~u\xfe!\x8b-@6\xf7C\x9eA\xdd(@k\xbac\x8f-9(@\xbfR\xe0\xfdn\xd3)@j\x02\x9a\x858[/@\xbf\xadE\xbf\x89\x9f)@\xda\xc0\x137\xf1\xe1(@A{O\xdc+\xd5(@\xab\x8eZ\xc7\xcd\xe0(@\xbc\xf3\xc0\x12f\x94)@#-\xfeU\x07\xcb%@y\xcb\xbd\xef\xd6\xec-@&o\x9d=Rs(@\xef]\xa7\x94]\xb2(@\x19\xd9\xafAS\xeb\'@&o\x9d=Rs(@\xac\xb9\xa8a\x17\x9d0@\xeeC\x07l,\xa60@\x0e\x13\xa4]\xdc\xc2(@\x8d\xde\xe0s\\4(@V\n\x1e\xec\xe1\x95-@\xe8\xc1\x9bH}\x8a-@b\xbcl\xf9?m(@~\xc1\x80\x98.\xaf+@C\xc4\xf5\x19)\xdc\'@\xe0\xf7\xd6s\x85b-@9\x16{\xa7\xc2:&@\x08D\x1d\x07\x90\xb0,@\xd88\n]q\xcc-@\xc0\xc9\xd0M\x99\x0c)@\xc0\xdd\xc6\x95Y\x93(@O\xda\xaa\x0c\xb1\x1d+@N\xa82r\xd1\xaa.@\xfcU(9&\xa3-@\x85Q\xd4\xd9\xe4\x14\'@\x06m\xd0\xac\xbb\xa0-@|\xe5\xd8\xe0G\xa7,@pU\xa2\xd0/x(@\xc2\x91\xcc\xb0\x92\xfb-@\xabv}yNE\'@\xc2\x91\xcc\xb0\x92\xfb-@!\x1f\xb7\xd4K\xfd%@\x16\xb6\x0b\x07\xad\x8b-@\xf5\xc4h\x8b\x9a\xf4\'@\x19\x95\xc2\xab\xaaf-@\xc6\x0b\xaf\xd5g\x92-@\x98\x9d,xU\xe3\'@3\x9c@\xe9\xcc\xa9-@\xf1\x90_\x188\xc7\'@Px\xbaM]\x980@\xcc\xefal\x0e\x90-@\xb4\x08\x1b\x0e\xd4\xb40@\xee\x10i\xfd\x89V\'@\n\xf3\x8c\x8c=\x02)@\xdc\x99`}%\t(@\ns\x7f\x0c#\xec-@\xfe+e\x86]-)@\x00\xeb\xca\xa1\x176,@\xf5\xda\xf8+\x13\xbc%@3@\xe8\xef\x84\x15.@\xc9>\x17Ep\xf0\'@Ikb\xc4\xb6\xf9,@\xcc?\xd7"\xe1\xae-@\x9dNI\x96\xb7\xb9-@\xc9\xcc\x8fl\xe8\xd1*@j\x8a\x1b\x83i\xa8%@\xa1\xcb\xb62l\xb1-@\x80\xe6\xdb$|\xb20@\xca\x07%Br#(@\x10\xfe\xce\xea\xbc\xae-@\x04\xfb\x8b\xfc\xcd\xe7,@\x18\x0b7\xef\xb3{(@\xea]\\c\x0c\xf8(@4\x9e\xf8\xe0\xcf\xd5%@nm!\x0f\xdcz(@-\xfb\x021Z!(@\xde3f1\xe3#-@\x96\xbd\xf5\x0c\xa6\xa8-@=\xd3\xb7()\xdc\'@[_\xd1\x7fO\x85(@\x8a\x94j\xa7\xe4\x94(@\x9b\xbc\xa4[q\xdd*@\x87\xe3\x02\xf6\xd8`&@i\xc7?\x96\x15\xc6-@\x98\xc4\xfey\xae\x89,@&\x9a\x01\xbd\xbf\x02(@\xac`VI\xf5\x031@\xb2\xc4o\xdfBD&@\x0c=2\xcf\xd3\xf0*@\xdaF\xf3\xc1\x1dx-@,"\xbd\x97t\x9f(@\xc02\xb2}\x96\xe5-@N\t\x92RJ )@\xa7S\xa5\x9a \xf9%@\xea(\x0b\x1d\xe2\x97)@\x9a\xd6il\xcb\xc5)@\x1bL\xcc\xc7\xe6I)@j\xfc\x04\x12y\xf0.@V\xd3\xd6.\xa2\xa7%@\xf7/\x97\xf1\xd8\xa7,@\x05\xa2\xbc\xaf~\xe6-@\x01\x0b+\xa9\xc8\xe7*@\x87w\xf3\xb4"\xdc&@R\xf0\xb0T$m\'@\xff\xe9M\x05\xe5\x18/@\xe8{\x8a\xb9p\xb3-@\x83\xbe\xce2\x0e\xe6.@U\xbe\xd4N\x8fD%@\xb2\x0b\x9e\x94!\xca(@p\xf7\xa5\xe4\xb4\xdd)@\x88\xe59=%\x8e\'@k\x8d\xcc\x81VQ-@\xab\xdd\xdb\x9a\x1c%&@3\x12~\x8a\r\xb2)@\xbb\x0f\xda87C-@\x8d\x14\x87\xe0\x98\xc1)@\x19iYPg )@O\x83\xf8\x9a\xf3\xd1\'@\x9d\x8b\xe5\x82\xd9\x1c&@ZP\xa7(\xe1b(@\x8a\xc6\xd5\x93\'\xc1-@\x04\xb3\x05&\x18r-@J\xa9W\x8b\xe9p%@\xd7U\xa4u\x1c\xaf&@Q\x83\x96\xbb\x13<)@@\xb0\xb6^Jg-@\xa1\xfaon\x14}2@\xb3\x9a[j\xa2\x85)@8\xc2\xe1r\x8f\xaa-@Cw|\xbd\x01\x8f,@\xde\x87R\xd8\x95\x08)@Y\t\xe5lh\x99(@\xd1E\xa6Z\x9f\xaf.@A\r\x10&\xac8-@0L\xb4\xb8\x12\xe7(@7\xfb\xebd\xcf:(@\xd5\xa2U=\xa3\x911@X\xb0\x98\x9d\x13\xb7-@E4F\x82\'\\+@\xcf\xcc*\x0e\xaa\x00&@\x01\xc2\xca\xc2\xd09\'@\x01\xf6\xf7\x87\xe4\x18\'@]\xf75\xec\x91R0@\x96/\xbd\xa9&\x8d-@\xd9\xb3\xcf3\x80\xae0@*\x8b_\xf8c\xcd\'@(\x83c\xb6\x92\x83&@=z.V\xcf\xda)@\xe7\x83\xd0\xd3ko1@\x0e\xf5!\xba\x019-@\x84\xb3-\x94\xc4\xf6)@\xb6r\xbd\xde\x93\xb0(@\xeb\xaa>8\x9e\x93-@\xfe)3Q(\xd5\'@~\xbdo\xf6\xbc\xda-@\x93\x87*\x0fn\x9a,@\x9f\xfcY\xaa1\xed%@\ng\xd5e\xb3\x9a(@RUa\xe3\xe8\x030@\x8c\x06\xb7\xb1;"-@\xfc\x04\xb4\xe5\xf9U*@\x8b\xb73\xd5\x98\x94(@\xa2fcb1|-@\xa2fcb1|-@s\x11\xfbC#P-@,\xd1\xb4\xc20\x16-@\x88\x02\xab\rO\xb9-@\xcd*\xfd)f$&@\xdf\xa4=\xddn\xe8-@\xf2\x1b?\xe1\xc3--@\x1e\xde\xa5H\xd6\xd5-@=\xc4\x8cr\xba\xad-@\xcf<\xa8\xfa\xcd50@\xc7\xad\xe7\xac\x17&)@\x1d\x93\xb0\x9a\xa0\xbd)@\xe2\xeb\x0f\xc9\xec1)@C\x11Y\x18\x92\x9e-@\x88\x9fj\x96>\xa3(@\x96\xd3\xc2\n\x8dL-@\x07\'\x86\xbf%\xf6&@\x81q\x9f\xe4t\t)@~fH\xe1\xa8=)@\xd8\xb4S\x8a\xd95)@\xd8\xe7D\xd3\xe86)@\x8eO\xf7^\xe1\xf6(@z\xf3\xb3\xab\xcb}(@\xc8\xa9\xa0Z%g(@\xb6u\xa9\xae\xf9\xee,@\x1b7\x9d\xc1\xfa\xfd,@G1\xe4d<f-@\xb6u\xa9\xae\xf9\xee,@\xbe\x84\x14\x86\x96-)@u\x02!\x1c\x8a\x96\'@L\xa1\xbd\x0f\xc4o-@J}\x9cB\x98\x0b)@Yb8\xd2\x88\xdb-@\xe1\xa9c\x8d<k-@\rS\xbb~\xb6\xfd,@\xd8\x99E\xe1\xda\xf7-@h\xf3\xbbW\x06\xe5(@\x14\xbfr?Uw-@#}\xc49P>)@Q\n\x05\xc5\x02h-@\x9bw\x81\xad \x85-@u9$\x8cn0(@f\x0cP\x19\xa1\x9e-@\xa5B6\xdf\x01\xae-@D\xec\xb1DJ\x0c,@mw\xd6)\xa5\x99-@mw\xd6)\xa5\x99-@4\xd5\xd8\xc2\xee(\'@]\x01?\xfd\xa5\xe30@Q[c<#\xd5(@\xad\x1c0\xb7\x07\x9f-@J/\xf5~\xa26\'@\xa5\xaa\xf8\xa9\x9a\'-@L\x81\xb0\n\xf4\x90-@\xac\x10\xc1u=\x02)@\x93Xtl;\xe0%@\x11>\xe4U\xf5\x08*@\xc4\x12\x87\xdbo\xf70@\xe2\xad\xa9\xe1{\xd4+@\xf0\xc8,\xe5\xa7\xc3-@\xb5*E\xec\x14\xd0-@\xad\xa8\xf7\x95\x993.@ \x04\x00\x9f\x01\xfd0@pS\xbb\xa1b\x8b-@=(\xa5(\x97\xb10@s\x9eF\xa3\xab2,@\xa2\xab\x18\xd8 \xe1-@;\xa1\xde\x15\xea6-@5\x1dh\r\xbay(@y>\xa3<\'\xe6%@\xc4\x8a\xa8\x06M,,@A\xdb\xaa\x95\x83\xbc&@p!\xe0\x0c\xf1\x021@\xb2\xfcz\xc2\x9a\x0f(@\xb9f\x0c\xcdN\xb5-@\xc6\x04\xd4\x93\x99\x11&@\x1c7&\xc6+\xbd-@\x92\xe6\x93Z`\xa50@\xc4F\x9b\x96\xbd\xe3(@wc\x152\xa0\x1c&@\xe4\xa0\x80\x1ca\xfb\'@\xb1Ur\n\xe0}%@\xf9!3\xc1\xba\xf2\'@\x08\xd6GE\x0f\xac-@b\xc3o\xf7Px-@k\xb7\xf6J\xa9S\'@}z\xac\x7f\xf6\xb4%@f)\xf1:\x84\xd6(@\xe3\x827\xb24\xe7-@\x82\xea\xdc<\xbe\xbe%@\xedC-\x97r\xf5\'@\x1c\x80\xa7;R2&@\x1c\xd5\x96\x91\x1d\xeb\'@f\xcf\xcb\xc63\xc4(@\x19\x90\xf9\x8e\x9a\xb4&@-\xbbd\x12\xd5\xfa0@2\x04\xfb\xdb\xfds%@\x17Y\x81\xe7\xf0\x91)@\xb5sJ\x97[\xa8(@\xf9@\xff\xfcE&(@\xd6f\xd0\xec\x19r(@\x1dh\xd9T\xd8\xa5%@)\xd9\x8e\x91\x98\x90*@\xa1\xec\xe2o\x8db&@\xcf\xf7\x00\rO\xf5%@m\xfd\x1f6M\xee%@\xb1\xca\xee\xb4\xeb\x9a-@[0\xa7\xfb/\x83(@\x8c\x7f\xf38\x81\x970@`\x9bl\xe9M\x8b(@D\xa0\xa1\xbb\xf1\xdb&@\xedS\xf7\t\x07\xb6)@V\\FI\xe4\x18-@d\x8d\x94\x05%\xa7%@2\x03xw\x9f\xa2)@;\x05\xf9 \xb9\xa6,@\xb01:\tuu&@\xf7\xbe\x17l2I&@\xea\xa9:\x97W\xc4)@P,\xa0t\xd9\x1c&@\x91qHw\x94\xf2\'@\xcd\xf1\xb7\xdd\xb4\x8b0@\xbd~B\xfbF\x18&@\x1aGh\xbf\x0b\xb0\'@\xacbO\xd0)}-@\xfcp-\xaa\xe9,)@\xd1\xb09p\xaa\xf0%@`\x9b#\xff\xd7\x1f(@\xd8-\x81&=b)@xl\xf0~\xa1\x890@I\x8a\rO\xfb*(@>\xd9\xab\x89\x8f\xbe)@\xfc\xd7_\x96s\xb40@"\x11X:&\x8c\'@)n*\x91+g)@\xech\r\xdc\xa9\xb40@4\x85\n\xfd\xac\xc8)@\xbex\\B}G(@>\xd4\x1d%\x82X(@4\x9b\x17D\x0c\xb30@\xa8U\x9e\xd5r\x83-@ci\xb62`\x99,@\xcf\xcfC\xb2{b+@\x18\x10\x1b\x12k\xdc\'@o/G\xf64\x8f-@k\x9e\xd0\xea\x80{-@?\xa7\xe4\xc23\xd9.@\xe3\xe9\x98\xa7f>(@\x01\x83\xbb\x91\xd3\x1c+@\x8f7)S\x01m,@\xba\xf8\x11#\x12\xb32@4P"\xc7\xf88*@PTj\xa7y70@bJ\x81\xe0g?*@TcU\xea\xf2\xb3)@B\x86\r\x18\x18\x9f-@A\xef\x00Bv\xaf0@\xb2F:\xcd\x91\xa0-@-\x81\xfd\x7f\x06\x9b&@(F\xea\xaf\x80\xf5\'@\xf1w, \xae\x84,@i\xf4\x8f\xd2\xb9s\'@\t}Q\xfb\'\xd7)@\xba\xf2\xdb\x0f\xb2u)@\xbe\xaf9v>0(@\xb5\x04\xad\xb1$\xdf(@\xf7\xe5\x92m\x86\x02&@\x06k\xa5\x07\x81\x99%@\xab\xaf<D\x15\x900@(W\xae\xd5\n\x921@\x19\xf9 \x1c\xd1\xcc0@(\xbfI\x82\x0c\xbd-@\xaf5y\xf5\x17\x98.@\x97a\xad6]\x1c+@U\x93\x18\x88Y\x0b*@\x7f\xdf\xdbQ>#.@\xf8BU\x1c\xd4\xff%@b\x80\xbcZM:\'@\x1c`\xe3\xc3\x9fC)@\xffd\x89\xeav\x06.@\x95\x9d C\x95\xca-@e%\xd1\t\xf9\x9d0@\xf3\x88\xfb\xb880\'@;\x12_\x16\x80\xd4,@y\xeb_bZ\x9d/@\'\r\xcd\xf8l\x9d-@\xd9\x88\x05B\x01Q-@\x1d\xe6\x94\x88Z\xd3(@\xfa\xb9=[\xcf\xf0(@\x982\xb1\xe1\x99\x99-@5\x1dh\r\xbay(@\x89\xa0\x83\x9a\xb7\xa7(@\xce\xbb\x10\xb4\xa1\xdf(@\xaad8\xf4\xbbk-@EP\xd7L\x96\xa2-@v\xa7\x9f\x02\x7f\xe9%@\x87\xc2\x0f\xf5\x0f*&@\xe5\xb9!\x12\x18P(@@\xca\x87\xe08\xf3\'@\x1c\xec\x1b\xbe\xb5\xf5%@k\x8d\xa3\x0fx\xc3(@\x9d\x8ap\xde(f(@U\xbd\xddT\x89\x84,@aAE7\xe6(&@\xd5\xf0\xedF\x8fr(@y\x03\xea"\\]+@\xf1\x15x\xa5\xcew-@\x8dT\xaeHA|-@^\x1d\x0c\x0e\xdc\xa0(@\x0f\x02\xb0\x16Xj-@\xcdnX\xcc\x86\xd7-@FVPX\xaf\xa5(@w\xf9}\xb6\xdcl-@)ssHra-@\xbb\xdd\x95H\xd6\xa7-@N\xb4\x94\xfe`w,@\x92}\xde\x89\x0bB+@/;8\xa0\xb7\xf00@\x13\xf78\x07O\xa5%@e%\xc4\xe0\xbd\xf3(@\xbb\xdd\x95H\xd6\xa7-@\xediU\xc6j\xaa,@\xe4\xa5\xacJ\x83\xe3,@\xb51\xc4\xec8t-@\x86\x9c\xc6\xe1\x19\xf9(@J\x96\xd0\xc2\xef\xe9,@\xb3\x86hT\\\x06(@\xa1\xd5Z\x95\x12o,@\x12D\x87\xf4\xdc\x8c0@)#\xff\x9e\x83\x91-@\xa2\xb5g\xfe*\xee*@X_\xd6\x7f\xa4\x970@\xf8\x03\xe1\xa8\xa5\xf5\'@:\xa2\xed\xb1b\xa6%@\xc5"d\xa4?\xe9\'@\xe3\x17yV\xe7\x99\'@[\x8e/\xd1\xd3d(@\xdc\t;\xfa\xdfY,@\xe5RL\x99\xb4\x8e-@K\x94\xc5i\x96\xa2-@v9\xb9\x066l-@g\xc5QB\xd3\xa2(@)E2\xc7P\x10)@\x89\x1b\xc1\x14\xb5\x8e-@?\xf3\x1f\x0f\x86\x86-@\xb0\xb2\xab\xd3\x9c\xf4%@6\xc6\xe2;\xff2)@\xf8,\x12\xac\xccY+@\xc4\t\x1aBWe(@j~\xd7`\t\x14&@\xe4\xfe\xd2\xba`\x0b.@\x8e}\x0e\xb1\xdb\xc9(@!\xa7\xfa\xe4I\xc0(@\xbbD@z\x8b\x071@\x1aV`It\xf6%@D\x14A\x9bC\x07(@\xc2Q\x98\x90\x15\x8c/@\x9a\\\xef\xcf%\x9a&@j\xac\x16\x83\x9a\x14(@\xd0\xda^\x14\x19\t&@n\xd4\x94\xf3j\xdc\'@\xf8*\xf2\xb2\x04{&@\xc0\xe7Ga\t\x9a(@W\x9c\x97N\x8c}(@@V\xf8\xc2\xce\xcb.@\x7f\xb4k\xdaJ\x15-@\xbb+\x92\xe1\xad\xa7,@\t\xc3{GSx(@\xc2\xa0\r\xcb\xe1;0@\x10\xbb\x0e\xe4\xb7\xa9&@J\xf4P\xbc\xfd\xc3-@G\xd0\xc4\\\xae=-@\xa1\xac\xab\xec*\xc1\'@\xcf\xe5\x04\x97,\x8e/@y\xa4\xa8\xe8\xa5W,@\x19\xd7wI\x83\xb30@\x0f\xb4\xb2\xe4\xfd\x02&@\xc0S\xe7b+\x8e,@\xaa\xb3\xfbH\xd8\xbf\'@9\xc5A\xb8e\xbc)@k\xe5\xb2\x80}\x91/@Y\x10\t\xbd~\xbf)@/yr\xf11~(@\xb4\x9cH\xdc7M-@i\x014\x9b"\xe7-@\x1cF\xbeG\xfe8-@+&\xbb\x82.:&@\xfe\xdfr\xa3\x9b\x18&@p\x83l\x0b\x05\xc5)@\x8dAS>J/&@\xb9\xfc\xe4\xae2\x98\'@\xf6\xeb\xe0\xcfrh)@\xab\xf4\x12G\xb4\x9a-@\x1e\xe7;v]v)@gk\x9c\x0b\xba\xf2)@\n}\xa2m\xdf\xd4&@\x00\xfeN&Z_(@\r\xbcn\xae\x1b\xab(@\x8brN\xed\xff\x1e(@\xad\x1d\xb2\x96&\x17&@\xd7\x1fW\x14\xe2O-@\xeeX\x1dq\t\xef)@\xee~?k\x92t(@7\x04\xcf\xb9r\x80-@\xb2\xf6d\xb3\x83\x95/@\xcdbA\xad\x9d\x84-@ab\xde\rw\x7f(@\xddI\xaa\xb9\xaa\xf5-@\xf2\x90B\xef\x1f\x84)@Ys0\xddS\xeb0@?]\xf0\x05\xd4)(@\xa42U\x04<\x90)@\xcf\xe5\x04\x97,\x8e/@\xf6\xefv\x18\x9dG0@9\xa3p\nPB0@\xaf?u\x9b\xfd\xc20@\t\xfcg\\-?\'@r\x12\x0f!\x87\xb6)@\x07\xb7\xb0\xbc\x82\x8c-@\xbdG/\x10\xf5\x8b)@{I\x1d+\xf8C+@\x18\x1a\x00qO\x85-@\x94\x0e\xda\x99\xce\xde&@\xcf\xfcSx\x86\xec,@\xd2\xc3\xe2\xc7\xc9\xc3-@t\\\'9]\x86-@=\x9f\xc2\xd4\xb0$&@i5\\EY\x1d0@\xc7\xc0\x1ex8\xc2(@eZ+-\x02\xbe(@\xd4\xc3U\xb0\x955(@\x15\xc9\xed\xaaL\xd6(@\xa1\x19\xb0\xc4f\xc5(@A\xb8\x82\x07\xc7\xc8%@\xc3I\x12E\x8f{-@\x05q)f\x8e\xdf-@R^/=\xb6\x8f(@\xd7\xce\xd7C\xb6\xe5,@\xb2\xb37"n\x970@\x9d\xb5\xdc\xb8\x04\x12.@\xb5y\x97\x92^\xac,@<<\xa4\x14\x01\x94-@\n9.m\x17\xe8-@\xe1\xea\xff\xc8\x03\xf2(@V\xce\xb0?\x1c\x97\'@5\xdc\xbd~\xd6\x88.@4\xa0(\x9e\x88\xa4,@\xf2V\xbb\xb9\xcf\x86-@]\x90\xfbY\xbe\xc3)@1y\xf8\xca\xddi,@0#\xc2\xd5\x19\xb00@+p\xd2J7\xe0\'@\xe5a\x90;9\x9c\'@Z\xf5\t\xb3N\x91-@\x07\xce\x90\xe2B\xaf(@1\xd1e\xb4Z}-@\xdf\xe8\xcd\xcd\xc7>\'@\x12S\xc3\xd1Xo,@\xa7\xd6\xce\x15:\x90\'@,"\xa5[\xc3\xfc,@_\x815\x93\x8f&)@\xde\xd1\xf0~\xa9\x97-@\xa9B\xfaD\x0b+)@\xc2\xc5\xb4YK\x17)@E\xed\x90\x11\r\xce0@\x18\x07\x1f\xaa\x88\xf0)@\x07\xf4\x1a\xa0`|)@\xc4\x1f\xec&($(@\x93\xe4\xf3\x07\n\xae\'@\xb3\xca\xf6N\xb1\x89-@\xb3\xca\xf6N\xb1\x89-@-J\xf1\xa0\x0b\r-@\x9aM\xbf\xba\xd6a-@r\xa4\xcd4\x90\xe3-@9\x03\xe7\xf4\xd2\x1a&@\xad6\x84\xb6Z\xb50@\xcf*\x9a\xd9\x9aq-@[\xfe\x8c\xe1B{-@>\x16E\x94\xc0\xa10@\xdf\x8ed\xf8h\xe0,@\x07\x1c\'M\r\x0f&@=\x90\x0b\xd6\x07\xb0.@^\xccp\xebV\xe8%@\xd9?\xb4\x11 \xd4-@\xd3\xaeLN\x86\xe8-@v\x98\xdeE\xed\x80(@_\xee\x03\xd4Q\x97.@\x90o\x01\xe1\xaa\x82&@\x90o\x01\xe1\xaa\x82&@N\x14\xa1.\x80\xf2(@;c\xf5\x9a\xc9a+@\x94\xd7\xd1\xa7P\xca&@#\x0fw\x00\xa9\xc9&@\x9ex\xb6RC\xfe(@?\xee/\xd4\xdd\xfc)@b\x97\xd1\xe67\xfb%@E\xed\x90\x11\r\xce0@C}\xbd\x87E\x0b*@F\xbe\xf6O4\x15&@~\n\\\xc4:\xda%@\xcb\x1b\x98J\xc1\'(@l\xfd\x07\xf3\xb2\x11&@\xbd\x88d\xb6/\x91-@FT\xccf\x97\xf10@e\xdd\xbe\x0e\x00r(@\x8e\xf2\xf2\x9d2\x9b-@<\x10<\xa3\x95\xc6,@\xa6\x0fYn(s-@\xde\x02C/\xe9{(@a)\xaf.\x9f\xe1,@B\xb6\x88\xf4\x02\xf7(@\xa0H\x8e\tl\xf7.@\xd8x\xb3\x0c\xc3\xab-@\x90\xeb(\x1fW\xd5/@\x9cPek}\xc9(@\xe0\xa5\rr\x8f\xa0.@\xff\xebfLj\xc2/@3\xf98\xe6\xccK&@\xb1W\x02Nu\xe4(@M\r\x0f\x9e\xcbY&@\x8c\xa6H\xde\xff;)@\xc4Lro\x8c\x19+@A\xd0]\xad\xcf\xcd0@z\x90\xdf\xc9\xa2\xde%@\xd1I\xbdU\xb2\xfb,@\x89W\x80\xa5\xef\xd5(@\xff\x10\x81\xb4a\x0f,@\x91\x8b\x9d\xd4\xa8x-@\xfem\xee@\x82\x8a-@\xae\xa3\xc9\xdb\x97\xbe-@\xca&\x8eT\x82$1@\x12\x942\x87g\x8e-@\xd3\x919\xc7\xa1\x10(@&\x01\xe7\x19\x8a\x81,@\xf5\xcd\xbb\xd1\x9d%-@\x03\xa0\xe99\xecm-@p\xb7,\x1d\x171&@\xdb\xad\xf5\x1e\xc0\xa1-@:y>fLz-@\x19\xe4\xe33Y\x1a\'@Z\x80\x02*\x0c\r*@\x17\x17\x97\x1e}#.@HP\xd2\x9e\x01\xc0-@\x90u\xbcwt\x87-@\x97\xfa\xa2\xa9\x9d|-@r\x80\xa5`"\xa00@\xc7uZ\xde;\x8f(@\xe5\x98\x85o:m-@\xf6\xd1r\xb7\xae\x1c-@\xc2\x174&?\xb5-@l\xf2\x04\xb6\x81\x85-@6\xb8x\x7fK\xb12@}\x82\xea*\x9a\xa72@\x9e]>#O &@\xcaR}\x0c\x92\xbe-@\x80#\xd6\xfa\xe1\xfc,@N\xa6)\xec\x05\xa50@\xdfSZ\xb0\xbd\xc1,@K\x92\x98Lz$.@\xa2\x1d_g\x19\x88&@\x9e\xd1\x173X\xf0\'@\xd3\xd1dk\xd6\x16)@j\xd7V\xbb/\xd92@OA\xe0\x8a;\xbf,@\xb8\xb2!]\xb2f-@\xf8Y\x17\x07\xb7B0@\xdb\xd7/!?\xa1-@:\xef\xf7\xf9gB-@\x91\xearp\xd3r(@\xf4\xb6`\xa6\xe3\x88-@'
p29
tp30
bg3
(g4
(I0
tp31
g6
tp32
Rp33
(I1
(I1139
tp34
g13
I00
S'\xa8\xec?\x93<\xeeS@;\xe6\x02\xa1\x94\xc9S@&\x91g\xe9\xd9\xe9S@\x1a\xe2J\xb1\xf3\xc8S@xBV\x94:\xcbS@\xe3c;M\xb2\xc8S@\xc5\x05\xcc\x98\xa3\xd5S@\x89w\xe4D\xa9\xa1S@P\xd6\x03\xb5\x88\xe8S@\xa1]"\xc3\x0c\xebS@!\x98J\x15\xf2\xa1S@\xb5\x92}x\x00\xa2S@\xef\x15:\xfc\xb5\xe8S@p\xa3\x8c\x88I\xcbS@\xcc\xee\xf9\x9ce\xcbS@=m\xea1\xd2\xecS@\x18\xef\x9c0\xe1\xa2S@\x99\x966\x14\t\xedS@\xcf\xb1W\x86\x87\xedS@\x00o\xc1l\xe3\xe3S@\xaa\xef\x7f\xdc}\xa3S@\xd3\xe3\xad\xc3 \xa3S@z~\xedB$\xe3S@\'\xd7\xfd_\xae\xf0S@V\xb1\xd4E\xb7\xe9S@(0\xfd\xe6\xa3\xeeS@\x99\x04\x0cB\xe2\xcdS@@\rG\xc4\n\xe1S@y\xb8\x05D\xe3\xceS@\x97=\xe03E\xadS@\xa4\x1d\x126\xdb\xeeS@i}+\xf1\x89\xedS@\n\x12>\xf8\xcf\xefS@\xe7\xeb\xa3\x81\x1e\xe6S@{\xc9WS\xea\xcdS@\x8b\xa8\xb3\x9e-\xc3S@\xe3\t\x14t\xb3\xeeS@\xe6|\x85E\xf0\xe0S@o\x83\xd1\xa68\xe4S@\xdeY\xaf\x93\xbc\xeeS@0vB\xd9I\xd4S@0\xcb\xebN?\xd0S@\xce\xd7\xe1\'\xcf\xe3S@\xcc\xb1\xfe\x89\xbc\xe3S@\xea\x8a\x82"\x85\xe4S@\xac\x90+\x1a\x9b\xaeS@$j/\xcd\xc2\xa7S@\xfa\xc7\xadHw\xe4S@\xb0H1\'\xd6\xd5S@\xb00w\n\xa4\xe3S@\xb1#\x848\xbe\xe4S@~)\xb1g\xfd\xe2S@\x1a&\xdf\x86\xff\xe3S@|/\xef8\x89\xe4S@&J(l\x9a\xe4S@(Y\xe7\xb5;\xd4S@#\xf2\x8a0\x92\xe4S@\\W\xd7-}\xeaS@\xb9\x89\x94\xa9\x1d\xd4S@\xb5\x92\x97\xc3\xc2\xe3S@t\x96\xdbF(\xcdS@\x1e36\xac_\xc2S@\xc2\x82\xc5l\xf7\x99S@z\x80\xcd\xaa\x1e\xafS@\xf3\xf3\xcf\x90\x7f\xc1S@\x9c\x8e\x8c\x15F\xe3S@\x81XfP%\xe6S@\x07\xeb\x07\x8a\xb7\xdbS@\xdb\x8e\x125{\xc1S@\xfb\xb0\x90\x11\xba\xf0S@\xe5\x95-\x9a\xf0\xc5S@\x0f\xefw\t\x9d\xc6S@\xec\x83\x91r\x95\xd2S@\x16\xcf\x9b\xbb\xdc\xe5S@d\xa9\xbbx"\xe3S@\xfc\xbf_w\xe1\xd2S@\xceiC\x16\x14\xd6S@-xd\x13[\xe5S@\xe2\xc8\x86\xd1\x8f\xd3S@\x98\xa7\xdf\xe2p\xeeS@\xcbjs\xe4\xd7\xd2S@!\xe3U\xb2t\xe2S@\xf9u~+\xc4\xf3S@S\x0f\xc9\x03\xd9\xd9S@\xe1\x96!\xe2L\xc8S@S\x0f\xc9\x03\xd9\xd9S@1\xde\x7f>D\xf4S@\x06\xc2\x02\xbf\xbd\xefS@\xcc\xffY%y\xe1S@\x19\x01]h\xbc\xd9S@!\x89q-#\xceS@\x83\xd4\xda\xb7n\xe1S@\xaf\xa6\xc0V+\xb5S@\xfd\xaa\xb5<`\xe1S@{\xf8\xed\xf1k\xa7S@F\xfdE\x1f\x15\xcaS@a.\xa6\xa6\xcb\x96S@\x94M\xe7_\xdd\xc4S@nU]\xda\x93\xe2S@\xe4.pX\x84\xdfS@]\x9f\xcc\xc6\x82\xdbS@\xe4.pX\x84\xdfS@\xf5\xd9\xaf\xc7\x9a\xe6S@\x16\x98\xf8\xf1\x01\xf0S@\xbd[k\x94\xa6\xe0S@\x83\xc5\xd6\x05\xf8\xd2S@\x8c\x12\xe8\x8b\xf7\xb2S@\x151@\x94n\xadS@\xa8x\x16\xb1\x87\xd7S@e\xf1\xe0\x85m\xd9S@V\xc1E5e\xddS@\xb3\x14h\x1d\x1e\xd4S@\x07s\xc7\xadL\xd9S@r\x16Qn;\xdcS@\xa3`9\xb5\x0c\xebS@\xda*\x9a\x8b!\x9fS@\x8a<L\xd4f\xb4S@\x08\x9d*\x0c\xab\xd8S@\xeaV\x0e\xf1\x9d\xdaS@`Z}g\x1eMT@\x88\x85\x11\\\x1d\xccS@\xd4\x06\xb7\xa1\x8a\xd7S@(\xd4\x0c.\xeb\xd7S@f\xd4V\x9d\x90\xecS@e\xaa"]\xa4\xb3S@\xbd0\xa7\xd8\xa2\xd3S@\xf0D)\xee\xb8\xd7S@\xadq\xcc*\xb6\xcfS@>NN6\xf1\xa1S@\xaa\xe8\xd7\x06\xa1\x14T@e\xdb\x81\xbe\xd5\xa5S@M\x9d\xf9\x04\x04\xd3S@W:\xcc\x9e{\xd2S@V\x9d\xf4c\x02\xe3S@\xf1Y\xc7:_\xf1S@Ap\xff\xac\x9f\xbaS@\xdbJQ\xe3\xe3\xe3S@ \xd8\xac4y\xe0S@\xa4^\x90\xe3\xc8\xe0S@\xed0,\x99.\xccS@*\x0c=\x8b\x16\xe1S@\xe1\xac\x87hi\xf3S@\xde\x8ap\x17k\xe4S@\xc5\x05\xcc\x98\xa3\xd5S@\x8c1\xf3\xd3L\xe2S@<||Z\x99\xd2S@\xbe\x10\xb4\xb2\xae\xe2S@\xf9u~+\xc4\xf3S@\xec;\xd3O\xd3\xd2S@d\xb2\x8e"3\xe8S@\xa5t4La\xdaS@\xb4\x8d\x04~\xda\xeeS@\x96\xcc\xcc\xcf\x86\xe9S@\x95F\x9e\x07\x02\xcdS@\n\xe3\xd17\x96\xe3S@xs\xc2\xe0D\xe4S@m\x95\x96\xfb\x1d\xc4S@\'\x8a\xe5 \x0b\xbeS@cr\x18\x94\xc8\xecS@\xef3\xa50\xc5\xc3S@\x89\x0c\xbbqw\xceS@\x8b[\x88{\x1e\xe3S@>,\xca\xae\xdf\xc6S@UG\xc5\x82\xad\xe2S@\xdf R{\xd7\xe9S@\x98LI9g\xddS@\xc9:S\xd9H\xe0S@>\xebc\xbfP\xefS@\x15y\xac\xf1O\xe4S@\xf0\xf7\x7f\xe9\x16\xbcS@Ul\xdf\xddq\xecS@\xaa\xc3\x88H\x80\xb7S@\xdaT\x17\xd4#\xcdS@\xda\xfdG\x83\xf2\xebS@\xf0\x8d\x06\xcfJ\xe1S@\xce\x03\x99b\xa9\xeeS@\x96b\x10Pq\xd9S@\x1b\x18\xa4\xc6B\xc3S@\'+\x94\x0f\x05\xeaS@}\xa3\xf6\xcdg\xd2S@\xa4\xf3\xdd\x96\x94\xebS@\xb0\xf7\x86\x9d\x9d\xd7S@\x98\x87\xe0\xafp\xeeS@\x14B\x92\xfc\xaa\xeeS@$\x03\x93\xec\x9c\xd9S@8\xa5:\xe8O\xe3S@\xf38ER\xca\xc3S@.\xf0\xb0\xa2\xb6\xdaS@:\x02\xa52\x14\xd2S@\xca\x0f=\x92\xc7\xe5S@!\xe2\xa9b\xf9\xd8S@\x11\xe3\xc7TV\xd6S@(\xf5p$\xd8\xeeS@9\x96\x0c\xdb;\xcfS@U\xa8\xf3\x9e\x15\xc7S@\xac\xa9F\xe7\x1f\xdcS@S}\xa7\xf9T\xdaS@\xc8\xdc\x82\xad,\xc7S@W9\xd4\xcd\x88\xccS@+\x0e3qM\xcfS@\x105\x18\x87\x1d\xe6S@\xf6L}7\xac\xa1S@}\xd2\x92\xb9\x8d\xe1S@\xfc\x9d&J1\xe3S@\xa9\xf8\x05\xa1\xea\xa1S@\xb6\xed\xcd\xbb0\xedS@ Z\x0e\xf0;\xafS@3y\xae(-\xd4S@VJ\x81+\x07\xb5S@{,i\xbed\xf0S@\xf6\x92 c\xdc\xc7S@\x99\x966\x14\t\xedS@1!dm\x95\xb0S@{)\x9f\xa6\xd6\xeeS@\xe8\xa2a\x9f\x84\xf0S@\x8f\xca\x07\xf9z\xddS@d\xd1\x81\x92y\xa9S@\x02\xc0=!\xea\xb0S@{\xd5^\xf6p\xccS@\xb4w\t\xd0\xbd\xc9S@@\xcc\x9eDM\xe8S@\xbf\xd8\x15\x10\xdc\xe7S@\x90\xf3\x11\x9cf\xb2S@oV(\xf5\x98\xd2S@\xdaW\xcc\x87\x8f\xc9S@!{\x88r\x90\xf4S@\x08\xc5\x94\x8b\xbb\x97S@\xae]j\x10\xaa\xc1S@\xb4\xf8\xed<8\xaaS@\x94\xcd#r\xe3\xe8S@\xe2\xb9\x1d\x14\xd9\xc6S@E\xde\xf8\xab\xcc\xd7S@B\x1akw3\xdeS@\xbe\xd4\t\xf5\xfe\xd2S@[M\x18 Z\xd5S@\xc5\x1b+\xcb\x04\xe3S@\x97\x94\x8a\x08\x12\xe9S@\xcc\xb1\xfe\x89\xbc\xe3S@\x8b\xa8\xb3\x9e-\xc3S@\x1ad\xab\xd2g\xe0S@\xaf\t\x1c\xc4Z\xecS@{\xd5^\xf6p\xccS@\xba\xf6\x97OE\xd9S@\xf16;Xh\xe5S@\x12\xc7\x16\x1aL\xe2S@\xb6\xef\xf5z\x82\xdbS@\xc4`/\x8f\x13\xd0S@0X\x0b\xab,\xb3S@\x98\x87\xe0\xafp\xeeS@\x14\r0\x14b\xe2S@\xe0 \xea;D\xd4S@#|\x02<\xfa\xe0S@\xf8\xee\xac\xeb\xcf\xe5S@\xdf6\xa7-\xda\xe2S@D\xa2\xeb\x8dc\xebS@\xe3\x92\xf9\xd6$\xd2S@;\x1f\x0f\xff\xe8\xe1S@\x0c\xd0#/\x85\xcbS@\xa4\xceG\xf3\x9e\xe2S@\xe7\x01$C\xa5\xefS@\xcd\xd3\\\x14\xda\xd4S@J\xac]\xc6\x98\xe6S@\xa2\x9e\xa0\xbb\x98\xbdS@1\x82N\xb6\xec\xbdS@9\xebS\xed/\xe3S@\xaf,\x87&6\xe9S@\xa8\x7f_\xe9V\xc3S@\x98\xe0\x8bU\x04\xe3S@\xb1\xaeY\x8aH\xc1S@\x8f\xf1\x120\x19\xd9S@07\x0b\x9e\x94\xd2S@A\x8a\xe0-d\xf0S@\x9e6\xa4[\xcf\xe0S@\xb3%\xad\x15\xf0\xf1S@\x11\xb6nd\x00\xd9S@\x89\x0c\xbbqw\xceS@\xe3\r\xb76\xbb\xe4S@yd\x00\xb6\x15\xd3S@|\x0e-#\x82\xd9S@\n\xe6\xf1u\x19\xdaS@0X\x0b\xab,\xb3S@W:\xcc\x9e{\xd2S@\xf8\xecl>\xd6\xafS@\x88\xc9:>B\xe3S@\xdb\x87l\x06<\xfaS@\xbc\xc8@\xe3P\xc7S@w*P\x04c\xeaS@\xcf\x06\xb7T#\xd7S@}\xaf\xe7\x85\xa0\xd1S@\xf3\xfdm \x94\xb2S@$y\xde\xe8\xd5\xc0S@\xcd\xd1\x90\xb6\xff\xd9S@\x1a\x07\x18<\xe0\xccS@K$F\xfd\x17\xc3S@\x00 \x8b\xf3\x8e\xc2S@k\x0c+2\xe0\xe3S@\x95\xbeu\xd3\x1f\xe8S@\xd8\x1fY\x14\x0e\xeaS@\x04\xf9\xa7\xcb\xa9\xe2S@{\xc9WS\xea\xcdS@\xa5{\xe8\x0f^\xeeS@\xc5H\x97Q\xbb\xd9S@\x0f9!\x81\xdc\xc2S@\xf8\xbfM=d\x99S@\x01\xb1\xb5\xde\xc3\xcfS@+\x8ci\xe5~\xbcS@\x80E\x1b\xe6X\xdcS@|\x0b\x14\xe8n\xecS@-G\xf2\x87`\xd0S@\x9a\x10\xc7\xe2\xa1\xd8S@\xf4\x9bT4\xed\xa5S@\xe2;\xbd\x92)\xb9S@\xfa\x12_\xfe\xf3\xaeS@(\x17\xcb\xf8\x99\xe1S@\xde\xc8JP\xf4\xd2S@Z\xfb\xf3\xb4\xbb\xbdS@?\x92\xe2E\xc9\xc9S@\xf4%\t\x077\xcaS@\x1e\xffUh\xbf\xdcS@\xc1g(o\x1f\xecS@\xbc\xe5y\xa7!\xcbS@\xc8\xb3[#\x8a\xe3S@#\xa8\x99\xee\x93\xe2S@\xf711\xdd\x12\xf1S@I!I\x05\x12\xe1S@\xce\x87\xac\xc6\\\xbbS@\x1e\x1f+v\xb3\xecS@\xe9\'\xc4\x19\xb6\xe9S@\x87\xc64\x87\xfe\xb6S@De\x89\x81f\xe1S@&\x8c\x87\xc9\xf4\x97S@\xf8u\xaa\x9e}\xcdS@U\xc9\\\'\xb0\xa8S@\xd5L\xd4\xe4\x94\xe0S@W\x02\xf4\x8b\x8c\xd2S@\xc2\x12\xcanH\xa5S@\xa2\xfe\xfeFZ\xd5S@\xa5x\x18\x83t\xa2S@\xe4&\x14?w\xe5S@\xdf?\xb5\xcb9\xc5S@,\x95\xfa\x00\xda\xa7S@\x05n\x9c\xea\x1d\xc6S@\n\xef\\\xebc\xd2S@\xd4\x1f\xd3\xba-\xccS@d\xc8Z\xd1\x8c\xe8S@\xe1\x7f\x8da_\xeeS@Q\x15\xf8Jn\xc8S@b/\xd8\xe0i\xecS@ \xb6vu\xcb\xeaS@\x90mo\xean\xeaS@kNv\x9b\xfe\xe8S@:\xec\xcc\x85\xb5\xf3S@G\x0f]\xe5*\xeaS@\x01\xd8\xfe\x97\xef\xe7S@\xd8\x95CWE\xe8S@\xfb\xb4p\x9aT\xe6S@qby\x80\xec\xa1S@\xaf\xc3S8\xc2\xe5S@m"C\xb31\xe5S@\xa3\xd4\xfc\x8fp\xccS@\xae\x14k\x1c\xc9\xe3S@\x0f\x85\x0b\xba\x05\xe5S@UG\xc5\x82\xad\xe2S@oWn\x83\x9e\xaaS@>S\xf9\x0fF\xecS@o\x13\xf97\xd8\xe2S@\x10h2V\xac\xeeS@\xa8k\xe5 w\xceS@,\xdc"\x11\x9a\xdeS@\xb7\xb0O\xac\xcd\xcfS@V\xcf\x97\x89\x80\xd7S@\xd6\x1e\n\x06G\xc6S@N:\x1a\xd1\xcb\xc9S@\x06&\xcf^\xed\xebS@\xadGD[\x05\xeaS@X\xcd\xdeZ\\\xe8S@\x0ea\x9a\x06\xe0\xe2S@ \x07\xd2\x89\xe4\xe8S@\x85\xffvh\x0f\xedS@\x08\xe1\x1e\x1f\xa0\xecS@\xae\x93\xbe\xcb\x03\xe8S@\x94-\x93\xdf\x12\xdcS@\xd0\xea/\xee\x18\xe2S@t\xb02\xf5\xf6\xe5S@L4\xd7\x0cK\xe3S@IS*yj\xd5S@\x17\xe2LI\xfd\xe3S@#l\x96\x17\x83\xe4S@\x80\x91\xcc\xf2o\xe6S@\xd6,\xf4\xf3\xdb\xd6S@D(\xdd\x80^\xe0S@\xfc\x04\x10MU\xe3S@v\xe9\x9c\xda*\xe6S@\x81L)\xc3\x08\xe7S@\x86XM,\xae\xd6S@\x99{\x078\x94\xe5S@\xe3M\x87\xd8W\xe2S@h\x1a8D(\xd1S@\xee\xf4C\x9f\x04\xe3S@\x08\x0c\x84\xfc\x11\xe0S@A\x83\xaa\xa7\x02\xd3S@S=\xea~\x1e\xeeS@\x01\x08\x8e\xf2\xa3\xd8S@\x80\xe0i\x99\xc1\xddS@\xbdqf\xc7\xf2\xd8S@\xfb \xac\xdc\xd1\xb2S@C\x8b\xe6\x8du\xdbS@\x11\x98C\x87p\xcbS@\x92\x87Eq\xb5\xe7S@\x16\xb8\x16w\x8c\xc6S@w\xdc9\xb4\xf5\xbbS@]H4\xa3,\xd2S@\xdaT\x17\xd4#\xcdS@\xd3\xc8\xf4\xdaE\xbbS@\xbc:\xc3b1\xd4S@\x99\x18\xae\xac\xe1\xe3S@sD\xfezi\xcbS@\xb2\xa3\x08\xf8D\xc9S@\x89s\xf3\x0c\n\xe4S@D!\xc4\x12o\xc7S@ZsWm\xdf\xf2S@\x95k\xc7\xb9V\xc6S@a\x0e\x1a\xba\xdc\xc4S@\x8e2\xe0w]\xe6S@\xab\x8a\xc0\x91\xb6\xc3S@m\x94\xcc4\xf4\xc2S@\xca\x0b\x1f\xe1\xd7\xc2S@\x02w\xcbz\xa9\xe6S@\x0cs3h!\xc4S@\x07)\x8a\xd3\x8f\xb6S@\xfc\xf0a2\xd9\xabS@\xf6/\x16\xd23\xe2S@\xc0\xaeQ\x98\xcb\xd8S@\xd5\xd6o\xbb\x85\xeeS@\xe39\x13q"\xe4S@\xaa#\x83u\xf8\x13T@g\x9b\x1a}\xdf\xd8S@\xe7J\xf3\x90\xf4\xe3S@{Y\xaeo\x11\xc9S@\n\x19\xc5\xe9\xf3\xf0S@~\xc7)\xca\xb2\xddS@\x88\xdcd\xb4\xe0\xaaS@\x17<\xd3"W\xe8S@\xfc\xd7m\x157\xc1S@6_:7\x12\xe7S@\x0f\x8b\tqq\xc1S@T(\x9bT"\xb3S@\x07>\xc5\x07\x01\xc4S@\x99\rZ\xdd]\xd7S@~p\x07y\x92\xe1S@c\xe9[!Q\xb7S@\x13\n\x98`\x8f\xe2S@\xcby\x1cN\xcc\xc9S@W\x9e\xcaN\xce\xa2S@\xce\xf1\xb4]\x82\xe3S@\xea\x03\x12^\xc3\xe0S@\x81X\x81\xa2\xd7\xc6S@Wy\xbb#/\xe9S@[\xe7U\x9ao\xd3S@\x08\xa4h\xa1\xb4\xe8S@\x95\xf5\xe7\xb8\xa5\xcbS@\xe3\xde\xfb\x86\x96\xa7S@E\xd3C|m\xceS@\x03\x1c1<Y\xe5S@\xde\x01\x91O\x81\xdcS@\xa2Syk\xb9\xa8S@\xcfk\x07\x03\n\xe9S@\\\xbb=nG\xe0S@(\xde\x82\xedT\xadS@\xef\x92\x0b\x01\x8c\xaaS@\x9a\x93\x80\xc9\x7f\xe0S@%>v\xb9\xc6\xcfS@v\xd5\x1b\xb8\x9d\xb6S@\x80v\xbfu\xf1\xd9S@\xde\xa8\xe9\xf3\xf8\xc6S@\x8e\x80\xbbHK\xc8S@\xa7\xab\x94*\xa7\xcdS@\xe9\xf1\xb3\xd3\xd9\xa9S@\xdfs\xca#\xb2\xe9S@u\xe44\x90\x05\xeeS@;\x1f\x0f\xff\xe8\xe1S@\x8f\xa1@4G\xd1S@\x8fN\x0c\xfe\xd0\xe3S@}C#\t\x86\xccS@V\xc2J\xb4p\xd5S@\x8b\x13\xe5O\xe4\xcdS@N\xbc\xf0\xec\xfd\xbaS@W\x99\xca-K\xe3S@W\x98\xbai\xfb\xd9S@I|\xceLH\xd8S@s\x14\xfa3\xf5\xe2S@(\x17\xcb\xf8\x99\xe1S@\xe9\xf5\x8c\x8c\x9b\xd2S@\xca\x878\xaf\xf5\xbbS@\x04.\xa4T\x8f\xd2S@\xda\xee\xc1\x95\xb6\xe1S@\xa5{\xe8\x0f^\xeeS@\xfe{\x13E\x0e\xf0S@\x98y\x92s\xf2\xd2S@\xc1g(o\x1f\xecS@\x89\xff-Y\xe1\xe3S@\xf2*\xb3:\x9a\xb3S@{?\x84\xe0\xfe\xf2S@\x84\x8fq\x9b\x97\xecS@<\xf0\xfa%\xf7\xeeS@\x95\x94\xb9\xc8!\xcaS@\x91G\x16\x10\xf6\xcaS@\xe9\x19J\xbd\x8b\xe9S@\xfe\x86W\x15\xf0\xe4S@\x83\x1b1\xcbi\xdfS@W\xa7:Z\xd0\xc0S@\xbd\x86\x95SQ\xdeS@\xe8}DFw\xeeS@\x9aRV0\x99\xe8S@2\xf6T\xd20\xe9S@i\x89OH+\xd6S@x*\xd6\xd2\x00\xafS@\x8e\xb4\xf3\xdc\xcb\xcfS@\xca\xfa\x9ef\xe6\xd8S@.es\x0b\xad\xe8S@\x82\x92\x1e)J\xeaS@\xca\xfa\x9ef\xe6\xd8S@cmb._\xd5S@f4s\x83H\xd5S@\xc7\xaf\\\xe6^\xe8S@\x0e\xfan\xf5\xa3\xe9S@\x84\xcdi\xa4\xed\xc9S@v\x95\xe1\xd9\x18\xcaS@\xb5\xb4\xe7\x0fI\xb6S@\xeb\x83l<\xff\xcdS@\x19\x8a)\x05\x05\xeaS@\xc0y\x86\x81\x0b\xe5S@\xe8>8\xb5\xf2\xd2S@\xdb\x183\xb6"\xd0S@0\x12\xc2(B\xc8S@\x99\xdb\xe8\xfa&\xd3S@R\xea\x16c\xf6\xe7S@\xdc|\x17\xd5\xb1\xa1S@\x0b\x1c\xe7\x01J\xc5S@k\xb4\xc0m)\xcbS@\x06\xc8\xb3i\xac\xeaS@\x01\'le\xab\xc7S@\x17&\x1f\xa1\xd6\xd0S@\xc2G\x17\xa8]\xd3S@\xef\xbc*Y\x06\xc6S@@\xc3\xb9\xf7\xb8\xf2S@\xef\xbc*Y\x06\xc6S@\xe0\r\x8dct\xecS@\xe9\xdc\x02JQ\xe5S@\xef\xb3\x9b\x97\xc0\xabS@\rhb\xdf>\xc6S@\xda\xed\x0ffj\xdbS@H\xd3\xe0\xf5\x14\xe8S@\xca\rTEB\xcfS@\x05\n2\xd7@\xe8S@\xf4)Nz\x04\xd2S@\xa1\xc6L\x8d\xa1\xebS@~*\x0f\x0c\xe7\xbaS@{Yr\xfe\x0f\xf3S@\xad\x93-\xc1\xd2\xebS@h\xc1]B\xb0\xabS@\xe2ylOT\xcfS@\xeffc\xeb\x9d\xceS@\xceL\xd3\xff\x87\xe2S@\xc3\xc5\x85\xf7\xa2\xe1S@\xd5\xcbA\x1a\x93\xc2S@\xf8J\r\x90a\xddS@\x10I\xfd\xf9f\xecS@\xa1\xd2\xb6\x8e\xac\xe5S@i\xbaet\x9d\xe5S@3\xb9\xff\xd1\x7f\x9eS@\xa0\xb7\xb0d\xf9\xe2S@\x94X\xc8\xa1\xca\xc1S@\xb4X\x16\x82\x07\xd0S@\xc9\xac\x9b\xcd\xd4\xddS@\xf0\x94<7\xf6\xe5S@\xb9\xcf\x06\xfc9\xc3S@\xfb\x1bL\x19b\xcdS@\xceK\xc6\x01\xbc\xecS@@ \xc7\x06\xe0\xe2S@3\xf9\x89?\xdb\xccS@\xbf\x85\x8d{:\xdeS@\xa7+Z\x19\x8b\xe7S@\xcc\x9dy\x81U\xe6S@\x0b\xfa5{\x0c\xe6S@\xf9\xd3\x9b\xdc}\xcbS@k\xb1\xae\xfa\x00\xcbS@O\x97\xd7\x10\xf0\xaaS@\x85\x1drP\x88\xe2S@\x1f\xcc\x87\xab|\xe6S@{\x96O\xc8n\xd5S@\x81\x84\xf8\x9by\xcbS@\xdd\x1e\x0e\xfe.\xc7S@\xcc\x07rl)\xe3S@~\xc5\x06\xd3\xa6\xaaS@\xd32w\x81v\xd8S@\xe2\xe1\xfe\xeb\x90\xd2S@P\x0c\xd6Zk\xe6S@?o\xc2\xe1\xe7\xc7S@\xd1n\x15\xfe-\xe4S@\x0b\xf0#\xe3\xbd\xdcS@\xf0h\xf7\xfb\xb2\xe0S@\xbd9F\xbe\xcd\xeaS@V\xce\x92K;\xd0S@\xce\x80\x14\xcap\xe3S@-T \xfc\xf2\xd5S@z\xea\x19\xdc\x98\xe6S@\xcb\xd2\'^ \xaaS@/\xbbC\xc8\x03\xe3S@=\x8b\x98K\xec\xe1S@p\xbd\xda\xfe\x93\xb7S@\xda\x0f\xf0\xa4+\xd4S@a\x05\xf4\x07(\xd1S@\x80\xa5\xc4\xefq\xb6S@\xe1\x81\xffW-\xc1S@\xf1\x7f\xc4\x12\x1d\xddS@\xfc\xed\xb4\x0f\x8c\xe4S@jxm,w\xb6S@\xcb\x03\xd3\x14\x03\xe5S@/?<\xbf\x9a\xddS@wSq\x06b\xe9S@\x03l\xa8S\x95\xddS@\xe0\x82\xad\x14K\xc1S@>\xbb<\x93\xf1\xc6S@J\x89\x19\xbf\xa9\xe5S@\xc6\xcbd\xf4R\xccS@my\xbfE\xab\xb6S@\x94\xe7\x9cq\xa5\xd6S@\x0e\xfb\x9e#:\xb5S@\xd9K1n\xc5\xe4S@|\xe69\xb7~\xc2S@\x875\xdd2\x97\xe8S@\xaa#\x83u\xf8\x13T@\x85\x8f-\x81\xae\xeeS@svouN\xe8S@&\xb6\x91\x8c\xad\xaaS@\xeab\xa5\xca?\xc1S@*r\xb68\xfc\xc5S@7\xaf\xa7\x8de\xd1S@\x05j\xc6\xe5\x13\xb6S@\x06=\xa0\x19\xeb\xc6S@\xba\xa9\xd9\xb5\xba\xe3S@G\x08nSD\xd4S@$\xf0\xc0u\xfc\xe6S@\xdbF>a\xa4\xd8S@\x9b\xbe-\xdb\xfe\xe3S@Si\x8c\xbf \xf2S@\x00\xf7\x9b\xec\xfe\xcdS@\n\xfa[\xac\x0b\xd1S@P\x80\xca\xb84\xd9S@\xec\x94.\xe8\xc3\xcfS@\xd9\xfa\x8d;\x05\xe4S@I+\xdfs\x93\xeeS@\xa0\xed\r\xaa\x7f\xe3S@<\xc7\x05\xe2\x02\xdeS@\x0b95\x0b\x14\xf0S@\xba\x10\xee\xd8\xc7\xe3S@:V\xfc\x7f$\xe8S@v1 \x9b\x1a\xc9S@\x7f\xb9\x8e\x80p\xdcS@\x81\xf6\x1a\x11@\xceS@\xcf\xb7\xd4\xba2\xcaS@0l\xec\x9bb\xdfS@>\xe9\x10:\xae\xd9S@\xf0\xe0>U\x1d\xb3S@wR\x19\xc3\x1d\xeeS@\xb1\xcbvo\xfe\xd9S@\xca\xd8\xbf\xeak\xd6S@\x9f)\xa3\xf3\xf8\xe7S@\x9f)\xa3\xf3\xf8\xe7S@\xad\x8cL\x80]\xe8S@\xd7\xe5\x8a\x8a\xdc\xe9S@\x0c\x8c\x00\xb3\xca\xe3S@\x05G\xea\x9c5\xd3S@1p\xdf0\xaa\xe6S@q\xd0\xcdfd\xe8S@\xb3p2\xca\x03\xe6S@j\x04\xfd\xa3\x03\xe6S@%\xd8\xb6^Y\xb3S@\xe8AuO\x87\xc7S@\x8fk\xff\x153\xc3S@F-/\x87\t\xc8S@\xbb\xe4\xc3\x89\xa8\xe5S@b\xf6 fl\xcbS@\xb6\xbc\xb9\xc5\x08\xb9S@\r\x96\\2l\xcfS@\xdd\xb5Ojh\xefS@\x1c\x8c\xfe\tf\xc2S@k\xd9\'&\x0f\xc2S@L\x85\x02\x8b\xb5\xc1S@)G\xdf\xbc\x16\xefS@cQ\xf0\xad_\xcdS@\x00\xf7\x95\xa8\xc9\xcdS@\x8aBv\x979\xc3S@\xc1Z\xd7@\x05\xecS@&\x1e&a\x16\xe5S@\x8aBv\x979\xc3S@tb\x0f\xa4\x80\xc1S@Xa\x9c\xaf\x88\xf1S@\xc9\xed\x0b\xeb\xe2\xeaS@\xe5z\x03\x9bi\xc1S@L\x95\xca\xabj\xe3S@\xa0\xc6\xb7a\x8f\xe4S@s\xfb\xd4\x9b]\xecS@Mez\xaf\x02\xe3S@ \x18\xda+m\xeeS@e\x81\x83\x8b\xee\xe3S@\x86\xf7M\xd4\x92\xceS@w\xc3l\xcd\xeb\xe3S@[u\xe7m\x05\xc6S@$\xce\x92V\x84\xd2S@"\xa1g\xd8\xaf\xe2S@\x94d\tWZ\xe2S@\x8e\xa4\xf4s1\xcbS@\xe2l=;Q\xc7S@\xe2l=;Q\xc7S@\xc5\xdcS\xd5\x91\xf0S@\x90P\x00\x18\x8a\xbcS@;]\xc2\xf3\xe3\xd2S@\x03L\x8e\xe2\xb1\xc7S@s_\x92~\xf5\xefS@I\x94\xc8\x1b\xe5\xe2S@\x9f\xf1\x96/\x97\xc8S@\xea\xb5\n\xc1\xd2\xebS@B\x1b\xf8\x18\x00\xdaS@\xe6\xc0\xc1\xa5/\xd1S@\xf2\xb3K\xf4j\xbdS@T\x88\xf7B=\xcdS@\xc40\x93\xe7\x85\xc8S@b\xcf\x19\xcbs\xc8S@\x9e[\xff\xd9\x88\xc7S@\x1c\r\xb5ex\xbdS@\x926\x05\xf9(\xcaS@\xbc_\xe8\xc0E\xc0S@\xf4a=w\xf0\xe3S@#\x87\xf6P%\xcaS@o%\xa2\x800\xeeS@\x078\x9fx\x99\xd7S@\xe7\x0c\x91\xdap\xddS@\xa5\xe3\xc9\xe6\x01\xe3S@\xa9Bq\xa8L\xdcS@\x04F)\xc5b\xc1S@\\S\xdbJ\xd5\xd9S@Xc\x86\xbeP\xcdS@\xe8\'\xa3\xd6\xa8\xdeS@a\xa3$\x97m\xcdS@\x17\xba\xdf\xf2:\xd5S@p\xe0\xa5_5\xe9S@\x9c\x88E\x05\x83\xdfS@n\xae\xfb\x19\xd8\xeaS@\xaa\n\xbd)\x07\xe1S@Y"\xf8\xf1P\xdcS@n[\x9aeH\xcfS@\x8a\x9f\xf2\xfb\n\xd0S@\x10b\xe0)\xf4\xebS@\xa3<\x05\x06W\xe1S@\x1b$\xc7\x00\xb6\xe8S@\xaf\xa0\'mS\xcfS@N\xd6V\x89\x8c\xe1S@\x0e\xa3E\xefc\xddS@\x1cP\xe7e\x00\xe1S@\xce\xab\xc6\xdc\xbe\xddS@\xad\xc3t\xf8c\xe8S@\xfdC\xc2_z\xe0S@\x07p\x90\xc8\xa3\xc5S@\xec\xd8\xfa\xd3\x02\xe3S@*;\x7fq\xc0\xdaS@\x8cy\x01H\xa3\xe8S@\xb5\xe0,\xa63\xdeS@\xc7\x84\x01\x1d\x00\xe9S@\xd5U/\xbc\x7f\xe3S@\x98\xbe\xbf*p\xd9S@\xb21\xdc^\x9a\xe2S@\x80-\xb6c\x9f\xe3S@wA\xb1\xa3\xed\xe3S@\xd0$&\x8a\x14\xd3S@\x14\xc1\x04\xeb\xc7\xe7S@bNiT\x0c\xd3S@9\xbe\xde\xae\x8e\xdfS@\xde+\xc1\x82\x12\xe3S@t\xbePKJ\xddS@\xd5u\x12\tm\xd5S@\xcf!v$!\xedS@\xdd\xe1BF\xa9\xddS@\x1a{\xa9o\xf3\xd6S@pKn\xcf\x91\xe4S@7K\xd8\xf1\x1d\xe5S@\x14i\xab\x96\xa8\xddS@BmF\xbf\xa9\xe5S@\x83xA\xcd\xc7\xabS@\xd1\xb05\x9e\x87\xd2S@\x05\xa6\x96\xc0D\xe6S@r-wH}\xe3S@z\x0e\xf8f\xa0\xdbS@\xb7\xcbt\xe0\xd5\xaeS@\xe5}y\x90i\xe7S@6\xe4\x06y\xf2\xe2S@\xa9U\x96\xaej\xe0S@\xf8TE\x07\xe5\xd1S@\xd7\xf92\xc4\x94\xe3S@v\xe8\xea\x1cl\xe0S@K\x8cv\x1e\xa1\xcdS@\x0e3\xa0L\x15\xb1S@H\x18Fj[\xe1S@q\x8a\x000\xf9\xcdS@>\xf7f\x9c\x9f\xe0S@\x90\x86BCS\xe4S@%\x8b>\xb6\xa3\xe5S@\xd8T\xb6\xf7\x02\xd0S@L@\xff\xc3\xef\xd9S@\xbd9\x01\xb3$\xdcS@\xed\x01\xf3\xfbs\xa5S@\x031\xc9\xe9\x06\xe6S@}m\x0e\xd7\xd0\xc7S@\x08pM\x17\xae\xc8S@b\x0cw5\xfd\xc0S@5UG\x95\xc6\xe3S@\xad\x02I[o\xa9S@\xd7m\x1d\xc6\xe7\xddS@r\x86\x95\x13\x16\nT@\xe1\x98\xb1\x1d\xf5\xd9S@j\x7f\xc3\xf3\xa4\xb3S@\xb7\\\n\xf94\xdaS@s\xae!~\xa5\xdcS@\'=AW\xe8\xe6S@F\xd4\xc9 \xc6\xcfS@XX%\xf6\xd0\xc8S@,\x92\xc0d\x8d\xe3S@Q\xf7Fc|\xe5S@\xa15&\xa1\xb8\xaaS@\xe3\xd8\x07TV\xeaS@\xd9<\x98\x8d\xfd\xe0S@Je\xa1L6\xc6S@\x04\x83c1,\xebS@\xe9\xcd\x14u\xf2\xeeS@\xd2\x1bj\xd6\x94\xe2S@\xc0\xaf;<\xc9\xe1S@v\x93\x15UO\xd5S@\xb1\xfe\xcf\rK\xd4S@\x0f[\xb9\xd9\xfc\xf0S@\xe9\x12`+G\xc8S@\xaa\x99\xaa\xd3/\xd8S@\x08\xb3\x18u\xce\xb1S@\xf1\xef\xe2\x81!\xd1S@^\xd5a\xebc\xc7S@<\x88\xe8\x12\x06\xdaS@l @y~\xefS@\x99\xafeB\xc1\xeaS@\xf4\xb4\xd28<\xc8S@sV.\x11\xfe\xc8S@\x1e\x82\xc7\xba{\xc0S@\x93\xadV\x1e\x04\xf0S@\xee\x87\xef\xa7\xd6\xe3S@Y\x8e\x0f\xaa\x94\xa8S@\x0b\x87\xae\xd9\xbd\xc7S@\x85c\xef\xe7o\xe0S@]r_8U\xeaS@\xe3\xf0d\xb5\xc2\xecS@\xb7\xc8o\xf8b\xc7S@\x078\x9fx\x99\xd7S@F\x14s\x14\x95\xd2S@\xbd\xe8\x9b>=\xe9S@\xb0\x05<\xc8a\xc7S@\x81\x9b\x8b12\xccS@\xf2\xcfI\xeb\x0b\xdfS@ \x89V\xebc\xe3S@Js\xc7\xdd\x9c\xe9S@#\x7f\x06_\xf9\xaeS@\x04\x11\x9bC^\xdeS@\x92\x0e=cf\xe8S@\x90m\xf3\xbbT\xe9S@\xe2\xab}\xfb\xff\xc8S@\xfb\x80\n\xc9 \xdeS@\xf2^\xf9\xd8\xe7\xe8S@\xaf\x0c3Ev\xa5S@\xab\xf9\x02\xb1j\xddS@\x9e\xebhhh\xceS@R\x112,\x9f\xd9S@\xe5V\xf9fu\xe4S@a\xf5\x88\x81s\xe3S@\xb2\xd5\xf6#\xb7\xe7S@\x86e\x88\x17\xb8\xc5S@x\xca\x16q\r\xddS@/\x92\x08\xf3\xc3\xdbS@\x06\x99\xb9S\xdf\xdeS@\x15\xbd\xdf\xf9\x9e\xd4S@\x8a=\xd3\xf9\xfe\xc3S@\x85u\x97f,\xedS@\xe5\xfa\x1e\x96\xdc\xeeS@/\x92\x08\xf3\xc3\xdbS@w/4@\'\xdeS@\x02\x1f\xf8\xcbQ\xd1S@\xc7\xe9|\xc8\x08\xd0S@{\xec\xf5s\x0f\xefS@\xdf/9\xfe\xc5\xd1S@\xe1\xb9P\xbe\xd6\xdcS@\xf9\x134\xd8\x89\xc7S@\xce\xd1\x9fQ\x8a\xd2S@\x07\x88O\xdcf\xdbS@x\n\x81\x1e\xe0\xcaS@\xfd\xf4v;\x10\xd2S@\x02\xba\xa7;R\xddS@\xfc\xb2\x90\xc1\x80\xecS@\xb6~\xeaW\xbf\xddS@ \xc3\xda\xb5v\xe8S@\xa2j\xd9\xdc\x97\xcbS@\xdd\xe2\xe18*\xc7S@\xfb{\x14\x05P\xe5S@\xce\xd3\x88\xc5*\xe5S@"\t\xce+\xde\xeaS@7\xef\x900\xdd\xc0S@:\xbb\xbb\xe6\xb2\xefS@\xbe\xa9\x97\xf8a\xeaS@6!S\xbd\x99\xdaS@3|\xadV\x99\xe2S@\xb8\x9c\xe2\xba\x10\xcaS@\x8e.)..\xd7S@\xd7d\xb0\xe7\xdb\xcfS@Zt/\xady\xe2S@\xb3\x14>\xf8\xce\xd8S@}h\xee\xea!\xc1S@:\x9e\\H\xaa\xc1S@\x9e7YA\xeb\xc6S@N\xdf\xd1g\xa1\xe3S@\xdbu\x9a`\xe1\xe5S@\xf5\xc15\xe7\x10\xbbS@\x9d$\xee|\xb6\xe2S@\\\xa0D`v\xc3S@\x07\x8f\x9a\xac\xed\xe3S@\xa3\xa2Q\xe9\x06\xe6S@d\xb9:\xfa-\xe3S@\xe1W\xbb47\xccS@\xfd\r\x0b\x96\x00\xcfS@\xae\x91*\x01\xdc\xd0S@\xef\xb6x\x02$\xc4S@\x1c\x0f\xa4\x01j\xd6S@\xe8\xb9\xf1\xd0\x06\xe0S@\xc4\xaa\xb5\xb7\xf7\xb3S@\x89\xa2u\x8e\xeb\xe3S@\xd4\x81\xc1oV\xe6S@\xb6GI\xc6|\xd5S@\x7f$h>-\xe5S@\xf1\xd1A\xa4\x8e\xb2S@\xcf\xa2c\x98\x8f\xc5S@\xfeL\x8d\x86\xf6\xcdS@:\xe2\x88\xc4\x95\xe5S@~\x1bE#0\xdaS@\xbc\x99\xfcm\xa9\xe4S@\xa8g\xd6zs\xe0S@9?)\xab\x17\xbcS@\xe8\x85\xe9\xa4=\xc3S@7S0\x02d\xcdS@\x1a1\x92/\x06\xb9S@\xaa\x126^\xef\xe6S@\x17\xbe\x86n`\xd6S@\x7f\xbb\x15\xc8\xd2\xd2S@\x17\x13^\x16>\xe6S@`\xd5f%\xaa\xdfS@V\xc0[G:\xe6S@\xfcF].N\xe3S@\xb6\x1cBb[\xe0S@\xc5\xbf,\x0ew\xc1S@\xf8t5;\xc5\xdfS@\xfdJ\xcd\x1c\x84\xdeS@\xc2\x08\nJm\xc9S@\xa3\xd9\xd3\x054\xceS@\xf0\xb4\xd2e\t\xe2S@\x18>j\xe1\xe9\xe2S@s\xedd9\xbd\xd2S@\xaf\xe0\x1dAd\xe8S@\x16\x19\xd5\xe2+\xf0S@\xe0\xbd\x03\x7f\xf1\xe1S@\t\x89y\x18\xfb\xe7S@3|\x011r\xbcS@m\x90\xa4\xa4\x85\xc8S@\xea\r\x87W\x9a\xe2S@\x9f\x18\xdc\xfd\xb9\xd4S@!\x11\xdb\xef\x86\xe0S@sz\xc0c\\\xcaS@\xa9:\xca\xde\x92\xe3S@\xba\xa8+\xe6\xc4\xe0S@\xf1\xd1A\xa4\x8e\xb2S@\x8b\x15[\xe1=\xe1S@3U\xa7f3\xb3S@k\xa2\xa5s>\xcaS@\xb1\x91W\x81\\\xf0S@\x81\x8dtb\xa2\xdcS@Z\xaf\x98\x8f$\xd9S@\x06\xa7\xbbM-\xefS@\xab\xeeO\xf3\xe3\xd7S@\x19K\x7f\xba\xee\xd9S@h\x17\xfbj6\xe0S@\x852 y\xa3\xc0S@\x1fYf\x17\x8d\xcfS@\x9fP\x93\x18\x05\xe5S@\x10\xb8\xd4\xd6\xed\xe2S@nL\x8d,\x11\xb6S@\xd9\xa1RS\x1c\xe9S@\xbd\x06\xd0\x1d\xaf\xe8S@{\x06\xa4Q\xf3\xe9S@$.\xbd7U\xe9S@\x15E0\xb0m\xe8S@\xa6\xae\xb9\\\x9d\xeeS@H\xb1\x80q\x1f\xc9S@7\xb4A\x91\xeb\xdbS@_\x0bf\x81\xff\xe7S@\x92\xe9\x8b\x150\xdeS@\xb6\xeb\xfc\x9b)\xd3S@x|W\x1b\xb1\xdaS@\xcb\xf0f).\xdeS@\x1cz\xed\xca\x87\xdbS@\xadE\xd68z\xdaS@K\xc7\xa7\x14`\xd1S@t\x1d\x14\x1fr\xe8S@\x8e\xb1er\x9e\xd8S@\x8b\xbbk %\xddS@W\xc9\xfe\xa7\x91\xdaS@\x9b\xd6)\x05I\xb7S@\xc4\x80\xc9\xe2\xd3\xdcS@\xb7\t\xb9\xc6\x08\xd0S@\x9d\xdc\xff\xc8\x15\xe6S@\xc5\xd26+\x1e\xeeS@\xb9\xa8\xd1\xac\xef\xd8S@\x96nW\xa8d\xe8S@\xb6\xb1\xe9\\S\xeaS@\xfa\x13<Jp\xefS@-\xca\x95z\x87\xa7S@.~\xea\xd4\xbe\xeeS@+4\x95\xa7E\xe3S@||g\xba\x8b\xc1S@\xad\xea\x1f*\xe5\xe1S@\x85\xccJ\x16\xc8\xbdS@\xe3\xd3\x16+\x96\xe1S@\x9b\x8f\xb1l\x8f\xccS@&YG\xdc0\xdfS@\x89\x8d\xee\xd8\x17\xe0S@\xbf\xde\xcb\x03\xfb\xe2S@\x8a\xab\xeaY\x88\xe3S@+3\xa6\xbe#\xb5S@+3\xa6\xbe#\xb5S@\xcf\xcd\xe1S\x08\xb7S@\xde<\xfdN\xbc\xb6S@\xa0\xec8\xce\xc8\xe2S@\xf10\x04\xdd\xb6\xe5S@\xb0A!\xa3\'\xcbS@\xc7\x1f\xdc\xe6\x14\xe4S@\xdf\xd9\x0f\x9c\x80\xb7S@\x1a\xc5\xafxE\xcbS@\x1e\xf50\xcbd\xd6S@5\x02\xdf\xe29\xe5S@r\x9a\xacJ\x94\xd1S@\x96\x15?`T\xe3S@\xd1\x95=\xf8\x7f\xe3S@Ol\xa9%5\xe3S@\xb4\xbc\x87\x868\xdfS@Z\xac\xaam\xf4\xd0S@1\xc85\xed)\xe3S@1\xc85\xed)\xe3S@\tD\xbb\x7f\xe7\xeeS@@V3\x01\x8f\xa5S@\xcf.\x8c\xb0m\xe2S@e{e\x7f\x1e\xe2S@\xea\xb6U\x0e\x13\xefS@J\xdfP9\xd4\xdaS@\x1e\xfaSqA\xe3S@\x9b\x8f\xb1l\x8f\xccS@\xc9n#\xc4O\xdaS@\x91\xf6\x93}\x9e\xe2S@\xdb\xe3|U\x07\xe3S@\x1bq\xa5]#\xdeS@\xa0\xc0+\x0e0\xe2S@\x91\xd3\xf8\x19q\xe5S@su\x81V\xaf\xc5S@V\t\xac\x07Z\xccS@=0*\x07\xcb\xe5S@C\x04\xf0j\x16\xc3S@\x80 \x8e\xbb\xfe\xcfS@\x82\xb4\x89OW\xcdS@\xb2\x9a`\xcdJ\xd1S@\xd5\xd5\xb2\xc2S\xccS@\x9c&G\x05\x14\xbeS@?\x00\xe3e\xfa\xc1S@T\xf2Vkq\xbcS@s\x9a\xae\xb9\x10\xceS@F\x04Ewi\xc0S@\xc1\xben\x10\xbe\xbdS@\xf4\x90\xe4\xf7\xff\xd3S@5\x1b\xc6GX\xceS@\xef\xe0_s\x9d\xd4S@\xb7\xca`\xff\x9b\xceS@\x1b\xfc\xf1\x1e\xbb\xa2S@V\xc0\xc69\xf8\xc3S@\xb1\xc5p9\x7f\xdfS@*xq\x84#\xecS@\x0e\xa8;\xc6\xc9\xd0S@q\x13!b\\\xc9S@\xf5\xa8w\xc23\xc6S@?\xd8C\xe7\x19\xc6S@8\xbe\xad\x07g\xcdS@f\xd6\xb5\xa4\x98\xdeS@\x84\x94\xb9\x13j\xeaS@;\x81\x9c\x01q\xdaS@\x16\xfd\x8e\'\x04\xc9S@\xcdY\xb4\x19\x10\xebS@\x9dh+\x04C\xceS@f"\xe8\xa2\x81\xd7S@\n\x1dfo\xbb\xc7S@rY&\x14\xb6\xe9S@\x9e\x90]C\x15\xd7S@_\xda\xc3\x03>\xd1S@Q\xbd\xf4\x13q\xc7S@9\x1b\xd3\xaf\x99\xc8S@\xcbU3\x08\xe6\xccS@\xa6Y\xf8-\xee\xc9S@\xba0\xca\xd5\x8d\xc0S@\xc8&?u\xe6\xd5S@\xce\xc9\xd8\xba\xbe\xe8S@\x11\x8cG-8\xe9S@\xdb\x06\x88\x80>\xcaS@e?\x82\xe2\x12\xe8S@\x1fl\x8aq+\nT@\xbd\x17\xc6\xf6K\nT@\xd7\xb9h4@\xdaS@u\x0c\xdd\xbcJ\xc8S@\xd4z\xa5?Z\xe8S@\x9f\x01\xab\x8cB\xd5S@O\x82\x98"\xe2\xc9S@\xd2\xc7W\xc8\x12\xdcS@"\xb5r\x0c\xab\xeeS@\xd3\xf7O\xba\xe9\xe8S@|A\xcd\xe4i\xcbS@B\xc4>\x17\xd6\x00T@\x80\xa6\xf1\x07\x96\xddS@Wm\x019T\xd1S@\x98Hv\x88E\xb3S@\x10W\xd6V\x19\xb6S@\xdb\xdf\xb8\xf3\xde\xb7S@\x03t\xadG\xf7\xe1S@\x10KX\x8b\x98\xc8S@'
p35
tp36
btp37
a.
