# Supplementary material for: Sea ice drift data for Fram Strait derived from a feature-tracking algorithm applied on Sentinel-1 SAR imagery
Source: Data Brief. 2018 Apr 19;18:1410–5. doi: 10.1016/j.dib.2018.04.034 (PMC5999601; doi:10.1016/j.dib.2018.04.034)
Supplement: Supplementary file 2 — Supplementary material [file mmc2.zip › fs_s1a_data/HH_filter200vec/FramStrait_HH_20141208T080054_20141210T074434.dat]

(lp0
S'S1A_EW_GRDM_1SDH_20141208T080054_20141208T080154_003625_0044A0_AC6D.zip'
p1
aS'S1A_EW_GRDM_1SDH_20141210T074434_20141210T074534_003654_004545_7807.zip'
p2
a(cnumpy.core.multiarray
_reconstruct
p3
(cnumpy
ndarray
p4
(I0
tp5
S'b'
p6
tp7
Rp8
(I1
(I1348
tp9
cnumpy
dtype
p10
(S'f8'
p11
I0
I1
tp12
Rp13
(I3
S'<'
p14
NNNI-1
I-1
I0
tp15
bI00
S'K\xec|\xe7\xd3+\x10\xc0\xab\xbb\xd1]\x9c6\x1f\xc0d\xe6\x91\xdd\xc8\x1f"\xc0 X\xe8\xbe\xb4i\x1d\xc0B\xe1(\xa43\xe4\x05\xc0}h\x85\xd7\xaa\t\x0b@\xf4\xba%\x1d\xee\xa4\x17\xc0N\x9d\x9f\xf1\xb9\xa4\x1f@\x88$\xe4\x16X) \xc0\x14\xa9\xc0|\xe5\x95\x11\xc0\xf0\xb4L=Q\\\r\xc0[\x94\x88^\xcd\xbb @}\xfd{$\xfc\x96\x1f@+a\xbc\xccG\x0f"@\xccqd^+\xc6\x00@\xad\xca\xd0\xd1n\xbf\xe5\xbf\x1c4\xb6\xf2\x9b4\x1c\xc0S\x10J0b(\x11\xc0T\xc3vy\xe0\x92\xf0\xbf\xf2<\xc4n\xde\x07\x13\xc0a\xf7r\xad\x92\x08\t\xc0b\x95\xaft$s"@\xd4"\x9cp"Z"\xc0+\xd9\x83\x98\x06d\xf6\xbf\x1d\x85\xd4u\xe0\xc0\x1d\xc0\xaf\xb2+\xcf\x85\xff\n@\xb64C\xb9e\xb2\x18\xc0\xbd\x80\xe1\x92\xe6\x88\x14\xc0\xdf\x90>r\xdf\xff\x1d\xc0\'\xe99\x92\xf8[\x19@\x93\x1c\xdd\xd1\xbf\xaa\xf1\xbf}\xd5B\xaa\x88\xb2\xf9\xbf@\xe9\xde\xf7mJ\xfd\xbf\xd7\xeb\xbf\xee\xddk!\xc0\x84i\x1e)\x87f\x16\xc0\xc7\x9b\x8f\x87E\x01 @\xde\x97Z\xfc\xd1m\xfb\xbfG\x97\xfeD\xc5\xe9\x10\xc0:)\x0bf\x15\xb7\xf3\xbfFH\t\x05\xfb\x16\x9b?\x96?8\xc2\xe07#@ZI\x12\xd9\x19#!@\xed\xf114\xccY \xc0\xa2\x9a\xb1}\xe43\x11\xc0\xfe\xc2\xa9\x14@7 \xc0wVD5E2\x13\xc0\xbd\xc5ws\x11%\x10\xc0\xd3?e\x1f\xa6\xe4\x14\xc0\xdf=6\xb6+< \xc0\x86E\xd7Q\xa1[\x1a@B\x0f\xefK\xaf3\x1f\xc0\xeb@x\xb6\x1f\xf1\x14\xc0\xed\x0c\x83}Fa\x1f\xc0P\xcb\xbbe\xca\x91\x14\xc0\nyg\x0cy\xd5 \xc0\xc4JP~\x9f\x9b\x1a\xc0\x93m\' >\x98$@\xc7J=\xce\xdf\xdf\x1f\xc0\xe5\x07{#1i\x1b\xc0p\x8f\xbb\xe9\x10\x8c"\xc0\x84\xb9nY\xf18\x11\xc0\xecv\xa2P>{\x11\xc0g)yz\xb4\x13$\xc0\x7fH\xee\x0f\x19\x88"\xc0\xdfY\xa6\xaaIr\x10\xc0\xe5\x87\x19\xa6Q\x9e\x1c\xc0\xe8JC\x07\xe9\x93\x11\xc0-\x1fV\x0f\x94\xc7\x15\xc0.w4\x1f\x005\x1c\xc0 \xf8~\xae`5\x91\xbf\xfb\x9c^W*4\x11\xc0\x0e\xfe9\xf6\x1b\x1a!\xc0\xc0\x1d"1f\xcc\x1c\xc0F=\xe9\xda\xc0\xe1\x17@\xbdr\xca\xed\xdc\xa2\x05@\x13\xb4\xd2}\x04\xd1\x10\xc0\xfbY\xd4_\xb9\xd8 @\x19\xcc\\\xa5Ys\x1c\xc0\x95\x80tD\x80\xaa"@\xd4\xc16\xab\x83\xf4\x0f\xc0D\xba\xe6\x8a}\x1a\x18\xc0\xd2\x8b\xc9\xa2m/\x14\xc0\x9a\xd0\x1c\x08\xea\xae\xf4\xbfa\x88\x16\xd9\\\xf8\xf2\xbf\x8c\x81\x0eJd\x9e\xf9\xbf\xd0H\xefP\'.\x1e\xc0\xca[\xce\xa4\x94Y$\xc0\xa6\xf1\x03\xed\xcf\xd1\xf4\xbf\xccD\xfb\x11\x04\xd8\x1a\xc0\xe2*\xe6}\x91\x89\x1f\xc0\xc2\xff \xcep\x10"\xc0\xea\xc6\xf9\xdbq\x8c\x11@\x00\xc8\x13dLG\x0e\xc0\x82\x89x\x84\x0f\xb9 \xc0\xee\xb9Y\xac\x81\xc7\x0f@:\xe3U(\xa3A\x14\xc0Y[\xb0\x02`e\x15@-\xce\x9f\xac\x1a\xfa\x15\xc0\x86&S7\x8a\x82!\xc0\x9b4\xdf\xbc\x08\x0b(@@\xc5RUBK\x03@\x18\xab$:\xf4\x0e\xe6\xbf\xa7\xf5\x80\xd6\x9d\xdd#@\xa3;:\xc5\x15\xe5\x1d\xc0\xe1\x17\x80\xcb\xb3p\x1c@\xe4~\x05?\x00+\x10@\xca\xd0\xf3\xfa\xf8h#@~\x14\x8c\xe5\xa5\xf8\x13@\x89\x8c\xb2\x14\xe7\xe9\x15\xc0\xa4#:\xdeLP\x15\xc0O\xf0\xb2\xe0\\\x95\x1f@Hs&e\x84\xf3 \xc0\xf6\x85\xae\xdb\xdb4\x1e\xc0\xfe\xc8\xe5\xbd+.\x1d@\xcb\xc1x\xde\xddV\x1d\xc0\xda+\x8aM8%\x1d\xc0=\xec\xa9\x8ev\xee\x1b@T\xa0\xa4\x08\xd6\xce\n\xc0\x08Z&=\xcc\x98 @\xbd\xd4v\x82f\xc2\x15\xc0\xa8A\x8afO\x92\x1f@n0\x04\xab\x8b\xf5\xf2\xbf\xa0\xd73&Qq"\xc0\x90v\xa2v\xf5\xf1\x14\xc0.SP\x06\x85\xbe\x11\xc0\xe2\xd2\xcbg\x16/\xb5?\x019\xc6x[\x10\xfc?\x11QUE\x8c\x0c\x1f\xc0.\xb8V_\x86\xa8\x14\xc0yw\xa4\xe8P\xa7"@\xbc\xbc\xba\xf4\x94u\xfb\xbf\xcf\x92\x00\xdd\xf8\r\x1c\xc0\x1b\xf5q\xc9\xc3A\x08\xc0\xf2M\xcc\x83\x07\xde\xf3\xbf$+\xbeNm\x8d\x11\xc0\x14P\\[@\xe9&@Q\xb6yk{\xd2\x11\xc0c\x83\xfa\x17wS\x1f\xc0\xd8Q{\xfc\xc8\xbb\x1f\xc0\x98\xd6gN\xb9q$\xc0\x17\x8b\x16[h"\x1d\xc0lG\x1d\xaa#\xe7!@%*\xba{$B\x1a\xc0\xee\x9cz<L\x14\x15\xc0\xb3\x835\xedA\xbe\x12\xc0\xcfj\xa5ej4$\xc0\x7f\xf6\x9bF\x8f\x10\x18\xc08\x81d\x9f\xdb\xf7$@\xb1\xe1\x12m[(!\xc0\xb9l\xdfT\xe2y%@,/\xb9\xef\xb4\xd1\x1b\xc0\xe0{@\xdf\x84\x83\x1a\xc0\xa3\xfa\xf4g\xd5\xd5\x14\xc0\xe4\xcb\xac\xa7=\x9c\x1a\xc0\xc0\xcf9\xf1C{\x19\xc0\xbbL1\xd90\x02\x13\xc0\xe3\xd6\n\xbe\xd7\x00\x11\xc0\xec\x01(\xe3\x90\xd8\x13@2A8\xc1\x13$\x11\xc0\xb2\xd5\x89\xea\xe2\x04"\xc0hM\xfe)\xc5>\x06\xc0\xb0\xa7\x8e\xb7\xfa2\x13\xc0\xfa\xe4\'\x98\x08u"\xc0}X{[rn\xc4\xbfFW\x81\xfc\xe9G$\xc09\x03I!R\xc8\x1b\xc0\x97h\xde\'\x8f3\x1a\xc0\xcd-\x10i\xef0"@\x8a\xd7r}9S\x1a\xc0+\xec\x86\xa7\x9b\x15\x17\xc0\x13\x16Ne} \r\xc0\xa7\xb6\x0f\x88\xad\x0c\x1e@B\x98{\x8d\xf7\xa8\x1d\xc0\xc6C\xde\xfc\xa2\x01\x12\xc0\xbb\x0c0\xb4\x91\x02\x1d\xc0\x99\xf4Wd\xbb\x19!\xc0e\xcc\xfe\xbb\xdd\x01 \xc0\xa97\x85|\xa1\x91\x10\xc0\xf3\xfd_je\xac\x1e\xc0\xc5\x0f{\x14\xf2\xe9\x15\xc01k-\x01\x13-\xf2\xbf\xadd5\xdd\x12\x86\x11\xc0\xa8n\xd3\x83Uv\x1c\xc0y\xe4\x19\xe6\x169\x17\xc0\xbf\xec\x1f\x01G@\x15\xc0\xd2\xc8\xb6\x8f\xda\x86 \xc0;\x95\x1d\x02.!\x11\xc0\xe7<$}\x11\xad\x12\xc0\x00e\xba!q\xdf\x15\xc0\xbbVx\xa7\xdct\x18\xc0i\xf070\xa9\xd8 @\x96\xdc\xff{\x84\xc1\x05@\xdf\x98\xdb\xf1\x06s%@<\xf1\'\xe8\xbf\xf0\x1e\xc0{a\xcf\xf4\x9a&%\xc0\xdaA]\xe9\xbeu%@\xb0_\x08\xfd\xb0\xae @\x17\x8f\xd1\xb0\\\x7f\x01\xc0\xa7?\xe9\xf0\xc1\xa1%@\x03]\x95\xbc\\i \xc0\xc7\xdbC\xa7${\x18\xc05\x8f\x19Z\x8f\xb3\x1f\xc0\xc6\xe9\xf3\xd42a\x13\xc0\xe7L$\xcf\xc7a%@\xe4\x1f$M\x0c\xfc\n@\x910\xce4\xd7G\x1c\xc0\xd9\xe7"\xcc\xb9\x89\x05@\xb6>B\xaf\x17\xb6\x12\xc0\xbf&2\xf4"\xd7\x07@\xd1\xf4=\xcd\n]\xf0?1V8\x88\xa8\xac\x1f@\x0e\xc3q\x0b$W\x11\xc0V\xe5\x16\xd1)\x85\x14\xc0\x9dz\x1a\xc3\x8f\xe2\x17@}\x87:\xfaQ\xc1\xf5\xbf\xd7_\xf6\x12\'\xb3\x1a\xc0\xfbO\x05)\xcbZ&@\xdf\xd8G3F"\x07\xc0yZ\xa9(#\x85\x1e\xc0\xfch\xed\xfb//&@\xf6r \x80\xc9\x89\x13\xc0\x05H\xcaVG\\%@f\xd4\x9b\xe2@\xff\x15\xc0\x12\x86H\x08}\xc1\x12\xc0~\r\xe3\xef(\xa7\r@<\x80\xc2\xc39\xd7\x16\xc0\xc5\x9b\xe3o\xa5\x91\x11\xc0\xcd\xb4\xae\xc8\xc9\x89\r\xc06\xe2S\xca(\x92\x16\xc0\xf2\xec\x8d^\xcf?\x18\xc0\xe9\xa9B\x00c\xbf\x1d\xc0\x9a\x89\x9fh\xd2\x8f \xc0"B\xdf\xbd\x06y\x03@M\xd4\xd1%sM\xf7\xbf\x8b\x06\xf0e\xc8\x15\x12\xc04\n\x8b\x12\xcf\x8c\xa2?\x84\xfb\xd3\xb8[\xb0\x1f@\roz\x1f\t\xb2\x11\xc0\x1c\x186\x89\xd7\xe4\x1a\xc0z\x1b$\xe5"\x18"\xc0z\x83f\xbb\xf3Y\x1b\xc0\xea\xd7\xbd\x93\xffx%@P\xa9\xf7c\xbc\x04"\xc0O\x07\xbbzF\x19"\xc0\xcc\xc1i\xddb\xf6\xf2\xbffGxhxX!\xc0\xbd\xb0\xd0N!\xe0\x15\xc0q\x1b\xb2\xa4\xf4\x02\x16\xc0&\x9b\x97<nA#@\xd3R*\xf2b\xe9\x15\xc0\xfcV\xda\xae \xa4\xf4\xbf!>\xd4M\xf4G\x1d@\x9a\xd4\xfeJ\xb2\r\x1b\xc0\x7f\x02\xcc\x92\xb9\x1c!\xc0c\xfb\x8e\xd8kj\x1f\xc0\x8c/\x95\x87\xfc\xd9\xf3\xbf\xed\xba\xc78\xde\xf1\x1e\xc0\xd6\x9dD\xfeW+\x1f\xc0\xca\xden(\xa5,\x0b\xc0\n\xd4K\x1f\x8b\x0b(@!d2\xed\t\xd8\x1c\xc0\xec\xc6q\x8c^#\x1e\xc0\xe6\xb2\xe3\x18\x876\xb2\xbfjb\x1b\xaa\xfb\x1b\x1e\xc0\xc6\xd1\xd50\xc6A\x01@3\xf3y\x03\xc4Q\x02\xc0\x19R\xd8nz\x96\xfc\xbf[\xeb\x8aMy\xce\x12\xc0CZ!*\xac\xe5\x1e@\x8a\x8d\xe1y\x8f\xa1\x1f@\xc4n\xb3O\x8d\x18\x1a\xc0\x1d%\xfc\\\x1c\xbb\x1d\xc0\xb3\x7f\x1e\xd2r\x9f\x12\xc0C\x9f\xbb>K\xd4\x1c\xc0\x9cB\xc1\x19\x98\x00"@\xb2\x0ev\xe2-&"@\xe4\xe7\xde ,\xc6\xeb?al\x05\x95@\xed\x1d\xc0\xd7\x8a\xb0T\xe3\'\x13\xc0\xc3\xc7N\xe0\t\xcf @\xcf\xeb\\\xfb\xbe\x0e!\xc0\xadx\t\xbf\xb4\xdb\x1d\xc0\xba>>.\x0c\x1f"@\xbbg\xb2\xf0o9\x1c\xc0\xd2\xb2<\xc8\xb1\x81"\xc0\xba\xac\x80\xe1JY\x16\xc0l\xadh\xc3\xbb\'\x0e\xc0O\x83\x99p:d\x12\xc0\x00\x8e}\x8fN@"\xc0u\xcf\n\x9d\xb6~\x12\xc0\x8f\xb5\x1f\r\xbc\xc0\x12\xc0\xcb\x80\x9e(KO\x17\xc0"s\xb3\xc9\x18|\x01\xc0=\xf3\xf34\xdeM \xc0\xae\xb4G\x0e.J\x10\xc08\x8e+~\xc5!\x11\xc0\x1d\x05t\x9aQ\xc2\x0e@/"\x8b\xb5\x8e\x7f&@\x8bK\x91(B[\x16\xc0X\xc4[v\xdcC\xe9\xbf6\x91CT\xdb\x94"@N\x12<\x082k\x11\xc0\xc4n\xd1"\xbdp"@\xb0\xe7o@\xc3\xff\x10\xc0\xfc4\xf2\xdb\xa2_\x17\xc0i\x99*~\xc0\x86\x1c\xc0\x81\xeb\xac\xce\x80Y"@\xccm\xe5\xbe8\x82\x19\xc00\x98A1\xfb\xbeL?\n\xb0>\x820\xcc\xea\xbf\xf2[\x9e\x1b\xea\x81\xe9\xbf\xf7v\xb5\xf3\x86\xb9\x11\xc0\x90\xa7S\x1a\xc6\xcf\x1c\xc0\x121\nk\x05\xc1\x07\xc0\xa3\x1e\xb3\x1a\x97z&@\x12Z\x96O\x14\xdb @k\xfar\xae\xc9$\x19\xc0G\x1f\x0fy`\x05 \xc0`\x0c\xcb\x14\xe0\xb8\x12\xc01\t\x975l)!\xc0\xdb=\x1bE\xb4\x81#\xc0M\xdf\xc1WS)\x1b\xc0\x89\x17?\xe0i\xcc\x1e\xc0\x9c\xe6S)\xb9\xff\x1f\xc0\xc4i"k\xad/&@\x1b\x1b4\xa7\x8a\x99\x1f@4\x1e,\xbe\x952\x13\xc0\x13\x12|\x99\x9d\xc9"@\xcb/*\x01\x1c\xe9\x0c\xc0Si\xfeV\xe1\x95\x1f@)\x0f#\x16\x00\t\xf3\xbf\x87\xfc/p+\xf6\xf6\xbf+\xdb\xdb\xbc\x13\n%@\xdb2_\xdc\xe6h\xf5\xbf\xc1+WU\x0e\xa4\xf5\xbf\xc3Rg\x1c\x10\x86%@\x1d:M<\xd6U\x13\xc0\x98\x00\x8b\xb3\xec)\x0e\xc0IZFYl\xf0\x1a\xc0\x91\xc8pJ`\xef\x16\xc0\xd1a@r\x8a*\x1e\xc0\t\xa6\xe1)\t\x94\xf3\xbfQ\x11\xfb@9\xab\xf3\xbf\xe0\x8e\x04\xcc\x92\x9f%@\x00\xbe\x8dB\r\x93"\xc0\xd3\xe4tk_\xeb\x13\xc0\xeb\xe2\xce\xd0\x1bx%@y\x04\xd0\xb2\xdf\x07\x13\xc0\xea^\x92\'\xcf\xc1!@\xa5+\x99\xd4\xf1\xe2 @R\x17#/\xac\x13\x11\xc0\x85[\x89&\xfd\x8d\x1e\xc0r\xbb\xf6\x88L\x18\x0f\xc0\x8f\xf8\xb8N\xbb\x1d$\xc0\t\xf9{\x92\xab\xeb\x13\xc0\xebJG\xe7\xc4p @4o\xb6\xcfb\xb0"@.\x0c\x1f-oP#@\xf0\xf6+\x96\xad\x0b\x1a\xc0/\x973\xf4s5\x13\xc0u\xf5\x8d)n\xe1!@\x02\xc7\x9c\xeb\x1d\x8f\x19@A\xccU\xb0\x12$\x1d\xc0)\x95\xaf*!\xc1\x1d\xc0\x8eG\x8c\xa44\xd3!@\x8a\x93\xdf\x84\x93\xae"\xc0\xae\xd5\x89\xcb?\x08\x1a\xc0}\xb5\'\xee\x16\xe4\x1d\xc0C\r+\x88\x06\x05!\xc0.\xa3\xaa\xfb\xadW\x10\xc0 o\xf3\x83\xf2\xa7"@\x82\xd8d\xe2\x10\xdf\x12\xc0\xc6\xdeO\x01:<!\xc0F.\xa5\x01\xe8\xbf @\xect^\xf8k\x0f!\xc0)2\x87J&\xf8\x17\xc0\xe5\xe1nG\xcd\xf2\x1a\xc0\xc6\xb7ME>\x9c\x1c\xc0F\x04\x1a&j9\x11\xc0\x88PW\x06s\xf1%@\x9e\x16\xb7jT\xb1 @\x06\x88\x97\x83n%\x16\xc0a\x83wkz|\x1f@\xfb\xc0\x83\xb3\x93q\x1a\xc0K\x8c\x04m#\xb5\x1d\xc0\xf8\x8a\xe6a\xc0-\x1c\xc0"\x92\xb48\xa8J\x1c\xc0\x95\x1dmX\xee\xf6\x0f@\xaa+5\x08j \x1b\xc0\xfe\x95\xb7\xabu%\xef?{\x0c\xe5\xd6\xe4G\x10\xc0\xd5\xd8\xaet\xf1+\x16\xc0\x83\xf1\xa8\xf7}\xc7\x1c\xc0\xfa\xf1\x8f0\xf8]\x1f\xc0K{\xba\x96U\xaf\x1c\xc0\xa5\xf9}+\xa4\xd6\x1d\xc0\xbe\xbe`\xee\x921"@[\xca\x13\xc1\xf9A \xc0hiSp\xa8m\x19\xc0\xda\xc8\x0fo}\x86 @\xc9Z\xd5N\x01J!@\xd9\xe7"\xcc\xb9\x89\x05@\xaf\r\xe7\x17\x87c\xea?p/f\x88\x11-\x1e\xc0\xe5\xc9\x10c\x92v\x1f\xc0e\xd3]\xe8%;\xfd\xbf\xff%\xaa\x82\x8b\xf4\x1c\xc0\x86\xce\xda\x82\xec\xca\x1e\xc0\xcec\xdb\x08T\xcb\x1c\xc0e\xed\xd4\xa4\xbaA\x1b\xc0!\x9c\x15\x0c\xac\xe5\x1e@\x05w\x89\xd6~\xb1\x00@S\x86\xe4\xd8\xa5\x87\x08\xc0\x00\xb4c\xe7\x89*\x10@\xca\x1a\xe9\xb2+\x96\x14\xc0\xec\xe7\x11\x0cT\x92\r\xc0\x07\xbdL\x14#\x87\x1e\xc05\xbe\x1a\xad\xbe\x8f\x10\xc0\xe3\x95\x90M\xfc\xe9\x1a\xc0\x10p\xf4\xa0\x03\x86%@\xc4\xc0.-\x0c\x9b\x0f\xc0\xe7\x0eR\xde\x0e7\xf4\xbfA\xd3\xcaC\xad\xf4\x17\xc0Qy\x02\xe6\xadm\xf3\xbf\x04\xb5\xda?)\xc6\x15\xc0\xf1\x0b\x1f\xc3v\'\x1c\xc0\xbd\x83^\x07\xf4>\x11\xc0]\x97\x82\x8b\x11o\x18\xc0\xd9\x92f\x00\xd0\xf6\x1e\xc0\xd6\xad\x9cg\x84\xfc!@\x8dq\xf6\xcd\t\x9b\x14\xc0\xe6a/*\xeb\xb5 \xc0\xc9\xc4\xeb\t%\x06\x10\xc0\xe6f\x18G^\x90\xf2\xbf\xc6\xaa\xa3g.,!\xc0\x80\xc7\xe0T|\xec\x1e@xR\xaaY(\x81"\xc0\xe1\x1bM\xe7\x03y\x12\xc0\x19\xe5S\xa4\xdfl\x1e\xc0\x87\\t^\xd6\x81\x1c\xc0g\xba\xd7\xf1\xa3B\x1e\xc0\x9f\xe3\xdab\xa6r\x12\xc0_\xbe@\xd5\x9a6\xb2\xbfY\xba@\x7f\xc6\x07 \xc0\xf8\xbf :]\xe2\x1f\xc0z6q\x02i\xdd\xf3\xbf\xadL\x80;\x9e\xbd\xf1\xbf\x18\xb3\xe0\x95v7\x11\xc0\xed\xf6\x02\x104\xcc\xf2\xbf\xcbR1\xa3\\\x9a\x17\xc0\x16\xb7uh\\\xe3\xf2\xbfh\xda]$\xe7\xe1\xf6\xbf\x9a\x1eQ\xf9}\x10\xe9\xbf\x88\xcb\xa3+bE\x1c@yk\x90\xda\xd0N\x10\xc0\x04\xb1N\xe2\x9a\r(@r\xd5\xea\xe3\xb8\xb8\x10\xc0.\x8aU>\x8e(\x13\xc0>e\xa1\xe8\x93\xb9\x11\xc0\xde\x0e\xe7\xc3\xcc3\x13\xc0\x02\xc4g\x97m\xc8\xe9\xbf\xa0I\x04-\xb4T\xe2\xbf\xc8\x03(\x9c\xd8\x03\x1f@\xcbp\x14\xcf\x12\x9a\x17\xc0\xa7k\xcd\x84\xccM\x1a\xc0"mG\xedT\xce\x12\xc0\xb8\xda\x82\x9e\x97\xd9\xf2\xbf\xb2n\xae\x9a\xe0\xa2\x15\xc0\xd9\x85\x9b\x98\x9e#\x16\xc0\xd3h\x19\xd8\xc4-\xf3\xbf>V\x1a(\xc7\x96\x1f\xc0UI\xee\xa1/\xfc\xd7\xbf\x17L;k\xfc;\x0f\xc0\xa6\xb7\x1c\\kc$\xc0\x13i\xcb\xea\xc4p\x11\xc0\xad/\xed20\x13\xfc\xbf\xdf\xad\xe7\x88\xdb\xdf\x1f\xc0\xb8\xc7\x0eP6!\x1a\xc0^\x908N\x10\x86\xfc\xbf3\xa8l\t\x16l\x1d\xc0@~j\xfeU{%@WG\x06t"\xe6\x1a\xc0\xd0\x96\x9b6$\xfd$@7u>\x06\xea\x90\x05@v\xde\x0c\x19r<\x13\xc0xlY$\xda\xf6\x10\xc0\xff\xf4y\xa4\x90\xa8!@\xc9\x94\xf9Qp\xc1\xf9\xbf0\x1e\xb2\xb7b\x0b!@\xc6\xc9\x05\xdcV\xea"\xc0|\x00\xb4]\xe4\x03\x1b\xc0\\M\xa6K\xd2\xe3\xea\xbf\x03r\xa9z2\x96"@D\x1a\xa9\x98\x19j\x1f\xc0;\rt\x08\xc6l\xf2\xbf\xba\xde1\xed\x0f)#@\x8b~D\x1c\x15O\x1c@y\xb3ys\xf5\x0b\x13\xc0\xff\x8b&\x1dQ\xed\x12\xc0\xd7\x85\x13\x95\xcd\x0b\x1b\xc0Z\xdc!\xbd\xa5\xff\x1e\xc0O\x8f\xf1\xe0\xe7\x0b\x08\xc0\xb0\x8f\xf9>\xc1M\x1c\xc0s\\\x07\x018=!\xc0\x88\xef\x91]\x90:\x12\xc0\x84GO\xf0*)\x18\xc0"\x05/x\xda\xe6\xf2\xbfaV]\x90\x8c\xba\x15\xc0\xba\x921$-`\x1c\xc0r\xa4\x1d\xb9qM\x11\xc0m\xa3a\xb2e\xff!@\x13}\x9c\xee\xc02\xfa\xbf$a\x0f\xf7S\xbe\x15\xc0Z\x93\xb1\r\x9f~\xf5\xbf\xfc%3F\xec!"@\xea"\x9eh\x01\x8e\x15\xc0\xc9\x00o\xd3\xe6W\xf7\xbf/\xd7d\xa7u\xb7\xf2\xbf\r\xcd\xb7!\x02\xcb$@\xfaw\xf7\xce\xefx\x12\xc0\x8d\xca\x8e\xb9\xb0\xae"\xc0gG=;\xd6|"\xc0\xdc\x85=\x17\xc2\x02\x12@x\x82mPf\xc7\x1e\xc0\xde\xe3\xe7=\xf6\xec!@\x0f1=\xdf!\xc3$@|\xa4G\xea\xc6"%@\xc5X\xd9\xb7Xj\xe7\xbf\xac\xbfW\xe6\xd7\xff\x17\xc0!\xfe\x83H\x18\xb1\x18\xc0\xb0\x8b\xab\x9f\xb2\x7f\x0e\xc0\xb9\xba\xd9\x16\xa1\xc1 @\xd6\xc2\xc1\x7f\xa2\xe7%@\x1f3\xce\xcel\x0b \xc02\xe85\xe2\x1e\xa7\x86\xbf\xe7\x80\x9e \xc2\xa6\x1f@W9\x92\x96/E\xe4\xbflm\x8fn\xbe\xbf$@6$]\x03:1\x1e\xc0Z\\ZGB\x82\x1c@\x8c\xa1\xc8\xf7\xd7\x18\xeb\xbf\xf4\xe5\xbf2\xa7\x88"@\xb1i\x89\x1b\xca/\x1e\xc0&W5\xd4D\xc1 \xc0\xda\xf3\xd0\xb7^f\xfa\xbf\xb2m<\x9a;\xaa\x13\xc0\x08\x1a\xcb\xfc)\xb2\x1e\xc0\x9d\xbb\xedd\xec\x11!\xc0\xf4i\xe0\xcb\xde/\r\xc0Os<s&\xbb\x13\xc0.\xc9SbKs\xf3?K\x1b\xdbPU\x83\x1f\xc0\x9b\xdf4\xeb;s\x15\xc0\xb2\xab\x94\x94\x82U\x16\xc0\x7f\xf8\xee\xe5\x82\xbf\x17\xc04K\x9a\xe0\x9b\xdb\x0e\xc0\x83\xa2\xb5\xf3\xb6O\x14\xc0\x9dO\x14\xeb{p @\x1fH\x9d\x92@\xf3\x16\xc0\x19\xc5\x82\n\x8fJ!@\x08\xf3b\xd5\x7f\x11 \xc0\xe2\xc6mxZ]\x0e\xc0\xa6U\x10\xd67\x80\x1e\xc0h\xd6\xc8\r\xe5N\x11\xc0\xf2\x1a\xf8\x9cQ\xf1\x0e\xc0\xcd\x1c\xfe4\xaf\xc7"\xc00+\xf8ow\xea\x0c\xc0.\xc4\xe9\xbdS\xcf\x19\xc0}A]d\xe1_\x1d\xc0\xe3F1\xbcIP\x1b\xc0|\xeb\xb8\xf0\xff\x00\x11\xc0gp\x91\xc8\xc5Q#@\xf0\xa8\x92\xf8M\xc3\x1d\xc0\xe2\xdb\xc9W\xd9X"@Lkq}\xaa\xa8\x1c\xc0\xca\xb8\xbdB\xc09"@\xaf\xe2\xe6\x94\x16\xcd @\tE^\x9c\xd8j\x1e\xc0Q\x93\r7u\xe2!@\x90\x7f\xa8\xe7(\xad\x1d\xc01\xc9\x82\x86D\xa5\x15\xc0\xc2\xeew1{\x89\x1f\xc0t\x1d\xd0ko\x9c\x06@\xd92|W\xae\xf4\x15\xc0/]\xa9\xbe\xb9\xbc\x0e\xc0\xc6I\x83\x9f\xf8^\xe0?\x9a\x92[H\xaa\x1a\x1e\xc0\xc6\xe6\xd4\xb0\x1c1\x02@\xd2\xef\xcd\x0e\x08\xc9\x1b\xc0\xb3\xfc\xd9=\' "\xc0)!\x89\xda\xf1\xa6$@\x1d\x105,\xd1\xa4$@\xcb\xc3\x9eg\x83\xc2\x12\xc0K\xe9\x13\xce\xba\xc6 \xc0v\'\x12\xb13g\x1e\xc0}\xc8\x0e\x07!\x99$@(\x9d-z\x9d\xe0 @\xbf\x81{\x18\xc3\xdd\x1b\xc0Bt\x805\xf8i\x0b\xc0\x82\x19\x12\xaf\xd3\xd8\x98?\xdfEL\x0e\xdeh\x1a\xc0\xfe\xa2N\x11^\xac\x15\xc0\xeb\xb3\xed\x15\x0e\xe1\x19\xc0\x8a>;\x80;Z\x0b\xc0\xc3\xa7\xdbXM\xb0\x18@\xc1.8x\xf0\x87#@\x89\xbaG\xcc\xf9\x14\x11\xc08\xbb"\x05\xbd\xc1\x15\xc0/\xdc<\x00\x11-\x0e\xc0\xfe\xae\xfd\x1ds"\x0e\xc0Xsbq1*\x16\xc0i\xb2\xba#\xa5\xc6\xf3\xbf\x90\xb2r.b\xfe\x19\xc0\xf6J\xb14\xe0f\x10\xc0\x05\xf4vCW\xdc\x10\xc0\\3|d\x13\x8f\x0f\xc0\xb4\x0b,\x97Q\xd4\r\xc0qy\x9e\x87\x04\xdd\x1d\xc0\xdc\xbc\xcb\x03\xb0\xe2\x1e@#\xa8\xf2H\xac\x91\x11\xc0\xc6\xda\xbb\xbb\x0cH\x13\xc0\xfa\x9d\xa1\xc8\xc8\x01"\xc0\xbeV\xc8\xd7\xa5\xa2\xf2\xbf\x99LTc.Y"@\x98cq\xd5G\xf3\x16\xc0\xe2\x9d\xdaMv\xd6\x1e\xc0\rn@`\xa8:\x19\xc0\xe7[=N\xa6q\x17\xc04xp\xa9X\x8d\x14\xc0\xc8\xed\x88\x9ed\x8c\x1a\xc0\xb0&\x1d\x14p\x1a\x1f\xc0\xca\xe8\x0f\xbb\x0b\xe8\x13\xc0\xae\xd9\xc4\xff\x9f\xd8\x13\xc0b*\xae\xeb\x08h\x1a\xc0f\xb3Y=\xcf\xac\x1e\xc0O\x81\x81\xc9\xc2w\x13\xc0\x88\xfc\xe4\xd4\x00\x9b\x19@\xbc\x19\x81\xf3W\xb1\x1b\xc0\x02\xc4t\xa5j\r\x12@\xceZ\x8a=X\x8d&@[\xa9L\xb0M\x81&@\xdc\xb6\x9dM\x9a\xe5\x0e\xc0\x1eJ{\xf7rs"@\xa8l\x9dJ\xbf\x99\x12\xc03uU\x1a\\\x91\x1d\xc0\xe5\x84~\x8e\x90\xa8!@\x86o\xb7H\\J\x1e\xc0\x0eV^F\x00h\x1d\xc0\x07F\x17\xedW\xa6\x1b\xc0\xeb\xbbZ\xb5\x05\x14\xf3\xbf\xea\x10\xb5O\xd1\xad\xea\xbf\xdb\x84\x00\x12\xaa\xd9\x1f\xc0g\xb5GK\x93k"@\x7fj\xb28\xa5\xe2!@:\x0c\x03Jv\x16 \xc0\xe7\xc5\x1e\x02d\xc0\x1d\xc0\x167+\xc4k\x0b!\xc0\rN\xc5\xebZ\x01"@S\x1f\x8fG\xd4$\x1b\xc0\x9c\xb7\xf1\x82GQ\x17\xc0O\xd3h\xc59\x17\x13\xc0\xf0@6\x85Y|\x12\xc0N\xe5,\x96\xde7\x1b\xc0ua&c\xc8\x10\x10\xc0\xb9\x8fg\x03F\x1c\xf0\xbf\r,\xad\xca\xdc\x18\x1e\xc0\x0b\x9b+b\xe6\x10\x14@\xed\xb3\xe1\x1d\xab\x93\x1f\xc0\xe8\x8f\xab\xf3\x1b\x9d\x1f@\x02\x9b\x97\xba\xeb\xef\x1e@J\xdfq~q?\x1c\xc0\xfd\xba\x7fLb\x99\x1e@t\x93I\xc6\x84f\x1c\xc0\xe0\x9fQ\xccp\x0c!@\xaf\xda\xe1\x13T\x1c\x02@V\x1b<~\x95\xc8\x1c\xc0\x16\xc8\xa0\x94\x96\xbe\x1e\xc0ie\x83w<\xe1\x1f\xc0\x7f\x9a\x86x\xb2\x0e\x01@9\\\x1e\xb5mD\x12\xc0<\x9f\xef>k\xc3\x16\xc0p\x1dI\xea\xd7n\x1f\xc0\xc8\x1b\xac&\x12C\x01@\x934\xe5C\xb4\x7f\x00@\x98u\xac)\x9e\'\t\xc07\xc6=\x90\x11\x83\x1b\xc0tx\xcf\x03\xda\x88$@\xbb\xeeL\xc5\x0c\xe8\x12\xc0\xd3\xf22I\xb54\x13\xc0?\xfap]\x81\xcf\x12\xc0\xbeE\xf6\x86\x86\x11\x1e\xc0\x18\xa4\xd9\x1948\x1f\xc0\x07a9\xa6\xc5\xa1\x11\xc0AMv4\x19\x9c\x12\xc0\xf4\x9areC\xd8\x11\xc0\x7fM\xa8\xc9b[\x12\xc0\xb2\xaa\xc7\x03\x10f\x1d\xc08\x9b\xc4\xcb{\xc0$@9\x90OE\xf3\x15"@B5m\x815\xd6\x10\xc0\xce\xa5\x9dT\xde\xed\x15\xc0D\xcfA\xeb\xff3%@\x19 uXu~\x19\xc0\xfeHp\xe7[}\x1e\xc0s\x88\xf4\xe8\x17\x18\x11\xc0~\xc0\xec\x1e\x97i\x11\xc0\xce\xa0W\xe0q)\x16\xc0\xad"g:\x156\x15\xc0<\x95\xc0\x84\xd0\xec\x17\xc0i\xa1\xbd\xc6\xae\xfd$@&\xc3\xc3\xc3\xc8J @\x01%^\x82\xad>\x16\xc0\xff\x8f\xa1\xf3`\x07\x14\xc0.\x18\xd1\x99\x03(\xe4?\x93\xe4(\x83tT @\xb6\xa8I+\xf6R\xdc\xbf\x96.\x9d\xdd\xf1#"@o\xe0e\xa5\xd5\x01"@\x19\x8c\xca\xe0\xb4\x90\x13\xc0\xc7\x9c.\x8d1j\x13\xc0K\xf1G\xe8\x8e\xdb\x11\xc0\xc4\xda\x9f6\xcd\xb8$@\x89(\xb9\x11:\xa8\x12\xc0re:PF\xb8\x0c\xc0\x9b\xe4/\xc5M*%@#\x0e\x05\xc1\x05\x8b\r\xc0\xe6\xff\xfc\xe5l\xeb\x14\xc06\x81\xd6\x86\xa5\xd4\x12\xc0\xac\xe42\xe0\x15?\x1e\xc0\xba\xecp\x96\xb5\xa8\x12\xc0\xd5\x14\xfb\xfb\xe4#\x11\xc0\x95\xc3\x14%\xac\xef\x13\xc0)\xcb\x93.m\xa4\x1d\xc0\xfe?\xbe\x08\xd3\x93%@0*\x1bq\xb15\xe2\xbfE/c\x8d\xee~\xe9\xbf\x8f\xebR{\x00\xd3\xea\xbfV\xf5\xbb1#\x02$\xc0\xdb\xa2\x18\xe7\xd9\xf2\x15\xc0n\x84e\'\xe5\x8b\r\xc0\xf3:\xd1(\x1b\x03\x10\xc0\x9f)\xf9\x18\xfe-\x15\xc0M\x834\x03U\xe9!\xc0{\xb2a\x1c\xd9\xab#@\x1c\xa5\xe7\xfbN\x0e\xb8\xbf#\xf1\x87\x1d\x926\x17\xc0Jd\xe4\x0c\xf21\x1a\xc0\xb2\x7fp\x7f|/"@\'\xa0\xf4\xabLQ \xc0\x1f\xd7\x9eaVJ\x11\xc0N\xec\xb1\xc1\xb0\xa5\xea\xbf\xa6\x1a\x02\xeb\xd4\xb0\x1e\xc0\xa7\xf9\xbb*\xb1\x05 \xc0\x1b\xfbX\xab\n\xc7%@\xe1Y\xfb\xc0\xb7\xf4\x1f\xc0\xe62 \x86\xe1\x82\x15\xc0\xbag)\t\xf2\xba\x1a\xc0f\xfa\x96\xde\xbb\xff\x19\xc0p\xebp\x9a\x94\xf0\x1c\xc0e\xb9\xdcs\x17s\xf3\xbf\xb6Q\x02]z\xfc!\xc0\xf4\xce\\\x84\xdb\xfe"\xc0)\xa5\xa3\x88\x0f~\xf4\xbf\xa7D\x0b\xff\xe1<#@\xfe\x99\xa3xB8\x1f\xc0\xd8W:b\xb3\x9a\x1e\xc0\xea\xb0D\xd6b\xaf\x18\xc0\x1e\x9c\x98seC%@@\x8c\xef5\xccA\x16\xc0\x07\xa7h8a\xe9\xe8\xbf\xa0MK\xe8\xa0\x8e\xf5\xbf\xa1bFC\x16\xb9\xf6\xbf\xe6\x98\x8d\x89\xa6\x17\x16\xc0\xcaq\x91\x9d\xa9\xc2\xf3\xbf\xe7\x8a\x1aCl.\xf0\xbfJ\xdf\xb9\xf8\x03\xd5\x13\xc0?u\xf1)b/\xf1\xbf\x81B\x0b\x197o%@\x19\x1f\xb5PQ\x14(@\xcb}\x99\xc4b\x1c\xf5\xbf\x16"\xcfG6X"\xc0\xd6\x06\xdeh_H\x1c\xc0\xba\x0cA:n\xc9"\xc0\x14*#\xf2\xc6N\x13\xc0\xab\x9aB<r \x11\xc0\xeel2q[{\xc3\xbf"\x06\xcc6\xcb\x04\x13\xc0\xac\x9c\x94\x985)\x13\xc0\x06\x90e\xaa-\xce\xef\xbfDuS\x1b\xb1{"\xc0H\x9cS\xd3\xe2\x8f"\xc0\xb2$uR\xf3m"\xc0\x1d\x95\xcfi\xd1\xad"\xc0b\xc5\xda\x08\x91_\xd8\xbf\xd69\x80D^"\x1e\xc0\x04\xc3\x7fL\xaf4\x13\xc0\xe1uw\xbe\x12\\\x1c\xc0\xf9x\xd1\r8\x00\xf3\xbfx\xb8c\xe1\xdbr\x13@\xd2\xef\x04nX\xb3\x13@\xaf/\xd8\xd1zV\x07\xc0|\x94\xe7 \xab6\x07\xc0\xb1\xf2E\xe6/\x07\x13\xc0\xd3\x8e\xc4\xf4]\x9d\x0f\xc0\xc0\n\xde\xfa\xae\xf3\x19\xc0\x9e<\xa7o\x08Q\x13\xc0K\xa56F,H\x02\xc0\xd8&\xec\x8c\x99\x84\x1b\xc0\x84\xfd\xfd\xac\xfd\xf7\x1b\xc0\x8a#\xbb\x89R$\x0e\xc0p\x9c\x8c/\'L!@\x07\xe5\xf4:\x8e\xab$@9\xf8h\xe1\x1f\xec\x10\xc0\xe1e\xfa\x14\x94\x97\x12\xc0\x8e\xccJl\x8e\x14\x1e\xc0\xf0\x13\xaa\xce\xdd\x10\xe7\xbfQ\xf0|I\xfb\xe8 @%\xc5f_\xe2\x99\x13\xc0!\xe8q7*9\x11\xc0;R\xd6\x80\xe1\xb1\xf2\xbf\xda\xd2\xfa.;\xe6$@\xfc\x90\xfagJu\x13\xc0h}\x13\xe5\xf9\x7f\x1b\xc0\x80a\xbf\x18\x99F\x0f\xc0t}/dl\xab\x06@P.\x89yj\x00\x1a\xc0\xab\x14\xc1\x97\xf3C\x11\xc0\xc8\x11\xf6t\xb1N\xfc\xbf\xb6V\xc2\xbc\xf0\x86\x15\xc0?a\xd8_%\x8e\x11\xc0\xb1\xd2\xca\x8d\x86\x12 \xc0(k!\x08\xb8.\x19\xc0\xd4r\x18\x05;\xaf\x0e\xc0/}Ug,\xb8\x13\xc0\x85:L\xe0\x07\xdc\xfa\xbf\x8a\xae]o(\x8f\x16\xc0t\xca\xc9\xbb\xfd\x16\x1c\xc0#Ys\xbb\x11j\x10\xc0O<\xff\x9dt\xdf\x10\xc0\xebc\xab\xdc1w\x1b\xc0x\xecL\xd0=\xf7\x15\xc0\xcbAy\xfb\x96D\x1f\xc0\x0f\xacV\xde)\x07\x13\xc0\xcc\x11\x91\xed\x01$\x1a\xc0\x16^wW\xf2\xda\x02@`@\xf6\x97\x1ct\x13\xc0c \xdbF\xbf\x89%@D\xc0\xed\x8a\x04{\x1e\xc0\xb1\xb1VSM\xfc\xf6?\x93\xf9\xf2\n\x1f\x03\xe8\xbf24\xc4\r\x9c@\x04@j\xb9y\xf9t?\x08@\'h\x9e:\xd9\x08\n@\xed\x04=}\x8e|\xc1\xbfc\xac.\x8d\xb3\xca\x11\xc0\xc9\xf5\xecrNn\x11\xc0f\x07\x80\xd7a0\r\xc0\xf2\x85\x96\xc6+\xc8\x1b\xc0 \x1b\xf1\xc4\x02I!@\xc4\x13z\xab\x8c\x8e\x11\xc0\xa9\x87\x06`N\x7f\x00@\x05k\xb3T`\x9a\x13\xc0\xc00\xb4\x18\xfc\xda\x14\xc0\xf8\xc8\'Z%\xbf\x0e\xc0\xc7\xab\xe7{\x8e\xff\x19\xc0\xaa\x81\x80j\x8c\x12\xf2\xbf.\xf0,+\x99\xe6\x12\xc0\x93\tmWNu\x01@\x91]m\xbd\xe5\x0b&@\r-\x9eU\x96\'%@\x86,cc\x91n\x1e\xc0\xcf\xbeO\xfc\x00\x14\x1a\xc0UE.\xc68\xc9\xe7\xbf\x951^b\x10\xa2\x10\xc0\x9aP\x02V\xa6\xf5\x13@\xbd\xb6\xe8\xdcw\x1f\r\xc0\xcfhW\xe0\xa4\xe7\'@\x01pE\xbf\xe3\xe8\xf4\xbfz\xc7\x8e\xd0\x8eE\x12\xc0^\x05H\xff\xab\xf4"\xc0\xdd\x97\xdaRW\x92\x12\xc0\xd4\xbf\xa9\xb9\x17\xe8\xd4?\r\xc7\xb2)\xaee\xe0?M\xf5\xb4H\x00s"\xc0\xfe\x7f\xb5\xd1\x019\x0e\xc0Uel\x95b0\x10@\x8e\xaf\x9d\x8e\x16\xfc!\xc0G\x85\xaaL\xb1\x82"\xc0\x94j\xb2\xd9\xdck\xc3?\xff<9\x0b\x87) \xc0I\xe3\xaa\xdf\xeb<\x1f\xc0\x1d\x1e\xb73\xecu\x19\xc0\xae\xdb%+!\xf8!\xc0\xe8\xc9Dl\xf2@"\xc012\xacS\xf4\xca\x01@\xcb\xcd\xaf.3|&@\x1c\xa4\xa6\n\r\xae\x1d\xc0\x12\xfbh\xbe\xd0\xe0\r\xc0.\x82\x147I\xf2\x1d\xc0w\xdb\x88\xd1%;\x1b\xc0)\xd9r^0,\x1f\xc0h^_J\xea\xfe\x1c@\xd2lU\xc2Sv\x16\xc0\x06c\xa6s<n\x19\xc0\x91\xa0\x0f|2\xa9\x0f@\xc3\x0f}\'\xe3\xaf\xe8?\xe4O\xfa\x19\x93\xe2\x10\xc0\x7f\x1f%\xe1\'\xdc @\x9c\xdf$\x85\xd5Q\x07\xc0\x8b:\xa4+#1\x1a\xc0\xe5\x1dZv\x86*\x1b\xc0n\xff\x00\xd8\x8c9!@\xf71N\xcc\x7f\x16!@\xc0\xea\xdc~i?\x1b\xc0\xa4\xdb6\xf2\x8bU\x1f\xc0\x1dX^~\'\xd3\x07\xc07Rc\xff\xd5\x07\x18\xc0&\xd6]]\x15("@\xfc0\xe1*\x8eS!\xc0\xc7\xfd7ww\x8c\x12\xc0!B\x81\xfc\xd8\xd5\x0c\xc0<\xe6\xea\x94\xb1; \xc0d\x1d\xb7\xf8\xcc\xba!@[D\xe6\x13\xa9\xfb!@\xa4\xe0v\xf0\xd7v\x12@\x10\xa6@\xc3As\x1e\xc0\x97\xfe\x85\x81Ek\r\xc0\x9c\xab\x12=t\x01\x04\xc0\xb0\tt\xb3\x18W"\xc0.L\x12\xc9(\x8f\x1c\xc0\x12\x88\xb7\xb9gN\x10\xc0\x14k\xc1\x97t\xc3"\xc07\x1f\xfb\xf1\x17\xa5\x0e\xc0\xf4\x06x\x19\xcf\xda\x1e\xc0\xd1\x84\xce\xc7\x8a\x8d\xbb\xbf\x01\x98\xe1nH\x96\x1f\xc0\'\xb0\x10c\x84O\x10@\xde")\x1f\xa5\xeb\x1f\xc0z,M\x9d>\x08%@\x89\xcf\xa3\x8e\x06\x84\x00@Cg(>c\xc8"\xc0^z\xd6\xe8\x8f\x80\x13\xc0\xac\xf4 $lq"\xc0r?\x13`\x84\x8e!\xc0\xaa\xe2s\xac\xa5*\x15\xc0J\x81\xa9fc\xd4\x15\xc0l\xcfVP\xc2,\x1e\xc0c\x08\xcc\x05i>\x1a\xc08\xed8\x19\xf1\xaa\x12\xc0\r\x056\x95&\x91\x1f\xc03\x04I\x84\xe4\xc6\x0e\xc0\x17\xb7k\x8f\xe24\x06@\xea\xe8d\x1d\x01\x7f\xf4\xbf\x18\x1c\x82\x0c\x94\xe7\xf3\xbfS\x04\x92T>f"\xc0\xda\x01\x1c\x91~\xb4\x0b\xc0\x08Q\x1e\xa1s}"\xc0\x9d\x7fv\x87\x02\xf5\x1a\xc0*Fm\x94\x8d\xcc\x12\xc0D\x99\x1d\x93|x!\xc0\x19\xbdx\xd8rw\x14\xc0\xdf\x87B\x0e\x10\xa8\x11\xc0\xe4\xd8\t4SK\x01@\xb8\xde"\x05_;\x11\xc0\xe1\x7f\x04v\x90\x90\x07\xc0,@\x86\xb1\x81\x99"\xc0d\xd7\x85@\x9av"\xc0q\x1fJ\rI_\x11@\x89\x07]Q\x89\xa2\xc2\xbf\x97+*\xafNq\xd2?\xc7\xe3S-\x8b\x00\x1a\xc0A\x87@Z\x1e\xa1\x17\xc0\x03\xb6\xc6Y/\x90\x10\xc0\xcaD.\xa5\xc5\x80\x17\xc0\xcb\x82h\x87u\xff\xfb\xbf\x14\x05 a\x92\x7f\x1a\xc0\xde\xfcb\x9c\xac\x07\x1e\xc01q\x93J\xda\xd9\x10\xc0/\xde\x01W\xce\xe8\x1e\xc0\xbe\x0ed\x98i\x81\x10\xc0\xaco\xb6\xf1\x04\x17!\xc0\xd0e@3U\x05\xf1\xbf?\xccb>[\xf4\x0b\xc0z>j#\x93\x92\x13\xc0\xac:q\x0e`\xd8\x19\xc0\xbc@U\x12\x98\x98\x1f\xc0\x0e\xa6\xe3;\x03D\x1e\xc0g\xf5\xd0,\xcb\xf6\x00@\xe7\x02\xf0\xaf\x1d\xb7\x16\xc0\xf9\x1d\xfc\xc9\xcc\x14&@\x81\xb3\x92G\xd8%!\xc0\xf9\x90\xaen\xd2\x9b\x17\xc0\x01S}\x93\x1c\xbc\x1d\xc0\xd3N\xbe\x93\xdf\xca\x11\xc0\xb5!\xb9\xa7\xb8B\x11\xc0\x85\xab\xb9\xf0y\x13\x01@0MO\xe8Tq\x1e\xc0\x9b\xbe\xe3\x16\xe1\x92\x13\xc0\xb3\xac\xc5\xad13\x1f\xc0\xd3\x86\xca\xfa\xbf\xe7\x17\xc0\xa1u\xb4\xc2Q\xae#@\x0cK"\x9bM\xf9\xf9\xbf\xb94\x98I\xb7\xa2\x12\xc0\xb2\xab\xbc\x08\x0f\xd2\x1a\xc0\xb9\xd0p\x9aM\xd7\x07\xc0\x95\r\x95\xd1|\xfc\x19\xc0\xc37\x9ewy8\x12@}\x16Z\x08\xb8\xfa\xd7\xbf\xd9\xaff3\x02e\x12\xc0\x07\xb8\x7f\x05\xe7\x9c\r\xc0\xff\xe0\x83d\xd3\x03\x14\xc0\xc4\xbb\xb4_W\xb9\x1d\xc0\x8d>i\xfe\xaa$\xd1\xbf\xc7M\x8a\xb4M\x81\x18\xc0_\x94\xc3#\xea\xda\x13\xc0mh\xcf_\x07e\xd3\xbf\xc3M\xdd\xd3\xbct\x1a\xc0\x98\xcf\x14\x0c\x14\xb9\x12\xc0\xfd\x00{\xdd\xcb\xfb\x12\xc0t\x18\xd2\xb0\xdb\x1b%@Y\xb40\x8b\xcd\x93\x00@\x9c;UI.\xe5\xef\xbf\xa4\x01`\x9c\x07\x80\x14\xc0\x165`\xfeX\x0c"\xc0\xc6\xb4\xc2/\x8an\x13\xc0\xf1\xa6\xd2U\xc5\xfb \xc0O\xf7U\xa3\xcf&\xc2\xbf?U\x84\xb9_:$\xc0\xb1\xec\xdb\xb5\xc5\xe2\xf2\xbfh{-\xa6K\xd9\xd2\xbf\x8eZZ\xd3\xaf\xd0"\xc0\x1d\tK\x84\x964\x1b\xc0\x99(\xab\x19M\x01\x14@\x12\xb5\x0e\xae\xe6S @\xad\x03c\xe1^\x0e\xdb?\x81\x99\x8d\xfa\xea&\x17\xc0\x94\xe1\xb3\xc9\xc4s%@\xc7\xae\x0c\xb2\x1e:%@\\\xe8\x02\xe6\xdb&%@\xc7GD\xd7\xc0\xf3\x1f\xc0\xfe\xf4yH"v\x13\xc0\xce\x82\x13K)\t\xf8\xbf\xe76\x936Q\x94\x1d\xc0\x1f\xc3k\xf7\x8c\xbb\x0c\xc0\t\x13\xc1\xc1S\x13\x17\xc09L\xdc\xea\xb9\x0c\x1e\xc0\x90,-\x8c2\xbc\xf2\xbf1\xc96\xfd\xa7\xfb\xe9\xbf\x07i\xe4.\x80\x12\'@\x9e\x83\xe9\x1cf\xc8\x1e\xc0D\x84B\xa0NP\xd0\xbf=\xb9\xfc\xa6\x99\xe6\x12\xc0\xdc\x83\xb1\xa4\xfc\xe5\x1e\xc0\x85 \x8c\xd1y\xc8\x16\xc0\xa7Cl\x8c\x87\x0c\x11\xc0\xbb,\x8bHI4\xf7\xbf2\xca\xe6\x8bb\xcb\x12\xc0\xae\xab\xbf\x01LJ\x13\xc0G\x9f\\\x96\xdca\x1f@\x86w\xa5)\xbe\x91\x1d\xc0\xf8\x9a50\x07\xa8\xf6\xbf\x03\x98\x91\xc4K\xc4\xdb\xbflbC\x06\xf3\x91\xf0?\x10\xf9r\xa0Nf\x1d\xc0\xa9\xe0\x7f\x9c\x14!\xab\xbf\x83\xc3\xa8\xafR\xbc\xe4\xbf@\xc8\x12\x8d\xc1\x9b\x12\xc0\xe6\x80\x0e\xe8\x13Q \xc0\x8eY \xb4\x16\xab\x1a\xc0U\x1b\xe2OK\x15\x1e\xc0\xea\xc5z[Yb\xf5?p\x97\xabp\xa4\x9b$@D@\x8f\xdf\xd9m\x13\xc0\x8f\x15\x84\xc6\x9dT\x07@\xa8z:=\x96\x14\x17\xc0\xae+\xa8pD\x89$@>\xb1oo\xe3\xb6\x14\xc0\xf3Z\xda\x86\xc7(%@\xb2Y\xa0\xc6\xbcV\xf4\xbf\x8a\xd6m\xc5K\x93\x17\xc0\xd5\xd0[\xe4\x05\x9a\xf2\xbfsY<\xf9j\x9f\x1f@\x8a\x9f\xc3\xf7\xe9\x13\x16\xc0\x115\xc6?\x13D\x13\xc0\xb4\xe4!\xea]\xd1\x1c\xc0\x8e\t\xa6\xae{\x1d\x02@`mF\x9fg\xa4$@\xf9\x81\xd4\x84w\x8a%@\xf5\x94\xeb\xf1J\x1d\x1e\xc0\xe6\xf8\xe9\xfc\xda[\x1c\xc0\x8eTt\xba\xee\xc0\x1a\xc0`-\xc6{\xa2\xa1&@\x92\xb7Z$YW\x16\xc0\tE\xff\xfab\x12\x10\xc0\x16\xfc/\x86j\xd1\x0e\xc0\xe33C\xc0S)\x13\xc0R\x0f\x93\xbf\xbd\xe9\x04@\xb7\xe3\x7f\x95L\xd2\x14\xc0TL\xd5R\xc2\xa3\x0c\xc0%\xa6\x9f\xf7\x1e4\x13\xc0\x84{\x10PN\xae\x14\xc0\x99jG"\x8b"\xea\xbf\x8dz\x0fK\xd5\x90\x0c\xc0\'\xce\xf8\x84\xdb\xf4\x1e@\xc4\x06\xed|\xbd\xd0\xf6?\xacl\x02]\x95,\xec\xbf\x05L\xbb\xd1\xd8k\xe2\xbf\xccHUX2-\xe9\xbf\\z\x8cpL\x0f \xc0X\xeeZ\xab\x89\x07\x19\xc0]@\xf07K\xe5\x1d\xc0\x920\xbe\xa5\\z\xf4\xbf.\x82AM\xf0_$@Ib\xae\x01\x9a/"@\n_\xea\x97mW"@\xef\xe4\xcd\xcf\x1d\x86\x15\xc0e\x05\xad\xd8\x17v\x16\xc0\xac|\xb1<\xb4\xb2\x16\xc0\xe1\x1d\xbf\xbe\x1d\'\x1c\xc0\xde1\xe7H\xdaw"@\x1a\x14W\xecH \x13\xc03-\'\n\x98\x98\x17\xc0\xd1\xc8\xbd\x1e\x19\x00\xd6\xbfCxN\x15ub\x14\xc0:\xc5,\x1c\xec\x18\x11\xc0\xd8\x01T\x08:\xf9\x1f\xc0\x14\xae\x1f]\xdd\x0b\x1b\xc0\xed\xf1lt\x9f\x02\x07\xc0\xbeR\xec\xae{\r\x13\xc0G\x18\xf3\x95\xb0b\x10\xc0\x1e<\xef0\x12\xca\x11\xc0)n\xd0 .\xf3\x12@\x1b\xeeP\xa6\x0cA\x14\xc0\xed\xec\xa7\x9b\xa47\x11@\xf6\x02=\x1ef\xe6\x14\xc0\x08%+\xd7\x82\xf7\n\xc0\xa9\x96\x0f\xb1\xad?\x13\xc0\xbd~\xe7\x1c\x10e\r\xc0\x0b\xf30&\xab\x8f\x17\xc0\xdb\xa9}D\x93X"@\'\xd9\xb7\xc8\xe0\xbd\x1a\xc0\x87\xce\'^\xaf\xde\x1e@niv\xf2\xf2\xe7\x17\xc0\x908\x8a\x81\xc3\x8b\x1a\xc0\x86\xda9\xb4<\r\x18\xc0\xebb(\xcfP\x97\x17\xc0\xa2?\xdd\x99t`"\xc0\x87\x8f\x95i\xc0\xdc\xf2\xbf\xcf\xb2%\x85L\xec\xf2\xbf\x10\x0c\xb0(\xb0r\x11\xc0\x87Ph\x07\xba\x82"\xc0\xc1%5>`\x99\x0b\xc0v\x15Q;T\xf8\x1b\xc0\xccE\x7f\x0e\x90\xa9\x1f@*\xe0\x89z@\x12\x17\xc0\x9f\x1fY\xa6\xcb\xf7\x16\xc0zjx\x9c\xecl\x1a\xc02\xb5\xbc\xb7]\xfe\x18\xc0@j\xcfgY\x90\x1c\xc0\x92\xcbG>\xc3\xfb\xf3\xbf\x80\x88\xe7\xd5\xf6%\x08\xc08\x7f\xdde\xc79\x1d\xc0RQ\xba\xb8\x95\xc5"\xc0,\xf7\xef\xb5\x1c\xe8\x1c\xc0v\x91.\x91\x0eE\x11\xc0\xbd\xb8\x1br\x10H\xb7\xbfl\x1ex&\xc2\xc7\x11\xc0\xa9a\n\x95\xb2[\x18\xc0\x0b\xe4\xcc\xa3\xd6\xbd\x1d\xc0\xc1T\x1b\xcfk\xf2\x1f\xc0\xb2\xab\xfb\xb4\x97g"\xc0\xdb&o\x8e\x9e\xe8\x1e\xc0h\x91\xa5F\xbe\xf8\x07\xc0L\x87\xc20\x96i\x07\xc0\x96\xdaP\xf6\xa1*\x07\xc07\xfc\xeb\x0f\x84!#\xc0o2!`8G\x07\xc0\x96\x02\xfd\xfe\x03\x96"\xc0\xe9\xec\xbe\x972p"\xc0\n\xf6\x83\xb1\x92\xd7\x0c\xc0\x882I\x14\x02\x1b\x1c\xc0\x9f\x1d\x1c\xe5\xe3B\x1c\xc0n0\xaa\xd8\xf1~\x10\xc0\xa6\'$\xa4\xefX\xf7\xbfh\x18\x8e\xf2\x92\xa5\x1a\xc0\xc9\x85,\xbd\x0c\xcd\xf2\xbf\x16\xec\xe6\xb7\x1e\xfc\xed\xbf\xd7Jr:Q\x03"\xc0\x91)\xac)\x8b\x85"\xc0{-\thQ\x83\x13\xc0d\xc8\x8d\xc1-\xb2\x12\xc0\xadB\xcc\xd16\x12\x11\xc0\xcf\xd9\xbe\xdd\xaa`\x11\xc0\x83u\x91\xc7\x06\'\xe9\xbf\x8c5v\xb0\xcfe \xc0\xb0{\xeb\x81\xb4\x02\xea\xbf\x15A4\xd7\xed\xa3\xe7\xbf\xd1\xa5_\x9f\x90\x01\x14\xc0D\x8fT\xff\x87\xc5\xec\xbf\x08\xfbp\xe2\xed\x99\xe6\xbf\xd4\xcc\x85\x15\x0bq!\xc0\xf7\t\x04w\r4\x13\xc0\xb6\xd6"q\x8b\x7f\x13\xc0\xb3\x90\xfa\xd8>\x1c\x13\xc0 te\xee\xde\x8e\x12\xc0\xa6\xb7dDv\xd3\x10\xc0\x878\x96\x06XH\x1e\xc0\xbf\xca\xb4\xbb\xb0\x9c\x1f\xc0\xa7\x19\xa3\xcfM\xfc\x10\xc0]$\x11\x05[C\x13\xc0q\xe1n\x0c\xdb\x07\x1f\xc0le\xa9\xb6\xbfO \xc0,\xbb\x0c\xb2\xdc\xc5\x1e\xc0!\x156\xc2\'\x0c\xec\xbf\xa5\xfd\xd3\xe7\xac\x04\xd8\xbf\x04\xad_9\xa4\xb8\x1f\xc0\xcc\x80=Z\x01M \xc0n9)\xd4\x90\xf2\x1f\xc0\x85\x00>\x15.\x8c\x11\xc0\xf31\x07\xba\xff\xea!\xc0\x96\xf2\x0c)\xe9\x9a\x1c\xc0\x93\xc9@\xb0a\x15\x1e\xc0\xc1\xd0\xfa\xe7^f\x1d\xc00\x99"\x0c\x18#\x13\xc0Up\x1b\x1a\xd5*\xea\xbf\x18M\xa8\x99\xc76\x1b\xc0\xd0\xc9\xad\x81Zq\xf3\xbf\xfd\x03\xa8\xbea\xde\x19\xc0\xb00\xf4\xa5\x03\x9a\x1d\xc0\x93[OmY\xa1\x1b\xc0\xf2\xf09f&\xd1\x12\xc0b>\xa9m\x86\xba!@\xc8g\xbam\\\xf1\x19\xc0Ah\xfb\x01c\xe8\x12\xc0\xfd\x19cm\x1e\x0c\x16\xc0+i\xa9\x8f\xbc\xd0\x08\xc0u\x9d\xda\xa0v\x83\x1f\xc08\xa1\x8e\xe7\xb0\x87\x14\xc0\xfc\xce[6x\x1e%@\x8f)\xc0O\\w\x12\xc0\xd4H\x89\xf0k\x8e\x15\xc0H\xdc\xb9\x87\x88{\x14\xc0\x9d\x82\xfc\n\xf5\xb9\x1a\xc0\xb9\xa1\x8a7\x9b\x92%@\x99_\xb4\x9f\x92~\x01@hA\x078F\xdb\x1b\xc0\x18\x9a\xdf/h\x99\x19@\xce0\xbfwT\x87$@r\xc7|\x11\xf4\x0c\x17\xc0 \xaf\x98\x8ca\x9d$@N\xb5\xc0\xbc\x0c\xf7\x1e@\xedB\x9c\xe9\x83j"\xc0\xc8\xb5\x86\rb$\x1b\xc0,z\x8d\xea\x8e\xac\x1e@\xdbk\xc9\x04\xc4\xdb\x1c\xc0\x80\xe6\xa7p\xe3\xc1\x1e\xc0\x94S\xa2\tI\xf7$@\xe1\x96 #\xf4\xd9\x1e\xc0\xfa\x05J\xef\xe9\xfc\x17\xc0\xd3\x99\'\xd1\xcc\xc6\x1c\xc0\xda\xe9\xe2\xdf\xcc\xff\x15\xc0/>\x96\\\xfe\xa1\x17\xc0\x9eI\xb8\xc6M\xa9\x16\xc0RT\xc3\x7f\xb7?%@\x99^\xc6wZy%@8o\xb4XE\x9c\x14\xc0\x8a\xdeu+\x9b(%@\xe5\xa2\x98X\xc9\x83\x13\xc0\x18<.\r\x03\x99"\xc0\xf0>\xf8|\x9c2\x15\xc0\x81\xbb\x99M\xe7H\x10@\xe1mV/\xa5$\x02@\x9a\xcc\xee\x9b\x84u\x1b\xc0e\xe5Q\x0by{\x19\xc0\xc2)D\xe2\xd69\xd2\xbf_\x10f\xae\xb6,\x1f\xc0\xcb\x98`\x94\x8d\x8a\x17\xc07\xd9\xbc&\xe3Z!@\xa3\x90 %!\xe8\x14\xc0\xff\x00\x18,\x94V#@(\x81!\xe0&\x0f%@\x01\rLe\xb8\xe6\x15\xc0|\x0e`U\xfd{&@M\x04\xf54\xa3]\x1b\xc0\x18;4\xe51\xa4\x10\xc0\xe4\\2\x87\xa9`\x14\xc0\xa6\x82\xa6i\xfeV\x0c\xc0\x08\xf9C\x11(]\x0c\xc0D\xbe\x10\xd4_\xa0\x12\xc09\x13\xc0\xc8\x830\x13\xc0\xac\xcd\xf1\x94T\x8b%@;r\xe3\xae\xa1a\x1a\xc0Sn\x0f\xaf\xcd\xec\xfb\xbf\xbd\xbbq}R\x13\xf1\xbf\xd7\x14dz\xbbq\x1e\xc0\xaf\xcd\xdd\xcd\x94_\x12\xc0\xdd}\xc12cA\x13\xc0\xdf\x87{\xbb\x0c\x82\xe1?\x01\x08\xf0\x9a\xe6\xfc!@\xed\x9b3\xbeL\xdb\x12\xc0\x95\x10\xb1_7\x1a\x15\xc0/\xb4\xb6\xec/]\x1b\xc0\xacW2r\xdb\x05\xe5\xbf\xdb\x0eW4\xef\xb7\x12\xc0Y\x8f\xc4\x8cL\x80\x15\xc02|\x97\xab\xac\xaf\x0e\xc0\x83}\x1a\xab\xc88\x1e\xc0\xc40\xeaF\x0b\x05\x1c\xc0a\x15\xce\x04\xaa\xe4\x01@0_\x90\xf5 (\x19\xc0z\xd2l\xf5\x0fd\xc8?\x06)\xbf\x04\x08p#\xc0*\x80h\xaf\xd0\x0c\n\xc0\x11\xdd\x9c\xcf\x17J\x10\xc0[\\\xc3@+\xe8\x0b\xc0\xc0\x9c\x8b%4\xbf\x0c\xc0Q\xaf\x9bw\xa3\xa4\x15\xc00g\x0c#Q\xbc\x1d\xc0J:\xb2\x90\xa1y"\xc0\x03A:\x15v\xe5\x16\xc0\xc8:B\x14\xcc\xc3\x16\xc0P\xc7\x05\x1aP\xab\x11\xc0\xd4\xfb\xf1\xd2w&!\xc0\xc46\xb2\x07\x1a\xcd\x1a\xc0\x8b\xe9_O=\x83\x11\xc0r\xef\xf7/!\xd6\x12\xc0\xaa\x05\x93\x1b\xde\xf4\x06\xc0<Ix{~}\r\xc0_\xf8-\x1b\xec\x83\x10\xc0\xaaK\x06\xa7&\xa8\x1a\xc0u=\x17W2\x80\x18\xc0\x1a6%+\xca\x17\'@\xb3n\x01r>\n\x13\xc0\x0bt\xfb)O\xdc\x10\xc0\xbf\xc1\xdd#\x1d*"\xc0\xe6dK\xf5Mm\x13\xc0\x0e\x9c\x1a\xea\xadt\x1b\xc0N\xcb\xd4\xcb\x84\x07\x11\xc0\xe8\xe2\xe9\xf2\xbf\xe2\x12\xc0\xc76o\x0en\xda\x1d\xc0\x93\xe5\xcd\x86\x83\xd0\x16\xc0u\x93\x1b\xe4Fb\x19\xc0\x1c\xf8S\xc3\xba\xae\x13\xc0\x9d\x01\xc7\xc7\x0f\xa5 \xc0\xfe\x0c\x9b?\xf4V\x1c\xc0<U<\x8c\xa8\x0e\x1b\xc0\x97\x94\x95\xbcoy\x15\xc0\xb8(p{ \x81\x1f\xc0'
p16
tp17
bg3
(g4
(I0
tp18
g6
tp19
Rp20
(I1
(I1348
tp21
g13
I00
S'N\xdc`5o\xc5T@\xf1m]49\x9bT@\xcf\xc4b\x0f\'ZT@\xae\x97+s\xd9@T@\xc7v\x8d\xab\x84mT@\x07v\xdeZ\x1cTT@\xe9\xfa\n\xe8S\xadT@e\x9fD\x16\x1aOT@\xc1\xaf\xe5\xaa\xe1\xa9T@\x8d_\x0eF.3T@\x1c\xe6\x11\x98B\xfaS@p< \xfc\xc0kT@G\xd7y\xffrOT@j?u@.\x89T@\x97b_\xe7i_T@\xb3\xa9\x8f\x12]\xb6T@\xdc\xfc(b\x9aXT@|\x97\x80?\xa7\xa8T@\xe8\'\xd6@&\xb9T@~\x9a\xa5<\t\x19T@@\x04\x86\x93n\xbbT@\xa7\x1cbJ\xb6\x88T@\x89\xb6\xf8\xdb\xdfKT@\xa7\xc1\x99\x9a\xb9\xadT@.3G\xf8&(T@.\x9e\\S\xbddT@\xc1\xc6\xe6\x9a\x1fWT@n\x89\x99\x94\xa6zT@\xcd\xbaB\xd7\xdb\xa8T@\x0e\xf2\xb0\xf0D\xa2T@\xfb\xd3\xcd\xc1\xd1PT@n\xc7~\xc9\xc4\xb9T@i\x81\xa5H\xa6\x0bT@:\xa2Tq;\x98T@\xf1\xe0L\xa3\x0f2T@\xcd\x9bs\xe0\x08OT@\xbdqyu\xdf8T@\xadC\xc2\x83:\xa9T@E\x07.\xe0E\xb4T@Bow\x02\xad\xb8T@\xe1)\xef\xf2\x05rT@\x05\x0ff\x08<wT@gy\xb7\x13\xf3\x9eT@\xf1r\xce\x13aZT@\x88\xb8>\x84\x05\xa9T@\x07\xa94\x17\x1a\xf5S@\xa5\x87\x87\x0fP\x0bT@\xee\tMY\xb5-T@\x11\xcc\x05t\xf4\xa8T@\x99\x1a\xa3|wsT@\xac\xb6\xd8\x94\xabtT@\xb3y\xd2\xa1@-T@\xef\xe0\x96\xf6\xec\xa0T@N\xafk\x9a\x9d,T@y\x06!\xe2\xc6VT@tk\xf8\x01\xa6\xa2T@\t\x13ZHrwT@\x91\xe6 \xb4\xf8\xa0T@[\xf0^}\xc8\xaaT@\x84\xbfr\xb9!ST@\x87>O\xfbQ<T@@\xe9-\xbfdlT@\nV\x01\x0f}qT@S.\x87%\x8dST@\xf6\xc6\xbbd\xbdjT@L7\xc6\x01\x0b^T@W\xda\xbc^\x99"T@\xb8\xe3N3.WT@\x85\x1f\x83ni^T@\xf8\x9b\xbf}S\x99T@\xacT\xa5::\xd5T@t\xad1\x88\xff|T@\xe6\x85\xddw\x04LT@\xaa\xdc\xbd\x97blT@\xf9\xe3\xb7\xc2_{T@\xe5Sm8\xe3hT@N\x7f\x8b\xad\\uT@\xc5S\xb4\xe0x^T@\xef\xe1\xb7\'\tbT@#\t\x1e\xa8<"T@\xb8\xf4\x9a\xb2\xc6LT@\x1b^k\xb6\x19\x0fT@\xca\x82\xa8\x8d\x87\xb8T@\xbc8\xf0"\xe9\xb7T@\xabs\x1c\xc3\xcc\xb9T@\x07t\x17\xe6\xb5\x9dT@\x93\xda0\xfc\xb8hT@\xeb(\xc3\xee\xa1\xb8T@\xf2\xe2ao\n\x9dT@\x0e\xf8u\x9e\x80\xa1T@=>\xb9\x94PfT@\x1a\xc5\xa5\x08\\cT@\xdc\x08/\xc6\xa2IT@\x912\xda\x80\xc6RT@\x1b\xcb\xba{\x14qT@\x03r\x18\xb8q\x06T@@\xbf)x\xeagT@\xe5\xe8\xf4\xfd\x03ZT@\xe6\x03\xd7~\xc4MT@j\xbeXx\xfdnT@\xf2\xd2\xb8t\x86uT@\xf1\xfe*~`\xb6T@N{\x1f\x13ErT@3=T\xf0 \xaaT@\xaeaA\xc5\xd6oT@\x89\\\xe5\xfdOqT@\xe0\xce\xc8\xdd{sT@n"d\xf8\xa5\x94T@\xbbo\xee\x16\x15XT@\xdc\x86\x1a\xa8u)T@\xad\xbeDLyOT@\xfc\xef\xc0\xc9UqT@\x7f\xe95\x13\x04mT@\xe1z1h\x0foT@q\xd8\xe6\xc1\x1b\xaaT@Q|J\xf2\x7f\x85T@\xb9\xc8?U\xfbnT@HS\xd8\x91\xac8T@\xa4\x87\x05\xcb@hT@?T\x85c\xf6WT@\x88X\x03H\xc9OT@\x1b<\xb7\xdc\xa1\xb4T@B\xa8\x0f_\x95ST@\x85\xd3\xaf\x157-T@\xde\xd4\x86_LmT@\xd0\xca\x94j\x1e{T@9P\x89\xe8\x13aT@J\xe8$\x1f\xe69T@\x92\x8eS\xd2W-T@\n\xb7c)\xd7aT@{\x11\xb9\x07\xe58T@9>T)\x8d.T@\xdaz\xc3\xbc\xb7\xacT@\x1c\x06\xa2:\xbd\xb3T@m>\x92V2mT@\xab\xf8\x8e\xd0wuT@\xf0\xbc\xda\xd4\x08<T@\xfdh\x05\xbeX\x9cT@*\xe6\xa6\x86\xb8\x9cT@\xa2\xda\x99(@rT@j\xe7\xb8t\x18\x9dT@\xf0R\x84v\xefeT@e{\x89\xac\xe7ET@\xb7\xdbp\xe5\xaf\x0eT@\xb7Nq\xf8\xa7\x82T@\x0c\x9f_\x00\xe1qT@E\xc8\x18iL\x8bT@\xf7\x02\x18\x8b\xc0}T@\xd6\tS\x0f\xf3wT@\xf0\xfd\x0fM$wT@De\x82=\xa1\xabT@o\x0b\xc8\xe7vET@@\t\xee\x05\x1c#T@Qz\xb0k\xae\xa2T@b@\xd3\xf0\xb95T@\x0bp\x02p8\xa3T@6)\xb6\xc6\xfajT@\x1e\xbe\xf5\xca/\x84T@\xd2\x99\xb3\xd7\x14kT@\'\x86\xfbd`jT@[9/\x00\xc1tT@Y\xf9\n\xaa\x92\xfcS@u\xfeED\xa3hT@\xaet\xee\x87A\xacT@\xff\x0c\xbbF~rT@\x87)\x84\x81\xfa\xa3T@S\xa07\x08\xf3\'T@;V3\x045\x89T@X\xee),\n(T@\r\xa2p!X\x15T@dDw\x15gYT@fI\xae\x06\xf9]T@\xae\xb0z\xd4\xcd\x9eT@\xe6\x1c\x99\xd2\xb0\x1cT@)\x18pj\xa5\xa6T@\xf502\x90Z\x9cT@L\xae\x06+\xe0UT@\x9b\xaf\x00LK\xd4T@\x87\x13\xa4\x15\xbe\x99T@\x08\xf9\xb6\x98TXT@v\x8c-\x8d\xc3PT@\x04,\x85|)kT@g\x8ac\x13o^T@\xcc\xa42\xa8t\x83T@I.\xb9E\x843T@`,`\x84\x13\xa9T@-V\x8fW\xaa\xa8T@\x1f\x19,\x95D\xbeT@B\xb0\xaa\xb0\x87XT@\xb8\x0cbS[\x19T@:=\xc5\x02`uT@\xc3\ro\xee#\x85T@w]}\xea\x85uT@\xc5\x7f>\x97\xde\x9bT@h \x15\xcc\xc9QT@\x8a\x10VeTuT@\xd2\xcao\x8aVuT@\r\x88Y\x08\x91\x9eT@\xd6\xda\x7f\x94\x8dtT@.\x1fjr\x96\x96T@EQQ\xa4R>T@\xbd\x97K>pAT@\x91e\xca\x8d]\x1bT@\xcb\xc8\xef\xb9XuT@\xc5L>E\x19TT@_q\xc4\xc1\r^T@\xd3\xfbEt\x12fT@\xeeyb\xe5\xe4\x19T@\x81\x88\xb9\xd5\xcf\xb2T@\xc2\xe3\x1c\xe2\xf4ET@\xf8\xe2\xb7\xf3KtT@\x1cS\xe8!\x8b\x9aT@rN\x93h\xa2zT@\x85\xe1\xfc+alT@\xe7\x07\x1a\x90\xce\xadT@@\xf6\xb8\x19\x9fYT@\x9fV\xfd\xf3\xbcpT@-K\xb5\xf39kT@\xd3\x8b\x12\xd4L\xa3T@w\xfeR\xab\x9dpT@\xc2\x83\xcdFD\x17T@J%\xb69\x15tT@#t\x7fnkYT@\xc3\x8c\xcb\xf6\xcd\xa7T@\xac\x84\xb0\xdc\t\xaeT@\xf7I1F\xe7\x1cT@\xc9\xdf\x88\x8b\x9amT@\xf5k\xef\xc9ujT@\xf1!\xc4\x11\xe2pT@!\x98\x16Q\xac\x14T@\x9f\x91\xee1\x84\x1cT@\xfe\xfc\x9f|\xe6uT@\x10\x1f8\xa5\xebQT@\xf0\xe9\x97\xba\xd9\xb9T@+\xe5AP\x1b\x05T@rt?\xa0\xb1\xb8T@\x97 \x0b\x00\x08eT@:\xbb\xd5\xf2j\xb6T@)\x153eX*T@\x0c\x884C\x05nT@\xe9S\xcb\xa4&\x1eT@\x85>\x9c\x0c$wT@kg\xc5WijT@\xf7\x0b\x1c\xb64jT@g|A\x87\x9b\xb4T@\xa2s\xa3?\x84\x99T@hH\x04)\x83YT@\xb7\x12\xb0\xf2rYT@SM\xea\xbc\xfaqT@\xc8\xdaYX$XT@$\xab\x90\xday\xb4T@\xc0\xb2\xa8\xc9UvT@;\xd5\xcb\xbc\x99\\T@\x94S\xf8\xb9Y\x9cT@\x10\xc8q\xadL\xa2T@\xcb\x1ep|\xb5\xb3T@\xf9U\xc8z\xcb]T@Z\xa5\xf5R\x15]T@15\xee\x7f/\xbcT@`X~~\xefnT@\xac\xcb3\xef\x00\x9dT@|\xedR\xb4\x04\x9fT@K\xe1G>W\xacT@\xb3\x0fP\xad;XT@\xa8\x8c\xebM\x01rT@@\xd6y\x15\x81\x8aT@\x17A\xa2\xae\x8f\x8bT@\x87\xca\no\x9e\xfaS@5h\xa89\x08QT@<\xda\x1a\x04\xabOT@c)\xf9Q\xc5\xa1T@\xa9\xf4]\x8a\xc7\xa5T@>~!\xfe\x99\xf9S@\x9f\xdaG5M4T@VA\\\xb6\xb6\x89T@\xd0\xcb\xd7\x05Y\x89T@\n\xf2\xact\xb9\x96T@M\xa6\xce\x01\x17\xa9T@3\x85\x11B\xd9\x19T@\xd3O\x9bSAuT@k\x1a\xfd#\xaePT@\x16\xf5`\xbf\xb3\xaaT@\xe4\x87\x87\tT\x8aT@\xc0Uc\xf1\x99XT@E\xa7R\xda\x99OT@s@\xe9\xbb\x0b\xfbS@\xf8H{L`$T@\x0f\x98"7f T@G\x0f\x058\xe8KT@\x89\xf9\xa5\xf0^4T@@\x1d\x17\xd6:\xa7T@\x8e\x85\xb8\x08m\xadT@\x0bL\xcf\xae\xa2\x9eT@FZ\xe9a\xb4AT@G\x8b\xffd\x91\xa7T@:\xcd\xb5\'\xae\xa8T@\xcd\xd7CI\xf0~T@\x00\xa1\xd4\xe5\xbc|T@P\xd2\xbf\xc0\xeb1T@J?\xb8\xe9U\xb9T@\xaco\xd4\x07\xd1|T@\r\x02\x84\xf3?kT@\x1b\x06%\xf2\xc4{T@8\xc1(|\xf9jT@\x8b\xdc\xa8\xf7\x94,T@Y\xbfM(y\xa2T@z\x95\xbf\xb9\xd1|T@\x99\x14\xed\t\xbc5T@\xa3o\x93\x80\xf7RT@\xc8\x95;\x04A\xbaT@gv\x1d\xf7$\xbaT@\x8c\xa4\x17yVmT@7\xbe\xd8b\xc43T@\xfe\x1f\xc6l\xcejT@u\x04\xa0o\x8b|T@\xe0\xe7\xf5\x04+wT@S\x0c>\xadP\xb1T@\xa2U\x92\xb1\xeaUT@\t\x17m\x1b\xef\x19T@\x14Y\x04\xef\xeewT@\xc9\x0b\xfa48{T@0eaQ\xb2\xa4T@xd\xb3\xb5h\xa3T@\x8d_D\xd9\xf5\xa6T@\x0ej\t\xc3\x97pT@\x84n\xe8dxOT@J\xda\xb8y\x88\xfcS@k\xb5d\x98\xb2aT@\x8b\x8f{\xce\t_T@\\\xf9\x05`\xd8OT@Ah\xdc\xa6\x18\xb8T@\xe2\xd6{P7\xb9T@\xae\xab\x88\xc4\xd5uT@\xc4\xd4s\xbe\xb2\xb8T@\xe9\x96\xd3\x96\xc3\xb8T@\x1d\x88\x89U6vT@\x83\xcf\xc1\xf2}\x19T@\xca}w\xa7\xd6\nT@\xaa\xb7\xde\xba\x99CT@\xaa\xa9P\xa5\x80eT@\xc5\xc2\xc6\x02\tmT@\xba\x08\xae\xed\x01NT@\x84\xc8\\\x00\xa7MT@a\xf3C\xf5\x8atT@s\xb3a*fjT@\xe0}\xac\xb1\xac\xa5T@\xc1IT<quT@\xd31\xa0\x91C\xfaS@-=\x98\x88\x82fT@\x17\x06\xc6H\x18vT@&E\xce\xc3\xcb\x18T@\x13\x19\xb8Y\xfc\x9fT@IQ\xa2~\x19\xc2T@\xe87\xd2\xdd\\rT@\xe2\xe3\x80>\x8e\xf7S@\x1b\x89C\x87\x96wT@ZaL\xa4EbT@\xec\xed/`{qT@}C@\xda-;T@\x17\xa2\xc7\x97\x01\xa3T@\xf4-\xec\xe9_fT@\x83-\xf4,+\xa2T@\xf2\xd2\xd3\xaf\x10\x9dT@\xd3"\x1e\xdaA(T@\xdc\x8c\xa8k\xaefT@\x99L3\x82\xbfjT@d\xe0\xca\xd5])T@V\x9f8\x9e+\x95T@\xf9\x96\xe1\xdb\x1bQT@{\xeevpO<T@\xe7\x8eQO\xc9aT@\x16\'\x1e\xcd\x0f\x9dT@H\xd8\xe0\x9d\x9e\x9aT@\xd3%T\\,vT@\xe8G\xb0\xc1\xd0OT@\x9e\xb1\xf4\xdc\xdb\x90T@\xe2\xf1\x0e\xeb\xa5\tT@\xa3\xef\xf9\x94\x06NT@\xce\'\xee\xceU<T@U\xad &_{T@k\xedP\xc7WuT@\x91\x8e\xc0\xdd1XT@b\xde\xbd\x0e\xf3xT@\xcf\xb8\x0f_\x96\\T@\xd9[\x80rk\xaaT@\x82\x02\x9e\x95\r^T@\xc3\x07\x1a3\x1a^T@\xbf\xd10\x99oqT@\xc5\xce\xdd\xd7\xc8XT@\xde<\xb9\x8e\xd2\x9dT@\xa5\x7f\x936\x9b<T@\x89r\xa1\x06\xf1)T@\xb7n\xe5\xac\x03LT@\xb4+\t+#\x9bT@\xd3K\xe1\xc13LT@x\xfcHn\x02\xa9T@\xf6\x88tcE\x89T@\xdd\xd8\x08\x0c\xdb\x9dT@l\xde\xd8\xfb\x93\xa4T@\\\x04c\xfa\xeefT@\xf3\xd1\xf2\xfb\xeddT@\xd3\xfbEt\x12fT@\x1d\x93T\x0b5tT@\xf7\x86b\xde\xf9\x9aT@_vP3\x02\xa2T@\xbd\xfc6\x99\x1a\x89T@"a\x00\xddD\xa1T@\xea\xed\x7fYg\xa3T@\xc2\x9b\xe9\xa5\xd1\xa1T@\xbc@\xca!\xc5\xa1T@\x9a\x87\xe39\x08QT@MZ\xdd\xde\x1d`T@0\\\x85\x82\xfa\x93T@5\xb2g\x0e^qT@\xb8\xbc\xf8\xd4\xc2\xa8T@\xbf\x1a\n\x89\x1fmT@\x06\xd4\'\xd3\x1f\x90T@\x96\x00W/\xc0jT@\xa6\x8d_\xaf\xafuT@\xf9)=&;vT@<\x16\xb0\xea\xc1=T@\x83\x0c\x88\x8a\x8dMT@\x8e\x0e\xdf+@7T@\t\xac\x00\xe0\xe3\x88T@@\xb45\xe6\x86YT@\x7fzu\xc5\x15^T@\xc2\x13B|\xa0\xf7S@\x8f\xd5\xa6\x99\x19WT@\xa9\x8d\'\xc0\xc1]T@Rr\xc9~\x14fT@\xdf\xcc\x13:\xa7NT@\xe2\x0c-\xa2\xb6RT@\xdb\xe7C\x1f\xdf<T@\x0fM\xe6\xf0\xb4MT@\x01\xd9\x99J\x1bNT@, \x91\x84[PT@\n2\x8d\'\xa0OT@8\xbe\xea\xb1\xff;T@?\xdf\x0b^WET@\x98\\B\x98\x96]T@\x11&\ri\xb8IT@0\xe08Q}4T@\xa8\x15\xa9>W\xacT@\x83\xc1\xceC\xe6\xa6T@\x85\xddv\xed\xbd\xa6T@y53\x88\xb2\xb3T@\xa2\x86\x8f\xe5\xa2\xb3T@\xd0\x8f8\xee+\xd5T@\xfe\xe3\xa2\x92\xc6\xb4T@\x1fC\xebe\xca*T@\xf3\xce\xb0\x8e\xda\xb7T@\xd8}?\xa2-\xb9T@\xce\x1ed\x1f2\xb6T@z)\xe1\x80\xf4jT@\xb2\xc62\xb5G\x18T@D\x03wp\\oT@\xb3\x16=K\xaf\x16T@\x8f\x13\xdc\xf1\xc6\x19T@&\xea/\xdaNmT@F\x07\x0e\xaf\x06\x19T@\x1f\'\xfcb\x1b\xbaT@\x00s\xb53\x05\xb9T@\xa0\xe94\xec\x01QT@3\xa6\x95<{\xabT@\xdd@\xbd\x95\xac\x11T@R\x03KW\xb5\xfaS@]*>\x10`\x8aT@\xd7\xcce\x96=%T@\xd3o\xfa\x8a7=T@\xd0\xc3\xeb\xc31\x85T@\x93\xedLA\xe4\x9aT@\x02\xb2\x06\x9c3CT@#\xc9y5x\xc2T@\xe0\xd5l#\xfbqT@\n\xc1\xbf\xea\xb1\x01T@?\x195E\xd5\xabT@\xb0\xf7C\x88v\x9eT@TU\xa4\xa5\xbe\xa1T@\xfd:\x10\x9d\xa9\x8cT@\x96\x08\x8ap\xc0\xa9T@\xfdz\xd7SmuT@\x9d\xee\x83\'LgT@\x9eI\xcf\xcf4wT@\xbe4H\x81H{T@%\xa8\xb7\xdd\xf6\xfaS@\x80\x9fUq\xef;T@\x8dnq8\xd8fT@\xb9\x17\x04\xe4\x91\xb5T@\x16)\x0cE\x1cvT@\x8e\x8e~Z^\x88T@?\xae7\xeb\x07GT@<\x86\xc0oD\xbaT@\xc3BCz\xe2|T@\xfbK~\x17 \x9cT@\xa4\xb3\xa5\xc7\xd5\xb3T@7T\xe3\xa4HrT@n\x1fo01wT@\xaaS\x87\xdb\xb4\x1aT@-\x0e=E\xa2\x1aT@\x1c\xc4\x0ei\x9b\\T@M\x91~\xb8j\xa3T@;H\x1fAk\xbcT@\x85\x8b*L\x12^T@zuX\xb4\x8cMT@xH\xbcz[\xa5T@mP\xf90\xab\xabT@\xc0K\xc3?\x87\xb4T@}1\x19\xe8=WT@\xda\xc4\xf7\x7f\x07_T@\xeetx\xf5\x03jT@~\xb7\xb1\x19\x97\x8aT@\x17\x9d\xb4\x8c\x84[T@\xe73\xb4\x1bq=T@>-W\xaf\xc8\xb8T@s\x7f6\xefM\x8aT@\xe7\xc6\xeeUP%T@mx!\xa6\xf0\xb8T@\xc0\xe1\xc3\xea\x86\xb7T@\x9b\x93\x9f\xcd\x03mT@JL\xc0i\x1a\xa9T@b\xd3\x7f\x18\xc7jT@\x91x\xecl\x0fjT@\xe7\x95pL\xa0cT@\x8d\xfc.#i\x9cT@\xa9\x13g\xbc\x95gT@\xd9\xa1\xaa9\x92mT@\xb6i5\x0czwT@\x18\xab\x06M}\xb5T@f\x84\xe1\xbe\xbf7T@\xe5\x82\xbc\xdcj,T@\x9c\xd6K\\\xa9<T@\xb7\n\xe0\xe6%vT@\'\x97\xde\xe3\x1cpT@\\\xaa\xd2 9\x9eT@x\xda6\xda\xbb\x98T@\x99\xbc0!\xa5OT@Q\xba\xf7\x01\xa1\xbbT@^\xca\xa9\xae}xT@\xee;\xaa\xe6\x0fmT@\xad\x06\xbf\\\xdboT@\xf3\xf0:\x18\x8e\xb9T@\x88\'8\x9c=|T@Vi\xb2\xa5D(T@x)m 4VT@\x8f\xaa\x8b\'O[T@\xf7\x9b\xbar\xb6\x1cT@\x90t\x9c\x05\x18\xa2T@\xd3\xd4_G\x82\\T@\x08\xe9\x92\xfe\xdd#T@\'i\xa6\x16m\xf8S@\xe7\xd8e7\xd3\xacT@\x7f\x1a\xecd\xd0AT@\xe3\xbd\xc9\xa0}"T@\xff"\xb8\xaa\x02\xfbS@\xea\x17\xcd\xa3\xf97T@P\x9f\xe3\xe7mCT@\xca\xa9\xab\xaf\x08:T@\n\xb3\xbd\xeb\xa4wT@\xba8\xf6r}eT@y\x12\x1a\xd1\xebdT@\x93\xe5qj\xadTT@\x9b\xc0{\xb4\x81$T@\x91\xa0b\x10VJT@[\xedR\xecqmT@\xb8\\\x10\xdd\x02JT@\xc1\xab\xf3w\x98gT@\xb2\x84]\xc9\x06_T@$\xeah\xfb\xbc(T@i\xc3\xce\xa0\xeexT@\xbdWjE:XT@\'\x90\xa9\xa7\x02kT@p\xef\xc8\xc9\x8cqT@\x91\x94\xe4g5(T@\x08\xea\xb9\xb7\xd8|T@\xb1\xaf\x9d\x12?LT@\xa4tU\xc6N}T@<\xfd\xce\xd47kT@\xc8\x1f\xabe\xc5ET@\x16\x91\xd5[`fT@v\x0c\xdd4+\x9cT@\xdb/\xbf\xd2\xf5eT@\xe0\xa1\xb5[\xbakT@\xa1s\xa0\xea\x02}T@|p\xed\xe4:\xf9S@\x80\xff\x06\x82\xb6CT@\xa7u\x95\xcd\x7f\xc0T@\xcd\xaa\xa0\x14\x04\x9fT@\xc2\xa9Xg\xc0tT@\xa5\x98p\\\x0f4T@I\xb1\x81\xd5\x12fT@V\xc0\x1bX\x15vT@\x82\x07\xfe\xa21mT@\x7f]\xcb`\x1f\x04T@O\x18\xe0\x10\xea7T@\xe7&\x0f\xc2q\xa4T@\x04W\x138{wT@KM\xa6\xda\xadwT@[)yv\xcd3T@*\x05D\xa7\xda\x17T@Q.\x8a\xb1\xe5\x9aT@\xca&\xf7\xd5\x01\xa5T@\xa4\x97\xe1k\xf5(T@\x98\xc7\xaf\xa9\xec\x15T@\xe0\x84\xb9V!_T@\xae\x86\x15\x8f_TT@\x14\x99:\x16uqT@\xb5I=O\xd5jT@\xbc\xb5\xe6D\x87kT@l\x1c\x8b\xb6\n\xf1S@\x8d\xad\xb5a@\x15T@\xff,Q\x99\xf2)T@\xcd\xa5\x01\x96\xf4\x81T@\xa5\'\x8c2\xc3)T@\xd0p\x0c\x1cvkT@E\xa3\x81\x8a\xa6kT@\x07\xb4>\xcd\x8b\nT@\x80\xcc\xe7H\xde\x13T@O\r\t\x8d\xa0\xa5T@1\xe8\x05\xdc\xf8PT@\xd5.Uo\xda\x16T@\x91\x9e OB\x1bT@\x13\xe8~l\x1b`T@g\x03-\xf5\xb1MT@x6\xa7T\x11{T@\xb9\xea\x81\x96\x86eT@\x12\x04\xed\xfc\xe5\xa3T@\xb1\x89\xc98\xdd\xa8T@\xd9\xa0\xfbQV\xacT@K\x17e\x0b\x0c\xa9T@\xc5\xc4\xf7\'\xd7\xa4T@\'\xc6\xdf`\xe2\xa2T@L\x17\xd1\x1d\xb4\xf7S@Z}#\x14\x9e\xf7S@\x13\n\x84\x8b\x05\xa5T@\\)6\x1e\x13\xa2T@\xb0\xd9\x84\xb4\xe4\x15T@\x9e\xd9\xb7\x9a%VT@\x9fC\x89\x96\xc2\x9eT@\x84\xdb\xcbe*sT@\xfdle1||T@S\xac\xd8e\xad|T@u\x9e\xb4\x18yCT@\x91\xde\xa7\x13\xacaT@f\x1b\xba\xbb\xfd\xf7S@!\xcc\xe3=\xd9\x9eT@6U\x898\xd8fT@\x1d;X\xc5Q\x9dT@\x95\xa73\x18\xd3\xa9T@\x13B\x96\x7f\x18\xa8T@\x1b\x94\xbe\x16F\x96T@\x0b\x9d\xda\x15\x9b\xb9T@iEuB\t\xaaT@\xe2\x13E\xe8L{T@2\x04\xea\xd3TfT@/\x18\'\xaf\xb2\xa9T@\x82\x973#Q.T@\xcc\x86rf\x82\\T@@*<`\x1cfT@|\n\x8e\r\xab\xa4T@\x83\xd2\xb6\xdb6\xacT@yN\x86aa\xfcS@\xf8\xfc\xd0\x19\x83\xfbS@\x90\xe1\x14#\x1b\xa4T@^\x1b\xb2:\xac<T@f\x15A\x1c\xc3\x89T@\x80\\\xe90\xf2\xa5T@\xa4\x04\xf8\x85ceT@\x8e\xf4\x8e<\xf3\x9aT@\xb4a\x15`\x88OT@*\xef%^_PT@\xbbW\x9c\xc2\xdd\xa2T@\xc2\xcd\x82rjPT@\x07\xde\xee\x03+\xa2T@s\xcd\xb9](vT@\xb5\xdb\xd6\x1e\xd0tT@h\x93a\x97\xca\xa1T@\x8f\x8br\x07e\xa3T@\xc2nk6l\xa4T@-\xa3\x8d\x1b.sT@\xd9Sr\xe6l\xa8T@\x1c\xdaM\xf1\xc9\x99T@\xc8\xf9\xf5\x90\x08\xa2T@\xdaX\x875\xfcqT@K,\xd6\xd1\x8frT@Z\x97X\xf3[\xc5T@\xd7\xce\xe1|\x88\x9dT@k\x1c\x8f-\xc7wT@\r\xd0l\xe7\x0e\xfaS@\x10!=\xc9\xeb\xfaS@A\xdcu\x85\xc9\xfaS@jN\xf1kT\x9bT@\x9b\x1d\xca\x87?\x9bT@\xae\x99\x96\xe5E\xffS@\xd7\x1f+\x94\x88\xfdS@\xff\xc8\x19\x0c\x8d\x05T@\xab\xb0\x96V\xb0\xfeS@\x15\x9b\xee\x8f\x80\x94T@\xb4\x9c&8uxT@\x1e\x08)a\x9a\x8aT@\\\xef\xbaA\xfd\xfeS@O\xf2\'3\xad1T@\xaa\xf4\xd6Y\x08wT@T\xf9\xaa\x98\xc35T@qj\xacT1\x90T@\xac\xfa\xff\x99\x1a\x01T@NF\xb32\xac\x01T@q\x9f\x05\xec\xe50T@\xf9[\\b\xaa3T@\x1dG\xdb3D7T@\x9c6\x06\xab=wT@\x9d\xba\x1bI\xfctT@"7\x99~w0T@\xe5\x8a\x0f\xcba\xbdT@;O\xcc,\x12\xa4T@\xa2\x10a$XuT@u_\xe0m\xe7\xbaT@\xb7$\xd0\x1f&\x8aT@\x82<A\xb1\xa3\x8aT@\xcbKR>L6T@\xf5\x99\xc8C66T@Z\xb6\x9f\x1a\xe5\x05T@\x90\x91R-\xbdyT@\xe6\x00\x1d\x0c\xda6T@\xd3\xbd\xc9e\xe7#T@\x86\x08\x97\xf4\xfbtT@\xa1\x1e>_\x7f#T@\x82;*\x81szT@%%\xf1t\x0b<T@;\xe8\xa1\xf5\xc1IT@\x91\nO\xf6x<T@\xde%c\xcc\xcd;T@z\x0e\x8f\xf68(T@\xb1r\x8f92KT@\xfa%\x1e\x84\x12wT@\x89\xd4\x9f.\n\xb9T@\xef\x1d\x0b<\x1a\xbaT@8=\xdf\x80K\xbaT@\xb5j\x05|\x9f\x87T@\xc6\xf2\xf1\x02\x15*T@\x8f\xd7i\xe4$mT@Q\xc0\xe8\xa8\xed<T@\xb6\\ \xb0\x8d(T@+W\xf9\xf5\x1b\x82T@I\'\xbf\x00\xe5~T@\xd2\x98\xd2\xfc\x00\xacT@\xa5l\x17\x87L*T@VY\xd4\xea|LT@\x14\n#\x0f\x96}T@S\xd9\x7f\x17\xd0zT@B\xfb\xb7?\x00jT@\x93\xa7~\xb9\xdeVT@UE&xWTT@MM9\xe6\xe3UT@Aw<}\xb5nT@\x04\xc0\x00\\\xd8VT@\xbf\xa8\x918T%T@\xda\x1b\xcf\t\x9c*T@?\x16\x8cJJ)T@4\x9b\xa7\xb1\xba,T@\x83Z\xe1~$\xb9T@\xc8g\x86\x06\x96`T@\x9ac$a\xc2bT@O\xf6X\x9cs\xb4T@1w\x9b\xbe\xe4qT@[\x176\xf7w\\T@6\x8c\xf4&/]T@_\xef\x99\x1e\x16WT@\xcd+\xd2{~nT@\xdel\xa6U\xbcdT@\xdf\x0e\xd9\xa8:\xb6T@#\xb1\xc5k\xdb\xb8T@\xc1\xe1\xeb90\xb9T@\x80c0\x1d\x03dT@w>.\xa4\xa6MT@\xb8\\=\xe63\xb7T@\xca\xca\x8f\x0b\xa0`T@\xdb\xd1\xe2[E\xb4T@\xae\xec\x1b*\xc4zT@\xc2#\'*\x90nT@\xff0\xb1\x8f\xa0\xb5T@|G1\x86+fT@,\x81\xcf\xf5\x10^T@`z\xdf\xa5\xa4gT@\xd3\xc2\x82\xcc=\x19T@T-\xb6Zt\x16T@.\x80\xbd\x86\x00CT@\xa4g\xe78\x7f\x19T@\x03\xdb\x96q\xcc\x19T@\x9b\xdf\xb6\r\x1f\xb6T@<#\x13\xa8\x11jT@\xd7\xd6\xc1cmjT@\x97\xc9mp,jT@\xab\xbda\x8c\xdbjT@\xb3y\xcd:\xebBT@\x02\x12\x7f^9(T@\xd6%)cf\x1aT@\xf6.y<\x98\'T@\xfa6\xcc\x1a\xaf\xb6T@aX5k}\x95T@\xb5\xe7\xd2\x14\x19\x95T@\x15\xa0\xed\xcb4\xbeT@|\x8a\x1c\x15\x08\xbeT@h\x9c_\xfc\xb2\x1aT@3\xe8\x99\xbb\x90\xf2S@\r\xe0\xc2\x0f;$T@\xc8\x00X~\xa8\x1aT@Q9\x0f\x19)\x8aT@\xadk1\xa3g`T@\xef\x90~|\xc2\'T@.\xc6:w\xcf\nT@\xe2#\xce\x11\xfbdT@\xae\xde\xd1nvvT@\x90\xf0\x11\xcc\x83ZT@\xba\xe6\x10DV\xbeT@\xb2\x1cu\xe1\x02\x9fT@\x9d\xe8\x16.\x83\xb5T@\xf9\xac-\xbd\x8cuT@\xd0^\x84UK\xa5T@\xbc\x86d\x9e\x9c\xf7S@\xcb7\xcb\xf3\\\x8aT@\xc4\xd0\xc9\x0e[{T@\x9c#\xe9\x87,\x1bT@\xb4\r\xef\xffbLT@I\x11\x05\x11eCT@\x91Z&\x89\xf7|T@\x98\x14\x0c\x13\xb8)T@\xa2\x8a\x82\xfe\xff\xf7S@l>\x19\x82\x89ZT@D3g\x06\xac%T@^+\x18\x06\xe0\x06T@\x1e\xccu*\xa2TT@\xba\xb5+\x94\xfc)T@m\xd5\x1f\xdf\xc4CT@\x93\xe68\xe2\xbb\xf8S@\\zy<\n\\T@c\x01H0\xf0pT@u)\xc7\xe14LT@\x10[\xac\xb3pkT@\x8dg\xcfC\xaakT@\x0b\xf1e\xd4NXT@R\xee\xa9\xd3P\xf9S@\xc3\x92%\x0f\xb5\xa4T@\x91\xd7\xc8\x15\xa1\xa3T@\x88\xfa\x8f~\x11<T@\xef_|P\xb6tT@f`\x1e\xa7\xf4\x02T@\xdbT\x12\x98\x0coT@\xde\x1fJ\xd5TJT@s\x1bT\xe1\x1eUT@+nBD\xe3\x88T@A\x03\x9f\xc1\xcb\xb2T@f\xd4\xcf\xa9\x16\xb0T@\x03\xa332\xdb\xaeT@\xdf\xdf}(vnT@\xd0\xa8\x90\xc7c\x04T@#es\xb3\x84mT@\x08\x1a\xfe\xe2[#T@It6\x11\x01\'T@\x9f\xb0\x87"]qT@\xdf\x9a\xc8\xaae:T@\xff\xd5>\xc1\xdeqT@\xc6\x98\xd8\x9fD5T@\x7f8\xdd\x19\xcb\x08T@V\x9ee\x89\xe7\xf8S@d\\\xf7\x88\x0c;T@\xe0\x90\x1e\\\xfcpT@\r\x8e\x86\x18\x19\x05T@\xf6\x1bx\'\xbatT@CU\xd7\xb0\x96vT@\x08\x86\xa5\x9a[wT@Jg\xab\x93\xb2<T@\xca+,\x92\xf47T@\xbe\xd8\x0e/e\xb5T@\xcf\x0cV\xe6\xb3kT@\x82\xfal\x13\xb1eT@A\x8eZwgYT@0\xb2\xe7"HwT@\xd8\xd0\xb8\xc7\xe5\xadT@\x85\xe1\r\x8f]\xa8T@lN\x89=6aT@I\x82\xc5\xf1\xfb5T@\xaf\xa2EM3\x99T@\x97\xff\x14\x8a\x85\xc0T@\x11\xeeG\r\xba`T@:\xefz\xe1\xa5\xf5S@\x19\xc0\\\xe1wqT@\x88\r\x91(\x10`T@\x19)rN8aT@\x0b\xb9\xca\x0b\xea\x95T@\xf2\xb2\xa2\xee}\\T@/\xa4\xff\xac\x11-T@\xad\xff\x11\xca\xae8T@\x916\x89\x1b\x88`T@\xa0\xcbl\x913fT@\xe9\x8e\x9e5\x8fqT@:/{us{T@\x95Rt\x8b\xe6JT@\xab\x12w\xcd\xfe\x14T@\x88qL\x01&\xaaT@\x8d"\xf8\xf5\x90\'T@\x8a\xcb\xd4\x7f\x0c]T@\x9f]\x1d\xe7\xd6kT@\xb9\xde\xeef\x95ST@\xb8\x1c\xbc\xd7\xa8WT@;\x01\xa2\x88wsT@\xa1\xadi\xdb\x83\xa6T@g\xea\x8d\xdc\x13\xfcS@[\x94\x8b\xac\x9dvT@O\x16*o\x95lT@\xee\xedN\xa2\xb2\'T@i\x97$&\xdaBT@XGg\x06|dT@\xe8vc7\x01uT@\x1bU\xc1X4\'T@\xaa\x84\x01;\x1b@T@\x84\xa1\x80\x9c\xccjT@\xc7\xea\r\xd4f?T@\\\xb7#U\x1d\x8aT@vy\xb4\xdc\xdeZT@\x9e\\"ZK\xbeT@\xdf&\x9f\xba5\x0eT@\x86\x03\xb2\xfd\x1d\x9bT@\x0eA\xb3\x13\x97fT@V\xc3\xdf\xff\x0bfT@\x7fm4\'#\x92T@\x01n\x89k2\x90T@\x84cJ\xfb7mT@k7\xab\x82DkT@\xf1!/\xbb\x1efT@\x17\x05\x19\x97\x0c^T@\x94\xa95\xb7>\x1bT@wJ\x9b\xefNgT@GZ\xea\x13\xb3CT@hhBN\xa3\x9aT@\x0e`e\xb2\x1a\xadT@/*|\x18\x15IT@\xfc\xea*w\xd3sT@\xff\x1c%\xd5\tWT@Ht\xda\xa7A}T@\xe5q\xe9F\xd5qT@\x95\xa4\xe5\xb6\x96hT@\xe1[\xa3\xc5\xac\x16T@{j>\x0e\xf0gT@\xc0VO\x8d4MT@P\xd7\xf7X\x89(T@\xbb\x8a\x84\x9f\xf9WT@\x92a\xbdW\xb0\x90T@\xd1\x04S\xf9\xe4:T@6`\xae\xe7\xc16T@\xbb\x17\xdb\xb7q\xa1T@w\x94\xb2L\xf5kT@\xfdN\xb7PE|T@/f"\xc5\x7f\xb3T@\x03\xd7\x1c\xfaS\xb3T@\xe0\xd0+\xad\xb9hT@~\x16\x18\x1dliT@\xd1\x9f\xee\x19\x9dOT@\xd4\xae\r\xda\xc5DT@CdR\x14\xaf\xfaS@E\xd4_\x1a\x8agT@\x95\x9c\xb0\xeb\xb5\x08T@Q*\xd4\x1c\x81mT@\xbc\xdb\x87\t\xf0qT@\xa3\x0fo\x1b\x04\xf8S@\x95k\x00\x19,MT@M\x80\x11\x98ZjT@>\xf7M\xd6\x17jT@\xdb\xc4\xa3\xb1R\x83T@\xd9\xd9\x84)fnT@\xcdu\x8a\xb8\xe6\xacT@-\x17~\x08\x1e;T@\xdc$\x01VK+T@P\xddB\x18\xafkT@\xdc\xc3\xc1V&\xbdT@\xd9\x9bT\x07\xf9\xabT@\x004\x9d\xea\xca\xa4T@x\x93\x91\x05\xca\xa0T@\xe5\xac\x02\x90\xa3kT@\xd6>AJ\xb9\xa1T@\x80\x11\'\x7f\xb4jT@\xbf0\xe8*\x9cMT@\x04w\xa4 9\xb4T@_$\x99MD\x14T@\x08\x0cL\x98\x15\x1cT@\xd7\x92\xd6\x93\xcd(T@\xfe\x0bI\xae1\x9aT@&\x84\xef\r\xa7IT@\x16\x06\xfe\xfb\x04sT@\xaf\xa3{\xdf>]T@\xcb\xf0\x90\xfe\rvT@\xa9\x19\x1dj\x1bNT@\r\n=!\xe2*T@\x05\x9c=j\xd4?T@\x99~\x96\xc9M\x04T@D\xa1nI\rjT@1\xd2\x14U6sT@\x9a\x97\xdaUZJT@\xa8\x80\xa9\xa8\xd3\x1bT@\xda\xb3f\xd6\x9d\xa2T@\x8d\xac\xba\x9e +T@\xa6\x1b\xb2m\xdb~T@\xad\x8b\xd3\xaf\xbc[T@hi\x89\xbak<T@*\xdd\xc5 a*T@\xbb1\xe8,\xc6\xbdT@\xf12\xd8\x15\\)T@\x97\x07\xa5\x01ErT@t\x0fR1\xd6BT@\xb9\xd2\\A]5T@\x01Y\xc3\xb5\xef\x14T@Z<\xd5M\x87\xf8S@t&\xc3\xd7\xf7-T@\x02:a\xd6\xbeyT@\xd3-\xcd\xdfepT@\xbf\xde\xf9\xe0\xa6\xf7S@\xb4i\x10\xf9YCT@\xac\x19\x86\xc2\x1fNT@oiy\n\x8b\xa7T@\x0c\xd8-\x7f\xa3\x1aT@\xb0xA\x88\xfbwT@\xde\xa3\xb3ektT@\xa2\x94\x1e\x9f\x0b\xb6T@\x81\x99?\x1f|\x04T@zp\x82\xa2gnT@\x88}\xcah\xfd\x02T@\xbd\x8e\xbd\x89dOT@R\x96\xb9\x90\xeaBT@PA\xa4\xb9\x95rT@\xfe[\x01O)\xb7T@\x9c\xc4a#\xfe\xb2T@\xaa\xdd\xb8\nAST@\xd9\xa6X\x9f\x12\xa4T@\xbdC\xd1s\xe3\x95T@\xf5K\xfciMuT@\xe1\x17\xd1\xbb=^T@\xd7"\xdd\x9d\xdc\xabT@ntv\x87 vT@\x8b[\xcf&\nwT@t\x1cz\xe9WwT@\xd2\xf0Z\xa1,\xa4T@\xf3\xd2\xc2"(\x1bT@GQ/z\xe5\xb8T@hm\x87&+KT@\xd9Gt\xb0\xe9#T@~\xcc\xc3\xd5\xa8\xabT@@Y\x10\x88\x86(T@Q$\x9c}\x84\xb7T@\xb2o%\xe5\xd9\xb5T@\xd2\x88\xc5|@fT@\xb0`\xe7\xec\xd3\x9bT@]3f\xde\x99\xbaT@,\x92\x89\x17\x19\x05T@\xe5\x04\xf1\xddx\xa3T@\xc0\x80~~W\xfaS@\xc5\x80B\xfa\xb6\x17T@\xb0Y\x06*\xed\xb8T@\x96e0 \x1f\x1aT@\x06\x85\xbb\x9f\xcb\x1aT@\x1c\x8a.\xbd[wT@j\x1f\xf0g`\xa2T@4Y\x11c+\xb9T@\x9c\xfe\th\xe8\xbaT@z\xf652UtT@\xb0\xfe\xe6\xbc\xd7\x84T@\r[\xe0\xf6\xd4\xb8T@\x80A\xa2\x0c\xa4\xbbT@n\x0ew;\xc7\xbbT@)+\x1bp\xe6\x9eT@4\xe9\x19\xac\xac\xa2T@\xa4\xc7\xba\xd3\xde\xa5T@\x9b\xbe~\xf7S\xacT@t\xbb\x88b\xaawT@\xe1\xb04Z\x81\x03T@\xab\xb8\xb7\x12\\pT@\x84#Ey\x12dT@c(\xd0\x88\xa4wT@z\xbdA\x86\x1c\x07T@l\xdc\xc2\x80\xfbtT@3\xc5w\xa5\x9cMT@@W\xbf\x9da\xabT@$R\xda\x86dMT@X6\x90\xf4\x96OT@\xfe\xe6\xbc\xdd\xf3cT@27#\x08s#T@\xfat\x84m\xf7KT@B\xd2\xc6Q\xc9tT@r\x02\xf7qJvT@m\x97mF\x10oT@UXt\xba\xc2\xa3T@\x1a\xe9\xc0\xfc \xa2T@/r\xae\xfc\xe1IT@\xfb\xb2\x04\xbe\xcdmT@\x8ar\xd4@\x06eT@\x87\xc2\xebw\xb9<T@\xfa {7\xfa;T@\xb7\x85\xe8u\xb6\x19T@\x98\xf6}a\xf0\x8eT@[A\xdf\xf8%\x0fT@g\xeax\x8a\xe4^T@`7\xf4\xe3\xfd\x18T@\xf7\xd33\x19\xcf\x9bT@\xc0\rL\xc2H\xbaT@N=\xf9M\xbd\x12T@\t\x81\xeaBOPT@Xw8\xbe&\xafT@\x94\xdf\xb9\xf7\xf9\xb8T@\xf5\xcf\xa0\xb0\x06\xb9T@\x16\x8c)\xf8\x02\xbaT@\xa6\xc88\x01\xf4\xa5T@\xabwB\x9bD7T@z\xc9p\xde\xef\xa3T@n\x13\xf3V\xfe\x88T@\x80B\x8e\x91\x1fvT@\x02^\x9d$\x8f}T@\xc3\xee\xc7\x10\xf8|T@ e\x00s\xa5%T@\x07cx\xbf\xd8\x1dT@\xa4\xe3\x93\xb3\xfegT@\rV\xc82<LT@\x844\x9b\xe5\xadaT@V\x169Q%\x19T@L\xdb\x0f\x9e\xc3\xaaT@\x11X_\xbf\xfd\xb6T@2\x88\xa3\x83\x9e\x05T@\x13\x84\xfd8\x16\x01T@x<\x81\xc3\x12\xa6T@`(\xa16\x84\xa1T@`\x04\x0b5VkT@\xee\xa4b\xb2p\xffS@7\xb74\xe1IkT@r\r)\x87\xd5:T@*n+\xe5uqT@\xb07\x1c<\xf17T@\x1f_\x82\x02WuT@8\xab\xf1\x04\xc8$T@E\n\xb5h3\xbcT@\x92\x8a\x9dm\xfa\xfbS@I\xd3K\x0c\x04=T@H\xdc\xc7\xd5\xd2*T@\xfca\xf0d\x95{T@O\x19\xd0\x06\xf2IT@\x04\x939,\xa1PT@%,\n\xe2h7T@9\xa4\xde\x11\xbc\xa2T@h9\xc7\x8a\x967T@Z\x07}\x19y\xabT@\xb8H,^\x86jT@YC\x98\xa4\x05NT@\xecL\xd7D\xb0WT@\xf5\xf7s\xf4\x18\x17T@\xf6\x13\x9b\xf4QmT@u\r_+\xd8\x18T@\xee\xac+\xb8\xce2T@\x1d\xcb\xd5\xce\xf5OT@p\x92!)QeT@T\xf6\x1f\x94\xd0eT@\x1f4\'\x86\xe6\xa4T@:g\x11:Z7T@\xe5\xdd\xa5\xa7h^T@\x15\xd6\x93\xd1Y\xb3T@e\xa5K"r\xbcT@=5\xe5\x84\x9a]T@zG\xca\xbb\x97hT@\x07\xd9>\xcb\xf4\\T@F\x98\xb5\xca\x02jT@_\xc1\x8eF\r\xacT@5\x9c\x07\xfc\xd6\x06T@\x98\xc3\x15\xe2\x1fWT@e\xd1FWj\xaaT@\xa2t\xb1\xa1D_T@\xfd-H\x06\xc9hT@\xb0o-~\xba]T@p\xf0\x9b\xdf\xeb\xbdT@\x9a\xde\xe1\x8c\xc8\xbdT@[FiE\xa7\xbdT@\x9e\x14\x14a\xce\x80T@G\xa07\xc7\x06\xbeT@\x8f\x17\xf1\xecSjT@RW\xf5\xcd1jT@_1\x1a\xb4=\x0eT@\xf6vD;\x96XT@q\xaa|\x06\xc2XT@\xd9\xfd4%\xccjT@\xa1;\x9c\xc0\xf0\xb8T@\xf4\xf6\x11z\xa4DT@E\xbb\xdd\x9b\xa4\xb7T@\x07\xb6\xd1\xb7\x8a\xb6T@\xfe\\\xf6\xb6d`T@6\xa4$\x1cdaT@\t\xb2\xfa\xb5\xd1\x16T@\x1b\x83(\x7f\x0b\xbcT@\xaf\x1c\x81\x8e \x01T@\x03>#\xf8\x91\x01T@\xec\xf5hL(\xb6T@\x00A\x9a\x90`\\T@\x93\xa9\xf5\x92\x9a\xb6T@\x1e-*\xc1A\xb6T@\xedj\xde\xfe\x17\xbcT@\xa3\x84\xa3\xaeS\xb7T@\xb1\r\xa3\xf0l\xb6T@z\x8e\xcd\xf7JNT@N \xd0\x13\x0b\x19T@\xe8\xee\x95\x12\x08\x03T@\xbd\xdc(c:\x19T@W\xfe\xd5\x03J\x9dT@\xef\xffn\x11\xe4\xfeS@Hm\xfc\xd4\xabIT@v\xf2\xbe\xf0\x89\x9bT@j\xe8\'\xffV\xfeS@\x8b\xbc\xe0"\xd6\x1aT@\xc2\xb2\xf5\xec\x9a\x9bT@\x0c\x00\x1fy\x83\x9dT@\x0f\xd4\x0b\x92\xd1\x9bT@\xd5\x8d$\x1b\xfc\xb8T@^\x96w\xab\x00CT@wA\xca\x14\xbf\x9dT@\xd9o\xc8$\xff\x9eT@\xb2c\xaf\x04\x1eWT@\xbf\xe0\x9dZ\xec\x1bT@\xed\x98\x10\x84\xd4mT@\xa9\'U\x18\x97\xa5T@U\xe1g3lKT@2\x81\x8eFA\x9dT@\x99\x1f\xe0PI\xfcS@\xfe[F\xcdP\xbaT@\x08vM\xc9\xfa\xa3T@\x18]\x01\xc0:NT@\x1f\xf7k\xe5\xc7(T@\xe1\xcd\x1dI\xa7\x9eT@\xc5{\xd4\xf3\x11\xa4T@\xe0\xf9xX\xbc\xfaS@5\xefL\xae\xa7fT@g\x01c\xf1T)T@\xf2Y\x10\xfb=\xfaS@\xa1\x9b\xce\xa0\xfecT@s\xf8@w\xb0iT@a\xee\x98\x8ex\xa1T@[wZ\x1b\x0e#T@\xe5\xc4BU\x07yT@\x92jGHt T@\xda\xc7rZ\xb5$T@\x1f\xab\xdf\x7fM#T@DA\xaf\xe3\xe5MT@}+8/\x02wT@B\x10\xbe\xd2\xf3qT@\x17=\xfd\xa3_\xa3T@\xed\x06J\xc9\xedUT@\xe2.\xedB\xacwT@\xa0\x88`j\x08\xfeS@Y\xd9mH\xb3wT@\xa8!\x9fJCPT@F\xba\xbd\xe1\xdfpT@a\xc2\xf2<\xb1LT@\x13C\xee:zPT@\xce5\x1f\xd8o\xa1T@\x9e\x96T\xf5W\xa3T@ec\xea\xf28wT@\x9b\xc9{}\x94\xa3T@\x94`y,\r+T@\xfd9\x05t\xd0\xa1T@ \x9c\x94\xeb\x12*T@ A\xd6N\x11+T@iq\x896M*T@}\xde\x10s\x03wT@\xb7\xa7\xe4\xc6\x19vT@iO\xae\x13\xd0\'T@A]3\xc6`wT@d\x97\xb9\x17%\x04T@\x02\xe2\xdb\x7f=aT@+3\\N\xbb(T@ubA]\xc8sT@9\x1b\xc1\x03\xcbtT@%\xc5\x85\x8a\x06XT@\xebfa\xc2?8T@\x07\xe1R=nCT@\xd8\xa7\xa8\x14\xc7\xa4T@\x18\xa3\xcc\x12~,T@y\x8e3\xc46eT@:mO,\xb4\x0fT@\xdf\xe2\x03\xa0\xafqT@8[i\x9c\xbbjT@\x93\nG\xf0\xac1T@N\xd7\xbfl\x8c{T@C\xd2\xbd\x9f?\xa6T@\x18\x17\xdd\xe7\\;T@\xd0W\xb2\x7f\x81\x05T@4E\xf0z\xd0\x11T@}\x04D\x9f\x9e\x12T@W\x1c\xaa\xc3X\x19T@\x0bm\x01c\xcd\xfaS@y\x84\x92\xb1\x14oT@\x0f\xc8\x86\xef\xb9NT@\xee\xc2a\x90\x15\xacT@\xadQ\xfe\xa9b\xb9T@\xb91\xb6\xa3tJT@\xc5}$#\xa0\xfeS@\xff\xbb\xb2s\xde\x17T@jWgw\xa1\xb2T@\x8c\n\xdb\xf9-fT@\x10/B\xb3j\xfbS@`\xc3\x16A:)T@}\x93\xa7P\xd7)T@\xfd \xca\xe1\xa7\xbbT@\xcfmE\xdf\x81\nT@#sn\xa8\x91\xccT@\x16\x06:<\x0flT@\xf5\xbe\x02Ik\x9dT@\xc9\xcc\t\xa81AT@u\xb5\x16S\xa6qT@U\xd8\xf6q\x03\x13T@\xfb\xfe\xedY\xbdUT@\xf5\x07\x9e\x82\x0b\x88T@\xc7Pm\xa4\x99\xbdT@\x19\xfd\x15\xd8K\x18T@\x19\xe3\x84aV\x14T@f\x8d\xed\x88j\x15T@\xa4}\x82\x86\xa0+T@\x0c\x1c\x89\x83\x8f(T@\x92\x0c8m\'QT@v\x07\xd5?\x93\xfaS@e6\x18\xd6d\xfaS@E\x94\xf0\xda\x98mT@}\x9eP!#NT@S\xa9,\xa6\xd1XT@5\xc8\xffQ\xc5\x06T@\n\xb8R\xc8\xda\x18T@\xfeUJ\xfaZkT@\xe3x*\xb95mT@7\x86|\xba\x99kT@6k!\\\xc7HT@<\'\xd32kpT@zxX\x08JfT@\xfc\xa4\x0b\x94\x9c\xbbT@\xdfZ_\xe8\x8bkT@^\xde\xed\xea\x9ehT@\x7f\xc1,\xe59\x08T@v\xcc\x0f\x99\xb7WT@\x93\x8c\xe9\x03\xc4\x17T@\xfe\xaaq\xf5 \x05T@p\x16}\xb2\x88\xa5T@1\x06\xd7\xde;\x9bT@\t\xde"\xdc\xaeWT@\xa1\xcf\xe0\xeb\xb3\xf8S@\xdd\xed\xe2QcPT@O\x08IN)\xa2T@\x0c\xea\xb0\x88\xccXT@i\xed\x1d\x11t\x03T@.!t@\xcbkT@'
p22
tp23
btp24
a(g3
(g4
(I0
tp25
g6
tp26
Rp27
(I1
(I1348
tp28
g13
I00
S']\x85\xa2"j\x1c\x10\xc0\x82\xed\x8c]\xc6\x1f\x1e\xc0\x90\x9cBD\x9e\xb4!\xc0\xeb/\x95\xe8\x93)\x1c\xc0\xc7?:9\xec\x03\x05\xc0Hti\xc2\x94\xe9\x07@\x17R\x00\r\xb5%\x16\xc0\\\n\xf8e\xa5\x1c\x1c@\xc5^Xt\xe2e\x1e\xc0\xf5\x86\xee\xa2<\x9d\x11\xc0\xa7GdX0\x05\x11\xc0\x98t\xde\xc1,\xf6\x1e@\x94\xfa\xa5p\xcb\x15\x1c@\xfb\x96\x8e\x91\xc1l @\xca?d3\xd4\x1c\xfe?\xf6\xd8[\x9467\xeb\xbf\xfdgb\x19j\x8a\x1a\xc0\x88\x19\xdbB\xa9\'\x10\xc0\x90q\x8b\x83\xc2\xdb\xf2\xbfm!\xce\xbc\x02\x9e\x14\xc0\xe5v\xa1\xc9V\x96\x08\xc0/sq5I\xcd @![[\xad\xb1\xad!\xc0\xe2$l>\xb2\xdc\xf8\xbf\xd1\x03H\xec\xeaM\x1d\xc0\x1cy\x97Z\x87\xb7\x08@(\x00\xb6}\xf53\x17\xc0\xc86p\xe5-\xbe\x13\xc0\x86|pLB<\x1c\xc0\x87\x95\x1c\xcd\xd4\x9f\x15@\xa3\r\xd8\xe8&\x8b\xf0\xbf\xd6c\x08\xebsl\xfb\xbf\xb6y\x15\x0b\xe2\xdc\xe4?\x03:\xa7\xe2\x94\xda \xc0\x12\x05\xc7\xf1}V\x16\xc0(\xa8\xf0\x06ou\x1c@\x161\x1e\xd8\x94\x9a\xfc\xbf\xc1p\x1c\x8d\x9c\xd1\x0f\xc0b4\xb1:C\xf6\xf5\xbf\xcc!(\xd2\x1eB\xc4\xbfl\x90\x1b$?\xc8!@L:\xb9\xdcp\xc3\x1f@\xf7\xe0\xe2P\xd1b\x1f\xc0\xfaE[\xcb\xd7\xf2\x0f\xc0\xd3Sb+\x92\x92\x1e\xc0\x9c\x9c\xeaY\ro\x15\xc0\xf2\x10\xf2>\xb3\xa8\x12\xc0\xc4\xc0\x8c\x83\xa2\xce\x14\xc0\xd3Sb+\x92\x92\x1e\xc0\xf0\xa63D\xfbG\x18@7fN\x14\x92\xf9\x1d\xc0w\xf5\xb6\xc4\x92\xdb\x14\xc0\x9d\xbbT\xae\xa7\xff\x1d\xc0\xf2\x02\xfan\xbc\x89\x14\xc0\x8cmE\x04u\xe1\x1f\xc0_AaA\xdbk\x19\xc0s\x84\xfe\x1fM+#@\x06\x91\x95\xfa\xa3v\x1e\xc0\xa4\x89\xd8\xe0\xd0\xae\x19\xc0\x1c\xff\x8c\x9b-\xc8!\xc0\xfe\xa1\x93\xc0|\xd1\x10\xc0\x7fH\xe6\x1b\xd7\xb6\x10\xc0\xc4\xd8\xd9.x\xbc"\xc0(\xcbVX\xe4\xbc!\xc0\x86\xc5\xc3\xf0\xb9w\x0f\xc0D\xde\xad\xee\xf57\x1b\xc0\xbb\x03\x08\xf8\xd2\xb3\x12\xc0\xcdi\xb7\xea\xeca\x14\xc0M\xdc\xc0\x13\xda\xc7\x1a\xc0r\r\xc9(\x87\xd7\xd4\xbf)\x98\x8f\xa3F?\x14\xc0\xae9\xee\x18\x195 \xc0\xf6=1\x9b\x04c\x1b\xc0_\x82\xbbvO\xb8\x15@I\xe43\x11J"\x03@JF\xd4\xb4\x86\x11\x10\xc0\x16\t\xaf}\nB\x1f@\xba"K\xad\x88\x13\x1b\xc0l\xdf3dx:!@\xfeS\x08|\xd0C\x11\xc0\xafY~\xc1r\xd6\x16\xc0\xde\x94\x7f\xa4\xe2\x82\x15\xc0\xa3\xd6qtR\xb2\xf6\xbfGc5"H\x07\xf5\xbfH\xa1r$2l\xfb\xbf\xfa\xcf\x00\xbd+\x05\x1d\xc0\xc3\xed1\xea\xae\xb3#\xc0\xa3\xd6qtR\xb2\xf6\xbf\x8f\xf9|\x84 \xe0\x19\xc0G;I4[\x1e\x1e\xc0\xb2\r\xa5\x15\x7fE!\xc0\xfbf,\xec\x8e\xf0\x0f@\xeb\xd6M\xf5\x99\xd2\x0c\xc0\xf6\xffi\xd3\xec\xa3\x1f\xc0\xabc\xb9O\xd0\xea\x0c@2\x96\x85Z\x97E\x16\xc0\xd5\xfb\x00C)\xb4\x13@\xbe\x01\xf2\xc2\xb1\x8f\x14\xc0\x0f\xac\xa9\xda$\xba \xc06)\x0f\xf5D\x14&@w\xe2W\xd4h\r\x01@\r\x8c\xd0"\n\x1b\xeb\xbf\xc3\x0c\x16+\xadg"@W\\\xb1\x16Z\x16\x1c\xc0\x17\xdf\xe5wAB\x1a@\xec\xaaR\xd1\x97x\r@\xe6@\xbd\xa16\xf6!@\xd6\x82\xa6{{\xb7\x11@\x03\xfba\xf3"\x92\x14\xc0e\x81\xb5G\x8f]\x15\xc0\x95>PG\n\x15\x1c@\xf1S\xbf\xc4\xc4\x17 \xc0S\xd5\xd5H\xbe\xd3\x1c\xc0\x98 \xae\xc9)\xfe\x1a@\x9e\x18l.p\x84\x1b\xc0\xdd\x89\nu\xad\xb5\x1b\xc0\r\x9dN[\xfd\xc3\x19@\xc0`\xab\xaf\x8b\xc5\n\xc0z\x97N9@\x88\x1e@\x9e\xe2\xb5\x05\xf1j\x14\xc0l\xb7!\xcdb\x1a\x1c@\x9c\xcb\xbe\x8d\x88"\xf5\xbf\xe8\xb2.\xaa\xd0\xa7!\xc0\x95\x7f\xd6\x7f\xaa\xdb\x14\xc0V\xe6\xb5\xa9\xc1\xf3\x10\xc0o\x8dk\x9dL\x9f\xb6\xbf0:\xe2\xb2\x01\xe2\xf8?\xc3+\xea\x87\xa8\x10\x1e\xc0\xcd\xd7\x13\xff\xfa\x8e\x14\xc0}#\xf1\xce57!@\nG\x99J\xdd\x95\xfc\xbfP\x98\x98\x9c\xd2\xd1\x1b\xc0\xf0\x06d\xcdce\x11\xc0\x0c5\x15y\xb3(\xf6\xbf\xe2af\xea\xc5\xc6\x10\xc0Y\t\x1b\xa2Vn%@l\xdb\xd5#kg\x11\xc0\x87\xfb\xa35x"\x1e\xc0\xf8\r\xbekg\x88\x1e\xc0h,\xb7y\x8c\xfe"\xc0f\x02\xd9/\x89\n\x1c\xc0,\x11r0V\x83 @\xef\xaf\xb4\xee\x8d\xe1\x18\xc0\xff\xb5F\xdd\x9d^\x16\xc0s~\xf3\r\xc9U\x12\xc0\xa5=0\xa3\x85\xd4"\xc0\xa5\xcf\xf1\x12\xf8\x88\x17\xc0\xa9\x1c\xfd!\x7f]#@\xdc\xb7\xf9\xe8\xe7[ \xc0\xf5\x0f\x15N\xec\x00$@\xd8x\r\xae@\n\x1a\xc0\x8f\xf1/9X!\x19\xc02\xcd\x1f\xa5\xbe\xce\x15\xc0\xa6\x9f\x12\xef\xdbe\x19\xc0\xdb\x8e\xd4O\xc6\x04\x19\xc0v?M\xe2l.\x12\xc0\x0f\x84#\xd5\xfb@\x10\xc06` \xf6\x85\xf7\x11@\xff!n\x05\x83[\x10\xc0\x95\xcc\x95\x11\xfc.!\xc0^\xa0%\x9bn\xff\x05\xc0\xaa\xd2\xb6\xe3fU\x15\xc0\xd3\xdf\x7f\xfc\xeb\x9d!\xc0YJb\'8+\xd7\xbfdRC\xef`\xd6"\xc0\xc3\x040i\xb8r\x1a\xc0\x0c\xfb\x8c\x95>\x1a\x1a\xc0\xb8\xbcW\x84\xb1\x8c @\xc7\xec\xde\x07O5\x1a\xc0\x0c\xd6\xc2\x9fH\xfc\x17\xc0n~\xe4yK\x1a\x0b\xc0\xceGB\x88\xffZ\x1b@\xc2\xd6\xb4\xe7{t\x1c\xc07\xb85\xb5\xe0\x93\x13\xc0\x04VOlx\x81\x1b\xc0q\x1c\x1f\n\xe7s \xc0a\xd3]\x82\xdb;\x1e\xc0eY\xf2\xde\x16\xa1\x13\xc0\xf6\xf1\xaa\x1e\\\x9e\x1d\xc0\xcaD\xd5\xba\x98\x8e\x14\xc0\xc0\xf9\x01S`\x00\xf1\xbf\x15g\xa2\xf3\xc3\xb9\x10\xc0\xff\xd9%P;\x11\x1b\xc0j\xb15\x18{=\x16\xc0\xe1k\xed\x1cL)\x15\xc0\x8d\\\x86\x91w\x1f\x1f\xc0v@\x832\xf9\'\x10\xc0\xa8N\xfa\xa7ZV\x12\xc0\x13<3r\xb3\x80\x14\xc0U\xfe\x86\xae\x8b\xee\x18\xc0\x16\t\xaf}\nB\x1f@]+O\x86\xbc\x06\x03@\xb8*\xde\x1cD\x0c$@R\x9bC\xeb\xc3\xc8\x1d\xc0|\x8b\xd0 [\xf8#\xc0\xab\xe9\x0f\xadW\r$@\xeb\xd8\xbcu\x14\xf1\x1e@j\xe93\xb9\xb2\xea\x01\xc0?\xe9\xa3\x0e\xf58$@\x87\x14\x8e\x01a\xd1\x1f\xc0\x0fR\xde\xe76}\x17\xc0\x8f\xc9\xd0\xc1\xd5{\x1e\xc0\x15\x98\xbf\xd5\x1a\xbb\x14\xc0\xc6hB[\x00\xf6#@k\xc9\x91tp\xe5\x07@;p\x0bh\xd5\xe9\x1a\xc0\x88\x00\x04j\xc2\x8b\x03@\xec\xf0\x89\xf2\xc76\x14\xc0\xe3n\x95\x8f\xe7\x15\x05@\x1f*v#\xcdR\xea?\x07I\x0c\xf6H]\x1d@\x06}\xdf[\x88\xff\x10\xc0w\xdb\x1e\x8b=\xba\x13\xc0#9 \x8f\x1f\xb9\x15@\xc9\x96/\x99\x16\t\xf8\xbf\xa8\xbb\xf9\xf6\xb3\x07\x19\xc0\xaf]\xa5\xc9f\xc2$@\x98B\xae\xd9E$\x06\xc0\xae\x06V\xb1\xa6\x19\x1d\xc0\x18\xaf\xd0\xbe>\x94$@P:1\x83\xfc0\x15\xc0\xe6\xd7a!\xd1\xfc#@\xe6\r\x13\xddU\x9d\x14\xc0\xe6\xfc\x00f\x95\xad\x11\xc0\x9d\xc8\xa3\x11\x1b\x95\n@\x7f\x1e5\x1f\xf5\xda\x17\xc0t\x96g-\xa6\xc7\x10\xc0\xc9\xe87l\\?\x0c\xc0l\x89\xde)9\xa0\x15\xc0\xbc\x15\xa06A \x19\xc0\x1e9\xaf\x02\xdeo\x1d\xc0\\\xc2\xa0I\xe5\xaf\x1f\xc0\xfa\x86\xb6Aw/\x01@C#\xe0\x0c\x84\x10\xf9\xbf\xfd\xdc\xb1fP7\x14\xc0\x87M\xc0\xa57{\xc4\xbf\x9f\x80\x1b\x9f\x16\xfe\x1c@;\xd4\xe5\xa4%\xa9\x11\xc0\x9e\x11+e\x9f\x8b\x1a\xc0\xe7P\x9b\x072\x1f!\xc0\xd2g\xb5\x9fp%\x1b\xc0p\xc1\xf1I\xec\x03$@$&\x8f\x99h.!\xc0~l8&"@!\xc0\x02\xa1\xbbK\x04 \xf5\xbf01\x8a\xe6\xc8\xb9 \xc0\x830\x9b\x9b\x86v\x14\xc0\'n"\xf6\x7f\x9d\x14\xc0\xae\x00\x1d\xa9\xb2\xd2!@%\x96\x84\x00o\x8e\x14\xc0W9\xd8\xb4\xb7\xdf\xf6\xbf?h\x13\xefb\x03\x1b@\x03E\xba\x8f\x19\xa5\x19\xc0I]\xa3\x93\x14t \xc0\x8c\x0c\xc8\x0co\xf6\x1d\xc0-\xb6\xb0"\xd1/\xf6\xbf\xc9 \xc8\xd6\xb0p\x1d\xc0$\xdaW\xdf\x91\x9d\x1d\xc0\x87I\x95\xb9y\xc2\n\xc06)\x0f\xf5D\x14&@\xe8$\x0b\x0c\xfe\xb7\x1b\xc0\'\x87\xab\x95\x17\xec\x1c\xc0\x9e\xfc\xeb\xca[\x05\xd2\xbf\xa7\xcbPw\x13P\x1c\xc0-G]\xc6\xe1`\xfe?\xc2Y\xa5\xdc\x8b\xf1\x02\xc0\r\tkh\xd3_\xfe\xbf\x07\x99K\x0b\n\xf8\x14\xc0p<\x81\x1a\x1d\x86\x1b@\\#MLm(\x1c@|\xc2\x13\xb5G\xf3\x18\xc0m\xd5H48>\x1c\xc0\xf9\xd7\xeb\xebI\xce\x14\xc0\xae\x85\x926\x93\x1d\x1c\xc0\x9f\xdb\xff\x1d\xd8[ @\x0e\\N,\x97\x7f @\x8b\x94:\xfd\x9d\xc3\xe0?\xdeM\xd8\xfbm\x1f\x1c\xc0\xd9\x05\xf7\xaa2\xa7\x14\xc0\xab\x0f\xdf\xffb4\x1f@\xaf\xc0LE\xb01 \xc0\xa70b\xa5!\xfa\x1b\xc0\x07-\xc4C\x14r @\xc72\xde\xd7\x0c\x89\x1a\xc0\x889\x97\x08\x9b\xb1!\xc0\xf8\xcc\x8eq\xccU\x18\xc0\xdf\xb5Z1=?\x10\xc0\x0e\xabP\x11\x83\xa4\x13\xc0}(\x0b\xb7:\x8d!\xc0+\xdd\x12\x12\xb1r\x12\xc0\x17\xe0)\xd3{\xba\x11\xc0,:\x04\xc3q\xc4\x15\xc0\x0f\xa1\x8c\x91h\xd8\x01\xc08\xb0x\xc35W\x1f\xc0W\x05\x00#\xb4\xbe\x0e\xc0\xb0[\x8b\x1f\xcc"\x10\xc0\xdd\xeb`8\xd8\xc2\x0b@F\xd5\xde\xa57\xda$@\x1ea\x95\x97TN\x16\xc0\x18Ls\x17\xb2\xed\xed\xbfW\x92\xd3\'P#!@R\n\x10f\xeb\xa4\x10\xc0U\x18I\x0f\xa7\x02!@\x03\xd6\xf7\x8d\xcb?\x10\xc0z\xe5x\x03?\x14\x17\xc0\x06\x07\xc0\xfdR>\x1b\xc0\xd1\x05re\xe3\xe7 @\xdb\x8e\xd4O\xc6\x04\x19\xc0:\x9eV\xfd1\x05\xb2\xbf\xd1\x1e\xac\xa2\xeeK\xef\xbfL\xf80\t\x98\'\xee\xbf\x05\xb8\xf5\x8f\xaf\xde\x10\xc0\xc9\x03\xbe\xa9\x04$\x1c\xc0\x9f\x0c\xd5\x85D\xc3\x06\xc0\\;(\xddY\xd6$@\x13F\x132\xc5@\x1f@\xaa\xd6y/\xef9\x17\xc0\x88P\xe6\x1e\xbc;\x1e\xc0t\x7fkV{1\x14\xc0N\x8c\xbe\x93\xc9Z \xc0I\x00\xe1\xfa\xb0g"\xc0\xc4\xe5e\x13\x8a\xd2\x19\xc0\xf4\x9d\x08\xab\xe0Y\x1d\xc0B\x10\x98\x14\x147\x1e\xc0\x18\xaf\xd0\xbe>\x94$@Y;\xb3\rJ\x19\x1c@\xbb\x92\x0b\x91\x10X\x15\xc0\xea\x13,x\xe9Y!@\xc3\xb9\x90@\x8c\xa0\x0b\xc0\x87\x97~\x0b\xec\x1b\x1c@\x822r\xae\xd8\x0c\xf5\xbfY\x17\x97K\xe3\xd2\xf8\xbf>\xae\x8bv>\xa3#@\x13+OC\xa5\x81\xf7\xbf\x13+OC\xa5\x81\xf7\xbf\xc8{\xab?~\x14$@Oa$E\xda\xd6\x14\xc0zk\x1d\xe3\xb0\xad\x11\xc0\xa5\xba\xd1\x92H\x8e\x19\xc0)\x9f\xbe\xf0\x94\xe2\x15\xc0U\xa2\xb58>\xd2\x1c\xc0\x1e\xd4\xe9R\x0ed\xf2\xbf\xaa^\x9e\x03\x90p\xf2\xbf\xf1 \xf4}\x057$@+\x13\xc9\xfcU\xb3!\xc0\xf3%\x8d;\x88\xec\x12\xc0P\x0e\xc4\xadb\r$@6\x9a\x08\xfd\x871\x15\xc0x\x8463"^ @d\x1f\xb6\xc3\x11S\x1f@\n/g\x91u\xd8\x12\xc0\x18R\x13\xcd\x8aL\x1d\xc0\xe9\xc4\xa2\xf9\xeaD\x0f\xc0g\xebb\x19k\xb4"\xc0N)\x8a\xcb\xc3\x13\x16\xc0\x05\xc0\xe4\xf3\xc7o\x1e@\xcf&\xed8\x91A!@w\xb8\x80\x81.\xde!@\xd1\xd3\x84\xdbC\x1c\x19\xc0{(N\xc2\x0e^\x12\xc0\xf8+\x83\x84\x8c\x7f @w\xa6q\x15\xa6\xd4\x15@iR9FJ\x08\x1c\xc0b\x9e\x90`\xc0G\x1d\xc0\xcb9\x85\xd2\xbep @\xb2y\xe5Sa\xcc!\xc0\x0c\x07\xfb\xc5\xa3\xd3\x19\xc0\x8f\x1a\xb9\xf7\xd0\'\x1d\xc0+\xf8\xcb\x19q# \xc0\xe4No\xb6x\xf0\x0f\xc0\xce\x87|p\xd08!@6\xb6\xe9\xe3\x7f_\x12\xc0T\xc4\x13X\xe1\x9c \xc0\x1bX\xf6\x8b"\x0e\x1f@u\x1b;ft> \xc0\xfa\xa7\xd1\x99\xf6T\x17\xc0\xeebi\xe8]&\x1c\xc0\xf0\xdd\xdb\xdf!!\x1b\xc0\x12h\x00\x16y\xd0\x10\xc0\xa2\x1b&w\x85[$@\xf5=\xbb/]\xf5\x1e@\x0b\xe8\xba\xe0T\xc5\x14\xc0r\xca\x97r\x12\x0b\x1d@4\xce!\x8e[\x15\x19\xc0.\xc2\xb3\x99>\xe0\x1b\xc0\xa2\xa6mbX\xcc\x1a\xc0au\x1f\xa30\xe8\x1a\xc0CTc\x14\x8c\x14\r@3\xbd\x1f#R\x84\x19\xc0=\x183\x07\x0f\x86\xe3?\xcdT\x86\x12\x93\xca\x0f\xc0|\x81\x9a\xc9;$\x16\xc0\xc9;\x99\xbf\xbb_\x1b\xc0 \x99\xde\xf01C\x1e\xc0\xdf\x86\xd9\xdeo:\x1b\xc0\xac\xec\xc9vv\x06\x1c\xc06\xb0\x15\xe2\xc7\x8d @,\xfaTl\xdeC\x1f\xc0H\x0b\xd8\xbe\x91+\x18\xc0|(\x89\x86\xae]\x1e@\xcd\x17\xe6\x10\x8a\xd7\x1f@\xace\x1b\xfbn\x8a\x03@\x08\xd3\xd3;\xe3\xf3\xe3?\xc5\x06^I\xa6 \x1d\xc0\x9d({\xf8\x95\x13\x1e\xc0(\xe1\x1b\x87`\xd3\xfe\xbf\x84\xde\x93G\xd4\xab\x1b\xc0HX\x80\x01Z]\x1d\xc0\xf7\xd0=f\x81\x86\x1b\xc0\xff\xe2\xa3(\xaf\x01\x1a\xc0\x9f\x013\xe3\x99\x84\x1b@\xbe\x7f\n 8\xfc\xfd?\xff\xea\xd3\xf6\x00\x99\x08\xc0\x8f8t\xbaFf\r@\x11\x0e\x83\x13\xcen\x13\xc0\x8f\xba8\xef1F\x0c\xc0\xd7p\xa3#\xdb\x13\x1e\xc0\x12\xfc\xae\x86\x17\xba\x0f\xc05\xf4\x04\xaf\xe1\xc3\x19\xc0\xd8\x03,!]\x14$@gU\xf5\x1ep\xd3\x0e\xc0\x1c\xc1\xa6\x8b\xa6&\xf3\xbf\xf2g\x99"\xbe\x80\x17\xc0J\x9bY\x11\x04\x8f\xf5\xbf5\xc6\xdf\xd4\xfe_\x14\xc0\xa3\xa1\xbb\xf96\xc6\x1a\xc0\x8b\x9a-w\x94\x8b\x13\xc0\t^\x16X\xf8\xfb\x16\xc0\x7f\xf3\x90\xf1xu\x1d\xc0\x93\x10n\x98\xad\x95 @=\xfa\x0f\xc7\x15V\x13\xc0\x1cv\xf4\xc8\xb5\xaa\x1f\xc0L+\xa7\'\xb9O\x0f\xc0\x18e\x9b<<}\xf1\xbfq\xfbl8\x99d \xc0"\xb7\xbd\xfe\x91\x85\x1b@X\xfc\xeb\xdc\xa9\xb3!\xc0\x81N6\xde\xa3\xfb\x11\xc0\x14\x9b5I\xc6\x14\x1d\xc0\x84\x8d\xa7\xe7]"\x1b\xc05\xc7\x90\xbf\n\xe4\x1c\xc0:\xa6$z\x94g\x12\xc0\xbe\xf3\xc8\x8b\x04w\xd2\xbf~\xac\x19y\x0bX\x1e\xc0\x80\x93\xa2\x16\x12&\x1e\xc0\xf4{\x12\x96\x8d8\xf6\xbf(t\xf8_\xb4\x1f\xf4\xbf\xf0\xa7\xfbMS4\x14\xc0\x81`\xd2\x98\xdd7\xf5\xbf\xb0\x11E\xe8_j\x17\xc0\xad\x85>vD\x0c\xf5\xbf\x85E\xae]|\xe4\xf8\xbfp\x87+\x11\xbb;\xee\xbf\x94\x8dk\xfe\x86\xda\x19@E\xbdb\xf7\xb2*\x12\xc0TCH\xe4\xfb+&@5GRw@\xa5\x12\xc0\r\\C\xed\xd5\xae\x14\xc0G\x89\xe82\x1b\xf8\x10\xc0?\xa1\\a\x94\xc4\x14\xc0\xe0D\x1d\x11P\x7f\xee\xbf\x0e\x14\xa17\xef\xcc\xe7\xbf\x1f\xcc\xdb\xb09\x96\x1b@\x88I\x1a\xa0\xe8\x1d\x16\xc0\xdd\xb7\xde#\xab\x13\x1b\xc0.\x11!\xc8\x8d\xf9\x14\xc0\xcf\xf2\xe9zS\x02\xf5\xbf\xce\xdb\xc1\xc7\x80\x14\x16\xc0\xab\xbf\x86\t\xceh\x15\xc0\xab2\xde6\x86[\xf5\xbfem \x820{\x1e\xc0h\x8c\x13\xd7\xbc\xbe\xd9\xbfe\x96N\xaaJ\x88\x0f\xc0\xa18\x83\xfe\xc1\xfa"\xc0\x80\xd7\x1e0#\xb1\x13\xc0\xc4\xee~\xaau>\xfe\xbf+D\xec\x10\xcb\x97\x1e\xc0\xe1\xe4\\\xd1\x94\x02\x19\xc0b\x8b\xd0\xcc\xdd(\xfe\xbf\xfb\xa5\x82\xd6;\xa6\x1b\xc0A\x00j\xee\xb1\r$@\x06m\xfa\x1ee\x99\x19\xc0\xa1|\xd2\x19\xbb\x8a#@\xeb\xccq\x88\xfc \x03@!}$fNk\x15\xc0\xfd\xf1\x8b\x8bv\x99\x10\xc0]\xc3\xf8\xcf\x97G @\xfe\xa5jFI\xad\xfb\xbf#\x81\x98k+\x9a\x1f@\'N\xa3\xa5\x87\xc4 \xc0\xbd\xf3\x93G\x13\xb8\x19\xc0\x08\x81\x05\x07\xb5.\xef\xbf\xa0g\xdazB"!@\x15\xd0\x85\xcd\xe4B\x1e\xc0p\xeb\xab\xba\x17\xbc\xf4\xbf\xdft\x805q\xb9!@\xcd\xd9\x9c\x98\x08\x14\x1a@\xf2\x9f\x9dH\x8fx\x14\xc0\xec\x89\xa1p\xa5`\x14\xc0$\xea\xba\xfbV\xa2\x19\xc0<8\x18\xe0\xd0\x8f\x1d\xc0\x96\x8es\x8e\x03\xd2\x07\xc0vx\x08LH\xec\x1a\xc0%\x9d\x14\xf4+\x82 \xc0\xb3-]\xa6\x1aY\x11\xc0Y:\xd4\xed\x13\xb2\x16\xc0\x0e\xad\x8e\xd6\x84H\xf5\xbf\xe2\xab0e\xc8_\x14\xc0nO\xf1\xb7j\xfc\x1a\xc0p(5`\x91\x88\x10\xc0\xf97[\xb5\x8dS @Q;\xc2X\xe4g\xfa\xbf\x82v&\xab~\x08\x15\xc0\x1f\xe4\xd8\xd8\xe0\x84\xf7\xbf-\x08J\x1f\x14r @\x82\x04/\n<\xfa\x15\xc0\xa4{\x87\xcb<L\xf9\xbf\xa1p\x8c\x1f\x04\xfa\xf4\xbf\x84;a\xce\xf5J#@\x00%\x19Z\xeae\x11\xc0\xd8Vr3\t\xcf!\xc0U\xeaj\x85Q\xa5!\xc0\x80\xf0|Z\x9aj\x10@bQ\rg\x04\xa4\x1d\xc0\xd3\xa7e\xea^\x86 @C\xbf\x9fK\xac=#@\xca\x91W#i\xa7#@p\t\x0e\xcc\x9ax\xec\xbf\x9fX\x9d\x80\xa2\x84\x17\xc0\x93\x80\x9e\x04\x9aW\x18\xc0e\xd5\xc4\xa4\x19\xdf\r\xc0\x8eJ\xcd\xae\xa3\r\x1f@\xfa\xb9\xd6\xb4\x8fW$@\xaa?\xf5F\x7f\xd6\x1e\xc0\r\xbd\xb0\xee\xa5\xe8\xd4\xbf\xfb\x85\xa4\x9e\xbd$\x1c@;\x8f\xccf\xb3E\xe9\xbf\x0e\x93w\xc5EK#@\x84F\xbf\xbf\x00\xd5\x1c\xc0\xed\xae\x80\xe2}R\x1a@\xd1V\x01\x85\xd7\x97\xef\xbf\xc5\x00eQ\xb8\x14!@\xca\xa3\xc9P\xbb\xb9\x1d\xc0j\xf67[.\xbe\x1f\xc0\xf7j\xf3j\x13\xb0\xfa\xbf\x06\xbb\xceC7\xe6\x14\xc0\x17\xed4@\xb7P\x1d\xc0\xec\xd8\x9a\xf3O@ \xc0nn\xaa\xea\x0b\xc0\x0f\xc0_n\x91\xa3\xc7\xe5\x15\xc0\xfc\xba\x9d\xb6\r\x1e\xee?\x83\xc7\xbd\xc9\x1bL\x1e\xc0\x9b\xfb\xe4v\x0ek\x16\xc0\x9a\xad\x01jV[\x18\xc0Z*9\x17uD\x17\xc0\x9f\x0b\xd1D\xe2\xfd\x0c\xc0\x1b\xfb\xbe_\xab\xe6\x13\xc0\x80\x8d\xae\xc6\x97k\x1e@\xfd\xc4B_\xc6\xe1\x15\xc0Q\x1c3mU\xdd\x1f@C\x15\xfa\xcb\xe9b\x1e\xc0\x9e\xc2\x1c\xf2\xa7S\x10\xc0\xed.\x02\x81\x93\x18\x1d\xc0\x10\xbe\x98\xbf!\x8c\x10\xc0H\x8e\xc1\x9a:}\r\xc0\xa7p\x85\x99T\xec!\xc0\x82\xc21\x98\xc6\xa0\x0b\xc0\xf9Rg\xca\x87\xad\x19\xc0\x89\x95\xf2\xeb\x9d \x1c\xc0\x8bQ)\x8d@\xba\x19\xc0h\xd000\x07G\x10\xc0\xde\x89K\x0f\xdf\xe0!@\x9d:\xe8a)R\x1d\xc0\xb0t\xcc\x8e\x88\xe4 @[\x12\xe7bf@\x1b\xc0\x9a\xc79A\xe4\xc4 @qfF\rp\x15\x1f@\x1f\xf7VM-\x0e\x1d\xc0Z\xa0.?\xac{ @\xb6\x1d\x0bM\xad\x98\x1c\xc0\x07\xd1\x17\xb2\x02\xab\x14\xc0j\xa5\x05\xfa\xf0\x1f\x1e\xc0\xc2\xac\xb0\xdek\t\x04@\x06\x14yl\xee\x07\x18\xc0\xe5\xad]s\x90\xea\x0c\xc0w[\xeb\xa8v\x12\xd3\xbf\x9b\x10\xf0\xcb\x8b\xed\x1c\xc0\x9f#n&\xdb\t\x00@\xac\x8c\xa5\x9f\x9a(\x1b\xc0&p\xb8\xd2\x07T!\xc0\x10{\x9b\xe21>#@\xd6a\xfc\xcc\x9d!#@\xb8]\xdam\xc1\xe8\x14\xc0]{\xf9\xb6\xabD \xc0{\xdb:\xa4q\x0c\x1d\xc0\xfd.(k\r*#@\xa1\xb6\xc3Jl6\x1f@h\xe1\x1fr)?\x1b\xc0p.\xf0\x81\xe1\x80\x0f\xc0\t\xe7s\xe7\xe9b\xd2\xbf0\x8f\xc8\x98\xaa\x1d\x19\xc0\r\xe4=[i\xcb\x15\xc0K\x18&\xb6\xd8\x8f\x1a\xc0\x0c\x8a\x89\x94X$\n\xc0\'\xde\x9f\x91\xde\x19\x16@#v\xcd\x18U\x12"@|@\xfb\xbe\x19Q\x10\xc0wF\xa6\x89\xfc\xc3\x14\xc0|$K<B\x96\x11\xc0?\x80\xa7\x10,,\x11\xc0\x0b1\x96\xc4\x9a)\x16\xc0\x94\xb5\x12\x0f\xdd\xd4\xf5\xbf\x01\x88\xeb\xb9\xb5\xc6\x19\xc0by\xffGMg\x0f\xc0K\xa3\x9d\xf6 ,\x10\xc0.\x10\x85l&c\x12\xc0\x19\xc3\xa6\x8bR\x1a\x11\xc0\xa8\xcd\xaa\xaf\x8ee\x1c\xc0i\x92#\x07\x82\x85\x1b@\x0c\xeb\xb0\x99Xy\x13\xc0\xf6d\xcf\x91\x14\xae\x14\xc0[;/\xed\x1fE!\xc0wZi\xf0\xa0t\xf1\xbf\xbc\x91\xba\xe2\x91\xf1 @\xd4\x8b\x89\xb6\x18\xe7\x15\xc0\x00b\xb2\xcb\xe8R\x1d\xc0\xea)\x94\x046\xcf\x17\xc0?\xe4!\xf5J\xfd\x15\xc0\xe0\xcb\x1a\xd3;s\x13\xc0q\x99~,\x90:\x19\xc0\xad\xdb\xf5\xad\xc2\xb3\x1d\xc0\xd7e\'@c\x16\x16\xc0\xd7e\'@c\x16\x16\xc0\x13\x06Y\x9e\\\x1d\x19\xc0\xfb\x99F\xfd\xc1L\x1d\xc0V\xd0kp\xa4\x90\x12\xc0\\/zY\xcd\xfe\x16@\xb4\xbco\xb3\x1d\x9b\x1a\xc0\xb7\x0f\x08i\x8a\x85\x10@l@L\xa0\xb1\xeb$@\xac\x02L\xba\x14\xdc$@:L\x94\x8b\xae\x07\r\xc0~$\xcf\xd6D\x07!@52\xdbe\xb2\xd3\x14\xc0\x949\xa5\xba\x81u\x1c\xc0Kj\x0c\x8dmC @\xc3\x80^+\xfc\x1f\x1d\xc0\xf3.\x87\xc5\x8f\xa5\x1b\xc0"\xbe\xa4\x0b\x184\x1a\xc0C\xfc\xeb\xe5M3\xf7\xbf\xe8\x8b\x80\xa2\xcf{\xef\xbf\xd6\xa0nv(\xf2\x1d\xc0[9\x05\xb3\r\x02!@r\xca\x99 \xd0\x80 @g\xbe\xb7]\x06F\x1e\xc0\xea\x8bC,=N\x1d\xc0\xa8\x17\x18\xc8?@ \xc0a\xa0\x01S\x01\x95 @\x06\xd3\xa1<\x15\xd1\x19\xc0\xa8\x19X\t\x8d\xdd\x15\xc00\t\xe2\'zA\x15\xc0\xfbW)\xb7|\xaa\x14\xc0H\xbd\xa1O\x11\xf8\x19\xc0\x97\x85X\xe3\x9cl\x0f\xc0l4\xac\x19\xb5h\xf2\xbfh\x81\xc0\xcb\x1d\x9d\x1c\xc0\xbcf\x06\xce5i\x12@\x96\x8co\x14\xc1\x7f\x1e\xc0_\x10D,\r\x19\x1c@\x10E\xc1TC\x84\x1b@\xfc^T\x12\x8f\xfd\x1a\xc0\x0e\xd2\xf5P\x9a:\x1b@\x84|\xbd\xa4\x11,\x1b\xc0\t\x86`\xa4[\x9a\x1f@U\xd7\xc9\xbe\xee\x03\x00@*\x0cX\xe9U\x89\x1b\xc0\xdbcm~/Y\x1d\xc0d\xea=\xde\x8dX\x1e\xc0@d\xd2)\x9d\xf3\xfd?\xd9Y\x82f\xab=\x11\xc03a\xb0\xf8X<\x16\xc0\xf9=\n\xe4@\x0f\x1e\xc0D\x1d\x1f\xa1wh\xfe?\xe4\xe5`\xc5\xae\xd3\xfc?\xbb\xa8\x149\xaa<\n\xc0\x17\xc8GV\xce\x80\x1a\xc0C\x07\xc0\xc7\x8a\x19#@\x95R\xa6\xd7\xb9\x1a\x15\xc0\xab\xe56\xbf\xcda\x15\xc0\xd5\xe4\xb6\xf4I\xfc\x14\xc0\x9c\x10\xbb\xf7\x80\x05\x1d\xc0\xe554L\xdb"\x1e\xc0\xdb\xd7OE\x8c\xea\x13\xc0\xdf\xb3G\xc8\n\xc7\x14\xc0\xb8\xfdn\xadR\xfe\x13\xc0\xd1\x14\x18\xa4\xae\x94\x14\xc0\xfa\xda\xf8sr\xb2\x1c\xc0U\xc2\x0c"\xa2K#@\t\x1e\x05\xa2\x9db @8\xf6j~\x8f)\x13\xc0l\x8e\xdcV\x9b\xef\x15\xc0\xe6<\x11\xa9t\xc7#@\xfdG\x9fr\x94\x05\x19\xc0\xa5ZJ\xa6\'\xf4\x1d\xc0\x85N\xa7V\xde\\\x13\xc0\xab.\xc2r\x92\xae\x13\xc0\xa6\xd9\xa7\x02\xbd+\x16\xc0\xab!y\xa6\x7f%\x15\xc0\n\x03\xd9\xa9\xeaw\x17\xc0\x87\x87\x8a;D\x88#@\xba$\xbd\x81\xde1\x1e@\x1fp@\xbbuJ\x16\xc0\xcf\x12\xa8\xf5\x8b\x86\x13\xc0\xed{t;\xfe\xa7\xdb?B\xb1N4\xd18\x1e@\x9c$tc\xfdu\xe3\xbf\xba\xc4\xf3K+u @8\xa4\x8a\x89TO @\x16\x0b\xb8\x8a\x8dr\x13\xc0D\x90^\xcaOM\x13\xc0H\x8b\xa5\r\xd0\x03\x14\xc0AR\x1d\xf9y;#@L\r\xecE\x8d\x91\x12\xc0[\x8c\x04n\x98H\x0f\xc0\x06\')\x84\x12\xc3#@\xa0\xc0\xab0*\x0e\x10\xc0N\xad\xfa%\x84\x1c\x14\xc0\xef\x82|\xf5\xa0]\x12\xc0\xf6\xc0\xa8<`\xe5\x1c\xc0"\xf3%\xe3\x13.\x12\xc0\xb5\x05\xbe6\xac\xc0\x10\xc0dC\xa8,\x07>\x14\xc0\xa6O\x7f"\x82:\x1c\xc0s\xe3\x95\xa4{\x16$@\xe6\xc0\x91\xfd\x9dq\xe7\xbfZ\x00R\xadR\x7f\xee\xbf\xd9\x1f\xab\xde\xceQ\xef\xbf\xa1W\xfex\xa8\xd5!\xc0\xb5\x91z\tt\xf1\x15\xc0}\x85\xb8\xe7\x93G\x0c\xc0\xc1\xad\x84\xb1\xedU\x0f\xc0K"\xc5\\\xee\\\x15\xc0\x1a\xe4H\xbe\xed\x8b \xc0\x17\x98\x94n\xa2\x1c"@\xfd\x12Fu\xe9[\xd4\xbf\xac>\xc5\x03|&\x17\xc0M\x08\xd0\xd9\x1f\xe0\x18\xc0F\x02\xe9\xad\xad\xbb @\xa9\x18\xac\x7f\xed+\x1f\xc0\x0fyz\xd7\xd0\x8d\x10\xc00+\x94\xbc\x9d\xd8\xeb\xbf\x94\xf6$\xfd>\xfd\x1c\xc0\x0c\xa3D\xe6\xe0@\x1e\xc0z\xfd\xf7\x8bN6$@\xd3\xd2\x81=\x05\x1f\x1e\xc0\x1b;\x92\xd6\xb2\xf6\x15\xc0\xcd\xc9\xfd`\xcch\x1a\xc0T\xdexK@\xd1\x19\xc0\xbd\x07J~\xb9\xbb\x1c\xc0\x83x\xd7\x97\x95R\xf5\xbf\x7f\xbf\xe6*\'K!\xc0\x0f\x19D\x06\xb79"\xc06E2\xcaz\xd0\xf6\xbfe3\x04\xeao\xcb!@\xa7\xfb\xcd\x0f\xe7\xb0\x1d\xc0\xc9\xf8\x89\xfc\xcd\x1a\x1d\xc0\xfe\x85:\xf2\x18?\x17\xc00\xf5n9\xf0\xb7#@\x1d\xb9\x9e%\xd2I\x15\xc0\xdf\x98Qc\xca-\xee\xbf%\xa0\xa5J\x8as\xf7\xbf\x03p-\xe6\xdc\x9a\xf8\xbf\x8aQ\x8cK\xe2\x1c\x15\xc0\x1c\'\xb3\x03=n\xf2\xbf\x9c\xe4\x874,p\xf2\xbf\xbc\xd9]\xa1(\xf3\x12\xc0I\xae\xc7\x05\xb1z\xf3\xbf\xf4P\x0f\t\xbd\xdb#@\xd8\x10\x84\xfc\xeb\x06&@\'\xd1\x87\xae\x86f\xf7\xbf\x83?\x98v\xd3\x8e!\xc0\xc2\x18\x15\xd50\xe6\x1a\xc0@6}5\xbc\xea!\xc0auC\x9b\xae\xdd\x14\xc0_%\xe21q\x05\x13\xc0\xc9\xe8\x1e`\x0c?\xca\xbfU\xeb\xab\x8eA\x8b\x14\xc0\x0f\\>\xe4\x87\xac\x14\xc0>5\x9b\xb3\xafn\xf2\xbfp\xf8\xa7s`\xa2!\xc0q\xbd\xbb\x83\x1c\xb5!\xc0{c\xce\x80\xa3\x95!\xc0s\x00\xcdd\x9c\xcc!\xc0\xf9\xf5\x1c\x02\\\xdc\xda\xbf\x95\x14\xdf@\x90\xac\x1d\xc0\x88\xf1R\xca\x16\xa8\x14\xc0n\xc2\xd7Na\x1e\x1c\xc0\tQK\x1d\x00K\xf5\xbfQ,\xcf\xb7V6\x11@\xff\x9df\t\x01w\x11@\x9b\xeb\x03\xdc\x1bv\x07\xc0\xea\xa4\xe6\r\xf6T\x07\xc0U\xdeX\xe6Ez\x14\xc0[\xf6\x0c\x86\xf1A\x12\xc0\xaa\xb6;\xf9\x08%\x1a\xc0\xf3\x8922\xfa\xbd\x14\xc0qc\xd9\x8a\xad\x01\x03\xc0\xddY\xcf\xf1\xa9&\x1a\xc0\x1e\xf7\xebm\xf6\xc5\x1b\xc0vJYPk\xad\x11\xc0\n]\xbc9\xaa\xe4\x1f@\xd4/\xa9\x82q@#@X\xf2\xc9\xd3\xa2\x8a\x0f\xc0Z\xeb~\xe9\xceG\x12\xc0\x8a\x8d\xcc\xf6l\xe4\x1c\xc0\x96\x91#\x84\x08:\xec\xbf\x1dC\xfap\xcbS\x1f@\x1d\x94H\xc4\xf5\xa9\x12\xc0\xd1\xd2<\xf1g\x87\x13\xc0\x81\xea\xf3\xc3S\x02\xf5\xbf\xdbNV\'\xa0^#@4\xea\x86\xfc\x85\xd8\x14\xc0\xbb\xc5;v\x96\x1c\x1a\xc0\xde\xd6\xde\x878l\r\xc03MY3\xa4\x13\x04@2g\xcc\x16D\xc7\x19\xc0\xfb\xc7\xfa\x1eg\x89\x13\xc0\xc4M\xff+\x05\x81\xfc\xbf\xa1n\x1b\x07\xf4\xe8\x15\xc0\xa15\x82m\xe3\xb4\x13\xc0\xa5m\xbb\x10\xb0c\x1e\xc0\x1eE\xaf?c\x00\x19\xc0\x8d\xfc!!\xbe\xd7\x0c\xc0\xa1\xb6\x97\xffa\xeb\x15\xc0@\xd9B)\xe6\x17\xfb\xbf\xb0s\xf3\x02\xf5\xa0\x15\xc0/`\xd21\x84\xad\x1a\xc0\x08u7Q\xa8i\x0f\xc0\xe3\xce\xec[\xca!\x10\xc0~\xa5\x80\xee\x1e\xdd\x19\xc0\x1c\xfa\x97\r}\x00\x18\xc0\xac\x17`!\x11\xc6\x1d\xc0;\xda\x91r\x16)\x12\xc0\xdbw\xfc\xcf}.\x19\xc02\x90\xb4x\x85\xb0\x00@sy\xfd\'s\x99\x15\xc0\xaeEz\x92\x9a\xfc#@\xef\x9b\xbc\xbc\xa7\x12\x1d\xc0\xf9vSe\x94\x9d\xf4?\x1f\xd1\xdc10\x1d\xed\xbfJ15\x00\xc2\x96\x01@\x98NT.\xbem\x05@t[\xd8WM\x1f\x07@OSK\x03\xa4r\xcf\xbf0\xf4#\xd2\x07\x04\x14\xc0\xb9c\xb1rf\xae\x10\xc0\xc8\xcbxz\x04\xec\x0f\xc0v<\xf5\x87\x80\xaa\x1b\xc0\xb2\xcc\xdb\xe8\xdd\x0c @\xe9\x94!eW6\x11\xc0D;\xaeg~\xd4\xfc?\':\xe0AM\x8c\x13\xc0\x88\xf1-\x07\xfe\xd3\x16\xc0H\xb7g2W\xc0\x11\xc0J\x0br<\xd5\x19\x19\xc0\xf3BJ\x03\xa7\xf5\xf2\xbf\xa8\xa9(n{\x01\x15\xc0K\xbb>\x94\x84\xa9\xfe?724G\xa0\x92$@\xcbq\xd2$\xf3\xb1#@\xda\xcd@\x1a,f\x1d\xc0\x8d\x11;\xac\x11`\x19\xc0|I\x8d\xcd\xfe\xe0\xec\xbf[\xff\xd3\x8e\x91\xcf\x0f\xc0-([\xefGR\x12@\\ (\xa2?\x13\x0b\xc0v\x9c\\J4O&@\x90c\x96\xb5\xae\xc3\xf7\xbf \x93\xba*jE\x11\xc0\x7f\xe9gQs."\xc0\x8d\xb04\x1f\xb5\x81\x12\xc0\x8a\x15r\xf8\x92]\x82\xbf5\xf8\xf5\n\xbbE\xd3\xbf\xc4.\xc9]\xa0\xaf!\xc0\xaa\x9d`)\xdc\x8b\x11\xc0<\xa5=\xd0\xe8a\r@\x8b\xb8\xc5\xcb3M!\xc02\x12\xea\xed\xaf\xc7!\xc0y\x19\xc3\xc3!\xff\xc4\xbf\x8eSHB\xaa\xb4\x1e\xc0\xdb, x\xd3\xda\x1e\xc0\xec\xf2\x1d\xea\xc7\xd6\x18\xc0w\x8a\xa2\xf2\xb9C!\xc0\\\xdb\xc4\xdf\xa3u!\xc0<\x07\xe0H\xee]\xff?i\x90\xd9\xfc\xf4\xde$@\x1dZ,\x07T>\x1c\xc0\xc5u\xcc\x00U\x10\x11\xc0\xac\x80#a"\'\x1c\xc0\x18\x01\xa2"O\x1c\x1b\xc0\tkEo\x8a\xa4\x1d\xc0\t\x9b\x0b\x87\x8c\x86\x1a@\x91\x93\xb3e\xb5)\x15\xc0l\n\xfc&w\xe5\x17\xc0#\x18\x83\x8e\xbe\xc1\x0c@\x90c\x96\xb5\xae\xc3\xf7\xbf%\xdb_\x90\xc3/\x13\xc0\x84\xf1\xab81)\x1f@\x83N\xb7dPs\x06\xc0%cT~\xf5)\x1a\xc0\xda\xd2\xa9?\xbf\xd4\x19\xc0\x01\x8cC[a\xb4\x1f@P?\xac\x84\xec\xaf\x1f@\xacA\x8c\xc7\x1f2\x1b\xc0\x15\x0fb\x0f.:\x1e\xc0:\xbb\xdf&\xf8\xf4\x06\xc0|\xe4\xf7\x1c!\t\x17\xc0\xb9<\xdf\xa9^z @\xb3\x18%\xc3|\x88 \xc0:\xcd\xbb\x1e\x80B\x12\xc0so\x84\xcc\xdc\xe6\x10\xc0F\xc4\xe7\x8a\xd3K\x1f\xc0\xda\xd8_o8W @\xec\xc9\xa5\x13\x9c\x93 @`@3\x8f\xef>\x10@\xa5ZJ\xa6\'\xf4\x1d\xc0\x02-\xca\xa7\xf1>\x0c\xc0h|Rl\x859\x03\xc0}q<\xa0\x17\x90!\xc0\x0e/P4\xce0\x1b\xc0\x9b\xd0jO\xbc\n\x12\xc0L\x8a_\xbdK\xe4!\xc0\x1c~\x13\\\xb9\xc6\x0c\xc0\xc1\xe0\xa9\xb4C\xc8\x1d\xc06O_}\xdez\xd4\xbfB\xb8\xe1\xda\xa31\x1e\xc0n\xa1[qo\xcf\r@>\x98\x9d7\x1c&\x1e\xc0\x11\xff\xe7\x99\xd3t#@o\x180\xd3\x1c\x12\xfd?A\xba\xc3\xf8\x1b\xed!\xc0\xde3JT\x8eC\x15\xc0Q\xe6\xfe=\xcc\xa1!\xc0p\xcaG\x1d\x91\xcc \xc0\']\xfc=\x18g\x15\xc0\x83\xd9\x0e\xfd-v\x14\xc0t)\xd9\xbb\x15\x99\x1d\xc06!\xc0\x9b\x9f^\x19\xc0\xa1\x91\x87\x84\xe6\x92\x12\xc0\x14%FU\x88)\x1e\xc0\xb3D2\x86Im\r\xc0\x7f\'\xf9q\xa3\x8b\x03@~\xfc\x1c\x9c\x8b\xc8\xf6\xbf\xd0\xae!\x1d\x8e2\xf6\xbfe\xd6^\xbd\x15\x92!\xc01\xc5\xadDK\x92\n\xc0\x8d\rX@\x82\xb4!\xc0\xb7~`\xfd;\x92\x19\xc0\xf2\x84\xc6e\xc6\xff\x14\xc0\xef)SO\xe8\xb7 \xc0X\x9e\x19\xca\xcbx\x16\xc04gQ\xac\x1f\xe5\x10\xc0\xc2\xd9\xda\x9d\xcb\x89\xfe?\x99FM]\x19\x8d\x13\xc0\xe6\xfd\xc2\x00\xf6[\x06\xc0r\x93z\xd9\xca\xbc!\xc0\x98\xd1E\xc9`\xa2!\xc0\xf7\x1d\xac\xb1k@\x0f@\xf8\xa1\xfe\x9f\x95\xea\xcf\xbf2!\xd3\x10k\xd2\xb1?\xd77\xf1\n\xc7"\x19\xc0k)+\xacTn\x17\xc0\xc4\x1b9Q\x9a\xb0\x0f\xc0hJ\xf56}\x87\x16\xc0h]_\t@.\xfe\xbfK\xa8\xe2NF\x1d\x19\xc0\xaa\xc8\xf9\x1fN\xbf\x1c\xc0\xe6\xdca\xc5\xe7\x1d\x10\xc0\xd9\x13\x90\xf4l\x87\x1d\xc0\xc1v\x11g\xaf\x9c\x0f\xc00\x1f\xd9\x17VX \xc0\xc4\xaf>\xa5\x9dz\xf3\xbfy\xca0f\x9b2\x10\xc0d\x83\xeb[\x90\xde\x14\xc0K\xd0\xd0\t\x1a\xb4\x19\xc0[\x1d\x9a\x18\x92\x85\x1e\xc0WT\xfa\x90\xcd\xe5\x1c\xc0\xed\xac\xaf|+\xc7\xfd?<}\x10\xb3\x86\x90\x15\xc0_\xf1\xd1\xbd\x08\x9d$@uX\xfd\xce\xca^ \xc0\x86\xa2\x00\xd4\xa0p\x17\xc0\x81H\xed\xc3\xa1\x8f\x1c\xc05\x01\xb6\xa2j\xfd\x13\xc0\xc0\n\\ke\x87\x10\xc0\x17S\xf7:\xa6\xf7\xfd?\x98\x11\xf7\x08\xe1\n\x1d\xc0\x8c\x980e\xde\xea\x14\xc0\'1\xbb\xf6\xda\xcb\x1d\xc0[S\xff\x8b\x9d\xb6\x17\xc0\x18-\x16\xca\xff\x1f"@Ne\x92`&W\xfa\xbf\x1d5y\xc8W$\x12\xc0\xf7\x11zQA}\x1a\xc0\xe1\xa6\xf8F\xcd\xde\x07\xc0\x8a\x0c@\xe38\xcc\x19\xc0\xb8\xfdi\xfa\x16\xab\x10@\xd7\rm\xe7\xfe\xe8\xda\xbf$\xb3\x91\x138[\x12\xc0 \x84\xe2\xb9\xb5\xef\x10\xc0h*4\xcb\x1c)\x16\xc0\xd9}\xefO\xe0V\x1d\xc0++z,\x1d\xc0\xdb\xbf7\xd7`\xa0\xa5\x80\x17\xc0\xbf\xff/\x98\x14\x02\x16\xc0B\x02*\xb7\xb6\xf5\xd4\xbf\xf3N\r\x19\xd6\x12\x19\xc0q\xd8|\xe7t\xc0\x11\xc0aY\xedU\xd3v\x14\xc0\xb1\x8e\xc2\xef\xea\xa2#@\xe4\x9fC\xf3\xef\xde\xfc?\xc8\x83\'\xf9\x7f8\xf2\xbfIW\x0c\xe8Q\x91\x16\xc0\x9a5\xf9\xda\xfb\x15!\xc0J\xfbN>Q\x98\x15\xc0\x90\x97\r\x14&2 \xc0\xefS\x9c"\x87\x17\xcb\xbf\xaa\x0bxMh\xcf"\xc01\xe9\xe9"\x00\x12\xf5\xbf\xd6\xf3\xb4"H\xd5\xde\xbf\xd2N:.#\x01"\xc0\xaf\xc3\x8d\x18\xcb\xfb\x19\xc0\x96\x95\x1f~_\xc2\x11@\x9d\x8eM\xb2\x9c8\x1e@\x1a\xf1C\xaa\xb5\x80\xd3?\x1dH\xdb4P\xc7\x15\xc0i/\xdb_\xc4\x07$@q\x07Y\x94\xe8\xc8#@y`\x1b\x0e?\xb0#@\xf7\xff\xe2\xda\x8by\x1e\xc0(4\x99\x7f\x9f\xd4\x14\xc0\xfc?\xd1\xb2\x94\xb7\xf9\xbf\x1dZ,\x07T>\x1c\xc0c\x1c\x97\xf0\xecC\x0f\xc0\xa5%\x8aa \xb3\x15\xc0\xd5\xb9\xc4\x8dx\x98\x1d\xc0zj\xe3\x1d\xe3\xf9\xf4\xbf\xdaY\xb6\xd9p(\xef\xbf\x11\'5\xae\xb4\x9a$@\xcd\xed=\x1c\x8c\xae\x1d\xc0\xfbo\xfa\xb4\x0b\x8d\xdb\xbf\xc00jZ[\x04\x15\xc0\xab\xbd6\xb6\x7f\x80\x1d\xc0\xce(\xa0\xed8\xc2\x18\xc0\xcf{u\xa7\x0c\xe4\x12\xc0\xbe\xa2\xb0\xdb\x999\xf9\xbf,\xda.U`I\x14\xc0V\xe0\x02\x19R\xba\x14\xc0A8\xb4\x80\xa6\x02\x1d@yb\xfe\x80\x1fF\x1c\xc0:h!\xad1\x8a\xf8\xbf\xcf\xfb\xbc\xbe\x87~\xe3\xbf\xb1\x85\xb3\x15#*\xea?\x86\x9a\x00\x906\x0c\x1c\xc0\n\xb2\xc1\xf8\xa8\xf1\xce\xbf\xb0\n\xbd\xd2K\x02\xea\xbf\x930]\x1d\x92!\x12\xc0\xbe[\xb8RrQ\x1f\xc0\x1a\x1c\x8cT}a\x19\xc0\x7f\xd3f~\x1e\x9d\x1c\xc0\xa83\x1e\xde\xbe\xcf\xf0?\xd5\\\xd2\xf7\x1b+#@\xce\x9cL\xac\xe4\x91\x15\xc0\xea\x05h\x004\xea\x04@Y5\x1d\x83\xae\x0b\x16\xc0\xb1\xa3\x95^|\x18#@\x90,D\xe0\xe0\xbc\x16\xc0\x01\x1c\xaa2&\xc5#@\xfeM\x98/6J\xf3\xbfy\xbdT-\x88 \x16\xc0#\x82\x8b5\x96\x89\xf1\xbf&\x86\xd6\xa9|\x17\x1c@\x8b\xaep\xe6f\x10\x15\xc0-j\x0b\x82\xb36\x14\xc0\'\xb9P\xebaq\x1b\xc0\x00\x19\x80c\xc4\xbf\xff?!\x07CFE=#@\x04C\x1f\xf6X\xfc#@$\xa8\xdc)\xac\xa1\x1c\xc0V\x94p\x05v/\x1b\xc0\\+\x1e\x8eto\x19\xc0^\x8e\xa4\xce\x84\x05%@\xde\xcd\xfa\xdf\xb6W\x15\xc0Jy\xb6\xe1y_\x0f\xc0\xfb$\x80\xe7\xaeV\x0e\xc0\x16\x99\xf0\xb2L\xa1\x14\xc0\x92\x8e\nW\x8ew\x01@\xc6\x1a\rn\xd6\x10\x16\xc0l\xfa8x\x1aw\x0b\xc0\xa2\xbca_~\xc3\x14\xc0\x03\x8b\xbc\xe4\x1b\'\x14\xc0\xec\xbd\x05\x18,\xf5\xee\xbf.\x83?)X\x8e\x10\xc0\xaf\x02\xac^\x89\x8a\x1b@\xff\xc0\xb6\xca#\x8d\xf2?r\x0e?\x93\xb0v\xf0\xbf\xfd\x05\xf1\xa5\xecy\xe7\xbf\xeb\xfb\x15\r7\x90\xee\xbf\xe0\x0f_\x81\xd9n\x1e\xc0\x0b\xbf\xe4Z)\x89\x18\xc0$\xa8\xdc)\xac\xa1\x1c\xc0@a:k\x07\x97\xf6\xbf\xbf\x05\x80\x14\xa8\xfc"@\x14\xb9\xe3\xd2_\xb8 @R\x0e\xbe\xfe\x94\xe4 @\xbe\xe18\x9d\x9f\xe6\x15\xc0\x8c\x8a~\x0c c\x17\xc0Vbr9\x0f\xb3\x15\xc0\xc8\xd5UkI\xd2\x1a\xc0\x0c\x80\x9b\xc4\xcd\x07!@\xc4\x12\x87\xb2\xaf\xb1\x14\xc0\xb7.\xbaZ\xb92\x16\xc0\xc5hm\xb5\xcf\xd8\xe0\xbf1BK\xce\xa2s\x16\xc0\x85N\xa7V\xde\\\x13\xc0\xe0\x0f_\x81\xd9n\x1e\xc0\xdd\xad#\xf7\x91\xdf\x19\xc0,(\xd7\x1e\xc1 \x06\xc0\xda/\x88&\xb73\x15\xc0\xc0\xdfy\xcd,h\x0f\xc0z\x0f\xd6s<v\x11\xc0k79\xda\xdeV\x11@p50$X\xf0\x13\xc0=~\xf5\x1a)\\\x0f@\x16\x0b\xec\x89\xa8\x80\x15\xc0\xb9\xa1\x95\x1fH\xa2\n\xc0\x17e\xd9@rh\x15\xc0\x91\x1fP>\xe0\xd3\x0c\xc0\xdf\xc6\xd1g+p\x17\xc0\xb8\x8d\x93\xd4\t\xf0 @\xa2+\xa9\xa0\xddg\x19\xc0\xa9\xdd\xcf\xddlw\x1b@2\x94N\x85\xcdo\x17\xc0\x1a\x1c\x8cT}a\x19\xc0\x10\xa8\xd0y\x90\x8f\x17\xc0\xe0\xb9\xe9,\x85\x1d\x16\xc0\xf7\r\xa8\xc0\xc1\x8a!\xc0\x0c;\xd4vA\xad\xf1\xbf\xce\xe8d\xe3q\xf5\xf2\xbf\x0fvx\xb4\x99D\x13\xc0\xc08\xd3\xa2\x9c\x86!\xc0\xb3\xb5\xe6\xd3\x99\x8e\x0f\xc0??\xdc\xf0\xd3f\x1b\xc0o\\\xd3aX0\x1c@2\xf7[s(\xff\x15\xc0\xe4\xaa\xae\x9c\xcc\xee\x15\xc0\x80^g=\xb9$\x19\xc0&\x0f\xa1\xa5\x05\x83\x18\xc0\xa2\xed\xfdz\xf95\x1b\xc0\xba\xc1\x1c^}\x19\xf6\xbf\xf2\xcf\x1aX\xd6\xd7\x07\xc0\x99<bs\x05\xcd\x1b\xc0#/\x8b8\x96\xeb!\xc0\x9cU\xee\x10\xfdr\x1b\xc0\xb7\xd3\xb2#\x8b\x83\x10\xc0\xed\xd8\x96\xff\xdb\x81\xd3\xbf(\xa5\xddn\x85\xec\x13\xc0s\x8b\r\xa9\xef\xe0\x16\xc0\x05\xf3\x1b\x86f\xe5\x1b\xc0\x8e\xb9\xd4\x17\xbfu\x1e\xc0O\x81\xca\x84K\x8e!\xc0\x9a\x83-\xd5Vf\x1d\xc0\xf1\xb0\xf7\x0e\xa9\xf3\x07\xc0c\xfe\x9af\xefY\x07\xc0\xd2\x00\xf0!g\x1b\x07\xc0\x7fI\x1b\xb1\xb7\xbf!\xc0c\xfe\x9af\xefY\x07\xc0h\xd1h\xefH\xb6!\xc0g\x17\x1cH\t\x9b!\xc0\xf1\x89q\x9dQ\xed\x10\xc05E\xed\xc1(m\x1a\xc0\xe86\xf4tQ\xa1\x1a\xc0e\xc0\xe2\xba\xdb\x96\x0f\xc0Xn_\xa2\xcb>\xf9\xbf\xb8\x02\xd4\xd1@A\x19\xc0\xf1\x9b\xda\x02\xb3\xbd\xf4\xbf\xba\xd2\xb5?\xaa\x8e\xf1\xbf\x81\xaf\xda~\x90E!\xc0A\xd7\xb6\x86q\xc2!\xc01\xb7VNkA\x15\xc0\x18\x10\xc8\xd3\x9b-\x12\xc01H?\xef\xe2S\x13\xc0i\xd0l^\x9f\x9c\x13\xc0\xbc_z\xd0\xcd-\xee\xbfgul%%B\x1f\xc0\r\x04W\x1c0\x1e\xef\xbf\xdaZ\x16b\x03\x89\xec\xbf\x8d\xb5\xda\xeeIt\x13\xc0\xd0\xec V9\x9e\xf0\xbf\x06k\x1asM\x10\xec\xbf\xe2\xd8\x18Z\xad\xa5 \xc0\xb2\xd8\xc3\xcc\xce\xaa\x14\xc0\xa8\xd7=D\x9b\x9d\x15\xc0\xb2\xd8\xc3\xcc\xce\xaa\x14\xc09\x84\xb5f6)\x12\xc0\xe4\nQ\xb1\xad(\x13\xc0\xbc*\xc7\xe7(\xdb\x1c\xc0_\x9fht;w\x1e\xc0\xcbw\xa4\'\xe6F\x13\xc0?\x17-P\x80\xae\x14\xc0\xabI\x1b,n\xf4\x1d\xc0\x1e\xec\xd4\x87\x1d^\x1f\xc0+\xdd\x1b\x0b\xfc\xa7\x1d\xc0\x9f\x03\xe3\xc9FD\xf0\xbf\xedR\xe4\x1d"7\xda\xbfL\xbb?2\xeco\x1e\xc0\xc9\xb2\xa2\nM@\x1f\xc0\xfc\x1b\x1e3\xf0\x1a\x1e\xc0\xad\x0f4$U-\x13\xc0R\xe4\xf9\xd4?\xf8 \xc0Y?\xe3\x89\x110\x1b\xc0.\xbb\\\xf3\xd6\x9b\x1c\xc0\xa29\xa3\xfe P\x1c\xc0=W\x12\xecND\x15\xc0\xa8\xe6x\xcaS\xa4\xee\xbfO\xf9\x83\x88\xbf\xf0\x19\xc0\xc2`u\xba\'X\xf2\xbfil\xe7c\x1a\xb4\x19\xc0\x05\xb0\xb4\xdf\x05}\x1c\xc0]\xae\xabP\x1aW\x1a\xc0k\xa9eoO\xf5\x14\xc0\xca\x8d\\;\xfbU @\xedK\xa6e\x04\xc5\x19\xc0\x10x;\xc3\x13\x13\x15\xc0V\xa4\xd5\xb0\xfe\x07\x15\xc0.\x8d\xfaT\x11\xe5\x07\xc0\xe6\x1f\x1dT\x85 \x1e\xc0\x03r\x17N]z\x15\xc0\xfa\xe5y6\xfa\x9c#@\\\x14\xb1\x8dY\xbe\x13\xc0\x06t\x12\xeb\xb4\x00\x16\xc0\x03r\x17N]z\x15\xc0\x95\x1b\x9b\xbb9]\x19\xc0\x1f1\n\xd1a\x19$@U\xb3\xa1\x93j\x9e\xfe?\xaa\x87\xca\xe2i\x92\x1a\xc0\x8d\x91\xb0\r\xdd\xfa\x16@#?\xe2\xa83\x1d#@K\x94\xdb4\xa8\x0e \xc0Q\xd1\xc6\x04\x9b-#@\xc6!N\xfb|\x91\x1b@\xf5\x11\xb1U\xa6Z!\xc0\xd5\xe6X\x9f?\xc9\x19\xc0\x9eGt\x9c\t>\x1b@0\xfe\xdee(\xa0\x1b\xc0\xbdg\xe8\xf34S\x1d\xc0\x9c\xc3\x88\x1a\x1d\x84#@\x10\xf4\x05\x9f\xf5k\x1d\xc0\xdee_\x15\x14\xd5\x17\xc0UR\x9c\xfb\xe6\x7f\x1b\xc0\xa8:\xda\xf6W\xfb\x15\xc0\xdf\xc6\xd1g+p\x17\xc0/ \xef\x8b\x9a\x8a\x16\xc0\xd6\xbc\xdeX2\xca#@\xb0\x92l\xf9\xb7\x0f$@i\t\x1c\xc9\xa6\xe7\x14\xc0\x90\x87h\x1d\xe5\xb3#@/\xa0\x160\xe8\x92\x15\xc0\xcb\xf0p\x89\xe1\xd8!\xc0\x1e\xe3C\xad\xcd_\x15\xc0v\xa1HZd\xb5\r@\xf9`\x11\r\xd2\xd0\xff?rY\x97\x95\xe2\xc3\x19\xc0h\xc8G\x96;\xe5\x18\xc0\xbe.\xf0\x89\x984\xd4\xbf\xdfV\x837\x1e\xaf\x1d\xc0[\xc4bQ\xecJ\x17\xc0\x9b\xb5\x8d\x8e\xb6\xf6\x1f@\xa4\x99\x92c\xdd#\x16\xc0qU|\x04B\xe5!@\xc21\xcc\x85]\x88#@\xfa\xbbZb\xdf\xe5\x15\xc0.ai\xb0\x19\xde$@\x1c*p)\x9f\xf3\x19\xc0\xd8\t\x89t\x1c<\x10\xc0|\xa8\xcf\x08\x13k\x16\xc0*\xc0\x8d\xf75\x87\x10\xc0\xfb\xbf\x16\xff6y\x10\xc07\xa5:c+4\x14\xc0(\xa2\xb3`\x19]\x15\xc0\xb5i$lN\x00$@.\x8e\x92T\t\xfb\x18\xc0h]_\t@.\xfe\xbf\xc7\xea|\xef\xb0\x1a\xf3\xbfk]=\xdd\xa4\x07\x1d\xc0\x15\x0b\xf7\xbc[\x92\x14\xc0\xe2b\x1b\x9eb\xe7\x14\xc0\xbb5\x91\x00\xc2\xb6\xd4?\xa4E\xdb\x85\xa1\x98 @\xc0\xb4H\xb4\x8e\x03\x15\xc0\x99B\xa1\x90\xe6:\x15\xc0\x93Rwf|\xf2\x1a\xc0\xb0\x95\xf3\xc8\xfd\xa6\xe9\xbf\x1f\xcf\xcf%\x0c\xc0\x14\xc0D\xd6S\x0b\x7fL\x13\xc0~\n\xed\xf2mO\r\xc05\xf7\xe7\xd63\x1e\x1d\xc0\xe8D\xd8\xf0\x0b\xc5\x1a\xc0T\xf9+\x8e\x07\xba\xff?_\xf0\xec\x05\x11\x0b\x1a\xc0A\xa5\x93a\x17<\xb7?\xa0\xa6\x99\x9b\xaeH!\xc0I\xb2H\x17J\xf9\t\xc0\x13\x1d,\x01i+\x12\xc0\x1f\x95\x1dM\xe7+\x10\xc0\xed\x04\xc7\xe9\xd2~\x10\xc0\xfdx\xe0\xe6\xab\x8f\x15\xc0-2\xff\xbf\x02C\x1d\xc0VM_6y\x99!\xc0\xc2\xb6_\xd4g\xe3\x18\xc02\xd9L|\'\xc2\x18\xc0`\xf1\xaa\xe5x\xe3\x10\xc0\x97@\xaf\'mb \xc0 \x8b\xec\xd9\x9d2\x19\xc0\x1d\x84\x9c\x94\x00\xab\x13\xc0b_\x9e\x14rg\x14\xc0\xd2f\xfe\x83L\xf8\x05\xc0\x1f?\x1d\xdd\x8d"\x0c\xc0\x1b5\xaaH\xb1\xab\x0f\xc0\x97\x0e\xab8\x1fe\x19\xc0D\xdb\xca\xeb\x86\x81\x17\xc0\xd9\xe6\x1d\xb5\x95\x9a$@IZv\x18\x96\x84\x12\xc0\x05\xb0J\xa1\x8a#\x10\xc0\x9bk\xe6\xb0\x9eU!\xc0f\x91\xe1&Vn\x15\xc0\xeb\xae0@%\xce\x19\xc0{ \x8a\xabw\xe3\x12\xc0\xc00jZ[\x04\x15\xc0\xc8\x1e*D\x95^\x1c\xc0\xf7\xd1\xf9\xb8\xb31\x16\xc0\xf7\xb7_5\xea\xdb\x17\xc0\x83\x9a\xd4\x92\xa4\xe1\x15\xc0\xe9\x0c\xf518\xad\x1f\xc0\x00K\'X\x80\x1d\x1b\xc0\r\x08\xc5\xc5\xd3k\x19\xc0\x03\x0b\x93\x12\x01u\x17\xc0\xebg\xf4\xb5/\x1a\x1e\xc0'
p29
tp30
bg3
(g4
(I0
tp31
g6
tp32
Rp33
(I1
(I1348
tp34
g13
I00
S'\xd1E\xde\x10\xda\xb1T@YI\nF\x0c\x86T@\xa1\xdf\xe4\xe3\xfanT@\x86.\xbcdu(T@\x93\xe6\xaf;\x8aRT@\xb1){\xd1 7T@\x15\x15\xb2\xd8\xa1\x96T@8|x\xfc\x1f0T@w#\x11R\t\x95T@\xf6\xa71\xdd\x99\x16T@\xb3\xd5\xffL3\xdaS@\x10\x02\x9c\x15pQT@bo\xe5\xca\x820T@~\x19]+\xd0pT@T\xbe\xe2ghET@\x0b\x0e\xae;\xb8\x9fT@\t\xe0\xa48\xbf>T@\xff\xf6r)\xd6\x90T@\xc2O\xea\xbd\x90\xa2T@\x856\x8dM\xdc\xfaS@\x04\xf7\x0ey3\xa8T@\xcc\x930%\x8dpT@p\x1a\x9d\xf045T@\xf4\xfe\xb4\x87/\x97T@\x16\x1d2=m\x10T@F\x0b\x84\x1eHJT@\xa8\x8a\x9b\xe5\xe2<T@\xbc\xc40\x84\xc7_T@\xb7\xa7\x95\xd3\x89\x93T@\x0c\xb0\xb0\x1e\x1e\x8aT@\xbf\xe8\x88?q4T@\x10\xf8\xce>G\xa3T@\x9aF\x1f8\x9e\x1aT@\t\xeb_\x0e\xcf\x83T@_~WJ&\x17T@}\xe9\x07\x0b\xf7/T@m\xef\xd3\xd1W\x18T@\xd0h\xc3\n]\x91T@N\x04_c\xb1\x9dT@6\xcdu]\xe3\xa1T@\xe3\xb5\x8f3\xd2YT@\xa7PW>\xcc]T@NUn\xc9\xfc\x89T@\xec\x1fM\xb5\x1a?T@\x04\x9d\xf7\x18$\x94T@\x7f\xb4\x93\xc5\x93\xd5S@T\x02\xa8\xec\x0e\xecS@w\x9c\t\xb0I\x11T@\x04\x9d\xf7\x18$\x94T@\xd7+j\t\x11YT@\xa6\xad\x94\x08\xa0YT@\x0e\xbc&\xbd\xd7\x10T@N\xf67)\xbe\x8bT@\xee\x1f\'\x1b.\x10T@\xfbx\x00\x01\xb9=T@\xa5\xa7\x1c\xa8\x8c\x8cT@\xae\x13\xf0\xe4i`T@\xd9\xfb\xaf\xb9\xe9\x8bT@\xf4\x00-T\xe1\x94T@\xa5\xe2+\x18\xfb;T@4\xd7\xca\xbd\n T@F\x17\x03\xcb`QT@\x01\xab\x89#\xb9YT@\xe3\xb0\xc8 X<T@\xeb>l\xb6\xbbOT@&\xa0_J\xa8CT@8@zp\x16\x04T@\xfft\xc9\x9en<T@\xc5\x0eP\x01\xefCT@0\x8f\xe42\xa0\x7fT@FAE\x92\xec\xc4T@\xbb\x1fe\x81\x85cT@\'\xa3zYp2T@\x93y\xbb\xe0\x8aQT@X\xff\xbd\x93\x86aT@\xbev\x80\xcd\xddMT@)[e\xeb\xda[T@\xb1\xa7\xc1\x16\x11DT@z\x92\xcd6\x91GT@\xd8\x07"\x9a\xe0\x02T@,\x97^\xe3z2T@\x83-X\x9e&\xefS@\xbeRCN\xfe\xa1T@\xe5\x06\x99RC\xa1T@Xr\xf6\xad<\xa3T@\xb3W\x9b\x0eV\x88T@\xd14\xb2\xa7\x99RT@\xbeRCN\xfe\xa1T@<\x98\xb0\xca\xfb\x86T@\x1b;f\xa0V\x8cT@\x03\x1f\xa0\xb8\xe4KT@\x1c\n\xef\xf1aHT@\x19\x17\xf2L--T@\x02\x08q\xebG:T@\x97t\xa8Y2WT@\xf1$\xd9\xe9\xd3\xe6S@iWc\xfa\x99LT@t\t2\\N?T@p\x8a_\xbc\x176T@;\xd9 \x94\x16UT@1o\x1a\xa6\xcd[T@\x1e\xa2}8\xb7\x9fT@\xfep\x02\xce\x0fZT@\x00\xb6\xe4g\xb3\x94T@U\x86%g{UT@\x99(g}rWT@f\x18\xdbIE[T@TGa\xc8p{T@m\x91\xcc$d=T@\xff\x9d\xd4\xa75\rT@\xd6\x9a`\x1e\x840T@\x07`\x08\xce\xceVT@\xf1\x0c\xc6\xd0\x13RT@\x85=\xbe\xce\xc2TT@-\xff_\xd6\xa8\x94T@z\x06\xe6\xdb\xe7jT@%\x18\xd0N\x99TT@\x85\xb2\xc2\xc6]\x1bT@\xd1P\xb2\xee\xd6MT@x\x16\xbb\xc8+=T@\xc0\x83N\xcd\xe20T@\xf2\xd5\x13Z\x04\x9eT@;Y\x1a5O<T@\xe9\x07\xc1\xfc\xca\x10T@\n\x17\xb1\x98HRT@\x8a\xa5KF\xf2`T@\xe2}&\xa8\xfbFT@\xa8\xd0N\x89\x1a"T@\x8a\xf7?`\xe0\x10T@\xbd\x04v\t_GT@\xb2\xd8\xe7\xedX\x18T@\x11\xf9\x1a\xe2\xe3\x15T@7\x94}\xb2q\x90T@V\xc9X\xc2*\x9dT@&l(\xef(RT@\x80\x86/\xfb\xa2_T@he>:\xd8\x1fT@\r\x94\xe0s\x1b\x87T@;z\xe4\xbe\x99\x87T@EQ\x04\x038[T@\xf3L(\x12{\x87T@u=\xde\xe1\x82KT@%\xb3\x9ear,T@\tq\xc2\x85\x11\xefS@\x8de\xa7EIhT@gMe\x8aoZT@\xa3\xbbSGiqT@+q\xc4)\xc6fT@L\xac\x94\xea\xe7]T@O\xf1\xdc\xbb\x85`T@\\\x7f`\xac\xd5\x95T@\tc\xc1\xe9),T@m\x021nm\x06T@\xe4\x1b\xb1L\x94\x8cT@!\x84\x9eV \x1cT@\xad\xfc\xbeR\xbe\x8bT@\xd9\xc2w\x1f\xf9OT@\xe7xBl\xd5jT@\xe9y\x8f;\x15PT@q\xa7]\xc7\xf7OT@+\xef\x13\xa1\xc1YT@\xcc1\x96\xcb\x13\xddS@\xb4A\xa8\xe8hNT@\xb6\xe7\x01?\x83\x95T@N\x9a\x87\xc8\x07[T@\xb8\xe2j%*\x8eT@\x1eHu)a\x0eT@\xe4)\xa6\x8a\xebpT@\xe6U%\'\x8d\x0eT@\xe1\x16<g\xc2\xf6S@\x85\x1b@\xd8\xcf=T@Z\xf7\xfeo\xed@T@\x8a\xd4\xfe\xcbK\x89T@S\xaf\xe7\xcb\x89\xfeS@x9\x10|\xfb\x90T@\x8eLU:\xbf\x87T@6\xc1?R\xc4<T@\x84\xad\xd8\xba\xf7\xc3T@\xc3\x07@\xe2s\x84T@\xca ?\x0c\x9e=T@^R\xb5{i4T@K\xa5\t\xc9:PT@\xb4\x06\x85\\\x0cDT@\x899\xf3\x83\xechT@K\xb7\x8f\x1a\x1e\x18T@\xa9\xeb\xe2\xa7j\x94T@\x12\x0e\x98\xb7\xce\x90T@\xbeF\xb4\xb1;\xa9T@#{\xcb$\xcd=T@\xd1\x8fj\x00\x0f\xfbS@)[e\xeb\xda[T@\xf2\x95\xc5\x7fgkT@wEa\xc1\xe3^T@\x97$\\m\xa6\x86T@G\x8f \xc3*DT@\x94\xee\x01\xf2\xbb^T@\t\x8d\x08\xbd\xcd[T@\xa7)\x00@k\x85T@\xe0\xf5\xf6\x9f\xfa]T@db\xff\xc1\xac\x81T@$)\x08\x90{$T@fh\tPn)T@ \x1c\xb9\xceK\xfdS@9\xe3\x8a\x18\xb6^T@\xeb\xc5d&!7T@\x9e\' \xfb\xa9CT@=?G\xb3\x07LT@\xf5\xe9#\x99{\xfbS@\xe7\xf9\xb0\xe9\x8c\x9bT@7\x15\x0c\xe3A&T@\xe4\xe5[\xe1\x8aZT@\xfd\xe2\xfen#\x82T@C\xf1\xf9\\\xb9_T@A\x16}\x9b\x89QT@\xe3H\xd1\xf3:\x97T@\x84\x1b\tH\x84?T@\xcd\x19\'\x8d\xa3XT@\x0b\xbd\xa1\x81HPT@\x90\xc0Q\xb2\xe3\x8dT@cF?}fXT@\x8b\tZD_\xf9S@\xc0\x16v@l]T@O\x94\xce-\xb3>T@0\xb8Y\xd7G\x90T@\xf0\xc57\xca\xae\x96T@\x03\x19\xb2\xf7\xbe\x00T@\x87h\x01\x88\x9cRT@\x02Q\x9c\xfdhOT@|\xff\x8ez\xf1UT@A\x07\x81\xcdH\xf6S@"a<\xd9M\x02T@\xe9\xa3\x08\x9fz[T@X\xb4\xd3\x18\x066T@\x85\x92!\x04D\xa3T@\xa0\x0b Y4\xe5S@\xe1r6\x15\xda\xa1T@z\xe1\xd9(\xa5IT@\xde"\x87)\x98\xa0T@\xb3d\'\x832\x11T@\xf7bPN\xa1ST@D\x17J\x8f\xe2\x01T@p\xed@\xc1\x85`T@\x19e\xfc\xd0\xffOT@\xe9\xd0\x1f\xa2\xd5OT@1S$9\xfa\x9dT@\x02\xb5\xf5\xda\xf3\x84T@\x14m\x7fZ\xc8>T@)#8\x82\xb9>T@\xfa\x99y\xdf\xbbYT@f\xfe\xc52]=T@!;\xee\x8f\xe7\x9dT@+\xf4\x1cw?\\T@\x88!\x91\x14"BT@\xc0I\xd2\x81\xc5\x87T@\x0b\xfb\xcc{+\x8dT@\xe2\xd7\xcf\x17#\x9dT@\x1c\xfd\xe6\xb9\xa9CT@7\xa5x\x13\xffBT@\x87\x85V\xb9\xa9\xa8T@;\xd9 \x94\x16UT@44\xb2\xb7d\x87T@0\x0e\xec]\x94\x89T@\xfd\xbe\x8a!\x93\x95T@O\x9b\xafO\xc5>T@a^\xfa\xe2(XT@\r\n"!]pT@Q|0\xeblqT@L\xde\x02\xd0\x1b\xdbS@^\x0b\x95\x0eR2T@\x9a?O\xbe\xb80T@i\x90\xa4\x8b\x8f\x8bT@\x00v191\x90T@%\x1f3\xa3\t\xdaS@|\xdb\x9b\x9b\x19\x1cT@E\xc7\xd9\t,qT@z\x00A\xc6\x0bqT@\xdcy\xfc\xe7\x17}T@e\x9b$n\xb6\x93T@\xf3\r\xcd[\xaf\xfbS@o\x8dF\x1c\xb8[T@\xdd\xf6\xd4Ty8T@f\'UtL\x95T@\x02\xae\x1a0\xf5qT@ Mn\r\xc8>T@s\x90Y\xcd\xf38T@?\xd4\xab\x85\xeb\xdbS@\x1b\xd3N\xdfa\x04T@3\x97DcS\x02T@\xe1G\x17{/5T@\xbb\x93\x7f&\x04\x18T@;\x04\xbb+\xb0\x8fT@"\x96\xe9\x99\xb9\x96T@\xf2\xa4IZn\x85T@\x00\xc26\xba2*T@!\x98\x1d*\x97\x8fT@\xf6\x0f//\xd3\x90T@\xfe\xbe\x0b\x05SeT@\x00\x89\x04\x18\xa2fT@B\x06|r!\x17T@\x97\xe7\xdb]\xb5\xa2T@G\\\xe4z\x89dT@\xc1\xb2Fg7PT@k\x86\xfcN{cT@jl\x1a\xa8\xf1OT@\xdcA\x12\xd2Y\x11T@9\xd0\xcb\x9c\xc1\x8cT@\xcf\xe3\xd0\x9d~dT@!\x84\x9eV \x1cT@Z<\xcf\x9c\xf37T@\xf6u^\x91\xa0\xa3T@\nrx\x1d{\xa3T@8^\xe3+yRT@\xa3\xb5\xd4\x17\x8e\x1bT@%\xe7\xab\x0b\xc0OT@f\x00\x00\x01ofT@\xb2\xc8\xb8\x7f\x9a]T@JZ\xedv\xe5\x9aT@\xacd\x94I\xcd<T@\x12\xed\x19\xb8\x81\xfbS@\xbd\xc2\xc7\t\xe6]T@\xdf\xfcZ\xd3\xedeT@\x03\x15\xb4\xf4\xb6\x8eT@\xf2^\x1b\xcd\x19\x8eT@\xf5\x91\xfc\x86\x08\x92T@cF?}fXT@%\xb6\x1d\x1c\x800T@\xbe\x8d\xfc\x0c\x17\xddS@\x8e\xe6\xed\xab>GT@\xf0\x03?T\x08DT@x_\xc8\x91\xe30T@t\xc7\x9a\xf7\x83\xa1T@\xa3a\xe9.\x9d\xa2T@$A=I\xee^T@)L\x85\xa75\xa2T@)L\x85\xa75\xa2T@\xf1\xbaK\xc9\x9d_T@5K\x91\xf7w\xfbS@ZM.\x9d(\xebS@\xff"h$\x82*T@r\xdd9\xe1\x81JT@\xf8\x1c\x1c}\x15RT@W;6\xb3\xa11T@\xb4r\x85"F1T@L\xa8\xb4;\xf3]T@\xde\x84rw*PT@\xd3\xac\xd66R\x8eT@\x0boQ*\xca^T@[(\xac\xa4\xbb\xdaS@(A>\x12\x0cLT@Tr\x02X\x95\\T@\x9a\x97]\x10\xc2\xf9S@\x01G[)\x97\x8aT@I\xad\xf8\xb1\xf2\xadT@e7\x16l\x90ZT@\x98u\x0b\x07#\xd8S@\xc7\xe9x1\x0f^T@\xa8:G{\xd5GT@\x89\xe8d\xac>YT@\xf8\x83\xb7\xf9\xf4!T@\x90\xffE\xba\x93\x8bT@W\xb0\x0b\x95\xebKT@]\x92l\xea\x16\x8aT@\x06\x13\xc5%p\x87T@\xe3\xc4\x8e\xdd\x86\x10T@\xc6,\x8aw4LT@2\x9c\xa8\xfd\x9bPT@q>\x8fq\xa6\x0fT@\x14\x84\xf5\x1b\x12\x7fT@\x12[I,\xde8T@@7A\x90\xda\x1fT@v\x8f\xd3]`GT@\x18\xc2\x01\x04\xf0\x84T@\x1a}~\xac\xf9\x85T@nN\x89\x93\xb4\\T@]I,%\x937T@%\x19\xec\x01\x11xT@\x0f\x81g\r\x07\xebS@\x15\x8d\xf4\x16L4T@\xf8\x18&\x80\x07 T@\xbb\x01h1\x07eT@S\xab\x8c\x92\xcd[T@#5\xac{q=T@\x07(\xdf\x8c4_T@\xfa\xa8\xe3\n\x16BT@\xf14\xb53\xef\x94T@\xf0\x1c\'E\xacCT@D\xcd\x03\x96\xb4CT@\x12\x9fKy\x85WT@\x9f\xc1\x1dS\xca>T@vG;\xf1)\x84T@&\xfa\xcc\xe5! T@\x85\x05\xb3\xf1&\x0eT@h\xe8\x0e\x86e2T@\x1e#\x05\xd2\xfb\x85T@\xf6\xcc\x98\x02\x8a2T@\xd1{\x02\xad\xb4\x93T@\xd6v\xd0\x84\xf2pT@j(\xa5!\xd3\x88T@\xba\xeaHKA\x8eT@\xaf\xe3\nr\x87LT@\x97\xcb\xd7x\x8fJT@\xb21m\xcd\x15LT@IHC\xdf*ZT@$v\xdf<\xaa\x85T@N\x00~\xbb\xe0\x8cT@\xc1\xf2UU\xf6nT@\xac\x1f\xbb\xbe\xb6\x8bT@:M\n\xef\x18\x8eT@S\x1b$\'\x1b\x8cT@\xd9\xe6\xa3\x84\xe0\x8bT@\xe2\xf5XbL2T@ ku<\rFT@\xb0>w1\x17zT@6n\xf7gjWT@\xca7K\xf8\x8b\x91T@\xab\xdd\xa2q/RT@*!!\x80\xf3yT@\x01\xb0\xd8\x8e\xc0OT@\xabGT\x82\xa3ZT@\x7fmU\x90\xa2_T@\xe1\xe2\xf0x%!T@2gi\xa271T@\x98\x84\x1d\xc2\xf9\x1cT@\x07\xf6\xd3$\xb2nT@K\xa5YU\xc3>T@\x07U\xa5s\x9bCT@P\xc7e)\xd7\xd7S@\x17t2\xe3\xc7<T@n&\xd1\xdd\xa6CT@J\xa2;v\xa6KT@h# \x89\xdb3T@\xf0\x99\x1d\xfc\x1b:T@\xdb\x0f\xa6pJ T@\x97\x89"M91T@\xeb\xd0\x8a\x9746T@N\x9a\xee"\x9c1T@\x80\x9e~c\t9T@\xb9\x18\xb0\xd0\x15 T@\x96\x0e\x13\xc4\xb1,T@\xb5\x9d\xe1\rDCT@f\xd4\x83y\xb10T@U\xb7x6I\x18T@\xd83s1\x93\x95T@\xe9\xb4\x86\x99\x01\x92T@j\x8cJ\x01\xc5\x91T@j\x91#\x1d)\x9dT@\xe9B\x17\x98\x11\x9dT@\x19\xfa\x01\xa3\xec\xc4T@\xe8\x18\xaa\x05=\x9eT@\x0b\x95\x1d%\xd9\x0fT@\xb6\xc0+\xb4N\xa1T@\x9f\xef\x11\x96\xa1\xa2T@\x08e\x1d`\x85\x9fT@Kr\xd1\xcfzPT@\x02B.z\n\xf9S@-\xce\x95\xb4?UT@lE\x91\x97\x86\xf7S@U\xd7\xb7\xe2\xb0\xfbS@#U\xd1\xddPRT@\x8a\x997\xfc\xeb\xfaS@o\xbbg\xf1z\xa3T@\xef\x80\xbb]Y\xa2T@?c\x9a\x8dF2T@A\xfc\x00p\xd8\x94T@\xb4\x06j\xe2\x92\xf3S@\xd8\xb8\x93\xf7\x19\xdbS@(\x8d\x8e)<pT@\xddg4\x9cC\tT@\x19\x96_\x95S"T@\x96\xee\xba\xcd\xfbjT@%\xa1-\x99\xd1\x85T@\xa4\xe9+kj$T@oN\xa0\x92K\xaeT@\x07\xe0\x81\xaa\xe2ZT@\xa7;!C\xb3\xe1S@\x15\x14\xe3_D\x95T@\x9a\xfd=\xaf\x8d\x89T@\xc1\t\xd9\xdc\x8d\x8bT@\x8d$\xc4O\x81rT@\x80|<fb\x94T@\x96\xdc\xe6\xac\xd1^T@\xe6\xe2-Q\xbdLT@l-\xde\xcbX`T@`%\x95\xdc\x91aT@\xe9\xdd\xbb,y\xdbS@ \x8c\xf1g\x8c\x1fT@\xb3\xd2z\x8fkLT@\xbfe4_\x12\x9fT@\xaf\xdf\xa0\xca\xbd\\T@Gnfc\x17sT@\x1e\xf6\x13\xbb8-T@C\xc9\xdd=\xa8\xa3T@\xe3\x11\x0c\xbb\x99dT@\xff\xb5\x1c|\xea\x86T@ \x11ruP\x9dT@4p\xd0A\x07ZT@\xf0\x99\x97\xfe\x14]T@S\xa7"1|\xfcS@\xc8\xae\x1c\xe0I\xfcS@\xa6`\x0ca*BT@9\xd6Du\x15\x8eT@\n\x9d\xaa>W\xa9T@K\xb6\xda\xc9\xbfCT@\x93\x8f\x17\x83\xbc5T@\'z\xa5\\\xbf\x8dT@(\x9d\xf3\x14+\x95T@\xf8\xfc\xdd\xf9\xfc\x9dT@X5iY\x82<T@\xd3\xa8\x8c?\xaaDT@\xaf\xe3}\xe5\xfaNT@\xa7k\xd5\xdd%rT@\x99D\xa4\x97@@T@\x08\xf7.\xd6o"T@%8\xefhI\xa2T@\xf2\x18t0\xf5qT@\xd1E|\\R\tT@\x87\xd8{\xb0`\xa2T@B;h\xc7\x05\xa1T@\x17w\x84\xd4\xc1TT@/zo\xb0\x86\x91T@@;\xc7\x99\x95PT@\x8069*\xb9OT@\xc7V\xe4\x96\xa8HT@\xd8+h\xfe.\x87T@\xb7*\xc6M%MT@\x1a\xf5\xd9\xe6XUT@\xad\xdb,E\xa7`T@\xba\x00\xd0\xac\xd8\x9eT@\xb7}\xd0n\x82\x1dT@.\x1e5\xfc\xe3\x11T@\xfb\x1d\xcc\xbf\xe2\x1fT@\xbc&\x94\x05\xad\\T@\xfeN?\xd4\x00XT@\x9bQU\xe0<\x89T@\xd1M+\xc1\x03\x7fT@\x15\xf5+\xe7\xb60T@@B.\x95\xf3\xa4T@\tS\x04NmaT@\xfb_\x10,*RT@\x9c\xef\xa2\xf6\x8bUT@\xa82z>\xe8\xa2T@\x92\xf9P}\xfccT@\xdf\xa4\xe1a\xbc\x10T@c\x08\x84\xd2\x10=T@E\xf9/\x1b\x12@T@_\xe49t\xa6\xfeS@\x13\x11\xf1\xb3\xc8\x8cT@\x17\xfa\x06\xe3\x01CT@\xe6ry\x04\xa3\x03T@Q8\xdb\xad\xee\xd8S@\xf0\xbe\x91\x9a\xf5\x95T@\x14\x1a\xdb\x0f\xb0)T@\xbb;\xd9\xac.\x06T@\x87\xd8\xa8p\xf9\xdbS@\x82\n\xa3G\xac\x1dT@\xe4@(Z\xea&T@7\x0e"\xfa\x7f\x1eT@X-\xeez\x1e^T@\xc5\xa5F\xdcwJT@\x1aG\x8b\x05\x92JT@\x80u\xefI\x91;T@\xa0t\x00\xa0\x89\x04T@\xae \x11@Q1T@\xd8\xad\xe7\xca{RT@\',B\x85\x9b-T@\x8a+\xbb\xab|MT@qm\x94\xf1\x0fDT@v\xd8\xe7\xce\x04\x0fT@\xe2\xf5\xcc\x9d\xe5]T@\xa5\xffAaO>T@B>\x07\x7f\x04PT@\xf9v\x18\x86JYT@\xa3\x08\xa56\x7f\x10T@\x19\x8f\xb4\xaf\x85dT@_\x03S\xd0\x9a2T@SjW\x08\xf0dT@D/\xda\x05\xefPT@\x13\xb4\x00\xa3\x18-T@\x1d\x86\xcaE\xe8KT@6\x01\xc9\x97\xc3\x86T@e\xf5"\xf1\x03KT@\x18"\x00\x7f\xc5PT@X&9\xd5DcT@!\xd7\xa2u\x1e\xdaS@\xb22\xccx"\'T@\xda\xc8:\xa8\xc4\xacT@\xc3\x17\x9d\x89\x95\x89T@+\xe4\x9b\x97\xfaZT@k\xfd&\x1dx\x1bT@\xa0\xa6k\xb5\xbaKT@=\xa1Zj\xfe^T@\xd7\xf2\xcf\xfd\tUT@a\xbeE\xecR\xe4S@\x96\xa1\x80\x1b5"T@\x0fg7#\t\x8fT@\x0e\x7f`sz`T@4\x08\x8b\xaf-^T@\xf54uaM\x1bT@\xabx\xd5\x8d\x8e\xf7S@Q>R7C\x81T@$1\x94-\xe5\x8eT@\xddb{u\x03\rT@\x8c\x9e&\xbf\x97\xf8S@\xcd8Q\xb0\x1bDT@\x0f<SY"7T@"~5M6YT@ZL\xd2&\xccOT@\x90HH\xdd\xa6PT@\xe7\xa1\xbc\xdf\x15\xd1S@\xf1\x95\xf9\x8b\x8d\xf5S@\xd7\x03X(\x1e\x0eT@\xa5w\xf4O\x8dgT@{\x8cC\xbc\x11\x10T@\xea-\xfe\x0etPT@\xbe\x00J\xb9\x9aPT@\xbf\xe3\x7f\xa5@\xebS@H"\xe4o0\xf4S@;\x11\xf2\xd4\x18\x90T@o^b\xc9O2T@\xca\x84j\xdb\x1e\xf8S@\xb4p\xd9\xa2M\xfdS@SAPF\xdaET@\x8e1\x7fOD1T@\x12Gt\'\xc4bT@b\xc1@\xed\x99JT@\x7f\xd4}\xa6\xcb\x8eT@\xd1\x00:6y\x92T@B\xf0\x84\xd7\x8f\x95T@\xee\xcd\x8aw\xc9\x91T@&\xbc\xa8\xee\xd5\x8eT@\xab\x97\xa1%\xab\x8dT@\xb4y\x1f\xc1T\xd8S@\xb4y\x1f\xc1T\xd8S@\xdb<\xb8\x10\xf2\x8eT@\x05\xf3\xe9\xd9\xbc\x8cT@l\x95 \xff?\x04T@s(\x1c\x19\xd88T@_\x03\xeb\xa2\xe8\x88T@~\x93\xc5W2YT@\xfc\x95\xb1fufT@\xada\x06d\x8efT@\x93\x92\x08\x93\xeb&T@q\x19\xe2\x06:GT@\xac\t\xf3#X\xd8S@\xfd \x1dl4\x89T@\xd2s\xc8\xe6jLT@\x11\x06\x81G\x02\x88T@\xd41\xa48f\x94T@\x82<\x87\xb4\x1a\x92T@\x8a\xebf\xab\x99|T@\x1b&a\xc8\xed\xa2T@\xf1JH\xea\x16\x95T@\xd0f\x0c!\x06cT@\xfa4+\x98\xefKT@\xf2\xcc\xb2\x97\xd5\x94T@\x1c\x89\x9f\x87\x94\x16T@\x98\xf3J\xcb\x0eCT@\x0e\xa0\xa0\xd2\xa8KT@\x1e\xab\xca\xbe\xb5\x8eT@3\xbd\xb7\x93t\x95T@\x9f\x9dB\t\xf1\xdcS@\xdbt]G\xe7\xdbS@.\x92\x86X\x1e\x8eT@\xf6/b\x80\x1c T@}^\xc4\x88\x9boT@J\xe8\xd9yy\x90T@\xf4B\n\x17;JT@\xc7:\x01\x93\xd9\x85T@\xddK9\x82\x990T@\x99\xb3\xbbk\x9e1T@\x8a\xb2\xbd\x10\x1e\x8dT@\xdbh\xad\x1c\xe31T@\x8c\x0c\x8bpX\x8cT@=\xb1XT\xa9\\T@R\xec\x84\x93\xfeZT@,\xcd\x9c\xd3!\x8cT@\x91[\xaa\xf9\x19\x8eT@S\xd5\xb8te\x8fT@BP0\xa3_YT@\xc0[K\x91\xd3\x90T@Z\xb2I\xfaw\x82T@\xdd\x8b\xef\xb0\xee\x8cT@\xcd\xf2\xd8\xb0\x1dXT@\x1dSw\xf8\xc1XT@\x8d\x92\x8e\xe9\xfb\xb1T@\xae9\x1cu\xa2\x87T@\x14fC\xb9\xb4`T@L\xca\xd0\xbf\x90\xdaS@\xe3\x1e\x01\xd6R\xdbS@\xef\xb0v<&\xdbS@\x13\x06\xb3\x8f\xe2\x85T@f\xf5\xb4m\r\x86T@\xbdN\xe1-]\xdfS@W\x87C\xc0\xd0\xddS@\x14\x13*&\xa0\xe5S@J\xe9\x00=\xee\xdeS@\xd3\xa2\x00\x15E~T@\xf7#OSvaT@\xae\xe5\x11\xaf@rT@\xe9\xd1;\xe3\xf2\xdeS@;c\xcb \xa9\x16T@~\xcfp\x1f:`T@\xf7\xd5\xb2\xc9\'\x1cT@Y$:\xc44zT@\x15\xfa&\x89\x1a\xe1S@\x8b|~\x16\xb0\xe1S@\xb9v\xdby\xe1\x15T@\xb4\x98\xe4[H\x18T@Z\xf9\xd3\x92\xfd\x1cT@d\xcb\r\x9fB`T@x&mk[[T@w&r\xf2\x98\x15T@\x99O\x1f\x96\xef\xa7T@\x00L\x16\x9c\xe4\x8aT@>T\x9dD\xc8[T@=_\xc3\x99E\xa4T@8\x17\xc3\x15\xe6qT@\x1f\xdf\xbb\xb3BrT@D~\xf1\xbf<\x1aT@\x02\xb1\x11n-\x1aT@\x04\xf6n\x1e\xf7\xe5S@\xaco\xad_\xa6bT@\x82T\xc1\x1ez\x1aT@\x92\xeb\xd3\xcb\x86\x03T@\xc4\xeeo\xfb:^T@\xeda\xad\xc5K\x03T@v\xf0\x99\r\x8b_T@OM\xba\xf58 T@\xddB\x02\xe7\x9c0T@\xb8\xee\x8c\xc7\xa3 T@oI\xf7k\x88\x1fT@./\x97\xd9.\x0bT@f\x80\xe9G\xea1T@U\xd8\\^\x93`T@\xac\x1ch\x8em\xa2T@\xd8ld\xcfq\xa3T@\x8ch\xfc*\xa8\xa3T@b\xb5\xe4\xe8\xccsT@n\xc5\x13a&\x0eT@V@"\xb4+RT@Yk^\xfd_ T@d\x18v\x14@\x0cT@\xe8\xfd\xf6|sjT@s:\x0c^agT@N\xa5C5A\x95T@w\xa4\xeeZ-\x0fT@\xf2\x16E\n\x812T@\x87\xcc\x800#eT@\xda\xee\x89\xe5:`T@@2U\xfc\xfbNT@L}\x04\x91\xa8;T@Jh8\x92\x0b;T@e\xd7\xca \xd7<T@8\nZ\xf9\x88VT@JV\xfeP\xbd=T@>/\xca\xf0I\tT@\x0e\xe2t&W\x11T@\xc8\x1f\x97O\xc9\x0fT@\x11y\xee\xb2v\x14T@\xa6<\xd5\xb7\xa3\xa2T@\xcc\x0cX\x86\x18FT@\xab\x16?s\xc8HT@J\x9d\xccA\x01\x9eT@v\xdc\xa0`\xc3YT@\xe3%\xef\xcf\x8dBT@\x0c\x0fPy\x11CT@\x8flT\xee\xd6<T@\x1bA\x98\x9eeVT@]`\xac\x92\xc6IT@\x8f\xdc\x86\xb5\x8c\x9fT@\x97\xaa\x03\xb1R\xa2T@\xfe\xd7~\xc9\x9c\xa2T@\nM+A\x14IT@\\B\xcd\x90A1T@\xbe\xea\xaa\xa3\x84\xa0T@\xa6\xe9\xa4\xd3\x99ET@N\xed\x9d\xbe\xaf\x9dT@[<Q\xaa.dT@\xd9\x14R\x10\xc6TT@\xacL\x07\xf0\x1c\x9fT@mnL+\xeaKT@q!\xa6\xfa\xb9CT@{\x03\x91\xf6\x86MT@\xe8\x94R\xf7T\xfbS@\xa4\xdd,\x16y\xf7S@\xc9\xdd\x9e\xc5\xb9#T@\xf1#\xa0mD\xfbS@\x80\xcc\x0c\xd8\xa0\xfbS@3\xb3R\xadr\x9fT@\x97\xc2\x80\xda\xc9OT@\x80\x907\xc56PT@\x85)\xfcm\xe8OT@\xbe\x8ekz\xabPT@\xc4\x85(v!$T@\x19d\xaer\xb3\x10T@S\xc9\x01\xc4;\xfcS@\xa9yV\xb36\x0fT@@\xe7\x84H\x12\xa0T@\xfd\xce\xcfzC|T@a\xaf\xd8;\xea{T@\xbcY\xfb\xd2B\xabT@m\xe0.[#\xabT@\xc0\xeaT\xd9p\xfcS@L\xaeNx\xb0\xd2S@\xb3\x18u9\xab\nT@\x84~\x93l\xa5\xfcS@\xa1\xbd\x94\xe4\xe7oT@\xa5\x0b\xe9\x80\xe3ET@k%\xdbUD\x0fT@\x00\xc2\x1c\xa8>\xebS@\xcf\xb6\xb4_\x8fJT@\xb5\x86\xca\xf9q_T@&eY\x1dB?T@6<v\xbd\\\xa9T@\xe2\xe9\xe3L\xa8\x89T@]\xc6\xbcB\xde\x9eT@\x7fF\xf2\x9c\x0f\\T@)\xa0\xc7\xd2\xf6\x8dT@I\x03kL\xdf\xd7S@sm9)<pT@\x13\tszudT@\x16\xff\xed"/\xfdS@c\xa8\xc9\xce\x812T@\x03^\x92I\xf0&T@\x0f\x13\x1b19cT@\xc2\xc6w\xec\r\x10T@\xce\x9f\x1e\xfaL\xd8S@e\x1e\x97\x007?T@\x80\xf9X\xdf\xa4\tT@[\xa9rz\xd7\xe6S@3\xb2To\xa3;T@\x98\xd7\xe3p\xf2\x0fT@\x07!\xe1m;\'T@\xda\xa5E\x85E\xd9S@\xf8\x05dM\xd1@T@+\x1b\xc6\xc6\tVT@\xefE6zs2T@q\x9e4lcPT@\xcc\xa96\xa3\xa1PT@Q\xbd\xedPN>T@/\xc7\xa7t\x1e\xdaS@i\x84\x8e\xe1t\x8fT@\x00\'\x84&\'\x8cT@\xb0\xd8c%\xd3"T@\xe4\xbe[*\xdfZT@\xc1\xc8V\x8cg\xe3S@F\x9f+\xd1\xfeVT@u]\xfa\x8fK1T@\xa1\x9bQ\x91i:T@\x10\xc0S\x08\xb9nT@q\xa6\xb8\x80\xb3\x9bT@\xc9\xe2\x1bw\xd6\x98T@\'\xb1\x8d\xfc\x93\x97T@\x99\xe5E-\x0cTT@P:\xa9\xe4\x80\xe4S@e\x03\xc0g\x92RT@\xe3U\xaaD.\x03T@\xac\xfc\x8b\x8co\x0eT@\xf9\xec\x11X\xecWT@\xba\xbf\x8d\xd7,\x1eT@C\t\x83\x02\xfcWT@\xfe\xe9{\x9b\x1e\x19T@\x0eZ1!=\xe9S@\x84n\xe7\x85\xf7\xd8S@\xf5\xd7\xaf\xf3\xcf!T@9\x15\x95\x07\\VT@\xf9\xd5+\xf8J\xe5S@\xd9\xc5O\xd6\xe6ZT@\xaeF\x87\xf0H`T@\x82c\xd5\xd8\xa5`T@\xe3\xf0\xc5\xdb\x80$T@\xbc\x1d\x87E\xb1\x1eT@A\xc2\xf1\x17\xbd\x9eT@\x03`\x0f\x82\xb4PT@j\x13\xbc}\x98JT@e\x94\xe0\x19\xd1=T@\x98=\x84\xd2\x02bT@\xcdE\xfa\xa50\x97T@\x89\xbdiW\xc5\x90T@;\xd3j\xed;GT@\xb9,@N\xd1\x19T@\xe3\xee\xac\x17|\x7fT@\x84\xbc-\xf7\xc7\xacT@\xb7\xbd,\xb8\xa4FT@\x1f\x15qF\x9d\xd5S@~\x0e\xff\xac\x82WT@\x98\x9a\xf0\xc0\xddET@\xaev\x96\x9f\x0bGT@g./\xdcN|T@\xe5\xe0A\xeb\xc9BT@}:\x95n\xd4\x15T@\xd0]\xd2\x93\x1f\x1fT@Ry\xfb\xc6\x0bFT@`~\x07\xbe\xf8KT@\x0e\x19u\xd6\xdbWT@\x07\x9f\xa3G9eT@\xb6H\xc7:\xde1T@j\xca\xb7+&\xf5S@p\x1aV\x1e\xc3\x94T@\x87dO\xf6\xb2\x0eT@\x1d\x12t|\nCT@h\x04\xb2\x01aQT@\xf6\\\x02\x16\xfa8T@\x0b\x1b>\xb8\x83=T@9ut\x80\x94YT@\xcdE\xfa\xa50\x97T@\xf7\x0e?k<\xdcS@\xe0\xf1\xd3\xfd\x1d]T@\x9f3\x8e8\xafQT@~\xd4\x9fA\x12\x0eT@9\xa8\x02\xad\xec)T@\xae\x8f\xd4\xa93JT@\x1b\x1f\x8cC\x87[T@(_\x1d\xf9j\x0eT@&}^\\\x1c(T@\x0f\xc8Qh\xcfOT@\xac/\xbc`j%T@\xe3\x83\xde(\xd5qT@\xa3\x9c\xf3\xe4\x9aAT@\xefa\x12\x7f]\xa9T@?\xe9\xae D\xeeS@K}\xcdN5\x86T@/\xe0\xb9\x072LT@\xeez\xcf\xa2\xa7KT@"\x0c\xe3\xea\xb7xT@Y$:\xc44zT@\xb4\x0f\xb4.7RT@h\xa91\x8f^PT@2c\xd0\x1c\xe7KT@x5\x92&\xb2CT@0\xe5\x80\xca\'\xfcS@\x1a\xee\xff\x93.MT@l\xd3\x13|1\'T@^R\xae\xf2K\x85T@"\xe3\r6a\x96T@%\xb8\xec \x8b0T@\xe36\x89\xc8\xe6YT@\xc1\xa6Ih\xfd=T@\xdcG~\xbcSfT@DX,C\xf8WT@e~\xa1\xe8sNT@\xc5\xef\xd1U\xd1\xf8S@\xa1\xeejB\xb8MT@i\xae4\xbf\xa35T@\x18Kb4V\x0cT@\x9d\xd5\xa7F;=T@\xed\x9a\x18\xec\x93zT@\x8ax:\r\xc8!T@y\xebx\xdf\x9a\x1aT@\xbc]\xbb0R\x8cT@q\xa4K\x14\xf6PT@\xa9m\x8a\xfb\xabbT@\x05\xb8h\xbb\xf3\x9cT@\xfc\xc7\xf7x\xcd\x9cT@z\x9c\x11\xbf\x96NT@\x9f\xd1\x1b\x8ceNT@\xe8A\x7f\xe6\x109T@f8\xba\xb7\xa3+T@6\xac\x12\x7f\x1a\xdbS@\x02\xd3\xc4j\x05MT@f\xf8+X!\xe9S@X\xea\xf1(\x86RT@\xa3I\xd4k#XT@P\x8b\x1fDL\xd8S@\xae\xc0\xc4\x13\xd90T@rY^\xe8\x14PT@z\x94G\xda\xc9OT@f\x02\x96u\xe5iT@<\x1bR\xae\xfaST@m\xf6\xba\xaa\x19\x96T@=S:c\xc9!T@\x15Kf\xb5U\x10T@e\xfa\x83g\xa9PT@N\x87\x854\xdb\xa7T@C\x9c\xd8bu\x95T@\xf8\x86]\xb4\xd7\x8eT@\x96_\xd1>p\x8bT@\x0f\r\xfa\xc8\x92PT@\xbe\xb8\x98Kn\x8cT@v\xba\xabf\xbdOT@X$_\x99\xac5T@\x16\xf1T\xc9\xa4\x9dT@p\x8as\xec2\xf4S@?j\x9f\x94\x1b\xfeS@0\x06\x99\x17\x11\x0fT@Y2\xe5\xd5\'\x85T@\x13\xed\xb5\xcc\xa70T@\xb8\xfd\xf8b0YT@\x7f[b\xd5{BT@\xa0S\x91C\xb9_T@\xb34U\x9bT6T@\xb5;Y\xbd\xf8\x0fT@\xc7\x0e\xdfgY\'T@\xc2\x0e`]c\xe4S@\x89\xfc\xb6\x0f OT@\xb1\xb0\xac\xeecYT@\xe3`\xbbUI1T@\x81\xa5\x82\xe1\xc9\xfdS@\x92\xfej\x9c\x7f\x8dT@H\x01\x010E\x10T@\xe5s\x88\xdaUgT@\xb1\xef{T\x86@T@\xcf\xdb\x07,\xae T@\x0e!\xc7\xcf"\x11T@9\x86\x95i\xc1\xaaT@\x8f\xa3\xc8\x8c\xa9\x0fT@\xb2\'\xbb\xc0GXT@\x0b\'\xf6\x10($T@T9\xfa\xb7\x04\x19T@\xaa\x03\xf3\x1a\x1e\xf5S@\xc2\xea\xbc.&\xd9S@\x9a\x08\x9a?I\x16T@\xec\x8aF9\x84_T@\xe6v\x11ZkUT@I\x96&fc\xd8S@*.O\xd3M$T@\xf7~\x9f\x19+4T@\xb5\xa5\x84\'\x16\x90T@\xa08\xd4\x1fb\xfcS@\x0fAn\x122aT@\xe8\xc2\x8cU\x8dZT@0+Z#\x80\x9fT@\x82\xba\xcej\xe0\xe4S@c\xbb\xf8\xee\xf9ST@\xcf\x83\x0e.V\xe3S@h\xd8\x10\xf1\x1c7T@[\xaa\x16\xc2\xac#T@\xb1I\x10O&[T@\xc9<2\xc6\x9c\xa0T@H\x90z\x9c=\x9cT@\xfb\xc4\xb2\xb5\xbd<T@\xa7K\x9b\xef\x16\x8eT@\xe6\x06\\\xbd\xba|T@\x1f\xe1\n\x8d\xb6[T@Tu\xf6KWCT@1\x05lH\'\x95T@<\xf3\n\x1e\x7f_T@\xe9[1!;`T@\nN,$\x93`T@\xa5`\xd3s!\x8fT@\x19\\\xad\xeb/\xfdS@\xcb\x90.\x13l\xa2T@\xb6H\xc7:\xde1T@\xee\xde\xf9Q\x89\x03T@\x91\xa7\x84(\xf6\x94T@\xf6\x98WS\xe3\x10T@\x0f\x01E\xff\xf8\xa0T@\xdfL\xab\x884\x9fT@\xfb\x88_z\xb5JT@E\x8a\xa2\x9c\x8f\x86T@E(\xb6U\xe5\xa3T@\x89\xefu\xc3C\xe5S@p!\xa6]>\x8eT@-^r_C\xdbS@\xcacv\x7f\xc2\xf8S@IK\xbcIm\xa2T@\xe2j=\x97\xcc\xfbS@\xfe9\xf5(\xb1\xfcS@\x1b\xf8#\x98\x90]T@\x02\x068\xf5\xe4\x8cT@\xa643\x84\xa3\xa2T@\xff3H6A\xa4T@8@\xf0XtZT@aW\x85\x0e<jT@\x9d.\xdd82\xa2T@}c\x8e\xb6\xf7\xa4T@B!\xc8\xe4\xc2\xa6T@\xa6{"\xf6\r\x8aT@\xae\x80\xd8\xa6\xb9\x8cT@b\x96\x03zy\x90T@\xc3W!_T\x95T@A%<<\x89`T@6n\x0fs\xce\xe3S@\x18\xb2r\t\xabVT@C\xa1Y\xbb0IT@\xb9\xa4\xec\xef\xa5`T@\x02]1\xca\x92\xe7S@JEM\xee?^T@@O\xcb8V1T@WC\xdef\xd5\x94T@\xd6wk\xef\x081T@(\xff\x1bB\x9c0T@R\xb1x6\x12IT@\xacfJ\xea\xd3\x05T@"\xfaKcq2T@u\xc9\x9f\x80\x0b[T@\xbd\x06\r\xa2E_T@\xd0\xf7\xdb\x1e\xedVT@\x8c\x880.h\x8eT@\xa0;\x15u`\x8cT@T\x01\xcct\xf4/T@\xbf\xfe4\x7f\xbcUT@\xbb3\x19\xa7\x19JT@\xfbT\xda\x99\x1f T@\xd1Dx\rD\x1fT@~\xb4\x90\xac\x93\xfbS@\xeb\xacY\xfcsuT@\xfb/o\x06\x84\xefS@d\xb7\x1a\xe9\xe4CT@\x97F:\x9a\xfb\xfaS@z\xa1x.1\x84T@\xa2\xb7$\xbf\xac\xa3T@\xe62x\xd7\xc0\xf2S@\xd3\x0c\x10t\x931T@\xe2\x01\xbcm<\x98T@\xf8\x1c\r\xe1b\xa2T@KW\xd8\x1ft\xa2T@\xd6>\xbc\r^\xa3T@\xc0\xc7?%\r\x91T@\xe2\x0e\xb5\xefp\x1dT@\x8c\x880.h\x8eT@\x8c\xa8*n\xe7nT@\xe9\xb5z\x05\x02_T@\xe4\xa9y\xf6\x15eT@\xf7+l\xf5\xa5dT@\xa6\xca\xfa\x8f\xa7\tT@\x9d\xadAL|\x01T@p\'&T\x12MT@k\x0b\xc7\xebr2T@\xff\x80/\x9cVGT@\x9c\x18>\xc8&\xfbS@$\x07\xf6\xca&\x94T@\xd5\x97\x87\xbaL\xa0T@7\xc7j\x93\xfc\xe5S@\x15\xfa&\x89\x1a\xe1S@\xc0\xc7?%\r\x91T@\x070\xe9l\x89\x8bT@\x84nYY\\PT@N\x07\xbc\xe3\xce\xdfS@0\x03\x7fMOPT@\xa7\x0fv\x07\xcd\x1eT@y\xa5+\x80\x96WT@\x17\x93- V\x1cT@\xee\x04\xbb\x81R[T@\x8d\xe0\xdc\xffZ\x08T@\x95\x9f\\\x1b\xb2\xa8T@Vd\xfd<\x9b\xdcS@\x19X\xa4\xed\x17 T@\xaarfU\x0b\x10T@\xa3\xc3\x1e\xc0LcT@\x9b\x02("\x060T@\x07\xccS\x1b\xe71T@L\xb9_\xf7*\x1dT@\xae\x80\xd8\xa6\xb9\x8cT@oC\xb5\x0fs\x1dT@k\x8f^"\xc6\x94T@\xcbYp\xe8uPT@/\xad\x0e\xb1\x841T@P\xbf\xe3\xb8r<T@\x13t\xb6;\x15\xf8S@P\x8aS\x1d4ST@\x83\x98?\xc8\xa6\xf8S@h\x0fn\x18U\x1aT@\x9f\xae\x9f9\xf90T@\xb7\x97\x17E\x82JT@;b\xc0z\xe4JT@\x9dW\xfce\xbe\x8eT@SJfuj\x1dT@4\xb4m\xbf\x02DT@\xb0(\x7f\x84\xc0\x9cT@\x0cO\xf0Ka\xa9T@|<\x06S=CT@\xc7\x0f\x97\x98wNT@\x83\xa3\x92\xa5vBT@)\xa2\x96\xb45OT@\xf0\xac}\x89G\x95T@\xca\x897\xb6\xd0\xe6S@\x0e\xa7f\n\xc9<T@\xe5%\x0e \x1f\x95T@\xd9\x8b\xb1\xd7\x1cET@\xb5\x80p\x9e\x96NT@\xf573\x8a\x8dCT@\xea\xe6\x9d\x06\xcb\xaaT@\xf5J\xc7\x9e\xd1\xaaT@z\xe1\x96\xaf\xb4\xaaT@"\x8f\xf8\r)kT@\xf5J\xc7\x9e\xd1\xaaT@\x84i\xf8,)PT@dZR\xcc\xfbOT@UQI\xc1E\xeeS@\xcdb_\xf4\xd1>T@\\S\xf7e\x04?T@\x85AD\x9d\xcdOT@E\xa2\x92 u\xa2T@u\xbe\xe9\xb6j+T@\x84\xce@\xf1\x03\xa1T@\xa6\t\x11u\x0c\xa0T@\x8c\xb3\xee(\x15FT@0\xbf\x812\x0fGT@\x02\x80\xf1\xd2\xee\xf8S@\xac\xf1\r_\x00\xa7T@?J\x019\x1c\xe1S@\x15!r\x11\x9d\xe1S@\x86PK\x18\x91\x9fT@S\t\xe1z\xadBT@d\xb1\xff\x14\xff\x9fT@\x18dR\x15\x82\x9fT@\x9d\x84)\x81\xc0\xa6T@\xfa\xae\xb1?\xbb\xa0T@6\xc6\xbbi\xc1\x9fT@\x820\xa3\xd6\xa86T@\x19 qN\x18\xfbS@\xa4\xfbo\xc1O\xe3S@\x19 qN\x18\xfbS@_\xfbS\xd1\xff\x84T@\x99\xe4\xac\x1c\xca\xdeS@wFr\x8a\x9d0T@z\xef;\x11n\x86T@\xed\x05\x04\x8aU\xdeS@\x8e\x8bW[\xc3\xfcS@\x1e\xa6\xdd\xbcP\x86T@Bl\xe4\t\x9b\x88T@\xd8\x9f\x9b\x13\x84\x86T@D\xefD\xf6U\xa2T@\x04\x17\xaeV:$T@\x00\xfe\xf7\x01\x9b\x88T@C\xcf\x91\xcb\x1f\x8aT@:i\x97\xe7\x05>T@\xf7(\x0cq\x8b\xfdS@\x02\xdb\xc6\xaepST@zx\x00B\xd7\x8fT@`\xe8\xdd\x8aK2T@r\xca\x17^\xc7\x87T@\xb1pKW\xe2\xdcS@\xbb\x84\x81d\xa2\xa3T@\xf0\xc3\x0f\x12\x14\x8eT@\x10cz\xf0\xe21T@\xc2=-\x17\x11\x0fT@d.\xd4\x10\x19\x89T@t\x01,<\x1d\x8eT@%\xfe\xd0>\'\xdbS@\xad\xca\xe8\xa2=LT@\xc1R\x9f<\xbb\x0fT@)\xbe\xab\r\xb2\xdaS@#\xf0\xcfn\x16IT@Q\x97^\x8b\xa2NT@U\xe3P\xddv\x8cT@\xa2\xf4zLa\x06T@\x87 <\x0e&bT@m\x0e\x08d\x93\x02T@<\n\x9b>\x9f\x08T@\xa2\xf4zLa\x06T@.\x8fqc\xd73T@w\xe0\x8a\xe7i`T@\x81\xbbd\xaf\x15XT@j\xcb\xdcW\x91\x8dT@\xaf\x0b\x97\xbf\xb18T@H\xcf\xc4\xb4\x9c`T@\xc2\xb5\xd8?\xa9\xeaS@p\x15\x92;\x8f`T@\x9ev\xd9{\x8e1T@\xf6qF\x06\xdbVT@K$\xba\x9d\xc72T@C\x1c \xfd\xc91T@~\x9b\xa7\x90\xc7\x8bT@\x07\x19\xee\xa7\x07\x8eT@\xe5\xea5\xa9g`T@\xb9s*\xdf@\x8eT@\x19_!IS\x10T@>\x9f9O\x1e\x8cT@\x81\xdb\x97\x88"\x0eT@\xaarfU\x0b\x10T@\x9cn\x19\x01\xc2\x0eT@\xab\xe8\x04\xd7L`T@]!"W\x80_T@\x8d\x13H\xe7%\x0bT@\x85\xce\xed\xd4o`T@\x94,\x9f\xb0O\xe4S@\xa8\xc9\xd6\xc4\x0fGT@\xc3/0\x89g\x0cT@8H\xea\xbb\xebYT@u\xa1\xfe\xc4\x05[T@\xa0}\xf77->T@R:\x15\x19\x90\x1eT@K%^\x1eX$T@?\x01z\xe1|\x8fT@Sn\x14\x90`\x11T@\x05\x91J\xbd\xbeJT@\xf7^\x89\xcf\x13\xf0S@W\x0c\xb0z{YT@\x86k7\xc8jRT@\xee_\x9d\xa1\x91\x16T@\xa7\xfe^SZeT@\x84\xa0\xecaM\x90T@\xe5\xf4`\x11\x0c\x1fT@\xe8\xadz\xff\xeb\xe5S@\xce\xb9\x9bJ\xdc\xf1S@!L\'\x9e\x8c\xf2S@\x0fa\x91\x1d\x00\xfbS@\x93\x93vP\x80\xdbS@\x87\xcff{\xfcVT@,\xf3\x9e\xe9\xa44T@C\x9c\xd8bu\x95T@\x87\xe1x\x88\xc0\xa2T@\t\x17\xddd_1T@\x14\xf2\xfc\xd1\xe2\xdeS@\x1aa$\x16\xdf\xf9S@\x84o"@\xb5\x9bT@&H\x9b\xe7\xabKT@+HJ\xa3\xd2\xdbS@\x12\xe40\x9f\xfd\x0cT@\x91j\xf6A\xf9\x10T@\xa7\xd5\xa2\xba\xff\xa4T@\xd0\x93\xf4\xc6\xac\xeaS@1\xc1\xaf\xba\x81\xbbT@\xdf)Y\xce\xffPT@\xf7?\xfbM#\x88T@\xcb-\xfd\x1c\x80(T@c\x82O\xa7\xdeWT@j5\xd44\xd5\xf4S@\xc2\xb5W\xee\xdc:T@,\x1bmVusT@\xd0p\x19\x1a5\xaaT@\xd5\xaf\xe6\x12\x05\xf9S@\xa6\xb3\xfa\x12$\xf4S@\x8d\x88[\x16t\xf5S@kH\xf3\xd3u\x0fT@\x97\xbc\xd7y\xb2\x10T@\xe4\x98{}\xae:T@\xe6/>3\x8a\xdbS@\xf7\xf3a\x1ec\xdbS@\x86\xa1T!\x9eRT@\x1a[\xa2\xf0T6T@i\xdc\x8e\x80\xce>T@j\xd95z\xcd\xe6S@O\xd2\x84oo\xfaS@\xf8\x9a\\ sPT@\xca\xc0\x19G.RT@\x9c\xfa\x88\xe9\x99PT@\n\xf3\xf2Z\xf9.T@K\x1a\xb0\x92\x85UT@\x84\xec\xa7\xfa\x97JT@\xa4LE\xc5e\xa6T@\xba^c3\x9fPT@\x82~`\xb7\\NT@\x18\x1e\xd1\x8a}\xe8S@\x18\x12vZ\xeb=T@7\xd9\xb1\x15\xd5\xf8S@\x89\xefu\xc3C\xe5S@\xd7\x14\xb9\x10\x0f\x90T@+p\x8b\xe1\xe4\x83T@@\xeb\x10;\xa0=T@\xa6\x18\xb4\x8bH\xd9S@\xff=\x13\xd7\xf97T@\xea\x85:\x96d\x8cT@\x95|\xbd\xb6\xe0>T@\xe5y&{\x02\xe4S@\xc9\x01\xb6\xae\xfdPT@'
p35
tp36
btp37
a.
