# Supplementary material for: Sea ice drift data for Fram Strait derived from a feature-tracking algorithm applied on Sentinel-1 SAR imagery
Source: Data Brief. 2018 Apr 19;18:1410–5. doi: 10.1016/j.dib.2018.04.034 (PMC5999601; doi:10.1016/j.dib.2018.04.034)
Supplement: Supplementary file 2 — Supplementary material [file mmc2.zip › fs_s1a_data/HH_filter200vec/FramStrait_HH_20141208T080154_20141210T074534.dat]

(lp0
S'S1A_EW_GRDM_1SDH_20141208T080154_20141208T080254_003625_0044A0_4560.zip'
p1
aS'S1A_EW_GRDM_1SDH_20141210T074534_20141210T074634_003654_004545_9DD7.zip'
p2
a(cnumpy.core.multiarray
_reconstruct
p3
(cnumpy
ndarray
p4
(I0
tp5
S'b'
p6
tp7
Rp8
(I1
(I1368
tp9
cnumpy
dtype
p10
(S'f8'
p11
I0
I1
tp12
Rp13
(I3
S'<'
p14
NNNI-1
I-1
I0
tp15
bI00
S'\xe0\x9b\xe9a\x1f\x0f0\xc0\xcf\x8a\xef\x9eL\x9f,\xc0!d\x03\xb3\xd24-\xc0:\\\x11\x13\xdf\xe7\x14\xc0\x89H(\xd9\xdcL-\xc04\xfbU\x1a\x06\x120\xc0\xa15/F\x7f\x93)\xc0O\xe5O\\^\x83&\xc0\x0b\xbd\xf3\xfc\xc1X)\xc0\x18%\x8f\x1c\xb1^(\xc0\xfb\xbe\xd5h\xd4m\'\xc0\xc7\x07\xc6\x88^\x90*\xc0\xa2\xac\x96r*\xf4,\xc0e\x1aP\xe0\x92\x9c%\xc0y\r\x83\xfc\xc8\x94,\xc0\x92l$\x12\x07v \xc0\x14\xdf\xb1v\x03\xe3.\xc0\xfe\x18t\x93&\xbb,\xc0|2\xd4]0\xec)\xc0\xc4\x970\xa1\xaa\xe0,\xc0\xfe\xbfs\xa95\xee,\xc0\x87pg\x1b\xa0\xf3,\xc0\x97\x0f\xc4\x82\xd8\x86%\xc0@\xd3\xd1\xba?\xc6.\xc0 \x98\xd3\x93\x9a\xa2.\xc0\x8b\x88\x97c}%.\xc0J\x91\x9b,\xe9\x1f-\xc0rv\x94\xa3\xc86-\xc0tT\x7fO\x10<-\xc08V\xfc\x8d\xe5\x18\'\xc0\xd6?\x98\xd1\xc2\xc6-\xc0M\x1f\x8f\xf5&\xa5)\xc0\xba,\xf4X\n\xcc,\xc0\xa6\xe6\xa0s\x8e\xbc.\xc0W\xcfD\x0f\xf1\xe7\x1e\xc0\xea+\x1ej\xb6v#\xc0\xf1\xdd\x83d\x82\x05+\xc0\x9c\xc3\xaf\x11\xef\xa1,\xc0D\xd4\x82\xfbZ\x1c-\xc0\xe2G\xc8\xfe6\x05\x1e\xc0\xa3)\xf1\xf6Uz*\xc0m%\xbfu\xdbc,\xc0\x99j\xceS\xa6\xa1)\xc0;\xcc\x8e \x1c\xad-\xc0\x1ah\t\x9d\xe7 \x19\xc0\x1f\xaf\xbbR\xe0\xb0-\xc0\xffyE\x81\x08\x04\x1b\xc0\xd7\n\x83\x8b+\xe0*\xc0[&\x7fy\xc1x!\xc0\xa7;.\xd4\xe7\xfc)\xc0\xf2$\x17\xc6J\xf5,\xc0\\mI\x89\x01\xcf%\xc0F\'0\x90\'].\xc0\rT\xc3\xa4\x82\xf6\x1c\xc0\xf2\xe7\x048\x07\xe4,\xc0\xd9\x8f\x15~\\\xd7&\xc0x\xaf\xba\xd9\x8cp \xc0/\xa7\x86\x84\xe4\xec,\xc0\x89rl\xf9p\xbe&\xc0\xd2\x9a_\xe8\x1fC\x15\xc0\xb5\xf86P(\x8b,\xc0bB\x0c\x86\xdd\xa4*\xc0V\x13\xc3\xeac\x7f.\xc0\xc1\xeb\x13i\xc8\x84\x1c\xc0U/\xe9\xfcf\x0c0\xc0\xe80\xb6\x9fM}.\xc08\xd5\x9cK\x84\xe0.\xc0\xc93\xdd\xda"\x110\xc0\x87\x11\xf1t6\xb8,\xc0(jE\xb3X\xf4-\xc0A\x02\xbbM\xf7\x96#\xc0\xbffZ.\xa3\x150\xc0\x93\xcf\xd1B\xb3\xa7-\xc0\xbe\x08\xd1\xf1\x82\xa4-\xc0g\xdc\xa3:\x9e;.\xc0\xc0\x91\x84Fh\xff/\xc0\xdc\x03\xf7\x12\xbe\xab)\xc0"\xcfo\xbf\x88\xd2&\xc0\x10\x93\xbf\x86V\xaa,\xc0\x97\x1b\x1e}\x91\x8a.\xc0\xdb\xcdV\x9c\x91#\x1c\xc0~\xcd\xbfy\nx.\xc0\x11\xeb\xe2in\xb6,\xc0zJ\xf9\xeaZF.\xc0^\x0bS\xe7aS\'\xc0}\x08\xd98q\xb1,\xc0\xa4j\xbf\x17\xa3\x91.\xc0\xeb\xe8\xfd.Kx-\xc0\xd3)6\xac/\x8d*\xc0\'\r\xe2\xd9\xc0\xc4/\xc0\t\xb8dl\xa2\x19-\xc0\x06\x00\x89\xbaw\xd9#\xc0\xf14\x02\xf6\xa6\n-\xc0n\x91<2\x97\xf0,\xc0\x9d\x89Sk\x12\x95*\xc0\xf1\xa1\x94\xa0\xd4u.\xc0\x8b\xe2M\n\x9b\x0c-\xc0\x99A\xb5&\x9aR)\xc0\xbbg\x06t\xe5\x82.\xc0E"\xbc\xed\xbb\x94*\xc0\xcc\xab\xbda\x083-\xc0\x15\xaa\xe8\x9c\xec\x94 \xc0\x8f\x00\xa46\xd0"%\xc0\x93,\xca8\xa6].\xc0\xbb8\xec\xe5h\xbc\x1b\xc0\r=\xf1\xb5\xbf-%\xc0\x82\x97;\xba\xbcZ\x1d\xc0I\xbb\xbb\xbbL\xe9*\xc06\xafz[\xad\x1c\x1e\xc0MG\x13\xef\\\xa7 \xc0\n~\x02\xa5\x96#-\xc0~\xda\xbe\xf2| (\xc0\x08\xd0\x16\xb9\xf0\x8a.\xc0W6$\xe3\xa1\xc4%\xc0\x8e\x14\xdf{,j.\xc06\xff\xab\n%, \xc0;\xca\xb9\x8eG\xfd\x1f\xc0\xabW\xcd\xfd\xbf{*\xc0\xcc\\\xb1\x88v\xaa\'\xc0GQ\xe2\xc09\xed,\xc0\x00\xe1\x7f\xf0\x99\xf4.\xc0\xa7\x17\x07K}\x92 \xc0EJ \x02|\xb6,\xc0\x95\xb8\xe5=Y\xac%\xc0\xfe@\x8f\x055\x9e.\xc0-y]\xc1S\x8a,\xc0\xd1\xe7qM\x13\xf5(\xc06KG\xc9\x9d\xc0.\xc0\xbb*eJ\xb4Q+\xc0\xf8\xab{\x1cW\xeb \xc0|.\xe2\x9b\xee\x89&\xc0\x82\x922D\x16(/\xc0\xd0I\xa6\xb9\x07\x02\x1c\xc0@\x0f\xfd\xdcH\x95*\xc0!\x16\x1a\xe2\x94\x9e&\xc0\xe9\x95\x15\x90\x96\n \xc0uS\x18^\xf6h(\xc0\xa6\xa8\xdc\xe4\xcb\xda-\xc0\x0bv%\xc0\xa5\x8f \xc0c\x7f\xfa\xc6\xe2\xa1\x1c\xc0n\xd1\x01UU\xa4)\xc0\xfe~\xf1\xdb\xbdT)\xc0\xd3\xebBX\x93*.\xc0L$q\xa2\x0ew,\xc0\x12\xb1U\x8a\xecV-\xc0\'\xcd\xd0c\x7f\\-\xc0\xd13\x07\xaf\xaa\xc3+\xc0\xc8+\xaa\xfc=\x01\x1b\xc0lJ\x9cc\x82-%\xc0\x93\xaa\x08TD\xe8\'\xc0\xb9/\xd5\x84\x87\xae\x1e\xc0\xed\xdb\t\xda\x07 %\xc0L\xa2\xe5\x14\xc3\x000\xc0<><\x96\xe5\xc7-\xc0\xd6\xabv\x890\x0c0\xc0{\x00\x17\xf2\x8f\t\x1e\xc0\x0ec\xae\xff\x92\xb5*\xc0\xb6ycX\xb8\xa8-\xc0\x16\xf4\xa7\xdfl\xbb*\xc0#\xcb\xaa^\x84\x19.\xc0\xfd:\x9ac\xa9D*\xc0\xe3\x913gX],\xc0+\x99\x16\xdc\xec\x9d%\xc0o4\xc8\xafZd \xc0a\xc7M\x8a\xc6b\x1b\xc0C$D\x87\xbd\xcd*\xc0\x94\x88\xefN?\xc5*\xc05\xad\xcc\xd7\xc0\t.\xc0\x14\xe9\xe8\x1e\xaeS,\xc0\xa3\xa8E\xed\xfdE&\xc0^\xd9z\xdd\x9a\x93*\xc0\xf8\xf6Z\xb7:\xd3\x1d\xc0\x98\x00J7\xa9/\x1e\xc0M\xd2:\xa0E\x92,\xc0\x91\xab.\xa9o\xb5)\xc0!\x05\x14z]\xb9$\xc0$\x90W\x8fj\xcf\x1a\xc0-B"c\xda!\x1f\xc0\x17\x977\x03\xd7\xbd+\xc0*\x17.fV],\xc0[\xa6\xd5\xca\x84s.\xc0\xca\xc0\xb7r!\x070\xc0\x19\xd2\xb2\x99W\xd9,\xc0\x1cp1J\xc1\xe0*\xc0\x8bi\x16#y<*\xc0\xb0\x80G[~\x93*\xc0O\xa8\xd0e\x19\xaf-\xc0\xef\xed\x88\xfeL\xf3$\xc0nO\xf5Z\xfa#.\xc0FL\x84\xe5\xe7\xe2,\xc0\x9e\xe0\xaa\xe8\xd1b-\xc0K\xcf"\xc7l\xc9-\xc0\xcfa\xda\x1f {$\xc0\xb3\x9b\x02\xa6c\xb8!\xc0\x85BE\xa7=?.\xc0\x0c\n\x8a`\xfd\xb2\x17\xc0\xc8\x9f\xbf\x8c\xe0!\x15\xc0E\x1e\xdd\x92\x87\xa5-\xc0fz\xdf\xc3\xb39\x1b\xc0q\'\x11\xc4a>\x13\xc0\x1c\xf6\x99\x1d\xf7?&\xc0\x9b\x8dvVu\xfc,\xc0\xdc\x1ct\xf8{\x86(\xc0V\x11\xf4\\\xbc.\x18\xc0\x7f\xe5`\xde\xa1\xb3&\xc0\x1c\x14 ,\\#,\xc0f\xca\xb0\xc0\x1f\xf4.\xc0\xf5\xd0\xdf\xac\x8e,\x1a\xc0\xe6\xafb\xbd\x1d\x16\x1e\xc0\x90{\xdd\x9fV\xde)\xc0\xecT\xc1^\x8f\xbf,\xc0\xeb\x92hk-i.\xc0\xd29\x9d=uL&\xc0R\xcf\xab\xd1{O\x1f\xc0$\xba\xdd\x90\x9f9.\xc0\x04I>\xa5|e&\xc0\x10\xb2\x13\x01\xd9\x05 \xc0\xc8j\x85\'\xad\x1a-\xc0\t\xcd\xb0\x9d\x86\x140\xc0\xae=\xa7|\x9b_,\xc0"\xd6j!\xcd\x9e,\xc0w\xb2I\xd5?\xa6!\xc0<\xaa\xf8\xbei\xcc\x18\xc0T\x81:\xcd\x85\x1a\x16\xc0\x8b|\xac\x05\xe4a-\xc0_\xee\xbdW@{\x1b\xc0r\xacJ\x92\x9d\x04\x1f\xc0Fc\xc4\xc8\xfa3,\xc0/I\xbc_"g\x19\xc0o\xbc&\xa5\x9d\x88,\xc0\xbdA\x8d\xe3\xa5\xa0!\xc0\x00\xf1Z7\xfa\xb6*\xc0\xa1\x91\x8f\xc5X\x84,\xc0o\xcc4\xce\xa6\xa5,\xc0\xfe\x85\xca\x87\xd6!\x1c\xc0\x06wC_4\xa8,\xc0)1[e\xacC*\xc0y!\xa4b\xde\xa9.\xc0"Mp\x87\'\xb4,\xc0\xae.\x8fi;w.\xc0\x95\xedB\xe2\xba\xb0,\xc0\x84\xecV)\x90;*\xc0ka\x0f\xb2\x12\xeb\x18\xc0\xd1\xf0\x0b\x92\x93\xdf&\xc02\xe7\xc3V\x90\xbc*\xc0\xbc\n\xa2]\xa9\x88 \xc0\x85\x8e\x07hG\x000\xc0E\x11\x1f\x9f\x01\xa9,\xc0j\x08MY\xef\x91 \xc0V\x97\xb0\xc8\xbc\xff,\xc0\x80\xbfL\x7fN\x01\x19\xc0\xff\xd2\xec\x008}.\xc0\xf2]>0o1+\xc0H\t[\xafj\xbd,\xc0\xed\xc6\x16\xa6d\x8e*\xc0{1\xc3\x94\xc2\xc5-\xc0\xdb":\xfd[\xf9!\xc0\x04\xdd\xdc\xf1\xc2\x0b-\xc0\xba6\xb0\xadPY \xc0h4s\xb5e[\x1b\xc0h\xe72%\x98\xce\x1a\xc0\x93k\x01xQ\xc9,\xc0\x8a\xbb\xa31L\x0c\x1e\xc04\xf3\x19P$\xcf-\xc08\x1f\x00\xce\x95e-\xc0\xd4\xc3\xd2\xdc\xfcB,\xc0\xb3o\x81/\xce\xf0\x1a\xc0\x8d8#\xb1W\x1e\x19\xc0\x1dV\x9bI\xd9Z\x1b\xc0\xf8\x13Y\xa6\xd0F%\xc0\x17r9\xf7\x9e\xc4&\xc0\xdd\x92$\x8c\xe6\xd6,\xc0\xfe\x8d\x07\x80\x0f\x110\xc0T\xc6\x8a\x1fdb\x19\xc0\xf5k\xd3\xab\xfba\x1b\xc0\xfb\x8a\x10\xc1\xa77\x1b\xc0\x82y\xf7 \xd2\xb3-\xc00o\x92<\x9e\xc6+\xc0\x8b\x99\xf1\xa8,\x0b+\xc0+\xd5ss\x82\xd7-\xc0@\xdc^\x8a>@\x19\xc0\x95\x9cZ\x9b`\xfb)\xc0\xf2\xf3\xa0\xb3[u.\xc0\x84+\x07ak$\x1e\xc0u\x17\xa7\xe0\xbf\xaa%\xc0\xc7\xdaS\x86$q!\xc0\xa7\xd0\xb4%fg$\xc0\x9aU\xd1j!\x140\xc0h\xc2k\xe9\x92H+\xc0\xb6\xd8\x9b\xbc\xb0\x8d \xc0\xe09\xf2\xef\xd1K$\xc0,\x19ZQQ\xf9"\xc0\xc0r\x96\x88\xec\xb1!\xc0\xeeA\x99\\2\xb9,\xc0\x041\xac&<\x10)\xc0i\xd4\xae{\x84J\x1b\xc0\xfc\x88\x97Z\xa7\xc8-\xc0\x92\xbe)5\x87n\x13\xc0\xc4\x08\xadz\x8a\xd5\x18\xc0\xc0\x0ee\xe6\x84\xfc\x1f\xc0\xd6\x8b\xd6F\x03l\x1b\xc0\r\xd9\x04\x99N9\x19\xc0\xbb\xd2\xc0\xd5\xba\x03+\xc0\xc9\xdb\xf1\xc3\xdcm \xc0O!\xab_\xe5\xf7\x1f\xc0\x9b_u\xa7\xc2n \xc0&\x14\x07R\xb8\xad \xc0\xbf\xbd\x18\x96\xf9\x94*\xc0]\'[l\xfc"-\xc0\xaf7N\x80\x8b\xb3-\xc0\xec\x8c)\xb2"\xa8-\xc0_\x9a\xad\x81\x97u&\xc0\xb5{I\xc0! \x1a\xc0P\xb3\x06\x9f\x04]&\xc0S\xd7\r\xae\xfcP-\xc0\xf2\xba;X\x1f;\x1f\xc09\xb8\xa8\xd9\xca+*\xc04S\xf0\x94\x88\xeb&\xc0\x07c8c\xc9 (\xc0W"$\xd0\x0b7\x1a\xc0l?6h\x12x&\xc0\xd7\xd0\xc9J\xa3\t\x1d\xc0W-g!v%\x1f\xc0\x0fc\xed\xfe\x94\x8d*\xc0y#\x0bi\xca\x08.\xc0\xf0+\x85\x1d\xd5\xc1\x1f\xc0\xca\xb9\xf1pR\xae-\xc0\x99\xf4A{\xedT&\xc0\xa5"\x0f+\xcb\x04-\xc0\x9d>\t\xde\xd3\xf2,\xc0gj\x9d\xc9}\xe2"\xc0\xef\xf8k\xd0z\t-\xc0|me\x12\x00\x9a&\xc0=2\x957\xf2\xa3\x1f\xc0\xdeF\x1c\xf6\xd3$.\xc0w\xb6x\x06\x08\xf2,\xc0\xc3Qt{C\xa4 \xc0\xe8fH:\xc4l-\xc0\x9a\xd9\xbaY\xdb,\x1b\xc0\xf1_\xee\xc4\x93T&\xc0F\x82$\xde\xb2\x94,\xc0\xd4y\xf7\x8f\xf4\xfc-\xc0\x92\xc9\xca\xc1\\\x93.\xc0\xd4\x1f\x8e\xb0\xf3\x11\x1b\xc0\xfb\x83?\xe1\xf2\x1f+\xc0\xc1K\xd5\x02\xf5\x1c.\xc0_\x93\x81\x9d\x7f\x070\xc0+\x96\xcb\xeb`N,\xc0\xb4\xa0\xf5yC0\x1d\xc0X\x95\xc5&2[,\xc0#\xa1\xb6T\xac\xc2,\xc0\x96\x83hW\xa3a,\xc0G\x82\xda,N\xf6*\xc0\x99J\x96\x8f\x81=\x13\xc0m1\xaa\x9f\xfc\xc1!\xc0Q}->\xb9=(\xc0\x88\xe4\xb9\\\xe0\x9b*\xc0 \x1d\xcf\xea\xe3\x08\x1f\xc0\x19\xf8tc\xbd\xfe.\xc0^\xcdJ\x13-\'(\xc0\x01<\x1d\xc2bF,\xc0\xf1w\xd7\xeb\x99\x82.\xc0\xd5\x13\xe0\xa0W\x81&\xc0\x97\x1f\xca\x0e\xa8\xf2-\xc0\xba\x1aw\xdf\x86&0\xc0P\x10\xfb5\x1ap.\xc0~d<\xc5)\xa7-\xc0n\xea\x85\xcc\xe7\xb2*\xc0P5\x8bH\xff\xb3\x1d\xc0\xc2k\xbfY\x11\x1f+\xc0\xa3\xe6\xde\x1a\xba\x04\x1e\xc0+\xba\xb2E\x85\x89\'\xc0\xa4\xf1nH\xc0\x06-\xc0\x86 "\xc7\x9e\xe1\x1a\xc0!qf\xbd\xcf\xaa \xc0\x89\x19u\xee\xd4[\x1f\xc0\x1f\x16l\x98\xb3\x080\xc0\xbc\xfd94\xe2\xb9)\xc0\x8c\x08\xd1\xf9\xa3d.\xc0\x95\x1c@\x85}\xbf\'\xc0\x8c\xb0<\x87\xe6\xf7 \xc0B)$H)\xc5-\xc0R\x06<\xdc$%)\xc0[\xa4\xba\x89|T-\xc0\xcdS\x0fp(\x8f(\xc0\x8d\xfa\xe9\xfeu\xbc\x12\xc0\xe4\xe2\xf9\xccT(-\xc0\\P}%)\'(\xc0\xbf\x06\xd5_\xc4\xd7\x1a\xc0MXVLl\xcb.\xc0\x07P\xbe\xea\x98\x03$\xc0Q1\x87\xd9p\xb0\x15\xc0\x0c\xc0\xed\x01\xf7]0\xc0\x9b\xd2\xc8kG\x16-\xc0\xac\xbfH\t\xe1\xe3/\xc0\xc9\xe4\xc9!\x9f\xce%\xc0*\x10y\x81n\xbd,\xc0\x1c]6\x80\x0f@)\xc0\xb3vp\xc5`)+\xc0\x8d\xc4\xc8\xaf\xf5\xa5 \xc0\xee\x97\x1d\xe6\xbfT \xc0S\xb0\xef\xec7\xdb,\xc0?\x92K\xd3\xbd\xbe.\xc0\xebG\x13L\xb9\xbd,\xc0-C\xba5\x15h \xc0B\xef-\xf8\xa71\x1b\xc0\xb1\xca1/`J\'\xc0\xbc~\xffqOm+\xc0 \x11\x14+_\xa2 \xc0`+\xb9{\x9ct\x1a\xc0\xbe\x00B\xa1\xd3\xe0\x1f\xc0\xf6R\x96\xcfK&*\xc0\xcd\xbb\x1691k(\xc0\x87.P\x06c\x8b\x1b\xc0\xc4\x9a\xd4X\xaa\x8b \xc0\x88\xd195\xaai.\xc0\x06\xa7eJ\xa5u \xc0\x957\x8c\xc8\x92\xf0\x1b\xc0W\x9fyX!I+\xc0\x19\x07TQ\xf5\x1a\x1a\xc0\xef\x01T\xa4\xcc\x06!\xc0\xfa\x87#*\x8f\x08\x1c\xc0\x01\xf0\xfb\xf3B\xc5*\xc0\xbb\x19\x0e0\xa4E+\xc0.\xd3\x015\x1f\xea\x1a\xc0VE\x95mJ\xbd,\xc0\xf8a\xf1\x02\x1c? \xc0\xfd\x97\xd3\xe8\xd8\xd6)\xc0\xaf\xc9w\xae\x0f\xfb-\xc0\x1b\xc5\xd2\xdc\xe2\xe2\x1b\xc0T\xb0pX\xa1\x060\xc03\x02\xf8\x84\x90\xc2\x1c\xc0,\xa1:\xc2\xf0\x0e)\xc0\xf8\x01\x90o\x9ek\x1d\xc0\xe1\xecJh\xf5c\x1b\xc0\xf8u=&db\x19\xc0U3&6\x1e\xd8 \xc0\xb1\xe0\x9a-4\xf8 \xc0`\xc2&\xc2e[\x1b\xc0UI5hT\xad.\xc0\xda\xce/\xaa\xcb\x99\x1b\xc0:r\xb5\x14\xe2@.\xc0\x19\x10K\xc0\x16\xb3-\xc0\xc83fW\xd6[\x1b\xc0\x13L\x99\x95)M\x1c\xc0 \x84\x08F,\x0f\x1c\xc0\xe9\x04\xb66\xb5y*\xc09aa\x10\x0c\x1c\'\xc0/\xaa\x06\xc7\xd1,\x1b\xc0\xfe\x8d\x12e\x9d\xe4,\xc0\x12R\x9d\x95\x81\xb6\x1a\xc0q\xc18\xce\x1ae\x19\xc0PG\x95\xe3Z\x80\x1b\xc0Z\x92@\x9cAE.\xc0\xce\xa5\x13\xe8\xb8c+\xc0\x88D\xe3\x9a8\x1f+\xc0\x15^?\x00\xed}+\xc0\xea\xda\x9f\xb5J6-\xc0uC\x1fjN\xc9,\xc0\x07\xc48\xbc\'\x92*\xc08\x9a\x0e\xf5\xcc\xd0-\xc03\xbc5\xda\xfd\xa8.\xc0\xcc\xdaE\xa40\xc9\x1a\xc0Y{\xe6\x88r\xcb\x18\xc0\x1c\xd8\x01\xd1\xbd|*\xc0%\x9b\xd6jz\x87.\xc0%6\xa0@\x15\xa0,\xc0\xafnL\xafT\xe1\x1a\xc0V\x98\xf9^\xbc\xb0\x1d\xc0\xe4\xb9\x88)`\xc6&\xc0\xf1\xeb#\xd7\x1e\x06\x19\xc0\xd02S)\xec\xc7,\xc0nB\xbdL\x15\xf6\x1f\xc0\xdb\n2\xfe\x04;-\xc0\xe0md\x9d|C*\xc0F\xe9\x06\xe2!D&\xc0\'P\xaf\x0b\x82\xfb)\xc0\xcd\x13\xf8]KM#\xc0\x90\\w\xc7\xe9\xc5,\xc0\xa2\xb1\x87\xac\xf8h$\xc0s\x85Ry\x84Q*\xc0\x8b\x87\xb1E\t6\x1f\xc0\x83:_\x08,\xc2,\xc0\xb6\x04B\x08\xdc%\x1f\xc0\x051@0\x9aV\x1f\xc0s\x9b+\xc0\xbb\x19-\xc0\x1b\xd3\xd4\xc2\xb6\xbb,\xc0q\xbf\x89\xb7\xcd#.\xc0\x10w\xb7K3\x14.\xc0\xcc\x1c\t6\x84\x10*\xc0S\xa5<H0\x8b\x1a\xc0\xd6r\xee6mf\x1a\xc0\x8b\nn\x9ed\xe7/\xc0\xd4 U\xf7\x80\t0\xc0C\x80d\x8ew\xd2%\xc0M\x91\x8d\x98\x983+\xc0\xca\xe46s/\x95&\xc0\x03\xd4\xc4\xab\x19\xa3-\xc0\xa5jH\x87\x1e\x16-\xc0\xb2\xb6\x91\xb6\x12O\x1b\xc0\x19c\x90\xc0\xb6\xa7 \xc0J\xb0\xc9\xeb\x16\xe9)\xc0Nx\xefri\xc8/\xc0\xa7\xd9%\xef\xd1R*\xc0\x96\x03m}\xc9E\x1e\xc0\x99\xe95eTl\x1a\xc0\xb3\xd0\x02\x81\x08\x9d+\xc0\xce\x88\xd0X\xcf.\x1b\xc0\x12\xed)0\xe6\xc9\x19\xc0"5Ec\x03\x91*\xc0\xba\xf1\xe8h\x87&.\xc0\xb5+\xb9\xebbT&\xc0\xc3i<v2\x87\x1c\xc0E\xaa\xdcj\xc9\xe9*\xc07*\xb7\x0b*\x00+\xc0\xd9\x03\xed\xbe`\xd3.\xc0\xa0\xbf\xc7,ZQ*\xc0\xc0\x998\x06\xf1Z\x1c\xc0^U\xacn\x08\xd6-\xc0\xb7t\xe9\x1f\xe3\xaa)\xc0\xd0{\xad@\xa8\xb5,\xc01\x8a.Ab\xf1)\xc0\xa4\x8e\x1du\xfc\xdf\x18\xc0\xff\xe4%\xb8)\xda-\xc0 C\x18\x93\xec\x95,\xc0\x9c\xa6\xe8Z\\w#\xc0\x85\x1f\xc5;\xf0k*\xc0\x0eHq\xfe\x8c\x8f)\xc0\xcf\xf2yJd\x0c\x1f\xc0"I\xf4\x84*\x1f\x1a\xc0\xdb\x7f]\x9b\x83R&\xc0?\xf8\xcfg\x98\xb1,\xc0O\xd7t\xaf\xb2;(\xc0e\x82DF\xba\xbf-\xc0d\xa2\xe8\x92\xfd\x03\x1f\xc0c\xf26\xac\xa4^&\xc0\x842\xb74\xbb\x93-\xc0\xc3\xcdNTI\xcc%\xc0\xfc\xff\xa1_I\xa4,\xc0\xf6\x89\x0bhQ\xd1-\xc0h\xdd\x96\x95\xc9\xf1-\xc0\xed\x8e\x8bA\x80w&\xc0\x9f\xab\x1f{\x1e\x9b-\xc08\x07\x1e\x95\xe0\xb2-\xc0\xca\xe0\x13\xc3\xbaq.\xc0#\xbd\xe0\n)j&\xc0\x18\xad\xde\x92\x1f\t.\xc0\xaf\xcfS(j\xa5.\xc0]m\xe4{\r/ \xc0\x19\xe5\xef\x1f\x0e\xed!\xc0!\xa3\xd0\x1b\x9a\x90,\xc0\xe8\nmF\xe2".\xc0\xd1=E\xe5\xf9]$\xc0Y0\x0b\xee\xd6\xfe\x1f\xc0\xaeMr\x04\xe0\x92,\xc0\xe1\xf6r~\x86t&\xc0\x0b\x8b7P\xbd\x11 \xc0}\xd5\x02\x8eS\x1b.\xc0\xc6HH\xb4\xfa\x9b*\xc0rm\x04\xcc\x80\x05\x1b\xc0\x8c=N\xf1\xaf\xb0 \xc0`H\x87\x9fqe&\xc0\x97\x80\xb5W\xcd\x8f,\xc0\xf8.7\xa8\x94^,\xc0\rvyV\xa5\xca.\xc0@\xb3c\x1c\x02\xae.\xc0\x1f\xae\x06\xf9Ac,\xc0\xaf0\xb5\xa5\x1f#-\xc0\xe2\xd4\xc2o\xa2\n0\xc0\xd4A\x93\x9b\x0f\xcc/\xc0%\xac\xe75"\xa5\x1a\xc0h\xaa\x16\xc1\x02,(\xc0(*\xfb,(K-\xc0\xbaK/\xe3\xc8\'\'\xc0u64\x80\x1a\xa4-\xc0a6--\x07\x98,\xc0\x03n\xb6\x86\xb4\x8b,\xc0\x8d\xb8>As\xe3-\xc0\xe7\xf5\x08>=)-\xc0_8\xf97\x0e\x15 \xc0\xf1\x19\xef\xc0\xf0h \xc0v\xb5\x1b\x01\xb5q \xc0x\x05\xd0\xb0\xaa\xc4 \xc0\x03?wm\xcd\xd2\x1c\xc0\xbb[\xf5&\x1aO,\xc0\x9d)J\xa9\xce\x91 \xc0\xdd\xc9\x96\x03g\xa4,\xc0A\xb8\xe7\xc5\xec&-\xc0\x99u\x17*\xe0F,\xc0~_D\xf5\x1a\t\x1d\xc0\xaa1\xed\x0fn\\,\xc0\xb7\xc6\x01\xc3\x19P,\xc0\x87\xb5\x92\xbe\xecY\x16\xc0\x1c\xfc.*\xcf\xff/\xc0,\xfeW\xdf\x8d\x85,\xc0\xfe\xe7{\'\xd5\x13\x1c\xc0\xe2Rd\xb5\x91&&\xc0\xfaB\xb6\xd3U\xe7\'\xc0GR\xb3\x04\x040\x1a\xc0?b\x1d&f\x1e"\xc0\xc7\xd7/\x90O\x1f"\xc02\x00\xd6:\x83Q\x13\xc0\xb0b8,\x06\xc3*\xc0\x18\xd1\xe9\xa4NY,\xc0V\x1d\x0b\xc7;\xd9*\xc0\xee\xedm\x86\xff\xcc*\xc0\xd1\xc9p\x83\x1e\x9e,\xc0\xbf\xd2ln\x83\xee*\xc0\xf1\xa2\x98v#\xde*\xc0\x7f\\\x01\xb2\x03\xf6/\xc0\x82nv\xf4\xdan.\xc0z\xa4\xf8\x7f\x98\x86,\xc0\xc94j\x92*\xe0\x1a\xc0\x8d\xc1\xb9\x10\xb1\x89,\xc0\x14_\x8e\xf9\x97d,\xc0*\xa2\xe4Bn\xd7#\xc0**\xe3\xeec\xce\'\xc0\xac"6\xe2\'\xb2 \xc0{\x9a\xd6\xd6~\xd6/\xc05\xa7\xca\x84*V,\xc0a\x07\xe1.\x9a\xe7\'\xc0\xbe\xdel\x04\x17]&\xc0\xe4l\xf2+\xf3\x91,\xc0\x90u\xf4\xd4\x11\x92*\xc0j\x96\\\xf9g\xc2,\xc0\x1c\x90\xdb\x1c\xfdw.\xc0\x06_8P:J"\xc0g\xfe\xfa\x1bD\xcd-\xc0\x04=\x9e\xc5\xe6\x10.\xc0\x8a\x17\xdfL@\r\x15\xc0\xf7\xe4\x15\xaf\x10\xed\x18\xc0\x91\x9e_\x8a\x1f\x93*\xc0\xd0\xbc\xfe\xed\xb0\x8c*\xc0\xca\x8c\xe5\t\xe92\x19\xc0\x1bQ\xd4\x7f]\xa5\x13\xc0B\x8b\xe3\xfc\xb9\xea-\xc0:3\xc5\x06\x95\xe9\x18\xc0J{\xc8\x81<!-\xc0\xd7\xa5\xf3"\x1b\x05-\xc0%\xc1F\xfdS\xe0&\xc0\xcd\x85\xa7\xae\xad\xcb+\xc0(\x8e\xce\xe1*\x7f\x1f\xc0+\xd7\xdf=\xef\xa6.\xc0\xfcq\xb4\xaau\xb6\x1b\xc0\xa2\xeb\xfc\x03\xa8\x9a&\xc0\xc6*FKW\x1b(\xc0C\xd3\x16\xf8\xda\x08-\xc0\xebf\'}}\xe1,\xc0\xb9\xaf1\x19\xe4#(\xc0w\x08\t\x07\x08\xa5 \xc0]\xbd|\x81\xd7\x03,\xc0./\xa8,\xb2\xdd,\xc0\'\xf1\x8c\xdf\xba\xca\x1c\xc0XI\xd49\xd7\xf9)\xc09\x12G&]\x11-\xc0\x05\xba\xc6u\x93\xfa!\xc0\xc6\x94L%\xb2\xe4%\xc0\x17Z\xc7\x8b\xad\x1a-\xc0\xcex\x07\xdc\xf7j\x17\xc0,?\r\xacN\xe7\x18\xc0\x19@L\xad\x99\xcf\x1f\xc0\xf3b\x8f\xa3\x05)0\xc0\xa6\t\x93\x90\x03\xcd-\xc0\xc8\x7f7\x03.\xb3%\xc0\x04\x16\x89\xb1\x0c\x80 \xc0r\xd4M\xb6SI!\xc0\xadD\xa7\x06\xd4\xc3-\xc0\xe7\x88\x1d?\x81\x13*\xc0\x02u\x86\xc76$ \xc0P\x0f\x8a\xb9\xd5\x8f \xc0\x12\x90U}3\xe7\x1c\xc0\x87\xe6\x8d\xe5\xe5\'\x1f\xc0\xd3\x05\xa1\x96TO*\xc0\xaa}\xe3\x81oE"\xc0\xfd\x02\x93w\xe1\x18\x1a\xc0V\xe7\x04\x0c\xb8\xac\x1e\xc0\xd0M\x00C#\x8d \xc0V.-zd\xa6!\xc0\x85y\xb0\xca\xd6\xfb!\xc0\x1a#\x9cf\to \xc0\xdf3qz\x96\x81#\xc0QA\xef\xd3\xc7\x87*\xc0{\xf9\x07\x8a\xdf\xce\x1d\xc0\xe7$\xc91\xd0>"\xc02\xe39\xfe\xb4\xf2\x1a\xc0"\x88\x97\x85\x03\xaf\x1d\xc0\x8dwY\xaf\x8fd\x1b\xc0Jk\xe2$\xb1\xff\x1d\xc06\x80f\x7f\x83\xa3.\xc09\xa3\xca\x80\x0cC\x1b\xc0z\x99\xce\x0c\xdc\x02\x1b\xc0rmGy\xe7\xe2\x1a\xc0\x0f2\xac\xc3\xe2=,\xc0\xa7\x19m\x05\xe9\x90\x1f\xc0\xcd\xbdW\'\x05s,\xc0\x93\x82>\x9fNv.\xc0\x7fE\xcb\x1c|].\xc0\'*\xeb\xb3m\xc7&\xc0\xed\xcb\xa2,eU,\xc0.5\x9f\xcc\x92\xef(\xc0@\x164f\x96$\x1f\xc0\x1bT\xda\x17\x02G\x1b\xc0\xb9\x05\t\x06\xd0L,\xc0\xa8U\x0c\x8e\xb8y.\xc0\xee\xcf6\xc9\x94\xe3!\xc0\x10\rW\x81\xb8\x19\x1c\xc0t/D\xf3\x9dK,\xc06\x13\x8fS\x90 \x1c\xc0\x80\x83\x81\x88\xa0\xbe\x1a\xc0\xbbIe\xdd\xce\x9f\x19\xc0\xc4o\xcfG\xf0\x8c,\xc0>\x96\xfe\xf5\t\xe2\'\xc0M\x16\x05\xa2\x07\x7f&\xc0A\xc3\x9d\x89\xf0\\,\xc0Z\x18\xa5/\xee\x8c,\xc0\xf5\xa7\xa8\xc2c\x8f,\xc0\x1e\xa3\x1a\x97;\x89,\xc0\xb7\xd0j\xe9\xc23\x1b\xc0U\x1e\x1c}\xe1\x99\x1b\xc0\xb4\xa9\xa0i\xc5\x0e"\xc0`FL*$\xd0\x1f\xc0\x946\xcb\xf1V\xaf,\xc0j\xadh\xc8\xe2\x9c,\xc0\xc8\xd5;\xc6\x02\xb3,\xc0\xf9<\xbab8\xdf\x1f\xc0\x8d/\xe04\xa3\x9c,\xc0\x0c\x05\x94\xf7t\xb5,\xc0"Z\x8a;\xb4\x1a\x1b\xc0\xce\x0cB\xc3$|\x1f\xc0\x03\xa3<\x14\xf7\xbd,\xc0\xaeW\x81\xc2\x89\x8f\x1a\xc0h\x06n\xaf\x1fD*\xc0\x16\xe28{\x1f\xf4/\xc0d\x0b\xf4\xdc\x85\xc6,\xc09{\x17\xa9\xe8\xc0\x18\xc0\x07p+E-\xca,\xc0\xd3 \x0e\x01\xb6\x97)\xc0\x19\xb1sE\x88\xb3)\xc0\x8d:\tf\xff\x12.\xc0\xa9B \x9b\xf5\x0e-\xc0\\\xa3wn\xa8/&\xc0b\xd8\x13\xa6\x99:(\xc03\'\xce\xf9e\xec\x1b\xc0\xa0WG\x92\x9dt\x13\xc0$\x92\xc0\x12\x86\xef\x1a\xc0\xda\xa2\x87\xfe\xee}\x1b\xc08\xbaa\xa2\x02e \xc0\xecg4|y\xe9-\xc0\x82\x19kTo\xb6\x1a\xc0LD\xbbm\x8a\xe4-\xc0,i\x96\xa8\xda\x8d \xc0K\x11\x1e\xad\x10\r\x1b\xc0\x16t\\\x87\xc2\x9e\x1b\xc0\rj\xfaT#!\'\xc0\xbe9[\xe3\x99\xa1-\xc0\xd0\xb7\x1a!\xb7\xa8 \xc0\x8bJ\xc7\x0ff\xed!\xc0\r.\xb4\xb5\xcf4\x1a\xc0m8w\xb9\xc7\x18.\xc0R\x83\x82$\xb5\x9f\x1a\xc0\x9f\xfbM\xbf0\xec\x1d\xc0\tMC\x19\xf6# \xc0D\xc3\x14\x08\x0f\x02\x1c\xc0-\xc7\x10\xebL!*\xc0\xb4\nC\xaen\xb8\x18\xc0\xa4\x91\xc6\xad\x9d\xd0\x18\xc0\xce\x9b\x10\xb4\x1b=\x13\xc0%\xbb\x80@\xc8\xec)\xc0O&\xcax\xa9E\x1b\xc0\\\xd7EY\xbc;\x1f\xc0\x9e/=\x9d\xe9X-\xc0\xb5\xdd\xd6\xc3\xc6\xa9%\xc0\x96\x91D\xbd\xb6\xc4-\xc0\xc7k\xf3\x9f\xef\\\x1b\xc0c\xb9\x0fc\xc6\x1b\x1a\xc0\x9d\xba\xac\xc7z\xc7,\xc0\x90\xa7k\x9a\x97\xba+\xc0\xbe\xf2\xb0\xc9@\xca-\xc0\xf7t\xd9I\xdb\x05\x1f\xc0D\xbfg\x8c\x1b\xc8\x19\xc0\xb3\xf7#Kw\x110\xc0\xa0\xc3\x83\x9e\x17\xd8,\xc06\x04P\x97\xa9s \xc0\x01\x9c\xaf\xb8E\x91*\xc0\x01\xce/\x18\xd8\xb1+\xc0H\x07\xb16\x9e\x95\x1b\xc0\xd9\xf9\xf7\xf3\x81\xc9,\xc0\xa3&jDFm\x1a\xc0Up\x1d\xa1NX-\xc06+9\x14\x14^\x15\xc01\x13\xc6\x05\x87\xb5\x1b\xc0r\t\x989\xbc\xb0-\xc0\'\x9a{\xc9\xbf\xa5\x17\xc0A#\xb4\xe6\xc8(.\xc0W\x10\x17\xb4\xbf\x8f\x19\xc0\x0c\x97`\xfc\xff\xab\x19\xc0\x03\xe9\x9e\x1du\x82\x1c\xc0z\x89\x0e\x91V\xbd,\xc0V`q\xb5\x18\xe0,\xc0y\xcf\xa6\xf4PR#\xc0h\x9a\xefIs\xde,\xc0i\x0c\x00\x9e\x13~ \xc0\x8b\xc9{\x9f+\x000\xc0\xcf\xcf\xd6\xf3\x03\xf8$\xc0\xaa\xc0=*\x1e\xbd-\xc0\xe4I\x85\xe0\x8aj*\xc0\x81\xd6|\x01\xd0a\x19\xc0\x8a\\\xd7\xa4*\xe5,\xc0\x8fB\x01u\xfa\xa6%\xc0\x00\xc7\xf2"\xad3.\xc0F~\x1a\xb5\xfe\xf7-\xc0\xb6\xd31q?p\x1a\xc0e\xc2\x01\x19\x0e\x000\xc0\xac\xb5\xe2\x8ae[\x1c\xc0\xac\x0b\x97(\xc4,\x1d\xc0\xa4\xe1\xf1\x85\xb5v&\xc0\x95.\x1c\xd4,j&\xc0\xb27#\xdc_\xd5,\xc0+rE\x90\x03V(\xc0\xd4:>\x85#s&\xc0T\xb8\x82\x16\xc0\x1f-\xc0\xab\xa2\xa0\xc9\x0e\xd5 \xc0m\xeb\x8ft\x9f\x84&\xc0\xc1g\xeb.9\xdc\x16\xc0\xeb8\x05\x19\xdd\x17-\xc0\xf7L?\xc8c\xb9-\xc0\x9aO^\xb2\xf0\xc2\x1d\xc0\xb4W\x18\'8{-\xc0j\xfc&Z\x99\xd7-\xc0\xc55\xd8\xdbxT0\xc0\x19\x0bAB7\x90-\xc0\xa0\x10\x1e\x0e\xff3-\xc0i\xf3\x9c\x899\xe3\x16\xc03\xfd\r\xa7*J\x1e\xc0\xb1\x9d\xe2\xaa\xc3\xd3\x1a\xc0&#b\xef\x0f\xb1\x1a\xc0\xe2\xd4\x0e\x9e\xd1\xc5,\xc0)j\xdd\x00a\\!\xc0\xbar\xf9MiR\x1f\xc02\'\xf1\xf2>\'\x18\xc0\xabA\\\x10\xf2f\x1b\xc0*\x8b\xd8\xdd\x1c\xc3!\xc0kD\xeb\x123\x91\x16\xc0\x18\xa5w\x17]\x8b%\xc0q~J\xd7=\x96\x13\xc0R\xcauU\x90h\x17\xc0*vR\xde\x17\x83)\xc0\x011^\x91\x89(\x1b\xc0\xed\x14a\xee\xc3\xf8 \xc0\xe0\xa2w\xb6\xe7\xc9\x1c\xc0\xfat\xebt8$.\xc0\xd2\xbb\x13\xae\x89\x95-\xc0\xa0\xc0\x07\xf7\xc6\x0f\x1b\xc0q]g\xd96\x89 \xc0\xcd\x16/\xa6\x01\x0b\x17\xc0_r\x89\xde\xd5\xf6\x15\xc02\x89\x9c\xfa\x7f\xa7.\xc0\xad\xd3B\x93\xd7\x12\x19\xc0\xac\xf2\x18\x1d\xb6\xd1-\xc0\x85\x1b\x0f\x14\xec\xaf-\xc02\xd8\xae\xf7hl,\xc0` &\xcc\xb1\xa7 \xc0o\xff8\xbfQ\xca-\xc0\xce\x94\xf5t\x1fq \xc0*\x18\xb9r\x96\x1c\x1b\xc0*\xf8\xb2\xcf\xc7\xef\x1a\xc0\x1f\xc7\xb8\xc0\xef5\x18\xc0\xbc\xdc\xd6\x81\xdeO"\xc0\x0c\xaa\xaf\xd8\x02,(\xc0\xe4\xedZD\x1cN&\xc0\xcc\xa9\xe5$\x9f\xb6,\xc0v\xf34\x8c\x1a"*\xc0/\x8a\xbc\xc9$\xa9,\xc04{\x9b\x088Q\x1e\xc0\xf9$\xefw\xfe\xa4\x14\xc0\x999F\x843\xcc#\xc0\xed\x9c\x16O\xc7\xb0&\xc0\xa5\xe8\xe6\xbc x!\xc0\x96\xe1\xe7fe\xd9#\xc0ba\x94\x97\xc6\x96,\xc0b\x9a\xdf\xd5Ou\x1f\xc0\x15\x94\x95\xb5\xb0\xab&\xc0W\xd3\x00\x934(*\xc0\xab\xf6\x8f\xa8\xca\xd5/\xc0R\x84\xc5\xa7\xef\xa1,\xc0\x193\x18\x96G\x12\x1e\xc0\x11\xdf\x08+\xd6\xe9\'\xc0f\x9b\xa2\xebq\xf5\x1f\xc0.\xd4B\x1e\xeb\x1a0\xc0?\xbc\x05\xcf}Q%\xc0\xb2\x14\x8e\xc4\\\x0b\x1b\xc0\x11&[\xfb<P\x1f\xc0\xb8\xab5\x96\xed\xb1!\xc0\xb4\xde\xd5A\xfa\xf6\x1a\xc0"\x89\x1c!\x12f&\xc0r\x16\xa6\xf1\xf9P,\xc0\x16\x8f\xd2\xeb\xd8 \x1b\xc0\xc8nH\xee\xae\x1a0\xc0\xa2\x16E\xa2Wg(\xc0\x91zN\xac\x84\xb5\x18\xc0\x8d.\xd0\xb8\xef\x98&\xc0\xd9@\x01CV\xd0\x1f\xc0\xdfaQ\xee?\xa6 \xc0\n\xc7\xfd5\xb6\xb8-\xc0Me\xa9\xc3\x08\x04!\xc0r84\xe3z.\'\xc0\xd4\xb0\x1a\xb9\t\xaf \xc0\x93\xcf\x96\xe8\xdb\xcc%\xc0\xf0\x03 VD\x0b.\xc0\xbe\x8b?\x14\x17B\x19\xc0\x8c\x9f\x85\x86\x15\xa3\x1a\xc0\xf2\xa0\xa2O5o!\xc07\x1b*\xb3\xc0\x13*\xc0+\xac\x10\x01\xfd\xd6!\xc0\x8cr\xf1"\xde\x18\x1c\xc0\xfb\xa2\x85\x97TN,\xc0\xaa}\xc9R\x00\xee\x1b\xc0<Q\x12\xa4\xca\xbe"\xc0\x0f\x91\x95\xea\xdaq,\xc0\xc4\xf5\x80FJ1\x19\xc0\x1325\xe5tX*\xc0\xa1\xbc\xb3\x9f\x93G*\xc0\xc1\xc4VI\xdeI,\xc0\xfa\xb15Z\x11\x17\x1a\xc0\xcb\x91\x95\xf7U\xa5*\xc0\xc4\xd5.\x16I\xdf\x1c\xc0\'\xa6\xdaE\xa5X,\xc0[[\xcf3\x94.\x1f\xc0P\x9b/{\xaav.\xc0\xd0\xe2*\x99`\x01\x1f\xc0\x08\xf5\x0c\xe2-\x8b&\xc0\xd4\xd2\xf4G\x1e\x9e,\xc0N\xa5"\xe0\x89\x7f&\xc0\xa9}\x81n!\xb8\x1a\xc0\xf8\xc1~=\xcd\xe5-\xc0\x9a\t\x04\xff\xe8\xc3#\xc0Z\xcf\x87\\\x13\xf1(\xc07\x81\xc4Y\xb7\xae\x12\xc0\xc2g"t\xbb\t)\xc0,"\xcc.=6-\xc0\xa5\x01)\xde;F+\xc0:\xa9\x06\x02\xd5\x99\x1b\xc0\x9b\xe9\x85"\xcd\xc5-\xc0\xb7\x8d\xacK@K,\xc0\xd0\xe5\xb8n\x076\x19\xc0\xa3v_N\x1b\xe7!\xc0\x1b\xa1\x0fV\x19A&\xc0\x9a.9\xd3 -+\xc0\xbe\x17\x7f\xdf&P&\xc0b:n\x83\x82\xc8-\xc0\xcaM\x1c\xaf\x0f\xb5\x1b\xc0z\xeb\xbe]\xfe"\x1f\xc0yy\x11\x83q\t\x1f\xc0\xf4\x1c\x14\xb9L\x17 \xc0A\x05\xfb\x89\x13W*\xc0\xde\xc2\x9c5\x93\x0b0\xc0-C\x12\xfcP\xcc-\xc0\xb1\xcd\xc2t\xfa_,\xc0\x10<\xb7E\x98\xe3\x1a\xc0\xabU\x14\xa2\xe3D\x13\xc0\xaa\x9d\xb1i)\x86 \xc0\xd4F\'\xefb\x01\x1b\xc0\xe7\xe0f\xe4\xc6\xed,\xc0\xe4\xa7|\r\x03Q*\xc0\x84y\xdf\x8f\x12\x9e!\xc0\x89\xee`N\x01\xfd)\xc0c\xe77\xa8\x16\xe8,\xc0\xa3\xdd/\xd1\xc1\xcd\'\xc0\x842m+\xf8l&\xc0\xcd2\xaf\x81\x92\xe6,\xc0Y\x90\x01r\xd6&\x1b\xc0B\t\xf49\xf6\xca,\xc0r\xcf\xbf\xa6~\xa0-\xc0]O\xd8\xc8$\xf5,\xc0vZD\x1f\xe2\xee\x1a\xc0\xc9\xe6\xb0@4\xa3-\xc0\x07.\xbd\xf9d\x93-\xc0\x8b\xd1\xcb\x87\xd5L,\xc0%z\xc6\xac\xb4\xc5&\xc0\x900k\xed\xc6\xdb \xc0e]\xd2\x1f%\xac\x1e\xc0\xbb\x08\xd0\xa4\xbf\x8f\x1a\xc0v`1G\\\xa3-\xc0Z\xe2\xa5\x13{\x80\x19\xc0\xbf\x95\xcc\x89\x9c^-\xc0o\xa7\xed\x9e5\xd4\x1a\xc0O\x7f\xa9\x88\x1c\xb2\x1b\xc0\x80\xac\xd9d\x19H\x13\xc0\xf52\x90\xbda\x03\x1e\xc0\x97Eb\x92\xf8\xad\x1c\xc0p198\xa2\x82-\xc0\xa7&\xdaQ\x9fX \xc0\x0e.\x87-Q\x01\x1c\xc0\xa2\xa5\x9ab\xc7\xeb\x1b\xc0\xe9b"\xcemp\x13\xc0\xb2\x10\xa73\x99\xd5\x1c\xc0\xe8\xe89\x1f\x03\xc3\x18\xc0\\t\xaaJ\x98\xc9\x1a\xc0\xd8\x9b1\xd5\x9db\x1c\xc0\xbch\n\xceK\xd2 \xc0>\xe4\x16x\x0cM\x1c\xc0\x03\x858\xfeZb\x1b\xc0W\x8bV\x15Yp \xc0!\x91\xd7\t\xaa\x94\x1a\xc0\x8cS\xa4<;N-\xc0H\x08\xd4r\xed\x19\x1a\xc0*Y\x1c%\x1b0\x1a\xc0\xed\x8d\xd7\x92\xc2\xf6,\xc0\xf6q6\x1a\xcd\xdf,\xc0\xc8\x8e\xf9\xfb\xd5t \xc0v\xe9\x99#\xa7\xa5 \xc0\xde\xf1\xd8\xdf_~ \xc0~\xc0\x88\x9aq\x8f)\xc0%k\x0b\x9c"\x1b\x1c\xc0\x05z\xb4xB\x18\x1a\xc0\x1aJ5\xe4\x03z.\xc0k\xd0\x12R{(\x1f\xc0\xa17\xf2Q\xa9q \xc0\x9e\xad\x94\x1f\xea+.\xc0\x8ag@syR\x1c\xc0K\xae\xc1Vp#-\xc0<\xf2\x05}\x0b\xf7-\xc0\x00\xc40\xfa\xe4\x07!\xc0i\x91l\x84\xb5#.\xc0\xf7\xf7\xc0^a\xc9,\xc0\xf1\xfc\xf2n\x9c\xc0,\xc0\xd7\x15K\x11t\x02%\xc0\xfa\x16\xd1\xb4\x1e\xcb\x1f\xc0\x0e\xf9\x82\x9dHg&\xc0\x19;\x10\xd7\x91\x85\x1b\xc0oXM\xba\x84\xb0+\xc0m9\xc6\xb8\x02\xa2-\xc0\xd4\x97L\xf8\x1c\xea\'\xc0\xae\xe6\xd1\xc9\xda\x8d \xc0\\aQC\xa7 -\xc0Os\')\xa52!\xc0D\x91\x17a-\xbe\x1a\xc0U\xbed\xe6l\xc6\x18\xc0\xc1\xd4\xbb\xea\xac\\\x19\xc0id@\x98\xbd".\xc0k\xcd\x98\xe1_\xc5\x1b\xc0\'\xdbm\r/\x0f-\xc0\xc0\xc5\xf4\x1e"\x010\xc0\x9b\x14\xa6\x844\n"\xc0\x91u\x9a\x9a\xccs \xc0]93\xbb\xe6\xff/\xc0\xa6\x16^\xbf\x8c\xe6-\xc0\xf5\xe5\x05\xc5J\xfd!\xc0\x0f\xd8\xb7\xc83\xe4\x18\xc0\xb6\xf1\x99jH.0\xc0\x1f\xa6\x88\x88\x1a\x1d\x1b\xc08\x84\x97\xfd2\x80 \xc0\xe2`[\xb7/\xf2\x1d\xc0f\xa9\x10\xd0\x0fp\x1c\xc0\x8c\xa0\xbe\xb7\x1f\x12.\xc0\xde{\xa9\xce\xeb\xf7 \xc0\xdc\x1f\x10_\xe2\xed-\xc0\xdc\t\xc3\x1f\x8eA-\xc0\'v\x1f\n\xed\xc0\x1a\xc0&\xb0\xbf\xb0\xbd\xd5-\xc0\xbb\xba\'v\x85~-\xc0\x10\x0e\x10\xf2q>+\xc0S\xca\xb4E\xbd\xd1 \xc0\x7f\x91"\x19\x84#.\xc0<}7V\x9eD*\xc0\x99\xc2\xce\x11\xdb\x98-\xc0\x11\xcb\x0e\xdew\x98\x1b\xc0\x85k\xb7\xa7\xa0\xe2\x1d\xc0\x17Q\x8fQ\x8c\xd9,\xc0he\x1a\xa998&\xc0\xb5\xc1\xefo\xc3n-\xc0\xfd\xff\xb6\r\xacc#\xc0\x01C?>n\xbb\x1a\xc0\xc8d)\x9a\xf8\xc2\x1f\xc0\xae\\w]q\x0e\x1b\xc0P\x1dl3\xfb1\x16\xc0,\xd0v\xcb\x1b\xe5(\xc0\xaca\xc4\x10*\x1b\x19\xc0ySg\xf0\xa8^,\xc0\x81A\x14|\xef="\xc0\xb7<\xf1\x03\x8e\xe3\'\xc0\xac\x14l\xae\xf2\x12 \xc0\xbb>l\x14\x95\x85!\xc06\xd5|\x18\xbf\xc4\x1a\xc0\x82px\x81\xcf\'\x1d\xc0xFlH-\x8e\x17\xc0\xef\x1eC\xccqc\x1b\xc0\x03\xe2d\x81\xaa\x11%\xc0\xb9\x9f\xe8C\\\x12 \xc0\xf6\x1b\x11i\nP&\xc0\x93\xb93\xd3x\xbc\x1a\xc0\x02&I\x88\x93\xa8!\xc0 XRw\xb7\x85\x17\xc0PH}>\xd2|\x1f\xc0\xa8\xe7\x16\xfb\xd0\xe5\x1f\xc0@\xa5\xe7S:\xb3"\xc0\x950\xf8\x94\x1e\xa6 \xc050\x8c\xbeA\xb1\x14\xc0\r\xa6\x8f\x8c\x16\xdd\x19\xc0],U\x0bG\xbd!\xc0\xbcA\x14\xe7k\xaa\x1c\xc0\xfbR\x80s\xa8\xcd#\xc0f\xb7ULc\\&\xc0<s\xed\xa7\tB\x1b\xc0\xb0q\x16\x97m\x16 \xc0\xe0X\x1bLF\x17\x16\xc0\xd4\xb2\xde\xff\r\xc7\x18\xc00x\xa5\x97\x97\xdb\x1a\xc0\x01\xafN\xbf\x17\x01 \xc0\x07\x93(\xcc\xc0\x84\x1c\xc0s\xb9Rgs\x98\x1b\xc0\xba\xff&`\xe6\x17\x17\xc0~f\xf8s\\\x02\x17\xc0\xc0\x18V\xae\r&\x1b\xc0\xfa\x82\x8e\xbd\xc6\x96,\xc0x\x01a)\x92\xf5\x19\xc0\xccn{\xf5\xf0\xc2\x1d\xc0<\xec|/\xb6/ \xc0\xa7\xa3\xb9\x92\xac}\x1e\xc0\xe7\x8c\x96y=\xe9\x19\xc0\x9b\x99L\xf12\xe8\x1d\xc0u\xc7}\xc5+$0\xc0%\x93\xdc-\xb4\xe6\x1a\xc0\x9eS#G\x15\xc3\x19\xc0\xb3\xcf\xb8hGH0\xc0n\xad\x167\x94\x7f\x1c\xc0\x01@\x14PE\xaf-\xc0\xb3U)Arc\x1b\xc0\x14\xd6\xea\x13c\x84#\xc0\xbd5Q\xb1^h \xc0\x9aM\xf8\xd5\x10\x87.\xc0\x81\xa7\xee\xc5FI#\xc0\r\x99\xbe\xbc\xa6\xb8.\xc0\xa1\x9f\x02R5Z\x1a\xc0\x9a\xeb\x15\xee2`\x1a\xc0\xd2\xc0\xaeZ\xb6\xca\x1f\xc0HFm\xeb\xd6>-\xc0\xa8;\x17\xb8B\xf4\x1a\xc0a?\xe7Y\x1b\x9e,\xc0;n\x92+\xf2\xbe\x18\xc0E-\xf9\\\xad\xd5!\xc0#\xbd%{\xf5D\x1e\xc0W\xaaQ\x10\x14\x90\x1f\xc04\xed\x8b\xac\xdc\xc3\x1b\xc0u\xaf\x97K\xd3\xac,\xc0\xde\xaa\xe4[^0 \xc0M+\xa6\n\x93\xc7\x1f\xc0\x14\x88\x83\xe0^\xb2&\xc0\x12\xe0\xfc\xee\x08\x0c\x1d\xc0\xf1:\x000\x8c\xd5/\xc0\xae\xdd\xac\xfe\xa5P\x19\xc0\x13+T\xadu\xfd/\xc0H\xf7U\xc7X\x10*\xc0\xed\xe4l*Y\xbd-\xc0\xda\x8766\xeex\x1f\xc0\xb2`\xd6\xb4\x9c4)\xc0\x9d:9Yv:"\xc0@[s\x13\xf6\xcd\'\xc0\xe7\x8a\xafGMK\x1a\xc0\xd3he\xc2\xcc&\x1f\xc0b-\xc8\xc2\xd8\xc9\'\xc0B{E0\xf4+0\xc0W\xa8T\x10\xc1T,\xc0%\xe6\x9a\x08\xe2\xf9*\xc0\xd9-\x81FYX,\xc0\xd5)\x8a\xcbCQ,\xc0\xe74h\xd5\xac$0\xc0O\xa1\x95z\xe64+\xc0W\xac\xdf\xdb\x8a_,\xc0\x03\x92e|Zx,\xc0|\x86[@|\x1b%\xc0\x85`\x9bh\x1e\x91,\xc03R~=\x1cY.\xc0\xc4\xbfg\x02B\xaa!\xc0-\xe3g\xb3*`-\xc0\xc6\xe8 \x0c\xdd\n"\xc0\xb6\xec9\xac6\xf8\x12\xc0\r\xec\xca\n2\x1d\x1b\xc0\xc9\xf8\xa9\xa8~\x0b"\xc0P\xb4N\x9ahM&\xc0\xf0\x0c\x0e~\xad\xd5!\xc0/\x9e\x05\n\xb2L-\xc0M(\xa7\xe3\xde\xa0!\xc0\x0e\xa6\x87\'\xea\xf6\x1a\xc0r\xbb\xd0\xf0\xedn!\xc0*u\x18\xbdb\xc6-\xc0\x8dAc0\x0c\x81%\xc0\xae\x0b\xa5\xe7j\x06\x1b\xc0\xb9\r\xd8.\xfc#!\xc0\xd5\xefm\xa6\x00>!\xc0\xda1\xf40\x10\x1b\x1b\xc0\x9d\x1fG;K\xc7,\xc0\xf5\xa6U\x17Dh!\xc0\x13\x14\x8b\xc7,\xae\x1c\xc09i \x84=\xc7,\xc0IQ \x0b\xbb|&\xc0\x11\xf0\xc1\x02\xaf}!\xc0\x01b\xfcZ\x1d! \xc0\xd2\x14\xa1\xa2Rc#\xc0\xed\x8b\xa3\x93\xe3\xd6,\xc0v\x08o\x13S\xe8,\xc0\xae\xb1\x8c\xfc1W#\xc0nP{}\xe1N\x15\xc0\xc3\x03Gp{\xbd \xc0k\x04\xa7/(M&\xc0\x9b\x17\x94\xc76\x93 \xc05\n97\x1e_&\xc0Ev\x99v\x04L&\xc0\x85\x1b\x8e\xcd\xdf\x7f*\xc0j\xcb\xe8\x10\xfdT&\xc0\xe1\xb6\x14\xaa]\xa3 \xc0$\x99N"#4 \xc0\x19/K\'\xb6\xb0+\xc0$\xd7\xeaF\xfdv&\xc0S~\xbd\xbd\xf1i&\xc0\xeb\x06}\xf4\xb4\xa8*\xc0\xe6L9\xfb;Z \xc0\x14#\xcd\xe1\xbf\xc4*\xc0\xf6z\x16e\x88\xa4%\xc0\x8c\xbeM\xf6\x84\xae%\xc0\xfb\xd9\xe9\x98\xf2\x14(\xc0\x1c\n\x1c\xdd&v \xc0n\xb9\xe0\x0b\x82S\x1a\xc0S\xab\x16#\xdc\xc5\x1f\xc0l&\xab\xcf\x8e\x87\x1a\xc0\x97\x83\xe6Y0\x85+\xc0B{\x0b\xba\xd4\x0e*\xc0}\x84\x08a"\x91\x1a\xc0\xffO@\xd7t\xd3\x1e\xc0\x87\xb19\xbd\xde\xf9)\xc0\x8f\xfa\x12^\x91\x19\x16\xc0o\xf6\xd2\t\xa3\x14\x16\xc0\x10c\xd1\xe1,+.\xc0\xf8\x00\x12\xb6\x0fN-\xc0t!8cEt&\xc0\x1f0\x81\xf4\x98\x92\x1d\xc0\xd9\x17\xab[\x90\xca*\xc0\xdb\xb7\x16\xc8\xd4\x0c\x1e\xc0\xed\xc0\xd6\xe50\xad*\xc0\xe65T\xdbos \xc0\xac\xa8Q}\xd9\xf3 \xc0\xc3ds\xab\x19t*\xc0\xf7\xa6\x0fW\xdc!*\xc0\x1be\xc8\xdflV*\xc0\xb6\xaa`\xd3%\x18*\xc0\xa6\xb2z$,G\x18\xc0H\x13gl&\x1e\x1f\xc0\xe4\xd8}\xdc\xda\x07\x1e\xc0\xde\x1do\xac\xedQ*\xc0b\xf7\xd9\xc4>\x16\x1f\xc0\r\x88\xa7>\x98\xfd)\xc0=\x99\x17\xfbz\xc9-\xc0\'\xeb\x18w\x8e\xc9-\xc0Y\xfez&\xd7\xea\x16\xc0\xb1\\t\x1c\xca\',\xc0\xa8\x84\xaftB&,\xc0\xbb\xe6\xc0\x04\xee\x04\x17\xc0\xcc\x8f\x81\x01\x9e;-\xc0\x9b\x08\xe7\x0b4\xc5-\xc0\xf8\x19\x86B\xa6;\x16\xc0)G4\x91\xe0;&\xc0\xf0\x7f\x9fe{7-\xc0\xdc\xbd\x14\xb0\x1b.\x1d\xc0\xf6\x1fZ%p\xe7\x1c\xc0\x12\xa3&\xa5\xa5\xd1-\xc0\xc7v\x82\xf6\x1b\'\x18\xc0z\xae\xd36#\x9e-\xc0hO\xa9L\xd3\xd1-\xc0\x99\x1bQ\xdc\x84\xa4-\xc0\x84\xbb\xc8Tq\xe6\x1a\xc0T\xa6\xd6"N\x96-\xc0\x9d\x91\x84I+\x93-\xc0\x85E\x9c9\\\xc8,\xc0\xfe\xddq\x85;\x80\x14\xc0w\x06\xb7+\x19N\x1b\xc0i\x96\xad\xd8\xae{\x14\xc0\xe2\x82^:\x83\x9f\x14\xc0\xf6\xe1\x84\x80\x94\xea\x1b\xc0C\xc0\xac4;\xdf\x1a\xc0h\xb9\x04\x01\xfc|\x1e\xc0n\x13\x00-i\xf3\x1a\xc0\xe96\xd6\x83A\xce\x1b\xc0.:\xb9\xf3\x18D\x1f\xc0\xc4\xb9h\x1d\x05\xad&\xc0!\xe3\x13\xac\x8f\xc3\x1a\xc0\xab\xb1\xe7p\x98&\x1c\xc0\xf2\xe2\xdb\xbf\xe0d\x1b\xc0y\x7f\x8bD\xf7\xc6\x1b\xc0\xf7\xffQ\x93+\xcc\x1a\xc0\xfc\xc3\xe5\x8e\x01\xab \xc0\xf9\x88\xfd*\x93\x1f\x1b\xc0\x9dg\x03*=\xf7\x1d\xc0\x94\rh\x18\x1d]\x1d\xc0\xf8\x86\xa9\x8c\xf2\xe4\x18\xc0\x7f\x04t\x99\r\xcb\x1b\xc0\xfaT\xe5g\xc0"\x19\xc0\xe5GB\x10\x95\xd1)\xc0^\x81\x8fy\x92\x15\x1d\xc0n6\xc3\xa8nN \xc0\xe0\x85\'\xa1z\xc8\x1a\xc0\x9b\x02\xc3f\x012\x19\xc0\xc8\xeeb\x00\x94/ \xc0\xfb\xbc\xd1_<\x82\x1a\xc0\xebL\xcdS\xdf< \xc0\x11\xe5/\x06\xddY \xc0}\x11]\x90\x9a\xd8\x1a\xc0\x88lq\xac\xddx\x19\xc0A\xfe\xb5u\x8d\xba\x1a\xc0\x98\xcf\xee\xf5\x8b\x02\x1b\xc0\xd7\x0b\x8a1JY*\xc07f\x81\xc9\x90\xa8\x1c\xc0\xd2\xd5\xee8\xf3T\x1b\xc0\x9c.\x97\x0f\xe8+\x1b\xc0\x8by7\xe5\x15\x87.\xc0\xb2\x8e\xde\xae(:\x1d\xc0\x00\xa6\xef\xf3\xe2n\x17\xc0N4k\xd7\xf6\xfe\x1a\xc0\xa0P\x7fW\xf0X\x1d\xc0\x8f\xca\xa3[5\xdb\x1a\xc0\xa3pFIIJ-\xc0\xccIa\xac\xf5<\x1b\xc0\xb6x\x97d\xcd\x01\x15\xc0\x04[;\x90\x8d)\x1d\xc0\xb5\xce\xf1Y\xff\xfb\x1f\xc0\x11\\Q\x93D\xcd\x18\xc0o\x887\t\x17\xcf\x1f\xc0F\x9fl~\x88\x8b\x1b\xc0\xe4\xaf\xabTW\x8a\x1a\xc0\xf3x\n\\+D\x1b\xc0&\xc34\xf7\x04\x1d\x1a\xc0\x84\xc1\xe2\x1f\x12L\x1e\xc0\xdagf\xca\xd2\x92\x1f\xc0{\xac\xed\xb2\xf5\xbd\x19\xc09\xc0\xc8\x89\x8c\xdd\x1c\xc0-\xae\xba\xeafX\x1a\xc0\xd0\\?^#6\x1a\xc0\xc2\xa9&b\x82""\xc0\xb0\x84\xea\xc2L\xe6-\xc0\x0f}\xf7\xf1\xdf\r\x1f\xc0\xb3\xect\xc7\xf0\xbf\x1a\xc0w5K\xfd;Y\x1a\xc0\x9f;\xbf\x88F\xfa,\xc0u\xe6\t\xd7Qx.\xc0\xa3\xb2>\xa7Ir\x1e\xc07\x84$\xb4U\xbf\x1b\xc0\xf2k.\x8f\xc0\xde\x17\xc0\x83\x81\xa6.\x9c\x8a \xc0\xc1\xdf\xb4c\x10:\x1d\xc0\x82\xf4u+\t0&\xc0\xb9\x06\xc6\xbc\xe1\x02$\xc0\xcc\x1e=x;\xc8\x1f\xc0\x87\x8b\x93`\x16\x1a\x19\xc0\xfd\xd0\xb11\x19\x9a\x1d\xc0\x1c\xfe\x1d\xbc\x93\x10\x1f\xc0\xb550\'\x0cU \xc0)80\x1d\x18\x90(\xc0HT\xbdP\xf3\x0c(\xc0\x00\x19D\x81\x0f\xb8\x1b\xc0\xa4\xb9\xc9\x9cTo&\xc0\x1f\x85+\x8d\xe4D\x1c\xc0\x039\x1b\x80\xb2w\x15\xc0\xd8\xff\xdb6f\x85#\xc0\xecI\xa6\x9b\x030$\xc0\x95\x9f\xda\x07\xd7\xc8-\xc0\nL$\x8dm\xe9\'\xc0\x8c9C\x89LJ*\xc0\xd8\x9aI\xb1O*%\xc0\xb1\xd7\xbd\\Y\xa5%\xc0'
p16
tp17
bg3
(g4
(I0
tp18
g6
tp19
Rp20
(I1
(I1368
tp21
g13
I00
S'\xdaX\x94cE4S@cu\xbc2r\xacS@E\x8b-r\x1aJS@\xa8\xb0*;\x91\xd8S@\xe0\xc1\xb7#\xcfHS@\xbf\xdd\x9a\xc3\x834S@\x81=\x1a\xabCPS@n\xc5z\x9c\xb5\x1fS@\x15\x93\xb4\xd09\x1cS@4g)\x81\x99\x19S@\xbbD\xac\xafh3S@F\xf0\xbb\x16\n\xc8S@\x8a\xc75\xf3piS@\xa3_\x1c0k\x96S@\xce\x16q\xb6\x0f\xb2S@dcz\x84\xa0\xd3S@\x16\xbb1b\xcf$S@\xab\x9f\x95\xe8l\xacS@\xf2\x01a#O^S@\xdd[\xbc4dhS@\x80\xccL\xa6\xe6hS@\xc5i>\xc1ViS@\x14R5\x98\xc3(S@\x95i\xa9\xb9)LS@\xa3\xbcfs\xe5&S@\x9ef<\xe8\xe2%S@\xfd\xd2\xb4\x0b\x7f\xa3S@y\x92^\xe1\xad\xa3S@34.\xac\xb8\xa3S@\xa8\xb3\xe7\xc8\x83\x95S@\x1b\xf9\xed!\xbb%S@\xd3(\xc6\xad\x8b\xc3S@\xe4c\x9e\x9fO\xa1S@X\xc6o_\x80&S@\xbf\xafi\x84\x8d\xaaS@\xf6\xfe\xb4{\x1a\x88S@\x14\xa3\xcb\x17\xc3\xc7S@.\x9c\xdceC\xb2S@vJn\xe1\x10&S@>\x0e\x7f\xd3\x1e\xabS@L\xa2_{, S@Hr9\xac\xd7\xb0S@\x9c\xb1iv\x83\xc6S@{\xbf\xd7\xf7\xff"S@9\xc5\xdd\x138\xb4S@y12\xd5")S@l\xfd\x81\x15\xa9\xb6S@\xf9\xf2\x920\xed\xacS@\x13\x9f\xebk\x14\xb4S@\\\x98\x92m\x16\xc9S@\xdaB\x01\xb9\xde(S@?)\xf6[\xa7\x83S@\xb5c~\xf9\x88\x1fS@\x96N\x88\x0b\xa7\xd9S@}\x9e\xcf\xcf\xc7)S@\xc4}\xea~\xec\x83S@\xe57\xddw\n\xbcS@ag\x1e`4~S@\xe3\xb6\xfa\xa1\x85\xa0S@`h\xf5;\x89\xcdS@\xee~\xd0=[\xadS@`\xec\xb8\xca\xd6%S@\xb2\xe2V7\x12!S@\tU\xb2\x91$\xafS@\x1f\xda\x845\xd63S@\xf1^\xa7"\x9c"S@\xa6z6\xdf\x85#S@R\xe7\xcaz54S@Z!\x17\xa2\xca\xacS@\x9cSG\xb5;!S@Ch}s\x7fsS@\xa0\x17\xb5\x13\xa04S@s\x03\x1f\xad\xbb\x86S@\x94\xf6>\xb1o\x87S@|\xef\x8eK\x97\x89S@\x9cw\xed\xa0C5S@\x8c\xd0FE\xf1\\S@\xa0\xc0e\xcaw\x1cS@\xdae\x1e\xae\xc4\xacS@n\xbb\xd93a,S@?\xa7\x01\xdf}\xc5S@\xe9Y\xaa\xf2\xff\x1fS@\x02O3\x82\xbf\xacS@\xca\x84RXz\x1fS@\x81x|\xdc\x85!S@\xe6\x10\xb5`\x97\xacS@\xef\xecvS\xbe+S@Rq\xcc\x9cNZS@\x19]\x1ds\xbd!S@u\xa8\x12\xd8^>S@\xcb\x05h\xab\xfahS@,\xcf\xaa\xec[\x1eS@G\xf2\x81\x1d\xcahS@\x05\xa4\x89v%iS@\xc7-b\x1b\xef S@\xa2\xa9\xe4\xeb\xe5+S@+0\x94\x8a\xa1hS@\xb6\x02Mv\xf6\x1eS@4\x1b&\xd3\xc0FS@a\xbe\x07z\xa2 S@\xb2A\xad\x92\xd9hS@\x19\x07B\xaf\xb9\xd4S@UW\x8a\xf1\xae\x84S@\x17\x13\xd1)\x85\x1fS@\x94\xa7X\x8bp\xc3S@:\xff0\x8e\xfc0S@\xc6\x12\x8f\xeb\x87\xc2S@\xff\xcc\x91\x1f{\x1cS@\xcb\x9d\x1f\x85~\xadS@?\xd4v\x8dl\xa5S@\n\x7fZ\xa2\x7f)S@\xa6\xc4\x19\xb7R#S@\x9cUp\xb8\x9f+S@\x03\xd5\x96\xd7\xd1\x89S@Yc\x11-v\x1fS@\xef\xd0\x02\xe0\xe2vS@\xf2\xce\xa0<)\xc9S@\xe1~[W(#S@\x18V\xe4\x15\t\x18S@\x92\x1d\x9aj\x8f\xa1S@\x92j\xb3V\xa14S@\x19\x13\x08;\\\xd3S@\x1b\x1a&\xf5\x02\x9fS@\xdf\x1dUm\'\x89S@4\xcd\xdb\x0b\xc5\x1fS@\x89\xec\xa9\x83c\xadS@\xacT\x8a\x7fdnS@\xfdR\x83/\x9eJS@\xc7hw\xa7\xe7\x1dS@u\xccK\xa0\x0c\xd3S@\xaaH\x0c\x86y\x1fS@\xd2\x9d\x03\xa73"S@!(4,~\xb3S@\xfbD\x14L\xd7$S@V\xcdhpb\x86S@\x80\xf6>s)\xc1S@\x91k\xeaD\x16\x19S@\xfa\xbc\x18\x8a\xbbMS@c\xf0\xf3j\xef\xd8S@\xd4"{\xbc?\xbaS@\xe9J\xf4\xa2$^S@\xa3\x88 \x14M\x1bS@\xaa\x1d@m\x85\x1dS@sl\xd5:\x91\xb0S@\x1a\xb5\xa9\xe1#?S@\x16\x91I\x041?S@\x80\xc2\xe0\x8b\xb3\x1dS@\x97\x17\xa6a\xc1\xb8S@\x98\xcc\xe5\xab\xd6/S@@s^t\xd2\x1eS@\xc0\x06^\x19\xc4\xc3S@G\xbe\xa2\xf8\xbf\x9dS@\x9f\xee\xe8\xfc\x7f3S@[|w\x1c{QS@\x1b\xcfLN\xd03S@\xff\xfe\xcb=\x1d\xabS@\xd0z\xf7\x1c\x07\xc8S@\x98\xf5?C\xd4TS@Q\'\x95E"\xc8S@\x8f\xf5\x0b\xf4\x7f\x89S@\xc7m\xd5R\xd0\xc9S@\xc68\\\xb9\xd5\xafS@\'&0\xa3n\x96S@\x18\xc4\xccL\xf5\xc5S@\x97\x0bt\xefh\xb6S@\x87La\xd2\x9a\xacS@\xc8\xdf\x82{\x88\xacS@ \xdb\x04\x8e#\x89S@\xaeV\xd5\x96\xcf\x8bS@\x1e\xb2G\x18\xb4*S@ \x02\xd0\xc1\xfc\xc7S@r.\x11S\x1d\xabS@\xf2F\xdeY\t\xc2S@\x13c\xf9.\xe5\xb1S@\xc5:\x89b/]S@\x14[\xea\x8f-\x9cS@\x02;\xa9\xf1.\xb6S@\xf6\x87\x7fEL\xe2S@h\xb3\xd63\xb3KS@\x87\x86\xd6\xa1\x02\xb0S@!\x95{\x13\x9d\x1eS@=k\x93`\xf24S@7\xf6=*\xbf\x1dS@\x82\xfc\xd4\xf4\xf0\xacS@\x00\x05\xf4O\xdd\xc9S@\xd2\x0c\xcc,\x86\xadS@G\xcc\xff\xbd\xc1\x87S@\xa4K[\xad\xd5\x86S@S\xf1\x01\x9e9\x1dS@@\xdew\xea\x9a\x1dS@|\xe7\xf0\xab2/S@\x00\xc5D\xa8\xf4RS@\xd2D]Um\xaeS@\xdcm\xd9UC\x7fS@96\x05\xd9\xd7%S@\xfeD\x98\xb9\xa1\xb2S@i\xc4\xe8x\xbc\xcdS@(Q\x98\xd6q\x87S@8>\xeaL\xf7\xb7S@\x9e\x0c\xa5\xd7\xad\xcdS@\xbeq=\x04|\x9aS@;[\x9a\xb0\xf8\x1dS@\x89\x16J.\x9e\x1bS@\x98\x9b\x83\x85)\xccS@5<L\xe6Z\x86S@\x84Z\x1b>\xb1\x8bS@}\xd3\r3\x85%S@\x8b\x82o\xe8\n\xc3S@\xff\x1e\x13\x96}\xb9S@\t\x17\x15\xe6\xe1\xa0S@,1\xadO/\xabS@\x06\xf5\x95\xfc!,S@\xfb\xc7B\xd9\x87\x99S@6\xf2\x12D\x8b\xcbS@\xed\xe0\xde\x0bV\x87S@\xa9\x8aZ\xf4\x9b)S@\x1fT\x83\xb6"\xa3S@pGd\x02\xf7hS@ \xcb\x01L\xedMS@\xb3\x8f\xeaqS\xadS@\xdd_\x99.n\xacS@\xce\xd5\xbf\xaaQ\xb5S@\x80{\n\xee \xb0S@\xe4"M\x19\x01\xbfS@\x84\xe2v\x13\xdeHS@zy\xe3\xc7\x04\xb7S@\xed\xad:\xe9\x0b\xafS@\xe4\x9f\x0f\xf3\xd0\xadS@\x92\x11\xe41|\xccS@\x9d\t\nM\xd0\xacS@@E-\x01\xf8\xb4S@\xea\xa2\x92\xa7d&S@\r\xb9d\x8f\xb5\xacS@\xd1H\x18\xed\xf9\xacS@!\xb5\xa0:\xc0\xc6S@\x0c@\xa0I\xc9\xacS@\xb8\x87k2\xbf\xc9S@s\r\x96P\xe7LS@Y\xa8\xc5\xd7\xbd\xacS@[8\xf3\xf0\x1b S@;\xa4o\xed\x92\xacS@\xde\x89\xa6q\xe4\xc9S@\xb0\tj\x0e$\xc1S@\xc2HQ\xe5\xd5\xaaS@w\xa1\xea\xc9\x8a\xacS@\x12\x15#\xb9\xc0\xbcS@H;\x83\xcc\x833S@8>(\xa3\xab\xabS@\xdey\x19\x1d\x1a\xa4S@\xa9\x80y\xb2\x937S@\x08\xd5\x18\x1eG\xa7S@\xa5p^\x8a\x13!S@S\xcc&\x18\x9b;S@\x91\xb4R\n\xfe\xaaS@6\x80\x19\x82\x8b&S@\x17\xdcZ\xb7\xbf%S@Q{\xdf\x02\xd7\xa7S@\xe24#\x8f\x90\x80S@\x82/Df\xa6\xa4S@k\x95k*\x0f\xb7S@\xf6$\x04\xbc-\xb6S@\xc2\x91\xd8\xa9\xbc\xaaS@\x15\xae\x14\xb3J\xc7S@\x8es\x14R\xc4%S@\x8f\xc0:/\xa9+S@\xc6W\xb9\x8frJS@t\xff\x08\x1a\x14\xb6S@g\xee!\rC\xb4S@\xee\x0b\x15\x91\x9c\xb6S@t\x10\xad\x84\xbc\x86S@D\xf5\xf8\x8e\xc5\x9cS@C\x89)\xd2Z\xaaS@\xc7\x96M\x1c94S@\xab,\xb8[x\xb3S@\x89\'3\x19n\xb6S@}\x87\xafx\xf7\xb7S@\xb0\xf1\t!\xc2\'S@E\x13_\x86O\x93S@\xbb\x9a\x84-\xd5%S@\xfb\xfbk\xa9|\x85S@\\8\xc0\xb0\x07\xd3S@\xc1\x91\x96\xbf\xd7\xc4S@\xe0x\xf4\xc6\xf0+S@\xcf\xa7\xcfo\x1c\xaaS@\x84V\xe3\x9c2\x89S@\xf2\x12\x93\xcb\xdb\xa1S@#\x14}\x7f\x1d\xb2S@w\xd3u\x08\x8e4S@\x89\'/\xe2\xc4IS@ul\x0b\xb5\x17\xd2S@_V<\x94\x1a\x95S@\xfc5H\xaa\x87BS@\x0e\x15}@\'\x7fS@\x84\x85\x05\xdeY&S@\x8aX \xcd\x8e[S@\xb4|\xbcuU\xb9S@I\xb83J\xbdPS@}M<\xa2n\xcbS@)F\xe7o\xeb\xb5S@\xfegZ\xa2B\xc0S@W\x16\xdd\xa3\xa2\xb4S@gq\x87|w\xbeS@&\x95o\xf2\xc6\xc7S@\xe6c\x04\x8a?\xbcS@*A\xaej\xef\xc7S@mCy\xc0\t\xbcS@\xfd\n\x84\x89\xdf\xd9S@\x058\xe0\xa8}US@\xa0\x9f\xd3){)S@u\xc8\xa1\xa6\xacQS@\xc6\xc70\xaf\x92QS@\xd6\xbd\xdc\xd5c\x8eS@M\xf5\t\xec\x99\xcfS@\xd5\xc6\xc3\xa7\\\x8eS@3\xe6")\x02$S@\x16\x87p%\x99\xe2S@D\x8d1^)\xc6S@K2g\x9e\xa9\x83S@\x1d\xfc2\xb7\\#S@\xbe\xb1\x8d\x95\xa7\xcfS@\x04j\x8b\xe2\xc5\x8eS@\x96\x1c\x14S`\xc3S@\xa5\xc8jAW\xe2S@\xd1\xbc}g)\xc8S@\xc8\xe87\x95\x1b\x89S@\xc3\xca\xdfd\x10\xe3S@g\x8d\xaebTRS@\x9e\xed\xb2!\x12\x8fS@\xbek\xbe\x0blhS@/\xa0t\xa1ghS@.\x03\xdb\xff\xb5wS@fhg\x83\xachS@jX\x9b\xdf["S@W\x85zEy\xc1S@\x83s\x03\xf3\xe4\x89S@\x96/Q\xc0\xe3hS@[|\xc2F\x01\xd4S@8\x05e\x89+ZS@\x9d\xf4\x19[P\xbbS@\xc2\xf2\t\xf8\xff\x8fS@F\x1c\xd2P\x9c\xb1S@eB\x92\x90\x0f\x8aS@\xf3\x08uG\xb5ES@\x88\xc7B\x11\x88\xbbS@\xdc9\xd3\xd82MS@\xff\xfe\n\xa6\x87\x8aS@\x7f\xff\x10\xaf\x1a5S@\x0f\xc0\xb8\x17L S@\x86\xfeh\x0e\xb4\xc2S@p\x97\xc7>\xf5\xafS@\x94(\xe0\xfe\xcf\x9fS@\xce\xfcP,V\x87S@\xc6\x86TE\x19\xadS@\xc1h\xd6\xec\xb2\xcdS@\xbb\xd3\xfa\xcd\x08\xc8S@\xd6\x89\x05\x16\xd2"S@\xe9b\xde\xe8\xfe\xc7S@Z\x97Z\xd1.\xc2S@\xfeB\x958\x99#S@\x98\x02\x18eh\x19S@\x9dP\xf5@\x92 S@\xf58Xo{,S@v\x1b\xa5\x0e\x8a\x1dS@n\xc4~K\x15\'S@\'\x1f\x1f\x92\xa6&S@\xac\x9d\x8d\xe3T+S@\xdf\xd8E[~US@\x18\xc3\xf9\x9a\n\xc8S@\xa2\xcca\xcf\x94\xaaS@\x7f\xe6.\x85\x0b\xa0S@\x1b\xf1\x8c\x8c\x1c\xabS@\xe7WN\x04\xd1\x1eS@\xc0a\xceSEKS@Yfu{\x14\xd6S@\x84\xb1\xed\x1b0\xbdS@\x00$\xac\x03\xb1\xbfS@X\xc4\xd0xm4S@m\xd2\x97\t(\x93S@\xbbN\x8bv\xed+S@\x8b\xb6\xdfP\xa7$S@\t0\x93\x17\x03\x85S@\xac\xa2\x05~\xba\x9bS@\x06\x98\xa4/\xfclS@\xf3\xe3\xcc\xfe\x96%S@\xb18O\xe8,eS@\xb9\xd11\x87\x08\xcfS@:ZQx\xed&S@\x94_K\xa1n#S@2\x8cA\xef\x88\xbcS@S\xf6\x1c\xc3\x06rS@\xca\xa0\xc2o\xfe\x93S@NM\x91\x17%\xbeS@ ]\xa8w\xd99S@W\xd5\x83\x077\x81S@x;\x03\xdcI>S@\xd3\xdf\xb4\xb2\x8f\x89S@K\x9eE\xed3\xabS@]\x00\xcek\xe9\x1aS@4\xbf\xd1\xe5\xc6\x1dS@zS\x8e\xbck\xa5S@Z\x1f\xa8\xbd\x1d\xd3S@\xf7\xd1\xb8ue\xa2S@\xcf\xb7T\xf6\xa2JS@\xb6`C\xdd\xfd\xaeS@\x8e&~y\xb4\xd4S@O\x87\xf2\t\x0b\xb7S@"\x175.P*S@\x1c\xc8\\\x9f\xdcaS@^i\x02\xf5\x14\xd5S@q\xdf\x98\xa9\xe3\xd4S@\xde\x18+\x13\x87\xb7S@\xd4w\xd4d\x87\xc7S@\xd9\xd9a\xed\xbedS@\x80X~\t\x11\xb5S@\xa3\xe3\xb7\xaa\x9f\xbcS@\x9e\xa7\xd0\xef.HS@\xc4o\xd0\xcb\xdc\xbbS@\xa1/\xc6\x8c\xff\xb5S@\xf2\xb89[\xd8IS@\x17\x04@Lc\xb3S@\xa3\xf9[\xa2\x17\x89S@\x8cW\x84\xdbO\xb6S@BP\x12\xec\xa9pS@\x00\xb9\xc0Q\xa4IS@f/\x8b\x1d\x8a\xb2S@\xb1\x91\x8a"C\xa3S@\xbf\x88\xe4\xe6\t\xbdS@\xc3\xf6\xe2_!\xa1S@\xde_\x9f:wQS@;\xbf%@\xb8\xb6S@k:\xbf#\xf34S@\'\xb6\xf2\tu\xcfS@\xc2\x0c\x8e\xc8"nS@\x97j\x82\xac\xb7\xe0S@\x8e\x9aH\xfcp\xb6S@\xcbN\x8d[x\xb3S@\xc9~\xbb\x0b\xae\xd6S@\xf8\xb5v:\x0f\x85S@\xb5\x8d\x81\xbf\xa8\xb6S@OXs\xfa\xc4\x1fS@\xd3\xb8\x13\x90\x1a\xb7S@\xfb$\xf0#:\x87S@\xd4\xa6R\x9c\xabQS@\x1c\xd5\x8cm\x04\xb7S@m\xd2u\xd62\xb1S@YOm\x89\xc1\xb0S@5r\x0eGO S@\x0cH\x89\x1a$\x95S@\xf0\xc5\xdf\xb9\x1a\xb7S@\xb9\xeb^\xc9\x10\xa2S@\x9c\xa2\xf0\x9b\x9a\xb6S@\xe0\xab\x80Cy\xccS@\xe37\x04\xbe\xef\xb7S@~\x1eIl\x05$S@ <\x0b\xfeqAS@>\x1e&\x13\x13\xa0S@\xa8\x19\t0~aS@b2\xe0\xea$)S@8\xab\xfc\xe8V\xa1S@\r\xf2\x95b\xe7 S@\xec\x8b#BL\x84S@\x17H\xb6-\xa5\x1fS@\xc5\x86\x88\xf8\x99\xb7S@\xbcue\xddo\xc0S@;\x1a\tm\xc4 S@\x1f\x14M\xa9\xc8+S@{\xf7\xd1\xca\xc2\xa9S@S\xb9\xd3e\x87\xc5S@\xea\xc5`*\xe3\xaaS@\xb2\xaf\x815\xbb\x9cS@\xac\xa3\x8b\x80N\xa7S@L\x1cZHU\xaaS@\xc0\xb8(\x17E\xc0S@\xcd\xca\x8d\x97\x85/S@\x83\xa9\xa5k\xc2\xc9S@\x1e/\x1e|\xd0*S@2\x05\xdd|\x15\xc9S@\x9b\x99\n\xf89\x89S@\xebA\x9e\xde\xbc\xaaS@\x8a\xf1\x14P \xccS@9\xb8\x1a\x04\x89\xc9S@:Z\x056x\xe2S@\x87\x06\x14\xba\xd9\x9fS@\xbf\xb4\x9e\x82L\xe2S@\xd2\x94z\xe9\x03\xafS@\x8el\xbf\x8a\x1c(S@\x80\x8e\x85#\xfe\xaaS@M\xa1\x10^z%S@\x03\xc2a\x1cU%S@\xe2I{\xa4\'\xc8S@\xa5\xbej\x85\x02\xcfS@l\x06\x00?\xce\xceS@&\x84\xd2\x8dj>S@,\x9a\xce\xddi4S@~\xf5KGd\x9bS@\x9b\x1e\x02\xd0\x96lS@\xec#\xa1xQ"S@L\xa4"\xe6\xcfTS@\x1b\x9dFF:\x81S@\x8a\xaf\xb3\xb4\x08\xbbS@&\xf5\x89\xad\xf1\xd2S@\xd5Hg*\xfb\xc6S@OF\xdd\x1c{=S@\x9f\xb5s\xa5t\xa6S@\xd9<\xfb`\xf7\xc2S@\xc0\xfd\x8f\x8a4\xb9S@\xed+\x0c~\xd5KS@\x80\x82\xd9\x9bK\xbbS@\x16\xb9\'\xca?\xb9S@\xb2;\xff\xda\xbaTS@\xc1[I\x84\xe4*S@a\xde\x02(\x03\x90S@\xf3\xa5\xe7$\x80\xbdS@\xad\xcca~\xe4\xc7S@\x12h2\xa5\xd1\xc7S@\xa7\x8b\xf6\xfd^rS@\xdb\xffVg\t\xa7S@\x0c\x81Ib\xb2\xbdS@a&\x94\xcen\x85S@\xc7\xb1m\xa5A\xc4S@\x92\xe1A\xe24\xacS@\xaa\xf4M\x80\xc2\xc4S@\xd1\xc2\xe4\xab\x92\xbfS@R\x16\x02}#\x86S@^\xfc8\xffI\xacS@\xb5\xf98\x11\xad\x87S@\x12\x95\xe3\xe0\x1b`S@f\xc8\x8b\xf4\xfa]S@]\x87\x16\xe2/\xc2S@\xfbgl>\xb9\xd0S@R\xe1\xda\x01\x0c\x8fS@\x14\x08\x8d`\xc3\xacS@\xbe\xb97\xba\xd3"S@to*\xa4\x86*S@j*\xf8\x03h\xc2S@\xa5\xc8R\xa7\xe8\x8eS@\x0e\xe0\xa6)\\VS@\x19;\x156\xaf\xadS@\x12SUO\xfe\xacS@\xa1M\xa7\xf1\xb74S@\xba\x81\x97\xfa1\x1fS@6\xd5\x9ds\xcf\x8eS@\x8cu\x1b!\xc3VS@\x98l\x9a\x95@\x88S@%J_ \xb6\x1eS@\xdf<\xa6\xaa\x97\x8eS@\xe1\xfd;\xdb\x1f\x89S@;*\xa3\x0c1\x1fS@\xddhV\x10\xda\xd7S@aZ\xfd\x15\xa6\xc9S@\x0c\xf5L}\x9eTS@\x8c\x88\x19\xaa\xeb\x89S@Q \xd8W\xf8\xb3S@Z\xa9\x88re\xa7S@\x1b\xa2?\x04\x87\xadS@\xc4[\xc6\xcaY\x8eS@\x002T\xbf \xa8S@\x99\x0b\xf7\xd9\x87\x8aS@~\xfet\xd0t\xa9S@\xd9(\n\x93\x7f\xb3S@\xd9\x07c\x9e\xee\xc6S@h\xca\xf7\x86\x07\x8eS@\x9bG\x98^\xc1\xadS@\xe5\x11\x9d\x1b\\\xadS@ctwF\x0crS@P\xf6\x93\xe1/\x1fS@\x08>_\xe8`\x87S@_\xef8\x83\x8d)S@\xaf\xf1zT\xee3S@\x97{A\x93\x9fCS@l\x01\x1f\x17f\xd0S@\x0c\x9f%\xa5\xe9"S@A\xf3\xe6\xdc\x16)S@\xa31\xc6\x90\xed)S@\xe0p\x0fg=\x8bS@\xd1\xc7\xa9\x14i\xaeS@\x14\xc1\x10\xd6O\xaeS@\xe5\xdb`\x01\xdf\x84S@\xc5\xcc:\x06\x902S@\x890\xa8\xf8I\xa4S@\x18X\xb1\xcf\xb0\xa4S@mMR\x94\xc9\xa4S@\x11\xf3\xc6`o\xa5S@\xb1\x89\x96)\x08\xafS@\xc3(\xd3a\xc0\xaeS@L\x11\xd2\x81,\xa4S@\x9b1|\xf1\x84\xafS@\xf8\x12\xbc\x87\xaaIS@\xa2\x1e.\x8c\xda\xaeS@vw\xdb\xcb[\xc3S@\x96\xbbY\xacG\xafS@\xceb3H.\xafS@B\x98]-\xc6\xcaS@\xf2\xffC\x91~3S@t1%1\xc7\xafS@J\x81LN\xc4\xa9S@7\xf5\xe0/\x86\xb0S@\xd8i\x0f{}\x1fS@P\xba\xf0\x037\xcfS@\x12eE\x92\xa7\xa5S@fR\xff\xf1f\xa5S@$~\xa3\xe9\x92\xcbS@!\x84\xe4Q\x0c\x96S@%\x04\xe5T\x03\xb0S@\x9f\x0f\x7f\xbc\xda\xacS@(\x1eTZ\xc0\xacS@81\xa4_p\xacS@\xfcAH\x86I\xadS@\x9dt\xde\xfa;\xadS@\xd0I\xdar\xd76S@\x880\x19\x85\n!S@\xe6\x9e!\x0f\xf7\xb0S@\x0c\xe1\x83g%\xd6S@\xc8\xc9a\t>\xb1S@U\xc3\xef"\xf2\xb0S@\xe5O\xe4$JBS@\xe3\xee\xdf\x92\x99#S@\xbf\r\x91\xaa\xc9\xd2S@\xce\x8d\x81YD=S@\x9e\xf44\xa7\xff\xb0S@5\x0c\x04\x1d\xce\x1eS@\xe3\xbe\xe0/\x19\x90S@\xbbHJ\x14\xa5\xb1S@\x0f`b\x19\x86\xadS@\xc0\xabw\xadf*S@`o}\x07\xb2\x1fS@\x8fjeI\xed\xa1S@\xaaV!g\xc3%S@\x00\xca\x14\x91e&S@i,\xb2"\xab\xbaS@?U\xac\x0c\xfd\xd4S@\xd8P\xef\xf8\x83US@C\xf2>\xde\x89US@*\xd5\xf0Z?\xc4S@\x83\x03\xc6;.\xcaS@\xf2\xccb\xa1\xf4%S@\x81\x1c9\xaa%\xc1S@\xf2\x99\xe9.\xbahS@w\x1e\xd3!{hS@\xe61p\xbf\xb6\xaaS@\xe9\xf6\x1cK\xe7\x91S@\x15:N\xf7\x14\xcbS@\x90\x15\x1aD\xf3ES@\x86u\x15\xacm\xc7S@\xaav\x997b\x86S@P\xa0\xc9\xc6\x83\x9fS@\x18\xcf\xf3\xb4\xaehS@\xe1\xa5\x07+VhS@o\xfbp\xa2\xd9\x9fS@\xa1\xa8\xc0\xa0p\xa5S@8s\x8e\xf0\x9f\x1eS@\xb0\xf8V\x83%iS@\x901\xda\xe7m\xafS@u%S~)^S@$\xa4\xdd\xce\xde\\S@s\xd8.\x08V\xd2S@\x9e\x8a}\x05P\x9bS@\x15\x0c\xfa\xcb\x01iS@\x8d\xbf\xcd\xad\x1d\xc4S@\xd8qn\xcc\xd4\xc2S@\xe7\xf8\x8bh\xa6\xccS@vP\x9d\x84\x0c8S@\xd3]\x13L\x9a\x84S@tI\xa6\xe6B\x8aS@\xe3\xe5\xc0\x06\xc5\xa4S@\xcd\x83\xd3y\xee\x89S@\xb4\xfb\xbf&\x96SS@<\x12\xf2B%\xc8S@\xf3\xfc\xd8*\xfe\xc8S@;\xf0\x06\x87\xdb\xd4S@undf-\xcfS@>N\xa1\xc4G\xaeS@\xfd\xa9\x0f\xe3n\xc8S@PO\xca\x9c\xf6\xa1S@\tc\xa8\x98\xae\xbcS@`\xc8\xf7\x18\x06\xd2S@\x96\xb3G\x1a8\xb1S@a\x12.\x1f\x93\xa0S@\xd8x\xaft"\xd9S@n\x14\xf5\xbe-\xbcS@\xa0Oc\xa8\xec\xb7S@^\xdc\xe4\xa8\x14\xc8S@\xed;\x87\x8d.\xabS@\xde[\nTn\xd8S@\xdc\xa5G\x14v\xb3S@\xcc\xfe-3\xe5\xaaS@\x02L0\xd2\x8a\xb4S@\x86,\x1b\xca>\xabS@\xbf|\x12<(\x1fS@F\xbb\xb2I\xf0\xb8S@\xae\\r\x87\x92\xb8S@A\xc76\x13\x7f\xb8S@x\xe9\xb1O\x91\xb0S@&\xaf\x19WD\xe3S@\x16r\xba\x93\xe4\xb0S@\xc2\xdb\xcd\x1a\xd9\x1fS@\xad\x81\x19\xe8\x9d\x1fS@\x99;\x1a\xdb\x02\x83S@\xa4\xb5\x98\x89\x0c\xb0S@h\x1b*\xe4mnS@\xd0\x92@\xd8J\xe2S@>\x8c\xd6\xffG\xb9S@y6\xe8\xd0+\xafS@(k}m\x17!S@\x1b\xfei\t\x9b\xc9S@\x05i\x80\xe0\xc7\xb0S@\xf8~\x97\xef\xa7\xaeS@\xfdd\xec\xbd\x95\xc5S@\x16\xab\x19\xcc\xa5\xb7S@\xc5q\xb95\x16\xc2S@\xf0a\xa8K_\xaeS@\xa9\x8eA\x92\xbf#S@\xda\x0e\x0e\x0e\xa5\x1fS@\x04\x8a\xd6Xa\xadS@;\xd8n\x19\xc4\xadS@[\xca\xf9j\x95\xadS@f\x1a\xd0Q!\xadS@\xc7\xf4\xa6p\xff\xb7S@\xb56\xb7\xf9H\xbaS@]\x9c\xebiO\xa6S@\x01\t\x95\xb65\xcbS@2\t\x9as\xba\xacS@\xc546\rG\xacS@\x02\xf1\xf4gt\xacS@\xafm\xd4ai\xc0S@?\xc8\xd0\xb3\x93\x1fS@z\xcc-\xb5E\xacS@\xc1\xfe\xbdy\xbf\xb7S@\x0e\x1e\x9aa\x15\xcbS@\x12~\x99\x0f\x07\xabS@K\x9a\xd7\\\x16\xcfS@Uu`\xc0\xc3\xc9S@5Tv\xb1\xe86S@\xe4\x89v1\xb1\xaaS@{\x83\xc1\x82f\xb6S@\x82\x9a\xdc!k\xaaS@\x04#\x96\xdc)\xc4S@\xa2\xc5\x17|K\xc4S@\xd8\x85\x8d|c%S@m\xcd3\x8c\xf7\\S@\x92\xcf\x830\xc6\x99S@o(1\xd6\xdd"S@\n\xda\x88\xee\xf4\xb5S@\xb4\x7f\x84\x10\x10\xceS@\xe1\xde\xaa\xdf\x12\xb7S@v\x9e\xec\x1c\xe3\xb7S@\x90\'\xb2\xb9\xc0\xa4S@w\x8e\xf1\x07\x95SS@\x9a\xd7GE\x88\xb6S@<\x9cN\xb7\xe20S@\xa5\x1dS\xfb\x84\xa5S@t=\xeb\x9fj\xd8S@\x8a\x91<\xaaE\xbbS@NXt|\xa2\x99S@N\x1e\x1e\xa20WS@B>\xe2r!\xa6S@\x93\x87\xda\xa9\xaa\xc6S@\xb5h\x85\x06\xc2\xcfS@\xfd\xbb\xd6\xdf\x86\x8aS@\xf7\x94/,u\xd0S@\xd8\x92\x91\xb7\xf2\xbaS@U\x1f=\xbc\x16\xa5S@\xd1~\x92\xf6J\xb6S@\x86\xf7D\xf8\x16\xcaS@e\xd2\x02\x11j\xb1S@\x16\x12\x86m\x9d\xd4S@\x9d\xf1\x12\xe55\xccS@\xbf\xfa\xe6\xd2A^S@w\xf0\xddV\x16\xbbS@&\x9b*\xb1\x1b\xd7S@\xa4\x00U\xd7&WS@\x17w\xe3\xa7lCS@H\xcbn7:PS@\xc5\x1cM\xd3\xf3\xb6S@\x95\xb9F\xce]\xd0S@\xa2\xf5\x94\x01J&S@Oc\x9e\xc4\xbdKS@\x86\xb4\x18>\xaePS@\xad5\x04j4\xc2S@\xc6\xf5\x9b\x918\xb9S@\x1e\x845&\x804S@\xa0\xa3Jg\x0c\xa2S@^\xc6I\x8d\xd5\xd9S@\xed\x99\xd1\xc4\xed S@\x17A\'\xa0\xdcKS@\x81\xaf\xf4\xec\x0f\xb7S@\x85\xa3z\x04S\xa1S@\xc3\xa2\x83\xf9>\xd1S@z\x14\xa4t+?S@\x1c\x0b\xeb\x8d\xb8\xcdS@\x01^\x1b\x19#\xb7S@\xb3\xe3p\xaeD\x88S@\x9dx\xb84l\xc4S@"\xf2\xb0\x9b\xd8*S@Z\x87\x94T\xdc\xb3S@\xc99\xf4\x95\x06\xb4S@\xd0~\xbas\x82\xbdS@\xd3{\x98\xa6\xcf\x9fS@\xe2\t\xc4v\x0c(S@\x1b!\x12t\x00\x89S@\xbbgP\xf0\x15iS@Zr\x10aw\xdaS@\x91]\xd7\xbe\x7f3S@H\xce\x14)\xe4\x86S@\xc7\x1e\x99U\x8d*S@\xe0\xa4&\xb6\xf8\x99S@\x7f5\xa4\x0f|\xb3S@\x12D=\xbf\xce(S@\x12!n\x964\x89S@a\x17G\x155\x85S@sxAo\xb8\x84S@*\xd4G\x96\xad\xbeS@\xb7-}\x1623S@fF\xbfT\x9c\xbdS@\xdb\xc9N;\x99\xc2S@\x81P%\xe1\xe7\x8eS@[C\x1d\xbc\xad\x8eS@\x81\xaaH\xa0\x91)S@\xedl\x17\x0c\xcf\x1dS@\xb3\x0f\xbc\xafZ\x8eS@\xf9{\x95\xeb@iS@5\xcd\x94\x14v\xd1S@\x13/kP\x1d+S@\x1b\xddu.\x03\xb9S@O\xed*\x7f\xfbhS@+\x12\xa3U\x92TS@\xf4\xfe\xb8$-\xacS@\x96.\xe4"\xdfXS@\x82\x0c\xc8ev\x85S@\x03\x0b\xc8\x08\xf6<S@\xed;D\x07\xc0+S@\x83=\x9d\xda\xd2hS@\xf9.\xe1\x08E\xb9S@\xb9\x88AI\x16\xbaS@7GKL|\xc1S@[=4`\xbc\xbbS@\xa1n\xd1[\x1d)S@\x1as#&9\xb3S@}\xbd\xf8\x0c\x84\xaeS@qz\xae\xbb\xab\xc3S@\xda6\x0c\xe7y\xb6S@&\xb4\xba\x04\x05\xc8S@\x9b\\q\xb9\xb1\xc2S@\x97\xef$T\xdd{S@\x7fo\xb2\xe3\x02\xcbS@c17p,\xc4S@\xa3\x80\xc6bZ^S@;\xe6A\\\xdc\xd6S@\x96\x0b"\xde\x10\x85S@E\x11G2c\xc9S@\xf7\\3t\xc8(S@8\xfa\x9f\xab\x96WS@Y\x7f?g\xaf\xd7S@?\xfd!d(\xd2S@\xe3\x10\x01\x86\x0e\xc4S@N\xde!\xeb\x88\xc2S@u\x86\x0c\xe3\xdfLS@N\xf8\xcd\x1cG\xc7S@B\xfd\x15F\xd2:S@\xa2\x11r!7WS@^\x94_6y\x87S@\x0c*\x9d\x9a|\xa5S@\x92-\x98\xfb\xb7%S@W\x1a\x95\xed\xc7\xa4S@\x16\x9a\x97Y\xed\xd8S@\xac5\x1c\xff\xae\xd8S@\x89\x00 7\xd1\xd4S@%\x12$\xbc\xfc\x9dS@\x9c\xeeg\xa5\xe9"S@\x12\r\xeb\xe1\xd5\x1dS@\x1e\xf7\xf8\x90E\xabS@\x84\xf3\x9b\xb6s\xc7S@\x91\xdc\x9b2\xab\xabS@\xect\x8a\x81=\xc3S@\x02\xcd1z\x07\xc6S@\x05t\xd0R\x00\x1eS@f\xd5\xdb\x0f\x00\xdcS@\xcc\x1e\'}\x99\xa0S@;\xd2q\xfa3\x98S@3\x9f\x85\x90\xa4\xadS@\xe4\x7f\xda\x19\xa6\xe1S@\xb8\xbb\xf1\xd6D\xa1S@s\xad\xc4\x17.\xc6S@\x96|\'\x17G=S@\xf6^1\xd6\x8c\xafS@\x9a\xb5\xaa\xffx\xadS@\x93\x17\xa9\x9ab\xa5S@\x94\x1d\xbe\x19\xec\xc7S@\x0f\x9bw\xa41=S@\x00@Q\xe8\x11\xa0S@I\x11N\x19\x7f\xb3S@\xa5\xd3\xaas\x08\xafS@i^\xae\xf4\xa5\xb4S@\x99\xcb\x9b\xc0\xa3\xbaS@\xab |\xd1\xb4 S@\xa6\xc3\x16u\x1bJS@\xd6\xad\xd8\xdee\xceS@[\xcbop\xe4=S@\x03<\xa2\x04\x92dS@\x08g\xcaZ!\xbfS@\x92\xfc\x99\xd3]\x86S@\xca\xcb\xb8\x03 \xa8S@\x03!IP\xfb\xd2S@t\x9c\xe3?\x17WS@\x92\x06B\x9b\x18\x89S@\xdcd\xf2g\x8e\x99S@\x90{\x04\x01\xce\xd9S@\xd7v\x96\xe8\x96\x89S@\xab\r\x0e\xb7\x1b\x89S@\x14a\xab\xc1\xad\xbeS@\x0e\'\x8fV/\xc0S@\xc4\xe1rk\xe9\xa1S@\xb2\xd39\xe3\xc5\xc3S@\x10\xf3\xc48\xd4|S@e\xf8\xff\xe1\xbb\xc5S@\xdf\xf6\x07.\xa3\xaeS@eSA\xea\x01\xc6S@j7Q\xb9\xbb\xcdS@\xbde\xec\xc1w\xadS@5\x1c}iZ\xbfS@\xbd\x13\xe1\xa0\xae\xc5S@\t\x10\x14\x98\xc9\xc5S@"Y;\'\xf7\xaeS@M\xfa\xf0\xf7\x13\xbdS@\xd5u\xaaLy\x97S@\xd8\xb4T\x7f\xb4\xc0S@:hy\xb8S\xafS@\xa7\x1a\xcbT]\xe2S@\x83KE\x14\xa1\x1fS@`~\xfc\xd3i\xc2S@\x1e-6\xb50\x8fS@\x0e\xf8ED^\xacS@\xe4[\x81\xc2R\x8fS@\xbd\x1e\xbd\xd3\xb0\xbbS@\xdbe(\xd5\xb9\x1fS@1\x17J\xa3\xc6\x88S@d[\xa8#RnS@\xd4\xf8\xb6R\xe4\xceS@\xf1`|\xf50nS@\xdb\x8a\xad\x1f\\)S@\xc5\xc0\xaa\x02\xccIS@\xca+\xb2\xe7N\xbbS@\xb5\xc9\x1eX2PS@\x8c\x80\x9d\xa7O\xb0S@\xdd:lN\xaa\xb7S@\xd4\x8b:no\xc6S@\x14\xf2\xd1\xfe\xf1\x8fS@\x06/D:iJS@\x98\x17\x82\xe47\x90S@m\x1b\xff\x9e\xb4PS@4\x93\xcaE\x90\xc5S@\xd1lg9F\xaeS@, D\xf13\xc2S@,7\xee\xde#\xa8S@F\xec\x89\x87T\x9aS@\x96\t[\x9d\t4S@\xdd\x97\x83\xef\xb94S@\x8c\x0e\x14w\xf6\xb0S@\x01r+\x9ez\xb8S@3\xbd\xa4l;\xceS@E\xc1\x96\tY\xd3S@v\xd6\xd4p\x85\xb8S@\x0b\x18\xd5\x19\xe4\xa0S@\xb8U r\xa5\xc9S@3{\x89\xb0\xf1\xb4S@\xb8\x16vM\x14\xc9S@L\x85\xf0}\x0e\xa2S@\xf9\x1c\x8a\x01\x96#S@\xcd\x1f{{z\x1fS@K\xf3\xcaDp\xa1S@\xc9\xea~\xb0\xd6\xb7S@\xdeP\x02\tV\xa1S@\x04\xeajI\x90US@\xc5\x10\x9cn\xcc\xa1S@2;\x8cU"\xb7S@\x89\x88)\x94\x12VS@\xe0\x00!\xdfKVS@\xac\x13/\xe9\x84 S@[\xbd\xff\xed\xc1\x83S@j\x89\xf8\t\x16\xd3S@\xa0\xe8\xc8\x92\x15\xd2S@\x96\xbd\x90\xbd{\xc6S@"\xb7\xcfB*WS@\x12\x12\x87">\xb4S@\x8b\xcb}8\xadVS@\xec\xac\x99\xac\xf4\xb5S@`\x17\xa2j9\xb7S@`\xca\x14\x0f+\xccS@\xb4\xadx\xe6\x02\xabS@\x83\xc4\xbehm\xd9S@\x08\xb2\xa569%S@\xfc\x1e\xee\x0fW\xa7S@\\\x00)nD\xb6S@h\xc0\x8ce\x04\xb6S@\x9c>s\xe8\x7f\xcbS@\x0f\x80\xac\x18+\xafS@\t\xf9\xb41Y\xb6S@\xee\xa2F\xfb\xd7\xb3S@\xe8\x98\x94\xe0-\xb6S@\x8b\xcf\x15\xb5\xbc\xd2S@\xfc\xa7\xf8\xf3\xed\xb5S@\xab\xc8\xfd2w\xb4S@\x14\xf5\xc7\xb9\x1b\xbcS@\x11+$-\x18\xcfS@\x04\xd5\x08\x05/&S@\xdd\xa0\xd7L.\xcfS@\xeb\xe0\x1a\xc0n\xcfS@\xaf\xb1\xd7\xb2kiS@\xdcK\xcb\xf9\x18iS@tN\xd6\xfe\xdd\xd9S@t\xb2\x05\x0e)\xa6S@\xf3\x14\xedy7\xdaS@\xb5\x9d-F\x0b^S@\xc4`\xfb\xf1\xc9\xb0S@\xedl\xdf\xca\xd7\xb3S@w\xc2\x9do\x04,S@\xba\xb8\xd2\xe9X\xe3S@\xd2\xbd\x8b\xcd\x97\xdaS@=\xaa\xa3}\xd0*S@\xac,\xfd};\xb1S@\xb5\\\xd2\xad\x8b)S@\xd0\xb5\xb4\x1f\xac\x84S@{\xd2yj\x03\x89S@\xa3\x087\xd7n\x84S@#\xf2\x9c(\x0c)S@?9W\xb1\x15)S@\xe8\xc5\\x\xb5\x92S@\x1d\xbaP&\x05\xd8S@;\xa6*\xb6\x01\'S@\xaa\xddq4<\xb2S@\xb5\xa4\x93\xf8\xf0:S@\n\x8a\xe8!\xf5+S@\x04\x93\x9a\x10\xf7\x1cS@\x0bnH\xfb\x84\xa5S@Qm/JMiS@\xf0k\xe9-\x18\x87S@M\xf0\x9f(d\xbdS@\x97\x0bTmh\xc0S@\xe1\x88=\xc9?\xceS@\x89C\xee\x0f\xab(S@S\xba)\'\xe3\xc4S@\xc2\xdb\x05U\xe3\\S@#\xb23&A3S@lM\xd2\x97\x0b\x9fS@P\x92T\xde\xb9\xa4S@i|b\x9ey3S@\x19\x81_"a\'S@&\x06{\xed\xa8\xc6S@\x1e\xaf\xed\xf4\xad\xbfS@\x8a;\x1e\xd0\xe4:S@B#\xda\x9d\xa4\xc1S@t\xe3)\x0f\xa8\xbcS@m\xc4|\xb7\xcb\xb8S@,]bj\xa3\xb6S@\xfc\xbe\xce\xb0s&S@F.\xf4f)\x85S@12\x8c\xec\xfd%S@Y\x03\xa8\xf9hoS@\xcd\xd2n\xfc\xf0\xc3S@z\xab\xe7\xce|\x85S@Pw\xc6\x90\xc7XS@x\x1f\xb3\'\xe8\x1eS@\x7fc`\t\xda\x84S@\xf6\xaa\x85\xee\x01&S@u\x85\x8e\xfd\xc9\xc9S@\xd8\x8e\xa8\xb1\xadWS@\x81M\xc6\x13\x14\xb7S@i$F?y\xb9S@j\xa6\x95j\x0f\xa2S@\xf9\xa6\x03\x8c\xb5\x92S@<\x0c\xc7AU#S@[:\xf0\x8c!\x8bS@?\xa0\xe8\x17\x95\xb6S@H=\x02\xc4.\xcbS@\xcd\xb4\xd6\xb6V\xd8S@\xad\x90\xf9L\xd5\xafS@\xcd\xad\x8a\x17\xeegS@B\xd0_\xb6k\xb4S@\xf7\xa6\xf2>o\xadS@D[t\xa48\x9fS@.\xba\xb855#S@\x1dG\x05\xcb\x00\xa2S@\xfd\xd15\xe6\xa3\xa0S@#\xc0\xab\xb0g\xb7S@\x0b\x1fu\x92\xa2\xc2S@\'E\x95F\x95\xb2S@\xa1\xd2\x8f4f\xccS@\xa1\x11\xfc>w\x98S@\xad5F\xff\x93\xa7S@\'n\x8b9\xe6\x1dS@\x1e\xca\xff(\x9d\xb7S@A>9\xea\xa3\xa0S@4y\xaek\xca\xb2S@\x80\xe8]\xe3\x10\xcbS@\xbe+1#[\xa7S@\xb2\xab\x06\x8c~\xcdS@a\x85\xdcn\xed\xd3S@\'\x0c0-\xc8\xb5S@y\xbe\xc0]\xc1\xb3S@u\xd3;b\x12\x80S@&\x07\x83T\r\xbbS@9K\xfd\x88\xff\x1dS@+\xad\x1f\xe2\xea\x1dS@l\xe2\xa37F\xb9S@r\xd9C\xd5\x88\xa1S@S|\xdcg]\xc7S@\t\xd4={\xba\xb5S@\xa23\xee\x1c\xf2\xb8S@6\x00\xbf\xc2]\xc0S@#n\xf6\xc9z\xbbS@\r8~\xe6F\xbaS@\xf4\x95\xf8\xf4X\xc4S@\xc5i\xc8\x97\x17\xc4S@\xbf\xdf2\xcag\xc5S@m\xec\x0b\x90\xa4\xadS@#\xbe\xc4qd\xb8S@\xd8,\xb1$-\xacS@w\xa3.$\xdc\xa4S@\xa3\xc6\xede7\xcaS@/\xc9\xe6\x8c\xf6\xb8S@\x99\xc9\x97"\x01\xacS@\x8f\xb9\xad_\x01&S@\x1c%OV\x00\xc3S@:0\xca\xae \xb9S@\xf1\xe4\xea-#=S@\xd5\x1b\xc5V~\xbdS@\xe4\xc4W+EWS@Y\xc8\'\xf0&\xbcS@2\xc6U#\xe9\xb7S@k\'\x95a"\xd0S@\x99\x8cT8\xc0 S@b^\xd1\xb5\raS@\x1f"\x1f\x95\xb9 S@\x8a\xf5R\xa5\xaa\xbbS@\xfc7Y\xac\x99\xc6S@\x980H\x03\x18\xa8S@\xf8\xc3\x0f\xb8GIS@=\xd0\xbd<\xb5\xd8S@\'t\xc1%\x01\xacS@\xa1\xed\x0f\xf2s\xc3S@\xa0\xe1\x9eA\xa3\xa2S@\xfa50`\xeb\xc2S@d\x00\xcf\xda=\xe3S@,\x0cP5\xdb\xc3S@\xa1\xe8K<\xa3\xabS@\xd3]l\xb0\xc1\xc1S@i\x0c\xda>\xba\xccS@f`\xb7R\x1d~S@>\xfe\xc3v\xe2\xc3S@\x94TlB<=S@\x05\xab^\x08\xb8\xc1S@\x90\xe7\xc1\x0eC5S@\x9dM\xfb\xb5\x92\'S@\x19\xe9*J\x9bTS@\xc0\x0b\x0f\x9d\x9a\xe1S@tA\xe3\x9dw\x1fS@\xe5+/\xdax\xd8S@\x8d\x89t\xfa\xc2#S@G\xb0\xde\xe6\xd4\xdcS@\x8fJl\xb1c\xe3S@\x1b\x1c\xd0n3\xa7S@\x88\xbc\x9e\x93\x8a:S@\x11\xc9\x0b@\x0c\xb0S@\x91\x9cxs\xe8\xacS@*\xfd\x10RY\xafS@\xf6\xa7^1\x00\xafS@\\\x9c\xbb\xd4m;S@\xa4\xebx\xdb\xa5\xabS@6\xdf\xb8\xb2\x83\xadS@O\xd3QKl\xadS@IW\x7fD\x03\x99S@JcY\x8bF\xaaS@A,b_\xbc3S@\x0fog\x8f\xa8\xa0S@4\xa9t\xc3\xca&S@\xeb\x14Tx\xff\xa1S@\xa1z\xbc\xa9n\xcdS@h\xdd\xfb\x7f]\xd9S@\x00Ex\x87N\xa2S@\xf3\xba\x05\xa3\xea\x98S@\xcb\xfc\x91A\xa3\xa2S@\xc9\x7fJ\xad\xc0&S@\xf2t\xa0\xa98\xa2S@v2Wb\xb2\xd8S@\x1e\x90\xbb\x06\xfc\xa1S@\x810y\xc6\xd5:S@@gO\x06B\xadS@\x87\xb2\xa2\x16R\xd8S@\xecD&6b\x87S@\xd4\xc9}\x149\x87S@?\x89\x87\xad\xd1\xd7S@v\xd2\x92\x0c&\xa3S@s\xb4\x9fL\xca\x86S@\xc8G\'\xca\x87\xd9S@|\xd3r\x89F\xa2S@|\x95\x90\xa7\xf6)S@#\x14\xf9\x9c\xed\xa5S@2\x96mH\x1c\xa2S@\xa3\xe6\x8f\x02\'\x8bS@\x9f\xba/\x9c\x87\xa1S@\xad\x18]\x81\x86\xa1S@\xf6\xb9\x16\x15\x11\x89S@\x1f\x0c\xa5\x17\x91\xcdS@\xb5i\x16\xa6\x82\xa5S@\xa7!\xd0\xb1I\x90S@-\x83\xf1\x9c\x80\xa5S@\x89 \xcc\xdb\xde\x8fS@.xH:<\x8fS@lyRQE\x99S@\x8c\xfc\xb6\xd1\x06\x8fS@\xdc<\xed\x83I\xa6S@\xae\x1b\xdf\xa7\x0f\xa5S@t;P\xb6\x10;S@\x02\xec\xa8\xc2\x10\x8fS@\x9b,\xe8\xb2\xc9\x8eS@\x05\xdaN\x98\x93\x97S@\x82f\x06\xa2N\xa7S@\x00%\xba\xcd\xcb\x96S@yI\xf9\x8f\xae\x89S@R\xe44\x9e\t\x89S@\xef\x03\x00B\x11\x8fS@\x89R;\xf3\xda\xd9S@W\x0e\xf8\xec\x93\xd0S@\xb3\x94\xa9*\x0b\xd8S@\x7f\xa2\xfd\xaa\xf1\xcfS@\xccVH\x02\xc2\x92S@e\xb8&q\xd4\xc3S@\xf3\x02\xd3)\x13\xcfS@\x1e0\x82\xacl\xaaS@\xadhc\x05\xd4\xc4S@\xe9.\x0c\xfe\xeb\xc7S@\xa1\xe1\nNm\xc7S@R\xf8\xae]\xe1*S@\xe6e\x9b\xe5\xce(S@\xd5\x0c\xac\xc3\x997S@K\xa4G\xc3\xe2\xd1S@\xec&\x86\x93%\xc8S@S\xeb\xf8\x1c$\xabS@\xc8\xf9\xa1,\x0e\xc8S@S\xc3\x13^G\xd5S@T\xa5\xd2}\x05\xb1S@\xbe\xee\xe2+-\xc8S@\xf9/\xcd\xbc\x80\xc7S@\x15\xac\xd6\x04\x85\xc8S@.\xba\xac\xc0\'\xc8S@+\x01\x11\xb28\xc8S@\x1d\xd4\xc0^Y\xaeS@\xc99l\xf2\x8e\xadS@\xa3\xcdK\\\xa7\xc9S@\xaa\xb0\x0c\\8\xafS@\xf1\x0e`\xcc\x1b\xc9S@Y\xbc\x13\xea@PS@\x90\x8f\x9a\xca\xb0PS@\x80\nO\x8a\xce\xc4S@TIK\xe0~\x89S@\xf5\xcd\x1a\xcc\xc0\x88S@A\xbc\x13I/\xc4S@\x16Gb\xbcR.S@9\xaf\x16o\xd5RS@\x7f\xa3\xdb\x82\x88\xc2S@j\x0f\xdd@\xd3@S@H"B\rx)S@\xe8\x9c\xf6\xb3c\xafS@T\x9b\xff\x91K\xafS@4\x81wH\t"S@HXol\xb5\xc3S@\xe7eT0\xb0US@V\x83\xe1\xf5\x80\x85S@\xc3QE#\tVS@\xe9\xa0\xbd[@\xc7S@%\xee\xa8\xadXVS@K|\xf9\x11\x9cVS@\x08k\x1e\x95")S@\x0b\xf4\x94\x15\xea\xbcS@\x96i\xa4\x9f\xe8\xc6S@Y\x84\x9d=k\xbcS@o8\xac&{\xbcS@h\xd8@\xfd)\xc7S@\x8bW\x91J\x85\xc5S@]%@\xf8I\xcaS@\xc0"\xe0\xec\x04\xc5S@\xb0\x989{\xa0\xc5S@\xde&\x86\x92o\xcaS@^\\\xb0\xec\xd4\xdbS@8SFX\xfb\xc3S@\tp9\x18\xa8\xc5S@\xde\xf1iWt\xb4S@\'5-\xb74\xc4S@\x1a_)Y\xe2\xb3S@\x02S\xa5dp\xbdS@\xecy\x90s\xf6\xc2S@\xf9R\x97\xd5\xc5\xb8S@\xcf\xabY\x0e9\xb8S@\nh\x93\x9af\xbfS@\xf3\xdb\x924v\xc3S@\xb9\xea\x9e\x04s\xbfS@^\xa8(Q\x1fVS@\x9e)[,!\xb8S@\xef\x07R\xe6]\xbdS@\x0c[MS?\xb5S@\xb2\xed\xf9\x0e\x13\xbfS@o\xb6\x00[W\xbdS@\xca\x92\xed2\xd8\xc0S@\x91\x877\x9e\xa2\xbdS@\xe9\xe8\xd9\x9a\x18\xbeS@/\x8dx\xf3\x1b\xb6S@w|\x0cQ9\xb4S@\xb1N\xb1<\x8d\xb6S@\xca\xd59\xbcE\xb7S@\x91\xe0\xfd\xa3bZS@ \\\n/\xf8\xb9S@:^\xec\xef\x0c\xb8S@O\xa7\xa7\xfc\xd0\xb7S@\xb1\x88\x1a\xdf\xd2 S@\xdc\xb5\xce\xd41\xc3S@t\xfa\x8d\r%\xb3S@\xfd\xfb\x18\xb1\xa2\xb8S@3\x16\xe8\xc2\x0e\xc3S@_&\xc4\xb1\x95\xb8S@o\xc3\xf3\x12\x95oS@\x0c\x94\xef\xecK\xb9S@\x9c\x91\xb0\xf7\x88\xb6S@-\xca\'\x06\xa5\xc2S@\xb1\x80\x17\xceN\xc0S@o\xe0\x04X\x9d\xb6S@3$\x04\x03\xd4\xc0S@\xfa\x15\x93b\xd1\xbaS@\x9e\xbam\x16Z\xb9S@\x7fa3\x0f\x07\xbbS@~\x83\xd1\xfd\x08\xbdS@\xd5\xd6\x87F\x02\xc3S@\xad\xbd\x81\x19k\xc1S@\xeaw\x1e\x17\x19\xb9S@\xc2\xa0\xab\t\xb2\xc0S@$\xde^\xb9\x9a\xbaS@\x08\xdc\xde\xc1h\xbcS@3-U\xcd9\xcaS@>\x00\x8b@\xc1\x1fS@)?\xba\x0b\xec\xc1S@\xe1[\x1b\xeb\xcf\xbbS@\x8byAa\x88\xbbS@\xfa\xa8\x91\xbaZiS@aDk\xb0D!S@\x02d\x97\xc7\xb0\xc1S@\xde\x16\xe6\x06\x0f\xcdS@OUM\xb3\x12\xc6S@\x08\xc8\xcap\\\xd0S@\xd4\xfb\xb4\xd3\xf7\xd9S@\xc5\x97\xf77\xed\x98S@\xd3\x8d\x91 \xb2\x95S@\x14\x13\x03\xab\xa7\xccS@;-\xff:\xcb\xc2S@\xe7\xbe\xe8\xb3\xed\xc6S@\xadg\xb0\x9c\xca\xc8S@&\xcb}\x87\xad\xbcS@\xc8\xac\x99\x85\xe7gS@\x99\xd43\x7f\xe5\xa5S@%\xde\x89\xf2\r\xc1S@\xcc\xba(\xb5\x0e\x1fS@?-\x1f$w\xd1S@\x90\x8a6\xdbZ\xd6S@\xf7\xba\x8f\x86\xf8\xb7S@\xdb\xb3\x8c\xc7)\x96S@\\i\xb4\xd7\xe9\x88S@K\t\xba\xd0\x14\x1dS@A|\xbf\x7f\x1f[S@\xeat\xee\xa8\xa7\x9aS@\xfbFR\xddz\x8bS@'
p22
tp23
btp24
a(g3
(g4
(I0
tp25
g6
tp26
Rp27
(I1
(I1368
tp28
g13
I00
S'\xda\xab\x83=\xfd\x0e0\xc0\xf8m\x9e\xe7u\x9d,\xc0\xe1b\xef\x8a\x81\x89-\xc0\x0b4\xe4\xc3Xz\x17\xc0\x0b.\x1d\xf2\xec\x9e-\xc09\x87NDe\x110\xc0\x93\x8e\xfa\xe9x\x0b*\xc0\xb9\xb1\xbe\xec\xb1\x89\'\xc0\x11a*H\xe2P*\xc0\x15\xeb+\x15\xfb`)\xc0\\\xf2\xd4~\xb6)(\xc0\xd91\x84\x81d\x90*\xc0yE\xe3\xf1\xe3m-\xc0\xdd\x0e\x87\xea\xd5\x85&\xc0\xe1\xf5\xcb\xfb\xf3\x94,\xc0a\xd9\xf4\xc8\xca\x91!\xc0\xd2&\x18\r\xce3/\xc0\xa9\x90,\xb8\xe5\xb6,\xc0NX\xd8R\xd4q*\xc0\x02{Xv\x7fZ-\xc0\x08\x1d\xae\xa3\x16i-\xc0\x02\x147\x05\x81m-\xc0\xdb\xdf\xac;\x03\x94&\xc0\x96\xca\xb6Pq!/\xc0\xc1pv\xa5>\xf5.\xc0JSE\x86\n{.\xc0MO\xa8M\x8d\x1d-\xc0\x08\x82\xe8O\xc55-\xc0\xffe\xd2\xf8\x9a;-\xc0\xd2\xb3\xa9d \xfd\'\xc0\xa2~\n\x93\xc5\x1e.\xc0\xe8uq\xde+\xa5)\xc0@\xd5$cG\xcc,\xc0?sz\x06\x93\x0c/\xc0\xea\x9c\xf1U\x82\xe8 \xc0\xbau\x14\x9f\xc7\x8d$\xc0T\xa07K4\x03+\xc0#\xdd\x9d\xef\xa5\xa2,\xc0t\xb2!\xcb\x16|-\xc0\x85\xb0\xc4\x96Mx \xc0oW\x99\xc3\xe1\x00+\xc0\xf0\xab\xdd\x89\x86b,\xc0h\xa7|~p\xa1)\xc0P\xacSLn\r.\xc0pO\xc16\xd8\x1b\x1c\xc0cF\x9e\xe5\x07\x07.\xc0\xbb\x168\x8b\xa3\xdb\x1d\xc0\xfe\xc3:5\x10\xdf*\xc0g\xca\x0c\xdbN\xc6"\xc0\xba\x16h:U\x00*\xc0\x8e\xcc\x96\xa1\xc2Q-\xc0\xac~x1f\x9f&\xc0\xc1\xb2\x89%\xc3\xb5.\xc0m\xd4\xa3l?5\x1f\xc0\xd1\x9e\x8b3\x13@-\xc04\xa0 \xaa{\xa1\'\xc0\xbc4\xaaI\x8c\xb8!\xc0$B,\x8c\xd1\x84-\xc0\xc1Z\xc8{B\xba\'\xc0^\x7f\xfb\x0fJ\xfa\x17\xc0\xa5\xd3\xe7\xf8)\x8a,\xc0\xf9N\xb8\xf1\xc6(+\xc0\n\xc0\x066V\xd8.\xc0\xf1\x87\x83hem\x1f\xc0\n\xd6\'\xb6\xf6\n0\xc0D\xfe\xa5Z\x9c\xd0.\xc0?^4#\xaa4/\xc0\xcc\xc0d\xdb\x85\x110\xc0!\xc2m\x1b\xd4\xb6,\xc0\x00\x964\x92B\xa7+\xc0\xea\xaf\x8b\x99\x92\xa0$\xc0\xbd\x1e\x15\xa3\xf3\x140\xc0>\xe99\xb48\xa6-\xc0\x90\xd9AX\x83\xa8-\xc0\xc4^\xea\xd3\x953.\xc0\xb1\xcc\xb9\xa2%\xfe/\xc01\x98\xfa\xd8\xa42*\xc0Y#>\x9by\xdb\'\xc0\x8e\xe75jz\xa6,\xc0\xf6/\'\xa6\xa5\xd8.\xc0p\xbehS!\xc0\x1e\xc0\xbas\xe4J\x9c\xcf.\xc0\xa8\xf3\x95\x01\xd6\xb6,\xc0\xca\xd5$\x1e\xe2\xa0.\xc0\xc1\x0f\x92\x8aWR(\xc0\xdb\xe4\x14\xd9;\xaf,\xc0\x96\x13\x91ge\xdf.\xc0\xc2\x11(O\x1a\xe2-\xc0\xe2A:\xcd\x93\x14+\xc0\xb92u\xc2~\xc3/\xc0a\x10*\xe0\xc8\x92-\xc0\xee\x9a`h\xa9n%\xc0c\xdf\x19M\xdd\x82-\xc0=0;\x8f\xdai-\xc0|2\x87RO\x1a+\xc0\x8cY^`3\xc3.\xc0\xf3\xbe\xfe>N\x86-\xc0\x16\xf6\x87bcD*\xc0\xb3\x7f\\\x86\xcc\xda.\xc0Z\xcf\xc8\x07\x08\x1b+\xc0\xa5\xb1KZ\xf0\xab-\xc0-\x0e\x98\xbac\xa9!\xc0\xb30bQ\xdc\xf6%\xc0\x07\xda\xe1\x9bo\xb6.\xc0\x98\x048:\xf9^\x1e\xc0t\xefu\xf8\x1e&&\xc0\xddb\x9ej\x8a\xf5\x1f\xc0\xb4\x96\xf6\x8f\xbbp+\xc0Az0\x06\xa9\x80 \xc0\xe5\x90\xddE\xf2\x18"\xc0m\xee\x818\xb6\x7f-\xc0S\x87x<\xa3\x1b)\xc0\xec*>\xb3\x8e\xd8.\xc0\xcd\xbc\xb7\x1a\xeb\x9d&\xc0\x11Dq$p\xc3.\xc0\xb1\xfd!\x94\x9aq\x1a\xc0\x9f\xf6\x81\x03\x1f3!\xc0;\x0fl\x03\xe1\xff*\xc0\xd0\xf3\xf2\xce\xe1\xb2(\xc0\xf03\xab\xa7z\xeb,\xc0Z.\xad\x81\x114/\xc0\xfc\x81`\x95\xa7\xaa!\xc0)\x8e$\x87\xe8\x89(\xc0\x15\xd1\x1eqC\x84&\xc0\xf1\xd7u\xa2l\xf4.\xc0\xa2p\x12\x8d\xe3\x88,\xc0\xa8\x98\x11\xc1"\x92)\xc0\'\x97%vi\x18/\xc0\x13x\xa0\xf5p\xd5+\xc0\x93\xbdR\xdaL\x01"\xc0\xb5\xb6\xbd\xcc0\x90\'\xc0\x01\xca\x87y\x0fz/\xc0\xaa\x91a\x82\xcc\xde\x1e\xc0\x13\x17\x1c\xb5\xd8\x17+\xc0\x9c+\xc1\xfa\x9co\'\xc0\xfa\xdc\xdb\x976K!\xc0\x13\xc9#M\xf2i)\xc0n/K\xe4s9.\xc0\xf8\xa2\xe3\x86\xc7\x9a!\xc0M\xff\xdd\x91\xfd^\x1f\xc0\x9a\x0f\x8ec\xd7**\xc0\xb7O\n\xf3PL*\xc0!i;\xd0\x84\x89.\xc0\xdb\x1c!\xa7~u,\xc0\x911\x80\x89\xc6\xa4-\xc0\x05\xe4\xa3\x8cZ\xaa-\xc06N\x8d\xf8\xdfE,\xc0#m\x9b\x15\x9a\xd2\x1d\xc0\xd4\xab\x13\x8a\t*&\xc0b\xee\xef\x12\x98\xe8(\xc0Q\xc4\xa9\x8aq\x9c \xc0\x17: \xf8\x18\x15&\xc0\xafP\xdf\xe8v\xfd/\xc0\x95g\xf5\x90Q+.\xc0t\x9e2\xd8\x02\x0b0\xc0\x95M9y\xd8x \xc0\xf4!2\'\x93\xb4*\xc0%\xc5\x02\x08?\x0f.\xc0\xc4?\xcd\xd9U\xbb*\xc0\xe5\x83\xbe\xec\x1d\x14.\xc0\xb2X\x03\x06bD*\xc0\x9bYDQPZ,\xc0\x9fU[\xb2\x16\x87&\xc0\xd5\xba\xfd\xd3\xdd\x98!\xc0\xa8\x92\xa4\x1bs:\x1e\xc0a\xd1u5\xaa\xcb*\xc0nq\x00*\x13\xbd*\xc0\x19\xa6\xa5\x08\xf4\x03.\xc0\xb0\x11l\xafJ\x06-\xc0\x0fg\xb7\xb4\xb2I\'\xc0\xd0\xb0\xe0\xab\x8d\x91*\xc0RN\xb3v\x8f_ \xc0h\x929\xcd\xc4b \xc0\x12\x84\x8e\t\x0b\x8f,\xc0\x17\x07h#d:*\xc0\xe8\xe4J\x1de\xab%\xc0\x987\xb1)\xb9\xab\x1d\xc0k\xd2g;\xb9\x97 \xc0\xbb\xaf\xde\x9f\xc6\x17,\xc0\xe4\x81j<\xcfZ,\xc0\xeb1\x99\xc5s\xcb.\xc0\x95\xe0G\x81\xd8\x060\xc0\xc7\xa1\x08Y\xb5B-\xc0\xe6\xd9E..\xe0*\xc0\xf1\xe1\x8e\x83\x1c:*\xc0W\xfa/>\xa5\x91*\xc0\xc0\xd9U\xc3K\xb0-\xc0\x0e\x00Z0\xf2\xcd%\xc0\x94\x1c\xcb1%\x84.\xc0\x08+\xd6i@K-\xc0U\x8a\xd3\xea\x8b\xb6-\xc0H\xb1\xa0\xdb6..\xc0\xf2\xd9\x8f\xda\xb4\x8b%\xc0\x83\x8c\xd92\x7f\xa7"\xc0\\\xe9\x11\xebh\x95.\xc0\xe9\xe1\xe8G\x80i\x1a\xc0\r.A\x87\xb9\xd9\x17\xc0\x90\xd9AX\x83\xa8-\xc0\xc9\xc5\x99\x9e\xb4\x0c\x1e\xc0\xa7l\xd1\x8f\x82\x10\x16\xc0\xe5\xe6\x95\xee/1\'\xc0{\x07\xa8\xb5\xddb-\xc0T\xc03>\xef\x83)\xc0^\x13>\x93\x0e\xcb\x1a\xc0&\xd0\xd3Hx\x81\'\xc0\x8bP\x16\x01\xc6\xd6,\xc0\xe6\xf1\x93.5E/\xc0\x88Q\x9a\x0fC\xdd\x1c\xc0\x8b\xb4\\=\xdfa \xc0\x06\xe1\x1fT\xcc\xc9*\xc0J\xce\xbb\xce\xa5\xbd,\xc0\x97ph\xc3\xd7\xb7.\xc0/nb\x88~;\'\xc0\xecv\xf2\x81\xfd\xdd \xc0\x00x\xcd&l;.\xc0\xcb\x90\x92\x85\rl\'\xc0\x00\xd0\x1f\xae\xa2\x80!\xc0a\x10*\xe0\xc8\x92-\xc0Sq\x88nO\xba/\xc0\x97Z\xcdz\xe5],\xc0A\xf9$\xb5\x93\x9f,\xc0\x931\xbf\xde\xea\xed"\xc08\x00\xc7\x98\x87\x91\x1b\xc0"Q3\x90\x08\x00\x19\xc0\x85\x9b\xe9\x97P\xb2-\xc0?\xbbv>\xa6O\x1e\xc0\xb0)\x8e\xf2\xc6\xec \xc0p\xe6\x0cW-1,\xc0\x93\xe2u&$\xf8\x1b\xc0A\xdb\xaf\x9b\xe1\x89,\xc0\x9c\x1e\xd5-q\xe7"\xc0\x1b\n\x08GP:+\xc0\xd6\x9bZ\xd1\xfe\x85,\xc0\xefQfH\xb0\xa4,\xc0\xf2\xe4\n\x9cG\xb9\x1e\xc0BR\x94\xdf\xb0\xa6,\xc0\x06\x8c\xfe\xe7zC*\xc0ijA\xc5\xf5\x07/\xc03A\x84\xd0z\xb2,\xc0\xaas@dD\xcf.\xc0C\x96\xf6U@\xaf,\xc0_\xbcJ\xda\xdc9*\xc0{\x9ec=\x1a\xa9\x1b\xc0o\xa7\xc1\x9e\xa0\xe3\'\xc0\xa4\xf4\xa1\x14+\xbc*\xc0\x11m\x81\x15f\xca!\xc0 \x92\xcaH7\xff/\xc0d\xed\xf3\x1f\xea\xa6,\xc0\x0c\x9f}\xf0\xf7\x07"\xc0Q\x9bs\t\x03W-\xc0\xc05\xe4\xa4\xd1\xed\x1a\xc0\x10\xf0~S\xc1\xd4.\xc0\xa3\x80\x19d\xad\x9f+\xc0?Z\xfb\xff\xf0\xbb,\xc0\xa7\xcd[!\x1e\x12+\xc0\xb9\xe6\r\x7fs\x1e.\xc0\xea\xbc\xf2E\xaf[#\xc0rN\xe8\xdf\xb9\xa6-\xc0\xdd\xa6\xa02\xfb\xd1!\xc0\xd1\x82H\xb998\x1e\xc0|\x14K\x1a\x8a\xae\x1d\xc0o\xbc\xde\xbcK\xcc,\xc0%4V\x88\xb2G \xc0)\xa1<\xf0\xab\'.\xc0!\xddq]\x9c\xba-\xc0\xff\x94\xfe\xcb\xc7\x98,\xc0_\xf9\xa0>\xd6\xc7\x1d\xc0\x02B\xc0\'\xcc\x18\x1c\xc0O\xe6\x18S\xd74\x1e\xc0\x9a\x80\xc6<\xfd\x1d&\xc0\xed\x87V![\xba\'\xc0#5qx$\xd6,\xc0\x97\xe2\xcc\r5\x110\xc0Z\x92\xbf^\x81a\x1c\xc0\xff#\xe8jf<\x1e\xc0\xd1Ut%*\x08\x1e\xc0\xf0\xc8-<>\x0b.\xc0\xb4}kI\x17\x8d,\xc0t\xc5\x15\xf2\x80\x8b+\xc0\x1c\xc0\x85\xcf\x8a\xe3-\xc0\x85\xfb\x82\x0c\xcd\xba\x1b\xc0\x06,\x8cc\x03\xfe)\xc0:\xfd\xe4\xf6\x06\xc5.\xc0v\xba\xc2\x88\x8f\x87 \xc0\x9d0\xca\x9d\x96\x83&\xc0m\xedM\xc4.\xe6"\xc0`X\xc9\xa1\xbco%\xc0b9\xbaRi\x140\xc0\xc7\x02x\xeb\xc8\xa5+\xc0\x9b\x07\xc1c\x01\xa9!\xc0}{9\x83\xd23%\xc0\xd1\xca#n\xe9\xfd \xc0\xf2FN\xc3[\xa5"\xc0]{\x0c\x7f\'\x1b-\xc0^\xcf\xcf\xa8\xb2\x98)\xc0\xf3\xb7\xc9\xf43\x17\x1e\xc0;%>\xf3M+.\xc0\x02#:\xad\xdeC\x16\xc0\xa2\x12:\x9f(\xcf\x1b\xc0\xe0\x05\xa5|\xf0C!\xc0y\xcdpI%K\x1e\xc0\x01\xf4.\xbe\xe7\x04\x1c\xc0iF\x8c\xc9Q\x02+\xc0\x89\xf1 \x9dg\xb3!\xc0\x19K\x8d\x97\xe1/!\xc0x*\xcb\xad\xfd\xb6!\xc0\x1f\xc17vy\xba!\xc0\x01\x0fE_\xb1\x0f+\xc0m\xee\x818\xb6\x7f-\xc0{\x9a\x94\xe8\xa1\x19.\xc0\x19\xb7\xd2\xd27\x0e.\xc0TC\xb6\x11\xe8Q\'\xc0\xcd\xb5\xa8Z\xe0\x9e\x1c\xc0\x9fD\xa9\xd8\xa59\'\xc0P1\x0ff\xe6\xb1-\xc0\xa2\x08h\x7fV\xa2 \xc0\xcd\x10\x9d\x8c\x96**\xc0r\xb7\xfa\'\xf7\xb5\'\xc0A\x9dy\x8ff\x1a)\xc0\xcf\x15\xccK%\xb1\x1c\xc0\x0b\xc9\x11\x14\xa0X\'\xc0%\x0bO\x93\xe0\xa1\x1f\xc0\xaaDG\xa7\x1d\x98 \xc03B\xbd2*\x8b*\xc0>\x94\r\xbd\xbf\x03.\xc0\n\xa1M\xed\xb2\xde \xc0\xd3\xba\x94\x05Z\x13.\xc0`M\xd2XS2\'\xc0\xae\xad@kM~-\xc0\xacw\xe4\xf2Km-\xc0\r\xfa\rNk\xe5#\xc0\x7f\xf7\xa3\xd1%\x84-\xc0\x11\xd7\x04\xd1\xb9\x9d\'\xc0;\xcfTw\xae\x12!\xc0C\xf8\x19*\x95\x1b.\xc0\x82\x9b\xfb=wk-\xc0\xbb\x80n\x89\x1b\xbc!\xc0qA\xbb\xae\xdc\xd6-\xc0\xdao\xeb\xe3\xc2\xf3\x1d\xc0D\x06\x94<\xb64\'\xc0\t\xfb\x18L\xef\x95,\xc06\x0eOZ\x8e\xf5-\xc0\x01\xe74D7\xec.\xc0\x19\xf5a\xc3z\xd6\x1d\xc0J\x9dt\xf2\xbb}+\xc0\x91\x9c/\xc4\xf7\x12.\xc0\xd0f\xe7\x8e\xc0\x060\xc0\x82\r\x1f\xea\xbe\xb7,\xc0\xdcTz?l\xce\x1f\xc0M\x1e\x0b5"[,\xc0q\xc73w\x91\xc2,\xc0\x85/\n\xff\xfe\x0c-\xc0\xae\xa4\xee\xf2\xa2\xf6*\xc0\xf0\xb5>\x1b\x08\x10\x16\xc0\xb6@\xdc\xf1\x81\xcd"\xc0z^K]\xf65)\xc0\xe7\xf4\xc2\xdbT\x9e*\xc0@\xa8\xeb\xe8\x08\xca \xc0SI\x9a\x00\xacS/\xc0\xb2x\xce\x19\x82))\xc0H\x7fZ\x0fr\xae,\xc0\x85\x8d\x15\xa4\x1a\xd1.\xc0)\xdb/O\xe1\x8a\'\xc0)\x91\x0b\x0eRJ.\xc0\xea\x97\xb7)\x89%0\xc0v&\x13\n#\xc1.\xc0\x88\x16.\x7f3\x10.\xc0\xec$k\xb8\xb9\xb2*\xc0s\xcc\xfeP\x8bR \xc0\xaf\x02*\xd0@\x14,\xc0\x0f\xc9T\xec\xc3u \xc0\x85!\xde\xee8\x8a(\xc0\x0e\xbf\xa9\x15\xe0[-\xc0\xe2\xc07\x83\xeb<\x1d\xc0\xec\x9bB!\xb9\xef!\xc0\xdd`4\xdaQ\xf6 \xc0G\x1b\xa0jb\t0\xc0\xb7\x817\xbbh\x8c*\xc0UT1U/\xb5.\xc0\x19&\xd8\x90k\xbe(\xc0L\x16\xd0L\xbc\xdc!\xc0\x92\\\xee\x90(\xfe)\xc0\xd0&\x90\xdb\xb2\xbf)\xc0.\x0c\x80~l\xb6-\xc0\xbdP\x87\xa5k%)\xc0;Xm$\xe8\x8b\x15\xc0\xd68F\xb1a\x86-\xc0\xfag\x888\xc4 )\xc0\xb8H\x87ZG\x9d\x1d\xc0\xb8%\x95\x91Y\xc9.\xc0<\x1f>N\xd9\xef$\xc0\xd9u\xbe\xc4\r\xa5\x18\xc0>\x1f\xfbQ\x8f]0\xc0K\xda\xfe\xd5-\xaf-\xc0#d$\xe3\x8f\xe3/\xc0\xf2Iju\x84\xa4&\xc0\xdd\xfc"\x8d\x8e\xbc,\xc0N\x89P=\xba;*\xc0\x83\x11\x1a\x0b>\xb0+\xc0G\xc4\x02D\x9c\x19"\xc0\xf8\xfa:\xd0]t!\xc0\xa2]D\xf6\xf0\xd9,\xc0p\xf5\xfd\xe4\xe4\x18/\xc0~\x80\xf9\xb7\xe5\xbb,\xc0\x93k\xfa\x97\r\x84!\xc0\x92\x1e\xa8\xf9?\x08\x1e\xc0*\xde\xc9\xba\xa1I(\xc0\xb8g\xa6\x8c\xfd\xe9+\xc0\xeb\x88w\xb6\xc1\xb6!\xc0\xbf\x93\x1d\x97\xcf\xd6\x1c\xc0\x107\xc6f\xb4E!\xc0\xda\xc6b\xe9x&*\xc0A\xf3\x00\xb0\xd0\xfe(\xc0\xa5r\xf3\x06\xd3p\x1e\xc0\xf7\x8c\xb8\xc4B\xd2!\xc0\x9c\x80\xb0n\xf0\xc4.\xc0Xj\x81\xa7\xe2\xbf!\xc0^r\xceUt\xc1\x1e\xc0\xbd\x11\xea&Q\xa6+\xc0H\xe9\xe1D>\x0e\x1d\xc0\xd3s\xde\xd5z\xd9!\xc0(\xd8e3\xe8\xd5\x1e\xc0j\x00O\xb2}U+\xc0\xe6\xe8-\xe6c\xa2+\xc0[\x87\x0c\x91\xcb\xd9\x1d\xc0*\xf1\xdavT\xbf,\xc0&e2\ta\x83!\xc0\xcc)\x92K\xbf\xc4*\xc0\x1d\x9f\x16i\n`.\xc0#T\xbe5\x0e\xb3\x1e\xc0\\g\x80\xd2X\x070\xc0\x19~\x16u\xcb2\x1f\xc0\xcf\xd5\xbe\x9c\xbf\xad)\xc0\x18B\'\x91I\x90\x1f\xc0&[\xc3HR<\x1e\xc0\x81\x07\x93`\xb0[\x1c\xc0\x84\xdfe\xa7\x7f\xea!\xc0\xc5zP\xc2s\xda!\xc0\x99/\x13\xdb\xa0/\x1e\xc0\x18hG/\xac\x05/\xc0\x87\xba|B\xcfq\x1e\xc0\xb7\xd5\x01P\xfdE.\xc0v\xab\x95!&\x18.\xc0\xd1\x82H\xb998\x1e\xc0\xb1\xf6\xdb5O6\x1f\xc0>\x03O\x1b\xce\xe8\x1e\xc0k\xbbA\xb6O\x01+\xc0\x1c\x15k\x99\x07\x03(\xc0\x9e\x07\xf8\'\x8c\x04\x1e\xc0\x89Va\xc9x\xe5,\xc0OF\xe6\t\xdf\x9c\x1d\xc0\xd7\xb1\x9b\x07\x83\xf0\x1b\xc05\x17Y\xf3\xe1X\x1e\xc0,$T\x19\x11\x9d.\xc0i\xbc\xc1\xe3\x1a\xc8+\xc0\xe5\r\xcc\xc0\x9f\x14,\xc0\xdb\xa8\x90\xa3A\xf9+\xc0!\x91\x87\xf1C\x8e-\xc0f\x8eS\xee\xfa\xc8,\xc0\xa7Nwb\xe9\x19+\xc0[\x83\xde\x97\xbb\xde-\xc0=\xb5\x15~\x8a\xfe.\xc0\x02\xcb\xa9g\xc8\xa4\x1d\xc0p\xa8%\x8e+\x97\x1b\xc0J\xf6\xc8\\\xd3\x02+\xc0\xc8W\x84;\xd3\xd5.\xc0\xe1\xf0\xe3\x9e\x1e\xa5,\xc0\x8e\xa2KO\x99r\x1d\xc0\xcc|F5\tO \xc0[\x82\xc802\xbb\'\xc0gB$\xfc\xac\xec\x1a\xc03\xbd\xaa\x12\xa2\xc6,\xc0\x00\x9cz\x95\x86A!\xc0r\xd8KgI\x93-\xc0H\x9f\xb4\xde\x8bB*\xc0\xc8\x18\xf8\x86\x0cI\'\xc0J\xcfG\x9d\x8c\xfa)\xc0\x9f&\xc3s\xf8^$\xc0\xa5\x14\xfba\xe9\xc8,\xc0v\xce}r\x13d%\xc0\xa9#\xfe\x7f\xdeO*\xc0`5\xd2\x8dr\xa1 \xc0\xc5\xea\xe4\xeb\xc3\xc0,\xc0\xb9\xcf1\x80O\x9c \xc0\xb0\xb5\xb0\\\xa8\x0e!\xc0\xff\xbd;*fv-\xc0O\x1fu5\x8b\xbb,\xc0\xd1x\xe8&\xffy.\xc0\x97H6\x86nh.\xc0\x8d\x1e\xf8*7\x13*\xc0\xe0v\xcf\xb9|\x05\x1d\xc0\xc5y5\xb9k\xe3\x1c\xc0\xdc\xbd2\td\xe6/\xc0\xc5\x1c$\xc1\x8e\t0\xc0\x82\xcfG&\xf6\xc2&\xc0\xe9\xb0\xc5\x1d\xef\xbb+\xc0J\xad]\x10\xb3\x9c\'\xc0\x87\x87/I\x1a\x0b.\xc0_\xcc\x06\xcfc\xb0-\xc0J\xe4H\x8d$\x14\x1e\xc0\x8c\xc7t\xfa\x0e\xc4!\xc0R$\x7f\xc0M\xe9)\xc0\x101\x11\x1c\x91\xc8/\xc0\x13\x7fR>\xbbk+\xc0\x83|\x9c\xd8\xd2j \xc0\xcb\x14Z\xa7\xe8@\x1d\xc0\x93o\xd9\xc6\x82\xf8+\xc0\x08DpZ\x06\xf1\x1d\xc0\xcfa+3\x0e\xaf\x1c\xc0n9\xaa\xe7\xfd\x05+\xc0\x85\x8c\x1b\x86jy.\xc0\xc8\x0f\x9c\xed\x9f3\'\xc0;\xb2~\xaa\x8f;\x1f\xc0\xec\x07\x95\xaa\xc9\xea*\xc0\x00_~\xa1\x02\x00+\xc0\x9b\x83f\xd6\xbf\xce.\xc0\xda\xd7\xff-\x86w+\xc0\x12\xa4\x1e6\x89\x06\x1f\xc0b"\xf4Z\x8b\xe2-\xc0!\xdcXU\x8b\xaa)\xc0\xa6wk\x80\xf9\xb8,\xc0\xccw\xcf\'q\xf1)\xc0\xef7\x02G\x87\xad\x1b\xc027\x9a\x9b\x1f\xe4-\xc0\xbc\xe8\xdc%;\x97,\xc0\x04\xff\xba\xae\t\x95$\xc0\xcb\xce\xe96\x96\xe9*\xc0Y\x83w\xc8\r\x17*\xc0\x800\xcc\xdc\xfa\xc8 \xc07\xec\x922\xef\x9b\x1c\xc0`\x8cF\xa8\xc62\'\xc0\xd5\\7\x95\x0b\xb1,\xc0\x829\xce\x15}7)\xc0\x0f\xf3\xf7\x97\x00\x14.\xc0\x0c\xdf.g\xa8\xc5 \xc0~\xfeG\xd6P=\'\xc0\x14rlAR\xfd-\xc0\x99~\x0f\xb0\x12\xd9&\xc0\xa0>2\xe0\xa1\xa3,\xc0w\xa7\xab\xfe\x04%.\xc0~\xa6|\xd5OQ.\xc0\x90\xb0\xfc<MU\'\xc0D\xe3\xef\x0c\x95\x05.\xc0\xbf\xd1\x85rQ\xb5-\xc0\xef\xf7\xa1\xc3\x01\xcc.\xc0n\xe5\x04\x96\xa2G\'\xc0\x00\xbd\xee\xdb \x03.\xc0\xf4\xef\xd2\xac\xcf\xfd.\xc05\xae\xc9\xaa\xafC!\xc0\xbf\xeb\xe9\xa5?\xf3"\xc0\x8a7b\xcb\x8f\xfb,\xc0\xb91\x1f[x\x1d.\xc0`\x8c\x15\xcf8a%\xc0o\xc7a\xd0[q!\xc0\xd8c\xda\xc7+\x93,\xc0|{\x1d\x91\x0cQ\'\xc0=\xc8\xf0W;\x85!\xc0\xb5\xd3Q\xe9\x99\x11.\xc0T\x85>@\xcf\xdc+\xc0\xec\xaa\x1b\xdf\xfc\xf1\x1d\xc0\xce,5\x97\x94\xdd!\xc0\xab\xe3\x8e\rGB\'\xc0\xd1\xd0\xa7\xff=\x91,\xc0\xc6q,\xdc\xa4],\xc0\x01U\x9a?R\xca.\xc0\t&.\xf0Y\x02/\xc0\xc1\xfdFH\x82\x0c-\xc0\x81\x9d\x93\'x\x80-\xc0\xbc\xb3\x90]s\x0b0\xc0<kW\x1b\r\xcd/\xc0\x14\xd0i\x84\xd0\x1e\x1d\xc0Le\x9a\xe9\xb1&)\xc0\x0f@I\t\xdd\xa1-\xc0v\xfc\x15\xc6a.(\xc0D\x9d~\x14\x85\x97-\xc0\xcf*/\xf6S\x98,\xc0\xc4\x02\xc0\x94\xc1\x8b,\xc0h\xb8)\xd5\xe1\xef-\xc0{\xecB/i\x7f-\xc0\x96y\x92\x18F\x90!\xc0\xfe\xd6\xb7\xc4v\xdd!\xc0\x08\x87\xeb\xb2\x15\xe9!\xc0\x02\x8c\xa5\xf3\x926"\xc01Jr\x9ew\xb3\x1f\xc0SIA\xf2\x0eO,\xc0\xd9\x80Y\xc4\xd4\x07"\xc0\xa0\x9dp&\xc1\xa0,\xc0\xba"\xa4Djy-\xc04lw\x87\x01D,\xc0n\r\x04\x88A\xa2\x1f\xc0C\x89\xdc\\3`,\xc0\xbet\x10YIQ,\xc0\xa4i\xa3\x89\xd3\x0f\x19\xc0\xf7\xb48\xa17\x000\xc0Zq<\xfd\x89\x83,\xc0,h\x9c\xfa\xdc\x0f\x1f\xc0\xc8i\xf7\xb1\x181\'\xc0\x08\xf3^\xd59\xe5(\xc0\x9fv[\xc6y\xb4\x1c\xc03S\xf19\x84\x82#\xc069Lu\x88\x86#\xc0\x04,@\xbfD*\x16\xc0\xf7\xc3;k\x06\x97+\xc0-\xc8\xa0\x8d\xe6X,\xc0\xeaB\x85"T\xd8*\xc0J\x12!\x06\xd5\xcb*\xc0\xe8\xbc#\xa9\xb2\x9c,\xc0\xb6c\xe2\xf2\xf6\xe9*\xc0\xc2\x1e%\tu\xdd*\xc0\xa6w;c\xff\xf3/\xc0\xc8K\xd0\xe0U\xc8.\xc0\xf3x\x9f\x9c\xd6\x84,\xc0\x9a-\xed\xe5V>\x1d\xc0i\xe2V6\xb9\x88,\xc0\xa4J\xce\x0b\xe0b,\xc0\x03\xab\xc6M%\xaa$\xc0\x106\xb7L\x90\xcc(\xc0IA\xd7\xf0Z\xc9!\xc0\x8b\xea\xe6S\x15\xd6/\xc0\x024\xe3\xae\xa3T,\xc0E(e\x07G\xe6(\xc0CZy\xdfy;\'\xc0\xdc]b\xe9\x1d\x92,\xc0\xf1\x05\xeba!\x94*\xc0u\x97\x19\xba\x81\x1d-\xc0\xbb\xc4\x8a\xe8\xa0\xd0.\xc0efSPn\xb6#\xc0\\\xf5\xf2\r\x0c&.\xc0\x92\xcbn`\x1dg.\xc0)\x8el&F\x13\x18\xc0\xc6\xd9\xdb\x05D[\x1b\xc0\xf9\xe7c\xde\x99\x06+\xc0\xf9\xe7c\xde\x99\x06+\xc0\xc0\xcb^\xe8b\xeb\x1b\xc0\x0b\xa9\xadP\x97\x7f\x16\xc0\xb5\xaa0\x84\xabB.\xc0\xda\xc4\x8e=>\xb0\x1b\xc0\x7fj\xddx\x16\x9a-\xc0\xdd\xffp\x02\xa9~-\xc0\xccH\xa9\xbf\x89\xe4\'\xc0\x16\x1d\xd7\xdf\xdb\x90,\xc0B2v\\~\xf2 \xc0x\x9d\x04\xa9\xef\xfd.\xc0\xcfx\x04\x0e\nP\x1e\xc0\xc4\x93\x8c\t\x9fi\'\xc0=\xeb\xdf}\xf2\r)\xc0l\xde\x111\xdc\x82-\xc0E5\xf7\xacI^-\xc0\xd1\x0b\xb7WM\x17)\xc0\xaf\x9f\xa8\xa1C\x19"\xc0\x11\xfe\xeee|\x82,\xc0\x8f0\xf2\xc8\x1cW-\xc0%XP&\xd4\xac\x1f\xc0\xda\xc8Rk\r}*\xc0\xb0 \xa4m\xc3\x83-\xc0(\xa64V\x8e\xef"\xc0\xed\x1e%I\x8d\xd6&\xc0H\xd6\x1f\x19#\x95-\xc0>\xa4\x1e04,\x1a\xc0vB\x15N\xbe\x9e\x1b\xc0\xfa@h\xe8\x83\x11!\xc0R0%\x14\xc7)0\xc0[\xadn\xcd\x86\xdc-\xc0\xbb\x99\xd46\xca\x8e&\xc0\xa6\x08\xe7:\xc0\xf5!\xc0\xd8d\x87\xce:\x15"\xc0r\x81D\x0e\xb0*.\xc0\x8d\x1e\xf8*7\x13*\xc0\xa8l\x87\x9f\xf3[!\xc0\x10[\x18\x0b7\xa7!\xc0\xa0\xab\xde\x93\xe4_\x1f\xc0GSp\xf2P\xf9 \xc0\x99=9\x8a\x02Q*\xc0\x19\x01\xc7\xecM\xb3#\xc0\x9c\xda0UV\xe0\x1c\xc0\xa5\xc5\x918\xac\x7f \xc0H\x15\x96Gz\xe2!\xc0\t\x1b\xf1\xd7e\x1d#\xc0"P\xf3\xa9\xcb\xd6"\xc0\x01I\xda\xba\xb4\xb3!\xc06m\x14!\x80\x82$\xc09-\xcazA\x88*\xc0a\xd3\xa9&`` \xc0M\xce\xd5\x0b\x94\x16#\xc0\xbe\xcc\xbaa\xce\xd8\x1d\xc0&\x10\x08\xc5\xb4L \xc0B\x80\xe4\xb1.@\x1e\xc0\xe6\x1a\x83%]u \xc0\x1ai\xfb\xab\x8e\xfd.\xc0\xaa\xc85F\x18\x16\x1e\xc0g)s\xb2\x12\xd9\x1d\xc0\xc9\x8cD*\xc1\xbc\x1d\xc0\xdcA\xfeW\xd0 *\xc0"\x94\xf2\x9a\xd3\xc9 \xc0f$\xbc\xa1\x19t,\xc0\x9f_"\x8a\xa5\xd0.\xc0\x16S#F\xb3\xb4.\xc0\xcd5\x8a\x14\x19\x93\'\xc0KHs9\x1aU,\xc0\xa7\xff\xf2sr\x91)\xc0g\x1c\x84@\xd9\x9b \xc0\xc4\x19\xf4\xb5?\x12\x1e\xc0\x87\xa8\xbd\xee\xcbM,\xc07\x06\xa9\\\x19\xd3.\xc0\xd8\xd69\xdcT\xea"\xc0D\xf7\xf0A\x88\xfa\x1e\xc0aeIg\xe5N,\xc0c\xefV\xb2\x03\xb6\x1e\xc0\xf5\x90\xad\x9ao\x9e\x1d\xc0V\x0e|\x17nS\x1c\xc0\xe7C\xaaMs\x8b,\xc0W\xcb\xaa\x02\xff\xde(\xc0f\x88\xb0yB\x87\'\xc0_\xb2\x8cu{],\xc0\xd1\xd0\xa7\xff=\x91,\xc0\xd8c\xda\xc7+\x93,\xc0\x08}\xb4\xbaG\x89,\xc0\xd1\xbeqN1\x04\x1e\xc0Y\xd8\x0eL\x80b\x1e\xc0\xff\x1am\xb0Xw#\xc0\xe6wz53\x1c!\xc0\xc8\x97 =\x9e\xaf,\xc0\xe8\xbc#\xa9\xb2\x9c,\xc0D\xce/\x14\x7f\xb2,\xc0I62,\x134!\xc0\x98Y\xff\x1d\xe1\x04-\xc0+\xea\xe5_"\xb9,\xc0\x1as\xceNn\xf4\x1d\xc0\xc2\xd1\xe75F\xf1 \xc0d\xe4\x9d>\x0f\xbe,\xc0\xbd\xdf\x0b\xc4f\t\x1d\xc0%EU\x83\x02B*\xc0%\xb6\xa4\x19\xdc\xf1/\xc0\xcd\x93\xa9\x16\xae\xc4,\xc0\xd7\xa2\xae\x8f\xbe\xb9\x1b\xc03\xbd\xaa\x12\xa2\xc6,\xc0jR!}d\x95)\xc0\xcb+\xea\x17\x9d\xb2)\xc0\xf7\xd2\xc0\xf1\x8fh.\xc0\x9c\xce\xd0\xa8\xd6\x80-\xc0\xe2\xca\xb51\x04 \'\xc0]t#O\x116)\xc0\xef\xef\xfbta\xc0\x1e\xc0\xd2,\xc0]\xe9A\x16\xc0p\xd3\x9dD\xd0\xc6\x1d\xc0|\xfb\xbd\x1a\x15L\x1e\xc0\xb4\xdd\x95a\xad\xda!\xc0\xaf\r\x92W Q.\xc0*1\xe8\xf6E\x99\x1d\xc0/\xdae\xddX8.\xc0\xe9Q(<\xc6\x01"\xc0\xb4\x9a;\xc4Ic\x1d\xc0(\x86\xbc\xc5\x86\\\x1e\xc0\x1c\xb05\xcf#\x0f(\xc0p\xd3\xe3f\x93\r.\xc0\x02\x19L\xde8\x1c"\xc0\x89\xba\xa4\x08C\xfe"\xc0kJ\x89\x814\xae\x1c\xc0\t\xf4<\x8b\xbf\x11.\xc0[\x80\x8b\x8d\x94\x17\x1d\xc0g\xeao\xc0ZJ \xc0j\x08\xa7\xa7W\x9c!\xc0\xe6%BXB\xd7\x1e\xc0\xcb\xbeG\x00T!*\xc0dO\xddo2s\x1b\xc0\xd3\xc8WEQL\x1b\xc0\xa0U\xe7\xeft\x1c\x16\xc0\xb5\x16y\xe2\xe2q*\xc0\x88T\x83lN\x0e\x1e\xc0\x07V*\xc6.\xba \xc0\xe9\x9f\xc1\xcf\xf2\xc3-\xc0\x9b\xdb\x9a+B\\&\xc0\xb6w4\x15\xb2(.\xc0\x9b\x93\x81\xe2i7\x1e\xc0B\xf2j\xcbb\x97\x1c\xc0\xc5\xb3\x16O\xe7)-\xc0\xb1\xb8\xa7\x95/\x15,\xc0C\xd4b\xa1s..\xc0?\x17\x97@\xd9\xca \xc0+^\xf1k\xb3\xa8\x1c\xc0\x96\xe1\x03\x03u\x130\xc0E\xea\xf9/\xb6\xd9,\xc0\xf1\xac\xc3j\xdf\x80!\xc0\x97\xf8Z\x12*\x18+\xc0\xb1\xec\xb2^\xef\x0c,\xc0>B@M\xb7r\x1e\xc0=\x11\x86A\x12\xca,\xc0\x12\x02\xd3\x127\xe5\x1c\xc0DUd\x1d\x08\xa4-\xc0\x8b\xfa\x13F\x00\x13\x18\xc0\x7f(\xad\x88\xf1\x87\x1e\xc0b\xd5\xb6\x83 \xb4-\xc0\xd6\xf7\xf1\xf6\xd4`\x1a\xc0IX\xe4\t\x06y.\xc0>;"o\xd9\x85\x1c\xc0\xd1p\xcb\xa6\xaf\xa4\x1c\xc0\x1c\x10:^\x8c*\x1f\xc0\x83z2\x83S\xbe,\xc0\xbb\xcb\x91w|A-\xc0\x8e\xc5W;\xa2e$\xc0\xb2\xc5\x08:@X-\xc0\xb3J\xaa\x11\x88\x8b!\xc0}\xe9%\xafz\xff/\xc0\x86\xd8UC\xad\xd1%\xc0\x99\xfd\xcdA+\x12.\xc0\x91\xc4\x91\xec\x98E+\xc0\xe0\xfa\xdfpIa\x1c\xc0\x1b\x0b\x04\xc2XD-\xc0\x92QZ\x85v~&\xc0?5\xcfE\xd4B.\xc0\xa1\xab\xb3\x7f \x05.\xc0\xbc\x8db\x90\x004\x1d\xc0A\xdd\xcc\xfeD\xff/\xc0\x12U\x1b\xe5\xaa\x0f\x1f\xc0z\xd3HC\x90\xc6\x1f\xc0\x8eJ\xdae=S\'\xc0_\xedhD\xd4I\'\xc0\xa24\xfc\x88Q1-\xc0\xcc\x90\xa0\xe6\xebP)\xc0nA\x8b\xae\xa1Q\'\xc0\xd3}\xb2\xc3\x05\x9b-\xc0g\xb6\x98\x1es\xee!\xc0\x91\xf0\xf0Q!\x8a\'\xc0\x1dr_\x87\xc7\xd6\x19\xc0\xa0\xe87\xe7\x97\x92-\xc0\x96`\xfa#_!.\xc0\x08\x84:e~U \xc0\x14#\x9a\x1c\xa0\xe6-\xc0\'\x87\xf2 \x82\xe1-\xc0H(5\xf6\xfdT0\xc0\x1fL\xafJ\xd2\xe6-\xc0\'\xe0YV\xa8\xad-\xc0\x18\xa0=\xe2o\xe0\x19\xc0\xf2\xfd)\xe5nz \xc0\x94\x06\x88\xf51\x8a\x1d\xc0\xab\x99\xa7L@w\x1d\xc0\xe1\xb9\x1ec\x14(-\xc0|_\xb2\x8c#\xaf"\xc0;\xa6\x9d\xfe\xba\x0f!\xc0\xc6p\xec\r\x19\xe3\x1a\xc0\x0f\xb8\xb2(\xf4=\x1e\xc0\xdc\x1a\xa3\xf4\xc4\xcf"\xc02/\x88?\'c\x19\xc0\xe4\xb6\xd0 \x96P&\xc0\x8e\x86\x88<\xbem\x16\xc0\xaa\xec\xcf$\xd0.\x1a\xc0\xa5\xae\x88\xb8^\n*\xc0T\xa5\xa5;\xcdz\x1d\xc0\xde\xf9OI\xc2\xd7!\xc0\xa5q\xe72\x7fR\x1f\xc0\xa0W\xac|\x8dz.\xc0\xde\x8cW.\xd1\x02.\xc0\xf9`P\n/j\x1d\xc0+\xeb\x19P\xa7\xa4!\xc0[\x01r\'t\xd0\x19\xc0Uj?\x80v\xd7\x18\xc0d_\x15\xb2E\x05/\xc0\x81\xef`\xa7\xe7\xb1\x1b\xc0\xbaz\x93\xef\x0f\x1c.\xc0\xc3\xd6"\xb3\xa3\x1b.\xc0\xd3f\xa5V\x8d\x15-\xc0!\xe3\xfd19\x19"\xc0\xe7^\xa0\r\r#.\xc0\xb0\x8a$\x02\xe0\xe9!\xc0\xac\xcf\x0b\xd1mu\x1d\xc0;\x16\t\x92\xedK\x1d\xc0G\xec\xa1@K\xae\x1a\xc0f/\x0bM\r\xc7#\xc0\xbe\xd4\xb9\xa9\xef()\xc0\xeap\xd4z\x12Y\'\xc0B\x84\xfa\xb90\xbb,\xc0\xf4\x11Y\xf3\r"*\xc0\x01\xd8pAi\xa6,\xc0\xc6\xdf\xfb\x87\x85o \xc0\\r\xce/\xb8\x7f\x17\xc0C/{\xb0\x1ae%\xc0y\xfe{\xba\x95\xc1&\xc0\x91\xda\xf5-\xdb\xe8"\xc08{/\xdcH\xbb$\xc0\xd8c\xda\xc7+\x93,\xc0\xf2>\xa4\xad\xf0\xbe \xc0\xf0%\x91ay\xa7\'\xc0\xef\xed\xbacP)*\xc0\xc2xLVh\xd5/\xc0\xa0\x9dp&\xc1\xa0,\xc0&\xd0\xe1\x93\xccz \xc0\xd6{\xb7\x88\xee\xe3(\xc0#r\x83=\xcb0!\xc0\xf94\xdf(\xbf\x1b0\xc0\x15Z\xb7\xf8QO&\xc0\xf3\x9a\xda9Y\xf3\x1d\xc0h\x8c\x90<R\x10!\xc0[\x8d\xa2\xf3@\xf7"\xc0\xceR\x14\x82\xe9\xc2\x1d\xc0\xcc\xbf\xb3m\xb1k\'\xc0a\xc45\xc8\xe4\xa8,\xc0\xe81\x80\xe8$\x9d\x1d\xc0c\x0f\xad:\xbb\x1a0\xc0\xee\xd0+\xc9\x9e\xfe(\xc03n]\x81\xe1|\x1b\xc0_\x19\xb8+\\g\'\xc0\xa1e\xa3*\xa3W!\xc0\xbb\x8e\xd2N\xc3\xc1!\xc0\xc6\x88~\x9a\xe8#.\xc0\xda\x80pon\xd7!\xc0?\x0f3H\xdc\x1a(\xc0\x9a\t\xccf\xa1\xba!\xc0G\xdc\x13\xac\x94\xa4&\xc0\xebk\xda\xc9\xec\x04.\xc0E\xf3\xb0\x8b\xdf\x10\x1c\xc0&}M\xda>[\x1d\xc0J\xebzh\x17\xe3"\xc0\xf5l\xae\xe8\xcd\x0c*\xc0\xfb\xac\x07\x80\xc8\xd0"\xc0J\xfc\x89\xdf\x8f\xb8\x1e\xc0ps\xe9H\xf9M,\xc0#\xb9\xb0 \xa9\x88\x1e\xc0\x02\xb7\x8e@;\xc2#\xc0\x95\x12\x05\x066o,\xc0\x1b\x18 \xbd\xe8\xf2\x1b\xc0\xb5M(\xa9\xf6V*\xc0\xd2#\xf0}qF*\xc0\xf9\xfbo)wJ,\xc05K0f\x19\xe5\x1c\xc0].\xed\xb2%~+\xc0A\xf5L\xd3a\x83\x1f\xc0I\x8f\x1f\xee\xb5U,\xc0\x8f(\x03O\x1d\x9e \xc0\xc4\x8b\x16$\xe2\xca.\xc0\x9f\xfb\xda\x07\xf9\xc3 \xc0S\xcf\x17\x10\x03h\'\xc0"{P1\x8f\x9b,\xc0n\xe1\x86\x7f\x9d_\'\xc0\xc4\x1f\x15\x18\x1fx\x1d\xc0\x954\x0c\r\xfeB.\xc0\x94\xb4\x10\x05j\xd3$\xc0R64}\x1e\x8d)\xc0\xbb>\xeb\x1e\xdd|\x15\xc0O\x92\x1d\x7f\x04\xa6)\xc0w7\x17\xd2\x97\x91-\xc0\xbb\x93\xc2\xc3\xc0\xa1+\xc0;h\x82vyQ\x1e\xc0\x87\xf2\xa4\t\xd8).\xc0`s@@\xa5F,\xc0 \xe2\xea*Z\x1f\x1c\xc0\x97;9\xa0\xa5\xf7"\xc0\x1d\\O\x1aF \'\xc0\x1a\x97\xf4\xbe\xc0\x8a+\xc0\xcadi\xd2y.\'\xc0\xff\xd4\x81%\xcb-.\xc0\xf6\x9f\xd4\x8a\xafF\x1e\xc0Lxm\xaev\xf7 \xc0D\xf6\xf1T\x17\xcd \xc0\xe5-x\x04*\x86!\xc0\x1b\x96\xcd\x15\xed5+\xc0`\xf2\xcc\x16%\n0\xc0\x99\x9ee\x9c\x83$.\xc0V\xb6:\x8d\xb9a,\xc0\xc0f\xbf{\x05\xbb\x1d\xc0\x1b\\B\xe1\xa2\x11\x16\xc0\x87\xb7\x10\x03\xb5\xa2!\xc0\xa8\xd7\xd9\x85\x81\xd4\x1d\xc0\xc4D\x80A\xf8\xea,\xc0\xc3\xe8\xf4\x85\x08L*\xc0 Z\xc7@\xea\xdf"\xc0{\x95.S\xde\xf7)\xc0\xd6\xc5\x9e\x03\xd8\xe4,\xc0\xcd\xfe\xf8\x83\xbf\xcb(\xc0\xa8\x01\xdb\xff\xa6s\'\xc0y\x91\xd1US\xe5,\xc0y\xf8\xc7\x94\xf6\x04\x1e\xc0\x7f\xcem\x0b1\xc6,\xc0\x85\x99\xb4\x0e\xcc\x07.\xc0\xf5\xb2\xaf`1\xf8,\xc0u\x16\xe5P\xb8\xc5\x1d\xc0\\\x8a\x14yC\x0b.\xc0L\xe9\xe5\xfcd\xfb-\xc0\x98\xca@8\x83\xb3,\xc0\xe7\x00\xd5\xc4_\x90\'\xc0e\x11@Py\xf3!\xc0\xf3\xdd,\xbf2~ \xc0\xb7\xdb%1C"\x1d\xc0\x1b\xb5@\xfb>\r.\xc0vq\xe6zny\x1c\xc0\x16\xa1Mg\xc7\xc9-\xc0\xa5f\x0b\x11p\xb0\x1d\xc0}\x84\x1aD\xc8\x7f\x1e\xc0\xca\\\x98E\x11\x1c\x16\xc0\n.5=Fy \xc0\x1ahM\xa8J\xf3\x1e\xc0\xfe\xaa/@\x94\xdc-\xc0\x08\x99\xaf\xc9\xe0\xcb!\xc0G\x86\xc0\xd6\xfa\xcf\x1e\xc0;\x85\xb4y\x03\xbd\x1e\xc0\x01\x90\xc7\x0f\xc2F\x16\xc0\x1bOF\xb1E\xba\x1f\xc0\xd7\xa2\xae\x8f\xbe\xb9\x1b\xc0\xfd\xccG\x91r\xb5\x1d\xc0up2\x14\xd41\x1f\xc0\x1b\xcbg\xfe\xa8\xe1!\xc0\x86\x85n\x9a\xd1\x1e\x1f\xc0Q2\x14*[9\x1e\xc0\x9d\xb4\x08&\x1f\xb6!\xc0w\xa5\x01:g\t\x1d\xc0a\xc8\\\x88\x92\xad-\xc0\xdf\x007:\x92\x9b\x1c\xc0dS6[7\xa6\x1c\xc0I3 f_o-\xc0Zrk!\x14X-\xc0\xe7\x8d}\x1e\x92~!\xc0@\xc3\xd5\xbbz\x17"\xc0\xd7\xcc\x01 \xd2\x88!\xc0\xa8OE\xfb\x13\x18*\xc0\xd8y\x14j\x14\xff\x1e\xc0}\x07\xad2\xc3\x04\x1d\xc0\x99\'\xb7\x04S\xc8.\xc0g@\xdc\x91\xaa\x93 \xc07C\xa8\x80\xe0}!\xc0\x02\r\xbdV\xf7y.\xc0\x1b\xa7\xc2#>+\x1f\xc0\xc5\xe7w\xcf\xa1\x80-\xc0\xd4\xa1\xa9\xacM\x05.\xc0\x12\xe8\x12\x97\x1b\xd8!\xc0h\n\x02\xf4\x06/.\xc0\xcf\x8a\x84f\x94%-\xc0&\xe4{D\x14\x1e-\xc0\xd54\xf8\x8a\x9f\xe8%\xc0H\x12\x00\x80\xa6\x00!\xc0\x0f\x16\xc3A?n\'\xc0Z\xcd\xbc4wi\x1e\xc0\xfb\xd4GdT\x13,\xc0\xfdGW\x8f\xe4\xf5-\xc0~\xbc\xd2n\xe1\xea(\xc0\x94\x7f:\xe2 \x00"\xc0\x87\xd5z`\xfc\x97-\xc0E{ Z\x1a\x08"\xc0\xe3\xda\xa2;?\x80\x1d\xc0Bo\xa90\x8f\x8f\x1b\xc0\x8a\xa8S\xd2;\xe4\x1b\xc0g\xda\x14\xd6\x0bx.\xc0\xb7\xdc\\\x9d@c\x1e\xc0\x1d\xf6v\xd9Z\x80-\xc0/\x10\xcb\x0cx\xfe/\xc0\x15\'\xdf\xdei{#\xc0Di\xff\x89#\xe6!\xc00\x00\xd6wE\x000\xc0\'\xf5y.\x00;.\xc0%~\x00\xaen\t#\xc0\r\xd6\x1f\x02\xe0\xaf\x1b\xc0\x02\xc3\xe1\x7f\xf2+0\xc0k\x9a\xa1^\xb3\xc6\x1d\xc0_\x1c\xd2^\xc0\xca!\xc0\x1f"\x05\x07WU \xc0dUp\xcf\xe55\x1f\xc0\xd9_\x13\x1bdc.\xc0P\xc3x\xa8[\xd6!\xc0\x92\xca\x86"\xb9@.\xc0L\x01\xb1\x0eW\xc1-\xc0\x8ed\x80\xf8\xdbZ\x1d\xc0_ER?\xe7\xdf-\xc0ref\x83w\xe5-\xc0\x90\x8f\xad\xff\x89\xbf+\xc0\x92\x11\xc9\x80\x8f\xb7!\xc0\xabI\x0b\x8c\x15w.\xc0%EU\x83\x02B*\xc0\x18\x01[\xa2U\x00.\xc0;\x8b\x10\xacOf\x1e\xc0\xed\xe6\xd5\xfe~G \xc0E\xea\xf9/\xb6\xd9,\xc0\xab\xc2\xbd\x0c\x07\x16\'\xc0\x9f\xeb`\xa4\x05\xcd-\xc0\xde\xf4G4,j$\xc0/\xad\x1d\xaa\xba\x9c\x1d\xc0\xe6\xc0Iaj\x13!\xc0\x06\r\x1fh\x0cb\x1d\xc0\x05\xdbYo9\xf5\x18\xc0\xa8`o\xfd\x7fz)\xc0)\x06\xfdN\xe4\x17\x1c\xc0m\'\xdbf\xfa[,\xc0\xa7\x90\x19\xbb:\xac#\xc0\x130\xa3]\xb5\xe4(\xc0[\x065N\x0b\x8f!\xc0\xe6\xa1\x1e\x06\x83\xfb"\xc0\x96\xf6\x82u\xd7\x9b\x1d\xc0s\xd7\x88\x9d\x05\xc6\x1f\xc0\xbdq\xf8R)>\x1a\xc0\xdc\'o[\xa8\xfc\x1d\xc0%@m\x8f\xd1\xfe%\xc0\xb3\xed\xbc>\xdb\x83!\xc0\xc7K\x9dZ|Y\'\xc0\x96\xf6\x82u\xd7\x9b\x1d\xc0\xe0Q/\xa0\xf2\x18#\xc0\xbdq\xf8R)>\x1a\xc0\xeaS\n\xbcx\xf1 \xc0\x93\xbfY\xb5\x82f!\xc0\xa4\xa1\x86b@\xb6#\xc0F\xf5\x08\x0f\x82\xbb!\xc0\x04\xb3\xbc\xc6\xe1\x80\x17\xc0G)j\x06\x06\xd4\x1c\xc0d0\x1f\x14\xab\xab"\xc0\x84\x9aMh\x13^\x1f\xc0\xdb\xf7\xbc\xe6\xb6a%\xc0\xd0\xdd\x90\x98\x82e\'\xc0\xebL\x91\xfe\xe3\x13\x1e\xc0A\x1ea\x96\xbf\x9a!\xc0\x0f&gR\xc6\xe2\x18\xc0\x04\x84tS\xf9\xbe\x1b\xc0\x0c\x0f\xa3~\xda\xad\x1d\xc0\x86|\xfb\xa3?B!\xc00\x1b\xcc\xad}9\x1f\xc0\x0e\xba8\xe2\xe8]\x1e\xc0`\xebS\xa1\x89\xdf\x19\xc0\x81 \xb1EQ\xc9\x19\xc0\x95\xcc\xeev=\xca\x1d\xc0\xd8c\xda\xc7+\x93,\xc0\xd4\xb2\x1a\xd8\xbc\xcf\x1c\xc0\x08&\x81U\nS \xc0\xf9K\x9d\xdd\xb8\xa6!\xc0@.\x11\x84\x1bu \xc0j\x87le\x98\xc7\x1c\xc0\xf2\xcc?\x97je \xc0Z[T\xdd\x04$0\xc0\x07)\xea\xd3\xcb\x92\x1d\xc0\xf0W\xea\xe6\'\xa4\x1c\xc0\xef\xf2\x04\xee\xa1H0\xc06\xab\xb8\xcb\x863\x1f\xc0^\xe1\x98\xc8(\x19.\xc0\x87\x83\x16\x89\x92\x1d\x1e\xc0\xe5\x92\x1e\x94-\x85$\xc0{\x12p95\x8f!\xc0\x1c\x87B\x03\x9e\xdd.\xc0u\x98\x9b\xe5\t/$\xc0\\G\xf7\x9f%\r/\xc0U\xef\xd7\xedt!\x1d\xc0DlC\x19\xf0\xf8\x1c\xc0\xa1e\xa3*\xa3W!\xc0\x84\xc8;\xe0g\x91-\xc0F\xdb\x04\xcb\xe2N\x1d\xc0-\xb8m;\x05\x9f,\xc0hO\x1f\x17\xc3m\x1b\xc0\xd0\xff}\'hC#\xc0\xe8Uz\xc0\xddk \xc0\xee]%\xecX\xc9 \xc0Gx\xf2\xed!g\x1e\xc0\x01\xd8pAi\xa6,\xc0:\xfb\xe2ozl!\xc0\x84\xc1\x88\x88.\x10!\xc0E\x87\xdc\xe7\xe9v\'\xc0\xc5\xc6\xf1O\xc2\x9c\x1f\xc0-\xe5\x83\xf3\xe7\xd4/\xc0v\xac;\x1a\xbd\x0c\x1c\xc0lo(\xfb\xc0\xf9/\xc0\xc7\xa0\xc6\x1a<\x94*\xc0\x9d\x83\xb6\xa9\r .\xc0xShl\x08\xc2 \xc0\xed`N?V\'*\xc0\xf47Z\x1e\x9f\x17#\xc0L!Q\x10\xd1\xce(\xc0[\x15\xce\xd8\xa1\x9f\x1c\xc0TPlJ\x97\x9b \xc09KO\xe2\x15\xcd(\xc0\xa0\xb7t\x89u,0\xc0\xf1\xacV=RW,\xc0:\xc1\xf8Q(\xfa*\xc03\x87rp~W,\xc0e\x018\x13nO,\xc0\xd1d\x93\x02z$0\xc0\xff\xc2Cq\xcd6+\xc0\xc8\xc0\xb6\x18\xd0Z,\xc0\xff\xb8Yd\xe5q,\xc0m\xe4\x9aL\xb4\r&\xc0\x00\xab\x9b|:\x93,\xc0\xf1\x12\xfe\x15\x91\xa4.\xc0\xfdi\xd8\x84x #\xc0\xd7\x9c\x80-\xee\xbd-\xc0\xf3\xde\xbcX@|#\xc0\xe3\x0c\xf3S1\xd5\x15\xc0\x08\xc6\xb7\xd8\x1fi\x1d\xc08\x86\xe1\\\xcax#\xc0\xd1\xb2\xbfC{=\'\xc0\x99\x81;\xa4\xd3B#\xc057\x8d\r\xf3\xab-\xc0B\xe4\xda\xd3\x8b\x10#\xc0\xd4|\xc2\x12\x00O\x1d\xc0\xae\xa8\x17\xe3W\xe3"\xc0\xf9p\x17g\x17\x14.\xc0\x03\xe1\xdc\xb5\x81\x8c&\xc0\x06\x81NL[[\x1d\xc0\xcb\xdf\x83;|\xfd!\xc0\xe2F}_\xe6\x17"\xc08\x84\n7\x8ez\x1d\xc0rX\x05\xe9\'\xc5,\xc0\x06\x00?\x93\xfcC"\xc0L\xe7\xb2\x87/\xf2\x1e\xc0\x14\xef\xef\xb7\xfc\xc7,\xc0w\xd37\xc2\x81\x82\'\xc0N_\xab\x04\xff\xec"\xc0`\xe1\xdf\x07\x81\xa2!\xc0\xef\x9d\xd5I\xfcj$\xc0]\x18\x9cl\xd4\xda,\xc0\xc1qe\xa7\xdd\xe6,\xc0\x9e&\xf8\xdc\x8fi$\xc0\xf8g/\xf8\xbe\x0b\x18\xc0\\v\x95\xdf40"\xc0-g\xec\x1eQ/\'\xc0\xb5\x9a\xf8Sa\x04"\xc0\xb1\x04\xc9\x8a\x12>\'\xc0\xe0\xc3\x90\x10\x13&\'\xc0TX\x9c\xbb\xd9U+\xc0Rp\xb38\xd04\'\xc0@\xc3\xd5\xbbz\x17"\xc0\xd2\xc0\x84t.\xad!\xc0L\xed\x14=\xd4\x15,\xc0\x13\xe70\xf0\x9bY\'\xc0l\t\'s\x05G\'\xc0>\x1d\x89\xd4x|+\xc0h\xfe,@$\xd0!\xc0\xc8\xa5~1\xee\x96+\xc0\x8f\xa7\xddvq\x7f&\xc0c\x83MdS\x87&\xc0<\x05r\xf7\xc7\xec(\xc0\x87:\xfd\xbd\xaf\x85!\xc0\xe9/\xf2\x97\'\xce\x1c\xc0\xc1\xdf\x1e\xf5\x1c\x02!\xc0\x9d\x7f/~.\x02\x1d\xc0\xd4\xb3\xdau\xbeJ,\xc0\x15\xe09\xd0,\x0f*\xc0o\xc2:\xa1\xca\t\x1d\xc0D\xee\xc1\x81`\xdc \xc0\xcf\xe9\x891\xa8\xf7)\xc0\x9e\xbd\xa7\xc1\'\xdc\x18\xc0\x0f&gR\xc6\xe2\x18\xc0\xe6q\x07\xe0}~.\xc0=\xec\xf9Ut\xab-\xc0\xac\xb4\xd3{\x06R\'\xc0\xdf\x18F\xdc\xaa\xf2\x1f\xc0\xdb\x80\x04\xa3\x05\xcd*\xc0\x11 \x93\x93\x1d~ \xc0\x10\xbeq`_\xab*\xc0\xef\x1e\xb5t\xa6\x8d!\xc0\xc7\x7f\xfc]\xa2B"\xc0P\xbfK\x9c\xcer*\xc0\t\x82\x1a\xf5U *\xc0v!\x0f;\xa1P*\xc0\x87\x18y\xf8\xd4\x12*\xc0\xcb\x13\xf5\x96+\xf2\x1a\xc0~\x13\x98\r\xb0\xf9 \xc0x\xf3!7+{ \xc0}_\xa6\x1c\x85O*\xc0\xd3\x9d\\H\x94\xf3 \xc0\t_\x86\xd5X\xfb)\xc0\x866*\x1d\x92..\xc0\xb0\xdb\xc3\xa9\x95..\xc0\xd2@;\x1b\x91\xb0\x19\xc0Xh\xa5\xf6m\xdb,\xc0\x13\xda\x92\xf8\xd0\xd7,\xc0m\\A\xa8\xa3\xc9\x19\xc0)\xfd\x17\x99\x97\x93-\xc0\x05{\x88c\xd4/.\xc0\xaa\xcbgtb\x11\x19\xc0y \xf5\xfbj\xf7&\xc0*\xa1"\x98\xca\x94-\xc0\xfc\xc5\xd6mk\x04 \xc0<\xac\x83\xaf\x0e\xc2\x1f\xc0JDU\x19\\3.\xc0\xdb\xa4\xaa\xc8!\xee\x1a\xc0\x9e\x85\xfdH\xb0\x08.\xc0\xabW\xc5tV\xe0-\xc0j\xd6\xedG\xa2\x0e.\xc0x}[\x05e|\x1d\xc0\xd6B\x00_\xc8\xfc-\xc0L\xe9\xe5\xfcd\xfb-\xc0\x1c\xed\r\xf9/%-\xc0\x1c\r\xe7a\xf5\x85\x17\xc0\x8eGI\x0f\xaa\xdf\x1d\xc0\x9f\xe2\xa7\xc3,z\x17\xc0t\xec\xb5R\x8e\x98\x17\xc0!\x99\xe7\x1d\xf2v\x1e\xc0*\xed.\x1a\xc6x\x1d\xc0\x1b``b)y \xc0)\x87\x7fM2\x8f\x1d\xc0\x1ag\xa4>,q\x1e\xc0c\xb6\xce\x92K\xda \xc0\xea\x18;\x1a\xc0\xc1&\xc0\x8f*\x98\xa5\xcfb\x1d\xc0(\x1c\'[\xec\xbd\x1e\xc0T\xb8ifx?\x1e\xc0~L&\x0enk\x1e\xc0\xfd\xccG\x91r\xb5\x1d\xc0\xb8\xd0\xe9\x81\xab\xee!\xc0\x9e;\x80\x81\xee\xc4\x1d\xc0z=\x7f"WU \xc0\xd3\x86tQ\x89\x0f \xc05C\xf2\xbf\x13\xbb\x1b\xc0\xfdkr\x8e\x86n\x1e\xc0NL]\xe6\x14\xe4\x1b\xc0\xcc\xa6\xa8\x93\xbfP*\xc0\x87\xe6C\r\xf8\xd9\x1f\xc0\x9d\xa2\x9f\xa4C\x94!\xc0_\xe7\x88\x1a\xec\xaf\x1d\xc0\x8a3}\x1b\x90\xfe\x1b\xc09n\xf0\x93}x!\xc0\xe7\x13\xf0\xf16;\x1d\xc01\'\xafz)\x86!\xc0\xa3\x96\xc6!Y\x9c!\xc0Iz\xf9oP\xb7\x1d\xc0\xba\x0bF\xba\xbbt\x1c\xc0\x1e\xb2\xa0\x05c\x9d\x1d\xc0\xb1C\xf1.\x95\xce\x1d\xc0\xf27\xc8\xa2\x8d\xdc*\xc0\x10 \xf3\xa5\xb9l\x1f\xc0\x17\x1d\r\xc9\xa2(\x1e\xc0D\x9e\xc6h\xde\xff\x1d\xc0\xddK\xe7\xb3\xae\xdf.\xc0r\xad\xdfT~\xd7\x1f\xc0\x05\xb4u\x1e\xc8)\x1a\xc0\xb9:f7\xd9\xd3\x1d\xc0\xc1\xcf\x902\xb0\xe9\x1f\xc0\x7f\xcd\xb0YQ\xb1\x1d\xc0~FCX\xbe\xca-\xc0\x02\x80\x013q\x0f\x1e\xc0\xdeN\xb3\xcd$\xc2\x17\xc0\xb0\xd7\x03\xb0\x11\xc4\x1f\xc0B.\xf2\xbc\xe0B!\xc0\xae3\x8b^\x8e\xc5\x1b\xc00].\x9b\xb9+!\xc0:o\x83\xf3?R\x1e\xc0\xc6L\xa0d\xa1b\x1d\xc0|\x10q\xf1@\x13\x1e\xc0\xf4\xcc_\xa8\xcd\xe4\x1c\xc0\xa7da2[j \xc0\xa3&\x0b\x14\x8d\x0b!\xc0&\x15\x14u|\xa9\x1c\xc0\x9c\x94<<\xca\x91\x1f\xc0>lh\xb4\xb3,\x1d\xc08w\xee\xcd\x0c\x03\x1d\xc06b\x90\xd0R*#\xc0\xd3\xdci\x11hE.\xc0BY^\xe75\xca \xc0\xe3w\x8a\xe5\n\x7f\x1d\xc09\xfdu\x1f\x01\x1f\x1d\xc0\xf1\x00=\xb0\xffq-\xc0X\x93R\xedM\xd2.\xc0\xb5\xdfh\xd2\xe6\x80 \xc0\xf1\x9f3(\xd0E\x1e\xc0\x93\xd1\xb3\x9ca\x99\x1a\xc0\x88DE;\xab\xae!\xc0J%d\xa19y\x1f\xc0\xb8\x7f\xc0|i"\'\xc0\x88o\xa1<\xb1\xef$\xc0X\xef\x9e{C\x12!\xc0\x96R)\xf6d\xce\x1b\xc0\xe9\xc6\xe0\r\x1f\x12 \xc0LS\xca\x91w\xc5 \xc0b\x9cj\xe4\x97\x9d!\xc0\xf7!9\xa6\xc5%)\xc0\xeeq\xe6b\x00\t)\xc0\xb6\xbe9\xb3\xebk\x1e\xc0\xaa(\xa2\xea\xf2t\'\xc0\x9a\x82\x8c\xe8\xc4\xa7\x1e\xc0\xa3\xe0\x82NN\x07\x18\xc0{\x0b\xc9+\xa5\x86$\xc0\xf3\x17b\xf6P\x16%\xc0\xc7\x1f@$\xc3\xca-\xc0\xe1\x83\xde\x94N\xeb(\xc0"\x1de<\xc2\xc9*\xc0\xac\xa6\x86\xf7d\x1a&\xc0\xf4\xb5G={\x80&\xc0'
p29
tp30
bg3
(g4
(I0
tp31
g6
tp32
Rp33
(I1
(I1368
tp34
g13
I00
S'F\x05\x90\xf6>4S@[\xc3\x87\xf1o\xacS@`\xf52<}9S@3:b\xa6V\xb9S@!\x916!68S@\x8b\xc1\xc6\x7fw4S@.\xec\x84\xf7B?S@\'\xc2\x151\x7f\x07S@\xfb\x9b\xa8\xac\xdd\x04S@\xae\xea\xd4\xdb\xf7\x01S@5w\x84\xb3\xd6\x1dS@J8il\xf8\xc7S@\x85I&\x0c\xf0XS@I_3\xf8}\x86S@]bE\xc1\x18\xb2S@W}{:\x9e\xb6S@f\xd0\x84%\xd0\x13S@\xe3\x93"Og\xacS@;\xbd\x82\x81\x9dMS@\x95<(5\xdaWS@\xf5-jRUXS@H\xa82\xca\xcaXS@b\n\x87\x89\xba\x10S@I\xc0\xe3\x1aN;S@\xff\xbc\xa5i\xcb\x15S@\x0f\x01\x98f\xba\x14S@\xd4\x9c\x10\ry\xa3S@Q\xf0\x13q\xb7\xa3S@`\x16pj\xb4\xa3S@\x02.\x10\xech\x85S@\x07\xe9z\x05|\x14S@,\xfc\x95%|\xc3S@\xbb\xd3\xf0\x1aZ\xa1S@, \x16\x0c|\x15S@*\x9cJ\xd5\xa0\x8dS@o\x9c@\xf5\xd8oS@gs(\xaa\xc8\xc7S@fR\xb6\x8eF\xb2S@\xf1\xadp\x08l\x14S@\t\x1f\x98\xcc\x1d\x8eS@\x8bW\xf8[]\rS@\x01(\x8cr\xc9\xb0S@\xd8\x7f\xa5,\x87\xc6S@\x8et\x9e\x17s\x11S@f\t\xd7W\xe2\x95S@\\\x06cK\xd6\x17S@c\xc0OR\xb3\x98S@t-\x98L\xf0\xacS@u\xc4\xea\xd6\xc0\x97S@\xf1\xb3\xe0\xb91\xc9S@\xb4\xf8\xccIA\x17S@\xe6\x8f\xb4;\xbesS@\x03\xedP\x01q\x0eS@TqL\x8a\xbe\xbbS@\xf6o\xe5.,\x18S@k\xcfP\xb1\xbdsS@R\x0e\xa6\x85C\x9fS@\x1dC\x1f\x81\xcdmS@\x8d\x1bU\xa7>\x90S@\xc2*<&p\xaeS@zJ\xe2\x8d]\xadS@\xa3p\xd74\x06\x13S@\xfaVI\xf6\x05\x10S@\x95\x88\xda3\xa3\x91S@\x0f\xdc)}\xd03S@m\xd7\xd3\xa9\x89\x11S@\x01\xb7\xed4\x89\x12S@.:5H;4S@\x00c\x18\xa9\xc8\xacS@_zU\x8de3S@\x15~g\x8eJ\\S@\xb2\x05w\x98\x9b4S@\xc08\x1c\x1a\x8e\x85S@\x06\xdd#\x1d\xf5\x85S@\xb6\xffU\xef|\x88S@\xcf?\x91PQ5S@\x9e\xb5\x98\x077LS@\xd2>\xe6J^\x04S@X+:h\xc2\xacS@\xba\xae\x881/\x1bS@\x9cB,\x08\xe1\xa7S@m\xe5\xce\xda\xd8\x0eS@\xad\x95\xf9\xec\xbe\xacS@lE\xe3\xccG\x0eS@\xc4\x13_\xeb\x91\tS@3l\x7f\xb8\x95\xacS@\x95\xfc\xa6\xb6\x9a\x1aS@\xb7\xba\xdc\x16\xa8IS@\xd5\xa4%\xeb\xf2\x0eS@\xb3\x9a\x0eBe>S@gyoOjXS@\x98U\x18\xd6J\x02S@o\x85\xd8E4XS@\x97ZC\x95\xa9XS@\x12\x81\xa8\x8e!\x0eS@\xaf\x1cr4\xbf\x1aS@\xa5\xa9^`\x0eXS@sxdr\x9c\x07S@\xc4\x18\xced\xf45S@-xsF\xd9\rS@\xa5\x94o AXS@\x8e\n\xd4(\xc8\xb7S@,{\x9c\x13\xf9tS@\x1c<\x87\xd0o\x0eS@BL\xb0Y\xc3\xa5S@K._\x8fo\x19S@zY\xe1\x004\xa5S@,\r\x1b:\xc4\tS@\xce\xc1\xac\xb2`\x90S@\xa9\xec\xedH\x00\x89S@\x85n\xb1\xd0\xf4\x17S@{\x08|l\x88\x0bS@7X\xa5\xb4\x7f\x1aS@\xca]c\xf3\xe5yS@|\xa6\x89\xca>\x0eS@\x067\xaa2\xd6uS@\xd3\xef\x1093\xacS@\x8a+\x98\x04V\x10S@\xe0\x81\x15\xf8\'\x00S@j\x81\nb\x89\xa1S@\xdc`\x19w\t$S@Y\xce\xa1\xbe`\xb6S@\xa3\xff\x9d\xd8\x91\xb2S@\xd1\xf0yRHyS@\xe8\x82E\xf1\xc4\x0eS@BKri`\xadS@t(\xea\xac\xb0]S@ \x9a\x1f\x0f\xbc9S@f4=\xe5E\x0bS@VZ,s:\xb6S@j\x8b\xd1bU\x07S@r\x8e)cP\x11S@\xfcSe\xf8\xe2\x95S@x\x96r\xc2\x16\x12S@x\xe3 \x8a<vS@Q\x89h\xb63\xa4S@\x9e\xf1\xc5Dp\x01S@\xdbO\xb2\xa3\x10=S@\x00m\xc8\xf6\xe6\xbbS@\xf9hy\x8b\xd9\x9cS@\x9c\xc8\xf9\x89bMS@\xfc>Z\xab\xfa\x03S@\x8cx\x0f\x9d\r\x0cS@\xb2lZ\x13\x92\xb0S@g\x89\x9a\xc6x.S@\xf7\xa5\xf7\x0b\x83.S@\x07\xd1\x08\xd7\x13\x0bS@:\xad\xee\x14\xbe\x9aS@<\xdf\x07\x99\\\x18S@\xe8uz\xb2\x05\x07S@\xd1"\x05\x84\x9b\xa6S@f\xcctr\xce\x8dS@\xb8\xfb\xa7\x93t3S@\x1eV8t\xbc@S@<\x04\xa7\xeb\xd73S@\xe8.\xb4c\r\x8eS@y20\xbe\x0b\xc8S@\xc5\xa6\xf5\x04$DS@\xb5N\x03\xa3\x16\xc8S@\xb3\xf9\x13\xb4H\x88S@E\xea\xfcf\xcd\xc9S@\x9cb@\xcf\xd4\xafS@8\xde\xaa\x02\x83\x86S@>\xd5\n\x1f"\xa9S@\xd3J8\xab\x8e\x98S@A\x16v\x8e\xa8\xacS@\x8e\xbb\xf9M\x81\xacS@Z\xacz\x15\xe6\x87S@\x1a\x91\xf3\x07\x9b{S@?\xceLa\xda\x12S@k\x06H\x83\xf0\xc7S@\xc5\x08\xa2\x93\r\x8eS@\x8d!\xbfQ\xe7\xa4S@1\xb6\x7f\xef\xea\xb1S@\x1e\xb1d\x9bwLS@\xf6#\xcahP\x8cS@"k\xfcJ,\x98S@\xd3\xad\xce\x0f\xcc\xc4S@W\xf8\x9c\xb5&;S@7\x87\x8d|\x01\xb0S@\x96\xd7\x02\xf2\x80\rS@\x80\x95\x83\x93\xde4S@e~\xdfA\x03\x0cS@\x92\x80\x0ea\xe8\xacS@\xea\x12\xd1\x07\xda\xc9S@\x11\x85\x1dK{\xadS@O}3\xb3J\x86S@/\xcd8\xc3\x14wS@\x1b\x18^\x07\xc9\x0bS@v\x89%\xf3\xe7\x0bS@\xc0\xb4$\x93\xe4\x1dS@\\\xce\x0e\x96=BS@n9\xf5\x82\x8e\x9cS@a9`\x87\xd0fS@/\xd0\x0c\x8b\xb5\x14S@\xd5\x17\x89wo\x94S@\xf5\xae\xea5\x96\xaeS@\x06\xdd#\x1d\xf5\x85S@!\x85\xce\xfc\x10\x9aS@\x93\xf6o\xa6E\xaeS@\xe1\xec\x85|h\x8aS@\x00\xdfU\x15B\x0cS@1{\xf3\xd1\n\x04S@G\xe5\xea\xcdj\xadS@\x8d/@K4vS@\xddU\xa6\x0e\x94{S@i\xc9`\xce\x88\x14S@\x9e\xd1\x8aN\xd7\xa4S@\xb49\x1b\xca\\\x9cS@\xf6G$\xd2P\x91S@\xdf8\xf1R0\xabS@\xab?\xca\x9b\xf3\x1aS@\xce\xc5\xe5\xb5b\x89S@a[\xfaQh\xaeS@\x18\xdc\x08\xd76\x86S@|1\xf1Y\xd6\x11S@X\xa2\xf3B~\x86S@gyoOjXS@\xb0\xb2\x9c8\x052S@\x85\xdf/\x97\\\xadS@\xf8U\xe8\xa2e\xacS@\x17\xf51\xa1\x04\x99S@s\xa6\x8b\xabp\x92S@\xf7\x1aV\x85\x10\xa0S@Q\x0e\x81\xe8A8S@\x842\x10\xbe7\x99S@\x08\xec\xf0c\x1f\x92S@\xbf\xc57\x01\xe8\xadS@ \x8b\xbc\xc1\xfb\xadS@v\xc0\x03H\xe1\xacS@\xe5h\x85"\xae\x98S@\t\x12\x0f&\xa3\x13S@$\xcc]\x07\xb8\xacS@\xcaP\xfa\x11\xfa\xacS@t\xdb\xee\xa4!\xa9S@E\x069\x97\xc8\xacS@P\xc6\xee\xed\xcb\xc9S@\xbf)x>\r<S@,\xef?\x12\xb8\xacS@UyI\x00\x07\x0fS@\xb3"\x0f[~\xacS@\x84\x87\xdf\x80\xdf\xc9S@\xc1O\xcf\x87\xb4\xa2S@\xeb\xb7\x82\xa5\x82\x9aS@\x080\x01\x88\x8b\xacS@\xed\xdc\xe6\xd7\x17\xa0S@1\x8b\xd5\xa1\x943S@\xd9\x9fu6\xb0\xabS@\x83\xbc\x0e(\xba\x87S@\xc98\x83>n&S@t-:\x19\xc9\x89S@\xd8b\xf0\xab\x06\x10S@\x92_\xf91\xca)S@\'\x0e\x9f\xda\xfe\xaaS@@\xd8\x1b\xbe\xb9\x13S@\xb0\xad`\x9e\x87\x14S@\x9c\xb4Z\xd1\x01\x8cS@4\x1c{\xdf\x1fpS@\xa6\x9b\xddZ\x16\x88S@\x91$\t\xd0?\x99S@\x1e/\xda\xf4;\x98S@\xf8_\x0f\xe7\xc0\xaaS@\xc5#\xf4\x1d\x10\xaaS@\x1ap\xf2Y\x87\x14S@\xb4ad\x99?\x1aS@&\x91{M\xde9S@\x98\\\x8e\x14$\x98S@1-\xfd3\xe8\x95S@\xf5FB\xf2\xcd\x98S@M\xe6=\xe9\xf6vS@d\xe6\xfb\x1d\x82\x8cS@g\x89:\x9dU\xaaS@\x9f\xf7\x9fI84S@\n\x9b\x1a\x1c0\x95S@\xec\xd2\x01\xff\x8d\x98S@\x1e\x07\x12\xa6\x17\x9aS@\x97.X*\x84\x16S@\xfa\xd4\x94\x95\r\x83S@\xca*\x00\x0b\x1e\x13S@9A.\xff\x17\x84S@\x1c\x00`On\xb4S@\xc0\x8e~\x12\xcd\xc4S@\xb7\x9c\xda8\xce\x1aS@o\xf6\xe1:\x10\x8dS@\xee\x8c\x90\xefCyS@\xa5\xa9/\x0f\xc2\x85S@\xef<8\xa3%\xa0S@`\xe4{H\x9a4S@e_[/K9S@\xad$\x0eN,\xb5S@ \xa1\xd3\x85\xe1\x82S@\xae\n\x06_\x948S@\xb9@\xbdK\xb6fS@\xca\x96!\x97\xa7\x14S@\x8f\xbc.\x82\xefJS@\x11H\r@s\x9bS@AUP\xb6\x18@S@H\xb5X\xfa\x0e\xacS@\x12.\xe2\xd9\x8d\x97S@s\x9dO\xa6^\xa3S@\xa4\x159r\xc4\x96S@\xa7]Dr\x14\xa0S@\x08\xc3\x8cn\xd5\xc7S@(\xbf3{\x89\x9fS@\xcf\x90Q\x87\xfd\xaaS@\xd9\x1b\xa3\x12I\x9fS@\xb4i\x1fn\xe3\xbcS@\xdcW\xdbgDES@\x85n\xb1\xd0\xf4\x17S@\x93\xff\xd4\xae\x00AS@E\xb0\xe1\x85\xec@S@9)\x17\xe6g~S@t\xff\xac\xf5!\xb1S@\x9f5M\xd86~S@\t\xff,\xf1k\x12S@\xed%f\xdf"\xc5S@MW\x1b%1\xc6S@\xd3\x98\xc1\xce\x7fsS@\xf7\x11Q~\x94\x0bS@\xad\xd6R*J\xb1S@\xc2\xd2\xca\xc6\xbc~S@y|\x1d\xce\xfe\xa5S@\xc2N\xe1\x00\xd6\xc4S@y$\xf7\xf7\x1d\xc8S@(4\xee\x98\xeb\x87S@\xfez\x95|\xa6\xc5S@\xa4\xebb\x96\xb6AS@\x00\xc4\x0c\xe6\x0f\x7fS@R>\x8c\xde\xeeWS@\x87\xe9Z\xba\xe2WS@\xd6\xe1\xffb!`S@s\xd8\xdf,\x1cXS@sb\xbe./\nS@E\x1c\xb2\xf4k\xa4S@e\x14\xf6y\xc0\x88S@\xd7\x9f\x91sZXS@#7\xa1z\x08\xb7S@\x08\xbb\x17A\x97IS@\xbcSh\xb7Z\x9dS@\x14\xad(\x9a\xfc\x7fS@\xab\xd9\x1f\x86\x9d\xb1S@\xab\xec\x9f\xa1\xdb\x88S@\x9b\xfaU$\xe34S@\xc3M\xab\x9f\x92\x9dS@!\x16u\x1a\xb7<S@\xbc\x81\xb5\xdda\x89S@gS9\xef\t5S@\xfb&.\xcas\x0eS@\xc6\xbc\xe1\x01F\xa5S@4g\x12\xed\x04\xb0S@\xb4\xb7]\x7f\xdd\x9fS@\xf9!\xa7\xd9\x10wS@\xa0\xe8\xaa\xe5\x10\xadS@\xb0rT\xefA\xaeS@e\x82\xdc\xc9\x19\xb4S@\xe5\xff). \x0bS@\x8d@i\x82\xf6\xc7S@\xae\\\xfbC\x1f\xa5S@\xf8\xa6\xfd\x81\xb5\x12S@w8\'K\xb1\x01S@G(nu\xb9\x0eS@&\xc9\xd8ZM\x1bS@\xc1\x19\'\xabS\x05S@\x1d\xf6%\x1c\xe1\x15S@\xb6\x85\xc1\x15\xa3&S@\xa5\x93\xafO)\x1aS@\xd5\x08.\xe5\xb7DS@t\x03M5\xf4\xc7S@\xfd\xdc<\xfc}\x8dS@=/\xe9\xb9\x07\x8fS@\x1ds\x81E\x1b\x8eS@\xd4,3c\xe3\x06S@>\xeeK\xbc\xa9:S@R\xb7\xa4)\xbb\xb7S@@\x11@\xdd\xa1\xa0S@{&\xb6\xd2\xad\xa2S@\x80\r\xd3\x0bd4S@r\x16\xac|\x9c\x83S@;\x82\xf1\xec\xc2\x1aS@\xb0\x941\x87\xed\x0cS@\x14\x90\xec\xf3\xfakS@\x1aJ\'+q\xb1S@\xfar\xb6<I\\S@D\xd2l\x11\t\x14S@\x0f\x84\x90\xfe~TS@@\xf7\tV\x8a\xafS@\xca\xb4\xc6gS\x15S@\xd52=\xc7\xa2\x0bS@#\xf4\xc3,\x84\x9eS@X\xb6\xe1e\xb5qS@\x12\xee0\'\xae\x81S@\xf2m\xbcc,\x9fS@#[{j\xd59S@A\x16IZ\xddpS@\x89\x84\x0fF@>S@\xe6iGK\x9ayS@)\x01\xdds4\xabS@\xf9\xf9\xddw\x86\x03S@\xfe\xe3\xf5x\x1f\x0bS@\x10\xd3\x0c\xd6\x04\x89S@\x13\x01\xe89\xff\xb5S@NJ\xaf\xe9h\xa2S@\xa3U\xe3\xa3\xc59S@\xe7<\x9b\xbe\t\xafS@\x1eE\xdd+\xb0\xb7S@e\x9d\xf8\xe7)\x99S@qB\xfd~\xb8\x12S@\x12\x00\xb8C\x83QS@\xe3W\xdd\xa20\xb8S@\x9e\x96\xb5"v\xb6S@\x19\x80q/\xaa\x9aS@`\x88f;\x8b\xc7S@\x86M:\xb6\x1eTS@4\x84x\x1c`\x97S@\xa8\x92\x03\x88\xef\x9fS@\x0c\xba\x9b\xdbl7S@\x95<UA\x18\x9fS@p\x0e\xaf\xa3E\x98S@\xd1\xcd\xf2\xcfV9S@\xa7.\x01\xffS\x95S@\xc5.[\xa0%pS@\x94\x1f\xc0\x18\xb6\x98S@\xab\xda\xe8\xef\x8b`S@W\xdb\x05\xcb$9S@\xc5\x0e\xc6<\x98\x94S@\xa9\xb4\xbc\xa9>\xa3S@\x03\xc9\x10\xaeB\xa0S@[*\x97\xd4\x93\x91S@n\xa8\xddm\xc2@S@/\xf5\xc4\x90\xf9\x98S@\x93\x94ru\xf34S@\x84"\xed\x16\xc9\xb1S@\xb0\xfa\xe4\xcbv]S@\x8d\x81\xce\xcf\xf2\xc2S@"a\xf7)\xab\x98S@#\x93c+;\x95S@\xa73~[\xdb\xb9S@\x1f\x1b\xbcv\x12lS@\xa0\xd6\xf3\x8a\xdd\x98S@sA\xdb0\xcd\x0eS@h\xb3K\xf0Y\x99S@v\x1f=\r6\x86S@\xa0\xf0W\x92\x01AS@\x91$\t\xd0?\x99S@R\xa80\xee\xaf\x93S@!\xc6W\xe8%\x93S@Km\xdd\xb9\x7f\rS@~9\xeeG\xfc\x84S@\x00\xc1%\xb4,\x99S@q\n\xb7\x82\x15\xa2S@\xf1\x117\xc6\x97\x98S@gT@+\x01\xaeS@\x80\xea\xed\x06-\x9aS@I\xd7rb\xd1\x12S@\xb8\xe6\xdc\x15O0S@\n\x0e\x0f\xde\x0b\x8fS@"\xb2\x07,\x1dQS@T\xab\xdb\x8d\xaa\x17S@-\xe0i\xbcT\xa1S@\xdd\xb6.\xc4\x1d\x0eS@\xef\x0b\x0c\t\x1b\x83S@Y\xd6\xc1\x14\xab\x0eS@d\x9c\x8b#\xa9\x99S@q\xd1\xc5T\x0b\xa2S@\xf7\x86\xcb5\xed\rS@D\xfd{\x91\x9f\x1aS@P\xfc]\x80\xa9\xa9S@\xa8d\xf9\x05\x8c\xa7S@S\xeau\xbc\xc5\x8dS@\x9f\xa0\xa8P\x87\x8cS@\x98o\xe2?\xc0\x89S@s\xf5\x95\xb9G\xaaS@|5\x84Rk\xa3S@\x98\x98Ey"\x1eS@G\xb0\xd8\xe0\xc6\xc9S@40\xcf\xad\xe6\x12S@\xc1\xcc\xf3>\x11\xc9S@3\x13\xa6\xff\xd7pS@\x11oS\x8f\xb4\xaaS@\xbe\xa3_kP\xb9S@M\xed}\xf4\x87\xc9S@\xfb\xf57<\x00\xc5S@}M\x1b\xa0\xe1\x9fS@\x92\xf4u1\xdf\xc4S@K\xa4v\x021\x92S@\x15\xca2\xae\x94\x16S@\xe5#\xc8\xc0\x08\xabS@\x02Ij\xbb_\x14S@\xa8\x0bE\x0e*\x14S@\xe3\xdf\xd9\x94&\xc8S@\x93\xae\x00\x8d\xae\xb0S@\x00\x83\xf6\xe1o\xb0S@\xe2\x03\xc3\xe2n>S@\x7f\xfe\x82\x1eh4S@\xe1\x1b\xfe\xa7[\x8bS@\xfd\x08\xd4 S\\S@\x8a\x9cY\xe0\x1a\nS@;\x00\xcc\xa6\x1fDS@\xf9\x15\xddb\xe6pS@U\xa2\xd9\x91\x1b\x9dS@\x95\xd1\xcf\xd2\r\xb6S@\x9c\xb9XS\xf8\xc6S@\xd1\x84[\xa2\x80=S@\xc5\xaf&h\xbb\x95S@6\xd6\xcb#\xc2\xa5S@\x86}\x84\x03(\x9bS@\x83{\xf7\x8c];S@\x87\x1f\xe6\xb5^\x9dS@\xb9\xad\xa1\n\x0e\x9bS@\xf0kC\rvDS@\xff\xff\xc1\x91\xb7\x19S@\x0b\x7f\n\xac\x08\x80S@i\xc8N\x0c\x1f\xa0S@\xe0:(\x95\xdd\xc7S@\x8b-\xe5C\xd5\xc7S@-\x18n\xff\xe7qS@\xec~Nb\x17\x96S@\xd4\xaa\nlM\xa0S@=\xfb\xfe`\x08\x84S@\xcf&\xe4QS\xc4S@\xb4\x0eCy@\xacS@\xea{X\xd5\xc9\xc4S@\x8a;\x0f\x9b\x1e\xa1S@m\n\xdf\x17\xdd\x84S@<\xb4\xa9iJ\xacS@\xdc\x8e\xb3\xa1\x8boS@\xdd\xca*t\xeaOS@\x95\xff~0>MS@!\xd2\xce\xc0\'\xa5S@\xc3*\x1b\xf1?\xb2S@.\xa3\xe2\x1a\x06\x7fS@\x88\xb1\xabM\xb2\xacS@hb\xccx\x1c\x0bS@J$S\xb7:\x19S@\x849\\\x93a\xa5S@\x15@\xa4\x9f\xf0~S@\xfb\xde\xfez\xacES@\x8b\xb35\xc0m\x9dS@\xd5C\x01q\x06\xadS@\tn\x9b\xb8\xa4#S@\xc7\x9a\xe4v\xbd\rS@\xb0\xdagx\xcb~S@\xaa\xedS9\x0fFS@U\xd2\xef\\\xc9\x86S@=\x1f\xf9\x88{\rS@\x94O\x1c{\x9a~S@\x948\x07\x1c\xee\x87S@$\x80\xc6u\x16\x0eS@\'\xf3!-\xbc\xbaS@-[Vo\xb5\xb5S@\xf4O\xa4Q\x1dDS@<qn\xf7\xd4\x88S@\x82\xa4\xd6\x05\xe1\xa1S@\xf1C`\xfd\xbf\x8aS@\x87*_\xec\x94\xadS@\xf5!\xb8\xe6W~S@I\x94\xc0\'q\x8bS@\xaa/44j\x89S@K\xa7\x87\xa3\xe2\x97S@\x0b70\xa5\x91\x95S@\xba\x04\xdbvN\xaaS@W\xb2o\xd7\xf9}S@\xb2\xbe\x07k\xc4\xadS@\xfa\x08Z*U\xadS@\xfb\xcd\xfc\xf2\xb6qS@\xc6-@\xd33\x0eS@6\x91\xf6\x05\x10wS@]H\xc1\xc6\xf9\x17S@\xea\xdcf\xad\xf03S@O\xc1z\x9a\x97CS@\x9e\xb2|F\x16\xb2S@L\x18\xd2\x95!\x0bS@!\xeb+\xac\xa5\x17S@k\xcbh\xd32\x12S@\xc9p5R\x8e\x89S@f\xbf\xe5\xa0o\xaeS@\xb2\xc2G\xce[\xaeS@S\xd7\xc4\xb6\x9f\x83S@\xc8\xe6QK^!S@\x05\x9a\x91z\xa5\x87S@e^\xf3\xce)\x88S@4"T\xcdD\x88S@\xaa\xba\xfb\x95\r\x89S@\x00N\x0e5\xb6\x91S@\xa1\x8b\xfb9\xb9\xaeS@\r\xd4\xcc\x96\xb2\x87S@\xdf\x92\x85\x99\x8e\xafS@\xb58x\xbb$9S@\x88\x87\xbb\xc7\xd1\xaeS@I\xc7\xef\x99\xfb\xa5S@\xd1i\xd4\xdbR\xafS@\x842F\x1f&\xafS@\xf6\x9f\x11\xfb\xd1\xabS@8A\xa90\x8c3S@\xd0\xbc\x81\xe9\xc9\xafS@\xa2M\xe2\xb09\x8cS@\xec\xba\xeb\x9dD\xa0S@\x1c\xe7\x80\xd6\xb6\x07S@J\xbe-\x92\xd1\xb0S@\xc6\x9b\xcd\x0f\xdd\x89S@\xbdC\xf5h\x8f\x89S@xv\xe7\xdaB\xacS@N\xa5A\xb7\x1e\x86S@\xacm\x8c\xe5\x04\xb0S@\x10e\xee\x91\xd3\xacS@\xa0\xd4K\x94\xbe\xacS@W(\x92\x1bh\xacS@J\x115\xdfZ\xadS@&\xa8\x15\xeeE\xadS@\xb0~v\xee\xd26S@C1gE\xec\x0fS@\xa3\xf2U\xc9\xf2\xb0S@\xcd\xeeu,\xb9\xb7S@\xbfA\xcf\x118\xb1S@\x84\x95\\k\xfc\xb0S@\x19\xb0C\xd9**S@\xdde\x92T\xd7\x0bS@\xa9\x84\xfc\xe3\xed\xb5S@\xb4exDC=S@\xf7(\r\t\x10\xb1S@GT\x9b\x19\x0e\x07S@\x01\r}\xef-\x80S@\x85\x96\x8b\x0b\x9b\xb1S@\x88\xf60\xe7\x88\xadS@\'wy\xe3\xcc\x18S@\x8f\x0f\xe2\xbc\x95\x0eS@\x04K\xd7\x12,\x86S@\xbe\xf99\xca\x80\x14S@\x1f\x8e2\x84N\x15S@e\x9d}\xc3\x92\x9bS@j\xc9\xf0\x11U\xb6S@_\r\x92mKES@_\r\x92mKES@x,\x12\xd2\xe4\xa5S@\xce\xa9\xa0\xb7\xc8\xaaS@b@\xbc^\xb6\x14S@S\x0c5\xba\xc4\xa2S@~\x91\x81\xc3)XS@\x8dJq\xf5\xe4WS@4\x0c\xa4\to\x9aS@\xb0H\x8c\n\xc6\x81S@r\x9f?@\xf4\xadS@\x08\xa5\x15}\x1a5S@\x1e\\y\xcc\xa4\xa9S@\x08\x8f4ZCvS@\xb8\xdb\x93\x14#\x8fS@Yu\x89j\x16XS@>\xcb\xc2\x80\xd6WS@U\x05/Xt\x8fS@\xb9\x83\x14H\x0b\x89S@k<\x85\xc2\t\x0cS@\xb8\xb6+\xb1\x9cXS@\x04z\xbd\xe1\xef\x91S@b\xc7\x06\xecrMS@3\x08\xe1\xb9RLS@\x10\xce\x87\xc7\x0b\xbeS@\x83\xdb\x928X\x8bS@G\xb5\xbeZ`XS@\xe4\xbe\x8d\xdaq\xa5S@b\xe7\x1b\xd7g\xa4S@\x036-l\x96\xafS@{P\x18\n\x198S@z\x8e0\x8aV\x83S@=\x00\xdb\xa8\\zS@\x17\xb0\xb3nL\x88S@0\xf9k\xcd!qS@\x97E\x12D\xdcBS@\xe3\xdf\xd9\x94&\xc8S@\x86\xde\r\xee\x04\xacS@\'|\x8b?\xe1\xb7S@\xaf\x8cm_\xa1\xb1S@T\x85{|\x80\x91S@P\xc8#\xa6\x87\xc8S@\xe0\x8a\x84q6\x86S@\xd9\x00\xf4\xab\x81\x9eS@\xd1\x15"7\xb6\xb4S@c\xdaPy\xbb\x94S@S\xc6\xf9\x06\x99\x84S@\xde\xb7\xe3&\xdc\xc4S@\x1c\xa5\x93\xe2m\x9fS@\xed\x96F\xddd\xa5S@\x11\x05\x90n\x16\xc8S@\x16S\xb4\x93\t\x8eS@B\xffp\xd4A\xc4S@\xcc\xf9\xe98\x9a\x95S@)\xdc<#\xc0\x8dS@b\xe0\xc3\r\xb7\x96S@{e4\xd2;\x8eS@;\x879h\x1e\x0eS@\x9fI\xcc\xba\n\x9bS@\x8f\x1c\xa9\x03\xa6\x9aS@\xc1|\x90i\x83\x9aS@\xec\xf5`@&\xcaS@\x99\xa7\x89\x06\xce\xc5S@k\xbf\xe4\xb1\xf1\xb0S@R\xc9xI\xc8\x0eS@\x1a\xbc\x9d\x98\x94\x0eS@\xd48f \xd5rS@\xf6J\x0e\xbb\x0f\xb0S@S\x94hm\xba]S@\x1f\xa0\x14\xe6\xe6\xc4S@\'j\xc6ko\x9bS@b\x96\x13\xdc9\xafS@.K\xf9(\x15\x10S@\xa8\xf5\xe3\xf5\xb3\xb5S@M4EU.\x93S@&\xefO.\xbd\xaeS@\xf3\x88"\xbc\x06\xa8S@\x92\xce\xda\xbf\xa5\x99S@\x8c\xc0\x18\x15\xd0\xa3S@\xcb\xfc\x08\xe6R\xaeS@\xa0,z\xea\xef\x0bS@J\x8dJg\x86\x07S@\n(\xc9\x1eY\xadS@\xb2\xbe\x07k\xc4\xadS@\x87*_\xec\x94\xadS@?A\x7fC%\xadS@\x99\xeb\x9b\xd3\x07\x9aS@\x1c\xc80\x13\x89\x9cS@\xfc+%\xbfu\x8aS@u\xaeH\x9a\x1d\xaeS@\xce\xe5\x9e\x1b\xc5\xacS@W(\x92\x1bh\xacS@`K\xc6\xd9}\xacS@6I\x96\x10\x81\xa3S@\x97,P\x15\xd4\rS@\xe1\xa5\xd4\x83<\xacS@\x00\xe1s\xe6\xbf\x99S@\t`\x96\x81\xf1\xadS@\xf7\x87\x06\xe0\xfb\xaaS@\xbf\x1al\x02\xbc\xb0S@L\xe9E\xb3\xd2\xc9S@\xcbs\xbf \xe06S@\xa0\xe6\x88\x86\xba\xaaS@-\xc6\xd0f\x04\x98S@s\xf5\x95\xb9G\xaaS@%5\xa2t<\xc4S@\x00{-\xb5:\xc4S@\xef\xbb\x07\x14&\x14S@\xcd\xc7\xff\x9cbLS@C\x11D\xe3\xb1\x89S@\x89\xa2\xef\xed2\x0bS@\xf9\x80\'DZ\x98S@\x90KM_\x9b\xaeS@\xccn[\xb3\x1e\x99S@\xad\x12bP\x10\x9aS@\x9c\xae<\x169\x88S@(0\xa79\xdcBS@{\xfb\x91a}\x98S@\xf1\xa1h\xd9\xbf\x1fS@Z\xa8~A\x16\x89S@\x19\xa5\x1c\xf2\x1a\xbaS@\xf0k\xdc\x1e\x89\x9dS@K\xac^\'n\x89S@\xef\xf1\x16\xb9\x8aFS@\x9e\xa3n\xaa\xbb\x89S@\xf5\x1a\xf7\xef\xd2\xb2S@L\x90Qb<\xb1S@\xdd\xfe\n<f\x89S@tbI\xa3#\xb2S@r\xec\xf7*\xd1\x9dS@\x84O\xd8\xadx\x88S@\x91\x98i\x93\xaa\x98S@,B\xa1E\x1c\xcaS@\xc9W\x8a\x82\x88\x93S@2\x9a\x9e\x15\xf8\xb5S@\x9f\xe0\xd4B\xbf\xacS@\xfc\xe2\xe4\xb9\x9cMS@\xe4\xfb\xe3p*\x9dS@#\x8c\'\x8c\xb8\xb9S@\x07ITK\x87FS@\xbe\x01\x00\xc8\x7f-S@g\xe6\x05^\x86?S@\xfa\x88\xfb{$\x99S@E\xb2\x8f"\xf4\xb1S@\x88\xf2]N\x8d\x14S@\x9d\xcf\xa2F7;S@7\xb5~\xd0\x0e@S@\xa3,B\xf2\x1e\xa5S@\x15\xca\xb4\x92\n\x9bS@\x9cg\xac\x82\x914S@j\x07\xb6\xa3\x13\xa2S@\x92\x15\xda\x1b\xc0\xbcS@;9\xe3Y/\x0eS@\x00NJOZ;S@\x11G#CR\x99S@0?t\xd8I\xa1S@\x8c\x9dQZ\xef\xb2S@\xb7?\xf8\xd8}.S@\x17\x94\x8a\xa3\x8c\xaeS@2\xd9v\x04l\x99S@\xe3\xa7lB\xd8\x86S@\x01\x02\xe6\xc7\xbc\xa5S@t\xf3@\xa2\xb2\x19S@\x99\xab\x82\x03\x9c\x95S@\xc3\xd3f"\xa8\x95S@T\x82;\x15%\xa0S@h{\xe5\x04\xbc\x9fS@\xddI7\x05j\x16S@\'?\xc0\x8c\x90pS@\x89\xc4\xc9\xd2\x8dXS@D\x1e\xb9\xaas\xbdS@B\xc9\xc8d\x863S@\x05l\xd9\xe7 wS@\xb6\xf3\x1e\xb8?\x19S@\xed\xc8\x0e(F\x8aS@\xd0\xa7\xb6`9\x95S@p.\xceZ:\x17S@\x97:RHWyS@m\xc5T\xb40\x84S@P\x0c\xa9\xbf\x82\x83S@\xffOvJ\x8e\xa0S@P\x1fah!3S@\xc4<{\xa29\xa0S@v\xd1\xfd\x00G\xa5S@7\x13\x88\xb4\xdc~S@\x81NO\x08\xb0~S@\xd5\xdb\xdbv\xe0\x17S@\xea\xc4\x92\' \x06S@\xd1s\xd1\x13Y~S@\x01\xcd\x95f\xb6XS@\xf0\x9d\x1c\x81\xb7\xb4S@\'x\xc6\xbam\x13S@\r i\\,\x9aS@i\xab\xa55uXS@\xaa\xa4\xbc*\xeaCS@\x0c_"\x18\x10\x8fS@\x053\xc3\\&HS@\x98h;R\x13\x84S@F\xd6\xdb6\x10=S@\xe4\x95\xe6\x10j\x1aS@\xd5(\xcb\x11?XS@\xc8|\x83\xef\xa2\x9aS@\xa3\xda\xfe*\x07\x9dS@h\x1a\xb9vU\xa3S@{C\x92v\x94\x9dS@6\xd0\x17-i\x17S@|\xe0\xc0\xa0\xf0\x96S@;\xa2\xda\xdd\x9a\x91S@\xb1\x9flG\x07\xa5S@\xabDt\xc3\xa8\x98S@r\n\x99%\x10\xb4S@\x13\xdeV\x1a\xdd\xa3S@\x923\xb7c\x15lS@9)\x9c\xcb\x98\xabS@P\x1b \xf9}\xa5S@Y\x1b\x97\r\x9cMS@\xbc\x84\x94\x13\x91\xb8S@PL\x96\xb9!lS@\x1a\x93\x1b$\xd3\xabS@:\xea\x00{\x89\x17S@\x90~\t*\xf6FS@Xl\xc8R\x9f\xb9S@\xba\xc7\xec\xa25\xb5S@L}\xdd\x9dV\xa5S@[\xd0\x08\xf4\x94\xa3S@0.\x88\xba\x18<S@\x04\xcaH\x1d\xec\xa8S@9\x0bf3\x1d*S@tz\xfd\x19\x8aFS@~W\xfa\x968wS@\xc2\x8c\x0e;\x18\x89S@3\\E\xd0\x87\x14S@\xd3\xb2/IB\x88S@\xe5\x93{\x83\x99\xbaS@J\x98\xd3\x9cN\xbaS@\xeb\x8b\xc6^&\xb6S@\xe5\x00h$T\x82S@\xbbo\'(/\x0bS@m\xb2\x83\xee\x95\x05S@\xcb(N#C\xabS@+?\xf7\xe7\x88\xc7S@\x19O\xaf\xf1\xb9\xabS@R6\xd4!\n\xa6S@\xe9\xddB\x04\xf2\xa6S@Przw\xca\x01S@\x96\xc1\x8c\x87D\xd4S@\xb6\xcc\xc3\x1c\xbe\x84S@\xba\xb4\x96\x9b\xef\x85S@\x87*_\xec\x94\xadS@\x81\tFUH\xc4S@\xca\x12\xe3\x80\xf3\x90S@\xb7\x0c\xaf)1\xc6S@\xd0\xfb\xb5UF=S@\xdf\x92\x85\x99\x8e\xafS@\x98\xcfdIU\x90S@\xac\xd4\xf0\xea\xff\x94S@\xf2\x95\xe7\x8f\x07\xabS@\x95@[(\x1f=S@\xd7\x87P\x02\xfd\x8fS@a\xc7\x96#\x86\x95S@A\x126\x18\x1f\x92S@\x15\x1e\x82N`\x98S@\r\xd7\x95m\xb4\x9cS@\xc5\x17\xb23\x94\x08S@\x13iIQ\x889S@*0;\xcbI\xb0S@ef\xeb\xc9\xcb=S@\xc4\xf6\xc8\xe5\xfcSS@n\xd5\xab\xfa\xb5\xa0S@F@\x84\x95KvS@4a\xb3\xf9Z\x8bS@T\xce|\x85\x11\xb6S@\xa254\rfFS@\x8f\r\x0bV\x1cpS@\xc5\xa1YGk\x89S@>\x05\xab\x8f\xd4\xbcS@b\xba\\\x92\xa6yS@<2\xf7\xf6\xf0\x87S@\x94\xf9V}U\xa0S@\x15\xb7\x15]\n\xa2S@r\xc7u\xe5\xde\x85S@\xc5\xc5&\x0f\xd8\xc3S@U\x14S~\x7fdS@\xbaF}:\xff\xa7S@\xd8\xc6\x92\x8a\xac\xaeS@\xfc\xd1`\xbdD\xa8S@\x8c\xdc\x8c\xb1\xe2\xb9S@\x81\x92\x8b\xf3V\xadS@\xf7\x92\xfb\xd7\xde\xa0S@=\xbc\x85\xb8\xa1\xc5S@\x93\x83z\x92\xc3\xc5S@\xf0`i\xfd\x01\xafS@z\xca=B\xe1\x9eS@d\xf46\xf4\x90\x87S@[\x1fZ\x14D\xa3S@\xbd"\x10\x8bP\xafS@\xb4\xc4K\xdc\xeb\xc4S@l\xeaz\x10\x86\x0eS@t|\xc8\xb6]\xa5S@e\xbf\x7flN\x7fS@!\x95\xa8\x90O\xacS@\xbf\n\x80\x87=\x7fS@E\xec/\xcc\x9a\x9dS@2m[v>\x0eS@&P\xa2\xf1\xe9pS@\x85\x06\x96\xa7\xa7]S@\xcf\r\xdaW`\xafS@\xb3\xcf\xf22^]S@\x05\x8e\x0b\x94\xd8\x17S@\x07\xa3Z!<9S@~\'\x0fL\x86\x9dS@Y\x02\x03<y?S@\xf0\x8b=\xb2I\xb0S@\xf4\xbf\xf5\xdeq\x99S@D\xc0!\xca\xa5\xb2S@\x97\xa8\xbf\xc6\xf1\x7fS@\xd5\x9a\xa2\x00\xe59S@\x06\r\x8d+L\x80S@\x04/\xa7q\xf9?S@\xad,\x1f\xc8\xd6\xa7S@\x84\xe3\x0f\xe6v\x91S@\x7f\xd0\xa5`\x14\xa5S@\xe9\xe2\xbf\xbei\x8bS@\x01\xe6v%\x86\x8aS@h\xd2\xa9\xc0\xfe3S@\x8e2\x9f*\xb7#S@R\xee\x9e\xf5\xed\xb0S@\xe6\xabM\xbfv\x9aS@\xa4r\r\x10\xe2\xaeS@\xb1\x8e\x95\x9d@\xb6S@\xd5\xac\xd7\xe4\x95\x9aS@\x96\xfch\x93\xd7\xa0S@\x80\x1e\xee\xf0\x9b\xc9S@\x8f(\xdaB\x9f\x98S@G_\xd2\xe7\x11\xc9S@\x0cf\xb9Y%\xa2S@\xbc\xf1\xf8\x07\xde\x0bS@\x0e\xbdS\x9fM\x07S@\xe6x\x0e%f\xa1S@\xf9\xdbB\xb0\xf3\x99S@s\xf9^{4\xa1S@\xf5\xa3\xfd\x19\xd3DS@&\x13\x83\x0b\xdf\xa1S@\xb6~K\xe7\'\x99S@\xb8\x9cGhMES@\x82\tV\xc4\xaaES@\xbc\xb9W\xb3\xaa\x0eS@nb\xb2\xca\x97sS@\xbc\x1a\xffY4\xb6S@\xce\xf7F\xe4\xb2\xb4S@\xfe\x0f\xb6{R\xa8S@\xf9x\x05\t\x80FS@&\x8e\x00\x98\x10\x96S@\x17[#\x1c\tFS@"|\xb9\x18\xf1\x97S@\x06\xf1\xd9\xa5l\x99S@\xd6{\x1f\xc7\xce\xacS@|.\xa1}\xf6\x8dS@\x1d}\xeb\x95{\xbbS@\x80\x9da\x18\xc6\x13S@\xae\xab\xd3}\xd2\x8aS@M\x1f\xa3\x8e\xb1\x98S@\x0c\xa6\xe4r[\x98S@\x1b\x0c\xfd-&\xacS@\xf1U\xb5\xcf\xc9\x91S@-\xc6\xd0f\x04\x98S@}\xdd\xe5j\xdd\x95S@\xd7@\xe2^\xa9\x98S@\xf6\xb28\xc9\r\xb6S@\xf2\xfc\xf3\\S\x98S@\x82\x1e\xf5\xe7\x9e\x96S@\x1bBm\x1cn\x9fS@4\xf7\xc5\x02\xbc\xb0S@\xd6\xa2\xa1\x81\x9c\x14S@\x03R1<\xb7\xb0S@^i\xc2R\x03\xb1S@\x99}\xfa\xa8\xd9XS@\x8c\x1e\xf1\x93\x92XS@7\xe5w\xc5\xca\xbcS@i\xf0\x1f\xd2\xca\x89S@\xa0\xdf\'\x90\x1f\xbdS@1\xa7\x1d=QMS@\x81\xca\x06c>\x93S@!h\xb9\x14\xa1\x95S@+\xf5\xcd\x1d\xd1\x1aS@+\xab\ns\xef\xc5S@\x87\xccI\x13\x85\xbdS@z\xb9\xa0@\xaa\x19S@D\xe6\x10*\xb3\x93S@\xc6U\xa4\x02\xf5\x17S@\xf0M\xd7\xfc}\x83S@\xe8QG\xf6\x1dpS@%%\xed\xdde\x83S@\x19\x8d\xfdTd\x17S@d$:\xceU\x17S@\x9ft\x02\xcc\xdd\x82S@\xb5j\xb0\x07\xbd\xbaS@\xcdB+t\x1b\x0fS@?\xacx\xa4a\x94S@R%\xd7\xb8\xa7)S@\x87hU\x8f\x9a\x1aS@D\x84\xa4\xfc)\x05S@\xe3J\x9d\xaa\x17\x89S@\xd4\x92\xca\x03\xa7XS@ \x11\xe1\xab=nS@\xde\x0e[\x05@\x9fS@\'i4=\xf0\xa1S@\x0c\xbc~0\xda\xafS@\x88s\xeb\xd8\x84\x17S@]l\x9cL;\xa7S@\xaa\xb5KvHLS@y\xb4\t\x18%3S@j\x062\xb90\x83S@\x99\x9aM\xd4>\x88S@4\n\xd5\xf3d3S@\xdc2\xb6-?\x16S@\x9eAS]\xcb\xb2S@\xe4X84:\xa1S@(\xc8R\xed\xe9:S@\xba\xa2\x95\x13\xa9\xa3S@Wt\xd5\x01\x07\xa0S@\xc4\xd8\xa5\xcb\xa4\x9bS@*\xb7\xb8x,\x99S@Q=\xde\xa2<\x15S@\xc0\x88L\x03.lS@D\x13%\x06\xa1\x14S@:C\xad\xae\xf8^S@8\x00\xa1\xb6\xde\xa5S@\xdf\xe7\x1b\xc8\x15\x84S@Z\x1d"D\x1fHS@5\xdeV\xa0B\x0cS@\x88`a\xe5\xc3kS@\xb3\xa7\xfd\x86\xc9\x14S@L\xe9E\xb3\xd2\xc9S@W\x8eb\xf5\x00GS@\xf1\x0cN\xbaM\x99S@$F\xd6\x0eA\x9cS@j\x07\xb6\xa3\x13\xa2S@\xc2\xf7\x88\xec\xc0\x82S@\x0f\x87\xb4\xd0\xe0\x11S@\x83j\xc7\x8b\xcarS@^\xc9;\xb8\x96\x98S@\xe7*,\xea\t\xaeS@6\x83z\xb0\t\xbaS@85y@>\x91S@V\xe1O\xb2)WS@\xad9\x1a0\x15\x96S@\x00\x1c\xca\xb9V\xadS@\xf4\xd4\x8dx_\x83S@\x83\xcay\xae]\x0bS@\xd8\x94\x8bW^\x85S@\xc5\x1e\xd5\xcd\xbe\x84S@b\xca:\xbf\x92\x99S@\x90\x0b\x12\x9eK\xa5S@\x19\xecv\x01y\x94S@\xfeW\x17\xc4g\xaeS@\xee\xb3Y\xbb\x9a\x88S@\x18\xd76\xe7\xe6\x8aS@H\xab\xee\x12\x9c\x05S@b\xca:\xbf\x92\x99S@\xc9\xc3\xc6\xc6\xa3\x84S@\x19\xecv\x01y\x94S@\x8a\xf2\xa3h\xfc\xadS@\x9f\xb3K5\xa2\x8aS@\x1e\xabv\x17\xab\xb9S@>\x9f\x1a\xc4\xf3\xb6S@s$\xf5\xc6\xdf\x96S@\xe9C\xcd\xca\xa3\x95S@4\xecl1\xb2gS@3,g\x97\xac\x9dS@\\\xdb1\xab\xbc\x01S@\xf2\xfd\xfa\xca\x99\x05S@F}\xf6\x9ba\x9bS@$\x19:\x0e\xdd\x84S@\xf4\x01\xaa\xc3d\xa8S@\xff\xed\x9d\xa9a\x97S@\xd8\\\xac+\xe5\x9aS@\xda\xef\xd7\xf5l\xa3S@M!\x842>\x9eS@\xcd\x9fL\xfdx\x9cS@\x9car\x80\x89\xa5S@X\xa9\xea\x98M\xa5S@\x8f\x14^\xbaa\xa7S@\x87*_\xec\x94\xadS@\xf9\xd0\x08\xd92\x9aS@\xf2\xf4\x119\xf5\x8eS@AT\x7f#g\x88S@\t//\xef\x01\xadS@\x05\xdb\xe10\xc7\x9aS@\xa3\xdb(\xbe\x01\x8fS@\xcd\x81Xw\xf3%S@w\x89\x1e\x8e\x05\xa5S@\xfaa\x82`\xfa\x9aS@\x1d\xfd\xf7{\x0b=S@:\xbb=:\x10\xa0S@)Z\xca\xe8\x94FS@\xdfb\x98SD\x9eS@/U\xdc\r`\xa5S@\xac\x98\x90\xb5&\xb3S@^%\xe6\x15\x9b\x0fS@\x1d\x02\xc9\x12\x00JS@\xafx\x80Z\x97\x0fS@\x1c\xf4\xf3\xab\x8f\x9dS@d\xc9q\xdc_\xa8S@4a\xb3\xf9Z\x8bS@<\x07\xe8\xc5\xb78S@]\x96\xb6\x13R\xbaS@\x17\x8a|\x11\xfa\xabS@\xdc6\x86\xf0\xdf\xa4S@\xb9\xdd\'$\xb8\x86S@\x84\x86:\xd6\xad\xa5S@\xa9,\x03\xc1\xc7\xc5S@\x1b[\xfc\xb8#\xa6S@\x19O\xaf\xf1\xb9\xabS@u\xba\x85\x90\xe6\xa4S@\xc9V\x10h\x9a\xafS@c\xb9i/\xf9mS@\xe9X\x1cOV\xa6S@\xe2x\xe0v@=S@\x89\xa1}\x8fI\xa3S@\x94o\xf5\x9b<5S@\xb9\x05`z\xd0\x14S@|F\x89\xd9\xe7CS@\xd8\xd6Bg?\xc4S@u\xcd\xfbJ\n\x08S@di\xf96/\xc4S@\x90\xa0\x94\xf2\t\x0cS@4\x88\xe4\xafb\xbeS@\xdbF\xb9;\xf4\xc5S@\x81\xeb\xae\xdc\xbe\x96S@\x9d7\x1dI\xaf:S@3Bw\xff\xfc\xafS@\x9d\xf3\xa7\xdc\xe9\xacS@\xc7\xd0\xf7\xa4k\xafS@\x8b\xdb\n\x05\x16\xafS@\xc90,Hn;S@,.\x1c\x87\x98\xabS@\xe9\xf7\x106s\xadS@\x91\xfdAzs\xadS@\rN|\x9c"\x89S@mZ\xe0\xdb>\xaaS@\xa6\xd6\xb7\xc2\xeb"S@\xb6\xe9Q\xc4\xb4\x84S@!n\x1c\x85M\x15S@\x05\x01\xe3\xd6=\x86S@\x8f\x11\xf9\x80\x0c\xaeS@\x80\n\x84\x19(\xbbS@\xbc}\x7f\xec\x80\x86S@`\xd0\t\xfe\xef\x88S@\x99\x0b\xa3P\xc3\x86S@\xd7\xf9@I+\x15S@\xa6\x90\r8R\x86S@$!\x9b\xd2q\xbaS@\xafR<\xf5\xeb\x85S@\x88\x00\xe0\xe4#*S@\x18l\x04\n\x19\x9dS@\x81\x9e\x13\x7f\x0e\xbaS@\xa9\xca+\xbc\x8enS@\x99\x174\xb77nS@\xd5i\x08cu\xb9S@\x86a\xa0"*\xa3S@\x89\x84\xefo0nS@z\xac\xe5\x03t\xbbS@?\xac\xebZT\xa2S@\x1dx\x14\xe6*\x12S@8\n\n\xf8\xcf\x89S@\x0c\x85\x8b\xcf\x85\x85S@\x04\xe6\x97\x05\xdfrS@\x93\xf5^\x1e\x98\xa1S@\xc2-\xe9\xe7\x86\xa1S@\x13\xd9qW\xd1pS@`\xfdQF\x81\xaeS@\x9aLL\xa9(\x89S@\x03\t\xcc\xdeM\x80S@h\xd0s\xb5\x0e\x89S@i\x06\x14\xba\xfc\x7fS@|\x05.<8\x7fS@N\xf8\xd8\xc2h\x89S@\xea\xb9]\x1f\xe7~S@i\xf0\x1f\xd2\xca\x89S@\x9fJ\x0f\xb0i\x88S@\xa0\x8di\x84\xa6)S@?\x820v\x0c\x7fS@h_a\xfb\xc1~S@\xd0\xa7\xfb\x04\xd1\x87S@oV\x1c\x94\xc9\x8aS@\xa6\x83z\xc5\xda\x86S@\x19>\x8d\xe5\xd4yS@)d.\xf8+yS@\xa9)v>\xd5~S@\xa0Ja\xf6\xec\xbcS@\xda\xb6\xfe\xa8I\xb2S@\xab\x91\xe1\x85\xc6\xbaS@\xa5\xff\xe7\xd4\xc9\xb1S@\xc8\x7fa{\xa5\x82S@b\xcd@\xcb\xcf\xc3S@E\xb3,!\xc9\xb0S@\x86\x8c\xaf\xa8\x8e\x8dS@\xc02\xe8\x8d\xcd\xc4S@\xe4\x0emm\xf5\xa8S@\xf4\x01\xaa\xc3d\xa8S@\xdd\xd4 \x94\xb2\x19S@\x07\xd1\xf1\xd4q\x17S@\xf8\xb7\x14\xcd\xd0!S@\xfb.\\\xdcT\xb4S@\xe0O2\x17*\xc8S@\xafp)\xd3\'\x8eS@\x0b\x9c\xd4\xe5\xf3\xc7S@\x10e\xc7WL\xb8S@(\xe5Ad\x9d\x94S@\x17\x8e\x1dn*\xc8S@L\xa4i\xf6~\xc7S@sQ\xd9\xfe\x84\xc8S@<\xde\x8ab\r\xc8S@\x13\x1f\x1a\xb0|\xa9S@\xc0\x906g\x82\x91S@\xd6\xde\xc66W\x90S@\\\xe3\xb3\xb7\xa7\xc9S@\x8a\n*>V\x92S@F\x9f+\xbe\x1d\xc9S@\x1c\x84\xac\x91\x81?S@u*\x91\x15\x13@S@\x93:\xfcU \xa6S@3\x86\xf1\xff\x7fyS@<\xe18\xbb\xc3xS@\xd8\x16\x9e\xbdZ\xa5S@\xf6KNX\xf7\x1cS@\x1dc\x83\xd76BS@x5\x0e`\xb1\xa3S@\x8c\x8aV\xff\x95+S@|\x89|\x98\xd8\x17S@\x84\x96\xa7\xc9.\x92S@\xedi\x8c\x84\xd9\x91S@\xab\xe8 \x02z\x10S@\xc2\xb5>\xfc%\xa5S@\xa50\x01\xee\xedDS@\x0f\xd2\xa8\x95"\x84S@\xc1\xde6\x84eES@\xd0SivP\xa9S@l\x16\xe4E\xb3ES@\x82\tV\xc4\xaaES@V\xe6\x0b\xbeo\x17S@\xfd]\xc5#\xa6\x9dS@\xad\xa8\xe7\x87/\xa9S@_\x81#\xdfI\x9dS@/\x0e\xfe\xccq\x9dS@aC\x91\xdcK\xa9S@B\xfb\x92\xb1\x84\xa7S@\xb7D\xf3x\x11\xadS@\xe5\r\xcf\xcf-\xa7S@\xcdF\x13\n\xf0\xa7S@\x0f\x01\xc7.W\xadS@\x07K\xe0\x93\x12\xd4S@8$\xf5\xa4\xee\xa5S@\xc7\x1a\xb9 %\xa8S@G\xac\xea\xb2\xac\x96S@\xb3\xdd\xb23\x94\xa6S@}\xdd\xe5j\xdd\x95S@^H\xb46\xc8\xa0S@\x8f\xcbN\\\x0f\xa5S@\xe8t\xe6\xcb\xa4\x9bS@\x93\xe5\x032\xda\x9aS@\xe9\xf6zA\xef\xa0S@4t\xc5\x89\xb4\xa5S@xy\xbd "\xa1S@\x93Z\x91\xbf_ES@\x1b\xfa\x99\xbe\xd3\x9aS@i\xc9\xabS\x93\xa0S@!\xa3\xa9FR\x97S@\x88\xb2,\xa9\xaa\xa0S@Y\xbc\x13\x1cz\xa0S@h\x93\x81M\xa1\xa2S@I\xac\x17\xa8\xbe\xa0S@\xc0o\x13\xf0;\xa1S@h\xd7\r-\x19\x98S@\xdd\x07Af\x17\x96S@E\x97\x992\x91\x98S@BC\xf8g?\x99S@D\xcf\xea\xcb\xbfIS@^\x1d\x91\x04\x89\x9cS@i\xf5\xe7%\x1f\x9aS@\xe4m\x91y\xed\x99S@woq0\xbd\x0fS@G\xbd\xabb\xe4\xa5S@\x0bZ\xc1\xc9\x1d\x95S@\xd2\xbe\x90j\x9b\x9aS@\x01\xed\x86\x13\xae\xa5S@\xa2n\x88)\x97\x9aS@\xa6P4\xe0\x14_S@S\x06n\xe0U\x9bS@+\x9c.\x04\x83\x97S@Z5\xcb:\\\xa5S@\xba \xef\xd7a\xa3S@!\x82\x028[\x98S@\x95\xcc\xa1\xd4\xc3\xa3S@\'\xe3\x088\xfc\x9cS@\xd4\xa2\x82\x8a@\x9bS@(P\x10\xb0!\x9dS@u-?\xe6\xf3\x9eS@\x11\xb8\xb4\xec\xb6\xa5S@^\x0b\x8b\x88\\\xa4S@\x13\xe8_F\xce\x9aS@k\x98\x861\x81\xa3S@\xc8\x1e\xda0\xa0\x9cS@\xe4\xb0_\x02[\x9eS@?\xe1\x06=S\xb6S@\xa9\x10\xfb7U\x0eS@\x96\xe5P\xf7\xce\xa4S@\nbu\xe3\xc2\x9dS@%\x85XUs\x9dS@i[\x99r\xf0XS@rm$\t6\x10S@\xa1\xe4_p\x97\xa4S@\xfb.\xa0\'#\xafS@\x84J\x12\xd7j\xa7S@n`p{\x97\xb3S@ ;u\xd63\xbcS@\x00\xd8\xa5\xf3\xde\x88S@\xcapJKq\x83S@\x89Q\x9e\xca\x98\xafS@7\x16\xfc\xf3r\xa4S@\xd4 i\xd8\xa2\xa9S@,\xc6\x99\xa0\x89\xabS@=\xf6\xe0m\xec\x9fS@{]\xf3\xe3IWS@\xa8\x96\xcb\x9ct\x95S@\xf7\xc9\x1b\x03y\xa3S@\xf7n\xb1s\x06\x07S@V\x83\x1b.\xba\xb3S@&\xd8\x17\x1aP\xb7S@\xd1\x023\xe8{\xa5S@\xa0\xf6\xccW\xe9\x83S@\xb8\n6\xf5\x8b\x87S@\x1a\xb2Y=\\\x05S@\xfcT\x1e\xe6\x9bJS@\x95\xe7U\xcb\xd4\x8aS@K\'\'\xe5\x93{S@'
p35
tp36
btp37
a.
