# Supplementary material for: Sea ice drift data for Fram Strait derived from a feature-tracking algorithm applied on Sentinel-1 SAR imagery
Source: Data Brief. 2018 Apr 19;18:1410–5. doi: 10.1016/j.dib.2018.04.034 (PMC5999601; doi:10.1016/j.dib.2018.04.034)
Supplement: Supplementary file 2 — Supplementary material [file mmc2.zip › fs_s1a_data/HH_filter200vec/FramStrait_HH_20141208T160945_20141210T155316.dat]

(lp0
S'S1A_EW_GRDM_1SDH_20141208T160945_20141208T161045_003630_0044C1_CD83.zip'
p1
aS'S1A_EW_GRDM_1SDH_20141210T155316_20141210T155416_003659_00455D_BB34.zip'
p2
a(cnumpy.core.multiarray
_reconstruct
p3
(cnumpy
ndarray
p4
(I0
tp5
S'b'
p6
tp7
Rp8
(I1
(I4636
tp9
cnumpy
dtype
p10
(S'f8'
p11
I0
I1
tp12
Rp13
(I3
S'<'
p14
NNNI-1
I-1
I0
tp15
bI00
S'\x9d\xd0\xa1\xa9\xa5\xed-@\xd5y4\x0c\xa5B,@C\x82P\xb0\x1cM-@\x0fIi\xa2\xd5,)@\r"\x10\xc3\r\x13 @*r-\xef\x8d\xc1,@e\xbd\xf0\xa7\xd7\x87)@\xcc\x1d,\xba\xfbv/@}\xf3\xc6\x86\xee/-@\xa3\x19UX\xff\x0b/@]\x05\x10\x83A\xa5\'@\x0f0\xb84\x1a\xc2-@\x84\xf2\xf8\xad++0@\x89_\x0f\x0c\x83\x8d-@f1\x85G"\xad,@\xc3\x12Un{\x1a(@\x9a\xa3a\xf0\x98\xba\'@\xb5\x9a.U\xeaa%@r\xaa\xbbH\xefN-@;\xb6\x1a\x98;b%@\x95\xcee\xe9um%@\x07\xf8\xd2y\xcb\x12\'@\x7f\xddC\x91\xde\x82%@\x08\xc1Mi6\x8c%@\xf0\x87\xf1RQ\x97%@\xe1y.\xc9Iw&@\xc2\xbd\x90$2\x9b-@J\x15\xb38v\x91&@\x1b\xa8\x9e\xe1\x0f\x8a(@\x0cX\xe1\x9d]V\'@\x0e"7\xb9Y\xb0\'@A\xf7\x98\xb1Xm+@._^\x87\x90x&@Q\x98\x8dE\xff\x1f.@\xd9\x96\xfb\x18\x08\n.@J{\xc1\x86O\xd0\'@\x8d\x0fipQ_(@\x8e\x8e\x17\xc8[\xd4&@-c\xb9\xd0\xb5\x7f&@\x1b\xd6\x90\xac\xb9H,@!\x8c\xcd\xd4T\xec(@\x8b\xcc\x0eV\x87\x9f&@\xe2}&&\x0e\xa4&@<\x1c0\x948\xba\'@F\x81L\xc9\x90\x81-@@\x15\xc1\x8dh\xda,@\x19\xe6L\xa0\xee\xa7&@w\xc1\xf0\xb6\t\xbc\'@-\xac\xf4h\x80\xb3\'@\x0c\xc0Z\xb0\x84\xd6-@\x13\x0fq\xfa\xa9\xd0\'@Z\xc66M\xce\xf5&@\x1bM\xf8o\xf5\x13*@l\x7f\xb8\x9c7\xe4&@)\xfc\xf7\xc2\xde\x07\'@\x95\xa36fn\xaa\'@!\n\x9e\xe6\xe4t(@\x13\xa2N\xf3\xd3k.@M\x86tn\x02\xd6%@v\x1c\x7f\x0b\x82J*@\x11\xa5\xd0!\x0c\t)@W\x12\xeaT\xb4\xcd%@\xef&\xf2\x1c(\xcb%@W\xce\x02B\xb9\xb4&@\xf9\xb7\x7f\x1e\xba\xd3)@\x13Fz\x90>\xcd%@\xe8\xcebS:\xc6%@\xa1\x04\xf0\xc5w\xc9%@\x03\x0fDR6(,@f\x9eb\xa0A\xe6\'@\xdal5\x06A\xbe\'@5B0\x1c*\xe0%@\x13%\xc0\x06\xf3\x8f,@7e\x00\xd6\xfe\xb1&@\xfd3\xba\x83\x08\xe7+@\xec3u\xdaXp\'@V9\xb2?\xe4\xa8&@?\xb7p71\xd4-@7{\xb1\x8e\x9e\x07(@\xc8KC\x89\x14\x01(@\x96\xe1\xf8Q\x18\x01%@\xf4jD\xf3\xdb\xb5\'@\\\xa0\x1bA\x8d\xd6(@\r\x8d><\xa7\xb5&@b\x17\xdd\xe1c\x06/@s"\x9e\xe8\x01\xdf.@e\x02d\xd5\xf3\xc6&@`\xfd\xb3`\xa3\xd6(@\x13\x94TX\x83\xab\'@\xae\xeeG_5\xc1/@yH{\xbcb\xab\'@YG^C\xf3M-@\xbej\xf7%\xc7\xe1+@F\xeb\xd1\xf2\xa4\xce\'@\xcaTq\xef\x87{(@d\xc2\xafx\x87p\'@Z)8\xebKU,@\xb2"M\x10xl\'@\x9e\xa8A\xbc@N,@\x86\x9e]\x8f\xb9\xd0(@j\x0c\xca\x9b_\xe5(@Yj[\xe3\x94\xc2,@Y\xf7\xf72\x87\x01)@K\xe1\xe6\xff$\x12)@\xec\x10\xd1A\xa7\xb5,@Xm\xcb"gJ)@S\x04z\xaaYl-@<\x93=\x12\x92\xc6,@\xff\xe4\xe5\x7f\xb8Z&@\xa1\xf2\x9f\xc3T\x7f-@<\x8e\xe7\x99\xee\x13,@U\x80f\x8a$l(@\x144\x11\xa7\xd3\xd2&@wJ\x8d\xac\xb1\xcd.@W\xd3\xa2O0@-@\xc08E\xdff\xe9/@3G\x99\r\x1f\xfc/@y\xb3\x1e\x1b\x04\xce,@\xe5\xd4U\xf3\xdf\x03\'@q\xc4\xc2\xd7\xcc\xd1,@.\xc3\x0e\x06\x12V*@\xa7\xcfV\x08\xa0\x7f,@\x8a\x08?\xa9\x9e\xfb,@\xcc\xb2/\r\xbd\xf6(@MW\xecK\x9d\xd8-@Q\xd6E\x9b\xb7\xcb&@\xd8\x8c\x00Z\x00\xc1,@\xbd\xf01\xce\xbb[,@\xbe\xe1CM\x84u,@\xac\xe4Cm\xbaX(@\xbdh\xbdX\x8d\xf6.@\xf6\xbc\xdco\xc2,)@\xb7N*\xb5\x12b,@+DG\xc8\x89m,@\x88)\xdb\x90\xf1a*@\x86Xv\xa8\x07\xb6)@\x9a \x92\x81\xb6\x9b,@\xd8w\xb4\xdd\xdc\xfd\'@\x892\xab\n\x99\x94*@\xca{=\x0b\x1e\xe4,@\x1b\xc09\x94c\x0c*@u\xe0\x01\x8d\x7f-)@<\x8b\xb1\xb8\xee+0@qE\x02\xd1\x8c\x8e(@\xeeUG#\xd6\x89*@P`\x89\xcf\x12\xe7,@\xc6#r\xe3\x03\xe3,@\x02\xd0\x17*o\xc1,@\xfa\x8bn\xff*I,@(\xe2\x900\x87\xce%@\xca\xfc\x1c\x0e\xaa\xc4,@k\xe8\x17\xda\xc3\xc2)@F)s\t\x0b\x87(@\xcc,}((\xcc,@\x99\x1ep\xb2\xcc\x03,@E\xcav8Y\x14-@\x01\xfd\x01;\x0cs(@\xd7{\xc9\xd1\xde\x19-@\x85\x1bS0j\xfe,@5^+*\x17\x13-@\xe4\x07\xfa\xc0\x1eF,@\r\xf65r\xc0\xf6,@F\x0el\xa5\ru/@\xf8f\xb2ch\xf1,@\xd6;\x9c\x9bX\xdb,@\x82\xba\x9e\xe3\x8b;,@{\xec`\x85\xfd\xfe\'@\x12f% \xe9\xde,@{\x132\xc6G=,@\x97mx\xf7\xaa\xe1+@\x86\t\xbd?G\xe2\'@1\x98<\x95*\xdd\'@\xce+\xb6\xafP/,@t\xce\\J\xb1\xd5+@\xc2\x1d^7\xea\xab-@j\x19\x19\x00\xe0\x85(@\x89y\x0c\xaee\xda+@\xb5\x10\x84\xf3\xae\x87(@t\xb5\xdc`&\x8c\x1e@<6\xee\x0e\xc0e(@\xda\x90\xb2(\xa7u(@\x12|W\x8d>P+@\x0eB\x98n\xb1\xca,@w\xce.+k\x9e*@\xce\xea\xf8\x1b\xbaq(@F\xd7\x08\x1b\xfb\x04-@\x18@\xff\xac\xecd+@\x00\xad\xc0\x1f\xe3(+@l\x1e\xa7\xe9\x13\x1b,@\xdc\xad\x1dt\r\x1e,@:\xc5K\x05\xc3\xeb,@),\xb3\xaf\xf3\xef)@\xf6n\\{\x90\x06-@\x01TKG4\x04,@\x00\xa8Fp\x9c\xd2)@7\xc2\xaf^\x18n,@A\xf8w\xe9+\xca)@\xd2\xe4}y"U(@\x10\x18\x87\x0f\x03\xc7+@a\x98\xe6\xbe\xf2\xd0+@\xa4\xcd\xd3\x95\x8d4,@\xdb\xfe\xa3h\xff\xf1\'@\xd7\xf1}\x12\xc5\x01-@\x9d\xab\\\xc8\xa9e,@t\xd6\xcb\x92\xb1(+@\x89R\xfe<\x8a\x13,@\xc9\xa7}D\x1dG-@hu\xc6\x151\x06*@\xd2;\x05\x83\xbf\xef,@\x14\n1)?\x0e*@\xf7\xeb\xa6V\xd4\x93,@\xed#\x83\x9d\x90\x02*@q\x96\xd9.\x83\xd0,@\x93\x04)f\xc4\x15+@\xc2\x80=\xff`\x97,@\xd2Sc\xc1\x86\xd6,@\xd3\xcfE\x18M9+@\xd7\xb5\x95O\xf7\xf0)@!\x88,\x0e\x80\x04*@p\xa1=g\x05\xd0,@\xe6C|6J\x1d+@{\xfeXm\xa1\xfc\'@k\xb9Sv\xb7\x14,@uq2@\xe1k-@\x04\x9b\xf4\x08\xd8\'+@5cz\xb5C *@b5\xfc\'\x9d\xfb,@\'T\xb3\x10\xaat*@\xc880\x97\xafe,@"\xb0H\x86t",@I\xa6\xfdY`\xf7)@b\x7f\x9c\x04\xb8*,@\x9d\x10\x8d\xd5\xae\x17,@8\x9f\x99;\xc40#@\\%m\x93a"-@\xb7Z\xb0\xbc\xe6\x0b,@h\xa7\xc9\x19tj-@TL\xc7[\x00\x11*@R\x9cqv\xa8\x1e-@\xa9\xbc\x17\xe6\x11\xff)@.\x7f[\xca\xc3\xe6+@2 \xbf\xc8\xda\xc5,@{\xd2-D\x12{,@y\xc2\xc9\xdcz\x0b*@y,\xbb{\t\x00*@\xee\xfb&\xda\xe3K(@5\x02]K\x01++@3zu;\x9e%*@MY\xdd\xa4\x13\xb9+@\rU7\x18\xe93*@\xd8\xb3\xb0\xad\xc6\x9a-@\xdb\xf2\xab\xe0\x80^,@\x10J\xb6n<\xe4\'@\x92=\xbfa\x8c\xb1,@\x07[\xe0\xa0m\x96,@\x06[\xc3\xd8\xaf\x040@\xe2e\xd2\xc3\x7fk-@\x01\x88\xc1y\xb1o*@C\xc5\xdcJ\xfdH,@\x8b\x89\xc1"Q\x83*@\xcf\xf7\xdb\x10d}*@\xb1\x9a"\r\xc2I,@\x83qTm\x8a\x1b+@m8+\x12\xbe\x1a+@\x8a|]\x90i\x95-@Z\xdc\x91F\xe6\xfa/@\xd5\x93\xe8\xabK-+@\xa7phY\xb9\xf4(@\x1at\xe9]\xd8\xfa,@\xbc\xe96e\xb7\x95+@@\xab\x05\x17U\xfd(@\x04\xa5\xcf\xa8\xebk+@w\xd9BBq\xf3/@\xeda\x8dS!b,@\xaa\xa4K7WB+@}\x96\xfc\xf4NA+@\xc4T\xf4,\\\xe1(@\xf0\xb1\xe8\xbb\xee\xf2(@\xb5\xe4|\xb1yn-@\x05D_\x9f\x8f\xec(@.\xabK\xae\x1a<,@a\x19\x10\xdb\x83m)@9gTB\x07\x93+@,J\x1a\x14/H*@\x82\x0e\x15\xd4\x9e],@R\xaf\x89\x9b\xc1~/@\x87\xf0\xd6\x8f\x87n*@\xca\x05\xe9\x97.Y+@I\xc4Ob\xea],@_\x95\xbb\xef\x8e\xc2.@\xe9\xda\x9e&\x19\x84/@J\x85w\xfd\x01\x01/@\xf6\x1c\x92s\x83Y+@\x02\xd5z\xd6=h(@+\x85\x9c"h-(@\xdb*o\x15\x16\x0b/@\'U2\x8b\xa4\x9d,@\x17\x08\xc7\xe7\xc2\x90,@\xd1\x12\xe1\xd4y?(@\xad\xf5g\xdf\xa9_/@\x1e\x85T\x86e](@ \xfea\xc2\xea\x85*@\x06.L\x84\xc7!/@\x10\x8b\x13Csl+@\xa4\xa4\xe3\xe3fV(@RE}\x83c\xa0,@4\x93\x17\xc4\xef\xde.@0D\xbf\x94\xa5\x08,@\x1aa(\xf8|\xc3+@\xc1%\xf5!\xfd\x15-@.\xb1\xf0\x84|\x1b*@\xcf\x1d$|7\xde+@|S\x01`x0-@\xf5\xfe\x00\x98\xc2\xc5,@\x1d.)s\x91\xe9(@\xbaAip\x1a\xed+@:\xe3\xed\x82\xebC*@\xc4\xcbz\x8f3\xf7+@5Yd\xa5\xa7h(@u\x86d\x8f|,+@`\xa1\xb9\xd7\xe8\xf3+@I\xc8\xdc\xa6\x8f 0@\x85\xd6\x13da\xe7,@R\xb4 )\xfc\xb2-@\xc1\xd8\xeb\x062:-@\x19w\x00t\xb9\xd0(@\x10y\xebx\x14\xed+@O+5dG\xaf-@\n\xad\x91\xd1\xa6(+@\xff+M]\xb0\xe7(@\x01\xfc\\\xdc\x85\xf3(@\xfa\xd6l\x0b\x88W*@\x91\xffC\x81su,@\x92\x82b\xec\x92=+@\xc7\x82\xa9\x90\xe5],@}\x04\x04\x0c\x15l,@\xe3\x93W`\x1c\x00/@\xf9KyK\xe4r*@a\x01\xc8?\x93\xff(@g\x9ef\xed\xf7\x06)@\xce\x8d\x1d\xe1\\E)@s\x85\x1d\x9e\x8c\x11\'@\x92?\x82\x16\xec,-@/\xc8\xd6\x9a\xa8\x94-@\x84\x18\x0f\x91X\x91-@\xb0\x10,\x98\x9e\x9d\'@j\x896\xfc\xe2\x92-@\xd1\x18p\x12\xcd2(@S\x02\xe8\xe0\xc2\r/@\x12\xab%H\x08E)@d\x91x_<N-@^\xa8\x91K\x80\x91,@qF\xf1*\xfc\xef(@\xcb\xb3\x97!\x94x*@I\x87\xf23\x8e\x95(@Bt\xf1\xf5s\xfe,@\x1c<\x92\xaf\xf5\x98*@\xc2\x7f\xc5\xa1YV-@\x9f\x96\xd0lL\x98-@k\x94\x11\x1a\xe0\xa2-@\xc2\x1c\xb5\x05Q\xf9(@\x98\x18qNMO,@_\\\xeb\x0c\xbf\x87*@\xb2\xe0Z\xb7\xbe\xf9.@h\xd7\x0b2\x01K,@Rz\xfb\xbb\xe9\xa2-@\x17\xc8\xa2\xb3\xf3_,@G\xbb&\xbf\xb1\x10+@ z\xf7\x17\x17l,@\xd9}\xb7\x07r\xcd,@\xa2SX\xcc\x01\x04+@\x05\xb1\'\xa79\xf1,@.\x06w\x92A\x92,@\xb5\xd1\x02\xe2$\xea,@\xd6Y\xba\xb4y\xf3-@\xfd!%PN\xde,@\xa8>\xf7\xa9\x94\x80*@-\x17\xd9#\xe3d"@\xe4p\xaa\xd6\x14\x92-@\x10\xcb\xedt\xcf!-@-\x1e;\xc6\x0b\xfa*@(\xad1~m\xed*@o$4@c--@\xb4\r\xb4\xe6W\xd2+@\xf0\x0f\xb7"\xde\xe5-@\x06\xf0<\xcc\x10\'+@\x95KS\x19\x1e\x91-@T\x1bt\x86N\xfb*@?\xd1%\x0c\xba$,@\xde\x10X\xf7\x9aj-@\xb3\x10\xfe\xc2\xd2),@\x96=q\x08\x8e\xd7-@q2?\x86<\xa4-@\xf5\xf4\x8f\x81\xe7\xb5*@\xec\x16r\xd8\xa1\t.@o\xdc\x9a\xde~\xa9/@Z\t\x04\xb0|\xc9-@x&/\x87\xa1\x01.@\xd6\x98\xca\x14\xa5\x0b.@e)\xa8\xf8\x97\x8a-@)\xfa\xa1\xab\xd6\xe9(@\xecc\xe3I\xff\xf2(@\xe7\x95W\xc4,\xd6\'@ >\xb8\xceTz*@\xfb4\xf8e\x91\x0c,@n\x81\\\xfb\xa9\x02,@\x90\'\xf7T\x1c\xf7*@_\x16\xc0\xc4\xb0/*@\xc5\xaa{\xf1_\xd4-@\xd0\t\x16/\xcd+.@\xd6\xcaE\xa5~\xfb+@\x91\x93\xe8`\xc2\x8a*@\xee\xeed\xf2\x97<.@\xbe\xcd\x8d\x1b\xcaF-@\xcc]C\xcdU\x14.@\x11\x96\x93"\xd1G-@`\xe2~\xabO(.@1\xe3\xcb\\\x1e\x14.@\xa7\xd0C4\xab3\'@\xd1\x18.i\x00\xbc,@\xb1?\xeb\xe4\x16\x120@#R\xe8\xfc%\x0f\'@B:\xba;w\x11\'@A\xdc\xf9X\x1e\xcb,@\xb5R\xcbj~\xff&@\x82\x982OO\xf7*@\xb6}\xa5\xe3\xd4\x8e(@#\x0fS\x06\xf0\xd4+@\xde\xa3\xac\xe8\x97),@o\x9e!\x14\\\x17,@\x1d\x8a\xe2\xfd\xbf#)@\x05i\'\x97t ,@&F\xbc\xbf\xcev,@\xd4F~b\xf4\xae+@\xd9\xa4h>\\\xe2-@\xc7%\xa1@\xf9f,@U.z\x8cL&0@`\xb6YD\xf6e,@\xba^\xc3\r\xa1J)@e:\x11\x19g\xab)@tb\xc9\xe7\x94\xea&@MZ\xfb\x0e\xa3\x96*@\xc5\xaa\x1a\x8dM!.@\xd3X\xe3jh\xc4-@Kw\xb6\xb2\xebb,@[J\xb9\x99\x92\xff)@\xea;L0wz,@\x80~\xb3bA\xf3&@\x8c\xc6\xa9K\xfd\xe2&@\xf1\x01\x02\x83\xea\x89)@\xe4\xa1\xdf\xe1\x18#(@\xb9\x8e\x1d\x85\xb3\xe0-@\xb7\xcdd\x83dF*@bJ\xebV\xce\x0e(@MiN\xad];.@\x13}\xe2\x91\xda\xce,@H2\x0c\xa3\x86|*@\xce\x9fu\x17\xedZ/@\xd3\xe1\x8f\xca\xc88.@\xa4\xa2m\x0f\t\xec)@\xb4\x84\xc2\x99x"*@F\xf5\xd2\xe7\xcaF&@N\xe3\x11\x06V\x9b,@\xc0\x12\x8b\xden?.@ms\xe1\xfc|\xeb,@A\x99\x07\xb4#\xbe(@\xa2\xd8\xaeO#++@\x98\xd9\x1fp\xbc\xcc-@=\xd2\x90\x06\xb1\xe1-@\x18\xe6\xd0\xfbd\xc8-@\xdc\xb4\x12\xce\xf8\x18+@\xec\x92\xe9%bH\'@\x9a\xf1\x02\x98\xf2\xdf)@\x13\x1e\xa7\xfe\x1a"+@#\x85\xae\xaf\xcf\xde-@f\xd1b\xd3\x89\x02,@\xe3\xe9\x93\xcbc\x8b.@O\x17\x9e\xcfOh-@\xec\xf4 ~\x0c\x93-@\x9a\x9f\xfdt\xd2\xe9-@\x1b\xcf\xdbY\xed\xc3,@\xa0Tz.\xecE-@KD\xa8\x063~,@\x80\x19\xba\xd6\xdc\xd8,@\x04\xc8a\x8a@\x05.@\xea\xd6e\x9a\xbac.@o\xa6\xb3%L\xd2\'@\xb7}\xb8\x96\xd1c.@\xd3t8!/H\'@4\xea\x97\x8a\x04R.@\xcf\xe2\xd1\x91(L,@\xb9\x99\r@\x03\x91.@W\x85\xa3\xcdzL.@Z\xe5\xb6IK\xba)@\x8a\x8e\\xW\x14.@{\x13\xc5|\xfbd.@e\x07\xb3?\x05\x8c.@3M(\x11\x12\xdf-@\xe0d}\x82\xe7Q.@\x8d\xfc42\x92\x9c,@\xf9\xcc\xb0\xc3tC+@\x9cf\xfa\xab\xab<.@EP\xea\xe8RH.@be%\x1b\xbe\xb6)@\x98b\xed\xb3-\xc9-@\xdd\xfb7\xe8\xa5M.@\xef\x00\xd8)\xc3\xce%@\x18\xfa\x8b\x02\xfa\x94.@\xec\xd9^PD+%@t\xf8\xeetF\xa8-@\xfc7\xf7\xc1\x8eh.@\xdb1\xd2\xca_m.@\r*\xa3\xb0\x19r.@^\x98\xba\x97\x99\xa2-@\x0b\x82\x98,\xde\xd7-@u\xe5\xff\x84)\xb4,@1\x8d\xc6\xc4\xc2\x14.@\xbad\xf1\xdaR\xa0\'@F\x9c(\xb8\xee\xa6\'@!x\x8b\x9c\x94\xb2.@\x89P\x89\x99\xb7\x1e+@%\xa3\xd0\xdb\xad\xb1.@}\xa1pk\xec\x89/@s\xb0\x016\x98\xf9-@Z1\xd8\xfa\x10\xe6-@\x85G\x06\xf2\x85\x87-@H\xa1\xda\xce\xd1\xaa.@\xee~\xe3\xd8;\t-@\xf1H\x188\xc1@.@\xad\xe7ez\x93..@\x86\xf9\xdd5\x9a\xb6.@\x156 u\xee\x15.@L\xc7\x91\xe1\xda\n.@\xd0W\x88Rk#-@p\x90\xc9\x81}4.@\x8ajC\xb8i\x85-@\x10D\xee*.\x1b-@\xcf*\x14Z\xbd|/@\x8c|X%\xd5\')@\x19\xd6\xf5\r\xba{-@\xca\x7fm\xab\xab\xb0+@\x86\xf8\x1c\xdd\xd2\xa0-@uG\xbf`\x8f\'-@\x86O\x82\xa2w3.@-6UT\x07i(@\xca\xbc\x0e\x7f|?-@\x83\xbd}\xda3\x93.@\x01\xf1|>\x8cU-@\x8fW\x8ep\xf5O+@\x14]\x94\xfd\xee\xb1\'@\x93?\xc0\xef\x1b\x88.@oS(\xd1\xcb\xe9-@\x16\x1f\xa3\x92\x88[.@\xfc\xd3Z<\xd9\xd2*@\x9a\x03\xd0Y\xf7\xf1-@-A\xe7O\xbd\x8d\'@\x9b,\x0c\xe6\xdbb.@\x9d\x9d\x1f\xd9/T-@\x1e\x88&\x10:\xdb*@\xc5\xde\xd2\x1bv\x9f)@\xf5\r\xad\xc4\xf0\x8e/@\xe0\xf3\x07\x8f%!,@\x80\xb6Q4\x827&@\xfa\xa0\xabG\xe6\xbd-@\x8a\n\x83~\x08V,@n=%\x15\xd9\xf4-@\xd5\xffZ\x93\xa2u/@\xe2\xe16\xaa\xab\xa5&@\xd8n3:\xd0\xdc/@\xb8M\x17&?\x0c-@\x89\xc7p\x1a\xbb\xaa-@H\xa2uFx\xd7+@\xa6-\xee]V\xf0+@\xa2\xc1\x1fx=5,@t\x9a\xce\x1b?\xc6.@\x0f\x90\x11\x8e\xaf\x16&@_\x95\x0f\x19\xd4o%@\x82\xa7)\xe1\x80l+@d\xc5\xcaF\xfc\xca.@g\xf7\xdb\xac)\xdc.@k\xc1\t\x9f\xe4\xef*@\xfc@\xba\x9c)/*@\xa8\xeb\x0c-\x94L*@v\x18"\x9e\xb1y-@`\x92\xe1\xb6\x8b7-@\n\x9d\x9f \x062-@\xae\x08\xf1\x03\x80\x10,@?[\xd8\xcb\xc8\x07.@\xafW"\xda\x9c\n.@\xff\xa3\x9br\xc9%+@\xb9\x9cg\xd6\x88\xeb-@x\xeaL\x8f\xdf\x90-@.\xd2$\xa4Q\xa2/@\x97\x9eC\x98\xa5\xf5%@\xf6ou+\x1d\xeb%@\x91,\xa5B60&@R\xae\x1d\x92\xfb\xde-@cw\xbf(\xaeN*@\xbb\x98\xb27\xbc\xde\'@$\x81#\x88Z\xf7.@w~;%\x8cV-@?y\xd9a\xd1\x11/@M\xbb\xe8s\xd3\xf5%@J@^\xac\xe1\x0b/@\xa89\xe8\x89,\\-@\xe1K\xe1T\xfb\xf3%@1\xe2\x11\xf2\x9a\xfd+@}\xf0u\xe5w\xc8-@M9J\x1a\xa3\xd2*@\xfdacV5\x1b)@\xd5\xc5\xb9\xb3\x0e\xf9\x19@1\x04\x03W\x9fC&@\xfe\x0c\x91!?\t+@N\xba\xee;t\x82,@\x94w\xd3$^\x0c0@\xe4\xa0\xedp\xad\xf3(@0{V\x9d0\xfb)@\x9a\xc0D\t\xa4\x17&@2*\xda\xe9\xb7L&@<\x1cW\x11\xff#(@\xe5\x18\x06@i .@\xc3D\xdc\xed\xec\x89)@\x1e\x07/%\x83\x03,@\xff\xbb\xb0\xb9\x87\xaa,@j\xbb\'\xcb+*0@bqu\x82\xd9R,@n\xfe\xba\xcd=\xcc,@j\x9d=\xf8\xbe\xdf)@\x0c\x83f\xd1\x9ar/@\xc0\x0c\xe0@\x9a`-@,\xcc6\xb3t(0@\xf6\x00\x03_j\xcc/@\x98Eh\xe3#\xe0-@\xd0\xc4j\x93\x13i!@\x9f]\\\x96\x96\xf5*@\x19\x85\x8a:\xc6\x03/@\xebQ\x04\xb2\x1b\x83-@\x13\xbf\xd6L\xc8\x97/@\x9b\xa9\xedbJ\xe2-@h\x8ek\xaaE\x9a-@]n\x92KB\x8b(@1\x86\x13Yp\xb0(@\x00\xe80\x9a\x9bK-@\x07`\x12\x83\xfa\x00)@\x14\x12\xcc5\xd5A(@\xd0X\xab\x98_)\'@\xc2\x94\xce\xae\xa5\xe9-@\xcdv\x1b,c\xc3,@H\x0c\x8c\x8d\x0fS+@\xe6\x00a^5\xc1/@\xb0\xdb\x90\xc1\xd1P*@%\t\x8c\x8d\xfa\xcc-@\x02\xddR*r\xd2&@G\xe8\x0e\xcf\x1f\x8f,@\x84\xefS\x1c\r\x03,@{q\xc7\xd9\x9cA0@c"A\x10\xce\x1c*@\xa8\xfc\xa7\xb5AC,@\x1fb\x91O,J,@\xdd\xd7\x04\xbb,]-@O\xb4\x89\x121(&@K\xa3g\x9f\xfc?-@\x82\x7f\xf4\xac\x9b\xf2%@<\x1eDf\x10A\'@S\x06Z\xe8\x85h-@\x9d\x9a\xebgd\xcc,@`\x05\x93\x05<v*@rjn\xdd\xfd\x13.@$\xb6\t\xcf1\xe9-@\x8f\xc9R\xf8\x12\x84(@\xdf\xe3Fm\xceK-@\\\xc2K\x8f\xeb\x9d,@y\xb3\x1e\x1b\x04\xce,@\xdddP\x0bL-+@\x81\xf3\xea@\xeb\xfd%@`:\xdb\xb9|\xc6+@[\x11\x07\xa1\x1c\xf5%@\xc0RvW\xb2\xf9%@\xf0\xd8\xad\x9d\x7f\xa6,@\x13\xdaN\x1d\xe1\x92\'@\xf2\xb1z\xa4\xe5I,@@D\xd8\xbd\xfb\xc8,@\xf3\xb0F5\xeb},@s\xd1\x04A\xff\xa4-@K\x03\xde&B\xf0+@t\xbd\r\x04\x08K)@!\xc3\x90\x06\xa55*@\x879\xc5\xa5]\x03\'@\x1cb[\xc6[\x05,@\x1fS^\xf2y\xea%@VA\xec\xf3..+@\xa5\xd9\x0b\xdc\xca\x81*@\x03\x9a\xe0]c3.@\x86\x87X\xc8PW(@\x9c\x1b]\xe6\x1d\xc8-@\x10\x06S\x00\x05l-@\xb8\xea\xaf\x00\xeb-(@\x92,\x92\\\xe4\x06/@\x9eb\xd9\x12\x8a|*@5]\xcb\x83y9.@\x99\xa6\'\xf6\xb7}-@\x0e\xa4F\xf3<".@s\xa8vJbj,@\x92\xfc\x01\x07\xcb\x02/@5n\xe2\x14\xc5b)@\x07\xbb\xefO\x9e-\'@L\xef\xdfn=\xf9,@|\xdd\xb3zN\x02)@2\xc48S\xda\xb4)@\xa3\xbd\xa0/q\x1b.@\xb6\xf5:\xd1x[(@\xb6M1\x0f]\xd1&@\xd1i\xbcA[\x1f,@\xba\x06\x07Y\x95\x95-@\xac\xfc\x93\xac&\x8d-@\x9a\xf0\xf1\xe6\xb9\xc3*@\xfc\x19\xc4b\x8c\xc0+@d\xa0\xf9\x93\xb2\xdf.@%\x89\x0cbl (@\xda\x14L\xd5\xf2\xf4%@J\xe7sl\x06\xf3(@\xdb\x9f\x1aw\xe6\x0c/@.\xf6AyS\x85\'@\xb8/\x1f\xca\xa9\xa2-@\xf5\xf2E\xd0\xa5a,@\xc8\x81{pW\xfe,@\xa8[\xa2s/\xe5(@\x10\xf6\xe1\x14w\x98/@\x00\xc6\xc4\xb1\x87T.@\xe2\xac\x93\xe9%H*@\x1d\x878]^,-@\xb1^\xcfKFN+@q\x1d\xb3\x9f\xb9E+@j\xbb~\xfe\x97S,@\xb4\xa2R\xdd(w&@\xde\x07\xd3a\xae\x08&@\xea\x1a=\xa79\x9d-@\x0f\x19=\xbdoS.@\xce\xdfIaD!/@\x8d{\\\x01\xff\x9f/@K\x1fk\xf3(-.@\xa4\xedU;\xe4\xfb+@\x94s\xd8c\xec\x07&@\xfd\xd3=b\x14\xeb%@\xded\xbb\xd8\x9b\x01.@\x9d\xee\xd4\x04\xd4\x0f*@\xe8\x02\xe4\xdbRi&@S\x0c\xdf\x8d:\xa9/@"\nG\x98\x1at)@\xd8:\xa5\x19\xeaK+@W\xe9z\xdd\x0c\xb3-@&\xe1\x8f\xc9\x9f[,@\x07~\x8cV\xc9\x16.@\xe5r\x8fI\xa0\r.@\x8c\xd5\xe7\xef\x9f\xc4-@\x86j\x15\x8b?^.@\xe9\x12>N\t\xb9)@~J\x7f\x1dU\x87+@\xeb%\xd1\x0bC\xd5,@\xab\xdb B\xa3\xc9&@2\xd3\x7f\x87\xf8U-@\x14\x14Y\xe3So)@\x84\x87;\xc4\xa5`/@\x15\x9a\xbf\xd7\xa3\x97+@\xb0!\xe8\xa13\xfc+@\xfe9Z<$1&@!\xaa\x80\r|s,@"\x87\x9a\xb38\x01-@\x989!5\x15\x16&@\x9a\xa0=\xcf\xa5\x95,@\xe2ZD\xbf\x87\xa5\'@{\x9a\xe0\xcf\x1fA+@^\x8f\xc3%\xe5\xd2-@O"-\xfaZk,@|\xe46\xe8}\x1d(@&\xac\x9d\x99z\xeb%@IL\xa0\x85\xb9\x8a*@\xa8\x13<\xcf\xfe\xc8,@\xd27N\x1dFb.@y\x01\x00\xfb\x84(-@o\xc7,g\x93b,@Z\x03\xcd\x7f\xe4\x07\'@3\xbf\x8e\x0f@\xaa\'@+\xc1\x19P`\xdd\'@\xb7\xd9PA\x10\x9b)@\xc7\xc16\xee\xcf\xbd,@\xd2\x86\xef\xd9\xea\xb6,@\xbb\xbb\x81\x89l*,@\x9f2\x04B\xee\xaf(@\xe0\xe3\x80u\x9bb*@3w\xc7\'\xe6\x06-@}\xe5\x97>6\x94-@\xa6\xeeaR\x8d@&@\x98\xab\xb5\xceP\xe4%@\xfe\xe9\xdc\x99\x9b\x8c.@\x1a\xcf\x99\xc5\xa5\x1d,@\xf3\xb9N%\xf8\x97-@\x18\x11\x8c\xe15\xdb,@\x86heqni-@%\x8d\xae\xa2R_*@"\r\xa6!\xb5\xa7,@z\x84\xac\x1fM\xb7+@\xf3\xded\x8a:\n,@\x87"\xcd\x1dj\xe6+@\x9c\xe2\x830T\xa7\'@\xe9\xaeoe\xbe\xec%@I\x8c\xf3*\xf6?&@\xbc\xba\xb8\xf3\xf4P.@\xad\xe6wy\x9e\x9b,@\xf0.C\xd2\xf8\xe0,@!$dv+\x92,@{\x04,+9\x1b&@\xe1\xdb0-\xd1v(@\x88I|\xba\xf0d/@\xdc\xedl;g\xc5&@,\x17$\xe7n\x050@\xebRr\x82\xc6\x01.@\x90\xf6e4\xce\x95)@\n\xf3)\x8d8!.@Y\xf0\x93\x9fo8+@l\xa0z\xd78\xe1.@\x8a4\x10B\xee-/@\xd6\xc4\xbe\x96\x8e\xcd-@\x04\xd8\x95\xbdT\xdf/@qr\x17Jj\x0c,@\xa5:\x90\xcbB\xd5(@mE\xf6\x8a\xe4\x0f(@\xeb%a\xeb\x18\x0c-@\xd5Y\x8a\xdd/\x95+@0\x92"\x94\x12\xe7/@\xc5P\xcf\x94zp-@\xdc\t\xb5\x8c\xe2-,@\x94\xe0\xf9\xb1\xe9\x06,@:Z\x04\x0e\xd6G/@\x06\x19\'}r\xee(@\xa2^Q\xe2\xa8\\)@\xa2\xa4\x7f\x81e\xcc)@\x8cS\xd9\xa0=\x8a(@\x9bP!in\xa5,@a\xb0\xbeI\x7f\xd8+@L"\x89t\\E&@1;{\xf6\x9f\x87,@\xf1\x12\xee\xcc\xb0;.@\x87\xf17Qd\x180@\x8d\x88\xb3\x01\xe5S,@\x1b\x97\x19r\xeb\xaf*@fzc\x90L\xa0-@\x90b\xd1\xc4\xa9!\'@\x0b\rI\x91\x00G)@I\x06\x15\xba\xad\x9a+@ni\'\xed\x8f 0@\x83\xf8\x8c%;3(@fN\x0c\xab:\xc2-@\x00\x01\x1c\x819\xfe.@\xa6W\xfaH;\x13-@]\xcf\x96&\x99.-@\xc1\xbf\x8be4\x12,@x1\xb5\xb5\xd7\xe9\'@\xce\x15_\x0b\x01*+@\xef\x8f\xa9Vq@*@\xc4*\xd9\xce\x18\x11*@r\x94\x9a8t6-@\x04\xbaj\xfb\x8a\xa7,@\x00\xbc\x9e\xe2s\xb2(@\xd0c\xc9\xa9uh+@\x16\xe7!zc\x88.@+\xca\xd5\xc7^I.@|\xe9\x89\x86\xa7\r-@\x89\x12\xd7&\xd0O*@\x05!F\x8c\xc6\r+@\xca\xaeR\xe9\xa9L(@\x8aq\xce\\\xb8\x0f*@xV\xe0\x0e*\xf8*@\xa80\xb1\xb3kV,@\x15[G\xfb\x84D/@1\xa7=\xd4j\x83,@z\xcb\xd1"\x13S\'@d\xb5\xe7\x945\xa5/@\xf9\x18\x9b\xf6R\xe7(@\xb9\x9a\x19\xb4\xe2\xc3+@\xc7\xdeW\x8d\x9b#-@\xc2C,\xe4\xbb,-@\xf0\xd4\x8d\x9c7\x91-@\xa1G)\x89x\xb0,@\xda\xa1D\x8ewG*@\xdd\xc8\xc7.\x1c\x0b*@!N{$a\xf0\'@"[Z\x0b\xec\xff)@\xca\xb0F\x84\xa7\r*@\xc6\xba\x9a\x9fu!,@\x8c\xc5\x98\xc5\xa0\xdf)@\xf2n\xd4K\xc8y,@Ws\x89x=\x18#@\xf9\x04OU\xed&-@x\xbe\xf8V\xddV-@\xa8z\x97\xaf\xda\x86-@\xc5\xf8\xb7\xb3\xc0\n,@,\xe2\x97\x13\xf4\x0c,@\xb5\x7fJd\xcd\x94,@$\xa1kwe\xd6-@\xfa\xa9\xc3U\xed\\,@\x93\x83\xab\x88\x0f_,@h\x0f\xfc6\xfd\xcd,@F\xf3\xeb\xf5\x15J,@\xa1F\x10\xce\xa6\xec)@\xe1\x83\xdc\x1d\xe9j*@G<\xa1U\x93N.@\x10o\xa3\xdf\x80\xa9(@\xfe_U!\xefX+@b\x93\xff\x9f\x19\xb7)@<\xedw0{\xdf.@\xb1\x1aO\xf9\xbfN-@\xd9\xccD\x9bM\xe7*@e\x86V6\xce:*@Q\x1f\xa7r`\xf0)@\x9eTy\xd4\xdd\x0e-@\xec\xfa\xf10\x1ee)@\xa2\x18\xdd\x04T\x83-@\x80\xa7)g\xef\xef*@02\x18\x8aTb,@c\xc5g\xffz\xd8\'@\x82EQl/$,@\xaf\x14\xe3.\x1f\xa4/@\xc8\xeb\xcc\xd4\xcbM/@S\x10~a\x1d\x92.@\x98*\xe7\xa4s\xff)@|\xbc\x85:(\x8e+@\x9b\rK\x1d\xcb\xb9+@\xe5\x88\x89\xdd\xe7\xdc.@\x89\xa0\xee\xbaQ\xf7-@!#\x95Q\x17p,@\xf2\xe9r\xa23O-@,}\x88\xb4f\xa3(@\x82]/\xee\xbe\xf6*@\x00a\xb9\x8e\x85\xa8&@\xf9\xb4\xf8(\xbf\xa7,@L\xd1\x87Y\x12\xfe)@.\x8e\x7f\x00d\x10*@D\x17\x06\x91,\xf6.@\xbd\x11\x87\\\x87%-@v\xa4.\x919(&@\x0e\xb6\xb5op\x19&@\xfd\x80S\xae\xf0\r\'@\xb884\x0b\xd1),@kP\xd2B\xad\xe0-@\x11\xeb\xb6\xd2p\xa5&@\xbedT\x99\xd8\xe9%@\xc7\xce\xe3\xfd(\xd2%@\x8e\xc9-\xf2\xb6,%@\x8a\xf0\xf6NG\xf8-@\x05\x8b\xfb\xe7Yj,@\xd4\xcf\xf1\x9b\xc0k-@\x81\xd4\xb0d\xdd}/@cf\x05X9\xf7\'@\x01#\r.\x15\xb8,@\x1dD5t\xec\xaf,@\xf7?j\x08\x05-0@@\x8aww\x90-)@4\x0b{\xd77\xa5)@\xf6\xad\xa6\xab\x99t,@1\x1db]K\x19,@\xe4\xce\xce\xb8\x03?-@?\x05\x89\xdcu\xcb*@\x91>r\xee\x98\x86,@\x01$\xb6k\xc4D.@\x17\x80\x89\x9b\x07e&@\xb9&JN\x9c.0@\xb1`\xa3t]\xa9-@\xfa\xbas\x14*\x9e-@\x90?\xf6-\xc5\xc4%@\x16\xf6_i|\x83)@\xads_\x92\xa7\xc5,@x\x94\xac\x14\xde\xed)@^\xce\x8d>\xee\xcd,@\xd2 \x8f\xb2F\xbd\'@\x89\xcd.\xc45\x13+@U\xbe\x14u\x0c\xb8&@\xdam=\x98\xd9\xf6*@\x90\nG$8\x7f,@\xf2\xb0e Y\x03+@\x05\xcb(\xb5\xe3\xfa%@\x80\x93\xabY44+@\xf4\xf2\xe9eoO-@\xd9\x8f\xf2\xd5\r;+@.\xb8\xccf\xf7\xf0+@Q\xe5\xa2+|\x1b.@\xba\xb0r\xea^\x9f-@\x8eB\x9d\xbe?\x19.@#B\x00\xad\xc7\xad,@\xd3Q\xcf\xccP\x89)@M1,\xb8\xfe\x88\'@\x9c\x94\xe8U\x17z,@\xcc\xde9O\xcb\xc5-@%\xfe\xcf$\xe7\xd7-@\xa8/\x8et:#-@\x1e\x02Z\x94\xb6\xcb,@\xaa\x05\x0c\x15-\xcc.@\xb8!\xac28\xfa-@\x13\xfa\r|\x01\xa3,@\xba\t\xfc\x95\xf4x.@R\xc1R\xb3\xbc6,@\xf8C$i\xbe(-@\x81d\xc4W\xcd\xc0.@\nz \xf2\xbe\xe9-@\xec8Vy\xca<(@\xb4:m\xe6F\xdf+@:\xed_+\x95\xab.@\xd2\x07{Y`\xf3%@G\xa6\xb87\xe8\x91/@\xe3\x13\xc7\x1a\xf1\xcb,@^}XD\xeb\x82.@0D\xd6 N\xe5-@MU!+\x1e\xf3-@y\x9bC)X\x0b-@\xc4[\xde\xa4\x0e\x82-@\x89\xfc\xe9\xaf\x10\xe9%@\xab`_\xfb-\xe1/@Gp\xa9`\xfb\xda-@\xc1\x05\xa0\xd8#Z,@!\xc1\xefS#\xc3,@\xad$v$\'\xf9,@e\xaa\x99\xe9\r\xf3\x1e@\xad\xf63\xedH\xa3/@\x1c\xa4D\xebk\xad,@\x90ugHi\x06,@\xb5Y3\x9c\xdau(@\xc0\\x{(2&@,e],*k+@Wx\x97E\xd3\xce&@\xac\xcd\xf0\xf4I\xad,@\xce\xa6l\xec\x8a.(@\xa1\xa2\xe9\x93\xb3\xd8&@\xa9$\x92^\n10@\xa7%\xdc\x8d\x81\xf7+@\x87\\-\xfer\xce*@\xcc\xac\xbb\xad%\x1e-@\xc5KCa\x8c\x03-@\xb9N\xae\xb2\xdft.@|w\xa6\xcc\xff\xc2\'@O"\x90\xb8AE/@o\xb6Y\x82~K)@\x93|\xf8\x82\x0b\x96/@F\xe0P\xe4M\xd2*@\xbc\xef7I\xa7>+@^4W\xf9\xc9\xc7+@\xe0A"\xfbr\x87)@\xb4\x9e\xac\xca\x9eF,@\xcfb\x9cH\xa5\xd6.@N\xe7\xcc\xd7\xc8s*@=&s"\x96f,@wg\x1e%\x9ad%@\xf4\n\xb3\xf1h\x15.@j\x94\x00\x13\x90\x1c/@8\xa0u\xff\xcf\xbc-@Ns`V\xfa\xc6-@\x88\x16\x9d\x89\xc3\xbb\'@3\xb1a2R+&@N8=\xd3\xba3-@7\xa8\xbdP;}(@N\xe89\xff\x9eK+@\xe9\xfa,E5\x0b0@\xed\x01\x84d|\xee*@\xdc\xeb\xe1\x07\x92O+@\x9c\n\xe9\xa1B\x1f&@?\xf7\xc5\xbc\xb7\xf5(@/\x85\x9e\xac\xed\x14*@\x85\x94\x91\xcd\x1b\xeb-@\xe6[&3Gt,@\x92\xc5\xba\xca\xafF-@\xaft\x85\x1f,\x8d.@\xb9p\xec!\x1aH*@q\xd3G.\xa2\xc4&@\x880D\n\x8e\xd1,@q\xee\x1f\x07\x19\xe4.@\t\xe7W#\x0c,.@\xce\x1c\xd66A"*@\x1b\x19\xacr\xa5\xe8-@7\xf8\x9f+=c-@\x9ey\x9e\'Rk(@L\xd8\xcf;\xed\xf7-@(l\xbf\x94\x0b\xf1*@\x82\xbb\xb9Q\xe3\xd9,@^.\xe0u\xf7[(@1g%B\xfa\x9d,@\xb2\xbb \x99\xde\t\'@D\xbe\xa7,I\x81+@\x83i\x9c\xa7lz-@"\xc8&d={.@\xfd\x9a\x17!x%*@w\xe2{3\x9b)+@Z<\xb8\xe7w\xb4)@\x05R\x94m\xebG-@\xa0\x87\x0cwN\xd4(@\x92\xaf5j\xa2\xb5+@%\xb0J\x86\x86\x0b*@\x91\xbaS\x85\xbb>,@\xe5\xa8\xd7)+\xe1+@\xda\xd4Hjj\x87*@\t1J\xc8}\x97-@\xa9&\xd7Dc!)@\xeau\x88\tD\xe4*@\xde\xff\x9c\x91\xcf=.@\xbc\xe5\n\x07k\x99.@k\xf3\xbf\x91\xe2A,@\x93\xe6\x0b\x8d;\r*@\'\xd8\x10\x84Q-,@)\xbf\xd1\xbb\x1d\xbd+@vA\x19\x11\xb7\t.@\x11\xdc\xa7t_\x84-@Z5\x81\x18\xd3:-@\xbb\xf5iU\xf0\xd2-@\x9c\xdcw\xd8\xf3\xed-@\xfd\xcd\x15\t\xcc\xd5+@\x06;5\xd2\x17\xee+@Z\x04\xc5B!*.@\x18\x1d\xe9k\x03\n+@\xd3\xd4\x8b\x7f\xa7\x03+@R\xeea\xcd\xd6\xbe%@\xf7k\x89X\xb0\xa2%@\xcf\xdf\x93\xe8\xf2\xcf)@\xe9d\xb6\x05\xfc\xaf,@\x83\xc54\xfc\xe4\x97-@\xc8\x8aO\x907\xd1(@\'\x8e\xe0\xb5\x8f\xa5+@\x18UC\xfe].+@\xc2wle\xf26-@\xf7}rh\x1e\xda+@<\x11\x9d\x7f0\xc3%@\x90D,E\xf4g,@u\xcaqG\x0c\xd6/@j7w2o\xa2/@+l\xabe\xd6\xc1-@\x97\xff\xb1\xf0\xd9\x91-@\xa3\xe1g\xac\xfdY-@ma\x8f\xf5\xccU-@\xd1]\xbf6:\xce-@m\x02\x18\xdb\xd6\x06\'@IE\x8ce\xda\xaf-@qm\x85\xb2b\xb5)@\xac\xa3\x9a\xd0\xdeE*@Ar\x0b\x92m\x0f/@\x13\x1cU\xe5cb.@\xdaQ;\xec\xc7!\'@\x0c\xea"\xe6D\x02)@\x86\x1a9\xbf\xe3\xed-@\x80W\x14\x06\x9c\x07-@\x9b\xe0\xe1<\x11\x9b*@\x05\xc3\x94\xc4\xad\xa6.@Q6\xa9y\xc6\xce(@\x03j\x0c\x0c\x8d\xf1)@\xc3K\xfe\x12\xde\xe5\'@\x16},6"X/@\x9d\xb6\x81s;\x03*@c\x14\x88:i\x0b,@\x8fF\x83\xf7\xc7{*@\xda>\x11@S7+@,\xf3tQ{\x80.@[>m\xcb\xf0\xb9,@`\xe4\xb9T\x9b\x9d-@Vl\xae\xbf\xfaR,@\xdaf\x17\xa5\xff\'-@\\\xda;\x15\xca\x94,@\x17\xcc\x9b\xed\r\x9b/@\x9a\xf2\xe1n\x8ag(@\x1a\xd2\x1b\x7f\x84\x96(@5M\x1bv+Z-@q\x88\xc2\xc5\xcdf,@\xb2[\xbev\xc2\xcf&@I\xbd\x1f\xdb\x8a\xfe&@B\x905M\xf4\x0f*@ \xf1\xae\x1f ..@\xd4,\x9e\x05\x1b\x11/@#\xe3\xb0=\x99&,@\x8c\xc7\x02\xe0s\xa9/@\x83\x18\x90\x87U\x97(@\xbf\xd9o!\x0e\xe6,@\xed\xa7\x9c\xc8&\xa4-@6"?73{/@\xe3K*\x85\xad\x17+@OX\x89\xde\x1a\xc2,@\xa8\xf7\x98N\x9f\x88-@\x7fDx\x18\xbb\xaa-@3\xe1\xac9\\\x05,@%\xf7BY\xc1\xfa)@3&T\xea\xc4\xb5,@\xe7\x97|\xa3\x14\x9a\'@\x9a\xf88\xb7\xa0\xbc\'@R\x19\x03\xf4\x84\xe9,@\xc0\xab\'\xb6\xc4\x00*@\xe3\xce\x08\xaf\x07\xf4(@\xe5\xa021c\xc1,@yO\x95o\xa6\x08(@\x0e\xc7\xc6z_\x80/@:\xbb\xfd\xb7\xed\x15+@\x07^\x98\x03mQ+@$8\xd3\x9fV\xeb+@B\xd84\xf0#S&@|\n_\x0f\x9am,@\xc9\x89I<m\x9a.@\x98\xd1\x1b"\x7f\xbf(@\x96\x00\x1a\x83\x80\xb8,@>qw\xe2l\xee,@\xea,\xa6\xb3"O-@\xa0E\x91\xf27\x96-@\xf2U\x06\x89q,-@\x1b\xfc8\x1eFi*@e"\xc5YJ\x14,@\xa6\x1d\x12\x19W\xff+@\xcd\x00\xf4\xabUZ(@O)\xe0DH\xcf*@\xfa\xd0\x0b6\xda\xa1&@&%\xe1\x9b\x83U+@T\xb4^3.\xec,@\xb9\xfaH\xc0\xb0\xe0)@\xd2\x12\xfc\x9d\x04\x0b,@\xf5\xfb4\x90\xf1\xf5-@H\xd2\xb6\xcf_\xf0)@\xc2\xc2S\x04\xa5a,@\xf5\x86\xe7\n\xb05.@\x92X\xb5 l\x06*@\xc5\xa9NZO<.@FeLG\xb6"(@\x0fy\x81\x04\x17\xe3-@\xec\xc4\xc1\xe0w\x10.@-A\x9c\xfb\xee6+@\x01\x99b\x11lq*@\x1c\xd3\x8dg\xf6F*@\xbb\xc4\xed\x8dMS*@\xaf}\xc6\xc2l4(@[\x83\xdb\xfc\xdf\x7f%@/(\x89\xde\x13\x86,@\x00\x9d\x8c\x96*\x02*@$\x1e\x9c\xe3bT,@"mL\x06\x07\xd4)@\xb3\xf05bBQ+@\x14p7s\xf0\xed(@\x8awY\x1b\xe1\x08,@V\x13\xa2^\xd1<.@\x0c\xe0\xf2\xb2D8.@z\xde\xf2\xaby\x8e/@\t\x99\xdc\x9c\xfd\xc8,@WK\x7f\xcf\xd12-@\x97\xa2\xae\xb8qW,@\xc4\xe68|\x98U,@N\x08\xd1;\x95\x00)@N\xaf\xc3SJ\xcb)@\x89\x90\x02\xea\xcb\x18*@\xf1\xe6/\xa1j\x12*@Q\xe6\xe9\xac\x9e|%@r\x8e\xce\x07f\x1d-@O\xe3R\xdb_\xed(@\xb1f\x82\x85\xd4l&@Xg\xb0d\x11\xbd%@\x8d\xeeP\xde\\\x05,@\xe9\xb6(^Th,@$*k\xfe\x01\x88(@?\xc7m\x9e\x13\xbe\x1e@\x91\xf41!\x90Y,@SA\\|\x11\xc5+@\xdd\xf5\xa8\x01\xfe?-@\xf8\x13y\xc7\xb1n-@\n\xfd\xdc\xb3\x1d\xbd%@\xa2\x92\xbd\xce\xbb\x07*@\xcf\xaa5\x14 \x87+@\xcb\xf5\xba\x8d\xa8.-@\x10\x9a\xda\xe4\xa5\xfa-@\x1d\x8e\xc1\x00\xd0\x03*@\xddGi\xb2\xe17\'@\x8f\x7f\xf4\xdd$,&@\xe9O\xf5@c\xa0(@\xae0\x84\x83\xd0\xdd+@\x1a?\xdc\xe6\xc3\xf2%@\x8d!\xbb\x0eWV,@\x99\xd4P\x1b\xa1\x18&@m\x14\x96\x04\xa9\x1f-@RbyI[\xb3\'@\xad\xcb\xc0\xe03F.@\ruv\x8b\xb5\xe1&@j\xf0\x8b\x90\xb7\xc9\'@\xe9\x1ba\xef\x1e\xc1*@\xd9`%/\xbe\xab+@b\x97\xf2\xa8\xce\xdf%@}~q\xe3\xf3q\x1e@\x9b\x154\x9f\x8f8&@++n\xcf|\xaa(@\xd2\xb0\xa1\x14\x95>-@.\xe4\x05\xb2c\xb8(@\x8b\x8f\xef\x81\xb3\xa6\'@\x85\xf6\x14\xc1w\xa3,@\xa3\xc4\x84\x13\xf0\xd1+@\x81\x1c\x07\'\x83z-@\xeaPJ\xb17\xb0+@\x8e\xc3\xb2\xef\xb7\xb0(@\xc1\x17\xa9\xdf>\xcf.@\xc2bWC\x19\xdb%@\xc8\xcf\xd3obg&@2\xe9\x99\xe7t\xc0&@m\xc4\xd1]XH/@\x91Y\xe8\xf8\x1b\x0e/@-\tn\xb7\xfc\x16\'@K5\xe6\xd3}E)@\x08MB7\xe4R,@y\xb8\xa1\xbf\xf2\xb6(@D\xb2\xcd\xba\t\')@Cg\x95>\xd8\xd4%@Q\nT\x8e=O-@\xda\xec\xe1\x89\xf5G,@\x98\xf9\xb3.7S-@\xac\xff\x8c\xc3\x88\x99-@*\xfd\'\x88\xaf\xb5+@\xe9\x97\x18(U\x07-@0<\x84\xca\x91\xb7+@\xca\xcbC@H\xe1 @[D\x9b\xb1\xe9 -@\xafwx\x14\x9e\xd1\'@\x9f\x87\xf1\xb2\xa9\xc7+@/\xd7\xfd\x11\xf9\xfd+@\x0b\xab\xe2\xab\xb4D)@K\x82\x00\xddEM-@\x05\x10*h\x17\x88-@\x92HXY\x1cq(@\xe0\xde\x13H\xe4F/@\xd3\x92N\x8c\xc2\xd4%@3oH1\xbe\xb5(@zd\xf3\x84\x91\'*@\xffUMWY\xa5,@\x95F\xc1x\xdf\x05.@3\x04\xc0\xea{E.@\x06\x99q9\xac\xce%@FV\xb6%A\xe7\x1e@73\xf1\xf6x\x9c/@\xc8\x0cL\xfeu\x1a-@S\x96\x8a2\xb6\xf2-@!_\x81\x8c\xee4,@4chH\xfe\xb7-@\xc8\xdf\xf4\x07\xa5m-@V\x95#\xd2[\xbb+@\xce\x82f\xa39\xd4%@\x92\xe6\xe3,\x98X\'@vf\xbd\x82\xf0L&@\x1e\xd6\xe8\x17D\xd8 @\xc3\xe33M>\xc5+@XB\xe6\x10\xfa\x8b+@\xbf\xe4\x0b\x1a\xf7x*@\x10\xcc\xad~\xdd\x14+@6G\x1b\x9f91.@\xe5\xc2\xe5\xa5\x96\x19-@\xcd\xbb\x93i\x1f\xf6,@{\xdb\xb5\xd0n\x8f,@/\x04\x94\x8bsx(@\xa4\xe8\x83\x9cDq(@|\xd5[z2\x8d*@J\x19\x11\xea8\x9f,@\xe85\xa5z\xd8"-@\xf0\xb5\xea\x9b\xfd\x10-@[\xdcV\xc2\x1d\x93,@z\\\xbaa\xb0\xc3+@\x05:\xe3\xc5\xa0F&@u\xa9gp6u,@d\xb4\x15\x1d"4.@E\xe7\xdfBL\x14+@&\xaa\xd5A|\x7f,@6\x15-e>\xc6&@M\x7f\x9cL\x92\x02.@r\x17\xc8C\x17Y&@\x91\x07\xce\xba\x165&@\n/]F\xafa#@[\x12\x9b\xc1\x9f\xe5-@V\x11Q\xe0E\x1e,@T\xb1\xed>\x1e\xd7-@\x1f\x1c-H\xc8F*@`\\\xb26\xa7\\*@$5\xbf\xdb}^,@\xf2\xb9\xa0v\x1e\xa0,@k01\x95?l*@\x8b\xb3\x9c\xd5\xb0\xce&@\xd5\xcc@4\x99--@X\xcfj4\xff0.@Y\x88\x8b\xeaa\x97)@\x82\xc5\xf4\xf9"\x87&@\xcc9J\x86B\x86(@T"\x1aU0\xcc&@\x0ei\\\x1aF,,@\xc9!l\t?\n)@\xfc\xd5\x81\xca\x863/@\x8c\xdaX\x8c\x8bW,@sL\x9b\x9f\xe0u,@\x99\xf7\xac\xb1\xa9\x90%@M\x87(\x02\xdbo-@\xc0\x9d\x16\xa6q\xca-@\x1e>\x04N\xb9"0@-t\x02\xb90,.@3\x8b\x95\xe5h\x13/@\x18r\x06\xddk\x98+@\xf4\xf5\x99\x0e\xf7\x96(@\xc7?\x82\xdc4\x17*@4\xf1\xea*\xbf_+@-\xa0p\xa8\xac\x85-@\x87R\xa93\xea\x0f&@R\x0bC\xb3\x08\xd6-@\xaa[\xe6\xf4\xc2N,@\x1b1\x99^7\x1d*@d\xc1Pi\xe8#)@\xa7mm#\x9d\x0b.@\xdf\xae\x07[\x95\xb8(@\xfb\xd8\xee\xfeb\x1d.@\xb1M\x865\x8d\x8b)@\xc3\x86\xd0\xeeH\x81*@zM\xa7[\xe9\xdc-@%\x98-4\x8dF-@\xb0\x85\x13\x16\xb7\x0b.@\xc1F3%\x80N-@m\x8b\xf7\x8b\xd3\xd7,@\xed\xd5\xc6"\xd4:)@|\xdcS\xae\xbb\x9e(@\xa1\xed\x13\xe0\x96\x08.@\xf7N\x17#\xc7\x9a+@D\x03g\\\xaf\xbd(@\xf3\x1f\x07\xa8\xa3\x8e,@\x9c\xa4\x91\x87\xad\xb3\'@2\xdf\x8f\x8f\x0f\x88&@\xa9\x1c|\xd4O)&@\x13\xbf\x02S\xd3T+@g\xac=3\xdb\x0e(@E>b\x8av\xd9\'@\x84\x85\xc1\x1c\xeaz&@\xbd\xa3\xb4\x08\xd7=*@\xdby\x02TF\xb7,@\xa3\xb8\x93\xed\xe0\xf2%@s\xad(SY.-@:\x8d\xf8\xe9 \x08-@\xb8\xa8 V|\x1b(@`S\xf6D\x8c\x15.@\x1bS\x81<\xebM)@\x05\x8b\x82\xcf0\xf9,@\xa1\xfa\x12p<M,@\xd5\r\x99\xd2\xa9"*@\xaa\xbfA\xfc`\x08-@\xa7\xf0\xd9L\x11\x0e*@\xc1\xfb\r\xca+\x0f0@o\xf7\xc0\xff\x93\xc1-@^\x97_B\xc1\xe9%@\xe1\xb98\x14\xf3\x0b+@\x15n\x16\xa5\xff\n,@\xacg\x91\xb7\x9e\xb8,@(\x0b#\xbe\xf8y&@\x1dz\xfeF\x9a\x0e*@\x94\xa0\xd7\xe3\xacL*@\xa2c\xd7\xf5D#-@\x0bL\x98\xdf\xb6\x11.@\xacI\xee\xbe\x9e8(@\xa4\xa4\xf4\xbe\xf2\xc6,@\x8a\x0c\x06f#s*@M\x05\xa1w\x9d:-@\x94)\x91)[1.@\xcd]\xf8}\xadL+@\xf2\xbc6\xfa\x1a\x06/@\x99\xea\xeb\xe4\x96\x89)@\xc2\xfc\x19W\xcb\xd0(@\x02c&\x00\'\xc4(@8\xfd\x1b\xde\xd4\xec+@@Z\xf1\x9f\xb5\n*@E(\xd9\xfe\xaa"*@Xpi\x1b\xbbf,@\xa6W\xdf\xbc\x16\x12+@\'\xb3\xf4\x873*+@\xd4\xb0\xd6\'\x95i,@P\xa0\xc5NF5*@7\xc4\xe4\xde+\x95&@\xd2\xad\x92\xed\x86\xb1-@\xf8\xc6\xd3\xe3\xa5\x1a+@\xf6\xd9\xc7?x1*@TX|\xa5\x940*@F\xae+$s=-@\xe4\xf9\x8d(\xbc\xdb-@\xab\x18*e>\xcc,@\x06\xb3T\x94TX)@\xdd\xea\xfa|A\x16*@[\xa6\x81L\x80\xb4,@S\x0f=c\x88\xb1*@*2\x17\xec\xef$-@\x1a\x87\x12\xceF\xee-@\xd1\xdd\xc8\x05\xe6\x19-@\xbb\x1e\xec\xcb\xa3\xcb.@\xa1X78K@.@\x9cKqJ\xabL-@_\x07\xb0\x02#\xed(@\xafZ\'\t\xa1\x87(@\xe4S\xca[\x0b\x1c*@@\xb6\xdeu\xff\x1b-@2Bu]8\x06/@\xf0[xe]V&@\xa7\x9c\xcc\xbeY\x8c(@d\xa9\x19\x03\x8d\xe0-@~\xe6\xe4b\x91\xf1%@\xe5\x89\xc2ie\x8c(@\x15w\x1bJf\x8c,@\xf5\xd27!\x15\x14,@v\xcd\xfc\xa6\x17\xf6*@Z/\xa5\x03N\x82%@\x1d\x0f\x85\x9bG\x9d,@\xf0\xccH\xca/\x0b-@|1\xb5\xb3\xcf~-@\xa5\xd1\xaayD\x07 @\xc1{Z\xfe\xf2\xc5%@Hw\xf9\xf2\'\xef+@\x17\xb1\x1e}.\xb9+@\xec9\xd1\x88\xbc]*@\x0cI\xdd\n\\\x93-@\x9a(\rr\xce\xc6)@\xcb\xf6\xcc\xe6\xb9\x0c)@\xb4n\x1f\x80\x8b2.@\xb9\xee\x1c\xa5\xe7\xed-@\xf6\x00\x8f\x12\xfc\xc8)@i\xb5\xbb\x1a+ (@\xc5\xe5\x17n3\xde+@Pi\x9d\xec7\x07,@\xa6\x1av\xa1:\xc8+@\x03\xc2\x92\xb3\x89!-@)\xdc/\xaa<\xd6)@\\\x0ff\xc9x\xfc%@\xcf\x14\xe9S;%)@\xc2\xd9\xb0\xcc\xae=0@k\x006D\xf8\xcb.@CTxG[\xda)@\x94\xa4\x8b\x18\x1b\x1a,@\x14:(K\x89\xe0,@\x8c\xda\x88l\x17\xcc,@\x89(vJ&\x06,@\xdbH\xa3\x89_\xe0-@\xe8\xfb5\x11\xec\x15.@\xdf\x94\xbd\xee\xab\x1e)@X\x06\xb4YD--@\x0f\x9e\xef\xaeB\xc6%@\x9bh*Nr\xe2-@\xc9^\n\x1c\xc7u*@\x8b;\xdb\xbc!W,@\x89\xff\x9dX\xe9\x0f+@A\xec\xb0c\xefw(@2\x1f[_\xefs+@u\xeb\xc9("\xaf,@k\xd6\xb6\xaa*\xa3,@\xcf=\xa9\xd7*\xfd,@\xd7\xd6h\xac\x97\xe1(@\xb9\xb7\xce\xdf\'\xca-@\xdbLm!q\xfa)@2S\xbc\xf1Xy-@\xa9B\r\x909\xaa)@\xe55\xe0\x93\xc8/-@`\xde&Y\xfd:-@\xa0O\x9a\xdat,,@\xd9\x10\x05O\xc4V,@\xdf0\x835k\xf5-@Z\x8d\xd3\xaa\xfc\x02(@\xd6z\xab\xde\xb3\xe2+@\xe4\xb2e`.{.@5\xcf\xf6aE\xab.@Y\n\x90"\xf9](@\xce\xd6\xd2\xc8\xdb\x14,@\xeb\x08\xa8\xd2*\xe9-@%\x1d\x11\xb4\xd7\x9a-@U@4Q\x80_,@\xad\x0b\xed\xf7\xc64-@\xdfM\xd5\xc8\xf2\xfe&@\xf3\xf0\xc8\xc5\xdc\xc4%@I<zw\x10v(@\xef\x0c1\x0f\x86\x92.@\x88T\x1bC\x1b\xd0.@\xf1\xa17\xf8\xba\xe0-@\x13\x887\x94\x15\xc4,@\xb5JT\xa9\x08M-@\x86\x0f\xfa\x911\xf4,@j\xb3\xb6\xda\x8dq,@b!\x88\x05G+-@\xb6O\x1f\x12\xfb+/@b\x86\xe6\xee\x8f\xaf)@f\xe9V\xa27\x04,@\t\xd8\x03\x95U\x92,@A\xa5\x11\xd1\xe2m.@\x11,\xad*h\xd8-@\xa9\xd1\xe9A\xf1\xc0,@\x99\xe9N\x00U\xf4)@\t\xa2W\xd7p\xb5-@\xf1 \xd8Ii\xc3,@\x03\xd3\xed<\xd1^)@\xba\t$\x0f\xe2\xee+@\x9c\xd0lf\x81N-@Q\xb7+\xe2.:(@.X\xcfF\x8e\xc9,@\x1f\x8b\xc9\xab&*+@\xe0\x16\x1b\xb1OE,@\x97\x90\xd1\xc4>\xd5,@\xbc%{s\x041-@\x82\n9\xcb\xbe\xff.@\x94e\x08\x80E\x97(@\xc1zN\xbd\xf3f(@\x12/\xf2\xe1]\x84(@\xd3rndj\xaa,@A\r\xffD\xe2\xeb,@\xf5\n8\x88:\xe0.@\x9e\t\xcc\xc2$`,@IXSn?\xc0,@w?+G\x04\x9f+@B\x14\x14\x82\xa9\xcf,@B\xd6\xd43j\xa2,@\xa5\x17\xa2\x112\xe0-@E\xe7\xed\x07\x03\xa7,@\xd4\xec\xd72\xe5j.@\x92+\xdf\x8ab\xf6)@\x84@\x10{\xc0\x8d,@\x81\xf82Zm\x9a-@$\xee\xcd\xf3K\xf3%@\x1d\\\n6\xeb\xb4&@\xa9\x89\x8eR\x9d\xd8\'@\xda\x83+(r5,@~\x0f9\xc6\x131,@W}\xc3>\x0c\x96)@\x87\x16\x07\x8a\x1e\xd5.@\xfdW\xae\xd1-b.@\xd3O\xce+\xa6#.@3a\xf4\x88\x0e\x93,@=\xce\x0f#\xc6w,@v\x07?\xf6W\x8c(@T\x16\xdd\x19\xb0\x96-@\x907\x83s\x06\x86)@\x87\x8bo\xc8\x05\xe6*@g\\\x9eBx0.@\xe0\xa3\xb3"\xb5N-@\x13\xaby\xe2\'b.@\xd5\x88\xbf\xe9\xb2\x95,@\xad\xc2\xd9\x86\x1f\xe6-@\x0cB\x877Ok/@\xfa~\xc5\t#\x0f,@0kE\xf4\x05\xf1%@l\xdf\x87_\x83\x11,@I\xe3\xbb\x96\x0b\xbf(@\x87\xbcNo^\x9f&@-\xf28\xd8xk*@\x03\x0b)\x95k\x0e&@\x1a\x8d\xb4\xdd{\xc9/@\xe3\xd9\xba\xd8k\\-@zek\xcb\xe2\xae,@R\xd8p\xb8m\xde(@\x02\xf5\x02\xa21\t(@\x88\x11\x83\x0e\xe2\x81,@\xdc9\x8c\x01\xab7(@\xdb\xd6gX\x075.@(\xe3\xee\x8f\x80T(@\xf8v5\xa8)\xa2&@\xda\xe1\xcd\xc3\xda\xc1/@\x9e\x85\xe4\x06\xd3C%@\x1bi\xe3t>\xaf-@?\xa9\xbbgA\xc8%@\xa8I\xf2\x99\x1ex(@4y\x84h\xe4=%@\xf9\x8dc]\xb3g(@R^\x88\xcc9}\'@Wfg\xa6K\xbd,@\xa2\xe9\t\x89\x86\x92\'@\x9b\xf5\x9c2.j%@\x97\x1f\x07A)v.@\x0cR\xef\xd5bV(@\xa6wb\xa8x\xad\'@T\xfd\xd8\xf1\xdf\xe9+@\x0c\xbe\xf7\x89\x817+@P\xa8Q\x0e\xf0S\'@\xf5L\x18\xca\xea\x02)@\xab\xd8\xd5\xbb==\'@N\x02\x1d\xf7ke+@P\xd1F\xabt\xaa(@\xf4\xe5[o\xc3\xcc*@}\x01\xb5dU\xb6,@v\x0e\xb45)\x83\'@\xb9\xe0\xa2\x06\xaf}-@\x92}\xcd\xdcB),@\x84\xa9\x99L7\xc9&@\xc4\x8bD\x9c\xf1\t&@L?\x08\xde\t\xaa.@;\xbdX\xa90\x89.@\xac/\xbe\xdc\x7f\xd9(@\xb1D\x80\xed\x9d\x0e-@\x03\x9dt\x95\xd2\xf4%@\x15m\xdf\x18\xac/.@\xb47\x15\x12\xec8-@\x0eR\xa6az\x0f,@\xef\xba\xf6\xb0\x03&-@\xcd\xa5%G\x90\\&@U\xf5\xaf\xc3\xdd\x10.@\x9e\xc6\xe2\xff\xa0E-@g(\xbb\xbb\xf1\xf9)@\xe0Q\x84\xd9\xc4$-@.\x94@\xb0\xab\xf1\'@0\x0cJ\x99\xb3h%@\xe7\x9c\xf5n\xd3\x97!@K1)~Sj.@\xfe\xa5\xb2#\xa9\x01)@\x1a\x8dpv\x06T-@\x1b\x01\x96\xd1\xcc\x05-@#\xa1\xde\xa0C\xc1&@U\xca[v\xd1\x9f-@a\xea\x9d\xf5d)&@\xca|h\xd3}[)@\xe2\xcb\'W\x02\xfa-@\r\xc0\xab\x12XB,@\xa1\x1cIU"\x12&@\x99\xff3\x81.\xf6\'@cL\xd3\x11\x15\x10.@\x86\x9cp6\xda\xde&@y\x1a \xa9%\xb0-@G\xcd\xd2x0\xd9-@\xc0\x8b\xa6\xf7\x16\xf8.@#\x1cz\x85\xc8&,@e\xd3\xf3G\x80\xa6&@\xa1\xd9\xdf?\xd0}*@L\xd8q\x9c\xbe\x96&@\x90>\xa2\xdd\x85\xa6&@\xb7\xb2?6\xff\xfd.@\x99\xd8\xb7,\x17\x9b.@\xca\x86\x90\xeeB\xe0%@\x0el\xfd\xb3\xab\x94-@\x11\xe9\xc2\xb3$\xd8+@\xae\xd8Qx\t\x1e.@\xbb\xb5o\xb4E\x1f%@\x82\x9b\xf5\x08\x01\xf4*@uR\xb2\xf2o\xbe\'@Vum<}\xf5*@\x9c\xf6[\x9c)&,@\xd21\x84e\xd2\x9d-@\xfb\x9f\x16n6\xf9,@p\xb05\xbd\x83\xfb+@O\xafg\xb7e\xce%@\x1e\x1e\xa9K[\x0b)@\xaa\xad\xa3T2Y.@\xe3\xd9\xa3P\xabv.@\x8f^\xec\x87\x12N\'@\x12\xab\xc2\\\x0b\x9a-@[\xac\xc2/u\x15\'@\x82\xde\xfe\x8b\x10>,@\xd8d\xc8\xacHd.@\xb0\x93\x11\xf6\xb9\xf8-@\x0f\x81\xca-\x11h-@\r\xdbJ\x04\x02\xd0%@v\xfa\xda\xd3l\x07,@\x98%Y?\xba\xa4+@\xcbT/\x89\x01")@A\xec`hc\xfd+@\\`\x075\xa5\xf9+@\x06\xe9u}\t@+@t\x04#\xfe\xaa\xae+@\xe1\xb8\x83\xc6\xbe\x82.@U\x1f\xbc\x80\x05&.@\xd5\xd5!\t\xb2t-@\xe6f\xd7/\xa7R+@\x04\xea\xa5\xc7\xfe\x8b.@\xecem\x11\xe2\xc7-@b\x13\xd6$\xc1o+@\xe2\x15\xdb\x12\xa8\x11.@G\x85\x96\xc0\xff\xed\'@\xb8\xbc\xd7\xab\t\x8c.@\x80gP\'Z\xb8+@}\x88_\x86\x91\xbe+@\x95/\xacX\xf8[(@\xcf/#\xa6\xe6\x95*@\xf4\x96"\x84\x87F\'@\xd6\xf3R\t\xb5e,@Vsz:=\x16&@\x11!t\x8cE\x96+@\xfe\x89\x04{\xf6U"@#\x835\xe8e@.@\t\xca\xe0\xafh\x19,@2x~\x1c\xbc\x9e+@0\x1d\x8d\x1f\x16\x97-@)n\x0e,\xdcX*@\x83Z\xcedtt-@\x90\x82\x04\x90\xa6?*@2mv\xc0\x0c\xcc-@\xe4>\xef$n}-@\xd0\xab/\x02\xac\xf1%@d\xb0\xa8\x06\xd9\xb6)@\x14\xc3|\xfePa\'@\xf1S\x88\xf9\x96\xc5,@\x0eaL\xc5\x8c\xd6*@4\x8eV\x05_\x1e/@#\x8e\xfdf\xfc\x1b/@\xd88\xc113\x1a,@\xb2M\x8dK\xd1B,@\x12\xd9\x9a![\x15.@MH\x15\x0f \xcc%@\x92D\xacN\x08\xc2+@\xee\x1a\xde\x8b\x8b\xb6%@<\x8e\xc0\xcc\x8d\x080@;9\xe8\x0b\x8c\xcb-@pT\xf0\xd3\xd9\x07)@\xdfeF@\x89\x98*@\x04-\xda\xe7B8.@\x1b\t\x08(\x16\x85*@\n\xb9\x1bZ\xe3\t/@G\xd4\x8c\xbbI\x04\x1e@\x13Ex\xed|\xa4,@v]\x03\xea\xc6\xdc-@\x85\xa2x8^\xc5-@<@\x18\xde\xa3\xeb.@\xb2`3\x1c\xea\xc3,@[\x85r\xa7\x1c\x07,@wS\xda\xada\x92+@e\xa0\x80\xbb\x96f-@F\xb7\xe7\x07\xd5\xc4,@\xc5\xedq-\xf1$0@c\x19\xa3?\xa0\xc1\'@/\xa62\xf2\x8c\xb9+@S`\x0b\x08\xd2\xc6-@\xb8\x9e3d\xdbQ(@RL<\xe0#\xcc-@y\x7f\xeby\xf8a,@\xc8 ?\xd1\xcc\xe6%@\x8eXq$`d&@_\x1fw2r\x07(@k\xd2f\x088\xbb+@\xbbS\xfd\x9b\xec\xb7*@\xe2\xb1\xf7\xd8\xdcT+@K5\x86\n&\x0f!@8d\xb6*\xa8\xa5(@\x03\x8f\xc2:\xc1\xb6)@aR\xd9\x1cm\x9b-@\xee\xd9\xf8\x04\xcbt/@\x85%~\x86\xe7\xb6+@\x15/\xac\xc2L\x19.@4\x8ab\xda%e*@1\xb1\n\x13I!-@\x04\xe3\x99\x0b43.@$.{l\xc4\xca,@\xd8\x0b\xfd\xe1\xb5_"@m~\xa7\x83\x8b\x97+@\xcd\x81\xbfc\x9cH,@\x83\xde9%\xf2F,@S6 ?\x15\xe5+@\xb11\x1d\x90,%.@\x14\x16\r\x86\xefO(@9\xb6\xb6%\x14\x8b+@\xc9\xdeH2_X(@X~\x03\x1c\xf6\xba&@\xfa\xbf\xe4W\xced-@\x19-:\xf7\x19\xfe&@\x10\r\x0b|Z\x88/@\xbd<b\x01\x13\x86,@w!\xd7\xee\xf1\x9d+@v\xf8\xf0\x93\xf5F&@\x08t\x008\xdc\x83(@\x80\x8dJ/\x1e_,@l\xc3\x9f\x9a9\xc5&@\xfe8\x1e5\xb7{-@\x81\xef\x8eT\x18\x92-@b\xe9\x92\x8e\x83\xa0-@\xf28\xe0p\xdd\xae+@<XM\x8fw\x84.@\xaa\xc1T\xc0\xe8\xd4&@\xa3\x84$\x0e\xc9\xeb-@\x14\xba\n\xb6\x85\t+@\xd5\x98\xe8\xd1\x8f\x95+@\xd8\xb7\xa8\xa8u\x8e.@\xde\xee-S`\x9b.@k\xa8\x0f\x0c\x86d(@\xaf\x1a\t>\xd5\x10,@~Y\xa8\x97=\xc9-@\xe7\xc0!rL\x9d,@$-Q\xed@!\'@\xea\x1eD\xb5\xa0\xa1-@cky\xf4\xa9}+@\x10\xa9E\xf1O\xef(@\x92[\xb2\x87\xd3\x13.@$\r\x8e_O\xb6&@\xe6\xdb\x82\xa8\x94>.@+T\xb0\xbe\x8a%-@\xc4\xbf\xc7R\x17\x9b-@\x03\xb0\x83=$\xc5&@\x11J\xe0\x94\xe6N+@\x05\xb5<\x94\xf5\x05,@:M\xe0[\x1b\x1c+@\x96\x15B@/\xde+@\x1f\x9a\xb6\xae\xcf].@\xe0\xc13?\x8dQ+@-h\xc8\xac\x9b\n,@\xc2\xef\x96\xcfye/@\xb1V\xb2mq:.@\xd8I\xe6\xdfk1&@\xf2\x7f)C\xcbh+@\x88\xac\xe9\'\xdc\xcc/@\xe9}\xbd\x16\xb78%@\xb3=\x1a9\xf2\x8b,@\xc6\x98X\t\x84b)@i\xdb\xe0\x93r\xf3,@\xa8\x8e\xe4\xec}\xb2,@\xac\xda\x9e\xcd#\x16,@6`\x1cq\xff`,@\xb0\xcb:\x89\xf1\xcf+@\xd80\\g{\x17+@|v%NO\x9f,@\xd8\xb0\x1b\xcf\xd7\r,@\xed#\tU\x08:.@\xeb4\x91!\xc4\\-@\xb1!*\x87\x96\xfe,@O??\x7f\x86"*@\x91\x12\x99\x9d\xbb,)@\xd7@[\x87\xb1\xe4-@Q\x8d\xbf>\xee\xa0)@\x7f\xc2\xdfnz\xa5-@\x14\x15ga\xc9U.@E\xd1n\xd8\xbeK,@\x88A\xa1E\x8d_)@#\xf4\xdd?J\xc8+@\xfew\x1dZ\xaa\xfb,@Ab\xb90\xa8\xa2)@\xd0th\xf4\x18w(@XLOw\x06\xa6*@\x1d\x05\xf8\xfct\x95,@\x8c\xb6\x13\x9e|\r-@6Vj\x87\x00\xf9.@\x92\xc7\xce\x01\x13\xb8,@\xe5\t\xf8\xa3\xad\xef+@1\x9e\xa7\\f\x99,@\xdb6|\xe0{a,@\xdf\xc3\xfc`w9.@\x8c$\xb7^k\xbb,@"+7\xcd\x82!,@\xeb\x19\xa8\xc6/\xa2-@\'_\xfb\xae\x136#@\x89\xbf\x90\xda@u,@\xf7\xd23\xact\x7f+@\xea\x89\xdb\xe3O\xd5%@z\x08\xbe\xca\xf0\xa0/@\xc8\x0f\x9a\x84\xde\xd5-@e\xa6\xea\x03D\xde/@\xda\xf4\x8d\x1a\x12\xb8+@|#8#\xec]*@\x1e\\\x9f\xd5D\x13,@M36D\x9d\xd4,@\x12j\xbcus\xb0+@y8kkE\x7f/@\x8ffi>\x07S*@;\x9c$N\xd8\xec)@\xf1\\\x9a\x12\x14o)@\xd99\xdb>2%+@O\xccr7\x14\xbb.@\x03\xcf\xcd\xef\xa6\x0c,@\xc8S{\xe2\x9f\x92-@l\xf6\x93F\xa2\x0b\'@\xa1w\x13\xa6M+.@\xe4\xbe~\xbc^\x84-@b\xb7wi\x94j)@\x8a\xbceC\xeb9(@\xe1(8RU4,@\xb2\xa3H\x7fYn,@6\x92\x02 }8.@\r\x13;\xca?\xc7,@2\x99\x9c2\x90p/@+d#0\xc0\x0e%@\xa0\x86\xde\xeb\x1a\x19%@\x1f\xec\xc5\x13@\xa0/@m\x9c\xac\xd9\xca\xeb+@\xd9?\xb9\x8e8\x07/@\x1d\xbc\xae\x01"\xa4/@h\x8e\x05\x82+\xdc-@\x16\xfc|\x88l\xbb+@\xf9\x93\xfc\xb2 z&@\xc0\xc7\xa8\xa5\x1cc.@\xa1yu\x92z5-@\x1cK@*\x9e0%@D\xf8\xda\x8cM\xe7-@\xe9\xb9\x80h\xd4#(@t*\xa9h\xac\x16(@}\xc7\xc0\xffbK-@\xef\x04\xce\x12\xc0\xc1\'@k\xa5\xd3e\x98l+@\xaeoi\x83\x13=+@B\xe2\xdfc\x87 /@\xdb>\x07\xdb\xb6\xaa\'@N\x9d\x900Ou,@\xbb\xc3\xc1\xd2We&@\x05\xb5\x96\x84\x06\xda\'@\xaa`\xe9\x0e\r\xa5\'@$\xae9\x92\x1af,@\x02}\xb7d+\xe8-@2\xd1)/}\xd7-@\xed\x8f\x14\x8c\xaa\x08.@\xfa\xcd\xef\xe0\xc1\xce\'@C2\xe5\x05\xbb\x1f,@\xd4\xce\xd5\xd25\xb7(@\x81\x832-\xa3o,@\xae\x14\xb6\xc0Um-@\x938\xcdT\x07>+@\xb8+q\x00\x98\xbf,@\xc8\x96\n\xf4z\xab&@\xf5\xd6$l\xcc>.@h\x00Q>\x1f\xb0,@\x13\x14C\xd1\xae\x9d/@\x05\x12\x8e\x8a\x8bd,@\xba*3\x14g_.@\x1d\xb0\x8c]\xfa\x0c.@\xefR\x1a\x8e_#0@\xc8\xd0.\x86\x1c\x87&@\xc4\x10t\xf8\xa0\x9e-@j\xe3z\x95\x1a\x1c,@3\x03V\x13\xf9<.@\x84\xb2\xe7\xe3c\xf8,@pu\x07\xb3\xa4S/@\x01O\xd7Ry\xd3-@}\xaf\xd8\x99)W,@\xfcBshd\xa3/@]\xe3\xcf\xc1\xd6S-@\x16\x03\xd2#\x84H)@\xbf\xc0\xa2\xbc\xd6\xf8)@\x9b\x15\xd8M\xa4\xca-@\xaf\xcaA\xbb\xba\xd6+@\x97\xa9I\xb4q}*@\x8f\xfc\x14\xca\x19g)@\xcal\xfc\xe1~[-@\x88is\x8e\x17[-@\x18\xea\x05J\x18\xa7,@\xd8W]\xae[\xb2-@\xfa\x18M\xed\xbb\xae,@ \x82\x95qK\x02-@<!\x91\x80m\xdf+@\x95\xb9\xf7\xacb\x0c)@\xb6AR\xc6\xbb\xeb,@\x8d\xbe\xee\x95\xd92-@\xee\xb8Q\xcf\xefb+@\x98\x8b\xf9q/\x93&@e\xc3\x1eE\xf2j&@\xc5\x94\x10\x0c!t,@/+\x9e\xcc4A.@\x0c\xce\xf4\xc0\x84\x1b,@\xc1S\xd3\x92\xb0-+@\xd0\x12=v^\xdd\x1e@z}>\x96\xf2\xce+@(\xc3\x99\x7f9.\'@r\x14\x14C(8\'@\x1f\xb2\x8c\x1d\x01\x15+@9(\xe98\xaf\xb8+@\xa8D\xb0o\xc4\xdf.@\xd2\x86zA\x10\x13,@~/\x8e\xed6\xd0-@\xd9p\xf1\xd5\xfdl,@LFu\xbe\x89\x1b0@\x9c\xdey\xecg\x96\x1d@\x00*\t\'\x01\x13.@)L?\xceS@\'@4N\xe2\xe8%\xff-@\x95\x81\xa4T\x02_\'@\x06\xd1a\'>G.@\x02\xed4\xbf\xf2\xc7,@\xd5\xe0XS2\xee)@\xb1G\x19\xb30\x9c/@}\xb7cO\'A*@\x04r\x19d\xa9\x8c,@\x01\x08\xf8\x8d\th-@Th\xd0P!C,@o\xd1\xfd\xb6\xc9\xe5,@t\x81\\\x06\xca\xa7)@R\x93\xce\xa7\xfa\x1b0@\xf2*\xcb\x0f\xfa\x82-@Y\x12]/\xd3\x1b.@fM\x81 \xc3b.@\xf4\x19\x8c\x08\xc5\xbd/@V\r\x7f*K\x080@\np\x071\xc0\xb5+@\xcf%{\xd6\x05\x9e-@\xc1\\\xd7\x87\xd3\xea-@\x95\tu9z\xa6,@\xc4\xfc\x95\xa5l\xbd,@\x8e\x8da\xbb\x7f\xfc*@R\xff\x0b\xb8uz-@0o\xf5\x9d\x97\xf3-@\x88f\xa2C\xad\xe2,@\n\x1b\xacX\x9ae/@xN\xa9m~c,@\x06\xb0\x9a\xa2r\xa1)@\xc5_\x16\xa7b\xa5.@\xb7\x87w)\xd7\x11-@>Ss\xa0\x089&@/\x96\xbd!\xc0\'.@\xeb\xff\xb1!/\xcd-@\xae\x99W\x83Z\xb2-@\'\xdf\x15\x0ee\xd5-@a\xbe+\xa0g\xb0-@\xb3\xa9\xb8\xc9\xa6\x0b.@\xe4\xddC\r\x9b\xd6*@x\xeb\xd4\x9b\xb8x-@\x04~1\x16\xf5\xec-@G\x7f\x92\x18\x0e\xca-@\x9cJp:Ao+@\xd0N{,\x1eb,@\x9c\x1e\x88"\x1b\xc8(@\xba!QT\x99>.@\xaeSc\xe7Z\xe5-@\xbd \x05\xa1l\x99-@q\x9a\xfbX\xd6>,@\xc9\x85\xda\xb4\nF.@\xf3\xa2\xb6\xb1t\x97-@\x07\x9e\x04\xf4\xf0\xc5-@\xc8\x9bX\xdcu\x0f&@\x89\xec\xe5\x8c\xdf\x0f,@\xe3\xb3o:\n:.@v@\x1b\x07\xb8\x01/@\xa2\xbc\xcc\xe0\xb3!0@\x06h\xbdG-!.@\xa7s\xf2\xef8\x08,@#\x81d\xfc"\x07&@\xf1*,\xce \r&@j\x1a\xe2\xe5\xe1S*@\x8f\x9b"\xd6\x81\xda-@\xa9\xd2\x05\xcb\xfbB.@\xda\x14\x8e?\xc9\x8d-@\xbeb\x17\xc5_\'&@\x8f\xfd\x8b!x@.@\n\xee~\xd3\xe5\x84-@\xbc\xb7HF\xc48,@+Q\xaf\x8bc\x15.@\x11x\xf9\xf4Q\xe3-@`\xdb\xad\xb6\xcb\x10&@7kM\xc1\xcc\xd5-@\xc5q \xe9\x8e\xc9-@Zr\x7f\xad\xe9\xcc-@z\xb1C\x1f\xdd\xf1+@Nk\x06\xe2\x84\x070@\xdbS\xae\x9a\xab\xea+@\xdd]~\x83\x9f\xd1-@5/:\x01\x86%0@\x98\xd2p\xa8B\xf1%@\xb1\x8d\'\xacp{*@\x06\xe0r[kM-@@\xa0\xc2\x17B\x1f.@\xf39\xaf\xfb\x08R-@\xe1\x92\xc9\x8c M-@\x9cH\x1d\xe1\xff\xb5-@AL;\x1e\x85\xcb&@\xff\x9aj\xb7\xc4U&@\xf61\t\xbf\x94\xd1\'@\x89\xbac9\xe25/@\'\xd2\xc2{\xf8\x1e,@\x1d\x9b\xc7Bce-@\xa5q#u\xc9\xd6+@\x99Os\xb7T\x0b.@z\x8d|M\x99\x0b,@#\xf7\x9f\x90X\xd1.@\x13_\x196O\xa8&@\x87\xc5\xa5\xf4\x1d\x0b+@\x8c\ro\xf8%\x1e,@\xfc\x04#\x9c\xc90*@\xd8=\xb0\x80\xfb\xf8/@eZ\xc7\x8b\xfd\x17*@\xa3\xae\x14N\xdb\n-@\xcb\xa5\x0c\x8c\xc0\x18,@\xb5\x16\x137\xd1\x0f*@\x18\xe2y\x16\x10_-@c\x9f\xda\xfb\xea\xcc/@q\xb5o\xcaY\xc3.@\x92\x90E\xe1t\xa2.@\xc1c<\x9ct\x91.@\x7fl\xe1\xf4\xd9\x12*@:\x01\xcbu\xa8\xee,@F) \x0f?q.@\x9a\x17z_\x93\xc9+@R\xef\x94\xf7I\x8c.@\xe2Kt:\xd7`-@$\x88\xe9\xa0\xbb\xad/@\xc4\x87]\xd3\xca\x9f)@\xf6\r\x0f\x08\xdaf+@cMj\x0c\x87\x99+@2\xc9\xa4D]]-@\x95\xc5\x87S\x08\xd8+@5\xdb\x9d\xd3[9-@\x1f\xb0\xd1\xaf\x10..@=\xef\x1dI~S-@:\xaa<\xfc~r/@\xa4\x0c\xc8\xdc9\x7f&@\xcd\xa9\x82~a;-@\x0c|l\x99\xf7D-@ \xa0\xd7\x82\x93\x08,@J\x18\x10\x1b\xad\xa1+@\xd6P\xe0]\x91\x91/@\x01 \x04\x0fW[.@\xdb\x19\x17^\x98\xfd+@\xc7\xd65\xab\xee3.@I\x00>rF\x8c.@\xb2e@\xb4\x7fe/@g\xfe`\xe8\x82\x07.@auy\x98\xb9\x81,@w|\xe6\xd8\xdaC+@t59\xbc\xa8\xe6/@\x9e\xc4\xc5\xd4n\xac-@"\xca\x81I\xfc\xa4,@0l\xc8jc\x1f)@\xdf\xea\xc0\xd0$\x01,@vxL\xc41,,@b\x8f\x83tLW.@qU\xda\xf1/d.@;[[V\x9e\x88-@\xb1\xe8%T\xfa[,@T~\nL\x0f6.@\x0eM\x03\x1d\x1a%.@\xc4Z;Iu~-@\xdc\xe2\xaa\x80R\x1f.@\xac\xb4\xfaX\x1a9.@\x8a\x19\xa5\x9e\x03\x84-@\xb8\x07\xa7\xe6\x9e\x84-@eVrY\xcb\x0b.@\x82@\xca\xf7\x18\'.@Z\xbd\x05%:\t.@\x93\xf9\xf9\x94\xac\x0f.@\\@\xc4f\xeb/.@\xedT\x00\xc1hY-@\xba\x97f\xd9\xc3\r.@\x84\xf6\xd3\xff;\x94+@]\xfc\xba\xdf\xfa\xf6-@\r\xd5\x1d\xfc\xd1(+@\xb0\xb7<\xdf\xae\x14.@IM\xbe\xbc\x0f\xeb(@FS\xb2\x1d:\xfd-@\xa6I\xe5ls\\.@C\xccu\x8e\'f.@6\x1fkC\xc3\xa6-@%\xcb\x96\x196\xad-@\xb0v\xc2\xe6\xee\xf8-@I\xc9\xef.\x91;,@\x06\x0b\xaf\x80D\xe9%@\xc9\xf7\xe9\x85\x00$*@\'\xd4\xa4%*N.@\xc7>S\xf7Em)@\x06Ai\x11\xff\xd0,@\x10\x95a\x10\xff\x8e+@\xca6M\x0b\xf6D.@F\xde\xbc2c:.@lB\x86~Z\xac,@>\xcc\x1a\xa8^O.@\xb0B\x0fr\x15\xde,@\x02\x1b%|\xe8\xd9-@\xfb?\xa1\xef\x9d@.@\x0e\x8d\xd5\xc6F`.@\x96\xb6\x8dU4O.@Dj\x8aR\xe3d/@_"\xed@\xc2K/@\xbdv\x07\x89g\xc5,@Q\x87\x1b\xf2\x9c<+@\x81\xdf\xc0O\xf05.@\xca\x12\xf6WZ+.@U7`\xa8\xadT.@\xac\x0f\x931&?.@\xfd\xb0\x01e\xa4\x97,@\xf1\x93=\xd2\x17\x9b-@7\x1a\xec\x80-m,@\xac\xa8O\xbdD\xc3,@\xca\x8c\x0c\x16\xd3#.@s\x80,\xb1\xa4S/@\xed\x12G@(\xcb,@\xa6]\xce\xd9d\x19\'@\xa6\x9b=y\x81\xeb(@\xcc\x15\xc9\xaarK-@2\xa1Mp\x06\x11.@(x}\x0c[\x97-@\x81\x81R\xba\xc17-@\xda;\xcfm\xb1D-@\x17\x15\xa66\x0c\xf9&@G?Y6\xc1\x0c)@\xc5+]\xd91{*@[\x95`\xf2\xc7h*@\x88\xfb\x01R\x8f\xcb,@p`Jv\x19&-@\x15\xec\xbb\x94\xc2#.@\xf2\xe4\x9dF\x9d\xd9(@JK_\t`L-@W\x1ei\xd4CC.@\xc9\x18\x8eZ\xb5\'%@\xc5\xaee\xaf\x1d\x92,@\xf2\xe4\xca%\n;.@G\x18Q*\xae\x0c%@\x8a\xf8\xcf7\x1d9,@\xb1cG#$\x07-@i\xd9\xb9,\xf6j,@\x14\xda\xeb\xce\xfbL,@\x07\x82\x15\xda\x84p,@v\xf8\xfe\x8b\xed\x12.@\xef\x04\x11\x9a&i,@\xfc\xdd\x8e%\xabO*@\xf8~\x10\xef\xbaQ-@\x06\x8d5\x1c\xbf\x0c(@\xc3J\xae\xb0\x8c<)@}\xd0\xdeo\xb5X,@+\xccU\x8bcu)@\x8aw\xba\x86\xac\x1d.@\xba\xfd\xe4[\xe8\xb6-@E\x92\x1cY\x88\x8a)@\xa9\xd7\xc7\xac\xa1s,@r=\x12 4y,@\xab\x89\xff\x1a\xec\x82,@)\xd8\xddSC\xd7-@\xeeb\xbf\x99\x1c\x99-@\t\xf5\x94\xecA>.@\x81\x8dJts\xca,@(\xfe\xed\xd5\xc7\xce-@e\xde\xe1\xb37U)@.]\x13\xb2y\x08,@\x134\xba\x95\xa7i,@\x08\x15\x1fP\x03\r+@\xca\x18\xc7M\'F.@\x90I\xe4 \xe8\xea+@\x97\xf5\r^9\xb6+@\xcfK\xe1\x0c\x93\x19+@\xfb\xc6S\xb6\xf9\xac+@\n\x978\xb8\x10\xc7,@\t"\x81\xeeQ\xdf-@n?\x84*\x87\x9f-@\x0c\x1a%\x07\xce\x87-@bx\xd9\x8d\x8e\x9f+@,0\x84[kc,@bd\x19\xcf\xfe\x9c,@\xe1\x19-\xe3\xb6\xce+@\x9d\xef\xb3Wy\xc5,@\xfat\x92\x11p\xcd,@\xc9\x01W\x0c\x8f\xb9,@\xc8U\xcd\x9d\xeb\x1f+@I1\xfd\ra\xa8,@p\xe0\xb1\xfa\x19o,@\x9d\x96pl\xb9O+@\xb7\xdde\x91h\x14.@\xda\x92wb\x8c\xaf-@jn\xb3\x991\n.@\xda\xf6\xac\xcdE\xd7-@\xcf(\xf9\xe1;\xe0-@\xe9\xf2\x92\x92\x10\x9e,@\'\n\xd3M\x9f\xc9+@\x01\xe7c\xce\x96\xd8-@\x0b\xfdUi)!*@\xc1\tv\xd3\xd4\xb9+@\xa3\x9e\xef\xb4\x86\xdd,@Lxq\xda\xef\xba*@\xa2wlK\x8f\xcc-@\x86Y\xd9\x80\xd5\xc1-@\x9a\x99\x84\x18&A+@D?\x06\xc5\x9bt-@4\xd5\x86\x12\xfe\xb0+@\xefIf\xe6\xac\xcc,@\xb1\x80P\xdce\xbf+@\xb7\xd2\xddN<\x93+@H\xb3\x1f!\x06\xd2,@\x9eM6^\xee\xee-@\x19S\x8087\x81-@\x96\xfaPC|\x9b-@\x1d\xf3\xbdJ\x05\xa3+@\xbc\xb8\rk<\xc8+@.\xf9\xae\xdf\xf4\x97-@\xe4=\xbf\xbc\xd0\xa1-@\x1e\xbd\xaf\x13\xf9\xd8(@\xadWY\xf4\xb4i-@\x81\xdf\xd2\x821=\'@\x8a\xfe\x1e*\x83\xa2+@%Q\xaav#\x0e+@\x88\xf9/k\x8e=-@\xd2_\x19\xe8\xdd\xe8*@\x89{Y\x16\xc5$-@\x19\xfeA=\xfd\x8d-@\x9eD"\tF\xd3,@\'\x82\xacc^\x0e-@M\x81Z:$"\'@G\xd0\xb7\x9a\n\x88-@\xdc0\xdd\x91b\xa2-@\xf6\xa0\xb1\xbb\xd3\xc6*@T<\x89\x86\x11\xa8+@\xc4\xe4\xe62h\xda,@\x8a:\xba*4\x84,@W\x83\'\xc74\xed,@UHp\x0b\xcb\xe0-@\xeb \xfc\xc9{>-@yJ\xa6\x05\xd5C)@ \xe1\xbdQ \xd1,@q\xa9\xd6\xd5\x94\x8e,@rWd\xfc\xdfl,@,\xb7$~)\xd6,@\xf5\xed\x08\x1d\xa6Z,@|\xf0Al\xf5\x9b-@\n\x9eVL\xee4-@$\xd1j=4\xc4-@I\x8b\xc0y\xd1C,@hw\x1d\xd7%\n/@+7\'\xfdT:-@tE\xbc{\xa0\xea*@\xbb\xedn\xea\x83\xa8*@/\xc2\x94\xdd\xd9\xfd,@SS\x8be3\xa3,@<\xa05lF\x8b,@\xc9\xd3\xe2\xdb_\xa3-@\xa9Nt,D2-@\xa6*\xe9OC\x9c,@}\x07\x85\xddSa(@8\xe0@\x9e%@\'@r\xd7\xc6\x0c\x7fl-@\t\x96\r\x1fRq-@\xa8\xa7)\xdd\x95#-@\x91H\x01\xc7\xa1a(@\xc3|;\xdeAu-@~\xack\\\xc1m-@\x96\x1e\xfan\xca$-@\x85p\xf3\xfa\xc5C+@a\xce8_v\xc1,@\x1ei\x9bi\x99/+@h\xb6\x07\xe4x8+@l\x0e?\xeb"M\'@4\xa3\xfe\xa1\x84\x81(@6\xb3Y\xdfel+@\xceJsQZ\x95-@pr4\xbf\xc03*@\x04\xdb\xbbq2y/@\xcct\x84N\xcfI-@\xb4\xce\xc7q"\xa1!@yy\x15\xd9\xab;-@O;j\xdd\x0c&*@\xe5N.(\xc6\xe4,@\xea@32z\xea,@\xeaYE)\xadW-@`\x1b\x02x\xa2)*@,K\x8f\xca\x14m-@r\x9cJ\x97z\xb9,@.\xbf\xeb\x971\xb3+@\xf8\x84\xf4\xf9\x89*-@\xf7lV\xce v+@\x0b\x88j\xe8\x07X-@Q\x08\x9c"\x9bO-@q=\x93\xd6\xb2\x06+@\xcc\x848a\xa5\xa5-@\x0f3\xc3\x82\x92\x17-@\xc5\xfd\xad>pP+@=\x0ecH:\x0e-@\x15"\x11\xe2\xb8\x8a+@\x9c}\xe6\x98%l+@\xa7\x7f\x02\x85\x8b7-@\xcf2+|\xba\x14+@\xfca9\xf8\x82y*@\x9avZ\x92\x18\x8f,@z\xb3\x85\xfa\x1f\xa1,@\x982"V\x05u+@\x1f\xd6p\x92*n,@\x97\x1f\xd1f-w,@\xf4\x1d\r\xc7l\x84,@:kp\xee\xe0|,@\xd4\xcd7\xd0\xc1\x10+@\x98\x9773A\x08+@\xdc2\xad\xd8\xc2],@_E\xa3\x02\xa3\xb0,@\x04\xae_\x80\xc8F*@\xcc\t<3\xac|(@\x0c\xbe\xfb\xb4\xe5i*@\xeev5\xaaF\x90+@zb\xd3\xfc\\\xf3.@\xd4y\x05\x0c\xf8R+@\xed6\xa9/\xdfW*@\xeb\x02|\x04R\x87-@\xa8\xdbR\'\xd0W,@\xee\xe7\xf2\x1c\xff@+@\xba\x07\xc7\xe60x-@\xd2\nx\xfcK\'*@\xf6r\x1c\xf1\xe0|+@/\x1aE\xe0\xb5\x90+@\xf4I\x99\xec\xa1\x84*@!\xcdN\x04`\x96+@(\xd3\xd0\x1c\xe9s(@|\xae=\xbd\x0b\x1c+@\x9d\xa5\x13\xd2\x1aE,@\xb5&+\xf5\xbeK,@\xfb\xe5\x9a\xf5\xe2I,@b|$z\xe2\xe2,@\x83\xa3l\xaf\xb9\xdd,@n\xad\xc2\x8e\x99Q,@\xb4\x1d\xab\x93\x12\x02-@\xfa\xde*\xa9p\xf7,@\xa8\xbe\xd9\xd8\xe4c-@nI(\xc1\x95j-@\xf1G\x16\xc99x*@\xa6\xb57\xa6\xeb\x1a(@\xcf\x8fx\x1b\xd3\x07-@\xf8\x98\x1c\xf7\x89@+@D\x1dZ\x0f\x11\xfb,@\xc9j\x8a\xa7\xda\xe1,@\xe9\xa1U?b9+@T\x06\x91\ti\xfe)@\xb5a\x9a\xc2\xe3\x0e*@w\xaf\xf5\xc7\x13t/@qy\t\x88\x9a\xb7,@\xb8%\x9c\xa8y\x04-@q\xf4a\x168\x0e*@3>\x08\x97\xa4:-@x\x1d\xb2!y -@\x18Em\xfbY%-@\xbf\x9c\xb4\x95S\x9a,@6\xfa\x0f\x01\xa4\xf4,@\xe8\x98l\xe6\'F,@\x9dG\xfb\xcb?8(@\x1fP}\xc9\xa00+@\x9e[\xe8\xba\x81\xf9,@\xf0\x00\x92\xa9Y>+@\x92\xd2\xdd?9\t*@EI\xe18GT*@\xfd\nL\xd6\xe9\r+@>\xc4F\xa1!\xb1.@RAd\xe3x\x1c+@\x15\xb1\x16g\xee\xd0,@5\x142\xf9\xd5\x91,@\x19\xc9\x98@rF*@Cny\xd18\x02*@o\x842X\xaf\x1f+@P\x9f\x1f\x1f\x00-+@\x1f\x80Bq\xd9\x06*@\x82q/=q#+@\xe9\xe5\x86\xdcn-+@n\xd1\xf1\xabG\x81,@\x02\xd2\xecCyc,@\xb0A\xc9\t\xe3Z)@\xa8\'\xd2\r\x08\x98,@\xe1\x8eT\xb5\x1e\xc6,@i\xec\nV\xfd\x82*@!m\x14m\xa1\x7f+@)\x06\xb3\xb2\x11\xca,@,&X\x1fio*@\xc3\xa9\x83B\xc4\xaf,@\xbe\'\xd6 L\xc7,@<\x06\xc3\xe2\x81_*@TL\xfa\xa0\xc7\x1b,@\x15\xd6|?\xf4\xcd,@\xcf\xafN\xee\x12\xcf.@\xf2\x0fm\x1c?\xd5)@gh\x84&\xa1\t,@]6\xf7\xda9\x14,@@\xaeD\xa10\xda)@5}\xf7\x858\xc2)@^\\\xb4-x\x97.@\xb8\x80\xcf\x93V\x02-@\xc0h\xddF\xf3f(@\x9e\xb1c\xe51\xfc,@\\h\\\xf9\xcd\xb4)@\x91\xb5\xe4]s\xd7+@\xa4\xd1\xd8\rL\xe3,@\xfbBK\x1b6\xe3\'@\x12\x1a\xd5\xf5\x15\x02(@\xf3}\xcbp\x8a](@@.\xa72\x12\xd2,@{\xf7\x93\xab\x99\x0f/@\x98\x1f\x1eA\x8b\x16,@\xe4\x1f\x0eq\xc4*,@\xc7\x0c\xe1\r\x18v(@\xd6"\x0b \x06\xf4)@\x98\x98l\x1e\xac{(@\x8b\xe6\xd3A=\xa8)@kz\x9f\x8do\xdb+@\xff\xa9n\x0eP!\'@\xe10\xbcD\xd1\xfa.@\x0f\xb1\xb8Z9\xef)@\xf6\x9e\xfa\xbd\xc7\x95,@\x8e\xffK\xcb\xae\x0c*@\xee\xda\xd4w_b)@v\x86S\xb9\xfbx,@\x1a^\xc8\xea\x8d\xbd)@\x10\xab\xee\x8b\x0b\x9b)@i\x01\xce\xad\xd6\xb5)@W\xb1\xf8\x9e>x,@\xc6\xd7\xa8\n\x9fZ*@\xe4\xeb\xa6\xccf~(@\xce\xe6\xda\xb2\x87\x87)@\xa7\xd2\x14\xe0G](@\xbcb\r(\xcfE*@nh[\x82\xdaj,@\xed\x94t\xf4\xba\xb5)@\xa4\x1b\x9e\x99_[,@e\x91\xcb-\xa0\xe6%@[\xa5t\x96\x8a\xf1%@\xf5\xa4\xe0\xdfu\xa5)@\xb5e|\x1a\x82\x0b,@\x9a\x98\xed\x8b#"(@\xe1\xff\x8dK\xea\x84.@\xf72|s\x92\x06(@\xb6B\xeb\x12:^/@b\xde\x1cq\x9e\xc1,@WR\x875\xab7(@f\xa0R\xe6\xb7\xfa&@\xcfQn\x7f\xec\x01,@\xf8\x178\xefT\xc7%@eu\x98\x05\xc3y(@#l\x85\xe5\xff\xd2&@??6\xa69M/@\x95\x074\xf6\x8a\xf7%@\x10$\x0bn\\\xee(@\xc1\x81\xc6\r\x91|\'@\xc3\xa9y,\xdf=*@\xc6\xbfA\x9b\x0c\r)@Mv\xa3\xc7\xba\xf4(@9\xad\xf5\xc6\xca\x89.@\xd5\x96q\xe5\xd0\'&@o\x17^/R-&@\x17\x1b$r\x124,@]\xc6\x9e\xe7\x94\x84&@y\xbdT\xb5\xff\xdd\'@\x12k\xce\xd3\x8d&,@\xebU\x1cv7\x81/@\xe4\x14N|\xa8\xa7\'@\x0e\xa1\xf9#\xd8\xa8\'@\x08[\xf2\xd9\x99g%@+\xda\xfdV\x87\xa4\'@YH\xc3h\xbeu%@S\x9c^\xc4\x80t%@~\xe1<\x07\xd4b%@\xac\x1d\xfd\xe1\x1e\xf6.@aA\x80b\xe3\x85%@\x8b\xfc%l\x98\xb2\'@\x7f\xec5\x0f\x0f-(@r\x9f;\xe0\xd5\xa4&@\xef\xf1\xf6O\xba\x0e\'@\xbel;o\x14\xa7&@\xa5\x82\xe18,\xe1%@\xe0\xf8G\x9d\x80a)@\xa9\xb1\xa9\x8e\xcd\xe4\'@Q\xec\xba&\x86\x97\'@\xd9\x8ck\x9f\xbcN)@\x8a\x7fp\xf1\xeb\xf1&@\xd2D\xff.\xb5\xf4\'@\xc1\xda\xa9\xdaMM,@\xfb[\t5Z\x88/@\xa8\xe8\x0b\x80\xee\xcc%@*5T2\td/@\x0eQ0\xaf\xf0\xca&@l[c\xeb\xfd\x13)@\xef\x89\x1dS\x02\x15&@\xbb2\x93\xec*\x03&@\xd61IW\xe3\xb6&@\x1aAi7]\xc2%@\xc4\xd3\xf5\xc4\x1d\xcb&@P2\xb1\x83\x0c\x00)@I\x98\xac\xbd\xcd\x05)@\xda5/\xe1D\xfb.@O-\xc04\xb4%,@\x08\x107<\xed\xf8(@\xcb{\xda\'\xec\xe5\'@\x0f"\'\xd2\xc3\xf5(@\xef\x12<$\x8e\x9f&@\xff\x06\x14\xed\xeb\xef(@6\x0e\n2a\n&@X;\x18\xdd\x85\xf2(@J\xfdvr\xe8t&@G\xc5\x18gE\xa4(@\xbb\xb7\xaag\x0bm&@Hxc\n"\xe3&@\x83\x00\xcbn\xcaj&@W\x17\xdc\x10r\x9c%@i(\xac}7\xe3&@%\xdd\x89\x12\x07\xf6%@\xc1\x7f\x8fe{\xd5%@g\xb0\xea\xd49\xbc\'@\x89\xe5\xde\xd3\x8b\x95&@V=\x92\xa7i\x82&@\x88\xe4\xfc\xb3hy&@u\xe1\xa4\t\xcc\x85&@\xa7\xe5B>\x91\xa5(@\xab\x08?\xdb\xc8\xa5(@9\x9e?\xdb(w&@\x9c\x14\x01b\x0f\x88&@\xba\xcd\x9a\xcc\xe1\xd5&@\xdb\xaf2\x12\xed\xb5\'@\x13\x82\xac\xd9!\xae(@\xf5\xfd$\x9c\x13\x88&@\xe42\xcd\x08\xbfa&@\xfb\xe4\x86\xb8\xe7](@\xe6\xe1J0\x9a\x99(@\x86\xd5\x15\x8b\x07\x8b(@\x00\xf7\xe7\xc2\x97F\'@*\xb8\x9c\x0f\xa0K\'@:d\xa6\xf0v%\'@\x89D\xfa\'\xe7\xdc+@\xec\x16\xff\x030"\'@\x8c\x01\x1fM\xbdh+@u\x05\xc5;\x99\x8e-@<(VNf\x1d,@\x88\xfc\xf1\xb1X\xd4,@\xb7\xa0\xd6\xe0\x9d>+@\xbbu}\xbb{\xf2,@\r\x9f\xae\x17\x1380@SeI\x06E/.@"\xc9_\x88\xa0\x9a/@\xdf]2f\xb9_.@\xfeG\xc9\xfcKn-@\xae\x14\xad\xae#v.@z\x9f6RE\xde/@q\xea\xd2l\xb2h.@c\xda\xc9\xbf\xe8\xca\'@\xcc< \x83\x01+/@\x93]*W\x9b\x04,@\x1f\r\x00\xbc\xcf\x02,@\x11\xf3^\xe1\xf7\x07,@>\xe90\x1d\x15\x8d-@}c\xaa\x13\x0e\x98+@\xa5\xc5\xc0\xde2<-@UN\x8b\x87\xdd\x13,@\xb0\xdfR\xdcN\x91+@\xa8\xad$G\xcd~/@\xdf\x84MH|\xab,@X&\x88\xca\xd5\x85/@\xb2>\xa9\xb5\x96_+@\x8e5Q\x11\xf6\xf5,@\x1a\x18\xa0q\x1a\x9a,@\'"\xc5\x0f\xf0O*@\xc0\x19\x85\xe4\xa9\xd4%@J\t\x8b\xb1\x00\xe0.@\xacN\x86\xf1%\xf7\x1e@\x1d\xb4x\x99@g)@\xa2\xf08\x16\x8f\xc8&@g(\xff\xa5\x0e\x9d,@{u[X?O,@_$\xddjuu/@\xcco\x1c)\xd6\xfc*@\x87\x95\x1dE!\xbb,@X\xa1Lm\x18G\x16@V\xc7\x99\xc2\xb5\x05(@\xb8L\xad0{\xb2\x1f@\xa7\xaep\xfe\xcd\x17(@j}\xf1\xd35\x10\'@D0\x7f\x96N\n/@;M\x8a\x98\x9d\xdb-@T\x0b\xdb\x18hS+@\xd2\x04\xafq\x981&@W\'6@M\xdb\x1e@(\xf3\x98\x17\xac\xfb,@|\xb9\xa8qh\xb3+@\xd7\xe7\xc6\x83X\xdd-@\x9bd\xfbn<\x10/@\xea5\xe8| 3/@\x04\tm\x83 \xaa*@\x01\x8d\x86}\xda&&@\xf2\xbd\x1b\xaf\xab,+@\xae\x0b\xb7:i\x7f,@\x16\x95.\xb3\xb1\xdc,@\x08\x00\x0c\x13\xcb\xea(@\x08^h\x94:\x0b)@\x9e\xd6d\xe8\xc4t/@\xc0\x9b\xd8n\xe2\xd5-@\x90\xbe\xe3?J\xa9+@\xae\x93o\xe7Y\xfa&@\x9c\xe2\xbd\xdc6\xf0%@\xbb\xcd\xd4\x04\xd5\xa2&@\xfa\x8f.@\xe7L.@\x19\x13\x93,\xb0\x070@\xf2Y\x02\xc2#\r0@w\xa2\xee:\xb4\xf9&@\xb8\x0f\xf7\xb0\xa0\xe1&@il\xa3\xc3\x88\xa9&@iu\xe8\xbc\xb6\x03(@G^\xf5\x87\x82J,@1\x00\xe3\xce\xea\xf6,@\x1c\xf4\xe9\xed\xf85,@QM\xbf\xa0\xf7\xf2(@\xb9\x9a?n\xa0X)@\xd0\xcf\xe5z(\xe1(@\xa9\xae\xb0\xf3@\xf3&@{\x00\xe7;(\xcb/@NW\xdd\xaaV\xca\'@\xd4*\xa7\xae,\xc9%@.{=\xbdMQ&@\x03\x84l\x91\xcc\x19+@#\r\x9e\xd2\'G)@\xd2\x82A[\xd1[(@\xc0\xb4Jk6\xb0!@\xb9\xa8\x99\xa7\xd3\xc9&@\xda\x9b>v\xe4P)@R\xb6\xf7\x8dk\xb3/@\x00\xe1.+p\x92-@sP\xe8\x0cW\xce(@d\xb5d;\x00\x94,@K\xac\x95\x02\x86\xbe/@/\xac\xdeNN\xc6-@\xb7o\x12\xe4M\x060@\xa0\xb1\x9e1b\x9a-@a\x08\xebd\xc5}/@\xd0\xce\xc7\xb3Z\x16&@\x0c\x04\x87\xb0X\xc8\'@y\x87\x8d\xa9]\t)@\x92\xd1\xd0Fm\xb4&@H\x83\xd0\x17\xc3\x16/@\xad\xf7\xed^\xc9\xbe&@\xd6\x9a\xa2c\x01f/@\x1ddR\x05U\xcb&@\x99\xfd~\x9f\x9b\x14)@[\x9blC\ro/@\\\xd7\x12\xf7\x86\xf8/@+"\xe1\xabf\xf8-@%\xbd\'\xba( (@/Z}\xed\xe8e/@s\x99\x99D\xf1\x8d/@$\xce\x8b-\xdd\xcb/@+d\xb1\x96#\x01)@\xe1\t\xbf\xed\x10\xcf(@\xb0\xa8#4\xee\xdc&@n\x8ef\xa2\xae\xd7/@J5\xf0}1\xc4(@\nm>[i\xbd&@\x8a\xf6\xa3\x7f\xd0e/@\x98\xd2\x08\xf3\xe3\xfe/@y\xc8\xb9\'\x0e\xfd-@pG\x1a\xd8\xef3%@\xff\xda\xf8\x9fK\xf8(@]\x02=J\xe8\xc0-@\xb5<\xa3)\x94q/@\x8f\x0e\xda\x04D\x90&@\xa1\xaf\xf9\x9b\xb8\x010@\xe8\xe2\x13\x12\t\x9b&@"\xb4\x9a?\xf9\xda-@z6\x16\x08)S.@\xae\xcf\xe3\t{$.@\xcf#+\x98\xcc\xce(@\x80!\xbe\xf9\x0e\xf5-@n/\x05h~\xd1+@\xf2P\xa0\t5`/@\xe0gr\xa0P\xcb%@\x089>\x99h\x9c&@\x7fF\xd9\xfc#\x8a\'@\x18\xb3 "Q\x85-@\x91\xa0X\x17\x92\x08)@vSr\xc8H\xa9(@\x16z\xc8\x1f\x86:+@n\xfa\xae!35.@\xc3\xc5\xd5NC\x16.@\x80\x9a@\xb7\xe3g&@\xcfpUx\x89u%@\xc9\xc4\x83z\x8c\x99,@\xcf[\xb4\xda\x04\x1f.@c\xcdJ\xa6c\x93+@\x94\xbe\x82w\x80w-@NA\r\x12\x95\x10.@\xca\xf0\xe2f\xa9r&@\xf3\xf1\x87\xcb\x05\xe4&@\xc5j\x8e\xbc\x1b\x9a%@\x00Q\x02\x9bns%@\xcc0\xf6G\xa0t+@s\x04\x9a\xd7h\x9f%@\xda~\xc8\xc7o6.@-$y\x1c8i&@\xa1\xdf~1b^-@y\xd9\x0e\x8dx\x80%@\x92E?\x8f\'\xdd%@B\xb4\xd7+E\xa4\'@&-b\xd3\xdb!-@<\xf3\x16+\xf6\xab,@\xa0\x98"&\x07Y&@f\xf8k\xdd\xff\x07-@\xb9#\x01(\x97w+@/\x05Z\x98\x8c\x1f)@\xce\x0fn71\xcc-@\x08\x80\x1a\x05\xf9\xda,@\xe07\x94\x85\xcf~&@L\x11958\xea-@\xb4\xfb\xd3=B\xb7%@\xfa\x96\x83\x98_K,@d\xfa\xe9\xf0]I.@\x0f\xd0\x14\xab\x92\x95-@\xd6%\x90D\t\xc8-@z\xe3\x98\x83\xa7r&@!)\xfb\x18\xfd1.@v\xacbvJ\xc2,@\x01\x1c;f\xed\xde&@9\xeff\x90\xef\x07-@`T:\x0b\xdc\xb8(@}\xcb\xd1\xec\x0b+.@w\x1e\xbb\xb4\xd42.@3&{\xce\xfc\xe1-@\xb7\xb6\xdf_\xc6\xeb,@\x88L\xb6*\n\xc8-@\xd4\x8c\x8fB9\xa9-@\xe6\x19\x92\x8b\xb6\xb5\'@\xc7\xe2\x9e\x90 \xf9,@\xa0\'\xef\xcfC\xb6,@\xbc\xb7-\xd4\xde\xc1,@i9\xe8\xb8W\xd1-@\xfd\xa7\x9d\xae\n#.@\xb8\x9b\xb0N&"\'@V\xe8\xc9\xf6\x81E.@\x1c\xb4\xdf\x00\x81\x11-@:11\x8b\xf6\x1d&@gy\x8a\xe8\xb1-.@\xad#\xf8\xe8\x88j&@\xe5\x07>\xf8{5.@\x96o\xa2\x1d\xd7\xb6(@ag#D\xf1X&@\xc8\x9am\xd9\x88\x92\'@eF\x000*\xea(@\xc6\xb2\xae.p\x8d,@!\xeb\xb1m\x08\xcb%@\x98\x05,\xdf\x1d\xb4,@m\x15\xadh\x98\xc3,@B\xe6\x0cU`\xcb-@\x16j\x99\xd5Y\x91\'@D\xd1;\x87%P+@$\x13[7\xee\xda-@\xf8\x87<j%@.@\x85\xcc?\x9d<\x08-@\xcb\x13I\xb4\'J-@\xfb+\x03\xd2\xef\x0b-@\xbc\xe9\xa7\xa5mJ-@\xee)\xb9\x9a\x81\x18-@\xb3*=\x84\x99\x01\'@\xe5\xb9\xc1\x95\xfe\xce-@W\xda\x1c^g6-@\xf0|T\x01\xef\x82&@4mL\x18\x86\'.@9o\xf4a(6)@\xe2\xdd\x81 =\x85(@e\x1bu\xea\'\xbd,@\xd7\x06\xceR\x9a\x14.@K\xda\x1a\xa9\xda\xfd&@\xff\xed\xb3W\xa1\xc6,@\xe7pH\t\xd5\xca-@\xab\x8d\x94\x15uR-@\x8c\x9c\xcf\xd4\xa52.@\xabuVP`\x1f.@\x15-<\xba\xa4\xcc-@G\xc0x\xa4\xb1\xa6+@LO\x1b\x83)\xcb,@\xd2N;\x9aW\x05-@b\xcfA\xa9c\x8c.@\x8dC\x8b\xa7\x05\xbb*@I\xbc\x94\x84[\\&@\xdbb\xfba\xfa(-@[\xf4!$\'".@G\xa9c\x87sC-@qyR^"\x02)@a\x8d\x94X\xed(.@\xe1h\xb3V\xed\x99\'@W*\xe2\x03\xe2\xda(@\xa1W\r\xa7\'\x89)@{\xd2$B\xf8@,@\xea\xbbX\x83\xa8%%@i\xf4\x99\x1e\xd4#,@4\x15\x0e\x9ac\xe9,@G\x96%\x11\xfe6\'@\xbd\x88\xa5EE\r+@2\xc9s\xea\x99E-@\x95\x05\xc5\xa1"<-@\xd5\x1e_\xa9\xb6\xad\'@\xdb\xc8n\xe7\xbb8,@\x1d\x8d\xd2\x13\xf0\xa6(@]\x88\x17q!f,@\x94\r<*C\x05-@\xa8 \x85\x94f\\&@\xc8\x8b\x19vrR-@E\x04<\xbd\x96o,@U?\x8e\x83\xec\x13.@Q\xd4\xa8F\xe5\x81,@\x18k\x92*\xd44-@\xa2\xbd\xcdbn;)@9\x8a\xb9\r\x07Z,@\x8e\x96\xca\x0f\x18\xec(@\rO\x9a\xae){\'@N\x8bVR K,@\x04\xeawP\xc2\x91.@\xf6\xe3\x8ct\x7f\xde(@\x83\x84\xbe\xa9\xf3e(@\x04\xfey\x1f\xf3x*@~(\xf6TJ\x05,@\x89\xf4h&\xa6{.@\xc3\x97I\xa8\x0b\x10)@\xa2GJ\xd5\x89\xb9,@\xe3n;_k\xbc-@T+s\'``-@\x07`Q\xe0\xd2*,@\x97\x9cy\xdc\xbec*@\xb2\x04\x10\xd5\xab;)@\xf7\xa6\x10\xc2\xa3\xe4+@\xd9,\xbe6r=(@"\xe7t\xe2\xfc\x18+@\xf0\xe3~\x9fq&,@(rB\xd9b\x89,@\x84\xc9\x06\x8f\x91\xd8-@\xb8\x15\x08\xca\x10\x1b.@\xd0\xc8\x11\xc4\xd1J.@H\xa5\xb4\x123\xb1-@\xabs\xfd:\x1f\x8b)@\xc7\x17JUM\xb3-@Zs.\xe0\x95v,@\xf2QA\xe0\xe8b.@3\xa9\xe4\xb4\x836(@\xd7qh\xcbuo.@\xb7\x19\xc37\xea8,@\xa5\x86l\xfc\x19\xc6,@5CP\xfb%\xe9,@3D<\x90C\xd7-@H\x13\x89\x1d2\xa3-@\x840&\x81!\n-@;\x99\x1c\xe7\xa7\xf7+@$Hs\xb4\x8fc+@LJs\xacj\x8e.@\xbe3\xa0\xd9\xa5o.@\xe4\xc6\xa8{.\x8f,@C\xa4\xdc\x8c,\xcf-@\xaa\xbc\xc93\x88~,@\xabuP\x86_\xf3,@\xe4\x8f\xdcK\xee\x93%@\x08\xab\xbb\xbd{\x14,@b\xf5Y\xd3\x13\x9d-@?\x1fA}\xf15(@\xa8\xcd\xca\xef\xd0\xa1.@\x15\xf7\xecB&\x93-@\xc9*\xfad\x1f\xed+@\xa6\x05\xd9\x13\\\xdf-@\xe4T\xb6\x93[\xef%@\x84\xd3\x88\\\xf2^-@\x83^R-\xa8O-@\xde\xb1\xc5{t\xae+@\xfc{(\xea\xb1\xc2,@\t\xd8\x97\xba\r\xd8+@\xd5\x15\xc8\xa8WX-@\xa3\x998Y\xeb\x15*@AE\xdf\xfb\x80\x19-@\x03\xbdI\xad\x8b\xe7%@Y\xc0),\x9ac,@\xbdBY\xb3\n#,@B\'\x19\xa8\xe9/*@\xac\xd5R\xf3c\xf9+@s}\x98\xb4\x91X*@\x8a\xfa\xfd\xc2\x02o)@\xda\xb0z\x1c\xdc\xc1,@fm\xb3\xf4~\xcc,@\x7f$1\x1fO\xd4,@\x93\x0fR\xd6X\x88)@\xc7\x0e\xff$5x*@>\xda\xa3\xac\xf7Z*@\xe3^^\x14c\x12*@6S\x19h\xdb\r,@a\xff\xdd\xf0T\xec-@B\x04DDy\xbd)@\xbc\x0f\xe2\xa0n\xb5)@5.\xeb\xd5\xeb\xa8,@\x01R\x84\xf6\x8b\xb8,@\xcd\xe1\xb9\xa64M-@\xdc\xbf\xdf;0\xc3,@\xee\xfc\x8c\xecy\x9e-@r\xb8\x91x\x85\x9a)@a\x90(\x19\x15\x92(@z\x97\xb1\x0cqA-@\xd1~j$\x84\x0b&@\xdd\xd4\xd8\x9b?\xd9)@l\x90@\xb6\xb7\xeb%@\x0b&\xab\x80\xa0Y,@\x06\x05t\x85\xbd\x16,@\x812\xf9`\x9c\x8b,@K\xe6\xad\xbe\x7f\xef%@\x8fs\x1e\xbcm9*@@\t\xc9P\xb6\x08,@\xf2\x90\x1d\xe3\xd4;*@I67\x19\xa2\x1b*@\xb9\xac\xae|d".@vz\xf9F\x1c`)@\x9f/\xa1\xed\xb52.@\x0c\xa9WT\xe4\x9b,@8\xc55\x0ea\x99,@\xb2d\xb9Q\xdd\xe5%@*\xc3\x1e\x84\xa3\xfa+@\xe8P7\x9d\xd6\xc6+@V\xf5\x987\xb7\xa6,@*\xd3(\xf2l\xda-@66\x08\x90\x03\xbc)@:tO\xe1\xf0\x8a,@t\x8a\xa5\xc8\xc3\n,@\x0fX\xdd\xe7\x01\x98/@\x81B\x01\xa8;\xda\'@g\xa3\xde\x16\xbfQ-@}6\xe1Y\x02\x1d.@\x9a\x1b\xf9\x9cxc)@\x80>\x0f\xd3@\xa8,@\x1f\x82\x85\x8cW\x13&@#\xf9+\xa3+\xc0-@Zi|:\x98\xdc+@\xa6\xac\xa45\x86\xc8-@\xf8\xda\xad+\x87\xb0+@1\x01\xd7Lo\xdb+@\x91$\x80\xba\xee\xc2+@\xbd\xf7[\xb1f\x85/@\xf9__\x040\xc2,@OM\xba\xec!\x06&@s\xf2\x8b\xfb\xba\xd1,@|&b\xd8.c-@\x01s\x80g"\xc6/@_\xb4\xb0"\x13\xd9-@\x0b/MO\xf9\xb2-@K\xaf\xfa\xa93\x98-@\xf9hlyo\x10,@\x8b\xae\x1b\x87M\xcd-@\x1c\x92\x1f?\x1a\xfa%@?@5t]\xd5+@Fr\x9fS\x06\x95-@C\xa6\xce\xbf\xcb\x9f-@N\x17\xe8\xe3\xe4\xf2%@b"9$\x94\xbf+@\xbej\x1f\xd4\x16\xa3+@\xd5\xac\xbb\xf5yf-@\x05\x1dE\x0b\xec_-@\xf9?r\xdc\xe0\x0f,@\xf7\xd2\xc1\xa8S\x08,@~\x0b7\xb1\x9a\xf0%@Uy\xcf~\xfev-@\x14\xc1\xa0\x13\x9c\x92-@\x9e\xb7\xca%\x83\xa2+@\x04V\xdf;\x89\x05,@\xd7\xd9E\x00\xa8\x89-@\xd4\xbeP\xe5\'\xfc-@\xcbE\x02\xad8\x1e)@\xe7W\n\xa9[\x10&@8\x9f\xf5\xe0\xbb\x01&@\x9fd\xb6\x92\xb1\xc0+@\xa6^\xe0y-\xda+@\xe9\x13\x98]\x8f\xbf/@\xd6\x85\xe9\xb4\x8c\x0b&@\xce\xa3\xf6\\v*,@\xcci0\x00\x88\xfa%@\x17\xe9Wjd>-@6XD\xd2\xa2\xd7+@\x02V\xf5\xee}\x8d/@\xd0\x9a\xdc\x88\xfc\xcb-@\x01Md4\x97$-@S\xb6\x8e\x10;\x87-@f\x18\\4\xef%,@\xfa\xf1z\xb7\x97\xce+@\xaarbp\n\xac/@ \xdc\xa9H\xfa\x82-@t\xb1tj\x1b\xe5-@\xc3p\x08\xa7\x08\xc8-@:\x7f\xbc\x9a\xb7\xbc/@z5<\xe7\x85J,@\x89y3E4G.@\xbd\xd3mC\x9e\xf5,@t?\xec\xc1\xe6\x16&@\x8f.\xe43\x0e\x83\x1e@`\xecc\x1cE},@; @YHJ-@Y?\xf9\x98\x1e\xad-@8\xa4\xe3\x84\xfb\x13.@\xa0\xe9\x04\xaes\x0e&@\x06Q\xc4\x7fnl,@\xa7N\x93\x17e .@8\x17\xbd\xbaM\xd3,@\n\x8e\xe1\xb2\x8f\x88-@\xac\xdb\xb0\xfd\xa8W,@\x06\xe1\xc6\x06{\xc9*@\x94\x8cz\xb8T\x9a/@\xc6\xc9\xa4\xd6<\x01.@\x18j\xd8;\x01\x8f-@\xe9\xc2\x99\x81\xce\xe2,@\xdaR\x91\'\xbca/@,\xfe\x18\xa0\xd0\xa0/@XXQT\xa4!.@\xc4[}\x14\xb2\xe8-@k\xaa{A{\xe4\'@h\x00\t1W\xa4,@\xb5\xf1\xf3[\x01\xd6+@j\xe8\xc7\x96\x05j/@\xa4m\x9e\xf3\xfa\xc2+@\x1b\xcf\xf7\xdd7\xb4,@V{\xe7<\r\x9d/@8[9\x1cd2*@y\xec\x07\xec|\xb2)@\xb5\xad\x11\xb5\x04\xbb,@\xbd\xb3\xb1\x07s\x00/@\xb9\xec\xb5\x8dG[,@i\x1d\x7f\xe9+~-@D\xa4gr|\x89,@\xad\x0c\xcbeFD.@\xd1^G&(\xca,@\\\xc6\\eD2-@^m\x1b6%\x93-@\x8b\xe6\x0c\x96\xf4\xcc-@\xac\xbe\x04\x98\'#,@\xb9\xbfM\x02\x11\xf0-@\x80\xcc\xff\xae\xec\x99,@\x17N\xcc\xb7JI.@\xc3\x8b2{\x14@,@`\xa6\xe9\x81T7.@\xa8z\x13\xa4(:,@\xb8\xd6\x9b\xe7\xfb5,@E3\xc1\x15\xb5\xfc-@\xb0\xf8b\xcaVd-@T\xb3\xa0\x18\xfa\x16,@-\xa4\xea@#?.@-,\x00bb\xf4-@Y[\xec$\x87d,@\xfa\x89\x08\xfa\xc4\xeb+@ \xben\xfa\x1e\x97+@\xbb\xa8\xd0\x0b\xf4t-@\xc4\x82\xd8\x02\x96\x17*@c\xee\xe2\r\xf8Z,@@]\xcei\xf3k-@\xfc\xdd\x1eh%\xb8-@%uH\x99\xc0\x8e(@<\n\xba\xc6\x1f\xa2(@\xf3i\x9f\x99,!(@vJ5zh\x12,@\xfd\xce\x84\x84?\xd5*@\xdf\x87\x99]D\x01.@\xcei\r\xf1C\x05-@C\xa9p~)J.@\xb0\x06O`\xa1\t,@\xd5\x1a\xaayZ:+@\xcc\x15^\xc9\x95C/@\x87\x0f\x0c\x9d\x8e\x1a&@\x1d\xe8U0m~(@\x98:B\xee\x9f\xa6)@FJ\xbc^\xcd\xfe.@\x8bh\xc3[\x8a\xca,@:\xc4\xc5\xf7\xbe\xfd-@$\xde\xed\xb2\xe4\x87-@\xa9*v\xdc\xe72*@+\x99N)\xab\xc3,@\x0cl+\xc7\x91F,@\x12\x8c7\xc4?\x1a,@K\xe9X\xec\xa1\xf6)@\xcb\x12\xd5Lk\xb7,@\xf0\xc0 8\xe6\xd0,@\x08C\xa1m\xdd(\'@\x05\xf4:\xa5\xb3\xe1+@\xb7q\xf5\xf0\x13\xc5,@5\x05\xa4\xaa\xa2\xc3-@\xf3\xe3\xc5\xfd\xb3\xe3.@\xa6\xa2a\x85U\x1f\'@!]\xad\x94:\x0f\x1e@O\x92\x99U\xda\r/@\x8e\xed\x85\xa7\x10?*@l4\xfa\x0c\xc0\xaf,@\xec_o\x10\\a*@p\xff3\xeb\x05I&@Wg\x93\x82\x11t+@e\\\x04\xf4\x19\n.@\x8b_\xd9\x06\x00\xf5)@\xa7\\\xa8\xec1\x1a.@\x18\xa0A2a\xad,@\r\xa2\xf6w\x10\x85,@3\x05_\xda\x14n*@\x96\x10\x8c\xec\xe8\xc8,@\xc5\xe1\xc1q>w*@\x12P$\xc9\xe8\x94-@\x7f \x0e\xc1\xfdw*@_\x96\xc7\x86g\x80*@\x9d\xe6\xad\xda\xc6\x83*@Lcb\x1a7d+@\x03H\xb1\xc1\xd5\x9c,@\xd7K\x9b\xfa\xda++@7\x1f\xa4\n\x10\xc3,@9M\xefK9".@L\xcf\xd6\x9a^\x8d+@\x10;\xdc\x1e\xe0F&@z\x17\xa6\x05\xf1X,@I\x80\x82*\x1dV,@m\xe9F\x81\xb9\xce.@\xd6\x12\x95\x8e\xc7M)@z\xc5\xd8\x95\x81\xd0.@H\xd6O\xcd\xd2J,@L*\x81\x18,\x9e,@\x88\xc3\xd3\xe7\nM&@T\x86\x05\nQ5-@\xa2\xdc\x040/`+@\xdf2o\xc7\'\x91,@\xc8KP\xce\xe7W,@\xb2\xe5\xcc\xd8+\x83+@QA\xa7\x8b\xec\xc1-@\xe4N\x83>\x83\xc9&@\xbe\xe3"X\xb7\xa1,@\x05<\xc6\x05U4/@\x80C[\x92[e(@\xaf\x06\xa9\xc5=n+@X)\x19"L\xa5&@\x1a\xe0\xf2\xab\x82\x8e,@5\xd8\xea_]\xa6,@Ejwrq\xa4)@u\xa2\x1d\xc3\x9cm,@\xa6\xdbe\x10C\x0c&@\xca%\x00`v}+@G\xed]\x90\x1f\x06*@\x91\xf3\xcaE\xe6J*@\xa4\xc1\xfdC!q,@j\xadd8R\x1f+@\xdf\x8d.\xabN\xa4.@!\xbc\x8f\x1f_y*@\xcf\xa9\x89\xd6\xdd>*@{\xc4\xee\xfe\xb8{/@\xd7\x8eTj%&-@\xaa\x01\xab\xb5Eg*@\x8fQN\xf94\x92,@?\xad9\xd4\x15\x96*@\xae\x82g\xdf7\x91+@,\xc3\x9c\xfc\xecv,@\x1f$\x18\xec\\\xcf-@\xcd6\x9c\xb0\xcd\xdf(@g\xc7\xa9\x9b%\x19+@P\xa6\xe0\xdc\xa7\x91*@\x8c\xa4\xba\x9b\xe8\xce.@\xb2\x1d\x93\xeb\xa2\x1b-@X\x96o\xc2\x1dV,@\xbfr\xfd8Ql-@\xecW2\xe9\x05\xa5+@#\xc5\xb12$\xf2.@\x0f~Y\xa2\x7f\x17/@\xaf\x7f\xaa\xf5$\x14+@\xd5\x1d\xd6^j%*@\x01\x02..\x02\x1f&@\xe9<\x99\xf2\\R*@\x9b\x8d\x8a$\xa9?.@S\xc9jIrh,@:\xeb\r\xf8}\xa5,@Vl\xa4\xb8\x15\x1c/@?\xd9\x8c6\xcb\r+@9:t\x16$Q+@#3L\xe0\x7f;+@,f\x10\xc3\xf4\xf6,@\xee\x12"\xebJQ/@\x99\x88%\xcc\x9dH+@r\x1e\x16\xb1\xe3e*@R\xe2\x8ft(\x1a/@\xd2\xbf/\xce\xe4\xc3(@\x80\x1a\x96\xae3\xa0)@\x9c\xd6Qo\x05/+@\xeaB\xfctWz,@70\x81\x8a\xfb\x1c+@oe\xda\xe4*%/@65$pg\xe0,@\xc6f/bb\x0c-@\x1f\x0er\xe5mT-@\xd7\xaet\xa0\n\x95*@\xe4\xdc\xae\xcf8\xf6.@\xe9\x13\xeb\xdc\x96\x08*@\x00\xf9c\xab9P*@f\xd9H\xd6TG-@\x90\xaf\xba\xc1\xb9\x1b-@\xab\x96r}#\xb7)@\xb3\xfc\xbc\xe4\xce\xaf)@\xe09\x8a\x96\xc1u/@\xb8O?\xd1\xed\x18+@\xd8\xfb"\xd3\xd99.@\xbe\xc8W\xf1\xc3\xf9,@\x0c\x81\xe7\xce\xb5\x03.@\xedP\x18\xbb-j+@\xa7\xa9\x010\xea\xe6,@\x83\x1c\x1d\xa4\xec\x06-@~Y\x8b\xbe\xc8\xf9)@j\xc1\x7f\x1df*+@\xd34$\xed[\x1e*@l\x95\x9b\xdc\'5+@\xb0 `\xd3\xd80.@\xa9\x08_\x85\\*.@i\xe1\n\xd7\xc7\x8e*@\xf1\x92\x0f\x01k\xb5,@\xce\xd1\x1b\xc0p\xf1,@\tY\x80t*\x02-@\xc79\x9a\xee\xf7\xb5,@n\xef\xb2Eab+@l9q\xcc#;)@-\xac\x10}5\xb0,@\x0b!?>c\x10-@\xa6\x81z\xa8\xa1\x1b/@\x1bI\x825;\xdf,@\xb2\xa4"\xb5\x87\xff)@)\xa4!\x88@\xf3,@4\xa8\n\'^\xe5,@\xbd\x05\xf8vy\xbe)@\xaf\x94\x9d\xee\xf0"\'@\xe6\x9f\x8a\x9f\xa7B)@k\x06\xdd\xe9]\xe8,@bv\xe9D\\\xce,@5\x11\x90uA\xc4,@u2Hd\xfa\x03)@\x92\x18\x06M*\xe8,@\xec\xf2\xe4R\xc8\x92,@\xe4.\x11\x02\xae:+@;\x1f\xdb\xcf\x95J+@\xd7\xd6 \xbfN</@\x93\xe6\xae\x0c\xcb\xf9,@j5\x8d\xbb\xc6\x03)@QL\xeb\xe8~T#@\xc3\x85l\x96W\xee\'@\x1boBE\x1f\x00\'@+\x9b\xf5\x17h\xa1-@J\xbd\xce\xc5\xa8+,@\x13\xd8\x18\xb7)\x06\'@\x1c\x98q\xe9\xd3_,@Qf\xb5\xe3\xea\x82&@#\x90+\xb2\xa2\xe6\'@\x0f1\t\xd5\x0e\xbf+@l\xaf\xd4\x0e\xac\xdd,@CD\xf5L\r\xe7&@\xfc\xe2`\xc0\xcb\xf3.@\x02\xe8\x92)Z\xde\x1e@\xdfC\xb9\x08\xfe\x1d,@h\xfd\xdb\x10\xf3\x0e&@\xfe\x85\xb1\xa1\x8f+\x1e@\xb2\x1d\xe3\xf2\xde\xd6,@o\xa7Y\x02\xad\xb4,@&\xef\x9c\xfe\xfb1-@a\xd1\xc7wP\xa6#@}~\x82\x9f\xbd\xbb\'@@\xdcd.\xead-@\x94\x83\xfc\xc4\xc3x,@\x10~+\xa8\xd2\xba\x1e@[.\x8b\xc7\x02`#@R;\xc1B\xa8\x8b\'@\xfa\xdb\x7fa\xd5M&@\xcdx\x96\x98IU&@*\x15A\x8d\x85\xae!@\xed\xf9\xbc\x07\xb0\x140@\xa7\x95\xe2\xe8ft/@\x9e\xa4PA\xe6"0@_\x06&\xbb\x8e\xfc,@\x18\x89!1\x1b\xb8(@e\xeft\xbc\xc3\t0@\xa5\xe7\n\xd9VW,@\xf3(\xa3\x91;\x04&@@\n\x12\x88v\x000@\x86&\xe6\xa7\x9co/@\x85\xf3\n\xa7\x03\xa4/@\xbc\xd8\x99\x7f$\xc2\'@\x89<\x90A\xe5h/@\xdcW\x06\xb8\x14\xc9/@\xbb;\xb4%\x16\x020@\x96\x1fE\xe4\xc9\xe8/@\x18\xc3S\x9bmh&@\x17\x99\xcd\x8c\'\xd0+@*\xa0\xe8\x96)D+@\x8f\xdd"K\xf6\xb9(@\x9bs\x9f;"\x16&@\x8b\x1f\xa7\xff\xb3\x11.@\xedL\xab\xe8\xcd\x88\'@\xe4\x7fVf\xf5\xdb-@\xb7\xdf\xf1\xd4F\xc2(@\xcb\xb0\xaa?\xc08+@\xb8\xa6n\x17<y+@\x83\xe4X#$\x9c&@-tE\xd3\xe5\xa5\'@\x83\x03y\x84\x85p&@K\x98f\xc9\x02)+@>\xfe0W\x02\xbc+@\xf6\x98w\xd3Oo,@\x05\xf2-\x14\x1f\xe5\'@\x05\x82\n1\xf6\x8b&@\x8c\xa2\x8a\xb3\xa2H,@\x1c)\xd6F/\xb5+@)\x97h,)#&@\xd4\xe2\xe6\x07/\xfa(@;^_\xdd:\xc1&@\xc6\xee\xe9\x0e\x9e\x04&@$N\x8aJ`\x08)@O[]\x97\x8d\x19&@\x06\xa5\x02\x98*\xbe\'@3\t8\x9f \xa0(@\x8a\x05\xc1\xf9\xa9\xdc&@kQ\x10\xf7s\xbb*@\xee\xc8\xa9\xf7K\xa4+@\x0b\x88@\x8f\xac\xb5,@\x08\xc23\xf9BC(@\n\x02\xd0\xb7\xe0\x81,@\x01\x10\xa1\x10<\x0b)@\xb2\xb2\x86!G\x03)@\x19 `EL\xc9%@0\x18\x05T8l.@Y\xbabb\x15\x8c*@\x01qD\xa3`\x92&@^\x07\x91i\xd7h,@\x8d@b\x11kj+@\x9c\xd4A\x0e\xcb\xca&@\xb0\xa6\xc0\xb58\xc6%@\xad\xbd%\x83\xae\xc8\'@@\xab\xc7&8\xaf(@\xe2\x02\xb9\x93\t\xf3)@N\xc1\x1ff\x87c*@E\xd4\xd5\xb8t\xda,@\xd5\xfes\\\x18\xfd+@\xa2\x0f\xa11 \xe4\'@w\xc0I_\xe1\x04&@^\x12#\xd4\\\x9f\'@\xaa\x0c\n\x99\xdd\t*@\xee\x13\x7fH\xa7 -@z\x9c \x92\t\xe7\'@2E\xf9<h\xbf&@\x14\x9dK\xf7\xb4.&@\xc0\xe2g\x10\xb0\xad&@A\xe4\xd5\x1e2\x1a,@\xbdV\xaf\'C\xed+@}0@\x89x\x93+@q\xf96\xc7\x0fL,@&MK\xad\xb9\x03,@\xa8V\x8eO/\xdb\'@B\x8e\x95\xfa\x8e\x0f,@\xc8\xea\x9b*\n\x7f&@I\xe1_\x88\x03w&@\xb9<C\xb1\x81P&@b\xb3\xe8\xd5\xfd\xc9%@\x90\x97H\x0c\x8e\xfe-@\xcc\x18!\xf1\xe5M,@\x96\xc5\x89EY\xfa+@&\x132\xa5/\x06,@j:\x98\xdeG\x13,@!\xe2\xe9^Wf(@\xe5\xcf\x1d\x02\x11v%@\xb3\xf1\xc8G\xdd\xf8.@\xf3}\x07\xc1H\xe9,@\xf5\x122\x8d\x1b\xf8\'@\xbdP\x04;\xbc\xf2&@\xc9BA\r\xd2\x8f,@\x16\x86\xa2\x95B\x18,@J\xd0\xe3\xc1\x7f\xf7,@\xa8\xc8z\x1d\r\xf3\'@\xdd\x18E\xfe\xfa\x9a.@\xb0\xa6\x85$\xe0\xc6/@\x15\x06\xfb\x10j\xc9%@\xfa\x11GDg\xa9&@\xe3o\xd3\xe4\'\n.@\xe1A\xeegr\x05,@\x88\xfa\xad\x1f\x0f}-@\x17j\xf8\x0e \xec+@]\x18\xf2d\x1e\x16(@\x04\xf5\xdcn\r\xdc&@\xd6O\x89\x93\x8b\xb5&@\xaad TS\xf2%@\xea\xb41%\x97\x0b)@\xdc\r\x08\x9c\x0b\x8e/@C\xf4\xbek\x85\xff(@^\xe4\x06\xd5\xa1\xa6-@8y\x00\xcb\x95\xb1/@\xabx\xff\xfb\x08\xe0-@\x02\xf6\xde%H\x9e-@3\xd8\x00\xd3`\x15,@"\x8c\xb8\xb6\xc9\xb3/@\xe6\xe5\xca%\x01\xbe,@\xaf5\xc3a\xba\x92-@\x96\x82\x1d\x19\x0b\xa3/@\x89L]\xd6\xe9\xe5.@\x9e\xedJE;w-@!\xa8\xa1S\x1c\xba,@\xba\xcf:h\xae\x0c,@w\xd8\xb2.4\xd8-@\xdb\xc8\xf6fm\xc5-@R\xa6km\xd5\xac+@\xa6+d\xf9\xf8\xf9\'@#\xd1Nw\xdc\xbb&@u\x95<s\x95\xc5,@\x9f\x92\x84\xfe\xe0\xd7,@\xc4\x0b\xf5-o\x99%@\xb6~\xc5V%w,@\xbb6%;\x16\xef&@\xacZ\x7f<\xa3\x0f,@\x14\xa6\xd6\xcc\x13\xcb,@\x95\xde\xa3\xce#7-@\xc4\x0b\x9b}{a-@\x85?\x95\xec(\xba+@$\x11\xda\x7fq\x81/@\xb6\xab\x95\xbf<\xc8(@\x94\xb5\xf0\xbb\x07\xef&@S\xe7\x96\xbf\xad\xcf%@c\x80\x93\x1d^\x84(@o\xe0\xea\x9c\x16\x0b(@\xf8oI<K\x04&@2zc\xca\xe6\xc4,@\x82\xd4\x15E\xbf\x0e,@\x83\x1a;\x18>\xb2,@\x91\xec\xbc&\xdav%@\x0b\xd0G\xf2.\xcc+@D\xe1 \xba\x9bk&@P\xec\xb2\r\x8b\x9a#@-\x11\xbek|\xc9%@g\x03\xc8\x9f>\x8e,@\xbcIC\xa9m\x9f+@\xd4+\x1d\xef\x9d\x93)@\xe7\xb1\x00\x9b\xe6N-@rhO^\t\xc6(@\x8c\x82\xe4\x02Qi)@\x14\xad\x05J\xad,\'@\xc7\x86\x90\x13\n\xfa)@\xbcmf\xfd\x86\xdc\'@j\xa7\x88K\xc8\x8e,@\x14\xde!]\x94[,@w\x0c\x02\xea\xf6K+@e<\xcd\x1e(\xfa.@_1s\x95o\xe9%@\x12\x94\xc2\xa80f,@\xe5w\x0c\xc7\xf2\xbb*@\x19n\x83k\xe0\x8f,@Yr\x10\x06\xa85,@\xfa\x9a\xec\xe5d\xf6)@\x1e8\x14`\xdd\x00(@"\x94J\x05\x1aj,@\xb2\x0c2s\xa3\xe0-@5\x0f\x96\xe7\x9d\x90,@\x07;i\xd9\xceX,@\xcc\xee\xac\xbe\x1c\xc3-@\xa0~k{\x93\xd8\'@\xdbE\xaakk\xb1+@3\x8e\xf7\x18)\xc4+@\x97ulR\xaa&%@5k.\xadU_#@\xbaEj\x11"-/@G\x93\xbeB\x97[-@:\\x`\x93G)@\x87&\xf9*\x7f\xe4.@\xfa\xaav\\:\x11,@\x93\x03\xd7~\x149)@C\xe4\xc9g\x06\x06\'@\xbe\x9a\xe5)P\xd0.@\t\xe2ke>\xd9.@\xbcm\xd6\x0e\xcc\x17/@\x03\xc3\x11\xe6\xa2\xcd,@t\x1c\x98\xba_\x00)@\x86\xdb\xbf%/\\(@\teD\xce\xba\xd0,@9\xa7\x96\xe1T_,@"B\xb5\xa8\xeb\x06/@G\xe5B\xb4mK(@\x16\r\x83\x93l\x03-@\xd4E}\xe6\xb1T,@\xdd\xe1jE;)&@\xfaZY\xebi\x94-@\xf3\xefo\x7f\xfa\x81/@\xd6\x10\xff)1\xca+@\xf21\xfb\xebK\x94,@\xafPB\x1f\x7f{-@\xc0\x0e]\xd4|;)@C\xd8\xcb\xf0!\xce,@\xb4\xd2w\xf0\xcb\x9e-@%\xa46\x030|)@\xeb=\xe2\x94z\xc1+@\\\xfdv\x16z$-@\xee\xf2\xfd\xe43h-@\x82\xda\x8f\x0c\xa7\xdb-@\xfd\x1f\x9a!\x16z,@\xe6\xb0H\xf1Yc,@\xd51\xe4\xd9\x9fG-@\x9b\x8f)$V0-@\'X\x91s\t\xbc,@\xdb\xac\x95\xdd\xeb(.@\xf0\x04\\\xcb\xd0\xe2-@\xda\x90\xd5\xc1\x92Z&@=\xc5\xc8\x98\x9dD)@\x03S\t)\x06\xae+@M\xa9\x0c\xd7\x80\xc5+@\xa8\x01\xac\xf5;\xea(@y\xf6I\xa9\x80|\'@\xbe\xd1\xf7\xe9+V-@C\x9e\xf0\x8a]d-@\x84\xf8u\xae\x07|-@wl\xbb\\\xac\n.@wc\xdc\x88\xc5F-@\xce@\x87i\x9f\x05-@-\xe4\xb02\x95\xec.@\xf44\xeaT\xf5\xb8%@\xa6b\x93zd\xe2)@\x95\x8f\xe2W1\xb4\x1d@A\x9fG\xcdj\xe8+@\x8c\n\xdc\xbd\xbf\xde(@ \xd1\x10\xb8\x8c\xe6-@\xe4\xce\x95\x03h\xd3&@\x1e\xafLX\x82\x92+@\xc4\xb0\x91\'\xe0\xca+@\xfcjdO\xf6\xcd,@\xc72-\xa9\xca\xd9-@1\x0e\xdf\x96\xe6\x1f\'@\x19\xeb[lo\xbb+@|Gl\n\xa3\xd7+@y\xc5\xdf\xd6\xbe%.@\x88Y\xd6\xe8\xf3\xd2-@\x0b\x05\x0f\x0eE.,@Y\x8e}\x1d-<(@E\x83\xda\xbex\xdb.@\xbf\xa3\xc9\xd7\x9fe,@\\B\xe9\xd4\x97F\'@Sy\xc0\xd8a\xdd(@\x9a\xd0W\xa0\xc5\x84-@?y/\xc9\xa98(@\xc8\x9c\xb5%\xc0\x15-@\xbd`\xb9\x8c\xa1`(@\nv\x9e\xe4\x1c4*@s\xba\xa9\xd4CE\'@\xfe(q\xbar\xa2,@Ir\xe1\xb1\x0b3.@L7\x82-C\x0f,@\x02\x998.\xa6\xab-@_\x91\xfcRK\x1b,@\x04\x15\xf2E=\x8e,@p\x83\xcb\x04\xb1\xcd-@i\xe4h0\xb4\xa3-@\x99\xe6\xb3\xac>\xfd&@\xddC\xc5\xf5\x1c1\'@\x80R\xaa_$%)@\x8c^\x17\xe65\xd1%@\xd5U\xa0\x00\xf2\x1c(@\x85\x97\xc5Nf")@X\x7f\xe7C\xa1l,@\xa0\t\xf3\xbek\xe3,@\xbaDsc\xc4\x82-@\xf7\xab\xf4\xd6a.(@\xd5M\x03\x85a\xd5-@g\xafo\xe8\xd8\xcf,@\xdb* \xe7AW\'@\xae\xbd\x87\xf6\x8a\x96-@\xe1\xac@\xcf\x0b\x03.@\xfd#\\\xef\xf1\x1c/@\xf8\xb1w\xdb\x15^,@\xb3\xdf\x82D^\xb1,@%a\xa886P*@MF\x85\x82ld(@\x0b\xc5)\x16\x8d\xa3)@\xc2`k\x08yn)@\x92cK\xe6\x98\x9a*@\xd0\xda\xcf\x86\xa7\x95-@\xbf\xca\n\xa0[\x9b,@\xc2Dy\x0831*@\xa3\x9f<\'\x1c+.@\xe8\x94u~T\xb8)@\x98\x9a\x0b%_\x10-@\xc8\x960\xa4O\xab)@\x10\x15\x14\xb1\x88\x89)@:\xe43\x98\xa4\x8c,@\x1b\x13\x9f\xffrV,@\x9c\x15\x99\xcf5\xdc,@\xb9\xb9\x86\x85\x810.@b\xdaL\xbf\xfa=.@`Y\xac\xef\x1c\xf1%@\xd9a\xa1\xc55\xb1,@\xee\xab\xfb\xeb\x97\xef.@\x91\x8d\xec\xc9f:.@{\x98\x0b\xe5\x1d\x9b*@\xdbL\x99\x017\x98,@\x92\xfcY,\xcdy,@\xbd \xee7\x0c\xd7-@\xb7?\xa8\x82\x13-,@\xde\xa1;\xd2G\xbc)@\x97a<(\xec\xea.@\xe7\xa4\xbb\x8d\x93%/@\xd0\x0e(o\xa3C\'@\x95\x9f\x13\xdej\xac)@\xb0\xe0\x16\x99\xb4\xc5-@\xacy\xeaf2\xa5-@\x1b7\x89\xe0k\x91,@\xa1\x81*,\xfd\x9b)@\xff\x06m\xff\xa7\x9c,@K\xc9\xcc\x83n4.@\x0eL\x0fz\xed8&@$s\xe9!\xcd\xa8,@\x83=\x85u\x03*+@\xb3\xbaK\x19B\x18.@PeX\x0f\x11|*@R\x8fuY3\xf8(@\xaa{O%M\xfb-@\x87v\x9bOz\xe7(@3A\x89\xd6\x0ei*@w\xca\xc72\xd8B.@\xe5\xf2+\xe0&\xc0-@\xe2\x12[\x86\xb6\x94-@(\xadn\x05\xe0\x1b*@\x1fh=\xad\x8c/-@\xf6[V\x9cI=*@9\xf0\xfddga)@\xf8\xc3\x88Q?N-@4\x04M\x91\xa3\xa4,@Z\xe7\xe1\x88\xe2\xc3-@+j\xdb%16*@\xd0\x9d\xf2{\xc3=,@ \xd6\xf5\x01J1+@\x9b\xba\x88\xdf\xeeG,@\xef\x91.\x0b\xe0Z,@`\xb0\xccU\x9b\xec)@\x80Ic\'!/-@\xd0\x81k\xc2R$-@\x14\x7fa\xa5J\x0f\'@\xacW\xff\xf1\xe8p)@\x10Q\xa3\xd4X\x8b-@\x88\xa9(\xa4V\xc6-@c\xab\xbcq\xe9\xcc-@\xf5Z\x8a\xc8\xfe/.@Y\tz\xce"X*@9\x06\xdb\xd5\xb9\x89,@\xb9\xf2\xa7\x1b\xc34-@\xfe\xc8\x80\xe8\xac\xe8(@\x96\xd3R\xfd\x89\t.@|\xe7m\x8e\x80#.@D\xb0["]\x98-@`d~\tT}(@^\xb8{K\xc7-+@lp\xd9\xef\xfcZ+@\xb2\x94\xb1\x91\xd2a-@\xc43\x9f\xba\xef\xb2,@@]{U\xc9\t/@`\xbb\xbf\xd5\xb1;-@\t\x81\x07\x8b\xa92.@T\xbe\xdby\x13\xb6&@\x06\x19\xb3\x98\xc0\x0e.@c\x9bx\xd6\xb3\xde,@7\xd3\xaa \xe2\xd9(@\x85\x89\xfa\x80\xa9\x8b(@\xb0\x02\xdb=\xb5\xe8(@\xa2\xd61\x8c\xc8\x1a,@L! \xf8V6.@e\xdc\x8e\x1d\xf0\xf6,@!&\xb6\x92\x85\xb7(@\xf3\x16\xa2T\xdd\xe4+@\x89t\xfe\xf5\x95%\x19@n\xa1\xf7\xd4\xce\xba,@Y:m6\xfc1-@\xf5\x00\xfa\x96\xbc\x0c&@\xec\x10Q\xcb95-@\x1f\x1f\xaf\xab\xc5\x1e-@Z\x89\xfa\x1c\xca\xc9-@\x00=4G\xc7\xcd%@E\x03\xca\xb7\xb0\xc1,@sg\xa4<\x1e\x06,@\xc3\xe8u\t\xda\xab)@\xf0I\xe9\xb7\xe9\xe2\'@\xae\xa5\x87\x82\xfc\\-@9T+^\xc6X-@+\xa1\x87_\x90\xe4\'@\xe8\x90P6/3.@\xffcu\xb5Y\xf5-@5\xe0\xea\x1d\x089+@\x1e}\xe205"-@\xfa\x81nP\rn-@\xe5\x08\x93\xf5\xc9\x07-@\xf5\xdd%\xc5m\xa4+@]\xb9\x00\xfa\xfc\x7f\x1e@\x06,\xdbs\xbf\xb8&@\x1by\x0fR\xech+@O\xebo\xe5\nN.@\x92:\x0c\x00f\xb9+@\xf5\x84\xb9\xb1\xfaH,@\x8c\'\x0f\x1c\xb5b(@\x19{W]\x08I&@\xc5\x8e\xa0D\x05q+@o}\xbf\xbfe\x9a,@Z\xa6W\xcc\x1e*,@\xaa\xb7v\x16\x1dS&@\xf0q\xd3\x9f\xab4.@TK\x1b#A\xca)@L\x81\xac\xfc\n\xd4+@ @#\xfe\xd4\xa3(@\xe5\x97Vl\xe8\x98+@\xa2y\xd1"@\x9c,@"\xa3Y\x91}D&@I\x95\xa7o\x9e\xa7(@@p\x06\xec\xe7\x1b.@\xadsR:z^,@/\xd9\x04\x9a\xb5K&@\xb0\x07=\xa3\xca;,@\x9fxJ\xc9\x1e\r.@mk*\x02\x93\x08,@g\x8b\xbc\xb1\xc2\x13.@\x9eXiZ\xe0%.@\xf4l\xf2a\xc9\xfd\'@%\x17\xaf\xb4\x17L.@\x1e\xac\xbcXL\x82,@\x87~\xbd \x8b\x9d,@\xe9\xb9#\xd8\xf8\t-@\xd5:\xd3P\x10\x19-@\x06\xdc\xba\xe8\xb2\xc7-@\xf7\xe4\xaeK\x84\\,@\x8cT\xa0\xd3z\xe2+@y"\xbe\xd7\xb7M*@7\x0f\x99\xf7\'\xc4)@\x95\xad[z\xcbC-@\xbc\x80\xf92\xf85-@\x16\xfa\xfaq\\]+@\xb2v\xcf\x12<\x06-@\xc0\xa1mS&S+@\x9c\x8b\xa1~>X,@\xb6\xdc\xf1\x90\x97\x15,@\x9a3\xd6\x9b\x1d\x84&@\x90\xed\xa5]\xb7\xb0-@\x89\xb1\xd9\x91\xc3\xf6,@\x1a\xae\xbc\xf5A\x8e&@\xf5\xba\xd8-\xdaH\'@6\x0cW\xa1\xca\xa1,@,`_C\xb1\xc3-@\x7feP\n\x033.@\xd7*\xd4\x1f\xee\x01.@~J\x9d\xf0g\x8d,@\xe6\xe7\x9a\xe8\xa8y.@\xfd\x99m\xb9]K.@\'\x16m\xf7wd-@\x1f\xe5\x96\n_\x08-@d\xd7\xa8\x93\x9e\xf1.@\xc45\x15\xaf\x10&,@\x97\xfdk\x8f\xa0\xcd-@i\x95\x16\xe3?6(@bRN\x9c\xc4J*@\xf26+\xa0\x83Z+@"HM\xdfK\x1c*@W\xc74\xd5F\xa1,@\xa5\x1a\xafd\xa3\xc7)@-\xea\x8ame\xc6,@\xd6\xba\x11\xbe;t+@\xa6\x14\xd0B\x8e,,@\x1eO\x98\xac\xe5\x03*@#\xfcGi\xa7\x04,@\xfa\xd6\x9bG:\x8a,@Y\x8c\xf8\xc2O\x9d,@\x85X\xba\xe6\xdbA.@\x18\x8d]\x00c<,@\xf8\x03\t\x97*\xb1\'@\x94\x90\xac\x05f;*@4z>x"\x82.@\xeaJ\xdb$I\x9b-@y2 \xd2\n\xae-@62\x0f\xe6 c*@A\xb6\xa3\x96\xc0\xbd-@p\x84\x01\x7f`\xcb-@R?,\xb3}8.@L\xc3%\x82\x88\xdd,@q\x7f\x87H\xd0\x06,@h\xf7dWl\xe3)@\xc4\x11\x88F~I.@\xfc\'\xa6\xb6\x9e\xca*@\xf0\xca7\xc2\xc7\t+@\x9e^\x08\xdb\xff\x17+@@\xaaN\x04\x04?,@8\x90\x1f\x8b\x84\x94-@\xe3\x04\xd2)\xa9\\.@\x86\x94I\x1dez*@\xe7U\x18~M{,@\xeb\x8a\x13\x12\t\x11,@P^\x0e\x1c2\xda+@\x97w7o\xcf~*@\xac\x0b\x135\x97\x88\x1e@0\xff\x83\xd4\x93\xae,@\xa3\x9b\xb7\xa3%&-@\x0e\x9e\xab\xf4W\xa7-@)\xef\xab\xa1~*,@X\x7fN\xec7\x8b*@E;\x8eD\x8b\xa0-@\xcc\xa3\xe6\xe4fi*@\xbdl\x96\xab\xb1\x92+@\xdaY\xca\xbf\x97\x8a.@\xe6\x15\xc2\xe6\x15-,@!\x80<\x1f\xfd\xe3+@W\xcf{#N\x9c*@\x91e\xba&\xe2 .@\xb2>\xb0\x83\xc1\x8f*@\x92\xd7\\#\xe8K&@\x9c\xb0\xa7\x8c\x80\xee)@\xbc\xea\xa9\x173\x81,@"1\xfa!\xcf!.@\xca\xb6*z\xe2m.@\x86g\xf3bSJ&@\\\x0e\x98\x8d\xe2\x05*@\x8f\xb1\xab4\x12\xf0&@\x0b?\xa2\xf8\xa7\xb0,@_\xc5l\xe5Y\xe8-@\x8c]J\x9cq\x10&@\xcd\x10gq\x14T,@>\xa6\x08K\xb7\x8c,@\xeb97\x00\xf42,@8\xc9\xecs\xc9&*@-\x1d\x8e\xbeU\r-@}\x86MH \xe0-@10b\xe6\x99\xfc%@\x95~C\xe4\x0b&,@\x18\xb98\xeft\x95*@\xefLpH"2*@O\x98\xb7\x13y\xfc%@\x94l\xc2\xf9\r\x96+@\xd8\x7f\x7f=\x07\xfa,@m\x1f$v}.,@\xb1M/i<\x02&@\x91)\'\'\xe4\x1d-@\x04\xe1\xda\xd5\xe4\x01.@\xf2\x94\xd2\xf1\xcd\x14-@\xf0\xe29\xb4\x92\xf3%@\x96\xf0s\xf9\xe4\r&@\xb2\xd3\x03\xef\xaeP+@\xdf<\x11j\xdd\xc9-@*\xae\xed\xfb\x8f\xd7-@\x99j;\x96\xba\xa6%@\x981\xfc\xc4\xf4\x1a*@r1\xc5\n\x92\x11)@.\x02\x89M\'\x0e,@)D\xde\xae?\xde-@\xab\x00V\xc9\xbb\xea-@\x1f\xff\xf3\xf3\x19O-@\xcfo\xc49\x1a\x18,@\x9e\xca\x89/\xe1m+@1\xf2z\xd8\x88I*@#L\xb8\x9f\xb2b-@g\x11\x83q\x18\x0f\'@\xa8\xee\x99\xbd\xc8\xf4-@p\x8dC\xb9Ll*@@\xcf\x17l\x90\xf0)@j\xd1\xddt\x95\xfa%@s\xc8\xd3a\'\xf3,@\xc3\xedg\xed\x04%&@\x95\xd6k\xb2\xe6\xb6-@\x97i\xfe\x99\xde\x1b-@\xf2\xf6\x9c\xe7X7,@6\xc4\xfbM\x1b%,@\x88\xff\xdb\xf9?\xdf,@\xf4 \xce\xa5\xb3\xae,@*%|%U\xdd,@\x1d6w2\x05\xd9-@\x9c8\xa5\xa1\xc4\x95,@\xce.\x11c\x08h\'@\x04z\xd5""\x06&@c)\xa7\x82\xce\x19-@-\x93\x1fB\xea\x0b&@\xb5\xb4F\x0bw\xbe-@n[\x02E\x02\xad,@T\xfc\x0f\xbc\xf1\x0e,@\x96\xfb\xe7m\xb4++@\xde\xc1\x85k\xca\xff,@\x9e\x10\xcb\xd2\xe2\xd2-@X{y\xa2\xa9\xe1,@\x9a\xc4\xf7B\xedg*@|\x83m\x04[p-@j\xc8\xe4\xe0xP,@r\x17\x8e\x88\x89\x0c-@[>\xc8\xb1\xc8\xf2%@\xd7\xc0\x8b\x83\x9e$+@\xdd\xc2D:g\x81-@g\xaf\xe8\x893\xcf-@\xc1\xbe\x08p\x9fL-@\xc8\x1biu\xab\x1a.@\x05\xf2v\xb6\xf7N+@\x8fd\xa2\xbc\xf4\xf9-@\x17\xfb5\xee\x16^-@x\xc9\xf1G\x83\xe2,@\xf5+\x15\x14\x17\x80*@\xb7Jw\x94y\xec%@\xe2#u\xf4!R(@\xc6\xf7\x8b\xf8\xd3\xe6%@\xa9#u\x15u\x0e&@#\x12uf\xda\x93,@y\xb3T\xd0l\x12.@\xeeK\xdf\xccp$(@\xfe\x90J14*-@\xb6\xdf\xeb\xc1\x84\x08-@\x1e\xf3\x8eh\x16\xfa,@%\xa9\x04\xe2gf-@q\xae@i\xf1\xee%@h\xab\x95{\xa6\x18(@0AD-\x03\xbb,@\xfd7\x19j\x90\xfe/@m\'i\xcb\x7f\x92+@\xf6":KM\xcd,@B\xb3\xa8\x9f,\x050@\xd1\x84\xcd\xc0\xb3\x1c,@boCgc\x0c0@\t\x85\x0e\x91\xaa\x90,@~%\x13\xe8-\x01-@\x80\xa6\xf5b\xf9N/@\xd8\xfa\xfeG1\xd2,@\xd32\x04\xf0\xccg/@\xfb\xbd)\xe9\xca\x070@V\x9eQ\x8b|\xae/@\x92\x9bxF3G-@\x19\xd9\xdf\xb13\xbf,@\xaaY\x14\x83\xe2E%@\xb3\xda\xda\x9f\x97\xd5(@$\x96\x98\x0bDj-@\xc0\x83\xf8S\xd2\x9e+@\x8f\x04\xed\xce\xac7%@X\x8fA\xfb\xee\x92-@h\xb3\xd1\x15"\xa0+@\xa9=~3\x0b\n.@\xc5+p\xca\xd0\xe2-@\xf4R?x-F-@)\x8b3L.\x03-@{\xabe\x92\xa0\x90+@\xd5\x9d\xee\xcd\x0f6%@W{&\xfe\x87\xcb+@\xf84e\\\x14\xeb(@\x8d"\xd7\xe8\x96\x1c\'@\xd8\x02,q\xaf\x8f-@;\xd0B3\t\x9b-@\'hh\x80S\x8f,@r\x8c\xce\xc3mt+@\x8b\xc0{\xacg\x82+@\x13\x06i\x953\xe0-@9\x9aJ\x8c~\xce,@_*\x0c\xf1k\x19,@>\xbb!\xbd\xe0\x94-@\xe2*\xaa\x9c6(+@\xb2R\xeb"\x82\xae-@\x19\xe8gp@0.@b\x89f+\x84\xb2\'@sp\xee\x1e\x94\xa6,@f\x1b\xda\xe1M\xf8+@"Q\x8b\x01\xec\x1c/@\x8a*0P\x7ff+@\xde\xa6t\xb5\x12z-@\x1f\xb7\x98\xa72\xd6,@\x88\n4\xa1N\x91,@\xd6\x84\r\xa7\x91\x9b,@)\x12\xcc\xc6\x12\x02-@u\x0enY\xab\xd1+@\x82\xf8;\xe0J\x82,@\xf6@\x10\xe0wa,@\x8a=0\x1f\x9aI-@\x89\xbePc^G-@\xee<\x08<\x0b\x9c-@m\xc6\x16Uu\xe8+@3\xd8\x91\xe4\xbd\xa4,@&{\x80bwv%@\xb7\x14tmX\xab+@\xabi\'^\xe1\xc1+@d\x08\x1d\xe96\xb0+@\x06\xc0er\xfa\xee+@\x9b\xde\tTl`*@3#Hzzu-@:\t\xb4\x87\xaf\x05+@i^+\xe2\r-(@\x9a\xd1\x19\x9a\xa6~,@m\xd7\x87S\xc4\x9a%@/!\xc5\xa6\x98\x89%@\x83\x19\'\x94\xb1\xc7\'@\xba%\xb9g\xb4\xc1&@\x10\x80=\xe6v\xfb&@\x84l\x00a\tV\'@L\xd69\xc8\x16[*@\x04\xd2\x06hr\x05,@\x9btx\x80U\x1a,@\xf8\x8f)\x81\xf6\x8f+@\xbc\x90Z"S\xc8+@\x0b\xca\xea\xbc\xc2=-@Q\x89-\x98\x10\x0f-@d\xa1\x94\xb1\xd5\x01*@gGl\xe3\xf2W*@\xbb\x1a\xb0\xd0\x96?\'@v\x153\xc0Rw(@=\x03\nho\xbb+@\xa5\x87\xef\xd8\xfe\xd1+@\xaeA\x97;\x83g-@\xc8f7\xa8\xddd,@0G\x95\x82\x1e\xa3,@\xb8z/>[\x99,@\x9d\x80\x14\x12\xe7\xd5+@\xb65<\x7f\xec>,@/\xceP\xb2\x80\xab+@\x86J\xbaIN\xbc+@\xb2&\xe1fk\x94+@\x1dr\xb2I\xf2\xd3-@\xc5\xd6#\xd1D\xa3-@,\xe6\xa4D\xb3a,@z\xdaU\xce\x01$,@\xfad*HF\xf1,@\xee[w\x90\x11\x0c,@\x18\x87\'\xd8?a)@\xd4\x0f{\xc2\xdc\xfa+@\x86\x8d\xed\xcf\t\x15,@\x00\xf5\xa60\xa1\xc0-@\xcf\xb35\xceR\x02,@L\xf8\xa7Z\xb8K(@\xfa\xa3H\xfc0 ,@\xca\x11\xe2\xa8\x1a\\(@\x1exN\xce \'(@o\xa1\xdd\xf0\x00\x7f(@ 3\xdea\xc7\xc8(@\xcc\x8cI\x18\xd8\xfc-@5\x7f\\O\xae\xca-@\x13wYn]\x1f%@(Z\xd2\x8d\xbf\x18,@*\xa03uX[&@\x80\xa4 \xdbJN/@\t\x04\x05\xdb\x9d\xaf-@\xf8b\xad\xa5\x91\x0c)@\x83\x90Oc=\x14,@\xff\x0b5\x1c\xb9\xd4-@!5\xfd[9\xe0,@?\x96\xf4\xdbY\x9f,@\xd7\xf2\xeb1J\xf7&@9\xcdt-op,@\xf7\xd3\x89\xa2\xd7\x01,@\xba\x8b+\x12\x93\xf8,@F\xe4\xdc\x97\x7f\x9a-@He\xe3\x85\xd1\x89-@T\xfe\xa2N\x80\x9e-@\xdcU_e\xbe\xc6,@\xa2\xed\xe5\xd7\x9a\x07-@VF"\xf4z7-@\xf1f7\xd5\xb4\xcc,@x\x15\xd7\xa2\x01\xa3(@K|;\x1eiH-@\r"\x15\x97\x12\x95,@\x08a\x1f\xbd\xa3d-@\xa3\x8ez\xc7\xbc\x0f.@\x94\x12\xc6W\x97\r)@\x86\x1d\x94o\xd3}/@$\x0e\x04\x80|\'.@\x0bi\xc7\xc9\x7f\x88+@Z3s\xf3l\xb8(@F\xae\xebo\xbb\x91&@>|\x92\xe6\x0fw-@^:\xcf\xaa\xd3\x13(@k\x94\xbb\x90\xe9\xfd-@\x81z\xd9\xfd\x94\xb1-@\xb2\xb9a\x9a\xe8\t+@\xe3*\xf4\xae\xec\xba-@M\x95\xfd\x98\xd1T)@\x01\xcfk\xd8V\x1d-@\xdc\x08j?_\xaf&@\xef\xe1\x11$\xd0\x98-@\xe1u,\\v\xbf+@\xf1Wp$M\xa0,@q\xfe\xd8\xa6\x0f\xa6)@\xb4\x02\'\xa1\xbc\xe4+@\xc0\xf1\xa0\xff\xf5\xf7)@\xc3\x1a\x01\x80\xe6*,@VaE\x12\xe1\xe3+@\xba\xf5[=\x8b\xfb.@\xcc53H\xf2\x10/@rFb\xdd\xb2\xe1-@\xdf\xff\xbe\xd2\xa0\xc5-@\xd5^\xb9\xdbYE+@\x04\xb1\xb3ox\x02,@h\xa6&\x9b\xcb\xbd,@\x99\xe4\xefRN\x8a\'@\x11\xf3\xb2\xf1\xe8\xca%@\xa2\xa7\x91\xf3T\x96(@\xb9w\xeb\xd7\xbf\x9d)@\x90\xee\xae\xc9\x053-@\xf2e\x90w$\xeb,@\'G\xda\xa0g\xdd)@g\xb5U\x8d\xb9\x16+@\xa9\xaf\xf1\xf1\xccI.@\xe6k\xecAy\xec.@ 5M\xcf_\x13,@\x8egK\xae0\x08,@C\xde+\xb0f\x1a-@\x9cC\x12\xa4\xd1\t-@\xd47\xb9u\xf1\xe2.@\x9e6\xcf\x84\xb8H,@O\xe6\xdfI)\xb5(@_u\x81\xed\x072-@\xa0\x97\xafA\xeb\xb8)@\xf7\xd5\x89u\xa5\xaa&@\xd6O\x17R\xc7\x15/@\x87ao\xbd\xae\xd5+@\x1b\x18n{\xe9\x02/@-\xe0D\tZ5.@7\xddX\xd8cs-@\xf4]3\xd9\xcbb-@\x0b\xe2cs\xbf\xe8+@\x0esM\xfb\x05M.@\xfa\x03\x9f\xba^\x06-@\xe4\xab4\x1a\xf4p,@\xc2\x8f\xa8aa!-@W\x11\xf5\xea{2-@\xa4G%\xbaj\xf3*@=\xcf%3\xd7\x00*@q\xb5\x13\x84r\x94-@\x17\xea\x98?\x00\xe6)@~S\xb1\xe4\xe8K-@\xdb[\xd3\n\xbe\xc7*@\xce\xd5y\xd5(u,@\x9fU\xe9\xb5N\xcc-@%\xaa\x1e\x02,\xd6.@8\xc9N\xc4Dd*@\xfc\x8b\xb3\xfb\xdf\x9c,@\xa3l\xc2\x18\xd2z,@\xc3\xa5A\xf9 \x12*@\x9b\x88x\xbc\x10\x8c,@k\xfa%\xdc\xf6\x8b&@\x1b\xadU\xf4\x91|,@\xb9\x88\xa7\xde\xdc\x1b/@\x08\xdf\x9b\xf8\x1a\xbd(@\xeaF G\x9b\xe3)@~^\xb1\xfc\xed\xd9.@]L\x92\x9f,L-@p\xe0- \xe6\xe1%@\xe3\xc6\x84\x86\xdd -@G\xeb\x0e\xa8F,-@\x87{{\x1aE\xfc(@%\x92\x18|\xdc\x1d*@\x14\xb8\x1f<P\x16/@\xbd#{\x97\x11\xc1,@\xbb \xf3\xece\x90)@\xac\xac\xfe\xf3\xb9G+@\xb1\xe6\xa5\xd24\x90,@\xd3\xf7RQ#\xf3\'@\x8e\xb7\xfb\xd6\x95(,@>\xf2!\x88[\x07,@\x90\xa4P,$H\'@\x00\xb1\xca\xa4\xd83*@Y\xe6\xe6c\x92>+@\x19\xd3\x9d\xd5\x0f),@\xfdb"P\\\x1c\'@|\xe5\x16\xe9\xfc\xad\x1d@h\xfe\xedc\x9c\x97&@\xe9I^e\x15\x86,@\xca\x97\xdep\x9bO*@\xf0\xb5\xd6x=X&@\xf6\xa1\x8d\xfb\xe1\x8a-@M\t\xccY\xa9Q*@\x0c\xbbwY\x18[)@\x03\x86b\xfe\xd5\xf2.@\x19z\xb8f\xde$)@b\x83\xe2\xe5\xa3\xd8,@<\xba\xdd\xd1\xd1;)@\xcd\xe3\xd3\xff \xa2\'@\xb7\x04{(\x94m,@\x97\xc1\x04\x19\xdb\xd4(@\x17\x85^?\xc8()@\x9c\x11\x12\xb2\x8d~(@^\xff\ri>\x10/@\xf6\x8d\x94a\xb5\x80,@\x90A\x18h17-@\xdf\xcc\x88\x07B\xaf,@\xd0\xb5:\xd6\xb4&+@\xb2\x85\xaf\xb5Q\x05.@\x06F\x8f=\xd9\x12(@\xe8\x92}\xd9\x9a\x87)@\x9dX\xa1\x8aX\xaa)@\xfb\xae\xa2\xb7F\x1c/@AF\x98\xb1R\x88,@3;\xae[\xb9\xfd)@\xbd!\x8fs\x8f\r*@\xbe\xb2\x103Y+,@/\xbc\xd8\xf1\x88\xb7)@j\xd7\xe8\xd4\xc5\x00)@~X\xd7\xc52\xc9,@\x01\xc1wz\x06\x88)@\xe7WgK\x13\x01/@o\xaa\xd5\x0e\xf8\x16*@w\x9e\xe4h\x00\xd7-@\x97c\xef\xc8\x8b%/@\x86O\xf0\xa5\x9c\x04-@^\x8d\xfau\xbep(@\xbe\xca\xaeN\xc2t,@\xca\x16K\x84\xdeB&@`\xfe5-\xf8\xb9)@^W\x8e\x10\x00^&@G\xf9\xc4\x01\x0f\xe9(@6\xc5\xab/s\xb0&@\x1c/\x948\xe6n(@6\xc9qcd],@\xb4n\xd8h\x1c\x94*@\x14\xab\xca\xbc\x94f,@(7\xaf\x8b!\xc8)@\xbe\x8dn&\x8eZ-@\xd0:HP\xfe\x13+@@H\x97(\xb2\xaa,@\x11\x10\x05+\xf7:&@\n\x91%2Ty*@2n;\xdc\xf4\xf5(@.\xd1\x86\xa0\xb1&&@\xf1S\x06v\xb26-@>\xbdO\x0f\xb2\x11,@\x98\xf8\x93\xde\x02\x0e&@\x01\xf0T[\x92g,@\xd4z\xd20.\xf5-@\x8c\x8f\xb0\xf60\xa6,@\xaaGh\xabG\xb6,@\t\xb3\xbf\x19jc(@\x16\x924|\x99\xbf(@\xc7\x14\xb5\xd2\x1c\\&@b\x9eX)\x85\x00*@\xc2\x8c_\x9b\x8a^(@\x8f\x18G\x05\xcf\x18*@H\x0e}\xf7\xa9&+@\xda\xb3\x98\xa0\xd8;,@EA2\xc5\xd91+@9M\xc2\xe0I\x88,@\xff~Xn\x8e\xdf+@=\x99kaG\xc5%@\r\x1d\xbd\xc6\xe9U-@\x180\xe9\xee1`-@\xe6\x93uaoY&@"\xbc\x9bOE\x17&@\xd0\xf1U!3\x1a-@\x9e\x17\x1bN\xe2\xf1*@\x97\x16\x81\xb3\xb3\xf9-@\x95\xad\x94N\xbf#+@\xb7\xf4\xe1+\xdc\xee)@!\xfcF\xd5b5,@"\x18\x8ay\xe6~%@\xf7\xf4\x87\xa7\x96g,@\x80\x82\xd7$\xde\x16,@~\xfa\x06p\xd3\xe1\'@\xaa\x8f#p\xfc\x86\'@\x8eW\xf9\x8d\x9a\xfb+@\x01\xb4\xbc\xe3\x85&,@\x00\x13\x07\xdf\xc5\x91,@\xeer\x19n8e\'@]\xc1\xeaX\xb1\xae(@j\xb2V\xcd&b-@\xf2\x1a\x8f mC,@\xfeN\x19^\x80N*@\x9d\x95OY\x92\x01+@\xae\xbd\x89\xed\xa3\xb4&@#kkr\x81\x87,@\x83fb\x14-\xb3(@\xc7\x00I\xa9O\xf7,@\xd9\xc3\xfd\n\x904,@o_\x14\'=\xd8%@\xb1j\xdaH\xcd\xd7(@\x16\xfe\xaa6 \x05*@\x85\x12Fa\xd9\x1a.@;S\x10\xbe\xe1\xab,@p#\x06\xe7\x84V-@\xde\xb5\x94\x0cv\n&@\xf2\x0f0b\x01k&@9B\x9b\x88\xb67-@\x92a\x08\x19\xc8\x0b-@\x17\x89\x1b\xa1\xee\xb4+@M\xd9\xdb\x8e\x93\x8a\x1e@\xeb\xf6\x81msi+@\xcf\xe4G\xb3\x95]&@ \xf1\x97^\x1f\xcb&@jY\xc1`8\x92,@H\xb2\x8fd\xf5\xbd&@X2\xdcC\r\xf2+@\x1e\x98\x12\xfd\xf3\x1a\'@\x19f\xb1\xc0,\xf0,@N~\x1f\x82F\xa1(@Oj\xca)\xf1#+@\xbd\xd6=\xd44(-@\x04^\xcbN\xee\xc4-@9\x9fBm\xc1\xcf-@\x1c\xcc\x99\xdak\xf1\'@\x02\xfa\xfe\xcc,]-@<\xba\xc3(\\\x00&@J\x0eZw\xf0\xc1\'@\x1fdq&B\x95+@\xce\xfe.D`i)@5\x8e\'j\xeb\x95%@T\x0b}\xae\xa8:&@\xb3G\x97\xc6\xcc\x93,@\xe0\r\xc7\xb6\'\xc5,@g\xe3\x13\xbd1z,@\x85/k\xe4\xa1$.@\xa1"\x84\xde\xa3I+@7\x92\xfdvP\xe8*@\xd3\xa4\xbc\x9cw7,@~\x84N\xed\x01\xc7-@\x98\xa3m\xd1#\xd6+@\xac\xf5\xd3\x13\x16\x14&@\xb18\xfe\x07\xd6R&@I\x88+8d\xd2)@\xe8\x10\'R\xfc\xf0%@\n\x18|\xe7\x1c:+@\xbf\xc2\xf3\x8d\xec\xfc%@\x8cT`\xdc\x85Y&@\xb2\xa9\xb0t\xa9a-@\xe0\x8d\xbd\xae6F-@ b\x80\xb0c\x91,@m\x1aiM\xb4-.@B@2x\x92C)@\xd2\xf6\xb19\xb3\xe8%@\xe5\xe7\x83\xad/\xa7(@\xf2Y\xbeW1\xe8-@\t\xb0s\xed\xc3\xe4%@\x03&u\xa3[\xed.@\xa3\xb9\x81\x95\x0e\x0f.@\xa8\xf69d=>-@w6N\x07\x14.(@\x80\xbd#\x90~".@m\xe8(}\x89\xe8(@p\xe8A\xb8:\xfb,@\xb66 \xc7\x06\xb3-@\xacb\xf5\xe7\x1eq-@?\xe2\xcd\xb8<\xf8%@\xcc\xe8\xeaAE\xf1,@\x12\x023\xad\xce&+@\x98\x84Z\x98BZ,@\x9e\xbaw\xd4V\xb9,@q+G\xf9j\x12,@}\xd6\x8cF\xbc\',@\x1d\xed{=\xebL+@\x8f\x00\x90\xc9\xf4\xd8(@\nFo+>e(@\xb7\x04\xbe;\xa9\x95\'@H\xb3!\x98\x95\xd4-@\x07\x99\xe6\xb1\xa7\xf4%@\x84\\\x89*p\x8f&@\x1f?\xc4\x11QK\'@\xa6k\x0c6\xe5\xbf-@\xa1\\&\x027\xee&@\x97\n\x0b\xccs\x1e.@x\xf8\x15\xf9\x90\x84-@Q\xfa#z\xb51)@\r\xee\xdb`\xbd\xce-@\xd0\xb1\xfa\x81\xb1\xff-@\x8b\xb7e\xff\xa6_-@\xc8\x84\xc2\x1e\xcaI(@\xcb3\xd6{\x97=+@$\xfb\xc3\xa4\xba&+@\xb5\xfc\xaa\xfdBm,@\x82\x93\xe0\x9f\xea\x8e,@%\x14Zt\xca\x12&@a\x86U\x03Y\xf9\'@b\xe5\xdb\xd3\xe7\x88,@\xd1m\x7f\xeb\x0f\x9a,@\x19\x1e\xec\x86\xd0\xcb-@r&\xeb\xe2\xe2\xf5-@\xec\xea\xc5\xec\xd4\x16&@\xc5&\xb7o\xca\xb2(@\x98\xc7\x1a\xcb%D&@0w\x1a\x80#\x12*@O\x06\xb1f\xd7\xeb+@\xf1\xe1P\x8d\xbc\xbf(@u}<x\x1c\x05)@_\x9d\xac\x96e\xa2%@\xeb@B\xe7\xa1\xb5-@L\x16!\x18\x84\xf1-@\x01j\x8b\xb7Z0(@\x80\x04n\xae\x8dW(@\x8c\xc4+\xa8\xac\x7f*@?\xaaH\\U\xa2,@-1\x9a\xc6V\xdb,@\x0f\x96^\x1a2\xbb\'@`\xde\xbf@\x0e\xa8(@\xf9\xff\'%\x8cL,@=\xd6\x15\xe7s\xcc-@\xf0\nEqe\x08.@\x84\xf3<N\xe0b,@-\xb0<\xcc\xa2\x81)@\xac\x87:3e\xd1(@^Zt\xf7b\x84,@8N9\xbc\xf4\x89&@\xdaJ/\xa3\x05\x9d+@>\x13\x88\x1f!\xad%@\xd0gmN\x10\x18-@\x83\xef\xec\xd5\x02\x8e,@v\xf2l\xdb\xcbi+@\xd2\xa8\xae\x81 \xf5-@\xf1\xc4}/\x91p+@2e\xd7\xcc\x9f\xa3,@\xda1\x7f\xa8X\xb1-@\xbd\xdduS$_-@\xef]\xcf\x82\x02G)@`K\xd9{\xfa=,@\xa5\x7f\xe2.\xd1W(@\xe7\xb1\x00\x9b\xe6N-@\t\xeb\x8ed\x08-&@4\x04{2S\x80&@\x01\xee!\xbeIf(@\xec\x1d\xf3\x1b\xc9\xec%@\xf5\xee\xd4\x05o~&@\xa1\x1a5H9!&@xepx\xc2F-@LQ\xb6H/R+@c]\xe6\x06*\x19*@\x1c\x98(\x9f\x94\x96-@\x91B\n\xff\x8c\xd2-@M\x8bR\x0e\xda\xc5)@y\xd7\xcb\xb3\x95\xf3%@\xcb\x06\x15\x87\x99\xdc,@w\xe7\x13\xee/@(@\xc6o1\xdc)\xca-@Gn{\x16\xbd\x0f&@\xbaCD\x0b>7*@\x92\xafEs7\n.@L\xd6\x85~\xb7\x9f+@\x85\xa3\x84\x1a\t\xa1-@\r\xc3\x02\xa9_~+@w\x87i\xc3u\n-@K\x15\xd7\xc2\xe1\xe8+@e\xedW Q@+@\xe1\xc4Y\x8d\xa7S&@,\xb1\xaf\x89r\xf1-@Z\x9a\x0c\x02\x84\xeb&@\xb4s\xceF \xb4+@\xc7\xa6\r\xd2.!.@\xe5\x1b\xd6\xab>H*@\x9d\xb2S\xac\xc9*.@qc\xb3\x8e\xe8\xfe-@5\xf3\x84\xc2\x18\x19-@\x9c\xc1\xe9\x9a\xdb*&@\xc8\xe0\xe2\x1f\xdfl,@l)\xf6\xa63\xdb-@\x97T\rx\xd2\x1c.@W\x19\\\xca\xae\x10*@q\xa6*\xe6\x84M+@\x05\x95\xd9\x14\xf8\xfa%@T\x84i\xcc\x00\x8e,@\x05@\xba\xa8|"-@0&\xcb\xc4h,,@\x89\xbaXZ\xbb\xed\'@]\x17\xc3\xac\xd2\x11&@eT\xd7!R\x86-@\x9c\xcb\x1anmV*@\xabg\xc4j4\xf2+@\t\x95\x9b\xdcA:(@\x94\xa0\x01C\xae\xa0(@M\x16-\xa3\xbf\x9c-@q\xd0\xa4 \n\xa6,@\xe6\xa1\xeaeh\xda-@\xfa\x07\xdb\xa7\xc7\xd6\'@q\xba\x14q\xaf.,@\xdd\xbe\x19l\x9c\x0e.@\x99\xcfJ\xd7\xd8f*@\x0fd(\x02\xa3\xa3\'@\xba,\xf9a\x8f\xb9+@\x0b\xa9\xa52\x0b\xb5+@\xed\xe2\xe9\xc7\xfb\xac-@\xcd)\xf9\xe9Tt,@\x9d\t\xc8&\xd4\xcf%@\xf9)<\x85\xd2G,@\x8b\x92\x11H\x83\x00\x1e@\x86\x80\x1e\x97\xef\x81,@:\xf3<W}\x0c,@\x13\x85\x80ERz-@\xfa\x8d[cIp!@\x82)t\xad$.-@q+\x0f\x08\xb4\xb4\'@\xbd\xd8\xc3Q\xdc:+@\x86\xcc"e\x96\x0b*@A\x9e9\xd3#\xaf,@2EJIh\xa9,@^N\x17Z\xf2\xa7-@=\xf7j\xe8\xea\x85+@6\x13u\x17\x05#\x19@\x88j0)\x15?.@\x9d\xdf<\xfeWP,@\xd3\xc9DI\xc5X.@P\xa0\xfb\x84P\xd8.@\xc7\x8fd\xa0>\xca+@\xad\xbe\xceF\xa0\x07(@\x12\x9084\x11\xbd+@c\xa2\xe7$\xbaN)@\xa6\xbc\xde,\xc4p,@\xd4T\xca\x91\xd1F&@"\xb7C\x9e\xac\xdb.@\x0e\x02h\xdd\xb3\x9b+@\x15\xcd/e\xe9\x10(@W\xf7\xdbKV\xb6\'@\xbf\x8d%\x90\xcc\xcb)@\xe3\xf9\xd8\x0e\xcb\xa3+@v\x96 \xcb/L&@\x87\x17\xf8\x99k\xba-@\xd7\xc1\xa4\xfa\xc0&&@\x94\x9a\x97\x0b,1&@\xa2\xbe\x1c\xe0\xc6\xb5)@\x0e\xe0\x91}\xfe~/@\x9d\xb9\xff\x97P\xaa-@_C\x01F\xae\xfa,@\xaf\x17\xa9/\xeb\xa7+@\x82EEt\x89\x1a,@'
p16
tp17
bg3
(g4
(I0
tp18
g6
tp19
Rp20
(I1
(I4636
tp21
g13
I00
S'\xb4\xd6\xc5B\xb2\xb3S@\x9b(\xfc\xf4\x88\x9cS@L\xfa\xef\x83\xba\xe0S@*G\xef\x0bn\xceS@!\x0e\xe8\x0f;DT@\xdb\x88\x9d2\xf5\xc8S@Y\xfan\xf1K\xeeS@\xeb\xce\x18\x1c\x06\x94S@\xfd\x1232\xfe\xd5S@m\xd3\xe9\xb1\xde\xb9S@\xdb\x1bk\xe9\xc1\xb3S@\rhM\xe5\xca\xb1S@\x10\xd6PE<\x95S@\xef\xdeYZ\xc9\xceS@\x01/mM8\xcbS@W\x85\xe0y\x8a\xe2S@\xb6\xdd\x04Cs\xf0S@\xdaU\xe0\xf7\x9b\xe3S@\x19\t\xb8\x89\x9a\xc5S@\xa1\xa3Ii\xa7\xf0S@e\xee?\x05Y\xf0S@no\x1fVV\xf3S@Wc\xe5\xe3a\xebS@\x13\xf8V!0\xf0S@%zAo,\xf0S@\xb1\xee4\xf0\xa1\xf1S@\xc0\xce\x07zA\xd0S@\xd1\x80\x18\xd9\xa0\xf1S@\xd6\xc7I\xf1\xef\xf4S@\xc4\xa09J\x98\xefS@\x1e\xbd\x8dr8\xf2S@\xfc\x18\x87\xbd\xce\xd6S@\x197\xe9<\xc5\xeeS@C\xb1\x15\x94\xd0\xc6S@\xc7\x87\x9c\x95Y\xb2S@:*\x8b\x8a\xbf\xf0S@\xe4\x96\x98e(\xe2S@\x8a\x7f\x8a\x8bE\xeeS@p\x9cqOi\xedS@\x8f\x03\x13Lz\xc3S@\xac\xf0\x99\xae(\xf1S@$!\x9dB\xb8\xecS@\xa4\x03I\x8di\xecS@\x14.&\xe4\\\xeeS@tz\xb6\x8e&\xb5S@\xa4f\x82}\x80\xdfS@\x8bR\xbb\x15&\xecS@)&o\xb4\x15\xeeS@\xbb\xbb/o\xed\xedS@TK\xa3zD\xb5S@\x81\x94\x88t\xb2\xedS@M\xfe8\xdb!\xecS@\xac\xe7b7[\xd5S@(\x84\xbd\x82\xb6\xebS@\x16n\x81\xa0\xa1\xebS@\xb6R\x8f7\x9a\xecS@\xb8\xe5g\xbf\x95\xe4S@\xee\x07\x19\x89\xf2\xc9S@&\xa84\x95\'\xe8S@wA\xde\x8e\xfb\xe3S@\xdca\xb6\xeb\xd3\xedS@t\x948\x1b\xd9\xe7S@B\x9064\xbb\xe7S@\xc7\x1c\x07\xbf\xf4\xe9S@\xba\xc3\x87\x8e\x8f\xeeS@\x0f\xa4\xd2\\)\xe7S@\x87\x87:\xd2\xe9\xe6S@\xc3G\x00\x1d\xd7\xe6S@\x1d\xf0Z\xd4\xa6\x98S@Y\xfb\xdf\x19\\\xeaS@\xa8~\x01\x95\xf7\xebS@\x08>l\xb6.\xe6S@H\xcb\xba\xf3\xe2\xe6S@aY\x9e`\x16\xe8S@o\xffu\x90\r\x99S@z\xf9\xe1\xe6A\xe8S@6\xf8\x07\xd3\xcd\xe6S@N\nL&\x0f\xc6S@g<\x0c\x14\xc1\xe8S@\x96 \x95o\x9c\xe8S@\xfa\x8f2\xd2\xcc\xb8S@\x8d\xea\x01\xea\xe1\xe7S@)\xf2e\xe1\x15\xe9S@\xaeme\xfd1\xe5S@$\xe1d&|\x8fS@+\xf6+Kg\xb3S@U\xfb\x10=\xbd\xe4S@\xaeF\x03-u\xe8S@\x07\xa16sZ\xe6S@\xbb\'k\xb9=\xa1S@C7\x11\xb5\x0f\xe6S@#\xd9\x14_\xf1\xd6S@9\x88L\x97\xbe\xc8S@S)"0\xd4\xe5S@\x87F\xa4\x17\xba\xdeS@\xef\xfe\x0e\x82\x1a\xe5S@\xc9\xdd\x15\xf8t\xa0S@\x8a\x00U\xd9}\xe4S@\x13\xec\xdbk\xda\xe4S@(\x8c\xc8\xb9\xde\xe6S@\xfc\x9e<\x88\xea\xe6S@\x81F\xce"\xfb\xecS@\xddi\xeaE\xb9\xe6S@\x82\xaf\x88\xb3\x98\xe6S@\xff~\x1e\xfax\xecS@J7oB\xd6\xe6S@[\xb9\x10\x1e\xba\xcfS@\x81\xa4L\xb4z\xecS@\xe9\xdd\xa2yZ\xe1S@0\xde\x0e\x12\xfd\xc0S@-\xce\x8f\x86D\x98S@\x04\xe6\xbe\x1f\xe9\xe4S@c\x9e\x16\xbc\xb6\xe1S@\xa7\x91C\xaaI\xa7S@\xf4Q2\\\xe7\xbcS@ 4!\xde\xac\xa3S@\x1c\x96/\x07\xb9\x94S@$\x9e+\xac\xfe\xeaS@\xe5e\xef\xde\xcf\xe0S@\x8c\xc3\x93\xe2\xae\xeaS@2\xab\xef\x8c\t\xd5S@\xaakg5\\\xe7S@\x1a\xacf\xa7\x8d\xeaS@T\xcf\x1c\x17\xe4\xe6S@\xe7(P<L\xabS@\xf7/\xc6*Z\xe7S@\x1e(\xcf\x0e\xa0\xe9S@1\xdaG\xd6\xe8\xe8S@\xe6\xe4Dz\xe0\xe8S@\x17\xbf)|\xde\xe1S@U\xa5\xdcR\xc3\x8fS@\xbc\xfb/+\x08\xe1S@&{\x8c\xd5\x90\xe8S@\x93\x94(+~\xe8S@\xaa\x8a\'\xcc\x19\xe5S@M\xf3\xa6{\xb5\xe3S@\x9aS_\x86X\xe8S@\x87\x05x\xa8~\xe0S@\xe5\xb3\x8a\xfc\x9d\xe4S@^\x80\x05\xc0\x93\xe3S@ye\xf1\r\x16\xe3S@9s\xe94"\xe1S@\x00\x89\xecd4\x92S@\x9cf\xad\x9f}\xdfS@B\xf4!\xb4`\xd4S@\xe3_\x8f7\x89\xe0S@m\xef\x8a&\xcf\xd7S@K\x11!\xffG\xe6S@\x91\xe4B6\xda\xa0S@\xccR\xfeB\xc0\xd9S@e\x9a$\x9d\x03\xe6S@\xde\x82*\xa0\xff\xe0S@\xee\x81%\xf9\xce\xdeS@\xcdZR\x9e\xea\xe5S@\xd0\x18\xc9D\x94\xe4S@Z\xf3\x8f=6\xe6S@\x14\x10\xb6\xb8l\xdeS@n%`\x19\x1a\xe6S@\xb4UG\x89\xef\xe5S@\xdby,%\xf7\xe5S@Z\x84\xdc\xb0\xa8\xe4S@4\xc4\x89\xb1\xb2\xe5S@\xc5=\xb8a\xde\x90S@\xdav\xba$\x9e\xe5S@`y0_\x01\xe5S@\x06\xd3<\xb7=\xe1S@\xb2\x1d=\xf5\x9f\xdcS@,jy;\xe2\xe4S@\xc2fzu\xd6\xe3S@~\x19\xca\x03C\xe3S@\xb1\xfd\xc1\x8dE\xdcS@\x00\xf8\x90\xa6/\xdcS@r?LS\x9b\xe3S@\xf8\xa9y\xc9\n\xe3S@\xa6\x00xo\xb5\xd7S@\xd7\xe1x\xf93\xddS@\xde3I\x10\xd5\xe2S@\x7f\xaf\xef\x16\x12\xddS@Wj\xd5\x99\xb9KT@2\xe1\xc9\xb1\xa2\xdcS@\x11\'\nP\xb3\xdcS@\x19%\x0e\x9ft\x90S@\x14\x08^\x85\xf2\xe3S@\x9f\xf2u1F\x8fS@*[@\xf9\x86\xdcS@\xb4V\x97\xec(\xe4S@P(r\xd6\xf1\x90S@6>\xa8\x89\xa2\x8fS@\xf4ai\x97\x85\xe2S@\xcf\xdd\x0f\x04\x1c\xe2S@)7\x1a\x0fJ\xe3S@T\xdf-W]\xdeS@\xfb\x8c\x93\x95\xf9\xe2S@ZFh\xc0\xa3\x93S@e\xa4w\xbc?\xddS@9\xf4\xc6\xa4\x8e\xe1S@ \'jK\x18\xddS@x\xb8\x1f\x94{\xdaS@\x8e\x9e\x90-d\x93S@\xfc/~\xdc\x82\x93S@R\xec8,\xf5\xe0S@\xdb:\x1a\xe4y\xd9S@\xdd\xed\x0f\x81\xcc\xe1S@h\xdf%\x97\xf1\xd1S@\xeb\xb9C-}\x8fS@|z\x1b{\x9f\x95S@I\xe2\x17\x1c\xe2\xe0S@\x1d5\xfa\nb\xdbS@\xe5\xf7[\xb9(\xe0S@\xf14\xe6\xb7>\xdbS@\x1c\xf4\x03\xc6M\xdfS@2\xa1\xff[\x05\xdbS@O8\xcc\xd2\xa1\xdfS@\x8a\x19\x87\x1c\xd0\xdcS@|\x14\xff\xae.\xdfS@1<\x84\\z\xdfS@\x87\xe4\xa42\xce\xdcS@\x13\xe6@\x99\x9c\xdaS@e`\xabZ\x8d\xdaS@\xe4\'\x15\xa3&\xdfS@A7]\xc1a\xdcS@N\x80y\t\\\x8fS@\x87\x1f\x97Q\\\x97S@\xba<\xaa\xb9\x87\xdfS@\xad\x9d\'\xe6\xdf\xdbS@u\xd8t\xae\x04\xdaS@\xa3N\x8f\xa6v\xdeS@\xe57\x97t@\xdaS@\x15\xc9\x0b\x93o\xddS@5\xef\xd0\x9eR\x98S@\xedm\x12B)\xd9S@b} \xe8m\x98S@(;\xf2;p\x98S@\x0b\x08(ZLTT@?\xdb\x04\xf8,\xdeS@\x8c\xb8\xa1\x96\xa4\x98S@P\x0f\xbe\x88;\xdeS@\x89\xe6g\xfdw\xd8S@D\x9d\x88\xa8o\xddS@\xb45\xbb\xee?\xd8S@\xfa\xc3oH>\x99S@\x9f4\xfae\xb2\xdcS@5\x91\xbb\x94.\xdcS@\xce\xfe(\xf8\x17\xd8S@:M\xad\xed\x03\xd8S@\xf0\xed{\x94\xbf\xd4S@\xdf\xc7\xc43\xa3\xd9S@\xc6|3\x9f\xd6\xd7S@\x8a\x8b\xd0\xe3\x96\x99S@\x1a\xbf\x97\x8c6\xd7S@|\xe4\xcf?\xc2\xdcS@\xb1\xe3\x1e\r>\x9bS@ab\x01\x89\x8c\xb7S@\xbe\xae>\xb0\xc0\xdaS@\xc7 \xb3-\x04\x9cS@\xbb>\xf5c\x9e\x92S@\xf0\xe5B&\xa9\xdbS@\xfb\xd6\xd3\x8c\xc0\xd6S@\xba\xbd\x08\x99\xce\xd9S@\xe3\x888/\xd6\xd6S@\x15\xd6\x16\xf8\xa6\xd6S@[\x15\xde\x8a\x92\xd9S@\x8f\xb0\xaa\xc7\x90\xd7S@Q:\x14\xd3v\xd7S@\xd9\xaf\xd7\x15p\xdbS@LUSQ\x93\x92S@$\xbfL\xef\x16\x8fS@\x8c8i\xd5q\xd3S@\x0fkt\x1e(\xdaS@\xb4,p-\xe3\xd7S@\xd6\xd8{\xa1C\xd3S@\xee\xd6\xdc l\xd7S@7\x98\xf3~\x93\x92S@\x1a\xe8\xf2\x87\x9c\x9cS@\xbdGw\x18\xa8\x9aS@5\xa5\xc6\xd2\xbe\x9aS@T\xab\xa2\xe3\xb9\xd2S@\x94\xa9\xaa\xa0\xcd\xd2S@\x02S\x07\x8cW\xdaS@X87:\xa9\xd2S@9v1\xf1\xc6\x9cS@n/\xe2\x8f\xac\x97S@\x1c/\xe3\x1f\xc4\xd6S@\x86\xa7\x04W\x82\xd4S@\xe8\xb6e4\xed\xd7S@C\xd0\x96c\xbb\xa2S@\xb9M\x8a\xe0\x93\xd4S@~\x7fT\xf8\xa3\x9bS@\xda\x11\x03h~\x9dS@\x19\x8f\x02q\x97\xa1S@\x8dQ-\x9f\xf4\xa2S@\x12\x1f\xba\x1b.\xa2S@\x04\xd82\xbfD\x9cS@q\xe3\xbc\xaf\x0f\xd0S@c \x10\xc7\x88\xcfS@B\xa4\x10\x03\xdd\xa2S@\x15\x9c\x15\x06;\xd7S@p\x96\x02\xf7\x19\xd7S@\x11\r\xc0\xdd\x91\xcfS@d\x97\xba\xa4\x89\xa3S@\xcb\xb9\x90\xa2\xa4\xcfS@\xe8\x95ipc\xd3S@\xd6\xb3\x97oo\xa3S@\xa5\xc4\xe9\x93\xe1\xd4S@Rk\xba\xf2e\xcfS@&\xfb\x91p{\xd6S@\xcaC\xda\xebp\xa3S@\xb3\xd2I\xc4\x9f\x9eS@\xd2\xadE\xaaS\x9eS@\rX\xc3\tt\xd6S@S\xcaU]h\xd1S@\xd5\xc2!!\xa9\x9eS@\x8c\x89\xc4`y\xd6S@\xd3r\x1a\xb7\xc2\xd5S@3\xac\xab\x14\x03\xcfS@>\x04\xcf\xb0\xdc\x9eS@t]\xc3\xebL\xd1S@\x84\xd0\x90>\xfb\x9eS@\x8c\x1c^+\xbd\xcdS@=3\x90\xea\xac\x9dS@\xd3\x80\xd40\x1a\x9fS@\xaaT\x8a\xe4d\x93S@(\x92\x87\x8aY\xd5S@6\xd2o\x07\x8f\xd6S@\xb0\x94cN\xd1\xd5S@\xfe\x91\xf2\xaa@\xceS@\xe0\xc2\xdd\xbd2\x9fS@\xda\xae!dX\xd6S@\xb9\x11t\xf88\xd2S@\x9b7/|9\xceS@\x0b\x17\xc1\xe2B\xceS@\x9fp\xa7d\x91\xd0S@\x98\xe8\xc7\xfb|\xa0S@y\xb5\x8b\x86\x06\xd2S@s\x80\xedl_\xa0S@\xe8/\x84\xa3x\xa0S@\xf1{\xf9\xb6\xd7\xa4S@u"Q\xb5\x83\xd0S@\x1b\xe3/\xda\xd0\xcdS@r|D\x02j\x9aS@y\x9e\x1bm\x17\x9bS@\xe2yZ=\xad\x96S@.\x0c\xf4\x99\xf7\xd3S@\xf7\xde\xa2U\x8f\xd4S@\x19GZ\xea}\xd4S@\xc4\xfd\xc3=\xf9\x97S@\xd1b\x8c\xab[\xd4S@\xac\xcfSV|\xe0S@\xec#\xb1\x12\xbd\xa5S@x\x91 \x89m\x9bS@\xda\xd2\xc1s\xbe\xd3S@L\xcdd\r\x8f\xd2S@xq\xccH4\xccS@\x1a[j\x8e\xc5\xceS@H;YYN\xcbS@<\xcd\x98D\xdd\xd2S@\tB\x98\xef\xcc\xceS@,m\x17\x908\xd3S@l\xcd\x9d0\x88\xd3S@U\x0e\xe6Y\x80\xd3S@\xbcgvb\x7f\xcbS@\xdf}\x15\xb3\xa9\xa1S@\xd7FB\x99\x0e\xceS@k\xfd\xea\xee_\xa6S@\x82w\xa5z\xdf\xa1S@Y\x11z\x1d\xc9\xd2S@P\xba\x0b\xad\xb5\xd0S@?c\x0e\xaa\xe1\x9fS@~\x01\xe6Q\x8c\xd0S@<\xb2`\xe6\x1e\xd1S@w\x12\x1ci\xfb\x9fS@\x02S\x9c\x004\xd1S@\xea#\x10\xd2\x99\xd0S@{\xcb]U\x1c\xd1S@\x83\xae\xd5^\xb4\xd2S@~H{\xde\xf1\xd1S@^EF\xaaB\x9fS@U9\x08\xa8l`T@kP\x96\x89\x95\xd1S@A\xb83\x00\xe3\xd0S@\xfa\xa9\x03+?\xcdS@ks;\x00\x1d\xcdS@\xd1\x15o\x9a\xc4\xd0S@&5\xc0Uf\xceS@\x89\xd5}\x06\xc0\xcaS@\xc2\xdd\x02\xcb\x11\xcdS@\x1c?\x06\x1f\xf5\xd0S@\xc6\x11.\xd8\xe1\xa0S@\xeb;b\xeba\xa3S@\x83\xd5\xb8m\x86\xcfS@[\x11\x87.\xf2\xa3S@\x81\xff][\xf5\xcfS@R\x88\x0c\xa6\xa4\xcfS@\tjAhc\xa1S@-_\x01|\x06\xd0S@\xdc\xffL\xfe\xfc\xa9S@3W\xbf\xfe\x95\xcfS@\xf5c\xaaf\xd5\xcfS@\xa4\xde|\xc8\xd8\xcfS@\x0fNf,\xdd\xceS@mp\x12\x1b\xca\xc6S@\xafG\xfc\x02\xb6\xc6S@T\xdd\x8aut\xc4S@\xd8\xfc\xd2\x87b\xa1S@\xe9c\xe6{Q\xa4S@2\x85\x936\xbe\xcbS@\x18\xc1\x8c\x9f\x89\xa2S@\x87r\x8f\tK\xc8S@\x9d\xdd\xd3\xd6D\xceS@\xb1\xb0\xb9\x90\x9c\xceS@\xb3a:\xa8\xf7\xa4S@\x89bk\rl\xa2S@>\x83\xcb-a\xceS@X\xe8;$\xd1\xccS@=\x9af\x00\xfe\xcdS@\x19\xbd\xe3R\xba\xccS@\x92\xd2d\xaf\x04\xceS@\xf1\x83NS_\xceS@\x85\xb0R\xaf\x1f\x9cS@v\xc02\xb8\x81\xcbS@\xd5\xdf\xdc\xac\xeb\x96S@\xf7`\x86c\xf8\x9bS@n\xba\xd48\x16\x9cS@\x81L\x8b96\xa7S@\x0b\xa3\x02H"\x9cS@\x8c\xf6\xe9\xe4\xfb\xa3S@\x96[\x84T\x12\xb8S@\x8e\xff\x13\xa9#\xc9S@\x9bPY?\x81\xc9S@-)\x98_V\xc9S@\xfe\x15\x1e\x00\x11\xc4S@\xd6\xd8\x12\xd4@\xc9S@\xbbta\x18*\xa7S@\xe0W7ZC\xc8S@:Pr9\xc7\xcbS@u\\&\x1f3\xa7S@\xfa\xd8\x13\x02R\x94S@\x83\x91\xc0\xe6I\xa7S@\xee\x99\xbd@\xb8\xc3S@`\xbf;\x03^\xc4S@G\x9e\x13\xd5\xd6\x9cS@#)kn|\xa4S@\xb6\xdb\xe6\xcb5\xcbS@\x90\x13,\xe3~\xcaS@X\x0e\xc9\xf1?\xc8S@\x05\x99\xb9m\x90\xa3S@8\xff\xac\x9cN\xc8S@P\x03\xaa\xe9~\x9dS@\xd2}\x05\x8b\x8e\x9dS@F#\xf3\x03\xba\xc2S@\xa1@\xc1\xb7\x15\xc0S@\xe4\xbc&k\xf4\xc9S@\xca\xf5\'v\x92\xa4S@\xc2\xc2\xa7\x00\xa4\xbfS@"\xc6\xb0\xf9Q\xcaS@;\xb8\xd8\x86\xfd\xc7S@)R?\x136\xa5S@\xca2\xf7e\xb1\xadS@\xf1\x1d\xf0\xe5\xd3\xc9S@"\xd51\x8a\x87\xa4S@\xcf\xb6hy\xfb\xa4S@`\xff2ea\x9dS@\x16M\x00~]\xc6S@a\xa4\x03\xfd\xdd\xc8S@\xb2[\xb1\x16\xbd\xc6S@GA@M\xab\xa2S@"\x02\xd5\rp\xa7S@w\xa7S`\x08\xacS@!\x18\xd1\xd0\xb7\xc7S@$|\x1e)w\xc7S@U\x9d\xda\x16\x80\xa7S@\x19\x1b\xbfP\x8b\xbbS@\xcc\x96\x8en[\xa5S@\xc0jq\xc8\xb5\xa7S@T89k\x14\xc7S@\x94\xc5)\xd8b\xa9S@~\xc4\xf3\x95\xfe\xc7S@\xf3\xf4\x99\xc61\xc6S@DU\xbd\xfdQ\xc6S@\x90\xa0\x8bc\xd0\xc6S@\xe2\x84\xad\xcf\xf3\xc4S@\x88*\x99\x9a\xb0\xc5S@\x02\xcf\xe8\x7fm\xaaS@\xc9U`h\xb4\xc4S@\x88\x04\x06@\x11\xadS@\x86\xc7\xd1\xf4\t\xc7S@|\xb6\x187q\xbbS@\xcc?\xf0J\xd9\xc6S@\x98\x1c\x06\xa8:\xbaS@\x9b\xc2\x1f\x11\xa5\xc6S@\xdd\xc5\x06F[\xc3S@\xc4\x04!\xce\xee\xc6S@)\xd0O\x94k\xc6S@\xf0\xa7\x80\xaf\xe5\xa5S@\xe3\x92]W\xa4\xadS@\x97\x86s\x19a\xc6S@G\x8e\nLy\xc6S@^\xa0`\x8dD\xc5S@\x87\xeeo\xd6\xed\xc5S@\x80_\x15+*\xc3S@\x1d\xa9\xa2\x9a&\xa9S@lp$f\xcc\xaaS@?\xee\x1d\x8fX\xc5S@\x97i\x85\xba\x7f\xa6S@\xdb\xff\xdb\x00\xc7\xadS@\xe7B\xc8|\x0b\xc5S@R$\xe4\x07\\\xb5S@\x9a\x13\xf4\x1dJ\xc5S@z\x06\x16\xb9\xe8\xb3S@\xf5}Y9\xbb\xc3S@\xb5Bc\xd9\xc7\xc4S@`k:.\x86\xc4S@$\xf5B,u\xc4S@6\xf3>\x97+\xc3S@\x10\x1f\xef\xb8h\xc3S@\x9c}e\xabN\xc1S@\x1ci\xb2x\x80\xc3S@\x0e(\xee\xc2\xd9\xb7S@R\xbf#\xfb\xcd\xb7S@\xb8\x0e\xf8@\n\xc4S@\x11\xaf\x03\xf9H\xaaS@;\x10\x7fx\xf0\xc3S@\xd1\x0b\xd4\xba\xcf\x93S@\x02\xf7zw\xb6\xc2S@\xe14i\xd6~\xc2S@\x1b\xf7+O\xda\xc1S@f\xe5\x0c\x15x\xc3S@\xb0\xbd>\x9f\xda\xc0S@\xdc\xb7\x03\xb7\xc5\xc2S@\xdb\x96\xef\xc1\x9c\xc2S@\xaf\xf9ZjM\xc3S@;\xde\xdd\x04Q\xc2S@.C\xbb\x89\x0e\xc2S@\x96\xaa\xd5,]\xaeS@`-\x1a\x9d\x13\xc2S@t\xd8\x88\xb9\xfa\xc0S@&B\x95\xb2g\xaeS@\x820\x90\x94\xd2\x93S@\x04\x0e\xc5\xed\xdf\xb8S@O\x9eg\xb7?\xc0S@\xca\x0b\x06q\xa4\xccS@k\xe0\xc5x\xf5\xbfS@\xd0if\xa5\xe5\xbeS@\x0f\x97\xc1J\x8b\xc0S@\x97\xfb+\xc2\x16\xb6S@\xef\xac\xa9b\xb7\xbeS@\x9b\x1d\xf2\xad\x83\xc0S@\xb3\xe6\xf9\xf8\x85\xbeS@\x9dI\xf5}\x08\xbbS@~\x1a\xf2\xd5%\xb4S@s\xe2\xab{A\xc0S@\xb5\x1c\xda\x00\x9f\xb2S@\xfa5jn\xca\xbfS@z<1\xb8d\xb9S@W!\xac}\r\xb2S@k\xde\xdd\x8d\xfd\xb2S@\xfb\xfe\xd2\xf1\x1e\xbfS@\xb1Z\x88=j\xbdS@l\t\x93+\xd6\xacS@\x8b:\xaa\x07\xa9\xb6S@\xc79\xe8\x10-\x95S@\x06\xda\xe0\xa7\xa1\xbaS@\x06\x1b?\xc8\x17\xa4S@\x85\xcf\xb4\x8c.\xbdS@h\xae\x9f\x17&\xb0S@\xcf\x03J\x977\xb3S@\xf1\xfd\xfew(\x94S@\x93\xfd\xd3\xbb\xd4\x9fS@\x1a\xd1s\xc2\x9e\x95S@\x02\xcdG\x14_\xbbS@\xe3\xe5\x9a\xf9\x06\xb3S@z\xe8\xdcc\xfb\xb8S@\x9d\xbf\xe2\x02\x0e\xb9S@i\xe7\xc4\x13\xca\xb0S@\x1d\x13\xca\xb9q\xbdS@\x07\x80Y\xbc~\xadS@` v\xd1-\xb2S@\xb6A\xd5\xd3\xd2\x8dS@\x00\xef \xfb/\xbdS@\x8bx=\x9d>\xbdS@\xc5\xa0t5\x84\xb6S@^^o\x1e%\xb5S@\rq\x9e\xe8)\xb5S@G\x0c\xa8\xe0\x91\xb3S@z#\x97o+\xbaS@\x90\x13BD"\xbaS@32P2B\xb1S@\x83\xd3\x01\xa7\xf9\xbaS@5o&\xc7\xe5\xbaS@\xb1\xd6N\xc9\xfa\xb5S@\x0c\x06\xe3\xf4\xc7\xb4S@\xf7\x1531\x99\xb9S@Z\xb1\xaa\xce\x1b\x95S@\xb5\xf9\x92sT\xa6S@R\x05T\x8b\xef\xaaS@\xa2\x8c\x9e\xb5\x0f\xa7S@\xe7l\xda\xbe\xaa\xb9S@1\xe9\x863d\xafS@\x1e\x84\xb4\xd0_\xaeS@\xf7(\xd1\x8c\xbe\xb7S@4\xde\xdatC\xd1S@\n|\x88\x88\x9e\xbaS@1\x80\x00\xb4t\xa7S@uA\xce|\x95\xb8S@\xd6\xd0\x143q\xb7S@\xc9\xea5\\L\xa9S@j\xf80\xa8\xb8\xb3S@\x7f\xdd\xee\xa0\xe5\xb6S@,\xa06PG\xceS@\xee\xe1\x94D\xdc\xaeS@\xe3\xcd\xdb\xcb\'RT@\x81}\xffR\x13\xa7S@\x9eZmo\'\xdcS@\xdb4t\x15\x1d\xc7S@\xbdK\xf9[n\x91S@\xd7\x9d\xb8a\xa8\xf2S@}"E\xc6:\xf1S@S\xf2\xe8\x91\xb7\x9dS@\xfe\xafp\x01\x1e\xe8S@~\xb1n\x95i\xbfS@\xa6\xb1\xb8\xfc\x1b\xcbS@RG\xd4\xcaZ\xc3S@nU\xdc\x96\xf7\xc8S@\'b$\xe0M\xccS@\xd4\x84\x84%\xfe\x91S@f\xec+\x80,\xc5S@\ro\x7f\x08\xf3\xd6S@\xab\xf2\xb9\x1d\xcc\x92S@\x19\xcav9S\x9eS@N\x89\x94!]\xdeS@t\xdb\x1d\xa3\x1c\x93S@wl\x1e\xdf\xe1\xa0S@\xc0Z7\xfd\xf7\xd2S@3NO\xc0kNT@Y\x8d\x07D\x89\xa2S@\xbf\xe6rP\xd4\xb9S@37\xfbY \xdbS@tW\xaag\x84\xaaS@\xc5-k3\xce\xc6S@\xb1\x82\xf7&[\xc6S@\xd0\x1a\x171\xa0\xe4S@H\xb3\x84\xba\xe2\xe4S@+\xc2R\x1b\xdc\xc5S@\x15\xb1s\x17\x08\xc8S@"%\xb2\x999\xe4S@:\x92E&\x06\xdcS@?t\xd49\xcb\xc6S@qb`\x04\xee\xc4S@\x89 O7\xc2\xd7S@\xec\x13\x82\xb9=\xa1S@\x8b\xcd\xd4\xe5q\xa1S@s\x03\x10\xf4\x8e\xc6S@R\x99G|\xbd\xe1S@F\t\xfe\xcb^\xaaS@\xec[\xce\xabh\xa9S@\x93@\xe4\xdf7\x91S@\xbe$\xf3\xf8\xca\xd5S@[\xc2\x97\xffl\xd9S@,\x85h>x\xd9S@\xebv\xe9Nu\xb7S@\tIA\xc3\xec\x9dS@\xf9\xb1\xeb\xd9\xb1\xb6S@;y\x1cM\xdb\xa8S@t$\nm\x1a\x9bS@4\xb6\xffQc\xcfS@S\xeb\xa5\x94\x05\xc6S@\xe2U[\x88t\xd3S@\xff\x1d6G\xe2\xc6S@\xd44\xf9\x86\x9e\xc6S@\x18+\xc3"\xf4\xcfS@;\xd1P\xb1\xa1\xc5S@f\xb0*\xec=\xd7S@$\x9e+\xac\xfe\xeaS@E\xaf\xf6\x8e\x94\xa9S@M\xf5][\xe4\xa8S@\xa0\xa66\x10\xa2\xd5S@O-V\xe4|\xe0S@\x81\xea_\xd1\x85\xe0S@\xccl\xb1?\xcd\x9bS@\xc9\x85dB\x9d\xe3S@\xd8|\xc5\xa5\xb2\xd9S@\x17fd\xa6t\xecS@"`\x9b\x1b\x0c\xdeS@\xb0Op\xd9\xa5\xcfS@Y\xb0A\xb4P\xcbS@g\xf6Yj\xd2\xe6S@\xc9\x849\x00\xe6\xd2S@\xf7\x0cNf\xd1\xe0S@\x01!\xbd\xe5\x01\xcdS@9\x95dP\xc9\xa9S@9\x9c\x9f\xbd\xb3\xa9S@\xbd\x1c\n\x8d\xd3\xd6S@j\x89e\xe8z\xc9S@\xb4\x04\xd7\x87?\xe5S@\x02\x96\x1d\xa8:\xaeS@ /3\xbd\x9d\xdbS@\xee;\xc1\xb3\x8e\xcfS@2\xec\xe9\xbc\xca\xa9S@\xe4\xcd(A\xd9\xd6S@\xb0\x19\xd2\x16\xa1\xc7S@x\xa7z\xb9\x17\xd0S@\x1f\x110{\xaf\xc6S@\xbe\xec\xa2\xfa\xe3\xc3S@\x87\xb6\xed/J\x8fS@\xfd\xe4\xf2\xc6T\xe7S@\xb99\xcbcZ\x9bS@\xccf\xee\xbf\x06\xdbS@\xe0@.\xa5\xba\xe6S@\x93\xf1\xdd\xc9\x10\x96S@7\xec\x8fI\xad\xc9S@\xe9\xc8\xbf\x1f\xaf\xe5S@=\xb3>\xadC\xa1S@\n\x19\xcf)\x8a\xb7S@\x93\x12\xd8\xd5Z\xd0S@\xc3\xe8\x9e\xceb\xcfS@\xf0\xdd\xb7\x0c\x0e\xa9S@\xa4\xad\x18\xadp\xccS@@k\x9cN;\x8fS@x\xca\xf5#k\xe2S@ \x16\xe1\xb19\xaaS@\xb1\xfe\'\xe8\xe9\xe6S@!Dao\xcc\xa2S@\xfbr\t\xd2c\xe4S@XQ\xf8$~\xd0S@-\x7f\x84pz\xc6S@\xbe}\xc7\xdf\x9e\xc4S@\x0f\xde$\xff\xfd\xe6S@0\xf0(\xa9\x99\x90S@Pp\x843\xb5\xc6S@\xb4F\xa4\xc4\x82\xd5S@\x916\xdb\x13\x10\xc6S@\xd9\xa3\x84\xac\x8e\xd4S@\xfc\xe3+\xca\x81\xcbS@\x97\\l\x80U\xdaS@\xe1K\x06>\xc1\xe2S@\xd5\x0f\xa5\x19t\xa8S@8VP\np\xc8S@\x94\xe2t\xf7\x7f\xc5S@\xa9&d\x9f\n\xa3S@\xa9w\xf7\x8f\xf0\xa9S@\x12E\x15!Z\xc6S@\xbaX\xaf\xd0\xe6\xb3S@\x00\xed^\x0b\xbc\xaaS@,\xdc\xe5\xee\xb7\xddS@3\xa1m"\xdf\xcfS@i\x01\xb8T\x11\xd5S@\x0b\xf9\xc5\x87\x00\xe3S@\xc0\x0b\x1dg\xf0\xa9S@\xd6\xf2m\xfb%\xe4S@xL\x94\x0e\xc4\x9bS@I{\xfeS \xd9S@\xd5v\x8f\x1d\xeb\xe8S@/.|\x95\xe0\xc9S@\xfca\xe90\xe3\xcfS@t/\xf4\x08q\xcfS@O\xf2\xd4.{\xc6S@]\x82V3\x80\xe4S@\xe5\x8f\x13\x17T\xcdS@\x14<\x9d\xed\x02\xc4S@pd\xfeV~\xa1S@\xcfr=4\xbb\xb8S@\rf\xd7\xc3\xf4\x98S@\t\xf81\xa7\x8d\xa3S@\x7f\x17\xe7\x96\xa1\xd7S@\xd0\t+`\xac\xb3S@\n\x0c(\x17}\xaaS@\x82\x03\'\xee\xd5\xe8S@\xf4\x86\xb1F\xd2\xdbS@k\x87\x1bi#\xadS@\xfc\xb1\xa2\xca{\xc3S@y\xbe\xff$\xe7\xe5S@\xab\xcc(\x10\x7f\x9cS@\xd11\t\x89-\xacS@\x10A\\\xba\xab\xe8S@@\xb8\xb3\xe0Y\xe1S@\x1f\x9c\x7f\xcf\xe8\xaaS@*\x00\x9a\x94d\xa2S@\xb9G\xf3\xc1\x87\xdbS@\x9fnU\x8cU\xc6S@\x13\xbd\x12\xf5\xb2\xadS@\xf5[\x97-\x8f\xe8S@\x10\xc1\xa4#r\xd1S@\x8bA\xb9\x86\x1c\xe6S@\xf2\xee\xc9\x1fz\xe6S@\xe9\xb6p}\xe4\xe3S@W\x1b\xad\x84\xa3\xd6S@9\xef\x01l\x98\xd6S@Aw\x1f\xd8K\x9dS@\xae\x9a\x15\xd9\xa1\xcfS@\x90\xfb\xf8b\x1d\xe5S@\x81\xf2\x8cCn\xc7S@\xdfT.$\xe4\xc6S@\xc8\xbd#\x8b\x97\xa0S@&KW\xaa\x15\xabS@\xd8B\x04\x93k\xc6S@\xe2>\x03_\xae\xdaS@9\xbf\x9d\xef\xff\xd0S@\xa28\xfd\x8d\xb4\xc3S@\x9bc\x90\xe5P\xb9S@Kp\x80@\xfa\xe4S@|\\\xb1\x18\x9c\xdbS@z\xe4\x18\xb8,\xc8S@\x92\xcd\xb2#{\xb3S@\xc0\xa0\xa4\xa4=\x99S@\xa4G\xc0y\x7f\xe6S@\xb2}g\xa0T\xabS@\x03\xc9\x9c\xca\xb6\x9dS@\xd1Q\n<\xf1\xc5S@\xf5\xeb\xd2{-\xc3S@S\xbb\x9d\x03\x06\xdcS@\xb3\x872\xc2e\xd7S@\xe8\x95YY\xf6\xa7S@o\xca\xc2\x0b\x1a\xcfS@\x8c\xc2\xedO-\xa9S@Tn\xf9T\xcf\xa1S@\xc0\xa9\xbd\x9c\x94\x92S@\xfa\x06\x1ao\x84\xbaS@h\x91\xb3\xf8U\xe3S@\xfel\r\xbe\xa9\xcfS@\xd7.\x8e"\xd7\xb5S@\xa1`\xb5\x0f\xf6\xbbS@\xcfa\xe8UC\xaeS@bI4L\x07\xacS@\x81\x98\x8cL\xd4\x9fS@\xdb\xdf\x1d\xf9u\xe4S@\xaf\t\\\x14\x16\xe9S@\xe5\x19\xcd\xa6\x9e\xbfS@2\xa9B\xd0$\xc6S@\xec\xee\xcf\x18\xff\xcdS@8U\xc3{\x95\x92S@\x1f\x1c^\x02b\xdaS@0\x8e\xf5O\xa8\xa3S@\x05(\xa5\x15/\x99S@\xec8\x05\xb1\xbd\xa3S@\xfb[\xe4\xd4}\xe9S@ \n\xb1>>\xeaS@\x86\xc2\xad\xdc<\x9fS@\xe0\x92\xacs \xcfS@\x01\xd1\xedK\xf4\xc2S@\x97\x01\xafi\x7f\xceS@\x13\x01\x88\xdd\xec\xa0S@\xce\x0c\xba\xad\xcf\xe7S@9%\xec(H\xbbS@h.\xc4\nF\x93S@/!\xea\xe9\x8a\xdbS@\xa0\r\x03]\xf4\xa2S@w1\x8f\xad\xc0\xd7S@b\xca\x83\xc7\xe8\xbdS@\x15\xe1\xc0\xf7S\xeaS@\xc2\x0cj\xe5%\xceS@\x1a\xcb\x99\xa0n\x93S@2\xdf_\x18\xea\xabS@\xa4\xb2\x1f\xe0\xbe\xb1S@\x96\x87Q\x02\xe9\xb7S@\x9d\x96;\xfe\xa1\xd0S@s\xa16\xe2\xcd\xd0S@7c\x1c\x97\xda\xb7S@ ;\r\xe3"\xe8S@\xc3L\x10\xf2M\xa7S@\xaa"\xdc(\xd9\xe3S@\x13\xbeL=\xda\xd7S@\xad\xd7\x8c\xcf\xd8\xb9S@V\xbf\xd3P\x02\xd0S@\xf4^\xabu\xc7\xb1S@r\xdc\x85\xe1\t\xd4S@71\xcdb\xb5\xc5S@Q\x93<\xe1R\xc5S@\xd8\xf6\xe1|\xdf\xdcS@\xbft\xd1\xc1\xd5\xe3S@y\xc8\xfa0<\xb6S@"\tuu\xc8\xd4S@>\x84\xf6p\xf5\xd7S@\xec\x88J\xe9;\xcdS@\x8b\xa0\xcd\x9dt\xd8S@(%Q\xb3\xf9\xaaS@\x835z|S\xe7S@\x19\xd4\xd2E\xdd\xb8S@\xb6\xa8r*\xfb\xa1S@\xee\xa6\t\xe4\x86\xd2S@\xbb8\x9a\xd4?\xd6S@\x01:vT\xe8\xd0S@8\xb9{\xf2\xf6\xd0S@\xb3\xc3\xa6\x9e\x96\xd1S@\xc9?\x9c\xb4\xc2\xd7S@\xe9\x11_h\x00\xb5S@\x99\xe75S\x16\xe3S@\xde[\x9b\xa4\xc3\xe8S@\x85\x81\x1b2\x06\xd8S@\x8c\x14 >\x1e\xd8S@\xdcLq\xd3\x9a\xbaS@\xe1\x9c\xda\x99\xbc\xe2S@?\xa0;C\xf2\xcfS@\xae\xf3\xb0e\x9dTT@F\xbf,\x04\x0b\xd1S@\xa7p\xc8\x87W\xd1S@\xe5.\xee64\xb5S@\x13+\xfbZ\xc8\xadS@\xbd\x87\xb3\x80\xa6\x98S@H\x15\x1f]%\xe7S@(x\xabM\xdb\xabS@X\xc6\x1bi=\xc5S@\xdf3\x1ep\xf2\xa0S@ \xbf\xd84p\xe7S@\x12\xc6a\t\r\xb3S@\xd2\x120z\xb5\xe2S@<d\xa2\x86\x15\xddS@O\xd3i\xd3\x11\xc5S@\xaf]\xf9>\x01\xcfS@\xfaa\t\x0c\xa1\x9bS@\xe2H\x86\xf83\x9aS@k\x9aY\xedl\xa3S@"\xd7\xc1\xd9\xe8\xd6S@\xa7D \x92h\xcdS@\xffK\xb8\x0b\x1e\xe3S@\x89\x83NK\x9e\xe2S@w\xa0w\xc9\x01\xd1S@\xca\x03\xb2\xda\xab\xe1S@\t\xc7*]\xbb\xd1S@r\xa9\xaa\xad\x8b\xb6S@\x00y\x9f\xf9\x97\x9cS@\xa38\xb2y\x00\xe9S@4\xea\x9d\x128\xe6S@-a\xfc\xaa\x16\xa2S@\xa8\xef\xb2\xf7\xeb\x92S@\x82N:\x8f\xad\xbeS@H\xc8b\x9a@\xd8S@\xc4\x89UT\xfe\xd6S@x\xb4\t\xa7/\xcbS@8D\xd9\xc5?\xbdS@\x8aFJ\x05\x1a\xadS@bk\xee\xda`\xd1S@\xcck\x9c\xb8\x94\xd1S@h\xb0\xc1\xb5\x17\xe0S@W\xb1\xd1F\xc4\xb6S@\xee\xc3.\xdd\x17\xe7S@\xb0\'u\xcb\xad\xccS@\xbd\xb7\xa4\xcc[\xd8S@\xd3\xf4\x88\xdb{\xd8S@f?~\x98\xdb\xa7S@\x81,\xcf\xca\x97\xddS@\xa6\xf0\x11\xc3\x03\xa7S@>\xe4\xf5V\xe4\xa6S@\xe7\xbd\xc3\x10\xe5\xe7S@\xa5\xa55f\x82\x98S@\x80\xb8G2\xd2\xafS@ \xec\xc4\xd6M\xe7S@\x06\x9b\xd12t\xb5S@\x8c\x16\xe0\x9dB\xb5S@Wa\x84K\xe4\xb3S@\xbcj\x8fq\xb7\xc8S@E\xa3*bP\xa9S@\xceK8T1\xdeS@\x1c\x06\x8d\x18\xb5\xa2S@\xc8\xb0\xde\xe5\xea\xe9S@X\xe5\xdf\xc8\xc8\xd8S@\x90\x00\x93\xe9\xba\xa9S@\xa9\xbcI==\x95S@\xefP\x91\xa4`\xc2S@\r\x07:\xca=\xc3S@\xa4\x0e\xdem\'\xc8S@iV[c)\x98S@[W-\xa5\xb5\xd1S@\x17\x8f\xf1\xa4\x08\xdaS@\t\xed\xbcUE\xc8S@\x14\xe3\x88\x9c\xe6\xb5S@\x95y\x13WN\xeeS@\xe1\x01Pn_\x95S@\xe9\xae\xc7/\x87\xc3S@\xbf7\xe5"u\xc3S@\xb2\xac\x90\xa1&\xe6S@\xf8\x89\xf6\xb4\xff\xc6S@\xf0\xaa\xdf\xfe\xc4\xd5S@\xb75U\x106\xccS@>\x1a\xb9<\x1d\xd1S@\x1f\xdb\xd2\xb6\x1d\xb1S@T\xbamG\xf4\xd2S@\xee!k\xa3\xaa\xbdS@\x9a\x15k\x82\xfd\xa3S@f\n\x17\xccG\xc8S@@[\xabS\xc9\xa0S@\x02\xdb\x8c*\x8f\xadS@\xcf,M\xe3\x07\xa7S@\xd1\t\xa2\xd4\xfb\xd1S@\x90\xfa\x03S\xa9\x9aS@\xe7\x92v\x8f\x11\xb9S@\xdcO\x18\xd4\xa7\xceS@7\xd8\x97\xbcY\xc3S@v\x9b\x81\xe0i\xb0S@\xc8\xde\xfau_\xccS@\xceX8\xb2\xec\xc6S@\xa2G?\xab\xf0\xb0S@\x9e\x86Z\xfdM\xc8S@o\x99\xa0\xa5h\xcaS@\xe2\xb8\rR\x85\xcaS@f\x0e\xcc\xa25\xdeS@?\x14\xf7\x90)\xe6S@z\x91\x00\xe2?\xa7S@jb|\xfb\xcd\xc3S@A^\xbb\x95\x03\xd1S@4\x95\x92[~\xbdS@\xe2\xec\x87\x8d\xf7\x97S@Y\x84j\x00P\xd9S@\x1f\xe4;Z\xe2\xa0S@\xaa\xd9B\xd1\xfa\xb4S@w\x10{x\xf2\xd5S@U%J\r\xab\x9eS@7\xb3Z\xbb\xdc\xbdS@\xaehl\xff\xf1\xb4S@\xa9|\xd4\xbb\xd7\x94S@;\x0f\x8a-\xef\xe5S@\x01\xc4\xb7a\xab\xbdS@\xb1j\x81\x8a@\xb0S@\x03\xed\x01w\xfb\xb4S@\xb1\xcdd\xadX\xbbS@\xda\x8c\xfd6\x00\xb5S@\xa1N\xdb\xb1\xb8\xd9S@\'\x18X\n\xdc\x93S@a\xf8T|a\xc3S@\xdc\xb2\xe3\xcc\xdb\xd4S@\xd1\xaf\xdd2\xe4\xc8S@\t\x01\xd2@.\xdeS@\x11?\xadrXKT@\xed\xf9b\xcf\x1f\x95S@\xf7\x92\x8ag\x8a\xa9S@\xa9C\xca\xc0\x89\xe4S@\xdb_\x11Xo\xdeS@\x14\xac\x88\xd2\xf7\xe7S@Y\xf9\xba\xb1\xd7\x8dS@\xe4\xdb\x14\x95J\xdbS@\x1c\xa8g7T\xd5S@L{\xde\x8f\x13\xd6S@0\xadh\x8fN\xdbS@^Z_;|\x96S@\xc0P\x9cj\xf4\x9eS@C\xc5\xd3\xa68\xceS@\xdew\xa9\xa3\x01\xdeS@\xe2O\x17\xb9\xed\xe5S@\xacn3h\xde\xbdS@\xe2\xdbTe\x0f\xebS@\x10v\x00\xf8\xc7\xa7S@\x8d\x94m\x8b\xc6\xedS@a\xd1\xf6iS\x95S@\xc6W? N\xceS@\x81\x0e\x1d\xa0\xee\xa6S@\x02{\x1f\xb5\x89\xb9S@i\x12\nEK\xeeS@\x91\xe5\xb5\t\xa7\xe4S@2\xff\xa3\x08_\xa5S@\x14\xdd\x03hA\xdaS@\xfbu\xf0\xba\x7f\xddS@pf\x07\xf9\x9c\xf0S@\xef\xd7\xe3\xf1\x83\xc3S@\xe4\x1d\xf76b\xa4S@\x1d\tsm\xe3\xbcS@\xb0\xeb\xfd\xc4\x06\xc3S@m\xcf<\xe57\xb8S@iio7\xd6\x9cS@hPm\x01\x0e\xd6S@[&\n\xa8\x14\xdeS@\x02+Xf\xbe\xdbS@\xff~\x8a\xc8j\x96S@\xb3*o\x07n\xafS@36\xdb\xc0\xd3\xdbS@\x01>\xd3\x96\xd6\xa1S@\xf7U\x89=\xab\xb4S@nS\xc9\x90\xc7\xb6S@\xfc\x9d7v\x93\xb0S@\x1e\x7f\xb9\x95;\xd1S@\xe4o\x94l\xd3\xccS@Pg\xd9\xddy\xbeS@S\xda\x93\xbcZ\xd4S@\xca\xd2m7\xed\xe9S@M\xb10\xfb\x0c\xe5S@\xb2\xb5\xec~\xf1\xa6S@\xb1J\xb4\x8f\x0c\xb1S@\xc3\xde\x15G\xfe\xd9S@B\xa02\x91u\xabS@\xceM\x06\x1fX\xdfS@o\x8c\xdd\xf7\x8b\xddS@\xe2m0m\x1e\xcbS@\xc3\x0el\x857\xafS@\xac\xff;\xa5\xfc\xe4S@\xb2W\xc7\x15a\xddS@\xd6\\`\x8cn\xe7S@\x87\xd1S\r\xaa\xeaS@ \x11G\xd2\xd2\xcfS@\xa4\x9a\xf1\x17\x93\xb3S@\xb3\xea8,\x98\xbeS@\xb3\x9d@x!\xdaS@\xc5\xfd\xa6\xf0\xdd\xdbS@\x9a^/\xac!\xa2S@B.\xe5\n\xb8\xccS@\\\x8c\xa1\x88b\xceS@\xfc\xa5\xc34\x1f\xcaS@\x18\xa7,\x17\x03\xdaS@\xb4\x85\xb7;\xdb\xe3S@\x1fr<\xa9D\xe3S@\xc5\x87\x1f9p\xd4S@\xb2\xb5\x0c\xa8\xb4\xb3S@\xa4}\x85y\x97\xeeS@\xbb\x8dU\xb2\xd4\xceS@\x0f\xe3\xb6}\xf3\xabS@+\x9c\xac\nx\xc5S@\x03\x1bI\x94#\xd1S@\x1d$\xeb\xfb\x88\xa4S@\x04N\xf4\xee\xa1\xe3S@:\x07$\xa8\xec\xe2S@>\x94M\xbaU\xadS@P\t\x1dB\x86\xb3S@\xc4\x12G\x89\xde\xd5S@X\xe0\xd7J\xa6\xb0S@\xf4\xd3C4\xc1\xc2S@\xed\x10vR\xf7\xe2S@\xbaI\xc21-\x9fS@R\x92p0\x00\xceS@\x97\x98~\x92\x06\xa0S@\x16\x82;\xc1\xfa\x9fS@\xd4\xb9w\x04Z\xf0S@\x18\xe4\x11;$\xf0S@4\xcc\r\xf9\xee\xa5S@\x8eB\xe7\x817\xd8S@\xc6\xe5\xbf\x84\x19\xc2S@}\xca\xcd\x19?\xceS@\xfd\x8e\xe8\x9f\xd7\xc9S@\x19\x87\xc0\xd1\xba\xd5S@V\xab\xc4\x07\xf3\xbcS@\x10[\x84(\xd2\xe2S@\xa2}\xcf\x0b\x02\xe9S@\xc2c\xed}H\xa7S@\x8f?\xd43\x06\xa3S@\xf8\xd7\xe0\xbd\xb4\xa2S@\x0fV\x0cz\xd7\xd7S@\xe7>\x84[\xb7\xcaS@\x95\x81\xb5\x1f\xeb\xdfS@\xac\x9e\xd5\xa7`\xbdS@\xee\xf7\xac\x93\x1d\xabS@zU\xe5h\x04\xdaS@\x7fYu\xea\xa6\xb0S@\x8e($\xd8\xdc\xdeS@\x90\x96+\xa8\xd6\xa4S@\xb5S^\xda\xd7\xb9S@\x19\xda \xa5 \xbfS@\x03$\xb5\n\xef\x95S@\x8c\xc282\x8a\xefS@\xd7\x9c\x06\xe2\xbe\xb3S@\xbd\xff\x92/\xe4\xc0S@\\\xf1v\xb0\xcb\xceS@\x88m\xf8$\t\xa4S@\xb5\x03\x8aLr\xd8S@o\x97\xd3\x99x\xdaS@B\x9e\x1a\xfb\xb0\xedS@\x0e\x11\xc9U\x8d\xadS@4ryI\xa6\xdaS@\x1f\xb8\xaf\xf7\x7f\xe2S@\xf6\x97\x81E-\xa5S@\xb0W\xd6\x83\xc3\xdcS@\x0c\xb7\x8d\xff$\xc3S@\x18fL\x92\xe7\xb1S@K\xba\xa0\x1b\xf6\xcaS@2\xc4\xa3\xc5\x03\xa2S@\xd8\x02\xe5\x9b$\xe4S@\xd8"N)\r\xdfS@\xaa\x13-Ol\xaaS@\xde<\xe6\xb2\xeb\xcaS@\x05\x94_\xc0C\xcbS@\xdb\xe1,\x16T\xc7S@\x0fl_v\xf3\xd1S@\xbf\xebR\xf0\xfd\xebS@Dl%\xe5T\xecS@m\xd0[\xb6\xa8\x9dS@Y\x96\xf0\xb7\x94\xc2S@\x8f\x1e\xd2q\xd3\xa4S@Z8\xf5X\xca\xbbS@H\xd0\x90\xcbv\xa2S@\xf1;\xb1\xa3\x9c\xf4S@eY\xe9\xf8\xd0\xd2S@\xb1\x88Z\xfd\xfe\xd3S@\xec\xadW\x16\xa0\xacS@Z\xb6\xeb<\xd3\x8fS@\x96Ik-h\xe3S@*ayN\xe3\xcaS@\xc2\x91\xc8\xf9\x06\xb3S@\x06j{\x9b,\xe2S@\xf3\xbd\xc7\x86\xc1\xdeS@\x93\xd01\xb1m\xdfS@\xf1\xc3\xe52\x95\xb3S@\x7fM$\x15\xda\xb3S@\x16s=\xf1y\xe3S@\xed\xb7jW\xae\xdeS@\x18\xcc>\\2\xf0S@\xf0\xc2pK.\xa8S@\x13\xd2\x9d\xd6\xe6\x8dS@\x8a!1=-\xa7S@\xadZ\x89M\xd5\xdcS@\xb7\xa9\xbb\xc7{\x90S@\xd4\xcd\xcaS\xd6\xe1S@\xf3m*\x14\x0c\x9fS@\x85\x98q\xe1x\xa0S@\x1cS&\xb1\xf5\xc2S@\r\xea9c\x89\xf4S@ P\xa3\x1a\x9e\xdfS@\\;Q\xe2F\xe3S@\x0f\xa3\x83\xa6\xb3\xd3S@#%Riv\xccS@\x8b\x1e\xa1\nc\xe0S@\x02\xebX\xda\x97\xd0S@6\xe1\x8c\x03\x97\x95S@+F\xcb\xb1p\x95S@\xa4L\xc7+,\xcbS@oZ\x0c1\xf6\x9eS@\xa8\xef-[y\xecS@"\x001\x89\x90\xd6S@\xa5\x80\xa6\xc5\x1b\xe0S@7\xe2\xcf\xf6\x0e\xdeS@\x05U!\x8dh\x95S@\x91\x88\xbcb9\xb3S@#\x12\x9fze\xdeS@ \x83\x00\xd7r\xa8S@\xadV!\xd6\x1c\xc2S@\xfe\x13\xc4\x82]\xdbS@\x89\x84Z\xce\xcb\xaaS@!\xf6\x06\xb1Q\xb7S@\xf2^t\x80\xad\xcbS@o\x04o\xc4\xf4\xcbS@\x99\xaf\x1f\xb2\xdd\xd1S@\xb5_\xa6\x88\x88\xd0S@\xf6L\xcd\x98\x8e\xa4S@\xbe\x0ctM\x00\xdcS@\xeaT\xb0S\x11\xcbS@\x90\xca\xe0\x97\xb9\xeaS@\x98+\xc4\xb3\xb1\xb0S@\xf4\x14\xad\x07Z\xa3S@\xcc\xcc\x16Cx\xa0S@*\xea\x17\xd5\xae\xddS@\xaf\x02\xd3\x17\x17\xbbS@\x93~\xd1\xe42\xf1S@\xec@\x06\xcaF\xe1S@\x04%\x0e\xe62\xcdS@Z\xc8\x9a\xd5+\xcdS@\x1a]N\xd3\xeb\xa6S@\x91\x06\xe5\xae\xe1\xcaS@\x84\x96=\x0e\xd0\xd3S@\x8e\xabp\x8dC\xb0S@\x0bO\xa6\xd2\xac\xa7S@`E}.\xd5\xcdS@YE,Rd\xddS@\x87_\x93M(\xa4S@\x87\x95T,\x1c\xa4S@\xea\xf9\x1fI\x1c\xebS@dou\xa7\xcf\xe0S@lI\xc2Em\xf1S@\xbc\x1b\xac\x10\x88\xefS@\x98\x16\x93&;\xeeS@Nn\x08!\xe8\x94S@xU\xe2~\xdc\xa7S@\xec\x15\x97\xf6\xe6\xccS@\x82\xfa{\xc1VLT@\xd3K\xe1\xf5\x9e\xa0S@l\xd3\xf4\xadF\xcdS@.@\x14\xfa\xab\xbeS@/\x88|\x98\xf8\xbeS@\x00\xbb4H\x0e\xeeS@;\xa1pX\x92\xddS@u\xc9p\xdd\xf1\x9fS@0\x03+y\xf5\xd3S@\xce\xf2.\xba\xef\xb1S@\x1a\x85\xe3\xbc|\xddS@\xe1r]\x88\xb3\x96S@\x840uoK\xa3S@6xU\xdc]\xf1S@#[\x84f\x9a\xc8S@\xb1\xe1\x17\xadh\xd4S@\x11_\x9e\t\xde\xdfS@4_4\xa5\xc4\xdeS@dy\xb6\xef\xfa\xd3S@\x9b\xdb\xb8`h\xf1S@\xf8b2\xcc\x9c\xc0S@\x80O,S\x98\x9dS@\x87fo*\x1f\xefS@\xc45A\xd9\xac\xa2S@\xce\xae`\xfeS\xc8S@\xecW\xf4%\x9e\xecS@\xd6\t2\xfb\xa2KT@\x1f)\x12\x06\x1a\xa4S@\xe1\xe1\xa7X\x0f\xf3S@]\xb5\x065`\xbeS@?\xea\xaa\xe9\xe0\xf1S@\xce\x9b\xac\xca3\xf1S@B\x07m\x82Z\xcaS@F\x9f8.\xfc\xc8S@{|\x7f/@\xc0S@\'\xe2r\xd9\xc2\xc8S@\xe4E\xa6\x82\xfc\xf2S@\xdf\xbcY%\xfb\xa4S@\xa7a6\x16\xc2\xecS@\xec,\xc4*\xcc\xedS@c\xe1\x0b\xbar\xeeS@\xadUK\xc8$\xa6S@\x948\xdcc\xc7\xa5S@W:\xbe\xb6\xed\xd6S@bt\xdc\xf6k\x9bS@\xa4\xf7\xc8\x0c\xce\xa0S@\xf2\xf5\'\xaa\xe9\xf2S@\x07L\x8b\xdf/\xc4S@aq\x06\x15\xd4\xecS@\xee\xa8t4Q\xe2S@M\xfe:\xd1\x9f\xbdS@^\x8a\t\xac\xc4\xe1S@\xc1F\xc0\xbdo\xd0S@t\xeb<p\x82\xc8S@m\xae\r\xc1\xd2\xe1S@\x8f\xc5\xfah1\x93S@*\xc9\xb1\xf5\xecNT@\xcc:%\x14\x81\xd4S@q\xb5/h\xbf\xf0S@\xf8\xb7v\xff]\x93S@r\xd2u!\xc2\x93S@j\xff,\xaaL\x9bS@\xc3\x88\xce\xcf\xd8\xe1S@F\xc7\x87\x85\x92\xcbS@\x8c\xb1\xe7D\xcf\xb6S@\xa7$\xf4\x0c[\xb4S@\xcb\xbb\xb4\xd1-\xedS@\xe8u\xf2\xc7p\xf2S@\xea\xc14\xaf\xdc\xdcS@;\x19\xf7|1\xcaS@\xa4\xc3)\xc8h\xb2S@AD\xba\xbb\xaf\xbbS@\xf7\xc8#\xa3\x1e\xb3S@1+\x9a\x06rMT@\x1f\xba\xe0\x96\x11\xa3S@\x08\xc6\xc9\xa8\x81\xc9S@\x8d}\x1d/\xb3\xd2S@M\x89<\x06R\x97S@\xab\x12\x04\x82\xaa\xbfS@\x9d\xe9\xb5\x91\x85\xdfS@^\xa1\xe5l\xed\xd4S@\xe1\xf1\x84\xe9\x13\xe9S@2\xf3\x93\x8a\x02\x9aS@\xa6\xe1\xa9X\'\xa4S@i$\xf8@rNT@9 \x11\x0c\x9d\xd5S@\xefe\x18\x9f\xf6\xd4S@\x17\x13 Iy\xd3S@\x949S\xc2\x85\xd4S@nf*\xd3D\xb0S@\xeedJ5s\xaeS@\xbdM\xb9!\xae\xddS@_\xe8\xed\r\x0c\xd7S@A\xe1\x9e:\x02\xd0S@\xf4\x14%\x88\xd5\xb6S@H93\xef\xbf\xd3S@\x0f7\x0b47\xd7S@\x16\xdf\n\xa2_\xaeS@\x1dG\xc4S`\xd7S@\x0ba\xeb\xde{\xd7S@\x9fl\x14\x9c9\xd6S@\xc8r\x12\x91\xe6\xa0S@\x88\x1f&j\x80\xd7S@\n\x82"\xf8G\xcbS@\xab\xf1`\xaeG\xd5S@\x87\x14\xbb\xb4\xa2\xd7S@\xa4J\x97\x19\xd1\xa1S@A\x9e7\xec|\xbaS@X\xd5\xe8\xa5\xe9\xefS@\xcf\xaa\xef\x04\x8b\xa0S@\x915\xce\xc7\x91WT@\x1e\x80E\x00D\xb0S@\x9fZ\xb4\xdc\x90\x98S@\x1b\x0b\xc7%\x81\xcaS@\xd0\x8c\xd4Na\xd4S@\xe9-\x14}\x87\xd4S@\x9d\x17\x8d\xbc\xe8\xd7S@?+\xf1\xf3d\xd6S@\n\xbb|e\xb4\xd4S@\x069\xa6\x02e\xa1S@\xe5Y\xb1?i\xadS@\x98\x8c3\xd3\xea\xbaS@\xf9\x997\x07\xdb\xa6S@\xfa\xa4\xed=\xc2\xefS@:\xc2\x0c\xd33\xcfS@\xe7\xc9p\xcf)\xa1S@\x18\x18)]\xb4\xbdS@lY\x98\xeb\xa8\xd2S@q\xf5\x1a\xfcq\xb0S@ v\x00T|\xd8S@\xdbi4\xb9 \xc8S@\xf8W\xc9\xe6\xdc\xedS@/\x80\x0b\xb4o\xdaS@W\xfa3\x86\xe3\xadS@\x95^\x82sy\x91S@1\x82H"\xfe\xb0S@$mA\xf5p\xb2S@ \xe3d\x1e\xcf\xd7S@\'W\xdc\xb3\x99\xd2S@T\xd5=\xacM\xd5S@@7\xee\xad\x93\xd7S@\xaf\x81\xaay\x1e\xdbS@:\x1cl\xc2\xc0\x9eS@\x08\xafX\xe0\x15\xcaS@\x89\xb8#\xd9\x10\xb8S@Vw\xba\xcf\xc2\xd5S@\xadZ\x85\xc3O\xb8S@z^q\x13\xf5\xbaS@\x7f\x06\xa2\xee\xe6\xa3S@\xf4\x93{\xa5t\xcaS@\xb3\x02D\xb4\xac\xc2S@\x03\xb6\xd7\xcc\xc9\xd6S@\xd7\xbbN\x93\xfd\xc9S@\xea0>\xffk\xdbS@\x17\x83\xb5lG\xadS@\x12O\xaeS\xee\xd6S@\x1f5J\x8b1\xd6S@\xd4O\x13\xa6\xf3\xc1S@"|Dz\x1e\xf3S@\xb3\x0f\x98w\r\xadS@\xf9\x12\x9f\xb5@\xb5S@\xe3\x99\x87\xd6\x0b\xcfS@<T\x17\xbci\xaaS@l\x93C\xefk\xf1S@dIsfF\xefS@\xd7\xbf&+\xe9\x9dS@\x8e\x0e\xae\xf0\xe0\xc9S@\x91\xb3&\xaf\x96\xbfS@y\x9d\x8c\xe8\x9d\xf1S@Pn\\\xdf\x1b\xefS@\xe8\xf5:\xc4)\xd7S@]\xa12on\xdbS@\x97\xa7\xb5\x02H\xa9S@\xda{<lc\xd6S@\x8c\x15\x8a"j\xdcS@\x9e\x89\xba\xb0\x01\xd4S@\r\n\xb8\xb5\xdb\xc9S@\xe5z\xbf)\x9f\xc3S@\x8f\x10I\xa8\xaa\xdcS@\x9c\x85X\x97\xe5\xc6S@\xd4S\xa5G\xd5\xa4S@\xc2\x05\x15\xdc\xe5\xdcS@!\xb8-\x15\x16\xd8S@4\t\xd5@\xea\x91S@;k\xd4\xff\xfe\xb0S@1J\x9e+\xf7\xaaS@\xc5\x94E\xbeD\xb6S@x=R!\x06\xb8S@{%\x88@\xd1\xdcS@\xd9\x0cpf\xc0\xeeS@\x8aP\xbf\x9d\x81\xd8S@\x9f\xb6\xf5\x8a\x0c\xdcS@\x95t\x1f\xf5)\xdeS@\xe2\xd7D2l\xc9S@i\tl\x80\x08\xd6S@\xf3\x90\x9a\xde\xde\xddS@7b\xfb`:\xdaS@\x9f\xb3\xf7T\xd8\xd5S@AJ\x83\xb9\x90\xaaS@\xb3jR7\xbd\xdbS@\xb1\xff[\x06\xd5\xb9S@\xd8\x83%C\xe7\xc6S@|\xf9\x04=G\xceS@\x9d\x13e.t\xd7S@\x9c?\xe61g\xc8S@\xabgj\x9a\xba\xd9S@\x80\xfb\xc6\x1d\xf6\xd9S@\x00\xaf\xad.O\xa7S@\xe6\xa9\xfd\xba\xa1\xdbS@I\x14\xd6\xfc\xdb\xdbS@\xe5P@\nv\xc6S@\x0eTt\x04\xa7\xd0S@\xee\xd3R\x97\x99\xeeS@\xefY\xd7\xbeL\xd6S@^\x89\xcb@a\xdcS@z$l\xc7|\xd0S@.\xa7qS \xb5S@\xb7\xe4?\x97\xaf\xc7S@n\x96\x8b\xa4\xfa\xa8S@j\x19\x0cg,\xa7S@gNC\x1c\xbc\xb1S@o\xcdH\xf4\xea\xdaS@\xfc]\xf7\xbdh\xdfS@Vs\x03\x9c\xe5\xa2S@\xbe=H\xac\xbf\xbfS@3bG^\n\xb2S@e\xda7,q\xbaS@okf\x97-\xbdS@l\x8aDC\xe2\xc8S@\xc7D)\x89^\xc7S@u;-\xd6\xec\xcdS@U\xa1\xa3\x04\x0b\xd9S@\'e\x0c\xeb\xdb\xdbS@\xae\xc8\xc2w\xcd\xe0S@y\xafu8\xdb\xa9S@\x94\xe4\xfc\x0b\xca\xedS@l\xbf\xb3\xa2\xdf\xf4S@@\n9\x17\xbb\xcbS@_\x0f`Lc\xd4S@\x1a\x13z\x1d[\xd9S@m\n&0W\xd2S@f\x81\xb1\xec\x81\xdfS@\xc7z0]~\xa2S@\x0b\xef\x94H#\xecS@\xebJ\x82ns\xccS@^J?\xec{\xbaS@\xb3mr*\x8c\xb8S@(3\xe0Q\xc0YT@\xc1\x13\x91\xaer\xe7S@\x02\x9b)\xdc\xb1\xc8S@\x13o\xfa\xd1\xc9\xc9S@\xef\xa1#U\x07\xd0S@Hhw\x9cC\xc7S@\xff\x99\r_\x15\xddS@\xf2\x1a@{o\x9dS@\xf7\xaf\xfb\x9d}\xc0S@p<^\x96\x96\xb2S@\xc0\x132J`\xddS@\xb7\xd1)i\xcd\xcbS@\xb3,\x8a\xd8\xa6\xc8S@\xed\xf8\xf4\xfdI\xe1S@\xa9r\xd5v3\xcbS@\x80\xd0\x83ds\xd4S@\xb0\x97\xdf\x89\xbe\xddS@\xa4\x00\xb1~\x83\xadS@\n@\xa0\xf3\xe0\xb8S@\x14\xb8D\xa9\xed\x93S@,#\x01\xb19\xa7S@\xb6D\x7f\x96\x1e\xdeS@As,\xc6\xf5\xe1S@W\xd2\x9d\xc3B\xe3S@\xab)\rO4\xe3S@\x97{\x008\x1c\xe2S@\xfe\xf6-+\x01\xccS@\xdao\xc6\x1a\xfb\xcdS@\xcd\xcf+\xd6E\xb8S@\xb5\xc3\xc7\x8a\x11\xc6S@d\x1e\xa7\xfc$\xd7S@\xc8O\xec\xa9\xbd\xb7S@\xcb\xcb\xb61\x99\xceS@\xc4\x82L\x10@\xb0S@\x89\x1f2Y\xd6\x9fS@\xefk\x91,\xa0\xdcS@\x93]*\x17}\xa0S@]\xfd\x14H\xda\xe3S@\x068\x03\x0b\xb2\xccS@k\xbaL\'f\xe4S@w\xfe\xa4\x92\xf0\xa9S@\x1d\xbf\x7fq\xc5\xb2S@\xc5\xd6\xd5+\x96\xdfS@\xdf$\x176\x83\xd4S@\xa1\xf4\x95\xdc?\xdfS@\x9a\xeb\xea"\xfd\xd3S@\xb0\xaa\x03e\xe1\xc5S@]\x0f\xe8`\xa9\xe3S@IVghe\xa1S@I\x80\xa0\xb9/\xb3S@\xf3\xea\xe3\x06\x8e\xdcS@b\xeeq3D\xe3S@\x0e\x85G\xe0\x81\xbdS@\x9b@W\x9b\xcd\xbdS@<\xb8\xd2\xb2j\xddS@%\xc8\x18\xc8\xdb\xe3S@\n\x82\xf00\xd6\xc6S@.\x83Q"Y\xc6S@+\xeb\xc2}\x1c\xa1S@B\x87\xc8;\xd0\xd3S@\xff\xaf7\xcci\xbaS@\x08\x8c/,\xae\xd8S@\xfd.c\xfd\xdd\xddS@\x0f\x89\x8eE\xb8\xbdS@`\x07\xeb\x8b\xfc\xa4S@\x82W\xe7\x11\xf2\xd2S@\x95\x99\xa2I\xe9\xc4S@#\x88"\xafn\xb8S@\x917\xa2\xe2\xa6\xe5S@\xf0\xff\xdf2N\xc4S@i]8\xdf\x9d\xd3S@\xb9\xbb\xf5\xa8\'\xa5S@\xe3\x91b\xcc\xac\xe0S@\x87\xa8K\x96\xcd\xcbS@U\xe3j\xcd\x95\xd2S@B+\x9f\x8c`\xc7S@/\xc2\x95\xd0\xc5\xceS@o~4%\xaf\xc4S@heOf\xa7\x9bS@\xa4M\x8f\x8c\x1e\xb3S@\xc3W\xe24.\xe6S@\x93+\xb4\xb3_\x9aS@\x01%{\xc4%\x9fS@r\xf8\xfd\t\xa1\xd3S@\xca##\x17\xb2\xdeS@\xd4\xd5J\xb0l\xe6S@\xb0\x8c\xf7\xc9\x99\x9dS@\xc3[\x9c\xe8\xd1\xb0S@\xe2\xe3\x93s\xad\xc4S@\xd4\x02\xbe\x8c`\xd3S@M\xf3\x13\xef\xd8\xa3S@\xe6\xf4\xa8"H\xcbS@\xb9e\xa6\x91\xed\xcaS@\x0f\x11\x1d\x8d\xeb\xdfS@f\xd2\xe2\xd4\xfd\xe6S@\x10>\xdc\xf8\xbc\xd2S@\xb8\x9bz\x12q\xa3S@\xd9\xd6>\xd2\xd9\xd1S@"\xa4N\xa21\xe7S@\xaa\xaa\x92\xcd\x93\xc8S@\xae\xc6\xea\xf0l\xe7S@Kn\xe8\x1fG\xcaS@8-j?G\xccS@\xdb\xfb\xcd\x87\x85\xe7S@7\x98F\xb2\xf4\xbdS@\xa6\xbb\t\x81\x95\xe3S@Yp\xa6O\xd9\xe7S@\x05\x98\x82\x15\x14\xcfS@#c)D{\xaaS@\xd5s \x8c\x14\xedS@\x16\x8d\xa6\xa5}\xc4S@^\xc1\x87\xe6\xc6\x9dS@\x9e\x88\xcav1\x9dS@\xac\xf79\x93G\xe3S@6,X\xac"\xa2S@WIfw\xf8\xbdS@]8B4\xd7\xc1S@y\xd9\x87\xaf\xe5\xb1S@{~\x18\x19g\xe8S@\xe7\xb7+M\xff\xe1S@\x95\xfbj\xd5\x9b\xb3S@\x17\x06\x91\xb5\xcb\xe3S@\xb5\x85;\xdf\xce\xceS@\x94,aM\xdf\xa9S@\x969l\xbc\xd8\xbeS@\xea\xd1\xb9JX\xc6S@\x04\x14\x10\x1bp\xc3S@\xa0\x17\xff\xb9&\xc0S@O\xf8ls\xba\x93S@P\xa6\x9f\xc8\xb2\xc8S@\x81[\xf9\x93\xba\xddS@\xcc`\xbbr(\xb1S@\x8ea\xc7E0\xe3S@^:\xa7\x88\xa4\xecS@\x83\xad\x9e;(\xddS@\xfaWv\x96\xa3\xa5S@\xbe\xd6\x8e<\x88\x94S@\x93\xf2{RS\xb8S@6A\xb1\xd4A\xc3S@\xe4\xbf\x02f\x8f\xf0S@\xcb\x94\xac\x82\xe1\xe2S@\x05\x97\r\x8e\x19\x9cS@\xdb\xca\xa9\x91}\xe3S@i\x0br\xee\x15\xc2S@.\x98\xe5\x80\xd5\xe3S@\x19~\x90\xf5s\xecS@-\xbc\x01\xe78\xa1S@\xb3\x8a\xfeJ\xee\xb4S@i\xc2\x84\xbf\xa4\xd2S@\xfaK,at\xdfS@\xeba\xd3\xa0\x92\xe4S@\xf9\xe9T\x8b\xbd\xb4S@mb|#\xe0\xe4S@v\xfd\xc3pE\xe3S@7\xa3Z\x903\xecS@\xcc$\xa4\xc9~\xe3S@\x1b\xbd\'\xb5b\xf0S@S\x18\x8f"\x93\xc5S@u\xc7\xd0\xda=\xe5S@\xd2U\xe4\x9bs\xc7S@d\x0f~\xad\x93\x99S@q\xdb\x95r8\x98S@^D\xc9\x07\xd6\xb8S@\x7f\xf9\xcc\xc0\xb8\xe6S@\xd9\x7f\x94\xb1\t\xecS@\x90\xf0\xd6\xb2\xba\xb9S@\xc9\x01\xe6\x99?\xe6S@\xa2\xcc\xc1j\xbe\xb3S@\x90O\xcb\xb9\x9d\xc2S@]{>\xd5\\\xe4S@\xa3Y\xccf\xd3\xc3S@\x81n\xd7\xdd\x9e\xc1S@\xc3\x9e\xa9\x19\xa3\xeaS@eF\xbf>`\xa6S@\x9b\xd3\x8fy<\xbfS@tG*\x86j\xc5S@/\x82]\xed\x0f\xe7S@!\x11\x16C\x07\xd1S@\xca0&,E\xa6S@\xf4\x06\xab\xb1>\xcdS@^\xc4\xad+\xfc\xbcS@\x8a\xf3`\x18\xab\x98S@\x19\xf9\xf0\x8d\t\xd1S@H\x88\xe8\xf5\x1a\xe3S@PiRGn\xceS@\xa8D\x0c\xda\x18\xd1S@\xc7\x05\xac\xcf\xd5\xa3S@c:SQ\xe4\xd0S@\x8f\xbb\xebo\xee\x8fS@ \x06\x1d\x8e\xf4\xe1S@\xeb/\x15\xc7\x12cT@|j*\xf6\xd0\xc4S@A\x9fb\xbc\x08\xf0S@\x1a\xcf.\xbc]\xbdS@(\xb7"\xd4:\xc6S@\xcfG\xb5Aw\xe5S@\xd2\xf7UuZ\xc3S@a,\t\x85\xd1\xa8S@\xad\x9f\x00#\x98\xeaS@l1\xc4\xc8\xc7\xc3S@\x85\x94\xcaP\xf5\xc0S@\xb1\xc8\xa4\xe27\xa7S@\xe9\x05\xa0\x8b\x9b\xe8S@)\x1bO\xa4\xcc\xcfS@\xa2K\x1eB\xea\xebS@\xc3\xe7\x94X.\xc3S@\x7f\x92\x0c\x9e^\xc3S@\x11\xc2\xf6\x96\xb0\xb7S@\xa5h=\xee\xbb\xbbS@C\x08;:\xe1\xe6S@\xa71\xc2\xaf\xfb\x91S@#\xd78#\x1d\xe7S@\xcf\xc1{\xe4L\xe7S@n{\xad\x80\xee\xb7S@\xe6\x03\xa1\x94\xfc\xc2S@\r7\r\xec\x19\xe6S@\x03v\xb1dY\xd0S@\xb3Q\xa4J\x84\xcdS@\xdc_"\xbcb\xc3S@\xa2\x15\x94\x84\xa6\xb2S@\xb8?CT\x9e\x91S@\xfd*c\x81\xfb\xb7S@\x96\x92\xfc\x9f}\x91S@\xbf\xd9F\x80\x82\xb3S@\'\x96\x1a\xd9\x0f\xd0S@\xb2H=\xdb\xe8\xdbS@\x19\xd4 \xdbI\xb3S@\x86\x85\\\x1c\x17\xe7S@?\\hZ8\xbaS@\xb6Q\xc2[\xd6\xbfS@\xdb^\xac\xdf\x04\xc0S@j\xe6w\x04\x8c\xf4S@\'\xf551\x14\xc2S@\xd8\x96N\xae1\xf5S@\x1b\xdf~\x8a;\xbaS@7\x02n\x13\xc7\xbdS@\xe7\xed1\xb2\x9a\xc2S@\n\x84%\x98b\xcfS@\x1f\xb9\xd7\x05\x04\xe8S@\xbe"\xfev\xff\xccS@\x03\xca*h\xca\xc9S@fjX\x94\x95\xeeS@9\xde\xff\xae\xda\xb3S@l\xe1\xd5\xc1\xb0\xb3S@\xd6H2\x8f\xc8\x8eS@\xb5\x02(PX\xccS@c<\x96\xd3\x1c\xc3S@\x98\x85\x99\xa3g\xc2S@*\xdf$\n\r\xcfS@\xa9\x92\x97\xbc\r\xbbS@\xf5{\x13\xabl\xc0S@ \x916\x9e\xd0\xb6S@\x08d\xa8\xe2\xd8\xd4S@\xae2\x8b\x95\'\xaaS@+\xb7\xd9"\xfe\xedS@\x172\x97I\x8f\xa2S@\x96\xbd\x11TE\xccS@>\x1f\x80\x91n\xd5S@(a\xa8\x0cA\xe9S@\x89^\x98\x0e\x88\xd3S@\xf8\xfe\x96#\xa2\xf4S@\xae\xaa\xe7<L\xc6S@h5s\xbb\x17\xadS@\x81OV\xd7"\xc7S@\xc4\xf6:\xc7y^T@)>\x04\xd4\xd4\xb4S@\x94I\x8a\xec\x81\xe2S@\xe4\x8f\xe6\xf1Q\x92S@)\x84\x10\xf7\xff\xaeS@\x96\n\xea\xe7\x0e\xd5S@!\x04\x1e\x97\xc7\xccS@\x95Uhv}\xe4S@\x99\x80\x99{\x19\xbdS@\xdf_-\xfc\xcb\xc0S@\xe7\x80h\x02\xef\xa7S@\x8a\xa5\xf7ry\xe4S@90Y\xb3a\xf5S@Yk\xb5\'\xbd\xd1S@fX,\x80\x85\xd4S@\xa4\xd9\x9f\x05\x03\xa3S@\xf9\xad\xc2\x00:\xabS@B\xf7\xee\x19\x00\x9eS@\xa4q\x81\xec\x97\xd1S@7\x90Y|\xc5\xcdS@Ubj@\x07\xb3S@p\x90\xe2%\xae\xccS@V\xda\xb4\x8eL\xe9S@/,\x02\x11\xce\x90S@\xb3\x13\xa3\xc1\x10\xafS@\x15\x02\xdb\xae\x08\xe7S@\xea\x03\x1d\t\x1d\xcfS@E\xc7!0\x06\xb4S@\xa1K\x88Oc\xd4S@\xe3)\xc3\xd7u\xa4S@\xb6\x8a\xe5\xcfUMT@\xc4q\n\xc5\x00\xdcS@\xeat\xd4>A\xb8S@\x1cU\xeb:\x88\xcaS@8\x94c\xa1\xa1\xa7S@\x07\xa7\x9ej\xe8\xc8S@\xc2c>\x7f\x81\xb3S@\xd6\x99\xb9\xc8\x80\xccS@\x1a6\xacu\x83\xcfS@I\x83W\xc9S\xc9S@\xbau>\x1e\xd8\x91S@c\x8c\x15\x99\xd5\xc6S@\xfa\n\n_{\xcaS@\xf3\x92pWg\xcaS@\xe3\x80\xc9\xa5f\xcbS@|*n\xf2m\xb6S@\xe2\xf3)\xe6\x87\xb0S@\x01\x00`\xa3\xde\xe5S@_f;"\x93\xefS@\x8e\x02F\x0e\x1a\xebS@\x10\xfdhs&\x93S@e\x04\x7f\x1d\xf6\x90S@[\xbe\x9a\x89\x89\xd6S@\x1d|\x88\xd4\xef`T@\x0f\xf3\x8baI\xf1S@K3\xde\xde\xfc\xdeS@\x8d\x01\xbe\x8d\x03\xdaS@=Vga/\xa7S@<U\xa4v\x87\xc8S@\xdc\x13p\xdbA\xc2S@\xe6i\x16\x8b\xcb\xd4S@{\x8ew\xa7\xf7\xd3S@\xd8\xecx"\xbb\xc1S@\x8e\x96v\xdb\xd0\xe3S@3\xd3\xb0\xb5\xc0^T@\xfa\xe4\xa1\xbey\x92S@\x0b\xf5\xc80J\xb0S@\xef\xd0mM\xb9\xd2S@\x15\xc2\x18\r\x13\xe3S@^f;d\xa9\xcdS@xu\xf7\x9e?\xd1S@X\x82\xf9;\xf6\xd6S@h\x9c\xbb5\xde\xceS@\xbd\xbbf\x86\xaa\xbdS@xA|\x9a?\xd4S@"\x13\xc5\xbe\xe5\xbaS@\xa4\x987\xee\x9e\xa6S@\x0e\x8bC\xa3;\xc8S@N\xbc\x96\x7f\\\xd7S@\xc6\xab\x83\x01K\xe7S@\xce\xa7\xbe\x0f\xf7\xddS@\xbe\xecj\xbf\xe6\xa0S@\xd8\xfe\xaa\x1c(\xe8S@\xe8\x04F\x99p\xdaS@\xa8\xe4\xdd\xe0\xb1\xcaS@\x13\xd2}\xe0\xc6\xd7S@\xe8\xd3\x13\xbb\xad\xd7S@C\x98R\xae\xb3\xbdS@\x9f\x9e\x89\x0cK\xeeS@\xee\x08Y\x14@\xcbS@\xb7\xd7\x99XU\x92S@\x9a\xea\xda\x96\\\x93S@\xb35\xde\x05%\xc4S@pm\xae\xef<\xa4S@ \xf8x,T\xcbS@|\x0e\xd9\xda|\xe1S@_w\xf5L\xbe\xadS@\xbd\xa5\xf6\xa5\xa7\xd2S@\x9c\x11\x00\x8bh\xe8S@\xb9\x103r\x7f\xd0S@\xaau\xc2\xbc\x90\xd7S@\xc4}+\x0b3\xccS@,j\x1dK\x87\xc3S@*\xd94\x99|\xe7S@\x9eW5iA\xc8S@\xd8&\x08\x02\x9d\xd4S@\xf8\x9c\t7`\xbcS@\xf7V:\xcaP\xe7S@S\x96\x96\x9a\x9b\x93S@B\x16% \xef\x94S@#"h\xfaD\xd7S@\xdcR\xce\xf9\xae\x9eS@]b\xb16\x1f\xc4S@X\xaa\xea\xa0\xc2\xd7S@p\nXz>\x95S@w&\x13\xee6\xa9S@n\xe5\xbf\x15^\xc8S@m\xa8\x92\xae\x80\xaaS@\r^-\xbe\xf8\xd3S@`A\x9b \x91\x92S@~}\x97_I\xb3S@\x84\x88\xd2\x80!\xd2S@\xb2\xc0{6\xad\xe1S@\x8b\xa14\x84\xa2\xdaS@\xa5\x15\xdb>S\xe1S@\x8d=\xf6x\x19\xd3S@\xef\xe0\x1dN\xd2\xceS@\xbb\x94\xde\x08\xb1\xc6S@\x00Tl\x06]\xd3S@\xbb:\xd9\xd2g\xe7S@D\xd9l\xf0\x1e\x9eS@\x07\xcbmt\x94\xc6S@\x94\xf4\x9953\xc5S@\xc0o\xabf\x99\xc4S@;q\xc6\xb6v\xe3S@\x91RE8\xeb\xc1S@3\x01\x86\x9fG\xc0S@\xe4\xdd\x9e\x08\x8c\x9fS@\xdb\xb78\x8d\xc0\xd3S@\xec\xbd\x99a\xae\xc6S@\xb4\x9bh\x07q\xcbS@\xbc\xb3w\xf3Y\xe2S@\x90=\x17n\x93\xb9S@\xad\xd5\x0f^\xe8\xa5S@K{\x1e\x9e\x04\xe3S@\x1c\xd2\xd2\x89j\xd3S@\x8a\x82k\x80\xc5\xa1S@[\xe0\xbc\x0b\xf7\xe7S@\x85\xbb\x82\xb5C\xe1S@\x90\xbf\xb2z\x8d\xb2S@l\x94\x02\xb7"\xd2S@\xd5W\xa4\xacR\xcbS@Wk\x17}i\xe0S@\xe8\x9c\xf9B\x10\xe0S@\xef?<\xd5^\xc6S@\xa6\r\xa8\xb4 \xcbS@\x9b<\x7f\xa9\x9e\xa4S@\xc9E\x8c\x9a\x86\xd3S@H2\x0cl\xb4WT@T~w\x93\x1c\xe8S@\xfd\r\x19\x05\xf9\xcfS@\xa1\xfb\x0b\xfa\xd4\xecS@\xdc\x10\xcd\xb2\xc7\x90S@\xb9y\xf7F\x96\xacS@t\xf2\xe1\xc9\xf6\x95S@6{\x15\xfb0\xc8S@\x86\x1d\xd1\xe0\xf7\xe4S@\xe5RX\xb1\xcd\xb7S@5\n\xd3\xf9\xfb\xc3S@\xa1\xc0$X*\xd4S@2\xe2\xc8\xb7\xa8\xa2S@\xd1\x94\xe5\xbe\x05\xdcS@\x05\x9e\xc7nT\xdbS@\xcc\xeb\x17\xcc\xea\xe3S@\xba8j\xc35\xddS@j\xa6\xc9\xb46\xa1S@\xcb\xec\x02KH\xbbS@7;\x08+\x16\xd3S@c\xc4\xa1mm\xd1S@\x8b\xfd$Fh\xc1S@\xf1\xb2\x90\x1c\x01\xb5S@8kJ\x83\x06\xe4S@\xd3\xeaf\xe2\xd7\xbfS@\'N\x05\xbb\xa9\x9cS@h\xc5?\xeb+\xe9S@\x83<\xc2\x08\xc8\xb4S@\xcd\xdcFT\x9e\xc9S@\xaf\xb1\x1dZ\xf3\xa1S@\xfa\x0b\xb2M:\xb8S@0\xcf\xdbZP\xb8S@\x9ej\xa77\x1c\xa2S@o\x92D\x1b&\xb4S@I\x11r\xa3\xd2\xaaS@\x96\x8f\xceM\xff\xa1S@\\\x16YA\x02\xacS@\x95\nO\xebn\xceS@R\xfb\x01\x1b\xee\xa3S@\x199\xa3\xca\x8b\xc1S@\xc7\x89T,<\xd2S@&$6\x95\xda\xb3S@\xbb\x99\x0b+1\xa9S@\x97\x10q\xc9\xb8\xe2S@\xbc/\xed#p\xbfS@\xd5\'@J\xcc\xccS@\x1dL\xa0\xa1O\xf1S@\x16\x08`y\x8e\xb5S@\n\xdf\xfd\xa0\xe8\xceS@\xefls\xcaR\xabS@\xf7\xc1\xe7`\x1d\xe6S@\xa2\x1c\x98\x9c\x97\xeaS@\xefY_\xf9?\xeeS@3\xe6\xacE\xec\xf0S@\x99\x8cmR\xdd\xe5S@\xe3Q\x82\x0f\x93\xc2S@C\xa9\xc9\x88\xac\xabS@h;\xa1y\x14\xceS@\x87\x19\xc1}a\xceS@\xe0\xa7Q,\xf4\xe5S@\x0c\xfa\xdf\xb5p\xb8S@1\xde\xf4\xf4\xdf\xe4S@\xedm\xe6\xc2\x7f\xc2S@`\xce3\x05\x92\xd6S@\xf0\x90Ah\xb6\xdbS@\x18u\x83\x82}\xd5S@Uq=\xdd\x07\xecS@\xe6\x19\xfc\x99u\xc1S@\xcb\xe7Q\x01\xc7\xebS@\xce\xb5\x17W%\x95S@\xbfV\xe0b\x80\xa7S@\xa0\x1bB$\x06\xc5S@\x8e\x96 \xa5T\xaaS@\x00\xab\x0e\xba*\x92S@\xaa\xbe\x06\xef\xea\xeeS@\x1a\xf2\xcf\x87\xf7\xceS@\xdd\xdf\xdc\t\xc2\x98S@J\xc5#\x08\xc7\xaaS@\xee\t2\xac>\xdeS@\x99\xe1\x00\x95\xa0\xadS@;\xa1\x86\xb8\xf8\xbdS@v\xa0\xc98\x8c\xc6S@M\x86\x89\x0f\x1d\x95S@\xd7\x86\xeaSd\xd1S@\x1b\xcb\xb3\x16\xc8\xe6S@H\xcd\xe9\x17\x16\xb7S@\x1a/*\x1a\x0c\xc0S@I\xac\x96!\x94\x99S@\xaa\x85"\x80\'\xa5S@i\x1a\xc1\x05\xea\xb1S@9\xce\x86\xbbR\xd6S@aaI\xea\xc7\xd1S@\xa9\xef\xb4\xd9\xfd\xa8S@\xcfB\x9e\xa2\x1a\xb1S@\xbek\xc6\xc3\xe4\xdcS@\x8a\x94\xe58i\xddS@\xdf(:sK\x99S@\xfc\xddy\x0c\xed\xe6S@\xf4\xcd\xa3\x1b\x8c\xddS@\x89\xed/\xde\x00\xd6S@\xcdb\xfe\x99\xea\xdaS@\x9a\xf4\x9f3\xfe\xebS@\xc7\xf7\xcd+\xf9\xefS@\xc7\xa4\xd3\xe6\xd6\xd7S@c\x9b\xd83\xc6\xbbS@\x04\xb2W1w\x94S@o2\xae\x16L\xdcS@\x9d\xdd]\xa2\xeeLT@a\xa6\xa93k\xaeS@/\x00\x1d\xb6p\x97S@*\xa4\xa6 \xae\x96S@D8\xfb\xbf\xd3\xdcS@\xdf\xbf~\x81\xab\xd5S@\x19\xb3\x1dT\xf5\xa2S@v\x1b\xdc\xf9P\x99S@\x19\xd2\xa8<\xa8\xc3S@\n4\xfdO>\xd3S@\x1e\xec\x91\x1dl\x95S@\xc6\xe2\x95\xe2\x1a^T@\xff\x95\x04(\xe7\xcbS@_\x95\x08\xe2\xea\xf5S@\xb8:\x91\xc7\xe7\xc2S@HDs<\x9d\xb8S@\xe4\x9cD\xb7\xf0\xb3S@g\xa8LC/\xd5S@\xd4\xb8IJ\x11\xa4S@\x9d\x1bT\xc9\x8e\x90S@\x13\x9bH\xee\x7f\xdbS@7W\x13#n\xb7S@\x976\xd3\x9c\x87\xd4S@V\xaf\xb6\xf1j\xe1S@\x94\x8c\x11\x17\xe4\xdcS@?u\xd0|4\xdfS@y\x89<\x8e\xb4\x91S@\x82\x838\xe2\xe3\xd1S@\xee\xc0\x99\xb5\xf0\xc0S@u\xe0\xcfY\x82\xc4S@\xb9\x0c\xc1qG\xa2S@\x04\x8b\x1a\xb0\xc9\x91S@\xcd\xdb\n\xe2z\xc8S@\xdfANwZ\xb3S@q\xadV\xc1\x9c\xcaS@\xe3\x98_\xcc\xb3\xd7S@\x06^\'\xd3\xb8\xc7S@\'\xfe\x02\x07\xd2\x91S@\x19g.\xefK\xb2S@\x8f\x05uJ\xcd\xc5S@k0\xf5Tq\xa8S@-\xe5\xd1\x072\x91S@\xd8\x8b_7\x91\xe8S@\x94\x87.\xf8>\xe3S@\x9ai\tr\x1d\xa6S@\xf9\xc3\xaf\xf1\x97\xdbS@HbJ\x83\x06\xa2S@\x82\xd3\xd9\xd9\xef\xb0S@\xa3\xd5\x8co\x9a\xb0S@N\x91iF\x98\xb0S@a\xff\x926)\xb0S@x\xe8\xce\xdf\x13\xb1S@\xd6\xa7\x92hm\xb0S@\xcc\x03\x1c\xd7\xd9\xacS@\xc8\x99\xc8\xaf\x8a\xb1S@m\xd4\x89\x98\x9f\xb2S@y\xe7I\xb6\xba\xb2S@\xee$\x19S\xc3\xaeS@\xeeH\x8d\x9e\x84\xb0S@\xf3W\x871\xb0\xa6S@\xc0\x90\x84\x9e\xcd\xb3S@m\xc3V?Q\xb3S@H\xb7\x88\x90(\xb3S@7A\xad\x16\xf1\xb0S@\xe0\x807\xb5\xac\xb4S@xJk\'\xa4\xb3S@@7\x9c\x0b\x06\xb4S@9\x16\xb3/\x90\xa5S@\xce8\xf4\xbb3\xb1S@`\xf5\xcf\x9d\xd8\xb4S@G\xc2K\xf0\x16\xb6S@\xb2e\xe3B\x80\x93S@\xc1\xe0\xb9\x17D\xb5S@\xff\x063\xc6V\xacS@\x16}[h+\xa6S@P\xf7\x93\ry\xa6S@4\x07\xce\xbc\xfd\xaeS@\x91\xd92|:\xb5S@\x00\xb7&R\xe4\xb5S@L\x14\xf9F\xd1\xb4S@\xe0\xa3!\\\x07\xa7S@CVE\x93\x1f\xb6S@\xb4\xdam\xfc\x01\xb5S@+\x1d?\xb28\xb3S@Q\xd50\x89X\xb6S@\xf6\xd7\xb0eF\xb6S@\x13\xb2\x16\x8d\xaf\xa7S@^\x13\xa9kE\xb6S@\x1bK\x12\x07\x18\xafS@\x9d\xb7vAv\xb6S@\tn\xb58|\xb3S@f\x88g\xec\x95\x93S@\x1f\xda\xa6\x86\x19\xb4S@\xda\xed\xfa\x7f\xcd\xb8S@\xef\x89\x0f\x89^\x94S@\xd2\xde\xb7\xf0v\xaaS@f\xdby{\x86\xb3S@\xa5\xbe\xce\xd9r\xb8S@\xdd \xd5\x02\xca\xb9S@\xbc\x8b\xd0\xd0\xa4\xb8S@\xfd\xean\xfb\xc6\xb8S@\x06\xf4\xa5\xafs\xb9S@n\xd4\x166!\xa1S@%\xd3\xe5\x9a\'\xa0S@\xa3\xf7u\xe2\x01\xafS@Y1\x86\xb6|\xb0S@/\x18&\x121\xb7S@\xeb\xca|\xe7X\xb9S@\xa1\xe9}W\xf3\xb6S@\x890_\xa8\xfb\xbaS@\xb68\x00\x05\xf9\xb7S@\x1e\x97\xa1u\x8a\xbcS@\xb2g6\x9c\x80\xa0S@\xc7\xbc\xfeXJ\xb6S@^\x8f\x08\xfbm\xb8S@\x8b\tH\xd2\'\xb5S@M\xa1\x93\xff\x83\x94S@\x94\xd1/\n:\xb5S@\xf6l\xb3\xbbi\xbaS@\xd3\x04\xde\xff\xe3\xb8S@VM\xd0\x9aU\xb5S@;Mn\xbc\x1f\xbbS@\x9bz\xec3g\x94S@\xbe\xa96v\x86\xbdS@P\x88\xa9\xf2g\xbdS@\x8f\xc3\xe7\x96\xb6\xbdS@\xe24\r\xaf0\xb6S@\xeb\xe1\xb2\x01c\xbbS@%h\xd1\x15\xd8\xbdS@r\x82<\xf8\x83\xb9S@\xb0\xdc\xc9B\x81\xbeS@0&E\xa0\xc9\xbcS@~\xb0\xbc\xfe\x9d\x94S@\xec\xca\xa9\xe2Z\xb6S@\xdf}\x9f\xc3\xc0\xb9S@\x8b\xb5\x0b\xc7\x19\xbaS@\x05\x9f8\x80\x18\xbdS@V0=\xf5\x9b\xbaS@\x92\xe1\xb6P\xf2\xbcS@9 \xc4\xce\xa9\xbeS@\x9b \x84\xdc\\\xbdS@s\xe5\x9d\xafg\x94S@q\x04\xd6\x8aQ\x9fS@\xa4V\x00n_\xbdS@\x07Z\xc7=o\xbdS@\x94Q]Bo\xbbS@M\x8f\xaej\xe1\x8dS@g>k\x85\xd9\x94S@\'\x91\xf3\xbf\xd9\xbfS@\xc5\x14f\xd4\xc6\xa9S@\xe0\xe8\xc8Y\xb0\xbfS@G\xbf\xf7\x14f\xc0S@\xc8\xc5n\xbb\xbb\x94S@:\x9c>\xc5\x19\xadS@:!\x82\xbb\x84\xaaS@\xbfz\xd6\xe5\x9a\x8dS@\x9f\x18\x14"\xb7\x95S@\x04\xa0\xf9>\xd4\xbfS@\xb4k\x80\xb26\xbeS@\x00\xce\x18A\x15\xb8S@\x90O\xc5*x\xa9S@\x06\xc8M\x9f\xa9\xbdS@\xcd\x8fY+y\xc1S@\xa7<1|\x8d\xc1S@.\xe8\xb9.C\xc0S@\xd2D\x9c\x1f\x03\xaaS@\x98\xfe\xc3\x14\xae\xc1S@\x9d\x9c6G\xa8\xc1S@f_\x0f\xc0\xdb\xc0S@\x9a\xca@f\xde\xc1S@x9kI\x07\xc2S@\x96\xcb\xbd\xeb\xf9\xc0S@\xe8\x80QP:\xc1S@\x9c\x88\x8d\xbf\x13\xc2S@8\x08\xddXi\xc2S@ma\x87\xfaN\xc2S@B\x9a\xdd=Y\xc2S@\x10)*m\x8c\xc2S@t\x06>6\xb2\xc1S@y\x905\xd5\xd4\xc2S@\x86\x1a\xdc\x99\xc7\x8eS@d4\xf3\xf9\x04\xc3S@$\x90\x06\x86]\xa7S@\xab4+\x8ds\xc3S@\xa4(\xa7\xcb\x89\xbaS@G\xb8\xd6]c\xc3S@}\xb6\xb2\x1b$\xc4S@\xe8\xb2\xc3S3\xc4S@\xd7\xf880\x18\xc3S@\xf5\x00\x0f\x94"\xc3S@\xe5\xc08\x12\xc6\xc3S@\x99\xd0b(\x0b\xa9S@\xc8Q\x7f\xf9`\xb5S@Y\xff\xe6\x8f"\xa5S@\x1b\t\xb0\xd3\x1f\xc5S@\r\xe3\xf2\xb7\xae\xa3S@\x12\x02I\x15\r\xc3S@\xa8\x0bI{=\x8fS@*3W\x01\xa5\xc5S@\xce\xe6\xefy\xa9\xc5S@/\xa1\xa7\x15:\xc3S@\xefT"\x9b\xf4\xc5S@{4\x80\xf4\xb6\xc3S@\x90\xd4t\xf8O\xc5S@\xd1\x85\xc0\xd5%\xacS@B]\xf3SN\xc6S@\x81I$\xb3H\xc6S@\x03\xacp\xc8\xe5\xadS@q\xa5\x1bE\xbe\xadS@\xa8id"\r\xc4S@\x07\xc2\xa4\xb8\xcc\x8eS@3<\x0cR`\xc6S@\x05\xf00\xc3d\xc6S@\r\xb0\xda\xb4\xba\xc6S@\xc1:\xdb4\xf9\xabS@\xd4\x84D--\xa9S@m\xc1\xd0y\xa9\xc5S@\xabl\xc8\xf4\xe3\xc3S@\xd7\xc8\x00\xa6\x88\xc4S@>%\x03d\xc2\xc6S@\x9e\xb0.\x95\xa0\xadS@r"L\x0f\xc0\xc4S@\x07\xf1\xb4\xa9l\xbaS@QU\xfe\x93\xf8\xbdS@\xab\xe4z\x92\xa7\xc5S@\x9f\xe8V\x0b\xe4\xc6S@Z\x87\xd9}L\xc6S@\xbb\xf9\x9b!\xdc\xc5S@\xe7\xa7~-\xf1\xc5S@\x0f\xb0\xf2s\xc2\xbaS@\xf1\\@\x87\xe2\xbeS@\x18\xbf\xfc+\x1c\xa5S@?\xba\x80\x99\xf9\xa4S@\x10\x16\xe7&\xe9\xc5S@?\xa3\x06\xb8}\xc6S@\\\xb8\x91\x1fS\xc8S@\xe9\xe9\'2X\xbfS@V\xd6\x0e\x1ce\xc7S@\xcc\xe2\xf4\xef\xed\xc8S@V\x04h\x12D\xb8S@\xb0\xe4\xfc\xc4]\xc6S@\xd9\x87ZB\x0b\xc9S@\xd0\x1dz\xe45\xb8S@\xbaOyO\xf3\xc5S@\xe0ZJ4^\xc7S@?\xf3\xadGq\xc6S@\x81fLLT\xc6S@\'\xb3\xc9\xc0\x8f\xc6S@\xb5\x95`\xd75\xc9S@Q\xb7\xd9\xa4\x98\xc6S@\x9e\x01L>J\xa4S@V\xf2\x15\r\xc0\xc8S@M\xd7\x95\x9a\x92\xbfS@p\xb3\xa3\x97\xe8\xc1S@Wl\xf2Qf\xc7S@\xa8\xf6\x94x}\xa2S@\xe3\xf6\xba\x10n\xcaS@s\x02Z\x18\xf6\xc9S@;e\xc3\xcf\xe3\xc2S@\x939\x7fd\x12\xc8S@\x90\x9d\x1a\xda0\xc8S@\xec\xfd\x0e\x00A\xc8S@\xa6=0\xdc}\xcaS@\xdaX\x8c\x9do\xcaS@\xef\xfey.\xd0\xaaS@I\xdc2`K\xc9S@\x9byb\x1c\xef\xcaS@_\xe0A\xe9\x81\xc3S@2\xda\xe3\x18H\xc8S@\xbd\x93\x08\xe6\xea\xc8S@\xbc\x928l\xd8\xc6S@\x01\x14\xb5\xee\xb2\xaaS@\xfc\xea\n\x03k\xc8S@\x07\x84\xbc\xc1&\xc8S@5#\xbc!\xdf\x8fS@\xd9O\x07\xb0V\xc8S@\xed*e\xb2.\xcaS@W\x90kp\xf1\xcbS@4\x16\x95\xae\xb6\xcbS@b+\xcd\x04\xa6\xcbS@\xd3\xee+\xba\x94\xc8S@\x892\xcc9\t\xcaS@\\"\xb8\xba}\xcaS@\xa9\xb5\x87(O\xc9S@\xa7\xe4p\x9f\xea\xcaS@\x9d\xb3-\x01"\xcbS@\xc8\x8b\x97\x1dV\xcbS@\x03\xa0\x07\x00\xb8\xc8S@\x063]\x13O\xcbS@T\xab\xbb\xd8(\xa7S@\xa6^\x19\x96\x85\x90S@w\x9e(~\xc0\xcdS@\xe0OC^a\xcdS@\xd6=\xd0SY\xceS@\xf4f\x96\xcc3\xceS@\xc7\xd8>\xfaV\xceS@\x92E\x15\xc8{\xccS@\xe4\xb36\xbf.\xcbS@\x9e\xe0\x14\x83\xb4\xceS@\xc5\xb1\x08\xcd\xa0\xc8S@\xc9\x8c\xfdL\xe8\xcbS@gc\xb0$j\xa7S@\x01s\x9a\xb2[\xcaS@\xae\x11>\xb5t\xcfS@\x9bvW\xf6x\xcfS@\xe5\xb4\xc6Jo\xcbS@\x11\x03\xef\x12)\xcfS@\xe7z\x8a\xb6X\xccS@k\xeb\xf0\x8d"\xa7S@\xb1\x16\xe9\x8b\x9b\xccS@\xbaMK({\xccS@[W6|\xa2\xceS@\x89\x0b\x91\xd5\xe5\xa8S@\xb5\x98\x14\x1c\xe6\xcfS@\x8dJ\xee\xad\x0f\xd0S@\xee\xd5\xbd\xe5\xea\xccS@N\xab)GT\xcdS@E\xc8\xdd\x95^\xd0S@i\x9c\xf6$n\xd0S@\xcb\xc3J@\x88\x9fS@\x93\xae\x1c\xd1i\xd0S@\x7f\xe1s\xe9\x14\x9cS@\x07\xdf\x9c\x9b\xd3\xcdS@\xef\xd7=j\x00\xcdS@\x0e;\xdc\xb0\xe1\xd0S@\xd1\xf6hE*\xcdS@v\xb6\xb4Q\xe4\xd0S@\xa5\xbb\xdc\xa8\x8b\xd1S@\xef;\xdfr\xa0\xd0S@y\xb5n\xd0\xff\xd0S@\xfc7\\~\x9b\x9bS@\x10 \x1e\xa3\xc1\xd1S@Ha6\'\xeb\xd1S@\xc6N\xf5\x84Y\xcdS@ 0\xe8\x95*\x92S@[\xd8\x99|\xeb\xd0S@\xce\x81\x14Rt\xd0S@U\x9e^\x06\x1f\xd1S@\xb2\n\xb7F\xa1\xd2S@\xde}\xdf\x8f\xb6\xd1S@r5\x9dN\xc5\x9fS@\xa6\x88\xb0\xf2\x1b\xd1S@\xde\xb0\xb2\xd6\xc4\xd0S@\xe3!\xeb\xcb\xa2\xd0S@\xaea1\xe0I\xa6S@\'\xcc\xbf5\xaf\xd0S@S*\xb2U\xc9\xd2S@I\xfd\xecL;\xd2S@tw\xbc\xbcG\xd3S@\xd0\xfb`\xf0\x1d\xd1S@\x95$\xb8p\xcc\xa9S@;5\x05\x9c\xad\xd2S@\xef\x98{c\x01\xcfS@u]\xd5\xdf\xa3\xceS@\x8c<\x1c\x9a\xb6\xd2S@\xf9\x00fpN\xd2S@\xben\x88\xa5<\xd2S@\xab\xb3\x80\x99\xfc\xd3S@Y\'1\x04_\xd3S@*\xb4\x1c\xd9\x97\xd2S@[\xc4\x91\xe2X\xcbS@>\xda\xd0\x80\x18\x9bS@\xc3\xbd\xd7\x03%\xd4S@h\xa9\xa6\xe0V\xd4S@\xdb\xa6\x0e\xe5\x05\xd4S@\xa5\x91"\x11\xda\xcbS@:\x15\x1fu\x9c\xd4S@\xe2\xf4&\xc2\xa5\xd4S@\x87\xf8\xba\xab\x86\xd4S@\x97\xdf^e\x83\xd1S@\xa4\x1c\x8a\x02<\xd4S@\x12\xf1)\x07\xb6\xd1S@](\x06j\xda\xd1S@3\xa1\x9c\x87\xdd\x9aS@\xf7\x0bDa,\xcdS@#&(\x8e\x87\xd2S@\xb3\x97\xca\xc3 \xd6S@\xd4\x0e\x05 \x96\xd0S@\x96j1B\xaa\xa9S@a\x8a\x05V\xe9\xd5S@\x9c\xbf\x06\xac\xd6bT@\xd8\xa2\xd9\x18\xe8\xd5S@\x97d\x028\xd3\xd0S@\x08\xc7\xfa\xber\xd5S@\xae*\xf4\n\x91\xd5S@\xdb\x91t\xa0>\xd6S@\xf7z\x94\x80\x19\xd1S@K\xba\xb0\x94\x8a\xd6S@\xa8gz\xc3\x81\xd5S@\xd4H\x10h\xfd\xd3S@\xfa\xfd\x03\x0bv\xd6S@\x808>Z\xc1\xd3S@6&\'\x17\xd3\xd6S@\xa2\xc1[\x12\xf0\xd6S@\x90\xe4\x03\x0b\x10\x92S@\xfed\xb8Y\xcb\xd7S@\xe1\xf16Z+\xd7S@[\xabc\xa1\x80\xd4S@\xdd\x86\xf9\xef[\xd7S@\x95\x14x\x0e\xf8\xd4S@\xc3\xa0\xd3\xe3\xd9\xd4S@\x96\xc2O\xb1\xc7\xd7S@DX.Dp\xd4S@J\x0f\x84<z\xd3S@\xbc\xea\xaa\xdd\xf9\xd6S@LV`TA\xd7S@\x7fy#\xbc\x92\xd5S@Q\x9cY\xbeX\xd7S@ \xa7\x9b\x8a|\xd7S@k\xafU\xff\x91\xd7S@G\xde\xb8\xf4\x9a\xd7S@)p)_S\xd5S@P\xe4\xfbio\xd5S@\xd8\xdb\xeb]\xd2\xd7S@\x01\t\xb2MX\xd8S@\nt\x99Oa\xd4S@\xd6\xd6\x8a(=\xd1S@\xda\xd4\x8c\xdb\xb3\xd4S@\x1a\x83(v\xd4\xd6S@i\x83\x07=\xd8\xa7S@\x15\x9b*\r\x98\xd6S@p\xf3\x86\xfb\xfe\xd4S@:Q\x9d\x07j\xdaS@A\xdde\x8a\x9c\xd8S@\xfe\xe0\xbd\xf9\xe3\xd6S@zY\xa9\xb4|\xdaS@\xe5^\x0e\xf2)\xd5S@\x94\xbd\x9bX\x88\xd7S@\xf9\xf1z}\xa9\xd7S@^\xa8\xe0\x1b\xf7\xd5S@\xbe\xe1g+\xc8\xd7S@@oI\x89\xae\xd2S@\xd5\xecfF\x8f\xd7S@G\x97w\x8d\x91\xd9S@=jqX\x9c\xd9S@ !\xd4\xb2\xc3\xd9S@\xfa\xee\xe7\x90\xb9\xdaS@.\xb8\xae\xaa\xdb\xdaS@\x05t\xd1SO\xdaS@\xcb\x984\xe6i\xdbS@D\xff\xa2?\x02\xdcS@\xbf\xfa"\xb5\xd6\xdcS@\x1c*U\x1e\xe1\xdcS@\xf1[G \xff\x91S@^<\xa9\xe9\xf5\xd3S@\xcd\x8b\x83\xb4p\xdcS@;\xe3\xb6\xdf\xca\xd9S@9z\t\x00\x9c\xdcS@\x95\xac\xd7h\x9e\xdcS@\xce\xd3Y\xd7\x13\xdaS@-\xda\x86n\x0c\xd8S@YX\xbaI)\xd8S@\xfd.M\xfc\x93\xa7S@\x91^\x966\xda\xdcS@\xb4\x83\xd2\xfdS\xddS@\x96\xa7\x93d}\xd8S@:;\xbec\xe8\xddS@gC*\xd4\xfe\xddS@5\xc9|\xbe0\xdeS@Ra\x89$\x7f\xddS@\x1d\xcdIy\x0e\xdeS@\x80\xed\xe8K\xfc\xa1S@\x02\xd4\x0f>\x04\xd6S@9\x06\xf7\x1cY\xdbS@f\xe7\xe1n@\xdeS@[bi\xdd\xaf\xdbS@\xf7\xe8Ku\xb4\xd9S@!=i#L\xdaS@\x10\xfd\xce\xfb\x88\xdbS@\x15-\x86V\xf1\xa5S@\x04\x8b+\xc7`\xdcS@\x8d\x8d?\x9f=\xdfS@}U\x91\xea\x18\xdfS@l+&x^\xdbS@\x1dNR\xae\x12\xdbS@h\x17\x18\xf0\xfa\xdcS@sC\xd0A\x11\xddS@F\xc9PbE\xdbS@\x0b\xdf\xf1\xfd@\xddS@ra\xf4\xb9Q\xddS@|I\xb1\xac\x92\xdfS@\xfa\x8f\x08^q\xa1S@$\x0b\xb1\xf6\xc3\x9bS@T\xcdxB`\xe0S@lW+r\xbe\xe0S@T.\xcaH\x1b\xddS@\\[\xe6\xff\xab\x9fS@\xf6\x03U#\x04\xe1S@\x80\x17A\xa29\xddS@\xf1\x87v\n\x1a\xe1S@U\xc1x9?\xe1S@!\xe4\xed\x1f\x9e\xddS@\xc1.\xa5o\x16\xe1S@\xc5n\xcca2\xe2S@\xeb\xde\xd9\xdd\xfa\xa4S@\xf3\x86h\x97\xae\xddS@\xc3\x85\'\x16c\xe1S@ >\x95\xc8\xb3\xe1S@]\xcfg\xda!\xdeS@\xcc}\x9cXM\xdeS@\x045\xd6\x9fK\xa4S@\x13\xf6@E+\xe4S@\x05ncQ\xa1\xdcS@\xf2"\xaa\x1da\xe4S@\x8b6\xfd=\x0b\xdfS@\xc4\xceA\x02\xcf\xe2S@b\xca-\xfa\xa3\xe4S@\xbb\x83bs/\xdcS@\xb9(\xc1\x82\x93\xdcS@T\xe0e\xebP\xddS@\xa2\xe4\xcf\x9e\xdd\xe4S@$\x91\xac\xd8\xcf\xa4S@>_\xf8}\xde\xe3S@\xce6d\xf2\xfe\xe3S@\xea/\xae\xc0\xe8\xddS@\x94\x9d\xca\xed\xad\x9bS@f\xec\xf4N\x08\xdeS@m$\xd4\xae\x8a\xe0S@-r\x9f\xf0=\xe4S@P\x90\xee\xcb\x05\xdcS@\x89\x12\xbf\xe1D\xa4S@\x1f\x18\x9a\x1f\x9b\xe2S@\xd2A\xb4\xf6#\xe7S@\x8a\xa7\x9f\x17#\xe3S@\x82HQQ;\xe2S@W\x9c\xba\x19\xb5\xe7S@\x11\xf2\x1bo\x9a\xe3S@\x01P\xa4\xd7s\xe3S@\xc9\x91\xe1c\xa2\xe3S@\x19\xca\x02B]\xe8S@F8\x94\xed\xfc\xe4S@\xde\xd0\x8b\xc0\xd0\xe1S@\x81x)\xe4\xd1\xe3S@\x93\x00\xb3\x16\xd5\xe1S@&E\xdc\xc4.\xe5S@\xfa\x9fST\xdc\xe8S@\x11\x8d\x97\x83w\xe4S@\xe8\xe4\xc7?\xee\xe8S@"L\x8dl\x9b\xddS@\xaa-)\xf7\xdb\xddS@jL\xc9\x10\xff\x99S@\x16H\x02,l\x9eS@\x0f2\x01\xfe\xaa\xe2S@\x82K\x95)\x9c\xa2S@\x84\xba\x1bn\xce\xe2S@w\xaa\x18\xf5\xe7\xa3S@\xa5n\x1a+\x0b\xebS@\xf5\x84\xce\x92}\xe3S@`\x96\xf7\x9b\x88\xe1S@\x84\x8eQ!\x1b\x9eS@\xf8\x81\x89\xc4y\xdfS@\x98a1\xe1\x8a\xe4S@o\xdb\x01\x89\xbe\xe1S@\x8b\x91\x01\xa4\xa2\xa3S@aW7\x0co\xe0S@D\x89\x9b\x94\xf0\xe5S@e\xaf\x0e{}\xe3S@\xb9\x98\x9e\x1b\xe4\x93S@\xc9\xd9\xd5\xfb\xa6\xe6S@\xe2\xec\xd2\x9a\xd1\xe6S@$\xe4W\x96%\xa2S@\xbb\x0b\xd0\x15\xe5\xe1S@5\xcc\xa5F\x05\xe2S@\x12g\xa89\x0b\x9eS@8\x7f\xa2\x82\x18\xe3S@\x1e\x7f\x98\x19\xb3\xe5S@\r\xf2\rt\xc8\x9dS@\xf0\xde\xbd@b\xa3S@\xbe\xa25\xb1\xe5\xe5S@\x08\t\xa4\xca\x12\xe6S@\xf1\xb4\rc\xf2\xe1S@n\x01e\xb3`\xe6S@g\xe8\xf0Pz\xe2S@\xc9\x0c\xf8P\xce\xe2S@\x81n>\x1e\xc1\xe2S@\x89\xe1\x10H.\xa2S@\xc0\xac\xbbR\x9d\xe3S@\xa3<\x8f\xb9\xfc\xe7S@\x83\xd13_\x86\xe9S@\xadpG\x9b\xf3\xe6S@!_\xa0\xd7\xcf\xe7S@\x94\xdbb\xf2M\xe7S@\x08\xc1\x15\x12*\xe6S@q+\xf2d\xa6\xecS@\xcfH\xfb\xfa/\xeaS@\xac(\x0f\xa9\xe3\xe9S@\x8d#}\xba\xf0\xecS@\xb0\t\xac\x1b\xc7\xe8S@#\t\xd9\x82\xa2\xeaS@\x9f\x16\xcb\xf6\xf9\x9cS@\xe2\xfe]\xf6[\xa2S@\xd2\xd0\x94\xe3\x05\xe7S@~N\x02\xef\x0c\xa2S@\x89\x16\xcb\xccj\xe9S@2\x0c\xdc\xe5\xb5\xedS@\xddZ1\t\xa9\xe8S@sF\x07j\x9c\xe8S@L\x0f\x02\xdb\x06\xeaS@\xaf\x8d\xc5u\xf7\xe8S@\x84\x12\\\\\xee\xeaS@@\xaa\x97))\xefS@4\x95?\x86H\xefS@,\xb8)6\xbb\xa0S@l\x97^\xe3\xa1\x98S@A\xd1\xe1t\xf2\xefS@\xf8\xb2\x10\x80L\xeeS@P\x9b\xce\x10-\xf0S@\xd1jlK\xa1\xecS@\x1aw:W#\xf1S@\xe1"YV\x1e\xecS@\x05TvS}\xf1S@\x1c`\xc5\x19>\xedS@\xc8\x9aB"5\xf1S@\xc6\xdf\xe7\xd9D\xedS@B\xda|T!\xeeS@|\x88\xfcI\xac\xedS@P\x17\x01\xf88\xecS@Ns|\x80\xa2\xeeS@\xf9;1P\xfa\xecS@\xde\x1d\x9eH\xe7\xecS@r\xdbB?o\xf0S@\x8b\xe1/\x1e\x93\xeeS@\xe5u;c\x9a\xeeS@A\x14\xae\x94\xb4\xeeS@{\xca\xfdL\xe1\xeeS@\x92##Z\xb8\xf2S@\x12\xfda\xe3\xf8\xf2S@\xc0kA\x05\x1c\xefS@k\x82\x89\xa3;\xefS@i\xd4e`\xcc\xefS@^u~Be\xf1S@\xadc\x18\\r\xf3S@\xed\x1c\xa7\xd2\xbc\xefS@5\xbcl\x9d\x8a\xefS@B\r@R\xd1\xf3S@\xbc\xa8\xc7\xc0\xa4\xf4S@\x18\xce\x99\xe5\xe0\xf4S@\xa5\xd0@\xbf\x1f\xf3S@\\U4\xe7\x95\xf4S@\x19\xe8\xb8+)\xf6S@5h\x92\xd5F\x99S@\x982\x08\x1a\xa4\xf6S@V}\xae\x94\xe8\xa5S@\xa0O\x15\xd1\xa6\xcfS@\xeb\x02\xb8\xd2}\xe4S@>\']\x9do\xd4S@`(\x1a\xf27\xd4S@~g\xe1\x7f\x99\xd7S@Bb(\xf23\x93S@^\x18L\x1d>\xb0S@\xaf\x07\xe4\x06\xf0\x9eS@cpf\xdf"\xbfS@|)\xd6O\xf0\xbeS@\xc1\xb9<7+\xc1S@\xdf+(\xc6\xe8\x95S@\x04\x1f\xfe\x0e\xf8\xc3S@\x0c\x89V9t\xf0S@S\x1b\xff\xef\xb7\xacS@\xac\xdb\xe8\xc6\xd1\xcbS@0%%\xae\x8d\xccS@\x00\xc0\x17`\x00\xcdS@hkQ+z\xcfS@XtY\xad\x92\xd1S@\xe6\xcf\x83VW\xd4S@\xcbH.\x1c\x0b\xd3S@\xab\xcd\xf8\x19\x03\xd5S@\x1cT"\x97\xcb\xa8S@.\xc8=[z\xd8S@(\x83i\xa1\xc1\xa8S@:X\x8a\xf4\x96\xd7S@\x8fM6\xff\xec\xdaS@\xa9\x90\xdd^\xcd\xe0S@rXh\x12C\xdeS@4\x01\xbd\x00@\xe7S@\xf2\x02\xe3\x9e[\xa3S@G\xc6\x0f\x81\x19MT@\x0bFG\xa7\xc5\xecS@\xeb\xb8k\x1a\x0e\xe8S@v\xf6 \x10g\xd6S@I\x99\xf1\x99%\xcbS@\x13\xf6\xf4\xc3\xc0\x94S@\x99\x8c\xdbI\xf6\xceS@\rEf\x1e`\xd2S@]\xe4,\xb0\xb4KT@\x17\x0f\x9e\x7f\x01\xebS@\xe0\xf5(\x12\x93[T@-P\xcb\xedL\xebS@\xfdq&\x9a\xa8\x96S@<\x9e\xd6\xee]\xa4S@{\xdf\xad\xca4\xb8S@\xcb\x0c\xbe\x85\xd8\xd6S@n\x8e\xc1r}\xaaS@+.\x15\x02\xe9LT@>\xf81*\xc4\xcaS@\xe0nJ\xa6\xea\xe1S@\xe1i\x00\xb5\xf3\xc9S@K\xd7:\xffy\xb2S@\x8b\xba\xca?\xd3\xaeS@\xda\xe9&^\xde\xdcS@X\xcb\xe8#\xcc\xa8S@Y\xa7\xbb6<\xdcS@$\xc6]\xf5<\xdeS@\x14i\xc6\x1c\xed\xd1S@5\xd0\xcd0\xdb\xf2S@\xcb\x16\xd4\xa3R\xf1S@\xc6\xf2\xc3\xa4\xa2\xa3S@\t\x8a\x81\xd2j\xb8S@\\\xb8B,?\xd6S@\x067\x80\x1f\xa8\xf1S@\xef\x1dR\xa4\x80\xe5S@\x05!C\xd2\xef\xe6S@\xee\xb4j\xbf\x0f\xacS@\xde0\x9e\xbe\xc7\x91S@\x83\xcd\xc5:\xd9\x91S@U\xf2\xe3}_\xe7S@i\x8d\x03g2\xe7S@\xf9x \xccc\xe7S@\xb0pE\xfd\xe2\xe9S@)\x8e\x8dY\xd2\xadS@l\x94\xd2\x04T\xdbS@\x9d\xcd\x04\xc3\x06\xb8S@\xe34\x81\x7f\xd9\xebS@\x8a\x17\x8dD\x8a\xecS@\x955D\xe9\x97\xbdS@\xc3~\xf2\xb1\xbc\xe8S@\xf0\xfd6\x80o\x92S@\xb1\xe6\xd1X|\xeaS@E\xb1/Z\xed\xe6S@<\x9f\xed\xaf\xf2\xe7S@\xfa\x16\x84D\xf6\xdbS@J%s\xbe\xd2\xedS@#b\xe9\xe9L\xe9S@\x16k\x87\t\xf5bT@\x0c|xRq\xe9S@<\x82\xaf\xc8\x16\xeeS@\xf3\xdcG6\x11\xa2S@\xfc\xdfH\xb0\xce\xcfS@ha#\xb2\xfe\xe9S@\xfd\xade\xb3F\xdfS@\xdc\xf9\x91\xbf\x87\xa2S@\x02[\xda\x97\xac\xb7S@\xb7k\xf2\xdb\xa2\x93S@R\x80dk\x7f\xc1S@L\xf5\x8c\xe7\xd4\x92S@\xf6\xac\t\xad\x9e\xe8S@bw\x13\n\xe1\xebS@\xd5\x94C\x10\x1b\xeeS@\x14\xcb\xbe\xef\xfd\xe9S@\x84\xd57v?\xa4S@\x86\x14&\xae\xee\xe5S@a\xff\xd9\x9fE\x93S@"\x82&\x8e\xdd\xeaS@\x10\x8e)\xbdB\xbaS@\xe4\x96\x1f\x02\x87\x93S@n\x9f\xf9\x0f\x7f\x94S@;\xe8\xa4\xe8\x13\xc3S@\x9ahV\xbf-\xe8S@{\xd9\x98\x94\xaa\x93S@=\x85g\x05\xec\x93S@\xea\x81\xd6uP\x94S@G}G\x10Z\xefS@mS\xa4\\L\xe9S@\xb0\x85\xbf\xdf\xcc\xebS@A\xadKB\xaf\x94S@\xbe1|}\x1f\xe9S@h\x89\xf0\xf6j\xe5S@\xedX@\x88\x0f\x94S@\x94^)o\x07\x95S@\x84\xac\xe3Pg\xc3S@\x93I\xf7Q\'\xb3S@\xa7`i.\xfe\xefS@\xb0\xb6\xfb\xcd9\xc3S@\xa3GV\x9cn\x94S@\xa2#\xf3n\xd8\xebS@q\x10\xbeiZ\x95S@(\xb9\xddx\x06\xecS@q\xa2\xb1\xec|\xc3S@\xc2\xe0!z;\xc4S@\xb8{\xb9\x13v\xc2S@v\x1f\x80\xe9\xfe\xe8S@\xec\x85\xb7\xe6\xbf\xc3S@\\\x11iTe\x8eS@q\x8d\xf4\x00\x9e\x94S@\xf88{\xe5\xfc\xb2S@\x91#\x130\x8a\xecS@\x8d[\x87\xb2Z\xeeS@/7x\x89*\xc1S@\x7f2\x81\xbbD\xb9S@\xc4\xbd\xf6=\xde\xbaS@++\xcb\x87\xaf\x8dS@\xe5\x06\x11\xfc\x11\xc2S@}\x87\xc1\xe0\xe0\xc1S@\xac\xf9\xb6\x8c\xc2\xecS@=\x08\xfdCq\xe2S@\xa9_\x94\':\xc2S@\xd7\x1b\'z\xd5\xc1S@au\x96\x80\xbd\x8eS@im\xa2L\xda\xc3S@\x83g!/\xa5\xc1S@1\x12\xcd/>\xedS@\xd4\xcb\x01\xc7\x11\xeeS@W\xe7\xc0u\xd5\xebS@\x06\xd4\xbdc\x1a\xb5S@\xb1\xf6\xa1\xc5\xb6\x8eS@\x98\xef\x1d\x81\x13\xecS@+\x1d\x01]\x95\xc1S@\xfb\x18f\xcc\x93\xedS@\xd8\xbeA\x819\xc0S@\xf0\x9e\xc3\x94\x0b\xecS@\x8d\xb7D\xdf\xbd\xecS@>=\xb2\xc4J\xe6S@\xa1\xb1\xb0\xb6\xbc\xbfS@\xa8\x80[@$\xc3S@\xc3\x04\xdf\xdc\xc2\xedS@g\x15\xb0\x94x\xbfS@N\xd9\xe4\x8b"\x8fS@)\x04\n#\xf3\xbcS@\xdbF5g-\xc5S@\xb5\x85\x83\x83\xbe\xc3S@\xa6D\x1a\x08\x8b\xeeS@*R5\x9fv\xc5S@\xe3\xd6\x9c&y\xb6S@T\xdc#\xbd\xef\xbdS@\xd1\xca\xce\x8c?\xc6S@\xac\t\xb9-;\xc5S@\xf4\xb7\xd7\x1f\x8c\xc5S@H\xfd\xaeF\x0f\xefS@\x19\x8c\x06\x16\xdd\xc0S@\xf6\xd1\xac\xad\x14\xc4S@\xb5\x0f\x91\x9c\xf2\xefS@vz\xaf\x9b\x87\xc4S@ i\xa9\xe4D\xf3S@\xc2g\xa3\xd7[\xc6S@7eS\x17h\xc6S@]\xeb^\xfbC\xc0S@-1\xce\xabr\xc4S@\xc5\xcd\xb5\xdd\x00\xc0S@\xe9j"\x0c\xcf\xbfS@\x99J\xf4C\xe1\xf1S@\xab %t\xbb\xc4S@9\xd8\xb4`f\xc4S@\xc3\xd1\x7f\xa0y\xc4S@TmR\x053\xc6S@`\xfb\xff\x7f\xb4\xc6S@X|I\x8aJ\xbaS@\x86\x05\xbc\xc6\x96\xc0S@|\xe3j\xc0\xa3\xbeS@\xd6NP\xa1\xb6\xe2S@\xe7\xf5\x10\x95\xde\xc6S@\xaf\x92)\x9d\xe8\xefS@yd\xe3\xd2\xea\xc6S@\x1c\xa9\xc1\xa1\x0e\xf4S@\x04f\x1by\xe1\xefS@D\x06\x94\x9b"\xf2S@\x9ft~Y\xdc\xbdS@\x02:\xafCU\xc4S@\xd6\xaa\x0e|"\xefS@\x1d\x04%\xa4\x95\xc4S@\xa1J\x8bN\xaf\xc4S@\xe2-$/\\\xc6S@\x8a\xe4\xa6t\x87\xf2S@4B\x87\xa4\x8a\x90S@\xc4\xc7\x02\xf8t\xc6S@ %\xa0\xdd\x14\xc7S@\xeb\xa6o\xd99\xc5S@\xe2!\x14y\xa5\xc5S@`\xfa\xd6\xbbg\xbeS@d\x9bs\x81\xb5\xbeS@\xbcz")c\xbeS@\xa3\x0c`j\x8a\xbaS@\xf3\x18`O\xc7\xc6S@KE~\xd9\xea\xc5S@G}\xbe6L\xf1S@\xc7d\t\xc4l\xc7S@\xb8%\x1f\xef\xe6\xe7S@7\xfe\x82\xda\x05\xf5S@\xedG\xab\x1b=\xc5S@\xb3\x82\xaad\xca\xbfS@_`cm\xd0\xbaS@\x96\x14\xa8\x9b\x7f\xc5S@G\xe6|\x08&\xc7S@\x94\x18z.]\xbeS@\x8f\xfa&O\xae\xbfS@d\x1at\x9c\x8f\xbfS@q2\xac\x98[\xc7S@8\xfaHH,\x92S@\x83-\xbfR\xd3\xc5S@A\x9c\xad\x063\xc6S@V\xd1\xb2\xce"\xc0S@\x0e\xa8\xf7\xbf\xa1\x90S@\xfbb\xdc\xd0_\xe2S@\x90M|h\xb9\xc6S@\xb5\xed\x14)H\xc8S@\xf1\x193\xf8\xde\xbdS@m\xaa\xa7\xe8\x8a\xbfS@\xc9\xeb\xd9\x1cl\xc8S@fDl\xc1\x8f\xb3S@p\xb0]\x98Z\xbfS@\xd7u\x087\xf7\xe7S@\x8f\xa3\x13\x8a\x85\xc5S@1\xfdw\x0c7\xb8S@&qY\x15\xaf\xbbS@\xbcf\x8bV\xd0\xc6S@\xad\xec\x1a4\xb5\xf4S@Ju\xc0\xe3\xf1\x91S@\xa9\xe5\xa11\x80\xc7S@\x1d\xa6T^m\xbdS@\xe6o\xd9\nP\xb3S@L\xe9\x05w\xdd\xc5S@\xfe\x9dn\xcd\x1c\xe6S@\xffJo\x0eC\xc6S@\xc9l[4J\xc7S@\x81{\x16\xbf\xc4\xe1S@GgX\xfdE\xbdS@\xd2bQ\xb9\x85\xc6S@qF\xc8\xf7.\xc9S@\xd5\x04\xdc\xab\xbd\xc6S@9\xf7F\xc1\xfb\xbcS@6\x15VU\x89\xe6S@\xe9\x15d\x8d\x94\xc6S@3&\xa7\x04\xe4\xe5S@chQWG\xe3S@T\xa4\xae\xe8\xc7\xc6S@\x95q\x07g\xe2\xbeS@\xba\xcc\x1e\x9e\x98\xe5S@u\xf8F\'\xc1\xe4S@\x9e\x16\x19r\xef\x91S@M\x18\x01[\xd9\x94S@u9VJ\xa6\xbeS@\xbbP{\x90\xd6\xe5S@s\xb07j\xb2\xc7S@%A\x18\xfbZ\xbdS@ZJ\xd1\xa1\xc4\xbcS@\xe0\xb8\xb1z\xbc\xbaS@\x98\xdf\x13K\x13\x92S@\xf8\xf1\x80g\xde\xc1S@\x1a\xb1zq\x10\xbaS@\xcb\x9b\xbb\xbf\xdd\xe3S@\xf7\xffFD\xa1\x93S@U\xebk\x92h\xbaS@|F\xa5\xcc\xe1\xc7S@\xb3\x97\xe4B\x01\xcaS@\xc88\xf4\xfai\xcaS@S\xde\nj\xda\xbdS@\xe52UV\xe3\xbcS@\xd0fv\x13\xd8\xc2S@\x0fG\xe2\xce\xf8\xc9S@t\xaa\xf4\xd4\x0e\xc8S@\xda\x99\xbcX\xe7\xbdS@Ai\xaeVj\xe3S@\xbb\xbe\xad\xe9\xe1\xbdS@\xa6\xa8\xcd\xe7;\xbaS@MZ\x1a3\xc5\xc8S@\xf5@^\xb3\xfe\xc8S@\x1c\xb7\x8f\xdc}\xcaS@\xdfXm\xbdM\xbcS@B7\xfb\\Q\xbbS@\x81\x8eL\x0c\x7f\xb9S@h9J\x01|\xb8S@\xfa\x16t\x96\xad\xbdS@\xe5\xcdo\xfd|\xbdS@\x0f\x04|5\xd0\xc8S@w\xfebf\xd6\xcaS@\xf7o\x9b\x06\xce\xc8S@\xd5I\xd2d\x8e\xc9S@M\xfeb:\xf3\xacS@2}\xce&6\xc8S@\x97b\x14\xe2\xd2\xcaS@\x9e\xabn\xe5\x81\xe2S@\xb9?M\xf1f\xbdS@\xb8\xcb\x7f\xc1\xf5\xcaS@\xcf\x1e\xcb\x8aY\xc8S@\xac\x05tJ\xa1\xcbS@. a\x0f\xcf\xddS@\xe7\xcb\x1d\xdb\x12\xbbS@\x9f$\xa1\x9d\xf9\xbaS@\xa7\xb7\xfb\xf6T\xc8S@\x98qNJ#\xcaS@\xd3\xc8K0\xb5\xc8S@\\?c\x94\xee\xbaS@\xb2\x16\x03z:\xb5S@\xe4.I\x97S\xbaS@\xad\x95[\x0fr\xddS@\xac\xe9\x99J\x05\xcaS@tF\xad`\x98\xb8S@\x90\xc4?\xac\x1d\xb5S@\x90\xdd\xdd\xe4l\xc9S@\x15Q\x05\xd7A\xe5S@>\x85\xe4\x9d\xaf\xe3S@c\xf2\xcb*\xed\xcaS@\xb5OV\xff\x17\xcbS@\xb5\xf5\xdf\xc7$\xcbS@\xb6?r>\xc2\xe3S@t\xeam\x13<\xb5S@\xe8\x12\xea\xce\x12\xe5S@\xb2\xeb!%\x97\xe4S@3\xa7Vp\xf4\xb7S@|#.\xeb\xe2\xbaS@\xac\xa5B(\xb8\xe3S@ \xb3\x0f8\xaa\xe3S@\xf8\x8d\x00CC\xcbS@\xf2W\x8d\xec\\\xcbS@\x8c\xe3\xf1BN\xccS@\xf2/\x18\xc6\x87\xcbS@\x82y\x7fc\xe9\xccS@\x139q\xdca\xe3S@\x8a\xfc|~\x8d\xe1S@p\xfe\x19u\xb1\xb9S@\x0c;\x993\x04\xacS@/7\xf1k\x9b\xe3S@|\x0e\xa7\xe9\xa6\xabS@\xe9\x10(r\xa5\xe7S@\xe3\x8c\xf1:)\x98S@ep\xfc\xe2\xda\xe7S@_\x9e[\x15a\xabS@\xf0F\xc0\xc6\xf3\xe3S@\xb3\xec\xe62\\\x98S@&\x80o\xc1\xc4\xe3S@o\x81s\xb6\x8d\xe3S@-K*yo\xbaS@2\xb2\xb4\xcd.\xe2S@\x10\x94\xcc\\p\xbaS@\x7f\\U\xcc^\xccS@\xeaw\xda\x8eq\xe7S@\x02\xa2\x7f\xcf\xe4\xaaS@-\x05V/l\xcbS@\xabh\xf5G.\xcbS@\xac=\xf5\x17m\xe7S@\xfc_2\xbb\xaa\xceS@\xfc\x82\xf6w\x82\xe2S@\x89\x8c\xd8\xf6f\xb7S@\xd8\x18\x1cp\xdf\x98S@\xc0\x12\xa2\r\xf0\x9eS@\xb4\x7fs\x9dy\xc4S@\xc1\x9dP\xe0\x9b\xb8S@\x04\xc1\xe4\xd4\xce\xb9S@\x8f\xcd\x1f\xf7\x9a\xe1S@\x1e\xd9<\x92\xf0\xe6S@oO\xc5\xa5\x8f\xaaS@//\xa0\xca~\xcfS@[8R\xa4\x84\xccS@\x94\xe9\xbff\x94\xb8S@\xfd}\x86\xaeS\xccS@< \x17\xa5;\x99S@k.\x08K\x8c\xccS@\x1c\xf7vb\x9c\x9fS@\xba=\x0cF\x9a\xe6S@\xcf*\x13\x0e\xbe\xa9S@\xd7"\xd8\x8a\x99\xceS@\n\x8d-\xac\x83\xcfS@\xb4\x0e\x1f\xe75\xa0S@\xd0\xe3\x98\xa60\xb8S@\xb6~\x18]\xf2\xb7S@\x7f\x1b\xfb}\n\xd0S@\xd3\x90t\xba\x1b\x9aS@\xef\xde\xeb\xbb\x90\xd0S@Y\xb4T\xc2"\xa9S@M\xc6D!w\xcdS@\xba\xb5\x9c\x81Q\xd0S@\xbbb\xb8\xda{\xd0S@\x83\x86t\x90\xc5\xa8S@h\xa6\x9aZ\x85\xcdS@\xa8\x8c2\xaan\xcdS@\x9c\xd5@\xc7S\xd0S@\x90\xbeq]\x9e\xb6S@\x88R\xddxI\xb4S@8\xdb\xf0Q<\xb4S@E\xe4\x8d\xdfX\xa8S@\xff\xdc\x84\x11\xba\xd0S@r\xa8)\xc3\xe5\xd0S@z\xd8\xf7\x9b\xd3\xcdS@"\x05\x93Y\x8a\xe4S@}\xcc}\xf6\xf0\xd0S@\xf90\xa7\x9d9\xb7S@G&8c\x97\xaeS@L\xbf\x84\x8ch\xa8S@\xd1\x88\xc4tI\xa8S@\xb0\x96\xc5\x10 \xceS@#\xab\x1b\xf1*\xe4S@,\x9c\x132A\xa1S@\xc7eUq*\xa8S@\x1f\xd9\xdc\xc4I\x9bS@\xf4\xa7`E\xec\xa7S@0U_\xcc\xde\xd0S@\xa8\x17\x1e\x89\xac\xceS@\x85~\x144$\xa1S@\xe5\x1b\xaeIl\xb6S@j\xa9\x1fC\xe8\xd0S@\xe9\xf1\xa26\x85\xd1S@\xe1\x85c q\xb3S@~H\xd8a\xb2\xe3S@\xcf\x8c\xbc\x86\xa0\xa1S@,%\xf4\xe2\xe3\xd1S@\xcf\xdc\xb4E\xfd\xb5S@\xdbS\x94\x15\x83\xd2S@\x1b\\\xebk\xed\xa1S@\xcb\x07?\xd0\x17\xb3S@\xadx\x1ckP\xb6S@\xd6\xab\xc3pN\xd1S@C\xb6\x93B\x0b\xa7S@\x83]\x1f\x14\xa4JT@e\xdc\xa7\xb0\xbd\xd0S@\n\xda\x9a\xc5\x08\xd2S@\x8dA\x03\xf0\xa4\xd2S@cO\x8d\xe8\xca\xb5S@M\x10\x15c\xc5\xa6S@\xcev\xe9}\xbb\xd0S@Y\xd1\x84\xb6\xc5\xb5S@\xd05\xa1\xdc\xd2\xe4S@\x1f0U\xda\xcc\xb4S@\xf0\xd2\x07\xc4\xb2\xd0S@\xf6z\xa1\x00D\xceS@\x92\xc7\xca15\xa2S@\x14!\'\x10G\xb5S@\x01\xc1\x90\xa8\r\xd3S@\xe2n\xdc\xfb\x9e\xe4S@\xf2J\x061\xf4\xa1S@\x0f,\x19\xbdX\xa2S@\xdf<\xde\x11I\xb5S@p\xc04O\xec\xb4S@n2\xbd\x10\x18\xdcS@\x94\xbd\x7f\xfc\xb3\xb2S@+\xcb\xa0\xf0\xbf\xe2S@\xd3\x16\xf9AM\xa2S@D\xbf\x06\x8f\x87\xe2S@\xf1\xb5\x98\xce.\xd2S@\xf8\x18h\xc8\xb7\xa2S@\xc2!d\xa4\xcf\xdfS@\x01\np\xdb\xf1\xdeS@\xca\xaf\xfc<S\xd2S@\xb7\x9e\xf3\xf1\x14\xb6S@s3\x9dl\xd0\xd1S@\x9d6\xd7\x1b\x8b\xb3S@m\xeco~5\xd2S@a\xbd\xd8\x83\xb6\xb4S@\x90XL\xbc\xc6\xe3S@\x19\xac\xed\x04_\xd3S@\xcaR\xd5.{\xb3S@\xa9K\xacI\xc1\xb3S@S\x85t\xe1S\x9dS@Se\x9e\x8b\xe1\xb3S@\x95V\xa6\x83\x9c\xd2S@R\x91\x89\x00@\xb4S@8+\xfc\x8a\xd5\xb0S@\x98\xff\xbf\x9a\t\xb4S@\x85rY8c\xe2S@\xda\xb194\xc2\x9dS@\xc4$\x18\x7fw\xb3S@\x01g\xc8B-\xd4S@b\x8eZ:\x11\xe2S@\xa9\x9f\xd2\xf1\xb0\xb3S@\x89\xee\x9c\xd6\x1d\xb3S@mU\xaa\x11|\xb0S@\x97z\x0f\xed\xb1\xe1S@\xcb\td\x9c\x88\xd1S@\x86\xf1\x7f\x87\x93\xd4S@g\x9d%(\x88\xdeS@\xe9\xcc\x9e\x9a\xe7\xd2S@\xa4/r\xb0\x9e\xd4S@\xfa\xc6\xceKU\xb2S@\xc2\xe3="s\xccS@\xc0\xe6\x94@\x97\xccS@S\x8a\x1e\xdf\xbe\xcbS@[f\xf0!\x1b\x9eS@\xedm,f\xe8\xacS@\xefD\xcd\xd2N\xb2S@\xc5\xe2\n-\xad\xd4S@\x192\xdf7\xac\xb2S@\x92\x13\xe7\x16c\xe1S@n{\x16\xde\xd0\xd1S@W\x0b\xa2O\xbd\xa3S@\x10\xcb\xd219\xa3S@=\x08\xc7\x9b\x08\xcdS@\xb1!\xd5\x81\xf4\x99S@\x96\x9c<\xfd\x80\xa3S@\x87\xd3\x94\x12\x9b\xd4S@\x91\x16\xe2\xac\xe3\xb1S@\xca\xfe\x95s\xe1\xd5S@\x9e\x10\xceBn\xd0S@\x91\xe4\xbej&\xe2S@\x10\x9cr\x84_\xe1S@rk\x904\x18\xe1S@\x97B\xbe:\xdd\x9aS@\xc1\x0b\x8cj\xc8\xd4S@u\xa6\xd9\xdd!\xe2S@\\12\x82G\x95S@\xcb^e\x17\x8f\x9eS@\xfd%\xd5>\x11\xd5S@\xbc~&\xdc\xeb\xb0S@\x00h\xee}\xd3\xa3S@\xd0Kg\tg\x95S@\x92\xb3\x97r1MT@\xb6\x90`\xe0\x82\xb2S@o\x04#\xe4\x7f\xddS@\xfd\xd2#\xd5m\xd5S@\xeeQ\xf3\xbf\x87\xddS@N\x0fyz\xe3\xa1S@\xacx\x18#\xb1\xd3S@O2!kb\xb0S@\xd3k^D\xa7\x9bS@\xb6\xd1\nsc\xb0S@\xbb\x7f\xfd\xb9\x1e\xe1S@wC\x1c\xb6\xde\xe0S@\xf3\xe0^[7\xddS@~\x90\x84\x14\xfe\xe0S@\xad\x12a\x81-\xddS@7\xc2\x8e\xf0\xee\xaeS@\x1dM\'\xa5\xb3\xd2S@\xd3\xeb\xe8\xa2#\xddS@2\x05\xc7*\xc8\xd2S@(L\x89\xd1H\xd4S@=.\xe1LM\xd6S@\xfeP\x9c\xd4\x02\xd4S@\xcd\x88b\x14\xc2\xe0S@}Z\xc3\xe1\xa5\xafS@\xf7\x1d\x16\x0c\xc1\xd4S@\xd0N\x0f\x92\xdb\xa0S@\xcd.\xdb\xb8D\xd6S@\x16\x1a\xad\x84\xde\xa0S@j0h\x9a\x13\xa5S@\x87s}Qa\x9bS@\x0fE\x93\x1bI\xa5S@\xb8\xbc~\x87`\xd6S@\x15Tc\xe3\xe7\xd6S@\xf58K\x15g\xa0S@\xf1\x088O\xd9\xd7S@I^\xebt\xf4\xd4S@;\xaaUB\xec\xd6S@9n\xf1l\x98\xdfS@j\x96\xe4J\xe1\x9fS@\x10%\xcd\xdd"\xaeS@\xfa/,i\x07\xa1S@l\xeb\x0c8S\xd7S@\xc3lL\x01a\xb0S@\x1e,\xd2`*\xd0S@\x97\xa0\x99\x95\x8b\xd5S@\xc6q\xdcIm\xa0S@\x9cg\xcem\x80\xd7S@4\xae\xbe\xea\xa6\xd7S@\'\xe4=H\xbf\xdaS@\xdc5\xa5\x8dd\xd7S@\xba\xbb2\x8f\xf2\x9eS@^\xf8H\x18\x0b\xd6S@\xb4\x83\x1dT7\xdbS@\xea?\xa0\x07\x95\xdbS@-g\x90\xec\xcf\xd7S@\x1f\x96\xaa\x13\xe5\xdcS@\xcb\xa85w\x17\xa6S@OP)\xa4\x9b\xd4S@\x97\x93\x156i\x9eS@Kj\xff\x07\x8b\xa7S@\xb5\xe0\xeeq$\xd9S@\x9c\x1e\x8dJ\xaf\xd4S@\xe8\x0b\xbb\n\x11\xdfS@\x1dB\xc7\x8e\xc9\xdbS@\x86S\x8d\x87\xde\xd6S@\x01#\xb1\x18\xe3\xa2S@\xd3+\x1e\r\x8a\xacS@\x8c"\xb8/<\x9cS@\x99\x08\xa20[\xdcS@\xdaV\x06Zu\xdbS@<\xd0\xf0\xa8\xf4\xa6S@\xab\xd5/\n\xac\xd9S@\xd82*B\xa2\xd8S@\x8a=\xfb\xdav\xdaS@)\x056\xe0\xb1\xd7S@;e\x84h\xc5\xa7S@\xdf\x13\x81s\x01\xa8S@\x8f\xf1\x07\xbe\xb9\xdbS@U\x12j\xf8 \xa5S@$\xc0}\x01\xfa\x9cS@@e+\x9cU\xdaS@0\x10"\xb6,\xacS@\\\x97`\x16?\xd9S@\xda\xefM\xb7^\xa9S@<\xe9R\xa4T\xa8S@\xb7}Q\x91\x19\xd7S@\xd9\xfd\xd6i\x8b\xd7S@\xd9I\xf9V\xaf\xdbS@\xdb,h\xef<\xdaS@\xf2\x8c\r\xac\x98\xadS@\xd9\x99F\xce\xab\xdbS@\xf1\xa9\xf3\x92\x1a\xa5S@\xde\xd1\x87\x1e\x84\xa8S@8~\xf8\xa9+\xd7S@\n\xd9OF\x05\x9fS@\xef\xa4~\xeaM\xdbS@,\x9b\xd99\x94\xa8S@N\xd2\x7f]\x99\xd7S@Qg\x0c\x96\xd4\xacS@\x9a\x10Pd\xb1\xdaS@\x83\x00K\x1c\xf7\xdaS@\xd0B\x0b^h\xdbS@^f\xcfb\xd9\xa4S@(\xf3\xfb@W\xacS@8\x12\x7f\xca\x08\xd9S@\xe6\xad\xa8|>\xa4S@!\x94`8m\xdbS@\x9aC\x0eK\x08\xdeS@_\x1d_\xf0\x00\xa3S@?\x91\x04\xd0\xf2\xa2S@\x16\x83\xf8@\xad\xa9S@\xe4\xe0z;\xa9\xdaS@\xb3#\xaa\xd3\xd9\xaaS@\xfa\x9c\xae$\xa0\xddS@\xb6\xb3p\xbdM\xaaS@@\x1c\xb7\'\xc9\xa5S@\x83\xdbP\xa5:\xdbS@\x11\x82XWm\xdbS@\xfc\xd2\xc6\x80\x7f\xa0S@\xeb\xd4W\x99\x95\xd8S@{h\xe8\x03\x13\xa3S@\x1d\xd7\x14>\xc1\xd8S@s\xdc\xb2\xfa2\xaaS@\x1f\x18\xc5\xf1\x0e\xaaS@\xcc\xb5\xd9\x1c\xb4\xa3S@o\x8e5\xc4j\xdbS@\x0eL\xf0:\xca\xdbS@J\xb8\xb4\xe5G\xddS@\x82%l%\xcf\xdcS@e\x9f\x08\x01\xa5\xdaS@\xd5\r\x85\xfds\x9fS@\x0f\x85m\x11[\xa7S@\x19{\x10\x80\x14\xdcS@\xc1V\xfad\xe8\xa9S@\xd4\x93j\x1e\xe0\xdbS@?\xe5\x16\xa9\x12\xd8S@,\xa4\xeb\xd9\xff\xdbS@\x8d[\xc1F\xce\xdcS@;\x01Z\x80\xc1\xa1S@x\x85\x9b\xfe~\x9bS@\x8c\xefm\xd8\xcf\x9fS@VL8\xc0V\xa7S@\xf5\xdf\x82\xb7)\xa7S@L)\xe7\xbc\xfe\xa6S@\xc1^\xc7[\x08\xa0S@\x9a\x16ki\xa4\xa6S@G\x90F\xb9\xcb\xdbS@Hz\xae\x07\xb0\xd9S@\xdc\x87l\xbe\xca\xd9S@\xac+\xc5\xc9\x9a\xaaS@\xcdn\xbf\x12\x89\xdcS@\x9f\xde\xaa\xcf\xba\x9fS@\x91\xa6N\x9cpET@\xb5\x83E?\xdc\xeeS@Mv\xd7\xc2\x1b\x9bS@\xecV\xbd\xb2\x94\xa7S@\x99\xfdv\x87\xdb\xb7S@\x0bE\x865\xbe\x99S@\xce\xdd\x91\xee7\xe3S@u\xf26\xb4G\xa3S@D\xfa\xa6\xca\xeb\xccS@\x89$\x13v\x93\xd5S@\xf4L\xf62e\xd8S@\xec\x1dt\x9e\xbd\xe7S@\x82S\xfa\xe9\xd4\xb3S@\x0e\x96e\xf6\xd5LT@\xa2\xe7\x89\xe0\xe8\x98S@R\x99@\xb9(\x9eS@T\xa9b\x9c\xf0XT@\xaag\x83\x91\x90\xcaS@\x92t\x92>a\xa8S@\x98C\xf3\xc4\x98\xacS@\xf4\x94\xa6\xc8\x82\\T@"\x8c\xfd\'\xc3\xabS@F3=8\x18\xbdS@\x15\xd0\xcbC?\xacS@n\t\x914\xe1KT@\x93\x93\xa1P[UT@\xd68\xbf\x9d\x87FT@f\x14\x84,\xe4\xa6S@\x94\xfd\xe6\x1dH\xa1S@\x05\xac\x81\x93\xfcbT@P\xcd\xe2\xbf\x83\x92S@K\xfd\xadD\x9b\x91S@\xfc\x0em\xa2f\x93S@\xb1\xc4\xe3\x97d\xc7S@\xe7W<\x11l\xf2S@\xa9\x9c\xc45\xcc\x93S@=\x80;\x16\x0c\xccS@\x88\xfd\x04\x1e\xa6\xecS@\xc9\xd6\xfa\xdaE\x94S@$Y\xa1\xc2x\x93S@H\xd9\xd2@\xce\x93S@\xb0\xe1{\x99\xa2\xefS@\x1e\xd7\xc6\xbe#\x94S@\xa00C\x1e\xc0\x94S@\xe6\x12\xb1\x94[\x95S@R\xf3\xf7\x04N\x95S@\xd4`\xa3\xbc\xc8\xecS@\x8fQ`&r\x8eS@\xa5\x0f\x9cC\xa8\x8dS@F\xb0`\xe0\xac\xf2S@Q\r?\xd3\xcf\xebS@\xab?\x0b5\xc7\xb5S@\x12\x8c-\x92b\xeeS@s\x0e\x0cJ9\xcaS@\x01\x1al"\xda\xf2S@)\xf2\xd7\xb7\xa6\x8eS@_s\xb3\x87 \x8fS@\xc9\xe7q\xda\x8e\xecS@\xef!\x81\xb0:\xeeS@\x88Y\xe2\xe4\xdf\xebS@\x17\x1b\xff\xfb\x9c\x8fS@\x9f\x11\xe9)\r\x91S@\x83FP\xfb\xc3\xc5S@\xbfT?5P\xeeS@\xa3\x83\x1e\x84\xd5\xebS@\xd7q\x81\xaa\x83\xb0S@\x88_\x13\xbc=\x91S@F.\xdeG\xf0\xeaS@u\t\xb0U\xfc\xefS@ \x1b3U\xdc\xebS@\x91\xb4\xa6\xeaw\xeaS@\xaa\x1c?\x02\xa0\xe5S@D\x93S\xd8\x80\xeaS@\xbf\xb9\xa0\xa5j\xf1S@\x86\xd8h\xfe\xfa\xf2S@V4\x1a\x8b\xd1\xebS@\x1cPmV\x98\x90S@\xb7:#\xacP\x92S@\x93p\x14\xe5\x7f\xa9S@\xb3\x12\xc4\x1d\xd5\xbfS@L\x141\xe5\x02\xcbS@\xb8\x9f\xbf\x07^\x9bS@h\xdd(\x86S\xefS@\xe1\x0e\xf5\xb5j\xe9S@\r\xeb\x95T\x02\xbfS@\x00D7qp\x91S@\x7f>o\x95\xab\xeaS@\'\xb5\x07\xb9V\xc3S@`\xdc:a\xb0\x93S@\x1bB\'c\xd7\xeaS@\x15\x11sv\xe8\xe8S@M\xb8\x04\x80\x8b\xecS@1\xad\xfa\xb0q\xf3S@T\xaf[Q5\xf0S@\x0f\xd6\xcf\xff\x17\x92S@\xd7\xee\xb2U\x0e\xccS@Ln\xd1\x8f:\x95S@\xf4\xc2\xcaZ\x7f\xecS@4GD\xc5\x03\xe9S@\x12\xc0\xbf\xbb\xae\xf1S@\x02\xdfrHq\xa3S@\xcb~E\xean\xc6S@\xa0\x05i@\xea\xebS@\xc73};\xca\xe9S@\xa3\xc5\xcd\x86\xb8\xe8S@\xb35H\xfd\x89\xe9S@\x06\xde\xdd\xbe:\x97S@\xab\xbc\x1e\xdc\xb3\x98S@|\xd3f\xb5\xac\xd4S@\xf0\xf9\xdaaX\xd6S@\x9dhOjb\x98S@\x0c\xc5L\xd1\xdd\xeaS@\nHk\x8f\x96\x98S@\x14[(\x04Y\xe8S@Ts:\xce*\xe8S@\x02\x8e\xc8\xa8\xe1\xe7S@\xe2\xe7\xa0e\xdf\xe6S@\xe4\x0b@\xd4L\xb5S@\xa1g\xb96\xf7\xe5S@\x8a\xca\xc3\xbd\xcb\x98S@\xea\xd0\x8a\xe8\xff\x98S@\t#\xf4\xb7\x17\x99S@\xa8R\x9e\x0b\x9a\xebS@\xa6\xf4\xb1\x10\xae\xacS@\xd9.\xe6\x915\x9eS@\x05Q\x94)\x0e\xc9S@\xe7=\xc8\x84\xb5\xeaS@\x91\x8d\x83\x88\xd5\xe8S@\x13\xdf\xb4/\x1c\xdaS@\xab\xc1\'\x8c|\x99S@\x87\x8a\x97\x04Z\xdbS@\xbd\x9c\x11\xc7O\xeaS@c\xb9ME}\xa4S@\x9eI\x89\x137\xa0S@\x7f\xcd\xd2e\x1f\xefS@\x9eD\xb2.\xc5\xf0S@\\\x88\x0f\x05:\xacS@\x8c)\xd6\xd3\xc4\xc8S@5KdR\x0f\xcbS@\x9c?\xbb\xf2\\\xc8S@\xbd`0\x0e\xb7\xe9S@\xee\xe4\x0cbu\xe7S@=E\xd7\xf8,\xe7S@\x7f\x97mo\x99\xe5S@\xaa\xf6\x93\x0b\x16\xc4S@\x8a`=#*\xa1S@\x92\x0c\r(=\xc4S@\x80?\x1a\xecD\xccS@\xea\xe6\x86\xcf\xdb\xa1S@n\x1e\x16\xe82\xcbS@\xcbg\xf2\xa9\xca\xcaS@\xe5\xbd\xaa\xeeF\xc8S@\xdcQ\xe0\xe4\x1b\xa2S@\xd7\xb8*j\n\xcbS@\x87A\x8df{\xcaS@\\\xac\xf3E\\\xa2S@\x11\xba\xcd\xb2h\xa1S@\xd9\x9aV#s\xccS@\xa8\xcb\xac}_\xcbS@\x19\x18\x89\x16\xbe\xc7S@\x05d\x81\x8c\x8e\xcaS@\x9e\x16\xcf\xd1p\xcaS@\x0b*k\x9e\xda\xc9S@\xda"\x8a\x88O\xe8S@~R;\xfc\x02\xe6S@\xe9\x06\x7fC\xaf\xcbS@)\x0f\xaf)\xd3\xc8S@\xe7?`\xc9\xb5\xe3S@\xfc\xc2&\xda\x14\xc8S@\xdf\x91\x03k%\xe6S@\xd6\xa9MB\xdd\xcaS@\xa4\xea?\xb3\x13\xccS@g\xcet\x00\xc3\xccS@&!\x03\xf5\x06\xcdS@w\xdb\xd4\x90k\xcaS@c/\xf5\xfbU\xa3S@ro\xb4\xa3&\xe9S@C\xbe<f\xc8\xe5S@0\x0f\xc3<\xa3\xe3S@\x1av$\xef\xf4\xf4S@\xaf`\x1f\xab\x87\xbfS@\x13\xb0\xd9\x11\xac\xe3S@\xfaz\xed\x8f\xde\xc7S@\x02;+\x88\x14\x9eS@\x1c\x1d\\\xc8\xbf\xc7S@\x11\x8e^\x0by\xe2S@_\xebsb\x04\xcbS@A\x1d;\x08J\xf1S@\xeeJ\xed\xe3\xbaWT@\xcd\xd0\xa4\xc3\xfb\xe2S@\xe0\x1b~\xaae\xc7S@/\x047\x98\xf5\xcaS@\x8dV\xbb\t\xd1\xe9S@i\x90l\xd2\x82\xc8S@W{m\xb5\x90\xc0S@!\xe2u5i\xe9S@\xe36\xe0\xe4:\x95S@lH$\xf4\xe8\x9aS@\x0b\x9f\xcb\x0b~\xc4S@\x1fN\xcf\x87\xec\xc6S@\xa1\x07\xb5&\x97\xc6S@\xf0R\xcf\x96\xc2\xcaS@\xc2}}\x1b\x07\xa4S@}\x9c\xbd\x88\x9e\xe2S@S\n\xa6_\x8a\xc6S@\xe4\x0c\x7fj$\xcaS@"*\x87\x08?\xcdS@\x0e\xb9\xb7\xe9\xfb\xc5S@k\xae\xf1\x92\x9a\x9bS@\x84Y&EO\xe6S@\x86\x1d\x9cY5\xc6S@\xb2\n\x0c\xb8x\xc8S@\xee\x81\x0f\x0bW\xc6S@\xa5\xa6\xfa\xe2\xf9\xc5S@\xbe9Y|\x88\xcfS@\xa5\xa3k\x13\xc8\xe5S@\xa6\xab\xd0zd\xccS@\x9c\x12\x11.\x84\xccS@n\x19K\xfd3\xb8S@\xff\x92N\x92dUT@\x10X-\xbb\x88\xa5S@\x82\xeab\xe6f\xc7S@!E\xbc\x87\x1c\x9bS@v\xa8\xb3\xe81\xa5S@\x14\xe6\x1c\xc4B\xcdS@\xaa\x0eR\xcb\xe1\xe7S@\x8cha\xa9\xba\x96S@\xa0\x15\xfc\xdaM\xa5S@\xf2\x97\xe7]\\\xa5S@<\x88-x\xc1\xa5S@r\\\xa5\x1eB\xc6S@\xedY_\xbc\x8c\xbfS@\xcb\xee\xd7\x94T\xbeS@\xce=,\xff\x9c\xceS@\xfe\xa6\x8b1l\xc5S@\x96.wS\x01\xa6S@!z$w\x15\xbeS@w\xc1\xab\x97]\xc6S@\xbbw*M\x8e\xa1S@\xd9yN\x82\xe3\xe1S@\xd4\x15\x97\xb6\x13\xd0S@\xad\xf4<o\x02\xa7S@L\x9b\xed\xbfE\xcdS@\xc5\xf9\x90\xc5\x95\xceS@\xe3B\xa0\xac\n\xd0S@\x96d}\x1b\x9f\xbfS@g\x9d[\xfc\xc8\xc5S@\xe12\xf4X\x7f\xd0S@c\xd3\x01+\x9e\xe7S@@\xdf%\xc0\x92\xcdS@\x9d\xe16\xc5\x19\xc6S@\x18,\xf4\xbce\xd0S@W0+f"\xc7S@\xde=1\x96\xe3\xa2S@b\x12\\\xd1\xdd\xceS@-C\r\x16\x16\xc6S@\xe0-\xbe1\xf0\xc5S@\x1f\xb9\xa6\x171\xc5S@\xcbBA\xc6_\xc7S@\x86\x02\xc7\xfa\xf0\xc6S@\xd9@\x89Pi\xe1S@\xaf\x91\x17\xa9\xa3\xe6S@\xce\xbbr-\xec\xcdS@\xbd\xf0\xb9\xcb\x13\xceS@\x89\xa4\x84\xdc\xe5\xe5S@\x0b_\xf5\xfbN\xe3S@\xcc\x9fpW\xa4\xd0S@\x1dC\x99\xec\xba\xd0S@vJ\xc2x\xe0\xd0S@\'"\x86V\xf3\xc6S@\x95\t\xa7Y\xb9\xc5S@O\x7f\x87\xf4N\xc5S@e\xcc\x15\x18\x9e\xa7S@\xc62\xa8-\xd2\xdfS@\xa7&\x10\xcc\xd1\x9eS@\xb2J\xc9\x98\xb4LT@\xb3\xaa!\x94\x8b\xceS@\xfb\x9d\xf0\xee\x93\xe5S@\x9d\xd6\x89\xb6\x9b\xc6S@\x9b\x92\x9a\xf7\xd3\xe1S@\xb19\xb7T\x19\xceS@\xf5\xe3\xbd\x87x\xceS@\x93\xa6\x9b\xb4$\xd0S@\xb0O\xce\x05i\xc6S@\x1f\xa1n\x89U\xbaS@\\E\xaa\x17}\xceS@0\xa1\xde\x89\xac\xceS@i\x80\xf0\xe2\xc2\xc6S@\xfe\xaadQ!\xc6S@\x99H\x02]\xad\xa3S@|Z\r)\xf5\xe3S@\x05\xd3f\xf3V\xa8S@m\x87&*\xf4\xcfS@\xba\xb6\xc2\xd3\x12\xf4S@\xbc\xb0\xfc\x85>\xbdS@\x1f\x964\xa7\xe1\xd1S@\x97\xed\xc7as\xe3S@p\x0c\xa0/W\xc4S@7[>\xe5\x9c\xe3S@\x80\xa4"\xd9\xc0\xa0S@bLWz\x02\x9bS@Xy\xf5\xca\xd1\xd0S@\xebM\xd4-\x03\xc6S@\x9a\xbcq#L\xa4S@J\x17\xdf\x17z\xd2S@\xe85\xd50\x80\xa4S@\xc9\x05\x97K\xcf\xd0S@0}m\x12D\xc5S@\xf4\x86oE\x84\xa7S@\xe5\xe1\xec\'\x06\x9bS@U\x05\x0cas\x9bS@DU\xa6\xafl\x9fS@\x04\xfe\xc8c/\xdeS@\xdd\xc7V\xf2h\xe2S@fv\xa5\xfa\xa4\x9fS@\xcd\xc9\xf2A\x12\xd1S@n\xed\xfa\xa0\xb5\xa6S@\xdb\xf07>\xf0\xd2S@\xfd\xdf\xd6\xffJ\xe2S@\xa7\xac7\xd0\xac\xa8S@\x8f\x90\xf7K,\xa7S@\xfe\xd3\x85W\xd4\xb8S@Y,\t2\xf8\xc3S@r>\xfd3T\xa9S@\x86Z\xaf7=\xabS@1`:\x9b\xec\xe8S@\xacv\xfa\xe8R\xa7S@\xa1\x8a#\xa7\x8f\xe5S@@95\xb21\xe2S@\xd7N\x1a\xa3H\xe4S@x\x18\xdb)\xec\xe3S@\xbeg\xce \xd3\xceS@\xd8\xb9\xdez\x9b\xc3S@\x82\xa1a*\x00\xc2S@Q\xbfc\x96\x1d\xe5S@Ri(.\x10\xaaS@Z\xab\x11\xf2M\xe4S@\xa1\xbb:\xca\xa3\xc2S@\xbd\xdf8\xa9\x18\xe4S@*M\xd7\xec\xdd\xe3S@\xb1\x85@\xa5:\xd2S@I;\xc4lL\xa7S@q\xd3\xcf\xd85\xa8S@\xd6\xe2xLt\xaaS@\xa8,Oz\x8a\xaaS@p\x1f\x15\t\x18\xddS@\xdb+\x98\x9e\x94\xd2S@\xf2\x1d\x10\x80\xe7\xabS@\xdf\xe5\xb3\xcc\xdf\xaaS@\x81\xe7\x00\x060\xcfS@06\xdd|\x8a\xd2S@\xff\x91\xe0ga\xe8S@\xc13K\xea\x8a\xc3S@\xf5\xc7=#\xcc\xc0S@\xe2\n\xda~\x9c\xe3S@\xd8\x08\xd8gY\xacS@\x0b|-\xe8\xb6\xacS@A1\r\xd5\x04\xf5S@\x0bS\xafC9\xa3S@c\xdd\x0f\xb7P\xc3S@\xe3\x0c*m\x1c\xc3S@\x84\x96}\x1d+\xe8S@:\xe5\xcc\xb0E\xe3S@\x9f\xf0\x95\xc4\xbb\xa8S@M\xac\xb3\xffm\xabS@=\xf2\x85\xb3l\x9cS@<\x95\xa7n\xef\xa8S@\xe2h_Cd\xd0S@\x84\x04\xed\xfd]\xabS@E\x14;^ \xa5S@Qmv\x02\xcb\xbaS@\xf0\xbd\xef\x96i\xc3S@+w\xeeg\x8c\xbaS@57\xf6h\x1b\xa5S@\xbc\xad\xa2\xde\xe0\xabS@\xdap\x1f\x8e\xec\xc2S@d\x9c\x1amy\xd4S@\x93\x07\xf2\x03\x89\xe3S@\xaeV\xe2\xf9\xf7\xd3S@\xb9\xde\xc8#%\xa5S@\x07\x81\x11\xd4&\xe2S@}\xb9\xb1\x98e\xd4S@\x96\xf0\x9a\xfes\xe7S@\x1c\x0cYO\x97\xc2S@k>\xf67U\xa5S@\x0cK\x84\xef\t\xa9S@_\xc0\x85\xc2\t\xd1S@\x0e\xeaz\xb2\xdc\xd2S@\'&\x06\xcb\xfb\xd2S@\xc9\x95\x03\xfc\xbc\xe2S@\x95\xae\x03\x13q\xd4S@\x9a\x8e\x12Q~\xd4S@Xsh\x89\xd3\xc9S@\xff\xd5\xab\x0f\xc7\xe1S@\x8csw\xc8\xe0\xc1S@\xd8\xc85;C\xacS@<\x89\xf4\x0b\x8b\xacS@$M\xb5\xc2.\xadS@\xbf*I!\x0c\xd0S@\xfc\xa3\x82U\xc2\xd3S@3\xa9?Y\xd5\xd4S@\x9b\xb0@Z\x98\xe0S@"\xed\xdbR,\xadS@\x1e\xa9\x00\x97y\xc2S@\xd5wG\x94\x9a\xc1S@J\xe3\xd3\xd8\xec\xccS@w\xb7|m\xbb\xd1S@}\xef\xfau\xa6\xa8S@\x18s\x8b\xe82\xacS@g\t}*\xb5\xe6S@\x9f\xea\x8em\xe9\xaeS@\xd3\xea\x97:\x1d\xd5S@\x0c\xa0\x04<s\xc2S@+$O\xaa\xa7\x9fS@\xcb5\xa2\xd6\x1b\xc2S@\x7f\x06\x95\xac\xc5\xd4S@\xb4~\xa9\xf0D\xa4S@\xf5Ax\rW\xdfS@s\xa6\xe7\x9e\x10\xceS@\x8aY\xde\x07\xa5\xd3S@mQ\x07\xeb\x1d\xc2S@\xb3iAD\x18\xc0S@uJ\xa9\xeb\x80\xb8S@\x06\xbbBY\xb6\xe4S@K\xf3^\x9d\xc1RT@\x06\xb7l\xcf\xc8\xd4S@~\x06\x83\xc5\x98\xacS@.\xd0P\xc6\xf8\x9eS@Yb\xc7\'\xab\xd5S@\xe6\xa1\xe8\x98\x96\xacS@\xdd o2\xb6\xadS@B6\x14\\f\xb2S@\x13\xfa\xff\xdd\x10\xd5S@\xbe\xe9\x03`\x90\xe4S@#\x970\xec\x7f\xe0S@8\x0f\xd9\xbc\xa1\xccS@\x85\xae\x16rF\xc0S@\x9a*\xb6> \xd6S@\x1d\xf7\x91\xb3\xe2\xccS@_\xcd\xa0\x04\x81\xc1S@K\xf8\x1fs\x96\xaeS@P\x82\x95\x12\xe2\xd2S@\x9b\xa4"r\xc7\xbfS@\x82\x92E\x97~\xd6S@\xd9\xeb\xffO}\xbfS@\x03\x15y\xfe\xb5\xd3S@4\xaeJ\x9a~KT@eM\xd3\x88\x9e\xa1S@\xc6\x81\xd6\t\x8f\xd3S@\xc5N\x14gP\xc1S@\x1f\x91-6\x16\xd4S@S\r\xbf\x06\x00\xbeS@\xd0_|\xec\\\xddS@\x90\'6\xbd\xef\xa0S@G\x0b\xe3J\xbb\xd3S@\xb8;\xe60j\xe4S@\xfb\xc3w\xde\xac\xbdS@\xf0\'\xba{C\xa1S@\xc7\xb9\xbax\xeb\xc0S@\x16q\x88\x06c\xdfS@s\xe8\xc0\x93\xb2\xe2S@\x03NZ:\x03\xcfS@\x02\x05n\x88;\xd4S@\xe3O\xc1\xc2\xd4\xe3S@\x89w\x03\xc2\xa0\xa1S@\xdez\xf2\xdc\x0e\xb7S@\x15\x9c\xb6.a\xb0S@\xc1s\x13FT\xe3S@\xe6\xf0\x91F\xcf\xa1S@p\x8fweo\xbdS@\x11R\xda^g\xb0S@A\xc2Y\x06\xac\xe2S@21\x8c\x12\xaf\xb0S@\x97\xc8\x19\xb3\xcc\xb0S@0\xc5\xca\xcf\t\xceS@\x8fq\x1f\x14\x97\xc0S@v\x9e.)\x18\xd6S@N\xa1}\xc5b\xd6S@\xb7\x96\xb7\x02O\xafS@\xffr"*i\xbeS@\x96\xe3\x84#\x8d\xb0S@{\xe8\xb9\xf3,\xbdS@:\xb2\x94E\xf4\xe1S@\x1f\x17\xb7\xbeP\xdfS@nN|\xeeC\xdeS@\xdcj]7\x91\xbeS@;M\xe0qz\xbeS@\xaa\x16\xb0\x0eU\xbbS@@\x0e\x07$\xa4\xafS@8\x98\x85\x91}\xd4S@\x11\r4?/\xd6S@\x0c\xd4L\xe9\t\xe2S@\x06U\xa6\xf7^\xa3S@!\x9bg\xd0\xe0\xb0S@ZjFJ\xf3\xbdS@\x83Q\x05\x92\xb2\xa3S@`_\x89\x13i\xcdS@EC\xef\x91\xe3\xd6S@\xe1\xa0\xb7\x8b[\xb1S@M\x84+\x04\xb9\xbfS@p\xc6\xeed\xe0\xb1S@\xbf\x93G\x1d\xe1\xd6S@\x08%\x99m\n\xc0S@\xf7\xf9HN\xc1\xbfS@\xd6\xa2\xa4\x0fM\xbeS@?\x9a\xc0\x1c\xb5\xbdS@\xf2\xb6 \x94\x80\xb3S@\x1f\xe8Y\xe2\x8b\xe1S@\x95}\x91?\xc7\xb1S@\xbe\xd2F=\x8a\xcfS@2k6OV\xdeS@;A\xe0\xf9"\xd5S@\\\xb1\xe6\x82\xe7\xddS@k\x1fR\xac\\\xd7S@lX\xbe\x8c5\xddS@\xd9\xed\x97U\x11\xe2S@\xd4\xfd\xf5w\x8b\xd5S@e[\x93;\xc8\xbbS@j\x9c\xb5&a\xddS@\xb8\xa7\xde\x1be\xbbS@\x1e\x91Z\xea\x92\xd7S@fg\xfb\xba\xb1\xd7S@\x13t\x04\xf6\x96\xb3S@(h\xe3\xcaO\xb0S@<\xe9"!=\xb3S@zy\xe9\xcc\x83\xddS@\xceG|@C\xbfS@^\xe6|\x8a\xd1\xbdS@\xd3\xbd\x8a\xd9\xe1\xb2S@\x00Yys\xa9\xddS@\x03\x120\xab8\xb3S@\xf0n\xee\x1eO\xb3S@\xa3\xfd\r[\x01\xb4S@Y3^\xbfU\xd8S@a\xa5\x0f\xbfF\xe0S@6\x19\xa1\xcf\xad\xdcS@\xf3!\xa0C;\xb4S@\xab\x98#|\x1c\xdeS@\x0c\x02\x91Pp\xd5S@$8r\x84\x88\xd5S@la\xeb\'\xed\xb0S@sz\x88<n\xb3S@\x1ey\xd0X\xb5\xb4S@o\x888O\x98\xd4S@t\x89\xb0\x06\x88\xe0S@\xb9\x1du\x10\xc3\xbaS@$D\xe9@d\xbaS@.\x16\x1d\xe9 \xddS@O\x84#i\xa9JT@a\x19\x1b\xeee\xd8S@\x84e\xabr$\xd9S@tLD\x96.\xbdS@\xf1\xfe1\xbb\xb1\xbaS@\x98H\x03\xd2\xf8\xdcS@\x13\x06j]\x1a\xb4S@\x80z?\x1c\xb8\xd4S@\x12%\x88\xb6\xd1\xd6S@?\xa9A\x10|\xbeS@\xd0\xfd\x0c\x13y\xbaS@\x9a\x1cY\xee\xfa\xb9S@\xb1\x9e\x04\xb2\xb5\xb7S@\x0c\xe2<\xd7G\xb5S@\x85\x17\x8c\xa6V\xd5S@!\x19\xe0[\xcb\xa6S@\xe0?\xb0[o\xdbS@\xb1\xd5\xb8\x8e\x9d\xdfS@\xbc\xads\x8a\xa4\xb5S@4\x0e\xa2\xaa\xf3\xbdS@\x8e\x8f*uD\xa7S@\xcfSM\x08<\xdbS@\ndW\x04\x93\xd5S@w\xdd\x03\xab\x8d\xdfS@E\xb0\x97\x80\xfd\xb5S@\x82\xeag\xa0S\xaeS@\xcf\xbd\xa5\x1e\xa9\xd8S@\xf5c\xa5\x86\x17\xdfS@\x0fO|W;\xb3S@v#E\x8f\x1a\xd5S@\xf6\x1f\xcb\xc0\xf0\xd9S@D\x0e,RK\xb6S@l\xa8\x9as\x98\xa7S@+\x9c\x86\x9a\x80\xb3S@\x12\x7fY5]\xdbS@\xc0\xb6\xb0\xd1k\xd5S@f\xd9W\x99\xf5\xa7S@\xd4\x836\xe2\xcb\xd7S@\xc0\xec\xde\xed\r\xdfS@e\x98\xb0\x81\t\xb4S@\x08\xad\x86%@\xa8S@)*\x12o\xc0\xb5S@\xdc\t\x96\xcd8\xb7S@\xff\xfc\xcd\x16\xfb\xdeS@\x7f\x8b\'\x0f@\xa8S@~{D\x12x\xa8S@\\\xcf\xb5\xd7\x94\xd7S@\xd2\xa5O\xde\xfb\xb6S@\x18H`D\x12\xb7S@\x9c*Q\xad\xb8\xacS@\x96\xc7\xffL\x9f\xd5S@Ow\xa6<\xd1\xaeS@Qg\xa8\x90K\xb4S@\xf8~e\x05Z\xb7S@~\xe9\x01\xc9\x8c\xb7S@;\x8c \x9f\xf3\xbaS@*\x8b\x7fF\xe6\xb8S@_\x8b\xb5\x9e!\xd8S@\x91\xb9\xcd\xdf\x03\xdaS@\xdeA\x0b\x83\xf5\xbaS@q$P\x04\x1d\xd4S@i\xed\x9f^\xf8\xb7S@\x04\xa4\xe7A!\xdaS@h<<7J\xd9S@\xa3\xd7n\xf9(\xa9S@\x03\xae=R\xd9\xdaS@\xdd\x0c\x86\x1d\xa2\xa9S@\x97\x03I:\xd0\xb7S@\xfc`67C\xbaS@\xbc\x97\xd1o\xc0\xb8S@\xbbe\x14\x08\xa1\xb8S@\x9a\xef\x0b\xe4\x87\xb6S@\xd2\x96\xcb\xb5\x8a\xdaS@\x93N?\x95\xf3\xdaS@K\x13\xb6\xd7D\xb8S@5\xa1\xcd?{\xddS@]c@\x8bj\xd4S@p\n\xb8\x0e\xbe\xa9S@MB[\xd3\x02\xbaS@w\x08\x0f\x96\x08\xaaS@\xda\xad\\\xc0t\xb8S@\xfe\xaf\xf6\xe9D\xddS@\x96\xdb\x83\x82\x00\xb8S@/\xbd\xc2\x11q\xb6S@4l\xba\x96\x85\xdbS@_\x85\xba\xf0\xd2\xb8S@\xb6x\xd1Lt\xdbS@\xb8\xf2\xa9\nC\xd9S@\xe2\x19\xb2\x1an\xb8S@y\xa0\'\xde\xa9\xdaS@\xb01\x03\xc3r\xb9S@E\xcf&\xefn\xaaS@\x1fu\x97\x9cG\xdaS@.lM\xaf\xa8\xb8S@\xea\x9522(\xb9S@\x11%\xd8L\x8e\xb8S@\x9aq\xe8S\xdf\xb9S@WK#\xf72\xdaS@\x0b-\x99\xbc\x9d\xbaS@\xd6\x1f>\xe7\x9e\xb9S@cY\x01\x06\xd1\xdbS@\xbc\xea\x03\x15\x96\xd8S@\xbe\x96)\xf3\x98\xabS@\xe8#t\xe3\xaf\xd4S@6\xed\xc9=\xf1\xaaS@9\x90{EE\xabS@DU\xee\xec\xeb\xdbS@\x0c\x91/;-\xbaS@8\xb8\tb\xdf\xd3S@Q\xdaW\xee\xbb\xdcS@\xd4b\xf2\xf1\x86\xdcS@ \x06\xac*p\xdcS@6`THQ\xb9S@R4\x9a\\\x17\xb1S@\xeeM\xcb\xffb\xbdS@\xdaf\x83\x92\xb5\xc5S@\x9c\x10:}1\x93S@N\xe4\xe4\xd0Z\xccS@H\x1dM9\xaf\xc5S@.\xadii\xb1\x93S@\x82C\x1a\xa6\xdf\xe5S@2e\xf1\xd0\xec\x93S@\x961SP\xde\xcaS@g\x01\x83\x8b\x96\xcbS@\xc9\xee\x827\xee\x92S@I\x19\xa0/\x93\xceS@\x0f\xa9\xacl;\x93S@J\x1b.#K\x94S@\x1e\xb3_\x81\xf7\x93S@:\xce\x807\t\xc6S@f\r\xf0G\x06\xcbS@\x10\x1a9\xa4\x12\xb7S@\xebGO\xf4k\xeaS@5\xd8G\x84\x1d\xc6S@\xd04\x99\xc9\xde\x8dS@\x05\xadU\x05\xcf\xb6S@j\x98\xa8\x91:\xc6S@\xd6\x02\xbd]\xbb\xccS@\x81\x7f\xc0\xf4\xd3\xc6S@\x12\x1d\xd5\xc7\x95\xc6S@8u9\xef\x99\xc5S@\xcf\xf7\x04z,\xc5S@\xcd\xb8l\xd2\xa0\x8eS@Q\x1fS\xb6\x80\xb6S@\xbfT\xc3q)\xcdS@\x0f\xd06\xa3\xcd\xbdS@e\x98\xc5\xb2H\xbaS@\x11\n\xb7<\x0c\xd0S@\x8b\xab\xad-\x1e\xd0S@\xbePb\xb8\x93\xceS@\xd4\xceR\xc0#\x8fS@\xed\x13R\xd0b\x8fS@(\xc0\x11\xa9H\xc6S@\x05\xe9\xa5\x7f\x8c\xc4S@\xbc\xa9\x83\x9f#\xe6S@\xb3\xfb5$\x87\xc5S@\x80\xf3E\x83p\x8fS@@\xe1l#\xd1\xccS@3\x86\x9a\x97\x8e\xb0S@(bfu\xf2\xe7S@ H]x\xdc\xc3S@\xa8_\x831r\xc9S@e\x8fT\xb2\xf0\xa8S@\xe9\xf4"9V\x91S@\xa6\x89\xac\x83W\xd0S@\xbf\xf99P\xe2\xc3S@v\x81\x8c\xf5L\xcaS@\x03u>\x91\x15\xcfS@\xa0\xf4\xba0O\xc6S@2Y\xda!D\x93S@o\x8b\r\xc9\x0f\xcbS@\xc6\x90\xb8\xb6\xda\xceS@\xea\x8f.nS\xd0S@\x15\x9a\xea\x0fQ\xccS@$.\xb7Y\xd8\xccS@y&\x01u\xc7\xccS@\x7fr\xf7\xc8\xfd\xc2S@\xa2*\xc8\x00k\xe3S@\x95\xc7\x101\xcf\xcdS@\x1c\xa61=\xf5\xcdS@\xfc\x81\xa8\x8dh\xccS@\x92\xebF\x07A\xceS@@\xb2\x9aH\x1e\x92S@\xb4\rf\xc0\xbd\xd0S@)\x87\xe1\x8d\x88\xc7S@\x10\xd6\xcb\t\xc1\xe3S@\xb9\xae\x85\x8fx\xcfS@\xf6\x9b\x9c\xd9\x8c\xe3S@i\x97T7k\xe3S@\xdd,\xbc\xc4\xdc\xebS@\xa8\x86^\x1d\xed\xe6S@8\xa6\x00\x7fY\xe7S@8\x1e\xd0\xea\xb2\xb8S@\xb0\x8f"\xfa\x84\x93S@v@\x7f\xbf\xa6\x96S@\xe0\x9d\xa7\xd9\xcc\x96S@\xd7t\xe2\xe5\x0e\xceS@\xb6\xd9f n\xceS@qu\x9f\xa1\xd2\xd0S@,\xa3%|\xd2\xbbS@I\xf2\xc3\x84\xff\xa2S@_\x1ck\xb5\xc8\x93S@\x08|\xc0\x04\xa2\xf6S@\xb2\x1a\xb1U\xeb\xddS@hC\x05\x18}\xceS@\xe5\xf0R\x10\xa3\xceS@\xe8\xad\x8c\x8e^\xd0S@e8\x91b\x97\xcfS@\x92\xd2!t\xfd\xcfS@a\xa0\x0f\x83\xea\xc1S@\xc2<\xb0\xfe\xc9\xc8S@\x11\xe0\xa3<\x10\x98S@\xdf}\xa4\x1f\xcc\xc9S@\xbc\x02\x88\xb1\xe8\xc9S@\x9e%\x9dL\xae\xd4S@\xaa\xa7>\\\xa4\xc3S@\xa5\x04G\xa81\xc3S@\x07JFf\xdb\xcfS@R\x846Hr\x98S@E\xe5\xc0_\xea\xcbS@|w\xef5\x90\x98S@u\xde\xa9\xa8\x01\xe2S@\xe4k\x82\x96\x95\x98S@w\xc8\x8f=\xc5\x98S@\xde\xc7\x02g<\xc3S@\xd4&\xaa\xa2\xec\x98S@\xb0\xcbA\xd9\x0f\xbeS@.vwG\x9c\xe6S@]"\xef]/\xbeS@\x93\xec\x06T\xa4\xe9S@\xa4\x9d\xba\xc2\xcc\xf4S@\xef4V\xce\x08\xe9S@\x8a\xdd\x89A/\xc3S@\xfd\x16\xd8\x0c\xdf\xc2S@\xb3 \x15\x05\xa8\xb2S@\x9fh\x9b\xb1\xf1\x99S@\x9b;k\x98\xed\xf0S@9D\xb8 \xb9\x9fS@\xbc\xd6\x1d^@\xcdS@\x17L\xc5&K\xbaS@%\xea\xb5\xa9W\x9aS@\xa4b\xc2\xae\x81\xc2S@H\xe7\x93\xa6\xf2\xc0S@\x1c\xec<\xd7\xd2\xd0S@Z\xda\x94\x9bn\xe5S@\x9d\x94C\xad\xaa\xd0S@k\x8d1O\xa6\xc8S@\xe1\xc0\x91\x01\x88\xd1S@\xf0\x8f;\xe4\xda\xc1S@=\x89>\xdf\xbf\xc1S@en\x9e\xafH\xcfS@\x91\xdcy!\xee\xcbS@\x8b27\x94\xa1\xc0S@\x11\x0cW\x1a\xa5\xccS@\xa6h5\x96@\xc6S@\xce\n\x95\x9e\xc8\xb8S@\nj\xfcS\xc0\xccS@\xff\x8b\xfa\x8fw\xc9S@\t\xe8=\x93\xed\xccS@o+\xbf\x17\x05\xc2S@\xf6e\xc9&J\xb9S@o\xe0\xc7\x87K\xa2S@\xf3\x19\xea_\x06\xc2S@9vT7\xa4\x9bS@\x16\xc5\x9a\xa7\x82\xb8S@\xa3i\xcd+\xa4\xeaS@\x9f\x9c\xcf>\xc6\xc0S@\xed7<\x94\xa6\xe9S@\xeey\xa8?{\xc1S@\xe2\xbd0"\xdc\xc0S@\xef\xe7 Z\xb3\xc6S@p\xf6\xc0?R\xcdS@\xb3k1\xb0\xdd\xebS@\x0c\x97\xc4\x81\xc5\xbfS@?\xd3P\x83\xf0\x9fS@\xa6D\x12\x03k\xc0S@&\xfa\xdb\x0b\xaa\xd0S@\xc4\xe1!(B\xd1S@\xd7a\xa2D\x14\x9aS@\xe7\xe4\x04\x91\xce\xe4S@N\x17\xa2\x9e\xd8\x9aS@vY\x89\xdf\x9b\xbdS@\x05E\x95\x1e\x97\x9eS@"a\x8b\xee\xe4\xa3S@\x17+^\x8c\x07\xa4S@4M\xda\xc2I\xc8S@\xd2\x1e\x08z!\xc0S@\x9c\xbf\x16\xdb%\xd1S@\x06I\x99\x9dk\xe3S@\x97n\x143r\xd4S@\x11\x9a\xf2\xc4\xf1\xf1S@\x14:&\xc3u\xe2S@Q\xfe\xd5\x96\x86\xf4S@\xdd\xf1 \xe2#\xe3S@\xcb\x7f\x8dY\xe9\xbeS@J\xf8mGr\xbeS@\x0bMe9\x92\xe3S@Z\x83|\xb9\xf9\xcfS@\xebd>M\x87\xc0S@\xbfZ[|\xcb\xa4S@\xe21*;1\xc8S@\rH\xa2`\x1e\xc8S@\x85\x051\x91w\xbeS@\x9f=\xe9\x18\\\xbeS@\x8a\xa2<Q)\xa5S@\xff\xf7.|\x17\xbdS@\xa6\xed\xe9\xbf\xad\xe1S@\xe99P\x0bz\xbeS@d+K\xf4w\xe3S@\xbb,\xdd51\xe7S@hL]J\xc4\xa5S@\xd7\xfeR\x06\xff\xe3S@\xa6\xe5m\xb9\xee\xa5S@9z\xd3\x95\xb0\xbfS@\x05\r\xca\xc2w\xbeS@\xd49\x06\x97\\\xbeS@\xe3\x11\xc7\x1c\xcb\xd1S@\x1feR\xb5\xb1\xbfS@\xbb]}\x80\x9f\xbdS@\xb74\x06\x05\xac\xd2S@\xa3L\xac\n\xc9\xd3S@\x9bcTK\xe4\xd3S@\x9e\x0e\x93\xdb\x17\xdeS@\x00\x8c\x08\xc5\xec\xdfS@N4\x04\xc9\x82\xcdS@#\xe2`s\xb8\xdcS@\xa1\xd9\x88\xb8U\xd4S@\xdd$<\x9d\x17\xdeS@`uI\x1b\xe7\xa2S@\'Wg\x87\xb8\xcaS@\xbdC\xf87\xee\xa6S@\xda\x88 \xe0\x92\xddS@7e\xa4s\xcd\xc8S@\xab\xea\x93!\xbe\xe0S@?\x00\xaaa[\xe4S@\xd0\xff:\xa0\xb1\xc8S@\n\xea\x88\x1f\xe8\xebS@\xce\xdepzS\xe8S@)\xc3\xce,\xf0\xa7S@U1\xeb\xb1|\xbfS@\xfb\xd8\x9bs\xe0\x9eS@v\xb5\x08u\xaa\xa7S@\x1a<_\x9a7\xbdS@,\x94\x85\xa72\xe2S@?\x8b\xa9\\Z\xd4S@L`\xd3\x88l\xd4S@\x1b^!\xe0t\xf0S@{\xd5\x80\x18\xbf\x9fS@I\xd1I\xe8x\xa8S@f\xbbGd\x9b\xe0S@\xbb\xd2\xa5\xf6\x1c\x9fS@\xdc\x00\xf9Xs\xd1S@"\x8d?(J\xc6S@\x13\xf6a\x9eS\xedS@\x83\xc4\x89o\x17\xa4S@v9\x1f\xfe\xae\xc7S@\x90\xb0\x80\xae\xef\x9aS@\x916\xae}\xc6\xa0S@\xb7\xbf\xe4CW\xc6S@\xfdP\x1a~\xbb\xbaS@\x98\xe5\tp+\xe8S@u\x13P\x93\x9bLT@R83\x92m\xecS@\xb1\xa2\xc1\x07\xd0\xdfS@\x9cJ\xa6\xff\xb8\xddS@\x1a+?\xcc\xcc\xe2S@R\xa2\xb9\xd0\xe7\xbcS@4\x1e#)\x13\xd0S@{2N\xd8g\xe3S@\x8cA\xc7\x1c\xac\xa9S@!O@Qr\x9fS@A\xce\xbe\x7fM\xa6S@T\xde|}\xe9\x9fS@\xda\xa5i\x00~\xeeS@\x13\xfb\xe3\x03\x85\xe8S@\xe9S$\rh\x9fS@\xe0\x8d\x1c\x17\x0e\xa0S@\xb2\x8cD\xf7\xe8\xccS@Xy\x8a\xaf\xb5\xaaS@\xab\xa6\xb7\x8b\xea\xd3S@C\xd3\x9b\xff\x0f\xd5S@i>\x18C\x7f\xdfS@\xf1\xbe\xd5\xb9\xfe\xdcS@\xacQ,\xcfK\xa9S@\xc6\x80iZC\xccS@\xf9+s\x90\xda\xe3S@\x0e\xa3\xd9\xfc\x16\xe4S@\x19\x8a\xd8\x156\xabS@\xc5\t\x1a\xb5\x1c\xdfS@\xba\xac\xdd\xfbc\xa2S@\x9d\xd9\xb1:\x82\xa2S@\xf9\xea\n\x1a\x08\xbaS@\x1c\xca\x0f \x02\xa2S@\x84\x05 [\x10\xf1S@\x98\x8d\x92\x98\x84\xd4S@\x94n\xf1\x1d:\xeeS@sP\xe2L\x9c\xabS@\x8a\x92u\xcf\'\xa3S@\x9c0\x9c\xc9\xd9\xa9S@\xafY\x08\xd2\xfa\xabS@\xbe\xf1#\xc3.\xbbS@q\xb7\xd0x\x10\xe2S@\x9a\xff[\x16\x1d\xc8S@?\x9f\xe6$\xf9\x9bS@k\xea\xd1\xedV\xe4S@0H\xd8$h\xe2S@\x07:\xcf\x97\x1d\xceS@N\x18\x06\xbb\xab\xe7S@\xe6\x95\xb1\x13s\xdfS@\x1a\x0fy\xe0\t\xa8S@9\xfbM\xa5N\xdbS@R\x9d\x83\xae>\xa8S@|\xf9\x90\xb1\x17\xddS@\x19\xa9\xfb\x84\xb5\xd5S@\xfa\xac\xf2\xf2\x02\xdcS@\xc1\x91>M\xda\xa8S@=U\x9e%A\xe8S@5\xbf\x00\xcd\x08\xa5S@\x9c[\xcd%\xfb\xefS@\xaa\x19\xb5e\xd8\xe1S@\x9b\xc4\x8eP\xa1\xd5S@*\xb3\xa5wR\xc7S@c\xea\r\xb5#\xecS@\xb4S=\x04+\xc6S@\xfd<j\x8a\xb1\xc8S@\xd4\x05\x1eb@\xa9S@\xc3\xd1\x80P\\\xa9S@6V\x05^\x1d\xe2S@\x15\x9b\x96:\xc3\xe2S@L\xba\xe2\x0b\x1a\xe2S@\xedpW\x1d\xbc\xd9S@\xfc\xddG\x0el\xf3S@/\x08\x9e5\xe6\xa4S@g\xd6\xe0j\xc4\xc9S@X\xee\x8a7\xf4\xa8S@\xf8\xd9\x04\xc4\xd7\xc9S@\x9d\x10\xf1r\xd2\xd4S@!W\x1ar\x00\xcbS@mv\x0e\xff\xd3\xe8S@S\xac\x06\xbb\x1b\xd6S@E\x90\\K\xeb\xbaS@\xbe\x84?I\xc0\xefS@\x86JM\xaaC\xadS@w\x91J\xb8R\xbaS@x\x16U|\x96\xb6S@\x9ez^)\x80\xacS@\x97\x11\x05\x18A\xdbS@`0\x86\xa9.\xd9S@\xf0+\xb7\xbb\xaa\xb8S@s\t\xd7g[\xebS@F@\xeb31\xddS@P`%\x9c\xae\xdcS@kL\xed]\x05\xeaS@\x8c<\xf1m\xa5\xd4S@@\x90\xa9g\x83\xa9S@J\xfc\xd0xl\xb8S@Tb\x19K\x8b\xaaS@\xba\x9d\x1e/e\xd4S@]5Oc\xab\xbfS@v|\x01\xff\x14\xacS@\xb1W\xd0\x8cy\xb8S@\xf0q\\RJ\xdeS@95\xacKD\xb6S@|\x9a\x1e\xc4\x8b\x9fS@\x84\xb9\xbb\xe7\x84\xc6S@\xcc\xc5\xe6\x1b\xdb\xf3S@\xc5\xa6l\x87=\xc7S@\x9c\x8e\x7fT;\xb8S@s^\xa9\xd7"\xeaS@\x8d\xa13|4\xa4S@\xa5\xcb:\x1b\xe7\xd8S@\xdf\x10\x99N\xb6\xadS@U\xa0\x85\xd50\xddS@\x01x\x1ey\xd8\xc7S@\xbc\x97z\xf3\xda\x9eS@N\x930oC\xedS@\xc9@o\xfa\xcc\xb9S@\xa1\x89\xe8\xc9\x83\xb9S@\xde\xf4\xc1\xa2\x08\xd4S@\x11\x15\x8b|\\KT@\xe8v\x91\x84\xae\xd3S@\xd8\x02\xdfX\xfd\x9fS@e\xb9\x9c\x84\xe5\xa0S@\x8b\xbd\r\xb0\xbe\xdcS@P28\x88\x0f\xe8S@\xc4Z\x8f\x99\xfb\xcbS@\xcc]mW\xff\xcbS@q\xb85\x91/\xddS@\x91\xad\xc1\xd0\xe5\xceS@P\x1f\x9eY@\xdaS@\xdf\t\x84\x96 \xadS@\x82IG\xdd\'\xaeS@v\xabx\xd59\xaeS@\xe9\r5\xa8F\xeaS@k!ad\x9d\xb9S@\x11$\x1b\xbd\x9e\xecS@\xcc\xb1\x05\xff\xdf\xefS@U\xd9\x10\xf4\x1c\xd4S@3\x94\xe3T9\xe4S@\xf5\xc4\xe6\xdf\xf7\xebS@\x12\x1f\xb1jm\xa0S@\xf1gU\x16\'\xb8S@\x884\x8aC\xa2\xdcS@\xb1q\xf3c*\xdcS@\xf51\xec7|\xafS@I_\xafE6\xdaS@\xb9\xc3\xc3\xff\x91\xd9S@\xa7:\xf7\xca\\\xacS@\x94\xb1;q\x06\xafS@\x03\xf5k\x80\xbb\xb6S@{\xae\xe84p\xeaS@{`(r6\xa1S@\xe0\x98\xa3\x10\xbd\xddS@\x0f\xdf\x9e\xc8W\xabS@\xa4\x12]~\xf7\xd9S@\x8az\x8d\xefC\xeaS@?\x9b\\+\x92\xedS@\xa6(|+7\xb9S@\x11\xcd\x1b\xb3\t\xb9S@\xecK\x80\xbb\xd9\xb7S@\x17\xac\xcdxA\xb0S@\x92\xedNb\x8f\xe6S@aY\x8e\x1b\xe1\xddS@q\xc6\x94\xca_\xcfS@\x07\x9e\xcd\xe9<\xb0S@K\xf7\xfc\x15\xf3\xaaS@^\x10RK\xe3\xb1S@-$$f\t\xbaS@\x99\xb0\xa8V\xb3\xb8S@q\xab\x85\x9eP\xe2S@\x90\x98\x16\x18\xc1\xb0S@\x19!\x0c:\xca\xe5S@\xd25}@A\xdcS@eD(bO\xb9S@\x1fl\xae\x14\xe3\xb8S@\xf0\xf6\xcb\xb3\xd1\xaaS@\xe1\xc3\xa7\xf5\x0c\xdcS@\x15>\x08\xe0\x19\xd4S@\xf8\xb92!\x1a\xd6S@\x1a\x03\x03\xf7\xd7\xe3S@.\xb9}\xec\x81\xdaS@\xec\xff\x87~\xf0\xe2S@\x8d.\xd7D\x7f\xd4S@W\xbc\xb9\xa8\x89\xe5S@\xdbB\x06\xbe\xba\xe4S@\xac]\x16\xc2?\xe3S@\x9a\xa3|\xa3\xf7\xb0S@\xb5dP8\xf8\xecS@A;\x011\x9c\xa3S@\xdc\xfffua\xcdS@\xa2e\x98\x01C\xb1S@(\xc2\x18R\xb4\xe8S@hW\x06\xca\xb4\xb9S@\x15\x87\x1f\x13\xba\xb8S@\xbb\xfb\xbe[\x01\xe6S@\xa6\xe5e\r\x80\xb1S@\x85EZ\x90\xd0\xb1S@R\x8fb\x90X\xb8S@\xd35\xb8\xe3\x97\xa7S@\x7f\x9f \xe5\xb2\xd8S@7\nCX\x8c\xd8S@\x8d\xe6\xe2\x85_\xe2S@W\x85s\xe2l\xc7S@DcP\xe5\x99\xaaS@\x0em7\x11\x9f\xeaS@8\x83\x97\xbb\xd3\xd6S@W\xca\xb8z\xef\xd6S@\x9fg\xddA\xc4\xb1S@\x95\xf5y\xfb-\xb2S@5$\xa1\xf3{\xa3S@\x9c\xe8\xbd\x98k\xf3S@\xbfx@\xf3\x01\xa4S@F\xc5h\\\x9a\xdeS@%Xe\x14\xb4\xe1S@ \x93t\xce\xa9\xc0S@\xe6}]\xef\x8d\xe5S@]B\x91\x91_\xa9S@\xf0x\xd0\xb01\xb2S@\xbd\x90QQ\x94\xb2S@\xd4\r@Y\x85\xcfS@\xb1\xb3\xb9\xc6\xce\xcfS@!\x7f=G\xb2\xd3S@\xb6\xbe\xcb\xfdE\xd7S@\xb7\xe6_\xc4\xc5\xdaS@\xa4\x1f$\x9f\x95\xadS@\xecz\xae9V\xf2S@\xef\x05R\xa7k\xc6S@\x13\x88\x88\xeb\xc4\xb2S@O>tA\'\xb3S@\xec\xa7\x08\x0b\x91\xc6S@\xfbX\xab\x90\xc0\xedS@\xf2\'9:\x9e\xf2S@\xa4Ut\xf0\xc8\xc6S@\x11AQ\r\x1d\xe8S@\x7f#u\xbb\xfd\xcaS@\x12\xd6~a\x06\xa9S@\x0b\xf2\t\xe8\xdc\xdaS@VW\xf5\xe2\x00\xdaS@G\x1c9\xe5 \xd8S@\xdd\r)\xbcP\xb3S@g\x9e\xc2\xa7\x97\xd5S@P\xcb\xab.\x91\xe3S@\x1eC\x8fw\xdf\xb7S@YxF\xe1W\xb7S@\xa0\xa1M7;\xefS@\xa4\xf8\x9b\x04\xd9\xb0S@F\xdc\xafa>\xd0S@i\x90l\xd2\x82\xc8S@\x94\xf9\x9e:F\xa5S@\xc2\xe7\x8f?U\xe8S@m\x05\xaet\x87\xebS@\xeb\xbf]I~\xedS@\xf3K\xd7\x8f\x91\xeeS@\xfd\x91\x9b\xa2\x8d\xa9S@a~A>\xe6\xb6S@g\xa7\xaf!\x8b\xd7S@U\xda\x88-q\xd5S@cA\x14\x91k\xb3S@R\xef|\x8b\xce\xb3S@\xdb\t\xb1]\xeb\xedS@\xe1\xcc\xb6e\x07\xa9S@\x11?\xcb<\x11\xd8S@\x1d\xec<\xbb\xbe\xe3S@*B\x02\xc8\t\xb4S@\xee\xc5g\xdf\x1d\xa9S@\xd2\xd2\xbb\x07\x81\xd5S@$\xf3\xe8!\x97\xb4S@@\xdaR\x88\xc3\xd7S@\x0e\xc4i\x00\x0f\xb4S@)\x83g=\xf8\xd5S@\x084\x044\xec\xd9S@MZ\x96\xf8"\xb4S@\xcf\x81a\xe1\xfe\xd6S@\xce\x95!rf\xeeS@\x94\x01\x05\xb4\xb7\xb4S@\n\x82Q\xa5\x81\xefS@>b\xcc"\x9c\xd7S@\xf5\xbb^\xed)\xb5S@3\xf6\xb88A\xdfS@9\n\xde\x18\x81\xb7S@\xfb\xa0F\t:\xb7S@j\xbfPK\xba\xd9S@\x912\x03\x18\xb7\xa6S@K\xc5\x89\xa5\xa6\xd8S@-\xa0\xdbP%\xb5S@!~\x02K\x90\xb5S@\xa6\xa6e\x11\xaa\xd4S@\x16\xb7`o\xef\xd5S@\xc9"&\x89\x11\xa8S@\xb5\xc8s\x8a\xfd\xc6S@\x9a\x0e\xac\xf5\xed\xd8S@\xb7|\xb49\xe1\xb3S@\t^\x11\xdd\xcc\xbeS@\xae\xa0\xe0\xcb\x1c\xa8S@f\x05\xb9\x83\xe2\xb4S@\xdd,~]\xff\xd4S@9:4\x1bW\xb3S@\x90\xca\xeeH\x9b\xd0S@\xc5b\xed)\xdd\xf2S@\xca\xfc6R\x07\xb6S@{\xf6\xc5Hp\xe5S@\xfa\xac\x08\x0fH\xb6S@\xbb\xd7B2\x0b\xabS@\xd2\xcc\xd0\xd1-\xb3S@\\]L T\xb6S@y\x85\xe1\x87\xad\xd4S@1DF\xda]\xabS@\xc5\xc4\xd5\x19\xf0\x90S@[P\xf8\xfaU\x91S@d\x92QP\x90\xb4S@\xa9C.(\xaf\xc9S@i\x8b\xedt>\xb3S@7\xcc\xf9\xf0\x11\xb6S@\xfa\xe0\xe9VyLT@w\x9a]B7\xe2S@T>\xd1g\xe2\xd2S@\x84 *\xb6\xcc\xbcS@%J%\xcfNLT@.\xd7\x13X\x98\xacS@\x84\xaf\xe3\xadU\xbcS@\xf0\x89|a\xd8\x8cS@\xf7gV\xab\x80\x94S@\x0e\x8b\x909\x11\xd2S@\xb6\x07\xb7&\xfd\xa9S@\xc221\x82\xd4\xa7S@\xd9\x10n\x9f\xdd\xd2S@\x18]\xe9<\xb2RT@\xbaN\xa3\xcc\xcf\xa9S@\x18R\xec6\xc4\xe5S@VY\xab\x8dA\xacS@\xb0\xc78\xfe]\xa8S@/\x181\x84y\x8eS@)ZN\x18\xe1\xebS@Sa\x18F`\xd5S@9\x07\x0e/4\xe6S@;\x00\xef<\x85\xcbS@\x95\x0fH\n=\xa7S@\x07hrp\x1f\xa3S@(\xf9)\x9c\x96\xd5S@\x90\x02\xb6\xa68\xebS@\xdbA(W\xc4\xbbS@\xa7\t\xe8\xae\xe9\x97S@\xa3\x0f\xa9\xfd[\x92S@\x1b#Le\xd8\xa6S@Nm\xb5~\xef\xb4S@\xb7\xec\xe1A\xb9\xa8S@\xe2\xf6\xb5U?\xa9S@P\\lqR\x98S@l\x8cn\x06L\xa3S@\x8d\xde\xf4Hc\xbfS@\x8e\x0f\x8b\x1a\x8c\xc9S@U!\xf4N\x18\xd5S@.\x92\xd4\x16\xc8\x91S@'
p22
tp23
btp24
a(g3
(g4
(I0
tp25
g6
tp26
Rp27
(I1
(I4636
tp28
g13
I00
S'\xb8\xbd)\xb27\xec-@\x10(\x8a\xc7<B,@\xc4\xb5\x07n;L-@\xc1(\xae=\xeaS)@r\xa0\xe0\xe9w\xbe\x1c@"\xee\xaf.\x8e\xbe,@*\xc3\xab\xfc\xf5\x85)@\xf0YI\x11\xd3v/@\xc2\xbd\xcd~\xec--@@\xf4Z{\x8b\t/@\xc6\x84\x05\x90i\xa2\'@S8\xb9\xccv\xc1-@\xaf\xf8\x7f\xc83+0@\xf0\x18]\x1d\xc8\x8a-@7%\x8f\xc9\xe9\xa8,@;h\xf6\xf1\xdb\x1a(@\xec\xfa8\x8dY\xbc\'@%\xe5\x99\xcf\x8ca%@\x8d.\x84NfK-@\x9d\xbe\x08\xe3\x14c%@\x08~\x98]Zm%@T\xb18\x95)\x14\'@\x10WF2\x88\x83%@@\xe9\x16\xdf\xa3\x8a%@0\xa9\xc9{\xab\x97%@\xde\x05\x01\xb4\xc9w&@\x14\xbf\r\xf6\xb6\x97-@\xa4\xbc\xba\xb7\x00\x90&@:o\x00\x16\xa8\x8b(@\x831\xc3\xfa\xd5}(@}\xd0\xa8B\xf5\xaa\'@\r\xf0|w\xd5l+@M\xbf\xd0\x06\x05w&@\xc2\xffE/}\x1d.@\xd9\xef\xe1\x08\xb3\x07.@l\x9a\x95\x9a\x11\xd1\'@J8\xcc-\xb6](@\x893j\xdd\xf2\xd1&@\xe2pn\xa6\x8b\x80&@>"5\tlG,@\x8e\x18\xf6[8\xec(@dYE<\x93\xa0&@\x0cd\xadp)\xa4&@+f-\xaeM\xbb\'@\xbd\x9dv\x11\xad\x82-@\xe1\xe2\xebT\x1a\xd7,@\x15\xa1\xd9\xdf\xa4\xa9&@\xc8\xe5\x00\x15\xb5\xbb\'@x\x01N\xea\xeb\xb2\'@\xb0 q\xe9\x90\xd6-@\xd0\x0c\xf7\xad\xbe\xd0\'@\x150\xf0^\'\xf5&@ \xe9\xbe\x00\xb4\x11*@\x0c_\r\\\x07\xe3&@~CV\xc5\x0e\x03\'@v\xa3\xbdCB\xa7\'@u[jo\xb6t(@\x8b\x95\xca\xc0\x84k.@\x9b\xc5\x98\x112\xd7%@\x84.Bn\x1eH*@+*?)\xe5\x07)@WI|\xed\xfc\xcd%@WG\x03}\xee\xc9%@\xc19\xaa(\x0e\xb6&@\xc2\xc6\xfb\x1b<\xd4)@V\x04y\xaf\x01\xcd%@\xb6\x81\x91\xf4\x92\xc7%@\xb6\x81\x91\xf4\x92\xc7%@Fb\x94m\xe2(,@)KO3\x84\xe6\'@\\,\x92!\x8c\xb2%@\t\x14\xcf\x91\xdb\xe1%@\xf7\xeci\xa9e\x8d,@\xcc\xcd\xfdl1\xae&@P/p\x8fy\xe5+@\xc4t~]\xdeo\'@\x04\x84\x90\x89!\xa9&@\x88Bf\xb0\x92\xd1-@Oq\x9a\x01d\x06(@\x0cB\x97c6\x02(@\xdb\x04_\x04Y\xff$@\x927\x9a\x9a\xdd\xa3\'@\x93\xbb\x08\x9dE\xd5(@\x8e\xc53K\x05\xb6&@QJ\x7fl \x08/@\x93E:dR\xdb.@c5\xeb\xf5+\xc4&@jB\xe3S+\xd6(@o\xec\xd2\xd8\x0f\xaa\'@B\x04q(\xc8\xbf/@\x89\x8b\xe6\xc7\xf5\xa8\'@\x03D\x88\x8b*L-@\xfb\xc5\x8f5\xf4\xde+@\x1c\xbbO\x84<\xcd\'@\xa7\xee\x10b\x80{(@\x82\xee\x10\x1b\xd5p\'@E\xa7\xfbf9S,@\xdb[7\xa6)j\'@\xa1\x8f\x80V\x8bM,@\x08\xe0\x94\x88\xf5\xcf(@\x07\x96\xb1n(\xe5(@\x8b),\xcfu\xc3,@\x8f\xa6\xdc\x03\x97\x02)@\xdd\x94j\x01\x91\x13)@M\t\xbeC\x8b\xb5,@\x0f-\x07\xf1\xc8I)@{\xa5\xec\x1fml-@\xe9T\xb0\xe8\x05\xc9,@z\x12\x0b\xc8<Y&@c\xe9\x1b~*}-@F\xdf\xec\xa6\n\x11,@\x97M#\xc3\xdal(@"\xd6U\xf9+\xd1&@\\\x86H\xd3\xf0\xce.@q\xab\x1a\\h=-@\xdcq\xa3\x15\xc1\xe9/@\x18\x1d\x96+\xde\xfa/@\xbb\xc6R\x9e\xb5\xcc,@\x08\x9a8\xf1\x10\x00\'@&\xf75\x84w\xd1,@\x1b<\xe6\xc9\xa2T*@\xc8\xe3\xf58N\x83,@\xff\x9c\x05-k\xf8,@\xbe\xdd?SM\xf7(@P\x07\xf0r\xde\xd5-@\x9dAA\x84`\xce&@\xb1\x02!\xb7\xcf\xbe,@\xf3@_.\xe0[,@\xfd[U\x04\xc9s,@b\xb6\t\xf6IW(@}\x9f\xba}C\xf9.@>5-ka-)@\xb8\x8c\xe9\x94\nb,@,N\x8c\x93\x1ak,@\xc8Pi}>a*@\x8c\x88i\x0e\xe9\xb6)@\xcf6(8\xef\x9c,@(C\x87E\x07\xf9\'@\xea:\x1b\xd3\x01\x96*@\x05\x83\xf1\xc4}\xe3,@n\xd5\xb7|\xc7\n*@>5-ka-)@[\xf3\x0f\x90\xd0+0@\x8a$\x0e\x1a\xdb\x8c(@\x9f\xed\x89\xba#\x89*@\xf1\x85\xe8\xc8\xe7\xe4/@\x85M\x1a\xf3\xce\xe1,@= z\x1b\x07\xc2,@\x05T6\xa97H,@\xca\x06\xfe\xd4\xfd\xce%@\x02\x18\x96\x9e}\xc3,@Xp\x7f\x11\xb3\xc0)@\x8d\'\x17\x82W\x86(@\xcd\x85X\xdbE\xcb,@\xfc\xf1#\r\xa2\x04,@\xb2\xb3\xfd\x1d)\x13-@R\xb0\xa6\xcf\xb5t(@\\l\x9f\x87\x03\x19-@\x0f\x984\x8dw\xfd,@\xfd\xe5^iU\x11-@s\xae\x06\x9cYE,@T\xb6\xfc\xfb\xe3\xf5,@\x96N\x05n\x9dq/@*\n?\xd3\r\xf2,@?O\x15\x9a\x1d\xda,@\x18-\xa8\x98\xfc9,@\xb0\xd0\xa2\xd1\xe6\xfd\'@\x8a\x84rP\r\xde,@y\xea\x89\xcf,=,@\x8a\xeeq\xa4*\xe2+@\x16I\xedG\xda\xe0\'@2\xf2\xc8\xd1D\xdb\'@\x99Q_\xe2#,,@p\x00\x99\xb75\xd6+@I.\xf9\xc3\x8a\xa9-@\xfeP_4\x0c\x83(@<l\x1e\x11p\xd8+@\xdc0\x8d\xa9B\x85(@\x9b\x11\xd3,\x18E\x1b@O\xc7\xdd\xedDc(@\x11\xf3\xfa\xad&u(@\xc51\r\x98\x91O+@\xaa\xc7\xf3\xb9\x88\xc9,@\xdb\x9d\xdd\x13\xa2\x9e*@W^\xa2\xa2\x8do(@&\xbb\xe3.b\x04-@\xe9\xf4]N-e+@\xb6\xef\xd2\xff\xea%+@\xd8\x19\xd5\x1f\xdb\x1b,@pV7-\xfb\x1c,@\xc6\xec\x13\xb6n\xe9,@\xd3\xc8\xb9\xbe\xb0\xed)@\xd3\xf8\xd1\x02\x7f\x06-@\x82\xc8\xed\x99Z\x03,@ \\Z\xbd\x83\xcd)@\xcdI\xf5\xfeZm,@1\xf5z\x81\xda\xc4)@\x8cY\x88\xcd\xd9T(@\x1d\xd6,\x04\xd1\xc6+@\x12\x02\xec\xbe\x80\xcf+@9J\x86\xf6\xe23,@\xb5\x90\x04kZ\xee\'@N\x1e\x0f\t\xe1\x00-@2k\xc1\xbd\xd5d,@\xe6\x04\x00\xfe.\'+@t4Z9\x83\x13,@\xa4\x06\xc6\x83\xc4E-@9\x8c\'b\xdb\x04*@?\xcb\xf1i\xee\xec,@Y\x88:\x8b\x07\x0e*@\xb8\x98y\x7f\xd7\x91,@}Z\xa5\xedY\x02*@\xe0\x9e\x1d\xfcd\xcf,@\x8e\xdd\xac\x85\x96\x14+@\xb8\x98y\x7f\xd7\x91,@\xe1\xe2\xebT\x1a\xd7,@\x0e\xd0\x9b6\xa5:+@\x02\x99\x9b\xf3\x98\xed)@\x8f\x17\xb0dE\x01*@\xbeo\xd9\xfd\x95\xca,@\xa3\xce\xdd\xabZ\x1a+@\n\x98\x00Sa\xfd\'@\x98{\x14\x06\xfb\x14,@y|\x1dO\x7fk-@G\t\xb6x\x9a&+@m}\x00b\x08 *@\n\xa5`Vs\xfb,@\xecJ\xad\x89\x11s*@~\n\x1d\x97/f,@\xf8HU\xedW",@\xd0\x8a\x8a(\xd9\xf2)@\xfb\xc7R\xc6\xaa),@j\x02\xa5\xbaE\x17,@\x98W\xee+\xd0\xf2 @\xd0\x02\xc6f\xa9\x1e-@\xd3\xd0\xf5$\xa9\x0c,@\x8b\x0e9\xf6\xf6h-@z3\x8f\xe7\x89\x0e*@\xcf4\x0c\xf8:\x1d-@\xba4\xbb\xe5%\xfc)@\xa1P\x07\xc5\x04\xe7+@\x8d\xf8\xf7U\xe6\xc4,@K\xc2j\xdd\x10{,@oJ\xd8\xb7P\x08*@\xccCt\xf7m\xfc)@yq\xa4>\x8fI(@\x8c\x9dk\xaf\xb2-+@\x10\xfb\xf3\xe9\xe1#*@A\x99)?\x8d\xb9+@\xccF\xa5C12*@\xdb}\xd6\xd8\x1b\x98-@\x1f\xa5\x80\xc3\x94\x1b0@\x1a\xcc\xca\xafK\xe3\'@x\x16(|*\xb0,@\xeeT\xa3\xe7\x9c\x94,@\xa7\xfb\xdc\x97\x84\x030@\xd9\x8c\xf7DZj-@a\xfeq\xb8\xf3o*@\xce\'\xbf{\xb4H,@\xcf%X\xb0\x1c\x82*@\xa6\xf4xl3z*@\xc3\x87$/\xa3G,@\x0f\xf58\x8e\xb0\x18+@\x0f\xf58\x8e\xb0\x18+@\x91+\xcd\x16\xbb\x91-@mOwX\xde\xf9/@(\xd0d\xbb\xd1++@\xdc\x91-\xf3\xce\xf4(@\xbf\xe2F\x99^\xf9,@\xe82\xbc(\xde\x93+@\xa3=\x14\xf9\x19\xfc(@\xf9E\xbe4\x88i+@W\xe1\xd5^\xdc\xf1/@\x92\xd71\xb8\xb0b,@\x92\x85\xa8\x86\xb5?+@\x92\x85\xa8\x86\xb5?+@\x1a"\x00Ul\xdd(@\xa4\xa4"\xec\x8f\xf0(@\\\xe2\xd7\x12\x98m-@\x1e\x88\xdd\xb0\xcb\xe8(@\x8d\xf8\x8d\xd8\x07;,@"Zr\xe9Jn)@?\xfc<\x83\x0f\x92+@1\x1a\x89\x94\x88F*@}\x84\x00\x1b\x8a[,@\xe3\x9b\xb8\xd6Y}/@\xb2\x92\x88\xcbHm*@\xdb:\xbb\x7f_W+@\x014\xaek[^,@\xfc\xd7\xf6ke\xc2.@o\x8f"O\xa1\x82/@\x1a\n\x1f6+\x03/@\x8c\xa7!\xc97W+@\x99\xda\xa35\xdcf(@\xcd\xad\xaf\x8b\xbf-(@\x99\x05\xe2jK\x0b/@\x8c\xde\x7f\x14\xaf\x9d,@\x1dh\xf9)$\x8c,@\xff\x07L\x07\xd7=(@\xbc\xde[\xe8\x8c_/@\xe92\x01\xe2x[(@\xf1Q?7\x87\x84*@L\x00\xe4\xe6\xe8 /@\xb79A\xe4Zj+@fd\x0fPMR(@0\xc11\xb7\x80\x9f,@\x8e\xa7\xe87U\xdf.@Ps=\x15\xab\x07,@=\xe41M<\xc2+@\xef)z\x9c\x81\x14-@C\x8d\x0e\xf1\xda\x19*@\xb5]\x9dH\xf5\xde+@\xe8\xd9C\x97\xc5+-@\xe0\xb8D\xc1\xea\xc3,@7\xb1\xfa+?\xe6(@\xe3\xd3\x0c\xe7\xf8\xee+@yL\xaa\xe38C*@!eR\xb8\xfb\xf6+@.\x05_Y\xf8f(@\xf0\x95\xdd\xd67*+@\xff\xcc5\xaa[\xf3+@\xe9k\xa1\x82f\x1f0@\xb8\x98\xd2vFF-@\xc8\x8c\x98\xe8Y\xb0-@3b\x16v\xd36-@N:u\xfeP\xce(@\xcc\xded\x03\xa4\xeb+@\x8c\xaf\xa7@\xa8\xac-@\xc9\t\x816{&+@5\xbd\xeabP\xe5(@\xa5\xa0\x9bo\x9d\xf0(@}\xaa\x88\x96+T*@\xf8\xa5\xc4\x91\x94u,@\n\xb3Jn\x96:+@\xe8\xaa\x82\x88\xab\\,@\xfd\x02c\xacGl,@lq\x83s\xff\xff.@\xe0\xd2\x022\xefn*@=\x0f\xabf\'\xfc(@\xd3\x81\x0eg \x07)@dM\x99\xffzC)@\xe4:Yp\x97\x11\'@\x8av\xa4\xa1\xd1*-@\xcbjX_}\x92-@\x14\xce\x11$d\x8f-@\xf9$M\xa0\xe8\x9d\'@\x9a\xc7\x17r\x1c\x90-@\x80a\xd0\xf7_5(@\xb4\xba\xf2\xdf\xc6\x0f/@\xbc\'Z\xbe\xe9C)@i\xbc\xb2c-L-@\xce13\x96\x1b\x93,@I\xad\xb3e\xe9\xee(@\xd0$\xbf\xf4Zt*@]:\xf6\x1b\xb3\x92(@\xcc\x1dov\x9e\xfc,@\x82pR\xb4\xf5\x95*@\x92\x9e\'\x00XS-@|`\x01\x87\x81\x95-@diI\xd8\xcc\xa0-@jS~\xfe\xfb\xf5(@\xd6\xe2\xd6\xaa\xacL,@C\x8c\x99\xff\x7f\x84*@\xf7\xac\x9b\xeb)\xfb.@s\x16\x00\x80(J,@vxN\xbc\xa0\x9e-@+\xca\xd4f\xa2\\,@\xef\xd5\x07\x91*\x0f+@\\\xc9\x91f\xe6i,@\x8f\xde\xa8\x9d\x19\xca,@\xf2\xfb\xabk9\x02+@\x8du\xc9\x186\xee,@\x11\xf6\r\xad\xa5\x8c,@^\x16\xf9&\xa1\xe8,@\xe6\xf8\xcf\x15\x10\xf3-@\x16/\xcd\xd5Z\xdd,@+\x1e\x07\t\xb5\x83*@Z\x04 n\'\t!@\x98\xc1\xb2\t\xd5\x90-@!,`\xd4N -@E\xeb\xa2]U\xf8*@l\xcf$XU\xec*@\x91\x08\xbb)\\*-@n\x0f\tR\x1f\xd1+@NSS~\xfb\xe3-@\x90\xba\x10T\x80%+@\xb7\xa6{\x15B\x8f-@\xc2:\xe2\xb0t\xfa*@f\xd1:\x0f\xe8$,@\x9b\xe4.#\xeef-@(p\x8d\xdaH\',@\x1fe\xae\xd1\xc5\xd6-@\x1a\xa1\x8d2s\xa4-@\xd1\xa7\xb2\xc5\x8e\xb3*@\xb7\x88@\xdd\x16\x06.@\xa1ve7\xe6\xa7/@GT\xc6\xc1\xb7\xc6-@\xe8~+\xb0\xaf\xfe-@\xfb\x9f\x16 \xdd\t.@\x0f\xcf\xf0\xc7\xa2\x87-@\xbe\x0b\n\xf7\x9b\xe7(@\xfdAe\xcf+\xef(@\xd7\xd3\xa3zm\xd5\'@6VKAFz*@\x90\xe2\x96\xed\x85\x0c,@B\x94\xfdsw\x02,@Gf\x02\x9f\x0b\xf5*@A\x96\xfeW\x01-*@\x1c\xdco\xe5\xfb\xcf-@\x18p\xe1\x85\xbb(.@%?E\xe9\x1d\xfa+@`\xbf\x83M\xd8\x8b*@\x81!\xdd\n\x8e9.@\x02\xf7\xd4\x7f\x80D-@\x83\x19\xed\x8a\x8d\x12.@\x02\xf7\xd4\x7f\x80D-@\x10m}#\xe6(.@\xce\x08\xd9\x9a0\x11.@\rT\xbe\x1e\xd47\'@\xf3\x10\xd6\x07\x8b\xb7,@\x93\xa2\xbcDA\x130@\r\x19{5S\x0e\'@P\xf51g\x01\x12\'@n\xda:\x94\xb0\xc9,@\x1d~u\xf7\xf2\xfe&@\xb4\xe3\x0bPB\xf5*@(q\xb1\xca\xc0\x8d(@\x0f\x9e\xdc\xa2u\xd3+@9\xc9\xdef\xac(,@\x98\x85\xd8i4\x15,@\xed\xc8A\xfbv )@>\x88\x81\\"\x1f,@\xb0\x19Kn\xd0s,@\x8b\x0ec\xe9-\xae+@\xf89\xc1e\xe1\xdf-@\xfd\x88\x7f\xaa\x15f,@\x0cc\xf5Z &0@\xfd\x88\x7f\xaa\x15f,@\xe9R5G\xe3G)@9\xbd\x82\x98\x9c\xa8)@\xeb\x85y\xda\xb1\xe6&@<\n\xee\xa8\xb3\x97*@X\xe63\xc2\xcf\x1f.@\xd0\x96\x9c\\%\xc2-@\xe7\xeb\x97\x83F`,@y\x9a\xc2\xbf(\xfc)@\x1b\x99\xd1]\x99w,@\xe0I\xe1uN\xf2&@\xc5\xa5#\xb1\xe5\xe2&@K\xe9\xf7\x83\xc4\x87)@\xde\xbeRi&&(@7e/\xc1\xf0\xdf-@?\x82\xcb]\xceG*@urI\xddl\x11(@\xbf\xcb \x8cD;.@L\x99\xb5A\xe2\xcc,@^\x1c\x955\xeez*@\x80\xa5o?\x88Y/@+\x18\xf3\x81\xd75.@\x04\xd4\xb3\xa0\xf4\xea)@\xeaJ\x14\x0e\xdf#*@\x1c\x94\xe5\x9d\xaaF&@v\xf3\xa9~\x88\x9a,@\x1cz\xe0\x06\xe1<.@\xe1)\x85\xc8,\xea,@\xe5OC\xd4W\xa6&@\xf4"_\xb2\x0c(+@co\xd7\xcbq\xcb-@/w8:g\xde-@\xcb \xca"\x8c\xc6-@\x0f\x067z\xd4\x14+@\xd0\x81\xe0\xd6TF\'@-\x84\x8d[8\xe0)@A\xdc\xec=\x01 +@^\xa9Y\x91\x98\xdb-@K\xba_V\xf3\x00,@\xee\xffk\xc8w\x89.@R\n\xfc\xe6\xe8g-@\x8a>jeY\x90-@\x92\x8e\x91\x9b`\xe7-@{\x1dI\xd2<\xc4,@\x9f\x17\xccL&B-@x\xbf\xe2\x18\x06},@d\xa9\xdcK6\xd6,@8\xaf\x17\xd6@\x06.@\xe0\n\xff\x84Hb.@/\x8d\xe7W\x1e\xd3\'@3\'\x8f\xac\xd9_.@\x84\x1b\xa3\x89\xc4F\'@H\xec\xb8B\xe9O.@\x93\x16%c\xbbH,@\x8eW\xff\xba\xb8\x8c.@\xf3!:\x07\xaeK.@|\xeb\xad\x96\x0f\xb9)@\x0ev\x85\x9eE\x14.@+(\x04p\tc.@\xcb\x0ca\x91T\x8a.@1oV.\x95\xdd-@WG\x0f\xbe\x17P.@me\xf1\xdb\x7f\x9b,@u<\xe366@+@k&\xed|\xfa<.@\xb9\xdb\xf7\x89nF.@\xff\xa96\x82\xf0\xb8)@\xd3\x0e\xad\xd9\t\xc7-@>\x0bw\x10\xceJ.@\xe22\xa3\x04\x9d\xcf%@\x87\xeb\x13\xf9\x1d\x93.@\xf4\xe3\x020s+%@\x12\xbe\xacY\xd3\xa4-@?\x18u+;e.@\xbd\x14\xec\xec\xccj.@\xcc\xc1\xff\xca\xb6o.@J\xd5\xb2\xd0\xe8\xa1-@`\x99\x116\xd2\xd8-@<\x99\xc7\x04\xea\xb1,@\x9a7EZI\x12.@j\x10\x89\x1c\xc2\xa0\'@\x1ab5\xef\xc4\xa6\'@\xa2o\xb4\tQ\xb1.@\xe6\xb6x\xae6\x1e+@\xa2o\xb4\tQ\xb1.@\xb6{\xecL\xbc\x89/@\x0ci<\r\xdc\xf5-@\x9aC5\xfe\xd7\xe4-@\x01\xb2M\xd8\xc7\x84-@\xa2s\x17\xc3\xbf\xa5.@\x80\xec\xefA\x9d\x07-@\x91\xe1\x8e\xfc\x91>.@x+\xb8\x10\x88+.@\xdf\xbb\xec_<\xb3.@\xb7b\x17\x91\xc3\x0f.@^\xbf\xf3\xe53\x07.@7\x8e@\x80J -@?\xf91\n\xc53.@2\xf9\x00`\x13\x82-@\xec\xd9\x8eMY\x1a-@\x1cK-{\xd5z/@U\xa6\xa1\x84|&)@"J\x84Mc|-@\x8c\x02#q\xc6\xac+@\xb9\xf5K\xc1\xd0\x9f-@\xfb~y\x15b\'-@~\xa2hf\xce1.@\x9f\xf4\x9d=\x1bg(@B\xf1rsp=-@z\xae\x92E\xaa\x92.@\xc5\xa2`\\\xd6U-@\xb7\x05\xbc\xb2\'N+@\x91V\xe88\'\xb2\'@\x88\xee\x8a\xd6\xea\x85.@q\x14\x9c\x1c\x88\xe8-@S\xa9\xd4)^X.@\xc9\xc0\xe57\xc7W+@\xa3\x0b\xb7\x9d\xb6\xf1-@\xd8\xe5\xa79\xe3\x8d\'@Sf\xc7Y\ta.@\x87\x92\xfb\x18{S-@ \x11\xfel\x9a\xd8*@\xc1\x82\xa4\xc6G\x9f)@\x01\x9f\xf4\xe3\xfb\x8e/@\xcaF\xb6\xee?\x1f,@w@\xf3\xca^7&@\xa4\\\x80:a\xbb-@3\xf5G\\\x86T,@\x1a#!\x12\x9f\xf3-@\xd8\x19\xa3\x7fAv/@s\x81\x1cI\xb3\xa3&@\x9f\xe3\xea!\x0b\xdc/@C\xc1\x8e\x93\xf8\r-@"\xbd\xa9\x05\xc2\xaa-@S\xd9\xe6\xdc\x9a\xd4+@+S\xedwk\xef+@\x19(\x00\xcf\xdb4,@\x03(\xd2\xd6\xb9\xc3.@\xe4\xe2Y\x87\xc1\x17&@u\xd1\xd0\x94jo%@\xf2\x80\xaf\xcd\x90j+@\xb2$\xdeR\xd2\xc9.@{\xb6>%\xcb\xda.@\xca \x9e\xdd%\xec*@\xedR\xd0|\xed,*@3\xca\x05\xfa\xe5J*@\x84\x04\x8ax\xa1w-@\x9dy\xdc\x9c\xaf3-@<\xf4\xdeB\x8c/-@]}.\x1e\xb7\r,@\x1f\x9e\x9aY\x97\x08.@\x1f\x9e\x9aY\x97\x08.@6\x0e\x96\xc4\xb1#+@,\xcb\x9f\x97\xfc\xe9-@\xc5^\xc9-e\x90-@\xaa\xd9)\x97\xed\xa1/@\xc9\xa0S\xf0\xb1\xf4%@\xadj\x87\xc0\xcb\xe8%@\xda\xba\x86\xdc60&@?\xc5n\x86\x06\xe0-@\x08"\xd6\x13aI*@7al\x01a\xde\'@\xb5j\r\x93"\xf5.@\x95\xf3\xd9\xbbrT-@\xd3\xfe5\xbf\xf7\x0e/@\xc6\xd3\xea\x03\x1f\xf3%@\xfd\xa9\n:\xc7\n/@z\xa37\x88r[-@\x994\xecO+\xf1%@\xb9\x1a8\x12\xf6\xfb+@\xd6\xbf\xc1\xd47\xc6-@8\n\x95\x03\xee\xcf*@q\x96\xcdn\x9e\x16)@F\x7fI\xc3\xaar\x17@H\xd9\x8f\rDD&@/\x99,\xa2\x1f\n+@\x03\xb7r\xa9\xc7\x80,@\xe3\xf0Q\xbf\xaf\x0b0@bB\xd5XG\xf0(@?\xb2\x11Tg\xfa)@\x9c\xab\x8f\xbb]\x18&@aa\x994\x0bL&@K\x18\xcd\xdf\xbc$(@X\xe63\xc2\xcf\x1f.@\xb9 \xac\x90\xb7\x87)@\xb4%\xb2)\x1c\x03,@c\x17\xae\xd0\xe6\xa9,@Ie\x8b\xa8Y*0@\xa6\x98\xe8\x13\x9cR,@\xdd\xbd\x10++\xcb,@K\xe9\xa5\xe0\xe3\xdf)@X\xdc\xa0<+s/@\x80oM\xf3\xa0`-@z\xde\xda\xfac\'0@\x15]\xa1\x1f:\xca/@\x15\xd7_kS\xde-@\xb1\x8a\xe8\x01rI\x1f@=0kh\xe0\xf3*@Yy\xe4\xb8\x18\x01/@\x87\xe8\xdaCL\x81-@\xb2\x04K\xa6\xd5\x96/@\x1d\x1aWh\t\xdf-@\xf2n\xb7\xc4\xc8\x94-@\xd2-\xf2\xd8\xd5\x89(@\xdb\xeb\xda\x17\x03\xaf(@\xdf\xfcO\x0boH-@\x85GZ\xad\x14\xfd(@\x12\xc2\xe3\x14\xef@(@\xb6u\xba\x8a\xca)\'@\xb3\x03j\xa8i\xe6-@\x94\x1c\xdc\xfa\x02\xc3,@G\xdcc,\x16O+@\xffF2\xa8\x14\xbf/@\xa5\xed\x81\xd5sO*@6\x8cP\xc2\x81\xca-@3SR\xb0a\xd2&@o\xbf2\xd1\x86\x8d,@7\xeb2\x0f\x1f\x00,@NL\x85\xb1\xb3?0@2\xd6\'\xd3\x07\x18*@\xb8\xd0\x89\x1f_?,@\xe3\xc4\xa4j\xf2F,@\x0fC\xcf\xe3\xdaZ-@g\x0e\xb2\xef\x86\'&@\x13[\xd3\x01\xd0^-@\x0c\x7f\xfcT\x1a\xef%@H\x9d:\xb6j?\'@\xd9\x17\xfd\x99"d-@_"\x8b\x00N\xca,@2\xf0M\xad\x8br*@\xdf:\'\x91\xb4\x0f.@\xf0G\xec}{\xe6-@o\x94\xa8\x15\xe0\x82(@yu\xad\xfd\x8aH-@\xb1\x14\xb2W"\x99,@\x10\xa8\xb0\xf3/\xcc,@\x95\xac\x05\x1d$)+@\xbd\xae+gY\xfc%@\xcb\xae`\x99\xe9\xc5+@\xe6j\t\xd3+\xf5%@\xe6j\t\xd3+\xf5%@\x8b\xb1K\xfc\xc7\xa4,@\x9c\x95\xf9\xb6\x1f\x91\'@>\xbcj\x98)E,@>\xf5M\xd2\x04\xc8,@\x9d=\xe6\xad\x81|,@C4\xa5\xf6y\xa3-@b\x10w\x1c\x0f\xf4+@\xf1\xf1\xb5k\x06I)@\xaa#\xf3G\x1e2*@n\xd4d\xa8Q\xff&@\xcb\xd5f\xdeQ\x07,@,"\x87?d\xe6%@(\xe9[#\x08,+@ ,\xb4Z\x9f\x80*@]\x1b!\xec\x9f1.@\xb8s\xf8\x0e\xcfV(@SD\x92\xc8\xdd\xc5-@\xd6\xc2s\x12\xc1h-@\xf2\x17\x11\x83<-(@w\xc2\x8b\xe0\xe8\x06/@ ,\xb4Z\x9f\x80*@\xe8\t\xb7\xce\xd75.@p/g\xf7\xefz-@\xac\xe9\xbc?\x01\x1d.@\x124o\\\x87i,@\xbe\x85\x01]\xa1\x00/@X\xe3\x9c\x92Gb)@T\xae\xbfy\xfb.\'@\xbc\xdbn\xa0\xaa\xf5,@r\x83\xbf\xa3%\x02)@\x1em\x19\x03\xbb\xb5)@\xb5\x13\x1a\x87$\x19.@\x11c{\x95\xf4U(@\xf9\t+\xc3\xe4\xcc&@\xde\x9b\x8ea\x0f\x1d,@)\xbd\x18\xfe\xf4\x91-@@\xd8\x84\xb7=\x8a-@\xce9\x0c\x12\xd7\xc1*@\xe5\x1c\x96\xbc\xb2\xbe+@C}*Gn\xde.@Y(\xa6~\xc1\x1b(@\x8e,\x18\xac\xb6\xf3%@\x15ZMq\x0b\xf0(@\xd1\x82\x19\xe6\xa5\x0b/@\x13\xc8\x10\x17q\x83\'@\x18\xe8;\xa5\x99\xa1-@;M\xb8\x04G^,@\x85\xad\x9ee\xb4\xfc,@x\xb7\xb3Ka\xe3(@=\xc6\xa2\x0f~\x96/@\xb4\xae\x80\x1dbQ.@r&\xe9\x98\xfaD*@u\xaf)y\x15*-@\xe8,\x93\xd0^M+@\xe1\xd1w\x93\x1dE+@\xef5\xe5I\xc2P,@\x854\'\xe9,w&@\xca0\x1f_G\x06&@\xed%\x98\xa8\x19\x9b-@)\x95\xd5\x81{O.@\x1b\x1a;\n\x95\x1e/@2\x19\x94K\xfb\x9f/@\xc4e\xb0\\h*.@\xb7\x18*(&\xfa+@\xf5\x0e\xdf\xfcA\x07&@}\\~s\xf0\xe8%@\xed\xc9\x82W\xd0\xfd-@\xecU\xeb3\x12\x0b*@\xa7w\x9d\xb5\xe6l&@cx\x0f\x95\x11\xa7/@ \'\x03LBq)@,u\xad\x84xJ+@\xb0KFLz\xb0-@\xb4\'H\x0b\xf8Z,@7r1t\xe5\x13.@%\xe4g\xc3\xfd\x08.@l\x96&T\xf7\xbf-@\x13Fw\x9e\x81\\.@\x8a=\xfd\xae\xf5\xb8)@\xbc2\nBW\x84+@\x9b/\xf1/\xc8\xd1,@2\xeb\xa9\r\xd3\xc9&@\x02\xa2\xea\xefBT-@\x9f\xe0\x8f\x89tp)@|n\xdf~\x17]/@(>\xb5\xc6\xba\x94+@\xde}\xf2\xd7b\xf6+@\xe8B\xc6t\t4&@\x85y\xf05\xbbp,@\xb2\xad A\xec\xfe,@\xbae\x01\x18W\x17&@vx*\xedP\x92,@\x15v\x98\xbe\xee\xa2\'@\xc6\xbb/j\xe2<+@(F\xd24\x04\xce-@^k\xad\xfd"i,@\xa2a\xc2u\xb2\x12(@\x0cq\x92\x13N\xe8%@\x12vB&\xad\x8a*@\x84\xb9\x9f\xea\x11\xc5,@!$\xa5I6`.@\x0b\x9a\x0b,+*-@><\xe2m\xb9`,@\x15l@\xbd8\x08\'@R\xf8\xf2\xad\xe6\xa7\'@\xbcK\r@\xc3\xd9\'@\xca\xf4\xee\xa0\xcd\x99)@\xa3\xf1\xc2\xb8\r\xbd,@\xfaX\xc1\x0fN\xb6,@\x14V\x11q\x7f),@\xd4\xec\x1ci\xf2\xac(@C\xcf\xf0&\xdd`*@\x7fu\x98Fq\x06-@ ]\xc2U\x1b\x90-@"!\xb0o\xf9>&@&\xdcq\xcc\x88\xe1%@>\x93\x12\x04\xbd\x88.@\xa5\x9b\xf2\xf6\xf1\x1b,@\xab-\xe6R\xdb\x96-@\xe8\xdf\xbb\x97\xa9\xd5,@f\x83\x0f\xe4\xb9f-@\x80\xbe\xed\x8a(]*@\xa5\xb3v\xb4\xd7\xa3,@\x82\x13\xfe\xdb\xd7\xb4+@I\x8b\xec\xbfg\x05,@K4\xbf\x02\xbd\xe5+@\x05()R\xdd\xa2\'@=\r\x10\xec<\xe9%@\x82\xec\x17\x87\xb2@&@\xc8\xca\xe1\x02\xe5M.@*<\xe2\xf3.\x99,@\xf74{\xd6\xfb\xe1,@\x1e?J\x1b\xa2\x90,@\n\xf9\xc3\xe5\r\x1b&@\xa2\xa9j=\x81r(@\xf8\x80Zgfd/@6y\x95r\xb4\xc4&@\xe5\xdf*\x86\xf9\x030@sW\xb6\x04\x7f\xfd-@\xd5[\x02\xf7\x04\x94)@\xba\xa4\xfd\x0c\xfc\x1d.@\x82\xd1\xefU 6+@&\xeati)\xde.@6\xae\xc5%\x91)/@\x94\x14*x\x81\xca-@I\xe4\xb5N\xb9\xd8/@Iv\xfd\xf5\x87\x0c,@8=\xf7\xcf\xa8\xd4(@\x0e\xe94\x00\xff\x0f(@\xad\r\xd9\x81\x10\x0b-@\\\xda\xa6\x97\\\x92+@\xec<_\x81\x9b\xe5/@I\xe1\x81\xe6\xf0m-@_\xe2\x84\x86\xe5-,@\x97\x08\x95\xa0`\x07,@v\x85\xb6Z4E/@\xdf\xfbKch\xed(@\x0bs\x0e]\xab[)@\xc5e\t\xfe\xba\xca)@\x1b\x86\x0b\xb1\x00\x88(@\x1f\xba\xd8\xbds\xa1,@Y\xa8X-\xd7\xd7+@\x03\x9a\xe2`\xdfD&@E}\x01\xaa\xbc\x85,@\xec#?5\xa1;.@\xb9\x11\x7fa\xf7\x160@\xa2\xf8\x18\x01\xd1X,@\xc9\x83J\x9a\xb1\xad*@dz\x98\xa9\xac\x9c-@?\xc7\x17We#\'@&\xf8\x8b^\xcbE)@\xedG\xeb4b\x97+@\xcc_\x93\xaa\x92\x1f0@R6\xc7^\x043(@\x98\xf6\x8f\xa6`\xbe-@\xe0\xed\nx\x1b\xfc.@\x05\x8d\x96n+\x11-@Y\x16\xdb*\xba)-@u_\xd0\xc7c\x10,@\x8bBq_\xb9\xe8\'@\x9b*\xb0K\xb3(+@\x92z\x1d\x13\xbb>*@\xaaE\xae\x91[\x0b*@\x0c\x84OV\xb53-@\xf5\xa3\'\n\xe6\xa8,@E\x96\xf7\xadH\xaf(@QQ\x8c\xcf\x05f+@\xabbu\xd6q\x84.@\xfc\xa1.\x8c6E.@l\x89\xd37(\x0b-@\xae"\xf7\xdf\x1bN*@\xf5\xc6\x91\xab\xd2\x08+@yq\xa4>\x8fI(@\xefo\x0b\xbe\xe4\x0b*@E\xeb\xa2]U\xf8*@\x10\xb3k\xae7S,@A\x02\xcc\xe1\xbcA/@\x8ca\x0e\xe9\x0e\x83,@\xa1).\xd6\x9cQ\'@7\xd8\x1b\xeb\xc2\xa1/@u\xa8\x0b\xf6p\xe2(@<\x82\xa3\xbb\xad\xc3+@$2\xf9/\xae -@AX\xeb\xea\x94#-@x\xb8\xe6\xe3U\x8e-@\x9d\xd7f\x8b\xa7\xab,@\xab\xb6h\xf9\x0fC*@\xe3\x95\x0c^*\n*@\x08\xdd\x99_/\xee\'@\x82>7al\xfd)@\x19D*\xd6\xba\n*@Y\x03X\xe93\x1e,@i\xe4\x080G\xe1)@`\x9c\x90\xf6fx,@6\xdf\x12b\x92\xe1 @AX\xeb\xea\x94#-@#\xe1oV\x13T-@\x9b|e\xe4h\x82-@\xe7<F\xc0\x91\x06,@\xca\xe7\xae1\x89\x0c,@Z_l\xe6\xaa\x92,@\xe6"U\xe0n\xd2-@*\xabI:A],@\x8b0\xe8`5\\,@\xfa\xa3\xbd:%\xca,@\xcb;\xa0A#G,@{%,f\xd1\xe9)@\x89\r\xbd\xd5\xe5m*@w\x00\xc7\x15^M.@\x804 \xe3m\xa8(@\xe6t\x04U\x04U+@\x94[g1\x04\xb9)@\xc9g\xc6\xfe\xef\xdd.@AQanPL-@\xf4\x1f\xfc\x17\xc7\xe4*@\xff?P\xf5\x85:*@\x0fr?B\x16\xf0)@\x19\x04.\x16!\r-@\x1f\xb4\xe1YWb)@\x15|\xdfsG\x82-@\xca \x9e\xdd%\xec*@f\x9f\xa7u/a,@\xdf\x9c\x06\xb8\x99\xd8\'@:\xd2\x8a\xae\xa8&,@7\xd8\x1b\xeb\xc2\xa1/@N \xa3UkL/@\r\xa2j+\xf3\x8f.@\xba4\xbb\xe5%\xfc)@\xb3\x85\x82\x80\xf9\x8a+@\xeb\xa3\x1ew\xb4\xb5+@\x11Y\xd3\xf9l\xda.@\xf3\x16\x8bV\xb1\xf4-@\x1cz.\xe5\xdan,@\x94\xad\x93O\xb4K-@\xae\xe7V@\xef\xa2(@Z\xdd)\t^\xf5*@o-K\xa8\xa2\xa7&@G&! \xa9\xa5,@\xba4\xbb\xe5%\xfc)@S\x0e\x1bv0\r*@\xb9P\xe0\xcd\xf5\xf3.@$\xa5\xf57\xa0$-@C\x85j\x19\xdb)&@\xaa\x8d\xc3\xe1\x85\x18&@\xd3\x0e\xbf#_\x0f\'@U\xb9\xf1\x99\xba),@\xd73A4\r\xde-@\xf7\x1a\xda\xb0\xe6\xa3&@\x15<;-\xd0\xe9%@)\xa6\xd9\xb7\xdc\xce%@\xfeKvr&-%@>\xcc\xc7\x9d3\xf5-@\xb7\x8a\xb5\x86\xbfi,@\xfd5gJ\xd9h-@\xf8\xa9\xd6\xc3X}/@\xf2p\xb9\xb1\xdb\xf6\'@\t\x04es\x89\xb7,@\xb0\xbb;\x8d\xde\xab,@\xaf\xf8\x7f\xc83+0@&%\x16n:+)@\xdbK\xf9\x1ee\xa0)@\xb2\x82\xbe\x86Zt,@\xaa\xd8k\x0e(\x18,@\xb2\xa7F\xf1\xd5;-@\xcbL\xa5]\xca\xcb*@t\xe3$\xf1\xc2\x83,@\xeaO\x9a\x10\xc6C.@2\x83\xfa\x9c\xa3a&@,\xb2\xf7^W.0@x\x8f\x1f?\x1b\xa7-@\xfa\xb6]"\xe6\x9c-@\xa6%\xfd\x995\xc6%@\x15Ht*=\x7f)@\x9d\xb1\x7f%\t\xc3,@\xfb\xd5\x91O 6\'@\xa6\xf4\xed\x98r\xcd,@\xee\xd0|\x08\xe8\xba\'@0\xcd\x99\xe5\x90\x0f+@\x8a\x1b\xc5\xd18\xba&@n\x9b\xc5\x08\xdf\xf3*@\xc8x\xce\xe5^|,@\x9d\x05\xc1\xaa\x8d\xff*@t\xac \x86\xff\xfa%@\x9a\xb1CnX2+@\'\x85\xd7.\xefI-@\x9a\xe9\\Z\xeb9+@#\xf0]9\xf9\xef+@\x14\tU\xf7\x8a\x1a.@\xfa\xb6]"\xe6\x9c-@@\xf8O\xdb"\x14.@\xd5r\x07%\x08\xae,@K6\xa9\xafF\x85)@N\xa4a1\x08\x88\'@\x88\xbfU\xe9dv,@\xa7\x8a\xa5\xf3\xa2\xc3-@\x89\x92\x8a\xdb\xea\xd3-@\x02m\xf57m -@B\x9e\xc2\x90\x90\xc9,@*^\xd2\x92.\xcd.@\xa0^\xbd\xe1J\xf6-@e\x8c\x88*\xe5\x9f,@\x1c\xd0\t]\xacv.@\x0b\xe0\x86Q\x054,@\xc3\x85\n\x19\xce%-@\xed\xee~8\x11\xbd.@\xf1\x96\xb4\x97\xfb\xe7-@\x17[\xa6P\xc46(@\xa8Bh\xe8I\xdd+@}\xc9Km\x95\xa9.@\x94\xec\xe7\x1a\xb4\xf2%@"\x99C\x930\x8f/@\xcf!\xa3|\x81\xca,@\xdcy\x9c\x98G\x82.@jQ\x9a\x0f*\xe2-@C\x87\xcbp-\xef-@\x17K^\x01\x06\n-@\xa2\xae\x04\x9f6~-@\xb3A\x93\xdc\x8f\xe7%@\xc1OM\xcfA\xde/@\'\x8f_\xcc\xdd\xd6-@-z\xb7\x1d\x85V,@g X~Q\xbe,@A:\x81u\xfb\xf1,@<`\x13\xc5\xc5\x9c\x1b@V=\xa5\xff\x80\xa2/@\xec\xb3\xbd\x0e\xa2\xb1,@k/\xc5\xb4\x01\x04,@\x97\xda\x1cPXt(@S\xdb\xe0\xab\xc32&@\xbcB\xd2\x13\xcei+@C\xfd\xbf\x17\xd8\xcb&@\xb1y\xcesD\xab,@\xe8\x80\xe68x-(@KM-\xa9\xbb\xd4&@7lJ1\x9800@Z.\xab\x1c\xbb\xf6+@\x9fX.6\x1f\xcd*@\x8c\xf1\x95.\xfc\x1b-@\x06\x06\x01DS\x01-@\xb2mt\x97jt.@7\xa6\xfa\x86\xe4\xc1\'@{\xd5\xd4i;E/@&\x08\x9e\xe6\xc7K)@\x83x[\x1dn\x95/@\xc9~\xa7B\x8a\xd1*@\xc7\xf4\xd5H\xbd;+@\xdb\xc52\xff\xba\xc4+@\xdc\xc1\xa0\xbfm\x85)@\xb4\xba\x0es\x15C,@\xb0\xed?\xca;\xd5.@\xf4\n$\xe9\x19q*@b\xd1\x11PKe,@v\x00\xf2\xd0lb%@\xa3y\x8brI\x12.@m\xdd]m\xb4\x1b/@\xd6\x02\t\xc6$\xbb-@\xd92"H\xb6\xc4-@\xe9N\x1d^.\xb8\'@\n\xdc)\xc2\xac+&@\xd0,\xf6\n\xb61-@\xea\xaaSv\x8ez(@1I\xae\xf9DN+@>\x9a\nX\xad\x0c0@"\xb6\x16\xe7\xf4\xeb*@1I\xae\xf9DN+@n\x89\x00b\xa2\x1e&@\xf6\xd9\x01\x9c\x02\xf2(@\xac1\x97\x92\x9c\x0f*@|go\x80\xd0\xe8-@\x1cz.\xe5\xdan,@\t\x02\xdcS\xdfD-@d\x0bH#\xcc\x8d.@\x99H\xe3W\x8cD*@\xd7\xe6{A\xcc\xc4&@\xeb\xda\xad\x84\xc1\xcf,@\xbf\xf8\x91\x9c\xb2\xe1.@\rQ\x1f\xbf\x8a+.@E\x8d\x86\xe0\xb5\x1f*@m\x98\x01\xe1\x0c\xe5-@\xb0\x97\x91;%b-@Q\xd1\xae\xe0\x17h(@x\xac\xee\xcb\x83\xf6-@"\xb6\x16\xe7\xf4\xeb*@/X\xd3t\x14\xd9,@\xd9\xaft0gX(@\x82\xc80\xb1\xdd\x9e,@iu\x04\xbc\x15\x08\'@\xd3\x88X\xb9\xda\x81+@\xbdQ\xca\x9d\xd8w-@\xd1\xc3|\x0f\xbd}.@\xa6\x87\x87\xf1~"*@G\t\xb6x\x9a&+@\xba\x1aF\x0bV\xb1)@\t\x02\xdcS\xdfD-@V\xd7\xebrz\xd1(@I"\xce\x16[\xb6+@\r\xd6\x8c\xcf\x1f\x08*@cC\x1e-g;,@\xa3\x8epE\x81\xe0+@\x0e\xad!\xca\xfb\x85*@\xec\xec\x06@8\x95-@\x94\xc6\xd6|\xcc#)@6\x80\xea\xcf\xdf\xe1*@\x82\xa8\'\xc3\xf2<.@6x\x05\xff\xe4\x96.@~)\x00\xe3q>,@z1\x96\xc7\xee\x0c*@\x15\x11\x91\xd9\xb8*,@\xe6\xa5F\xf1\xf0\xbb+@\xcc\x14\xe7\xf2\x81\x08.@\xcf\xf0\x7f\xc4+\x81-@\xf1\'\xd95[9-@\xaf\xc8\x9c\x9fm\xcf-@%d\xe89\xf9\xea-@{\xaf\xd73E\xd5+@\xe3\x04\x16\x8ee\xeb+@.\x14\xaa\x9a\xe8%.@\xe9\x80\x84kZ\x08+@\xaf)G\t\xd8\x00+@\xca\x9c\x994\xf0\xbc%@5\xae\x17\xe6\xd6\xa2%@#\xab\xba(\x13\xcf)@?\xcb\x15\xeaz\xad,@\xf8\xafa\xce\x93\x92-@\xca\x00V{\xc1\xcb(@8\xa6\xe8\x8e\x8b\xa2+@T\xd1$H\x9c-+@\xb5EIh\x854-@CJX\xed\xbf\xd7+@\xf8\x84\xb94h\xc3%@\xfd\x88\x7f\xaa\x15f,@\n+\xeaT\xbb\xd3/@\x99\xf1\xe4\xd7S\x9e/@\xfc\xca\x99\xf1\xdd\xbd-@\x82\xf82\x82\x1d\x8e-@\x06\x1e\xe5\xdc\xb6Z-@]\xe5\xbf\x05\rR-@\x97\x91\xb6\xf8\x0e\xcd-@\x8cD-\xae\xa3\x07\'@\xcd\xd7x\x7f\x10\xad-@\xa1B\x01\xf4\xe2\xb4)@\xb8\xe6\xc5\xddzD*@\x9bs\xd9\x02\x83\n/@\x8518%\xf6^.@\xdb=\x1b\xe1\xff!\'@\xd3\x81\x9e8\xda\x00)@\xad\xec\x9f\x13\xf5\xee-@\x9a\xf4\xab\x87|\x07-@I\x13c\xd2\x15\x95*@\xa6\x06\xbd\xf4\xe8\xa4.@J\x14\xeaz#\xc9(@\xeapW\xb8T\xed)@Q8\x8b\x89\xb3\xe3\'@\x96\xb4\xbeeMT/@\xf7\xbc\xde\xa9\xfc\x00*@\xc3\xfa\xb2\xa2\xc3\n,@\xe2 \x0eZ\xfa|*@\xe0\xf6\x12$\xe16+@\x94\x9b\xcd\xa4\xc6\x7f.@\x9a\xdf\xb5\xab\x17\xb8,@\x1e\xc4@\xe3\x1b\x99-@\xe3S\x11\xfbLQ,@+\x80\x10(_$-@\xe5\xbd\xd5\xd4\x08\x91,@\xb2\x04K\xa6\xd5\x96/@eh#\xd8\xa3c(@\x98\xa3a<5\x93(@\x13?\xa0\xde\xf5Y-@:\xbd\x1e-\xdac,@\xfa\xea\xfaiz\xce&@\xef8\xd2#\xbc\xfa&@\xe7\x87BF2\r*@x+\xb8\x10\x88+.@\x18\x0ei\xa8\xb8\x0f/@\xbb9\xab\'7%,@i\xe1D\xd4\x1f\xa8/@C\x9f#\xe47\x96(@K\xbc\x9a\x04\x99\xe2,@\x05\xb2@v\xaa\xa3-@\xe6\xee\xf94\xd3w/@\xdd\xcb\t\x150\x17+@\x93A\xa9\x9e\x93\xbe,@\xe9VM\x17d\x84-@e\x96d\xc2b\xaa-@\xc5t~\x99F\x04,@\x93\xe6\xafU\xd5\xf8)@\x86\\fW$\xb6,@\xca\xf73OM\x9a\'@zc\x80\xb6\xbd\xba\'@,\x90\xba\xc3\x7f\xe6,@\xa1\t\xb8\xdb4\xfe)@\xb9\xa9\xb5\xecG\xf4(@W\xe5\xe3\xbd\x04\xbf,@\xcb\xd4\x8c\xcc\x1a\x08(@\xb7[Avj~/@"\xcc\x9f\x99\x81\x14+@\x8c\x08\xc3t\xf6P+@aA\xe8d\xb5\xe9+@.(IB\xfaR&@\xcb\xa7\xc3\xed\x0el,@,\xea]\xe4\x12\x95.@\x0b\xad\xc2fp\xbf(@V!\xeb\x12\x01\xb6,@\xae\xcf\xb6\xda\xb8\xe9,@\xa0\x05\x8a\xbe\xeaK-@\xdf\x12\xb7\x06\xa9\x91-@\xda\xe8\xc2\xde\x85*-@\xbc\xae\x04\x05\x99d*@\x1cNQ\x1a\xac\x12,@h.\xd6/\xa3\xfa+@U\xba\xa1\\qW(@\xecb\xc9\x8d!\xcd*@\xeb\'\x16\x83\xc6\xa2&@]\xf75\x1d\xf2R+@\x8c\xd5\xf6\xca\xf1\xeb,@Oa\'\x01D\xdf)@T\x16\x91r\xe0\x07,@\x14Fi\xac6\xf4-@\xd7P\x844\x9d\xeb)@\x0e@\x14%\xab`,@#\x87R\xb0\x931.@\x95\x8f\xfb\xad6\x04*@f\x08\xd4C\xe8;.@,mo\xb4\xfc\x1e(@\x7f\x81\xbf\xe2\n\xe0-@6\x14t\x1c}\x0c.@:<\xd6Q\x105+@E\x04\xd1!\x1fo*@\x9d\xc5)\xd4)G*@i\xb1\xae\x97\xd0O*@\x16x\xcc \x121(@\xe4Fu(\xb8\x7f%@05\xfd\xc2Q\x86,@\x01\xe4RXz\x01*@kz\xe8r\'R,@\x90\xe00&\xd1\xcf)@\xb7\x05\xbc\xb2\'N+@\x07\xfdT\x98\xeb\xeb(@\xe0[\xa6r\xdd\x05,@\x8eg\xbaj\x819.@\x8eg\xbaj\x819.@\'\x84\x85\x0f\xeb\x8d/@\xaaqU\xa5\xf4\xc4,@z\x99(\xb0R/-@\x93\xea\xcd\xf3#V,@\x88\x0cj\xa4hS,@\x84\x85\xd7\xc7\xc9\xfb(@\xa47\x9b\xecw\xc7)@f\'F4\x91\x16*@t\x1d\xe1,V\x10*@i$\xd6\xef7|%@\x00\x06\x91\xed1\x1a-@iF\x9e\xd7\xf1\xec(@\xc2\x17\xc6\x1d\x0ek&@\x1b\xe0<a\x17\xba%@\xdd\xed\'\\\xed\x04,@\x0e\x9b\xcb^\xe9f,@\xd1uTCk\x89(@\xdc.,\xc9En\x1b@1*+Y\xe4V,@\xbba\xc1\x0b\xf4\xc4+@\x92~b\xe7\x95=-@\xe9T\xeb\xf5\x11l-@\x1bC\xd1\xb1\xa7\xbb%@\xc2\x00`\xd9o\t*@\xc1\x1d\xd7\x8cZ\x84+@\xb1\x83\xc5\xb7\xf0)-@\x03y}\xe0}\xfa-@\xb9a\x8e\xc2\x12\x04*@\x9di\xfc\x03\xc58\'@\xcf\xd8L\x7f\x8d*&@\x116\x82C\xd3\xa0(@\x9a\x1a^\xbe\x96\xdb+@\xbe\x93D\xd5\xbf\xf2%@p\x19\x19\xf0eU,@\xd2\xcd$\xc9\x12\x14&@\x8e\xe3\x91\xab\xe8\x1a-@\x1f\xcb\xb7\xdfO\xb3\'@\xdb\x87\x7f\xb9\x8fC.@\x0b\xe2S\x00\x94\xe0&@\xb0%|d\r\xc9\'@\xfb\xbf\x93\xcb\xa5\xbf*@|\r\x1f\x81\x0c\xa8+@P\xad\xf0\x1c\x94\xdf%@\xdb6Ur?,\x1b@\xd9\xe0E\xf8(8&@\x06\xb2\x8b\x15\xa4\xa9(@t\xc0}\xa2I<-@\xad[D]\r\xb8(@\xa7\x99\xd0wV\xa7\'@\xf7\xca\xa0$\x87\x9f,@\xb2Y7\x95\xfe\xcf+@\xc3\xf8\xa7:5y-@\x18\x8bH\xae7\xae+@\x06\xb2\x8b\x15\xa4\xa9(@\t\x8c\x1d\xb6Z\xd0.@\x91\x00\x82\xa1d\xdb%@\x8fD\xf6g\xe1g&@\x14\xa8&\xbf\x85\xc1&@\x8c\t\x8b\xd0&H/@\xc4C^i\xf4\x0e/@ /\xc1+\xd2\x18\'@Xr\xeb\xcd\x18C)@AF\xf9\xef\x8cR,@\xe7\xe7\x9b\xee\x8a\xb6(@\xb4}|\x05\xab#)@C\xef\x0e\xab\xf9\xd3%@(\xee\x03\x14\xa0L-@E\xd9\xeeRUG,@\xe2\xbb\\\n\x83N-@\xabn\xac\x11\xa7\x95-@\xf42\x14\x9e:\xb2+@\xb4\x1ac\xf0\xce\x04-@V\xb4;H\xb8\xb5+@\xcd\xf6\x96{\xfeV\x1e@\xa4P\xe2\x93\xd6\x1f-@\x03\x0e%\xb78\xd2\'@\x1d\xd6,\x04\xd1\xc6+@\xd7\x1e\xd77\xa6\xfc+@\xd9\x9a"\x9cuC)@\x94w\xf9\xe5\xd4I-@\x88r7m\x05\x84-@\x01\xe2\xadkDn(@\x94n\xe8\x03\x99E/@\x8cl\xec\xe3\x0e\xd5%@0\x99-&\x9f\xb3(@\x06\xe0\x90nG(*@\xcf\xdc\xb6\xcf\xe2\xa1,@\x01\xd1\x9enS\x04.@\xf3\xd8g\x89\xf5D.@#|\xe9\nM\xce%@\x7f\xd1\xa1\x0f8\xa4\x1b@\xf9N\x11\x9f\x90\x9b/@h\x93\xb1\n\xd1\x1b-@}\xa0\xb9\xfd\t\xf0-@\x1c=\x16\xeb\x054,@`@)\x04M\xb5-@6\xf7,w\xc5l-@\x11f\x0e\xa5\xe7\xb9+@\xcb+t\x98/\xd4%@\x7f.\xe9y\xcaZ\'@\xa0\xe0,\x8cXL&@\x89\xd6\x18&\n9\x1e@N\xc6\xdf\xeb-\xc5+@\x90E\r\t\xb8\x8f+@U\xfb\xdb\x947x*@\xce)\xfeA\xe4\x11+@\xd26\x1f\xa8\x172.@\x15\xce\x1e\xf3\x0f\x1a-@\x08\xcd\xd7B$\xf2,@Nay\xe8\xae\x8d,@!\xe7E=\xb0x(@\xce\xd2\xf3F\x9fo(@\xe8I$\x9d\x90\x8b*@.\x9b\xc3\x81\xaa\x9e,@+\xa9\xccS*\x1f-@\xc9\xe5\xe2\xdf\xdf\x0f-@\xbc\x0c\xa3\xe2\x05\x90,@? \x03\xecs\xc4+@G\x970D=C&@\t\xef\xc88\xdes,@\xb6\xc5\xde\xf4\x8d1.@\xe1}F#\xa1\x11+@\x06\xfc{ \x02{,@\xff\xbc\xa4O\x17\xc4&@\x8a\xb9`\x00\x10\xfd-@\x8c\xc1\xfei\xacX&@k*\x8a\xbd25&@\x15\x90\x14\x1e:K!@g\xf4_i\x01\xe4-@\x0f\x08\xaf\x17\xa4\x1d,@\xdd \x83a?\xd5-@\x8f\xfb\xd8\x99\rE*@\xdc\xcc\xaa\xddm[*@b\xb9K\xe5\xe9\\,@l8\x159^\x9f,@)$\xc9\xad m*@>\xee\x0cg%\xcf&@\xcc\x93\x82\xd0\x90--@\xe3Ov\x93k/.@\x00G~j\xbb\x95)@\x1fZ\x06\xb4>\x88&@=\xf0r\x12\xa1\x83(@\x80\x99\xd0\xd5\xd8\xca&@c\'&\xc4\xbf+,@55\xfeHQ\x07)@\x04|\x9b\xf6\xc33/@\xfb\x9c\xdf\xa0\xfcT,@TW\\\x96\x8fr,@y\x0bm\xa6p\x91%@\x9f\xda58`n-@\xd1\x0b\xf8\xfa\xf0\xc8-@\x8fq=\xfd\xb9 0@\xf9\xe6G\xb8\xfa*.@C\xf8;\x88\xe5\x11/@Q\x7f\xf4\xf6%\x96+@\xbe\xde\xed\xd0\xa9\x96(@\x0e[\x94\xbb\xc1\x11*@d\x90|pN^+@\xd6\xea&\xc4\xfd\x82-@\xa7)[\xd7\xea\x11&@\xe8\xf8\xb6\xd0\xd8\xd1-@/\x8b\x9b\x8f6N,@\xe7u\x8ei\x0b\x1a*@\xdc\x8f\x03\xf7\x1c$)@\xf6\xd0\x92\xbc\xb4\x0b.@\xe1\xee\x12\x9f\x1e\xb8&@\x97\x07\x02\x1e\xac\x1a.@\xe8L\xa3w\xa1\x86)@\x84\xc9W\x16s\x7f*@Pv\xb6\xa9\x91\xdc-@{\x14\x8f%\xa1F-@\xbf#\x03\xa3\xf1\n.@\x01\xf1\x0e{\nL-@7w\xdfJ\xc9\xd6,@ \x11\x8a!:7)@\xa1\xbb\x1e\x84\xea\x9c(@I\xc4\xf0\xb6\xeb\x05.@\xbe\x9ae\x98r\x96+@T\x0c~\xbc\xcd\xb9(@\x1eKg\xe7\xf2\x8d,@\xbe\xda\xbb\xc2\x10\xb5\'@w\xe6\\\xa6W\x86&@g\x0e\xb2\xef\x86\'&@\x01\xc6\x07\xd4VT+@7\xbf\xe7l\xe9\x0f(@\xf7Wx\xf4@\xdb\'@m\xfb3\x14\x9ex&@#-|\x17\x00:*@\x91[;\xa8\xcb\xb3,@\xedwn\x83\x0b\xef%@\xa0*e\xff\xc8*-@\xd7\x13\xd1\x86T\x04-@\x11\x88\xba\xedT\x19(@\x99_\x03\x87\xa4\x14.@\xfd\x10\x9ca\x84K)@\xe16\x03\x80_\xf7,@\xb5S\x94swG,@x\xa6\xa5vb#*@B\xf0\xe5\x9f\xc5\x06-@\xfa\xe08\x90,\t*@l\xb7\xb4\xe1E\x0e0@\x8e\xc5\x9d\x91\x08\xbd-@\xa5\xec\x07q \xe7%@$)\xd1.\xd6\t+@\xaaJpF\xcb\t,@\x91\xd6\xf3kF\xb7,@n\xa4SQ\xcfx&@7y|\xdf\x1f\x0c*@\xce\xf6oI\xb4O*@\x02m\xf57m -@&(O\xdc\x8d\x0e.@\xaez}3\xa77(@\x80\x1d.4\x04\xc6,@\xf5\xa7<|\xdeo*@\xd3\x01\x80\x12\x92:-@\xcf?\xafr\x18..@r\xd6=\xc8LJ+@\xb6\xc0)j\xe4\x06/@K6\xa9\xafF\x85)@\x91\xf5\x9b\xd5\xd2\xd1(@\x84\xe6\xe5}\xb1\xc1(@\xbd\x06R\xe0\xc5\xe8+@@\xdf\xc8Z\xdd\t*@\x8c@\xfeT\x0e!*@\xdcx3;\x81f,@\x08E\xbf\xe8,\x0e+@\xfcQP\x98=)+@\xf68>\xd6\xafg,@\xd5L\xcd\x81>3*@#*\xbe\x83m\x94&@\xb6\xed\x86+\x13\xae-@\x9a\xeb\x03\xdb\xd3\x1a+@\xca\x84\xd5\xba\xf2/*@\xa1\x9d\x8ar\x83,*@\xa7\xe3l0\x809-@\x8a_!\xf6o\xdb-@7\xd4\xf6\x90\x8f\xca,@49\xa8D{X)@\xb1\xc2L\xeer\x15*@\x8e\x10}#Z\xb3,@\xcc\xa5\xea+L\xb0*@#\xf0S\xf5Z$-@P\xaf\xbb\xefk\xee-@\xafn\xa4\n\x91\x16-@\xc2\xeeIV\x85\xc7.@\xf4%]y\xfd;.@D\xb5ij\x8fJ-@7\x8d\x00\x80L\xe8(@-\x05M:\xc8\x85(@\xc6\\h\x80\x06\x1b*@k\xfd\x9eU,\x1a-@\x02\xad111\x07/@\x12\x96\xfdl1W&@K^#{;\x8c(@\xf6\xed\xee\xa2\x8e\xde-@\'\xd3\xc8\xf1\x97\xee%@[L"\xb6\xa2\x8a(@l\x1c*\xcd\x9e\x89,@\xf7.@P|\x15,@\xd7\x1e\xf8\xcdJ\xf4*@\xf7`o\x89\xf3\x81%@\xb8\x03Xy\xb7\x9e,@\x18\x81\x1cj[\n-@\xcf\x82;"\t\x80-@\x95\\\x0ef\xbfU\x1d@\x18\x04\xc4\xc4\x9a\xc6%@DB7B-\xeb+@J\xb1,,\x02\xb9+@\xd10\xbda1X*@"`s\xcd\xe3\x8e-@!\xf5;\xcb\x94\xc6)@6\x7f\xfdCv\n)@"\x89\x01\xe0P0.@\xbda%8\x01\xe9-@y@g\n/\xc6)@3=\xc7\xd2& (@\xf5\xb4\xe3\xd8c\xda+@\xe0[\xa6r\xdd\x05,@\x98\x9b\xb3fn\xc6+@\xce\n\xbd\xaaC -@B\xb3\xb2\x01<\xd1)@t\xac \x86\xff\xfa%@\x8f\xc9Z\xc7U&)@\x97\x12\xf2~\x1a;0@*^\xd2\x92.\xcd.@\x15\xae\xc00\x98\xd9)@\xf5\xc9\x88\xe2\x9d\x17,@\xfc\x11\n\xeci\xe0,@\xd0Z\x12d@\xca,@\xb7<\xadz\xf9\x05,@\xd4qT\x94\x8e\xdd-@\xe4n\x9aNK\x13.@\xdc\x8f\x03\xf7\x1c$)@F|5\xbe\x88+-@\x17\xb5y\xd1(\xc8%@\x90\xd3\xbe\xae\x8b\xe1-@\xbf^\xd5\x0f\xdas*@\xb5\x7f/^\xdfV,@sH\xe2\xbb\x18\x0e+@&\xb1h\xff4t(@A\x87\xcfV\xd6r+@y\x14\xf6\x98\x1d\xad,@\xf4\xf0\x12\xb3\xcd\xa4,@\xe8-\xea\x839\xfb,@\x88C4\xa3\x9d\xdc(@S\x0f\xcbD_\xc7-@\x0f\r}X\xe0\xfa)@C\xa4t\xf4!u-@\x04\x80S\x0e\xc9\xa8)@0\x91\x9c\x82q+-@]\x1f\xb8`\x138-@7\xeb$\r](,@D\x03Z8\x94U,@I.D3\xce\xf4-@\xd0\x07\x04\x9e\'\xfe\'@%#r6\xc2\xe0+@q6\xba\xb0\xbby.@\xe3\x8cnR\xda\xa8.@$k\xb1\x1c\x8dZ(@\xa4z\x07\xa6\xf5\x11,@\x1bT<1\xf7\xe4-@\xcd4\xa5\xc0\x87\x95-@\x91\xc2@\\\x19_,@\xa61\r\xfd\xf50-@\x19Q<\xc4\xc1\xfe&@\x19\xff\xd2D\xf4\xc6%@\x92Fb!\xe3s(@C\xfaC\xcff\x90.@\xf9\x04\xe6\xdbx\xd1.@/HS\xd8\x9a\xdc-@\xd4\xe7\x04m9\xc3,@\xde{b\xef3K-@ho\xc0\x1d\x16\xf2,@G\\\xe8\xc5\x7fp,@>\xb8!D\x14(-@\xb3\xc2G\xd8\xb4,/@\xf7\xaa&\xc8q\xad)@\x81\xbd\xe9\x84g\x02,@\xdfm-z{\x91,@\xedy(\x98<l.@\xb3\x85j\xd6\xe0\xd8-@\xdb\xda\x81\x96\x11\xbf,@\x1bG\x1dd\x84\xf1)@3d\xcc\'_\xb3-@\x99\xa3\xcd\xbc\x92\xc0,@2j\x16\xb4\x84_)@\xc3\xdf\xb4E&\xee+@,\xe0\xed`2K-@\x17s\xd4\xb1F8(@\x13\xb1_\x1a\xae\xc9,@o\x14\xc4v\x9d)+@\x7f3\xa6\x1a\x9aA,@\x16\x80Lk\x0b\xd5,@\x19^h!\x98--@S\x13\xd7Z\n\x00/@k$dJ>\x92(@eh#\xd8\xa3c(@)\xb8\r\x17D\x82(@\xc7_<:\xd5\xa8,@\xbe\xbb\xd0c\x99\xe9,@\xda\\\x95\xca5\xdf.@\x82\x7f\x01\xc0\x07],@0\x0f\x90]\x02\xbd,@`\xa2\x0e|I\x9c+@w\x91\xf1\x12\xa4\xcc,@_7K2\xb0\xa0,@5!o`\x8e\xdc-@\xaa\nt\x16\x8b\xa6,@U\x86Qf)h.@\x9a\x17\x1dhD\xf4)@[\xf4`\xdeT\x8b,@#\xc3:\xa00\x99-@\x8f\xcf\xf2\xa6\x08\xf2%@\xc4q\x1d\xd1\xb0\xb0&@\xfc~\x91\xa0\xa3\xd6\'@\x92\xc9\xd6]Y4,@\xc3\xec\x11V%/,@\xc4\xc0z6\r\x94)@]%\xfa\x11\xb4\xd5.@\xe7\x1fe\xcc\x87^.@\xf7\xdb8d/\x1f.@*t\xe3\x1f\x7f\x96,@T6\xf7\xb07x,@\x1c\x98\x1aU\xf7\x8c(@)\x92\xe3?C\x93-@\x94\xba\xf8X\xdc\x86)@\xb6\xc1\x7f\x9b3\xe3*@\xde\x17\xe6\xf9\'5.@\xf2@\xdd\xaexK-@\x83L\x88\x01\xf6`.@:i)\xe40\x92,@\xceG\x97\xdd\x13\xe4-@\xbe\xff\xdcI\x03i/@\x0ct\xfd\xc9\x07\x0c,@\x14\x91\xb6r\x81\xf1%@k\xaf\xbe\x95~\x0f,@m\xa1F\x97\xb3\xc0(@\x0e[\x16\x9d\xea\xa0&@\x1a=\x15l\xbam*@\xb0\xba\x89>\x81\r&@\x17\xb08\xd5:\xc7/@Q\xd8\xa1\x040Y-@4\xb8\xdc\xd7\xcb\xac,@\xb6/\x10\x94\xad\xdb(@\xc0\xe5b\x827\x05(@\x1c\x13\xe4\xca\xac\x7f,@\x99\x91<\xc2y5(@\xb2\xea\xb2\xddT3.@?\nv\xf4?R(@di\x96\x1b\xb2\xa2&@\xa7[\x8e\xab\xea\xbf/@~RU\x97=@%@\x04\xde^\xe3\xe7\xad-@\xd6\x8c\xa6z\n\xc5%@c\x81\xc4\x96\xfey(@<\x84\xbf\x08\xe0:%@P\xb4x;\xabh(@\xa9\x87H\x99\x81z\'@\xc5@\x9c\xaf\\\xb7,@\xd7\xe7\x15\x0c\'\x90\'@\x012\xa3Sll%@M\xc1\x95X\xecq.@\x17\xbb?\x8a,U(@S\xcd\xb4\xd3%\xad\'@]i\xe6B\x92\xea+@)\x13\x0e\xea[5+@\xe3\x9ck&\xa2R\'@\xadyz\xd0\x0b\x02)@~h\xea\x8d\x9e<\'@N\xbf\x8a\x1d\x8e`+@fk\x81\xe3!\xa9(@Q\xe2Cj1\xc9*@#\x98=|\xd1\xb1,@E\xdd*\xb9\x89\x83\'@\x96\xf6\xef\xbbx{-@\xda+\xa2\x93\x7f),@7\xde.?\xcb\xc8&@1\xc8\xa4Yh\t&@\r\xa9s\x91\xc9\xa7.@9\x05\x85\xd1a\x85.@\xf8\x18\xb3\xb8R\xd9(@TScA\x05\r-@\x94MVp\xa2\xf4%@\x8d\x98\xa2\xb2q-.@H\xa6\xf3\x99\x155-@n@\x10\xdc\x1f\x0c,@\x1f\xe1v\xbe\x99"-@Q\xc9\x1dF\x1aZ&@\xeb\xfc\x83,\xe4\x0c.@(p\xc3\xa5\xa5D-@\xfc"\x87\x0b(\xf5)@\x1f\xe1v\xbe\x99"-@u\x84\xb5\xf8\x93\xf2\'@w`\xb0\x15Wk%@\n3]y\xd7L @\x92VE$\xafe.@\xde5\xe7\x8f\x1d\x01)@8O\x00\xc7\x9dQ-@\xec\x88\xae\xb9\xab\x03-@=\xa2~\xbc<\xc1&@\x8e\xf2\xe9\x9a8\x9d-@\x08\xeb\xbf\xd9\xe7)&@\x92RX\xa2\x9dZ)@4iXX\xc6\xf7-@\\\x18j]B?,@\xfd\x1e\xd6\x03.\x0f&@i\xa61\x8d\xd3\xf2\'@\xd0\xbd\x90U\xa6\n.@1n\xcb\x0e6\xde&@1\xab\x0fRe\xab-@\x84KI\x91\xb3\xd4-@\x1bI\xff\x8f.\xf5.@\x85\x14\xfc\xc8V#,@r\xf4c\xc3\xd2\xa4&@\xa2\xee\xc9\xb3\x16~*@\xee\xe0\xd9\xaa^\x94&@\xc9\x8d\x8d\x11\x87\xa3&@eO\x04>=\xfb.@\x991g<K\x98.@\xd5\xc6i2\xa9\xdf%@\xbfqJ[\t\x94-@\x98"\x07\xcc\x9c\xd5+@\xdd\xb4\x04\xa1\xe6\x1c.@4)\xce2\xcd\x1e%@az8\xbe\xe8\xf2*@g\x1aa\xca\xd4\xb9\'@az8\xbe\xe8\xf2*@jBB\x0bA$,@\xbcsW\x9c\t\x9e-@Z3\\\xe1\x16\xf5,@V\xdf\x9ap|\xf8+@\x16\x8d\x9d\x91r\xcd%@(NoiH\x11)@Z\xee.\xc0\xd0X.@HOQV\xf4s.@.r\xac;\xedL\'@\xff$\x0c\x84\xb2\x97-@c<Ps\x05\x14\'@\xdf\xae&\xc9\xf8>,@\x91\xe94\xb1\xb4d.@\xd4\xc3\x81Br\xf6-@\\\x19\xc3.9c-@D\x8ds\xab#\xd3%@\xcb\xd5f\xdeQ\x07,@\xc5\xd1/\xf9\xa0\xa3+@\x85X\xc8\x9c\xf8!)@\xeb\xc3HL\xd6\xfd+@\xde}\xf2\xd7b\xf6+@\x94\x1c\x19{\xda<+@T\xf4\x07\x9c"\xac+@\x0b\xf3z\x91\xa0\x7f.@\xd3_\xa0\xa3$%.@\xdc\xdcW\x1e\xc4q-@]\x86\x11=\xcbN+@\x1f\x07\xbc\xec\xa9\x8a.@C\xdd\x0c\xb3\x8e\xc4-@\xba\'\x8e{\x94l+@T\x0c\xcf\xa5.\x12.@aJ)\x116\xed\'@\x9c\xbd>w\xee\x8b.@\x89\xf7\xe4\xa0\xa3\xb9+@R\xaa\x843\x12\xbf+@Eb\x16\xba\x85X(@\x9b\xc8\xce)\xea\x95*@#\x9e\xe2\x98\xc6F\'@IS\x16K@e,@\xf1I\x99r\xeb\x15&@\x893p\x98X\x92+@Od\x07\xbf\x8f\xf3 @\xb2\xdc\x9bA\x18@.@j\x7fTD\xf2\x18,@\x1f\xeey\xa2\xda\x9f+@\x1c8\x8e`,\x9a-@\xce\xdb\xb2\xc2YR*@M\xdd`\xfeoo-@M\xfd\x0ek\x9e<*@\x98\xd7\x8cY\xcf\xcd-@\xa6\x80\xc6mf{-@,7\xbf\xae\xb0\xf1%@\xa0\xf4Y\xaf\x82\xb6)@\x89\xeca8<`\'@o\xe1\x9d\xdc?\xc6,@\xfd\xbdH\x81g\xd5*@09\x1d8\xc1\x1c/@j\xfc\x90l\xd8\x19/@-~\xea\xc2\x88\x18,@\xbd\xc4\x12%\x96?,@\x8b\x05_e\\\x13.@\xa9QQ\x05g\xcd%@\x95g\xe7&j\xbf+@\\\xa6;\x1c\xda\xb6%@;A\x1e\xbb\xe5\x070@\xaec\xd6\xd4\xc4\xcb-@\xe8\x87$\x1e\x0e\x07)@\x0ek`e\xf9\x93*@A\xd7~#F4.@\xf6\xcfE\xaf3\x84*@f\x0f\xb0/F\t/@1k\xdb\xc5\xb9\xcd\x1a@9!aO\xf8\xa2,@,b,\\-\xdc-@\xb3\xb2\xac\xc4^\xc4-@\x91y\xdeq\xac\xe9.@RA\xa5\xb7\xfb\xbf,@l\\\x88\x96[\x04,@\n9\x86\xf1g\x90+@\\\x19\xc3.9c-@\xa6\x92\xc3CJ\xc2,@j\xb5\x8d]\xaa#0@[tj\x1e\x80\xc0\'@Cb\x80J\xfa\xb8+@\xb3\xb2\xac\xc4^\xc4-@\xaf\xd4)\xa9sS(@\xb6`\x1e\xe9\xed\xc9-@\x9e\xa6\xd1<\xe0`,@\r\xf7\xf3\x00\x97\xec%@&\x04\xbd\x0cfc&@\xd6\xc6\xb9\x8c\x81\x05(@\xe2k\xaf\x0b\x9e\xba+@\xfey\xce\xff\xf7\xb9*@]\xf75\x1d\xf2R+@\x06\x96\xf7#\x1e\x8d\x1f@\x08\x0efl\x1b\xa4(@\x8e\xcc>1\x0f\xb5)@\xf4\x19z\x13n\x98-@\xba\x1e{\x05\xd3s/@5\xfd\x96\xf2C\xb4+@\x991|\x0b\x9f\x13.@ \x17\\9\x18c*@Y\xab\xa4\xf4\x18\x1c-@\xab\x03\xb8E\x8f2.@-hq=\xc7\xc9,@SS\x83\x9d*\x00!@f\xb0\xda\xb0\xca\x99+@\xfd\x88\xe5\xf9RA,@\xf7I|\x7f\xe0D,@cK\x91U\xbb\xe3+@\xc9\xcd:\x02z#.@@\x000LvK(@5\'|j\xbb\x88+@\xe0 V\xcdqX(@\x8a\x1b\xc5\xd18\xba&@\x89\xcbr\xa62c-@\n6/\xb8s\xf8&@i\xb9\xf5\xc7h\x86/@h\xd5&}\xc4\x7f,@\xf2o\x8b+\x03\x9e+@\x80\x01\xe7\xd5\xcaE&@5\xba\xb5\x80\xe6z(@\xcb\x9e\xa1KO_,@w[\x89|&\xc7&@;e\xd1X3z-@\x83~\x87C\xe2\x8e-@\x180}\x0f\xa5\xa1-@\xc7V\xf05\xed\xad+@C\x12xjm\x82.@\'"\xc5\x90\x81\xd4&@\xf9\xd4\x03\xca5\xeb-@@\x8c\xbf\xfb\xd6\x08+@\xb9\x9c\x04\xa5\\\x95+@\xfa\x13\xee\x8b\xe3\x8a.@\xf6\xb4\xee\xbd\xb9\x9a.@\x9d&&\x1c\x03`(@:\x97\xd1\xb7Z\n,@\xd1\x0b\xf8\xfa\xf0\xc8-@\x18\x8d\xa3I6\x9c,@\x01\xf9O\n\x86%\'@\xfae`b\xc3\x9e-@\x888\xf21|z+@\x9b_\xf8\x9c\x02\xec(@\xa3y\x8brI\x12.@\xc4\x8a\xa1\xdb\xfa\xaf&@\x90R\xaf\x1a\x9a8.@\xce\n\xbd\xaaC -@\x80\xe4\xf1\xd5\xa8\x9a-@\xf5\xff\xe0U\xdd\xc5&@\x8b)\x11\xd2EM+@*O\x85G\xd9\x03,@_\xd0\xdc\x0ec\x16+@\xe2hK\xf1\xb4\xdf+@P\xba\xd9\xc6\r].@\xeb\xebx\xec\x94O+@\xa2\x13^X/\t,@\'K\x17\x1a\xafd/@\x90R\xaf\x1a\x9a8.@\x9c\xdf"|~3&@x\xbf2!\x9fe+@\xce\x1a\x17\xf8\x16\xcb/@K\x0f\xa8\x1eX6%@\xe9M\xa3r\xd9\x88,@\xcf.\xb8[\x86c)@\x18\xd8p}~\xf1,@\x84;\xe0\xba\x15\xb0,@\x0f\xd4\x08\xe1\xc9\x13,@\x8dx\x06\x02\xbf`,@\xa8\x8b\xa7\x13\x84\xcc+@7\x04\xddl\xb6\x19+@\x9d-\x14\x00>\x9e,@\xf2\xa4\x15?\xf5\n,@\x7fU\x1e1S7.@\x97\x18\xb6+\x17Z-@\xe1\x04\x90\x1e\xc3\xfd,@\x81\xb2\xb6\x1e\xfe\x1e*@v\xcf~\x8fn-)@\xceG\x97\xdd\x13\xe4-@\x84\xc0\xa3U\xaf\x9f)@\xb1\xb35`\xca\xa0-@\xbd\xb7\xe6\x99\xb7R.@\xa1Ovt\x1fJ,@\xa3\xc8\xa0\xebx^)@Z&\x9e\xc4\xfa\xc5+@x\x02l\xfa\xf6\xfa,@\xcdtZ\x05g\xa0)@\'B\x19\x1b\xfeu(@\xdcv\xde\xd7\x91\xa4*@\xe8\x88\xc4\x0b\xa8\x92,@<1\x84+\x01\r-@F\xf3\xc6\xf5\n\xfc.@\xec}\xa1\xf7\x81\xb8,@b\x10w\x1c\x0f\xf4+@\xb8a=\x91\xe0\x99,@.#\x87\x896a,@\xcf\xcb\x0b{b7.@\x81I\x15A\xaf\xba,@\x97\x1fA\xa2j ,@U\xf5\x9c\xc5\xd1\xa1-@\xa7UO\xd3\xe9$!@\x00\n\xdf\x0e\xd4t,@\xd3\xdc\xb8\x03\xaf}+@y\x07\xae\x89\xe2\xd4%@\xc1\x8c\xea\xf6\xcf\x9c/@6\xfc5@6\xd1-@\\\xb4\xf3ss\xdf/@\xd9\xa0\xba\x88p\xb6+@\xf1G\xb6\x18!^*@U\xf2\xf5\x0b\xc1\x11,@\xcf\xac\xc41\xd8\xd3,@\xe5\x05\x87e\x84\xad+@\x8cI .\xc9|/@\xce\xf6oI\xb4O*@y\xd8\xc5[\x89\xec)@%@\xbd\x13\x96o)@\xcch4\xf7\x81%+@D>kP\xd8\xb8.@=\xda\x04\x8c>\x0c,@N\xefu\xa8\x11\x8f-@S[)U\x11\r\'@\x88\xed\xdf~\x1b(.@%\x8bA\x94\x80\x7f-@4\x97\xde\xa6\xc2j)@\xd7\x1c\x82\xc9(;(@\x17\xac\xee\x98\xe23,@\xd2\x94v\xacbm,@\xacI\xfaj\xe14.@\xebrxr\xb5\xc5,@\xf7\xa5\x928\x10k/@3F\x95\x9b\xae\x0f%@.6\xc2\x0bU\x18%@?\x99\xa0a\xba\x9c/@\xdcCv\xf7l\xeb+@\x13"A\xf5\xca\xf1.@5#\x14e\xec\xa0/@;|\xb0@)\xd9-@\xef\x01p\x99(\xb7+@r>\x962zw&@Z\x0fkTI`.@\x9c=\xa3F\xc43-@\xfeKvr&-%@[9\xb7\xf8\xaa\xea-@G\x82v\x9a]!(@\tk\xe2\xd0\'\x18(@Ei@\xc4xE-@\xd1\x9e\x8c$u\xc3\'@#\x15\x8f/)h+@g<\xe0\xb3\x129+@\x03\x8e\x84\x18\xa8 /@\x0c\xd3Y\xf8\xb7\xa7\'@>Q<\x17\xd9p,@\x92h#.\xf4f&@\xba\x0f\xc30\n\xd9\'@\x87Y\x84;y\xa4\'@JN\x04\x0ebc,@\x08\x8f:h\xfa\xe6-@\x0f\xbb\x04\x9at\xd6-@\x8e\x90|u\x89\x07.@o{]\xf1\xe5\xce\'@\xe7m\xce\x10\xbf\x1c,@\x05\x96\x07\xcfk\xb7(@.U\xb9I\x0fn,@\xe6v02\xf8j-@aH\x00\x07z=+@\x91\xe7\xb79\x19\xbd,@~\xd6\x08\xb5R\xad&@\x1aQ\xc18\xef>.@\x9b\xd3o<\x8b\xac,@u\xd1\x17\xbaL\x9c/@\xdcx3;\x81f,@\xf2[)o\xf5[.@\x17/\x14\x91\x02\r.@#\xa7^ \xa7!0@A|\xe1|d\x85&@#\xc3:\xa00\x99-@\xd0JM`O\x1e,@\xf2\xd5O\xd9\xa0;.@\xdfm\xa7\xbd)\xf7,@\x82\x9b\x98\xd0\xe0S/@B\x89\xea\x92~\xce-@%\x15\'T\x0cU,@\xf7}\xf8K\x16\xa2/@1R\x17\x94\xdeR-@\xad\xday\x13\x19K)@P\x0e\x97\x9d\xda\xf6)@\x0c\xa5\xfcP\xf5\xc8-@`lS8\xfe\xd4+@z\xdbJ\x07v|*@W|\x03\x98fd)@\xadK~J8W-@0y\xbc\xc0\xedX-@\xcb}\x95\xf6Z\xa5,@Qu\xb8g\x88\xad-@\x07\xcdw\xf2\xdc\xb0,@]d\xc5\xbd\xe3\x00-@\x17\x88\xdbDw\xde+@\xe8\x87$\x1e\x0e\x07)@\x97\xa3\x88\x02\xff\xe8,@\xe1\xd6\x8d\x1cW2-@2)VB\nc+@\x1b\xda\xe0\xcd\xf1\x92&@\x91V\xbaN/n&@w\xea\nM\x16n,@G\xb3`\x10\x15=.@\xe4\xf4\xcc\x864\x18,@Q9\xaf\xb1\xa9)+@\xf4\xa2cw\xf8\x95\x1b@\xe4\xd5\xeck\x90\xca+@\x0f\xe4F\x03\x85,\'@\xa1~.\xe5 8\'@\x93\x15\xc2\xa9\xd1\x13+@fX\xf3u)\xbb+@\xaa\xaa\x82\x9eD\xdf.@{\xb3\xb4q\xd4\x12,@\x81o!\x91\x86\xcd-@\x88\x1f\xae\x93\x96o,@\xe4\\6\x89\x86\x1b0@\xc5\x1a\x16\xc3\x81v\x1b@\xc2\x84\xcbrb\x10.@\xd0\x86\xbb\xb1\tB\'@\xe8\xd9k\x11\x10\x01.@\xf67\xbb+\xbfZ\'@\xde\xa1\xeaO\xd5C.@\xf8\xef\x17\x99H\xc0,@eR}\xa3\xd5\xed)@\xcb\xa2b\x9bT\x9a/@=\xf1\x9b\xb3\xd2E*@\xf5\xae\xf2\xb9\xf7\x89,@\xb0\xf2Bd\x89g-@\xf7i@\xd9\x9eA,@\xd2\xdd\nS\xdd\xe3,@\xcca\xbe\xcci\xa7)@w\xf9\x0c\xec@\x1b0@g\x08\x13\xa2\xbf\x80-@\x8a)(e\x07\x1a.@JdLE\xc9_.@\x1d\xe3\xa1\x191\xba/@\xa1(\x17\xcb~\x070@?d\xaf\x1c6\xb3+@\xea\xab\x07\x00\x97\x9e-@wb{\xb0\x11\xeb-@ E\x1bAJ\xa5,@\xfbO"\x94!\xbf,@\x14[oY\xa0\xfb*@^\xd7 \x7f\xd7u-@\x16\xa0\xe5U.\xf1-@e\x12\xcf\x17\xe8\xe1,@\x8a\xdf\x12\xf9\x98a/@\xa9\x07\xc3\xb4\xcca,@)K\x9fC\xd0\x9e)@wA\x89\x13\xa8\xa3.@\xd9\xa6\xe0\xe5\x8c\x10-@y \xd9j\xc58&@\xa0\x868\xc7\xe5\'.@\x9fS\xe1\xa1G\xc9-@\x82\xb5\x15Bv\xad-@v4\x0c\xd3\xd0\xd3-@\x9cM\xec\xadD\xae-@\x8e\x83 >0\t.@Eh\xd5\xf2\xb9\xd6*@\x1b\xd2\xf2p7u-@b\xe46\xc8o\xeb-@"0\x8dq@\xc9-@[\x10gv\xfao+@\xaa\x84\x14T\xe0`,@\x85\xf6\x8e\xfb6\xc6(@\x1b*\xc8\t\x84?.@\xc9\xc4<\xce\xed\xe4-@n\x1f\xc2_d\x94-@!R8.\x84?,@n\xcc\xbc5{A.@\xf3\'\x0c\x0e\x1d\x94-@\xeeQ8\xdbQ\xc0-@\xd2Bu\xb5\xdc\x0c&@\xe4\xdd\xd5m\xcc\x0e,@\xad\xdb\xbe\xb8\x1f7.@\xccX\xa7\xae\x12\x02/@-\xea\x1cx1 0@\xfe\\\x1d<!\x1f.@5c|\xdc\xc9\t,@q\xaa\x0f\xfc\xc9\x05&@\x0f\xe2-\xce2\t&@\xc5\x0c\x93?\xebQ*@|\xd6\x8d\x1a\x94\xd6-@\xecX\xdct6C.@\x17*\xcc3#\x8a-@P\x14p\xed\xc2$&@\xc1\xa7\xc9\x1a\xf8>.@R\xef-\xcb\xb6\x80-@\xf0\xd6\xb3d\xd14,@w\xfa\x088n\x16.@\xb9\xb5U:\x7f\xe0-@\x97\xd2\xcfDJ\x12&@3\xf3M-\x1e\xd6-@\r\xdb\x03r\xf3\xc8-@J\x03x\x89\x97\xc9-@\xed\xb8\x85UC\xef+@\x86\xce\x93\x0e\xb8\x060@\\\x1a}$`\xe9+@\xdbK\xef\xbc\xc8\xd0-@@\xe1\x98\xaf\x07%0@\xe9\x80i\xf7\xd4\xf0%@\x0c\xabu\xc7\xe1x*@\xa7D\x9a\xa3\xb8K-@\x9b\xa5\xd89u\x1c.@\xfe#t5\xddR-@\x005\x87\x12xJ-@X\xbb8\xf5e\xb4-@\xad\xda\x1bl\x07\xca&@\xc9\xa4h*\xb2V&@~\x10b\xfd\xb4\xd0\'@\x04|\x9b\xf6\xc33/@;\xf5I\xcd\xf7\x1c,@G\xb0\x11\xbf5e-@\xa6E\xff\x81\x86\xd4+@\x06\xdf\x15\x9dV\n.@\x7f\xb3/~s\n,@\x9e\xe6Jey\xcc.@"\xfb\x92&q\xa7&@\x9c\xff\x89"\xb3\x06+@\xe7m\xce\x10\xbf\x1c,@\x02\x06\x93\x0ev-*@RF\xb7\x87\xcd\xf8/@\xc07\xa3\xd5\x0b\x0c*@c\x0eJ\xe0\xad\x08-@\xd2\xebe\xba\x03\x16,@\xc07\xa3\xd5\x0b\x0c*@\xd8\x940\xc0+f-@\xba@\xda\x12/\xcb/@t\xf0k\xf5\xd5\xc0.@\xdd\xeelHM\x9f.@\r\xd7w\x17~\x8e.@p\xf3\xb8\x9ex\x0e*@\xaf\x13B\xe6\xb1\xee,@\x8a?\xea\x14\xe7l.@\xc9aV\xa9\x07\xc6+@N\xecz\xc0Y\x8a.@\xfe\xc1\xf9\x1f\xf3_-@\x10\xc6\x1d)x\xab/@\x9c\xbcE,$\xa0)@N\xbf\x8a\x1d\x8e`+@S=N y\x97+@Q\xbb%mrX-@\x8a\x92\xa9\xa4\x9c\xd6+@\xbc=\x08O\x158-@\xe5\xaf\xc8\xe1\xa8,.@\xb9+HL\xf0P-@\xf7\x01\xdd\\\xecs/@\xd27/\xdec|&@tq\x01\xb7\xf9;-@\xbc\x9aq\\;B-@\x03Sp\x05\xc0\x05,@\xaf]B\xa2~\x9e+@D\x11l\x0b\xb8\x8e/@v\x0cq\xeezX.@\x0e0l\xe3\x83\xfe+@\xf9l\xfa\xd9|/.@\xed\x00\x9eO\xc1\x88.@\x8e\xd9\xc0\xf3\x13b/@{\xeb\xf1\xb9o\x07.@\x00p\xa1\xd1N\x81,@\xf0\x87\x9f\x8ecB+@\x90y\xcaF2\xe7/@@v\x10Up\xa9-@\x06F\xa7\x8c\xdd\xa3,@\'\x98\xbd\xfa\x00!)@\xa4E2\x94\xb1\xfd+@\xd2\xb9\xc6G5-,@#l\x9e~\tX.@\xee\xd3\xfc\x86\x94b.@\xc7\xb5\xd6\xbd\xdd\x85-@\rV41\xdeW,@\x00\xd5FC\x193.@\xad\xdb\xc3\x16*!.@l\xf6R\n\x0f{-@\xc5\x0f\xb0\x84\xd9\x1b.@\xc3\x9b\xb2M\x1a5.@\xe2\x17R\xacf\x83-@\x9dm4\xd1*\x82-@|\x92s\xec\xd1\t.@Re\xa8\xb6\x13$.@W\x15\x90\xbd\xa7\x07.@\xcf?\xa7>\xf8\r.@\x81E5\x1d\x8e-.@\x8bS\x07\xe6|Y-@\x8e\xb8\xe7\xca\x8c\t.@6-\xe0\xb7\x82\x94+@\x8d\xef\x88\xc0i\xf5-@?\xee\xf1mO&+@ \xcd\xa26\xc6\x11.@\xc4\xa2b\xd4Z\xeb(@\xaf\xfa\xbe\x87\xa3\xfb-@:\xa4\xb8j\x95Z.@\x1cSs\xc8\x16d.@o\xb0P9]\xaa-@o\xb0P9]\xaa-@\x10\xac\xdau\x1f\xf5-@\x7f\x0e\x89\x92f;,@#Q\xc5s\xf6\xeb%@\xa97y\n{#*@\xd2\xbd\x9c\xfb~K.@\x0b\xfe\xb6\x1e\xccp)@\xf1\xc1\xdc\xab{\xcc,@\x9d\x99`\xbf\xb7\x8c+@\xacpG\xb7\xefC.@\xbe\x83q\xd0i:.@<\x1b=\xdf\x8b\xaa,@\x02\xeew)zN.@\xee\xd0\x86\xc9\xd6\xdb,@\x82e\xd4\xc7\xea\xd7-@\x10\x13\x1fb6D.@\x90\xbc\xabD{a.@\x15/\xab\\UM.@7\x03\xf2\xcb3e/@5`\xcc\xb9]L/@>\x05BB\xf9\xbf,@\x04\x8c\x89\xbe\xe1;+@g\x10\x8c\xd1\xd83.@\x98tA\x95;).@\x04\xdc\x072\x8cR.@\x83\xf7c\xac;A.@\xd3*\x04\xca\xf9\x97,@w\xe2\xe8\xe2\x17\x97-@\xf7jSi\x95m,@\xc7\x887\x8e\xa5\xbe,@\xc2\xe9qJ\xa1 .@\x9a\x8ay\x16\x83R/@\xa8\x8f\xef\xc2/\xcc,@\xb0pDxf\x1a\'@\x8a\x809\xd5-\xec(@\x8c\x90\x9b%mE-@\xa3\xe5\xf9\x86d\x0c.@\xbd\xf6\x9b\xa0\xa2\x94-@\xa1\x11x\x11p5-@y\x97\xd46\xfe@-@9\t\x94(\xe3\xf7&@\xa6\xdd\x12\x81\n\r)@6\xa7\xaeA\xd7|*@\x80\xdcOx\xdag*@\xbe\xe5\xe3\x87L\xcc,@\x9a\x9c\xa8 )\'-@c\x93$\xce@".@\xba\xe8\x0fm\xaf\xdd(@>\x8b\x93\r\xc7K-@9t\r\xf5\xc6=.@z\xfd\xa1\xc0\xd3&%@`\xe3\xd5\t\xa8\x93,@\xd1+y\x8eT7.@8\x1e\xdb\x9d\x04\x0c%@\x08\xa0\xe3\x14\xcb7,@<\xdf\x8bB\x89\x04-@\x1f\xce\xdf\x97\x10h,@a\x82\xc8a}J,@\x912\xe7\x90\x8cq,@\x16\xa3x\xdb\xfe\x11.@\x1f\xce\xdf\x97\x10h,@\x94A\xf0g\x98R*@e\x05\xb8\xab\\Q-@c\xc5\xdca\xde\x11(@j\x8a\xd3I&8)@[\xd7F\x17(V,@\xa3q\x8a\x15+r)@\x82>\xc5V\'\x1a.@\x10\xcc~\x97\xba\xb1-@\xe4W\xa9\x8c\x93\x88)@\xaa>\xf2s|v,@\xaa>\xf2s|v,@\xda\x1c{\x98\xfe\x7f,@p\x84A8\xb7\xd4-@L\'\xd7\n\xc3\x95-@\xe5\xa6\xbf?t;.@K\x91f\xb1a\xc5,@\x8e\x8d\xc5\x1f\x06\xcc-@\xe5k\xc6I\x02L)@E\x89\xa7=|\x05,@\xf3v\xd55\xd5f,@\x8e\xe0\x9c\xc2\x17\t+@s2?\x97\xcfH.@\xdcx\x90\xe1\x92\xe7+@<\x17\xfb-\xd4\xb7+@\xf6)\xfcn\xe0\x14+@\x8a\x8c\x80\x8e\xe0\xaa+@F\xfb\xbb\xa0\xa5\xc3,@\xfd\xa5\xda\xe2\xb0\xdc-@\x1b-\xaa\xf5\x84\x9b-@\xd6p\x9b\xf4\n\x84-@\xcbs\xbbq\xc3\x9c+@\x02\x80\x001o`,@\x9eg\xebm\xf8\x9b,@\xbe\xdd\xc5T\xce\xcc+@\xc4\x19U\xe4\xe8\xc1,@\xe7)\xd4\x02e\xcc,@\xee\x9eO+\x13\xb9,@\x02\x95\x96\x91\xd5\x1d+@^I\xc6\xd0\x03\xa8,@LY\xe1\x02\x0bm,@\xdc\t\x87F#Q+@|\xdcy\x99k\x0f.@\xb6\xf5\x06\x9d\xff\xad-@\xb8\xa3\xd1\x15\xbc\x07.@\xdah(p^\xd5-@(\x96>\xc3\x00\xe0-@\xd5{b\x01b\x9d,@\xcb\xa5\x1d\x84n\xc6+@\xef\xf4#\xbeE\xd7-@\xd2\x96\x02\xe5/\x1f*@~\xd4\\\x8e~\xb4+@@\xf3X\xd6\x8e\xd8,@\xe1\xa2GR\'\xb6*@\xfd^\xae\xda\xe4\xc7-@@\xc6\x8b\x8d?\xbe-@\x96\xda\xd2\x04\x84?+@uw\x00\xbc\x05q-@\x199\x80\x01Z\xaa+@\xf7t\x87\x14\x92\xcb,@\xf9)\xc9\xb4\x9f\xc0+@>\xba\xca\xb8\x99\x90+@l\x9c0g&\xd1,@\xe3W6\x13\x83\xea-@\x92s\xca\x0c\x95~-@)&\xdd\xb8\x85\x9b-@Yw&\xcf\x08\x9f+@v\x05\xaev\x1c\xc6+@\xb7+\xea\xec\xd9\x93-@\x1dY.e\x81\x9d-@\xfevf\xfb\x93\xdb(@\xb3e#O\x91e-@\x10\xc0\xf8\xca\xb0<\'@\xa8`\xcfz\xf8\x9e+@\x9b\x13\xd1\xa7\xba\x08+@\xbe\xae/\x95g=-@L\xc7V\x869\xe6*@sp\xf1I\x83#-@\x87\x08GV\x8f\x89-@\x9d\xe1@-\x82\xcd,@\x7f\xa4{)\xd5\x0c-@s\x8e\xd5;O!\'@\xc3\'\x81\x12\xfc\x82-@\x872nX\xe5\x9d-@\x96\x80\xce@\xe2\xc6*@\xaf4_\xfd\xd3\xa5+@ i\xa8\xb1\xf3\xd6,@\xdf\xc8\xa0\xdd\x0c\x80,@\xe6h\x0f\xe4^\xeb,@\xed\xf9\xd5\xcbx\xe0-@\xe3\x120\t\xf0<-@\xcaP\x8dg\x1dC)@\xf3\xba\xff\xad@\xce,@\xfeY\xb4\xda\xbd\x8b,@\x16D\xc2`\x83j,@\x17q\xac\xbe\xe6\xd3,@we\x07\xba\x17Y,@\xbfj\xa0\xee\x12\x98-@\rZ\xb4\x9d\xed3-@\x90d\x1dU\x14\xc3-@\xcb\x00z\x1e\x00A,@\x02\xad111\x07/@\x01\xdf\x87\xe6\xdd5-@\xb8!8x\xfa\xe9*@<2.7\xc0\xa4*@\xca\\!\x17_\xfa,@\xe7\xa2\x1a\t\x16\xa2,@\t\xf1y~4\x87,@*Z\x890,\xa0-@\xa2\xa0}\x0fT0-@\xf2\x1b\x1e\xf4J\x9a,@\xf3G\n\xbdG_(@\xfa\x9em\x1b\xae@\'@\xe3\xe6`N\xd0g-@\x98\xd8^\xcfDo-@i\x9e\xd4\xc2\xa2#-@\xc77\xe4Y6a(@\x0f>[\xf9\x9au-@\xb0\xf2Bd\x89g-@\xfc\x0f<s\x13 -@\x0c\xb4<K\xe5@+@\x0e\x83\x9d\xa5\xcb\xbe,@D\xfc\x86\x9e*,+@q%\x02h\x964+@\xe4=[\x10IN\'@v\x99$\xeeL~(@\xdd\x8f\x80\x0b\x1do+@\xea\xf5E\xeb!\x92-@cM\x8b\xee\x851*@=D\'\xd0\x1ey/@:\xe3\xe1\x81(E-@\x0f`\xa3\x92\xcfU @[\x1f\x83\xcco;-@W\xef\xa0b\xeb!*@\x83LZo\xf2\xe5,@\x83LZo\xf2\xe5,@\xabxe\xecYV-@>\x9d\x1d\x8e\xdf%*@\x8b-\xbb\xf4\xcdj-@\x05\xc3;\xca\x8f\xba,@\'\x9e\n6\x7f\xb2+@\x8b\x8c]DM#-@#|9\xe1\xecs+@\xdc\xe6S\xe2OM-@\xdc\xe6S\xe2OM-@n\x15\xa8\x8c\xdb\x05+@(!\xb9\xe8\xa9\xa1-@\x8a\xa2*\xb8l\x15-@[\x90\x98\x95AO+@\xc9\xe5\xe2\xdf\xdf\x0f-@\xb9@\x0c\x84\x92\x8d+@\xac9\x9ab\x06k+@H3\xa1U\xb53-@\xe50\xbab\xaf\x12+@\x04\xdf\xddT&w*@\x80\xce\xeb&\xe0\x8d,@\xaa\x8e\xb9\xda\x03\x9f,@0\x8a\xfa\xab\xadq+@\x99^w#\x1fo,@\xd6|\x81@rt,@\x0f?\xc7\x1fi\x81,@\xe2\xfa\xe1\xe1\xc5y,@ \xf4\xda\xfbl\x10+@\xf3 +\xed\x9b\x07+@\xd7\xfe\xb7\xdcL],@~\xa5\xd3\xc1A\xad,@\xd2w\t\x98\xc8C*@\x08\x1a\x00!V|(@mH|\xe2@j*@\x14\xbe\xa1:\x14\x95+@\xfe\xe8}\xdf\xa8\xf3.@\xac\xef\xcc\xba\xceO+@\x8f\xf485*V*@\xe9\xa7"`%\x85-@{\xec\x97\x8d\xf2T,@\xc8\x12f\x16\xf8<+@\x9d\x92\xe6/\x17y-@c\x82\xbb\xeaf&*@\x1aNg\xfd\xefw+@\xf6\xd9]\xbe\x8f\x8e+@ \xe0\tpK\x84*@\xfb{y\xf0\xd8\x93+@2\x92\x84\rer(@\x85k0\xecP\x1b+@\x88)\xb1\xeaW?,@p\xbcq\xec\xecG,@p\xbcq\xec\xecG,@\x15\xba\xe9D\xa8\xdd,@\x15\xba\xe9D\xa8\xdd,@n\xccg\x003Q,@\xa2k.I^\x01-@\xb2\x86\x88\x99\xc7\xf3,@(\xc3Y\x93\xbc_-@\xb2\xe2k8Ie-@,\xe0\xcb\xbflz*@\xc0\xce1@\x8b\x19(@\x00\xef\x07\xbf\xf2\x03-@G\x15\x15I\x82>+@\x11\x89\x1e\x04\xb2\xf6,@Q\xd3wp\xa0\xdf,@\x04V2\xf6L5+@\x8a\xd8Lz\xf4\xfd)@\x98\xf8\x85\xbc\x18\n*@\x89\x81\xf19\xdas/@\xc4}KG\xdb\xb6,@_\x03\xee\x87#\x01-@\xd6\xb2{\xf1R\x0c*@/8\xa4]\x8c6-@H\xc5\xcf\xab)\x1c-@\x19\x0c\xb0tm -@\x18\xcbO\x1a\xd0\x98,@\xc1\xe8\xd1 ]\xf2,@C&\xea`\xa8D,@\xa4Zt\x1dE6(@\xf6\x99-yd2+@\xddw-\xe7\x9d\xf6,@Z\x04\xcd\xb1\xcb;+@l\x02QR\'\x04*@t\xca\x1ai\xabQ*@\xfd9\xb75-\x0f+@\xd8\xa9\x1b\x99\xf0\xac.@\x8c\xfb3\x98\x0f\x19+@\xbc\xaeb\xffX\xce,@M\x11\xb9\xa2\xab\x8e,@\xcexs\xd7\x07E*@R\x0c\xd9i\xa6\x00*@\x13\xec\x9e?B\x1b+@\xc9\x0f\xe0%\xef-+@E\xc3\xd3\xcam\x03*@\x83\x0b\xe9j\xd2#+@\r5d\x03\x97-+@\x86\xad\x1d\x9b\xca~,@\xd6\xdci\xf4qc,@\xf3\x86\xa8f\x81\\)@\x07\xe3\xe1ju\x97,@@\xe9\xa4l\xbc\xbd,@\xb4=0l\x93\x82*@Z@\x89\x16\xc0}+@\xfd%\x9ae\x92\xc8,@\x86\xc1a\xe0\xe4o*@\xd7\x18\xbb3\xe5\xac,@\x0c\x85S\xc8\xf5\xc2,@\x0b6\x89\x9e\x10b*@\xfb_l\xba2\x1a,@\xb1\xa2\xf0|\x13\xcc,@:\xc4\xc2\xbcm\xce.@\xe9%b\xa6\xfa\xd0)@8\x91>\xa0\xf9\x05,@\xd1}wu\xdb\x12,@\xa4\xa3\xd9\xde\xc3\xd7)@\xf72\xdad\x92\xc2)@\xdf9Y2\xe0\x98.@\xdd\xbe\x904$\x03-@\xaf\r\x9a\rod(@\xed\x17\x87*[\xfc,@Exu\xd3\xe4\xb2)@\xcd}\xf4\xe8\r\xd6+@fEN\xde\x88\xe1,@`\xb3z\\\x84\xde\'@\x8d\x90\xdc{g\xfd\'@\xb7)o\xdd\'\\(@\xe74\xd9\n\xc9\xd1,@g\xea\xd1\x15P\x0e/@3\xeax1\xb8\x11,@\xec\xd7f\xe4\xfd),@L]\x9b\xb9\x19t(@F\x84\xf0\x80\x12\xf3)@\xde\xd0g\xfdHy(@\xf2\xf1\x8b\x9b9\xa8)@h\xeb\xf1l(\xdc+@N\xb6\xc4w\xe1\x1c\'@\x7fP\xbe\xff \xfd.@\ru\x9d\xfd\'\xed)@\\U\xd0\xc0"\x95,@QR\x18\xd8a\x0b*@x\r\xfc\x15\x89b)@\x1e\x94w\xe4\x9ev,@\xfa\xf6\xf3@\x82\xba)@\x11\x1e\xebU\xcc\x99)@\x04\x86\x10\x7f3\xba)@sKMWxz,@\xcb\x1c\xf5\xbfj\\*@\x8d\x8bj;\x89~(@\xc7\xfb!_2\x87)@\x05\xc6~\xb1&\\(@\x86\xf6\x1c&\x85B*@T\xbb\xfe\x8c\xbbl,@B(\xf5\x0b\x89\xb4)@\xf5\xc2{V\xe1[,@\xc0v28l\xe7%@\xf2#W\x16\x89\xf1%@\xce)\x90\xf7\x1d\xa7)@\xda\xbd\x02\x1f\xdb\t,@c&\x19)\x8c\x1e(@\xe1\x88\xbe=\x04\x83.@\xe9\xb0\x9b\x0b\x91\x04(@\xf9\x95\x8a\x85M[/@\xeb\xcf\nW&\xc2,@\x98\xf1\xaf\xba\xb74(@\x8b\x18\xb2\xc9\x0e\xf8&@\x9f.\xa2\xfaI\xff+@\xaff\xb4\xceG\xc4%@A\xa2^\x05\xefw(@\xd90\xb3\xe2Z\xd0&@\x9c\xa5\xc7\x1c\x1bK/@+\xcaM\xf8T\xf7%@x\x12\xe1%P\xf0(@\x08:)\x9eby\'@+e\x12\xb4\xd0@*@m\xd4_=\xfb\r)@\x8b\x8edi\xa4\xf2(@C]\xfd\xf3@\x8b.@\xbd\xac\x97\xf5h)&@\xbd\xac\x97\xf5h)&@9\x0e5\xa4\x962,@\rN\x984\xf0\x84&@i]!\xfd\xd4\xdc\'@\xa4\xb7V\x8e\xd5%,@e\x96\x06\xb6\xb3\x7f/@\x9d{\x94B\xaf\xa4\'@\xdaf\xc8jQ\xa5\'@tU/\xdd\xf5i%@\xefuf\x84R\xa3\'@JSM9lv%@\xc9\xccBH*t%@\x1f-zk\x19^%@\x86\xf2,\x1b@\xf6.@\x1b~\x17\x858\x86%@\x8b\xed\x80F\xe6\xb0\'@\x9e\x98\x9a\xffx-(@-\xb2<\xf0\x9b\xa3&@\xab\xf4C\x05\x82\x10\'@\xc1\x96Z@\xbe\xa4&@\xe9\xb3\xd9\xc2\xce\xde%@lD\xe8\xd1\xb8c)@1\x07\xf9\x0b\xfd\xe1\'@\x1f\xd4\x93Z\xca\x97\'@,|\xbc\xf0\xc4L)@\xcd\x10dT\x01\xf4&@\x9a\xa5\x91K\xbc\xf3\'@-\xf9m\x89aL,@m\xecyo\xb9\x89/@\xfb\x1fC\xaa\x0c\xcd%@&\xf5-zQb/@\x94\xea\xfa7\x08\xcd&@\xbe\x82H\xb7x\x10)@\x15\xa4\xd0U\xd1\x15&@\xfb"\x98\x0f,\x04&@s\xaa\xf18\x1c\xb7&@\xc8\xbd\x83\x0cJ\xc4%@I\xa6\xf4($\xcb&@\xaa\x05\x9eh\x9d\xfe(@\xc3\xdb\x83tB\x05)@*\x00\xe7Zt\xfa.@\xcfV[\x0c]%,@S\xe2\xf1\x83V\xf8(@#\x81\x8a\xa5\x9f\xe4\'@}\xad\n\xc0t\xf4(@\x91\x9b0O.\x9e&@\x9c\xe6\xdf\x901\xf0(@\x8f\xc68\x19\x81\x0b&@\xbe\x14\x07\xf4\xab\xf1(@\xf2\x8fg\xfe\xf9t&@\xd52U\x827\xa5(@\x9e\x8b\x97\xachn&@\xa4\xaap\x9d\xdc\xe2&@\xa6\xed/\x94\x85i&@@?\xc8Y[\x99%@\x84\xe5O\xe9\xb2\xe2&@\x19\x08<\x85\xc3\xf7%@\x92\x8bm\x83&\xd6%@\xf6\xcb\x8e\xb1\x85\xbb\'@2\xe0Z\x82V\x97&@h\x15\x87{\xcc\x82&@\xa6\xebA\xed x&@\xb6\\\xdc4L\x85&@hm\xec\xa9\x07\xa5(@\xdaNgN\xc0\xa5(@\xa5\x13\xe9\xae\xf7u&@h\xd4\x9c\xfbo\x86&@\xc78\x90i\x01\xd5&@\xe0\xbec\xe5\xd7\xb4\'@\xafdJ\x03\x91\xac(@&+KV&\x88&@z\x91\xd19\x87b&@{\xf3la\xad^(@\x81\xf2`\xc9\x99\x97(@\xda5R\x96\xa7\x8b(@X\xdaY\x985D\'@\xf6w\xd9\x96<I\'@\r\xa3\xfb\x8a\x1f(\'@\xc1Q\x11\xfd\xe3\xdd+@N\xb5\xa9\xe3P#\'@Bh_\xe26d+@\xd6=\x88#\xaf\x8c-@\xc4\x1a2MJ\x1c,@3\xaa\x05?\xcc\xcd,@\'\xcd\xe3\xdb\x1f;+@D\xa7c\x82\x8d\xf3,@\x1f\xc3t\xa6/70@\xda\xa5\x1e\xfdR..@N\xa2\x0c=\x8e\x9e/@2\xae\xf3\xc9\xe4].@\xc9*\xcb\xbehn-@\xaa\x03\xde}yr.@\xdaL%&I\xde/@\x1cSs\xc8\x16d.@\x1dE\x04\xaft\xc9\'@\x12\xaa!\\\x85*/@\x81\xbd\xe9\x84g\x02,@\xf7\x01\x07x\r\x04,@1~5\xe2\xa9\x04,@\x8a\x99\x950|\x88-@\x84=\t\x1b)\x97+@\x85\xb6\xf0\xca 9-@\x0f\xd4\x08\xe1\xc9\x13,@\xb9@\x0c\x84\x92\x8d+@s\x10\x97\x965\x82/@~\xa5\xd3\xc1A\xad,@s\x10\x97\x965\x82/@\xb5\x0b+\xa5\xc4]+@b\xf1\x92\x03\x85\xf3,@~\x98\n\x874\x98,@\xc2\x00\xa4\xc9\xd6J*@,\x8a\x0b\xc8\r\xd4%@\x85\x95\x7f\xae\xe1\xde.@R\x83Bq\x86\xad\x1b@lD\xe8\xd1\xb8c)@\x9e}\t\xe7\r\xc7&@\x84^\x0c\xe9\x8e\x9d,@\x0b[P\x900N,@\x13\x94\x19\xeb\xect/@\xa6\xe7\xceT\xe8\xf7*@\xd1\x17\x1e\xffA\xbf,@;\'h\xdd\xa7\x10\x14@\xc1\xc8\x18d\xd2\x06(@ql\x15\xf7\x11\x05\x1d@T\xbba\xe1B\x19(@M|\xcf\xcf\xf4\r\'@\xab\xdarIF\t/@v\xa3i c\xd9-@\xe01>fyO+@\x19\x19\x96\xed62&@\r\x9d\x11\xb9R\x98\x1b@\xd4\xea\x12\x16\xc3\xfc,@\xeaH\xa3\xc9\xfe\xad+@1C\x00EN\xdb-@\xeb;+E\xb1\x10/@\x84\xab\xd1\x1b\xc74/@\x1bpPN\xcb\xac*@\x0fc\xb3\xe8Z)&@\x8c~\xc8\xcf\xa9)+@+P\xcd\xc6\x1a\x80,@[\xc5l/\x89\xda,@O\xaa\x94I\xf1\xe8(@\xfds\x8dO\xda\n)@\xee\xf7\xf1\x19\x91r/@v\xa3i c\xd9-@{\xef\x16\n/\xa8+@Mb\xa1D%\xf8&@\x17T|\x9dE\xf5%@skm\xcc\xfd\xa3&@v\xe4`=\xd2K.@\xf6\xf0\xa9f}\x070@\xd9\x92\xba\xf6\x08\x0e0@:\xaeS\xb3(\xfd&@\x84bV\xa9Z\xe7&@\xa4R\xa1O\xf7\xa6&@\xd86\x1a0g\x04(@\xd6r\xc5\x04*L,@.u+\x13.\xfc,@l\x8c\x1c\xce;4,@\tI\xc8b\xbc\xf4(@1\xe2\x03\xbe\x8dU)@F\xc7\xa4\x86M\xe5(@\t\x14\xd5\xbc\x1f\xf4&@S1\x11]\xe1\xcd/@\x99\xb2\xb5MF\xc9\'@\t\xdf_\xb5\xc4\xcd%@\x86\xbd\xf3\x80\xc4Q&@g\x98\xbb\xab\x1f\x1c+@\xc5h\x12\xd7\x05H)@\xee\x97uveY(@\x05\xad\xd7T\x0bh @E}\x17\xa9~\xcc&@\xfb\x16\xa7\x04\xe2T)@\xcd\\\xb3\x80\x15\xb2/@\x03\x1c\xedY\xdc\x90-@\xa8LZ\xac\x85\xd0(@\x9f,%\x98d\x92,@\xf2\xd6\x94G\xda\xbb/@J\xf6\xec58\xc5-@\x16F\x80C\x86\x060@\xa2:\xb9\xaa\x81\x9e-@z\xc7%\x96\x02|/@;\xd2l\xe8\x1e\x17&@\xc5\xff\x9a/\xcb\xca\'@\xd4i\x1e\xd4u\r)@Hf\xaa\xa6W\xb9&@\xd0:b&\xb8\x1b/@.t\xdfx\x1e\xbf&@.\x1b\xf9\x9a2j/@I\xa6\xf4($\xcb&@!\x02LE\x00\x1b)@\xcd\xac\xfb\xcf$p/@\r\x9c\x0f^3\xfa/@L\x83R\x84E\xfa-@\xab\xfe\x8b\xe4E\x1e(@azu\xc8\xa2f/@h\xe0\x02\x97\xdd\x8d/@fR\x0f\xea\xf4\xcc/@\xff\x06\xbb\xba\xc2\xff(@\xc1O\x9c*\xe3\xd1(@$&\x02\xc0\xa0\xe1&@\x1b$\xfe}\x8c\xd6/@+\xf4\xb2\x05\xa4\xc3(@\xcc\x9e\xaa4Z\xbf&@\xfc\xeaMD\x04i/@\xfd,\x12a\x1f\x000@\x93:\xd1\x83\xf3\xfd-@\xff\xbdJ\xc5\x9d4%@\xbe\x84?s\xe4\xf8(@\x13QH\xeb\xf0\xc4-@,*\xaa\x04\xebt/@iX\x11\xd0n\x8f&@\xcf\x99~\xc3\xf1\x010@6\xbb\x97\x17\xec\x9b&@\xd0i=\x8a-\xde-@\x9e[\x12\x06\xb7R.@\x81\xe3?\x18K$.@Z\xfd\x1e\xc4\x91\xd2(@\xd9\x94\x97\x96?\xf6-@\xe1\x8a\xb3\xb4\xb7\xd4+@\xc3A\xb2\xe7\x7f_/@ztD\x9f\x91\xc9%@,X\xd4\r<\xa1&@\x10\xf9\xf2\xfe\xd4\x8c\'@\xac\x7f\xd2T\x0e\x84-@\x11\xc9\xbc\x11\xce\x0e)@)\xa4Wk;\xab(@\xf0\x87\x9f\x8ecB+@\xe5\x0fg\xaf"6.@\xba\'}\xf6\x9d\x1b.@K`\xb6\x9d\x90f&@\x94\x8a\xc7\xfa\xb5w%@\xb4\xd8\xa0a\x85\x9a,@\xba\'}\xf6\x9d\x1b.@6-\xe0\xb7\x82\x94+@L\x86\x93\xaa\x83x-@D\x9f\xe9\xdd\x8d\x11.@\x04\x01\x9e\x81\\u&@7\xde\x084*\xe3&@\x9e.\'B$\x9b%@\x12\x191\x05\x0bu%@n\xd6\xdc\x14\x17x+@":\x84\xfe\xaa\x9f%@\xaeP\xc6\xbe\x055.@k\xc8\xb1u\xe2j&@\x87p\xb8\x905\\-@\x94\'\xfe\xcd\xd0\x84%@\xdc\xebL\xadj\xe2%@5\xe2\n\xffl\xa5\'@\x1d\xa1\x11\x91\xb1#-@`\xa7\xe6\x0c/\xaa,@\xc7\xec\x96\x10&Z&@\x15\x80[\x16\xac\n-@\xc6"rQ1{+@\xd6N`=\xae )@\x1dWk\xe26\xce-@~\r\x0c<n\xdc,@\x1c \x88\xddR\x81&@\\_3\x1cr\xf0-@B\x19\x87\x03\xeb\xb9%@\xba\xc1\xc4\xef\xf5N,@\xe6\x15s\x00\xdcK.@p\xfb\xf8\xc7\x8b\x97-@\xe8\xb7e\x94\xf7\xc8-@?X\xd4\x152u&@\x89V\xe8\x97~6.@\xf2ND\x9eu\xc1,@\x06]\x80\xce\x0b\xe0&@q\xf5\xe6uN\x08-@s\x17\x19\xa3\xbe\xbc(@I\x10_\xea\xf9+.@\x1f\xef\x9c\xfe\x993.@<~\x90\xefX\xe3-@\xd8kG\x02\x1c\xeb,@\x87\x9f\t\x08e\xcb-@@v\x10Up\xa9-@\xc0=\x1a\x02\xaa\xba\'@N\xc6Zm\xed\xf8,@\xa3\x92t\xfb\xda\xb5,@\xcfmYP6\xc1,@y\xafA\x9e\xa0\xd1-@\x8f\x0e]\x9f\xf4".@:,\x85~\x1b%\'@|c\x84;JH.@\xadH\x9f\xf6\xd7\x12-@\xce)|\xd5\xf2\x1f&@$\xb4\xb2\xd7\x18-.@ y\xb7\x7f\\n&@\x1a\x9f\xc3M>7.@\x16!n#8\xb8(@.Q!KA[&@\x7f\xef\x8f\xb2,\x8d\'@\xe5\xda\x1a(\xc1\xef(@\xdcD\xbd\xcdf\x8e,@\xd4\xab+EC\xd6%@\xac\x7f3\x07\xf3\xb6,@\xcfmYP6\xc1,@y\xafA\x9e\xa0\xd1-@\xdbdJ5\xb9\x8e\'@\x19\x16\xf6-zS+@I\xbd\r\x94m\xda-@kz\xa6\xe7\xb1B.@\xde\x9d\xd7F\xbe\x02-@\xd3\x87\xf7\xecfH-@\xa5|l\x1e\xa7\x0c-@\x18F\xeeMrK-@\xf6\xb9\xfa\xa7#\x18-@T\xa3Z\x87\xb9\xfe&@\xeb\x13V_^\xd1-@\x98\xe3>\xef\xae7-@E\xa2\xec\xecC\x86&@4#\xdb\xeff*.@\x80\xb3\x13\xba\xc56)@\x0bw\x01\xd4\x15\x86(@"\xd5\xea/\xae\xbc,@\x87#3D0\x12.@\xf8\x05\x8d\x1f\xda\xfd&@( \xc5h\xb5\xc6,@\x1b\xf2\x03\xebK\xcd-@\x08V\xe7\xe9\xb6P-@\x96Wh\x8c\x143.@\xc8O0\x05#\x1b.@\x15{\x9b\x15\xca\xd6-@1"\x9b\xd6\xa1\xa6+@\x02=\xf7\x92\r\xce,@\xc7\xff\xbe\x1e\x8c\x04-@e\t(5\x93\x8c.@A\xbc\x89\xce\xfe\xbd*@m\xaf?\xb6{b&@r\xdf\x82\xe8\xbf&-@\xfd\x08\xc8_.!.@\xc2\x9a^\xc90C-@\xdc\x11\xb5w\xa4\x05)@F/,\xa7\x85\'.@\xe3w9\xc2s\x9c\'@\x13\xa3\xbb\xcc\x92\xdd(@9\x89\x93\x96t\x89)@\x96\xa5&\x93\x8f>,@?\xd1\xda\x7f\xb1\'%@\xb6`\xd5\x07J%,@>\x99z\xce\xf6\xeb,@\xa7\xa9\x0b+\xf77\'@\xd8\xe0\xe9\xce\x14\x0f+@`\xecI\xa7\xf0E-@\x92\xe4\xed\xafp9-@\x8e.Nb\xdf\xb3\'@0\x85z\xf4p9,@\xe75\xf2\x1dd\xaa(@\xe6\x16\x82\x84`j,@m\xea\xaa\x11\\\x06-@\xe1?\x13\xc5N]&@D\xd7\xb0K(P-@S\x01\x80W\ns,@\xfb\xd0\xd3\xb5\x97\x11.@/\xc7\xfd\xdb\x03\x86,@\xba\x12T\xce\x858-@|x\xeb\xbc=D)@\xfcjp~Z],@|\xfa^\x8e\x9f\xf1(@\x16\x97\xceWj|\'@\xcb\xe0\xcb$\x18J,@\x9e\xd0F\xc9e\x94.@H\x16lo\xf9\xe4(@\x91H\x99\xa8\xafj(@2bb\xc0\xa5z*@\xd9\xc7\xf1\xb2C\x07,@\xd2\xe0\xbf\x0f2{.@\xf5\r,Q0\x17)@@LE\x88\xb1\xba,@\xfa\xbe\xb8\xb0I\xbc-@\x0bUp\';^-@\x01\x94\xcc\x18\xb2-,@\x06\x16\x9e\xfe\xc3c*@\xa2\xc0\x04\xd9\xa29)@k;\x85U\x8f\xe4+@\x83\x13L\xb55=(@EA\x13\xaa\xf2\x1a+@\x91\x9eK\xae5%,@\xc1\xe3\xd5x\xe4\x8d,@/\xe0\xae\x9bq\xdb-@:\xc8U\xac\xb1\x1c.@\xf7\nC\n\xf6E.@\x8d\xc9\x96<8\xb6-@\xa1\x99\x98\xe2\xea\x88)@v\xe6\xa0a)\xb5-@z\x02\n\x17ru,@=$\xf6\x95\xb3d.@h\x00\xd8 %6(@\x9b\xdbp\x83\xccn.@I*9\x8f9=,@\x17\x8c\xcdo`\xc5,@4\xe5\xf19%\xea,@\xcdHIg}\xd7-@Bn\'s\xe6\xa4-@\x8b\xdd\xe6\xb8\xac\x08-@\x06tn\xbb1\xf9+@r+\xf7*Nd+@\x06lj\x18J\x8e.@\xe7cAI%p.@/\xd6)K\x8a\x8f,@\x90\x84\xbf\x82a\xce-@I;\xb3\x0b\xf3~,@\xa2\x0e\x98\xab]\xf5,@Z<\xef\xb8\xe9\x97%@H\xd7\x02^\x87\x15,@\x11Q\xaem\xf0\x9e-@\xdfP\xff\x00\x7f4(@\xfb\x98\xa1\x80u\xa2.@2;j\xca\xca\x90-@\x06\xd0\x01\x14\x16\xeb+@\xf91\xd4\x8e\xfd\xdf-@\xc3\x06\r)\xce\xf1%@T\x9e\xe5\x80\x07^-@\x97\x90\xc1\x87\xdaW-@[\xd6\xe2kf\xb0+@\xa6\x9a\t\xf9\x83\xc5,@F\xc4\xe9\xfdS\xd8+@\x97\x90\xc1\x87\xdaW-@\x94\x82\xaf\xc7\xcf\x0f*@M\xba\xae\x9d\x99\x19-@ \x97\xb3\xf3I\xe7%@f\xed3H?d,@C\xd6\xce\xf7e#,@+.hP\'/*@\x16\xe6\x03s\xab\xfa+@\xd3\xecR\xbe\xf3^*@\xdb\x82|\x9c\xdbp)@8\xf7wNR\xc2,@c\xa9xBo\xcc,@5\xe3\xa1\x0e\xe8\xd7,@h5G\xcb\xd6\x8d)@p\xa6\xde\xdd\xa8t*@\xde\xa7\x9cV\x83[*@\xe0\x01\\\x19\x91\x15*@\x18\xf7=\xfa \x10,@\x91\xe9O0L\xee-@\x04\x86\x10\x7f3\xba)@\x04\x86\x10\x7f3\xba)@\x12\xab\x9a\xf3l\xa8,@|\xbf\xd5\xc7\xb7\xb7,@\x0c\x12+x\xf2K-@E\xe6^\xfe\xa8\xc5,@{\\(\x87\xe7\x9d-@A\xd1HE\xcd\x9a)@h\xcc\xee\xc3\xb3\x87(@|}\x02\x19\xe3@-@HlsC\xcf\r&@\xa5\xecx\x7f\xaf\xdb)@\x82\xc4\xd7Q\x07\xea%@\xe4y#\xda\x84X,@\xcc%\xb3\x7fL\x14,@\xe6fL(H\x8f,@\xa2\x17I\x02\x1a\xf0%@\xec\xbb\xe3\x1a\x93:*@\x13R\xabP\xe4\x00,@\xec\xbb\xe3\x1a\x93:*@S\x9a|\x91\x15\x1e*@?O>\xb4^\x1f.@\x97\x8d\xeb\xd4\xbdb)@\xe0\x8c\xb0`\xad4.@sM\xf0J\xc0\x9f,@e\xea\xe0\xd0N\x9e,@\xf8>\x96\xa6\xd7\xe4%@\x85\xac\xda\xd4,\xfc+@\xec\xd3\xc4\x8ed\xc5+@\x06\xf7Ut\xaf\xa7,@\xd2\xb47]\xf2\xda-@eud\xdcm\xc0)@C\x14q\xd3\xca\x89,@$\xba\xb3u\xea\t,@|:\xb4\xd5Y\x9e/@\n~z\xc1\xc4\xd8\'@\xfd\x80Y\xa3\x98P-@\xa0\xacD\x81\xd5\x1b.@\x87\xcb\xfa#wb)@\xd0\xeayx\xbd\xaa,@g\xa5\x98\xbaC\x13&@30\xe5Y\x1b\xc2-@\xe83\x11\xb0I\xdc+@8\x9b\xef}_\xc7-@1\xdaM{\x80\xaf+@<\xa4\xcc\x16\x8b\xde+@\x9eI\x13\xb6\x97\xc2+@w\xd3\xbb=\xea\x8f/@4\xa19\xcdI\xc0,@\xec\xe2\x16\xd5\xb9\x08&@\xf0\xb0\xb1t\xfa\xd3,@\xd1\xb2|5\xedc-@\x87\xe5\xbf\xb41\xcb/@\xa1n/\x1ex\xdb-@`\x13\x98pl\xb2-@\xff\x94\x97\x13\x1a\x9b-@\xba\xebJ<\xd7\x15,@(\xef0\x0eO\xcd-@\xee\x10D\x12r\xf8%@\xab\xb5\xce\x05\x0c\xd6+@\xff\xa8\xab\x10\x18\x97-@.V\xb1,\xd1\x9e-@\xf3C\x90\x13\xdb\xf5%@W\xaa\xaf-\xec\xba+@\xcf\xb3\x1f}\xfb\xa3+@\xa1\xb85\xffEg-@x\xba\xd3\x96\xcc[-@\x9f.A\xb9\xec\n,@h\xea\x0e0\xfa\x08,@\xb9\xdb\x01K8\xf1%@\xe8\xeb\xed\x82\xe4w-@b.\xebK\xcc\x96-@ k*\x1c8\xa2+@\xe62\x85:\xee\x04,@\xa1G&\xf3\xdd\x89-@\x9d\x8a\xc6p\xd8\xfe-@\xb3\xc7\xde]\x86\x1d)@\x1ff\xb8v8\x0f&@k\x97a&\xf9\x00&@q\xe8\x0f\xbf\xff\xbc+@\x99\xc4&I\x16\xdc+@\xa7\xbb\x82\xe7\xb0\xc1/@\xa55?w\x9f\x0c&@\xbf\xf73\xde\x82,,@\xe5\xd4\xd3r\xc6\xf8%@\xc5\x07l@\xa1=-@3\x1ajq\x80\xd8+@\xff\xa0]\xb1\xaa\x8e/@{]\xfb\x01\x19\xcc-@X\xb2\xf8}\xc5#-@\xdf_\x1et\x8f\x89-@7O\xc5 !%,@\xa3\xc8\xb7i\xfd\xd1+@\x02\x85\rBg\xae/@\x9dM\r\xca\x89\x85-@\x01\xaf\x03L&\xea-@\xda\x9aj\x18\xe6\xc9-@\xd8\xac\x15\xd6\x97\xc0/@[\tY\xce\xfaK,@\x9fC(\x196F.@\'\xb8\xcd\x99\r\xfa,@\xb1\xb0\xa4\x92$\x1b&@O\xd6\x82\xe6nB\x1b@<\xf6\xf12\x13},@\xb2S\xd4H/K-@"\x9e\xb8\x91\xa4\xae-@\xde0\x9fn\x0f\x17.@\x04gaim\x0e&@\xaf~?\x85Ll,@\xdet\xa1\x82\xc8$.@J\x13q\x81\xf3\xd2,@\x16 \xd2\x99\xf1\x8a-@\x1c\rYv%Z,@E\xca\\\x8e\xc6\xcb*@\xc8n\x85f\x16\x9b/@\xe3\xae\xdb\xc6\x91\x04.@\xd5L\xf9\xdc\xe3\x91-@\x04P\xfe>\x0e\xe3,@\x93\xce<\x84\x1db/@\x0eX\x1ec*\xa1/@\x13\xb8\xcc\xfd\xb8\x1e.@\x910\x9f\x1cc\xe9-@z!V\xac\xe5\xe2\'@\xd5\xf8\xb1/\\\xa4,@\\\x17cg\xf3\xd6+@N\x85\x9a\xf9\x9bj/@$H\x90\xce\xa5\xc4+@KY8\x84\xc5\xb4,@)@\xe7\x97\x8f\x9d/@q\xe4\x16M\x8a8*@Exu\xd3\xe4\xb2)@\xf0\xa8\xb9^\xfd\xbe,@\xcb\xc2\xaf\xb1\x86\x03/@\xee`\xc9Y=^,@>\x90Q\x10\xce|-@X\x0b\xa6 \r\x8a,@:\x98\x14\xc6eE.@\xe01\x0e\xd1z\xce,@\xa2\xa0}\x0fT0-@X\xd0t\x97\x9e\x95-@IH\x16\xde\x18\xcc-@\xa7\x18O\xd9\xc4!,@\x95[\xe3X\r\xf0-@\xb7\xfd\x93\x11<\x99,@Y\x197\xb5LI.@\xeb\xc1\'\xa8\x11>,@\x89rwM\xfd7.@/5d\xcet=,@\x0c\xf8\xb7\xa6\x0b2,@\xb6EY\xdc$\xff-@\xcf\xc0\xd5\xdfof-@\xd4\x10\xb6Gc\x17,@\x1b*\xc8\t\x84?.@\xaf\xa0\xbc\x0e\x01\xf9-@\n\x86`\x1b\x19f,@\xdd\xb2\xec\x87\xf1\xef+@z\xb6*\x8a\x01\x9b+@d\xc7\xe1\xd0\xcdu-@g\xfd\x9a.[\x1c*@\xda\x9e\xa4C\xa0Z,@P\xf7\x8e/\'j-@\x9aL\xb5\xf8\xb4\xba-@\x08\x02^\xeaR\x8f(@{<\xc0n\xb9\xa3(@\x96\xa9\xbah\x18!(@\x8du\xa5\x16,\x10,@|\x9d\xe3\xa4\x9d\xd3*@|K\xa0\xda\xc9\x00.@\xef\xdec\x1cR\x03-@\r\xcb\xf2\xc8\xc1I.@\xcfh\xaa0<\x08,@W7\xdd\xb3\xe96+@\xf4\xce.\x08wG/@~\xae\x8c\x98\xfb\x1b&@\x1d{\xc2\x97\x0f\x81(@\x0f\xc7eGm\xa8)@Rm\xed\x8f\x0c\x01/@\x19\x16\x96\xd3o\xcb,@\xcc\x12T\xeb{\xfe-@}E\xdd\xc5Q\x8b-@IK\x82\xf4U2*@n8\x81t\xbd\xc3,@.\x92$;\x18E,@4\x99\x02\x00\xba\x19,@/\x82|lu\xf8)@X\x19\x11O\x8f\xba,@\xb72)\xa7\xff\xd0,@U\xc7_\xc7\xa7+\'@\x86\x96E\xbf\xe1\xe1+@\x97\xaeM\xd7\xf3\xc5,@\xb9\x1e\x7f\xb7O\xc2-@I\\f\x13\x17\xe5.@]"Gw\xcd!\'@Bk\x02\xcd^\xdc\x1a@B\xb9a7\xd5\x0e/@K\'g\x9a\xa8=*@\xec*\xf3r1\xae,@\xc3\x1fN^\'e*@\x841\x8c\xce\x8cH&@#|9\xe1\xecs+@|El\xc2u\x0b.@Q\xef\xc7@\x9e\xf4)@\r\xb8\xa7\x8c\xc7\x1c.@uu\x82oK\xaf,@:+\xf7\x94\xd5\x87,@\xb2\xae\x0e\xc7Gt*@\x11CP\x11E\xc3,@\xb2\xae\x0e\xc7Gt*@+L\xa9D\xd7\x99-@\x9dgN\xfb\x9f\x82*@\x91^*\xbc\xe6\x82*@\x9dgN\xfb\x9f\x82*@\xa4p\xa0\x84Mb+@\x97\x8c\xb42\x89\x9c,@\xab\xe8\xa4\x15\xe5*+@J\xaaIE\x80\xc3,@\xc8\x14v\xe8\xa7%.@\xe5\x02\x17\xe6\xc4\x8c+@\x1e\x83\xc10QI&@>\xc5\x0f\xa9\xe2X,@\x97\xe4\xdc\xf8\xb7U,@\xeb\xee\xedT@\xd0.@H_+\x88\xddR)@0\xa2y\x17\xda\xd3.@}\xee\xb8\t\xf5L,@\x07#\x9a\xc0K\xa1,@\x99\xcd\xe6F=R&@c\xc18`v5-@\xd0z\x06\x92\xefb+@\xf4\n\x90\xe8]\x90,@\x12\x9e\xe81^Y,@\xce\xc9\xacn^\x84+@,\xc6Sj\xa9\xc3-@\xa3\xfe\xb9M\x9e\xca&@5~\xd9\xdc\xa9\x9f,@V\xf1\xad\xbc\xf83/@\xf3\xa1]\xa30f(@Bix\x10\x08s+@v\x97D+.\xa8&@D\xe5\xed=\xd9\x8f,@\xfe!L\xd01\xa7,@E\xdd\xff\xa2\x84\xa3)@\xe865P\xf7m,@OK\x90V\xb0\x10&@\x0b$\xdcO@~+@\xc0\x0e\xdd"\x82\x06*@\x83dF\xd5\x0fI*@\x9a\x1d&\xc51p,@\x13\xec\x9e?B\x1b+@\x9d,SN\xec\xa7.@\xfa\xbfpO\xd4{*@\x1a\xbc\x17U7>*@\x1e\xdc\xfd@6}/@\x83\x0b\xa2r\xe7$-@\xf4\xec5\xf1bm*@\xfds9\x8d\xa5\x92,@\xd5\x968\xb2@\x9a*@\xa1g\x94\xec0\x97+@\xd9V\xeci\x92{,@\t: R\xb5\xd0-@\x99\xcc*L#\xe5(@\xf2\xca\xb6\xcb\xb8\x1c+@\xfd\x9b4\xe6\xed\x93*@1\xbe\xec\xcd\xa1\xd3.@\x93\'\x06,\xb3\x1c-@\x1c\x00\x16y\x9dV,@\xdf\xeb\xc3P\x83m-@X\x17&\x06p\xa8+@#Kj\xacy\xf4.@\xc5E\xf8\xae\x87\x1b/@g\x98\xbb\xab\x1f\x1c+@v\x9f\xbe+N\'*@\x1e\x02PMo"&@[\x0e\x0cjWT*@\x85s\x89\x9e\xa1E.@ 4\xbb~\xeej,@\xbd\xda%\x12\\\xab,@\xc6LB\xc2.\x1f/@=\x1d\xc6\xf1\x12\x0f+@\xf3\xea\xdeh\xc6S+@\xdd$\xce\xe8)=+@\xb9\xe5J\xb2\xe5\xf8,@\xd8\xa9\xa8B|Q/@\x1f\xf1\xcd\x98\xbaK+@J\x11\xeb@tj*@\xc6LB\xc2.\x1f/@\x98\n\x7f\x9c\x8f\xc4(@\x08r\xd4g4\xa1)@]\xa8\x8dl\xe11+@\xcf\xf4\n\x97\x9c},@\xdd\xc6|)#\x1e+@\xbd\x05vA\xa7\'/@\x15\xf6\x1bH\x9d\xdf,@7`\\T\xcc\x0e-@\xbe\xf95`\xb3V-@?R\xd4v\x07\x93*@\x99\xc8\x02x\x08\xf4.@\x07!\x8bG\x8d\x06*@_\x11n!\xefQ*@\xf4\xbb\xe9\xcf4H-@\xa1\xc3/\x81\xf7\x19-@\xeb\x86nZS\xba)@\x1f\xd6m\xd5d\xb0)@\xb0\xbe\x02;\x83x/@T\xcb\x07\xb3z\x18+@\xac\xb4:jF<.@F\x9f\xf6>\xe3\xfb,@\x05\x16\x06\xfa\x8c\x06.@\xa5>\xcfc\xc6k+@\xf5\xdeJ\x1b\xd8\xe5,@.t1\xaf\xd9\x0b-@\x17o?j\xbe\xfc)@d\t\x8f\x12d,+@\x99W\xd2\xe2\x1e!*@Qa\x14?\x9a6+@\xf8\x1dz#\xe53.@|\xfdb\xe2\x90,.@\x8b^\xf8\xe3C\x92*@(\xe0\xf9=\xde\xb3,@}\xf3\x03~L\xf5,@j\xcb8I\xf4\x03-@\xf1\x84p\xe5\x0c\xb4,@l \xe9\xcdBc+@\x96\xea\xfeMS=)@\x18 \xd2f5\xb3,@\x86p\xe5FJ\x13-@\x83\xd8\x84"\xaf\x1c/@\'\xa9\xca\xe1\xdd\xe2,@\x8a\xd8Lz\xf4\xfd)@j\x8f6=\x16\xf5,@\x1aL\xb3\xbd\xbf\xe4,@%j\x83\xcb\xc8\xc3)@\x96\xd7\x9b\x8fN%\'@\xcf\xb8\x0b\xecjB)@\xbd\xad\xcc\xb9Q\xed,@\x7f\x19]\xb7\x81\xcf,@z\xc9\xf8\xd7\x9a\xc4,@\xb8$~~\xf8\x08)@b\x13\xf8X\xbc\xea,@h\x9b<\xdd\r\x94,@$|\xb7;%=+@\xe9\x1b9~\xcfH+@\xfcX\xd6\x13\x87</@\xac\xa6U\xe2W\xfb,@\xf9Rl\xb9\x10\x06)@\xf9s\t;\x1c\xc8"@\x81\xdc(\xa0\xcd\xf0\'@\x88\x14e\xdf\xae\xfe&@W\xcf%G\xc2\xa4-@\x83c\\\xb8o*,@\xa4\x9d91;\t\'@>\xc2\xd5\x1e\xe3a,@v\xbe\xdc\xc8\xf3\x86&@J%\x7f\x11\xed\xe6\'@t\x95Pt\xfe\xc4+@\x89\xd8\x1ew\xde\xde,@\xe0\xfb\x10*%\xea&@r\xc2\xb1\\\xbd\xf5.@\x94\xd4q1b\x9f\x1b@|{D\x93\x8e ,@F9\x98]*\x11&@"8\xc1\xc5\x0f\x8b\x1b@\xdcp\xe8\xcb\xb9\xd9,@R7GT\xbf\xb4,@\xcc\x16\xf2j?8-@Y\xe6S\xc4\xe6\xeb!@v\xae\xd3\x03z\xbd\'@\xb8\xba\x10\x1d\xdef-@\xea\xb8\x9d\xc5\xd7x,@\xeb\xa1c\x1e\xd1p\x1b@j\xd4\x17\xf0\x053!@,\\\x0b\xe7.\xb5#@\x7f\xfel\xf5\xd4Q&@7W\x0f\x8a\x80V&@\x85\xed\xf0`\xfdg @\x05,.u\xb5\x150@\xd8\xf1\x0b>\x84v/@\x99."J\xaa"0@\x1c\x8d\xae@\x1b\x05-@v\xd3x5\x8b\xba(@\x91(\x9b\xf2T\x080@e\x1cf\xad\xa0V,@DWP\x157\x07&@\x06X\r\xbc\x88\x000@\xdf\x04\x19!no/@\xdf\xd4\xd5\xcd[\xa1/@\xb8P\xcd.\x9c\xc1\'@\rO\x89\xb1(k/@\xb4\x945\x1b\x03\xc8/@\x97\x16\n6Z\x010@\x03\xdb\xa6)\x00\xe9/@I\xea>\xb5\x0bf&@\xdd^\xe0\xde\xf3\xd1+@\xbfr\xa1V;I+@>KO\xfb\x96\xbb(@\x05r\xd4\xbb\xbd\x19&@\xfd\x1a\x8f}\x0f\x14.@\xa7i\xc7/q\x8a\'@\xd9\xdfI\x08-\xda-@&\x9c\xac\xd4R\xc3(@vN\'\x1107+@3\xafS\xf1Yy+@\xcd3\x07pE\x9e&@\xfa(\x9b\xd65\xa3\'@\xeb\x93\xdb\x05\xf3r&@6\x14\xbb\xdc\x9b*+@\xd3\xd6\xc1\xb3\xc5\xb7+@(\xfb|\xfb\xfaq,@F<\x85\xd6\xef\xe3\'@\xc0\xad/\x16u\x8e&@\x1eeNi\xcbE,@\xd3\xd6\xc1\xb3\xc5\xb7+@^;eh\xbe&&@s>\xb6P\x9f\xfa(@\xaa\x1d\\\xacj\xc7&@\x9d\xe8@\xa6\xc6\x07&@\xa0ej\xd3U\x07)@\xe5\x83\x88\x0f\xd2\x19&@D@\xf1$\xc2\xbc\'@\xba\x0f\xe9r\xd7\xa0(@x\x85\x90\xb9A\xdc&@A\xbc\x89\xce\xfe\xbd*@\xfe\x91\xb7\xee\x83\xa5+@\x84~\xce\x18\xc3\xb6,@\x80k\xb2%zP(@s\x86\xde>/\x84,@POIY[\xce%@\x01\x9a\x1bQ\xdc\x02)@M\xe2\xc2a\x93\xd4%@\xf9\x81\x9b\xd5\xf9l.@X?;Q=\x8e*@\xed\x1f\x8c\xd9\xcd\x93&@\x17\xec\x19\xe6\x16q,@\t\xe9\xd9&\x82k+@I\xa6\xf4($\xcb&@\x08i\xc4q\xbe\xc7%@\xc8\xfem\xe3~\xc6\'@\x9e\xeb\x92\x88\x89\xac(@$\xff\x0b\xdb\xf5\xf2)@\xa6\xdb\x16\x17]b*@\x82\x94~?\xad\xdf,@\xdf\x08\xf4\xcbd\xfd+@\xe0f`\xe2\xed\xe3\'@\x96)\x8fMM\r&@\xc1\x022\xb1\xf4\xa1\'@\xf5\x13\xab_h\x03*@\xbf\xc0o\xd23$-@\x1ff\x01\xe4\xab\xe8\'@\xe6\xef\xb8Zp\xc5&@VU2\xa059&@\xe4G\xa30\x9b\xb2&@\xf7\x1aB\xfe\x1d\x19,@\x8eV\xc4e\xde\xea+@\xef3\xa3\xb7g\x91+@\xbc\t\x1bn;N,@\xe6\x83bF\xe9\xfd+@wL\xf5L\x83\xd9\'@$r*\xc6=\x13,@$\xb1aQ\x17\x83&@5\x04\x05\x9d\x02u&@^\x05\xe8i9R&@p\x17\xd7\x1f2\xcd%@$\xac\xc8\x8cV\x02.@\xd37\x92\xb8\x11Q,@\xa9\x19\xa6j\xca\xfa+@\xe5\x1d\xa7\x0c\x08\x06,@\x89\x16Wb\xd6\x12,@\\\xe0\xba\xd5\xd1e(@\xca\x19\xec9Ow%@\xe2\\E\xf8\x93\xfa.@\xb3\xc2f\xb3\xb2\xe9,@e\xcd\xe6w\xc2\xf8\'@\xb16\xc8\xae\xf0\xf6&@\x83\x9fdB\x04\x90,@\xf2Oa\x9f\x88\x1c,@.u+\x13.\xfc,@\x98\x98g\xde\xf6\xf4\'@\xae?\xf3*\x14\x9b.@\x87t{\xa3\xa5\xcc/@@t\x9d\xfc\xe6\xd2%@\xba\xda\xd9\x9dk\xae&@\xd8\x0c]E\x01\x06.@a\xed\xbfo\xf4\x03,@\xb4\xe3\xa3\xff\x93\x80-@\xc2\xd7t\x86\x99\xe8+@6\x94z\x85\xfa\x16(@A\xc0\xcdS\xe9\xdf&@g\xa06\x1c\x9f\xb7&@\xa6j\x7f[\xbe\xf4%@\xb2\x10g\x14\xf0\t)@ra\x93\x91\xd3\x8f/@w^|rq\xfd(@\xd8\xb7\xb73\x08\xa8-@{Z\xce[g\xae/@UQx\'\x1c\xe0-@%\xa0\x92\x99X\x9c-@\xcd\xaa\x8f\xdb\xab\x13,@\xe2\x00K;\xd2\xb2/@\xa1\xd9\x16.\xbb\xc1,@pn=,V\x93-@Vn\xd5+\xf5\x9f/@D\xa2\xef\x84g\xe4.@G\x88\xcc\x17\xfet-@\xc6j\xd0\x95\xd9\xbc,@\xca\xach \x97\x0c,@o\x91z2n\xd5-@XG\x02>\x0e\xc6-@\xf9\xd0+\xf4\x1a\xae+@\x8a>\x03\xaa\x0b\xf3\'@kT7L\xb2\xbd&@c!\x87\xd0f\xc4,@G\x91\xdc\x13\x10\xd6,@\x92\xfb\xa3\xbd\xf6\x9f%@,\x83\x14\xa4tw,@\x9b;\x1bAw\xf1&@\'Si\xe3T\x0f,@\xe3\xf6\x8eW\xb4\xc8,@\xaf\x95\x04\xc8N:-@\xc3+4)(b-@\xcc\xec\xc0\xac\xb4\xb9+@\xb1\x0fn\xc5f\x84/@\x13\xdc\x9c{-\xce(@\x9b;\x1bAw\xf1&@\x99?n\xd1\xe1\xde%@?\xda\xc0\xcb\x92\x86(@\xb2v\xd8\xed\xa1\x0e(@\x92\xbf{\xa7\xb6\n&@\xde\xd6\x19\t\xee\xc8,@\x95V`t\xbd\x0e,@\xa1\x90\xe5j\x0c\xb5,@\xf7\xf5\xa0\x0e\x14t%@}\x15=A<\xc8+@\xa6\xfdj:\x1am&@:\x1c\xa1\xee\x05\x85!@AQ|X\x84\xcd%@N<\x91;\x8c\x90,@*\xbe\x10\x83j\x9d+@\xf1\x07f\xae\xef\x95)@\xe0\xd4\x90B\xc4M-@\x13\xdd\xae\xc9\xfe\xbe(@\xaa\xac\xc6!-k)@\xba\x83)\x81\xaf)\'@\x15\xd5O\xabP\xf7)@\xa2\xff\x01\x9eg\xda\'@`\xaf\x9d]\x1e\x94,@\x1b:\x9e\x134Z,@T\x12\x17\xa20R+@\x16`\x05\xa5\xcc\xff.@ \x07\xd9\xa3\xd5\xeb%@>\xb3\x92\xed\xf0d,@l\xeaW,#\xb6*@I\x85\x83%F\x96,@0\x85z\xf4p9,@8\x00dI\xfc\xf5)@\xc1`7\xda\xf4\x03(@l\x8b\xc8\xe9vk,@f\x0f\x10t\x80\xdf-@\xec\x94"\xbc\x81\x91,@\x1a\xd0\x9a=\xe6Z,@\xf5\xb1\xd0\x03<\xbf-@\xc9\xa8\x9cH\xd3\xd6\'@\xe7\x82\xac\x8a\xe3\xb5+@\xcbT\xff\x8f\xa2\xc3+@\xf7\xce\xf80\xde&%@\xf8\x96\xb4\x074/!@\x85\x08\x06\x18\xf0,/@v\x95\x8a\xe7\xc3Z-@\xa1lD\xab}G)@E(\xb9\xf3g\xe5.@\xe0_8\x1fL\x0e,@y{\xd3YD9)@\xa2h\xb5\xbd\x92\r\'@\x04\xe2n#\xf4\xd0.@\x185T\'\x9b\xdc.@\x1a\x01\xc0\x87\xdc\x1c/@\xfb\xb2\xf7\xbc\xe0\xd1,@\x99\xe1\xc6\x95y\x01)@\xe5\xb0\xe0\x1cj`(@\x1b\t\x06\xb1\x85\xd4,@e\xc9\xa7\xe9\xe0\\,@`{\xe1\xb9O\x0b/@\xcb\x853\xa5kP(@\t\x1f\x1c\xc6G\x04-@\xea\xc6\xe7\xfa{V,@\xbac\xcb\x03\x1b)&@j\xe8Q\xa2@\x98-@\xa3?\x97\x80\x0f\x82/@\xea\xba\xd7E`\xc7+@t\x8eM&\xa9\x96,@\xfa\xb6q\x11\xddz-@\xdf\xd4\xf3\xae\xcdA.@\xe5!\xf3\xa3\x9c\xcd,@R\xa6s\\\xf2\xa2-@\xab\x0b\x88\xe8$z)@O\xcf\xfbu\x1a\xbc+@@\xf2\x97gr$-@`\xc3(S\x89f-@\x15{\x9b\x15\xca\xd6-@\x9b\x11\x1fXZ|,@tO\x07\x87\xf8d,@\xee\x98\xe9\xab\x91G-@\xa3%S*\xc40-@\xba\x16\x11\x08\xb4\xbb,@<"\x1a\x12S&.@\xccW..\xcf\xe4-@\x01_7\x04\xc0]&@\x8e\xeaq\xd1\xefC)@\xe90F\xa8O\xa9+@-\x05\x08\xefD\xc0+@\xb2\xc9\x07\x83\xf5\xee(@\xa0\x9d\x92\xd8\x19|\'@Rj`r\xd2V-@]\xd9<\x9c\xb8d-@,5\xb8\x7f\xdex-@8\xda\xc4Q\xfb\r.@\xce\xc4\xbd\x07\xd5D-@;S!yu\x03-@\xe9\xc0?\xef\xbf\xf3.@\xd1\xa3U\x0c\xf9\xb6%@\xe0d\xe1\x98\x84\xe1)@\xdaP\r\\Wy\x1a@\xe6\x9e\x9c+\xe4\xea+@b\xeeP\n\x7f\xe4(@\xccW..\xcf\xe4-@_q\x1c\xa9I\xd2&@\xc5\xb2\x13\xb9\xea\x91+@K\xde\xdc\xf8M\xcf+@\xf7Q\x93i%\xcd,@\xc9&!\x82b\xe0-@T!s\xa9\xf5\x1c\'@\xed\x96\x04\xf5?\xbb+@!9\xe5d(\xd5+@\x83\xd1\x1a\x90\xf8!.@\x06\x94\x1bn\xad\xd2-@e:\x15U\xe5,,@L(!M\xef>(@\xa6\xc7\xbe9\x9e\xe0.@&\xc1\x19\xb9\xf4c,@\xd4\x0be"\x9dD\'@{\xb0\x929&\xdf(@\xbe\x7f&\xb5/\x83-@u\x9a\xc9\xb1t6(@\xcb\xbb\xec\xf2\xe1\x11-@\x18\x1b\x85\'\xd4](@;6\xff\xecv9*@\xb5t\x14\xbf\xe0C\'@\xfd\x06\xe2R\xad\x9f,@\xc1\xf8\x7f\x8e|4.@\x17BD\xaf\xc6\n,@\x19:\xd0w\xd3\xac-@\xc2\xc0jB\xf5\x1b,@\xd7\xbdf\xac\x84\x8e,@\x183x\xb7l\xce-@\xf6{ \xdfH\xa4-@\x8eFH\xf3\xa7\x02\'@>`\xa9\xd3\x88.\'@0M\n\xef1()@R\xbdcmV\xda%@\x86\xc8\xb4\xd7,\x1c(@0M\n\xef1()@\xc8\x90\xd9\x83/l,@\x98\xfe"q\xa1\xe3,@\xdd"\xc4c\xa0\x82-@\x8f\x1d\xa5\x9b\xcc/(@[EF\xc9\xfb\xd9-@\x91g_\xce\xc7\xce,@\xfa\xfdu\xac\xceW\'@o\x94\xe0\n\x1a\x95-@iGN(\xb1\x05.@V\xfa\xe4|\x1d\x1e/@\xe1\xf7*\xc7s^,@\xc8]\xca\x12\xbe\xb2,@D\x15F\xf6\xfaN*@C\xad\x95\xb0\x06f(@\xdb_\x15\xec\x1a\xa7)@D\xc5 a?p)@\xecn\x9c\xbcv\x9c*@\xde\xdfry\xde\x96-@-!\xe8\xbd|\x9b,@\x8f\xf2\xe8}\xa83*@\x1d\x8c-_\x17-.@\x83\x00\x038\xc6\xbb)@4T\xe4\x18\xf7\x0f-@\xde\xda\xf1k\xb7\xaa)@\xbfO\xa6)\xa2\x8c)@\x03\x7f29F\x8a,@\xbb\xf8\xd9\xcb\x86V,@\xa2!\xbb\xc9\x85\xdc,@Y\xd4\x18\xeb[1.@5\xf94}\xf5B.@f\xa5F\x8f\xce\xf2%@\xabR\xcb\xcaW\xaf,@\xec\xdf\x80\xfdh\xf0.@\xa7R\\\x8d\x08:.@T\xb3\xef\xe1*\x9a*@\xadH\x9bw\x82\x99,@s\x01\xbd\xb8\x99\x80,@\x8c\xb9\x80\xbaQ\xd8-@\xd3s\xff\xf6",,@\x8a\xfc\x19j(\xbd)@q\x07\xffl\xe4\xee.@:n\xb1\xc7W+/@\x89>_R\x96@\'@\x8e\x88P\xdd]\xb0)@\xd7[R\xb7"\xc3-@\xec\xcdv\xf5E\xa6-@]\xcb\xb0\xcd\x0c\x94,@\xb1\xda`a0\x9c)@4\xea<\xfdk\x9e,@%d\xe0\x90\xfe3.@\xd8\xb4\x90-\xbf9&@\x19\x14\x80\x8e\x87\xab,@\xba\xb2\x1f\xcc\x89(+@\xda\xd1+\xe8\xf2\x1a.@h\x91(Ky|*@+;\xba\xfc\xe9\xfa(@i\x17\x011\x03\x00.@\xe0\xdc\xf5;\xf1\xea(@?\xa9\xa5\x14\x90i*@/\x05\xc9\x88\x7fE.@]\xaaT\x1c\xc1\xbe-@\x01hui#\x96-@\t\xef\x88\xbf\x92\x1e*@\x1fv\xc0I{/-@\x8c\x804\x99\x864*@\xcafr\xcbfc)@\x16"\xec\x18\xd1L-@\xde%1\xaf_\xa6,@!;bfw\xc3-@\x8c\x804\x99\x864*@G\x836}J=,@\xc2\x92C\xb4\x8a/+@\xf1\x94\xcdn\xc4F,@\xf2\x86\x13\nMY,@\x99GT\xea,\xed)@\x87\x9a\xe7\xc1\x9f--@\x04x\x90\xc8\xae"-@_M6\x89\'\x14\'@x}\xcf\xdd\x02\x15*@\xe1\x85\xb88\x95\x8b-@\x1c\x82\xac\x9d\x1b\xc5-@2-\xaa\xd6D\xcf-@J\xba\xf2\x88\\3.@v\xb8G\xce\xbcT*@\xb4\xbf*\xfb\xfe\x8b,@iuS$O5-@!\xa20%B\xe9(@\xd2r\xc4i\x99\x08.@\xc9\xbf\x0b\xd6<#.@Z\x05\nKb\x99-@\x9c\xbb+\x8d0\x81(@\x03\xedKf\x8b.+@&i\xdc\x1d\x06t+@\xe0K\xdd\x15Ah-@\xa4\xb6\x8d\xfe\xf7\xb6,@\xf0\x15|\x90\xcc\x08/@\x98\x0f\xbe`\xbe9-@\tv\x8a\xc1\xfe3.@\xac[T\t\x18\xb7&@@( \xa1\x9f\x0c.@\r\xac\xc6\xb3\xa7\xe2,@\x0e\x16\xd4\x07B\xdc(@o\xd6*I\x02\x88(@\x8f\x83\x87\xa7%\xe6(@\xc8n\xa9`\xf9\x1b,@xx\'\xa9\xa68.@V=\xc9\x8e\x94\xf9,@\xad|@C\xe6\xba(@\xca\x81\xec"C\xe2+@?\x88Xj\x1d\xae\x16@ED\xc6\x95\xdc\xb6,@\xfa\xad\x9e\xde\xd45-@OK\x90V\xb0\x10&@\x1c\xfao\xea\xa14-@\xe0_\x97\x04I\x1e-@\xbb\xc7\x9e+\xcc\xc8-@\xda\xc6\x95\xb3\xd9f(@\xb3q%\x93\x86\xc1,@%\x81|\xcfa\n,@\x1f\xd7\xe1P:\xab)@J%\x7f\x11\xed\xe6\'@\x9d\x00qI\xf2[-@#\xa7\xf0\x01\xf8Y-@\x7f\xa6\xecX\xcc\xe9\'@}\xc1\xd0\xfa\xc42.@\\9;9\xc0\xf1-@\t\x96\xf3\x08H6+@\xcd\xf3\xc4\xa0+!-@0\xf9b\x18tl-@w\xa6,\xec\x11\x06-@D\xe0\xce\xc1Q\xa2+@<\xa8,z\xb7:\x1b@\x10\xdf\\U:\xba&@[\xc7\xa9\xecVj+@\xf3\xba\xaa~\xadR.@4m\x02\x8d\xbb\xba+@\xf8\x12E\x02\xf6N,@Cy\xf2#jc(@a\x845|\xeaJ&@\x93\xe4\xba%\xe5q+@\xec\xde\x10Y\x18\x9c,@\x99\x98\xf8\xca\x81/,@\x9fU\xe7\xf2\x0cT&@\x7ff\x12|p1.@<\x8a$\xd1R\xc8)@\xb7\xa1\x89\x07\x01\xd3+@\x98f\x98\x86\x1e\xa3(@\xe6\xd7\x0fC\x80\x9e+@\xa65TD\x13\x9e,@\xf7\x02D^UI&@\xb1\xba\x86\xaao\xa6(@\xc7\x9d\x99\x87\xf9\x1e.@}\xc0Z\x1bN`,@\xf7\x02D^UI&@h\xad\xff\x0cZ=,@b\x0c.\xf4\xb6\x0b.@cY\xb4\xeb\xec\n,@\x04m\x12\xf9\xf7\x15.@\xc0\xb1~+\xb7\'.@\x91\xf1\xf2J\x0c\xff\'@\xad,\xc3w\xc9I.@WU5\xe0!\x82,@\xd0\xeb\x7f\xb6\x15\x9b,@\x90\xc2\xd5\x9b\x84\n-@b\xd9n\x13}\x1a-@"\x0c\xe3W\xe9\xc8-@\xcd\x16\xf4?FZ,@zo\x81\x9a\xb8\xe3+@2\xd7\xc3\xe0\xf6S*@\x1c\x03\xc4X\xb4\xc5)@,h\x0e$BF-@=\x06\x02\x06\xb98-@i\x87$\xf4\x97Z+@\']\x1c\x86\xd4\x05-@\xbd\x02\xa9\xe8\xc7Q+@\x81\x8e\x9a$9V,@\xb4\xee\xa7\x90-\x18,@\xf9\x8e\xde^\x02\x85&@GRk{~\xaf-@\x1d\xc3\xea\xa1\x9c\xf9,@\xa2\xe8D\x14\xad\x90&@\xcc\xa1\xc1PXG\'@:\x85Yi\xcb\xa0,@\xa1\xf9\xc3\xf2\x95\xc2-@\xbaO\xc4\xf7Q3.@\xd5\x9d\x83\xa5\xa4\x03.@\x06\xfb\xd3 {\x8c,@\xcf\xd2\xd9\xb9\xe2u.@qi\x14J\x87K.@.X\xa3\x9c\xa6g-@\xcf\xcb;rd\x07-@r\xc2\xb1\\\xbd\xf5.@\x8e[p\xf2\x1b\',@\x91\x01\xbf\x8cN\xc5-@\xc8\xab\xe8\xf6\x930(@\xb7 -\x19\x95M*@>r\xd75)W+@A\x0b\xf8\x8e\xdd\x1b*@{\xdf0\x1a~\xa0,@|\xf9\x11\x9e\xc3\xc7)@Z\x01\x84=\xdb\xc8,@\xa8$\x00\x1d\xebu+@\x9d\xd1\x0f\x0e\xe6,,@\xb1\xbf30\xb1\xfe)@#\xccIY9\x06,@\x12\xa0\xee\xd5\xda\x8b,@\x16\xe4d>\xdc\xa4,@m[\xf5)\x06@.@U\xbf]=(:,@\xd9\xea7\x9c\xd9\xb2\'@Xp\xf0\xa1\x19<*@\xbb;9&,\x85.@~_(\x96Y\xa1-@k\x92!\xb8\xe8\xaf-@\x03\xd4z\xc7\re*@\xdb\xae\x0c\xcb&\xc0-@\xbb\xbc\xf0\x91\x96\xca-@\x96\xf4jxs;.@\xe9\xbc\xb9\x05\x9e\xe1,@\x9dY\x1b\xa3\'\n,@\xfc\x8e\xea\xb9\x1e\xe5)@`@X#\xc4K.@\xe9\xa7$o\xf1\xca*@\xf1\xaa\xaaVR\n+@\xcadky\x81\x16+@_f#;\x99<,@& T\x07e\x96-@\xc7m8U\x92Z.@\xff\'z\xe3\xa6x*@\xc4\'\xfb\xcf\x95z,@\xfb(\x97\xfem\x14,@7]\xa8q\xb5\xd8+@\xcf\xe8\x98\xa5\xa3}*@\x8e\x1fC\xf1\xe4?\x1b@\xf3\xc2D\xfaD\xaf,@\xc6\x19\x7fG\x99\'-@\xd0\xd1\x98#-\xa9-@N\'\x99li,,@\xaaS\xa2\xc6\x80\x8a*@\xb4\xed\xd4hr\xa0-@nm\x8f\xe5\xefk*@\x9bWW`\x13\x95+@:sr7\xd7\x89.@\'\x07K\xe9\xc9,,@\x06u\x8b\xa1\x0e\xe2+@3\x19\\\x03}\x99*@\xbbP\xb3\x9f\xb8!.@4\x83B\x8f\xcb\x93*@\x12\xfd\xd9-3N&@\xeeb+\x00\xff\xf3)@\xe6\x7f+IB\x80,@h\xd1\xf1@\x87$.@E\xb6R0\xc2n.@Y\xdf\xf2>\x13M&@"\xf3\xb6\x04I\x07*@\xdfz\xd2+\x9d\xee&@77\xa8,\xce\xaf,@w\x90\xed\xa6\xa2\xe8-@u\x87\xaf}\x1b\x18&@%\x90\xf6l\x80U,@\x1f2\xc23\xb1\x8b,@X\x03\xe7m\xba2,@\x0c\xdd\x11\x9a\xef!*@\xa1j@zq\x0f-@\x86]\x14\xcc\x12\xdb-@\xb7U)r\xee\xf8%@R\x02fi\xab&,@\x9f"\x95\x13\xff\x94*@\xe0\xcb\xfa\xa0\xe80*@x\x9a\xfbP\x9f\xfb%@\xc13\x9f\x0fr\x95+@\xcf\x81\xac\x1d;\xfc,@G\xf1P\xbf\x8a-,@\xb2$\xf5\x96\xba\xfe%@\xe0wG\xe0\x99\x1a-@P<R\xc8\x14\x00.@\x03m\xe3\xd9-\x17-@\xbe\xe4\xa1H\x19\xf0%@g\x9aL\t\xd3\x0f&@\x9c\x8f_J\xe1P+@\x06F\xcf:\xc9\xcb-@\xc5}N\x96F\xd6-@\x96\x89\xd6kt\xa3%@\x15\xc7\xecr\xec\x1a*@\xe2$%\x80h\x10)@\x9f.A\xb9\xec\n,@\xf7\xcc]\xf1\x9a\xe0-@\xe1N[\xcb|\xec-@\xd8\x84\n\xa8\x13M-@\xcd\xef\xe2Y`\x16,@\x1aeB\xb0\xacg+@\x8c5]\x06\xfbF*@\xac\xf2~\xa5\x9c`-@\xc7\xb5t\xfas\r\'@O\xa3\r\xfcJ\xf5-@\x19\x11;<Pi*@(\x91_\xdeR\xf3)@\xb78<\x03\xc5\xf8%@\xfa\x00\xee\xb0\x87\xf2,@\xc3\xe5\x19\xcf\xdb\'&@\x8b<\xbaKq\xb6-@%\xbau\x17d\x1a-@\xcb\x957\xfb\xfb5,@8\xbe\x10\x82\xc1%,@\x94:\xf4\xf4&\xe1,@g|\xfd\xde2\xb2,@9\xb7\x11\xb8"\xe1,@\xc2{\xdf\xc4\xb6\xd8-@N\x04iX\xfb\x94,@\xfd\xd9[\xf3Ip\'@\xec\xe2\x16\xd5\xb9\x08&@\xc8\x94\xfbd\x96\x14-@-\xcc\x18\xf2\xa9\r&@[\x87\x8fv\x1d\xbc-@!i\x0b\x9e\xd4\xac,@\xfa\xa9\xa8#\xdc\x0f,@\x12\xb8`\x9d\'++@|}?\xa5l\x03-@\x10\x13\xfd;t\xd5-@.\xe3w\xb6\x91\xe5,@;\x01C\x1c\xdde*@\xf1\xceF\xd9\'q-@\xe7\xfbg\x12\x1fR,@\x1a\xe9\xf0\x9bj\n-@vj\r\xa1q\xf3%@o\x1eI\xdd?$+@"\x87t\xf0\x95~-@\xf1\x00V\x0f\xce\xd0-@\xbc\xcc\xcco9J-@kAB\xff\x93\x1b.@\x01\x15c\x15zP+@\x19\xbf\xac\x195\xf7-@\xf3\xa9:\x1e\x04]-@Tn\x0f\xa2\xa6\xe3,@\x1dm\x84b%}*@i\x80\xdbO\xd0\xe9%@p4\xf1n\xdeP(@\x95\\h\xac\x0e\xe6%@\x92\x14\xea\x17z\x0e&@\xaam\x8ca+\x93,@\xa3u\xe9\x82\x00\x14.@\x80\x90]\x98\xc0%(@V\x7f\x87\x98\xaa+-@\x1f?\x07rd\x07-@\xbd\x17\x87\xf5C\xf9,@s\x9c\xe2*3f-@\xf5\x93\xa1\xcf\x85\xef%@]J_l\xf2\x19(@{\xbaT`\x1c\xbc,@1,\xa7\xa7\xb0\xff/@\x18R\xdd\xb8g\x90+@o^\xb4\x9b~\xcc,@ \xae\xa6\xa8M\x030@\xfb\x99\xa3\x03\x80\x1b,@Z\x87\x1c\x87V\t0@\x93\x00f\x9e\xf2\x90,@h\xb9V\x7f\x06\x01-@\x01\x87\xe2\xd7\xcaM/@\x80@20\'\xd6,@D\x1a;}\xbbe/@\xe2x\xf3\xd2\xa7\x070@p\xe7\xae\x0e\xa4\xad/@\xf3a\xeek\x8cA-@\x1e!$\x8b^\xbb,@\xb0(\x92\n\x91H%@J"\xa0\xe94\xd9(@e\xc8\x8e\xf7\xb0k-@\x10e(\x13\x10\xa1+@\xe2\xba\x1d^-:%@\xb9E\x96\x01\xd7\x95-@\xc6\x16|G\xdf\x9c+@\x0fG On\x05.@\x031L\x12\x02\xdf-@\x87n\x11\xee\xd2A-@Hf\xd9cQ\xfe,@#=*\xf0\'\x92+@p@\x04\x13>4%@\xa3 \xe7\x83\xe0\xc6+@K\x16\x8ae\xeb\xee(@\x9c\xd0f\xf9\xec\x1e\'@\xe0\xf8rB#\x8d-@\xf96\x1a\xc0@\x98-@\x9e\xa3g\x9d\xe6\x8d,@\xdeJS\xe8\xa9y+@\xf9\xd8\xb3\n\xe2\x81+@\xf2\xa2fhL\xdd-@U\xbbU\xde\x9a\xcb,@\x11\xb4\xcd\x9ce\x17,@\x15\xbe\xd4nc\x94-@\xcd\x13C\xe0/,+@\xa90\xe8\xfa\x16\xb0-@\xcd[\xe0\xf4\xf9+.@\xe3\xff\x1a\xefI\xb3\'@\xd6L\xce\x8c\xe2\xa3,@@\xb9;\xc94\xfb+@3\xac\x00>n\x1c/@\xe3\x15\xc4\x1a\xb7e+@\n\xee\x06\x97=|-@\xda\xcb\xb7cD\xd5,@\xcc5\xed\x99I\x93,@\x07\x03\xa7\xdc-\x9a,@\xad\xee\x93Y9\x01-@R\xa7\xeeXa\xd0+@\xed\xcbY6\x06\x82,@\xdc\x87s\xc4\xddb,@<g\xe5\x12\xfcI-@2>.\xde\xd2F-@\xc3\xcffd\x94\x9d-@\xdeR\x15Te\xec+@\x1e;L\x11\xa2\xa4,@\x97\xafK\xd1\xe4{%@>\xf1F\x8bS\xac+@\xbf\xff\xb6\xb1Z\xc0+@W\tTnc\xb3+@\xcb\xe4]\xf3v\xee+@A6\xee\x8c|b*@\x1d\xdb\x12\tsv-@\x0c\xfa\x95\xb9\xd4\x06+@Z\xb2vw|9(@\xeb\x11\xf4 &|,@9]V\x04\x13\xa2%@i\xeb}\x03\xc6\x8b%@\x0b\xc5m]\x07\xcc\'@g\x12\xbb\x0f\x9b\xc1&@\x15#\x10i\x8c\xff&@\x86AP\xb8\xc3Y\'@\x0b\xb0^XIY*@,\x023\x00q\n,@).z\x9f\xe5\x17,@\x07\xb3\xf7\xbc>\x8e+@\x07\x8f\xfe\xe9]\xc7+@\x89T\x16H\xaa<-@\xb9\x9b&\x906\x0e-@\xfdzB\x8b\xa2\xff)@\xafn\xb1ckU*@\x8a\xcf\x8abrD\'@\xce\xabRu_w(@\xe7:M\xbbT\xba+@%]\xde\xa0\xe8\xd5+@{\xa8/\x9e\x14d-@\x9e|H!\x12`,@>H\xddk\xf2\xa0,@T\x84[\xc1\x06\x97,@DQ Kc\xd3+@O-\xf7\xb6\xdc?,@\xb6\xb6\x8a\x9c\x8a\xa9+@\x1d\x00oV\xf9\xb9+@\xdd\x9f\xae\xc6>\x91+@i\xdc\xf5\x8c\xea\xd8-@,\xed!%R\xa2-@\x9e|H!\x12`,@@\xbc\x07\x01\xd1\x1e,@\xfd\x1e0!+\xf0,@K{\xfb\xfe\xd7\x10,@\xa0\x18\xe0\xb3M`)@\xa4[\xf3\xcf\x7f\xfa+@K{\xfb\xfe\xd7\x10,@ \xd8)\xf9a\xc1-@:6\xc9z\xdf\xfb+@r\xe0\x19e\x0bM(@j4\x1b\x04f",@5\xb60\x02<`(@\xc5\x8cGt\x1f)(@{\x0f\x02\xec\xe5\x80(@\xa3\xbd\xd9w\xdd\xc8(@\x8e\xb1\x88\xf7\x9e\xfd-@\xe3\x10\xfe\xf5\x9b\xca-@\xec\xa6w\xd6\x13\x1f%@\x80\xde3\x1b\xa4\x12,@\x1eC=A\xafb&@)\x937d\x15Q/@\xbd\xf9y\x9c\xe3\xaf-@\x0fY\x0b*]\x17)@\x80\xde3\x1b\xa4\x12,@\xeb\x14\x13Z#\xd2-@<\xbe\xbd#\x1a\xdd,@\x96-a\x00/\xa2,@\x97\xa4\x11\xc5\xbc\xfb&@\x05\xfeP\x8cRl,@<\t n\xa5\xff+@\xdb\x0f?;\x15\xf9,@\xdf\x98Md\xa4\x9b-@\xd0)\x87xN\x8b-@\x00\x93\xc9\xf6:\x9e-@\x88\xcb\x00J\xae\xc5,@Ne&\x95T\x05-@4AA\xfb\xe97-@(\xc2"\xd7\x9c\xd1,@>\xcf\x05\xbb\xdc\xa6(@\xdd\xf7\xa1\xde|H-@{\xfc\x80;\x0c\x94,@]\x9c\xd4\xd52b-@\x8cU\xea\xa1w\x0e.@\xc6\x86\x19K\x9d\x0e)@\x906\x9d\xa1;\x80/@)\x8d\xb0p\xe1).@\xe3\xe9J\x1c5\x88+@WP\x15M\xd5\xb9(@G\xa8I\xc1]\x91&@\xa9\x077\x1bw{-@\x8c\xbe\xf2\x1d\xd7\x15(@\x8e\x1a\xab\xf6f\xfc-@\xaf\xb5~\x19.\xb0-@\x05\x01\xd7\x9b\x15\x08+@\xbd\xf9y\x9c\xe3\xaf-@\xbd<\xfd\x07\xd0U)@\xa4uSQ\x8e\x1d-@\x80\xa1~aj\xad&@\x15\x89\x89\x13\xc4\x98-@$\x9e\xaf>L\xbd+@\xbe\x19\xa6;\xd8\x9f,@\xc9\xea;\x86\xd3\xa9)@\x07\xcd\xab\xbc\xed\xe4+@\x0c\xb0g\x1fE\xf6)@\x1d\x0f\x05\x14=,,@0\xd2d\xda!\xe2+@\xed\xae\xdd8l\xfb.@k]\x9dg\xea\x0c/@\xa6jN\x88L\xde-@*\x10.\x90W\xc6-@\x12\xab\x00\xab\xf5F+@c\x02d0Q\x05,@\xb4\xc3\x0b&+\xb9,@v\xaf\xbcT_\x8a\'@\xdb\xee\xb2\xb7\xb3\xcc%@\xaeEM\x00\x0c\x99(@\x050\x86\xfaO\x9b)@p\xf7\x83\xbcO0-@\xb5^\x8e\xf6^\xef,@%\x1a\x06!\xa4\xdb)@\x83\t\x94\x81}\x18+@t\xa5\xfb\x8b_G.@\x1b?Q\x95\x97\xeb.@\x97r\xb1\xd2\x81\x12,@\xa5\xf2\x1aT\x91\x07,@\x0eG\\\xc8%\x17-@\xdb\xf5HuS\x0c-@.-\x9daJ\xe6.@\x0e}\xb4\xc7\x82K,@R=\xa6\xf7p\xb3(@\xdf\xf3\x14"\x046-@M\xc4\xa8*\r\xbb)@\xf1#\xc8\tr\xa7&@A\xab\x95%\x11\x19/@\xb2\x1bT\x03_\xd6+@\x06MF\xd2C\t/@\xdbE\x12^q5.@zG\xd3H\xbes-@=:ID\x7fc-@\xe4Z\n\x13\x18\xe9+@\xc2\x9b\t\x98\xc2E.@\xde\xa3\xb9\xe5\xa4\x05-@b\x02\x83\xfcmw,@\xb8-\xd7\x1a\xec\x1c-@\xad+\xc3\xa9\xaa--@\x05\xdc@\xb3Q\xf5*@\x9c\x19\x86Y\xec\x0f*@T\x85\x0e=\x14\x92-@\xba\x9d\xa0\xb8h\xe6)@\xe5\x87\x0fMGK-@H\x8b\xf7\x8a\xa6\xc7*@\xea\xd7c\xa1\xe9v,@\xa7\xee]\x84\x11\xc9-@"co@\xbe\xd2.@\x1c\xdeq\x00\xe3c*@\xb0*,\x04\xd2\x9d,@ct\xb5w\xf8},@\xdc\x87\x1a\xb6v\x13*@\x8b\xea\xe9%_\x8d,@\x9e?\x98\xd7\xf6\x89&@\xf7&j\xbc\xf6~,@I\x1c\xd6\x12;\x1e/@\xc0\x91\xd1uo\xc1(@\x98\xd9>\x19\xf7\xe7)@4p\xc5bp\xdb.@\x0e\xb3Mh\xfdH-@L/g\\\xcb\xe6%@\xf5\xc0`iC -@97\x8d\x90o+-@9\x84%K)\x00)@8\xa4\xe9-\xa4\x1f*@\xa0R\xa4\x88g\x15/@\xb2\x1d\xc59\xd0\xbe,@\xc8\xf72\xa9L\x92)@\x12\xab\x00\xab\xf5F+@\xa8\r\x92\xff>\x91,@\xc5\x10\xf9\xcfU\xef\'@\xcc\xe1m\xaau*,@Uq?\x14\t\x08,@\xa8P\x03\x97\xb8D\'@8\x15An\xa54*@\x01\x81m%C8+@\xa1\xd9\xce3&&,@)\x08\xa5\xb6x\x1a\'@\xdaY"E\xb2\x8c\x1a@\xa5>Z\xbcC\x97&@\xfb\x85\xd5oi\x86,@\xbf\x92eHmT*@\xf8U\xc5\xa9\xaaX&@\x17n\xa2J\x9a\x86-@\xc1T\xf44\xf6T*@a&\xe3\xb2\xa1])@^\xa9]\xfd\x90\xee.@\x02fXH0\')@&Wl0\xbe\xd5,@0\xbb\x17\x19\xca>)@\x00\t\x98\x1c\xf4\xa3\'@U\xb0\x95\xdb\x8fe,@W\xc4\xb5/\x88\xd8(@t\xe6Z\xcdd+)@\xa3`\xb5\xebIz(@\x14*\xd3\xe2L\x15/@l\xed3\xacZ\x87,@\x95\x9c\xfb\x14c4-@\xd1_C\xd0\xcd\xaa,@\xd0\xbf\xa2\xbfA&+@+:\x97\xa9{\x02.@\xcf\x8a\'\x00P\x17(@\xa8\x98P\x7f\xa5\x88)@cAv\x82\xe4\xb5)@\x96\xffgoY\x1c/@\x81:\xa9S\xcf\x8a,@&\xbc&\xfcc\x04*@&\xbc&\xfcc\x04*@\xce\x8e\xc2\x19|*,@D\x80\x1c\xf3s\xbd)@;\x17\xcdH\xba\x02)@lb\xf0\'N\xc6,@aK\xcc\x9db\x89)@}@\xe1\x85\x96\x03/@r\xf6p\x82p\x19*@\xb55\xe45\xf1\xd7-@\xdc\xdaN\xc3\x9f!/@\xfdJ`\x88\xc1\x03-@\x98\x9b\x9b@\xb7a(@\x86\xf89=\xd9w,@\x9a\x86H\xc1\xe7E&@cAv\x82\xe4\xb5)@\xb4\xf72\x07\xb3^&@U\xe8\x87\x943\xe5(@<\x16\x8b\xfb\x0e\xae&@\x0b\xd7~\x08\x0br(@t\xf1&\xfc\xea\\,@\xb9\x93\xf6\xef\x17\x97*@\x9cL\x15\xad\x9bc,@\xabn9#R\xc5)@\xc9\xed\xceCO[-@\xb1\x8b\xd0.\x9c\x16+@\xa2\xcbt\x96\xb8\xa7,@\xffH\xaa\xb8O:&@Te\xaf\xf95z*@\xcf\xbc\xe1\xf7\x9e\xf5(@u\x97a\xb5/*&@\\\xc3\x9c\xca\x1d4-@\x17\x0c)\xebm\x13,@\n\x18\xb7!\x86\x0c&@\xf9\xe9)\x80\x0fi,@\xe9\x189\xc3j\xf2-@&\xc5\xaf\xf1T\xa7,@+\xe6Hv\xd3\xba,@\x98\x9b\x9b@\xb7a(@\x1c\x93"g\xbd\xc5(@\xb4\xf72\x07\xb3^&@\xa82)tS\x02*@\xcbM\xa2\xe9Z`(@\xd0\x1c\xd6\x08T\x16*@H0n\x7f\x8b(+@!{pZ-<,@H0n\x7f\x8b(+@\x82\xf7\xca\r\x9b\x84,@5\x0eWHZ\xe1+@c\xb4\xd4 \xfd\xcb%@\xef\x99\xd9\x80\xceQ-@\xac\xb02do\\-@aY.\xbd\x13Z&@\xaaY(\xdd\xb6\x15&@y\xc9M]U\x18-@\x05\x1e\x80$\x9b\xee*@\xfa\xea`\x94\x16\xfa-@v\xca\xb9\x94\x0b#+@\xd1\x04\xad\x0e\xd3\xec)@\xe9\xd7\xfb\xf3|8,@vb\xcc\xf8\x14\x81%@4]b\x8eaf,@\x186\x8b\xa4d\x17,@\x8dF2b4\xe6\'@\x8c:\x0bQF\x88\'@\x076\xc5\xb5U\xf3+@\x80v}Y\x04%,@3\xb7\xa2\xe0$\x91,@[\xb8\x93\xc3\xd4l\'@\x1a\xd1h\x9d\x84\xb2(@\x85BH\x19\xa9e-@\x05R*\xb9\x0eG,@\xe31r\xf6\xd5I*@h\xe5\x94\xad1\xff*@\xce\xdc,*\xc8\xb3&@3\x16\x14\x91\xe1\x87,@\xd5:1\xd8\xf5\xb7(@\x94|\xa9\x8a\xb5\xf3,@\xa1\xd0\xe1\xd1\x953,@\x044\x96\xc3-\xdd%@o\x10H\x0f\x1c\xd7(@\xb9y\x8d\xcf\xe5\x03*@\x0fr>2\x82\x19.@\x9b\xe05W\x8e\xae,@&\x12V\xc1\xd3R-@d5\r\xdf\x92\n&@<;\xc9\x01%p&@\r\x16\xcd\x01P7-@\x1a\xe9\xf0\x9bj\n-@\xbd:%f\xae\xb5+@\xec\x8f\xfd\xab\xc7=\x1b@\x1a\x12J\xd0\xedl+@\xf6o\x80~\x9d^&@_\xbbG\x98}\xcb&@\xa2\xfb\xaf\xfbP\x94,@\x12\xc69\x1dE\xc2&@\x15\xe8\x0ep\xdd\xf0+@\xc4\xae\xf0o\x80\x12\'@\xcf\x8e\x19\xff\xb5\xf4,@\x94\xa5Sc\xd9\xa1(@\xa9|\xae\x83."+@\x93\xbf\xb7\xa7\xd7(-@ay\xc5xn\xc9-@ay\xc5xn\xc9-@\xfd\xde\xc6qI\xef\'@\x1f\xf3pX\x1f_-@DUd\xc0j\x05&@\xb8P\xcd.\x9c\xc1\'@-\xf9\x0b\x81^\x99+@\xe8v\xaebUi)@\x9d7\xcf$\xdf\x92%@.\x9c\xf98\x88:&@/_X1S\x91,@\xae\xd4\x18/\xd7\xc3,@\xbf\xaf\xee\xe5zx,@\xc2\'-:\xa6!.@\'g5\x17\x0eL+@\xcf\xb5\xa2S\xbc\xef*@\xcb\x10\x8c3\x07.,@\xf5`\xbcL\xd8\xca-@E\xb0\xd9q\xdd\xd5+@\x14\x87\xe3B9\x1b&@L0\x90x\x94R&@\x81U\xee\xa9O\xd5)@20l3\xd7\xf2%@T*\x999\xb67+@=dpM\xa6\x04&@;)(_`[&@\xb4P\xe4\xf6c_-@\x17\x9b7\xac\xa3B-@/_X1S\x91,@Q\xd6\xc3\xe0M*.@g\x1ay\xfa\xfbA)@m~\x11\x1ez\xed%@:\xc8\xc1\xfb\xff\xa2(@\x87\xb3F\xaa\'\xe3-@\xb8[7\xd1\xa0\xe2%@)\x82\x01\x99D\xea.@\xb50\xcd%!\x13.@M\\\x82q\xc89-@2\xf3\xa9\x18\xe0+(@\xc5\x0b_\x01\x00#.@\xb9)+\xce\x06\xed(@zx\xe7\x0e\xf8\xfa,@\x02\xa8\xda\xe5\xaf\xb5-@M\xe2h\x9a\xc6o-@\nY\xce\xfam\xf6%@\x12\xb5\xfa\x90\xa8\xf1,@}\xedr\x11\x8e!+@\x15:\xb9_\\T,@\xe8\xe0,\x92n\xb8,@\x13D*=]\x0c,@j\x80t\x1c\xe7\',@Zb\x03l\x06P+@\xc3\xb5\xe1^D\xde(@\x8f~%i@c(@\xbb\xaa\xb4]E\x94\'@\x15\x15~\x11\xcc\xd2-@\xf5q\xac\nD\xf6%@:\x8aX\x1au\x92&@\x8cj%\x11tH\'@\xfe\x16v%\x9f\xc2-@\xd2\xa9\x14L\x0b\xf6&@C\xcd\x1aJ8\x1c.@yx\x80\x9c\xa5\x83-@P\xff\x94C^5)@x\x92\x8d{\x97\xd2-@v\xc3\xf0R\x89\x02.@\x18\x9cl\r\x0c^-@<\x90\tW\x19J(@9\xd9\xc1\xb8k7+@\x98\xc5.\x10\xa8&+@cK \x02\ro,@/\xd8=\xfe\x92\x8c,@\n\x86i\xbc\x8c\x11&@D\xde\x16S\x1b\xf6\'@m\x19\x9a>F\x8c,@\x9a5x$\x10\x9d,@\x94g\xfc\xb7\xbb\xc7-@=\x02&\x06\xb2\xf7-@\xe7\xf1\x9aJQ\x18&@\xd8a5\x970\xb3(@\xf1\x98}\xa8\rD&@\xa8`cj!\x1c*@\xbce\xbb\x91\xeb\xed+@\xc1#\xec\xb9\x97\xc0(@\x7f\xa7\x02\'i\x02)@\x9b0\\\x81\xba\xa2%@\xb3\xb3T\xcb\xaf\xb5-@\xc8\xf5N\x0e\xd8\xec-@6\x86\x18\x12M/(@c\xa0\x02\xf6\x01[(@\xca\x9b\x98\xbb\xf4\x82*@\xe8Q\xe3\x98L\xa2,@\xa9\xa8[\xbd\xb5\xdd,@\x86O\xf6\x0f\x85\xc2\'@\xb4O\xc7\xdc\xe8\xa3(@\x18\xe2l\x9b\xe2G,@/:\xb8\xb3\x19\xc7-@\xf9\xed;\xa8Y\x07.@\xdd\x82\x1fY0c,@\x0f)x+\x92|)@\xf8B\xe9rG\xd4(@3\x16\x14\x91\xe1\x87,@\x18\x87ldD\x86&@\xc1\xf1B\xc1\x83\x99+@A\xaa\xd9\x8cn\xae%@\x98\r\xbbta\x16-@\x13^\xd0\x8bD\x8d,@2\x16IYUg+@\xe3\xd5U|\xa6\xf3-@\xbb\xc3\xce]Bp+@\xa7S\x1b\xa1\xef\x9f,@5\x87XO\xb0\xb4-@\x94\xd29\x8fv`-@\xa8\xb3\xc8[WE)@\x14\xdd\x93a:;,@\x8c\xbd\x9aw\xf4Y(@HN\xb0\x0e\xbaN-@\x890=}\x8c+&@\x07br<\x9a\x81&@\x084\x1c\x0b\xe5g(@\xcc\x19\xf0\xc0a\xea%@u\xe4j\x8f\r}&@\x04\x00w\xb5\xf2"&@\x96\xdf\xddi\x11D-@\xefC\xee\xde\xfbK+@!^\x05h[\x17*@\x1c\x9f\xf0\xd9%\x93-@\x15.\x84\x0e\xae\xc6-@\x88"\x92\x04\x7f\xc4)@#P-\x81\xe7\xf6%@\xb7%/d\x01\xdc,@Z\xb2vw|9(@\x15.\x84\x0e\xae\xc6-@Z\x9bi\x95\x9c\r&@@ Z*\xbc1*@\xba\xef\x9a\xc0X\n.@mF\xd5\xd9\xe1\xa5+@\x9af\x19\xc5\xb9\x9b-@\xd5b}\xaf\xe2|+@hn\xce\xa2\xb0\x0b-@\xb5\x99\xf6\xf7x\xe5+@\x13=\xf0\x16iA+@\xbd\x0cQY\xe6R&@\xbb\x83\xfd\x966\xe8-@^\xd7\xfabG\xe9&@\x06\x8f\xa1\xf5 \xb5+@\x00\xf7\x0f\xdbp!.@7\xe5j\xc2ZH*@W\xfd7\xb84$.@\xc2h\x8ft\x99\xfe-@\xa8c\xb1\x03\xe5\x1a-@\x82\xb0\x93\x1e;(&@\x1d\xc1\xe79\xf3s,@\x05\xe5\x9a\xdf\xcf\xd9-@\xc6\x8c\xf4P\xed\x1b.@\xd3O\xb4\xa4\x9f\t*@\xf7Y\x01\x12\xc4O+@\xb7U)r\xee\xf8%@r\xf8j\\\xe9\x8e,@\x02\x94\x0f\x8d\x15!-@H\xdbM\x8f\x86+,@\x07\x8el\x07K\xf0\'@S\n\xb9\xef\x8e\x12&@\xfb\x8a\xc5\xcb\xa9~-@b\xcb0\x96\xeeW*@i\xda\x967\x16\xf1+@7\xc9d\xfd\xd5@(@\x93M\xb3\x1b\xe5\xa2(@\x11&!\x06\xec\x98-@h\x95u\xc7\xef\xa7,@0\xe7r\x03\xed\xdc-@0\x1a\x9f\t\xc2\xd5\'@\xc4\xb1\xab\xf4\xd3/,@\x94\xd7\xd25\n\x0f.@I\x9e\x83SIi*@\x0c\x0f\x12\x84\xe1\xa4\'@\xf6\xf8\xca\x89\xb0\xb9+@\xd7\xa0D\xa3\x15\xb4+@W\xeb$<\x86\xab-@\x86\x8b\xde\x11\xc4p,@\x85\xc776\x1e\xd7%@\xde\x1e\xb2\xef\xa5<,@ZA{P\xa9\xc3\x1a@\xbc]\xcf\x0c2\x86,@\xd7\x96a^\x88\x10,@\xe9M<\xa8Dx-@\x9a\x85>\xef\xa7)\x1f@\x8e\x83\xfb\x14K0-@\x92\xddfP-\xb7\'@>\xfcGt\xba=+@.,\'\xdb\x9f\x0c*@\xddt:\xfd3\xac,@-\xce\x0b<P\xaa,@\xe8\x7f\x04F\xaa\xa7-@\xc0\xb5\xafI\xb7\x80+@z\xb27W\x08\xa7\x16@\x0eLhF\xbeA.@\x19s\xd2\x06SM,@x\xb0\x9b\x91{[.@6\x91\x12\x19\x1a\xdd.@J\x90y\x8c\x10\xcc+@\x85\x89&3X\x08(@U\x87\xed\xc0\xd3\xc2+@\x04A\xc7\x8b\tL)@3\xbfF\x10\xb0g,@\x8d\x05\xd2F\xf6F&@\xd5T\xfcU\x90\xd8.@\x8a$\x10U\xea\xa2+@xJ\x1e\x08j\x11(@\xac\xd7qxR\xb8\'@;\xae\xa0\xdd\xf8\xcf)@\x97\ro1\xfc\xa6+@I0\xaf\xc0oM&@\x0c\xf0~x\\\xb4-@".p8\xde\'&@\xb5\xe8oV\xbc3&@1\x07I?K\xbb)@\xa5q\xa9a\xcf\x83/@\x86n,\xedD\xad-@V\xfd,\x1d\xb7\xf3,@r\xd5\xc7\x93\x01\xa9+@\xaeB~\xa6\xc3",@'
p29
tp30
bg3
(g4
(I0
tp31
g6
tp32
Rp33
(I1
(I4636
tp34
g13
I00
S'k\x8f\x86?\xb6\xb3S@\xb7\xddA\x01\x94\x9cS@\xe2\x9f\r,\xb3\xe0S@\x81\xfa2\xe6$\xc3S@(\xdbq\xc3\xbb%T@\xee\xcf\xd7,\xef\xc8S@\xee\xfa0\x1e8\xeeS@sp7*\xf8\x93S@:A\x1f\x96\xf0\xd5S@\xf2T\xd3\x9a\xd2\xb9S@\x13bgs\xc4\xb3S@\xcb\x879\xf7\xca\xb1S@\x7fyH\x85"\x95S@B\xe8\x80\x08\xb4\xceS@\x13\x19\xfa\x8d5\xcbS@\xba\xe7X\no\xe2S@\x96\x11\xd00d\xf0S@w\x08\x86=\x93\xe3S@\xfb\xd0\x1a\x8a\x87\xc5S@\xcaw\xfe\xe3\x9c\xf0S@\xef\n\xe6aN\xf0S@\xf0\xe2\xbb\xb4K\xf3S@Iq:\x18V\xebS@W\xdf\\\x08-\xf0S@\x81\xaa\xd232\xf0S@D\x9ez)\x98\xf1S@\x80\xdb,{9\xd0S@$\xaa\xfb\xe3\x9c\xf1S@V%k\x9b\xdf\xf4S@pe;\xa21\xddS@\x92\xea\x98\xe0!\xf2S@\xc7\xac\xba<\xcc\xd6S@]:\x08\xdd\xbb\xeeS@\xb4\xc3\xdbF\xbb\xc6S@\x1e\xf4\x19\x12S\xb2S@\x9e\xe4H\xf9\xb8\xf0S@\x95\t\xd6\xeb\x14\xe2S@?\x1e\xf6|A\xeeS@\xae@\xcbZ^\xedS@\xd5\xfaN>m\xc3S@\xaf\x1d\xe6?!\xf1S@>\r\xbfl\xb5\xecS@\'\xefm\x17d\xecS@\xe9G\xf4\xd0V\xeeS@\x9fsU\xf0\x16\xb5S@\xf9\x85`\xf9o\xdfS@-\x18\x87+\x17\xecS@%Jb\xab\xf1\xedS@#\xa0\xf4\x10\xd1\xedS@\xb2\x7fj\xd8>\xb5S@Q\xc3M\x92\xa1\xedS@4\'E\xdb\x12\xecS@~\xeb!\r;\xd5S@C\xd4\x1d0\x9c\xebS@\xa2m9\x9f\x8c\xebS@\x01\xe9T\x85\x89\xecS@q\x8b\xe5\xd3\x85\xe4S@f\x08\xc0\xd0\xe2\xc9S@\x136\x1d;&\xe8S@\xa1\xa2\x92\xf8\xee\xe3S@\xfb2\x92\x99\xbe\xedS@\xee\x9f\xa2\xfa\xcf\xe7S@;\x0b\xee\x92\xac\xe7S@\xf1\xa4\xb3\xac\xf3\xe9S@Ygm\x93\x87\xeeS@n\xab\xae\x89&\xe7S@\xd9\x95\xa8B\xd9\xe6S@\xd9\x95\xa8B\xd9\xe6S@\xa4bc\x7f\xa8\x98S@\x18\xc6iJI\xeaS@[\xd5\xaf<f\xd6S@W\t\x1a\xfa#\xe6S@\x9c\xe2\xf5\x01\xd8\xe6S@x\x1b\xa4/\x14\xe8S@\xdc\x8b,\xd0\x08\x99S@\xe8\xc0X\xe1.\xe8S@\xd6\xfa\x98\x0b\xc8\xe6S@A\x99\xb5\x03\x07\xc6S@5\x98\xb6\xa5\xb9\xe8S@\x93\x16<\xb4\x96\xe8S@X\xf6\x19\xf0\xe2\xb8S@W\xfa\x9dH^\xe6S@\xf3\x85\x92\xb2\n\xe9S@j\xad\x88\x15\x19\xe5S@\x06\x12\x89\xcd{\x8fS@tR(\x91C\xb3S@\xe1j/h\xad\xe4S@\xe6\xdb\x04\xc0Z\xe8S@q\xea[\x9bB\xe6S@\x8e\xf1\xf7\xf09\xa1S@|\xeb\xd0}\xf3\xe5S@\xee\x898\x7f\xdd\xd6S@\xb8\x15Y\x89\xb1\xc8S@\xeaA\xfec\xe0\xe5S@]j\xe6\x00\xb7\xdeS@\xe4\x8fB@\x0c\xe5S@\x8c6\xd1\x93k\xa0S@3c\x02Mp\xe4S@\xcb\xcb\xc1\xf5\xdd\xe4S@\xd7\x8d\xc2\xa3\xcf\xe6S@X\x19\n\x99\xd8\xe6S@\x11C\xe98\xf3\xecS@\x96xAx\xa7\xe6S@U\xb5Z\x81\x8d\xe6S@\x9f\xdb\'Ds\xecS@\xabX\xf2/\xd2\xe6S@\xde\xc6\x0e\x95\xa2\xcfS@\x92F\xe8Xt\xecS@\x0c\x0fg\x16I\xe1S@\xd5\xa6\xce\x89\xfd\xc0S@\xcbZ\xfc\x9bK\x98S@\xd4\x04\xc0\xf7\xd9\xe4S@\xeb\xffj\x12\xa5\xe1S@\x88\xbb\x06nO\xa7S@\x10H|\x9f\xd7\xbcS@2\x9c:\x9a\xa7\xa3S@{\xb3\xfd;\xaa\x94S@\xb9\\$\x03\xf7\xeaS@Y\x01\xf4\xb2\xb9\xe0S@\x0cG\xa3\xb6\xa8\xeaS@\xff\xf6\xc0]\x04\xd5S@+D\xefCZ\xe7S@\xdc~\x009\x85\xeaS@&I-\xff\xcd\xe6S@.\xbc\xfe&B\xabS@=\x8bU\xa2E\xe7S@\xect\t\xd9\xa1\xe9S@\x86c+\xbd\xe7\xe8S@\xcd\xec\x06\xc0\xe5\xe8S@\x7f\xff\x8ej\xd3\xe1S@\xc8\xeb\xe3\x9f\xbf\x8fS@\x0c\xe29S\x12\xe1S@|\x84n/\x83\xe8S@\xd9\x91\xd8^|\xe8S@\xe6\xdf\xd7\x88\x08\xe5S@jA\xbcZ\xb1\xe3S@\x8d\xe0\x8f\x9dV\xe8S@\x19\xd7\xd9ec\xe0S@V\x99\x08\xd2\x95\xe4S@\x1e\xb7\xee\xae\x80\xe3S@\xb6\xed\xe9\xe6\x11\xe3S@\x0c\xe29S\x12\xe1S@e\xc8m#)\x92S@\xc6&\xf9!w\xdfS@\x98z\xd3ra\xd4S@q\x0b\xde\xab\x8b\xe2S@\xd3\x96{\xfd\xc7\xd7S@\xeb\xac\xfai:\xe6S@\xa8\x13\x85\xc2\xe9\xa0S@^s\xca\x89\xb5\xd9S@\xac7m\xa4\xfe\xe5S@\xfe=\xa0\xbf\xe7\xe0S@\x13s\n)\xb6\xdeS@\xece\xc0\xa2\xe8\xe5S@u\xa2\x98E\x94\xe4S@\xadL\x19\x85 \xe6S@h\xe2\xad+[\xdeS@\x11,L\x94\x06\xe6S@\xa0\x06?;\xdc\xe5S@\x08(\xf9K\xf7\xe5S@d\xe7\xa7#\xb4\xe4S@\x08\xb6r\x81\xa7\xe5S@7\xb0:\x15\xdb\x90S@VW\xee\xd6\x9f\xe5S@\x8e3\x1d\x8b\xf2\xe4S@|c}a-\xe1S@%\xe5\x84\xff~\xdcS@\x04d\x0c\xd3\xd4\xe4S@9*\x1ap\xda\xe3S@\x80\xf9X\x9e8\xe3S@x\x9e\x89\x12/\xdcS@3\xe0\xca""\xdcS@\xe3W\x1a\xe4\x91\xe3S@\xb5\xe5\x83\xbe\x06\xe3S@\xa0\xa2\x8eV\xa6\xd7S@\x05a{\t$\xddS@\xd8\xc3C\xdd\xbf\xe2S@\xc2\x03\xac\xe1\x02\xddS@\xc5\xaf.t\xd4-T@\xbb\x8e\x16\xe3\x9b\xdcS@K\x9a\x01\xc7\x91\xdcS@\r\x1b\xf5\x94s\x90S@:\x0fw\x80\xef\xe3S@`wU\xb6G\x8fS@\x7f\xaa\x7f\x00\x85\xdcS@0\xad\xde\xe2&\xe4S@\xcc+*\xf5\xf2\x90S@w\xed\xaa\x07\x9e\x8fS@mIP>\x8e\xe2S@\x02\x88\x0c\xda\x12\xe2S@\x99\xe7\x99dA\xe3S@\xcd\xdd\x950R\xdeS@\xc9\xe3OF\xe5\xe2S@)\x0f\xd7\xc1\x96\x93S@\xc1b\np\'\xddS@R\xa8%\x88\x96\xe1S@\xa5\xf1\x8d\xac\x07\xddS@f\xcb\x03\x90p\xdaS@i\x04\x1cqa\x93S@Y\xe8\xe5\xec\x7f\x93S@.f\xb7\x03\xe2\xe0S@[\xda\xa5Jj\xd9S@b\xbfO\xbe\xb9\xe1S@3\xa4\x9c\x06\xea\xd1S@\xdf\xdf\xc6\xc1\x87\x8fS@L\x9ej\x14\x8f\x95S@\xd6\xae>\\\xd8\xe0S@#\x8d7sZ\xdbS@\x04\x1c\xb9\x80\x19\xe0S@\x90?\xd3G/\xdbS@]xJ\x00;\xdfS@F\x08\x9cJ\xfc\xdaS@\x02iT\xfc\x85\xdfS@\xd8\xde\xe8#\xc3\xdcS@]xJ\x00;\xdfS@\xf9\x85`\xf9o\xdfS@\x89\xd9\x02s\xc8\xdcS@\xa9\xed\x7fA\x8f\xdaS@\x92\xea7\xee\x87\xdaS@?\x7fUn$\xdfS@\x0e\x085\xa7D\xdcS@.i\xae\x19a\x8fS@+\xc9g\x80X\x97S@\x98\xd1\xa2\xe9y\xdfS@\x8f\x9e\x8c\x0c\xd9\xdbS@D\x14\xeeK\xf4\xd9S@\xa7\xa5\'{s\xdeS@K^\xc4\xfa7\xdaS@\xe1\xaa\x1c\xfa\x81\xddS@\xd92\x80\xc2M\x98S@E8^\x1f\x12\xd9S@u\x13\xcb\xdfw\x98S@\xa7\x06\xef\x9ff\x98S@"\xbb*#\xde5T@>h \x93\x17\xdeS@x\xb6\xf1\xc1\x99\x98S@\xa7\xdf\xf1\xe3;\xdeS@\x11\xe4yAk\xd8S@\xcap\xe7\xb7X\xddS@2C\x1c\xeb0\xd8S@\xf6\xb7\xae?2\x99S@\',\x02\x11\x99\xdcS@\xfbX\xf4\x8e\'\xdcS@\xc8\xc4G\xde\x04\xd8S@c/\nE\xf7\xd7S@I4{~\xb6\xd4S@\xe3\x9c\xee\x1a\xb8\xd9S@\xddC\x81\x0b\xc3\xd7S@vK\xb8\xe0\x85\x99S@\xd2\x8a\xa7\xab$\xd7S@D\x99\x89O\xa5\xdcS@\xf5\x89\x8e\x15\xb6\x8cS@\xc9\x10\x9az}\xb7S@\xca`\x18\x0b\xc4\xdaS@W\x1e7\x92\xfb\x9bS@\xa9\x12\xab\xbf\x86\x92S@\r\xf0\xd8\x98\x9a\xdbS@|\xe4R\xe2\xbb\xd6S@\t\xc7\x17\x02\xc9\xd9S@4\xcbXR\xca\xd6S@`F\xad\xba\x9f\xd6S@C\xc5G\x85\x94\xd9S@`\x0b\x06f\x92\xd7S@`\x0b\x06f\x92\xd7S@\tM\x04\xbf_\xdbS@\x86\x02\xf4\x1a\x84\x92S@\xae\x1e\xccU\x14\x8fS@\xcbR4\x98^\xd3S@\x87\x06\x99\xee\x1f\xdaS@j\xae\x97\xb7\xcf\xd7S@\x14\xd7\x0c\xb1/\xd3S@\x91na\x11i\xd7S@:\x9e\xfe=\x8c\x92S@\xc2\r\x17\x15\x9f\x9cS@\xed\x9bK\xbb\xad\x9aS@\xed\x9bK\xbb\xad\x9aS@Gc\x8b\x1e\x9d\xd2S@\xba\x83\xedF\xbc\xd2S@&\t\x06\x88B\xdaS@o\xaa\xa2\x0b\x91\xd2S@\xa0X\x1d"\xcf\x9cS@ft\xd5~\xac\x97S@U\x06\xb7\xb3\xb6\xd6S@<\xc8\xc0`s\xd4S@\x97*\xdbO\xe0\xd7S@\xdfxn\x14\xbc\xa2S@K\xe4\xf1x\x89\xd4S@\x1fr\x7fX\x96\x9bS@bx<\xefw\x9dS@|\xc6\xcc6\x98\xa1S@O\x8cPi\xec\xa2S@\xdd\x1e~\xe9 \xa2S@`<\xec\x06!\x9cS@\xc0L~\xa9\x19\xd0S@*\xb1\x1d\x99z\xcfS@\xb7\x8e\xf5G\xd4\xa2S@Zh.\xc2"\xd7S@\xd7\x9e3\x0b\x0b\xd7S@@\x16\x97\xd1\x86\xcfS@6`\x9c\x1f\x84\xa3S@\xae\xfbh\xe1\xa5\xcfS@\xd4\xc3\xa8hZ\xd3S@\xd5C\xa4ie\xa3S@d_\x02\xb0\xce\xd4S@\xac\xc6\x9b\xb7P\xcfS@;\xc2\xc6\xbdv\xd6S@\xc6\xad\xf4\x1c~\xa3S@\xcd0\xe2]\x9d\x9eS@\xeb\x16H:I\x9eS@,\xc3\xb6\xaf_\xd6S@\xc2A\xbc\xebW\xd1S@\x86\xd9\xc1\x1a\x98\x9eS@\xb1.\x9c\xff\\\xd6S@\xec+MQ\xba\xd5S@\n1\xd5\xa0\xea\xceS@E\x94\xf7,\xd6\x9eS@M\xd4t\xf4A\xd1S@\xfeb\xb50\xf5\x9eS@\x84\xfd\xf54\xb6\xcdS@\x1e\x91\xea\xe3\x97\x9dS@\x12\x13\n\xb4\x12\x9fS@\xeb\xb5\x9f\x82^\x93S@\x07\x9e\xe8~^\xdbS@\xb9\x13\xb81{\xd6S@\xb3\x07\xc7\x0f\xc4\xd5S@\xf6\t\xc2\x194\xceS@\xd1a\xc6m3\x9fS@\xddp\xf8<N\xd6S@:qx\xc5*\xd2S@`e\xfd_6\xceS@\xd8D\x01L*\xceS@>\'\xfc\x10w\xd0S@\xf4}+lz\xa0S@\x08\x06\x90-\x17\xd2S@\x9fN\xbf\x9eN\xa0S@rhM\xfaq\xa0S@\xda:\xdbp\xd5\xa4S@\xfaD \xbe\x7f\xd0S@/\x81\xdb\x00\xb9\xcdS@\x95i\xd7\xcaM\x9aS@\x93-\xae\xb1\x16\x9bS@B\x89\x96]\xaf\x96S@(v\xbf]\xe8\xd3S@\xaa\x99\x13\x07\x89\xd4S@#\xbdE?v\xd4S@\x9a\x85\xee#\xf7\x97S@\xe4\xe09\xa1E\xd4S@\xcb\x96mz\x87\xe0S@\x9dSa\xaf\xb1\xa5S@\xe7\xd0m\xe5p\x9bS@3;%\xa4\xa2\xd3S@"G\xc7\x17\x96\xd2S@o\x1b"\xd2\x1c\xccS@\x81\xa2\xe6\xa1\xb7\xceS@\x03\x8c\x00\x839\xcbS@fK\xb5x\xcd\xd2S@#K\xdb \xb6\xceS@\x8fH\xc1o\'\xd3S@\xdf\x92q\xbc{\xd3S@\xa6\xf4\x9a\x06m\xd3S@3\xad\x83bn\xcbS@v\xd9\xf9\xd2\xb0\xa1S@[K\x7f\xb6\xf7\xcdS@\xcc\xcb\x85\xd8Z\xa6S@{\xfe\x1f\x82\xdd\xa1S@\x84\xc3\x1dg\xb9\xd2S@C2\xd2,\xab\xd0S@.\xba\xf6\xcb\xd0\x9fS@\xe7\xe9\xb1\xa1{\xd0S@\x1c#\x9e\xb1\x05\xd1S@\xd3^1\xff\xe4\x9fS@|9\xc6T\x1e\xd1S@K\xa01O\xab\xd0S@\x85\xaa\x96\xc8\x12\xd1S@eQM\xdf\xa7\xd2S@{\xd0\x9ce\xf6\xd1S@\x9f\xb0\x1cy+\x9fS@\x13\x1b\x8b\xb1zFT@\x0f\x9d\xc6\x08\x8a\xd1S@\x02_\x92\x19\xd6\xd0S@\xd1\xcc\x12\x9a2\xcdS@\xe4]\xd1\xbc\x15\xcdS@$\xb2M\xa1\xb8\xd0S@! xHU\xceS@\xb6\xed\x90S\xb8\xcaS@v\x9f\xf1\x07\x08\xcdS@\xcd\x1f\'\x99\xf0\xd0S@\x95M\xab\xcd\xcf\xa0S@O3\xb33[\xa3S@\xb5\x9e\xa4\xc1q\xcfS@N\x8e\x87\x9d\xde\xa3S@\xcbT^\x94\xe4\xcfS@\x0c\n\xcd\x1e\xa4\xcfS@\x9e\x08(\x87X\xa1S@r\xa1\x8fj\xec\xcfS@\xd4gw\x1e\xfd\xa9S@\xa7\xbc\xb6\r\x92\xcfS@=\xa17\x04\xb8\xcfS@\xade\xaa\x7f\xce\xcfS@/${\xa7\xc6\xceS@\xcb\x97Yp\xba\xc6S@~\x1d*\xed\xa5\xc6S@\xb4\x88c\xcao\xc4S@\xdb\xa1t\x11\\\xa1S@`\xf2\n\x1c9\xa4S@\xcbx\x18v\xcb\xcbS@\xff\xe4)\xfb}\xa2S@\xfd\xb7\xb0\x825\xc8S@\xfe\xc8\xd2\xfe9\xceS@,\tD\x06\x89\xceS@u\xd0\xbf0\xf2\xa4S@\x88J\xb8\xe7i\xa2S@\xcc\x1f]\xca_\xceS@\xfe\xea\x12v\xb8\xccS@\x0e{\xcc\xee\xeb\xcdS@\xfe\xea\x12v\xb8\xccS@\xc9\x82\xc7c\xf3\xcdS@(\x90C2M\xceS@rd\x00\xb2\x16\x9cS@\xf1\xe2\xc2\xf8y\xcbS@\xb5y\xf3\x87\xea\x96S@P\xb4\x87\x92\xf7\x9bS@\xf0\xf4=\xd9\x1a\x9cS@\x8fJ<\xbd5\xa7S@\xe6\xc4\x19\x99\x0f\x9cS@\x9b\xcf\xddl\xed\xa3S@\t\x90\x91\x12\x10\xb8S@;\xb1\x9e\x16\n\xc9S@4\x188\xc7\x8e\xc9S@\x15\xe8tmI\xc9S@\x16\xa5\x99O\x04\xc4S@\x13\xc9\x9fu;\xc9S@O\xc03\x86&\xa7S@-hdk;\xc8S@\xe6\x8d\x95\xb1\xb6\xcbS@gE\x96 :\xa7S@\n]\xec}A\x94S@gE\x96 :\xa7S@\xef\xbd\xb5q\xa1\xc3S@\xd8\x04\xfddN\xc4S@Q\nF\xfd\xd0\x9cS@MXE\xc0\x80\xa4S@\xc66O#%\xcbS@\xff[\xa9KZ\xcaS@\xf7C1\x0e4\xc8S@W!\xf1`\x8d\xa3S@\x07\xd4\xd8\x85L\xc8S@wz}\xc3o\x9dS@t\x93\xc7\xb4\x87\x9dS@1\x10\xb7\x1a\x9f\xc2S@\x82\xf63\x86\x1b\xc0S@B\x9a\xc6\xf2\x00\xcaS@p?\x92D\x8e\xa4S@\r\x10U\x00\x9d\xbfS@\x9a\xd9Y\x1a=\xcaS@\x04B\x18\x1c\xf9\xc7S@\xa5626:\xa5S@xOK\xbe\xa5\xadS@\x11\xfb\xf3\xac\xc1\xc9S@\xda1\x98\xf5}\xa4S@HX\xec\xf1\xf6\xa4S@\xbc\x04\x06\x05a\x9dS@u~\xf21a\xc6S@ \x92\x02\xf3\xd5\xc8S@\xd6)\xec\x9b\xb1\xc6S@j\xb1\xa5f\xcd\xbdS@\xfd\x1aZ$g\xa7S@p\xe4\xfb\xcf\x00\xacS@\xa2#\x19\xc3\xb1\xc7S@yX\x18T[\xc7S@\xd1\x05\x95\xa5j\xa7S@K^\x82\xfey\xbbS@\xd6\xe9\xd6\x02X\xa5S@\xe1G@\x03\xad\xa7S@\x04\x1b3Y\t\xc7S@;I\xbd\x10W\xa9S@\xc4\xbd\xa8\x01\xed\xc7S@+\xccY\xa3\x1a\xc6S@_F\xd3\xe2H\xc6S@S\xd7c\xe4\xc9\xc6S@,\xbb\xd9j\xf5\xc4S@\xe1\xb5\x93\xd8\x99\xc5S@gE;\xb9y\xaaS@\x90)\xea\x01\xb7\xc4S@;/n\x0c\x08\xadS@\xf6\x13\xe6C\xef\xc6S@\xc9R(\xf4m\xbbS@N\x99\xb7]\xd1\xc6S@4\x86\x1f\xdf:\xbaS@1u%\xa3\xa4\xc6S@\xb9\xed\x1c\xe7V\xc3S@u\xed@_\xd4\xc6S@\xa5B\xdd\x96]\xc6S@PM\xe1p\xd9\xa5S@\xf8&\xd3w\x96\xadS@\xb2\xefEcN\xc6S@\xad\x16\xb7\xack\xc6S@\xd8\xb1$\xea1\xc5S@\x86i\x1b\x93\xe9\xc5S@\x81\xa0\x83\xef%\xc3S@|\xad\xd9#\x1a\xa9S@\xf6\x1a:\xd2\xcb\xaaS@\xe7Ch\x83L\xc5S@cvu6X\xa6S@XE\xc9p\xba\xadS@ \x16R\xea\xfd\xc4S@\x03|\xb2\xc2\\\xb5S@=\xbf\xe2\xba8\xc5S@=B\xde\xa4\xf0\xb3S@\xc5{\xd0\xdf\xa1\xc3S@\xbd\xab;\x92\xb6\xc4S@\xfb\r\xfb\xe5v\xc4S@\xe3.{\xddg\xc4S@\x81x9\x94\x19\xc3S@\x82\xcd\x13\x97e\xc3S@\xed\xc2R}9\xc1S@2\x0b\xc2\x1a\x84\xc3S@\xfb\xa6\x8b\xae\xcc\xb7S@?\xd0\xd3\xb8\xce\xb7S@\x8b\x80\xc1\x86\xf2\xc3S@)M\xc9\xaa-\xaaS@\x8b\x80\xc1\x86\xf2\xc3S@(\xc5\xc0\xf7\xaf\x93S@\x94\xf5\x80!\xa7\xc2S@^\xd4;\x0ek\xc2S@\x95\x94\x9cd\xc9\xc1S@\xa0\x9e\xc3_w\xc3S@cU\xe3\xe5\xce\xc0S@\xbc\xdb[\x94\xb2\xc2S@\xd6\x1c\x7f\xad\x9a\xc2S@K\x87W*;\xc3S@\xa91\xd1\xc4R\xc2S@\xfe\xb6\xb1\xa3\x02\xc2S@\x19y\x1b^n\xaeS@\xc1i\x9c\x7f\x06\xc2S@\xa0\xb8\x8c\xbc\xee\xc0S@\xe0\x87;\x01n\xaeS@\xd9\x97;\xc4\xce\x93S@\x7fY\x8b\xe2\xd7\xb8S@\x96J\xc9h3\xc0S@\x83\xcf\xae\xb4\x80\xccS@\xbe\x88n#\x00\xc0S@\xb9o;\n\xea\xbeS@L\x8b\xeder\xc0S@L\xca\x19\xad\r\xb6S@\x05\x1c\xe0\xc6\xa7\xbeS@\x1c\xd2\xd9\x99|\xc0S@WU\x9dw\x83\xbeS@\x92\xfc\xe4|\xf0\xbaS@\xbe_Gw+\xb4S@\x95\xb3\x0e==\xc0S@\xd0\x1eB|\x8e\xb2S@\xdc\x04`\xe0\xba\xbfS@\x12\xb6\xff\xbc\x1a\xbbS@q\xdc\x8e\xa3\x0b\xb2S@\xeb`\xe0\x08\xeb\xb2S@\\\x1b\x15\xa6\x1d\xbfS@;U\x0f\xa3j\xbdS@\xdb\xe7\xcd\x85\xcf\xacS@qJ\xac\x9d\xa1\xb6S@\x078\xd251\x95S@3\xd0\xfd)\x88\xbaS@2{\xe3o\x02\xa4S@\xb9tK\x18\x18\xbdS@\x05\x00\x89K\x1f\xb0S@)L\xb6\x9f/\xb3S@\x9dt\x14\xdc(\x94S@\xb4\xab\xd4x\xcb\x9fS@e\xd2\'-\xba\x95S@\x87\xe8\xc4\xb7^\xbbS@\tv\xb1\x86\xf9\xb2S@\x90$\xbaQ\xea\xb8S@=~\x0fF\xfd\xb8S@\xce\n\x00K\xc8\xb0S@\x01\xb8z\xb6i\xbdS@\xad\xd6f\xe5}\xadS@e.\xc1\xc5*\xb2S@\xf9\x1c"\xef\xc9\x8dS@\x0b\xc8\x8f\xb4\x1e\xbdS@\xe5\x84c\x9c4\xbdS@0\x97\xe6\xf0x\xb6S@\xdb\xb6\x1c\xa0\x19\xb5S@\x91:,\xd6\x1f\xb5S@\x13\x84[\xb8z\xb3S@1\x17X\x19*\xbaS@u,\xcf0\x08\xbaS@\xec\x9f\x15\x96!\xb1S@mk\xae{\xef\xbaS@mk\xae{\xef\xbaS@S\xef^\xfe\xe0\xb5S@\xdb/\xc2x\xb8\xb4S@\x06\xdd\x96\x14\x9c\xb9S@\x15&\xffW\x0e\x95S@\x82\xc2\x9c\x8aJ\xa6S@\xac\x0c\xb3N\xe6\xaaS@0/\x00\xb9\r\xa7S@\x98\xf0/\x17\xad\xb9S@MTa\x0e^\xafS@\xb6\xb8Ygg\xaeS@\xb5\'&\xb0\xa9\xb7S@\xc0\xa2\x8d\x11A\xd1S@\xf1)\xef\xa8\x98\xbaS@\xd4`\x84\xf3T\xa7S@\xd2\x9a5\xcc\x90\xb8S@\x1b\x7f\xaf\x83h\xb7S@>\x8cZa9\xa9S@Y\xd1\xde\r\xaf\xb3S@\x05\x07\xa1\xb7\xd2\xb6S@\x0e\xee\xb4\x159\xceS@\x02\xf7\xeae\xcd\xaeS@\'\xd1\xc8\x97\xd55T@s\xf6\xb8\xc1\x0e\xa7S@A\xebMb\x15\xdcS@ad`\x1b\x00\xc7S@]h\x15 e\x91S@\xfb\x16j\xb0\x8d\xf2S@\x08\xcb\xc9u8\xf1S@/y\xe8\x10\xa7\x9dS@\x1a\xbb\xebt\x07\xe8S@B\x95.0r\xbfS@\xc66O#%\xcbS@N\x7f\xe7\x13D\xc3S@l\x11\x170\xe6\xc8S@\xc6\xadHa?\xccS@\x16\\HK\xf1\x91S@\x8c\xb2\xa4Z$\xc5S@\x87l\xd9\xe0\xe9\xd6S@\xf2k\xb3u\xc2\x92S@\t\x8b\x96\xa7]\x9eS@\xe4%\xefO]\xdeS@B \xc5\x89(\x93S@+\x15\xf4Y\xdf\xa0S@\x16.\xdb\xc9\xee\xd2S@\xcat`ba/T@3\x7f\xa3\xc5}\xa2S@l\x04P\xfd\xc3\xb9S@wWrP\x0f\xdbS@\x07\xc4D\xc5y\xaaS@\xfa4a\xd0\xbd\xc6S@\x0c!\x06\x07C\xc6S@\x81\x02k*\x8f\xe4S@\xbc\xfa\x19G\xd3\xe4S@\x06Cx\x8b\xc2\xc5S@0YW\xde\x01\xc8S@\xc6{j\x85\x18\xe4S@&\xefq\x8b\xd4\xdbS@\x85\r\xac\xe8\xbd\xc6S@b\x966U\xf5\xc4S@GPT7\xb1\xd7S@\x1f\xd1+\x7f8\xa1S@\xe7!\xff\xcft\xa1S@\xf3/w\xa7u\xc6S@YUV=\xa0\xe1S@N\xb9\x96\x0bg\xaaS@\xe6\x17\x19\xb7W\xa9S@\x991\x9f\xc9i\x91S@A\xeb\xebr\xb3\xd5S@\xd8\xca\xcd(`\xd9S@]uk\xd0`\xd9S@\xe6\xb4\xc1\xbed\xb7S@\xb4\xc9E/\xe9\x9dS@\xf2\xce#\x0e\x93\xd6S@\x893\x89\xe1\xcc\xa8S@\x14t(7\x10\x9bS@\x06\xd7\xdd\xfaR\xcfS@CA\xe7\xe0\xf5\xc5S@9\xc8\xc7se\xd3S@w{M7\xc7\xc6S@\xd54\x92\x02\x91\xc6S@\x9b\x9f\x14\x82\xf7\xcfS@G\xba\xb4\xa3\x95\xc5S@\xf3\xa3\x94m(\xd7S@\xb9\xa3\xda{\xf8\xeaS@j\x18}P\x8e\xa9S@\r\xc8.>\xe0\xa8S@\x19\xe0\x8a\xc1\x9b\xd5S@\x04\x1b\xd2\x9bh\xe0S@\x04\x1b\xd2\x9bh\xe0S@\xf9\xc2@(\xcd\x9bS@\xe5c+\xe4\x8a\xe3S@\x95b\xbc\x84\xa8\xd9S@\xf9\x91\xa1Sh\xecS@&\xd7\xc4\xaa\xfd\xddS@4\x93\xc0 \x98\xcfS@\x0f!\xf9\x16a\xcbS@o\xfe\x93\x84\xd0\xe6S@J\xcbQ\x1b\xd7\xd2S@\xf3\xba\x94\xf1\xb7\xe0S@5\x96L_\x01\xcdS@\xec\xfc\xa6\xcf\xbc\xa9S@a\x08\x9a\x15\x9e\xa9S@<1\xca\x10\xc7\xd6S@\xc5w\x8a*d\xc9S@*\x92/\x83>\xe5S@Y\xc3\x00\xb6-\xaeS@\xed\xf3\xe7[\x83\xdbS@\t]N\xf3{\xcfS@\xd0\x1b\x11+\xc9\xa9S@<1\xca\x10\xc7\xd6S@\xf0\x1bM\xc2\x8c\xc7S@\x8bIo\xd8\xf9\xcfS@\xb8\x1f\x99J\xb5\xc6S@8\xf7\xae4\xdc\xc3S@-\x95\xbf\x1bF\x8fS@\xdc1S\nT\xe7S@\xea\xba"\x10L\x9bS@rV\xf6\n\xe6\xdaS@\x14\xfb\xd3\x1c\xae\xe6S@<\xb7\xfc\x88\x1b\x96S@\xb3\xe3\xcd\x99\x8c\xc9S@\x1c\xa6\x08F\x98\xe5S@\xcf\xd1\xb4\xdd-\xa1S@\xbae7,y\xb7S@\xe6\x11\x1b\xcfF\xd0S@@=\x1f\xb0F\xcfS@\xb5\xe3\xe8\xaa\xf9\xa8S@\xc2U\xb8\xabV\xccS@\x85\x0f\x83\xf6F\x8fS@?\x17\xf1\nU\xe2S@\x14\xf7\xed\x8e<\xaaS@\xf4b\xf1>\xd2\xe6S@|\xc9H\x88\xcd\xa2S@\xca+\x96<Q\xe4S@\x11\x02,\x9cf\xd0S@\xd9\xc4\x96#k\xc6S@\xc8\xa7\xe7@\x8d\xc4S@G\x0f~\'\xf3\xe6S@/gka\x87\x90S@\xd0<b\x9e\xa7\xc6S@\xcb|{\x9co\xd5S@\xc8\xe3\xd7\x84\xfb\xc5S@\x10\x05\x8f5m\xd4S@\xe9Sh\x9b|\xcbS@\xael\x0289\xdaS@\xcf\x15\x1a#\xc4\xe2S@G\xf7\x837o\xa8S@\t\x95\xd7\x0c^\xc8S@\x16\xf2\xae\xe1h\xc5S@`!\xef#"\xa3S@,Si\xef\xf6\xa9S@w;\xf1\x89I\xc6S@\xca\xab\xc8N\xce\xb3S@\x89\xc37\x80\xcc\xaaS@\xe4OYu\xa4\xddS@\xf0\xf7\x0e\xc3\xb8\xcfS@\xf7/\xfe\x8c\xef\xd4S@\x926\x80\xb5\xf8\xe2S@\\P\x9fq\xf6\xa9S@\xe5\x817t \xe4S@^\x83\x087\xb2\x9bS@\x9fY\xe0\r\x15\xd9S@OY\xd3k\xe8\xe8S@\xd6\xbe=\xfa\xbd\xc9S@F\r\xff>\xcf\xcfS@\x10\xde\x1b\xd4Y\xcfS@\x83\t$*d\xc6S@\x8d\x11\xaf\x96\x80\xe4S@9\xdc\xd2\x9f4\xcdS@\xc9\xd3WN\xf6\xc3S@\x01\x9dt[\x82\xa1S@\x98Y@\xdc\xb0\xb8S@%\x13\xae\x1c\xf5\x98S@\x80=c\x80\x86\xa3S@R\x04\xd9&\x9f\xd7S@\xcbt2\x87\x92\xb3S@\x17+Z\x84\x97\xaaS@4\x93\xf2\x10\xd8\xe8S@\x10\xe3%}\xcb\xdbS@\xbc\xd8\xfd\xb3"\xadS@\xff"\xc7To\xc3S@T\xa4\xeb#\xcc\xe5S@\xf9\xc5\xf4\xe3u\x9cS@\x15\x91w\xd9\x12\xacS@\x821\x94\x9e\xaa\xe8S@\x06\x1e\xed\xe7Z\xe1S@,w\xd9\x98\xe7\xaaS@\xd6\xa0\xaf\xabi\xa2S@\xd8\x99"\xdc|\xdbS@\xc3\xf4\xad\xacM\xc6S@\xfcX\x19\xc9\x92\xadS@\x87\x0c\x10\x92\x8a\xe8S@z\xd0\xc2\xf3o\xd1S@\xe7\x12(,\xf6\xe5S@$\xa7\xcc"h\xe6S@b\xef\x16<\xe1\xe3S@\xbc\xf0\xff\xa5\x9f\xd6S@ \x91\xe4\xbc\x91\xd6S@\xb6\xdd\xb2?>\x9dS@\xa2/\xd3\x7f\x92\xcfS@\xe5\xa7L\xb8\x07\xe5S@\rNhoe\xc7S@\x04N\xdc\xa0\xc0\xc6S@L\x8bo\xf4\x81\xa0S@=\x8e<6\x04\xabS@\x1f\xc4Azc\xc6S@\xbb\xae\xea\xcb\xad\xdaS@\x8f\xac\xd3\x06\xf6\xd0S@o\xee\xf8/\xb3\xc3S@>\xdb\xe3jA\xb9S@\xbd\xd4x\x9b\xf0\xe4S@P\xc2\xc8C\x99\xdbS@\xeeHj\x07\x1f\xc8S@\x1d\xfe\xe2>_\xb3S@\xef\xf8wS4\x99S@\x88KW.e\xe6S@n\xf9\x04\xceF\xabS@M\xf9\x95q\xb0\x9dS@\xc8@#\x9f\xdd\xc5S@\xfa\xe6\xe9\x81#\xc3S@L\xd1:\xee\xdb\xdbS@Q1k2b\xd7S@|q\xb8O\xec\xa7S@\xa8\xf4OY\xfb\xceS@t\x9dD #\xa9S@T\xf1/\x83\xd1\xa1S@j\tz\xad\x83\x92S@\xac#\xe5Q\x8d\xbaS@\x10\xcd\xe1\xa0K\xe3S@)\x83\nh\x90\xcfS@\x8bM\x00p\xc1\xb5S@\x85\xa1\xe9\xff\xf1\xbbS@\xcdY\xb8\xd97\xaeS@1#\xd4K\xfc\xabS@\xfa+\xa9\xcf\xca\x9fS@a&\x9f\xcb\x83\xe4S@\x0cU\xc8\xcc\x06\xe9S@\x96\x8a\x10\x8e\x99\xbfS@\xd1\x8d\xe8\xd6\x14\xc6S@\x83\xeb\x02)\xea\xcdS@\x96(\xafy\x86\x92S@5\x96xAR\xdaS@\xce\xe1}p\x9a\xa3S@^\xcc\x96Z!\x99S@\x9d\xa4\xbd\x9c\xbd\xa3S@)\xcbzDk\xe9S@O\xb6o\x80/\xeaS@P\xa7H\xb6/\x9fS@D!N\xdc\x0e\xcfS@[\x123\xc1\xe9\xc2S@\x05)\xdb@p\xceS@\x1c\xac\xd5\xc5\xde\xa0S@\xc9\xce6%\xd5\xe7S@\xb0\xb2\\>J\xbbS@\x8d\x18\xe5gJ\x93S@5\xfc\xc8z|\xdbS@{4\xf1\x1a\xea\xa2S@w\xd6\xc1\x0e\xb2\xd7S@\x89\xa0S\x89\xe1\xbdS@\xf5\xea"\xa5<\xeaS@G\xcb\xb7;\x13\xceS@\xf0\xab\xe29_\x93S@\xc8\xa6\'b\xe1\xabS@\nT~\xe6\xc1\xb1S@^\xa5x\xcf\xda\xb7S@\x9a$\xc2\xc5\x89\xd0S@\xa70\xfeW\xbc\xd0S@\x08\xbf\xb7(\xd6\xb7S@\x1d\xbf\xc1\x19\x18\xe8S@\xea"\xa7\x01\\\xa7S@\xd7|t\x94\xcb\xe3S@4\xa6+\x88\xba\xd7S@z\xcd\x86\xc6\xc5\xb9S@\x8e\xb7\'\xba\xfc\xcfS@\x87\xd9\x01@\xad\xb1S@\x9f9d\xae\xfb\xd3S@:\xb2\xcb\x03\xa7\xc5S@!\xefK\nE\xc5S@>\x9c\xb3\xf6\xd4\xdcS@\x9e_ET\xce\xe3S@+\xcd\x8a\x10/\xb6S@I4{~\xb6\xd4S@\xf0\xd4\x17\x1c\xda\xd7S@\xd1\xcc\x12\x9a2\xcdS@a}\x9d\xd8j\xd8S@\xf4\xcc\xd3q\x05\xabS@:\x12\xccAW\xe7S@a\xed\x84\xdd\xcd\xb8S@s\x83\xd2 \t\xa2S@\xd8\xe9\x81\xaap\xd2S@\xad\x9e\x7f;=\xd6S@\x95\x8b4\xde\xd6\xd0S@^9\xea\xec\xfa\xd0S@[\x8c\xa6\xf8\x89\xd1S@\x1b\x02\xae\xf9\x99\xd7S@\x16`\xe1\xfc\x00\xb5S@jS>\n\x0e\xe3S@s\xe9\xdb4\xae\xe8S@~\xd8\xa5\x03\xfd\xd7S@\xe80\rU\x14\xd8S@\xdb\x8e\xb8P~\xbaS@]\xf98+\xb5\xe2S@\xcf,}\x9a\xe2\xcfS@\xe9Z\xf1\xdcB6T@^9\xea\xec\xfa\xd0S@W\xf9\xd7N@\xd1S@\xde\xb8\x85\xe8"\xb5S@,\x98\x0cg\xc5\xadS@\xc9\xe8\xcf\xfd\x9b\x98S@\x95\xa7\xf9i+\xe7S@1\xf2\xa8\x19\xc2\xabS@\xde\xcf\xd6\x10,\xc5S@\xf6\xdei0\xe2\xa0S@\x05\x8c\xdc\xa0m\xe7S@l\xfc\xc8\n\xff\xb2S@o\x8d\x05_\xa9\xe2S@k7Wy#\xddS@x!6\x9e\n\xc5S@FL\x85>\xef\xceS@SK\xb9u\x9d\x9bS@\xc3+\x89\x181\x9aS@is\x8e/l\xa3S@/\xc4\xa4\xc6\xd3\xd6S@W\xb0\xf9vS\xcdS@G\xe4@\x87\x1b\xe3S@\xfd\x16r\x9e\x98\xe2S@\x84\x0b\xb6\xd4\xf9\xd0S@8\xec*\x9a\x9e\xe1S@\xe6\x18\x11\x91\xad\xd1S@0\x97\xe6\xf0x\xb6S@\x10\x13-,\x9e\x9cS@\x8a\x07:o\xeb\xe8S@\xd9\x99\xec@#\xe6S@s\x83\xd2 \t\xa2S@\x17f\x05G\xe5\x92S@\xe6\xbc\xd3\x03\x9a\xbeS@2C\x1c\xeb0\xd8S@\xa4yG<\xf3\xd6S@=2(\x0b$\xcbS@\x16\tr\xd7B\xbdS@M\xc0\xf4\xc3\n\xadS@\xa6\x0e\xcd\xa1V\xd1S@o\x16\x9c\\z\xd1S@iA5m\x11\xe0S@T\x1a\xb7\xba\xa9\xb6S@[\x8d\x9e\xd9\x0e\xe7S@\x92\xe2\x15\x18\xb9\xccS@2C\x1c\xeb0\xd8S@n`E\xbfe\xd8S@\x92]\x92Q\xe0\xa7S@\xcd\xbda\xb0\x80\xddS@lxa\x7f\x0c\xa7S@\xfbo-q\xee\xa6S@\xa2\x9aK\xfb\xe1\xe7S@\xe7G\xe2\x9f\x84\x98S@r\xc8\xe5\n\xd9\xafS@\xa5\x10\x9f\x98C\xe7S@\x0e]{l|\xb5S@\xe7\x02\x16\xaaU\xb5S@\xbb\xc4\x14\xe0\xdd\xb3S@\x03\xa9\\z\x9e\xc8S@Y\x860\xf0C\xa9S@\xbcb\x02\xa76\xdeS@\x03\xa6\x87\x1c\xad\xa2S@\xc2\xa8\'<\xd5\xe9S@j\x9fO\x99\xd0\xd8S@0EG\xf1\xc7\xa9S@\x7fyH\x85"\x95S@4\x03\xa8{I\xc2S@\x02}/\xd1+\xc3S@0\xc0jY\x13\xc8S@>\x10\x99\x87\x1f\x98S@>^q\x18\xb4\xd1S@\xb3\x02\x99\x9f\x05\xdaS@)\x92\x86\x124\xc8S@t\xd85\x99\xe7\xb5S@\x16s\xf0\x96:\xeeS@\xefa\xf9A\\\x95S@\xa6\x0b\x81\x84y\xc3S@\xd9\x08\x13RU\xc3S@\xe5\x17\x02\xe0\x1c\xe6S@\xf2\xdeyy\xeb\xc6S@\x1c\xb2\xe4\x02\xbb\xd5S@In\\*\xec\xddS@\xf9\x1a\x15\xa5\x0c\xd1S@\xf1@\xbc\xb6\x01\xb1S@\x04g\xbag\xe6\xd2S@tl\xc4\xf6\xa3\xbdS@\xc5\x11\x93-\xea\xa3S@\xf2\x87\x0cw3\xc8S@\xf3\x8e\x8ex\xc2\xa0S@\x7f\xe3\x93\xcc\x82\xadS@\n\x8c\x19%\x08\xa7S@\x83$\x81\x08\xef\xd1S@\xaeO\xd3\x81\x98\x9aS@g\x19\x88\x93\x08\xb9S@#\xa0\xde\x83\x99\xceS@\xd9\x08\x13RU\xc3S@\xad\xad\xa4\xa1i\xb0S@i\xeb\x8cN\x7f\xccS@sI\x11\xe3\xda\xc6S@EM\xe2\xae\xfd\xb0S@\xd0"\xc3\xefD\xc8S@\x0b\xb14\xd5U\xcaS@\x0e4\r\x0eh\xcaS@%2B\xa3\x1d\xdeS@\xf4\xd9ug!\xe6S@\x11\xab\xf2>D\xa7S@\x01G\xcb\xc4\xc2\xc3S@A_\x9a\x1e\xea\xd0S@\xb1\x9f\xde\x96v\xbdS@#s\xfc\xf3\xf5\x97S@\xa6\xa7\x0fQ9\xd9S@\x8aS]\xf2\x1c\xa1S@y\x01JW\xeb\xb4S@C\xb3?w\xf7\xd5S@Z\xa4~\xe0\xa0\x9eS@O\xbb\xa2l\xcf\xbdS@>\xfc\x14\xdb\xf8\xb4S@\xfe\xd7Hb\xcb\x94S@C\x91\xd1\x18\xe7\xe5S@\xfd\xc4OK\xac\xbdS@\xc9~\xa1\xf3;\xb0S@\x87\xbd\x9dv\xeb\xb4S@3y\xb0\xc2N\xbbS@\x84\x14k\xd7\xec\xb4S@!\x07jf\xb6\xd9S@8\xbe\xee\xee\xce\x93S@\x9c)W\x10d\xc3S@\xe0\x05\xc9\xde\xe8\xd4S@\x8b\x86:*\xec\xc8S@\xb3\x93\x90\x08\xfc\xddS@*\xc1jhH-T@\x11\xee\xf1\x0c\x12\x95S@\r\x06\x088\x83\xa9S@!\xe8\xc5x\x90\xe4S@Q\xcc\x94\x12g\xdeS@\xe1>\xa7R\xf7\xe7S@\xc2m\x11\x0f\xc3\x8dS@\x84s\xfd\xf1#\xdbS@\xe2\xa56\xabM\xd5S@\xa4\xfe\x87\xc9\x0f\xd6S@\xc6bn\x1c9\xdbS@k/\xc2:r\x96S@\xac4\xee\xa7\xf9\x9eS@\xd6\x183b0\xceS@{i\x96\x93\xe7\xddS@\x95\xf0Ci\xdc\xe5S@\x84\x16\xbf\xed\xcb\xbdS@\xa6\xc5A\xdc\t\xebS@v\xa1\xcc\x82\xc6\xa7S@G\xf3\xba\xbd\xbc\xedS@M7\xd0;_\x95S@A\xc60\x19:\xceS@\xcc\xca+4\xe1\xa6S@\xed#Y\xad|\xb9S@\xb6p\xef\x819\xeeS@\xce\xfdv\xfb\xa7\xe4S@Ap\xff\x83H\xa5S@\xee\xae\xd4\xdfB\xdaS@\xcb\x10|\xa8\x82\xddS@\xd0\x18\xfb\x9b\x93\xf0S@H\xd1W\x1b\x84\xc3S@\x87\x89\x83\x9fe\xa4S@\xde\xad\t\xfa\xd3\xbcS@\xde\xd2\x91y\xf3\xc2S@\x05\x1cDq\x1d\xb8S@\xfd\'y\x95\xce\x9cS@\xac\xb0\xd2C\xe9\xd5S@8\x03\x88@\n\xdeS@\xc1\xab\x94\x7f\xc3\xdbS@a \xb0FU\x96S@.*Wl[\xafS@\xc1\xab\x94\x7f\xc3\xdbS@\x95hH\x0b\xdd\xa1S@\x16 \x0b\x97\xa2\xb4S@\xd3\x99\xdaD\xb6\xb6S@\x1f\x83\xcf\xae\x8d\xb0S@\xa6\x0e\xcd\xa1V\xd1S@SF):\xb9\xccS@4\xee.\xabh\xbeS@\x99;\xe0F]\xd4S@\x06\x9a\xdfD\xf7\xe9S@\xb7H\xc1\xe8\x0f\xe5S@\xf7\x18\xf8W\xf7\xa6S@\xa1\xb4L\x0c\xf5\xb0S@"d\x97\xfe\xeb\xd9S@\xa4\xfaD\xacq\xabS@\x04>\xdd\xbcU\xdfS@\x80+);u\xddS@\xe5\xc2\xf2\x87\x17\xcbS@.*Wl[\xafS@^\xc5\x9e{\xf5\xe4S@j\xbb\x9bhQ\xddS@\xff\xb8y\x13b\xe7S@E\xb2r\x9c\xa2\xeaS@\xe9}\xeb\xde\xc8\xcfS@\x1f7G6\x85\xb3S@\xb1\xf3k\xe1\x83\xbeS@\xa4mP~\x10\xdaS@\x8f\x9e\x8c\x0c\xd9\xdbS@\x07\xf0"\xe08\xa2S@SF):\xb9\xccS@\x1d}\xcf\xb0J\xceS@\xea\xddJ\r\xf7\xc9S@\x89z\xea\xe8\xf4\xd9S@\xd7\xdd\xdeM\xd4\xe3S@*qy\xb47\xe3S@\xfe\xf1\xf3\xa4d\xd4S@\xd78;\xc4\xa5\xb3S@\xe9\x11\x85\x1f\x87\xeeS@\xfb\x1d`\x17\xc8\xceS@\xbb\xe9)\x89\xf0\xabS@\xc8vuKc\xc5S@\x05\xf3S\x13\x0f\xd1S@|\xe7\'\xb0\xa1\xa4S@\x8f\xe7\xe4\x03\x94\xe3S@\x11l\xb9\x03\xec\xe2S@\x1e\xcbp\xf2R\xadS@#!\x81\x13\x8a\xb3S@\'\xec2\xaf\xbc\xd5S@\xf3\xb1\xdcc\x8c\xb0S@\x0000?\xac\xc2S@\x81\xe2\xfc/\xf3\xe2S@5.\xd1)\x1c\x9fS@\xed2\xf9`\xfc\xcdS@\xa8\n9\x95\x02\xa0S@\n~^\xc0\xe1\x9fS@5\x14\x90XT\xf0S@\xa7\xa5\x8d\x14&\xf0S@R\xf29~\xd6\xa5S@\x03\xf10M%\xd8S@\xad\xdd\xba5\x04\xc2S@%1M,.\xceS@h\xcf\xb2,\xcc\xc9S@yA\xa3X\xa3\xd5S@:b\xe6g\xe5\xbcS@ \xb1\xad\x05\xcb\xe2S@\x92\xdc\x88\x9e\xfa\xe8S@gE\x96 :\xa7S@\n\x9e\xf2w\x05\xa3S@7b\xa7\x88\xa6\xa2S@\xb7\xb8\x91\x8d\xd6\xd7S@kB\x1bs\x9c\xcaS@T1\xe7(\xe2\xdfS@?\x9d\x04\x18`\xbdS@\x89\x01:< \xabS@\x04\xad\x1cp\xf4\xd9S@\xfe\xb7;i\x9d\xb0S@\xc5\x07%s\x00\xdfS@|\xad\xfd\x0f\xda\xa4S@\xeb\xe1\xcc\x16\xc8\xb9S@\xa5\x02\xb7\xe6%\xbfS@y>\xe7\x08\xe4\x95S@G\xb8\x19\xe5z\xefS@\xbc\x0e\xb2\x87\xbe\xb3S@\xac\x9bc#\xd1\xc0S@a\x14\xcb\xb9\xb6\xceS@\x12V\xe0\xa0\x01\xa4S@j=\xc7\x11[\xd8S@^\xf5ew\x7f\xdaS@\xf1\xe3\xfc\xce\x9b\xedS@\xc5\x0e\xbd\x1b\x82\xadS@\x91\xbc\x88_\x8c\xdaS@T}\xa23\x7f\xe2S@2\xe1\xec`2\xa5S@\xf5;\xe9r\xc0\xdcS@\x838\xaf.\n\xc3S@\x07\xde\xa3\xc4\xd7\xb1S@\xfc\x17\x11\x19\xe0\xcaS@1\xdd\xc3\xc3\xf7\xa1S@\xa2\x94\xf4\x0c\x14\xe4S@<\x9cS\x96\xfa\xdeS@\x07\xc4D\xc5y\xaaS@\xfd\xf9(/\xe7\xcaS@w\x11Z\'8\xcbS@\xb8\xd5;\x00A\xc7S@\xc6;\x11t\xe5\xd1S@\\\x16\xaf\x0b\xea\xebS@-I\x02\x00A\xecS@\xecT\x03\xcc\x9c\x9dS@\xd6\x1c\x7f\xad\x9a\xc2S@\x92\x89\xb6g\xc4\xa4S@!\x0c*b\xc3\xbbS@@\xfc\x8f\xfbo\xa2S@J\'\x96\xce\x86\xf4S@\x81\xa3\x1d\x02\xcf\xd2S@\x930\x98\xfd\xfe\xd3S@\xde\xf8\x9d\x8d\x9f\xacS@!\xffn\xb5\xcf\x8fS@\x92&o\xfaV\xe3S@\xc9\n\xaa\x94\xc4\xcaS@\xc5\x057A\x00\xb3S@\xdc\x86@M\x17\xe2S@\x90\xf80R\xa2\xdeS@?\xddDMd\xdfS@\xc5\xc5:\x97\x91\xb3S@.+\x14\xbd\xd2\xb3S@\xbe\x1f\x9f$k\xe3S@r=\xfd\xe0\x9e\xdeS@/\x94\xed\xd04\xf0S@\xf3\x86t\x94\x1e\xa8S@z\x91\xae\x92\xe8\x8dS@\x83F\x10\'/\xa7S@]\x85\xe5\x1b\xd2\xdcS@\x0b]\x19Ro\x90S@p\xed\xb7X\xd1\xe1S@\x90\xf4N\\\x06\x9fS@\xc2lV\xf5n\xa0S@\xa0|\xb4X\xea\xc2S@\x08\xe7\xbf\xf4u\xf4S@u\xba\x8a0\x91\xdfS@\x97G\x11p5\xe3S@\x89qU\x1f\xa7\xd3S@Oe\x1e\x8af\xccS@\xee\x1a;1O\xe0S@\xc5>\xab\x1b}\xd0S@R<\x1c8\x97\x95S@\x01.\xa2\x9d}\x95S@\xb2\xc7\xf8\xae\x07\xcbS@B\x16\x1d>\xee\x9eS@\x9e6\xe9\x1dk\xecS@0Y\xf6\xb1{\xd6S@\x1a\x93\xaa{\r\xe0S@\xb40\x85\xdf\xff\xddS@\x0fC-\xdd_\x95S@v\xae\xa6`3\xb3S@\x86]\xcf\xc5W\xdeS@\x83\xeb\x01Ak\xa8S@@Wu\x03\x02\xc2S@\xed\x8c\x07\xd7I\xdbS@\x08\x8a\x1e\x0f\xd1\xaaS@\xe8@\xbf\t>\xb7S@\xf9\xe2&\x01\x9e\xcbS@\xf5\xd3%\x1e\xf8\xcbS@\x01\xae\xeb;\xd5\xd1S@\xff\xd4T\tv\xd0S@q\xcb=!\x85\xa4S@\xf7\x8f\xaep\xfe\xdbS@O\x1aUi\xea\xcaS@r\x17^\x04\xc2\xeaS@3\x1c\xdci\xa6\xb0S@P\xc7\xbc\x96U\xa3S@\xd8\r\x13\xb5p\xa0S@\xdaQ\x04M\xb0\xddS@\x92\xfc\xe4|\xf0\xbaS@h7\xa2\xad%\xf1S@-\x14\x91\\M\xe1S@\xe8A\xfc\xd0$\xcdS@\xe8A\xfc\xd0$\xcdS@-\xc8\x15U\xe6\xa6S@2\x14\xd98\xcd\xcaS@U\xff\xea\xeb\xb7\xd3S@\xf4\xd3\x82\xf1,\xb0S@\x07S"\x1d\x89\xa7S@\x96\x01\xf8(\xb8\xcdS@$\x1d\x05\xacB\xddS@\xafg\xf8n \xa4S@\xf1Zv\x86\x11\xa4S@\xee\x7f\xedD\x16\xebS@\xc2\xddM\xc4\xb5\xe0S@\x17\x11\r\xe0d\xf1S@\x96\xcd \xd1t\xefS@\xb0\xfe\xae\xd11\xeeS@\x11^#\n\xef\x94S@\xb6\x88\xcd\x0c\xd3\xa7S@\xa6\x01\x95\x93\xdc\xccS@E)O\xfbZ.T@\xe5\xb1G\xaf\x99\xa0S@=\xdc\x01\xc4:\xcdS@>\x02\x89\r\x9e\xbeS@\xb7\xf88\xee\xf0\xbeS@\x8e\xeeR\xd4\xf7\xedS@\x9b\xac\x0cXx\xddS@\xd3_\x8d~\xe5\x9fS@\x9d\x07\xaf\x13\xe9\xd3S@\xc4\xc9\xd9\x18\xe7\xb1S@\xd7c\xb5\xcc{\xddS@VR\xe2f\xaa\x96S@\x92\x00\x00N9\xa3S@\xf9b\xb1\xe6V\xf1S@\x1d.B\xf9\x81\xc8S@%\x9a\xcc\x17\x84\xd4S@i/i\x1f\xdb\xdfS@\xf0\xa3\x93R\xb6\xdeS@~\xef\xbfc\xe8\xd3S@\x90\xbb7Q^\xf1S@!86\xc8\x91\xc0S@/Yk\xc7\x86\x9dS@\'\xcb\xc4\x9e\x1b\xefS@\x94\xcfP\x12\xaa\xa2S@\xff\xbb9\xe2N\xc8S@+&#*\x9d\xecS@\x88\x90\xb4\x9f\x97-T@\xf8\xcbU\xd0\x0e\xa4S@\xba\xf7\xb3\xdc\xf6\xf2S@k\x0f\xfd\x1a_\xbeS@\xdeZ\xc4\x14\xd6\xf1S@#\xf2\\\xc6$\xf1S@\xbb^\xf8GQ\xcaS@\xd0\xb9E\xf9\xf0\xc8S@\x06\x96GI9\xc0S@\x10e_\x01\xb7\xc8S@\xba\xf7\xb3\xdc\xf6\xf2S@\xfd.\x15M\xf3\xa4S@]\xb1H\x16\xb2\xecS@\xaa}\xb0\xae\xbe\xedS@O)l\xb0`\xeeS@-\x0c\x80\x8b\x01\xa6S@^=\x1fw\xb2\xa5S@\x8d\xeb\xaao\xe7\xd6S@\xba\xbb\x9alq\x9bS@\x0c@\xec.\xbd\xa0S@\xe2\x11J\x0e\xd6\xf2S@\xca\xbf\x94! \xc4S@\xcd\xa9\xd0\xc5\xce\xecS@\xa49t+G\xe2S@\xcbeW\xf3\x9d\xbdS@\xa21>\xa3\xa5\xe1S@\xe6Q\x92Y]\xd0S@\x0f`@\x17t\xc8S@\'\xa0\x07\xa6\xc6\xe1S@\xb8\xbeU64\x93S@0a\x88\x02q0T@\t.\x13\xd5j\xd4S@\x0f\xc7\x97\xce\xae\xf0S@i\x04\x1cqa\x93S@\x1e\xf3\xc9\x1a\xbc\x93S@\xa3DV{D\x9bS@\xe8J\xcfd\xc9\xe1S@\xd5\xe9\x98-x\xcbS@\xaf\xee\x81<\xbd\xb6S@\xc5z:\x8d:\xb4S@q\x81\x1c\xd9-\xedS@\x8c\t\x89\xe8d\xf2S@\x0f\xfa\xaa\xe6\xd7\xdcS@Ct\x13\x08)\xcaS@F\'\xc0\xfed\xb2S@l\x12\xb5\x85\xa8\xbbS@\xb7\xfb%1\x18\xb3S@\xfbB\x07\r^/T@\xef\t2\x83\t\xa3S@\x1a\xb1\xce\xf4\xa0\xc9S@c\xdalP\xb8\xd2S@\x85\x16\x02\x90O\x97S@\xbdH\xdd#\xa3\xbfS@\xb0\xfa\xd5\xf2y\xdfS@\xff\xeb).\xeb\xd4S@v\\n9\x13\xe9S@\xb6@\xd6l\xf5\x99S@"\xbdm\xfc$\xa4S@\x08\x8c\r\x0f\r0T@b\x1fe.\x97\xd5S@\xf8\xc11#\xef\xd4S@H\xcf~\xdck\xd3S@\x08\xe0\x86<r\xd4S@\xb0\'\xbd\xa46\xb0S@+\xf7\xcf\xcf]\xaeS@Z\x9e\xf4\x01\x8a\xddS@v:\x98\x9b\xf2\xd6S@\xf1\xee\xbdD\xf8\xcfS@>\x7f\x1dV\xb7\xb6S@6\xd2\xcc\xcb\xba\xd3S@I;\xcb\xe19\xd7S@\xac\x18^\xe8h\xaeS@\x1cn\x87\x80[\xd7S@\xb6\x84\xe8\xf2c\xd7S@\xc9P\xca\xd38\xd6S@\x02\x9c\xa1u\xda\xa0S@yEQ\xfeq\xd7S@\xef\xcf[\xf37\xcbS@\x9b\x7f\x9bt*\xd5S@\xa7#c\xe1\x92\xd7S@\x15\xae\x9fi\xbd\xa1S@J)\xb3j\x8c\xbaS@|3Y\xf8\xe6\xefS@\xbc\xa4Q\xba}\xa0S@\x10>_p\xbc8T@H]\xdf\xdeE\xb0S@Pi\xb0\n\x8d\x98S@\xc6\xd1\x88\xc4j\xcaS@\x02\xd7sGU\xd4S@\xfb\x95+gt\xd4S@\xc1\x91\x1f\xfd\xc0\xd7S@Z\xba4`b\xd6S@9W\xa9\x8f\xad\xd4S@\xfc<\xd39k\xa1S@b\xe6C\xf3f\xadS@~\xb5C\xf6\xe2\xbaS@\x0b\xa6\xe2\xb1\xcc\xa6S@\x89\xc9\xc0\xd0\xc1\xefS@L,\tA#\xcfS@X3\x1d\x88(\xa1S@\xb5\xddut\xaa\xbdS@/\xfcs \x8b\xd2S@\xa5\x8d\x99c`\xb0S@{_\xae\x91w\xd8S@\xfex\x95\x96\x18\xc8S@L\x82L\x8b\xda\xedS@*\x8c\xd4$\\\xdaS@\x0fd\xb7\xfe\xb8\xadS@Yk\x82J\\\x91S@,\xa8\xed\xdb\xed\xb0S@\xa9\xf7M\x07s\xb2S@S\xb8M\x8a\xd2\xd7S@\x9cT\xba\xb3\x88\xd2S@H:\xae5>\xd5S@\x1e\xbc\xed\x03\x80\xd7S@\x82H\xcc\xae\x03\xdbS@hhG\xeb\xc5\x9eS@x?\xf8\xbc\t\xcaS@\xfe9SP\x03\xb8S@K\xdf\xcf\xbf\xab\xd5S@\x82\xe5\x96\xc2C\xb8S@._4\xf4\xf2\xbaS@+\xb6<\x97\xe4\xbdS@\xb8\xac\x0e\xbbU\xcaS@\xe7\x04\xaa<\xad\xc2S@\x12\xc3lw\xc1\xd6S@\xa5&{\x8f\xe9\xc9S@24\x9e\xd0b\xdbS@\xfd\xda\xa8\x18I\xadS@,\xb5\x132\xc7\xd6S@bP\x1c\xea\x1f\xd6S@PI\x05M\xe2\xc1S@M\xf1@\xfc\x14\xf3S@yz2X\x08\xadS@\x93\x84w\xa0%\xb5S@\x99\xb4=\x07\xfc\xceS@\xb3w\xa7\xfbg\xaaS@9}\x16"\\\xf1S@\x96}\x80\xca)\xefS@\xb4\xc9E/\xe9\x9dS@\xfa\x14\x12\xac\xdd\xc9S@\x81\xca\xb18\x93\xbfS@\xa2S \x02\x8d\xf1S@WF\x83\xea\t\xefS@\xe1\xb4\xfd\xf5\x15\xd7S@.E^\x9dk\xdbS@B\x08D:B\xa9S@J\xb7p\x80_\xd6S@\xc9\x00\xf3\xd3W\xdcS@\x1c\x1e\xabB\xfa\xd3S@\xa16]}\xb9\xc9S@j\xad\x9d\xfd\x91\xc3S@\x97\xbc\xd1\xd5\x97\xdcS@U\'^G\xd1\xc6S@\x04\xd95U\xd7\xa4S@"Jm\x15\xc9\xdcS@"\x94F\xbd\x04\xd8S@\xca`>y\xe6\x91S@\xdd\xc7\xe8\x9a\x01\xb1S@?\x97\x7f\xb0\xea\xaaS@\x1c\xf7.U.\xb6S@>*\x93\xe4\xeb\xb7S@E\xd1\xf6\x10\xca\xdcS@\'\x9a\x9a\x15\xae\xeeS@[\xd9\xfeof\xd8S@\xf4\x83\x8b \xf8\xdbS@%2B\xa3\x1d\xdeS@5\xe2\x87\x1cS\xc9S@\xda\xcf\x9b\x85\xf9\xd5S@\xf6\x0b\xcf\xfa\xd2\xddS@v\x15\x80\xfa-\xdaS@\xd2\x14\xfa#\xb9\xd5S@\xa7F\x95\xb5\x8c\xaaS@\xe9\xb2\x9e\xe9\xa8\xdbS@B1\x00\xcb\xb1\xb9S@sI\x11\xe3\xda\xc6S@\x8eT\xe3`E\xceS@@DI@n\xd7S@\xe0\xe7\xa4\xeb[\xc8S@B)\x9e\xb7\xa9\xd9S@Sm\x15\xf3\xee\xd9S@\xea\x85\xa7\x11;\xa7S@\xa8\x91\x0b\xc3\x95\xdbS@\xc4D\x87\x88\xcf\xdbS@\xc1X\x92(s\xc6S@ey\x80\x17\x8c\xd0S@\xa8\x19\xa2\xf8\x91\xeeS@\xcbr\x16\x94H\xd6S@\x9dz\xb4LT\xdcS@k\x91\xfaH`\xd0S@\x07d\xe0}\x0c\xb5S@\xf4\xd7\xd4\xfd\xae\xc7S@ct\xc8\xbb\xf1\xa8S@\xdfzj\x9e.\xa7S@j\x83eW\xb7\xb1S@\x19\xfb \xb4\xd4\xdaS@XF\xd4\xb2p\xdfS@Jz\xe2\x02\xde\xa2S@\xcbO\x1f\xe0\xad\xbfS@\xa6\xe1p\xaa\xfa\xb1S@\x04\x89h}i\xbaS@\xd3\n\x83\x8b\x16\xbdS@\x1f\x96+\'\xd7\xc8S@3\x1fB!T\xc7S@\x10\x1dwq\xd4\xcdS@u?\xf8\xbb\xf8\xd8S@w>.\xf1\xcd\xdbS@\xa5\x16\x9a\xbe\xbe\xe0S@\'0\r\xc0\xcc\xa9S@\xc3\xcc\xd7\x92\xb9\xedS@\x8a\xb2\x8b$\xf1\xf4S@\xb3\x8a\xa7\xfc\x9d\xcbS@\xf71\xe6\\g\xd4S@\xcfo\xad\xd9:\xd9S@\xe1\xd9\x98\x7f@\xd2S@S(\xe2\xc0\x84\xdfS@\xbc\xdf#\xbf~\xa2S@I\xe0\xd5\x19\x1e\xecS@\x9b\x12jK}\xccS@xcK\x8ds\xbaS@\xf1-\xc7[\x89\xb8S@\xd6;R\xce\xce=T@\x9fL,\xf1g\xe7S@b\xd9r\x80\x97\xc8S@my/B\xba\xc9S@\x9f2I;\xf1\xcfS@\xf5\xb5\xd8L\x1b\xc7S@\xb2@\xf2\xd6\x00\xddS@\xb0\'tNs\x9dS@\xda8LVa\xc0S@\x85y5}\x91\xb2S@~\x87c\xb66\xddS@\xf3\x01\x93\x1d\xdc\xcbS@$P`n\x85\xc8S@-\x14\x91\\M\xe1S@\xc2d\xd8\xea/\xcbS@u\xf0\xcb\xbat\xd4S@\xb3\xf9\xdeK\xaa\xddS@\x7f\xe3\x93\xcc\x82\xadS@\xfb\xc9\x06\x99\xdb\xb8S@\xc43\x9e\xff\xe2\x93S@\x11\xab\xf2>D\xa7S@q\xd3\x1e\xe8\x17\xdeS@r\xa3\xe1\xaf\xf0\xe1S@\x81\xd9\xa6\xb6\x1c\xe3S@\x97\xd3\xc2E&\xe3S@\x97\x1c\xb6\xc4\x14\xe2S@\xa1p_\x03\xe4\xcbS@\x15\x8ck\xed\xee\xcdS@\x82\xe5\x96\xc2C\xb8S@\xab\xd7\x8c\x92\x04\xc6S@\x1b&\xda\xc97\xd7S@\x07\xbf\xf0\x03\xca\xb7S@kC\x01\x10g\xceS@LD\xd0\x85(\xb0S@\x12\xb6<O\xd0\x9fS@\xb3\x99l\x05\x8a\xdcS@"\xf5\x82\xbdr\xa0S@*\xa2nQ\xd6\xe3S@!6\x96@\xae\xccS@H\xa2\xd2Da\xe4S@\x9d>\x88\x12\xdd\xa9S@#>\xb7~\xb6\xb2S@Y\xec\x15lr\xdfS@\x8c\x07\xa2(m\xd4S@o\x95I\xc5+\xdfS@\x9c\xfd\xab$\xe9\xd3S@\xc0\xfd`\x80\xc4\xc5S@\xc1\x89\xbeG\xa1\xe3S@\xfa\x1e\x05,X\xa1S@i\x81.\x9b(\xb3S@\x99\xf7fa\x8e\xdcS@\xea\x15\x17ND\xe3S@DZ\xe4\xd9s\xbdS@-um\xee\xd3\xbdS@]\x94\xe73P\xddS@\x15<\xbb\xef\xdf\xe3S@\xf3\x0c\x94\xee\xab\xc6S@\xdf\x06\xe2\x8e>\xc6S@\xf47\x07\r\x13\xa1S@\\\xe6\xc1G\xbe\xd3S@\x88`\x0c\xe5o\xbaS@\xbb\xdf\xaaM\xa7\xd8S@\x87K\x86X\xd3\xddS@8\xe7\t!\xb4\xbdS@\xe3\x1bi\xa5\x01\xa5S@2\xfd\xe5T\xeb\xd2S@\xe7Y\x19\xaf\xe0\xc4S@\xe1I\xdd_a\xb8S@\xf5N2\xdf\x93\xe5S@/\x1c\xd3\'4\xc4S@\xb2\xa9|\x02\x88\xd3S@\xb4\xe2\x19\xd7\x1e\xa5S@\xac\xd5o\xde\x90\xe0S@\x1d\x9e(\xc5\xc2\xcbS@\xcdH\x03\'\x87\xd2S@\x16\xabM\xcbR\xc7S@\xae\x85\x18\x19\xab\xceS@~Q}\x88\x8f\xc4S@\xdf\x1a\xd6\xe5\xa8\x9bS@o\xc0X_\x1c\xb3S@\xcd \xa7v-\xe6S@~\xe7\x05IU\x9aS@t\xb99\x84%\x9fS@\xabaG\xa0\x99\xd3S@\xbc\x1aoy\x95\xdeS@\xe9jk\xd9c\xe6S@C\xcf/p\x93\x9dS@\xa2\xd4B\xef\xd2\xb0S@\xa92(\x00\xac\xc4S@E\x1e\xf2%]\xd3S@K\x8d\xdb\xd4\xd7\xa3S@Wpz\xc8/\xcbS@\xfd\xf9(/\xe7\xcaS@\xd9%\xf7\x01\xe3\xdfS@\x02\xca\xca\x97\xe8\xe6S@t}5I\xad\xd2S@J\xfd5\xe1\\\xa3S@\xf1\x90\xab\x1d\xd1\xd1S@\x03e\xcb75\xe7S@\xaf\x0e\xc7\xf0}\xc8S@\xc5\x83\xc2\x94f\xe7S@\xa9\x99\r\x89,\xcaS@\xcf\x9a\xfe\t*\xccS@u\x06\xef\x83t\xe7S@%\r]\xd5\xdf\xbdS@\x8f\xdc\x82\xe0\x97\xe3S@)V3W\xce\xe7S@\xa1I\xdf\xf8\xef\xceS@\xdc\x83\x84\xe4r\xaaS@\x82\x8awe\x06\xedS@XtX\x93l\xc4S@~">\x04\xca\x9dS@\xd6\x07\xb8\xed,\x9dS@\xb1\xfc\x1b[3\xe3S@\x89\xafW\x05 \xa2S@v\xa7\x02\x18\xf0\xbdS@\xa6 \xe5S\xca\xc1S@\xdb\xd69\xbb\xe8\xb1S@"\x98,\xa5n\xe8S@s\x061e\xfc\xe1S@\r\xd2\xdd\x8a\x8c\xb3S@\xf7\x93\x01\x02\xcd\xe3S@\xe3\x92_\x00\xcb\xceS@j\x9cK{\xd5\xa9S@\xc6e\xe2j\xcd\xbeS@z\xd4\xaf2@\xc6S@\xec\xb6\'\x08i\xc3S@\xd7\xf0\xa9N0\xc0S@9\\\x9e\xea\xb7\x93S@\xc0\x08\x05\xa8\x95\xc8S@\xbf\xb4\x97\xf5\xaf\xddS@\xa5\xa0h\xf3\x18\xb1S@\x08"\x0e\xe6\'\xe3S@\x9b\xa7\x02o\xaa\xecS@\x0e\xbc\x1e$&\xddS@\xfcX]0\x96\xa5S@\xbd-\xfe\xea~\x94S@E\xb1\xba\xe66\xb8S@0N\xe615\xc3S@A\\\x95\xbef\xf0S@\x83\x8c\xe0\xe5\xc9\xe2S@W\xb4\xe9\xfa\x0c\x9cS@\x0f\\b\xd4n\xe3S@\xe5\xcb\x83\x9a\x05\xc2S@oFjb\xc2\xe3S@\xc1zl\xc8d\xecS@\x95\xa4\x03@1\xa1S@\xc6>\x95\xcc\xe2\xb4S@\x80GI;\x9f\xd2S@\xe7,\xc7\x95o\xdfS@\x17\x9c\x9a\x15\x8a\xe4S@&\xe7\xdd\x86\xaf\xb4S@\xdd\xeb\xea\x0b\xd1\xe4S@\x16]\x13\xe01\xe3S@\xf4\xdb\x89\xbf\xee\xebS@\xb5\xc7\x03\xdfc\xe3S@4\xba7\xecT\xf0S@W\xba\x06\xa4x\xc5S@J>\x87\xc47\xe5S@\x7f\xba\xde\x97i\xc7S@\xcc\xe8\x81R\x94\x99S@h\xd2\xa4\xbf4\x98S@kP\x88S\xcd\xb8S@\x1c\xb2\xcb\xca\xa7\xe6S@\xb5\x82\x83\x87\xfb\xebS@j\xa7\xf8,\xb7\xb9S@\xc3\xa3\x9bF+\xe6S@%\xef\xb6[\xc1\xb3S@\x1e\xfd\xd9\xe4x\xc2S@S\x19$CH\xe4S@\xd1\x00\x84@\xc7\xc3S@\x15\x80\x8fi\x8a\xc1S@\x9e\xc9\x05\x82\xa6\xeaS@\x8c\x9d\xc0hW\xa6S@\xc2J=`\'\xbfS@:mY\xfcW\xc5S@\xac\xb6\xf2z\x04\xe7S@!\xe2\x94\x8e\xea\xd0S@\x8d\x07\xff03\xa6S@a//\x92\'\xcdS@\x80\x02\x08\x9f\xec\xbcS@\xa9|0\n\x9b\x98S@\xcf\x890\xd6\xe0\xd0S@\x04nA\x16\x04\xe3S@}`]\x0b`\xceS@\x1a\x18\xbf\xa5\x02\xd1S@\x9b\x9b\x00-\xc4\xa3S@\xcf\x890\xd6\xe0\xd0S@di\x90\xc7\xe5\x8fS@6\xd3\x9d\xf2\xe9\xe1S@\xaeC\x11\x1dTIT@>`\xf3\xf6\xe1\xc4S@\x18\x00S\xd8\x13\xf0S@\x81\xfa\x12-_\xbdS@\x03\xd9\xfdg\x1d\xc6S@lK\x88\x8ew\xe5S@\x81\xb0Z\xf5F\xc3S@\x01\x14\xfd\xe2\xb3\xa8S@3]\xbe\x0eu\xeaS@\x0b\xf4A\xcd\xb9\xc3S@\xc9\xec-\x0b\xe0\xc0S@\xfc\x83\xb7\x9a2\xa7S@\xa0\x1a\xb6\xa3\x81\xe8S@\xab9!\x94\xc3\xcfS@\x87\x1e\xed\xae\xec\xebS@\x0e/W8\x1c\xc3S@\xbc\x973\x93M\xc3S@\xf5\xb0\xe0\xc4\xb1\xb7S@\xa9\xcf\xf9\xa9\xae\xbbS@%\x0e\xcf4\xdd\xe6S@z3\xd9\xd0\xed\x91S@\x86\xe6\x0c\xd9\x12\xe7S@\xb2\x97\xd1\xdeH\xe7S@\x8c\x9b\t\x07\xe2\xb7S@L7\xb0\xd8\xf6\xc2S@\xbeuA\xbb\x0c\xe6S@\xc0\x03j\x0bN\xd0S@\xacc\x08\xc5\x82\xcdS@\x9c\xd4\x1b\xd0c\xc3S@\xd13\xa3\xa0\x94\xb2S@\x0e\xe3\xcd.\x89\x91S@)\xbe\xe8S\xed\xb7S@\x0e\xe3\xcd.\x89\x91S@\xc7J\x077g\xb3S@\x95\x0b\xe8>\x08\xd0S@\xf2"\x01\xb4\xf0\xdbS@\xe4\xa6rx<\xb3S@\t\xd0\x96B\t\xe7S@rxcf*\xbaS@u\xec\x01J\xca\xbfS@X\x8eR\xb3\xef\xbfS@\xff*\x98\tw\xf4S@\xd2\xb5|\xda\x08\xc2S@V\xb5`\xbe\x1c\xf5S@]\xf7\x88\x078\xbaS@\xf9\xd3\x1b\xc4\xb4\xbdS@_\xb6\xde\xd2\x96\xc2S@J\xb1\xd1!Z\xcfS@\xd6\xe1]\xfa\x19\xe8S@5\x96L_\x01\xcdS@\n\x08\x82l\xc2\xc9S@\xdc\xe0\x07\x8b[\xeeS@\xc7cC\x87\xd9\xb3S@\xcbt2\x87\x92\xb3S@\t\x98\xe2\xa7\xbd\x8eS@\xa2\x18&\xf3O\xccS@;\xe0\xe4\xe0\x0c\xc3S@\xeeWt\x97f\xc2S@t\x0c\x14\xa2\xf9\xceS@\x19X\x9b\x11\x01\xbbS@P[^\xdce\xc0S@\x94\xde\x84\xb3\xc6\xb6S@\xf9\xcd\xee\x82\xda\xd4S@\xf1K\xed<\x1b\xaaS@\xa9\xca\x8cL\xfe\xedS@`\xba\x12\x90\xac\xa2S@i\t\xa0\x9d6\xccS@\x8f\x8a\xb0\xf8e\xd5S@y\x92B\xc3/\xe9S@*\xbbmvv\xd3S@\x08\x11\xa5V\xa0\xf4S@i\x0e\xc2\xa47\xc6S@m\x9a\x12\x18"\xadS@W\xb7\xca\xb33\xc7S@\x11lrs\x91DT@\xab\xf8\xb0\xca\xc2\xb4S@\xc3\xf0Q#r\xe2S@\x94i}\x998\x92S@=\'\xd3\xde\xcf\xaeS@\x980\x8de\x04\xd5S@\xf5sp\xa3\xb3\xccS@\x9a\x90\xd1/}\xe4S@\xa8\x83\x1d\xf9\x0c\xbdS@s\xe1e3\xbf\xc0S@\xb1Q\x87\xb1\xe8\xa7S@\xcbx\x90I~\xe4S@\x01\x9bxuZ\xf5S@\x10\xf8\x98\x94\xd3\xd1S@\x95\xc4sUn\xd4S@#V>L*\xa3S@\xc8\x06\x05\xe7$\xabS@\x87Z#E\xf7\x9dS@\xb9\x0b\xab=\x93\xd1S@p\xe7\x8d\x0e\xb9\xcdS@\x1aHw\xac\x0f\xb3S@<\x9f\xf5\xbf\x9d\xccS@9\xcbp\x9dH\xe9S@:\x126\xf1\xd7\x90S@\xec\xec\xa2\xb9\xf1\xaeS@Q\x03\xa7\xbf\xe9\xe6S@\x1e\x85\xcf@\t\xcfS@\xbb\xd8K\xfc\xf5\xb3S@\xab1t\xbc`\xd4S@+\x0f\xc3\x05i\xa4S@\x9e\xbfP\xce\x81/T@\x8a\xda\x91\xd3\xeb\xdbS@\xf5\x83\x9e\xed*\xb8S@kQ\xe1UZ\xcaS@\xdd\xdb\x00\xe4\x97\xa7S@\xb8\xe9w\x9a\xe0\xc8S@iG\xa8\x03i\xb3S@\x19\x7f\xae\xac\\\xccS@J\xb1\xd1!Z\xcfS@\x96P\xb3\xf3Q\xc9S@\x8e\x1e3\x1f\xc2\x91S@\xd5\xb5O\xb2\xcd\xc6S@\xdb\xa5u\xc5\x81\xcaS@kQ\xe1UZ\xcaS@@|>\xf7S\xcbS@\xf9\xa6\x9f\xcfe\xb6S@\xa1\xea\xe5\x06u\xb0S@\xaf\x92]\xb9\xbf\xe5S@\x9e\xb3\xcf\xb1~\xefS@<\xabE\xa0\t\xebS@5\xd9\xf4\xba?\x93S@1*\x82\x02\x12\x91S@0Y\xf6\xb1{\xd6S@Vj\xd1FbGT@\xda\xc2\xa2o6\xf1S@\xdd\x90\xc5\xc9\xfd\xdeS@\x89\x81\xd89\xfc\xd9S@0/\xadL+\xa7S@\xaa"\x8d\x87{\xc8S@:\x96N\xa90\xc2S@sp\xa0\xee\xbb\xd4S@\x08sd\xd5\xed\xd3S@\x05)\x02\x02\xaa\xc1S@\xe1\x04V\xdc\xc7\xe3S@U\x15\xde\xa4\xd3DT@\xf2\xf8\xba\rs\x92S@\xed;[FA\xb0S@]\xaf\xc5\xd5\x9b\xd2S@\xae\xa9\xee\x19\x14\xe3S@{c9\x80\xa3\xcdS@H\x8a_\xf44\xd1S@\x87\x86Jw\xee\xd6S@t\xae\xdb\xd3\xd0\xceS@tl\xc4\xf6\xa3\xbdS@F*\xdd\xb86\xd4S@E\xae\x17\xf0\xce\xbaS@d\xcd.\x10\x9e\xa6S@m\x9b\xf7\xa44\xc8S@\xbb\xf6\x86\x18R\xd7S@<\xa4\xc657\xe7S@\x80~K\xa5\xf5\xddS@T%h\x1f\xdd\xa0S@\xcb\xe0\x1fP\x1d\xe8S@A\xd9U\xdba\xdaS@\xa7\x18H\x00\x8f\xcaS@\xbd\xb3\xf3\x08\xbc\xd7S@~\xa4a:\xaa\xd7S@\x12\x9c\x14\x99\xa9\xbdS@\x0fi\xc8~6\xeeS@\x8d\x15\xc5\x98\'\xcbS@\x99\xf9\xe0\xb3O\x92S@\xe6\xee7\x1cU\x93S@\xb2\xc9`l\x1f\xc4S@m\x18\x81\rF\xa4S@\xe4^a\xcaL\xcbS@J\x1c5\xbbh\xe1S@\x0fd\xb7\xfe\xb8\xadS@\x88\xf8*\x7f\x9d\xd2S@\xde\xbe\xeb\xa8R\xe8S@v\xdd\xf7\xd9c\xd0S@\xff\x82sys\xd7S@\xfd\xb0\xbe^%\xccS@H\xd1W\x1b\x84\xc3S@?\xba\x0b~x\xe7S@\x07\xc5\x84S@\xc8S@u\xf0\xcb\xbat\xd4S@ \xda\xe6\xd3Y\xbcS@\xae\x7f\x9auO\xe7S@z\x91X\xd0\x84\x93S@\xbe\xf4\x82\x80\xe9\x94S@\x1fb24\n\xd7S@\x814QN\x97\x9eS@D\xe1A\x91\n\xc4S@fX@1\xa9\xd7S@E\x1f\xc1\xbdP\x95S@\xcf\x0b\xc8\xb3&\xa9S@\x07\xc5\x84S@\xc8S@\x02\x91\x08\xbf\x89\xaaS@q\xf4E\xbe\xf1\xd3S@]\'R\x95~\x92S@\xb0\x99\\RB\xb3S@\x86\x87\x8e\xb6\x1a\xd2S@\x06\xfeuC\xa4\xe1S@\xbc\x01\x9dP\x92\xdaS@\xb6\x11q\xd6?\xe1S@?\nN\xd0\r\xd3S@70\xa8\xa5\xce\xceS@\n\xb0\x18\x14\xb4\xc6S@\xd2\xc9\xb1Y`\xd3S@\x86V=\xd5c\xe7S@\xd1\xaa6\xc4 \x9eS@\x9ew0\xca{\xc6S@\xfc\xc6\xb0\xbe\x0e\xc5S@\xb2\xe3=o\x83\xc4S@~a\x81\xdbt\xe3S@\x00\xe0o\x07\xf0\xc1S@\xd7\xf0\xa9N0\xc0S@\x8f\xd4\x1d0\x87\x9fS@\x013\xf2\x19\xb7\xd3S@\x07\xd4/R\xa1\xc6S@L\x15\x1a\xfe]\xcbS@\xd0f\x83\xd2O\xe2S@\xe6KH\x85\x88\xb9S@\nA \x7f\xf9\xa5S@\xfb<Qi\x05\xe3S@\x89T\xce\x8fb\xd3S@\'\xef\xdd\xf0\xc2\xa1S@t\xa6}&\xef\xe7S@\xdeH\x85\xad4\xe1S@\x81\x90U\xf9t\xb2S@^s\xa0\x83#\xd2S@\x0f!\xf9\x16a\xcbS@Q\xc7M\xf2K\xe0S@\xbc$\xf4c\xfc\xdfS@\x92\xc6\xf9\xe9E\xc6S@\x85\x17\xe1\x02\x06\xcbS@U\x18\xd6>\xa1\xa4S@W\xce\xb5\x16q\xd3S@\xe2\x13D\xbb\x1f9T@\xa7\r\xbdn\r\xe8S@\xd5\xbe\xa31\xe4\xcfS@\xf5\xb3~\xed\xd0\xecS@uX\'\xae\xc7\x90S@}zc\xef\x85\xacS@nU}\x91\x06\x96S@b\xa9\xbf\x83%\xc8S@\xe3E\xe5\x95\xe9\xe4S@R\xe1\xbd\x07\xc7\xb7S@\xf3F\x00\xa6\xf4\xc3S@\x93\xcac\xa30\xd4S@+\xe6\xf6\xf0\xae\xa2S@\xf4\x83\x8b \xf8\xdbS@8\xc9KXC\xdbS@`uu\xee\xe2\xe3S@\xdbCQ\xde2\xddS@\xda\xad\xd2\xfa7\xa1S@\xe3qk\xb2E\xbbS@\xa4\xb1_\x12\x15\xd3S@\xadf\xd3=l\xd1S@\x15\x85f\x94^\xc1S@\x05:0\x96\xef\xb4S@b\xc3@\xda\xfc\xe3S@\x89_=\x92\xd6\xbfS@\xe0Y\xe6\x95\xa6\x9cS@\x7f/7\xa8\x1f\xe9S@\x0b\x16Td\xbd\xb4S@\xcdm%N}\xc9S@%K\xa8\x91\xe8\xa1S@\x80ko\x9dO\xb8S@\xf7\xf6\x13\xb1S\xb8S@\xb2x\xcf\x97+\xa2S@\x94E\xd2v\x1d\xb4S@T\xff)\xa9\x8a\xb3S@\xe9\xd6\x91^\x10\xa2S@\xff\x82,\x94\xf4\xabS@D\xa1\x18\x85Q\xceS@\x8f\xce\x8a;\xec\xa3S@\xd7\xa1\xb6h\x89\xc1S@*\xb4\x93\xe7$\xd2S@\xbb\xc4\x14\xe0\xdd\xb3S@\x18)\xael\x12\xa9S@:\x9e\xdb\xf2\x9b\xe2S@a\x84q\xf3o\xbfS@\x90\x8f\xbdt\xb7\xccS@\'\xa3 VE\xf1S@\xdd\xeao\x91\x85\xb5S@i\x9c\xc1\xca\xe2\xceS@\x99L\xa5\xf2D\xabS@\xfc\xdeb\xd1\xf8\xe5S@\xe1\xc8\xb7\x13~\xeaS@\xf8a\xf4\xc0\x15\xeeS@\xdc\xbd>,\xf5\xf0S@\xb0\xd5U\x9c\xcc\xe5S@\x87\x8d\x16,\x98\xc2S@b\xbe\xe1\xda\x93\xabS@\xd8\x8b\x15\x0f\x04\xceS@ q\xceAU\xceS@\xa5\xcf\x94/\xe4\xe5S@\xaa\x12\xc0,^\xb8S@on\x1f\x9f\xca\xe4S@@\xf1t\xc6x\xc2S@\xd5\xa5\xfd\x96\x87\xd6S@\x8b6\x88\xf8\xb1\xdbS@\xa6gQ~l\xd5S@\x98n\xaf^\xfc\xebS@EB\tRi\xc1S@\r4\xef>\xaa\xebS@.\xe6\x1b\xf4\r\x95S@\xea\x85\xa7\x11;\xa7S@\xd0<B=\xf2\xc4S@\xb1\xf5\x99KF\xaaS@6\th\\\x13\x92S@\xc0\x0c\xf3\xc6\xdd\xeeS@\xa1I\xdf\xf8\xef\xceS@\x1d\xdaf\xe6\xb2\x98S@{\xdc\x99v\xcd\xaaS@\xb4-d\xa96\xdeS@2\x0f\xd91\x93\xadS@\xb4*U\xee\xdb\xbdS@\xc6\x9c\x9a\xaa\x81\xc6S@J\xd5%2\x08\x95S@{:\xe0\xdaC\xd1S@\xab\xe1\xc7\xe3\xc8\xe6S@\xf8&\xbax\xfc\xb6S@qH\xcf\x1d\n\xc0S@\xd3\xb5\x0f\x99\x86\x99S@\x85\xb3\xf7\x12+\xa5S@\xffm\xb5\xe1\xd9\xb1S@\x98`\xfe\x84;\xd6S@\xbf\x16\xaer\xaa\xd1S@\xf1.{R\xfb\xa8S@Tx\xd1\xb6\x16\xb1S@\x9c\x19\x95\x0b\xcf\xdcS@)\xdd\x8d\xa5_\xddS@\xe8\t\xa9\xbbA\x99S@Q\x03\xa7\xbf\xe9\xe6S@2\xd0f\x87\x89\xddS@\xa9\xe3&\x84\xde\xd5S@\xb55\x08I\xdf\xdaS@\xf2\xc6#\xc6\x08\xecS@\xca\x1c\x80\x12\xf4\xefS@\xc6}\x0f\x8b\xd2\xd7S@\xe9\x1d\x9dG\xc5\xbbS@\x938qau\x94S@\xf5\xe9\xd1@+\xdcS@\xef\xe8\xe1\xcf\xdc.T@\xb8\x00\x87\x01^\xaeS@\xa3/\x87\xeb\x89\x97S@\xea\xa4\x16\xa4\xa5\x96S@\xf5\xdbH\x87\xc4\xdcS@\xf9\xb8\xb97\xa6\xd5S@\x91\xba\xb4\x14\xf1\xa2S@\x1bD\xc3\xf9M\x99S@\x7f\xad\xfd\xe3\x98\xc3S@\xb2\xd8\xc2\x99+\xd3S@\xe5\x83\x89\x16h\x95S@\x03\xc4|HIBT@L\t\x9c\xfc\xde\xcbS@\xee\xac\x15,\xf3\xf5S@L\x97}\xe6\xe9\xc2S@Y\xcc\x86\xc4\xa2\xb8S@5\xa2\xfb\xaa\xd5\xb3S@\x16L\x1c\xdc\r\xd5S@TAE\xbb\xfb\xa3S@\x94\xb6\x9e\x89\x8c\x90S@\xe8\x9f\xf3\xa0q\xdbS@\x03\x8a \x14Y\xb7S@,\xd1\x03\xae\x87\xd4S@\xb0\'\xba\x16X\xe1S@\xd5I*\x88\xca\xdcS@l7eZ7\xdfS@\xe8\xed(\xe0\xa9\x91S@\'\xa0\xcd#\xdb\xd1S@j~(>\xeb\xc0S@k/\x14\xabm\xc4S@\xd4\xf5"\xb89\xa2S@Z\xb1\x9at\xad\x91S@\xa2n\x0e?y\xc8S@XB@\xa2Q\xb3S@\xae\x0b\xf35\x97\xcaS@V\xe2\x00@\x8c\xd7S@\x87\xc1\xe1z\xbd\xc7S@\x14\x13\x0b\xe9\x8b\x91S@$\xe8\xc5\\M\xb2S@\xbc?|\xeb\xbd\xc5S@\x81=\x12\xac|\xa8S@Ih\xc6<!\x91S@\x12\xb4\xa9X\x8d\xe8S@\xe8\xe3\xc5/\x14\xe3S@\x1d\xe3[\xbd\xef\xa5S@\xd2\xf7\xc7\x87\x89\xdbS@\xc4:A\xb3\xe3\xa1S@\x9b\xb4H`\xe7\xb0S@~\'\\W\x8b\xb0S@\x9e\xb6\xd7\x06\x91\xb0S@J\xec&:\n\xb0S@\xd0@.\x05\xff\xb0S@R o\xbce\xb0S@`\xfc\xb7\x81\xcd\xacS@\x0c\x98\xaf\xab\x9e\xb1S@c&2\x99\x84\xb2S@|\xe6\xd2\x16\xbe\xb2S@uyc\xf2\xc5\xaeS@s\x06~\x07u\xb0S@\x90\'\xd3m\xaf\xa6S@\x17\x16x\xae\xbf\xb3S@E`+\x959\xb3S@\xa9\xce\xf9\x99\x10\xb3S@8\xf4t0\xd9\xb0S@\xdf\\D{\xbe\xb4S@\x1f\xef!\xf7\x91\xb3S@=\x83\x97%\x1b\xb4S@\x9ff\xc5\xa8\x85\xa5S@\xf6\x19\xb7\x07\x1b\xb1S@\xa4\xc9\xcay\xbe\xb4S@s\xddS\xde\n\xb6S@M\xf2\xe6\xcca\x93S@\x10\x04\rA9\xb5S@\xb3\xeb[\x85L\xacS@\xaf\xd0\xa3\x12%\xa6S@\x94\x06\xa1\x91Z\xa6S@\x00\x81e\xe7\xed\xaeS@\x00i\xfbB8\xb5S@\xdb{\x91\x06\xdb\xb5S@\xa1bc\xa1\xc1\xb4S@\xeb\xea\x9e\n\xfc\xa6S@\xfaY\x81\xa1(\xb6S@\xf3\xaa\x02\x8f\xee\xb4S@q\x1b\xc3u8\xb3S@\xbcA\xdf\xbfU\xb6S@|\x13\xb2*;\xb6S@u;\xe8\n\xaa\xa7S@s\x93L\xf6:\xb6S@\xb1F=\x9f\x1a\xafS@N=E~a\xb6S@i\xddA\xc9w\xb3S@k\xf7\x8f$\x99\x93S@\x0c]+\xe7\x18\xb4S@N\x8fb\x8b\xce\xb8S@\xba\xc2\x9b!B\x94S@\x1c\xa1kss\xaaS@\x0c\x94\xa1zc\xb3S@\x84\xc8\x88zb\xb8S@\x8ac]\xb1\xd8\xb9S@.bi\x08\x9d\xb8S@!X\xfa\x82\xb6\xb8S@\x83\xdb\xa0\xb0U\xb9S@\x89\xb2Z\xcd\x08\xa1S@kZ\x1f\x8e\x0f\xa0S@O>k\xc6\xfb\xaeS@\xa5\x8d\x99c`\xb0S@K\xd8v\x04.\xb7S@\xde\x16\r\x07F\xb9S@\xce\xe6\n\xd9\xe4\xb6S@l\xe7$\xb3\xe1\xbaS@\xff!\xfe\x98\xf4\xb7S@\xca\xb5\xd0up\xbcS@i=\xba\xd1k\xa0S@\xcd`\xf4!2\xb6S@\xaa\x12\xc0,^\xb8S@\xa5r\xad\xa6\x19\xb5S@\xfa\x1a6Qp\x94S@;C(d9\xb5S@l\xe6\xe2\xe3]\xbaS@\x8b\xfa\xa2\xee\xd1\xb8S@;C(d9\xb5S@<R\xeb\xb7$\xbbS@p\xf6\xcb\xeaf\x94S@/\x19O\xcd\x86\xbdS@5\x01\x0f\xc9m\xbdS@\xf8\x0e\x01\xd9\xa1\xbdS@i\xd2\xb2\x1f0\xb6S@\xae\xe7\xe4\xa0Y\xbbS@\xb4\x82\xcd&\xc9\xbdS@\x83\xc6\xe4\xbd}\xb9S@\x03\xa7\x1a\xdey\xbeS@\xc4Wg\xe1\xc8\xbcS@\xb1f\xf7\xec\x8f\x94S@\xb11\xf3\xeeJ\xb6S@j\xa7\xf8,\xb7\xb9S@\x95\x08u\x16\x06\xbaS@]P\xed\xb4\x0f\xbdS@\x86\xaeh9|\xbaS@\t8&\xea\xe0\xbcS@\x89f<\xe2\x9e\xbeS@\x95x\xce\x85V\xbdS@\x1d\x16\xe5\xa5E\x94S@;\x1f\xd9\x07I\x9fS@t\xf8\x9c\x89U\xbdS@n\r\x11\xc7b\xbdS@\xa1A\t\xd7P\xbbS@\x8c\xe3j\xec\xdb\x8dS@F\xc7\x19\x04\xbf\x94S@\x8b\x81_5\xbb\xbfS@\xc91v\xfd\x8f\xa9S@\xe1\xce\x9e\xfc\xa7\xbfS@\xc0\x14\xc8\xcdH\xc0S@\xbd`\xd3$\xa1\x94S@\xa19\xcfa\x16\xadS@\xb2\xad\n\xc0s\xaaS@\x1a\x04\x95\xdd\x98\x8dS@\n\xeft\xfd\xce\x95S@\x02}\x9fR\xce\xbfS@`0\xcd\x99A\xbeS@\xc4\xf2\x92\xba\x17\xb8S@\xd5x\x02\x92b\xa9S@\x818\xe4\x81\x9b\xbdS@l\xcc\xbd\xca\x7f\xc1S@\x7f\xf6\x14\xb0\x7f\xc1S@\xb0!\xbf\xe79\xc0S@\x00\x8b\xc4\x9d\x01\xaaS@`\xf7\x8eO\xa0\xc1S@\xb0^\x92\xc5\xa6\xc1S@"f\xd3\xe0\xba\xc0S@m\xacm\x16\xc7\xc1S@\x08\xfdB\xd3\xfa\xc1S@\xc8\xf56\xf8\xe1\xc0S@\xc3\xee;\x006\xc1S@\x88\x1c\x10 \x0e\xc2S@|9G6o\xc2S@j\x03\xbc\xe74\xc2S@YMo\xe0A\xc2S@C\xd8\x82\x9c\x82\xc2S@\xbf{R\x08\xab\xc1S@h\x85K\x19\xd0\xc2S@\xfe\x89\xa8\x1f\xbd\x8eS@\x7fj\'1\xfd\xc2S@\xdc#<VJ\xa7S@\x19\x10@@x\xc3S@\xf3>E5\x8b\xbaS@D\xed\xa0\xd7J\xc3S@\x89\xc9\xfd\xbf\x0c\xc4S@\x86\xe7\x0c\n \xc4S@c\x99eC\x0f\xc3S@c\x99eC\x0f\xc3S@k!\x7f*\xbf\xc3S@(x\xfa<\xe8\xa8S@\x92.e\xefc\xb5S@D\xcb+\x9c+\xa5S@\xcd\xec\xa2i\x1c\xc5S@\xe4d\xab\x0c\xa9\xa3S@d\x815\xd0\x04\xc3S@\x04\xeeb\xd6G\x8fS@\xccg\xc2:\xa4\xc5S@\x9c\x9e\x12\xe2\x90\xc5S@y\xe8\xcc*)\xc3S@\xe6\xfdS\xcd\xe4\xc5S@\xcc\x13\xa1\x8f\xa7\xc3S@ \nO6I\xc5S@\xcd\x9a\xac\x88\'\xacS@k\xe5\xbb\x0bL\xc6S@\xbc\xaa\xcf\xda8\xc6S@\x7fV\x8c.\xed\xadS@-jV\xa2\xcb\xadS@\x9b37\x16\x1a\xc4S@\xc5\xd9\x81S\xbb\x8eS@\xb6\xc0\xcf\xedE\xc6S@F(\x12\xf3E\xc6S@\xa4*#\xc8\x99\xc6S@\xd4\xa1,a\xe0\xabS@C\x00\x83\xce\x1e\xa9S@"\x08\xac\xdd\x9b\xc5S@\x10\xfb\xc1\xbc\xec\xc3S@m\xf1\xf3\x15n\xc4S@{\\\xa5v\xa0\xc6S@{\xfd\xa8\x94\x97\xadS@\xd3\xc2./\xb6\xc4S@\xd2\x02\x99\x85X\xbaS@\xeb\x1a\xfb\x19\xfd\xbdS@\x80nSb\x9f\xc5S@\x0c\x95>\xab\xcd\xc6S@|\x8f3\xecC\xc6S@\xe8IZ\xfd\xbe\xc5S@\xb0\xc6\xd3\xca\xec\xc5S@5\xab\xc3\xad\xb3\xbaS@\x80\x9f\xf0O\xfe\xbeS@\x1e\tZ\xac$\xa5S@\xc5\x8bY\x00\xf3\xa4S@ ys4\xe6\xc5S@\xc5\t\xea\xd8y\xc6S@\x97\x94h:>\xc8S@}\x16d\xc4P\xbfS@\xe9\xc7%\xe2]\xc7S@Y\x84\x8b^\xcc\xc8S@\xc6\xac\x84\xbcP\xb8S@\xe5Ow\xf2\\\xc6S@y\xccL\x1f\x00\xc9S@B<\x86\x1f7\xb8S@\xaa~\x00\xef\xd9\xc5S@X\xe6\xa2\xd6`\xc7S@{TZ\xb9l\xc6S@\xc4\x0cT;C\xc6S@#\x15\xfe\xf3\x80\xc6S@\xf2\rL{ \xc9S@{TZ\xb9l\xc6S@3\xba\x0f\x02S\xa4S@#\x8f@c\xae\xc8S@\xfb\x0c7\x97\x90\xbfS@\\~!"\xdd\xc1S@\xe1\xbe\x9a\xf6`\xc7S@n\xd1\x9f\xa6x\xa2S@\xa50t\xe1I\xcaS@\x00\x8e\xd8H\xe1\xc9S@\xf3)\xee\xf8\xd9\xc2S@\xd0\x17\xa5s\x12\xc8S@\xd0\x17\xa5s\x12\xc8S@\xe6\xb2\xed\xa5&\xc8S@xx>\xafi\xcaS@\x033\x92\xffT\xcaS@\xaeh\xd6\xb2\xd0\xaaS@-=\xd4\x86;\xc9S@l\xa1o\x11\xc4\xcaS@$\xa7S\xd5\x80\xc3S@\xf4\xa2Xw;\xc8S@v\xcbI\x1f\xe0\xc8S@!:\x02P\xc3\xc6S@0\xe7V\x85\x96\xaaS@yFm\x15R\xc8S@\xfbT\x14(,\xc8S@\xb3\xb5Cr\xd1\x8fS@j\xfc\xa8dQ\xc8S@\xec\x06\xaa\xd9\x10\xcaS@\xa9SO\xd7\xd3\xcbS@;P\x9c]\xa5\xcbS@\xd9\x86\x0c\xdc\x8a\xcbS@\x16\x99\xde\xdd\x89\xc8S@b\xc6\xdf\xaa\x02\xcaS@\xa6\x1a\xaf\x08}\xcaS@D\x19\xcd\xc8^\xc9S@\xd2\x15~+\xe6\xcaS@&\x0eh\x8c\'\xcbS@\x14\xd8\xb4\x1c@\xcbS@f\xee\xf8\x84\xa5\xc8S@\xb1\xb9b\xf51\xcbS@\x9a\xab\x91\xd6!\xa7S@\x87\xd4\x80\xa1w\x90S@\xbe\xf3\xce\x84\xbf\xcdS@\xed\xe8-\x83P\xcdS@\x91\x98&AG\xceS@\xae\x9d\xb8\xaa\x0c\xceS@\x80\x0fSqM\xceS@Z\x08\x8e+a\xccS@\x95\xc0\x17\xeb/\xcbS@\xa74#\xd9\xa7\xceS@c;X\x15\x9b\xc8S@Dc\x82\xf6\xe2\xcbS@TD\xc4\x14y\xa7S@\x13\xb8\xd7\x919\xcaS@i\x00_\x82v\xcfS@\xff\xbe\x84\xf5b\xcfS@\x1b+|\x19R\xcbS@\xf2\xab8\x8b\x06\xcfS@\x1eY\xeb\xbbO\xccS@\x87\xe9\x1c\xdc0\xa7S@\'\xf9\x19\xb3\x7f\xccS@\xfe?\x11wY\xccS@D#&\xd3\xaa\xceS@\xde\xa5R\xe0\n\xa9S@\x8d\x076d\xcf\xcfS@+\xad0X\n\xd0S@4\x99,\xc1\xcf\xccS@\x00q\xfacO\xcdS@\x85\x0f@FQ\xd0S@\xae\xd5\xf6\xe6d\xd0S@\xe2\x81\xc3\x03\xa6\x9fS@?\xfc\x92qI\xd0S@\x86\x8c:\x83"\x9cS@\xb4bh)\xbf\xcdS@\xce\x99g\x9c\xfb\xccS@\x94\x9dZ\xb4\xcf\xd0S@\xba6n\t\x1d\xcdS@!R2~\xdb\xd0S@\xb9t\xed\xde\x80\xd1S@w\x9b\x07\x17\x96\xd0S@\xae|K\xc8\xed\xd0S@\x1b\xadR\x8f\x82\x9bS@\x05\xfe\x91i\xb4\xd1S@N\n\x12j\xd5\xd1S@\x93/\x8a<E\xcdS@\xa3\x8f]\xdf0\x92S@5\x18\xf7\xbf\xea\xd0S@\xcfT\xa9\xb7v\xd0S@o\xb0\xc8]\xff\xd0S@{\x95\xdcD\xb2\xd2S@L`\xbf\xa8\x91\xd1S@(\x85\xea\xb9\xc9\x9fS@Q\xd7B\x13\x04\xd1S@\xad|%\xe5\xa4\xd0S@\x9c\x14\x84\xfat\xd0S@\xe2\xf1\xfbJ:\xa6S@\xe5KG@\xa7\xd0S@\xe3]@\x8d\xb7\xd2S@\xfa\x0c\x0cu,\xd2S@_]l\xaa9\xd3S@\xe3\xc9p\x9d\x0c\xd1S@\'0\r\xc0\xcc\xa9S@\xb3H\x8b\x0f\x87\xd2S@/T\x9d\xae\xef\xceS@\x8c\xe0\xb6#\x83\xceS@98\x90\x85\xa4\xd2S@\xa3\xb0_uD\xd2S@S[\\""\xd2S@\x83y<\x1c\xe1\xd3S@\xfa\xc82Ln\xd3S@\xd3Da\t\x8b\xd2S@I\x13\x12\xbeN\xcbS@Y\xd8\xce\xba\x0c\x9bS@\x1cx\xfdb\x06\xd4S@\xe9q\xd4\xce@\xd4S@\xcc\x92aE\xfd\xd3S@\x1b\xa1\xa2q\xd7\xcbS@\xba\xdb\xb2\x93\x8e\xd4S@,\xd1\x03\xae\x87\xd4S@\x0b&\xab\xf4w\xd4S@\xc3\xdcx\xeav\xd1S@],\x0c\xe61\xd4S@>/\xaaD\xa1\xd1S@\x83>\xb4M\xc9\xd1S@vF\xf2s\xd7\x9aS@\xf6\xe4\xee\xd5#\xcdS@\xe5\xb4\xab\x12s\xd2S@4\xa8\x87\xbf\x0c\xd6S@\xb2x\xfd\xf7\x80\xd0S@\x93{\xab\x9b\xb1\xa9S@h\xaax\x1e\xdd\xd5S@/\xfc\xb7J\x1dIT@!\xa5\x95W\xc9\xd5S@\xca\xb5k\xa0\xcb\xd0S@\x91#\xf5"q\xd5S@\x91#\xf5"q\xd5S@\x01\x99MT+\xd6S@u\x93!4\x00\xd1S@:\xcb\x96\x0b\x80\xd6S@b;\xc4|n\xd5S@\x7f\x16\r\xb0\xf2\xd3S@\xf4\xf2\xeb\xc2/\xd6S@WT\xf7)\xc4\xd3S@\x0f\xab\xa1*\xc6\xd6S@\x0f\xab\xa1*\xc6\xd6S@l?\x18\xfd\xfb\x91S@\xdc\xcd\x96C\xb1\xd7S@N\xfa\xad\xa90\xd7S@\x90!\xab\xf2z\xd4S@\x1cn\x87\x80[\xd7S@\xfb0\xfd\x8f\xea\xd4S@\x8dK\x02K\xcc\xd4S@J\x8f?P\xc1\xd7S@\x04\x87\xccie\xd4S@\xe0\xe7"\x84i\xd3S@\xd5V$d\xef\xd6S@\x91J<8>\xd7S@\xe7d\xe0\xca\x88\xd5S@\xd3/\xb8\x95G\xd7S@1\x05\xbcVh\xd7S@\xc8\x90\xa73\x83\xd7S@\xaf/:\x16\x89\xd7S@\xdb\xc36\xa3:\xd5S@\x1e\xdd\xc16S\xd5S@\x1dC\x1c\x8e\xba\xd7S@\xb9\xa3h\x94u\xd8S@\xb4\x8f<\x1fV\xd4S@tzg\xf0)\xd1S@\xf2\xf9,\xe3\xaa\xd4S@\xf2$\x13\xc6\xc3\xd6S@w]?\xec\xc5\xa7S@e@Q#\x87\xd6S@\rr\x04\xdd\x01\xd5S@#\x81N]W\xdaS@\xaf\xc3LX\x82\xd8S@z\xc3\x16\xbe\xcb\xd6S@\x94\xb6\xdcrj\xdaS@\xfd7L\xcf\x05\xd5S@(TBOu\xd7S@"\xca\x8ci\xa5\xd7S@\x1a7\x97\x1f\x00\xd6S@\xb4\rEg\xc6\xd7S@\xba\x0b\xf3\x1c\x9f\xd2S@\xc5]\xdc\x1a\x89\xd7S@\x18K\xc7\xc9o\xd9S@ \xd7\x7fU\x97\xd9S@ \xd7\x7fU\x97\xd9S@\x0b\xffal\xcb\xdaS@\x0b\xffal\xcb\xdaS@\x00\xec\xbd\xdc,\xdaS@\xb6{F\x15U\xdbS@\x8d\x0eu}\xfc\xdbS@\xe4\xcd\x83F\xd6\xdcS@Q\xd9\n \xb6\xdcS@1c`\x83\xf3\x91S@a{\x91\x15\xf7\xd3S@\x0b\x08\xf9F^\xdcS@\xa5\xc9\x82\r\xb4\xd9S@.\x10\xe6h\x84\xdcS@e\xbe\x81\x93\x96\xdcS@6&\xa8^\r\xdaS@\xff\xd02\xb5\xf4\xd7S@\xb9\xf3n\xa9\x1c\xd8S@q}_K\x8c\xa7S@]-\xb7H\xdb\xdcS@\xad\xc5 \xe1F\xddS@\xb5P5\x04\xb2\xd8S@p\x19\xbe\xe3\xdd\xddS@H\xb1]\xbd\xe9\xddS@\x13|\xbc\xa3\x1d\xdeS@\xf2\xb3g\x16a\xddS@\x9a\xfd\xb4\x9f\x01\xdeS@z\xa6\x0ex\xee\xa1S@\xa8%\xb4\xa4\xf2\xd5S@\x88\xba\xd7\xe3c\xdbS@\xe3\xbc_\x8f5\xdeS@E\x9d|J\xb9\xdbS@0G\xe9|\x99\xd9S@\xa84\xfe\x8bC\xdaS@\xe4eh\xbb\x85\xdbS@`\x05\xf1\x87\n\xa6S@_B\xfeCI\xdcS@kQ\xcf\r)\xdfS@\x90\xa7w2\xfe\xdeS@\x88\x17f+D\xdbS@\x89\x9c\x13\xf1\xef\xdaS@\xdf\x12M(\x12\xddS@zB\xb3L\x0e\xddS@D\xcc"\xb47\xdbS@\x18\x85-/:\xddS@\x82\x81\xf0\xf3N\xddS@\x98\xf4\x0cP\x8b\xdfS@\xec\x02\xe6Mp\xa1S@`Crm\xbc\x9bS@Y\x90\xcb{U\xe0S@\xf2\x1ev\xe9\xb8\xe0S@\x02\xdb9\x97\'\xddS@\x12\xb1\xfah\x8d\x9fS@6*\xaf3\xfa\xe0S@\x07\xc0\xa0\xd6*\xddS@b8>\xd9\x18\xe1S@W)\xce2\x1a\xe1S@\xe0+\xe8\xf7\x8f\xddS@<\xcf\x1d\x0b\x07\xe1S@\x98\xb1\x0e\xb80\xe2S@\xaa\xce\x01\t\x06\xa5S@\x0c\xf0w#\x9b\xddS@\x14\x93\xd9\xb2_\xe1S@At6p\xbb\xe1S@FZ\x98\x89\x17\xdeS@[\xde[\x84@\xdeS@\x8c\x057\x88>\xa4S@\x91\xc7\xd6N%\xe4S@\xe5s\xc1Y\x8e\xdcS@\xee\xfe\x1b\xb4X\xe4S@H\xc3\r\x05\xf9\xdeS@sy\x89\x19\xc5\xe2S@/\xcb\x84\xf2\xa4\xe4S@\xd4\xbcIz \xdcS@Yn\xad\xf4}\xdcS@#\xe3\xc5\x86A\xddS@\x82\xc87\xad\xf1\xe4S@*\xd0t\xd9\xc9\xa4S@\xa7\x91#\xee\xed\xe3S@\xce0b\xf6\t\xe4S@\x9b\x00\x90*\xd0\xddS@D.u\xb4\xa1\x9bS@\xa4oq\xf8\xf1\xddS@U\x92\xd9\xbe\x81\xe0S@\xc0\xe2\xfeIC\xe4S@.W\x15\x0f\xe9\xdbS@\xdc\xb4\xc1\x94O\xa4S@\x8c\r\xdd\xa7\xa2\xe2S@\xfb\x90\x1a`-\xe7S@\t\xa8\x8d\x12\x10\xe3S@J\xf5\xe4\xe77\xe2S@*\xfb\xe1\r\xb3\xe7S@\x8b\x11\xc5b\xa8\xe3S@\xbf\xbd4\xd2`\xe3S@\x8e^\x1d3\x96\xe3S@H\xef\x90Wh\xe8S@_\xce\xa2\xd7\xf0\xe4S@\xf6\xd3\xf3\xd0\xc5\xe1S@\xb4\xcd\xd0f\xd1\xe3S@\x8a\xb5\xd6\xfa\xcf\xe1S@l`S\x85&\xe5S@\xff`\xec\xcc\xce\xe8S@5\xf7\x80Tv\xe4S@\xb2Q\x17\xe1\xed\xe8S@y\xf9\xa0\x04\x85\xddS@\xf0\xbdv\xf1\xc9\xddS@\x95\xef\x9a\x8a\xf6\x99S@\x81B\x9c\xeb\x83\x9eS@%\x1c/0\x8e\xe2S@\xcd\x8a\xfe\xc8\xa0\xa2S@J6\xaf\x12\xc1\xe2S@\x82\x8b\x03\x9c\xd0\xa3S@(\xc9\xfd1\x00\xebS@\x85\x86\x93\xc7p\xe3S@Q\xa1\xcb#\\\xe1S@\xc8h\x1d\x82\x14\x9eS@\x0ct\x1brq\xdfS@l\xd3t\xc7\x8c\xe4S@\x1aT\x8b\xc0\xaf\xe1S@#~u\xd6\x83\xa3S@\x07\xbcn\xee[\xe0S@\xd3\x99\xcb\xd4\xdb\xe5S@\xd4qoyf\xe3S@\xb5\xf6\xf7\x02\xcd\x93S@\x0f\xd9\x01S\x8b\xe6S@\xfc\xec\xe8\x83\xd2\xe6S@q:\x00w\x05\xa2S@8\xfe\xf3\xb6\xf4\xe1S@8\xfe\xf3\xb6\xf4\xe1S@\xfd_CS\x07\x9eS@g\x92\xe99\'\xe3S@\xa6\xb7\x06\xd0\xab\xe5S@\xec\x07\x11\x99\xbe\x9dS@\xb7[G#Z\xa3S@OcE\xce\xdb\xe5S@x\x02\x0b`\t\xe6S@\xeb\xb1\x83\xe1\xe2\xe1S@(N\xb7\n]\xe6S@\x1c\xb2\xc7pp\xe2S@\xa8\xc2Q\xef\xc3\xe2S@1\x8aG\xc1\xba\xe2S@F\x13\n\xddP\xa2S@\xf9\x8ee\xad\xa1\xe3S@\x08\x97\x9a\x0f\xf3\xe7S@1[Z\x7f{\xe9S@Y]\xb6m\xe5\xe6S@\x03|gH\xcd\xe7S@{\x83$\xa7@\xe7S@\t\xf6\x8d\xfd\x06\xe6S@\x00)0\xe4\x96\xecS@\xf8a\r\x8c\x1b\xeaS@$)V#\xcb\xe9S@\xc9\xd2\xd2\x9e\xd2\xecS@\xad|\xe0\xb1\xc0\xe8S@q\xc1\xc2\xcc\x9b\xeaS@\xce\xee\xbc\x9d\xfb\x9cS@o+\xdc\xd9V\xa2S@5\x81j4\xfd\xe6S@\xa1.F\x13\x05\xa2S@\x03\x15\xf0\x8bo\xe9S@7\x80;\x19\xae\xedS@\x9f\'\xe4\xbb\x9e\xe8S@\xc4m\xae\x0c\x8b\xe8S@>s\xdd\xa8\x03\xeaS@\xe1?\xa3!\xe7\xe8S@\xf1\x18\xc4&\xcd\xeaS@\xaf\x86\xf9\xfd\'\xefS@\xf7\x05\xd3}6\xefS@\x92g\x81\xb8\xbf\xa0S@l\x8a\n\x7f\xa2\x98S@u.\x93\xbc\xf5\xefS@r0S\x1fC\xeeS@z\xdb\xfb\x1a/\xf0S@\x12K\xbf\x13\xa4\xecS@\xad\x08\xc47\x17\xf1S@\x0b\xa8\xa8\xf3\x13\xecS@\xab\xc8\xe37r\xf1S@\xbeJ\xa6\xb57\xedS@\xc4s\xf1\xdf8\xf1S@\x17\x10fc(\xedS@\xd6\xb1\x00O \xeeS@X"~\xe6\xa1\xedS@V\xca\xb7\x0b<\xecS@n\\\xa4\x7f\x8e\xeeS@78\'\x9e\xef\xecS@Vhq\xba\xe2\xecS@E\xd0=\xe3\x91\xf0S@\xb2\xff\x884{\xeeS@\xe2\x8f{\xf1\x8d\xeeS@\xfa\xd9\xc1\x93\xb7\xeeS@\xe4\xd4\x11.\xd6\xeeS@\top\xe4\xc3\xf2S@=\x14\xf7g\xf1\xf2S@S\x1b\x16$\x0b\xefS@\xc6\x96\x02e1\xefS@w\xd0g\xb2\xba\xefS@<U)O_\xf1S@\xbf\x92\xc5"n\xf3S@:W\xee7\xba\xefS@\x16s\x8e\xfax\xefS@\xfci\xd6\x13\xb5\xf3S@\x12\xe9h\xcc\x9f\xf4S@Y\x06\x90\x92\xdd\xf4S@\xb8\x85\x9e=#\xf3S@\xbc^\x88\xd2\x8f\xf4S@Z\xfbT\xc8*\xf6S@|\xec\xf59.\x99S@\x0bt\xb7m\xa4\xf6S@\xfdz<#\xe3\xa5S@:\xae\'\x99\x95\xcfS@\xbcH}6p\xe4S@{\xa9s\x95f\xd4S@\xac\x9ag\x0c$\xd4S@\x7f=+\xe3\xaa\xd7S@\xab\xe1\xea:5\x93S@k<\xeaP2\xb0S@\x13\x90Dj\xf9\x9eS@kn\xa7\x85\x19\xbfS@!\xfe\xda9\xef\xbeS@\xae\x80\x17\x83\x1e\xc1S@6\xe7]\xf5\xfc\x95S@\x86\xe7\x0c\n \xc4S@\xd9\x82b\x11o\xf0S@\xa4U\xd5.\xc4\xacS@\x1d\x9e(\xc5\xc2\xcbS@\x81!(\xa9\x8d\xccS@\xbf4\xe1\xb4\xfb\xccS@\x8a\xe7\xcf\xc2a\xcfS@%\x89!J\x82\xd1S@d\x84\xe8\xdb>\xd4S@?\nN\xd0\r\xd3S@\xfb0\xfd\x8f\xea\xd4S@z\xacd\xcd\xc1\xa8S@\xb9\xa3h\x94u\xd8S@z\xacd\xcd\xc1\xa8S@M\xde\x95\xde~\xd7S@\x81t:\x9c\xcc\xdaS@RH\x14r\xc3\xe0S@t\x8a\xa9\xfeM\xdeS@\xac\xfb\xed`:\xe7S@\x1bOm\xccM\xa3S@\xca\ro\xc6 /T@\x00)0\xe4\x96\xecS@\x1a\x8b\xb1\xb6\x15\xe8S@\xc1i\x18@b\xd6S@`o\xff\x8c7\xcbS@&\xd9\xd8\x8e\xb3\x94S@\x07\x1b\xb9W\xf8\xceS@\xb0\xd9\xaa\xfc?\xd2S@\xc2\xfd\x0e\xb9\xa4-T@+P\xb6\xeb\x08\xebS@\x00\x9b__\x97?T@\xe4?1lH\xebS@\x19 ~\x1b\xa2\x96S@\x1c\xeb*\x06i\xa4S@\xb22\xe9\x7f3\xb8S@c7Y\xcc\xc7\xd6S@g!\xb7\xb4\x82\xaaS@\xfeYV,\xd8.T@\x1b\xaa<\x7f\xc9\xcaS@\x8b\x1fm=\x05\xe2S@\x08m\x17f\xf5\xc9S@\xeb\xe8\x99(t\xb2S@\xffS\xcd\xfd\xc8\xaeS@\xcej\n\x08\xd4\xdcS@\xe2[\xb5\xfb\xc4\xa8S@\xd0\x04\x12A+\xdcS@\xe7\t\x1bs\x07\xdeS@;\xfe\x81\xb4\xe0\xd1S@:fpN\xd4\xf2S@\x0b\xb4:8Q\xf1S@\x8a\xcb\xb0\x1d\x95\xa3S@\xb22\xe9\x7f3\xb8S@\xb3\xb6\xb52>\xd6S@2\xa9&G\x99\xf1S@;\xf8b7\x82\xe5S@H\x0cA\xc1\xea\xe6S@\xd2\x15\xa7`\x0c\xacS@\x84\xe2c\x85\xa0\x91S@c\xee\xc6\xb3\xd5\x91S@WRG*F\xe7S@\xc5a)\x928\xe7S@=;\x03pA\xe7S@\xa6[\xf7\xbc\xe0\xe9S@\xc3l\xe4f\xea\xadS@&0F\x8d=\xdbS@\xa1I\x1f0\x02\xb8S@\xe1`\xbd6\xc3\xebS@\xa4\x80U\x80|\xecS@\x16\xc2)\xd2\x94\xbdS@W7\xbd\xd0\xc9\xe8S@\x85 d\xbeg\x92S@\xcc<\xbabc\xeaS@\xe4&\xc5\xb6\xe8\xe6S@\xe2d\r7\xed\xe7S@\xa3\xbb\xefZ\xd1\xdbS@\xab\xf8\x99`\xcf\xedS@MsE\x0f.\xe9S@V\xd8\x18]9IT@\x1f\x12"&w\xe9S@\x16\xbb\xc8\xe3\x1f\xeeS@\x1d\'\x8e\x91\x06\xa2S@D\xa3i\\\xd6\xcfS@\x08\x84\x1a(\xe8\xe9S@\x93E\xaf\xdfF\xdfS@y\xaa\x8b\x06\x82\xa2S@\xf0\xc9_\xe3\xb6\xb7S@\xe1\x10X\xf0\xa0\x93S@\xbb\x85\xce\x14q\xc1S@\x13`\x1d\xf5\xf0\x92S@\xc2\xf9\x81\xd3\xa1\xe8S@\xbc\xcf\x93&\xd9\xebS@Pq\xc8\x0e\x08\xeeS@x\x98Vo\x04\xeaS@\x95/\xc1\xa2=\xa4S@TS&\x97\xeb\xe5S@\x8e\xa2e\xba\x18\x93S@\xf1\x18\xc4&\xcd\xeaS@\xdeTg\xa6C\xbaS@n9\xf1\xd9\x8c\x93S@kQa\xd8{\x94S@y~\xb6\x88\xfe\xc2S@\xd5(\xbb\x03%\xe8S@\xeb\x9f\x00f\xac\x93S@\x03K\x0f\xfc\xb1\x93S@o;D\xccP\x94S@\xean\x19\xc5Z\xefS@[.T\x0cM\xe9S@\xe1\xa7\xcd\xa0\xd5\xebS@n\x9fCE\xcc\x94S@\xb0\x0c\xfc\x1d\x13\xe9S@\t\xf9\x9aUg\xe5S@\x90\x82\xc7\xf2\x18\x94S@\x99@a\xc2\xef\x94S@\x08\x9a\x97\xeaS\xc3S@x\xcc=\x975\xb3S@ a\xda\x1d\x04\xf0S@D\x95\x8eP,\xc3S@\xa0H\x06\xf0e\x94S@\xf9\x02u\x9e\xd0\xebS@\x9c\xe0\xc4\xd2D\x95S@\xb8^\x03\xda"\xecS@\xfe(+Xz\xc3S@\xf8\xfd\x98\xe84\xc4S@\x83\xe5\xdcUk\xc2S@\xff\xbet}\xff\xe8S@\x03\xe7\x17\xeb\x91\xc3S@C[.}i\x8eS@v\t\x0c\x1b\x86\x94S@sr\xac\xa4\xf4\xb2S@\xfc\xa1\xdew\x99\xecS@\xaf\xa3\xc25L\xeeS@\xfb\x957\xf29\xc1S@\xf8\xc3\xeb\x0fI\xb9S@Hf\xfe\xd4\xdf\xbaS@\x1a\x04\x95\xdd\x98\x8dS@\xed\xb2j8\x0e\xc2S@\xca\xfb\x16\xe6\xd7\xc1S@E\xe3o\xbf\xca\xecS@\xeb\xaf\x1e\x93s\xe2S@\x07`Q)%\xc2S@\xca\xfb\x16\xe6\xd7\xc1S@\xfe\x89\xa8\x1f\xbd\x8eS@;"\x89m\xc5\xc3S@\nz\xdaM\xa9\xc1S@:\xe2\xc8\t=\xedS@\x1d\x90\xe7x\x06\xeeS@\xc2\xdb\xde\x13\xda\xebS@\xabi\xdc\xb8\x1f\xb5S@\x19\x0c\x7f\x1f\xc8\x8eS@\x12\x80*4\x1a\xecS@q |S\x8a\xc1S@\xef\xe4\xed\xed\x8e\xedS@5~J\x950\xc0S@c\x02\xb4u\x0f\xecS@\x95\x96\xf3\xb9\xb8\xecS@nTv\x91>\xe6S@\xebk\x1b|\xb9\xbfS@\x18\x80\r\x07\x17\xc3S@\x02Ut\x9e\xb7\xedS@\xbe\xf14yj\xbfS@\xe7b\x08\'\x1e\x8fS@\xab\xf9\x8c\xde\xe9\xbcS@\xec\xee@\x9b,\xc5S@\xf8a\xf9\xd4\xb5\xc3S@\\\x82\x86\xcd\x97\xeeS@\xa8?\x96\xe9r\xc5S@$\xe0\xc0\xef\x8d\xb6S@\xda\xc9\xc3\xd0\xd7\xbdS@\xc3\xd8p;-\xc6S@\x12\x80\xb6\x9a#\xc5S@\xeb\xb3b\x9f\x89\xc5S@\xc1_\xab}\x00\xefS@\x91\xfd\x04\xdf\xd7\xc0S@\x9c\xba\x9f\xe6\x18\xc4S@\x90N\x1cy\xf7\xefS@\xba\xfeS\x8fz\xc4S@\x99v\xff85\xf3S@\xe8\x8f\xd0+T\xc6S@\xce\xcbg\xabc\xc6S@<\x8b\xbe\xa2,\xc0S@!\x179\x0fq\xc4S@\x07\xca\xdc\xf1\x14\xc0S@\x02}\x9fR\xce\xbfS@\xab)P\xd0\xe7\xf1S@o\xd56<\xa8\xc4S@\x9e(1gN\xc4S@\x8f\x8d\xa9\x81f\xc4S@\xaa %2\x1d\xc6S@w\x0fi\x84\xa9\xc6S@<\x94mtB\xbaS@\x92\xa8k\xb3z\xc0S@\xe5\x90s\x9a\x91\xbeS@\xf0\xdd\xe1\xa4\xae\xe2S@\xf6\x1a\x9b\x0e\xd8\xc6S@\xab\x16\x14\xd0\xdf\xefS@\xa4\xbb\n\x93\x06\xc7S@,\xec(+\xfe\xf3S@\xb4su\x8d\xe8\xefS@\xe5,\xc5R \xf2S@\x89\xf0o\xc4\xfc\xbdS@\xcc\xecv\xa7b\xc4S@\x1ao\xaeX\x1b\xefS@|\xf5\xd4\xd1\x84\xc4S@\x8f\x8d\xa9\x81f\xc4S@\xaa %2\x1d\xc6S@\xa5[Z\xac\x8d\xf2S@\\T\xc46}\x90S@N(v)c\xc6S@\xc5A\x1c\xca\x1d\xc7S@\x7f\nr\xfe$\xc5S@\xb0\x7f"\xee\x9c\xc5S@\xb7\x16\x99oj\xbeS@jd8O\xbb\xbeS@\x80j_\xc14\xbeS@t\xa0\xb6G\x82\xbaS@\x89\xa5:_\xb8\xc6S@\xaew\xd5\x04\xe2\xc5S@FCt\x19V\xf1S@\x92#\xab0T\xc7S@LOi \xe8\xe7S@\x9b\xd5\x8a\xbc\x01\xf5S@277JG\xc5S@\x8a\xd5A\xc2\xd7\xbfS@\xfbQ\xce\xdc\xcf\xbaS@\xa2\xe8;\x91v\xc5S@\xf1\xdf!\xb9K\xc7S@\xea\xb9\x82h^\xbeS@\xde\x1c\xfa\xc2\x99\xbfS@\x8e~\xcar\x82\xbfS@\xc2NnJ+\xc7S@;\xf5\xc3g.\x92S@\x9b\x07\n7\xd4\xc5S@P\x88X\xfb,\xc6S@\x04\xa3\xb8\xc5\x1c\xc0S@\x90\xec4\xab\x9f\x90S@\xae\xe4{4C\xe2S@\xab\x95\xb2\xa7t\xc6S@\n\xbf\xda\xb1D\xc8S@\x87\xe1\xca\xd6\xd9\xbdS@\xec\xea\xee\x84\x87\xbfS@\x93\x97\xe3zk\xc8S@{\xa5\x83\xb6\xa3\xb3S@\x8e\xaa\x0c\xb4]\xbfS@.\xc7\x8cn\xef\xe7S@\xda\xae7\x12s\xc5S@\xd0\t\xca\x8aN\xb8S@\xfc\'\xe28\x8d\xbbS@$\x94\xa5x\xaf\xc6S@\x82\x06\x81\xf2\xc9\xf4S@\x04\xea\xb1\\\xe6\x91S@\xfc\xc1\xac\xba\x85\xc7S@j\x99\xf9,]\xbdS@\xc1)\xf3\xaf>\xb3S@d6\x87\x8f\xbb\xc5S@\xf7\xf8u\xfc\x12\xe6S@cA|,9\xc6S@\xc7\xa2\x83\xf64\xc7S@>\x08\xdaz\xcc\xe1S@\xc5\x8bF4?\xbdS@\xe9I\x02\xca\x7f\xc6S@\xdc\x18,a\x0e\xc9S@\x1c\x85\x9e/\xa8\xc6S@\xee\xd9\x0b-\xd9\xbcS@*\x92JF\x95\xe6S@<\xeb\xe3\xa7\x85\xc6S@\xb6\x84&\xbe\xde\xe5S@\x875\xda\xab/\xe3S@\x84r\x10\xb6\xaa\xc6S@\xaa7\xfd9\xa8\xbeS@\x08\xda\xb3\xf0\x8d\xe5S@"\xfcKT\xcb\xe4S@\x12+\xfe\xab\xef\x91S@<\x0f\xa4\x01\xe8\x94S@\x1c\x08\x1b\xab\xa8\xbeS@\xb1\xd3\x1e\x9d\xc8\xe5S@\xfe$o\x1d\xb4\xc7S@\x15\xcbLpR\xbdS@\xc0\xe7\x9a\xeb\xda\xbcS@\tPO\xaa\xb4\xbaS@Zea\'!\x92S@\x08e26\xdc\xc1S@\xd1\x15O\xde\xf9\xb9S@\xf0\x1f\x04\x18\xc6\xe3S@\xde@\xa6m\x8c\x93S@rf_\xe1m\xbaS@\x86\xe3b\x8f\xd7\xc7S@\xb4\x98\xb1>%\xcaS@\x82\xf2!\xfc[\xcaS@\x0c\x1a\xd1G\xf8\xbdS@\x80\xb5\x19\xe2\xdd\xbcS@\xdc\xd8\x165\xc9\xc2S@\x97:Z\x03\xd7\xc9S@j\xb7\xe0\xe5\x0b\xc8S@B#!:\xdf\xbdS@\xf6\x7f\xde\xcff\xe3S@\x98U\t\x14\xc0\xbdS@y\xe9\\\x03:\xbaS@\xb7Kg\xfe\xb4\xc8S@\xdc\xf9\x9eC\x1c\xc9S@ \x1aq\x04k\xcaS@\xe4P\xe6\xb9Q\xbcS@\xd1\xaa\xe4!;\xbbS@\xb1\xf6e}p\xb9S@\xff\x99\xca\x05t\xb8S@\xbdl^\xcd\x98\xbdS@h%\xd52[\xbdS@\x01\xefq\x9c\xdf\xc8S@\xd5*6:\xc0\xcaS@\xe9\xa2\x96\x83\xd6\xc8S@zF\xbc\xd3\x81\xc9S@?"\n\xa3\x04\xadS@QW\xda\xbb)\xc8S@\xe88\xbd\x08\xc7\xcaS@\xb2\x88\xeeFu\xe2S@%\x8duRZ\xbdS@1\xa3\x02\xf1\xdd\xcaS@7\x8b\x99\x10k\xc8S@8/\x94\xb2\x99\xcbS@z\xf3\x18(\xc6\xddS@\xe4H\\~ \xbbS@Z>\xdfi\xf9\xbaS@\xb4\xe7\x8d\xaaT\xc8S@\xe8rs\xcb!\xcaS@6&_\x00\x9e\xc8S@Z>\xdfi\xf9\xbaS@{\xc6\x0e\x065\xb5S@\xa8\x9bF\x01[\xbaS@\x03#;\xb6\\\xddS@\x19\x08\xa1\xc3\n\xcaS@Z\xab\xbe\xf6\x93\xb8S@I^\xe1\xd2\x14\xb5S@\xeb\xee\xd2v]\xc9S@\x10\xbf\x17LI\xe5S@`\xc0\xc9x\xad\xe3S@>@\x89_\xeb\xcaS@}D\xf2\x9d\x1a\xcbS@\xde\xee\xb4\xa42\xcbS@\xf1\xa8\x08\xd3\xd2\xe3S@k\x9cMw2\xb5S@0\xb7\x7fF\xf3\xe4S@\xc0\x05\xe31\x91\xe4S@V\xc9E\xff\xe6\xb7S@m\xe5<\xd5\xfd\xbaS@\x8e^\x1d3\x96\xe3S@\x8e^\x1d3\x96\xe3S@\x8c;\x18*7\xcbS@Q\xcdAMW\xcbS@\xf9\xd9\xb0\xceW\xccS@\xde\xe3\xc6\x95\x8e\xcbS@\x16\xedb\x1e\xe6\xccS@T\x0e\xb3\x7fQ\xe3S@B\x9f Y\x8b\xe1S@R\x98\xb2\x8f\xaa\xb9S@\x89\x8e\xd7\xa7\x08\xacS@\x11\xfd\x07!v\xe3S@\x7f\xb7Q\x14\xab\xabS@k\xba\x9bK\xb7\xe7S@\xfd\xd3\xbe\x001\x98S@\x04]\xc2\xba\xca\xe7S@\xc9R/$P\xabS@\xad\x9fO\xe7\xf4\xe3S@j\xd9m\xb3l\x98S@\xad\x9fO\xe7\xf4\xe3S@\xaa\xf9o\xee\x82\xe3S@\xe1\x84\x19`z\xbaS@\xbfC)\r\x1e\xe2S@GT-\xabr\xbaS@9mRw]\xccS@\x8a:O\xdbf\xe7S@C\x18\x130\xfd\xaaS@w8\xf1\xdd\x84\xcbS@Z4!T)\xcbS@\x1fv&\xb0_\xe7S@l\xf7\xf3\xab\x99\xceS@<\x15\xce{h\xe2S@\x01"R\x01P\xb7S@2\x87\x943\xea\x98S@2\xa0,`\xf0\x9eS@\xdc\x8a\r\xcdy\xc4S@~\x1dd\xdf\x93\xb8S@8\xcd\xe0e\xd7\xb9S@\x80\xf1\xd3\xe2\x99\xe1S@\xa9\x00&\xc2\xe3\xe6S@>\xdf\xd9\x1e\xa1\xaaS@C.\xb6\xc8j\xcfS@\xb4\xd3\xcd\xd2y\xccS@\xd2e\x185q\xb8S@\xdf\xe3\x1c\xc6M\xccS@\xaeH\x8c\xa8"\x99S@\x8e\x88\xb7\xdfv\xccS@ \xec\rym\x9fS@\xcd\xc9G\xfb\xa6\xe6S@\xfdEZI\xc5\xa9S@\n\x95j]\x9f\xceS@!\x95\x04\xa0`\xcfS@+m\xc2\xdb\x1b\xa0S@\xc1\xac\x82\x8a3\xb8S@\xac]Q7\xdd\xb7S@j\xab\xc6)\x05\xd0S@U\x8a\xb5;\x0b\x9aS@\x0b\'\xfe\xf4j\xd0S@\xa1\xec\xf0_\x1a\xa9S@\xeeq\x03\x92q\xcdS@\xb5\xbe\xfd\xe3J\xd0S@\xd1\x94\xd9\x96Z\xd0S@;\xbb\xb1n\xc3\xa8S@\xfcm\x10\xb9\x85\xcdS@bxr^T\xcdS@6\xd1\xeeBQ\xd0S@-s\xb2\x97\xa3\xb6S@A\x16\xfei4\xb4S@\xe7D\x19\xde*\xb4S@\x81_\xc0aL\xa8S@y8X#\xa7\xd0S@t\x8a\xe0\x0b\xe6\xd0S@\x1aM\xe0\x17\xb9\xcdS@8\xe6@y\x81\xe4S@\xe0\xf5\xa0\xb7\xe5\xd0S@[f\xed9,\xb7S@\xd6jeQ\x89\xaeS@8\x16\xb9\x82\x80\xa8S@,\xd7\xa3\x19[\xa8S@6\xa6F\xab\xf2\xcdS@9}I\\ \xe4S@\x83I\x97g$\xa1S@cw\xc0\x94)\xa8S@\xdc^7\xd1D\x9bS@\x16\x1d\x89\xb2\xda\xa7S@`\xc9\xe2\xd5\xcb\xd0S@\xaeE\xb0*\xb0\xceS@G5J\x883\xa1S@\xd4\x1cV\xcaY\xb6S@\xe0\xed\xcc\xb1\xca\xd0S@\x94\x1c*\xdf\x80\xd1S@\xe8\x05\xc2\x13d\xb3S@\xee\xb6\x16(\xa3\xe3S@L\x89\x9dw\xb1\xa1S@\x15\x089\x96\xc6\xd1S@\xe1=H@\xfd\xb5S@S][\xe7j\xd2S@C\x92j\xf6\xd6\xa1S@\x88\xb8\xbb4\x03\xb3S@\xaa3\x92\x06<\xb6S@7\xc1y\xbcD\xd1S@i\x14hI\x0f\xa7S@z5aZ\xaa,T@c\xf7\xa4\xee\xa8\xd0S@V\xd3Mu\xeb\xd1S@\x88\xef\x84\xba\x81\xd2S@c\x17d\xb7\xbf\xb5S@\xd8n\x1e)\xd3\xa6S@RU\xe3\xd0\x9f\xd0S@\xb6\xf1\r\x86\xa8\xb5S@i\xa7\xffY\xde\xe4S@\x1dM\xe3\x02\xcc\xb4S@\xb9\xf6\xd0\xcf\xad\xd0S@\xf1{~\x06&\xceS@\x81\xab\x1du>\xa2S@\x88\x15\xc4\x1fK\xb5S@\x911\x949\xfd\xd2S@~\xcd\x9e\xa9\xb0\xe4S@F~\x86\x08\xfc\xa1S@\x14Lf\xdad\xa2S@\x95\xf3n\x144\xb5S@\xde`*\x13\xde\xb4S@J5\xcf\xc0\x0b\xdcS@l:\x7fr\xa6\xb2S@\xf0!\xbf\x9b\xc2\xe2S@RH>iA\xa2S@\xeege\x99\x82\xe2S@\xb2\xd8\xe6\x8a!\xd2S@E\xfe*\xef\xaa\xa2S@q\xdeg\xe8\xbc\xdfS@H\xc3\r\x05\xf9\xdeS@\xd7\xe1\x1b\xc9P\xd2S@]c\xc0\x84\t\xb6S@0\xd2C\x1a\xd5\xd1S@\xc58\xd8\xecu\xb3S@Rf\\\xb6\x16\xd2S@-\x95YK\xcf\xb4S@B\x81\xdeR\xb7\xe3S@\xfa\xc82Ln\xd3S@\xa8v\x8d\xd9v\xb3S@\x08\x16\x83\x89\xb6\xb3S@\x1d\x86\xc8:k\x9dS@\xa7\xf2a\x8a\xce\xb3S@@\xad`~\x84\xd2S@\xf1\x0fM\xd7;\xb4S@I\xd0.U\xda\xb0S@\x87m\xc1\xc1\xfd\xb3S@\xd8X\xde\xd7v\xe2S@y\x1c\xcf\x04\xf9\x9dS@K\xd0\xea\x95R\xb3S@\x14\xf4>\x8c*\xd4S@9{\xb8\xa1\x0e\xe2S@\x17\x16x\xae\xbf\xb3S@g\x82<\xb1+\xb3S@\xf2/\x14 b\xb0S@\xc3\xe8\xb9F\xbd\xe1S@\xcf\xbee\x87\x8a\xd1S@y7\xca\xa2\x97\xd4S@o\xe2\x88+y\xdeS@\xed\xec\xfe5\xec\xd2S@\x00\xd0\x8c\x01\x80\xd4S@\xc7\x9e\xef\xf7?\xb2S@\xdc\xd3zEx\xccS@\x12yFt\x8d\xccS@\x8a\x0fK\xa0\xc4\xcbS@{g\x8f\x08\x14\x9eS@yUul\xd3\xacS@(d\xcb{R\xb2S@\xa0\xb7\xb8\n\xb2\xd4S@w\x19m\xd0\xb7\xb2S@b\xfb\x05\xfbR\xe1S@\x7f;+\xb2\xd2\xd1S@\xaa\xa0\xa8\xfe\xaf\xa3S@\xa2\xce\xcb9P\xa3S@\x10>=\xde\x0f\xcdS@\x18\xef\x12\x8c\x02\x9aS@g{;^\x84\xa3S@\xd8Jw\x1a\xa7\xd4S@`\xce\xf5\xca\xe5\xb1S@Sb\x89\xc4\xc6\xd5S@\x14\x88\xc8\x85h\xd0S@\xaaj\x86\x8d\x1b\xe2S@\xeaua\xe6g\xe1S@\x85s\x81\xc3\x0e\xe1S@\x83\xcbd}\xe0\x9aS@2s\xa3C\x9e\xd4S@\xc8\xaa\xa1O\x1c\xe2S@\xfa\x9b\x9f\x0fX\x95S@\x86HB\xe3z\x9eS@A\xe3w\xe0\x03\xd5S@\xafpIm\xe4\xb0S@\xbb\xab\xe9\x19\xcb\xa3S@\xef\x87\xccas\x95S@\xe7]N\x91`/T@\xf8\\\xe4I}\xb2S@\xc1\xec\xcb\xd0\x86\xddS@:8\xfb\xf5n\xd5S@r\xe5\xb8\xed\x8d\xddS@\xad\xc8\xbbH\xe5\xa1S@WT\xf7)\xc4\xd3S@\xbe\xb2\xc9\xe2a\xb0S@\n\xabj\xda\xa9\x9bS@\x06\x93\x19\x8aR\xb0S@Vv\x94\r"\xe1S@@\x8aW\xd6\xd1\xe0S@\xf7\x0cG\x9a+\xddS@\x0c\x81J{\xfc\xe0S@\xf7\x0cG\x9a+\xddS@l\xee8\x8c\xcb\xaeS@\xedKl\x0f\xbe\xd2S@\xf1:\xea\xd1\x16\xddS@\xedKl\x0f\xbe\xd2S@\xb7\xa2\x13cU\xd4S@\xfbI\x8f\xc7N\xd6S@\x85M\x04V\xf8\xd3S@\xfa\x8a\xa4\xe9\xae\xe0S@/\xaf\x14\x9e\xaf\xafS@\x90TO<\xb0\xd4S@L\xe2Hl\xdc\xa0S@\x0eE\xa7\x82*\xd6S@\xfftRZ\xd7\xa0S@\xf9\x9b\t\xdf\t\xa5S@\xff\xb7v\xd6Y\x9bS@\x05\x8b\x96\'_\xa5S@Mu\xaf\xd2_\xd6S@\x17\xf4\x19\xcb\xda\xd6S@W\xa3%\xd9S\xa0S@\x04\xdb\xd76\xbc\xd7S@\xcef\x96w\xd9\xd4S@*\xc05\xd4\xd1\xd6S@\xa1\xe1.v\x88\xdfS@\xa6@\xbd\x9e\xe2\x9fS@Inx\xd8)\xaeS@\xa8\xef\xc0V\n\xa1S@\xa2\xf5\x02\x8f?\xd7S@\xc8G3\x80\\\xb0S@%\x05w\x129\xd0S@\xbch/\x9d~\xd5S@\xeceWm`\xa0S@\xfe6\x7f\xfel\xd7S@tTv2\x9d\xd7S@3\xcb\xd2&\xc4\xdaS@C\xd0S\xe5Z\xd7S@\x04\n\x9a\x80\xd0\x9eS@\xe8\xe2<\xfa\xe4\xd5S@\xbe\xaa\xae\xb85\xdbS@*\x944\xb2x\xdbS@Ry\xf5\xb7\xc7\xd7S@\xdf\x12M(\x12\xddS@\xa0\x98Z\xca\xeb\xa5S@\xf8w\xcb/\x87\xd4S@\xe0\xa3\x9d\xe2O\x9eS@9\x95\x04R\x8e\xa7S@p\r\x05d \xd9S@\xaa\x7fC\xea\x9b\xd4S@(\xc4\x97M\xf9\xdeS@\xba\x17\xda\xf8\xa5\xdbS@\x8d\xf9\n\xf8\xd0\xd6S@\xc8\xf9\xa7\xd6\x02\xa3S@\r5\x17\x0e\xa6\xacS@y\x91\xb3\x8a6\x9cS@\x89X.oU\xdcS@\x96*\xda\x13~\xdbS@\xcf\xf5{7\xe3\xa6S@\x11c\xf1\xac\xab\xd9S@\xd66|.\x97\xd8S@[m\xbb\xd5h\xdaS@\xbd\t\x85d\xac\xd7S@\xa2/\x85O\xc3\xa7S@!\xcf,\x82.\xa8S@\xa3\xbb\xefZ\xd1\xdbS@x\x07|X0\xa5S@\xbf\xd0\x93=\x04\x9dS@\xb7\x88mD<\xdaS@\x1a\x08?.3\xacS@\xc1\x0eN\x8fC\xd9S@U\x02\x9f\xe3V\xa9S@\x83\xf1\x1b\xb8\x83\xa8S@\x13:\x8e\xe7\x1b\xd7S@\xf0\xbcl\xf5z\xd7S@mg\xdd \xaf\xdbS@4\x11\xd0\xe0L\xdaS@\xe2\x89\x96+\x91\xadS@\xe4\x0c\xb2\xcb\x99\xdbS@\x03?\x95\xd4\x17\xa5S@\x83\xf1\x1b\xb8\x83\xa8S@\x08\x8aY\x96(\xd7S@E\xef]\xd1\xfc\x9eS@\xd6A\x81\xa5H\xdbS@M\x88\x03\xc6\x88\xa8S@\xe5\xda\xe2\xce\x8a\xd7S@\xca\x13\xfd\xf7\xb9\xacS@\x1e\xeb\xf5i\xcf\xdaS@\xaa\x84\xa8\\\xe1\xdaS@\x01\x94\xde\x99X\xdbS@\x1d\x95\x97\x15\xda\xa4S@\x94\xcf4\xf8\x9c\xacS@\x14\xa0\xa9\x94\xfe\xd8S@\x98]\x0b\xf2T\xa4S@8\x83\x8f_o\xdbS@\xffO_\xa5\xe9\xddS@k\xd1`\xb5\xee\xa2S@\xfd\xa0\x0fc\x0b\xa3S@n\xd7\x19I\xbd\xa9S@\xa9\x85^\xc7\xa9\xdaS@g\xe6\xd0\x1d\xce\xaaS@\xedp\xae\xe8\x92\xddS@o\x81i\xe4A\xaaS@\xe5\xae\xf2\x15\xb3\xa5S@kg\x18#D\xdbS@\t\x9e\xbaY]\xdbS@\xdb\x8e:\xe2x\xa0S@\x17\xb7\xf0\xd7\x94\xd8S@\xdb6\xbe\xa8-\xa3S@\xe7\xd7\xb8\xdb\xc4\xd8S@\x12\x0b\x94\x99:\xaaS@!M:\x07+\xaaS@\x94N\xdb\x90\xd1\xa3S@\x0cHC3`\xdbS@\x08\x12\xdd\x92\xb1\xdbS@\xb2\xe32=U\xddS@~\x1b\x0e\xe2\xcc\xdcS@\xcd)"5\xac\xdaS@QLx\x16_\x9fS@\xd7\x8c\x95\xba^\xa7S@\xfc\x9aC_\x08\xdcS@\x07`\\\xc9\xe8\xa9S@\x19\'\xd3\x1b\xc0\xdbS@\xff\xd02\xb5\xf4\xd7S@\xf9A\xa9%\xff\xdbS@\x87k\xf2\xfe\xc7\xdcS@\xc2\x06Cd\xc9\xa1S@V|\xe8\x1c\x84\x9bS@\xdc\x81X6\xd5\x9fS@\x0bK\x03&]\xa7S@\'\xcf\xf0+\x1b\xa7S@\x9d\x13\xc7\xfc\x02\xa7S@:0\xea\xe2\x1a\xa0S@\x7f\x9d*\x03\xa1\xa6S@\xeb\xc3Y,\xbb\xdbS@\x0c\xc9O8\xbe\xd9S@\xd7i\xa7\x18\xd7\xd9S@]\xf4C\x10\x92\xaaS@\x9a\x81?\xd6s\xdcS@\x94oBq\xc4\x9fS@\xe0@\x85\xc5\xd6(T@j\xf4R=\xde\xeeS@\xa7\x1a\xe8:\x1f\x9bS@\xa05\x8c\x01\x9c\xa7S@\xa2y\xb3\x8f\xd2\xb7S@\xd93z!\xc6\x99S@}E2\x82C\xe3S@F@\xfb\x80^\xa3S@\x98@*\\\xe2\xccS@sr\xe1C\x90\xd5S@7\xd0.\xa1C\xd8S@u\x94\x8c*\xb9\xe7S@\x9d\xa3.5{\xb3S@\x03"\xa8\xf9\xd7.T@\xf2p\x8dW\x04\x99S@\xc0\xecR\xc5\x16\x9eS@\xd1\xdd\xdfH\xc9<T@Z\xa4OA\x80\xcaS@\x98\x12\xb2\xedf\xa8S@\xe1\xad%`\xaf\xacS@\xdb\xd84r\x16@T@\x82\xaa2\x10\xc6\xabS@8\x16\xdc!!\xbdS@\x11\x96\x00\xabC\xacS@\x10\x19\x17\xad\xdc-T@\tR\xb0\x17\xa36T@H->\x18\x03MT@CH\x9d\x14\xc9\xa6S@\xddn\x8c@O\xa1S@\x107eh.IT@\xc5\xee\x0c\xf4{\x92S@\xc8\xcc\xfe\x1b{\x91S@c\x06\\\xa0k\x93S@\xd7\x94z"-\xc7S@c\xb7o\xdeb\xf2S@}\xceo\xf4\xd6\x93S@\x12\xe0\xdaE\xf7\xcbS@\xdfV\xa7\xd0\x9f\xecS@ \xf7E]Q\x94S@7\x12v\xd0{\x93S@\xb3\xc6Vx\xa7\x93S@\xdc\x9f\xc7_\x9c\xefS@\x0e\x15)\x05-\x94S@\x8afX\xf4\xb2\x94S@\x0c\xf5\xea\xafL\x95S@\xe9X\x91\x0bt\x95S@Z\x8c\xb0\xce\xde\xecS@\x0b1\xeb\xd9\x8c\x8eS@\xdc@\x05\x8a\xa0\x8dS@<\xb8yg\xa4\xf2S@\xbc\xce\x98\xe2\xeb\xebS@\x18|\x02\x02\xc9\xb5S@\xc3\xd2\xf3Da\xeeS@\xf1\xf9\x14y\x1d\xcaS@\xc9\xbcW\xe9\xd4\xf2S@p\x0e)Q\xb5\x8eS@\x14Q\x9a\x86\x14\x8fS@M\xd1\x9b\xa4\x82\xecS@Z`D\x11:\xeeS@\x1e\xda.\xdb\xdd\xebS@\x8eX\x08\x08\x93\x8fS@\x8cf\xc7\xa3`\x91S@u7gj\xb7\xc5S@<\xbb\x0c\x0bM\xeeS@odQJ\xde\xebS@\x9bi\xc4y\x8d\xb0S@\x8cf\xc7\xa3`\x91S@\x9e\xc2 \x18\xeb\xeaS@\x80\x1b\xcd\x17\xf8\xefS@\x15\x8f^c\xc3\xebS@\xa8\x91\xde\xfd\x81\xeaS@)6\x1eS\xb5\xe5S@\x1f\tY\xc5l\xeaS@^\xa9\xd8\x8em\xf1S@ \xcfqk\xe8\xf2S@\xff\x9c@\xd1\xd3\xebS@\x90\xec4\xab\x9f\x90S@\xd7\xed>qP\x92S@`~\xaf`u\xa9S@\xb8c|\xad\xee\xbfS@;\xdb\xb0\x9d\xff\xcaS@\tSX\xa4\x89\xa5S@\xcf\xae\xd8\xdf,\xefS@\xe6JI\x98h\xe9S@[T\xb4\xe5!\xbfS@&\x8a\x83\x7fl\x91S@\xd3zf\xe9\xab\xeaS@\x8d\xaf\x0e\x1ec\xc3S@\xd4\x00V\xe8\xc8\x93S@\xf1\x18\xc4&\xcd\xeaS@\xc8>\xd9\r\xea\xe8S@\xb3{\x92\xe1\x8d\xecS@\xf9\x08\xeb\x86\x80\xf3S@GV\x82\xbc5\xf0S@Owg\xbc\x1d\x92S@v\x99A\x83\x1d\xccS@4r\xf5o4\x95S@\xe2\x19U\x1eq\xecS@\x89\xdc-K*\xe9S@\xbaqjR\xb0\xf1S@npEEZ\xa3S@yi\n\x88t\xc6S@}\xe2A,\xdd\xebS@\xa8\xa7\xc6\x01\xc1\xe9S@\xf3\xd2\xe5\xf2\xb7\xe8S@\x8e\x1c\x86 \x95\xe9S@\x10\xd3\xe7\x93K\x97S@\x01\xcc>\x9b\xd6\x98S@]\xca\x12!\xba\xd4S@\xf1\xd6\xda\xb2g\xd6S@\xdd\x91s/\x85\x98S@z\x0f\x90\xcf\xdc\xeaS@D\n\x7f\x89\xb6\x98S@\x18\x03\x11\xbeF\xe8S@\x99\xeb\xd3\xa7%\xe8S@\xfb\xd2\xf2\x9d\xf3\xe7S@Y\xd0\xbfZ\xd7\xe6S@\x03\xb8wqF\xb5S@\x98^\xa1\x13\xf0\xe5S@\xd8)\xd8\xbb\xbc\x98S@\xb4{\x14$\xf6\x98S@8\x9a\x9c\xbd\x13\x99S@V6u\x1c\x99\xebS@\x18!\xee:\xa9\xacS@\x84}8\xe8)\x9eS@\xed\xb9V\x82\x06\xc9S@\xa8\xb1\x05\x81\xa4\xeaS@\x08\xc6c\xa9\xd5\xe8S@\xed\xa7\x96~\xfd\xd9S@\xbf\xd4y\xdfh\x99S@&0F\x8d=\xdbS@\xbd+\xf7\xc3<\xeaS@W!)\x0e\x8a\xa4S@\x8a\xfc\x03\xdb\x1e\xa0S@8\x11-g#\xefS@94X8\xa9\xf0S@}r\xc7\x04.\xacS@3\xa7\x06&\x96\xc8S@\xc0\x81l\xf5\xfa\xcaS@\x00\xc57C[\xc8S@w@<\xc9\x8b\xe9S@\xbb\\\xee\xa0a\xe7S@\x13P\xa7\xa2\xe3\xe6S@\x7f\xfd\xd9D\x96\xe5S@\xe5\x11\x99\x01\x00\xc4S@\xd1)}2\x15\xa1S@\x96r\xcb\x15"\xc4S@S\xf7@\xf2%\xccS@\xd7\x85\x04x\xb1\xa1S@\xe9\xf6\xf2\x1dL\xcbS@\xaev\x8c}\xd6\xcaS@\x9f\xc7X\xa0:\xc8S@\x08\xab\x15\x97\x17\xa2S@G\xf6^,\x04\xcbS@P\x8bb\x86f\xcaS@"(Z\xb2l\xa2S@\xa8\xbe\x8fg\x9f\xa1S@\xcc\x96\x8eWx\xccS@\x04ef\xa9W\xcbS@\x05a\xf2"\xae\xc7S@j~\xc12q\xcaS@\x8dR~\xf5p\xcaS@w\x0f\xd7o\xd2\xc9S@L\x9d\xb1D|\xe8S@\xab\xe8\xd9\xe1\xf2\xe5S@\x8f7\x16\xbe\x86\xcbS@\xdd\xe9\xc9\xd2\x9e\xc8S@Z\xefN\x9c\xaa\xe3S@\xc9\x9f\x94b\x15\xc8S@\xcfZW\xa3\xcc\xe5S@S6JI\xe2\xcaS@\xb0\x99Oz\xed\xcbS@\x00\x83\x19Z\x9b\xccS@v\xff\xf0\xac\x0c\xcdS@\xff\x99g\xeeh\xcaS@\xf7\x84N\xe4i\xa3S@\xaamr\xd9\n\xe9S@\xcfZW\xa3\xcc\xe5S@\xac\x00OC\x82\xe3S@\x9eDB\x14\x08\xf5S@8\xd6\x9d\xd8\x8f\xbfS@\xd2\\3b\xcb\xe3S@\xe6\xaey\xbb\xc7\xc7S@\x9ak3\xc0\x10\x9eS@\xf2\xd3W\x07\xbd\xc7S@~5\x86\x1a\x80\xe2S@\x11\xa1\x8f\x01%\xcbS@yiG\xaeK\xf1S@\x87\xec8\xbf\xb48T@\xa8\\\x89\x85\xf8\xe2S@\x9f\xdc\xd0\xc1o\xc7S@`\xcd\xd3\xe9\xe7\xcaS@\xf2\xee\xfe0\xc4\xe9S@\xd6\xca7\xf1\x7f\xc8S@\x86\xd0\xee\x85\xb6\xc0S@\xce\x82W0g\xe9S@\xcd\xd0}\x87]\x95S@}\xab\x06q\xd8\x9aS@#\xb1iV\x88\xc4S@\xa7|\r\x00\xdb\xc6S@\xbfH\xfa7\x9e\xc6S@\x1e\xc2\xd5\xf7\xc1\xcaS@Ei\xabN\xe9\xa3S@\x89fM\x96\x81\xe2S@I\xa2\xce\xdb\x95\xc6S@\xdbKY/\'\xcaS@E\x17b09\xcdS@d6\x87\x8f\xbb\xc5S@}I"\xd7\x92\x9bS@\xdd\x86\t\xdaG\xe6S@^\xd3\x12\xa4&\xc6S@\xe9\xd4\xa3XU\xc8S@\x16\x0e\xf7aX\xc6S@\x8b\xfe\x04\xf6\xe3\xc5S@Z\xd9\xdd\xe8~\xcfS@g\xca\x18b\xc1\xe5S@F\'\xc1OV\xccS@\x82\x05\xb8\xe4s\xccS@\xa7?\x7f\xacA\xb8S@m)Nv\xaa6T@\xec\xb3\xc3>\x9d\xa5S@"\'U\xdbC\xc7S@\n\xc1\xcc\xe8\x08\x9bS@\xcfL\x95\xcb&\xa5S@4z\x7f\\R\xcdS@5\xab\x92\xd1\xdd\xe7S@-Mc\xd9\xb2\x96S@8<%\xfa9\xa5S@r\xf0$\x8dq\xa5S@\x87+)\xdd\xb9\xa5S@,O\xeb2%\xc6S@\x9a8Tlx\xbfS@\xffs\x91\x88X\xbeS@\xd7^\xfe\x16\x96\xceS@b\x1f\xa4\x07k\xc5S@CZ\xc9l\xf2\xa5S@\x9c\xed\xbfc\x12\xbeS@\xa6\x19\xa0\xa01\xc6S@\xfa\xa0\x99v\x85\xa1S@\xc9\xbb\x93\xee\xd4\xe1S@\x91<8\xc1\t\xd0S@7\xb53\xe80\xa7S@*\x16\x91\xfd7\xcdS@8\xdd\xe1\xd2\x91\xceS@\xae`\xfc\x06\xed\xcfS@\xd8\x1fl,\xe4\xbfS@R\xc0~t\xbe\xc5S@\x83\xca\xd9\xc9]\xd0S@\xfa\xd8\t\xee\x8e\xe7S@\xf0*\xc9(\x9d\xcdS@5B\xdbi\x17\xc6S@\x7f\xd1\xd8+@\xd0S@\xc2NnJ+\xc7S@\x82\xa5\xb9\xef\xf4\xa2S@v\xcbC\xbe\xc5\xceS@@\x07\xa1`"\xc6S@\x95\x17\xac\xc4\xf2\xc5S@\xcfy\xe2\xcd:\xc5S@`\xda\x06\x18Q\xc7S@*#\xe33\x8d\xc6S@\xdc\xb5j)S\xe1S@:\x9dg\xdf\x99\xe6S@\xa7\xea\xbc\xcf\xd2\xcdS@\xd8\xa9/#\x04\xceS@\x8f\xe5\x15\x1a\xde\xe5S@\xde\x8bL>4\xe3S@H\xa2a\xb8\x9c\xd0S@ua\xe4$\xb9\xd0S@\x1e\x9b\xa5\x19\xc3\xd0S@\xfdE\xe3U\xe1\xc6S@\xdf"\x83\xe1\x9f\xc5S@\xf7\xd0\xdc\x1c6\xc5S@\x85<iC\xb2\xa7S@\xee\nE\x10\xc2\xdfS@!\xa54+\xd6\x9eS@t\xf9\xad`\xf2.T@Wi\xf6\x02\x9e\xceS@\x89-\xcf\x9b\x87\xe5S@*#\xe33\x8d\xc6S@z\x97\x13\xc9\xc7\xe1S@\xaf\xebQ\x80\xfe\xcdS@\'\xe6S\x0bc\xceS@\xe7\x19x\xc0\x1c\xd0S@\xfa\x8d\xb9\xba&\xc6S@\x85\x9d\x9cSc\xbaS@\xcc]\xc9fW\xceS@1\xa4\xbd=\xae\xceS@\xc8\x07\x97\x97\x8d\xc6S@\xc3:#\x98\n\xc6S@\x14\xe3d\x89\xb9\xa3S@)le\x93\xd4\xe3S@\x11\x12\x89\xccc\xa8S@\xee\xdfG\x15\xdd\xcfS@Z\xd6\xef\xe3\x17\xf4S@\xde\x0b\xa8v,\xbdS@\x857&c\xd1\xd1S@Q\x8dU<b\xe3S@>\x19\xfes;\xc4S@\xa1\x04\xb5\xbb\x9b\xe3S@k\xe8\x0ff\xc6\xa0S@\xae\xf4\xb6\xe2\xfe\x9aS@)/\xa9\xf9\xb7\xd0S@\xb2\xcd\x02\x9c\xf8\xc5S@7\x81\rYA\xa4S@C\xbb\xa7?\x83\xd2S@\xd1L?\xfe\x8d\xa4S@\n\x10\xbc\xa4\xd2\xd0S@G\x1e\x88\xfeF\xc5S@\x1fe\xa9\xc7\x95\xa7S@\x83\xb1[T\x14\x9bS@\xe4\x9d\\\xf1f\x9bS@\xbbQ\xf0ej\x9fS@9\xeb\xa2\x8e\x12\xdeS@ 5 0h\xe2S@\xbbQ\xf0ej\x9fS@\xf0\x87\xa1\xd0\x07\xd1S@\xb8\xd5kZ\xab\xa6S@\xab\x8f\xbe\xa9\xe8\xd2S@\xe8\x1b\xc2\xbf5\xe2S@\xbf\x7f\xe9\x94\xa5\xa8S@|\xb0*\x90\x19\xa7S@{]\xb1\xcc\xb7\xb8S@\x15G\x9et\xf6\xc3S@A\xa9\xa8\xc4`\xa9S@\xb5e\x8a\xb5\x12\xabS@\xa7\x94\x8e\xe8\xd9\xe8S@!\xc9>zX\xa7S@\xb0\xda\x1b\x1e~\xe5S@P\xbc\xe6\r2\xe2S@\xb1\x9f\xd2\xb8>\xe4S@\x13\xe3G\n\xfb\xe3S@\xbf:#c\xb9\xceS@"\x866s}\xc3S@\xee/V\xb0\xe8\xc1S@\xc6\xb89\x890\xe5S@>\x13\xf71\x12\xaaS@\x14oLQL\xe4S@\xe4-)\x8a\xa1\xc2S@N\xa3~\x89\x07\xe4S@YV\x1d8\xe5\xe3S@\xed\x830\x99!\xd2S@Kv\xdf_F\xa7S@i\xe6K:2\xa8S@\x84\xbc\xfc\xaex\xaaS@G\x918\x04\x9e\xaaS@K\xd2|\\\x13\xddS@\xd9b\xc3\xc7n\xd2S@$\x81Y\x9d\xea\xabS@\xc6\x81\x10\x80\xe8\xaaS@\x97\x04:-2\xcfS@\xf8f/\xdc\x7f\xd2S@\xd0\xa5\xd0Wc\xe8S@v\x80a9\x88\xc3S@\xd1\xf7\x0e\xbd\xd9\xc0S@\x14O\x92%\x92\xe3S@\xc0C\x02\xb9c\xacS@\x8a\xfd\x92\x86\xa2\xacS@\x8eL\x14S\xed\xf4S@\xa76\x19\xd8O\xa3S@\xec\xe40Z=\xc3S@\xd3\xec\x91\xc0 \xc3S@&F_\xca,\xe8S@;/W\x06J\xe3S@\xb0\x95\xec/\xc2\xa8S@\xd5`\xe8=X\xabS@#Z\x1e\t\x82\x9cS@gE\xcaL\xdf\xa8S@H)\xf2\xd9i\xd0S@=\x1d\xe1[a\xabS@\x01\xd9uk\x18\xa5S@\xb0]\x84+\xd5\xbaS@F;\xf45>\xc3S@\xbdT<\x82\x8f\xbaS@\x9e\x19\xd34\x0b\xa5S@\x04\xb27\xb3\xda\xabS@\x9c\x07\xba\xd5\xd6\xc2S@\x8eq\xd0\xd6f\xd4S@o\x94\xbd=\x89\xe3S@Z\xc4#\xb7\xf3\xd3S@c\xb1\xec\x94J\xa5S@\x00\xefYL/\xe2S@\x7f\x02:\xeem\xd4S@\x01\xc1?\xdaW\xe7S@S\x89\xbe \x83\xc2S@c\xb1\xec\x94J\xa5S@\x9d\x8al\x1e\x03\xa9S@L\xaf\xb7\xa6\xf6\xd0S@\xe7\xec\xf1\xfe\xcc\xd2S@d\xa4\xae\xdc\xf3\xd2S@>\\a\x13\xa0\xe2S@\xb6\x91\x98\xabl\xd4S@\x8cX\xab~u\xd4S@\x0c\xaf\xb2\x02\xbf\xc9S@5\xd2\xe1s\x87\xe3S@\xf0\xbf \xbf\xd0\xc1S@\xcf\xa9FH?\xacS@\x99\x18\xa9c\x93\xacS@a?\x88\xf1)\xadS@\x17\x84\x9a\xc0\xf2\xcfS@\x12\xa1p\x7f\xbb\xd3S@\xbdu\xdb\x8c\x9b\xd4S@\xc4}8\x92\x81\xe0S@\x1f\xc1\xc9\x9a\r\xadS@\x19\x1d\xbcy\x8d\xc2S@Z\xedf\xfa\x8f\xc1S@\x0b>\xb4\xe6\xe5\xccS@\xc4\xcfo\xe3\xb0\xd1S@0\x9f\xef\x8a\xf6\xa7S@\x10\xce\x1b\x842\xacS@\x95\xb7\xeb\xae\x9e\xe6S@\xecbq9\x01\xafS@\x85\x05Q%\x02\xd5S@\x15\x89\xf7\x89q\xc2S@\xe0\xd1y\xf1\xac\x9fS@wm\xa0\xbb\x01\xc2S@\xe6A>\x1e\x8e\xd4S@\xb2\x95\xed\xc8A\xa4S@\xc7t/eG\xdfS@\xf8\xa4\x1b\xd1\x0f\xceS@\xd2<r\xa0\x8c\xd3S@K\\&\xbc\x1d\xc2S@\xd5?\xb1\x98\x01\xc0S@\x0b`\x80\xaf\x80\xb8S@\xbe\xca\x04\xd2\xce\xe4S@P\x90\x99Js6T@\xca\xd6\xef\xa5\xb0\xd4S@\x82\xd7D\xb6\x9f\xacS@\x04\n\x9a\x80\xd0\x9eS@\x96\xb3\xe0\xd3\xb2\xd5S@;\xdf\x08\xaf\x8b\xacS@\xc2\xe2BO\xbd\xadS@\x1f9\xd6\'t\xbeS@D\xb8g&\x05\xd5S@\x96\xcb\x1f!\xa4\xe4S@\xf6g\x9a\xf3u\xe0S@\x98@*\\\xe2\xccS@\x8eE\xa1;5\xc0S@mr\xfd\xb8\xfe\xd5S@3\xcc]\x95\xde\xccS@{\xcb\x0c)v\xc1S@}(\xc6e\xb0\xaeS@j\xaf\x051\xdc\xd2S@\x1d\xc9\xb8Z\xb9\xbfS@\xb0\x864\xa7\x81\xd6S@I \x1a\xf1\x7f\xbfS@"\x8e>\xb0\xa4\xd3S@\xcf\xfa\xd7\xc5\x97-T@\xa8\xf5}\xbf\x94\xa1S@\x81\xcb\xe0\x03\x8b\xd3S@\xe9\x83a\x15Z\xc1S@\x06\xb6\xe6[\x17\xd4S@\xa28\xb5\xd1\xd7\xbdS@TR\xd5DX\xddS@9[\xb7\xa1\xd0\xa0S@\xab\xd2%\x97\xba\xd3S@\xf4in\x9a6\xe4S@\x89-pw\x93\xbdS@\x19\xc3\x91\xc5(\xa1S@\x0f\xfb\xd9\xe1\xd7\xc0S@\xa0ac\xf7Z\xdfS@\x06\tPq\xba\xe2S@d\xed\xf8\xa3\xf0\xceS@\xdc\xd7\xfdJ9\xd4S@\x13\xde\x94\xb4\xbd\xe3S@\xa96\xa5\xa9\xcc\xa1S@B\xe9L\xaa\xf2\xb6S@\x08\x04D\xbdf\xb0S@\x0f\x16\xe3H@\xe3S@\xa96\xa5\xa9\xcc\xa1S@B\x960\xa4S\xbdS@\xbd\x8f\xc2;]\xb0S@\xe9\xe7\xeef\x91\xe2S@\xa2\x19M+\xb1\xb0S@\x18\x84\x0f\x90\xd6\xb0S@&\x83P\xb4\t\xceS@\x8b\xbcPQ\x8d\xc0S@\xaa*\x08\x14\x18\xd6S@_>y\x89,\xd6S@+7H\x92N\xafS@P\xbe\xa0\xfcr\xbeS@\x9b\xfc\'\x8f\x8a\xb0S@\x8a\xf2\x829\x15\xbdS@\x1f\x08\xa8\xe6\x01\xe2S@W[RzP\xdfS@.\xda\x1bf9\xdeS@\xda\xf62)\x91\xbeS@a\x9b\xdb\x91t\xbeS@\xfd|\x9ep@\xbbS@\xbc\x88\xcb\x1f\xa2\xafS@\x94\x1a\x13\xafp\xd4S@s|q\xcf9\xd6S@\xfa\xf7\xbbB\x10\xe2S@Ru\xf6lI\xa3S@\xfe\xec\x11P\xf0\xb0S@+%\xa9\xa5\xee\xbdS@\x05bZ\xe3\xc7\xa3S@4<\x960w\xcdS@\\:\x93\x8d\xd4\xd6S@\xe0;\x17QW\xb1S@.l{\xa0\xa4\xbfS@\xa7\xe6\x04A\x00\xb2S@\x07\xac\xc9\xc9\xc9\xd6S@\xd5\x90*\x9a\xee\xbfS@,y\xb7*\xb7\xbfS@\xcf\x08\xd3\xb9Z\xbeS@Wm\x96G\xae\xbdS@\x9d\xa3.5{\xb3S@\x10\xd0\xf4Ls\xe1S@2\x9d\xf3\xca\xd9\xb1S@\x1bD\x11\x91\x81\xcfS@H\xfd\x1eQf\xdeS@\xc6i\xd8 \x19\xd5S@\xadE\xfc\x9b\xda\xddS@\'QB\xa71\xd7S@\x8dR4\x1d"\xddS@\xb6\xe3\x1dz\x01\xe2S@\xe3\x01\xd5Tz\xd5S@\xf6\x97\xe0\xf4\xb7\xbbS@\xf7MB\xc9[\xddS@\xed\xef0\xf4C\xbbS@\xe0!^\xfc\x83\xd7S@\x87\xf60b\x98\xd7S@\xe3c\xf6^\xb6\xb3S@\x1d\x16HTT\xb0S@j\x7f7uA\xb3S@\x9b\x17\xfel\x83\xddS@\xc0#\x84)4\xbfS@\xf9\x03\x19S\xda\xbdS@\x0f\xcf\xb2C\x03\xb3S@vh\xe5r\x9d\xddS@UF\x84\xebD\xb3S@\xc2\xf2\x02\xde;\xb3S@`8\xa7.\n\xb4S@\xb2$\x87<\x15\xd8S@\x94w\xeeW=\xe0S@\xffd\x9d\x92\xa5\xdcS@\xael\x06\\K\xb4S@\\\x05\xcc0:\xdeS@F\x8bf{O\xd5S@@\xd6\x901\x89\xd5S@I\x12\xcb\x12\xd7\xb0S@d\x0fl\xe8h\xb3S@\xd9\xe9\x11m\xa8\xb4S@\x97sE\xf2\x8f\xd4S@\xb5\xac7\xf5\x87\xe0S@0HA\x19\xa7\xbaS@\xda\xc3\n\x02C\xbaS@k"\xb8\xec\x15\xddS@G\xef\xe7\x99\xb7,T@\x82\xac\xdc\x01J\xd8S@O\xf0\xa0z\x01\xd9S@\xbe\xd8\x19\xdaN\xbdS@y\xa0\xd7L\xbc\xbaS@\xe5\xf2\x8c\xd6\xf2\xdcS@\xe0\xfa\xd78\x1a\xb4S@>\x89\x00\xf7\xb2\xd4S@\xd9\xac\'\xed\xd6\xd6S@01\xb60\x83\xbeS@T\x98y&_\xbaS@{K\xcc\x92\xf9\xb9S@P\x8fu\xc6\xb3\xb7S@\xc6j\x99\xc9*\xb5S@J\xc7h\xd5)\xd5S@\x82\xe8\xe7C\xda\xa6S@(\x02\xaf\x8fk\xdbS@uL4[z\xdfS@\xe1\x93\x8a.\xad\xb5S@F\xa4\x84\xa2\xee\xbdS@\x1aB[_7\xa7S@B\xb0\xacm7\xdbS@\xe2\xb7\x11\xf4\x97\xd5S@\x88\xc83\x96}\xdfS@pMX\xa5\t\xb6S@D\'\xd7\xe8!\xaeS@_\x1d,\xb8\xa9\xd8S@\xf86~\xc1\x14\xdfS@H1\xf4\xd63\xb3S@\x8d\xef\xfd\xae\x0b\xd5S@\xdc;)"\xe9\xd9S@3\x9a\xd0\x96J\xb6S@&\xa8\nJ\xce\xa7S@\xde\x010\xd2W\xb3S@Zs%7Q\xdbS@\xb5\xc3\x01\xcck\xd5S@X\xe1\xde0\xe2\xa7S@x\xdd\xeb\x81\xd2\xd7S@\xa1x]\x8b\xff\xdeS@?u\xb2]\xe4\xb3S@\xffz\xd9\x84J\xa8S@ \xd1\xb4\xf2\xc9\xb5S@\x98\xdfq\x014\xb7S@\xd1G\xe1|\xf7\xdeS@.e\x0c\x17D\xa8S@\xd0\xf48jw\xa8S@\xff\xcez;\x7f\xd7S@m\x19\xef\x88\x04\xb7S@@\xb9\x89r\xfb\xb6S@\xb2b\x8aj\xbd\xacS@E\xd0\xe53z\xd5S@Y\xf0\x97\xaf\xc8\xaeS@A\x16\xfei4\xb4S@\x0f\x08\xdcwO\xb7S@\xc3Pr\x8c\x87\xb7S@g\x1a\x82_\xf7\xbaS@MS\xc0W\xd5\xb8S@\xc1/\xa2\xfd\r\xd8S@\x8d=\xad\x98\xea\xd9S@9\x91e\x8f\x01\xbbS@\xb0\xfb\x0b\xac#\xd4S@\xbc\x0feo\xf7\xb7S@\xb9_i\x16\x16\xdaS@?\x1a\xc8\xb22\xd9S@\xd6\xd1\xc0G;\xa9S@\x94\xfef"\xc7\xdaS@(\'p\xa3\xb6\xa9S@\xb3\xd6\xda\xe8\xd0\xb7S@\xe58\xa3\x14M\xbaS@\x93\xa9[\xc1\xbc\xb8S@\xdd\x98&\xd0y\xb8S@\xcb\x89E\xd8\xa5\xb6S@\xc5\xef\xb0/\x82\xdaS@\xb2yy\x1f\xe2\xdaS@\xb54\xaa%8\xb8S@|\xd5\x13jr\xddS@W <\xc5\x8f\xd4S@\xfdEZI\xc5\xa9S@\xfbi\x1b9\x02\xbaS@\xc1a\xa6N\x12\xaaS@\xa3I\xf7\xb2x\xb8S@\xd0D2vE\xddS@\x14\\\xfb\xa0\xeb\xb7S@#p\xf8\x8cj\xb6S@\xe4P\x08Bf\xdbS@\x909\xbd\x17\xcd\xb8S@\x98\xf1T\xc8H\xdbS@\x9e\'\x80\xbaQ\xd9S@EN\x97>v\xb8S@\xd0j\xce\x00\x97\xdaS@.\xcb\xbc\x84\x88\xb9S@\xf6S \xd7m\xaaS@G_6\xd6O\xdaS@?:\xb0\xb5\x92\xb8S@\x01\xbf\xc3\xd0 \xb9S@\xd9\xab\x01\xe5a\xb8S@&\x82#\x0e\xdc\xb9S@\x8d\xcaA\xa20\xdaS@S\x00\x8b\x97\xa8\xbaS@\x08\xdf\xfd\x83\x83\xb9S@\xba\x83\x1a\xb5\xc1\xdbS@\x85u\xf1\xc5\x88\xd8S@\x9d\xdd\xbd%\x95\xabS@H\xb4\x9f\xd2\xc1\xd4S@\x19\x01\xe9\x00\xeb\xaaS@\x17\xc4\xb0\xcd4\xabS@\xc5O\xa7\x99\xd8\xdbS@;\xc5|\x91\n\xbaS@\xaf\x01\xbd\xac\xde\xd3S@\x13G\x98\xf7\x91\xdcS@F$\x9a\x0c\x87\xdcS@\xef ,mj\xdcS@\tC.e9\xb9S@\xce/\xd8P&\xb1S@\x15\xa4R\xe1U\xbdS@\xc1\xf5\x83,z\xc5S@\xdd\xf7M,+\x93S@>HJ\x977\xccS@2y!\xd9\x9c\xc5S@R\x01\r\x00\x84\x93S@\x98A\xe2*\xbb\xe5S@\x07\xde\t\x8b\xe7\x93S@\xc3w\x08\xc7\xd5\xcaS@W\xe5\xbe9\x9b\xcbS@\x04~\x10C\xdd\x92S@NXjAz\xceS@a\x9b\xe3\x865\x93S@G\xbb\xb1\xe4*\x94S@\n\xb0\xd8\xca\xcd\x93S@\x88\xb9\xab\xdc\xfc\xc5S@\xf2|H\x12\xe4\xcaS@{U\x89l8\xb7S@Y\x0fb\x87L\xeaS@\x1b\xad\xdf\xbf\t\xc6S@\xf2\xfc\xbd\x9b\xf9\x8dS@\x83\xf7Pj\xb2\xb6S@\x98\x97\xaeH\x16\xc6S@\x8c<\xda\xcb\x9d\xccS@\xa6\xfa\x1c\x1f\xd6\xc6S@_F\xb6\x8a\x87\xc6S@pF\xe4\x1e\x8d\xc5S@q\x87a\r%\xc5S@\x02\xe3p\x8d\x8c\x8eS@\xb0\xb4\xd1\xc1U\xb6S@/r\x96\xd8\x1d\xcdS@\x8f9\xae\xe5\xd6\xbdS@<Zo\x16U\xbaS@\xba\xe9,!\xf3\xcfS@)\xd2t\xc1\t\xd0S@\x80\x04\xf6\xb0S\xceS@XY\xa6\xfa\x0e\x8fS@\xea7uIH\x8fS@\x87\x9d O9\xc6S@\xcd1$\xffn\xc4S@\xc5\xb9\x16\xd8\xfd\xe5S@\x8a\xaa\xfeHX\xc5S@-\xda\xa5\xb5\xa9\x8fS@_\x85\x039\xb9\xccS@\xff\xcd\xdfZ\x88\xb0S@\x8b\xaa\x80\xb1\x04\xe8S@\xe2.\xef\x9d\xcf\xc3S@\xa0\xdaG\xd3K\xc9S@~\x17|V\xe0\xa8S@\xf4\x8f\xbe\x80;\x91S@)\x04\x7f\xdc@\xd0S@\x06YR\xfd\xc7\xc3S@\xdc>n\xa7D\xcaS@\xb6\xb5\x89\xf7(\xcfS@\x18\xc5\x0et1\xc6S@\xb0\xb9v@e\x93S@T6\xcbN\x01\xcbS@\xbf\xc0\xdb\xcc\xb4\xceS@|\xf7\x87LJ\xd0S@Eo\xf5dQ\xccS@\xe0\xb45\xce\xb8\xccS@T:\xffD\xb2\xccS@YZ\xd0\x1a\xf0\xc2S@\xd3\x82\x11\xec\x8c\xe3S@\x1e\x1b9\xdd\xa0\xcdS@MB\xb3\x83\xf1\xcdS@3\xd9ew]\xccS@f\xd4\xa1\x9a.\xceS@\xe5\xd0\xe3\x17\x0b\x92S@);T<\xa5\xd0S@\xb8\xb8=\x93\x82\xc7S@\xff\x1e\xbf3\xb5\xe3S@\x85\xdc$\x11\x80\xcfS@[\x86^\x81\x9c\xe3S@\x07\xfba\x8df\xe3S@\xea\x92F@\xcf\xebS@#\xf3>\x82\xe1\xe6S@\xab\x83\xb8\xedq\xe7S@\x1b\x1c\xf4\x89\xa9\xb8S@\xfc\xd3\xf9\x87o\x93S@\xb0UZ\xef\x92\x96S@b\xbe\xa1\xc9\xd7\x96S@\xaa\x85\xa0\x95\xf6\xcdS@\xc6h`\xc6K\xceS@\xfdku\xa9\xc4\xd0S@\xe9\n\xee\xd8\xc2\xbbS@\xab8Cf\x05\xa3S@\xf9N6\xe3\xb1\x93S@T\xd2{\xb4\xac\xf6S@h\xe0\x84|\xde\xddS@\x91\xa7rnU\xceS@\x1a\xb3r\x83\x90\xceS@\x08]\x9f\xea4\xd0S@\x08\xb4\xaa\xa2\xb5\xcfS@\x8f\xcaV\xa1\xf2\xcfS@\xeb\xa4\x17c\xcc\xc1S@Xx\xcf\xd7\xaa\xc8S@\xf7\xcbL\xf2\x15\x98S@\xe4r\xa6\x8e\xc8\xc9S@x>\xe7\x1a\xec\xc9S@\xd7\x81&o\x9a\xd4S@\xf0\xee\xe7\xae\x8f\xc3S@\x97\xa8i\xc9\x1e\xc3S@\x08\xb4\xaa\xa2\xb5\xcfS@\x86+\x8bQ`\x98S@e\xeb\x17~\xe8\xcbS@l\x9f\xfbV\x8b\x98S@B\x97bA\xfc\xe1S@C\xea\x94G}\x98S@l\x9f\xfbV\x8b\x98S@\xd0M\xcaX\x14\xc3S@\xa4\xe4\xf8\xcb\xcb\x98S@x\xef#:\xf7\xbdS@,\x87Z\xe5\x84\xe6S@\x12\xef]hK\xbeS@ww\x11\xec\x81\xe9S@h\x872b\xa9\xf4S@\x00_\xd2\xbf\xf8\xe8S@\xc9t\xc5e \xc3S@\x15^\xfd\xa8\xdc\xc2S@\x90;l\x12\xa7\xb2S@\'\xe1\x08\n\x08\x9aS@\x0f\xc9%\x10\xc7\xf0S@\xa1\x07\x9e$\xb3\x9fS@\xdaga\xf0(\xcdS@A\x02\x83\xb24\xbaS@\'\xe1\x08\n\x08\x9aS@o\xe3\x05\xb6V\xc2S@\x81\x7f\x9d?\xc5\xc0S@\xfc\xfe\x90\xb4\xb0\xd0S@E\x97\x97Qx\xe5S@.\x8d\xbf\x05\x8b\xd0S@\x0c\xc8\xa3j\x99\xc8S@\x93\xc7j\x86\x8a\xd1S@\xdf\x05\xc3\xb7\xe5\xc1S@o\xdb\xa8\xb3\xc3\xc1S@\xd2\x08\x07\xa25\xcfS@X&\x87\xa6\xda\xcbS@\xb8\xfe\xfb\xb4\x84\xc0S@A%\xb0s}\xccS@\xc4\xf6+$\x18\xc6S@\x84\xba\x7f\x18\xdc\xb8S@\x06C:\xae\x9f\xccS@=B{*e\xc9S@}hb\x0e\xfa\xccS@\x17\xd1\xfd\xd8\xf2\xc1S@\xf6n\xa2\xf1;\xb9S@\x10U\xc1\xe1C\xa2S@\xd6?u\x10\xbb\xc1S@\x83\x92}\xe2\x92\x9bS@\xf5\xd12rq\xb8S@w\x93\xb1\xd7\x9f\xeaS@\xf8~|$\xc2\xc0S@K\xe4"\x89|\xe9S@k\xc4\xe2\xfa\x82\xc1S@\xcd\x17\xf9>\xe5\xc0S@~\xc0\\\r\xa3\xc6S@\xdaga\xf0(\xcdS@\xc8G\xe1u\xcf\xebS@\xb6\xe31\xb5\xb1\xbfS@E/\x8c\xbf\xe6\x9fS@\xc3\xf0\x90\xb0i\xc0S@\xf7\xfd!\xf9\x8f\xd0S@\x10;\x04\xd2A\xd1S@\x00\xc2\x05l\x0e\x9aS@\xdc\xb2y\x03\xb5\xe4S@\x03,\xaaA\xc9\x9aS@\xf2u\xc0\x15\x86\xbdS@\x07\x06\xeb\xc3\x98\x9eS@\xdeb\xac\xc4\xf2\xa3S@\x1a\xfb7\'\xf2\xa3S@l0\x04oF\xc8S@\xca\xe8\xe1\xf42\xc0S@\x1eHxJU\xd1S@\x0f\xd2\x96\x85\x0f\xe3S@Q\xd6\xf0\xb0\x89\xd4S@m\x05\x05\xaa\x13\xf2S@\x82\xa8\xd9\x00]\xe2S@\x94\xf2\xc7Ml\xf4S@Q\xd9/\xa1\x15\xe3S@\xd35F\'\xd3\xbeS@Q\x88IJI\xbeS@\x81\xce~V|\xe3S@\xf6\xf3\xea\xbe\xe8\xcfS@\xf1\x95\x8e(\x82\xc0S@O]\xdeC\xb1\xa4S@\xff\xa4\xcf\x99+\xc8S@\xda\x94L\x18\x14\xc8S@\xb1\xe1\xdbcx\xbeS@\xe2+\xacja\xbeS@(_\xd2\x01\x16\xa5S@7*\xa48\x0e\xbdS@\x94^\xd4i\x84\xe1S@\xf7d<\xd9n\xbeS@\xa6N\xb9\xef\x80\xe3S@\x01\x9a\xf7?=\xe7S@\xeff\xce\x87\xa5\xa5S@p\x98\xc2\xbd\x00\xe4S@\xdd(<]\xf4\xa5S@\xcfeY\xc3\xa2\xbfS@M\x8ed2[\xbeS@\xc6\x1c\xb5\x079\xbeS@/\x1d\xcb\x1b^\xd1S@\xa2\xbbv;\xc4\xbfS@,\xbb\x08\xd2\x97\xbdS@\xb7\xbb\xfd\x8e\xaf\xd2S@\xc2\xfd;\x04\xbb\xd3S@\xbe\xad\xe1J\xdd\xd3S@t\xe9\xee\x9b\n\xdeS@a\xc7\x81D\xf1\xdfS@\xd3\xf8\x10\x9e\x81\xcdS@\xff\\\xbd\x1a\xa2\xdcS@"e\x02\x90d\xd4S@\xfe=f\xfe\x19\xdeS@.\x94{(\xdc\xa2S@\x19\xfa\x8f@\x96\xcaS@\x1e\xbbG\x1c\xf7\xa6S@h\xe9\xa0T\x8e\xddS@Kw<A\xbe\xc8S@nL\xb7\xdc\xa7\xe0S@&\xaa*\xdcf\xe4S@\x95L\xf5q\x9b\xc8S@\xdf\xcb\xf8\xad\xc0\xebS@\xe4`F\x8al\xe8S@\xbe\xdb\xce>\xdf\xa7S@y\xa1\xd3c\x7f\xbfS@\x93\xa2M\x81\xcc\x9eS@)1}\x83\x9e\xa7S@\x89.Ot \xbdS@\xc6\xb5!X\x02\xe2S@\xfcVm\x97W\xd4S@\x85\xfa:pn\xd4S@!\x9a(Gi\xf0S@^\xd79\xa4\xc4\x9fS@\xbby\xe19\x87\xa8S@.~\xd2\xcf\x95\xe0S@XN\xf2\xcb\x05\x9fS@\x1eHxJU\xd1S@\xf7$ RK\xc6S@\x88!\xfcm)\xedS@\x81R\xd1Y\x18\xa4S@[\xe0\xdaV\xa4\xc7S@\xdd\x9c\x14\x14\x01\x9bS@6/\xb5\x89\xb4\xa0S@!0\x1e\xe6P\xc6S@\xd6X\xc0\x98\xae\xbaS@cr[\xf8"\xe8S@\xa8\xff)\xf8\xdc.T@\xa9\xfcH\xb8x\xecS@\xc2\xe8\xbb\xa9\xb2\xdfS@-\x96fQ\xb8\xddS@Z\x9a\xdfu\xec\xe2S@$\xae=\x98\x0c\xbdS@\x80\x12\x15\xd9\xff\xcfS@Q\xa8\x03[K\xe3S@\x1a\x05G-\xab\xa9S@\xa3\xdaW\xeez\x9fS@\x0f\xe2\xf3\xd0y\xa6S@0\x00\xa3\x13\xdb\x9fS@^\xbe\xc0\x8en\xeeS@\xc4;\x00D\xcf\xe8S@.\xe5\xce\x82\x9c\x9fS@\xfd\xbe\xc8`\xf7\x9fS@\x1b\xf6\x97m\xcf\xccS@%\xd8\xf4\xf4\xb5\xaaS@\xed\xf8Z\xd6\xb1\xd3S@\xa6\x98\x88h\x16\xd5S@\xe1\xec@\xecf\xdfS@\x15\x0e\x0f$\xfa\xdcS@0u@\xadS\xa9S@7\x8c\x95\xf4X\xccS@Gk\xe7\xda\xcf\xe3S@\x89\xd1\x9c\xdf2\xe4S@\x89\xd5n\x0f\x0f\xabS@\xcf?45\x00\xdfS@\xe9C\xc3GS\xa2S@\xe9C\xc3GS\xa2S@\x1b\'2!\xfc\xb9S@&Tb\t\xf4\xa1S@\xc1\xc5/\x85\x06\xf1S@\xb0\r\xae]\x7f\xd4S@\xa4\xd4\x82g+\xeeS@\x86b\xad!\x96\xabS@\xab\x8aqFC\xa3S@\xd5\x815\xf3\xd8\xa9S@\xa1\x1eb}\xf9\xabS@\x10\xd7\xa0\x14<\xbbS@\x8cT!\xf5!\xe2S@\xee\x84\x0f3\xfd\xc7S@\xdf\x87q9"\x9cS@\x89\xd1\x9c\xdf2\xe4S@p\x12iE;\xe2S@\xdb\x8a\x1d\xfa\xed\xcdS@E\xc8\xe2@\x99\xe7S@\xa85\xd2\x8fN\xdfS@\x0e\x87>\x19\xeb\xa7S@\x8d\x9a\x91\x040\xdbS@%\xae\x8eDE\xa8S@\xd7\xad\xe6k\x16\xddS@p\x85\x86\xce\xd5\xd5S@\xbe\xa5\xd3\xc5\xf6\xdbS@\xb7\x06\x07\x1b\xdd\xa8S@\xd8\x1cV\x0f.\xe8S@\x8f\xe5j\xc3\x0c\xa5S@\x8dF\xb2\x8a\xe0\xefS@\x07\xe09L\xe4\xe1S@\x92\x9bi\x1e\x86\xd5S@+\x9a\x9d\x17L\xc7S@\xfa\x9c\x1ea\x19\xecS@(.\xf7@\x1b\xc6S@!i\x1c\xdd\x94\xc8S@\xd2\xd2\xc8\xe9L\xa9S@R\x82&\x06-\xa9S@\x8cT!\xf5!\xe2S@\xe0F\xaaR\xb7\xe2S@p\x12iE;\xe2S@5\x8e\xc7C\xc5\xd9S@^-\\\x06~\xf3S@\xf3\xd0"\x92\x02\xa5S@@O|\xfd\xb6\xc9S@\r\x08L\x15\xf4\xa8S@@O|\xfd\xb6\xc9S@luf\xa9\xb2\xd4S@*\xc8g\x05\xfd\xcaS@\x9fU\xe9\xce\xcd\xe8S@+\xb1?U\r\xd6S@o\xc1\x8az\xf2\xbaS@\x81\x97\x95Z\xcd\xefS@\xbe&\xe4\x0c5\xadS@\x17H\xfa1<\xbaS@V\x18\x80p~\xb6S@\xe2\x8b\xcaYx\xacS@\xd3\x81_I/\xdbS@:CbV$\xd9S@\x820\xea\xeb\xa2\xb8S@\xb8\x83\x82\x8ag\xebS@\x00\x8e\x19\x8f>\xddS@\xb5\x7f\xeaQ\x9b\xdcS@\x95\xd1cR\xf5\xe9S@\x97\xc7\'w\xb5\xd4S@\x16E\xcc\x02}\xa9S@p\xdc:\x98R\xb8S@\xf3\xfa\x15\xb8m\xaaS@\x9e\xba\xee{t\xd4S@\x94\x80\xd1\r\xa8\xbfS@\xdf\x03 ,\x1a\xacS@\x84T\x83\xabw\xb8S@\xe0\x0c\x13/^\xdeS@\xd0]~\xe82\xb6S@\xe4\xaf\xa2K\x84\x9fS@\xb7u\x03v\x82\xc6S@XN\xf8\x10\xcc\xf3S@\x9c\xe5\xe0\\\x1b\xc7S@m\xd7\xaff\'\xb8S@\x07\xb4T^\x03\xeaS@6\x17\x02\x155\xa4S@\xc9@f\xd1\xe5\xd8S@\x9f\x99Rb\x9b\xadS@\xa4\xf7\x99\x05\x17\xddS@\x1a\x18\xd7\x98\xbc\xc7S@\xfbqS\xdc\xf8\x9eS@\x11)Gn)\xedS@6@Z\xec\xc2\xb9S@.\xcb\xbc\x84\x88\xb9S@\x80\xc9\xa2\xbd\xe0\xd3S@\xf3\x19\xee\x86m-T@\xe0\xbba7\xb6\xd3S@\x04\x1c\xf9\x07\xfe\x9fS@KB\xa1,\xf5\xa0S@Z^\xee\xdf\xbb\xdcS@u\x1a\x8e\xc1\xee\xe7S@\xaf\xc7Y\xe0\xff\xcbS@\x7f\x9c\xc3N%\xccS@6\xc8%\xe8\x0f\xddS@\x98\xf4\xf8\x06\xf4\xceS@\xae\xb8\xd0\x16q\xdaS@(x\x83\xe7\x0c\xadS@b\x8e\xd4\x99A\xaeS@b\x8e\xd4\x99A\xaeS@\xf5\xd8\xbe\xef/\xeaS@\x98\xf2\x01\xbf\x81\xb9S@3\x15\xeb\x9f{\xecS@\xdc\x9f\xc7_\x9c\xefS@\xda\xa5\x95D\x15\xd4S@j\xb8\xae\x8d"\xe4S@\xb5 L\xe2\xde\xebS@\xae\xea\x81\xdf^\xa0S@\xac\x9cA3\xed\xb7S@\x98\x1cV\x1c\x87\xdcS@\xd2\xa9B@\x12\xdcS@\xc3\xb6\x96h\x92\xafS@^\xeeM\xc63\xdaS@5L\x95j\xa0\xd9S@\xc0\x98T\x07[\xacS@\xd0#\xac\xa9\xff\xaeS@\xdc|\x8d\x03\xc2\xb6S@53\x00k\x96\xeaS@\xb1\xc0\xd0\xae\x11\xa1S@s\xfd9\'\xab\xddS@\xa0\x93\xa9tY\xabS@^\x1bN\xbf\xe2\xd9S@J\x03\x07\x08a\xeaS@\x90\xe0\x01\x13\x92\xedS@[.\xc9\xfb\x11\xb9S@\xe6\x866J\xfa\xb8S@\xac\x9cA3\xed\xb7S@%\xe5\xd2\x1c:\xb0S@^\x95s\xffu\xe6S@f\x8d\xda\x8b\xb9\xddS@;#t\xbdB\xcfS@\x8e\n\x9f09\xb0S@\xf8\xf4.\x01\xe2\xaaS@O\xeax\xb8\xc9\xb1S@q\x98\x1f\x13\xf6\xb9S@+\xf4\xfc\xf3\xc1\xb8S@\xaanX\xd8?\xe2S@\xd82\xfd-\xc0\xb0S@\xed\x04\x191\xba\xe5S@\x11c#\xf7;\xdcS@H\xa4\xc5\x0eX\xb9S@\xf2\x81un\xc4\xb8S@\xec\xfa\x9b\x01\xc9\xaaS@E\xa3\x00\xa1\x03\xdcS@.\xa2\x92\xa5\x1b\xd4S@\xbc\xb9b\xee5\xd6S@!s\xfbt\xe6\xe3S@@\x94\x1f\xa6v\xdaS@\xa5\x90\\\xfa\xe5\xe2S@\xc4]\x81\x15Z\xd4S@H\xa3[ms\xe5S@\xadP\xfc\xc9\xab\xe4S@\x7f\x82\r\xc9\x1f\xe3S@\x92C\xcb\xd9\xf6\xb0S@\x154W<\xf1\xecS@\xbd7\x04\x8d\xac\xa3S@gk}\xc0f\xcdS@\xf2@\x90\xb0D\xb1S@\xbb{\xa4\xbd\xb3\xe8S@j\xec\xd2B\xbe\xb9S@\xdd\xa2\xc9\xa9\xa3\xb8S@\xb5\xd1\x1aj\x0e\xe6S@7*(\x9ef\xb1S@\x92\x97\x12\x15\xcc\xb1S@_\xdb\xc2\xe7S\xb8S@\xe4\xa3\x07\x9bt\xa7S@\x94\xfb\x13\xd3\xb4\xd8S@\x9a\xb5\xc7\xee\x90\xd8S@F\x12\xba\xd8p\xe2S@\x7f\xc1\x91\x94m\xc7S@6Tq\xa3\x9c\xaaS@"\x8a\xdd{\x8b\xeaS@\xd2\xf1\x93\x1c\xaa\xd6S@\x08#o\xd8\xcc\xd6S@\x1b;c\xc6\xbf\xb1S@\xa1M!W%\xb2S@\x96|\x96\xc0x\xa3S@\xddL\xfb\xcdO\xf3S@R\xf5\x81n\x12\xa4S@\xf6\xe4\xd4\x14l\xdeS@\x03\xaff\xd6\xb2\xe1S@|\xdfZ\xa1\xad\xc0S@t\x1c\x10\xc5\x9d\xe5S@\xdf\xd0c\x99R\xa9S@\xf0G\xa0\x0f/\xb2S@\xe9\xdc\xf6\x92~\xb2S@\xf3\xc6\xa0.e\xcfS@\x07J\x15{\xcb\xcfS@\x93\xe3\xb4H\xca\xd3S@\xc5\x17K H\xd7S@\xc4\xc9\xf3\xe5\xd4\xdaS@\x81\xa7R\xbe\x96\xadS@\xedD\xbf\xa4J\xf2S@\xd9\xae\xf2\xf5D\xc6S@\x9e*\x08\x13\x0f\xb3S@\xd2\x17\xfa\x9b&\xb3S@\xa9\x82\xdeX\x7f\xc6S@z\xdf\x88\n\xc4\xedS@s\xae\x96e\x8e\xf2S@\xb7u\x03v\x82\xc6S@E\xf0\xd5E\xfb\xe7S@\x86Gv\xec\xd2\xcaS@H\x81J\t\xfe\xa8S@\x1a\x16!\xc9\xd7\xdaS@\xc4\xdb\x82\x16\xe5\xd9S@\xe3Q\x00\x8a\x13\xd8S@\x1bZi\xddG\xb3S@\xe3\xaf\x91\x0e\x81\xd5S@*\xeb\x15\x0bj\xe3S@\x1b\xc0\xcb\x82\xba\xb7S@\x82\xae\xbc\xecR\xb7S@\xe1\xa03\xec\x12\xefS@_\xb5\x10\xf8\xba\xb0S@\xbd\xd1\xec2;\xd0S@9\xb9\xd28o\xc8S@\x96\x93`\xed+\xa5S@vto\xde<\xe8S@<\x11%\xbc\x8a\xebS@\xf4*-\xed\x94\xedS@\x9cTx\xf3\x9f\xeeS@V5\xcb\x95\x96\xa9S@dk\x14t\xcb\xb6S@X\xa836h\xd7S@\xa16\x89f_\xd5S@\x86\xf5\r\xc1[\xb3S@\xf4I\x94\x9a\xee\xb3S@E\x8e\xb5\x8c\xc7\xedS@\xd5\x040\xaf\xfc\xa8S@[_\xd3\xbe\t\xd8S@\xff\x1e\xbf3\xb5\xe3S@\xf4I\x94\x9a\xee\xb3S@\x91\x08?\xd4\x11\xa9S@\x0bT\xcb\x1fN\xd5S@*L%\xa0\xa2\xb4S@"\x94T\xa8\xb6\xd7S@\x08w\xab\xb6\x03\xb4S@\xe3\xf0\x85K\xe7\xd5S@T\xba\xa9\x82\xe1\xd9S@I.\xf3\x9f\x19\xb4S@\xf3f\x0e\x9a\xe0\xd6S@\xfc\xf5J\x05d\xeeS@\x97\xce\x87_\xf0\xb4S@n*W\x10\x9a\xefS@r2q\xb6\x8b\xd7S@\xfd\xd3\xd3\xbf\x1d\xb5S@59\xa2\x9d=\xdfS@\x02@68y\xb7S@\x89M\xe7\xac*\xb7S@\x93\xa5&\x87\xb5\xd9S@b9\xa7\x10\xca\xa6S@7\xc0MO\xaa\xd8S@2\xe8\\\xce\x1c\xb5S@\x1f\t\xe9J\x82\xb5S@4\x15\xb6\xab\xa9\xd4S@v\xd1\xcb\xc0\xf7\xd5S@&\xa8\nJ\xce\xa7S@\xd5\x84\x93s\xdc\xc6S@\x87D \x8b\xe1\xd8S@\x98\x11\t`\xd3\xb3S@\xef\xb9\xf5\xa4\xba\xbeS@\xb4*\xff\xa4\x11\xa8S@\xe6\x03\xf3\xdc\xcb\xb4S@\xa1N\x97f\xe5\xd4S@\xe9\xf7\xd1\xb0Q\xb3S@\xff\x18r\xc9\x98\xd0S@\x88{FM\xba\xf2S@\xf8j\xe1?\xe4\xb5S@\x98.-Ca\xe5S@\x0b\xbf!\x19)\xb6S@\xec\x82{\'\xf1\xaaS@\x8e\xc7\x14\xe4 \xb3S@\xa7\xfd\xd2\xdel\xb6S@N\xa1^@\x9a\xd4S@\x01\xd9;\xba[\xabS@\xa6}\xf1O\xfa\x90S@v\x9e\x05:^\x91S@\x03\xb35\x85\x95\xb4S@\x02\xe52\x8d\xb0\xc9S@\x16v[\xbeT\xb3S@B\x88\x8e\xa6R\xb6S@\x97^U\x84\xac.T@_\x87C}/\xe2S@\x0f1\xc3@\xde\xd2S@\xd5oD\x06\xc9\xbcS@\xe9\xbf4\x9a?-T@\x04G\xd1+\x87\xacS@_Ryw?\xbcS@\x95\x0c\x1e+\xe0\x8cS@\xf5D$\x02\xa1\x94S@I\n\xb3\x06\x17\xd2S@F\xd9K\xbf\xe9\xa9S@\x8f\x00\x02A\xd5\xa7S@\x1du\x96&\xd9\xd2S@\xbewPNc6T@`\xf7\x1aj\xda\xa9S@\x0b\x1e\x82\xb6\xd5\xe5S@\x04\xe9##A\xacS@=\xc8ls\\\xa8S@L\x97\xb8\xf0~\x8eS@\xb7\xef:\x02\xbf\xebS@8\xb7\x8a\xb2t\xd5S@\xc8D\'Q@\xe6S@/\x92\xa9@\x85\xcbS@bU\x15\x95\x1a\xa7S@\x028CG\x14\xa3S@\x04x\x88+|\xd5S@\xc2y\xc20;\xebS@\xb9V\x0f\xba\xcf\xbbS@\xcc\xce\x9d\x01\x00\x98S@O\xf8[VG\x92S@\x12\x93\xce@\xb8\xa6S@\n1g\xa9\xcd\xb4S@\xe4\x83\x05c\x96\xa8S@\x10\xf6\xe4&O\xa9S@\xa6\xa7,\xce%\x98S@\xc6\xdd\xd5\xdaO\xa3S@\xab\xe9\x89;i\xbfS@\xba\xe7_e\x98\xc9S@\xd8\x0cEG\x18\xd5S@\x1e4\xaec\xa5\x91S@'
p35
tp36
btp37
a.
