# Supplementary material for: Sea ice drift data for Fram Strait derived from a feature-tracking algorithm applied on Sentinel-1 SAR imagery
Source: Data Brief. 2018 Apr 19;18:1410–5. doi: 10.1016/j.dib.2018.04.034 (PMC5999601; doi:10.1016/j.dib.2018.04.034)
Supplement: Supplementary file 2 — Supplementary material [file mmc2.zip › fs_s1a_data/HH_filter200vec/FramStrait_HH_20141209T070347_20141210T074434.dat]

(lp0
S'S1A_EW_GRDM_1SDH_20141209T070347_20141209T070447_003639_0044F8_489B.zip'
p1
aS'S1A_EW_GRDM_1SDH_20141210T074434_20141210T074534_003654_004545_7807.zip'
p2
a(cnumpy.core.multiarray
_reconstruct
p3
(cnumpy
ndarray
p4
(I0
tp5
S'b'
p6
tp7
Rp8
(I1
(I292
tp9
cnumpy
dtype
p10
(S'f8'
p11
I0
I1
tp12
Rp13
(I3
S'<'
p14
NNNI-1
I-1
I0
tp15
bI00
S'\x1e\x93\xcc:,\\ @c\xda(\xcf\xa2>\x1f@\x94\xaenv\x95\x1a\t@(zF\xabz.\x1d@\x14\xb3\xf1\x98\x1cp\x1f@\x1d\x02\xe9yT\x83\t@0\xfdo\xbb\x85s @\x19$\x93Z\xf4\xb8\x11@\r\xf3\xf0\xc8U\xe8\x1c@\xa7\xe2\x8ao+\x0c\x19@1Ib"\x8a\xce\x1c@J\xc6O>P]\xcb\xbf?|xz\xb9?\x1d@\xbaB\x1d\xe4\x95P\x1e@R\xcb\xfdr\xf57\x1f@\xdf\xcc%v76\x1d@=\xe8\xb1\x16<1\x1b@\xbf\x0e\x1f\x1a\xc3\xc0\x1d@\x9f\xed-\xc8\x94\xef\x1e@J9\x9c\xfd\xa6M\x1f@\x0c\xc5\x90T\xd93\x1c@\xb0^\xda\xe6\x8d\x19\x17@\x8d(\xa3\xb2\x1c\xd7\x1e@6$r\x8a\xd7l\x1e@!\xac8@\xf9\xbc\x1d@M\xca\xe4\\\x97m#@\x10\xe1\x97\x0bgB"@(\xed\xcbi\xbc\xf7!@6\xc80\x8e4\xe6"@\xdd \x92\xde\xdcc\x1c@p\xecB\x03\xd5\xb3\x1d@\x97\xe6\xf6:Q-\x1e@\x03f\x82\xd7 \xbc\x1c@\x01Y!\xf4}2\x1b@|\x80\xab\x1b\x80\xed\x1e@\xaai\x1e\x18\x00\x88\x1a@\n\xd4\xed\xce\xb9\xda @-3\xcc)\xd8\xa7 @f\xb5\xcf\xa3\x1f"\t@\x8a\x1c\xe8\xa4\xf6\xaa\x1f@VT\'\xbaD""@\xf00\xe7z\x90\xc3#@\xf7\xf2P\x8b\xe7h\x1d@\xdc\xf4\xfa\xb0\xed\x82#@\x03?X\xaf\x95\x9b\x1d@\x9b8\xc6\xdb\x82\xc8\x1f@\xa6w\t\x04HC\x1d@\xe4\x17S2\x95\x9f\x1a@\xff<\x96\x9d\x97\xec!@\x96\xa0=J\xc4I\x18@"c\xe3\xa8\xbd\xd5\x1e@?\x15T\xed\xa4\x95\x1c@\xaa\x13@N\xba\x80\x15@\xd5\xe6\x87\x08<\xd7\x1b@\\\x91\xe7s7.\x18@\xa9\xa1\x91\x97S\xf6\x17@\\G@\xd8\x96\x07\x1d@@[\x0c\xf7\x85]\x1e@\x81jT\xa5q\xeb$@Ed\xabey\xdf\x1c@<,\x85\xeb\xf2\xb3\x16@\xfa\x85Dc\xcc\x1d\x01\xc0\xe7^\x8a\xee\x9c\x96\x1e@  \xe2e\xb3\xf9!@\x90\xe8\\\\#\xf3!@\xaa~\xe9\xed\xc7\xe9\x1b@\xff\x8b\x1d\x1a\xa2\xa3\x1d@\x03%\xf6\xf1\x0e\xa2\x1f@0>\xa0\xc7\xf7 !@\x13\xa5\x0b\xb1\xee\x8b\x1d@l\x95\x1b\xa3\n,!@\x82Gx\x0c\x16\xf1 @\nb\xe4\xd94\xc2 @D\xc5\xc1\xf0\xdd\x0e\x1d@m\x08\x8e\xaf5\x9b\x1a@ac\xa6\x89Y)\t@3\xa2d\x93\xd0\xc2$@a\xca\x04\x94"D\x1d@[\x97\xffJ\xf6 "@\x89Va,\x8b\x17"@c\xda\xdc\xeb[\x92\x1c@\x7fMp\xb5\x13\x0c"@\xbb\x9c\x04\x17\xcc\x1f\x1b@ \x15\x04m\xe2+\x1c@6\xbb)\xc8\x92\x10!@Z\xdcz\x9b\x8b\xeb!@v\x95\xa8w{r\x1f@+\xea\xd3\xf5\x0f\xef\x1e@\x87)\xf7\xdex\xbf @\x11\xf9l1$3 @\xd1Pmv]\xd9\x11@9\xa7/\xb5\x90-\x14@\x9f2\x18\x80\x9a\xff\x1a@E\xb4\x04=\xbc\x9b\x1a@TEnEM\xb3\x17@\xe0\xfb\xad7\x91\xc6\x1d@\xb9\xc6\xf6\x8c=\x03\x1e@\x97a\n3eM\x17@\x1dD\n\xf5\xa0\x10\x12@Y\xb7e\t\xa6\x17 @C\xba\xdb?u+\x18@\xa1=U\xb7\xf4\xb1\x1d@n\xdc\xb8\xb9\xac\x9c\x1d@\xde~\xa9W\xd6\xdf\x1f@\xb5\xd7g\x91\xec3\x17@\xd7\xb7\xd6\xa3\xdc\x07\x1a@\xedO8\xb4\x9c\xd5!@*\xe9\xec\xa4\x19\x0f\x1d@\x98\x983\xf7\x7f(\x01@$\xf4pM\xdf\xcd\x12@\x179\xb6J\xef4"@\x1a`\x1c\xad\x1e\xf8!@\xbd2}\xbe=s\x1e@\xca\xc9\x07C\xc0\xbb\x1d@\xec\x9a\xd19\x06a\x1c@\x12S\xa3q`)\x1d@\xc1L\xd1\x0f\xe1\x0f\x1c@\x1b\xf2\xea\x8d\x15Q @\x1c\xa0\x10#d\xa0 @\xdc\xb5~\x9e\xb1~\xfd?\x86\xfb\xa6\xdbm:\x1f@\xa2\x17\x8b\xa4,\xba#@\x929\x86\xa7C\xa2\x16@\x0f\xe4\x9b\x9e\'#\xdf\xbf\x16\x03G\xc1\x0b\x03\x1b@"\xa6\\\x88\x9b\xd8\x1f@C\xf2k\x9a\xfb\x1d\x1b@\x89\xe9\r*4h#@lX\x14\x07\xc7\x9c\x16@\x98\x92\x96(\xf4\r\x1e@\xa8\xe1\xda\xbf\xa9A\x1d@\x91\x9a=&\xd6\x83\x1d@\xebz\x80(\xb6\xb3\x1d@5\x86D\xb4\xaa\xb4\x1d@r7\xf7\xc2=\x94\x1d@Q?\xb1CE\xab @\xd5]Yg\x88\xdd\x14@^\xe8\xa3\x0e.\xf8\x1e@\x80\xdcf\x87\xc4 \xf4\xbfw\xb8\x19\r\'4!@\xba\x8b`(\xbe\xc1\t@\xa1\x95.\xb1\xc3\xd5\x15@\x15h\x9b\xfa\x9aN\x1f@dl\x10v[\x8f\x19@+p\x9fh\x181\x05@\x17Y\x1bF\x05%"@\xaa\x03\xaf\xe8\xdf\xbf!@\xf6\xa1>=f\x8b\x1e@\x0ct\x90z2\xff"@\xe3\xa2\x13Q\xb0\x19 @4p#\xdf\x8a\xad\x1c@\xa2\xe0PS\xc9\xfa\x17@-k\x0cr9%\x02@\xde4\xeb\xb5\x83\xf2\x11@\xea9O\x81\xe4\x04\x17@\x1b\xb6\x10)y\x18\x1a@\xbfSv\xabS\xb8!@\xf5\xd61#\xce0!@\x04\x90*ir\xd5\x1b@\xb4fV\x96\xec\xc2\x1d@5\xe2\xadH\xa53\x15@\xf2\x1f\xe3\xb5\x05l\x1d@\x86N\xdb\x85,\xf0 @Y\x04\x9f\reV\x14@\x8bB\xc2;\x08W\x14@bIO\xcd\x19\xfa\x15@i\x17\xf1\x0fl\xc0\x1d@\xb8\xab\x1d\x8fV\x16\x1b@\x96O_\xf3\xcb\xd9\x1e@\xf1-\x92\xc5\xffD\x1e@%\xec\xd9B~0#@\xad\xa3x\xc8Y\xdf"@\xac\xd8\xb3\xc0\xd86\x18@Iq\x94\xa9\x7f\xb2\x1e@\x92_\x9a h2"@\xde0I\x8eO\xfa#@%\xfd\ni\x8e\xcf\x1d@(N\t-\xa0[\x1c@\x9e\x924/\xc5\x86\x1b@\x19,k#\xd8~\x1e@\xca\x18f\xcc\xac\xe3"@\x9b\x96\x00\x8e\xd9}\x16@n\x8b\x83\x01\x981\x15@/\xf89\xbe\xff\xa2\x1e@d\x0b\x08L\x02\x07\x17@\x16\x18E\xce\x01\x8c\x1e@\xa4l\x13\xf3|\xf8\x1d@R\x90\xe20\xe3-\x1d@.\xcd\x99\xb2]\x91 @\x9d\x10H\x83\x93\x9a\x1f@\xcd\x1e\xf6\x16\n\xfa\x1d@\x1ed\xd3\x0f,\x90\x1d@\xdf\xa8\xf2\xfe\xaf>\x18@\x06x3\xc2\x1a\'\x1d@m]!\xdb\xdd4\x18@\n\xc1;\x88\x82I!@\xab~R\xb8t\xf2 @m\x12\x0f\xb0\xb6\x0b!@\xcc\x91@q\xa3\xc3\x1d@2\xffh*\x8a\x18 @\xdb^\x9cY\xfa\x17\x1d@\xfd\x8e\xc4\xc6\'\x13\x1d@\x06\xc9\xd6\xaaP0!@+\xe6\xeas\xf3L\x1f@o\xfa\xc0\x14;\xeb!@\x1b\xaeU[\xc7\xbb\x1c@\x90~\x86\x8a\xde\xf6\x17@\'?\xc0\xb3u:\x02@\x11^\xce\x1c\xdd\x9a\x14@\xc7}+a\x83\xf9\x1a@\xf2\xe1\xf5\xac/\xad @\tI\xdf\xf8\xb7\t#@\xebL1T\xd0\xf6\x17@&\xe9\x9b\xe4\x9d\xf0\x1d@8\x16\xc1\x1b\xa1\'\x16@\xdd\xe1l\xf4\xcd\x91\x1d@\xd4\xbb\xe4\x13\xf9\xc3\xdf\xbfY\x16\x1fcP@\xfb\xbff\xc4v8o\xd2\x1e@\xb3\xe4\xfe:d\xa8!@\xfeT\xc1\xf5\xffy\x1e@wtO\xbe\xea\xe7\x1c@\x93Q\xeaQ\xe4\x19 @\x8f\xa9G\x96by @\xb2\xbaY\xfb\xfd\x82 @&?\xedN\xca\xac @\x8d \xa8\x90G&\x1d@\xf3\xc9\x97\xa5\xd0M\x15@\x1b\xa8\xfc\xe6\xd50\x16@\xdf\xf2\xb0\xb9\'*\x1d@\xdb\xba"5\xb1\x08\x1d@\x00\xa2\xa22\xac\x12\x1d@U\xc0\xbe\x98\xbd" @U\xbe\xa1A\xc14!@xk\t\xc7\xe44!@+\xbf\xb7\xec#H!@\xc3\x1d 1\t\x1f!@\xc1\x0c\xb7\x1eh\xc6\x1c@\xeb\x12\x9d?I\xb8\x1d@aaS\xf0\xe2@\x1d@b\x9a\xfe\xc9\xa3/!@)\xd9C\xde\xed\x16\x00@\xa2A\xfd\xce\x83\x00\x15@\xe7 6\x08\xe0S\x1d@\xef\x06\xf3\x00\xcfE @uJ\xe6\xd4\x04o\x1d@\xcd\xc6\xbbE\x08\xa7 @\x01e]\x10\xce%\x10@\xc0(j<>\x8f\x1d@\x10m4\xe4\x8b\xa9\x02@\xa9\xbd\x8c\x11\xf9\x05\x12@JJ\xab\xd9\xe6\x83\x11@\x1f\x0e.S\x8bR\x0e@^\x06\x99L\x93\xe2\x14@\xd4#\x1f|M\x98\x1b@\xb3<\x11Q\xdeV\x0e@CA3\xd1\x82S @n\xfe\x80\'b\x1b @\x89\xc7\xc0\xe2\xaa\x9b\x14@\xf9\xcd\x0cRf\x89 @b\x96-\xd3Y] @\xbbG*\x1a{\x1d%@\xec\xe0g\xb0\x03a @\xb9\x18\xac@#f\x1a@\xcd\xc0\xc7,J\x86\x1d@\xb4\xec\xb1,\x02\x8b\x17@\xb4\xd5\xd1\xb6\xb4\x08\x1e@\xba\xef1\xa7\x1b3!@i\xfc\'X!/\x1e@]\xcb\x008u\x96\x1d@\xbe\xd3\xa7\xe3\xbaC!@\xcd\xfeT=\xcc\xbc\x1c@`\xf4m_\x17\x1c\x1d@\x81O(\x92M\xa8\x1d@I*\x98>\xe6\xc6\x1d@\x8d\xd9fV &\x1d@T\x0e\x08@l\x93\x1b@\xdb\xc1gJ\xccl\x1c@\xf7\xc8\x05\xfb\x1cY\x1b@m\xf9\xe8\x13\xfd\x81 @\x15"\x05\xaeP\xb5\x1a@\r\rT.\xdew\x0e@_\x86\xb8\x9a\xb5}\x1c@\xfeT\xc21\xe0\xd8\x1e@-\xd3\xdeX\x0b\xd0"@\x7ft]\x80\n\xc3"@\xf3\x9d%\x17\xc0e\x1d@\xbe\xcc\xa0\xe9\x9c\xd0\x1c@O\xfd\x8d\x8b\x82%\x00@5\xd7\xb6\x8e\xed&\x18@h\xdf\x8b\x8d\xfd(!@\r\x87\xf5|\xa8x @'
p16
tp17
bg3
(g4
(I0
tp18
g6
tp19
Rp20
(I1
(I292
tp21
g13
I00
S'\xd3\x1a:\x98?IT@\x05#\xd0\xe0\xed@T@\'\xa2\x0b;!HT@\x88\x83bT\xffDT@\xe47\xde5cFT@\x9cP\x9c\xf9\tHT@\xc6\x9a\xbfJ\xd2WT@\xdbT"\x8akfT@\xeb}\xd0|\x97LT@|Fl0\x88OT@\x19\xb2\x82t\x81DT@g\xd8\xc1\x0e-GT@\xac\x9f\x05\x1d\xc5LT@\xbf\xd7Y\xa4gMT@U\x8d+.\xa8VT@\x85[\x00\x9e=YT@\x1ak\xf1\xcf\xabFT@\xafM\x9dE.AT@\xf6\x0b\xd7r\x96WT@E\x87Rq\xacET@`\x8f\xaa\xf1G9T@\x11mj\x7f\xdf4T@r[\x9dK\x1aHT@XcL\x81&_T@~\x05~^:@T@7\xd0XQ\x05TT@\x926\x9e\xcb\x18HT@\x05\xf8<A\x86UT@B&\x17\x84\x86MT@*\x87\xe0\x15wET@\x85\xfc\xb1:\xf9@T@[\xb2\xc6\xbd\x98GT@\xc3[B-\xf4DT@wo[\x04\xadFT@\x8f\x16o\xb1\x8bWT@c\x81\xed\xff\x82^T@\x1b\xff\xc8G\x80bT@\x9b\r\x80/MWT@\x0e\xc0\x1e\xd2\xf7GT@\x81\x84+M\xe8YT@\x95\xd4\x99\xda\x13UT@\xc3\x14\x9d\xaa\nJT@\xf0\x8f\xc54\x0ePT@Ly ,\xcdHT@\xc1\x80{\xbf\x97@T@\x83\xaa\xa4\xed\xdbIT@:\x1e\xe7\xe7\xbbLT@\xd5\xe7qC]bT@T\x99\xfe\x9f\x04UT@\x12\xcf\xeb\xdc\xf5GT@\xe0\x1f3\xd3\x91DT@\x06;\xbf\xef\xc3QT@n\x11\x04g\xbahT@\xdf\xc4ITlbT@V\xe6\xe2r\xa3QT@N\x1f\x96\xb1\xd3ET@C\xe5\x11\xd5\xbeOT@9\x91\x8b9rJT@\x95\xdb\xca\x94\xb8HT@\xf755l\xd3KT@W\xf8\xbc\x92\x86NT@<E\\\xc6\xdf\x06T@\x1eX\xf5D\x9eWT@S1\x99<\x84UT@\xb3\x15\xba\xb3$UT@\x8cuL\\\xe6hT@\xe4u\x81\x90\xe0TT@\xf7\xa9\xc9H\xf7ZT@\xd8\xa0\x8e\xc8aYT@uVr\x84\xdePT@\xc9\xf3X\x15\x81YT@z]\x0f\tBZT@6\xc5\x0f1\x9bXT@\xbd_\x02\x84*PT@\xac\xc8\xb6\xd3abT@q\xaaZ\x82\xf7GT@\x9a\xfbj\xc6\x0cHT@\xb3G2\xd6\xe5CT@4\x95\x17%\x1aUT@\xdaY8\x950UT@A\xef\xdc\xc0\x16LT@\xa7\xc09*3CT@iS\xe1F\'cT@\x86\x8b\x1b\xc21bT@\xa8\xa0\xd0\xc6\x9a[T@\x10\xa6\xf6\xc2\x00UT@\xbd\xfd\x8b\xb8PFT@{\x90\xc6\x15\x8dWT@\x06\xfah\xeeLUT@\xf6\x90\xd8\xe4UaT@\t_p\x8c\xd4eT@\x84\xfbE\x9c\'NT@\xbc\x0b\xa7\xcbR^T@Y\xa2c\xe3\xf2FT@P\x88N>\x92`T@\xfc5@N\x05CT@# \xa1g\xf0AT@\x96p\xb8\x9b_iT@c\x14\xda\x7f\x8ffT@\x8f\x95\x9a\xda\x9f^T@9\x00\x08\x17\x85ET@\xe44#\x81\x8a@T@\xedQ\xd88\x90@T@\x9a\xb9\xf1\xe1\x81IT@\x9as\x1cP\xa3GT@G\x1b\x80\x88\x1bWT@*PaMPTT@\xdcu\x07\x90LBT@\x9fo"l\x0fiT@-\xa6\xfe-\xa9gT@B\x0e\xc3\x96\x90ET@?\x89e1UUT@[\x92\x9fl\xc4VT@\xdc=\xa0\xc1F@T@\xcf\x86|fnET@&^1XABT@\x8e\x1f\xd8\x06\x94FT@wM?\xe2\x1bIT@\xae`\x80Y\x00IT@\x1eP\xbe\xed2gT@\x02p\xd9\xfc\xc7OT@zl\x84\xc0dIT@\x95\x88\xa3\xcf\xa1_T@\xe3\xda\x8e/\xe75T@2\xa7\xc6\xf2C^T@\x01\xce\xd0\x92\x05[T@;\xa7$\xe2=^T@H~F6\xa0TT@q\xbcc\x98SOT@cK\xaf\xa8\xf6LT@\xbej\xeb\xa7\xe8CT@\x8c\xdc?1\xcaCT@\x01\xbf\xff\xa7\x04AT@\x93\x0c\xa2>\xa9@T@\n\\G\xe3\x8a@T@\x10*\xd2\xb9IWT@\xf7\x86\x86\xb84OT@\xd7\x8e\xb2\xd6\x8eET@S\x83\xbd\xa6\xce\xfeS@\'\x9b\xf7j\xb0DT@\x80\xe1\xac\xea\x00HT@K<\x10\xe3\xad@T@j\xb6X?:FT@2x\x94\xdf%YT@m\xd1m\xa6\xbbDT@\xe3Gi\xdc^^T@\xf8zA\xdc\x1fUT@\xe7\xbe\xfa\x8e\x07VT@\xac\x18W _MT@\xf0\xec[\xf6m^T@\xf5\x0c8\x9b\xc2YT@\x83\x80\x88\xa0:_T@\xb36\x85\x93;qT@d\xf4\x9b\x99\x95fT@e\xa1\xeb\xfd\xcddT@y\xa3lS:_T@x\xc5s\xb21UT@\r\x1dUNT[T@b\x0bah{FT@\x7fQ\x82\xf5\xc5@T@\xb8\xe8GI\x01kT@\xf7\x86\xf2\xc7lDT@\x03\'x\x02"ZT@W\x1bh\xba\xbfMT@\xc6P\xb9\xd0-NT@\x08cY\n\xb4@T@\xe8\x89\xa2\xf1W@T@Q\xd0\r\t\x17cT@\xe8\xc5\xfc\x1e\x01>T@\x8e\xd9\xaf\x93\xddVT@\xa2G\xd0C\xe0UT@%7\x8d2\xf9KT@\xe6\x04So\xceET@A)\x99\xa5FUT@\xcbV\xa7\xc41^T@=\xe7\t|tJT@&y\xb7\x98\x1dCT@\xc4\xa9\xa7\xfb\x81ET@\xb68\x00\\\xbe:T@\xfc\xde\xc0\x1e\xecLT@\xa8\xc5\xacp+MT@l)\xff\x9a\xf7?T@\x8c\xe4\xc2\r\rlT@u\xdf\xda\xa60FT@8l6\x8f\xef6T@t\xddPo\x14VT@\x8aF\x95\xd4\xeeVT@#\x13f>+;T@\xa1?j\xbb1BT@\xa5D\xf2~\xb4ET@U\xfd~\xc3\xf8AT@\xb7\x9a\xc3\xa4\xd2CT@e\x0f\xad\xb4 HT@\xf5$\'sHBT@\xd39{*\xc3ET@\x98)\x1c\xa8\\YT@<r\xe9\xdb%ZT@\x15\xc0\xc3Z\xd0YT@\xdc\xbc>d\rAT@\xed\x87\xdc\x00l^T@<\xf8!\xe80PT@\xc3}\x96\xd6\xa1AT@F\xdd\xd5f\xb2YT@0\xdb\x8e\x8e\xd2OT@\xf0\xf2\xe4\xb2\xfdTT@xC\rT\x99AT@\xd3\xf0X\x03\xd0ET@v\x8dmD7qT@\x83\x04ZO\xdfeT@\xbc\xbb\xc6\xeb#WT@>\x106\xc6@WT@\x85(b\xdd\xc5MT@"\x91\x19\xd3\xc5gT@5T\x81\xd79BT@j>\x97\x03\xc5iT@M\x05w\x82\x08;T@\x9a-\xc6\x8a\x885T@\x00\n\xad\xe8[\x13T@\xa2\x17\xfbV\xd6:T@.\xad\xcf\xc9\xd2DT@\x90k\x97\xe9\'<T@\xfe\xc8aV\xabKT@\xb1c\x8dJy^T@~M7\x93\xf9DT@\xc4\xdf{\x88\xd3^T@Eq\xb1\xc9\x12^T@\xb4\x83\xba\xfaCBT@\x94:\xa73SjT@\x9e\xb8\x01\xd3ViT@\x91\xa6\xa08E;T@\x19\xbc\xb23\xf6OT@\xc9\xcc\xb6\xfd+PT@\x1a\x1e\x9b\xf9\x9fDT@\xa9\xca\xa5\xe7lZT@8\xe3\x9b\xcc\xa7YT@&\x9c\x08^ZYT@+\xb2\x999WYT@8\xc4m\x06WDT@x\x94+\xf0\xb8@T@n%\xfa>\xecCT@$\xe3\xad\x98\xadXT@\x1e/\xd3\xc1EfT@\xff\xb1\xf013MT@\x18\xd6\r\xa1$?T@\xd1\xd4\xce\xb7\xa9CT@\xad\x9f\xa7\x04ZDT@\xfa\x0b2\x9d_XT@,\x87\x98_\xb1iT@J\x0595f@T@\x83k\xdd!toT@\xc5u\x91\x80{fT@\x01\xd8\x07\x88\x95fT@4P\xd7\xcd\xa6eT@\xf6\xb4\xd0\x7f0OT@w\xf4+\t\xdfLT@\xb0\xc2\x95\x8b\xd5iT@\'\xf9\xb6~\xa0_T@\x96\xcd&\x80*\\T@\x1e3W\xd8\xe3eT@gn3\x8d\xbeWT@e\x0b\xf0\xfd\xff_T@\xf3\x02\x02\x98\xfeIT@+\x0c\x0c\xbd3_T@a, \n\xccVT@J\x81=\x02s?T@\xb8\xf3\xee\xff`FT@|\x04\x17\xbf\xbd:T@\xa1\xd1s\'jZT@\x86\xe4h\x9bB:T@s\xa9!fq@T@\x98~$\xd9~YT@\xd3,\x9f\x9c\xb8AT@\x14\x12S\xd2rAT@\xff\xa4\xf0\xdc\xd1@T@\x14Z\x91\xa4#AT@\xa3\xc2\x91$QBT@q\x00\x8b\xf5\xaf:T@\rH\x86\xb2\xf6DT@?\x06\xbf\x85\xf5]T@@_\xc9\xa9\xedAT@\xc1\xaaw\xa3\x93]T@\xc9\x9e=\xdf\xe0gT@\x0b!j\xb3\xf7JT@\x06W\xc5\x07\x94UT@\xc3\x9e=7wMT@\xacM\xb6\xd7YLT@\xb7\xa3]R6NT@O\x0e\x9a\xd7\xb9ST@\xd9\xa6e-efT@+8\xab\x8a\xbaET@Sp\x1b\xa8\xe3[T@%\xc9\xac<\x96PT@'
p22
tp23
btp24
a(g3
(g4
(I0
tp25
g6
tp26
Rp27
(I1
(I292
tp28
g13
I00
S'\xdci;T\xb6\x18\x1f@\xc9\xec\xdb\x15\x8c\x9f\x1d@8\xc9\x98\'l\xb3\x07@X.\x92l\xdb\xac\x1b@\xcaD\xf0/N\xc1\x1d@\xef\xa7m\xa0e\x11\x08@\xd4\xa6\xc0\x17\xee\x88\x1f@\xad\x8b\xba{\x12;\x11@\x89\xb9\x02\x00\xff\xab\x1b@#\xb0j\x89j\xef\x17@G\xe8\xe7)\x8cX\x1b@K\x15\xbc#\x91h\xc7\xbf$\xaa9\xbf\xae\x03\x1c@+\xf5\t\x8a\xd1\x08\x1d@T\x9eIJ\xe0\xd0\x1d@\x9c\xfa\xeb\x9c&\xd1\x1b@\xad7\xd7/B\xd0\x19@2\xa5\x1c \xa8,\x1c@\xc6\xd1\xf2@>\x86\x1d@\xaf(sF\xae\x92\x1d@\xbfS\x1b\xb5\xd1\xae\x1a@_\xa3\x18\xb7#m\x16@\xe2\xf6\xa0\x16b1\x1d@\x9fs\xa8\x87\xc7h\x1d@\\\n\xf8e\xa5\x1c\x1c@\xe7ciA\xab\x81"@\xd5*\xbf\x96.Q!@l\xdf3dx:!@\x15\xbe\xa3\xa4_\xbf!@#\xa1\x00\xc6\xd4\xef\x1a@l\xb7!\xcdb\x1a\x1c@\xdb\xbe\xc8\x16\xbc\x95\x1c@\xb1\xa4\xc5;$H\x1b@\xad7\xd7/B\xd0\x19@\xd1\x01[|y\x86\x1d@\x1e\x9f\xd8\xf0ig\x19@\xdd\xc1\x8c[\xdcO @\xbb\x8b\x07_\xa0\xf0\x1f@C\xe1j\xe27\xbf\x07@\xf5\x80\xe7x\x8f]\x1e@RO\xb9\xe9Ub!@Z\xeb\x13\xfd\xc3x"@\xd4\x85\xc0\x1b]\x13\x1c@i\xc6\xabu\xb25"@fE\xfa\x18\xd7\x08\x1c@l\x9b\xf4Gc?\x1e@\x9a\x11v\xa4\xfe\n\x1c@\r\x9dN[\xfd\xc3\x19@Z\xc9C\x94Q/!@\xa5\xa8LG9\x05\x17@\xaf\xab\x9e\x1d\xfa\x07\x1d@]K\x0f\xf9Wq\x1b@\xa7\xd8\x89\x06X\xcc\x14@\x98 \xae\xc9)\xfe\x1a@\x97\xa7u\xc7\x18\x1b\x17@\x84\x1f-\xd0\x02\xac\x16@\xc5T\x9c\x87\xe9\xb8\x1b@9\xf8&\x11\xb4\x08\x1d@<f\x87\x8e\xc3\xa4#@h\xc3k5\x01\x8a\x1b@P\xd8\x16z6\xab\x15@\n\x15\x94\xc6\xf4\x96\x01\xc0\xef\xd9\xed\xac\xcc&\x1d@\x14+-\xbd\xb4;!@\x85\xfbp\xfdj4!@\x12\xff2\xa4\x1a\x12\x1b@\x1e\x94\x93\xeck\x92\x1c@d\x9d\x9d\x8a\xe6V\x1e@\x8d+\x0b\x1d\xf1l @Qug\xa6)E\x1c@P5$\x84\x01} @\xc43M%\x10D @\x9a\xde\x17N\xad\x15 @\x8cJ\xe5C\x8c\xce\x1b@\r\x9dN[\xfd\xc3\x19@c)z\xff\xf2\xc4\x07@W\x93w\x9a4\x83#@!n\xa6%\x0e\xc4\x1b@\x96\xa1\x16\x127b!@\xea\x13,x\xe9Y!@\x01;6\xd6MW\x1b@\xc5\xc5\x00\xf1[\xfc @\x1f-\xaa\xb5\x88C\x1a@PpX\xcc\xeaM\x1b@{\xb5\xda\xcf\xa9e @\x155K\xf0\x9c.!@)K7B\x9b\xbe\x1d@\xe5Iq\xcd\x8b\x83\x1d@\xcbkls\xaa\t @\x93H,\x92\xfcH\x1f@\xd0\x81~:\x16X\x11@\x15\xd0\xf2\x7fC1\x13@Q"\xaa\xa0\xd6\xdc\x19@\x97\xf0\xd9!\xf8D\x19@\xbf\xa6\xd7\xaaA\xae\x16@\xb5\xe5@u+6\x1c@\x0f"3\xd6\x0bk\x1c@\x08\x07\xb2&N\x88\x16@\xca\x80\xf7\xbd\x02\x89\x11@4,\x8c;\xb6\x10\x1f@=\x15\xd3:\x1c\xea\x16@Y;\xb3\rJ\x19\x1c@\xf2\x8dE\x8dp\x01\x1c@Wo\xf0\xe2hG\x1e@\xac\xb9t\xf2u\xf4\x15@\xcd\xd46\x98\xc5\x0f\x19@P\xad\xb7D"\x14!@p<\x81\x1a\x1d\x86\x1b@\x93"5`%\xb7\x00@6\x0f\x93l\x9bD\x12@\x08\x9e\xc0zo>!@\xce\x87|p\xd08!@\xd5\xdeR(\xa8\x10\x1d@\xb1C\xa8f\xdd\x1f\x1c@\x13\xad:\xcf\xcf\xea\x1a@\x1f\xcc\xdb\xb09\x96\x1b@\xe3|\xa8\xb6\'\xa0\x1a@v\xf0\xf5\xeb\xbc\x02\x1f@dw\xab\x04\x86\x95\x1f@x\xdd\xc9k\x17\xb7\xfc?\x94&\x8bn3\xfc\x1d@\xc1;\xc2\x0b\xb9n"@\xe2\x96\x18\x07\x94\xa7\x15@h\x8c\x13\xd7\xbc\xbe\xd9\xbf\x94\x8dk\xfe\x86\xda\x19@o\x1eN\xa7\x95\x91\x1e@\xd2y\x1fU\t\xf4\x19@\x01\xac\x8c\xad|}"@\xa6q\x887\xc6\x93\x15@\x11\x1dF1s\xcf\x1c@\x95\x8d\\\xbdK\xc3\x1b@_FLS@\n\x1c@Q7\xdaE\xcb \x1c@\xa6\xc4\x02X\xa8\x1b\x1c@a\xa6$\xad\x08\xff\x1b@n\xaeD\xca*\xf3\x1f@\xa2\x16\xec\x90\xc6\xd6\x13@)\xba\xc5m\xf9;\x1d@W|\xb1\xb3\x91\x9a\xf6\xbf((\xaaj\xf5A @#\xa1\xf7K&S\x08@\xe6z\x92]J\xf3\x14@\xcc,\xb58A\xa1\x1d@\x8a\x85A\x9e\xf5\x8f\x18@8Wj\xb1i\x11\x04@\xa2\x17\xa5a\xe5{!@Q\xf7/\xads\x03!@N\xe4\xcd\xd4\xde#\x1d@\x9c\xd0u\x1d7\xd2!@qfF\rp\x15\x1f@\x98;\xaf\xa1\xf8J\x1b@-\xef\xae\x88\x00\xf7\x16@\xe7\xab6I\x11\xa7\x01@\xe7\xfe\xfb\x08^r\x11@\x12@\x11\xdduI\x16@]\x8f\xfb\x99\xc5\x02\x19@\xb1\x86\xbb\xfb\xca\xfc @\xf6\xc9\xac\x02\x87\x84 @\xd5\x18\xd7n\xc0m\x1a@\xfb\x85\xa4\x9e\xbd$\x1c@R\xe3O\xfah\x81\x14@\x81q8}T\xee\x1b@]\xc3\xf8\xcf\x97G @\xc7@\xc7\xd3?V\x13@9\x93\x11\xf1ES\x13@<\x9fs\xe2\xf0\x0f\x15@\x07\xc2Ww\t\x1d\x1c@\xd9\xc9^c\x9d?\x1a@N\xd9<\xa5\xa8\x1a\x1d@F.(r^\xea\x1c@s\xd2\r\xb9hK$@~\xc3\xe6 +\xa5!@!X0sg\xed\x16@\xa6\xe8\xc6\x88\x85=\x1d@T[i\xc2\xe8\x88!@\x8e\x01S7\x0b\xb0"@\xdc\xbd\xd5k\x83@\x1c@d\x96\x1e\xfeq\xe6\x1a@\xd6\xd5%0\xf3\x15\x1a@h*O\xd8w&\x1d@\x18\xa8u\xf8S\xb3!@\x89,\x05\x81\xa6\x90\x15@\xdb\xdd\x99\x85\xac\x85\x14@k\xd16\xd2\xee\xe7\x1c@=\xecH\x84\x7f}\x16@0 \x17\x165#\x1d@\xf2\xb0\xcc\x0b\xa2\x8d\x1c@\x83iNZw\x85\x1b@\'\xad\xbf!\x87\x1e\x1f@P\xfew\xdb\x8f\xd5\x1d@2\t^\x86\x94h\x1c@_FLS@\n\x1c@@\x0cU\xd3\x1e\xf4\x16@E\x03:4\xa8\x9a\x1b@3\x9d\xc9\xbe\xd8\xe9\x16@a\xa0\x01S\x01\x95 @Kj\x0c\x8dmC @\x80\xb7\xbaA\xb6[ @\xaf\x16)!\t\'\x1c@N\xab-z\xba\x11\x1f@@\xe5O\xf1\x14\xcc\x1b@\x10E\xc1TC\x84\x1b@r\xca\x99 \xd0\x80 @\x7f\xcb/AO\x01\x1e@\x0c\xb10\x1e\xf3.!@\x81\x15\xb2$\xbf/\x1b@w\xbe\x0c\xd3\xd3\xb1\x16@\xec`\xa6Zl\x9e\x01@3\xfc\xfa&\xff\xed\x13@\x94\xdbN\xe0\xcf\xfd\x19@\x89\xf3\x8e8\x83\xf4\x1f@\x9a\xcb\x85 \xf0\xdf!@z\xfe\xf35\xbc4\x17@\x1a\x83\xc2\xf3c^\x1c@\xa5\xe5\xc6\xa9\xd7l\x15@\xf1\x11\xfb\x11K\xf0\x1b@\xf9\xf5\x1c\x02\\\xdc\xda\xbf3x\x96\xa9.\x91\xfd\xbff\xe3\t\';\x1c\x1d@\xe2:X\xfb\xa8\xab @\x17j\xb8\x02c\xd0\x1c@#\x86\xafZl\x98\x1b@\xeb\xb8\xc6\xba\x89\x14\x1f@\xf5+\xc8*\x87(\x1f@\x85}\\U\x1a\xe6\x1f@)\x967S%\x18 @\xa8\xe6r\xaev\x95\x1b@\x05\xc3e\xd7#\x8b\x14@\xf9\x10>M\x1fx\x15@\xd7\xa1\xd9\x91S\x8b\x1b@\x8cZ\xad\xcd\xc6\xc0\x1b@>"b\xb5\x85\xc4\x1b@\x96\xea\xe1\xa4\xf9o\x1e@R\xe2\x81\x1c\xd4\x86 @\xbc\xea\x07\xae\x12\x85 @\xec\xc9\xa5\x13\x9c\x93 @\x11{&Z\x9fn @\x8bCo\x18OV\x1b@&\x86\xd6\xa9|\x17\x1c@1\xff\xe4\x12e\xbb\x1b@\x8e\xe0\x8a|\xcd\x7f @<\x07\xe0H\xee]\xff?\xbc#\x02\x04\x16\xff\x13@\xa8_#!\xc4\xa5\x1b@H\xc2Y\xe2\x18\xb2\x1e@g\x95\xa5\xf5\xac\xf5\x1b@\xc2\xb1\xccF\xae\xea\x1f@k\\:|_V\x0f@7\x97\xa0\xd0\xf8\xf3\x1b@\x03\x16\xb1\xe9\xe52\x02@\xa8\xc6\xcb\x0f)}\x11@\xee\x8cYb^\xff\x10@<\xa5=\xd0\xe8a\r@`\x82\xc3[9\xda\x13@IA\x98\xc6\xc1_\x1a@s\x04\x03Rcq\r@\xfcR8\xed\xcc\x8a\x1f@\x08\x03\xdc0\xcf\xee\x1e@C&\xb7\xfc\x85\xf2\x13@\x01\x8cC[a\xb4\x1f@\xcc\xb79T;\xaf\x1f@\xd6\xed\xb9\x91\x13\xdc#@\x8b7\xed^J\xa8\x1f@\x83\xc4\x044\xdc|\x19@Ie\x9f\xd7\xf6\xe0\x1b@\x86\x08\x04\x11KJ\x16@\x1d\x92\x04\x0b\xfei\x1c@B\xcbh\x12\xa7\x86 @\xbf7\x8c\x02\xc9{\x1c@\xa4\x84\xdbf\x03\xf6\x1b@\xa4E\xdb\x85\xa1\x98 @\x9eGt\x9c\t>\x1b@\xc6!N\xfb|\x91\x1b@\x00\xa4bO\xcb\x18\x1c@o\\\xd3aX0\x1c@\x86S\xd5\x1a\x9d\x9e\x1b@\xc9\x94\xfa\x8d\xde\x18\x1a@\x9dc\xb5\xe7\xfd\xf6\x1a@\xfa\xc3!\xcc\xb78\x1a@\xc8\xdb\xf5\xe4g\xf8\x1e@a\x18\x07r\x9d\xa7\x19@\xaa\x17\xe2y\xbe\xaf\r@\x1b5\xd4\xda\x81$\x1b@\xd0\xd3\xf2\x8d\x19u\x1d@\xef\xd9;\x80y\xa9!@9v\x93"\xbe\x8d!@/\xeb\xf8\x0f\xc7\x1f\x1c@\xbfu)\x83\x10\xb9\x1b@T\xf9+\x8e\x07\xba\xff?\xad\x0fL?5\xe4\x16@\xcd\xc4\xa7\xd1\xfa\x83 @\xb7k\xc3\x88*\xd7#@'
p29
tp30
bg3
(g4
(I0
tp31
g6
tp32
Rp33
(I1
(I292
tp34
g13
I00
S'\x16%0+\x818T@\xdf\xe6\x07\x82\x800T@7\xa0\x92\xe6d7T@\xdfRg\xaf\x105T@\x179\x82\x1cH6T@\x80\xd7\n\x1bH7T@r\xf9\xffK1JT@\xc5 I\x82BXT@\x8d\xd5\xf5A\x95=T@:\xa1 \xf2~@T@\xa2I\x98\x08\x914T@\xfd\xff?\xe7\x1a8T@K\xcc\x81\xf2\xc8=T@\x9cH\x18\x11\x83>T@_\xaeJ\xde\x8cHT@\xa8\x0e\xfa\x86\x07KT@\xb2\'\x002%7T@\xdb\\\xb9\x84\x161T@\xaf3"\xe3qIT@\x84+\xc64\xb25T@\x0b\x0c\x009\x8a\'T@lT\xfdSj#T@\xd0\xe41\xbcg8T@U\xbc\x012\xb6QT@8|x\xfc\x1f0T@C\x9f\xe5@BDT@\xa0t\xeca:5T@z\x92\xcd6\x91GT@\xa0I\xeb[\xb6;T@\xd8~]\xe6\xb05T@\xc0\x83N\xcd\xe20T@\xd4\x04\x07?\x1c8T@\xd0\x05\x00\xe3\x065T@\xb2\'\x002%7T@\xe3\xb4\x9c\x97nIT@\x8e$Sp\x9ePT@j<\x9c`gUT@\t\\I\x8e\x91IT@\xa1.=\xb6=7T@\xf1\xb4\x990}LT@1\x91\xb5\xea\x1cGT@\xb1\x9eh\x04\xac7T@BD\xec\'\x02AT@\x01b\xf1@\xb56T@\xbf\xd5\xd2<\x880T@\xe7tla\x8b9T@D\xbf\xf7\xd3\xca=T@%\x18\xd0N\x99TT@\xb7F\x88E\x11GT@\xcb\xe7\x84\xde\x9e8T@\xbfWr\xf6\xd04T@\t\x8b\xfe\xd9\xc2BT@gE?G\x96ZT@\x85=\xbe\xce\xc2TT@\xb0\xbe}6\xb0BT@\'\x9a\x84\x8dv6T@\x160t\x88\xb5@T@\xb8\x03\x12yf;T@\xcd\x05\xf9g\x888T@\x19\xdb|j\xae<T@+\x10\x87\x06~?T@C:5\x90\xe8\xf4S@a\xeb\x9e\xe9tIT@\xc6d\xf2\xa0\x95GT@s\x7f\xbf\x064GT@Cez/\x82[T@VI\xe8\xe5\x0bFT@"hm0yMT@\'x\xd7:\xc3KT@\xa7\x06\xb7/\xedAT@\xd7\x8e\xaf\x18\xa0KT@\xafF.\x12|LT@\xce\xbb\xcd\x19\xe5JT@\xb8\xea\xbd~,AT@%\x18\xd0N\x99TT@\xda\x15\x17\x01J7T@\xaa\xc7\xa6\x07\xcd7T@\xea\xfc:\xa6\xed3T@\x03;\xdb\xe2 GT@\x8e\xe6\xed\xab>GT@\x89\xf0CY\xf7<T@\xe4\xbc\xa1ix0T@\xe9\x1aM\xe4uUT@\xbf\xe6%a\x93TT@B\x8cg\xb0\xd6MT@\x80\xe7(\xdc\x1aGT@\xb1\x9d}\x9d<6T@\xbe\xbac%iIT@\x1e7\x88,\x9bGT@\x1a\x13rU\xf7ST@\x9e\xc8\x85\x8d\xa6WT@\x97*b\xaa\t?T@\x13\xbb\x97\rwPT@s\xcd\x86\xd0}7T@\x8c\xfc\x8f\xb4mRT@\x90\x00>\x9b\xe72T@\xf4\x88U2\xcf1T@\xd6\xb2\xcf#q[T@\x18\x9a\x85\xdecXT@.\x08Z4%QT@\xc4\x04\xfc}86T@%\xb6\x1d\x1c\x800T@y\x9c\x01q\x800T@G`\x99d79T@\xea\xf0\x83\xe0H8T@\xc1\x11\xc6#0HT@\xf0\xfe\xa8\x10fFT@^\x0b\x95\x0eR2T@\xbcXRx\x95ZT@\x8f\x8eU\xd6\x95YT@\x97\r\tw\xbe2T@v\x8f\xd3]`GT@lknT\xa0HT@\xcc\xfcwA!0T@%\xc2\x05\x1e\xad5T@?c\x9a\x8dF2T@*\x12h\xaf\xe56T@L\x82\xe4\xc2h8T@\x00>_\x8d\n8T@\xde\xa0Z\x05\xb4XT@\xee5\x9c\xa3\x0eAT@\n\xbc\x16\x02\x177T@,\x0b\xc1\xd8gQT@\xa4\xe9+kj$T@Kr\xd1\xcfzPT@p5R\xb8}MT@I\xe5\xbe\x0ejPT@\xb9\xee\x97:\xe8DT@\x8bq\xc7PQ@T@\xa4\xadC\xbd\x11>T@\xf9Xc\xd0\xea3T@\x84aQ\xc2\xbe3T@\xc6\xd8"\xd1\xef0T@\xa3\xd4\x10\xec\x940T@\xcc\xfb\xbcQ\x950T@+9\x83)\xa2IT@\x8a\xc8er#@T@\x94)\xf7\xbc\xbb5T@\xeb\xfe\xa8\xc5\xef\xebS@\xffho\xd0\xe62T@\xd2n\xad\xffV7T@toTH\xfd0T@\xf7\xff\xec\xf156T@\x1bS\x81{-JT@\xf8~\xf0\x16]4T@-q\xd1\x06QQT@\x8e\x95g\x8dBGT@T\xea\x86T\xe5GT@\xbc\xfd\xa8\xf1\x91;T@D/\xda\x05\xefPT@gt\x89J~KT@\xe7\x1b\x10\xaa\x11QT@Nzs~\xd6bT@*\x94\xf8YyXT@X\x9c\x95\x06\xd4VT@\xbe\xaa\xf2\xd2CQT@R\xcdTGZGT@.#lb^MT@\xc6\xa6\xb3\xcb\xce6T@\x15\xf5+\xe7\xb60T@\xed\xf5~\x9e\x17]T@&\x8c\xd8cg4T@\xb3\xd2z\x8fkLT@\x8b\xd7^\xf8\xbe>T@\x02\xcf~\x04%?T@\xc6\x9c7\x04\xff0T@\x81e\xec\x8f.0T@\x8b\xa7\xf7\xf7sUT@\xe8N\xe6\xb5\xbd-T@\xdbN\x1c/\xc4HT@c?Q\xe0\x02ST@\t\x9b\x03e9:T@1\xd4\xe3\x81p6T@R\xb8jc\x18GT@X\x95\xc4\xfd\x1dQT@\no\x84\xd3\x088T@e\xb1\xd1\xc3\x053T@\xaaJ\x0c\xa0\xb95T@\xa6\x93\x85z3)T@\xb3V\xfe~\xf4=T@_\xc1gO[;T@\xe1\xbdD\x9aG0T@\x92no\xc4\t^T@\x9e\xc9\xad\x8fr6T@\x05\xc3h\xa5\x84%T@\xb5\xc0\xb7{\xffGT@c\xff$^\xc1HT@\xd4K\x0b;\x10+T@\xa4\xf5\x9f\xf3\x171T@D\x17\xa8\x0e\x845T@\xc9N\x80_\xed1T@\x84aQ\xc2\xbe3T@\xa7yd\xbe\xae8T@<n\x80\xc9H2T@\x9a\x19D\x7fq6T@\x0e\xa0\xa0\xd2\xa8KT@\xd2s\xc8\xe6jLT@\x1c_j6\x16LT@\t\x93g\xd2\xf80T@\xc3K\x88P\xf0PT@\xb6\xa3\xe0\xe3%AT@\x99\xb3\xbbk\x9e1T@\xfa4+\x98\xefKT@{c&\xd7\x19AT@\x14\t:_&GT@C\xf1\xe4:\xba1T@\xb9?f\xecu6T@\xc2z\x15\xa7\xc4bT@\xc5E\xab%\xbeWT@<{\xa8)BHT@tF\x9f\xd1\x9fIT@>*\x92G\xe9;T@\x01\x7fR\x89\xebYT@>\x1a\x11O\x1d2T@\xfd\xb7\x94V\xc0[T@\xb5\xeb\xf3\xcd\xca*T@\xc4\x85(v!$T@\xf3\xe4\xd8\x1e\xe8\xffS@\xc95\x8f\xa8W*T@\x08\x8d\x97\x9d\x7f2T@\x7f\x8a\xc8\xf4\xab+T@\x99\xc4|\x9b\xb3<T@\x1a\x82\x97\x8f\xf1PT@\xba\xa7l\x1a\xe83T@\xeb\x00\x9c\xb5bQT@\xf1i\xdaw\x9aPT@\xc9Z7\xd7W2T@\x1dd^\xa1P\\T@/k\xbc<Q[T@|\\\xb8\xd1\x1d+T@\x9b\x19V[\xeb@T@Kl\xc5\xc7,AT@\xa2\xa6\xbd\xcf\x104T@\xee\x95\xb19\xafLT@\xb1\x9aM\x98\xdaKT@\xeez\xcf\xa2\xa7KT@\x15\x9d\x9f\xf1rKT@t\xd1\xde\x93t4T@(\xff\x1bB\x9c0T@\xeb\x1e\xdd\x9e\xe83T@xT\xf0\xd6\xedJT@\x0e\x19u\xd6\xdbWT@p\x85\xee\xa13>T@\xdf\x86\xc7\x04%/T@UH\xf3;\xc82T@\n\xc5Y\x90Z4T@\xb1\xe5S\xf9\x8aJT@\xaa\xf0\x97\xa0][T@\xdc&w\xdeJ0T@\xdd\xc0\xcd\xf2\x0caT@\xafU\xfc7mXT@>\x83\xb4RyXT@~\x0e\xff\xac\x82WT@\xee5_\x85/@T@\xbd\xdc\xba\x90\xa9=T@\xf3\xfd\xd6wa[T@\x87\x0e\xbaR#RT@n\xe9\xcc\xed\xa5NT@\xa7\xfa\x08\x1c\xbdWT@\xae\x8f\xd4\xa93JT@Q\rp\xff\x8bRT@D\x82\xd2\xe9\xce9T@ \x8b\xc4\x1a\xbeQT@\x0c\x15\n\x84\xdfGT@\x1ahO\xdbS/T@\xa1H\xf9\xa1\x037T@Y\x8f\x87\x94T*T@B\xdbm\xf6\x99LT@\x89z\xedX\xde)T@k\xd0\x8f\xda\\0T@&H\x9b\xe7\xabKT@C\x1c \xfd\xc91T@\x9ev\xd9{\x8e1T@\xde\xe4\x1e\'\xa10T@\x9f\xae\x9f9\xf90T@?\xc5\x03%z2T@>>g\x97\n)T@\x8a&\x96\xd1 5T@\xd1\xea\xeb\x873PT@\x93\x83\xa2|\xed0T@37p\xc1\x9eOT@\x11 \r\xdb\x9cYT@\xe72\x8e$\xe1;T@-_%\xbamGT@\xef\xf1G\xd5\xa6;T@\xd2%\xe8\x1f\xac:T@\xd1s\xc8&??T@9\xb6a\xfb\xcfDT@c\x82O\xa7\xdeWT@\xd3!Y\xcdY6T@A\x9cI\x10-NT@\xbc\xfc\x87\x19\xc8YT@'
p35
tp36
btp37
a.
