# Supplementary material for: Sea ice drift data for Fram Strait derived from a feature-tracking algorithm applied on Sentinel-1 SAR imagery
Source: Data Brief. 2018 Apr 19;18:1410–5. doi: 10.1016/j.dib.2018.04.034 (PMC5999601; doi:10.1016/j.dib.2018.04.034)
Supplement: Supplementary file 2 — Supplementary material [file mmc2.zip › fs_s1a_data/HH_filter200vec/FramStrait_HH_20141209T070347_20141211T064723.dat]

(lp0
S'S1A_EW_GRDM_1SDH_20141209T070347_20141209T070447_003639_0044F8_489B.zip'
p1
aS'S1A_EW_GRDM_1SDH_20141211T064723_20141211T064823_003668_00458B_B04B.zip'
p2
a(cnumpy.core.multiarray
_reconstruct
p3
(cnumpy
ndarray
p4
(I0
tp5
S'b'
p6
tp7
Rp8
(I1
(I5337
tp9
cnumpy
dtype
p10
(S'f8'
p11
I0
I1
tp12
Rp13
(I3
S'<'
p14
NNNI-1
I-1
I0
tp15
bI00
S'<\xed\x8cb\xa3\xda-@\x01\x9b\xff\xdfM\xf4&@\xcf\x0b\xe7\xdey\xb3\'@\xafu6\x86\xaaW-@\x8e\xabb\xaf-~(@/\xedb\x9aS\xe7%@{\x07\x01\x1aU0/@\xa3\xbc\xc9\x10\x8b\xbf0@\xcaX\x17\x8a\x9d\xa6\'@\xe9\xa1.Ng\xa9\'@\xb5\xba\x0ey\x98]\'@\xa3l\xd8\xfb\xa5\xff&@\xfcW\x06\xe4\x8f\xc0&@Kvv\xe4\xde\xd1)@7\xa3W\x9d\xa4\xae&@\xfd\x06vWi\xb0&@KtR+k\xb60@%\xff\xb1\xfe[\xd6-@@\x0b\xb3\x0e\xdfw0@\xa8_@&7\x83-@"\x7f\x83\x1c\x8e\xde%@\x98\xe8\x06j\x83\xb1\'@R\xaal\xb7\n"*@\x06\xba\xc0\x91\x8a\x0c.@\x02\xa0O\x93~\x12\'@\xb5\xd4\np<g\'@\x0c\xac\xebI\xfc\x1f*@#\xf0YSM\xed)@l\xb9\x83\x82?#,@`P\xd0S\x19\x88\'@\x91\xe5+og\x8d\'@\xa5\x10\xcd\xb3o\xdd%@\x89$\xe5ki\x07,@(\xba\x17\xc0j\xba)@\x13\x80\'\xa1]\xd5,@\xed:\x97\x9c`\xb40@T\x05n`\x94\xcf.@\x9c\xdah\xee\xf6\xb3%@k\x89&\x1f$;,@,\x86\xaf\x066\xae)@f\xd4z\x18\xc2\xcc\'@f\x1e\xcd\x007\xd9&@\x1a\x8di\xe4(P*@\x1b\xe1p\xd2z\xcf&@\xc4P\xc5\x92\'p\'@G\xaf\xadM\n\xfc&@E\x84\x1a\xd2\xebQ\'@\x9e\x9e\x1f=\xb6\xef+@\x95\x96zp\xb3\x7f-@\x8f+\xc9\x81\x10\xfa%@\x12g:\x12\x9b\xc1&@t=\\z\x0b\x0b,@9K?~\x7f\xd92@\n\x8f\xc0-\xa9\xbd\'@~T\xaeh\x93/)@t@;}%\x8a(@\x02 T\'\x86`&@\x8c\xcd\x142\xe0\x920@\xd5\xa1\xac\x03\x15\xa0)@,0.V0@.@\xbab`zF{*@\x05\x1f\x8f\x95i\xc9.@\xb9\xd2\xe8D\x92\xd0)@tg9\xb2-\x8c(@d\xb7Ja\xde!&@e\xb8]7\xced/@\xfa*\x0f\x8a"\xdf.@\x8c9\x19\xb0,\xfb%@\xb8\x9dU\x95\x85\xe9(@)-\xdd\xfd\x0ew&@\xc1\x07\x90q\x0e\xd5(@\xb8\xe3\xdfrB#(@\x1d\xae\x8d\xc0\xc6\x9e%@ \x05fT\x1e\xd2&@\xcdF\xf1\x11R+(@vu\xf5R\xf3+&@\xec\xa5\x97$&\xc1*@}\xff\x7f;\xd3J&@tL|\x9acL&@\x0e\xa9]I\xad\xc4&@}\xd3\x95\xc7\r\x90(@$\xfd\x7f\x07\xd2\x11&@\xbe\xffe#t\xe3(@\xc2\'\xac\xeb\xc7\xd8,@8\x0eZ/n\xbb&@\x92\x7f\x849^\x86\'@\xf5j\xb4\xc1\xb7\xa2\'@{D\xd0\xd93\xfc%@M\x10\xdd\xfe\x07.\'@Wz\x05\x1f3f&@\xa5\x03\t~\x0e\xfa!@\x0b\xd26l\xbdh&@\x91~\xa0\xb1q\xc90@d|\xbd3\x01&&@\xea\xa1%\x86_r%@\x06f^\xf8\xd0$&@!\xc37\xab\xd7\\0@u\xdc\xcf6e%&@s\x0b\x10(\x08\xa7%@9\xed\xed\x9b2\x8a\'@I\xe0\xad\xad\x9d\x18&@\xac?Q\x15\x88\xda*@\x84\x1b`\xa7\x8e\xa8+@\xe9\xe4\xa8\x14\x95\xaa-@\xce\xca\x83vx}-@\xe4YW\x1e\x97\xaa&@q\xc8n\x1f\xa3~-@M\x05PHT\xa4&@\xdem\ts\x87y*@\xaf\xaa\x01\x92\xd6h-@R\\\xa0&>\xd7*@\x97Uk\x08\xd5\xd2*@\xa3\xf2\x89\x8c\xb5\xf3(@\xa1il\xc2\xda\x92,@\x15\x9a\x96\xa3\x8a\x91*@\x0c\x84{{\x14\x1d&@S,<a\xee((@Q\xa1\x7f6\xb1\x91)@}m\x02\xb4K\x00.@=t\xc84d\x19.@}\xe5j\x9b8\x00&@\x05\'\x92ZN|(@\x18\x9a\xfc\x1cv\x01+@`3&\'QO\'@s\xe6\xd6\xb3$\xd6+@\xfc\x89Q\x8fS\xef(@\x87\x84^\x87\xf4\xac(@\xdf\xc2\x89\t\xd0\x1d0@\x04\x0f\x90O|T(@\xefJ\xaeYj\xf9-@\x83\x87a\x96\xcfO/@\x9aI\x18d\xdb\x82,@\xecb\xc9\xad\xf4\xa7,@\xe9\xc7<!\x11\x8b(@)\xd4\xfb\xd5\x8a\x07)@\x82\xb6M\xb9\xc8\x9e/@\xd2\x1f \r\x84W)@\xf9I\xf5\xdc>\x9d0@\xbd\x03\xde\xee\x18\r.@}\xd8{\xbc>\x9f)@\xcc\x0fU9\x87\xa8(@\xd6\x01L\x9aF\xa6/@\xf1r\xbeB\xb6 .@\xebyk\xc3\x83\xcb(@.\x0f\xae-\xfef.@3.P\xac\xe4\x18(@ek$\x95C\xf4*@\xe0;w\xd5\xdeN&@Ea\xe9\x88yJ.@\x13\x03\x8c+\xba\x020@~i00W7&@Pl45\xd2q-@\t\xf6\xb4\xc6m\xca(@\xe7\xa6U\xe4\xfe\xc5(@\x1e4k\x81i\xc6(@\x0f\xab\x1c\xb9\x12\x8b(@\xb3c\xf1\xddtX @\x93\x9f?\x9a\x87\x04)@c\x04\nY\xae\xf2&@\xd1\'\xd2\xa2\xa7A.@\x0e_\xc43\x13i\'@U\xb4\x83\x00Z\xea(@\xf2\xe2Fe\x9bM.@\x13\xef\n\xa5\x85E.@\xef\xa6\x90G6\xf0*@-)\xbd\x8a\xc9\xec&@\x97O78\xaa\x87(@\x19$\x93Z\xf4\xb8\x11@\xa0\x84k\xde6\xcb(@<\xab\x9d\x07\xc9\xf8(@8\xc22W\xae\xa5(@\x91\xcbA\x95\n\x83 @\xbe\x07\xd8\\\x8e)/@\xd8\x15\xf8?\x8d\xe0%@\xeef(\x9a\x12\x83-@.\x83\x0c\xa0\xea\x9b\'@+\xf6\x91\xfc.-)@\x02\xe9\x8c\x14\xc5U(@\xbbu\xd1\x10\x9e\xb2\'@7\xd1\xdd\xbd\xc1N(@C\xc5M\x00Cx(@Z\x89\xe96\xa7\x9d0@\\\x7fc\x8e\x9a\x8c\'@\xf7\x0bS)\xc7Q(@/v\x08\x97\x072)@\xe9\xaf\re~\xde(@\x94kD\nc\xd50@\xd8\xdc\xb2>P\xaf(@\xeak\xdf\xcba\xa1(@\xe8-\xb6g\x84k\'@\xf2\x8c!\xd2\x99\x15)@I\xd8[v\xea\xcb*@\x14[5\xf6\xd1\xd4(@V\xff\x00@\x11j/@\xd0?(\xd8\x0e"+@\xfb"\xf2\x006>)@86\xb3`\x14W(@^\xa4\xec0d")@\x82\xcf#\xbc8o,@a6\x89\xd5\x85t(@\xef\xe7\xe06\xbf\xf7&@EO\x1a\x93>\x8f(@\xf6:8\xdd\x8cz(@\xff\'\x19\xb2UT+@\xfdc\x8aL*v(@P-\x17\xaa,\x87&@{l*3!\x921@\x89I\xc4\xb86M&@\x1c\xe1\x99\x1bCU)@\xfe;\xe7l\x15w%@X4\x0e\xb8\xf4\xc80@\xe3\xbd^y\x83L)@\x11\xcb?1\x7fu-@\x9db\xf0`\xaeQ(@\x03G\x06c\xc54\'@\x12\x07G\xef\xf0;\'@$\x0ePp\xe0\xfa(@A\x8dB\xdd\xbcb(@Jej\x90wn0@6\xe2\xa0\x96\x13\x88(@\xdb\x87\xebS\x08\x81+@\xe1\x8b\xeb\x96\x06\x1f+@u\x9b)\xf8\xcc\xc3(@\\\xa8\xde\x9ebS0@\x06\x93$rq\xd8(@t\'\x87\x15\x7f\\&@\xa8\x88\x17\tg\xc1(@lp\xdc`\xa3t+@\x88\xda\x1c\xbf\x9d\x05*@\\\xc3\xa0^\xdeJ*@\x82\xe1\xa0e,v-@\x13\xd2ia\xe1N&@\r\xa8\xe8\xe7\x1f\x19,@\xcal:*\x19\xb0*@W\xcd\xf5\xf9\xf9j\'@.\x025\'\x19\xfb,@ms\xff\xfc\xb8\x07&@\xd1\xb3\xc1~\x93\xc4&@\xa4\xb1\xa8\x87\x0e\xd6(@ \xe8T\xf9\xb6F*@{\x92\xebW\xa1G0@Q\xf6\x8bh\x8a6.@\xb2\x1cW\x83\x08\x18+@\xb2va\x92Vt)@\xca\xfcr\xe7\xb5\x1e.@A\xf0\x90\x95*\xfe&@j\xe2\x92Sd\xd60@\x8a\xd9vLB\xce/@\xf1?\x1a\xc6k\x1d+@\x90\xd8r\x11\xd6\x91)@\x83\x0b\xd4\xe9\x14\x16-@\xbeE\x19b\x0b$,@C4\x90\xde\x83$)@\xd2\x15\x05\xedE\xbe)@A\xd1V%|V*@\x17s\x12\xd7\xc0\x1b)@\xc2\x07\xc1\xddn\x11)@t\xf9\x01(\xda\xb7-@\n\x99\xbc\xcb\xd6\xdb(@8%\xc4\xdd\xe4\x84\'@r\x07_\x88\x0c\xb6)@LU:\xebP8)@\xff\xf9\xcf\x99\rE,@f5\xc3^6\x05*@?y\xd0\x11Y7/@y\xbdT\x06Si0@R.\x0b\xe6\xad\xbc%@\xad\xca\xb6V\x12,3@\x858**\x80\xcd0@D!\x9e;}\x0e)@\x8d\nt\x06\xb5\x06\'@\xbd\xac{(\xf6\xb7-@\xa8!m#d\xd40@\xf56k\xee\x04\xcc0@ \xab\xb0\x8c5\x17)@,+)\xd1\x0bZ)@\xbdk\x1fRW[&@\x88z\xbe7\x9d\n)@\r\x14Y@\x1b\x07&@\x08h\xf6\xbeq\xad0@6\xba\xa5\x97\x1e\xa60@\xc7\x90\xee\xb6Yl/@V\xd5\xd7\xfbkh(@M\xf5\x07&l\x8f-@K [\x8d\xee\x1c&@\xa3\xb2\xf3\xfb\x02\xef0@\xca\xa5c\xf9\x0f+*@\xa2\x0e\xf2\xfeDP)@\x16\xa3V\xbd\x03\xbd(@Y`t\xd9ns,@\xa6/w`\xc0\t-@\xdel\xc0IXf&@&\xf4\x00\xe6\xd0\xc3*@\xa8\x02t\xc7\x0bx,@m(\xdf4\x97()@\x8a_\x1cPfV)@! \x9d\xff\xe4d\'@\x96g\x10\x06 {\'@\xb4\xf4\xf6\xaf\xf7V)@\xc5\x99\x94z%0-@xr\xee\x15|V\'@_&\x95\x1c\xd1\xca,@e/O\x9e\xcb\xae.@\xd9M\x01\xc7;\x19+@\x9f:\x87\r\xebR&@\xd4\xf2\xb3Y\xa1X\x18@\xe5.\xc4_\xf5~\'@\xd5@w#\xd6\xc4-@b\x86\x1b\xcc\xf9\r3@$NK\x9d\x15\x9e)@\x8a"\xfd\t\xd4\x01(@G\xeaJ\t\xe1\xee&@\x03\x10\x9d\x88En)@\r\xdb\x00]\xe1\xa0(@\x1e:Z\xfd\xec\xcb0@\x7f\xc2\xe2\xdc\xc1f0@Sj\xe8\xa0\xc3\xed%@\xb1!\xca\x9aS\xee&@3E\xf6\x17\x8e\xa7&@\x82\x92x\xd2\xebu+@\xb3\x81\xdc)\x8b\x89.@}\xb7j\xc0}$-@P;\xfeQ\x940&@\xfb\xe2\x18\xf7\x07\xd2+@\x174\xa6\xd7\x98\xb2*@W\xb9\x9e/\x8a@-@\xb7\x00\x8cV4X\r@\xfd\xeb\xdd\x1d*T\'@\xfe\xb5r7\xcaP\'@\xbci\x9c\xf1\x0e\x8e-@W\xd1>\xe5\xef\x81-@_\xd9\x02\xd0bB*@\x9d\x91\xf4O9\x00&@\xefd\xe1\x15\xa6\x12!@e\xa5r\xfd=n(@\xf1\n\xb7\xa3\x8a\x05*@\x9b\x06\x9a\x18\xbd\xec*@s\x08\xdb\x04\\\x90*@\x89I\x08\xc5n:)@\x0b$\x11\xdb\xfc_-@\xfa\x0b$)!G)@\xc1v\xf4\xd87N(@\x8a\xdeJ\xdf\x04>/@\xd8\xf2\x87?\x92i0@\x02\xef\xea0\xe6\x883@c\x7f\'(`\x7f(@\xf2\x15\xf6:\xe2\xff\'@0\x0b\x8d\xa0\x8cN,@\x0c\x15\xf6[\x1a\x02(@3)\xa6\x10\x1b?.@\xb6\x1c\x93\xafG\xe8/@\xc0\x1a\xa5\x1c\xe2\x1a\'@\'\xfd\x06!V\x01)@\xa5\x86\xdd\x92g\'(@\xd4\x96\x87\x06R\'0@vU<\xc9\xdfc\'@\x9f\x83\xe5\x84R\x02*@\xd2hqp\x8a\xd3(@U\xb4\xc2\x0b\xa7\xab+@N\x04Y\x9f#\x92(@s\xf4e\xe4\x98\xe4&@\x86;\x80gx\x8a1@<S\xe2\x08| -@\x87\x11t\x1b\x12o\x1a@d\x0c-g\x04\xa8(@a+)\xa1\x0b\xa5-@\xdd\xa6\xb8\xc7!\x03(@\xc3W\xed\x05\xc5P,@\xf6S\x1b\xf7\xbct%@\x83\xe8Y\xff8\xde(@\x87#\xea\xfe\xff@*@\xc6E0\x10\x82\xc9,@\x91\x83\xd9\xe1P\xf4*@"=\x17\xbb\xf8\xac%@\xfc`\x98\x81\x11n*@X\x9d\'5\xdbn)@\xce\x00\x95P\x86\x8a&@BwH2\xdfm0@CAs#O\x96%@\xa6\xf9qz\xdd>-@\n\x18\xf7\xebL\xf7(@\xf7[f-\xe6\x1c0@\x9f\x17\xb4\xbf\x96[+@\x15\xa3\xbd\x04\x87\xed0@\xd9\x7f\xcb-\x00\xbe,@\xef\x90\x01\xe1\xc7\xd9.@\x1d\xf1\xf6\x08\xeb\t.@\xca\xd5\xa9\x91\xd4\x83(@B|\xca\xf6\xc9t(@\xc3w\xcf\x02\xe2\xc30@7#\xc3\xf7\x99\x180@\xd1\x11\x8b\xd8\xf92\'@\x9cU\xe0\xfa\xb2\xea\'@\xa5\x87@$\xae\x86&@\xa6E\xe0N\x86\x05(@\x9f\x8d\xd6m\xcc\x17-@q\xcd\xb8\x18\x01\xe1)@\x95\\\\\x8b\xaf\xa9(@\x7fl!\xe7\xd6\xdb&@\x11\xf5\x955\xeb\t/@\xe9aCm-\xf7.@\x06\xbc\x15\xe2d\x93&@\xdc`\n|$\x17.@md#ZJ\xb4,@\xbe\xcc\x13O[\xd0+@3Oy^\x82\x820@\x14\x80\xa9\xbc\xddf(@\x95\xba\xd3u\x91\xed0@\xc5Q\xf28\xca\'-@?\x1e\xe5\x89\xbf\xbf)@a\xccX*.\x8f(@\x07\xb8\xa9Mnd(@So\xe6\xdeU-)@\xfb\xbd\x1dn\xe3\x17+@yY\xbc^eG\'@\xe7\xb90\xadh\xe10@\xdf\xdf\x8c\xd2*^-@\xba\x05?E\xdb\xe5)@\xc9B\xd9\x82fn\'@h\x14%\xd9\x80\x8d-@\xf4\x97\xa5\xabC\xf9\x14@8\x04\x88y\xe8\x9a&@\x1a|\xff\x02lU(@T\x00\xc6\xbf\xe9\x8d\'@\xb6\x99Le\t\xd1\'@\xb8\xbd\xf4\xa0\x878)@\x86\xf7 \xc3L\xa0\'@\xe4\xea6\x05h\xf4,@B\x11&C\xe6\xed0@\xd9R\xee\xaa\xd6=\'@\x9f\xfcs/\x8d\xd5,@P\xe7\xea\xca\x00\xdb(@\xf6\x91\xf9\xcc\x11"*@\x8ba\x03\xca4\x1f&@\x9e\xb4\xca&dM0@\xf8h\x98[\'\x02/@\x9d\xcc\xe20 +,@\xd3\x1d_\\\x1f\x9c2@\xcf)\xd3i\xe030@\x06=5\xcb\xd9\x88)@\xca\x08s\x1b\x08\xc2.@\x11\xe2\xc4\x8eMM-@\xd0\x93k\x0c\x97)(@\xfcl\xd4a\x04\x03)@\x1d\xf9\xf7\xf1\x83},@<2\xb8\xab\x18%(@\xdbm6=\x95\xcc-@&\xcd\xc4M\x1f\xd6)@\xe7\xc6`\x1a\xc4\xc4-@\x89\x08~<\xd0\xf2)@\xb3\x85\xcf]\xd7\xaa)@M-Z\xd1\x7fi(@y\xc1\xdd\xb3[\xed\'@Jq\xe9\xc19+)@\xe1\x184\xf2\xe6H(@[\x86#\xdaI\xe8-@\x13\xe0{1f\xe2.@\x90\xd8\xe3\xd5\xf4P-@lIj\x0fg\xf3%@7\x01[\xa1$\xcb%@\xf0u\x84J\x86\xbf)@8\xef\xd3\xff\x9f4,@\xacHM\xcf\x8ey)@19!\xaf\xbc6)@{\xef\xdcXZ#(@\x0f\x85\xbd\xdd\x8d)1@\x83\xb9}\xb8\xe1))@\xfcJ\xa3\xd9\xbaA-@\x03\xee\x82<\xeb\xc3%@^\r\x9ck\xc0,-@\x93!\xac\x12.\xce,@[\xb70\xa7\xe93)@\xed\xd6VI\x1c70@b\x8b\xcf;*\xc1)@\xb3 I\x15\x0f!0@\x96\x0e\xff\xbdE\xfc+@O\xd3\xccy\xcd\x04.@\xfc,\xed1cI)@|R:O\xfcv-@Y\xa9\x1a\x11v\x1b0@\x02\x93\x98\xcb\xaf\xb0!@+\x0e\x14\xe1\xf2\xbc*@n:<@@\x9a\'@b\xe8\x02\x94\xee\x18,@\xf8\xb9@]F\xc0-@`p5M\x98\xe7\'@`\r\xc5(\x89-)@,\tt\xb7K\xe9&@tf\x95?#\xb1%@K\x8e\xf2\x135\x9a(@\xbbC\xb6\xf3\xf4R)@\xea\x136)\xa2\xa8,@\x9fkc;B\xfe.@\x93/\xe9\x13\xbb\xda(@\xe3\x02\x99m+w)@$\x12,\x0f\xbf\x1b/@\xa3t\xbcF\xfd\x85%@\x04\xa2\xfcuM\xe7\'@A\x14\xc5Z^\x0c,@Ya\xd2D\xc4\xab&@A\xbb\xa7\x81\xe8#+@a\xae\xb6\xe1\xb6\x06&@\xc2\xad\xa34G\x030@\xab\x01\x9bh\xec\xf0(@\x1e\x19e\xd3\xc2(&@S\xad\xf1\x9a\xad\x17&@\xd9d\xf4\x04\x0fo\'@q\x01^\xdc\x15l(@}\xb7\xba\xc0>\x1e(@@{\xd4\xebK\x81/@\x15\x00\xd7\xcb\x95d-@\x80\xbf\xbe\xaa\x1b\xb0+@\xb1\xfc\x16\xca\x82\x1a.@\x8b\nX\x10\xca\x18*@\x98M\x99\x9f\xbc\xa1)@N\x8c\x89\xde\xb9N)@\x88\x7f5\x99x&+@\xd3F\r\x06;\xf80@\xe9[e&\x81\x1e*@m\xe1[b\xbb\xd9*@\xcf\xe8\xb1\xd8\xee,-@\t\x18\xee\x94c\xe9\'@P\xe2\x040\xa5.,@|8\x81\xc5\xf0\xef\'@\xf0\xb0\xe5\xb2iU)@n,\x0b2\xf26\'@v\x16\x9c7\xa5\xd6\'@\xeb\xf2\xb0\x9fe\xe1\'@XF\xb0\x7fv\x81(@\x89\'\xa2Q\xc1\xba(@D\xa49<g\x9d.@\xa8&\xda\xc7g\xcf%@n\x04\x89T\x12\xd10@\xbcA{\xec\x91\xe50@\xeb\xbb\xc4\n\x87\xe40@\x89\xd1d\xc4\xf1\x93,@\xb3n\xbf:5\xf73@\x8a\x14\xa0v\x07\xca\'@{_\xd8\xbd\x01R-@\xe4\xff\x15X]|)@\xc5\xbc\x834\x9d\x1a)@\xa0\xb7)?d~-@\x16\x16\x9b2\x7f\xf9 @\x17\xd1\xd8U\x02\xf1(@En\x9a)\xbd\x0e1@9)\x14e.E-@wX\xe78\x06Y)@\xfb\xe3q\xa9\xd3\xe5%@],\xee\xf6\x1eZ(@-\xdd\xac2\xdey,@+\n\xf6\\(u*@\xe5\xc0i\x0c\x1e\xdc%@\xbe\x1b\x1a%"\x8f\'@\xa69\xbd\x87\x1f\xde(@q\xcaK\xd0\x9b\x08&@@\x07\xe6\x9f\xd1\xc2-@\xcb\x9e9\x9fR\x11,@(!\x85\x9ef\xbd(@V\x90\x899\xb0\x98(@\xacQ\x03\xdc}\xe7-@\xbd\x828\xecE\xdf,@\nl\x89\x82\\\xf2(@4d\xba+\xc0{/@:\xf1\x86_1\xb5(@\x03\xb1^\x82\xd3N\'@\x90\x15\x97\xcc\xe1\xa0\'@\xba\xb8\x8f\'\xeeR*@\x95\x1c\xda\xb8\xb0\x170@{}\xb2\x1d\'\xb8(@\xb6\xaa\xc8\x136k0@ \x83\xf9\xc1\xa8\x98-@\x81("\xec\x97\x1a/@y\xd2\x8e-\xa2%.@wEz\x84\xd0\xae(@\x97\xda*:h\xb9+@\xf3\xfef"?\xef*@\xff14)\xe3\xcc)@)"\xed \x80\xf6+@!g\xe8\x9f\x1f\xb1.@\xca\xef\x99\xcbBk&@\x16Z\xb7\xc2o\xee\'@\xcc\x16\x86\xf5;:-@\xc9\xde\xaa\x86\xc8g.@\xba\xa0B\x0cl0&@\xee\xfaS\xf6\xa5S+@)\xb9\x9dK\x1b\x19-@\xe4p\x0e\xbcw\xb8(@b\x8e\xc7\xec\xef\xb8+@\xa1\x9ex\xa4\x12\xe7&@\x81\xed!\xc2\x8ez(@\xa7D\xabo\xd6\x04,@\x9d\xe2X\x84\xb3\xd60@9\xce\t#\xe5\xea(@-H\xfc2\x9a\xfa&@\xaa\x08\x0f\x1am\x18+@\x81P\xc7w\xa7\xd9(@\xc7\xb3\x16R\xd6o(@\x08*B\xdc\x953-@\xa8Pj\n\xf7\xa4(@m&\x9b\xe0e\x14-@\xd8G\xad\x82\xb5\xe7.@\x1d\xfb\x89\xc5\x01\xfb,@\xf1\xeb\x0e\x95\xd66)@\xba\xcd\x08\x8c\x95\xd1!@\x02OuL\xfe\xa7\'@\xc8\x05`\x16\xc8N/@x\x05n\xfdQ*)@\xd9\x11\xe9\xd1\xd4\xec-@\x95\'Aqb\x1b.@?\'\x87\x1b\x7f\xf9*@\x05jB\x1d\xa5\xfd\x12@\xcd\x1cK\xc4p\xc0(@\x19\xd2\xf8sM\xc50@B\x93\xc6\x95\x1c\xfc*@#\xe1\xbd\xdc&\xb4,@\xbf@\xa9\x1dl5(@\'\xaa\x1f\xd9`\xf9(@PZw\x93\x07*-@\xc6U\xe2\x95\x9e\x0c1@\xeb\xee\x0cUC\x9b-@>\xc0\x98I\xa0\xcf(@\xa8\x88\xf7\xf1\x99\xea-@9EQ]S\xce+@\x98\xcb\xef\xc2\x93.-@;\x1f\x8f\x14\x15\x84&@\xdd\xc0Va D&@Tp\xb0\x9b\xdcr&@\x8d\x13\x8e\xe9\xf7\x0b\'@\xc7\x9c\xb8\xab\xce\x060@6x^\x9fE\xeb2@50\xec\xdd\x00\xef+@\xcd\'^\x8a3\xa90@\\\xab\x84A\xcc\x94-@C\xbf`\xc7\x18C)@\xdaVK{\xb0\xfe\'@\x89\x9d\xd2!\xd6\xac-@\xad8\xe0\xda:\xf7*@\xe5T\x93\x10\xf9\x15)@\xbb\xff\xa3\xf2\xc6\x98-@G\xbc\x80\xadv~(@\x94\x86\xb3\xad\x0b\xf4(@\xbf\xad\x95\x1e-\xef(@\xcbf\xee\x92Q\xae-@\xaa\xf9\x84cr\x85.@]\x9bshuI/@\x7f\x97\t\xf4\xdf\x7f)@\xeb\x96\xebF\xf5\x86(@\xb0U;\x9fr\x04(@r2\x9bm/\x90(@\xf2\x8a0\xda\x89\xa4&@\xeb\xcbn\x18\xb96(@bQ.w\xd8\xdc(@\x1e7\xcab\x1c\xf6)@\x8d(C*n\xce(@}.\xf5d\x9fO)@\r\xf6\x00\xb1\xcew,@\xc9[\x0c\xe1\xef\x13/@`\xe0\xe4w\xc88(@g\xf8\x88\xe2}$,@@\xcfl+\xa2\xc2+@\xbc<\xb2\xb7=x,@\xaep\x1a\x89\xe9?%@$\xc4\x91\xbd\x88\x12,@^\xa3P\x86g\xfd)@4\xc6\xc7\x90\x06\x1a.@t\xabi\xad>p)@\xb0\x86\x9a\xc9\xb0\x12,@\xb0\x95d\xb1\xa2\x9c-@\x07\xf5;R[\x92(@\xfcj\t\xfb\xe0o\x15@G\x98JP"W.@&`\xecq\\"/@8|\xe1\xca.k,@o\x9a\x9a\xf3\x0b\\/@|\xf9`-\x022(@\x91\xa2\xdf(04*@\xbcY\x1c]\t4-@\x9b\xbe\x81\x048\xa3)@\xe3d|w\xe5v,@\xfd\x96\x88\x1fP9*@6kS\x90P\xdb)@\no\xf4\x8bS\xd5(@\x9b\xf9\x96\x8bo\xd80@!\x84|\xf1\xa2@(@=5\x06n\x14\xca(@\xcc\xda.\x16]\x1e)@\xd83\xdf\x1e\x06g(@\x05\xc8\xfd\'\x8fO/@?\xc4\xe6\xbeu[(@\xf0\xd6\xf3\xc9\xa6T-@\x8drg\x16Z\xbb&@_\x89\xdbt\x82?,@%\xc5\xe4\xb8\x1dV&@\x9d\x0e\x02\xf2-\x99,@\xa1$_Z\x0f\xc4\'@\x8d\x8b\xd08\xbf\xf8(@_GW_1\xf5(@\xf3\\w|(H(@Xu\x8c\xf5\x84\xb5)@T\xf8\xf1\x8e\x01\x80-@\xf3X\x96\xa4\x92\x17+@\xd9O\xbd\xa1\x87\x15*@\xce\xaf\x94\'\xae?.@y\xc4\xed\x882\xa5/@\xb0?\xef\x1c\x17\xb2.@\xdc9^\x811\xc1\'@%?\xd3\x9f\xb5&-@Bh\xdaX\xf8\xb8-@\x93\xbd\xfd\xee\xdf\x1d+@\xa0\x87\n\x19\xae\xcf*@_K-v\xf7\xe3*@\xfb\xb05\x00^\x94+@\x1a{\xe4_,\xfc(@w\xf6pf[\xf3!@\xaf\xbb\x9eqm\xb3(@\xb6e\xf0\xf3\xf6Y-@\xbal\x17\xbe3\xe6*@\xaf\x8d\x98:\xbf))@\xf3\xa4\x9f\x16\xf3\xe1-@4\n\xd6\x1atj(@Z\xd7\x03\x81`\xd8-@.\x0c\xec0\xcex*@F|\xcf2\x90Z&@\xa8\xa7\xcfu)\xab%@\x0e\xb4\xf5\xd4\xb9o,@\x13\x85\x08\xd9(b%@b\xff\x83\x11\xb8\x16-@8\x8d\x87\x04\xd5\xfe\'@\xe4]r$\x1d\r.@\xc0\x00\xd4UG\x92\'@\xe9:\x99\xbf\xcc\x9f2@G\x88\x070\x9c\xcd0@\xaa\x81\x89\xab9\x08"@`0\xd5\x8cN>,@\xbfG\xbd\x9d<\xec)@\xb7\xbb\xbeh\x18\xee-@\x1f7&u\xa6(-@\xb2\x80\x1c{\xd3\xd8(@\x1f\xaa\x1c\x13\xc9\x05(@\x0e\xf5\x83\xda\xa0\xf3.@AR\xa20\x8e\x9c0@\x8aqK4\x89\x962@\xd3\xb2\xbe\xf7:\x180@\x01\x87*\x96%\xc9\'@\xb7E\xcbbWs)@~\x98\xe5d\xd54-@\xc2\x8c\x1a\xe4\x87_.@NFm\xffK\x1b)@\x80\x1c\xd6\x9b])-@\xf0\xde\xc7I\xa1\xb8&@\xd66V\xeaJ#(@K\x85y\xb6\x1f\xdd&@eL\x00\x0bK\xfe\'@\xd3l\x1ad\xce\xa4/@f\xab\xe6\xda:\x17-@\xcf\xebV\x04/\xde(@\xc3l\x0br<1/@3?lQ\xa2q(@G]}\x89\xe6e-@z\xe5\xf4/,]-@\xeaE_\xdf\x07\xa6/@\x9bU)\xbdH=-@\xc0\x1a,\xd4\xd3\x1f+@\xa5\xfb\x81,\xd5\x11(@\x13\xa0Y&0P-@\xff,C\x94\xaeU,@A\x0c\xf0g\x83\xd8.@\n(\x8f6KL\'@\xb0\x1c~2t3\'@l\xa4.\x90a\xd1(@{,\xe7\x1f,\x1b1@\xd3\x12\xe08\x9c\xed\'@\xaa\xe2\\~\xd2\x0f(@&E[4\x13>&@Su\xca+\x98!&@\xee\xc9\x97\xcd\xf4\x95*@Fo\xf8\x1f\xf7\xc7+@&\xd6\xa3\xa4\x18\xe7\'@r\x8b\x16\xd7\xf2y*@\xfeOR\x8e\xdd\xc2&@aP\xb1\x17\xe9\xf9\'@\xc5\xb6=T\xae\x92-@\\\xb2\x8ed\x10\xe0*@\x08\xb0\x9d\x91]j-@t&\xdd\\\x18\x89(@\t\'\x9f\xe9\xf8\x10,@\xa9d_\x18\x86\xda(@\xb3\xceT\x99m`*@\xd8\xc1\x83\t\xfc:*@Z\x86\xac%&\x05-@\xa1Nj\x97\xfd\xda2@8\xe6\xa5\xb2\x11v0@\xf1d\x19\xc2\xbfY\'@(\xdd/7]\xef/@\xd5J\xe9H\xc9\x8e\x1d@\xef\xb7\xd8\xc0m\x8c\'@\xe6\x17\xea\x9bn\xe2-@\x12E\xad\xc4\x9f\n-@\xee\xee\x82\x17%\x86\'@WM\xea\xba.7(@\xf1\x0b\x08\xa4\xb1U(@\x08\xebn e[0@&\x96\x81V\xc7 )@\xed\x05\x1f\xf3\xdf\x84(@~5\xcc\xd2\t>+@\\o\xc6\xdd\xf2\xc20@{\xa7\xc4d\x85\xe9,@\x11\x12\xd1#\xc0\xe5*@u\x9b\xc9\x1e`\x98\x1e@\xb1\xe4\x92\xa2\xc1r-@\x10>\x9fl\xdfj+@\x8a\x1e\xe8\xcf\x98\x10/@Q\xe0H\xdb/)0@8y\x81\xf80\xc62@\x85\x15\x14*B\x1d*@\x8ds\x017d\xf7(@\x91\xfe\xb8<pC&@_\xf8\xe8<\x9e\x03)@Q\xc7\xdc\x99 \x91-@\xeb\xfc\xa5\xbe\x9a\xbd%@\x84\'\xa2\xda\xd5\')@\x96\xedLc\x84z(@K\x1a\x16\xca\xfd\x14)@\x84[\xea\xa8~\xeb.@N\xa8\x01S\xa4\x97(@A\xcckv\x8a\x91(@\xee\xa4\xb7\x84\xe8j(@\xfew\xc5\xd0\xf83(@E\x82`\xa5\xb8\xf8&@\x82T\x11Y\xd2\x85(@<{\xe0=\xf2\x0b+@_\xccw\\\xfc\xed\'@\x915\x93\x82\xb4,)@\x01Y\x12QJK.@U&}YpG&@\xcb\xbb\xeb_\x04\xe3(@+\xdc\xe1\xa7h\xe10@\xb1\xc5#\xb7\xdd\x98(@\xd5\x8dE\xa6\xec\x14)@\xc2b\x18s*\xbf,@y\xda\xb3\x91\x91\xb20@\xed\x91\xf8(,\xd9-@oko5B@-@\x87}}\xf3xo\'@oCZ\xc4\x89[(@\xce\xe2\x026:\xf0&@o\xb6\x1e\xff\xfaW)@\x1a`\xfb\xbb\xf8\xd7(@r\xc5$Za\x18)@\xd8X\xa0\xbfp\x9d(@\xebg\xc6\xcf\\\xe82@\x1cX\xf7e\xf9\xdd&@h\xc8Ujuo-@\x05\x94\xcb`\x16\x11/@\x04YS\xf7\xc8=\'@\xabmh\xed\xab!-@\xf9P\xb4\t\xd07(@\x07\xe7\x9a\xc5\x00\x99(@\xa8\xd1I\x9f#\xfa%@\xe0s\x81\xa0\xba2)@z\x06\xb8\xd0\xee\xd30@\xcb\x1c\xd7\xf8\xff\xec\'@\x82"\xec\xa7\xcd\x07/@Fn\x1f\xe4\xd2\xb0*@JN?\xc0`(&@\x03\xf5\xd9\x86\x9d\xc2)@E\xd4\xba|\xca\xf1\'@\xe2B\xc17j\xd5)@\xe9d\x8d\x11\xc3`-@\xfd\xa42\xc1\x15:\'@:jv\xa7b%)@\xe6s\x18AQ\xf7&@\xe6\x02uj(\xb2-@3\x88\xc8\x1a\n\xba.@3\x8fa\x14\xa2Z&@\xe6\x96\xc5e\x070\'@{Z\xaf\x9f\xee\xf8(@\x86\x88\x00T\xe8>\'@\x0c\xf4\xa2(\x8bz,@\xbf\xed\xcb\x0eo7.@,\xaaK\xc1\xb8f-@\xd3\x8e\xcb\xce\x06\xc3-@\\v`\xb7J\xd50@\xfd\x19"\xde\xdei\'@\x81\xfb`\x821y*@\xc4\x89\x80\xf2\xdb\r)@\xd3\xdb\xd5\x97\x8b\xa51@2>\xdfk\x9e\xa40@\x1f\x05\x9d\xaf^m(@\xa3\xb7\x18\xf2\x9f\xbf)@L?V\xa6\xde\xf9\'@\x11^\x994P\xe0\'@J\xef\\\xa2\x14\n)@\xda)\xf0\x93c\xcd(@M\x88\xeb6\xe3\xf8+@\x92\xdd\x8br.\x18+@\x1d^\x8e\xcd\x01\t&@;\x9bg\xd2\x99\xee&@\x9a\x1dl\xe7\x7f\x80(@\xc8\xcb\x9a\xe9ws-@?w\x85\xbb\\\xe5-@R3"S\xa3\\&@3\xcdp\xf1{\xe8\'@\x9f\xb7\xe9\x01a\xdc%@\x80\x15\xde\x94\x8e-)@\xe39\xafIz\'(@\t\xa6R\xcc\xbaO-@\xa6 \x0e\xd7\xec\xd1)@}\x0f\xa0\x1c\x12\xdb0@2\x02~\xc0\x91\x94\'@\x1a\xd3\x07c\x9c\xb7(@P\xd0\x98,\x19}-@%Z\x8bo\xc1\xfa,@\xf9\xd5\xa1\x11H\xad0@\x94\xfc\x88\x87\x08U&@\'hg\xe1i\xea,@\xdf\xbe-~\xaag\'@w`Y\x7f`\x02/@\xe2\xe6v|#U-@\xe3I\xf4B\xf7\xcb\'@\x8a\x80\xdb\x7f\xc3\x15&@\xfc3\xf4+\xf1w(@*Pg\x1c\xbdX\'@v2\xb5\x88C\xfe(@\xf9\xe0VZ\x12p(@\xb5^`q\xf3\x97,@2\xdew\xca\x19>(@\x8aU,\x98\xdf\x0c+@\xd5\xe2k\xd9\xc5;&@\xda\xd8\xa5/ \xf9/@R\xfaDF\xd0\xea,@\xd7z\xed\x0b\x96\xe40@\xc5\xa3=\xacV\x1e(@\x11\xe3\xa2\x0c$S(@\xa9\x01\xbd=y\xf1-@\xd6\xe7\xa5\x8f\xddL&@\x82Drhv\x94,@L\r\xb8\x99\x03\xd20@\xdf\x15,\xcd\xf8\x96\'@\xa9\x7ffG\x11\xe8/@Bm\xfc_\xc8\x9c\'@\xb8\xcc\x86w\xd4\xbd(@t3\x8e\xb6\xa0*)@\xb2ei\x9d\x10\x97-@\xaeb\xc2|>N-@\xb7,,\xf6\xa0u(@\xa3\xf0\xd6\xac\xea\x03,@.f\x8c?`\xc0)@T\xd7\x17\xb9Hc)@\xa8\x1a\x15\x04v\x8e(@\xef\x84\nL\x7f\x83(@\x1b\xca\xca\x91{\x18-@\xbcq\xf3\xed\xa5\xd0)@*Jc\xd9i\xe2-@\x0bi"O-t @\xd5\x12`N\x9a\x0b/@\xbb\xae\x84\x1be\x950@\xe1\xd3U\x89z\xa1.@\xc7}#<`|-@\x0b\xf4\xa5\xcba\xd1%@}bCT* -@.jf\xbb\xeb\xb40@e\xdbZ7\x0e\xdd,@\x1en\xfd\xf5\xa9\xaa,@\xa2\xb3\xbd\xc9\xfb\x83(@^\xfc\xbbk\xc2\xad0@t\xf5\xb1\x1ck{&@V\xb6\x87\xd0\xaa#+@\x8cH3\xb2(\xb9&@A\xbdes$*0@N\xaa\xa7\xf3q\xf7(@{2\x97\xb7\xd3\xae)@\xc7%\x12\xd23`.@\xd8y\x12\xe4\x93 +@\xefy7\x96\xd4u+@t\xbf-)\xd0\x90\'@\x1c\xdc\x9aNK\xe3&@\x1dt\xcbx\xda\xeb%@\xa4\x96\xf8\x8f\xa6\xf0*@\xdd\xbb\xa6uK\xda)@\xabY\xad\x84\xd6\xf1)@\xcd^\tCi9,@\x08u\x16\xa4F*)@\x96\t\xc8c\x98\xbf0@\xc7P\x03`Bm\x1c@\xa8\x98V\xc5\xb9\xcf%@\xcbo6RB\x1f)@\x06\xdc\x8f#\xe2\x990@\xe0PR\xa0A5)@\x89\xfa\xc0\xf3\xaf\xad,@9?Va~\x8b-@=F\xc4\x80s\xe6-@?\xe55\x92\xe4\xdd\'@\x02[\xa2%\x87\xe8/@\xe7\xcf\xa1Ov\\(@\xc4y\xf43RH(@\x98\x9ab\x05\x96O+@\xa6H\xb06\xd4!&@\xf8"\xf7\xfb\x02-/@p\x8d\x9b\x7f\xed30@\xd3o\x9cz\xb6\x0e-@\xc2\xfd\xc5\xaf\xe6y\'@H\x06\xa5\x1f\xcc+\'@\xdd\xcf.6x\x8e/@\x16\x96h\xcdC\xaa%@\xa3\x87\x93\x1f\xb4@/@\x9dwX\xa8\xf6\xb4/@\xae\xa8\xb3\xfd\xbd\xaf(@\x9b\x04B\xc8\xe58-@7 \'/Gk-@\x16P\x9b=\xce\xd1+@\';\x8eA\xea}0@\x0c\xb7\x88DSi/@^\xb2\xa3\xa0\xa930@cp\xbf0\xd9\xcb(@\xef\x8b\x1b\xe8\x8e\x97-@P\xa7\xddO\x08N,@\xd9j\x80\xba\x87\xfa0@\x8b?\xdd\x1d\x19t/@\xfcp"s\xd6\xad(@}\xa1\x17\xdf\x82x,@\x84(\xa9\xb6#\x86,@^\x1fb\x13\xcb\xf3/@K\x13\xf7\xd0\xd6\xc3(@_\x9cx\x83p\x0c\'@\xe2\x87\n\xba\xc59-@\xb4\xa8l\x93]\x1f.@\x90\xd9l\xa5\xf3\x1b*@\xbb\xa8!\x83Z|\'@\tQ\x16\x808\xb6%@\x949\xdd\xdak\xc7,@c\x8f\xfdZ\x1b\x1e+@\xc6\xaf6\xbal\x18+@\xd9#\x87\x82\x10\xd2)@\xb7\x9f\xcf\xa6\x0e\xe9-@\n\x03*.`t(@\xfe\xc9\xbe\x0fyc(@\x8f\xea\xe7\x9a\xe6\xce/@\xc7L=\xb7\xe3\xe7-@\x9a@\\r\xb0P(@,\xd1kw\xa5U(@\xc2\x9d\xee\\&l-@\x12\x13\xac\xde\xfc~\'@\xc6\xcd\xea\xac?/(@&\xfe\xfcI\xf2x(@\x14\x89\xd7\x07/\x19.@\x00\xe5\x99M\xbe\x9c-@\xa6\x18\xcaQ\xcc(&@\xd3\xd8\xd3\xe6\xae\xf0)@\xfb\xb0l\xc6\xb6\xe9&@=h\xd5Z\xe9\x9c+@\xd6\xae?\xb3\x8a\xcf0@\xab\xa6I\xcd \xbf*@\xe5ixu8\xad+@M\xcf\xe0\x10b\xad0@cB\xee\x99\xc1\xa6,@9O\xa33\xc3!&@]\xdd\xec8\xfd\xac0@\x9d\x08\x83\xbd\xa5\xe6-@\xa8:\xbab\xc0\xab+@\x1cgk\xd0p.\x1f@k\xc2\x10=\x167-@\xfc\x1ddU2\x01&@\xf3Y\x0f\x1b\x100&@\x9d\xbe:B\xd6\x8f\'@\tW\x88,\xfb\xaf,@\x85\xedt%\x1d\x0c.@Q>\xe9\xb9\xb1\x021@\x1e\xba\x93!]3\'@\x87\x1aB\x94\xf3^(@z\x8a\xa2@\x99\x8c,@B!\xad\x0f\xee\x9d*@\xa9\xafg\xa1X<(@\xcb\x95\xcdD\xb2e\'@\xae\xd6\xbd\x89P4)@y\xbc\xa7EoR)@[\x9a\xbd\xf1\x93\xe4%@\xe3bj\xdb\xf6\xb9.@\x91\xed\xc7\xc1\xbd\xce0@s\xac\xbfS\x81\x87)@:.\xaf\x81)\xef*@M@p\xff\xe4\x15-@\xe1\xa2O\xc4\xb0\xfd\'@\xd6U\xa74\x0c\x18\x1b@\xfb\xed\x10J\xe1\x9b0@\xfe\x89\x85\xc3\xe5\xe4\'@\x07A\xa1\xd0\xa2d)@x\xb9\xf1\xd0\xbd\xa40@O\xbeT\xf9\xb8\xf4%@\xfc\xea\xe9\xc9\x1dv\'@\xeagkU\xf5\xf0(@=\xe2q\xd2\xb992@\xf9\x94\x02\x1e\xc1\xf2.@0r|\x16\xb9.,@b\x02\xd7p\xae8/@\xe8\xa6\xbf\xa8\x03j(@\xf9\x0e\x0e/a\x92)@}\x93!\xc8\x99\x04(@\xde\x03\xdf[c\xf70@\x86\xf1k\x8dw\xe2(@\xab?\xda\xf8Y}(@\xa7\xcc\xd9M\xb50&@\xaa\xa5D\xb2\xf1\xe8(@\xdc+s\x95\x83y-@\xdcL\xfcn\xec\xf3(@^|\x08\xa9\xe3\x84(@z6Hk\x85\x87(@\xe5&\xdfz\x19\xb1)@5\x9b2\xf1\xf7\x91)@*\xfc%JT\xe2\'@_\x8e\x9e\xc2\x02H.@]t\x17\xe2\x97\x060@h\xae\x11\x14\xb0\x121@\xbdq\xd7]\xc9\x9d%@e\x9e\xb1.\xeb\xc3%@9\xce\t#\xe5\xea(@\x19.\x7fW\xab$)@\xd5\xa0\xe2\x89\xe16\'@\x98\xa1\xdbQ{\xc64@\xcd\xdc\t\x0cj\xf20@g\x1f\xf6z\xf5\x87)@\xe6E\xe4E\x99\xe5.@\x07\xa8\x01\x18v\x120@\xe4\x85\x92\xe61<.@\x9b\x0e\xe6\x81`\xb6%@t\x1e\x82n\xec\xc4(@V\xd7>\x00C\xd9-@\xa3\x19\xf2\xd2\xa9\x9e(@\xb3\x96\x1e\x05\x1a\xf5,@\xf2\xad\x04u\x7f\xff0@3\x03:\x9b\x89\xc8(@\xf7Y\x16i\xdc\xf9(@S\x8b\x1c\xe9\x14(-@L=\x86\xb9\xa8\xc10@9\xf7\x93t\xc4\xf6)@\x9f\xf4\xcf\xdeU\x8e-@\xab\xc9\xb2\xc8&\x8c.@D7\xa3\xc2HH.@m\xffH\xfb\xf26&@\xbd\xc3\x8c\xaf\xc8\xc90@1N\x9f\xad\xec\xa8%@\xcf.\x8b\xd6\xd6\x7f-@\x17B\x89\x0f\xec\xaa-@\x8f\xfbv\xec\xad\xf0(@\x8a\xc52\xc2\xcdD)@\x97_\xef{\x8a\xb1(@.\xd8\x7f=\xd4t0@X\x9bsB\x1c\xca-@\x83v(w/_-@H\x0b\xa6j\xadS3@{\xb5\r\x06]\xf6(@;\xed\xcb-\xb7F-@\x17\x17\xe9\\\xe6\xf1\'@\x07/\x13nB\x80-@\x08\xe1!\xc0|\xd20@\xe5\xfdt, \xe6*@\xd7RE\xfe\xbe\xb30@!<\x80\x8d\x93\x03\'@\x8e{q\xc3-\x01+@\xfc]\xeaZ\xa1@)@3\xe6L\xf1\x86Q/@ \xa73\x17~j/@\x92\xa0\xd4\x04\xbam0@\xb2\xe3\xd5\x03\x14\x85&@\xadjd\x87\x1b\x18(@~\xba=\x84\x04I(@\xd5kb\xf0\xe3\xb3+@\xe8\xb8\x06u\x08\xb5)@M\xa6\xa7\xbcX\x00.@\x96c\x12\xf7\xfb\x1d+@|\x1eE\xd9\xef((@K[V7\xb8\xc5(@\xb2\xe0\xf4\xa3V\x07,@\x0f\xfc\xd3\x8d\xa9,0@\x98\xc2\xcd\xafhH\'@\\\x9a.\xf5v;\'@\xf1\xce\xdf\xaf\xff\xd2)@\x87\x86\xaa\x1bk=(@\x10\x1d\xec\x92\x01\xd61@\xab\x00\x01\x11B?(@\xef\xacU\x16\xa0\xae&@\xc5\x14\xd1\xf1\'>*@\x11\x8a\xc9\xfe\xa0\n0@\xcc\xffjim\x94&@\x8c=\xbe\x90\xf5\t,@\xc4<K\xebT\x8e(@8\xca\x84\xf0\xb2\xf2,@\x89\xe9\x9c\x05\xf4\x88\'@7\xe85\x02\xad\xa01@\xb7\x975\x99\xc5\x05(@\x83\x04l\xee)u(@\xbb\x7f\xf2\xd1O\xc4)@YS\x0e\x0e\xd4\xfb(@\xbe\xa4^U\xae\xbd,@,\xef\x8b,\x18k,@hiy\xb4\x0f\xfd%@}\x9b4\xbf"\x9c0@\x15\xb0E&\x92\xf9+@di\xd7\xb8\xa7:(@x\x82\xbf\x88\xb7h\'@I\xd9\x13B\xb7\x9d/@O\xe5Q\r\xce\xed0@\xd6\r=\x07\xea\x08)@\xa5\xb2J\xd6\xe5\x01,@\xca\xb1Gsi\xa5/@\x1bH\xc2\xad} &@\xf7H\x9a\xed\xe5\xbe\'@enNR\x83|-@\xeeA\x8dm\xd0\x84&@)%5wd\xb7&@\xb6\xb5\x8b\xf1\xbd^)@Q\xcc\xa2@\x88%*@@\xb7\x7f@\xd2G)@\xdc\xa1\xb8\x1c\x90\xb6\'@\xb9\xd6\x82f8L+@\xe5H5\xf5\x8ft(@\x05\xa4<\xad\xccJ)@4\xe5R\xd0{\x98-@\xc4\xe2\xcf\xebV\xbe\'@\xde\x85*\xadY\xac(@\x13\xb8\xa2V\xf3\x9d%@ddB\x93w\x16,@lLT*3=-@\xc8\xe45y\xc5\xa5\'@~\xd5\xd5%n\x13.@-[\xd4\xf3\xf1\xfe0@\xc4TiB\x0e!-@\x82a=rj\xa6%@\x01;\xea\x8e=\x99(@\x93\xed\x03\x93{\x05(@~\xd23\xa6\xb1\xb0,@]y8\xc8K#(@\xdf\xea\xf2fk\x11,@\x0b\x92\xd9A\xb0\xfe&@HP/b??\'@\xb7\x1e\xd8d\x9bR\'@i\xc0N\xc6\xf8\xc9/@\x17\xdd\x8c\xa3J(&@zS;\x96\xbfu-@\xb1x-$@\x03+@\x7f>\xb4\x96\xdf\xbf\x1f@\x1a!\x98\x89B\x9f*@#\xb9\xce\xa0\xd9\xe2+@\xf0\x16\x842\xe5\x00/@\xcf]\x96\xf0\xefr)@&Lp\x0c\x14\xce,@X\x002\x9e\xfe\xa2/@\xaff\xc5\x1b(\x921@\x15\xcc\xba\x85\xa5\x1a2@[\x86v\xd9\x88\x00&@UzQ\xd6\x82t(@Usb\xaf\xb7\xf4(@8D\x15\x052\xf1*@\xf7S1\x04\xa2m-@k\nueO\x0e,@\x89\xe0\x97?\x15\xf1(@\xa2\xbe\x8bg\xf8\xee+@[\xde_G\x03\x89*@\xef\x83Eu\x8d\x0c&@\x8d\x93\x08\xec\xec\xae!@\xe1\xe8\xff\xd2\x16(&@\xf8\xf4\x9eXI\x81(@?\x93s\x01\x1e\xda,@\xd5\xf8R\x1d\xad\xf5+@\xa4\x9c<o\xfc\xfa*@\x9c\xf0^\xd6~\xd6\'@\xe1\xde\x97\x17B\x92,@\x17\xed\x85~\xa0\x1b&@\xac\x7fO\xb9\x1a\x1f)@\xd6\x1a\x8c\xc8b\xd9.@\xda\xd33#\xc5((@\xe8\xdf\xad h\'*@D\x84\xd8tG\x95*@~\xcb^\xc1j\xa9(@F\x04\x19\xc9!\x05*@zP\xb8\xd8\x0fz*@\xd4\x83\x8c*e\xd3*@\xa1\xc3Y\x93po-@0]avfX(@\xdc\x99\x053\xd2\xcf\'@q\xfc\xd5\xfc\xf0\x02-@\xe6(\xf5\xdf\xde\xbe\'@<\x1f\xa5\r\x92\xa4&@\xf3a\xe1zAk-@\x97X\xda\xd8*\x1c&@5\xb3\xf6\xa9\x9dh*@\xcb\x8fn\xdb\xdc\x90-@(\xd1\xa2\x89W\xec)@\x99\x80A\xa64\xdc\'@Tbw\x9c#a\'@\x93\xa2\x08\x11\x8b}-@\x13\x95#\xec\x85\x90-@y\xbd,\xaa\x83\xc0&@\x845\rL\x9f)/@R\xf2Mb\xea\x98%@\xc5\x97\x93\x11\xf2\xd8.@P\xcf\x1e\xc7G0)@\xca\x02\x9cZ|\x11(@\xb4\xc1Z\xaf\x92\x9d*@vt\xd6<0\x9a/@)7\xcaa\xdb\x9d,@2r9?\xdb6\'@e6.\x1a\xb8b-@o\xdd\\\xc6b\x8e-@\x1b)UY!\xbd\'@7\xcd\x07\x1d<Y)@\xda\x10\xa2\x90\xe8\xb0-@\xf3\xedw\x97.5%@\xc3\xc9\xb6o\xf7\xcd\'@[\x0e\x89\x99I9/@E7\xf4\xd0\x83\xff%@\xdeb\x0f\xd7\x12\xe9\'@`n\x9b\x17\xba\xdc&@<eFJ\x98\xec-@3Gj\x94\xdb\x18(@\x99#\x80\x05\x01\xf6+@\xd9\xdd\xab\xa4\rK*@\xcd(u\xeaC\x83-@n\xe2\xbe\xa0rw)@a\xde^\x81\x96\xcc*@\xefb\xef{\xb0\xdf%@\xc5?\xee\x80m\x1b)@\xfd\xd2\xd1);\xf3\'@\xf4[\x83\x96=v(@\xdb\xe1J\xc3\xaf\xd9+@\xcb\xd1\x0f\xcf4\xf2(@\xed\x10\x95\x10\x00&\x1f@\xc4\xbb\xd8\xda\xb5\xfd0@\x15\x83\xec\xf7k$&@M\x81\x14V\x86\xa4(@oKSJ\x96\xd7-@c\xdd\xe1\x1c\xc7\xa7-@8\xc49u\xe2i-@\x0e\xab\x13\x94wv*@\xc6,)\x12d\x13+@\x86\x16\xc3K\'F*@\xd5pV\xf1\xc1\x8d\'@\xcb\xeef\xfcu\xdf-@\x08\xbf\xf2\xf4\x89.+@Y%\xb8{\x83\x89\'@`\xc5\xee\n\xa0\x91)@\x06m E\xc4\xdb-@\xd5F\x16}$\x0b(@!\x83\xca\xb2w\xdf+@\x02\x7f\xe4\x11\x9d=/@\x0c\xb50\xde\x1c\xda-@\x19\xdcv\xcc\x08h&@B\x84*\xf8\xf7\x94-@\xea\xc6\x08\x08\xe6 \'@\xbfk\xffE\xb7\xa1)@\xa4=\x18\xc3\x18\x811@kXt\xb9d\xac-@\x1e\x85\xa8G01&@6\xbdy\x9a\x18\x92(@\x83D\x90\x9472*@\x97\x03}~\x96\xbf+@\xc8\xfe\x04P\x84\xd40@j\xb9\x13\x11\xe8u(@\x92\xcd\x86xh\xd8-@\x1f\x02\x02\x97\xa1\xfe,@-v\xd9\x15\xf5\xa4&@\xca\x0c\nW\x05\x12(@P\'\xfd\xc7\xf8\x90-@\xdf2\xd6\x9fY\xc5+@\xa6\xd2\x9e\xc0n\xd0*@`\x14U\xf4)\xb9&@\xa4\x93\x1e\xab$d-@\x89$\x88\xb4\xd2\xe2(@\xbc\x02KbZ\xfa-@\xc7$\x0f\xba=)0@\xcc\x19OY0\xbf)@\xc1\xe2\r\xe4\x1a\xc6&@3%\x94\xc5\n8.@fV\xe4\x97\x11\x89(@=\xb7D\xf3\x95\x94-@\xda\xa1\xad\xb7G\xe7-@Pt\x80\xca\x06\xe6*@\xd4\x9d\xcbo\x83\x00\'@?s\xe2\x05\x15K%@F_sBci*@5C\x9b7\xac\xcf(@N\x83\xc4\x7fjr\'@\xc8\xc5\x80\x9e*\xd80@J\xc5\xa6\xaa\xc9\xcb&@\xef\xbe\xc2\x18\xc0-*@`t \xbdP\x9e-@=\xcbk\xc0\xdda+@\xde\x1d\xb7g\x8a\x980@\x008\x7fE\xd8e*@4\xe7\xba<\x95\x1b-@\xb07\xec\xba\xf1\xcf*@%\xaeO\x03\x11\xdf&@H6*\xeb\xccs.@1\x8e\xa0\xaf\xf3\x1b*@\x1b\xb7E\xcd\x8fv&@7\xf1/%\xd8;,@-\xa1\x07P\xa8\x03(@0N\xbf\x81MA+@\xce\xcaVk\xc9`,@`\xc9\x82g\x80,&@\x18\x14\x05\x1a[=*@\xec\x9f\xd5\x9e@!-@l\x14\xfcY\xcfo.@\xbaf\x1659\xf3)@\xd2sS]\xc8*-@\xdd{\x99[\xee[&@\xdb\x8e\xd5{\x15\xfe%@|h}\xbe\x12\xe4-@r\x07_\x88\x0c\xb6)@L\xbc\xd0\xc1,\xcb(@\xaeh\xf9\xee\x17\x02\'@N\x83\x05P\xd1\xdb0@>-\xff\x9a\x91\xf0)@D[\xbe^\x1f\xd4&@\x89\x12\xd1\x1e\x08\xf8&@\x08V\xf4\xf3\xc5\xec,@\xd5\x81\xebl\x93I/@\xf9\x02\x80\xbd e&@\x8e\xa8RM\x0f\xbe&@&\xf6\x85n\xe5g.@\x16i\x01e\xfe\xe2\x1f@\xf4\xa5<6\x92\xfe&@\xeb\xe1s\x19\x98\xfa\x1b@x\xfe4\xf7n\xb3-@\x06\x04\xfe4\xee{)@n\x15\x1fx\xa5\xdc+@z\x82\x88\xfe\xe0v*@\xaa$T\x95\xca\x10&@\x05\n\xc0D\x14\xda&@ekE\x16\xf2\xef*@\xbc/#>\xde\xc2-@k\xff\x8d6k\x97(@\xd4\x83+\x86+\xa7\'@\x0f\xd8\xbaw\xa5E)@\x82\x98\xda\xdb\x8cr)@\xd59\xb9\x95(\xd5(@\xf4fW\xddR\xc4\'@2i\xb6\xff\x8ee/@\xca\x01k\xbdF2,@\xb9\xc4\xd6\xa6\x1e!&@\x0c\xde\x14b&\xc5,@2!\xf68W\xf9\'@\xcc/\xb1:0r*@\t\x87\xcc\x81\x07\xce/@\xd6T\xee\'0\xec*@\x80#R\x81?\xbf-@\x16\xb9\xb0\xc4\xb23\'@\x1a\xc2\x82\xd4\xbf^)@\x08\x03\xe0gq\xe8(@\xc6\xfd\\4\xb6\x992@4k\xed\xc3A\xd6(@?\xee\xce\xb5\xfc\xea\'@K\xdb\x92]\x18\xb00@\xff\t7\x90?\x1c.@\x8a\xa0\x88r\x95\xd2-@`\xb7\xf3\xbd\xe9@.@ \x0b\xecv\xd6\xa5(@\xd7\xdam\xbe6K/@\xf9q\xfc;\x14\xf9\'@\xc6\x81\xf0\xe9D\xfd\'@R\x90\x15\\\x1c\xad&@a\x93\xa1Fl\xdb(@\xa1@\x08E\n\x8e.@\x07b`\x06+n.@\x98\xc8s\\\x9c\xdf(@\x9c (\xc3\x1f\xed\'@B\xb4Z\xab\xaf\xb40@\xae^\xdd\xe20\xc0.@\xa1\x8aW\xcb\x02\xec-@|\xa0q1=\xfc&@\x91R\x1e\x8c\x15\x930@>x\xaeQK\x7f*@\xe86g\x15\xd7|)@\xcd(\x95\x1cQ\xd4-@\t\xb7\xdeW\x1f\xa2(@\x07\xc2\xba\xf0L>,@\xadA\x0f(\xca\x81)@^\xdc\xc0*S\xfb\x1c@\x8f\x12\x9f\x0b\x16\xca/@\x16\x80J\x00eD*@\x01\x1f\x91\x8c3\xac)@\x154\xaa\x17\xd4\xa1)@\xd7\x89]\x9b\xdeM\'@\x0ei\x84\xd5J}.@=2?/\x00n&@\x8b\x01\x18]\xfb\xcc&@\x92\xf1\x87\x97\x9c\x1c,@\x8e&\xdcELF\'@\x1e\xd9:\xd9\xa0\xe6&@\xe0\x8aNF\xffZ)@\x16\xa5\x14C\x0b\x9c-@2\x89\xd7\xfe|\xb10@\x84`\xd9\x8b\n.-@\x8a\xd1\xfc\x7f\xe3\x89&@\xbc\xa8\x9c\x95P\xf30@\x07\x17\x8db\xa8\x98(@Z\xa9\xbf\xc6\xd2Q\x1d@\x16z\x14\xb3\x03u(@\x01\xf4n\x1a\xfbv-@\xf4~\x14\xcd\x1a\xb0)@\xda\xeb\x12\xcdz\xab(@\xc8&\x05K\x90\xea+@\xbfq\xb8\x83\x9f\xff,@\xd9\xa592\xc1E-@"\x97l\xdd-H(@\x95ej\x07\x1b\x92(@\x11S\xa9YK\xdf&@\xb9I3\xb6\xa8\t\'@\xcf\xcb\x1f\xb8f\xd6(@\xe4\x10O\xf6\x96G(@8\xe1\xbf\x800\xd9(@P\xb4\\e\xc5u*@\xa1<\xd6oJ\xe7&@\x84\xb4\x8e\x02\xed\x8a)@\xe43\xce\xb3\xbf\xb8-@2\xd6\xae\x01\xe2\x850@\xa7\xf0\xd8(\xee\x99/@[\x905b\r^\'@\x8f\xf4\xcd\x1b?\xf6)@\xcb\x13\xb6QsR\'@\xad\x08W>&\xd6(@\x07fE\x94i\xbd.@]3\x9f\x95\xe9<*@\x0b\x11\x06m^*&@!|\x9b\xe1\x1ey-@p(\x8d\xad/>0@]n\n\x07\xb9\xf6\x12@A(\x98\xb1e\x8b(@Q-\xbc\x99\x0ex*@A\xcf\xb4\x93\xc2\xc2(@|}\xce}\x88\xd9-@\x18B\xad\xc1\xf3\xff&@\xb5V;z\xcb\xe10@\xb9x\xad\x15\xa4\x89)@\x13i[\x1bdN.@\xbb\x88\xf2\xa1\xc7\xae/@\x8e\xa1@qg,.@I\x1ax\xa3\x85+,@\x1bD\x99\xd4\xccK\'@H@-\x81\x13\xe6(@\xcb\x80{d\x89\x9c/@9#\xbc\xd6\xb1\xf3*@7\x0c\x0c\x968\xa8&@(o\xfe\x04\xd5\xbc(@z\xceZ\x9d\x8f\x88\'@\xce\x85v:+\xbb0@\xb9E\xebC^\x15-@\xcc\xa2~\xd1\xe7\xb0(@\xa9<  ?\xbb)@\xe2\x08\x1e~\xea#)@\x94\x9c\xf5\x9a\xda\xbf&@u\xd0\xaaf\xee\xed0@\xab>\xeb\x96\x85_,@]\xa4\xba\xd0\xc5\xde&@\x83?%\xea%a.@#\xdb\xf6r\xdfQ\'@\x81\x8a\xeb"\xf8\xb7-@\xaa\n\xa6\xda\xa9\x1f*@\xbc\x8e^\xb0\xf4\x03&@n\xa2l\x86\x94I*@\xaa!\xc6\x89\x159-@"\x95\xce\xde\x1b\x9d*@\xf06k%\x0f?+@\x9bv\x8f\x1a\x17\\*@\xb1\xd0\xd7\x1f*\xc70@\xeb\x89\xf4*L\xe80@P\xf9\xa9\x97\xcfD+@\x1a\xe2\x96\x01\xec\xe2.@\xd4\xf6\t$\xd2\xed&@4Tt!UL.@\x19\x95\x88\x99EP)@\xaf\xc2\xdf\x96\x19\x9c-@\xa6\xd7\xb5Wc\xa5&@l\xaee\x07hO(@\xfd[q9\x80l,@\xaaX\x1f;\xe2\xb0)@\xe3\xf5DG\x0222@\xdc\xa4.\xbe\x17\x1b)@46\xa0\'\x11\xda)@\xb4\x08W\xb2|\\.@\xb7\x1e\x90\x06<\x85(@\xee\xd8\x9a\xcb\xe3G/@\xd4q\xb4C\xe1\xe0*@\xd9\xa3\x02\x15\xd3]0@\xcf\xfdt*?\x86\'@ZM\x82\x81 N0@\xff\xf3W\x9bHP2@\xeeQ\x16\x01}\xc0/@f\xb1\x08\xb79\x14-@\xdf\x86\xe7\xb8\x02+-@*h\xda\x8eC\xb83@\xcaN\xe7W\xd2\xed+@Grp\x1f\xfdw-@C\x0b\xca\xc5\xcf\x02/@G\xee\x1e\xcbG$(@F\xad-\xb2\x1f\xfa)@i\x19\x9dq~?+@\xfa\x1eB\xbaio\'@\xb0\t\x0e\xab\xb7A-@cL\x0e\xdfk\x9c0@\x97\xaf\xe3._\xe1.@\xad\xc8\x98\x993\x15-@Z\xfe\xdbB\xf1\xf9*@\xfa<\xec\xb7\xc9\x82(@\xb8\x1cB\xe3\xfcU\x1c@:\xeb\xa6\xbf\x8ej/@\x96bB!Qz-@V\x7f\xbd\xf8<|/@\xa5\xa6=kG[0@\xf4v\x0c\xc9\xcfc(@h\x9ed\xdf1\xe9/@o\xd2$]\x8f\xd8(@\xa1\xf5Z\nj\x040@$\x1dBJ\xfdO*@\x0b\x9d\xd8\x12\x1f\xf0*@]7\x9d\\\x85\xe5/@\r\xcd\xd9X9;-@0\xb8\xcf\x81\xc5\xcf(@\x83\x98X\x06\xa7\x95/@\xcb\xb5"4\xc0\x84-@\x03\xc2\xe4M\x8c\xfc+@M\x93IW\n\xfb0@H\x18r\x8a\xfc\xfb-@A\xb44\xb4\xe7 &@\x1c\x83\xa6\x02t\xfc,@%\xa5\x03$\xa7b0@\xb4\x1a\x10\'.\xcb,@_\xd6\xdc\x99\xefF(@/\xf9\xae\xbe\xd4\xe7+@|\x91W6\xbci0@|\xa0\x10E\xef\x95\'@Ad\xd95*\x96-@\x97\x85z\xf2<\xc8)@\xcd2\x84JP\xec-@\x84\x88M\xcaqe0@&\x9c\x13\x97$W\'@s\xbb\xaf\\\xeb\x86-@4\xf2w\xf4\x81\xab(@\xa1\xe8\x8cdw\xf3,@\x90\xe8\\\\#\xf3!@\r\xfe\x10\xe1\xafi0@\xcb\xc5Q\xee\x06w-@\xf3\x18\x1e\xcb\xa1\xd5(@\xba\x0e\xde\xab.\x19&@Y\xad\xa5z3\xf7(@\xb1\xa5\xbc\xc9\xb4{+@}{\xd4\xe7>O,@\xbc\xf1\n\xfe\xf0:(@=\r\x06\xb0\x9cs(@\n\xc9\xb7<\xc3\x97%@\xeb\x8bfj\xf5\xaf)@\x97\x82X2\xbf\x92/@\x0e)\x83\xc4\x0f\x93-@J\xe2\x7f\xbd\x1b\xdf%@sa\x83D"p,@\x10SD\x8f\xb1\xaf%@\xae\xe1\xad\x13T\xc7*@$\xdc\xe7\xda\x06v%@\xdf)Nc\xf6\xcb*@>\xe2\xb3-*\x81-@\x14\xfc\xa73FC0@W\xdd\x03\xcd\xb0\xd9+@u\x93\x88\x8a\xdch-@\xce\xc0$^\xac\xa5+@&9j\xbd%\xd3*@p\x9d4\x19q{*@\x13\x9f\x876\xdd\xb40@\xe2#\x9c\xbc\xa0\xdb/@E\x9e\xab\xd9\x85\x1c&@\x85\xe0G\xa7py*@,\x81\x00|\x1f\xf7-@l\xf6\x84\x96z\x13&@\xdf\xdd\xcc\x99iO,@\x048C\xa6\x112(@\x9e\xd9\xed\xc8\x06\xc4*@\xc970\xe8\xa6\xc4\'@F/\x00\xd2\xb5j-@[\xf7\xfd\x82\xc0\xa2/@b&\x83\xdc\xe9m-@\x18\xacnqN\x97(@:\xab\x1e\xb6\xb4s%@\xdbM:\xa4@S-@\xc0ev%Fm(@:@\xc9L\x1c\xde(@n\xd2\xfc\x91\xe7m,@\xf8"\xc2*\xcc_)@\x8fF\xc4\x04\xa9\xa9*@tr\xb1\xea\xf6\xbc*@\xab\xf4\x05^\x8b\x7f+@Sw5\xc7\xf1\'(@R6\xf4nf\x17-@\x1f\x89\x9f3\xd9)+@N+\x9f\xdd\x85\xa4%@\x10\xa6\xde!\x0c\x0e-@\xbe\x83YA\xc7\x1a&@\xa5\x83\\V\xf3f&@\xeb\xe2\xf04t/(@Q7\x0e\xc9\xe0a-@F\xc4\x87\xc6$\x98(@\xd1\x9f\x10\x1c\xc7\xee*@\xe7\xdf\xd9L\x8d\xeb+@(lS\x12c\xa9(@\xaa5I`\xee\xd1%@\x80\xd1\x83\xe5F\xa5&@S\xb9/`S\xe00@\x91\x00MI\xaf\x91)@\xe8\xdd\xceM\xe4i(@\x9abV\x1c`-&@"\x98\x97\xe2\xb3\xea-@\xffqQ{A\x1f0@\x11\xf8m\x10\xd9\xf9!@\xe7\xcdz?\x1c\x000@D_\x9e\xe1;\xb8&@\xd0OA\xe9\x8b\xcd0@^\xa2\x989\xd1\x15&@\xbd@Oz\xd91&@\x0b\x82\t\xed\xbf\x8b)@\xb7\xc1n\x9a\x01\xae.@\x8d\x88r\x97\x8d\x98-@6\xfa3\x01?\x1d-@\xcb6U\xa8F\x1b+@\x0c\xed7t\xa0N\'@\xdex\x7f\xb0BQ(@\xc6\xee\xd0\x9d\xbf\xf9%@\xa2oC\xc3sL,@DY\xb0\xda7g(@\x96\xda8\xdf\xb6k-@I\x02\xb7\xdb]a.@^\xde\x9eT\xe7\n,@[\xf1l\x9d+[.@\xb6\xe5\x9b\xd5\xfb\x9e%@7\xe5\xb5\xef\n\xfa-@rRCo\xec*(@j(\x9e\x82\xaa\xfc+@\x15\xe2\xd3{\x87\xb3\'@\x19\xea\xd1\xbd]\x80%@>\x8b\xd2\x88w.&@\xaa=Y\xbbq\xa8&@\x06\xd5\xc0\x87\xa8\xb7&@y\x9eo\xe5Q\xe8+@[J\'\xbc\xb4\xe8-@V\x8f\xd5\x03\x8e2-@J\xf3fu\xcf\xce0@O\xac\xcby\x18\x02,@\x9f\xb7iu\x94\xe1(@\x89K\xbf\xcaQ\x1e,@+\x8a\xf6a\xb0\xd6/@\xdc\xe7\x95\x15\x07"-@Z\xf0\x95\x95\x1e4)@\x17\x8e\xee^<4+@\xf1\xe8\x97\xffY8-@J\x00?\xce\xd18!@+\r\'\x02%\xc9,@M%\x83\n%j,@\xac\xdc\xad\xa7C\xfe\'@5\x99\xdf\xc29\xe4+@\'\x0c&\xf2\x82>-@\xedT\xcf\x00"\xc6,@\xaan\xad$\x15N*@D\xed\xd8\xb8\x9d\xc8&@\xa2w\xbe\xf3\xd8\xf7\'@j\x8eI(\xea\x8b,@\xd1\xcf;-\xdfg.@\xc4\xbf\xe8]e\x06(@\x07\x19\xfd\xb8\x93\xe8-@\xe5\xa7\xae\x0b%\xbd,@{e\xee\x13\x9c -@6&\x04\x14T\x85/@\xa9\xe5II\xbdE\'@\xe0\xe8\xc1\x12\x81\xa8%@p\xed\x8d\xcd\xc0\x02(@\n]\x13\x1a\xb4\xd6\'@\xc4c%"\x8a\xf5(@\x06\x8b\x83\xeb\x99n,@\xf27\xf9J\x08\xd1(@\xb4!W\xef\xe0\xac-@\xf63\x97\x08\x0b\x1f)@3\x1d\x1a=\xa2\xa7%@\x07z"\x8b\x9d=(@\xbf\xfb\x1a\x07\xc5\xb0-@q\xd9\xa9N\x84\xb1.@\x8c\xf3\xe5%\xc7L&@\xb9w\xb3\xe4\x12\xe0&@\x87\t\xa8O\xcc\xe74@\xe3\xcc\xf7\xf0\x99\xcf0@\x8d\x9d\xa6\x86\xe2\xf9(@\x0b1\xbf\xc5\xba\x12\'@W\x97\xc1\xb8e%-@\xca\x8f\xa5\xfa\x1e\xc7(@\xef\xa1(\r\xa5y.@\xe9\x82\x82\x8d&\xed\'@\x07U(\xed\xf6\xeb,@\x80\xac\\\xab1\xa2,@\x0c\xb8\xfa\x9d\xf5\x93*@\xbe\xe4\x94\x95\xe2\xab\'@\xb8\xed\x93\x00nA.@\xea:\xc3\xa5\x9b\xd2(@l\xb6\xb5\x12\xf6\xc6\'@?\xa0\x1b>\xa0\x14+@M\xf85$\x89\xd4,@\n\xacj}G\n0@\x8c/x\xbb!\xab&@.\xb7\xd6\x83,M.@\xd3T\xa3Jw\x95,@Z=n\xe9h\x9e-@\x9b@\x84|\xcf\xff0@\xa6\x9d)\xf5\xb8\x97-@r\x91\xa7\xce\x9d\xd2&@\x83\xcaE\xb07J,@\xefd\xf3m\xe6\xab-@\x052\xbdq\x0c}-@W\xd8<\x03\xd3f&@hp\x0e\x16 \xc7\'@\x00l\xf1\xb66\xbd&@\x84\xa9\x8d\xd7\xf7\xa2,@?\x91\xd4\r|\xdc,@]\x94\xcb\x04\x9aY+@\xc6Fwm3\x14-@\x04?\xc3\xcc\xc2\xfa(@;\xf1\x81\x04\x96\x91-@~\x92(\x94e\xfc,@\xc4\xdb\x83s\xce4,@\xf1\xb5\xf20\r\xef*@l\xb1\x14p\x92\xa5(@\'\x1du1\xa2-&@\x9fv\xb4\xee\x88\xbd-@uw\r\x90\xd5d-@W\x04N\xd4hA\'@^\xd0\xa40\xf8\xf3(@\xc9"\xe2\x03$\x80(@\xbf\xadE\xbf\x89\x9f)@\xed\x90 \xb4\x17=(@_t4\x9c\x93\xf4%@\xcf\x06\xa8\xb9+t(@\xcd\x18\xbd\xe6E}(@\xec\x89a\xbd\x83//@9\x13\x07\x88\x9e\x8d\'@J?\xa8\\\xd6\xde&@\xc41\xaf\xd6\xddR(@xc\xfc\xdc\xb4\xd1(@U\xb80\xdf\xf0\x8c\'@<\xa8\xec\xe3\xe8\xc9(@\xe6\x05\xa4`\xb0\x9c0@\x9a\xe8\xa9\x12}\x90\'@5/H\xf9\xfd\xc8)@\xc5GM\xe82\x04(@?\x1eS\xb5\xe3\x91(@\x8c2\xec\xe0L#&@E\x1d_f?e\'@IH\x1c\x9f\x9f\x18/@Q\xc0\xaeUf\x99-@\xb8\x9b\x8e\xf5Ko-@",\xec$!\xa40@\x1b\xfe\xe5\x17\x19d-@ ^\xd5\xd8cF-@H\xbf\x1a\xf4d\xc5)@\xb1{U\xe2\x05|,@f\xa78\x7fm-*@\xb0\n\x91\xa2\x92\xef(@\x96(2q\xfb\x9b(@D`\x90F-C(@\x905"\xbc\xc2;(@\xf0K\x11\x15\xe34,@w\x06\xd1O\x1b#&@\x08\xf7\x19\x17!\xd5/@R\xd3\t\x9c\x7f\xa7/@\xbb\xc1\xe6U-\x80\'@\xe4 \xc9\xee\x0f\xad0@\x05+{\x11\xa0g/@g\x91l\xac\xa7\xda0@Xr\xe7\x0f}\xc6,@\xdb\xe1\xa1\x93%z\'@\xfaZL.\tu*@\x88\xbf\xfb[&\xc5-@%\x00\xf6BA\xae,@U\xc8\xd9d\xa5f,@\xae|\xef\x8bWS(@\xba\xb5\xd2\x9f\x1c\\(@\xc0\xd8\xf9es\x85,@\x89Va,\x8b\x17"@\x8bKDV\x13\xae(@J:\xc0\x04u+(@\x8b!i\x8c\xfe\xf1.@\xc0\x1f\xb8C\x00\x18&@\xeb\x1e\x846\xc9\xef\'@Zr5/\xee\x1a.@WS?$\x04\x8c.@F\x85S\x98\xa3\xb10@\xfe\xa5\x9b\xad\x80\x07/@\xc7,\xd9\xdc\xd9\x91)@\x01}p\xf4\xbb\x11&@b\x03\xa5\t6B.@b\x19\n\xa8\x15J.@\x93\xed\x03\x93{\x05(@E&P\xaa\xef=)@a\xf7\xd4\xf5\xbdo)@=U\x9c\xe8H40@\xcdT\xdf\x03\xd4c&@\xe4\tC\xd0\t\xca%@\x13\xa3\t$\xb1\xda\'@\x8e\xac\xf1\xfd\x05c\'@k\x0f\xec}\xedd&@\xa2\xe4\x0e\x978\xfa\'@\x8e\xb7\xc7.\xeb\x18-@\xd98m\xc5\x12\x990@\xd9\x0ew\x12\xf4\xec%@\xcd\xc0\xb9\x1d\x11\xa3.@7\x9f\\^=\x940@\xa9\x97TKH\x8e.@\xc7\xc9\xfby\xce6/@\xee\xb7t\x0cw\xe6\'@\xb8\xddG)\xd4y\'@fj=\x0e\xd1\xda0@\x01\xc0\xe9\xa4\x04\x82-@\xb4\xb6!\xd7110@k\xddU\xcb\xcb\xa9-@\xb9)A\xead\xc4-@F\xb1\xb2Tp\xb40@\xe9!\x0e\x0fk\xed%@\xe3\xcb|\xe1\x7f &@v\x1fu\x0e9\xb0/@{\xa1d\x9a\x87+0@\x0cP\x96{\x93\t0@\xbd[\x03\xcdo\x18/@D\xe0<\xb9a\xb4(@\xc2G]\xeb"\xac0@\x9c\xd82\xe2\r\xca(@\x98\xef\xfc\x06\xa5\xac(@\xb5\xca\x7f\xf6c\xe00@\x904\x89X\x9b\xcd\'@.M9\xd8\x86\n/@\xdcc\xf5\xf7\x96@\'@\xa5m7\xa4\x18\xd8\'@\x85A\xe1\x8c\xda\n/@\x9c.\xf0\x04\r &@O\x0238\x07x(@\x12\x03C\xf6\x98\xec/@\x0b\x0f6\xf2\x98\x91(@\xda\x18\xae\x89Ls\'@\xda\x05g&.\xb40@[+\xdb"\x83\xf9,@\x197\xc64\xeb*)@\xfbu\xfc\xfb\x809-@\xd1\x12\xcc\xdd\xf2s-@U\xdf\xc3\x02s\x16)@\x15A\xa6\x90\xf3T(@#\x03\xb4\x82\xb0\xd8&@\x19\xa6G\x11{\xaf-@\xb1K1l\xca\x1a(@\x1f\x9a;\xd2\xd7\xb9)@\xba}+\x1b\rr(@\x99{5\xe3B\x91(@\xa6\x07\x8d%\xe9\xde\'@\xfa\xd1\xb3!(>(@\xae\xe2Q\\\xcbt0@\xca\x07\xbbj\xa7"\'@\x1d\x8d\x19\xfeB,*@e0\xf0\xc9/ )@r\xf8\xc4{\xecg\'@\xfd03\xado\xa6-@E\xc0\xeaEy\xcd.@\xcdVQ;\nX\'@\xfe\xa3\xd4\xa4R\xe1(@\xac\x8a\xe8\xbaE$-@\xd5"F\xf8\xe5\xd7&@l\xf5\xa9\xb0i\xf9+@\x0e\xf5\x8a\xac\x12\x19+@\xbf\xac\xd5y\x02\xa3(@=\xfe\x9ew\xa0\x9d-@\x91TSv[\xc5/@,\xbcn\xf5g\xc1(@\xd8\x80 \x7f\xe8\xd1)@q\xd7\xdePsU&@{z\xc2\x84n\x82-@3\xcdp\xf1{\xe8\'@\xe6}\xfc\xe2p8,@{\xe0\xdf\x99\x00\xaa-@B)\xb2\xe6N"+@5\xa3\xbc\xb1`t-@\xda\x19\xbf\x8e)P0@&b\xc1\x9b\xae\xda.@\x81\xce\x8d\xb5\xf1`(@{\xa1\x96\x1c\'L&@\xfe\x80\x0f|\xb6)/@\x84\x1dh@\xe0\xad(@pV\xe7\xfa\x03<,@\x8a_\xbbv\xf8\x1c+@\xde3\xd3Z\xe9\x84+@\xc80SKC\xd1,@\x1bW\x82\xd73\xce/@\xb5\x03\x84\x88\x81\xa11@?\xc5\xff\xed\xc7\xd70@[\x9d\xedc_T&@\xc2Ld>D\xf3,@,\xd3/\xf1\xa3\xc2)@9,E\xf0\xa2\x0f*@\xb0\xc4q\xcc\xf7\xe90@ iYh\xcd\x80(@\xfb\xbc\xaeXxy(@\xa3\x97\xa5\x81&^&@[-\xcf\xc9\xe0\xd5-@job\x14\xefE/@\x1b\xb34\x7fX\xb0\'@xc\xd5\xe8|\xe0&@\xd1\xbdW\xb3E\x8d\'@\xc3Q\x14z\rg\'@@\x97f\x1d>\x11\x1c@J~u\xfe!\x8b-@\x12HlO7\xce+@g-\xa8\x86\xb8\xfb(@\xd7gde\xf2\xdb(@Q\xd6\xcb\x05\x9b2/@\xca>t\x84\xd2\xac*@\x9fx\xd1\xf2\xb9\xa3-@\xd2\xd1\xf8a=[&@\n\xc7\r5\xe1%(@\x02O\xd4\xefG\x99/@\x05\x10Bf,\xc2)@O\xa3M!\xeaw.@2\x8el\xcb\x95\x01-@\xdb+\x82j\xa7\x13\'@\xf2e\x89\xe7\x99\xb3*@\x8f\xa5Sb\x9d\x9a2@\xcaK\x9bW\xd43)@\x13\xfcn\x11\xbd=/@[oy\xb9\xb3\x8b\'@\xa3\xd3N\x08QO&@\xbf\xd0\x11\xaa\xd2\x9e2@Z\xdcz\x9b\x8b\xeb!@\xd2Z&\x84\xf5\x08-@K\x975b\x12/0@\x91\x11}t\x9d<\'@{\x8a\r\xfd\x97\xec\'@\x94\xe4n\x96\xa7\xc4-@\x91\xd9\xcd*\xdfy(@\xf5\xc4E\xa6\xf5\xbf0@\x98\x9b\x05\x17}\xc0(@\x92y>\xa9\xdb\xf6,@\x16\x10K\xf2\xe6\x03.@f\x9a\xbbJY\x9f(@G\x85^\x15T\x8f(@ \n\xdajU5-@~\x84)\x8c\x922,@\x19cm\x7f\x0b\xb1&@\xdaX6\xe6^%+@LE\xc0X\x89\xd3-@%\xaeB\xc0:\x9b(@"iA\xf4\x93x0@?)_\x82\xc4\xf3,@w\xf9\xd8\xe57,)@\xf9\'rB\x11\xa6(@M\xcf\x9c\xe3\xed\x9a(@n\x95\xc0\xa2\xd2\xaa&@b/T\xc6x\xf4%@\xd6qtT\x84&.@\xab~\xe6l\xef,)@\xc8\xeb\xd4W\xc5.-@\x85\xcfH\x9a\xefC0@~H@\xa4(\xc80@\xc3\xdbv\x9f\x87\xe6.@z\x9aVo\xa8\x9c/@\x89\x16k\x97\xef\x0c0@Z\xc7Y\xd8\xba\x95\x1c@\xcb4\x1a(\xa3\xe7(@\xb5\xf3,\x07\x15\xc2&@\x8a\xe9\x94k&:.@\x13\x92\xd2H\xa9\xee\'@C\xa9\x9e\xa1$\\\'@\x0c6B\xf1\xe2\x19)@q\xa3\x91M\xcd\x93(@\x8cy|eRj(@\x08\xab\x9d\xab\xa4\xd7(@\x00\xe8u\x9c\xe6\xd7&@@\xeb\xe7F\x0f\xfc.@B\xc6\n\xdd\x92\xda-@\x9b\x1f$\'\xf2\x12\'@=_\xed\xb5g\xee.@y\xe5&lA7&@^\xbb\xdf\xe0\xa2n(@cN3;\xac\xf60@9\x14\x1f\xef\xe5.(@\xbc\x86~\x0b\x1d\xf8&@\n\x92\xc3\x97\xb8\x0b)@\xa7RM\x85\x16r&@\xf3u;\x97O\x01\'@\t\xadZ\x90V\xd62@e\x87\xf6\x02\xccp(@M\x81\x80\xd4\xdb\xf2(@4\xea\x84\xa2\xca@&@zh\xeb\xa5/N-@\xd2\x87\xaf\x95\xb5\x96,@{v\xcb\x9c\xce\xc70@O\xa9\x01\xe6\\\x16&@\n0\xcf\xf8U\xe6%@\x1c\x01x3A\x1c.@y\xf5/o\x83\xfc(@\x0b\xd0*\xec\x82\x9d\'@\x896>V\xbb\xa40@\xbd\x04\xffR<\x00\'@\xb3\x8a\r\x9e\xb7+)@\xc6Q7\xc7\xf3\xb5-@y\xa4@\x86_\x1c,@\x17\xca\x02\x7f\xack.@\x03e\xd6\xd2\x9e1)@\xb3h>\xc1\xb5\xde\'@\xe0\x85\xb2\x19\x19`0@\xfb\xe2\xf5z\x8b\xa5%@3\xf2\xaa\x88\x0580@g\x03\xee\x18QW(@#\xed\xc8#q")@\xa7\xde\xc0\x95P\xb5.@p6\x9cGm\xa50@\xf0\xf2O0#)-@]\x95\xb6\xff\x13u)@_\xd8\xbd\x9b\x9b\x06.@}\x9f4\x91\x9c\x840@3\xd1\xcb\x10\n@&@\x96<6\xfd\xe9\xe8-@0z\xf0\xd7N\xd00@\x0f \xc2\xe5T\x0b\'@7\x07\xe7\xf8"\xf8)@$|\x080\x9e\xb7.@\x15\x881\x9ds\\,@$\xd5\x95[\x1a\xa3&@\xb5J\t\x99\x11\xcb0@\xca\xb1g\x90\xf0\xcb%@g\x7fIs\xc1\xbd0@\xe8\x94\xd8mt~0@\xcf8\xa5n\xf0<\'@[\x1be[k0&@\xd8\xc0\x1b\x03\x15U\'@\xbd\xe5q\xedz!0@t\x0e\xa8\xed\x92w-@1\x1fO \x1eN%@4t\n\x94f\xae&@)Q\x9az-e.@\xc6\x87Q\xaa\xca\x060@\x9d\x88\x16\x960:\'@\xe6\xa0J\x96\x81u\'@|7y\x89\x04[)@d\xcc\x19d\xbc\x98/@L\xc4+\xf3\xd0\x9e/@"TkV\x97\xd0*@\xaeh\xf9\xee\x17\x02\'@\xe4sf\xb9\xc5\x05*@\xa0\t\x9f\xd1\x16A*@\xdf7N\xaa<O+@\x98\xaed\x9d$\xbd.@P\xf8\x0cu\x1f\x1e)@\n\x8a\x1f\x1e\x15\xff0@\xf1<\x8f\x13\xc7.&@\x049A\xc6\r\xfe,@\x06=\x96\xcb\xab\xf1,@:=\x90\x8f\x93S)@?\xd9U]3\xdc.@\xea \x1b\xf9\x1f\xe8.@\xc6\tB\x9f\xcdr%@:F\xf6\xb1,g-@\x829\xd3!\xd6\xfb\x1c@N\xea\x13\x8f\xa3\xb6)@\xf5e\xad\n\x84\x15&@\xef\xb9ps3(&@\x8d"\xa7\x0f\xdc\x05\'@\xf8@w\xcf\x1b\xd8%@\x92\xc32U\x8a\x05,@\x83\x1dIW\xe092@C\xc3\xb8\r~\xf7,@~\xa72\xcbH\x8f,@\xb4\xd5\x0fwG\x8b)@\xb82\xfd\x9b[\x81 @q\xfc\xd7\x83J;-@\xf6Rn\x8eb\x0f,@9\xa3\xff\xd6\xa0\x15/@\xb9\x8biWW &@\xf6\xe9\x905\'\xd72@\xd7\x8d5\xf9+\xe4-@\xcb\xcd-a\xfd\x16,@5\xb7\xfa\x90Y\xf6+@#X\x83\xe5\xe3\xb3)@~\x8c\x1a\x86/\r*@\\@\xbf\xb9w\xef*@\x99T\x93\xc6\xdf\xcd(@\x83\xfe\xcc\xd9kz(@\xea\xc4\x9f\x93\x81\xfe&@\xee\x8b\xb2\x02\x03v-@\x91,\x85\x06e\xcf0@<\x95C\x9e\'\x9c%@\xea\xb63\xf9\x9e3,@\x9fGg]\x80\xa8\'@\xe0\x8e\xba\xeak\xee&@\xdc\n\xac\x87\x7fW-@N\x1b\xe3B\x1f\xcd-@\x90\xc1\xc1\x13\xcd^)@b\x05\xc5\x9a|\xd1(@\xc0\x96\x89\x1cj\xad+@1\x8by\x81i\xc4&@\x00\x9a\xa0s9\x8c0@\xc7\xe0\xe2WE\xee0@6\x10\xca\xac\xe0\x89(@ \xc7`*\xcf1,@\x07\x9b\xbb\xe8\xc1Q\'@\xd0\xec\xb0k"\xe5-@\xef\xc5#\xe0\x9fJ)@\xac\xaf%\xa8\xe4\xeb,@\x9c2\xc6!\x05J*@#/\xedI8\x11,@\xbfXh4\x94\xaa-@ \xf5yE\xde\xfe-@\x15c-\xce\x1a\xf0%@D\x8d\xe2\xff\xc5\x93*@\x05x\n-^b*@\x95\xec\xf9Y\x00V*@\xfcd3\x8e\x92;)@\xac\x12\x86\x181W\'@\xd4JDG\x88\x83)@v\xc1\xb8\xc8\xd9\xe6-@9\xe4\xaa\x03=\xb1\'@\x8c\x80\xdce\x8e\\/@\xecVQ9qQ)@m\xb4\xb3)\x12\xc5-@\xfevP\xfd\\K-@\x1d.}\x02\x18e-@\xe2 $\xdb\xe7O\'@\x89\t\xf6\xa4\xc1\xdb-@H\x1c\xc9\r\x8490@$\xd0\xab\xb9\n\xd4!@\xeeYo\xb6\xae\x89(@<+\xe4\xf6\xc9\x97)@<\xfd\xa3{n\x9b\'@\x01\x0c\xb3\xc9\xfd\xf6)@`\xb0y\xca\x83\xb6/@\xbb\x18\xb8\xe6\x95\xbd%@\xd8\x87\xac\xb7\xcdb,@y\x8f)Q\x8ds*@\x8f\x85Ig\xf2\xbd,@D,Jh\x04\x8a(@D\xc8\xafL\x1e\x83\'@\xfd\xcfG\x9eD7*@\xaf\xfai\x8f\xca#)@\x88\x0e\xe6\x94;/-@\x96\x08\x02\nqH(@\xe6{\xddD\x97\r&@\x0cP\xd1\x1e\x93\xe6&@n\xc6=\x87\x83G\'@\x91\x14F\x12B\xf6-@\xf3\xd1mp\xea\x1a)@9\x0b\xa3\xad\x04E(@\x1dKeA"\x960@\x96\x0f\xe0\x95\xb4\xae(@\xe0\xb3\x11\x8dlw(@\xbf\x0b0%hg2@:\xecW_9\xa3(@\xe9\xf9\xab\x0b\xdb\x9e)@\xf6\xb1\xe9{\xffS*@\x1e\xd3U\x9d\xdcM-@\x80\xe0=\x96\x16\xd6(@\x16\xc3!#\xa9\xc7-@\xc4\xb1\xc8\xfe~\x00.@H\x83Z\xdb\x1e\xef)@\xcc\xe8\xc4\xc6\xd6=,@\xa9\x12\x18\xd9\x9eF)@\xd7\xaf\x97\x07\xbc9-@\xd29\x16\xb5d\xd2\'@\x1f\xb7\x0c\xf8\x99\x07&@i\xef\x8d\x12D\xae)@\xebN\xc2\xa0\xa1E*@^\x9b5\xa9\xe2d,@\xd6-\xdb8[S)@e\xab:\x8e\xca--@\xf9\xf6\xd6 \x9f\xba(@\xf4\xf0\x17kp\xe2%@\xb5\xd1\xb0e-)(@\x97O\x06\n\xd9\x05)@\x03\x9d\\\x82\x9dP,@\x17\x7fT\x87F?-@\xb85(\xa6`\xab/@(\xfa.\x9c\xc4G)@\x8b\xd8\xc0\xb2%\xc3&@\xf2L,\x9f>\xc9.@bf<\xde\xb3\x8f.@\xb5\x95\xa34w\xb2(@|\xe8WQ\xb3\x00-@B4\xcc\xabo\xf2+@,\x9e\x990`,\x1b@\xe4\x94\x7f\xbdz\x9f\'@\x806m\xf2\x95\xd3\'@\x13\xeb\xf4h\xa1\x10)@6\x89\xd0<\'\xc8,@\\o\xc0\x89b\x87&@*\xf6\x95\xf8d\xa5/@\xbc\xe5\x1b\xfd]\xa2/@\x92<-\x1cw\xd3%@Q\xc0\xf7\xc5m\xbf%@\xe0\x8ateT\x81&@\x9d\xfa\xfb\xf5\x0f\x041@\x06.Bg\xe4\x9d/@mg\\Yqw-@\xd8\xba\xd1F\x05\xdc+@\xa6\xff\xcf\x80\x0e,\x1f@n|G\xb1\xe5\x911@\x86\xbd\xf9;B\xd1(@{Z;\xe01\xb60@\x16"\x0ect\x85\x1a@[\xcbV5&@*@6\xee\x80\xd0\x15\x1f0@CW\xe4%\x1d\x19+@\xfe<\xcc\\.(&@\x11\xe57KY\x030@\x99\xe5\xed\xf0e\x07,@B\x9b!H\xeb\xd6.@\x12\xa5+\x83\x83\x01/@\xbat\x85\xd9nH(@6\xe7z\xf3\x83\xa30@S\x83\x9aiD\x96*@B\xea\xf4\xa2e+(@\x9d~\x9a\x8c\xa7\xe60@\x9f;\xd7\xf1\x89\xc70@\x16L\xc4\xa2\xae|-@\x12\x9eu\xd1E\x05/@\xf7\x85{\x8c\x1d@,@~\x174v\n"-@\xd3\x8b\xb0v\x8bk1@X\xb8\xb0Q\xd9\xe10@\x17\xd8k\xad\xcb\xf00@\xbe\xe5s\xf1h\x10-@\x81r]\x8f\x84\xf0,@\xe2bt\x1c\xae[(@,\xb4\xb4\xc9\xf9m)@\xa0B\xd2\x88\xb8\xff\'@\xb0v\x8d!\x03S)@H\xbcd\xe2I\xa1*@\x98R\xf1mW\x9c0@\xa9\xa54H)\xb30@m\xf8\xbe\x9d\x9f\xa90@\x1ba)K\xd7%/@\x0b\x9d\x12\xf7d\xc10@0oi\xa9#\xb3-@\x14\xbb\xbc\xec\xd0{.@\xea\x9e\xc5\xb3d\xd90@\xec\xab)T\xe5\x99(@\x05\xcb[OB\xb7)@\xe5\xcf\x81\xb7\xe3\x95&@\xa3\xe1\xf0\x84K\xd7\'@\xf7\xb6T\x89\x9dF-@\x82\n\xd0\xdf\xb9\xc1(@\x1b\xce\x87\x85\x02[.@B\xe1\x1d\xabr\xb6)@H\xdc[Ga\xd6\'@\xd8&4\x04x\xc9\'@\x11\x87-rQ|0@y\xcc\x085\x9d\x97)@\x15\xc7f3\xb3\xaf0@\x919{\xef\xd9\x8c3@\xb5:O\xecH\xd70@\xef\x94l\xe9\xcdo-@\x89\x0b\x95\xa6\xdb\xc9,@\xf1\xfcWN(n\'@&\x8aQ\x90 \xac-@\x9b8U\xedQ!\'@7E\x9d(V\xed)@\xbd\x9e-{\x00D.@\xec\x9b\x91\xccp\xa7/@\x1f\x82\xb3\xde]\xc7\'@\x00\xf6\xad\xf4\x95_-@\r5\x08]\xa2\xf7-@\x968\x07\x1d\xcf\xd1,@\xc6\'Avc\x001@\xec\\\xf8\x8e\xff8\x1f@\xe9\xa4vf\xe0\x99(@<\xf8\x90g\x06\xa7,@\\X\x8a)\xa8\xdd.@\x1f\x05\x92\xe5\xe1\x14-@\xbd;\xc1\x88\xc8\xf2(@|aOfj\xc9,@f[\xa8\x90D\xcd+@\xd2H\t\x0f\x0c\xdf0@\xbfR\xe0\xfdn\xd3)@\x1f\xfe\xf87\xd8\xdf.@4\x1f\xcf\x07\x1b\x93)@\x10\x8e\xd9\tU\xda!@\x878\xdc\x19\xe9\x88&@l\x98\xcdAv\xcd,@FTzoB\x11/@i"\xb8\xbf\x8b\xf10@+b\x97,\xf2\xd2,@ID/\x06\xd4\xf1*@\xd3s1\xf9~\x1a.@\x02u2\x8f\xa0;-@`\xfe\xc9\xaf\x08\x93(@x\xed\xc3x\xcd\x84(@\xd8\x8b\x0c\x91>\xf8&@\xa8P-\r\xac\xb7.@\xffg\xaf{\xb5\x85,@R\xcd\x90\xeb\x8d\xf0,@\x90\x01\xa80\xfa\x160@~1\xe4\xa9\x1ax)@\x14\xd7W\xa8\xd7\xa10@\xdf\x0eM\xe4\x8b\xeb,@\x9b\xf1\x1d\xda\xb0\xde-@f\xf8\x0e\xf15H*@\xdd\x95@\xfc\x18\x85(@\xc1D;\xb6]\x000@\xaa\xdb\xac\x0b`\n.@0\x84\x01\x8e\xae\xd8,@\x0e\x18m\xecwT(@\xac\xc5a\xd4\x08\xef0@\x17\x87\xda\x08\xe3q0@\x0e?!\x9bl{)@Z\xa9\xa6QX\x89)@\xae\xae\xd6\xdd\xd6\xfb)@\xc1c\xe6%^5\'@\xea\x9b\xe3&\x08\xa80@q\xc7\xdb\xf96\x90%@\xdc\t\x194\\k2@\xff\x97[\x12\x17\x860@NR\xb0\xb9\xae\x9a0@\xf2\x84\xb7\xec\x93\x98.@\x03@\x0ej\x03L0@\xe3\x06\xa9;\x1cL0@\xbe$,\xed\x99\xed,@"\x11:\x07?\x8f\x1d@\xc7\xddz\x01\xe4\x91-@$\x88\xa73\xac\xf1(@\xd6\xcf\xbc\x11\xde\x02!@\xaaG!\x91\x8e\xb7-@\xc0\xb8n\x93$\xba1@I\xbf%\x7f$p\'@\x0e\xd8\xe7U\xcal-@+\xf7+\x87\xf9\x12*@P)\xa0\x88\xba@\'@*U\n\xc5\x04\xa50@L/\xebu\xb7\x88,@ZQ\x86\xdey"+@\xdd\xa8D\xfep\xed)@\xfb\xb1\x05\xe9\xfe\xd3)@H\x01\x1bU"\x121@d[\xe6\xbdgG+@\xc9AM\xf6\xa7^&@\xe0l&=\xda\xf0,@\xf7A\x14\x93!9)@D\xf9\x1b\xd9P\xf9(@\xa9\xf5\xbar\xda\x05-@\xa7\x1f_\xb2\x96D-@"\x88\xee\xe3j\xed*@p\xac\xb0\xff\xc6f0@!\xb2E"$\x12,@\\1Sw\xf6\xe8-@{\x82Pk\x13\xde,@E\x8fK\xa7\xed\x8e-@[h\xf7\x07\xb3\x8c,@\xa9\x10\xee:\x99\xe7-@V;\xc3\x9e\xbak(@\xa3\xcf\xa1\xc2\xd6g&@\x17;4\xb8\x93\n,@\x07\xce\x02`\x00\x06&@\x99D\xcb,_k1@\x89\x85\x15\x13\xc7\x80/@\x99z\x8f+\xbb\xc3)@x\xcdz\x86\xbf\xf0.@_\x1e\x19\xa34\xd1-@u;\x04\x9f\t\xdd/@pr\xd8\xaf[\xdf,@j\x02\x9a\x858[/@[\x00K\xbf/\xf0+@\xdbg\x7f\x9b\xfe!*@Z\x01\xf2`\xc9\x1c(@\xbb%qi\xfb\xef(@\xf9\xa6,\xdd\x8a\xdf&@e\x1b\xffC\xde\xfa\'@x\x13,\xe69\x89)@U\x88\x9e\xee\xe2\xa3&@\x86\xb7-\xe6S",@\xd0\ty\xb7t\n0@\xe4\xe73<Eb+@Ve\x0f\xfd(\xb7+@\xdc\x1f\xa3\x17\xd2\xb4,@\x8b}\xc7u\xd2\xf21@b\x0elx\xe4+2@]\xa6\x00`\x8a\x90*@\xc5\xc5\x073\x0bO.@\x01\xe7\x94\xc2\x97&(@\xea(\xcb\xea\x891-@=4(sOG(@\x1c\xdb\xaaQHb\'@\x9ah\x99\xfb\xd5a\'@\x0c\xde\xbeS\xe7\x92*@}\xd9\x00\x07\x0c\xe6(@\xf9:xv\x95\x93(@\x13\x16~\xc2^z(@H@D\x97\x17w/@h\xdb6YM\x110@e\x1c\x9bK\xab\xbd(@A[\xba\xa6\xd5\x9f0@\xf9\n;\x18\x02=*@\xd0\xafy\x871\xe2%@\xc3\xb0\xee\x9d\tm/@\xb6n]Tk(.@7\x7f\x9c\x0e8\x08-@n\x17\x010\x81p,@\xd4$Te4}&@)bS&\x98K-@9\x1e\x1c\xbb\x08F\'@\xcd\x91\xd2\x1f\xce\xef*@\xbd5\x91]\xdb\x82-@\x98\x9a\xec/\xd3E&@)O\x9b0Q\xcc2@\xee\xb7\x1c\x9a\r\xa50@V\n\x1e\xec\xe1\x95-@Z3\x90\x855\x1f&@\xea|C\xe9\xbf\x08*@\xfc\x04\xb4\xe5\xf9U*@\xca\x1e\xe8\xbe\xff\xb0\'@n.\xb8\xf3$\xb5)@\xafq\xb9\xc0\xad8\'@C\xaf\xfd;\x87\x9e2@)\xc6l\xfb\xf8\xd4,@97o\xf5\xe0\xac)@\x18\x04paX\xab\'@n\x8a0#\xcd-&@\xdd#\xbd\x97.\'&@n\xa5\xe0\x95\x14"&@\xbc\xf3\xc0\x12f\x94)@\x01\xdc\x8bA\xd2H\'@\x199\x13\x11\x9c\x1b&@}\xce\x80{\x06\x1b&@u\xdf\x96\xb2\\\\\'@\xbd\xa3\xd3\xf1\xf9\x19+@\xe9<\r*\xb1\x9e/@\xcb\xec\xa34\xb7\xe1%@\x7fdt\x17 \x04\x1b@\xa8\xac\x90\xf7\x80\xf5*@~\xbdo\xf6\xbc\xda-@\xe2\xe7\x80\x15L\xbc,@\x06)\x12hz\xf0*@\x91\xe2\xbd\x1f.\x151@\x85\xeb\x11rM\xe20@\'k#u\xa6d\'@\xef\x12\xcb\x0cEh*@\xb5{t\xd2H\x02&@\xb3\x9a[j\xa2\x85)@\x88\xe59=%\x8e\'@3\xc7l\x19j\xad+@&i\tb,\x9c%@M\xe2\x12|\x86\x82%@\x02\xfb\x80\xde\xc2\xed/@\x80\xbf\xcaeG\xc2*@\xbf,\x16p\x0ev-@3\x9c@\xe9\xcc\xa9-@\xc9\xcc\x8fl\xe8\xd1*@\xdb~\x17\x16N|+@\xbf\x94\x1e^\xca\x1a(@Th\xaf\xa2\xac70@\x8dzB\x8e\x9a,0@\xa0h\xdd\x1fPm)@\x8ek\t1\x01/+@\xabN\xa1u\xe8\x80)@\xce\x90\xd2\xaa\x9a\xcd*@\x85\xfa\xfc\x12\x04\n(@(\t%%\xeb6(@$8pT\xe8X)@Ct<\xf1\xc1\xdf/@9\xac=\xd1\x0eG+@\xab\xe5\r\x98\xd1\x1a-@\x1b\xfe;"!a\'@\xf9\x03|\xff\x90\xd7(@\xb8\xdd\x00^\xf4\xb8)@O\xda\xaa\x0c\xb1\x1d+@g\xfd\n`\x8a\x0b,@\t=\xcb\t@\xea)@\x12+\xd1\xaf}g,@\xfdV\x9eQ\xbe\xaf0@y\xee\xfd`4\xb9)@Zz\xc1\x96\x0cY+@\x81\t\x97\x88\t\xa0)@\xa9\x03\xe1\xd6\x88\xbd-@\xb9*\x07\xa2G\x831@;SU\xbb\xb2[+@L\x1a\xf9\n:\xd7(@\x91\xca\x1e\x1e\x04\xde\x1b@\xc5R\xa5\xf8\x95)+@\xb9RHZ\xa0\x040@\x1d\x9b\xa8\xc2\xe2y*@;:\x92X<4+@\x0e\xb72\xd2\xd0H-@\xfcos\x19\xecO(@\x01\x0b+\xa9\xc8\xe7*@\xce\x91>;,\x1b+@\xba1J\x83\x96\'(@\xc9\x87\xcf\xfa\x84\xaf)@\xf43Nl\xdd\xc6*@\xd3\n\xbb\xfdl\xcc*@\x88\xf7\xc0\xd7\xf6d-@\x1b\x9dnn\x03i\'@\xb0\xb2\xb1\xbe$\xb8/@T\xa1\xee\xc4t\x9e/@\x1dY\x7fQ\xd1U3@b\'6\xa8\xb0z(@\xccJ\xdeq\xf2\x17,@\xa2j\x1c\xea\x143)@u\xfcGKU\xc7,@\x801\xdd\xf6<\xdb1@\'Zn\x8f3\x07,@\xdd Q\xddF\xe7-@\x18&&\xadT\xad,@\x96!\x9a\xbd\xfa>+@\xfd\rp\x1f\xb3c-@f[%\x04\x9e\xa4.@7\xfb\xebd\xcf:(@E4F\x82\'\\+@\x8d\x1a\xd8%\xff\xa8/@\x1b\xd0I\xd8\x01\xe7%@\xfd\x98rlV\t/@\xf5\xcc\xe4~\x98\x1b+@\x9a\r<\xcd?\xd1)@\xe2\x89\xe6\xb1\xa9Y0@\xc8\x83< l;-@\x0c0^\xa7\x19</@\x04[\xd3\xa8\xfc\xd60@\xbb\xad90\xe4\x91*@\xcc\xefal\x0e\x90-@\x8f\xcf\x84;C\xf7.@\x11\x08r\x02&\xae-@\x97\xcfC\x1d\xa6\xc70@\xfe\x96\xb2F=\x15-@\x9f\xdaS\xbf\xff\xbd1@Gjd%\xca\xb4/@\xfc5Qh\xcf\xdd-@sn\xcetC\x1c,@\xc1\x9b>\xc3{q0@H"\xcdnJq&@$i\x97\x7f\xcf\x83-@D\xf4\x99?\xffz-@\xadv\xde\x9c\xf60-@\xd5\xa2U=\xa3\x911@\xdb\x95\x1d\x07\xdb\xbf,@Z\xd3\x92\xe9x%)@~\x0b^[s\xf5,@t\xe3T\xa3\x13\xcb\'@#\xfe)\xac\x86_-@\x11\xcc\xb4\xb8\x94&-@\'\xe6\xc0\xb1\x8c\x02-@\xaadx\x04i\xab(@~\xe3\x81\xaaZ\x00.@\xaf\x82}Z\x9d\xc0&@9\xe5\xd1\xf7\r\xf8,@ \x89dK\xf4\x9c(@\xe1\xb37\xaa\xe9\x06.@\xbb\x0f\xda87C-@f\xfc\xfc\x10H\r-@\xacof\xf1Y\x11-@@\xb0\xb6^Jg-@\xe7\x12\x03\x86/\x89-@\xa0\xf8\x0f\xef;\x80-@\xc9\x87\xabc\x92\x05-@\x9d]\xc2\xac$\xe5*@\x05\xa2\xbc\xaf~\xe6-@\xc8\x1f\xfe\xfe\x80\x04(@\xb2\x0b\x9e\x94!\xca(@~\x98\xd7\xdaoz-@\xa8,\xda\xf9\xc7\xcc,@\xd7o\x8f_\xd4\x1b-@:,\x0b\xf2\xfa\x0b(@-\x016qX\xbf(@\xfdA\x1bTf*)@\x96us+\x0e/-@\xfeIJ\x10(\x87&@!\x0ej{\xb1\xa5%@@w:)\xa8\xa1/@I\xf9\xc5\xdc@/-@V\xf9ew\x1e\xdb-@\x19iYPg )@\xff\xc4\xc9\xd2\x18@)@?j^!\x9d\xb6-@}\n\xbe\xcf\x8f\x07)@w\xbb1\xd6\x0bA+@\xde3f1\xe3#-@\\bWx\x84\x02)@\xf5\x15%\xc7"\x9f-@O\x83\xf8\x9a\xf3\xd1\'@\xf8\x9e#\xa6\x1fH)@\x8a\xf2\xd8\xaa\x04\xb3-@.\x8e\xf2\xa5J\xf5-@\x98\xc4\xfey\xae\x89,@\xa2v\xe7\xa1\xb5}0@\x16\xb6\x0b\x07\xad\x8b-@F\xa3\x7f#,\x8e/@jm\x9f%\'\xe6+@\xe0\xf7\xd6s\x85b-@\x18\xeb\xc1Sm!/@\x9f\xd4v\x96\x1a\x80-@\xeeC\x07l,\xa60@\x8b\xce!\xc2\x00\xd8,@m\x9aV\xc2\x1bc-@\xfb%\x13\xbc\x1du)@\xa2\xcb\xa2\x81C\x8e(@\xf93Z2~\x120@n0\xe1\xe3\x9a\xa1-@\x16\xe8\'4\xf2t)@,\xb2\xab\x7f"\xbe(@N\t\x92RJ )@\x9dr\xf5>\xf8Y(@\xbf\x14\xbej\xdc0)@\xd3\x0c\x1a\x0c\xa0\x0e.@\xddb`#E\x1b.@\x10A\x1c\xb2.\x8e.@u\xd3\xfb\xc1\xbdp(@L\xfd-\xa1\x17O&@\xcf\xf8~2\xcb5&@\x12\xc3\xb5\xb6u8(@\x00D\xbe%Vg(@J\xfb\xc7$\x12\xad)@\x1d\xb5\x15m\xaf\xda,@\x9br\x90I\xd8\x02)@\x9f\xed\x81\x84\xc3-)@/\xc8\x82\x13j\x0b\'@~MZ\xb7\xb5\xe0&@\xbea6d\xfa\xcb,@Q\xec\x17\x92\xf9F&@\x8b\xda\x97\x11\x9a\xa4(@F\xff\x8a\xc50p.@t\xec\xa4\xa6k\xf3%@b\x9c\xf5\xa9t2&@\xbe\xb0]\x8b\xc0\xa0(@\xa0\xfb\xc1\xe3`\xc1(@\xf9J\xbf\xc4\xb6\t-@Px\xbaM]\x980@\xd7/>B\x16\xd2(@\xaa\x9c\xd8\x9c\xaei)@0\xa4\xdf\xa8/&)@:W+:U\xf1-@\xee*\xeb\xef,\xdd.@j!\xc2u\x8dZ&@#(f\xde\xac\xfa(@\x89\x9a\xf2\xe1\xe9\x890@"\xc3\xa7Nk_&@\x18\x0b7\xef\xb3{(@S\x0b\xeb\x00Y\x0e)@\xd2\xddv\x02aO*@\x87\xf1\x1f\xd20\n&@\xa8\x13>\xaa\xee_&@\xb4\xe1m\xd0)\xf8(@\xc8\xdf\xd1*\xa5T)@G`\xe9\xbb\xb8T&@\x9e\xe1@9\xf2\xc2(@\x99\x07Z\xaf\xfff&@+$\xa9\xfa~\xb0\'@\xda\xc0\x137\xf1\xe1(@\x10U\x8cO\xdd\xcb/@\x07\xc6\xd3p\x9bW\'@u\x18R\xf7\x1e\xaa%@\x1cc\x9e\x07\x8a\xf7/@b\\R\x14\xf0\x16)@\xccv\xf9Y\xce\x1c)@Q\x15\'p\xa6\xda0@\xee\x10i\xfd\x89V\'@$=\x04\xd5(\xad0@\x12\xd1\x08\x03X\x16-@P\x1cYt\'y(@+ U\xa9\x06\xbd&@\xdd>x\xcc>\x8a)@\x18\x8f\xb1D\xca2&@\xc3laWgN-@Iv\xd7\xa1u\xbb.@\xef|)\x9a\x85\x8b(@\x92\xc9\xefwDv(@\x10L\x9c)\xe8\x940@N\x9e>\xf2\xc62.@F\xe0Ns\xf5j,@\x1a"\xf1?\x82\xf2%@\x9a\x10\xb2"\xc3j-@\xf8a\xcd\x19\r\x9f-@\x08N\xa7\xe8\x07p,@\xaaEs\x03\x1b\xb2(@\x19B5\xa3\xa6\xee%@\xfd\xdf\xc8\xa2\xee\xd00@\xbf\xdf\xd5\xb8\x9620@\x1at\x1d\x9e=\xec(@\xcd\xaa\'\xf6J\xb50@\xcd8b6\x1ce&@6-\xe9\xb0Q@(@mBh\xaf\xe340@\x9f\xa9\xea\xe5\x94\xaf,@\x83B\xfd\xca\x88\xfb(@\xac\xb1)\x8a\'\x12+@c\xac\xecH270@\x8dZ\xbf j\xee%@\x98CPB\xbf\x85,@L\xabU]\x1fU(@u}|\xb2\x82\xca.@\xc0\xb9a \xed\xa3-@\n\xf3\x8c\x8c=\x02)@\xc1\xd5z{\x8b,,@\xe4\x94mh\xdf\xa6-@# \xad\xa1\x0f@)@r\x7f\xda\x14\xc1\xbc)@}\x18`\xf2\xa7\xef(@;\xc7\x9eo\x07\xc8,@R\xe6\x9a\xb9\xb9\x1b&@\xb4\x08\x1b\x0e\xd4\xb40@\xddn\xe2\xca\xee\xec-@\x11Cx53\x001@xl\xd4\x85\x91H(@\xd7\xe3\r/+\x06+@\xa0[\x7f\xd76\xd1(@\xf1\x16\xb3\xb4"G/@YG\x8c\xfc\xff\xe2%@\xf3\xbd\xed\x1e`-/@\xa9@\x8a\xcb\xa2\xd1&@\r\xc9\xd0I\x81\x91&@7\xe0w\x8bX\xd30@\xc1\\\xfa\x10\xa0e(@lQ\xa4RZ\xa6(@\xadJF~j /@$\x80Hx\x9a )@\xd9\xfe5\xb8\xfe\x85-@\x9c\xecZ\x1a\xe4\xad0@\xb7\x8d&[\x8b6)@Z\x0c\x88?\xe3\xb9+@\x0f\xddwd\xf9\xad\'@\xc0\xd6\xb0\xf0vx-@+\xfd57\n4)@;\xcb8\x7f\x14<.@\x01\x86\xc8\x93;\x84-@{\xbe\xb5\x10\x84\x02)@\xa2&\xef>!\x12)@\xbb\x1c\x1b\xc6\x9f\xe0\'@\xa1\xcb\xb62l\xb1-@\xcbJ\xf3\x9b\x04\x9b\'@\x89P\xd6\xb8\xe5\x8f\'@\xa2"*2\x9b\xac-@\xc7\x94i\xa37\x92.@\xe8\xc1\x9bH}\x8a-@\xde?\xe7\xa3}\xe6%@=\xb7i\xca\x1c\xc7\'@\x0e\x84\xa6\x96\xc5A\'@~\xa0\x1fE\xe5\xf9\'@\x9f\x81]\x84Tj.@$c\x17\xa14\x1b(@\x0e\x89d\x18\x84W-@\'\xac\xcd\xe5\x89\xac0@\x88\xb7S\xb98\xf3,@\x8e\x82\xa6S\xe9u,@\xab\x8eZ\xc7\xcd\xe0(@\x9d\x11x\xaa\xf7\xdc%@\x1b\x9aC\xe1\x13\xfb\x1b@\x98:3\xc2h\x94/@\xb01c7<\xbd&@h\x93F\x7f\xde\xa7&@\xbf\xf8\x88.\x92\xea,@s\xafA\x8b\xff\xf9(@\xa7S\xa5\x9a \xf9%@\x1cp\xb6;\xc0\x9c(@\x19\x82>\x9b\xea\xaa0@\xa0C\t\x9d\xabg(@\xbe\xbfzG\xe0\t)@\xd75\xce\xea\x84\x9f/@\xf0\x1d"O[!&@\x9fC\xc4\x96\xe2\xba&@\xb5LM\x08\xcb\x03*@\x7f\xca\rjcj(@-\x13z\xb4Z\x96/@\x93>\xa5\xaa\x1e\x1f0@\xb2\xc4o\xdfBD&@\x07\xe5\xfa\x81\x8a\x9d%@\x9a\xd6il\xcb\xc5)@\x05B\xbdB\x94\xff,@B\xd8\xe5\xecr\xa3%@\r}\x0f\xfd\xa55(@A\xbcd\x8e1\xb40@\t\x1d\xa3\x87\x8f\xe9\'@\x16~Cf\xee\xca/@\xa3\xf5z\x11\xa1J\'@\xb8g=\xa7\x12\xc0\'@]<\x9f\xd6\xee%(@\\5\xca\xf64L(@fI[\xb2\xa1\x9f%@Cw|\xbd\x01\x8f,@MCR\x0e\xe7\xd80@\x84\xb3-\x94\xc4\xf6)@\x8d\xde\xe0s\\4(@l\xaa%\x93[Q*@\xff\xe0\xd0\xd3\xf0\xae&@\xaf\xc8:Mg\xfd)@\x91\xc0\xa4\x9f\xa3V-@\x01o\x084\x18\x1c*@\xecu\x90\x96\xdf\xcc%@\x19\x95\xc2\xab\xaaf-@\xb7\xd8G\xbc\xa7"(@\x19\xd9\xafAS\xeb\'@"\x8b\xd5B\x8b{\'@?:-\xafs\xdc+@\xa6Gx\x1c\xff\x80-@\x87\xd2\xf3\xcf;\xe30@\x8ew5\xe5\x88\xd7.@\x8b[\xd7\xd6\xa8\xa5(@\x8a`\xde\xb0\xbc\xfc&@-\xf4\x10\x0b\x8a\xb0%@\xda\x96\x10\xbe\xb4Q\'@b\xcaAOF\x98%@\x1f\xe0/\xee\xb6C&@\xb0\xa1x\xd4\x0f\x860@\xf8\xbf4J\xbb\\-@\x87\xe3\x02\xf6\xd8`&@[\xe2\r\r\xf3\xfa0@\xe0\xf4\xb0\xbe\x1b_.@\x00\x86\x87,\x1b\xd1)@HO\xf5\xee\xfd\x85(@\xf8>\x06\xbd\xd9<\'@\x10\x06\xff\x12\xf4\xe2(@\x01S[\x9a\xdbu\'@\xee~\x08:\xd7o/@&o\x9d=Rs(@\xbc \xfb\x14\xc9\xd8(@\xcd\xc8\x85\xa2\xb2\xd20@\xd7k\x82\x94s\\,@\xf7\xf6X\xaf\xd0\n\'@\x9bam:\x0f\x9e,@\xc9>\x17Ep\xf0\'@H3\x8d5\xb4\xb3,@\xd4\xe2\x9a\xe5\xfe>\'@\xca\x8b(\xb3y\x12&@\xd1E\xa6Z\x9f\xaf.@\x1a\xeats\'\x9f&@\x11\x11\xe1\xff\xe1D&@\x93\x8c\xb78\xe4\x9a,@\x8e\x1cI\xe6[\xe4+@|\x1d\xc6\xd7_\x9a)@a\xce\x98\xed\xac\x9b0@\x11\xd5.A^\xa7&@Yt\x9e\xc1\x18\xf5%@\x81\xe6\x99\x14\xbei)@\x93\xd0\xf3.\x04\xec\'@^# \xf1\xd6\xa10@\x88\xcf\xe2\xfbi\x9a-@\x1e\xcd\xe9\x9f]\x80%@\xe2\xeb\xa0Iu\xa9&@\x14t\xe6\x19\xc3\xe7-@q)\xaf\xbe\xfa\xc9&@\xb8\xa1\x08\x8c\xf8O-@\x06m\xd0\xac\xbb\xa0-@V\xd3\xd6.\xa2\xa7%@\xdd\xe4:u\xd9\x83.@\x9f\xdbF\x7fxg/@\x85\xbbGJ\x8aj\'@\xd88\n]q\xcc-@al\xd6%\x8f\xb2-@[\xf0d\xc9C\xfa)@\xdf\xcc\xa612\x0f/@\x91\xfd\x97p\xba\xed\'@\x1a\xff\x0c\x98\x04\xae&@\x08L.\xe6\xb0,-@\xee\x8dI\x90ak\'@0\'\x98@D\xd4&@8\xd8\xb5W"\xd7.@M\xbe.\xdb)\x98\'@\x0e\xeb)FP\x8e-@\x88\xd2\x94\xed\xb7F(@(?\x8e>P\\/@\xf0\x86E\xc9#\x051@\xf1\x90_\x188\xc7\'@\xf6\x14\x1aB\xb8\x9c(@\xdb\xb2\xe1\xc8\x08A\'@\x85\xfb\xf7$z\x18-@\x94\xef\xcf\x06u\xdc&@\xbf\xe0\x96\xb7\xe7\xcb&@dj\xcd\xb2\x190-@&\x16\xe6\xb4\xf0\xe40@\xd2Ro`\xd4_.@>\xfd_\xab\x9c\xfa%@\xea(\x0b\x1d\xe2\x97)@\xa0\x10\xe8\x10\x02\xb1)@\xe0\x1f\xc7\x07\xc7\x9a\'@\x1f\xd8^\xf9X\xb7.@\xc5\xcai\xf8\xd7\xa2-@P\x0c\xd4\x85\x04=-@r?\xee\x03\x8a\xfa%@\xa1\xb0/\xf2A\xcc,@+ K\x80\xb1[(@\x1098\x9c\x93&*@\xe4\xde\xb1\xa0\xd2\xdc0@\xd5]Yg\x88\xdd\x14@\x1f&U\xb8\xcc.-@\xd3R\xeb;p|-@\xebY\xe8\xb9\xa6\xd2+@d\xd3Z\xae\xc6c\'@\x9dB\xeeg\x18\x8b\'@\xe2\x05kf\xf8\x91\x16@\xd1\x14\x84\x148\xa50@?5\xc0\xb2>\x930@\xf3\xebo\x85\x1e\xfa,@}&\x14d\xec\x86\x16@\xac`VI\xf5\x031@!\xf7Q\x06\xfc\x99/@\n_oE\x13\xa90@C\x12\xa7\xb0w\xd3(@\x1e\x1bb\xf9\xf8c,@H4\xd8\xba7\x1f/@\x8d\xcd\xe9\x9c}e*@>Ga_\x02\xf10@\x96G\xdf\xa0\xde\xe2*@/\x02\x9f\xd68\xf0*@\xf5YI3\xa1\xb5&@7\xe3T\xa8\xf1L*@\xa2\x91\xe64\\K0@\xa6B\x07$\xc7J,@\x9cR{o_\'/@A~Z \xeb\xf3,@\xdc\x0b\x05\xec\x15\xc7+@1*Dq\x19`,@n\x16\xbe+\xb9x(@\x92S\x9b\xfb\x07\x85,@\xd4\xc9~|\x1f"-@V$>\xb4X\x8b,@\xc1+<\xf2Sz,@\xdd>cHyj&@\xe3\xf8RF\xc7\xb10@\xc5\x9e\xa3\x1a\xa1\xf8&@&.\xaf\xd1\x9e\x92,@\x1a\xf0\xa9\xdd(\xeb-@\xbb\x9b\xd7Qb\xc2)@9\xda\x1d\x00U\xad-@\xaaD\x9a#v\xc70@ \xdc\xd4\xe0f\xcb+@<\xfdOe\xd09,@\xad>S0At%@\x89\xf0r\x16H\x0c(@\x07\t\xaaJ\xbac/@\x00\x1d\xba\x06\x8cT/@\xae\x89\x99\xb5\x17\xff\'@\x88\r\xe4\xb6\xe1\xad,@\xd7\x19\\\x0b\x93l/@1o\xbc\xa7\x87$,@\xc0\xc9\xd0M\x99\x0c)@\xd6\xc0\x0b\x1ai\xe50@#-\xfeU\x07\xcb%@\x81&*\xfc\x8fy*@\x82\xeeY\xf3\x0e,/@\xfdB\xad\xb4^\x031@\x84\xa8\xa8$\x87\x06,@\xc3\xad\x12\xa1D\xf8-@i\xc7?\x96\x15\xc6-@\xca\xdb\xc4\xa6\x87\x9e-@H\x81 \xab\xe6\xbd+@\x05$\xe2yj\xc5-@\x01.\x8e*@\xc3-@\xfcU(9&\xa3-@\xa5~\x1eo\xb3`\'@\xef\xb8\xcc\xff/\x90*@\xd7\xf13\x1cN\xd1%@\nc\xf8\x00\x1eV0@\x10\xfe\xce\xea\xbc\xae-@\xf1\xdc}"\xf3\xd0-@\x15Uzp\xc4\xba,@\x10\x89#\x9c\xcb\xef&@\x7f!\xbb&\xc7.-@\xb6\xe4}\xc1\x97\x84(@\xd2\xc3\xf0\xbb\xd0\xee-@\x18v+\x03!\x89&@(\x83c\xb6\x92\x83&@\xc0\xdd\xc6\x95Y\x93(@\xfdM\xc87\xee\xb2(@tu\xa2h\xb0}%@\xe2\x85\xe5\xd0\xb7|-@\x8c"fe&\xa7-@\x15\x946\x12\x98\xab/@nkR\xbb<\x9a0@_4\xf6\xca\xa4\x84+@y\xcd\xff\x10jN,@\xec\xe0ib\xe4\xa4+@\xd1\xe1T\x02m\xe20@3\x11\x12MB\xf00@^r\x8aI\x9a\xe70@\x8b\x979\xe9\xe8\x97/@\x82\xee\xa9\xad%L.@\x9c\xee<\xe5\x8a\x07*@\xdb\xb0\xab3Y|-@[\x0b\x99_\r\xd1%@\xc6\x9b\xa2\x9bm\xf9%@\xbe\x03|\x96U\xfd-@Q\x18%\x88\xf8\xe3+@\xe2f\xc1\xff\xf4\xdb-@\xcc8f\xac>b+@\x02\xe2}:\x02?)@\xfe\x17\x82\xd6\xf3?*@\x1a?\x0e,\'\x8f\'@\xf7\x07t$\xa6O+@\'\xa01\xb0t\xa9\'@\xde\x0c\x10s\xde\xc5\'@\x85\xfe\x80\x15\xc3\xbc*@\xf3\xc1 \xfc\xd11/@\xfe\xe0\xda_B\x97-@\x9b\xbc\xa4[q\xdd*@\x1d\xbf\xa7*\\Z.@,\xa5;\xae\xf6\xc0,@\xf4\x04C\x95\xc7\xf3\x1f@\x82Z#R\x80\xce(@\xde\xb3\xe4&\x93\x14&@\xc0\x9a\x9e}\x8f\xed-@\xe6\xffnx\x0c\x070@^K\xe0*R\xf4%@\xcf\xcc*\x0e\xaa\x00&@\x96\x97\xf3"\xbd\x88,@\x05\xb8\x0e"J\x11*@"p\x02\xd2 \x81-@\x81/\xc9\xe4\xa4l,@\xf4\t\xdee\x89\xcf0@\x81"~\xb8\xb4\xe9-@?\xc0\xaaZY\x830@\x14n\x92aV\x95,@.\x1e\x90\xf1\xceb*@\x95\x18`\xde\xef\xa7(@\x9e\xa8\xb9\xb3\xe2\x95-@\x8a\xc6\xd5\x93\'\xc1-@\x95#\x14\x1b$\x9c,@l|\x9b\x7f\x9d\xb1,@>,\xca\xfc\x9b -@\xaaz\x91^\xe8\xa0-@\x05\xb7\xfe\x19gc(@v\x0c\xa6\x1a\x7f\xd6,@\x93O\xc5\xbd\xfa+-@\xe9P\t\xc9E\xad&@/\x9dZ\xdcH[(@\xf6\xa1>=f\x8b\x1e@\xa2T\x8c\xedo\xb7.@\xa8d\x99\xcbj1/@\xe6\xe0m\xfdP\x97)@\x91\xa3\xa7\xf8\xca>0@\x18A\x83Z7\x84,@:\xd8}s\xd6S-@\xb3\x92\x96\xdc\xa7n*@W\xac\xe2\x95]\xf5.@q\x05U\x15\x99y(@\x00<RZj\x8e-@\x8e\xf3\x074\x98\x95(@\x81}\xc3ZP\x10,@\x12\xd72\x10\x89k,@\x90\x9f\x9d\xd9\xe0\x90,@\xd0"\x13}P\xf7-@jd\x05{\xf2\xbd(@QU\xe0d\x98\xe6-@A\xb8[\x9dn\x16,@\x04U[\xdc\x9f\xd1-@\xd0\xba\xc6Z"\xff,@vT\x11\tZ\xf6,@k\xd2\xd2\xc4\xe6\xb3-@k\x82\xba\xa8\x19\x16,@\xc02\xb2}\x96\xe5-@X\xb0\x98\x9d\x13\xb7-@+\xbe\x12.\xdb\x05(@\x0b\x08\xb7%j\x840@\xab\x12\x92\x8a)B-@+\xc2\x9b\xad\x89\xc2(@\xba!@\x11\x10\xd5-@\xde\x87R\xd8\x95\x08)@.\xa9 m4#.@\x96\xbd\xf5\x0c\xa6\xa8-@\xb3\xba\xe1\xfc\xfc\x11)@\xd9K\x0e\xd9\xad&-@\x7f\xcb\x94\x94\xd2\xaa&@gJ\x14l\x8a\xfb(@\xb9\xafD\xb8\xd9\xf6)@Q\x83\x96\xbb\x13<)@+\xdd`~N\xe9&@Y)\x96\xa6:\xaf&@b\xaa\xb4\xec5\xbc%@\x15\xcd\xf4\xd5q\x03(@\xeck\x19\xb1W\n(@\x81\xfe\xf9S\xf0\x8d\'@\x89\xb3\xe0G\xa6\x8d.@\xa8D\x01\xf1\x8a\x9b,@\xd6W\x1c\x13\x8c\xb5)@y\xd0\xee\x1a\xf1\r\x12@\x03\xaf\xff9x\xbb-@\x1bv\xb4\x86uZ&@?\xcc>\x7fMI)@!\xfd\xba0?\x061@VJ@\xbe\xf0\xc6,@\x88\xbbU\xdfW\xbd/@\xf9q\xea\x141\xb00@\x04\xca\xcb\x87\xfe\xd6/@\xe8\xf0\xa5\xb4\x87\xbe)@\x96%=im\xb4+@\xfeZ\xa3\x95\n\xec)@\xd4\x14\xf4\xcb\xfei(@\xb3&\xee\xedk\xc6)@0a\xd9ypF-@\xb7V\x1e\xdb<\xac-@Qy\xfbI\xcd9-@\x881h\x88\x91x*@\xbfSv\xabS\xb8!@_9\xb7\x1f*\xff%@\x95\\2\x88\x06\x96/@\xb5\xf2\x94\xd9\xf6\x13(@\n\xf7:\xc9\xe2\xfd-@-\xfb\x021Z!(@\\N\x95x\xc9\xfc(@\xe8\xe3\xb4\xaa\xb1\xef,@k\x0c\nZE\x16&@J\xf0\x9fkx\x9a-@\xa4\x14$5!\x8d)@\x8a\x94j\xa7\xe4\x94(@\xf3E\x15\xc0\xcf\x1d.@7\xef\x16\x88\x07\x9e(@[_\xd1\x7fO\x85(@\xde{Y\xb6\x82\xaa)@\xbb\xfa\x1c\xf7\xd5`-@ZP\xa7(\xe1b(@\x8a\xb8\xf7k\xb8t0@\x1e\xfb\x08\xfag\x8e-@\x03~9T\xc8\x1b)@\xcb5-\xedr\x12/@\xc4\xb1U\xa0X\xd70@CP?\xdc\xec&(@\x94V\xb7\xd40\n)@x\x01\x9b\xf6^\xd00@\x87\xbd\xc9\x94\x16\x0b.@5\'\x0f\x18\x1c\xb9+@\xc9A\xbd#I@(@\xac\x12\xea\xa8\x1a\xdd,@\x8ek\xaczu\xe00@\xa1*\x1c\xe2\xa4\xdb(@1q\xc1rs?(@\x99S\x8e[\x15\x0f-@\xa1,l\xe0\xe9k)@\xad\t\x16@\xa1\x161@.\xca\x91\x1a\x8e;.@\rX/\x8d\xf2\xdd,@\xda\xf1~7\xd7%!@\xc6\xb3"\xbc\xc2\x02&@\x9ev\xed\xe2V\x1f.@\x90c\xc9\xd0\xbf3,@\x11\xd6\xc2X(j.@\xd0\xfd)\xd9\x00R(@\xee%\x07\xe2\xf0\xa80@\x1d\xb3\xfa\xeeeu%@A\xcb6\xd3G>\'@\x064R\x8e\xa1\x1e0@\xff\xe9M\x05\xe5\x18/@\xabv}yNE\'@,"\xbd\x97t\x9f(@*\x1f~\xba\xd9\xe30@W\x1f\x1eT\xbd\x1d/@\xe3\x8b\x90\x10\xde\xa2&@|\x81\x9en\xd8n&@\x7f\xa1)\xab\xcc>(@\x12jtx\x1a\x8a/@Cc\xfd\xf5\x9f\xb5.@\x0cm\xf7\x0f\x9c\xe4(@\'@1[\t\xb1,@I\xc0\xb5\x8c\x0f\xde.@\r\x84\xef\x0b[\x1d0@T|\x92\r\x12o)@ZE\xe8\xe6\x8d\xa3,@\xce\x0f\x8d\'P\x8d0@\x8f\x1d!!v\x00-@P\xbf\x07\x82\xc6\x7f-@:\xe7#K\xb5\xba,@[P e^\xc1&@\xd2I\xc0\xf3\xe3\xd5/@X0\xe9\xd4d\xf8(@Z~s\xb03\xe2-@\xbf\x9a\xdd\x1a^\xa5,@\xa3p\x1c\xbbX\xa7/@\xfd\xf9\x8e\xcd\x0e\xa9!@g\xa0\x1f\x17\xb2\xa3/@8q\x144\xff\xad0@\xef\x1d:\xda\xda\x8c\'@\xe9\x9e\xedu2\xed0@\x1a\xf1z\xb6\x99\x9b-@\xe3\x16\xeds\xf4\x9b-@+%Ws<\xc2(@\xa9@\x8f\x14:k(@E\x08Q*9\xe90@\xa0S\xa8\xe7%\n)@\'\xa1\xd5XC\x01.@\x08\x95\xccR\x90F2@\xc0=\xba\x1c\xe2\xfd,@z!\xb7\xed\xbe\x9d/@>\xaaN\xd7\xbai0@\xf1:FB\xaf\xff-@v\xb3Q\xba\x96\x08+@\x9c\xf3\x98\x83(\n,@\xd9\x1f{\x12\x1b\x06/@\xb6\xe3\x1bz\xdf\xf6,@\x87\xb6\xdb\x95D\xaf+@Q:\xfe\xfb\\Y\x0f@\xb7E\x8a\xc96\xd9\'@\xd9\xe3W\xe4\x97\x0b/@\xf4\x1dQ\n\x01\x1d-@_U\xb16`[/@\x0e(r\x16\x8d\x01+@\x1b\xfe\x0f\x07\xc9\xea/@\x95!\x89\xa0A]\'@\xb0\xc6\xb0!\xd3\xa0-@\xeb\xaa>8\x9e\x93-@\xa5\xea\xbf)\xc2\x85)@,V\x01\xd5\xc9\xb6\'@hx\x15Y\xb5J-@\xd1\xf4\xc9\xa8\xc6\x13*@\xdb\xcb\x11C\xc9\x1c(@\xdf\x94L\xbf\xb8(,@\xdc\xeb\xfd/o\xe9*@\x06\x16\x06\x82m\t,@\x82`\xe2\xf1/g,@\xc5r\xbd\xab\xcf[,@I\xbdz\x08k\xfb\'@\xb8\xab\x1d\x8fV\x16\x1b@\xc8|\x1a\x94\xdda,@\xb5n|:[\xec,@_\xef\xd5\x93\'\xfe\'@9\x19\x92\xf4\xd6\xae0@Os\x0f\xfa\xff\x7f(@\x9bm\x8c\x9b\x1f\xaf&@\xa2\xd6\xd2\\\xc5\x1d+@`]\xc4:\xa5\xdf%@\x84?g\xe8:\x00(@\x96/\xbd\xa9&\x8d-@\x0c=2\xcf\xd3\xf0*@\xff\x9aD\xf9\xb7\x1b1@\xba\x04\x0c\xea\x15\xdd,@R\xf0\xb0T$m\'@_$6C\x0c\xf2,@\xd0\x8e[\xc4*\x8b(@\xc1\x8aS\xd8L\x121@j\x15\x85\x9c\x13A-@\xdf\x89Gxwg%@\xc4\xf6\x97\xde\xfc>0@G\x1c\x15\x83\xa8\xb30@RUa\xe3\xe8\x030@\xa4^\xe0/Q\xd7&@\x1c\x9cv\xae0\x88-@k<\x13\xed\xa4T&@\x8d]o\xfa\xbd\x19.@\xbe\xc6Y\xec\x8b\xe8,@\xdf\x99\xb7\xa2\x94\x83)@\xaaO\x98c\x8eP-@\xc9z\xe0\xcb\xc3\xe5,@\x86JyTt\x9c-@\xa3,U\x03\x00])@\xa46\x0bs\x8c\xdd.@\x16\xbfK\xc2\xc8\x14-@\x8eH>\xc6\xed\xce,@\x1e\n\x91L\xe5[-@0L\xb4\xb8\x12\xe7(@\x04\x08\x87\xd3G\x18.@\xdf\xbc8\x12m\x9a(@\xd0l\xaf\xf0b@&@\x80\xe6\x95C\xd7\xc33@\xde\xe2\xe7\n\xe5o0@s\x93\xe5x\x11z-@\x9ezr\xbe\x1cg-@\xf7XkB&\xd02@g\xa6\xefM\xe0g.@\xad\x88;\x89Wg&@\xa2\xc9?\n}\xa90@f\x87\x9f2\xfb)0@\x81T\xdcP0\x05-@\x1b\xc6\xf8?\xfdv-@\x13\xa8\xf8\xa6\xc54+@\xc9\x12\xfc-,\xa4/@\x8b\xb73\xd5\x98\x94(@)P,\x9d\x93\xd6-@k\x8d\xcc\x81VQ-@\xe1\x154\x85u\xa6,@\xe9\\h\xc5\x93\xdc0@\xb3!\xe7\xcb\xab\x8c\'@\xe5\x97\r\xda\xb0[(@\x05F\x10\x9c\xe6\xcc,@\x96$\x02/>\x18,@\x17\x93\'\xcc\x8d"&@\xf6\xe8\xe6p\xa8\xe20@\xff\x99\xea\xba\xa1`)@\x8b\xe5\xe6\xc7l\xc7-@Q\xc3\x91\xcf\x8a\xaf)@{f\xb0Q\x8e\x08/@uP\xbb\x0e\x01\xa1&@\x11pt\xc2\x0c\xf0-@\xdc\xc3R\x93\x07\xd7-@\xe0\xfd\xcf\xdb\'\xfb%@\xd5\xc3\xe4\xf5\\G\'@\x179$\xe4\x9f\xa5%@>\xd9\xab\x89\x8f\xbe)@\xf7.1\x8d0\x97\'@\x9d\xc4`\xdc\xc9\xaf)@tSA\xc2\x04@-@9\xe5\xfe$]\xf0-@pY\xe2\x9f%5(@\x1a\xf6\x183On,@\x12L\xfb\xa6-\x96/@\x06\x7f\xa9d\xceb&@\x86d\xfe\\\xa8[&@nm!\x0f\xdcz(@zQ\x11\xcc\x80Z&@\x11>\xe4U\xf5\x08*@-\xbbd\x12\xd5\xfa0@\xba\t\x83\xa6\xba\xc2\'@\xf4dZ*\xabO.@\xf8u\x9e\xc4\x04\xa4,@Fh\xb7\xf3\x14\x980@\x9d#\xd9\xc0T\x1c.@[\xfc\xec\xbb|b-@!P!\xf2!/(@\xff\xe5\xc4^\xc6\xe9.@\x8c)3\x01\\\x9a0@\x82\x1a\x9c\xe8\x8f\x9e0@\xae\xe8k\xaeY\x94.@\xda_$7w|,@\xb1\x9b%\xed\x84\xec)@O+\x87\xb0\x92l-@w^\xf7\xa7@\x1a0@\xf0QOHTg)@&\xf8\xfb\xe1z\x8a)@\xaae\xf2\xe9{t-@rY\xacY\x02\x9c(@\x01\xbcc\x1ckG+@\xa7\xb9\xe5\\W\xd2(@\x83\x0c\x92\x11\x15\x96)@\x82\xcc\xd4o\x8eK&@\xd1\xb09p\xaa\xf0%@\x82\xcd\xf4\xd4\rj\'@~\xcb?\xa1\xf66&@\xb6\x99\xbb\x8a\x1a\xfa(@e(1\xf4R\xc6)@A\xde\x99\xc68\x8b,@\xf9\x05K\xe51\x99,@\x88Qw\xdbQ\x04&@T\xa2\x81\xf4\r\xb2,@M6%\xc5\xe5$)@\xe8]\xfa1\x88e-@\x96\xf0Dq\x0cZ%@qHQ\x87]\xe2%@\xb9\xd2\x05\x89/!)@^\xee:\xa5\x05\xba0@\xb0\x06\x08\xb4\xfc\xc03@@\xe0y\xe7?\xa3,@g\xd2#\xa2\\\xb5(@\x92kn\xe0\x85w-@\x9bw\x81\xad \x85-@\xe940\xc03\x89)@\xde\xa5\xcf\xf8\xfc@,@\x1a9\xc6\xd3\x1b\xfa/@\xc3?7F8U3@\xea\xa9:\x97W\xc4)@z\xb6\xba\xbf\x91\xb9)@\xac\x9d2\xf2P\x7f%@\x95A\xc2k\x87!)@@\xfd\x1e"\xcfX-@}z\xac\x7f\xf6\xb4%@4\x9b\x17D\x0c\xb30@\xc3\xedW\xd1\xfa\xe7-@\xe6\x9d9\xd2\xc7p-@z+\xa7\xa8\\\xbe%@M\xae\x16T\x06\xab/@!\'\x8d\x15\xdf\x0b0@\xe0\x05\xdd\x1d\xb3\x96&@=\xe0\x96 ~\x81)@\x8d\xb4\xfe\xddL\x03(@-\xa96\x8b?"-@;\xa1\xde\x15\xea6-@\xa2\x9a\x06\x04\x16r(@\xf2\xab\x9c\xf9\x98\xb2+@V\x18\xf4\xc9\x9f\x13)@\x82\xea\xdc<\xbe\xbe%@\xf2\xb9lh)\xe3-@\xa5B6\xdf\x01\xae-@+\xa0d\xb18s(@\xde6h\xcd\xb9R.@&\x82,0\xc9w(@\x01\x8a\x07F`\x8d(@\x81\x81T\xb5\xb2|%@(K1Pq\xab-@\xbf\x92Z\xe2~=/@\xbf\x01w\x9e\xfa\x8b,@4\xac\x88u*\xa0(@`\x9b#\xff\xd7\x1f(@\xb5%0t\x9f\xf4%@\x97\x8a\xc2\xaaLy\'@Q\n\x05\xc5\x02h-@v\xe9HE9G(@\xc4\xb8\x1a\xa2\xbd\xd80@\x17\x95r\xf78\xb1-@?w&\xeb\xc9\xf60@\xd1\x97\x8f\xc4)\xe2\'@\'\x87+\x951\x9e\x16@2\x04\xfb\xdb\xfds%@\xc3\x82\xe8\xf1]\xf2+@_\xc1wQ\xca\xd7,@\x91\x90\x82h\xf3\x99&@\x92\xe6\x93Z`\xa50@\xab\x83\x07\xa3\x0b2&@b\xc3o\xf7Px-@\x141h\xd0T\xda0@\xe6\xe1\x0f\x08\xde\xf9(@\x8c\xd2\x01f\xb4\xcb(@\xde\xf8\xa2\xfc_\xe5%@\x84y\xe5[\xcb\xc1-@0\x15\xd9\xa9\x15K\'@\xf1+o\xb3\x8d\xb3+@|v\xec\xa0\xf3\xc00@|);\xb0\xb4T/@\x88\x9fj\x96>\xa3(@\x12a\xa2\x9c=\x9a)@\x80\xf0\xcf\x0fG\x96,@\xe1\xa9c\x8d<k-@2\xa6\xe4\x10\x81\x8f\'@T\x11\x8aA\xeb`,@\xe1\xc4^"\xb4\xe70@[0\xa7\xfb/\x83(@\x1fv9\xe3\xa4T\'@\x19x\x1f\xdfY>\'@\r)nH\xa6\xa8,@*\xbe\x109\x02\xf8(@\x07Vy/\x85u.@\xdb\x13\x0c\x18q\xb4,@\x9e\xab;b\x07\x9a-@XfZ\x15\x16\xa5-@\x98\x89\xa0\x99\x99\x13(@Yb8\xd2\x88\xdb-@C\xfa\xaf(\xff\xdd*@\x93\xd2\x06\xca|h-@\xad\x1c0\xb7\x07\x9f-@\x16\xb00\x07jA+@$\xf9\x81S0U)@h\xe5}\x0cC/)@\x99\xf3yT\xe3F&@\xdb_!"\x90\x0e(@(l&\xbd\x98\xbf(@\xf4 \x82\xfb\x8cb\'@\xd4^\x03y(\xf4%@\x04wJ7\xb2\xcf.@z9\xc2\xe6\xe0R&@;\xc2gv\xf0\xcb(@\xdf}\\\x05\x84\xe90@\x8dg\x1b\xb7\xa1\x82*@M\xdd\xb7Ej\xfc*@\xf7\'\x94!\x96\x82-@\xa1\x16\xaf\n9\xf4-@\xd3\x9e\xceIg\xcd0@u\x02!\x1c\x8a\x96\'@C\xf5\x95\xdf"\x90-@[\xc24\xd8\xcc\x07*@\xa6\x8bw\xf6J\xae0@\xd6\x12\xd8\xac\x1d\xe7(@\xf9!3\xc1\xba\xf2\'@\x1f\xbdE\x84\x07\x06\'@\x15X\xfc-H\x1d)@\xb3T+\xa0\x93\xe2-@\x19\x90\xf9\x8e\x9a\xb4&@\xf7\xab\x1a\x80\xa8\x9c\'@\x9b\n\xfc\xa8~\xfc,@\xb3\xdb\x86\xd1\xc1\xdc(@b.7\xebc\x99(@C\x11Y\x18\x92\x9e-@M\xe3\xfd\x87\xfc}0@f]vw\x11\\,@G\xff\xa2\xd9>\xc70@5\xe2l\x06\xba\xd3)@|\xc6\xb6\xdd\xb6#-@y\xda\xacK\xf9\xfc+@\x9d\x98\xab\xab\xe0\x9e/@\x8e\xde\'W|}(@u\xc1<\xd1\xcbV&@\xfch\xfck\x897-@\xcegN)Z?\'@\xc1\x18\xbaD\xbe\xf8&@\x18\xe8\xa8-u\xba,@\x87M\xf2\xca\x0b\xcd&@vLT!\x86\x9c-@;\x9b81\x80\x0b\x1d@G9X\x8f4\x81\'@z\x9b\x9d\xf1\xfc0-@\xfb\xf82\xf9s\x07(@\x92}\xde\x89\x0bB+@\x15\xef\x17m\xc6\x8b,@\xfc\xd7_\x96s\xb40@wV\x02\xf7\xd8\xe11@;\xce\xc9\xfdF\\\'@\xc3c SR\x91-@\x9a\x84\x19\xbd\xcb\xd7-@\n\xe4\xdf\xf2\'\xc9%@@~b0\xa0\x90-@{hS\x9c\x033+@ \x04\x00\x9f\x01\xfd0@\xc8\xcfTj\x85\x8d\'@*\x1b-\xe5u\xa0*@\xe3\\\xb8\xfa\xb9\xe2%@\xbe\xc5\xdfZ\xb51.@\x05\x16\x1f\xba\xae\xfc0@\xd3\xe7\t\xffZ\xaa0@\x02b\x03\xda\xd2\xaa\'@T\x88\xe4[4{\'@\xf2\x1b?\xe1\xc3--@(%n3\x06\xc4-@\x1e\xde\xa5H\xd6\xd5-@\xcf\xf7\x00\rO\xf5%@@~\xe5H\x80\xac0@\xdd\x0c>u\xde\x14&@8Ac\xd8\xbc=-@\xb5*E\xec\x14\xd0-@z?`h\xa7o/@\xa5Y\xfa\xa1)\xb30@\xa2}\xc1\xbc\x1a\xcc+@\x85\x92%\x87\'a)@\xa1\xec\xe2o\x8db&@s\xbd*\xf2\xa5\xfb(@\xc3lW\x93(\xb20@#\xb6\x17\xcb\x90\x8e\'@U\x8f}\x9a#40@\xa2fcb1|-@\x1aGh\xbf\x0b\xb0\'@\xb0G&\xe3\xe7\xea-@WQ\xd3z\xb4\xfc-@\xd3j M\xb4\xf50@\x9a[)\xec\xba\xb4-@\xf4\xfa\x02\x1a\x8eE&@\x91\xb4Rg\x02\xa5&@\xdf\xa4=\xddn\xe8-@\x9f\xcf\xb0\xfdf\x03-@\xfb!\x9eZ\xfc\xba&@\xe2\xeb\x0f\xc9\xec1)@\xad~\x8b\xff\xaa]&@u\xc1Cc\'\xeb(@\xa1\x8d\xad\xf3\xb6p.@w^\xbc\xc2\xf7\xc1.@\xc9\xf1\x840\x11\xea,@,\xd1\xb4\xc20\x16-@\xea\x0c\xccb\xf4\x18+@\xac\x10\xc1u=\x02)@pS\xbb\xa1b\x8b-@G\x01\xee\xe6\xa8\xac&@\xab\xac\x0f\xb8\xb5\r-@\xfb\xcf\x8bqk\xfa,@\xe4\xc1\xae\x8e<\x18&@\x82\xc2(?\xf8\x19\'@\xa2\xa4 \xd1=\x8a*@\xe0CZ\xb3\x8e\x93&@\xddB\xac\xb1\x01\xcc.@\x1d)\xf0\xa0j\xb20@R\x9a\rTq\xfb,@7\x96\x8c\xc9\x9f\xf1(@}\x8c\xcf\xbe=\x9c-@\x00\\Y\xc7\t\xb1&@&\xcb\xd3\x04^\xd7+@\x18\x10\x1b\x12k\xdc\'@|1\x991\xd6y-@Q\xde\x04\x97\xcf\x18-@<\xfd7e@V*@=\xd3g+\x10\xc2&@\xe6lC\xf6Y\xe1&@\x10\xec!\x12|\xe5+@gZ\xd2\xc02\xfc,@\xe55\xf7\x0f;\xf00@\xcaJQ\xa1\xd0\xce0@\x0f\xc5\xaaA\'&-@aK\xba\xb7\x1b\\-@O\xafza\xf4\xb0(@96\x82\x9d\xda\x0e.@\xab\x9a*\x8d~\xca/@8A\xf5G\x97k(@5\xa6\xece\x0b?+@\x8ep\x1e`\xb0\x950@\x12\xd1\xdfez\x04-@\xbd\x91\x10\xd6\x84\xe90@\xb5\\j\xdd\xd6\x99,@\x1b7\x9d\xc1\xfa\xfd,@\x805\x9cb\x04|-@C-\xb4p\x88\xc9(@\x0b\tm%\xef\x0c-@K_\x91Sem(@\xa6\xa8\x18\xf4\x08\x99\'@\xcf<\xa8\xfa\xcd50@\xf4\xaciQ\xd8\x1d,@\x96\xd3\xc2\n\x8dL-@\xd0^c\x9a\xb9\x18.@PTj\xa7y70@\x92\xe5CZ\xef\xf9.@\x8a\xc6)\xb4$\xed%@e\x8e\xf7fm\xb1,@\xf9U\xd5\x08\x1b\x90-@\xfc\xc3\xee\x18\xa8a(@\xd8\x10N\xd9\'\'&@\x92\x8bu<\\\xf7,@\xcf\xcfC\xb2{b+@:[\xd3\xd6)C+@\xac9\x1a>$$.@\xf9\xdeN6\xb9\x11-@\x00a\x1a0\xd2\x1c0@\x97}\xa6\xff\xa7H-@4\xf3\xcc \x1b\x171@\x80\x08X\xbb\xe63-@3\r\xb5L\xe9\xed.@\x8a\x82\x08&\xaa\xec,@\x9am?j\x13\x1e*@\x8ce\xf2b)q.@\'\x8f\xd5G\x17\xa6,@\x89\x8a\xa8\xb0\x8ep,@\xd2\xf8\x1b\x8a\xb9\xc6(@\xa6\xb8AF\xf7\xfa,@\xc9hFE\xdec+@-B.\xd0\xd7^&@^r\x00\x1b\xb3\xe13@\xc7\xf3\xdc*2\xc0&@\'k\x8a_\xe9\xbb,@\x7f\xb8\xbe\xea\xa4:/@hf\xf5\x08Xk-@\xa7\xf7\xe9(\xe2\xa0/@\xaa\xb5g\t\xe5\x8c/@=\xfc3\xbb\xc0\x17-@t\xe3\xecO\x9a\xd7+@UHU\xb3\xaf\xff%@/\x82\xa81\xd4\xb5,@8\xa1\xbb\xfa\x1a\xac(@H\xd4\xd8dR\x8a0@\x85op;\xe5\xd40@\n\x99\xeb\x9eDK(@\xe6\x1c\xe9\xdcC\xcb-@\xcd\xf1\xb7\xdd\xb4\x8b0@\xf1\x10\x80}G/-@\x05\xf9\xf74\x16U/@\x84\xb9\x9f\xf4\xc6\xd2,@L\x97\xf8\x1a}\x03*@\xab\x8b]\x02_Q1@\xe7\xc4\xbb\x83\x9a\x02-@rl\x8eL\xd6<)@\x08+L\xab\xc4*&@(W\xae\xd5\n\x921@\x9e%\xe1eQ\xae0@\xe3\x827\xb24\xe7-@\x8f\xed\x12d\xefT+@q:\xbf=\xee\xa50@8~o\xe3+f&@=S\xb8m\xf3\x8c-@\xc7\xad\xe7\xac\x17&)@\x91.\xa3\r\xa0\x00&@\x7f5`\xae\x89:+@\xc7@\x1f\x88\xce\x0e0@\x92\xd5\xee\x9f/\xc4,@\xf5\xf3\xfa"\xa5\x1a,@ci\xb62`\x99,@\x93\x0c\x04f{$-@\xc3\xec|\x96\xd7\xdb,@w\xe4\xc9\xfb.X-@H\x18\xe7\xe5\xc4\xce-@c7\x98\xeaS\xd4(@*\x8d\xd4\x8a\xc6\xfe-@\x15\x8f\x91C\xd1\x0c*@\xc2(\xc2w\xfc\xb9,@\xe9\t\xf1\x1c\x8f\xb9-@\x92zPrzL,@L\xfc\x7f\xccg((@\xd7\xb4\xc4\xf4\xc9\r-@\xbd\x19\xc1\xbbj\x0f\'@]\xff\xef[\x8d#+@D5\xe0\xd6#\xf5%@\x0b`\xf1\xb7\xddS,@|O]\x19\xfc\x1f-@\x08\xf2\x07p\xfd\x90-@\xea\x04\x9e\x15\x1f\xfd,@\x88!\x0f7\xa4y(@\xcf\x85\xcer\xfdN0@\xfa\x96\xdd4\x84\x17.@\xd4(\xf8\xfe\x84\xc1-@:0\xa1s\xbe\x93)@\x08\x9df\x89\xba\x840@\xe3\xccyzV)(@\xee\xbf\xc5\xb5\x05Z+@\x81q\x9f\xe4t\t)@})\x8f\x93\x9ay-@$[_7\xd3\x91,@l\xc0\xb5)2\x94.@\x04iP\xd7\x83h(@\xd6j\xa4\xe3]&&@\xa4\x0fM\x7f\xf6o(@L\xfc\xac\x86v\xac%@j,\x9f\xf2F\n)@&\xba\xd6\xcb\xe1;0@j.\x92\x94\x0c\xa7)@\xf1w, \xae\x84,@\xf8\xb8\xb2\xe2\xafQ\x17@`\x1b5\n\xb84)@8\xae\x1f\r6[-@\xd2\xd3{\xb8\xd8\xe3\'@\xeeo\xd3\xc6\xb1\x10+@\xea\xf8\xbcMg&&@\xf8k\xd7d\xa0\x1a0@\xdf\xc2\x98\xa4\x95\x9f-@gg\x05\x92\xaeI0@Y\x1f\x17?p\xa6,@\'\xb3Z\xf4`\xf3,@.;\xb8\xbdAo&@H\xfc\xec\xd2\xcfX-@\x11!\x8c\xb9\xb4\xef0@U\xa5\xd7\xd2\xe5\xda/@\xd1\x02\xde\x9b\xe2\xa1/@FW\xb6-Hf-@=\xf6\xe7\xeeT\xdd1@\x0b\xf5\x82L)\xa2,@\x17\x14\x19V\xf4\xb7+@Q\xceCx\xcf\xc5+@\xcc\x88V\xd0\xaaQ/@TcU\xea\xf2\xb3)@\xc5\xf2\xb9\x94\xbb\xc7\'@\xe7\x11\x06\x1cR\x070@@\xdc\xcf\xf1T\xa60@xl\xf0~\xa1\x890@\xebB\xd26\x9c\x83\'@\xb3\x17\xee<\xab +@\xf4|\x9f}q\x80-@\x01\x87\x1d\xe3\xb5Z.@P,\xa0t\xd9\x1c&@QDpp\x99\xf50@\xa9JH\xb6^\xc5)@\xa0;\xee\x8e\xbf\xf0)@\x0e+F\xe7@*+@\xfe\xfa\x83\xae\xe6W3@\x9c3/\xda\x8a\x1b-@\x1fc\x96^\xb4\x81-@f\x0cP\x19\xa1\x9e-@\x91\x0f\xf9$\xfe\xf1.@\xea\xcfi\xe9p\xdb+@Fl\x8el\x9b\x92.@\xc4F\x9b\x96\xbd\xe3(@@\xcf\x16\xffl\x9d.@\x02\xb9\xe6\r/\x82/@f\xfe\xdc\x9c\xdb\xee/@p\x00\x95F\xcf\xd3(@\xb9f\x0c\xcdN\xb5-@:\x8bL\x80X\x8a-@\xc1\x17\x8f\x8d\xe5\xa4+@\xaf,\xcc\x08yW-@\xa5\x83As\xc0a,@\xe3\xf3\x11%\xc8*,@M\xc3\xd1\x9dS")@?\xa7\xe4\xc23\xd9.@\'~[\xa1bk-@\xfc\xa1 \xcd\xa0\xbc-@kA\xd4\x00_t\'@Ji\xa8\x1c\xa3\x94(@N\xe6\xd4\xed1\xbf(@z\xf3\xb3\xab\xcb}(@\x1c\xd5\x96\x91\x1d\xeb\'@-\x1a\xd1\x06\xb5\xd0(@q\xa2\xaam\xe7t)@\xa5\x8c9dp_\'@~\xeb\xfau,\xc4(@\x9bE\xffk\xc3p)@\xb2\x01\xfd\xcfD\xf2)@0\x86\r]s\xf1.@\xfc\x1az\xcfu\x051@t\x8c\xf0\x12\xa9\xb6-@\xb5sJ\x97[\xa8(@\xffy)\x05\x8e\x07-@\x9f\xf5e(\x1d\x98/@\x03D}[\xc2\x0e,@\x06k\xa5\x07\x81\x99%@tj\x80I i&@q\xa3\x0e\xea\x14\x120@s\x11\xfbC#P-@=.b\x00\x18N(@\xcc\x15\xe2n\x10\xbf-@\x8bX\xb5\x87\xdc\xcd\'@\xcc,\xf9o\x02g(@\x02|7\x98K\xc2.@\xc9\xb2\xb3a\x07\xea%@\xa5\x9b0\x8b>\x08&@M\r\x10\x1c\x06\xb2,@F\xe9~\x84c\x0e,@\x86Z?n\xa5\xd5(@\x1d\xd1\x87/\x83\x1a+@\xd1b%S\x15\x0c*@\x17G\t\x9c^\x05)@i\x8ag\x0bi\xfb%@\xf8\x94\xda+\xcdP/@\x84\xbd\x8egv)/@m\xdb\x0fV\xe7\xe2+@H/:\x0e?\xd8-@4\xc1\x13C\x0f\x16)@\x81p(v\x02:-@z\x93M\xdd\x95x-@U\x1f\x8d\x9dI\x8a0@c\x1d\xb9~%\x91,@\x01\x86En*E-@M\xefl[4\xbd.@\x9a\x93[\x12\xb5\xc4(@<`\x1e\xbey\xae.@\xe8.n\x8c\xc3\x86-@#G\xb12}\xd7(@|\xa1\xd8\xe8\xf1U0@\'\xd8\x0fn\xed4(@\x00\xe4\xf2\x94\xdc>.@\xd8\xad\ncv\xff-@f\xcf\xcb\xc63\xc4(@y>\xa3<\'\xe6%@\x83^\xc3\xaa\xe2\x830@\t;1\xcd\xeaW(@(\xdd\xeb\xf5\xe0\xdc,@\x05\xcb2\xf1O\x000@\xb6\xda\xaa\nBI(@\\\xe0E\x00\xc5\xed%@\xb2F:\xcd\x91\xa0-@h\xf3\xbbW\x06\xe5(@\xacbO\xd0)}-@\x7f\x01\xb0\xf5Es,@j\x90\x1eX\x10Z0@\x95\xd0\x87\xd4\xf5\x07)@\xc8\\\x8d\'\xdb1&@\xb6\xaa+e\xd3m-@(\xbfI\x82\x0c\xbd-@\xb7y\x89&\xb1\xf7)@\x1c7&\xc6+\xbd-@H\xae\xcf\x03\xc5\x91\'@\n\xc1;\x88\x82I!@\xb2\x8f\xe5Z,A-@\xdcB\xad\xd9\xb1\xd7.@4\xca\x99!"\xaf0@aH\xf9\xa7\x8f\x9d*@\x8e\xed\x9f\xe8\x98\xc5\'@\xab\x03\xff\xf9_\x9d0@\xa1\x88\x12?,x,@\xf7D\xac\xdfv\xbe-@\x06\x823U\xaa\x9f(@$6\x8d\xb4\xff\x83(@\x9bE\xba\x9d^P+@C\xdam\xd3\xa5\xae0@\x83\xe8Q\xba\x17\x870@Z3Z=\xe0\xee)@\xe7(\x98\xd0\xd6\xa6(@\xb6\x81\xc6\x864\x19)@(\x89\xfd\xe8\xc5\xb6.@H{{5!++@O\x8eOA\x1dW,@\x87\x03Jb\x02\xea.@Q\xdd\xf0r\x0b\x97/@\xd5D)\xed\x1f\xee/@\xb6u\xa9\xae\xf9\xee,@\xea]\\c\x0c\xf8(@\xe5A[8p\xba,@\xcd*\xfd)f$&@\x14\xbfr?Uw-@g\xfb\xbbH?\xd2%@\xd6\xa5\xa9_\x9b\x9b/@-\xf1{\x07\x08\x85/@\xb0\x8d[\xd2}\x01,@\x8fW :\x8fH(@\xc2bL6\x06[\'@\xf1\xbf\xc6\x92@\xc1(@\xe9\xc2\x9c\xd1\xbe\x10-@\xbc,\x0b\x92o\x84(@\xcf\xe0K\tK\xfc-@i\x87M\xd6\xc3\x070@\x8aJ$`g\x96)@\x13\xa9\xff\xef\xb4\xc7-@L\x81\xb0\n\xf4\x90-@\x1cC\xba\xfcV\xb5-@!O\xe7\x10aC)@nb,\xad\x9f)!@\xe2X\xaf\x1b\x08\x9c0@c`\x1a\x16\xa1\xd00@\xb4\x93\x87\xb8\xddd.@\xa0\xd1\xab9\xa3Y.@LB\x7fXc\xf40@\xech\r\xdc\xa9\xb40@\x13\xa1\xe0\x08\x0f\xde-@J}\x9cB\x98\x0b)@Zc\x9eS\xcb\xfb0@(\xf5\xcb\xa7uD1@V\\FI\xe4\x18-@mw\xd6)\xa5\x99-@Q\xee\x14N\n\xb3+@\xac\xfe8\xee>\x17-@z\xa0\x89\x18\x9c\x8e)@Hq\x1d\xe8\x9c,-@\xf7\xe5\x92m\x86\x02&@nz\xdaFw\xae0@2\x03xw\x9f\xa2)@)\x15u\xe2\xedL-@\xc3g\xe4\x03\x87v-@\x18\xc2\x1e\x1cn\x87&@r\xf2*\xcd\xfdo1@8kA\xc4l\x16*@\xd0(\\o\xc7\xb7&@\x94\xfbu9\xbe\xa20@\xfd\x912O\x9c\xd9,@\x8e\xe9%>\xa0v,@TK.A\xa4\xe2.@\']\xbd\xfd\xc6-!@==LV\x05\xa3.@\xe1\xbf\xfb\x87\xb9\x84(@^\x86\xee\xfe\xabI&@Q[c<#\xd5(@5\xda/!\x0bR*@\x82DI\xc7S\x08.@o/G\xf64\x8f-@\xc2\x17,\x89\x85\xf4-@\xb1\xff\x88YM=-@\xa2k\x8e!\xe9\xdd&@\x88\x02\xab\rO\xb9-@\n"q\xb7:P-@:\x06{,\xee\t.@*O{Z}\xf2(@\x85\xcd\xa7\xb0\xf7\xad+@\xde\xb4\x95=T\x7f-@\xbd~B\xfbF\x18&@\xf8-\x8f\x0f\xb3f/@\x96H\xdf,k\xde0@\x8d\'\xf6\x97\xd9\xcf,@\xbdhEe\x8b\x95&@0\xf5S3\x80\x9f,@\xf0O\x01\x96B\x01.@\xedS\xf7\t\x07\xb6)@)n*\x91+g)@\xd6~\xc7\xfc\x90u,@p\xd5O\t\xc7m,@\xbc\xc9\x17drm,@\xaf\x812\xd6\xcf\xc2-@3.\xba\x12\xb3\xc80@!4T\x15g\x050@(\xd3nN\xe9\x82.@\xa7\xde-[\xb8\xb6-@\xed\xe5\xc1\xa7\x12\x83\x1b@\x8aXl\xba\x99\xba,@\xb6KV\xf3\xec\xb1(@\xfe\xed\xcf\xb9k\xc8/@\x81)\xf0\xce\x99>-@\x1aqN\xa2\x07\xa7.@\x83\r\x97b\xa3\\-@\xce\xaew\xf8\xc5\xc5,@\xc5\xe1aj\xe4\x0e,@\xb2/\x0e\x84\x00\xc0,@O\x19\x9ff\x19\xde-@\x9e\x92*1Y|)@\xb8\x92\x97\x04#:&@#>)\xe9bH\'@\x14\x18\x95`\x8aG/@4\xc9V\x82=\xf30@-\x8d:\x0c\x98\xff\'@\xc2\x0f\x06y\x1b\xdb*@ek\xf2|AU.@\x88\x05\x03\xde\xaf\x0e0@\xb2\x05\x13\xa9^\xdb,@\x1f\x99\xa0\xd9h\xcd-@d~S\xfd~j)@Uk\xed\x89\x96\xd7&@h\x1e\xcf\xeak\xa3,@\xc2X%\xd0~\x10-@\x81I\tf\xe0\xa20@XVe(\xbaH*@L\x98{\xf5\xbaZ)@WC\xbf\t\xba\xe0,@\xd5p\x92fM\xd0,@\xc4\x8a\xa8\x06M,,@\xf8P\x7f\xc9\x9b\xde-@\xcf\xd0!\xe3(\x0f&@~\x03\xbe\x8eH\xf5*@@l\x98\xb4\x90\x99-@\x89\x8e\xd6\xb7\xcct-@\xfa\xecD\xc3\xbeX\'@\x17Nk`4\xe1%@\xc9\xda&\xa2\xb4V&@4gT\\\xc5\x8c)@\xa6>6\xbb]i,@\x159>\x95\xd3p-@tQ\\\x08,\xb7-@\x18U\xd0\x04\x9a\xfb/@K+2\xcd\x05\xb2(@;\xd0m3\xe4z.@\xde\xc3\xdf8\t\x91-@xpR\x0c\xbcQ.@\xdf\x92\xb8c\xb8T-@\xed\x1eV\x9bX&.@\xd7>\xb2\xb1L\xe3*@}7O\x8fR\xf3*@\xe0s\x15~\x18\xbd/@U\x91k\t\x87\xac0@\x8alZ\xa5 \xde(@\xfe\xf1\xc8\x0f=\x01-@`\xc16k~\x90-@\xf5|r\x82@\xae,@\xfcp-\xaa\xe9,)@k\x80\x98t\xb5\xf2,@\x00q\xa7\xc1J\xd6%@\xd1\xfa\xb6\xa6\xd7C0@r\x0eR\xfc\xcb\xb5,@\x17m9\x1aJ\x00\'@\xc2\xf4\xe3\x02`\xd7-@\x82\xac\x0c\xc2\x94\x00*@\x03bC\xa2A\x10.@\xe6h\x8e\xe1X\xe7%@\xadld9.\x89,@\x7f\x8d+`\xfa6-@\xd4|+4\xb7l1@\xb0\xc9\xd8RR\xed/@\xf5?5 \x8bG-@/\xd4?3\xfa\x9a(@\x13\x94\xa5\xffA@.@\xd3\xc8\xfb\xa6\xaa\xf6,@\xd7\xb5/h\xd7o0@\xa3&\x99\xebyq-@\x17\xba\xfd\xe1^`\x14@\x0e\xdf\xd5\xd4\xf0|-@\xd9^\xfe\xeb\x14l,@\x0b\xdc\x87 \xb7\xdf.@s3r\x90%\x1b,@\x81v\xc8\x04\x93\xc5*@\x0ca\x9d5\xd9\x11,@u\x1e\xbe6ps0@.\xcb\xde\x82\x19E-@\xa6\xc7\x801\xa4\x7f/@4\xb4MM\x93\xc3(@\xb0Px\xa4\x03\x12)@\x8f\xfd\xaa\xc5\xee^&@[-#\xa2}\xfb%@\xee~?k\x92t(@y\xed\xa1\xe9v})@\xb3\x05\xd0$YK&@\x13K\xcf.\xc3\xeb-@V\x04\xde\x94\x81\xf7(@_5\x8cR\xc0\xc0)@\xd2R[\xc3\xf3X-@\x855\r\x16(\xd5(@u-_\x9d\xd9\xb20@$\xacz2\xfeL&@\xc1\x81\xf5\x96L\xd9(@\x8c\x1e\x819\xae\x1e)@\xf1\xbd\x00\x9e\r\xc03@\x8fLL\xafQ\xca(@k\xd1kJJn-@\xe4K\x80{\x0b\x05-@\x88I\xa6\xcf\xa9_&@\x13`\x8b\x042\xda0@\xaa\xb3\xfbH\xd8\xbf\'@\x82\x8b|\x16\x11\xc2,@f\x90\xcd\x11~\x02/@`\xdd\x07Xe\xa1(@\xb51\xc4\xec8t-@\x14\xfa\xd8|O4+@+\xff\x17\x97\xb5G&@\x18\x0eR\x08\x12\xe6-@\xc6D\r\xb3\xc6\x1e)@[\x8e/\xd1\xd3d(@D\x96o\xf7,X(@+&\xbb\x82.:&@\x84M\xf4$nU&@\xc8\x83\xee.\x07\x87,@K\xb1\x08Go()@\rm\\\xa1[h-@u\xca\x1e+\nX.@\xa1\xac\xab\xec*\xc1\'@\xd60R\xf8\xe7t(@pO\xf0\x00\xa0/-@\x90\xe0\x15p\xffd*@6\xec\x9c\x83\x8b{,@\xcc\xd1\x82\xea\xc3\x02.@gI\xf2\xcd\x89a.@{I\x1d+\xf8C+@\x1e\xe7;v]v)@\r\xcc\xf9iL\x12/@-.\xef\x7ft\x92*@PBy\xf3\x7fa\'@w\xfbS\xa0\xd4\\(@\xf7<\x16z\xcd\xa0/@\x82\x97\xd1\x07\x86\xc4,@\xd2\xc3\xe2\xc7\xc9\xc3-@\xdb\xd4\xe5<@E(@\x90:\x16\xed\xa0\xa8.@\x0cl\xc6\x19\x92T&@\x18 Y\x06\xd2\xcf/@\x03\x0fI\xd8\xc4\xf3-@\x90\x8a\xd3@\x1b\xcc.@\xd4\xd3\xdd}\xf6\xad0@\t\x90\x03\xf7n\xd40@\xcc\xf0;\xf9\xc8\xca/@:\xa2\xed\xb1b\xa6%@\xf6\xeb\xe0\xcfrh)@\x9a45\x92\xe8`&@~rV\x8f%\x0c-@\xc70y\x1f\xd6Y)@T\xeb\xe4\x87\xf1F(@\xf3a\xcaj\xc6\x7f0@\xde\xff\x85\xf0\x05\x1a/@\xf1\xf0\x83\x8bg\x8a.@\xa27\x9f\xfc\tM-@.\x9e\x19;A\xf40@|v\xfc\\t\x92-@0\xac\xf6E\xb8\x1d-@}\x9a)\xd5\x1a\x8b-@n\xd4\x94\xf3j\xdc\'@\xf2\x90B\xef\x1f\x84)@p\x83l\x0b\x05\xc5)@\x1e&X\xd4\xec\xde)@\x01w\x03\xef-\xf0)@!\xebr\t\x14\x9d/@\xbb\xfe\x17\xd2\x8b\xcb,@\x0c\xe2\xd7\xd1\x81;(@6\x9b\xd8e\xc7\x7f-@`\x04Uw22*@(\xc7V\xc0/\x9d-@\xb2\x15\x02\xe8{Q*@\xd0O\xb6X\x99l(@"\xb5\x9d$\xa5\x82,@W\x9c\x97N\x8c}(@8\xdb\xd9c\x05\xea,@r)\x1fx\x96\x810@\xed\x12g[1\xd80@\xf8,\x12\xac\xccY+@D\x14A\x9bC\x07(@O\xdb\xeb\x02\xcbx\'@\xdd\xcf\xe9F\xa7\xd10@A\xd4D2sg)@$\xd5\x13d\xbb%-@n\x17\xe7\xb03\x95-@}\xf7\x1b1\x87N1@\xf8\x07\xf5G\xc0S(@=\xff\xaaK\xbc\xe3+@9\xc5A\xb8e\xbc)@>Q\xd2_\x99\x13\x15@\xac\xe0\x88\xceEx0@a\xb3\x92\x95\x1f42@\xbd?T\x05T\x031@Z!\x1b\xf7\x87,2@9\x15\xcb{+\xa7+@\x1e\xe9b+\xee\xc5)@\x05\xdb\xece \\*@L\r\x0c\x1c\x92=)@\xe6_I\x95^!&@HJ\x01g\xc3_-@\xc4\t\x1aBWe(@~)A\x0bWE)@E\xce\xfd\xdd\x07\x0f*@\xb4\x1f\x9e\xd0\xf5\x11*@\xf7\x89R~-\xd7-@\xf1m\xf1/F`\'@_\xda\x84BU\x9b-@\rT\x19<\xdd\xe5.@\xa3\x86\xa71x\x13&@\\\xf0t\x1a(:)@R#\xde\x8e\x81r/@\r\x95maIN(@|\xccO\xfa\xfc|(@`\x81\x8c\xb9\xa1\xe2(@\xa4I\x0f\xe0Vn)@0\x06\x87aVx\'@`\x8e\xd6s\x1e\x1e*@\x90\xc1\xe8\x8d\xa3\xe50@\xf0\xb9y\xb9\x9a\xe0-@\xe3\x17yV\xe7\x99\'@\xf2\x80\x87\xadl3-@\xb3\x86hT\\\x06(@\xe1\x9edXX\x9e*@s\x04\xcbKfo1@R\xffE\xa3\x96\xdd,@\xc1\xb1\xdd:"\xdc-@\xa1v\x04B\xb4\xcb0@\x18\xfeL1\x99\xc8(@!\xa7\xfa\xe4I\xc0(@\xd6\x1c\n\xea*\xbc-@\x11\xcd\x8d^2\xb6-@\xbb\xcc\xa1\\\x98+.@\xe9\xd5\xe0J\x08\x0f(@\xe9d\xc6U\xdd\x81(@\x8e\xe6\x91\xf8)\xe31@\xbb\xf6\xaf\x0e\xba\xf5(@\xd8;\x9a\xe8\xa9\xab0@\x8c\xf5?\x9d\xbf\xbf(@\x00&\xa6\x02\x96\x0b0@P\xcf-#dz-@\x13\x9c\x16!\xdai/@\x94\x0e\xda\x99\xce\xde&@r\x12\x0f!\x87\xb6)@\x8e}\x0e\xb1\xdb\xc9(@\xc5\x92\x10\xc3\'\xdd1@\xd0\x97\x91\x1f\x13\x92-@\xdf\x1a4\xae\xe3\xc3(@\xf8\x03\xe1\xa8\xa5\xf5\'@\xb9!>\xc8$\xa9(@\xfb\x07&D\xc7\x0b(@\xbd\xf1\xbf\xb5\xa0\x8d(@\xef\xaaE\xda\xcc\xe21@G\xd0\xc4\\\xae=-@\xe18\xa2t3\xb3-@0Qw\x9c\xcc\x11(@\xcf\xae\xa5e\x941&@\xbc\x9b\x86\xccge&@\xaf\xf9691\xb0&@X\x9d#\xa1\x08\xaa0@\x0ey\x82o\x81\x82(@7\xa1\xbf*TY&@\r\x1e"\x0eu_/@e\xe6\x1d\x96\x02\xfd-@\xb7\xfe\xb7\xc2\xcb\xb6&@\xa9\xcb+\x1f\xc4\x90.@g\xc5QB\xd3\xa2(@!|\t\xdb\xbd"/@j~\xd7`\t\x14&@\xd5\xb5\x0f+\x13u,@4\xd9*R/\x8a,@\x9f%\xb2i\xd3\xd1,@8o[u\xb4\xb10@\x8f\x1e]\xf6\xa8\xf2%@\xb0`\x1a\x88\xe4\xa6(@H\x8a\xa6\xc3\\S,@!\xcb\xea\xb1(@&@T1-\x8dU\xe3-@\xb1\xb58\xc8\x1a\xcc,@s\xbbdAD)(@7\xa0\xb7\xc3L\x82-@D\xf2\x04\x18\x1a\xb3.@\xa3\x13<\x01\xcbz)@\x01\xb93u\x08\x1b*@!\xc4\xd3G\x03\xc7&@\x8d\xd5\xe9\xed\xddP-@\xdc$F:\x98\x05*@?3E\x0e\x04\xcd\'@\xadnJ\x96\xfe/-@\x91q\xfaa\xa6\xc0,@\xf0.w\x84_\xf1(@|\x9e\x0es\x0c\xed-@\x0e\xd81\x16a\xd9-@\xee\xc3\xfe?\xe7+/@D\x15;\\\xfa\x17&@\xb0\xb2\xab\xd3\x9c\xf4%@\xde\x9b\xb1\x94\xf8\x93-@\xc5\x1ak\xa5\x04\xab0@/;8\xa0\xb7\xf00@E\x15\xa6\x18\xa8\xf00@9\x1d\x9a\xab\xf5A-@\xff\xb1"\xe9\x9c4!@!;\xbf\xa8A\x92*@\xa5\xa5\tWY\x81*@\xa0W\xadml,-@\x1cF\xbeG\xfe8-@\'\r\xcd\xf8l\x9d-@\xf4\xd7>\xf90\x96.@^\x1d\x0c\x0e\xdc\xa0(@\xdf\xc0\x0f\xd7\x90\xd8*@\xfak+Y\x85\xb9&@\xbcQ\xa5\x13*\x90*@\xb4\x11\xe8\xcd\x98\x17\x1b@\x88\x8b\x0f\x81\xcdE(@^\xa9\xa2\xea\xe5\xe2(@\xcf\xfcSx\x86\xec,@\x17\xea(\xc14a*@\x91\xe9a\x00\xeb\xca-@E`\x87\x0fxd/@"\xf3\x01=\xb6\x9c/@\x0f,a\x00aU,@\xfap^\xbea\x9b)@\xdd\xd6\xae\x8d\x9e\xe50@V\xbc\x0fm_\xa40@\xa2\xf0\xf7\x89\xcd\xae&@\xc5\xbc\x7f$\x1a\xc7)@\x12\x17\x08w\xc4\xcd+@\x93\xecFN\x8b\x97.@\xffd\x89\xeav\x06.@\xc3gb]&\xcb0@\x89\xc5\xca\xa6\x04\x91.@C\x88\xfbA(\xef.@O\xab\te\x0c\x85*@\x982\xb1\xe1\x99\x99-@\xbdW\x83\xed,\xb2+@\xb9\xfc\xe4\xae2\x98\'@zpD\xe255-@z\xe6\xd4E\x11\x93,@\xb4\xdaW\x9d\x8e\xad.@\xa0\x1b]}\xc2\x06/@\x86w\xb4\xe5\xf8\xc70@h\x1cj\xe4P\x8e-@\xc3\xad)\xfc\x91\xfc&@\xee\xf3\xa4\'w?\'@\xb1\x95\x1f\xe6\xca^,@\xdf\xae-\x1c\x0e\x08\'@\xe1\x16\xee\xc6:^-@\x1a\xfb\xe3\xf6\xc7j)@\xc0\xb5E\x92P\x05&@*\xb2><\x0ce&@q\xfbt\r2=)@EN\xa3\xfe\xb0;\'@\x13\xbc\x0cVqV\'@\xba\xd6\xee\xc0\x16\x7f(@\xd7\xdbm\x82,!/@aY\xe3DX\x08*@?\x8b#~\xa6T/@^\xcbjS;\xae0@`\x19>o\xd7\x90-@\xd1\xc4QG\x86\x1a0@\x0c5]\x10\xe950@g\xa9\xa5\xe0i2/@B\xe2g\xc5\xc1\xa0/@(H\x15D4\xcd.@\xcb\x11\xff~\xcb\x7f-@\xb6\xe6\xb4:\xa7\xb00@\xaad8\xf4\xbbk-@K\xa3 \x0c\x07\x1b-@\x7f\x04\xe0\xfb\xd8\xce+@[q\x97\xaa\xc4\x0f(@\x03Y\xfd\x8dV\x93*@\x8d\n\xd6\xf5L\xbe-@\x8dT\xaeHA|-@f>9\xe8gf-@\x89\xfd;\x13\xadT0@\xcb\'\xc2\xe6\xfd\x860@\xf5\xeb\xc7y\x01\xcd0@M\n\xbf\xae\xc9\xfe0@\x874\xb5n\x13c(@\xd0\x02\x14\x98\xe2\xe7.@\x0bq\xfcO\xfcs-@`\x95T\xf3\xcc\x9b-@\xc0^\x96E\xb6\x8f(@~L\xa9\xd8\xc4|%@k\x08W\xaf\x8a\x81-@\x8c\x009\x0b\xc9m&@\xbe\x98\xba\xefeQ,@f\xc5\xca/=t-@\xaa\xe6)\xd6\xa4\xbd/@\x89\x1b\xc1\x14\xb5\x8e-@\x0c\x8d\xa0<6G-@z\xa8\x7f[0|-@aKX\x9b\xf0j-@\xe4Rc;\xc2\xd1)@\xa5\xf5\xf4\xde\x88\xb2,@\xe7\xd4\x18\nO\x9e,@\xde\xe9\xdbj\x87\x16/@\xba\xd1tH\x9860@\xa8~G\xbe\xf0\xc3&@VN\xcdT\xaa$0@\xd9\xc7\xc4\xe2\xc2\x05(@\xc3\x1d 1\t\x1f!@\xf5\x03\x8f\\\xb9\xc0%@5\n\x18\xd2\xb1\xb1.@i\x8c\xe1Q|\x94%@p\x96\x842\x80\xfa0@\xa5\x08T\x1d\n\xcc+@@ \xa4_yw,@jp\x88\x16_x-@\xb5\x06&!\x93\xe1.@A$C\xc44Z-@.a\x89\x0f~\xff,@\xf9(\x8c\xadI2!@ \xeaj+\xf0\x9a&@\xf0\x0f\xd1\x91\xc84(@\xa5\xf1\x80\xfc\xdbN0@\xa9\xae+\xad=\x1f*@\xd38a7\xa7H.@>\x90%h\xd6</@\xd1\xday\xb0\x13\xc60@\x9a\x021`\xd7G0@k\x9b:\xa5\xe5;*@l\x88\xa7s\x85\xe1,@\xb1H\x98c5\x10(@\x0e\x19sn<\xb8-@zZ\xba75\x0e.@\xe5\xb9!\x12\x18P(@Y\xc8\xdd\x8b\x9c\x000@N\xacZpp\xdd.@\xd0\xba\xc2\x9f:P-@\xa9{\x03\x06@\x88(@"Q\xe1\x12?\xa3,@\x85\x82\xbbGB\xfa,@\xbf\x16F\xeeV\x82%@A\xe8\x86B8W/@\x9c\x1fE\xa0\xa1\xbd.@\\j@\xd5\xd3^,@\x8cz\xbe\xd3\xd3\x81)@\xca\x97\xecA\x08\xf9,@i\x014\x9b"\xe7-@\x8f\xd9w\xee\xfbZ,@\x8bLZ\x9e\r\x9a-@O\xb9<1\x98\x8b)@-V\xbd\xd8\xb7\x11-@\xde\xdcy)s\xab)@M\xabW~=\x9a)@\x9a3\xff\x95&\xb6,@\xe5\xfdpOz\xc6,@k\x8d\xa3\x0fx\xc3(@\xa7\xf3ZhJs-@\xbe\x1e\x05\xab:;*@7\x04\xcf\xb9r\x80-@\xce\x15\x825\xc0N\'@FT\x1eX\x96\xa8-@\x19\xe9\x92\x13\x8c\x85(@Z\x12PZ^U&@o2\x14\xd0\xbb\xe1-@g\x91\xde\xd7\xe5Q*@\xd7\x1fW\x14\xe2O-@\x03\xa9\xd4\xe9\xdf\x17-@\xdf\xb4D\xef\xd0\xb7&@C\xc2\x10e\xd2\xe3&@J\xf4P\xbc\xfd\xc3-@\xa7\x94Q\xdc\xbc\xa1-@\x9b\xab\x81vN\xd2-@;\x99T*\xea\xf30@@\xe3\x9d\xe1M\xad-@\xb9\xd3\xb6)\xaa\x7f-@\x8b^\xd5a\xe0\x8f/@\xfaT\x16[7?-@\xf0D{\xd5\xcd\xaa(@\xc1\xec\xfc\xb8\x1a\xc0-@^\xb4z\xa04\'-@p\xbc\xc1\xbd1k-@Y\x93\n9\xfc\xd7/@Rs=\xc3-\xcb(@\x07\xfb\xad%\x05N0@\xc1\x93b\xf9#\xed(@\x9b\x7f\xa2E\x1e\x8b0@]\xd6\xc9\x1f\x9c\x9c-@\x0f\xbeI\x907S/@\xead+DN\xa2/@\xf8\xfb\x92\xff\xab\xe9,@\xb7\xa9\xdd\xb7\x11\xad&@)UK_\xbbU/@\xf5s\x8d\x07\xf9\x11-@\xbe\xc4\xec@\x9e\xe3-@\xd8\xb0I\x8fYt,@w\xf9}\xb6\xdcl-@K\x94\xc5i\x96\xa2-@\x13\xbd\x96\xcdB\x91\'@]9E\x9b?\xd7-@S\x9d\xddA\xcd\'-@\xd5 \xee\xfa\x91\x011@U\xbd\xddT\x89\x84,@\xf2e*\xf9\xabt,@\x83\xff\x9f:\xeb/(@\x08\xe4_\xdc\xf8\xcb/@t\\\'9]\x86-@\xab\xd4\x9e\x9a\xf0\x9f.@\x0f\xb4\xb2\xe4\xfd\x02&@\xce\xbb\x10\xb4\xa1\xdf(@\xd0rj\xd6\x97\xc1\'@_\x87\xc6\xd4\\/&@K\xa3@ \xaa#.@rG\x1b\x8f\x198.@\x04\xe4\x1b^\x86\xe8-@\xcdnX\xcc\x86\xd7-@\x0e\xa8\xc6\xef\xf1\xc6\'@\xe6J\xb3lt\xc3(@=\xebuG\xad\x90,@\xb5.\x82\xc0K\xbf,@3\x81\x86o\x1b\xe2%@q\xa0c\xa9\xe4\x1a&@\xa6&\x84j4\xff-@pQ\xa3\x81\xa2\x18-@\xc9_\x82\xaf\x1c\x85.@\xa7{Q\x12\x8d\xec+@h+\x07\x8db\xd4(@X\xfd\x83\xc2h\xad+@\xf0\xbe5\xd6\'A-@\x17\xa1\xec\x9e\x85\x9f,@\x07\xb7\xb0\xbc\x82\x8c-@%\x8f\xc8\x04\x81W+@\x99CJ\x9d:\xbf&@\xa6\x80\x12\xc0\xa6\xd9&@\'\x1c\xb4\xcb\x8f\xd1(@\x06\x19\x96N\x9dX-@\xe0\x86\xef\xbb\r\x1a.@\xfcv@v\xd7\xe5-@\x0f\x02\xb0\x16Xj-@\x0b\x04F\xcei\xb60@\xcf\x96/\x90\xbfc,@u\xc0\xaf\xf6\xd0\xcd-@\xecYS\x8b\xe9\x9b\'@;:LuY>\'@\x1c_\xa5\xf4\xe9\x1c&@h\xe97\xb2\x9d\xc1(@\x97\xf2\x92\xd1\xc2\xb6,@\x9a\x863\xd5:*(@\xc1\x95\nh\x0em,@\x8cP"XlU,@\xdd\xeb\xe2\xaa\xe0u-@\x93u)\xe9\x0f\xa1%@\xb2\xf6d\xb3\x83\x95/@\x19\xe4\xe2\xf0\x88\xa60@\x08\xccv\xaf\xb6\xd8,@\xeeX\x1dq\t\xef)@8\xb4\x0c\x94\x90\xb9,@\x0emn\xeb\xa0\xca*@zk]\x11nJ&@,\xec\xdeN8\xd6+@zt\xef\xa1\xd1\xac(@\xb9\x00\x14\xf7\x07\xf70@\xaf\x96a\x99\x08G-@\x1d\xe6\x94\x88Z\xd3(@S\xf8\xb1"\x95a+@nh\xd2h\x942,@7\x03\xb8\xd6\x90P\'@\xc3\x17\xb1\x93\x85\xda,@\x93\x84N\x0e\xc5\xb1-@\x04\x0fBp\xc6\xa0-@=\xc2w\xb1\xabA-@\xa3O\x9d\x84\x1d9-@\x8c*\'\xdc\xac\xe7,@\x063\xfa\xdfaj.@3\r\xcc6\xbe\x19+@Z\x06\xf1\xee\xcf\xcc,@U\x93\x18\x88Y\x0b*@\xd3\x1e\xdcm\xb7O.@9\x83\xf2\xa8\xe5\xa0,@@v\xf1!Ae-@e\x0b\x05\xb2\xf3\x110@\xf4\x0f\xbf\xe1Q\xef(@\xda4)\xea\x91\xf3,@8\xb9\x00Fn+/@\x1dA\xb1\xe7\xa7\x85)@5\x1a]\n\r\xe0%@\xd8\'\xfc\xdf"\x0e0@\x80\xe5\x85\tg\xa1/@k\xe5\xb2\x80}\x91/@\xa0\xe0\xfd\\\xd8X\'@\xdb\xcf\xcb*\xfc\xb4/@17\x0bS\'\xa2,@d\x8e\xa4\xd2\xa5\xaa,@?\xf3\x1f\x0f\x86\x86-@\x96\xd7h\xf1$\xb2(@\xd5 \x9b\xef\xe0\x8f(@1m\xe5\x83\x83}\'@\x9d\x10\xf9\xb1\xb7\x95-@~q\x08\xae\xde\xc80@\xeeS\xce\x05\xa6\xd4%@B\x82\x8c\x9e\xd9\xdd*@\x1c\xec\x1b\xbe\xb5\xf5%@\xf8\r\xcep\xcc\xf5)@K\xbbh\x1c\xd7\xcd-@T1N\x08}\xc6)@\x04{VDk\xd40@&[{R\xc9I-@\xce\x02=\xe0D\xf5,@,SFH\xcd_.@\xc1e\xc0\t\n\xd1)@\xeb\x84F\xd2\xddv,@\xf3:\xd0;\x02\x9c(@j\x82/MM\x8e-@\xediU\xc6j\xaa,@\xc4*\xc9\xb5T\xff,@\xbdG/\x10\xf5\x8b)@HS\xaa\x9c\xde\x151@I$\x97\xd6\xdf\x0c/@\x83\x01\xbf\x04\xac\x8a0@\xdc"\x01\xb1\xfeG(@\x1e%P+\xf1g0@\xa8#\x01\x06]\x91,@\xdc.\xd65\xed\x170@\x12\xe1\x9d^h\xae)@\x98\xbcKJ\xd1\xfb(@Ys0\xddS\xeb0@p\x9a\x0b\x8b\xe30+@$s\x14\xc3\x94\x94-@\x94\x08\xf3\x90\x06\xd9,@\x02\x1e\xac\xd6\xb2\x0e0@\xbfd\xf5\xb8T\x840@\xa2\xb5g\xfe*\xee*@\x7f\'Q\xb6\x06\x8a)@\x93\xe9\xfc,L\xb0,@\x0bJ\xa9\xe0\xc5\xb8-@\x8d"\xdd\xe1=I+@9C\xcd\xb9\x05~-@z\x02\x9a\x8a0\x80/@!\x832PL\x9c.@\xd5`\x8f\x97\x8e\xa8%@\x87\x12\xcf[_\xc3%@$\xed\x19\xea\x17o0@\x82\x11,\'\'#+@\xcf\xe0;\xa6\xda\xb0)@I\x11T,\x06\xe8,@\xac\xf8-\xeb\xf1Y-@\xe0\xe5?\x9b\xa9(+@ \x84bZ\x86*,@Qg\xc1\xe6^#-@\xd7H\x0c\xcf_z*@H\x02$\x08\xde\xcd(@\x12D\x87\xf4\xdc\x8c0@Q2\x80\x95et0@\xa0\xc4\xe69\xf4b+@\x8d\x1c\xb8=*\x88-@X_\xd6\x7f\xa4\x970@\xa5$z(p\x91-@\xc5L\xb9-8~%@\xc0\xc6\x9e\x0cO\xf9/@\x99\x86\x0e2\xfa\xe6-@\xd9f^\xfa\xdci)@P\xe4\xde\xb4D\x08)@\xfe\xdfr\xa3\x9b\x18&@y\x03\xea"\\]+@s\x185\xe6\xa540@\xc2Q\x98\x90\x15\x8c/@\xd9\x88\x05B\x01Q-@\x98\xd7\xd0\xbf"\xb9/@\xd2bE\xe4\xc4\x890@EP\xd7L\x96\xa2-@\xc0h\xe4\x18]~-@:\x96\x06\xae8\xe8,@\\\xd64K\xfaq-@\x9b\x02\xca\xc7\'\x97&@\xabC}7\x10\x8b-@\xab\xd8\x132\'\x15+@\x0c8|s\x1d\x7f-@\xbbG4>\xe8~(@{l\xec\x9cT\xe90@\xb2\xba\xb4v\x83\xef%@v\xa7\xdag\xbe\xe4\'@\x7f\xb7\x13\x18\x91\xfd/@\x0e}\x16\xe0:\xfc(@\xbb\xdd\x95H\xd6\xa7-@\xe7*M+Q\xb10@\xce:\xeb{d\'(@\xb6\x14(\xb2\xbf\xc7\'@eV+u\xef\xc10@\xd0\x10b\x05\xc0\x9c.@Eg\xa3Kj\xd2,@\x0f\xfa\x15\xe9\xfe\xc50@[ /\x13\r\xce0@"\xd3@*\x99\xd50@4{\xa7\xb6P\xd5\'@\xaf\xb9\xc0\x8a\x85\x08-@)ssHra-@\x90\x03O\x83M\x12.@\x18\xdaK\x1e2\x070@\xdb\xd3i\xf2Zl0@\xda\xff\rf3\xad0@y\xe1[+\xf8\xbd.@\x12f\x9c[N5.@#\x1d\x8fO\xb8=-@\x7f\xb4k\xdaJ\x15-@\n\xb18(>\xdb0@%A\x16\xd7\x91\x8e\x1e@\xc3\xb75\xb5\xd6%-@\xe1Qy\x017\x08*@\xaev\xe1\xb6\xf4\x02(@\x9d\xc2\x94\xba[\xad0@\xc9\xa2h)f{*@bP\x8e\xcd\xec>0@\xef\xf1\x9d9\x8e\x17-@\xd0=\x15\xc0\xdf\x92+@\xfa\xb9=[\xcf\xf0(@\xb2\x8en%\x08\xf9(@\x81\x8a\x10Yv8-@\x95\x10>\x0f\xed\x86-@QK\xe7\xf5\x97\xcf\'@\xcf\x14\xeeH\x1c;,@\xd8\x95\xcd\xf5\x1e\xb60@,|\x05\xe8" 0@N2\x8e4~\xec0@\xcb\x8b\xde\xe7\x9f\xb7)@\x95\xcf_b\xef\x1f+@"\x0b\xedx\xf9\xb9-@\x1e7\xf1\xc1\x07\xf8(@\xde\xfeQ\x1d\x03\xc8\'@\x84\xa0kX_\x930@2%/\x8d\xdd3.@\xde\xd1\xf7\xf3\xf4\xf7%@x\x08\xb7\x10\n\t+@\x82\xb3\xcab%\x9a&@\x0b\x9e\xdd\x91\x95\xdb(@!\xb16{\x18\xb2,@\x90wt\xd1\x1b\xbf-@rYL"\x85S0@:}?\x15$\xaf\'@\xf9\xe5\xb4\xbe\xa9\xa7/@m\x9br\xc3\x91\x012@&D\xfd\xa3\xb7\x8a/@J\x15t\xf1=A-@\x99?In\x11\xb5\'@\xa7g\xfcOL\xeb&@\x97i\xa7\x95\xa3:-@\x13\xd3\xfcx\xe6\xed-@\xaf\x90\xe02x\xfa)@\xe4\xfe\xd2\xba`\x0b.@\x88C\xe2\xef\x00h.@\xc5"d\xa4?\xe9\'@\xf7\xc9H\xc6\xb5\xb22@u\x96\x8d\xabJ\xd4.@\xaf%Ak\xac\xa4,@\xc2\xac\x1c\x04R\xc6-@ab\xde\rw\x7f(@\xfe~\xeaC\xcfg)@7j\x9cR1\t.@`C\'\xb5f\xe0.@)#\xff\x9e\x83\x91-@\x99D\'\xd2\xc2d-@\xc3c\xaeQ \xf3,@\xb0w7\xa2}\xb2(@\xb7\\A/\x11\x8b/@\r\x15\xc8%\xc8\x91+@1;,\xff\x7f%-@\xf9J\xe1\xd8\xd7a-@8\xa49\x91\xd1<)@UL^G9\x18\x03@\xeb\x94\xe8\xac^\xae0@\xd6@\x10\xd70\xf3*@\xc7\xee\xa1\xfa\xca"+@\x16h{$\xe8\r,@\x18\x1a\x00qO\x85-@\xb1T\xaa\x0e\x10\xaf1@\xa3\xf2\xbb\x101\xaa0@\xc8\xf8P,`\xdc0@*E\xb0\xf7\xae\xbc,@\x07[M7Y\xd3\'@\xea\xff\x15\xf7\xe7k\'@\xca\xa1w\xf5\xce\xa0(@,\x04\xed\x9d\xf9\x85,@\x1f\x9b\x97\x99}\x8b,@\xbb\x11w\xdc\x067-@o\xba=\xdd\xba\xb1.@A\xd0]\xad\xcf\xcd0@g\xd5\x02\x9a[N-@\x0egYb\xba\xcd.@)\xf91\xc4@\xbf0@\xcd\xdb\x03\xff\x00K(@W\xfc;\x0e\xfb9-@\xf5\xf4<\xe8E\x97.@\xa4\xd4\xc6Q\xe6Y(@a\xb7nM\xfb\xa7*@XH\x96y\x11\xc4,@\xcdS`\x06\xa79\x14@\xc7\xc0\x1ex8\xc2(@\xc7\x91S5\xc5\xc80@>\xbf\xa6E\xdd!,@\xc9!\xaf\xa8w?&@\xeb\xc6K\xd5\xa6\x850@\x87)\xe1\xce#\xea-@\xd2e\x05\xac-`,@=\x90\x0b\xd6\x07\xb0.@\x07\x1c\'M\r\x0f&@\xe7\x84\xb8\xc1\xf7E&@@V)@L\x07\'@B\xb4\x0f\xac\xf8H(@Y\xb5\xdd\x7fl\xd00@\x0fM\xa5\x148o-@e\xda\xea%9\x8b%@:\xd5k\x07\xc0\x830@|\xf7b\xe1\xfc\xae0@4Q\xb6\x18C^)@\x15\x81)\xa6|h)@\xf5\x8b\xa7\\xm-@\xb33\x04\xe8\xb5\xd2.@4o\x96\x0e\xda\xd10@nM\x10\x1f\xb5\x90,@\n4#\xd5\x04\xcc0@\xbf\xb7\x9d=\x9c?(@@Tb\n`\x041@\x18\x07\x1f\xaa\x88\xf0)@\x95\xadY\rFr-@+p\xd2J7\xe0\'@\xf2V\xbb\xb9\xcf\x86-@)\xd2\xa2\x17qg-@f\x13e\xdc\xcd\xbc%@\x81T\x824\x81C(@\x0c\xcb\xf1G\xe6\xc10@\xd1 \x02\x8cH\xd80@\x8bg\xfe\x0c\xc2\xf90@\xfe\xd1gC?\x810@\xac\x8c\xa3\xba\xe1o)@p\xdb\x93\x9b\xce\xc60@-\xe8t\xff\xdf\x9b%@\xd4\xc3U\xb0\x955(@\x07\xce\x90\xe2B\xaf(@;\xa2\x1a\xe0\xb1=*@|\xe2J\xfb`\xf80@\xf7l\xe6\xde\xd0\r-@\xcd5D\xfbvs&@\x01}\xf8\xdcy\xeb0@\x18\xf4\xc5p\xf7\x98,@,q\xe5\x92\x8d\xbf.@\x91\xd5\xa4\x86\xc2\xf6\'@f\xbb\x9fw\tf*@eZ+-\x02\xbe(@\xf7H\x84\xea\xb1Q*@\xf259s\x05\x06-@\xb2>^S\xb7\x80/@d\xc2\xf4\x88\xf2f,@\xb8\xb2!]\xb2f-@j}\xf6\xc4\x15\x82(@h\x84\x1b\x94w\xdf+@S\x0f\x1eM\xec\xa9(@\xaf\xffcr\xf1o-@\xad\xf3\x10l\xe5M0@P\x00Q\xc4\xff\xc3\'@\xba\xa6\xae\x06lZ(@#\x0fw\x00\xa9\xc9&@\xfeu\xc1Eii\'@\xf6?\xc4\xb2\xdc\xe0(@;\xa2;Y\xac\xdb,@/\xe8\xe8M\xc2G-@n\xdb\xae\x00\xe6\xbf)@\xc4\x1f\xec&($(@Z\xf5\t\xb3N\x91-@\xb2\xe5\xd6ux\xfd0@\x05\x7f\xae{\xab\x97%@\xb6\x82\xdaz\xe9L+@k\x13\xb6\x8aN\xc8\'@\xd0\xb2\xd7\x07\x8b\x8a-@\xa6\x0fYn(s-@-\x17\xf6I\xfa\xcf(@\xf4\x9a\xe5\x90f[-@\xe4@!\x14\xe8\xc40@\x1f\xbaH\x8f\x7f\xfe0@\xec\x8a;\xd6\xa9\xa1/@OY\xd4\x81\xaab*@\xe5a\x90;9\x9c\'@eW\xd0%\x82\xc30@\x965\xacQ\x08w\'@\xf5\r/\xbe"\x1c\x1b@4\xa0(\x9e\x88\xa4,@\x93\xe4\xf3\x07\n\xae\'@G\x06v\xf7\x89S+@N$\xcb`\xb8\x1b*@cF\xac\xed\xa3\xb4)@\xa7\xd6\xce\x15:\x90\'@AX\x95\x9f;w*@\xb3\xf9\xfa\xf4\xc2\xce,@2\xff[\xa0\x1e{-@\x05en\xd0\xa3\x8e*@\x18\xb0\x13r\x87`*@<\x0e\xf6A\x8ay.@\xe1)\xa6\xbe\xd2\x99)@\xef\xec\xc3\xc6/\x95\'@\xfa\xb4\x02\x0c\x8er)@\xae\xa3\xc9\xdb\x97\xbe-@\x83\x85k\xa0\x7f\xad)@\xc5\xf7l\xabM\xd40@rs\xa1\x9d\xc91.@\x1av\xfa\x8aOS-@;)\xee8/x(@z{\x87\xfc\xdeL\'@q\xbb\x94\xe4\xf4w.@\x02F\x05\x8f\xd7\x161@\x9fm&\x1dV\xfd-@\x03\xa0\xe99\xecm-@t\xc1\x9cu\x9e\xba,@9Q8\x18\xfc\xea0@C}\xbd\x87E\x0b*@8\x04\nh<\xf7-@\x0c\xea\x0f.\x7f\x151@\xe5\x9f\xadX\x8c\xca-@\xa8\xe46\xb0\xd5H)@\xcb&W\xc1\xcb\x9f&@\x7f\xc3\x1d\xc1x\xbd0@uhW\xa1F\x07)@<<\xa4\x14\x01\x94-@\xd4\xeb3\x81\xb57-@v\x98\xdeE\xed\x80(@<T\xd6\x8f^\xf2%@<\x9fg\xef\x17p-@\xdchI\xcd\xb1M+@\'\x95\xa0\x93\x93\x16*@\xd7\xce\xd7C\xb6\xe5,@\xe2\xaf\xc9\x01\xfd\xf4,@f\xe2\x87\x08\xfe\xc0-@d\x9f8\xae(\xf7%@\xbe\xd3\xa7\xe3\xbaC!@\x91<\xc5%\xcd8(@\xe9\xc2\xd6Gu\xbe/@\x90u\xbcwt\x87-@\x10\x01\xb1\x02\xb2\xfb(@\xa7f\t\xac\xff\xb90@\xe4\tb1\\h-@5\xdc\xbd~\xd6\x88.@E\xed\x90\x11\r\xce0@\xfc(\xba\xfb\xc5*(@\xfeT\xa5>\x89\x8e-@\xef\xf3\xf0h\xd2W,@=\x9en&\xb5\n-@\x9d\xb5\xdc\xb8\x04\x12.@\x9cf\xceXt\xb40@\xf1\xae\xebX6\xe70@\xf8F=\x88wk)@-\xa3x\xba\xf6\xc70@IZx\xb3\x1c\xb3/@\xa9\xc86\xf7\xcf\x9f/@s}\x85\xaaL\xf3(@)\xc8e\xb5N\xb7,@q\xb07t\x170!@Y\x1f)\xaf\xc1\xed0@\xe5q\xa0q\x81\xaf&@\x9a\xeb\x8d\xb6\xe4\x1b.@X\x08t\xa9\xc5G&@vw\xb9r,\xb40@\x05q)f\x8e\xdf-@\xc5\xa8\xd5\xa9\x1b\x8f&@\xf1\xbd\xd1l\x8d/&@\xc0\xc7\x1f7?",@\xb8\x05\xca\x04\x1f\x19+@\xbfN\xe7\xaaw\xba-@\x90\xf7\xc8\x1e\x963.@\xecu\xfc\xf7k\xa9/@\xe1\\\x13(x\x940@\xc3\xab\xf5\x82\x00*(@"\x04\xdb\xb8c\xe4-@b\x8djQ\xeb\xda(@\x9aN?\xb0\xf1\xa8&@\xae\x0el\x92\x00t&@\\&!\x17\x15\xe0&@\x02\xa4\xe7\xe3g\x9b&@\xd3\xcf&4\x07\x10(@!\xd9\\\xba\xdc\x10.@\xcb\x1b\x98J\xc1\'(@c\x16\xbb\x1a\x00<.@\xc2\x174&?\xb5-@@\xcf\xdd2\xe5|,@\x94\xd7\xd1\xa7P\xca&@\x0c\x1f\xc4\n\xfc\r+@\x90o\x01\xe1\xaa\x82&@\r\xda\x14\xac)"/@[\'\xf3\x86#\xa0-@+\xb1\x07IK\xa1/@\xb7*\x19\x7f\x83\xd6&@\x19\xb7\xd0Y\x1e\x08+@\xc5"\x15\xf6\xbf\n.@\x1b\x88U\x0bxR+@\xe6p\xa5\xdf7\x91/@%\xaaf\x97\xc0..@0#\xc2\xd5\x19\xb00@\xdfEu\x93\xba:-@\xc5\xb4\x9e~GD&@\x9a\xf8\xff3\xc3)&@N\x14\xa1.\x80\xf2(@j\x88j\x99\x97\x8f/@\x17\x17\x97\x1e}#.@\x97\xfa\xa2\xa9\x9d|-@~;Zf\xa8j/@\xc7\xb4\xf4j\xe2\xf7\'@\x13C\xe2\x1c\xba\xce-@HP\xd2\x9e\x01\xc0-@\xc5r1;\x01Q-@\x95\x82\xea\xea7\xaf\'@\xc4Lro\x8c\x19+@b\x97\xd1\xe67\xfb%@qA\xed\xf6\x0em)@\xe0\x81]\x9a\xb0z/@\xc3I\x12E\x8f{-@v?\xa4\xe1\x06\x1e+@\xcf\x93\xbb\xe6|\x08(@F\xbe\xf6O4\x15&@ma\xf6\xfb\xaf\x13)@m\x83\x1b\x12A\x96(@\xd2\xa844\xeb\xb5&@\x00\xe8\xefVs0-@\xa5\xba\x88ha\x8c0@\xa0\x1c`\x05\x13r-@\xf6\xf5\xb9\'C\xc0,@~\n\\\xc4:\xda%@a\x05\x9a\xf7\x90\xb3,@Y;\x84\xb0Fn0@8R\xa3\x93<\x82*@l\xfd\x07\xf3\xb2\x11&@\xc0\x8b_\xba\x94~-@\xbca\xff\xc7\t\xd9/@\xb7Edl\xcfe/@\xdb\xad\xf5\x1e\xc0\xa1-@U\x0b\x18\xe4\xcc>+@\xf0\xe0V3iS,@\x9ct\xd1>,\xdc/@\xa7iF\xc0\xa1\xba/@L\xeb4Y\xbe\xe4\'@\xb2\xb37"n\x970@\xa3\x92F)p\xf0*@\xab\xce\xd7\x90\xea\xc9)@\x1cm\xff\x8c\xd9\x95,@,"\xa5[\xc3\xfc,@8\xf7\x02\xf65\xe8+@\xed\x13e\xaf\xf7j)@P\x01\xfe<\xf9\xd6,@;c\xf5\x9a\xc9a+@\xdd\xf3\xd1\xd0\x91\x860@\xd3\x919\xc7\xa1\x10(@\x05\xf0\x82\xfdk$+@\xfe\xa93\xf1\xcdQ+@\xde\xd1\xf0~\xa9\x97-@\xff\xebfLj\xc2/@C\xbfR\r\xa0\x07(@\x97\r\xc4u\xb5\xf0.@\x11\x16\xfb\xf3=\xe2.@\xfem\xee@\x82\x8a-@\x91\x8b\x9d\xd4\xa8x-@\xfb\x7f+\xfe\x0ee-@(}\xac\xf7\x1c\xe3*@/\xe7\x81;\x1bw,@\x1cbJ\x970m,@\xa3\xff>\xf0\x99}*@jT\xf1\x8e\xf4~(@W\xc5o\xfd\xb26(@\x8e\x0e\xfa\x1b\x84\x17&@\xd7\xaf67S\xa3-@\x90\xeb(\x1fW\xd5/@\x82Lc\xeey\xb0*@&\x01\xe7\x19\x8a\x81,@!-\x83x\xc8#&@}\xd4\xe3<^\xd2,@\xd0\x87WF\x11\x9e-@\x15*\x89\x7f\xdd,(@\x98\xa0C\xe7\xdb\xd3,@N\xa6)\xec\x05\xa50@r\xd1h\x0cm\xc0+@Z\x94\nS\x88\xc2,@\xcf*\x9a\xd9\x9aq-@Z\x80\x02*\x0c\r*@mM\x07\x1f\xdf\x0e(@\x10e=]\xd3\xcb-@yP\xba\x88l\xca.@g\xf4\xb5\xa8\xb7K\'@@\x1b\xacE\xe7$&@_lN\x9c\xcc\xa3/@qgptz\x95/@7\x84V\xbf\x06t/@\x8c\x113\xbc\x92\x16-@r\xa4\xcd4\x90\xe3-@ \xad~\xc8\x80c.@\xc7uZ\xde;\x8f(@\x9b\x8e0o\x960,@\'\xe7Ha\xc8r,@\x12S\xc3\xd1Xo,@)\xf7\xe6g\x83\x96(@;\xa4\xfc\x81\x8d\xf9-@H\x03=\'\xecA\'@;=\xb4\x91/\x1d,@\xc0}\xb3\x99-d,@\x08[.c\xbe\x160@\xd3\xaeLN\x86\xe8-@\x9et\xcb\xb9\xd2f-@\x8e+\x95s\xba-,@Rc\xba\x11X@(@\x13\xbe7\x1f\xb5~-@\xc1\x98\xbb\x151\r0@\x1d#.\xc5\x95\x87-@\x9b\x9b_\xc8\xcbt,@\xccm\x8bg\xc9\xc1,@f\x14\xe9K\xc9p/@\x0cH\xb9\xba)R.@w\x1cq\xc4\xa7\x17+@s\xf4\x86\x0c\xd6\x0e)@x\x8b$\x01\xee\x180@\x7f\xcfb\xe2*t,@\x14\x9e\x94\x07\xc6e-@+5C\xdd\x87\x17-@\xe9\xee\x17\x88\xa83.@\xd8x\xb3\x0c\xc3\xab-@\xa3ec8\x80\x07+@l\xbc4\x1e\xb4\x03)@\xbd\xf6\xf7\xb1|u,@\nh!W\xc0\xf4,@&^\xae\x96\'b,@\xce\n/\xf8]\xf1(@\xef}\xa9iG\xc7\'@\x8e\xf2\xf2\x9d2\x9b-@\xea\x02q/\x01\r)@mz$\x14\xd9\xab(@\x88\xcc\x12\xe98\x81,@\xc5\xee\xc0\x92p\xac.@(\x03\xf2\xea\x10(-@2T\x19\x00\xca\xff(@\xe4c\xb3\x1ey\x070@\xa8l\x8fL\xa8\x9f.@\x80#\xd6\xfa\xe1\xfc,@\x92\x1c\xc9\xe0\xe8\x8a)@\xb05\xfd5!\xc9-@)U\x1c\x07\xa5\x0b.@\xc0^^N_\xfa/@\x9d\xceu\xf1#\x82)@\\\xfe1\xb1\xb4\xc3(@S\xb7\xb6\x1fi\x7f-@{L\x90%\x90W.@\xafd\xee\xa3\x17\xe6,@.\x19)\x94\x0e\xf2*@\x91\xa4\xec\x8d_\xbd.@\x11.S\xf2b.-@\x1a\xbf<\xd0\xcf\x9f-@"\x8e\xbeM\xcc\xed(@`\xefa\xcb\xd6\\\'@_\xe2\xda\x7fn\t/@\x9b\xaae\x95\x9d\x84(@5x\xe2\xc7\x1f~\'@\xce\xb5\xfd\xbe\x16I/@0\xea\x7f\xb1{,/@\x8d\xcf\xbd\xe6n\xa6.@IZ\xc7!j\xd3(@\x1a\xe4t\xc6\xb0\x8a\'@]\x90\xfbY\xbe\xc3)@\xf6\xd1r\xb7\xae\x1c-@!\x16+\xb4u\xb7-@\xc9\x101\xa4\xee$)@<\x10<\xa3\x95\xc6,@\xd9\xf1\xbe\xfd\xf9\xb2,@v\x11#\xb9\xa0\x90,@l\xf2\x04\xb6\x81\x85-@\xb8\\\xaaL\xe5y,@lt\x00z\x1a[*@\\4b\xd8lf(@XS\xc5\xfb\xe9\xe8)@\xa2\xd3x\x8e\xed\xe9.@\xcd\xfc\nK\xdaU/@\xa4\x82$\x9eY\xbc-@\xe5\x98\x85o:m-@/8\xfa:\xe5B/@D=(~\x80\x83(@\xd4\xfaQX\xaf\x19/@\x1d\xca\xf0\x91\xd33(@1\x08\xb9\xc1\xd4$/@\n",\xf4\xbf\x12-@E\xb8\'\xa8\x0ed(@m\x89\xe9\x8b,60@\x8c\xa6H\xde\xff;)@+\x9a\xd2\x94\xea\xe2(@\xf3\x08]I\x0c\x04&@\xa0\x1b]}\xc2\x06/@\xd3\xc0(\x8e\xdf\xb4(@j\xcf}@wH0@\xae\x16\tf\x89\xca+@I}y9\xda\xf3%@\xca\x0c\x8b>E\xcd-@\x0bnm\xa5\xac\xdc(@1\x14\xa1\xe0\x9b\xfa,@N\xed\xfe-,O0@\xc8\xe3\x04\xe9\xf1,/@\x82\xd6\x1a\xcb\x1f\xee(@\xb1\xbd\x89\x88D[-@\xf7\xf5\xc1\xdb\x97\n.@&\xf3\x1d\x88\xfd\xa3(@\xe0\xa2\xacW\x941&@\x06\xacK\xa7\x0c\x87/@\x92\x9f7\xa8\xd1$0@^\xc5$\xff\xe5[(@i\xbe \xdd\x1f\x06.@}\xab\xb1\xe7\x84\xc4\'@p\xb7,\x1d\x171&@,\xf8n6\x95\x14+@\xb9\x8c\xcf#\x1c\x1b.@\xae\xa3\n]k\xe1-@\xb1W\x02Nu\xe4(@\xe5\xa4\xd4\x96\xcf~(@\xcc\xceU\x83\xdbK(@\xd1I\xbdU\xb2\xfb,@1\xd1e\xb4Z}-@\xec\xaf\xb3\xb9%\x04/@O>\x13).j-@\x9cPek}\xc9(@n0\xf5\xb0\xc3\xd1\'@\xf5#)\xe3>{-@\x0f~YK.\xe8-@\x1d1e\xdf \xcf*@^n\xbe\x18[\xa7(@\x19fb\xb3\x01\xec\'@\x95)\xce\xce\'4-@p\x06\xad\xdd\x93\xa2(@Y\x11I\xe8\x9cV/@\x03\\s*\x08A(@p\xfd\xbf\xce\xb0Z&@\x11r1\x81\x81\x83-@q%\x97\xd1\x9d\xb9-@B\xb6\x88\xf4\x02\xf7(@\xbb\xa1\n\xd7\xeb\xdc(@\x7f\x19\xc4o\x9b\xc9(@\r\x89\x01\xb1|\xce-@\xd3\xd1dk\xd6\x16)@\x0f\xb2h\xf2D\xf9(@\xbc\x10y%t\x81/@`\x9a5\t\xd9\xc2(@}Sv\x17O\x9a(@\xde\x02C/\xe9{(@\x14\xd8,\xee6\xad-@"vB]\xdc\x11\x1d@\xd7-\xd3\xa6\xbe\xdd-@\x9e\x96\xdc\xc8dK(@\x1c\x8d\x13\x8d\x89^&@\xf5H\x8f\x86,\x8e/@\xf0\n\x12jq52@\xf5\xc3\x1b^\x9d))@\xde\xedR\x86W\xc4(@3\xf98\xe6\xccK&@9:>\x8ck<)@T\xa7\xdb\xd3\xf9\xd7-@\x90\xbaM*\xc7D-@\x16\x9f\xe8\x9a:\x1b)@\xcb\xf1UU\xc6\x82(@K\xa7u\xe6|\xaa/@\x90\xce\x87\xc5\x93\xad&@9\x16{\xa7\xc2:&@\xfe`3\n\x0bf(@\xe0Dp;\x1f\xb5/@{\x81\xca\x9bR()@\xfev\xaa.u\xf11@A\x88\x94\xa9\xc3L-@\xe66\xc6\xe85\xe21@s\xb5\x80\xc8\xafz-@\'`u\xed\xcd\r(@8A\x1a\x8e\xfc\xa2,@9\x89^\x1f\x0e\xde1@YK`\r\x1a|-@\xbf\x16\xf9D\x00$.@\x02\xb0\x81\xc3]@(@-J\xf1\xa0\x0b\r-@\\\x877\xc7t\x1b-@\xb3\xca\xf6N\xb1\x89-@Sb\x11\xc2\xdd\xf4-@"\xe7f]=\xa0#@p\xd3\xac\x1f\xa8\xb7)@\xc1\x9e\tw\x95T)@\xd1h\xb5\xe2>_&@\xa0-\xb4\xf5\x80\xf2,@k\xb72]\x0fX)@\xdb\xd7/!?\xa1-@F\xcfA"\tM(@\t\xb3\xae\x1a#\x02(@\xb7\xe7\xc7\xca\xfc\x18/@\xb5\xbd\xdb\xe00I,@\x92[\xb8y\x16\x9e)@\xa7\x1f\'\x9fz\x9e-@_\xee\x03\xd4Q\x97.@\x97(\xb7\xf2\x96\x8e+@\x97\xeb\x1e\xa5g\xdc,@\x81\x04\rw$\x07.@\xe0\xe8\xa7\xc3\x94\xc2,@\xc4\xd8\x88\xd7\x18F.@0::\xde\x828-@\x83/\x92\x14>\xd1+@!\xf3\x87\xe2\xbf\x0e,@\xe3\x0eg\xd9\xa0\x83-@\x1bG\xcf$\xcc(0@\xc0\xc0\xac\xfa\xeb\xdb-@EZ\x12[\x1c\xfa(@\xad6\x84\xb6Z\xb50@\x13\xdcP\x97*G-@\xa0H\x8e\tl\xf7.@\x9f\x1b\xd3s\x0f\x86/@\x12\'\x1dj\xc6\x17\'@?\xee/\xd4\xdd\xfc)@\xf0\xc6\xd5\x18\xe6\xf3)@\xf3i\x9b\xa4\x01\x82)@}\x82\xea*\x9a\xa72@\x13In\x03\xb5V\'@\xdd\x02%\xfc\xd6\x9d.@#\xd9\x1f*F\xe90@P\xc6\x18x\xad\xdc.@l2C\x89?>-@\xff\x10\x81\xb4a\x0f,@\x8d)\xf1~l82@\xf8Y\x17\x07\xb7B0@\x8ei4wYR-@\x1bj\x98\xd6\x95\x80(@\xb3!\xca\xbfC\x9e(@'
p16
tp17
bg3
(g4
(I0
tp18
g6
tp19
Rp20
(I1
(I5337
tp21
g13
I00
S'J\x8c\xb6\xe6n\xdeS@mI\\\xf8\xc4\xe5S@\x05[\xbd\xc6[\xe3S@\x85\x9cN\x9b%\xe0S@\xba6~l\x04\xdeS@\xb4\xfb\xc8vU\xe6S@Q0\xfd\xb1\x9b\xc5S@\x9b\xc0\x17G\x0f\xbdS@\xfc \xc4\xfaN\xe3S@D\xdd\xb8C\xb3\xe3S@@n^\xc0k\xe2S@\'\xa1\xd8h\xf2\xe5S@B\xfc\xa5,G\xe3S@\x1cv\xe4\xe0s\xb7S@XamR\xb9\xe4S@n\xb7\xd5\x93_\xe3S@U\x1d\x86L\xa3\xbdS@\x85\xeb\xce\xacQ\xceS@\xcc\x18\x04\x0fd\xd3S@\xedmk_>\xcbS@RW2\x88\xe8\xa9S@[\xa1\x02\xc3\x95\xf1S@\xff\xcd[\xa5\x82\xd7S@\xa3R\xb7r%\xc9S@;0\xb1\xc4\xb7\xe1S@?\t\xb4\x1e\xf7\xe4S@{"b\x19n\xd7S@\xbd\xdf\x91\xae\xa0\x9eS@\xffn\x9exp\xa3S@&J(l\x9a\xe4S@|/\xef8\x89\xe4S@\xbd  \x98-\xafS@6|\x8e\x81\x85\xa4S@\xdc\xc0V\xcd\xf6\xdaS@n\x1c\xb4{k\xe3S@\x92\xad\xad?\r\xbbS@\xfe\xe8\xfed\x88\xc5S@BZ^\xe2K\xaeS@_\x98\xbb\xd3\xe8\xa2S@\x98\xa7\xdf\xe2p\xeeS@\x1a&\xdf\x86\xff\xe3S@Xc\x04\xd4\xa3\xe1S@\xcb\x9ah\xed\x05\xdaS@\xac\xe3\x9a6\xae\xeeS@\xce\xa2]3_\xb8S@vD\x9e?\xfd\xe0S@\xcd\xd8\xf0\xfeB\xe3S@\xf2\xb3W\xe65\x99S@F\xfdE\x1f\x15\xcaS@\xb4\x89J\xbc\x9b\xd2S@\xbe\x18~\xed\x9d\xe1S@\x84\x04\x83\xca\xd7\x98S@\xbei\xfe\x10x\xfdS@s\xa5\xff\xc8\x82\xe4S@+\x91\xbd\xc5\xee\xe6S@\xee\xa1\x9a\xc0j\xdfS@!\xe3U\xb2t\xe2S@&\x8ahj\x06\xc0S@N\xf3\x87\xd7H\xdeS@\x9b\x19R\xbb\xb5\xc6S@,\x9d\xb0j\x9c\xd4S@\xa5\xdd\xf4\x16\x8c\xa6S@\x82\xdbX\x1a\xa4\xeeS@\xaa&Ur\x7f\xdfS@\xb7\xe7\xb8\xd3\xe9\xe2S@8\xf9v\x8c\xe6\xc1S@\x10w(\xc6?\xa3S@\xbb\x0cB\x1a \xe3S@Y\xd0x\x1f\xf2\xecS@\xc7*1O|\xe1S@(\x18\xdc\x18B\xafS@\xb00w\n\xa4\xe3S@5\x18\xaf\x19\xe3\xe3S@\xf3U^\xed\x06\xe0S@\xb2q\xa2@\x97\xe3S@\x01\t\x13a\xfe\xe1S@n\x84\xe5\xb3i\x9eS@r\x137\xd9\x8e\xe1S@\x83\xd4\xda\xb7n\xe1S@\xac\xaeG\x0b\xaa\xdfS@\xde\x03\xc4\xc6\xb7\xf3S@v\xa3\xbf\xe2\xad\xd2S@\xb7\xd4\xfdM\x7f\xd8S@>\xeb;&\x86\xdbS@\x87\xb5ZW\x91\xdfS@\xe7\xeb\xa3\x81\x1e\xe6S@\xacV\xe3\xb8\xc2\xe5S@\x1d\xdf\xfca\x01\xd3S@\x9dM\x933\x8b\xebS@\xf3\r\xe2\xc2P\xe0S@\x87C\xe5!\xf3VT@\x8b\n\x17\x11;\xe0S@\x1a$h\xa6\x16\xb7S@\xf4\xe7}\x85\xcb\xe0S@\xa4\xb7OR\xe5\xe2S@\xbd[k\x94\xa6\xe0S@\'b\x00\xac8\xbaS@\x13>\xbd\x07|\xe0S@$\x91\x99E\x82\xecS@\x11LZ\x10\x8d\xe6S@\xa6\xf5\xfdJn\xe0S@\xa7\x14\\q\\\xd0S@\x18\x8b3Pa\xa7S@\x18~%\xde\xdb\xc5S@C\x9a\x10+%\xc6S@VSDp\x06\xdeS@Q\x0c\x84|\x04\xc6S@@\xb4\xe2\xfb\x0c\xdeS@\xe0\x0e\xa8k\x0e\xd1S@\x86\xc6\xa7>;\xc6S@\xe2@\x9aY\xb3\xcfS@\xc0Y\xa70\xb5\xcfS@\xa1E\x94\xd1\xe6\xebS@\\\x8c3\x00\x88\xa9S@\xf8\x9d\xf0\xab\x8f\xd0S@\x19\xf0\x14vy\xdfS@\x08\xcd0\xc0\x1b\xd8S@\xc0*{\x81A\xe0S@kM\xb4\xb6F\xacS@\x8f\xf1x\xeaF\xe2S@\xf9\xc0\xf6\xa2\x83\xdfS@\xca\x9f\x13C\x0e\xc1S@}\xd6\xf4Cg\xceS@\xe9\xb3\xd9\x88\xee\xe7S@\xdb\xc4\x06_\xc7\xe1S@\xc7\xae\xeew8\xd5S@\x8a&\x8f\x89\x0c\xd6S@\x96\xba\xa0Y\\\xfeS@\x8dp\xab\x08\x94\xcbS@\x02h\xb03X\xe3S@&\x83\x03}`\xbdS@w\xb5\xd7t\xae\xe8S@\xa7\x8fL\x0b\xe9\xd5S@\xeaW\xf1\\\x11\xd6S@\xbe-\x95\xf4[\xd4S@*\x0f\xc1\xf0\xbf\xbbS@w\xb2\x02\x0b\xce\xc5S@R\x87l\xbe\x17\xb5S@\x8d"\xe4m\xf6\xacS@\xb4\x98\x9e\xf7\xc6\xe0S@4\xfen\x14B\xc1S@\xe4Q\xae\x0b\xf9\xa9S@\xa5\x97\xceJ\x0b\xadS@a\x11-\xd4\'\xc1S@\xf7s\xc1\xe6\x94\xbfS@\xed\xf8\xa5\x92q\xd6S@\xe3{\x81\xb8:\x99S@\x8d\x97\xe1\xfe\xf1\xa0S@\xe3\x809\x99\xcb\xbfS@\x97\xdb\xf8\x13\xd7\xb8S@2\x8e\x95\xc0H\xdcS@\xa2\xfd7A^\xdbS@\xe2\xc8\x86\xd1\x8f\xd3S@\xe2\xd69/\x91\xd3S@\xba3\xa7|f\xd3S@\xd13X\xa5"\xd4S@\xdb\xa5\x07\\eWT@;\xe6\x02\xa1\x94\xc9S@\x1a\xaf\xb8\xc4O\xeaS@F\xdeD\x13\x0b\xbfS@a\xc6\x1a\x8c\x00\xb9S@\x08\xaeHP\\\xd1S@Z{\xae\x9d\xa3\xbeS@P\x17\x1d:\xc3\xbeS@\xabh\x1a\x9d\xac\xaaS@\xcc\xfd\x82R\x8b\xeaS@\xd4yAO\x89\xd3S@\xdbT"\x8akfT@\xec\x83\x91r\x95\xd2S@\x9a\xb1\xd1@\xc2\xd1S@\xcaa\xf6\xbe\xd0\xd2S@g.^\xd4\x83MT@\x94\xd2\x99e\xa1\xbaS@]\x9f\xcc\xc6\x82\xdbS@Xz\x95p\xf6\xd9S@\x82\x1a4\xa4\xdd\xeeS@\xdb\x8e\x125{\xc1S@~4*\x14H\xd0S@\x84n[h^\xeeS@)\xbduWX\xaeS@\xf9\xe0r\xb0\x13\xd2S@G\xa3V\x7fC\xb6S@\xdeY\xaf\x93\xbc\xeeS@\xec\xc9\xcf\xe1C\xd2S@V\x92\xc7J+\xc2S@^@\x9e\xf8\x88\xb5S@\xa63\x95S|\xc4S@\x13\xec\t\x87\xce\xd0S@];\x8a\xa3\xe2\xd0S@\x08\x1a\xdd%\xfa\xe9S@:\xee-A\xd5\xc9S@\xb4\xb7\x13\xdd\x84\xa1S@\x00\xf2$_\'\xafS@v1\x97jc\xb7S@\x9f\x00dDH\xa0S@G\x1e\xdb\xdc\x81\xceS@+Gz(\x8d\xd1S@}p\xa5r\xec\xc2S@R\x13\xb4\x01\xc9\xddS@\xf0\xb6!\x8e?\xd0S@\n\xab\xe0\x13\x01\xecS@<\x7f\xd9*M\xcfS@5\x05\xcf`x\xcfS@\xd3\xe3\xad\xc3 \xa3S@\x9dr!\x9ay\xcfS@\x9eP\\\x0c\x9a\xedS@(Y\xe7\xb5;\xd4S@;\xd4\x17\x8db\xd6S@+r\x9cx"\xc5S@(9e\xe1Y\xb5S@\xdd\xa5\r\xb0 \xc6S@\x1eG\x96\x85\xcc\xc3S@T?y\x93\x92\xefS@y\xb8\x05D\xe3\xceS@k\x82\xa3\x13\xfe\xebS@\xeb\xdd\xa7?\xe7\xebS@Nm3\xa1K\xccS@$>7\xfbH\xceS@s\xe4\xa4\xd1=\xdeS@v\r\xc5\xdb\xc1\xe7S@\xcd\xad.\x8d\xfe\x9fS@\xaa\xef\x7f\xdc}\xa3S@8\x97@\xf6V\xccS@7d\xb5<\x0c\xaeS@C\xeb\xa3\xd9\xca\xcbS@"\xf77\xf3\x1e\xd4S@\xf2)\x95\xa7\x0c\xccS@\x1f\xb7PG\n\xa2S@z~\xedB$\xe3S@\xea\xb8n\xec7\xe4S@\x07\xa7\xc9\x12\xe6\xd6S@I\x18Y\xdb\xd0\xd3S@5\xec\xea\xd6\xac\xe4S@\xce\x11\x88:\xe5\xc4S@\xce\xbc1j\xee\xe1S@z\x03\xb5\x92\xde\xd0S@\xb5kC\xa5\xe0\xa8S@0G\xc0\xe8\xd2\xefS@*\xf2T|\x80\xcbS@\x8f=,\xfeS\xe4S@\xfa\x18\x04\x7f}\xf5S@V\xd0\x90\xd9\x02\xcaS@\x16>\xb4\xef\xcb\xa1S@\x06\xca\xee\x12a\xc6S@\xdb\xda\xb9_\xf1\xb4S@\x00\xdf\xfa\x14\xc7\xccS@\x03\xec;\x84%\xbcS@r-\xad%\xf1\xe4S@\x89w\xe4D\xa9\xa1S@7\xf5\xaf\xfc\xa4\xdaS@\xdd\x18y\xa1\xf1\xecS@\x12R\xfb\\\x1a\xe3S@\xf6\x01VM\xa7\xcaS@!-\xdf\xce1\xc3S@\x1c\xf6n\xd9\xee\xd7S@\x8d\xf5\xcf\xc1:\xafS@-\xa3\xa4r\xf5\xeeS@\'RJt\x91\xcbS@\x82S\xa1\x1b\xbf\xcbS@o\xa3\xaf\x1e\xc3\xe1S@\xbb\xef\x843\xb2\xdcS@|\xc1\xcf\xc8\xf0\xa8S@X\x9e\xb9\x99\x1a\x9dS@\x85\x190\xa5\\\xd9S@\x9f\x88\xf6H\xff\xa2S@\xd6Gv\x93\xca\xdeS@C\xb5\xe7T\xe4\xaaS@\xa8\x1b\xbd\x07+\x0fT@uXE\x89\xed\xbbS@\x08\xae\xf0oT\xcbS@&_[\xd6\xc6\xecS@\x00v\x97\xa4f\xcbS@\xafQ4\x06c\xf6S@\xd8\x16\x87w\x0f\xf1S@\x16w\xe8\xb4Q\xcbS@\x97=u$\xaa\xb2S@\x16\xf5\x9ds\x8f\xd4S@\xdd#9?\x8b\xcbS@\xa0\\\xd5n\xad\xd5S@\xf2r\x92\xff\x1f\xcfS@+d\xc2\x11[\xcfS@\xbdC:\xdf\xae\xc4S@\xea=>\xcb\x19\xb6S@^\xf6\xb8_\xce\xeaS@\xe5\x17\xeeq\xa8\xa4S@\x83\xc4;B\xf0\xc6S@*\xe3\x8c\xb7H\xdbS@1\x95\xf7w\x88\xb2S@!\xc5\x9cH\x13\xe7S@\xa1\xed\xeff\x19\xa7S@\xa7I\xbb\xe8\x82\xecS@\xb0>\xdbw\xd8\xd4S@\x8ee8P\xfb\xabS@c\xb9{\xaf\xa8\xe1S@Xu\xf5@\x85\xc0S@\x1d0\xb89\r\xcbS@\xc3\xd3-\xde\xc0\xb9S@\xc5\xbd\x86\xb9\x7f\xd1S@lC?\xd6\xde\xc3S@\xb3\xe4{|^\xe1S@k,u\x9ce\xeeS@\x9b\xe4\xa2a\xd0\xd8S@\x9e2\xe4\xa0K\xd4S@>NN6\xf1\xa1S@\xf8"\x1f\xa7v\xd5S@\xfa\xed\xf4\xae\xf8OT@.\x17\xbf\x9e\xa9\xd1S@\x80e(\xb7}\xb6S@4\xb1\x0b\x92B\xf1S@\xef\xe6k\xeb\x0c\xb7S@\xc7d\xfd\xb6%\xdfS@\x93\xb9#\xa75\xe6S@t\x10\xdf\xf9\xf9\xddS@\x99\x04\x0cB\xe2\xcdS@l\x0f:\xbf\x16\xc6S@\x86CB\xfa\xf4\xccS@k\x1f1\x9fQ\xdfS@\x06\x17\xd9<\x99\xe2S@-\xda\xac\xd9{\xe3S@\\\xe1\xbf\xe2\xcczS@1\xf9Y/\x7f\xdcS@J\xcf~\xa9\x1d\xdfS@\xbaQB;7\xd6S@\x80\x1f\xf8\xc3\xda\xe3S@h\x87\xbdq\x1c\xd2S@7\xe4\x95\x8dZ\xbdS@\x9c\xbd\xc1\xd4\x0bET@\x9f\x8by\xb2\x7f\xf4S@\r:\xbeW^\xf3S@\x9a]`$*\xeaS@\xbcK\xd7\xd7U\xeaS@q\xee\xebLw\xe3S@\xceR\xda}\xfb\xe6S@\xa5l},\xa3[T@\x01\xf2\x92\xb5W\xb6S@\x19\x01]h\xbc\xd9S@\xd1\x8ct\xa0\x18\xd8S@\x85jOb]\xd9S@\xce\r\xe9I\xc7\xc3S@\\\x98x\xa5\x97\xeaS@\xcb\x8br\xc1\x9b\xb2S@\xcd"\\D\xaf\xcfS@\xfd\xd9k\xc6\x80\xa3S@<||Z\x99\xd2S@\x13\xc7\xc4\x13T\x1aT@\xcb\xad\xe16U\xe7S@\x8am\x84\xfc\xf5\xe8S@\xd4T\xa5G\xdd\xe4S@\xb90!O"\xb7S@\x01\x1c\x17\xe5\xed\xdaS@?7\xa6\x9dm\xb3S@j\x94\x8f23\x9cS@\x85\xc1\x83\x85\xe5\xeeS@\x9d\xcd\xf6\xe0i\xd0S@\x02.\xba\xd7\x80\xdfS@\xab#\xee\xa9\x17\xf4S@\x03w\xf2\xaa\xe6\xb7S@\xfdJ\xbf\x15\xe6\xe9S@8"\x98\xe1\xd1\x99S@\t\x08\xb1F\x0c\xcfS@\xdf\xde&\x88K\xe2S@\xf4\xd9p\xdb]\xd4S@^\xd3\x11\xddB\xebS@\r\xef\x10\x08\xebcT@\xfa\x9b\xe7Nu\xc5S@\xb4\xb5\x9b=(\xcfS@o\xf9\xee\x0c\xd0\xe8S@\x8d\x1a\x03f\xf1\xe4S@\x89J\xf5\x87\xdc\xf0S@\xb9\xd5\xc7K0\xceS@\x88c\xb8\x81c\x9dS@A*\xaa\xdcA\xe3S@\t\x18Guw\x92S@\x14\xcfF\xe1\xdb\xadS@\xcdW\x81\xfc\xcd\x9dS@\xe1l\x18%=\xc6S@\xe4\xf2\xf0`t\xedS@\xeeGa\xab\x1a\xcbS@\x99\x89\x8d}h\xf0S@\xc0U\x81\x8c\xb5\xd0S@\xdcNn~\x8b\xe9S@\x92\xa5\x9e\x9f\x89\xdfS@Q\x1d\xce\xcb\x12\xa3S@?\xf3\xd1\xfd|\xcdS@\r\xe8\xe0\xe6h\xecS@h\xc54S\xd2\xc5S@\xd5K\xc3\xdc\xf6\xc8S@\xe7\xf2\xa3&\xab\xcfS@\x888wR6\xdfS@\xe4\x88$I\xc8\xc5S@UF\xdd\xc4\xdf\xb2S@\x99\xd4\xcf\xf6P\xefS@D\xdb\xf0Q\xf6\xe8S@\x02\x87\x94?e\xedS@Fc\x93\xb8x\xafS@KUkf\x1f\xd0S@\xda\xd5`\xebb\xe2S@\xe6\x10\x91\x08)\xdcS@\xe6Q\xd4\xbeK\xecS@\x0c\xf8\xd08G\xa1S@4\x17\xc6k\xec\xa4S@\x80\xbe\x96\xbeS\xf1S@\\\xd4\xc0\xa8\x99\xc8S@6\xcf;n\xa7\xd7S@\xc5\x95\xaf\xd8\x0b\x84S@\x9e+%\xec\xc0\xc7S@\r\xe9r\x0fn\xd0S@\xa5YC]\x11\xbcS@\x19\xad\xbb-\xaa\xeaS@~\x96\xf7\xbb\x04\xe2S@\xd0\x8d.\xc1\xcf\xcbS@\x0c\xcb\xcb\x14\x84\xd0S@\xc9\x9f\xae\xea\xd1\xcdS@\xf4\\\xfa\xc6\xb7\xb1S@\xa9\xccU\x12\xbd\xf2S@\xb9\x93\xeb\xc5\xa9\xc4S@\x8c\xb2p\x0c\xd9\xe9S@&\xb9*\xbc6\xe2S@dU\x11\x1a^\xeaS@H\x9avQ \xe9S@j:\x83\x94;lT@\t6h\x80W\xf1S@\xaa\xb6\xbfX\xa7\xcaS@\xb1#\x848\xbe\xe4S@\xdbJQ\xe3\xe3\xe3S@4\x89\xd9\x8f\xd5\xc2S@r\x10"\xb0\xf9\xb0S@x\xd9u])\xebS@\xd3c\xd1\xc6+\xb9S@\x1d\xd3I\x1d\xde\xeaS@\x89\xc5\nM\x07\xd1S@\xf1\xad%\xb6-\xeaS@f\x1b\xbc\xa0\xac\xd9S@\xb7\x98>\xff,\xd0S@H\xd4\\ 4\xc9S@\x86\x8a\x9d\xe1\xc4\xacS@\xfd\x9c\x10\x97\xee\xb7S@jIS\r\x9a\xf3S@,L\xf8Q\xe4\xb2S@ \xbb\xd3\xfe\xec\xeeS@\xa7\xba.\xdd\xa0\xc5S@v\x07\xe5?6\xcbS@\xf8\x89\xc0\xeff\xddS@V\xb1\xd4E\xb7\xe9S@\x0b \xfa\xe6\x16\xe1S@\x0b\xe0U$h\xddS@P\xa7)\x9dk\xccS@\x8cQ\xb41\'\xe2S@\x1f\xc8#R\x92\xb1S@\xc7\xc8\xd1\xaf9\x97S@\xee\x1d\xb4\xc5\xec\xc0S@\xfaR\xec\xf3\xd7\xd1S@\xa5\xb7\xba\xbb6\xacS@\xf5\xdf\xb4\x17\xa8\xceS@\xe2\xce_\xb2\x0c\xe0S@\xab\xe9\xd8T9\xb6S@3|\x83\x89\xa5\xa5S@n\r\xd0\x8e\xc6\xd0S@\xb8]tp\x83\xa8S@\x04o\xb2\x81\xec\xd9S@@\xf0!\x87U\xb7S@9V\xb4\xa2\x16\x98S@G\x8aL\xd0\xf3\xe9S@\x1e36\xac_\xc2S@\xcf\xa7zK\xff\xe2S@\xbd\x8c}&\xee\xbcS@\xc4\x8ff\x88\x8e\xc9S@~/vS\x93\xceS@\xf8\x8e^\xb8t\xaeS@\xd6\x83)\xd1T\xeeS@<\xc6\x95\xa7K\xecS@\x81\xcbN>@\xc2S@\x9e\xb0\x82\x1e\xa1\xb3S@"\xbc9_)\xe2S@~\xee\xc5s.\xdeS@\xde\x8ap\x17k\xe4S@\xf5\xd9\xaf\xc7\x9a\xe6S@\x08\xa8\xde\xb2\xd8\xc1S@P;h\xe4\x19\xcaS@\\,h`K\xdeS@d.4\xad9YT@\x95\'G\xa3\xb3\xabS@\xdd\x16\xe5&a\xb1S@\x10\x17mt\x1b\xb3S@\xe7\x84\x81Z\x08\xb1S@d\xb2\x8e"3\xe8S@\x8bv\x11\xc3\x11\xc2S@\xf3\x14\x94\\R\xe5S@\x93F|M\xdb\xadS@g\xb4\x99\x9f\x84\xd1S@\xf3\xf3\xcf\x90\x7f\xc1S@\x1b\x86Dz\xd0\xe4S@\xcc\xf1t\xb6\x88\xa5S@\x81\xe2`\xbbp\xdaS@\xe9\xf6\xacA\xe1\xc6S@A%`[\x0f\xa5S@\xcf\xf8\x9ec\x88\xebS@\x1a\xbby\xb7\x18\xe8S@!:\xec,\xdf\xa9S@\x175\xceB\x92\xe1S@!\x98J\x15\xf2\xa1S@\x8c\x905\xdb\x89\xe7S@\xe2v\xa9ou\xa7S@\xcc\x11\x92\x19\n\xdaS@\x99\xc9?\x86\xa5\xa3S@bp\xa5\x0f0\xdaS@\xd3\xe6\xeeT\x8f\xe5S@o\xec)\xba\x81\xd2S@v\\\xc7\x9a\x0c\xabS@\xf5\x15A\xf7?\xb8S@}\xbf5\x81\xf8\xd8S@\x9a \xba\x0b\x05\xc7S@\n\x1e\x1d\xeeF\xc7S@\xc07]a\xaa\xdaS@\xf9\x9e\x17"D\xdcS@\xc0\'\x1e\xf2v\xe1S@\x94\x07\x0f9\xc6\xb4S@B\x11\x97\xfb\xe6\xcbS@\xda\x8f\x1b,0\xe3S@H\xdfZ\x915\xa9S@\xbf\x03m\xe8\r\xe9S@\x17\x19*\xa1R\xddS@&:\x82\xddS\x9eS@\xeaV\x0e\xf1\x9d\xdaS@\xc2\x05<^\x08\xc1S@rs\xe2|\x91\xf2S@\xea\xb3\x1c\xb8L\xe4S@6t\xa1(\xf5\xe7S@U\xb1k\x8d\x8b\xd2S@\xf53\x1b5\xe0\xe8S@\r\xcf\xd3\xa4!\xc5S@T\x01\n\x85u\xdbS@%Q\x08j\x7f\xcaS@\xb4h\x0e{J\xbdS@\xee7.\x8en\xc3S@\x96U\x181\xad\xd7S@/\x87\xc8!\xa4\x0cT@\x89\xc8\xd7\x94%\xe8S@1\xeejTP\xe8S@t@c\xfd\xb5\xdcS@*\x0f\xcb0\xa1\xc1S@\xd7\xa2S\xe1\xa2\xdaS@Q\xe22xyZT@\xb0i\x06\x03\xf5\xecS@\xae\xf0\xcdF\x93\xc8S@\xc6]B\x95\x0e\xedS@\'\xa7\x9c}\xb6\xc0S@\xe7\xb1l\xfdq\xdbS@\xb0\xc4\xe3\xe8\xdb\xcaS@\xfdl\xc0G`\xd4S@\xa1h\x92\x16\x08\xd9S@4\xa1\xc9\xfb\\\xd4S@\xf1Y\xc7:_\xf1S@\x91\x9ax"\xc0\xd9S@\x8e\xc8\xc0Q\x03\xe3S@wB\xd0N\x7f\xe6S@>\x97\xfb\xa4\x19\x97S@\x87\x16\x95\x82r\xf2S@\xe0=\x9f1q\xdfS@\xdawn^\xeb\xe5S@xNh$\xa5\xe9S@"\x17d\xfd\xae\xd1S@:\x84\xb8x\xfb\xa8S@\xaf\xdbL\xecH\xdfS@0\xb3^\x1d\xe3\xe3S@.\x84\xc3\xc2\xf6\xeeS@\r.\x82y\t\xcdS@q\'\x05\xb0\xe9\xe7S@Nt\xd3\x9b\x9a\xc2S@d\x8a\x17P\x8c\xd2S@z\xf0Ye\xfe\xc0S@8\x9f\xba0\x16\xbbS@P\xbc@p\xc7\xdfS@b\xd5\xc8\xe9(\xdaS@L;\x9bn\x16\xc8S@*\xf6\x1e\xdb\x1f\xcbS@*\x0c=\x8b\x16\xe1S@f\x92u]\x99\x99S@C\'\x00\x15\x00\xbdS@\xcc\xffY%y\xe1S@W\xdc\xbf]\x1e\xc5S@]\xe3\xcd\x00\xfd\xe7S@\xa9@\xec\xb8G\xc5S@\xbf~?&9\xa3S@\xb3\x94t\xda\xd4\x8dS@F\xee\x91\xf7S\xd5S@_w\xe5\xabT\xc2S@\x9d\xed\xb1\x0bl\xc8S@BE\xa2\xff"\xe5S@\x16YBf\x7f\xcbS@\xa8\xa8\x18\x1e\xa8\xa5S@\xf9h\xcb\x9d\xb6\xcaS@W:\xcc\x9e{\xd2S@\xe4.pX\x84\xdfS@J%B\xcd~\xdcS@\xd9O\x07\xe9\xcf\xa7S@\x83\x0ef\x95\x8c\xe5S@\xe8\xcf;S\xf7\xddS@\xe7\x04\x87\xef\x85\xd3S@\xba\xcei\xf4\x92\xc3S@\xed\xfe\xafa}\xbcS@\x88\xa8\x1bc\xe7\xdcS@\r\xd0"\xbd\xec\xc7S@\xe9\xf6\xc3\x93\xfeWT@c\xa2\x07\xefQ\xe5S@\x9a#\xbc\xf2\xfe\xbaS@,:_Z&\xc8S@\xb0\xb9\x0b\xfcO\xcfS@shq\xc9.\xadS@\xf5\x17\x00$\x86\xcbS@\xaa\xcc\x1c4\xc1XT@\x0b\xa1\xd9\xce\xea\xb1S@5W\xd9b\xb4\xc3S@\xbf\x92,\xa5\xaa\xdcS@\x7f\xc6I\xc2y\xe5S@\x02\x853&\x9f\xe3S@\xfc\xbf_w\xe1\xd2S@\xb2\xf1\xab.7\xedS@\xd9\xcb~o0\xc5S@mh\xb2t\xda\xc7S@2\x07\xda\x0e\x15\xd9S@\x0f\xefw\t\x9d\xc6S@Y\xff\x18\xae\x81\xceS@\xc9%?\x18~\xe7S@\x08\xdf\xcd\n\xd8\xcfS@\xfd\xaa\xb5<`\xe1S@\x1f\xfb7\x81\x10\xd0S@\xf7+\xde\xa1\x1a\xeaS@\x93\xd2\xb5w\xa5\xb7S@%}\xf9x(\xffS@L\xf6y\xff\xbe\xb2S@\x1d\xd5\x7f[\xe0\xb8S@y\x89\x17\xb2\xc8\xc7S@\x13\x04\xf4dD\xd2S@Z\xc1\xec~\x9f\xe6S@\x19\x92\x1db.\xc2S@\x9b\r2pq\xb6S@\x9e\xf2\xfa\x8c\xed\xd2S@\xad;\x1aB\xfa\xd2S@\x11s\xd9\x8b\xee\xe4S@g\xe1\xd6u}\xd3S@E\x03\xdf0 \xc7S@-xd\x13[\xe5S@\x15\x12\xc7r\xff\xc3S@\x03_i\xdd\x8c\xa5S@\xd9\x9c=av\xe1S@L(\xc5\x07\xb7\xe4S@R\x9e\xec\xa2c\xe6S@;{\xa9\x0c\xfe\xcaS@\xf7\x17\xed\xdf\xda\xdfS@o\xbf\xa4^\xb5\xe9S@[\x15\x8b\x19H\xa7S@\x00o\xc1l\xe3\xe3S@\x08\x9d*\x0c\xab\xd8S@\x80\x81{R\x95\xd2S@\x84G\xcc\xc9?\xc7S@\xb8mR\xd31\xbdS@\xa7\xb9\x1a\xd7X\xd6S@\xafn\'\x16O\xe0S@\xd3\x8bQn<\xceS@\xe3[;?Z\xc7S@Xj\x93\x06y\xb2S@=:\xd9\x92}\xb2S@\xed\xd8\\L\xa1\xdfS@\x04\xdc+\xaeN\xc1S@\xfa\xd3\x89]\xb2\xe9S@\xdd\xc5\xa1\x88\x9c\xe0S@\xa0\x92S\xbc\x06\xdbS@\x07s\xc7\xadL\xd9S@\x9dI\x92\x0c\x8fMT@\xe3\x81\x04\x00o\xc0S@\xaeu\xf9\xf7M\xbdS@\x86\x94\xe4\x11\x88\xa9S@c\x1a\\f\xd1\xa7S@&Z)\x0c3\xccS@\xbd0\xa7\xd8\xa2\xd3S@\x1d!\xc0\xff\xad\xd8S@\x9a\x83W\xaf\x9b\xd5S@\xf8\x90\xf7\xf0H\xe9S@}k/h?\xd7S@\xb3\x01\x81Oi\xdeS@\x19\xbcS*:\xa7S@\x81\tY\xfd\xc3\xb6S@_\xf6>\x19Z\xe5S@F\x00\x86=g\xd8S@\xdd{\xe1(\x89\xbdS@-\xef\xc4lF\xd6S@\tp6a\xc9\xa5S@\x95\xb5i\x9e\x97\xcbS@\xb3\xc8\x9e\xbe+\xedS@\x0b\xb5\xac\xa8\xc5\x9fS@\xc2Aa\xf9\x04\xa2S@M \xac\x88\x0c\xc9S@q\xa8>\x85\xc4\xcaS@1\xf2\x9d\x05\xae\xb2S@G\'\xebAD\xecS@`\x8fP\xf6O\xecS@\xce\xd7\xe1\'\xcf\xe3S@*\xc1\x90,\x06\xdfS@\xcbjs\xe4\xd7\xd2S@7"\xb0+\x95\xdbS@\xa3?\xaf\xf0\xc8\xd3S@\xf2>WEX\xc1S@\x82\x15\x82\x04\xd1\xbbS@Oa\xc9\xd8\xe9\xd3S@\xfa\xc7\xadHw\xe4S@Y\x06\xc8\xfbr\xe6S@\x0e\x90\xb7r}\xc3S@;\xac\xb6\x9cN\x99S@\xe7\n[k\xaf\x9eS@\xf3\t\xa0\x9cN\x9fS@\x12q\xb0\x82\xb0\xb4S@&\xf9\xc5\xa0j\xebS@\xaef\xf5\xd3&UT@\x03E\xeb\x87\xd6\xefS@\xf3\xd4d\xc2\xeb\xacS@\xac>s\x138\x9fS@\xe3c;M\xb2\xc8S@e7U\x88\x06\xe2S@iA\xdc\xa2\xdf\xd6S@\xf7\x7f\x9a\\K\xc3S@\x81s\xf9s\xd9\xd0S@\xc8ad\x05\xee\xdfS@\xb9\xd6\xaa\x80@\xedS@8f\xc7\xd8\x8f\xd5S@P\x1e \xc9\xfc\xe2S@4sC\xdbY\xefS@<;\x0b`\xc3\xb1S@`Z\x1c\x8c\x8d\xcfS@\x95g3nC\xe8S@\xab\xaa\x1f\x98U\nT@ugy\xa6k\xc2S@\xe9\xa8\x1a\xf3tVT@\x0f\xebb\xa4\xe2\xdcS@\x16\x98\xf8\xf1\x01\xf0S@.\xcb\xd3BI\xe3S@Zi\xd1\x95\x17\xe6S@fp\x98\xe4\x9d\xd7S@\xd6\x0b\xac\x0ec\xdaS@\xdfg_\xbc\xfc\xccS@\xc1#M\xef\xf2\xd4S@\x06\xea \x0bC\xf3S@g\xe7\xd8\xfa\xa4\xdaS@\xb7t\x85\x0fJ\xcbS@\xf5\x99I\xcbq\xd5S@\xbe\xde\xa0o\xc1\xe5S@\xbcy\xbd\x05\x12\xd9S@\x89\x99\x0f\xfb\xd6\xc8S@\x16\xcf\x9b\xbb\xdc\xe5S@\x1d\xe1\xedm\xff\xdcS@{"%\xc0W\xd8S@\xfe+>\xcb\x06\xdeS@io`+E\xdaS@\x04\xc3\x86B\xe2\xbcS@f\x87\n(t\xefS@\x9e\xff@\xd4\xbb\xc7S@\x1a\xcb*~\x06\xc0S@\xa8x\x16\xb1\x87\xd7S@X\xb9\x95j\xc7\xc5S@;,\x1a;\xf7\xe4S@\xb0\x9a\xa1\xe3\x17\xbeS@\xe3;\xa1w\xb7\xedS@\x18\xef\x9c0\xe1\xa2S@\xbd[I\x07\xdb\xd9S@*\xedn~\x8c\xd2S@2\xf4\xadPq\xe0S@\xbfAK^:\xc1S@\xb3\xa7\xc2\xf0\xf8\xe3S@\x03e\x81Y\xeb\xdbS@\xc1\xff\x93\xc9\xbe\xe8S@\xcd\xfd\x12\x81\xf4\xbfS@5 \xf5\x97e\xe5S@\x8a\xfa%Q\xc6\xd9S@\xdc\xc6li\xb3\xdfS@\x87\xf0\x0f\xb0x\xdfS@Li\x1d\xe5\x8d\xd0S@\x8b\x02\xa8\xa3?\xccS@\x0e(\xfd\x94\xb1\xe5S@\x11\xbf\x93\x1cn\xd1S@`\x11\x05C\xfc\xddS@0\xc0e\xa7\xa1\xd9S@e?\x84\xa8\xfe\xc5S@;\x90V\xa8\xaf\xcfS@\x14_\xa3\xc5_\xc6S@(\xd4\x0c.\xeb\xd7S@\xd4\xbe\xef\xf1\x7f\xb3S@\xe0\x80\x83_^\xa7S@n\xc5z\xb7\xf5\xd7S@\x9b\xfc/\xf9\xae\xd6S@\xf61\n\x12\xb6\xbbS@C\xc6[Ek\xd9S@\x99\x7f\xeb\xde\x98\xc8S@_2$\x04\x1c\xe3S@\xad(A{\x81\xd9S@\xa1!:\xc2\xe1LT@\x92lyPS\xc3S@\x15r`Y\x18\xe7S@\x14I\x15\xf9\x92\xbbS@\x8b;\xcf\x08\xe8\xe1S@+\x00\x98\x87\x11\xb8S@/\xb3\xf7y\xda\xa7S@\xa4\x81\xa4-\xc9\xe0S@\x91\xec9\xd2\xb4\xc1S@\xab\x82\\\x00\x05\xf4S@\x1c\x81\xf7U\x1e\xb9S@A\xc82>\x16\xc2S@s$\xe1ao\xeaS@7\xf6\xf4\x04\xe3\xb2S@i\xe0V\x14uWT@#\xa7]\xf0\xd2\xeaS@#\xf4\xf4\xceG\x99S@f\x956\x1b>\xa6S@\xdaP\x18\xf1T\xb7S@"C^\x00w\xfcS@S\x0f\xc9\x03\xd9\xd9S@\x0c8\xcew@\xecS@\xf3\xbd@\xbd\xd0\xa3S@\xdaW\xcc\x87\x8f\xc9S@\xe5\xbf\x9f\xd4\x15\xc9S@i\xcb\xc6\xd2\x07\xaeS@\n\xea\t(\xf0\xc8S@t\xc3\xf7\tz\xcbS@\xa9J\x07\x8fc\xc9S@\x8c\xa5A+3\xd0S@\xb3\x08\x0e_\xe4\xcaS@`u\xf1a\xf9\xcaS@\xb2\xa0.$~\xcbS@\x1f\xda\xb7\x12:\xccS@d\xfcY)\x06\xecS@32\x14\xb1c\xcbS@.\x86\xf17\xe1\xa1S@\x94\xcd#r\xe3\xe8S@\x90\xdaOvB\xc9S@\xbe j\x15=\xd8S@\xc2\x7f\x86\xa45\xd3S@\xe6\x9fJ\x83t\xcaS@]\xa7\xa3\xc5\xa9\xc4S@\x0c\xd0#/\x85\xcbS@j\x07p\x9c\xd7\xc9S@#\xbc\xcdw\xdc\xe9S@M]>\x08\xea\xb9S@\x15\xf2\x16]\xe4\xe5S@\xbf\xd8\x15\x10\xdc\xe7S@*\xbb\xf0\xa9Z\xeaS@7\x0c-V\xa2\xcbS@r\xa7\x92\x8f}\xe5S@wC\\\xab\xb4\xc0S@\xf9\xb0\xaf\xef\x0e\xd1S@\x87x\n5\xfd\xc9S@\xf9\xd3?s\xb7\xcbS@\xd6t\xb4\x03\xb8\xfeS@]\xd3\xdfD\x97\xe2S@\x95\xff\xa0\x7f^\xdbS@mX\xb2=U\xa2S@\xf1\x9b\x85\xd4\xd8\xeaS@\xba1"|\x7f\xe7S@,{\x19\x06\x0c\xccS@D?\xac;\x19\xccS@\xba\x98\xea\xf2\xe2\xd4S@\xfa_:0\x15\xcaS@?P\x0f\t\xed\xcaS@\xac\xfa\x1d\xb1\x92\xb7S@[~\x97=H\xa2S@O\xf7\xe8)\xe8\xc4S@\xb7\x84g\xf7\x9b\xa3S@\x05\x8c\x9a*\x05\xf0S@sy\x91\x14\xa7\x91S@\xa8\x1e\xd9\xc6\x1b\xe2S@x\xda\xcb\xf1\xa2\xeaS@\xcd\xe3;\x8b\xb3\xeaS@\xe33<\x07\xa7\xcaS@\xb6\xed\xcd\xbb0\xedS@\x1a\x1b+\n@\xd4S@\xe3<:\xb9V\xd4S@3y\xae(-\xd4S@\xd2\xb2J\x91\x87\xebS@\xca\xf3,\x9eb\xcbS@{,i\xbed\xf0S@\x9e1\xeas\x9c\xc9S@l\xf5\x13\xdf_\xcdS@\xfbY(\xc5\xc9\xd0S@\xe2\xe8\x8c\xd7\x89\xe6S@\x89\xa8\xba\xe4\x82\xc4S@\xe8Bx\x96\xe9\xe9S@\x9a\xe1\xd0\xdd\xc1\xd0S@\xc4[g#\\\xcbS@\xb9\xd8.\x82\x88\xe7S@\x1e\r\xd7\x8c\r\xd3S@\xb5\xdc\xe7@#\xcbS@\x00\xea)\x8d#\xe2S@\x8c\x1c\t-\x08\xe8S@jn]/[\xe8S@sp\xfeV\x8a\xcbS@b`\x03v\xe8\xc7S@\xc9[*\xb4\x02\x9fS@\xe5\x87\x00\x88j\xa2S@_{\x9c\xe1\xc7\xd5S@\xb6\x01\xed\x8dg\xecS@\x8c\x8c\x82\x01W\xe7S@\xb6\xef\xf5z\x82\xdbS@\x105\x18\x87\x1d\xe6S@\xcd\xd3\\\x14\xda\xd4S@\x95\xbeu\xd3\x1f\xe8S@\xaa7F\x18\xd3\xa7S@{a\xf9\x02\x01\xeaS@\xf3i\x01\xbb@\xc5S@@\xcc\x9eDM\xe8S@\xea\x9aA%v\xeeS@\x1cL\x111\xae\xcdS@\xee\xe7\xf3Vd\xb8S@\xf5\x17\xbe\xe9T\xc2S@\xacW6\x9a\xd7\xdaS@\xda\x01\x14\xae\xb5\xdcS@0ItO!\xcfS@!t\x9a;u\xd5S@\x86\xfa\xbc \xc5\xd4S@Xs\xef\x01~\xe9S@\xf4\xb5\xa4\xa2\xdd\xacS@\xca\x86g\x1b\x89\xeaS@A\xb6\xe2\x87\x82\xb7S@\'\x82Y\x1c\x93\xd6S@X\xf1\x1b\xec\xaa\xceS@\xe2Sc\xd1\x03\xf3S@\xdf\x9d\xcd\xc7\xfc\xc8S@\xbb\x17\xe6\x81\xe8\xcaS@:\tgu\xfa\xddS@\xab\xbe\xd8h\xa1\xcfS@\xb3\x14h\x1d\x1e\xd4S@k\x07\xa0\xb6Y\xd6S@A\xe5\xc3\x19\xc7\xb2S@\xdb\x9cP\xf0\xd3\xdaS@\xa8\x7f_\xe9V\xc3S@\x9d\x02)?\xd4\xd7S@&&E\xc6\x9b\xcfS@\x9c>x\x87\x97\xb6S@\xb9\xd8z\xadc\xd6S@\xbc\x80\x99Fy\xa9S@\xad\x16_G\x83\xcaS@\xca\xcb\x94\xec\x93\xe8S@\xd0\xdf37t\xb3S@(\xf5p$\xd8\xeeS@\xea\x8b\xfc\x9bv\xf2S@v\xf4\xea\xfc\xcc\xc7S@GRV\xd6\xf1\xc6S@\xb4j\xd6p\x03\xb9S@\x87\x00\x8e\xaex\xcfS@ny\x83\x1d\xb2\x95S@``)5U\xb7S@C\xcf\x81k \xd3S@\xfd\x01"\xd9D\xcfS@\x92\xed\x11R\xea\xa6S@\xd7\x94F\xcbl\xd5S@I!I\x05\x12\xe1S@\x9b1\x80\xf2\x9e\xe6S@\x90J>l\xd3WT@\x90d\xc6cX\xb7S@3\x18\x82\x1c\x8b\xc5S@\xd5\xec\x94E\x94\xcfS@\xde\nA\x80"\xe8S@\xc0\xa9*\xd2\x1a\xafS@.#\xe1\'\xbf\xf0S@\xd4\x7f\xe7:\x89\xcdS@ubj`\xf2\xebS@\xb1\xbf\xa7\x01\xb9\xd2S@\x11"\x94\x1e\xbb\xcfS@\xf7\x80\xe3\xc8\x87\xcbS@\xb7b\x1f&~\xdcS@\xa9\xf8\x05\xa1\xea\xa1S@\xe2\xca\xdf\x84\x87\xeeS@\xc3\x84\xc5Pt\xb2S@[\x06LH\xc4\xd2S@\xbb-\xa8\x87\x1d\xb5S@\x0c\xe3i~\x0f\xd9S@\xe5\xbaQeV\xa3S@\xb2VM\x0f\x0e\xa2S@\x90B\xb9\xd0U\xe8S@\t\x89\x02\x95\x80\xeaS@(V\xa5[\xa0\xd8S@\x15\x82\x93\x9d-\x9aS@@\'\xf7K\x18\xb7S@\x00T\x84\x93\xc2\xb6S@a\x1aA\xb9\x9f\x9dS@q\xdf\xfa\xfc \xc8S@\xa1\xee\x89a\xfd\xc3S@r\x83KH\x1fRT@,X\xd9\xff*\xd9S@\x06T\x88\xf0z\xbdS@"\x8c\x03\xcc\x96\xc4S@\x13"\xc0\xff\xe9\xc7S@\xd6\xa1\x8f`8\xa9S@\x0b9\xbc\xa6\r\xe8S@\x00\x15\xe0\x0e\xc3\xe6S@W9\xd4\xcd\x88\xccS@-\xac\xed\xbf?\xdfS@9\xe2w\xb8\x9d\xe5S@\\\xd5\xf5\xe5K\xd1S@7\xdb\x87z\x92\x8eS@!\xed1\xc2\xe3\xa3S@g\xa9\x94 \xe4\xb7S@\xaduP\x05\xe1\xb2S@\x88N\x00\x81\xbc\xefS@f\xb7\xefsn\xe8S@\xc1\xea\xf8\x96\xfd\xefS@.\xec\x99$y\xa7S@\xde\xe1\xd8P\x9a\xf0S@\xa6Iu>\xb7\xb7S@\xc7\x14\x87b#\xaaS@V\x87\xf0\xc7;\xdaS@)`\xf6\x14\x13\xf0S@<\xc1\xfd\xbb_\xefS@\xff\xcf\x80\x1b\x15\x9fS@\x9c4y\xdc\x95\xc8S@7AVDi\xb7S@\x82\xc7a\xe9[\xb3S@\x0e,R\xa8&\xc1S@(\xc6\x16\xff\xfb\xd2S@\xc2J\xbe\xbe\xfe\xa0S@\r\x1c\xd0uV\xccS@H\t\x05Z\x82\xb7S@(\xe4\xf4\x91\xc8\xd0S@@\xea\xd16\xa4\xe1S@\x17\xf7\xba\xa8\x0e\xc3S@R\xc8{\x8d\xb3\xf1S@%\x08\x88\xc9\xae\xd0S@\xaf\t\x1c\xc4Z\xecS@\xa2ZgV\xdc\xe3S@\xed\xe7\x88\x00\x0b\xadS@|\x0e-#\x82\xd9S@y \xb7\xeb\x1f\xd5S@\x7f\xde2l\xe4\xaeS@\xb0\xa8G\xeal\xc2S@\xf6L}7\xac\xa1S@\xb6\x96\xc2\r\xc2\xa1S@q\xebN\x17h\xb7S@\x91)\x1fM\x0e\xe7S@\x8c\xefX7\xcb\xe4S@\xe4\xcaV\xf2\x02\xe5S@pH\xc2G\xaf\xecS@\xad\xa8\x92;5\xb6S@>\xa8\xebu\x89\xd2S@\xd5S\xdc\xd0\xae\xcaS@%\x00\xa9U\xe4\xe8S@\x08\xbe\xe1\xcaX\xd5S@\xf0_\x19^_\xb7S@,\x8f\xa2\\\x11\xd2S@@P\xfc\xae\x01\xadS@KJ\xf0\xfa\x0b\xdbS@h\xc0\x18\xe6\xd5\xd9S@\xfd\xc5AS\t\xb7S@\xfaE\xb1\xc8\x04\xe6S@\xb1w\xb6\xa5\xd0\xb0S@(]\x07\xb4\x86\xc6S@8)\x83\xdd\xa5\xabS@\x7f\xb9\r\xe3\xfe\xc6S@\xe1\r\xf4\x91\x8e\xccS@\xb3\xdb\xac\x17\x01\xd6S@\xab_\x9fT\x1d\xdaS@D\xfc\x13\xfa \xd3S@\x87\x95\x83\xe0\xd0\xb8S@\xc2S\x08\x87P\xadS@\xefW \x9cO[T@\xb9\x95?H\xc4\xe3S@LJ\xd2\xea\xd2\xe8S@Y\x90Ao$\xa7S@\xd4\x13 \x85\xb4\xd5S@\xcb\xb0h\xdb\x83\xa9S@\x15\xd3\x8c\xdd\x02\xadS@\xadS8\x81d\xc0S@w\x8e8\x88\x83\xefS@%\xa0<\xdd\x1e\xd3S@\x04\xab\x963.\xd6S@Z.\xcd-\x96\x93S@\xa8\xdf\x88\xe5 \xe5S@w\xb4\x84{\xda\xe7S@<e\xb9/]\xc2S@hg\xd5\xa6~\xc1S@J\xda7@s\xdbS@K\xafd\x96\xbd\xd3S@\xc3\xd0\xd5\xf9j\xc2S@(\xf7\xc8/\xbf\xe0S@/NW\x0f\x9d\xaaS@\xf1\xa6C\x97_\xefS@\xd4&f\x99\xdd\xe5S@\xe3T\xb6\x9f5cT@\x15\xa0\xbfPZ\xd5S@\xad\xfb\xcas<\xedS@\xae~u~s\xeaS@\x00\x03o\x98\x13\xd5S@V\xf3j\xa6p\xdbS@\\|_\xb5*\xebS@}\xaf\xe7\x85\xa0\xd1S@\xb5\xa9\xe1\xe2\x02\xe5S@!}\xcf\xbc\xf4\xccS@.=\x93Y\xb8\xe3S@2\xaaV\'s\xbaS@\xaa\x13j\xa9\xae\xd3S@\x9c\xec\xd3\x96h\xe0S@?r\x91\xbd\x95\xe5S@[d\xc2\xfcn\xc8S@\xe3\x92\xf9\xd6$\xd2S@\xcb\x86~Wd\xb3S@\x1a\xac\xdae\x10\xdeS@\xebM8\x85\xe3\xecS@~~\xfb\xf6\x9e\xdbS@D\xe7\xc7\xdc\xe8\xebS@\xf0\xf3R\xca\x9b\xadS@T\xaa\x9b\x8b\x8c\xd3S@\xb3(H\xd3\x80\xdcS@\xc9:S\xd9H\xe0S@L\xbem\xb1\xe4\xe5S@\xc3\xa7\x89\xd2\xb3\xbeS@\xceyiz\xa1\xb7S@\x8c\xa6\xceUc\xc9S@\x1f\xfb2\xdc\x02\xedS@\x02@\xb4\xb7t\xaeS@W:\xcc\x9e{\xd2S@\x95D.\xf9m\xc7S@"\x89<\xfe\x04\xecS@\x17\x85+\xfc\xa2\nT@C\xd2E\x1a\xb8\xc0S@\x08P\xfd#9\xe0S@\xfd\xe1\xe2\xac\x16\xd1S@\xc9O\xe3\x0b%\xf6S@{d\x00\x1aH\xbfS@2i\xa4\\\x86\xecS@\xda\xa5\xf5\x8e`\xd3S@XM\x08\xf56\xe7S@\x08G\x93)\'\xe3S@\'\x88\x15\xe3&\xebS@\x1c/\x16T\n\xc1S@\x85\xf5\xfe\xc1\x85\xd3S@\xce\xa2\xdc\r\xdd\xd2S@\xb2#\xcb\xd1\x16\xe6S@\x05\xdc*7\x18\xc2S@\x9a\xc9\xbf3\x8d\xdeS@\x97\x94\x8a\x08\x12\xe9S@\xd3\xc4r\x16\x95\xc5S@\xbd8Q\x14\xa1\xbfS@\xee\x03=\x92D\xdcS@pw}\x9f\xef\xf0S@|\x0b\x14\xe8n\xecS@u\xe2\xea\x1a\xca\xc2S@\xe8i\x8a\xc7$\xc2S@\xea\xce\xf1\xab_\xd3S@\xe9\x91\xe4\x80>\xd2S@\xd2\xbc\x9e,Q\xcbS@\tU\xf0\xe4Y\xc4S@\xf3\x08\x97\x9e\xa2\xc8S@\x80\xdc\xda\xd5\xdd\xe9S@\xc43"\xef<\x0bT@\xb1%\x10\xc9}\xd3S@\'\x024\x9d`\xe0S@\x8f\xca\x07\xf9z\xddS@n\xa8v9\x1d\xc3S@$\xb6k\x0b\xf5\xc5S@\x93\xf3\x130\x07\xaaS@\x9cX\xa3\xde\xf0\xcfS@cr\x18\x94\xc8\xecS@$\x11)\x8c\x84\xa1S@D\x865\xaa\x9f\xd2S@\x02\x06\xe0d\x11\xbcS@\xddXIf\xad\xbbS@\x0b+U\x1aq\xc4S@@N\x08\xf9 \xd0S@$\xea\x9a\x86\xb0\xd6S@W\xbe\xf0\x04r\xd2S@\xa4\xec&Y\x1c\xcaS@\xc1_\xa5\x98\n\xdfS@\x9f\x02\x17\xb0T\xacS@\xb5\x92}x\x00\xa2S@7\xfc\xc9\x8b\x14\xc2S@\x16\xa2\x9b\xa6\xdc\xe9S@\xb7\xb75]\x90\xa5S@\x94U{\n\xc9\xf5S@\xb3\xbdA\x98\xad\xeeS@{)\x9f\xa6\xd6\xeeS@J\xb19\x9c\x93\xdeS@,\xc3\xd5ih\xc5S@Y\x9d\xe1\xc4Y\xc9S@j\xdesq\x7f\xd6S@\xb4\\L\xc7\xe4\xedS@\xd2l\x12\x1c\xb2\xe3S@\xd8*\x93\xce\xef\xd7S@T\xe8v\xfd\x0c\xdcS@\xef\xe7\xbeTu\xa5S@\x06\xc37\x1a\xb5\xf3S@\xa4\xf3\xdd\x96\x94\xebS@w\xa1\x97\x12!\xe6S@\xb5\xceivQ\xd3S@r\x13m\x87g\xe6S@F\xa3\x99}\xaa\xb6S@\xf8\xfe\x1f\x1d\xb4\xeeS@\xe9\xa8\xb4\xeeA\xd4S@\x05\xad\x0f\x9da\xecS@\x80(\x15\xca\x82\xa9S@\x1a\xc0\xfa\x9d\x9f\xd2S@\x1a\x88\xa9^\x18\xb5S@[&.5\xa4\xa5S@\xcc\xb1\xfe\x89\xbc\xe3S@{\xec\xcbch\xe6S@\x16\x82\xd1\x84\xbe\xbbS@\xf8u\xaa\x9e}\xcdS@\x8e\xcd\xf6AW\xd4S@\x82\t\xbe\x03s\xa5S@\x9e9U\x03\xd3\xbbS@.`\x006\x13\xdeS@\xce\'\xd2\xd7\xc9\xf0S@\t{\\\xa9\xba\xc8S@h\xcb\x14\x86\xe0\xcfS@@\x01\x08k?\xdcS@\x0672\xcaa\xd3S@:$\x141{\xdfS@\x81\xca\xf6\xf4\xd5\xc1S@\xca<\x8erD\xc9S@}G+sm\x8eS@ pX\x1e\xc0\xe7S@CME\x0c\xcd\xc3S@N\xc7fS?\xbeS@j\xacv\xf0!\xe5S@\xfb\xc5lV\x06\xd6S@\xab\xd7\xd1a\n\xb0S@\x19\x84*\x02y\xb3S@\t\xf2\xa2\xecp\x98S@hR\xf2Wa\xe5S@\x00 \x8b\xf3\x8e\xc2S@:\xa5C\xd7\x82\xc7S@"\xf7}\xa2C\xebS@\xf9 A\x9f\x17\xe0S@\x1e\x02\xeb\x92x\xd6S@\xf8\xecl>\xd6\xafS@.s\xc2\xaa\x83\xa8S@\n\xe3\xd17\x96\xe3S@\xd7\xa3\xa9n{\xb3S@\x99\x966\x14\t\xedS@:\x9b\x18+<\xecS@\xf8F*x\xfe\xebS@\x8bZ\xac\xa2\r\xbcS@c\xbd}\xcf\xbd\xdeS@tt\xba\x8b\xd9\xd6S@\xcb\xc7\x81!P\xceS@^\xf3sdy[T@\xdb{\x15"\xc6\xcfS@\xff\xc0\xa7\xcbu\xa5S@W\'\x8c\xd6!\xa4S@\xc1\xeb6Q\x1e\xe2S@\xd8\x15\xb5\x94\x8c\xecS@\x13\xbeBB\xef\xbcS@\xe0 \xea;D\xd4S@\xdb"\x8ca\xc1\xdfS@d2c7}\xdfS@\x94n\xa6\xfb\x88\xd7S@]\x08ZQ\xd6\xd5S@\xe8L\xa5j\xe4\xceS@V\x1efE\xb5\xc5S@^\xb7(\xef\x8b\xe1S@\xaf6\xb7D\xfa\xecS@\x8b_\xb2\x9a-\x99S@\xdaW@|h\xd0S@^\x91G\xf0\x87\xdfS@\xad=4\xcd=YT@\x9f\x94ew0\xdfS@\xfe\xf7\x01\xe2~\xd7S@d\x9d\xf0b\xff\xe5S@k\x8d\xc2\xef#\x99S@\xae\xcalp\xf3\xceS@\x15y\xac\xf1O\xe4S@_\xeaW\xd67\xd7S@\xf5M\xb7\xa5x\xdfS@\xa8\xcc\x88<\x91\x9dS@V\xe7\xad\x08\xac\xc5S@&\xce\xe4\xf9\xe9\xd8S@:\x02\xa52\x14\xd2S@l\x17^L\x90\xd0S@\x1a\x041\xeb\xb6\xe7S@iS\xf9\xad(\xe3S@\x0b\xa8\x9fm\x01\xd1S@\x01\xb1\xb5\xde\xc3\xcfS@2\x04\x853\x98\xd0S@\xedv\x92\xb3\r\xd0S@xs\xc2\xe0D\xe4S@\xda\xfdG\x83\xf2\xebS@w{\xee\x1b|\xe4S@T\xa3i^\x14\xdeS@\x02\xed7\xbdV\xc6S@AwICR\xd7S@\x15\xcc\xfe\xfb>\xd9S@\xf3e\x03\xcf\xaf\xeaS@\xf7\xb5\xb8\xf8\x11\xddS@\x9c\xc0\x95\xa0\xfb\xe3S@\xc0\x95\x89\x1f\x8b\xe5S@\xader\x023\xc6S@\x8b\xdc\xac\x97\xfb\xc5S@\x19r\r\xad\xfb\xddS@bu_\xdb\xd4\xbfS@\x1ae(\x97\xb7\xe1S@n]}\xd15\xc1S@<\xaec\x83\x0e\xa4S@\x06\xfa7/\xdc\xd9S@\xf3\x16F\x90\x19\xd1S@\x13\xdc\x13\\R\xc7S@J2|\x98\r\xdcS@\xbb\x7f\x88\xf2\x99\xf2S@\xe2\x93\x1f\x9c\xce\xeaS@\x02\xc5\x03k1\xeaS@\xe8\x9b\xeaH\xf0\xf0S@\xd5\xd5n\x82\xcd\xc5S@+\x0e3qM\xcfS@z\x9er\x8a\xe8\xb4S@\xd0\xdf\xbd\xd8\xf8\xe3S@\x07\x919;[\xa3S@\xb0H1\'\xd6\xd5S@\x07\x0f\xbf\xc6;\xeaS@.\xccw\xa0\x02\xdeS@%\xcb%IT\xc6S@-\xaev5\xf3\xe2S@\xf7G\x80\x84\x98\x99S@\xc8\x0b\xea4,\xe4S@\xeeu!lj\xeaS@\xa3\xe3\xecqq\xd5S@\xfa\xa6p\xc8\xf7\xa8S@\xeb\\\xc1\xeb\xe1\xa9S@ Z\x0e\xf0;\xafS@9\x86\xe1s\xa3\xdaS@\xadF\x82\xb9\xed\xd8S@w~`\xb4\xda\xaaS@U\xa8\xf3\x9e\x15\xc7S@m\xa8j\xd5-PT@?\xb2R\xba$\xc7S@\x08\xc3\xbdf\xa2\xe0S@U%\\\xab\xe6\xa8S@\x89\x0c\xbbqw\xceS@\n\xe3\xf7\x10,\xcfS@\x9eCg\xad\x14\xd0S@\xe7E\xdf\x82\xbf\xdaS@<`W=\x91\xb6S@\xc3\xab\xd4\xdc\xf4\xd2S@c\xb0h\x13\x88\xe4S@\x99\x18\x9dh\n\xcaS@\xac\xc2\xec\x8a\x8f\x82S@~\xd74\xd6\x95\xe4S@2A\xd1sA\xd6S@b\xe3\x91ap\xdeS@.\xf0\xb0\xa2\xb6\xdaS@\x1a(\x98\xf3Z\xcdS@Z\x88!\x99k\xa3S@B+\xff\xbe@\xcaS@\r\x0c\x94Q=\xe0S@\xc8\xdc\x82\xad,\xc7S@\x93W\xedP\xfa\xddS@\xfff\x9f\xd3\x95\xd5S@\x1fe\xb7bn\xd5S@\xadQK\xcdV\xe5S@(\x11vw\x0c\xe1S@\xba\xf6\x97OE\xd9S@\x19\x17\xdaL\xaf\xd3S@!\x89q-#\xceS@\x91\xe4\xe0\x99\n\xb7S@tv@K%\xcfS@\x8c\x8eyv0\xceS@\xbb\xa76\xa7O\xe3S@\x0e/%\xed\xcb\xdfS@-\x858\xda\xd7\xe9S@(O \xab|\xeaS@\x96\x1b\xaa\x83@\xceS@\x18\x8c\xd1\xc0t\x9eS@wu\xb3Y\x9b\xdfS@\xf9\x91\xa1\x7f\xf4\xd8S@G\xd2\xb1\xf2\x86\xd8S@W\xf7dm\x1f\xc6S@\xce\xc4\x11\xe0\x16\xb3S@sW\xf1\xde\x03\xe2S@7\x11^c\x92\xdfS@\xec\xe4{&\x1d\xc9S@A\x8d+\x0e\xc5\xc6S@/\xca\xf4\xac\xc6\xc7S@\xfb\tS\xa5\x8a\xc6S@\xc9\xe7\x1eY\xea\xb2S@\x01\xa2\xda\xe9\xec\xe5S@\x90\xf3\x11\x9cf\xb2S@\x81\x02\xe7i\xd8\xd8S@!\xe2\xa9b\xf9\xd8S@\x96\r\x8e\xe7\x9c\xbbS@\x80\xe4 ze\xb7S@T\xff\x81\x1b\xb1\xdfS@\xb5\x9a\xa1\xb7G\xdbS@X\xfc\xe4z\xd4\xc7S@VJ\x81+\x07\xb5S@\xe6\x9ax0\x05\xbfS@1\x14\xd0\x05>\xa0S@\xa6\xf8j\xd2\xb1\xd0S@=\x9fq\xd3\xa8\x9eS@\x17\xf4\xf0\xab\x93\xdfS@\xba}\xb0\x05\xb0\xc4S@lt\xcc;\xd5\xd9S@0\x8a\xb9\x0b;\xcfS@\xa0\x85Q\xb0\xeb\xa2S@T!\xb4r\xf7\xdbS@\xd2\tc\x18k\xa4S@\xeaU\xecZ\x85\xdcS@%\xf4\xd9X\xff\xe1S@~\x1cV q\xd4S@/\x01\xb9\x938\x98S@G\x0c*\xa1\xf2\xc4S@\x02\xc9\x0f\x18\xa8\xe3S@b\xed{\x08\x1e\xecS@\xdeJ<\xe1Y\xd4S@\xc8)\xcbX\x89\xd5S@\xd0-Sy\xa1\xe1S@\xbb\xef\x843\xb2\xdcS@:\xefw:l\xf2S@\x92u\xefu\xa6\xe5S@\x07g\xf5Z\xc0\xb7S@\xa9\xb8\xf7_\x8e\x9aS@\x87\xc7\xa2\xa4\x08\xe0S@\x80\xe9\x7f\xd3\x94\xdfS@\xec\xd05-\x7f\xe3S@\xed\x9c`\xf3\x80\xa5S@\x07\xbc\xc2_|\xe1S@fm\xa4\xee_\xe0S@\xe3\xd9wqD\xc5S@\xca\xfd\xf0\x8fEeT@\x1e\x15\x94\xa7$\xecS@\x808B7!cT@\x8dh\tz}\xcbS@\xb2\xcdb]\xef\xa3S@\xf4\xa5\xb7\xe0\x08\xcfS@\xbdO\xff\xe5\x82\xa9S@\x9f~:}z\xdfS@\xe4c\xd7*G\xe0S@\x97\x1c\xcd\x98<\xd8S@Z\xaf\x0f\xfb\x1a\xebS@6\xc0z\x7f8\xe0S@8\xa5:\xe8O\xe3S@\xb1\xaeY\x8aH\xc1S@^U;\xbb\x10\xc5S@&\xfc\xd6]s\xafS@\x9b\xbf\xe0p>\xb3S@\xa3H\x15D\xe9\xc1S@\xc8\xb3[#\x8a\xe3S@\x89\xee\xce\xc3\xe6\xe2S@\xaa\xd8\xfe\xdf\xde\xa7S@\xe2\x12\xbf\xc1\xff\xdcS@\x7f\x7f\xd6\xfa\x8f\xd4S@\xdaD\xe6\x08\xc8\xc5S@\x0eM;\xc9\x17\xd8S@{\xd5^\xf6p\xccS@\x9f\xdf\xd9i\x88\xbaS@\xfd?l\x95\xfa\xc3S@\xc8\xcc\x8e\xa6\x0c\xafS@=\xc9\xeey\x84\xf3S@\xe9\x1du\xaf\x8d\xe8S@\x00\x1e]\x16P\xddS@\xf1&nQ!\xbaS@\x9azK\xe9E\xc7S@%13\xb6}\xb1S@\x07>H\x9e\xc9\xc6S@@F\xc2\x8c\xbb\xcbS@\xd7\x96\x85\xf9\x88\xa3S@\x0e\x00\xd5\xccR\xddS@-\xc31\xf0D\xddS@\x19\x7f\xfc\x8f\x9b\xe1S@\xd4i\\dn\xdaS@*\x9d\xf4\xdf\xc0\xc5S@\x84n\xe9\xe7)\xc9S@\xea\x1f)7\x82\xb5S@I\xe8N\x0b\xbc\xddS@,\xdc\x08kt\xbaS@g.\xb1\xabA\xc5S@,\xdc"\x11\x9a\xdeS@i\xec\x01U\xff\xe0S@O,\x88\xd0\x01\xc0S@=\xcf&\x04C\xd9S@\x1e\xffUh\xbf\xdcS@s/\x8dk\x03\xc9S@\xd7I\xf3A\x84\xe8S@ \xf0\xef\xa2\x9c\xdcS@\xf4\x9bT4\xed\xa5S@\xcf\x95\x9f\xd2\xdabT@\xd1\xc8\xa1\xbcp\xc5S@\xcd\xd1\x90\xb6\xff\xd9S@\xf7\x93\x88a\xfc\xdbS@\xac\xa9F\xe7\x1f\xdcS@4\xc90\x04\xde\xe3S@\xfb\x042-\x83\xd3S@\xc21\xb2\xfa8\xe3S@\x86\xed%(\xdc\xeeS@[\x11\xf0oy\xb1S@H\xa5\x87\x18\xe6\xe3S@R}}\x86\x19\xe5S@\x9f\x9d\xdc\xfc(\xc4S@\xb0\xde\x11KP\xcaS@\x00\xf8\xae\xbcM\xbbS@$\xd6X\xa3f\xe6S@\xb2J\x85\xdc\x00\xe3S@\xae"\x18\x8a\x9d\xbcS@J\xb1\xa9\x08\x7f\xdfS@\xbei\x01\x86\xbcbT@\xa6\xe4z\xc3\xf5\xdfS@E\xb4\xc0\x89\xfe\xcaS@e\xf5\xe0\x1e\xd5\xdaS@\xff\x15\x19\x81(\xdcS@X\xf63\xa1E\xaaS@8X\x94W\xbd\xd9S@\xa9\xfe5Y\x0f\xedS@\xf8\xee\xac\xeb\xcf\xe5S@\x9d\xae\xcf\xb5\x03\xe8S@\x06SY\xfb0\xe2S@Y3\xfe\xa5\xa8\xe1S@\xb0\x8b\xfc\x15\xef\xa7S@\xdb\xbaO\x85\x9c\xe9S@\tJ%]\xd4\xa7S@\x11\xb6nd\x00\xd9S@\xc3qRa\xe6\xe4S@\x88\xb2\xb4c\xee\xeeS@\xcc\x0f%\xf5Y\xcaS@|+T1\xf5\xbfS@[\xc7d3\x1b\xc3S@\x14\r0\x14b\xe2S@k\x0c+2\xe0\xe3S@\xb8k\xbcT}\xe3S@\xe23^\xeb9\xa7S@h\x1e\x04\x0e\x19\xc8S@\xb93i\xa0\x0f\xd9S@Gva\x87(\xe6S@\xef|\x11\x1aX\xcdS@\x03U\x1d\x1e<\xf9S@U\xc5\xd1\x11\xd6UT@\xc06&Ti\xdfS@E\xde\xf8\xab\xcc\xd7S@\xde\x85\x05\x9eZ\xe8S@\xafQ3\x03!\xcaS@\x1d\xc4\xac\x81\xd1\xccS@\xc1\xa3_?\xd9\xbcS@\xcf\xc3\x1c\x86\xf5\xdaS@\xf8p\xab~=\xcaS@\x83\xf2\xb0\xf3\xdb\xc4S@K\x15\xd1\xfdT\xdeS@e\xd0\xe7)\xbf\xe0S@Y\x1d\xab\x14r\xe3S@\xeab\xce\xe8\x86\xbcS@\x98\xfe\xdf\x91f\xc3S@pD\xd4\x18\t\xa6S@K64Ht\xe3S@\xfa\x12_\xfe\xf3\xaeS@\x06N`\x18:\xb3S@5\x7f\xa4{\t\xbeS@Te\x85;\x14\xceS@\xc7Q\xdb\x97x\xdeS@\xd9\xd0]/\xf1\xdaS@3`f\xd5\xe9\xc2S@^\x13lpI\xe3S@C\xc9\x0cl\x0b\xbcS@-Os\xf6/\xa1S@!)3\xc0\xf6\xe2S@\x1b\x1b\xae\x07\x18\xc9S@#\xa5\xf5\xb0=\xe3S@\xbf\x0eC.\x8e\xcbS@\xb7\xb2\xb1\x1f\xa7\xd9S@\xfewN T\xe7S@\xc7\xcb\xfd\x11\xb8\xd7S@q=\xb68o\xedS@F\xf2\xd6U\xf1\xd7S@\x87\xeb\xfb\xb4\xa8\xd4S@\xc1\xcaD\x9f\xca\xd7S@\x115\xc5\x18\xf4\xbbS@\x8dD\xbb\n\xdf\xbaS@@(\xd2\xc3\x9f\xd5S@.\xaa\xa3\xb0\x9d\xa5S@\xb84ZoO\x9dS@\x02\xe8\xb3sx\xcaS@\xf1\xdae\x15\xdd\xa5S@l\xa7\x1a\x91,\xe5S@\xeb\x17"SF\xe5S@_H5\xba\xa7\xe5S@\xdfT\xc6\xf9$\xddS@\x9c\xe5\xab\xdb\xc5\xdeS@TT=:\x04\xe6S@\x98\xb5f\xbd\x9c\xc1S@\xdd!\xe5\xd0j\xdeS@t\x93D\xc9\x19\xddS@\xa69\x0e\xd7\x03\xf4S@I\xe1\x906\x06\xbeS@\x0b\x87\xb4a{\x9aS@\\.\x0fX\x90\xc6S@\x03D\x17\x81\xdf\xe1S@|\x8a\xdeN\x1f\xd4S@\xcb\xf4\x12\xb6\x87\xdbS@\xe3|\xbe0"\xb1S@\xd0@\x93\xcf\x1a\xe6S@\xd0\xa7\x14\xbb\xc8\xe5S@:}s\xd0\xe5\x0eT@\xf1fn\xfa\x8a\xb8S@_\xef+\xce\x97\xe8S@\xab\xfc\x1c8\xac\xb2S@P\x89l\x12\xd8\xd8S@Q\x92\xa2\xa5\x91\xd2S@^<\xdb\xbbW\x97S@\xa4b\xed/\x8e\xe5S@n\x8d\x16\x18\xff\xdeS@\n\xec\xb4\xc5`\xbbS@\xc4\xc3GK\xad\xbcS@b\x1c%\xa2\x84\xc3S@\x98xPn}\xdbS@\xd28\xd0\xcc\xb9\xc6S@\xf8c\xfc\xfa\x9d`T@\x7f\xbb\x14\xf7\xb1\xb0S@j2\xfd\x8d%\xdbS@\x9e\xd0b\x93>\xc6S@\x17\x9f\xcc4\xc7\xe0S@\x9bJU1\xbf\xb3S@\x12\xc7b_\x12\xe6S@}\xa3\xf6\xcdg\xd2S@\xa45\xe7=\x10\xb3S@\xda\xa2>\xbb\x8b\xd0S@\x98\xda\xcf|\x1f\xcbS@F\x93\xbch\xc3\xb3S@\xc8\xf1\x17\xc0@\xd5S@|\x9dp\x96\x8c\xc1S@\xfc\x9e\xd45\xba\xf0S@=\xc1h\xd59\xeeS@\xa5a\x1a<\x16\xe4S@\xb6\x9d\n\x82\x0e\xc5S@\x14\x14z\xec\xde\xe3S@\x8a\xc9iA\x0f\xe1S@3\x93Q\xde\xf5\xdbS@\xc4J\xa7\xcf\xc1\xd3S@\xb8\x10\'\x9f\xc6\xd8S@o\x83\xd1\xa68\xe4S@\xc4`5/\xbc\xe2S@J\xcdd\x0c\x98\xd2S@\x9c\xd6\xce\x8b\xc9\xb2S@\x1c\xb4\x1cp\xa1\xe0S@\x13\xe6\xc6\xd2\x88\xe0S@m\x0fo\x7f\xac\xd1S@\r\xade\xc0\xdf\xc7S@\xa5{\xe8\x0f^\xeeS@ \xe8\x1b\xb1\x08\xeaS@y#\xea\x13@\xdfS@\x8dy\xf5\xb1\x08\xdbS@\xb3\x15\xba\xb3$UT@v\t>)\xe6\xcfS@\xef&\xea\r1\xeaS@\x8f\xc4\xacu\x8a\xd7S@5|)aq\xe0S@\xe3I\x86T\xb1\xecS@\xb2!\x04\xac\x17\xceS@j\x1f\x85G8\xe1S@\x94<\xcco\xae\xe3S@\x0b\xce\x19a\xe9\xd8S@\xa5-\x8d\xb0\xce\xe1S@k@\xf2\x1d\xf4\xdeS@Y\x89\x1b`\xbe\xbeS@\x8d\x90\xaa\xcd\x13\xc6S@\xaa\x18tl\xc7\xe0S@\xdfB\x86\x98\x1e\xaaS@9\xc3\x15)I\xe1S@\xab;R\x00=\xadS@\xb3\xf4\x9d\x80\xc0\xe2S@W\x83\x8a\x97+\xadS@A\n3\xb6\x06\xc6S@e\xc8\xcb\xb6?\xe1S@\xf1\xea\x89] \xccS@\x1c\xcfL\x97:\xc6S@\xe3\xf7G0\xca\xccS@\x06\xbd\x9dj\xc1\xcfS@B\x8fE6\xf9\xd0S@\x8e\x08:\'\x8d\xcdS@\x86Z\xf5\xfdx\xbcS@V3}P|\xdfS@\xc5\x8b%S\xc4\xd0S@\xb7\xb0O\xac\xcd\xcfS@\x17b\x94~\x85\xdfS@\xe1j\x03,\xfb\xe0S@b\x15\x1f\x0c\x89\xd8S@\x8c\\\xafc\xf4\xabS@\xdb:u\xd1\x1d\xe5S@\xd1l\xfc\xf2\xcd\xc5S@\xbf\x92\xe4\xae\x0b\xbdS@\x00\x04\x9am\xad\xc5S@z\xf8p\xc1\xf3\xe2S@\xe7x\xb9\xb0\xee\xe2S@\xa82k3\xea\xc5S@M\x8aD,5\xb6S@r\x1dAf+\xedS@>N\x1d\x83N\xa7S@\x1ad\xab\xd2g\xe0S@?}vj\xbd\xd1S@\x0e\xa8~\xa9\xaa\xabS@5\x1a(\xb1w\xccS@(\xa8b\xb2 \xd8S@\x9c\x9a\x9a\xbeg\xefS@t\xd6)\xa1_\xdaS@\n\x10n\xd2 \xe0S@\xf8\xbd\xe3^\xb1\xefS@\x97\xa3\x91a\x97\xdeS@\xfc\xb8@\x84=\xe0S@\xb1\xf6Umr\xb7S@\x0f\x85\x0b\xba\x05\xe5S@\x0en\xea\xa8\x0c\xd9S@oWn\x83\x9e\xaaS@\x1d\xf5\xa5B6\xe2S@\x8b\xa4\x96\xc9\t\xd6S@\xb0\x8c\xef )\xe2S@\x1b\xb86\x99\x89\xdfS@o\xd5\xf1\xb7\xa8\xccS@XA\x8b7\xcd\xd5S@\x109O\xa8\xcc\xd6S@\xe2\x9b\xf1\x89!\xdeS@\xdbS\xdf\xbdY\xcfS@\xaf\x82a7\x9d\xb9S@\xc16\xfb3\x07WT@\xca#3\x1d\x1d\xe5S@\xe2\xf7\xda\xb2<\xdcS@\x86\xb5\xcf\x93q\xccS@G}\rzf\xe1S@k\xae_\xa0\r\xe1S@\xac>\xf1\x96\xf5\xd5S@\xb1\xfeLz\xf0\xd7S@\xd5r\xe7ND\xc7S@m\x00\xa6u\xe9\xe5S@f\xa5rK}\xa9S@V\xa6a\x8f\xe3\xbaS@\x12s\xa8$\x94\xb3S@w\xcd\x0c\x84P\xdeS@wk\xcd-6\xccS@\xcay\xbfBK\xd6S@pg\xe3N\x06\xefS@\x83\xecp=\x7f\xc0S@0(= \x7f\xa5S@\x865\x92\x00\x83\xc0S@\x85\xffvh\x0f\xedS@9\x8f\xee\xd9\xf7\xc5S@\x93(\xce+\x94\xe3S@w\x10h\x15\x8e\xa5S@\xe24fl\x1a\xe5S@\xf6\xb7\x18\x81v\xe3S@\x9d9\xd7\xfeR\xe1S@\xb3\x86\xa3\xcb\xcd\xdfS@\xd2\x13\xa3\xec\x9c\xdfS@\x1aO\xb8\x19\x84\xaaS@v\tn\xd6N\xc6S@\xcf\xe2\xbfX\xfa\xefS@J\xd7\x7f1k\xb7S@\xcbce\xc7d\xa5S@e]N*\x8b\xd8S@\x04]\xac\xab\xe2\xa4S@\xf1\xe8/\x0b\xce\xbeS@\xd6\xc7\xfa\xa03\xedS@\x99\x1b\xe0\x12\xc0\xb4S@Is29U\xa8S@\xfe{\x13E\x0e\xf0S@\x9br\x99\x8d\x17YT@\x98X\xd59a\xe6S@\x99\xec\x90\x1bQ\xe1S@\xe6\x84\x96\xd6\xf9\xd6S@\x88`\xe6\xd2s\xa5S@\xbf`c\xc7\xb9\xecS@\x99\x8a|\xe1\x89\xa7S@o\xee\x1c\x02\xec\xddS@>\xeb\xd2-\xa1\xdfS@3;C\x8c\xfb\xd6S@J\xd05\x82\xb5\xe4S@\xe9N\xd9\xf7\x84\xbfS@\x987\xd2r\xa3\xd6S@\x16\xb8\x16w\x8c\xc6S@>(l;\xe3\xdeS@V\x07\x11v\xb3\xf0S@\x80\xeb.\xeb\x03\xbbS@|:`\xc0\xaf\xf2S@\xf3\x91\x1d\x8b,\xedS@\x85\x0f\xee\x10\xb6\xe5S@u8\xe46\x1b\xd7S@\xd8\xd0\xac\xef\xdc\xebS@\n\x1a.\xa61\xa9S@u\x9ex\x7f\x12\xd9S@Y\xb4]A\x1d\xc2S@\xf6\xd1\xb5\xe0$\xafS@\x80\xe4\xe7\xc9p\xe3S@\n\x9fz\xba\x1c\xe5S@*\x13\x07\xce\xf6\xeaS@\xb2\t\xe1\xd3#\xceS@\x86nU\x9a{\xe1S@Q\x98\xf5\x08\xa4\xdfS@F\x87w9\x98\nT@\xe5\x87\xd67u\xc2S@L\xa2\xd4q\xcc\xd2S@t\xf3\xe5H\x00\xdfS@!y\t\xf9\x1b\xf1S@_\xc6\xa8Df\xd3S@\xb8/F\xbe\xad\xc4S@\x0e\xc7\xbe\x99H\xdcS@J18\xd1\xfc\xddS@\n\xf2\xfc\xf1\x07\xdfS@\xda\xe9HT6\xd3S@M\xedw\xc7\xb1\xb3S@\xf8xr\xa0\x11\xbfS@c\x94T\xc6\xef\xd2S@\\\xed_\x0c?\xb3S@\x85U\xc2\x18\x9b\xdbS@\xe0\x18r\x07O\xd5S@\xc9\xb0u\xe9\x9e\xb7S@\xfeUZ\x7fu\xe0S@\x02>Uq\xa6\xbeS@\xf7Y0\xbbx\xa9S@m"C\xb31\xe5S@dYG\x8c#\xc1S@\xb0\xb2\xda\xb0Q\xc1S@M+_9\n\xe0S@dd\x00\xd1\x14\xa2S@ \xb6vu\xcb\xeaS@\x81\xee\xc7=\xb5\xc8S@9\x14\xb2\xf8v\xe1S@\xc1\x81B\xe6\x8b\xe4S@s\xb1^\xa6b\xe0S@\xcd\xee\xa3\xbb\x80\xa9S@\xa2\xfe\xfeFZ\xd5S@\x9f\x9c\x87\xc0~\xa5S@\xc0\x84o&\xd7\xecS@\x98\xc1\x84\x96\xc7\xd1S@C\x8b\xe6\x8du\xdbS@\xd8\xa8\xaa\x8f\x98\xddS@Y/2\xed\x17\xa2S@\xb0\xeb\x07)\xd3\xcaS@\xad\xea\xaa*\xd7\xd2S@\x80\xce\xc6)@\xe2S@\xc5whS\x8a\xcfS@ln\x19\x9a\xd7\xd0S@x\x8a\x1e\xeb\x0b\xf3S@S\xbb\th\xa3\xd1S@[!i\xe1.\xd3S@\xbd\x86\x95SQ\xdeS@o\xc5iP\x1d\xaaS@N\xb7\x1b\xe1z\xdbS@\xd6sz\xa7\xdf\xe4S@\xd7.C\x0c\x11\xd3S@\x18\x15s\xaeE\xbaS@\xabh\x15\x9c!\xd6S@\xa5\xa2\xbb\xeaD\xe0S@\xbd\\\x1f0y\xd3S@\x9b\x15\x1e\xc2\xb5\xd1S@\x1f\xfd\xb1\x01\xbb\xb2S@\xbaT\x9e\xd0\xa8\xd1S@\x9e\x1bt=^\xd5S@\xd7\xe4V\xa3\xb5\xd5S@\xd2e\x8d4\x90\xe0S@d\xe0\xdc\xc6\xad\xdcS@]H4\xa3,\xd2S@\xf7n\xe2,"\xdaS@d\xc8Z\xd1\x8c\xe8S@\xc9\xfb\xd0m\xe8\xb9S@A\x83\xaa\xa7\x02\xd3S@\xd1\xd1P\x1f\x9c\xd0S@\\\x17\xaa\x1a\x0e\xd5S@\x99\x18\xae\xac\xe1\xe3S@F\xa2\xc7mM\xe4S@\xbc\xb6\x9a\x8bv\xf0S@1^\xbe,\xdd\xc3S@>9\x9f\x07`\xdfS@\xfb\xf2\xbb\x06\x89\xd0S@b\xfc\xe1C\xa7\xd1S@\xfb\xc5+\xd5\xd4\xd2S@eDD\xe6\xed\xd2S@\xa7\x83\xc2j\x9c\xe2S@\xef\x04\xe2@\xea\xe2S@v\xd5\x1b\xb8\x9d\xb6S@\xfa\xd4\xa7\x15W\xb7S@U\x1c\x10IN\xd5S@Z\x07g\xb1\x18\xcfS@mD}v\xfc\xc1S@\xa7\xab\x94*\xa7\xcdS@\xd4\xfb\x1a\xd1s\xc2S@(\x9fp\xf0p\xe8S@\xce\x00\x0c\x8b+\xd3S@Q\x15\xf8Jn\xc8S@\x93~q\xd3\xa6\xc2S@4\xed(\xcbZ\xd4S@A\x149\x84\'\xd2S@\x0e\x01\xf6t\xa5\xe5S@K$F\xfd\x17\xc3S@\xdaY8\x950UT@9T\xc4\x0e\xcb\xd0S@$\x18C\xeb\x86\xd2S@\xe9r\xadT\x7f\xa1S@8O4\xf1G\xe3S@K\xb4C\xf2S\xddS@\x1f\xad\x82aN\xc7S@\xe0c\xb4\x05\x99\xc5S@\xcc\xb1\x9aA)\xbaS@\xe8\xe2\xab\xf5:\xa1S@\x14C\xff\x15\xaf\xe1S@\x1a\xc2L?o\xe3S@NS\x97i\xcb\xc6S@\xf8\xaa\xb0\xd1K\xd8S@\xf8\xecl>\xd6\xafS@\x1b\x87-2\x8c\xceS@9H\x00L\x81\xe9S@,\x90j\xf9H\xb3S@RsJ\xf5\x05\xd8S@\xbd\x04\xbfF\xf3\xd9S@\x17\xe2LI\xfd\xe3S@\xe6$;\xc4\x81\xe5S@\x00`\xedX{\xe2S@\xb0\xcc\x14\xe3X\xddS@\xfd\xef\x83b\x90\xdfS@\xb7\x15\xfc\x06\x1f\xbbS@:r\xdb\xd05\xd9S@P\x19\xdb-\x8e\xcfS@\xd2\x9a_\x89\x94\xc5S@~_%\x91\xcd\xc5S@:\x9dR5\xc0\xb7S@\x80\xe0i\x99\xc1\xddS@\x97\x1a\x0cF\xd4\xe8S@\x8b\x13\xe5O\xe4\xcdS@\x90mo\xean\xeaS@e#f\xa1\x93\xb2S@J\xde\xe7}Y\xe5S@\x0f\xb2Z\xf3\x10\xbdS@C\xd6k\xf2y\xbaS@@\xb8E\xa0\xab\xd8S@3=\xfeT\xa2\xe3S@\x1e!\x05^\x9c\xc7S@lP!m\x84\xb2S@\x9a\x15\x9d<\x9c\xb3S@T \xe3\xd5\x95\xb7S@\x15\x13\xb1\xeaP\xcfS@u\xbd}\xdd\xd3\xbaS@]\xe1\x83\xe1\xde\xceS@\xf6\x92\x87\xd2C\xcfS@&\x17\xbeRa\xc3S@\x90\xa4\xe7\x96\x00\xe4S@\xfbS\xcf\x1bN\xa2S@R\x13e\xc2\xc6\xe9S@8\x81\xa5\x92N\xafS@c\xe9[!Q\xb7S@_OuPY\xd7S@X\xefD\xfc\x80\xcfS@\xbb P\x9b\x80\xb3S@\xd7\xdee\xd3\x15\xcfS@VV\xf8\xd9\xdb\xd2S@\xae\xf0\xafQ\xcf\xbaS@xp\xe3U\xc4\xdcS@\x0f\x9f\xe4\'\x03\xeaS@\n\x0e\x98\xee\xd9\xe3S@\xe6\xca\xf9\xfe\x16\xbdS@\xd4\xd8\x91\xd1\x10\xcdS@\xbb\x81\x89c\xa9\xcfS@\xaa\xce\xcf\x0e\xa6\xe1S@\xe2\x01\xd1CE\xcfS@\x9dH\xde$\xf0\xe2S@\x17\xbe\x8e\xbb7\xb7S@N\xde@\xab\x1e\xcfS@:\xec\xcc\x85\xb5\xf3S@\xae\x93\xbe\xcb\x03\xe8S@_\xd9\x8d\xce\xa7\xcfS@K\x96\x98W\xb7\xd5S@I\x8b\xb0\xdb\xde\xe0S@\xef\xbb\xcc\xd0\xa9\xd6S@)O\xdf\x19\xff\xe9S@\xe5P\x07c\x97\xe9S@\xe0\xcf\x89(\x00\xcaS@$j\xe5{\x8f\xc5S@\n\xd3\xb2\xaaa\xf3S@w\xa0\x06cq\xeeS@{\xbc=d1\xebS@;\x94.l\xe3\xe1S@\x16>\xb3\x1c\x0e\x9fS@\xa5x\x18\x83t\xa2S@b\x9a3\x8d\xec\xcdS@h\xea\x91IJ\xcaS@"\xf9\\\xb4\xe4\xc1S@\x08\xe1eCp\xcdS@\x0eP\xc9\xfbk\xb7S@\xbf\x97{\xe1s\xd5S@\xa9\x9ac#\x91\xdaS@\x95\xbeu\xd3\x1f\xe8S@\xeeA\x96\n\xb1\x9dS@\xf7\xf3]=1\xcfS@qby\x80\xec\xa1S@pew\xd4\xfa\xcaS@!\xfe<\xc59\xafS@\x96\xf2e\xcb\xad\xc5S@\x92\xf2*\x1dD\xceS@\x07\xe2X*0\xd5S@\x1f\xc9Uv\x01\xa3S@1&\xb8Y*\xdcS@\x9d\x9at\xfeQ\x9dS@+\xf0\xa7\x95\xb0\xa1S@\xc92\x13\xc4\xf6\x9fS@Z\xf0\xa4t\r\xe1S@cF\nx\xae\xecS@\x83\xa5m\x12G\xd3S@7&#\xc6.\xbfS@\x12\\\xfe\xa9\xb3\xd4S@\xda(\xb72\x8f\xebS@VH<\xef\x1f\xe2S@C\xa1^\xe3\x16\xb7S@]\x8a\xf9\xa1\xcd\xc3S@Al\xd3\xacL\xcdS@\xb1\xb8\xd6\xc9e\xcdS@s\x19\xe7\xc4l\xd4S@\xa8k\xe5 w\xceS@\xedBC\xd6\xde\xa2S@\xd2\xc9\xff\x92^\xeeS@\x8c\x0e3~=\xe2S@#l\x96\x17\x83\xe4S@\xe1\x08\xd5\xcf\xfe\xe4S@\x9b\x86||sbT@\x91G\x16\x10\xf6\xcaS@k\xa8V\x04`\x9eS@sD\xfezi\xcbS@_\x02\xee\x84\xd7\xcbS@\x92\x86\xa6\tX\xa3S@<\xbd\xbb\xcf\xa8\xa2S@?\x16\xf1m\xdd\xe1S@\xa13\xed\xec\'\xd4S@\xe6\x19\xad{+\xdeS@$\xd57\x11\x10\xc3S@k)\x067]\xe2S@!\xa1.\xd8e\xd1S@\xf4\xd3C\xbc3\xebS@ENo\x05\xc0\xe1S@E\xae\xe6\xcb\xee\xc4S@?\xc9j,\x84\xf3S@\xb9\xd3\xbbG\x1b\xcaS@-\n\r\xa7g\xa3S@\x10h2V\xac\xeeS@x7\xed\xa6\xc5\xd3S@T\x1a\xf0;\x8c\xf3S@\x10\xa6\xf6\xc2\x00UT@\x02xh\xa6\xeb\xbbS@\x81Q\xe2\x01\x87\xebS@\xe4UY\xbe\xd2\xeaS@Y\xca\xd5\xa0*\xacS@\x83#\xc2d4\xd4S@oc\x15a\x1c\xaaS@Z\t\xdf\x11\x90\xc5S@O\x0f@V\\\xcbS@\x8e]\xbd}1\xebS@\xd7&\xbfS\xe0\xb7S@\xf1\x1a]\xc9\xba\xcbS@T\x06\xb1\x17\xde\xcbS@\xc7\xde\xb3:^\xd6S@\xce\xf1\xb4]\x82\xe3S@L4\xd7\x0cK\xe3S@RM\xaa\xee\xe9\x9fS@yl\x06\xce`\xb8S@l8%\x8d\x8d\xcbS@\x94W\xcd\x16\x01\xc2S@"\x8fu\xddO\xd7S@\x11\xba\xb8\x10\x83\xc9S@R\xcckjT\xcbS@\xc69\x8d\xf9f\xcbS@L\n\xe4\x81r\xe3S@\xdd\xd7\x8b\x11(\xd4S@\xc1\xae\xe4B4\xc9S@\xb2\xa3\x08\xf8D\xc9S@t~I\n\x9f\xd6S@f\xa5\x80S\xbc\xc9S@\xaf\x163&\x8b\xc5S@1\xa0y\x0c\x88\xa5S@\xb1\xf4\x01*E\xc7S@\xac\x1b\xdc\xe3\xbd\xaeS@\xdaUV\x9dibT@\xf1\xfe\x85\xec\x91\xbcS@\xeb\xf3\x88`O\xe3S@\x14\xf9\xdd\xa4\x11\xc9S@ \x07\xd2\x89\xe4\xe8S@\xe3\x88\xc2l\xd3\xe4S@/\xec\t)$\xc9S@?\xbc\xb1\xe5\xf4\xcaS@}(7s\x83\xcbS@,\x95\xfa\x00\xda\xa7S@A\xee0\x1f\x1d\xe3S@U"H\xc6\x81\xa5S@l\x1b\xb3\xd9\x93\xcaS@\xaa\xb4\xbb\xfbd\x9cS@\xe9\xd09\xc8.\xd0S@P\x84\xcd\x99\xb3\xd2S@V\x17x\x80%\xcbS@x\xc6zgq\xc8S@\xd1\xcc\x12L}\xbfS@\x1d\xb1=;"\xecS@\xfak\xc8H\xf2\xc8S@\xea\xd3\xcf\xef\x88\xe4S@\x10\x93P\xd2\xe3\xe5S@\xfd\x05\xc3-\x90\x00T@I1\x8b\x81\xf6\xcaS@\xf7\x03\xabL\xd6\xeeS@\x9f\xb6#SF\xe8S@U\x14\x9d\xd3\r\xb9S@\xa2\x0b\\}\x1d\xd9S@\xca\x878\xaf\xf5\xbbS@\xd3\x9c\xc2\xf2\xa8\xd2S@\x1a\x8b\xf5\xc4T\xe6S@UG\xc5\x82\xad\xe2S@K\xab\x02\xe0\xd7\xc8S@)W-\xc7\xe9\xedS@\xdfT\xd9\x8c@\xd3S@7\x95\x17\xb9/\xecS@\x91\xfd\xa8A\x1f\xc8S@\x11\x98C\x87p\xcbS@\xe5\xb6\xed\xfbv\xb1S@\xe5\xe8s\x12L\xdfS@\xabw\x1e\xbb\xf6\xc7S@}C#\t\x86\xccS@\x12\x1e\xc4\xb7\x0e\xcdS@W \xb3Q{\xf0S@\x08\xdb^f\xbc\xf5S@\xbb\x897\xae\xaf\xcaS@\xf6\x92 c\xdc\xc7S@\xdf\xbd\'\x9c\xea\xd3S@5\xfc\xe9t\x11\xd3S@\x8f\xc4\xabM\xcd\xe7S@\x95k\xc7\xb9V\xc6S@\xd8#\x93\xb3\xa5\xe6S@v;V\xb3X\xc8S@\xd1\x89\xf10;\xa1S@6_:7\x12\xe7S@\xf0\xf7\x7f\xe9\x16\xbcS@\x82\xdbq\x02[\xecS@1W#C\xbc\xe2S@\xcc\\\xaa[6\xb2S@z\xe4~\xcbU\xdaS@\xb8\xfa^\xc7\x19\xa0S@\xa9jr\x82\xfa\xf0S@\x81L)\xc3\x08\xe7S@\x1f\x0e\xbbC\xc6\xbcS@\xfbB\xe7P\x9f\xc8S@kIj\xb4\xce\xeeS@r\xe4\xfew\xe7\xa1S@\xa4\x19\xbe\xfa\x83\xebS@"\xbf\x8fT(\xdeS@\xd2d\x96M\x99\xe8S@\xda\xca64s\xb2S@\xb82\x8bs{\xa0S@\x15\x80)\xcb\x1d\xdeS@\x99\xd9\x82W\xa6\xd9S@\x06&\xcf^\xed\xebS@\x15{a\xf0/\xebS@\x01\xfa\xd1\xe9\xc3\xc5S@f\xce\xcab\x02\xc7S@|bm\x9b\x95\xc4S@\x13jQ\xccp\x9eS@\x92u\xefu\xa6\xe5S@Pv0\xf6q\xd9S@\x01\x08\x8e\xf2\xa3\xd8S@\xbe%>\xad\xea\xd4S@/\x84\xe1\xec \xc8S@\xf3\xf3\x1e\x99\x85\xbdS@0G\xf9.\x85\xc7S@k\x17\xc0\x85:\xa3S@\xab0&\xc1\x1b\xe3S@\xd0\xd5\xaflH\xe3S@\xa9\xe7\xc3,+\xc5S@\xaa\x7f\xb5\x1aV\xd1S@h\x1a8D(\xd1S@\x84h\x01pH\xb1S@k\xe6\xb1U\x83\xe8S@\x97\x1cwf\xddbT@\xeeThG\x9c\xdcS@\x81\xe0\x00\xd6\xe0\xa3S@\x97)~\xd9\x9f\xa3S@VHQl\xce\xecS@\x92\x0f\xfbb\xde\xafS@\xd0\xcf\x19\x13\x1b\x99S@qi#\xfa\xe8\xe4S@\xfb\xe3\x161\x1f\xe3S@\xd1\xbanH\x95\xe4S@<\xf0\xfa%\xf7\xeeS@S\xc8m\x9b\xe0^T@\xf9\xc8m\x86\xb4\xe7S@\x16\xaeg\xdd\xdf\x98S@\xa76~\x8d\x19\xc7S@\xb7L\xcc\xff\xf5\xa3S@\xfb\xf6wev\xfdS@\x02w\xcbz\xa9\xe6S@b\xdeD\x7f\xad\x98S@\xdb\xbc\x90\x89\x1a\x99S@\x8d\xd2;\xeb\xef\xdaS@]j\x01\xf7\xbb\xd9S@I|\xceLH\xd8S@/vT\xc6Q\xf1S@\x82H\x02\xf5\'\xdfS@\x89\xbf\x98\xec\x0c\xedS@\xd6,\xf4\xf3\xdb\xd6S@Y\x0f\x8d\xba\x9c\xc6S@"L\xa62\r\xb0S@\x03\xa0&1H\xe4S@\xfc\xa10"R\xe3S@!\x9e\x15\x90\xaa\xe5S@\x1e\xb1"\x8b-\xe0S@\xcf\xb2\x1d\xc9}\xdeS@\x07>\xc5\x07\x01\xc4S@\xd4\xf6\x1092\xf1S@\xf6\xcf$\xde\xc0\x99S@\x08\xf1\xcc\r\xd5\xefS@\x16L\xfa\x88D\xbfS@\xc0\xb6*|\x16\xbcS@\x05\x11\x11A\xc2\xc6S@\xda\x17\xd3\xa5x\x97S@\xc7\x85\xae\xf60\xe3S@\xfb\xb4p\x9aT\xe6S@\x042\xa9\xfa\xd0\xc3S@Q\xa4\xc8^\xd3\xdaS@\xe39\x13q"\xe4S@U\xfa\x9a\x0e\xd7\xb3S@\xc8)I\xce\x9f\xadS@\x08 QbP\xacS@a:\xc3\x898\xa6S@=\xf5/\xa6b\xd9S@\xab%\xf40\x0f\xdaS@\x16dS@:\xdaS@\xab\x8a\xc0\x91\xb6\xc3S@\xf3\xf4r\xb0F\xe3S@\xec\x9b\x8d\xdd\x0c\xdcS@Hg\xa3\xa6%\xe6S@\xd6Z\xeaG\t\xc4S@%\xa3\xd0\xaa*\xa7S@=3\xaf\x8b\xfa\x9aS@\xc2n\xd3\x8e\x8c\xe6S@\xd8\x95CWE\xe8S@\x99\x9c\xfc\x99\xed\xd8S@\xcf/\x0f\x8f\x85\xe3S@\x16L\xe3\xc3\x84\xdeS@}\xb7\xadX\x9b\xdaS@\xab\t\x1c\xca\xf8WT@\xb6\xd4]\x86\x7f\xdfS@\xd2\x83\x85A\xb6\xdcS@\xfc\x04\x10MU\xe3S@\xc9\xf1\xb2\x05\xd7\xe3S@$\x84\xf1t8\xaaS@^\x9e\xbc^\x01\xaeS@\xa0@\xd6,\x88\xdcS@\x965\x06z\x0b\xd9S@G\x0f]\xe5*\xeaS@\x92b-\x0c\x7f\xc1S@\x9f\xd6\x85\xed\x06\xe3S@\x80v\xbfu\xf1\xd9S@m\x94\xcc4\xf4\xc2S@+&\xd0\xf9\x81\xe8S@xq\x9e\xbd\x99\xe9S@R\x83b\x86\xe3\xa7S@D\xe7\x1c)\x13\xe5S@\xcf\xf5\x0f\x9f\xdb\xe3S@i\x81Bq\xac\xb0S@\xca\x0b\x1f\xe1\xd7\xc2S@\xe8\x9b9\xde\x9e\xe0S@\x881B\xba\x15\xc0S@\xe0j\xf7\tN\xc1S@\xda\xfbW\xa2\xf7\xdfS@\xedk\xb1\xfc\xc3\xfaS@\x18\x8bN\xed\x83\xe8S@\x94-\x93\xdf\x12\xdcS@\xe5\xef\x13S\x05\xdaS@t\x9e\xdd\xcb\xe0\xceS@4\xdc\x08\n\xa2\xe8S@\rd\x1d$F\xe6S@%\xb5\xa4\xf0\xa4\xadS@\xc0\x83u\x89\x9a\x9aS@6J\xc0_/\xdcS@\xf3,\xff4\xda\xc1S@(1\xbb!\x9a\xd8S@s\xf6\x00-\xe8\xc6S@\xd35\xf7<\xe3\xa8S@\xe6\xdf\xe3\xe2\x05\xdcS@W\x98\xbai\xfb\xd9S@a}\xed^h\xd2S@\x0f\x8b\tqq\xc1S@\xb3\xb8\x0f\x1f6\xe8S@r\x85\xf2\x12\xaf\xc1S@n\xcd\xe5|\xd8\xa9S@\x971\x02\x0eH\xc5S@ \xea\\\xbf3\xc2S@\xb8O\x13\xbc\xc6\xd2S@O\x8a\x07HT\xcfS@o\xc9\x9dV\xff\xc5S@\xfc\xd7m\x157\xc1S@\xe9\xf10g\xda\xeeS@\xe0\x10?\xa1L\xd3S@?\x0cD"(\xd4S@\x08\xa4h\xa1\xb4\xe8S@#\x95Z\xc5\xbc\xd9S@\xbc\xc8\xf2\x00`\x95S@6\xdf\xf7t?cT@S=\xea~\x1e\xeeS@!$\xc6\xbdE\xc5S@\xba\x83m\xe3n\xc1S@\xec\xf7\xf7\xfa\xc9\xe9S@N:\x1a\xd1\xcb\xc9S@7\xb9\xc2\xab\xeb\xa7S@\x0c\x02\x83\xd4\x0c\xa8S@ZP1 \x93\xabS@A\xa2\xc1\x1a\xeb\xabS@\xe0\x1e;y\xf3\xc9S@\'\xc3\xd1\xd0w\xc2S@ \x90\xf4]\x1f\xa8S@dE\xad\x8e/\xeaS@V\x82\xe1N"\xe3S@\x03\xf0\x7f2\xe3NT@\xbc:\xc3b1\xd4S@\x99\rZ\xdd]\xd7S@\x0c\xb2\xcf\xc3\x11\xbbS@\x84T\xe8\xab\xcfhT@\x8d\xd6n\xa3\xa4\xe3S@-.\x8b,\xad\xb2S@\xd3J\xd1[\xc3\xb1S@\x80#"\x13\x8a\xe3S@N:\x1a,[\xbcS@-O.\x8d5\x9eS@\x12gc@\xef\xc0S@\xcb)\xd6\xb6"\xa4S@\x8fN\x0c\xfe\xd0\xe3S@\xd4\xf1pq\xca\xc0S@n@7 \x9a\xd0S@-\xc9\x99[\xee\xd8S@\xdc\xa9\xb7\x95\'\xc4S@\xfa\x19\x02\xa9\xf5\xccS@\\vz\xb3i\xcbS@B\'+\xa8\xc1\xcdS@e-\xd3b\x7f\xa0S@\x96\xd9\xa3yU\xe1S@\xafQ\xe5A\x9c\xddS@a\xb2 \xaa\xa2\xc4S@\xaf\x16w\t\'\xc4S@z\xf1\x8c\xdcy\xe0S@\x1d\xfe\xe5\xd6\xf0\xecS@1\xe8\xcb\xa1\xb5\xcbS@F\xe2\xae\xb3\xb1\xa5S@UwQ!\x85\xe6S@K\x8a\xd7\x9a\xd9\xa5S@u\x14\r\xeb\xbe\xcfS@\x8eX\xe8\xdfj\xb8S@\x14\x8f\x08\xda\x02\xceS@N\xabu\xe0\x8c\xc8S@\xcf\x05\xb7G\xeb\xc0S@\\\x18\x82x3\xbeS@\xd5\r\xb9/O\xcdS@\x16l\xa16E\xdcS@\x15\xe4($\xf1\xc6S@G\xb2\x87\xa7y\xd6S@?V1\x1a]\xe3S@\xceU\xf9\xc9\xf2\xeeS@\x99\xe5a}\xb0\xc7S@Dz\x82$\x02\xedS@\xd8\x1fY\x14\x0e\xeaS@5xZ\xea\xc8\xd2S@\x9a\x93\x80\xc9\x7f\xe0S@\xd7i\xd9+Z\xe4S@S\xac\x1d\x02\xac\xb2S@o\x07\xe7\x8c\x8f\xc1S@2\xa8\xd4\xd8\xa4\xd5S@\xfc\xa3l\xc2\x07\xb8S@\x98\xe5V\xf5N\x1aT@s\x97\xac1z\xc1S@<\xc8j\xd7d\xd6S@\xcd|\x7fY\x14\xe4S@;\x1f\x0f\xff\xe8\xe1S@\xde\x01\x91O\x81\xdcS@\x1b\x90R\xf2\xf8\xddS@\x87s\xd2\xd5n\xddS@\xcby\x1cN\xcc\xc9S@\x04\x92\xa8\xe4~\xc5S@yt1\xe46\xcbS@B\xfcc\x9b\xc9\xd6S@\xffd-\x03\x92\xd4S@\x99\x85X=\xfe\xa7S@\x12\x18o\xa0\n\xccS@\xc4\xf3\xaf\xb3\xaeNT@\xcca\xe4\xc1\xd0\xc0S@\xec\xf2(\xcd\x10\xa7S@iO\xcc\xebN\xbdS@\xf4\x8e\x13\xf7\xaa\xe9S@[\xe7U\x9ao\xd3S@\xbb\x8c}.t\xe3S@E\xd3C|m\xceS@\x9a\xb7|0l\xbcS@\x83\x1b1\xcbi\xdfS@Wp\xbe\xbc\xfe\xbdS@\xd2\r\xde\xa8?\xd6S@\x0c\x1e4\xd3\x9dWT@3\x1f\xb7j\x92\xeeS@\xfb\xe5\x12\xceX\xeaS@\xb0Hn\xbe\x12\xaeS@\xff\xe0n\xae]\xbdS@\xf4o\x17\xe4\x95\xe7S@\x89v\xa4!G\xa3S@\xc9\xa5I\xf6\x95\xdaS@m\x16\xb2A?\xd5S@w\xa1\xe0>\x07\xe8S@\xb2]\x82;\x05\xf4S@0\xf7\xb0V4\xedS@u\x9b$\xe4\x90\xcfS@\xfa\x84\xee\x1ao\xdcS@\xd3\xa2\xf7\\E\xe2S@s\t\x9fP\x15\xd4S@\xa8\xc2\xd5~r\xd5S@e\xea\x14\x93\x8c\xc2S@\xa7\xfd\xa1\xae\x1f\xddS@\xcb\xa6\xe9\x1d\xc3\xc1S@8\xa6a\x04C\xe0S@\xde$E\x0f.\xd0S@X\xbb\xa13\x12\xe6S@\x806st.\xc1S@\xb67x<\x87\xe2S@,\x93wmU\xabS@jL+^\xcd\xc3S@\xf2Y\xa8%\x97\xc6S@!g@\x8c\xc7\xdcS@u\xbdQ\xa2\xb5\xe0S@\xd6\xf2\xe5J\x92\xd2S@\x81\xda\xd3\xd5\xf3\xdbS@Zn"\nV\xcfS@\xb1\xd8\x9b\xf26\xe1S@\x1f\xc9\x1a>\xa6\xf9S@3\xdc\\\xe2\xd3\xd5S@\x846\xc1\x92\x99\xb3S@\x97VV\xb1S\xc5S@\x1b\xbd\xc6^\xa7\xc6S@R\xba\xc2\xf3=\xb3S@\x06A\xee\xb7_\xeaS@L\xb7\x81\x9a\x10NT@\x1a:R\x19\x1d\xc9S@S\x19Tg!\xc7S@\xa5k\xca}HYT@\x9d\xef\xbc\xdbS\xc6S@\x93\x9d\x05\xf8\x87\xd4S@o\xe9R\xb8~\xe5S@i\x82\xfbq\x95\xc9S@\xe4\ty\x04\xa7\xdfS@\xc9(>e]\xf2S@\xf7!\xd8\x17\x9b\xbfS@\x89\x16z\x07\xde\xd6S@\x8b_\xc2\xb6\xf2\xa6S@\x92\xa8\xbf\x1c\x05\xf0S@W\x99\xca-K\xe3S@&\xab\x8d\xfcY\xc9S@a\x1e\xd00\n\x8fS@y\xe7\x1e\xca\xf2\xe1S@\xd8\x14w]\xb2\xc2S@\x8a?<,\x81\xc2S@~\x15o\x08\x92\xe9S@F!\xb0\xc3a\xbaS@N\xcd\x18^N\xd6S@\x0f\xd2\xd7q\x13\xd8S@\\\x0fp\xe9\xed\xccS@\xfaLs]R\xb8S@\x1e\xb0\\\x95\xd3\xc5S@a\x13\xb3\x8e\xf1\xdaS@\x88\xf7\xb732\xd9S@-.\x02q\x85\xd4S@)\xfd\xa7,=\xb6S@&\xde-r\xaf\xd3S@>(\xc4M\x03\xd1S@\x80\xfe \x88\xd3\xc8S@\xc6\xe4\xca1\x88\xa7S@\xb6,\x89\x93+\xdfS@\x14~\xa4a\xcf\xbbS@\x8b\xe9:\xc5\x04\xf0S@\x0bm\xe1j+\xa6S@\xed\xe0(+\xd0\xafS@\xab@\x95\xcc^\xabS@^\x1b4\xc8\x9f\xe9S@W\xa7:Z\xd0\xc0S@\xfc/\xce7\xc1\xb2S@\xc0\x85<\xc7\xee\xdaS@U\x1ef\x91\xcf\xd7S@f\xfdzH\xd3\xceS@\xee\xf4C\x9f\x04\xe3S@\xc1#\x9dq0\xe0S@\x1d\xd2\x8e\xf1\xf6\xdaS@H\x0b\x04\x9a\x9d\xe2S@\x9en\r\x9b\xaa\xa4S@\xb8A\x03)\xd3\xb8S@\xaf;\x1dj\x16\xb5S@l\xc0\x0e\xa9\xf6\x9eS@!\xe4\x16\x16\xbd\xd7S@\xb4k\xa7\x1c\x06\xd9S@\xa6\xacN\x11G\xe5S@\xef\xc2\xa2\x88\x8d\xacS@=\xd56\x9e\xe5\xd9S@_\x1b\xcex\xd7\xc1S@$\xf1\x13\xa67\xaeS@b\xb9\x0f\xa29\xcfS@@\xfb\x05\x8f\xa3\xf3S@\x996I\xaf}\xf3S@\x03\x80&a\r\xdcS@\x06\xde7\xbf\xe6\xc6S@\x86h\x07\x99C\xd9S@X9G\xe1i\xaaS@)\x192\x00\r\xb5S@\x10W\x14_\xfb\xd4S@\xf0/\xfe\x97\xf7\xaeS@\x82\x8eO\x9b\x1f\xbfS@\xecF\x83;\xab\xd6S@\x1eo\x1d\x9b\x8c\xa8S@\x12\x89\xa2\xba\x94\xc1S@\x95\x94\xb9\xc8!\xcaS@\xbb\x993\x81\xf5\xf0S@\xa9W\xd4\xcc\xd7\xd7S@X\xbd\xfbt\x85\xdcS@\x86XM,\xae\xd6S@%`cK\x13\xf0S@\x16&j\xf2\xea\xaaS@kNv\x9b\xfe\xe8S@1\x11\x80\x1b\xeb\xa1S@R\xfa-\xf0\x9b\xfcS@\xe4\x95\x1d\xbf\xb3\xbfS@\x84\xcdi\xa4\xed\xc9S@\xa7Z\t\x88\x17\xe6S@h/C\xd7+\xd9S@\xb1\xcbvo\xfe\xd9S@\xb0\x85(\xd4]\xe3S@Cr\xfae\xa1\xdcS@\xa1H?e_\x9bS@0\xad\x95\xe7\x81\xf3S@\xdb\x8a1o\xbf\xd0S@\x18\xab\x97\xb3\xfe\xdbS@F2\xb6}\x9f\xe3S@\xc0+u\x146\xa3S@\x01\x12\x94\xb5\x93\xa3S@\x95 \x13\x8d\x03\xa4S@i\x89OH+\xd6S@\xd7S\x97S\xdb\xe3S@\x83\xac\x80R\x92\xa5S@l\xdcO\xf58\xa6S@\xbc\xa0=\xc8\xce\xe4S@\xcfS\xf8\xdb\xae\x95S@\x0c\x0e \xb0Q\xc7S@\xe4F\xfd\r\xd7\xa9S@z\x85]4\xadUT@F\x80\x97\xf4(\x99S@\x81\xf6\x1a\x11@\xceS@\x89>S\x91\xb9\xd0S@\xb6\x02VC\xe5\x99S@\xf4\x051\x9e\x07\xbdS@\xab\x07\xfec\xd6\xbcS@n{s\xc6\xfa\xe4S@\x88T\x88\xf0\xfe\xd8S@U\xb2rv\x8b\xe7S@\x85\x8f-\x81\xae\xeeS@\xfc\xed\xb4\x0f\x8c\xe4S@\xd5\n1\xde\xc0\x99S@L\x04C\xf2\x14\xb0S@\xc6I\x83l\x9a\xb0S@\xfa\n\x81\xbdA\xc4S@\xd8z\xa8\x86s\x9eS@\x8dk\xed\xd5\x04\xd0S@\xca\rTEB\xcfS@3\xb9\xff\xd1\x7f\x9eS@\xb6\xa9{\x8a\x1d\xceS@C\x8a\x0c%\xf0\xe2S@\xc7\xbb\xe8\xbe\xb6\xf5S@\xcem.\xe7\xd7\xf5S@\x8cx+#\xb8\xa5S@\xc99\xbb\xbb\x13\x9fS@\xf7\xecK;Z\xdeS@@9\x95\x15c\xa1S@s\n\x15\xe8\xb1\xabS@\xcbX":\x11\xabS@?\xab5\x93\xf2\xa6S@\x00\xbap{/\xc4S@-\x1b\x00_\x8c\xd5S@Zk2\x9a\xb7\x98S@l\xae\xc1\x15|\xe5S@m\x90\x95M\x8b\xa9S@\xc4\x13\xeb{\xe6\xdaS@\xdc|\x17\xd5\xb1\xa1S@\xe0)\xf2Y-\x9eS@\x0c\xa4\x08\xca!\xddS@\x8d2\x98\xa0O\xd4S@\x83G\x84\xaa\x03\xc1S@9\xb0\xc2\xcc\xe1\xddS@\xdbp!\xfe(\xa3S@\xd9\x08\xe5\x9eO\xdeS@\xa4F\xe0R\x8a\xcfS@\x9c\n\x94v\xd9\xe4S@xi{\xb9z\xa5S@\xe0 ko"\xafS@\x87\t\xdf\xe7\rTT@\x11\xa0\xd9\xca\xbc\xa7S@.\x8f\x03\xe7\xa5\xedS@\xe6\xf2\x1a\x96\xd1\xd7S@$\xb5J9U\xa8S@\xdd\xfa\xf6\xf6}\xceS@\xa3]\x83\xcf\xa0\xb3S@\xcb\xd2\'^ \xaaS@\xc9|\x1c\xa5u\xa9S@M\x83\x060\x9b\xe3S@\xa8\x1c\xea\xbc_\xdaS@\x99\xc2\xf9\xbd>\xadS@\x11\xe3\xdb\xd9)\xadS@X\x9f\xca\xf5P\xd1S@\x81\x93\xcfN\xd7\xb9S@\x12\xca\xa4p_\xc8S@\xa3\xe29\xb7\xd9\xc3S@F\xf5)\xe0\\\x0bT@z\xa9J\xa1\xd7\xb6S@\x865\x0eKs\xa9S@)34\xdb\xbb\xb4S@f\xea\xe66\x89\xa7S@\xa8\xd25\x9a`\xd9S@+\xc5\x93\xbd\x02\xe1S@\x9a\x0e\x16\r\x10\xe7S@A\xda\x90,\xee\xa9S@\xed\'\x87K\xa0\xd4S@\xef\xf0\xf8\xc0\x91\xd6S@$\x88\x967W\xa2S@\xba\xa9\xd9\xb5\xba\xe3S@\xdbF>a\xa4\xd8S@\x890\xfd\x99A\xc7S@\xa1n\xd3\x14j\xe6S@\xa1\xd0u\x95B\xa2S@\xf5\xaeb*\xd6\xb1S@\xd8\xd8g]r\xb7S@\x0e\xef\x80\x84\xf5\xe0S@\xd53\x07\xc2\xab\xedS@\x9do\xa7\xa9v\xa3S@\xfa[\x87\xd3\x80\xc1S@\xa4\x92\x99\xea\xfc\xdbS@\xa1\xc6L\x8d\xa1\xebS@\x012:\xf3\r\xa5S@\xcd\xb3}\xf5\xeb\xeaS@\x9b\xef\x84\xd5\xf2\xbbS@\x83s\xa5N\xc7\xecS@\xc0\xb3D\xed\x02\xd4S@Y\x8d\xe5\xd0\x80\xc3S@-\xab^-\xac\xcaS@\xa4\x82cRo\xb1S@\xaaj\xd0\xa82\xdeS@}\xc0J\x8c\x87\xe4S@\xa3\xa4+\xb1x\xeaS@\xcb\x1c\xdecO\xeaS@\x88\x8c\xae\xc61\xaeS@G\x08nSD\xd4S@\xe2\xab\xe5\xe6\xba\xecS@\x1a\x08r4\x97\xbdS@X\xf3\xa8`\x83\xebS@E\x7f\xed\xf7\xc7\xc2S@\x12\xc5\xcf\x88\xef\xe9S@\xf4\xbd-\xc7\xbb\xeaS@<0\x01p<\xebS@\xb1W\xc1\xa4\x04\xc0S@HY\xb2\x9cR\xacS@\xd8u\x83\xe8[\xe3S@\xb2\x8dT\xe2\xb7\xeaS@C@f\xc4\xdd\xc0S@+\xec%\xde\xb4\xe6S@wSq\x06b\xe9S@\xa2E\x16D#\xeaS@\x8b\xcb\x0fm\xfc\xe9S@\x875\xdd2\x97\xe8S@\xdcV\ti\x04\xe8S@\xfeFo\xc9$\xe8S@\xcb \x96\xa9\xdd\xe9S@\xed6s\x83g\xb9S@z\xea\x19\xdc\x98\xe6S@\xf8\x1b\r\xf3\'\xdfS@\xe1\x81\xffW-\xc1S@\xf3O\xab\xb0\xf0\xe7S@~\xf9\x90D_\xeaS@\xe1\x98\xf6\xd9,\xe9S@\x0cs3h!\xc4S@\xd8\xe2\xebY\xb2\xc1S@\x84\xebe\xfdh\xc0S@\xa6d\x05\xaa\x86\xe8S@\x8am\xdb}\xd0\xc9S@\x1c\x9cQ\xf5\x81\xecS@\xe3\x17\x9fG\xff\xa7S@\xd5\xac\xce\x05=\xe8S@\xa7|\xfa\x87\x9d\xe5S@\xe0\x82\xad\x14K\xc1S@\xb6\xc0\'\xf8\xda\xc0S@\xcf\\\x0e\xd4\x86\xb0S@\x9a#\xd4\xae1\xc2S@U\x95\xc6S\xf0\xd3S@\xa7+Z\x19\x8b\xe7S@0\x91\x12\xbd\xa2\xc2S@q\xa1O\x1b\xb5\xe5S@>\xbb<\x93\xf1\xc6S@\x9d\xa8\xb7\xd6\xdc\xc1S@Z\xc3\xb4\xf2;\xe5S@\xb0\xa76\xde\x9b\xb0S@{\x96O\xc8n\xd5S@\xe5\xf6\xc0nE\xc4S@\xe9\xdc\x02JQ\xe5S@\xfalf\xa5\xd2\xaaS@\x08\xb0F\xc4\x85\xb9S@\xc0y\x86\x81\x0b\xe5S@L\xb3 [n\xadS@\xb5\x97j\xca\xcc\xb4S@f4s\x83H\xd5S@\\\xe10\xae\x0b\xe6S@t\x95_D\xe5\xe3S@U-\x97g\xf8\xc4S@\x93\xed~X\xb3\xf3S@"\xd7\x90v`\xd8S@\x84k?\x11\xdd\xe1S@<\xb7\xedEG\xc6S@\xf5\xea\x12\x0e\x8a\xf2S@?o\xc2\xe1\xe7\xc7S@\n\x88\x88:\xc6\xcaS@\x89\xf28j\xf5\xc7S@C1\r\x87\x15\xc9S@\xc9&>\x06r\xdfS@\xcc(oJ\x83\xd1S@\xc1\xb1\x96\xc7\xee\xcaS@\nY\xfbpV\xd2S@\xbd\xef\xec+\xc0\xd2S@\xf4\xa9\xcb$&\xccS@\x9f\xcd\x8d\xc5\x85\xcbS@l\xe6\xbf\x05s\xeeS@\xd4\x02\x15zZ\xe3S@\xb8\xe1\r%\x9c\xc9S@U\xdc\x93\xfdM\xc9S@Nk\x7fj\xaf\xe1S@\x1c-\x91\xda8\xe2S@\x19DO\x92F\xe3S@N\xf6\x83\xb6,\xd3S@\xef\xc9\x86vY\xcbS@\xc3\xe8?\x06\x10\xddS@\xf8\xb2j\xdb\x98\xd4S@Wek4\xcd\xd3S@.\xc6\xc7\x07\xae\xcbS@]\\I\x14m\xcbS@\x06\xc4u\xcf\xec\xbbS@\xf4)Nz\x04\xd2S@*\xebG\xb6z\xcbS@rq\xf1\xe3\x1c\xeeS@||YG\x9e\xcaS@\xf3`\xe3\xe0\xe4\xb8S@\xf6\x92\xec<\xac\xc5S@_\x934\xe75\xd4S@S\r\xbe+e\xcbS@\xa2a\xf0\xc4\xe2\xd1S@q\x0be\x8fl\xd4S@\xfb\x1bL\x19b\xcdS@6<rUh\xcbS@\xc87\xe2\x83\xeb\xddS@$\xffo\xac\xc6\xd5S@\x1eX\xe8\xdb\xc8\xd4S@\x12\xc8#)D\xccS@\xeb\xc3\xf4N\x1a\xcbS@P\x90\xb5\'z\xd5S@\x03\x9f(\xe3r\xcdS@\xf3\xf4|\xdam\xd5S@\x94\xfdj X\xafS@\xe8}DFw\xeeS@\xa8<Je\xe3\xc1S@hu\xb8\xe2j\xf3S@\xcd\xd4O[/\xedS@\xa9jZ\x8b\xcb\xb2S@\x06b\x1d\x1f\x0f\xcdS@Z\xeb^\xc5\xfa\xccS@\xa0\x9b\xed\x7f\xe1\xcdS@{Yr\xfe\x0f\xf3S@Y\xe1\x887 \xcfS@\xea\xf8\xc7Uy\xdfS@\\\nt\xf8\x8c\xcfS@x\x00O\xb6d\xe2S@Ep\xaa\x81\xbe\xe0S@N.\x8dp_\xd7S@\x02\x18\x88JR\xbeS@\x92\x06R.\xe6\xc5S@\x93\xa3\xff\x05\x98\xcbS@\xa2\x81\xa9\x03=\xd0S@US\x9b\x12N\xcfS@\xe4g\x9f\xf7\xcd\xdaS@\xf1\x84\x0b:R\xe1S@5\x907&\xa3\xd8S@"\xc8\x8b\x87x\xc8S@"\xe9\xd0\xe1D\xcaS@\xec\xa1\x9e\x9e\x0f\xe1S@\x8b \x10\x92\xcf\xcfS@\xce\xf4@\xab$\xd9S@\x81\xc5\x9c\xe0z\xc2S@\xeb\xf7\xdb\xd1\xf7\xb2S@x|\x97W\xd9\xecS@\xdb8\x03O\x9a\xcdS@P\xe6(\xba\x05\xd8S@\xe9\xfe\x88\x8b\xe1\xd1S@\xa5\xaee\x1cH\xb3S@\xef\xe9\x1e\xcaL\xc2S@\xdb\xe2b-0\xecS@5\xc19\xcc\xa3\xdbS@\xaf\x90_[\x98\xb3S@\xdb\x04\xcdU\xf8\xd9S@\xd8\xa6\'\xeb\x1a\xc3S@Tx\xe5\x1cA\xd2S@\xf5\xc1\x7f\xdd\x92\xc5S@\xbf\x9fg\x8d\x01\xcaS@\xad\x93-\xc1\xd2\xebS@\x1f\xf2\xf9r\xde\xe0S@>\x88\x9f\x88\xb1\xb8S@\x8d\x7f\x8d\xcf\xbe\xeaS@e\xbb\xcbcZ\xe0S@FE\x08\xac\x90\xd0S@x\xe7\x90\x92\xd7\xdbS@\xf9[\xe1p:\xdaS@~*\x0f\x0c\xe7\xbaS@\xe6RfT\xd1\xd9S@\x9c\x8d\xc3x$\xc1S@\x8c\x86T\xcdX\xd3S@\x8f\xd6\x02H\xdb\xc9S@A\xbc\x9fq\xb7\xd1S@^\x8d\x10\xf5\xbd\xb9S@p\xd5\xab-|\xdbS@\x80\x7f(\xcf=\xbaS@\xb6\xe7\x0f\x8d\xc4\xe1S@\x1c\x839\xc7\x91\xe2S@\xfc\x99\xc2\xa9\xcb\xcaS@\xec\xd2Z\xff\xef\xe4S@8\xcc\xf1v\xd8\xd2S@\xba\xcdj\xcf\xec\xbaS@\x17\x0b\xe5\x9c\t\xeaS@\xcc\x8b\x0f\x19\x8c\xdaS@\xc1\xc6\x95\xb9\x98\xcbS@ha\x1fby\xe9S@\x1f;\x12\xb2m\xc8S@\x0c/\xfc9b\xeeS@\xff!\xed\x96\\\xdaS@\xa8\xd0\xadN:\xe9S@9Jb[O\xbfS@.\xa5\xce\xfd\xe7\xd9S@\x1d\x05\xa5\x05\xaf\xe9S@R\xe6\xbdNm\xd2S@\xda}!T\xa7\xd6S@\x94X\xc8\xa1\xca\xc1S@\x03&\x94\x9e\xf9\xedS@u\xe44\x90\x05\xeeS@\xb2\xacm\x04\x0e\xc2S@Lf\xb5\x87$\xc6S@v\x95\xe1\xd9\x18\xcaS@\xdb~*xt\xddS@\x01\xa6\xacp%\xedS@\x07\xecb\x16\xcf\xeeS@,eh\xf9\xe0\xd6S@\r\xb7\xaa\xc9\x8f\xbfS@\x14&u\xe1\xa0\xd6S@B+\x86@\xe6\xc3S@\xae1\x9a\'\xe1\xbaS@\x1a:l\x96\t\xdbS@\xaaE\xe1MQ\xc7S@2\xf6T\xd20\xe9S@\x11A\xbb\x9f6\xdeS@p8\n\xf6\x1ccT@\x8d\x80W\xe3k\xbbS@>\x18}m\xbf\xe1S@\x84-\x9c\xd6\x03\xe2S@PtqK\xe0\xdaS@\x99\xd8e\'%\xd4S@\xd1n\x15\xfe-\xe4S@\x97V\x01\x8bz\xd5S@\x8a1B0\xbe\xc9S@J9\xf4\x81]\xd6S@\x0fx\x8b\x02N\xd4S@?\xa0\xc6e\xd3\xbbS@$1^\xeb\x18\xdeS@<\x15\x10\xcfC\xdcS@Um\x0fh3\xd1S@B<\x05\xfb\xca\xd6S@\x18.\xda\x0f[\xbcS@\x8d\x0fy\xfd\xb2\xb9S@\xcc\x07rl)\xe3S@\xf0\xec\x85r(\xeeS@\xf0h\xf7\xfb\xb2\xe0S@\x8d8N\xc6\xb8\xd9S@\n\xab\xd2e\x1c\xe0S@\x8d\x94g\x1a\xdb\xd7S@\xca.\xc5\x81o\xbaS@\x87\xa9\x0fD\xbf\xddS@\x10\xef\xbb\x9f\x1b\xbcS@\xcd\x87\xea\x9a,\xdbS@\xda\x8b\x1c\xd9\xa9\xd9S@s//\xd0V\xd8S@\xd7\x81\xd7=\x9d\xe9S@\xa3SsY\x9d\xe0S@&\xb6\x91\x8c\xad\xaaS@ \x0e\xab\xad\xe8\xc6S@\xba\x10\xee\xd8\xc7\xe3S@\x0e\xfan\xf5\xa3\xe9S@\xeb\x92\x1btx\xd5S@7M\n\xae\xa6\xe1S@\xc2p\xa2\xdb\x80\xd2S@\xa4\x14\xbf\xb1\xb5\xd7S@\xb5P\xe1\xa60\xe3S@\xb1\xde^\n\x84\xe0S@\rhb\xdf>\xc6S@\xae\xccn\x96\x96\xe9S@\x82\x92\x1e)J\xeaS@\x84\xed!=x\xe8S@\xcei\xedl.\xccS@\x9b8\xc2j\x0b\xc6S@\xff\x91\xce\xa4\x16\xc6S@QX\xf1\x04\xf5\xc0S@\xabA\x8a\x13\xba\xe7S@]\xdd@q\x16\xedS@k\xd1K3R\xe1S@vt\x18\xf9\xf0\xebS@\xb2\x84\x07\x16\xcd\xe1S@\xfd>B\x92\xaf\xdfS@\xfc\x0f\xbdB\xc5\xc8S@\xee\xe0\xc9\x03\r\xd7S@\x85\x1drP\x88\xe2S@\xbe\x06O\x93\xee\xc4S@\x1e\xd6\x98\xad+\xd3S@\x1b\\C\xdbp\xe3S@\x04\xff\xf8p\xc3\xe7S@H8\xec\xbf\xec\xebS@\x96D\x19IU\xd7S@+f\xc8\x15\x1f\xebS@\xfc\x9cU\xf1)\xc2S@\xca\xfa\x9ef\xe6\xd8S@\xaf\x9a\xa7\x9b\x8f\xd7S@cvh\xd7\xef\xc5S@\xc6*.\xcbU\xdaS@\x0c\x1a3\xa5\\\xecS@\x0cU\xc5\xc1U\xcaS@\xf8J\r\x90a\xddS@\xf1p7k\xe8\xd8S@\xb6ts\xa9\x87\xebS@U\x11|\x00i\xe3S@7\xaf\xa7\x8de\xd1S@\xf9Q1\xb8i\xedS@\xda\x1d\xc2\xcb\x83\xeeS@\xba\xef\xe6^\xaa\xcaS@\x1a\xafr\xedc\xcdS@\xab\x17;I\x9f\xd5S@\xe6\xa76\xed\xb2\xb8S@\xf9\xba;\xb8\x8a\xdfS@\xa0\xd7\xd6\x1c\xae\xe3S@\xceB\xde\xcc^\xd6S@\x14\xad\x98<\xe5\xe8S@|\x13qq\x8b\xbaS@\x92\xf8\xe9kI\xc7S@\xa6\x8a\x9d\x80v\xe3S@\xe5\x0e\x9d\x89\xca\xdfS@\xbc\xe1\x02uR\xc6S@\x935\xbd\x8c\xa8\xdfS@qz\xfc\xa0\xb6\xd5S@\x01\'le\xab\xc7S@\xce\x80\x14\xcap\xe3S@Z(1\x98q\xc4S@\xf6\xc5c0\x01\xc2S@u\xe3\xd7\x8a\xe1\xe9S@0\x12\xc2(B\xc8S@{\xa6\x9d!\xfe\xd3S@\x82C\xb6mN\xe1S@!\xb8W[\x89\xa5S@Qp8\x93N\xdcS@D\x88\x06\xfew\xe0S@\x92\x89\xc0\xe4\xdc\xc9S@\x90e;\x16\x98\xe9S@{\xed}\x98\x14\xe0S@\xf1\xe6vo\x8e\xc3S@e\xca[pz\xe8S@n\xc7\xf1V\x9c\xc8S@\x84H\xfc\x9eB\xe6S@\'4\xee\x83\x99\xc1S@\x05\x0c\x1a\x04s\xc2S@\x05\n2\xd7@\xe8S@\x9d\xf5\x05he\xdaS@\x063\xf1\xf9\xd8\xe9S@\x1a\xa4>Lx\xd5S@\xadJ\xff\xd0@\xe0S@e\x01\x1a\x9b\x8d\xe0S@\\\xefV\xceI\xcaS@\x8f\t\'VL\xc3S@<\xd4(\xb7\xc1\xc5S@\x00/\x9d\x0c?\xe3S@\x0b\xf0#\xe3\xbd\xdcS@#A>\x0eP\xdcS@g\xc4\xe9\xaeG\xe3S@\xb07\xe1\x98\xa6\xcfS@\x0e\xad>P\xc8\xc8S@m\x89\xbcqR\xd5S@9O\x96\xc7\xab\xecS@b\xcc\xcc\xf3\xec\xe5S@\x82\xcb7?K\xcfS@\xd8#\xe3\x19k\xb6S@3\xa9\xd2~\xda\xc3S@\xf7\x86\x86\xb84OT@?\xa9\xd6\xc3\x92\xd6S@\x95\x13ql\xaf\xc8S@Q\x05\x00\x1e\xed\xcdS@V\xa4\xd9\xe3}\xe8S@\xc5\x1d\xecpK\xe3S@3\xa5\x9e\xd8\xacNT@\xd2l\x83I\x07\xc6S@\x10\xdd\x8e\xcd\xa0\xc5S@\xe7\x91\x0b\x16\xd8\xdaS@\xfb\xf6\xb6\xb2=OT@\xdd\x1e\x0e\xfe.\xc7S@\xcc\x89\x08\x8f\x01\xc7S@\xf8\xe88\xed\xf1\xb8S@\xa7V\xd8\x83\xee\xd8S@\xe3\x9d\xed\x98_\xd2S@\xfbt>X\xa3\xbdS@\xd3\xb5\x01)p\xdaS@\xba\xbcP\x8f\xfb\xc3S@M_\xdc\xc4\xb7\x91S@8\xea\xb5u\x83\x91S@O;\x12q\xa3\xdfS@\x06\xf4\xca\x86\xf0\xe3S@a\xb2Q\x89[\xc9S@\xb5\xe8V\x82L\xccS@\xea_G\xa3C\xc1S@\xd9X\x02\xc12\xecS@b\xd0\x0cK\x17\xceS@\xd8\x06\x03V\x8a\xc7S@\x0b"\xa9C\xf7\xdfS@\xfc\xf1\xae\x1f\xbc\xaaS@\xb945\xe4\xd9\xd6S@\xb9\xe5;%\xf2\xd2S@\xa0rM/X\xd9S@\xd5@\xfe\x94V\xc7S@\xb8\xdav\xc5\x1f\xbaS@\xc5\x98\x93\x98 \xecS@\t@zg0\xd9S@\x98\x97\xe2\\\x8b\xd3S@\xb7\xef\xd3jl\xe2S@\xcf\xa1\xe8~\xb5\xadS@\xff\xe80A\x01\xc6S@\xb6\x92\x803h\xceS@\xc7<l\xdd\x98\xd2S@#\xaa\xfd\xeb\xc9\xe2S@+\xb7S^\n\xe9S@\xa5\xd5-\xbe\xb6\xc0S@\xdc\xf1,G\xcb\xa7S@b\xd5H\'\x90\xc3S@U\xa7|\xfe\xbb\xd2S@\xc7Z\x8a=\xb2\xa7S@C=PP\xe7\xcbS@\x99\xdb\xe8\xfa&\xd3S@g\x7f\xf7\x88)\xc4S@x*\xd6\xd2\x00\xafS@3\xa1w\xb6 \x9eS@\x91\xc5\n\x1a"\xc0S@Ocs\x0e\xb1\xc7S@\x88jX\x08\x0b\x99S@\x92p\x8a\xc6\x97\xd4S@\x1f\xcc\x87\xab|\xe6S@V"\x86\xc4\xdb\xe6S@\x83\xd5\xb3o\x03\xcbS@.$)\x01\x08\xc9S@G\xb5\xc2\xd1=\xe6S@k\xb4\xc0m)\xcbS@\xc2k\x1fKN\xe5S@7\xc7\xd9(\xc3\xd9S@`\xce\xe9,\x9c\xaaS@\x91M\x1b\xd1`\xcaS@\xf0\x94<7\xf6\xe5S@\x9b\x15\xb3\xb0\x92\xc8S@\xe1\xc4!\x98M\xa6S@\x02+\xf6\x9dk\xecS@<|\x84>|\xe7S@%\xa6\xd9\xa7)\xdfS@\xae(r*\n\xb0S@\xb8\xe37\xe1\xdd\xe3S@I+\xdfs\x93\xeeS@R\xea\x16c\xf6\xe7S@\xba\xcd\xd1]\n\xa9S@\xca\xcd\x18\x1f\xda\xe1S@\xe0m\x19\xd6q\xcdS@k\rv0g\xe5S@\x01\x92\xf2\x8d\xe6\xc4S@\xc0}\xd1\xc4>\xcbS@6[)\xc6\xf3\x9fS@6%\xda\xff\xf4\x9cS@{$W\x02\xc9\xccS@\xd5r\xe5NO\xc6S@\xc7\xd4?.\xdd\xc5S@\x8d\xea\xad`\xe5\xc3S@\xa8\x01UIx\xc3S@\xfd\x16S\x93+\xcaS@\x14\xbf9\x8e\xbf\xd9S@\xa7\x96\xbe"\xb0\xccS@K\xddp<\xce\xabS@\xad\xa0\xb65\x03\xe7S@\x04Jj\xf6\x06\xe3S@\xcbC\xcfBo\xceS@m\xbe\r\xb7P\xe3S@(\xee\xd8iI\xa5S@\xf5"6\x01\xf2\xc3S@\xb0\x88tou\xe3S@?\x15\x8e\xbbN\xeeS@9\xc9\xe5>\xf5\xd4S@\x8f\xaa\x9fd\xb2\xb3S@\x16\xe4\xcb\xbaN\xb3S@!\xabT`\x9b\xabS@\xbe\x11\xfeZ\xb6\xbbS@26\x9aa\xfe\xc1S@O\x97\xd7\x10\xf0\xaaS@\xb5\x91~\xb6\xdb\xd2S@=\xcb\x83\xa5\x8e\xe6S@\x9b\xe4\xfd\x0e1PT@\xbd4s\xc1Z\xeaS@\xcdNkbP\xe6S@\xd8\xcb<E\x1b\xcbS@8\x82\xe7Ct\xebS@\x87!K\xc0\x05\xdfS@\x9b\xbe-\xdb\xfe\xe3S@\xd3\x0b\xf1\xbb\x7f\xd4S@\x04\x91\xa9\xfa\x1b\xd1S@\x86\x80\x12\x89\x0b\xcaS@\xaf\x8f\xb6\xe5r\xa8S@\xc1\xear\x03\x15\xbcS@\x1a\x04\xd9gB\xcbS@\xb7K\x1a%b\xc4S@}\xca\x95 q\xa9S@\xc9\xcdD\xc9X\xdcS@\x900\xe5\xcb]\xe9S@\xf0\x98\xec\xd1\xbe\xe1S@my\xbfE\xab\xb6S@\xfa\x8f\x00\xbc\x00\xaaS@\xcc(\xa9\xb6>\xaaS@\x1c\x85\xf2u\xb3\xf0S@\x01\x17\x8a\x9fw\xc1S@\x93\r>\xd2\x04\xcbS@z\xe9@\xa1\xca\xe3S@\xe6S\x8c\x96t\xeeS@yH\xe38\xe0\xe3S@\xbc\x80&\x9a\x7f\xcbS@\xe7\xbe\xfa\x8e\x07VT@j\xa5"\x9a@\xd4S@\xa0\xe3V\xd7X\xa3S@0~\x8b\x18\x90\xdcS@\x1f t7\xb7\xb7S@\x83\x18k\xea\xe8\xc8S@M\xb4\x8a\xce\xaa\xb9S@\xc2W\xd4QJ\x9eS@\x84\xda \xf3\x90\xa5S@Vf\'\x18\xa6\xcbS@\x84\xd4\xc4\xf6\xfc\xeaS@\xa2y\t\x9d]\xcbS@\xce\x90Do.\xb2S@b\xb2\xb9\xbc_\xc7S@\x1e\xeb\x86r\xf3\xd4S@\xde\x9f\xce\xa5\xbc\xcfS@\xfe\xf8P\x8a\xbb\xe9S@y\x10\xa4\x04\x0e\xacS@\xfe6\x93\x8f\x82\xb3S@J\x0f\xc8\xbc\xb5\xb8S@\xb6j\xf7Z\x86\xeaS@M\x1eb\xd7\\\xeaS@\xe7\xcb\xa8\xa3F\xaeS@\xe0C\xd2\xcc\x9c\x98S@P\x0c\xd6Zk\xe6S@$\xf0\xc0u\xfc\xe6S@F\xe6\xda\x14\x07\xc4S@\x90\x9c\x02ZY\xd2S@\xbdQ\xbbZ\x8c\xc7S@\r\xb2d\xc7\xf7\xcbS@_\xf98\xdb\xfc\xe5S@\xeab\xa5\xca?\xc1S@\xb3\x94j\xf9@\xc9S@\xcc\x9dy\x81U\xe6S@\x9a\x12\xb8\xf5}\xc1S@\xea\xb1\xb5\xfb\xc9\xe7S@\rF\x11\x82r\xe3S@,\xeb\xb7\x11\x1a\xd3S@ !\xc6\xea\x8c\xdeS@|\xe69\xb7~\xc2S@\x0c\x8c*\xea\x92\xe2S@\x04\x19;\xeeL\xe3S@\xd4\xeb\xb7\xeaK\xe6S@\xfc\xbd\xe7\xbe\xc5\xafS@FI!\x89\x95\xafS@-\xedE\x91L\xb1S@:\xc8\x8d\x1d\xd4\xc5S@\x82-\xae~\n\xddS@o\x00\x89\xcf\x8a\xe0S@E\xe7\x96\x02\x92fT@,\x8bb\xad\xc7\xe3S@\x10L\x10\x948\xd5S@@&\x1d\x8c\xe5\xc3S@\x94\xc1\x95 $\xc1S@S\x9f\xa4Gy\xe6S@\xd6\x1b\xe3r\x17\xacS@H%\x8b\x96U\xc7S@\xf0\xf5B\x98f\xbcS@X\xad!\xa74\xc3S@\xa4JF\x87\xfa\xc8S@\xd5\xd07\xa4%\xf0S@B/\xd7\x06\xeb\xceS@\xd3\xd6D!s\xf0S@\x07f\x93\xeb4\xe4S@\x84\xbc\xb5\xd1`\xe2S@\xf3\xd3\xaa\x10\xe9\xe3S@l9\xdcg\xcf\xd0S@x\xc5s\xb21UT@\x07\xd0\xb4y\xb5\xd2S@\xb2\xf7c\x04\x1d\xc3S@\xd7\xbaR\xe4\xe4\xcbS@\xdd\x8e\xbb&0\xbbS@\xbf\x85\x8d{:\xdeS@l\x9f\x82\xe4\xda\xc8S@k\xaa\x8d\x99@\xc3S@\xf2w\x9d\xe7\x0e\xd3S@\xbe\xc7"\x8a_\xc1S@\x97\x17+\xfb\xf4\xeeS@k\xb1\xae\xfa\x00\xcbS@\xe7\xdd[\xcc\xc2\xc8S@oN\x07\t\x11\xcbS@\xf9\xd3\x9b\xdc}\xcbS@\xbd\xc4\xff\xfc3\xeeS@\xa8F%|\x0b\xceS@\xc6\xcbd\xf4R\xccS@\xdae\x9e|\x84\xd3S@#\xb7\xc3\x14]\xc1S@7\xc2\xcd\xe2\x03\xcaS@N\x87By\xc6\xb7S@\x89\xc2\xaf\x80\xaa\xc6S@P\xd0c\xa4\xf8\xddS@\x160P\xbeW\xefS@+\xf8\xf3\x05\x99\xcaS@\xb6C\x9c\xbe\xa8\xc8S@c\xdf\x9dJ\x7f\xccS@\x17$\xb7\xa7;\xd1S@|\xb5:\x18`\xd5S@\x1f\x19\xd6L\x9f\xccS@q\x06\xa9\x9d\'\xedS@\xac\x87!\xa0\x85\xd1S@\x85\xc1\xa6\xc6\x86\xe0S@0<\xaf\x06\xfe\xa4S@\x93L7\xc8\xd4\xc8S@\x17\xac\xcd\xc2\xd2\xdbS@\x91x\x15\x8d\xd7\xe0S@\xd0>R\t\xf0XT@\xd9\xa2\xd6\xa6*\xd9S@\xa5\xe8z\x98#\xdcS@\xdd\xadSG\t\xe3S@\xf1\x98\xeb\xc0\xda\xdaS@\x15F.j\xb3\xcfS@\xa2\xa3\xfd>B\xcfS@\x98\x11\xa1hq\xb5S@\x8f\x0e8\xc5\x15\xf3S@J\xc8\xab\x83\xa4\xb2S@p\xbd\xda\xfe\x93\xb7S@@\xc3\xb9\xf7\xb8\xf2S@\xe2\xe1\xfe\xeb\x90\xd2S@\xf7_\x16\x9c\xb5\xccS@{\x97\xaa\xafc\xbaS@\xe8LM\xdb\xa0\xe2S@\xe7\x8cu\x99F\xe3S@\x9b\x89G\xa2(\xe5S@\x15\xc8hco\xb7S@\xfe\xaf7b$\xceS@\x98\xb7\xf2\xb6Q\xcfS@G\x89\xd0y\xa8\xc2S@\xcd\xdf\xfc\xb9\xc2\xc0S@p\xe3i\x16#\xb4S@e\xaf(\xf2\x08\xe2S@\xc5^\x82GY\xdeS@\xb6\xb9\xbb/L\xbfS@FL\xba(\xfb\xddS@\xc9di\x9e\x10\xdcS@J\x86\xc1\xe8\xdf\xdeS@\x1b66I\xd6\xddS@\t\xb4\xe0\xbd\x9e\xb6S@\x1a\xd1\xaa\xae\xc3\xebS@#\xd7[ks\xdaS@u\xac\xe1V\x1d\xc3S@\x8153\xd1[\xb7S@\x7f\x06\xc4\x07BYT@\x0c\xe3\xb0S\x83\xb7S@[\x1f\x137\x91\xccS@\xf6\xad\x94\x83\xcd\xd5S@\xe3\x8b!\x14u\xcaS@z\xc2&A\xe3\xc6S@\x0f\x97ZM\xd6\xaeS@mh\x17f\x0c\xeaS@WB\xc7\x86\x84\xd2S@\x0eTc\xab\xe0\xcaS@n\xbf\xf1\x8cY\xebS@\x8e\xce\x87sa\xdaS@\x8a@\x85E?\x05T@o\xdb\xbc\xd9)\xddS@\x93\x02Q\xc9\x16\xaaS@\xbc\ns\xfc\xe0\xcfS@5tL\xcc\x16\xabS@L\xc1\x80\xdbq\xb6S@~\xe8N\xfa\xc8\xc8S@ d\x18b\x18\xadS@\xb1\xedMV\x92\xc4S@\x899\xf7E\xfb\x7fS@Z\x95\x1d|iJT@c\xd6\xf1\xdcT\xe4S@\xe4\xeb\xda\xd4\xb0\xa5S@\xd3\xf2\xfc\xdd\x03\xd9S@B\xc4\x94\xf4\xd7\xc0S@p\x84\xab\'\x8f\xb1S@\x80\xe9\x96\xa6{\xb3S@\x1fEY#\x85\xe4S@\xa8\xdbi\xd0\x00\xc9S@v1 \x9b\x1a\xc9S@\xcbs\xd7\xee\xae\xa3S@^-1L\xd1\xcaS@\xcd\xc1HS\xa9\xb6S@x9\xad@\xa8\xdfS@F\xb5\xee\x90\xcf\xd7S@\xb2Q{h\x0c\xddS@\x8a\xacz8k\xa3S@\xbcE\xef\xbc\xe7\x82S@\x916\xb6p\xc3\x9cS@\xfeP(PQ\xaaS@}\xda\t\x9ef\xaeS@Q\xd0\r\t\x17cT@\xf8mz@6\xa1S@\xa7\xfep\xc8 \xddS@\x0fX\xe4\xbf\x04\xe8S@\xac  ~\xa2\xb9S@\xbe5\xf9\x8d`\xe7S@\x01\xe2\x13\x8df\xedS@c\xc3B*\xf3\xa8S@\xaf\xea\xda\x18\xd2\xdeS@\xbe\x1c\xadw\x83\xe6S@P\x80\xca\xb84\xd9S@~\xc5\x06\xd3\xa6\xaaS@\xd6\x9d\xa3J\xdf\xbeS@\xb4)\xe5\xa3\x8f\xe2S@=\x8b\x98K\xec\xe1S@U\x1c\xe2\x0c\xbe\xc2S@e\xd9\xc5\xcc\x92\xc1S@\xa5\xb0c\xca\\\xc9S@j\xf6\xceFX\xddS@tl^\xcd;\xb1S@B\xde\xbe\r\x98\xd1S@\xa0\xf3iL\x0b\xceS@\xf0\xe0>U\x1d\xb3S@\x16\xafM=S\xc9S@\xdf\xe5\x10i\xf0\xc7S@\xb5\x91\xcfO8\xcdS@\x08\xd7l\xbeN\xb5S@\x1b\xfc\xc8\x95\xdd\xe4S@%|\xca^\x82\xe2S@\x94\x16\xd8A\xe6\xd1S@==X\xf14\xd4S@\x85\x9fA\xa1,\xe5S@\r\x0c\xd1M\x17\xc4S@\xb5i\x01\xee\xf6\xccS@\x8f\xc7\x8f\x80\xb2\xeaS@.\xec\xfe\x85\x85\xecS@5\xa8\xf2\x07\x05\xd2S@\x06=\xa0\x19\xeb\xc6S@K\xe9h\x9a\x8e\xc8S@\x809\xf8\xeb\x08\xd9S@)\x0e\xb1\xdc;\xa3S@nv\xba%i\x1aT@\xec\xdc\x9c"y\xd3S@\xf7\x9d\xf1)\xe6\xe6S@\xe5\xb2pt\n\xdaS@8\xe0y\xad\xc8\xfdS@\x16\xb4i\xf1\xeb\xd7S@]\x13\xba\xec\x04\xd1S@\x8f\'o\xef\xc7\xcdS@*\x13\x0cP\r\xb3S@\xa6\x8eB\xf6\xc2\xe0S@\xe5\x8e\xa5\x80E\xb4S@\xbb\xcd\xa5l\x9d\xd5S@_\xe7\xa6~#\xbcS@\xca\xd8\xbf\xeak\xd6S@\xa9\x82\xbb\x0b\xea\xb6S@jxm,w\xb6S@\x90\xbd\xd8G\xb3\xaaS@gm\xf7\x85\xeb\xc3S@8\xa9$\xa8V\xeeS@\x83\xcf\xe3+\xb7\xcbS@b\x18\x85_\xfd\xd2S@*KV\x8b\x85\xa9S@\x85!^\x7fi\xd7S@\xda\xfdOj\xce\xbcS@t\xf7\xc4\xb3\xaa\xe1S@ WG-\x90\xe6S@\xe8\x0c\x12\xc7\x99\xddS@\xb0XaC_\xb7S@\xe0lt%\x92\xe5S@\x97\xcf8P\x86\xabS@\x02b\xe9\xca\xcc\xabS@yM\xd7$}\xd5S@7\xad\x18\xd9\xa9\xbaS@d\xd9<<\x1a\xe0S@v\xe8\xea\x1cl\xe0S@\x19\x1b\xefj\xfc\xedS@\x9d\xc8\x85P\xd1\xedS@\x10uYFn\xd5S@#\xfe$v\xf2\xb8S@d\x11\xa9B\xe6\xd7S@\xbcd\x01\n\x88\xa7S@z\xc3\x08\x87o\xbcS@\x97\x1dTDo\xd0S@Wu\x85\xa2\x86\xd0S@3\xf9\x89?\xdb\xccS@mOU\xaa,\xd4S@\xe6\xc0\xc1\xa5/\xd1S@\x07p\x90\xc8\xa3\xc5S@%\xeb\xa0Q\x9c\xd9S@l\x0bQo\x0e\xc2S@\x82\x81\x8b\x15\xce\xd3S@\x99mm\xbd\x06\xd2S@\xc3\xc1\x08\xb2\xea\xc1S@\xe8\x1f\xf0\xac%\xadS@\x1b\xab\x8c)l\xd8S@\x1f>\xd1\t\x9e\xa5S@\xf2M\xbas\x01\xd3S@\x9a\x87\xa9\x17{\xb6S@s\x19\xeb\x9d\xdb\xbfS@\x0c\x86\xe5\xd0\xdd\xc7S@r\x95\xf0$X\xddS@\x9bI\xfe\x9b\xd0\xc5S@\tZc\r<\xb9S@me#d\x16\xeeS@\xb0\xc4\xe432\xefS@\x15ZE\xb8\x95\xcdS@\xfc\xd2\x98N\x8b\xd5S@xBA\xe6\x8f\xd5S@`\xe4\xb9\x12u\xcbS@\xced\xf7\xb7z\xdbS@\x18\x1d\xbdy\xec\xd3S@\xe5}y\x90i\xe7S@\xdfj\xb0\xe8\x92\xe9S@\xe7\xfa1;|\xd7S@\xf9\x8f\xe9O.\xd4S@\xa1\xed\xb6\x85\xa4\xeeS@g\xa6\xf4V\x80\xd4S@\xc2\xb7A$M\xd4S@\x1fik\xc7{\xd5S@\xdb\xc1_\xd1\xdc\xa7S@\x9b8;?\x99\xbdS@\xda\xd5\x06/C\xc6S@\t\xe5\x9cD\x1f\xe2S@\x1a\xf8\xc6\xc2s\xe0S@@R\xc0\xd7F\xcaS@\xf1M\xe3\xe1\xa8\xbdS@KV:2m\x1bT@\xee\x87\x83\xb9\x18\xe5S@\xf4qc\x8dM\xcfS@_G0C9\xc6S@[u\xe7m\x05\xc6S@>\'\x9d\'\x8a\xdbS@\xa9?\xc8\x95\xbd\xe3S@\xa5Ueo\xf7\xedS@.\xbf\x83\xb2a\x0bT@\x14i\xab\x96\xa8\xddS@\x03\xb1Ys\xcd\xddS@\xa7\x80\xdf\x0f\xe3\xe1S@\x90\x87D\x15\xed\xc7S@\x9b\xc7#)6\xaeS@\xa3<\x05\x06W\xe1S@\xd8T\xb6\xf7\x02\xd0S@\xfe0\xf0\x14\x1c\xacS@\xe9S\x8f\x0b\x02\xd7S@G\xc8\xa9\x91U\xe1S@\x93\xa7\xd9,\xcb\xc4S@\xe7\xa7\xb87\xe1\xb8S@\x12\xeel\xea%\xe5S@^\xd7-\x17p\xdeS@\xc4,\xfc\xaa\x1a\xdaS@\x16\xe0"\xf0\xa3\xf0S@o%\xa2\x800\xeeS@\xf4]\xc9m\xff\xe1S@\xfc\x88@z\xc2\xc9S@\x12eKZw\xcbS@N\xd6V\x89\x8c\xe1S@\x0b\xfd\x15\xd2\xa4\xacS@\x94d\tWZ\xe2S@\xee\xd2\xe3=\xdd\xd8S@\x04\x95\xc5!\xb6\xbfS@\x94\x11\xe6\x95<\xd0S@\xa0\xbe\x85\xce\xfb\xe7S@\xda\x991\x88\x93\xe2S@\n\x05%&!\xc2S@5\xe8W\xe5!\xc0S@D\xf2\xd3p\x19\x92S@+V\xac\x0b\xb0\xcbS@6\xe4\x06y\xf2\xe2S@wl#\xfb\x94\xd4S@/9%f\xd4\xe8S@w\xc3l\xcd\xeb\xe3S@\x8aW?|7\xe6S@&\x0e\xb0\x12\'\xc6S@\xd8S?I\xd0\xc1S@h\x83\x1e\xc0`\xbeS@\xd1:\xd5\xec\xa6\xd6S@\x7fq\xf0U\xbfNT@\xec\xd8\xfa\xd3\x02\xe3S@\x80E\xd6\xf9i\x95S@\xd5\xab>K\x11\xe6S@\xb8\x87\n0\xe3\xe4S@\x17\xba\xdf\xf2:\xd5S@6z\x19\x8f\xe0\xd7S@\x8a\x9f\xf2\xfb\n\xd0S@\x8dCa\x1a\xd5\xcdS@Xd\xebf\xd8\xd2S@\xd3\xfd\xbbRv\xd3S@"\xa9\xdf\xe0\x02\xddS@\xcc\xae\xae\x97\x18\xbdS@\xe4\xf5\\)\xe2\xe3S@\xf0\x05\xa4\x0e\x11\xc9S@\xab[-r\xf7\xbcS@O\x19\xae\x7f\xd4\xa7S@b\xf6 fl\xcbS@\xe0\xf0\xcf\xf44\xdcS@\'\x14Ca\xe9\xd4S@\xa0\xc6\xb7a\x8f\xe4S@\x85p\xb0\x8f\xa2\xeeS@\'{\xd3\x15a\xd2S@\x9f)n\x05\x83\xc0S@\x14\xc1\x04\xeb\xc7\xe7S@c}\xab)\x9c\xebS@(\x89\x91A\xe3\xebS@y\xce\x1cYh\xe7S@\xe3;~\xbd\x90\xc0S@\xb9r\x8f@\x13\xdaS@\xdd\x96\xc3\x81x\xe7S@\xa73\xc0\xa7y\xc1S@\xc7a\x9e\x97.\xccS@d\x8f\xc4\xf6\xe5\xc3S@L\x95\xca\xabj\xe3S@\x81\xad\xae\xf8\xed\xaaS@\xc9\xfc\x01\'\x81\xc8S@\x03L\x8e\xe2\xb1\xc7S@$%\xddA\xe7\xd7S@\xb5\xb3\xf1\x984\xc5S@\x1c.\xdc\x85M\xc9S@\x1e\xba$5\x1a\xd3S@Bf\xdd\xc4\x13\xc4S@\'F\x03\xb6\xac\xc1S@}\xb4\xd1E\x06\xe5S@\x0f+\x15\xf3%\xd4S@C\xd5\x9c\xbb\xfe\xcfS@\xc5\xfc-\x11C\xd5S@\xfa\x90f\xfe\x9d\xc1S@|\xac{\x90\xf8\xc3S@<\x9a\xa8 U\xd3S@\xf534\xd9\xd6\xb9S@`b^"\x07\xe5S@\x0e\xe6\x05\xf4g\xe3S@\xa4\xb1\x91a\x0c\xc6S@Xa\x9c\xaf\x88\xf1S@2\xb4=\xc8G\xc1S@\x84([X*\xd9S@\x10\x81E\xf9`\xc0S@\x17pb\xae\x17\xd2S@Y"\xf8\xf1P\xdcS@\x14\xfc\x15\xb1]\xecS@&=O\x16S\xc9S@\xe9\x8c\xc3r-\xafS@\xfdC\xc2_z\xe0S@\xbeGv\xd3~\xe8S@\xd1\x80\x14I\xb7\xe7S@e\x1c\xe562\xedS@\xfc\x17\xfa\xbe\xff\xcaS@\xbb\xe4\xc3\x89\xa8\xe5S@?\x1f+,C\xc4S@e\xb9\x94\xfd\xb5\xdeS@\xae\xeb4\xfe \xc6S@B/0\xe4\'\xe2S@\xe8\xcb\x81\xff\x81\xe7S@\xd0#\xc0\xef\xba\xa5S@BT\xb4\x03L\xc7S@\xaaVyp*\xd3S@s\x83s\xbbn\xd5S@*\xc6\x1d\\\xe1\xddS@\xdcb\x86<\x8b\xebS@\x9a[\xb2\x88k\xecS@s\xdb\x0c\xf3\x87\xd5S@X\tR\x86\x80\xe0S@F6t\xb1\xd7\xb4S@O],\xac\xedOT@\x94\xa39\x15\\\xd6S@mW\x91\xf1Y\xcaS@}\x05\x12\xb9\xcf\xe5S@\x15\xbd\xdf\xf9\x9e\xd4S@x\x9f\x11\xdf\xe6\xd2S@K\x8cv\x1e\xa1\xcdS@\x0f\x02\x8f$Y\xdaS@\xb7LP\x9f\xc5\xe4S@c\x9b\xd9yI\xbeS@\x11\x16y\x828\xbdS@\x88\xda\xd8-\xc2\xe9S@N\x1d\xa6\x1d\xae\xebS@K9\xff9P\xa8S@\x1c\r\xb5ex\xbdS@\x00\xf5\x04\xe8\x16\xd6S@4o\xff\xf5\xee\xd3S@\xcc\xd6i\xbb\x81\xdbS@\xf6\x94kj\xc2\xc6S@\xca\x125\'\x93\xc7S@\xc8\xa4X\xaa0\xbaS@\xb0C`\xa2\xaa\xe3S@\xea\xc5%EE\xe4S@q\xd0\xcdfd\xe8S@\x8a\x1a\xa0\xc1D\xe6S@\xb3p2\xca\x03\xe6S@\x80-\xb6c\x9f\xe3S@\x1a9\x85u\x0b\xbdS@\xe5\xf6Y\x13X\xe3S@c\xc5.\x9bn\x98S@b\xcf\x19\xcbs\xc8S@\xe0%6\xd1 \xc2S@\xc9\xe0\x177#\xbaS@m\xef5\x15i\x9eS@j+\xfd\xfa\xed\xeaS@\xb21\xdc^\x9a\xe2S@\x97\xe2\x0b\x8a!\xecS@\xc0V\x00\x7fg\xbaS@\x12\x19\xdda\xbe\xd5S@P\x15\xe0\xc1\r\xb3S@\x9f)\xa3\xf3\xf8\xe7S@r-wH}\xe3S@\x06M\x03\x93f\xe6S@#\xe3\x9c|%\xe6S@\xcc\xf4`\x9e\xa4\xc0S@\xcc>\x08.\xd4\xeaS@\xdb\x89\x8c\xb4.\xe3S@\n\xe1U\xe0\xfe\xe1S@1p\xdf0\xaa\xe6S@TA=\x80\x92\xdcS@\xf9>\xea\x85\xb8\xe1S@F-/\x87\t\xc8S@\xd7\xbf#d\xfe\xe2S@\xc2;\x94J\xec\xd0S@\xfa\xf5\x14\xbc\x9c\xc6S@3\x85\xc3\xad`\xc5S@\xd9Q7\x92L\xdeS@\xd7\xe5\x8a\x8a\xdc\xe9S@\xb0\x88\x1be{\xa2S@\xea\xb5\n\xc1\xd2\xebS@\x926\x05\xf9(\xcaS@\xdb\x97d-\xe2\xe3S@\xd6\xf9\x90\x04\x18\xeaS@\xf5\x01\xb4\x08z\xeaS@\xfbv\x13).\xdaS@\x01;\xf3\x06\xc1\xf0S@\xe6\x0f\xf7\xf6\xbf\xd9S@\x99\xf8\xd6l\xa7\xe2S@S?+\xef\x91\xc5S@\x1fsV\x14\x19\xbbS@\xb0K\x80\xa8\xb0\xeaS@\x17\xaf\xb0\xf0\x9c\xd0S@\xab\x1b]\xe6@\xcaS@\xfb\xca\xe61\xae\xcbS@=u\x8a\xb2y\xb9S@\x031\xc9\xe9\x06\xe6S@\x07$\xaa8\xfd\xdaS@8*\xa2)\xc9\xecS@\xfc\xc3!\x86X\xdaS@36\xc4dg\xe2S@Dd=\x9aD\xecS@\x8as\xd7\x9a~\xb9S@\x9e[j\xa5?\xebS@+\x10\xa3/k\xbdS@\xe4\xa7\x93n#\xc2S@@>&\x07\xc7\xeaS@\xd1\xd9r\x8e\x05\xeaS@\x8c@\xf6bH\xdcS@\xf0\xf6p\x13\x01\xc9S@u0\x1c/\x94\xc5S@R~\xa7\xd2\xf3\xceS@\x9d\x1dgQ\x83\xa4S@B\xf7\xdbu\x00\xc0S@@C\xa5\xe7\xc8\xdcS@b~\xc36I\xbdS@UVci\xf1\xa9S@\xc1Z\xd7@\x05\xecS@E,\xc8\xf9A\xeaS@\xab_U`\xb4\xd0S@\xd8l\xb5&\xb9\xecS@\xf9;\x9d\xc1\xee\xd1S@NF\xdf\xcbV\xe3S@%\xd8\xb6^Y\xb3S@=q\xaa\xea_\xe0S@\xb6\xbc\xb9\xc5\x08\xb9S@x\x89\xe3n\x8b\xc9S@j\x7f\xc3\xf3\xa4\xb3S@\x1c\x90\xc9\xc2\xd2\xccS@\x00\x0c>\x05\xf3\xd9S@\xfb\x9f)\x8aO\xc2S@4\xa0\xbcwn\xeaS@\xdb\xe8\x9a\xb4\xa4\xd1S@\xec?\x15\xc6\x18\xe5S@}\x01-\xe3\xeb\xdaS@\xed\x01\xf3\xfbs\xa5S@\xf5\xd9\xdc\x91\xed\xd3S@\xaa\xad\xefEB\xc9S@\x181\xdb$\xc5\xc0S@\xb5b\x81?E\xb4S@\xa1\x08\xd9\xd1t\xceS@\xde1\xfc\xda\xd5\xc8S@\xf0\xa4\x92\x93g\xd6S@\x0f\x15\xa0\xe0 \xa6S@X\xbbcr\xd4\xecS@\x1e7\xab^K\xe3S@\x1c\xbf\xc6\x96\x02\xddS@m\xde\xa4\xd0Y\xdeS@\x11\xdc\xdc\xc0\x1d\xaaS@,W\xc7\xd6\xf2\xcbS@\x0b\xd2\xec\xe5%\xddS@=Xn\xa1\xe2\xa5S@IT\xfe\xd8/\xa0S@\x10C\xf7\xb5\x02\x1bT@\xca+\x17"O\xe3S@\xe4\xdf\xd0J\x80\xe3S@\xe0\xb6\xc9\x07\x8d\xb8S@NNs?O\xb7S@\xb1\x9b4\xc2\xe8\xc3S@\x96k\xdc\x10\x82\xb2S@\xbe\xe9\x06:\x1a\xf0S@\x87\xf6Y\xc7\xd0\xcaS@sQ\xc9\x07\xf0\xd9S@0\r\xf1yb\xc3S@\xad\xdc\xe1\xc5\xff\xd5S@N.\xfa\xf62\xbfS@\xeb\x0c\x90\xfc\xd7\xcaS@\xd4R\xc4\xf4\x99\xcbS@e3\xa1G\x1b\xb7S@\xd1\xb05\x9e\x87\xd2S@\x85\x14\xdd\x1ck\xe1S@\x17\x07d\xec\xc9\xb7S@\xeb]\xff\x9f\xb9\xe2S@\xc9@D\xe9\x1e\xdaS@\xe7\xe4\xd51_\xe2S@\xcaH\x85\x1a\x81\xd0S@C,\xfdj\xc0\xc3S@\xdf\xf8\x93v \xdeS@\xb1\xfe\xcf\rK\xd4S@\x18tZ\x85\x96\xc4S@\xaf\xa0\'mS\xcfS@\xbd<\xad\x1b\x00\x8fS@\xfa(\xfa]\x1c\xd3S@\xff\x14\x96\xc8\x19\xd8S@7\xd6PV:\xd9S@\xe8AuO\x87\xc7S@\xdb\xe0\x1d_`\xd9S@\x02\x8cJ\xd2\x98\xd3S@\xf4c\x96\x9f\xf2\xb9S@\xfdOtS}\xc2S@\x83\xdb\x8e\x03\r\xb9S@\xbd9\x01\xb3$\xdcS@\xc2C\xcdM\x15\xd7S@\xdd\xeac\xe0d\xe3S@\xb8\xdf\xe6\xd9\xb4\xd7S@l@\xdb\x04{\xccS@(\xfa%B/\xe9S@\xce\xceH\xa7\xbf\xd9S@"3\xb5\xab\xbf\xe3S@\xfa\xf8\xb0\xfc?\xdcS@\xd8\x1d\x8b\xbaF\xcaS@~\xf3^2=\xd3S@\x92{NQ\xd8\xcfS@\x8fIH\x8fk\xd3S@\xb6\xdb\x9b7\xa7\xe1S@\xb2\xa7\x14\xb2L\xa7S@\xec@+\x91v\xdeS@\x1azU\xff\xca\xd2S@g\xd9GGh\xe1S@;\xf3\x15n\xfd\xeaS@\xa2-=\xae\x92\xddS@\x86\x15\xed\xa2\xad\xe2S@g\xd2\x05\x99\xb7\xddS@Qp\x08\x06D\xceS@]\xeb\t\xf0\x89\xcfS@\xa4\x03\xdep\x84\xdcS@\xf5\xcc]\xc5e\xd2S@\xf1Hb\xa3\xf0\xddS@\xa0PU\xbc3\xa3S@\xdd\xb5Ojh\xefS@*j\xa5DO\xceS@\x94\x1b\xb5y\xa8\xe4S@\xf9\xad\x1f\x11\xa8\xd0S@\xe3\x9e\x8d\xe9U\xd6S@\xef\xac\xfb?\x9b\xa3S@\x05.o\xb3\xff\xcaS@P\x10/C\xc9\xe0S@\x80[\x84\xa2b\xebS@\xd6+\xaf\xb7\xf7\xb3S@\x03\\\xfb\xfe\xb4\xdcS@\xa15&\xa1\xb8\xaaS@\xd1d\x9c\xee\xe4gT@\xa3\xb4\xb2R\x1f\xcaS@\xd2\xf5L\x1e6\xb7S@Dd\\\xd6\t\xe8S@K\xc7\xc8\x08\x7f\xb6S@\x8f\xdf\xabv\xc8\xd9S@\xef2\xf9\xc8\x1b\xb4S@:\xb5j\x139\xb4S@\x01I@\xa3\x87\xddS@n\x99\x1a\xe0\'\xc3S@\xe3\xd6P\xa5\x84\xe3S@:o\xaf`S\xe3S@\x15\x7fX\xe6A\xe0S@\xb3\xa4O\xbf\xe1\xc5S@\x88 +\\\x83\xbcS@\x997\xe3\x80c\xc2S@\x8dM\xec\xc6U\xd1S@r\r\xe6\x92m\xd9S@\xc2\xecB\x9c\x16\xdfS@\xf2^\x1f\x81\x83\xccS@n\xb2\xd6\xe7P\xccS@\xce\x15\xb6\x17\xe2\xb8S@s\xae!~\xa5\xdcS@j\xa3\xd2\x1e\xd3\xecS@\xe4y\xbf\x0b\xdd\xb7S@\xbeq\xec\xe9\xb1\xb6S@\xf8TE\x07\xe5\xd1S@\xa4\xf9\xbf\xc4\x0e\xe3S@\xc7iI\x99\xd1\xa2S@\xbb\xbflX\xd0\xb4S@J\x86y\xba4\xb4S@BmF\xbf\xa9\xe5S@\xc2\x17C2G\xc6S@\xdf\x1eB\xfd\xe7\xe2S@<\x02\x11bT\xe2S@\xe4\x7f\x8a\xe5\xc3\xa7S@\x7f`a\xb0\x89\x0bT@\x11\xa7\xebx\x98\xddS@\x97\x9e\x01\xe1!\xdcS@"\xa1g\xd8\xaf\xe2S@\xab^W\x9a+\xd0S@\xf2\'R\xcb;\xccS@(\x19\xa32\x19\xc6S@p\xe0\xa5_5\xe9S@\xfc\xee[\xa1$\xbfS@\xf9\xa0L(\xb5\xbbS@\x7f\x13\xfb\xc9\x8b\xbcS@\xe90*|[\xd4S@Xc\x86\xbeP\xcdS@\x02XC\xaa2\xc3S@\xd8Ko5\xa6\xb9S@\xafa\xac\n\xf5\xc3S@\xd1\xad\xaf\xba\x92\xc7S@\xaf\xed:\xdb^\xc8S@\xb6\x83),\x12\xeaS@b\x0cw5\xfd\xc0S@\x02\xfbV\xd5\xe9\xd8S@\x17\x1c\\4\x85\xccS@\xbd7\x14?Z\xe5S@\xc4\xe8\xe6\xbc0\xd2S@\xb1\xb6\x9a\x7f\x9f\xd1S@cQ\xf0\xad_\xcdS@\xce\xab\xc6\xdc\xbe\xddS@=\x92\x85=X\xeaS@\xb6\xda\xfet\xe2\xb6S@\'\x13\xf2\xcc\x82\xe4S@A\x19\'\xcem\xccS@\xb5\x19Gt\xaa\xdfS@=\xe7\xc8\x82\xf0\xddS@\x9f\xef\xad\x90\xaf\xa4S@\x85cI\x96,\xc7S@I\xda\xe4\xb9\x07\xe7S@\x8cy\x01H\xa3\xe8S@l\xb9qb\xba\xe0S@\xcb\x8e\xd2\xe4\r\xc7S@\x03\x85\xaa\xb7\x9a\xe1S@\xc0\xaf;<\xc9\xe1S@m\xeb\x02\xa5k\xd5S@|w\xb0\x17\x9a\xd8S@\xad\x8cL\x80]\xe8S@*\x93\x9b\x18Y\xd3S@2\xf6\xcdZA\xccS@\x7f\xd8\x01\x15\xd6\xc2S@\xf1D\xc8\xbe\x04\xd3S@\x99K\xc4\xf3:\xbeS@\xc1\xca<W\xef\xd4S@\xf8\'B@\x80\xd9S@9\x1b\x00\xbb0\xd0S@\xa3\x94b\xc9\x8d\xc8S@\xd8\xfb\xb3\r\x97\xa9S@\x9dA\x95\xc2\xac\x95S@\x16^.^\xc5\xd8S@ WJ\x0f\xba\xc2S@\xbf`.\xbe\x0f\xe7S@\x91\xe8\xf0\x8a\xea\xa2S@\xdc\xabl\xaf\x18\xc0S@kw\xb6\x1c\x11\xc9S@ g\xae|\x99\xb0S@\xfd.?\x7f\x06\xd3S@\xf2>\xedr\xe3\xe3S@+o\xe2M\xa3\xc9S@\xd8\xd5x\xbbA\xd5S@U\xfdy\x95p\xd5S@\x85\\\xec\xb9\x8a\xc7S@\xea0_\x88\xde\xa2S@\xa2\x01\xd9\xd2l\xcdS@\x8c(r\xf1i\xd1S@+\xb6,\x01\x93\xdaS@\x93\x9d\xb9~\x8a\xd7S@\xdf\xf19"l\xcaS@\x8bUY\x9c\x13\xabS@h\xac\xc4K\xcb\xdbS@\xc3\xa1\x1dFQ\xacS@\xad\xc3t\xf8c\xe8S@\xe7\x0c\x91\xdap\xddS@\xb2\x8c\xfa\xb1}\xc3S@q\xb5\xb4\n\xa9\xd0S@[\xef\x0b\x8f\x8a\xe5S@\x94\xa398\xe6\xb8S@\xee\xd0["i\xd1S@\xf0L\xe9+,\xd9S@XX%\xf6\xd0\xc8S@ \x18\xda+m\xeeS@z\x0e\xf8f\xa0\xdbS@\xe481\x1e\xfa\xc6S@\xc9s\x8aT\xfc\xe0S@\xddp\xd8\x93>\xc2S@"\xec\n%\xcf\xd3S@\x16W\xb5HH\xc7S@\xe9\x12`+G\xc8S@\xd9j\xb6\x98j\x9cS@a\xa3$\x97m\xcdS@mA\x0c\xccV\xb1S@\x98)\x1c\xa8\\YT@\x91\x9a\xe31@\xcfS@\xa0[\xaf<\x8c\xc3S@\xac\xa9\xd1\x04\xaf\xb9S@q\x80\xf8\xca\xa2\xd3S@P{>4u\xdbS@\xd4\x8f\xf7\xea\\\xd5S@\x9a\x0fI_\x96\xe0S@N\xc4\x1d%\x8c\xe5S@\xa6]\x82\x8b\xe2\xc0S@\xa0QJ\xdco\xe7S@\xc6\x19/N\xfc\xd4S@\xa0~\xdb\x91\x97\xcbS@\xe9\xcd\xcd\xe2\xc1\xc8S@\xe3\x13|\xf6 \xf0S@\x88\x92\x80*S\xe9S@\xee\x14wE\xf0\xc9S@\x15\xaa\xe69\x11\xceS@Ar\xcf\x18[\xdaS@\xefmV\x9ew\xdaS@\x1c\xc7\xfcrK\xcdS@\xa7\\_z\xe1\xc7S@3E%i\xba\xf1S@\x8aBv\x979\xc3S@\xceK\xc6\x01\xbc\xecS@\xc9\xe6\x88\xf1\xc4\xdfS@\x05G\xea\x9c5\xd3S@e\x81\x83\x8b\xee\xe3S@\xf4\x9b\xf8l\xb0\xaaS@\xdaS\xf1\xc3\xa7\xa8S@I*R\x13\x05\xa9S@\x81\xdb\xd02\x0f\xc8S@\xc1\xb0\xfb\x1a\x15\xccS@:\xb3\x00D\x0b\xf3S@\xe4M\xf3\xa6\xc3\xe9S@\xf7D\xcc\xcf\x8b\xe7S@\xac\xa0U\xf0-\xd0S@@\x83\x9b\xbc.\xe7S@\xf9\xf1\xe5R\t\xb7S@u\xab5u7\xd6S@\x0f1\xd9^\xe6\xe2S@\x9f\xf1\x96/\x97\xc8S@\xf8q0\xd4E\xaeS@\xe7\x95\xd4\xa6\xdd\xc0S@\x84\x14W\x99\x02YT@\x16p\xd9\xf8\xaa\xb8S@\xe4\xe0`bn\xc2S@Q\xda\x01\xa1\xc2\xd6S@\xf6\xa3\',\xd4\xdaS@\xe1\xf8\xff_\x05\xc7S@q\x8a\x000\xf9\xcdS@\xdc\xac\x8f\xf5\xce\xe2S@\xe5z\x03\x9bi\xc1S@1\xb7\x96\xe5\x8f\xc0S@.+\xe0?\xf4\xdfS@\xd5u\x12\tm\xd5S@\xe2l=;Q\xc7S@\xf0j\xe5\x15\x82\xceS@\xaeM\x80$\x0e\xd3S@\xdfK\x02\x11\x19\xd6S@x\xc7\x94\xc9\x95\xe6S@\xd2\x1bj\xd6\x94\xe2S@\x1a\x85\xc2\xc0E\xc7S@\xdd\xe1BF\xa9\xddS@\x9e\x01\xc5\xb2\xa0\xb6S@_\x18h\xfeY\xdaS@\x10\x0b#\xe1\xca\xc9S@\xfe\x13!B\xfe\xddS@\x8cB\xaeJ\xb2\xdfS@\xba\x94\xf5\x94\xc5\xd1S@P\n*-\xc0\xc0S@\xbf9\xc1\xf1l\xd5S@8=\x99\x12\x9d\xd6S@5\x03\x98u\x13\xa3S@\xdb\x1b\x1f\x88\x1b[T@Y\x19/8\xc5\xd3S@\xdc\xb1\x06\xe0\x7f\xcbS@\xd9\x98p\xa7z\xd6S@;]\xc2\xf3\xe3\xd2S@\xb1}\xdc5\xf2\xe3S@)\x02\xb7\xae!\xaeS@}m\x0e\xd7\xd0\xc7S@\xcc\xd6Q\xecp\xb5S@\x1e\xf3\xac\xe1\x87\xedS@\xc1\xce\xef\xce\xa0\xdfS@\x0c\x8c\x00\xb3\xca\xe3S@\xca[\xf7\x98\xea\xceS@\t\xaf\xde\xad\xa5\xadS@\xe0\xdff\x8b\xed\xceS@]\x86\x93z\xa6\x99S@W\xe0\x1bG\xbd\xccS@\x05\xa6\x96\xc0D\xe6S@\xe3\xd3+\x96\xc3\xc0S@\x9ch\xc6\xe5\x1d\xcdS@w\x85\xdd\x95\xd9\xdcS@\x19\xc8w\x01\xef\xf1S@\xfc\x9a\xaa_z\xacS@\t3{g\xfd\xe2S@t\xbePKJ\xddS@H\x18Fj[\xe1S@X\xb9\x87+>\xa9S@I\xcc\x97C\x03\xcaS@\x8f\xc0I\xc5\x91\xa8S@\xc2\xf0QY\r\xdeS@\xb6\x16\x87rY\xcbS@\xe59\xc6\x83\x00\xb2S@H\x11A=\xf0\xadS@"%|{f\xe4S@7\\:\x8e\xb8ST@\x02F\xc2V(\xe7S@\xc6\x82M\xcf\x11\xe8S@\xbd\xfa\x90\xa9\xd8\xadS@\xa77\xdd\xd0B\xceS@\x8c\xcb\'B\'\xcdS@5\x80+\x01\x0c\xd2S@k\xbc(\xb8Y\xcbS@`t\xba&\xa3\x9eS@\xbd_N\xe5\xef\xdbS@\xbb\xad\xe7FE\xd4S@\xae\x90\xd8\x89q\xb6S@\xec\xe0\x8d\xa8\x95\xd4S@$\x17d \x12\xf0S@\xe4\x84\x91w\x82\xbcS@\x83\xee\xbc\xa0\x1e\xc6S@\xe0\x1c\xbf\xbd}\xaeS@\x8cZ\xccpq\xdaS@6c$nA\xb3S@\xbed\xc11A\xb9S@\xe0\xf2\xf4mC\xcbS@d\x9dy\x0e\xde\xacS@P=(}\xfe\xa4S@5#c\x9fM\xc9S@W6\x1f\xcf\xdb\xc2S@\xbbL\xbe\x87\x8e\xd1S@\xfc%~\xd8\x9d\xc2S@\xc0\x89V\xb5V\x9cS@\xcb\xd9^\x90\xab\xa5S@RKzq\x93\xd6S@\xc3k\xfeZ\x8a\xecS@\xa5\xe3\xc9\xe6\x01\xe3S@\x1e\xc4\xf1\xe0\xbe\xe4S@$\xd9N\xd31\xd9S@\xec\xbe\xd7\xa1.\x99S@a\xa7\xa8{\xdd\xcaS@\x0fn\x1c\x88\x8c\xd8S@o\x08"\xcdD\xe3S@\x90\xc7P\xd8\xd1\xdeS@\xfe`\x02\xd8,\xcdS@\x90\xee\xday\xbf\xe0S@4\x01\xd3\xc2\xc7\xc6S@\xe4\xbb\xbc\x16\xfa\xd9S@\x934\xf6\xe9\xa5\xddS@\x1e\xcd\xd7\rj\xaeS@\xdaq^\xa2y\xd5S@\x86\xda\xdfq~\xd1S@\xb1\x85\xfbTt\xdbS@\xc2Ms\x9e\xc1\xcaS@\x05\x9e0\x15\xef\xd1S@O%\xbc\xd1&\xdcS@g\xf5\x16\x8e\xc4\x91S@\xe3\x887\xc7\x85\x91S@\xca\x95\xd6\xcd(\xb1S@\xb7\xf9gO\xc3\xcdS@q\xe0\xd3\x85\x99\xc3S@\xe7\xae\'\x84\xba\xe1S@j^\xbc\xa1H\xc9S@\xb4\x0c\xcbd\xab\xe2S@\xb7\xcbt\xe0\xd5\xaeS@\x0c\x91\xb8\xde\xd3\xc2S@\xf7\x93\x94=\x93\xd9S@\xc6n\xa4g1\xe1S@\xb6\xd3\x07[5\xd3S@\xee\xce\x9bR\x19\xedS@\xbf\xc7N\xa9\xc9\xb9S@9\x16r\xe1\x88\xd2S@\xfe\x1ayR\xce\xd8S@\xd6:\xeb\xb2m\xe6S@X$\xe5\xb3S\xdaS@\x81\x81E\x1b \xf0S@\x82\xd1\xd8*\xa0\xddS@TS\'\x11\x85\xb3S@1}Wv"\xdfS@8\xd1\xe0\xce\x1e\xd9S@`\x9d\x062i\xc9S@\x83\xed\x1b\xfb\x97\xc4S@m5\xab\x86:\xdeS@\x0e\x12\x0b\x16\x8b\xceS@*UM\x8b:NT@3\x1b\xf3\x18g\xcbS@\xea\xb5-RL\xaaS@\xd8<4|\x8f\xd0S@)Ik\xe1\xa6\xd0S@+_|c\xf7\xabS@-\xd5\xae[i\xc9S@\xd6\xcb>u\xbb\xd5S@\xba\x7fM.\xdc\xd0S@#Wh\xf3\x10\xb3S@\xcf\xd1\xadSS\xccS@\xae\xb8\xbe\x12f\xcbS@\xec\xc4\xc0\xd14\xd4S@\xdb\xd1\x0cpv\xd5S@\xe0\xbd\x03\x7f\xf1\xe1S@\xee\xf7?\x11x\xdeS@\xe3|\x1d\x98R\xd4S@\x82\xc8\xdd\xdc\xf2\xb8S@\x0exq\xea8\xcbS@\xba\x05j\xe0\xb4\xddS@\x06\xf5\xd2\xbe\n\xbbS@\xd6\xde\xb8Uk\xcbS@\xff\xc5\xfa\x07\xef\xc0S@()\xde\xce\xe7\xd3S@\x8f\xbf\x85\xd9L\xccS@vg\xe3\xd8I\xcaS@\xa7@`Bh\x1bT@L\xdc\x93\x8an\xcbS@fq\xe7l\xab\xd0S@&\xb67k\xe4\xbbS@#~{\xc0\xb9\xd4S@{\x98_0=\xbfS@\xbc\x99\xfcm\xa9\xe4S@]\xd2\xcd\x18N\xd3S@\xc4\xb6\x1e\xc8\xcb\xb3S@b\xd39\xfd\x94\xcbS@\xc7\xe9|\xc8\x08\xd0S@Svf9\x0e\xd9S@!\x14-\x14.\xd3S@\t^\xc9\xdaQ\xcfS@\xb08\xbfOY\xc9S@\xa2j\xd9\xdc\x97\xcbS@"P}4\xc3\xcbS@\x7f\xbb\x15\xc8\xd2\xd2S@X\xf1\xb8m@\xd5S@\xab\xe58\xb1\x8f\xd4S@\x96\xa7I\xa1\xd0\xc8S@{\xbd\x9e\x03N\xd1S@W\xac\x12X\xc3\xcdS@\x7f$h>-\xe5S@8\xb1\x85x\xdf\xe2S@-\xb6\x15\xaf\x9b\xb9S@\xdcz*\xdbo\xdcS@\x1f*J\x84\xff\xd4S@#\xc6\x0c\xbaN\xcfS@\x11>\x02\x91\xe5\xcdS@\xab\xeeO\xf3\xe3\xd7S@\xf8t5;\xc5\xdfS@K\x19\xe72\xe7\xb5S@\x14\x88\x15;\xf4\xdbS@\xe8oPS\x0f\xe5S@\xd7$s\x01\xc4\xcaS@Y\xe7x\x833\xafS@[\xd9h4\x02\xc3S@\x1fYf\x17\x8d\xcfS@\x9cy\xca\xc57\xcfS@\xdcm;4\x1b\xcdS@\xfd\xe8\xf7\xe5\x08\xd1S@]\x93wb\x07\xaeS@\xcfA\x9c\x83\x85\xb5S@\xbe\x8b\xb0\xac\xb5\xccS@\xd2\x07d\xb1c\xc0S@\xa7f\xe9\xfe@\xc1S@\xf4\xce\xbc\xda\xd4\xadS@\xfc\xb2\x90\xc1\x80\xecS@\xb6\x1cBb[\xe0S@\xbaZdEY\xd0S@\xa7\xa7{yw\xd3S@\xdc\xb3\xfa\x1c\xb9\xc5S@p\xdf\xe3\xfeC\xe4S@\xa1\x13\xfd\x8a@\xc4S@\xdd1Q\x962\xb6S@r\x8e\x0f\xc4\x1c\xceS@-3\x10\xb5\x8e\xb6S@B?^\xad\xa4\xc0S@\xd3G\xda\xed\\\xb5S@^\x1f6\xe3\xdc\xb6S@\xa1d\xea&\x10\xb5S@\xa3\xa2Q\xe9\x06\xe6S@!\x11\xdb\xef\x86\xe0S@`\xd5f%\xaa\xdfS@\xca: \x9fQ\xdfS@\x89uq\x89\x16\xdfS@\t\xeb\xa04M\xc7S@{\xf3\n\xc9\xf1\xd4S@n\xab\xe9W\xbf\xcfS@i}\x95\xf0\xd2\xb4S@\x03\x19X\xa6_\xdbS@5c{\x9c<\xb4S@(zI\xfa\xe9\xddS@4\xcc\xc6q:\xcfS@u\x08\x1a\xc8\x1f\xd6S@\xfd\r\x0b\x96\x00\xcfS@\x83\xcf\xff\x91\xc7\xd4S@\xd2\xb4q\x9b\x88\xc1S@\x98P\x00\xd1\x1d\xc2S@\x8e.)..\xd7S@\xdbu\x9a`\xe1\xe5S@\xa8F\xbb\x12^\xe4S@}\xb7\xa1\xe8w\xc2S@\xab\r/Yq\xe1S@\xd5M@\xf20\xd4S@\x94*]\\\xaf\xc1S@\xe4\xe2"\xac!\xe2S@"\xb7\xfcl\xd3\xcfS@\x97#\xe4a\x7f\xb9S@\xa8g\xd6zs\xe0S@%\xb5g\xb8IlT@l\xeb\x18\xf4\xb0\xc1S@\x1aJ\xd3~\x11\xdaS@\xe9\xad\xc9~G\xc1S@\x87\xd3\x03\x90,\xdaS@\xd6\x02\x87\xe2\xb4\xb9S@U\xe02\xc5\x97\xe0S@\x9c\x9bh\x16\x89\xdaS@Kc\xd6\xe6Z\xc2S@guVj\\\xd7S@\x17\xff&`\xd7\xb2S@\xd7d\xb0\xe7\xdb\xcfS@\xd2\xf8\xca\xb9\xfa\xc1S@\xb5)2`\x94\xdbS@\xd0\x82\xc1"\xb6\xdfS@x\x0f\x16\xd7\x97\xb0S@k\x86!l\x8b\xe4S@\xd8\xaa\xb8i*\xd3S@r~\xa1\x8cA\xceS@\xd5x~\x84\xa8\xdeS@\xf0:\xe5:\xbb\xc1S@\xbe\xc0;[\xb0\xa9S@\xcb\x9e\'~L\xd0S@\xff\x9f\xa1x\xad\xcfS@\xaeiH\xdfP\xceS@\xe5vu\x04(\xe2S@\xdex,\xd7\xc0\xe8S@\tA\xb5\xbb\xf3\xdfS@B<Y\xc0\x05\xbeS@\xa00uF5\xafS@ \xc3\xda\xb5v\xe8S@y\x1c[%h\xcaS@\xe1\xb9P\xbe\xd6\xdcS@\x82\xb3\xa0n\xf6\xd3S@m\x01\xb8\x05\xfd\xddS@;\xab\x08(v\xd6S@\xb4\xbc\x92\xd5\xc3\xd2S@\x9bHL\xca\x10\xc4S@\x1c\x00\x9e&\x8d\xc1S@:\x9e\\H\xaa\xc1S@^\xd8\x00\xcd>\xc8S@\xd7\xef\x97\xfe\t\xafS@4a\xc9\xfa\xd9\xc6S@\xfa\xaf~\x02\xf0\xc3S@\xc5\xec\xcf7\xe1\xcfS@\xcas\xe0\xf3\xda\xd9S@\xd4\xc69\xee\xa9\xc0S@w\t\x7f\xc5%\xbaS@S\xea-\xa6g\xc1S@\x0c$Rw\xdb\xbeS@m\x89zP\xa2\xc9S@w)\xa8- \xc2S@h\x17\xfbj6\xe0S@\x81\x8dtb\xa2\xdcS@}h\xee\xea!\xc1S@\xa3\xc8\xc6*{\xd9S@\xb5\x91\x1e\xc7\x98\xc8S@\xd6\xc1\xade!\xcfS@\x02\xba\xa7;R\xddS@\x99\xfa\xbfE.\xdaS@\xa7\x17@\x87P\xc3S@\'g\xce\xbf\xe3\xe5S@\xf8\x86c!\xdf\xd8S@\xb6GI\xc6|\xd5S@\x05\x1e$\x90B\xaeS@\xfeJ\x06\x9f\x19\xc3S@\x16\xc8\xf0(\xd1\xd7S@?\x13\x1d\x07\x86\xe2S@#\xb0\x9da\x97\xe1S@\xd0\xc8@\x1d\x91\xc5S@T#@l#\xd0S@\x87:\x92\x88\xc7\xc8S@i\x0fm\x8b7\xa7S@\xe3\xfck\x88\xd6\xacS@\xe69\x8eUs\xe0S@;O\xc6\x85\xa3\xd0S@7\xef\x900\xdd\xc0S@6}\xe4\xdf\x95\xb7S@Zt/\xady\xe2S@\xab\xf5R\x95\xa2\xd8S@#v\xc4\xd3U\xd8S@\xb1\xfex.P\xd7S@h\x15OI_\xbaS@\x90\x16D\xe9\xbc\xd8S@q\xe7\x9cH\xc9\xcfS@\xfc\x0f\xc8>\xfc\xccS@\xe4\x866\x03\x1e\xe3S@\xc0\x1bc\xe1\xaf\xacS@DC\xba\x1b\x88\xd7S@\x93\xc9&\x98\xfb\xc1S@z-g\xb8\xed\xc9S@\xb6a\xd7\xabf\xd0S@ 6\x9e55\xbdS@\xb8M\xc0\xf9%\xdbS@G\xcf\x7f\xe6&\xecS@y\x06\xe9\xe9\xc1\xd5S@\x19\x87\xf8\x10p\xdbS@\n7\x05f\xf5\xc2S@\x15<a\xab\xa2\xc9S@\xc6\x8e%\x03D\xcbS@ \x86\x1d\xae\xeb\xceS@\xd7\xaf\x91\x17\xfc\xabS@;\x11\xa7\x8aJ\xacS@E\xd0\xa5\x12\xb8\xb7S@\x9b\x94\x9e\xb5)\xe2S@3|\xadV\x99\xe2S@\xf8z\xb8\x01;\xadS@\xde\x97Y\x9f<\xc6S@\x8a=\xd3\xf9\xfe\xc3S@\x01\x11D\x9ca\xbdS@\x10"UL\xac\xcfS@E(a\x99s[T@\x12\xca\xa0\xa9\x0c\xd3S@\xf6\xa3\xe9`H\xd3S@\xad\xfc\x97\xe2\x8e\xd6S@\x17\xbe\x86n`\xd6S@\x0b\x87\xae\xd9\xbd\xc7S@\xfa\xbd\x18f?\xd1S@R\x112,\x9f\xd9S@\xaa\xaa \xa9m\xd8S@^+\xa17\xbd\xe1S@\xdf*b\xeak\xd9S@\xe5t\x93#`cT@\xbd\xa0$bX\xd1S@6\xb4\x82\xce?\xcfS@\x852 y\xa3\xc0S@\xee+f\xe0\x0f\xdaS@\xdc\xd8\x8a/M\xbdS@\x17;\x08\xdb\xae\xc0S@\xc5\xde\x04\xf2\xe3\xc1S@\xfd}28i\xccS@\xa8\x01\xd0D&\xd6S@7\xd2\xf0\xd9\xa2\xc4S@\x9c7e\\\xb7\xbfS@\xf0\x0b\xa2e\x01\xe2S@\x04\xe0\x90_\xdc\xe2S@\xa2\xb0\x1d\xf37\xceS@J"\xfb\xe0\x80\xd1S@\xf4\xb4\xd28<\xc8S@\xce\xd2\xe4\x02\xa1\xc5S@\x83\xc0\x16C%\xc6S@1\xa0@=?\xa6S@\xfd\x07kBp\xd9S@\xb7\xc8o\xf8b\xc7S@\x03\x06)\xa3y\xceS@\xfcF].N\xe3S@p\xb5\xc8f<\xeeS@\x0e\xa8\xef\xd7L\xd9S@\xc0\x89\x0bYs\xd1S@d\xa6\xfd\xcc\xda\xb8S@\x9b\xc6\xa0\x0c\x03\xc6S@\xec)\xc8\x92)\xcaS@B\x15\x99\xb5j\xecS@\xe2\xde\xe8.\x96\xebS@\x1b\x08\xd8Y-\xdaS@\xfa{g7h\xecS@\x8aA\x1e\xf4\xa8\xd6S@\xef=\xf2SD\xd6S@Xd\xa5\xbbK\xd9S@\x8dQ\xd8\xc6\x17\xd8S@\xaf=*\xfc\x90\xceS@\xf1\xda\xee\x11\xe6\xebS@N|q\xc2\x90\xebS@\x84s@\xb2\xcf\xe7S@\xcfn\xe4\x8b\x94\xb8S@\xde\x9e,\x1b\xb6\xb7S@\xcc\x82L\xc2\xc5\xb7S@ \xa0@\xadA\xc7S@\x06mw\x07\xb9\xebS@\x11O\xc8m4\xb4S@\xe0\x93\xd6\x88R\xb3S@\xff\x06\xa1\x9b\\\xa3S@m\x83I\x81>\xc2S@\xb5-;|\x87\xd1S@ydH&\x8d\xebS@\xfaZe\xc4\x1b\xbbS@\xb0\x05<\xc8a\xc7S@W\xbf\xa6\xc5\xaf\xecS@\xd8fi=c\xcdS@\x8c<\x8e\xe1s\xdaS@:)U\x15P\xb5S@\n\r@,o\xcdS@\x9e\xebhhh\xceS@%\xb0l\xe2\xf3\xd6S@\xaa\xc0\\y^\xcaS@\x92S\x00\xad\xc8\xc8S@\xfe+\xef\x89\x8d\xc6S@\x10\xaf\xa3\xd0\xf2\xc4S@\x19\x1d\x03\xe2\x9f\xd1S@\xdd\xc3\xc0\xf8H\xa4S@U\x8e\xea\x80\x87\xceS@\xab\xa1\xa3\xb5<\xcaS@_<\xb8\x81\xff\xe7S@] ]\x87\x9e\xe2S@\x86\xf37\x9d\xfa\xeaS@ki\xcd\x0cX\xe3S@^\xdbi\xfb.\xdbS@^6\xba\xc1\x06\xd7S@\xda\x7fw\x9d\xe6\xbdS@\xbe\xa9\x97\xf8a\xeaS@\xea\xc6\x9d\xfa\x82\xc7S@\x96\n\xb7\x92^\xeaS@\xe6\xea\x03\xa5\x9c\xeaS@\xe3t2`F\xb7S@i\xd1!0Q\xc2S@\x81b$/\x9c\xacS@\x83\xe7P \x06\xb9S@mtJc\x94\xb3S@H\\\xbf\x05g\xe2S@(\xc8\xfb\x7f\x82\xdfS@\xeb\x8d\xec\xca\x0c\xdaS@+\xb2\x999WYT@`\xa2\xc8\x9ad\xe1S@\xc5\xeaM\x9e\xa1\xd2S@\xe3\x1b\x11e\xef\xe1S@\xc1\x9a\x87\x86\xa6\xc5S@\xdeo\xc1\xa5\xe4\x83S@`pqq\xc8\xceS@\xfd\x03(\xf7\x99\xe9S@g8\xd72\x00\xa3S@P{R\x8d\x06\xeaS@,\xdb\x1c7K\xebS@Jt\x11\xd9\tYT@|\xc5\x8f\xc9\xce\xeeS@h\x88\xa5\xbb\xb1\xe9S@\xd8\x86L\xb5\xac\xddS@\xee\xfc\xc6 M\xe3S@\x95=\xcffT\xd4S@$\x03\xa8\r\x90\xb8S@\xf2\nG-z\xc7S@\x1f\xd9J\xe8\x9b\xddS@\xc6\x1bu\x8d\r\xe3S@\xb4\xae9\tM\xebS@\xf7\xe4G\xe8\xc7\xd9S@L\x94\x04,:\xcaS@\x0c\xdas\xee\xf1\xc8S@Js\xc7\xdd\x9c\xe9S@^\xe7\xbd\x10k\xbcS@SH\xa5R\xf8\xc0S@\xd6\x85n\x98\xea\xceS@\xf2}\x0e\x03\x88\xd1S@E,W\xce\xd0\xc2S@\x1d\xca\x9d\x0c\xaf\xeaS@\x8e\x1f\xc4\xd3\xe4\xe1S@\xd5\x1d\x8e\x82I\xb8S@s]o\xae\xe2\xa2S@\\4\x8c\xbdh\xd2S@\x01\xc2\xd4 \xed\xb6S@\x81\xad\xf7\x7fm\xeaS@\xaa\x126^\xef\xe6S@n"y\xda \xacS@\xda\xf4\xbd\xea\xcf\xcaS@A4\xd3d\xa7\xb6S@\n\xb1nb\xcf\xe9S@\x89\xfd\x8a\n\xfa\xdbS@\x9c\x92Z\xf44\xdcS@\x10h\xb9~\xac\xc2S@\x8a\xc0\xa0\xd3n\xc2S@\x92\x0e=cf\xe8S@\x92\xbcU\x1a,\xc6S@H\x06u=w\xe3S@\t\x89y\x18\xfb\xe7S@\xb3+\xb2P\xd6\xe3S@\xf6\xd1\x9e\x8fF\xe7S@ .\x93*\xd8\xd7S@\x88\xc8T\x9d\x06\xdfS@\xf7\x19\xa5YS\xe6S@\xf0\xda\x05\x87n\xe3S@\xaf\xe0\x1dAd\xe8S@\x9eG\xe4h-\xe9S@\x130\xf9E\x15\xe3S@\xf3h,H\x88\xe2S@\xd4\x81\xc1oV\xe6S@\xa6\xfbt\n\xd3\xe6S@D\xa55\x1b\xff\xe5S@2\xf8\x14D\xfd\xc6S@{\x90}\xccb\xe6S@\x15\xfc\x1a`\xe5\xe6S@\x82\x1e\xa9\x04\xac\xb7S@i\xb9\x8e\x1c\xce\xe7S@\x14\xd5\xb3l@\xe9S@\xf7,\xa3\xde\x91\xe5S@IZWr\x98\xe7S@C\xe1zM\xcd\xd8S@\xa0\xd5\xb0\x9e_\xbcS@\x8b\x9c\xfe\x0c\n\xd1S@\xca\xaa\xcc[\x88\xccS@\x8cl\xb0\x81\x95\xd0S@n&\xc0\xaf\xf7\xbfS@\x1b,\x8b\xe9\xcc\xe5S@\xfd\xe2x.\xc4\xb8S@:\x15\x92\xff\x84\xb7S@~\xc3\xfd\x18/\xe8S@F\x93\xdfvY\xe3S@\x13\xda\xe1\xc3F\xbeS@&\xab\xe2\xbd{\xe7S@\xd2L\xe5\xad!\xcaS@\xedP_\xb1\xb1\xa9S@\x86e\x88\x17\xb8\xc5S@\xce\xd3\x88\xc5*\xe5S@+D*[O\xd5S@d\xb5\xc1aG\xe4S@\xbe\xeeLtf\xc1S@:\xf2\n\xab\x1c\xc7S@\xe2\xab}\xfb\xff\xc8S@-\xfc\xcd{G\xa9S@k\xe91\x17M\xd8S@\x82\x165D%\xbcS@\x9fP\x93\x18\x05\xe5S@j\xbe\xe5\xec\xce\xc0S@:\xe2\x88\xc4\x95\xe5S@\xbd\xe8\x9b>=\xe9S@P6\xf6g\x9a\xd9S@olj(\n\xe5S@\xc7%m\xdaO\xc9S@\xcc\xfe=[\x01\xc9S@\x1ci\xe0%5\xe3S@a\xf5\x88\x81s\xe3S@\x04\xb9\x1e\x00\xf2\xecS@\x93\xd3\x80e\xbc\xe9S@\xa4\x06\xf7x\x9b\xdcS@3y\xb1u\xf2\xdbS@\xcf\xc45\xe4\xeb\xdaS@\xb4o\x14\x896\xdaS@8\'\xf1\x9c\xbe\xe2S@\x86\'\x05\xe3\x05\xe6S@\xc2\xad\xf0\xaa\x14\xc1S@0j\xc2\xabb\xaaS@O\xa6\x1d\xff.\xd1S@x\xf1}C\x12\xc7S@`L\xed\xf6\xff\xceS@\xaf\xde\x08\xe7\x87\xa7S@Z\xaf\x98\x8f$\xd9S@\xd4\xf1\x17!\xfe\xd5S@\xfef\x18(c\xe3S@\x8aX\xd2\x90\x0e\xe3S@\xc8\x85\xa6N\xd2\xe9S@7\x88;h\x07\xdaS@@\xa16\xf6\x97\xc9S@1,\xd6_\xb2\xe2S@\xe5V\xf9fu\xe4S@\x81\xde\x92WS\xbcS@\xdeD\xd1\xc4\xc2\xa7S@\xd0}\xfbe\xe7\xe2S@\xac\xb5K\xf9\x03\xeeS@\xc7y\xf0\'\xa1\xbaS@\x87L\x16\nz\xa5S@\xc3\x9c\xfc\x81\x91\xd1S@?\xd8d Y\xc3S@L,\x93\xa3\xd7\xd7S@\x9a\x9a\xdcp{\xa7S@\x91o\xf4\xad\xd7\xa7S@\xed\xfd\xc6^\x05\xe4S@?\xact\x1d\x12\xe0S@3|\x011r\xbcS@7/\x9f\xa6=\xd5S@\xa5Z\xae\xa1\x19\xe6S@\x16\x19\xd5\xe2+\xf0S@-c\xd9$\xd5\xd0S@\x11}\x18|3\xadS@\xafq\rC\xf8\xe4S@$\x8b\xa7\xd8\xd5\xcaS@\xc8\x06|Y\xfd\xd5S@\xeec\x8f\xfb\x93\xc8S@!$/:F\xe4S@]r_8U\xeaS@pF\xcfk\xb7\xd5S@\xd4\xfdTZ\xbf\xdeS@\x9a\x97\xae7R\xb9S@\x1e\x87S\\\x87\xe5S@\xec\xe3\xc2DX\xe2S@ME\xe3r\x96\xe2S@\xb1\x17\xbf\x80\xaa\xe3S@\xaf\xd4u\x7f\xc9\xe3S@(\xe3_G\xef\xe4S@\xaf\xa4\xa3\xd5\xef\xc0S@\xea\x15w-\xa4\x95S@\xe1A)\xf7\xd8\xdcS@\xf1\xef\xe2\x81!\xd1S@\xa1\x9c\xfe\xb9\xb7\xcaS@\x90\x8b\xa0\r\x9b\xddS@\xc4\x01\xear2\xceS@\xa7\xadq9\x8f\xd8S@\x7f\xd2_\xa1[\xd1S@\xd3@AH\xdc\xc2S@\x08\xb5\x02\xc58\xbaS@aj\x90<\x14\xdcS@\x16\xa4X\xe1\xbb\xa9S@\xde \xc2=\xe6\xb9S@-a\x00\xac\xd7\xbbS@9?)\xab\x17\xbcS@D\xf2*\xccO\xe3S@\xe8\xa0\xc2\xbd\x98\xc3S@\xe5\xbb\x11Z\xdc\xddS@\xb9\xa0E\xa2\xbd\xddS@6!S\xbd\x99\xdaS@\x9f\xfbP\xa0\x84\xd5S@\xbe\xff{\xcb\xf8\xd5S@;\x15\xd4\xf8\\\xd6S@\xa1\xd4n.\xc9\xe1S@\xec.\xa1\xa3\x01\xbcS@\xec\xe9\xc8\xd6\xad\xaaS@3\xf4\x1d\xf6\xe2\xaaS@\x04\x11\x9bC^\xdeS@\x19\xcdh\xfaT\x9cS@\xc5 \xc4g\x84\xccS@\x03\xcd~m\xaf\xeeS@\t4\x83\xe2\xcf\xcaS@\xd8\'\x8bmv\xceS@\x1d[s\xa8\x83\xe3S@`D\r\xe2\x8b\xc0S@\xf2h\xb8\xdfi\xeeS@W\xe3P\x93\xd5\xc7S@\x88\x1d"N\x8b\xd5S@\x88\xc2\x9f\x80\x15\xccS@w/4@\'\xdeS@9\xff[c<\xe3S@\x06\xa7\xbbM-\xefS@kE\xb1\x0f\xda\xc8S@\'\xe4\x9f\xc1\xf9\xbaS@\x18LZ\xaa\x96\xd3S@\xd0\x7f\x95\x00\xfc\xd3S@B\x92\x8d\xc2\xaa\xd4S@\t\x98\xbfN\xa4\xe4S@?+\xd0W+\xb9S@\xcd{\xa03v\xeeS@\x9ar+\xbb"\xd4S@sz\xc0c\\\xcaS@Z\xc3\xe0\xbdL\xa8S@|\xcc\x95\x8f\xb4\xe0S@\xfbfO\x88]\xe3S@\xa8\xb4\xc8\xefR\xb9S@s\n\x18\xbe]\xd3S@x\n\x81\x1e\xe0\xcaS@\x91\x98\xc4k\xaa\xeeS@Mw\xcdYf\xc4S@\xd1Gy\x8av\xc0S@\xcc\xec\xe4\xcf\x90\xd4S@\xe4z\xa9\xf3\xc0\xe0S@wM]c\xab\xbbS@ \xa0\x8f\xd94\xbfS@$c\x8fk\xd4\xaeS@\x00\x80j,\x9b\xaeS@\x00\x95F\x1f\xbf\xd3S@\xa8M\x89lH\xa7S@\xe9\xe4a\xa9\xe4\xedS@s\x13U!\xb7\xc3S@\x8c\x93mw\xf1\xc3S@\xfa\xa1.\xa8\x10\xa7S@\xcc\xf20\x9ee\xc8S@\xbf\xff\xb8\x05\xc5\xe1S@\x96\xdcV\xf0G\x9eS@\xdc\xdc^\xebX\xd4S@\xce\xd1\x9fQ\x8a\xd2S@s\xba\xedaM\xd3S@\n\xad\'\xef\xeb\xa5S@\x81\x00N\xba\x1d\xc3S@\xfd\xf4v;\x10\xd2S@\xee\xd22[T\xc1S@\xb6Q\x9d\xdc\xd6\xb0S@\x17/\xcd\xfa\xce\xb7S@\xba\x88\xf1Lp\xdaS@G\x18\xb2\xdc$\xeeS@\xb3\x8d3\x9bf\xefS@\x17\x13^\x16>\xe6S@\xaf\x0c3Ev\xa5S@\xa2\xfa\x01|\x8d\xb7S@\xf5\xc15\xe7\x10\xbbS@\x85c\xef\xe7o\xe0S@\xb03\xb7k\xc8\xc4S@\xdd&\xd4\xdd\xef\xd1S@\x81\x9b\x8b12\xccS@\x9b\xbcl\xa7j\xcdS@\xf5\xfe\xab\xf4;\xdeS@\xbbz4L\x99\xcdS@H9Y\xe1\xcf\xe4S@r\xdbQT\xcc\xc2S@`\xe8\x1dW\xf3\xcbS@\xfa\x1eS\x1d7\xdcS@\x10\x0e\x8f\xeb#\xdfS@\xec:n\xd0h\xcbS@\xabj\x93\x8ag\xe7S@\x0e >.q\xb1S@uf/\x8b\xfe\xb8S@\xa4\x95\xda5\x14\xecS@/\x92\x08\xf3\xc3\xdbS@\xc8\xe9t\xf8\xfe\xcfS@o\x8d\xffL\xd7\xa9S@\x9f:D\'\x93\xb1S@\x10\xd2\xebB\xef\xbcS@vb\xc4\xac\x8a\xbdS@\xa3\x07\x0c\xd0C\xc5S@\xbd+\xa9\xef\xd0\xccS@zd\xa4l\x8f\xccS@?\xbb\x9eiK\xbcS@P\xbao\xf0\xfc\xb0S@\xe4\xa7\x11xR\xdeS@x\xca\x16q\r\xddS@\xf4:W\xc2~\xdaS@I\x90CV\xc0\xb7S@M\xeb\xc6\x0b\xc7\xcfS@\x93\x112\xdd\xbd\xcdS@/\x90s\x8c\xb8\xbdS@\x91\xcc\xf0\xb0\xd0\xbfS@\xd2\xca\xaak:\xceS@\xef\xb6x\x02$\xc4S@;\x9d\xd8\xad\xd3\xcdS@D\nr\xd6!VT@/9\x08\xcak\x98S@\xef\xd2q\xc4\x84\xd9S@(\xf0\x9c\xb1\xb0\xafS@\xf9\x88>\x98#\xcfS@/\xb2\xaa\x9c\xf3\xd7S@\xef\x90\x94\x18T\xd1S@\xac\xefE\xc9y\xdfS@*;\x02\x9b\x13\xd4S@\xe3\xf0d\xb5\xc2\xecS@\x7f9\xb6\xbbn\xd2S@&\xaa\xf8\xa6\xe9\xddS@\x04/!\x01\xe1\xccS@\xad\xee4`U\xadS@],@Rp\xe2S@\xa0\xc1\x06\x80\xbd\xcdS@D\x13\xa3\x01\x18\xb7S@\x1b\xe1/\xfa\x02\xccS@\xd2{\x7f\x95\xdf\xdaS@\x9d\xe41\xf9\xe6\xa1S@u(\xbb\x840\xdcS@\x90\xa5\xa4\xfc\xd8\xd2S@\x90j&\x00\xdc\xd6S@j\xe7`\\e\xcfS@\xceI\xbf\xa8\xd4\xdaS@\x979<\xaf\t\xe7S@\xad\xac_V\x84\xa2S@K@\xd8\xdf+\xe5S@\x83",\xddL\xedS@\xa4<\x8e\xfb\x1e\xd0S@\x9d\xaa%\x99/\xccS@\xe0\x08\x87\xf4\x1b\xd1S@\x8bv\x19\x86?\xafS@z\xf3_\xbf\xc6\xc4S@\x0bQ\xea\x1c\xde\xd8S@&\xe3\xeb\\\xa1\xa7S@\x07tG\x03\x11\xcaS@\xde\x07\x1d\xb3F\xc5S@\xc4\x02\n2\xf4\xe4S@\xa0\xb7\x07\x18\xb1\xdbS@\xe1\xd4yD\xf7\xafS@#\x15\x08\xd7\xc7\xdaS@\xb3\x14>\xf8\xce\xd8S@\x10\xa4\x835\x98\xc7S@\xb6~\xeaW\xbf\xddS@t\x14M\xed\x18\nT@\xa3j\x90\x07\x96\xccS@\xc1x\xc3\xee^\xdeS@\xa6\x9f\xa3\xf6\x11\xdeS@\xea\r\x87W\x9a\xe2S@\x18\xd0\xd8\x7f\x8d\xeaS@8Q\xa0\xdf,\xd0S@\x15\xa23\xd8\x8c\xd0S@\x07\x88O\xdcf\xdbS@\xe2\xa6U\x85\x1b\xcdS@6+\x06\xa9-\xe2S@\x90\xf9W0S\xdaS@\xeesp\xed\x8d\xbeS@\xa9\xa3\x1a\xdc\x80\x9fS@`\x12N_\xb0\xd2S@\xb6\x85\xa8\xdaL\xb8S@R\xf1\x84L\t\xc3S@\xea/\x96$\x89\x0fT@#Q\xa5p,\xd3S@\xfd\xf4+\xb5z\x91S@T\xf7\xc3\xd8\x9c\x90S@\x07@\xd5\x80\x9e\xe0S@\x19K\x7f\xba\xee\xd9S@w\xbd@[t\xd2S@\xf2\xfcr/\x9e\xc5S@\x013\x98\x95\x01\xc4S@\x9f\x89\x8f\xa8e\xd7S@O\x92M\x95\x85\xb1S@3\xf4\xa0\xf7\xc8\xe9S@\xb5e\xc7\x98\xa8\xd1S@\x9d\x15k\xc0\xfe\xd8S@=\xdbh\x01m\xd8S@w\xba\x85\x8c\xf7\xd5S@>X\xb2\xdcd\xd0S@V\xc0\xc69\xf8\xc3S@\xcf\x82\xdb6\xcb\xd5S@<\xc2\xf0\xc5#\xd0S@\xb5"O\r\x9e\xc5S@:\xe8a\xcd(\xe6S@\xf1E}\xdb\x94\xd6S@\x89h\xad\xc8s\xd1S@\xc0~}\xf6\xa5\xe5S@}\x98=t\xcd\xd3S@\xcb\xd5\xaaO\x02\xdeS@\xc2\x99\x1a:)NT@\xd9\xa1RS\x1c\xe9S@\x13\x9f4\xc6\x0f\xbeS@4u?\xfd\xe5\xe2S@^l#\xaf\xa1\xd4S@\xb8\xde\x99\xf5D\xc5S@V\x1a\xdf\xac\x8a\xd1S@\x07\x19/P/\xdaS@r\x9a\xacJ\x94\xd1S@5\x02\xdf\xe29\xe5S@\xdf\xdb?\x14\xd7\xeeS@\x1d|B,x\xecS@\xec\xbe)"b\xd1S@Vi\x95r\xb4\xc2S@\x94\xfc\xe6\xf7w\xd6S@\xe8\xd0\xd33m\xaeS@yqY\xbe\x85\xc8S@\xf7\xd23\xf3%\xc7S@_0\xfbl\xa4\xeeS@\x87\xda\xda\x92{\xe1S@>\x1d\x05\xe7\xa5\xcaS@\xb0\xd8\xb0\xa6\x8e\xd1S@\x01\xff\xfaGR\xc2S@4\xce\xcf\xeb&\xdaS@\x9bz6\x9b\xb9\xc6S@\xa4\x98P\xa6\xf2\xd2S@\x95*k/\x83\xc0S@&YG\xdc0\xdfS@\\\xa4\xfb\x10\x15\xd7S@\x9d\xdc\xff\xc8\x15\xe6S@W\xc9\xfe\xa7\x91\xdaS@X\x16\xe7Q\xa2\xd2S@\xac\xfd\xc3\xd3\xb4\xecS@[hw\x13\x7f\xe4S@|u\x00\xc0\t\xc6S@\r\xb8\x84_\xd6\xc6S@\xb7\xf7FL\xc2\xc5S@\x01\xc2\x18\xb6;\xc4S@Oglgk\xe0S@\x1f\x9f\x8e\xf5\x90\xc7S@p2\xd0\x86\xc9\xecS@{\x06\xa4Q\xf3\xe9S@\x96nW\xa8d\xe8S@Q8\xb5\xdc)\xe3S@\xa1\x01:5$\xc6S@\xf7\x9epJq\xd3S@\xdd\x8e&\x9c\x18\xe5S@\x8dm\x15sz\xc0S@\xe8\xffA\xbb\xcb\xd4S@\xdbq\xee\x87\xc7\xbdS@\xc2m\xb3\r\x11\xebS@\xffv\\\rz\xdcS@\xbd\x06\xd0\x1d\xaf\xe8S@\x9c\xcd\xfcma\xe3S@\xef\xf2$\x11\xe6\xd2S@[\xean\r\x9b\xbbS@\x17\xff\r\xfc6\xdcS@Wm\x019T\xd1S@f`\x91\xa7\x91\xe2S@\x7f\x01\xbb\x98\xcd\xcdS@ (GRC\xe9S@\xa9\x1aL\xc1\xc2\xd8S@\x92T@\x7f\x90\xccS@I\x93\xb4R\xb0\xe4S@\x05u\x0c\xe6\xde\xcfS@e{e\x7f\x1e\xe2S@p\xc9\xf2q\x84\xe5S@d\x08\x0cV2\xe9S@s\xff\'\x85*\xd4S@`\xde\xacQ\xf5\xd0S@\x80\x1c\xe5f\x95\xddS@\xbf\xde\xcb\x03\xfb\xe2S@\xb9\xa8\xd1\xac\xef\xd8S@\xb3}0\xaf\xaa\xc7S@\xa8\x00&\x90k\xaeS@\xc6\xc5h\x92\x02\xd8S@Q5\x1dr\x16\xedS@\xf7\xe8v\xde2\xd9S@\x80 \x8e\xbb\xfe\xcfS@\x0f\xde\x8c5\xe5\xe9S@\xd7M\xbf)\x0b\xdaS@LA\xb7[\xd1\xc9S@\x14\x03\xa5\xb7\xf8\xc7S@\xb2\xf7\xd7,B\xc7S@\xfd\xa2[>\xbe\xdaS@\xc5\xd26+\x1e\xeeS@\xd1(K\n3\xcaS@\xd3\xf6j\xc5c\xe4S@\xdc\x80\xa6b[cT@\x8b\xbbk %\xddS@\x8a\xab\xeaY\x88\xe3S@n\xb7\xab<\xf1\xd6S@\xc0j\xc6E8\xdbS@Y\x14k\x18\x9b\xdcS@.~\xea\xd4\xbe\xeeS@2\x8c\xca\xecS\x9eS@\x06P\xc7\xdd\xdf\xdcS@\xa7\xbb\x16\x9dh\xdaS@Z\xc6]\x11\x7f\xd9S@[\xdf\x07\n \xdaS@\xac\xa1\xeb\xfb\xdb\xd6S@\x90\x9b4Z\xa4\xdcS@\xbb\xce\xa2\xc5^\xe3S@U\xe0Q\x1c\x01\xddS@8\xbe\xad\x07g\xcdS@\xd1\xa5\xd7\x86\x0e\xdcS@\x18\x80\xa5\x05\xd8\xcaS@\xe3R\x845\x86\xcbS@\'i~\x03\xd1\xceS@$#\xa5\x9e\xf9\xdfS@\xfa\xe1D\xce\xce\xe3S@2II^\x8b\xd7S@\t\x01St\xe0\xc8S@^;eC$\xccS@\x9dh+\x04C\xceS@\xa1\xbb\x0c<\xdf\xd0S@MJ\xe5\xcet\xcaS@\xc9n#\xc4O\xdaS@\xaa\xcb\xd4%\xc3\xd9S@/\x87\x83.B\xc9S@\x1d\x17\xcc\xe4\x90\xccS@\x11[\xe2ak\xeaS@\xb4\x1fml\x7f\xe5S@\xba\xfe\xde\xfa\xc0\xbdS@+\x84\xf0\xaem\xebS@\x1cz\xed\xca\x87\xdbS@2w\xb6\n\x90\xceS@\xb4\xbc\x87\x868\xdfS@\x87`\xf5\x97y\xe7S@U\xeanX\x92\xcdS@\x80\x96\xea\xd4e\xd5S@\xace\x03\x95\xac\xd9S@\x92\xe9\x8b\x150\xdeS@BS\x13\x93\xf8\xddS@tQ\x8d\x856\xccS@\xf3\xdfP\xac\x19\xe7S@\x98~$\xd9~YT@\x95Y\xcc\x08b\xa9S@\xff\xb2=\x9bO\xc4S@\xcbU3\x08\xe6\xccS@?]V \x0f\xecS@\xd1\xdcv\x13\x06\xbdS@\x85r\x14\xf4\x06\xcdS@\x8e\xb1er\x9e\xd8S@\x9b\x8f\xb1l\x8f\xccS@\xe4<%\x87\xe6\xa9S@AQ\xb5\xab"\xccS@o\xbb\x05\xfb\x00\xe1S@\xef\xab"\x82{\xdeS@x|W\x1b\xb1\xdaS@\xf9\x19@q\xb5\xcdS@\x0f\x1d\xdf\x8d\x18\xccS@\xec\xee\x8d\x83\xd1\xa5S@\xd33\rc\x10\xbcS@D\xc0\tQ\xa7\xc3S@\x1b\xaf\xf1\x1f\xf4\xc3S@\xaa"\x14\r\xcf\xecS@\xe1;?\xbc\xd3\xdfS@\x82\xd3f\xf0\x0eYT@\xea\x18\xd2>\x0e\xccS@\x0b\x17\xdc\xdc\xdf\xe3S@\xacW\\\'\xb4\xc9S@%5\x15\xa9\x00\xe5S@S\xc5\xe8\xc2^\xbcS@7\xb4A\x91\xeb\xdbS@\xaa\xe2\xef\xe2\xf5\xe3S@\xf4\x08\x0e\x92$\xe5S@(\xf2\x01Ig\xe2S@\x8c\xff\xe6\x82\xb4\x95S@ClM \x9f\xdcS@d\xb7\\\xbf\xdc\xdaS@\xb2\xb6\xdc\xd9M\xc3S@\xf1\xcb\xc5\xb6c\xcfS@\xf6\xe1\xda\x98\x08\xabS@\x81p>\xdb3\xcaS@\xc3#fV\xc3\xedS@\x1b\xc6CSR\xe3S@E0\xb7\xe2\xfa\xe3S@\x85\xdbX-y\xe2S@@\xb0e\xe7T\xe3S@\xe2\xc8\x82\x99\xe0\xabS@\xfc\xad\xe8\xfd\n\xc9S@\x1bq\xa5]#\xdeS@\x10\x17\xb9gf\xdbS@\xdb\x06\x88\x80>\xcaS@\xdd9u`\xd0\xceS@\xcf.\x8c\xb0m\xe2S@Q\xb3\x9f\xf8\x1c\xa1S@1\xc85\xed)\xe3S@\x9c%\x92\xcde\xc4S@\x0e\x9d$N:\xcaS@(\xba\x97yC\xc2S@\x8e,\xb2\x99\xcc\xe1S@\xfa\xed\xe3\x89\xb0\xa1S@\xc5:\x0f\x04O\xc8S@\x17\x15\xafdg\xd2S@\x1c\x93\xc40.\xc2S@\xaa\xe8\x82W\x9a\xc7S@\xb7\t\xb9\xc6\x08\xd0S@F\xc2\xce\x08\x11\xcbS@\x04B\xce:%\xe3S@_g! y\xe3S@\tD\xbb\x7f\xe7\xeeS@[Y\x15X\xdf\xc1S@Q\xbd\xf4\x13q\xc7S@\xa6Y\xf8-\xee\xc9S@\xb9\xf0\x04\x9aG\xc2S@\x97\x92\x08\xa6Q\xddS@J\xbf\x04\x81a\xc8S@9\x1b\xd3\xaf\x99\xc8S@\x95J\x08\xe8o\xe0S@\xd7dQ\xe5L\xafS@\x1b\xfc\xf1\x1e\xbb\xa2S@\x1e\xfaSqA\xe3S@H\x8b1#!\xeeS@\xc3J\x16S]\xc1S@H\xb1\x80q\x1f\xc9S@Y\x8fLfz\xa3S@\xec\xc8?\xb4\x06\xafS@\x91\xf6\x93}\x9e\xe2S@\x01tj#\x9a\xefS@\xd6\xf8l\xa9K\xdaS@\x99\xefb&v\xe0S@17j\x8b\x8e\xe1S@\x7f\x8aD\xd8\xaa\xd2S@\x02\xfb\x93\xf9\xc4\xc8S@\x98\x95\x00pa\xcbS@\xdb\xe3|U\x07\xe3S@p\x89\x02P{\xe3S@\xcd\x86\xfd\x9c\xc5\xd3S@\x1b`\xbf\xc0\x94\x94S@\xa0\xc0+\x0e0\xe2S@g\xe1\xe5\xec\xc5\xe0S@\x8d\xf0?[\x0e\xbfS@X\x9a=?\xdb\xc0S@\n\x1dfo\xbb\xc7S@\xd8"\xd7\xbe\x9d\xa4S@y\xa3\x9cvw\xccS@\x9c\'\xc4C\xac\xbeS@\xd1k\xc1\x0c3\xbfS@\xf8I\x96-q\xb1S@\xb6\xeb\xfc\x9b)\xd3S@\xdd\xb66\t\xc4\x91S@\x87\xb4\xb1D_\xeeS@(\xa8+-\xb7\xe4S@+4\x95\xa7E\xe3S@\xb3}\x1c\x17Z\xcdS@\x0c\xa0\xd9\x13/\xd6S@\xa8\xec%\xb4\xf7\xe3S@@V3\x01\x8f\xa5S@?}\xdd-1\xd4S@;\x81\x9c\x01q\xdaS@\nB\xbc\x87J\xa7S@\xb7\xd9\xedt\xf6\x8eS@\xad\xea\x1f*\xe5\xe1S@\xc1\xben\x10\xbe\xbdS@\x11\xefh:\x14\xdaS@>\x1f\x0b\xdf\xd6\xc0S@*\xabX\xe6\x0f\xc1S@?\xd8C\xe7\x19\xc6S@\xf5\xa8w\xc23\xc6S@\xffx\x1fT~\xc6S@\xeb\xd00t6\xaaS@\x8a\xef\x8b\xb9\xa8\xc9S@\xe5\x9c\xf0\x91\xcd\xc9S@\x1c\x86\xf4\x12\xd3\xd0S@\xc9c\x8e\xb2\xb7\xd7S@\xa8\xfdDm\xaa\xd8S@\xdb\xb5*~\x95\xdfS@\x90\xfa\xb2\x1f\x8d\xe2S@T\xf2Vkq\xbcS@\x11\x82:\xbe\x9b\xabS@\x16\xfd\x8e\'\x04\xc9S@\tb\xe3\xf3\xf4\xdeS@\x80\xa5\xd4\x82\xd5\xe5S@\x1c\xc0\x93\xb5\x1e\xe3S@v~^\x96\xfe\xd7S@\xae\xad\x1b\x08$\xe6S@\x9f\x01\xab\x8cB\xd5S@\x93O\xa0lO\xcbS@Zn\xef\xf1\x8b\xe6S@\xc7\x1f\xdc\xe6\x14\xe4S@_\xda\xc3\x03>\xd1S@%\xa7\xad;\xa0\xb6S@Z\x06\x9a\xb8\xf5\xe2S@\xc6R\xbd\xe2o\xbfS@Qo\x80\x8cp\xb9S@\x02\xabK\xc2&\xdeS@P\xf3\xcd^\xe3\xbbS@8%1\xfa\x1c\xbcS@\x12\xcb`<\xa3\xbcS@\xa2A\x9eS\xb2\xe5S@\xa0\xec8\xce\xc8\xe2S@a\x0b\xe7\xde\xae\xc0S@\xc8&?u\xe6\xd5S@o\xe6\xc8%(\xa8S@&\xe4\x18\x15&\xa7S@-\xca\x95z\x87\xa7S@\x18=\xaf\xc4\xa4\xd5S@\xa2\x90\x9c_\xcc\xe2S@gq\xff\x14\xb0\xbaS@E_\xfa0\xf1\xa8S@e\xdd\x99\x11\xdd\xa7S@\xb1S\xde\xff4\xb9S@Ol\xa9%5\xe3S@\x7f.jx8\xe5S@\x94)\x10\xadn\xc8S@do\x8d\x98L\xd6S@F<C\xdf\x0b\xe5S@O\xeczs\x02\xb9S@\xea\xca\xe6\x00.\xc3S@\xf6k<\x9e<\xc7S@\x07\x1f\xc4rj\xa7S@\x08 m\xb2\x85\xbbS@p\xb3\xc8\xfa\xc9\xbfS@\x1c\x9fHO\xea\xcbS@8q\xe7\xdd\x13\xd3S@U\x8a\xd9\x1d"\xb8S@\x9e\x9evsB\xa9S@C\xb8r\xd90\xc3S@E\x07\xd1\x9eZ\xc4S@\x17\x88\x00H\xec\xbfS@?\x00\xe3e\xfa\xc1S@\xeb\xae_g\xd1\xcbS@\x08\x8e\xfd\xca\xe7\xd2S@\r\x14\xadE\x91\xa9S@\x17\x99[\x85\xcf\xe7S@\xbdF\x8erZ\xaaS@\x9aR\x9c\x86\xfd\xd2S@\xb6\xcd\xc3\x0f\xec\xd6S@=0*\x07\xcb\xe5S@\xbd\x7f\xb9\x94u\xd2S@\xb4:j\xd0\xc1\xd3S@\xf3\xe0\xf4p\x89\xaaS@Q\x82]\x91\x93\xbdS@NG\xefY\x95\xe7S@\x14:X\xd2y\xd2S@1\x0b\xdb\x9b\xda\xb7S@\nH\xef\x82\x9b\xbdS@\xd4z\xa5?Z\xe8S@n\xa6E^P\xb6S@\xb1D\xa7\x1e\xa2\xe5S@\xf3\xac\xeb\xa0\xae\xe4S@\x1bm\xda\xe7\xd8\xb7S@q\x07\x10\xb2\xc2\xb6S@W|\xf4/\xcc\xd2S@\xdb\x03dD\xd8\xe6S@\xac\x9c\x86\x847\xbeS@\'\xee\x0eq\xc5\xc3S@\x9b\x86\xc1\xab\xfb\xcaS@\xc4]\xf3\xd4\xea\xa2S@L\xac\xcb\xa9P\xe8S@\x0e[S\xf0\xb6\xe6S@\xa4B\xb8\xcc\xc0\xd1S@\x86]\xf81\x06\xd7S@\xb9\x8a6L\xf9\xbaS@Z=\xe9\xd8\xfe\xd2S@\xc1V\x17[o\xd6S@\x1d\xfd\x93\'\xd0\xb9S@\xb1\x96?\xc0B\xbaS@b:\xff\xa2W\xbcS@\xadbi\x04\xc9\xd1S@\xac\x94G\xe3\x1c\xd6S@\x9b\xd6)\x05I\xb7S@\x11\x8cG-8\xe9S@iBw\x7f\t\xe7S@\x1e\xd4}H\xae\xb9S@C\x04\xf0j\x16\xc3S@\x94{\x06e`\xc3S@\xaa~\xda\xa6\xe1\xc3S@e?\x82\xe2\x12\xe8S@\xd0%\\\t\r\xc4S@\xaf\xe3.\x0b\xef\xb5S@\x1d\x9c\xb3:\x98\xd2S@\xf9\x01G,\xba\xb7S@\x8a\x1d\xad\xf3\\\xa4S@Cg\x0e\xca\xc7\xb8S@\xea\x8d\x91 v\xe7S@\xce\xc9\xd8\xba\xbe\xe8S@\xe5c$ \x94\xb8S@g\xc5\xe7V\x91\xd1S@c@u\xc7\x0e\xb9S@\x059\x90\x96v\xd2S@\\\xcd\x0e\x90\xb7\xb8S@G!+@\xcf\xc0S@1@w7\xaa\xd1S@\xa9\xf1\x1e\x81W\xb3S@\xb7\xca`\xff\x9b\xceS@n\x8c\x13\x82\xb0\xbcS@I%\x01\x8aV\xd9S@d\xa6\xfd\xcc\xda\xb8S@\xd6 \x1e\x8cD\xd0S@\xfe\x99\xcb,\xd0\xddS@\xcaL\xdd\xbf\xea\x83S@f\xb2\x95W9\xd9S@L\xcd\xfa,Y\xbdS@\ra-\x0cB\xbdS@\x82\xf5\xfb\x9eU\xebS@$y@\xd7\xc6\xddS@\xd8\xcax\x15\xc2\xb7S@\xe8H{\x95\x04\xcfS@V\x86\xad\xc5%\xeaS@\xa2\xb9\x9f\xc5\x15\xbcS@:/T\x0f\xda\xcfS@[\xc7\x1d)\xd1\xd7S@\xa8\x86(\xac\xd6\xb5S@\x13\x03\r\x92\x8f\xdfS@\xdf\x99\x06\xe5}\xd0S@O\xbe\xc3O\xa8\xbbS@\x1c7L\xedS\xd2S@f"\xe8\xa2\x81\xd7S@||\xb4\x94\x7f\xb6S@\xd3"\xa0\xe1+\xbbS@1\xc9\x05\xa0\xb2\xabS@5\x1b\xc6GX\xceS@Z\x0c\xe0\xec\xb4\xcfS@\x9d\xea\xc8gb\xd0S@*xq\x84#\xecS@\xb6\xb1\xe9\\S\xeaS@+\xe4\x89\xba;\xb7S@i\x80Bz\xec\xeaS@s\x9a\xae\xb9\x10\xceS@^\xceg\x8c\xf9\xc2S@\xc31j>\x03\xebS@\x15\xca\xc1\xd1\xbf\xacS@Uy\xe5-\xce\xb8S@\xe8\xfd\xe7\xc8\n\xceS@\xfc4m\x14C\xc3S@\xb4\x88\x95#V\xecS@\x198c\x99\xf2\xc0S@\xad\x8d_\x8c\xc5\xb4S@\xe0"/M\x16\xcfS@\xc74\x03\xe5<\xd5S@\x9c\xa7\x05\xd4\x8d\xebS@\xd2a\xf5ZL\xaeS@\xd5\xd5\xb2\xc2S\xccS@\xe7\xd4H\xbf[\xccS@\x8e\x86:\\7\xc1S@;-\xbc[\x07\xbaS@|A\xcd\xe4i\xcbS@\x12\'\xdc\xe2\xb8\xc0S@*\n\x99\xcd\x17\xb3S@l>=\x88c\xccS@\x87O\x17\r\xef\xccS@\x82\xb4\x89OW\xcdS@\x87\x01\xdd>\xa5\xafS@\xa5:Dm\x19PT@Y\xdb,\x939\xafS@\xa1v\x1e\x16\xd4\xcdS@ooJ\xde<\xd4S@\xd8\x1b\xa0\xa3\x8e\xb2S@\xfbH\xad\\\x1c\xdaS@Cx\xdb\xd5\x83\xcaS@0\xf1J\x16\xe3\xcbS@\xf4\x90\xe4\xf7\xff\xd3S@d*\xb2\xbf5\xc2S@\xed?\xba)\x90\xb8S@#W\xd2\xedc\xb3S@3D^\x12\xe8\xc9S@;\x1c\xa4Z\xa5\xcbS@\xe38^\xf3\x17\xaaS@\x9e\x912\'\x9b\xcbS@\xe8>8\xb5\xf2\xd2S@\xa1\xbb\x04\xdc\x8c\xcbS@\xb6\x0f\xa6yA\xaaS@\x15\x1d\xa8J\xc3\xc8S@\x9c,\xec\xad\xa9\xd5S@\xd6\xdfv\xadA\xb4S@\x11\xfeS\x81A\xdaS@\\?\x1ft\xb8\xb3S@\x8c\xac\xced?\xc8S@\xef\x8c\x8f/\xce\xb7S@.\xfaT\x8b\x89\xd9S@\x06w\x97G\xda\xb4S@WQT\x16?\xb5S@\x96\xa9U\xdb\xc5\xcaS@\xcf\xcd\xe1S\x08\xb7S@\x80\x81\x03\x99\xd0\xb6S@+3\xa6\xbe#\xb5S@\x99\x05\xa2#z\xb5S@,\x07\xe3@\xc8FT@_\x18\r\xa9\x90\xc3S@\x95\x86\xb0-B\xc5S@C\x9e\xfc=l\xd0S@\xb7\xc6\x91S\xe9\xb8S@R\xcd\x8c\xa0\xb1\xc5S@\x10W\xd6V\x19\xb6S@\x94\xfa\x91!\r\xd4S@\xb9/\\c\x11\xdcS@\x07\x05aw\x0e\xbeS@m \xe9\xd54\xacS@\x84{2\x0eM\xd6S@\x181C\x11\xa1\xd4S@Z\xac\xaam\xf4\xd0S@w\xa0\x86\xef\xd2\x9fS@U\x1a\xb0Wf\xe3S@&\x01\xc34L\xcfS@C\xdb<\xe3\xb0\xcaS@>4\x03\x83\xbf\xdbS@\xbf\x05z\xb5\xc1\xcbS@\x7fu\x00.w\x84S@\xac\xb5\xf8\x9b\x8d\xc8S@pYS\xf2\xf4\xd9S@\xfb\x12\xe7\xa4K\xb8S@M\xc1\x9cy\x0c\xc5S@\xcd,]\x92(\xd4S@\xb0A!\xa3\'\xcbS@\x03PN\xdb\xa6\xcfS@\x9c&G\x05\x14\xbeS@\xa3\rd\n\x85\xc4S@@\x11\x83\xa3e\xf0S@J\xdfP9\xd4\xdaS@\x11\x1dN\x15c\x9cS@\x91\x1b\tf(\xeaS@\xbd\x17\xc6\xf6K\nT@\x0b\x01\xc4\x81]\xe3S@\xec6\xa3\xa9.\xd2S@\xbb\xde\x83\x14\x86\xcbS@\x02Q\t\x8e\x84\xb7S@\x13\xff"\xe5\xc6\xdbS@q\x13!b\\\xc9S@\x1aQ\xe8\x06(\xd9S@\x98Hv\x88E\xb3S@\xf0U\xd3a\xb5\xd7S@\x13\xbd\xf6\xda\xd4\xadS@\xb6\xb8\xa8\xc5\x80\xd6S@'
p22
tp23
btp24
a(g3
(g4
(I0
tp25
g6
tp26
Rp27
(I1
(I5337
tp28
g13
I00
S'1\x9e\x83\xfe\xa4\xd8-@\x90\x01\xa5\xf2[\xf8&@\xc0\x9c\xd5Z\xdb\xb6\'@\xc1de\xdcSW-@\xf9\x8d&\x99\x9b\x82(@\x87(\xe5\xc0\xde\xf1%@\xfd\xda\xdd\x9dQ=/@\xba\xb0\x85\xf7\xec\xc40@\xb2\xb89\xc4/\xab\'@vD\xd2\x83u\xac\'@\xec\x1ft\x99\xaf`\'@o\xec\x891\xc0\x04\'@\xedf\xfb\xf0\xf3\xc4&@\xa2\xad\x9c^\xa7\xd3)@Xw%\x9f\x03\xb3&@\x03\xe1&\xb8k\xb5&@E\xa7t p\xbb0@\xa8;\x03\xc9\xb7\xd7-@\xe6R\x07\xd4xv0@\xc2\xdf?\xb7_\x86-@rm\xe1kJ\xd4%@\'\n\x14\x86\xd6\xb3\'@\x01\x1d\x12L\xd7$*@\xa0\x8b\xad\xa5\xfc\x10.@\xce\xb0\xa8\x05\x9a\x16\'@\x94\x93\x8d+\x93k\'@\x01\x1d\x12L\xd7$*@t|\x93\xcc\x89\xe2)@\xbe\xb9\xbbn#",@\xaa\x1aK\xc8\xc2\x8b\'@\xc4\xea\xd6\x16E\x90\'@\r>\xe5X\x88\xd4%@\xaa\xc3\xc2hW\x07,@\xe5\xa1P\x9e\xd0\xc0)@\xdf\xd1\xff\x03o\xd3,@\xaa\xb5\x1d\x03\xf2\xb60@\xf4\x96"\'\xce\xd3.@\xa0>:\x1a\xe4\xa9%@}\xac\xf7\xda`:,@\x1e\x18\xb4\x9f\xa4\xae)@\xc4k\x9f\xde\x08\xd1\'@\x18Js\xe2\xf0\xdb&@\xdc\x9fC\x1d\x83W*@\xd5\xe6\xb4\xe6\xc2\xcf&@.z\xab@pq\'@\x02\xbc\xa4Q\xc6\x01\'@\xf0\x80\x0c\xa8\x8fV\'@\xc2O#\xf1\x90\xe7+@hb\xa4\x8dv\x85-@\x90\xaa/\xc8f\xfe%@\xff\x9e7\xd75\xc7&@&r\x11\x03j\x01,@//\xf1\xe5\xfc\xd62@ \x0f\x0c\x90+\xbf\'@\xe8\xc1\xbe\xe4\xff4)@,\x96\xc5\x11\xbf\x90(@\xbcB\x8f#Tg&@\xa3l`\x8fl\x950@\xde\xdc&\xa4\xec\xa2)@c\x9e\xf6\xed{E.@\xbe\r\x85V\xb7\x80*@_J\x0f\x16\xf6\xcb.@\x9e\xb4\xd0QT\xd2)@,\x96\xc5\x11\xbf\x90(@\xc4\xee\x87\x18=(&@\xe3\xa3\x95Zlm/@\x03$\xe2\x10\xc1\xe2.@\x82Y\xa8\xde\xcf\x03&@\xad\x9d\xfa\xc2\xea\xe5(@\xb5\xce\x12\nR}&@\x80]\xb2\xaa\x81\xd2(@\x00\x14"\x10-&(@\xd1oo\xdaP\xa6%@\x0cZ\xa4\xc2p\xd8&@-Kj\x15Y-(@V\xbd\x96\x13p3&@7\xbe7fF\xb7*@1\x91\xc4\xc2\xe5Q&@\xa9"\xab\x0b4P&@\xed\xa7$TA\xcb&@\xc7{U\xd5\xb2\x94(@\xcfL\x11\xd4-\x17&@~\xedSC\xab\xe6(@=+\x03\xbb\xdb\xd7,@\x85A\t\xf5\xaf\xbf&@a\x8a\xd2\x91\xa5\x88\'@\xbd\xcfq{\x07\xa6\'@\xa0\xc4\xf8\xc7\xf0\xfd%@O\x83;*\xc8/\'@\xed\xd1\xacf\xb9l&@\xb8I7\x03\xb0\x07 @\x82\x82N\xde\xd9l&@\x8fu\x96\xbd\xcf\xcd0@\xf8\x9bNl\xee,&@3\xd8\xac\xa6\xb4x%@\xa5\xa4Dj^+&@\xc9G\x02W3\x950@\xb2\xef]\x87\x80+&@\x17I\xc1\x0e\xe6\xac%@\x9c\xb0\x99\xc5f\x8c\'@\xcb\xb6$9\xf4\x1e&@\x9eJ\xfa\xa9\xf6\xdf*@\x05s-P\xba\xa7+@\x10\x10\xe8j\xf1\xad-@dk;\xca\xc4\x81-@\xff\x1b\xfe@\xa3\xac&@7A\xc9oM\x83-@\xff\x1b\xfe@\xa3\xac&@\x96\x10\x9d\x126~*@\xe5/\xea\x87Tp-@\xe1$z\xb9\xe0\xdc*@\xc2\xc4\xf53\xcc\xd5*@\xdf$\xe9\x95\xc1\xf2(@\x92k!\xf8\xf1\x94,@\xd0\r\tE\x9c\x97*@;\x91\x83\xea\x9b%&@d\xcf\xc6C\xf9,(@?\xcf\xdb\x95?\x94)@q\x9dOh:\xff-@{\xcf\xe5\x8fC\x19.@\x8d6\x85\xca\xe8\x06&@T\x17 \x8f\xe5y(@(\xdb@k\x04\x08+@\xe3\xb3k\xe1\xecU\'@h\n\xde\x91#\xd7+@QX\x00\xb7y\xf3(@\x8a\x17\xf5L\xba\xaf(@v\x88\xad\xc1\x08\x1f0@\xefU\xc6\x00kX(@\x9d\xb5\x10\xefr\xf7-@\xfa\x15\xb0\x81LT/@\xe3?NQh\x85,@\xcdy?\x02\xf9\xa7,@\xe8\xbf\x15\xc0\x88\x90(@\xddL3&\'\x0e)@dd/\xb3\xf5\xa2/@\xd7\x9e\x0b\xe9XW)@\xcd\xba\xd6\xcd\x1b\xa20@\xc6\xb6%\x01\xe8\x0b.@\xe0\x7f9\xb0\xfe\xa0)@I%\xd1\xd0$\xa8(@Q\xd3\x86j\x1f\xa6/@}\xb6\xa7\xcad\x1e.@\xb9\x8b\xd2-\xd3\xc8(@k^\xf4\x82\xben.@d\xb5Y\xbe\x13 (@\xc9\xe7\x03\xdf}\xe8*@\xfe\xe4Z%\xe8E&@u\tL\x8dGN.@\xe0y\x02:\x1e\x060@\xe4n\xc4\xc0\xb5?&@F(\x14\xbe\xfak-@\xfb3P\xe8\xcd\xd0(@b\x85\xb5\x87\\\xcc(@J\xcf@ey\xcb(@\x0bX\xeb2\x8e\x92(@5\n\xc3\xb0\xfe\xff\x1c@5\xba\x1dIy\x04)@\x90O\xbb\xf7\x92\xf4&@\x9aOZ\xc4\x8aG.@\x8c\xae\x80\xdb>k\'@(\x1b\xa3\xe1\xe6\xee(@\xaf\x8a:y\xeaR.@\xca2aO~J.@\xb3\xaf6\x8d\xd5\xed*@\xe5@\xac\xe5\x88\xf0&@\xedF\xaa\x17(\x8e(@\xcf\xc0\xe5\xf9\x06n\x0f@JV\xbb)\x06\xcf(@\xb6\x1c\x91\x1cW\xfb(@!@\xd7\x12g\xac(@=u\xf4\x13+\x0f\x1d@\x03\xd5\xfeO\x95//@\xb7\xbdL\xccG\xea%@\xfb\x03\x97\xd5\x82\x81-@T\x0c\x85ot\x9d\'@\x04\xeb\xc1\x0c\x95*)@\x8f3\x87\x12\xef[(@\xc42E\x0c\xf5\xb2\'@\'\xa6\x88\xfb\x93K(@\x0f\xf4\xf3\xbd.\x7f(@\x1bc\x01\x02\x8c\xa20@\xcd\xf6\x1aU\xe9\x8c\'@\xce\x9f}8yX(@\xd3\xf6\x1aVt/)@Sr\xc3\x04\n\xe2(@\xb3\x83\xe0\x05\xcf\xd60@\xc4L8x/\xb6(@\n\x8f\xfc\x0b\x04\xa8(@`\xb3\xfd\xb5Fm\'@\x84\x8aU\xa2\xf9\x15)@\xab\x8f\x0e[\xd5\xc6*@\xce5\xa2\xfew\xd2(@\xb4\xbeN\x15wm/@Am9\xe9\xc6\x18+@\xcd\x0fy\xe0\x87B)@y\x0e|\x903`(@u\x0f\xc4\xf6`!)@\xab\xf5\\x\'o,@\xfb/\x15\xeb\xe8z(@Q\xd8\xd9NA\xf9&@\xee?-$\xbb\x93(@\x88\x88\x86\xc0\x83~(@\x01wLJ\x8fO+@lt\x9c\xf04y(@w\x0fhv\x94\x8b&@\xb5\x86\xbb\x9a\xfc\x911@6\xbd7\xb2\x94S&@\x12b\xcaz\xe8S)@\xe2cs\xcd\x16t%@\x92\x05\xab;9\xc90@\x8e\xd5 \xee\x8cJ)@L\xfb\xe2\x9c\x16y-@\x17-\xd2\x1b\xb6W(@F\x92\xcf\xbd[8\'@\xfd\xd9;\x87\xc5@\'@\xf9CAfD\xff(@i\xfd\xa7\'\x0be(@\xb5\xde\xe5\x1a\x9bn0@\x9b\xc4Q\xe9\x82\x8a(@J\xff\xe1np}+@\x10H/\x97\x9e\x1a+@_\xe7WG\xfd\xc6(@\xbe\x81\x14CBV0@q\x93\x01!8\xdb(@\xa8cyH.a&@\xa5t*S|\xc3(@\xd8\xcaf\xc9\xc4o+@Z\xbf~\xdf\xa6\x05*@\xec\xc1\xafj\xdeK*@\xa1e4\x00\xf0s-@*D\x86\xff}Q&@7\xdc:H\xe3\x17,@\x97B\x93#I\xb0*@\xb0$\x8b\x99\xb3o\'@\\\xaeB\xe1\x90\xfc,@Y\xa2\xc1\x93\\\xfa%@U\xcf\xe7\x83\xf8\xc6&@\xa4\xfb\xcf\xc4\xf5\xd5(@ \x1dz\xc9TG*@z\xb9\x03\xd6\x10J0@\n\x92a*\xa3:.@\xe6\x8b<\xeb\x1b\x14+@\xa4\'\x03LMr)@#Zh\xb2\'".@ZW\xe0\xfc\xc6\xff&@H\x06\x16\xd8 \xd80@f\x05\xe8\xd1\xab\xd0/@\xa0\xe4\xe0\xba+\x18+@\x9e\xfd\xf1\xc2\x1c\x96)@\xb6\x8a\x8f\xf2B\x17-@9k\xf9m\x00$,@\xb3\\>\xe9l()@f\xa4x\xf0\xec\xbb)@\x8dp\xcf\xdfCZ*@\xfe\xd1Wb\xde\x1a)@\xbc\xff\xe7\xe0z\x12)@\x01\xafZ\xc0\xeb\xb7-@\xc4\xbc\x1d\xed\xbb\xde(@\xe9\tB\x89b\x89\'@drgIV\xb7)@\x9b\x9bc\xe2a\xee(@\xec\x1b\x03\xa9\xab?,@\xf6(\xf4\xa3S\x08*@\xd9Uh\x88\xc79/@\x83\x80`\xe5\xabi0@Us6<y\xb6%@\x9c&\x9b\xa8\x98\'3@\xc7\xa4\xda\xfa\xc0\xce0@*\xb7\xaa5\x07\x0f)@\x98\x19\xa8.\xca\x06\'@\xd3b\x8f\x04\x8e\xb8-@\xcb\xc0\xf9\xf1\xc7\xd50@ol\x9c\x1cW\xcd0@\xcd{\xbc\xf0\xce\x17)@\xc0r\x06\xbd\xefZ)@\x85b\x84\x14\xcf`&@\xc8\xe1\xee\xc9g\x0c)@\xa3\xdan\xa4\xdd\x0c&@\xc8M\xf8\xef\xe8\xa90@\xe1\xc0\x96\xe5\xf3\xa30@^ \xd4\x83\xc9w/@\xe3\x10\x11*\xbfj(@\xab\xac\xb9G>\x92-@\xa5#\xa4)\xec\x10&@\xafn{\t\n\xef0@\xda\x98\xb4\x7f\xe11*@\xbd;\xd3\xa9\xd5O)@\xcc(\x18\x06\x98\xc1(@w\xf7-\x02&t,@\xef\xecPb\x17\x0c-@\xf5\xd7\xc8\xec_j&@K\xe0\x15\xb6k\xc2*@~\xcd\xc2D\xe9u,@;i\xaaC\xd3()@\xb63G\xd2\xdbW)@\xfa-1\xdf\xd1e\'@\xb8\xe3\xc0\xf2W}\'@r\x96\x1bO\x0cT)@<\x80u_\xb3,-@\xb28\xcc\x9c\xd1U\'@\xbd\xb9\xe7\x8f\xf3\xcc,@\x89\x8c\xa7\xf1\xd2\xb0.@ \xaf;\xc9\x0e\x15+@\xb7\x14A\t\x05X&@K\x01T\x06\x06,\x15@\xf1-\x87\xaft\x83\'@\xaa\xa0\xe2\x91\xf2\xc7-@\x81\t\xcc\x86\r\x0e3@p\x91y\xce\xa6\xa0)@\xcc\x8f\x1dA\xb1\x07(@\'\rR\xec\x00\xf3&@\xb7\x80j\x0b\xc6s)@2%W\x00:\xa7(@V\xe3j!8\xcc0@)u\xd4\x8bWh0@\xbd\x8e2QO\xf3%@\xe6c\xa3\x19\x9a\xee&@\x86I\xa2@\x13\xae&@\xb7}\xa6\xd0Pm+@q\x8e\xb2i\xc3\x86.@q3\xc6\x15\x18#-@\x8a\xcf\x9d.77&@m\xa5\xab\xc8A\xd1+@\xfe\x04\xc3.x\xb7*@2\xed\x01\x08\x9fA-@\x81\xa8\x1a\x9f1\xb8\x16@"\x1cmW V\'@\xf7\xc1`\xc6US\'@"\\\xb4K\xb3\x8e-@\\A\x89!\xf1\x84-@\xd8\x13Y\x99\x06B*@\xd9\xbc\xa7\xa2\xaa\x04&@<\xe4\x8f|\xeb\x97\x1e@\xf6\xdb\xf34Rm(@\nu5\x19\xf6\n*@\xda\xf5\xd4\xa6\xe1\xf6*@r\xc0\x17c\xe8\x95*@\xcf\xb6\x14\xabF9)@4\x1c\xbc\x02#b-@\xc2w\xef\x9e2H)@\x07\xc5R\xa7\xf3T(@l\xc2z\x9c\x98@/@\xde\x1d\xa8\x98\x93g0@\xf0\xe9p\xf2\xac\x833@/\xa9\xda\xfd\xf2\x80(@$\xe1w\xef\xab\x03(@kvP\x7f<N,@\xafx\x97\x1e\x18\x04(@\xab\xe7\xea9\x18=.@@q\xedm]\xed/@\x0f\xa1`k\xbf\x12\'@\xc2%\xed\xd9\xc4\xff(@,0\xbd\x1ct1(@\xcb\x89\xda\xfd\xa9&0@\xab\x1c\x80x&e\'@\xc7Q1\x11\xd4\xff)@\xd0\xa3Z\xb9\xcd\xd4(@9\xba\x9e\xaf>\xa4+@\xc8\xe8\xabXG\x97(@\xf3x`\xed\x84\xe9&@\xafY\x0f1\xcb\x891@\xdd\x0b\xa84\xb4"-@\xa1\x91\x89\x9d\xdd\xcc\x17@\xc5$\xaa3\xb2\xa5(@d\x0b|\x98\xdc\xa5-@9\x7fV0\x9c\x06(@\x84\x078\x1f9P,@C\x9c)B\x88v%@3b\x9b50\xe3(@X\xe6\x98\xe3\x9f8*@\xe8\xb3\x19\xca\x13\xc8,@\xdf%k\xb2\xdb\xec*@!\x81\xddy2\xa7%@\\f rPc*@J\xce\x86>\xd0n)@\x11/4\xa3\xc5\x8c&@\xb4\xcbk\xde0o0@\xef@-\x19q\x9a%@-\x1d\xf3\xd2\xceA-@0\x11\xff\xb4\xcf\xf6(@\x0f\x1c\xd6`\xd7\x1d0@\xae@=Z\xf3\x03+@\xa9\xb3>?\'\xeb0@\xb5\x9f|\x00\x12\xbf,@\xd1\x17U\x98\xd1\xde.@t\x19\xc0\x9c6\r.@/\xc0\xddi7\x88(@\xcfI\n\x1dp{(@\x94/\xb7\xc1\x0f\xc40@\x9a\xe1\x18\x99\\\x1b0@E\x1c\xda\\\x8f6\'@Jw\xc2\xb5\xcd\xee\'@\x89\x91?$%\x8d&@J\xe0\x19~2\x06(@\x17\x8f\xa5\x17s\x1a-@\xb7sW\x89\xc3\xe3)@\xce0\x90zQc&@\t\x12w\x00\x18\xe1&@|d%\x84\n\x0e/@\xcc\x9d\x05P\x16\xfa.@\x87aS \xc0\x98&@f\xe1\xfc\xa3\x8d\x1a.@P2\xdfjI\xb5,@G\x83S\xa64\xc5+@\xe9\xe7`|y\x840@\xda5W$\x9em(@[\x83\xb1\xb93\xef0@\x1c\x92\xa9\xf5\xd1(-@\x102\xb3`\x9f\xc2)@|\x99\xab\xa0O\x92(@\xda5W$\x9em(@\xd0\x1c\xd7\xbb\xe1/)@\x1ef)%\'\x14+@4\x83\xc7=%I\'@\x04\x1bD\x14\xff\xe00@\xcd\xf6\x99\xc6W^-@Qu\xb5\xd1\x8d\xe6)@\t\xfe\xa2\x03ip\'@\xdb\x196\xac\x04\x90-@\x86C\x91OA\x90\x12@\x1e\x0b\xc2{d\x9d&@>\x9b]I\x8eY(@C;\x94G\xce\x91\'@\xc4k\x9f\xde\x08\xd1\'@\x11\xe7L\r95)@\xfa\xbc\xe4\'\x93\x9f\'@\xf1\x89w;\xdf\xf3,@u\x04PN\x9d\xf00@\xfb\xcf\xa8Nx>\'@\xe9\x93\xe3\x17I\xda,@/wx\xf3\x1b\xdb(@\xd0\x0e\xfd\xf4\xc9$*@\xbcv\xe3\ro:\'@mM\xdfI\x10P0@\xf9X\x99\xa3\x96\x04/@\nv\x8b\x02\x17),@\xcf\xae\xc6p\xcb\x9b2@4\xd5\xd07\x9260@\xe8\xe0\x1f\x08\xb6\x8a)@Md\xac\xef\x05\xc6.@s~\xd2\x81\xd8V-@\x07\xb5\xe8\xac\xdd-(@\x95i\x9b}\xef\xff(@\r_z"\x97z,@\x8fA\xbfX\x1e+(@\x88\xc4S\xad$\xcf-@\xe3\xc2\xb3C1\xd8)@v\xb3\xa0\x0cE\xc3-@\xb7w\x94\x01\x9b\xea)@\rg\xa3\xa2\x94\xa9)@\xf6\xdec\x91\xe8q(@\x10\x8d\x17\x11\xf8\xe8\'@\x0e\xee|\n\xe50)@\xfc\r\xa8p\xdfM(@\x14\x9a\x9anJ\xeb-@M\xd5&M8\xe3.@\x18\x19\x00LwS-@\x0fq\x0c\x90\xb4\xe8%@\x8bqf\x8a\xc7\xd2%@`\x15\xea\xae\x1a\xc0)@\xd0r\x9c\x9f\xf6+,@/\xf9\xcb\xe5\xdby)@&Tst\x854)@ec]\'\x13%(@@E\x04Y\x8d*1@\x0c\x929?\xf7*)@\xe2\x7f\x91Z\xbcC-@\x98\xe1\x1e\xd6\x07\xbd%@\'#\xad\x92\xa8--@\xb41\xe1z\x0b\xcf,@Q1\x02\x90\xfc1)@\xf5,\xf3}~:0@9\x00\xbe`\xb9\xc1)@z\x80\xe1#\xf2 0@\xec;\x03X\xf8\xfb+@\xb1e\xa9C\x87\x03.@g \\\x98\xedE)@\x17\xaf8\x84Fy-@\x94\xac\x06\xa1*\x1b0@\x11\xcb<\xea\xe7\xa3\x1f@\xac\x18\x92\xb78\xbc*@#=\xe5\x0bM\x9b\'@\xbb\xbe\x00y(\x17,@\xech32\xce\xbc-@PA\x8c\xf7p\xe9\'@\x88\xd99\xc0\xec,)@.\xcd\x04C\xd1\xf0&@!\x81\xddy2\xa7%@^~)j\xe9\xa0(@y\xf0\xc1\x83\x1bR)@ljFbE\xa8,@\xb8\xeb&\x80e\xff.@\x16\'\x90\xa2\xb8\xe1(@g\xee\xb4\xa9f\x1c)@\xb6A\x04\xfaj\x1c/@\xecI\xc9"1\x8c%@PA\x8c\xf7p\xe9\'@t\x99\xdb/|\r,@$\x83\xef\xad\xa1\xb1&@o\x85\xa1\xb5Z\x1d+@O\x06\r\xcb\xb7\x0b&@\x03\x03:!\x18\x050@\x96\xda\x81\xe3\x9d\xf4(@\xd2=\x0bO\xfb\x1e&@\x80\xda\xe4\x14\xe8\x1d&@"9\x15\x11\xd6r\'@\xfdV\x1fQ\xf3p(@,\xcf\xe85\x03\x1a(@;\xd7]1#\x88/@\x8bH\x1c\x8d\x07d-@\x1a\xbe\x99rP\xb5+@\x1a\xdf\xe2\xc6~\x1d.@m\x95\xee\xf3\x86\x1d*@)ZP\x05\xcb\xa4)@\xfcV\x9ah\xf7Q)@i\x03[\x96\xd8#+@O\x0b\xd4#1\xf50@\x1f\xb46\xb7\xc7\x1f*@&\xc0_\xbe\xfa\xd7*@\xdd\xe9J\xb0p.-@\x1d\x8f\xf3\x9a\xb7\xf2\'@\x85\xb4\xd3\x1a\xb5+,@Q\xac\xd7\xa3`\xf4\'@~\xeb\x85dFR)@<Q=\xcbC9\'@\xc1\xc8\x7fl\xcc\xd7\'@\xe3\x97\x1e\xa1~\xe1\'@\xb7\xea1\x12\xe8\x88(@$R\xb4=\xc5\xbb(@\xca\x04\x90rx\xa1.@\x1e\xb7\xf54\x9e\xd6%@r\xedT}\xb7\xcd0@\xfa\xc2v\xdf\x84\xe70@`\x0b\xeezr\xe50@\xe8oL[p\x95,@\xd3\xa2\xdc{\xe0\xf33@^cO\x94\x91\xca\'@|c\xb2.\xdeQ-@t#pI\x08\x80)@\xa2\x9d\xe4\xfd/\x1a)@]\xb9v\xca/{-@f`\x1f\xea\x96S\x1e@\x0cY\x14\x96U\xed(@\xe6\xc7\x8d\x1a<\x0b1@\x98\x80\xcfcBH-@\x88js<\xdcU)@5P\xca:\xc5\xee%@\xc4\xaa\xc3\x0f\xbd^(@m~\x03k\xee\x81,@L5_\x995{*@I\xcfPK\x06\xe0%@L\x0cAn~\x8f\'@\x928\xa1u\xbb\xe3(@\xa8\xd7\xa9\xb9\x81\x12&@/#%\xf1?\xc3-@\xba\xe5\x9c\xda\xa5\n,@\xa3t\x0f\xcb\xa3\xc2(@\x14\xd7\xa4\x96\x87\x9b(@.$\xa65\x85\xe8-@\x98Y\xda\xef\x1a\xe0,@\t\xb6\xd4\xb0 \xf5(@\x1fGk{\\|/@\xfbiR\x8c\xce\xbb(@\xa5\xc0\xd6\xb9\xd9S\'@lt(\x85\x1d\xa1\'@\x96\xb2\xe6\x92\xa3U*@\xacO\x14\xce\xc4\x190@\x1a\xfa\xddk\xe7\xb5(@\x85\xf6v\xc6\xa3i0@\x88\xa8j4\xcf\x9f-@XW\xb7\xa9\x0b!/@|\x84\xb8T\x8a$.@\x82R\xed\xe8B\xb3(@\x9293d\xf9\xbe+@\x13&Yk\xd4\xf3*@\x1e\xe1\xc1\x83\x98\xd1)@\xcfW\xba\xaa\xcf\xf0+@\xdbYh\xc3v\xba.@z\x14\x1b\xf8rs&@-du\xfdd\xee\'@#\x8aB\xb5d;-@\xd0r\xb6\xed\x8cl.@p.\x81vt%&@a \xc1\xb9cF+@\xb0]\xacY\xba\x18-@\xec-.\xf91\xb5(@\x1f\x04po\x83\xbe+@\x86_H\xc0\xf2\xea&@s\x16\x95B-~(@\x01m:\xbe\xd9\x04,@\xb6\x93\xc4\x93\xa8\xd30@%\xac\xf3\xae1\xed(@W\x1c\x0e\x05\xb4\x00\'@q\x8e\xa1\xa7\x85\x18+@\x90\x9c\xde\x83\x16\xd0(@\xf0\x803\xa5Us(@iR^\x9f\xa30-@W\xe4\xfc\x9c|\xab(@\xb3\x8f\r\x8f\\\x19-@\xde\xaay\xf4\xde\xee.@\xb2W(n0\xfb,@8\xf5\xb6\x1d\x874)@m,\xcf\x08\x04\xd2\x1f@$!u|J\xaa\'@G\x9f\x0f\xea\x9cS/@-\\7*0))@1\x13\xa8\xfd*\xed-@x\xb2t\x06\xd0\x17.@P\x0f\xcb\xe4\x86\xff*@\xe6\x90y\xb2\xd5R\x10@[\x12\n\xac\xea\xbf(@\xb5\x8e\x05\x07\xb8\xc60@\xad\nX\x10\x8c\xff*@Q\xab8\xf9\x95\xb5,@\x96\xe6\x04\xb9*8(@\xa9x\xfb|\x14\xfe(@\xce\x80\x02\xe7\x94--@\xe5g4(\xa1\n1@t\xf5\xbf)\xa9\x9f-@\xf1|S\xd7\xb0\xd4(@\xccDW<\xf2\xed-@\xees[\x9b\x05\xd2+@\xf5\x9c\x13\x85\xfa.-@\x99\xe7\x1e\x15\xe1\x86&@\xdd\xf4\x15F\xd4K&@\xb4\xd9\xddm\xcfv&@,W-\x90}\r\'@\x8e\x89\xf8\x1a\x10\n0@\x14\xfd\x91Q\x99\xe72@#Jh\xdfo\xee+@\xd0,\x9a\xef\x12\xad0@\xe2\xfck\xe1\xb2\x97-@\xde\x0e&\xc9\x8eH)@\xc5\x8c,\x9a\x0b\x02(@\x8f\x8c\xcc\xdec\xb3-@\x88pm:\xc0\xf5*@X\x86\xd8\x90\x9a\x19)@\xa2\xa5I\x02S\x98-@\xa6\xe1\xd7\xf3Z\x83(@\xf9HUv\xac\xf9(@\xc7\xf6\x8c\x96\xeb\xee(@\xce\x17\xbeh\x9c\xad-@\xed\xed\xde\xd8K\x88.@\x8e\x10\xfd\x01\x1eJ/@>\xf2\xd2\x0cd\x82)@o[\xfc\xc9\xe7\x89(@\r+5\x14\x83\t(@1\x81\x8e\xfas\x92(@S\xca\xf1\xc5\x99\xab&@\xed ti\xbc8(@\xf6\xbe\xc8kG\xd4(@\xce\x7f\xd4o\xac\xf9)@\x10\x14w\xd9\xe0\xd3(@\x9cDy\x89@S)@\xad1{\xd5\xedy,@d\xab[(\xdb\x1a/@\xf1}f\x14;@(@\xf3Qs\x90\xca",@\x8a\xb3\xbee\x03\xc9+@j\xbd|Q\xb8|,@pl\xfcTh8%@\xfe\xa1\xe6\x99^\x0e,@\x1f\xcc\xa2F\xf7\x00*@\xdcfD3\xe3\x1f.@\x8e\x9eV\xbb{r)@BMq_\xc5\x12,@\x0e\x8ec\xc8I\x97-@E]\xf6\x89\x07\x96(@\xb0\xc8\xde\xf2\xbe\x94\x12@\xf2>nV\xbb\\.@\xa5v\xd6\x01\xfa(/@\x0c\x1a\x9aj\xd0l,@\x88\xd4\x1a\xb6j\\/@Cz\xeaO\xbf7(@`:\xd4\x94\x808*@\xa0\x93"\xd9\xa05-@\x95\xf5\x81\x94r\xa5)@\xf5\x9e\x1b\xff\xb8y,@\xd3\x03\xfe\x0b\xdb<*@\x89jD\x18\xea\xdc)@\x1b\xfa\x97\x1e\xc8\xcc(@\xd8\xff\xf5\xe2\x95\xdb0@v\xe6+\x01\x9bD(@\xf2"\xdf\xd6\\\xd0(@B\x00(\x1d\xdc\x1f)@\xbcyJY\xefk(@\x80\xc5\xe0\xedsP/@\x9dA\x1bD\x8a^(@\x80\xbcH3\x86V-@\x17\xcc\x049\x91\xb0&@\xd8\xe1/\xd4\x07>,@\xbb\x92R\xe7|X&@\x9es\xbb\xcd\xd4\x9f,@\x90\xa5\x99\xaa\x7f\xc7\'@\xa4\xed\xc0\xfbg\xf7(@\xa4\xed\xc0\xfbg\xf7(@D\xf5X\x0f\xedI(@\x0eZ\xd8\x1e\xd6\xb8)@\xd77\xe7jC\x82-@D\xc9*\x00}\x19+@\xf2\xd8\xf1\xd7\x90\x18*@\x02Q\xa1\x9f\xd1G.@\xe4XM\xcb\xd9\xaa/@z\xd1\x8f\xec\x0f\xb3.@\n1\x113\xa9\xc4\'@\xbdKOG\xef&-@-OT\xc1\xdf\xbb-@k\xbf\x06\xa3\x0b\x12+@.\x9b\xa5\x1d\xa8\xc8*@\xa4\xd1c\xf9\xb4\xdc*@{\xc5\xe9#\x89\x92+@\x82\xb7z!\xab\xff(@\x14=x\xd5\x8a\xed\x1f@\xd0\x9c\xf8q\xdb\xb2(@\x02\xd4\xd7\xd6\x83]-@\xa4\xd1c\xf9\xb4\xdc*@G\\\x82\x1f1))@\x18\x94\xfb\xd4\xf3\xe2-@X\xa7E\xd8\x96m(@f\xd2>\xa5?\xde-@\xa1\xf55Y?}*@Z\xfb\xd8\xff\x8d`&@\x85C{K\x84\xb1%@\xb3\x9d\xc4\xf2\xb5r,@ySG\xcb i%@@\xeb-b\xa2\x18-@\x96,N\x06\xe8\xfd\'@\x15\xad\x0c\xc4{\x10.@\x9aV\xe1e\xbe\x95\'@\x8f\xc02"\xe0\x9b2@\xa9\xd0\xff\xe9\xef\xcf0@{\x1a\x98\xec\x1a\x12 @c\x16\xfb\xd0\xe8?,@\xe8\xfaIC\x03\xf0)@\x05D\xf0\xf01\xec-@\xa2\xc2%>\xb7(-@B\xb2\xae\x11\xe6\xdd(@XzJz\xde\n(@\xa2\xfc\r\xb3\xa6\xf8.@\xb8\xa7P\xc4|\x990@\xc0\xbf$\xe5\xed\x962@\xa9\xf8Ep\x13\x180@\x07sI\xcd5\xcc\'@1\xab\x1d\xc3\xbaz)@\xaf\xa2\x9c\x86\xf52-@\xa9\xfb\xc7\xb8m_.@\x07\xd5\x9d\xe86\x1b)@A\x80A\xdc\xf7(-@\xa1{s.\xa3\xbf&@\x97\x85\xd9NF)(@\xa3ZHv\x19\xdf&@\xf7P7\xed\xc4\x03(@\x9d7wu\t\xac/@\x86\x87\x9d\x0e\xef\x19-@\x97\x03\xbf\xb4\xfe\xdf(@80d\xcf85/@5\xafQj\ny(@\xa7\t\x15\xb5Vj-@\xe5\x9e\x93\xa50^-@\x8e\xaa\xa3\x16=\xac/@\x8a\x81?K\xc8?-@\x9a\x1f\xee\xd3\xaa\x1b+@S\x93\xd6\xb4\xde\x15(@}\xec\x1b\n\x7fR-@\x91\xcc\xc33yU,@\xf5d+\xc8k\xe4.@\xa5\xc0\xd6\xb9\xd9S\'@O\t\x14\x08\xbc\x86\'@\xb5R\xbbk\xcd\xd0(@\x94\xf8\xa3\xa9\x11\x1c1@r~.\xdeO\xf2\'@\x1aVq\xe1\xea\x15(@\xba\xd2\xaeI\xeeC&@;\x91\x83\xea\x9b%&@\xd0\r\tE\x9c\x97*@\x01T\xc9\x01r\xcb+@\xddR\xfe3\xdd\xe9\'@\xf41\x92\xe1H\x7f*@\xb6:\x8c\xdf\x99\xc8&@zws\xddd\x01(@\xa6a;\x06\xae\x95-@\xcb\xfa#\xc4\x0b\xe3*@q\x198\xcc\xacp-@\t=lSC\x8f(@4\xec\x18E\x17\x0e,@\xf6\xbe\xc8kG\xd4(@r\xf9\xeb\xa8\xf1d*@\xa4\x10\xf2F\x93>*@\x90\x1fSt\x14\x08-@\t\nN2\x87\x0f1@W8\xd3\xa0\xc0u0@&\xc7b[\xe1^\'@o\x810\xd2>\xf1/@\x9a\xf3\xc0)\x08\xce\x19@\x05\x82l\xf5\xd7\x8d\'@\x02\x87\xdb\xcf\x9c\xe3-@\x8di\xe2J\x9f\t-@{\xb6\x00M\xdf\x89\'@4\xed\x8bT\xbe:(@\xba\x8e\xe6\xc0xP(@\xe3e\xf2B\xd7[0@\x7f[\xde\x02S\x1f)@8\xe7\xa2\xb8\xc9\x87(@\xbaw_\xec\x1a:+@y\x137\x97u\xc30@*\xdd\xb2\xbfL\xec,@\x0f\xc0\xe3\xa4\x17\xe2*@F\xe4\xa3\xac\xe7\x19\x1b@\x8a\x04\xf9.\x80s-@Lq,\xbbv_+@g\x91\xd0\xa3\xf1\x12/@\x96.\xdf\x9b\xc7,0@[\x11H\xb1\xe0\xc42@"\xfa#\x15m\x1f*@"\x1b5\xe1\xc5\xf7(@"L4)\x1a:&@2\\\xab\x8e?\x03)@\x80\xb5\xd8\r\xd9\x96-@\xd6\x9f\x87\xee\xe8\xb4%@\x034X\xe6\xdf%)@,\\\x08\xc3\xa2\x80(@\x87D\x1eD>\x18)@\x1d\xdc\x88$7\xee.@\xbc\x05\x99B\xe5\x97(@\xa2m\xbee\xad\x93(@\x1c\x95~&\x9dl(@4\nF\r\xce8(@&\x82\xb69\x05\xfb&@\xb4\x1b\xf7\x8e\x14\x89(@zU_\xa7\xe4\x07+@\xa6)\xfd|\xdd\xf0\'@\x059\x85\xb6-,)@\xddj\x8b\x87zH.@d\x11h\xa9\xd3K&@\xc9\xe2p\xf0\xbd\xe4(@\xc1\xbd>\xe0\xed\xe10@QM\xbe\xa8\x1f\x9e(@J\xbc3Q&\x16)@\x04\xbb\x14\xfa\x19\xc0,@\xf1_*\x10s\xb60@\xdd\x18\x11q\x0b\xd8-@,\r\xd0\x01\xa7?-@\x06R\x16\xcd\x8bq\'@c\xed\x82\x1d\xf0_(@`L*\x0c\xc5\xf1&@\xd8\x06\x88\x9f\xfbS)@\x854\x92-\x84\xdd(@%Z\x1aTN\x19)@%\x8d\xa7:3\xa0(@\xe6\xf0$\xc7=\xe32@\xf9Y,\x06\xe2\xe5&@a\x03a\x8d\xa0k-@\x12!\xadg\xf1\x10/@\xf8\x86g\xb5\x7f>\'@o&\x88\xd2\xa9!-@\x96\xdc)\xa4\x12=(@\xef\xdd\xf2<\xfe\x9c(@zh\xc6\rr\xfe%@\x8a ^\xab\x882)@A\xe9\x80d%\xd20@\xdej\xad\xac\xfd\xef\'@3xa9\xf5\x0b/@\x84R\xec#4\xb2*@\x8aF\x88.\xb3\x1c&@h\xfc\xf1G\xdc\xc6)@\x9a\x7f-\xb9\'\xec\'@\xe3\xc2\xb3C1\xd8)@Et\xb2\x1a\xeab-@j\xab\xe4\xf0\xa6=\'@\x04\xcc\xf99\x12()@#\x8c\xda\x1e0\xf7&@\xdf\xa7\xf1;K\xb2-@\xd3\xc5n6\xcc\xba.@\x95-\x14\xf31_&@\x13\xde\x99;~1\'@\xb5\xb8\x7f\xc3\xd5\xfa(@A\xa3E\xe80?\'@E:\xde7\xf9|,@\x97\xad\xb8\xed\xf29.@w\xfe\xfe\xe2Fg-@b{[:\xa2\xc3-@\xa5az\rH\xd60@Rn9%\x98l\'@\x83c\xe4\xde\xb4z*@f3\xfb\xc0\xd9\x0e)@\x11r\x8emW\xa81@\xc2\xaa\xbc\x08\x86\xa20@^\xc2\xab\xcc\xbem(@\x102\xb3`\x9f\xc2)@U~B\xbd\xcd\xfc\'@\xbet\xe1!R\xe2\'@t\xf3\xa2,\xcf\r)@oXip\x06\xce(@A\xaaTx\xa0\xf5+@P\xb6y\xd4V\x14+@\xfb\x18\x06\x85\x95\x0e&@\x05<\xc3M\x80\xef&@Z0q\n\xcc\x86(@F}m\xfa$q-@\xdd\x10\x17\xe4\xfc\xe5-@\xc1PA\xae\xf9c&@l\xc0\xf8q\x19\xe9\'@\x04\xc4l\x0f6\xd6%@\x8d;j\xe6\xe4-)@\xe2\x89\xf39\x89\'(@\xd2v,\x9b\x02M-@\x19u }\x98\xd3)@,\xb6\xfb\x91m\xd80@l\x9b\xf1$c\x95\'@\xa6\xb4DjR\xb4(@d\x1a\xfeC\xd7w-@\n\xf0\x8f\xc6*\xf9,@\x10I\xa4\xbc\xd6\xa90@\xdb\xfe\xb0J\xbdX&@\xc6A\xa0\x96\xb8\xe9,@&}`\x9e\xe0i\'@\x17\x93L\xd2h\x05/@\xbbq\xccp\xabX-@\xd9R\x90z\x1e\xce\'@p\xa0\x08\xe5\xe2\x1d&@\x96\x13\x83\xd6\r~(@\xb9lk\xe4\xe0W\'@\x8d0\x1f\xc5\x13\xff(@\xf3\x8ezi\xf5p(@\t%\x18\x1ej\x99,@\xc0\x0f\xa8S\x9fC(@Y\xe30\x8an\x14+@#\x98!|kA&@\x17\t\x87\xfa\xdc\xfc/@iB\xa8\xfb\xa9\xec,@\x15\x9eO\xa2\xfd\xe40@\x1b\xac,\xf9\xdb"(@\xa6\xb2\x9a\xb8\xd5X(@\xd8\xfe\xdf\xe26\xf8-@N\x1b\x94\xc6\x7fR&@T\x9bd\xefM\x95,@\xd2\x84\xe9\xe5\r\xce0@\x85\xfb\xf25\x12\x9a\'@\xdf\xfb\x18\xeep\xef/@e\xfb\xa0S\xaf\x9f\'@\x98\xec\xd7a\xe9\xc1(@$\x06g\x0b(,)@\xcd\xdck\xc9\xcf\x9b-@\x85\xf8b\x14\xc7M-@qh\xfe\x11\xdc{(@\x01{\x10C\x8e\xfa+@`\x15\xea\xae\x1a\xc0)@\x08\x94\xa5\xea\xc8\xa8+@\n\x0e\xadPC\x94(@%\xf5ow7}(@\x8b7hV\xc1\x18-@B\xb4\xea!B\xd1)@8]\x0b\xf2\x05\xe4-@n\x97\x05\xe2\xaf9\x1d@\xee\x8f&\xab\r\x14/@x\x90# \xa9\x970@=n\xfb\xd0\xde\xa3.@A\xc5\xd1\x83\x8e|-@%\x10\x86$\xa6\xc9%@\xe6\x02q\xc4\xab%-@0\x81\x9c\xdc\xec\xb10@+\x8dC\xc2c\xe1,@\x91cJ\x01@\xb2,@\x17Cb\xff\xae\x8a(@\x10\xd9\xbb\xb5\x04\xad0@"\x1f\xb0\xcd\xda\x83&@\xc9\x02\xd4\xd0\xd5\x1c+@\xe6?\x92?\xa1\xbc&@\xd6\xa2\'Jl,0@\x8e\x17ahz\xfc(@\xa2\xb4\xf4*1\xb0)@\x0f\xf2t\x1e.a.@\x96\x8c\x8b\x8d \x1a+@\xd8\xcaf\xc9\xc4o+@C9\x14X\xc4\x92\'@\x84\xf9pV\xb1\xe9&@\xa9\xb1\x82\xfa\x08\xf3%@\xba.\x1fMg\xe7*@\xeel\x97\x91\x9d\xd9)@\x07\xe1\xd9Np\xf2)@+\xf1Wev6,@\xf7\x15%e\xf7\')@\xeb.[\xf5l\xc20@\x13\\\xc9\xddH\x19\x19@\xed2\x8d\x19\xad\xd8%@\x15\x1a\x17\xc39 )@\x931\xb4\x12?\x9d0@Kz8+{3)@\xbf\xb4\xcc\xe7%\xb1,@\xea\xd8^i|\x89-@O\x93g\xd7\xc8\xe7-@\xa7\xac\x81\xe6:\xe2\'@\x16\x04a\xc2\xf5\xe9/@\xe1;\xf6\xb6:_(@Z\x12e\xa3,Q(@\xffD\x94>\xf0C+@J\xe1\x18\xc4A\x18&@\x8fev\xa932/@F\xe2\xbeWE60@\xfc\x1d\xa1\x13\x16\x11-@P\xf6G\xc0\xd4|\'@gCD\x9b\x8c/\'@\xba\x05\xfc\xb6\x9f\x8d/@0\x89\xc6IO\xae%@\x8c*\x18\xcfFG/@!!\x04\x1e,\xb5/@\xc4\xbd\x1e\x06\x0b\xb5(@\x90\x81?$\xca<-@\xf6#\xf2t\xebo-@\x1a\xf90\'%\xcf+@54-y\x0c\x7f0@\x19P\xa3\xd9\x8fl/@\xbb\xdc4\x05\xc660@A\xd3A\x1f\xa5\xc8(@Y\xb4\x8f\xed\xda\x98-@Ef\xd7\x03\xd3M,@\xc2\x17\xf6\x91\xd4\xf80@\x103R\xd8\x18y/@\x92\x97\xefY\x0f\xb4(@\xd8m\xb8\x11\xa8v,@\x17\x13\xa4\x7f\x06\x8c,@{\x90-\xc4\xd2\xf9/@\x15\x06"vn\xcb(@\xe4\xc2\xba\xb5^\x0e\'@Em]\xce\x976-@\xe2J\xc2|\x06\x1d.@\x9b\xd5\xc2\xf3\x1a\x1f*@g&\xaa!\x90\x86\'@\x97-\xab7\xc0\xb0%@\xcbJ!\xb6\xb6\xc8,@\xcb\x8c\xba\x1b\xa7\x17+@\x00\x19XG\xbe\x11+@\xf4RM[\xce\xd2)@?\x82\x9d\xdc\xc2\xe9-@\x16s\xac\x97\xe3w(@\x0f\x10\x1e\xab\x8ch(@z\xfe\xd7m\x06\xd5/@\x83\x9c\t\x04q\xeb-@\xa1_\xe5\x96\x83Y(@\x15\xf8s\x9e\xe1Y(@8w*\xf1\xacl-@U\xf9\x95:\x99\x88\'@\x8a=\x14\x10\xcb2(@^\xe6H\xed\xe4\x7f(@\'6\xa0\xa5\xeb\x18.@\x8d?\xfa \'\x97-@*:\xedX40&@i\x16\xb6\x9de\xf0)@\xfa\x03\xc6\xa5\xe2\xee&@\xfbE\xc5\xbb\xce\x9b+@;<\xa9\x13z\xd00@t\x1c\xf7\x1aK\xbc*@\x1a\xbe\x99rP\xb5+@\x84n\xb872\xad0@\xb6v\x154\x91\xa6,@\x00\xea\x91\xa3n)&@\xa4WZ\x16\xb2\xa80@2d\xbd\xddc\xe9-@\xb7\x8a\x90[{\xa9+@\xcaAl\xac{\xc3\x1b@Em]\xce\x976-@\\\x02T\xf1n\x07&@\x80\x05\x83\x18\xc6)&@)UJQx\x98\'@T\xc47<\x96\xb2,@\xfc\x97y\xc9\xf1\n.@\xc1\xect\xc0\xd0\x051@\r\x80s\x84\xba4\'@\x86\x19\x9638f(@\x9dpmmd\x90,@\x1c\x07m\xf1\x8b\x94*@\xb4iMp\x81A(@\xeb\x9aEg\xffg\'@\xe5\x15D\x1c^4)@1q2\xe5\x99Q)@\x1a&\x94\xa1\xf6\xee%@0e(\x01\xf8\xb8.@\xd44\x83\xe5\x13\xd00@\x83$\xa0\xbaD\x88)@\xc3\xdf\x93e\xf7\xed*@\xc9\xd9B\'t\x1a-@\xc9\x04\xdbZ\xa8\x00(@P\xf1\xa2\xa8\xdfw\x18@\xef\xc9\xdb\xfe\xb6\x990@\xd5\x80\xe8<H\xe6\'@#j\xdbM\xecc)@\x00\xe2\x92h\xf2\xa10@Cu5\xe0\xeb\xfb%@\xc6\xbf\x91\xbf\xe4u\'@\xcf\x07\xff\xd2\xe1\xf3(@\x1a\x15\x90\xad\x99;2@F\x8f\x87\x1d`\xf7.@\xb02\xbc\xd4\x1c0,@\x14=\xc2\xd3g?/@\xe5\xffb\x10\xe1q(@ ^\xef\xaaR\x94)@v\xe7\xd6]6\x05(@\xc9C3\xa85\xf50@q\xeb\xc5"%\xe7(@o.\x1f"<|(@h|\x00\xf1\x9e7&@\x07\x86n\xba\x8a\xea(@\xb2\x90\xa7\xcd\x87u-@L\xad|\xcb3\xf2(@\xee\x07*\x9c\xf7\x82(@\x87\x9c\xc1D\x9e\x8d(@\x1e:\\\xfd\xa2\xb5)@\x19s\xfb\xc0]\x93)@\xaa\x9c4hn\xe6\'@s$\xce\xb9HR.@\x8e\x89\xf8\x1a\x10\n0@\t\nN2\x87\x0f1@\xe3\xfe6=\xc1\xa0%@*&\x91&_\xbd%@\xb3\x91_y\x8c\xed(@\xe1\xe9\xfc\xc5\xc2")@\x16\xfe\xd4\x8d\xc1:\'@~\xa6\xf7\xcb\x93\xc04@y\x1f\x9b7\xb1\xf40@\x1e\xac1m\x93\x87)@r\xb6\xbew!\xea.@)\n\xc2\xbb?\x150@\x08z8^\xffC.@\xb7\xf6\xd3\xfer\xbe%@\xb8\x0e\x088\x9b\xcd(@\x13o\xc0a\xb7\xda-@w\xa8\x94\x15\xda\xa2(@\xfb\\\x97g\x98\xf4,@\x07_}U\x17\x011@\xaek:\xe5\xcd\xd0(@\x8e\x17ahz\xfc(@\xc92\xfaO\x0c(-@\x8f\x7f\x85\x9dC\xc20@\xfba\x12\xc9!\xf7)@\xdb\x196\xac\x04\x90-@\xc1\x9c\xf5\xcch\x92.@\x85L\xd3\x1e\xfcM.@2\xd8Xn\x06?&@/\x106<L\xca0@\xf2}y\xd1M\xaf%@,zP\xc5\x01\x88-@\xbc\x9f\x01:\xb1\xb1-@2\x86B\x07?\xf8(@\xde\x0e&\xc9\x8eH)@\x1e~\xfdy(\xb2(@\xedo\x0b\x15\x98w0@\xad\xf5\xba\xb7\x88\xcf-@\x899\x91\xec\xb3^-@j\xc0\xb7>BQ3@?Q4\xf8a\xfa(@\xc4v\xb9t\xe9C-@\x821\nK\x11\xf7\'@.j>C}\x85-@\x9e\x96-D|\xd40@\xcd|Y\xfe<\xe6*@\xfd\x99L\x8c\xca\xb00@IS\x1d\x0b\xee\x04\'@\x06\xdb\x80\xcb\xb0\xfb*@2r\xf4/\xe0D)@ S\r\xab\xdeW/@\x10\xc6\xa94un/@\x15\x16|\xc5\xfcp0@g\xc1S\xd05\x88&@\xcf\xa1\xb6\xec)"(@Sj\x0f\xcd\x12R(@cl*\xf7\xd3\xb9+@\xc2\xd5H\xf7\xbd\xb9)@n\xd8V\xd8\xec\xfe-@$\x13\xab\xa0\xee\x19+@\xff68e\x13\'(@F\xea\x04vn\xc5(@\xca7\x7f\xa4\x9c\x06,@\x06\x1e\xb5\xe3+.0@\xe5\xc1\x97}jI\'@Q0\x9d\xe5;>\'@\x14x\x1d\x81\x06\xd8)@\\fM\xee7<(@Z\xf9I\xfdc\xd31@\xa2\x98\xbc\x96\x9bF(@;4U\xeb\xd3\xb1&@\xe7\x87k\xe1\x8a@*@\xc0\xd9!\x17\xce\n0@\x89\xb5\rd\x1a\x9d&@\xdb4}%z\t,@\x89\x86\x89\xcd\xb2\x94(@\x86\x7f\xea\x84\xb6\xf3,@\x1c\x13 \x03\x94\x90\'@\x16\xa6\xaa<5\xa01@\xf2\xff\xfb\xa7\xae\t(@\xa5\xe57\n\x88u(@\x14\xa8\xa0zO\xc5)@\x1d4\xe3\x18\xf2\x02)@\xb5\xe5\xdb\xde\xcb\xbf,@\xe7\xcf\xa2\xc3\rm,@\xdc\xd7?\xfa\xdd\x00&@\xd6e\xb8T\x08\xa10@\xb9\x87\x8f\xa2\x97\xfa+@\xd56\xec\xd2\x8b<(@C.{lCk\'@y\xbc\x0eU|\xa3/@\xcc\xaf\\\xc0J\xeb0@}|b\xaf\xc0\x0f)@\xce\t\x848`\x03,@\x0cp!6\x1c\xaa/@\xfe\xf9s\xfbi\'&@\xe1\x9d\x10Wh\xc0\'@EKnyU\x83-@\xbd\x9a\x1e\xfeq\x87&@\x14\xea)\xef]\xbe&@\xe5g\x17"\xf3d)@*m\x81\x99\x1c)*@\xe9\x88\xc3A"G)@\xf4\xb2\x8e\xdc\n\xb9\'@\x9c2G\x15&>+@ \x8c\xe6\xc4Zy(@>\xa2?\xac\xb0I)@.\x87h.\x1e\x9c-@\xd3\xc1L\r\x8d\xc1\'@\xb9\xde\x8c\xd3\xd4\xb3(@\xe1d\xc8\t\x00\x97%@\xfa\x0f\xb8i\xd2\x13,@\x86\xb2D\x99\x9f<-@\x1f\x9e\x11\x12\x87\xa9\'@\x80Jl\x81\x9d\x19.@HH\xdf\xf1\xe4\xfb0@\x05:x\x96\xc9#-@Pc2Q\x02\xb0%@\xfc\x11\xd3t\x83\xa0(@\xe0\xa2\x14\xf7*\x03(@\xd5#\xca\'\t\xb0,@k\xc4?\xe8\r&(@L\t\x17\xce\xc2\x0e,@Lh\xd6\xb1\x1f\x00\'@\\\xa3.\x1f\xf5@\'@\x06,N\x04-V\'@\xf8Rr\xf3\xaf\xd1/@\xf6\xd9\x8b\xb6\x19,&@\xfe\xc41\xf2\xefs-@E\xdc\xd0n;\t+@\xe5\xd9\x1c\xa6\xbeS\x1c@y\xec\\\xd9t\xa2*@E\x8f\x88g=\xe5+@\xaf\xa9_\xc8\x86\x02/@\x1d\x05\xa9T\x1av)@$9b\xe0\xe9\xd0,@2ay\xfa\x98\xaa/@~\x87\x9e\xa8\xc1\x911@\xa5\x8f\xe2 \xb9\x1c2@\xfe\xd5\x92]\x91\x08&@\xd0\x1e\xd1\xba\xc1y(@^\xb0Ygx\xfb(@ \xe1T\xc8p\xf4*@\xea\x86\xfd\xdc\xc7p-@\xe7{\xbb\xea\xeb\x0e,@\xcd1\xb0<\x01\xef(@\t\x82uue\xe6+@r\xf4q\xed\x81\x8b*@\x8cGc\x8c\x99\x16&@\x94{)|J\xa2\x1f@Y\x19\xfdz\xb4-&@x\xfeJ:\x9e\x86(@\xcbt\xe6)B\xda,@\xb1K\xf6\xdc:\xed+@%\x1cd\x878\x01+@\x14\x8bSG\\\xd8\'@!\xa2\n\x1a\x13\x93,@\x94\x90\xd9S\x9c#&@\'\x97\xc1.v\x14)@\xcar\xdc\xb7\xdd\xde.@\xad\xec\xca\x03\xf7)(@\xb46\xb8z\x8b)*@\x98z\xf3\xb3\x7f\x9b*@jMM\x1br\xab(@\xf0\x19}\xedH\x07*@\xbe\rW\xbe&\x80*@6\xd9Lf_\xd6*@yi\xc5U\xacq-@\x10\x14\xb0\xb26`(@\xbb\xde\x18|\xf1\xd1\'@Y*\xdb\xf8#\x05-@\xf6@\'\ne\xc1\'@\xf9\x91\xa0\x15\xf5\xa0&@\xa7\x99\xee\xe3\xd1q-@\xf2$\xc2j\x83"&@\xec\x01\x0f\xd7Do*@]\x81\xedY\x8e\x94-@\x8b\xc2\x85\x0e.\xef)@\x1ad\xac\xfb\x12\xdd\'@\xed\xed\xf1\xcc\xf3d\'@0T\x81\xdfN\x81-@\xaf/lt\x05\x96-@)\xed\xaab\x87\xc7&@\xd7Byj8//@Z.\xaa\xa5\x85\x9f%@\xcb\xcfk\x12\xc2\xe4.@\x7fp9"\'*)@~8\xfe\xcf:\x16(@\xe9\xbc\x96\xd2/\xa2*@N\xb8\xbe\x10\x1b\xa2/@\x92\xa9\x13l=\x9c,@\x18f\xfc\x1d\x858\'@\xdd\xdd\xc8\xf8\xabf-@\x1f\xbc\x86\xb2}\x8e-@(\n(\x95\'\xbe\'@!\xdc\xb0a\x15Y)@F\x9a_\xcd\x93\xb3-@\xad\xc3A\x8c\xa34%@zX?\x14B\xd1\'@s5\xf5\xaa39/@\x19\x18\x03\xa1\xe5\x02&@\x80\x7f\x96\xb5\xa0\xe9\'@\xa3ZHv\x19\xdf&@\xe0\xb5\xdd\xc7\xb8\xf0-@\x80\xbaL\xe8\xfc\x1b(@l\x02\xe2\xb8x\xf0+@\xadF#\xcbiL*@K\xab\x87\xcc\xc7\x82-@v?\xfa\xf0\x9e{)@\x919\x8a\xef\xb6\xcc*@\x0f _\x8a\xfc\xd5%@\xfe\xd1Wb\xde\x1a)@\xe9\xbb\xef\x0f\xa2\xf5\'@\x8e\xb6\xbf\xb4Uy(@Ly\xe8\xc0\xbd\xd9+@4\x08\xe1\x1a\x9f\xef(@\x92\xf9M\x02fy\x1b@JH"&n\xfc0@|\x92R\x18\xd5*&@\xa0\x8a!R\xec\x9e(@\n\x8b\xe9A\x87\xda-@\x97Fg<\xfc\xaa-@t\x1c\xc5n\xd8l-@\x95SB\xd5\xef{*@;\xed\x10\x92T\x0e+@\x81\xbc\x15\xd16H*@\xc8t\x0c{\x86\x8e\'@\xb3\xf1\xe6\x02\x14\xe2-@@g\x1e\x81!\xcf,@\xc8t\x0c{\x86\x8e\'@\x0c\xe2\xde\xd1P\x95)@\xbc\x0c\xf0\xc8\x94\xd8-@\xf8;\xe8\'b\x0f(@\xd7\xd5mQ[\xe5+@\xff\xc5\xe6?_@/@\xd3:\x04s\x17\xdc-@\xaa\xbdOvim&@\xe4\xbf\r\x19\xfe\x96-@\x02\x8bO\xea{%\'@t\xe6y\xbeD\xa5)@\x90\xac\xe5\'\xed\x831@e\x07\xbaPg\xad-@\xf8B\x0eF57&@\x9ea\xac\xe6I\x97(@\x1a5\x1b\xc2\xca4*@\xb3\x8e\x95\x1aN\xc4+@\xd6\xb6:\xa4\x0b\xd80@\xe0\x96j\xfe\xd3z(@~\xbfms7\xda-@\xbe2+JA\xfd,@c\xaecA\xb8\xac&@{\xf6\x93\x1fN\x18(@\xcb\xde\xb8\x92\xb2\x91-@8\x97\x8f\xe4\x9a\xc8+@G\x14<\x81e\xc7*@\xdfr8\xe5?\xbe&@\xed,y`\xbbd-@~\xedSC\xab\xe6(@ \x85\x99\x16\xea\xfd-@\xe3\x0f\xd9\xad\xaf+0@\x102\xb3`\x9f\xc2)@\xed\xa7$TA\xcb&@\xfb\xd8\\\x8a\xba:.@\xde\xde\x83Kx\x89(@\x86LX\xc7\xf2\x98-@\x82\xc0.&\xd9\xec-@\x15\xacJ\xe0\x97\xe1*@>\x04\x8e\x9c\xc8\x04\'@\'\xec\x88J\xebF%@\xaf\x89e;%m*@\xeah\x12\xdd\xa8\xd6(@fs\x07\xaa2u\'@\x18\xa6"\x1ee\xdb0@v\x81\xf6>\xe1\xd3&@\\\x7f;\xf4 3*@\x19\xfd\xc4o_\xa1-@H\xee!\xc9\x16^+@l\x8d\x91\xf9f\x9b0@\xff\xc2\x02\x93L_*@\x04T\xaf\x1f\x96!-@t-V\x8e\x81\xc7*@\xb7\xd9\x1d\x01\x1a\xe4&@:,(\xbd\xa4x.@\xff\xe1A\xad# *@z%^\x83\\{&@3\x94\xc5\x86\xb4:,@$R\xb3\x1f&\x07(@\x8a\xf7\xee\x81T>+@\x10\x9c\x0b\xd4\xa3c,@\xeb\xd3\x0b\xe2\xa11&@A\xe2V\xec\xceA*@_AO]\xd4!-@\xc9\x03\xe1P\xe1q.@\xd3\xe1\xd9\xcd\x95\xf3)@\x937\x80\x11\x04,-@\x9c\xd3\xed\xa1 a&@\x18v\xd5\xa2&\x04&@\x03\xff\xe2*\x8a\xe5-@a\x18\x95\xbd\xef\xba)@\x8f\x8e#\xf1?\xce(@r\x13\xe8V,\x04\'@7\x0e\x11\xd6\xf4\xdd0@\x1c\xf2S\x08=\xe5)@Oc6\xb5\xe6\xd9&@\x07I\xa6\x04D\xff&@\xb1NN\xb3\x04\xed,@9n!\xfc\x16K/@}\x1aq\\>l&@4\x91\x9b@\xd5\xc3&@\xd3\xbf\x05:@l.@E\x86\xf6\xb2#\x06\x1d@\x11@\xf4mX\x01\'@\xf6\x1aC\x17\xebG\x19@\xa0\x96F\xe4\x13\xb8-@i\x86\xab\xc7\xcbs)@o\x97}o\xa8\xe1+@8:n\xd8&\xb0)@\x8cGc\x8c\x99\x16&@IO\xab\x82p\xe4&@\xa6\xe9\xda\xb3\xf5\xf7*@\xd4)eLi\xc4-@\x9a\xa8\xf3\xef\xfb\x9d(@G\x9f\xc4\xf0K\xad\'@H\xea\x9b\xd5RF)@\xe6\xd39\x14\x01p)@\xb4\xd35\xab\xc0\xd3(@H!\x9cF%\xc6\'@\xbc\x18F\x8a\xc2m/@\xb02\xbc\xd4\x1c0,@a\x8e\x9cg\x8f%&@`\xae\xe4o8\xc8,@%\x042\xa5\xd6\xfd\'@s\xe8\x01\xe5,x*@J\xf6\xb8JM\xd6/@\xda\xf5\xd4\xa6\xe1\xf6*@C\x06\x1c_\xc2\xc1-@\x8d0\xaez\x1e9\'@\xc9f\xaaFI[)@3=[\xe9>\xe4(@\x0b>\xa4\xd6m\x9a2@\x8d\xc1f\x8ax\xd5(@\xac\xe5\xef\xb4\xe7\xf2\'@\x16\xf5RKB\xb40@8\xf6_\xc3D\x1d.@;\\lv\xc9\xd2-@\x14\xe2\n<4F.@wW\x86\xb1\xa0\xa8(@\xae\xc1\x91\xc2kK/@Q\x0fPi\x89\xfc\'@\x9f\x16\x05Y\xe0\x00(@\x9cp\xa6P=\xb3&@\x16\'\x90\xa2\xb8\xe1(@Q\x83\xce\x8b\xcb\x93.@\xc9\xf8\x17A\xc0u.@\x1e\\\x1e,\xd3\xdf(@\xbcnd:\x81\xf1\'@\x82t2\xa9\xf8\xb80@\xe4\x88\x8f\xeb\xee\xc4.@\xd7\x80\xf5\xcb]\xea-@g\xb7\xcdp\xfe\x01\'@\xa3l`\x8fl\x950@E\xee\x7f;\xb4\x85*@=E\x14\xfa,\x82)@\xf5\xe7\x08d\xea\xd6-@C  Gv\xa6(@\xd7\xaam\xcbE?,@\xf1\xa9\xcd:\xfd{)@\x99+SH\xfbF\x1a@\xbd\xe7\xd5\x95\x8f\xd0/@f\xfd\x9f\xfd\xcdI*@k\xafw6x\xb0)@\xb2\x14\x05X\xad\xa4)@\xe2\xa3#K\xe1S\'@m\x94\xbf\xbfr|.@\x13a\x1b\x80qu&@\x9c\x90\xfa 5\xcd&@;\x07\xbf\xb2\xab\x1a,@\xc2\xb8\x9f\x1bCL\'@C\x1bxF\r\xec&@CZ6\xc9SX)@\x97]<\x8c\x17\xa0-@\x0f\x86\xbb\'\xf6\xb30@\x81\xe0\xe8oJ--@"\x92\x030\x1a\x94&@W\tA\xb5\x17\xf50@\xab\x05\xa3\x88q\x9c(@L\xe7\xdc<\x01\x9c\x1a@\xc0@1J\xc1|(@f_\x89\xb51z-@%w\xc0@\x14\xb5)@\xce0\x90zQc&@\xbf\xae\x1c\xbbH\xeb+@SR1\xb0U\x04-@\x1a.:\xea\x1aH-@V4\xd4\xceFI(@a\x11\x12^m\x95(@h=\xfa\xf6*\xe3&@4)\xb2\xf9I\x0f\'@sPz\xdb\x14\xce(@H\xcd\xa4\x83\xe6J(@\x15}\xd5M\x17\xd2(@\x85\x0cq\x8c\xf6y*@2-\xc3)\xf3\xec&@\xdds3\xe9a\x8c)@\x9e\xba\x9b\xdcw\xbb-@\xa4\x1d\xc6\xc61\x8c0@w\xa4\x96#\x88\xa0/@/\x8a\xc5\x1e\xf4c\'@\x82V\x83\xb8\xe3\xf7)@\xa2\xb5\xcd\xb0\x9fW\'@\xd9y\xdc\x97\x1c\xd2(@_r\x17\xe0&\xc4.@\xa4\xef\xf6OyC*@\n\xa9\xd8\x9d\xa90&@*G\x86\xe7\xa8\x80-@\xb3\xce\xe0\xb4\x8b?0@\xfa\x00\xb3o\x01y\x10@(\x0c`\xf7\x89\x90(@\x08\xff\x16p5~*@\xd1\xc0\xe2\xd2\x14\xc4(@\xc6h_-\xf5\xdd-@\xac2\xfb4\xac\x00\'@\xc3\x8c\x9b{\xdc\xe40@&\xab\x11\x80\xb3\x90)@5P%\x9f\x95Q.@x\xcc\xbdB\x08\xb4/@\x01"\xe9e\x0e/.@\x88\x97t\x86c*,@\xc0\xb0\xe7#2Q\'@}\'\t$K\xe5(@Ga\xbb\x1e@\xa2/@\xe7\xd1\xc8\xb9\xdc\xee*@\x8c-\xb2\xf7x\xae&@\xa4\x07k+5\xbd(@\x05\xe8\xd7Q\xd1\x89\'@=_\xcb7_t0@\xf4\xfd\xdf=^\x1c-@\xcd\x8c,\x16\xf6\xb5(@}\x9d A\xd4\xc0)@\x9e\x80\x80K\x8c!)@KT\x8a\xab\x84\xc5&@!\xef\xf4\xcf\x9b\xee0@\xb1vE\xb2\x1b_,@\x17\xb7 \x7f*\xe3&@\x96?\x87\xf8\x95b.@\xed\xadz\x83+Z\'@\xa0\x96F\xe4\x13\xb8-@\xb0b\xba9o$*@\x8c\xd7}\xccq\t&@3q\xae\x82IP*@\r\xf8{\xd3\xa2<-@=\x9d\x1b\x8c\x98\xa3*@\x95\x9f&b^A+@\x9c9\xe28N`*@\x9b\x03I\xa7A\xc80@\x08\x0e\xfa\xeb\xbb\xe90@\xb4l\xa81_K+@@\xf5\xb2\xfa\x94\xe6.@\x1b\xe8Ig\'\xe5&@\xf2\x8d+\x1a\xddP.@`\xf3\xf4\xd0\x05J)@\x93\xa7\xacQ`\x9d-@<\x9f\x88%\x98\xaa&@Y\x19\xf9D\x08Q(@\x18$\xbfA\xe3o,@\xb4\xbb\xa4\x87\x86\xb4)@A\xec+6\xf322@\xa2\x9d\xe4\xfd/\x1a)@\xe1\xa7k\xb0r\xdd)@\x96$\x8a\x1f&Y.@\x90\x04\xf1I\xb0\x89(@\xd2H\x81a\xd1L/@GC\xb1<\xde\xd4*@j\xb7ms,d0@\xe9\tB\x89b\x89\'@\xc1\xf1w"\xb0L0@\xafZ7PCQ2@\xda#\xbe}\x13\xc4/@\xe9\x92_\xe3H\x15-@\xa5O^\x0c\xd0*-@\xff\x1f\n\xe2b\x836@\x95T\xf2\x84\xe3\xed+@\xe0q$r\x1ew-@u\xa1\xe7\x98Y\t/@\xad\xec\xca\x03\xf7)(@k\xe0\x1f\n6\x00*@\x9eiiw\xdf1+@\x8f\xb5\xac\x0c3t\'@\x80\x97a\xa9qA-@\\\x04Yv\xec\x9d0@_\xeb\xcf8M\xe6.@\x81T\x9c\xe1\x9c\x18-@b\x14p\xc0@\xfe*@\x9c\xebg\xa3<\x83(@$\xab+T\xd1\xbb\x19@&9q\r"n/@<d\x88K\x08v-@\xb4K=\xc6\xa9\x86/@H.\'hl[0@w\xeb\x90\xdc\xc0c(@)\x17\xd8\xb9\xdc\xee/@\x0e\x7f\xcf>\x92\xdd(@\x8d\x86\x9c-\x85\x060@\x0f\xbd\x8eEHR*@\x13&Yk\xd4\xf3*@\xccJQ\x88\xf6\xea/@drE\x8f\x9f<-@j\x1c\x8e\xf7i\xca(@[5\xb3\xea\x80\x9a/@\x9e\x99\xc9fg\x8d-@\xeaO\xd9\xb4=\xfd+@\xaban2;\xfa0@\xee&\xe6*[\xfa-@\x02 \xf0t*)&@\x04f\xaf=\xc1\xfc,@\xbc.f\xa8%c0@\xfe\x1f\xc0y_\xce,@2g\xd2\x02mJ(@\xaeA]\x9b\xc7\xe5+@\xae \xab\xa4\x07h0@\xa1\xa0DY\'\x98\'@\x81\x88\xb4Z]\x94-@\x1f\xb7\xe7e+\xcc)@e\x87[\xf9\xee\xee-@\xdft\xf3\x13[g0@\xbd\xdf\xbal\xefV\'@\x11\xb3$}\x91\x88-@\x15\x9c,R-\xb2(@\xdbh\xf8>9\xf2,@i\xb26\'\xed\xef\x1f@\xfaZH\'\xa3h0@\x19\xde\xf1\xc20x-@\xa4\x88NS\x16\xdc(@l\xcb~M=\x1e&@3\xed\xa3\xbb\xa0\xf7(@ure\xe3\xfc\x85+@\xaa_\xc4\x10BM,@\x92\xc6\x19\xaa[>(@\x94\x1f\xc3G\x02z(@\xf9\x85@`|\x9f%@\xb5\xb7\xfe\xbe:\xb4)@&\x17\t:\x15\x9d/@[\xb1\x95\xc9\'\x94-@\x0c\xc8\xfa\x9eb\xe3%@w\x8a\xbf\x91Xp,@\x04(`\xe7\xb5\xb7%@\x0e\xda\xab\xb5\xc7\xc1*@+2\xe2\xfb(|%@r{\x1e\t\x07\xca*@~\xfa\xa1\xf8\xc8\x83-@\x95\xede\xe4\xbbC0@\xeb\xc9\xcc\x0f\xf1\xdc+@\x1d\x19\x14uGl-@\xe78\x17 \xe4\xaa+@\x12\xf0=\xbc\xc6\xd6*@\x91\x9d/\x8c\x8a\x83*@0\x81\x9c\xdc\xec\xb10@\x07\x98.\xec\xd8\xdf/@\x19\xe0\xf2\xbb\xa1$&@O\xbc\xbb$\xc8{*@G\x01\xf0\xab<\xf8-@\x1a\xb5p\x9f\xa6\x17&@\xaa_\xc4\x10BM,@\x96\x14\x08\x9b\xe55(@\x95\xd8\xe7\x86h\xc5*@\xc06Q*\xb7\xc3\'@*\x14zFtp-@Ot\xdba\xa1\xab/@*\x14zFtp-@\x1c\x1f\xba<s\x9c(@\xb3\xcb\x83\xdfFy%@)\x84\x8dS}V-@\xda\xc2\xf4f)o(@\x12\xc3:[\xb1\xdf(@e\xb79\x969s,@\xd3\x99\x1c\xceHc)@Hu\xcd\xb6\xe3\xa9*@)\xf43U[\xbb*@Q\x1e\xcc\x97F\x88+@\xdf\x9b\xf8\xae\x16-(@+\xaee\xbas\x1b-@\xf3Y\xc1\x90\x07/+@J\x03\xc2\xd0\x92\xad%@|\x92\xca|W\x0e-@\xa8[\xd1ny$&@\xa9\x10"\x8e\xc2m&@\xf3t4e\x8e1(@\xc4\x99\xc6_<`-@\x9c\x1fa\xb2\xff\x9d(@\x80\x16P\xa7\xc6\xef*@\x9b\x02\xeaT\x12\xeb+@\xf5\xba]\x83V\xaf(@GG\xe5\xe4\xf2\xd6%@\x9f\xccV\x91t\xaa&@9\xdc\xaf\x99\x84\xdf0@AQ2i\x06\x91)@y\x8f?\xebHp(@\xd8\xbdr/\xf51&@\xb5\xbf\xba$\xc0\xed-@\xb4-8\xf1L#0@D\x06\xdf\xd8\x07\x08 @\t^X\x08\xdd\x010@\x98\xb6\x13*\x8d\xbe&@4E!(\xff\xca0@\xf9\x0b\x11vk\x1a&@p\xe2\x9a\xe7\x953&@AQ2i\x06\x91)@\xa2\xc8\n\x14\xa2\xaf.@\x8f[\x11\xfc\xcf\x9d-@[2K\x02\x0e\x1c-@nZ\xd2\xe3\xde\x18+@\xc0\x18U\x83;Q\'@eC_\x12\xc6S(@\xba@\xf2\xd0\x1c\xff%@t\xce\xea\xfb0P,@\x02\xc8\xdc\x95\x88l(@\xec\xbe\xbe\xba#n-@t\xdc\x8b2\xc3i.@\xd5\xd4\x16\xf5\xdd\x08,@\x0b3\x9f\xde\x19a.@\x02\x19\x11\x8bF\xa5%@Wx\xb7x\xd3\xfe-@k\x0f\x05\x18\xed*(@\xd6\xe2\x8c;_\xf9+@8\xfb\xecu\x83\xb5\'@\x11\xec\xaa\xa1\xcf\x86%@\xf8\x8e\xd8\'\x8d0&@\xd2\xfd\x08\x80\xbf\xac&@~\xb8\x80U\x86\xbc&@(s\x1c\xe9\xfb\xe6+@\x8c\xdd\xe7\x8d\xe7\xed-@$\x0c\xfd\x7fk6-@\xa94S\xce\x05\xd20@\x89p\x0b\xb5\x8b\x01,@\x0f\xbd\xb2e0\xe6(@\x8e\xd9c\xac\xb3\x1d,@\x96\r\t\xb4S\xde/@\xcf.<j\xd7%-@\xb4\xba\xa8\xf1\xdd6)@]\x18\xa9\xbcS3+@\x07\x83E<\n<-@\n\xa4\x1d\xb2\x9c\xbc\x1e@\x99\xaa\xb4\x0f\xd1\xca,@\xc8\xf5\xab\x10/j,@3b\xa0\xadI\x04(@(Y>\xa0\xb3\xe4+@\x1e\xf3N\x8fn>-@\xa3\r\xa0\x1a\x19\xc7,@\xb14\x0e\xf94T*@K\xe0\xf4\x98!\xcc&@\x1aa\xca\x8e-\xff\'@\xb2}1y\xe6\x8d,@\x99\x9b9\xd7\x90p.@\x9e}\xb3Wd\r(@\x00V\x0f>\x13\xed-@\xf1G\xc0M\xa8\xba,@\xa4+k\xfa\x0b$-@q\xb9\x98\xe5\xa4\x8b/@\xb82\x87\xf1\xf4E\'@\x86\xdb\x00\xeb5\xae%@\xc1b\xad\xe0\x10\x04(@,\xbd\xa2*A\xe0\'@G\x95G\xb4\x87\xf3(@\xb43\xc1\x94\x10o,@\xc8UP\x13`\xd5(@\x1dk^\r\x83\xb1-@\xd9\\E\xa2\x19\x1b)@\xce\xbeO\x1eU\xaf%@\xf34\xa6\xef\xe2A(@3i\xc8>3\xb2-@1\xe7\x06M\x8e\xb8.@\xefj\xb1\x8cAR&@\xf7^A \x10\xe2&@\xb3t\xfc\xca\x0c\xe44@{o0\x97}\xd10@\xaf\xaf\x136\x8b\xfd(@\x1b\xc7P\xe8\xb8\x16\'@\x00\xb4\xa3\xa2h*-@\xa2d\xe6\xdf>\xce(@\x91\xeb\x81BO|.@R%\xb4\xff\xa3\xef\'@#\xd8\xbe^\xe7\xea,@az\x18f\xd9\xa0,@t2\xcbf\xbd\x97*@\x93\x1f:\xbc\x8b\xab\'@5\xb9\x8e:*E.@[\x91\x93)\xeb\xd5(@R\xb3\x182\x8e\xc6\'@\xe9\xa5j\x81*\x19+@\xe1\xbc\x8f\xee,\xd6,@\xa7T\xe6)\x84\r0@l\xc4\xb6\xa5\xc6\xb3&@\xe8?\x1e\xb0zO.@\\\xf1hL\x18\x96,@\xf2\xdf\xda$\xce\x9d-@f\xe9c\xbd\x81\x011@7\xf4$\xe9R\xa2-@\xf2\xaf)?\x9d\xd8&@\xb9%@\xdfrI,@\xaf$\x07\x0e/\xaf-@6\xb3\xe3\xb3\xe9\x81-@}\x1aq\\>l&@1\x87\x1a\x10\x06\xcb\'@\x064S\xf3d\xc3&@[]\x8c\x17\xc1\xa4,@yU|\xc6P\xdb,@\x89\xc8\tUhV+@\xfa|\xe06\xbf\x18-@\x0e\xad\xda\xde\xe9\xfa(@\xdc\xee\xe2\x0e\x07\x8d-@\xc7\x9c\xb3\xf0{\xf7,@\xc2\xdc\x7f\x08\xd53,@k\xa2\x01e\x8b\xf1*@\x01\xd8\x8d\x9c\x01\xad(@\x05\x1b\xaa\xbc\x9a4&@\x14\x9a\x86\xdf\x12\xbf-@\xc7\xbb\x91.\xaae-@:\xdf\xc0\xf4%?\'@\xcf\x07\xff\xd2\xe1\xf3(@\x80\xeb\x140W\x85(@\x9d|l\x82\x88\xa2)@\xc4\x8d\xe3\x8ax9(@\xdf\x98\x9ei|\xfe%@\x9eit\xbb\xc4t(@\x80\xeb\x140W\x85(@W?e![4/@\xd6j\x0f\xf1\x1e\x96\'@\xafa\xbe\x81\x07\xe4&@\xa5\xf3\xe1z\x86X(@\xb0{\xb8\xe1o\xd8(@\xdf\xca|\xfa\x99\x90\'@\xa9\xc5\xf8w\x80\xcf(@\xef\xc9\xdb\xfe\xb6\x990@\x9e#\xe6a\xe6\x98\'@b\xcd}\x85\xad\xcb)@Z\xac\xab\x18\x9a\x05(@7\t\x11\x0bN\x97(@\x00\xea\x91\xa3n)&@\xd4\x1e\xa3\xa2\xe5h\'@\xba\xfc\xe5\xac\xc4\x1f/@\xf3\xf9\xbfC\x13\x99-@\x9fU\x81\xb9\xd0p-@\x81\x0f.\xe2/\xa20@H7\x85\x86\xc8b-@g\xed;\x0coB-@\x8a\x82\xa8f\xd4\xc7)@\x05\x9fuI\xb0\x81,@U\xc7D\x84O.*@\xb0\x80\x92\x19\xe3\xf1(@MU\xe8\x8f\x8b\xa1(@\xc4\xdeK\xea\xd3K(@\xa8?\x8cA\xdfB(@\xad\xe4\xee\x1e[3,@\x9bB\xad\xb3-)&@\x16\xab]\x9a\xda\xda/@\xdc\xbb\x99R\x91\xad/@\xb6\xf0\x86\xad\xb0\x89\'@\x165\xf3\xc9@\xa70@\xa9\xd8}|\xe4l/@\x96\xeePH\x05\xd80@\xae\xef\xa3E\n\xc7,@\xd9\x19R\xcaC{\'@\xddo-\xf4\x1ey*@\xf9\x1dw_Y\xc9-@\'\xe7\xf5u\r\xb2,@"\xe79q-m,@\xfbpn\x12\x8a\\(@\x8b\xe9\xe3\xb6\\[(@drqn\xd6\x8b,@0&\x89ZP\x1a @>\xc32\x18l\xb3(@\xa3\x02\x1f:\xe04(@\xbeqT\xef6\xf4.@\x87\x10/\x8e\x97\x1f&@\xb9b)@\xe3\xf2\'@\xdch\xb6Y-\x1e.@\xa0\xb8w\xd4:\x92.@\x94\xbd\t\x9f\x85\xb50@.\xa5?\x0cx\n/@F\xba\xa6t~\x93)@\xbbX\xe0\xc3\xdd\x18&@\x1b\x80\x03\xa9\xeeG.@f\xbd`S\xfdF.@\x81k\x10\xc8\x92\x03(@\xc9\x8f\xc6\r\xccA)@\x16\x8a\'\xbf\xe6o)@\xa7^\xd3\xef\x1570@E]\x1c\xe3\x0ei&@-\xaa\x0b-\x1e\xd4%@\x19^#\xba\xa2\xdc\'@\xb9U\xdfw\xe1f\'@\xe2\x1d\x0c\x96\xf6f&@RW\x0b\xa4\x0c\x01(@\x85\x97\x01v\xc3\x16-@\xff\x88\xe1\x0eK\x9c0@!\xcf\xbe\x1e\x8e\xf6%@\xec\xb7\xef\xd5\x1c\xa5.@\xd8O\xa2\x02^\x960@\xf0wx\x82\xe4\x93.@\xb51\x96Z\xc79/@\x94z\xaf\xe7\x1a\xec\'@\xf0\x10\x00\xc2\x0e|\'@+\xd6\xee\xa7\xba\xd70@z\x15\xc4\x84+\x83-@\xf9\xefq4\x0830@yD\x87zf\xaa-@\'k\xd6@\xc4\xc8-@\xda\x11\rN\xde\xb70@N%\x8c\xc1\xcb\xf5%@v\xb3\xf1\x03\xcb.&@*\x98N\xdc\x98\xb7/@\x802]Ol-0@|1\x8aX4\r0@r\xedR\xf1\x1b\x1e/@\x897\x81)\xcb\xb9(@gfI\xb7\xe0\xad0@k\xc0N+\x0e\xc9(@\xff#\xa4\x0b)\xb2(@@AJ\xf8\x9a\xe10@0\xf2\x9d1N\xd2\'@\x1b\x92\xc9\xa8\xc9\x0c/@t\xf7\x89@\xccC\'@\xcb\xbd\x83\xe8g\xd6\'@\xb5\x7fl\xfb\x1e\x10/@7\x83"dm%&@N\x9b\xefc?\x7f(@)\xb7\x038F\xef/@\xa0\x8aw\xdb-\x96(@\xfa\x1a\x89\x94\xd4x\'@\xdb:\x8e\xfe\xa5\xb60@e\x8er\xec\xfe\xf8,@\xc8\xde\xc3\xd8?+)@;\x98\xda\x98\x9e5-@&Eb=\xc1u-@9\x03\xfa\x120\x1a)@S\xa2\xb9\x94\x0cY(@\x875\x04\xcb$\xdd&@\xc7\xaae)F\xb2-@\x8d\tj\x9b\x11 (@{@Z\xdbX\xbb)@$\xa8\xf5\x08\xd6s(@R7D<\x0e\x94(@\x1f\x86\xbf\xcem\xe0\'@\xd7\xf1UWhC(@\x89\xb5\x08\xc3\xe1s0@\xeb\xc8\xf2\x1a\xe8&\'@\xb7\x1cv5\xf1/*@\x8f\x14\xe0\xa6\xff!)@\x9c[\xa7\xe7\x0bj\'@(0\xc9\xd2R\xa7-@Vs;%\xd4\xd0.@jH\x98\x19\xbbX\'@\xcb\x02\x04\xf0\xca\xe2(@\x8c\x05\xde\x99Z#-@\xb1\xe6G\xd9,\xde&@7+\x9a\xd3~\xf6+@\x91\xbfF\xe1\xc6\x14+@\xb9\xefn6M\xa9(@\xa6<\x9b?!\xa0-@\xabz\xad\x00\x97\xd0/@\x97_\x92\x07\xc6\xc7(@\x13\xeb\x03\xb2\x99\xd2)@\n\x91\xabM`Y&@j\xf6r`\t\x7f-@\xb03^T/\xe8\'@\x98\xa6Lf\xea3,@UT7{\x1e\xad-@PW\x1f!\xda\x1d+@\xbf7\xceq\x8e|-@\x82w&\xfc\xaeR0@\xd2s\xe0a\x16\xe0.@\\:$\xd7\xb2d(@,\x19Tq\rN&@\x95,5\xa3D,/@[\x9e\x05\x14d\xb1(@\x9d\xe7\x9f\xad:8,@7\xd8\x91\xeb\x82\x16+@y\xa1{ZV\x80+@\xdf\x04.HY\xcd,@\xba\x887\xd2\x0c\xd6/@L\xd81\xdc|\xa11@@0q8\xe3\xdb0@\x07\x00\x9d$;V&@x\xb8\x18G\x15\xf4,@\xd7\x7f\xc9XX\xc4)@p\xb5+#\xe9\n*@\x91 P\xbc\xd9\xe70@\x8f;\xf4\xcc\xd3\x85(@*c\xfa\x1e5~(@\xcd\xe1r\t\xf2a&@H\x99)\xf0\xba\xd9-@\xbba>\x8d\x82G/@f\xcf\x99\x9f\xc3\xae\'@\x90b\x17\n\xa5\xe1&@O},O\x9e\x90\'@y`\xcb5\xa1k\'@(\xafj\xb4\xa7m\x19@\xf8\xeb\xbe\xe8\xf1\x91-@\xf7\xfa\x0b\x01\xa1\xc8+@\xc4\xc1\xd4\xa0\xad\xfb(@j8G\xb8\x97\xde(@j\xe1\x93K\xd71/@37\x90( \xa8*@Q\x88\x8b\xd6\x06\xa0-@\xa3\x1bBP\xa0_&@\x0e\x86\xb9\xd0\xb2-(@&\x84c\xbe\x83\xa1/@\xeb$\xeb\xa0\x85\xc5)@\xff*\xcf\xd1x|.@\xc7H)Y\xd5\x01-@D8\xc9\xd1\x9f\x17\'@1\xf6!\x0cG\xb3*@*\r\xdc\t%\x9b2@\xc9s$9\xe81)@\xdah\x15\x82v;/@\xedj\xda\x9f_\x8d\'@\x84i8\x94\xe1Q&@\xbax#\xcf<\x9f2@\x02\xd9\xbb\xb4\xc2\xdb\x1f@\x01\x89\xefEH\n-@\xf2\xb6\xe6(z10@\x97\xc5\xaa\x86\xa0?\'@\xff29f(\xe9\'@\x92\xce\xd1\xb6\x84\xc6-@\xa7\xa0\xb9\xb1\xd6u(@\xd6E\x03AQ\xc10@\x8d\x93Ci\xca\xc2(@\x1a\xc8\x1b\\\x06\xf7,@\xf5\xb3\xfb$K\x07.@\x08\x804y\x9e\xa0(@\x19\xe9\x93\xd5\xb1\x92(@Ym\xe3\x7f\xb33-@\xe1\x0f\xf7\x9d\xe50,@.\x80}\xe5\xe7\xb3&@\x1f\nr#Y\x1c+@TY1>g\xd3-@\xf6\x1cRL\x98\x9b(@\xf6iQ%\xba~0@\x04\xe6\xfd\xb4\xda\xf5,@\x05\x06\xa1\xa3\x8f+)@k\xee\x93\xba\xfa\xa6(@\xf6\x1cRL\x98\x9b(@J\xbd\x07\xcd/\xad&@\xb5\xaf\x01\xb7F\xf9%@@\x853\xddO*.@\x8eKS\xb3\x8d+)@\x88J\x8eC\xc2.-@\xef\x8c\x17\xb3zF0@\xd5\x81\xa3\x0b8\xc80@\x98\xbe\x81\xdc$\xe3.@O/\x03y=\xa4/@\x06\xd8\x9b\xbbH\x100@\xba\x0e\xe9\xaen\xe7\x19@Jo\xf5^\xea\xe6(@\x1fU\x8a\x96\xc4\xc4&@j\xce\x9c\x95u:.@\x1aX[\xf6s\xf0\'@\xd4?d\x04\xb5b\'@(\x01\x0fG\xa9\x18)@l\xbdgQ\xa1\x96(@$\x80\x1by\xd2l(@\xd5Q\xb0\x0f\x16\xcf(@\xe4w)\x17\x8f\xdc&@\x15\xe1\xdd\xe5a\xfc.@\xde\xb2\xdc\x91w\xde-@\xf43\xd4\x99\xa5\t\'@\xccn\xe7*b\xf0.@\xfa\xd5\x84\xdaV9&@J\xd9\xf1\x99mo(@\x14\xb3\r_\xc4\xf30@\xc5\xa7\x0f\x1f\xb6/(@^\xc7\xa8\xf3#\x01\'@]\x1cp\xeb\xd1\n)@\xde!\x1d\xbdp{&@\xc5\x8d\x0e"\x95\x04\'@\xbc\xa9\xbc\xa2\xc3\xd22@\x96\xb2#\x8c\xffq(@\x986T\xaf\xc2\xf5(@J\xee\xda\x1c\xa1H&@\x82\xefs9\x01M-@\xe8\x86\x1e\t3\x97,@%\x03\xa2\x92\x92\xc80@\x92\xb6\xb9P9\x18&@TMb\xa6\xf1\xec%@\xcaD\x9bn#\x1d.@\xc2\xbb\xca\xe2\xba\xfb(@\xe8\x80a\x9eo\x9c\'@\x01\x14\x99\xb3\xb2\xa20@^\xc7\xa8\xf3#\x01\'@1\xea}\xf7\xc1\')@\xb7\xe0\xe8+\xd1\xb4-@;\x07\xbf\xb2\xab\x1a,@\xd9KY\x96\xb6k.@K\x92\xfd\x84\xce1)@`Q\x19\xc7\xa1\xe2\'@q\x9f\xb0\xde\xcc&0@\xf8L\xba\ny\xa7%@P\xc9\xcd\xe7&90@?}\xd3\xb2\x14Z(@\xb5\xf0\x912\xb7\x1d)@\x0ex\x1a~[\xb7.@\xc1\xf6\xb9=q\xa20@\xe2\xab\xa2\x8a\xb3+-@\xd5|w)5t)@\x97\xf6\xc7\x97\xad\x04.@\xfc\x08\xb2\xca\xd0\x840@\x93\'\x82\xb6\xd76&@u\\\xb5_\xd5\xe9-@\'\x9c\x958\x0e\xd20@\x85l\x15]\x18\x0e\'@\xaaP\xf2\xfc\xda\xf7)@9t\xe2\x89+\xc2.@\xccH\n\xe8=^,@\xb9\xd2\xdf\xb1\x87\x9a&@\x0c\xbc]A\x07\xcb0@^\xb1zp\x87\xd1%@\r \xf7H\x17\xc20@\x01\xa7,!\x98\x7f0@#I\x1eM\x87=\'@+\x03\xfd\x07e\'&@J\x17\x8b\x03\xfdT\'@\x13\n\xf7\x94U!0@\xa4\x13\xe6\x9a\x01v-@\x7f8\xb3s:I%@*\xa6O\x86<\xa3&@\t\xb4\x84\x0b\x7fc.@\xe0bm\xc0?\x070@\x00\xb3\x88z\xc6<\'@X=UH\xbcs\'@c\xec\x18\'\xebY)@\xf9\xeb\nBE\xa2/@\xd0\xbc\xbb\xbaJ\xa7/@<I\x86\xdb\t\xc6*@;\xc5\xb9\x83C\x06\'@3A\th\x8a\t*@H\x92\x88#FC*@\x9b|0\xa2?T+@\xe1!\x95\xa4V\xc4.@\xbe\xaa%\xe4\xbf\x1d)@\xfa\xd3L\x8c\xc5\xfa0@\x7f\x8d\xad\xad\xaa!&@J\xfa\xf9\xd5\x99\xfc,@J\xb0q\xfd\xb7\xef,@\xb0\xc8\x0b\x89qR)@\xae\xe4\xcb\xb3\xdb\xde.@1\xdbf\xc4\xf0\xe9.@\xde\xbb=\x89\xc3m%@\x86\xbc)\xb8\'g-@m\x88\xf2<\x9bA\x1a@1\xa3z\xf44\xb9)@\x9f\xa7\xbd\xa8~\x0c&@\xdfm\xabl\xc1\x1e&@\x83\xbf}(\xe3\x06\'@+[\x8b\xd2\x0c\xd2%@\xd6\x0fc\xe6\x03\xff+@\xc3|\xa9r\xdc:2@>\x87\xad\xf3\x01\xf6,@\xb2}1y\xe6\x8d,@\xc6\x8c\\\xc9\x8c\x8d)@\x83\xad_\xba\xfd\xf3\x1d@I\xe9x\x1c":-@"Y\tO3\x08,@}\xd1\x1b\xaa\xfa\x1f/@\x9a\xb7H\xa5\x01\x17&@z\xd2\x94\x1e\xe2\xd52@u\xedq\xf9\xf4\xe5-@\xf1\x07\xdd\xfd\xf3\r,@U$h\x8c\x9d\xee+@\xc0\x96\xdf\x16\xc6\xb9)@\xa0\xf4r\x8f\xa0\x0e*@X\xab\x17\xf0>\xf9*@\xa4:\x0f\xc2\xa1\xd1(@\xa7\r*!\xf9|(@\xb6/\xca>\xe2\xff&@2\x86\xa2\xcd\xccs-@/<\xed\xee\xab\xcf0@\x98\xa5t\xf1\x80\x97%@\xb4_x\xb2o4,@y\xdcj\xefn\xad\'@`L*\x0c\xc5\xf1&@z\xea\xbe\xefbU-@1Q\xaa\xcb\xfb\xc9-@\xdfc\x91\x03\x87\\)@\xa4:\x0f\xc2\xa1\xd1(@)\rSv\xdc\xa3+@(T\x99\x8b\xf8\xc5&@\xc2A\rk\xaf\x8f0@\x19\xa1UO\x87\xee0@\x85["\xac\xdb\x88(@\xc4u\xe6A\xf9.,@\x8a\xa5\xa6CJY\'@\x9e\x10\x9c\xb0\xab\xe7-@\x85\x07\xd7\x18bG)@\x1c?\xc5\x9c\x9d\xeb,@\xf4\xfd\x9e\xd7_I*@>U\x13H\x86\r,@\xc0(\xc2\xb7t\xae-@n\xd8V\xd8\xec\xfe-@\xf3\x85\x00\x8b\xf3\xe5%@ \x99\xf5\xb4L\x95*@\x0821\xe0\x13g*@\xd7\xb3z:\x82[*@\xdf\xe6N\xa5\xf9:)@\x8a\xa5\xa6CJY\'@9zE\xa2;\x8b)@\xa2\xfd\xf3w=\xe7-@=M\xd5;\x8e\xea)@\xca\xc4*!\x94[/@\x83\xf3wt\tE)@q\x07\x992>\xc4-@\x0cL!\xe3$M-@/\x17+\r8f-@\xfeA\xf8\x9b;V\'@\xadNM\x91s\xd8-@\x98u\x14%*80@\xc1`\xb3\xec(\xd5\x1f@o\xaf\xc0\xa9\xdc\x8e(@\xa6\xa6ay\xf2\x9c)@[\xfd\x0e\xf7\t\x9e\'@q4\xa8Q\x0e\xfa)@R\x8f\xca\xf3\xde\xb5/@\x96\xec}\xa3\xf1\xb4%@\x04\xe8\xc2\xb86c,@\xb4\xbcc\xcbcz*@\xf8)L_\xa5\xba,@\xd4\x9ei]\x0c\x87(@L\x9a\x8d\xe2\x80\x84\'@\npS\xe6|;*@\xf7\xd4\n\xf9!!)@\xfc\xa4\xc4\x13\xc3.-@\xb1\x19z\xa5\x81K(@\x07\x10\xb0\x80\x83\x03&@\xcdxq\x8a\xf7\xeb&@\xad\xe1W\xaf\xaaL\'@_9\x17p\xc4\xf5-@H\r/\xa2\x00\x16)@?\xc4\x05\x9b\x96J(@&1\x87-}\x990@\x81\x1e&\x06\x8f\xad(@\xea?\xb4~W|(@\x01\xb6\xa3\xdc\xafe2@\xf1D-\x88\x94\xa5(@\xe2=\x06=\x99\xa3)@N\xcb\x0c\xd8@Z*@\xa3\x18~.9O-@\xc9H\xcf\xc6\xc9\xd4(@t\x13\x8b\xd0y\xc7-@\x0bZ\xac\x1e\x95\x00.@<\xf0lJw\xe3)@\xebg9pV@,@\xe5\xf4\xd16\x01C)@\xa4\\\x02\x17o:-@\xa4\xf9y\xd8\x91\xd4\'@\xac\xd9\xa9\x9f\x7f\xf9%@\xad,+\xf8\xbf\xb1)@\xae%\xa1\x12\x96I*@\xe2&\x12~\xdck,@\xf9|\x01\x11\xc8P)@2Q\xccU\x0e2-@\xba9\xf4\xba\xee\xba(@B\x8e\x1d\xc3\xc2\xd7%@@QK\xfei((@\xaa\xf3\xdf\x8a)\x06)@\x81\xbb0\x89\xcdW,@\xda=\x1e\x88FD-@a\xb0\xb5\x10\x9f\xb5/@D8\x85\x9e\xcdE)@Hf\xdb\xc3\xe9\xc1&@\xec\xca\xd7\xe1\xd3\xcb.@s\xbb\xa4ZX\x90.@H\x8e\xd2\xb1=\xb5(@\xc54p\x17\x11\x03-@.AM\x8d\xb2\xe8+@`\xf0\xeeQ0\x89\x18@\xe8\x80a\x9eo\x9c\'@kn\x9bSa\xd2\'@\x9f!\x97\xf0M\n)@\x1e3\xf6ag\xc8,@\xbc\xc5\xa8\x92W\x88&@\xbd\x05_\x1a\xd8\xa4/@\xbd\x05_\x1a\xd8\xa4/@\xecP\x80\xdd\xf4\xc7%@\x08\xb8\x8c\xa8\xd0\xb6%@\xaa\xb9\x01F\xde\x81&@m\xc4\xf3\xfe%\x051@\xd0-_ #\x9f/@\xd3\xa5o\n\x0ey-@\xda\x07Y\x06\x11\xdb+@\x07\x86\xb2\t\x88{\x1b@\xfc\xec\xddU\xcd\x911@\xc8!F@\xaf\xd5(@\xf2\xae\xcd?\x94\xb70@\xd6\xcc)\xe7\xe4\xd7\x17@O8\xbc\xcf\x04?*@DU\x12\xcf< 0@\xa0\x06c\xa3|\x14+@v\xb3\xf1\x03\xcb.&@\x92@\xeds\xb0\x080@7,\x93\xd5\x9c\x02,@\xe7\xab\xb3=\xb8\xdf.@\xa6u\xfe\xef.\x03/@Q^\xfb<%K(@M\t2\xba,\xa50@\xac\xf4\x9a\xf0;\x9a*@\xeb)\xb2\xfe\x9c0(@\x04\x0ew\x9f\xd4\xe60@\x8a\x03O\xbe\x81\xc60@c\xb8\x08\x8a`\x82-@&g\x8e\x93/\x0b/@D\xa3\x00\x8d\xb1>,@\xa3&(2\xc7\x1c-@\xce\xfc\x07\xc1:l1@C\xa2\xf1\\\xde\xe10@R\xc3(\x94\xd3\xf00@|\x94=\xb0\x9e\x0c-@\xe8\x1c@\xf5\xcb\xf0,@}\xbb\xb4C\x9c](@\xdd\xe9\xd9\xf3,f)@\xc3\xbdS\x85V\x04(@\xed?,h\xd2K)@e;M\xba\xac\xa2*@u\x11FB\xfe\xa10@5\r{\xe9\xa6\xb00@\xdcMU\x18\xc7\xa80@\x12\xb1\x0f\xb6b(/@0 \xa1\xfa\xdb\xc20@F\xc1\xa2`\xd3\xb4-@\xc3\x8eH\x93\x9aw.@\x1aF\xa0\xdd\xd6\xd80@0\xb5\xc5\xdfp\xa2(@\x82\xe8\x01F\xf3\xbb)@\xbd\x93m\xa2t\x97&@;\x1b\x18\xd4\x83\xdb\'@F\x85\x13I\x8aH-@ s\xf3\xe0T\xc0(@gBC\xfd\x9eZ.@\xff\x84?\xcci\xb8)@\x93."{\x9c\xd9\'@sz(W\xc5\xc7\'@\xc0\x9e5\x83\x8d\x800@F\xf8g\x89\x13\x9f)@\x8a\xeb\xe6i\xb2\xb40@vz\x1d`h\x873@\xb8\x19\x00Y$\xda0@-\x0e\xcf\xf9Cn-@\xd7\xe4Fa\xa2\xc9,@\xb8\x18z\xb9]r\'@\xc0\xce\xa9Hb\xa8-@H\xf4!\xedG#\'@\x06\xffF\x97\x18\xf0)@\x06J}|\xf2F.@,(\xa4\xe9:\xb4/@\xa3\x8cf\x99\t\xca\'@CB_\xcfA_-@\xc8W`\x9b`\xf8-@\xfa=\x10?=\xd6,@)\x06\xf4Ct\xfc0@~o\x93]\x1a\x7f\x1b@ah\xe5\xe2\xd0\x9d(@aa\xeaO\xa5\xab,@\xa5\xa7l=\x92\xe5.@\xfb\xbc,\xf4\x98\x14-@7\x1fvI\xbd\xf9(@\xb9\x86\x1a\x88p\xc8,@\x03\x00\xaaa\xb2\xce+@\x14\xad\xcb\x9a\xbe\xe00@\xd6\xed\\\xfb\xd0\xd2)@\xd3\n\x97\xdc=\xe7.@\x8fF@\xd9\xba\x98)@\x1d\xd3\x18\xa9\\\xd3\x1f@h\xa9\xa2\xf2\xe7\x8b&@\\\xe3F\xdc\x1c\xcf,@\xb3[\xcb\x08<\x15/@\xeb\xb9\xe5S\x08\xf10@\xdfs\x9e\xfe\xe4\xd6,@\'\\\x17\xd0\xcf\xec*@(\x8fbx\xff\x16.@\xa4\xb2oI\xd6;-@\xbc0\xd0\xe9N\x96(@=&?\xa9\xb9\x86(@\x18\xf3\xacb\xd7\xf7&@\xf8m7\xeb\x05\xb8.@\x0b\xb1\xd9;\xf3\x85,@\x10\x0e@.\xa9\xed,@9+\xe2\x94\x9b\x160@Tz\xac\xc51{)@Mo\xc3\x9e\xe4\xa50@\xb3\x91\xbeS\xde\xe9,@\xcf\x96\xf1\x1b[\xe5-@\x86\xd1\x9fe\x14I*@\xd1_\xc9k\xef\x8b(@\xb3\xab*26\x020@\'\xeeU\xc7@\x11.@\xe5\xeeDl\xa3\xdb,@x\xd6/\xef\x0bO(@<\xa3)\x87[\xed0@\x8a\xdc\xd5\xe7\xbdu0@{]\x02\xaa\xac\x80)@\xfa\xbd\xe5\xbd\xa5\x8d)@\x821\xf1%\xdc\x00*@%\x02*\xe0\x04;\'@\xa0\xa0I\x1f\x01\xa50@\xd2J\x89\xcai\x98%@n(\xeb\x93vj2@\x12F\xcc\xfe\x05\x830@\x13\xb18\x12\xf3\x9e0@CJ\xc0{\xb7\x9b.@\xf9\xa1F_sP0@y\xd3\xa1\x01\x03P0@q\xa8\xcfG~\xef,@\xa5e`\x02\x84\xd5\x19@\xee8\xfdL\x9f\x96-@\xc8La\x19\xa9\xf0(@\xa47<b\xdb[\x1e@#OY7;\xb9-@\xdc\x9fCC&\xba1@5\xb3`\xdc\xe2s\'@?*\xdeN\x04}-@\x8cLq+i\x14*@\x98\xc7\xa9\r\xae@\'@\xa9n\x17\x99\xad\xa60@\xdf\xec\xccq\xc5\x86,@s\xdc\x03Q\xeb\x1b+@\xb7\x03\xb5\xf5e\xee)@h\x1e\xdf\xcf\x8d\xd4)@\x86\xd2 \x9bS\x0f1@\x18-\xbe\xf7\xae<+@/\xa6\xff\xa8%e&@\x89\x86\xce\xf4=\xf3,@0\x9d\x97!\x9b7)@\x93=\xde\x033\xf9(@7S\xd4\xd0[\x07-@30\xdd}wE-@q\x96\xf1\xb7\xf1\xf7*@B\x8f\xd1\xdebh0@\xfd\xbd\x7f\xdcv\x12,@P\xf2\xf7\xdfw\xeb-@\xcd.\xed1\xe8\xde,@\xfd\x8a\xf1#^\x8a-@H\x8d\x00\xf7\x12\x8d,@.\xdaSB\x14\xeb-@\x16_I~_s(@\xab\xd1\xa5\xb3\x85k&@M{*\x01d\x0f,@=\x95n\xba{\xfa%@\x14\xa6\xc7PYl1@\x89\xad\x1d\xf5\xae\x88/@\x0f;x\x93\xf1\xc5)@\x0b\xb1xJ\xcd\xf2.@\xe5V\x14v\xd5\xd2-@1W\x9f;\x11\xdc/@,\xafyD0\xe0,@w\xd5\xcd\xf2\x17`/@\x14nL\xce\xbf\xef+@\x8b\x05\x02\xfd\x80%*@#_\xe0\x08 $(@+b\xbf\xf0\x03\xf3(@\x1d\xfe\xe1#\xd8\xe1&@\t\xda"!\xb9\xfe\'@\xda\xf4<\xf5\xb1\x90)@i\x8e\xe5>-\xa9&@\xd7\xf8\xfdV\x8b\x1e,@a\x89\xf93h\x0e0@n\x00\xa9\xaa\xb1]+@\x0e\x14;\x9a\xe6\xb4+@\x98\xa7u#b\xb6,@n\r\xa5t\xd7\xf71@}\xdb\xb1,\x9b-2@\x07\xd3\xe5\xc4\xf8\x92*@\xb5\xa3%I\xb1N.@\x9fggQ\xef#(@\xf7\xfd\xbe@\x013-@/\x17\x80\xcceL(@\xae\xb3/\xcf-b\'@\xae\xb3/\xcf-b\'@\xb0\xd6\xc6 \xcc\x98*@)\xcb\x17\xcb\xad\xe6(@\xccp\x04\xe5\xc8\x98(@B\x15\x01\xc4fs(@hx\xa6\xc2O\x83/@^\xc1\x80`\x94\x120@ic\x1ci\x02\xbd(@*EE-\x91\xa10@\x08D\x10I\n>*@\xf6\x9e\xdf\xe0\x06\xd7%@g\'\xf7\xb4>v/@m$W\x89\xcd+.@b#\xfbwg\x0c-@\xaf\xf1\xec\x8d\x8bq,@&^\xffd\t\x84&@)\x82\x0e\xd0\x0cL-@\x99Ya83G\'@9l\x96\xe6\x07\xea*@z_DW\x1a\x83-@\xc87\x90=\xee=&@\xd7m~K\x11\xca2@\xa7\x1b\'x\xf5\xa50@\x8b8\x98\n\xa2\x9a-@\x95\x1b[\xc4\xc8#&@f\xfb\x9aSa\x0c*@$5.\xecM\\*@\xc2\xe9\xbf_\x06\xb0\'@I\x85Ik\xf9\xb9)@\x0e\xa4\xa3\xbc\x98.\'@\xbax#\xcf<\x9f2@pv\x15M\x7f\xd9,@\xd5Y\x98\x03r\xaf)@\xb5\xc6\xe8\xdf\x15\xae\'@\xad\x19^\xa1\x1d#&@/\xee\xfa\x82k\x1b&@WY\xf7\x88\xec\x17&@\nx4=\x85\x9a)@\x07v.\xeb1M\'@zz\x8b)_\x12&@\xaa\xcdb+\xfe\x0c&@\xe9&c\xadGc\'@\xd5\x96Y\xf9\xde\x0c+@\xde\xee\xefj\x8a\xa8/@`j\x95\x19\x84\xd6%@\xa1\xb8*\x07H\xd1\x17@\xe0\x00\x83\xd8\xc0\xeb*@g2h\xcc;\xda-@\xb9`}\xa1\xa8\xbf,@\x95\xc9\x9a\xb8q\xe3*@\xcbm\xb5\xd6\x94\x151@\x15i\xa1\xc6\x15\xe40@\x17x\x80Y\xd0j\'@\t?\x01\x9ccp*@\xb3\xcdo\xd7\x1f\x05&@[\x16\xf9t[\x8a)@\xff\x08\xd4a\xdc\x90\'@\x0f\x9b^\xeby\xa4+@\xe0\xe1"!X\x95%@\xad-\xcf\'\xdb{%@u\x89Y7\x01\xfb/@\xec\xde\xa59\xad\xbe*@5V\x17CGx-@_!\x82\x82{\xaf-@\x7f<\x80U<\xc7*@ure\xe3\xfc\x85+@\x11S\xa4\xeb\x97 (@z\xfd\xc8\xd9\xb790@\'\x19 \x81\x95-0@\xf9\xd1\xda\xa29e)@\x1f\x81(\xceZ(+@\x88K\xffg\xac\x84)@|\n\x90)\xc4\xc8*@p\x10d&\xd4\x05(@\xf8\xd2\x8c\xc1\xfd2(@\xae\xe8\xe5\x03\xafR)@\xf0\x1d\x14M\x88\xec/@\xd4\xbbq\xa0\xfdJ+@\x16\x83\xbdV3\x18-@\xf3#\xc6\xdaae\'@P\x1cb\xaa\xa2\xcf(@7N"\xb5\x8a\xba)@\xcd\xed\x86\x16\xc1\x17+@7,\x93\xd5\x9c\x02,@\r9\x80\xf0*\xee)@\x0e\x1c\r\xbe\xfbo,@9X\xe5H\xca\xb20@\xbd\xaf\xff\xe2\xfc\xba)@*\x90y\x1c\x84R+@r\r\xa2+\x8d\xa3)@\xe1\xacM\xb6p\xc0-@\xbf\xd5\x97\xb7\xcb\x861@\xb0SY4)X+@\xe1h\x1d\x8bh\xd8(@.\x9b\xe9D\xcd\x97\x18@\xa3\xf9\x87QC%+@&\'4\xe0]\x060@~\xb5\xbe\xa7#{*@\xb5\xb8\xa8R\x1b3+@\x86\xb2\xd2\x00\xa3N-@.\xd3\x82\x0c\x8dR(@\xbb\x9a\xe0b:\xe5*@\x024O\xc8\xde\x18+@+f\xa6S\xae*(@\x01\x0f\xf4\xc4\x91\xb7)@l\xd6_<W\xc8*@l\xd6_<W\xc8*@\xc5\xa9\xcd\x03\xdbe-@\xd7Ms\xac\xddi\'@r\xd6jy)\xc1/@\xcf\x8c\xb6\x13>\xa4/@\xc0\x84\xcf\xb3\xc0P3@{\x86\x08\x97\xbdz(@.^\xee+c\x14,@\x1f\x12\xb0\xe3d5)@b\xd0^\xb7\x93\xc6,@\x1ek(\xfc\xe7\xdd1@\xd3\x1b\xe2\xba\r\x06,@\xca\xf0\xfeca\xeb-@.\x0b\xee~\xa9\xae,@\x04zD\x8e\xb8A+@\xc2\xef\t\x0f.a-@tUh\xa7\xa4\xa7.@@\xcb\xf36\xd9>(@\xcb\x89\x9eR\x9aa+@\x96\xce\xeb\xce\x0b\xb0/@cVd\x99\x0e\xeb%@\xfe\xce_a1\x0c/@\x04\xd3\x92\xa4\xfc\x14+@}}m|\xd8\xd2)@\xed\xb5\xc5\xb2\xa8Y0@)1\x11\x91s>-@Sy\xd6+<>/@\xa5\xb1tx\xbc\xd90@\xbe\x10\x0f\x99\x05\x98*@<\xf5["\x89\x93-@gT\xc0\x0c\x05\xf8.@\x97\x10\xb9\xfa\xde\xaf-@|$Qs\xaa\xc90@P\xe3\xa6\x18\x8b\x1a-@k\xf2\xf9\xf2:\xbc1@5\xf1J\x0f8\xbd/@\xd3e\x85\ne\xe1-@\x0b\x06\x8e\x960\x1b,@\x05\xeb\x04_\xf3o0@lk%\x13\xddz&@\xc8\xe7Sg\xe4\x84-@\xc0\x08Y\x06]|-@D?A\xf2Z3-@E\xae:n\x03\x911@t\xbe\x05EX\xc1,@\x06\xf2\x85\xc2\xdb$)@\xb6\x86\xc5%f\xf8,@7j\x80f\\\xca\'@\xbf0E\t`^-@\x94eOU\xc7&-@Jt\x8f\xeeO\x01-@j9\x96\xc8\xe7\xad(@\x9b~\xd1\xa4 \x00.@\x0f\xf4r1p\xc4&@?(o\xf2\xa8\xf9,@\x90rB\xa3\x93\x9d(@\xad\xfc\xack7\x07.@\xf2\xd1\x01\xae\nC-@\x120\xcc\xe2\xe3\x0f-@\x120\xcc\xe2\xe3\x0f-@Wb\x93n_g-@@\xfa\xa1*\xd3\x8a-@pK\x8f6\x84\x81-@\x10\xe4\xfa\xaec\x07-@\x03\xb6(\xe5\xea\xe0*@\xe7s,\xedp\xe5-@\x19\xf4B\xbfy\x08(@\x0ci\xec\\\xd8\xc6(@H6n\xe4\x1e|-@E\x07\xd2\x02\xde\xd1,@\x1b\x16\xe0\xb8\x93\x1d-@\x00d\xb1\xff&\t(@R!L\x087\xb9(@u\x97X6K&)@pR\x8fk\x9d0-@+\x827\x89\xca\x87&@\x13f2|~\xa7%@\xf0\xba\xf1\x16\x99\x9f/@\x9f\xedy\xdcY.-@\r\xd8\x05\x17w\xdd-@\x03\xf7\xf8\xfeo\x1b)@\n\x9e\xdcrA?)@\x93\x17\x7f\xd8\xf3\xb6-@\xaf\xbd{\xb7/\x03)@\xfe;\x990\xf4E+@\xa3\x8f\xc5\xf6z$-@\xa6\xae\x9c^\x07\x00)@\x00\x01\x91t,\x9e-@\x11\xacAH\xcc\xd3\'@w.Gb<C)@\xa3\x8f!6\x9d\xb4-@\xe2\xd19\x02\xe7\xf6-@\xdd\xe0Ip\x1a\x8c,@^6h\x91\x9d\x7f0@\xd94\x85\xa5{\x8b-@\xf9\xf5\x98\x17f\x90/@\xafG\x10[\xab\xe3+@\xfb\x9da\x00\xe1]-@\xb2\xfc\x9b\xa47$/@\x7f\x80oQ\x1b\x80-@\x0c\x9a\xb5\x88\xdb\xa10@\x16\xa9\xe9\xe4W\xd7,@\xbb\xadMT&c-@\xacO\x01Hkr)@\x12\'\x05\\#\x92(@\xecF\x0e\x00\x84\x110@ }J\xbd\xaf\x9d-@J\xf3\xc7\xc8\xf5s)@\xbd)\x81\x08\xe4\xc1(@l%\xbb\xd07\x1e)@\xd3\x94\x84\n[\\(@\x82\xcc\xcc\xbe\xca.)@W\x1e#k\x0e\x12.@\x89K\xb4\x07\t\x19.@1m\xdcZ(\x97.@\xd1.\x80\xf8{q(@\x05b\x8a\xe3\xbbT&@\x8f\xcf\xfe(\xda8&@\x0e\xf3cW\x1c<(@YA\xe8\xe1\xc5i(@j\xeeBN\xc9\xb0)@\x86\xd0e\xf8x\xd9,@.\xf4AX{\x01)@}\x8a\x80\x84\xcd+)@8}Re8\x10\'@H\x16+;\x82\xe0&@7\xf3\xa5\xf5\x03\xcb,@\xa1\x10\xaf\x90HI&@O\xe7i<\xf8\xa4(@\xbd<\xcf\x97\xafl.@<B\xb0\xaf\xe3\xf4%@\xa3\xb0C\xae\xae4&@\r2\x10(\xe2\xa1(@\xf97\xa2\xed\xcf\xc4(@\x01\x89\xefEH\n-@S>n\xb4\x84\x950@\x1f\xdb^\xa4u\xd2(@Td\xc0}9k)@\xf1\x1a\xf0\n\xdd()@+\xbfk\x08\xaa\xf2-@;\x8evO\xc4\xe1.@:\x01\xc80\xd4]&@ \xbf\\\x83\xe8\xf9(@{\xc8J\x80\xf4\x850@W\xe6\xf3p\xb7c&@W\xeb4\xe80}(@\xc0\x86\r\xb9\xaa\x10)@\xeb+B"QX*@\x8c\xd9\xeb\xf2J\x0c&@\x91\xe0u\x03fc&@`H\x8e+\xf1\xf9(@\xa5\xd9\xf9ykV)@\x19\xa8\xd3O\x98Y&@\xb8P\x134@\xc6(@2\r\xa8\x8b\x18l&@\x99\x0c\xfa\xdc\xa2\xb0\'@\x15\xcdH3a\xe4(@\x86\xa6c\x07%\xd1/@M>\x16\x15\x98]\'@x\xdb9%\xcd\xad%@0 \xf0J \xfe/@xE\xaf\x9bt\x1b)@xE\xaf\x9bt\x1b)@\xca\x19\xf2q2\xd70@\xcf\x95\xd7\xfa$W\'@\x15\xadO\xdb+\xa80@\xe9\x10\xd2\x8e\xb7\x14-@\xb1\x94(\xf6y~(@bcA\xcd\xc5\xc2&@\xf2\x8e\xcc\xf4U\x8c)@\xda\xfbj\x8a}7&@>o\xe1e\xfbP-@7\'\xf4\x0f\xcc\xc2.@*+\xe5N\xb2\x8f(@\xa5\x94[\x86}\x81(@\x92\xf1\x99\xe1\xc9\x900@\xf0\x8a>\xcf6..@\xd0\xc1\xc7\x97\x9fj,@g\xc8\xb6\xba\xef\xf9%@&\xb6\xacV\xecv-@dm0\x91\x1e\xa1-@AE\x95g~m,@\xd5\xe0\x1f&\xfe\xb6(@\x12GL\x0e\xe8\xf7%@\xd4~\x82\x04Z\xd00@\xa7\x05a\xf7\x0870@:NJ\xaa\x84\xed(@8\xc5\xbf\x7f\xa7\xb10@\xe3"l\x0c\xe5l&@\x0c\xae\xea8\xb7K(@\xa8\xef\x81\x94\x8470@?\xb6\xd9\xec\x9a\xb2,@@W\xc545\xfa(@\x93\x18\xef\x07\xe2\x17+@^t\xf6\xf1\xd6:0@3\x8e\x08\xcb[\xf2%@\xf7\rzA)\x8b,@\xfbpn\x12\x8a\\(@\xa0\xb1\xe7H\x1a\xd1.@\xc0W\xc4X\xc8\xa6-@\xb63\xaeG\x8e\x00)@\xe7R\x92\x17\x82+,@/\xbe\xe3i\xe2\xa9-@\x15\xf2\xf1\x92\xfd<)@|\x1c\x8b\xf0%\xbe)@\x03\x8b1\xed\xa6\xf2(@\xaf\xc7\xdf\x0bE\xca,@\xdcJn\x98\xa5 &@}[\x1f9\x8c\xb70@E$\x0cF\x94\xeb-@\xc9\x9d\xa7J*\x021@\xca\xee\xd7[\xa3Q(@P\x88\xdb\xe1\x99\n+@\xb9\xa7a\xdc\xb1\xd8(@\x8c\xbb\xe1\x1d\x0cQ/@\x92u\x1e_\x88\xea%@N\x0b\x00U!1/@\xe5\x12\xe1U?\xd6&@\x9a\xdc\xfbl\x87\x9b&@\x10:\x02\x87\xa7\xd10@+\x06\x14c\xa8j(@g\x9e\xcf\xd1\xc5\xad(@(\x9d\nU3%/@\xa2K\xbb\xb1\xfe!)@\xc6\x9a\x06K\x8e\x80-@hT1w\xba\xac0@"\x1e&\x84\xa96)@\xa1\x17\xbb4\xb8\xbe+@\xaf\x05\x8azY\xac\'@\xa4\x0cl\x8d\xfcs-@F\x15\x19\xe2\xda9)@\xd6br\r\xa4A.@\x08\xfe\xe4:\\\x81-@@\xef\xb4\x16\xd0\x00)@\xc7Z\xebC\r\x16)@8\x8d\x99\xce\xd3\xe7\'@)\x9e\xd1\xad\xb9\xb6-@\x03\xe5\x10#\x1c\x9b\'@\x86\xcb\x89\xa0\xf2\x8f\'@%\xdf\x19\xa1/\xb1-@\xa5\xdb\x80\x9bZ\x97.@\xadJ\x0c\xaf\xc1\x8e-@\x10\xce\xebs\x9a\xee%@d\x7f]4\xa8\xc6\'@-\xee\x1e^BA\'@z| \xd1\xb9\x00(@\x0cEXw\x15r.@\x83\xab\xb0q\xb7"(@\x12\xacb~5]-@\x9b9\x10#s\xae0@T3h\xbc@\xf3,@\xfa\xbcNW\x86z,@\xack\xe3\xefg\xe1(@\xa9\xee\xf1Fs\xe7%@\xa2\xd6\xfcjCK\x19@\xe1\xc1\xd6U\x1f\x99/@&\x9a/d\x8d\xc0&@\xf1s\x04\xc1|\xb0&@\xa2\xdf\x85\x03f\xeb,@\x06\x88\xbe=\xae\x00)@G&?\xdc_\x06&@\x08\xc8T\xa3\xd3\xa2(@\xc9\xc3\xf3\xf7\x9d\xaa0@\xcc\x9a\x96\x16\xc8l(@YW"$\r\x10)@\xa4G\xff-R\xa4/@Y\xed\x05]_\'&@\xa7\x1f;k\xa9\xc1&@\x9c\xea\x0e\x81N\x0c*@\xad\x88W\x01;n(@,\xe2\xf5\xf5v\x98/@,z\x97\x0el#0@>\xcb\xdc\xad\x0cK&@!Ha\x0f,\xa2%@\xc9\x93\xe2\xa0g\xca)@\xa8\xfa6\xb9\xf4\xfc,@\x1f\x9a\xbf(B\xab%@\xd4\xf6D\x98\x90<(@\xddy\xbe\xee\x95\xb70@E2\xe1\xbc\x1a\xec\'@\xeek\xc5\t\xca\xd1/@\xbf\xdb\xe4.\xc0O\'@:M\x944\xf0\xc7\'@$\xd6\x9e9l+(@d\xdd\xe4s\xd8L(@e\'0M\x10\xa9%@+\xf0\x11\xcb\xd3\x8f,@a\xfc\xf41\x87\xd90@\xe2\xa4(\x90\x05\xf9)@ \xe7c7\x0f5(@z\x99s\xd4XT*@\xd3N\x9ct\x1f\xb4&@\x88Q~^\xa4\x03*@qH\x0c\xb4^W-@8F\xac(\x0c\x1d*@\xc7\xcb\xe6l\xec\xd4%@~\xc7\x95\xc96m-@w\xba1\x15\x00\'(@F\\_B\x00\xec\'@\x9d\xa0\xcb"w{\'@\xadG\x98\xe1]\xe1+@D\x9f\xcdt\x83\x83-@F\x9c\xc7(\xfc\xe20@p\x17\xce\xb8\xef\xe1.@\x84\x943\x84\x95\xa9(@\x82H\xf0\xa3\xcf\xfe&@\x1fk\x04\xef\xaa\xb7%@\\\x86\x90|\xb9R\'@\xd5\xf1\xdaB|\x9f%@\r\xbc\x8a\x1d@I&@\xe9\xb5%XJ\x860@\xe16)\x05p^-@\\K\x85odf&@6fYT+\xfb0@!\xb3\xe9\x9d\xc5`.@\x92j1\xe7W\xd5)@$\x80\'\x91\x03\x87(@S\xa7h\xf4\x86<\'@&\xe7G\xb3\xef\xe7(@\'\xec\xdc\x9e\\v\'@\r\xf0\x19\xa0+v/@\x15@\x93\xadwx(@m\xc7n\xf5\xa5\xde(@\xe4-\x07\xf8\xff\xd00@\xb3\xee\x8b \x83`,@@\x8b\x0b\xd0\xb6\x07\'@\x98\x8a\xc8\x0b\x9b\xa2,@ew\xfb\xcd\x9d\xf2\'@\xbd\n\x8d\xbcM\xb7,@\x10\xc5\x91 4@\'@\x02\x93\xeb\x81A\x1a&@\xc8\xba\xa0;E\xb2.@v\xffa\xda~\xa2&@X\xe9\xda\xdc\x0fK&@\xdc\xea\xd6\x8c\x19\xa0,@\xcc\xc8\xaby\x7f\xe8+@\xb1}-\r\'\xa2)@s>S\x04\xb2\xa00@\x0f\xbbb\x9d\xc0\xab&@heh\xf48\xfc%@j-\xa8\rel)@\x8e\xba8HJ\xf2\'@\xfe\xf9\xb5\x0f\x83\xa60@,l\x8e\xb6\xdc\x9d-@\x19[L"\xde\x83%@n\x8b\x04\x13\x07\xad&@\xd5{\xeb]\xa1\xea-@\x82\xa6\xc2\x8c\x02\xd1&@\xe0\xcb`\xac;Q-@v\x80\tc\x0b\xa3-@\x13\x14e\xef!\xae%@\xa1\xe6\x1eX\xc9\x86.@5\x0c\xd0e\xf0o/@\xff\x15\x96&"p\'@\xc7\x91y$\xe2\xcf-@:\xb3\x0brF\xb1-@*y\xc3\xfd\xbe\xfe)@\xc8\xd9\xcc}7\x0e/@\xcf\xa7\xd5\x99\xb8\xf1\'@?\xf2\x8b %\xb7&@\xaf\xb2\xaf>\xd74-@\xa4:\xc6\x85pm\'@\xb9\xd1\xf6\xde\xe0\xd9&@k\x88;}?\xe0.@\x9a\xc1 U\xce\x9a\'@L%\x9a\xa1\xc9\x93-@\x9f\xf2\x8d\x95\x8aK(@\xbb\xae\x1c_\x7f^/@=\xe3\xb3S\xa1\x041@\x1b\xdc?d\x1c\xc7\'@H\x10\x06s;\xa3(@\x1b\x17\x94\xa12D\'@\xdf\x8e\x7f\xe8\x97\x18-@TXGEw\xe1&@p\x90\xdeL\'\xd3&@\x80\xc9\x7f6\xfc6-@\xa7\xe8\x9b`\x13\xe40@\x16\xa6\xd3<\xadc.@\xfe\x1a\x12\x8bd\x01&@\xf61]N\xc4\x9f)@\x9f\x92\xf9Mi\xb2)@\x94`/!\xda\x9b\'@\xa9V\x96|\x90\xb7.@/\xbe~6\xc4\xa7-@\x10t\xe8\xd9 =-@F\x8c\xd9\x87\x97\x00&@R&b7\xf7\xce,@S"m4\x7fa(@\xa9i\x0b]\x9e#*@\xbel\xd4\x97L\xdd0@\x9eX\xaaJ\x88\xe6\x11@\x84@\x885\xc2.-@\x93B\xef\x10b\x80-@\x97\xca\x10\x0c<\xd8+@\xd0\xaa\x9a\xde%g\'@\xd4d\x80ws\x8f\'@]\xcap\x1f\xd5\x92\x13@\x99V\xfaQ+\xa70@\x1fKi\xe5\xbe\x940@7^\xcf\xcc1\xf9,@b\x17f\xb8\xa8~\x13@\xda\xed\x92F\xf6\x001@\x1fH\x01-Q\xa0/@A\x85E\xefQ\xac0@\x05\xc7UM\xa9\xd6(@\xee\n&\xd1\x9ek,@=\xbc\x9c7\x03$/@U=\x1dx\xa5k*@\xc8\xb4\xce\xdf\xf4\xf00@P\x1aV\xc2\x97\xda*@\xdb\xa4\xaba{\xe8*@\xd8V\x1d/\xa6\xb9&@M\x8c\xdc\x10PM*@\xf9\x13N"\xbaM0@oFe\xa9\xb1N,@{c\x101V)/@\xd2\xbaK[t\xf8,@?\x91S\x0c\xc6\xc7+@W+\xa2\x99ze,@\xb4\xc3?t\x9b}(@\x134\xb3Y\x95\x88,@\xa6\xfcoV7$-@>\xfe$M1\x95,@\xa1\xca\xb3+\xc7~,@\xfc\xaf-Ajj&@\xc0\x12\xee^w\xb60@\xaa\xde\xcf+b\xfb&@d\xf4\xfc\xf2\xb0\x95,@X\x08\x8a\x8c(\xef-@&#\xae>\xbb\xc4)@\x80>\xbc_\xcb\xad-@\xfa\x90\xff\x9c\x18\xc80@\xb8Lc\xb1\xb7\xcc+@\x1a\xcb\x182\x00A,@p\xe8]\x06\xfey%@1O]\xfb\xfd\x0f(@\x89\xa2FD\xcdf/@8\xe6\xfb\x04DW/@\x84\x0e\xd2#Q\xf9\'@\xad\xda\nx\x91\xb3,@\xfbN\x99\xcf\xc7l/@\x91\xc7\x19\xb9N.,@l\xbb\xdd4\x83\x11)@\xae\xa8\x02\\\xa0\xe60@H\xa6CK\xfa\xc0%@*\xd3Wh\x11o*@\x91h\x16y\xed2/@O~\x98\x95\xe8\xfd0@Q/kNH\xfe+@~s\x05%\xe0\xf7-@5-\x7fM\xf9\xc4-@\xad\xcbr\xbc!\xa1-@\xad\xf4\x80=\x10\xc0+@>\xd1\x1a{\xe3\xc7-@\x06\xccn\xcd\xc2\xc5-@:\x04\x9fc\xd0\xa3-@\xb7EW\xe22d\'@\x83\x989\x05\xa7\x90*@\xb7\xc8\xe1\xf9\xf6\xc9%@A \xa8}\x90X0@$\xcc\xe4\xfah\xb0-@4\xdb}\\p\xd3-@\xc4\x1c\xb4~!\xc0,@\x8fH\xb0\xa2\xb2\xf4&@\xcb\t&,\x03,-@|u\xc4\x97\x9a\x87(@31^\xf6\xa2\xf1-@\xa5\x9d\xbbB\x92\x8b&@%\x82\x19\x13\x04\x84&@\xa0\x88\xda3\x8f\x96(@w\xa0Eo\xe3\xac(@\xad\x98\xd0\xcc\x84\x89%@\xbd}\xf8{\x98\x7f-@\x8f\xe8yNB\xa8-@\xcf\x07\x87e\xf3\xb3/@\xa1P\xdff{\x990@\xa1\x95\xd9X\x16\x80+@\xd6 9\xf2uG,@\xab\xed\x0b\xfa\x1e\xa8+@|\x17\xc6C\x9f\xe20@\xb8\xc6\x16\x90C\xf00@\x1a\xe5\x9a\xb4\xd9\xe70@\xd7\xc4\xf0i\x85\xa0/@\x19\x87\xceM\x8dP.@\xd7\xdd\xfe\xbc\xdb\r*@\x8fP#\xe5@\x80-@\x1ciJ\xab[\xc8%@\xd2A!$R\xfe%@\xd5\xd2\xed\x17\x18\xfb-@\x8b\xb8\x15\xf1\xfb\xe7+@\xd0\xf9W{\xda\xdb-@[\xa1\xd1\xe8*_+@\xf2!\x89\x02\xac<)@ \x0c\x92\xb0\xbe=*@?\xb543&\x8e\'@<\xc7\x08\xe8;T+@\x1dG\x9fr\t\xac\'@t\x05\x9eQ\x07\xc8\'@I\x07\'~\n\xbb*@\xba\xb7\xb0O\x069/@\xc6\xfc\x8e\x9c\xa2\x9d-@\xdd\x99\x9c\xe0\xf8\xd8*@\xdf\x99\x91|ZZ.@A\n_\xe4\xc5\xc3,@f\xbe\xaa\xc4\xbf<\x1c@\xd5\xba\xc2\xcc\x0e\xd1(@\x9cU:\xcai\x1d&@C\xcc2g\x10\xf1-@x\xcc\xea(E\x080@v\xb2@\xec>\xfc%@x9\x13\xdeG\x0b&@\xffb\xe3#\xa0\x8e,@\x8e\x19\x87\xaf\x00\x17*@\xadJ\x0c\xaf\xc1\x8e-@\xaeE\x9am7n,@\xef\xd2\x87mW\xd10@\x08\xb40\xeb\\\xee-@<\t\x14Z\xd4\x850@\xb6\nVl\xb7\x99,@@T\x07\xeb\xa1f*@\x93\xe8w*\x97\xab(@O\xa3\xb2\xc9J\x92-@\x08~Pmi\xc4-@\xdd\x84\x85\x1dT\x9d,@g\xfe7 \xdb\xb4,@\xee\xfeNi\xb2"-@\xb7v\xac\xf2\xb8\xa8-@\xbe\xef\xe8\x12\xdef(@\xae\x8d$\x11\x01\xd4,@\xf1\x84\xac\xe5\'0-@\xc1/\x89\x1a\x96\xb2&@R\xf4\x1fc1_(@l\xd0\x9av)\x0e\x1b@\xe7\xe3\xa5\x11w\xb7.@\r\xa8D\x87\xe83/@\xb5}\xe0\x94;\x9b)@)\xcf$T\xf8A0@\x1a\xffK\xaf7\x8a,@\x8d2\x1f\xb5BQ-@\x1f\x88x\xff\x93f*@E\xd3\xc0F\xd1\xfb.@\xd4e\xaee\xf2{(@jy\xf0\xabl\x8e-@\x06\xdd1\x16\xd8\x98(@\xb6\xf8%\xcc.\n,@\x85yok\xf9r,@\xaeaH<\x01\x95,@\xf0w\xab8\xaa\xf8-@V\x83h\x84\xe7\xbf(@Y\x9aY\xc2\t\xe3-@\xea\xf2\x15y/\x12,@\x07\x8b~\xb7\xd8\xd4-@\xae\xeb \xe2o\xff,@\xf5\x02=\xac\xee\xf6,@\xa3\x07\x8bnQ\xb4-@\xb6F\xb5\xe0\x17\x0c,@\r\ne\xfc5\xe6-@\xb7^\xb5!\x83\xb6-@\x98\x81\x8e\xa7D\x00(@\xa7B\x83\xd1\x99\x800@\xca\xea\x10\xe3\x8cI-@\xb9\xa5p\xc8J\xc6(@\xb0\xd1\xddv7\xd5-@\x94\x8b\xd3\x15\xa0\x06)@\x97\xb1\xf5\xd7\xac\'.@\xba\x0b\xc5\xac\xa0\xa7-@_\xbb\xa6\xa8c\x12)@\xd67 \xd8\xba&-@\xbd$\xe2\xa2|\xae&@*\x80\x01\xe1\xa0\x00)@\x82\x84Q\x17W\xf8)@\x86\xf5b:\x10=)@\x1d6\xb0\x1f*\xee&@\xa4C\xdbQ`\xb3&@\x9a\x06)\x84\xcb\xc0%@\x90\xaes9!\x01(@\xfeX\xf9}\xe7\t(@B\x87P\x19\xaf\x91\'@f{\xbe\xa0l\x92.@\xbbR\xda?\xf3\x9c,@\\\xc1\xfcX\xe9\xb7)@H\xb8\x89[\x1c\xfd\x0f@\x1c\xde\x08R\xb1\xb8-@0\xe0D\x1b\xf9_&@?9Dx!G)@Ndd\x02\'\x081@?Qo\x99U\xcb,@{7\xd4\x93\xba\xc0/@\x91\x1f\xcb\x0c\x85\xb10@\x9d\xdac_\xaf\xde/@!\x8e\xa8\xcf\xcc\xbb)@\xfa\xb5\xc4\xd6V\xb9+@\x9a\xea\xf08\x12\xf0)@\xdd\x85\xde\xcf,i(@\x8a\x82\xa8f\xd4\xc7)@\xf4\x1af6\x81B-@\xef\x86\x94*\xe9\xa6-@t\xd2c\x9f\xe14-@\xe1\x83+c\xd0{*@\x0b\xe9\xd9\xd0_\x84\x1f@\xdbqD\xe3C\x03&@\xb3\x81Jb\x0c\x9e/@>X\x1c\xa1\xcb\x17(@T~\x9au\x0e\x01.@9\x07V\xff\x10%(@\xd3\xde\xcb\xd2\xfc\xfc(@\xe3\xdas\x95\x91\xf1,@Li\xb0\x0f\xd9\x19&@a\xe0\x11!\xfb\x9d-@6\xa0\x15\xc04\x8c)@\x0e\xf5\xd1;\xde\x95(@\xd9D\xb8\xbe+".@\x9b&\xc7\xe6s\xa0(@H\x07g\xf4$\x88(@\x8f(\x98#\xbe\xab)@3\xc2?$\x9c`-@P\x19\xe3\xc3\x91f(@\xb04\xa5\x19tq0@\xd2\xd3\xdc3\xde\x94-@x0Z.2\x1b)@\xc39AM\x16\x18/@B\xba|B{\xd80@\x1ey%?\xf5)(@\x8f\xb4\xc2\'$\r)@U<\xef\xa4I\xce0@o\xd6{\xa8}\x0e.@\xdd\xcc6l\'\xbd+@\xb1\x16\x17\x85=G(@\xc4D:\x9e\x93\xdb,@\x86\x8b\x18oU\xdf0@\xaa\xec:\xcf\xf4\xdb(@\xbc\xa5V<@J(@\xa3\xadV\xdfO\x0b-@\x08\xcf\x0ef\x94f)@\x90@\xdfy\xb6\x131@\x9f\xf6F\xc3Z9.@\x0c\xb9\xf6\xef!\xdb,@$\xf8\xf3\x93\x11\x96\x1e@\xb3\xfa\x02w\xfb\x0b&@I\x94~\rH\x1f.@6\xf3a;\xe42,@\x9c\xfe\xe0\tFf.@\x0e\xb6Ta\xc0V(@\xe0\xec/B\x16\xa60@|6/\x0c\x0er%@\x01\x93`DB=\'@$\xd1\xbaM\x00 0@R\x93\x88\xde1\x1c/@\xfe3\x9e\xb6\x07G\'@\xd0>\x8a\xa3-\xa9(@;\x822t\xe7\xe10@\xf5zQ\xb3\xf4#/@a\xbafjk\xa9&@\xbee:\x01#x&@*&b\x03\xd1A(@r\x90\xcf\xd9\x9e\x90/@6>\xa5Vh\xbb.@\xf6\xe2\x00\x1aa\xe9(@>\x98Z\xdf\x11\xb6,@CJ|\xa2\xab\xea.@ \xa7\xd1\xf08 0@3\xb5\x80\xce/t)@u]\x8eiA\xa4,@\xa9V\xcf\x04]\x900@pGt\x98\x0e\xfe,@\xda\xb0\\\xdb\xfa}-@]\xf0,\xa4\x1e\xb9,@\x16\xed/\xf8\xed\xc7&@\xe8\xb7]\xa2@\xda/@rq\x80\xdf\xfb\xf6(@\xbf\x81\x1e\x01\x87\xde-@\x99m\xf2V"\xac,@\x05\x97\xe2S#\xae/@\xf8\x9cA\xa2"\x90\x1f@\x05\x97\xe2S#\xae/@\xf2\x84(\xd7\x9c\xae0@eH\xbb\x8d[\x98\'@\xc5\xd0n\xad\x82\xeb0@\xc3PX:\x96\x9e-@\x7f^F\xc1\x06\x9b-@p\x91y\xa2\xd0\xbf(@\xab\x95\xab\x00mp(@\x90\xb9:\x14\x9d\xe70@\x04m\xd7-\x1a\n)@\xc0\xb5R5u\xfd-@\xcd\xb8~\x86\x81C2@\x7f\x02\xb4*{\xf8,@\xbf\xda?9N\xa0/@\x90{gv\xddi0@v\xaaC\x08\x0e\x00.@N\xba\xc1\x9e\x9f\x06+@\xe3#\xcf\xb4Z\x0f,@\xe7\x12\x04\xe3\x8e\t/@R\xb1\xac\x11\xa4\xfc,@;\x82;\x9aU\xa5+@\xa2\x81FF#\xd2\t@\x81K\xc5D\xe1\xd8\'@$[0\xedM\r/@\xf0\x90\xdf\xb1!\x1e-@\xe4\x9b\x07\x06*`/@\x9d\x92\xd2wd\x00+@M\xc2\x08\xea\x99\xef/@\'2$\xe7v]\'@\xbd\xfb\x0eq\x17\xa5-@\xbb\xf3\xb2\x1a<\x99-@.7b]\x06|)@M7\xbfu\xdd\xb8\'@\xaae\x89\x9e\x01L-@t\xb1#N\xbc\x16*@\\\x95\xf3Ei%(@z\\\xe7q`*,@\xa0\xd8\x11\xe1\x90\xe2*@\xda\xe99\xeb\xed\xff+@7\xd8\xab\xa4\xadc,@@\xce\x8c\xf6w_,@\xcc\xc4\xa5\n?\xfb\'@\x92\x1bi9\x7fz\x18@&\x1cE\nQa,@\x10z2gx\xed,@\\\x7f3\x9d+\xfe\'@\x8e\x8e\xf1\x0e\xf4\xb10@N2\x8e\xa4\xde\x85(@<\xffJ\x01S\xb2&@\xe3au\xe8\xc6\x19+@\x927\xf7w\xbc\xe9%@\x7f\xe2\\\xe8\xd3\x04(@\x9b\xa7k\x1bH\x88-@igDK\xf7\xef*@^\x1a\xc5#9\x1e1@\r\x8b%^\xd6\xda,@\xa2cM\xe7\'r\'@\x9b\x1ah\'L\xf5,@\x1eT1\x1b\xcf\x86(@\x12\xcdY\xdd\xd9\x0f1@J\xf0c\xf4\x80>-@0.\xbdn`_%@"0\xfa\xfa\xe2>0@5\r{\xe9\xa6\xb00@"\x18\x0e\xd9h\x050@\x9f\xe2\x00\xa7\xb2\xd6&@3\x8f-bT\x8e-@\x88\x87\xc6\xc0\xeaU&@p\xe3K\xa4B .@\xef\xf7\x1c\xa9+\xe6,@B\xc7\xaa\nz\x86)@\x90d\xd9]6T-@W\xeb\x15{\x06\xe7,@\x95\x05\xcb\xbe\xce\x9f-@\xba\xa9s3\x07\\)@p\xf2,\xf3\xdc\xdf.@R\xeb\x18`\xe7\x14-@\xee\xb1k\xaf\t\xd1,@\xd4\xd7+\xe5\xf6[-@\xbaW\x87\xb6-\xe8(@\xdf\x15\x01:\xf3\x1b.@\x1d\xeb\x8c7\x08\x9f(@\x1c)9S\x845&@\x1a\x8b\xb0\xdd-\xbe3@VZ\xc5\x89\xd1n0@t\x1a3^\xfaz-@\xda1\xe1\xed?g-@\x16|D\x1c)\xce2@\xe7\x18V)\xa0e.@\x9d\xda\x87\x15\xfai&@\x9cH\'(\x9e\xa80@\x1e\xc7\x95\xbe\xb3-0@[\x12\x12\x18x\x05-@\xfde\x7f#\x84y-@#\x0f\xdeOp7+@\xf6\xef\x8c\x88\xc3\xa9/@\x17\xd1_.\xeb\x97(@\x85b\xfcJh\xd9-@\xe6\x9a\x10\xe8#S-@\\Qw\xbcg\xa8,@O\xdd\x13\x83\xfc\xdb0@6\xac\x13\xc2\x81\x8d\'@\xcc\xe8\xf8\xc1\x8cZ(@KGM\xd1\xf3\xd8,@>\xc9\x16%\x02\x15,@?\xc5Dn\xd0*&@\x0e\xc1\xfaW\xe3\xe40@\x0b\x05\x92\xbfS`)@\x90\x86h\xc0\'\xc6-@1\xc8\xba\xeb\x9b\xb4)@F\x8e\xd3t\x03\x0f/@\xb0\xfa*\xbdi\xa6&@\xbf\x0e\xdc\xf5\xbc\xee-@\xaaA\xfc\xe4u\xd3-@\xdc\xd1*\xbdF\x00&@\x14\x99\xf1w\xb3J\'@~\xff\x96\x01g\xad%@\x89[4EA\xbc)@\x93V^\xad\\\x95\'@\x821o\xf68\xaf)@\xe7\xa2I\xaf\xa7;-@\x0f\xeb\xad\xfb\xc8\xf2-@H\x99\xeb\x8d\xb1:(@F\xaa\xea\xc5\x05o,@\x98\xd3\x99\xfb\xa3\x99/@p\xa7DDnc&@\xf1\xd7\xdd\xc8\x80_&@r`z\x89\xc9~(@\xa3\xbb\xa0%}a&@!\xc4R\xf5\xf1\x0c*@H\x07i\xcb\xe5\xf90@Z\xb4\n\xc4\xfe\xc6\'@[+X\xb5\xe2T.@\xde\xfb\x14d+\xa8,@\xd5\x84t\xc9\x1a\x950@.9\xe8l\xff#.@\xb6\xbb\xe4\neg-@\xbe/0\xf9\x1a3(@\x86\x8fX[u\xe8.@\xad\xea\n\n\xca\x950@-\x00\xa46\xc7\xa30@\xe7\xd1\x0bqA\x98.@Z\x03\xe7\x96\xc9\x7f,@\xe4?\x91?d\xea)@\x80\x12A\xf1Mo-@\xd2 \xedf\xe5\x1e0@@\x8d\x07\xee\x08h)@\xcay\xe3\x81\xcf\x8b)@\xba\xb8Qy\xd9s-@\x81d\xca\x86\xd3\xa2(@\xd4\xbbq\xa0\xfdJ+@\\\xa0/\xea\xc3\xd2(@W\xd6t\xc1q\x9d)@\xc7\xab\x7f \x7fM&@gg=nl\xf4%@\x1cY\x8f5\xc0l\'@\x06\xf8\xe4+\x979&@\x0b7\x83\x16\xd5\x02)@8@\x9d\xfdC\xc9)@6\xd8mB\x19\x8d,@\x8d\\R\x9f\xc3\x99,@\x13!\xfe\xd7\xbf\x07&@\xa7\x83\xb5\xb7B\xb4,@\xb7\n\x00\xf1\xd7))@\xda#tu\x86j-@\xd5\xf7n\xd51c%@\x18\xcc\x0c\xde\xff\xe6%@\xb1\xea\xf5a\xc8")@B\t\x98\x8b\xd1\xbe0@J>\xdf\x12_\xba3@\x03g\xc4 \xf2\xa0,@K\x96\xbf\xa2\xf6\xba(@\xcdm\xb4r\x9b|-@\x10\'\x87\xd2F\x90-@\x15K<L\xc7\x8c)@!\xcb\xbd\xe3\xd0=,@\xc0\x89,\x19\xdb\xfd/@\xaf/\xdcAaQ3@\x92X\xe44\x1c\xc7)@\x95\x07+\x91\xc0\xbd)@&\xb5\xef\x8e\x14\x8b%@\x11\x1d\x89\xa6\x1e\x1f)@\xf0\xfd&\x95y\\-@\xcc\x98\xb0\xbe\xd6\xba%@\xdb\xf0\xf5\xea\x9f\xad0@"h\x04\xfau\xe8-@\xf4\xb0\x80\xb5\x04r-@\x04%dP\xb4\xc7%@\xef6\x95[\x04\xb3/@(\xc5i\x93J\x100@8\x03\xa7_\xd7\x97&@\xf5\xaav3\x07\x84)@\xa3\x8b\xa1\x8e\x8d\t(@$\xa9\x8f@:$-@\xb0\xee\x93\x0e\r7-@\xcaz\x9fb\xdfx(@\x94\x80\x86\xa6\xd6\xbb+@\xc9PS\xac}\x12)@\x04%dP\xb4\xc7%@\x12\xbc\x01\xd1\x00\xe4-@a\xdf\xbe\xe9\xa1\xa9-@+-\x89\xe6\x8dw(@1\xbc4g\x17W.@\xcb\xea\xd6gC\x80(@\xca \x8b\'\xe9\x90(@\x80R%,:\x84%@\\\xa2O\xac\x9e\xb2-@\xdf%\xed\xcf\t@/@W|\x8ca2n-@5\x7fH\x97:\xa5(@;G\x15\xe5\x1a"(@A\xf0a\x8c:\xf4%@\x9e\x19uX\xf7|\'@K\xa6cX\x00e-@dHc\x14IK(@\xde\xb6%\x8f\x1d\xdb0@Y{\xbd\xcc\xb3\xb7-@\xaaV\x86\x17\xc9\xf50@8\x8d\x99\xce\xd3\xe7\'@\x84|\xa8\x88\xd5\x96\x13@&\xf49dB|%@\xde<I\xa7\xb1\xe9+@\x94\xf6f\xcd \xd5,@z\xe1F-\x14\x9e&@\xb3\x81\x12\xf0\xcf\xa20@\x16\xc7L\xf5\xaa3&@{}\xde\xdf\x98x-@\xf1\xe4\xb6\xcd2\xd80@8\xecW\t=\xfd(@T\xaa\xa6\x957\xcf(@\x9dk?9\x07\xf1%@7\xb1u\x9ez\xc6-@\x90\x0e\x8c*\xd4M\'@\xd9\t\xe1\xd1\x8b\xb7+@y\xa4\xe7\x89\xc7\xc60@4B/\xc9SW/@$\xc4;\x95A\xa5(@\x0f\xb1\xfa@\x0e\x9f)@\xe7\x0eX\xc7\x82\x96,@-\xe7\xc0\xfcNj-@ \x1b\x0cT7\x8f\'@s\xaa\x1f]\xe9h,@\xca\xdb{(%\xea0@\x98\xa6\xe5\x0b\xe0\x83(@\x9d\n\xc4\x8c6U\'@@/?!\'>\'@\xae(\n\x10\x1f\xa6,@"\xe1\xbcw\xe1\xf2(@b|g\'\xb0v.@\x8al\x85c\xf1\xb3,@\x08M<\xe8m\xa1-@V\xa1\xa7\xb8\xb3\xa6-@\x833\xca\x12\x03\x0e(@\x9dr\x1e\x7f\xd8\xd9-@\xef\xc0\xd7\xf2\xc5\xda*@\x93\xabW:xu-@\x9e\xe5\x13iO\xa3-@2\xf3\x18\xd7;F+@X\xd8\x9aH\xbeQ)@-2\xd9\xf0\x9d-)@\xed\x98L\xde\xa0H&@\xad\xbb\x7f\xf6\xe9\x0b(@U\x8ae\xef\xf6\xba(@\x10\x18\xaa\x13\x85d\'@\xbe\xb5\xaa#\xf2\xf2%@\xba$\xf3\x9c\xe5\xd3.@\xfc%\x82\xcd\x87U&@\xaa\xe4\xe8 \xbc\xc5(@\xadN\x11\xfea\xe90@m>/z\xfd\x88*@\xd5Z]\x96\xa3\xf9*@3\x82\xc0[\xc3\x82-@\xd7vk\x9b-\xf1-@\xd3\xad\xfd8p\xcd0@\xe0\xc7\x0eW\x9c\x99\'@J9\xea\xf1\x8a\x94-@>\x0cv\'\x88\x0e*@yf\x8e\xb5\xe0\xb00@\x9e]oR\xf4\xe8(@.$\xd26\xc4\xf5\'@M$X\xcdz\x06\'@\x80:\xa2\x06L\x1d)@\x86\x9f!\xa0\xf9\xdf-@\x02\x0b\xb6D\x8e\xba&@\xc6&x\x8dM\x9d\'@\x17R\x81H\xc0\xf9,@\x96\x03}\x10\xed\xdc(@?C\x01\x91\xc6\x96(@iK>\x1bu\x9d-@\x86cT\xa9\xe6\x800@3\xe4\x0c\x80\x08a,@\xcf\x9eb\x1e\xf7\xc80@I&7`Y\xd5)@%\xa2\x8aTu%-@>\xd2\xae\xf6\xeb\xfd+@Wr9\x9at\xa9/@\x06\xd5\x00\xb6\xd8\x81(@m\x88\x91\xa9\xd6Z&@\xccO\x7f\x92=3-@"\xfe\x95\xd8\x7f@\'@\x8b\x93T\xaf$\xf9&@\x96\xc5\x8c\xf4f\xbd,@\x9a\x0f\xcc\xff\xd0\xd2&@\xf5\x06\xc6o\xf2\x99-@\xf3#O\x87\xcde\x19@\xe8\xc5G\x90\x9c\x89\'@\xbd\xaft4\x9a8-@\x8d^$\xeb9\x08(@\xea\x84B\xaa\x0eE+@%a\x83\x82`\x93,@y\xb5<:\xba\xb00@\xde4\xe0\x0f\xee\xe31@\x93\xe9qf\x18c\'@\x0e\xfc\xc6D\xf8\x96-@\x92\x1a\xc3j\xc5\xdd-@\xed\xd0H\x88\x94\xcf%@Z\x95\xbc\'g\x91-@}\xad\x86QA-+@\xbder\xd7h\xfd0@Q\xdeV\x92\xac\x96\'@IS\x16\xc12\xa1*@\x88gp\xb1\xed\xec%@\xcfl\n\x8b\xf30.@6)2\xe2\x91\xfa0@\t\x06\xac\xd1\xd0\xaf0@\x0bU\t\xcbo\xb1\'@\x0c/W&\xfc{\'@\xf3\xc2\x87I)/-@\x01\xd0\x84Ic\xc3-@\xdd\x10\xf9\xbf\xef\xd5-@WB#q\xbf\xfc%@\xe5\xdaB\xda\x87\xb00@\x1cX\x15\t<\x1b&@7\xfe\x101K<-@\xc4\x9dO\xb2\xf8\xd3-@!\x14S\xa6\xd6t/@\x83\xe3\x06\xfb\xff\xb70@\x90\xc0mH\x05\xc6+@\x82\x87\xad\xea\xbd^)@n\xfe+\x88\x1ei&@^\xed\x90\xf1|\xfb(@\xbeQ\x87\xca\x98\xb50@L\'\x11\xbc\xac\x98\'@X\xd4e\xd2]70@\xa0\xd8]\xe3(\x7f-@\x0bU\t\xcbo\xb1\'@e\x01\xe2D+\xe8-@.[\x11\x0f\xb6\xfa-@q\xde\x10\x00\x18\xf70@\xb6\xc3\xd6\x00\xd7\xb1-@E\xfb;\xce\\J&@\xe6\x87\x82\x94\x12\xb1&@+\x1c\x15x\x14\xe5-@\x8ak\xb9\xaa\x15\x01-@\xb3\x03\xe1F\x8d\xc0&@\x9e\xab\x84\x08\x96-)@\x05\xc3\xd8=\xf3b&@\xe4\x15\x95\x7f\x12\xf2(@d\xc14\x9f\xcex.@\xf0\xb0\nP\xe6\xc5.@+ng\x99\xdd\xea,@\xc0P\xf9YF\x16-@d\x0c\x80v~\x15+@\xb7\x9b\x90\xa92\x01)@\x16\xce)\xa1\xd6\x8d-@2\x9e\xd2F"\xb2&@(`\xbad\\\x0f-@\xb0#\xfc\xfe&\xf5,@\xa0\xc4\tN\xcd\x1e&@\xed\x07R*\xc5\x18\'@\n\x18\xe4\xaf\xbd\x8f*@\r\t\xa9\x9c\xb8\x9b&@h\xb8\xa2\xefW\xcf.@u\n\r\xd8(\xb40@\xc1\xe9\xe7\xb6\x04\xfa,@\x9b\xd5op\xe1\xf3(@\x19\xf6\xc2\x94\xed\xa1-@\xb9A\xa5\xeb\xfb\xb4&@A\xe8\xc0N\xe6\xd7+@\x12_\x13h\xb4\xde\'@\xf7d\xfc\xab!t-@\xd55``s\x1a-@\x1b\xb0)\xcd\x1aZ*@Qt\xcdOB\xc5&@e\xa8l\xea\xa6\xe2&@K"\x1a\xc2\x8a\xe2+@\xc9\xc4\x18\xdd\x0b\x01-@\xb7\x05\xee\xd6\xc1\xef0@\xb0j\x98\xbc\xe8\xce0@\xf7\xdf\xcf\xac\x83&-@\xdf>>\x15q\\-@\xc0\x83Z\x1aF\xb5(@\xa9\x8eP\xe3\x8b\x10.@\xdf\xe2.A\xe8\xd2/@w\xf6\xfa\xd48l(@`\xec\xd9\x9d\xd1;+@\x9c&W\x19\xfe\x990@\xc3:\xab\xfaG\x03-@;\xd9k]\x02\xec0@?0\xddg\x1a\x98,@\xc7\x14\xe68!\x01-@\xc5\x9ec\x02\x1a|-@\x92\xe57K~\xcb(@=\x7fYD9\x10-@\x12\xc4\xb7$@s(@\x08\xc4\xe9\x97D\x9b\'@\xdd\xe8\x1e\xe8\xa680@\xe7~\xfe\xc4\xff ,@\xbe\x88\x04\xd1YL-@\x1c\x00\xd6\rH\x1c.@\x86\xad\xc3\xe3\xef:0@\x86\xb0\xf5 \xa1\xfe.@\xecv6\xf4Q\xf2%@]\xca\xf7\x06\x91\xb3,@\xe5\xeel}\xf9\x8f-@\xddJ+1lf(@,k\x96\x1dE+&@\xf0\xea1\xfc\xb9\xfb,@\x86\x97\xbd\xe5\x84_+@1\xd8\x83\xb3\x99F+@\x94\xab\xfcK\xfb$.@\xc5\x89/q&\x14-@C\x16\xb0\xabd\x1f0@\x86\xb2\xd2\x00\xa3N-@,\xf6(s\xb6\x131@i\x9f \x18\x015-@\xaeg;o=\xf2.@\xca~w\xaf\xd1\xed,@\xfd&}\xc5\xa6\x1d*@\x0eG9\x9b\xffk.@\x19\xe4\x15\xc9\xd8\xa5,@n\x81\xaa(\xc5s,@\xbd\x1f}\xeft\xcb(@\xd7\x1c$\xbb\x85\xf8,@\xad\x0fW\xc8|^+@*c<\xf8\x1bX&@T\x83\x153A\xde3@\xe1e\xc4S\xc0\xc3&@\x8f_\xb3\xae\xc8\xb6,@\x1e\xbd6\x84\xafA/@pTF\x10\x93k-@:\xd5\xd1:)\xa2/@\x82\xa4{{\x02\x95/@8\x0bjg\xd8\x1e-@\x8e=\xb3\xd4"\xdc+@\xc4a\xf2`\xe8\x04&@v\xe1\xa5%G\xba,@\xf6`\x1a\x08\x8d\xb1(@z\x00\xa3\xf2\xe5\x8e0@\xc57\x1a\x0eh\xd20@\xd0O}\x9a\xdaM(@D\x82\xff8;\xce-@a\xd9V\xb0\xc6\x890@\xe1\x0b\xf6m\x7f*-@\xd8\xfd\xe6\x01\xb0_/@y\xf2)$\xf9\xcf,@\xc4\xf8\xddD\t\x07*@\xbb\xad\xba=\xd1S1@%\x90\xd1\x96\xf3\t-@\xed\xc7N\x06\xd58)@\x13k\xd4q\xe10&@1\xc9\xf7\xfe~\x911@_\xcbK\xc5\x18\xae0@\r\x9a\xed\xe1t\xea-@\x12\xc2\x8c\xbc\\I+@\x1c&\xce\xbc\xe9\xa20@]\xca\x9d\x05\xddl&@5Ei\xa4Q\x88-@\xe2/\xd4\x97\xc1")@\x941\xcc\xd1T\t&@S\x14\x04\x88\xe1\x89,@z\xf9\x86\xa9\xba\x120@\x02\x1b{\'\xf3\xc3,@\x13w%\xa8\xe4\x18,@:\xc4\xbe\x1b\xaa\x9a,@G@\x1c\xc2\xa8(-@41\x0f\xcc\xb5\xda,@5k\x15\xc9\x05W-@\x15%\x9ak3\xcf-@.\xd4:E\xf9\xd5(@\x96Z>\xea\x9f\xfb-@I\x84:*\x90\x0e*@\x86` \xfe\xbb\xbf,@R1H\xe9\x86\xbb-@\xd3\xa3\xd1\x85\rN,@\xbc\xc3?\xe4}1(@tK\xb3O\xda\x13-@\xc9\xf7\x87V4\x0f\'@&\xce\x99\'A#+@\xd8\x8dRZ(\xfe%@\x8a\xb2M\xed\x8bZ,@\r\xd3F\x99K\x1b-@\xb7\xe7\xc5R-\x91-@,\xa5mH\t\xf9,@\x8b\x99#\xd7\xfc{(@\xa7\x03\x1d\x07IO0@n3\x10\r\xab\x1f.@:C\xc9\xc2\xd7\xc0-@\xf8gMI\x13\x9d)@\x92\x1a\x81\x9fO\x810@\x9f\xe1\xbew\x8e*(@\xda\x1e\xa3\xd9RT+@&%\x1bxM\x08)@\xb9z|~\xc0}-@;n\xbfk\x1b\x8f,@\x9c\x06]\x81\x0e\x97.@\xdd\xb6vf?k(@"\x07X\x15\x00\x1c&@\t\xe1\\\xb0hr(@\xf8\xcc\xf2\xae\x13\xb2%@\xd9\x9cX\xf2\xd3\x08)@\xe0r1\xfa\xed>0@\xae^A\xcd\xc2\xab)@\x03\xbb\xa2\xf7\n\x86,@;\x7f\xd7X\xe2\xd1\x14@I\x90p\xd5M1)@\x9b)\x08\\f]-@S<[\x1c~\xe3\'@\xd3\x1a\x1fpA\x0e+@jX(A\x0e.&@C\x16\xb0\xabd\x1f0@\xd7\xd8m\xa6\x10\xa0-@f\xa6x\xd2TH0@\xf2G\xea\xbcj\xad,@\xeeuXG\xf2\xf3,@\xb5\xcfe\x0f\\u&@\xa48h\xf1kS-@8\xbf\xb3\\\xbf\xec0@!\x15\x1dL\x88\xdd/@\xe7.\xc5\xf71\xab/@\xf9\xfb\xed\xf5\xdae-@\xe5\x82o$\x0b\xe01@e\xe4]|&\x9f,@0yn>\x83\xb9+@9%\x1c\x81\xed\xc7+@(\\\x03\x85aW/@=B<K\xe8\xb6)@Y\xcb\xdf\x0f\xc9\xc7\'@\x95 \xf3m%\r0@\xa7\xb2\x05)?\xab0@aH4\xbc>\x850@\xee\xdf\xb7v!\x87\'@/\tr\xe7\xb1\x1c+@\x9c\x8e\xee\xf8\x12\x83-@<h\xdb\t\xde[.@\x11\xd4Sg\x19\x1f&@,\t\x19\xbf{\xf20@\xa8\xe4\xc7\xe5\xbf\xc9)@\xf5\xa5\x90\xd9\x07\xf3)@\xe6\x81[\xe1\n)+@\xb9\xf0\x9b\x00\xcfS3@{\xab\x01\xea\xf6\x16-@\xb51S\xf7$}-@G\xc7\xafM\xfc\x9c-@\xdblW\xb7\xe9\xf4.@/\xe4\xee\x9ds\xdf+@\xc4{\x8a\x10\x1a\x9a.@M\x94~%s\xdf(@\xc9\xca\x0c\x0e\xd9\xa4.@^\x0eF\xc2\xad\x87/@K{\x17\xbf`\xf3/@\xc7\xab\x1d\xa4l\xd8(@\x1b\xc5M\x12\xc1\xb6-@B+\xc7P\xf7\x8e-@\xff\xde\xf7\xd7:\xa1+@\xe3\xfb\xffR{_-@W+\xa2\x99ze,@\xd7\xe72\xb7\xcc,,@\xa9+\xfd\xe0\xac!)@Ni8 \xd7\xe3.@\xf07\xa5d\x9eh-@\xd9\x16\xa2\x18\x9c\xc0-@dE\x16\x04\x9av\'@/\xdb\x1b5\x05\x98(@4[>\x19\xd7\xc7(@\xdfw\xe2A\xdb\x87(@$\xc8\xe6X-\xef\'@\xdf\xa6y\xb9\xb1\xd1(@\xa9\x88@\x85\xd2t)@\xfb\x9d\xf3xic\'@\xae\xe4_\x06\xf9\xc5(@\xe3\xc7+\xefXt)@\xe1\x83\xd9\xa3[\xf3)@\xb3t\x15\x0b\xd5\xf2.@n\xa2\xa1a@\x011@s\xd6\x8e\xa2Z\xb6-@\xb8\x17\x0b1\xe6\xa8(@\xba]b81\x05-@\x87\x1c\xbe\xa6\x8f\xa1/@\xe4XM|\xb3\x0b,@\x01Vm\xc6\xd1\x9d%@2\r\xa8\x8b\x18l&@#\xe7"M\xdb\x110@\xa6\x89\x12\x1fKP-@\xe6\xb8\'\xc9\xc9S(@\x1a\xbb\xc4G\xf2\xc1-@\x07\x0b\x9d$\xb2\xcc\'@\x0e\x92\xa7\xd1\xedi(@\xaf\x12\xe5,C\xca.@\x19\xa8f7\x87\xec%@\xec\x8f\xc7hf\x12&@\xe9\xdaE\x04f\xb7,@\xb1&\xae\xb2\xd7\x11,@*<>\xd1\xf3\xd1(@\x94+\xd8\x81\xa9\x0f+@\xf5\xa6\x86\\f\x10*@7\xd0\xfe\xe0\xfa\xff(@\xe9\xa8!1\x9b\xfe%@\xd6l\xf2\xb8\xeaQ/@\xb7\x05v\xb7\x9b//@\xf7\n\x94\xc3t\xea+@T\'m\x936\xd7-@\xa1a\xbb\xab\xde\x18)@^\xdb\x9f\xf1\x1a9-@\xd4\xe5;7\x9a~-@\x87\x86\xb8\x01\xf9\x860@_\xa8a\t\xfe\x94,@\x85\xd6\x92\xd0\xf9K-@\r\xe8\xee\x93\n\xbf.@\xa0\x9a\xe1)\xf2\xc5(@\x90\xbf\x98\x13}\xb1.@\xef\xbc$k\x83\x80-@)\xa6E\xeal\xe1(@-\xbcW_\x9bY0@\xa4\xbd\xd3N\xd51(@Y\x8d\xbc\\f<.@l\x16\x16\x1cL\xff-@!)x\x0ed\xc5(@eZX\xf9\x84\xee%@\x14*\x86\xa0T\x850@\xc2Pd\xeeW](@\xc0\xd8\xd7!}\xd9,@\xcf}\xb9\x06\xfb\x030@\x1b\xa9&b\x91N(@\xce\xb9\xe9D\xfc\xf6%@\xe5qy\xf5\x83\xa1-@\xcd>\xd4\xf8\x04\xe5(@\xb9F\xfaZ\xabt-@\x84H/\xd1\x1ey,@\xf4\xe9\xfc^aZ0@\xff^6k\xc4\x03)@\x0f\x0fK}\x985&@\x90\x8f\xfb\x80\xcaq-@\x11\xd2\x9b\xa5\x8b\xbf-@U \x0e\xe2\x99\xed)@E\x9el3\x1f\xc0-@1\x9d\x1d\xde3\x95\'@\x0c=\x0f\xf1\x18\xdd\x1e@\x7fc\xddM\xa5D-@\xb6u\x0cFh\xe2.@\xcff\x7f\x05\x9a\xb30@\xfd<\'q\x03\xa1*@\xd80GDc\xcd\'@\x95\xbf\x9f\x05\xb3\x9b0@i\xf2\x12\xd9\xa8w,@A1r\xf1\xb7\xbb-@\xd2\x00l_=\x9d(@\xe3\xe7N7\xe3]*@\xf2\x19O\xdd\xf8S+@6\xfdg\xdf\x11\xad0@\x0em\xa3\xdb\xf5\x850@*\xcc\xa3]\xd2\xef)@\xb0\xdf \xe1t\xa8(@\x8b\xf4\xa3\xc2\x7f\x1b)@\xff\x94A{I\xbd.@\xd3\x7f1(\x93,+@\x04\xf1\x8aE\xf2X,@\xc5\xec\xa1\xbc \xef.@\x1b\x85\xad/D\xa3/@j\xf8-8\xdc\xf4/@\x9e\xfcZ\x98U\xf0,@\x19\x07t\x98\xe4\xf3(@\x13\xect.\xa3\xb4,@\x08C\x96\x9e\x97%&@\xac\xb3\xe9\x01wv-@\xa8hs\\j\xc8%@\xc0a\xb6\xdb1\x9c/@\r\xd4A\x84\x9d\x84/@k4\xady?\x08,@\x85d\x82\x96\x14J(@\x8fO\x18\x84xW\'@\x00^\xa1\t\xa6\xc4(@\xf5e\xdf\xe8\x89\x0e-@s+\ta\x1b\x8d(@\xfd\xfc\xed\x9b\x08\x00.@\xa9\x02\x9c\xda\x94\t0@X\xe3\x1a\x80\x0f\x9c)@5uX\x7f\xcb\xc7-@adR\xa5\x1b\x98-@o\xe1\xb6\xd0\xfc\xb6-@\n\x9e\xdcrA?)@\xb5\xc53\x1f\xc0\x9e\x1e@\x9d=l\xf3\xec\xa00@/\xd5u\xe8\xea\xd20@\xc2\xe0\xac!$d.@\x16\xe6\xfcF\xbbV.@\x8b^\x14\xa8\x8a\xf20@S\xdb\xb2\xb2C\xb00@I/:O\x10\xe0-@\x7fa\xcd>\xc8\x07)@AZ\xd2w\xff\xfe0@\xc1\xe1!\xb9\x96G1@\x85x%\x82\x11\x17-@\x08\xd2\x13\x05\x7f\x9b-@\xe9\xfaA\xb6}\xb9+@;\x00Z@\t\x19-@1\xaf\x15~\xab\x94)@\x0e|\xebem.-@?\x85s\r\xc5\t&@\x8f\xcd7\xb2[\xb00@\xe0\x905)\xd4\xa5)@\xe9i\x7f\xc6\xf0Q-@:U\xf6\xe7`s-@\xaa\x17\xfdN\x91\x86&@\n\xf5X\xc2\x07p1@?\xf0\xc4\x87\xcf\x15*@\xbc! \x85\xc9\xbb&@\xf2\xb1\x96A\x0f\xa40@\xc4D:\x9e\x93\xdb,@\xd5\xb4\xe7\xfc\x0cz,@\xac-\x13%\xf8\xe1.@\x88\x9a!\x89\xca\xbc\x1e@\xc2\xd6c\xc3g\xa0.@\xbek\xe8\x82N\x86(@\x0e\xf4\xd3\x1e\xa2P&@\xfb\x0b\x9a\xef\x94\xd6(@\x85\xa0$\x0b\x1fP*@\x0c\x91&7\xd4\x04.@\xc8}Q\xf2\'\x93-@\x05+6\xe2\xae\xf7-@v\xed#\xedv=-@\xddo%y\xb1\xe2&@\xdb\x82P\xd7\x98\xb8-@\r\xd7&\xbf?X-@\xd6\xfa\xe5\xee\x8e\t.@\xc0A\x19_d\xf7(@\xa5\xfc\x08\xedM\xa5+@h\xdc\x8f\x98\xf5\x82-@\xfe<\xdb\xbf\xfc\x1d&@\xb5s\xfe\x1aah/@V\x8ec\xfa\x95\xde0@e?=35\xcf,@\xc6\x8b\na\x81\x94&@\x84\x15\xb7MH\xa2,@\xcb|`\x0c2\xfd-@\xe3\xcf\xe8ZX\xba)@\x84\xae\xf3n\xffg)@\xcc1\xa0z\x8ar,@C\\cT"r,@W\xc4\xd1\\Nl,@\x0e\x94i\xb1\xbe\xbf-@/!\x9en"\xc50@Rb\x8c\xc9_\x080@$\xbb\xf3X\xe9@*@W\x9b\x16;\x0c\xb6-@\xeez\xb3\xc5\x086\x18@\r\xcb\x13\x19\xe8\xba,@\xff7\xeb\xcf\xd4\xb0(@\x91\x03\xe0S6\xcf/@\x9b\x96\xa1\x83GE-@p~3M\x9d\xab.@\x9e\x9ad=\xae[-@\xb2\xe0fY\'\xcb,@t[\x01Z\xb7\n,@\xe3\x0cF\xd4\x8d\xbf,@>\xf9\x0c\x060\xdf-@\xbd\xf00\xbaG{)@\xb6\x12}w/>&@\xcc\xd0\xe5\xfa\x06E\'@\x150G\x9c\xcfL/@,\t\x19\xbf{\xf20@l\xda\xa5\xd2\xff\xfc\'@\xcc\xf3,\x91\xea\xe0*@\x9e\x9bR\xa1\xe3].@\x01`=?\x95\x120@\x11\xf3N+V\xdd,@\x1d@$VA\xcf-@\xefn\xd1@Kf)@\xf9\x03v\xdc\x9b\xd6&@\xb81O\x17/\xab,@\xb9V5\xed\xbe\x17-@\x11\x12l\xa1\xff\xa60@\xd4f\xa5\xddD=*@\xc4\xe3\xc7\x7fbS)@P\xd8\xc7\xf9n\xe4,@\xee\xb1k\xaf\t\xd1,@^\x00\xb6;\xdc\',@CDXo\x8e\xdf-@\xb6g\xb2\xc2_\x16&@n>\xf11/\xeb*@{\n\x1f6\xd3\x99-@\xab\xeb\x97RWs-@\xd0`R/\xa6]\'@\x0e\xdc+\x1a*\xe7%@\xb1\xee\xfe.UX&@\x1c0\x8eVu\x8f)@\x87\xc5>\xd9\xc5o,@\xb7\xbf\x0e\x17\xaei-@\\\xa8"-\x9d\xb9-@\xf3\x13"\x95\xab\x000@\xa9CQJ"\xb7(@\x1ba]\xe4\xa2z.@\xbfT\x83\xfev\x90-@\x05\xa2S\xb6\xc6T.@L\xb8\xc0tGT-@\xc1/\xc5\x19\xd9$.@]Pz\x1c\xb4\xdb*@\r3\xaa\xa8^\xec*@\xd9w0FY\xc1/@J&|\xb5l\xaa0@\x8f4\xaf8A\xd8(@\x19\x98\xd3\xe0\xa6\xfb,@\xe3\xcb\xeb\x13\xa1\x93-@\xa0\x19J\'f\xad,@\x06\x08\xf3L\xec,)@\x8d\x84\xfa\x11\xad\xf8,@\xa9\x83\x12\xe72\xe0%@\t\xd0\x13r*J0@r\xa8\xfez\xc6\xbb,@\xdc\x9fx\xc9\xde\xfd&@G\xa7\xf6\x86\xa2\xd9-@*f\x84\xa0@\x04*@\xd7\xcc\xcd\x92\xff\x08.@\x1cI\xf8*\xc1\xee%@&W\xb1\xdd\x7f\x8c,@C\x9f\xab\xdb\xfa;-@K\x95=\x15\x0co1@\x9e\xfcG\xb3\xc5\xf2/@\xfc\x05\xf5Z\x01F-@s\x94W\xe4c\x9e(@.\x81\xce\xd6\x84@.@I\xea\xa7\x84I\xfd,@#\xb2\xa8*\xbfn0@\x16J]K\xedt-@ C\x80>\x87\x83\x11@#\xe8\xfc\xe5(\x81-@bN\xbc\xa3\x18f,@K\x7f\t\xb6T\xe3.@\xbb\xe3*+\x8a%,@\xf4\xbe\x95\xcf\x1a\xc5*@^M\x93\xddv\x16,@\xee\xb6\x15wLr0@\xa7\xa0?\xd0\x9eL-@\xc4\t\xe1\x1c\x9d\x87/@f\x83\xe41\xf9\xc5(@k/u\x01\xdd\x16)@\x98_\xfb\xed\x95^&@0ku\x16R\x00&@\x1a\x1f\xc8S\x1ex(@\xc4\x91FJ\xc6\x84)@\xfb\'_y,Q&@l4\xcf\xe4\x9f\xf3-@\xd3T\xbf\xear\xfa(@\xb0x3\xa2\xda\xc7)@2\xfdLuk_-@\xf8?\x0e\xc3!\xd3(@\xa0\x19\x19HE\xb40@\x15\x18\x11@LO&@\x06\x85\xce\xdf\n\xde(@S\xcb\xef[\xdf#)@\xd0\xf3\xba\xb5\x86\xbb3@\x1c"?ec\xca(@\xd9\xb9l\xfa\xadq-@\x92BI A\x0b-@\xf9InR\xb7d&@\x1d\xa8y\x07\xf8\xdc0@\xc1\n\xe5\xd1E\xc6\'@\xa8R\xf9%\x0e\xc9,@\x13\x06\xd8;r\x0c/@\xd2,\xb3\x98>\xa5(@cIv\xc5rw-@\xad.J\xc1\x876+@\xd2\x0f\xc9itI&@\xfd\xd0\x1f\x18A\xe8-@\xf67\x12x\x00&)@\xd7\xcd3gAj(@p\xa3\xe1w\x1c](@bqd\x87\xac>&@\x8f!l&\xa9]&@b\x03?\xc8\x9a\x8e,@\x1fo\xd9\xd1\xfc%)@\x1f\x0e~\x17Kg-@\xc39\x8d2\xf7Y.@\xfdY\xa1O\x90\xc5\'@\xff\x80\x94\x9bSw(@\xaa\xd2\xad^\xef4-@\x17\xaf\x80\xbaMj*@Shm\xe3d\x7f,@\x06\x96\xbdM\xfa\x08.@KqX\xc6-g.@\xf1\xe5\xea\x1e\x10H+@u\xfb\xa1d\xc7x)@\x1b?|\xbaV\x1b/@M\xf9\x8fP=\x9b*@\x0c\xe3B\xdd\x90g\'@\x05\xa3\xb56\x8c_(@Fb#\x96\x00\xa7/@\x1c\x07.\x81\x8e\xcc,@&\xc2\xc4\x81\x87\xc5-@\n\x05E\xb9\xabH(@\xeb\xd8\xdc$j\xa9.@7\n\xbf/\x83V&@+w\x7f\xc2\xb7\xd6/@i\xc6\xedJ\x8f\xf6-@\xabR8Y)\xd2.@\x99\xec\x0c\xcf\x82\xb10@\x11(^\x94\'\xd70@z\x91\xa1X\x1f\xd2/@\xe3J\xac\xf0%\xa8%@\xbd\x0e\x910\xebj)@\x87\xbc\x94\xe6Kb&@\xc3NQ/\xa6\x11-@\xf3 \x0c\xa4\xffY)@\x9b \xca\xef\xdaH(@\xc4*"$\xb1\x810@\x1b?|\xbaV\x1b/@\xc1\x183X\x10\x95.@\xa5\x15\x1fu\xdfP-@\x9c\x1f\xf9\xde\x92\xf60@\xc8t~I`\x95-@\xf70\xa9\xddy -@w1G#\xaa\x8e-@\xf2=\xb9\xa3\x85\xdf\'@a\xd4\xe9\xeb\x07\x8a)@qu\xedM\x0b\xc9)@\xd3\xc8\x0f\x90q\xdf)@\xe7\x91\x10@Y\xf1)@\xc1\xdb\x88S\x0c\xa8/@+>\xbb\x8a\xd8\xd0,@;\x10\xae\xab\xc3?(@\xff\x85=\x0e\xd1\x83-@\x9d\x9a\xea\x94\xc19*@j\xbdI\xdbO\x9e-@\xd1\xa2\xc1\xd5\x8f\\*@/\xc7\x94\xe38p(@\xa8\x1c\x90\xfcu\x84,@\xf4-\xcbB\xd3\x81(@\xc5\xf9e\xa7\xe9\xe8,@\xb2\xb1\xd7m\xa3\x830@+\xe5m\xa7\x91\xda0@ZBe\xa9\xfb]+@,\xdf\xd5\xcd9\x08(@\x88\x9f+\xd7\xae|\'@w>,\xbev\xd30@p\xfd\x1eD\xffg)@u\x98\xe1\xbb\x1d(-@N\x1bqQ$\x9e-@L\xd6\x1c\xec\x95R1@cv\xc5\xe9*Z(@8\xe5\xf9M\x8e\xe3+@"\xa0\x8f\xe1\x9b\xbf)@h\xc1\x17\x12\x9e\xc1\x12@\xcbm\xd3\xf3q~0@\x17g\xfc\x84,62@\x9d\xc3x.\x95\x051@\xfa\xc3\x07\xec\xd1/2@A]Hl\xf3\xa1+@\xb3\x94\xc1\xf6n\xc8)@\x90\xe5\xb4\xdd\x9a_*@4Ph\xa3u<)@B\xc5\x90\xf1\x04-&@c\x8b\x02\'\xcd_-@6?{[\xc2k(@\x03\xe2\xa2k\xc1>)@\xceS2\xad\x80\x18*@\xb6\xf5v\x85#\x19*@\x00j.4\xf2\xd6-@\x03AT\xad\xc2c\'@=\x1a\xd5\x90\xfb\x96-@\x87Q\xc6\x8b\x15\xea.@CD\x9b\x07`\x1a&@\xee>\xb8\xf0\x8e:)@\xa3\xc7b\xc9mw/@\x8dT\x137FQ(@\x0ea\xad\x9d\xf8\x83(@`ca\xeb\xe0\xe6(@\xd9\x91TV\x9ar)@St\xe65\xcbz\'@\xb6\xf5v\x85#\x19*@\xa7\xc47\x8c\xab\xea0@5\xb8\xd0?\xc3\xe1-@\x10\x16\xf8p\x02\x9d\'@7w\xba\xb8<7-@\x8a\xf4"\xc5`\x08(@\xc6?\x02\'e\xa3*@\n\xf5X\xc2\x07p1@\xaaO\x012\x1e\xe1,@\x86\xcbaJ\xaa\xdc-@&vL\xca\x0f\xcd0@\x9c\x19\x0e\x96+\xc7(@\xcf\x0e\xc2\x07\x8e\xbe(@.\xa4\xd4\x88\x8b\xbf-@\x07\xb4\x01\x98\xc4\xb7-@\xb5\xe9l\x85]2.@\xa2sgm\x0e\r(@\xebx\x14\xd5$\x86(@1r!<%\xe61@\x9a\xbb\x91\xe5\xe1\xf8(@\xe9 dr=\xb10@\xa4\x03g\xcc\xb7\xbe(@\x92\xd2\x086$\x100@\xa4\x9d\xcayY\x80-@\xe7\x902_\xefu/@M\xaf\x8d\xbfL\xe0&@C\xba\x1c[\xc1\xb8)@\xae\x00>PB\xc5(@\xb1\xf9/\x85\xa0\xe01@\xa1\xa6\xc0\xc9\xbf\x98-@\xf5\x89t"&\xc8(@\xfb\xe2\xee\xe3\xdd\xfc\'@\xcc\x10\xf7/\x89\xac(@\xfd;\x1bs\x15\x05(@\xf4\x91\x84\x82\xa1\x93(@\x06et1\x19\xe71@\xc4\xbf\xa0\x18\xf7>-@Lb\xb0\xdc\xc7\xb2-@\xb1h\xcdN\xc1\r(@\xde\x8f\xbf4\x855&@\xd2\x02C\xe3\xa3j&@?\xf7X=\x15\xb6&@U\x96\xf1)$\xab0@\xebx\x14\xd5$\x86(@i;\xbcVHV&@\x1b\x9aBT\xbc^/@\x81\xf6\x91\xc64\xfe-@<\x83\xbd\x14\xcc\xb9&@\xe6\xd7\xfc\xe6V\x96.@W~\xab\xb8\x04\x9f(@v\x80\x14\x0b\x97\'/@\x1e\xca\x9f\xc5\x04\x1c&@\xc5\x1eu\xf4\x0ft,@aL\x1e\xc1@\x8c,@\x95@\xe1\xd41\xd2,@\x18Q\xb59\xbc\xb50@".I\xce\xbe\xfa%@\x9c\xfc#^\x90\xab(@\x03\xcbM\xb1\x02\\,@\rH\xad\x88\xc5L&@\xa0@\xb3+\x00\xe5-@\xfc\xe2 \xda\xb4\xcb,@\xff\x91\xe8\x1dJ*(@\x1a\xf9.\x12\x05\x85-@1\xb0\xad\xe1k\xb4.@qc\xd5\xa0Ox)@\xa0\xfd%p\x02\x1d*@\xa2\\E?\x04\xce&@1I\x10\x94fL-@\xa8\x1e\x1fI:\x0b*@\x1dZ\xe5\xb3\xb6\xcd\'@\x087\xa0\x1a\x196-@\x93\x95\xce\xacU\xc9,@tG6\xae~\xf8(@\xa7\x99\xa0|\x8d\xec-@\xf4?V\xf8I\xda-@E\x97\x92\xe9\xef6/@ \x82l\xfcH\x1a&@\xba\xf7P+F\xf3%@j\xe8\xbb\x1c\x92\x9a-@\xfc\xf6\xb9\x17\xef\xac0@\xc1{\xd0\x9f\x19\xee0@\xbb\xc6A\xd2\xa5\xed0@\xf5\x08{\xc6\xe8F-@\xe0Usu\\\xca\x1e@fTa\xed\xc3\x95*@\x8cY\t\xd3W\x86*@#/\xa7\x13[0-@Y\x18\x02\xa3\x139-@\xe2\x88e\x94\x9c\xa6-@#\xe8\xd4\xb3I\x99.@\xb5\xb5\xdc\x0c\r\xa6(@\xd3\x13\xf6\xcd;\xe0*@\xf1j\xe0_\xdd\xbe&@\xfe\xd2\x94\x1d\xb6\x92*@\x94\xe0\x86\x0e\nv\x18@\x9d\xa0\xbe\xa3\xeeN(@\x1d\xfcX\xf3Q\xeb(@OY\x08v\x86\xf6,@\x04\xe0y\\\x1ed*@\xe0i\xeb\x96\xb4\xd6-@\xa17\xf9\xd2\x94g/@a\x02Id\xff\xa6/@G0F\xfe\x19Y,@r\xce2\xf8O\xa8)@$\xbb \xaa6\xe50@\x14\xfd\xff-\xe6\xa40@%H\xf2\t\xbf\xb5&@\xe6\x8b\xa7|\x9d\xcb)@J\xba{\x92\t\xd1+@#\xe8\xd4\xb3I\x99.@\xebK\x0er\x9a\x0b.@X\xb0\xfc\xa6\xa3\xcb0@x\xee\x8b\x91\x00\x99.@\xf6H\x17\x18\x1d\xf1.@\xfe\xd2\x94\x1d\xb6\x92*@\x93I\x9c\xea;\x9d-@\xc7\x1e\x08\xa4[\xbb+@`S[\x865\x9b\'@W\xa4\xac\xa5\xca4-@\x93^E\x03\xb1\x97,@}\xf4]\xe1n\xb1.@y\x01\xbb\xe7\\\x0c/@\x0e!\xf9\x07\xc6\xc70@\xca^l\xfd\x05\x8c-@\xfaY\x8b\xe2\x19\xfb&@\xaf\x19t\x15\xffD\'@}eN\xda\x17c,@\xacE\x85_\x1a\x0b\'@,L\x07\xde\x9b^-@\xd8\xea\xbb\xb3Ln)@\x16\xc3g\xad\xfb\x0b&@:G\xad\\\xe6l&@\xd7\xdb\'\xbb\xc3>)@w\x9f~y\xe8=\'@T\x89O9\x1bW\'@Mr\xedO<\x84(@&8X\xe7\xee)/@\xe1Q\xa8\x89\x96\x07*@\xc9\xcc\xf4\xa0\xf5Z/@\xc87\xb3?g\xb10@B\xeal\xe4\xe7\x8f-@P\n\xa9k\xea\x1d0@\xb0\xfe\xfd\x0cU90@\x0f\x10Ti\x080/@\r\xb4\xafO\xff\xa9/@\xf5\x1b\x1e\x9ay\xd6.@\xd0p/\x8f\x9c\x83-@\xcayG:\xd8\xb40@\xbd\x12<d\xcaq-@\x13cJS\x15\x1e-@\xd7\xe7\xb1\xa8\xa3\xd6+@O\x92\xb0\xbc\xb4\x12(@\xb3\xdem\x88\xd0\x92*@\xcf\xe1\x91\xf0\xaa\xc0-@\x90\x18\xd7\xb4\xd9\x84-@H\x01B{\x18a-@\xfc!\xe9m\x81S0@I.\x83S\xe7\x860@\xc7\xff\x05\xd7\xc0\xcd0@[*s\x86^\xfd0@\xec\x94\xb2\xc5]i(@\xa6\x00B\x91|\xeb.@c\x13\x01\xa3\xa4u-@=\x11t\xc5\xcb\xa1-@A\n\xbboF\x96(@<A\x1e\x85\xec\x84%@\xb0\xcd\x06h\xc8\x84-@h\xac\r\';w&@b\xe1-\xfa@V,@VN\xa6\x8d\xber-@B0\x18N\xbc\xc3/@\x9f.\x92\x111\x8e-@\xe1Y\xcbK\xf0L-@\x90\xf8\xcd\xd6%~-@}\x9b\\,7l-@\x18\x17\xc6\xb3\xbb\xd2)@p\xe2\xe2~\xe3\xb3,@\xa2I\x9a\xff\x1e\xa7,@I\xfa\x8a<\xe0\x1f/@\xb0\xfe\xfd\x0cU90@\xb9(LRi\xc9&@\x87\xc5T\xb2\xaa&0@\x81\xf9\xc1\xf8,\x0c(@\xbe\x9d8\x98\xc5\x8d\x1e@\x84t\xb9\xaa,\xc8%@\x8d\x0fWz\xc3\xb2.@\x18\xea\x03\xbe{\x9a%@\x0b\n\xc9\x1f\xd8\xf90@\xb9,\\\xc9\x8d\xc4+@\xbej\x03\xb67\x85,@\xc0+\x03\x8b\x84w-@Qi\xab\xbc\xdb\xe4.@\x05\x17\x87H\xa3\\-@KAY\xfc\x04\xff,@\xef\x8c\xa8\xd4K\xaa\x1e@=\xb9+\xed\x88\x9e&@\xf8\xa2\xbe\xbe\xa47(@\xa5\n2czN0@\xd4s\x17\xa3c\x1e*@x\x9e\xa5\x1c\xdbM.@\x9a|m\xea[C/@>\t/J4\xc70@\x9fRO\x8e\xa2F0@\xe4b\xf1\xd2\xa2;*@>\x96\x13C\xbe\xe0,@\x1b\x03\xae\x10A\x15(@\x1c<<.=\xbc-@\xdd9\xac\x87q\x15.@h\xcf\xfeA\xf8P(@\xdcE)j\xc3\x070@\x8d\xf0t\x94\xd3\xe8.@\xd31\x9a\xfe\x87W-@B\xe8\xf81\xdd\x8e(@\xbaA \xa5\xc4\xab,@\xae\x9fXg\x80\xf8,@\n\x1e\xe1\xa9\xaa\x8a%@\xa9\x96>R\x8b^/@Y\xc1K"\xf1\xba.@\xd5\x82\xbd\xc8\xa0e,@\x13<\xea\x1a\xb0\x88)@\xd6\xceeu\xd4\xf7,@\xb2\xe4\xcbs\xfe\xe7-@\xf1\x15}\x10VZ,@\x06\xb0\xa8ZZ\x9c-@0P.\xd0\xea\x8c)@/\x18\xdcq\x97\x16-@\x8d\x19\x7fr!\xb0)@\xd3\xb7\xdc\x0bP\x9e)@\xb3\x9f\xed\xc8\xd0\xba,@jv?\xca<\xc5,@\x87\x0cw\x0c\xcb\xc0(@V\xa5E\xa6\x99x-@\x9c\xe5\xad[\xce=*@\xdaK\x8c\xfb\xa5\x80-@p\xcb\xcf\xdc\x85P\'@0\x14~\xe0\x91\xac-@O\xc1[-\r\x8e(@\xe9V\x89|\xc8X&@~\x8e\x87 s\xdf-@-\xf2-@\x0fR*@7H\xc8\x82ZQ-@\xa6\x1b\x9f6\xb7\x19-@4\xe3\x82,\x01\xbb&@5\x9a\x1ec7\xed&@j}\x86%D\xc3-@e\xef2\xab\x9f\x9f-@O\xd7Ph\x12\xd5-@\xb4\x8ch;\xfc\xf30@\t\xd1\xbe\xf2\xdc\xae-@\x86\xb2\xb2P\xbe\x86-@\xc3v\xf5\x87<\x94/@\xcd(\xf7\xb1d=-@\xfe\nF\x9e\xf5\xab(@,Y\xa5\xb5\xae\xc3-@\x84\xf12\x17\xae%-@LABcNi-@\xfb7\x84\x85\x96\xe0/@i\xba\x81\xa47\xd3(@x\xde\xc0\x8a&P0@\x1f\x80\xcb(\x0c\xf2(@\xf2^Usi\x8d0@\x97\x05\xf3\x0f\xeb\x9a-@\x86\xb9\xc4\x1f\xe2V/@\xd9?\x95\xc2~\xa9/@O$\x89\xd6\xd2\xea,@\x1f\x11\xee<\xd5\xaa&@^\xd7\n\x18"Y/@\xe1\xfb\xe7H\x1f\x13-@y\xd1\xdfK\xc7\xe7-@\xffT`\x1f\x1br,@{CYj;o-@K`U\xcdk\xa2-@\x0c\x91`\xb0\xdc\x98\'@\xd9\xf3\x92m\x07\xd7-@!\xfd\xd2\xbcL+-@\xc6v\x12\x86$\x011@\xb8;\\@\xcf\x84,@\x8c\xf3<\xb0\x98s,@\xbc\x9awB\xf94(@p\x1dUP\xd3\xd2/@RF-~\xe8\x81-@\xbaG&E\xac\xa7.@sP\xa9\x10\xf2\x0b&@%\n\x98\x086\xe0(@\xf3=\x9e|\x9e\xc9\'@g\x81\xf7\x8c\x1b3&@B\xa9\x1a\xd2\x18#.@m\x06H\x92d8.@yc\xa8\x17\x0f\xeb-@\x05\x94\x10\x18W\xd9-@7\xbf\xbe\x9b\xb0\xc7\'@Xxe\xfd\xfa\xc6(@m\xc3\xb98\xb5\x8e,@n\x81!\xab\x83\xc1,@\xb4\x1da\xc9~\xe6%@w\x10\xb2W\xa0#&@$w\x89Z\r\xfc-@\tu\xb3R0\x18-@\xd2\xfa\x07\x17|\x8e.@\xfc)\xdd\xac$\xe9+@i\xba\x81\xa47\xd3(@+:|\x9d8\xaf+@\'\x82\x0bm\x02D-@\xca\x0f\x8d\xc6(\xa3,@\x83~E\xf3\xa8\x88-@\t\x14\x87\xc3\xeda+@\xb7TzQ\xf8\xc7&@/n\xa1j\xb5\xdc&@\xf0 \x97\x90\x04\xd0(@\xd1\xf3\xf2\xc3\xdfZ-@\xc2\xe2\x81$D\x1f.@I\xe5C<\x17\xe7-@R\x90\xeds\x1fn-@\'p\xc4\xd4\xd0\xb80@\xde\xb5\x0ey\xfdd,@5\xda_\xff\x88\xcc-@\xc8\xf3\xa0\xc45\x99\'@WQ\x13}^?\'@\x82\xdd\xf5\xdd\xa3\x14&@\t\xff\xb0\xf14\xc8(@\x87$A\xbcQ\xb7,@\xbf\xc4\xd4\xfc\xaf0(@F\xaa\xea\xc5\x05o,@+9\x1e\xafPX,@\xf6\x98.\x8d\xd1s-@\x14\xe5\x83wA\xa8%@\x14\\\x0b19\x9c/@S\'.\x0f\xd3\xa10@EG*\xf1W\xda,@\xed\x1dU\xc4h\xf1)@GU\x12Gu\xc0,@\x7f\xaa\xeb\x9c\x9d\xc6*@\xfb}\xcc\xfe\xbdR&@ \x979\xf8\xca\xda+@\xd6/L\xfa\xea\xb1(@G\x13>\x9e\xbf\xf10@\xaf\xd6,\xedCB-@\x7fL\r=\xa3\xd6(@\xf9p\xc1\xb0rh+@\x9e\x037\x96w2,@_t8\x0f\xd7N\'@\x08\xee\xa7\xbc\xa1\xdd,@F\xa8\xafs\xf7\xaf-@\x18\xc6@\xc0\x9c\x9d-@tT{"p@-@?\xfd\xb6\x1e\x11:-@\xb0\xf3\x8c/h\xe5,@1\x8br\xa5\xbdt.@\xc6x\x85\xa2Q\x0f+@\xf7\x8e\x8e\xca\x16\xd4,@T\xfa+\x1eh\x0e*@E\xe8mA&Q.@\x80\xba\xa4B3\xa8,@\xd2j[m\x1bh-@\x935\xbc\x01\xef\x110@\xffv\xb0\xbf\x83\xf6(@A(\x95\xe0\xb3\xf9,@\xda\xbd\x06\xbe\xe0//@d\x9e\xff\x95e\x8a)@\xfc\x1a\xfb\xea\x1d\xd2%@Y]\xdaWp\x110@\xd4\x83t\x14d\xa7/@\xa3-\x90T\xca\x96/@\xd0`R/\xa6]\'@\xae1\xc0\xad#\xba/@\x80\xba\xa4B3\xa8,@\x80\xba\xa4B3\xa8,@\xcf\xd4\x1cCa\x83-@\xf4\xad.\xd4\x9d\xb8(@\xae\xee[\xf7\x18\x95(@*\xf80\x82\x86\x88\'@\xcb\x03\xd3G\xd4\x99-@\x14\x97\xb0\x8f\xf3\xc90@J\x1d-{\xb4\xcc%@~\x14\xcb{v\xdb*@8\xb7\xdb\x02\xb9\xff%@u\x86\x7f\x8a\xe1\xe9)@\xa6\xe6}@\xd0\xce-@.\xc6<#\x0c\xc8)@\xa6}\x8d\x8d\xda\xd10@\'Ef\x0b\x9bR-@\xb5\xb7\x1d\xb0\x03\xf5,@r\xfe\xee\xdfEk.@xB\xd9^\xce\xd5)@\xca~\xcf\xd9\xd0|,@r~\xfc\x11t\xa2(@\xb9\x1f2\xb7P\x93-@);\xad5\xca\xaa,@d\xd1\x0c\x94a\xfd,@MJ\xc2\xc1}\x87)@7\x15\x9em\xa7\x131@\xba\xdb\xa9\xb7i\x13/@l\xfd\xb7\xf8\x96\x8a0@\xb9\x15\xfb)\xb8P(@\xae\xe6\xdf\xb2\x9eg0@\x91T\x19\xae\xd1\x94,@\xb9\xf0gDS\x1e0@I}c\xb5\x91\xb0)@\x87\xa1Q\xb6\xef\x03)@\x95NFf\x0f\xe80@{\xb3\x1e\xac4.+@\xc99Iv\xeb\x94-@\xe4\xeeGb9\xd9,@\x9f\x82\x98\xfd\x9b\x110@8\x00\x13\xc1b\x800@\xact\xdd\xbeS\xf5*@\x9dU{\x04\x8a\x88(@\xa7\xf8\xae\xff\x91\xb4,@3\x11\x95;{\xbe-@\xa3\x98\xc9a\x0fI+@\xe0\x8a\xec\x15F~-@\xb8\x94\\J\xab\x86/@\xbf9\xd5\x08\xbb\xa6.@\xb9^\x8d\xefM\xa3%@\xd0m\xee\x18\xcb\xbc%@\xf9\x07\x7fP5p0@r5\rHk$+@\xf2\'*R\xa6\xb4)@\xe4\xb5\xa3\x03=\xec,@\xea q\xd7\x04_-@r5\rHk$+@\xc2^>\x17N1,@\x91\xd23V\xd7\x1e-@0\x97\xdaQsn*@\x181\xa8ay\xd5(@\xec\xb2|\x912\x8a0@\\\x98!s\xf0q0@y\xe2f>|_+@Jr\xca\x17\x85\x8f-@\xeb}U6\xab\x950@J\xa6\xa1\xfb\xff\x98-@\xdf\x98\xdbd\xf3z%@\x13rS\x922\xff/@\xf0zkN\xfb\xe2-@\xca1b\x8ffh)@>\xf6\x8c\xae\xee\x07)@\xa2\xfdI\xf0\xf3\x1c&@\x0c=\x92?\xbcZ+@\xb1\xa0!k\xdd80@\xc48\t\xa2\x15\x90/@\x872@qqR-@}\x81B\xbd\xd5\xbe/@\x19a\xd7j\x04\x860@\xa3|\xa1\r&\xa7-@R\x98\x13g\xd6\x87-@\xa5\xff\xf4\xeex\xe7,@\x9f&\x8ck\xa8v-@\xfet\xce7?\x9d&@\x19Tz\xe0\x10\x8f-@\x8af\\\xb9\r\x19+@\xdf?\xf1\xcb\x9f|-@\xed\x82> \xe3\x85(@QhV\x08U\xe70@\x01.\xff\xd7\xcd\xf6%@\n@\xf68y\xe4\'@Y\xbb\xcb\x14&\x020@\xaax7\xaec\xfd(@Pu\xcd\x99\n\xa4-@\x10\xcf\xce\'\xe1\xab0@H<#\xc41$(@\xd2\xe9\xf9`7\xcd\'@PLW@O\xc60@])\xa5P8\xa5.@\x97\xd1\xbesG\xd4,@\x0c#3X\xe1\xc30@D0!\xf34\xca0@\x92\x9a\xcd\x18\xfe\xd70@\xc1\x93h\x91\xe3\xd9\'@\x02P\x8a\xa7\x0c\x07-@\xdb\xea6X\xaf`-@2z4\x01\xf2\x11.@\xa8\xe5-.}\r0@\xbb\x10[\x93\xcej0@\xe4\t\xcb\x97\x17\xac0@\'\xaeN\xb2\xf2\xc5.@\xdeGY\xd5\x168.@\x83\x08\xcd=\x13C-@E\xa5\x95\x02C\x1a-@cOPo\xfc\xd80@H|G\x8cX\x0e\x1b@\xe0`pC9#-@\xc8\x801\xf1\x8b\x0b*@\\\x92$\xcf(\x06(@\xd6\xf7\x0f\xa3p\xa70@\x05\xe1\x07\x86\xc5~*@\xa8T\xaf\x9a\xa3@0@U\x0b^6;\x16-@\x07\xed3\xc4-\x9a+@=\xff\xf9\x8cE\xf4(@\x06M\x12:\xa1\x01)@\xf9\x1c\xd7\xddL<-@\x18%\xf4=\'\x87-@\xacu\\.\xb3\xd1\'@\xdep1IM8,@ \xcb \xf6\x8a\xb10@\xf8v\xbeL\xe8"0@\xa2\xac\xdc\x8eD\xe90@\x9f\xe1\xffY\xc4\xbd)@~\xe5\xf5\xea\xdb\x1a+@\xa1j*d\xbe\xb6-@8\x90$(<\xfd(@\x0cd\xdc\x9b\xb8\xd3\'@V\xc5q~w\x8f0@\xa2zo\x94\x81/.@\x9f\xc5\xa9\xe7z\x00&@\x16+\xdf\xab\xa4\x06+@\xa5\xae\x14\x11\xd6\x9c&@\x1d\xee\x84BP\xdd(@\xaa{\xa7\xd8\x03\xb7,@\xc4\x05\xc1M;\xc1-@\x89\x1f9\x9b\xf9Q0@s\tL+\xc2\xaf\'@\x0b*T\xa2\xd6\xaf/@\xad\x18z>\x95\x042@\xe5\xf6$\xe4\xf8\x8c/@<\xa7\xc1\xd4\x07F-@\x063\x8fv\xcb\xb3\'@V/\xf3\xe5\x05\xee&@\x1d\xd3\xb3\x1f\x99=-@\xfdfSq\x1c\xed-@\x1fi\x9fsC\x00*@j\xce\xd7p\xe7\n.@?\xd2\x12/@n.@\x8e\xc5\x18.-\xef\'@\xa8\x97EV\xd1\xad2@\xabR8Y)\xd2.@\x86\xe9f\x93H\xa4,@dr\xab\xb2\xe2\xc0-@\x0e \xdc\x1f\xa5\x80(@\xe0o\xed\x16bd)@\xec6\xa6B\xe2\t.@0tUe\xa5\xe4.@s\xb6K\xe4m\x8d-@k\x1f\x0eF\x14k-@\x1dj%d\xf4\xef,@\xcc\x10\xf7/\x89\xac(@\xfa/\x8aU\xcb\x91/@\x98c\x17!4\x8a+@\xbaQ[J\xef&-@P*\x8dbSh-@3\xa7\x0b\x8f\x18:)@)\xdfa:\xecT\x01@\'\xf8(\x15\xa5\xac0@\x04d\x034\t\xeb*@q\r#C\xf6\x1a+@^\xd1\x85\x0b\xb4\r,@\x0f\xf3B\xd4\xca\x82-@\xf5.\xa3u\xf4\xad1@\x8d\x8c\xd8\xa4\xa6\xa90@=\xa9\xfe\x9d\xb6\xdc0@\x93\xa2\xfbL\xc1\xb8,@\xc6$\x0e\x9c^\xd7\'@\x1d\xbd\x17\xf8_p\'@i\xdf\x9e\xde\xab\xa6(@\x82Lol\xe8\x89,@\x86L\xfa\rN\x8c,@V\xc7=\xf6E9-@\xea4+\x02\xc6\xb2.@\x80\xa3\xad\xa0\xd9\xcf0@mV)6.N-@F\x1d[\xe5\xd8\xd4.@\x8cB\xaa\xe8\xe6\xc00@\xe9\xfbyz\x0cS(@\xf7\xe6\xc9\x9f8<-@\x17\x7fL\xf1%\x9a.@\xde\x15\x01\x05R^(@\xaf\xcf?j\xfa\xb0*@\x1c\xfc\xb4\x16\xe1\xc2,@\x17f\xac\x8c8p\x11@\x946f\x11=\xc2(@\xe7\x90h{\n\xcd0@\xcbDX\xe0\x93#,@\xa6\xcc\x8d\xde/C&@Jo{$-\x8a0@3g\xf6\x9a\xcc\xef-@\x9b\xfcI\tNe,@\xc3^>8\xf6\xb1.@C\x1b\xf6\xc7\x8a\x1a&@uN$\x0cdO&@#\x82\xda\x1c<\r\'@\xb2\x9d\x91%\x05R(@\xd0\xc5\x8a\x0eO\xd30@\x928\xf5$\xfdp-@\xc9\xe1\xc02\xb8\x85%@;1\xacV\x85\x870@6\xef9nP\xb30@t\xa3t\xe5\xb9b)@\x05\xdef\r\xafi)@\xc7\xff8\x17\x9en-@\x94\xe07GB\xd9.@h\xdd\x85\xe7\xea\xd20@\x96\x80\xe3\x0ce\x92,@^\x94\x1a}\xd0\xcd0@\xb6\xe3\xe61zL(@\xea\x8fk\xf2L\x051@[\n\xc8\xaf\x92\xf3)@\n\xefd\\\x80q-@\xadx\x14\x04\xb3\xe1\'@B\x7f\\$\xe8\x84-@z\x10\x11\xd83k-@\x9e\x84\xe3\x7f\x80\xc2%@\xe7\x05\x88)XG(@"\xe3u\xa9"\xc40@6\x82v\x98\xa3\xd90@\xfa\x02\x04\xe9\xb8\xf80@\xd52\xac\xf5%\x850@|\xb71\xbe\xc5o)@\x9f\xa94\x88\x06\xc70@\x00ZF\xfdH\xa7%@\x9c\xadU\xe8!<(@\xbbAl\x9fE\xaa(@\x8d\xdeZ\xa1_B*@[E\xe6\xc0\x9a\xf60@e\xc1\xb6\x10\xd6\x0f-@\x0b&"\xef\x81~&@\x07x\xfb9\xaa\xec0@\xdcX\xdd\xde\xd1\x9c,@!#\xe0\xf2$\xc7.@\xc116\x9b\x80\xf9\'@\xc2Zr%5g*@\xee\x0c\x00J\xc7\xbf(@\x0f\xff~\x835U*@ &6\x91\xac\x07-@{a\x00\x97\x8d\x88/@I\x82\\\'\x03i,@Y{\x13\x96xl-@\xe9\xb4c\xd6\x88\x84(@\x91\x89\x17kL\xe1+@\xcc\xb3\x1b\xe7\x1c\xaf(@\xee\xf7\xfc\xaa\xa0m-@YT\xc2\xc5\x82N0@\x9f\xe0i<\xec\xc5\'@"\xfa4\xf9(Z(@\x87Gf\x03h\xd1&@\xf0?\xc5\nEq\'@\x16\xd14\xf5/\xe0(@\x9ep\xd9\xfa\x0f\xe1,@C\xa4]\xc3\xf4Q-@\x9d\xdbtP\xfc\xc6)@\xf9\xeb7@\xd0((@\xf6\x02\xd1\xf8\xee\x92-@E\'@\x9d{\xfc0@\xdb\xd2C\x89>\x92%@j\x13\xa1\x91\xb6N+@\xd8)!~~\xc9\'@c^\xedI\x03\x8e-@sa.\xa5@x-@\xb6\xfd\xf2"\x92\xcf(@I\xda4YQ\\-@\x86\xc7Q\xc1\x0b\xc20@\xb0\xb5<l\xe0\xfc0@TD4\x0b\xca\xa8/@N\xc9z\xb1\xe8d*@\xd4\xff\xb6\xd6\xcb\x9c\'@\xc6\xf1\xdc\xe3\xdc\xc30@\xbfg?n\x98}\'@\xef\x1a\xae\x0c\xb2v\x18@\xc6B1\x9d+\xa7,@\xbb\xf0+\x06\xb0\xb4\'@\xa1\xee\x98\x04\\V+@\x11\xc5\x01\x15\xa7\x1f*@\r\xe4j\xf6\x14\xba)@\xe1yab,\x94\'@Qy\xfd\x9b\xe3n*@\xff}\xbb\xec\xce\xd1,@\xce<c\x8aJ\x7f-@\x1b\xfa\x9d"D\x92*@\xd3\xe8\x02\xff\xffd*@5\xd0+\xc8\x7f|.@\xbeR\xce<\xcf\xa4)@\x85\x9b\xe3\x06\xcf\x99\'@\x10 \x16\xa4\xd6q)@>\xbd\x93\x99\xfe\xc0-@\x80.\xd1\x11\x01\xad)@hl\xb5q\x9c\xd10@\x03 :\x01*9.@Z\xb4\x7f-xW-@{\xd1\x82\x95\xc2\x81(@]IR(\x13V\'@\t\x92\xa6\xe4>x.@\xb7\x14\xe2\xedv\x151@\xe9\n\x85\xbfw\x03.@\x14K\xca\xd4\xe5p-@\xa4?\xe7\xfe\xd2\xbe,@n\xf8\xf0\xae\xae\xe80@\x05\xc7Nx5\r*@;\xd2\x15P"\xf1-@\xdb\xf7\xea\xdf\xea\x111@@\xb1jk\x99\xcf-@\x11\x9b\xc4;\xfaG)@\x16j\xe1\x1ci\xa9&@\x1b<YB?\xc20@A\xfb!]U\x0e)@e\x19\x7f2\x99\x90-@A\x88\xa8\xa3\xe7<-@\xcd\xdf\xebLD\x8a(@3H\x10e2\xf6%@\xdc\x9a4\xd7Du-@\xfb\x17\xdf\xcf}P+@\x1a\x7f\xc5\xa5\xea\x1f*@\x8b\xca-/\x8b\xeb,@\x0eJ\xcf\xf7J\xf3,@\xfcHS\xbb\xe0\xc4-@\x8c\xe8\xc6\x97\xcf\x01&@h\x96L\x83\xeb\xdf\x1e@c$\t\xf6\xd92(@{\xff\xd42\x0c\xc4/@\xf3\x86\xb3\xcbx\x89-@\xbd\xee\xeb\xc0\x98\x00)@\xe1\xa7\xd7\x83\xf3\xbb0@C\x18Q\xd4Mo-@\x1c\x93B\x0e\xf5\x89.@\xc4\x176\x97\x8f\xca0@\x93qB\x92C&(@T\xf5]\x1f\xec\x92-@\xd8\x89\xb5\x8c\x8eW,@1\xbcF\x83J\t-@\x1e#On@\r.@^\xd7\xc4H\x08\xb20@\xf6\xcc\x8f\x18@\xe40@+\xb9\xdc\xdb\x93`)@\x84K\x15\xfa\xc8\xcc0@\\dN\xde\x9c\xbd/@\xfa\xa2klw\xa9/@\xb9[\xe4\x82\xed\xf2(@f\xecN\x81\xa0\xb7,@Ruo3\x14\xb7\x1e@\xc6\xb1\x1d\xb4\xc6\xea0@g\x8f%\x1d\xd3\xab&@\xa2\xa7\xc6z\xd0&.@9&\xbdy\xfeP&@\'p\xc4\xd4\xd0\xb80@W.3n\xe9\xde-@v(\x06CW\x9e&@n\x92"\xcf\x848&@\x9b/\xefA\xc2",@Q\xed\xa6B\x1f\x0e+@\xcf\xfew,\x1b\xba-@\xdf\x92\xd9h\xd8-.@(b"g\xf8\xaf/@\xd1|9\xe9\xc2\x900@b\xf7\x80[|#(@\x17\xcbeh\x89\xe6-@Y\x8c\x83\xc2\xb5\xdf(@\x04\xc7;\xfc\xbb\xac&@\x16\\\x07q\xe3}&@F\x98\x13\x1e{\xee&@v\xa4p\xbf@\x9f&@!\xd8\xfdd9\x0f(@I\x9c\x84\xcf\xe9\x15.@U\x87\xd0\x0e\xb0*(@\xeeh\xa9\r\x819.@NEl\xb0Y\xbf-@\xe4\x12\xe8?\xfb\x87,@\x94\x02\xfcE\xfe\xd0&@\x00p\xbc\xde\xe3\x08+@ou\xae|A\x87&@\xc9\xc9\xac\x9e\xa4(/@\xd4\x8ci_\x9e\x9f-@\xbf\xec\xb8\x7f\xf4\xaa/@\x9b\xa5y\xe0H\xdf&@\xe9$"dv\x04+@\xe2\x13\xa8\xbc\xec\x0c.@c@\nroY+@\xbe\xa7\xa1\'(\x9b/@\xe4\xd7Jr\xeb2.@\xf3X\x95>\xeb\xaf0@\xb5\xf91D\xea?-@\t\x1aP\x92\xdbK&@\xa3\xd4\xd4\xd6p0&@\x9b\xbf\x95\r{\xf6(@\x16\x9f\xbe\xa0\x8f\x97/@Lk\x93I+(.@!\x9f\x9f\xb7\xe3\x7f-@\x0e\xc8\xd6e`t/@]Qa\x7f\xcd\xfd\'@\xec=\x06/z\xd6-@\xe5\x8ah\xd2!\xc7-@\x87\x7f\xb5\x83\xd5R-@\xab\x0f$\xa8n\xb1\'@\xb4\x82\xde\xfd\x88\x16+@\xee\x18\x95\x8c\xfe\xff%@U\xfa5bcp)@\'\x83\xda\xc1\x05\x82/@S\xce!j\x93\x83-@L\xfb\x89\xbb\xb6\x19+@\x05\xbe(nd\x07(@]\xcf\xbc\xba\xde\x1b&@\x0c\x80\x9eW\x9c\x15)@\xc9\xa7\xd5Zc\x9d(@zx\x9cG\xdc\xbd&@\'\xd3\x97\xc6\x89,-@\x11\xfb\xb9M\x9f\x8a0@\xd9\x1cb_\xd7x-@XB\n\xba\x96\xca,@\xd4\xe8\xbd?\x82\xe2%@\xc6\x9aa\x91X\xb5,@^\xa0H\xc8vl0@\x8c\xe3\x888\xd1\x7f*@\xf9Tq\xb8\xca\x19&@\xea\x1cM\x1c(\x7f-@%\xb2\xb5\xbd\x10\xe1/@\xfd\xb5\xd6\x8e\xc4k/@6\x17h5\x96\xa3-@\x18\xa3\x00\xfd\xd78+@2s\xc4\\Y[,@\x16\x80\x87\xa3*\xe8/@\xaa\x10\xb7\x8cO\xc2/@\xe5 \x90\x19\x84\xe1\'@\x8e\xfePC\xc7\x930@\x88s\x05<\xd6\xe9*@.\xe4\x94\x98\x14\xd2)@\xd5\xcb\xcb\xbfc\x99,@an\x90b\x19\xfc,@N\xab:\xfc\x90\xf0+@\x17)\xd9\xfd*s)@\xe6u\x8e\xd9P\xd4,@\xe5\xf4\'#h_+@\xd5\xe2\xe1\xe7\xf2\x830@s\xa1Y[\x9f\x17(@\xb4\x01\x0b"m%+@\xbe\xa4e\xaf\x1cG+@\xd6\x1f\x9ec<\x9d-@\xcb\xd0n3R\xc6/@\x1c\xd3\xd6\xa9\xc8\x0f(@\xb4\xe2L\xc8\x90\xfc.@\xbb3\xaeIy\xed.@\xed\xbe\xbd\x0b$\x91-@\xbc\xef\xbdF\xeby-@V6\xb5v\x9aj-@\xaa#{\xda\xa1\xe2*@,:A\xfc)\x7f,@\x96\xf2\x8dm\xdct,@Z\xd0\x18\xb1,\x85*@OCV\x84q\x83(@\xbd\xf6E\xad\x1d;(@p\x01\x7f\x9f\xfc\x1f&@k\x7f\r\xe9\xc0\x9e-@\xb6\xfb\xa6\x17\xc2\xdf/@\xb3g\x94\x93\x9d\xac*@\xdb\xe8\xb7\xedi\x8b,@\xaa&\xda\xae/.&@\x04\x18\x8f\xc6\xfc\xd2,@^J3\x1dB\x9d-@\xaf\xe3A\xf4X3(@e\xdf\xe9\xd4\x0f\xd9,@\xf2\xacs\x88]\xa30@\xfb\xfe\xd9\x9f\xa5\xc9+@W\x15{\xe2C\xc1,@\xd4\xdf\x96\xe94t-@\xad\x12\x1f\x93b\x0e*@\xdeP\xb6\x0fE\x17(@"1.D\xa6\xcb-@X~\x92\x8bD\xd5.@\xbe:U\xb4\xb0L\'@\xd4}%\t\xce1&@=\xdb\x01\xbc\xd6\xaa/@F\xe1\x98M\xe6\x9b/@R\x84t*\x02y/@\xef\x97\xda\x00\xde\x1a-@\xd5\x93\x08\xba4\xe6-@\xa8;\xf9v\x97k.@\xfb\xf5-p\x17\x99(@\xe5\xea3#\xdb-,@\x16E\x8a{\xa1r,@\x16E\x8a{\xa1r,@\x037,."\x99(@\xf0T:\xb6\r\xfa-@\xdb\xa7\xfb\x8f\xe4A\'@\xfa},\x16R\x1d,@\\>\'v\x13g,@\xe4\x95i\n!\x1b0@*@\xc9\\\xe3\xe7-@s\x8f\xf05=q-@\xd3i\x81_\xe51,@u\xac\xf4n\xd0K(@0\xf9\xd4\xebU\x84-@\xc4t\x9eH\xd9\x110@\xde\xec\xa7\ne\x91-@\xb6\x05y\x80\x1ew,@Y\xc2[\xd3\xfe\xc7,@\x9e\xd9#\xee\xdfs/@}!_\xcd\xeeY.@\x07o{\xa9v\x1a+@\xbcB\xb8<\xa9\x18)@^\xaf\xe6\xcc_\x1d0@\x9e\x1f\x94]9s,@\x11\x13\xad\xf7\xc0l-@\x97\xc5m\x1d\xec -@\x1e\x97\xf7`\n6.@\xc5\xbcL\x10\xfe\xb0-@\xa0\x1dJ\x86\x9a\n+@\x1bG\x9e\xf0`\x0b)@\xdfcr\xdenq,@\x84\xdc\xfa\xa2(\xf9,@aQH\x0c\xc7e,@\x85\x0c_\x89\xd3\xf8(@\xc9\xbd\xf9\x0c \xd1\'@\x86P\x9b\x08/\x9c-@\x05\xf1\xd5\xa9\xf0\x15)@\xc72\xea\xec\xdc\xb3(@nU\x8c#*\x84,@\x1b\xfa\xc8\xbcn\xb7.@=iMRI*-@N\x8fx\xf6e\x03)@\x15\x91G\x9c\xba\r0@\x91\x8clN\x8d\xa5.@y\x11\x9d\xef\x05\xfd,@\xbf\xe1\xd5\x0bS\x8d)@\x85\xbc]K\xdc\xca-@\xf4\xb6\x1a\xc2E\x0f.@m\xbfk\r\xf8\x000@\x14\x11sQ/\x83)@/\x94\xd0H\x1a\xc9(@\xa9\x90\xc4\x02:\x86-@\xdd\xd7G\x91\xa0^.@7\xa2\xa2\x9c\xc9\xee,@.\xb7EI\x83\xf7*@\xddo\xb3\xbd\xad\xb9.@\xee\xc0\xca\xf3\x172-@\xce\x01\\\xc8\x14\xa4-@\xe1\x94x\xfd(\xee(@|S3O`f\'@\xfb#mO\xcd\x10/@\x88"\xd3\x03\xc5\x8e(@\xb7W\xa7\x12\x0c\x8c\'@O;\x9cw\xd4K/@e^\x1b\xef\xd30/@\x18\xcb\x97\xf9\xe9\xb1.@g\xd7\xf3\n\xfa\xd8(@\x90\xe6:\xf2\xe4\x96\'@\xceCX8\xbb\xc7)@\xbeRa\xf4 \x1b-@\x1ej?B6\xbb-@\xe5"\xccT`\')@\xdd\xa14#\x1c\xd1,@\xb6C\xd7\xa8\xf1\xb9,@\xd9#\xa1\xebi\x91,@\x08\xaa\xe3gF\x84-@T^d%\xb1|,@!\xd0Q/\xbfU*@v%\xec\x12\xa6q(@-\x08C\x90\xcb\xed)@\xa6\x00B\x91|\xeb.@\xb6J\nI\x80]/@\xba\x8d\x19WR\xc2-@\xb5\xb5\xe1\x97\xabo-@\xfe\xb5\xbf\xf0\xeaH/@\xe1m\xb9/6\x8c(@\xd4\x05\xed&V\x1e/@/H\x00\xe0\x04:(@\x89\xd9C\x1dp%/@\xbf\xd1z\xc8d\x16-@*\x16\xb2\x9dql(@\xfcC\x9fN\xc4:0@\xb1L\xa3u\\:)@\xb3\xbd\xd5\xb9\\\xe6(@\x84\xca9gW\x11&@\xa5o\x93\t\xe4\x0b/@\xa2\x9d\xc0w4\xb9(@h\xa53\xf3DG0@\x0c\xcdc/g\xc7+@L\x82\xf3\xd8\x16\xf8%@`Y\xc1\x98P\xd9-@5\x1b\xed\xec\xe7\xdb(@\x82v\xc8\xf9\xab\xff,@\x99\x81\xe7\xa7\xaeP0@\xff\x8a\xebC\x160/@\xe5\xf0\x06H\x99\xf0(@\x85\xb3>\xc4\x94]-@\xe5\xf88\xd7:\x12.@\xbd\xea\xc2\xac\xa4\xae(@\x0cR\xe2\x02]8&@\x8d\x04\xfcO\xe3\x89/@\x82\xc8f#\x87%0@``{\x10Ig(@*\xa4\x83\x01\xda\x0e.@\x12},\x9eq\xcd\'@\x0cR\xe2\x02]8&@p\x93\xa1\x8f\xff\x10+@\xff}\x84\x02O\x1d.@H\xee\x1c\x8e\xc9\xe3-@h\x04\xfb\xfa\xe7\xed(@%(B\x11\x0b\x87(@ w\xca\xf4\'R(@\x0e\x9bL\xde\xf9\xfe,@\x04\x81$l\x90\x7f-@\x02\x88B\xf7v\x08/@\x9dA\xedo\xe5j-@t\xd4\x99\xdc\xa5\xcb(@\xfb\x1a\xc5\xec\xf1\xd1\'@cL\x80\xf9)~-@\xdeUA\x81\x95\xe7-@\xc3\xfe\xc7.\xef\xcc*@\xd6\x84\r#Q\xb1(@\x8fh\x91\x8bZ\xeb\'@\xe0M\x99\x12\\4-@\xc5\xa9Zw\'\xa1(@%\xdc\x12\x9a\xc2c/@A\x9f{\xd7\xc7G(@\x8c\xe1\xb6o\x1ce&@7j\x0b\xaf\xff\x82-@\xac\xd9\x1eZr\xb7-@\xb5\xe0\xd7(\x8e\xfd(@\xd9\x82\x8e1K\xe3(@vq\rFe\xc7(@_\x8c\xea\xeaP\xc9-@\x19\xd4\xf2\x80\xbb\x17)@\xa6\xe1\xd6\x13\x82\xfd(@\'\x03_\xfaf\x81/@\x15\xeec\xfd\x08\xc9(@\xe3^G\xe2\xf9\x9e(@>\xfaNY\xbd|(@%\x8f\xb4\x11U\xac-@r{W\xd0\xaev\x19@\xbd\xd0\xf7\x80\xae\xe0-@F\xc0\x98\xc1\x91R(@90\x1c\xddbc&@\x99^\xa9?f\x94/@$\x13\xb0\xed\x9462@\xf7\x9ed)\x9e,)@\x99y(\xeb\xad\xcb(@\xebnt\x8e\tQ&@\xd9\xf4\xf9\xef\xea<)@F\xc2\x90\x18\x0e\xde-@\xe0/\xc1\x942I-@\x07\xf5\x01\x01~\x1f)@\x1c\xffZ\x8f\xe6\x84(@\xd0\xea\xfb}G\xa9/@l\xf0\xadU\xb8\xb5&@\xf3Iu\x8c$B&@\x00M\xb8\xf8\xafj(@\x99\xdb\xad\xfd\x8c\xb3/@\x84\xfd\x9b\xd5\xe6))@U\xa9;\xa7p\xf21@\xd1u\tD\xc5Q-@/\x86y0\xce\xe41@\x0f\x04\xbf\xc6\xefv-@%\xb6\x1e\xe7x\x0b(@\xed\xc1\xf3\x80\x89\xa6,@@\xe4\x8b\x7f\xbb\xe01@\xb1{\x9c\xee\xfc\x7f-@\xbc\xfc\xbe\x80\x7f\'.@\xdb\x08/\xcd\xff@(@HV\xc3\n\xba\x12-@\xe5,\x0e`\xc1!-@+\xbeI\xe7\x00\x8d-@w`\xc5.\x13\xf8-@\xb3\xfc\x8d\xafO\x00 @<\x0b\xb9\xc3\xe8\xb5)@\x0f\xae_)\x89S)@HB\xfb\xeabd&@\x8a\xc2,\x18\xa6\xf3,@\xcf|\x19QK[)@\xe6n(*\x85\xa7-@q\xee\x11\n\xe9V(@\x94\x8f0\xe9\xb4\x06(@\xfb\xa3\x0cT\xca\x1f/@\x91\xcf\x92\xed\x8cG,@r\xce2\xf8O\xa8)@6D\xce\xe7\xa0\xa1-@\xf56=\x0f\'\x9c.@\xe8\xc8\xa5\rW\x88+@dp\xb5\x93b\xde,@\x8c\x1aexL\n.@-i\x93\xb2\xc1\xc9,@\x11c\xee$\x91G.@\xcb\xe0\xa6\x07o>-@Tg\x963$\xca+@\xeaAtV\xfe\x14,@\xb9b\xf0\xc00\x84-@\xeb\xf10\x80\x7f/0@*\xe8\x8b3\xa2\xe2-@8\xe2qw&\x06)@\xeb\x12\xc0\xdc\x93\xb20@\xfa\xc0k\xe3\xb0H-@<%\xfd\x8a,\xfe.@g\xb9MG\xb7\x90/@\xd1\xd5\xc4;\xed!\'@u\x89\\\x9d}\x02*@\xf16\xe1\xdb!\xed)@V\x97\x1c\x02\x8a\x81)@\x90^\x83\xf0m\xa32@\x18\x13;~\xfc[\'@3\xa2\x9c\xfd\xa4\xa5.@\xdaI\x08\xebf\xe70@\rK\xa9&\x19\xe0.@\x08\x90\xf9H >-@s\xc3\xd0\xf6\x1e\x16,@\xd6\xe6\x83B\xf6:2@\x1a^\xa2\xed\xfcD0@\xc8\xc8\xab\xd3\xd6T-@!\x13\x11h\x9b\x80(@\x95\xf9u\x96\xaa\xa3(@'
p29
tp30
bg3
(g4
(I0
tp31
g6
tp32
Rp33
(I1
(I5337
tp34
g13
I00
[truncated: 108,305 more chars]
