# Supplementary material for: Sea ice drift data for Fram Strait derived from a feature-tracking algorithm applied on Sentinel-1 SAR imagery
Source: Data Brief. 2018 Apr 19;18:1410–5. doi: 10.1016/j.dib.2018.04.034 (PMC5999601; doi:10.1016/j.dib.2018.04.034)
Supplement: Supplementary file 2 — Supplementary material [file mmc2.zip › fs_s1a_data/HH_filter200vec/FramStrait_HH_20141210T074434_20141211T163453.dat]

(lp0
S'S1A_EW_GRDM_1SDH_20141210T074434_20141210T074534_003654_004545_7807.zip'
p1
aS'S1A_EW_GRDM_1SDH_20141211T163453_20141211T163553_003674_0045AC_1773.zip'
p2
a(cnumpy.core.multiarray
_reconstruct
p3
(cnumpy
ndarray
p4
(I0
tp5
S'b'
p6
tp7
Rp8
(I1
(I231
tp9
cnumpy
dtype
p10
(S'f8'
p11
I0
I1
tp12
Rp13
(I3
S'<'
p14
NNNI-1
I-1
I0
tp15
bI00
S'\x8et\x9f?\x04E\x11@\xb5\x0cC\x1f\x0b\xea\x02@\xe7\x0eY\x1a\xad\xad\x02@\xe8\x17\xc4\xeem\xe7\x07\xc0\x96\xcf/\xad\xd3\xa0\x15@;\x13s\x9a\x17{\xf0\xbf<+G65\xcd\xe1\xbf\xba\xe4\xa8z\xce\x1e\xf7\xbf3/\xf1\x11\xdc\t\xb9?\xefY\x86\x7f\xff\xd1\xfe\xbf\x17\xb4\x84\xbb\xab\xf2\xfb\xbf\xb3\x1a\x95zV\x97\xfc?\xb3s\xac\xa4+\x99\xdb\xbfWk\xd8\x9c\x97 \xee\xbfo\x8dk\x9dL\x9f\xb6\xbfl\xf3\xafQ\x08e\xe1\xbf\xd2\xdbp\xdbv*\x17@\x96\xcd\r\xc8\xa4\xf7\xfa\xbf\x9c\xcb\xbe\x8d\x88"\xf5\xbfG\xf3\n\xb8\xf7Q\r@\xf9$\x9a.=A\xf8?6\x1b\xd8X\xac\xa4\xf7\xbf\x02\x8a\xc6\xe6\x9b\xe3\xd2\xbf\xcce\x8a\xce\x16R\x13@\x1b\x9d\xbe\x1c\x11&\xf7\xbf\xa5\xcf\xddI\r\xca\x18@*P\x1a\xd3\x04\xc7\x9e?B\xcaU\xf4\xf8\x9c\xf4\xbf\xb6t\x03\x93hS\x15@\xe1\x11\xd2p\xaeN\x01@8-\xe8fT\xed\r@\xe3\xa5)\xb2\xb3S\xd3\xbf\xa6\x04a\x05\xbe\xb3\x0b@g\xd33\xda\xb8/\x05\xc0\xf4\x9d\x08\xab\xe0Y\x1d\xc0L\xf80\t\x98\'\xee\xbfOy\xb6A^\xfa\xe6\xbfY\x17\x97K\xe3\xd2\xf8\xbf\x13+OC\xa5\x81\xf7\xbf\x822r\xae\xd8\x0c\xf5\xbf\xcfoq\xc8\xc9R\xc5?\xe3@\xed\xa6k\xa4\xf9?zO2\x91\xd4N\x05\xc0\xc1\xb9\xc4T\x81\x1e\xef?\xc7c\x0f\xd0\xfe\xdf\xd2\xbf\xe3I\xe4wH\x18\xf5?\x8b\\\xa4\xbd\xc7\x08\x17\xc0z\x02\xf4\xd0\xc4\t\x11\xc0k\xfd\x0f\x92\xfa\x8a\xfc?1\x83\xba\x8d\xb8\xcd\x10\xc0\x9e\xa1F\xeeq$\x16\xc0\xdc7\xf9Z\xffM\xd2\xbf\xb2\xc7\xec\x89!F\x0c@z\x9c\xf5\xd2\xe0\xa7\xd4\xbf\xd1\x10\xd7\xab\x9b>\x03@?\xc2\xc5Q\x19\xba\x15@l\xe6=4\xef\x8e\x1d\xc0\xccUFy3\x9e\x1d\xc04|K$$\xf5\x12@"\xa8\x95R)\xf8\xd9\xbfz\xe6\x06\x0e\xd0\n\x03@\xf47\xb0G\x19S\x11@\r_&y\xdb\x8c\x11@\xa1p\x8c\x1f\x04\xfa\xf4\xbf\xa4{\x87\xcb<L\xf9\xbf\x08\xd3\xd3;\xe3\xf3\xe3?l\xb1p\x84?T\xfe?9\x93\x11\xf1ES\x13@p\t\x0e\xcc\x9ax\xec\xbf\x05\xa6}\xb7\x08\x1e\xe8\xbf\xfd\x12Fu\xe9[\xd4\xbf\xbe\xf3\xc8\x8b\x04w\xd2\xbfA\xa6\xe6\x8cs2\xd1\xbf\x10-\x07\xad\xc0%\xf6\xbf\xfc\xba\x9d\xb6\r\x1e\xee?\x81`a\xbeG\xca\x12\xc0\x81`\xd2\x98\xdd7\xf5\xbf!\xa39\xec\xd8\xec\x0c@#\x07\x1c\xda\xfcO\x1a\xc0[\xc3\xe7\xa1\x80\xa0\xf9?\xbb\xf1\xc0\xd0\xbfD\xf5\xbf\x11%\xe3\xa5\x0e\x11\x11@\x85E\xae]|\xe4\xf8\xbf\xe7\xab6I\x11\xa7\x01@k\xa2U\xe2\xc6\xfd\xec\xbf\xe0D\x1d\x11P\x7f\xee\xbf\xed\\1\xfa5\x99!\xc0J\xad\x95T\xb4\xd8\x10\xc0\x99\xacIki[\xeb\xbf\x0e\x14\xa17\xef\xcc\xe7\xbf\xd85\x90x_C\x11\xc0\xc4\xee~\xaau>\xfe\xbf\xbd\xb0g\x12\xdc\x13\x10\xc0\xf9\x0f\x03\xe6\xab,\x00@\xcb\xd2OI7\xd7\xff?A\x8d\xae\xf4w\xb1\xd0\xbf\xb4J\x1c\xe7\x9c\xc0\x11\xc0\xf7\x90D\x06\xac\xe3\x19\xc0x\xdd\xc9k\x17\xb7\xfc?\xba\xe1\x9e\x17\xdcB\x03@b\xf1Q\xb3B\x82\x03@8>\x9e\xd2\xe18\x11@\x83\xeeU)\xf3_\xfc?\x03\x81\xa2\xc9\xe4\xf5\xd2\xbf\n_`\xb9\x99\x84\x16\xc0\xc0\xf0^\xae\x9e7\xb7\xbf\xfaA\x01\xf8\x0c\xd2\x10\xc0\x10\xad\x02V\x0c\xc2\x0f\xc0\xb9x0\x9d\xa6U\xfc?7\x94\xee\xd3\xf7t\xf8?\\\x1c\xfd\x81\xfb+\xdc\xbf\xd1\n\x9d\x0c\x07 \xf9\xbf\r\xbd\xb0\xee\xa5\xe8\xd4\xbf\x08gn\x06\x1a\xd0\xea\xbf\x02\xafy\xa61$\xb0?\r\x88\xae\xf5,\x96\xce\xbf\x87[\xd7\xe2\x83*\xb4\xbf`o,\x16\xfd\t\x17\xc0ke\xf5\x03\x1b\xee\x16\xc0\x86kL5\xfex\xfe\xbf\x81\x00%\xd3\xb9\xd2\x10\xc0\x96llV\xf2 \xf8?D;\xaeg~\xd4\xfc?\x17G^\x90\x927\xf5\xbf\xd6\x1f\xb9E\xa2\xf9\xb6\xbf\xe4\xe5`\xc5\xae\xd3\xfc?D\x1d\x1f\xa1wh\xfe?\xc0\x8a\xeeog/\xfd?\xdbcm~/Y\x1d\xc0<\xb5\xa3\x96c/\x12\xc0\xb2\xf0\xbe\xe2\x1d\xfa\xf4\xbfqb\xbd\xf0\x9fC\xd1\xbf\x811\x9a\x1c\x00\xb1\x1a\xc0\xa7\x0f\x89\xb0\xb6\xfa\xf4\xbfO\xda\x90\x0eO\xf6\xf6\xbf\xf9\xcf2\xe0\xef\xb9\x15\xc00o\xe1 \x10\xf7\xdc\xbf\x14\xc3_\xda\xdb;\xf6\xbf\xf9\xf72\xdf\'G\xc5\xbf\x1e\xf0*\xbfM4\xdc\xbfI\xae\xc7\x05\xb1z\xf3\xbf\xa5oB\xb4\xd5t\xf4\xbf\xb2\xb9:\\l\x19\xf5\xbfw6\x84\x93/I\xf4\xbf`N\'V\x18\xfc\xc7?\xe6\xc0\x91\xfd\x9dq\xe7\xbf\x97\xf5\xd9}\xf0\xb8\xf0\xbf{\xed!\xbe\x8e\x05\xf3\xbf\x89F9\xa7\x95Q\x04@\x17v\xd5\xd2\x1a\x86\x0b@p\xc5\x87\xd7\x82\xd1!\xc0\xea\xb5\x00\x0f\xcfw\x0b@J\xed\xe5\xebW\x97\xfd?fv\xcb\x17\xde\x85\x03@@d\xd2)\x9d\xf3\xfd?yS\xb1\xbbX\xa8\xf1\xbf\xad/}\x1cB\xeb\x08@\xd9Y\x82f\xab=\x11\xc0\xd1\x11\xed/\xc9\xf1\xf3\xbf]\xa8h\xd4\x9a\xe8\n\xc0-u\xa6\xa3\x8ft\xf1\xbfOSK\x03\xa4r\xcf\xbf\t(\xcc\xf0\xb0\xbf\xff?$d\xf5\xf0\x91\x19\xe8\xbfK\xbb>\x94\x84\xa9\xfe?\x00Q\xb5\x97\x1an\xfc?\xadN>\xa5&\xa1\xe9?E\xbd\xb07V\x1c\x01@\xd0\xe5?g:\x83\x14\xc0\x01\xa1\x8cK\x0e\x05\x00@\x83\xe2aJ\x0b\x1a \xc0\x9eZ\xae@\x9b\xc9\x1b\xc0\xda7\x0f\xb5C\x9f\x13\xc0\xa9j^\xfa\x0b\xab\x02@\xc0\xcfDG\x0e\xd7\x02@\xf8\xa1\xfe\x9f\x95\xea\xcf\xbf\xd0\xf1\xb9[\xfch\x1e\xc0\x1c_\xd7W\xa1D\xf3?\x86\xe7\x95\xcfd5\xed?\xc2\xd9\xda\x9d\xcb\x89\xfe?<\x07\xe0H\xee]\xff?\x17S\xf7:\xa6\xf7\xfd?\xa3\xcc}[d\x1e\x02@o\x180\xd3\x1c\x12\xfd? SD6\x08h\x03@a>\xfe\xfe\xf8\x0b\r@\xd5\xcc\xaf\xdcQk\x10\xc0o\x83\x06\xfa 2\t@\x11X\xca\xd3x\xda\xf0\xbf\xbe\xa2\xb0\xdb\x999\xf9\xbf\xc8\x83\'\xf9\x7f8\xf2\xbf~\xfc\x1c\x9c\x8b\xc8\xf6\xbf\x84Y)y\x0fy\x02@\xe0\x81\xa1.\x91\xdf\xff?]\xca\x89\xb4k\xe9\xff?\xbb\xcfj\xbd\xda\xf5\x04@\x00\x19\x80c\xc4\xbf\xff?$\x05u\x04G\xd6\x00@+\xdd\x1b\x0b\xfc\xa7\x1d\xc0\x9e\xc3\x00a}\x05\xec?\x9ct|\xfb\xf7\x81\xd0\xbfU\xb3\xa1\x93j\x9e\xfe?T\xf9+\x8e\x07\xba\xff?V\x8cSq\xce\xb6\x08\xc0\x14\x8a\x7f\xfd\xa2F\xe4?\x0f\xc1Q\x93|F\xf3?\xe0\xb9\xe9,\x85\x1d\x16\xc0\x95\x83\xef\x8d\x8f\xc3\x00@\xdf\xea!l\xb0\xda\xf4\xbf\xcf\xea(\xdc\xadu\x13@\x91\x8ctku\xb3\xf4\xbf\xa0\xb1\xb99\x91\x88\xf5\xbfO\xcf\x928\xbd\xe1\xee\xbff\xbb\x15lK\xf4\xff?\xc6\xd8\xc3\xe7\xaaB\xf2\xbf\xb0\x8fk"X\xe2\xee\xbf\xbc_z\xd0\xcd-\xee\xbf\xea\x9c\x8b\xfa\x8a\x07\xf2\xbf\x06k\x1asM\x10\xec\xbf\x03g\xf7Y\xa8x\xed\xbf\x0b@,\x00\x91\x15\xe7\xbf\xa8\xe6x\xcaS\xa4\xee\xbfe\x06q\xea\x9c\x1c\xdc?=~\xf5\x1a)\\\x0f@\xc0&pP\x89\xa4\xc1\xbf\x80^g=\xb9$\x19\xc0$\x17\']b\xcf\x02@\xa29\xa3\xfe P\x1c\xc0\xaf\xffK\xa9\x96\xb3\xe4\xbf\xdc\x05V\x92\xfb\xcf\x1d\xc05f\n\xc9Hu\x16\xc0'
p16
tp17
bg3
(g4
(I0
tp18
g6
tp19
Rp20
(I1
(I231
tp21
g13
I00
S'B\xf2[_\xd0\x92T@p\xc4\x19?V`T@\xe6 \x15\xff~`T@<\x1a\xf58\x0f\xabT@@\xc8\xec\xb3\xb0PT@\x92\x1f\xfb\x81\x83\xa0T@\xb8pdw\r\x9cT@M\xe5\xc8\xae\xca\xa1T@\xff\x1fX\xa8B}T@F\xdc\xb5b\xccoT@\x94p\x03\n\xff\xa6T@\x07\x03\xe5\x97\xe7ZT@\xe3\xd6`\x87\x86\x9fT@\xcc+\x9f\x83\x9c\x9fT@\x8a\xa5KF\xf2`T@\x02\xd1\xb5\xe2\x14\x9cT@+?\xbb\xa5\xfeUT@_4\xe6\xdf\x13\xa2T@\xf2\xd5\x13Z\x04\x9eT@f1(q\xfa\xa1T@\xdb\xbd\x17;\x11\x98T@\x16\xd2\x15\x9c\xf6\x9eT@0\xba\x84\x8c\xc8\x95T@\xf0\xa2\xbc\x9c\x12?T@\xb0\xd6\x99;\xd2\x1fT@A\x0c\xa2\xdaMIT@\xb0f\xe0E\x11zT@\x96\xffM#\x93\x9dT@A\xbc\xbc~\\QT@\xe3\xbfz\x08+\x91T@KXA\x813YT@H\xa8\xb1M\x0f\xacT@$\x91\xc2\xb9\x92eT@-"\xd4;\xf3\xb9T@\xf2^\x1b\xcd\x19\x8eT@\nrx\x1d{\xa3T@\x12\xceJ\x12{\xa2T@\xa3a\xe9.\x9d\xa2T@)L\x85\xa75\xa2T@t\xc7\x9a\xf7\x83\xa1T@\xa8\xbbg\x17\xd0\xadT@I\xec$Z\xcbsT@\xe3\xa0\x9b\xff\xc9\xa3T@\x97(&\x8fA\x94T@s\xd1\xc7\x9d\xee\x95T@\xa1\x18\xd5N\xa2QT@\x1aF\x19\x9b\x05\x9bT@\xc7\xe9>>V\x94T@g\xceJ\xb7\xebZT@g\x15\xac)\xd5\x93T@\xc7A=\x0e\xb0\x96T@,\xb3\x94\x0f:\x81T@\x89I\xc7\x9d\x96kT@\x07d\xf7$\xff~T@T\x8c\xdd\x97\x91aT@w\x8a\x1b\x15\x88QT@\x8f\x06\xa6\xfd~\x8cT@\x8cwg\xec\xac\x8dT@\xd8\x8a\x10\x01R^T@\xf9~\xbb\x98\x87|T@\xa9p\xb3D\xf0cT@?\xcf\xe0\xab\xfb{T@\xf4 \x1d\x8b\xed|T@B;h\xc7\x05\xa1T@\x87\xd8{\xb0`\xa2T@IHC\xdf*ZT@fu\xfc6)XT@\x02\xcf~\x04%?T@\xba\x00\xd0\xac\xd8\x9eT@!\x13\xd4\xc4\x87\x9fT@N\xa5C5A\x95T@\xd83s1\x93\x95T@_\xd7\xd4\xef\xa4\x97T@1|\xf2\x89\xb2\x9cT@\xf0\xbe\x91\x9a\xf5\x95T@\xdeJ\xae\xbe\xb6\x85T@\xe8\x18\xaa\x05=\x9eT@\xb5T\xa7\x12\xdaWT@\xe3)\xc3\xf7o\x95T@\x97K\xa88\xdcsT@Z\xf7\x11n\xb2\xa2T@u\x9d\x04q\xe7WT@\x9f\xef\x11\x96\xa1\xa2T@Nzs~\xd6bT@@\xc4!\x9f2\xa3T@o\xbbg\xf1z\xa3T@\\\xe1p\xc1|<T@O\xf1\xca\xef\xe2\x93T@\x83\x0b\x02:\x18\xa2T@\xef\x80\xbb]Y\xa2T@\x9b\xf71x\xcb\x90T@\x15\x14\xe3_D\x95T@\xc8>\xa9h\xea\x90T@\x17\xfa&\xf8\xecVT@I\xdb\x1e\xab0WT@\x8c&\xd6=U\x80T@x!\xf4w\xe1\xd8S@\xc9\xedq\xf9o\x8bT@\xde\xa0Z\x05\xb4XT@B\x08\\\xcfcLT@\xcfe\x01\x82\x1fLT@\x82\xea\xed\xcf5\x93T@@\xc8TM\xeeZT@\x8f\x91\xb9\xc3\xf7\x95T@\xff\x06\xca\xa9U\x8cT@\x1a\xa7\xb3\xc0m\xb5T@P\x94\x8b|\xd1\x94T@G\xf6h\xd4\xf0\xc1T@;\xb2\xef;\x1bYT@\x9e0\xb1\x90\xa9YT@\'\xf4e\x88\x84\x80T@\xf1\xfc\x9b%\x05\xa4T@\xd1M+\xc1\x03\x7fT@\x9d\xd1\x1e\x83\xd8\xa1T@fW\x90\xcc\x1e\x9eT@h\xf7\xca\xaf\x1aTT@\xadV\xda\xe6 \xb5T@\xd5,\x15\xf0\x80\x9bT@\xa7\x85\x93<O\x9bT@%6\xa3\x19yqT@\xe2\xda\x99\xe7\xe1\x93T@\x95\xa1J\xe7\x8bdT@C\t\x83\x02\xfcWT@\xae\x0f\xc4\xec\x95\xa0T@*\xb4\xaf5\xf5\xb4T@\x1dSw\xf8\xc1XT@\xcd\xf2\xd8\xb0\x1dXT@\xe6K\xa1\xb9\xf9WT@\x91[\xaa\xf9\x19\x8eT@\t>\xe1t4\x85T@\x1db2\xe9\x0e\xa1T@\xf9jGi?\x80T@\x93\xfe~e|\x8dT@_B\xc1\xb2E\xa1T@\xb4u\xb7\xee\xf9\x9cT@\x80\x90\x99*\xec\x94T@e5\xd6v\x91\x7fT@0\xea\xedM\x1c\x9dT@^\xe0\r\x1ds_T@\xa4\xf8\xd7\x0b\x98_T@N\xed\x9d\xbe\xaf\x9dT@A\xfam\xdb\xef\x9dT@2\xe6\xa5[?\x9dT@\xc4\x1e%\x03\n\x9dT@\xb8\xca\xe9=\xc7\x94T@\xac\x1ch\x8em\xa2T@\xfd\x1co\xdf\x9c\xa0T@\x82\xf7\x88\xd8\xe9\xb5T@\xa1\x1f\xe2\x8d\xf2\x9bT@j?k\x98\xa3kT@\xd34\x92\xebo:T@\xb3+\t\xd1\xe6kT@\x9cj\xf5\xde\xedZT@\xdb\r\xfc\xe2\xb5aT@BP0\xa3_YT@u??[o\xb6T@\x83J\x0e\xe8rsT@\xc0[K\x91\xd3\x90T@\x98\xd7\xc6R\x88\xa4T@h\xb9\x00\xb6\xd3\xb9T@E\xc7\x97\xac\xd6\x9fT@\x99\xe5E-\x0cTT@\xab\xac;\xa28WT@\xcc\x8e\xef\xf2\xc8mT@\xd9\xc5O\xd6\xe6ZT@\x85\xb6\x83v\x1cYT@%T\x928GZT@C\x81u\x04\x90`T@flxy\xa2\xc3T@{qE\\\x0e\xaaT@\xf4y\x88\xbce3T@E\x10\xd6\xa6\xa6\x91T@q\xcb\xd7\x85\x0c\x8cT@\xack\xd2\x1eecT@\x9b\x95\xd1\xdf\xaeaT@<\x1bR\xae\xfaST@-D\xb1s*\x86T@ \x97hD\x00WT@\x11w\xe3\xe3N\x95T@\xa3I\xd4k#XT@\x0e\x19u\xd6\xdbWT@\xb1\xb0\xac\xeecYT@3\x13\xde\xf0\x08bT@DX,C\xf8WT@\x80U\x94P\xb3aT@U\x8b\x9f\x98B[T@\xa5?\xbbt\xfb\x8eT@,\x11\x03\xf4>tT@v\xb7Wp\xb0\xa0T@IK\xbcIm\xa2T@0+Z#\x80\x9fT@\x05\xb8h\xbb\xf3\x9cT@\xe49nu\xfebT@\x18\x9eQD\xf8`T@\'\x14d}4XT@\xc1_}\xcc\xf5\xa2T@u\xc9\x9f\x80\x0b[T@\x15\x9b\xec\xfd\x84bT@\xd8\x9f\x9b\x13\x84\x86T@\x9e\xc5\xaa V[T@\xd8\x04(\x08\xebST@\x81\xbbd\xaf\x15XT@c\x82O\xa7\xdeWT@\xf4\x1dc\x9c\x19\x9bT@ic\x07\xbc7ZT@\xe0Z\x85\x9c\x1aWT@k\x8f^"\xc6\x94T@K\xab|(\x17bT@\xcf\xa2MG\x95\xa0T@\xa1\xb5,\xdb\xe3>T@\xbe7\xf3E\x02\x9dT@\x840H$L\x9eT@\x12x\xe8\x94\xbc\xa0T@\xe3\x9d<p\x1cXT@\r\x02H\x03\x9d\x9fT@g\xca\xe0\x0b2\x9fT@\x86PK\x18\x91\x9fT@\x82\xcd\x8eEz\xa0T@6\xc6\xbbi\xc1\x9fT@\xe2\x9dJ\t?\xa0T@\x03\xca\xac\xecY\xa2T@\xbb\x84\x81d\xa2\xa3T@M\x8aL3\xda\x9dT@\xee\x04\xbb\x81R[T@\x90\xa9\xf2\xe4\x87\xa2T@\x9dW\xfce\xbe\x8eT@\xaf\xad\x1c\xedEcT@r\xca\x17^\xc7\x87T@u+\xd1\'G\xa3T@\x00cW!\x89\x8dT@\x04\xddr\xbb\xc6\x89T@'
p22
tp23
btp24
a(g3
(g4
(I0
tp25
g6
tp26
Rp27
(I1
(I231
tp28
g13
I00
S'\x8a\x8c\xbcmRz\x0c@;\x1aY\'\x10\xac\xfd?\x1b2\xf3Z\xb8A\xfd?\xb2\x88\x16$\xec\x9b\x07\xc0\xc5\x1e\x11s\xa1Y\x12@\xea\xe9\x9d\\\x08\x99\xf6\xbfY\xbf\x7f\xa8`\xf6\xed\xbf\xe4\xf6\xe5\xd3\x98\xe7\xfc\xbf\x18\x12\xed\xcb\xff\x07\xda\xbf2\x87y\x01\x03>\x02\xc0\xb5\xd4I\xe8\x92\xff\x00\xc0m\x0f\xd2a\x07\xf6\xf4?\x16\xcf(dv\xaf\xea\xbfEe\x0e\xbbz\x00\xf5\xbf\xa7\x8f\x0b\r\xe3\x16\xdd\xbf\x10\x0cO\xe5\xd6\xfc\xed\xbf\x15T}\x95\xc2o\x14@&\x98\x92\x9fiZ\x00\xc0h\xe9\x1aUB\x0b\xfb\xbf\xa0\x94&~\xd9\x17\x08@\x06\xc4\xecB%\xc4\xf0?\xdb\xfb\xcf:&O\xfd\xbf4\xde\x14=x\x91\xe5\xbf\x149\xd5\xd5z\x8f\x10@4\x1e\xed\xb2\xbf\xb3\xfa\xbf\xc5>\xd0\xcdcj\x15@r]\xe2\x89-\xd5\xdc\xbf\xcd_+i\x1cz\xfa\xbf\xbd\x1fd\x9eD\x04\x12@\x01\xaa\xee:q\x7f\xf7?F\x9b\n`\x11\x17\t@\x8bq.\xf8\xa2+\xeb\xbfck\xc2\x82\xb7\xf1\x06@`+&\x93\xa2\x90\x05\xc0H\xe1\xd7\xe8\x02\xa6\x1c\xc0\xff\t \xb9\xf7;\xf5\xbf[\xd0\xafp6\xf0\xf1\xbf\xb8~\x99\x15m\x7f\xfe\xbf\xfd\x1dF\xf2\x99K\xfd\xbf6X\x81\xa81\xee\xfa\xbfp\x86\xb0g&\xdb\xd9\xbf\xfb\xabj\x91\xa2\xea\xf0?.\xcc\x1c\xae\xab\xef\x07\xc0\xbf!\xb5\xae\x13\x80\xe1?\xc12\xa7\x84\x89\xac\xe5\xbf\xbcu\x7f\xf0u\x8a\xed?a\x12\xbb\x89F\xaf\x16\xc0<\xd6\xa5\xe9\x02=\x11\xc0m\x0f\xd2a\x07\xf6\xf4?\xc5\xabe\xf7\x12\x02\x11\xc0\xaa\xe4.\xdb\xa0\xf5\x15\xc0\x83\x9a\x03D\x84\xcc\xe9\xbf\xd0Q\xb4\xadRe\x07@\x06\x05M\x03:4\xea\xbf\x8fy\xb5=\xdf>\xfe?1)\xa17(f\x12@;7/\xbd\x80\xed\x1c\xc0\xb3\xa3\x1b\x01\x13\xf4\x1c\xc0:\x03!\x0c,\\\x10@\x9e\xd1:\xa8\nX\xec\xbfe\x9e\xdf\xf3\x93F\xfd? \xaf\xe59\xc9\xc8\x0c@A>\xbeS\x8f\x17\r@\x80\xd4\x08\x87\x16\xc6\xfa\xbf\x08+}\x88q\xd6\xfe\xbfG\x81\x84\xd7\xae\xa6\xc9?\xbc\xac\x01)\x81\x0b\xf7?\xa74\xa63\xef\x8c\x10@\xf4\xf9N#\x94B\xf4\xbf\xff\xf7>\xc2\x05L\xf2\xbf\xb0Kw9y\xe4\xe5\xbf\x11\xa6xb(1\xe5\xbfWK\xe2\xc8\xcc\x7f\xe4\xbfR\xf7\xe4\xaa\x19\xbc\xfb\xbf\x85\xaapY\xe6\xad\xe0?\xf2\x92\xf1Utn\x13\xc0\x132\xc5F\x12\xe7\xfa\xbfj\xcd\xa4P\x04<\x08@\x1c\xd605}\xed\x19\xc0`m\xf8\x8e\xc5\xeb\xf0?\xc8Q\xc6t\x1a\x08\xfb\xbf{P\xd2\xa1)K\r@\x8a\x87\x17\xaf\x1a]\xfe\xbf"\x0ej\xe3\xdd\xce\xfa?S\xcb\x8b$\xbd\x87\xf4\xbf\xe5\xb6\xcf\xf7\x89X\xf5\xbfu:<?\x1d\x8b!\xc0\x7f\t\xb4\xcc\xc8\x02\x11\xc0R\xe2\xbe\\Z\x05\xf4\xbf\x12},}\x1e,\xf2\xbfS\x18\xa9a\xcc\x80\x11\xc0\x8co,\xbc\xa0\x81\x01\xc0\x8f%\xc2;vf\x10\xc0&\x89=9\xd1*\xf9?\xa1|L\x93\x0b\x94\xf8?F\t\xb1/\xbb\xe2\xe8\xbfy\xac"\xf6vt\r\xc0R\xe9\x1f\xa0\x1fq\x19\xc0\xe7\xf1\xac\xd1\xe2\x99\xf5?!\xe6g\xc1\'\xb0\xfb?\xda\xa5\xf6\xfc\x89C\xfc?0\xd5\xb3U\x9bb\x0c@]y\x925\xb0\xdd\xf4?\xb8\xe7=\x16\xd6\x9e\xe5\xbf\xd3O\t\x88\x135\x16\xc0e%\xa4"\xc7\xc9\xd7\xbf\x90_\x16}\x85\xf8\x10\xc0\xc4\x1b\x94\xb2Fp\x10\xc0\xca\xbao\xda\xfd\xe9\xf4?\xcb\xab9\xdc\xfdH\xf1?0Q\xb8\xd95U\xee\xbf\xce2\xef\xf5\xe2\xd2\xfe\xbf\xedh\xddqZC\xea\xbfP\x0eP\rpz\xf3\xbf*h\xe2n)\xab\xd6\xbf|\n\x90\x81\xef\n\xe3\xbf\xc7\xbaG\xa7-[\xd6\xbf\x1fV\xbfc\xbe\xab\x16\xc09\xac\xe3\xa6\x8e\x91\x16\xc0\xdex\xaf\x8c&\x08\x02\xc0EF\x99J\x93\x08\x11\xc0\x1c`\xc9e\x90y\xef?\x02\xc3\xf2\xefd\x9d\xf5?\xcbR$)8\xe3\xfa\xbf7\xca\x15\x037\x14\xd7\xbfJ\xf6\xee\xc1l\x80\xf5?+^\xca\xc8\x8f\x17\xf7?\x02\xc3\xf2\xefd\x9d\xf5?l\xa8BS\xd2\xaf\x1c\xc0\r\x904\x82/\xdf\x12\xc0\xa7\xa4\xf0\xbeO\xc5\xfa\xbf$T\x96\xf7\xfe\xf8\xe8\xbf-n\xdc\xad\x9c\x1f\x1a\xc0\xb3\xeb\x87\xb0p\n\xfb\xbfr~\x9f\x1b\xd9\xa0\xfc\xbf\xbf\x84\x91X\x19\x8b\x15\xc03\xfe\x95{\xcc\x89\xee\xbf\xc9\x9a\xfa*c\xc5\xfb\xbf\xfb\xac\xe1\xd2;\xd7\xe0\xbf)v\xa1\x98.\x08\xe9\xbf\xe8\x0e\xe7\xdd\x04v\xf9\xbf\xba\xa8\xca\xe6{3\xfa\xbfU\\\xe2&>\xd2\xfa\xbfBv\xfcE\xfb\x14\xfa\xbf+[\xa1\nOJ\xca\xbf\xf9D\xd6\x01\xee.\xf2\xbf\x1fbI\x17)\xd8\xf6\xbf\xea\x0b\xed\xe7\xe1\xe7\xf6\xbff+\xd6s&#\x00@\x91\xe4\xe75\xcd\x9c\x06@\xa0}\x98qx\xc6!\xc0\xbb\x8epe\xc0\x8e\x06@\x0b\xa1|\x17IS\xf6?\xa6\xc1\x86\xb8Q\x99\xfe?x\'T\xf9\x10q\xf6?}\xeb\xc2~\xec\x8c\xf5\xbfN\xc3:J\xc5\x06\x04@T\xf3\xd3\xf6\xc7\x81\x11\xc0\xbb\x13\xee|\xd0\xfc\xf9\xbf\x94\xc2\x9f\x13\x06\x1c\x0b\xc0\xe4\x8a\x99\x19A\x90\xf7\xbf$\x84\xa3\xcc\x05$\xe3\xbf\x06\x85N\x92)l\xf8?Y\xa72\xee\xb47\xf2\xbf(G\x12\xee:\xd8\xf6?\x90\x93\xe5\xfa\xda\xee\xf4?N_\x0c\x80\xbb\x9f\xd7?C{\xaf\xfb\xad/\xfa?\x80\x91U\x11\xd1Z\x14\xc0~T\xf0\xdc\xcc\xdc\xf5?6\xcb\xd1\r\xcaS \xc0sK\xb8:\x06n\x1b\xc0\x95\x9e\x8b\x13\x95}\x13\xc0\xc3M\xfb\xb0\x17\xb0\xfc?\x82P\x97\xbc\xad[\xfd?x|\xe2\x8e\xba%\xe3\xbfg]u<\xea\xee\x1d\xc0\x12\xb7\xca-AU\xe9?[\xe3\xf3<\xd0~\xdf?\xd4\x0e\x11_ F\xf7?\x05I\xad\xeeo\x0e\xf8?\xd7\x82\xcb\x0fuu\xf6?fTs\x95\xb5\xe7\xfb?\x96\x9e\xe5O\xef\xab\xf5?c\x8b\x96\x90\xb1x\xfe?\xd4\x14\x94c\xa9L\x08@\x00\x0e2\x15k\xc2\x10\xc0?\xc1\xf5\xa1\x07K\x04@\x83:\x0c\xf7l\xd9\xf6\xbf\xf3\x05\xdf\xd8^\xfc\xfe\xbf\xc2\x97\x0eYl \xf8\xbf\x0f\x06\xa1\\\xdcl\xfc\xbf=\'6PL^\xfc?\x9d\x88\xecFz\x01\xf8?!%\x9bX\x91\x9a\xf8?xN/\x01\x07\x0c\x00@\x07J\xd9\n\x83\x12\xf8?\xd2\x8f\x91G\x960\xf9?nf\xf6\xa1\x90=\x1d\xc0\x13?xE\xbaA\xda?\x88\xda0\xc5\x91\xb9\xe3\xbfG\xc2\x8f\x8a\xd09\xf7?\xacL\xb6:^\x15\xf8?\xdeb<\xae\xac\xea\n\xc0\x047|a\xbf?\xc9?\x8e\xff!\xabF\x80\xe8?;D\xf3@\xa3\x07\x16\xc0K\xcc3\xa4\xd9\x84\xf9?%\xe9\x80x\x05\x10\xfb\xbf\x03\x12\xc6\x02m\xa4\x10@\xc6\xc6\xb3\xa7\x80\x97\xfa\xbfO\xd5]\xd1Os\xfb\xbf\x8f\xe5\xc8\xb2\xe7\xcb\xf5\xbf%\x97}\xe8\xa6T\xf8?I\xff \x14\xda+\xf8\xbf\xc4\xbf.\xc8\xc5\x89\xf5\xbf\xf4A\x86\x16\xa3D\xf5\xbf!\xb5Pl&I\xf8\xbf\x96\x99\xd5=\\A\xf4\xbf]+\xffu\xdd/\xf5\xbf\xc34\xe5{07\xf2\xbf\x07\xdfU\x82\x8f\xdf\xf5\xbf$\xd4\x01:\xe0Y\x8d\xbfm\xcb\x9a\xa22G\n@\x02\xfbG\x9d\xf1m\xe2\xbf\xcf\x17V\xe4\x11\xb8\x18\xc0\x15k\x99fD\x95\xfc?D\x9c&z\xa6\xe7\x1b\xc0|N\x1b\xb1y\xf9\xf0\xbf\x01\xb1\xf0Wd(\x1d\xc0\x9evyo\x83S\x16\xc0'
p29
tp30
bg3
(g4
(I0
tp31
g6
tp32
Rp33
(I1
(I231
tp34
g13
I00
S'\xeeD\x02\xcb\xf3\x7fT@,\x9e\xc8\xac#LT@\xd5\x93\xdd\rJLT@S\x15\x0b\x9a#\x97T@+m\xe2<f?T@\xfb\xa9Z\xb3\xd1\x8bT@O\xbe\xc3\xc5o\x87T@Y-\x96\xc2\xea\x8cT@y4\x8e\xf3\xcdfT@F\x95F\xed\xf7WT@\x03\x0e\x9eX\xf7\x91T@\x98\x87_P\x98ET@\xb9\x13\xcd\x9c\xeb\x8aT@\xfa\x81\x9b\xb1\xe3\x8aT@\x1fM\xd7Y,JT@\xee3k\x13\x81\x87T@\xa1GQ\x88\xb4DT@\xa0\x1d\x9f,(\x8dT@[A@v1\x89T@\'\xe8\xc0\xb8\xea\x8fT@\xc9e&\x1c#\x84T@\xa9\x03q\xe0\x08\x8aT@\xc1\xadb\xd11\x81T@\xf2R\xbdW -T@\xe0e\xd6@%\x1fT@\xa2|\xbe\xe4g8T@A\xb9\x0bm\xa1cT@*\xf5Ge\xb9\x88T@\xb9Nf\xd9\xfc?T@\xa2D\xec\rT}T@O\nY\xb0\xd3ET@/\x85\xba\xf4(\x98T@l\x1a\xce\xbc`RT@~\xbdeB\xbd\xa6T@\xfc=\xed\xcf\xf7xT@\x9a\\p\xe3\xbf\x8eT@\xccZ\xd2\xc9\xdc\x8dT@\x9ft~f\xbd\x8dT@\xcf4\x14\xabQ\x8dT@\x12"\xf5\x04\xb7\x8cT@ytFA\x13\x9aT@\x83\x7f\xd5\xc6\xd7^T@\xf2\xbaN.\x80\x8eT@K\xe91Y.\x80T@\xf7c\xed\xb1S\x81T@\x13:\n\xdc\xba;T@E\x87;\xabE\x85T@\x19\xdf\xc6!\xa7}T@\x98\x87_P\x98ET@\xfc\xdb\xbfz*}T@\xac:\xfa\xd3\xe8\x80T@U\x7f\xab\xc5\x8ajT@\xc0\x190\xf1]XT@5t \x15=hT@kQ\x0cXvMT@\xffY*OZ@T@\x90g\xb9\xb1`wT@\xb2`\x9dO\x93xT@\xb5LA\xce1LT@r\x85f\xf2\xa3eT@\t%"#\xbbOT@w\xfe~\xceMiT@\xd8\xb78\xcbEjT@|K\x9d\x90\x18\x8cT@\xb4\x92,=w\x8dT@\xc6\xae\x80\xc8\xaaCT@\x89\xc6\xd3\x16\xf8BT@\xf8?\xb4K.-T@\xb8`\xc9U\x17\x8aT@]n\x98+\xd3\x8aT@3\xc1\x81B\x8b\x80T@\xa9\xc4@>\xfe\x80T@ \x1a\xe6q\x13\x83T@\x93\xd5\xa22\xbd\x87T@9\xaa\x192\xc1\x81T@\x0bFp!unT@\xb1CI\xecX\x89T@o\xd8\xc6\xf6fDT@oo\x8f\xc84\x80T@~\rV\n\xcd^T@\xfb\xd8\x87\x93\xdf\x8dT@L\xd4A~1ET@D\xc7`\xa3\xab\x8dT@\x1dj;[lNT@\xad2\xa61{\x8eT@U\xc3T\x0c\xb9\x8eT@p\xc4\'"\xcb\'T@x\xc4\xf0\xda%}T@\xcf\xa9\xf5\\a\x8dT@nT\xb5\x99\xa5\x8dT@\x8f=\x10>AzT@\xf7\x8a\x96wG\x80T@u`\xfd\xf4)zT@z\xcdD\x1c\xc5AT@#\\\xe5;\x0eBT@\x0c\xd9\x0e\x97\x8diT@\x99o\x9dII\xcfS@c\xad\x96t\xbbuT@\xe1\t\x18\x83MCT@\xb6$\x91\xb0\xdd5T@\x14\xe0\xfdN\x945T@\x8a"Q\x8b5\x80T@\x9dx\xd6[\x87ET@2\xb1\x8d3J\x81T@\x99c\xb4\x1b\x12vT@T\x07\t\xed\xde\xa2T@\xe4\xaa/\x01\x17~T@\xd5\xc8\xacJ\xb7\xaeT@\x10\xc9@U\xbcCT@\x95Y&9\x0bDT@l\x9f\xcc\xff\xa5iT@\x80OP\xbd\x0c\x8fT@i\x0f3\xe3>hT@J\xc5R\xd3\x12\x8dT@?\x90[i\xb5\x89T@f\x0b\xd8>\xe4<T@D\x94]\xdc\x95\xa2T@\x07\x15\x0c\xe7\xb7\x85T@q\x89\xc1\x0e\x83\x85T@Y\x93\x13\x9e\xa8YT@\xcb;\x02\x88\x11}T@44\x07V\x8bOT@wLX\xcd\xa2BT@\xbe\xd9y;\xaa\x8bT@\xaf^3\x81V\xa2T@j5\xf2vTCT@E\xb2\x8e\r\xe5BT@wLX\xcd\xa2BT@\x83\x9e\x9f\x91\xedxT@\x05\xf7\xc9Z\xe1mT@qT\xafR\x02\x8cT@\x1e\xbele}iT@L\t\x88\x87\xc5wT@X\x12\x1d\x19]\x8cT@\xf0\x83}B\xf9\x87T@|\xcf{$\xfe~T@\n}\xca\xfd\xadhT@3*\xfc\xb3\x14\x88T@T\x81\xcb`\x8eHT@\xa2\x80x\x08gHT@I<\xa5g\xc1\x88T@\xc4R\x9a\x80\xfe\x88T@2\xa4\xf7\xc8P\x88T@\xfby\xc5\xbf\x13\x88T@\x8f\x1e\xbc\xf4`\x80T@0\x17rf\xa9\x8dT@]KH(\xcf\x8bT@\xbc~\xb6\xf7\xf9\xa2T@\x92\xc7\xc8$i\x88T@L\xc2\xfeaNXT@\x0c\xc7\xe7s\xeb%T@B\x8c]r|XT@\x1d\xc9\x80\xa9\xa7ET@!\xca\xdf\x96\x88MT@:x\xb4\xb7-DT@\xfdz]I\x7f\xa3T@\xac\x9d)z\xd9_T@\xd4!O")zT@\x04\xe2\xd3N\xab\x8fT@o\xef\r\xda\x08\xa6T@\xeb\x0c)B\x01\x8bT@\xdf\xf9\xab\xe4\xd7<T@(*(\x17\x16BT@\x8aA\xbe\xf2eVT@\xa1\xf9j\xd1\x9dET@\'$\xef\xba\xb4CT@\x03\x0b\x0c8\xf7CT@G\x83\xbf\x07\x15LT@.\x91\xf2\xa7\x1c\xb1T@\xae \xf07,\x97T@\xa6\xa9\xb2\xfe\x95\x1bT@\xf6\xbe\x01\xa5\xb1|T@\xbe\x98\x11%TuT@\x1dS<\x00\x14OT@\xbb\xbb\'\xf7bMT@\xb9:7\xf2\xcc<T@]o\x16\x87\xf5pT@|\xa9\xc2-\x06AT@\xce?\xd4\x9f\x14\x81T@\xe0\xdd=(\xebBT@a*4q\x9dBT@\'\xda\'\x124DT@\xdb0\xbf\xd1\xc8MT@4\xb1>`\xa6BT@\xd2\xfe_7\x86MT@\xb2\xd9e\x0f\xd9GT@\r\xbei\x84<xT@hD\x87\xd6\xa3`T@3\xcd\x1a\x98\x04\x8cT@\x8e\x02\xdb\xaeo\x8dT@\xed\xab[,\xb3\x8aT@\xd9\x83\x95\xc5\x00\x88T@\xe1e\xf5\x1e\xa2NT@d\xae.^]LT@/\xf9\xba\xd3\xfeBT@6\xd7\x05\\d\x90T@\xfa\xb7\xe2a\xb5ET@\x10\x162\xca\xf4MT@\xae\x91\xb6\xe8-qT@\x8e\xd9\x83P\x0bET@\xc2?\x91z\xa5<T@QC\xfd\xd3\xceBT@\x19\xb9\x99y\x92BT@\xa5lI\xfc\x7f\x85T@\xfa\xd3\x18\x9a\xb7CT@|\xb1\xf2\x17\x1eAT@\x1e!\x199\xef~T@\x85X\xb9\x1bqMT@\xd3\xadq\xcb\x98\x8bT@\xab_\xc1\xf7\xd4,T@\x19mN\xe3\x13\x88T@\x83\xaa&\xad:\x89T@\x18\xcf\xba\xb1\xd1\x8bT@\x13\xe7|\xd2\xedBT@*\xad\\|\xa3\x8aT@\x0f\x9c\xa4\xfc^\x8aT@\x05\x90\xa7\x07\xbd\x8aT@\x8c\xf5Q\xaa\x84\x8bT@\xa6\xe4Q\xea\xd4\x8aT@0\x1c\xfc\xaf\\\x8bT@\xeaXq7\x95\x8dT@l\x97\x19R\xd2\x8eT@\xb4\xfd8\x87\x83\x89T@\x96\x89\x85=#HT@h\x0e\x0c&\xe4\x8dT@\xa4\x01^\xef\xafxT@\xe8\x93c\xb5\rOT@~\xc2-e\x1frT@J\x1f\xeb\xf4z\x8eT@`i\xed\xd8OxT@c\r\xe9iHsT@'
p35
tp36
btp37
a.
