# Supplementary material for: Sea ice drift data for Fram Strait derived from a feature-tracking algorithm applied on Sentinel-1 SAR imagery
Source: Data Brief. 2018 Apr 19;18:1410–5. doi: 10.1016/j.dib.2018.04.034 (PMC5999601; doi:10.1016/j.dib.2018.04.034)
Supplement: Supplementary file 2 — Supplementary material [file mmc2.zip › fs_s1a_data/HH_filter200vec/FramStrait_HH_20141210T074434_20141212T072820.dat]

(lp0
S'S1A_EW_GRDM_1SDH_20141210T074434_20141210T074534_003654_004545_7807.zip'
p1
aS'S1A_EW_GRDM_1SDH_20141212T072820_20141212T072920_003683_0045E3_3FDA.zip'
p2
a(cnumpy.core.multiarray
_reconstruct
p3
(cnumpy
ndarray
p4
(I0
tp5
S'b'
p6
tp7
Rp8
(I1
(I387
tp9
cnumpy
dtype
p10
(S'f8'
p11
I0
I1
tp12
Rp13
(I3
S'<'
p14
NNNI-1
I-1
I0
tp15
bI00
S'\x8f\xfa\xf1\x0f`5\x1f@\xa4\xd7W\xaf\x08\x19 @\x06r\xfc\x0f\x90\n$@\x8f\xac\xefk\x82\x07\x1d@S\x9d\x08\x16\x89A"@\x0ej\x94\x00\xbe\x10\xe1\xbf\x19,\x9a\x80mG"@u?\x918\xa4\x97\xee\xbf\xfb\xbb3\x88\x84w\x04@\xdc\x95\xe4,\x8b] @[\xc3\x8f\x1b\xdf\x9f @\xfb\x96\x8e\x91\xc1l @i\x0e|\xcc\xd4\xc3\x16@\xf1Y\xfd\xac\x9eW#@J\x13skS\xfd#@\x9f6W3\x02\xf8#@j\x8c\x98L\x11\xfa\t\xc0\xda\xacE\xa1\xa8%\x0c\xc0\xa1\x97\xe1\xf9\xaa\xfd @\x0fq\x84\xea\xa4f\x1f@\xdf\x047\t]3"@/sq5I\xcd @\xff\x9d\x80\x86\x0e\xad#@:T\xb7$\xda\xb5\x0b\xc0\xe9\x8b\xb1\x1a|\xb4\x1d@\xeca\x08\xb0n\r$@ \x9d\xac\xf1X\xa7#@\xba\xe4\xa8z\xce\x1e\xf7\xbfD\x1b\x9eDH\xfe\x19@\xde\xfb\xea\x00\xb7W#@R\x17\xf1\xc6\xbf\x1f\x07\xc0\xd6\x82\xa6{{\xb7\x11@\xb8\xbcW\x84\xb1\x8c @\xf5\xfc\xb0\xed\x93\x93\x1e@?\xc7\xb9\x8d\t\x0f\x1d@\xb26\xd8(\xb5\xee\x1f@!\xeakuB\xb3\xf2\xbf\xed\xd1X@R\x11$@?\xe9\xa3\x0e\xf58$@\xb3s\xac\xa4+\x99\xdb\xbf\xe5\\R7&\x82\x04@/\xc7\xc4\x1c\x9b\xe3$@\xd7;\x04\x08Z\xe9\x1c@\xa03/\x8d\xb9q\'@\xb6\xecNJG\xdf\x19@\xbc\x85\x18\x1a\xd8` @\xb0]\x82\xaf!O#@l!\x9a\x02\xb3j\x08\xc0\xc9\x96/\x99\x16\t\xf8\xbfl\xf3\xafQ\x08e\xe1\xbf\xe5\xa8QnG\xc0\xd2\xbf\xe2\x15\x8b\x89\xca\x8d\xf7\xbf\xc4t\x90\xe4\x80\xb3#@\r\x8c\xd0"\n\x1b\xeb\xbf\n\xc4\x94?V\xba\x07\xc0\x1a\xa1u!\xe5\xe1%@6\x1b\xd8X\xac\xa4\xf7\xbf\xdd\xabb@\xc2\x18$@\xbd,\x9b\xd3\x00\xab\xf0?\x7f\x7fj\xcd\xb7\xfc @iv\xca\xba\xd6F&@\xe6\xd7a!\xd1\xfc#@\xdd\xd5\x16H\x84T\xfa?\x0c5\x15y\xb3(\xf6\xbfF\x06\x12\xf9v\x9b\xf4\xbf0\xe9\xb0%b^"@F\x05\x0f\xc1\x84\x9e @7\xc2\x88t\xa48\xf6\xbf0\xd3\x0e4\x1b>#@"\x8c\x8e4D\xbb\x1a@Z\xc6MK\x01\xd1\x0b\xc0\x95MG1\x07w\xed\xbf\x13\xb8\xe8\x1fd\xb2\x04\xc0\xa7\x03Jt\\n"@\xeaf\x8b$~G&@G\xd7&`>G\x1d@q\xe7\x10O\xb9\x02$@\x9e\x9e\xe6\xb1\xe1\xe2#@\xf9\xcb\x07\xb1\xa8\x99\x06\xc0\xec%\xbb\xf4\xceO\x04@\xd0\x8c\xb4<~\x14\x07@\xc4\x9c\xfe<[\xa7\x07\xc0-\xa5\xf3X\x9es\'@\x15w\x19\x188P\x08\xc0\xba\x1aO\xd9\x1aH\xdd\xbf\x0b;\xd4\xad\xca\x9c @6\xb0\x15\xe2\xc7\x8d @Y\x17\x97K\xe3\xd2\xf8\xbfo\xf7\x1fy\xd6{\xed\xbf\x13+OC\xa5\x81\xf7\xbf^_\xf6k\xc7\xb0"@n\x84\x1d\xa2\xd3k\x1a\xc0p\xc1\xf1I\xec\x03$@\xda\x86\xb1\xbet\xa7#@\x02\xa1\xbbK\x04 \xf5\xbf\xcaT\xef\xed\x03\x06$@\x95\xec\xe3"\x04L"@\xf3\xcc\rC\xd2z#@\x0c\xd6I\x1b\xff\x0c$@P\x0e\xc4\xadb\r$@-\xb6\xb0"\xd1/\xf6\xbf1\x9c\xb5\n6&\x18@@\xed\xdfDZ\x02\xf8\xbf{\xf7^.\xfd\x1b\xd9\xbfWi\xc2[&\x19\x0c\xc0\x13|e\x05\xdf\xc6&@\xc1O\xf7\xed4\x9d\xf8\xbf\x16Z\xff2\xae\xa7\x12@(G\'\x89eV"@,_t\x84\xb1x\'@\xbd(\xefu\xd31&@d\x1f\xb6\xc3\x11S\x1f@\xf5=\xbb/]\xf5\x1e@h\x97\x87\x89\xdc9\t@\xd78QG\x00d\x1a@\x03\xba\xa1\xbejL\x11@\xe2<\xef\x8a\xf6\xde\x19@\x1f-\xaa\xb5\x88C\x1a@\x871\xe0&`\x16\xf0?y):?c\xdc\x19@\x13F\x132\xc5@\x1f@\xcb\x98eS4\xd1 @\xc9?\xcf\xba\xb6\xc2\x10@\xe9\xab\xa6\x84\xe76"@?\x101W2D\x1e@\xfdL\xa9\xac\x93\x03%@\xfaJ\xb5A\x0f\'\xf5\xbf\xa1p\x8c\x1f\x04\xfa\xf4\xbf\xa4{\x87\xcb<L\xf9\xbfV\x1d\xb8y\xd16\x11@\xcc\x1e\xee\x96\x88\xba\x1a@p\t\x0e\xcc\x9ax\xec\xbfD\xcexlv>\xf5\xbf\x9a\xc79A\xe4\xc4 @\xeaP\xc1~b"\x0c\xc0\xbe\xf3\xc8\x8b\x04w\xd2\xbf\x97:\xd2\xc8\xec8 @\xb28\xf5\x03\x9ag\x1b@b&\xc7(\xe2\xb5\xf8\xbf\xf4{\x12\x96\x8d8\xf6\xbf\x0f\xc6R\xf8r5$@-\x88\xf1 \x840$@A\x00j\xee\xb1\r$@\x9fw\x86\xa9>\xc6#@\x81`\xd2\x98\xdd7\xf5\xbf\xd8\x03,!]\x14$@md)\\r\xa1\xe2\xbf\x06\x1e\x8d\\\x7f%\x03@L0\xfd]\x19\x0f\xdf\xbf\x9aT\xe9h0\xd0\n\xc0`\x08\x8e\xda\x1b\x8b @\xad\x85>vD\x0c\xf5\xbf>\xdd\x10\xb8\x9c %@\x1f\xe4\xd8\xd8\xe0\x84\xf7\xbf7\x9b\xf8\xfd\xff\xce\x02@sl\x10\n\x9e\xd2\x1d@\x96)\x12s\xf5^#@_\xe8~\xdd(j\xe2\xbf4\xae\xba\xb5\x9b[ @Nx\x92e\xaf} @`\x0e\xa3\x85(\xac @\x80\xd4\xe7\x8egR\x1f@\xdfPN[\x0c\xb2\x07\xc09\xad(\x07L\xe1%@3^\xbf\xb5e\x83$@l@\xc2\xb4\xd8\xd1\x1f@\xe0 1\xeb`\x11\xf4\xbfI6MB\x1eL&@\x8c\x9dWM\xed\x99\xf7\xbf\xad\xa5\xca\xcd\x00\xa5\xe3\xbf\x9f{\xcb\x1dI\x9f @\xe7\xcc\xc6\x07}\xbc\x17@\xcd/\x10\xe8\x9e\xa0\x16@\x0e\xad\x8e\xd6\x84H\xf5\xbf@Iua\x18%$@\xca\x91W#i\xa7#@\x0e\x14\xa17\xef\xcc\xe7\xbf(t\xf8_\xb4\x1f\xf4\xbf\x85B\x8a\x80\xf5|\x1e@\x9c\xe3X\xbc3\xf3\x1f@\xa5\x8fU\xf8Q\xcd\x1c@DI\xd1U\x95\xac\x1e@\x03\x81\xa2\xc9\xe4\xf5\xd2\xbf2\xd9\xab+\r\x19 @\x92a\xb7\x0c\xb9\xa3\x15@*s\xe5\xfe\xc2\xa7 @\xc0\xa2\xaa\xe5%\xe6 @\xf22V&M]\x1e@_MDu#\x13\x1a@~\t[\xc4\xbb2&@w[\xeb\xa8v\x12\xd3\xbf\x9cD\xd8f\xf8?#@\x0e\xbc\xd8Eh\xce)@\xfe?\xd0^)R\x08\xc0\xa0\xaaQJ\xac\x04$@\x0e\x93w\xc5EK#@-\x8ag\xd6\x8e\xd9\xfb\xbf\xdb\x83&\xab\xa8\xdb\xd2\xbf\x11\xa0\x80\xad\xa9\xb6\xf6\xbfC\xfb%\x07\xba\xf5\x1c@\xb2\xed\x05\xb2\xf8\x89$@\x1cG.\x94N\x9a$@?AN\xe0\x1c#\x03@\xfc.\xdc\x9eeC\x1e@l@L\xa0\xb1\xeb$@7\x0e\xb7\x16&\x92\xd2\xbf\x17G^\x90\x927\xf5\xbf+\xf4\xc3$]O&@1\xab\x9b\x92\xc8\xda\x1a@\x9d|M (\x85$@\xb2\xf0\xbe\xe2\x1d\xfa\xf4\xbf\xdf\x98Qc\xca-\xee\xbf98\xef`\xcc\xa5\xf7\xbf\xa7\x0f\x89\xb0\xb6\xfa\xf4\xbfO\xda\x90\x0eO\xf6\xf6\xbf\xde\xbf\xe2\xe5\xd7\x80\xd2\xbf\t\x1e\x05\xa2\x9db @8KB\xe7~t\x1d@\xd1a\xb6\xa2G\xb0\x07\xc0\x889\x10\x85\xc1!\x11@\xce\x1f\xc2rq\x84\xf5\xbf\x03p-\xe6\xdc\x9a\xf8\xbfI\xae\xc7\x05\xb1z\xf3\xbf\xb7>$\xc5M\x0b$@\x18\xa1wL\xb7Y @\x8b\x02\x9b\xf7\x8f} @E\xe3I\xd0\x0bR @:\x82h\xf0\x911$@\n\r\xa5\xa3\xfar @\x19\x9d\x84A\xe6A\xe3\xbf#\xd2\xd8\xa1\x90\xa6#@\x9c$tc\xfdu\xe3\xbfY\xf1+d\x0e\x7f#@OP\xe0fsL\x16@\xf0\x94\xcd4\xe2F\xe2\xbf\xee9\x10\xb7)v\xdf\xbf\xed\xc0o7)\xda\x02@\x9e\xc0\xb5\x10`\xb7\x16@F\x02\xe9\xad\xad\xbb @\x92\xd7\xfeNCr\x07@J15\x00\xc2\x96\x01@s\xe3\x95\xa4{\x16$@\xeb\x0fH\xbb\xe1?&@\xf5\x10\xa6&WZ\xf1\xbf\xba$\xbd\x81\xde1\x1e@\tQK\x1d\x00K\xf5\xbf\\{\xcd4\x18\xda$@PP>O\xe7\x9c @\xbc\xbe*\xba\xc8\xd4\xf9\xbfQ\xa8\xca\x99#~!@8`\xa0\xeb\xe0\x9e#@\xef:\\\x12\x02\xf5$@-u\xa6\xa3\x8ft\xf1\xbf\xebtX\x95\xabh\'@\x98\xd4\xf6c\xab\x90#@\x8c1\x03\x95,\xdc%@\x86\xf5[P\xfb/\x1f@\xf5.\xa3\xe6\x8a@\x03@]\xe3\x90\xed\x8a\xa3\x02@t[\xd8WM\x1f\x07@\xcd<\xca}\xb9U\x08\xc0\xe7\xd1\xf8\xa2\x15\xa2\n@\xab\x92f\xfe\\?&@\x90\xbd\xa1[dW\x1f@]\xca\x16\xd5\xaf\x84#@\xeb\xfb\x15\r7\x90\xee\xbf\xb47\xcct\xd9x\x11@\xebH\xd0N\xb7U\x1f@\xed\xb8\x81\xf5\xfd_\x1e@\xef\xf7\xa3\x95\xc8_%@\xea\xd1\xe9\xffuj\t\xc0\xe3\xc6\xf4\xe1\x9ep\xf5\xbfK1@\xd8O\xee\x02@\xdc\x95\xb8#\xd1]\xf0?V\xd3\xcc\xfcm\x89$@V\x03S\xd0\xaa)$@\xf5ji\x97\xbf+\x16@\xda@nV\xd9["@\xab<\x7f\xf1\x1b9\xf3\xbf\xb8\r\x97\xea\xbaw @\xec\x99\r\xac\xd4\xbb$@y`\x1b\x0e?\xb0#@\x84\xe1\xfeE\x80\x92#@\xf2\xdfk\xe7\x12\x88\x1e@\xb0\x17\x91\xdf\'\xe8\t@B\xe09Y\x8d7\x17@\xd8l}\xca\x80J\x16@\x89\x00P"\xc0O\x04@v\x9c\\J4O&@T+\x08\x85\xae\x9f\x15@Et\xed\xb8}\x01 @\xbe@\x1f\xdc\x84\xf2\x1c@P\xae$\x99\xff\x0c @A8\xb4\x80\xa6\x02\x1d@\x9d\x8eM\xb2\x9c8\x1e@\x14\xa9}\xbb\x1d\x1c @\xb2\xa5&\xd7~\x82$@a\xb4\x8c6\x08\xbc\xf9?:h!\xad1\x8a\xf8\xbf,\xaf\x04\xe5\x06Q\xd3\xbfzj\xe3\x1d\xe3\xf9\xf4\xbf\xf2\x15\xd1z\x1c\x87\x03@1\xe9\xe9"\x00\x12\xf5\xbf\xc8\x83\'\xf9\x7f8\xf2\xbf_\xf1\xd1\xbd\x08\x9d$@\xd6\xf3\xb4"H\xd5\xde\xbf\xb1\x8e\xc2\xef\xea\xa2#@\x91\x0b*\xb5\x8e\x88\xf5\xbf\xdaazt\x1e\xea\x10@i/\xdb_\xc4\x07$@jJ\xb7\xd3mA\x11@\x95"\xdf/"\xa4 @q\x07Y\x94\xe8\xc8#@\x14\xb9\xe3\xd2_\xb8 @\xd0\xae!\x1d\x8e2\xf6\xbf\xbb!j\x90\xb2\xa2 @/h\xfa\xe0t\xa4\xee?\x84\xf1\xab81)\x1f@\xa9\xac\xe1\x18\x1a\x84#@\x82\xbc\x83\x94l\xd9%@\x14j\xc3\xaaJJ\x1d@\x9c7\xe7\x85h\xb6#@\x1f\xb2C>\x07\xa5#@F^"0\x84\xab#@\xaf\xff)\xfb\xa4\xbb @R\x0e\xbe\xfe\x94\xe4 @\xd5\\\xd2\xf7\x1b+#@l\xa7K\xa4\x0c\xf7#@\xa3\xef\x12\x82\xc0\x9f#@\xbc\xe7I\xac\x80\xba\x1e@+[\x9dS\x07I\x1e@\xa2b\x0c\xef\xda< @\x04Pj\xfb\xdb\xab\x0c\xc0P\xb1*\'\x8a\xb9\t\xc0\xd2~j\xdf\x9b\xb5 @\xbdPU\x115\xa8#@|{\xe0\xa2\x91;\xf4\xbf\x0e-[@U\xb5\x0b\xc0\xfa\xe5y6\xfa\x9c#@\x86\xac#\xb1.R\t\xc0\\\x06\xea$\xe3_#@\xdf\xea!l\xb0\xda\xf4\xbf\xa2f\xc2\xd3\xb84\xf3\xbf\x9c\xc3\x88\x1a\x1d\x84#@T0\x8f\x8f\x00\xaa\xfa\xbf\xca\x86\xe4\x18\xbe\xa0#@\xd6\xbc\xdeX2\xca#@\xb0\x92l\xf9\xb7\x0f$@\xc6\xa0\xe4\xf2\xe7\xa3#@\xb8p\x9c\xc5\xec\xf0\xee?\x1f1\n\xd1a\x19$@t4\x1c\xf7MP\x11@\xe3!dJ\x95\x9d$@\xb0\x8fk"X\xe2\xee\xbfC\x12X\xcc\x02\xbf\xf2\xbf\xba\xd2\xb5?\xaa\x8e\xf1\xbfx\xd9\xb0\xb1\x9f\xfd\xf4\xbfm\xdc\xb0\xe9\rY\xf5\xbfNa\x0bk \x7f @s;\xc4\x1e\xc9\xab @\xc7\xea|\xef\xb0\x1a\xf3\xbf\x9f\x03\xe3\xc9FD\xf0\xbf\xc0\xa9\x9d\x18\xd1C\xd7?\x0b@,\x00\x91\x15\xe7\xbf\xf0\xfeQV\xc3\xea$@\xb0\x95\xf3\xc8\xfd\xa6\xe9\xbf\xa3\x91\r\x8d\nU&@\xb9<\x96\xb9\xb9T\xc5\xbf\x94o\xe4@\xa6f"@\xeb1j\x82e\xda%@\xd0\xec V9\x9e\xf0\xbf\x98)\xb5\xf4f.\x11@oK\xa1\xfcN\x1c\xf7\xbfQ\xd1\xc6\x04\x9b-#@\xcc}{1\'\xde\t@\xfb\xa2"gV\x86\xfb\xbf\x19:\x17\xab\xf9e$@q\x85\x04\xbb\xcd\x01\x03@2\xc1$\x1bA\xc9\x08\xc0\x9ar\x1e\x9e\x8a\xf4\x1c@X\x04\x9e(>\xe7\t@9\x7f\xb5\xd9\x1d:%@&\xd4\xa4(82&@N\xb3c?\xce\'!@{\xb6\x9d\x1e\xe79\x16@\xa2\x8eA1\x94E\x08\xc0\xdf\x12\x9d\xdc\xdd\xef#@'
p16
tp17
bg3
(g4
(I0
tp18
g6
tp19
Rp20
(I1
(I387
tp21
g13
I00
S'7rwn\xc4[T@\x83\x14\x1b\x8b{WT@\xfdu\xda\xe6\xe0^T@}\xa5\xc9\xdcA\\T@\x10t\xff\'xtT@l7\xdfC\xd2\xa7T@q^=]\xd5rT@z\xa9\xbf"\x83\xa3T@\xbbI\xfc\xf1v\x9bT@\xb7RD3\x17rT@\xa1>\xc1\xdc\xacpT@~\x19]+\xd0pT@3\xc6\x82\x08rVT@7\xc5\x17\xb0\xa1dT@:=\x8a\xa7\x86`T@\xd6\tm\xda\xba^T@\x0f\xb5\xd0\x04\x15\xaeT@O\xc5\xe5\xb5\x85\xa1T@\x98\x89\x10,\xd0dT@<$J\x06\x07uT@i\rU\x82\x9bZT@\xcc\x930%\x8dpT@\x83\xc5\xf6\x9f\xbe\\T@a\x9d\x07S\x1a\xa9T@\x8f\x89\xb9|8_T@\xb4a\xb7\xa0\xb8^T@\xda\x1b^\xe3\x8e`T@M\xe5\xc8\xae\xca\xa1T@KO\xf7\xe5\xe2\\T@\xa0\x17\xc3_\x9edT@\xb1\xda\xb5\xb7<\xabT@TGa\xc8p{T@\xe4)\xa6\x8a\xebpT@g\xbc\nY^ZT@\x8d$\xa5\xad\x8d]T@$\xf4\x02-VWT@\xbe5\xd3\xe5D\x97T@L\x00\x87\xb5w^T@\xe0\xf5\xf6\x9f\xfa]T@\xe3\xd6`\x87\x86\x9fT@\xaf9\x17\x8d\x80\x98T@\x81V\xe0"\x86cT@\xd0{\x94Ng^T@\xda\xe3\x1e\xf2\x01mT@\xd3\xd7\xfc\xef\xaf\\T@\xb2\x9f\x99*\x18rT@\x97J\xf5\x9f\xc8eT@\xf8\xf7F\x00\xdc\xaaT@\xe3H\xd1\xf3:\x97T@\x02\xd1\xb5\xe2\x14\x9cT@\xa6*\xeb\x0b@\x9fT@i\x92\xe9\x8c5\xa2T@\x9a\x88\x97\x90\x8a]T@\x1e\xa2}8\xb7\x9fT@BK?*6\xabT@]o4lO`T@\x16\xd2\x15\x9c\xf6\x9eT@Z\xce\xebq\x8e_T@6<"\xc6[\xa5T@\x13\rq\xcb\x84cT@5\r\x1a.\x0cbT@\xc0\x16v@l]T@\x96\x91$\x95,\x95T@V\xc9X\xc2*\x9dT@%\x18]\x98\xf4\x9cT@\xb2h\xef\x94~}T@3\xfd)\x80\xa8cT@%\xe2\xc5\x0c[\x9eT@T\x88\xca\xee3gT@\x02\xbdiN\x10]T@T\xe6)[\x8d\xa1T@0UY\xa0\xf5\x9fT@\xdb\x8e\xb4\xf8\xca\xa4T@\r\x99l;\xfftT@;\x12\x0ft\x02bT@\xdeI\xef\xb8\xabZT@\xcf2\xe2\x92\xa3jT@{\xa8R\x03\x89]T@\x8f\xbd\xb7\x10Y\xabT@\x85.\xafD\xc3\x97T@;DH\xbd\xaa\x91T@\xf8 b9\xbd\xaaT@T\xf22\x10\xaalT@\xd5\xf2\x0f3\x88\xaaT@\xcd:\xa3\xac\xbf\x9fT@ke\xb7w\xc1pT@\xd6v\xd0\x84\xf2pT@\xa3a\xe9.\x9d\xa2T@`\xd6\xddk\xf9\x9fT@)L\x85\xa75\xa2T@\x94\xa5\xcd\xaf\x87eT@\x99?\xb6J\x072T@p\xed@\xc1\x85`T@V\x08sR9aT@1S$9\xfa\x9dT@\x17\xc2\x83\x95{_T@\xb7\x80\x1f=\x9dtT@<\xc2x\xeeVaT@\xcd\x0b\xd9^7_T@\x0boQ*\xca^T@\xe2\xd7\xcf\x17#\x9dT@\xe1\x18I\x9e\xa3\x86T@%?\xc3\xd2\xdc\x9aT@\xd1\x96\xaa\x97\xc1\x95T@I\xfe\x16\xdc|\xa1T@\x87/\xe2\n\xf4mT@m?\x15\x8f\xdf\x96T@\x1e\xd9M\xe9\xecwT@\xfc\xa7\x10J\x8b|T@\x06\xaeou\xd5iT@\x9c\xcf!\x1f]gT@Tr\x02X\x95\\T@S\xab\x8c\x92\xcd[T@T\xb0\xaf~\ttT@\xe5\xfb\xdb\xdb\x00]T@\x8fmx\xfa\xeb\x92T@;\x98c\xe0\xb3\\T@\xe9\x1aM\xe4uUT@5\x99j\x10\x14%T@\xe1\n\x94\xf7\x12\\T@\xb2\xc8\xb8\x7f\x9a]T@\xe6F\xe2\x9b\xcdcT@\xec\xfc\x88gP\x93T@\x7f\xde\xd6\x80\x9bZT@\xd1\x97\x01*qYT@\x83\xb8\x98\x0f\xf3_T@\xe4\x1b\x13\n\x81\xa0T@B;h\xc7\x05\xa1T@\x87\xd8{\xb0`\xa2T@\xa4$n\x11\x16\x87T@2\x1f\x85\xd1\x1b]T@\xba\x00\xd0\xac\xd8\x9eT@\xa0\xaf\xca\x91\x8e\xa0T@SjW\x08\xf0dT@}\x80\x19\x8d\x88\xa1T@\xd83s1\x93\x95T@\xbd\xdb\x12\\4qT@B\r\xf3\x85\x89eT@\x9c\x05:/v\x9cT@j\x91#\x1d)\x9dT@\xbb\xc6\xc5\x99\xf4]T@\xda\xb0N::^T@\x96\xdc\xe6\xac\xd1^T@\xf8K\xc1H9`T@\xe8\x18\xaa\x05=\x9eT@\x7fmU\x90\xa2_T@HVh\xfed\x9cT@\x7f\x9ds\x06\xe2\x8eT@\xb4\x9d;\x89@\x9cT@O\x9d\xdd\xb2\xb3\xa8T@\xec*\xe0\xd1\xf2pT@\xb6\xc0+\xb4N\xa1T@\xbf\x9b\xc0\xe0\x95_T@%8\xefhI\xa2T@\x08\x9fq\xd7\xb8\x8eT@\xf2\xb2\xac\xac\xb0_T@r\x11\x94\x9f\xc9fT@\xa4Y+\x02R\x9fT@\x10\x02-\xd6AqT@&\xfc\xe5[\x05qT@\xe3\xa8\x1c\x9d\xd2pT@\xd3\x03~\xd7\x9e\\T@@\x05\xea\xe5\xc5\xaaT@\x19MK.H`T@\xbf\xcfO^\x91eT@\xae]d\x1f\\uT@0G\xdb\xe2\x95 T@r\x7fq\xc0\x02bT@!O5\xd6\xee\x9eT@\x9dL\xce\xcf\x08\x9fT@\x8aU>UErT@\xc5\x9b\xb9\x98\x9d\x87T@\xc7*\xd05}VT@\xf8\xfc\xdd\xf9\xfc\x9dT@\x81\xcf\x9e\xcc\xfe^T@\xad\xdb,E\xa7`T@\xef\x80\xbb]Y\xa2T@\xe9B\x17\x98\x11\x9dT@:\x11\xa6FzZT@\xf4j\x82\xd9TWT@s\xbe\x1c~5[T@\x11\xedzR\x8fZT@\x8f\x91\xb9\xc3\xf7\x95T@\xc2\x83V\xdb\xfbXT@\xe5|\xd5Zc\x88T@\xabh\xce\xf4jeT@<\x8a\xbd\xef\xb2dT@x \xf9\xa3\x8b\\T@xc\x1aK\x8aUT@a\xff\xa8\xaaLgT@\xda\xc8:\xa8\xc4\xacT@\xf8\x95\xbd\xc7\x03hT@\xe7\xcb#_\'fT@\rg\x1dy\xd3\xa2T@\x0f\x9e\x98\xff\x8f`T@\tS\x04NmaT@/k\xb6kG\xa3T@e&\xc2\xc9\xec\x95T@{\x8b\xd6\xd1\x97\x9cT@\xeb\xbc\xe4\xf4s\\T@\x07\xa4\xcc\xb0\xeb_T@\xc6d\xd3v\xb0_T@fD#U\xd5\x8eT@\x13\x19\xb8\xf4\x98YT@\xfc\x95\xb1fufT@\xba\xabI\t\x95\x95T@\xae\x0f\xc4\xec\x95\xa0T@\x04h\xde\xec\xfbaT@\xfb\xd2\x13\x1f]\\T@\x8d\x12Dq\x95eT@\x1db2\xe9\x0e\xa1T@\x8f\xdc\x86\xb5\x8c\x9fT@\x8f\xbb\xa2;H\x9fT@_B\xc1\xb2E\xa1T@\xb4u\xb7\xee\xf9\x9cT@\xfd\xe72\x8e\x1e\x9dT@\xae\xe5\x11\xaf@rT@g\xbd\xcau(_T@\xdcvW$)\xa3T@\xa45kA7\x87T@\xaa\xc5\xda\x8dP\x9eT@\xfe\xd7~\xc9\x9c\xa2T@N\xed\x9d\xbe\xaf\x9dT@7\x11\xc4\x08\x85_T@ S\xa6\x99\x89qT@\xef}\xbf\x9a\xf6pT@y\xa9jL\xb0pT@\xf91\x8d\xc7@^T@\xfa\x9a?\x80\xdcpT@\xc5\x00LFN\x9fT@#EHq\xaf`T@=_\xc3\x99E\xa4T@\xfcq\xc4{\xabfT@t\x19!\xe1O\x89T@\x8f\xae\xb8Id\x9fT@$\x8e\x02X\xb6\x98T@Hm\tC\xad\x8eT@\r\xa8\xe0y\x93\x87T@\x87\xcc\x800#eT@\xb1\xc43\x10E\x9dT@q\xa6\xb8\x80\xb3\x9bT@U\xd8\\^\x93`T@S\xe8\x97xxaT@/\x1f\xac&\x01\x98T@x&mk[[T@@\xe7\x84H\x12\xa0T@\x11\xe9t#\xbbeT@n\xefI\x8e\xbfqT@\x99\xdfq\x05c\xa2T@\xb6\xfd\r\x97f\x7fT@\x17\x9e\x95r\xc2aT@\xca\xe1\xa7\x17\x15aT@E\xc7\x97\xac\xd6\x9fT@\xa1\xee\\T>jT@\xbf?\xa5f\x92^T@\xb4\x9c\xfd\x7f6`T@\xbe\xa5\xdbd\x96[T@\xae\xab\xdfj3\x90T@I\xe3D\xa3\x93\x90T@\'\xb1\x8d\xfc\x93\x97T@&\x9d\x17$\xd5\xa2T@R\xfa\xdf`\xbc\x97T@\x10!P}\xaddT@\xef/gX\x19]T@\t~\xfdL\xd9gT@\xd6>\xbc\r^\xa3T@*,\x96\xae\xe7{T@6\xa2\xaf$\x1c]T@~\x0e\xe3\xe8\x0bZT@\xe1T\xee\x05\xfccT@\xed\xe1\xefz\x84\xa2T@\'\x99\xe1^\xa8\x9eT@S\xb8\xd51\xac\x8eT@a\xe5\x15\xa7\xd9\x95T@\x91\xe9\x17W\x00`T@?\x89\x98\xf5o^T@\xb8\x01\\F?\x8aT@\xd2\x1d&\xf0\x9crT@3\x08\x97b\xd5\xa2T@\xc3\xa4^u\x96pT@g\xe2p\x8b\xc5aT@\nN,$\x93`T@Q\xc4\xae\xab\x85^T@\x0e\x9b(\x1a\xc9YT@\x194\xac\xff\x9e\x9aT@\xa1\xe6\xc4\xb8\xfeYT@\x8aEk5d\x89T@y+\x18\xef\xeb\x97T@\x98=\x84\xd2\x02bT@Af\xdbm|\x86T@\xadq\xc02KWT@S\x00t0\x8b\\T@\x13d}\x0f\xfeWT@\x1b\xf8#\x98\x90]T@\x1f\xe1\n\x8d\xb6[T@\x12+C\x14\xc9XT@\xc8\xd6=3\xa5eT@F\x94\xe9O\x99\x97T@\xa643\x84\xa3\xa2T@\xac`gwD\xacT@\x0f\x01E\xff\xf8\xa0T@\x02n\xff\x0b\x08\x90T@\xc9<2\xc6\x9c\xa0T@0+Z#\x80\x9fT@\xa0S\x91C\xb9_T@H\x90z\x9c=\x9cT@\x0fAn\x122aT@\x81\xdc\xa3#L\x9eT@[\xa9\xa0CD|T@<\xf3\n\x1e\x7f_T@7\'V14|T@9\x06\xab\xf6\xc8cT@\xe9[1!;`T@\xe4\xa9y\xf6\x15eT@\xfc\xc7\xf7x\xcd\x9cT@\xfa\x93v\xfa\x82eT@E\x1dz\xce\x04\x96T@\xe0\xf1\xd3\xfd\x1d]T@\xdbuI\x80\xb2fT@MQ\x97\xd5-`T@1(e4\xb7ZT@\xb8$L\xbft^T@u\x1ec\x9bh^T@\xec\xfe\x89\xa9\x1bcT@\xb2\xff\xb5\x05\x89yT@\xf7+l\xf5\xa5dT@A%<<\x89`T@\x1b\nf~\xb6^T@V\xbf\xd5\x0e\xc3aT@W\xdf\xe8\xa1\x83^T@]l\xd4\xdc\xa8YT@\x92\xf2\xcbT^hT@\x95\xdc=Z\xee\xa1T@U\xe3\x15\xe0\x14\xa2T@\xda\xd8\xf1\xf0\x17eT@\x1d#\x8b\xcdU^T@\xb5c=\x87\xe3\x9cT@h\xf0\xba2}\xa1T@\x87 <\x0e&bT@!\xc0s\xe7X\xa2T@\xfd~J*\x84_T@\xcf\xa2MG\x95\xa0T@%\x88\xeb\x82x\xa0T@\xe5\xea5\xa9g`T@\x02!\xbfP\x81\xa2T@\xcbm\xc9\xa6\xe0`T@\xab\xe8\x04\xd7L`T@]!"W\x80_T@j\xfcm\x8e.aT@\xb7\x90\x86c\x0f\x95T@w\xe0\x8a\xe7i`T@\xc7d\x0e\xf3\xac\x87T@M>\xff:\xc6_T@g\xca\xe0\x0b2\x9fT@\x00\xa8\xd8\x113\xa2T@\xa6\t\x11u\x0c\xa0T@zv\xa2\xddN\xa2T@\x14\x02\x89Q\x8d\xa2T@f\x15\x00*\xe4pT@{\xfa\x8c?\xd5pT@\x87\xe1x\x88\xc0\xa2T@D\xefD\xf6U\xa2T@u\xd8E\xd5\xef\x9cT@\x03\xca\xac\xecY\xa2T@\x9d\t\xa1n\xe0eT@\xa7\xd5\xa2\xba\xff\xa4T@M\x16S\x17\xedaT@s\xef\x05\xbe\xf6\xa2T@\xa7\xac\xcc\xc9\xa4rT@\xc2\x18\x1f;*`T@\xfa\xae\xb1?\xbb\xa0T@\xe2\xae6\x194\x87T@\t\xac\x8d\xfc\xeb\xa1T@p\x15\x92;\x8f`T@5\xac\xabe\x8a\x97T@\xd9%\x80W\x0b\x9fT@m\xae\xad\x17\xe9`T@.\x02j\xcb\xad\x8eT@`\x8e\x93A<\xacT@I\xfc$\xe1\x87\\T@\xc7K\xb9\xdc\x91\x9aT@\x9b\xcf|\xee\xbegT@p\x8e\x1cw\xf9eT@y~8.\xb8\x81T@c\xff\xe4\xb1\x97\x89T@\xde7\xb7\xe3\xc3\xa2T@8\x14<\xf7\xb9^T@'
p22
tp23
btp24
a(g3
(g4
(I0
tp25
g6
tp26
Rp27
(I1
(I387
tp28
g13
I00
S'\xaf\xb0\xf3K\xb5\x1b\x1a@\xf5\xa7\xaa\x14\xda\xfb\x1a@(\r\x8e\xa4>\x1a!@\xaaW\xdap\xb3\x0c\x18@\xe9\x18Z\x13\xf9}\x1e@@\xe8\t\x1a9\x14\xf3\xbfJO\xec\xea\xfe\x9d\x1e@H\x90-\x83\x11\xf9\xf8\xbf5\xb3\x8c\x82\xc7w\xfc?\xdd\xd6\x97cd\xdf\x1a@\x83>\xfd\xa1\xe4f\x1b@\x0b\xa6\xf9\xeb\xce\x08\x1b@AW\xa9\xa1\x17\'\x12@LrLz$X @\x89$\xc5\x9d\xcf\x05!@\x8f\x95\xc4\xf3>\x07!@\x8f-\xfdXq\x06\n\xc0\xfd\xa5\t\x97\xda\xaa\x0f\xc0\xb4\tM\xc5/\xb9\x1c@\xa7\xb7\xd6DD\x98\x19@`\x02\xc7\xf8\x00H\x1e@\x19B_\x19\xc1\xc5\x1b@;0\x04\xa3\'\xc7 @\x13ELr\xecl\x0b\xc0/I\xe4\xc4\xc1\xa4\x18@R\xcb{\x91\xb9\x1d!@\xbf\xacZ\x1b>\xb4 @\xaa4qD\x05\x1b\x00\xc0\xc4\xd7\xb8\xd4\xfa)\x15@\x96\x8f\x80\x01\xf8V @\xa1\x92\xaf\xa7\x8b9\x07\xc0\xc2\xb7\xd8\xf6\x13\xc9\n@\r\'\xcc\x91\xc3?\x1b@*\t~H\x89\x87\x19@Gy&rg\t\x18@t\xbe\x17-\xe1\xb9\x1a@\xf6\xab\xa8\xb4wf\xfb\xbfZ\xfc\x11\x9e\xab\x1f!@\xdbV\x8e\x83\xc7G!@N`h\x07-\xe2\xf0\xbf\xf8\x8f\xc1\xb5\xf1\xa9\xfc?k7\xbe\x81\xa4\xd4!@_\x05\x10\xa8\x99\xe5\x17@\x10\xb1\xc9\x14\x9f\xbc#@\x17\xfbY\xd6I\x0c\x15@\x00\xb0)K\x0c\xde\x1a@H\xe3\x98(\xb0J @:GfB\xd7\x81\x08\xc0{OQ\x1e\xef9\x00\xc0E(\x02j2Z\xf2\xbf4\x0c\x85\xe4w]\xed\xbfBD\xc6P\x19g\x00\xc0m\xbal\x84/\xc8 @l\xf3H^\x0c\'\xf7\xbf/u\x08\xfdV\xe2\x07\xc0UF~\xf7\x95\xd3"@\x19\xbfY\x12\x0f<\x00\xc0f\x9e`t\x04$!@\xda\xfa\xb1\xdfN\xd9\xd2?\xbe`\x94<\xaf\xc3\x1c@\x08v\xa3\xf3\n,#@L\xfbn\x87\x86\x0f!@\x818`\x99\x9d[\xee?\xc8\xd3\xab\xac\xbd\xf5\xfe\xbf\xf1\x11\xace4\x9b\xfd\xbf/\x86Wi&\xaa\x1e@O\xeb\xdb5[\x08\x1c@\x87\xf6j!\xa9.\xff\xbfx^R`\x8c3 @\x8e-\xb0\xb2\xb4\xd9\x15@T\xb8\xbcibZ\x0f\xc0\xb6\x7f\xd7\xafi)\xf8\xbf\xbc\x95\x9a\x1e\xc2\xe0\x08\xc0\xe7`\xa6FP\xc8\x1e@/J\x82\r\x99.#@\xd1\xa4\xad\x95\x8eO\x18@~JG\xd7L\xdf @\x1e\x9f\xb6:>\xf4 @\xd4\x90B\xfe\xba\xc7\x06\xc0\xea\x1f\x04\x1c\x00z\xfc?\x9a\x14\xeeBYe\xfc?\xf8"\x9d\x9d\x80\xba\x07\xc0\x1f;f:\x03\xbd#@\x19^U,\xe9O\x08\xc0e\'\x08\xc0\xdd3\xf1\xbf\x96\xaby\xae\x04i\x1b@\xf2;o\x18\x98D\x1b@p6\x13\xa8k\xdb\x00\xc0\x0caP\x7f)\x0b\xf8\xbf"q\x8b*>J\x00\xc0(\xd7\xb4C\xack\x1f@IkZ\x80\xedr\x1e\xc0$\xa9\x06\x02;\r!@\xdf\xc8\x7f\x9b\xd8\xae @\xe0\x8c0h1\x11\xfe\xbf|KU\xc0B\x11!@E7yF9\x97\x1e@~}\x99\x95\x97\x89 @OI\xf1/f\x18!@#\x8c\xf6w\xa1\x1c!@\x04\xab\x8b.\xfb\xf1\xfe\xbf\x9e\xa3Jv\xf4\xe3\x12@\x81H\xdc\x962H\x00\xc0\x17\x07\xea6\x0e\xf2\xee\xbf\xb5\xf6\x97\xebL\x99\x0f\xc0R\xd8CI>"#@}\xe8\x1fv\xd1`\x00\xc0\xde\rB\x00&\xbe\x0c@\xe7\xee\xa1\xf1\xba\xae\x1e@c\xd7J\xbb\x85\xbd#@3\xb1h\xf1\xbe\x08#@\x1bV\xf9\xb0\xf29\x1a@\x99\xf5D\x9b\x1b\xdd\x19@\xc6{\xdc\x97\xa4\xfd\x01@s(F\x89/\x84\x15@jr\x8a\x8e\xb7\xf7\x08@\x17\xfbY\xd6I\x0c\x15@S8Dy]w\x15@\xf30FA^\xe9\xd7\xbf\x13/\xf5Xu\t\x15@y\xf1\xf7\xd8\x15\x1f\x1a@<\x97\x87\xfb\xc2k\x1c@h\xa7x\x97q\xfa\x07@Wn\xbf\xd3\xaaK\x1e@\x1c\xe4\xa7\xa3\x9b?\x19@V\x103\xd6\x06\x00"@\xae\x9b"j\xc1J\xfe\xbf0\\`\x9c\x80\x01\xfe\xbf\xb8\x9e\x1b\xe4\xfd\x10\x01\xc0\x89\xeaI0F"\t@\x0b\x02\x02&\xae\xd9\x15@\x98\x88\xa1\x8cPr\xf7\xbf.\x13\x03\x90\xabR\xfe\xbf8 \xbd\x1c/P\x1c@xx\x191\xdf\xa0\x0f\xc0)\xf8*\xfe\x19\x88\xeb\xbfh\xf1\xc6\xe0\x96\xa3\x1a@\x0c|@\xab\xe4w\x16@\xf8\xba\xdaK\xed\xa1\x00\xc0\x83\x01,\x93\x19\xf3\xfe\xbf\xebD\x96\xef\x83G!@RuR\xa1\x86A!@\x99\xf9\x06\xe9\x85\x1d!@ff\xe6\x15C\xcf @3\x916h\x95\xf9\xfd\xbfP\xc1L\xe7H!!@\x91\x87\xe5Dr\xbc\xf2\xbf\x91`\xfd\x14\x015\xf5?\x9a\x11\xca2sQ\xf1\xbf\xc0$\x9fLY\x7f\n\xc0i\xa5\xff\xa8\xf1A\x1b@\xc8\xdc\xa2\xc3X1\xfe\xbf\x9f\xa7\x18\xbd\x12\x1f"@\xa7N\xb1\x1f2A\x00\xc0cW{\x82\x91\xa7\xf4?|Eu\x95S\xba\x18@\x7f\xd39\x1b\x19Z @\x03\xbc\xd4X\xa6\xdc\xf2\xbf\x94@\xac\xfd\x89\xe0\x1a@$\x08\x19\\\xc6\'\x1b@\xd5\xc9|V\x94z\x1b@?\xc8\xa6\xeb\x145\x1a@N\xf1\xad\xca\t\xb5\x07\xc0\x03a\xf7\x9bj\xd3"@\xfe\\\x14\xa2\xa2p!@%W\xc0\xec;\xfd\x19@\xc9\x04\x0f\xce\xfb\xce\xc7\xbf\xd7p\x8d\xcf\xb00#@\xc0>(\x00\x827\x00\xc0\xc4\xa7\xdcjL\x87\xf3\xbf\x16\xce1\\#X\x1b@N\t\xc1\xdenw\x12@\xc1\x0c>\xe7\xe9\x00\x12@3\xf7\x06\x06O\x00\xfe\xbf[\x88\xcf.D4!@\xe6\xc7\x05*S\xb3 @\x052\x8f\xac\xb8\xae\xf5\xbf\xa85\xc6\xdbV\xf9\xfc\xbf\xc1\x84&\xa8lu\x19@\x9c\x08\xf1\x01\xfc\xc3\x1a@\xf4\xa9\xf2\xbd\xe7\xd7\x17@\r\xe1\x14(\xac\xa1\x19@C\xd2O\x05y\xfa\xeb\xbf\rm\x04[D\xfe\x1a@\xbah\xf7E\xef\x86\x10@G\xdb\xceD\x91\x14\x1c@\xb6\x85\xac\x18B\x8a\x1c@KQFU\x8fK\x19@#*\x8f\x1a\xd6N\x15@\x91\x04\xa3>\x08\x06#@\xed>\xe4zB\xe6\xf2\xbf4b\x15\x9d>5 @\xd2\nP\x1c8S%@\xd2\r\xa0\xe4!\n\x0c\xc0\x8e\xebT\x03\xa6\x0c!@\xcb\x94\xf2O\x8aV @D\xa2\x1d\x9d\xaaR\x02\xc0\xe7\x86\xe0\xbf\xb2\x07\xec\xbf\xddXTK\x91\x88\xff\xbf\x9e:\x9cy\xf2\xfb\x17@(\x06\xd8\t\xb0\x90!@\xa8\xed"\x8a\n\xa4!@W.X5\x91(\xf5?\xfd\x11\x9cO\x8d6\x19@\xb95\xe8\xf9\x16\xd2!@8\xbd9-,\xac\xeb\xbf\x16\x050\xdd\xa5N\xfe\xbf\xe6\x96%XI8#@\x12\xef\xdf\xaaj\xfc\x15@\x94N~\x9f\xa2p!@E\x8e:\x0b\xb7\r\xfe\xbf\'W\xb24\x9d\xa6\xf8\xbf\xb1\x11i\x0b\x16;\x00\xc00\xf70\xe5\x93.\xfe\xbf?m\xf3\xea\xf4\x98\xff\xbf\x85\xfa\x13\nI\xf7\xec\xbfi\x0eM=P\xd8\x1a@0J\x91 Lp\x18@U\x8b\xe9\x92\x131\x0b\xc0\xa9\xb7\x8d\x06\\\xf0\x08@p\x1c:C\x0f~\xfe\xbf,E[L\xfb\xed\x00\xc0\xf4\x19\x12\x0b\xf5\xa7\xfc\xbf 0\xb6Ex\x11!@=\x00\xc2\x07\x1f\xd2\x1a@\xc4\xa3\xdd\xbe\r&\x1b@\x0e\xff\xcb\x0b\xd0\xd9\x1a@\xf3\xb7,5#@!@L&U\xb3\xfb\x12\x1b@\xfdh528z\xf3\xbf\xde\xcf\x8a\xd4\x16\xb0 @]B&\xf9\xe1\xe7\xf3\xbf\x1d\xe9\tao{ @\xa0\xff{\nL\x1e\x11@\xcb\xfa=\xebp\xdf\xf2\xbf\xda\xd68=\t\xe8\xf0\xbf\x1aH\xa5\xa2i\xa5\xf4?\x8a\xe2\xcf\xd58\x86\x11@u\xa1\x99(U6\x1c@\xb02\xe3\x1d\x9c\xec\x00@\xe7\xc9\xbc\x15\xf8\x01\xf7?+\xab=\xc7\x1f"!@\xe1\xc6\x86U\x13,#@D\xd7;\x85/\x1d\xfa\xbfG\xc2ATP#\x19@\xc2j\xcf\x0f\x00w\xfe\xbf\x94\xd5>\xeb\x88\xbc!@t}Pp\x87S\x1b@P\x10\xc2x\'h\x01\xc0,\x96\xa5\x01\xba\xeb\x1c@\xef,\xa3k\x80\xaa @D,\x7f\xb7y\xee!@\xb3n\x1f\xd3\x1f\xbf\xfa\xbf\x91\x89\x14\x12\xd5\xb3#@\x142]o\xdb\xa7 @+\xe0\x07\x8c;\xd3"@\x81\x85\xf6\x0c\x0f\x1d\x1a@_)S\xb2\xffQ\xf5?\xc9\x89\xb5S\x9d\x1c\xf4?\x0f\xda\xe41\'\xed\x00@\xa0\xae\x0e\xb4\xee\x11\x0c\xc0\x7f\xf7f\xb8\xd8,\x04@\xb1\xc2=\xfa\xca\x1f#@X[LM\x89<\x1a@\xadmC\rgt @Z[\x15~u\xc0\xf8\xbf\x85\xc3\xb5fZb\n@\x00\xbf\xa3Gm:\x1a@\x16\xaf\xf9\xfe\x86Z\x19@\x1e\xa2\x9a\xd8%L"@\x02\x12\'?N\x1b\r\xc0\xdab\x84\xff\x0e:\xfe\xbf\x82\xeeW\r?\xc4\xf4?\x9e\xb3\xc3\xc8\xed\xc3\xd6?g2\xd9*@\x8e!@\\6\x99\xe7\x8f8!@;M\x89/n\x04\x11@\x95\xb8&\x84\xc6\xc5\x1e@\x15\x9e\xc4\xf3\xb7o\xfc\xbf\x9d\xd2\xa6\xfbR$\x1b@\x84\x0c\xe2t\xff\xb8!@\x8a\xf3\x95Y\xb5\xbf @d\xa0\xe3\r\x0b\xa8 @\x85\xa5\x12\xf0\xe9|\x19@BH\xce\xfd\xe2^\x03@G}2%m\x89\x12@j\xec\x8e\x80\x1b$\x11@\xcbc?\x95\x95\x89\xfc?T\x00\xf4\xaa\xf29#@\x9d\x1f_DD\x8a\x10@\x8c\x85\xfb\xfcw\xd6\x1a@Lhv\xc2)\xf6\x17@\xc1\xa7_l\xe4\xe5\x1a@\x03d\xc3\x08*\x06\x18@\xf0c\xd0\xa7?0\x19@\x15\x01\xef\xcb6\x05\x1b@n\x99|\n|o!@<<\xa7\xf3t3\xed?}\x14\x10\xe1\xd9\xc8\x00\xc0 \x1c\x8fT\x8f\xda\xf2\xbf\r\xa4\x93\xf7\t\x1e\xfe\xbf$,\xfb\xc4\x98\xdd\xf5?\r\x11t\xa0\x91\'\xfe\xbfr\xe0#\xa7\xa3h\xfb\xbf\xd1\x8c\xe4Yx\xa0!@y\xbeV\xaacD\xf1\xbfq\xb3\x9c\t\x07\xab @\xf5\xbd\x03q\xadC\xfe\xbf<\xeaq2\nO\t@\xd3Kcoj\x1b!@\xfb*\xd2\xbc\x86\xf4\t@|@\xf7Z\xe7\x17\x1c@`\xa4#\xa5\xfd\xd6 @\xee\x99}\xc4\xf01\x1c@l\xc8\x19m5\xf2\xfe\xbf\x8bhC\xe8\xec\x04\x1c@7\xe3\xb8\xb7"\xbf\xd2?\x0cK\x9f\x05u\x1a\x1a@\x1d\xe9\tao{ @;\x12\xab\xc2\xf9\xd5"@o\xcbR\xb5\xd6S\x18@\x989;"\x95\xca @\x8dbp*f\xbd @w+bC%\xaf @\xa59\xb9+\xf4\xab\x1b@\xfe\xee\xac\x99\xb1\x89\x1c@\xe1wA\x8e#? @\x10\xa3\xed\x80\xfc\x01!@\r\rK\x878\xa7 @E#\xc8\xb4\x99\xa9\x19@z #b\xed?\x19@\x9d\x8bXaM3\x1b@\xdb\xa5T\xdd|\x02\x10\xc0f\xe7!\xf0\x99\x1d\r\xc0\xc5\xc1\r\x9ek6\x1c@\x9c\xc7\t\x07\x83\xbf @\xbdw9\xc2\xae\x12\xfd\xbfI\xdfc\x0fP\xf9\x0e\xc0^p\x9d\x98\x8b\xa6 @f\xe7!\xf0\x99\x1d\r\xc09\xb2\x08\x85\xfft @\xbe\xac\xcd\x97\x16\x14\xfe\xbf\x0e\xc6`/\x8by\xfc\xbfv6:yH\x8d @\xa1L(\xcdc\xe4\x01\xc0\x9f\x01\x8c\xa6,\xb0 @\x14\x02+\xd2\x9e\xd6 @-\x0e\xdd$\xe2\x1e!@\x9f\x01\x8c\xa6,\xb0 @\x05*l\xbd\xe6\xa5\xd3?B\x8e\xa0@\x97\'!@W\x18T\xd5S2\t@\x95\xcb\x94\xf2\xd3\x9e!@\x8f. \xb3\x9b\xae\xf8\xbfR0\x8b\xcfkJ\xfc\xbf4@\xf7\xde\x05\xc8\xfa\xbfu$\xab\xff\x13P\xfe\xbf\xaec>0u\xae\xfe\xbf\x92s\x81\xd0\xd6\'\x1b@\x0b\x8c\x8d\xdc\x8d\x84\x1b@_\xbf\x0eHV\x85\xfc\xbfT{\xdb>m\xe6\xf9\xbf\xa5-\xea\xbc\xf1\xf6\xd2\xbf\xe5\xb0w\x00\xda\x93\xf5\xbf-\xb3S\x9e\x85\xd4!@\xb2u\x04\xda\xba\xd6\xf6\xbf\xd0f\xb3~@=#@N\x10+\x08\x88E\xea\xbf\xe2)\xc0\xfb#\xd1\x1e@N\xea\xbe|\t\xd1"@\xb3\xaf\x9fYy:\xfa\xbf\xc9\xb3lc\xa7\xfb\x08@\n\x12{_\t\x13\x00\xc0i\x12\xfb\xa0%@ @%8\xcc\x8e\xa3\x94\x03@\x94\x05\xd1r:\xf0\x01\xc0r\xae\xf3\x8ddj!@\xa2\xc6\xf6\x90\n\xe8\xf4?A&\xde,\xfe\xe4\x08\xc0$\x0b\xe1\xbdH\xfe\x17@\xc7\x15\xdei\x9bU\x03@\x01\x1f\xe1w\xb1\x16"@=\xac\x8c\xc5\xde\r#@\xedcBS\xafL\x1c@4\x90\x97fX\x10\x11@4\xee\x8aD\x0f\x01\x0c\xc0\x10\xa3\xed\x80\xfc\x01!@'
p29
tp30
bg3
(g4
(I0
tp31
g6
tp32
Rp33
(I1
(I387
tp34
g13
I00
S'hRy>&>T@>\xd2F\xef\x8b9T@\xd5S\x93g\xe7ET@M\xd9\xb4\x19\x86>T@d\xbf\xab\xb6\xdeZT@}\xc0G\xc7g\x88T@+\x1f\xc1\x9e:YT@\x88\xf8\x96 \xef\x83T@\\\x82\xa6\xb9L}T@\xbbh!\xad.WT@8\xff,t\xe8UT@\xd5\xe3\xdd\x1b\xf0UT@\xcf\xc1\xdfR58T@S\xe3\xd1\x83nKT@\x13+\xb9q\x84GT@=\xd0{\xbf\xbfET@\x9e\xc5\x1e\x99\xd2\x8fT@\xab\x7f\x973\x07\x81T@\x1bN+\xb3\x12HT@^A`\xd0\xd9YT@\x04\x8c\xaf\xaa\x8c=T@\xbau\xee\xdf\xfaUT@\xfb\xbd\xdf\x98\xacCT@\x0b\xad\x88\x94\xba\x8aT@j\xd7\x1d\xbd\x86AT@t\xad\xce\xa8\xc0ET@t\x10W\xa8\x81GT@Q\xff0y\n\x82T@|2a\x16\xee>T@\x89v\x9f\xaaiKT@\xa66\xda^!\x8dT@\\\xa5\xa3\xda\xec\\T@\x1a"\x9d\xe1!VT@/\x92w\xc5\xc6<T@p\x19\xd2Q\xdd?T@<\x1f\x0e\'n9T@\xca\x06P\xf9\xa8wT@5\xfd\xf5\xcf\x8dET@\xdd>\xdf\xd9"ET@\x87i\x98\xa8)\x80T@\x1e kAmzT@\xc8^\xe9^\xe0JT@!\xe1\x8d\x82\xb3@T@\x1b\x16S\x9a\xf8WT@\x17%#\xe9\xbd>T@wF\xab\xcb-WT@\xde\xd9\x10U\x9aLT@\xf7\x17)\xa4\xb3\x8cT@\xber\xcb\x04zwT@\t\xe0\xd3\x02\xb9|T@\x964\x8bY\xf5\x7fT@\x95a\xd4\xc3\x81\x82T@\xd9{\xcf\xea\x80DT@<W\xfe\x124\x80T@\xbfv\xd0\xd4\x19\x8dT@&\xa3Ot\x06HT@RJ\xc3N8\x7fT@B\x1e\x0be\x9eFT@\xa8\x1f\xfd\xb3\x9c\x86T@\xc8\xa6\xa7\xdc\xdbFT@U\x93(\xb6\xd9IT@\xae<\xc01oDT@\xf9\xf2\xbe\x83\xa7vT@\xcb\xf9y\xd9u}T@\xad\xd5\x04\x00H}T@o\xa9[\x0fNdT@\xe0n\x9c\x87\xd2FT@\x9b\x07\xee\x13\xa4~T@c\x04\x8d\xe7\xfbMT@~J8\xe16?T@\xb1\x84\xa9-\r\x81T@\x97\rQ\xd4m\x80T@\x7f\x1au\xc6\xa4\x84T@\xf9\x8a\x0e\nn[T@&\x95\x7ff\xd8IT@.c\xbe\xb3\x04=T@\xb1\x93\xe1\xcb\xafQT@;" \xde\x9aDT@\xb34\xa5\xfcA\x8dT@\x98\xd3\x97\xa1\x94yT@\'\x9b[FEsT@\xeeW\x0e\xd4\x93\x8cT@{v\xf2z\x94WT@\xf3\x08T!c\x8cT@\xea\xb8\xe2\r^\x80T@eO\xe0!\xf2UT@v\xb8\xea\x08%VT@\xc3\xc6\x97\xad\xe1\x82T@%\x15\xd4ny\x80T@\xb1A\x7fk~\x82T@\x9fs^\xb2 LT@\xffR\xdc\xa8\x8f\x19T@\x92\xe3:W\x9dGT@\xa9\x18\xbe\\0HT@\xc7\x1c\x8f\xfbL~T@\xd5\xb1+\xdc\x9eFT@\x99s\xb8\x8b\xecZT@\x8c;K\xb6(HT@\xd4Q\x1c48FT@W\xe6@t\xdaET@\xe6\x01g\xdfk}T@\x89\xf6$J\x7fiT@\xa9\r\x95\x14"{T@&\t\xc2\xa1wvT@m;L\xd0\x01\x81T@}D\xfcBLYT@*\x1fws\x1awT@\x83tH\xbaoYT@\rc\xac\xcc^cT@H\xe5\xa1\xc2tTT@\xaa \xfbi,OT@\xa94\xde\x1d\r?T@\xeeE\xa1\x08C>T@\xbd\xd4\x98\x86\xbaTT@\x1a\x9cD\xfb\x16?T@\xe1\xdaj\x84FuT@\x17%#\xe9\xbd>T@\xe7\x19\x18\xf3\xad7T@\xc45?\xeaL;T@@\xe3Y\xae%>T@\xcd[\xd0;\r@T@:T1\xac\x05GT@\x01i\xd0\xe0\x88uT@\th\xff]\x8e=T@\x89pm\xf9\xd4;T@\x91\x7f\xd4\x1d^GT@2,%J\xda\x80T@\xd5\xde\xb6dJ\x81T@\x94\xff"f\x9d\x82T@\x06\xf5eU\x1fiT@ZAW\x9c5?T@gb\xe5\x8eR\x7fT@"b&\\\xd8\x80T@oKP$\x14HT@k\x16\x0ce\x08\x81T@X\xbd\xe7sHvT@u\xa3\xa8V?VT@ \x04\xc0\x83\xb6GT@2\xfdg\xcf\xaf|T@K\xf9^#a}T@5\xbe\xfb\x9a\x1dET@\xa7\xab\xe9\x99`ET@\xab\x7f\xa4\xda\xe7ET@\xa0\xa5\x9c\x8f8GT@N\x16\x87\xb1\x89~T@I\x0f\x03\r\x9eFT@\x1a\xd7=\xbf\xf6|T@\x84\x7f\xd7\xfbDpT@\x0e"\x0b\xc8\xcf|T@\x00\xeaW\xd1[\x8aT@<+!\xd1 VT@A\xfe\xcc\xb5\xac\x81T@}\xef\x8a\xf1\xf4FT@d\xf1\x16y\x85\x82T@\x00d\x90\xa4&pT@\xcd\xae(L\xfeAT@\x18]\xe4\x1c\x82MT@k,9\xdc\xec\x7fT@\x7f\x7f\t\x92IVT@\x8faS\x95-VT@\x92y\xb8\xef\x18VT@G\n\xee:\x0c?T@\'X\xb2\xc5\xa3\x8cT@\x83\xc8\xe0\xc3\xfaGT@c$\xa4\x92\xc4LT@!1hg2ZT@\x80\x95\xcc\xdd;:T@u\x13H\x15\xe2IT@s\x83\xa4\x85)\x7fT@<\x86\xdb1\xa5\x7fT@\xa8Q\xe6\xb0\x95WT@\x02\x83\x07UujT@~_>R:8T@\xfc;\x1cDI~T@\x9b\x8b\xc1\xb3\x02FT@B\xbd\x85\xbc\x8dGT@\x8e,\x86=\xcd\x82T@\xf8\xa9Xo_}T@}\x85\xc5\xcb\xe2<T@\x94\xe8\xf2\xe7i9T@\x9a^U`o=T@,\xf7\xa7\xdc\x01=T@\x1fH/R\x98vT@\xcd\xd7\x10\xa4\x07;T@\xc3f~\xea\x18kT@\xe3\x89\x87/\x82HT@\x93@\xc9\x9d\xefGT@m\xd9\x1d\x97\xe0>T@\xb6>\x07\x8c\xb77T@\xd5\xd5\xb5\xd80OT@\xd9\x01N\xbdT\x8eT@>\x9e\x14\xf6\xc8NT@\xe8\xf9\xef\xbcbMT@\x9d:q#}\x82T@\x0ed\xd8\x1f\x9fGT@\x82N*\x86FHT@\r\xaeM\xfch\x83T@\xaf\x1e\xe1\xdf\x99vT@7\xd6\x92\x1c\xdb|T@\xb8;N\xed\xa2>T@\xb4\xcf\xfch&GT@\xd4\xee-\x8f\x07GT@,A>??pT@\x8fa~\xf6\xff;T@,9\x85U\xc3MT@d\x18\xf0\xfaYvT@Z\xe5\xf8\x0c\xe9\x80T@\x9e\x9a\xe1\xa4\xd8IT@\x86)u\x12t>T@w\xfa\x8f\x92\xc4LT@m\xd01GD\x81T@9\xc5=\xd5\x12\x80T@\xbd\xd3\x04\xeal\x7fT@\n\x8d\xbd\x88\x9a\x81T@"\xa1\x03\x18H}T@&%\x11r\xde}T@\xcb(\x96\x00ZWT@d\x1e3\x87lAT@q\xcd\xdb6\xd0\x82T@\xb1\x81\xf3aEiT@j]N>\x95~T@1\x15\xbfg\xea\x82T@\xae$\x10D\x13~T@8Y<\x0f\xa3FT@-]\x0b\xd4~VT@`\xaf\x15|&VT@\x90\xb9\xb9\xd2\xacUT@?\x06\xd9\xe3dET@\x08\xf6o\x16\x08VT@t\xce}4\xd7\x7fT@\x05/\xf1\xc0\x92GT@\x96\x18W\x89\xcc\x84T@\x14x\x01\x90\x83MT@y\x1e\x87n\xf9kT@]\n\xf5\x13\xe9\x7fT@G\x93\xeevYyT@\xecI\x9d\xad\x10pT@\xba;~\xc9IjT@G\xccr\xb0_HT@\x9c\xd6!\x86T\x7fT@\x85T\xe3\x11e}T@mK\t\x98\xafGT@\xe1\xd2H\x12OIT@\xe3H"utxT@Z?\xf2p\xc5=T@!\x05\xe5\x19n\x80T@\x10\\OQ\x1cMT@\xb7\xd9\xce\xdd\xe1VT@\xe4\xc3\xbao\x9b\x82T@\x19n\xa0\xd0leT@\xee\xafR\xaa\xa8HT@\x91\xbd\xf8\xb0gHT@y\tk\xd1:\x80T@p\xb0M\xe9\xf7TT@\xc7\xbd\xc1\xf9\x84ET@!h\xb1\xe5\xe2GT@6\xc6\x9b\xcc\x08>T@\x0b\xf5\xd6\xed\x93qT@\x12hL$\xe5qT@[BB\xf9\x96yT@\xb7XG\xf3\x88\x82T@\xd0\xdd\xb6\xb6\xf6yT@cI\xc4\x16rLT@\x03+\x8bP\x86?T@\xe4*\xfeB\xd1NT@\xc8\xb1\xe3\xbc\xcf\x83T@\xfb\x0e\xd6\x0fU]T@n/\x10o\x9a?T@\x0f\xcb\x0f\xadv<T@\xa8\xcc;\xed_KT@\xa8\xa8\xb7(\xfe\x81T@\xb1\xa2\xa8\x02\xf5~T@\xe7\xc5Z\x8e\x08pT@\xb54\x02\xae\x0cwT@)\xd0\xc9y\x1cGT@\x0e\xbf\xbf\xba\x8dET@\x13\x18\x18\xbf\xf6lT@^\x00}}\xfbXT@\x95=\n\x8d\x03\x83T@gS\xee\x83\xabUT@>c`\xa8\rIT@TP\x9c\xf9hGT@\x17nm\x9daET@\xca\xb4\x80\x1b#<T@?\xdd\xf8<\xcf|T@\xfe\xb6\xa2\xee\xe7;T@\x85\xdf@\xa0\x08lT@\xe9\xc2W\x02\xcbyT@\x98\xe7\x9f\\\xd3IT@\xbe\xeb#\x02\x1eiT@\x83\x80\x00\xea_9T@k}7a\xd8>T@\x1bL\x10\xa7\x16:T@\x82\x93\xa7\x87\xd1?T@\x98\xe24\x1a\x08>T@~\xcc\xbd_\xd8:T@b\x0cK\xe9\xcdLT@K\xba\x9a\xf9\x17yT@\rQ\n\xc6\xa5\x82T@\xcd\xe1\xd9\x04\xea\x8dT@\x85\xad\xfd\xd8G\x81T@x\x08\xe8ZdqT@\x90\xb8M\x0b\xeb\x80T@AS\xb6\xcc\xd1\x7fT@l\t\x0f\xfa\x06GT@2\xc65!\xca|T@\xd2\x9c+R\x10HT@\x83 \xc3:\x98~T@i\x08\r\xbf\x95]T@\xd2\x1cb\xef\x95FT@\xd7s\x04\x81\x96]T@\xb3\xce\x14\xfa\xefFT@\xc6\xfa\xfd\xbeDGT@\xbe\x8e\x99\xb9CHT@,M\xc9\xd3\x03}T@\xad\xf8j\r\xa7HT@v\x9c\xcba,wT@/\x1ao0\x84?T@\x14x\x01\x90\x83MT@\xb1\xaf\xee\xf1\xe5GT@\xd9\xe1@\xdf\xff<T@QFMe`ET@H\xa8>\xefeET@\xfd\xfbY\xda\xeaIT@\xael\x1bS\x17_T@\xebm\xa8\xe4\xe6GT@\x1d\xfbk\xfaMGT@;\x83\xfd&\xcdET@\x02\x1c\xb5\xfc\xadHT@2\xd6\xae@\xe5@T@;\xf7\xd5\xc0\r<T@\xd1\x9f\xfe\x11ZKT@\xad\x06\x1c\xb4o\x81T@<\xb3t\x14\xe6\x81T@1\x84\xc8\xf8JHT@C\x1a\xa5\x95JET@\xc1i]\x88>}T@\xb7\x1d\\\x92\x06\x81T@\xdbg\xdaA-IT@<\xb3t\x14\xe6\x81T@\xd6\xdd\x15\x80WFT@f\xe0Ki\x06\x81T@\x96\x91:R\xac\x80T@\x91Q\xecn[GT@\x8a\xfb\xa3U\xb4\x82T@F\x0b\x98\xcb\xebGT@\x83c[\xd7LGT@FcU_oFT@F\x0b\x98\xcb\xebGT@-3A\x87)vT@g\xdde\x9ayGT@\x06\x93\xcf\xb4\xcaiT@8\xcc0\x13\x05GT@z/\x04%\xaf\x7fT@\x86\xdc\x03\xc7i\x82T@S\x855\xa4r\x80T@\x1e\x80\xe4\t\x8f\x82T@"\x98w\x89\xc9\x82T@\x8d\xbc\xa3\x84\xffUT@\xf3\xebj,"VT@\xea\xf2\xce\x974\x83T@e<r\x16\xc7\x82T@\xab(\xb1\x16\xed}T@z8\xe8\x82\xdb\x82T@$Cn\x85BMT@H\'\xab\xc7\x84\x85T@\xa9\xa8B\xf8\xd6IT@\xf1\x9b\xe0h\xc7\x83T@\xd1\xe8\xaf\xc5\x06YT@\xb7D\xf9u\xe0GT@D\x1e\xe2j7\x81T@z\x95\xe4\tLiT@}\x1ah\x8b7\x82T@\xb7/\x05\xefJGT@\xc8\x90\x1f5\x93yT@\x82R\x93\xcf,\x7fT@\xbf\x16\x93\x1d\xfbGT@\xf8\x8a\x94\x15\x19pT@<\xaf\xe4\xab%\x8eT@\x92\x18\xbf\xe9\xcc>T@HTG&\xc7|T@\xa6\t\x9e=AOT@o\xc4\x81.\xbbMT@\xb6\xb5U\x92\xacgT@_\xa7-yHlT@f\xc1\xc5\xe3z\x82T@;\x83\xfd&\xcdET@'
p35
tp36
btp37
a.
