# Supplementary material for: Sea ice drift data for Fram Strait derived from a feature-tracking algorithm applied on Sentinel-1 SAR imagery
Source: Data Brief. 2018 Apr 19;18:1410–5. doi: 10.1016/j.dib.2018.04.034 (PMC5999601; doi:10.1016/j.dib.2018.04.034)
Supplement: Supplementary file 2 — Supplementary material [file mmc2.zip › fs_s1a_data/HH_filter200vec/FramStrait_HH_20141210T155316_20141212T153647.dat]

(lp0
S'S1A_EW_GRDM_1SDH_20141210T155316_20141210T155416_003659_00455D_BB34.zip'
p1
aS'S1A_EW_GRDM_1SDH_20141212T153647_20141212T153747_003688_0045FE_A4AF.zip'
p2
a(cnumpy.core.multiarray
_reconstruct
p3
(cnumpy
ndarray
p4
(I0
tp5
S'b'
p6
tp7
Rp8
(I1
(I10782
tp9
cnumpy
dtype
p10
(S'f8'
p11
I0
I1
tp12
Rp13
(I3
S'<'
p14
NNNI-1
I-1
I0
tp15
bI00
S'{\xd8\xcc\xb1\x9b\xa51@\xc0\xa0\xbc\x0f8\xa81@\x02\x0b.\xcc\x0bl&@\xa5~\xf0\x9d\xca\x08*@($j8(52@\x01\xdbWs\xb6\x9e0@\xb6\x8b\xe0>F\xb51@\xad\xcf5\xfa\xbc=0@\x839\x16\xbd/Z0@\xcb\xb0P\xac\x9ef,@j\x10\x89\x1c\xc2\xa0\'@sBz\x1ev\xf11@\xce"P/\x18\xb0+@\xce\'\xbf{\xb4H,@D\x93\xac\x0f\xa9\x050@\x11P5w)\x08-@\xdb:\xbb\x7f_W+@\xc78Y=\x03&,@\xddc\xb6\xc1\xee\n.@\xf7R\xae\x0eLB(@^ \x1c\xe6^\xa5&@m<\xce?\x06\xcd(@\x0f\x86\xa3~\xe5\x9d0@\x07%\xd2\x9bO\x93,@ \x8a\xf8\x04\x14\x87-@\x9c\x8ek\xd5\xcd\xe0/@\xebz\xe9\xc0(\x85.@S\xca\xf9\x14\x94\xe40@\xc0\xd9\x82\xdd\x944,@\x03Pc\xbe\xec\x9a-@\xe0\xd5\x04\xc0\xb4\xca)@vfK59\xbf.@\xb8#\x80\xc9\xb5\xe0\'@\x94\x99\xd8\xb4\xd6\x12*@\xb9H\x96\xa1\xc9\xa1.@%\x8b\x15#w\x841@I\xd3;L-Y2@\x82\x90\xf3\xf4\xd3\xaa2@\x07\x9c\xefeQ!-@\xfbI\x9c#\xa7\xa1(@\x19\xd5\xa7o^#)@\xdeR\xde\xd9B\xd11@T"\xdd\x97Y\xb4-@\x8c\xacZn\'\xcf.@\x17\xb2*\x10\x80\x9b0@\xa5\xa3&z\xd6\n&@\xab6\x05\x87#\xf0*@\x8a=S\xa3\ni-@\x96C\xd6G\xfd],@\xc3\x87\xd9\x08\x0e\x16+@\x95=g\xf0\\\xef(@G\x9e\x87\xe7\xa9\xf0-@f\xd1\xbc\xe1\xe4\x18+@\xf8\xb2\xf4\x19*a&@\x91\xe9"c*O.@\xeb\xcfs\xdbQ\x88.@\x08\xe0\x94\x88\xf5\xcf(@)\x86\xc5y\t\x8a1@\x81\xa1\x90\xc5\'\x9e.@\xff\x9d\xdb\rP\x8b+@Y\x98l6\x05\xa42@\xe3/\x89\xd3 \xf0(@k\n\xa8\t\t\x80+@g\x91\xefh%\x87-@\x1cE\xcc2\x8c\x910@I\x8b\xf22\x1f\x8b.@\x16\xc0\xce\xabp\x8c1@I`:\x00A\xc9*@e\xd1[m\xef\xcc*@\x9d[p\xb5"\x9f0@\xa4P\x83\x04*\xec-@^\xd6\x0b`JF,@G@\xf3\x15\xbdS+@_f\xcf\x1dG\x9f.@DRW\xe3A\xc7-@\x05q\x1ax\xb2\xa1%@7\xa1\x00\x9a\xf1\'-@B\x15\x11\x9f\xc5=/@\x96\xb3\xbc\xc3z\xec1@\x8d\xf8\xf7U\xe6\xc4,@\xde\xc58\xcb\xacG)@\xa1Vv!\xc7\xae\'@me\xf1\xdb\x7f\x9b,@"\xe45dd50@\x11o\xb8\x12\xfb\x94,@\x15\x1f\xf8w\xfb\x03/@4\x106n\xa8\x90+@\x02\xba\x16\xe5\x190)@\xd9\xda\xbc\x11h +@\xad\x1d\x04\x8bx\xcb-@B\x16o:l\x03-@\xa6\x9f\x0c,O\xd82@\x19V\x02\x8a\x17\x8c0@*s~\x99AN2@w\x84T#\x9c\x8e/@\x8eW\xff\xba\xb8\x8c.@\x7f\xa8\x88\x9c\x9c\x00(@\xbb\xba\x99U\xda\x8d.@\xa3\x81y\xdc\x08\xec-@\x075\x83(\xe1j-@,\xee\x0b\x9bL\xa00@45z\xe0\x94\xf4(@t\xe0\x1d\xa7\xc0\x060@\xdfj\x8b\xf6\xbe\x08)@\xf49\x16\xcc\x0f\x05)@\xad\x02\x98\x0b2\xe42@\xb5\x87\xb8j\xd6\xf20@p\xcdHZ\x05\x830@Pwc\r\x8580@\tq!\x8b\x1a\xd32@J\xebNHH\xa12@\x0f\xf58\x8e\xb0\x18+@\x8cCj|\x00Q0@\xde\x05\x01\xb4\xc9w&@\xc9G\x1f\x0e\xa411@\xe7m\x1f\xfd\xec\xe2*@\xde\xc5\xda\x8f\xa9}.@r\xf8\x86\xc7P\xf6/@8\xc5\x9a\xf2P\xd9&@]\xf5\xe2\xe6\x0c\x121@\xbb\xc4\x86\xfc\xc6\xe81@\xc3\x87$/\xa3G,@c3\xcf\xe8\x8f\xb2.@X\xb0\xfc\xba\xe8\xe7+@\x8a%\x1d\xc7\xf83)@\xe49\xd5\xab\x82W0@0\x7f\xb0vI\xc6,@f\xd7B\x0b\xd5\xaf1@%\x9a\x80\x19\xb5\x010@\x1c\xaa\x03\x98R\xbc0@\xc1\xb8\xde\x99\x9d{0@\x8fUx\x00&\xb51@\x0cVG\xd5\xc9\x96+@\xcf\xb4\xf2P\x9b\x8a+@a\xf5)*\x7f\xb31@X"\xc0wa\x87)@\xfa\x9bJ\xff\x18A1@\xdf\xce\xf5{\x97H+@\x8c&\xf3\x1e\xa7\n0@\xa6\xa6\x8d\x03A\x17,@0\xa9\xc9{\xab\x97%@yX\x1eD\x88\xa6.@s\xb1\xae\xe1\xfd\x19/@[i|\xe9\xd822@\xf7\xfb\x91\xff\xf8D.@\xfb\xc0\x01*\xb3\xf5%@\x10s\xe6^\x15\xbd0@T\x9f\xc6\xf9\x0f\x891@j\xae\xf9\xb5\xf7\xa30@\xe4~`\xb5{\xb12@\x92\x85\xa8\x86\xb5?+@Z\x8a\xf3m\x90:+@\xe7\x11fa|\xe5%@6\x93y\xa8I\xbd0@\x8e`$"4\xfc)@\x08\x19\x00@\xbe\x81+@!\xd6"\xe2 d0@3\xc0\x0b\x00\x85\xba\'@e1\xd6\x1fZ\x85/@\xdc!\xf9Brv\'@\x12\x9e\xe2\x84\x87\x82-@\xd2\xa07\xebc\t\'@\xf4\xa0\xfab\xda\xfb(@\xfc\x9f\xeb\x0f\xe1\xca.@\xa6\x1d\xae\x0c]\t-@\x00i\xe4*\x83\x93-@\x96\xee\x0b\xa7\xca:.@\x189<\x8b\x1b\x861@\x0eA_\x1ec/.@ZK\x1c\xd9\xb5d.@=z\x0f\x9b\x95?,@\x15\xe3\xc7\x04?\xa2.@\x85\x05\xc9/$\xcc)@d\xefK\xc7\xa9\xf21@Q\xd1\xbd\xfd\xb9\xcf2@\x1b\xae\xb6\x00\xcc\xd90@<\xb8\xb96\xe7O+@Q\x93lk5U1@5\xa4\x92\x8f\xcaC1@\t&\t\xae\xdf\xb3/@\x9a\x9b\xc6\xd6\x03\x99/@s\xda\xd6F`2\'@\xea\x88\xcd\xc1\xe1\xb9,@\x0e\xd6\xear\xec\xa4+@\xd0bu\x08\xe680@\xfbna\xc1\xe1\xe1-@\xed\x9b}\xd2\x9bz,@\x97J\x0f\x1b5\x8d1@\x8a\xa9jh\xfa\x961@\r\x08\x86/\xe3\x9a1@C\xe8.)Q\x19/@\x02\xf7\xd4\x7f\x80D-@m\x8dT\xf7\x99\x06-@\x045~8oa\'@\xe3\x82C\xd4\x8a\\-@\xee\x14x9\x9f\x881@\x1e\xa6\x0b?E\xd90@B\x03\x04\x07\xbd\x08,@\x99\xe4\xd4\r5\x1f1@\x11\x18-\xbf\xda\xfc(@b\xa0\xcbZ\x0f\x070@i\xbc\xb2c-L-@\xb8\xa6\x89\x96M\xcf2@\xde\xa2\xa8~\xefc/@\xee\x94\xd4,\x8b\xa61@\x8ef\x8bS\xf84/@\xd1\xd3\x89^N\xd9%@\x1bO\x17G\x9bA&@\xcb\x0ca\x91T\x8a.@?\xef\x17\x91\x15\x861@\xc7\x96P\x01\xa0\xe5/@\x9f\x1b#\xd3:\x02\'@\x0e\xd6n\xe3` 2@\xc8\xfb\x98\x997#0@\xd9J\x84r\x17\xa9(@H&\x91\xd2\x93@/@0\x9d@\x9ei\x95(@QC\xcf"a\xbd&@\xcda\xb0=\xe9O1@\x7f\nr\x1d\xb5&0@\xa8\xf3\xc4W\xe8k(@]\xbf\x87NsH,@\x80\x1a\x96D\x08\xa5&@\xc2,\xabU\x88\x1c.@01c\x19\xc2R0@\xc1/e\xf9\xcd\x0e/@o\x83\x18\xae$9)@\xba\xb3>\x13\xa3y.@3r\xaf\xa2\xe8\x9e-@\xef\x8bA~\xc4\xce&@\x9f\xc2\xbe\xaa\xd9\x9c\'@{\xc9\x186\x97\x8e1@\x0fOO\x82\xc8*0@\xfd\n\'\x1d\xb4;*@[\xe1\xf4\x18\xcaA0@\x8bb\x06\xf5\x1e\xe7,@\x9bY\xc0\xd8\xd3\xcb-@\x15\x05n>\xd7\r,@\x89\xaa\x13?2z0@\xa2b\xc0b\xc1\x811@\x9fj\x99\x7f2\r0@\x85\xfe\xcbR\x92\xab0@\xbd]Yq\xee\xe3,@\xa8\xec\x83\xae/d,@b\xd7\x89\nH\xae0@y\xd5M\xc20\xa8-@\xb7\x8b\x81\xb9\xe9c1@\xa9#\xe6\xa8\x85\xab+@\xa4\\\x80:a\xbb-@P\n\x15\xaf\xe6\xa1&@\xa5\x9c\xeaH\xa0\x15.@P\xca\x8d\x82\xf8\xe8)@\x90aT#%\x9e-@\xde\xaa\xa7K\xee\xe0.@v\xdb\x010\x0e\x19*@=&n\x17\x7f\x8a*@\xc7\xbfg\xa7\xc1m2@\xac\xba\xd6\x87\xee_0@\xb8\xd5r\xd6\x8ct/@c\x0c\xd6\xcc\xfdB0@\x8b\xed\xe8\xee%\xff,@\x1d\xd4\x81\x8aDZ2@"\x8b\x1b#\xdbd2@\x00/^n\x13\x1d(@\xbc\xf1\xde\xed\x8a\xdd0@\xc7\xc0_!\x89\x841@\xf3h\x8a\x1a\xd6\xd11@\x98\xabh\xb1x\xa11@\'\x87T5\x19A1@\x0c\xad\xa0\x9e\xe5\xa0&@\xcc\\\xab\xaa\xd1\xed.@\xa0=\x88\x08S\xa9)@PVX(^\xd5-@\xb0\xc7\x1c\x96a",@\x8e\xdd\xac\x85\x96\x14+@\xd9\x8c\xf7DZj-@\xbb\x9cqk\x01\xd72@\xf2\x1b\x12\x81\x01q.@\xe82\xbc(\xde\x93+@\x92\x0e\\\x17U\xac-@Hv\x02\xea\xc7\xe50@\xa2\xb5_JY\xee*@\xb6\xb7\x91\xef\x83\x99(@\x9eO1Rn\xe1%@V\x12\xfb\x03rG2@\xb9\x94\x19\xf1\x01\xa3-@\x99Q_\xe2#,,@gz\xc5\xd4\xb6\x1f-@<\x025\xferF0@\x17<\xbf:.\xc1(@\xedR\xd0|\xed,*@l\xe9Q\xd1\x90%-@\x01\x9eL\xcc\xb3\xbf(@\xd8\xd2rT\x0c#/@\xf9\xad\xca\x85\x86\xfb\'@\x89\xc2=M\x1c\xfb%@\xbb\xb71\x8a\x168-@\x8c\xfe\xf6\xe2+\xb70@\xc8|g,\xa5\xd6,@h\xb9\xc2\x84\x19\xa11@\xd0\x1b\x06\xfe\x98R-@\xcaI\xd1:U\xa9)@$*\x1c\x98\xa8\xe7.@f)\xed\xc7D\x962@\x95\xdb\xa8\x8a2\xce-@\xdd\xb6\xf3\x14\xb2\xa30@\xf0\xcc\x04\x13)0,@(|\xbbn@R)@\xa0/r\xea\x85\x162@\xa7>RNj\xc12@\x80C\xba\xf7\x159.@r\xb2\xc4\xb5\xef\xe7(@\xa1\xaf\x01\x01\x0c\x962@\x06\x80\x85M\x9c\x86%@b\x12\xf4hy+0@7;\x05Y"\x1b-@\xa4\x8a\xc1J\xfaX*@\x8f\xb6\xe2\xd4\xc0\x03)@\xe2\x02;j9i-@v\xbc]@\xd0Y1@W\xef\xc7\xbc\xd39/@"\x9c}\x8d\x89\xd8)@!\xe0\xa9\xbbT\xbd-@X\xf9\xaf\x8e\xf5;.@\xb6\x99\xc5\xbdU\x01&@=\xcf\x87\x05\x02m-@\x06\xbb\xe0\xdfV&-@\x84g\x1bRU\xa0-@\x83\'j\xe8\x9f\xbc2@\xbe._\x0b\xb6\xd30@\xce\x0e=B\x01\xe1&@\xae9\xda\xff&d+@\xb5\x86\xbb.\xa890@\xa0c\xea\x1b\xed\'-@\xb2\xb9\xcd\xf6\xba\xf7%@\xe0\x06:K\xf4\xd01@\xde\xad\x8b,\\\xb5,@\xa7\xf3\x02\xbd\xa2\xbc2@&\x19\xa5@@-,@\xc4\x07s9\x94\xf3.@\xb1\xa3\xb2\x05\xc6i-@\xb70\x178\x07E0@~\xf9t.\xf1N0@iZ\x17\xa0<\xf7.@3\xca\x05\xfa\xe5J*@^\xaf\xdb\xd1;20@?\xd7\x02\x95\xa7</@\x9aS\xa9)\xd9\x9a+@\xd0\x03S\xb2\xb4\x95\'@\x8e\xa5\x1b%\xdd\xee&@\x92v\xab\x08\x85\x0b*@\xce\xb44\xd5\xa9\x1b-@\xb0\x89\xd9YA\x9a1@\xa6\xc4\xbc\t\xd0},@\xd0\x03\x8bZ8\x1b*@&N\xd6\xe8\x80\\1@=,\xc1\xc0\xf7\xed-@\x18\xcc*?\x00\x981@\x8a;l+\xb2\xb50@\\r\x8a\xfbe\xd80@\xdb\x02\x8a\xc0\xe6\xd3.@\xa7\x94B\x8a\xcf\xfc0@_\xbd\xf1;\x17W1@\xeabU\xb3\xb2\xf2)@<\x8bC\xb8\xc0\xd91@\xca\x9ap\xb54\x1c(@]\xb2\x8b\xd9\xc7\xa6\'@Y\xbb3}t\xfd+@\xc1\\\x93\x91\xf8\x05,@\xca \x9e\xdd%\xec*@C\x8c\x88\xe8n\x0e(@\xbb!\x18k\xf4$\'@\xb3\x91=\x82{\xbc-@2l\x17\xec\x94\x8a(@:\xb0\xbe\xae\x8f\x89)@\xc4\xb3C \x17c.@i\xe7(\\X\xc30@\xe3\x1fu@\x14\xca0@\x07\x15\xe1\xc63\xc5)@\xcbR[\x1ds (@\xc3\xcan\xae\xde~+@\x91\x06\xccd/P)@\xcc\x18~\x01Z\xd0(@\xe6\x7f\xa4\x03\xc3\xa3-@\x82\xdb\xab\xc3~\xd51@\x87\xf8\xae\x87b\x05.@\xd9\x8fW\x87\x1d\xf12@\xfe\x86v\xab\xb592@8Cd\x91D\xe1-@o\xb4\x02\xa4\xe1\x9d.@\x1fA\xa1\xe5@\x0e,@\x96\x89K(\xad\x951@h\n#ZB\x7f2@G\x97\x81\x16Ip0@\x0f-\x07\xf1\xc8I)@\xfd\xf25\xf8\n90@\x1f8\xde\x8c8=/@p\x00\x99\xb75\xd6+@\x86\x03*\x01\xe3A0@HAq\x83C//@\xbbqpQ<\xdd.@:s\xa6o/\xc5+@\xb7:\x92\x125.-@[\xcc\xa1\x1e\x1c\xeb%@\x04}\x95rD\x1a+@\xb0\x00\xeeU\x1640@\xe9R5G\xe3G)@V\x01c\xdat\xd8+@\x19;;\x95\xf5A*@\xfe4EgC\x12+@\xcb/\x17\xbc\xcdr0@]E$\x04\xbcI2@\x0cSu>\xa9\xc30@\xeb\x95\xab\x06~\xec0@6 \xfa\x01\xc9\x15(@}\xac\xdd5\x99E2@\xd6i\xac\xd1~[2@\xa4\\\x9d1\xaa\xf7%@C\x8c\x99\xff\x7f\x84*@b\xda\xa8D\xd0\xf4*@\xf4\xf8\xb3\x16j\xc3+@TTC\x15\x17\x1b-@\x1e\x12$\r\xb6\x1d+@\x1e`\xc0Y<\x83/@\x0b\xa6@\xa2\x8a&-@\r\xa7\x0bD\xc8\x00,@\xc5o\x07~\xa5\xe3.@o\xeb\x8cD\x91\xd5/@]*I$\xceM1@j\rY\xa2\xa2~1@6\xf5(\x8d\xdf\'2@\xb2\xa8I\x05\x0c\xab1@l\x0b\xc5\x8a\xf7e1@\x1a\xab\x11\xf5\r\xe50@v\xa1&\x80\r\x12/@,\x94\xee\xb8>{-@i\x19\xbc\x8dx\xa41@\xb9)\xc7\xac\x16!3@\x1a\xfc\xbbf\xb2\xdb/@\x8d2\xe0u\x9e\x06+@.n\x9a\xdbOq*@(\xb7z\xebD\xff*@\xd0\xb0\x16I\xde[-@!,`\xd4N -@\xe2\xbe\xc6\x17\xa9\xcd2@\xd4npQ\x98=0@B+\xac62}/@\x02I\x1c\xb0=\xd02@Qj\x1b\x9b\x1a\x19.@H\xe7\x84\xd2\x80\x1e.@\xefw\xd0\x08m\x88,@l\xb1=\x12\x92\\2@\x83\xd5?\x17T6&@\xcf\xd4VIU\xad2@\x1a\x9dq\xb6\\`/@\xb3\xa45\x97X\xa1-@\x02\xb3\x0b\n\xa6\xd12@r\x9a\xbb3#\x89(@\x04\xa8\xad\xc3f\xf6%@\xfe\x136\x8e\x97\x97/@M\xc7\x13%\xfb\\&@\xb0\x9d\xca\xb5\x86\x880@\x06,\x18\xed\xa8\x151@\xea\n\xb9\xe9\x0f/(@\x12\xb0}5\x14\xbc+@\x8a\xeeq\xa4*\xe2+@}F\xe6_.\xfa&@\x93B\xac\xd6\xd31-@\xe6N\x91Vv\xcb0@\xfc\xc1CvM\x19.@D\x03e\xbdhN2@\x8a\x7fRm\xf5)2@n"K-\xd3-2@i\xbfY\xc7k\xe8(@&J\r\x9aU\xbd1@\xe7\xf6e{Z%*@)\x89D];\x1a*@x\x01N\xea\xeb\xb2\'@\xd9_^\xd0\xa4e.@\x88h-\x94\xc1[-@$1\xdfW\x82\xf8*@\x9b\\\xa8\x9f&\x162@4~\xd5\xb8+\xf30@\xd8\xd2\x84\x83\x16\xcd(@\x8c\x91\r\xf5F\x87-@{\xa9\xa2\xa4\xf2\xd6/@\xac(\xda.\xea=*@8<\x92M\xcf\xd50@\x19\xa9@\xf4\xbd\x160@C\xdf\x93}\x99\xfa%@\xab\x1b\xd6^b\xa8-@T\xe8\x00m\xae\xc70@\xc9\xaf\xbc>R\xe5/@\xa7\xcd\x0b\xc2\xb4N0@u\xa2\x19~K\x141@\r\xe3;\x02f41@\xa4\xb8\xdf\xd7H\xd7*@J\xec\x8b\x9cU)+@\xdd\r\x05\xd6w\xd9\'@\xfa\xf3\xfa\xdc\xf6\xdc\'@\x90l\x01\x06,D0@\x05]\x85.\x87\xd0(@D\xfa\x19\xf9\xb56-@\x17\x0c\xef\x16*\xf6/@i/|fHx2@\x87\xb3\xee\xc2\xd8!/@\xdf8\xa0R\'c/@\xbb\xfc\xb0U\x05\xf1-@\n\xf4\x80\xea.\x01.@,N\x8c\x93\x1ak,@d\xb5\xcc\x87\x84_.@\x84`R\xb3\x1d (@\xbe\xedq\xc1g\x8d1@\x13Vp\xefn&+@P\x8d\xb97\xfeR*@\xdd\x1dgkE\xc20@\xc0Vm\xcb,,(@\xeet\x94\xfe\x89\xfb0@\xd9\xea\xdbH\x17i*@\xa3f\xc5\x12\xa9Q1@\x9a\xef\x92p6\xec0@\xa0\x06&r\xe8\xa5-@\x990f\x1cY;1@e@l\xae\xf4\x85,@(\x9b\xed\x86\xcb\xbd.@\xadt\xe4A;\x14-@t\xf9+\x11\xe7x.@\x04\xce\xab\xbd\x16o0@\x9d\xd9nM\xf0\x92-@\x84o\xe00<\x100@\xcd\xb2q\x1a\xa8\xae.@\xbf/@\\\xbf\xb3-@\xc9\xa2\xe0\xeb\xcb\xdc&@y\xb1\x8a]!Q1@\xf9\x1d\xc4\xf9\x81\xd82@\xc8\xe5\x00\x15\xb5\xbb\'@\x0fA\x86{\x16\xa30@\xb8\x10[K\xd8\x07&@ICT[YF1@\xfb\xe1\xe5?>\xe10@<\x19\xec\x85CW*@\xd1\x95\x1d\xfdD\xa3-@\x10?\x85$\xab\xb90@\xfa\x9f\x1dWY\xd63@\\\xe8\xec\r\xeb\xa7.@r\xe1\xb6\x81\x88\xc12@\xa3\xb3\r\xee:^.@{Q\nZ\xb8\xaf0@\x8b\x95\xca\xc0\x84k.@`\xfd\xb9\x7f\x93\xa5*@\xac\x8e\xf6\xc7/=-@\x89\x1e\xe5INH0@\xab+\xbd\x15M=/@\x89<\x86F\x13\x8b-@\x14\x04\x16\x05\x00\x00*@ax\xa7\xbd\xe1\xe01@\x17\x8f5!jG.@#\xcc\xd4H\x96$-@\'3\xdc`^\xd90@\xb8\x8c\xe9\x94\nb,@\xd1\xa5i;\x9802@\xaf\xcck\xb9\x8d\x1b\'@y\x91\x1c}\x9dg(@\xef\x1a\xa0\rL\xfc.@\x84\x9a\x81\x90\xb5\xa8\'@\x1e\x1f\xdf\x9f8{.@\xba\x1f\xc1$\x08\xc7*@T\xec\x15\xd0\xaf#,@\xd9\xcf\x18\xc5V8*@@O\x90K[\xce2@mqI\xbb\x8fg2@\xa3\xb1\x7f\x89OD1@\to\xf7|\xfa5-@\x02\x18F\xb0i\xe11@\xca(*\xe0&\xea+@]i\xdd\xf09\xa9,@\xde#]z\xef\x1b,@T\xff\x82\x08\xcbP1@\x00d\xc0\xb4D\x9b.@\xa0L\xc0V\x99\x05&@{\'`=\xf4\'/@\xc9\x8a2\xb5`8,@\xeb\xfd\xcd\xb4\x88\xbf&@\xf5\xde\xe7.,\xc52@q\xe8\r\x13I\xcf.@\x8fl\x7fk?\xf30@\x1eb\xfb\xe3\'%2@f\xb7\t\x08\xec\xef2@B\x92y\xa0g.+@\x8c\xc0\xddz2\xfa0@6\xf3\x82\xcc\x94\xa8,@\x1d\x9d##\xd4q0@\x8a\x8bm\xb33\xbd/@E\x9e\xe4\xaa\xc8\x0f.@WM\xa5W\xcb\x8d-@+7;\xc4\xcc\xbb/@]T\x87?]\x95*@*\xaay\xa6\xc7\xb4,@\xd7\xd3\xa3zm\xd5\'@^\x8c\xda\xedu\xd0+@L7\xf5\xe7]h,@\x19\xc60\x10E\x81-@\xe2)\xdad\x9b\xcc&@\x84WY\xb8\x0e\x86-@{\xa9\xe7\x16I\t2@!\xfa\xe1z\xf3\xd7+@*\xae\x88\xa7YX*@\x85\x8c7\xe6\xeb\xef0@T\x92\xba\x87h!1@\xa6!\xe5\xb8\x83#*@\xed\xf9V\x81\xd4\xf7)@\xe6\x04\x00\xfe.\'+@\xbe\xb9\xbf#\x8830@1\x1a\x89\x94\x88F*@I\xe3\xbd\xd0\xed\x19/@I\r\x8d\xff\x81!.@\x88\x17-\xeb\xec_)@Ro\x8a\x11\x06\xbb%@\xa8%2spP&@\x0b7\xadu)\xa0)@-\xdb\xd4\xf6\xfb\xb82@\xed@\xeeP\xe5\xb21@\x17\xc95\x83\x16\xae1@\x08\xd2\xb8\xba\xd5\x89(@\x12,\xa3\x82z\xf8)@8\xe89\xd9\xad\xd21@\x12\xfc\xa7\xc0\x03\xf2.@\xd2\xad>(3\xe8%@\xae\xbd\xba\xd6\x05[(@5\xac\xfa\x1e\xcb\xad&@\r\xfai`\xef*2@\x8e\x8a\x00\xa4\xc5\xcd0@\x87\xeb\x13\xf9\x1d\x93.@\x1a\xd9\x0eq\x82\x07,@\xb7 \xe6E\x97N-@\x994\xecO+\xf1%@pV7-\xfb\x1c,@\x8b\x06\xb5\x8f\x9f\xfd0@ \\Z\xbd\x83\xcd)@r#\xca"d\xca)@D#\x06\xbez\xc5,@\x87\xa9U\xf5+C(@o\x8f\xe9\r[\t+@;\x8b\xc4Yz\xe7*@\x8cn\x91\xe7\xfb\xa00@j\xd5\xf2\x9dP\xca,@\x07o\xfc\x12vm(@\x8e\xee\xed\x98\xf9\xaa-@\x99\xf1\n\x96\xdc\xe2(@\xf9\xe3m\x14\xc5<1@\x8d\xc5m-\x0b\xe62@\x02\xda\xb5\x0f% .@\xed1:a\xabv(@\x81\x96\x94\x10\x89\xcc)@\xad \xc6\xdd\x00\x8e/@#\x08\xceJ\x1b\x81)@\x11\xd8}\xe3r\x891@\xf9\xb7Q{K\x120@9\xc2\xef8\xfa\x01-@\xd3\x12\x11\xe7\x8d\x17/@\xfd\xe5^iU\x11-@\xa0\xca\xe2\x9f\x0c\x94\'@\xd2V\x8aG"\xcb\'@4R\xca2\xd4\xad+@\x84\xadb\x95\xbc\x14.@\n\x97\x85\x88DD-@tL\xb2\xfe)\x89-@n\xdf\xfd\xd0\xe7\xb8,@\xda\xa1\xc9\x16\xddX-@\xc7\xcei\xfdn\xec0@jq\x80\x8d^Q-@i\x93R$\x15\x08+@\x17?2\xa1{\x85-@\xe6&\x8aS\x0es/@\xe6\xa7T\x08\x13\xbe\'@\xbcH2\xcdJ\x1c3@\xad\xd04\nC3+@\x05\x07\xbb\x8e\\\xec0@Z\xcb\xed\xfb\x02\xe3&@Y\xeenCG\x011@\xf7#5\x12\xc0\x84*@\x07h\x9di\x17\xbf(@f\xdd\xbd\xf2r\xdd/@\xa6{9^G\x1f-@\xc9\x01l7\xbd\xd40@\x7f\x1d\x99S\xa2\x9c*@Dh?\x06\x12h/@\x13\x01J\xcd:b+@\xe3(\xd7\xe1\xd4\xf8/@\xe0\x12@Pi\xd10@*\xc3\xab\xfc\xf5\x85)@\x87\xed\xaa\xe8d\xd0+@J\xd5\xb2\xd0\xe8\xa1-@\x92\x00\xb1\xae\xc0\xde(@\xb9|\xcaPDY+@T\x10+\xa8\xfa\xbd*@K\x80&\xd0\x05n.@\xc7/\xe3\xd4\x18\xc80@4=\xd9Z\x9aS/@\x12\x86\xf3\x97\xf6\x9a0@Dt\x8b\xcf\x92=(@\x91e\xc2d\x96@2@V\x18\x0bc\xb5!2@(\xd0d\xbb\xd1++@x\x00\xba\x04g)2@\x93\x16%c\xbbH,@\x19\x18\x9f\xc2\x0f\\&@m\x1bz\xb3\x96\x17&@\x86\x18\r\xe9\xe9\xe5+@)\xff\x87k\x91\xce+@\xaa\xf7\x11<Xs.@\xd4L_\xc7"\x8b\'@%d\xd3\xa7\x16\x9b*@\x9f\x19\xe3F\x18\x97,@J\x01\x9a\x06j2+@N\x92\xe6\xdc\t#2@\xc8\xd0V+Z\xee+@\xd6\xa9\xef*342@\x81z+\xec\xda\xb6)@\x8eg\x8a\xe7\xb0*-@\xac\xbf\xcb\xed\xdd_.@ga6\x82k\xa91@\x95\xfc$8\x03\xf7-@\xf0\x18\x16\x8b\xdf\xfa-@\x0f\xcf\xf0\xc7\xa2\x87-@s\x12\x18\xd2V@/@\xfe\xc6\xb2\x86\xda\xa4.@\xfd\xf6~\xa2\x12\xe2/@vmm\x06",+@\x02Oh:\xf0\x02,@B0\xbf}#60@\x9f1A\x1b|\xa3-@)\xc0I\xc8\xf2\xe80@\xf9\xa2!\xad\xccS&@\x9cP,\x8f\x8d&2@\x8cW\x17\xd3S\x1b3@>X\xd4\xf9zb1@\x0b\x84\x99>\x83Q+@qk\xc7F\x1a\xd2,@-\xf6\x01\x01\xb7\xbc*@\xcd\xad\xaf\x8b\xbf-(@4(ay\xadE0@\xad\x16kP+80@\x1cA\xcc\x83\x9c\xd2(@\xc6\x98\xa1;D\xbd&@\xed3\x13\x92<\xa71@!\x91\\o\x84L/@w\xa1\x147\x9d\xb5&@\x1bN#\xbf\x94\x95/@\x9a.L\xe0\x81C.@B\xb3j\xc6\x98u-@\x99%\xbf^3L-@Dc\x93DPe2@\xdf4\xe2<.\x0b-@t\xd0EE\xce\x92-@\xe3\x0c\x81\x9d]\x1d.@Z\x8fh}\xe6\xea-@\x1c\xec\x0c\xb6\x1e1+@\xb7\xa6{\x15B\x8f-@\xd4\x80g\xfb\x90\xf0+@n\x0f\tR\x1f\xd1+@\x82\x00\xb3\xf1\xd9\xba2@\xea\xee\x10\xea\x94.(@\x92\x8e\x91\x9b`\xe7-@\ru\xdc\x16\x07I(@\xa1\xa1\x93A}\xae0@\x9cj=\xaf\x84+2@\xf3@_.\xe0[,@\x08\x0e3P\xf2\xcc.@i\xa2\xb3\x86\x97=.@\xbfQx\x0c\x86S1@\xb7:\x03\xfeb//@2\xe9h\xe8\x10\x8a-@\xa0F\xb9ZI<*@\xe5Y\x83\x03"\xba1@"\xaa\xe8\xdf.\x050@e\xb12R5\xda\'@!eR\xb8\xfb\xf6+@u<\xe366@+@5\xbe\x9a\xa8$\x070@W\x948yJ\xf6-@8\xe2\xe4\x12,*1@{\r\xe2\xedk,&@^"\x19\x90\xdf\xe91@m3O\x9d\x9f\xa31@\x87H,d|\x8c1@\x02\xd8Xy,\x1e,@\x02\xda\xa8n\x951(@\\!_\x18s\x11-@\x04j\r\x96\x154(@\xfd;\xe6\xe1\xacU/@N\xc0\xbe\xe8\xa1\x7f2@\x8f\xd6*\xf1\xb38+@9\x0c\x8e^N\xbc1@#\x7f\xda\xb4\xdf\xd6+@\x0b\xf9\xea5\x1e:2@\x1b \xdc\xdf\xa1\x890@\x1bL\xbdj=\x1f1@\xc8)\x94=\r&2@d.M\x8cf\xd20@\xfb\xc5\x8f5\xf4\xde+@\xb2$\xdeR\xd2\xc9.@\xce?\xa0\x89\xc4\x8a*@Ep%Ly\x1c,@\x9b\xb3\x1b\xc8b\x01(@\xd1\xb1\x12n\xc7$2@\xd1\xd8!\xeb\x12p)@dT=\xe6\x12\xcc\'@U\xa6\xa1\x84|&)@\x1eK\x96\xc3\xe0\x080@\xe8\xef+\xfa\xcb5/@f\x8a\xf1A\xc4\xd1-@\xd1M\x82\xa8-o0@\xc7s\xa5\x95\xbd*1@\x87\xe7\x0b\x1d\xc2_1@\x8f\xdf+|[x.@\x95\xb8t\xda\x88\x00&@\x14\xb0\xcb\xd2Kh2@,U\xea\x1c\xfc\xc9\'@\xc1M\xf9\xfc\xd0\x133@;\xeb7B\x12e.@\x8c\x0b\x13\xc4\xd7Q(@,\xbe\xbb\xd3\xa2\xa0,@J\xd1\r\xb0\x7f\x151@>\xf9\xa77\xa1$1@\xb7\xfc\\Rq\x03\'@\xcc\x9e\xe4\x12\x11\x14-@\x14)"{-\xd40@\x9dz\x9b\x9f\x8b\x0c1@!\xf9+\x1fa\x181@HK-k\x13\x12\'@\xde0\xd33\xe0\xed,@\x7f\x82\x0e\x99B\xd12@\xff\xcc5\xaa[\xf3+@\x7f\x98$\xe3y62@\xacq\xc3u\xe0\xcc-@\xf2\xe3\x18\xa4\xba?.@=\xb1\xa9\tn\x8a+@\xa81\xfb\x0fr\xd8+@\xf0\x90\x7fI\x0eO+@\xd2\xc6%\xf1y\xdc(@\xf1\xaf\x98\xbf\xf2\xe1,@\xeb[U\x06\x92\xaa)@\t\x06\x8a\x15y#1@h\xd6]\xf9\xbc\x99,@\xde,Z5h\x8a\'@\x95\xbaF{\xf7m1@\xb8\xa0\xd5\x118\x19*@[HUZ\x9ce+@\xdc&?\x1d\xfc&,@\x0b\xce\xb2\xf7\n\x1f.@{\x86\xccW,\x061@\xb2\xf9\xcc\xb8\x1d\x18-@\x07\xc2\xf1\xea$\xde\'@J\xc7\xa9+\x827(@`\x82\x13\xfc\xf4\x10%@]\xc9=Z/\x08,@v\x03+\x02\xa6z+@\xebEK\\\x1852@\x087\xcd]\xf5\xcb2@\xfb\xd6\x89\x87\xc5d/@}\xa2\xce\xc9Q60@\x8fB\xf7\x03\xaa\xf01@/6\x8b\xef\xb1\xb7-@&\x92\xefe\x9f\xcb/@\x0c\xbd\xdd\xa8cQ1@\xfe#T\xbb<&1@\x10\xf4\xb0\nX4-@}\x9f\xba}C\xf9.@\xady\xec}\xe1\xf6(@\xa8\xf8\x83m\xf1\xfe.@\xdf\x01\xb8\xb0\xf0W1@\xc6e1\x14\xa9R1@\xd5\x9bQ\xa1*\xe30@\x9a7EZI\x12.@\x90t\xf2\x7fG\xcc0@\x9d\xbf\xbcR\xae\x01(@4\xf3\xf6$\xc8;0@|\x83\r\xf9\\U,@\xaas}\xb8\xb4\x992@\xf5\\1\x8d9\x13/@\xa1\xf7\xf4\xa6%})@;\xf5\x11\xeeT\x060@4\\>\x00\xfc\x9e0@\xd0\xca*\x8e\\\xfd.@\xb2\x9bw\x10\xb3\xc41@\xc8\x9d3\xc1\x9b\xb31@\xaa[\'fT\x04,@\xf7\x83!\x93\xdd\x92+@\x83\r\x8d\xfc\xd7@/@B\x94\xfdsw\x02,@\x014\xce7\x1fS/@\x96\xdc\xaa\x19\xbf\xf5/@vu\x97\x88`\xd20@ou.\xf3\xc8\xd80@oH\x0e\x15S)0@}\xe8\x90!|a0@mS\xdf\x7f\xe4\x0f+@\xd3\x12\x97\xf2\x80[1@-\x94\xa0\xa1U\xe02@/7\x99\xc9\x9c\xda-@\xbc\x19\x92\xb7b\xce2@P\x99b\xba\xcd\x10,@x\nV\x0f;\xd9.@\xf7\x1c\xcf\x83\x1dw-@\xeej\xecu\x1260@\x190\xa5\x8d\x97\xad-@i\xa9\x95O-\xdf)@\xec\xff\xaak<\xfc0@[u\x9f\xcbq\xb00@m\xa3\xcf+\xcd\xbe0@6jCNF\xb80@\xc2\x1e^\xf3_\xbb1@\xd1\x9b\xe2\x1e\x19C0@\xab\xd6Cf\xf0\x811@\x84\xcb\xa9*\xccy0@8\x1a\xaa\xa7\xc0C0@\xb3\xcf\xb4\xbc[E.@\xba\xf1\x19x\x19F)@\xfb5\x93\xd4\xefV-@ldw\xe4\x95\xcd-@b\x17E\x00;E0@\x82F\xd1QR71@W\xe9H2\x9fh-@\xd27;\xb1\x0f\xef0@\x8b\x19\xf2h\xab!/@\xeeqe.@y\'@l\xb8\xce\xc6\x7f\xc5-@fO\xbb\xb7nU0@3A\xc1\x01"2/@3\xcf/Bmb0@q\x99\x95\x84\xa33.@\x14e\xce\x02\xd3\xf5.@m\xfbn\xcf\xf1\x060@\xcc\xded\x03\xa4\xeb+@\x98\x9cZq\xa6\t+@KzFY&\x1f.@0\x19\xe2|\x9b\xbb,@\x94"H\xfc\xb5\x91/@\xa7w\x9d\xb5\xe6l&@\xbb\x1c\xcfS:b*@W^\xa2\xa2\x8do(@L\x83)\xf2\xb3k*@\x11\xf3\xfa\xad&u(@\xa0J\xb4\t\xcc\xc0+@\x8d\xf9cs|E(@\xf3T\x04\xd7N\x1b.@\x1f\x02\xf9\x97\xc3\x191@\xb0\xc9\xb6\xb6\xb2\xba)@\xc8n\x85\xd2\xfb\'0@P\xb3\xd2\x90!\xdb,@\x18\xb1\xa6zJ\x10-@\x8fYa0\xec].@\xa3\xf1\xd8\x8f\xc2r/@\x80\xeewY\xc1\xa1,@\x0b\xe4[\xba\xed\xa7/@\xdd2\x88j&\xdd0@l\xdb\x06R\xe2<0@\x8b\x93KM\xdb\xbf-@\x90\xc2=\xad\xe4i,@H\x90\xa9\x02\xf3\xc6,@\x17\t,\xb24\xbe/@y\x9dOX\x87\xcf/@@\xcf\xc7\xd8\x81\x94(@\xc3\x8e\xc6u]\xa8\'@\xad\x88M\rG\xac(@?\xf9\xecl\xdd\xc4&@\xe1UKj\xed\xb6-@M\xa0\xa9N\xd000@\x85J\xd1\xd2v\xc20@\xddi\xf3Ewd0@\xb7\xe4*\xa5\xdbN2@\x85\xb05\xe5\xfb\x1a%@PZ\xef\x13B\x1c.@YC\xeb?\x9b\x03.@\x80\xcf\xdf\\!\xe7+@qF\xf6\x91[G,@\x12\xc4\x1a\xa2\x10a3@\x04\xea:.M\xcc-@\x85\xd5\xd1)\xce\xa5)@/\x17\xf4\xf3\xcb\r,@\xf3\xf4Y\xa9\xad++@d\xab5C\xfbK-@\t\xb8v}Vp1@\xfaU^\xffP\xc61@\x11\xfc\x03-\xf0~\'@\x0f\xb3\xab\x18\x99\xb41@>zf\xc3\x1b\xc50@\xdb\x1c\x08j\x06\xe6)@\x11\xc6>U\x0c\xb1/@\xd1\xaa\xf6\xd1\xa4\x04-@o\x19N\xbe\x0f\xc40@\x0f_\\\x945`-@\xfb\xa6\xdd\xa0\x94\xdc0@\x89\x8b\xe6\xc7\xf5\xa8\'@j\xb0k\xfak\x0e1@\xafq\x1aM\x84\xaa1@j\x8b$\xbb\xf82,@\x03i\xf9\x12\x13\x98-@\x1e\xd9/\xd9\xbe\xf72@\xe5\x16\x90\x99gS-@\x98w\xe2U\x0c\x16-@\xf4\xb3\xf1\x83\x19\xb8,@sK\xd1\xd2\x88B.@\x1f\xf1\xb3\xd3\xcf\x9d-@\x1aV\xba\xee\xa9\xb0/@R\xb0\xa6\xcf\xb5t(@\xfb+\x80G\xdd\xe0&@${\x19Y\xd7\x95-@WP:\xf4C>-@\xc5\xa2`\\\xd6U-@\x8e\x98\xb6\x12R\x10+@$\xfc\xa5.\xe5\x98+@T|\x0c:m\xb6+@\x905"\x9e%\x1c1@\xcaW\xca\xdc\xa1a0@\xfd\xd4\x14\x13g\x99.@\xf4\xacR\r:\x97*@\xbdH\x95\\j\x07)@\x95&\x1b\xf8\x1b\xe6+@@\x99\xd9~\xe2\xda0@1\xa8\xf0\xb4\x0e\xbd+@\x88a\xff\xf4\xd5\xef*@\xe8lH\'vC.@\xaa\x81\x97\x1b\x8f\xc20@\x1b\x18\xe7\xa2\x9a\x0f2@J\x07iT\xa6_-@*\xb6v\xdf\x82\x8d2@\x1c\xc5\xdd\xa9$\x08*@\xda\x0eX\xe6\x9a$0@\x01O\xf1m\x1a\x9c*@}Z\x10%\x16\xb1,@+f-\xaeM\xbb\'@hl\xcc\xf9\xc1\xcb0@\xf3\xcb\x07A\xeb\xed)@\xbfe\x98y\x1d^1@\xeeVu\xca\x0b\xef1@\xe0uL)\xbc\x191@\x9b\xb3\x91Z2<,@F\x88\xe4%1y(@\xf9\x92\x14;\r\x941@\xf5\xcc\x90\xd5\x0f10@\x89\x80+\xebT\xbf/@\xe9?\x06\xf3\xafz0@\xeb@\x8e\x0ewg0@K\xffT\xdf@\x062@\xb8R\x96\x1c\x181)@vH\xa8\xdb\x8f\x96\'@\xa1P\x07\xc5\x04\xe7+@U\xf5\x99\x996b/@-\x95U5\xf7\xf7(@\x8b\x04\x9eQ\x0b\xd4-@\\\xd1\x18\xd1}\xc5/@\xd60\xf4\xb9\x03"(@\xf3j\x1a\x90\x87\xf10@\x85C\x9f\xa1\x08\xf70@\x80a\xd0\xf7_5(@\xd4\x8e4\n\xa7\xf4+@\xb3\x180\x9f\x19\xff-@\xa8\xf85\x80\xb1\xe4/@O\xc7\xdd\xedDc(@\xcb\xc5lv\xa7(2@a\xaf`\x19\x96\x151@~\xa2hf\xce1.@\x86x\xd3\x9cjJ.@\xbbg\xb5!\xc6<1@\xb0\xa6,\xe7\xf7r-@\xbeF\'9M\xcd2@\xce\xb7?\x9a\xa1\xf3/@%\xa3\xc6k\xac\x12+@_oYZ\xe5`/@\xe7Y\t\xcdw01@K\xac\xf5\x81\xe3\xcc-@\x10\x8aM\xcc\xf6\x8c.@\xf6\x00\xe8\xdc\xff\xb7,@\xcc\x18\xe0\x06\xe4S.@\xce\xe8\x98N\xd2\xcc/@C\xd3\x7fSE\xd5/@\xebpAc\xea\xdb.@@\xe9\x8aK\xf3U/@!\x88\xb1(\xb2\x9f,@\xe1\x14\x81\x16\xc1B\'@%\xcaN\xd4\xf8\xce%@-\xde*\x04\xbe\xeb,@\x90\xe50\x92\x9e\xb1-@\x920},\x14R1@P/p\x8fy\xe5+@\xc8rM\xb7>\xd40@\xcemR\xd2g\xbf1@\x8bV\xe6\x85]\x96-@\xe1\xdfY\\\xc7\xc6-@=uk\xb3\x90\x8b1@\xf6\xca~\x04\x06\xca(@\xfc]jD?\xef\'@\xe9T\xb0\xe8\x05\xc9,@\xdd\xd6\xb4\xdb\xed2%@\xb5b\xcb\xa2\xfb\xe90@\xedU\xff?\xb3B\'@\xf2\x80\xaf\xcd\x90j+@:qaiE\x1c-@\x0ci<\r\xdc\xf5-@i\x04\xec\xd8q\'.@\tz:o\xa5M(@\xc4\xa8ztM\xee-@\xd0\x96\x9c\\%\xc2-@w@\xf3\xca^7&@\xd2Y\xbdPw"/@\xbfTJ\tev0@\xaf\x9d\xc5\xd1\xa74,@\xe1\xa6\x85\xcaL\xf90@\rt\x1d22\xf0+@\xa9\\\x83\xbc\xc0\x9f)@<\xe0\x81\xfdu\x12+@\x05\xb5\xbd\xf9\xfb\xd71@Y\x90\xc6\xeb-\x8d*@\x80\x19\xf9\xd2\x7f\x04-@\xd5\xc3\xdb\xf7\x1c52@D5\xd8xTE-@\xe3\x06[\xcbK\xf8/@\x08_\xcf\xbaV\x13(@\xcf\xf9\xf9\'I\xa00@\xd4a\xde\x95\x13\x160@\xed\xee\xea\xda\x14\x90&@"\xe7\x83\xa5\xc0\xeb,@\x81%\x0c\x14c\x1b2@o\xec\xd2\xd8\x0f\xaa\'@\x0f\xbc\xee\xfd\xce]*@\xdd\xc6\xecJ\xf2e.@+$70I\x1c0@IV\xa99\xa2\x12&@b\x90\x89\xa7oJ&@\xeb\x9b\xf3I\x88\t,@\x96>\x04\xe0\xb8\xb7.@\xfd#\xfex\x8d\xb90@7\x18\xae{\x14(1@;\x0c\x1e\xc8\xdc\x172@_\x85}\xa7\xa6\xca&@B\xf1rsp=-@1\x8a\xf4\x14\xf9O(@\xe5\xbb0\x07cY,@\xb9\xee\xf2\xc8\x8fM1@\xd8R\x07\xa4\x87\xbc1@\xa0\xf5\x84$[\xbe-@\xbf\x11\xc2\xf1\xb9\x19.@mW\xa58\xfe\xf5/@\xfc5\x92\xea\xe8\xe9-@\xb5\xbb\x10\xd6\x14\xf3,@C\xe4\xaa[\xcar0@H\xccn\x96\x19\x1b&@V\xa1>\x9b\xde\x12,@\x8c*i#\xa0~)@\x11g\x0f\x02\x99\x87/@\x8e\xf1\xc0z\x80\xb3/@\x16\x82(\xb1\xc3S3@J\x0e\xb60\xfb\x9c0@6\t\xeaxG\xe3/@\x9f\xf4\x9d=\x1bg(@\x87\xe5I\x01\x07\xb3\'@\xa8\xce|\xb8\x90\x1e-@\x08M\xa1\xa0U\xd8/@B\x04q(\xc8\xbf/@\xba\x9b4\xfbJ\x90*@\x17\xc1\xca<\x06\x8f)@\xd3\x91S\x95\xe8\xfe+@\xa1\xd0\xef\x9aEQ2@\xc7\x9f:\xad\xaf\xe1-@\xf9\xf4\x81\xd5\xd5V0@\xb3\xb2E\xfa\xecB+@\x8d\xefd\x8d\x19\xd6-@\xd1~L\xe0\x93\x840@\xfcT\xcc\xea\x1e$2@nYS\xe5\xed?/@}\xb3\x8dQr\xec0@\x1a\x00\x85\xf46\x08-@.\x05_Y\xf8f(@[\xc5\x93\xead\t.@%\xa8rM\xe4\xa8-@\x05DU\xee8\xfe0@\xde\xa4h\x88Le(@\xb8)|t\xaaN&@N\xc8\xb1+\xde\x131@\xff\x0c\x06\x85c\xcf2@\x9f\xc3$\xd8X\x05&@\x8f`P\xa2O\xa5/@\xdfN\x00\x84\x89\x1a+@\x96\xbf\xc1Hz&1@\xb6+\xc5KW\xa90@\x8a~\x87\x03(q0@\x8a;\x07j$E0@ eq\x91\x13H,@eK\x91\xca\xd5\xa3%@\xee5$*)\x8b2@]K\xdabl\xa1.@^\xb3P\x8fo7(@\x9c\xe0\x17+f\xeb0@\xf2[*\xb8=\xcb-@\x15\xd7_kS\xde-@@\xdeg^c\x8a.@\x07\'c\xacf\x9b+@\xa3\xfb?\xde\xa6 -@\x85\xb9S\x81ju+@\' \x11#\x95\x92)@\x8c\x02#q\xc6\xac+@G\xa4\xdbW\x8b\x9e2@f\xbd\x88\x18X-,@;_J\xe2`\x0b.@\xac\x9b\xe2\xac\xa5\xaf1@~\r\xc9\xd4\r\xa10@\xe8(T\x9a\xa9\xaf)@\x0e\x0c\x8f\xb8B\xba0@\x10^q\xf9\x80#0@\xa1\xf86\xbbO\x91-@\xec\xe5\xc2\x80\x96\x89-@\xc5\xf5\x8b\x05)\x9a+@\x9bR\xb5\x0f+\x1a&@\x81\xc4\xb1L\xc4j\'@$=A\x9d\xdcc)@\xc8\xde\x16>\x06\x10+@2\xc7\t\x175\xe5,@\x8e\xb2\xbak\xa7S-@\xd7&\xf5\x81\xf3\xa7\'@\x85\x9e\xf0\xf00\xbb/@\xf4\xd1v\xef\xc7\xc30@\xce\xbf\xb8`\xa1;1@\x05\xb2\xf9\xb7\xf8\xaa0@FX?(\xe6\xd20@\xeaJ\x14\x0e\xdf#*@)\xfe#\x8b\x80\xee,@\xf4j\x83\x99\xfa\xe20@\x80\xf1\x86B\x1be/@!7;\x81\x8a\x8b0@,57\xe4\xcb\xf5,@3Yc\xcfw\x80-@K\xe9\xf7\x83\xc4\x87)@\xf8\xef\x15\x97\xb6\xbb)@d\xadh\xb3uc0@V[BW\xa5\x820@Q=\xb1\t\xe4\xad/@\xf54\xa2;\xce!,@\x1a\x9a\xabO\xe2&(@\xfcR\xcaX:\x13-@\xfd\x84h5\xbd$-@\x9ce}\xcd\x9fM(@q0T\x86\x14R*@z`W\x95\x87\xec0@\x1f8\n\xc3\x0c\xc41@\xe8\xad\xce\xc6eW*@\xb0Dr<ZY.@\xce\xcd\x08\x9e\xa6E0@\xba\x93\x1d\xa0O`0@I\x01\xa6\xef0\x121@\xbd\xe9\x9a\t!y\'@\x83\xb5\x07L\xa0\xef0@\x924\x0enNW-@\xe4h64\x10N/@\xc4\x1fF\xe85{(@\xdd\xad>i\x8e\x9b\'@\x97\x12d\x97D91@\xb6Y\xf8/\x9d\x1a.@\x8d\xd0\xb4\x1ae\xc5\'@\x01\xdb\xb8s[\xa60@\xd9\xc4\xd0\xafw\x15,@\xcd\xec\xabs\x9d\x0f\'@k*\x0e\x04\xb6\x90-@P\x92Bg\xbc\xaf*@\x9e\xce\xd3\x7f\xaa\xfd-@\x06E\x13\xe6)\xd0-@\xff\x8fE\xa1\xae:,@\x05S\xf9O\xa0\x951@b>\x8f\xbd\xc7\xa30@,[\xf4\xd0]g\'@\xd7.\xe3\xab\xa4\xf60@\xf3Q\xf9\xf0~|(@\xb4\xd4\xa3\xc8v\xed,@\x99@\xa0\x00)\xf7/@7\x8d\xd3\xce\xaad2@<\x1d\xd3;m\xc2-@\x1a\x041\xa2\xb2\xcf+@\xf6x\xc8\x01\xd0\'+@=r [\x06\x04,@\'\xea\xb4.\xfeZ-@&\xa0\x86\x80\x8d\x10,@\x0b{_D|%/@X\x16I\xb9<\xcc1@i\xa1I\xc0\x18\x98/@\xe7#\xae\xcd{\xf4%@\x07\xa0\xb9\xa4\xd2\xd2*@\x89\x8a/\x81E\xb7*@\x0ev\x85\x9eE\x14.@\xe3(\xfa\xdfMC/@\r)\x86X\xb0\xf3&@fVr5z\x01.@U*\xf9\x83@R*@\x08\x97w\xcb\xc2\xac)@\xf2md\xe8m\x890@\xe6\xd77R{\xbe-@\xda\xe0|r\xb3\x16(@\x15{\xf5\x8b;`,@\x82\xc9*\xb5\xc1\x0b.@\x99\x93\x1b&-\x1d,@\xf9\xf7H\xe6H\r0@f\xa6\xed\xe3\xdc\xad0@\xcaA)\x80\xc1V)@aS\x1dJX\x182@\xd4\xbdt\xa4\x00O(@\xf7\xaf\\.\x9d,/@\xd3\xe9\xe2\xa7\xa8S,@}\xd9[{\xc5\xd0\'@\x81Y\n\xc6J\xae-@\xff\xa5\xe21\xa5\\(@F\x7fB\'\x8b\x060@\xac{e}\xa7\x0c.@\xcd\x04\x08\xcc\xc7\x94+@-\xc3\x07\xb4\xe8\x040@\xcd\x8c\x91V\x0f]1@\xdb{U\xae\x00\xe6*@\xd0\xf7\xca\x85\\P+@OnZ?\x97\xdf1@\xb9\xf5K\xc1\xd0\x9f-@q?\xc6W;<0@wlS@\x88\xae+@\xef\xfem\xee\x0cN1@\xa9W\xbc\x13QX,@Z\xd9\xf6h\xcdA/@Lu\x103-\xb92@M:`\x9e\x9f\x9f0@jC\xa7\x02\xa6b-@\x0c\xa5_U\x0f\xe40@.\x1b9\x8a\xb8\xfc-@\xdb\xf5M\xf0\n\xb6+@\xcd\xda\xfc\xfe\x04s(@^\x01W{\x05\x8b&@\xd5\xd8\x17\xe6(\xba/@T]"8\xe5\xa8/@\xca\x0c\x1dvk\x900@\xef\xe1\xc2z\x15[0@\xb9\xbf\'r\x97\x90/@\xd2A\xd5\xe9[-0@\xab\x0fQU3\x12,@\xa5\xff\xd2\xa5\xa6\xaa.@Y\xdf]_\xeb\xb5,@\x16\x19\x02\xce\x86s(@a\xe02\x01Xd,@\x91h\\\x92\t2+@\x86\xec\xe9-"\x0e*@\x85\x05\xaf\x8c\xa6+2@\xd7X\x11\xe2\x8b\x942@N[\xf5\xdb\xf9\xf5/@\x99\xa23S\xcdG0@iwV\xeb\xdb\xec/@$\x9b\xda\x08`\xae)@\xe8\x9c\x0e\x8b\xa9%2@0\xa6\x0bc\rP0@\xcc\x1d\x06\xf7\xac\xc02@\xcfU\x0e\x83\xba\x17-@,\xf30\x9e\xa5\xeb,@\x91\x80j^\xb6~(@"_\x88[\xe2\x8e/@\xa9\x16+O]\'0@\x9c\xden\xcd\'\xcf/@:\xf9\x83A{\xaf%@\x82\xb7F\xd85g2@,]zS3\x920@\xa4\x90\xbd\xdf\xdc\xfd/@+\xbf\x1cJ<0/@\x1e\xf3\x18\xf9:r,@\xf4@\xc9m-\x0f1@\x05$\xde\x94\xaf\xe50@^\x1c\x955\xeez*@\xc4S+\xcc\'\xee0@\x9b\xc6\x16W(Q-@\nR\xcb\xc4\x95\xed,@\x89\xc2\xd7.\xac\x92.@\xeb\xdc$\xb8X\xb0%@\x94n@M\xd0\x1d\'@^\xbf\xf3\xe53\x07.@@\x0fH\x92\xc0M,@\xa6`\x9cy,\xd8/@\xa8\xb5+\xb4Q=/@\x08"\xd6\x13aI*@=\xef\x14\xe4W\xe8/@G\xc1\xee\xd6\x8b\xdc+@\xb5H\xb2S\x1e\x07,@\x08\x89C\xc5d{(@\xb1Q\x18\xcb\x11\xa5-@\xa8\xcf\xba\xa3\xf7\xe61@\x11\xf6\r\xad\xa5\x8c,@\xeb\xf9\x80f\xa5\xe2(@\xa7\x07\x98t\xec\xdc(@H\xb1E\xf0\x90\xe30@\x98{\x14\x06\xfb\x14,@\x88\x02\x96\xc3;N0@\x12\x80GV\xe1w1@\xc8\xbb\xb6S-q*@\x08p\xf3\x95w\x070@\x9b\xe4.#\xeef-@)\xd0\xba\xf7\x9c\xb1,@C/\ti\xd9\xec0@B8\r\xbe\x01\xc8*@\xe3\xda\xd2\x8d\xd5T&@\xcb\xd5\x8d\xc9j,(@\xa4\n\na\t\x071@f\xee\xb8&\xd5\xbd(@\xf4cs2\xf5\x85+@\xd9\xc8@\xfc.y2@\x02\\\x94\x16\xac\x0b1@\x1bVg\x0f\x0c\x04,@\x8fM4\xe5Y\xa7)@8\xe7\x03\x0c\xf7\xd5+@\xaa)M\xa5RJ-@`\x08/\xb0a\xa41@\xf7\xa2\x13\xad\xb8\xed.@Y\xeb{;\xcb\x89(@^\n{\x8b\xbf\x1c*@\xff\x86\x1c\x84\xefR.@_\x16G\xdaN^.@U\x8b\xad\xfc~\xb21@\x1a \xc4R\xbf(0@T\x0b\xe7s\xff}(@\xb6{\xecL\xbc\x89/@\x94rD\xf3\xc2\xb50@Ps\xda\x88\xf3\x11+@\xe5\xa2\xbb\xddW\xc1,@c\xed\xc4x\x9d\x190@\x117\xfd\x1f\xd9\xf9)@Ijz{\xad\xd02@\xec-7T\xeee1@\x10\xb6\xa3\x95\x03\xd1-@Q\xe9\x1b\xb5\xde4.@\xb17 U\xf2\x03/@\xa0\xf98\xc0\x1b\x0e0@\xe9,\xfbm\xf481@d\xd5\xc2\xa7my1@tY\xa0c\xef\xee.@b\x80\xfc\x9b\xe8D(@\xac1\xf6Q\xe9\x1c0@*\x86n\x8b\x93\xbf,@\xd4x\x13\x0b\xae\x84+@j\x83\xf4\xef\x9fJ.@.\xf9\xa0\xc8\xb8\r0@$\xc3>6{t\'@ \xb9\xac\n%\x8d)@\xf7\xd8\x81\x9c\xba\x97-@8\n\x83yq\xe0+@\x92|\xb3}3\xbb1@\xacO\xe7\xad\xdd\xfe1@\xaa\xd9)\x97\xed\xa1/@\xc0g\ny\xca\xc7,@\x7f\x81\xde\x0bFn*@\xa4\xfc$\xc8\x19<.@l\xf8zb\x1a\xb91@\xe0l\xde\xc0R\xd2-@\x95]\xbcqWN+@\\\xa6\xe9\xe1^\xf00@o\x1c\xed\xcdG80@^~s\t\xe1\x99/@<\xf2\xb7\xba\x1b}1@\xfa\xbf\x8d\xd9\xec\xf80@\xc4\x19J"\x98\\(@\x88\x0e\x15\xdf\xb3\xc52@\xbb`\xeb\x9d\x97\xa1&@/w8:g\xde-@`\x93\x83t\x82\xef+@\xb9\x1a8\x12\xf6\xfb+@\x01\xe8\x0ets\x9d,@F\x95\xc7b\xa9\xca0@a\x1c\x0b\xbe\xa0\xc5*@\x85\x0c\x16\xd4\xe6\xba)@\xd1\x98_\xee&\x92+@\xffj1\xe9P\x16+@\xc7\xdbF"\xaf`.@)2\x90\xba+h1@\xae\x0bA\xcf\xaa\xce2@\xc7\xcc\xa1\x87< 0@F\xc7\x98Z\xd8#1@\xf1Q?7\x87\x84*@\xb4\xf1\x15_jo)@Y\xc5/\xc8\x98e(@\x8e\x99\x11U\x07`(@\xaf|\xb0s\xa8\x01(@n\xe8\x1e\xb7\x90\x7f+@1kv\x8b\x87\xa3,@\xdd\xc8\xd9\xdf\x04_,@\xcejMV\xdd;-@\x7f\x97\xe9\xe9|\xaf)@?\xf91\n\xc53.@GI\xd0\xc3\x89B-@\xa7\x91\'\xc8\x80",@K\xe9\xa5\xe0\xe3\xdf)@\xcb \xca"\x8c\xc6-@ J=\xc8 \xfb0@\xb1\xd9\xdc5\x80\'1@q4\xa7\xe5\xd0\x930@\xebU\xa8\xca!\xc61@\xa7\xd7\xce\xc6\x9c\x99,@\x87\x02\x91J\xd7\xb2.@\xd3v\x96#\x0b\x191@\xd6\xe2\xd6\xaa\xacL,@\x1c\xb3\x86\x9d\x03\x080@\xd6\xea\xf5C\xf0}(@\xb6\x8df\x06d\x85+@\x0e\xc4S^\xbb72@\xc0\xd8\xa0\xbe7\'0@\xb9\xfdD\x9b\x02v2@l\xcf$XU\xec*@\xcf\xae\xfb\x0f\xdb\x1c)@\xa8S\x08(\xac\x8a)@\x88\x89&5\xbei(@B\xd2RR\xadm\'@7\xc6\xb8\xca\x19+,@R\x018V\n\x88&@CS\nSLY(@O\xf83\xa6\x83,1@E\x05X\xfbn\x891@\xbdy\xe3\xfc6\x19.@d\xd7,\x04Y\x8b1@b\x8e_\x0ft\x06-@\x9e\x9b\x1f\xea\xdfp)@W\xe3\xcf$\x10\xfe+@\xf3\xc3\xff\x17\xf6\x930@\x15\x84\x98\x89m\x0e,@\x93^\x15\xfe\x0b\x14(@\xd1\xef\xab\x0cs\x07,@\xbe\x83\x15\xa8\xb4:(@1H\xb9cF\x980@\xbe\xeaH(\x91],@\x1fp\xa1\xd8I\x8e1@9yI\xf4\xd5\xca1@rd\xff\x01,\xc31@\x00\x16ey\xe1x*@\xb9\xd9j\xf5\xa5i0@\x17~\xb5\x1a\xbd\xbc%@kEi\xfc\xb6\t.@9\x04p{\xf1r,@\x96\x9fa\xd9\x9f\xb7.@=\xff\x91>\x0bG2@\x9c7w\xd6\xf5\xd8+@\xda\x9cQ\x8fZ\x860@\x8f\x81X\x17\xbb\xf4(@J\x87,\x10v\xa0)@\xf2\x94\xf7\x9d<\xd90@qt\xae\xcb\xc7\x11/@\x01\xccX\xa6\xa4\xbf0@U\xeb\x9e\xb0N\xd20@\x072\xe3?o\x05)@\xb59\x05\x9e@\x021@Q\xeb>nwu&@@^\x9a\x90\x9a\x871@O`\x10\xd1\x05\xd60@Kz\xeb\xc0\x0f\x901@!\x81\xb4\x9a\xaa\x020@kiB\x83\t\xdd0@\xf6B\xa7*+\xf4.@\xbd\xee\xd5\xb8\xf1\xb80@5Yx\xce\x94\x1e1@\x17\x80\x01\xfet92@\xd6-\xac\xdd\x19\x141@\x8a\xc7D\x86D\xde)@3X\xc4|\xdd\xe70@O\xd5\xb4.\xa2\xf30@\xc3(\xf2\xafC\x9e-@\x06&\xe0\xfd\xc7\xb5-@i\xdf\xbc\xf7$\xbb0@\xb1Yb\xe7&\xea0@ \xfb\xe7_f:2@\xa8\x02\xc8[\xe7\x121@f\xd6\\\x9e:\xf90@\x13\xb8N\x8fV\x0f*@d\xfc\xe4q\x1d\x991@\xa9\xdf\x99\xa4\xf1>0@\xe4\x9fwv\xef70@\xa4\xc2\x88\x9f\x1e\xc42@<\x85\xdd\x7f\xe1\\/@\x07A\xac\xd0\xbe\xe9)@l\xbd\xfe%\x19\xa4/@\xddw\xc2\xd1\xc2R/@3\xd7\xd3\xb5\x06\xf60@\xde\x03\xaa\xa7\xa8\xbc0@`\x08\xb0\xce\xa2z-@\xda]xX\x83C+@\xc1nE`8A2@\xe8\x95\x80\x92:\xd10@\x82\xde\xc8\xa1@\x810@y\x9e\x93{v\xbe2@_}hR\xb1\x1b1@\xd1\x15\xc4A\xb6t/@`\\\xf64su\'@e\xb4\x9e\xd8\x05\x1b1@\xcf\xf0\x7f\xc4+\x81-@fP\xf9y\xf89,@\xff\xc4\xa9II\x7f)@\x15\xe3\x89\xb8j)0@K\xdc\xdb\x07/a/@\x90\xa52\x86\x18\xa3(@\xb4\x1ac\xf0\xce\x04-@\xd3\xbc=\x0c\x92\xe90@\xd0\xa4\xbf\x97\xc7\xf7)@\xd8=v\xb8\xc7\xa7&@`\xdd|d\x1e",@\xc4}|x\xc3\xfa/@\xb0l\x8b\xee\x9d\xd30@\xaa\xf7(A\x80\xb6-@I\x8b\xec\xbfg\x05,@\xd3\xee\x14\xe5\xf0\x1d,@A%`\xce\x99\r,@\x7f~\x02\xc6\xd6\x8c2@\xa1\xe7V\x87\xe5\xc9-@\xa7\xa4\xe9y\xa7o2@ B>\xd8F\xda)@\x8a\xbf\'\x81\x00\x1f0@\xc6u\'\xe6\xb3\xfb+@\rv\xb0\x99\x04\xe10@R\xca%D\xeb\xa40@\xfc\x9bz\x1a\xa81,@\xfd\xc5\x9fF\xfc\xdd)@|\xb8b$(\r&@\x9c\xdb\xc7\xea\xe7\x08,@\x16\xc9\xb4\x85\x8b\xca2@\xd3k0\x94Hj/@\'\xfd#c\x8a\xb02@\x0ce\x10+\xdb\xa22@w!\xb1bJ\xbd,@z\x8e<9\xf1\xec+@\xb3\x85\xfacbw/@#\xc6\xf3j5\xbd/@\xd3\x02b\ts\x930@\x1c\xf2bGc%0@d\xdeK\xc9\x0cj0@\x9a\xc4_+1l.@\x8b\xd65\x17 \xcc2@ :\xff`\xb8[-@\x99\xd1\xd2\xbe\x9b\x141@\x1d\xa6\xee\xf0D\x8a/@\xa9\x8c\x92\xc5\xfa\xd6*@\x86\n\xe5(\x93\x14&@\xe5\x80\x9f\x80\xef\xee.@R\xdb\x0c\xe7{\x9b1@\x86N5\xe3Fx0@ \xd8\x17.\'\xf01@O>-\xfc\x9c\n&@H\xcd[\xae\x8c!3@\xa6\xa4\xb6XY,(@\x8f\xea\x8d\xd6\x84U.@\xb2pw`=\r/@nS\x1ce\xf60/@B\xf1qW:\xfe/@Y(\xa6~\xc1\x1b(@\x89\x94y\x91\x0b\xd1-@\xdcDD\xbb\x85\xe6-@k\x8bK\x93m/0@bS\xac\xb3\x0b\x9d-@;\x0cN\xbeL\xeb/@\xdcT|3=\xe40@\x05\xb6\xf0\xe9]M,@`\xad\x9d*\xb2\x0b1@\xeb]\xb1Uj\x1e1@\x15\x111\x19\xf6\x90/@\x82\xf9A\xb6\t%\'@\x90p\xd4\x8d]\xa32@\xc9)@\x0b!y1@#)\x1b/a\x99/@\xaa\x8d\xc3\xe1\x85\x18&@\xa1\xb9\xd0oA\xc4)@\xf6\xe2\x86\x9eq\xf60@~\x12\xbc\x01\xf8~1@\x15$\x0e\xd5\x07K0@|\xc3\xddg\xca\xc80@HuM[<\xf00@\xba\x0e\xa0\x93\xed\x002@\xb5\xab{\xb8e\xb7,@\r\xdeqS\xb0\x7f+@\x14Fi\xac6\xf4-@\x0b\xdecv\x15\xd32@\x9a\x17+^\xd7~-@\xccg\xa1M\x0c\',@)\x1cFM\xce\x14)@\x1e\xa2+#\xae\xb2-@\xf2\tN\xdc\x9d\r.@\x81hw\x9ee\x931@\x1a\x9d\xf3\xe1\xd9\xdf/@C\xd2\x88\xcb\x85\xb3(@\x03\x9a\xe2`\xdfD&@!\xd5.Y\x8b$3@J\xe4\x98\x14\r\xb2\'@\x89\xce\x1d%\nb1@}7\x11\xf2>Y0@\xa4\xc7pm\xa0\xbd/@\\\xdd\x95\xad13/@\xeb\x9f\xc5}\x92\xbd0@R\xdbi=\x97\n0@\n\xf9\xc3\xe5\r\x1b&@\xbbV\xc0\xf5!:-@\xb5\x1e\xf4<w"/@u\x0f+\x91\n\x1a,@sW\xb6\x04\x7f\xfd-@eA6\xd1\xd8\x0e.@\xb4\xffpv \x170@3k +e\x90,@6\x15:\x99\xa7\xa6-@"!\xb0o\xf9>&@\x8cI\xdc|\xf8\x9c0@\xa1\t\xb8\xdb4\xfe)@\x8f\xce9: m/@6y\x95r\xb4\xc4&@L\r\x98\xf4\xd1\x1a3@\x7f\x89\xd7\x0f\x92\xe7-@V\x8aJ\x7f\xc912@\xf3QC\x81\xa3\x1f2@\x03T\x0e\xb0\x07h2@\xa1H\x9c\xe9m\xbf.@x(\x03\xbe`\n.@\xf8\xdc\'\x1eH\xf80@mY\xd0@\xc5\x1e3@\xa2\xa0\xd0\x97d%/@\xae\xef\xb6\x94\x1c_.@\xb0\xb9}\x18\xb5<+@\xc4\rk\xc8\x08\xf80@\xb6\xed\xcer#./@\xa9h\x1c\xb0\xbb$.@nkZV\xbf\x19/@\x06\xa4\xe9VF\xb8,@\x1e\x0f\x08\xf4\xf8\xc8.@w\xba$\xd7\x85\x84.@-\xb0\xd1\x93`\xd6.@\xba\x12\x1c\x8e\xa0\xe3*@\xa1h\xf3\xe7pY0@#,\x92w\x91\xd40@\x12Vc\x90@\xa42@\x88\xea\x1f("\xfa0@\xf0D\x9fMu\xc12@\xcf1r\xc1\x9a\xc0-@\x8a-5\xbd\x08\xf0%@\xcd\x83\xc1\x95\xba\x04+@\x7f"S\xc1Cg)@\xc5\xf1Z\x7f\xc1\t,@\xe1\xda\x11\xb2\x0b\x07&@\xb8<\x8f\xf7:d0@\xd1\xb9\x0e8;\xf8.@%c\xfaS\x84\xd20@\xeb\xbb\x84\xf0\xa1\x19,@v\x1bJ\xbe\x98J.@\xbc\xeb\xc4a\xae\xdf-@\xd1\xa7\xb1\xf0\xc5k.@\x01\xfb~\x83L\xb4-@&\xf9R\xf3t"(@\xb4]=#b\x0f*@\t\x00\xd3\x1d\xe1;(@\xf0U\xe8\xd2hd.@Y\x85\x8dlxi.@\xbfQ\xd2\xcc\xc9z%@?\xbf\xed~h>-@\xc4\xda:?,j(@4kqM$\xd80@)\xd1L\xf1u\xc52@;M\xb8\x04G^,@\xc5\xb5\xf3\xd9\x17\xf1*@\xa9\xa3>\x83\xd0\xc7%@\x8d\xf7\x8f\x89E\xf2%@\xde\xd15\xaag\xf6%@\xf7\xda\xf0\xc3\xdd\xd82@\xdcy\x9c\x98G\x82.@\xc2\x93\t\x14S\t1@\x93K\x13\xc1\x8b^-@\xd6\x02\t\xc6$\xbb-@\xf5\x0e\xdf\xfcA\x07&@\r\xa2j+\xf3\x8f.@\xb4\xbe\x89_\xcf\xc1(@G.\x7fc\xf1\xb0-@\xbe\x80\x04\x85\xa9\xc40@N\x1b-\x0fAD.@[e\x81\xcb\x93\xad/@\'\x08\xd2\xa6f80@F\xb44>\xb8J&@|\x162\xa0&\xad0@\x8f\xdc`\x08\xd4\xe6/@\xb1\x83\xff=\r=0@\x84{T!\xa1o0@&\xdcq\xcc\x88\xe1%@\x9c8-\xda\x84u2@ta\xe8+\xf6\x0b1@=\r\x10\xec<\xe9%@\xf6\x9fK\x9d\xe7\xd10@\xe6\xee\xf94\xd3w/@$\xd87AA.2@\xb0\x94\x0e\x8c\x17\x0b.@_Y\x93tN\xa1)@\xdck\x86x\x04\x981@\x1co\xd9\xfeb:-@\x18Q\xd0\x14\xd9!/@)M<\xef=\xa10@\x8a\x1b7Z\x17\xd30@[\x12X\x9c\x86\xfb0@\xe0\xbf]U\x99\xda1@1\x8f\x91\xb7l\xe90@\x97\x07\x10rz\xd80@\xa0<&\x9e\xf5\n0@"\xc5\xc4\x16\x84\xb2-@]\xe5\xbf\x05\rR-@~c~\xd3>\xc62@O-L@\xc2\xc60@\x8af(9[\x0e/@\x13,]rS#/@\xd3\x82\x8b\xad\xe2\xf6.@q\xfa\x82\t\x11\xad1@\rQ\x1f\xbf\x8a+.@\xc4L\x19\x8b\xf1)0@\xc3n\xf6\xca\xf7A-@\xdb\xda\xdc\\8s.@wT\x01\xbb\xfbr/@@\x13\xe2\xae\xf2X+@s\xeaIh\x98\xbd0@g\xc0lCo\x85.@W\x1d\xf2o\x9b_2@\x02\x0e\xe1\xf0\x80\xf1.@\x9d\x01\xc9\xd9\xa4\x1d+@\n\xda \xbd\x8bY0@\x80xe\xc9\xb4y/@\xb3\x97\x8c\xa4_e1@{\xee-\xfb\xe2k0@@h"\x1d/\x12.@R|\x1f\xd4\xc4\xb9/@]M\xdb\xc2l\xd20@[\xf3\xee\x92\r-0@[G\xea\xcb\xf4\xd9.@\xe3\xda\xf6\xc1\x01\xe4.@\xa3A,\xd8\xd5j0@\x88\x81\x1eh/\xc30@\xeb\x07\xcfu\x89\xcb0@_^\xe1\x15l\xf5.@\xbc\xa5\xf5u\xb1\xd02@\xe2\xab\x87\xff3\xbc1@d(t1\xa4\xe2.@\x1dl\xdd\x98\x1f1/@\x98\x8ca\x80\xd2\xc30@\x14\n\x96i@P0@\x16\xa83\xb5\xa6\x1a.@\x1e\x02V>J@-@rD\xb2\x97\x8e%/@\xdb\xbd\xa0!P\xb0/@,\xa0\x9e\xedS=0@c\n\x8e\xdf\xca\xbf0@\xf1\x87yR\x04\xde/@@\xcd\xcd\xcf@N0@@\x8cX\xcdj\xe3/@,\xc8]]:\xcc0@m&\xf3\xb5\xc6\x980@\xa5&q\x84\xc8\x900@\xf07)\xedU\xaf0@F\x99\x84\x12IL0@\x0e\x9d*\xb7w11@s^\xe5\xba\xc0\xc40@\x92~b\xe7\x95=-@\xbf_N\xf4k\xef0@Z\xe8\x04\xfc@\xe01@cXR\xef\xe3\xd0/@\xdc\xed\x85\xb6\xc8\xc1/@Z\xe0 /6\x9f%@\xf1\xfca\x92=[2@\x9aF\xcc\x18\xcf\xec0@\x84\xafx[\x1d#2@u\xc6I\xb1\x85\x8a2@\x02Zc\xfb\xab\xe8-@\xcbA^T\xae\xc9-@\xf2>\xfd\xaa8\xc9/@1\xfe\xf1@\xf6\xe0%@\xc3\x88\xa8\x0e\xc9\x10-@\xc9\xb4,\xb0,\x9f2@\xb4\x92\x02(T\x19-@g\xbe\xec\xac*\x9d.@\x83\xa5\x18c4\xe0/@\xd5\xad\xf6\xfeZ\x9f-@\x94\xde\xd3\xb2\x88\x9c0@9\xc7\xe3.\xde\x94%@\x80\x0c\xee\xb4\xa0\x18.@-\x92\x0c\xb3lc/@\xaef\x93\x17~\xcc/@\x19%1\r\xcf\x920@{\x0c`\x14\xef 2@1\xdd\xf38\xfee2@\xe7%\xd2\\\x18\xeb0@\xc6\xf9P\xa8\x92b0@\x84\xe5q\x949\xc0-@\x83\x9f[\x8a\xcf\xb6-@\xf2\xaeS\xb7o10@t\xd3\n5\x19\xae-@\xdbpt\xb4\xd3\xea1@\xa0\xc2q2\xd0\xa7/@\x7f\xdf\x1b\xe1>@0@\x8e\xb4\xc8\xdc\xac\x9c-@\xb1A\xd9\xf4\xa1;0@)\x8c\xde\x99[\xfd/@\xce\x89\xd6\xff~N.@\xd1\x82\x12\xe8\x98./@\x05\x8c}NC\x97-@_\xa8\xfd\n9*0@\xdb\xd3,\x12\x0f\xce/@\x19\xc5`\x99\xe0Y0@;\xd6\xcf\xd09\xc5-@5\x01\x06\x91\xc3S.@#\x87R\xb0\x931.@\x13\x19\xbap\x7f5,@I\x92\xd1f\xf3[0@Y\xfaR\xcdg\x19.@Af6\xd1|\xfd(@\xa4\xaf\xfe\x89\xef\x172@7\x85\rP\x8f\x08.@\xd20\xaa\xf2\xd2\xbe/@\xb7\xb2\xac\x02&\x9b0@t\x94\x1e\xf7Q\x8c-@\xa1\xed\x0b\xe0f\xb4/@ \xa9\xde{*\x1b0@\xacr\xbe\xdb\x0bN+@P!\x84\x15\xce\xe1-@\x94\x9b\xcd\xa4\xc6\x7f.@1G\xfaI\x95;1@_l\x10\xb1*-,@\xfa\x91\x08\x0f6\xd0\'@\x05xA\x11S\x132@!\xe8-\xf1\x8d\xdd0@#\x97\\\xed}\x84/@^%\xa1\x06\xcf\x07)@\x1arW\xac\xcb\xad(@\xad\xcf\xda{x\x1a.@A\x17\x1cY\x1f\xef,@\xfbUZ\xdf\xab\x1a.@\xc3O\xfe\xcf\x7fa2@B\x9fE\xc1\x17\xb0.@\xc0\xe7\r\xc3\x01\\2@)iY\xc8\xd5\xbe\'@\xf9\xde\xf3\xad\xbe\x100@6X\xa570~.@Ak\xd2\x90\xbe\x9a2@\xb8\xff\x90i\xff\xf40@\xd7\xb6M\x1c\xf1\x00-@\x08\xb7\xab\x13\xa2\x810@\xad\xfeg\x1c\\y1@\x8f\xcco"\xda+0@\x9e\x8a\x8eq\x1a\x140@\x029\x12\x93\x1b\xf7)@\xdb\xeb\x0c\xa6\xd9c0@ \x9e{p9\xef.@\x0e\xaf5s!\xba,@a*\n\x8dh\x0f0@\x14>s\x07\x97\xe4-@]\xdb\xa8\xfb\xe5\xf2+@\xa3y\x8brI\x12.@\xf5[T\x0f\x07\x850@\x8d\xfd\x8d\xef\x8f10@\xe3]=\x86\x8eL0@20\x86\xab\x07\xa60@\xc3\xe9\xf9W-\x0f/@=\xcf\x04B\x93%)@\xb7\xefi\x98\'\xa50@\x9d\xf8"f\xab02@:\x98\xeb\xe6#)1@\xa2\xe0\xeaq\xdd\xed2@\xf9U\xcb\xd5\xe4\xa2-@\xd3\x1a\xd1\xe0\xfft1@\xd3\x9c~\xfb\xd9C1@j\x88\xcfLW\x960@q\xeb\xff\xfc\xcaK,@\xd5\xc6\xa7\xc0\xbd\x82/@L\xde\xc3>\x08)0@\xbe\x95\xed\xf1\xc2"0@\x01\xce\x0cg\x96\xac,@s\xec\x91E\xb7\x94.@?>":\xaf\xce2@<%!\xfcPE.@\xce\xf6\x11\x1c\x9f\xbb%@\xaf\x93\x16\xbc\x9e$0@]\xc1\xaf\xac\xf3\xa7,@f7\xccq\xdb\xb2,@9!W)\xf2q0@\xc0\x7f\xefw\xd2.0@x\x8f\x1f?\x1b\xa7-@\xc6\xef\x04\x9b\xfb\x8b1@\xb3%\xd2\xa1\t\xed,@8\xd9C\xee\xba\xd1/@7\xeb2\x0f\x1f\x00,@\x94\xd5\xd1\r\x0f\xa7.@r\xc5\xf0!9\x130@\xec\xf4}\x12\xf0\xac.@hc\xd5f\x8b\xb8-@\xc1Q\xbal_\'0@\xb2\x15\t\x9c\x95 2@\x7fg\xb3L\xc8b0@s\xaa\x86Hx)/@%\xbd<\xd4k\xc7.@\x18\xbb\xb5\x8f[$/@\x96"UI\xab\xac0@ }$u\xe1D0@\xf6\xfbf\xd1\x9du1@\x0b<\x10\x14\x05X,@\x05\x80\xb9\xd3\x1c\x16*@\xe1\x88Zpb\xf80@o\xc0cv0E2@\xd6\xe2\xc5\xf9\xd7}2@\x1f\x0fz\xfb\x1f\x802@x\xa6\xa5vb#*@\xdb\x971\xcb$\xfe0@\xad\x8f\xe1\x15<\x011@?\xfa!\xff\xd9\x80-@\xbf/\x8eY\x0c\x132@/\xa8\xf48h\xbb2@\xb8\x92\xd7 \x94\x8b,@\x86\xe8\x80\xd9\xd0s+@v\xc2\x18\xe2\xd0%/@\x13\x11D\xf0742@\xecd\xc8\x84.\x88%@\x98\x87\xe6\x9d\x87\x1b1@>\x93\x12\x04\xbd\x88.@\xd2\xbc7r\n\xe7-@\xd8\xff\x0e\xc7\xc1\x81-@xXd*|\x00\'@\xacY\xc1\x10`\x86-@f\x85f\x1cm3)@\xedispX\xa5,@^\xc8\xa1:p\xa5.@\xdd\xf5\xc7\xe5\xea\x070@1\x1ab\xd2-\xd50@&\x8b0\xad\xcd\xcb-@\x9f\xc2UR:\x1a1@P9\x9a\xff\x0e3)@\xbf\x05\xbbn\x86\xfc\'@>,\xd4\xe5\x1e\x03/@\xef\xb9v\xf17Q.@u\x91\x9d\xde\x92K0@\xc7\xf4\xd5H\xbd;+@s\xff}\x15\xf7\x1d0@\xceP\x15\xc7$Y1@\xd2\x1d\x1e\x8bc\xd21@|\'\x01\xf7\x13N0@\xba\xfc3\xaa\xedL0@\xe4\xe4\n)*O0@e\xd4\xdf\x12tP.@*<\xe2\xf3.\x99,@\xce\x08`\xa4\xbe\x9e2@$\n\xa1%\xad!)@L<\xa6\xd2\xd4<1@\x96\'\xc9\xe4cq/@\xc7\x1b\x05\xe9\xa4\xdd/@\xabE6\xe5?&1@N\xe4\x94k\xc3<,@\xfbKA\x80\xd3\xcf-@\xc8\xa6\xef\xef\xb7|.@\xb7\x8a\xb5\x86\xbfi,@w\x01\xbdNX\xba)@1\x057\t\xaeg.@\xc2+;\x8c7\xf90@\xa38(\x1e\xdc-.@Ed+e\x0e0/@6\x8cP\xc2\x81\xca-@}\x88X\x02\xcaL-@\x95\xe64#\xac\xdc.@\xff\x04v\x86\xe6\xe8-@\xe1\x0c\x87\xc0\xe3\xe80@h\x8d\xf97y1.@l\xb5o,\xd7\x96.@h\xe2\xb2\xf9\xa8\xac0@\xc0|\xc0+\x08\xcc2@\xf2n\xb7\xc4\xc8\x94-@\xef\x80\xc7\xa6\x90"/@|\xc0\x9d\xb4\x99k-@\xba\x12eYZ\x9c1@\x85n\xc5\xa4\x81k2@\xadK\xcf\xb4\x0c$%@\xdf\xfcO\x0boH-@\x98\xaf\xcb\x9b\xb5*/@\xc6\xa9\xc6\xb2p\xaa0@\x03\xb8\t\x9c\x06\xc2.@\x1a\x03>\x14\x97O0@\xc3\xf2\x10$\x1d\n,@\xe5\xec\x91\xc5l\x1d.@Bm-\x8a\xdc\x8a1@\xe4p\x98\xccv\xa90@v\xd9v\x08\x1a\x191@)\x16i\x90t\xd9-@4\x01^\x94\xe5\r.@*\x8b\x90[\xde\x851@&\xd1\x82\xaf\x9e\xf51@\x96C\x03\'b\xb7+@u\x1f3\xf8\xfa\xcb&@\x05\x9c\xc9\xdf\x83k1@\x84\xcf\x96\x9a!\x11-@\xf0Z?y\xcb\xf31@\xd7\xc9U$\x15\x190@U\xcd\x90\\\xaa\xca.@\x15&/\xca;\xa61@\xafc{\nR\xf31@`(v\x90\xa820@7\'\xb8\x94\x0fZ0@N\x12Aw\xb9\x9d0@d\xbedE\x84\xd11@\x97\x8c\xaf%\x05\xaf0@\x02\x93\xed\xbb.\x9f.@2\x87\xbb}]\xcb1@\xb5\x1d[?\xe4\'1@A\xe9\xc4\x95\x1b60@*E\xa8\x9e\xdf\xe81@y\r\xaa\x80\xf3\xc51@\x85\xd4\x91\'\xaa\x9d.@o\x99>\xba\x86>.@\xb4\xc7aZOP0@\xf4\x9e\xef\x12\x91*.@\t\xc7\xe9\x06\xfc\x8b0@<2\xaf\xdb\x97\x9e0@D\x87\xbd\xc6D\xe4-@\xbcS)\x96\xfbT1@\xb9QJ\xe1tL%@\x02\xd6\xd3D\xffo.@\xe24\xf2\xdd\x83q%@\xc0@/]e\x10.@\x1b#\x97\xb3\x1a\xf02@$\xc5M\xa2\xc0\xca\'@\x129X\x896<-@,\xb8-\xc9h\xed2@602x4\x140@\xb5\x13\x1a\x87$\x19.@\x87\x1d\x88kI\x160@\x7fu\x98Fq\x06-@\xcd\xfa\xb2\xf5\x92\x830@\xf7\x9e\xa1\xf2x{.@\x08ov\x8ax\x8a0@\x8a^\xafq\xe6C.@\x13}\x90\xd8v+2@7r1t\xe5\x13.@\xf1\xdc,\x8b\xc2\xce1@\xe7\x0eC\x0cB*2@\xe0\xaaC\x9d\x8a\xe80@}Rz8\xf3\xd41@\r\x9d\x0f/\nj,@j\x95F\x80\x8d\xa7,@\xf3k\x1a\x14\x17x0@&\xb3j\xe0\xf7\x9b/@\xd2\xec\xa5\xea\x08\xf20@>g\x90\x9a\x9f4.@\xb7\xe0\\\xab\x8bG,@=\xc6\xa2\x0f~\x96/@\xd3\xc7\xce[\x08\xcc.@b.\x0e\xcb\\\x080@.\x0c\x1e\x80\xeb\x18.@Q\xf1`\xc4la\'@\xb6~!\x15\xc1\n.@?<\xb3\x8dC"2@\x93S\xb3\xdd\x1f%2@\x1eP\x82hV\xdf2@xF|\x98V\x060@\x93\x97\xc0\x19]\x820@j\xbd:\xaf\xf3B0@T\xf2\\\xc8P\xbf,@\x7fK\xf9\xf9\x13<0@x\xf9\x83\x96\x04 1@\xd4\xbf?=\xa3c,@\xd8\xc7\xf7\xd7\xde\xcd2@\xaa\xcf\x07\xa8\xd2\x08)@\xfb\x99\x0f\xd8\x90\xfb/@#\xa6\xe2\xe4\x1e\x151@s\xef\x19\x9e\xdd\xcf2@\xd6\xa0\x12~6\xfa/@NB\xef\x1b\xfaD0@Z\xaf\xed\xb3\x17\xb10@)\xdfR\xada\xd61@H\x9d:\xb6j?\'@M\xff3<>\xcf2@M\x90;h\x80\x8c1@"L\xa8\xa7\x1bH.@P(Z\x9fZ\xbf1@\x85X\x97\n\xa0U%@\xab^LV\x01\x1e-@\xa7\x8a\xa5\xf3\xa2\xc3-@\xee\xfb\xa0\x1eg81@\x7f3\x14o\xd61.@\x9did\xc0\x11\xbc1@\x15\x1c\xfce\xfa\x191@9\xcf\x08YP\x1f1@\x96\xb4\xbeeMT/@n\x9b\xc5\x08\xdf\xf3*@\xac\x07.`\x7f$2@_\\6\xd8~\xa2-@X>\x94\x12\xa6\xaf1@\xb4\n\x07\xc9Bj0@\xd2tE\xdc\x8ay,@B\x07+g\t\xb92@\xb2\x82\xbe\x86Zt,@\x9d{(\xb1,\x08+@\xa6\')\xfd|\x95%@\x88\xbfU\xe9dv,@v\x9b\xe9\xa7\x1e\xfd1@\xc3N\xeet\xe5.0@\x1e\xe7\x87#\xf4\xa4&@\x1aZ\xa0\xa2\x9c\x191@\xb2\x02\'\xa2\xa7\xde-@\xf6{\xa2\xfe\xda\x8a1@,\xd9z\xe9\x95\xe32@\x81\x85\x81\xfb\x02\xc4,@\xd0\xc3~ga\x91&@\x16\xf0\xcf\x8e\xa7\xb1&@\xa5@}\xb6\x9a\x101@8\x8d\x81\xe5\xe5\xe9.@fo\xe4\xb63z1@\xe2\xcf\xa4\n\xac\xf02@\x18\xdb\x1e\x02\x0c\x0b1@41\xc4\x8c\x836+@\x06\xcb\xd6\x97\xdaF0@\x17t\x14\xe0\xcb\x131@\xc6B\xbb-m\x91&@J\x07W\x8e6F/@\x18\x05\xe10\x0f@.@R\x16b\x13":)@U\xb5\xd58v\xc41@\xa6\xd8\x06b \xa0,@\xb9\xe2\xbd\xf9:\xb7.@\xa7h\xf7\xb9\\x\'@\x98=\x0b\xb2N\xc3,@\x82+r\xe9,h0@\xa9\x11U\x9e\x9a\xc7\'@\x93M#KH\x80&@gYY\x16\x93\xe7+@/\xed\x11\xf7\xbb\x9c(@\x03\xff\xf0\xe7\xfb\xa5\'@\x8dT\x86C\xc9\x1f2@&%\x16n:+)@\xe7\xe7\x9b\xee\x8a\xb6(@\x9a\x1a^\xbe\x96\xdb+@\xa1\x02\x92\xa7}\xc3\'@(\xfa\x8f B\xd4.@2\xe6\x8e\xe7\x17\x181@2\xf1\xefto\xe4,@+\r,\xcd\'\x7f1@A*Y\xfd\xbe\xc0\'@|\r\x1f\x81\x0c\xa8+@\x8e\x16\xf8;\xd4\x132@\x98\x85\xd8i4\x15,@\x001F\x1c2g2@\x94d\nrhb/@\xf7\\kY]\x9f)@\xe2;[\x1bZ\xa0&@\xc3\xf3:\x85\x08\xad+@\xa5\xee\xa3\xcf_\xbf,@\xeb\'\x16\x83\xc6\xa2&@x\x19\xfa\xf4\x9f\x8a\'@y\x02E\xd2V\x86(@\x92\n\x18\x82\x05k\'@LZ\x10\x12\x1b\x0b,@2D\x13_\xb6\x9a\'@\x18\x8bH\xae7\xae+@1\x84\xe4\x0c\x85\xbb2@SW\xd0\xfd\x96\xce\'@\xfbP\xc7]\xe8\xdc(@\x06\xb6\xf0\x81\x93\xd90@\xd6\x8fv\x99%`0@\xce\x89\x1f\xff\xd3\xb5\'@\xb8\xb2\x11\xfch\xae,@s\xac\x91\x12\x87\x82*@$\xf7H\xb5\xf5\xd8(@\xb2V>\x1f\xe152@c\xa0\xd1\xae\xe0\x9a2@\x9c\xffM\x7f<\x9c\'@\xf3\xadW\x8b\xf2\xa5.@*\x92x\xc3\x9c\'2@\x00\x12\x90\x14\xb5\xa6/@\xc8#|r\xd2\xe2)@v\xa3\xbdCB\xa7\'@\\c\xf5\xdfv\xaa-@\n\xcd#\xcc\n\xaf\'@\xfa\x17\x07\xf3\x9b\xbe\'@\x95,\xe5]\xb3\xa0.@\x0b\x80\r\xe2\x17\x9a/@\x19\x075\xe2\xe9\x8f)@\r\x8e\xe4\xd1Y\x96-@\x16.\x98\xdbl\xa4.@O\x0ck\x1f\xea\r.@S\x94\xdb\xce\x00\x94.@\xf4?A\xf8\x1fa0@\xd7\xe6{A\xcc\xc4&@\xb6\x07\x00.\xe4\x96)@\xf2\xe2\x93CO\xe20@\xc7\xf0\xd4\xc6@\xc8\'@\xe2D\xe3A\xffz.@\xb3\xaf\x89\x1a\x10M0@@Y\xa5\xaa\xa9\xfd/@\xc6\xa6\x9d\xa7 \xdb1@HB\x0e\xb0}\xce%@\xc2\xa6\xa0\xf5W\xb0,@\xb4}|\x05\xab#)@\xe9\xc8\xd7\x92\x1aC-@8\xa6\xe8\x8e\x8b\xa2+@:ng\xf4\x9f\xe40@C:\xf4\xc8\xc2M,@~E\xcd\x05@2.@\xf4\xadZ(\xead2@_1s\xbb\x94\xac.@\xecL\xd4\xcb\n\xbf2@\xa6%\xfd\x995\xc6%@1\xb9\x9a\x9a\x96\x11,@{\xebU\x7f\xc2\xce(@\xcc\xedt\xc6\xa5\xd6-@\xb6)\x0e1\x10\xc52@}\x7f\x06\x99\x99\xf4(@J\x82\xd5|\x1c\xda\'@\xd9q\xd8\xa0k\xce-@\x9a\x95\x94\xc8\x83\xe0%@\xa7\x96Q\xe6\x9f\xbc2@\xc0\x8b7\xb7\x81\x89)@\xd9\xcc\x1f=\xc2\x9a\'@h5^\x1c\x8a\xf6%@g\xdf\x13\xe2\x9aQ1@bZ\xc9\\\x91\xf3%@h\xa2\xef\x1f\n\xc5&@q?4\xe5R\xe6)@J\xe3m\x9c\x84I)@\x9b\x13-\xfa\xe9\xa5&@d\r3lfq0@k\x9a\x16\xab\xb0\x1a1@p9K\xd7yA&@\n{\xbb\x8a\xf8<&@\xca\x8b\x94\x06{\xbb0@\xed\xc9\x82W\xd0\xfd-@\x00\xd7\n\xbd\xa2\x89\'@\x954(\x14&\xda\'@\xd0K\x9a.\x81\x84-@\x19M@\xbb\xc2\xfc(@l\x96&T\xf7\xbf-@\'\xbc\xd1;{\xe10@\xa0\xb3c\xb9X\xb01@\x0c\xd4,\x12Z\x92&@\xc4\xe0l\x89\x85\xcc-@\xd5/\x93`\xa8\xd9(@\x7f\xd7g\xb4\xf3\xc12@^\x86`\x99\xf9\x920@\x9c=\xcf\x8f\x85\x0f0@<\x88\xdc\x17\xf4\xe10@e\x9c\xf1\xf7\xb9Q0@c\xef\xfc\xa0\x80R1@\x10H\x03\xc5\xa9\xd50@\xdf\xfbKch\xed(@\xefQ\n1\xbf\xe2/@_\xf5\xa0\xaf\x02\x0f-@\x0bs\x0e]\xab[)@\x13\xbd\x8f\xb05\x7f(@\rn\x84\x9bYF1@R\xf8\xf2\xad\xe6\xa7\'@\xdd?\xe7$"\xf1/@\xc8-\xe9\xf5\xa2\xcf0@\xf7\x0b)l\x08,1@\x99)\xee\xef\x957,@\xfd\x8d\x045<\x01(@[\xc7#:[\x11&@\xdb\xb0\xf6\xaf\xed*&@\xf9\x8ac\x15\xba\xec/@\x8a6\x9f\x8d\xc7$&@\x16s\xfa;;q-@\xfa\xde\xb6\xb6t\x1b/@\xaf\x8e\xebLL\x8e0@\x8fl\x7fk?\xf30@\xb3\xb8li\xc761@O/\xa1\x1a\x1d\xfb/@\xa7\xa1k\x19\xa8\xf5%@W@\xea\xb4i\xab+@+ \x1e`*\x942@\x14\x1b[\xde\xa3d0@\xabn\xac\x11\xa7\x95-@\xeb]HA\x9d\xe3/@\x95\x90ETa&-@\xc3\x99!\x8d\x89\x02\'@\xe6\x1d\xef|\xb2\x0e/@\x08XJE)y&@\xe6j\t\xd3+\xf5%@p\xb6E\xb9\xc7\x8d*@%\x8e\xfa\xc1\x99\xd7(@\xd9\x1e\xc3#\xe6\x7f2@,\x17G\xadr\xbf(@\x97x\xe9\xcd\xe6]&@9e\xa4\xab\x94\xb1*@\x0f\t\x00\x137:-@2\x02\xde:\x91\x8a2@\xaf\x11\xd5\xeb\x1b70@\x15ZMq\x0b\xf0(@\roI\x88\x81\xa9(@\xeaOiEO\xda&@\x91\x9f\x99\x91m\xd5\'@\xabu\xc1\x17\xe8\xab+@\xc1\x83\x08\x8e\x12|+@\xb9\x0eC\n\x9cF-@)u&v\x9d\xb4+@;J\x9d&`\xf6(@x,\xc74\x8ee+@\xe3\xc9Gdh\xb4+@\xb8s\xf8\x0e\xcfV(@\xab\xd2\xffPd\xd63@\xc1_Vse3-@r\x83\xbf\xa3%\x02)@\x16\xbc\x01\xf9SH-@\xa4S\x0b@\x17\x8d\'@\x9d\xf5\x8c\xac\x8a\x82+@\'\xdf\xc5\x02\x86v-@\x08\xd0r\xc3\\9-@\x9d\xe7y\x98\xb2\x9e-@\xd6\xc6\xcc\xabQe+@[a\xc6.\x98\xe6*@$2\xf9/\xae -@\x15|\xdfsG\x82-@\xf1\xf1\xb5k\x06I)@\x7f\x1bX\x96\xd2\xd5+@AX\xeb\xea\x94#-@A[\xd8\t@^&@\xa5$\xeb\xb7|~-@l\xecV{\xf16-@\xf4\x9a\x9b\x91c;0@\x12\xc2\xe3\x14\xef@(@\xfa\x9e<\x9erz(@\\\x97_c\xeau(@Y\xa8X-\xd7\xd7+@\xfd\xdf\xb0\x88.\xe7,@\x19\x04.\x16!\r-@\x94\xad\x93O\xb4K-@Ibl\xc4fT.@\x04\xdd\xf3{\xc4\x90+@n\xd4d\xa8Q\xff&@\xe7\xa4M\xb6\xec6(@\x80\x85\x19xd\xb6+@\xee\x8dB8\xc5\x11\'@\xcd\xb8j\xf3c\xdd,@>f\xb6Z\xdaa(@\xb1Z!/e4-@\xbdT2\x9e\'\xe9,@O\xf1k\xea\xfc\xec,@>\xc23cI\xad-@P\xf0\x83\xea\xaa\xaf1@\'\x85\xd7.\xefI-@t\xd2\xc1\x0fL\xcc0@\xb9\x90\x81\x11\xc93-@\xe2l(~\xd8\x1f&@\xb3\xf2|\xa7\x13D/@\xf7\x1e\xbdj0\x13(@\xcce\\\x11\xaf\xac1@\xbe;>\xaa\xc5-&@{4\xf3X_H-@\x81\xcc\xb6F#\xf5,@\x9b\xd3nW\x82\xe9,@\xe0\xa7\x0b\xf1\x17\xeb*@\xf8\x80Zgfd/@`\x94>\xed\x84\xaa1@<\xb9j=\x9f\x8c,@\x9b\x88]nI\x86(@\xff\xbd@\xc8kw0@\xbd~:\x86\xa9a(@\xb0\xbd \xa6q\x1c0@%\xb9\x1e\x18\xd3\x04,@\x9c\rr\x115\\(@\xce\xba\xb0\xbd\xd2\xd2*@\xc5\xc0\xb7{\xd7\xbb+@w\x84z\xa1\xbc\xb31@f@\xcd\xe6\x9fD)@\x1e\x1f\xf2\xd3\x912.@\x87\x07\x9f\x16\x98,.@\x85\xd9D=\x9b\xb50@\xa7\xa5!\xe5\xf7\xa5-@\x93V\xc7\x0e\xcf\xf2*@\x9f\xb2\x97\xf3Y\xea,@9D=\xeb\xca\x9c)@\xe8\x80\xac\xe9\xf0\xf2,@V$Q6C\x83)@!4~\xe7\xc6\xaa)@-\xe0\xb3\xab\x84\xac)@\xc2H`j\x9c\x83)@z\xf9\xaa\x9f<Q1@W\x1b\x88\xce\xef\xb1)@\xfc\xff\xcb\xb1\x80\x17-@\xdc\x9d\x89\x00\xb7\x90)@0`\xcc\xd2z\x14-@\x8aA8\xf9\x8e\xc8\'@g\xad\xeb\x9f\xc5\xd50@\xb2B\xc7\xcf\x07\xa0-@1?R\xee0\xc1\'@\xe3S\x11\xfbLQ,@\x88\x0b\xf2\x9e\xa5%-@\x0c\xb4\x14\x8d*\xbb)@j\r0\x14\xb0C(@l\xcc\xbc0\xe8+-@\xd2\x1em\x0f\xb7I,@e\x10_\xb9\xed\x0b-@l\x97\x91N\xe8\x1a2@\x97\xb6\xc3(f"2@\xf5\xac\xa6\xad:b-@Y\xdaD\x8d\xb6\x9f)@\xb4\'H\x0b\xf8Z,@U\xb5\xc5\xc8\x0e.(@\xd7m\x9f\xb4\xe3\x08+@\xed\xf9\x1c\xf7$\t.@\xd8"\xf0\xd67\xfc-@^k\xad\xfd"i,@K\xbc\x9a\x04\x99\xe2,@\xa0\x05\x8a\xbe\xeaK-@5~\x1b~\x06 -@y\x99\xab\xa9Ji,@\xdd\xed\'\\\xed\x04,@\x1c\xff\xf5\xf1\xb3"2@\xdb\x9bf\x90\nv0@6\x80\xea\xcf\xdf\xe1*@\xcb\xf8\xc0\x05\x92\xf3*@z\x99(\xb0R/-@\xf3V\x9a\xa4\xc8\x121@B\xcc\x14\x122\x123@\x9c\xd0-V[\x143@u6\xd9\xb0\xa8%)@\x1d}SC\xaa0-@\xc8\x0b\xb1\xb3.\x9c,@T\x16\x91r\xe0\x07,@\x00*\xbc\xba\x9e\xfc)@\x10[\xc5\x06\xb0\xc42@\x1cNQ\x1a\xac\x12,@\x82\xc80\xb1\xdd\x9e,@o\xe6\xa0\x92\xc2^-@J\x84\xfe\xcb\xfcS-@\xe3,o\xee\xc7X+@\xa5\x05\xa0\x01\xc3\xb81@\xd7\x0b5BwB\'@\x9ft\x83\x15\x16\x141@0\xf1\x80f`\xb5-@1\xf1\x9d_I\x90-@f\xae3\xdfU\x89-@\xbe\x94\xae\x19\x18\x9d*@NFl\xba?b+@\xd2\x1e\x81i2w.@\xea\xaaSv\x8ez(@\'\xf9\xfb\xd6"\xa71@\xc6>\xe3RqX,@\xa7y1\xdan\x0c+@\xf3L\xf7\xab\x19\xc40@\xea\xd6\x96\xc3\x0f)*@\xa5\xe9\xef\xcfZs(@\xa4P\xe2\x93\xd6\x1f-@D\n\xbe\xa1\x9f\\3@G\x9b,\x89\xef\x1c2@*\x03\xbf\xef\xc5?2@p\xbe?\xf1\x97b(@\xa0\x1e\xd4\xeb6;,@N\xe0\x0f\xc1r\xba0@iNq\xae\x9b%+@\x1c\x9e\xb2\xef\xa3:2@\xaa\x08\xc0\xfdp$2@{Ql\xf6J\xec(@f\xcb\xd0\x93\xa8\x14,@ \xf2\xa9XN\x0e0@\x82\x14\xc2\x90\xe6\xfb/@\xc7\xe0/6\x1f{(@\xc5\x00\xfbQ\\\xfa)@|\xbc6\x8b\xc1\x10-@\xe6\xa5F\xf1\xf0\xbb+@x\xe5\t\x90\xc4\x15,@7\x96\xdcT\xb37.@\xc7\xc2\xfe[;\xf80@1*+Y\xe4V,@\x15\x11\x91\xd9\xb8*,@\x85\x19\xca4Tr1@\x8bs\xca\xef\x0c\x971@\xbdj\xf6\xb5D61@\xea\xba\xecz!2-@\xcf\xbf\xc3\x90\xa1e,@CJX\xed\xbf\xd7+@\xad\x01u\x97\xbc8.@\x12\xda\xb6\x16\xcc\x9d-@o\xb8\x89\x86\xb5]0@\xbdk\x0c6\xa2\x84.@*\x91\xd1\x9c*\x89.@\xba\x91\xee*\x96\xbf.@$^\x8c-Pd,@u\xc7y\x92\xf9\xa0-@kz\xe8r\'R,@\xc1g\xdcy\xe3S/@\xdf\xc6\xfe\xc8#\x02-@0\x00\xf2\xaf\x98\xc3-@\xc3\xfa\xb2\xa2\xc3\n,@\xf7\x08\x83\xbd_\xad&@\x1e\x7f\xba\xaa\xbc\xaf,@N\'\xce\xa2\xae.+@\x81\xf7Q\x05\x96K+@\xbe\x93D\xd5\xbf\xf2%@74}<t0-@Y\xc2\xf1G\xff\x19*@"\xf1\xea\x9axE3@(\x0c\xe3\xb5!\xc6,@kXZ\xf9Z,*@\xefr\xe8M\xaa\xca1@\x93A\xa9\x9e\x93\xbe,@\x11T\xbd{\x1fl,@/\xbe_\xe1\x1c\x1c,@+\x80\x10(_$-@\xde\xe2\xac\x0c3\xfe)@X\xe2\x97\x91\x80Y.@\x87\x8e\x92k\xa4\x19\'@\xac\x85`]\xd9Z-@\xcc\xf5\xa6\xacJ\x0c1@,\x90\xba\xc3\x7f\xe6,@#\x9e\x15\xfa\x8f\x83-@\xbe\xdd8\x10\xe6\xed0@^(\x12k\x93\x8c1@\x9f\xcd\xda0\nJ3@\xb0\\\x8d\x96H@+@X\xfd!K\xbeX*@\xc1\x89\x83T\x81"+@\xcd\xe6n5\xf3,2@\x14\xd6\xf5Arn/@z\xbe/\xd6oP*@\\\x92\xfd\xffq\x02&@vD@\xe4\x9cW*@\xd8\x1e\xe5\x89O\x06&@\xdc`\x17\xa0\xa0\xa31@\xab\x1d\xd22mw+@\x99J\xf2<\xf4\xf3,@N\xbd\xdb\xca/\xf10@\n\xb3>\xf0[F1@o\xd7\x015\xd7\xea+@\x14F\xbd#e\r,@\x13\x0c\xc9\xcd\x10\xa41@\x96\x90z\xe6\x1e\x80+@K.\x96\x04r\xf70@m\x97\xb7\xae\n\xa4(@?\x06\xe1\x0b\x1a\r.@\xca\x17\xa6 K\xcc1@\xb3G\x99\xcb\xc0:2@\x18\x84\xc3\x8c\xaf\xb0-@8\xcd"\x18\xa0\xaf1@\xc9\xba\xc9*\x1e\xed+@\xb53Sh\x16\x03-@dJ\xa4CO\xff,@\xca\x1c\x03,\x07\xd6-@\xb7\x8cR\xc7b\x15.@&\xd6A\x1e\xa3\x1a.@\x1bW\xf3\xa1\x9d\x100@\xebiNL\xe5.*@c/=NJ\xf8\'@\x92&\xbdW\x16g,@\xc6\x15\x1f\xab.\xf40@\xf3\x07\xe3\xaae\x0e,@\x18F\xe19\x0b\x93-@\x10\x17\xd0\xb3\x80\t-@$)\x1aN\xb7\x0b0@\x18\xaf\xf0W\xfe\xbe/@\xb0\x85\xda\xfd\x033*@\xd1uTCk\x89(@K\x9cW\x18\xfb\x070@\xad\x90\xebf\xc7\x16.@\x08\xdd\x05<\x98\xcd(@c\xe0\x14LcL0@\x0b\xf4\x96\xb7\x08\x1e\'@\xb8wKd\xc6\x132@\x7f\x9d\xef\x9eO\xbe,@\xc3\xffI\xbc\x88\n-@\xben\x058\xa802@\xdeo\xf9\n\xc6\xc6,@z\xc5E\xd84\xc2,@\xf6\xf5\xfd2\xef&+@\x1f\xf7\xd2\x88\n\x0b*@\xfeu2\x8a\x19\x01,@:\x8d\x18\xf6\xe8\xf9-@\xf7\xbc\xde\xa9\xfc\x00*@\xffF2\xa8\x14\xbf/@"\xcc\x9f\x99\x81\x14+@D\xce\x16\xc4{\xae/@\xb6\xfc\xbd\xee<\x97-@\x8c\xb1yq\xb9\x04.@\x00\x06\x91\xed1\x1a-@I\xe5\x94\xf5\xef\x1a+@\x83.\xb7\xaa\xe1\xfd-@\xe4\xf31\xee()\'@\xf58\xf5F\xfc\x040@\xd0\xa0\xb0\xdc\xdc\xcc(@\xb9\x0bq\xf0\xb7#,@h5\x9a4@\x14-@#To\xc88K-@\xa6\x87\x87\xf1~"*@K4\xbf\x02\xbd\xe5+@\xc8\x15\xe9\xcf\xf9*1@\xf5\xda\x7f\xd3bQ-@%\xcaUW\x8e3-@,\x80Tz\xa7B0@\\\xe6\xeb\xb2\xe8U-@\xc6S\xf6v\xc9".@\xc8\x9a|\xfdf\xff/@\xe5\xbd\xd5\xd4\x08\x91,@\x11f\x0e\xa5\xe7\xb9+@\xf2\xd3\x85X\xa0\x0e+@\x10\x9a\\\x81\xa6\xe9+@\xf4\n$\xe9\x19q*@SL\xcaO\xb6"0@%\xe0\x9a 5\x1d0@\x8a\xdcT#r\xe9+@4\xac\xca\x0e\xb1\x9c2@1I\xae\xf9DN+@\xc3Tj\n\xd4-*@\xec\x9cQe\x9b\xe9,@\xda\x9f\x13\xc9\x9b\xc50@a\xad\x9bU\xf3"*@B\xac\x81\nT32@\xae"\xf7\xdf\x1bN*@pvo\x1c\xb3M1@b\xd1\x11PKe,@3\xce\x9cV\xd2\xc0+@I\x88\xca&\x0b\xc30@\xfb\x0b\x81/\x85,*@\xaa@?\xb4\xf170@`\r\xe8\x88\x9a`.@Y\xaeeN;&2@\xd0sP\x9e.a*@\x18\xfcW(\x11_.@\xdb\xae$K\x88k+@\xa7\xe7=\xe2\\V+@<\x1aF\xf8\x90g1@[p\xeb\x86\xeeN(@\xbb\n\x11\xf5Z2,@%\xbb\xa5\xd7\x0b\x8c/@\x02m\xf57m -@cE\x8e\xd6i%(@\x81Y\x0f"V12@u\xef\x12\xe0q\xa92@\x8aO\xbft\x01\xb9/@J&\x8a;\x95\xe4,@\x8c\xf1\x95.\xfc\x1b-@Q\xa8\n\xa8\xd7-2@J\xbf\xb7\x9c1\x071@\n+\xeaT\xbb\xd3/@E\x8b\x06\xdc\xa3\x020@\xe2\xa9\xec`\xcb\xaf,@\xb0\x9b\x82\xef\xe1\x8e/@\x9a\n\xf9\x86\xfe\xa42@<\x82\xa3\xbb\xad\xc3+@=<\xe5\xa0F\x070@\x1a\xa7\xa6l\x80\xcd/@\x1c]J,\xc2Q1@\xd8\xb0\x01T\xc6\xd6/@{Wl\xe0\xbf\xd30@\xc3\x85\n\x19\xce%-@8\xf5M\x15s\xf20@{\x7f\x96f\xfc\xeb0@-\x1d\x93r\xb6Q0@\x98\xb2Q\xbf\x1cg(@\xd8dB\xe5\xd0\xdc/@l\x89\xd37(\x0b-@\x1az\xa3J\x90\x9a1@\xdaW\xaf\xba\x01\xfd.@\xe6t\x04U\x04U+@\x04G\x8b\xbb\x90\x97,@\xe1\xdb\xcaVI\x9c)@s\x9e7\x17\x94\x95*@\x9a4 \x0cn/+@\x0c\xcecl7\xef0@E1\x8ck~\xcb0@\x9dt\x0b\xa7\x03\x8d1@"\xb5\x1aI\x9c].@Z\xe3\x9c=\x00\x87-@\xa5\xb3v\xb4\xd7\xa3,@\xcd\xb1ED\x95\x151@\t\x04es\x89\xb7,@\xce\xf4\x9e\xe3d{.@T\x1bC\xf19\x9c.@\x8bNe\xd2\x91\xc3.@I\xe1\x81\xe6\xf0m-@\x91\xde\x8e\xa0.\xb3,@\xbf\x1d\xd5\xfaZ\xe30@A\x93\xc3\xf0L\x82/@\x11\xed\x056Jv*@\'\xe1\x8c\xb2\xad\xab)@8j\x08\x9d\xdc\x861@\xa8Gp\xbd\xec\x8e1@4\xa3\xa6\xb0_\x841@\x0c\x99\x82\x05\xfe\x160@e\xe7\xf0\xd7\x04\x9e-@\xd2A\x11\x83"\xf6)@\xdb\x9f\x98\x0f\xeb\x8c*@\xfan\xf43\xd2\x991@\x1c\x03g\xb2\x17\x8c1@\xfc\xb1\xc6<+\xd3/@CA\xba\xfab\x1e1@\xf4W\xee\xd2\xbbm.@\x9f\xe9W\x07\xbe-.@\xe0\x8e\xfd\xfb[E.@\x04\xfa\x11\x93\x7f\x831@\xa59\x9alp\x07-@\xd5~\xc2\xb3\x0f\x0f.@\xf15R\x113\xe80@\xad\x0c?\r\x97\x10*@\x10\xba5\xb6B\x831@a\xbe0o\x88N.@\xb4\xab&\x96\xd3\x952@\x7fXk\xc9\xc7**@]C\x94)oC1@G\xdcc,\x16O+@\xca}\x05\xf1\xcb\x14+@\x16\xb8\xa7\xae|E)@]\xf75\x1d\xf2R+@b\x1f{\xe0\x7f\xe20@\x9dq\x98\x86\xfd\xdd/@>\xbcj\x98)E,@\x9e\xed\xa87#Z(@\xf2\x17\x11\x83<-(@;d\x8c\x8f\x90D(@\xbc\x7f\x81\xb1\x10 2@\xb8\xd0\x89\x1f_?,@"\x8e?It\x8c*@*\x13\x01\x0f\xbb\x9b+@\xe3\xc4\xa4j\xf2F,@\xb5o\x82\xdf.\xcc)@\xa3\x85M\xc6Y\x821@\xd2x\x87\x13#\x98,@\xe5\xff\x0e\xfb\xa3\xfe0@\x8b>\xb8"\x9b9+@HKY\xa8O\x8c+@i\xe7Z\xc9\x8f\xb3+@\xff\xf8\xfd\x86]?.@;\x88\xa8p8\xa0-@p\xe3L\xb9\xdf\x8f0@\xcfxJ\r\xc9k*@+p\xb7\x8a\xca$*@(>\xb5\xc6\xba\x94+@p\x8c\xe7+a./@\x96:u\x00)\xe3\'@]@\x9b\xa4(.0@\x9a\xb1CnX2+@\xa1\x81\x15\xa2\xfa\x10)@\x83u\xf7\xe9\x1a\x102@!\xc2\xa4\xce+\xf5%@\x05\xf5\x10.#\xa4-@\xecU\xeb3\x12\x0b*@\xa3R\xf4\xbf\xa6\x8e/@\xb5}\x08 \x1e\xed-@\x06S\xf7\xa8\x85\x86/@\x8f?c-\xc7e,@\xfe\x0b\x19\xde\xb08*@*\xdb\xa8\x95*`(@\x93\n\xb8\x8fl\x951@\x8c\xb0\x1c\x82c\xad2@\xd7\x17\x98]\x9dF&@\\Y\xb0\x89\xc4\x97.@0M \xf1\xa4\x961@,A\xb2.\xa7.,@\x08\x00\xfc\xd0C\x1b.@\x88\x02\xc9~(U(@lI\xa9\x7ff\x8a(@"\xef\xb4H\x9e\x191@_\xd0 \\\xde\xd6.@\xce 6>\x8c\xaa)@\x15\xe7\xfc\xf4x7.@\xff\x06j\xd8\xdf.0@&M\x11p\xba2,@$\xf43`\x84\x0c*@\xdd\xf2n\xb8\\5,@,T\xb7\xce\xd7,/@\x0c\xc1\xc7\xafo\xbd/@\xe2\x0c\x83\xc5j\x13.@\r\xed\x88_D{,@DA\xac\xe1HY.@.\x13\xb7\x02^\xb51@-\xf9I1KK.@)\x80\xed\x94\x1b<.@\xc3\xa9\x85\xd7\x01\xfa1@\xe0fu=\\>*@\xcaCO\x81\x0b\xc0)@\x83"\xfe}\xf35&@\x8f\xba\xccuam%@\xe0\xeb8HYF)@H\xe7v\xd6\xbb>-@ym0>mV2@a\xf6\xcb:g\x181@\x9d\xd7f\x8b\xa7\xab,@\xed\xfc\xb0\xbac\xd8*@\xd5\xff<\xa2\xcdb1@\xdbY\x19\xd5\xf0\xe50@\xd9\xaf\x1e\x1a5\xd4*@\xf4Vrb\xb6\x131@\xf8\xae\xf1\x1e\x19\xa3&@\xa7\xf6\x18\xc7\xd3G0@\x0c\xeb.U\xaa5+@E\'P\x8c\x97%2@\xbc\xbe\xd1\x8e\xc9\xf1,@]FZC}\xad/@VQ0b\xf8\xa9+@c~u\xb1\xb4\x9c+@\xc4\x99\xff\xd6\x03\xe40@{Y\xe9\x00T\xbb0@?\x0c\x96a\xc3\xe7/@\xab\xce\x9c\xf2\xc0\xf41@r\xf47N\xd8]+@r\x8c\x86\x174\xcc-@)\x00\xda\xa0\x08\t2@n\xd3\x08\xec\x83\x87+@\x8b`\xd1s\xf4\xc70@\xfc<\x8f\xb8=y.@\xc9\xbcE\x1a\xedQ-@\x1cR\x16\tD\x9b1@u\xbdV3\x99\x1c0@\xb2H\x03\xcb\xdc\x1a\'@\xaeP\xf8Q\xe2\xd0-@\xa2\xb2Q\xb4bm(@u\xf7\x8d\xfb\x86\x060@\xa6P\xbe\xe6b\xa9-@\xe4\x14\xa5\xa4/\xe92@\x87L-\'\xeb\x1d0@{\xf7\x8c(l\xed2@\xdf%+v\x0b\xb1-@\x01\xd0n\x19\xaf"(@~"\xa0\x19\xb0V-@X\x89\x8aV\xa6\xef.@\x9a\xbe\xcc\xd5\xb6s\'@\xda\xfd\xfc}\xd3\xe5,@\xe9\xf7\x1436;+@\xaa\xc9&9\xf14+@\xba0\x92\xa0[%2@\xb0\xed?\xca;\xd5.@k^\xd7\xefK\xe3.@\x1e\xea\xb6\xee\x84\xe7.@\x128\xf3\xcdN%2@\x89\r\xbd\xd5\xe5m*@\x81\x96XX\x85G2@\xa7\x94\xeb\x04\xe4.-@Z\xd1\x85A\xbaY.@!G\x0f\xee`\xf9+@\x1e\xda\x13\xa0,\xf20@\xe4,\x83\xa2&H0@\x93\xd1\xf4\x8b\xb5\x92+@\xa5#\x94\x92*Y,@\xb0\x80\x03J0\xa8+@\xdcwA\xc0\x14\x0b.@\x98\x8c\x14\x18@\x7f1@\xc8<\x84\x03\x96-1@\xc5t~\x99F\x04,@\xabU\xbd\x93\x08\x03&@\x0b\xe0\x86Q\x054,@%\xab\x0c\xce\xc5A2@U\xcd\xad\x92\xa8\x12.@\x9a\x0f\xc1G\x8b\xab+@b\nLp\x9d*2@z\x86\xfaOB\xc9)@N\x8eD\xf1W9(@\xeaA\xff\xc8o20@\x95\x9av\xe5\x06Y+@\xc53N\xa4\x18 1@y\x8f\x96\xb8\xd4\x8c1@\xda\x06\x95\x12\xd3Q3@\xa8N\x12\x88\x9c\xbd0@,-fQb\xfd+@\xc0\xe9\xe2\xf03J-@\x000}\x11Y60@\xfah\x95\x11\x17(&@\xd8&\xa1\xb6N\x95+@\xaf\xfb\xa4\xf1*w)@rL\xcc\x9e\xd9r-@\xb4\xba\x0es\x15C,@\xcc\xe2\xcc\xde\xb8\xf30@\xafm\xcfh\xf4\r.@\xb6\xd7I\xd0II-@\xf0\xc5\xf3\xc2\x99\xdb,@\xfb\x13\xe2+L\x93+@\xeay\xe2J\xe2-0@\xdd\x8b=\xb4`~/@\x08\xc0!\'a\xd8(@v\xb3;5{\xbc-@P\t\x04\xa3\x13\xbc1@\x13?\xa0\xde\xf5Y-@\xff\x1e\xdaw\x90a0@9\xd3\xf9AXx0@\x17\x12/\xb4\x13}*@\t\x9d"\xe4L\xad2@\xdcXsU2\x1a,@)\xd3\xa6q\x14W0@Rd\xe0\xdd\x1e#/@\xa8\x90q\xcao\xbb1@\xdf_\x83/b7(@>\xcc\x86AVm(@:\xd2\x8a\xae\xa8&,@X\x9e\x8b\x83\x96\x9d1@\x0f\xc3\xab\xc9.P/@\x14\xb3U\x96\x1cu*@\xd5Avg\x8e\xea/@\x84\xe7\x0e8j\x7f+@\x0b;\x95\x1e?\x921@\x8a.S\x85XT/@\xb6\x8c~\x82\xacb1@[\x14R\x0e\xe5\xda/@\xcaKr\xfaR\x8c.@\xb4\'~\xe2[\xae2@\xe66\x89"\xf6\xc3,@4\x97\x12\x82\x04f.@\x15\x99v7\xf9\x1b1@\xf7\x06:\xaf\xdc\xce2@\xe8\xd0J0\xcd\xcd2@\x9f\xefe^\x90\xfa)@rMc\xd9:\x8b1@l\xa6\xc3\xddL\xc91@\xef\xb6.\x08R\x95.@\t\xac\xf0\x12n\t2@Q?^\xa2*^1@\xcbV\xbf7\xce\xd10@\xf6\xc1\xed\x0b\xfd\xae)@\xce-v\xcf\xe1F-@\x9dU\x8dbRl)@\x83z9\xab\x03\xae1@\x12\x02\xec\xbe\x80\xcf+@ \xf2p\x1bdh0@*\x177O\x8b\xb2*@\xea\x0b\xc5\x8c?\xf6/@T\n\x1dY\xf7%/@\x11\x9d\x8f\x1ah\xc1-@$,\xbcy\x1eX(@\xafT\xc3\x9b&\x18.@%\xdb\x0b35\xa42@\'o\xa4\xd9\xc5@0@C\xa3\xb9\xcc\xd81)@\xeb\xfc\x16\x9es\xa5-@\xecb\xc9\x8d!\xcd*@\x9a\xc2\xc8V\xf0\xa00@\xabbu\xd6q\x84.@\xbe!Z\xf7\xe4\xa51@0\xbf\xbd\xea\x87\x9a1@\xdc\xdfw%_R-@9\x88\xb0S\xc0\xac-@\xa4n\xb2\x87\x11\xa3-@l\xdd\x84\xb3\xef\xfa\'@<q\xd9\xbe\xed8)@\xb8m\x12\xcc\xd9\xb00@\x8e$\x8d\xfd\x81!,@^\x0e\xcfm\xbc\xa0/@z\xddf\x8f\xb2\xcc-@O\x85\xa96P\xac/@\x9f\xe2\x93 \x1fC.@\x1ahb_\xab\x05(@\xd7SWv1\xd0.@\x80\xeeK\x8d\xf3g0@\x8c[\xa7\xed\x90W-@\xa65\xfe\xeeIn0@\xc9\x08\xcfi\x97\x132@\x7f\xdc\xd6_\x8c\xa7,@\x1d\xd1Tl\xd2\x862@|\x89\xd7\xd2\xc4=0@\xdb\xa3&9&\x1a-@\xd3U?\xac\xfd\xe8(@\x7fQ\xeb7\xed\xd2.@\xbf\xa2\x15\xf6\x80q/@p6\xf6\x9d\x02(+@\x0f\xa3\xd5J1\xbe&@\x8c=\x9b\xef\x7f]-@Q\xdf\xdd0k\xec-@\xe2$\x9aKt\xab1@\xf6P\xfd\xf74\xf8/@VG\xc5`\x95;&@\x8ec{\xdb\x19<3@Y\x03X\xe93\x1e,@a\\\x98K\x94f-@NUXF{\x120@C\xa5\xaa2hX.@\x0e\x7f\xfd\x93\x00\x06/@\x94@lp\xaa\xad/@\xe4.\x1c\x157n0@k\x0c\x8c\x02v\x8b-@\xca\x94\xbc\xbc\xd0i+@w\x1e\xb9F\x8a]&@\xf1\xb5\xb1\xb6E\xc9&@\x02E\x92b\x9c\xe2,@$-|\xa8\x1f\x8d(@\x890\xce\xaf\x199.@\xf2\xf9\xd6$>\xa1.@\xcaN\xb4j~[&@Y\xab\xffP\x19\'+@\xcc\xf4Y\x11-3%@gw\x12a\n\r)@Cx"\xe7$++@\xd7\x12\x0b\xca\xacJ&@\x86E\xc5\xe7\xf3\xa0,@\xc4\xca\x15\xf6 \xd5)@\x99\x1b"j\xd4\x8b/@\x89\x8d\xaf\xbb\xb9P,@\xc6\x1f,\xfe\x9d\x1e)@\xbep\xbb\xc0\x07R-@`-\xf2\xe9n\xcd+@\xb5\xbd\x91\x9e\xcf\x170@\x8bBq_\xb9\xe8\'@\xeen\xcae\xcf\xf02@!gz2F~/@\x02\x1e\x89\xad\x97?+@\x96\x00)\x9d\xf3\x95\'@Ty\x88\x18\x8cF\'@8\xd4\xb3\x908\xcf+@]\xd8`\x1c4\x06/@\xa1\xde\xfa+\x03J+@K\xdf\xad3\xe5m\'@\x9f\x02\xb0V\x1b\xd3*@\xc9\x83J\x9a\xb1\xad*@\xa8SA"\xf3\xf8)@\x81\x84\xe0\xd2\x83\xcb2@l\xacq\xd2\x83\x172@\xce9\x0c\x12\xd7\xc1*@4\xe49\xbc\x12\xd2/@\x84s\xe5\xe8\x0fh+@o-K\xa8\xa2\xa7&@\xb8V\xee@c\xe5.@\xb2\xd9g\xc6\xde\x17.@\xaf\xecL\xfe=j,@\x93\xab^\x90\x8bw2@\xfa\xe9\x7f\x80\xd5\xc7/@\x08x\x1e8\xe0#1@\x93`\xfc\x1bv\x11)@\x0c\x88\x14\xef\xb4C0@Z\\x\xbe\x80\xd9(@\x85s\xcc\xb1\x10\xcc(@\xee\r\xedtK1-@\xb7\x89\x8e\x94{\xaa2@\xd5\xdb*:\xf9\x8f-@\xe4\xe7G\x84\xe7\x8a*@\xb3K\xc8\x17\x05\x171@8a/\x92\x13\x121@\x9b\xb1\x93y\x12\xf7/@\xe7\xad\xd0\xf0\xe1 1@\xd8>8m\xea\xd7+@d\x8f&j\xadG.@`\x8a\xfc\xd5\x132+@\xec\x184\xaf\xcc\xa2(@\xd5\xaf\x9d\xdf\x814-@\xb9\x86\xc8rR\xaf.@ ^\x1f\x92\x12f\'@q\xa1G\x8d~\x8d)@\xb1\xf1\n>\xd3f/@\x07\xe8\xb3\xba\x16p\'@Q\xbd\n\xdb\xcd\xc02@\xd07\xab:PA\'@U*\x06>\x1eP0@\xe0\x12+\xdb\xa8\x97\'@5"@\xb5Pu2@\xf5\x17c4\x02#0@\x83x[\x1dn\x95/@\x1aQ\xc18\xef>.@7\x90\xdd\xa5\x98\xd5,@\x95\xbd\xbbj\xdd\xba\'@.\x14\xaa\x9a\xe8%.@XN\x8c\x8a\x98\xdb/@h\x91D\xa2\n\xbd\'@/B\x9e4?\x7f\'@m\x07Q\xf8\xfc\xab.@\xbb\xc2W\xe18\x1c/@\x8cD|%\xf8\x082@\x06\xa3f\x14\x1bL.@\xb8G\r\x1b-\x97,@MT\x8b-D\x98,@"\x99C\x930\x8f/@\xdd\x19b\xb9\xf9\xc0*@\xcc\x08\xbc\xba\xed\x9d)@\xb5\xe0\xa8\xf2Y\x1d.@\xdd\xd6>\xcaw\x17(@e@\x01\xd5{\xf8.@\xa7\xcc\xa7\xbfh\x900@\xd6\xdb\x9fC\xab\xeb/@\xf6\xd8\xe8+\x01\xfd(@\x97@\x9e\xa5\xd752@|\xc2\xe3hq\xd92@w\'\x96V251@,\x1d\xf0\xfeX+3@\x8f\x1c\xec\xaf\xcc\'0@E\x96\xf7\xadH\xaf(@\x06\x96]C\x86\xc0/@\x06\xa8\x931\x92\xed+@\x9a\xef\x92p6\xec0@\xc6=\xb9F\xa7\x141@\xb3\xee\x7f\t\n\x860@\xe6R\x16\xb9\xac[&@\x15\x87\xa29\xe7x2@N\x1bN\x1ceM2@I\xf2\xfbl\x8a\xd43@;\x95\xca\xdd\xac\xfc)@\x8e\x9d\x0c\xa0G\xb31@\xab\xb8\xd7\xce\xc5D0@\xa5\xa69Z0\x96*@\x0e\xd4IV\xde],@\x9a\x13\xd2\x88\xf7\x81.@\xc2\xc0\x9f(\xcc7&@\xb3\xc1\xd5\rO\xb71@\xd2\xcd$\xc9\x12\x14&@\xe8#\xd3W\xc8M*@0(:#v\xde0@\x0eF-\xaf\xc0\x071@v\x05;^\x0bx,@es_#:\xae0@\xd4OVp\xa3\xa3&@\xa3\x0c&\xb1_;1@\x02l\xba\xed\x8b\xa61@6\xb3\xb0\xe2\x85r/@\xd7P\x844\x9d\xeb)@y.c\xb5\x13E.@?H9\x95\x8b[1@\xd4\xd3\x96\xcaz\x95/@+\x93\xe8\xcaf\xcf,@l\xf5\xad\x87\x98&,@?\xe6\xede3\xae,@\xd1\xf9\xbaN\xe1 )@\x9c\x17E9M\xf6/@S\x8f+\xdf\xe3F.@\x18\xd8p}~\xf1,@\xce\x12x\x0f\xaac0@\xdcU\xb5\xb5_\x9a2@")\x9b\xf28\xa7/@\x9bf\xfe\x8a\xb1\x821@a*\xbb\xab\xe2\x881@\xc1\x8e\xf2\x15\xd1\xc2,@\x888\xf21|z+@UdS\xf7\xcb\x12,@\xa6\xc0\xd9\xca\xe3\x100@\xdb\xc9rI\x97\x890@\xf5]\x18\x07\x80\xc40@7\xc0\xa8\xdfP\xd0+@Wl6\xd1\xd8\x1f-@\x97\x07\x02\x1e\xac\x1a.@%\x91\x91v_\xa8.@\x82\xb8\x1aQ\x07\x1b.@\x96\xad=\xd1\x03D&@}\x9d\xbe\xe3\x82W2@g\x88\x0e\xfd\x08\xc6,@S[)U\x11\r\'@\xed\x817\x8b\x95d,@\x89K\xf0\xc7\xf8\xd30@Q\x7f\xf4\xf6%\x96+@\xd3_\xa0\xa3$%.@-vg\x1d\xbc:2@\x11\xb1\xdf<6\xbe2@3\x17\xb7\x9b\x08\xe50@\x83\xd2\x19N\x19\x83/@\xf2`\xf8\xf7;f,@>0,:=K0@|\x8a\xb4\xd0\xd1C.@\xea\xd0\x19\x1a\xd48.@d\xc9\xb0%\xe5\xe1-@\x93j\x9f<\xb5\'/@p\x11)\xec\x10#0@\xca\r\xb5\x92\x0e\xfb-@\xbf [\xf0\':/@\xc8>\x9bG\xdf\xd80@\x00\x92\xe7*\xf8\xd8\'@\n\x97\xacI\xecA/@\x85\xd8Kqbn,@\x1d\x04\xdf\xb3\xb3\xb2,@I.D3\xce\xf4-@\xf5\xb3g+\x86W.@\xe7\x01\x8d\xb6\x07\xf8,@(\x83\xabs]\xdc0@\xc5\x94`\x87\xb0\xcb2@B_\xe7\x1f\xb261@gw\x80O\x90!3@\xd7 G\xd4\x8bm/@\x9c\xecfO\x98</@\x81I\x15A\xaf\xba,@\xe7\x1b\\D\xba\xcf/@\xb0k\xde\'K<0@\xe7\xd8\x0e\xaeb\xab1@\xa3\xe1y\xb1\xcb\xbd2@\xd7V3/\n\xb91@\x89\\a\x95\xc3\x0f*@*\xd5\xba\xabq\xb6-@\x84\x83\xcf#\x86\x83+@\n<N\xdd\x82\xd3+@E\xe8\xd7@Lr0@H\xa6\xf3\x99\x155-@8O\x00\xc7\x9dQ-@\x10\xfd8\xd5\x83b1@\xf7\xfd>\x7f\x9e).@\x87\x1c\x19\xa5\xc9\xd5/@N\xcd\xcb?\x07</@:\x8cB\xd4\xa8\x19/@\xd4k\xea\xeb\x93\x8d/@\x0b\xf3z\x91\xa0\x7f.@\xce\xf5\xf8\xd1\'\x1d,@F\x07Y`\xe7"*@\xa8\x18\x16\xcf\x0e\x142@\x99\xaef\xa2\xc0\x96-@\x01\xfay\xa0\xa2K-@\x14\xc3T\x10A\xdf0@V\xfe\x82\x0f\x86\x19,@\x03/\xa9\xa3\x96\x9a.@8<\xc3\xe1j\xbe0@\xb8\xe5m\xc92\xf30@\x10N\x0b+\xf0\xd30@\xe4n\x9aNK\x13.@\xbfC\xa2o\r\\1@\xed\r(\xdb\x8e\xae1@T\xf62\x94t\xd6%@\x8d\x98JR\xfd\xfb-@\xa2\xf6\nQ\x15\xc32@\xc3\xa6\xcaqY\x0c0@T6\xf7\xb07x,@\xf5\x9f*>\xc2\x06&@rU7[\x93\x1a0@\xdb\xcd\xda\x88\xc3\x820@\x8al\xc8\xeb\x89\xdf0@j\xad.\x97\x19[0@\xa9\r\xfe\xe1v\xce/@b\x15\x0f\xa5\xb0\xc60@2\xd2"\x8a\xb7\xdb0@F\x84\x00\xc7E\x1d0@[\xb1\xd3\x90\xceJ.@Mu7:\x88\xc0/@Ix\xc8\xf0\xc5Q/@\xef\x06\x01T\xee8.@\xb0\x9a<\x99\xde\xd0-@\x1a\x97A\xc9w\xc00@\xbck\xbe\x07\xac\xf4.@Sx\xa8_\x99P-@\xb2\n\x18DZ\n.@\x18\xff\xd3RvF,@v,>\x01U",@\x05\x82\xa7\x96\xb9\x94-@D\xf1I\xedr\x7f+@`L\xd5\xd5>Y1@M\x9e\x84\xfc\x1b\x0e(@{\x9f\n\xcf\xa9\xbf1@\x05\xe8\xa6\xbd\xee:-@\x04\xd0F\x1d\x83\xa90@-\xfd\xb5\x1f\xcfJ-@qr\x16T%w-@\xed\xc2\x0e\xdbX\x07&@dQ`\x9e\xd2\x8f-@uW\xa5\x93O\xa6/@\x984ZwSn0@X\xf2\xb1\xe6>\xd0%@\xe8\xc8#\x9ft\xa50@\x19\x9c\xeb\x984\xcd.@\xd9\n%\x1b\x0b4/@\x90,W\xa0\x15\x940@\x04G\xc0*\x9bG/@\xa2U\xa9zop\'@\xf68>\xd6\xafg,@\xb8$\x11\x1bm\xfc0@\x11\xfb!\xa1[\xb9,@\xd0\x8c\xbccw\xc82@\xeeY\xac\x0f>\x0e/@\x94\xef\x90\x9a}\xa91@\xa3\x0f|U\xcc\x1f/@\x11\x1a:E\x18=(@\x84\x07\xa9\xe9\xaeM,@W\xfd\xc1S\xad-1@3/\xb3k3\x9b0@\xfdZ`\xa1\x88\xe20@\t\x80\x1d\xba`.(@;\xcd5U%\'/@\xa8th\x1d}Z+@\x02\x85^C9\xee0@\'K\x17\x1a\xafd/@\x85\xc9\x89\xbd\x01\xa4.@\x8a\xa5\x91\xda\x80\xb2-@#\xa0\x12\xb3\xb2\xad-@HOQV\xf4s.@\x8d\x19!\x87\xb9&2@\x93+a\x92\xdb40@bB\x15\xf6\xcc\xb7.@\xd1\x10gIW\xc9\'@}\x8e\xa4*\xe3y,@]\xf75\x1d\xf2R+@4\x81\xba\x81\xe2\x1d0@Y\xd2\x04\xb7\xda\x17/@\xda\xe9.\xa2zJ2@r\x1e\xcc;\x93\xc92@\x88 \x9a\xc1\xe6\xa81@\x02\x03\xc9\xc3\xf3G*@<WC\xf2\x87\x900@\xd7\x95b\x9au/0@\xb9\xcb\xd2ia\xc1.@\x9b\xbcM8\xc0>,@t\x12Ped\xf1/@\xb4\x05{`\x04\xc8+@`\r\xd2|\xb2H1@\xa4`\xa1\xb5\xfd\'/@\xbda%8\x01\xe9-@\xbb\x91\x18\x03\x06\xb90@\x9d\xf4\xf8}K\xcb0@\x8a\x8b\xaeO\xbf\xa30@\xa9\\>\x8c\x95\xe70@|\x17b,gr.@\xfb\x9c\xdf\xa0\xfcT,@\x0c\xd3Y\xf8\xb7\xa7\'@+(3,j\x97\'@YR\xb0oy70@\xe6\x8f\xc0\xb8\xa4\xb00@6p\x8ex<\x930@\xfe\x96\t\x92\xab=0@\'\x7f/\xaf\x1c\x8b0@\xb8RA\x0bq\xbd0@\xc1\x0eZ\xb2\xcf\x8c,@n\x145\xb3i\xb0+@\x1a1\xdb\xb4\x92./@\xc0}\x06\xce\xa3\x89.@\x14i\xee`\xab\x1d,@\\\xcb\x19c\xb7\xa0.@p%\xa2\xf8\x9e\xbc1@\xa2#\x80aL\xa1.@\x17#p\xc6\xb7\xe9,@\xe7#\xa19\r\xd7.@\x05U\xc7|\x10\x88/@\xb0\x8a\xa6\x84H\xc20@\xccE\x07\xdf\xdb\xd11@\x11;\x14\xbb\xe60/@\x89Lw.0\x96.@\xa2v*Y=\x841@\xe2\x16R\x12\xb1\x06/@\x81\xbbA\xe8\xc7\xca-@b\x9bM\xdf\x93\xb71@\xfaD\x8e<\x16\xab1@\x8e\x90|u\x89\x07.@\xeb\xfc\x83,\xe4\x0c.@\xf5\xb4\xe3\xd8c\xda+@IS\x16K@e,@\x85\xf6\x8e\xfb6\xc6(@6\x9dP\xa1[\x0e,@\x18)\x91\x7f\xab\x8b+@Q\xa0\xac\x08g30@\x08^\xc1L7\x06&@"\xf8C\x8e\x1e\x7f+@%\\\x98\x83\x11n1@\xb9$\xc7WI\xab.@\x1d\xb1\x07\xfa\xa0\x9f1@\xedee\xd7_z0@\x86\xe8(0 [,@\x8b\xdc\xe6\xa3\x0f\x92.@rnd\xb5\xd0\x0b,@\x1e\x94\xd2\xf5\x17p0@\x02\x17\x14P3\xe0/@\xa0.\xce\x81\xd5\xba0@EZ~Z\x81\xe9,@\x80\x1d.4\x04\xc6,@\x91<\x043(%3@\x08\xb2\xe3?o//@\x93\xe4\x0b\x9aV\x191@\'v\x1b8\x03\xf1%@<\x94\x89ySe2@\x07\x1e\xde\xee\xf7\xbe/@y\xf8\xbf\xfe\xe6\xb5,@\x902:,\xffQ0@:\x9e\x95G\x96W(@ziV\xe5j\xbc(@\x9e)R\xc6\x99#.@4\x05U\xedg\xdc)@T\xe2\xf3<\xa5l0@(L\xf9\xf0\x9fO-@AQ\xfb"wY1@\x9e+S\xa6\\\xbd+@\xfbQ\x86\x0eh\x05-@\x82\xf3\xce\x9aE\x08.@\xb2\x0fVbIW&@-\xe3 \xfa\xf8\xee2@n@\x10\xdc\x1f\x0c,@\x0c\xc6:S\xb6\x04/@.6\xc2\x0bU\x18%@\x89\x00[\x9d\x05},@\xb7?\xbc\x85\xbdL0@\xa3g}\x05\x95\xbc0@\xde\xe8,\x9d\xffG,@\xe6z\xa7Bw\x94-@\xe3\xc3S\xd2\xa2\xaa-@9\x17\x84M\x9ej&@\x8bW\xd3h\x89b&@\x1d\x8bn:D\xcc,@J\xd1\x96\x11\xd6W/@\x87\xaa\xe3\xb0wD0@\xa2E\x92\x83\x1a]+@\xf6\xd0\x92\xbc\xb4\x0b.@\xad\xday\x13\x19K)@\xd0JM`O\x1e,@\xb67/\x03_\x19,@|2\xfbKb41@\xc8K@\xc25;-@\x82\xdf\xf0^\xd2\xc3/@K\xff\xd0\x15\xda\xe7-@g\xf9\xa5\x05\xf8\xfc1@?\xa8\xa4\x86\xfa[0@\x03mh\xff\x7f\x9d0@\xdc`+A\xe7W0@T\n\x7fG\x99\xf4%@\xd4\x08\xd44H&\'@#p\xceK;\x880@@\xdeBZ\xac\x950@b\xf9\x87~\xf8\\2@\xe7\xa7\xcf\xeb\x0f\xbd2@*\x85\xbc8\x85\x140@\xfaY\x81>sF*@\xdc|T\x89\xd1\xa3/@\x12\x9b@\xb1\xf9\x0e&@\xcf\xe6\xfb\xcb\xb5\x0b2@~\xed\n\x18\x92H-@\x08E\xbf\xe8,\x0e+@C\xfaC\xcff\x90.@\x86\xcf6s\x8a\xfd,@7\x1fb8\xaf\xc2/@C\x88{\xc5k\xac-@(\x9c\x9e\xc8\x91Z(@\xe4\xe1\xccp\xd41.@\xfa\xc6q\xcb\xf6w-@\x99\xa3\xcd\xbc\x92\xc0,@q\xba[\x17u\xb3\'@A\xd8G\xbb*1/@\xc8\x88\xcb\xf4;\xe8.@\x87$\x02\xe1G\x0f.@\xaee\x1a(\xf6\xcb*@k\x99\x00\xe9\xb0\xed0@\x82\x94=<\x81$1@\xcd\x8e3.\x84\x1d(@\xe4\xcd2\xfc/\x19.@\xfb\xec\xc8\xa0\x83.*@|\xff\x82!\xf7\x0b)@\xab\x1f\xc6+\xf5\xb30@~\xb4L!Dg+@R\xcf:\xd9h\x1c0@\xd9\xe0f\x8c\x07g.@sy\xc7\x06\x96\xbc-@\xf4\x9f\x1b\xba\x88[&@\x12SsjU\xc9.@!\xd8p\x1b\x04Q0@z.a;2g(@\xd0\xe2b\xdf\x1c&/@\xd4b\xec\x8f4Y1@+\xc5J\x9aI\xe9,@\xbe\x9b\xeb\x99\xe3q.@\xe8\xc8\x0e\xb3>\xd21@\xeb\x85\xc4\xda>\xec.@\xc1N\xdb\xde\xb7\x9c-@j\x8f\xd8\x95}X.@1w\xdb8\xc3\xba-@ 6\xdfhO\xb2&@\xb4z\xcf\xcc\xbd\x870@\x13^O\xcfs0.@\xb5\xbc\x8c}\xf5\xa3-@\x99\x8e\xa2\x84g\x04*@\xbc\x02\xf9\x15\xc3\xb9.@\xd2\x08\xc0b\x11\x17,@\xa1\xff \x83\x86\xaa2@V\xce\x1eb)\'-@\xf6\xa2\x83\r?\xca0@uW\xf4\x84\xd1\xe82@,\xa10\x80\xa2\xc3-@\xe8I$\x9d\x90\x8b*@O\x11|\x8ek\x910@H\xdfmyG\x190@$)\xd1.\xd6\t+@y\x8d\xd6\xb8\xaa\x13-@32\x93\x8a?\xb21@\xb6n2\xc6\'\x080@\x11\xfa\xcc\xd6!\xa80@\xf9\x93\x82\xf3T@0@\xb13\xb3\xe3\rL-@\x04\xde^\xe3\xe7\xad-@\x0b\xa6R"\x86\xa8-@\x8c\x11\x9f\xcc\xd4g0@`3\x1b\xd1\xd8\xf1,@\xc7_<:\xd5\xa8,@\xc6>\xb6\xd1\x9df.@\\\x02\x9ez\xfc\xf8-@\x16\xe6\xdfj\xae\xf1)@\xfd!\xe6\xc1\xd5\x17-@\xdb]\t\xcd\x855*@\x94v\xb8\xe8S.,@C\x12xjm\x82.@\xe6(\xbc\xafwB0@:y\xfb\xc1\xb9\x070@y?\xf5e\xa1\xbd2@\x16"\x1e/\xce\x950@l\xc6\x96\x7f\x9eM.@\xbd\x92\x8c\nt\xe10@\x9d\xc6\x95\xca5b(@\xb3\x85j\xd6\xe0\xd8-@\xfd\x01\x90\xad\x16L0@\xbd\x9d\x07I\x12%2@\x98?\xb8\xcclQ-@X\xb1\x1f)\x9fo-@\x80|\x7f\xfd\x1d\\2@\x82v\x06/V9.@\x19\x03\x06U\xc9\x172@w)\x82\xe0\x89k1@C\x8dl\x1f\xa3\x811@\x8dO\x11\xbb\xed\xa82@\xfa\xc4+#\xd3\xa10@U\xfb\xdb\x947x*@sv\xc3\x9bk\x050@\t\xa0\xd2(\xae%%@L\xdcZ"L@0@pzV\x89)%2@\x8em\xa5\xf4\\\xfb-@\xac\x88\xe2\x1d\xe8\x070@\\\t\xf3\x83S\xcc0@\x06\xb8D4\xe14-@Bsy+\x18\xaf0@\xb5\xc7\xdcE\xde\xf4(@!\x0eS\\q\x080@TA]\x05r\xef/@\x8e\x10}#Z\xb3,@9\r.[\xddc+@G\x82v\x9a]!(@\xa12\xec\x15B"&@R\xa5\x88d\xce\xc7%@\xc5\x9a\xae\xa0\x1180@V\xda\xd5\x1f\x88J3@65B\xf7kK.@\xb5*a\xf5\x11b1@\x8eCa\xee\x18\x07-@\x0ct\xfd\xc9\x07\x0c,@\x04K\xf3\xdf\x82J)@\xd3ZK.\x80c.@\xfb\x08!%mB+@\xe8 \xe9%,4,@\xdd\xc3\xd0itH1@F\x8b\xfbX\x9c\x0b0@\xd9\x90\xbe\xf1\x81\xa8-@!\xf6\xa8*`\xdd/@?\xb2\x9d\xea\x90 /@Y\xf8Y\xcd\x8f"0@\x83\xe7\x86\x04\\D3@\x1fgw0\xec\x9a0@JAC\xa5\xdfR)@:A\xecZZ0.@\xbe\xabB\xab\xeaL0@\x0c<\xd9\xa5B*&@\x98\xfb\x96 \x17\xe2-@\xa6\xbd\xf9\xee\x93\xb4-@\xe8\xa0\xfab\x02\x9b)@\xc4\x93V\xdc\x130/@\xa2\xef\xa5\xfbn=0@\x19\xee\xb9:\x1ea1@\xe3!\xf0\xc4HH1@\t\'\xdf(\x1e\xf3%@ \xe5\xa7\xde\xfaV0@}\x7f\xfe\x03;i1@\xf4_\xea\xe5\x8eq0@\xe3\x95!F*\x90)@\xfd\x9bf/5\xb6.@p\xce\xa1\x1dON(@)!\xd6\x98\x93;,@\xdd\xc7\x7f\xba\xc8k,@]\xf4\x94\x89\r\x97/@\xe0c \x80;|-@\xbbS\xfaU\x88\xee,@\xde{b\xef3K-@\xee\xe0\xd9\xaa^\x94&@-t\xb4\xf0\xb4\x92&@)\x1cFM\xce\x14)@_\xc4\x9fA$\x8f1@\xa9\xc9l\x98\xcc\'2@2h(\xf58"-@\x7f5\xd4\x89P\x12/@\xa2Wg\x96\x1d+,@\xeb\xc7\xe8\x87g\xc7-@\x93\x80\xb7\xabmn.@\xb2\xf8ST\xd6z2@7\x93\xf6\xe7;c/@\xc5\x13\x96[\xe7\xc9,@\xd0\xe1d\xe5+\x8f1@\x8d\x86\xf2\xd6\xf1\xfe%@\xc2\xa3\xdb\xc3\x01\x0c,@\x96U\x95\x07\xf5\xc8)@\xae\x04\xc4\xf2_\xc2\'@\xd8\xf4#\xd99{*@vL-=@N%@\xe7\x8e\xd4EX\xfe0@\xdb\xfd<\xb3\xee.2@W:)\x06\xb4H.@\x9b\xad7m2Y.@\x01\x93\xda\xc5\x18j-@\xa9)xN\xaa&/@\x89)\xd6\xe9\xed>-@\xe9\xd7l\xf3b\n/@\x07\x83\xafK\x97:-@/Z\xac\x87S\x1f.@W\x9d)\xfd\x91\xd02@\xec\x14G]@\xd92@\xc9v\xe5\'\xd8:.@L\xf58\x8dw,2@[\x03\xc4\x98XU1@D\xben:\x1d})@\x7f3\xa6\x1a\x9aA,@\xda7\xa6kO~*@\x8aj\x89\xa4`\xd40@-\xd1\x04\xe7\x92p)@\x99\x00u\xa9\xd2\x991@\xe0\xaeM\x13\x13h1@W\x91\x04\xcbh\xb4&@\xc6J\xb3\xe0m\x0e0@\x98\xaf\xdd\xfe!\'&@y\xa3L\xf0\x19\xd1&@\xc1\x055~\xa0\xaa0@\x02m\xf57m -@\xfd\xb4\xd5\xa3\xb9\x19&@\xb6\xc1\x7f\x9b3\xe3*@C\xd0\x94\x8d\xac\x851@\xc0\x85\xd7\x1cp\xf8*@\xa0=\xdf\xe4\xafg2@\xfb\xd6gW~,.@\x15\x1b\x83oe\xe0.@5\xba\xb5\x80\xe6z(@D7\xa0Ed\xf10@?\nt\x88M\xdd.@NZ\x9eU\\\xe02@\x07\x85\x15;\xf4\xf3\'@\x0b\xa3B[\x92\xf00@\x03\xc8\xeb\x9e\xd4j.@\xb6\x90\xdff2#2@B\xe91\x0c4\xa8-@\xbb\x07H3\xaew/@\\\x01\n0e\x8c1@}I\xfa\x97\xa6\x971@R-\x10\x9aX\x00.@\x03\xa8\xb3R\x04\xb92@u\x92\xf5\xac\x02\\2@\x84\xac\x81G\xc0\x99(@\xef\x01p\x99(\xb7+@N\x01\xd5\xdb!\xc3,@?5\x94\x80\xf3\x91+@\xb6\x9a\xe8\xe1\x8d\x901@\xf24\x84\x99\x99\xca2@T\x809\xaf\x0f\xd10@6D\xcbH\xd1d,@\xfa\xab\x8e\xa269-@\x87\x18\xa16\xd9\xd8/@\x1a\x04Nw\xd9\xb21@A\xb7Ho\xe0\x16&@\x17}\x06U\xe0U.@\x93XiS!\xe8,@\xb2\xea\xb2\xddT3.@\xc9\xc4\xa8\xa5\xfc\n-@\xacDT\xb9\xb7\x16,@\xdc>rf\x0bZ1@\xdfT@\x9fNT/@_Vjh{\xe00@\x7f\x1e}TA90@k\xfd\x9eU,\x1a-@\xb7y\xc8/CO-@\xb1\xf4\xe8j>\xf60@VVQ\xf9aG.@a\x86\x14~-\'.@\xe1\x1d\xa6;\xefk1@\xa3y\x8brI\x12.@\xb3H\xebS\xf6_0@\xfd\xcd\xa1\x9e\xd7\xeb*@\x0f\r}X\xe0\xfa)@\x91G\xc7V\x81\xad0@\x11\x03\xa5\x1d\xb2\xf6,@\xee\xc6\xca\xf0Lt/@lWh\x80\xd5\x15,@s\xbd\r\x0f\x96\xc7\'@\xc56e\x84\x0c\xae2@\x89\x13\xa6N\x88\xeb,@\x18\x8d\xa3I6\x9c,@M-\xfa<\xda\xc41@\xd5\xc6i2\xa9\xdf%@\xdf\x120yP\xe9.@\xd9\x0fy:\x96\x0e0@\xc9\xa7\xdb\xeb`\xdf-@;LG\x13\xbe\xbb/@\xdd \x83a?\xd5-@!a\xe6\r\xe0P-@\x92\x94\xd7a&D0@\xab\x07J0\xae\x861@\xbcF\x97\xb8\xb6i0@\x81\xe5c\x8e8\xf61@\x10\x11\x11\xc2\x14x(@\x1eO\xd2\xebkx-@mU\xd6g\xd8\x92/@:\x88\x19T\x15\xe9)@\xbf\xa7Q@\x0e\x05+@\x1a|\xb9\x1b"\xa72@\xd0\xbd\x90U\xa6\n.@\xf3@\x93b\xdc\x04.@\x8a\xe2(\x83v\xc41@el\x9e\xe2c\xe8)@\xe0\x9e\xfa\xd2c\xf7/@\xfa\xf8\xbe\xc5/\x08.@\xf2\xe6\rx\xf7+1@\xf7\xdb8d/\x1f.@Q\xfa<Mgu/@\xc1\x0c\xd4\xb6\x9f\xd0-@\x07\x8f\xb5S\xd3\xf7.@M8\xaa\xaf\x91\xb9,@_U\x17\xec\xf2V.@C\xf3{\xd2\x925+@\x02P\xc6\xbc\xee\xe7/@\xda\xe0m\xac3f,@3\xf3w\x02\'\x82-@b\x7f\xe2\xe6\xb9Y0@\xed\xba\x91qY\xd6+@\xa4\xdd\x8d\x97\x0er-@c\'&\xc4\xbf+,@}\xf3b;\x0f\xf71@\x07N\x0c1\x99\x04/@\x0b\xe8\xba\xfa\xc0\x0b2@\x97\xf8\x85\xeawe0@\xcd\xa6G\xfd&\x930@E{TS\xb5\x9f+@\x016l\x7fN0(@\xce\xbe\xe5\x9b\x00\xff-@\xed^\x92\xcc\x91\xbf0@\xb6\xf9\x02\xf0\xbe\x981@,\x92Cu}k-@\xa0\xd8x\x0c\xde\x8a-@\x11ul\xb5\xfc\x1c0@\xb8V\xf8\x96\t\xa1)@w<\xa4d\x9dq/@\x04\xf4\x90\xbb\xc6\r0@\xd5T\xe6\xe6\xa5$2@"\x84\xa7\xaa7\xa9-@\xb9b\xfeDK\x05,@m\x8d\xfb~3\x1a1@m\xe8\xa5\x13\xdc\x9c(@\xf0\xed\xf1r\x84/+@\xce2\xad\x85*\x0f/@1\xc8\xa4Yh\t&@\xb3\xb2\xac\xc4^\xc4-@8\xba\xc1\x01n\xcd-@}s~0\x8a\x841@\xb4\'H\x0b\xf8Z,@G\xdbt\x11s\x03.@\x9f\xfc\x8b\x18K\x9a0@\x1ad\x85\x93\x92Z/@\xe3\x11\xa44\x86\xd40@\x83\xfdd\xce\x80\x84-@D\xf9\xe2\x83;\xfe,@\xcd\x17GV\xec\x08)@\x0e\xb7\xb9\x10;\xfe)@h"\x85\x91\xe8\\-@h\x0fd\xad\x035+@\xe5\xfd\xac\x897F.@3\x96iJNg)@\x1c\r\xa4\xe0\xf7\x90&@|\xfd\x88\taM-@v\xb1c\x9e\x11\x05-@pF\xde\xbe\x8711@U\x86Qf)h.@6\xcd\xd8\n\xf4\xce0@\xd9\x80\x11\xed\xa1i.@\xf8\xa2v\x94@\x070@,d\x92\x01\xf4\x15*@\x8cu\xa5\xce\x8dz-@A5dSp\x8c0@\xc42\x92\xe2\x02\x9f-@|k\xa21\x00 .@ \x11\x8a!:7)@\x9d\'\x84\x84,\xd3&@\xe2\'G\xee\xd9\x9e/@\xf9x\x07%\x89z(@7:\xf9U\xd8:2@\xacI\x89\xa1~\xe70@\xd2\x94v\xacbm,@\xb7\xe0\xe3\xa0\x9e\xc6-@\x82\x9b\x98\xd0\xe0S/@\xa2\xa6\xc7\xebY\xcd1@\xdc;\xf2\x1c\xa4\x1a1@~\xaf\xdd@b\xb50@\xaa\x89\x97\x1a\xb1\x9c1@lwf\x9cZ\x14.@\xc7\xb4\xf2\x96\x03\xc31@\x07\t#b\xb1\x1b*@1t\x0b\xcf\xc06-@\xcc\xc2R\xc6ix*@\xaa\\\xe3\xc0,\xfe/@&\xb1h\xff4t(@\xadyz\xd0\x0b\x02)@2\x08\x85$\x89\x9b,@\xcch4\xf7\x81%+@L\xaf(\xb2J\xa3%@\xcd\x82\xc5\x90*\xc41@\x03M\xf7\xa1\x1d\x0e.@\xf1G\xb6\x18!^*@C\x80:Sn\xe4+@\xf6\xdb\xca\n\x81\xa70@\xa0:\x18\xb8\x9e\x82+@\x18\x1bt\xfe\xaa20@\x7f\xa8t\xee7\xb30@4\x16o`\xc4\xb9/@\xd5\x8e>\x8e,$-@\x9f\x1e\xf0\xe5\xa101@\xfd|[\xc61\xe20@\xa7/d\x03+\xd20@f,\x8fL\xe4c-@\x04\x92\x02\x152M1@&\x94\xd9O\xd5j.@\xeb\x01F\xc4\r^/@\x9fP\xa2q\xdf\x1c-@[\x142j\x92\xeb+@\xac*\xa3\xc9\x1a4-@\x97\x08\xe5\x8b\xd0\xcc-@\xf2\x85.\xedjw-@}\xb5\xed;q\xcf1@x\x03w_\x86\x02-@\x1e\x94x\x18\xad\x1a0@x\xbf2!\x9fe+@\x1b~^\xf8&\xa11@#ygXB\xf2\'@\x02\xba!\t\xf802@\x9e\t\xfan+\xc1-@\xb9\x95\xa2#\x11-2@\xbf\x0b\xb6\'\xfd*.@.\xb7\x0c\xc9YE.@\x05Y\xf3Z-\x1d.@\x14\xe8\x91w3\x131@\x92\xdb\xa6\xb8|\x13/@<\xf8l\x0e\x95\xc80@K\xbe\xc9\xd1Q\x1b1@\x9813m]M0@\x92Fb!\xe3s(@dy\xfb#\x07*\'@(\xa6.J\xca\xc80@\x92\xc9\xb6\x16-\x101@\xbd\xf4\x9a}\xc1\x89.@\xa2[\x9e6\r\xaa0@n\x19\x80\x9a\xa1\xa01@\xe8=y8\xb0\xda%@<\xe5,\xd0\xdc\x97/@\xb8\x12\xec7\xcc\xd7.@{\x8e\xe7N\xa4\x0b0@n\xac\xca\xba\x8ez1@"s\x87\xcc\xe0\xa4-@\x9d-\x14\x00>\x9e,@\xf0\xf2\x1b\xa6\xaaw/@\xa4\xec!\x97\x987/@N\x19\x8d\xa8\xcd\x060@\xf9\xe6G\xb8\xfa*.@\x80\x9b\x13\x08\x86g.@\xc6\xc6\x8d\xa0\x85\xc7\'@~\xa6\xccN\xfb?(@\x8e\xb5Y\x9b\xa1=-@GB\x92V\x05\x81,@\xa1<a\x11a\x8a0@\x0b\x816;h]2@/G\xc6\xc5,U(@\x8a\xf67\xf4\xf0*.@\x17\xbb?\x8a,U(@#PAQ\x99\x8d0@\'\xef\xc61\xb0\xe9-@MU\xbd\x19\x13\x0f1@I} \xe6\x01\x10/@CJ\x16R\xa7r0@\xc4,\xd3-\xff\t0@\xeb\x11\xb5E\x83\xe7+@\x91[;\xa8\xcb\xb3,@X,9\x14H\xdb-@\xf5\xa3#j\x88u1@\xb7g\xeb\xa2bD1@\x0f\xf2m<\x9a\xa41@Z3\\\xe1\x16\xf5,@g)\xc5\x10\xfe!)@\xeai\x1a3 \')@O\xe0\xbcL\x87\xd81@\x9d?\x08\xf7S\xb7-@~\xb0\x94\x93\xf5H*@\xc7<\xa9g-\xa7+@\xd7\xc4\x87\xcd\x8f\x9e0@\x81~ax\xda\x1e,@\x1d\x13\xd3\x1e\xb3i/@\x99\xc5wA\x85\xcc1@\xe6jY\xc9\x8a\xd11@\xb7\xe9y\'>\x13-@\xb0\xba\x89>\x81\r&@\x06\x9fc\xa8y\xca(@M(\xf4X\x19\xc33@/\xca&>\xf6\x930@:p\xc4rJ\xd40@\xa1K\xea\x11\x85\x971@\x8d5\xe8)o\x150@\xe5\x05\x87e\x84\xad+@\xe5\x8f\x8e2\xbfa(@n\xd2\x01F\x14\xc4(@\xd3\xf8q\x1dL\xbe0@f+f\x13\xd7\xc1,@\xea\x99t\x8f\xdc\xf20@\xf5\xc9\x88\xe2\x9d\x17,@\x94J\xf4\x8cf\r/@y\x15\xf8!2\xd10@\xe9\x16\x06y\x0c/0@J\x92\x00\x16\xde\xcc0@c\xe8nh8\xb9+@\xeb\xc3HL\xd6\xfd+@\xc1m\x0c2\xd4\x88)@1\xf9\x9a"\xff\x1e1@_7\x9ff\xd8\xba)@\xd1\xb9f\xa9\xe5\x040@\xf0\xf1\x06VT\xf7.@\xd6\xc1G\x9b\xf1\xa9*@\x81\xd3\x19\xd5v\xd60@mC\xae\xca\xfb\t-@\xe1\rJ\xd8\xa2\xc6-@\xde\xe4A\xce2T-@\x0ew\\DQ\x8d2@E\r\xe3\xd8\x84\x93-@B\xc4\x8aJ\xef\xe21@\xe6\xe7\xc1J@\xe7*@5\xe0BA\x8f\x98,@\xb8IC\xf1\xc8\t1@\xd5\xf1\xf6\xbco\xf90@\xb5B\xfc\x1afR0@VG\xff\xcd\xa58-@\xee\xe8\xbec\xf4\xdc0@nL9,\x00\x15/@\xb2\xcb\xb0f\x8f\x130@\x94\xca0\xc4\xe5\xc0\'@\xb8y\xf7o\'m/@\xad\x9e\r\xde\xd9,)@A$\xd9\xffj80@]\xa6\xc5\xf7\xf0D.@qSm2bB.@\x8f\xcf\xf2\xa6\x08\xf2%@5\xf4?\x11\xcd\x001@\xc3\x03\xb5\xe1o 3@$\x86\x14p\'\x932@-\xdbo\xedc^,@o`\x9f\x8f{\x9a2@\t\x18\xcd\x15\x9eL0@\\\x19\xc3.9c-@\xa0g.\x99\x8a\x0c1@\x15\xca\xf5\xb9\xd6\xd7.@\xd3\xfb\xc7z7\xae\'@\xadjG\xaddo2@d*\xba\xba\xf4\n+@x;zy`S,@\xaa\xf5\xceX\xaf\xe61@\xef\x9f)L\xee\x061@U\xf4\xe0\xe4m\xd1.@\xd4\x1c\x9b\x0b\xb0\x06,@\x96\x0btP+#,@)*\xb2V\xb7\xd0-@\x003+3\xec6+@\xd8\x8e\x1f\xebS[-@#\x89\x12\xc0\xcd\xa0.@\x9f\xac\xaa\xb8\xb5\x070@\x87\xa7\x96\xc7\xbd\r*@?\xceD\xdd\xa7\xc51@8T\xa9%\x87//@72\x99\xf5\xae\xfe)@CZ\xd7\xf5=\x17.@3=\xc7\xd2& (@\x7f\x9dD\xe9\xad.-@*\xc0y\x8b\xd8>\'@\xe5\xc66F\x8f(.@\x0f\xba9\']U.@\xd1\x10[r\xf0!-@\xfe\xbcO;\'\xd70@\xdbz\xf3\xd8\xb6 +@\xa6\xc2.|K\xb10@\xa0\x10\x14\xcco\xbe0@\xa4\xb5\xb3\xc8*\xda0@\n\xaf\xa33\xacg(@\x07\xcdw\xf2\xdc\xb0,@\'\xf7\xdd\xf8\x15\x8c0@l\\\x88\x96[\x04,@\xfd%8\xd2E\x1d1@4\x8d\x80\xa4\x0c\xea,@\x96Ds\xf4wV.@\xc6\x15\x1f\xab.\xf40@\x94\x82-\xc2\xda\xc22@\x147\xc3K\x1d\xc1\'@\xb0\xf1N3t\xc1/@\xbe\r\xf4\x13\'\x19-@R\xc8\x04\x92\xebF1@\xc7\xe3\xb0\xc2_`.@\xabw\xd6+ha*@\xb5f=F\xe0\x81/@\xedV\x987l\xe72@}\xe8\r\x1e\xe0\x181@m^\xb47a\x180@\x17%\x0e\xee\x162\'@\x14\xa9\xc38\xec\x8c0@\xdd\xe9\x0f\xfchn.@>\xd4\xd8\x91\xe0\xf9(@V\xdf\x9ap|\xf8+@\x18\xca+1\xc0\xab0@Q\xe2\xb7\n\x0b\x9d1@\x02\x8f\x00\x07)\xa7)@\x14]G\xc68\x00/@\xbcsW\x9c\t\x9e-@\xaew{}\x13.-@\x1b\xb6@R\xd6\xb9)@\xca\x84\xd5\xba\xf2/*@"(u7/\xaf0@\xb5\xe7\xfa l|0@\xcd4\x1d\n&\x9f0@\xdch\x1foB:3@A\x8a\xdbzU\'/@\x10\x8d\xf6\xf6\xc5\xc6\'@y1 \xc5\x055.@6\xa7\'\xdc\xb8\xd42@(\xff\xa8\xd4\xe7\xf5,@\xbd(\x14\x1a\xf2\x1a.@H\xc1\xe2V\x8b\xb62@\xed\xdfW\xd1\x8c\xd40@g\xd2\xdb\xdeP\x87-@ \xf3(\xd8\xbe\xba/@~\xa12I\xe7W1@ \xd7t\x96:F.@\xa0\xc54\xd4\xed\xbb/@\xc6\xab\xe3\r\x01].@\xcb\xf1\xefF1\x161@\x87\xae\xc5(^\r1@\xed\xf2\xc2\xa6\xe1\x9e.@{\xddv\xc6\x15\x9d2@\xb9\xeei\xbc\xcb;-@&;?\xa1\x95\x1a0@62\xcf6\xc3\xd20@\xefU#\xd0S\xfa/@Z\xb9\x059\xde\x05\'@\x91\xd6\xf3kF\xb7,@\x19_\xef\xf7H\x1d.@jBB\x0bA$,@\xc4\xea\x8f~~\x0c.@\x8d\xf7\x0b\xb5\x85\xc10@\xb8z\x7f\x81\x0e\xa9)@\xb4\\\xe5d a.@\xc3\xad\xc8\xd6\xec\xed/@\x0b\xb5\xe9\xe6\xd6\xb9-@\xc8 \xa9)\xe2\x911@w*\x1f2C\xe11@dng|?\x03-@\xf0\x19\x7f2\x84\xd9&@)\x85\x1b\xa3\\$.@\xe8\xac\xcf\x832\xe90@B\x1d3\x04\xb4\xe50@\xa9\xb7\xca\xac\x1c\xdd.@\xddS\xac\x83\xf7o*@z\xdbJ\x07v|*@\xba\xc8\xd1\x8e\xda:+@\x90\xa5)\xcb\xdf%.@#*\xbe\x83m\x94&@\xf0\x7f\x19\xfb\xda\xf2(@\x85Ifo\x8aH/@C\xd9\xb8q\x86\xb2-@R\xf5\xc2VR\xa6-@<\xa9n\xd2i\x97,@\xf6Vvq\x81\x13(@\xbfg\x93\x9e2>0@QM\xe9(7\x98/@V\r\xa0\x04\xbcu-@Lf\xe4xS\x85+@v\x90q\x85\'\xd2-@\xcb\xa6n0\xdf\x7f1@\xd4\x0f\xb9\x9ctG-@\xc85:\x9b|\x87-@l66\x88\x7fG0@\xe0p\xb0\x18\x05\x18.@]\x1f\xb8`\x138-@\x88%\xf2\xf9\xdc\xb9,@\x1b0\x12\x86\x97?1@\xb7\x98\xea\xa1C72@\x8ae\x99\x12<8&@[\x9a\xa7\xf0\x19\x1e2@\xee\xda\xeb5\xb7:0@s\x1b(d\xc8w&@\xa9\xc4\xa6\x9b\xcf\xf8/@\xc5\\\xdf\x93\xd7\xaa0@\xc1\x1b6|O\xd60@8-\xcc\xda(b(@C?\x89XLz.@\x8c\xe9\x19\x98\x11\xb2*@)z\xc6i#\x921@\x80\xd3\x99\xd2\x98p-@f\xd9\x02=\xc4B0@\x98\xd7\x8cY\xcf\xcd-@\x96\x84(\xf72.-@/\xd2\xb6\x0f\x92\x01&@\xf2\x0b\x93L\xfd\xef2@1#1\xc0U70@\x8a\xfb\xd2>\xb4$2@\xd8\xbdgC\xb9W)@\xb2\xa4\xf5\x83\xec\x9e&@1\xc0]H\xa6\x021@\xa1\xa7\xea?\x87E0@?\x10a\xe3k\xe6.@\xbfqJ[\t\x94-@\x07E\x94=\xdb&-@Pt!u\xc5\xcf%@W\xf0\xe0h!\xd40@\xb7X\xac\xab\x07\x111@\x10\xbe\xce\xff\x14\x15.@y%\xa4n\xd6\x8e+@\xb6VN\xdf\xc5c2@!rK\xe1[\xf5%@\x9f\xdb\x18\xa9\xff\xb7*@5G\xe1e\xb35,@\xc1\xb3\xf2\xa7\x16\xcd-@r\\h^\xb9+2@MD\x14\xcc\xd6W*@\x17Q]\xfa\r50@\xd5\xff\xc9\xa3\x00\xf00@x\xa6\xa5vb#*@\xdd\x83-\xbe\xa3\xa3\'@\x13Nm\xa2\xf51+@\xa2\xa1\xb6C\x96\xd0+@\xb5E\xc7\xe3M\xbb\'@\xfc\xf10\x7fQ\x8d.@%!N>\x88\xa8(@\xfc\x11\n\xeci\xe0,@\xe6v02\xf8j-@M\xde\x08\x13\xc6\x8a.@L\xcb\xf5\xe8C\x8f&@3\xea\xf9\xac\xfa.0@\x1bI\xff\x8f.\xf5.@\x99%\xff\xff\\\xcf/@\x9e\x80*\xb9h\xdd0@\x7fc\xb0~\x0c\x011@\x7f\x93h\xef\x9c\x9e)@\x01\xa3_\xaf\xc1H1@\xae\x98O\xf0\xf972@\x12u\x9eK\x8b\x952@1\x8f\x91\xb7l\xe90@\xc73W\x14X\x992@\x1a\x16\x99\x1b\xbc\xa21@Oe\x9e\xac\tH-@\xcc\x1f$\xc3{\xeb1@\x80\x9c\xe4\\\x03#*@\x05\x84K\xfa\xf6w(@\xee\xa8\xa1\x87\xc6F0@\xb6\xddD\xf1\x82j0@\xac\x02\'j\x0e\x99,@H\xc0\x91JO\xe0,@\xc5q\xf4\x867-1@\xa2lt)\x02;-@O\xa6\x06c\xfa\xcf-@}\x9f\xce\xa7z\xb3-@7f\xfaF\xa9\xa50@\x0b\x94\xd1\x88j\x99-@\xd10\xbda1X*@\x1b\xda\xe0\xcd\xf1\x92&@\xa3\xd5\xc9\x16G\x882@*O\x85G\xd9\x03,@\xf8\x18\xb3\xb8R\xd9(@\xd9\x9fA\x18\xac\x0b0@6=D\x8b5T0@\xaf\xd4)\xa9sS(@\xf4\rL\xed\xac\xc0,@\xb6`\x1e\xe9\xed\xc9-@\x1f\xf3\xde\xcc\xc4\x9a1@\xff\xb6\tx`O,@J\x99\x8c\xa6\x8b"0@ <\xe8F\x92\xee0@g\x9f0O\xa4\x14-@\x1f\x84F+\x03\xf30@\xc0urs\r92@? \x86\x13`\xae+@wK-T\xb4|&@\xad (\xa9(\x8a+@\xebW\xe9\xea\xf6\xc1+@?\xd08Ir\\&@2?\x85\x8c\x8b\xa8\'@\xb3n\x98d\x1f4*@\xe6}\x18[\x1a\x1d+@\x03U\xb7\xf6\xe312@\xe5\x8e\x00N\r\x9b-@\x90{X_\x0c\xd80@\xe4\x04 \nQ0(@$\xff\xa3\x89\xa7\x1b0@}\x1c\xca:X\x840@S\xdd\x9b\x0c\xd0?0@\xc9T\xeb\xda>D1@\x88\xe8\xcdUc\xb41@6\xbeT"\xe2\xab-@\xa7\xe8\xea\xc8B\x02&@\xabX\x1d\xf6\xd3\x191@\x86[f&x&1@\xe1\xd6\x8d\x1cW2-@C\x8c\x8d\xeaPV/@\x9d&&\x1c\x03`(@\x91\xf0\x052\xe2I-@]\x04\xdbe\x89t.@n\x03\xc8\ro\xa1.@nf\x85\x9cN\xbe,@0T\xc0\x180\x9d0@1\\\xac\x956\xf5&@\xf4\xb2\x96\xd4*\xca/@L\xd2e\xc6\xf6\xfb.@\xcb\xea[\x06p80@\x08L\x9bV^\xd4-@2\x1a\x9b\xff\xf0)0@\xfe\x88|\x81\n\x8c-@V\x10C\xddv>/@\xab\x190z\xf5e-@H\xbb\x98\xd0\x14\xd4\'@;\xd6\xbfx\x92p.@\xeb\x05\xac\x18\x81\xbb-@m\x0cz\xc70\x00.@\xf8No\xd6~\x1a.@Y\xf4\x9cz\xdd\x922@hW\xce\x86u\t0@t\xba\x9c[\xc7\xf70@\xbe\xd2\x8e\xeaO\xcc-@\xe4\xdf\x96\xb7G\xcc2@\xefV]K\x02\xc9\'@\xac\xf5\x07\xfa!\x91)@\n\xd3z\n\xe0+-@H|c\xef\xf1\x9d)@\xe9\x15\xee\xe6\x87.-@\xbc\xc9\x0b\xb4\x99\x10.@B\xf6\x0eg\xf8\xfc%@"\xd2\x96(/v.@\x8b\xff\x93\x16YN+@\x0e[\x16\x9d\xea\xa0&@x\xca\x18\xc7a\xbc+@\x94\x80s~\x9a\xb92@$\'\xc7\x90\x9a\xdf-@M7\x1c\x10\xc2\xbd2@p\x17\xd1\xf6)\x8d1@#_\xf0\rq\x07,@O\x03m\xe1\x88"1@\x12\n\xf7\xcavT-@Z\x0fkTI`.@3>\x1a\xb0R"\'@K)c\xcc9\x0c-@\x8d\x04\\\xa0}\x801@\xfda\xa4\xb8\x93,0@\x91\x7f\xc0\xc6\x1c\xa81@eh\x81\x97d\x1b/@%\xfb:^\xc6\x0b1@\xaf\xc0\xcdj\x167.@\xfa1\x93\xe9\xb4\xe5/@\xdf\xf6\xee\xe3\xbb\xde)@\xd3\x01\x80\x12\x92:-@HS\xb1]\xab\xca)@\xfc\xc5hY[\xfc-@o\xca\x0b\xc9\xa701@\xd3\t\xd1l$\xd40@\x997\xd4:\xc2\xfc1@\xa7\xb8\x03\xf9001@l\x9f\xad\xa3\x7f\xca0@L\x80\xd1\xbdw\xeb2@[\xfa\x0b,\xb5\xc2-@LS\xe1\x07\xa5\x000@e\xc5\x13\x8dp\x8a2@\x82\x9f*;t\x19,@\xe3\x19\x16\x81o9&@3+\xcdMk\xcb-@B\x97j\x1bK\x9f1@c\xbbW\xab;\xcc1@\xf5\x93\xffi\x98\xb3*@TW\\\x96\x8fr,@\x89d\xf3\xf9\xdd\xce(@\x9f63p\xd8\xb81@\x0c\x8b\x02\xeb\xff\xe90@I\xa5\' \xb561@:\xab\xac\xfb\x99\xaf,@\xecn=.\x05\xcc2@\xf6\x08\x94\xb1\x93\x9d+@\x80\x16\r\x08\xda\xb82@\xd8\xe3Ee\xc9+0@\xd1\xbdi\xe2\xa5\xbd.@\x90\xbe\x0c\x8d\xf2\xc01@\x833\x8b"\xc9\xe6-@\xda\xae\xc3\xb3/\x05+@\xf5\x9a\xfc\x94M52@\xc1\x8d\x93 <m&@\x96\xe9Ov\xf00/@\xbe\xf0\xa7\x8e\xa2Y2@\xdf\x88\x7f\xf6vx1@I\x98L\xbaX\xc0,@PE\x04\x88+\xe80@"\xf8\r\x96\xd3\xe4+@\x13\x11D\xf0742@j\xfaq\x8b\xdc\xe2&@fD\xbbk\n\xad)@\xddPG\xd8 \xa2)@\x94\xba\xf8X\xdc\x86)@\xe0\'\xd4\x8e\x8b,.@\\\x9a\xbe6(\xe7/@\xd9\x94\x80\xb29\x121@~W\xda\xd2!m/@\xce\xdb\xb2\xc2YR*@z\x81t\x7f\xdc\x88/@{+\xb7\xcbc.0@\x02\xb37\x90\x0701@b\x90d\x04u~/@\x861D\xd4!d0@%\xe1ua\xbf\x190@\xe6$$V\xd0-0@\xda\'\xdd8\x08\x90+@\x8d\x84\xf9} \x1f\'@\x94\xb9\xac\xabDS0@\xaei\x87L\x92q,@\xa3\x8eu\xf5\xf6L.@\x8c,V\xd2\x1c@0@\x9f\x94\x16\xb32\xb4/@\xf3;\xe8\xf7\xfa\xc3\'@\x1aQ\xc18\xef>.@\x83\x17\'1\x94Q)@\xdd\xa1\xce\x9as\x92/@\x8b6T\x0c3W/@Z\xea\x80\x15A[1@;q\xe4\xf6\xcd\xf1/@O@\xe5W\xb7\xcf(@\xfb\x87\r|,\r.@0\x90\x07\x1eP\xa40@\xe2\xea\xb8a\x1a\x01,@\xcex\x85z\xb3\x0e.@\xdd\x17\xc5\x96\xc4\xa0+@\xb9wk\xf2g3/@\xe4\xc9q<\x0e\xa6-@\x11{\xf7\x0b\xd3\x820@i\xe6*@j\xb0+@\xf0\xb9k1\x1a\xb3-@a\x95\xa0\xa9\xdf\xea.@\xc9\xa2\t 8M&@\xd6r\x1c\xe1JV0@\x04\x1b\xd7\x98\xc5\xe9/@\x05\xca\x80\xb1\xd7=0@={s^\x99\xc7/@\xff#\xb7b\tg0@\xd2%(\xb9\x88C-@e\x82\x01.L%*@\xd6\x85;S\xe9\'+@\xe4\xc7c\\g\xe1-@\x11c}\xb0.\xc0-@\x11T\x0e\xa4\x8d\xdc.@${\xf2z\x97\x9a)@\xa8\x8b\xa7\x13\x84\xcc+@\x0cw\xee\x82\xb3\x8d/@)\xde\x84\xc4,B(@,\x99\x14x\x06\x14.@\xa8X^-\x1b\xb7.@\n\xa5.\xc4\x111-@\xaf\x04\xa8a=\xb71@\xa1\x10\x87\x10\xceh.@r\x9a`\xa1K\xd4,@\xb4\x96z\xb7\x03\xde0@\x94\xfb\\\x8dl\xb7-@\x8a)K\x1e\xb8\x9d)@\x8d\xce:\x15\xbe\xd21@\x9f\xce\x17\xdb|\x1a.@\xbc\xf8G`\xd0\x020@0`U]\xec\x9f-@[L"\xb6\xa2\x8a(@(\xdd\x8c/2\xed-@\xdb\xe6\xfd\xdc2Y1@\x1c\x94h\xae\xe1y,@\x8as%\x1e8\x82.@\xee\x99\\\xe8.\xb31@\x06\x9d\xbc\xd2\x12P2@4G$\n\x0f30@z\xbf\x83\xedjt/@\x1c\x87\x1f\xcdT\xc8+@\xb3\xe9.9\x03Q0@\'\x91\x068\xb2\xcc.@\x10\xfe\xef\xbc\xa1U2@\xa93\x93\x10uT.@D\x01\xe4\xd0\xc9/+@\x9bv\x8f\xed\x0c\xfd/@\x0czz\xa8\xbd\xd8)@\xb9\xd01 !\xd5+@\x13J9\xa3\xfa\xf3,@"\xb9LG\xd1j,@R\xc7\x93h\xb2\xc6/@"\xad@\xa1\xfa\x9f0@\xa0m*S\x8dl)@\x83\xe6\x08~\x02\xd82@\x94&\x9e\x16\x83\x8e0@\xffE\xf7u\xd9\xbb2@\xcc[~\x99%\x800@\xda-\xe2.i\xbd\'@\x1e\xe8+\xdf\x8aA.@m\xd6\x18R\xb8\xe50@\x81\x88Q\x14\x9d\xf90@\xe3\x9e#\x02\xa2\x0b1@\xc0\xe9\xe2\xf03J-@\x99vJ\xc0\xe0\xa2.@\xcd\x83\x0f4\xdd\xc0,@\x8a\x03mJ\xc3\xa0-@\xb3#CaW\x1b.@\x87\xad:\x7f\xb7\x93&@A\x87\xcfV\xd6r+@\x9c\x81\xe0a\x17I)@\x84\x15\xa0\x16\xf2\xcd+@\xa6\xa0d\xcd\x15l,@(\x05{\xd1\xc5\x17,@\xe5p\x027.\x1f2@t\xb5\xf6Fr>+@XB^]\x90\xa4&@\x97OYUWd(@\x16?\x18E\xb9e(@#\x93\x84+\x1a*2@.\xd2b\x102\x812@\xa8\xfdX{\xbb-0@eO\x04>=\xfb.@\x18I\xf6\xab\xcaS.@\xa4"\x989\xd8\xde/@\xb35s\xbf8\x07/@\xcb\xa4X\xfe~=-@O\xbd\xe5\\\x88\x8b0@{\x8d\xd4\xb4e\xe01@\xd36\x04\xa5\xc2\xc02@\x82\xa0\xdf\xab\xa9\xab+@\x18M\xf61C\x8a\'@ =\x80\xec\x81\xc61@\x88\x03\xc6\xd5\xca`*@\xc1\t\x1a\xba+\x05,@y\x83\xed\xa6\xde\xb5.@\xc1\x81\x98\x82\xe9\xd00@\x82>7al\xfd)@\xd0\xc4\xb4\xce\x9dQ-@[tj\x1e\x80\xc0\'@\x1b\xe3UIf\x00\'@\x08\xb2\x04`\xa5\xd62@\xe1\x83@T\x1d\xcf%@\x1e\\\x8c\x92oK(@;\xaf\xd6\xe9|\xa5-@\xd7\x98\xccu\xae\xbe0@b\xfd\xa8\xf5\x94\x19)@ckx\\\xa8\xf60@$\x84U/\x8d\xc70@\xc7\x9fB\x04\xcd\xb5,@\xa1\x9b^\xafW\xe8*@\n\xd0r\xe6\rz0@\xa3\xf9\x90]e\x010@,t\xd0m\'\xa91@^\x95\xa0\xde\x85\x96+@\x95\xf2\x9c\xee\x9a\x960@b\x9d\xb4\x05\xe4\xe3+@\xab\xd24\xbf\xd5n0@\x03\xeeN\xf2\xd2\xdd-@1\xbesh\xca\x15(@}xhdZ\xcf-@\x94m\xcdI1<(@c\x90\xb1\xd0\xe8\xaa1@M\x13\x92F0l-@\xc5\xf08e\x81\xd5+@-e\xfa\x1b\x83\xa31@\xed\x96\x96\xc9\xde\x8c1@n\xfd\x8e\xc6.\xed)@&-.\x06\xba\x00-@\xf0\xf88\x95v\xdb/@z1\x96\xc7\xee\x0c*@\xef\x03d\xaf#!,@t\x1d\xce\xd7\x05)0@\xea?\xc09\xc5\xbe2@\xe3\x85\xf0\x1a\xe0\x1b.@FI\xb2#\x8c\xbb0@`\xcd\xfby\xfff.@\xe3\xacJ\xd3\xfa\xd6/@\xc0\x9fL\xf7I\x08-@\xf4\xa6\xea\xc7\xc0\xb80@.\xf5h\x08\xf0\xda1@GO\xf3\x92\xf6x.@Ya\xef\xc6Of.@\xf5-"\xae\xc7x1@\xc0\xe5b\x827\x05(@K\xe6DAX\x9b,@\x80\n\xf1\xdb\x9dE2@\x05\r=\r\xbeL(@U\x0c\xa0E\xf5?.@\xde\xc1B\xa8?\xe0/@\xd1d\x82|\xd9G.@\xd7\x1f\xf7\xb3S\xce2@\xb8\xf5\xf5\xfb\xaaX2@\xdcZ(\x1b\xbd71@\x19\xf6\x8f\xc2\x88\xb13@W\xbe\xe7\xf4su0@k\xc4\x00t\xc1;,@y"\tKqs+@\\n\xf6\xbc\xdb\xc02@\xc6\x8a\x19:\xc3\xb2+@6}\\\x83Qy.@>Q<\x17\xd9p,@\x9f\xfbQ|\x83\xc52@\xf0\xad\xf7\x9a\xdcr1@\xd0x\x94\x87"\x93+@\x06\xf1\x87\xe1\xbd\xfb(@4M\x94\x8b{./@M&\xb2>L50@W\x1f!\x9bD\x0e*@\x04\x8cp\x99\x9e&,@\x05w\xb6\xcd\x1dh.@\x8a =c\xe2\x7f0@\xa2\x13^X/\t,@\tUpw\xce\x890@\x95Y\xe1\xc0/\xfa(@\x1f\x16\x08\x8b#\xe61@\xde\xcfK\x82?\x1e-@_\x1d\x10I\xaax+@`G\x8eZ6\xfc/@\xd3\x8e\xdfZ\xb7\x99.@1T\xc2\xd7\x85y+@\xb4\xf6\xa6\xe5"6,@ P\x84\x9e%\xf1.@\xde\x9bn\x1eL\xec0@A\xecH4t\n.@?[+\xbe\xb4\xac0@;\xc9\xb0C\xa8\x1b1@.mQ\x16\x85\x13-@\xdbp\xb3\t\x16\x8b\'@l}\xf1\xdc\x88\xc42@$KI\x9bl\xde(@\x03-/\x9dd\x06.@S\x9f\x8c!\x90\xf3/@\xc2;\xac^\x15b&@pd-,UB2@\x9bJ\x11\xa6^\xae&@\xae\xb4\xa9\x16\x00\xf71@?\xbb\x94\xbd.\xa4+@<5\xf3\x14\xf9\x100@;kD\xa1\xff\xab+@\x89Hq\x00\x91Y(@\x14k\xf6v\xef\x81-@\xfd\xbdH\x81g\xd5*@\xbe\x99\xa9\xd2\xaa\xb22@\xc1\xe7\x0b2\xf9t\'@\xc5z\x95\xe9\xff$.@\x12{\x19\x0e\xf9\x85/@{\x9ey\xc7V\xec0@Z\xf5\xcfc7*,@\x1ftB\xc2\x93Z-@\xd2\x14sE\xd1\x0f,@y\xa3J\t$\xd7,@E\xe8\x07\x88\xbd 1@zwe-v&+@\xd1\xd5\xbc\xc5\xa0\x10,@<\x84\xbf\x08\xe0:%@\xd7\x13\xd1\x86T\x04-@\x1a\xb8\x9e\xc6\xca\x821@wB\xe9\xea\x11\xa5,@\x92S\xe4\x82\xa9\xda/@\x02l\xba\xed\x8b\xa61@\x17m\r\xb5I!0@\xc8\xa6\x13\x90\xd0\x18-@\xb9\xa94\x82\x88\xd73@\x07FpTy_2@\x87\xb8\xa6\x15<0*@e\x13\xb4\xd2~\xc71@o\xc9\xbdWQ\x05(@+\x8f\x82=\xdf\xff\'@\xef\x8c/\x87\xb1d2@\xe6P\xd7\x1b\x0c\x1f.@\xce\n\xbd\xaaC -@q!Q\xf6\xa5Z,@\xac\xd4\xd3\x144\xab)@*?#a\xbc\xbb0@\xd6(\xc9\xea\xfd;,@\xf8E\xca\xa6\x07|(@5`\x8b\xe9\x19y0@\x9ad]\x0bN\xff&@\xabr[\xdd\xf59.@z2;z:\xa8,@\x94\x1c\x19{\xda<+@\xbe5\xcd3\x0b;.@4Nz\xc6b--@+\x17\xcba\xfe\x1d0@\xa3\xc8\xa0\xebx^)@\xa0\\\xc0^\xad{1@\x89\x86\x940\x1bL0@\x91\x05\xd8l\xb2S/@1J\xad\x10%\x95)@\x02\xfe\xef\xcfK\xf7)@\x06\xfc{ \x02{,@\xfe\x19\x82p\x01\xcf-@\x9fZ;\xf3\xcd\xa3&@\xab\x03\xb8E\x8f2.@\xf2\xbe\x00\xffS\x940@0\x0c}\xb2,\xf10@\x1c\x05\t\x0c\x8bj0@\xe8\xdc,\xd2\xf7\xf4.@\xdf\xf8@\xc1\x83\x9e0@\xc0e\x0b\x87[\xea.@#S\x90\xe4\x18(-@I\xf8\xef\xf2\\\x130@\xa3\x91NH\xca\x92,@u\x88)A\xf2\xfc/@ob\x12/VZ1@b\xd6\xbe\xc4\xc9T,@\xe6\xc2^"\xfd\xc00@\xa27%S\xc9\xa72@\x94|\x12\xc5\xf9i.@\xce)\xfeA\xe4\x11+@0H\xd0\xc8\'<-@\xf7\xd4\xb2]\xddO1@\xc9\x8cS\x9c\xbf~1@f\xd5\x8a#\x0fN-@\xbdg\xd5Wz..@\xb9\x92\xc4)sO*@W\xb2\xb8`\xe6V*@\xe1\xb8p|\xf3z1@\xbd\xa7\x12\x16\xcb\x13-@g/zGW\x0c-@\xaf\xb1Q\x8c\x00\x7f1@s\x8b<z{\xd9+@\x19\x8b\xe8\xee\xdc\xb00@\xbb=G\xdd\x1a\x8b/@\x14\xb0\xc7\x06\\y/@\x97\x9f\xf9\xe5\x1d\xf5%@A\x15\x88~lR,@f\x9b3\xc8\xc3,+@]\x00\xf4u\x9d\x811@\x8a\xbaLGJ{0@\xdcv\xde\xd7\x91\xa4*@.#(\xf3\xfc\xcd&@\xc3\x94Si\xda\x9b\'@z\x8be\xf6<\xbe0@(qi\x9ep\xa60@\xae\xdbI\x8csT+@\t\xc0\xf9?8\x021@#\xf1\x8f\xbd\x1b\xb1)@\xda\xfd\xfd\xbc\xbaM.@B5K\xdc\x05C0@\x90\xf5k\xef\xd9\x8e-@X\x91\xcdV\x11\xaa)@\xa8(z\xbf/\xff2@\x10\xc5\xd9\xb4\x83\xd82@\xe1\x9c&Dh\xa5,@MGJ1\xde\xe30@\\S\xa9\xfa\x00\xdb0@4\xb1\xb3\xe0\xb7\xd9,@\xb0\xbc\xcc\x93L\xb1/@\x8d\x04 \xce\x8ds0@\xfb4\x13\xb1/\x1f2@\x14\x1b\x18`~\xa4,@Q\xe5L\xc6LS.@\xe9\x97G\t\xc2\xc1-@\xd4\x0b\xd6\xd2\xf2q.@\x1b\x1d\x9e}\xadB0@6@\xb9\r\\\x90-@\x03\xf9\xdd\xb6\xcb\x1e)@F\xff\x10\xef\xd5\xe32@\x81\xe4%ui\x8e0@\x15n\x9b\xf3\xcb\x06)@\xd4\x92;\xce\xad\x9a-@\x84\xe6\xe5}\xb1\xc1(@s\xb8\xcf\x9a\x85\xb4)@\xca\xc9\xe8^\x19F.@Ze@/\xc9\x9a-@\xfd\x89\xfe\xad(\xd80@\x81\x80V\x99\xbf\x7f0@\xc2r\xcc\xe9\xb8\xb3-@\x8bF\xc74\x8eu.@\x85\x8f\xb2{\x16\xc9,@\xe4=\xfd{!\xbf,@\xa0k\xed\x1ah\x8a0@\xf8v\xd8W\xeaY0@\xd1N\x94\x0c\xa0*\'@\x1d$\xe3\x90\xa9;2@\x16\x03\xed\x02231@\xa7\x02\xe3`5N1@0y\xbc\xc0\xedX-@\x85\xda\r\xe3\x86\xcb1@\xb8\xecP\x9fba2@s\xe4\xfc@\x7f/0@\xb9\xaf\x11j\n[-@S\x85\x9ev\x14Z/@`2*\xa10K+@\xa04\xad\xa0\xcd\x03&@\xe0\x9a\xe1O\xbe\xa71@Nay\xe8\xae\x8d,@\\\xab\x82\xcc\x88\x1e+@m,)\x9bo2+@\x9b\xa3\xee\x9d\xc5T/@\xcd\x1f\x9aP\x0e\x9a1@P\x0e\x97\x9d\xda\xf6)@\x93\x15\xc2\xa9\xd1\x13+@\xff\xdf\n1Q\xe6-@\x02^\x80\xa6S;+@\xb3\xf1%\xb3\xd3\xf31@:\x88\xd2\xa7K;3@\x1b0\xa3\x81//\'@\x13\x96Q\xc3\xce\xa00@\x9f"\xe1\xde\xfd\xb7+@\xcc\xa5\xea+L\xb0*@?\xfb\xa4\xd0a\xf5%@\xe8L\xa3w\xa1\x86)@\x98\x9b\xb3fn\xc6+@\x99\x00\xbb&\x98y0@gv\x8b\x0cr\xb00@Ll\xf2\x1e\\\xbe/@\x93`\xf1w\xe2$/@s5\x0f\xc1\x1c\xb0-@B\x9e\x0c\xcb\xfe\x84(@\xec\x02e^\x1di2@\xb6\xc5\xde\xf4\x8d1.@.#\x87\x896a,@\xf4\xec\xa3\xb68<.@\xa2\xd2\x918\xedW,@\\.\x0eB\xc1\x7f0@\xdb\xda\x81\x96\x11\xbf,@\xa0\xeb\x03O$\x87/@\xb4}\xb1i\xa7W0@$\x93>\xbbLD0@\xd3\x08\x0c\x8f\x12\xd6/@\xb7\xac\xad:\xc4\xea%@\x7f\xc37|\x11\x89/@K\x14\x9b~o\x961@pF\xaa*\x81}/@\xcb\xd1[\xb3\x8dU1@\xc5A\x9f~\x96\xd6+@\xe18\xe10\x88\xa0,@/\x92\x86\xc5\xd3d-@\xb1\xc2L\xeer\x15*@\xb7<\xadz\xf9\x05,@\x8f\xe8~\xfbX\x8d/@n\xa2[\xbe\xd8C1@\x16\xaef;&\x19.@w\x88\x81\xa1\xcaD\'@\xce\x12\xfb\x1e\xb1c1@\xb1\xbd56\xd14-@\xa6\xda\'\x8e(\x8c1@+\xa1l\xb4\x8fm-@<1\x84+\x01\r-@\xb2\xef\x89s\xc2^-@\xf6\xec\xe4\x1b\x0b\xa71@\x82\xdb\\w"d)@v\xf9D\x07\xe8\xf3/@\xeeZ&P\\/+@\xe9_+\xbe\x0c\x9d1@\x03\xfd\x92\x10|\xf61@\x05\x1d\xaav\x0e~2@\x1c\x99.\xd2\xee\xee/@\xf6~MX\xab.1@\xfe\x16\xc4v\x8fF\'@\xc1\xec\x1c$o\xde+@\xd3\xdc\xb8\x03\xaf}+@\x12\xa9\x1f\xc5\x01\xc90@H5Y\xa0\xe1\x05*@\xac\xb8\x1f\xcd\xc3\x04&@\xa8T|x\x9a!0@d\xa4\\\x084\xf01@\xee\xe3\x87\x96\xe6Q-@\x88\xe4\x0c\xf8\xb3\xc80@\x81\x91\x1f\xb7\xff\xd1/@i\xfaO\x84\x9f\xac/@H]\xcb\x07 --@\xb1\xf9\x863\x8d\xf20@\xca\xab\xda\x8f\xba\x08+@\xe5\xf5\xfa\xb8p\x870@K\x18\xd1\xc3\x99A-@\x1dEC\xfd\xd6\xd70@X\xb4\x03cAf,@^\x11\x1f\xe7\xd4\x830@x\xa6\xe4\xa1)5-@\xb9{I\xdd^\x8b,@\x9b\xdd\xab\xe7`+/@\xdf\x10\x1f\xc8PZ,@~O\n\x8d\x8a\xf02@5)\xd3,G\x13(@=`\'\xfbv\x05/@\xe2\x8bX\xb1\x02\xd4,@K"Hh\xf6\xb32@H\x0b\xfaq\x02\xc2(@U\x97\x10OO\xee2@Y\xc24\x10\x13\x17.@\xd4\xac\xcc\x04,S*@W1n\xa2u\xee-@\x99\x8b@dZV.@\xc3\xc3/.\x94m.@m\xa9\xa6\x83#\x97\'@o\xb2\x8d\xe5\xbfC*@\xb4\xca\xf5\x88$m%@\x9b\xf3\xf9\xf6W[&@\r\x03D\x17\x9f\xe1,@\xe0l\\\x19\xd5\xd32@\xa3\x1ak(\xa5\xdd+@\xf1=\x87\x83\xe9\xc7\'@>1\xb3u\ne,@\xfd\x19\xc4=\xbb\xcd+@R0\xf3x\x9d*(@\xceQ\xff6m\xca+@a5\xd3\x89\x1d\xf51@\xfdg?E[f\'@\x0fV\xbf\xc4\xf9+0@\x86\xa9+\xe6\xbe\xf60@pG\x1d^\xda\xb01@\x16\xccLT\xf5h0@-\xc7\xba\xfds\x9b2@{\xac\x077\xf5\x1e-@\x95\x98\xed\xac\xa4\xca&@Y\xeasLH 2@Ddv\x18\xd2\x14&@\xd4\x12^\x01\xeac2@7\xd1\xb7\x1c\x16\xd4,@\x07\x01\x97\xd3P\x17\'@\x89\xcbr\xa62c-@\t\x14\xbc#k^-@\t\xb2a\xbe\xbe\x1c0@\x96JJ/$\xdc+@\x85\x8eRuc\x95.@>\xcc\x88\x91wh0@\xecg\xd1\xfc\xe8\xfa,@1\xfcQ\'\x9c\x10.@Z\xe7\xd8\xeb\x153(@\xb3I\xb8a\xbc\xd00@\xfa\x1fIyr\xd7/@\xc4\x8a\xac\xf9=\x180@\x83\xaad\xa6\x00\xbe(@g\x8e\xe4\xa7\xbe\xce2@\xbbg\x91\x95^\xda+@\xda\x8a\xef\xa3U\xcc&@\x8b\xa2\xe8Ta\x84-@\x91\xe8\xfd\xb4\xec\xa6,@\xf4E\x1c(\xbbf-@Bov1\xd3\x082@\xf5\x99J\xb6\x04\xf0+@SI\xde\xfaK\xa6+@tGD\xc2\xdeV2@\xb0^\x17{\xf1\x88.@H\xe8gw\xf1M*@\x95g\xe7&j\xbf+@L\xae\xd3\xc7P\x120@T\x9c\xdet\xff\xea/@B\x10\x8a\xa7r\xac/@m\xc5\xb2\x97\xde\xb6/@\xfb\x1au\x9dq+&@\x9f<s\xdaT\xfd2@\xbd\xbeM\x8f:\x8b.@\xa5\xe6jV0\xdb0@lY\xe5\x9cY\x9f0@\x83:\xbe\xcc^\xd2(@\xed\xd1\x1c^kL&@\xd9&\xb2#J\x82/@t\xd6\x1b\xf5\xbf\x16*@pW\x95oJd1@\x1f\x1d\xcf\x85\x1b\xf11@\x8a\xa2*\xb8l\x15-@\xf9\x02\xf3\x7f\xb5\xf7(@v\'\xb5[\xd1\xa5-@\xe7\x05@\xb4o\x05-@g\xaep\xac\x11\x17,@\xd2\xa1\x15\xc2\xea\x191@5\x90\x11\xb1\xdf\xc8-@,\x0e\x80\xc2td.@\'pU\xf3jM.@\x08\x9c\xbb&}\x13*@\x19\x83\x9f\x97\x07/2@\x18Y\xbb\x9b\x04!0@\x8a\x9d\x19\xc7\xcff+@\xc4\x86\x131\x9b62@\n\xac\xa2v\xf7,.@\x91\xa3\xfcQ\x7f\xa4-@\xe7;\xd8\xaf=\x80-@{\x94\xb9\xb2\xd1\xc6-@\xb2\x86\x88\x99\xc7\xf3,@R\xe2#f\xdbD1@\xdcMc\x93*\x9e0@\xa5l\xdcMq42@p\xbcq\xec\xecG,@\xaa\xe7\x15\x04Ko-@[\xc4\xf9\xc7-\x141@\xedQ\x98gU%0@\x88)\xb1\xeaW?,@\x11\xfc\xfdR\x87\x05&@{\x1e\xe8\x90sZ.@\xe7\xa8:\xf5\xdb\xa1-@\xb8\x98\xd2vFF-@c\xde\xaf\x06p\xf0,@V\xacop[\xd6.@~qP\xa3Q\n,@\xc8\x12f\x16\xf8<+@\xcb\xa2b\x9bT\x9a/@0\x90\x13\xe7`\x962@\xa7D\x9a\xa3\xb8K-@SnF\x9a\xfe\xb8-@\xa1(\x17\xcb~\x070@\xe0K\xdf\xc0F\x11)@\x02\x84!\x8c\xeb\x11(@\x97\x07\xf4\xc0G\x86-@lq\x16\xb5\xe6\x161@\x8c\x98\xc4\x9d\xbd\xb31@\x92=.\xfd\xffY(@\xa3)`\x95\xecn/@1\xde\xb6\xc3\x10\x060@\xf6\xf4*+$g/@\xed\x01T\xa0\x91\x10.@A\xa3\xe7a\x95(/@\x82|\x9e1\x15\xd6/@ \xe7\xc4\xd61\x190@\x9e\x00`\xe2\xc8\xf7)@\x96\xb0:\x98\t\x871@\n3a\xada\xbf1@\xa9G$\x8f\xdd\xce-@\xfde\xf7\xec\x06{+@&A=\x93\x83\xa0-@_\x03\xee\x87#\x01-@\x0b6\x89\x9e\x10b*@\xa3[!uz\x822@\xf1s\xce&\xe3%2@\n<\xcc+\xbd\x850@\xe74\xd9\n\xc9\xd1,@\xee\xae\xcbZ\x9fP+@v\xfaw\xcfU".@\xcbSZ\xbc\\t*@\xccpV-,62@\x81>\xd06%|1@\x0b^\xaf\xfe\x1f(,@dF9\xc9\x17*-@\xad\x84g\xcf\x18R(@\xbe\xd6\xb2\xf6\xe5\x05*@H\xc5\xcf\xab)\x1c-@H\x8b\x95\x00\xfd02@tM#\xdd\xbc\x141@\xd6\xa3\xa6\t\xf2>1@\x9deN\xbd\x07g/@\xbc$/\xaa?,+@,s\x0c\x0f\xf2o/@\xbe3V\x7f\x13!2@\x8f\xf0\xdf\xcd\x1b\x9a,@s\xdf1\xe6130@\xa1\n\x8d,\x98\xe20@\xa7^\tJ\xfft/@\x15S\xaa[\xc65.@\x95DU<\re/@\x84#\x1dK\xbdG1@\\u\xbf\xb9\xd2`.@\xee\x9f\x8c\x07\xba\xed1@G-\xcf\xb3\xbe\xf9-@cM\x8b\xee\x851*@-\x82\xba\xebN\xc6&@\xfb`+\x8d\xfd\xf40@\xcaY\x03\x871\x1a.@\xae=\xcf\xee\xaa\xf50@\xf78\x83&^ -@\xbd]\xb5\xb18R.@\xba}\xad\xcc\xf9\x1e*@\xe5\xa8\xcdj\xa5(*@m\xec\x8fP\xaa\xd4-@<b\xa1\xbd\xad\xe40@\x8b-\xbb\xf4\xcdj-@\xc7\xef\xd2\x9dYS(@\x9e\xaezyT\'0@\x97\xa2\x03\x15g\xee0@\xd7\xba\xd3e\xfe\x130@\x92v\n\x88\xb71-@\x93x\xc7\xb3\x1e\xa40@\x1dIn~\x0b\xc2,@\x07_\xadTv\x8b1@0\x88(p\xc9g(@\x9c.\x84>o}.@\xaf/\xbb\xe7~*1@\x06\xdf\x15\x9dV\n.@X\xcbJH\xab\xe00@}$!\x98\x95\x19.@\x9e\xe6Jey\xcc.@VW\x04\xf6\xde\x9a0@\xbd\x92\x8c\nt\xe10@\xca\xdb\x9b\x002\xf1.@L\x7f\x08\x9c~\t&@)\x98\xcb\x8c\x05w.@BR\x14\x9f+E*@\x8a0\xe0}\xd5\xa61@X\xef8\xbb\x86\x98/@\xe9\xadJ\x9d7W-@u\xd2\xe1\x15\xcf\x9a*@\xaad\xf1\t\xf1}0@\xa3\xf9\xce\xa1\xb501@"k p\xff\xdb0@M\x11\xb9\xa2\xab\x8e,@\xcd\x0e\x04\xed\x99/-@P\xc2\xf8\x86\x9b\xf30@\xe7\xfeg\x12w61@\xf2\x1b\x1e\xf4J\x9a,@\xb8!8x\xfa\xe9*@\x91WjJf\x9a-@\x9cu\xfa\xa9\xcb\xe2*@{\x880]\xed\x06*@Q\x9e%\xa1\x87\xc60@\x92\xd0\xcc\xe3J\xaa0@\xac\x14g\x1f\x1ew,@%\xc1\x98\xf4\xc1\xb5\'@m\xbe8\xb6\xb8\x05&@\xc5;\xe6{\x84g+@E2\xe8\xeb\xc6O0@\x9f\x10k\xfb\xc2\xa31@\xac\xe0\x97\x88\xc2\xd8\'@Y$\x8dOc\xa41@\x08\xd6\r\xb41]0@\xd7\x99\xe8~4\x97-@\xe8\x8b\x7f\rV\x82-@\x0f\xb7,\xa1=\x19-@\xd7\x0eIq\x16Y1@.\x0b\x8d+\xc7}.@8\x9aI\x0e\x94\xb7+@\xfdH\xd2;\x0bH.@r\xbc-\x87\xcd\xd2+@S\xe2\xf1\x83V\xf8(@\x0bo9L\xbb\xd30@\xd2a5\x7fCP1@n\x15\xa8\x8c\xdb\x05+@\x84/\xe7\xb0\xcd\x82(@\xe8c}{\xb3\xd60@\xb7\x94\x80\xd3s\x81-@\xaa\x9c_\'\'#2@\x07\x12\x1cC\xa9\x8e-@g\x08\x13\xa2\xbf\x80-@\xda\xb6&61M-@A\xb92&\x9c\xb91@\x88\xd5\x0704\xac1@@\xe9\xa4l\xbc\xbd,@\x1f7\x9e\x86\x11\x800@\xe6\xb5\xb1_\x0c"2@\xd0\xdc\xc3pS\x181@\xac\xcd\xdb\x19\x03s.@\xbb\xfbi\xe5\x82\xaf1@\xbe\xae/\x95g=-@\x17B\xa3\xcf-H-@\x01\xf1\x85\xcbs\xc32@\x93p\x9bz\xd1\x15-@\x96\x13\x10\xd8\xc6+/@FKpse\xfb0@\xf8a\xddr\xf5\xc5,@N\x1e\xaf\xdd\x1b0(@\xf2W\xab\xa5\xb7b)@?\xc2\x04T\xe6\x112@\xbb\xb94l\xa3;*@\xd9\x97\xb1d[\x0c/@\x05\xbe\x1d\xd0)\x1a-@\xe3D\xa6\xfc\xe1q0@\xb3e#O\x91e-@"+\xf7\xcb\xdf\x120@w\xa8\xd7\xcd\xc7\xb51@\xa8\xdb@\x89w\xf90@\xb7+\xea\xec\xd9\x93-@q\x8e\x05\x84\x91^.@\xdc\xc0\x94\xb1J?*@[D\xc0\xe8\xb3\x931@\xfb\x99\x1f\x1b\x185.@\xfd\xf2\xb5\xc2\x87;0@E\xc3\xd0\x80\xdd\xd0,@)&\xdd\xb8\x85\x9b-@p\xa1\xbe3\x8d\x152@\x13Z3\xc8!_.@\x89\x9e\x8bT\xce\x16/@\xa4\xa0\x9f\x98\xd7>.@\xcb\x1c\xf5\xbfj\\*@\xa4y1-]\xf7+@\xcc&\xa1\xa7 \xaf1@m.\xd2\xe3\xaa\xd7%@\x01\xb5v\xfaZ7.@:a\xdd\x9c\xbeh1@\x0f\xe2-\xce2\t&@I\xd3Q\xed\x82\r.@(\xb9Ti2\x172@\xa8\x1bU\x90*\x0c0@BhSPw\x0f/@\x11\xe2\xfc\xd6jS.@\xab.*\xbf{%1@b\xf9\x98\xda\x1f\x07/@\xd4\xe9Z\x0c^\x05&@U1\xdf9\x8fb.@\x90\'\xdd\x8e-\x0e,@\x81]\x01t\xec;0@\xfcv8\x99\xd6\x86+@q\xdd\x95$\xac\xb2-@\xc7\xfb!_2\x87)@;\xdf\xc2^\x82\x18.@\xc1\xceS\xca_\xa1)@\x83;K\xee/\xcd-@P\x1a\x10_v\xbd2@\x84\x1aD+\xf6L1@\x92:\xb3\x86\xf4\x19/@-\xf6\xa0\x93E\xc62@9\xec\x0c\x18\x82H1@G\xec\xfd\x10i\x81)@\xe1\xca|\xab\xca\x0c0@\xef\xf4#\xbeE\xd7-@cu\x8d6&\xbd2@\xa5\xd3$\x05|\xb02@<n\xc9\xf6r\'0@\xda\xbc`6q\xa5.@[\x9e~\xf6\x9b\x9d)@\xa7\xcf\x8a,e"0@\xecS\x92\xf0P\n)@~\xfe\x0c-\x8en.@s\xa7\x1f\x8e\x1ch.@*\x1d{C\xa6\x8c.@*ds^\xd1\x10,@\x1fr\x1b\xc1\xe4:0@\x18\x87\xe5\xef902@\x05\xc6~\xb1&\\(@C\xa1\xadg^v,@?\xc8\xf7\xaa\xf2\xd8.@\x89\x96\x1dr\xd1\xcb2@\xaa\xe4\xbe\x1d"\x93-@|\n/\xf8\xcb\xd5.@\xb8\xa3\xd1\x15\xbc\x07.@\xb9\xb4\xb3\xd0<02@\x8at-e1/-@]J{\xd7\xd1\x150@\x98\x90\xe09\xb8\xdf/@#\xd9\x08S\x06&2@\xce\xd1\xd2\xbc\xf3\x9b/@\x9b\xc4AO\x94\xc72@?\xd2\xe2\xb7-\xa72@\x19\xcd\xbdd\xdaK1@\xff\xac\xab\x92\xbe\x14.@\x1e\'\xe5\xc8\xe3~&@#\xb2,]\x1eV-@|\xdcy\x99k\x0f.@\xcf\xb3\x8d_\xb5\xbd2@\x81\xb0|\xc8\xfbG0@1s\xbe\xd9=\xcc/@G\xa9\xf4\xa3\x07\xd30@\x8a\x8c\x80\x8e\xe0\xaa+@\xe9\xd0&B\xc0 1@F\xc4\xe9\xfdS\xd8+@\xca\x15\x99:\x1ea1@\xf5>*>\xd7\xf2.@t]\x07\x8e=G/@\xe0\xf3?\xc2ug0@\x04h_3S\'+@\xf9\x95\x8a\x85M[/@*\xc1<sX\xf10@\xf20\xef\x94K62@\x1c{\xd7\t6\x8a/@\xd7P\xdc[I))@J HTX\xcf0@\xeeA\xcc\x94\xb8\x150@Q\x8e\xa7#\x87+&@\xe8}\x11/\x1562@\xff\x82\xd2\x99+\xf20@\x16i\xfc\xb9\xb9\x16,@\x99K\x91\xdc\x03\xda(@\x0c\xba\xcf\x8fD\xcb2@\xf0\xd6\xb3d\xd14,@\xbf\xe5\x11\x10\x98?0@\xc4\xb2\xc9=E\x8e,@\x7f\xb3/~s\n,@K\x91f\xb1a\xc5,@\x18a\xac\xb5c\x10,@\x12}\xf5p{\xbd,@8\xbc\xe5TP\r1@\xe7\x0f\x06\'TO/@*\xc8\x11\xf8U\xbd2@\x16Nn\xd7[\xc0,@"\xc4\\B\xe7S/@\r4\xd4\x9a\xdd\x80.@\xb8s\xd6?\x93\xbc2@\x80\xe1\x96*\x7f\xe90@\xaa>\xf2s|v,@\x00!\xd0\xa8\xa2\xd22@L\'\xd7\n\xc3\x95-@Hs\x95\xfc\x97\xb6,@\x9b\xdc\xf5\xd2\x93\xee0@\x14\x05\xb8\xa3\x10\x1a1@\x8c\x98\x072&\xd30@p\x84A8\xb7\xd4-@G\xf8\xbf\x8d\xc1\xc4-@k8\xfd\xe4\xa3\xfc)@\x16\xa4\t\xf6ON-@\x9bn\xf5\\>\x111@\xc0\x9e\x8c\xd8u\xf4)@\xf6\xca\x05#l"1@\xaf3\xbe6\xe1\x151@\xc9r\x81~o\xe90@\x08$\x94\xc4\xe3<2@gho>\x90G3@\xd0\x80\x13b\r\x810@\x82>\xc5V\'\x1a.@\x95\xb2\xd3\x9f\xc9I,@4,\x96\xb0\x83\xd00@%\x8f\x8f\x18\x94\x820@a\x82\xc8a}J,@\xb3,\x82\xf00\xbb-@t\x90\x80\xc7\xe5\xd70@\x9d\x9c\xfc\x8f\x9c82@\xf0S\x8bVi\x0c1@3\xf3M-\x1e\xd6-@\x1f\xce\xdf\x97\x10h,@4\x08\xfa\xc8\xb2\xce/@oR\xe4\x8e\x14\xe1/@Y\xf9\n<\xf2\xa30@\xb7\x84\xd58\xd4\x11.@G\xac\x81\xe3\xbb\xe20@\xfe\xe8}\xdf\xa8\xf3.@G\xdc\xa0\xc3\x9a80@\x16\xa3x\xdb\xfe\x11.@\xa0\r\xaao!\xd4-@\xb3\x9f\x92\x08\x89m.@\x0f\xab\xe5e,|,@?y=3\x8c\xb61@\x0f6d]u\x9e0@\x8cb~\xa5\x89w-@\xcfO\x05g\xe0\xe7.@\xa59\x9d5k\x161@u[\x03\xae\x01,1@Eu\x8d\x1d\x19k-@9t\r\xf5\xc6=.@_YI\x8e\'\x1b1@\x91e\xc2}t*0@\x9b\xb1q-#50@=NP\xe3\xf4\xbc\'@\xa4\x98\xf9\x91RQ0@\xac\x82\x08\x80\xa190@\xe9Y\xd7=\x146-@^\x1fSjM(,@;\x1b\x8f\xbb511@\xa1\x11x\x11p5-@\xbe4\xaf\xc7/\xe90@\xd3\x88\xbc\xb2\xf5,,@;\x03\x0c\xd6\xff,-@\xd9\xdam!~m-@*P\x97\xf8y[2@\x8c\x90\x9b%mE-@\x91\x9ab\x9e.\xb5,@\x0fC\xfdw7\xb50@\x16\x95\x90\xcb\xc7\xe4-@\x894\xab\xd1\xd4\xb62@\xa8,\x9c\x80?\xed.@\xd4\x93`J\x07\xa70@\xfd\x08\xe3\xf6\x1c&-@\'\xddv\xe8\xd5\xc0.@\xee}X\xcf\xc8\xcb-@\xbe\xf7)\xa8\xd9\x82-@\xe80\x85\xd1\x8b\xfa/@\xf6\xe6\xb2Z\x14\x95)@\xf9\r\xe6L\x9b]0@\xf0\x1eM\xdd\xa8N0@P\x7f,\x18\xae1.@+\x81R\x951")@\x98\x18\xe1\xbd\xfe\xe8,@F\xb1#\x1b{4-@\xdf\xfc\x89\xf9\x95g,@K\xee\xbf\x188\xc4\'@T\xd3\xfe\'\xb5_0@2>\xdf>\xa9N2@\xf2r\xb0\xb8q\xd1\'@\xb2cJ\x01\xbaY0@\xa6\xa5\xa6gJQ0@\xf1\x13\xc2[\x12\xd50@89\xa1+\x16X0@u^1\x1f\xe4\x0b0@.2\xf5u\xc8\xc31@x\xd2t\xd5]\x9c(@*\xaa\xb4_\x17u1@O\xfb\xd9YpD1@\xfae\xaf>b\xf0-@\x0f\xf0\xb1d\xcd\xcd,@\xf0\xf9\xd4\x8faX.@\xcaP\x8dg\x1dC)@\xf2w\xf7\t\xab2/@\xe6\xebu3\xc0\xda\'@\x9a\x8ay\x16\x83R/@:\xc0P8\x94\xd9+@\xbd\xac\x97\xf5h)&@\xe82\xba6\x98\xd70@\x11K\xe4\x15~\xa3/@\xd8\xcb\x98\x116\xa22@\x8a\x1eA\x06\xd8\x8a0@Rxk\x11\x11\x0c1@{\x1c\x8fA\xe0y1@\rX\xae\x87]\xa5\'@Z@h\xf8\x94q.@\x91\x83\x95\xeb\xce\'/@\xdc\xebn\x9ckc.@K\'\xb5m>R-@F\x13\x1fz\xf3%0@\x98x\xe5\xdeY!0@\xdaf\xc8jQ\xa5\'@\x12\x0e\xe70\xdc\x0f&@N\xca\x93\x0fhF*@^\x92\x94\xe1\xe9\xc21@\xe9\xdb@xZ\xf2*@\x8d\x99E\xeeo\x980@4\xb7\xeb\xdd~\x081@\x8d.\xd7\x83\xa9\xd20@+\xden6\x16\x1e/@I\xb1)w\x9b\x11/@L\x89\x88\x9b\xa7\x95*@d\xf3\xde\x18} &@\xd7\xbc)=z\xd90@\xba9\xb1\xe3\xeb|1@{\x94o0D#)@\x97K\xad\xcf\x8b\xaa0@\x9e}\t\xe7\r\xc7&@\xbe+\x87\xa1c\xa5,@\xc0\x05\x15wV\xb8,@\xf0\xf2\xc7\x85RG0@wv\xad\xec\x9b&.@Tr>\xd5\x9aM0@&\xa4G7\x14"*@\x8a\xe9\xbb#w\xf40@\xb9\x9e5\xf4\x02\xef,@m\xa3{Cd\xf3+@\xe8.\xfa\x01y\xc0&@\xa97y\n{#*@\x822b\xab\xde\xb6-@\xee\xd0\xd9\xbd\x1a\xa0\'@3\xb2\xb3\x869Z2@\x97\xdf\xed\xccK\xd80@7\x96\x83\xb3\xa2\xc2(@\xfe\xa7\x9f\x0bn\xb2.@\xbaK4+\x07*2@\x92\xe0<AY\xd0\'@Re\xa8\xb6\x13$.@F\xad\xfan\xd5\x121@\x85\xb1s\x88\x8b\x0e(@\x85\x00f\xac\xdc\x972@H\xa0\xf7\xf3\xf7\xd22@|\x92s\xec\xd1\t.@9\xd6\x01\xa3\xac\x9d2@\x88\xc4\x1c\x91\n\xb40@l\xf6R\n\x0f{-@r\xa4w\xb3Q\x8f&@aR%\xff\xbd70@\xfe\\\x1d<!\x1f.@\x8a`\x1f\xce\xe7\x9b0@\xc3\x9b\xb2M\x1a5.@"+o\xadN\xf9/@Ac\xd2pH\xac/@\xa9\x8cii\xa6k2@d\x89\xd5\x96=50@\x19-\x1f\x81\xe6\xe01@\xa5\xda\xaf,\xd0\x00.@\xdfS\xb1\x1c1U/@\xe3\xe4i\x16\x8c\xa1\'@6X/\xb9v\xb7(@\x1fp\xacC\x1f\xab/@\xd0k\xe6\xa21\x0f0@z\x8f*\x97B\n1@@\xd1\x01\xbf\xdfP0@-\xc7\xfaTi\xae.@\xee\xd3\xfc\x86\x94b.@\xa0\x868\xc7\xe5\'.@\x8c.h5\xd9\xfa1@8\x1b\x80|\xdfj0@\xbe\x19\xf1{D\xb31@1\xf5\xa9\x03\xc5\xcd1@wHa\xcaK\x12.@\xc1\x9dr\xb2i\xaa1@\xeeQ8\xdbQ\xc0-@\xfe\x81}[G41@(\x1f\xb8\xf2\xca\x811@d\x9a\xe0\xc5\xd9~1@.7\x9d6\x942.@g\xe5\xbd\xd4\x9a\xb11@\x1a>\xca\xaca?-@\x8f\x10\x9f\xc1)\x950@\xf46\x86\xfd\xfb\x971@g\xe8\xf7\x00\xd6d0@\x85\x89&\xd59\xa61@)\r[\xde\x8f\xf7,@+\x11\xf5\xf3c\x16&@\xe2\x06hkE\xfe-@Z\x1e6[{\x9e1@\xad\xda\x1bl\x07\xca&@\x8e\xea\xdb\xf2\xa0\xc2-@\xf6\xa0\xf9\xe1\xebP0@w!\xd0\t\x1b\x91.@d-\xfaX\x96\xcb0@q\x97\x008}g-@I\xb1\xd6$n\x9d0@\x16\xbavp\xcaK0@s\x04\xc4\xea\xbd\r1@\x814u\x12\xea\xc5(@7\x1f\x87\x85\xc0\x041@\xcf\x147\xa2\xc4\xc70@W\x8d\xec\xea\xb6\x8c2@b\xe46\xc8o\xeb-@<yWR\xc7\xd92@\xf9l\xfa\xd9|/.@b,\x9c\xd9\x0eP0@\xe3\x0b\xf0\x81\xce\xca\'@\xef\xcb\x7f\x16L\x171@\xa5\x12}\x1ay\xcb2@I\xb8\x1b\xcc\xd3t.@\xc5)\xb0\xf1\xd9\x810@-\xb2<\xf0\x9b\xa3&@tq\x01\xb7\xf9;-@\xc8c\xe5/\xe5Y+@\xe1\x1b&v|\xf4-@`\xa5c@\x98,+@e\x8a7/p\xc50@*\xe6\x1a\x06I\xa5.@8x6\xa2\xc3(/@\x9e\xee\x86\xfb\xf4\x18/@\xc9\xc4<\xce\xed\xe4-@\xfd\xb4\x16\x92\x85\xc02@@\x7f\xd5F\x86\xd9-@\x05q\xe7nE\x1f/@\xe7t\xd2\xd8V\xd60@\xa7\x12\xd6\xd2%\x970@\x99\xb3\xba\xc8\xb8T.@\xcf\x93F\xbc$\xd1-@\x18\xaa1\x8d\x10\x99&@\xef\xd2\xd0\xd3 \x8a/@\xb3\xd1>o\x15\xee/@g}\xbe^s\xbb1@\xf2\xe0}\x9c\xd3\x831@;\xd9Q#\x0c\xec/@\xf0\x06 \xca\xb2\xf00@\xccX\xa7\xae\x12\x02/@\xa3J\xb1\xd0\xadR1@\xd2\xdd\nS\xdd\xe3,@\x01\xd7\x15\xb1\xf6e1@\xb3_\xf9\x81\xee 0@\x12\x8e\x9eB\xbf\x7f-@\xcd}\xf4\xe8\r\xd6+@\x1cSA4\x19\x0e.@\x8a\x9b\xa0\xd6\xfc\x9c1@N\x99kFfs1@(kJX\x9c\xed0@\xef\x10\xa9\x17\xb9\xba(@\'[\xab\xf94\xdb)@Q\xbb%mrX-@\xe3\x07\x9b%\xc7\x1b1@W\xd9\x12\x01B42@\xef\xffA\xfe\xd8\xa2-@\xe7e4\x9c\x9d\x16-@\x04\xdf\xddT&w*@a0\x95!\x077.@\xc7/\x07\xb2\xa4i0@\r\xba\xe8\x8a\xed\x0c2@\xdd\xe2\x7f\x84g\x1f.@\xe50\xbab\xaf\x12+@B\x86\x84\x19\xab`-@\xdc\x14_\x93P\xda-@\xc4\x7f\xad2C\x0b-@\\n\xfe\xdf\xd1:-@/\xb7\x8dK\xd0g1@\x7f4&WWJ2@\x08G\x88\x06\x83G.@\xf7i@\xd9\x9eA,@\x02\xb8\xc9D\xbe\xe7,@\xaa\x8e\xb9\xda\x03\x9f,@\xd1\xe2)S.\xeb-@\xfe\xae\xa3\xcc\xf8G/@E\xf5EP\x98\x97/@\x9aL\x13x\'\xc72@&\x9eg\xfb\x05\x10&@\x83\xed\x84\x1e>&(@p[S\xb6;s.@\xe3\x97_n\xb7\xdc(@\x05T\xeb\xea\x981/@\xea\xba\x1b\xd5\xfd\xd81@\xb9+HL\xf0P-@\xa4\xb8$[\x8d\x962@\xd8\xfcn\xbct\x19*@[:\x03\xbd\x1e\xdc-@\xc4&rL\xa3\xfb/@\x86\x95X\x8b{Q.@\x14\xac\x8f\x14\xde\xfe/@\x89tm\xb1\xdf%/@,\xa7\xa7i`\xaf0@\x01\x0e\xd8"\xd2b-@\x04S\xd1Y\x89\xcf+@\xe9@$\xbb\xce\xda0@\xf6\xffT\xfb\xd1\x112@`\xd5\xb6\x97]{0@v\x99$\xeeL~(@\x82\xc9L\xf9\xfdO,@\xdf3X\x95lv-@-o\xbb\x95\x1e\xbe0@h\xeb\x97B^\x98,@T\x17\x99]\xb4I-@1g\xa5TB\xe92@\x13\x94\x19\xeb\xect/@El~\x89\x02\xe30@\xddQ\x93\x0c\xcd\x001@\x03x\xd9\xce{\x0c.@\xfb\x8d\\\xd8\x97\x12-@\xdf\xa3\xcb\xff\xe1\xc0+@\xe62\x85:\xee\x04,@\x0b\xd1\xfa38\xfd)@\xe7\x0e\xad\xdd\xe3L-@H\xd5\x94\xb5\xd6\xec%@\x8d\x073\xcct\x1d0@\xbcN\xa3\xe7\x8cA.@\xdbK\xef\xbc\xc8\xd0-@\xcep\x96*r\x9e+@^\x061T=<&@\n\x8c]\x06\x08\xa5-@\x82-\xf3\xfboH.@-\xbf\x12\x11\xb7j0@r\xba}\xe1X\xb8+@y\xa2\xfc\xc8mf.@\x9aE\xfaB\xf0\xc9-@I\xe5|d{\xac,@\xf0!\xd5b\x14\x84+@\xc0\xce1@\x8b\x19(@\xdc\x1d\xcf\xa49\xa5+@is(\xe5\xc7\x851@\xc77\xe4Y6a(@.}n\xfe\x02\xb3/@\xc6\'\xa0\xeb\xc6\xb71@-)\x88-\x04\x040@\xf6\xf1e1\xd3B.@\xf7}k\x88\xff\x80-@\xda:p\xa6\x8e\xa3-@\\e\xca\xc4W\x9c1@\x00\xdd-\xce\x12\xc6/@\x02r\xa1J\x8b\xe0/@\xac,<\xb2\x9c\x020@q%\x02h\x964+@-\xe7\xea\xb3\xd4%1@\x0f\xc3\x95\x8b\xfa\xba2@\x80\xf1\x1fXU\xd30@`\xcd\xaa\x93/j1@\x16 \x9e\x98\x06\n1@\xa6\xeb\xdb\xe8zD0@ekiP\xa1\x8a-@\xd5\x12L\xf7L\xcd0@\x8f\xb1\xd0x\xd9=.@6\x1e}<\xc6\xb4,@\xe8d\x8d \x00\xcc,@N\x9eH=\xa5C-@\x8d\xd2\x84\xb0S11@\xbd|\x1a\x9bY\x95.@\xaa\xce\xd1\xf3#\xe0.@P\x98\x87\x1b\x06\xf3%@\xff\xd6R\xa2q\x92-@F8\xb1\xf2\xa7u-@)6\xf4\xcb\t\x14.@\'\x98\xf8\nO\xbc,@\xcd\xff\xc6yR\x88.@d\x19\x06./K+@\x14;x\xadD\xef1@d]A2\xa761@1\x18\x97\x89\xcf(,@\xcd\xe8\x80\xd2^X2@*\xf8\xb6U\x1bE*@\x97p\xa5\tY\xdc-@ok.H\xf8\x8f1@L]\x9b\xb9\x19t(@\xb8%\xc9{\xa0z*@G\x88z\x9bNP-@\xe5\x02\xc5r\x0e.-@\x9f\xd6\xd1\x1d\xc4/2@\xe6\xd7\xfc\xe7H\xf70@\xaa\x05\x9eh\x9d\xfe(@\x13\xe6f\x01\xec\x9d1@\x1fMs\x1b\xd4]2@\x08|@\x13"30@0Tf[q\x891@\xb0\xd6]-i\x0b*@\xf9\x8e\xcc\x8d\x9f\xf31@\xb0\x0cfe8|)@6y~\xe9\xf6\xac/@\x04\x8c\x89\xbe\xe1;+@o\xfd\xcaJYi,@\x9c\x8d\x86\xd5\x9f\',@t\xe8L\xbb\xf9|0@\xf0\x818\xaa7`.@\x15D\x9f^\xd0\xea.@\x0f\xd0\xb2\xee2u0@\xaa>\x01\xb7%\x88/@\xeb#\x9c7\xb4\xcf-@\xb8\x7fs\x91~\xa01@ 8.\xbd\xb8\x7f1@\x89\xb1\x00Z4\x1d/@\x8e\xf7?\x9e\xb4&/@\xe2\x00\x92",\xbd,@t\xd9\x1b\x93\x07\x9a0@gj\xf7\x14\xf0{0@\xaaa\xed\xfa\xfc\xa62@\xf2w\xb7\xa0\\\x0e0@\x1f\x90648\xc33@\x9f\xd4M\xb2w\xd73@h\xa9\x81\xf9%\xb1,@\xda\x11\xd06\xbc{,@O\x1dYJ\xf1\xe20@\x9a\x9fMM\xff\x98,@\xf2\xb1\xf9\xbd\x16\xd30@\x966\xe7,f\xf10@\xe4\x88\x0fG\xb5\xb7&@\x85\xb6\xf0\xca 9-@\xe4/\x18Y\xd0\xb91@\xd2;c\xc9Y\xe40@7\x85Z\x1dTp1@\x8a\x9b\xb2r\xb2\xa60@\x07\x99\xeb\x12\xd4\xb62@\xfa\xbaI;+\x9e0@\xbc\xd1\xfc\xf0$\n0@\xc4\xf2[2*n-@\xd8\x03\x08\x89\xaa\x16-@\xd0\xff\x8al\x03\xa4)@\x9b\xe0h\xb1\x8d\x08-@i\xfb4\xaa\xd9t(@-l\x02\xfc\xa4\x90-@\'\x97\x98\x12$\x973@\x8b\xcc\xec\xfe\xda\x95.@\x12kd\x94\xb2\xd6(@\t\x8a\x1f\x0c\\\xe70@#\x18R\x97\xbe\x9c,@\xaa\x03\xde}yr.@TL\xc1\xad\xb4\xb3,@\x82\xb5\x15Bv\xad-@\'\x08c\xc7v\xf21@\xd6\xaa\xe3\xb4RA+@f*U\xb3\xa8\x8e-@\xd7\x18\xbb3\xe5\xac,@\xaf\xe4\xc5\x1f<\x9e/@Ol\xabu\xd3\x0c2@E\xc9\xed\x91rg+@\xf0\x1b\xf1*\xc2\xed0@\x14\xd19\xf2o\x96+@\xc6J\x83\x84@c2@\t\xe6x}\xea\x980@\xdfQe\x84 \xe6%@\x95\x95\x7f\xc23A2@\x1bpPN\xcb\xac*@\x05\x0b\xd2p\xcc\xb9/@\xca\\!\x17_\xfa,@zk\x1b\xe4*\x94/@u\x049d\xd1\x98)@\xb4Y\xaed\xb4z+@O[K\x8bY_.@\xc8\x82C\xf9\x9a\xa11@\xa1\xf67o\x02\x0e2@\xf7F\x90R\x8dm2@VP\x8f\xb3\xb3\xc01@}.\xaf\x18\xc3\r0@\xd1))\x92\x1e\xbf0@DW^\xff\x11y/@\x0c\x80d/\r\xe00@xsmn\x10\xb90@\x84\x08\xdalw\x920@{\xe1\x80Zz\x111@\x08\xf045*\xc4%@\x86\xad\x1d\x9b\xca~,@EZ\xba\xd7Ry1@mZ0\xcfW\xfa/@\x90)6_\xcb\xf3/@\x02\xe15~\xf1\x91,@\x97M\xae\xec\x8b\xa61@\n\t\xd8\x9b\xdc\x872@O4I[\x85\xb6-@G\xb2Mn\x85\x9c-@\xa03\x9ej\xe0\x10,@\x8f\x7fW\xce}\x12,@\xce|\x0f\x9ea\x95-@4#o\xe4i\xec2@\x16D\xc2`\x83j,@\xfeY\xb4\xda\xbd\x8b,@%\\j\xce\t 0@bK5\x0f\x99\xac+@\xadO$|\xb4E,@\xb9\x0e\x90\x83H\xa41@/\x81>\x90G\x9f-@\xf3\xba\xff\xad@\xce,@A\xe4k\xe7\xf0\xa71@\xc3h\xfb\n\x95\xe5-@\x8c\xeaM-*\x9f0@+H\xca\x15\xe9\r+@Z\'&E\x94#.@\xb7\xc7j\x00O],@\xe6h\x0f\xe4^\xeb,@a\x87\xec\xbb?\xd82@,\xbd\x89\\\x0e\xea)@"\x9e\xcc\xf8\x1f\x7f0@\x0b\xb6b\x1fU\x882@\xd5"\xf4\xc1Z\xa41@\xa8\xa54\xc8\xd4W-@\xeeIE\xbbb\xbb0@N\x1c^\x1d\xbf\x90+@\xe2M\xa0\x0f\xc6\xee1@\x16\xc7\x88l6\xfc-@\xa5\xa7\xc4\xf1pr(@\xed\xf9\xd5\xcbx\xe0-@\xe7\xa9\xb9\xcf\x14U0@\xe9=D\x82\x84G,@W\xf2A.\xdaw.@\x84s\xf8\x13\xbe\x0b-@\xa8`\xcfz\xf8\x9e+@\xb2\n\xb2\xfdr?.@\x8b\xed\x80F\xe6\xb0\'@sp\xf1I\x83#-@\x0e\xb1\x82(\xc4\xcc,@c\x92\xd2J\x04\xad.@\xf8\xb3\xa5\xe4"b-@\xc5\xe6\xf9v\x88~.@,\xff&\xc9\xb4\x1f+@\x8b\xf2\x9e\xb5@5.@H\x06a\xed\x86\x8b-@\xfd\xa0#K\x95\x7f1@@\xb3\xd4,\xb3\xf3\'@\xac\x1d\xf1\x8bB\xed)@\xdd\xf1\xfd\xd7\xe4\x98-@\x9d9\xbe\x80\xe3\xd4+@X\xf0\xc2\xfe\x8bp*@;\xd5\x95MW\x990@\n\x83u\xec\xc3\x02-@\x88\x1c\xa45\x7f\xb62@\xd3\x00\xc6\xcb|\x92-@\x8cp\xaf\xcfR\x0b+@o\xad\xa6&l\x83/@ \xa5A&\x97}2@UM\x92\xa1E])@\x00\x92\xd6B$\x10.@\xfe^|\x0br9(@C\x86;\x0b@\xad/@\x94\xd6\x14\x95\xca\x82-@~(\x02\xdc\xf9:0@FR\x82f\xb8\xaa1@\xe0\x97*,Q\xb31@\xe6\x90`\xd7`.(@\xf4\x93\xfdL\x80\x9e/@\xd3\xe3\xe7f9}.@W[G\xa4\xcc1.@\xf9)\xc9\xb4\x9f\xc0+@\x7f\x1b"\xe4d\xaa,@{\xf3la\xad^(@\x94V4\x7f-\x0e0@ W\x9dkr\x99,@\\*\x829\x9fY.@\xcfi\xb0\x93\x86\xfd/@2F\x80\xbf\xd0/.@\xd2\xb9\xc6G5-,@u\xfc\xfd\x90\x04\xeb/@\xac\xef\xcc\xba\xceO+@aa\x97M\xc5\xca1@h\t9g\xba>,@\x08n\xbc]\xe4\xcf/@\x1b_=\xa3Zz2@\xed\x10\xc5\x921s0@v@Z*sN.@j\xb4\xb3^I\x7f1@\x11\xfb\xfc<\xf5\x8f-@s\xe9\xbcs%U/@\xa91\xa5\x94o\x9b2@\xdc\xfc/\x8b\\\xcc/@\xbc@r\x18k\xa6/@<\xac\xbb\x92\xa8I.@\xfa\xf6\xf3@\x82\xba)@8\xde\x7f\xd5\xae\x0f*@l=\xf1Wih1@4\xfc\x96B\xda\r0@,\x1b\xc9\xb5>,1@(AD\xf2\x12\x040@\xbe:\x027\xca\x861@\xcc6\x1c\x92\xe3\xc5-@\x8a\x99\x950|\x88-@s\x1d\x8c\xbb\xa0>/@\x19\x8etW\xeb0/@;\xe4\xd9\xc2\x99J3@O:\xa5\x80GZ0@\x1f\xe2m\x0c>)-@\nJ\xff\xc2\x94\xd3.@\xd2w\t\x98\xc8C*@\xcb;,\x91t\x9f-@\xb2Z\xa9\x11Pm/@(\xeee\xd6\xb4\x94,@@\xc6\x8b\x8d?\xbe-@(\xf6\xa5N\xd6E+@\xd0\rm\x10\x82\xe71@\xcfV[\x0c]%,@\xbf\xab-\x8c\xc8+0@\xce*\xfa\xa1\x11P)@\xc6\x95\xe5\xe3\x94\xa0,@JA\xd0\xcb\n\xbc+@\xca\xd7w\x0c\xd4\xfe\'@8d\xcf/0g2@p\xfdp\xb2]\x91+@\xa8\x82M0&j.@\xd1/\x02\x92\xd9\xbb2@\x1b\xda\x94@S\xd80@\x1b\x81\xa9\x1d\x94\x01-@\xe2\x17R\xacf\x83-@W\x8f\x14L\xd0\x0c*@\xb7\xc1\xeb~\xfc\xd7/@\xfd\xba\xe1:\x0c\xed-@\x01\x14L\xfdp\x9b0@\xe4\xef\x99\xe0P\xa52@\x171\xda\x883\x08)@,I\x82 \xef\xbb-@\xcf\n\xd7\xb2*\x1c,@j\x83jGq\xc7/@y\xee\x0c&;,0@\x0e!D\x95\\\x18)@\x02\xd8\x9c\xd0>\xc5/@m\xcdt\x03\x87\x88.@Z\xd5\x07os\x13.@\xacL =i\xf1.@\xd08\xe6\xc2p\x0b0@\xea\xf2T\xf48\xc60@c\x92J\xe1\x87\x87\'@e?^%\xa7\xb30@\x81Y\x87\x8cfY0@H\x03\xf1\xa4!\'2@\xa1\x1a\xa6\xe4~\xa32@-\xca\xc5\x88v\xf8/@\xc8\xd7P\x8d\x00\xd40@\x8d\xf0"\xdd\x80\xf0,@\xb9\xdd_6%\xaf2@*\x88n\xa0\xac-0@\x98\xcb\xabkQ\xe8-@\xd4\x86\x95\x1et\xde+@k\xeb\xd8\x80\x11$,@l"\xef#W\xc1/@\xdf\x1e\xbe\xee1\xa82@\x97\x19H\x9b5H1@\x1aw\x194\x83o2@\xf6\xd9lY\xd3\x130@\xab7\xb4i\x83\xc0\'@t\xe9\xd9\xdbTA.@\xc5\xac\xcaa\xe2&1@\x8b\x7fI3\x05\x9e0@\x97cV<aT.@n\xb6\xf6\x81\xb3\xb7\'@\xef\x95hh\x03(.@\xe5\x86@:\xe2N0@X!\x87\xb5\xed\r&@\xce\xa4\xa1(Wc0@\xcbs\xbbq\xc3\x9c+@\xee\x17E\x19\xb5\xd1+@\xedv/\xc8\xb8\xde.@\r\xfbF\x10\xd2\\-@\xf4\xd2\xba\xbd\x03\x81.@\xccB\xbf\x87\x92-0@\xf0\xa8\xd7\xf7\xdcd,@[\x12\x91\xa8\x00O0@\x0b\xa2\xafe\x11\x9a.@F\x9f\xe9\x07\x05\xe8-@\xda\x7fJD\x8b\x16,@q\x8bD\x8a\xbd\\-@\x00p\xa1\xd1N\x81,@\xf7\xe1Gm\xd1\xfe,@\x84:\xc7\xcc\xbd@*@F$\xc1`?\x1a.@\xddo\xb5\x8b\xfc\xda1@y\xf1\xc1\xf6z\x9f+@\xee\x8d\xff\xb0\x02\xc3(@\xa8\x00\xab\xc2\xc8X0@\xf0\x95\x02\xa8\x8a\xd6,@g\xa5P\xf4\xbe\x1f0@\x1f\x9a{L\x93\xe2/@\x18]\xae\x1d64/@\xe4\x7f:\xb2E\x9f/@S\n\x1b\xcdw\x85-@\xdd\xce\x85q\x9c\x8c,@F\xfb\xbb\xa0\xa5\xc3,@\xe9\x1a\x10\xd91\xfd-@\x8b\xbd1T\x18\xe60@\xf1\x9d"\xe8\x94\xcf-@\xae\x1cbP\x02\x1b.@\x1f\xbf\xbd\xcc\xcd30@\x11\x94\xe8c`\x08.@\x92\xf8.\x05/\x850@\x171\x15\xc9\xb6\n1@4\x0b\x8buF\xf4)@\x1a@\xdc\x94A\x1f1@\xc2\xa9\xbb\x1d\x9f\x080@\x16Q\xd4\xeb&\x18*@\'\x95\x9e\x8dl\x96,@LDpq\xb2\xbf2@\x954\xf4\x88\xc7\xc51@\xcb\xb5C\'\x95\x14,@c&\x19)\x8c\x1e(@\x02]\x8cF\xfc\xc00@\xecX\xdct6C.@j\x99\xa8`RA&@\xe1\x8c5\xcf\xaa\xc1\'@\x89Pw\x0eW6-@\xb6w\x8ciC\xef0@Q\x92\xd9\x86!\x141@\xb7\x8a\xc1o\xc4G0@lg\x8a\xf9\x88\xa7,@6\xa7\xaeA\xd7|*@W\xd2\x07\xfb\xaa\xc9\'@ \xcd\xa26\xc6\x11.@\x0f\xd9{\x95*y1@U^\xc2\xbb~%1@\xe5 \xd6|\xa58.@\xaf\\ri\x13Y2@}\xa0\xa1bp\xd40@\xedq,\x06#d0@\x9d\xdeI\x0e\xc5\x830@\xf0\xaa\x1f:wi1@\xbdBh\xf7\xcfL0@\x98h\x80k\x9f\x0b1@F\x1f\xb7\r\xab_(@\x93m\x95\x8e\xfel-@\xe0\xc6\xeaj\xcc\xea-@\xda\xbd\x02\x1f\xdb\t,@\xd5\x8a\x0e\xf0Oy/@[X\xfc\xed\xf0\x140@\x88\xad\x80\x1e\xaf\x89(@2\x10\xac_\xc5\x0e1@\x8e\x8d\xc5\x1f\x06\xcc-@\xfb/Q{\xffm/@ W\xda\x80\xbe\\2@\x87N\xe4\x16\t\xb9)@\x85~m\x19\xbc\xa21@w\xa1% \xc9\xfd0@\xc4\xd1~\xe9<\x93,@\xf7$\x0f\x15\xed\xd81@\x84\x7f\x00\xddZL0@\xea\x14\xfd\xa8d\xbd/@\xdf\x8b\x94\xec\x1a\x15/@wb{\xb0\x11\xeb-@\xef\xdb\x16\x80\x83S2@|\x91\xc8\xd0\x87\xfe&@\x96\x0f$\x04520@\xcd\x04\x89\x9dl\xa21@0J\x87\xbf"W.@\x1f\xb9(w\x00o.@\xd1/M\x1e\xbe\xd0+@a-yqbi-@"\x88\x03v:\xa5,@w\x7f\xd0E\xb6\xd41@tQ\xd9\x81\xf4\xa2-@\x9c(\x9a\x12\xe9U0@\x9f\xc39%q-0@\x08\xba9\xb0\xfeI,@6$w\xb3C\x03/@c\x83\x08\x8aJL0@A\xa2^\x05\xefw(@<\xf6\x0b\xb1\xf8\x9d/@\x05\x02\x9c\xff\xdb\xce1@W\xed\xf49@\xdb-@\xd3\x15u\x0e70/@\xf0m-\xceB\n1@\xb2\xd6\xf0\x8b\x80\x831@2\xa4\xdf\xdb;\xaf)@p\xce\x9a?\xd8x0@\xc2\xc3Ku\xfb6.@(f@\xe5g\xfb-@\xa2?\xb1\xe2\x07\xef/@\xc3G\xbd\x94\xba\x8b-@P\xa0Zu\xaa9\'@w`\xc1\xbfZ\x99-@\xb4\x14\xb6-\x9d\x03-@\xa5\xa3\xcb?\x8e\x12(@\xaa!\x99\xd5hq0@\xe2_\x8f\xe6\x9f\x9d)@\x8a\x91\xf05\xe9\x91-@\x16\x867\xe9i\xe50@\xafyw\x10\xcf\x9e1@\xc1\xc8\x18d\xd2\x06(@4\xa5:\xd7U\xe62@\r\xd7w\x17~\x8e.@#$U\xdf\xc77-@0F\xd8\xfa\x81$0@\xf9b\x845\xae\x17.@\xac:d\x8e\xdfY1@\xd7\xa9\xc5\xf3N\x1a/@\x02\x8ak\xdc#\xb01@\xd9\xf9b\xf4N\x9d1@\xb9\xb5U:\x7f\xe0-@H\x04j\x0e`\r0@\xfaT\x8b\xb0m\xc3/@\x12t\x16e\x12\xd3.@\x07\x05y\xb5\xd1\x1b-@V\x17r\xb4\xd2N%@\xc2\xa8\x81\x8a\x01\xf9.@\x04 7\x03\x15\x9a(@x\x01G\xa0\xca}0@\xf4\xef\x84.\xa9\xaa0@\xb3 !x\t\xa6/@>\x94%\xca\x83b0@\xe7p\x12\x87Q\xc51@\xea\x9e\x08\x1d"\'1@\xec\x1e\x94v\x11\xf80@~\xe0\xf2b\xecy-@\xb8\xcc\x04\xcd\x1eS0@\x9e\x03UZ*\x890@n\xf7\xa8[\x08\xc1.@\xb7b\xb3[&V(@\xf0x\x08\x1aCV2@\x00P\xe0\xac\x04r/@\xddS\x96\x0b\x14\x100@\xb5\x0b+\xa5\xc4]+@Xp?\x07\xf1\xe1+@\xe9%b\xa6\xfa\xd0)@\xd5\x02t.\xba\xd1-@B\xcaL\x08B\x7f&@\xfdJkp\xc1\x7f0@E\xce5\xe4y*2@q\xab\x15\xbf\xcc9,@"\x13\x9c\xdd\xe8@0@p\xf2\xde\xab\xc2y/@\xee\xa0\xd3g\x1cy-@k-\x96G\x83\x14/@\xdbd\xcf\xae\xf6\xac0@\xe2\x07=\x95?&/@T\xe8\xbfv/\x161@\xfc=\x0e\xd6\xe2,-@\xda\xb6\x16?\nn,@\xc4\xf9\xf7\x0f\x83\x96-@\xe3`\xc3\x81\x9a\x11/@\x84j#V\x97\xdc.@3\xf3\xb8\xe87\xbe0@M8\xd3\xa3\x98\xca2@AM\xc1u\xb9X0@\xd7vo\xca\xf2\xb2.@\xf5\x01\x12z[\xa60@Y+\xc2CX\xd5/@\xa9D\xf9<4\xde)@\x13w\xc8\xf4\xf6\xd0-@\xab&\x11\xf9\xa8\xcc-@\xf6w\xd9\x96<I\'@H\xdc\xb3\xad\xe9\xcc/@\x9e\x07\x12>\x1f\x1f0@9\x0b\xe5\xf7%[&@{r\x08\xfd\'\x1d1@\x0e\xbf\x13Wy\xaa.@.N\x8cA\x80\xbc/@\xaa\x040\x93\xf3L2@\xd2\xb8\x00\xb2\xecK0@A4\xf4\x16Vx0@\xe16\xd1\x17\x138/@|\x14\xc2\xffl92@\x8f\x8b1\xf7\x92W(@,BG\xd4\x93=.@\xf9\xd30a\xef\xa0.@\xda\xe4\x95A\x90K.@\x0fW\xf6\xc9\xe0H0@Z\xe7?\xec\x9b\x92)@\x9ao,n\x8e\xeb,@z\xb6\x86\x89\xcb\xe3,@\x11\xb2\x99~7\xf3.@LY\xe1\x02\x0bm,@\xdf\x14\x14^V\x180@$\xd5\xfb\xd3\xb1O/@\xbc\x88\x9bM\xa2b1@\xf0\xe9[e\xfcM1@\xbd\x1dH\xa7\xd4\x85\'@\x93\xe7\xe7\xd0\x17V0@\x06->}\xbb\x0c+@|\xa0j\xb6;g-@\xed\xea\xf4A\xb4Q+@\xd06\x12\x95\x8fp(@\xa6\xe3 `\xe4J(@5\xd2\xdf\xca\xe5\x01,@xT\x18\xfc>\xae2@\xc3\xec&%\xe4n0@//6Y\x8f\x98,@P\xaf\xc0T^\xf2\'@\x87{z\xd2\xc9\xcc2@\xfa\x90\x1a\xe8\x1a\n0@\xd6\'d\x83\xa5P*@\x98tA\x95;).@\x14Q;\xff\xe9\xab0@*\'\xe3\xb9\xb6\r/@\x16\xfb\xb7\xee\x125+@\xf1\xc1\xdc\xab{\xcc,@6\x01_\x0f6\x160@\xaa\x03/\xec\xeaz0@Q*Y\xc0\xcdQ0@@\xf3X\xd6\x8e\xd8,@\x17Q~\x99\xb9\x91(@\x82\xf6A\xd48\xe02@\x91I\x9b\x15\xf9\x000@\xd7\x83{g[\xad-@\x9e\x1eI\x9cv\xac/@\xcd\x10dT\x01\xf4&@"v\x04\xb0\xed\xa21@K}\xe6\\\xe2Y0@\x90mA9\x00\x91,@\x8c\x93\xf2\x0b\x1d\xb9*@q\r\x17F\x10\x9d,@\xaa\x84\x14T\xe0`,@p\xbbqSR,0@nr\xd5LY\x92.@^\t\xb7Z\x05\x9e*@+:\xb04\xd6\x8f0@e \xd3\x86\x8b*-@$\x14\xb3\xda\xd7-/@ \xf4\xda\xfbl\x10+@1\xa2\xe6U\xe8o0@nu\xe1\xb3[\xbb\'@\xa9\x1d\xb8\xcc\x1c\x8a2@\x18C\x13\xf2C\xee0@\x8fI\x16\xa3@?.@\xfb@\xb8 S\xe00@t?\xe8\xef\x1a\xec-@r\x0f\xf2?\xd9\x92.@\x84\xce\x15(\x10F1@D\xecS\x1c\xf0\x140@\xc4\x92\xde\x9d\xa8\x97*@&\xd3\'\xfd\xa5\x05.@\x1a\x87\xdb\xf8\xc0\xa5*@\xa8\xec$\xf3\xae\x882@p\xe8\xa0_\'\xc51@\x9ck\x01EJ,-@{\xef\x16\n/\xa8+@aw\t\xa1\xbaC0@&\xe9\x11-\xc6>0@K3C\x82g\xeb/@$$\x13L\xd4\x9d-@m\x81sm~c2@rGG\xb3c\xab/@I\x93.\xf4\xdb\xeb\'@D/N)\x84\xb00@\xd8/\xf0\x12T=&@\x0b\xbe_\xeeq\x0c-@3r\xb1\xd3\x89K(@0\x8a\xfa\xab\xadq+@b\x13=\xf3G\x14-@\xcc\xcf\xb09\xe1[,@\x90_$\x082\x16*@\x06\x86\x98\r>w2@\xac\xf9cu\x16\x96.@\xf7Ri\x85\xe9-0@\x92\x95\xd1Z"\x111@\\\xdcZxD\xc4-@o\x10\xc6U\xce\xb12@\x17\x02!&\xd3\xd9)@\xf5\xae\xf2\xb9\xf7\x89,@\xdb\xac\xd0\xe1\xe2\xec,@\xbd\x00\xf7\x98\x1aw.@\xb7X\xe9\xaf9\xf4*@R\xb8Bh\xc1\xec%@`\x1c|\xdc\x11\x92+@tg\xa6\xcdQ\xdc/@\x07qx\xaf\x00\x01/@v\x85\x00\xed\xbb,-@\x05\\\xd9[\xd2 0@$\x89C\x1b\x8e7.@\x0e?\xb1\x93\x04\x891@\xd6=\x88#\xaf\x8c-@\xbe\xb1\xbe\xbc\xe6\xca*@\xed\x1f\xa6\x9a+Y/@\xd3a\x0f\x932\xa41@\x7f\xfa\xa5\x18\x85K1@\xf6(\xaa\xa1\x8d\x97-@\xd5\x08\x8f\x17\x89\xc32@i\x0e\x02\x99\xa2\xa51@\xdf\xcd\xd2\x9cK\xf2/@\xe4\xafw\xdd\x00]1@"F\x19\xc5\xd2\xca(@4\xd4\xc8\x93\xb9\x88,@\x04[\xed8&\xa1.@\xe1\x05W\xfb\xf9\xa80@a\x8e\xc0V~\xc6-@\x7f\x08\xab\xa4\xafD0@\xa3\xc1~\xd9>\xef%@*OEr\x97\xc8/@\xb7\x99f\xa9\xc2\x88\'@\xe6\x83\xed\x17\xa6./@\xbe\xe1R\xeeU\xa8-@\xc07\xa3\xd5\x0b\x0c*@\xbc\xf8\xa7\xf3\xab/\'@\x9d\xa1\xb1Z\xf8T,@\x95\xab\xea\xc6\x17\xc1/@\x1c\x13\xc5\xf2\xac\x83-@UY\x8d\xd2\xf9\x0f/@$\x1b\x10\x0cK\xf2%@\x86\xe4\xdd\xd2m\x821@H\x06\x99\x022\xc7/@\x7f\xda\x15\xae|-1@\x87\xect\xfer&.@\x8e\x8d\xdf\xbf\xf0k.@\xce\xa0\xb1\xf2\x18\x961@\x89\xc4\xa9F\r\x8b0@\x05)I\xf4i\x0f,@vSR\xd4\xb6D0@\'1G\x8f\x9f\x85/@\xf6\xdbl\xd4\x9fG0@\x9a\x9c\xa8 )\'-@\xc5\xfd\xed\xb7z\x0f,@5U\x7f\x00$Z+@o\xa4|\r#L/@=tbz\x07G0@D\xa7c\x82\x8d\xf3,@\xf5\xa3w\xfd\x80$.@\xb5\xf9k\xday\x9b-@\xd7\xc4\xc0\x8e\xb3\x9e,@\xbbe\xa0\x00f\xcb2@\x95=,&2\x8c/@\xaf\x19\x0b\x99\x9f\xdd+@\x83v\xe5Q\xd1v1@\x05\xc5B\xe0\xac-+@;\x9b\x1c\x1b\r\xce%@\xd1\x1b\xd8\x15\xc94*@\xc2S\x19\xc7;\xab2@\xa6#\xe1z9d2@M\xf5\x1c\xf8\xc0\xde.@\x98?\xfc)\xfeR-@\x86 =\x0b@\x070@)\xe8w4\x7f\xcb.@\xe6b\x0f\xf6\n\xdd1@\xb3R\n\xd0\x14W,@\xd8\xfa\xa3#M\x07.@r\xa4\xae\xd4\x9a.0@"\xfb\x92&q\xa7&@\xb4\xe2\xc3l\x19]1@\x80\xdb\xd9\x84\xec\x91+@\xa9VS\x96\x95\x03,@\xf6\xdc\x07l\xa7\xfe,@\xbb\xe0\x7f\x96\xab\xc12@\x93\xaf\x91#\xaa\xbc2@^:\xa9vR<1@nK\xdcb\x83\xc9.@\xb6\xf5\x06\x9d\xff\xad-@Jd\x7fMr\t.@\xcd\xdf\xce\x8d\x9a@%@\xd0buv\xf9:/@\xe9d\xc1\x8a\x8720@\xf0("\x0bz\xc2\'@\'\x8fBy<\xe70@\xe7)\xd4\x02e\xcc,@*\x9b\x9dI\x8aJ1@kB\x0bO\x86\xbd&@f!\x89\x11R\xf8-@8\xed\\\xe9\xcei.@Yt\xda\xc9\x0e\xc4\'@|%\xff9\x9f\xfc0@\xa9X\xf2\xce\x06\x12/@g\xb5\xb3\xe9X\x0c/@\xcb$\x94\x82\xb7\xba2@\xa38\xd2\x13\xb9i&@\x9b\xed\x8a\xaeA.1@j\xbaWq\x82\x90,@\x912\xe7\x90\x8cq,@\xa8;\x12\xc8%\xd0.@g\xd8\xf6\x9d\xf6\xbd%@\x1eOX\xfeM\xde\'@D\x11l\x0b\xb8\x8e/@h\xe7\x10gn6(@\xf83\xd90I0-@\xb1\xb2t\xd4:I0@\x14\x8e-^w\x93/@\xec{k/5"2@\xb0pDxf\x1a\'@\xa1\x81\xf4\xebc~0@\x18\xcbO\x1a\xd0\x98,@_\xcd\x92\xd1\x12\x861@\xea\x058\x19\x8eA2@\xbavZ\xb1\x18R3@\x1b\xde\xb2G\xb9\xce1@R"\x8b\x94\xa7\x85+@\xf0\xc4\xa7:\x94\x1d2@SO\x17\x8c\x10r+@\xc2\xa6\xed\xd8\xde\x87)@\x1d\xf5\x94\x89\xdd\xd62@w\xe7:\xf8\xfc\xb1/@?\x00*\xe9w\x800@V\x81\xfb\xca\x9an(@\xc3\xdb\x83tB\x05)@X\xc8#H\xe8z2@\x0b& \x12\xb5\xe02@\xd7J.\xfbsf,@\x1e\xed\x02%\xa6K-@\x1a0aX\xe0<-@\xc7\xf3\xce\x86\x8b5-@<S4\x12\x1d^1@6\xab?I\xc3\xbb0@\xd1\xc8as\xfb\x1a2@..\xb0_\\\xae/@Dr[W\xb4\x87.@\x10\xcc~\x97\xba\xb1-@\nmN?\x8ac.@([\xd9\x1f\x1a\xa5+@#\xc9\xf2*h\xc5.@\x81y\xdd\xe7\xf3}-@8\xad9fQX+@\x9f[\xed\xa0\x04>-@3\x02\xa7\xde\xd8\x8c0@\xe7\xc6\x8e\xdb^\x1f0@o\x9e\xd3b\x93\xf82@a\x10:\xc5@\xa11@F\x92\xee\xa8\x89\xf30@\x01R\xf7\xc7u\xd32@\xa6v\xe7i\x01\x0b1@j#L\x1c\xabj-@\x05\xc7\x1e\xaa\x16\x911@\xc6\xc1\x869s\xe10@\xb1\x1b\xdfP\xba\xe7.@\xcd\xde\xf5\xf8E\xf6+@\xea\xb2\x96\x97\xea\xac+@\xf4F\x9eO\xc6\x85&@F-\xe0\xfc\xea\xb8*@\xbf\xb4X\xb3\x00\xb0*@\x92)CQ\xf7d2@\xce\x1c\xfa\xe8)\xeb.@\x93_\xd1l\xea\xa10@\xb5AA\x7f;\x9c-@Eb\xa8I\x8e\x7f2@O\'\x0b\xa8\x01\x05,@Z\xbb\xf1\xcfD\x12&@]!\x03r\x80X/@,\x16\x03\xf5\xd1\xaa)@\x92\x0b\xbb\xff[6+@\x86\xf6\x1c&\x85B*@\x80\xcf\x067\xf3n1@\x8c\xe1\xf1\xe9\xcb\xca%@P\x14\xb9\x06+4-@\xca\x8e\x90{h\xdd/@G\x03\xbei8\xe3-@R&0\x8f\x80\x07&@\xa8\xfe\xa9\xd8Y\x89/@\xf1\xccK#9:+@\xc2\x00\xa4\xc9\xd6J*@\x88\xa9\x86\xff\x9c\xcc-@\xf8\x8e\xe1x\x99\xfa1@*\x8c\x8c\xc6\xda#.@\xc9Y\xb1\x14W\xcf)@\xacxaH|\x98,@&\xdeP\x9a\xbd52@\xbe\x15kG?\xa91@\xc1\x8b\xec`\xa3[/@V\xbe\x0eQ%B)@:\x874\xe2dv.@w\xe5:\xa8\x99m0@U\x08\x92M\xf0\x04/@\xe1\xdaA\xa6\x8f~/@\xbcx\xcfG\x1c\xbf2@,mc.MV-@U\xebVS\xca\xfc/@\xe4P[\xd5\xacA.@\xb3\xe6\xf8<G\xf90@\x02\xb2\x88\x93\x1c\x07.@8\tL\xfcY\xc0-@\xcf\x9ea\xef\xdd{2@\xd2\xfa\\\xd6\x03\xb90@\xf8\xfa:+a\xa81@\\B\x06ac\xd9)@\x81\x12\xa9\xc8!\n*@\xa6@\xeb\x8d+x+@L\xc7V\x869\xe6*@\x8f\r\xde3KH.@\xcf\xa2K\x1a\x81W0@\xe6\xa7\xa9f0\xc2,@:\x8fI\x0e\xd2\xe6/@\xee\xf7\xf1\x19\x91r/@\xb3\x9dY\xc9\xb3l-@\xb6`\xc0\xae\xceF)@:\x82\xd3\xe0\xad\xe2+@\xfc\x92(\x15\xeeX1@\x17\x8d%\xf1z\xea.@\x98ljP\xe4A.@+\xf1$\x91\xce\x850@\xbd\xf5\xed.U\xde+@\xb9\x9e\x19\xd6(\x8f,@\xe3S\xbdIE\xe7&@\xe25aj\x1b\xbb1@Go\xc7\xa59\xb91@1\xff\xb1u"\xd0/@\x96\x80\xce@\xe2\xc6*@\t\xa4\x8d\xf3\xba\xcd2@&S\x08\xeb:\xbc-@\xdc[0&\xda\xd3-@\xa9\x04\xbb\xe3\x88!/@\xe5k\xc6I\x02L)@2\x0fk\xb4vS0@\t\x8b\x96E\x1d\xce&@G\x10\xb3\xbfw\x150@\xc4\x840:\xa64/@\xf4o\x19r3%/@\xc7\xed\x9b{\x1c*0@\xca\xcd\x95\xba}E)@I<LG\xbf\x003@\xc3?\xb3G\xa4\x110@\x01\x9bvc\x86\xd0*@fp.XL\xe9-@7F\x9c/\xa6\xdf1@!\xc8%\xb7\xa0I/@Q\xe7;\xf85\xeb+@\xe1\xc3\x90Z:\xdd,@\xf3\xf4\xdd}\xb6S0@q\xfb\xa2\xd9\xe7\xed.@\xf5\xac\x0c\xee{=2@L\xac\xc0"L%*@I\xb3\xfcH\xf0\xb2,@e\x12\xcf\x17\xe8\xe1,@\xf7\x01\x07x\r\x04,@\x077\xe5\xd1\x9fC\'@\xe8\xd9k\x11\x10\x01.@\xf3h2^\xe1--@\xc5\x17\xe6*\xc8\x150@s`\x11\xd7\xb1\x9b/@\x013zO \xc51@\x19\xd6<^X\xf2.@\x19\xcc\x0e&%\xa9,@{\xcd\xae\xdf\x1d\xba0@B\x05\xb1\xcc%p-@>\x948\nX\xc5*@02u#\x14\xdb+@\xe2Zl\xf7\xffy2@\x81Z*!v\xd91@\x1e7\x15\xd8\x95}/@pLP\xf4;h/@\xfb\xc9\xb7\x1d\x7f\xb03@\x98\xba|\xbd]L&@\xd9\x1b\xab:\xbf\n2@2u\x88X\xe0\xe3%@\x11.\xb3\xbc?\x9e1@\xf2%L\x1c\xf6\xd3,@1\x96\x94I\xe9C(@y\xb9\xbb\r\xe3\xa71@\x06\x8a\xbd\xcaY\x9f-@P\x84J_\xc4\xb8,@\t\x08\xa5\x01t>,@1\xb1\x1d\xcf\x04\xb10@\xcexs\xd7\x07E*@\xa2\xa0\xa0\xe8r\x1f0@i\n\x9e\x9a\x83\xd6\'@\x9fv\x88x \xf5/@A\xee\x9f\xf0\xed\x01-@f\xd4FW\x87w.@\xd8\x06\x87\xc4\x95X0@\xeav\xd2\xc2\xf2e*@\x05e\x87T\xd960@\xf7s\x0fs\xdd-.@c\xc7\xda\x86<\x921@\xc0\xb3cq#\x890@\x88\x05/\x85]\x80-@\x06\x1cp\xf6\x05^.@3ax\xb0\xbdZ1@\x8b\xf2eB\xf1T,@\xf6\xf6\x9e\r\xf7$-@?5\xe9\x11f|0@O\xdc\xca\xb8\xa3\xb92@s\xdf\x8e\\\x19I.@31\x80.\x13\xf70@\n\x1a\xd7\x17D\xd80@\x00\xc6\xa8\xd2\xa2\xe60@\xa6*\xef\xcbWd\'@\x05*Dk\x965-@2\xab=\xee\x8f\xfe+@\xed\xc2&&\xa8z0@M\\\xea\xd8$U/@D\xaeXa\xc2\x14/@N\xbd\x19\xda\xfe\xee/@\xf9\xba\xbe\xd9\xb7\xcf2@\x9bG\xb9\xaeQh0@\xaf\x06\x89\xb0j\x92/@\xeej\xae$-=%@\x9c6\x15\xb9\xfe\xed+@*\x13\xf6Q\xcd\xa22@\x13\xd1\xb4\xbd\xfd\x98/@\xa9\xefx\xed\xdf\x111@\xb6\x19\xcf\xd1\xe1\xa6+@\x81r\x1f\x8d\x05\xdb0@\xc1\x9e\xa1\xa8\xf5g.@\x03\x16]\x05\xae\xd9,@\x85\xafH\xc1\xbe\xd61@\xd9\xfb\x87\x0fW,.@\x82]\xa1\x15\xdd\xa4.@S\x93\x85]dX/@|\xa3\x17U\x81\x002@\xc59\xec\xa6\x07P/@\xb1Cg\x10\xc1\xff1@j\n\xb1\x11\xb9R2@\x8d\xef\x88\xc0i\xf5-@0O\x11R\x84T0@D\xb5u\xda\xe6j-@\x88\xc8wfY\xa5+@\xb6\x8f\xaal\x97\xa1.@\xb9)\x1f\xfd\x90\xcb2@Z\xf6\x1a=\xe5\xd33@\xae6\xa7rY\xa9*@K\x00\x84o\xf7\xcc(@E\xba\xdc\x1c\xc5\x08+@\xf9=\x15\x9af\xd2.@\xa5\xc3\x15;\xf7\xb6+@\x06\xd0\x01\x14\x16\xeb+@L\xe9\x8b5y\xa8(@\xf9\xb3AX\xacP,@\xcc4\xe2\x16\xfa\x17.@\xae i\xdd=\\0@r\xce\x96\xfePh0@\x00\x12\x1e\xc2\xdd\x060@\x86\x90\xebtY,)@<\xc1E\xcc\x17\xd31@\xc5\x03n\xe5c\xd9-@5\x87\xa0v\x9b\xd3+@QA,`\xc2\x08,@\xa2\xc0\x04\xd9\xa29)@\x91\xec\xb63J\xc71@\xech\xd3\xcd\xb2\x95/@H\xd7\x02^\x87\x15,@&\x11\xd2\x94\xa0\xdd+@\xa9Q{\xac*\xe00@8\xf7wNR\xc2,@m\x90\x0b\xbe\x1c\x931@[\xb2c\xa68\xf9\'@\x99s7\\)\xd1.@\x7f\xf0ez\xa5\x12.@\xcc\xaf\xe0=HX0@\xa7\xfb\xca\xe61\xbe2@/\xd6)K\x8a\x8f,@\x99}\x18\xef\xde\xf20@{\\(\x87\xe7\x9d-@7;\xba0\xa3\x86.@\xce\xa7\xe9Q\t\x19.@?\xcd\x90\xbes(.@#<\xed5z\xd8.@\xa1KC\x1eh\xcb,@#\xb4 \x83\t(1@y\xd2\x01L\x80\x89,@\xb3u;\xfe\xffc,@\xa4\x1c\xb5\x9a3\x830@K2\xd2\x91\x1e\xc72@\xd1\xbb\x90x\xd1\x8a0@=\xd09\xbe^\xa1.@\x95\xc1\xfa\xf1\xea\xcb.@\x8f~\xa6\xbe\x8ay1@\xc6X\xce4\xeb`0@z\x02\n\x17ru,@R\xaf\xa0+\xf3\x0f1@\x90\x84\xbf\x82a\xce-@)f\x80\xc1\xed\x94-@\xa3\xc8\xb7i\xfd\xd1+@\rQ\xde\xb2\'\x8f*@\xc1_\xe1lEB%@\xd6#\xd7\xff\xe8\x1c1@\xf9\x11\x11`X\xa00@\xc3\xfe\x19\xc0\x92\xda1@\xa6]]k\xbe\n.@\x00n\xf1W\x81T-@<\xbazgd\xdb.@\x11mU\xe8\x9a!1@\xcdHIg}\xd7-@Q\x11I\xeb*\xc8-@t\x94\xb9\xe2\x90\x90.@\xba\xa1\'\x80\xa9\x90-@\xf8\x05\x8d\x1f\xda\xfd&@\xd6\x9f\xb5MU|2@5\x13\xc9p\n\xa31@\xf0\xeb\x9a\x83\xf0P,@\xad\xeb\xe5\x00s\xd81@l\xd9\xa7\xfe\x83\xd51@T\xa3Z\x87\xb9\xfe&@e\xa5\xcc\xbb\xd5S,@\x06>\xa6w\x84\x93,@\xcb\xe0\xcb$\x18J,@\xaf\xb5 D\x0430@:\xc8U\xac\xb1\x1c.@\x99\x92\xafr\xc9\xd50@\x10\xado\x079\x8f.@\xbf0\xf6-D`1@\xa8!\xac\xb7\xab%.@\xe0\x96\x9e\xc5P6.@I:7\x1ddJ,@\x87\x12\xd3\x84\xc2\x1a\'@\x90\xcb\x86\x8d\xe4M0@\x05,\xcf`~y0@N\xb3\n\x81D\x940@\xf10E}\xd6\x830@\n<{\xca6\x020@\x0f\x88{\xf6\x93\xd31@V@q\xed\x93\r/@\r\xd4\xaa%B\xcc1@e\x02eS&\xbd2@\xe6\x16\x82\x84`j,@8b\xdc\xd4>\r1@e\xbd \xa0\x80\x121@\xd6%\xbaC\xe1i1@Q\x86>\x9b\xb8\x830@V&\xa1\xd1\xb3\x12.@\xc2\xb6\xdb\x96\xa3\xc82@\xbb2\x81\xe77/.@\x7f\xd7\xea\xdfM\x0b)@\xab)k\x07\x96M1@:G\n)\n\xc02@b?\x1b\x9a\x11\xbe2@\xe5\xda\x1a(\xc1\xef(@\x91I\xb9\xea\x1e71@X\xb6X>\xd0n.@\xe5\xcd\xc7\xadX5.@4\xa2\xaauMl.@\x18\xcdb\x1a\xcc\x19.@\xe5\xd0l\xac\x1f\xe3.@\x065\xd6\x0en\xce.@v\xa1cH\x81d.@`\x93\x95n4\xc5)@\xd8\xa2{Q\xa4h0@%\xe6(\xc9\xcd10@\x18\x02\xd7\x9e\xb8(1@*\x0b\xe6D\xf8\x020@\xee0\xff\x98\xeb\xcf-@\xd0Sg\x0f\xae\x161@\x1d7\xab\x81-Z0@y\x89l\xac\x93\xd9)@\xb6\xc3L?\x85\xd2)@\xff\xbdJ\xc5\x9d4%@b~\xa2\xd8"c.@\xc3aej{\x0f.@\xc9\xa2z\xa4\xc0.-@\xe0/(\x04,\xd6.@\xd0g\xf8%\xc3\x0e0@\xf5~6h\xad\xdc-@nX\xe4~\xa8\x1c1@\xe6!0\xfd\xe1p-@\x05m\x10\xac=\x0f.@\x83\xea\xccl\xac\xcd,@\xac\x7f3\x07\xf3\xb6,@\xd3\x87\xf7\xecfH-@\xa3\x92t\xfb\xda\xb5,@\xef\xf9\xe3\xe0\x8b\xe4-@\x1e\x11\xad\xb2\x18\x030@>fm\xe8\xdf\x0c0@ :\xbbN\xcc\xd40@\xd3N\xa9\x93\xf9\x0b.@\x03\x131\x92\x00\xcf-@/\xe0\xbd\'\x95\xc51@\xac\xad\xed\xb6x\x1d1@$\xb4\xb2\xd7\x18-.@\x1c\x04BL$_.@\x90oe\xed\x17\xd6/@\x97\xdb\x0f\x88\xf2\x12-@\xfe\x13IH\xa6\x1e1@\xd9\x92\xba\xf6\x08\x0e0@\xd4V&\x04\xe8\xba-@\xc9:\x1a0\x18o0@(z\x90I\x85\xf1-@/\xde\x84\xfb.\xc0*@\xff\x94\x97\x13\x1a\x9b-@\x08|.AJ\x0c1@\xee\x10o\xf2Q\x1a1@\x1f\xef\x9c\xfe\x993.@\x7f\x9a\x85\x14&$)@y\x83\xe5\x80Ts&@B\x9e\x83\x8b\x7f\xf1/@`\xa7\xe6\x0c/\xaa,@V\xffH\x94[k,@4O\x08\xc9\xee\xfc\'@\x7fH\x8e\xe4B\xb22@\x99"\x0b\xb9!`0@2\x9a\xce\xe4\xa1\t/@*U\rd\x87\xb8+@\xe6\x15s\x00\xdcK.@\x1dWk\xe26\xce-@e\xd9\xc5\x10\'\xd0-@rR\x97\x16!\xb8*@\x044\x85!\x8dD0@1\xdaM{\x80\xaf+@\x9eI\x13\xb6\x97\xc2+@A\xde\xcf-\xd4F.@\x8d-!\xd0\xb3\xd30@\xae\x18F\xb8\xf8o,@\x89\xb0\x94\xb5y\x8e/@,C}\xc7\xf8&/@\x8b7y\x93\xde\xf1-@b\x13\xf8X\xbc\xea,@!\x02LE\x00\x1b)@m\x8a-\xba\xea\x82-@y\xea\xc0\x97E\xe4-@\xffk\xc7\xbe*\x98-@\xa1\xb85\xffEg-@\xd5g\xe5\xad\xa3l0@Ok\x1c\xcb\xae\x86/@\xf8\xd5T+zs.@\x99\xa2\xe5\x9e3~2@\xca/Di\x89V2@@\x17C\xe4\x7f\x9f+@b.\xebK\xcc\x96-@\x93\x14\xf7\xbb\x9c\xa7.@t\x96O\xdb#\xc8+@G\x8d\xa1\xd2\xe3|/@9\x082\xb0\xe5\x9a0@\x1d\xed`Q\x81\xf4/@\xf3c\xad\xdd\xec\xb1,@\x81\xb4\xa7\xef\x1b0(@\x8ck6\xc7p\x950@\xfa\xf2_\x06\xaa\n1@\xab\xb5\xce\x05\x0c\xd6+@.<q.\x8di1@\x9982\x8a\t&-@\x07={\x9c\\n0@\x85$$\xeb\x7f\x9d.@\xea\xb1\xbb\xb9v\xdd,@\x9ea%\x127=.@\x9d\x1d-s?Z.@\x97k\x95\xde\xff\xa3-@\xe5P\'v\xd8\xb0+@\xd5\x0bq\xc3\xf5\x91&@C\xa6s][\xc71@.\x92$;\x18E,@\xcf\xb3\x1f}\xfb\xa3+@\x13QH\xeb\xf0\xc4-@W\xaa\xaf-\xec\xba+@\xce\r*\xe3\x19\x1c0@4N\x0eTU\x0f-@\xd5A\x91\xb2\x96%)@,\x02\x13p\xde\x9b0@\x85\x12\xf1\x88m00@\x87\x1a\xe6kb\x0f1@ui6l\xa4\xbe/@\x90:Pl\x9a\x981@\xf1^|\xbae\x8b2@\x93:\xd1\x83\xf3\xfd-@N\x89_h\xf5\xce,@*\xa4\x95\xb9\x17\xdf,@c\x96n\xdc\xbf\xb1.@\xa2\xde\xc9\xc4\x11p(@\x93\xa4\xc6\xcdg\xd6+@\x9dM\r\xca\x89\x85-@\x9f^$\x19\xf2\xf30@\xf6\xd9h\x1b\xbe\n.@\x04$k\x0e2\xef,@\xbb;.\x87\xd2\x970@)\xf7\xdb\xaa\xad\x0e/@\xda\x9aj\x18\xe6\xc9-@\x9d\xc1\x11\x9a^\x9d1@|\xc6\x01W\xac\x9d.@cd\x18\x18\xd2\x88-@ m\xab\xccW\xe8,@p\x1d\x1f\xe9\x17\\.@\xd1 \xaaX\xa5\xf7.@\x153F\xbe&\x91+@\xcbK\xfd\x9bk\xb7+@\x17\x8f\xc0\x86\xb6\xb00@|\x84\xa5S8\xc2\'@\x064\x18\x93g\xda1@~x\x04A\x15\xd40@3\x1ajq\x80\xd8+@\xb1\xd0E~\x9df,@\x84\xb3a\xa0\xd1\xb5.@\xe1Y\x19\xdc\x96b2@\xd1\x9a\xc8;\xb0\xab.@u\x954\xecq\xcf+@\xb7\x87\x0b\xc2\x0b\xde1@\x1f\xd8\xf2\x16\x1c\xb30@DY\x8e%\x0b;.@\x81\xe3?\x18K$.@k\x0e\xa3\xf7\xf5u.@\x15\xb9x\x8c\xceq,@T\xbe\x12\xd8\xf0)-@K5\xbf\xd6<p,@\xdaN\xbd\xc3=\x9b0@\x1bD\xdc\x0e<\xbe/@W\xb0\xaa\x12]\x0c.@\xe1H*\xe0\xe7\xb40@\x8a\xae\xa0\xb8\x8fS0@\x8eI\xbfk \xab1@;\xa8\xe6\xc4\xc2M-@\x7fR\xa7`}\x97.@.:\xb2\xc2L\x7f-@\xc8*Q\xb0j\x1c.@\xb4\x9f-\xec\\\xf10@\xec\x19i!\xf5-1@\xba\'}\xf6\x9d\x1b.@<\xf6\xf12\x13},@\xe7\xab\x9f\xf5\xce\xa5-@\xaf~?\x85Ll,@\xbbj\xe53\xda\xab-@\xbe\x06\x08sYC*@IT\xa30\x80\xbb/@\xaeP\xc6\xbe\x055.@p\xbf\x08\xa8\x8a<,@!\xde(Z\xfe9-@\xa23\x01\x10\xdd\xcf0@\x16\xc2{j\xc4S0@1O/\x18\xe7\xaa/@\xd8\r\xa7\xd5\x02\xd7\'@\x1b\x0f\xec\xf0\xdb\xb5/@\xf2f\xae3\'^,@\xeb^\xa8\xa0\xf3\x852@B\x80(\xab\x04\x8e2@\x82\xf9\x17<\xad\xaf.@Z<\xef\xb8\xe9\x97%@\x19\xa2q\x83\x84Z.@\xf4\xbfo\xda2\xd7(@\xb8$~~\xf8\x08)@\x1cP\xb9n2\xe6%@\x07A\rC\x1d\x93+@\xcfQ\xc5\x80 \xbd-@\x06j\xff\xc7XI,@\x8c\x11*\x9c\x14\xbf/@I\xa5\'\xfb\xd7q.@Xv_uf\xa5)@\x8f\xee\xc8\xef\xbd\xc0/@\xf1\x9fi\x15\x15"1@\xc2k\x8a\xeb\xfe\xb5\'@\x88(\x97\x91l\x181@\x12\x9e\xe81^Y,@8\x95\xfb\xae\x857-@\xba9\xd1./\xad/@\xfc\x00\xb3X\xc5\xc20@\xdcWn\x8c\xe1i/@\xa4\nH\xc3\xc492@+\xce\xe1\xbb/\x88-@\xf1\x8a\xd5\xce2\xac\'@\r\xf24O\x17P,@\xd5o\x8e\xc9@\x90.@\x88]\x97\xda\x94"0@\xf2\xd6\x94G\xda\xbb/@\xb6\xfb\xe2\xaf@\xcc0@\xc6`}\x97ug-@\xd5\xa1\xcba\x81\x8a2@\xe9\x9f\xec|\x93{-@.\xe3\x83*\xe2\xa0)@\xf2]\xd8u;\xa3.@\xb7\xfd\x93\x11<\x99,@\xcf\xc0\xd5\xdfof-@*}\x0b\xd04j0@\x96Wh\x8c\x143.@\xfae\xfc\x1cA\xc4)@\x8e,\\\xc1\xf7\xab-@\xff0\x9c.\x82\xfd)@*j\xff\xa4>\xbf0@\xeb\x19\x00\xb9-G0@YD\xc3\xaf\xa8X2@\xa2\xe2\xc9#\xac%-@\xae\x0f\xe7\xc9\xe9:/@\x92\xe4\xed\xafp9-@\xd3\xe1\xbcvG\xc40@\xd4L0\x11\x0e]+@e\xe8i\x1a\x8b\x9d,@+e\xeah\xd65/@\xcb\xf0\x97zF\x1b/@\x17:\xe6\xb0\xdcC-@t\xd5\x98\xc4\'H-@\\!\xecv\x9d\xda0@\x99\xfbsN7\xaf,@Pb\n\xcf\x9bM,@\x80\xa4-H-H.@\xec\x8f\x8a\x9aD\x1b/@\xea\x89o\xe8\t\xe40@\xfe\x14\xac\x1d\x0c\xbc/@!\xd2\xfd\xec\xd6\x10&@\xa5(\x8c!\xb4 0@\xa40\x97\x80\x17_1@\xaexn++\xa71@\xe7\x0c3\x85\xa7\xe02@\x00\x94P\'\xfb\x19/@\xf6\xa4\xf6*p0+@!\x9c&\xe9\xcd&+@_\xef\xe4\x00\xdf\xc7/@\xd5v\x12\xd9\xaf\xbd-@\xfa\xbe\xb8\xb0I\xbc-@\x06tn\xbb1\xf9+@\x1bJ\xcd\xd3>$*@6\x83\x18\x92\t\x050@\xf4\x18a!\x9d\x87/@\xf2\x87E\xaep\xe00@\xcf\xf9\x08J.\xbc-@u$\xaa\xf0\x95M,@\xef\x14\x81Iw\xef.@V\x87L\xb0\xab\x16,@\xba9j\x1f\xea\xc40@+9\x08\x0e\xe6\x1d*@\x8d\xc9\x96<8\xb6-@\xec$\x06\x1csN-@\xdd$\xce\xe8)=+@j\xb4\xbe\xe2\x1a,-@\x8c\xed\x93$\x8d\x1b.@\x9c-\xc9\x0f\x17\xf50@8\x8ba\x96\xf8n/@\xd8\xd3y\xb4\x0e/+@=\x0b\xb1\xd3\x1e\x11&@N\xc1\x14\xea\x8b\xcf,@\xae{\xd1J\x9bR0@5\x80\xf2w`\xb7-@@qL\x05\xcda1@\x0e\xbf\x15\xde\xf4\x99.@\x00.\x0f\xdd#\xb02@-f\x19w)+1@\x976\x9b;.6(@Z)\x0c2J\xd0/@\xe96C\xcf\xf0z1@\x04a\x87\xb6\x03\xc9/@\xaba\xa5\xfd0!,@@\xe1<\xbd\x8b\x08+@\x93\xfe\xe6\xa3a)(@2\x97f\x9d\xe5\x14.@?\xc8z\x83\x8c\x04/@\xad\x97l\x7fd\r1@r\xe2\xa0\x88*a(@_p\xe2\xe7\xa50+@\xc2\xc4}\xdb\x1ad0@\x18\xf7=\xfa \x10,@B-\xcdv\x0cc.@G\x1e\xe2\xf1YT(@F\x0c \xca\x99o-@\x06\x12O\xcb\xa1\xef0@\xaf0(q7W*@\\\x89\xe6!A\xe3-@\xa8\xa8G\x16\x93=/@\x83c\\\xb8o*,@\xe0\xe1\xc0/\x16o/@\xcf\x99\xd2\xe6\xe9\xbc2@\xce\xf3X\xa2\x9cb2@\tz\xfbn\xb6b(@JO\xbc0\xafO0@\x89\x0c\xb5\x0f\xfe\xfc+@\x8e\x91:T/h.@%<\x19]-x0@\xec*\xf3r1\xae,@\xb9\xdb\x01K8\xf1%@\x91\xe9O0L\xee-@k\x97a&\xf9\x00&@\x0c\xee\x17\xb6\x02\xae1@\x14\xbf\x023\xbe\xd4-@,\xbb\x82U\xa1\x880@\xa55?w\x9f\x0c&@\x08\x08\xdc\xee\x96\x9b0@\xaa\xc4\xc4\xf9X\x8c,@\xb4\xc6Y\xbc\xc1\xf60@\xbe\xca\x97\xeb"\x150@\xed\xa5\x1e\xae\xf7\x050@\xe1\x0f\xba\xa3\xfb\x0e.@\xbe\xbb\xfe/J\x98*@\x9e\x9dI\xf5T\x1d,@7\xe1\xe1\xa4\x10H(@\xa0fX]V\x89(@\xe3d\xdf0q\x940@\xae\xd40?\xde\x180@\xfc\xa7\xab8\xac\xfc/@Ikn~\x05)/@U\x9fo$\xaf6+@\xe9\x8fl]\x87\x8f-@\xbec\xc0\xc9\x07f2@\xfd\x80Y\xa3\x98P-@\x06L\x97\xd4\x88p/@(U\x10j\xcb\xab0@\xd2dn>rJ-@L\xb2Nf\xfd\x11)@\xaf]\xbd\xe1\xd0\xfe-@\x90\xb3\x0b\xf3\x00)/@\x04\x93\xaa\xc5Yr-@\x1c\x8e\x92\xd09\xa2+@\xb5\x1b\xfd\x9d\xac\x130@\xbe\x99\xf2\'\x87\x040@Oo\xc3RG]-@\xe9\rw2Vz.@\x92\xfa\x8e\xe6\x1d\x86.@[\xbd\x1ar\x8d\xc1/@\x04gaim\x0e&@>\xe9N\xfe#{0@\xff!\xf7\x01\xa7\x050@\x0f\xc9\x0f\x01\x9d\xc2)@\xb6\x92\xc6D\n\xd00@H\xbe~7\xe6\xe30@#\xe5(j,\xd6-@\xe9\x9eCJ\xee\xf0/@\x06:\x13\xb7\xf6\x8a/@$\x0e\xa9\xc4\xfcP+@\xd2\r\x82\x921\x04&@^\xe4\x00pe\x98,@/7\x06\x81T\xf4.@\xec\xbeS\x85\xfa\x18/@\xe2\xc8\xed:\xb4Q.@zE\x9b\x8f\xfd\\2@\x83\xc0+\xa3\'\x11/@\xd2/<\xc0\xc2\xe8+@>\xc5\x0f\xa9\xe2X,@+\x85\x8f\xe6H\x1c0@`\x13\x98pl\xb2-@\x8f\xbb\xf7.\xb8s.@VE\xd0&\xe8(0@\xe5+\nU;//@\xa6x"T\xa4\t/@\xb0oD\xe9\xb9\x0e&@\x9ayx\x04\xad:0@\xa8\xfd?a\xeb\x162@z]\xf02\x03=/@\xfd\x85\xa3\xf3\x1f\x02(@\x06B\xa0\x87\x0e|2@}\xee\xb8\t\xf5L,@\xeeF?\x00E\x03,@T\xd7A\xdc3\xf8+@J\xd6\xad$\xdd\xf6,@\x1e\xbe\x0el{\xee+@.\x8c\x0b\xe1R\xa30@\xee\x7f+\xe0\xb0"/@5~\xd9\xdc\xa9\x9f,@J%\x7f\x11\xed\xe6\'@\xf7`l\x0fn\xf40@\xd0z\x06\x92\xefb+@(V\xcd\xfb\xf5\xaa+@\x827\xfa\xa3\x83\xe5,@~Le\x98\x906&@\xc0=\x1a\x02\xaa\xba\'@\x7f\x9c0\x1cp|0@\xfez\xbbF\xbc\x92.@\xd4-$\x86a\x1e.@\xfd\t8n\x89M.@\xa8m[\r\x04\x040@\xd4.\x0f\x83\x83x*@|\xe4\xcc\x05\x98\x171@{]\xfb\x01\x19\xcc-@\xa1,\x9b\x0c\xf0\x8e1@\x83\x0b\xa2r\xe7$-@`3\x96P\xce\xd8(@O\xa5\x0chP\x1c1@\xa1\xc4\x15#\x1b.,@j\x05%7\x06\x8d-@\x86p\xe5FJ\x13-@\x0b$\xdcO@~+@\xd8\x02\x84\xd2\xa0\xf70@\x13\n\xfc\xf6\xf4\xa4+@\xf0\x82\xc6\xdb@\x9a1@\xeb\xb6\x9e\xeb\xfd\xe80@\x01\xaf\x03L&\xea-@\xd6\xabtu\xb7\xe22@\xe3l\x8b\x86\x9e\xa8,@}\xf3\x03~L\xf5,@B\x80u\x89\x0841@FcD\xc2u\x140@\x93\xb0\xf6\xbaO\xd1.@\xf35+\x04\xc8\r+@\x0b\xa6E\xed\x8c\x7f1@\x14\xb6\x19\x1e\xde\xc6+@\xe9s\x88\xe4\x0f\xb10@\xe4\x1a\x8f\xe5\x8b\x0e0@\xb7\xabg\xd7\x16\x94.@\x93\'\x06,\xb3\x1c-@\xc90\xa1m\x8e\xfa0@\xb3\xb4\xf6w2\xf20@\x9fC(\x196F.@\xa2\x95\xa2u\x16\x001@ij2\xef\x1d\n0@\xa4\xc6"\xfe:".@\xde0\x9fn\x0f\x17.@am\xd9H\x81\x16+@\x08D\x19\x8a\xa8\xe8/@"\xfbM\xf8\xfd`1@\xe7\xa5l$\xbdy.@v8\xff\xe1\xe1m.@\\v \xa3p\x12/@\xd6%\xc9\x02\xdb\x081@K\xdf\x00\x1a\x0c 0@\xdet\xa1\x82\xc8$.@\xe3\xae\xdb\xc6\x91\x04.@\xdf\x0f[2\xf1\xc7.@\xb9\xd6\x0c \xab\xe80@\xabY\xfc,^\x1e,@\x96\x02$\xfa\x19\x141@P\xeb\x17\xd4\x8a\x0c.@/\xc3F\xa9\x01\x13/@\xad8D\xf5\x90c/@\x13\xb8\xcc\xfd\xb8\x1e.@\x1c\x00\x16y\x9dV,@M\xccl\x03\xd2U/@6\x9c\xc3\x14aC0@|(\xfc\x16\x19Q+@\x83R\x9f^\xb2\x99-@i\xda\xa8\x95\xfci0@\xad\x16\xef9J\x810@\tz\x8a\x8e\x1b\xa1\'@=[\xe06S\xba-@>h\x1e]\xf6\x88/@\'\xd4\xc9\x1e\x13^1@\xb9\xe5J\xb2\xe5\xf8,@:\x98\x14\xc6eE.@d\xd9\x96\xa6\xf0\xde.@\xcb\xc2\xaf\xb1\x86\x03/@0\x9f\x93Je\xdb)@\xc8\x96\xd9\x16\x8b\xbe(@\x9b\x11\x0c(\xfc\x821@\xa7L5\x08\x9e\x8c/@\xd5oyV\xb5_/@eOVA\xab\x94+@\x84\x12\x91\xa7v\x1e-@\x89rwM\xfd7.@\xf4\xbb\xe9\xcf4H-@\xe7\xb7\xa2\xac\xa8\xa71@_4\xa8B\x8b\x9b/@\xa1\xd7[\xd8\x1a\xde-@/\x91l\xb0\xae\x07.@\xf3\xea\xdeh\xc6S+@u\x9ee8\xe0@,@\x08ej\xd6\'].@\xcfa}\xb9;Z.@q\xf9U\xc4\xc0\x8c1@\xc2%\x8b\xd2\xf1F.@\xaf\xa0\xbc\x0e\x01\xf9-@\x02\x08\x87\xa5\xcf\xcd-@=\x1d\xc6\xf1\x12\x0f+@\xec\xf7p\xb7\xe3\x891@\xcb\x0e\xd1\x8e\x10\xbf0@\xf3\x07o\xbfS\xae/@>\xe6B\xca\x11\x9d-@\xb9y\x85/\x88\xbc-@\xb8(\xb9\x02V\xc8-@\x05R\x07\xd8\x97g0@\xf8.\xe0\x95n\x801@:\xb9\'\xbb\xfaA2@\x86\xecp\x80\x06\xf71@\xf3\x1c/\x02&<&@\xd4?\xf78#0*@\x1f\xee\x1bk\xc7\x1e3@\xd4\xc9\xcb\x93F\xc6(@|\xe1\xa3\xaeE\xcb-@"\x9d\xb5\xb7\x81\xcd-@\x95a\xef\xf6\xe0\t1@\x08\xa9\xeb\xa5\\c.@\x98\xf2"\x81Ta1@\x8a\x87\x8f\x99\x1a\xba2@f\x07L\xbd\'\xfc1@TO\xf8\xb7\xe1\xbc-@6\x816I\xf7$2@<\xfep\xf7\x838\'@&j\xbb\x11P\xab-@\xed\xffx\x81|\x16(@\x1d\r\x05\xf5\xac\x88*@\xa3\xfe\xb9M\x9e\xca&@\xcc\x12T\xeb{\xfe-@V\xa7\x88pK\xc3-@\xfd\x08\xc58\xfc\xf31@\xd7\x90\xa9\x92\x00].@\x8fe\xd3Kt\xc10@j\x8f6=\x16\xf5,@\x03\x0bTJ\x15s.@\x9f\n\xfc.\xf3~.@\xc5\xa4\x01\x1a\xc5\t-@<\t\x10d\xdd\xcf-@\xaa\x14<8\xff\t-@k\x14n\x96\xde\xb62@Qa\x14?\x9a6+@8\xfa\xb0\t\xf9S-@\x92\xb9B\x897\x9b)@\xcf/\xd6\xb1!\xcf0@~V%\xf5#50@\xe8H\x03)\xccC.@\xcb\xe6*\x88\x8a\xcf1@\x07UO\x85\xe7T1@|\xc9\xf1\xb8\x8b\xb31@\xd9\x13\'4\x14\xcf2@5\xc0\xfe6&\x8c/@\xf69\xcf\xef>\x830@,\xb5\x88T\xe9\x9e1@j\xcb8I\xf4\x03-@2\x01\x87yS\xcd2@\x81\xae\xc79K*.@\xc5;`}\x99?&@$|\xb7;%=+@\xf1\x84p\xe5\x0c\xb4,@\xcfn\xceZ\xcb\xf9/@\r\xb8\xa7\x8c\xc7\x1c.@\xce\x0e\xa0z@\xbb/@wq\xaa\xa1\xbbR(@\xfd\xa7\x005+\xec,@G\x9f\xd2\xd7b\xcb/@\xa1\xc3/\x81\xf7\x19-@\x7f\x0f\xbeA\xc3\xd3/@\\+*\x98!\xdf1@3c!,\xbc%(@9[\xc3\x16370@\xc8A\x81(\xb8/0@{\xae\x99\x96\x82\xef.@\x1e\xc5+D|$0@@\xa4\x0e\x0c\xa6\xeb1@\x00\xa9\xbco\xc5\xd2/@\xf3\xcc0\xa5f\x8c.@\x15\xe3ZA\x1a\t-@\te\x80\x9a\xbb\x830@\x00\xa4s8Y<+@\t\x14\xabg\x88n,@\x8cQ!\x1b@+0@Z\xb1J\xe4R\x000@\r\xdbJ]@\xf40@tj\x1c\x01\x97\x0e0@d\x14\xfc\x1c\xa1\x95.@<\x02\x1b}%\xd52@&v)\xd8\x05\xcb-@\xd4\xa4\x99\xb3\x01$0@\xe7\x81:Y\x01\x18-@\xf9\x8c\'\xa0\\\xb8-@\xcd\xcd"\xac\x18\x020@\xa1\xe4\xfe0\xb1e,@\x16\xf6\xd7W^\r-@\xb0\xe2\xd5\xb2\xcc\xf5+@v\x9f\xbe+N\'*@\xfa^\x8b\xa9\xf7A/@\x0f{\x14\xf6G\xdf0@_\x0bghi 0@\xc8\x10g\xe3Vh,@n\x113\xf9|\xe1&@\xa3\xd1\xff\x8f\xb9)/@@\x83a\x0b\x1d\x120@\xd9\x13`\x8d\xe4_-@\xb6\xdb\x83\x88c\\,@!\x06\x8a0\x9c\xd00@R\xb57\xc8j\x0f+@\xda\x7f\xa9\xa7\xa2\xea0@L\xaf>\xf64\x830@\xae\xaf\x05%\xa3x.@\xdd\xaa\x8e\x0c\xdf 1@\xe3\x8e\xa0L\xe4r+@\xde9\x08\x8b:\xb6&@\xe1?\x13\xc5N]&@I\x99f\x80v\x821@\x13\xc6\xcd\x9fv\xf5/@oX\x16\xce\\\xe4,@\xf4HG\xf8\x07H0@\x0b\x15\x18\x04\x85]2@\xcd^*\xce6z*@4H&\xd8w\x140@\xf2\xbe\xb3\x90#n-@\xe3L\xed\xde\xcd\x1b1@\x1f\xd6m\xd5d\xb0)@$[{J\xfef2@\x9fj\x17\x99\x97s)@m)\x9f\x1bH\xb3,@{\x95=E0\xaf+@\\\xae\n\xaa]\x84.@\xa0S\x130m\xad0@|;\x8c\xa3\xee\x1e0@zW\xaa\x92\xe6\x99.@W\xe4\x01\x03G\xde+@\xf49\x1e\x0e\x0b\x06,@\xeb\x11\x1d\x9d\xe1G0@O\x9d\xaaWd\x82,@\xf4HJ\xfe\xacs.@\xb9\n!\x13\x10\xf8,@mC8\x9b\x0f\x94-@\xb2\xb6\x80\x96\x1c\x15-@=\xd1\xff(e\x11/@\xed\xa6y#ZI.@Ee\xda\x1a\xa1[0@\x87Sn3\x80\'0@\xd8yHvX\x1c0@\x86t\xdbV\nw1@\xedg\x05$o\x00.@\'\x1f\xbdE\x93\xb2-@K\x9e\x06\x04\xae-0@t\x00\xda3\x07)-@`xo\x15\x12\x84-@\xcc\xa3\xa0T\xf9\x0b-@\xa1\x11\x1bM\xc6\xe00@J\xaaIE\x80\xc3,@q_\xd2/\xb9q.@J \x80\xb11\xda*@\xf0f\xa3\x97\x18\x85&@\xd9\x9a \xe1\x95\xf5\'@h^\xdf\xc2N0.@\x01j\xafG+>.@\xca\x92UuG\xfe/@%j\x83\xcb\xc8\xc3)@\xed\x13\x9c\xc6\xf6D1@\r\x9a@\t\xbb\xaf)@X:\xd4\xcd\xfb\x98-@\xc1\\\x0f|X"1@|\x89\x8b\xff\x95\x8c0@\xcb\xd2^d/\x9e-@C\x8c\xc4\x85F\x120@:+\xf7\x94\xd5\x87,@\xd8\xa9\xa8B|Q/@\x97\x02F\x94\xd9\x04-@\xed\xec\xe5\xf3\x10\xd3-@,\xe5\x92\x00\n\xbe0@\xc6\x92\x84\xbb\xe3\xb02@\x10\x0f\x18\xce\n .@`\xbf\x9e\x90|\x1c1@\x1d>mZ\xf9\x83-@\xa8F\x84\x9d\xf7\x801@+|\x8b\x960\xd8-@\x1c\x95\xa6,\x92\x9d0@\x04\x89\xa7\x0b\xef\x8a0@\xff\x8a&~\xe3\x9d/@\xf4\xd6:\xfb"[0@[@r\xf9\xf5\xf7+@\xaf$\x1dv\x0e\xaf-@\x14\xee>q\x94?-@\xf5\xfc\xfc\x8f\xab\xc9*@\xb1\xb0\xa4\x92$\x1b&@\x9c\x01\xcaZ7T0@4\x99\x02\x00\xba\x19,@\xc3\x1fN^\'e*@\x9ce\xa1\x0c_*\'@\x00e\xaa%i\xa1)@\xe0\x8c\xb0`\xad4.@\xde\x00v\x86\xbcy-@\x1e(\xbb)[\xf1&@\xc22\xe4\xe8\x8a\x0b0@}6\x1a\x963\xdb/@\x1c[[2\x86\xe5,@\xa3\xa22j\x1dA.@\xf3\x08\x0c\x0e\x84\x1a-@\xf7\x15^\xb6\xf8\x92)@\xe0\x1ey*\xccD.@\xd5x\xa5H\x1dJ0@\xcf\xa25\xd6H\x110@\xfeF\x88\x15\xc4\xdb+@\x92y\x83X\xa9b1@\xd5\xdd\xa8.\xebw1@\xbd^EQ\x84\xf0.@\x1elN\xa2\xe1\x18\'@2\x06\xa6\x9a\xc4\x1a-@\x0e\xc8\x93\xbcHX0@&\xef\xbcn;R0@\xc3\xdd\x1c\xed\xf1)-@\xd4\x10\xb6Gc\x17,@\x1a\x14\x05\x83\x957/@\xa6\x17s\xb0\x1e/-@xI\x18\x95\x817/@\x98\x8a\x11\xb0o\xae-@\xcd\xfa\xf6\xf6\xe0\xa80@\x9a\x05`\x91\x93,,@uo\td2;1@\x0c\x10\x18\x1bka-@\x83i\xf4$\xc8S2@aI<\x85!\xdc/@\xc4}{y\xc9\xd3)@\x9d\x9cK\xc18-,@\xf0U<\xcd\xec\n,@>\xc2\xd5\x1e\xe3a,@6:\x06#t\xd7-@\xb5\x9aeP\xac:,@\x0e\xf7\xf0\xd7\'\xba-@\xa9\xa5j\x7f\xc9\xda/@\x0b\xb4\x8a&4\xf0,@\xa9\x9f\xe5\x85\xcf\xf4)@\xe4\xa1\xa4\x92\x17M0@\xce03\xaac\xb60@\x19\x83NT\xc3"/@\\\x17cg\xf3\xd6+@R\xa5l\xc3\xca\xf70@U#\xfa2\x1b//@\x8b\xa6 \x99\x9e\x05&@\xa6\x06HO\xa3\xdf.@\x93\xd2gXNi-@\x88\x0b\x04\x08^\x12&@\x94\xed\x17\xc2\xc5E,@\x1a\xfc*\xb9\x9f\xa5,@]K\x04\xb3E\xa8/@\xaa\xb9\xe9\xc7\x80\x92*@P\x17L\xf1e\xf0-@\xb3R\x8f<>\x8b0@tb{\xc4\xf6\xfa)@|^\xd9/~\n,@\xf5b\x0c)\xb0]0@\x19\xdf\xa0LOu.@\xc5E\xf8\xae\x87\x1b/@#Kj\xacy\xf4.@\xe3\xe8\xce\x02\x99\xd20@\xc4\x93=4\x18X,@]\xa7>\x7f\x13F,@{\x11\xf2\x04\x85\xf01@\xd0\xba\xe1+n\x8e/@\x86s\\}?\x9c)@\x96\xa2\x1f\x1e\x05m,@A\x11"\xa0\x87\xc7,@"\x91<tMJ,@\x98g\x92\xbbg\xc0+@\xfd\xfe\x11\xe8Y//@\xc9A\xa0"\x93\x18,@"\xc7\x1a+\xe0X)@\xa5\xe6\x16U\xe1\xc9,@2\xdb\x83\xc2" -@\x06lj\x18J\x8e.@\xa1\x08\x01\x13\xd9H2@\xe7\xea\xd2y\xed\x99.@2\xf3\xd8\x97\x0e](@\x83\n\xb0\x99S\xb8,@4\xa19\xcdI\xc0,@%[\x07\x99`\x12/@\xf7YK\xc1\x93\x98,@\x94%"\xe9\x10-0@T{\x0b\x8e\xd3s-@\x19\xf1Tg\xed\x17,@\xfe\x129Z\xe2-1@\x9b\xdbp\x83\xccn.@\xff\xd6R\xa2q\x92-@\x19\tVz\xe9Q0@\xcf\\\xea|\xf7\xd5.@(\xa7\xbb\x89\x9f6*@\x8cL\xf6\x19a=.@|\xd5Uo\xd4\xbf,@\x9d\x84I\x90zl+@L\xa76J\x9b\x131@t\xbdF)$Z-@\x86\xb7\xadM\xadM0@\x01\x85\x01s\x85\xd0-@\x1f\x88\x1c\x1f\xbf10@\\\x13\xf0.\x0c\xb5,@\x15\xef\x8d\x1a\xf6\x930@W{z\x0b\xcc\x90-@\x828\xa5\xd1\xc1\xed0@\x93\x92\xdcs\xefb2@\x16\xf1\xfa\xd0\xae\xee.@S\xce\xa3\xca\xf3\xa0.@RR\xa9\xfa\x9fx-@#^\x16\xa6;J1@X\t\x89j\xa6\xf4/@ \xa53g\xa5\x060@\xac\xfc\xc2\x08\xff:-@\xcbdB\xe0c\xe9.@\xba\x10\x02\x9e1\xe1.@\xc0f\xc1\xd0\xf0\xe80@X\xafB[\x93E1@`\xbdS\x80\x1d\xee-@\xb4\x92q\x8e\xe0G0@\x10\xf9\x0e?\x0e\x84,@=4\xa6\xc3\xf6k.@\xe4\xa2F\xce\xbd`+@\xf8U\xdc\xfb&\x9f0@\x00N\x94>W\xf10@w\xaf[k\'O0@TZ?O\xb6+/@\xaa)\xe3;\xe8[-@\x7f\xb5\xbf\xdb\xd6\xa41@R\xc5\x0c5V\xcb-@%\xf93\xf7\xf052@=\x9a0}~\x1f2@S\x9a|\x91\x15\x1e*@\xb4\x9c3\x94\x0f\xf10@\x8c\x87\xc1N\xfa\xe50@\x80M\x83\'j=1@3\xd9\x1cT\x8c/1@z\x0eT<T]/@\xbd\xaa\xa5\xc3}\x8c+@\x97\x8d\xeb\xd4\xbdb)@-G\xdf?\xd6"1@\x07Z\xb2k\xafG-@\'\xfb\xb7+\xd1\xdb/@\xec\xbb\xe3\x1a\x93:*@\x07\x98\x93\xe8,K,@\xf5D0\x1aIY0@s5h\x86\xf2Q0@\xf6\x042\xa9\xd3 1@\x10\xd0\x1f[\xb49-@\x1b\x7fu.w\xb5-@A\xdf\x14\xc1\xecl,@\xfe\xf7\xf7\xff\x11e-@_D\x97<\x8b</@\xc8\xf7:~L\xb7/@\xd7\x95\x97\xc3\x90:1@\xe5\xb1p\xc6\xa0P0@\xb6\xd54\xd3\x83\x96-@O\xaa[,\x8e\x9e-@\xd5K\xb9^\xda8,@\x84\x95\xfc~hf.@\xbf\xcaN\xa7\xb5o,@\x81\xde\xb8\x13\x99\xb9/@A\xd1HE\xcd\x9a)@\x04\x86\x10\x7f3\xba)@;\x87\xbc\xca\x9c\x14*@\x971\xafj\x8eP0@\x8br\x1f\xec\xed\xe2/@\x7fS3b\x82*/@\xd1\xc7\r\xf5\xa2=(@\xb7R|\x92+B0@P$\x93\x9fn\x9c-@\x02 \x89\xb4\x944-@?\xbaN\xbc\xa4\x0f1@\xb5\x08\x85\xe2)\xb1-@)C?=~/2@\xf6\xb9\xfa\xa7#\x18-@\x10\'\xdb\xce\xfef*@\xcc\x88(\xf1\xbf\xa72@\x0b9\xc5\x84_\xcf/@\xd9\x8b\xd2\x1b\xb6\x19-@\xe8\xf4,\x96\xf1\xa20@\xa7\xfb\\r\xfa\xd5/@?\xcd\xab/f\xe7.@li\x9a@)c2@h5G\xcb\xd6\x8d)@\xd5W\xd0\xa2\xdc\xcb-@\xadH\x9f\xf6\xd7\x12-@\x84\xc8\xe2\xa2\xa1\xcd)@o\xa9\x9fi/.0@\xc8\n\xf2r\xcb~-@}\xa8\xaesz],@\x1c\xf5\x04s8\'2@\x10\x96\t9\x1a)1@w\x11\x8b\x8c\xa2\xbb-@\r\xd4\xa3\xcc\xd9@0@\x17\xb6;\xa9\xbb\x8b)@\xca\x03\xcd\xc4 $1@V{w\xfa\xbb\x9a.@\xb7\x03\xbc.\x1c\x01/@\x08MirR01@\xd5z\x1d@\x8e\x9d1@M\xe0\xd36\xb151@\xa9g\x99\x01\xd3\'-@\xfc#\xd8l\xf0\xd8/@\xb4\xe0\x8f\xdbDW0@%|\x1a\x0b"\xcd0@\x07^X\x9eUf(@u\x80\x82\x9cyv,@\xbbC\xe3"\x81L1@\x17\xfe\xb6\x92\x0e\x0b*@\x92qY\xde/r1@{\xa6\xe3\xee\xecW-@\x19V\x1b\xfa\x00d-@\xc8\xeb44\x1f\x1d2@\xc2C\xec \x17\xf9+@\x15\x80[\x16\xac\n-@\x0b\x07\xa7|\xa6I0@_K\x9d\x90}b2@\xa8\x0e?k\x8a\x14/@\xde\xb9\x99\x0b\xd4Q.@\x97(\xfegz61@z\xc9\xf8\xd7\x9a\xc4,@\xc8\x99\\HVY1@63\xcdf\xb3\x100@\x86\x82\xe5\xf0>*&@\xfdQ\xea\xbc\xca!(@\xa9\x089\x10-#1@$bE\t\x9bG+@\xa7\xa8\xa5\x02\xea>3@\xd5\xfdg\xc1\x9d8-@\x03\x8eh&L$1@\x14W\x07\x95>C*@\x0e\xc9\x81\xfd\xb3\xaf1@n\x1b\x9f\x8e\xdb\x17)@\';\x05\xebb0-@\xd0\x99l.\xdcl-@B6\xdaw\xbc\xa01@\x81\xd84\x02R`(@\x1anZ\x8e\nU/@,3O\xc0\xc8J3@h\x00\xd8 %6(@@\x16\xaa\x14\xae\xde\'@ui\xd0\xa1\xb4\x901@\xb3\r\x0e\xe7\xe9\xba0@\t\xde\xe0\x96\x1a\x01)@x\x91\xc9?q\xf1/@\xeb\x92\xce\x9c\xecA(@\x05\x95R|\x9f|(@|:\xb4\xd5Y\x9e/@\xc4\xf4\xd2\x98\xd8\xa7.@\xc6\x16.n\xdc\n/@e\xe6\xf5I\r\xc6/@\xa81\x02Ny /@\x84\xc1\x7f}\xf7\xbe0@\x9fX\x9e\xf2fd(@[\xb2t\xb5R\xbc0@\xa7\xb6L;\xb8\x88/@2\xb3\xdf\xee\xcb:/@\x00\xc0\t\xd6\xb5\xa0/@\xfa\x9by\x13#\xc6/@6\\\xe0\xd8]\xa30@\xef\x9f\x80\x17\xb2\xc5+@\xe3\xe6Y\x82\xa5{0@L\x83R\x84E\xfa-@\xb3\x9d[\x11\x9b_0@\xff#\xf1\xdbc\x9b(@2E\xab\xca\x11\xb3/@\x7f\xd7\x1fZl\x0c+@+X\xf3\xc5c>0@\x1aMc@/\x900@!\xf0\xc1P\x85\xd9-@(\x82Rx\x08;0@<\xcd\xe2\xfe\x1e\xac0@G\xdbc\xd1\xce\xd30@\xbc\x86\x06\x9c\xe1\x87)@\x90Z0\xc79\x153@7\x08Y\x81\x18K0@\xc01\x8f\xafNQ1@\xd7\xa9\xd3\x1f_\xe30@\x17\x80\xc4p\xb5"2@\xce\xb1\xa3\xaa\x9e]&@\x1eD\xc3\x7f\xdb\x1d.@\xbfV`L\xc2\x800@V\xb6w\xfcV\x88+@\x8aS\n\xcfrZ(@\xb7T?zgP1@\xa6 3\xb2\x18\x051@\xe4\xf4}j\x9b\x07,@\xc6\x93\xa9|i\xf1.@)\xb6"wK\xfe+@k\xdf\xa4QZ\x0b0@\xfb\x00>\x85\xf0r&@P\xab\xb5\xf5\x95\xd1.@\xe5\xaa:x\xf1?/@\xe8\xeb\xed\x82\xe4w-@\xafF\xd1\x19\x03u0@\xf0\'\xe8JJ\xae/@\xec\xf6\xb2\xe7\x88\xac+@\x8aL\x9dp\xb8\xa60@\xdf\xd6B\x11VH.@\x1e\xd3\xfdP\xf8=,@E\xf9\x8e@\xc8\xa31@\x92\x8a3/O\xdc\'@Y\xe9\xf3)\xa7*&@ym\x8dL\xb6\xb9+@A\xbc\x89\xce\xfe\xbd*@Lt\x120A\xd5\'@i"\x94\xff\x86\xa30@\xf4\xf3gt\xe6w0@\xb2\xf6\xb6&\x96\xaa1@J\xe6\\<\x8d\x80&@J\xf6\xec58\xc5-@\x8eM\xebO\xda\xa2/@~\x003H\xd3X2@\x08\xe3\xa9s\x7f\xa61@\x8fbt\xc7r\x05,@\x13g\xee\x94\xb8\xbe0@=J\x11\xf2\x86\xf1/@]%D`\xc9n2@L\xd9\xb8\xa2\xedi+@\x01i\xafl\xffX0@\xce)|\xd5\xf2\x1f&@5\xe2\n\xffl\xa5\'@K\x11\x9f\xdc\xbed2@\x86\x07\x8e\xe3\x9f!0@\xf7\xd1y\x8c`\xe2/@\xee\xb0\xad\xc9\xd5\xee0@L\r\x1a\xa8\x12V0@B\xdf\xd4\xb5/m0@\xd8\xc4\xd4!6y*@\xc4\x01>\xf5\x0e\x9a/@\x02\x93\xa3\xb0\x0f\xeb0@\xfb14k\xba\xf40@\xff\xb3\xcb\xad\x80\x0f,@\xeeSV)\xc4~0@$\xf0\x9f\xb3\x9e\xfe/@C\x19\xe69\x8f~0@\xe5\x97\x07t]\x13,@+\xb8\\\xae2.1@\xbe\xb7\xb7\xaf\xd7\xc33@\x806\xc0\x11]:3@F\xb4\xc4\xc2\xe0\xd83@\xb7B:\x7fO-+@\x138Rq\xcb\x0c0@\xce\xd5\xba\xe9<I1@\x97\x0eM\x06q\x16(@\xdf>\xe0]\x0c=+@(\xef0\x0eO\xcd-@\xe7\x1f*V\xa8\xb9\'@\xe8\xc4\x80\xe3S\xe20@ y\x17\x14Bb3@\xe4Lq9\xb2\xe9-@\xb7\xc6\x1f\x17\x1f\x960@\x1b\x81\x85\x92g]&@E\\\x97\xa0\x85L1@|\x8eS\x88(7.@\xb6u~\x88\'\\.@\xfbcSllp,@#\xe1\x9f*\xa5\x18&@\xc8xP/\x95\xce0@{\xeef`\x95M0@\x84bV\xa9Z\xe7&@%\x10\xac\x7f\xbdK.@!\xdf\x94UqA.@\x7f\xa0b`\x0f\x9d1@\x9b\xdf,\xcc\xc0\xc4,@b\x05{\xb9Y\xb81@skm\xcc\xfd\xa3&@"V\xd3\x1e\x9b\xe3/@\xa0^\xaf<5r(@\x92W\x0cQ\x15C-@\xa4R\xa1O\xf7\xa6&@\x04/\x9b\xc8\xb7\x87-@B\x91\xcb\x0fb52@J\x19\x1dS\xa9\xe2/@ \xb5J\xa6\xb9\xa60@\xc3\x18\xac\x06\xe0\xe70@\x98\xa9\xa7\xa6\xde\x82)@\x99\xb2\xb5MF\xc9\'@\x95\x93\xa9!\xae\xb21@:\x0e\xb8f}\x91/@\xf5\xfcjv\xd2\x06(@?\xec`\x89\xd4\xd9\'@\x85\xac\xda\xd4,\xfc+@\xfc\xeaMD\x04i/@\xba\x12\x8d[\xa9C0@l\x95\xfb1^\x9d/@Q\x1f\x8eOp$1@\xcd\xac\xfb\xcf$p/@\xaf\x84\xa0\xf0aA-@\x99\xcf\xccC\n\x872@\xd8\\\xf3\xa2\xd2g/@\xff^P,\x0f\x000@\xfb\x7f\x9e\x8d\xa7-/@e\x16;\xad\x04d0@?1h\xc3BX0@\xb7\x86U\x9c\xe9w.@*Y\xac\xcb+\xc9-@\x99]\xed~\xeb\x02(@\x92g\xc6\xf2\xed\x080@\xc5\xff\x9a/\xcb\xca\'@n8\xedd\xa7\xc7&@O\x1c\xdf\xa6\xa3\xdc/@;\x17\xe7\x0c\xa7*.@\x8b\xca\xc8\xae\xf0c0@\xf6\x1b\x8e\\U\xba0@k\xb0K\x9f\xdf\xfe(@\x91\xe8fx\x82\xa11@\x95\xd62(\xa6\xc3\'@=,\x8b"!\xf3\'@d\'5\r\xd8\x0e,@\xb0cbC\xd3!0@\x7f\x13J~3\x900@\xdfEF^\xf9\xc9/@Ud\xdb\x01\x94\x9b1@\xcc\xa5\xd2\x9c\xf480@7\x8d*H\x84@.@\xe0e.\xaaP\x85(@\xbe\x84?s\xe4\xf8(@\xe1\xc7\xff\x1a\xc6\x050@\xe2tK\xb77_0@\xb6$\xf3\tB\xc91@\xfcjp~Z],@So\xfea\xdf\xba\'@@LE\x88\xb1\xba,@w\xdf\xc0\xb0\x161.@\xee%)\xcf\xa2H/@!PtAXI.@\x15\x0c\x81\x9cY?1@\xf2\xe0\xa5\x97\x8e\xd6.@]`x\r\x82\xa2,@\xda\xd1\x91\xbd\xc0q.@\xd2\xa25\xd2jN.@iX\x11\xd0n\x8f&@0\xcb\xbd\xb8\xc8\xcf,@\x03\x9ag\xed\x93\xa8\'@9\x00\x192G\x87(@\xc8\xc0\xf2\x1c\xa762@x\xc0\xc4@\x8f\x9e0@\x0f\xe5\x1fIpD1@\xf4ZE\n\x1f\xe01@\xba\\yvs\r2@,X\xd4\r<\xa1&@\x1f\x12/\x1b\xc6\xb52@^\xf1q\xe3\x9d\xfd.@\xfb2S\xf4\x06\xbe2@U9:\xbd\x06\x0c1@\x88\xaa\x17\xd7\x99V-@\x88\x98\xe3\x02\xf7\x040@l\xd5t\xd3d\xab1@\x17\x8c\xcdo`\xc5,@\xf3a6\xe8\x17\xe1(@K\xe6Y\xb1\x04\x0f0@]\x0b>c\xaaj-@\xb57VsY=/@\x01U\xdf\xf3^\xc8/@\x93\x8f/A\xd2\xc8-@\xfb\xaf\xb6\xd8\xe9F0@(J\xb8\xab\xd4[0@\xea\x8e\xf0\xd3\xf2\xb30@\xbe\x83\xf4SA\xb9(@\r\x89`<\xe0\x151@\x8a\xb3\xa9\x94\x90\xbc(@f\x00[\xe9\xb8 0@\xa2t\xd4\xc2\xe0\x9f0@\x96^\xd6.bf1@A\x9d*$\xb3\xa0(@s\x17\x19\xa3\xbe\xbc(@E\x9f\x9c\xaa\xb0\xaf1@\xe4\x85g\xdd=92@c\xa9xBo\xcc,@\xd9{\xedf\x90\x850@\xf7r\xd4~G\x02,@\xe5s-\xcb\xc7\xfc,@m9.\xaca\xe61@\xe0U\xe8Ot\xae(@e\xf24\x96040@ZD\xed\xbb"(0@\xbc\xa9%\xd9\x16\xb9\'@\x89\x0eB/\xa7\xa71@\xbf\xda\x8e.\x01\xa7/@\x8d\x0e\x7f\x99\xd6o0@t\xe6\x1a\xf4\xe0\x940@T\xa7\xc3\xfb,\xd90@\xee2n\x9b\xeb\xc2.@0\xe4y\x0b\xe3\xfd.@\xad\xe2\xb8(\xc11.@\xbb\xf0\xa1\xdb=22@\x02%\xe6j\xb9\xcd.@\xc6\x98\x91\xb3\xf2\xc2,@\x96\\\x95\xa2\xc0\xa2\'@\x14vM\xab\x97\xe31@VI\x99b?\xe71@\xb4\xc2=\xb0\xaaX0@\xbe\xe6\xc0\xd4\x1d\x00&@%t\xcc[\x7f\xef1@\x9f\x9c4!\x8bY.@a\x7f\xe7\x05\xb2\x88&@\x1d\x0f\x04U"\xb8+@G\xbf2=\xb5\x181@tm\x82\xceT\xa80@\x80c\x0e`\xc4\xd00@.\xda2\x1f\\s1@%\x918\xcb)%,@)\x00\r#\t\xb9-@K\xb2kX\xc2\xa51@G\x07\xad\x0b\xac\xa70@V\x87\xe1\xd7k\xb5&@\xbc\x08C\x14\x9aN0@\x93\x0f\xa2\xce\x00\xe8+@V\xc1: \xe8\x0e2@v|\xcc\xb3\xa9\xc3&@(\x87\x0c?xg,@\xd4\x9eC\x1e\xe4`.@\xb0*\xca\x14\xca\xa20@\x1d\xb3B7E\x90-@w\t3\xe3\xad\xa3&@\xeb\x9c\xcc\xf8\xb4#/@\xc1\x08mr\x06\xae/@\x98\xb1\xba{\xb4\xc80@\x12M\xfa\x9e5\x92/@B\xbbL\xb9\xe7w,@\xc1\xd3\x92z\xee\xb21@~\xe3;\x19\x88\x0c2@A\xbfP\xee\xba\xac0@`7V\xd8\x1d"0@`\xaapC#\x9a0@\xf1\xa9\xea6W\xd6.@\x81\x1e\xcc\x14\x00f.@{\x85\x1f\x81\x16\xa51@\xa3\xd1O\xa7\x89I-@\x0cC\tg\xce\xd0-@x\xc6\xa98\xfbF/@\xc6l\x0f~D"1@\x0b\xf0\x06lqJ\'@\x8b;\x05\x01B\x18.@O8\n\xddfw0@\x12\xae\xff\x1e\xbf~.@A\xdc\xda\x19\xf4\xf51@\x11X `t\xec1@\x0f\xdaBH\x1d\xae1@\xe3\x92\x089[+2@.\xb9\x89E\xdf\x850@\xa5c\x8e\xd3m\xa1,@-\x9a\x98\xa7N\xe7/@m\x8e4\x0b\x8e}0@\xcb>?\xef\x97e,@k\x91\xeb~\x89\x122@4\xafy\x108\xa2+@\xe7\x96\xcd\x1a\xb4\xc4/@\xf8i7_\x9c\xa1-@j\x01\xc5[+v-@.\x9c4\x8bU\x12/@\xbb\x17\xe7\xf1\x8cQ.@\x1eF\x9f\xc1G\xc6,@oN\x9a\xb6_\x0c2@ja\x02Z\x14\x022@\xe23Q\xa6\x7f\xae1@\x85\xf7\x8c\xf1)U.@EL$\xef\xe1t2@\xab\xb3"1F\x1c1@|\xc5G/\x12\x02.@\xce\xd8\xaa@&\xc0-@g\xee28\xa4b-@\x831z\xadb?1@\xab/E\x11sI/@\xbf\xc3\xe3\xd97a,@\x92\x1d\xf7\x9b\xf4(0@\xfe\xdaLi\xeb\x180@\xc9&\x1c\x11\xbd31@b^\xc0\x8c\xc0\xb91@\x161N\xa8\xcf\x9c-@H\xe6\x15y\xdd\x0f.@L(~\xfdo"1@\xd3eY2:G1@\x0f\x10\x94\xbdtk.@\x84\x8eN2\x0b\xd01@w5\xcf\xa6\x01\xcf2@\xaet6 \xf2\x91,@\xed\xee\xbcgL\xbf2@\xbe\xd4\xd3\xc9b\x0f.@\x06>\x153W\x7f/@%\x8d\xe0\\\xf0\xe0/@\x0c\x18~\xe6\xebo0@\xad_\xb4qO\xb2-@\x8cQ\xf9\xa3\x8b\xeb.@\xe6\x99\x80\xdc\x9c=2@1\xc8i#\xaa`.@\x832\xaa?\xfd\xaf1@\xab\xc8\xd3 \xe9\x102@\xe6\xda\x9f\xd1\xcf\x9d\'@\x1bn&\xfc\xfap-@P\x1a\xe5L\x86\xbd.@\xeeJ\x85\xcd\x95\x9c1@[E\x1f\x14+@.@AC\xa7\xc7\x0b~.@\xb6\x85*^<C.@=\xc5\x87\x81x\xa6(@C1\x83y\x15t1@\xb7\x13\xdd\x92\'\x1e2@\xd4\x05\xdf\xd7\xd7\x9e(@\xa7\xe9\xf3\x88J50@x-2>0d2@\x933\xef\x06V\xca-@\xe8\xb7e\x94\xf7\xc8-@x>\xf0\xbbX\xe0.@6\x92E\xd4W\x8d/@\x9b\x14\x91\xf07~/@\x19\xac\xff1R\xe32@\x12l\xa4 \x07\xbe1@\x07\x9bn\xee\x10\xff0@\x04s\xa4\xc8\xdd\x7f.@\x1bf\'?\xd3\xac1@j7\x86Y\x0e\x8a2@$\xbd\x1e\x17\xac\xa10@\xd7r\xce\x0f\xee\xa4(@\xbd\x05vA\xa7\'/@\x86q\nw\x90E0@\xcf4\xfd\xe4rW-@\xdf\xf5\xfaQ\xb1*2@\x9e\x987\rFp0@cJv\xc0P\xc2.@\x91\x81\'\xe2\x05\xd4-@\x06\xb3\xc3e\x1f7-@\xce\xe4 \x8e\x86\xf4/@ \xa0\x1dw5\x8f-@p\xf1\xc1\xaa\x82\x1b0@p\xe0m\x9e\xa2|0@\xd5\x968\xb2@\x9a*@`\xc7\xdd\xad\x11\xda2@\xda\x9e\xa4C\xa0Z,@j(\xfc\xc4\x8f\xc50@\x90\xa7`F/n/@z\xb6*\x8a\x01\x9b+@\xbc\x81\xe9N\x08\xf3%@/V\xe4oV\xa01@\x8cj\'T\xc4\xe50@ Y\x9a\xa8p)(@\xdd\'\x8b i0/@\t\x14\xd5\xbc\x1f\xf4&@|{D\x93\x8e ,@{<\xc0n\xb9\xa3(@\x93O\xe9Z\xb2m.@\xd0\x94K\\=\x99\'@\xba/\x00q\xae\x8a1@\xedy5B\xc7s1@\xf2\xe3\xd99X\x181@n\xc7*<#\xc4,@\'R\xd3\\\'\xe7&@Q\xc4\x03\xff\x99\r/@ T\xe9\x86w\xf30@F#N\x8d\x89H1@T\x07\xa9\xb4W\xd2-@\xcey\xf0\x0f\xb9\x1e0@\\\x15\x82\x8c\xd3\xa9-@\xd0\x0f\xde-\xfd\xa7/@\xb4_\x14\xac\xa6\x03-@\xca\x11q)\xee\x14.@\xba\xe3u\xb5S\xb53@\xfc\xaf^h\xfc\xcb&@\x8d\xfc\x94\xc8\xb0>,@\n\x86`\x1b\x19f,@\x13\xbb;^\x1ee0@T\xf2KH\xd1D(@3\xbaX\xecN:1@\x80\xc6Z\x01\xb1M2@IcO\xa3\xc3"2@\x86\xbd\xaeF\x98\xe0+@\r\xcb\xf2\xc8\xc1I.@8\x1f\xb7s\x11\x14&@B\xf7\xf1\x0f\xfb"2@X\xf5\xcc\x8f\x96\xf00@\xef\x18\x8fQ\x9d\x9b1@\xce\x9caJ=_-@\x9f\xec\xe9\xd4P\xa41@\xe4\xe5\xb8}d\xc1/@\x80\xb3\x13\xba\xc56)@n}\x0b\xcdCl,@Y9L\xfb(~.@\x9b\xff\x8eXf\x84\'@g5\x8dW:\x8c/@\xe8\x07<4\xfc\xb6/@+Ltx\xe5\x15-@\xf9\x85\x85\x8b\xccj-@\xf2v*\\\xd6?/@>I\xb0\x1aB\xfa,@zr:\xda\xe6~2@f\xb8o\xcc\xb3\xe20@M\x9e\xcc\xdd\xfdZ-@\xa0\x18\xee-\xa6\x16-@\x8b\xdc\xd5:\xdc4/@\xf99\x88~8o+@\xa8\xc2\xa5\x16\x99]&@\x9aE\xa3<M-.@g\xb9\xc1\xf4l\xf4/@\xf6\x9e\xe1K\x03\xaa/@/-\xf5\xc4 \xdd0@\x8b^\xf8\xe3C\x92*@F\xe3&\x98\x80\xa6+@\x9cc\xa0\x0c\x19\x92/@\x7f\xfel\xf5\xd4Q&@\xc7\xf7\xa5\xad\xcaC0@\xfc3\x88i\x9c\n2@\xb4\x00K\xbf\xa8g0@\xb3\xc7\xde]\x86\x1d)@\x07\xff\xf4T\xba\x8c,@\x0fI\xbd\xf3a\xa5*@6\xfc\xc4\x8d\xfaW*@\xdf&YDO\xe5,@\r\xa4\x0c\xf0n\xf5%@l\x9d\x0f/\xdd\x83/@\x067\xb6\xfc\xbf\xd1-@\xd9\xd4\x1cp*\x83*@\xa7\xbb\x82\xe7\xb0\xc1/@,\xd8P\xb8:\x003@X\xdd:\x9a\x9b\xe4%@\x83o\x08\x9a\x034.@o\xb3\x07\xa2j\xec+@x\xa4;!d7.@\t\xc2\xaa&\x9171@&\xb2\xb3l\x8a\xaa0@5\t<\x940\xf2\'@C\x81\x9dc%w.@\xd5B\x89\x01\x95Z1@\xf5\xb0\xc8\x1a\xf1\xca+@\x8c\xbe\xc5\xe6\xdeG-@\xebL\x84\x87=\xf8/@\x0f\xc7eGm\xa8)@O\x12\xd5H\x9bI+@E\x92\xd7&\xe8/\'@[\xa6\xe6\xfe\xb5\xa2/@\x86RMr!\xe7%@\x1c\x97\\\xae\x1eI,@P\x8f\xfdq\xf9\xe4-@\xe1 m\xc5:;-@\xf8\x8ev\xa4\x83}1@\x82\xc4\xd7Q\x07\xea%@:U\x89D\x89\x88+@\r$\\\x8b\xbe\x0e/@)\xe9/K\xdc[0@`\xe3x\xfdd\x8a,@\xa3\x98-D\xcbv0@\x18V[\x01&\xc7-@(\xdf\x86\\7\x89*@\xdc7\xe2n\xe7\x85(@\xc3jc\xe7\x15\xb42@\xba\x99\x0f\xe1G!+@\x1b\x17n\xb7\x7f\xb3,@\x10\x1at\xe6\xd4\x96/@\x08\xe6\n\xd8\x97\x810@\x16Rv\xe6\x9d9+@v\xae\xd3\x03z\xbd\'@\xcc\x16\xf2j?8-@-\xc2}B~\x142@\xb1\xda`a0\x9c)@(R\xb4\xa5;\x120@\xc0\xab\xb8>\x89\xd30@#\x1e=\xa6\xfe\x14*@\x18f\nM\x85\x7f0@\x07X\x8d\x95\xac\xbc0@\x88n[Q]>*@gp\xff\xce\x83\xb70@\xbbP\xb3\x9f\xb8!.@ J\xcf\xecA\\0@\xce\xe5\x19dk\xf4/@\xec\xe4\xfd\xcb#\xad-@)\xd8\xf2\x16t\xbc,@\xc6,\x19\xe2\xcf\x121@(\xb4\x16\x9aF\xc5+@\xe9\xe2\x07\x1ewc-@\x93\xf9+<m\xf10@\'\xd0\x11\xcd8\xbd0@I\xab\x88(\xe0D.@[\xc6\x18\xd1\xc6\xa40@\x90\x83\x8f\t|~1@\x04\xa3\xb3}1X0@\xcc\xaf(\xfb^@/@\x94\xb2 b~\xbb-@\x8dY?\x13\xff\xc9-@\xab\xb6^\xcb>g/@h\xd1\xf1@\x87$.@U9\xdf\x7f\xf8\n1@eL\x8a\xda\xb5z1@+/\x16\x00\xed\x1f0@\xc1\x10d\x90q\xd50@}\x8aw\xb2\xc5\xc41@H\x0e,P\x99\x071@\x1b\xa8\xbbF\xf5Y1@\xbfO\xa6)\xa2\x8c)@<.@\xfe\xc4\x9a)@\x85\xa4p[\xb2\x16-@\x10J`\xa0\xd3=*@\xa7J\x8e%\xdc\n0@:\xd1\x0e5\x83\xae-@\t\xef\x88\xbf\x92\x1e*@\xfd\x1a\x8f}\x0f\x14.@!\xad\xcf\xbd\x81\xef.@\x15k\n#\xe2M/@\x1b\x0fV\xd5\xb8\xf0,@v\x9c-\x8d\xa5\x0e0@E\x9dI\xde[\xff0@U\xcdJE\xa4\xc50@\xac\x14/h\xe4\x1e1@H\x917\xfd\x98\x95-@s\x01\xbd\xb8\x99\x80,@\x01\xed!\x9e\x1f\xd50@\xb3\x11\xd3\x8f\x8c\xb62@\x8fY\xa7\xbao\r/@\x9dl3\xa6\xf1s0@\xd6V\x10J\x8d\x950@\xee\x00Z\x947\xa40@\x19\x8d\xcdAYp1@\x06\xcd\x90U!\xab2@\xef\xa8\x05\xbf\x10\x8d2@\xc0\x0f\xed\x05\x94E-@\xf6\xaejb\xba\xb4-@\x00\xf7a\x7f\x15\xf40@w\x90\xed\xa6\xa2\xe8-@U\xec\xca\x99\xf4g1@]\xcb\xb0\xcd\x0c\x94,@\xb0>\x89o\x8f\xd40@3V_=\xf2\xbc(@\xe8\x19]\xb7+\x9b0@\xe6@p\xe6\xc9\x101@\x88k"\x10\xbf\x9c2@c]\xaaE\x9b.3@hr\x9c\xc5\xc9\xb91@\xc6\xc9\xc2\x14\x12\xa9/@\x7f\xdc\xb4\xb6\xa15-@w\xab -\x1b\x8e/@`@X#\xc4K.@E\xebc?Ou,@$p\x83u#\xe5/@\x8b\x8a \x9a\x02-0@\x01.\xa9\xf5\xcd\x9d0@\x11Q\x1b:@\xd50@\x96\xf4jxs;.@\xed\xd6\x9dQ\xfb\xba,@\xbe&\xbcwu\xf40@>0\xb5\xfa\xc7\xda0@\xa8\xd9\x97Z74&@\xdc\xb3\xa8\xe7\xc5\xbc1@\xe8\x01\n\xb8SP-@\xc5}N\x96F\xd6-@\xe7\x896\xaem\x99,@~\xf0\xc3K\xf5(&@}\x8a\x8a\x9a|\x7f1@\xdf\n\x03\xfaz6-@\xd9 \x87\xd7\x95\x94/@\x87\x13\xb6\xd6Lr/@\x97\xe3\xdc\xf7!N0@Z$%\xf3\xab\xad,@\xed\x0817\x9bw-@\xdb\xaa\xb1~eM.@R0\x8a\xd8!\x9d/@\x97\x1b\xeaL\x87\xa4-@\xde%1\xaf_\xa6,@\x91\x00\x98\x7fK\n.@m[\xf5)\x06@.@\xc3x%V\xd3\xa20@\xc6\x01\xff9\xc6\xf8-@\x8b\xef&Wh\xb6,@\xaazg\'M\xcc-@\x90\x8e\xe23\x13\x04,@kz\n\xf2q)0@\t\xcf\xcaw\x99\xbf2@`\xec\xc8?\xaeP/@\x1a\x12vM\x83\x040@\xc6D\xaaS\xc6?0@,\xb0\xd61J\xbf0@\r\xb7@\xc32R/@Mc6\x14\xda\xd73@a\x845|\xeaJ&@.\x9e\x1bqe\n/@\xfe\xd5\xafA(\xba,@\x1aiko&h-@\x13\xf0\xd9e\xe0f0@@\xca\x05\x06\x90\xbe,@\xdf\x04\x19!no/@\x84\xd5\xe0\x14+U&@L(!M\xef>(@\xb2\x05\x9dM\xcc\x1c0@\x80lZ\xf2\xcf\x1f3@\xc7b\xd14\xb1\xe8+@\x83\xc8\xe0\xb9F01@\xf3\x87c\x96\x98\xb3,@\xb4\xb1\xd9\xf8%k/@)2\xc3\xf3\x9ed-@\xc1\x02\x18\xdc\xd0\x8c-@\xd37\x92\xb8\x11Q,@$V\xf5\x18\xd3\xf3.@g\xae\x90\x1a?\xca/@\x90\xb2\x94\xd8?\x0f0@\x92?\xa2:\xdd\xa70@\xd6\xc2\x97\xc2I\xbc0@\x9dDL\xf7\xd2z/@Cy\xf2#jc(@\x97\x8fW\xc7\x086/@\t|\xc5\x00\xf5\x8b/@\x8e\xeaq\xd1\xefC)@\x1bx\x8c\xe8\x1b\xaa,@\x10\x13\xfd;t\xd5-@\xad\xde~i!x-@\xbc\xca\x92B\xfc\xc6,@\xe4i0\xef+\xee/@\x13L\x85\xab\xc8\xfb/@\xfbE\xec1\x82\xb92@\xd6\xe0\x01\x04\xf1^0@\x00\x19V\x99\xa8N0@\x91(\x9b\xf2T\x080@n\x1f\x9cB5\x131@pw\xf2\x90\x07p/@S\xdc\xce\x1b\xcaj-@\x94\x95[]\r\xff-@\xf6XmF\xae\xaa-@\x12\xcfG\xbc\xbe\x040@Y\x18\x9f@\xe3\xdc/@\xf1\xceF\xd9\'q-@ \x1d\x83-b\x81-@4-~C\xe3\xf5/@\xcdOy\xe0\x06\x040@U\xd2B\x9f\x80(/@\x0b\x88\')\xdd\xb80@e\x8d\x9a\x14\xfa\x8b0@\xc1\xc8\xa7\x18\x9b~1@\x9dfH\xfd\x06\x04&@l\xb7\xb3\xe1\xd3\x10&@\xe2$%\x80h\x10)@\'\xa5\xd1\xc7k\x000@\xbc\xcc\xcco9J-@\xfc\xfc\xcfnl\xb40@\xd1T\xc8A\x95b-@\xe9\x18C\x02o6.@\x9cr8C\t\xbe/@\xf3\x8c\xa1\xdd\xd0\xdd/@\xdc\xeaw\xdc\x7fP-@\xfcO\xb0\x93\xda\x841@,\xbd|\xc0\\!.@NVcd\x88+/@1\xd2\x80\x93\xa0J2@\xb7\xa8-Bw\xa9(@/\x1d\x8f\xe9W\x000@\xa1\xf9\xc3\xf2\x95\xc2-@\x99."J\xaa"0@\x0e\xfa\xba\xef\xd7\xc70@\x907\xa8\xb9\x9f\x180@\xd4\xd2\xc2m\xe6\x100@\'\xe0\t\x82S\x10&@\xf7q\xd1\xa7\x0e\x9d,@s\x9c\xe2*3f-@\xa9\xd7\xf1\xfc\xfe\xc01@\x19\xca\x03[\xad\x940@\xd9\xcc\x9d\xf0\x0e\xa81@\xee\x8b\xa1n\xb2\r.@eX\xcb\x18\xb5\x890@\x0e\xd2\t\xc2\tV0@z\xdd-\xc0\xe5\n&@\xf3\xa9:\x1e\x04]-@\xb5\x93w@X\x7f1@\xd4\xcd\xa6Oi\x05.@\x8f\xcf\xf4@\xa7\x19.@\xed#\xe6\xa5\xe3\r0@\xde=e)\x07d/@\x01_7\x04\xc0]&@\x9cW9\xae\xad\x96,@\x9aT\x98\xa3\xfam/@\xe9\x17\x7f\x7fa[(@\xb2$\xf5\x96\xba\xfe%@\x05,.u\xb5\x150@\x99\xa1\xdf0\xba\x060@\xc9\xcd\xben\x95./@\xc0}\xe0\xf42\x19-@j\xa3Q\xd3Yv0@\x8f\xeeHn\x16f+@O\x07\x84\x7f\xeb\xb01@\x99j\xd8\xae\x92!2@\xe1\xef\x07Fw\xf8-@\xaf\x8a\x15\xe5h\x13/@\xf6ta\xa9\xdc*-@\x83\xcb\xd8\x98\x19\xc6+@3\x92\xde\xed\xa6\xb5-@\x8a\xed\xd2\x1f\xa8\xc71@\xbce\xdb\xb4\xce>1@A\xff\xda\x81M\x04&@\xd3\x83\xcf,\xd7\xf5\'@\xdb\xc9\xa3\xde\xdcB,@\x1d\'V\xe9\x9d\x801@nw\x19H\x10\xf1.@u\xfd\x81\x14\x16\x080@\x9b\'\xd9g\xcf\x8b/@9\xb3&T\xca\x11&@\xc7#\t\xa2\x1e\xc4-@\xb0@b\xecG\x9e/@\xec\xde\x10Y\x18\x9c,@\x81\xb8\xc7{\xf4.+@\xa6\xdev\xec\xed\xd30@+\xd1\x92\xf3{\xd53@\xfcn\x87\xa5\x17z0@\xedr\x0cO{C,@\xfa\xa9\xa8#\xdc\x0f,@D/fZ\n\xf8)@\x87\xf0\xda\x8d<\xc80@O6Jp\xb2\xfd%@cM\xaa*\x15\xb8-@\xeb\x89\x0f\x7fE\x81-@5\xb5\xc9\xf8\xc8/-@~\x07>\xcc\x83\x88.@$C\xaee\xccY0@\xa79\xc6\xde\xea~1@\x99\xe8\xbf\'\r\xd9-@}\xc0Z\x1bN`,@cY\xb4\xeb\xec\n,@\x12\xb8`\x9d\'++@\xf1\x0cE\x9b\xe4j+@\x06\xbdr\x11g\x04.@\xa8\xfc\xc3_\x0e\x06+@@\x8d\x80iN\xd3)@\xa4\xcf:\x1f\x0f\x030@b\x0c.\xf4\xb6\x0b.@\xa6\x15\xfd\xa8\xd60-@\x9b\x18\xf5k\x0762@\x14\xb4R-\x88\xb1&@\x84\x16%T\x80`&@\xb5\xfe\xa5\xac\x1f\xa3,@\xa2B:[\xff\x1c*@r\xbaw\xbf.:*@g\xa5\x98\xbaC\x13&@\x8d\x16tb&\xf2*@W\x08sC?\xc6/@\xeac\xf0\x91\x81\x99/@\x1c{\x04\t\x9d\xc00@\x04\x92\xc0<\x04d,@\xfc\xe7\xff\xe6\xab\xfc.@x\xe0nd\xaa\xfc%@\x99 \xcbq\x0c/*@\x9fk`!\x84\xf3+@bc\xac\xb4\xd9"&@l\x00J\xeb\xf5\x020@\xf1\xb6\xb7\xe8\r\xef1@*V\x1aD\x92r,@\xd7\xa5\x12\xef\xc0\xbb/@\x7f\xe8W:\xe2\xc00@\xaa\xfa\x06\x9e\xb8\x17&@\xe3\xaa x\xaa~-@\xb4M\xdc\xa4\x91\xf3%@\xe6\x9d=f}~1@\xc6\xe0\xc4\xbaZ0+@\x02\x0e\x05\xae\xd1;,@ZA~(\x02\x1b/@\xea\xb8\x13\x85\x83?0@\xe2w\x18lp\xdd1@\x9e_\x9f-3\xd73@c\x14\x1a\xf3\xc5v-@\x95\xfc\xf0\xf5\xa9\xce-@\xe7\xae\xd8Hn\x7f,@\xf3\xd8j\xd4\xeb\xa7.@+\xe6\xa7a9P/@(!\xade\t\x19/@aU\xce\x10\xad\x1a.@\xd9\xbf\xb3\x88\'-/@\x06u\x8b\xa1\x0e\xe2+@Z\xc6~$\xc2\xd9/@\x03\xd4z\xc7\re*@N\'\x99li,,@\x08\x85\x8c\xe1Z\xdb0@D\x0e\xa1\x1a\x1dJ-@1\x1b\xf78P\x1c,@\x08\xe6\xc5k\x17!/@j\xf9!C\xdc7/@;\xdaa\xe4\xd5\x100@\xb7u\x8fk\xd8[+@7]\xa8q\xb5\xd8+@wq\xea\x82\x1a1/@5\xd2\xdbk\xf9\x1a.@\xb00]&\x97H,@\xe9\xa7$o\xf1\xca*@\x03\x88.R\xb500@\xf0\t\xfb\x18e9/@\xc7]@\x93\x83\xd9.@\x06\xc0\x9f\xca\xb1\xde(@\t\xdc*GR|0@[\xe6\xdc*\xe3\xc6+@\x9d\xb8\t}\xfc\x0b0@{\x08\xfe\x7f\xcfv0@R\xc0\xa1W\xc7\x05*@\xbaO\xc4\xf7Q3.@\x80\xa6\xa3\x86\xc1\xa4.@\xaa\xa78D\x0cD/@\xb28j-\xbaQ/@\xe9t\xd8\xc4\x00 0@\xb7\xac\xe60\xbf\xb5\'@\x9bbF\xab\x8b\xcb0@a0\xcf\xa0f\x17&@\xa9$\r\x9e\xa1\xdf-@\xc0l4\n:\xc7/@\xcb\xfe\x19d\xf6`/@\xda4\x9d\xde\x9b|0@MnU\x80w&1@\x9d\xd1\x0f\x0e\xe6,,@.X\xa3\x9c\xa6g-@\x19nOG\xbe\xf1/@\xa2\nlo\xe7\xb6-@U\xc5[\x10$j/@\x88\x83\xf3\xd5\x89\x860@\xad,\xc3w\xc9I.@\xdf\x89\xd7\xc0\xad%2@\n;\xe9\x8a\xb3\xd4+@^\x9fK\xb7\x1b\xa41@\xdf\xeb\x95+(O)@\x8aX\xc6\ns92@\xe3\x8cC\xc6v\x9a-@,h\x0e$BF-@C-\xbd\xf0\x7fH0@\xf7\x12G\xaed\xaa-@\x97\xb0n \x03D0@\x17\xb4\xa6 :\x0e0@\x87e\x81\xe8(\x0e0@b\xd9n\x13}\x1a-@\xda}\x06L\x04\xbb/@\x0e\x07\xa0\xd0\x9a22@\x14\x16\xec\xcb7v0@\xc0\xb8tG\xe1\xe70@\xfb\x9c\xa9\xf5)Q1@\x95\x80\xd1vQ\xdd-@\xc1\xec}\x08\r80@\x012I\x86\xab3.@rBF\x90~/.@B\x16\xa4\xe7[)-@T\xf6\xcd\xa3b2-@\xa9\x8fL$\xcf\xe21@\xfb\xc8\x13y\xe0\xc1,@\xbc\xde\xde#J81@\x00o\xad3\xb0\xc5&@\xee\x9b\x7f\x96V\xdf,@\xb4\xc2\xcf\xf1I!0@\xb7\xdfZ-\xe8\xbd*@J\xfbL!\x01\x83-@\x91\xfb7\xba\xc0(-@\xc3&\xc1fJ\x0c-@\xeee\x91j1\xd62@\x91\xe8%:g\xbb-@bPv\xba\x00\xa1&@\xaa\x9a\x02\x16`\xaa/@G\xc3| \xc11.@{\xf6F\x10\xc7i-@\x8a:\xaa\xddY\x14-@!\xa2O\x86a\r0@\xb1kC[\xde\x040@}\xc1\xd0\xfa\xc42.@\xcaU\xc9\x8f\xf4\xc8/@\xeem\x9f\xfa\x8d"\'@C\x1d\xb4\xf8x\x010@\x97\x98PI[\xc61@]\xf20\x95\x0c\xa0-@\xd6\xf0\xaf\xfc\x81\xa6&@\xd5dx\xe6:\x810@\x86s\xdc\x95\x1c\x161@\x8b\xe0\xdd9\x0e\xc5(@\x87\xffal|\xc60@K\xf9\xff\x90\xa3\\.@w\xa6,\xec\x11\x06-@ \xda\xf5\t\xc6b2@Nw\x02\xceK\xd01@}j\xea\xef\xe7@-@\x0b\xe2\x8f\xc7\x1e\xd8*@l!v\x8c:\x95-@\\\xe0\xba\xd5\xd1e(@\xd0\xc3\x0f\xed\x02\xc9&@\x12~o\x91\xf5\xf71@@( \xa1\x9f\x0c.@r\xbb\xc6%|\xbe/@1\xe9"\x1aE\xb30@\x86sws\xc4\x141@\x9b\xccP\x03&P1@\xdf\x19\xb7?\xb8:.@\\\xa4\xa5\xd8\x92+/@e5_\xa9h\x81.@\x04$\xac!i\x9b0@i \xfcF\xf4\xfc,@\x8e\xf94\x15\x98y1@\xcf"6\x1cE\x9e1@\xd9\xe8\xff\x12B\x14(@S\xb8\xdb\x82\xd9a2@\xc9\xbf\x0b\xd6<#.@\xe5\xf4\xe0\xc0_\xa7.@\x0c\xa7O4\x8bp-@g\xf8\x19\xe4*"0@\xf6@\xaf1\xe62-@\x9575Q \xce0@\x0f0\x07=\xc3\xab0@x\x90\xe4~\xdf\xbe\'@\x8c\x804\x99\x864*@Jt\xfb8g\r/@\x06\xe5\xc5s\xcf\xad/@\xb3\xc8\x83\xb7\x94\'*@X1\x04\xac\xf5\x891@\xab,~|=>/@\x1a\xbe<2Q]2@\x1f\xc3\t\x11\xe5M-@\xe1\x85\xb88\x95\x8b-@\xce\xb68\xc9\x8f3/@\x97or\x9a\xc8\x0f/@q\xd7\xd2cc.0@\xa7\xa6\x0f\xe7Px1@\xbf4n\xd1\x96\x0c+@xG%X\xf8\xc7/@$\xb1aQ\x17\x83&@F\x0e\x0e\xaf!t-@v\xae\xb2\xfd\xa0\xdd,@i\x17\x011\x03\x00.@\xd5\x93\xc7G\xce\x830@9N\xc6\x0f?#/@\x15\xa2p\x83\xe4\xe3.@\x00\x0e2\x06\x02\xf10@]\xaaT\x1c\xc1\xbe-@\x92dI\xa6\x9aY.@\xf3\xdf\\\x1d4X-@\xb8\x8b\x1f\x97\xe9\xa90@\xcac\x19\x01v[)@\xa2\xc9_\x08\xe4_.@9\x1b\xbd\x18N )@\x03k~:\xad\x92/@\xd3\x06\x1e\x19\xe2I+@\xa0\x85\xc5\xa3\xa5b.@(FK\xf0$)+@\x1bH\x18\x93<\x980@\xec\xcdv\xf5E\xa6-@\xc4\xbd}\xedK\xab,@\xad\xec\xc2\x05\x80\x001@\xfd`\x15_L\xf2)@\xb8S\x0e\xe8\x04\xbe.@\x89\xcaw\xa0\r\x153@g4\x11\x8a\x9a\x1f0@\x03m\xe3\xd9-\x17-@\xe4G\xa30\x9b\xb2&@\xee6\x0b\x1f\xc3N0@\xe6\xef\xb8Zp\xc5&@?\xa9\xa5\x14\x90i*@<\x7f7\xc8\xee!*@\xde\xdfry\xde\x96-@\x9c\xf8\xcbw\xe8\xdf0@\'\xc5\xda\xd9\x15]/@\x99qha\x17\xa7.@ H\xf3\x02\xcbn0@\xe2\xc6\xad\x91\x82F/@\x06\xa0o\x8c\xcd\xb2.@\x0bp~\xb0\xccM.@G+\xdd\xa6\xf6k,@v\x10V-\xc3H0@\x1d\xaa\x17.\x15J.@\xf6\xfe\t\x01\xcbw.@e\x03qk\xcc\x800@\x0b\x01\xcb."\x06(@\xd2r\xc4i\x99\x08.@h\x91(Ky|*@\x9aOF$v\xe60@5\xd0\xa0\xbd9\xee)@\x14*\xe5=\x95\xda/@\xb7Vu\xfcy\x8b0@1\xa6\xa4a\xe0R/@\x044M"\x11\x160@\xfb\xa8\x93\xe6f\x08*@-!\xe8\xbd|\x9b,@\x91\xde\xb2\xbf\x956/@\xf1\xe4h\xa5O\x90,@\xcfhD\xdf\x07\x9f/@>D\x13\xe4\xa5\x17-@p4N&\x1aX2@\xdbP\x88A\xc4;1@\xc5\x01o\r!\xb92@\xa4xH\xa3JK(@\xbb\xda\xceH\xb8:.@\x06K\xbdyE\x04(@}\x90\xf5\x15Q\xde0@5(\x1fA\xaf\xb1\'@\xd9VD\xb8p\x1b\'@s>\xb6P\x9f\xfa(@\x00\xf5B\x9e\xe3"/@\x17\xef2\xa7\xf3\x1a-@\x02\t\xf1o7\x1c3@\x05\xa8\x02\x93O\t-@\xf0\x1a\xc7e\x10\n)@,\xe0K\xb3m\xce/@\xc6\xcd\x99\reV0@-!\xb8N\x81L0@\x85\x01{\x17\xe061@*\xbc\xad\xb5\xc1\xfd2@\x95W\x87,!\xf01@o\x89\x8fX[K.@\xfbKB\x1bZ\xc8\'@\xbfQ9m\x05\xb8/@\xa5-O7\x92c0@\xca\xb5|\xb8\xa8\x92*@_\x11n!\xefQ*@k%/q\x02x*@:\x96\xc6\x1a\xd5\xff.@\xee\x80\xe7\x05\x7f\xf7)@d\x1by\x97Lz0@\x96\x16\xbd\x1f\xc6h/@~\x84\xb2\xc1\xf2p(@\x183x\xb7l\xce-@Wy\xc6aF\x910@\xech\xd7\xab\xf4\xd80@\xba0S\x81\xa5\x850@9l\x7f\xfb)!0@F<\x85\xd6\xef\xe3\'@r@\r\x16G\x07\'@\x06\xff\xa9\x8d\xa2L.@9y\xff\t\x89\x00-@F\x83+\xad\xc0S0@\x07\x882gUj,@]\xcd\xac8\x1e\xd2-@L\x9eZ\xdd\x18\x99-@|\x08\x1e\xa1<\xee-@\xc3\xc3)\x16\xd0\xfd+@\xa1\x93,=\x8d@.@;\xae\xa0\xdd\xf8\xcf)@\xf5\x8f\xbc\xe9\xb7O+@\x97\xf5\xf7\xb0\xb9v,@\xa2#\x9f4m\xeb.@\xbdF\xae\x87TK.@\xfa(\x9b\xd65\xa3\'@\x02\xa2\x9b6<"-@\x0e\x8a\xf4\xa1\xe7N0@]o:\x1d\xb5\xe51@\x9c\xcc\xcd M\xd10@\x83\xd1\x1a\x90\xf8!.@\xa1\xe1&plo0@\x06\x94\x1bn\xad\xd2-@\xd2\x0bs\xf3\xbe\xd1/@\x9b\xeb\xc4)9\xea.@\xf0\x08\x85\xb1\x0bj0@<O\x04\xac\x08P*@\xa35h\xba)\xe4,@\xca\xbd3yP:.@\x1a\xa31\xbd\xfb\xa6\'@\xd6\xa9\xd1\xaf\xd8\x1c1@!iGF$\xc1,@\xc9\xef5\x06\x8cv/@yk\xef\xf0_,0@\xa6\xaf\xfe\xa0\xac20@\x98\x8c\xece{\x930@`$\xe4\xc7\xe9-1@G\xc80^\xaa7+@OE%\xf2\x14;1@D\x8b\xea\x18\x01/2@|\x0e\x81d\x17\xd0,@\xb1R/\x16\x1f\x1b0@<"\x1a\x12S&.@\xce_C\xe9\xb9%1@2\xc7\x14\xb5c\xc5,@\xce\xc4\xbd\x07\xd5D-@\x8f\x1a3\xfc\xa4\x0b2@.\xb3\xdc\xf8GZ.@e\xee2\xe09\xc4)@?0\xdf\xea\xec\xa3-@\xdd\xf1\xa1t\xf1\x942@$aCt\x15I0@\xa3%S*\xc40-@Q\x87\x1a\x19\x1a}.@B\xd8\xd5\x08\x86\xd2-@\xec-\x8c\xce\xcf\xf4,@\xfe\x04\xc2?j_1@\x91\x81\xc4\x08vp.@\x12i\x81Y\x14\x022@\xf9\x97,2\xfd.)@\xba\x16\x11\x08\xb4\xbb,@\xfcv\xcaz\xfe\r-@@\xf2\x97gr$-@\xb6\xb6\xeb\xff\xaae,@w\x98\xf1L\x9e"\'@\x11\x9d\x91\xd9\xab\x1a1@\x846\xa1\xdb\xb3\xa21@\x9a\x9c\xf5,\xb5!1@\x9a\xee\x08\xb0\xb5\xbc)@\xe5!\xf3\xa3\x9c\xcd,@9\xf4\x1b\x84\xa2\x19/@\xfc\x96\x00^\x8fD.@\xd1\xd4\x12\t`\r0@{\x0f\xa5\x9e\xcc\x831@ #\xbb\x06";0@\x10M=\xaf+j.@]\'d5\x98%1@\xc6+h\x8e\xdc\xac-@\x9a\xf2\xdd\xb1\xb6Z1@zx\xd5\xa6\xefW-@\x03\x8a\xc2*\xda\x131@I\x19+K\x92\xde2@%\xea\x8dv67/@\xb3\xdf~\xe3\xdf\x1a1@>`\xa9\xd3\x88.\'@\xbd\xe1t \x96J.@.\xf6\n\xb9k\xfb,@\x15\xc7\xecr\xec\x1a*@=g]\r\xc0[*@k\xef\xd7\xf3\xa9\x981@\x03zx\x89a^1@\xfaK\xb6\x02s\xcc-@\x8fS!\x89\xdcB0@\x14`vatO,@\x94*\\\xfa\x8d3.@\x8b\xc9\xf79Ro.@\xedG\x90\xd0\x00\xaf/@\x8e\xdbei\xba\x9e-@Y\xe72\xd2\xd5\x11.@\xef\xf7\x8d+|e.@\x06\xc0&\xd2\x1c6.@\xee\xb9|R-\xad(@>KO\xfb\x96\xbb(@\x07i|(hG.@\x1aeB\xb0\xacg+@\xe0\xcb\xfa\xa0\xe80*@\x1c\x8d\xae@\x1b\x05-@&\x9c\xac\xd4R\xc3(@\xcfj\x9d"\x1d\xe3(@\x07\xe2\x9a\xa8\xaa\xa81@\x97r\x03_\xb7}0@\x1fP\xd0\xce\xc4\x9b-@`y)\x94\xd0\xde/@\xcc\xfe\xfeb=\xec0@\x97r\xac\xe3\x8bP(@\x9c\x05\xae\xb2\xb8\x99/@;:|n\xfc-1@(\\\x90\x1e\x0e\xbd0@\\\xf9YFsI/@P\x10\xdfu\xbe\x12+@\xf1\xac\xbc\x15\xfd\x830@\xba\x0f\xe9r\xd7\xa0(@J@\xa1\xb1\x08\xdc.@\xb0\x85\xfb\x01\t\x0c/@F\xb5\x87\'[!0@\x83\x12\x8e\xe1\x05\xe40@\x00\x8c\xd0E~\x8a1@|\xd4\xfeHp*0@B\\[\xa1\x11\\.@\x1e]s\x91\xacP0@\x9c\x8f_J\xe1P+@\x8e;\xdc\xd6rx0@S{\x1d\xdf\x17\\,@]\x94JO8\x97-@\x8d$\xd6_&G-@T!s\xa9\xf5\x1c\'@\xa6\xcd\x0e)\xa2I,@>\xb3\x92\xed\xf0d,@\xe0\xd4\x90B\xc4M-@\xaaH\x7f\xf8y\xd11@=\xb7?\x86F\x1f.@\xcd\xaa#\xb4qM0@\xe1\xf3\xb6-\'-1@\x98y\x19K\x13\xcc0@\xb5\xa5\x9d\xd9\x00(0@\xc0%\x12\xa3\xe9J,@\x1d#I\x1a\xba\x8f-@\xde\xd6\x19\t\xee\xc8,@\xbb\xf8\xd9\xcb\x86V,@\xad6"\xc4\xab\xef.@\xc1\x022\xb1\xf4\xa1\'@\x99\xe1\xc6\x95y\x01)@\xd9\xdfI\x08-\xda-@\x16u=\xd8(\x111@\xe2gi\xa8\xe8\xd91@\xec\x1a\x1a1\x15\xfc&@\xcb\x853\xa5kP(@\xd1L.y\x86i,@\xfbi\\`MS.@\xe5\xb0\xe0\x1cj`(@~\x1f`<\xea\xda1@\x92\xbeG\x98\x9e4-@JZ\xff@"A%@\xe2l\xea6\x9bN.@\xd9V\x11\x16?;0@\x92\x02R\xb9\xa1\xc80@i\x96\xa0\xe2\x14\x1a1@i8\x9dG\xf3\x0f1@k\xa6\xceg\t\xb42@,\x83\x14\xa4tw,@\xb3\xc2f\xb3\xb2\xe9,@pn=,V\x93-@\xc5\x01x\xecG/2@\x18\xe6\xe2\xd9\x05q,@F\xf9`\xf5\xa6\t0@l-"\xc2N\xbc2@\x87\xbf$\xb0\x91:/@q\x07\xffl\xe4\xee.@\xdc\xf6\xaa{\xfbB0@\xfd\x8b\xeb\n\xe6\x90,@=\xa1\xcd\xa9\xc4\xc7,@\xc8\xab\xe8\xf6\x930(@)\nc\xba-\x8f(@=\xed \x07\x8c\xf5,@\xbb\x0b9\x08\xde\x85.@\xebe\x8bq\xbd\xaa1@\xc3\xa0\xe5o^}.@\x88\xc4(\xe5\x84\xc71@\xcd\xaa\x8f\xdb\xab\x13,@\x10V\x7f\xb2X\x04,@\xa2\x905Kw\x96,@\x8b{\xaa"d\xcd,@\x8b\x90\x9b\x9f\xab\x9b\'@\x04\xf9\x0f\xe4\x89\x1f(@t\xc5\x90\xfb\xe2Y0@\xbd\x01ek\xf8-)@\xbbel`\xd0\xea1@\x90%\xadl!\xab0@\xca}\xc2\xd3\x8c\xaa(@s\x17;\x896\xf9+@x\x99\xd9\xd1\x03)0@\xeb\x15Oo\x97\x871@f\xcd\xb5\x9f\xc1\x1d-@\x89\xcb\xc4\x8e\xd4\xeb1@\naQ\xda\x1e\xdd,@^\xd0\xfc\x12\x19I1@"\xe2\x92<\x8d\x140@\x1b\xfe\xc0V6\xed.@\xcd\x8c\x81\xc4TU0@^S^\xd4\xdb\xd8+@?<i\x08\xdc\xb5/@\xd6\x13\xca\xb5M\xf11@\xe4\x9e\x192\x92\x92,@\x1d\x8c-_\x17-.@\xdeQ,\xea\xce\x0c(@\x87k\x18\x07\xbe~+@\xde\xbd\x1a\xd99-,@}\xe73a\x80\xff\'@0\xd7J\x05\xaa\xde+@\xd9)\x0f\xce\xca\xbe.@\xbd\xad\xcc\xb9Q\xed,@\xa1\xd9\x16.\xbb\xc1,@\x91g_\xce\xc7\xce,@_\xcfdfw\x9e-@\xb9o\x07%\x98\xbc2@D\xff\xdcH\xcb~,@:\x9c\x84\xa9c\x9e-@G\x83,\x01-\xa01@\xa3\x05\x03Q\xe1\x9b1@\x7f\x1d\x96+k\'.@\x14-A\xa7\xfd\xbb/@\xaf\x96\x0c\x91\xb6\xf41@\xaft\x9e\xa6\x08\x1c1@Rn~\xd9\xe1-0@\x00\x17y\x91\xce\t,@\x03\x90\x01\xf3\xd6\xdd)@|x\x1d\xb5\x9d\xd7.@B\xe4c\xe5\xfd&/@\x96\x06\x1f\xe1\xf6\xa1)@\x912\x08\xfc\x89\xe3/@}\x93t\xee"\xf0/@%=v\xedq\xcd&@\x93\x1e-\xcc\x8c\xd0,@iGN(\xb1\x05.@\xdd\x14\xd8g\xbf\xa51@\xa8$\x00\x1d\xebu+@\x9e\xa4|9\x8ew*@\rr\xef\xba\x10\xd9.@\xce\x00p[\xc3L.@\xe7y\x16\x97\xbb\x8b*@\xc1\xa0C\xa47\'.@\x1a,\x8e\x18\x8f\xd5/@\x08\x05:OZ\x93.@\xb7\x88\x9c\xe9\xf3],@gv\xfd\x86\xdb\x95)@\xafE[\xcc\x9ez1@\xe9\xbc\xb9\x05\x9e\xe1,@\x84\xd8\x90\xe9\xa3\xbc2@w^|rq\xfd(@\xf5K\xb6-\x95(.@\n\xda\xa7*\xa9\x8e.@\x08PJ\xfbi\xa9+@\xb6|\xa0@8\xa11@Iot\x1f\x80}0@c\xc1\xd6}-%1@O`\xc0\xabjM1@\xe8\xd8\x14,\xbcr.@\x1a;J\xda\x94\x821@\xc9\x8dNGY\xe2.@q\xa8\xf3{\xd6>3@\xb5\xbd\xff\xd8+\xce.@V\xfa\xe4|\x1d\x1e/@\xe8WA\xfd\x12\xf50@\xc2\xc0jB\xf5\x1b,@\xb7+\xfb\xa1tY.@{\xdf0\x1a~\xa0,@\x0c\xa5\xc7(4\x98,@\xdf?\xf2\x93!(+@**\t8K\x010@U\x9a\x85\xb0c81@\x03v\xc0\x99\xea\xd5.@\xa8\x90M\xcb\xa0x1@\xd3\x13\x8f*\xf7c,@\xd8l^\xc9\xfb\n.@R\xca?]XM.@\xda\xa9;\xab\x97d.@\x90\xe0\xc7p3\x020@ \x03\xea(\xb0 ,@\xe8\x9f#\x94\xb7Y.@1\x93\x0e\xe0\xfc\x18/@\xa6\xf0\n\xe0\x8c\xfc,@\x06\xfb\xd3 {\x8c,@\xe3H:!\xb5U-@\x0e\x07?!x\xe2+@\xf6I\x8e:\xcc\xfc0@l\xeaW,#\xb6*@\x97EPZ\'\x9b0@\x81\x8e\x9a$9V,@m)\x1f\xc4\xdd02@\xe7\x82\xac\x8a\xe3\xb5+@\xcbT\xff\x8f\xa2\xc3+@R\xa6s\\\xf2\xa2-@\xdd\x95\xfaW\xcc.0@X\x9d\xc25\xf8f,@\x98{\x8f\xc5%\x140@H\xcdzo\xbe;.@*\xe6\x1d\x0c\xb2\x0c.@\xbe_E\x89\x02#1@\x1fQ\xc7Ph\xa41@\xd0\xb2\x8e\x10\xba_.@\xd7\n\xe8\xb5\x9b \'@\xbb\xa3\xcb\x10\xc7\xf70@\xd3\\n\xb1\x10_.@)\x9bt\xd9\x93\xe40@o]\n\xfb\xe34(@\'c\x00{\xa8U,@\xc2\xa5\xf0\x87\xf5\x0c0@e:\x15U\xe5,,@\xea\xba\xd7E`\xc7+@R\x07~h\xc5\t-@,5\xb8\x7f\xdex-@A\xd2\x94\xd2\xb8\xf3/@\xe7\x06\x1b\xb3\xeb\xdc,@\'v\xfdl\t51@\xd1\xbc\xf5\xca(\xa5+@O\xcf\xfbu\x1a\xbc+@\xf1\x17\xf8\xa0\x13D-@\xb62q\xb4*\x87.@/\xb25\x18\xbe}.@\rGQ\x9b[S.@\x8c\xb8\xe7s\xcc\xe7*@\xa7\xfdK\x8eo\x852@\x93\xe4\xba%\xe5q+@\xf7Q\x93i%\xcd,@\xf2.\xd3\x88\x8d(2@\xe5\x1d\xa7\x0c\x08\x06,@\x89\x16Wb\xd6\x12,@Z\xfaFP|G\'@U\xa0\xc4\xd5/V0@\x06\xea\xfcKXg,@\xd2\x9f,v\xaf\x99/@K\xde\xdc\xf8M\xcf+@H-D\x88D\xc7-@x\n\xf5i\x7f\xc9.@\x9e\xd3\xf3\x00\x9f\xf60@O\xafr\xce[j.@\xc1S\xa8\x03\x9d@.@\xf7\xfb#)\x1b).@\xed\x96\x04\xf5?\xbb+@\t\x96\xf3\x08H6+@\x84nQ\x9ao\t,@!9\xe5d(\xd5+@\x8b\xc2F\xd8\x13\xf80@\xce\xf9\xe2\x89a\x9e1@\x9c\xb5\x1e\xfbc3*@\xa8\xb2\xd8\xe20\xd7,@\xab\xf5\x9ez\xc8~+@V\xc8\x9d\\\xafb-@\\\xb8\xe4\xc3\xdc\x1a.@FpYZ\xf1\x0f.@e@\x05:\xd8\xef0@\xc3l*\xb65\xba-@\x98\x96\xba\x9er\xa51@\x92w\xb0\xf4\x80i1@\xe6\xa64\xbc\x81\x9f/@Fp?\x1c\xd00,@\x93En\xac\xf8\xaf,@\xae\xfd\x18\x94\r\xdb\'@\xb6_\xfd\xed\x92\x81,@\xd7\xf4w\xfe\xeb*/@\xef \xef\xcd\xb8\xc6,@\xdcp\xeab*s.@ra\x93\x91\xd3\x8f/@\x06!e%v\x112@\x03\xd7\x9b\x05\x0e\xff0@\xff\xc8v\xe2\x89j,@\n\xde\x0f\x9c\x11\xd5.@\x02@\xa1\x1d\x8a02@zb\x94\xde3\xe5/@X\xd22\xd1\x9d\xd4,@\x00\x89\xb6\x9b\xcc\xf30@\xff\xfdN^\xae`.@(z\x9c\x96?\xb5\'@\x87\x96(\x00\xaa\xdd\'@\xd5\xed\x1e\xf6\xcd`1@QM\xe7\x87/\x1a0@\xb0\xd9\xac!\x82\x8b2@O\xa7?\xd2r`(@\x1e\x90I\xe54\xa2.@\r0n\x88W\xed0@\xd7\x14\x93@\x13\xa1,@\x11\xa9S\xb2rL,@\xc1t\xa8\x9f\xdf\x85/@\xe1C\xb646\xcb-@t\xa8tK\xe2*.@\x01hui#\x96-@0\xf9b\x18tl-@<!\xad\xa3(!/@\xadH\x9bw\x82\x99,@{\xcb\xe2a^\x9a.@@\x88\x88\x86$\xa6,@K[\x1b\xaa\xec%1@T+\xc1\x92\xbca.@nWF\x0f"\x99,@\xc7\xf6\xcb:;\xc6-@\x03\xedKf\x8b.+@+jo\xf1DX(@ \t}\xedE\x0b*@P\xcf6a\x12\xb21@\x92\x85jI\xbc\x9b.@=\xad\xbd2\xd7K.@\x9aJ\x12=\x1a 0@\xedNM^R\xa5/@U\xd2\xe5G\x0e\xe10@\x1fv\xc0I{/-@8\x03EH\x9ar0@2\x8a\xc4\x89o51@\xe2\x89\xa5\xe3\xe7b/@\x11&\xb0g\xfe\x0c1@\xe9\xc0?\xef\xbf\xf3.@\xd7\x95@h\x94\xb02@_\xfa\xb4yv\xb7-@\xa5\xae<{{(/@5x\xfe\xc2\xeb_1@\xe6\x19\xdd\xa6\x83\x1e1@\xb1\xa8Nx\x99\xc8/@\x87\x9a\xe7\xc1\x9f--@\xc1_\xc5\x18\xb4h0@\x17\xffq\xbc\xfek.@e\xbc\xb3]\xb6\xf10@\xf1\x94\xcdn\xc4F,@\xc4Z\xfd\x1f\xea\xdf,@\xf2\t<\xaa\xc8G+@\xeb\x1e\xb4\xd5cL-@\xbd\x83\x12h4\n,@\xf6wr\xd4\xf1\x970@\xc3G\x92\xd0\xb9o0@\x11\xaf\xd9\xfd\xeb+1@s\xb6\x87\xaa\xa5\x98.@]\x02\x1a\xaa\xb0\xaf1@\xf7\x94\xd6NI\xf60@ \xecq\x83\xff\x81/@V\x98s\x8e\x04\x19,@\xc2\x92C\xb4\x8a/+@\xf5"\x9dY\x0c\xd0,@\xe0\xb8\xc3\x1e\xd4\xe2,@\xf8Y\x8a\xdbv\xbe)@\x8f\x8d\xcd\xad\x8a.0@\xa4\xabGnQy,@9\xa5\x88\xb2,v.@\x03(\xc1R\x94\xae.@\xf2\x86\x13\nMY,@\x04x\x90\xc8\xae"-@\xc9\xdc\r\xbd\\\xff\'@\xd6"fw\x99\xb12@.\xe7\r\x88{*1@\x9a,\x01\x91\xdf\xe50@\xfc\x19v\xc4\xf1[0@\x8cli\x9f\xb0\xe30@q\x01\xfdQp\xa50@\xc7U0\xf6\xbb 1@.\xd3&\xd8\'\x1f2@;J(=\xbf/1@\xb1cF\x17\xb0@*@\x9d\x84\x0f=}\xd8.@\x08\x1a\x14k\x8bX0@\x97+\xec\xe9\xd3\xf11@\xbcP{\xa6\x97"/@\t\xa6\xe9\x8c\xaf2.@E\t-K\n\x93+@\xd9\xe8b\x95\xb2\x88+@\xe3I\xcc\x161\x8b2@VU\xc2\xc2\x10Z1@\x1c#\xea\xf6&\x19-@.,\'\xdb\x9f\x0c*@\xe9\xd5\x8aU5M.@\xb48A\xf7u\x9a,@\xd7\xe4.n.\xdd,@\xe2\xaf\xb8*eE.@\xf2Oa\x9f\x88\x1c,@\xcafr\xcbfc)@\xf3/\xb5\x93\xf821@\x9bJ\xdbX\xfe\xa5,@3\xf8t0\xd7g.@y\xd0<!\xab\xf7+@X\xc167n\x03.@e\xfb\xa7\x18G=&@\xb6\xc7\xd6(\x8a{2@\xfc\xd7c !\xca2@k\xba\xa7<\x8c\x87.@\x9d\xb3\x9a\xa1Ou0@\xbd\xf9\x06\xf9T\x91-@w\xca\xc7\xd6\x8f\xe50@\xa9\xf6\xcfL\x01,1@\xe9\xa4\xe1\xaa\xcf\x102@\xb4\xd7\xff\xc9\x8b\xc5/@:f\xbbl\x7f\x8a2@\xcd\x8c3\xbc\x80\x102@\xd2t\xbf\x86y\xd3+@W{\xaa|9\x16(@\xbf\xcav\x1bb<,@\xb4\x19\xbd\t\x9d\xbb/@\xd4\xfe\x98\x1a\x19\xcd/@\x0f\x95\xac\xb1V\xc6+@\xc7m8U\x92Z.@E\xf8\x8f\x1a\r\'.@\x9d\x05\x9da\x16\x04(@\x82L\xe4^\xe6)*@W\n\xe7\x83\x14\x101@\xcbY\xb4\xf7a\xd3/@\x96S\x11\xc7wk/@D\x16v=~t(@\xde\x11\xbd/I\xf2+@\xcb\x14\xf4\xaeOB0@\xa1\xf3\xfe\x9c\x02j1@\xd9\xcc\xb1"\x82M*@\x84\xf2\xaa=\xf2\x7f2@%s\xbeo\xd4\x062@\xd0\xbe~\xc2\xf4\x100@\x8e\xe1\xf4u\xdf#0@\x88t\x08\xf8\xf5\xd5+@H\x87}t\xe6\x96,@`\xb1\xd2\x14\xe3\xf80@\xf1N\xbbT\x9d42@\xa0\xb6c\x8bl\x1d1@q\xa0\xc7\x1d\x16\xe6+@\xc8~\xfa\xd3b\xca0@\x7f\xa6\xecX\xcc\xe9\'@sm\x06\xe2\x08\xf6/@\xeb\xad\x02\xbfO\xb11@\xe6\x981{v\x980@\x1at\xfa~\xd2b/@Z8\xed;)i1@\xf3j3\x8faD*@\'Si\xe3T\x0f,@\xa9"7\xe0\xe8\x010@zK&\xf1&\xee-@>2\xe4AFw0@\x06\xf4u\xd33d/@\xfc\xb0\x91I"_.@\xc9\x1eb~H\xb62@^R\x06\xb7w\xa52@\x14k\xde\x8b\x1eR1@\xc6\x19\x7fG\x99\'-@\xa9\xe1o\xbf\xcc\x99(@\n\x84\x12\xbf\xaa\xf0.@4\x00n\x8fJ9.@\x97\x97\xc6\xb5\x01\xf7-@\x15\xc6J\x9c\xbe\xb0-@\xda\x9fr?\xba\x171@7Fn\xf6\x06<0@\xb7q\x13\xbf\x1d`0@\x05\x8f\xf1L\xde{,@\xa1\xf8\xb5+\x85\x9b+@\xac2\x9c\x16\xc7\xfb/@\x08\xb0\x16\xfa\xab\xd8,@\xbf\x1a1|\xe6\xa3+@\xef\xf4\xcc\x8e\x18\'2@t\x93\xb5\xcfj\x9b.@\x931\t\x05\xcbS,@P\x06\xd8\xd2\xc1c2@\xd3\xe9\x84P\x1a\xd0/@\xac>|\xd9L\x001@7\x8a\xb7\x00\x1ag2@O\x08\x14\r\x18\xa9-@]b\x93\x9f\x02r-@2\xd2\x1em\xda|-@\xc2wu\xe4\x89C0@\x91?+b\xde\xbe.@#\xc2\xff$H\x9c+@I\x05.\xe2J\xaa0@\xe7v\x14Xwx1@\x9f\xd7t=\xc9\xcc.@\xb4\x05\xf3\xfftf*@=O\x82/o\xef.@\x18\x1b\x85\'\xd4](@\n\x1e\x9e\xa9\xd3\xfc/@z&\xaa\xea1\xc7(@~\xcc\xa5\t\x1f\x8a/@\xdf)\xaa]\xab\x9c/@\x14\xe4z\xad\x12\x181@\xe2\x0f)\x84\xca].@\x19\x99\xc1\xe6@\x8a(@4\x83B\x8f\xcb\x93*@\xba\x15\x83\x9aV\x950@\x0e\xbeqiP\x87/@\x94\x0c\xabWi\x1c0@\xbc<\xe1Q\xabp0@\xdd\x9e\xff\xa7\xd67%@dYcH\xde\xcc-@\x01\x84\xbf@\xd2^/@\x06\x97\xb4\xd1\x89\x9a*@?n\x06pJ\x1a0@"\xceR\x9b\xe9\x180@\xda\xaf&\xdd\'\x19-@E\xd46{#\xba(@\xc5\xdb\xd8\x0f\x8f=&@\x9c\xe8\x84{"(-@\x8a^\xdd\x98\x85\xc23@\x12\xfd\xd9-3N&@o\xcfKKh=/@S\x01a\x91\xddU0@mj\xb5\x9a}>/@\x92\xab\xca\xd5`\x92-@M\xd2(\x9c\xc6\x890@\xb9\xf3\xf6\x0bc\x1c0@L$\xfbHd*0@M\x9b,\x81\x86\xd31@\x95\xec\x7fH\xbea(@R\x93\x1a\xa8\xc8\xb02@1\x98F\xfe\x9fl2@Y\xdf\xf2>\x13M&@$G\x8fP\x1ei.@\xec\xe2\xe2\xbf\xe20/@\x19\'\x95\xeb7q.@\x8d\xd4\xd8\xe9\x9d\xb3-@\x98ph\xd2?\xac0@X?;Q=\x8e*@{x\x05\xe1\x10S.@\xf4Y\xb54ej0@{\xb0\x929&\xdf(@\x06\xf5i\xca3X.@\xb3\x1d\x8f\x9f\xbfG.@D\xd2#J\x9ct,@\x1c\xad\xa1\'\xfb\x85-@\x13\xa9\\e\xcfp/@z \xfe\ni\xbc/@Tn\x0f\xa2\xa6\xe3,@\x9b\xe2T\xe0H\xe4-@:"<\x87s\xe8.@\x166\xcd\x93\x18\x90.@\xd6N`=\xae )@\xd5\xd6Rz<\x8e0@Q\xc4=3\xe5\xd92@\xe0\x01\xbf\xad|;3@\xe1HsB\xefY0@B6\x06(*i-@R\xcd)\xf0\x03\x0b+@\xb1\x0fn\xc5f\x84/@w\xf4\x07\x0b\xeas-@R\xdb\n\xabt\xe31@,\xca\xd4P\x8f\x96*@XCI\xb8\xdf80@\xe4\xf7]\xdeWM0@\xdejd+\xd2\xc6/@\']\x1c\x86\xd4\x05-@l\xfc<M\xac\xdc)@R\xf5\xfe[:\x070@\xc2\xd6\xc1\x8c\xa0}0@\xf5\x13\xab_h\x03*@ \x9e\xe6\xde3./@\x1cx\xa4\xfb\xc4\xcb.@\x9d\xfb\n\n\xd7\x8c/@\xf1\xda\x96\xc9F\xcb-@)q\x0fep*1@\n\xc7^\xd0\xbf\xa9,@\x17\xd4\xb2""\xcc2@\x92\x85|j\xcd\x93/@\xaa\x13\xe6\xafQ\xef.@\x1a`\xc0\x18\x16T2@~_\xf1\xfb\xe2\xd4)@ef\xe1m.\xff(@f\xd6\xa6\x8d\xc7}.@\xb8F\x90\x8d\xae\x930@+z\xb0ho\x1b0@\x06l[\x9af\xaf)@\xe3\xa5\x01{[P-@@\xcc\x8a+\xd0q0@N\x04iX\xfb\x94,@\x1c\xd1\x0f\x95\x9e|*@\xa4\xff\x1es\xea~/@\x07}(\x04w#1@\xf4\xa8EVn\x86/@\xd2\x8a\xd9\xeexA/@\xb6\x9e\x14\x81\x85\x1b(@\xbe\xe4\xa1H\x19\xf0%@\xa1\xfa\xf4\xc3\xfe;1@f\xa2\x90p9\xc10@3\x98\t\x87L +@|\x0f@t\xaa\xac/@O\xc1_\xbc\xb6\xe32@O\xa5\xef\xf9~\xbe&@ \xcb\x9d\xe6eo0@\xb9\'\x0b\xca\xa0\x830@l\x19\xea!\x9d\xf0,@\x1af``\x08[0@{\xd5E\x1e\r\xea0@A\xea\x1e4\xe8\x152@\xc5\xef\x14f\xf4)0@\x1a\x80?l\x1d\x1c0@\xfb\xd3\xcc\xc2]\x84.@\xe9\x12\x9f\xf1n+0@\xa3\xb2\xadA\xe0\xbe/@l"\xf3\x84\xc3\t+@5\xba\xee\x02\xdd/1@$\\v\x13\x0f\x99)@k\x14t\x97\x80z.@9+\xc1:\x04,.@\xf4\xe9\x81\xc9b\xf1%@\xaf\xda\xd1\x9b\xf8o&@\xb7\xa1\x89\x07\x01\xd3+@\xf4kC\x89\xf2\xc00@+4;~\x0b\xa10@&i\xdc\x1d\x06t+@\x0f\x1d\xa1\xa2\xc9\xb60@m9\x05\x0e\xf7\xca/@\x18%M\xd1E?1@N\x01\xcc\xf1 e0@\xbac\xcb\x03\x1b)&@\x8d\xf2V4!20@\xc8\x00-}\x7f\x11,@\xcfi\xe6!\xdf`&@~\x8f\xdc\xf2\xfbj,@M\x88\x06\xa99_2@\x92\xb6G\x981\xf9(@\x84K\x80\xa7\x17\x98/@\xb16\xc8\xae\xf0\xf6&@\xa3*Gi\x96Q.@\x93\x83t\xf7Gs.@\xa0\xdcX\xa9\nL-@\xd0\xbbR!R\xd8(@\x1b\xb5\xfc\xa27@.@\x9d9\x9eO\x16\t2@\x91\xf1\xd2\xee\xe0+/@_?\x84\x84Q\xe7.@\xd0\x85\xd7c1+0@\xc2\xc7\x02x|*2@\xa5\xe7\x9d_\xf0\xf6.@3R6Ak\xfe+@N\xdb"\xe3Z)2@\x84\x91\xa4*\x1f\xb9-@l{\x85\n\xf4\xb9+@K\x85\xa9\x93(\xe31@!d\x97eO8,@\xf8`(\xb2\xc4\xba2@\xe0\xfb\x10*%\xea&@\xa9D\x15\xdaA\xf7-@\xb2\x18\x16\xc556,@\x89\xba7\\\xecC0@\x8e\x88P\xdd]\xb0)@\xec\xa9\x92)2\x1b0@9`\n\x93*50@\x01`\xc9{\x10\xc00@%\x06\x0f\t\xfb\r-@\r"\xbf\x8f\xd9\x83.@\x10\x90\xb02\xab\xe6)@\x03<]l3\xea&@\xb4\x00ff\x8c\x1d,@\x13I\xe0\xcc\xf0\xdd)@\xb9I\x9a\x81_\xfe.@\xbf<lk\xca\x11.@\x9c\xfb\x1b\xc3\x8b\xba0@^\xb7:f\xfc\xf1/@\xfc\x90\xdcHg\xce.@\x16~\xb1^x\x91-@M\xf5\xe2\x0e\x0e<-@9=5\xee\xefg0@\x18\xe9*\xabL9/@W\x98N\xbd7e,@\xa40w\x9b\x12\x000@?M\x00ag\xa11@\x19\x82\xea<*\x041@T\xdcs{n_2@\xcdE\xb9\x96\xc6\xdf1@\x18\x14\xd9\xc7"",@}\xf4\xbfa&\x8a,@gBQ\xd2 p,@@\xf9\xfc_\xc3\xc10@\xb4U\x8f\xac\x1e\xc22@d\x0f*2\x80^2@\xad$v)\x8f\xcb+@\xe3\xddA}D\xaf1@r\xd5\x83\x89\xfa\xc3/@=GQ\x7f\xaf\xcf.@\xe8\x08<\x0b$\xf3)@\x8a>\x03\xaa\x0b\xf3\'@\xbdK\x0b"\xb9F-@\x93n\xb0\x9ax50@\x0f\xd5]`\xf1.0@\xd9\xfa\xa2\x88\x11\x8d0@>\x0b\xd8^\x0fH&@\x88<L\x94\xaa\\&@s\xa2M"\x88d-@v\xdd\xfe\x92\x9e\xa40@\x9eE\xb3f\x04\xb9*@]\x03\x8cA\x93\x9b0@\xbc\xf3\x82\xb9\x0cY2@b\xde\x8f\xb3\x1c\x83,@\xd20\x08\x11\xb9\x0f0@\xb8O\xdcv\xf1\xe5(@\xa74G+\xffM2@Bq\xe4\xcbW\xc2-@\xa47Sn\xdf\xcc/@3\x1a\x05\xab\xbft.@~_(\x96Y\xa1-@\xa1\xbf\x91_\xba\n,@\xff\x90^f\x19k,@i\x80\xdbO\xd0\xe9%@\x95\x10=\xc7\x91J1@h\x88\xa6\xd1\xb6<1@\x1e\xe3\xc3L\x03\x1f+@>\x98\xaa\xa4%\x190@C\x19\xd5)}i.@\xfbmJF\xac\xbe2@Y&\xaemr\xac0@_8w\xab:\xf7,@\xc7b\xa3\xb3\x8800@\xb5:T\x04\xb5\xe30@jNa\x96\xb7I/@F\xbd /\xc1\xe9+@\xc0\xc9\xe4\xe6\x14\xc12@8:\x17\xbam\xeb-@\x12\xbf\x9f\x0f&/0@\xf5\x8b&x\xc8\xe7.@\x96\x89\xd6kt\xa3%@\xc3\xd8\x15D\xc5\xb62@\xf9\xa1\x85i\x85\x87-@\x05\x82\xe7\x12\x1a\x8b(@.\xa4\xac\x12u10@\xdc\xd7S\x8c\xda_0@v\xaa\x8e\x04\xe81*@\xd5\xe0<\x07i\xf10@\xf5\xd5\x87M\x80\x8f0@\x13\x9f\xe1\x8b\x89\xfb+@\x16"\xec\x18\xd1L-@p\xc9\xc2x@\xdf+@\xda\xe2<4\xefy0@_-$\x8c\xec\xa3+@\xe9\x12\x90\x1dpk/@\xa7\x82\xc4\x12>^0@\x138Nj\x00\xb6.@\x1c\xc8\xe1\x94\xfaL.@\x08\xec\xa1\xed\xdf\xbc(@\xb3.\x9aIX\xb91@\x04e\xad\xacZ\xb8/@\x82\x94~?\xad\xdf,@\x8f\xf1\xf7\xf9\x12l0@\xf7\xf6e\xe6\xc4^0@?\xc4p\x0b\x9ey1@\x1f\xb2\xe8\xfd\x9b\x940@~\xe3o\r{\xf4*@&\x8bd\x1d\xe7\x0f,@a;\xbc\xc5n\xd32@\xa4uSQ\x8e\x1d-@\x15\x89\x89\x13\xc4\x98-@\x8cU\xea\xa1w\x0e.@Z=\xf0\x18b\xbf/@*\x10.\x90W\xc6-@A_*\xbc\xfc\xb00@\xa1<\xb7Qx\xde1@p\xf7\x83\xbcO0-@\x03\x06\xa3\x06\xff\x14,@*\xd2\xc2r\xa0_2@\xbe\xddjO\xdc\xfa+@\xf7\xa4Pz\x07\xd3\'@\xcao\x1c\xe2w\xa3/@\xdf\xf3\x14"\x046-@\x17\xa8?\x82\x1b\xf5,@\x1a\x88\xcd\x86\x8cp.@y\xafE\x84{\xac0@\xeap\x18\xbd\xeb\xbb\'@t\xa5\xfb\x8b_G.@.\xb9\xac[\xdf_0@\'\xf9\xd6W\xe6\x81/@\xd2W\x92\x08\x12g/@=:ID\x7fc-@Tpg\xf3\x8271@q\xd7@M\x13\xf30@\x00\xc9\x8f`\xc6\xc80@\x13\xae\xf43\xba\x990@\x9a+\xeb\xc5\xacY.@\xee\xa1\xba\x88\x8d,,@\xd0)\x87xN\x8b-@\x02\x0b\xe5ji\xbf0@\xe1%\xc0\x8e\x83l0@N\x1b=p\xee\x88.@\x0e\xb3Mh\xfdH-@\xa1\xd9\xce3&&,@s=\xdaFR\x971@\x13\xf6\xfdO\xb2V2@\xf6\xeeU3X\x15.@\x98%\xc2\xeaa\xe2+@\x9f\xa4!\x9fa\r&@\xfc\x12o\x9a\x11\xb60@\x1a\xbe\x92Nw\xa2.@<\xbe\xbd#\x1a\xdd,@\xf5Z\xa3C\xd3\x18-@\x8e\xb1\x88\xf7\x9e\xfd-@Q\x0f@\xf3U1,@\x06`o%\x1eK,@\xf2\xc2l6A\x03,@\x15\xde\xedP\x1a\x16&@&.\x83c\xef\x8e1@\x14c\xb6\x968\xf2-@\xec\xbd\xea\xf9?\xe0.@O\xd1\xdfrC\xe8/@A1\xdc\x9bX\xa80@X\xbb\t\x80;\x1c)@\xbe\xf70\x95\xf00*@\xe3J\xe2\xa6\xcb\'0@\xe3n\xd6F\xbd\x9b2@\xcf\x13\x0b\xfb>\xc20@\x05\x1e\x80$\x9b\xee*@\x08(\x1d\x84\xf94*@\x80TjJ\xed/.@?\x1e\x8ef\xca\x071@\x80\xbagJ\x7fa.@E\x11\x01\xad8\\.@\xcc6\xe2Q\x88\x98.@h\xe5\x94\xad1\xff*@\x1c\xfc>S\xa6\xf0.@\xc6\x86\x19K\x9d\x0e)@F|\x89\xc9\x9f\xa9,@\xa00f\xf2X\xd10@z\x19!6(\x0e,@k\xb4\xf5\\\xfb(+@\xd4\x18\xfb\xdaQ\xd7.@\x92b\xc3A\xcfI.@\x86O\xf6\x0f\x85\xc2\'@\x9a\xaa\x93\xd9\xaeu.@\xe4\x8a\x11Z\x99\xa1.@\xc8\x1a\x1eV\xba\xa90@Q\xebI\xed\x81_0@\x93\xf1\x9c\xd4\x9b!/@:\xf6:\x80\xb1e,@\xd0\xbf\x1a\xee\xda\x98-@,\x98v\x18\xb8@)@T\x84[\xc1\x06\x97,@\xad%\x98\xa0d\xfb.@\xda\x00\xf8\xa7}\xbc/@I\xab\xb2Hy\x870@\x12\x7fk\xfe\x17i0@\xb1\x1bR\xbe\xfeB0@/_X1S\x91,@\x0fY\x0b*]\x17)@\xb2\xd6k\x1dW\xf4.@b5\x19\'`7.@\x0e\xb3\x96Zn\xf2-@\xb3V\xf3\'\x1e\x131@\xe6\xd7}\xce\x95\xcc.@\xdc\x87\x1a\xb6v\x13*@\xc7o\x91k\xf8!/@\xcbS\xba\xadJ\x150@\xc6P2n\xef\xee.@\xb4P\xe4\xf6c_-@<\x16\x8b\xfb\x0e\xae&@\x07;\x10ni~1@\x84<<Xey(@\xb1\xa9\x1d\x1e33*@f\xcbq\xc6=N2@\xc4%sl\xaf\x970@\x0f^q\xa7\x00\xfd/@\x0c\x0f\x12\x84\xe1\xa4\'@z\xa1\xfe\xc6}`1@\xbb\xce\x1cmK=*@M\xc4\xa8*\r\xbb)@\x88\x0b\xfa\x96:\xcd-@\x07\xc5\xa3\xd1\x8d\xfa0@\xe9b\x7f\x86\x1e\x150@\xa2\x0e\x8f\xa1j\x06/@\xbf\xf2\x15\xfea\x8d0@\xa4\x1b\xdb\x03\xbb_0@\xa5\x89\xf8U\xf6r/@\xb8^A\xed\xbf\xe7(@\xaf\xc4\xaf\x918")@\x8f\xf7\x86H&\xee/@/4\x97\xbf\x8a#0@;\xd83\\\xec\xed-@\xb4\x07\x14\xe3\xff\xa20@C\xfb?\x9c\xac\x04/@\xb5\x99\xf6\xf7x\xe5+@H7"\x17\xf9\x96/@\x8aE\x15\xf2\xb4\xa6/@\xda\xcb\xb7cD\xd5,@\x90\xbcy\x0b\\Z/@\x15\xbe\xd4nc\x94-@\xfb\xfa\xbb\xc4\xe8".@\x96\xdf\xddi\x11D-@\x14\xf3<X\xfb//@U!\xf1a\x18\n/@\x8a\xfb\xd1\x17\xb4#-@K{\xfb\xfe\xd7\x10,@K\x8di\xed\x94\x030@\xed\t\xdfk\x1e|1@\xf0\x1ar\x83\xd9\xcc-@\xdc{\x9e\xb8q\xd90@i\xda\x967\x16\xf1+@\xa8q\xa4MW$1@\xdc\x85\x13\x0c\xbd\x83-@}\xd3f\xb5\xd1\xff/@r\xecu\x93\x8c\x0e.@B^\xfb\x8eLc.@r\x8b>\xe70\x05.@O\xb8@\x87\x86\x02/@\x031L\x12\x02\xdf-@\x0fG On\x05.@/\xe4\xfe\xa2\xee\xd2/@\xc2h\x8ft\x99\xfe-@%=p#\xac(+@U\xbbU\xde\x9a\xcb,@\x16\xff\x13\xa6"j(@\n\xc3O\xda\x83$.@j\nX\x1e\x9fv0@\x87n\x11\xee\xd2A-@P\x16$j3\x161@e\xc8\x8e\xf7\xb0k-@&nm\xab\x1a,0@`\x16_\'\xf9\x97.@,G\xb2B\xed\x14/@\xd9\x16\xc4I_\x932@v\xaf\xbcT_\x8a\'@\xb3vTE"1-@\xb1cSs\x11\xd0-@\x1f\xf0\x14\x9a\xdb\xa91@\xc9\x86\xc17\xc9\x9e2@\x94\x0c\xc3\xcc2\xf00@\x92\xc1\x89\xa6\xb9\xfe0@O\x8bz1];0@+\xa3G\x84\x19\xf30@\xf6\x9d\xcbRg\x130@\xc6\x8c\xf4P\xed\x1b.@\x81\xfa\x8el\x99-)@\x179\xadB\xdf\'.@\x16\xac\x8f^[\x10,@\x00\xf7\x0f\xdbp!.@\x03k\x12\x16=!1@\x95v\xb7\xb3R\xc7/@T3\xe6\x0b\x18\xcc-@<\xcf\xe3\x8d\xaa\xd00@j\x03s\xab\xec~0@[\xc5Lj\x00j*@Y\xd3\x84\x93*E.@x}\xcf\xdd\x02\x15*@\xbd\xca\x11\xad\xcdn/@\xedw\x9a\xad+U0@Y\xff\xb4\xe4\xbee/@y\x9f\x02\xe7\xc6~0@\x01\x06\x02\xf0\xd9\xfb.@\xf4@0\xe68\xdc0@\x18r\x8d\xb6\xb4.1@\x04s\xfe\xcf\xeeJ.@\xb7:\xc3L@M2@\xf9\x1d\xb5\x80$.1@\ro\xde&\x90\x8a,@w\xdf\xf8\x14\xbe\xbb(@\xc5\xc6\x96\\\x99\x92/@\xd7\xae\xf4\xa5|\x7f0@K\x16\x8ae\xeb\xee(@\xf7&j\xbc\xf6~,@\xef\xde\x12_\x12\x06-@y\xd3\x9a\x016\xb7\'@q>bP\xf9&/@\xaf\xd1\xda\xdfl\x11.@\xe6E\xed\xdao\x9c1@\x88J\xe0^\xfe<1@\xf9\xed;\xa8Y\x07.@Q\x93\xab\xc4\x11e0@\xdc\xd5G\x1c\x04\xb1/@\xf9\xe9)\x80\x0fi,@y-\x9c\xf5&\x1d3@\x81\xb9\x99\xe5\xad\xd4.@\xb5\x9e\xf1\x06w;0@\x06\xb0\x1a\xcdrp.@\xd2\xd3\xed\xf5EO0@\xd8a5\x970\xb3(@\x18\xe2l\x9b\xe2G,@HN\xb0\x0e\xbaN-@\xc1\xab\xdfO\x10\x1e.@?\x92~IN#)@\xa1\x8c:8R\xee0@\xb5t]7Nn.@v\xc3\xf0R\x89\x02.@\x84!\xeeZ\x1c\xb6,@r\xe0\x19e\x0bM(@\x1a\xa4\xff\x0c\xbb\xb01@5\xb60\x02<`(@\xe2\xba\x1d^-:%@\xc0\x91\xd1uo\xc1(@\xa7\xee]\x84\x11\xc9-@x\xb9?%^\r1@\x00\x1d\xbd\xa8\xf7\xc1/@\xc5\x0b_\x01\x00#.@\x86\xf89=\xd9w,@?#.*\xa4\xde1@\x8b?\xae/\x1b\x8e-@\x1dO\xe6\xaf\xbb\xd0/@\xa3\x87\x1e#\xe2X*@q6\x92\x11kP0@z\x98\xde\x8fu\x8e/@\x8b\xea\xe9%_\x8d,@\xb8\x82\xf9A\xc2\xcd.@\xfc`\x08\x7fU\xdc1@\xe3\x8c2\x07t\xb7(@\x97r\xb1\xd2\x81\x12,@\xe26\xcd\xf0\x17\xd9-@\x8d\xa9k\x8am\x07,@\x06^\xc0S\xc0A0@>\x97\xc1W*\xe81@`$F\xc6\xc8@0@\xf1\x01\xadc-\xaa(@\x83b3\x13\x99L&@\xf8q\xe0\xb3\\/3@\x86\x93p\xc2{\x1f0@\xd1c8\xe3\xab\x100@DQ Kc\xd3+@\xcc\x0e\xf3g\x15\x15,@\x0e+\xa6\xd0\x8380@\xbd7*\xfe\xceL)@\xb9\xa9\xec\xb7\x8f\x052@\x85BH\x19\xa9e-@\xba{\xfad:y/@\x02\xd7E\x04\xae-0@@\xb9;\xc94\xfb+@\x1e!$\x8b^\xbb,@\xc3\xcffd\x94\x9d-@r\x94\xb5\xebd\xe9)@C\x15\x1d\x8fv\x150@9\x9c\xa8\n\x9c\x0b.@\xbd\xf9y\x9c\xe3\xaf-@ \xf7\xaf\xb5\xb2V*@\xddJ\xbfePH0@\xc4b\x83B\xe0w-@\xf5\xc1\x88\x89\x9c\x990@Dh!\xeb\xd4\xdf-@[\xc9\xc547a-@\xa0\x8c\xe9m\x15F1@011\x8d\xf4#&@\xe0Fe?\xdb\xdb.@\x7f\xe1m\xe8\x8e),@r\xbc\x0c\x0e\x80+0@\x8c\xbf\xa7t]\xb1/@%\x95\xe5\xa6\x1c\xd3*@\x8d\x07\xe0\xe9o\xc1)@\xbe\xc1\xd5k\x99\x1c.@\x00\t\x98\x1c\xf4\xa3\'@\x83\x10\xe8\'\xed\'-@R\x13\xdf\x86\x8bi0@\xcd\xac\xe4\xbd\x01\xe40@\xd4\xc1\xc7\xde\xa9\xa10@-|\x82\x94\x02R-@97\x8d\x90o+-@\x85"\xa70Ow-@\xa8P\x03\x97\xb8D\'@\xb0\xe9J\xa4\xe4{1@0\xbb\x17\x19\xca>)@\xa1naU\x9993@\x83\xcc\xf8\xdc\x1a\xc02@\x91\x86\x9b\xc6\xfa\xec(@\xd5\x1f\x14\xcb=\x8b(@\xad\xcb\x9c\xdc\xb0X0@\xb4\xa4j\xad\xd4\xf8+@\x8b\x84\x84t\xe6U0@\x7f\x1a\xec\xae\xb3\x02,@\x92\xc0w\x7f\xfbi1@\xffBo\xebp\xcb/@6\xd1\x9fo\x81\xd2.@A6\xee\x8c|b*@\x07)F\x11\xf9`.@\x8c\x12\x8aE\xa3\x100@\x904U\xe4\xb0L.@\xea(\xb6\xd4 \\(@\xc8\xf72\xa9L\x92)@\x8f\xecG;\x98\x92,@\x9bk\xf3\xb4T\x9b-@\xf2IU/\x0690@"\x11\xe8hC(/@\x19~b\xc6=_2@\'x\xa7\xb2i\xbd*@\xd6e\xf6\x00\x19\xbc.@S\x92\xb4$\x1f\x941@\xdd\xd1h~_\xd7\'@ge\x00V\x95_1@\xf8\t\xd3\xce\xad\xd5(@U\xd9\xf2\xe6\x97\x1a1@m~\x11\x1ez\xed%@+\xd1P\x0c \xbd\'@\xbfel\x99\xfc\xfe.@!Lk\x07m\x940@\xee\xbb<p\xaa\x99/@\xc6\x16|G\xdf\x9c+@q\xe3\xa9\xc5\x1fM0@6\x91\x12\x19\x1a\xdd.@R \x91\xffp;.@\xa4\x98$\xee\xff\xdf,@2\xca\xfd\xeb9()@\xc0\x85%\x17\xe5\t*@\xfaZs\xd4\xef\xf4/@t!kA\xe2z(@\n\xab\x89Qqw2@v\xfe@]\x02\xad0@\xd1\xb6\x17\xa9\xa6\x9e0@\xe0\xfd\x81\r\x16\xcb0@\x07\x03\xa7\xdc-\x9a,@I\x1c\xd6\x12;\x1e/@]9\xd9;\xfeA,@r\xda^\xa0%\xd5,@\xc0\xb4e\xc8\xd9\xbf,@\xfe5x\xf0\xfd\x08&@m\xb0\xc6t\x0f$1@\xcb\xe4]\xf3v\xee+@\xf6\x86Bv\xae\xcb,@\x80\x95\xea[^:/@\xbb\x8b\xcez^11@4\x98~\xd1\xa7\xc4-@\xf4Dw|\xe0&2@x\xbe2\xc5\xf4\xad,@\xdck: \xf4P0@\x07\x8f\xfe\xe9]\xc7+@,\xf8\xb7\x86\xdfg.@\xe3\xab(\xdd\xd9\xa70@\xe7:M\xbbT\xba+@%]\xde\xa0\xe8\xd5+@D\x10l\x8e\x94\xdf,@\x0c\xa6/\xd76\xcf0@\x16o\xd2\xc21\x930@\x9axF\xb5\x8a\xf30@GE\xae9\x12J1@\xdc\xffT\xddP\xd6-@\x08\xff\xfeJ\x0cd2@\xdd\x84i\xb5A{*@\x05\x8bq\xd4\x13\x0e.@Zn6\x1d\\\xb2,@\x84~!\x193\xd6/@x\xfb\xae\xbf\xadP0@\x1d\xc0:\x10\x9d\xc2&@^)C\xa0\xf7\xd9\'@\xd6\xc0\xfb\xf9\xd581@t\x9a\xe9\xfa5\xec0@\xb9\xe7\xd1hc/2@\x95\xb2(b\xec\xcd0@\xf8T\xc7\x02G\x8a2@\xb7\x87\\P\x1a\x8e+@\xc33%\x95\xac\xee0@\x01\x9f\xd0|V\xb6\'@}\xe0\x16\x9b[\xcb)@9\x8f\x11\x11\x0e\xdc\'@`\x15z\xb4\xad;0@\x8f\xe1\xe6\x8f"\xf10@\xad\x82)X\xd0\xeb0@T\xe7\t5\xe1Y/@\xc4\xe7\xed0\x15\x9a.@\x84\xf4\xca\xa4\x08 1@u\xe6SW\x8e\xd1&@\r\xf7\xbf}\xe0R/@\x17\x98yz\x1e\xe6*@9<\xcby\\\x85-@\xf2\x13%\x12\xce\x1f1@\x05\x8czO1\xb9,@\x83\x085_z\x0b0@O\xd9\x07e\x92K*@\xd1\x9f/\x81\xc3\xbb/@\x07br<\x9a\x81&@b\x02\x83\xfcmw,@@\\\x1f\xe3\xdbn.@\xa5S\x87\x8c\x1c02@[@\xb1h5$2@7k+u\xf5$+@v\x9e\x8e`!\xfc0@\x9f\x84 \xa5\xa4,2@X4\xb8_\x19b(@6\x8a\xf6\x8e\xcf\xf30@\xad\x086u\x04%1@x`V\xc0f/+@W\xae\xae\x97\x02\x1e.@j\xd5Z\xdd6N.@\x80\xe8\xbc\xa4\x89+1@\x17\x81\x8f\x87\xdf\xf60@_n\xc4\x9f\xd5\xe30@\xcc\x8fM7\x1121@\xdd\x8a\x8d\x8e\xf3u-@\x13\x851_\xb0\xc7/@\\\xc3\x9c\xca\x1d4-@\x1cjb\xab\xde\xc5-@\xaa\x9d\xa0\xc7.r/@\xc7[>\x8d\x1c.(@\xce\x8f-\x97e}+@v\xdd\xf1\x0b.\x0c1@\xbd\xb6]\xa3\xc901@\xf4\x93\xa6\xa41U(@c\xd4\xa7\x81\x9c_,@\xb4[WY\xd2\xec0@\xcd\xd9\xb7\xe5\xa5k1@\xa2k!\x11\xbbf,@ij\xe1@\xad\xdf)@D\xde\x16S\x1b\xf6\'@^E\xe2V\xa2i1@\x06\xda!\xbe\xad\x070@\xd3\xaf\x84\x1b\x1d\x07.@\xf1#\xc8\tr\xa7&@\xf7\xa3\xe5\xc6\xe5s.@0v\x1b*\n6+@\xa3`\xb5\xebIz(@\x0b\xee\xe7x\xcd\x94/@\xba`\xeaKJ90@$\x9b\xba\x90\xae\x870@#\xbai]\xb6\xe7&@\x1a\x12J\xd0\xedl+@hA\xb0\x8e\xc5w.@U%\nc\x0c}0@S\xba\xcd\xa0\x0e\xe40@Cu\xb7\xb8\x12#2@H\xd8\x12\x0fIL1@\x84\xafA\xbbX!\'@\x9c\x99\xa30|u*@\x0f\x82~\xd6\xa2\x08.@\xc1\xbb\xa6\r\xa5S0@\xc2i\xfb\x8cu\xf40@\x15:\xb9_\\T,@m\x19\x9a>F\x8c,@\x87\xab\xdai\x11\xe1&@a\x1eq\xc8\xbd\xf4,@\xd8;\xa0$1\x08+@\xbb\xb3:\x13\n0.@\x1f\xe9\xc0\x91\x92\xa90@\n\x8aw|\xbds0@i\xf2\x85\x02\x9f\xe9\'@U\x87\xed\xc0\xd3\xc2+@R\xa7\xeeXa\xd0+@\xed\xae\xdd8l\xfb.@\x83_\x99,i\xa11@\xa8\xad\x18\x95\xf6\xf20@\xad\x82\xed\xc5\x05z1@\xb7%/d\x01\xdc,@1\x07I?K\xbb)@3\x98\x10\xb4\x93\x06.@\xfd@o}\xf6R+@\xe6;\xe1V3\x19.@\xa9H\xc4x\x13\x010@\x96\xbb(\xc5Y\x06+@\xc8n\x0b\r+J-@\x8c\x80&\xca\xedu1@\xa0\x12\xe6\xa1U\x12+@\xcb\xc8\x06\xb7\x17\x1e-@r|\xac.\x1c](@\xd5b}\xaf\xe2|+@\xce\x1f\n\x18S\x9e+@\rI-J\xa0\x841@C\xd1\xd6/\xe2\xd7.@Yd\x06\xdf\xe0\xcf,@:%{G9\xec/@\xa8c\xb1\x03\xe5\x1a-@\xcbC\x10!\xa3\r.@\xc2\xfe)\x1f\x80\x9c0@\xfa\xc6\xd3\xd9\x0f\x1f1@i\xc3c\x1f\xd6\xc0+@\x00\xf7~\t-{.@A\xc2\xfc!\xdc\xe10@\xe8Q\xe3\x98L\xa2,@E\xd7\xdf\xf5\xb2\xb6&@6\x86\x18\x12M/(@\xc1\x11#\xaetQ1@\x963\xdbU\x1d\xa9.@c\xa0\x02\xf6\x01[(@\x9al\xb55\x11F0@pGR\xb6\xf8K1@\x9c\x19\x86Y\xec\x0f*@\x8cj%\x11tH\'@\xab<\xcf*\xdc\xb8+@\x19\x07\x00\xf9c\xba-@\x14\x97\xae\xa7\x80\r1@ \x9d\xd0\xdc\xd5\xfd0@\x8c\xbd\x9aw\xf4Y(@\x8e\rm9\xce\x0f,@y\xb1\x9b\x9b\x84\xd00@mF\xd5\xd9\xe1\xa5+@jI\x9a\x82b\xe30@\x1b?Q\x95\x97\xeb.@J"\xa0\xe94\xd9(@\xce\x17"\xe6\xb2\xb8*@\x02u`\xfb\x07[&@\xe4\xd8\xa2\x03\xb5\xaf.@\xb8Ss\x7fb\n0@%\xb7\xc1\xc1\xc520@3\x8b\xf7u\x9f<,@AT\t\xa1[\x94-@\x1b\xec7\x85\xe4\x861@D\x1a;}\xbbe/@\x13\xd9\xa7X\x7f\xfc/@\xaa\xb4)N\x1fu/@2\x16IYUg+@!^\x05h[\x17*@kX\xc9\xd6\xd6\x9f1@\xb6Y\xca7\xc2G.@\xac\x89\x90\x81\x7f\x100@\\\xa1\x07=\x91\xa31@g\x1ay\xfa\xfbA)@g\xb0fX\x91\xac-@1,\xa7\xa7\xb0\xff/@\xc6L\xc2C\xe6\x12(@\xda\xf5G\xf4xm1@n@*n\xf4"0@WX\xfe:\x82\xbe1@\x93!S\xa6\x91\x8f,@\xd2$M\x10T\x8e0@\x9fp4Ss%1@\xaf\x93\xc1"\x83o.@\xb1\x89Lm\x85\x01/@\xeb\xb7RI\xf9`/@\x11\xfd\xd6\x16\xecg2@\t+<{=\xf0,@\x8b\xb7\xbb\xadM\x140@\x10-\xc4kj\xce-@\x91va\x15W\x130@\x07w\xb9\xfe\xea\x0b-@\xa2Z\xf8f} .@\x81a\x91\x16Y\xc81@\xcd,\xec34>1@9\xd9\xc1\xb8k7+@S\x17^\x1c@\x8b/@\r\xcf6\n\xe5\x12(@\x00\xec\x81\x98v\xe1/@\xf3r:\x8b\x94}-@\xe2\xd53\xea\x9a\x0b0@,h\xec@\x7f\xf1)@>`\x97y$\xd4,@q\xfe\x91v9\x80,@6\xe6|\xb8\xc8q.@\xac\x13\x15\xf1\xdd\x030@\x89\xb7\x92\xeeL\xc3-@\x19o\x99\xaeKE/@/!\xe9*\xe1\xcd\'@\xf3n\xcc\xe5\xc4!&@f\x00K\n\xd2\xd1-@+t%P\x01s.@\xd1,1\xd6B\x010@\x14W\x13M\x08f1@\xbfz\x89\xae%u*@\xde\n\x0f\x88\x8e9/@\xea\x14\x13\x9f\x12M(@\xbcn\xa3\xc6BL/@Y\xac5\xcc\xc82/@]\xect"N\xad-@~\xc5,;;\x14/@TXC\r\xb492@\x9c6\xbd\x84\xc3\xd7/@M[W\xb2(\xaf\'@\xd8\x19\xdf1\x7f+1@[\xa5>@(\x1e0@\xce\x86I\x1d\x15),@|?\x11\xfd\x18\xc7/@\x8c\x85v\x9fu\x19\'@\xe8\x8e\x00\x93n\xe51@-_\xf2?\xb0p+@\x05\x1dt\xb5\x02\x8e0@d\xd8\xadQ\xd4~&@\xc6$\xa8<\x83\x10\'@\x85\x03\x86\xc8\xfc\xfa.@@|&\xbeL0.@\x95\xe6r\xebSN\'@\xafZ\xf2#T\'0@\xf6\x82\x0f\x7fm!0@\x0eD\xfb\x00\xa3"*@\xfaB\xbe\xf2\xc4\xd3/@\xa8\x89d\xed;\r+@\x81\x11\xcb\xd5f,0@\xcab\x0bR\xe4T(@\x12\xe9\xd9\x94o\x040@:\x93O\x122\x89*@\xeb\xeb/\xd0\xeb\xc20@\x8b\xf6\xd3B\xb6\x14\'@v\xca\xb9\x94\x0b#+@\x8b \xd3e\xea\xf51@\x94g\xa2\x9ee\xd10@\xb9y\x8d\xcf\xe5\x03*@\x83\xbe\x169j&0@\xc6\xc6\x0c`O%.@\x00x>\xdb\xa7\xd2,@\xda\xfas\x83\x84\x99,@{:\x00`\x06u&@\xbd\x9b)\xcaw\x08+@h\x14QM*\xcb,@\xfd\x9b\xfb0o\xa2/@\x11\x16\xbf\xae\x96p0@\x89\x8d\xc9\te/-@\xba\x96\x19\xa9\xb1\x960@\x0e\xcc\xef\xed!\x90/@*-\xedn\x7fn&@\xa82)tS\x02*@\xe5\xfa\x90\xa1 \xbe0@\xd1_C\xd0\xcd\xaa,@c\xc6\xf8[\x8a\xc3(@K\x06\xdf\x95\xa7\x7f0@\x13\xc9\x94=\xf0\x1f-@\xe0\xd8\x7f\xc5\x1a\x7f,@\xfb\x85\xd5oi\x86,@H\x86\x15@\xc51.@M\xe2h\x9a\xc6o-@\xed\x1dn\xbd\xe6\xaa1@v\xfc;:x\xff+@5kRN\xe2\xbc2@\xe2\xact\x0f\x0e|0@\xce+\x8b\xb3\xc7J.@| \xcd\x04\xe9\xfe*@\xba}\xa7\xea\xb7\x0c-@\xb8\xf2C\x8bZ\x84-@\x05\xfe\xd93\xda\xc2/@\xfc\xc7j\xb9\xef\x08\'@\xe5\x91\x8de\\\xb7*@\xb2\x1d\xc59\xd0\xbe,@\x1d5\x02V\r\xff1@\xbb\xc3\xce]Bp+@}N~\xc8;\x18/@\xe6\xf1\x0f6/h+@\xa4\x03]\x90\xb5\x1a1@\x03\xe7`7\x0c\x97-@\xd1A\x16I\xc5\x05,@B\xf0=\x8a\x1fh-@\x92\xb9U\xfb\xeb\xbe/@\xdc\xaa\xfcz?\xe41@\xf3oMn\xb65-@\xfc\xce\xa5\xad\x97\xd7-@\xa2\xed\x1b`h5,@\xca\xb2c$/],@{\x03\t\x15\xd2\x842@\xc1\xe1|Z\x18I*@\xa6\xefqT2$/@H\x8b\xf7\x8a\xa6\xc7*@G\xd6j\xb6ow1@\xaa\xc6y\xad\x88\x16.@\xe5&\x01\xa55P(@7$\xb9#%\x130@\x1c\xdeq\x00\xe3c*@\xab\x1e\'\xda\xc1|0@\xb2\x1bT\x03_\xd6+@\x89{\xcc2`\xf4&@r\xab\xe2\xc4 :/@Q\xd68\x97N\xf6,@\xc4\x13\xbeD-\xa7(@b\xa0\x80\xffv,0@ne\xd8h\xea\xef/@\xff\x83\x0ewY\xb9+@\x0b\xc1\x01\t\xf5\x801@\xda9\xabG\xd9\x96,@\x8b\x9d\x86^\xc0E,@.k\x05\xb4\x0ej,@\x86\xd3\xa6V\xad\x15,@"\xd3\xe9\xccL\xa5-@"co@\xbe\xd2.@\xce\x1cL\x98"\xa21@\x13=\x00\xe8Wd,@\x81U\xee\xa9O\xd5)@\xa7S\x1b\xa1\xef\x9f,@\xff\xe65\x9cIb-@q.\xfe\x1a\xfbj/@\x14U\x00I\xf5\x0f2@A\x0e\xa2V\x88\xbb.@\xcd\x13C\xe0/,+@9\x04\xe5\x125\xab.@p\x93\x9dy\x97\xcf.@\x9f\xbdC\x14b\xc2-@\x87r0\xba\x92\x020@R\xb8\xae\xdd\x05m-@\xd9\xc3\x04\xa6\x1d51@\xdc\x87s\xc4\xddb,@\ra\xd5\xccd\xd5+@\x14SD\xbe\xe4\xbd.@8,\xd7"\x83\x9f0@\xa0R\xa4\x88g\x15/@W\xc0\x8cW\x06\xb4/@\x01\xb6\xbf\x1e\xd0\xc2.@T\xde\x1cWRM0@\xd9O\xf5;Oh-@\xa3 \xe7\x83\xe0\xc6+@3\xac\x00>n\x1c/@\xefQC\x88qN.@\xa2\x97\xf8\x99\x86\x8c-@\x83\x9f}\x96\xb9\x880@B\xa7C&(\xd32@Y\xd9\x19Xq\xb6.@+\xf5\xa9\xac\xe42.@\xbe\x01g\xa5\xec\xeb.@\x88\x1b\xdb\xd1t ,@=\x81\xb5\xfdP0,@\xb78\xd8.\xa4R,@A\xaa\xd9Y\xd3\xd1/@0,B0<\x050@\x0eG\\\xc8%\x17-@m-\xfa\xdb%\xac1@\x82\xb6\xb5\xd4\xc2f1@\x1d\xdb\x12\tsv-@\x9d\x87\xb4\x87Q\xe9/@:#\x9dL\xfd(1@\xccL\xe2f\xee\xc13@\x95"\x15\x05\x85\xbf,@t\x99\xaf!*\xa3-@cK \x02\ro,@\x9e\xa3g\x9d\xe6\x8d,@\xfe\xe6\xcc\xc8p\xed1@\xa4\xfd"\x02\xd1\x932@\xe0\xae\x05"$0-@\x9b\x8e\xa8\xa8e\x830@\xbd\x87\x1e\xfa6\xcd-@\xc1(T\x95\xaa\xa7/@\xd1h\xd8sVM0@\x81\x0e\x1c\x8b\xdb+,@\x97<\xc0@\xb9n2@V\x99\x12*\x0f\x871@\xccz\xf8za\x9c.@\xb1:J\x8e\x81\xac+@}\xf5f\xe7\x1f0,@=\xcfz\x8ai\x9f+@\x95\xec\xb6\xd7\xd8V1@pQ\x7f\xc0\xea[1@\xa5\xec\x1dvE\xa51@\xf7\x13Z\xacc\x06/@p\x15\xd9,\x17`2@(\xfa\xf64\xec]/@\xdfx\xd5\x11\xcd\xb1-@8\x08\x07@\xdb\x9e,@\xc0\xa4\xf0~hA-@hn\xce\xa2\xb0\x0b-@\xde\xf5\xba\xafJ{-@\xf7\xb7$\xd0\x8fa1@\xe5\xc4\xcf\x8fOz0@,4\x92Yn\x991@\xcb\xe1\xfa\xe4\x95\x9e1@\xd9\xb0C\xf8\xe7|.@*I\xa8H\x05\xa8-@\x92\xf8l\xef0G-@\xfdg\xcb\xca\xe9Y1@\x9fS\xc1\r\x05].@3\x13VN\xe0\xe5+@\xce\x9d\xf5\xaaRF1@\xdf\xd1\xd1\xf6\x07N1@\x17BD\xaf\xc6\n,@\xa5\x05\xc6&\xd9\xc8/@\xdd\xdb,{\x1a\x0b0@\xbfm\xc1\xee\xe2`.@\xeb\xb4\xc9*I\x13,@I\'\x15Y!\x9a-@\x063\r\xcf\xad\xe10@^\xd4\xc6-\xe2\\.@\x98\x86\x94\x9az\x060@Op"\xbb\x92Q2@e\xa2\x83\x04\xdc\xb30@\xa2\x1e\xf7*\x99\x9a.@\x8b\xc4`\xce\x8c\xef0@8\x8b\xf1\x9bw\x1c0@\x97&\xd9\xe37\x811@HR\xaa"\x05F,@\x18\x07\t\x9a\x7f\xe10@\xcbTj\x97B\xa7.@(=\xe9\xf7V\xde,@5\xc7M\xbb\x94\x18/@\xff-\xf5\xe1\xa8r.@\xe3\x10\xfe\xf5\x9b\xca-@\x0eLhF\xbeA.@\xd9y\x1d~\xe2<0@A\xfa\x91\xc0`\xbf\'@\xca\xed\x9f\x19*\xc1,@J\x85\x01\xae\xdc\xf0-@3z\xfbu\xc9k0@\x83f\x15%\xf4&/@M\xec\xde\x89\xa7Q/@\xc9\x9c\x94\xa2s\xc50@L5\xef\x1b~\x8b,@c\x1f\x9f\x16\x85\xa4,@\x1d\xa2\xc8vER.@\nY\xce\xfam\xf6%@\xc8\xc7\xa7\x1d\x82\x02.@\xb6Ac\x92\xac\xa1-@)J\xc9\xa5W;1@\x97\xa3\rU\x97\x87/@\xe8\x0c{<w\xe1+@j\x9bE\x18\r02@J\xdf\xc6\xca\xe4U-@Q\xa5\x01P\xa8\xda-@\x12\xce\xdc>@\xa42@AT\x1b^\xd5f,@\n\x86i\xbc\x8c\x11&@\t\xe18C\xb2~2@\x97h\x9d\xee:\x910@\xbf\xda7\xaa\x9d\x0f2@\x1e\x853\xa2G\xe3.@\xc0\x16\xd5J\xef\xcc.@\nZ\xa7\xed\x91\x9e-@\x86\xa5\x05\x85\xd9d,@c\x00\x18\x8fvH,@\x1d\x10\x0b\xbb8\x84/@\x03oI\xb7^<\'@G\xa5\xf9\xc3\xbe\x8e/@\xb1\xba:e\xf9o.@\x9e7TO\xea\x17,@\xc3\xdfV\xbc\xcbu-@\x05\x02\x8c\xc2\xbaf,@\x85~\xa6\xda\x95\xe90@M\xc5i)\xf3\x032@q\xbdQ\x06\xba\x91/@\x01\x92\x81b\xcf\x93/@i\x82\x1e\x14Am0@\x1a\xdf\x10\x11631@\x8cu\xfb\x99\xf3\xd9.@\x8f\xbfSA*\xc72@\xae\xbcs\xde\xa4\x8c0@c\x94\x14\xc0\x99\r,@\xdc\x10 Z\xc3!)@\xa5\xf4\xbbp\xa3\xa4-@\x98\r\xbbta\x16-@\x8f_\xe5\xba\x06\x8a.@\x1d\xe8m\xa8\xbc{,@\x05R*\xb9\x0eG,@\xa9S\x18$NW0@\xd1\'\xf1\x18Z],@\xcf>@\xd2BJ2@\xa1\xd0\xe1\xd1\x953,@W\x8c5,\xb0>*@#P-\x81\xe7\xf6%@\x85r\xb6\x7f\x8e\xee.@\xa3\x99<@\xc8\\0@\xadL\x98\x95=\xe7/@Z\x9bi\x95\x9c\r&@!dR\xafE\xf8-@W\xb2|tm!1@\x18\xd9,\x11\xe3\xa41@\xe1\xa4\xe8\xe5\xc6\x1f0@\x0b\xc6q\xb5\xfb\xab/@,\tM\xa8$\x9f+@:\xa6\x12\xa5\x14W2@k\x9c\x12\x08\xc8\x0e0@\x1c\xf4\xf3\xbc_?&@\xe2\xffQ\xa6\x08\xde.@!tGV\x1e\xbc/@:\x95\x93x\xcaT(@{\x9d\xeb\xf4\x96+0@(\xf22\x07Q\xd80@D\xb2\xa1\x93\xc2v/@\n\xeb\xa8\xcc\x16Z0@B%\x14\x13\xb8$/@\xdb\xd9$\x86\xa9\x1a0@\n\x84K\xe78\x9e/@\xe7\nK\xf2\xbf{1@\xa3!\x98\xadn\xf7)@|\xdb]\xa4:20@\xc5\xe1\xb9B\xb2Y1@\x1f\xf3pX\x1f_-@\x1b\xc5\xa7\xde\xbcs.@8d"k,\xad)@r\xf6p\x82p\x19*@\xd1,Ml\xae\xcc-@t\x8f3\xa3\x94\x1a0@\xfe\x17u\x1d\xf4\x92,@\xbd\xc1j\xbb)\xae-@\x9e\xc9\xb4\x13\x9b\xd4,@\xed\xcbY6\x06\x82,@\x16Q@\xf2m\xca&@&7\xc4\xa1\\\x920@\xaf\xc38\x1d`\x932@6\xd6\xb4uQ\\,@}\xaf\xc2ok\x9c,@\xab\x96\xfa)0,,@OX\x96\xaeZf,@\x94\x81\x01{)#.@\x84\xfa\x1b}w\xc1-@)vk\xb6\x92-&@\x8f\x8372\xcd\xcc-@\x100\xf5K4(0@\x0b.q\xfeb\xf9/@\xeb5\x14\x86\xce\x9c,@KK\x85~,[2@.\x85[q\x90V0@,\xac\xd1e}\xad)@u\xa2\x9f)\xb1a0@\xe1\xac\xbf\xa6\x077&@\x9a\x16@L\t\x0e&@%\x15G\xae\x834.@\xf6 ;A\x97\xf9,@p\xab\xfa\xfd\x95\x0f.@F\x08\xa9\xee\xf9)0@yx\x80\x9c\xa5\x83-@1\x1d\x9e\xd8\x97j(@\xc9\xf3\xc5\xa8f\xa6/@\xb9)+\xce\x06\xed(@M\x1d\x8b\x0c}\x070@\xaa\x9f\xddE\xb9#.@\x83F\xe1-\xff\x95/@\xbc\xa0\x96%?[0@\xd9\x88s\x9f\x0c50@\x99d-.~\x040@\xc3\x9c}%\xc6v/@\xbe\x1e\x16#\xf7g.@\x9e\xd3\xe7\xddb\xd1,@\xe3O\x83\x9b\xe9\xce-@3\xe9\xea\xd4}?-@\x97\xb1\xdd\xda\xaev1@Q\xbb\x0e\x98\xea\'2@\x97\xe7\x0f<x\xba.@7\xc9d\xfd\xd5@(@\xbb\xf1\xa5\xedp\x01.@\x99\x87Q/\x96\x1f1@\x1d\x88\x1b\xa0\xd92.@3\xb7\xa2\xe0$\x91,@\xbb\xddP=.@.@lC\xa0\xda\x87/.@\xdf\x88\xa6\xff\x88!1@\x9d\xfb\n\n\xd7\x8c/@\xdc"\xe7\xa0t\xb3-@J\xaaw\x15N\xd6-@\xd3E-\x01t.2@\xeb!\'Nw`0@@Q\xf4\xf2\x7f\x98*@\xb7\xb07\xb5\x84n0@\xd6\x01E5\xe5{2@\xd2)\x82V\xde[0@\xf8\xce\x18\xd1\x88E0@\xa1\x18)t\xecu.@5D\xa8r-i.@\xe7\xfb\xb4\x87ej0@\xefA\xe1\x05\\\xc5-@Aa\xe7\x86-+0@\x17\x1d\xa1\xbeB\xb5-@\x7f\xa0\xd9]\x96\x8c1@\x0f\xeb\x1d\x8f\x9e\x060@f\xf8*A\xbc*1@\x105\xcc\x9a\x98\x0c0@\xb7\xe1<\x9ac\xf7,@\xd9\x129\xdc\xe7~,@\x12\xb5\xfa\x90\xa8\xf1,@\xf7\x12[E\xfcx.@\xd3\xa2+\xf7\xaf\xe3,@\x94>W\x08\x017.@6\xa9\x0c]s\xae-@\xedZ\xb5t~<-@\xb6\x15D\xb5\xc2\xea&@L\x9b \x94\xab\xac,@\xb9\r8T\xda\xa5-@\xea\x7fm\x13\xb7\xa20@\x88\x99\xb4\x94\x93\xa6/@\xa2\xc4?\x056\x97/@\xcd@\xd0~HB/@{\xfc\x80;\x0c\x94,@o\xb8Y\x7f\xae\xe7+@|\x01\xb5R\xc5\xbb0@\xaf\xd5\xe6%\xaet.@\x8ezZd\x03<(@rf\xc9\x13\xd1\n0@\x95\xee%VC\xbe.@@\x02\x8d\x17\x13\xc7-@\xa3)\xe9z\x03\x181@\x1d\x98\x91\xe2;\xbb-@\xa5\xea\x19\xef\x19\xdf/@\xb1\xa2\x04\xc5b\xea2@\xc60J\xbbso.@\xb1g\x02\xe1g\xc81@\xf3/\x9d\x95\xf9h0@Z\x87\x1c\x87V\t0@\x1e\x87m\x90\xe1\x98/@\xc9\xd7\x10\xc6!V1@\xf9=\xee\xc7\x9b\r-@\xa2%D\x86\x80\x82(@K\x85\xdb\xaeK\x1f0@\xfc/\xff\xb9\xe5\x0f0@\xa6\x8fZA\xff\xe6.@8.\xde\x9b>\xb20@1\xd3\x9dv\xf3\xcf-@H \xce7\xe5\xa71@\x18\x93\xcf\xad`:+@K\xd2\x00q\x89/0@\x7f\xb7\xac~}!.@\xbb\xee{\xfb\x94\xf3%@}\xbf\xd6_\x1aJ-@\x97\xa8d"G\x8f,@\xba\x93\xdc\xfa\xc4\xab1@\xb3\xde\x1dZ\xb2\x10.@\xeb\xcc\xeds+8,@\xbc\x9c\x16\xd9\xa7\x04/@l\xe4\x075f\x1e0@\xa7\x80-<$\xa2,@\xb4O\xc7\xdc\xe8\xa3(@\xa5 2y\xa0\xa72@\x98\xabG\xc4v\xe50@\xf3p;J\xf4`/@)\x82\x01\x99D\xea.@\xdf{\x05\x0b\x1e\x89-@\xc4\xb3&H\xd6\x1d.@\x88\xfcU\xd7\x9eA)@<f\x96\x93\xa9\xce0@\x91C\x83\x83xx/@8c\xae*Hp1@\r\x8d.\x0f\xde\xee,@\x8f\xcan:JY/@\xb9>V\xbf\xcd\x1e-@\xb6\xf3\r[\x99(0@3R\x8b\xf3#<.@\x1a\xd1h\x9d\x84\xb2(@\xb4\xf72\x07\xb3^&@yS`6\x16 0@#\xd8\x83\xd9\x87\xba,@L/g\\\xcb\xe6%@\x84\xb4\\\x1e\xab\x181@\\\xacC\xc5\xe0_.@E\xa0\xff}\x1b\x97/@\xd2S\xa6\xa3\xd2F.@kke^\x85\xc6,@\x99\x8c1\x13\x03\x130@\xc4uKl^\xda1@\x06a\xcc\xdf\x18U.@\xd8\xbe65&?0@*\x86C\xcb\x1d\xb5-@(\x9d\xdb\x1a\xd4g-@J\x91\x8c)\xf5\xdb.@\x0bl\xba\x1e\xe7\xd7-@\xf4o;\xde\x05\\1@\xabae\x19o\xd3,@\t\xef\x8cn\x9f30@\x1bN\xfb\xbf\xd7".@\xa5f\x1eY\xd9(.@\x95!\x06U\xa9\xbc&@9y\x85\x86h\x01+@7\xbc\x91)\x87\x14.@\xde\xb0$Y\x01d/@2fW}\xd2S/@$\x93Fm\x1c\r1@\xd9\xdcI\x19\xc3\xa6,@\x93\xbf\x93\xf7\xfe%/@=\xfa\\\xe8\xc9M.@\xc2a\x96\x1c\xf4\x04/@\xb5j.\xd5\xba\xd01@\x80N\x19D\xf32/@]\x1d\x95Z\xcd\xb4-@\xf6\xde\x10F\xfc6*@\xef\x1be\xc0\x18\x9c0@\x99q\xa0\xcf\x9bD.@\x1c\xc2\xe1\n\xe6\xb2,@\xba\xdf\xabk\x8d{.@L\x1f\x86\x00B[,@\x90|\x82\xbbv\x111@vvi\x92\xcfN.@D\xfd\x00\x16\xe2\xab/@\x96\x9a\x04\xeeF\xc5,@\xfe\x16v%\x9f\xc2-@-\x05\x0eg\n\xf11@)*9\x9e\x0bC0@"+\x01\x91\xcbw0@O\xdea$\xa0\xb70@\xa7\xc9\xc1\xa2\xbf\xff.@\xf8\xbe\xed\xd1\xd6\x92,@\xd9\xe2\xc8\xf5\xbb\x050@m\xfb\x9c\x99\x1b\xe9,@n%\x8d\x9db\xb71@\xb4]\xce\xdd\x02\xe1(@\'g5\x17\x0eL+@!\xf9\x88L=\x180@\xdd\x82\x1fY0c,@\xba\x19"\xbb\xe9\xae1@j \xb6\x1a4\xa71@\xfe\x94\x85bL7.@V\xa9\xfd\xd3\x9f70@\xc51\x81\xd5\xddA0@\x9c\xfb\x1b\xc3\x8b\xba0@\x95\x1f\nr\xe4.-@\x87\xf4\xe4\x15\xfe/2@l3\x86s}\x06/@\xe3\xd5U|\xa6\xf3-@\xee\x11\xcd\x13&\xc61@C\xaf\x9a\x98\xde60@d\xd0)\x07\x12i1@\xd4\x86/c\xb5\x17/@\x06\x88N\xdc\x84$1@\xdb\x86}5I\x1b1@\xfaI\xc4om3.@\xe0-3#\xf0\x8f,@*\x98>Tg\xa8+@&\r\xb8\xe1\x16[0@m\x17H\xdd\x1eI-@W\xfao\xd2:,2@\xbc\xdb,q\xdf\xb2/@\x08\xd5+\x00\x8c=.@L0\x90x\x94R&@u\xff;FQK.@"\x15\x89\xb5\xda\x98/@\x85\xe3L,\x81\xbb0@5n\xf9B;\xc30@|\xf3\xf3\x90\xc9<.@=\xdf\xadr\x89\x11.@\x92\xa6\xfa;H`2@\xfb\xbb-\xe4T\xf7-@\x1d\x0f\x05\x14=,,@\x892\x96\xbeL"2@b0\xb7\xa4\xb6\x8c-@\xef\xb3|,\xc6\xcc/@\xb8+R\xec\xa9\xc00@\x7f\x07\xa2\xba\x14=,@\xbc^6\xcd\xc6\x161@$|\xbf\xdc\x1f\xd80@\xb6\xcb\xac\x0f\xbcn/@\xd4\x0c\x14lM\xb32@\xcf\x8a\'\x00P\x17(@\xc4\xb60\x0c^I*@6f\x0f\xdd\xe0^0@-\xfb\x1c\xeb\xc9\xea,@\xe6\x9c\x9eR.T0@\x98\xb0Q\xbcP\xba/@\xbf\xaf\xee\xe5zx,@\xa3H\x8b\x97i\x110@\x1c\x92\xde\x90\x91\xd8\'@\x97?\xe0\xe9\xae\x120@\x16}(]\x9f?0@?\x10\xc5V\xf4\x831@^SQ\xda\xc9\x9b*@\xa2]\xf4\xb6\xf851@\xa3E.B\xc9\x88(@\xce\xdc,*\xc8\xb3&@\x19\xa9\x00\xbb\x82Q)@\x9d\xec1\xc9|\xce1@\xc0\x8a\x94\x9e\x90\xe81@\xd2\x93\xd7V\xe57-@\xa2\xff8\xdf\xd6\xc7/@$!\x8d\xac\xa9U,@v\xd0\xdb\xc9z&0@\x1c\x1d\\\xfd\xa5`*@\x19\xc7cn\xa4\xf5-@\xcc"\xf4\xf3\x86\x98*@T*\x999\xb67+@<r\xa2\x9ac\xfc/@\x95\xbf}*h.1@\xa6w\x02I\x87\xb7+@`\xd9dv \xdd/@\x07\xb3\xf7\xbc>\x8e+@\x9a\x0c\xdd\x11C\xd3.@\x0b\x02\xbf\x9c. 0@\xf2\x1dJ(~l,@\x83\t\x94\x81}\x18+@2b\xe7\xe5\xf5\xb90@{^D:v\x112@\xdc\xf0\x1f\xad/\xc31@\x89\x1f\x89\x07in0@\x06\xa2\x18\xf8\x1c1*@\x92(\x87=ZT+@aB\x08D\r\x88,@\x8f\xd0sS\x9a\x13&@\x03k\x16g\xdbV1@\xb5^\x8e\xf6^\xef,@l\xb4g^Yd2@\xd7\xa0D\xa3\x15\xb4+@\xee\xd1<h\x10\xc72@\xbc\xbb@\xe8\x97?(@&\x92[\xd0\xa3\xda)@\xe3\xff\x1a\xefI\xb3\'@\xd5\xda\xa3{\x15\xa0-@\x12Y\xa1|e\xfa&@\xfco:~\xa0\x07*@D?RMh\xe21@\xf5\xfa]\x01\xdbv*@0^q9\x0b\x8f.@\n.\x94H\x8e%,@\xbc]\xcf\x0c2\x86,@~\x9e\xbd\xf9m\xaf2@&\xd7\xab\xbd\xa2\x860@\xd4\xa2\x04Z\xd6\x11-@\x86\xeb\xc9W\x91[0@\xef\xab\xfcK-)1@\x1e\xe9A\xf7MU)@G\xb2\xd0\xceW\xbb2@\xed\x01>\xbe/A.@d\x1c\xfaF\x13\x99,@1\x0c\xb9\xd2\xaeP1@\xd8\xb9A\x12V\xc4.@\x060\xca\x99\xe3.-@\xa1s\r\xec\x1f\x901@\t\x8eJ?\xd4\xa20@\n\xbf\xa0K\x1fP,@\xd2\xea\'\xb8iO0@+\x00\xac\xef\xdf\xa80@\x13\x1b\x0f\xcf\xb5\xcf+@\x95\xea\xca;Gn/@\x1d\xd4v\xddh\xa8)@\x1cP\xcf]\x0cS2@\xd9\xa2\x1cE\x14\xcf-@\x97\xa6\x8c\xa9Z4+@\xe5\x92\xcb\x95\xb0\xdd/@\x8a\x8f4\xf5\x99R,@uH\x1du6\xd0/@\xe0#\x945ut0@\xcc\xb3Gv\xe4,1@\xbc\x93\x94\xfc\xbbJ*@\x19\x95\x95\xe9\xb7\xc1-@\xc1\xb9?\x14B\xf9,@\xf2I\xdf~G\x1b/@ZR\x97\xc9\x93\xed,@\xb4\xf1\xd3\xe6\xdb,1@\x86\x8c\xf9\xd5[s/@\xd3\x91.\xbb))0@zG\xd3H\xbes-@\x80\xd4]\x93\xae\x852@\x85_\xf7\xaa\xb9\xaf\'@mZ\xe2Wc\xad/@}N\n\xa7;\xfe-@\xc8p\x03\xd5\x1d/1@\x8b}\xbf\xf9\x15\xed\'@\xe6\x07\xe5]\xf8$0@t5Zx\x9100@\x94\xf2\xb8c%\xdf0@h\x08\xa8\xca)\xf5+@\xea\x7f\xcb\xb2$o,@\xee\xd7\xcc\xe4T\xe61@%+,\x7f!_,@\xfe[\x88\xf7\xf9l/@(\xae\xa3\x91\x91W2@\xa9.9,U\x99-@1\x12\xd2#\xf6e/@\xd7\x98\xcb\xa6\xe6\xa5.@\xcc\x97@\x05& 1@\xf1`\xe9\xdb\xe4\x102@!\x8c\xfd&\xdb\x052@st0Y\xf9=1@3\xbfF\x10\xb0g,@v\xe2\x8b\xa2>^.@\x17w\xfc}Fc0@\x0b8C\x08\xe6\xfa/@,n\n\xff\x80\x8c0@\xe9\xfe\x96O\xf0<1@".p8\xde\'&@\xe9D\xf0B3Z0@\xea\x02\x14\x05\x84m2@\xd6\xae\xa6J\xbc>,@\xd2\x91l\x1f\x0bo.@N\xb8\xa8)\xaaQ+@b\xfb6\xfc\xee\x81/@yP\xf4\x9c\xc0\xe02@\xdfs\x91t\xc9\x18-@j\xfd=6\xc2\x031@o\xff\x08<\xe8\x99*@\xfa\x96\x1fH\x00\x882@\xc0U6\xa3\xfc/(@\x89\x86t\x1e\xbe\x95.@\x19X\xc4\xefiR/@mlm\xed\xd6\xb11@\xc0O\xc6#\xe910@\x06n\x08\x84i\xd5/@\'\xcd\xb3\xf1\x85\x13-@9Z\xb3\xd1\xf92.@@\xb2\xbe"\xc0\x020@Q\xa4|W\xc3\xb32@P\xac6\xb3\xd6\x802@c\x87;nwH.@\x0b\xd7~\x08\x0br(@[C\xb7\x8ch\x1c(@\x84NC\xaf\xdd\xbe/@\x07P\x96\x80ic0@\xae\x19\xa8\xe8\xf1}.@\x0f\xd8\xac\xb7\x15\xdc/@\x19\xc2Y%\xe9\xc42@F\xa1\x80\xbf!\n1@\xf6\xe6d\xac>\xaf,@k\x9dK\xa5\x9f\xef*@\xf1~7\xab6o.@'
p16
tp17
bg3
(g4
(I0
tp18
g6
tp19
Rp20
(I1
(I10782
tp21
g13
I00
[truncated: 646,031 more chars]
