# Supplementary material for: Sea ice drift data for Fram Strait derived from a feature-tracking algorithm applied on Sentinel-1 SAR imagery
Source: Data Brief. 2018 Apr 19;18:1410–5. doi: 10.1016/j.dib.2018.04.034 (PMC5999601; doi:10.1016/j.dib.2018.04.034)
Supplement: Supplementary file 2 — Supplementary material [file mmc2.zip › fs_s1a_data/HH_filter200vec/FramStrait_HH_20141211T064723_20141212T072820.dat]

(lp0
S'S1A_EW_GRDM_1SDH_20141211T064723_20141211T064823_003668_00458B_B04B.zip'
p1
aS'S1A_EW_GRDM_1SDH_20141212T072820_20141212T072920_003683_0045E3_3FDA.zip'
p2
a(cnumpy.core.multiarray
_reconstruct
p3
(cnumpy
ndarray
p4
(I0
tp5
S'b'
p6
tp7
Rp8
(I1
(I230
tp9
cnumpy
dtype
p10
(S'f8'
p11
I0
I1
tp12
Rp13
(I3
S'<'
p14
NNNI-1
I-1
I0
tp15
bI00
S'\x0c\xa0\xbc`\x05.&@\x87P\xb8xD\xab(@\xf4\x0eo6Z$(@\x945\'f\xcc\r\'@\xc5\xb5J\xff\x15\x0c\'@\xb5R\xbbk\xcd\xd0(@\xcc\x1d\xca[\xe4C\'@V\xbd\x96\x13p3&@]I\x85\x06\x1bm&@\xfa+\x9c\xe5z\x03)@\xcf\x8e\xf1\xc7\xd0T\x1f@T1\xffd. #@\xcd\xd6+\x92i=\'@\xd2\xec\xe6\xfc\xb1"#@\x0b\xdd\xd6c\x0ea\x1d@\xe3\x97\x1e\xa1~\xe1\'@\xcd\xf6\x1aU\xe9\x8c\'@\xfcZ\xc2O\xfc\xe5$@\x9a\xd8\xd3\x99\x0e\x19\'@\x7fV\xd0\xe4\xd5E(@\xc9^\x07g\x13\xbe%@k/\x9c\x8e\x0cG(@\xe3\xb3k\xe1\xecU\'@\xcd\x0fy\xe0\x87B)@>\tp:6\xd1)@\xf4`\xf1eu\xc1\x19@\xd4JC\xac\x95Y$@\x96\xe6\x04\xb9*8(@\xcfI\n\x1dp{(@{\xb6\x00M\xdf\x89\'@\xc1\xc8\x7fl\xcc\xd7\'@ \x0f\x0c\x90+\xbf\'@Mo\\5?J(@\xe2\xc0\xd8\x1e\x0fX\'@\x0f\xc3v\xb6\x97O(@zS\xe3\x07@7\x1d@\xc4k\x9f\xde\x08\xd1\'@\xa8cyH.a&@*D\x86\xff}Q&@\xc0\x9c\xd5Z\xdb\xb6\'@\xb2\xb89\xc4/\xab\'@\xde\xa2\xe0\xbb`\x81\'@a\xff\xc3\xc5\xaaK\'@\x1a\x177c\x17d&@=\x8e\xbc\xa8\n\xbf"@\xf2"\xdf\xd6\\\xd0(@O\t\x14\x08\xbc\x86\'@\x05\xf9%\xee^\x02 @\xff%\xd3;^\xcd\x1e@d\x11h\xa9\xd3K&@\xc1PA\xae\xf9c&@\x00\x7f4\x94\xe9Y*@\x0c\xad#\xa4\x01W"@\xae\xe4\xe0A\x92\xe9$@\xb0\xf2\xe2\xf3(\x08*@\xe3\xd6\xff\x82Gp(@r\x93\xf3\x89"_\x1d@\x19_s[2\xe9(@\xb59\xf2\xa9\xc2C&@\xeah\x12\xdd\xa8\xd6(@$o\xa3\x9dP\xf0%@U\x04M<=\xef\'@`\xc8\x1e\xe3\xc9\xa3(@Z4\x02\xd9v1&@\xbcnd:\x81\xf1\'@4)\xb2\xf9I\x0f\'@Ki\x1a\xe2f\n(@\xe9\tB\x89b\x89\'@/\x8a\xc5\x1e\xf4c\'@\xe2\x01\xa5q{\xda\x1c@\xe2\xa3#K\xe1S\'@\xaa\x97<\x99\xef\x90\'@G\x9f\xc4\xf0K\xad\'@\xbb\xd9!_\xe3\xb4\'@\xc8t\x0c{\x86\x8e\'@b\xdd\x0718\xcd\'@\xa1W\xe6\xc8H*(@\xef\x04&\x9fe\xd9\'@C9\x14X\xc4\x92\'@\x85\xfb\xf25\x12\x9a\'@\xd3\xf6\xd7\xe9)\xf0&@r>y\x1e\x1d\xc9&@\x11@\xf4mX\x01\'@\\\xa3.\x1f\xf5@\'@$\xd6\x8f\x0c\x81Z$@\xfb\x95\x8e\xf0f=\x1f@q\x05`\x02r0&@\xde\xear\x99\x86\xd0&@v\x81\xf6>\xe1\xd3&@\xe1\xec<n&\x1f&@\x1ad\xac\xfb\x12\xdd\'@\xb1\x1f`\xf9Y|(@\x15"\xac\xdd\xcc\xdb\x18@su\xdeA\xa8\xd9"@p\xe2\x9a\xe7\x953&@\xb8\x18z\xb9]r\'@\x97\xcf\xe0UY\xe5\'@\xa9\x10"\x8e\xc2m&@+\xcd\x8d\xad\xd3P(@`\xf0\xeeQ0\x89\x18@\x90b\x17\n\xa5\xe1&@r\x1caV9\xd1&@\x9c:\xffz\xd9\x08(@Y\xa95\xd9\xe6\x0f\'@t\xf7\x89@\xccC\'@\xcdxq\x8a\xf7\xeb&@\x9d|l\x82\x88\xa2)@\x98\xc7\xa9\r\xae@\'@y`\xcb5\xa1k\'@O},O\x9e\x90\'@\xc8:e%R^\x1d@\x19^#\xba\xa2\xdc\'@P\xbd(\xdb\x97\x0f(@[\x9e\x05\x14d\xb1(@\xb6/\xca>\xe2\xff&@1\x87\x1a\x10\x06\xcb\'@\xefj\xb1\x8cAR&@\xf2\xaf)?\x9d\xd8&@Q^\xfb<%K(@)+k\xad\xef(#@\x97>r8:\xc8\'@\xe8\x80a\x9eo\x9c\'@\xf0\xb8\xac.L\xeb\'@R\xbc\xeb\x17C\x0c&@Vd\xebD\xb1\xe1(@B\xa6kH\xaa\x90\'@\xb9b)@\xe3\xf2\'@\x84i8\x94\xe1Q&@\xce\xeb\xc8\x07\x87($@\xe3/\xee\x8b\xf1d&@\t\xda"!\xb9\xfe\'@\xea\xfc\x84\xefX\xb4&@\xb9U\xdfw\xe1f\'@\xf4\xfd\x9e\xd7_I*@8\xfb\xecu\x83\xb5\'@\x92\xc6\x19\xaa[>(@h\xce\x13q\xc9\xd3\'@R+\xceL\xfd\xcb\'@D8\xc9\xd1\x9f\x17\'@^\xc7\xa8\xf3#\x01\'@5\xb3`\xdc\xe2s\'@\x1b\xc7P\xe8\xb8\x16\'@\xa8\x17\x14m\xd2\xe6#@{q\xcen<\xf2&@\x8f\x90Y\x95*o\x1f@W}L6&z\'@\x15@\x93\xadwx(@\xed\xffiX\xb0\xd1\'@\x0f\xbbb\x9d\xc0\xab&@\x82\xa6\xc2\x8c\x02\xd1&@Z\xac\xab\x18\x9a\x05(@?\xf2\x8b %\xb7&@\xb9\xd1\xf6\xde\xe0\xd9&@_\xac\xc9\xb5|l&@TXGEw\xe1&@ew\xfb\xcd\x9d\xf2\'@E2\xe1\xbc\x1a\xec\'@\x01;\xb8\xa6\xb0(\x19@\xa4C\xdbQ`\xb3&@\x11S\xa4\xeb\x97 (@\xfa4\xecD}:\x1b@\xa0\xb2\xd6\xc9\xf2\x98#@*&b\x03\xd1A(@\x9a\xc1 U\xce\x9a\'@\x1b\x17\x94\xa12D\'@\xa4:\xc6\x85pm\'@\xff\x15\x96&"p\'@\x92j1\xe7W\xd5)@S\xa7h\xf4\x86<\'@\\\x86\x90|\xb9R\'@\xf1\xef>q\xd0\xc4&@\xack\xe3\xefg\xe1(@1\x8f\xbd\x1d\xc6\xcc&@\x84i\x88\xf5J\xf2(@:NJ\xaa\x84\xed(@\x113{\xf6\x8fm\x1e@\xa57\x15qJB\'@\x9b\xda>\rpu\x1d@\x91F\xe2n\xc4~\x1c@\xd80GDc\xcd\'@\x9d\x9b*\xa1\xa4&(@\x90\x0e\x8c*\xd4M\'@\x08\xc4\xe9\x97D\x9b\'@\xfb\x9d\xf3xic\'@\x12_\x13h\xb4\xde\'@"\xfe\x95\xd8\x7f@\'@\x8b\x93T\xaf$\xf9&@}4?"\xec\xcb&@\x04N\xd6\x07\xa0?\'@\xe0\x905)\xd4\xa5)@\xee\xdf\xb7v!\x87\'@x\x9e\xb9\xd2\x97&#@1g\xda\x83\x17\x98#@"\x01\x80E\x1e\x1f&@\xddo%y\xb1\xe2&@\xea\x89\xb0V\x83\xf5\'@\xa1}L\x04\xd3-\'@%\n\x98\x086\xe0(@\xacE\x85_\x1a\x0b\'@\xf9InR\xb7d&@g\xcd"\xc3\xb5\xb3\'@`S[\x865\x9b\'@\xde\x8f\xbf4\x855&@5\x9a\x1ec7\xed&@\xb9(LRi\xc9&@\xd1d\xb1"F+(@M\xaf\x8d\xbfL\xe0&@\xcc\x86G\xcc\xdcX\x1c@/n\xa1j\xb5\xdc&@p\xcb\xcf\xdc\x85P\'@\x89\x8d\xf0a\xea\xd2\x1a@,\xdf\xd5\xcd9\x08(@\x10\x16\xf8p\x02\x9d\'@w\x9f~y\xe8=\'@\x10`\xe9\x1dn@\'@#-6\x13Y\x99#@w8\xf7\xa8\xff\x9c#@\x8e\xc5\x18.-\xef\'@:\xb82\\\xd3\xae#@90\x1c\xddbc&@#\x82\xda\x1c<\r\'@\xef\x1a\xae\x0c\xb2v\x18@]IR(\x13V\'@\xbb\xf0+\x06\xb0\xb4\'@\xf9y\xaa\xa9\x01{)@\x9f\xe0i<\xec\xc5\'@\xf8\xe0\xbd\x9b\xc4\x82)@\x9e\xbf\x95\xbcp\xde"@\x18\x13;~\xfc[\'@\x9b`\x8fOx\xd1\'@'
p16
tp17
bg3
(g4
(I0
tp18
g6
tp19
Rp20
(I1
(I230
tp21
g13
I00
S'\xc0\xa4\x0bt#\xdfS@K\xc6t\xf0\xf5\xd9S@\xfb\xf8\x0f\x1dq\xd9S@\xc2\x02\x8e^N\xecS@Ql7\xb48\xecS@#\x94\xc5>\xbb\xe8S@"x\xb9\x04\x89\xebS@\xb7c]i\xf1\xe1S@z\x81\'gd\xe1S@Q\xaao\x127\xd4S@UT\xd3\x0cTXT@\xeaKK\x90\xecUT@\x1f\xd44\x86\xd5\xeeS@\xb7a\xf2\xc9\xcdUT@\xca\x07\x05\xe0mPT@\xa0fK\xef\xe9\xe7S@\xc7\x0c\x87q\xb8\xeeS@j(W\x13\x10XT@\xaffiR\x1d\xe1S@h\xab]\xf0\xcd\xe5S@\x1e\xf9\xfaJo\xecS@a\x1d\xb0\x9d\x88\xe5S@\x05\xb7EF\xdb\xe7S@w\xc1j\xba\x86\xceS@\x84\x87\xba\xe3\x10\xf0S@\xd0\xe1\xb4\x89\x01IT@\xdd(,\x1e\xbcVT@\xf8\x92\x90\x15\x95\xe3S@\xbd\x9d\x89\xb1"\xdfS@\xc6_kY\xdc\xe1S@W\xc0\xa8sP\xe4S@\x04\xc9\x80\xfa\x86\xe4S@\xbb\x06\xc8\xed\xfb\xdfS@\xba\x18j\xcb\x04\xf3S@i\xee\xa4\\\x07\xe0S@\x18%=@HPT@\xe0[\xb1\xb9\xf9\xe3S@?\x0f\xcc\x01\x1e\xd4S@\x92\xa2\x05\xef\xc5\xd3S@\xf3=\xb1\xc3T\xe3S@w`BXM\xe3S@>\x01\x96\x7fU\xf4S@\xa5E\x15\x1d\xdc\xe3S@\xe1\x95o\x87\x0c\xe2S@\x8e\xaex\x86\xa2UT@A\xe8\xbd\xc3[\xd8S@\x03\x08\x8a\x15\x94\xddS@N\x80\xbf\xfd"XT@D$\x82P\xbcYT@\xd4\xa5\xa8o0\xd3S@\xb5D\x98\xde\xc5\xd4S@\x08\xa8(y.\xcdS@\xe5do\x08c[T@6\x95\x81\x8c\x08XT@\x90\xc0IP\x12\xd1S@\xc8bc\x00\xc4\xd6S@U\x1biF|PT@\x950I_\x16\xd7S@\x07-P\xdf\xaa\xdfS@\x08\x0b)e\xf8\xd8S@~\xb0\x9b+U\xe1S@X@k\x04E\xdcS@\xdd_\x81\xe8W\xdaS@lQI\xcdD\xe1S@`\x95\x9ak\xaa\xddS@\xb1"\xee\xc5\x93\xe1S@\x1c\xae@\x9d\xe0\xdeS@\xf0\xae\xcb\x88\xd0\xe1S@3\xa7\r\x9dV\xe2S@?\xb3\xf3\xb1gMT@\xa6\xa01\xa3\xcd\xe3S@\xbd\x167\x8b\x85\xe3S@\xc5\x896WW\xe3S@c\xab\xe7FR\xe3S@<{7\xe2x\xe4S@\x84O \x83\x8a\xe4S@\xe2j"U\x99\xe3S@~#M\x0f\xf4\xe5S@x\xad\xc3\x8bO\xe8S@/\x9a\xba\x98\x8a\xe8S@nL\xf1\xbc\x83\xeaS@-\x9c\xaa\x8c\xfb\xeaS@s\xce\xc7\x03.\xecS@\xa9\xba\xd9\xd7@\xecS@i}\x80\x8e\x14WT@n\ru\x93\xc4UT@\x95\\\xca\xe3.\xe6S@\xbd"W\xdc\xa8\xdfS@\xc8\xb2\xd4\x07\x90\xdfS@\x0c47,[\xe0S@J\x1e>\x15\x00\xe4S@\xa0\xbe\x9az\x1d\xdfS@J\xfb\xc0\xf6MIT@\xd8dY\x19=WT@\xdf>\x11\x16\xfa\xe0S@?\xaf\xaeu\xe3\xe1S@\xf6\xff\x983H\xe8S@s\xc9V\xae8\xe0S@T#Aa\xa4\xe5S@aW=\xb0;IT@a]h\xd3+\xe2S@\x93s\xc6\x86\x9d\xdfS@tI\xd0n\xee\xdeS@\xf4-\x00\x8f\x9b\xe1S@hi\xe3\'\xb3\xe9S@\xbe\xbb]\x8e\xf0\xe4S@\x1aQm\xa7U\xdeS@M\xc4\x93\x9bL\xf2S@>\xe7q\x0c\xeb\xe4S@\x17f*\x1a\x86\xe4S@bm\xa4\xf3vPT@H\xa5rJ\x01\xe4S@\xfbD\xaf]\xa1\xdaS@(\xca<\x13\x1d\xdcS@\xef\xfd\xdeg\x11\xedS@\xba\x00\xea\x8b\x90\xe4S@B\xc2#\x8dd\xe1S@\x1c\x1fZ\xcd\xfa\xdfS@*\xc6\x86,\xc6\xe3S@\x83\xfd\x9c\x1e\xb0VT@\x16\xa6\x15\x13V\xdbS@Uz\xaa\xd1\x03\xeeS@P\x8e{\x12\xb3\xe5S@\x18\\\xfe\x1e.\xdfS@#3-\x8f\x0b\xe9S@\x95\x17\x1f\xc2\x8f\xe3S@{\x8a\x0b1>\xddS@\xeb\x0f\xc4p\xc6\xd3S@k)":\xbfVT@\x8cf\xda\xde\x01\xe2S@\xeb\xf4\x88S\'\xe0S@\xe8\xee")\xfc\xe1S@\xf3z\x18u|\xe5S@C\x1dTl&\xe4S@\xbfU\xadc\x17\xe5S@F\x9aT\xbc\x9d\xe3S@\xe2\x96\x87\xbcn\xdbS@\xa0Y3|\x84\xdbS@9\xef\xe1_\xac\xe1S@\x97\x97\xefi+\xecS@\x14\xa9B\xea~\xe5S@\xcb|\xb9W\xf3\xdeS@b\xf9\xf1\xe2BVT@\xfe\x8dK\xcag\xe1S@\t\x7f\xcbV-ZT@\xf5u\x1c\r\xac\xe1S@W#\xedz\xd9\xd8S@-\xc9Z,|\xdbS@\x16|\xef\xb5o\xdfS@\xf5\x1c\xb0\xc6\x92\xdfS@\xad\xee7\x9b\xb2\xdcS@-yX\xb5`\xe0S@.Z\x0e\xb4\x02\xe0S@\xb8W\x89~m\xe1S@*\r\x80\x1f2\xe0S@\xf8\xf4\xe0\xbdB\xddS@5\xd1\xad\xfa\xaf\xddS@\x06Tz\'\xe3YT@\x9d\x1eU\x98?\xe3S@)\xe8&\x85\xe6\xe2S@b\xa8O\xf8MMT@j\x9b\x1e\xdc(WT@\xe3o\xeb<\x1f\xe5S@\xc4\xc5;\x8c\x83\xe8S@\x96\x8c\xb1\xc4\xc8\xe9S@_\x1e2\xde\x86\xe9S@;\xdc\xcfk\xda\xe9S@\xd7\xc0\xcb\x9cY\xe3S@!\x13[B\xe7\xebS@\xa9R\xda\t\xd9\xebS@>\xae\x8e\x91\xd4\xeeS@\xbe\x15\xb4\xc8\x17\xe9S@z2\x14,\xd6\xeeS@ \x08~m\xbf\xecS@\x84<\xdb\x8c\xe3\xecS@cR[F~\\T@0\xcb\xc9\xe3O\xf2S@\xb8ZG\x91LLT@\xde\x127%`NT@\xe5\xad\xc1\xdal\xdbS@\x90\x0ek#0\xdeS@\x82\\@\xa6\xd4\xe3S@C6\xae\xe0R\xe3S@H\xfd\xbf\xdcs\xe4S@\xcd\x10H1\x03\xe6S@NX2a\x86\xebS@\tv\xfdu`\xecS@\xd4\xfdw\xc7\xc1\xeeS@\xf2\xc9\xf2"\x00\xf0S@\x98\xc3\n\x12\x93\xddS@\x19[\xe7\xaf\x01\xe3S@\t*\x08\x1a\xeaUT@\x96\xff;\x803WT@\xf2Tq\x16o\xe0S@\xd4\xd1D\xca\xa6\xdfS@\xba YP\xc1\xe8S@B\'\x01\xa6$\xf0S@\xbeE.\x8a6\xe9S@\xf8k<\xc1K\xecS@\xd2@\xd8\x82\xb2\xd4S@7\x0f\xdc\xed|\xe3S@n)9\xf2]\xe3S@\xed\x87un\xbe\xd7S@\xaa\xda%\xb3h\xe2S@\xdbL\x9a\xe5F\xe2S@\x10?5i\xf7\xddS@\xcc\x9a\xca\x85\x1f\xe0S@$\xa3\x1b\x06|OT@\xb3\xe8\xc07\xf7\xe2S@\xaa\x88\xa5\xdd\xc7\xe3S@o\xb4\xdd\x9fPRT@\xb25\x12\x95\xc7\xe5S@F\x7fvGv\xe8S@\xf3<\xfe\xc8\xc3\xebS@`\xfb\xad\x19\xf3\xefS@\xb2!=\xf3@WT@\xa7C\x97o\xd9VT@\xc5\x07\xa7\xa1\xb9\xddS@\x12\x8a{{\xfbVT@"\xedS\xc83\xd4S@B\x9e\x00\xb5f\xecS@@\xce8[8IT@\x8c=\xe1\xa9\xab\xe3S@\xe7\xbb\xf2#m\xe3S@\xd8\x0er]\xac\xdfS@h\xae\xf1\x85\x9f\xe4S@\xb0\xda\xfe\xe9\x0c\xe0S@\x1d\xeb\xb6\xd3GWT@H\xd2\xf3\x12M\xe3S@6\x8bP\xabo\xdbS@'
p22
tp23
btp24
a(g3
(g4
(I0
tp25
g6
tp26
Rp27
(I1
(I230
tp28
g13
I00
S'\xafW\x05j`<&@\xdd,\x8e\xff\xae\x99(@\xb2tN\xecN\xf9&@\x1e\xbbx\x009\x19\'@\x1e\xbbx\x009\x19\'@\xc4\xb9b\xe2\x05\xe1(@\xecd\r\\\x9aR\'@\xc9\x8dJW\xc2?&@\xba\x9e\x12b\xfax&@ut\xa1\x0f\x86\x95\'@\xcf\xf0\xfe\xceM\x17\x1c@(\r\x8e\xa4>\x1a!@[[\xbc\x9e1H\'@R\xcb{\x91\xb9\x1d!@W\xe07\x97\xc2:\x1a@ \x8aM\x16\x16\xf3\'@\xe8\xa21\xe6\xbe\x98\'@\xbf\xf4\xa0\x1c\x10\xd3"@\x12\x9a\xff\xda\x91(\'@@\xf8c\x8e\xadQ(@#\x87\xc1\xdf\xa5\xc4%@PV\xebt\x16U(@\xdd\x16\x03\x7fo`\'@\xb7\xe0\x82\\L\xd0&@\xea*mA\xf7\xdf)@\xc0\xba\xa2 \xc9\xb0\x16@o5\xcf\x91\x0bH"@s\tu\xadbJ(@4\x94\xdc\x99\xa5\x88(@\x9e\xc5\xea\xc5\xc6\x9a\'@\x9a4V\xe7\t\xeb\'@;\x03&\x00\x0b\xcd\'@|O@\xf4\x11Z(@\xa9\xf3]\xe1\xc1d\'@U\xcdM%q\\(@\x8ah6\xcc\xaf\x1b\x1a@\x04\xb4e\x8f\xdc\xdf\'@\x8eV\xda`\xcfr&@\x89\x12\x9d\x19\xa9e&@\n\x85Z\x8f\xa6\xc7\'@\xf1c9\x9b\x7f\xbd\'@]\xfc(\xd3m\xb3&@\xd7WU*QV\'@\x0e\xd2\x85!\xa3p&@\xd8\x80\x11\xa8\xb6\xbc @\xa9\x0b8\xcc\xd2\xe1(@ut\xa1\x0f\x86\x95\'@\xbe`\x94<\xaf\xc3\x1c@\xceQ\x94\r\x9f\x91\x1b@\x1a\x82\xf6\x16\xb9\\&@\xd1\xe7\xdfd:y&@A\xd7\x1cV\xdc\xff(@\x96\x8f\x80\x01\xf8V @UF~\xf7\x95\xd3"@\xc6\xa4=@\xbc\xba(@\x1aTMs6\x7f(@\xa6of\xb8\x145\x1a@.\xc8\x1cCFv\'@\x9c\x13\xff\xaf\xa8S&@\xe6\xdf@t\x90\xe4(@\xd1i;-a\xfa%@\xf4\xba\r\xfa\xc0\x01(@S\xe5I\xe5\x87\xb0(@\x9eD\xcea$>&@\xb5\xae\xf5\xa9\xf6\x01(@X\xd8_\x7f\x06\x1f\'@\x0cQXp\x93\x1a(@\x96EAIT\x9c\'@\x13?Y\xd9\xd2n\'@"iaKc\xb5\x19@\x1b\xac\x0e\xae\x01`\'@\x91&\xd7?Q\xa2\'@\xb7\xad\xfa.\xc9\xbd\'@\xf8\xd8a^%\xc5\'@\x8cX\xf4\xcd\xd9\x9d\'@\x13\x1a2\x0f.\xdc\'@\xba^\xfa^h?(@\x7f\x86\x8b\\\x14\xe8\'@\xbfg\xf4\xe1\xf3\x9e\'@\x1c\xca\xc2\xcb\x9c\xa7\'@\x06\xb4\xad\xdb\xcc\xf8&@L;k\xf5?\xce&@9(N\xfb\xff\x10\'@\xaa\xba\xf5\xb4vN\'@\x8eD\x01\r\xd3I"@\xf2\xc7\xf6P\xab\x01\x1c@*\xa1c\xb4v7&@G3nt\x14\xdf&@G3nt\x14\xdf&@\n\x8f<\xa1\xab,&@\xdf\x08\x81?\x88\xed\'@\xc1\xbdp\x18\x1f\x89(@W{\xc8An\xcf\x15@r\xf9 g\xa6\xd1 @F4\xc3\xbc\rB&@K\xa2\xa5\xf62\x80\'@\x81\x99\xc6\xa0C\xf2\'@\n{$Q\x93z&@\x05\x8f\xbaBo_(@\x19\xdb\x96\xca\xc3\x83\x15@\xb4*Lp\x08\xf5&@\x06\x8aFa\x04\xdd&@\x0cQXp\x93\x1a(@\x01g\xd6\xa7\xb3\x1f\'@\xbftQ\xeanO\'@\xb7\xc8f\xe1\xe2\xf8&@\x91\xe9\x8c\x1f\xbe\xb5)@\xf4(i\x92\x1aM\'@i=\r\xf4\xa3w\'@\x9e\xdc\x8d\xce\x94\xa3\'@\x1bV\xf9\xb0\xf29\x1a@\xb0\x15t\x8b\xbd\xec\'@\xc7,r\xc9n"(@\xd7c\x98Vh\xbf(@\xb8\xbc\x91&|\r\'@\x85\xee\xc4\xbc~\xdc\'@p`\xd24!]&@\xa7\xb6\x99\xdd\xb1\xe8&@\xf0r\xb8\xd6\xb5[(@L\xf8\x8a\x97J%!@1tr\xa4)\xd2\'@U!\xef\x9b\x83\xb1\'@G3\xa8\xd0\x82\xf9\'@r\n9g\xfa\x1a&@\xe5\x95\x99\x1a\xca\xf4(@fA\xe8\x06\xc3\xa2\'@\xb1\xfdP`]\x03(@\xf4\x11\xd9\x139d&@\xcd;\xc3,[\x18"@\xf5\x13\xa9\x14no&@\x92e\xac\xcf\xf4\x0f(@\xf4\x19\xd5/a\xbf&@\x8enf_uo\'@\x96\xc0CN\xf5Y*@\xa1\xa5\xa9\x82\x14\xc5\'@\xb9\xb0T\xc8\xb2M(@|>V\x1f\x8b\xd9\'@|>V\x1f\x8b\xd9\'@\xae\xf8t\xd4\xd1\'\'@]\x92_\xea!\x10\'@\x10\xec\x7f\x13\x86\x80\'@\xe2\xe1;d\x0f\'\'@\xa6T;\xfe\xee\xd8!@\x84\xc9,i>\xff&@.!\xd5OW0\x1c@\xeb\x93.\x16\xbe\x8c\'@\x81\x94:\x8fG\x8c(@I\x1f\xf4-\xf5\xdb\'@4\x9e\x1a\x8dF\xb8&@\xbc\xd6\x85\xb9\xea\xdf&@\xfd\x10\x86\\\x1c\x1a(@sI\xefV\xfd\xbf&@\xd3$\x134\xee\xeb&@\xcbb\xb6\xbc[y&@\x80\x1d\xa9\xff\x17\xef&@\x1b\xf5\xde\xdd\xdb\x06(@\xe5~\xeb&\x06\xfc\'@\xe0\xe2\xc6\x91\xa9-\x16@\xe4\xb2\x10\x8a\xf9\xc0&@<p%*\xf2,(@\x1e\xad\x7f+\xb2!\x18@fn\x99\xf7\xbd\x8f!@o~\xd4\xae1P(@]\x9a?\x0c\x87\xac\'@M0\x02\x9cBP\'@6@\x18pv\x81\'@\xf7yosv\x81\'@\x95Hm\x1e\x0f\xe3)@\xadQ3\xbd\x82N\'@\xb9\xed\x7f\xdc\xfaa\'@\x19c\xa5XV\xd1&@\xcf\xf9N\xb0\x0c\xf7(@;\x01Y(0\xdc&@\x85\x88[\x94z\x01)@\x85\x88[\x94z\x01)@\xeck\xe1!54\x1b@T#\x95IIO\'@\xba\xb1:\xa9\x84;\x1a@=[)\xb5^c\x19@X\x93GS]\xd7\'@\r_c\xc0g<(@\x99\'4\xff2Z\'@If\xbd\x0bi\xae\'@k\\\xc8:5q\'@\xb1\x82\r\xbbK\xec\'@\x195\x9b[\xadQ\'@oV\\^\x82\x05\'@\x86\xd2[\xab\xdb\xda&@\xe0\xf1\xbb\xf4\xd4H\'@\xf6KT\x1b\x07\xb6)@@\x16\x98\xd4P\x9b\'@\xae47|\xca\x1e!@(\x06\xd8\t\xb0\x90!@\x87p\xcbk\xef.&@9\xda\x9d\xd01\xf3&@3O\xaa|\xba\xa6)@\xfd\x0c\n\xee\xf7;\'@\x94\x14\xf2"\x9e\xf4(@o\xf2\xb1\x84l\x1b\'@\xaf\xb1\xdcwYy&@\x9a\xda\x83N\x0e\xc4\'@)\x10(=\xa1\xa9\'@\x07aZ\xe9\x90D&@\x93}\x8d(\x00\xf8&@s\xdd\xb7\xad\xce\xd7&@\xf0\xef\xbc\xaf7<(@\xc5\x80\xb0y\xe5\xef&@\xf0c\xd0\xa7?0\x19@\x1b\xa6Be\x1c\xec&@?\xad\xe8\xffk^\'@K\xff\xf3\xc4\x91\xb7\x17@\x9e\xe5}\x00^\x18(@I\xad\xac%b\xaa\'@\x07\x9c\xf5\xaeZO\'@\xef\xa2\xa2\xf7nG\'@g2\xd9*@\x8e!@\xb6\xfdo\x8e\xd9\x8c!@g\xb6\x84\x8ey\xfe\'@\x95\xcb\x94\xf2\xd3\x9e!@\xc2\xbf\x82{\xa9t&@\x02\xdb~\x9f\x84\x19\'@\xaez\x98\xcb\xf1l\x15@\xbf\xfe\xcd\xb1\x1f]\'@Q\xde:\xee\xc5\xc4\'@\xc8]\x17z~\x8b)@X\x96\xbd=\xec\xd5\'@\xc8\xa6\x14\x8cc\x96)@\x14\x02+\xd2\x9e\xd6 @l\xe23^\xd8i\'@\xe8\x06Fqy\xdf\'@'
p29
tp30
bg3
(g4
(I0
tp31
g6
tp32
Rp33
(I1
(I230
tp34
g13
I00
S'\x0eQx\xd7\xe3\xdeS@\xa8\x8e\xf1\x9c\x8f\xe2S@\xd9\xf2\xf8\xd1\x9b\xe4S@\xd1\xbf\xcd\x08\xf8\xebS@\xd1\xbf\xcd\x08\xf8\xebS@W\x11\xb7\x85{\xe8S@W\xb8gh:\xebS@\xb0\xb7OW\xc9\xe1S@\xcd<\n\x00,\xe1S@\xf7\xd7\xa3\xe0B\xddS@/\xc7\xdb\xd9\x0cGT@\xd5S\x93g\xe7ET@t\xdf\xcdn\xad\xeeS@t\xad\xce\xa8\xc0ET@\xfb\x03\x17\xf2\x0b?T@\xcf\x00+a\x9b\xe7S@X\xcb\x02+\x97\xeeS@\xf4\tJs\x02HT@\xa7\xb3\xc3n\xd6\xe0S@\xf2<A\x8d\xa0\xe5S@\xe9\xf1T\xfch\xecS@tD5\xa1W\xe5S@\xbf\xdc\x9d\xf4\xb5\xe7S@V\xd8\xd3v\x88\xd1S@\x9e\xef\xcf\x96\xc5\xefS@o600\x8d7T@\x0e\xf9\xb9\xc7\xa1FT@8\xfb\xd8\x8dF\xe3S@\x11\xae6\x96\xde\xdeS@u)\x15\x02\x86\xe1S@<5\xd1^\xf4\xe3S@\xcd\xcc`\xbaC\xe4S@\x0f\xbc\xb0\xff\xbe\xdfS@\xabz\x8d\x1f\xe3\xf2S@\xdf_\xc0\x83\xd2\xdfS@\xf4\x16`\xf6\xca>T@\xf8\x18\x8e\x0e\xad\xe3S@\x81\xc6<\x9c\xb9\xd3S@\'\xbfl\x91r\xd3S@\x07\\\x14$\xfa\xe2S@"R\xd1\xec\xf7\xe2S@v$r\x13\xe6\xe1S@if\xf2(\xb4\xe3S@\x1d\xbeB\xf8\xde\xe1S@.\xe4\x1fF\x9aET@\x9dgP\xcf\t\xd8S@\xf7\xd7\xa3\xe0B\xddS@\xc8\xa6\xa7\xdc\xdbFT@\xd3\x86\x05\xc4uHT@\xcc0\xc8=\xda\xd2S@-\xe4\xe6\xc6b\xd4S@c= su\xd5S@\x89v\x9f\xaaiKT@&\xa3Ot\x06HT@\xc5\xc5\x13w\x99\xe0S@\xe4N\x1e\x81|\xd6S@\xd1\xbb\x84#\x14?T@\xc3\xf2\x88+\xf7\xdeS@\xb9\xe6\x83\xbde\xdfS@m\x0e\xe6\x14\xbe\xd8S@\xf5x\x00h4\xe1S@\x1b\xf2\x15\x9f\xed\xdbS@5\xc1\x175\x17\xdaS@\xc5\xd1\x15r\x07\xe1S@\x87$4\xb9^\xddS@\xe7\xe7\x143L\xe1S@\xfe\x9c\xc8}\x8d\xdeS@\x9a\nI\x8eY\xe1S@i\'\xa8?\x14\xe2S@\x93C\xdd\xe1\xdc;T@\xde\xeeR/\x9e\xe3S@c\xc4\xfb\xf0,\xe3S@\x1f#\xe3v\x02\xe3S@\xe2\x91,\xc9\xf5\xe2S@M!\xe7\xc8F\xe4S@\xbc\xa9\x8e\x811\xe4S@\x07\x00\xbd\x1aB\xe3S@\x13S\x13\xa9\xb2\xe5S@yT\xeep\x08\xe8S@.h\xf4\x98N\xe8S@8\xa3\x81Sa\xeaS@%>C\x15\xd7\xeaS@f\xd5\xb8K\xea\xebS@\x8d\x1e-\xe0\x0b\xecS@r?7\xd5\xf0FT@l\n\xc2\xaa\x88DT@\xd1\xc2\xf6\xd8\x19\xe6S@\x1a\xadB\xed_\xdfS@\x1a\xadB\xed_\xdfS@\xaf\x18\xbfi%\xe0S@\x9as\x1dm\xaf\xe3S@\x12?A|\xe2\xdeS@\xf2\xba\x04\x90\xd27T@\x0f\x91C.%GT@\xda\xe7\x8e\x85\xb5\xe0S@\xfej\xaf\\\x91\xe1S@\xd3\x1c\xfc\xc8\x14\xe8S@\xd5N\x17\xcf\xe6\xdfS@\xf0\x19cpf\xe5S@T\x93:\xbc\xc37T@\x06\xa3_\xeb\xd8\xe1S@\xbd\xb4\xffTS\xdfS@\xfe\x9c\xc8}\x8d\xdeS@\r\xfc$\xf2L\xe1S@[\\d}\xa9\xe9S@\xb0#\xca\xda\xc9\xe4S@\x96\x7f!{\xef\xddS@\xdd\xbb\xd7\xed(\xf2S@.m\xa9\xcd\xbf\xe4S@\xbbL$Z6\xe4S@\xa94\xde\x1d\r?T@\x1c\x08.\xb0\xb2\xe3S@\xac\x05\'\xe0Q\xdaS@0\xeb\xca\x87\xe0\xdbS@6\xd2\xae\xdc\xd4\xecS@\xf7\xb3\xc4\xe64\xe4S@\x8d\x17{\xb8C\xe1S@\xbcN0\xc1\xb6\xdfS@\xf3\xa1\xf2\x92y\xe3S@m\xc3h\xd7\x9dFT@4ND\xa7"\xdbS@\x82\xe8R\\\xa0\xedS@\xbe\xcd\xbe\x1fy\xe5S@\x93km/\t\xdfS@\xf6\x0c<\xb7\xdc\xe8S@G\x83\xe7x8\xe3S@w\xe0\x08\xbf\xf9\xdcS@\xe7\x82\x96\xeei\xd3S@\xa8\x81+\xea\xc0FT@\xf6\xaa\xe3U\xe0\xe1S@0N\xd4\xcb\xe8\xdfS@\xb0\x1f|\x1e\xd8\xe1S@n\xca\xaesJ\xe5S@\x03\xca\x7f\xb8\xe0\xe3S@\r\x8e\x86^\xd4\xe4S@\xab\x18\xd5\x08_\xe3S@\xf5\xd9\xed@C\xdbS@\xf5\xd9\xed@C\xdbS@\x8bN\xfc\xe4U\xe1S@4z\xf0D\xe3\xebS@\xe7\xda\xa9\x13D\xe5S@\x1aV\x00\x1e\xa3\xdeS@\xa4P\xbf\\.FT@\xdf\xcc\xe4\x01)\xe1S@\xc27\xc9\x07\xe9HT@\xc2\x817Nf\xe1S@\xb6\xdd\x07\xa6`\xd8S@%5&\xddE\xdbS@+\x0b\xec\x03E\xdfS@\xb8\x13\xe4\x1fT\xdfS@>_\xe9\x1dW\xdcS@\xe0\x80]\x90:\xe0S@V\xfb\x9c`\xba\xdfS@\xd0\xea\xcf\xef>\xe1S@\xe9\x0fg\x17\xf9\xdfS@t\x88\xea\xa1\xf3\xdcS@\xe2\xbe\xe9\xe3l\xddS@}\xf5\'LbHT@\xf5\x16\xd4r\x10\xe3S@\xa3J(;\x94\xe2S@6\xc7\xdb\x16\xd4;T@Q\xe2\xb31.GT@\xad\xb0\xbfR\xc9\xe4S@\xd5\xc2\xa8B4\xe8S@\xf4\xb4L[\xaa\xe9S@\xed\x0cn0\x94\xe9S@6\x84`0\x94\xe9S@\x15\x03\xb0&(\xe3S@*\x10G<\xaa\xebS@\'\xe2\xfa\x13u\xebS@\x07\x900\xa9\xb3\xeeS@\x12r\x08\x8f\xd7\xe8S@\xa8T\x91\xbc\xa1\xeeS@\x7f>\xc8\xfc\x8e\xecS@\x7f>\xc8\xfc\x8e\xecS@\x12\xddk\xa3@KT@7[\xac\xa5(\xf2S@\xaa6\x97\'\x90:T@k\xc9\xa5\x11\xe5<T@\xd5\xd4\xc3P&\xdbS@i\x98\xb5\xba\xc8\xddS@\xaa\xf1\x0bA\xb0\xe3S@]\x9d\xf2[\xef\xe2S@\x81\xd6\xd4\xefD\xe4S@\x84\xe35\xc9\xbd\xe5S@E\xcf\xa9\x9bA\xebS@!\x8f\xd2\xd0<\xecS@\x0f\xaf\x13\r\xac\xeeS@\x88>\xc5\xa1\xcb\xefS@#]\x17\xb9F\xddS@\x15b\x1b\xe9\xa5\xe2S@\xfc\xca\xb1\xba\xcbET@\xb4\xcf\xfch&GT@\xbc\xd0\xbe\xdc(\xe0S@W\xac6%L\xdfS@\x98\xd2\x01\xd5C\xebS@l\x11\xd5\xac\xda\xefS@\xdd\x17^t\xd6\xe8S@\x06H\xc5\x86\x1b\xecS@!\x1b\x064V\xd4S@\xd9?\x19\xda\t\xe3S@&\x92\x8c\x7f-\xe3S@\xd3k\xda&q\xd7S@\n\xb9w\xa0,\xe2S@\xd9\xb1(\x11\x1e\xe2S@\x95\xda\xd7\x9b\xcf\xddS@\xab\x9ed\xaf\xe4\xdfS@\x98\xe24\x1a\x08>T@\xce\xdfJ\xb2\xc9\xe2S@!\xf2\x90\xc7\x86\xe3S@:YK\xe4\xc7@T@\x03P\xbfO\x88\xe5S@M\x0c;\xb6%\xe8S@Q\xb1}\xa7\x93\xebS@\xaf!)7\xd1\xefS@)\xd0\xc9y\x1cGT@\x0f\x020\xe5\xdaFT@\xe6R\xb0\xb1c\xddS@8\xcc0\x13\x05GT@="c\xed\xc2\xd3S@\x14\xa3\xc7k*\xecS@S\x99\xa2\x8b\xc47T@>\xfe\x0b\xa0\x9a\xe3S@\x06\xbd\xf4\x12$\xe3S@\'\xd2pb{\xdfS@m%-|g\xe4S@\x06\x17\xc0\xad\xd1\xdfS@\x83c[\xd7LGT@\xd6\xcbh`\x0f\xe3S@\xd62\xea\x14/\xdbS@'
p35
tp36
btp37
a.
