# Supplementary material for: Sea ice drift data for Fram Strait derived from a feature-tracking algorithm applied on Sentinel-1 SAR imagery
Source: Data Brief. 2018 Apr 19;18:1410–5. doi: 10.1016/j.dib.2018.04.034 (PMC5999601; doi:10.1016/j.dib.2018.04.034)
Supplement: Supplementary file 2 — Supplementary material [file mmc2.zip › fs_s1a_data/HH_filter200vec/FramStrait_HH_20141211T064723_20141213T063052.dat]

(lp0
S'S1A_EW_GRDM_1SDH_20141211T064723_20141211T064823_003668_00458B_B04B.zip'
p1
aS'S1A_EW_GRDM_1SDH_20141213T063052_20141213T063152_003697_004636_0AFC.zip'
p2
a(cnumpy.core.multiarray
_reconstruct
p3
(cnumpy
ndarray
p4
(I0
tp5
S'b'
p6
tp7
Rp8
(I1
(I9775
tp9
cnumpy
dtype
p10
(S'f8'
p11
I0
I1
tp12
Rp13
(I3
S'<'
p14
NNNI-1
I-1
I0
tp15
bI00
S'f\xe1\xfc\xa3\x8d\x1a.@\xd3,\xd0\x15f\xa9-@\x7f;\xc7\xff\xa4m.@=\xc45b\x89\xa2/@\x037\xba\xec$\x1d1@~\xedSC\xab\xe6(@l\x8e\x01\x82\xad;-@\xfd\x1a\x97#U\xd40@4\x1c\xbc\x02#b-@\xc5\xb5\r\xceh\x0f&@\x04r\x9f\xad?\x9f-@\x8aG]`W\xdb-@E]\xf6\x89\x07\x96(@\xba\xd2\xaeI\xeeC&@\x90sbY\xc4\xd6%@_w\x1a\'\xdf\xf9\'@\xa3ZHv\x19\xdf&@7\xdc:H\xe3\x17,@\xed!\xaf\xaa\xa0\xbe/@\x13\x01\x98\x84h\xcf,@\xbfU\xd0\xacSF0@$\xdfh\x00w-&@\x1dt]9\x08\xc4.@\xf1|S\xd7\xb0\xd4(@U\x89\xdb\x0fz\x9b(@\xfaf&\x8aJ\xf3,@hb\xa4\x8dv\x85-@\xf6?\x875\x16\xa8(@\x9fe\xff\x08f\x9f(@\x16\x8a\x9fe>\xc6\'@\x86\xebs\x86\x82\xe0,@\xf5=\x81\xf0\xc8\xf00@\xb6\tz\xd9g\t,@\xcb\xe1\xac\x95^\x7f-@\x86\x81\xbb:\xbf\x94,@\x97|\xc5\xaaf\xc0%@\xb8\x18=v\x1c\xec1@\x05\x90\x9f\x1b\x0b4.@\xb1\xd6\xd5q\xeb\xb21@1\xe9[\xbbs\xe1,@\xcc\x8f\xdfq\x1bs,@\xba`O\xed\x96\x00.@\x13\x07R8M\x8e*@7)q\x96;o)@9\xe8\x05G<\xec0@\xa5\xa4Dj^+&@Q\xac\xd7\xa3`\xf4\'@\x1e\x15p1\xe4z-@ \xb0\xe0\x85K\x80-@)\x12\x12\xbcD\xa3)@N\x12\xb7r7\xbb-@\xa0\x8b\xad\xa5\xfc\x10.@\xbe\xbf\xe3\x82}\x8c*@z\xfas\xf4\\03@\xd9\xcaze)\xe0)@\xae\xc5\x1dH\xa5\xb2-@\x08\x94\xa5\xea\xc8\xa8+@\xb7\xd3\x0cf\x19\xe9%@hv\xc9S\xc2$+@\x19M\xb3\r\xcf\x86\'@\xdepo_\xf6\xca\'@\xe1\x17\xb5\x12\x1c\xf7+@\x94\x9d\x87Z\xac\xd2/@\xe2\x7f\x91Z\xbcC-@\x95/O\xfa\xbd\x961@\xbe\x00\x924\xb7\x9a-@\x08tH\x10\x1e^(@\x9e\x87\xd7\x18H\x15&@%\x0c\x1cE\x12\x89+@@,b&\x1d\x02-@!\xe5*\x08\xa6\x1f.@\x0c\xa0\xbc`\x05.&@\\A\x89!\xf1\x84-@~\xdfK\x0b\x83\x160@\xc0s\x0e\x1f;\xed2@)Y\xd9\x8a\xb5Y%@\xca\x80G\xcc\x10\x19&@I\x1c\xf6\x82\xa4n-@\xe9\xfd\xcf8v\xa8*@\x9d\xa1\r\x9bU .@]\x90}T\xb1\xe80@\xf5\r\xcb\x9a\x1d\x92-@\x06Id>\xee4*@\x8d6\x85\xca\xe8\x06&@f\xa6=\xe9\xde\xbc(@\xa1g/\xb9I\xcd0@*\xda\xb3D\x1b\x00&@\xa8\x99h\'\xf0\xc8-@\x90\xbb\x98\x06\x1c~(@\x1aVq\xe1\xea\x15(@ n\x91{\xacd%@v\x95r\xa39\xd1,@C\xd8^\n}\xe6(@?\x1c\x12\x1c\xc8\xbb*@B\xa5\x8fIOv)@,t\x08\x19\x80\r&@gtj\x9a\xc7\xca.@\xees[\x9b\x05\xd2+@N\x02H\xfd-\xd7%@\xcd\xf6\x99\xc6W^-@p+\xc4\xfcz9&@\xed\xd1\xacf\xb9l&@7\x83\xfc_<\xed-@UaDV*\xe6,@\xb5\'\xe4\xfe\x0e\x86.@\xea\x98i\x98\x9aX&@_\x80K\xb6\xa0\xe3%@\x0fq\x0c\x90\xb4\xe8%@1\xab\x1d\xc3\xbaz)@\xcb!k\xb7\x1b\xa2/@zws\xddd\x01(@\xef5\xf2\xa3\x1a\xdb0@x\xf02nB=&@?\x07\xc5o8\xaa5@\x0b\x00\x08\x97*S%@E\xb0L\xe7\x98\x04(@\xe5>c\xf8\x16\x07-@\xca\xb9.\xb1\x03\xef)@\xca\x04\x90rx\xa1.@\t=lSC\x8f(@ec]\'\x13%(@S\xca\xf1\xc5\x99\xab&@\x98<\xa9k\xdd\xee\'@\xa5\xc4x\x91\xab\xf7\'@\xdb\xba\x03\x17\r\xf9%@1-\xd0\x174E.@\xf6\xe5\xfe\xb5\x14\xa75@\xa5>,\xac??\'@X|\x9c\xa2\xfei%@o\x08e\xf2 \x181@\xfb\x03\x97\xd5\x82\x81-@\xe8\xc1\xbe\xe4\xff4)@\xc3\xedL\x104Z&@\x10:{\xae\x96\xc3+@wuX\xb4T\xa2%@\xc5\xc8\xb0\xb498&@\x0eN\xe8HW\xe6)@b\xe0\xf4b\x15\xed2@\xf3a\xe4\xe42\xee0@\x06\xff\xb3\x8d\x9d\xf6&@]T\x94\x81\xec\xff&@\xfb\xf0h\xde,\xf8)@\x04\xdbi\x81W9)@\xd78V\xdd\xcb\xb30@\xc7Q1\x11\xd4\xff)@\xa6\xc7\xef\xc2\xc2\x0b*@\x9cg\xe4-\xc7R,@.\xd7\x00\xdd-\n7@\x96n\x85\x854\xe50@0\x89\xc6IO\xae%@\xbeVt\xf4V\x05(@\x8eID\xc2\xa0\x0c/@u.m\x91\x9bi-@\x00?\x14j1+*@\xa0\x87\xbd{\xfb\x82-@A\xa5k\xaeE\xc4(@%\x8c8\x85^\x02*@<,\xe1\xb9w\x8d*@A\xb1\x17\xdeW&&@Y\xa2\xc1\x93\\\xfa%@(\xf7dN\xcf?)@\xc5\xf9:b\x03\xfe(@\xdd\xd0\x80x&\xdc)@\\:W\x07:\x000@\x8d\xa2T\xfe\xcau.@\xae\xd3\x1c\xa8\xc7\xfe0@\xe3\xa3\x95Zlm/@,\xda\xac\x13\xf5\x961@5\xafQj\ny(@\x14\xf8\xcc\x9d\xd2>0@\x89\x10!a\xb4z%@*U \xe7\xde\xdf%@\x7f\xd5\x00J;\x11-@C\x95\xe7L\xe9\xee,@\x9b\xacr\xee\xe2\xe70@>\xb5\x1epz\xb60@Pp\xac\r\x14\x08\'@\x8f\xe3\xef?\\\x04\'@\xf6\tS\xd1l\xb2&@\x9eJ\xfa\xa9\xf6\xdf*@\xd1"\xb88\x0e\xe1&@K{[\xd0\xdb\x83-@\x8d\x13\x8di\x8e\xae0@\xb8\xd2\x94\xf7\x85(1@bDB\x80x\xf2*@\x8e\x96\x0fZP\xdb)@0\x84S\x1d\x94\xfa(@\xabLQ/\xd4\xcd%@\xccDW<\xf2\xed-@\x99\xee\x1b\x1f\xdd\xd7+@|\x1c\xe3wQ\x06(@\x945\'f\xcc\r\'@foSN\xea\xcd/@J\xc1fb`\xc8)@\x1c\xcd\x9a\xec\xfd\x0e,@\n\x1di\xe2\xfd\x96(@\x1e\xc2_t\xf1\xe0&@\x8fB\xb3QS\xb70@\' \t\xc0\x8em,@\xeb\xb0]\xa6L\xc4/@d\xcf\xc6C\xf9,(@rm\xe1kJ\xd4%@Y\xae\xd0l\xd3\x04+@\xcd\xe6\x8f\xd0\x88\x1c)@\xc9\xcc\x90[\xa4\x89%@D\x87z>\x07>(@\xd3b\x8f\x04\x8e\xb8-@\x95\xe7\x90@\x1c\xeb*@w\x0fhv\x94\x8b&@\x9c\xe6\x17\xdb\xf1\'*@\x9a\x88\xcc\x06\x1b\x01*@q,fP{\x8d/@5_|\x9d\xc9(,@\xa7\xb1Uf\x82\xa0-@Q\xea\x14\xff\xe8&)@\xf1\x00\xdf2d\xa7,@\x1a\xe8\x89Ky\xa4&@U\x83u\x9dm\xd3-@tK)\x08Mm-@\xce\xc7\x1a\xb8&\xfd*@s\xfe\x15\xdfs&.@\xcc\x1d\xca[\xe4C\'@\xb9\x1df3\x86\x0f-@\xa4\xd0\x15\xf02l)@\x8e\x81Fm\xbf`/@\x15\x99k\xce-\xac0@\xa9"\xab\x0b4P&@`y\x10\x93M\x9d,@Eh\xa8\x18:\x97&@8)C\xf5m\x0f0@\xec\xd2\x94X-\x88)@\xa3P\xa9Fx\x8b)@H\tI\nk\x92-@\x0cZ\xa4\xc2p\xd8&@\x16\'\x90\xa2\xb8\xe1(@\x0e\xc0\xd1\x16\xc9\xbd,@\xb6\xa1n\xf4g\xb50@X\xa7E\xd8\x96m(@\xd9a\xe2\xc3\xd2\xdd,@_\x8c\xfe\x02\x94\\+@\xa3l`\x8fl\x950@\xcc\xa6k\xf1\x0311@C\x1d\x04b1\xb0)@0\x0b\x18\x06[\xa70@\xc7\xf0\x97F\x14\xed*@\x8a\x16\x8e\xd0\xe8\xdc%@\xda\xa4_\x00\xe2!.@\xc2\xc4\xf53\xcc\xd5*@\x8a\x17\xf5L\xba\xaf(@\xcef4\xe6\xd0H0@-\x91\xf8\xe2\xb5|0@F(\x14\xbe\xfak-@r\xc5\x9b\x95@\xc3/@v?Q\xbe*!(@\x89a\x0b\'\xe6\xcf&@\xb5`\x18\xe3\xb6\x1c+@P\xd6\xf4\xdfvM/@\xfb\xd4\\@\xe7\x9d(@km\xcd\xcd4u%@\x938\xfe<\x0bB1@\xb2W(n0\xfb,@\xfed\xcdr\x16\xb9-@\xef\xa9I^\xd2\x1e7@\xc2\xd1\x89\xab\xc4\x16.@c\xba\xffc?\xf40@a\x16\x0f\xe5\xbb<+@\xb9>\x92\xa3\xcd\xc0&@Q\xd8\xd9NA\xf9&@P\x91\xbb\xa1v\xa2&@\t\x12w\x00\x18\xe1&@\xd6\x8fe\xff\xd0n-@6\x8b\x1d}0\xb91@\x02\x87\xdb\xcf\x9c\xe3-@\xc3\x18\xa0\xc3\x98\xec+@\xe8\xbf\x15\xc0\x88\x90(@/\xe3e1<\xd8)@4\xec\x18E\x17\x0e,@\x80\xdd\x17r\x84\x13&@\x01T\xc9\x01r\xcb+@\x14F;\xdc\xfb\x13,@\x1d\x8f\xf3\x9a\xb7\xf2\'@\x1ef)%\'\x14+@F\xb2\xf2\xe3\x19\xd20@\xe5\xb4\xd4"\xc8\xa43@\xc9E\xcf\x18e\xdb1@\xd6bW\xa3"\xb5(@\xbcyJY\xefk(@\x0f\x1c\xd6`\xd7\x1d0@z\x14\x1b\xf8rs&@\xb1e\xa9C\x87\x03.@\x1daB\xba-u-@s\xc5\xa8\x88[\xa6-@\x01\x1c\xe1K\xf4\x0e0@\xf9\x13\xad\xa7\xc0\xac.@+s!\xf9\x97f(@\xb6\x93\xc4\x93\xa8\xd30@\x8a+\xbd\x0e\x06>,@x\xfe\xec\x02\xfe\xa5(@\xec\xa6RD\xf8\xb21@}\xb6\xa7\xcad\x1e.@\x0f\xe4\xc28\xcb\xcf0@g\x88h\xddb\xb23@u\xc4\x8b*\x9eU1@\xa4\xf5\x0c\xdax\xab-@\x10\x10\xe8j\xf1\xad-@\xa7\xfa\xaf\x92H\xcd.@6;?\xde\xd35&@n\xfaA\x9bZ\xf8&@\xee\xce-<*\xd4+@Z\x94\x07\xa3P\xdf%@\xdb\x9fGzV\xe7-@%\x1fg#\xa8".@B\xd2g\xba\xd3}0@\xfb\xcf\xa8Nx>\'@\xfc\xe2\x08e\xbd\xda%@WV\\\xf7@\x05)@\x17\x02\xbe?D&(@\x90JBO\x14\x04-@\xe0\x04\xd3,u\x961@\xda3e\xde\xf2\xee0@\xa6a;\x06\xae\x95-@\x87\x97\xdf\xf9@\xfd(@G*\xec\xf0\xd3\xfd,@\x0c5\x85\x18\x1a\xb8*@*\xa4uB\x93S,@\x93u\xd2e\x83\x01/@?x\xd0G0p%@.\xe9\x18\xfc\x8e\xb1&@=\xe7+Od\xa6&@dk;\xca\xc4\x81-@:b\x834u\xc9%@\x90\x8d\xc9vP\xea\'@r\xedT}\xb7\xcd0@d\xb5Y\xbe\x13 (@7A\xc9oM\x83-@\xf1v\xdf\x17BU*@\xd0\xa3Z\xb9\xcd\xd4(@\xf1\xdc6\xbb\x97\n,@\xd0,\x9a\xef\x12\xad0@#\xc0c\x9ff\xbc-@\xe5/\xea\x87Tp-@gEm?\x82\xb50@\x8f\x8d\xf4F\x12\x9f0@\xcdK\xecR\xe7\xb3.@\xee\x067\xb6\xd3\xc4%@Pk\xa1\xd7sJ0@\x9dn\xd04\x8e\x850@\xd5\x93H\x90\x84\x03,@\xeeX\x06\xc2!g/@\\f rPc*@Z\x17\t\x00\x92L0@W\xe4\xfe".\xa8/@\xb8\x1fD\xf3&\xaa2@k\x07\x0b2\xa8\xf9\'@\xfa8\xaf\x99\x90\xcb%@\n\x14I(ms2@\xda\xc6\x03HZ\x991@\xa8\xd7\xa9\xb9\x81\x12&@~\xbd\xd6\n\x98r\'@#\x97ph&n-@\x8c8\x10g\x90(1@\x95i\x9b}\xef\xff(@L\xbc\x10\xf6\xd3\xb2/@.t\x01:\x92\x8b%@7x%\x8b\x04\xb8%@\\1}\xc8\xbd-+@\x9cDy\x89@S)@\xfa\x99\xa4\x13\xb7\xa0%@\xa0\xa9\xe3\xff\xd8$*@\xf7\xb7$\xfe\xcf\xa1,@K,\xa1\x9d\xaen)@\xc9\x11\x83\xc6\xa9\xfa,@@#4D\xf00-@U\xcf\xe7\x83\xf8\xc6&@\xd1\xd5\xe6\x9a\xcfo-@\x06Z\xc1\xc6\x9a\xe9\'@\xbf\x89<\x7f\xc4\x90&@\xff\x06\x83\xb8d\xdd0@\x1bD\xd4bbC3@\x80\xde\x0e\x0c*\x990@\x89\xd9Y\xfa&L%@\xb9\x14\xcf\xba\x1380@"sLb\x90\xea.@\x8e{\xf7\xd3P\xcd0@\xb28\xcc\x9c\xd1U\'@\xc2\xa5o<\xd9$+@\x90\x7f\xb2\xe0\xf0\xd2,@\xe5\x17\x86\x939\xd5+@\xa3\x85\x04\x87W\xf0.@K\x8b\x89\xb4\x1a\xa51@\\&\x0f\x85\xbf~-@`\xcde\x13S\xd70@\x15\xfdw&\xa9\xcc0@\x8dt\x89\x8dt~0@\xd8\xcd\xe5\xb1\x87K0@\xd5\xa3\x16\x13\xe9\xe0*@\xf5/$\xceD<-@)u\xd4\x8bWh0@\x9a\xfa2\x85\x8c\xfa(@\x8fA\xbfX\x1e+(@\xa0\x93"\xd9\xa05-@9R\xfff?\xf0%@\x8fb\xd5\xa4|\x81%@-\xc9\xb7_6s(@\xac\x90`\xb7a0,@\xc7\xfcjwzH0@\xbf\xcd\t\xfev),@O\xe5\x9b\xeb\xe29(@9W\xae\x7f\xca\x910@o=?\xb9v2.@\xd5.X\xcdx\xd8&@\xcd\xd6+\x92i=\'@\xb0\xf5\x91\x02\x90\x8b\'@`UH\xc2\xaeB-@\xf29ap\x80!0@\xfb3P\xe8\xcd\xd0(@\x9c\xa4S\x14\x94\xd60@i\xd9\x81^\xea\xf1*@\xe6r\xfb\xd4\xee\xa10@\x11\xbe\x86\xees\x83&@\x8fu\x96\xbd\xcf\xcd0@m(\xd4\x11Y|0@\x0eo"\xe877-@PA\x8c\xf7p\xe9\'@x\xce\xbf\x85\xf0\xaf0@@E\x04Y\x8d*1@\xcb\x81\x90\x0eb\xa6%@\xe5\x08\x0fDH\xe6\'@!;\xdcr\xda\xe9%@\xa9x\xfb|\x14\xfe(@\xf0\xd7\xea\x18\x17Z0@\x16\x1c\x1aQ\xf0\x9e\'@J\xcf@ey\xcb(@\x0bX\xeb2\x8e\x92(@>Q\x90\xbam\x1c0@Y\x8b\xa7s\xae[&@F\x9c\xbeS\x89\xc6-@g\xe5\xfa\x1d\xf1\x80&@s\xfa\xc8\x04P@+@lj\xcfV\x82a1@\x06]\xc2}3\xe3\'@\xf8U\xe5\x10\x1aE-@zXM\x04z\xb00@ \xff\x85\xc5\xf7A\'@\x961\xc5\x89\xaa\xff(@\xbc\xc9G-d\xd5-@]H\x0f^\x90\x99/@`_y\x08\x02\x81,@H4\n\x9a\x0f\xa40@iR^\x9f\xa30-@\xe3\x97\x1e\xa1~\xe1\'@\xf6\xe6%\xe5\x8b0(@\x1e\xb7\xf54\x9e\xd6%@>\x8b\x96D\xbd\x84(@\xe9\xc9\xdd~\x00\x840@vge\x9fw\xe00@\xf4}\xe7\x19\x0f ,@\xff\x9e7\xd75\xc7&@g\xab\x18\xbfF\x90/@0\xdb\xa5@yz2@\x01rO\xa0\x9d\xbc,@\r\x0c\xdc\xd4\xde\x8f\'@\xd5\xe8\x97/\xd6\xd7-@\x84o\xcd\xcc\xb4\x8e&@\x18@\xf3\x8f3\xe4\'@U}\xce\x1e\xca,)@%L\x15\xb2\xf0\xb0%@\xcbY\x84/\x17\x11*@y\\?\xe0\xb4\xbe-@\xed8\x8aVJ\x8c(@\xc3\n\x9ff.W0@\'S\xc1?\x0e\xe3&@v\xb23\x14\x844\'@\x92\x00\x99\xb3]\x88\'@0\xfb{/bp,@\xffEg0\xaf:\'@\xbbNP\x02u\xb60@-OT\xc1\xdf\xbb-@\xb9^3 \xd6z0@\t\x00n\r4\xc53@\x02Y\xe4\xcf+5&@*\x9c9\x00n\xc2&@\xb0\xec\xbeT${,@$\x85\xe3[\x80)\'@\xc4\x0b\x8a\xfe1\x7f/@\xc5\xcauG*t(@\xe6\x80\xf2S\xb3/(@\xcd\xf6\x1aU\xe9\x8c\'@/\xee\x05?\xc8\xfb\'@7\xbe7fF\xb7*@\xc42E\x0c\xf5\xb2\'@\x91\x82\x80\xe0t\x9a\'@<l\xff\x9b*\x1e0@p\xdfO\xccT.&@\xf7\x98\xaf\xe2\x80b-@\x1dU\xde*\xee\x94*@\x9b\x05S\x022\xe5(@\xdf\x1a\xbeO\n\xc30@\xfc2\x88\xd5\x0c\xb9(@\xea)8\x9a\xe7\xa3(@d{\x10\\`\xbb%@\xc6\xe5\xe9\x1c\xe5\n,@V\x0b4\xdb\x9d\xcb0@I\x06\xd9\x99Q\xd3-@\xd7\n\x92(\x1e\xd6(@/\xfa<t\r\x90*@\xb7cT\xf7D\xbc*@\x9b\xa5@\xd1\xe7\xe7(@D\x1c"2_k*@2\xc7H\x95\x0f}6@\xa1e4\x00\xf0s-@\xad1{\xd5\xedy,@\x19\xf5\xa9\x0b\x18|\'@\x00T^\x14\x85h%@Z\xe4\xf2\xd3\xec\x8d)@5\xad\x18\xe8\xdb?0@\xdb\x83\xfe\xe0\xaen,@\xc1\x86\xe1\xb6T\x10(@\xb6\x1c\x91\x1cW\xfb(@\xbf\x92X\xfeh\x7f.@\xbd\xf1%\xdady,@\x9fePh/\xe5(@\x86KQ\xa4\x14Y0@$\xa8xS\xd1\x9c)@m\x02y\x8c\xdah0@\x85KbcVg(@\xca\x85>a\xf0\xfb0@\xbbQ\xcbx\x9a\xa8\'@\t\xb6\xd4\xb0 \xf5(@\xa1Ng:\x00\xbd&@\xa0>:\x1a\xe4\xa9%@.\x9b\xa5\x1d\xa8\xc8*@#\x81_\xb1M\xe80@\xbd\xb9\xe7\x8f\xf3\xcc,@w\xd2J\x02\x0e\xa7,@\x10\x92\xc0\xc9G\xa6+@"e g\x90\xdc/@\x82\xe0\xaa=C\xef%@\xab\xdc$\xe3:\t+@\xcd5@\x9a\x08\xbf&@\xbdL\xedg\xd2k.@\t_\x0e\xedP\x9a1@\xec-.\xf91\xb5(@<\x14\x8c\xe5F\xb8&@\xf3\x18JZ#\xd4\'@R\x14\x05\xebU\xf7\'@\x8542\xa0\x98#,@\xbe\xbf/\xc1Mk,@\xad\x85\xfe\x9d\xd3\x99,@\xef\xc3V\xb9y&-@L\xfb\xe2\x9c\x16y-@\x80\xe7\x03Xd\x9f/@\xb4\xa6\x10/\x0b\x04\'@\xfa\x15\xb0\x81LT/@\xe5\x022*\x8bc(@\r_z"\x97z,@\x95>;\xa3\xc7\xf5%@\x85\x93\xc3\x1aE\xa5%@\xf3[\xefZ\x11z1@3|L\x12[m+@\x9cy,4\x8b\x08,@y\x00\x97\xa5\x1a\x94(@D\xdf"\x02-\xc00@\x92\xe9p\xc7\xf5&+@\xc5\x8c,\x9a\x0b\x02(@r\xf9\xeb\xa8\xf1d*@\xb6\xd4\xd5\x01\x9b\x85(@\x1d\x00l$\x18^1@L\x1e\xa0v\xa1\xce0@\xc5\xf8\xbb\x8f\xab\x1e(@\xb6y\x81\xeb\xbe5\'@\xa4\xb7\xe7\xd2\xc4\x05,@\xa4@\xe0\x17\xfc%)@\xc7\xc1\xc89\x9e\xa5)@\r+5\x14\x83\t(@\x98x\xcbVZ\xeb(@\xcc\x10\xb98\x10y(@P\xd3\xa7g\x0e\x08,@c\x90\x0b\xadJ\x9d1@\x8bqf\x8a\xc7\xd2%@\x1f~\xc9f\x86!\'@\xdex\xad\x88FS.@\x04\xc8\xd3\xdc\x89\xf1(@(!\xc4Q-\xd8-@2N\xb6kk\xe6*@;\xa1\x83>8/-@w\xb1\xfdb\x19\xcf+@\xf1B{\xdd\x1d!+@*\xfc\x06V4\xc4/@\x87\x19J\xfb\xb9\x0c\'@\xc0\xff\xb1|\x18\x17,@\x95I$\x88-\x89(@*7\x06?3\xd5&@\xe2j\xe5\xe7\xa5\x9c1@\x86C\xee\xff\x7f\xe1-@\x99\xda\xbb\x11,X-@\xd28\x7f\x0bK#(@q\xdd\xf1\xe6I\x95(@\xdf$\xe9\x95\xc1\xf2(@t\xd2\xbc\xb2s\xcc+@\x03\x7f\xed\xa77\x81)@_\xf0\xfcFE\xdc\'@y\xf0\xc1\x83\x1bR)@>l!=\x05T7@\x99\xc5_w\xda\xc1+@\x88\xd99\xc0\xec,)@U\xa6\x136\xfd\xe9/@\xf6\x17\xf4djG*@\x0f\xf4\xf3\xbd.\x7f(@S\x9b\x11\xea\xddY(@7)t\x96\xe0\xf3%@\x9d\xf9"w=D)@\x19\x83c\x0f\xadS-@\xac\x8e\xf7\xc0\x18\x05)@k^\xf4\x82\xben.@g \\\x98\xedE)@\xcc\x8f\x1dA\xb1\x07(@\xf6(\xf4\xa3S\x08*@\xef\x88\xf0\xc2\x05\x13*@\xe3\xb3k\xe1\xecU\'@\x96\t\xb8T\x7f\xf1(@o/\xce\xcf8W(@\xbe2rl**,@\xac\xb0|d\xea\xb7-@\x9293d\xf9\xbe+@\xf5\xf6\xcb\xa6\xb8\xcd/@\xafn{\t\n\xef0@\x9e\x99\xb8\x15Z\xda\'@\xf1{p\xd3\xacD-@Q1\x02\x90\xfc1)@`\xf5B\x0e\xa6/-@\x1c\xea1\xe8\xff\x0b(@k^!F\x00E)@\xaa\xc7\xd1\xda\xccR(@\xbc\xb1\x8f\xdb\xceI1@\x95\xb1\xb0C\xad\x8a1@vi!\xe8\xa1\xfd0@}&\xb6\x04d\x95(@\xb3\x8f\r\x8f\\\x19-@\xcb\x9e\x0f\xed\xed\xb0+@\xe9\x93\xe3\x17I\xda,@?\xe2\xf4\xac$w0@\x85q\xd1\xaa\x9d_0@<-\xe8\x19N\xc10@o*\xab\xed_\xe6\'@X?b\xba{?(@D\xd1&\xea\x8d0,@\xd4L\xe4l\x91\xf3%@\xf3\x8de\xbfB_.@\xc5*+\x86\xf2\xfa0@/\xefX\x0c\xec\x96)@l@\xb2\xe2\x8110@\xe3\xa1X\xa9\xd4\xe4,@\xab\xc27*\xa1\x8c,@X\x82\xd7L\xcc\xa50@w\x85\x03\xac\x87\xbc\'@\xafK\xfeY\xca&+@\xa1\xe9Yd\xc8\xd3-@k{?cJ@&@0\x04T\x8eRK&@\x02\xb0\xf7]g\xb9)@>\n\xcdM\xdc&+@\xcd\xba\xd6\xcd\x1b\xa20@q\x1bQ\xbe\x0b\xfc(@J\xd0\'H:\xd9\'@\xde;\xf8\xd5\x90\x950@\xadiH\x82\xea\xde1@|\xf6\x04\x90\x86#7@P2\xdfjI\xb5,@\x01\x1fH\x80\xd6O&@g\xfe\x97\xde\x95\xe4&@&\xb3\x98h\xcb|%@\xffm\xeeY\x19\x9d.@\xcb\xddA\xc7\x8a\xdc.@G\x80\xfc\x95\x96\xfa)@\xf2{\xc99\xa4\xa00@\xa4\xc6\xce\x9eq*-@\xcb\x85\xbdR\'\x990@\xd5\xee\x04~\xdc\x9a0@\xf7\xa9\xdcZ\xc9\x1e/@\xec\xca\x1c\xc9o|*@\xea\xf4\x9b\xc8\x17\xc81@n\\\xbd\xb5W\xa1)@\x00\xe2A\x84D\x91*@\x03D\x19\xe1\xf562@\xfa$\xbbH(\xda0@\xa2\x1cP\xc6z\xd80@\xb1R\x7f\x16\xb1\xc70@t y\xa3\t\xac1@\xecB9\xc8\x16\xa40@G\xff\xbaz\xfd\x162@\x9e\x06\xb8\\\x13\xaa.@\xf4u\x07U\xd2\x18+@\xe9\xffTf\xcf@)@\xb2\'\xfcp\xaf2-@f\xeb\x8f\x0b]\xd0%@\xa8\x06\x9d\x0c\xf4\x14.@\x83%\xe6\x1c\xc9w(@\'L\xfe\xac\xb4\x071@D\x0f\xc9i\xf3\x820@\xab\xd6\xf0\x1ca\x99%@\xc7{U\xd5\xb2\x94(@\xb9\xd1}\xf6.\x172@\xaei\xfaQcL.@d\xb4\x7f\xd3a\xb3-@\xc6\xf2\x95:>\xb9&@\xf6\xf9\x8b_$\xb6)@\x1e\'\x82\x98?\xdd,@\\\xaeB\xe1\x90\xfc,@\xcd\x0fy\xe0\x87B)@\xddm\x1dHv\xd3(@\x0cY\x14\x96U\xed(@{\xc1?\rhi*@\xaf\x8a:y\xeaR.@\xc88E\xbe\xb3\xa10@\xfb7\xcf\xab\xc6\xe5.@L?U\x10\x8901@\xb5\xc0>\xcb\xaf\x9e1@\xdfAJ\x80\xe3\xb5+@\x0e\xee|\n\xe50)@\xc5$\xaa3\xb2\xa5(@\x17\xa3\xe8\xdeM\x901@\xc9x\x07G2\xe82@\x86I\xa2@\x13\xae&@1\x9e\x83\xfe\xa4\xd8-@\x91\xc8\xc7\xaf&0-@\x0fQ?\x14\x9d\xad-@>\tp:6\xd1)@\x8a+\xa0A\xb4O,@\x16\x13\xdb3>\xda-@\xcf\xb6\x14\xabF9)@[\xde\xcc\xceb7&@\xb3\xaf6\x8d\xd5\xed*@\xe8\xa2Gw\xdc\x07)@\x8f,;\xe4\xc7\xe9,@\xa7]j\x01841@@:P\xb1\x01[1@\xc4A^#\x12\xb7(@\xf3o\x84\xa0\xa1*,@\xa1j^\x17\xc8:,@\x98Urg\x97\xde/@{\xa3;\x85\x13x2@\x1c\xcd\x1e\x906\x8c,@\xe5\xa1P\x9e\xd0\xc0)@"\xfa#\x15m\x1f*@\x7f]\xd1$p\xf3,@\xb1\'n\xb6\x1d\xdd/@\x1c\xa3h1\xdc[(@G\xa9\xb5\xeb\'\x07\'@r\x96\x1bO\x0cT)@\x9a\xe0c\xcd\xc5\x14)@\xc0\x86\xbf\xa1\xde\xdb*@X\xb6\x93\xb2\xa3\xc6&@\xd2\x19dJ&]+@\x89/\xe32)"-@\xea\xb5k\xd4%\xb4)@Am9\xe9\xc6\x18+@\xbd\xcfq{\x07\xa6\'@v,\x9f\x89\x88\xe7/@\x07,\x91\x92\x877-@\x87\xfb\xe9qn\xe04@\xf6Ud\x85R\x94,@\x1f\x91e\xf2\x1d\xca*@\x90\xf9\r\xb5h(0@_\x07 n\x94\x83(@\xb3\xaa\xe4\x9e!\x18)@tM\xba\x86\r\xe6%@L5_\x995{*@@3\xe9\x0b\xc7\x0c/@\xd6bq$\xcd{/@b\x13\xe1D\xa5\xe5-@\x17\x80\xa5\x1a:L)@\x1c\x9c\x93\xfa\x8dO)@\xedYq20\x8a(@$\xb5\x97\x11-\xb2\'@\x1e\x91\xcd\n:\xbd\'@\xa5+8\xa3\x92\xea%@\x01\x8cr[\x91\xcf*@\xdcj\xf6*\xdc\x8a(@\x90\x9c\xde\x83\x16\xd0(@K/\x8cCm\xd3(@*\xc6\xcd\x1b\x12\xda-@\x86{\x9aeqh,@|\xfb^\x1a\xf1c.@v\xfe"v\xe2\x18)@\x19_\x00)\xa6\xad,@\xffQ5\x0by+)@c\x91\xa2\xaf\x94\x14)@:\xf9B\xa4\x06\r0@\x1e\xe0O4\xf2F%@\x06\xadT\x044c,@J\x12\xc0I\xd0\xa1\'@\\1d@\x11\x0e1@\xf9|\xcc\x05\xc0\xa92@}F5w~|)@\xb0]\xacY\xba\x18-@\xfc^u\xdb\x0fj\'@\x9enTaN\x961@\xbfe\xbd\xc0\xae\x9a\'@\x8a\x1e^\xb7\x12<.@J*d-\x1f\x981@{\x18\xbeD\xbe\x18\'@\xa6\xb8\xd1J\x87Q&@\xb8\\\x19\x05e\xe0*@\x18.\xba3J\x891@\xd0\x9d\x01\x12\xa2\xf6)@\xd56\xec\xd2\x8b<(@\x93\xe5/bS\xda&@\xe5\x9e\x93\xa50^-@f\xff\xd2RNk6@Y\x1e\xdd7\xe6\xc0,@\xd0\xd0q\xea\xc7D)@\xf9(m\xe1\x9b5&@$&9\xdd+\xb80@~u9o\x18\xea&@rMe\xb4\x8a-.@\x01\x1f\xaa\xa9\x86\xd8\'@\xef\xaaz\xc9!\xfc/@\xd9G\x9171\x1e-@\r\n\xe6\x07\x1a\xee.@<Q=\xcbC9\'@\xdd\xa3\xa3\xdc\x1fH)@\xcc\xbdq@z\xec(@\xdd\xea\xf7\xf0\xa4~.@ \xdbK\xef\xc6N-@W\x01N\x10\xa6r%@\xcd\x98\xf9\x84\xe1\xc1(@\xd7\xf1k\x03\xf1e,@V\xe3j!8\xcc0@\xc2\xeb\x8a+=\xca\'@\xad\xa4\xc6\xca\xa7\x84(@6\x9b\x97\xdc\xf2B0@\xb7w\x94\x01\x9b\xea)@\xcf\x00\xe5\x1d:\xa7*@\xfa\xa9Y8\xddE0@3\x8d\xa9m\x94\xeb+@7\x7f\xd1v\xca-3@\xf2\x92:9\xa8o)@R\xb3R\xaf\t\xd2%@\x8fi\x11,t\x88\'@fG"tBM-@-Kj\x15Y-(@\xb6\x8aF\x13]$-@,\xddv\x05TR-@R\x82.\x91A\xb3-@\x115\xff\xec\xca%0@\x96,N\x06\xe8\xfd\'@\xa5\xac9\x90:~\'@\x80\xf0a\xb0l*(@e\xfeV\x95\xa3\xae%@\xf6J\xa6\x0b\xeb\xcb*@\xbe?N\xf1D\xfe/@\xce5\xa2\xfew\xd2(@=\xa9iK\xb93(@\xfcHm\xca\x02&0@t\xc2\xa0\x94\xd8~,@\x00\x14"\x10-&(@\xafD\x9fG\xaf\xcc\'@Q\xf5\xe5\xfc\xcd\xb40@I8%\xf9\xd5\x1f\'@\xff\xd3?&\xc1:2@\x93\xb0\x9f\x9a\xe9V.@B\xcc\xb5\xb4\xca\xe6(@n\x08cQ%"6@\rs\x05CQW(@wu-g\xdd1(@\xd7\x9e\x0b\xe9XW)@o$\x05\xd2l\xd2(@1\xf4\xa6\x07\xd8\xc7(@(\x94v\xde\xac\xea%@L\xf8\xbe\xee\xa872@\xcb%\xc2\'$\xbb,@>Q\x1c\x13\xd7\x15-@R\xffIe\xbd\n/@\xb1r[\xd7|\xce0@\x0eZ\xd8\x1e\xd6\xb8)@\xc1\xc8\x7fl\xcc\xd7\'@\xe2\x8amu`\x1c)@\xa3\xdan\xa4\xdd\x0c&@B\xcd\xc9V\xa6\xa21@\xcc=\xb0v\x895(@m\x95\xee\xf3\x86\x1d*@{\xda&\x0b\x00R7@t\xd9\xe4\xd7wl(@ \x0f\x0c\x90+\xbf\'@\xe0}\x075]\xec.@n\xda\xb2F5\xbd(@\x8b\xc5,\x83\x95H2@S\x9cCv\xd9\xcc(@U\x0e\xcan\x95~(@\xa0\xe4\xe0\xba+\x18+@\x12\x94/\x00\x97\xe7(@`\x0b\xdd.o\xdc(@7\x95\x15\x97Q\xd0(@\x18\x19\x00LwS-@pI\x07BD?+@-d\xd7\x1aL\x021@\xcd\x01_*\xbeC7@\x89jD\x18\xea\xdc)@\xe3\xce\xf7\x81P\x861@\xdc\x9dW\xe7\xb2;&@\xcdy?\x02\xf9\xa7,@\xcb)\xd3B\xbe\x08)@\xa9\xd0\xff\xe9\xef\xcf0@\xddS\xf9\xef2\xc5(@\xd0\x19o-H@1@\xd5\x97\xf5\xee\x9b\xcb%@\x0f\xf0\xc9\xe3\xb5\x1a(@\xfc\r\xa8p\xdfM(@ \xaf;\xc9\x0e\x15+@{=\x7f\xf9\xd6\xdb,@@\xca$\xb3mX/@\x0bPf\xce\xec?-@gx\xa8\xa45L1@\x90GtD+!&@_dH\xf4t\xa5(@A\x9e\xde\xaa2V\'@kvP\x7f<N,@\xc9G\x02W3\x950@\xb8\xa7P\xc4|\x990@\x1b8\x99y\xa7f*@JJ8t|\xc80@.\x114\xbd\x16J-@C;\x94G\xce\x91\'@\x81\x07\xd3>\xdaT(@\xa0\xea_\xb7\xfbc(@/\xb0\x90B\xc9\x16+@>\x83B7\xd8\xc7(@\x898\xf8j\x18J1@k\xf4\xfa=\xb6\x19(@\xe5\x82\x8fR;\x1d(@p\xf3\x06\xdaw\xdc-@\xf3\xe2&\xd4\x9eu(@\x95q\x83\xa5\x14\xbc,@\xc4k\x9f\xde\x08\xd1\'@\xd0\x1f]\xb3\xa1\xc9,@\x10\x8d\x17\x11\xf8\xe8\'@G\x83S\xa64\xc5+@\xdda\x8fr(\x1a+@\xdf\xd1\xff\x03o\xd3,@\xa8cyH.a&@\xacO\x14\xce\xc4\x190@\xdd\xe1#\xb0\x9e\x19(@\x9a\xa1\xe6\xd1\x12\xf3&@_\x95\xcc;Bk,@0\xa4\xa4\xc8\xea=&@t#pI\x08\x80)@}\xac\xf7\xda`:,@%\xf6Q\x83:")@\x08Zj\xf6\xdd\xf2,@z\xb9\x03\xd6\x10J0@\x8b\x89\x12\xfd\xb7#0@\xaa\xb6\xa6\xf4a\x14\'@\xcd\xfa|\xe0YK2@4E\xf3)\xc4\xa10@\xd77\xe7jC\x82-@\xc4\xea\xd6\x16E\x90\'@~\xcem\xe1<T(@6L_\xecQk(@\x90\x1fSt\x14\x08-@\xc1_\x0fa\x0b\xca0@\xfd\xe1\xb4;\xcf\x800@&\xfc:\xd4\x0e(+@\xfa\xbd\xca\x8d\x18\x140@\xc2%\xed\xd9\xc4\xff(@\x82Z\xbe\x9a\x8aa\'@\'\x0f\xf9\x9be\xc90@5\x9b\xfb\xcc\xeca+@ON\x02xe#\'@\x8a\xb1&g<\x1b(@\xd3\xde\x96P\x00\xba/@\xbf\x1d"I\xfd\xd9.@\xe8\xa1o\x9d\xb0\xf7(@<k0x]M1@\x9bN\xe0\xe3a\xb3&@\x9f\\/\xcd\xbbh-@p.\x81vt%&@\xf9CAfD\xff(@\x01\xe55\xc2y=(@1\x13\xa8\xfd*\xed-@\x9e\xb4\xd0QT\xd2)@\x81\x9b-\xe7\x9c/\'@\xb2j\xfa\xaa"\xee,@f\xbf\xa1dVi+@\x12\xb7\x0c\xff2\x0c2@]\x92\x8a\xe8w\xcb4@\x11\xe0\xd00?\xef(@\xfe\xff\x00\x9d\xd9p(@\xe5&\xa9$Ob(@*D\x86\xff}Q&@\x9b\xa0t]q\n(@s\xa0\xacA\x1231@3\xb4\xee\xac6-*@\x9b\xbe\x13\xdd\x1e\xfa0@%m\xe6\xf89\xaa,@\x0eg\xb5\xc7\xa7\xf5(@\x7f\x07\xe1\x05\xc9?.@\xa5`YF\xe9w/@$\x96\xdc+\xf7O)@\x99\xe7\x1e\x15\xe1\x86&@J\xe0\x19~2\x06(@\xbe\xf1mQ\xc2\x8d7@\xb0>\ni\xfc\xee&@!,G\xe4\xc0\xb4)@\xc1\xfa\xfa7\x0e\xbf(@\xe4\xb7\x81-j\xc8-@&\x94V"/\xc7,@\x87\xaf"<\x93\xd8(@e+\x15y\x1b\xd0,@R_\xdf\xb6;\x01.@N\xa5\x1a\xcd@\xff(@X\xf6\x1e\xed\xbb\x10)@gp\xfa\x89N\x00\'@\xd3}\xf5Z\xca\xd8\'@\xd4c\xff\x909\xee,@\xde\xdc&\xa4\xec\xa2)@\x14\xe7R\xc2>\x05\'@\xfe\x96v\t\xe7Y&@`V3]jg2@\x9a\x1f\xee\xd3\xaa\x1b+@\xbb\xba\xb8\x17\xbd\t)@KB\x0f\xb4 \x8f(@\'\xa6\x88\xfb\x93K(@\x8d\xc5\xc5\xce\xb7\x180@U\xb6\xae\x90\xfcc(@\x83\x1b\xa7\x7f\xe2\xc8)@\x08B}sw\x82(@\x8fm\x17\\\xeb\x84(@\xf2\x99K\x9e1^,@}\xbf\xd6\'\x86\xe1\'@U\x9a\xa7\xcd\x84\n&@G\\\x82\x1f1))@\x8a\x84\xac\xf4\x0c\xec,@\x0c\xb9e\xbe\xc0G/@Py\xf4\xa1g"\'@\xa4\x0b:\x14Y\xc4(@\x05\xb1\xb0i\xe9\x0e)@\xc4u\xaf\xfc\x00r(@V\x90\x1eX>\xc3)@\xf0\xa8\xdc\x1e.\xf6-@\xf9\r\xa0I\xfex2@"\xd8\xf1\xb6\xd3$)@\xe5\x8b\xe6\xf8WH%@\xd6\x1b\x8a\xbb^\xb9\'@\xc4\xf8\xce\xca\xc2Q\'@\x8bY\x16e\x8d40@5\xba\x1dIy\x04)@\xda\x98\xb4\x7f\xe11*@\x88\x9e\n\x99\x18\xf1/@\xc0\x99\xce\x1d{A\'@*\xb7\xaa5\x07\x0f)@St\xf5\xb1\xfb\xb9&@XJmL\\h-@\xbe\xc4\xfe\xa8\xfb\xc91@M&p\xc6\x10\xaa\'@drgIV\xb7)@m~\x03k\xee\x81,@Lq\xbcw+M1@@q\xedm]\xed/@\x81\'\x9b!\xa3l(@S*R\x12\x82P1@[\x8e\xa0\xe1\x0e\xcc1@\x9c\xdetk$\xa1/@\xa5\xea\xde\x89\xbe\xe1/@\xfb\xe5\x9e\x84\xa7d,@\xe5\x92uC\\\xaa&@\x81R_[A\xa0\'@\xae\xdch\xa4\xcad-@\xf4\x0c\xc1\xfe\xa4\x19+@q\x93\x01!8\xdb(@3\xef\xc7\xbf\xc7\xc51@\xa6\xd41\x18&\x8a+@\xb2\xb89\xc4/\xab\'@\xa5t*S|\xc3(@\xabs\xc0\x98\x88\xeb/@\xcf\xda\xec\xea%\xfe0@\x84\xd8&\xf0q\xa0(@\x84\x8aU\xa2\xf9\x15)@\xe5\xd7j\xacg\xfd\'@\x9a\xe1\x18\x99\\\x1b0@`\x0b\xeezr\xe50@\x0b\xbe\xfen\x83\x9f\'@\xb3\\>\xe9l()@\x86C\xabwa\x98(@~\xf0\x93K\xbb\xe7*@\x99\x8d\xf2{\xe5\xbd*@&\xfc/\xb4\xd1\x100@\xe8\x0c>:\xaa\xa3&@\xf4\xee<\x7f\x12\x987@\x1e\x18\xb4\x9f\xa4\xae)@\x15\xad\x0c\xc4{\x10.@\xc5\xa6\xe6\x88r\xa7(@"\x1cmW V\'@\xa2\xfc\r\xb3\xa6\xf8.@\xa2\x91\xb6\x81\x87\x070@\xc9\x1e\xc5\xec\xc4\x9d(@\xd8av\xe8}\xe0%@\x9e,t\x829B-@\x83\xd5\xe9\xee\xfc\x1c)@\x8dt\xadm\x84\xd1*@\xbc\xa8\x93\x9d""&@\x86_H\xc0\xf2\xea&@\x0e\x16\xc3\x1fPx-@\xba\xc8]_\xcd\xe7%@\x969\xf07\xea9\'@\xfd}\xab\x9e\xdcJ0@/\x93k\x87d\xa0-@\x94=yu\xf3\xa3-@\xd1\xa2Lb\xfdY-@\xb6hv\x14\x84V-@6\xf8c\xee\xb4:-@\x13R(\x14\x1e\xf9.@\xcb\xf7\xb1\xd7\x7f\x9f(@$\xa4,\xb4\x8d\xda0@\x1a\x9fu\x85\x14s-@\x0f\x06\x19\xcb\x8dd(@\xf4\xe7W?\xed\x87\'@\x9f\xf3L@\xae\xec+@\xe8\x16d\xad\xaf\x1f-@\xfd\xa9\xd7ul\x18&@\xb0\xc5\xfb\xbeY\x110@2-\xc3)\xf3\xec&@a\xff\xc3\xc5\xaaK\'@N\x1a\xe3\x91P\x921@W<\x89,00%@\xc7\x8af\xc7\xf5R+@@D\xc7\xd11\x8c%@>\x94p\xc5\xec\x8f%@[\xa1\x97\'\x84~*@\xd0|\x8aAJQ*@?AR\xa8r\'/@\x7f\xe2\xac\xaa\\\x9f-@_P"qS\xfa)@\x00i\x978\xb1\x8f%@\xb6\xc7:\x12\xfe\xcf0@\xacG\x8aC4\x161@C\x87.\xccR\xf80@\xfd\x00\xac9le\'@{\xc5\xe9#\x89\x92+@&9^\xf9\xf4\xb2*@\xeer\x19\x87j\x171@\x0e\xd2a\x9fy\x8d/@\xa2p\xe3\xbd\xdd\xd0)@\x94\x80\t^\xd2\xba&@\xda\xf0k\xc8M\x147@\xb3\tI\x9e.\xd4/@\xf7\xdb\x9bM{\xc9*@\xfa\t\xd5d\x89\x1a+@\xd4\x08\xda\x17\x89_0@sB\xa1V\xb7w(@"U\x94P\x88\x0b.@v\xf8\xc3\xc1\xf6\x8a(@f-\xb6\x94\xe8\x8e\'@\xb3}\xb6\xd9\xe0\x82.@v\xa9i\x15\x9c\xc4+@\x8dD\xa4\xfe*\xc4,@y\x15\x89\\\x84\x8b+@\xf5\xe89W@/+@\x89A@\xea\x9b\x971@\x8c=\xaf\x8d>\xe71@\x19\x18\x03\xa1\xe5\x02&@\xb1\xe4\xe6\xd2\xfa_1@\x12\xb5\xf34\xd5\xed-@\xde\xdd\xd4\xb5\xc5p1@8\x9a\xc1\n\xf6\xac0@az\x94\x1e\x93\xd2/@\xca\xbb\xa4:x\xbb&@6\xac0\x9c}\xb6&@0\x11\xff\xb4\xcf\xf6(@\xa9\xf8Ep\x13\x180@1\x91\x97\xebx61@\xaf\xa0v\xaah\xb60@y$\x0e\x832\xac,@\xe6\x1fL\xa9\xba\xb8*@\x9d\x0c%\x8c\xda\xc2-@Kzz\xceR\x871@\xdb\x86u\xcbM\x8b,@\xaf\x93>\xf5Bb\'@\xf07\x18x\xc0<*@\xb4Z\x8f\xe1\xbc\xa02@\x98\x19\xa8.\xca\x06\'@\x13\xff\xb5\x8d\xeb\xa90@\xe5+\xe0\x06\xe5J4@2g\xd2\x02mJ(@$\xc6\x8a\xae\xadq.@\xde\x0e&\xc9\x8eH)@\x9dr\xd9\x85CA,@\xf9\xfa\x0e\ni\xe82@\x87\xc4\\Y_\xf60@\xf7$\x9c\xd0\xd8\x100@\xc5\xb1\xef\xeb\x87\xad0@\xc9\xfdR\xe3"\x8e(@\xde\xbd@f\x0c\xe5&@\x1ey\xc3\x93\xd5\xf9-@u\n\xd1-\xd8\xa3&@z\xce\xef\xe2\xc2\xee0@jX\xfez\xcc\x100@\x10{-\xa35\x161@\xba\xfc\xe0QT\x82(@<Bn\xa6\xb7\xa9)@$9\xd6\xc4\xf53.@\x93\xfa\xf3\xfeZ\x00*@l\x15@T!\xe0*@L\x1b\xb4m\xf0"/@\xc1X;\xe1\x8d\xbb0@\nflZ\xbc&3@\x18>rAq\x15\'@^\x01@kb\xee,@Z\xfb\xd8\xff\x8d`&@\x88\x85\xa7\x1a\x9b\x7f)@4\'b\x01i\xee\'@%\xac\xf3\xae1\xed(@\xebk\x85\xb4\xd5\xb90@\xafY\x0f1\xcb\x891@\x05\xb8hN]\xc0,@\xe8\xfaIC\x03\xf0)@\xfc\xe7\x1b\xd9O\xa8-@`\xa1\xdd\xc1\x0c\xb2(@\xbe\xd2w\xbfZQ*@\xbc\xff\xe7\xe0z\x12)@\x86H\xaac\xccn)@hB\xe0\t\xf4:.@\x17\xda\xb3r7\xdd(@\xd0i\x19\r\xbc\x86\'@\x14\xa8\xa0zO\xc5)@k.\xf6\x93\xfe(&@\xe94\xf1\x9bI\xd4-@\xcd\xcf\xe6,\xf9<0@\x08\xb6\xb5\xad\\\x12)@|\xe1\x1a1l\'(@ \xf5\xef\xde\xb2\x82\'@\x83%\x0b\x83\x1f\x0c(@\xac\xf2\xb0\x9fD\x8b(@V\x8a!o\x1c>0@Z\xce\x8a\xa3\xd1\x05-@\xfa\xe2\xcf\xc1\xb2\x18+@\xb5\x12&\x1f\t\xce0@c\xc1V\x13\x87\xfc/@\x07sI\xcd5\xcc\'@9k\xf9m\x00$,@\xa4\xed\xc0\xfbg\xf7(@\xf9\x0eo\xa6\x83\x08-@y\xc8sD\r\x8d&@\x8dp\xcf\xdfCZ*@\nv\x8b\x02\x17),@\x88js<\xdcU)@7\x0efF\xa4\x05.@\xf6\xffm\x1d\x90b&@TS\x07\xe6&1,@N\x07L\x9e\x88\xe1,@\xe6\xca\x066\n~1@&Tst\x854)@\xc0r\x06\xbd\xefZ)@\x04\xaf\x16\xf0c9*@\x15\xfb\x04cU\x047@\x89\x9b\xa14`+)@6\xdbD,\x08\x90\'@mtr\xe8\xec\x961@\xf5\x9e\x1b\xff\xb8y,@\xe7b\x15\x0c=r0@U\x82\x82\x1e8%,@\xf6aE\xda\xa2\xb5\'@l\x05e\x90y\x1a,@\xe7\xe1\xc5\xf11/0@\x9d\x16\x05\xfc\x0b\xbd-@f\xa4x\xf0\xec\xbb)@\xe4\x921\xdc\xa9\x9b%@\xd1pw.\xa4.\'@d\x16\xfa\x12\x97\xd1%@~\xa6\xb3g\xc1\x8e0@\x19\x9a\xed\xc2\xc62)@\xa8A\xe3I\xef`0@\xd2\xc4{D\x8e\xb6(@\xf3Qs\x90\xca",@\xd9\xa7\x80\x817x\'@2\xed\x01\x08\x9fA-@\xd9a\x92ZZ\x001@\xcc\xa7\x81Z\xe4\x95\'@\x8c-SK2P\'@\xfa\xde,\xd9?x+@\xa0\x0f\xcax\xf7\xce(@\xd2\'[A\x1f(.@\x9f=\xaaL7\xd60@\x8b\x8b:d\x89%1@e\xa8\x0b\x1e\x15l1@\xab\xb7\xfav\x03\x8b.@\x1c\xf8\xbe\xc6=\xa22@\xf10]\xda9S.@"m|\xa6\xbd\xf60@\xdbYh\xc3v\xba.@8rp\xc4\x90\xbb0@\x17\xfd\xce\xd8\x82{0@\xec\x86\xed\x8c!5.@(\xa5U\xd4\x8d\xf0,@\xed\x98\xe3\xf5\x1dL1@\x0f\xc2\xb6\x93x\xf3+@\xa8\xd7\xe1\x18\xa1o1@iI\xbcci\xe10@,W-\x90}\r\'@:h\xe6\x9e\xb0\x01*@\x8fN@\xf0\x9a .@\\1\xf1\x83$\x18.@ \x06:"G>2@\x9d&\x8b\x9epA1@M\xd8\xc2w\xff\xa0.@$\xa6\x94\xa8\x8fP,@c\xafo\x0e!\x962@#\xc9dCU(-@4:\xf06l\xe7-@\x9b\x1bx\xec\x02\x06/@\xd2\xea\xe6\xdc\x1c\xd41@\'\xa7\xbf\x9a\xfc\x19)@\xf1_*\x10s\xb60@\x86J\x80\xe5\xe2\xed1@\xb3\xe6\xbe\xd34\xe9(@\xba\x05\xfc\xb6\x9f\x8d/@^\xe1\xfep\x00\xb5*@\xdb8sR\x8c\xa13@\x97n\x12\x86?\xea)@L\t\x17\xce\xc2\x0e,@9o\xe1\xaa\xe0\xbf,@\x93Sy\x98\xdf?.@\xb7\xfd\xdf}\x89\xa43@\xe2J\xc2|\x06\x1d.@\x0f0"\xb8\x8eB)@_/3\xca\x0c!.@z\x9c\xf3e\x87\x9d3@u\x16\xc3\x181}/@Do\x80Q\xa7\xa61@\xedu"\x9d\x9a\xc61@\x16\'\\\x17\x05\xde)@\x97\x8e\x1b\r;$/@\x17\x98\xe7]\x1dn)@\xed\x11\x19I"\xb53@\xe7P\xf4\xe47\xed\'@\xdd\xf9\xdc$b\xca*@b\xb5dp\xde\xe40@\xf4RM[\xce\xd2)@\xed\x02\x1c\x92WA0@\x0e7\x86\xa7e\x91/@X\xd76\xd3\xd8\xfb1@ \x05\xa4\xd4\x8c\xfe%@$s\ra\xfb5(@n\x1a\x7f(\xb21.@\xce=j\xbaT\x0f(@\x07\xe1\xd9Np\xf2)@\x8a\x95\xf3\xc0I\xfb\'@y\x0f\xd5\x17\xf6\xf71@\x15\x9c\x84\xa9s\x91)@a\xb3\x15\xe8\xde\xb7(@\x84\xd9\x8f\tZ?0@\r\xfb\xa3\xfa&\x820@+9\x1b\x03,\x06(@\xd5\xc1\x86u\x8e\x971@\x7fF\xb0\xa1"\x04+@\xe1\xd3\xee_\xc7\x9d+@?\x06\x7f\x15670@\x03\xaf\xc8\xab\x9e&+@o0\xd0\xea \xf3%@\x9a\xe6\xd4\x93\xa6\x0c1@YhX3;\x9b&@\xbf\x01\xa1:UP&@\x18\x14\x9e\x17\xed\xa6,@\xe9\x9f\xc8\xaf\xd6y/@\xa27!\xe9\xb6\xb0(@%\x84\x9f\xf5\xa6\xe1-@o\xaf\x94e\x88E2@\x11\x1fh\x9f\xa4\xa9)@\xe2\x89\xf39\x89\'(@\x84\xcc\xd10`\xa2)@"I\xe9\xe1\x11\xe0)@\xcd\xfa\xfd\'\xd7\xb1)@\\fM\xee7<(@\xaf\x19\xbc\x1fB\x17)@\xfbE\xc5\xbb\xce\x9b+@g\xb6\x84\xc4\xdc\x8f,@Y\xe9\x0f\x01\xbdq%@b\xfc\x89\xb9\xca\x95.@zN\x9a\xebH7)@I\x9bp\xf8\xb9[-@\x98K`\xffo\xc8%@\xce\xf43\x1d\x85\xa7,@\t^W\xdb\xfc\x8e*@\xcdq\x8b\xb9;\xa6(@Z\xcec\x94\x1e9)@\x92\x07i\xa3}\xe82@WCI\xe6R%)@[Z\xdb\xaf7\xf7-@M\x91\xed\x8a\xcf\x17\'@\x8ehh\xae\xd8t0@\x16\xf5]\xe2\x07\xb7&@7\xfd\xc7\xf0\xd5T.@\x83C:\x99}!.@&9q\r"n/@\x0f _\x8a\xfc\xd5%@\xde\xde\x83Kx\x89(@\xfb\xbf\x9d\xbag<.@m\xb2\x9c\tv\xfd3@\xac\xb2M\x0e\xf4\xc5&@V\xa2\x9f\xc8\xb0\xc3&@\xe6\xd39\x14\x01p)@\x82&\x84;\x08\xc6%@U\xf10\xf7\xb2\x8f+@\x94\x8e\x91\xb8\xbf\xe40@\xef\xdf\x95n\xed\x850@!\xdc\xb0a\x15Y)@4\x08\xe1\x1a\x9f\xef(@F\xd0\xd6\xae\x80\xd4/@\x9f\xd5k0\xbat&@4\xd1(\x1f\x8c\x80.@\xbf\xa9\x11 \x95H-@\x03\xdd\xe5\x8b I0@ \x8fK\xa8\xc4S-@\xac\xb5M\xee\x93\xda(@:\x97\x979\x07p)@w[u\xb0\xd1\x171@o\t\xf2\x17F (@X\x1c7XU\xe9%@\x01\xc7y\x7f\xa101@Fr=X\x1b\x1e(@\xd2\xd5w\xf56t)@\xd4H$\x0e\xaf\xb21@\xe1\xe9\xfc\xc5\xc2")@z%^\x83\\{&@\x81\xd6\xa7\xbd\x98\xaa0@D\x04\x93\x8e\x82\x0b-@\xf3)\x18\x19\xbc")@}\xc8\x97`\xd3\xc2-@\xce\x9b\xb8\x03\x81+(@Kz8+{3)@\xf7\x15%e\xf7\')@\xae\xbcE\xe2\x87]0@\xf3\xf8\xbbX\x8452@\x8d0\x1f\xc5\x13\xff(@\xf4\x18\xf2\xc2T]&@g\xc1S\xd05\x88&@K\xefo\x0b\x12\xe1,@G\xa4*\x8c\xeb&)@\xaf\xa9_\xc8\x86\x02/@\x034X\xe6\xdf%)@^\xc2\xab\xcc\xbem(@A\xd8\x82&\x0eF0@2\\\xab\x8e?\x03)@\xbc\x05\x99B\xe5\x97(@\x059\x85\xb6-,)@\xdf\xfb\x18\xeep\xef/@\x8d\x86\x9c-\x85\x060@\xda\xbb\x99\xaa\xcd\xde/@,\\\x08\xc3\xa2\x80(@J\xbc3Q&\x16)@Kd\xeeb\x1c:&@n\x0c\xf42e\x8d)@dBr\x89\xa0\xa7(@QM\xbe\xa8\x1f\x9e(@\xa4\xee`\x9d\x99\xcd0@\xd0}\x9a\xd6\x1bR&@%\x8d\xa7:3\xa0(@/\x16~\xa3\xad\x83(@\x98\xc0\x0f\'\x01\xc3(@wW\x86\xb1\xa0\xa8(@\x8b\x87\xd1\xd4\xc4\x98(@\xf9S\xe5Z\xc320@F\xe2\xbeWE60@\x04\xcc\xf99\x12()@5\xbe\xff\x94:,/@p\x81\x19\xd7\xc1\xe6%@\xd2K\x1f\xf6\x10L&@\x94J\xf6\xb6\x1f\xc6(@\xb5\xb8\x7f\xc3\xd5\xfa(@CC\xf2N\xf2g.@\xa0\x12^#bz2@\xa3\x83\xac\x04\xe9\xf9%@d\x11h\xa9\xd3K&@f3\xfb\xc0\xd9\x0e)@\x8fev\xa932/@\x8c*\x18\xcfFG/@\xa4!\xf9\xe4\xfe\xc3(@t\xf3\xa2,\xcf\r)@\x9c\xd3\xed\xa1 a&@t\x1cl\x19\xa8t2@\x103R\xd8\x18y/@\n8~\xe9\xffW(@Z>\xea\xcb\xc0e(@0xx\xa8\x8f\xda/@%\xa3\xb6\xab\x9c$/@\x11\xb3$}\x91\x88-@pb\xc9Q>_(@j0\xd4\xd7\xf1_/@\x95-\x14\xf31_&@\xd3\xe0\xa1\xe3\xf7\xc3(@HE\xb5\xb2\xc4\xed%@N|\xf3\xf5\xbd\xaa-@\xbd0B\xfb#\xf5%@C\r\x9eq\xfe\x82-@\x96\x13\x83\xd6\r~(@\xe6i\xa1\xe3\x9c\x1a)@\xc1PA\xae\xf9c&@\xe7\x8c!\\pP&@\xc0\x0f\xa8S\x9fC(@P\xae\x89\xed\xa9\xd0(@\x9f\x95Lj\xcf&0@\xb8\x18\xdcK\xa5c&@\xa6\xb2\x9a\xb8\xd5X(@\xef\x92LM`U\'@\x1a\x83/\xe8\x02Q.@\x17\x13\xa4\x7f\x06\x8c,@\n\x0e\xadPC\x94(@\xfc%I\xa5\xca\x18/@\xf3\xb7\xac\xa0{=(@\xcc\xa0\xb3s\x141-@P\xf4\xec\x04L\xd03@\x8c\xa4\xc5\xcf\x85"/@^\x88\r\x8bYr(@6\xbe\x0f\t7\xbf%@\x02\x90\xd8\xf1\xea}(@\xa7\x97V\xbb1\xd6,@3E\xcf\xcd\xfbJ&@\x8e\x90\xe9\xba\x83\xaa(@1\xccn\xa8\x01\xdb1@\x9fR\xcfZ?\xb7(@/\xbb\x1a\x8b\xcc\xab+@3L\xc8Zk\x8a,@\x84\x99\x191\xf12&@W\xf9\xe8d\x0b\xeb6@\xcd\x9bl\x9eyH0@\xf8b\xc7s\x96\xec&@\x1a\xbe\x99rP\xb5+@Z\xaa\x91\x8e\xf3\xf4,@\xcc\x99\x88\xcd\xb7\x9e-@\xd1qL\x02\xffA)@16\x86\x9cA\x060@\xf1.\x1e;\xee\xf4.@Cn\x88\xcc/\xa40@N\xcd\xb2c8\x84(@\xc8n\xd0\xb1V\xfe,@\xd6e\xb8T\x08\xa10@l\x02P\xe0\x01q/@\x13hz:*\x92/@\xa0\x04]\x15\'\x0f\'@\x92\x97\xefY\x0f\xb4(@\xdd\xbf\xaeP\x11\xa7-@\x1b\xe9\xae\x00\xec\x18\'@\x81T\x9c\xe1\x9c\x18-@\x85L\xd3\x1e\xfcM.@H\xe4\xd0\x96\x1f\xb7-@Sj\x0f\xcd\x12R(@\xde\x95bV\xf9\xbe+@N\xe8M\x17\xbb\x92-@\x98$\xb3\xd0\x9a\x021@rfg\x14\xb6\xf5%@g&\xaa!\x90\x86\'@y\xbc\x0eU|\xa3/@\x05\x988\xc68\xda,@\x87t\te\x81\xd3%@U\xf9\x95:\x99\x88\'@s\x91\x1f\x1e\x9eE.@\x0cp!6\x1c\xaa/@\xde\xb3\xfd\xe1\xb4\xed0@7\xe2\xcd\xdep\xe5(@.j>C}\x85-@\x011\x04\xda\xf3\xfa&@\x00\x7f4\x94\xe9Y*@\x8a\xefln\xf9\xc7/@-yR\xe3w\x08,@$<\xa6\x90\xeb[-@nh\xeaF\xf3\xf5%@\xbd\x1e\xa1\xd8\xa5\x1c-@C\x9es\xbd\x809/@\x1c\\\xe2\x02\xf4\xd5-@*\xb7\x84w\xca\x07\'@\xb7\xdd\x18]^\xbb/@\xeb-\x10\xe1\xf6\x7f(@\xe3\xa49\xf8Ac0@6\x92\xece\x95\xaf0@T3\xe6+\xe3\xc1(@&\xf9\xd1\xe9\xdf\xca%@\x8e\\\xe6G?\xd8(@q\xeb\xc5"%\xe7(@Ry\r\x1ai,,@\x91\x82\x80\xe0t\x9a\'@\xbe\xb5\x0e\x11\xfd\xae,@\x18\x15\xd8-\x95\x0f,@M!:\xd1\x15{,@\xef~P\x9e\xa5\xd7%@\x17\xed\x0e\xc6\xa0(0@\xe0\xe9\xedX\xd7\x940@\x001\xe3\x80\x9e\xa5,@\xb3\x91_y\x8c\xed(@\x17(\xdc\x83\xc4\xc1-@\xc0p\xc1gY%(@\x96\x0cU<\xd2\xec-@\xfd[\xfe+\xbe\xf6%@\xa1\xae\xb5\xfa\x01\x81,@\x0f9\xbaF\x93\xe9%@\xb8\x0e\x088\x9b\xcd(@\x8e\x17ahz\xfc(@\xf6D/\xad\x82\x1d.@\xf9\xb9\xc3p.;*@\x9a\x08?\xe4\xbb}(@\x94\xa7\x7f\xde=\x8e*@%z\xdbSy\xfb0@\xaek:\xe5\xcd\xd0(@3\xc1\x11\xf1y\x0c&@\x92\xba9\xb8S\xd8-@\xe6}u\xea>C-@\x89\xdf\x87vB2\'@\xff\x9f\xf70.\x9f.@\x8e"\x9fQ\xbd&+@\xcat\x01\xd2\xf0\xd5+@?Q4\xf8a\xfa(@2r\xf4/\xe0D)@O"\xab\x89>\xc2+@\x18\xb2"\xb2\xfay,@\xf4\xaf\xdb\xae\xaa\xd0\'@\xffD\x94>\xf0C+@\xb7\x07\xb9\xbf\x10\xec*@a\xee\xd6\xf4\xb5t)@\xb8\x1e,H\xb2\x9d(@\x0e\x91\x8e5j\x8e+@\xae\xc9SV\xa6\xce(@`\xba\x10\xcf\xf6\xab(@\xca\xf3$\x93T\x14(@\xd3\x91~\xc6\x9d~/@\xd7\x84\x07\xcd{p-@7\x96T0P\x86+@2\xa3l\x10\xdf\x85,@\xa4\xc9t#&\x83-@\xa7\x99\xee\xe3\xd1q-@\xcf\xa1\xb6\xec)"(@\xf1}f\x14;@(@\x90\x00\xe9\xeb\xac\xfe(@j\t\xbfX\x88\xcf+@\xaf/lt\x05\x96-@\xc8\xbe\xa1\xc7F\xef0@\xf7\xb4/\x95d\x81+@\r\xf8{\xd3\xa2<-@\xefPq\xa1oE-@\x81\x17\xc2#\xe8\xad-@\xa2\x98\xbc\x96\x9bF(@x\xfe\xec\x02\xfe\xa5(@}|b\xaf\xc0\x0f)@-\x81\xf6\xd7\x0bW,@\x07\xc5\x9f\x15\x06\xb6(@)UJQx\x98\'@ u\xf7\xa8\x94\xa4(@\xa3\xecb6\x86\x90(@\xfc\x9d\x89\x01\xe3\xc6/@\xda\xf7\x1c\xe8%\xba-@\x00{\xd8[\nN/@\xffU1\xfe\x11\xa10@\x11 "R\xf0\xf80@Z\xa8\xc1\x81V\x98,@\x91\x89\xe9\xef\x1au(@\xeb\xc6=/\x8c\xaf(@\x1f\xd1\x8dP\xcc\xa60@\x11\xe9VmD\x94*@j\xce\xd0\x88\x9d\xa5+@\xc2\xb0Igr\xd90@6\xd9Lf_\xd6*@\xe4\xbf\r\x19\xfe\x96-@\x98\xc9\xdf\xf1\xab\xef)@\xfc\x11\xd3t\x83\xa0(@%\x10D\x97Kl(@A\'`\x91"H.@\xa7\xa5\n\xc6i\x9f-@\x0e\\u\xc1\xc7\x01.@N[\x92I8\xbb%@\xa4\x91^\x98g\xec-@q\xf8\x0e\xccQ\xab0@,\xc1\xf0q\xc7-*@ \x85\x99\x16\xea\xfd-@\x7f\xb5|\xd8#\xc53@\xe0\xb5\xdd\xc7\xb8\xf0-@\xce\xc8&\xfdU5/@\xd8\'\x95K\xba{6@(\xba]SY\xc7%@\x7f\xa7H\x19\xe4\xdb0@\x82\xc0.&\xd9\xec-@\xdfN\xedH\xae\xcc%@\x0f\xa7K\x9f\x11\xd1%@\xe9\xbc\x96\xd2/\xa2*@\xb4\x9a\\Ha\x90*@G\x14<\x81e\xc7*@\xd0\x1e\xd1\xba\xc1y(@\xa2"\xc3l\x04\xc9\'@x\xfeJ:\x9e\x86(@\xa7\'Z\xf5\xea\xa9,@\x9b\x86\x00c\xfa\xe9*@\xe7>WW\xf0R,@\x89\xc8*\x1b\x972-@s#\xf3\xf8\x1f\xe5&@\x0f\x86\xbb\'\xf6\xb30@\xb3\x8e\x95\x1aN\xc4+@a\x91d\x0e\xb5\x98&@\xe2\x13^\x0b\xda\x9b/@\xd5#\xca\'\t\xb0,@T\xc47<\x96\xb2,@v?\xfa\xf0\x9e{)@b\x8a\xb4xJ#(@Gc\x94E\x85\xd4+@j\x12\xcd\xe8\x1b\r&@\xa1\xb4\xa1\xcf\x90b&@\xbb\xfc\xc4\xb5(x1@\xe4\xa8\xbc?t\xa8%@\'\xd1\xc2\xa2xR.@)\x06\xa6TI\x16(@.2\xc9\xfb\x8dg2@\xfe\xd5\x92]\x91\x08&@N$\xfc|\xd0~(@\x9eU\xc7\xf2P\xac0@7\xa9\xc8\xd4B\xb40@Y\x19\xfdz\xb4-&@\x91\x8et\x83\xa0P&@t\xe6y\xbeD\xa5)@x\xf6\x83\xf7\xc2y*@\xef\xe2a\x188D/@\x07\\\xcd\x8dFU,@s`\xc6\x9ay&,@{\x0fs\xc9dX(@\xcf\xa1\x94\xe00\xb1%@\x8b\xad9\xc2\xfd\xcf%@\xe9\xbb\xef\x0f\xa2\xf5\'@\x03\xe2f\xb3\xa2U*@t-V\x8e\x81\xc7*@y@\xa2E\xf1o)@\x9b\x03I\xa7A\xc80@\xde8\x1a\xbc\xa6\x01.@\x94\r\xf2\x89\x014.@\xdc!\\\x044\x19(@\xf1\xf7\xa7T\xfd\xcd0@\xc5\xd3L?\x03#3@W\xad\x88,\x89s0@ \t\xb6m\x86\x87-@J\x14\x153\xab\x9f/@\xaeX\xf4\xb2%\xef.@\x8a\x82\'\xb4\x08V,@\x9c\xf9XKWJ&@\xbee^\xe0\xe0\xcf0@Ga\xbb\x1e@\xa2/@N\x1a/\xa8\x0f\xd80@\xd1<b\xf2%\xa8-@\xd2\x03\xbdj\x94!1@\x89\'w\xd6].&@q\t \xe4:\x04(@8\x10\x7f\x83\x16x*@\xfa\xaa\x8c\xa7\xcc\xc9,@\x9e\xba\x9b\xdcw\xbb-@\x85:\xf8\xeb\xa1\x15.@R\x05L\x18\xb7\x9c-@\xdf\x9fp\xfb\x11},@\xfc\x9b\x7f\xf8O\x85%@\xaa\xbdOvim&@hm\xad\xc3\xbe\xe7(@\xe6\xe6\xda\xff\x19\xd60@x|\xbc>]\x8b*@\x8fO\xf7\xa6\xdfx%@$R\xb3\x1f&\x07(@c\xaecA\xb8\xac&@\xdfr8\xe5?\xbe&@\xbe\xb3\xa2\x95?U*@\xf8B\x0eF57&@l\xd3S\xb7c\xd7%@\xd5\xc6j\x11\'S*@\x9e\xff~\x9bO\x151@\xb2\xc3\xcfI\xa6\xb5-@x\xcc\xbdB\x08\xb4/@\x07I\xa6\x04D\xff&@~ <I\xdb\x1b/@\x90m\xf8\xcd:\xed+@"\xb8\x15T\xbaQ/@Oc6\xb5\xe6\xd9&@\xa3l`\x8fl\x950@\xd3]$0 \xc6-@Y\xe30\x8an\x14+@\xcc\x11R\xe9\xed%,@\xb4t\xcd^\\\xe20@\x90\xe8\xa2=\xe8\xd3*@*&\x91&_\xbd%@0\xa7\x94\xe9\xc9\x022@\xac\xe5\xef\xb4\xe7\xf2\'@%G\xca3\'\xc8,@r\xbc\nU$\x02\'@\x90\xe9\xea\xa3@\x9e0@&\xbe4i\xe6\x9f,@\xf2\x8d+\x1a\xddP.@\xb1\xb5\x1a\xe6\\\x1d1@\x1d"\xa1\xa7\x1f/(@*G\x86\xe7\xa8\x80-@\x9c\xebg\xa3<\x83(@\x14\xc4mku\xcf-@\x17C\xeb2Eg&@\xd2\xb9\xc8\xf6T\xee0@\xf4\x91\xb7\x7fg(1@s\xe6\xaey\xdf\x88(@T]J|\xa8\xa40@\xe2N\xa2\xe2g\x07\'@\x1b\xea\xab\x9e>K-@KI^U\x08=.@\xb8\xf9!~\x18\xfd\'@\xa5X\t\xa7\xbe\x85+@\xb9f\x08T\x04(\'@\r\xab\x8add\xba(@\x9eb\xe5\xdfC\xa8,@N\xb8\xbe\x10\x1b\xa2/@zQy1\xf7\xbe-@\xdc\xfd\xc98\xb9f*@\xe9\xd5D+\x00H)@ls\xe2bkJ0@\x08\xff\x16p5~*@\xa4\xbaC\x07\xbe\xaa/@4)\xb2\xf9I\x0f\'@\xddc3\xad\xe6B,@\xe0\xa0\x93\x949\xcc0@h=\xfa\xf6*\xe3&@Y\xf2rZ\xaf\x08*@\tp\x14\'Z\xe1-@K\x9b\x17HFF2@\x9aB1\xaag\xff0@C?\x87\xb6\x1b\x97)@\xa4\xef\xf6OyC*@U\xcbu\x86\xc9\xcb&@zTh\xb6\xb3\xef&@\xc2C\xfa\x98\xfc\r*@\xaf\x89e;%m*@~\xbfms7\xda-@}\x9d A\xd4\xc0)@2!;@N\xc4/@\x0f\x04\x05~u\xb2%@\x04T\xaf\x1f\x96!-@\xad\xec\xca\x03\xf7)(@\x85\x0cq\x8c\xf6y*@\xa3\x08Q\x01rg-@\x8f\x7f\x85\x9dC\xc20@\xdd\xc5bo\x87\xc2%@\xd1\x05\xa0\xa5CR&@2\xfe{\xe1\x93q\'@,y\x07\xeb\xe2\x1f-@t\x1c\xc5n\xd8l-@\xbdSd\x91\xf8\xdb-@9\x11Q,|Y1@Z!:}r\x950@>\xc3\xf22\xd0\xd2%@\xd1\xfaWa\xabu*@\xdf\xacX$\xbbl1@F\x9a_\xcd\x93\xb3-@f\xfd\x9f\xfd\xcdI*@/\x8a\xc5\x1e\xf4c\'@\xc5\x92\xe3U\xe1\x1d*@\xc4D\xbc?\\U(@\x82\x1c\x0f\x1cSS-@\xd44\x83\xe5\x13\xd00@Q"\xd6r{\x85)@\xb1\x94s\xe2\xdc\x97*@\xf7\x15\xe8[\xb9g*@^wQ\xd45M-@w\xfe\xfe\xe2Fg-@\xd2\x16V\xb1J\xb81@\x8b\xbb\x89^\xa9\xd2%@.\xe3\xa0\xc5\xf5\xa81@\x9cLx\x92\x95\x021@\xd5\xb9nf\xf5e,@\x9e\xd6s\xb6\x03~2@6i_\xc2\xee01@\x9f\xf3\xff\xbb\x7f31@\x95s\xa5\x1e/\xa7/@\xed\xadz\x83+Z\'@<\x8c\xdb7\xde[*@b\x82\x80\xc8\xd7\x11-@\x84\xe1\xd7\xe8:\x17/@\\\x7f;\xf4 3*@J\xdf0\xd4;p-@\x91\x93KUV\x8e,@\xeb.[\xf5l\xc20@\xe2\xa3#K\xe1S\'@\xfeI\x93\x1f>\xf9.@F\x04\xc5\xb1\xd5\xc9&@o\x97}o\xa8\xe1+@C\x1bxF\r\xec&@:k(\x0c?5-@\x9e(+\x8aV\xa8)@\xd8\xe9\x90\xdeI\x9f\'@\xa1\x9b\xc2\xef\xda\x8a+@\xcb\xe8\x83\xfe\x04\x95,@G\x9f\xc4\xf0K\xad\'@\xa4\x96\x13\xd4O\xea0@OA\xc3\xe1%|0@\xbb\xd9!_\xe3\xb4\'@\x8b\xc2\x85\x0e.\xef)@\xa9\x05\x8f\xf6\xddg-@\xc1\xfe9}&~-@\xbdG\x9cT\x7f\x84)@[<z[z>&@%\x10\x86$\xa6\xc9%@\xe2\x18\x05\x99\x9e\xa3)@\x80\xbaL\xe8\xfc\x1b(@\xc8t\x0c{\x86\x8e\'@\xa7\xa6\x98w\xb5}1@k\n\xb6\xa8\xab\xc9%@\xc1\xbd>\xe0\xed\xe10@zX?\x14B\xd1\'@{G\x8a\xafO\xd40@T\x0b|\x8f\xad\xbd,@\xd6 \xe5n\xf5\xc70@\x03\x823[c.+@!$\xaf\xe7\x9c;&@\xb6v\x154\x91\xa6,@\xe8\x07\x15\xf7\xce\x86%@\xcff\xf8\xbdw\x92*@\x14\x8bSG\\\xd8\'@k\xc4?\xe8\r&(@\xa1W\xe6\xc8H*(@$\xeb\x11F\xdd\x07+@\x1em\xb1\xce\xa0\xe9&@\x173\x97I O-@<YdTx\x020@\x19\xd3\x11\x04\xf4\x1e7@\xa7\xb4Cu\x0f\xf8)@\xfc\x8d\xa0l8\xe0*@Q\xa4\x1d>\xfbo%@\xa8Dz%\x12\x940@3A\xb1/\x8b\xa0\'@\x8b7hV\xc1\x18-@\xfb\xe0\xaeNe\x9b(@!\xa2\n\x1a\x13\x93,@w\xa8\x94\x15\xda\xa2(@\xf8E\xff\tm8-@\x9d\x98\xb8D\xa3\x1c7@;<\xa9\x13z\xd00@\xc3\xdf\x93e\xf7\xed*@\xd0\xc3\xc6\xbeS]+@\xb9+S\x82\xff\x82-@(}\xc7\x06\xa9\xcc0@x\xc7\x16W\xc83+@\xf3I\x1d\x83\xff\x95\'@\xe8\xd8m~\xc3F/@\x8a\x99\xad,P&,@\r\xf8\x13W[t0@\xd3:\x04s\x17\xdc-@\x81\x95\xf4\x1fe\x9d/@\xfd\xae\xc2\xcbP\x01*@b\xc6+&\r\x8c1@\x8e\xbe\x15.\xc7\xb5(@+\x0e\xb2\x8f\xd2\xfb)@\xef\x04&\x9fe\xd9\'@\xaa\x9c4hn\xe6\'@\xb4iMp\x81A(@\x1b\xde\xa5\x08\x1e\x1b\'@\xfe5\xc1\xa2\x10\xe4\'@\xad\xa9^C\xbf\x87)@\xbcg\xaa|\x82\x0c(@pYpq\xafh(@\x16s\xac\x97\xe3w(@C\x98+,z\x93)@[\x87\xf5\xcd\x88\xdc*@\x15y\xa1\x88Fd(@d\xa4\xb2 =\x13*@\xfdl\x14\xfc\x8c&-@\x95K*8\xef\x9d1@\x963\x854\x0cq(@\xb4s\t\xcc\x9fc-@\x86\xdf8\xae\xae\xf90@\xdb\xee\xaf\t\xb9\x9c1@\xe8\x0b5m\xa9\xc2%@\x1e3:}\x90\x83(@\x0f\x8f|\xb8Ch0@\x7f\nCn/\x001@\x14\xc1\xfbd\xf7\x1d\'@9\xcd:x\x96\xff%@\x84\x1f4^=\xbd&@v_\xe7\n\x82Y-@\xcd|Y\xfe<\xe6*@\xf5\x12tN0\x9d\'@F\x1e\xb3\xb2Wb.@\xa7E}<\x0c#(@HH\xdf\xf1\xe4\xfb0@r\x7f\xa7\xa1\xae7*@m\x94\xbf\xbfr|.@P\xf6G\xc0\xd4|\'@\xfe\xc41\xf2\xefs-@-w%|\x13\x11\'@\xea\x94\xe7z%t-@\xfe\x1e\x88|\rK0@J3\xe3\xeeK|\'@\x85\xfb\xf25\x12\x9a\'@\x0c?\xf3\x19\xe7W-@Q\x0fPi\x89\xfc\'@\xd3\xf6\xd7\xe9)\xf0&@p\x1d\x02\x930\x951@b\x01k8``.@&}`\x9e\xe0i\'@\x96\xa0\xdeq\xd1\xd60@\x17L\x87_\xe6\xcf*@\x00\x15m\\\xc7\x85&@\xbet\xe1!R\xe2\'@\x02`\x12\x00\xb58-@\x8e]\x8c\xad\xfa\x02*@\x9a,\x91\n\xb1$1@\xcd\xebX\xc41\xd0%@\xf9\xa5[\x8e~\x1f-@\xd7\xf2\xd1\xef\xa5\xdf%@92\x1e\x8f\x91f)@\xbck\x05,\x02\xa4%@\x06P\x0fP\x95\x0b-@\xe91\x9f\x8e\x1cz)@\xd3\xc5n6\xcc\xba.@\x01h\xc8\xee\xb27*@\xfb\xbcMM\x84\xd6)@\xfdZ-\x00\xf0\xd0%@Se\xca\xc2\xe4\xac&@\xacV\x0f\xea\xf8\xa4&@\xf4\x9e\x95\x11_\xb2&@\xba=n\x87vw-@;.=vS\xc6)@\xfe\xd1Wb\xde\x1a)@{\x92\x90-?\xa21@\xa6)\xfd|\xdd\xf0\'@\xf8\x86g\xb5\x7f>\'@\x06R\x16\xcd\x8bq\'@\xf0\x19}\xedH\x07*@\x06\x9d\xe6r9<&@\xa7\xeb\xbaQ\x86\xb8&@\xa4\xdb\xdef\x12\x14\'@\x95@\x98\x0e\xe3z)@\xed,y`\xbbd-@m`\x1eo\xeef&@WQ\x8e.\x14\xe4&@m}\x15Z\xd0-2@\xa6\x12\xdd,\x08\xbe.@\xd0bxW\xb5\x95&@\xa4a\xcdD\x0e\x1f*@\x10\x9c\x0b\xd4\xa3c,@&\x82\xb69\x05\xfb&@\x85E-\x11K\x08.@\xccRj\xd01E%@\xe9\xd0\xfb\xc4\xfe_-@\x11@\xf4mX\x01\'@a\x95w^\xe83+@\x84n\xb872\xad0@x\xb0+\xba\xd4\x9d&@W[\xae^\x93T\'@\xb3,c)g\x0b&@\xca7\x7f\xa4\x9c\x06,@\x80v\x9b\xfd\x0b8)@\x9b;"\xa2\xa5\x9e&@\xe4\xc2\xba\xb5^\x0e\'@\xec\xa0\xb9d\xb7o,@\xc3\xb1d\xefxM0@\x16\xfe\xd4\x8d\xc1:\'@V\x9e\xd2b\x0eD-@q\x10\xf6Cj{%@\xad\xc2\xa4\xbe#6.@\xe7\x87k\xe1\x8a@*@\x19\x16\x97\xb3\xc1t\'@$\xbf\x1fP\x1f\xb4-@*\xb1\xc6\x0b\x8e\xe7(@\xealv\xca-k-@IS\x1d\x0b\xee\x04\'@T\xaa\xe1:\x85\xa4%@D\ngs\x95`%@\x97S>\x07t\x160@Lh\xd6\xb1\x1f\x00\'@f\xaf\x89\x80\xfaH)@P \xaf\x8d\xeev%@\xd1\xc0\xe2\xd2\x14\xc4(@\x11_%\xac\xa6v,@v/\x8b\xef3\xc6(@Z@9\xaf\xff\x0c*@\x01%\xdd\xdey\xbc&@R\xbb\xcf\xd45\x84-@\x8d\xc1f\x8ax\xd5(@9\x12Gy\x06~-@\xf3\x93\xca\xb6j\xec+@< V\xbcF\xe60@\x13{\xfb\x8e\xae\x9b&@\tM2f\xceT)@\x89\xbc\xfe\xfa\xa5w/@\x05\xe8\xd7Q\xd1\x89\'@\xc5]\xc4\'\xb4\xfc0@\x90\x19\xfa\x0fE\xff\'@/1\x1b\xcc\xa8\xe5)@\x8f\x89,\xfc\x06\xf2)@dnn\x14I!*@\xf60e\xf1\x89\xcd&@b\xbb\xe9\xa9D\xea-@\x0f\xc6-9=I-@\xc2\x17\xf6\x91\xd4\xf80@\xfa\xc9Vda\x13*@\rmy\x85\'\xc2&@\x8d?\xfa \'\x97-@_9\x82OCq(@%\xcc\xf3=\x03\xed0@\xd9y\xdc\x97\x1c\xd2(@\xe0\\\xcd\xe0g\xad.@,\xb6\xfb\x91m\xd80@!\xc8\xa9:\xbb\xe5,@\xdf.\x01\xcb\xfb\x8a-@oj\xda\xc6)\xb90@\x10I\xa4\xbc\xd6\xa90@\xe1\x1a+\xcd\xc3\xd70@\x94\'p\xe2S\xa50@\x9b\xd5\xc2\xf3\x1a\x1f*@E\xef\x99(\x9a\xde,@\xc91\x84]\xd3\xe8+@J\xf3^@\xf4$+@\xdck\xe3\xa9k\xc6&@R\xd0\x85\xa1\x1f~)@\x07&\x90$\xf0\x9b,@\xd8\x06\x88\x9f\xfbS)@k#u\xe6\xad\xa90@\x82F\x1d\x96\xf1D\'@=\xb0\xcf\xf6\x92\xcf/@\xde\x85\xf3\xca\x1e\xd8&@\x9f\xa1]`\xd2\xd6\'@Dn\xf6\x8b\xc6\xd8+@\x88\x97t\x86c*,@\xc6\xb2\xa6\xd1\xba\x90\'@\\\x9e\xd2\x05\xca-,@\xafs]!\x93\x100@\x98Q\xd2\x9e\xbap.@\xa4\x07k+5\xbd(@\x90\x00\x90\xcf\x9b0-@N\x9byq\xae )@\n\x8b\xe9A\x87\xda-@I;\xcf\x85\x0e\x00\'@\x8d;j\xe6\xe4-)@\x07B\xa8A\xee\xe4\'@\x1b\xb5\x96\xcf\xf3G1@\xfc\xbc\x81O\xb9\xad&@\xdd~G\n\xc4\xa7-@\x8d\xdb\xdbd$\x8f\'@\xde \xab:\xe6 (@}\x02\x08\x03\xd5\xd52@\x87q\x07\xdcl\xaf\'@\x91-x\x98u\x031@v\x15\xd9\xe8\xcbL*@\xb8"9\x81o&/@\xe7S\xda|fq*@\x15\xb2\xed\xfa\x91\x1b+@\xce\xf7\x81\xe1(\xbe(@\xb35\xd0\x1f\x90\xb9&@P\xac3\xdd\xca!5@\xbb2r\x9c!y,@E\xee\x7f;\xb4\x85*@\x8e\r5\xb1D&(@\x02\xa7\xfa\x86\x05z1@\xf4\xc7Y\xcb\xee\xc9*@\xf2X{\xa8\x9a\x940@\xfe-6W\xde\xfb0@1\x1b\x9a\x03\x00"\'@A\xa3E\xe80?\'@\xe2\x9e\xd1\xabBg1@#j\xdbM\xecc)@\xb4\xe3\xb56\xbf\xc9\'@%\xb5J2\xd4~%@5\xcb\n\x7f.\xca&@L\xad|\xcb3\xf2(@q\x06\x8f)\xf5\xb8\'@`\x91\xc5\x85\x86$/@p\xadZ\xbe\x15_1@1\xac\xa9\xc3\x9e\x121@"\x1b5\xe1\xc5\xf7(@2g8\xd0c\xbe\'@=V`W\xb2#,@\xe8\xdc\xf9W\xe7,1@\xbc\xec\x17\x9f\xf3\xa2,@{\xc3.\xfc\xb6\x961@\xb02\xbc\xd4\x1c0,@W\xff\x93\xc3\xd3*,@`\xeaD`f\xa1\'@\xdd^V\'\xb6\xa10@R\xa2\xf5\xd9\xf9\xb9&@\x15}\xd5M\x17\xd2(@\x06\x9a\x07\xcf\xef\xe0*@\xf7\x08\x9e6?\xfb,@\xe2T\x86vu@\'@\xc0\xd9!\x17\xce\n0@\x90\x08Y\x18\xa9\x9d\'@\xba\xc2+\x1f|\x16,@\xc0\xb0\xe7#2Q\'@\xc6\xff\xa1*\xe7,(@\x9a\xd5\xac\x90\xa1\x7f&@\xff\x9f\xf7\xdfP4(@3\x94\xc5\x86\xb4:,@d\xb4\xc9\xa0\x8d\xde\'@\xb7\xe2\x89\x80\xf6E\'@|6\xce\x7f\x04\xbc,@\x7f\x03\x069V\xf41@yW@f\x1b8)@\xc9\x19\xa3\xe3S\xf0/@X\x87,A\x1a\t)@\xb9lk\xe4\xe0W\'@\xcb\x9b\xf4\xbd\x92\x810@\xd2\xd1\xfd\xf8?\xe5+@\x0f\xeay\xbb\x12\xdb,@\x06\x986@-r-@\x01X\x92)\xcdU/@\xa0>F\x95p\t.@\x86}%\x19ol(@\x00\xe2\x92h\xf2\xa10@\xad\xee\xc3\xaa\x04N/@\x04\xbc-OC\xfe(@\x80\x82\xce\xab\xf0\xfd,@(\x01\xe1\x82\xd5^)@\xb1NN\xb3\x04\xed,@\xcd\x1c<\xcf\x95\xaa,@c\xd7\xab\xb9\xe2U,@\xc2\xdc\x1a\xfc\xcf\xfc0@\x9c\xa7N\x18\x8eU+@\xe0VA\xf6\x85\x820@v\x17\xa2\xed\xc7"\'@\x9e+X\xe3\xaa\xc6+@[5\xb3\xea\x80\x9a/@\xcdW\x83#T\xf5(@\x0c(5h\xd1l(@\xda\x01w\x0e\xb2\x0c2@b\xc6\xa6\x01\xfe\x89\'@\x10\x17^\x05\x04[(@\x11\xa3\x88)\xd136@\xb6 (\xd8\xcaN\'@X\xed\xf9\x9fL\xea3@\xaaX\xf94Y9\'@\xc9\xae%C\xa3\x8d/@D\x99\xe6\xcbN\xa1-@y\x8dp\'|\xf6%@\x9b[{\x19N\x88\'@\'\xd2\xa0\x95Ie(@\xb11\xda^\x90\x81\'@x\x80(\xd5\xf9\xb7%@]\x8c\xdd\xfe?A\'@\x82\x91\x9f\xf9\xda\xb0)@"\xebo\xa7\xcc_(@U\xe7;\x03\xa3;\'@\xf7\x07j(\xe7\xa7\'@H\xd0\x1a\xec\xf1\xe5-@>\x08&H9z2@/k\xfeDdi.@\nhf$\x19\xc9,@\xcb-\xbb\xc2\x85\xd1)@\x82\x93\x04\xe2`\xc9,@oz\xc0\xef\x92=-@/\xf0\xc0\x99\x1bb\'@\x93\x80\xe4\xf6\xb0\xdf)@\x9dl\xe0K\xb5K&@9\xdc\xfb1\xfd](@\xcbt\xe6)B\xda,@ e\xcbZ\xa2g)@\x17ae\xb6\xbc\x14.@\xa8\x96:l\x8f\x981@vb\xde0q82@I?Ha\x7fW(@\xe2\x93\xce\xfd\xd3\xe8(@\x98\xec\xd7a\xe9\xc1(@\x9f$y\x8e\xc7]-@\xb3\xf3w\xd5}U(@A\xbcj\x9fr\xeb-@\xc8\xf0#\xc3<K(@\x9f\xcf3\x0c\xbcV(@\xc7\x08?\xae\xb6\xf7-@\xee\x07*\x9c\xf7\x82(@a\xa5\x1fK\xf7\xe6-@\xb1vE\xb2\x1b_,@/OI\xb7*I&@\x89\x86\x89\xcd\xb2\x94(@]\x17\xbc\xe5\xfdC1@n=\x1c\x12\xc0\'-@\x80\x0b\xa4W!\xe6)@A-p\x9f\xda&-@\x06\xdb\x80\xcb\xb0\xfb*@\x90\x04\xf1I\xb0\x89(@\x87B\xabF+\x9e,@J\xdd\xfc\xa5\xc9n,@\xbb\xde\x18|\xf1\xd1\'@\x03x\xc8\xcd\xf4#\'@e\x07\xbaPg\xad-@g\xbauP\x16\x8a(@r\x9f\xce7\xfbu(@o&\x88\xd2\xa9!-@\x1b\'\x16OrK0@x\x84\xbd\x06C\xb1-@\xd9D,d\x17--@b\x0fMV\xba\xcd*@\xb2\xda\xdbG@\xb1,@\x0eU%$\xe2\xaa1@QR\xd9K\xd4\xc2(@\x17n\xce\xdbv\xca1@\xd3[\xf3\xec!\xfb/@L\x9c"J`w&@\xfdL\x01\x9e\x17n%@Ef\xd7\x03\xd3M,@\x8a\xf7\xee\x81T>+@\x157\xc1\xdb\x10\x18.@\xab$\x8ea m1@p\xf9\xbf\rX\x94/@\xea\n9\xcd\x1eB0@\x85i\xc4u`\xcc1@\x04\xbb\x14\xfa\x19\xc0,@wT\xc9\xe4\x9c\xd3,@\xe8D\xc9\xf6\x9e0-@\xf4\xcd-\xde*\xab5@\xafN\x1b<\xed\xdf/@\x8c\x0f\xc1\x806<+@\xb1\xbd\xe7\x93\xff\xea-@\xd6ND\xda3\x88/@\x88\x9a:|y\xb8/@\xd3`\xfc\x97\x83N0@&9\xca\x9b\xcdZ1@+\xf1Wev6,@\xa4\xecT,\xb2D0@\xfa)%\xec\xa8Q-@8]\x0b\xf2\x05\xe4-@\xa4\xbd\x0b\xfd\xd7\xc41@>fJ\x14\x82\x951@O\x93g\xd7\xc8\xe7-@\x0c#\x02\xa7\x0bL1@\x8a\x96\x84\r\xd3E0@&\x15\x9f\x7f\xf8q0@\x1c\x13 \x03\x94\x90\'@|\x85je\xf7\x15.@\xdf2\x1e%\xf4\x950@\xcb\x89\xda\xfd\xa9&0@\xd8\xaf\x86#Z\x16,@\xb3s t\x13\xed,@8w*\xf1\xacl-@E\xc9\xd0 :\xc9\'@R\xc6\xdc7\xa1\xe1%@\xbb0\x18_"\xf1,@\xf5\xe9\xbb,`\xce0@3m\xd9\xd9p\xaa5@\xe2.34`\xfd-@-\xdcp\x0f\xd3i&@z\xfe\xd7m\x06\xd5/@\x1e\xbe&A\xfeb0@P\x17\xac =\x991@\xfb\\\x97g\x98\xf4,@Hb$Z\xe4;4@\x1ek\x04\xf6\xe5\x1d(@&H\x9bZ\xe0%-@\xf3\xdf\xdc\xc5=\xf5,@\xcc\xc3\xfbuD\x02-@MX\x98\xa1.\x0f0@\xe1.\xd6\x13\xee\xe2,@ \x15z\xeb\xae\xc6/@\x18\x0cu\xcb`\xd3/@\x92\x02\xa4\xcc\xc7z%@\xf3\r\xb1E\xf9\xbf-@\x86\x7f\xea\x84\xb6\xf3,@\x86\xfd\\97N)@\xb5\xe5\xdb\xde\xcb\xbf,@/\xfat\xf7F\'1@t#\xca5;1,@\xf2\xbeDn\xd2\x0f0@\xb3\xcc\xa4\xe5\n{-@Y*\xdb\xf8#\x05-@\xdd\xdd\xc8\xf8\xabf-@K\xab\x87\xcc\xc7\x82-@\xcb\x8c\xba\x1b\xa7\x17+@m\xf9\xab\xcbq#7@\xbcg\xf9a\xbc\x1c\'@\xaf\xc5\xbe\xe3\r\xce/@\xcb\xde\xb8\x92\xb2\x91-@\x91\x88\x06\xf0\xb5I0@\x0c\xae\x8e4\xc2\x10+@F\xe2\x89\xe9\x82\xc7*@H.\'hl[0@8\xfdJ3\xdc$4@\xd1<\x92^\xce\xbf&@\xc3\xa2\xc2\xecW,-@\x90B\x85\xfc>U.@\xc2w\xbd\xab\xb5_0@\xb9\x96\x99\xc5\xb7\xec1@w\xab\xefA\xcdI1@\x01"\xe9e\x0e/.@\x05\xf9`\xe4X\xba/@\xee\xf7\n"\xd1.2@`\xb3\xfes\xe8\xc2&@z\x98\xc5\x9f\x9at(@\xab\x128~.\xcf/@\x83\xa8\xc1\xd9)F4@\x8fO\x1b\xd0\x15h\'@\xe7T\xec%H@1@\x10@nL\xda\x8e*@\xd0\xf5\x94\x96HO-@\x96\x8c\x8b\x8d \x1a+@\xa5aA\xd66\xe2&@W\xa7"x\xc4\x04-@}\x10w\xa5b\xa4/@"\x04\xbe\xd9(|%@\xba\x05s\x8c\x80T%@\x12\xdb\xc9C{c(@\\\xe4?\x85M\xa80@\xc9\x02\xd4\xd0\xd5\x1c+@@\xeb%\x89&\xd8-@-\x16\x9c3J\x8b1@\x84\xf9pV\xb1\xe9&@~\x1f\xaa\x87\x92\x861@L\x04\xa7\x0f/\xb8\'@\xef\xbf\xd4\x9c+\xd4-@\xb2g\xeb,\xed_1@$m\x7f\r G%@Y\x12c\xaa\x84\xfe&@\x9d\xc07A\x15\x020@\xab\x0b\xa8\xaf\xc6k/@iFQ\x99\x9b\r+@\xff29f(\xe9\'@$\x13\xab\xa0\xee\x19+@)\xa2\x8d\xf3\x01#0@\xd6\xad\xba\xdaO\x90.@,\xd8\xf1\xb52p-@\x19k9\xc0\xf5\x8f/@+\xedC\xb3\xfe\xa61@\x0fl\xd3\xff1\xe31@C\x9d~%\xd3\xd2*@\xe1p\x08\x0b\xac4-@\xcer\xfdA\xf8\xb2/@\xec\xa6\xbf\x88\x84G2@\xf6#\xf2t\xebo-@\xdaK\x87\xd8\x1bw-@L\x84\x88\x94[\x93/@\xa4v\x90fN\xac0@\xb1[\x1b\xff\x05.*@CJ\xde\t\xe5\xff/@\xc1V\xf7&4\x081@[\xcf\x9f\xc5j\xf12@\xf8Y\x9d\xba\xc8(-@\x07\x86n\xba\x8a\xea(@f\x0bF>#h+@(?4\x867\xff0@\xfcr0*m\x05(@\x1eX\xcf\xe6\xe7\x990@\xdc\x84^\xb3\xa4\x180@\xc5\x18\x05Z<-,@\x01\xe3\x85\xa7\xbe\x99/@*\xde\x08\x1b\xe0\x90/@\x1eXy*\x97\xbc3@.\xeblu\x10d/@\x81\x13\xf3\xb0\xae\x00*@\x0b>\xa4\xd6m\x9a2@$\xe0\x85\xfb\x03\xb0)@P\xb6y\xd4V\x14+@\xb1"a\xdd\x0e}0@j\x06o\xee\xdce0@\x1d\n\xc8\xb6\x10G+@\x91\xc8(@\xa2\x960@\xfbT\x02\xf5\x99\x8b-@\x9f\xe2\xbe\xcc\xe1\xfc,@\xf2\xc06\xe0\x7f\x80,@\xb6\xbf\x0b\xa5w\xf7/@\x8c\x99B\xea\x02\xdb3@r\x0e\xd5\xc3M\x89%@\xf7Y{\x9f~12@\xb9\x9cD\xd2\x19\xb8*@\xed\x06`\x1c\xd1\xae3@\xb6i\x8c\xd8\xb3\xc3&@\x02\xd9kb%G0@\nz\xa1\x97^\x8a0@\xe4J\xaf\xd8\xf3|0@!\xd4F\x05\xab~2@"\x14[\xe5\xed\x043@F}m\xfa$q-@\x11r\x8emW\xa81@IC\xf2q2\x902@`\xf3\xf4\xd0\x05J)@7\x05g\x95\xb1\x80(@\xa0\x89a\x17w\xed+@E\xc8$\xe3\x94\xd2+@\x9c\xe6\\\xfe\xc7\xc4+@$\x00\xb9\x07\xf6\xdf*@\xb4\'\xa1\xd9\x8b\xe0-@\xcc\x90\xac\xca<\xe8)@\x83\xbe\x84\xd1\xeev*@\x96\x898>\xc4\xf21@(H_\xd2\xc3\xb4/@\xc3\x051\xa1!<\'@\xa9\xf7\xe2\x01\x0f\x060@\x927\xc8|\xbeB-@\xfc\xd55R\x08\xde-@\xb9\x8e\xe6\x9d\xe1a0@\xe0\xf9m$\x1b\x01(@\xa3\xcf@\xbc\xb7_(@k\x95\xb3]\x05\xe90@\xc9F\xb8\x80\x0c\x9e/@ni\x99!i\x15/@\xe2k\x9dC\xdf>-@\xc6\xed\xc7zKX,@v\x17#\xe9\xa8\x0c-@\xec\x9c]\x9c@\x07-@\x94~\xfa\x9d.2\'@d\x8c+\xf6\x08\x92\'@\xe5\xc1\x97}jI\'@Y\xef\xc8D\xf9\'-@DZc\xb8\x81#,@\xb5 pX9\xfc-@\x9e\x02\x8fe}*-@\xc5\xa9F\xb67 (@\xc0\xae\xa9\x84\x91\xfe-@nq8w\xf1w*@\xad\x195\xd8<\x9d-@d\x1a\xfeC\xd7w-@o[\x8eq\xfe"\'@@\xb3G\x99\xa7\xdc\'@\xc4re\xa2\x8a4-@\x1c\x82\xf9k\xa3v0@\x8bMZlC\x980@\xa5\x93\x99\'\x0b\xa2&@n\xef-(\xaf\xf9/@|\xd3IW,=.@\xd2\xf1\xb3\xef\xfe\xdc\'@\xa7\x9a\xd5\xd2H\t*@\xe8\xd0\xdc\x10\'\x7f,@\x98\xe91\xb6\x96*0@4\xb7\x0eX\x06%7@\x83\xfc\xd3_\xebH-@\x8f\x8b\xd4\x11\x17\xc5&@O\x0f\x8a\xa6"s-@I\x00\xa3F\xecn-@\x83\xae\x12\xba\xa8~-@\xac`\xcb\xb2\x0b\xbc1@\xdb\x959$\x92\xd4\'@\x94\x0cX\xdd&\xa2&@\xdf\x11\x95\xd3\xfa\xb6%@\xbc\x0c\xf0\xc8\x94\xd8-@[\x12\xb8\x1a\xbb?4@oXip\x06\xce(@\xe8\xa6\xb3\xba\xd7\xe4\'@Kc\xa3\x85\x89\x9c&@\x1a.:\xea\x1aH-@\x10w\x0f\xf11\xa3,@BT\xe6\xcd\x05P1@\x12\xdb\xd0p\x95\x8d%@b(_\x83\x0bi+@\xf7\xf1\x19H\x9b\xf0,@>\x9c\xc4\xba\xb9B-@\xda@v\xf2\xebj)@\xe5g4(\xa1\n1@\x7f\xad\xbc>\xfb\x8b%@\x9d!\x1c\x9bm\xe8,@L{%k$\x93\'@Ie\x82\xaf2\x9d%@\x10y\x80\x1e\xe4b)@e\xbf5=\xf6\xc6\'@\tp\xef\xdb\xeb\xd9&@\xb4\x1b\xf7\x8e\x14\x89(@"\x07\xc6\xa5\x8b\xaf-@\xdc\xd7?\xfa\xdd\x00&@_\x92\xab\xc4\xec10@\xff\x9a\x14\x84\xb9\xa31@\x08\xb9J\xda`\x99\'@\xfa\x0b\x11\xa8\xda\xdd0@\x9b\x97\xdc\xf0\xee6+@\xd9\x11\xa5S=$/@\x15\x9eO\xa2\xfd\xe40@A\xb7\x82\xe9\x04\xca*@\x93\x9f(\xa8V\x18)@J\x13\xaf\x84G_1@M\xf56Hh\xdd.@$\xe8\xbb\x92\x08\xe0-@C\xa5\xc5y\xebp-@\n\x17\x11I\xee\x86,@c\x9c7\xcf\xe3\x9a,@\x11\x0e\x86\xb7?\xf1(@zh\xc6\rr\xfe%@q\x05`\x02r0&@\xa0H>"#\x9a2@\xf2\x03\xae\x08h\xaa2@\xde\xec4\x8b(K(@V\xcb;I[\xc6/@\x97Fg<\xfc\xaa-@/O\xfcP\xc6\xdf&@N\xff8T\xb7\x961@\xe3]+\x81z\xb8&@\xbaW\x08Z\r\xc8,@%?a!\xd5\xae%@\xb41\xe1z\x0b\xcf,@\x1f>\xaf`\xba61@"\x17^\xdf2\x95-@\xc9tl\xef\x1eF)@\xe7\xd3H\xa2\xfa`-@ex\xc5\x05\xf4\x08,@\x85\xe3\x8e\xaa#$)@\x11\xb1\x12o\xcb\xe0,@\x8aP\xc9\'\xa0P(@\xf6\x01\n\xe5"\xc2(@\x17&\xa76\x82d-@\xf8\x19\x98\x83:,4@\x01&b\x98K\xa5.@\x84\x83\x96\x9b\xdc>)@\xb4)\xe8\xf0\x89\xaa+@\x06\xc1\xa2\x91\xbe\xa70@\xc4\xf0\x06E\xedg-@\xc7\xd1\xbe\x88=*2@\xdc\xf4`\x17\x1ft,@\xdb;q\xad\xcf\xdc1@\x0c#;\xd9\x19\xec0@K\x1b"\xcd\xa6\xe30@S\x98t[\xda\x88/@LS$\xab\xeb\x8c,@L\x9ajL\xe1\xc1(@\x1e\x84\xcd-\x89v,@\xb3\xf1\xe6\x02\x14\xe2-@\x06\xe0m\x95\xb2i&@JZg=8\xf80@\xdf\x8e\x87\x88\x1b\xcd%@\xa3\xa4\'}\x93$/@3@=#e\'.@\x03\x0eyZ\xe7\x0b.@{> \x15\xe1\x8d1@<\x1b\x1b6\xc4v(@gpi\xc6\xe1m(@w\xa4\x96#\x88\xa0/@\xee\x19n\x13:\xc9*@\x83\xd4#\x04\xaf\xc5.@+\xff\xbd\xe8-\n,@\xa1R\x1c\x91{o,@\xd3}:\x1c\x8b\xf8+@\xe0q$r\x1ew-@\x0faL\x04I\x88(@\x97\xae9r%.&@3\xe8\xc6\xc3\xb5\x0b+@\x16\xa6\xaa<5\xa01@F~bT^\xd7%@\xfa\n[e\xf5h2@N\x8f\x86_T/(@\xd9\xbf\x8a\xado!&@\xac\xd1\r\xd7\xd6\xa1,@!\x14\x18V\xff\xbc%@\xf6\x80\x11K\x0fn.@\x9b\x1f\x0f\xb9\xd9\xae0@4\xeb7/{P-@C)2\xcf\x9d\x88-@\xa5\xabC3\xaf\x93,@eq\xde\xc6\x83u-@b\xee\x8d\xba\xb8\xc7+@\xdfQ4n6\x1a*@0T\x81\xdfN\x81-@\x7f\x89V\xa3L\x04(@n\x93\x9c3\x97q0@@\x1f\xe4\x8fD>1@\x86\xa4\x95\\\xecl(@"5\x98^\xd5\xf1-@\xc8X\xac\xe3\x8c\xb80@\x9a;(\xfa\xab\xcf.@\xa4\xc2\xaa\xa4\xa4\xe40@zF\x97@\x19"0@\xba\'\xfb\x04\x1e\xb7,@4\x93\x9eFQ\x95(@\xba&\x01\xdf;\x0e-@\x164l\xd0\x0b\x95-@\x1ad\xac\xfb\x12\xdd\'@!\xa8\xa5\x8c\xaa\xb11@\xbe\x1a\x13[\xafL1@\xb4w+\xa2\xa2\x8a%@\x1eaEw\xc2\x92*@G\xd0\xacNJ\xf1/@O,\x95\xaf\xb7z\'@2\x00\x1aq\xd8\x84/@\xe1\x11Z[\xf8\x1a1@\x86\xaf\xc1\x18L\xec.@{\xa6\xfe]\x914-@\x1b\x04D\x8e(\x00+@\xa8F^-\xd3\xb6\'@F.5\xee4>0@Mz\xfed~z,@\xd9\x96\x13\xa1_\xba.@\n\xa9\xd8\x9d\xa90&@\x0b\x7fc.\x80\x17\'@\\\x9b\x0b9\x9c\xac0@\xb4\x96\x99\xbe4\x18)@\x0e9U{R\x06-@JH"&n\xfc0@\xf5\xe7\x08d\xea\xd6-@P\xa1\x7f\xadt\x97(@\x85\x01\xde\xd9"\x83&@\x1f\xb7\xe7e+\xcc)@\xf2b\xd7>M\r0@\xecO\xf5\xd21\xd32@\x15e\xb6E\xf7\xa70@Re\xf7\xa0\xf430@\xae \xab\xa4\x07h0@\xbc.f\xa8%c0@\x1em\xea\x154\xfc0@Yy\x00[\xe4\xd0,@y\x95\x11\xcdI\xa84@\xf8Y\xa1^y\xcd,@\xa5gkP\xb7\xd6/@\x8f\xd2\xc1tN\xfa,@\xa3\xd2\xcb\xcdJ%*@d\xeez\xe4w)%@p\x98\xc0\xb9\xc9\xdf1@\xa1\xa6\x87=\x06\xe0(@0\x13V\x98N\xfd0@\xd3\xf8\xdd\xac\xd6\x98)@\xa0\x00H*n]-@\xd3\xbf\x05:@l.@\xbb\xc9Z\xa4|M1@\x9b\x0f\xe7\xab\xf7O-@$\xca/\x16\xd5T-@\xf0\xc94H\x01\xde/@\xf2\xcd\xb5Lxo1@\xc7\xb5\x9b\xf9\x0b\xcb2@\xfc\x06\n\x959\xf9(@HI\xb7\xc2\xc8\xa9&@\xebs\xd7\x1f\xd3\x11.@{\xfe\xa0\x04\x8990@Q\x81\xe26\xa1\xb51@\x0b\xb4\xd3\x96\x0bD.@\x82\x9cC3\xb3\x042@8\x13\xf0\xb29\x1d1@\xd4\x96\x12\x86\xdf\xf9*@\x0c8\x1f\xc9}+0@\xeb\x92\xff\x06\x1d\x19+@\xa0\xbf\x9fI$0\'@\xf7\x13\x18\xa3\xad\xa4(@\xb5\xae\xb8@\tn0@i\x86\xab\xc7\xcbs)@n\xb3\xbf\xf7\xdd\xc3(@J\xbd\x07\xcd/\xad&@\x9fv~w\x04\x1e*@U\xae#\x8a\xb4\x9d(@\x1a+~\xef\xff\xae+@\x0eD\xcc\x88\xfc\xfd*@\xc4\xe5\xea\x7feK,@\xc3\xd4\xbf.\x9e\'+@\\\xaa\xc7\xcc\x96L\'@\x98\xa5t\xf1\x80\x97%@hd7\xe7\x8b|,@M{*\x01d\x0f,@bg\xb7\xeb\xf6\xcc(@\xb2\xa2\xf1\x8b\xdaU(@\xdc\xc6A\x99\x92\x1d&@\xb3\xb7\xd6|=x1@\x8c\x05\xde\x99Z#-@\xc5\x12\x10U0\xc0)@\xf7\x04\xbary\xfa\'@\xb9%@\xdfrI,@d\xa4\xcbpc\x02*@\xff\x01\xf3\x97\x1d\x071@\x14\xcdLSk\x8e-@b-\xe1\xbcu\xb2&@,\xb9\x04\x0e\xb1c)@R%\xb4\xff\xa3\xef\'@\xee\xa8`\xb8.\xd7(@G\xd3\x87\x91c-&@\x0c\xb8]@\xa0\xde,@\x97,\xdd>\xc0\xd9%@\x7fx=E\xe6\xd1%@\xdfff\x9a\r&)@\xaaP\xf2\xfc\xda\xf7)@\xe4w)\x17\x8f\xdc&@\x1d\xfe\xe1#\xd8\xe1&@\xf5Kg\xe0\x83m\'@@\xbf\x13\x15\xa4\xa2&@\xa8\x9b\xeaM\xed\xa11@-4-A\x91 *@.>o\xc2\xd8\x12,@W\xe4e\x7f\xfe\x18%@\x97\xfa\xb06\xe1v%@\xaa\xde\xd5\x8a+!-@ax\xab\x0e\x18\xc70@\xbfw\xaakrl&@\x02\x14\xb6KO\xd1/@\xae\xe6\xb2\xb5\x99`0@\xcf\xb2\xa1j\x03N/@\x8fu\xfa\xd9\x10\x81,@\x9f\xce\xe8\xd5\x02\x931@\xc4\x99\xc6_<`-@>\x0b\xe6\x18-\x9f1@\xd1=\x8d\xd6\xcb\x0f+@\\D\xb7^\x0c\xed-@n\xb6;o\x07\x19.@\xb4\xbcc\xcbcz*@O\xef\xc2\xf4`\xc2(@G\xa4Y\xb0i\x80-@\xde\xbb=\x89\xc3m%@\xad\x9e,E\x82\xd1(@\xed?,h\xd2K)@\x14\xfbuR\x11\xab0@\x01\x18\xefg\x8d\x1e-@\xd7\xbe.\x13;\t-@s%h@)&1@,7\n\xe1z10@\xd3\xd5\xbd\x10w\xef&@\x9b\xd3Y^\x8dx/@F\xfcH\x81\xac\x8e&@\x9ft\xdf\\\xf9\x80,@J[\xdcG\xab~%@\x0c^E\xd0\x08\x07,@\xba9\xf4\xba\xee\xba(@\x16\xf2\n\x887[*@K\xe0\xf4\x98!\xcc&@\x9c{7\\\xf0-(@p\xe2\x9a\xe7\x953&@\xba\x887\xd2\x0c\xd6/@\xbd\xb4C\x08b\'/@\xcc\xf26T\x0fQ&@\xd5Q\xb0\x0f\x16\xcf(@\xde!\x1d\xbdp{&@\npS\xe6|;*@\xb7\x92\xb7\x83\xa8\x93,@2\xf6\xdde\xc2\x16.@I:\xc3\xad\xcd\x1d-@;\xa1\x91\xc7uY(@\xc2\xcf\x05\x1e\x99\x021@ts\xf1\x19G%%@\xb1\xd0\xae%\xb58)@Ux\xe9\xc6\x84\xd70@rr5\xce\xe41-@\xce\xfc\x07\xc1:l1@-\xaa\x0b-\x1e\xd4%@\xbf\xc6A\x04\xa9\x90/@C\xa4\xcc\xf6&\xa8%@?1\xe6X\x13I%@\xa6\x97\x1ca\x1b\xa2*@\xb8\x18z\xb9]r\'@\xf2\x91\nL\xea\xd8,@7\t\x11\x0bN\x97(@vz\x1d`h\x873@\xc7\xaae)F\xb2-@S\x8bgfx\xe8%@\xda=\x1e\x88FD-@R7D<\x0e\x94(@\xf03\xfa\xa9\x88\xd8,@\xfd\x98}\xf3\x85v*@A\xf3\x01\xcfm\xa65@\x17\xa3\t\xb3\x06\xa6&@q\x7f\xa2:\x1fC2@\x1aX[\xf6s\xf0\'@\xdc+t\x12Z)-@\x84\xf8M\xa7\xb2\xe2)@ \xf7xGNz-@E\xcf`\xd0qv-@\x9d\xe7\x9f\xad:8,@\xa2d\xe6\xdf>\xce(@d\x03\x05\xf0\xb4\x1e-@\xf5=8WS\xbd-@\xed\xf7\xf8\xff\xe1\xd4,@\xc78\x80v\xf7[(@\xa6\xbd\xf8\x94\xec\x85\'@E]\x1c\xe3\x0ei&@H\xdeR\xc43\xca)@\xae%\xa1\x12\x96I*@\xb7DF\x92\\\xae4@l\xf7\xaf\xd3\xf4?)@\'\xd9\x0e\x989\x0e/@h\x1d\x9e\xc3\xd3&\'@3V&\xfeq72@O?\xc2bA\xbe+@\xa7\x8fS\xa9\xber,@\xf2\xb6\xe6(z10@\xd6\xef\x05@Wb\'@\xfe\xa4\xc8y\xad\xaa1@Q\x0f\xd5iM{0@\x10\xd8?\x0b\xf470@\xe52\xa4\x82t\xc1(@$\x1a]\xd6\xfb\xbb-@!\xcf\xbe\x1e\x8e\xf6%@\xbfVrK\xa6\xdd%@\x83\x84\x00B\x10\xcd0@\xfb\xefT6\xf9z-@\xa04\xf7\x17@\xbf+@\xb0\x80\x92\x19\xe3\xf1(@\x9a\xb7H\xa5\x01\x17&@?"q\xb1p\xf9*@\xf7\xe2H\xdb6\xb7-@=&?\xa9\xb9\x86(@y\xf8\xe4P\x1b?-@RY\xc1\xb4D\x00(@\'\x8b\xa5|"\x04,@\xbb\x15\xcd\xa8\x0f\xa6*@\xf2\xdf\xda$\xce\x9d-@\xa5\xe9\n\xc3\xc5S+@\x10`Q\xa8L\x01&@\xe1\x03F4\xfc\xe40@\x9b.-s\xc8\xfe(@AO\xb6z(#)@nr\xdc\xafx\xf8/@7h\xbe\x95`\xef0@\xac>\xd4\x04e@1@;$0\xdfc\x0b+@\xe2=\x06=\x99\xa3)@\xba\xcf\xcd\xa9}\xbd.@ \x99\xf5\xb4L\x95*@\xf1\'\xd1\xd4P&/@\xd7\xfc\xc4P)\xb1+@W\x08\xc91\xc3\xbc/@]7\x85\xc7D\xac5@\x05\xe2\xc7\x97\xeb\xcc(@{\xb5\xdf\x12\x83\xbb%@\xd4\x89~\xa3\xc5x&@\xf9\\`}\x1f\x19+@PW\x1f!\xda\x1d+@/]d\x15\xb8g-@\xa4\\\x02\x17o:-@\x90w\xc3\xe0\xdeM(@\x97\xcf\xe0UY\xe5\'@\xad,+\xf8\xbf\xb1)@\x0ez:6/\n(@>\xc32\x18l\xb3(@{o0\x97}\xd10@\x8d*\xcc\xf7o\x19\'@\x1fl\xa1C;[)@f\xe9c\xbd\x81\x011@\x01B\x9f\xe1\xe4\x05(@\x0fY\xb2\xa6\xd3\x91/@\xa9\x10"\x8e\xc2m&@;\xe4\x14\xac\x8bB-@\x0821\xe0\x13g*@\xc8\xbc\xf2\xb5l\xe9.@>P\x92A\xb0<,@9\x12\xe0`\x97e,@q2\xde`\x0be,@/\x17+\r8f-@\xfd3%\x11o\xdf\'@\x9fU\x81\xb9\xd0p-@i\xd8\xd4\xcf8\xa9(@\xff!\xdd\xd3Fd(@\x11\xe8l\xc0Q\xbf%@\xdfPz\xc5\xf5:\'@\x92+\x98\x95\x04\xef0@\xdb\xd85T\xc7\x060@x\xd6/\xef\x0bO(@c\xa5;\xa2a\x13\'@\xc6\x8c\\\xc9\x8c\x8d)@\x06\xa2\xf1\x15\x1aQ.@z\x15\xc4\x84+\x83-@\xdf\x17\xb6=\xad\x19)@VL\xc3\xe3$\xa65@\x1ag5w7_/@T~5U\xc0\xe51@\'\\\x17\xd0\xcf\xec*@A\xac\x1b\xad\xb3@(@l\xa6P"_\xa70@$\xc8\xbfQa\xdd1@.\\\xedi\xca\xf5.@\xd7T\x8b\n*\xf4,@\x8d\xcb\xe2\x8b)\xd43@\x82\x9c\xc6\xc9%\x86)@4M\x0eqp\x8d,@\xf0KN0\xb1\r)@\xedl\xd2\xb4\xd1y(@\xca\xe8\x04\x02\xd0\xd1\'@\x03\x10\x17\x03\xfa\xa9&@LMR\xc7{\x84&@^\xb1zp\x87\xd1%@\xa6)\xb0}i 0@\x92|\xef\xcb\xdb\x050@\xc3\x18\xb0\x18T\x14.@\xe4\xa8\xbc?t\xa8%@\xc9\x8f\xc6\r\xccA)@E\x0e\x8e\x88\xffa-@R|\xd0\xcd1f(@\x9a\xea\xfd\xb5\xa8\xd7+@\x0e R\xf4-\xb30@\x93\x8c\x0eG\xfe\x9d-@Z\x12e\xa3,Q(@*\x14zFtp-@A\xc1\xed\xa0\xc3(1@_\x80\xe4q\x16Z\'@<I\x86\xdb\t\xc6*@\xbf\x02\xf4\xf7\xdb\'0@s\xbb\xa4ZX\x90.@j\x1c4\xe6\xfd\xc3(@\x08\xfe\xea\r\x15H0@\xb5\xbf\xba$\xc0\xed-@\x8c\x045\x84=\xf0)@\x06\xa8\x0c#\xcc\x031@gc\x94\x08P5&@7(\x03b\x17\xa43@S\x9faIB-0@H\x0ba{\xd4\x8a,@\xde\xed\xc5*\xee{0@)\x82\x0e\xd0\x0cL-@\xe9o\xa7\xed\x929\'@\xb18\xfb \xf5\xba(@\xa6\xa6ay\xf2\x9c)@\xcd\x1b\x8e\xc2\xa6\xdd)@\x89\x86\xce\xf4=\xf3,@4yZ\xb53\xa4%@\xd3\xe8A\xee~\xec0@\x11\x99\xf3\x90\x05R&@&\xa8\x1a\x13c\n0@H\x92\x88#FC*@\xa0!P}\xe3M\'@\x90b\x17\n\xa5\xe1&@|\xdb8\xc8\x8c\xbc*@\xf4})k\xba60@\xc3[\x9e\x99\n\xa6,@U\x13\xed\xd0\xd7\x01.@\xd9`\xb0\xb13\x9d-@\xc3\x94Hh\x0f\xba%@\xb3\xa5\xf2\x05\xf2t)@?\x0b\x93O\xe3-%@U\xefvI4\x10+@*\x90y\x1c\x84R+@\x8f\xd5x\x8d\x0c\xe4,@\x89\x95aG+v%@\xcb:\x81\xe2\xde\x901@pa\xa3-\xbf\x81(@\x93\xfa\x1e\xee\xf8\xa4*@\xc8\xd3\x981^\x1e-@\x14\xf2\xdd\xb3\x84\x861@a\xb4t\xe2\x85\x8d0@\xb8\xe4J\x1bo\x86*@\xe5\x9d1M\xce\x831@\x80Q\x92\xdaY\x9f.@\x88_\xdc\x8d\xcf\xdd0@\x04\xe8\xc2\xb86c,@\xc2lJ\xf1\xe6\x82%@9S}`vX%@p\xe4\x08\xc6\x94\xe4/@\x8e\x16\x94A76.@PL\x9b\xcckq-@\x8c=S\xaa\xad\xe3-@r\x1caV9\xd1&@\xee\xef\x08)\xd0w*@\xff\x11$~\xe1\x991@\x1cq\xac\xcb?\x15)@Y\xa95\xd9\xe6\x0f\'@\x82\xbaRy;\xec1@m##!\x0c\xe9/@\x91\x10q\xd1\xc3\xda0@\xfc\xa3\x9b\x01\xe1\x9b/@\xd3\xa0\xb0\xc4\xe4\x05&@fG\x94G\x89\xa1/@Z!\xf5\x19\xea[1@g9\xab{\x8c\xae,@\x1c?\xc5\x9c\x9d\xeb,@1\xa3z\xf44\xb9)@i:\xb15Bp-@\xae\xef\xa3E\n\xc7,@u\x06\x11\xdcH\xfe0@\xb9\x8f-"\xc2\xc41@\x1d\x19\x14uGl-@\xa1\x0c\x07\x92/\x91-@B\xf3\xe2X\xd8\x0c)@\xad\x10],\xcc%+@\xb9z\xad:\xa4\xe1/@\xcf}\xd8\x19\xca\xb4.@\x1a\xafv\xaf\x85s,@tF\xbd"\x196*@\x81\xbb0\x89\xcdW,@d\xb9A\x89\xb4\xcc1@\xe6q\xfa\xba-/.@G\x01\xf0\xab<\xf8-@drqn\xd6\x8b,@\n\x91\xabM`Y&@<\xb1\xdfo\xdcM,@\xf8\xf9\x14\x0c\xd7\xac0@\xdd\xb6f\xdd\xa0\xa1.@\xef]\x99\x05\xa0I0@P\xafXD.x&@\xab\xef\x01n\x0cC/@\xdc\xc1\x81\xa1\xcf\xca1@\xde$29]L1@l\x92\xb0yu1\'@\xd4>\xa4\x1f\xdfC0@z\xdc\xe5T\xcaT)@Z\xb7\x84\t\x00S,@cG8=Ha&@t\xf7\x89@\xccC\'@-\nv\xdcy\xd8(@\xf9\x1e\x8e\xe4\x08\',@\xed\xd0\xadS0~&@\xd4.\xa8|D\x85,@\xb6q"\'7\x1d\'@\x81&N;~\xd91@\xe0\xab\x8a\xf3Tt)@2\xa1;\xfa\xe9\xf2,@\xb7mU5\xb5 (@?zU\x11\xf2\xfb.@\x97hEb$H2@\'\x00]2\xc1\x90(@\xfe<\xbf\xc5t12@\xfa\x0b\xeeg3@0@\xfb\x18\x06\x85\x95\x0e&@\xbe\xd7X\x01\x0cF(@\xc7H)Y\xd5\x01-@\x93\xe5\xe6Z\xe8b&@$*\xb6;\'w(@9\x03\xfa\x120\x1a)@\t\xb5qJ!\x9d+@fx6qmb1@:.\xbdJ\xfb\xa10@\xd4\xb9U\xd3\xf3\xa7+@iB\xef\x15\xcd\xb7*@\xad\xe1W\xaf\xaaL\'@\xb2}1y\xe6\x8d,@\\\xc4\xd3\xf1\x91\xda(@\r{\xdafr\xba-@\x8e\x08os\xd0m-@\xcdxq\x8a\xf7\xeb&@\xbbH\t\x15\x81\xf9.@\xa2c\xf5uw\xb43@2/\x06\x03\xc2\xc40@\x0c\xb57\xf6\xe8\x90)@\xf6T6\x14\xee\xe3&@Of\x8b{x\xfc(@c\x86!9\xe0\x170@\xc3X\x1cl\x04\x11\'@\xe9\xe4$g\xa5\x80(@\x1e.\xbb,\xc1\xf6(@\x83\xef2\x10|\xfd)@\x18\xf8v\xba\xfd`+@H\xf4!\xedG#\'@\xc1)\xd2\xda#\x83,@\x98X\x07\x18\xc6"-@\x03\x16\xa2s !1@\xf8\xe2\xd9\x16\x19\x040@\x81\x0f.\xe2/\xa20@ zp\\(\x041@\xcd\xe1r\t\xf2a&@\xbew~\x9f\xce\xcf+@\xfd\x9e\x08g0>.@\xaa\xcc\x15;^K2@\x88\x85\x1d\xd9\x8b\xca&@\xc8\xcf\xec\x9c\xbaI,@\xb1\xe6G\xd9,\xde&@\x83\x08t#\xda\xed,@\xd3\x00\xbd5O\x18.@\xcd\x03\xe4lO\xf2&@\xdek,\x00\x16\xd41@4Oxs\xdc\x870@[\xfd\x0e\xf7\t\x9e\'@\x0b\xb1\xd9;\xf3\x85,@\x97_\x92\x07\xc6\xc7(@C\xb5\x96&\xd6\xee%@\xa7t\xa5Z\x12},@\xd8O\xa2\x02^\x960@\xa3\x1bBP\xa0_&@\x1dq\xbb\x97\xd9\x1c0@ \x97\x00\xeb^\xa9)@\xee\xe7\xa9\x9c0\xd5\'@98\x0c\xb7\x00\x130@\xc9V=\xd2o\xa8,@~\xbb,Q\xefp/@\'\xbe\xbc\xc5[/0@.\xe9#;\xf0\x1e,@XQ\xe8\x99(</@pa\xae\x9bG\xde)@\xa4;\x8b\x8bs\x121@\xd2Fh\xb4\x14W-@n\xeb\xc5\xeb\xcd]0@\x8e\x97\xd9z\xf170@~v\x06\xfa\x00!+@\x89\xf3\x82\xb2+\xe1-@\x9a\xf1 \xfa|\xd52@\xa2\xa4\x8e\xaf\xda\xa3(@:)^\x9ez\x9a\'@\n8~\xe9\xffW(@z\xc1\xb0\xcdO\x96,@\xce\xb8\xaf\x00\xffD/@P7:\x07\t\xb8\'@*v\x98\x88.c-@\xae\xdc\x81\x1e\x9a\xa7,@\x80\xb4Ud\xee\x9e&@J\x17\x8b\x03\xfdT\'@:\xdf\xc0\xf4%?\'@e\x033\x14d\xbf(@C\x8e\x8b\xeb\x0cJ0@\x01\x8e\x00\xef\x95\x83(@\xbc\xa9\xbc\xa2\xc3\xd22@C\xdf\xf7\x08\xda$3@+\xc3\x8b>\x17\xeb0@\xd6Q\xcc\x81\x0cw*@\x1a\xc8\x1b\\\x06\xf7,@\x1a\xb36\xd3\x1a\x822@W\xcc\x82U\x82\xb8*@\x0b\xd8z\xcb\x17\x88*@v=|5^\x82)@\'k\xd6@\xc4\xc8-@\x0f7@\xd1\x12J(@%\x05Z\xe8\xed\xe7+@>+\x9b\x13\x83\x860@\xd6\xf1x\xe8\x9d\t1@\x02\x94W\xc2\x12\xc53@\xfa\xf1{+\xebp*@\xb82\x87\xf1\xf4E\'@\x9aQa\xa8\xa7?&@%j*\x83yH/@ms\xb7\xa5#\xcd*@\xfe<\xb1kg\xc6%@\x02\xc8\xdc\x95\x88l(@OU\x05\xc7\xb7N-@\x84=F\'\xa9\x8b\'@t\xfa\x86\x07\xde\xfe\'@\x875\x04\xcb$\xdd&@g\x1cG\xd1\x10\x88-@)AO\x98\xdc\xa81@R\xad\x02\x9e#\x051@\xc5M\xfcm\xdbx%@\x00\xb3\x88z\xc6<\'@3^4a\xa4]/@\xb51\x96Z\xc79/@\x94\xa7\xbb\xf6\xa8\xcc\'@\xe4\xeb\x89?\n\x9d+@{\x80\xa4I\x9f:4@\xea\xa2y\xac\xba\x90-@\x99\xed5\xd5\rL&@\xab\xab\x7f\xc45\xfb&@\xb5\xaf\x01\xb7F\xf9%@h\x1c\x9dt\x03\xa2+@\x07$O[1\x945@\xc4\xc1\xd4\xa0\xad\xfb(@\x9a\xb8\xee\xc4\xf04&@]\x18\xa9\xbcS3+@\x07\x85\x02\x14\xa8\x9d\'@\x0e\xe07*\xdd-&@`x\xcb.\x0f\x8b,@\x90\x0f\xbd\x82\x19\x93(@F\xc1\xa2`\xd3\xb4-@\xeb\xc9\xcc\x0f\xf1\xdc+@>\xbb+Z\x11`-@d\xf0yA5+1@r\xe7f\x93\x0b\xe1+@s4\x89\xeb"\x0b0@\xac\xec\xdb\x11p\xb4/@\\~\x8c\xf8@\x94\'@\x98\xc7\xa9\r\xae@\'@\xc8\xfc] \xdc\')@a\xe5\xf38\xeb\xe5.@\xd9\\E\xa2\x19\x1b)@\xa4+k\xfa\x0b$-@\x04\x0ew\x9f\xd4\xe60@\x93\x1f:\xbc\x8b\xab\'@\xd3\x85H\xf6\xd7\x1c.@\xf9\xab`\xbc\xa3}0@\xbc\xc5\xa8\x92W\x88&@l2\xba#f\xbc0@\xbd\xa0~\x8f,M-@#OY7;\xb9-@\xdf\x96\xa2~\xfa\x98(@\x05fx\xd4\xde\xb80@Oe\xf1i\xf5)(@w\xdd\xb7e\xfe\xe2*@\x85\xe7\x14\xf5T+-@\xa2\x0b\xad\x9aC\xe6,@\xb6\x10\xe74\xed(-@\x8d\x93Ci\xca\xc2(@\xee\xf6u\xdb\xf9e/@\xe5\xf4\xd16\x01C)@\xfc\xec\xddU\xcd\x911@\xa5\xbek\x9f\x87\xde*@\x87\xcf=s\t$)@\x08\x804y\x9e\xa0(@c\x11\xc1pA\xf90@\x87\xfd\xedb\x91\xf6%@\xa6<\x9b?!\xa0-@\x8d\tj\x9b\x11 (@\x1bvr\xc0\xa0\xac&@d\x84|+\xb4;,@\xf9\xefq4\x0830@\xf5\xba]\x83V\xaf(@bhU\x1f\xbd7.@}\xdb\xb1,\x9b-2@y`\xcb5\xa1k\'@O},O\x9e\x90\'@k\xee\x93\xba\xfa\xa6(@\x80\x16P\xa7\xc6\xef*@\x92\xb6\xb9P9\x18&@\xc3\x96\x94&y\xe9)@\xf6\x1cRL\x98\x9b(@\x8d\x07\x7fhn|0@\xc3|\xa9r\xdc:2@\x01\x14\x99\xb3\xb2\xa20@C\xa2\xf1\\\xde\xe10@\xadNM\x91s\xd8-@\x1fV\xaar\x9fD-@|EkX\xf6+,@2\x86\xa2\xcd\xccs-@\xfft\xa7b\xba\x97(@"\x82G\x0f\xac\xb33@h\xd1\x1f\xd9\xbe\xa70@g^S\x9b8\xc1+@)\xf43U[\xbb*@\xc5\xa7\x0f\x1f\xb6/(@z\x15\xf7~e\xe4,@tp+\x00k\r-@\x8eva(;\xb1%@\x91}5\xe0\xe0\x190@1\xf6!\x0cG\xb3*@\xec\x80\xc5\xd3\xeck%@\xe1\x07\xc7\xb9\xe3*1@\xc1\xf6\xb9=q\xa20@0\xf2\x9d1N\xd2\'@\xc2\x8b\xd8BS\x07)@\x0e\xebN\xe5\xa4u.@c\xdb\xac\x00\xc8\x7f(@dh\xcf\x1e\xe3\x80-@\xb8*\x95~\xef\x850@C2\xcc?\xd2\xbc,@y-\xe7a.e(@\xe3x0\x9b\xad\xdd/@\x94\xbd\t\x9f\x85\xb50@\x8eKS\xb3\x8d+)@\x10[\xfb\xb4\xa3\xe9*@\x9f\xe1\xc6\xc9\xf0\x9d%@\xc3\x0f\xd2\x9f\x84C+@\x95\xd8\xe7\x86h\xc5*@S\x8d\x0c\xfd\xad\x1d-@\x07\xd1u\x97\x85\x88*@\xf3Y\xc1\x90\x07/+@\x0e\xe2\'\xf7H\xb20@O\xa6\xbf\x12\xd9~*@$\x80\x1by\xd2l(@3\xed\xa3\xbb\xa0\xf7(@\xfb\xfa\xaf\xd3\xbd\xfe-@K\xc3w\xfbJl(@l\xbdgQ\xa1\x96(@\xc5\xa8\x9d\xcb}\x81&@\x19^#\xba\xa2\xdc\'@\x9fP\x9e\n7\xc61@\x92\x16q\xbae\x98)@`\xe2K+!\x85%@\x13xA\xbb$\xaa1@#_\xe0\x08 $(@qt\xb3ff\x01)@\xb8&L\xcc\xe9\xcc&@4.\xe4g\xa1\xb1)@\xee\xbe\x97\xd7\xcc\xc62@[\x9e\x05\x14d\xb1(@\xe2\x1d\x0c\x96\xf6f&@\xbd\xf4v$\xadN\'@\x96\xb2#\x8c\xffq(@\x12\x03P}\x08\xb2&@n\xf4\xde\xd87\xca&@\xb6/\xca>\xe2\xff&@\x91\x9d/\x8c\x8a\x83*@\x13`Rh\x80&)@\x8f[\x11\xfc\xcf\x9d-@`Q\x19\xc7\xa1\xe2\'@J,\x88\x9f+\xbe\'@\xae\x1ad_x\xa2,@\xdc\xfd\xfaB3<(@\x19\x011\xfc\xb1\x1d)@\xb0\x80[\xc2\xdd\xaa0@\xe9k\xf6\tf_/@\x17\xcd\xfdcU\'0@\xab\xcc\x9d\xde\xe3\xa1/@\xbba>\x8d\x82G/@\x821\xf1%\xdc\x00*@ure\xe3\xfc\x85+@\x92\xa7\xbc\xc0|\xef,@\' l\x0eJ\xa0,@\xf9\x90\x95\x8ei\x88&@\x08\x94\xe0\xbc\xac\\&@\xc0(\xc2\xb7t\xae-@#fe\x0fD~0@\x83`+)\x87\xcf-@\x0f\xbd\xb2e0\xe6(@B+\xb8\xae\x90\x8a.@1\x87\x1a\x10\x06\xcb\'@X\x91\xa4N"%7@\xb4\xfe\x96\xd1K\xb2&@\xa8\x8d\x01\xe9\xfd\xd5.@\x96\xa1*t\xef\x8e+@\x99\xe58\xfc\xce\xe6*@\xa7\xf2\xb54\x8a\x07(@\x91\xb5u\x15\xf1\xcf,@\xdf\xebl\x90b;*@\x97\xd7\x0fe\xe260@@\x1b\xc8\xa9"\x86&@\x0f\xd6J\x96\xb5v&@c@9\xd6\x07\xc4-@\x83\x97[\xe5gu0@\x0f\x15Nk\xe4x%@\xea\xfd\xd60\xad\x0c(@\xc3m\xf2\x89\xc3\x04&@x\xa7u\xac<\x0f,@\x91`\x13\x87\xe4\xf9)@1\xea}\xf7\xc1\')@\x9e\x10\x9c\xb0\xab\xe7-@(s\x1c\xe9\xfb\xe6+@:\xa8\xbdY~v,@\xad\xe4\xee\x1e[3,@\x9b\xfb\xe5\xf3\xd7\x95+@\xf2\xbf\xea\xea\xb1\xd7+@\x83=m\x0b"\x892@I\xa8m\xb6s\x1b(@\x16\xcc\x01\x80\xdd\xe6%@\xf4\xb6=\x7f\x03\xcc%@\xf4\xc0\xd8\xc6\xe6\xcf+@@0q8\xe3\xdb0@\xc2:\x80u6?)@\x92VS\xbf\x05B0@\xe5\x17[\x03e\xe4*@0\x8f_dY\x82-@\t^X\x08\xdd\x010@\xb33I\xf2\t\xa8+@\xe7\xce\xb7G\xdab/@\xd0\x9a\xe8N\xda\\-@\xd3\x99\x1c\xceHc)@9\x1bF\xdf\x80c&@\xdbX\xb5\xcf\x12\xc9\'@{\x1b\xd5\x91|\xb9,@\xb5\xf0\x912\xb7\x1d)@\xd2\x87\xb4&=.(@\xf3\x83\x0e\xfcU\xd70@h\xa9]y\x9e\xd8/@\x9bB\xad\xb3-)&@\x90\xf8c\x01\x1a@*@\x98\xb6\x13*\x8d\xbe&@\xb9k\x16I<\x82-@\x8a\xf5\xaa\x12\xfd\x03(@\x95\x11\n\xa8&\xfb)@2\x0e0)\x98\x1c.@\x85\x97\x01v\xc3\x16-@\xd6\xfe\x94\x0fq\xff(@\xca\xf0\x88\xc2\xc2H&@\x92\'\x08\xf9\\L)@H\xdf\xcfj\xee\x0f\'@(Li&H!\'@\x0cL!\xe3$M-@\xaf\xd6\xf7\xd3\x07\xfa0@\x82w&\xfc\xaeR0@g\x11^xsF0@Z\\D\xba\xf8\xfc0@\n\xacc;Z\xd9&@tO-\xbf\x07\xe50@\x94>\xe6\x00oy2@ 1P&\xc3\x19(@\xba2W\x80\xf3\x930@1\xd0-I\xab\x010@\xefj\xb1\x8cAR&@\x19Dn\xf0\x1bw%@l\xc4\xb6\xa5\xc6\xb3&@i^\x97`\xaa+(@\xf2\xaf)?\x9d\xd8&@\xc1\x15\xc1\xba\x91\x06,@)-z|\x1es.@\x0b\x1d\x96\xb8\xa4\x0e7@\xa3L/\xa3\xcb\x1e7@\xe9\x1a\xd5\xa5\x0ew%@3l\xfa\xacG\x85-@\xdb:\x8e\xfe\xa5\xb60@\xf8)L_\xa5\xba,@\xfa\x99\xf9\xc5\x8e\xde\'@\x9dID\x03\x00\x1f(@\x8c\xb1\xe0\x8d\x80M0@\xfbW$\xc8S,)@\x8ad\xaa\x0e\x99g-@\xb3\xab*26\x020@\x96d\xc1O\x04\x1c7@\xa3\x11\xe4\x1a9M2@\x8f\x1f\xac \x1f\xe6*@\xd1\xf7V\xe3\x92\xda-@\x8c\xa7\xce\xfe\xc0\x05/@\xe6\xa3\'\xbd\xf5^0@\x11\x19\xf7\xa3\xaf"(@\x12\xd3\x979\xfe}1@\x19k\xfb\x13\xf6\xd0,@w\xf4;5\x0f\xc00@\xc8\xf5\xab\x10/j,@\x0c\xc8\xfa\x9eb\xe3%@\xda:\x8e#$\xb8&@\xe5\xec\xd0\xe2\x04\xf1&@Q^\xfb<%K(@`\xac\xf2XSJ2@\xd5|w)5t)@L\x07\xad:C (@}\x10\x8f9\xba\x14/@\xf2M`\\\xb1\x87)@\xe2\xf5\x89\x19\xdb.)@%\x1d\xa7\xfe\xb5\xe30@c\x05Kf\x9e\'&@j\xf6r`\t\x7f-@\x01\xa7,!\x98\x7f0@\x92\\uX-R0@t\xbc\x89s\xaa!-@\xe1!\x95\xa4V\xc4.@/\xbf\xc1q\xc8\x99%@[]\x8c\x17\xc1\xa4,@u\xedq\xf9\xf4\xe5-@\xad\x0e\xb1\xa0\xb48\'@\x1b\x14\xafG\xecy1@1BJ\xb91\xdb(@s\xa3\x86\x16<\x02)@\xe2_C\xc1\x98\xec)@V_\xf5_Y\x187@\xba`4\x9d\xb9\xeb,@\x06}\xff\xa5\x19_&@H\xca\xf4\xb49\xa1\'@ \x95\t\xbe@;\'@\xc9H\xcf\xc6\xc9\xd4(@yzA$I\xeb*@\x9c;Q@t\x1c1@BU\x19\xf4\xa5/7@\x7f\x80LR\n\xe2+@]\x025\x8dJ\xf2-@\xcf\x96\x08\xfa<\xde1@gj\x9e*\xc1\x850@\xb1Q\xcdc\xe5z.@4\x05\x02\xf4:\x8e)@P\xee/\xc7\xe31\'@\xca+\xc2\x1e\xe1\xee)@\xad\x9e\x08\xec\xe0\xae,@\x01\xde@\x08\xbd\xb7*@ \xc8\xca\x147h&@\x0bm\x7f\xbc\x11\xee,@\xcd\xa7p\x1e\x7f\x8b(@\xc9\xc0)#\xd8\xbf%@m\xb3f\xa1J\x1f-@\x93\'\x82\xb6\xd76&@\xa4\xb2oI\xd6;-@\xb7\x81V]\xba\x931@(#\x16\xd0\xc1V0@\x0c^\xa6\x1c\xbb\xec1@d\x8e\x04\xc6[\xab&@L\t\xea\xaa\xa5\x922@o?DQ}>/@\xdd\xab\xe1Q\x1a\xee*@/dQ\xda\x16p.@)\x81\x02x\x1f\x940@\xc8La\x19\xa9\xf0(@I\x0e-\x13\x17\x190@\x9c\x1fa\xb2\xff\x9d(@\xf3\xd9:\xd9\xb7\x19*@\x00\x82\x8e\xd1\x04Z-@_\xb5\xdf"v\xf9(@|\xf1PQ\x11\xc8+@\xbe\xae\x12\x16\x7f\x91/@\xedj\xda\x9f_\x8d\'@\x92.\xaa\xd6\xe8\xad&@c\xec\x18\'\xebY)@\xf1\xae\x152\xca?3@\xa0zR\xcc\x88\xaf-@/\x17\xa1\x0c\xff$3@\x01Z<T;\xc00@\x07\xb2\xa8\x08F\x962@\xfc\xc0\xd6\xa3\xf4\xa4-@\x19\xe9\x93\xd5\xb1\x92(@\r\xf3h\x06Zs0@\xd2s\xe0a\x16\xe0.@`\xe0\x8ax\xae\xa12@Ky\x08\xa6\xa6\x1a+@\x98\xd3\xef\xbc\xa0\xfe)@\x97>r8:\xc8\'@^\x9d^b\xe7\xee&@y\x8d\x9a\xcd\x1b\xe4&@H\xbc\x91;\xab\x9c1@\xa4\x0b\xf5\xad(\x952@\xe0\xeb\xec\x88\xdd\xaf2@\x82\xefs9\x01M-@~k\xd61\x85T\'@$\xeb\x03\xb2\r\x0b,@\x84?\xb5\xfb\x15\x04\'@\'\x1c\xb7 \xa9\x8f1@\xfa\xbd\xe5\xbd\xa5\x8d)@\xb7\\\xf3\x9e\\1.@\x8f\x14\xe0\xa6\xff!)@S\x0b."\xa6 0@U\xafdB\xebr)@\xbbG-:&2-@\xd6\x0c\xd8\x9b\xcbw-@\x03\xaa@\'\x84\xd7*@\xaf,\x10\x862g1@hj\\/\xad\x9b2@>\x81k[\x89\xc9+@\xc3\xbdS\x85V\x04(@\xfd\x99L\x8c\xca\xb00@pb\xe2\x8aO\xfb1@\xce\x1a\x03\x98\xb7\xc3&@\xe3SN>sL+@F\x89\xb9O\x90%.@\x98\xd2\xf3;\xa4\xe7%@\n\\\xa5\xf6\xc9\xe9\'@1e\xfa\x19Q\xb2-@\x9d"!n\xa2\xce0@+\x03\xfd\x07e\'&@;\x80\x1e\x1ft\xc8+@\xfd\xc1\x1a6\xf5\xc4&@:\x0b{\xca\xea\n2@u\\\xb5_\xd5\xe9-@\xfcQ\xfe\xc9\xa4\xf6,@\xd2J\x89\xcai\x98%@\x92\x19\xd3\xc2EG*@\x9f\xd3\\`{d0@\x03\x00\xaaa\xb2\xce+@\x1e\xf3N\x8fn>-@\xad}b\x0e\xa6\xb8/@J\xd2G~7\x90\'@RW\x0b\xa4\x0c\x01(@\xad\x1c bI\xce.@x\x13;0)h0@\xedR\xa1M\xd5@/@\xc4\x07\x0b\x00Q[&@\x96\x9a,g\xb7\x94/@X\x12\x11\x83\xec?&@\xf0T\xa5\xfc\x8eO1@\xcew\x1b\x12\x10=-@">\xbb=;\xe3-@KB\xec\xa9&:.@)\x06\xf4Ct\xfc0@.\xdaSB\x14\xeb-@#I\x1eM\x87=\'@\x95 \x07\xb3?\xd7&@\x15l\xbf\x81r\xe9%@\x064S\xf3d\xc3&@\x9e\x11\xa2\x82\xc8\x18(@_/\xed\x9e~\xe9*@M~\x83\xef\x00\x11(@\xe3D\xf4\xa7\x88\xc30@\xea\x00\x85\xe2\xec",@\x86\xd5\x14\xac\x95f-@\xc7\xbd\xc5\xf4)\x98)@\x90Ps\xd7:N)@\xd1W^s\xff1\'@v\x95\xad\xb3~\xae.@V\xb9x\x96\xe7%0@\r]\xe4)5\x8e1@\xaf\xab\x19r\xb2\xd0*@J\xee\xdd\x12\x84\xfc1@\xe4\x8e-:r\xc7\'@(T\x99\x8b\xf8\xc5&@\xd1\xc4r;\xc5\x95)@\xf3"\xc7\x95PI0@R\xbc\xeb\x17C\x0c&@\xd1\xe3\tV\xdd\xba*@\xd0b\x04\xd0u\x16-@rW\xee\x00\x04\x8c&@\xf2/\xf7\xe31\x99*@\xa0\x06c\xa3|\x14+@\xd2\x7f\x99$\x05$,@B\x16\xaaH\x01\xeb-@\x9a\xaeU\xd6 \xce&@bH\xec\xb6\t\x99-@\xa4\x88NS\x16\xdc(@@\xad*$\xbfQ.@$\x8a*O\xa3\xe0/@T!"\x01mw\'@_\xc1\x7fu\x1dV*@\x99\x16\x90\xd0\x95".@\xc1b\xad\xe0\x10\x04(@\x8e\xf0\xa6\rr\t&@\x1eL\xec\xf8e\x1f2@\xba\xec\x1b\x93\xf5O&@\xf2\x9d%\x8a\xab\x86)@Ym\xe3\x7f\xb33-@Hf\xdb\xc3\xe9\xc1&@y\xfd\xea\x04\xa2\xf3\'@\xb7\xdbe\x8e\x1f\xfb%@\xa5\xe4\xafj\x0e\x19\'@\xa0\xa0I\x1f\x01\xa50@\xa9B\xf0r\x97\xee0@\xdb\xda\xad\xaa%T1@\xae\xe2$}\xb0\x150@%\x03\xa2\x92\x92\xc80@\x9f}\x8c\xda\x93\x821@\x9fLU\x1b\xd8\xde)@+\xd6\xee\xa7\xba\xd70@a\x98\x1d\xe0\x8f\xcd/@}\x1fDv\x0c\xeb0@0\x1dB\xdduD4@0\x10\xaa \x1d.&@\xd0Df\xb8WW-@\x15n\xf5\xbd(*2@\xb9b)@\xe3\xf2\'@,\xf4SB\xe7\xfd+@\xbd\xc1\xe2\xa1SE2@\xf0[\x9aQ"T&@\x1a\xb5p\x9f\xa6\x17&@\x85\x07\xd7\x18bG)@4\xf8P\xd4\x86\xd7.@\xda\xe4\x8b\x1e-\xf1+@\x9e\x1d\xc7=\x99\x0b(@F\xf8g\x89\x13\x9f)@KF\nW\xc3\x96-@\x84\x91w\xbe*m)@\xb4m\xb5Dij(@\xdc\xee\xe2\x0e\x07\x8d-@ZY\xfe\x80\xd5\xb1%@\xb5\xd8\xa9\xa4G3-@\xe0}\x12[\xde\x18\'@\x00)>G0V0@= \n\xb7\xc2R&@\x96\xeePH\x05\xd80@\xc7\xb1\xac\x81\xbd\xf8+@F\xba\xa6t~\x93)@\xa3\xd7,wJ^1@dJ\xc4\x8f\x9d\xab0@}\xd5\xb7\xe5>\x8c1@\x13\xeb\x03\xb2\x99\xd2)@\xb5\x8b`\xb5\x94\xb8+@\xd6jI<\x11\xa0,@\x80\xeb\x140W\x85(@\x19!d\x11\xa2\xb8&@D\x9d\xa1\x89\xdcS*@\xe6\xa7\xde3\xf4\xd9)@\xdf\xe6N\xa5\xf9:)@6\x0f\x8f\xe4\x1a\xe30@d\xbc\x1e%\x07\x98&@\x95\x9b\xc0\xf4\xb4d(@\xbc|3\nQ]/@\x84i8\x94\xe1Q&@\x9e\x1c\x9b\x18O\x9e1@8-\x18\x80S\xb7%@F\x01\xd5\x10G\xba\'@x\xa5B\x80\xb36.@\xf5,Ht\xb9\'-@\x10\xdcm\xec0\xba&@\xe5\xbd95g\xb1,@\x8ea\xfd\x16\xc0\xb5,@\x02\xfc\xe6\x168\x9d*@\x01P\xd10\xfa\x1c\'@_\xb3t\xd5\xa38.@\xf5J\xc7\xe6.\xd4%@F\x85\x13I\x8aH-@\xceY|#Z\xcd)@%E\xa5\xf56\xf1)@\xba\xa0\x03a\x84<\'@\xd6j\x0f\xf1\x1e\x96\'@o\xc3\xb5\x18\x06\xf31@\xbd\x04s\x0c\x97<+@>+7\xa4\xb0\x8c)@\x04UE!\xd5\x0c%@\x88\x19\x84\xc9\x99\x06,@v~&*\xbeu-@L%\xfeR\xd0K.@|\xb4\x16C\xde\x1d\'@\xa2\xaf\x95\x05\xab\x89*@\xb3\x11\r\xb7WU/@\xb5\x8b\x03CrB*@\x9a\x99T\x7f\xfe\xfd,@\xae\x82\xf3\xb8Fg&@\xb1P\xb0\x18\t\x99&@\x0b?C\xcbH\xfb.@\xddo-\xf4\x1ey*@,\x99\x03\x04\x88\x85(@\xcbmO\xc5\\\x18-@+\xc6\xae\x06\x89\xe7%@x\xe1}\xcak\x06,@\xec\xf4\x1d\xaaL\xec-@e]\x80B\x8bR.@b\xd9}\xa6\xd7\x98+@\xbf \x8f\xce\x9e\x91*@\xe2\x03\xbb\x13\xe7\xa7,@\xbc\xe6\xba\x9d\xbe\xf0(@\x07K\xa8\x91\x05\x02&@\x80\x7fG\x88\x83\xd1%@=\x8b\x7f\xf7\xba\xc8&@\xb5\xa3m\x93\x11\xa9,@\xd3p=\x16.O)@\xe1\x04xx\xaa\xe2(@\x18\x92LIO\x87)@B\xbdcL\xff\x170@\xd2\x04G_"Y(@H\xc6e\xba\xc9\x12-@\xfaZ) \xa6\xe50@\x9c\x9b\x11Z\xc9\xdf+@\xb26D\xb0\xaaP(@_N\xb1KI\xc0-@\x97#\xe1_\x02c.@\xf2\xae\xcd?\x94\xb70@\xcc\x839\x13H\x0e0@Z\xdb`+\xdf\xba&@H\x99)\xf0\xba\xd9-@\x8d\xeb*\x0f\x82\xdb,@\xd1\x1c c\x10\'&@?*\xdeN\x04}-@_\x1a\x916r\xdf/@\x0cx`I\xcf^.@\xfd\x83[\xabw\xd6%@\xa5g*0>N)@\x88J\x8eC\xc2.-@t\xf5\xa43\xc5\xca,@\x02f\xcf\x07\x06\xd4,@\xcdfE\x89\x81\x00\'@\x88\x8a\xab\x12\xe1\xd70@\x9d1\x832\x18\xde,@\x14K\xe4\x0bp\xca%@c\x00\xb3\xc8\xaa\xa2&@\xcc\xf6\xc7B\x87~)@6\x9e3\xa6\x15\x8f0@e\x0e\xfa\xff\xb6\x04*@\x9b\x10\xee\x98t]1@\x04\xb5\xbb(\xfc\x8e(@\xaa\xb9\x01F\xde\x81&@>\xb1z\xb4\xae\x9a,@K\xc3\x86\xe8\x8a\xad2@u\x95\x1b\x9a\xfcN.@\x7fV\x90Y\xf3\x053@\xab\xfdL\xaa}~4@\x93\x00\x93\xcd\x88\xff)@)4\xd00]z1@\x9a\x18\xc2\xe2\xa5\xc71@\xb0Fu`\xe6],@\x07-\x06\xf9Pf+@\xb0{\xb8\xe1o\xd8(@\tmm\xa0\x80J/@\xf9\x1dw_Y\xc9-@\x1f_,w>\xcb/@\xf34\xa6\xef\xe2A(@\x9b\xbf\x0e\x86\xb4[&@n@g\xf5\x9f\x801@\x93=\xde\x033\xf9(@lt\x99L6\xf4,@\xb9mV\x86U\x7f1@\xa9\xc5\xf8w\x80\xcf(@.\x80}\xe5\xe7\xb3&@\xee\xf9\t\x91\x16\xc7%@i\x80T\xb2?\xe9-@b\xcd}\x85\xad\xcb)@\xb3-o\xe5C\xf3+@}g\x9f\xfa3\xf3(@\xd8\xe5\xdb\xc2 2,@DU\x12\xcf< 0@\x11\xd1\r\xba\xa0\xe00@}\x98\x8cN\xe4s&@}E\x0cP\x7fX,@\xfd\x15&F\xb2\xb2/@tq?\xa4\xf7\xee,@\xf3\xae\xdcgL\xd6-@\x83\xbf}(\xe3\x06\'@c\xc8D\xf9dH,@\xaf\xaf\x136\x8b\xfd(@#F\x8e\xa4\xaa))@\xf8L\xba\ny\xa7%@U\xbc9\xb4p\x957@\xcb\xd1hJ\xdc\xa7*@\x99EN\x1d4(,@\xe1\x0f\xf7\x9d\xe50,@b\x00\xbe\xf2\xae\xcd2@\xbe\x0f\x9c$\x8f\x80+@\xd8,\xf9G\x1f\xf0*@#j\x155\x82g0@M\t2\xba,\xa50@k\x93"\\\xb9c1@\x1a!\xfbM\x10\xb4-@\xdf\x85l\x12\x84\t.@\x1aD\xa5\xd8 G)@\xb4\x1a\x9c\xf1\xb4_1@\xb8{\xe4\x84\xf0i-@\x87+\xff-\xae\xb2(@@\xbe\x90\x1f6\n-@\xae\x92\xfaR\xb9D-@{S/\xb8\xbe\xe6+@K\xd6\xd9\xa4\x8e\xcc0@\xf8\xc6J\xa3\xf0\x0e&@y\\\xba\x83G\xfc,@?\xf7\x8dB\x86y-@\xf9\xb6w\xe9\xadM/@\xfd\x96\xd6s\xe3\xb8+@\xfc\xb9\xaf\\\x92\xc8%@4\xcd\xd6\x8cp\xb1/@@QK\xfei((@q\x96\xf1\xb7\xf1\xf7*@18\x99\x10y\xca(@\xe1\xbc\x8f\xee,\xd6,@A-p\x9f\xda&-@k\xa2\x01e\x8b\xf1*@\xca\'\xc5)\xf4y+@\xd5R/\xc5\xc5?0@U\xc7D\x84O.*@\x8cLq+i\x14*@\x9aA\x8e\xc4\xe2\x11\'@\xd4?d\x04\xb5b\'@]\x96\x99\xe6i#,@\x10w$Y!R.@V\x81\x0b\xa2p\x001@1\xf9\x94S\xbd\xf1-@\xccy*B\xe85-@\xdf\x95\xfd\xa4f\\(@\xa08u\xfd\xa3\xb70@\xdc\xa0\xa8\x9e(\xc1-@\x1dk^\r\x83\xb1-@R\x8f\xca\xf3\xde\xb5/@L\xcc\xbb*Ht-@s@m\xee\xefM*@\x0c\x87\x82}\xe7\xfb,@\x17\x1dnM\x94~0@US<\x89i\xc4-@\x89\xad\x1d\xf5\xae\x88/@x\xb8\x18G\x15\xf4,@\'-\x12\xbd\xb1e/@\x00\xfeT\xa3\x8b\xa7,@\xa1\xc7>N\x19\x02(@=;kM\nN1@\xe7\x0c\xbcK\xf4\xf5+@\xab\xf8\xa0|h{0@;\x11U\xa5CC*@\xaf$\x07\x0e/\xaf-@ee:\xfa\x95P-@\xd7cBW\x88\xde*@\x167\xb8J\x92s-@n\x9f\xb8z\xa6\xf6)@L\xcf\x1d\xe5D\xbd/@\x96\xf8\xe6\xbfW\x0f(@yU|\xc6P\xdb,@aJ\xb8\xb5\x16\xc3(@\x10\x89\xd9\xdc)./@\x14\x9a\x86\xdf\x12\xbf-@\xe78\x17 \xe4\xaa+@\x18\x03\xe6r/\xf4\'@o\xd5\xae\x13\xa9\x92*@\xa7^\xd3\xef\x1570@{\xb1o^\x9dN-@\x08\xb8\x8c\xa8\xd0\xb6%@z\x1dY\xc5>\x07\'@\x1f\x97Y\x85\x12\x19-@j\xe1\x93K\xd71/@0\xfe\x01J\x08\xc00@}\xf8\\\x98\x02\x8e)@\xb5\x18\x0f\xc1TC/@\xe6\xa7\x95\xfc\x7fU0@yBrM\x18\xbe&@\x8d\x02wh\xd9{-@\xdf\x04.HY\xcd,@\xb7\x0cd\xd4\x04\xc0.@\x08&\xc0.\xa2\xf6\'@x\x18\x12\xdc\xe2\x03&@Tk\xf5\x90I\xe7,@ Q\x93m-\xff-@\x08X7)50/@;\xc1\x80>\x04\x1f,@>\xb1]\xb1F\xab0@\x85mX_[\xdb1@\x81\x7f\xb5\x96\xa3\xa9\'@\x84\x19\xa9\xb1\xde:(@B\x8e\x1d\xc3\xc2\xd7%@\xef\xb0JV\xa7\xd7/@\x82Or1h\xcb,@H\x81\x9f@\x1f\x010@.}o\xa9\x89\xf1,@(Y>\xa0\xb3\xe4+@\xba\xf5a5v\x8b0@`\x99\xa0a[\xb50@%\x05\x7fv\x0c\x8b.@\x03m\xef!\x1d\xbc+@e\x0c\xefhM\x16,@\xa6\xb7\xbd\xbe\xb3~2@X\x7f\x15$&\xa1/@\x83\x0e\xea\xe7\x18\x02+@|\xe8\x00\x16\xf2\xe00@\x96R\xc0\xd1\x04\x111@3\xc4/`\xea\x8d/@N\x04\xfd\xe4&\x06)@\x91\xfc\xa7a\xa20&@\xc9=\x96L\t\x7f0@\x96\r\t\xb4S\xde/@\xb2\xf9\xd5`qx2@\xe8lVCu35@\xa8\xc0\x95\x80\x1d\xfd0@.\xcab\xc5\xd2V,@(\xfd\xc8\x0f\x01\x80+@\x12\x87\x19\xff\xd9\x01+@\xfa|\xe06\xbf\x18-@\x11\xe2\xc6\xeb\x98\xc0,@\xcb\x88"\x8aR\xc2&@\x08\xd1\xf5\x02\xbe\x99&@\x9a\xe4gX5\xbc&@\xbf7\xceq\x8e|-@\xaf\x1e`Z\xf9A.@6\x9b\xbc\\\xe8\xeb,@9s\xc0J\x05\xe8,@\xd4\x1e\xa3\xa2\xe5h\'@nZ\xea\xe0\x1b\x880@\x85\xeb9\x0bd\x020@\x15\xdd$uU\xe7,@{\xa9d\x0fq5+@I\xbe\x8dl\xd9\xbf,@\xb1\xd4\xc5\xa2\x93\xc5,@$\x7fa\x95c\x06-@\xa5j\xb8xH\x10)@P\r\x14\x90\xa2L.@{]\x02\xaa\xac\x80)@\xd7\xb3z:\x82[*@\xc3\x7f\xd8\xe7\x16\x8f*@\xbe$%e\x90\x18*@\xe5kB^\x84\x8f-@\xea\x1fb}\x1c\xb0-@\x12\x8b\x1a\xa7@\x0e-@\xab\x86\x88\xa4\x0b\xcf,@}F\xe78\x1a\x1c+@\xac\xa8\xeeY\x17\xd3-@\xccn\xe7*b\xf0.@a\x89\xf93h\x0e0@\xd4\xf5\xe0\xa7\x80\xec%@\xe0.\x1e\x97`%&@\xbfB=\xb5\xafS/@\x07\xa8\xf0\xbc\xab\xff0@\x97\xf6\xc7\x97\xad\x04.@\x00K\xa2l\xbc\xd7\'@\x92\xc6\x19\xaa[>(@\xadw\xbd\xeb3\xcf,@\x99\x96"\x99\x01\x18.@\xb0\xd0\xc3\xe7;\xf7)@\x0e\x83\xe5\t\xf9C2@\x8a\x9cD^s<-@.AM\x8d\xb2\xe8+@K\xd3\xf99\x0f\xbf0@T}QExn,@\x8f\xc5\xff\xa0Ht.@Y\x94\xa3\xd1"\xa7.@+\xaee\xbas\x1b-@\x9f\xf5\xbeJ\xcc\x92-@\xf6\xc35$8\xfe,@y\x9e2z\xd6\xf4)@\xf9\x864`$\xff%@\xa5\xea\x01\x1dOm.@\x1f\x9e\x11\x12\x87\xa9\'@-\xdf\x13r\x16\xcb*@\xa0\xc6\xaa\xe6\x1c\xb9*@\x02O\x8erhF%@\x12\xc5\xab\xdd\xb0\xa1*@{1y\x94\x07l(@\\A\xe3\x83S\x1e,@i\xa6D\xfe\x07\xdc/@\x97"C\x86t(+@\xa8\xae\x93\xed\xde\xbc.@L\xd81\xdc|\xa11@\x04(`\xe7\xb5\xb7%@I\x99\\\x02\xa7\xa5\'@\xc4[\'\xbc\xc3J-@\x14\xb3\r_\xc4\xf30@\xd7\x8e\x96Z\xb7\x14+@\xe6D\n\xfd%\xb5+@\xc8\xde\xc3\xd8?+)@\xeb)\xb2\xfe\x9c0(@\xae\xd3\xba/\x9d\x93&@\x9e}*\x00+\xfa0@\x98B\xae\x1f\xb79.@\x9b[\xe4\x9e\xc3\xc41@\x9f!\x97\xf0M\n)@\xf5\x04|\xa6!1-@\x85\x86\x9a1\x01c0@\x95\xdcBB\xf6\x93-@[\xb1\x95\xc9\'\x94-@J\xb0q\xfd\xb7\xef,@\x82_\xb9\x9f\xd3\xf50@r?\x1e\xb8"3-@\xc7\xe1A^\x88\x9b0@\xdb\xddT\xaf\x9b\x8a\'@\xbe\x98v\x0b\x1e\xc2.@\x96\xc9\x8b\xf4Y\x0b.@\x1e\xb8\x18\x8b0J,@F\x08;\xf6\x01K)@jH\x98\x19\xbbX\'@\xb19\xeah\x00\x0f,@\xbew\xc1t\xed\xe71@!d\x9e>2\xd2,@D8\x85\x9e\xcdE)@\x10\x9e\x14xrs.@\xed\x8aOi.~,@r\xf2\xb8^G:-@\x95m\x12\xb0\x88U,@%\xa4P\xf2\xc2\xe1-@\r5\xd7\x93\xce\xf4,@E\x7f\x9c|\xe7\xcb/@\xf5\x96\xda\x18\xb0\xc33@m\xf7\x05\x9c\x92\xd2\'@\x14&`\x12\x81I-@\xd0:\x80\x03T\xf4&@\xef`D\xebL\xc40@\xb3[\xcb\x08<\x15/@\xdc\x13\xab\xbd\xe9s-@\x96J\xe0\xcb\xc3\xb2,@\xcd\xd1\xb6\xb3/\x8c%@\xb0\xe7\x86\xa2\xf0\xd2%@+\xa9\xf7\x0c<\xe4.@\x94\xae\x87\xf4E9.@\x91a1\xb0\x96\x95,@\x0e0E\x1c$\x8e2@?\xd4\xf0\xc19\xca4@\x06\x900\x17\xa06(@6\x16CWP\xbe*@\xf3\x85\x00\x8b\xf3\xe5%@\x1a\x9eN\x068,7@\x905\xd0\x1d8\x062@\xf2\x83}\x97`U.@4t\xb6\x95\x97B-@\xa7l\xef\xf5@)3@"\x8eg\xac\x9c\x13.@`M\xc6\xd7\xf0[,@\x8a\xa5\xa6CJY\'@.\x11;\x1c\xfe\xfa0@\xa3\xca\x15u\xaf\xaa2@\x8c\xeb\xdb_\x0f\x92-@\x1d\xc9\xf5e\xb5\xfb-@}h\xfd\xebNM1@\x18\x06#\xe4\xf6\xea/@H\xd6\x17;q\x8e*@\xd9KY\x96\xb6k.@S\'\x1ct\x80\x87-@\x18\x7f\x17\xc2i\xb4,@\xf8\xeb\xbe\xe8\xf1\x91-@\x0cI\xfa\xc1\x92i,@;2\xae<\xe0\x17/@\t\x89%\xf6\x8e\x0c7@\xde\xb2\xdc\x91w\xde-@p\xac\xe5fp\x90,@\x18\xe8\x12\x08V\x9e2@\xd8|\xe1Caw&@9[\x96J\x8d\x8b-@\xa7T\xe6)\x84\r0@\xd9:<\x9d\xcf\xdb,@x\xe9\xa4\xb1\xa2\xe31@F\x03\x80g5#/@\x16l-\x9e\x99\x90-@:\xd1\x8a\x9a^s1@h\x9b@`\x01<0@\x16CW[!u)@\xaa\xa9\xe3S5h1@>Zt.Yt0@-\xcc5\xd2=\x060@P:\xa7\x12\x0c\xb40@\xf9\x1ep\x03\x91\x1f-@\x8a\x97g\x12\xe8\x951@\xc1\xcb\xc6\x10\x8e\x94)@\xd2X\xcf\xbfne1@\xaf\xf1\xec\x8d\x8bq,@K5(Q!\xda1@\xf9\ni\x97Y\x99&@E\xbc\xfc\xde\xf8\xd4/@\x86\xd1\x9fe\x14I*@T\x06\xc4}\x00\xf9(@2={\xfd5u0@\xb9\x0b\xc9d\xac\t0@\x14\xa6\xc7PYl1@s\xbfOq\xca\xaf)@\xe9^VHJ\n(@\x8a\xae\xfc\xe5k\x9f-@\x99\xd9\xd3\xa3\xac*0@\x81D\xa3\xfaS\xd8\'@\xa5\xca\xd1\xa5b\xf92@l\xcb~M=\x1e&@\x0f\xab\x04\x19\xe7\xf13@X\xd8\x05\x10.N\'@Yr|\x10i\xd0,@\x0c\xe7\xbb\xa3\xc9\x88&@9l\x96\xe6\x07\xea*@\x9b\x94p\x0e\xd9\x13*@]\xd1:Q\x00,.@kp\x12K\x1b\x94-@d\x82(\x07\xa0\x171@\x12\xa1\x99\xfa\xb0\xd41@\xf2V\xfd\x9c\x93\x8c%@\x06J}|\xf2F.@\xf2\xa9`\x9bY\xe2(@Kee\x91\xb6T0@Y\xd9&h@\x7f1@@\xc1\x0c\xce8\xd8&@nZ\xd2\xe3\xde\x18+@\x9akA\x1eK\xb4,@m\x9edFT\xe7&@g\x8e\xbd\xda\xfb\xe7)@\x8cLN\xc2\xa980@\xd6\xbc{\xf3\xdb=-@\xafdK\xce\x0e\xb9*@Jz\x89_+\xa8-@\xeb\x95\xbfR\xcf\xdb1@y\xfa\xc1n\x86\x1c.@\x034\x8c\xb5\xa7\'.@\xff\x88\x84\xfax\x96/@\xb0A\xf2\x05!\n,@7\x16G\xa0\x85\xd8,@\xeb\xb9\xe5S\x08\xf10@4\r\x82\x90\xdd\x1e-@\xf4\x81\xe0\xef\xe9h+@\x17,G4\xb4\x8b,@\t\xa7\xdd\xda\t\x961@Ld\xdf\x8dMW/@9zE\xa2;\x8b)@x\xbc\x85\xef\x83\x1b.@\x8e\xd3|~\x10p0@\xb1\xb1DY\xday(@\xe0\xb2\x95\'g<2@1Z%\xf4J\xd8*@un\xe6\xec\x0e\xf60@J}*\xc1j\x171@\xc5\xa0\xa4^\xa8\xcf1@\xa6\x17\xbfY\x07p)@c\xa4\xe4l\xe0\x111@\xa7\r*!\xf9|(@@7\xa1\xde\x03..@2K\xab)\xca!0@\xb8\xcbY\x1eT\x990@\xfeJ\xb2lA\x06-@\x9f\xccV\x91t\xaa&@o\xe1\'4p\xe9+@\xd8\xe9\x13\xa4\x0f\x1e&@B\x7f\x15\xc9\xe7\x9b/@\xd7/\xef\xb8}\x84-@E`QgS4*@\xdf\xe17,2e0@\t\x9b,\xfe\x14\xc2,@5,\xa8\rB\xf4+@\x93w\x90"}\x93.@\xf1\x1e-I\xccN7@o\xd5kr5\xed&@2\xfc\xc0\xb7\x1e\x15+@P\xd0u\xc6\\\xe7-@\xd4-\xd7\xe2#\x93\'@\xcf\xa3\xfa#_G-@\xcf\xdd\xc8[\x0cK(@\xa0\x85\xcfI\x01\x000@\x80<U\xb9\x97\x160@{\x1aH\xf4\xf3\xf0,@\xc0\xce\xa9Hb\xa8-@\xf02\xc0\x99\xce\xb9+@\xf1\x13Z\xd5}7.@\x97\xe0\xe9\xbcJ\xff1@X\x87\xb9\x97Gn0@\xec\xca\xd7\xe1\xd3\xcb.@\xe4\x1a\x08L\xf1^,@7\xbb{@\x13\xe8)@\x1d\xdbSn\x04z,@\xef\xe1\xf2\xf9%a0@c,\xb5|*11@t*\xd6\r\xad\xd8,@\xeem\'\xe5\r\x81,@\x15\x82\x10h\xbba-@r\x85\xab\x02\x92-%@\x83\xa9\xd2,\xa1\xb0\'@e\xd7G!S\xd3.@\xd5\xd3\xb0C\x1eP,@\xf8\x10\xdbQ\xb2\xa3,@\x97\xab\x9e\x0c\xb7\x940@\xa5\xa7l=\x92\xe5.@\x14\xad\xcb\x9a\xbe\xe00@\xee8\xfdL\x9f\x96-@\x10\x96(\x9a\xa6\xf3-@(\x8a\xec!\x86^,@\x9cK$\x0bo\xe81@\x1d\xc3S\x9c\x16\n1@A\xe1_\x7f+@.@\x1b\xd5~h\xf7\xcb(@kq\x9c\x91\xae:2@4\x8b\x12?t-(@\xf4\x1c\x9b0zj-@\xb1\xbaQo\x7f\xc2\'@\xa7#[\xe5\xd5\x13)@E[\x96\x12\x92\x8c.@\xd9m\xe7\xb89\x1b,@\xbd<\xcf\x97\xafl.@\xc2\xef\t\x0f.a-@\xe2\x01\xb2s\x9e\x92%@k\x12\t/\xee\r,@<\t\xa2)\xfd\x84(@\x02\x946E0h,@\xde\xba\x8d%O\xb6*@\xbe\xc7\xcc\xb5?\xa7-@w.Gb<C)@\xad\xb9\xb8\x1d\xff\xfb,@\xb5\xb8\xa8R\x1b3+@\x08\xa3jA\x80\xfc,@\x9d\x9e\x95}\xf1\r1@\xf1\xea\x7f\xa3\x861)@\xed\xd7\x89\xeb`\xb3%@\xade\xca\x0b\x90.\'@\x9f\xe2\x00\xa7\xb2\xd6&@8:n\xd8&\xb0)@I\x8b\x95f\x14\x83&@\xb24\xe5\xd1\x16\xa6-@\x9b\xde\x9b_\xfe=(@\xc2\xfe\xb0*G\xbb,@)\xeb\x03\xba\x1b\x0b-@O\xc2&\x88+\xf3\'@\x15\xac\xafjY\x01+@W}L6&z\'@M\xa2\x16^\x87\x012@\x8c\xf6RC]\xa91@\x86\xf5b:\x10=)@\x17q\x11\xfd\x81.\'@\xc5\xe2\x14\xa4\xf8\xad\'@4\x9f_d0\xc4.@\xb8\xab\xce\x19!K,@$\xd5\x03Ba\x0e,@\x9dhw8\x8aG0@JZ\xc9\r\xed\xda+@b\x0fyWe\xf5,@,z\x97\x0el#0@\xd2\x93n\xfc\xa53/@\x10+\xcf\xa1.\x01)@pH\xb8\x9a\x83\xd0.@z\xfd\xc8\xd9\xb790@D\xe7\x83,\x8d\xfa-@\xdez\x92\xb9\'x-@\xd8w\xff\xd7\x0c\xd7(@\xe9\'\x89X&x,@\xd6\x86\xc8\xb8\xd1?-@+\xf0\x11\xcb\xd3\x8f,@\xc1\xd76*\xc2\xf0-@C\xd1\xe2\x8f\xdc\xa91@2\x17\xfe\xd2\xcf\xb2&@\xc1\xbf;\x1d\x1e\xfe(@\x07b\x9cm\'\x1a-@f\xb7(\xd9h\xa6,@@\xd8\xa7\xb6#\xcc-@\xa0.\xe9\xb6\x17F-@\x92Ia\xa7FM-@j\x17\xc4\x85\xf2\x87+@\xb1\xeb\xabBi\x00,@\xe7\xca\x92\xbf\x03\xf3,@\x91\xfd\xde\x14\xd1~-@\xaf`.\xe3C\xba0@\x10\xf9-\x9b\xa2\x191@\xb7c\xc8\x9f\xceR\'@}!a\x8d\xbc\x1a&@!\xa0\x94\x04\x0e!&@\xf0\xba\xf1\x16\x99\x9f/@\xb1}-\r\'\xa2)@\xb8\xb6\x1en\xca\xc20@j-\xa8\rel)@\x81\x83\xc28\xeay*@\xef@\xfd\x0b\xa9\x8b\'@\xa8\x0f\xa8\xbb\xe7\xc80@f\xcc\x8013\xa4+@\xf8\xcc\xf2\xae\x13\xb2%@\xac_\x0e\xcb\xab\x93)@\xc7\xcb\xe6l\xec\xd4%@\x0f-\xc3\x86\xabY&@>\xd1\x1a{\xe3\xc7-@vV\x0cW\x06\x06.@\xa0\xb1\xe7H\x1a\xd1.@\xb2\xfc\x9b\xa47$/@\xda\xae\xa3C\xa2\xc8-@Q\xda!^|\x95,@"\x12\xbe=\x11\xd1-@\xc0\x9d\xcd\x05N\x93-@7\'\xf4\x0f\xcc\xc2.@j\xda^A\xabr-@\xa0\xcb?\xfa%\xe5+@P\x98\xdd\xf3b\x151@c\xd7\xb8\x91Mi)@\xba\xb5\x99\x0b\xf2\x9a/@m\xc7n\xf5\xa5\xde(@=\x97H\xa2\xb0\t&@\xc8\xdc\\\xa4\xfa\xe5%@\xe90HK\xd9$3@\xff\xe81\x1c\xad\x8e%@\xd5\xab\xdd\xa1\x93*-@\x1d\xeb\x8c7\x08\x9f(@s\xd3\x89\x16\xbfQ.@\xc7\x91y$\xe2\xcf-@\xadJ\x0c\xaf\xc1\x8e-@\x8b8\x98\n\xa2\x9a-@\xb3M\xa3\xd1l\xbc0@\x1fk\x04\xef\xaa\xb7%@\r\xbc\x8a\x1d@I&@\xed\xffiX\xb0\xd1\'@j\xdf\xect,\xd6-@{(\xcf\x96+t1@\xd9|R\xfb\x0ek6@:\xf9\xca\x05 \xae.@JK\xc1T\xb0\xe40@\x80\xc9\x7f6\xfc6-@\xbf\xba\xaf\xe9\xa5\xe4(@\x8b\xb8\x15\xf1\xfb\xe7+@2\x1f[k\xe9\xb80@8\xceK\x83#\x911@\xdf\x15\x01:\xf3\x1b.@\xb7\xd2$\x0cD\x9b1@}\xe7\xc7\x132\xcb*@V\x9b\x01!i\xb2/@\x05\xc7UM\xa9\xd6(@\x88\xcaL\xc5\x82\xf51@\x08\xb5\x1dQ\xaa\xc0+@\xd9D\xb8\xbe+".@\x16\x07\xe1\x84zZ&@\x7f\xee\xdd\xcbS.&@\x13\x97\x88,\xc3{(@z\xe0\xe5%\xe1!1@\x90^ \xf1\xfc0&@\xcf\x8c\xb6\x13>\xa4/@\xcd\xf8\xc2\x9cE\xe10@\xa3\xf9\x87QC%+@\x98n\xac\xdf\xd8x*@\xb9\xd5l_\xbf\x12.@ElJ_\x06m*@>\xcc\xd3\xfb\xecJ,@w\xbc\x07\xd0\xa4\xc4,@\xf1\x1f\xd8\xecc\xbc-@\xf8\xe7\xd61\xc1//@\xef\x1d\xc7H\xca\xbd0@\'\xf2 \xa6\xf4\xec0@H\xa6CK\xfa\xc0%@f\x84\xd6\xd0]\x9a-@\xb2\xee\xa8-\xd3W1@c\xddK~\x84U%@52\x1a\xcc\xd9\xd2/@\x0f\xbbb\x9d\xc0\xab&@\xb8\x85\x91\xa1\xb1\x86*@V\xf3\xfb\x93;\xa5*@\x1d\xa0 \x8et]1@\x92\x07\xb2]\xe6d7@\xf9\xd6\xa8\x9f"\x132@p\xe8]\x06\xfey%@\x97\xb0\xc0\xe1\x13n&@c`&I\x1d\xe9(@$\xca\xbdE\xd0\x89*@\xc1\xcb\x18\x9b\x8f\xe0-@\xb0,\xd8hz\xb80@|\xfa}O7\xe90@n\x8b\x04\x13\x07\xad&@\xa0I\x98sp\')@\xdd\xac\x01\x86\x04u(@:\x04\x9fc\xd0\xa3-@\xfcg\xa7\xca\x04\x111@\xb6\xd3\xd4w\xd8\xbb/@\xec<\xd5\x9d\x93\x91\'@<\xe2\xa9\x04>8)@z\x99s\xd4XT*@{\x86\x08\x97\xbdz(@fCa\xf15\x01(@|i\xc7\xf0\x0be.@L%\x9a\xa1\xc9\x93-@\xaf\xb2\xaf>\xd74-@\x8c\x13\xb5+\xa3\x967@\xd3e\x85\ne\xe1-@v\xb2@\xec>\xfc%@\xbf\x95 \xde\x04\xea0@\x17\xf6\xc3\xa7<\x98*@N\xc9_\xfb\xb4+)@\x0f\x9eJ\xc1\xf5\xae%@\xcf\x07\x87e\xf3\xb3/@*\x189`(#)@\r\xf2\x08\x94\x1101@\xbd\x0e\xd3\x05F\xf5(@,\xd3\x10\xbe\xe3|,@\xef\xc1\x8b\x8b\x81\x97(@\xf5O\xe9\xa2\xbb\x15&@\xb9\xd1\xf6\xde\xe0\xd9&@{\xef\xeb\x9d\xb4\xc2.@\xac\x84\xf5\x05D\xf00@\\\xad\x8d\xc5m\xe4%@(\xc4-\xbe\xef\xbe&@cs\xcf\xdc}r1@EQaa\x96\x1c.@f\x9d\xe7}\x02\x92/@\xfbTZ\x8eb\xe10@R\xde\xb7\xf4S\x0c(@?\x91S\x0c\xc6\xc7+@\xca$}\x15\x81\xbd0@\xbf\xd5\x97\xb7\xcb\x861@{\x16\xdd\xfba\xb40@\x91\xa3\xf3\x02\xf3\x8b-@i>R\t\xc4\x13&@\r\xf0\xad\xfe\xa9x%@n?\x8aS]\xd1%@j\xffTm\xf4\xa1&@\xdb\xa6,}J\x8e2@\xeb;a\x97\xca\xf9(@\x024O\xc8\xde\x18+@\xb94\x84\x9c\xf9\xa6-@\x08\xb40\xeb\\\xee-@Y\xd4\xbb\xa0|\xa7%@_\xaade\x9f\x89/@\xb3\xb9\xbe\xc3\xbbn.@\x08?\xc5\x0b\x8d\xd10@:M\x944\xf0\xc7\'@\x1f\xda\x98\x11gZ\'@-\xaf\xa0\xaa\x0b\x8b-@\x86\xf9\x1c\xf6i\xa21@\xcbm\xb5\xd6\x94\x151@}[\x1f9\x8c\xb70@\xb9\xf9\x116\xf6r.@\x8c)\xf5\x1f-o1@\xc674W\x0b\x9e0@5\xa4\xa4Vlf,@\x8b*A\xcb\xf2\xb6,@\xed5\xff6\xf8\xd1,@l@\xbeE\x85 +@\xfec\xc78L#+@\x1c\xccjA\xf7\xde0@v\x80\tc\x0b\xa3-@$\xd6\x9e9l+(@\xc9.\x05#\xb1\r)@=\xe6\xd7"8\xcf%@\xcd\xbd\xc6\x9a\x86\xd80@\xbd}\xf8{\x98\x7f-@zf\x13B\xc4R.@\x11\x90\x1a\xe3<\xb10@\x00d\xb1\xff&\t(@\t:\xda\x0e\xf8\xe00@\xaf\x88\xda7C\xa6%@\xd0\xbf\xf1\xa8h\x8c7@\xfc\\\x17\xff\xd8".@[\xd5\x18t\xfb\xf60@\x7f<\x80U<\xc7*@\\K\x85odf&@YI\xadP!\x83(@8\x19"\xcc\xe4\xb1(@\x04zD\x8e\xb8A+@3\xc2?$\x9c`-@l\x15\xeeK-+1@\xf8\xa6\x18\x99\xb7\xcb0@&\'4\xe0]\x060@\x9fv|\x00;u,@\xd0\xa3A"\x13\x870@\xa8\xee\x04\x17\xe1\xf2/@Y\x00\xf5M\x95\xec-@\xab\xeb\xaa\r\xff\x90-@\xb3\x05?\xce\xb1\xd7+@>\xcb\xdc\xad\x0cK&@\xf1s\x04\xc1|\xb0&@\x1ey%?\xf5)(@\xe2\xefce\x80^1@gT\xc0\x0c\x05\xf8.@\x8e\x18\x88\x9f_C+@i\xf4\x0c\x15\x01<-@)\xc7\x1dKf\xc4(@\xf2#\xdd\xfa\x14\x88(@\xeaf\xd6\xf6\xd0\xfa/@\x9b9\x10#s\xae0@\xda\x07fO\xfb%1@7\x1a\xe5A\xd4!0@\x9a\xdc\xfbl\x87\x9b&@9\x07V\xff\x10%(@\xd4\xf6D\x98\x90<(@\x02\t%Q\xf3\xba(@A\xc4\xa0qi=-@P@\xf8\xf4;\xe7%@:\x92R\xc4\xc3\xdd%@N\x94\xc6\x02\xb7[)@\xf5l\x90\xec<\x980@\xde\xda\xbc\x15>N)@!\x8e\xa8\xcf\xcc\xbb)@\xe1\xfeE\x95#\xdf,@-\xcf\x00m\xa1*)@\xddy\xbe\xee\x95\xb70@\xbaM\xe7\x14\xbd\xe2/@\xe1Q\xf0\x86G\x86+@\xb9`}\xa1\xa8\xbf,@]\xd9\xb2\x1a\\\xa8%@\x17b\x1e\xb2\x95\xb3,@\xaf\x7f\xac\x8e \xd91@\xd5{\xeb]\xa1\xea-@\xb3\xafr\x89\xd0V-@\x89\xbb\x87\xaeo\xa7,@\xc9+\xde\x1a\x83\xa2,@\xe8N\x07\xb8\x9eW,@\xa3\x07\x8bnQ\xb4-@\xbee:\x01#x&@f\xfb\x9aSa\x0c*@\x1a\xcb\x182\x00A,@\x1fp\xe7\tW\xac&@z\xb4\x16]O{0@\xa1\x04\xd8\xa1i\x1c)@q\x19\xe4\xe4*G.@\xda\xa2\xea\xe7^\x9f-@\x8e\xef$\x82\xca\x88*@X\x11\x9d7\x92\x00.@H\x16+;\x82\xe0&@\xd5\x1d\x13\xd3C\xce0@v\x1d\xd0\xeb\xc8C*@F\xa3\x9c\xa5\x055,@\x91\xc7\x19\xb9N.,@L\xa1Nm\x14\xe6*@\x01SZ,\x8f\xe60@\x01\x0f\xf4\xc4\x91\xb7)@71Cez\xa41@3\xaa\x98\xea\x01\x8d*@m\\\xe6d4J-@Vp\xdc\xa4\xad\xdf*@\x87\xf3\xcd\xa4]$,@\xc0\x12\xee^w\xb60@\xe3au\xe8\xc6\x19+@\x17s\xfd8N\x0c,@\xe9\'\xdf\xee/\xd9-@7\xde\x0b\xff\xab\xa4*@\x99\x12\x80\xff\x9091@\xdd\xc9)t\x1bg.@\xa4C\xdbQ`\xb3&@\x12d\xf4\xb8\xa4\xe4,@\xb9\x80+3B\xc70@\xe2\xe3\x068\xb7\xd71@\x1d">\xf6\xecc1@\x9a\xcf\xfb$\'\xea/@7N"\xb5\x8a\xba)@\xb3E\xc4\x16\x8bv,@\xc15\xf8\x97G\xfe,@\xfe\xf9\xb5\x0f\x83\xa60@\xba\xd6\x16N\x02-1@\xa6\x97\x069\xce\xe1,@\xc4\xf6\xcaL\x13\xaf(@R\xd9\x03\x15\x9f\x121@\xad\x88W\x01;n(@\xce\x9bk\xc1\xc8(&@\t?\x01\x9ccp*@\xf0Li\x87f/(@\xc1\x18M\x03B\xd5-@K\xdb\xc3+\x8a\xf90@\xba\xd6\x83\x16\x1d\x9f1@\xa2\xb6\xd4\xdd\x14x*@\xa9\xed\x9e\xa2+o,@\x02c\xcb\x818\xae0@\xed\x0bE#H51@]`\x0b$i\xe3-@X>\x8c\xb5h\xd4-@W\xd43\xd0\xb4Z-@\x040\xfa\x19Q\xad4@)\xf3\xed\xca\xc3\x7f+@$\x97\x045\xe6\x8a*@X\xcaRJMP+@!\xc1\xb6aS\xfe0@\n\x89r\x86\xab\x0f0@\x9a\x06)\x84\xcb\xc0%@J\x9e\xe5HL\xf50@\xd7T\x08\x0b8N)@\xd0\xef\xb3ZP\xc5&@\xb1\xa3\xcd6>\x1e-@\xe0\x928\x95\x89\xa00@lk%\x13\xddz&@]\xb1\xca\xa3\xa7w)@\xd2,!\xff\x90s-@\xe9\xcf2P\xff;*@`\xf21\xc2\x87v*@_!\x82\x82{\xaf-@\xadG\x98\xe1]\xe1+@\xe5Z\x8e\xce\xe0\x021@\x9d\x06\xf7\xe8\\\xd9-@\xa3\xf7\x9b\x1eas*@5V\x17CGx-@\xb4\xd4Lj\xb9|(@\xad\xda\nx\x91\xb3,@\\\xf5\x1d\xcc\xde!1@ j\x7f?\xe9\x030@\xf9\x17A\xba\x95@*@m\xd2\x98\x9c\xf8Q+@\x97V\xbc\xc5\x92H-@\xacO\x01Hkr)@Sy\xd6+<>/@\xca\xef\xfeL4\xe2*@\xf7\x07\xcc\xfc\xa07.@\xca\xd7\x88\xf6\x96\xe50@\xd5Y\x98\x03r\xaf)@$5.\xecM\\*@\x16>\x12\x1a\xc2\x93*@\xe1\xacM\xb6p\xc0-@\xdb\xe4\xb6A\x06\xa8.@\x8c9ix\x1c\x95)@Q\x91\xcf\xa4\xffc*@\xaaX\xcd\xee\xb7\x816@\\\xd8\x9e\xe5\x91\xa0,@\xc9\x9d\xa7J*\x021@\x9c\xa3\xc6\x8d\xc0\x991@ev\x9a\x15\x97\xc3-@\xbc\x0f+J\xe1o-@g\x06\x9cG\x87\x820@\x89\xa2FD\xcdf/@*\xd3Wh\x11o*@\xb5}\xe0\x94;\x9b)@ `;a\x81\x9a+@g\x03\x8c\xff\x84\x1d-@\xcc\x9a\x96\x16\xc8l(@\xdbB\x15\xc7\x1a\xcf%@\xdf\x05\xae\x8e\xf91,@R\x8d\xb7*\xb1\xea-@\xfc\x80\x1cm\xad\x041@\xf0\xe8]\xaa\xda\x80+@9U\xf8\x14\xad\xa2%@\xaf\x04\xdf\xe22\xb41@\xff\xaf\x83\xabJ\x04*@\xb6M\x05\x0b\x1cQ)@\x1c\xb2~\x8a\xc9s+@\xcc\xa46i\xeb{0@ZE\xc1[\xff\xb61@\xb4\xc3?t\x9b}(@\x8e\x9fg\x9a.\xe1+@\xd4\x13\x82\x9d9\xbc(@\xf61]N\xc4\x9f)@5%#_\xeeE+@\xdc[\xf3\xdf\xb8N0@\xde\x8d"\x9dW\xe20@\xce?H\xa84\x9a/@\xa0\xfd\xd8rvW\'@Udt.\x12\xa5,@\xa2i\xa7\x98j\x01.@(\xa4\xe7\xee\x9d\x14(@\xd48\x0b\xd93\x830@R!L\x087\xb9(@?\x84\xf1\xf3\x82\x131@\x08\xc8T\xa3\xd3\xa2(@\xcb\x88\x1a{<\xb81@a\xe8hH\x10\x0b(@I\x85Ik\xf9\xb9)@[\xb7<\xc7-[)@\xf0w\xab8\xaa\xf8-@(\x91\\\xe2\xa3\x9a,@\xe9s\x9d\xec\xfa\x16.@y\xa3\x96$\x82\xb7\'@\x99a-\x94\xa0\xac/@b\xff\xcbF\xcc\xae2@\xda\xd6\xf8\xe2\xfb\xa12@\xffb\xe3#\xa0\x8e,@\x0c:\xd8\x82x\xd70@\xe5\x9c\x87\x9c\xe7\xe50@\xab\xf5\x0e\xe0\xce\x1c*@\x83R\xea`\xb3\xc3,@\xcd:5{\x82\x13,@\x9c\xea\x0e\x81N\x0c*@\x9a\x1c#aB\x94.@<pEF\x87\x892@ \x8c\x8d\xda\xf0\xc3/@\xcd\xec\xfc\xc5\xc7%(@\xfd\xe4BY\x93\xea1@n\xa7E\x15\xf7.%@\x988l\xf4-N\'@\'x\x1a\x87\xeeH,@\xffi\xa6|>\x82.@\xd4\xd7+\xe5\xf6[-@\xb4\x9212\x9d\x0c.@\x06\x88\xbe=\xae\x00)@\x83\xab\xb0q\xb7"(@&R\xc2\x02\xb5\xfb(@\x0b\xd1\xbbj\r\x7f%@\xb3\xcdo\xd7\x1f\x05&@45\xb1 \xf8\x9d2@\xd4y\xf6\xc7\xcf\x95/@\xb1\xab2\x08\x1eU0@&vU\x03\x83<-@\xca\xf6\x0c\xaf\x18\xc8%@\xa2\x9ac\x90\xb2\xaa%@\xb9|\xe2\r\x17\xcb*@\xc2\x9e\xed\xc7\x93\x92-@\x84Z\x13*\r\xa7)@; \x1c?\x848*@6>\xa5Vh\xbb.@M7\xbfu\xdd\xb8\'@_\x82\'K`k(@<_\xa4)\xe5\xed0@\x1dqd8\xfd\x96\'@\xa9\xb0\x19\xe5BG-@0xgz@\xf1%@\xe4P\xcc\x11A8+@i\x16\x08;\x99\xde)@\xc2\xe9\xbf_\x06\xb0\'@\xf9>\x1c\x96\x1f\xce(@J\x8a:,&\x942@0\xef}\x8fvh-@^\x93\x90\x81\xf3I)@\x1d\xb5\x17\xadJI0@\x1ciJ\xab[\xc8%@2n\xbc\xe9\x94=&@\x88K\xffg\xac\x84)@\r9\x80\xf0*\xee)@D\x9f\xcdt\x83\x83-@D\xd9\x12\x16{\x87,@\x9a\xd8\xf2xp\xce(@\xfd\xc1M\xe61\xd7(@\xbd\xaf\xff\xe2\xfc\xba)@{\xb0\x90\xf5rK-@\x8d2\x1f\xb5BQ-@\xdd\xe0Ip\x1a\x8c,@W\xeb\x15{\x06\xe7,@#\x97i\x81\xa4\x90-@O\x18\x96\xf3\xfe\xea)@~\xc7\x95\xc96m-@\xe2@-\x02%\xe5%@\xcf\xdeq\xca\xc0\x0e&@\xac)\xac\xdd\x81\xb8*@\xf6W\xf1\xd27\xcb0@\x8d\xcd\xc2u_p-@\xf0\x9a@P\xed\xe8.@\xae\xa8\x02\\\xa0\xe60@d#S\x15\xee\x14(@\x1a\xfb\x97\x8e{\xab0@Q\x1e\xc8Y\x10\xbb%@\xe9&c\xadGc\'@\x9dLH0\xe9y2@N=2+ \xef&@tUh\xa7\xa4\xa7.@\xe0\xfe\xd79\x87\xc7%@\xbaSN\xb5\xa2\xf7%@\x11S\xa4\xeb\x97 (@Yk+r\xc0\xfd\'@\t\xde\x1fo\x87@/@\x9b.P*\x1b\xed-@\x17x\x80Y\xd0j\'@\xff\x08\xd4a\xdc\x90\'@\xae\xb4&~\x1c\xbd0@\xef\xca\xd9b]!-@\xd0\xca\xbf\xa8\x9e\xab(@\xdd\r\xeb\x97\xce\xad(@\xf4{z\xfdw\xf2)@\xc6\n\xd4\x83\x85\xe0*@u\x97X6K&)@l\xd6_<W\xc8*@\xb0SY4)X+@\xd0\xb5\x13x\x1d\xad%@7`ht\xafH&@\x18T!m\xaf4(@\xf7\x9fY\xa8\xb68)@\x95\x80m9\xf0\x16&@\x9b\xfd\x1b\xc0o\xda(@\xbb\xc3\xa3\xb9#*&@m\x8eX\x00\xd5\xa6.@-\xfc\xbf\x19i+-@JA\xe7L\x1e\x9c0@\x14\xc1n\x95\x97\x84%@\xa6\xda\xab\xb4\xe8\xf1%@*\xac\xef\xcf\xf1\xde*@\x08\x84\xc0\xe0\x91o-@\xcf\xaeP9p\xa6,@\x07\xaaK99\xd8+@Z+\xa3\xc2\xcd\xcc%@\x15\xfcZC~\x170@\x9b85)T\'+@\x1dA\xf87\x8f01@KQ`\'\xc7\xc7\'@\x9cu\x1c\xa0M\x061@G\xd931\xfd\x1c(@?\x0c[\x9dT*-@ag\x15t\xdc\xd5-@\x92\xed\xf3\xf1x</@)\xa2\xf0\x82\xab>-@[\xa1\xd1\xe8*_+@\x1a[\x8e\x8b\xb0~0@l\xbb\xdd4\x83\x11)@I\xd3M\xc2_\xc7\'@\x88\xe4\x92\xfb\x92\xd5.@\xfe4\xe5\x9e\x83\xec(@J\xf3\xc7\xc8\xf5s)@\xbe\xa1n=\xb1T-@V\xd0T5\xef\xd41@\xad\xf4\x80=\x10\xc0+@\x8ew.N\xfc\x98&@\xc4\x93\xdag\xfc\x170@\x82\x84Q\x17W\xf8)@\xa6\x7f\xa3\xa7m\x05+@\x9dt\xdd\'\xc4\x95,@f\xfc\x00\xe8\xfc\xe6&@\xe4-\x07\xf8\xff\xd00@\x1eU\xa7\x03\x9a\xb40@R\xfb\xd9\x17A\xf8)@G\x7f\xc9\x84z\xb7,@\x87>\xb7%\xf0}.@\xeeA\xa3\x83VA-@c\x03\xbc\xdfc\x1f)@`\x90qt\xd4u-@\x93\x18\xef\x07\xe2\x17+@\xdf\x8e\x7f\xe8\x97\x18-@I\xf8\xe9\x84\x10\x93.@\xee\x81xa\x1a\xc7*@\xc6\xb8\xbb(^\x8a\'@\xab]\t\xd8\xf0\xb6(@Yb\xc4z4\x07(@$%\xf2\xbb?!)@\x8cD\xed\xc0\xaa\xfe%@\xcdo\xab\xbdf\xf1&@\x86+\xdfr\x85\xab,@\xc4\xaf\'\xc1\x0ez0@W\x96a\x15Q\xc2-@\x91\xcb\x04Q\xf5F-@x\xbex\x04\x84\xc1\'@\xd0F\xdf\x01\x1d]+@P\xd7\xe2\n\xba\x91,@\x10t\xe8\xd9 =-@\xe8HM/\xa0\x941@\xf8hMcXo1@\x7f\x81\xbf\xa3\x8f\x7f2@(\x12\xd0\xa9;\xed\'@n\xf7\xa6\xe2\xdc\x94\'@:\xb3\x0brF\xb1-@\xd2\x9eY\x803}.@\x1b\xd6+8\x11\x93)@\xef\x8f4\xea\xc0\x00\'@\xc3 1F\xa5\xc61@`kuE\x0c\xd1,@\xa1\xd2\xff\xf2J\x9a)@\xf2\x8e\xcc\xf4U\x8c)@\x92u\x1e_\x88\xea%@.\x0b\xee~\xa9\xae,@\x0by\xcd\xf2\xfe\xd6*@\x19\x04\xa3\x0b\r\x864@\xdf\x15P\x0b\x07\xb3-@6m\x182\xca\x7f4@W\xcd\xed>|o-@\x9e\x89\xb5\t}0(@|\x1c\x8b\xf0%\xbe)@\xdf\xce\x92Z\x06\x00&@\xe1^N\x10\xbc\t\'@r\xe3\x91\xf6\x9e\x92\'@1m\xdcZ(\x97.@J\x9eF|\xf4\xc80@2z\xdf\xc6\xfa8(@\x03\x92\x8e\x8d\xf4\xb6(@\xd7\xfc\x00\x90\xb1E)@\xf1\xe7E\'\xf5i)@\r\xd0\xbfT\xd9\xc9-@\x10\x07\xe3\xefe\xe0.@,P\xaaO\xcd7\'@t\xb1#N\xbc\x16*@_9k\x14\x8b3+@l%\xbb\xd07\x1e)@\xf0\xb9\xdbYy\xa2-@\xc9\x93\xe2\xa0g\xca)@@Rn\x0b\xd1<,@\x8bq\xb1Ou\xec0@\xa1N(h\x1510@6\xd8`\x93\xa9\xd5(@\x1c\xb8\x7f\x8dA\xd3%@\x88\x8e6\xba\x8d\x1a\'@*&b\x03\xd1A(@\x07b\xaa%c\x02*@8\xe6\xfb\x04DW/@\x84@\x885\xc2.-@)\xcf\x08\x1as\xe8.@\xbb\xa3\xec?x\x8e+@\xfdSG>\xc8\x14-@eH9\xbf\xeaB*@/\x81\xa7\xfeR\x8d\'@\xedmC\xc9\x97\x12+@\xe9i\xb7\xe7\xd7\x0b(@+\x06\x14c\xa8j(@\x83\x08!1\xd2\xeb&@\x96qP\x01\xaa\x93-@\xcb\xb6D\xd5K\xe9-@\x7f\xacDQ\xd1\t,@\xaa\xf1q.)+1@L\x19\xa4dw\x01,@!\xb3\xe9\x9d\xc5`.@\xb6mf\xb8Ar(@\xe6\xf0\x81\xb5\n\x0e-@(\xed\xa9\'\xeb%-@\xa6\xea^,aV-@\x16\x08\'\x06\t\x06-@\xc2\x16\xd3\xae\xe4\xab,@"\'8V\xca%.@\xac69\x80\x89j,@\xde\xd9e\x82\xfbU(@\xfa\xcd\x8f\xd8\xca\xc9&@\xdb,\x0c\xe8\xed]-@\xdd\x14\xe1\xcbE\xd8%@!\x86\xa1\xd3\xf7\xe9%@\xaf\xef\xff\xe8\xb7\x9e1@\x13\x7f%\xb3\xef\x962@\x06}\xa0\xd2?(1@_;&\x81\xc6\x020@(\xdb\x88\xe8\x98x,@D\x91m\xe5\x01\x01-@h2\xd3\x86%Q0@\x119\x06\x97oA\'@\x0ci\xec\\\xd8\xc6(@n\xbe\xed\xdbgw&@\x1e\xe8\xe9\x87!\xb8&@Za/f\x978.@\x18\x87L\x12O-(@\xc2\xf1\xcf\x81\x8f?(@\x82\xcc\xcc\xbe\xca.)@\xad}\x8c\xa0v-7@e\xba\xb5\xe5Y\xcb%@\xb0Bm\x97m\',@\x7f\xe2\\\xe8\xd3\x04(@s3\x1d\xe9,^*@%\xa2\xee\x13\x14\x051@\x90?\xc8_\xec\xba&@i\xd8\xees\x16\xc7%@\x19\xf4\x88\xae\rH*@\xf7bF\xeb\xc0\x8f.@\x0f\xfd\xa0\x00\xc4\xbf-@\xcbr\x15E&9-@\xb9+\xf6\xe6\xe13-@\xc0\xa3"\xfd\xf19-@\xda\xed\x92F\xf6\x001@r\x9c\xfaQ\xd9W-@\xdcJn\x98\xa5 &@\x0f\xb0\xc9\xfb\xfe\x10\'@\x98u\xf5\x1b;\xd1,@\x11g_\x14\xf9\x1a1@\x94\xbcU\xf4[\xe7(@*y\xc3\xfd\xbe\xfe)@\xe16)\x05p^-@\xae\xe8\xe5\x03\xafR)@\xfa\xbcNW\x86z,@\xe3#\xcf\xb4Z\x0f,@"\xb7\xac\x8b\x9da&@&\x97DI\x7f~0@\xab\x85h\x14\xea\x9c-@\xc0f\x1c&\xc9\x0c&@\x9f\xf2\x8d\x95\x8aK(@8\xd7H\xd9\\8*@\x96\xf9Sg\xa7\xb00@5=g\xd1\xe9X,@\xe0h6\x1eD\xd4-@\xd4\x10\x8ev\x1c\xe0/@\xf1\x84\xac\xe5\'0-@\xdfU\x8cZo\xbd0@b\xe9\x08i\x91\x12%@\xfevS\xcd\xa8\xc0.@\xee\r$0\x99\xe9,@\xd3\xde\xcb\xd2\xfc\xfc(@5\xf2v\xff\xc9\x07,@N\x11Zr\xa2\xec(@\x85\xa0\x83\xdf.\xd7(@\xbeg\t\xc2\xc8\xc4(@>\xae\xab\x12\x90\x8d(@\x88\x95\xc2\xbd\xcf\xdb%@\xdc\xc4\x1d\xa4RQ0@\x86D\x1a\x1dh\xee&@\x9a\xc1 U\xce\x9a\'@\xfa\xb53\x7f\x08\x1c0@\x84\x9a:\xb1V\xa5/@\xd2\xee\xbd]6\xe90@\x80\xffU`a\xd3%@qH\x0c\xb4^W-@\x97\xbe>\xdc1\x82%@NT]z\x1e\x12,@g\x9e\xcf\xd1\xc5\xad(@\xf1\xad\x90@d\x9f&@\x84\x85I7 \xa3.@\xe5\xc4C\x90\xbe5/@\x9c\xc2\x7f\x9a\x89\xf10@\xceu\x0fY0\x93(@\xd4\xc9~]Ma0@!Ha\x0f,\xa2%@\x1b\x17\x94\xa12D\'@s\xd7yS\x12\xaf/@\x13\x08q\x81\xb4\\&@\xa0f\x19\xf8\xb6\xa8&@t\xbdl\xee\\a.@c\xfeh\xbfb\x8e.@\xd7l^\xe4\x98\xd70@[\x90,qvt)@\xb0\xbf\xfc\x0fr\xef,@\xe0\x00\x83\xd8\xc0\xeb*@ADXu\xff\xa4*@~\xd8"\xf6]./@\xa4:\xc6\x85pm\'@}\x17\x9a\x08r\xe6\'@Gy9\x16\xba(-@\x98\x8cKT\x08g1@\\\x7f3\x9d+\xfe\'@{\x02\xc3q9\x92)@\x9f\x8b\xf1\x08\xc4\xf8+@\x0c\xe08cx9-@\x9a\xf5\xe6pA\xe5-@h\xd2<|\xc2\xec)@\x0e\xd2Be9\x80(@\x00\xb2\x0f\x88h1)@=\xdc\xc8\x17\x8b\xcd,@\xed\xfb\xd7\x86\xff\xf0\'@\x01\x01\xd0\xeaz\xa3%@\x06-J\xccE&7@\x18hZU\xbb\xb9+@]\xab\xc9\xf5H\xe0%@\x14\\j\xfc`\x8e&@\xeal\x07\x7f\xc0r)@\x8b\xb9\xcd\xdd\x93\x85)@S\xc5e\xbdD4.@D\x92\x05$\xean(@\xa7\xb9:\xa9\xd7\xf7)@?\xb8\x7f\xe6\xbd4,@7\xc0 L9\xae&@\xb4\x04\xe3\xc0xV/@\xb9\xdb\xc0t5Y(@\x1f3&~\x95\x1f-@\x0b\xe1\xa8\xd74\xf5(@\xb5\x03\xd5\xe5\x14\x89&@\x92j1\xe7W\xd5)@\x84\x0e\xd2#Q\xf9\'@s\x8d8\x90+\xdf0@\xec\x7f\xc5\x9f\xed\xaf*@+H\x80.\xa83-@\x86\xbdh\x8fL\x0c&@\xa8\xc2\x9fD*\xd7%@\xb6\x88f\x90\x18\xc9&@d|\x82\x99-\xce/@\xac\x9f\x84\xce1u-@\xaf\xd6\xa4%\xbf%)@lW\x19\xdes\x8d-@0&\xb3\x16\x96\xbf,@h\x13\xa1{!\xc4&@3\x8e\x08\xcb[\xf2%@0 \xf0J \xfe/@\x82\x11/i\xd7\x85(@n\xfc\nQ]\x1a)@\xa9\xd5\x83v\xc5\xc2-@\xe6V\x05[8\x19(@\xab\xfd\x83V#;,@v~\xae\x9b\x15f,@\xd1.\x80\xf8{q(@+eE\xdc0f-@~\xc1\x9a\x8e#\xb8/@\xffxt\x89A|\'@\xb0\xcc\x03\n\xe9=-@,\xe2\xf5\xf5v\x98/@p"\x96\xf8I\x8c-@G\xa0\x97I9\xd6+@\x12\xacb~5]-@\xa2\xc5\x12@\x86\x08,@\x10:\x02\x87\xa7\xd10@\xc0}\xc9\xeb_\xc5-@<\xf5["\x89\x93-@\xd2\x18T\xf2M\x0e\'@\x8d\x0e\x90eM"\'@\xd9!\x8c(=j(@\xd1\xf5\xd6\x99\xad\xce%@q\t\xeb\xdb`\xce%@9\x84M\xf4\x13\x9b-@\\%E>\xb5\x1b&@^\xd5\x97\xc6\xb0\x1e(@Q\x14\xf3\xb4jN)@\\;0}\xe9\x197@eG\x865z\x0c7@\x8d\x9c\x1d}\xf7\xfa)@7j\x80f\\\xca\'@WvH\xb1Y:/@P\xe3\xa6\x18\x8b\x1a-@~@U\x0f\x91$(@>\xed\x05\xfd\x926(@\x8e\xd0\xc7\x14\xa9\x13*@8F\xac(\x0c\x1d*@5fh\x82$\xe9%@ln\xa8\xee\xd1d,@\xa2\xdf\x85\x03f\xeb,@\xfd>\xa7\xc0m\xe50@xL\xady\xcf\x06/@k\xf5\xa0\xc8\x19\x8b,@k\x94#\x8a \xef%@\x91\x8fqK\x86\xa1(@!\xe7R\xd7\x9aj.@\x18\x93\xe6\xfa\xb6\xd1%@\t\xa2\xe9#S\xb2%@\x06Fo\xa56\n*@7^\xcf\xcc1\xf9,@\xd4\x1260\xae\xa4*@\x97\x10\xb9\xfa\xde\xaf-@\x95LY+\x1dd-@qGl\xe0<b-@.\xf4AX{\x01)@\xde\xf0\xf5s\xe7\xca(@\xe3\xc3\xef\xaa\xb2\xce,@\xf2\xb1\xe3\xa0\x0c\xa30@\xf3\xe1\x96S\xca\xdf+@\x8fH\xb0\xa2\xb2\xf4&@\x8cF\x84{g\x02&@\x84\x943\x84\x95\xa9(@\x85L\xe7\xa51\x85,@\xdbaZ]\xa3\x9a,@T3h\xbc@\xf3,@\x9b\xa7k\x1bH\x88-@\xd4\x03\x1e\xbb\x83/-@\xa8\xd1\x0e}(\x9e3@\xb9\x89\xc8\x84n>\'@\xc9\xa7>\xe5\xcb\xda,@\x82\xd7\x889\x1aX\'@\x0e\xf5\xd1;\xde\x95(@\xed\xb5\xc5\xb2\xa8Y0@\xc3t!\x13\xa2\xa2+@M\xc2\x08\xea\x99\xef/@\xab\x95\xab\x00mp(@\xb7\xf0\xb1\xad1\x07&@S\xa7h\xf4\x86<\'@ \x0c\x92\xb0\xbe=*@q\xd3\xa6\xe5\x8fX/@EIZ\xff\xf2\xf2\'@w.q\x81\xaa\x00*@\xef\x87\t\xa5\x0fz%@\xae\xf6m~\xa6\x8e,@i\xc3a;\xe0\xf8-@\xe0z85)\xc1/@\x7f\x8c@\xeb\x81\xe30@\xce\x95d\xac\xe0\x13/@\x84\xecq\x02F\xf8&@\x0e\xa4\xa3\xbc\x98.\'@\xd4\x13\xcd\x06\xd9,7@R\xb1\xac\x11\xa4\xfc,@4\xd9u\xa92\xc1*@!\xcf\xf5y\xc7\xef1@\xcd\xed\x86\x16\xc1\x17+@\\\x86\x90|\xb9R\'@\x85\x9aC\xd2rw,@\xaf)&\xe0\xd0\xc2-@YA\xe8\xe1\xc5i(@}\x8a\x80\x84\xcd+)@O\x01\xd3\x81\\\x7f*@8)\xa7\x85\x9f\xef(@\xb9\x8b\xd0\xf5\xdc\xa4\'@\xe3"l\x0c\xe5l&@4\x19.F\x96i.@\xd2\x07\xab(m\'/@\xb3\xfa\x02w\xfb\x0b&@\xa8\x9e\xf0\xfc\xec\xf3&@"\x18\x0e\xd9h\x050@;6\xad^\xd4\xec,@0s?\xc4&n%@\xc3\xd8\x8c1x\x1e)@\x08\xfe\xe4:\\\x81-@\xaf)\'\x1e\x9d\xd4,@+\x9d\xb0:0\x86\'@\n\x9e\xdcrA?)@\xcb\x9f\xaa\xa2~\xb1&@\x82H\xf0\xa3\xcf\xfe&@\r\xc8\\\xb1\x86\xae2@?\x84xef\x0f7@\xde\x0b\xb0e\xac\r/@}}m|\xd8\xd2)@\xacI\xf5>\x9ch,@\xa1\x17\xbb4\xb8\xbe+@\x0e9$\xcf\x05\xf3*@\xcf\xf0\xa3\xee\xb5\xc1(@\'\x02\x83\x95\xed\xc2/@\xa0q]\xe4\xba\x8e-@T\xd7\x04\xf9\xe9\xf8,@H\x07g\xf4$\x88(@i\x18\x9af\x81v,@\xa4\x0cl\x8d\xfcs-@\x8e\\&\xebp\xe3.@\xab\x91\x16J5w%@w\xc7\x87\xd3\xe6p-@%\xdf\x19\xa1/\xb1-@E\x93\xb2\x8a\xcf\x7f(@\x12GL\x0e\xe8\xf7%@\xc8\xe7Sg\xe4\x84-@v\n\xc5\xf5km,@\xf5l\xfcil\xfd,@.Uz\'\xa6?1@\x81\x9dJ\x06b\xa23@\x9cH\'(\x9e\xa80@\xe9w\xfdI\xaa\x1e7@M\x91\n\xac\xfa\xa3*@\x0c\xdf\xef6\xa4\xba&@\xb9\xf0\xb7#\xd0u-@\xc0\x93\xc8-\x7f\x89/@Y\x9aY\xc2\t\xe3-@\x88\xaf\r\xbe\x14i-@\xd0A\xebD\x81\xc1+@\x03\x8b1\xed\xa6\xf2(@\x8c\x1bF^\xa8\xfa&@\xc6\x9a\x06K\x8e\x80-@\xc3l\xd6w\xed\xf0-@\xd1\x11\x95\xf9!\x1a\'@8\xc5\xbf\x7f\xa7\xb10@\xc0\x08Y\x06]|-@\xf8\xd2\x8c\xc1\xfd2(@\xdc\x9c\x1a\xc9)\xe1/@m\xa2\xe5H\xb6\xa45@\xacZ\xa3\x08\x1c\xbf,@\xe1\n4,\xd0\x99&@\xb2px\x88vj2@V\xde\xcb\r%2,@\xa2\xdcl\x98\xfd\xfd,@_\x1b\xad\xde\xd3t-@:\x10\rQ\xb1\xdf+@5\r{\xe9\xa6\xb00@\xff\x8f\xe0\xd7\x9aS&@\xf0\xe9\xe5\xc79f,@p\x10d&\xd4\x05(@;\x822t\xe7\xe10@\xf0}\xcc\x9ae\x19+@)\x1a\x90\xf2\xde\x871@\xf4\x0f\xa0?\x84\xcb&@\x05\xeb\\\xb6\xd8\x16.@u[+\x8d\x1a\xf2/@\xb6\x19\n\x8c\xbc\xbf-@\xf9\x94v\xd3P\xb3-@\xb8\xf4%\xf3\xb4m1@\x10z2gx\xed,@\xa0d%\x0e1t&@*+\xe5N\xb2\x8f(@O\xe7i<\xf8\xa4(@x0Z.2\x1b)@\xa3y\xb9z+\x8f(@\xack\xe3\xefg\xe1(@\x92\xf1\x99\xe1\xc9\x900@8\xba\x84\x81^\x07/@\xbdZ+\x90\xf0^1@1\x8f\xbd\x1d\xc6\xcc&@\x95\xb9\xb65\tv*@\xcfz\xf7\x8a\\\x98-@z\x96Y\x8c\x89K.@g\xc8\xb6\xba\xef\xf9%@>{\xcf\xf7\xe9\xcc\'@$\xda\xf9]\\\x9d(@J\xd0\x17{\x14\x06)@:\xc5y\x842\xf5-@\x93\xff(\x1c{n.@\xaaY\x8c\xde\x14\xd60@]g\xb0y\xc6]1@G\x1d\x9c\x08\x1120@\t\xc0?\xf2\x80^&@\xa9\xb1\xc5j$\xc8.@Jt\x8f\xeeO\x01-@\x1d\xf9|\r\x08\xe2,@BN\x866\x9d\xad+@U\xf0D=A\x7f.@\xf1}\xa1\x9aZ\x90,@\xd6\xf3\x17\x9f\xd6V-@\xde\x90(\x97C\xf9,@!\xbc9v\xaeb.@\xd7\xbcoX\x1d\xa0.@\x15\xadO\xdb+\xa80@\xca\x19\xf2q2\xd70@\x87\x99\x15_\xa7:4@\xbf0E\t`^-@\x11~>\xe2\xe6\xca+@\xe0\xec/B\x16\xa60@x\xdb\xa2|Yr-@R\xeb\x18`\xe7\x14-@\xc2\x11\x01f\t\xe6,@\xf4\xb2\xab\xe6fd2@7\xed-\xcd\xe0\xab5@56\xef\xda{\xf7,@\xc0\xb5R5u\xfd-@\x90\xed6\xdd\xc6\xed/@#f\xb7\xe7\xef\xef,@\xa8P.T\xc0\xaa(@\x0c\xae\xea8\xb7K(@E\x18l\x8b\xe80&@x\xb6\x15w\x80Q&@\x18\xa0\x82h\xfb\x88*@\xe0\xa7T\x911\x01,@\xb9A\x902-z1@\xbc\xd9\xad\xe8,\xce0@\xd6N>\x02.\xa10@)-\xe3J\xf4\xb9&@@\xef\xb4\x16\xd0\x00)@\xd3p\xb6\xcc+\xa7-@\xa0J\x960\xd0\xae+@)Ea~\xd4\xbe%@\xa7N\xfd9r\xe1&@\x89i\x16\xbf\x9b\xc6+@\x02\x8a\x12\xf2\xf0\xa1,@?(o\xf2\xa8\xf9,@\xd8\x85\xf2n6\t0@\x05\xeb\x04_\xf3o0@a\xe0\x11!\xfb\x9d-@\r2\x10(\xe2\xa1(@\xc9\xaa^4J$)@\x97o\xc6\xe7\xfc$,@]\xf0,\xa4\x1e\xb9,@J\xea\xcb]\xf8\x14.@\xae\xeb \xe2o\xff,@v\x8e\x94?e\xa90@\x8eO&\x06\xb8\x0f0@-\xee\x1e^BA\'@h\xe8C\x98\x95\xa65@\xcf\x05\xd8\xf6J\xb54@{\x80{\xf8\x10\x06-@y"\x88\x95\xf4\xa95@\xcc\xc4\xa5\n?\xfb\'@\x86\xcb\x89\xa0\xf2\x8f\'@/\xf9\xa7\xf5i\x11(@\xe3\x84\xd5\xa0\x9c\x0f0@\x120\xcc\xe2\xe3\x0f-@ZJg\x93\xa3\x03)@b\xc1\xce\xd5N\xf5.@\x03\xe5\x10#\x1c\x9b\'@\xb7+\xa3\xbe\xbc\xe4\'@\xf9\xc8\xaa\xb9\x8e\xd44@\xc2\xa4D\xbc\xef\x18,@Li\xb0\x0f\xd9\x19&@\x8f\xcf\xfe(\xda8&@PHo_O\xbf0@\x06\x1d\xc3\xcc\xb2\xae0@!\xf7i\x06Y\xb23@\xda<{@w&0@@\xbd\xea\xfc\xd5\x01-@\x89\x12\x08\xba\xfe\xe7%@\xcd\x86x\x00\xaf\xfd-@?\xb543&\x8e\'@\xf1|\xab\x8fL\x1f,@\x10\xe4\xfa\xaec\x07-@\xceO\x7fK\xd0\x86-@\xa9>\xc9\xca\x88\xba-@W\x17B\xf6\x00\xdc-@\xf0\x8a>\xcf6..@\xe1\x02<\x82/\x975@\xad\xfc\xack7\x07.@\xa2K\xbb\xb1\xfe!)@\xf9\xef\xdf\xbb\xdd\xba+@\xb8\xdb\xe5\x9fG\x0b-@\xe5\x18\x8a7\xf4\xa9-@\xba\xb7\xb0O\x069/@\xe3\xdas\x95\x91\xf1,@n\xfa\xea\x04\x03\xf0&@\xab\xca\'W\x7f\xa2-@@\xb2\xed\xa6\xc3>)@\xa8C;\x9a4\x97(@E\x07\xd2\x02\xde\xd1,@\xe1\xf1\x12\xda\x01\x8d&@\xcd\\g\xb5\x96\xe4&@EdaKJ\xe9\'@\xa7\x05a\xf7\x0870@\x04\xf9\xa3r\xd5\x020@z\xb6\x07\x8e\x1a\x051@pK\x8f6\x84\x81-@\xc3\x8fU\xa2 \x05-@\x84\xbf\xf66\xf1\xb3,@\x99\x0c\xfa\xdc\xa2\xb0\'@\x00\x9d\xc4\xdf\xeb\n2@sN\x82\xc7850@\x8a\xe2#X0\xf41@YF#\xcb\x93D0@\xaf\x05\x8azY\xac\'@\x1b\x16\xe0\xb8\x93\x1d-@\x160\x87o\nU.@X\xe9\x1ea*\x83)@\x12w4\x8cqO\'@\x02\xe3\x9b\x9ei\x83(@\xe7s,\xedp\xe5-@\x01o@2\xc9\xe2&@\xbb\x07\x87\xe8\xdfV,@\t\x0c\xb4\xb7VV0@3\x90\xf7e\xf4\xed-@c2\x0e~\xc0\xdb0@s)H\x8c\x8d2)@\x91ma\xc6\x9e\x8c&@8y\xcafN\xb9,@\xd9\nu"\x96\x11\'@\xf6;Z\xa1\xe91\'@\xf4\x81X\xf1\xd3\xd7&@ZJ6\xcc\x11\xe1,@{\xc8J\x80\xf4\x850@s\xa2\x8e\x19\x8e\xad/@\xc39AM\x16\x18/@\xf7!\xa4\x07\xeb9\'@C\x03\x1a\x06\xbb\x8b,@\x94\x98\'s\xe5U/@\x929\xce\x82K\x8f)@\xc9\x9eb\xab\x8a\x841@\r\ne\xfc5\xe6-@b\xe4\xa4\x8e;\x94-@0G\xb7\x0b\xe2\xc4+@\x07\xbd\x1e/s\xab1@\xc0]f]\xe2%&@pR\x8fk\x9d0-@*e\xdd\xa9r\xc0,@\xe2\xa0\xa9\xd6\xa5{,@@\x8f_x\x00\xb53@d&8h\x14\xdd3@\xa9\x90\xca\x19y\x9a1@\xba~d\xcf\xa0)\'@\xe6\x992\x00e\xab0@(\xabT!\x01-0@\xcdA|"\xe9\xd5.@?\x10]\xa2E\x08)@\x85\xce=\xe4\x84\xbe-@\x8a\xce\xb6-\x0b}&@\xce)\xbf\x8c\x88\x14\'@\x87\xe0\xb0G\r\xab+@\xa8\xef\x81\x94\x8470@D\x9b\x80+\x1d\xbc\'@\xedD\xef\xc4\xc3\xd5\'@\xb1\x16\x17\x85=G(@\xdb\xa4\xaba{\xe8*@I\x94~\rH\x1f.@\x9f\xedy\xdcY.-@\xa2T\x02\xbb;3&@\x99C\x1d\xe0\x1d\xa8\'@\xf0\xa7i\xfb\xbcN1@\xaa\x9eg4>\x96(@\xf9\xf5\x98\x17f\x90/@\x15\xf2\xf1\x92\xfd<)@;\x93\xba9q\x041@\x9f\xf6F\xc3Z9.@\'2\x14\xb9\xa4\xaf3@\xb7\x1b\x91\xf46;\'@`\xd2\xa8Y\xb2$&@\x9b\x1ah\'L\xf5,@\x00KKL=m&@2V\r"\x0e\x8b,@\xee&\x9d$\x074)@\xd4\x01\xb8\xd1\xac\xdd\'@\x06\xccn\xcd\xc2\xc5-@\xb7s\xbb\xc0i=-@\xfe\xe3\x8c\nN\x011@\xe9\x10\xd2\x8e\xb7\x14-@E\xae:n\x03\x911@--\x19\x1av\x8a/@\xc3 \\qbO.@\x1eT1\x1b\xcf\x86(@\x05\x17\x94\x0b\x12W&@6\x96Z\xa4X_1@vJ\x02\xd7\xe4\xd1+@\xa0\x16\xb6!\x02\x8a0@\x83\xfak\x03?7)@\xb63\xaeG\x8e\x00)@\x85ks\x8d\xb8w,@\xba\x0b\xc5\xac\xa0\xa7-@\xa1\x10\xaf\x90HI&@\x9a\xbaZ\'\xcc\xc3(@l\xc3\x9a\xf2\xd4M1@uzh\x9b\xe5\x84-@\xb1\x10\xcc\x1f\xc2\x03)@\r4\x0bh\x8eC,@\r\xd8\x05\x17w\xdd-@?b\x88K\x92\xbe-@l\xe2\xcf\xb7\xd3\xfa*@\xde\xf8\xdb\x87\xad\xd0+@\xcd\xb8\x99\x14\xabk,@\x9fi\xb1\xdd}v0@\x86\xed\xc0`3\x96&@\xd4t\x9d\x1a\x8e\xe5\'@\x93\xe2`\xa6l\xf4+@$\xcc\xe4\xfah\xb0-@\xf5.\xfbc\x9e\xfa+@\xffO\x1c\x19;\xec1@\xa9(\xe4\xb6\t\x1f0@\xcd\x91L\x16\xadB)@*\xb0O\xe3\r\n1@\x8bKS\x97\xfcg&@@W\xc545\xfa(@21\xd6\x12\xdd\x8e&@\xa3\x8f\xc5\xf6z$-@\xa2\x9ba\xd5\x0fT(@\xc0\x86\r\xb9\xaa\x10)@L\xbe\xaa\x1eS\x91(@\xb4m\x9c5\x91\xc0\'@p\x11\x04m\x1c\xb8-@\x0b\xfb\xf8j\xe2\xff0@VyA\xc4\x1e11@6\xf3a;\xe42,@\x81.R\xfc,\x91(@r\xac\xc5\xd4q\xce,@\x04\x83E \xa5\xad1@\xb7\x8b\x1em\x1aU(@\xf6\x959\x8d\xf8K1@\x99\xad.6\x06\x89(@ lb}m\x930@\xe5Qi}\x18:(@l\x97_\xff\xdc\xc5,@>o\xe1e\xfbP-@\xff\xbd\xab\x956\xe6/@#\x8b\x80\xaf\xf9\x890@\xef\x98F\xd0\xac~1@\x8f\xe8yNB\xa8-@g-\x14\xce\x06o(@\xaa\xec:\xcf\xf4\xdb(@\xc8a\xa56\xb9\xc3-@&\xec\x9a\x0eyn.@\xc3\x8eH\x93\x9aw.@<\x0e\x02\xd3t\r0@,V\xe8@\xe6\xa10@!\x02\xd3\xa0\xca11@\x0b\x06\x8e\x960\x1b,@z\xe6G\xd1\xdfH(@$\x00`\xc3U\x86(@Jk\xc1M\x92i.@\x95\x05\xcb\xbe\xce\x9f-@\x89\xfa\x96K\xfax/@B\xeaE\xa2\x96F\'@\xde\xb5A\xd6w\xd9-@(\x9d\nU3%/@~\xbd\xe9\xba4\xa20@\x9c)V\xb7/\xb6/@z\xb2Z\xd4x\x9c,@\x99m\xf2V"\xac,@\x9a\xea\xf08\x12\xf0)@\xf1\xb4\xccGp\x02\'@\xc7v\xf5\'D\xcf0@\xd5\xa7\xe3\x12(r,@p\x1a\x02s\xbaG/@\xf0\xf0Fr\xc1\xfb/@-\x15R\x84\xdf\t0@K\xf0Cl\x94\xc7-@\xf1\xb1\xadrJ\xbd-@\x12\'\x05\\#\x92(@sh\x1d\x8b\xb5\xd0-@\xae\xa6H\x8f\xe5;,@\xc4X\n\xb0\xfb.-@&\x80\x7f\xd1\xef\x90,@\x81\xd1\x12\xd2\xa4m(@\xe4Z;?\xafB2@i\xea\xcaz\xf7\xb80@\xb1\xb0\xfa,\xa0f,@\xa1\xe4\x80\x12Y\xc0\'@WY\xf7\x88\xec\x17&@Q\xbcTf"\xb4%@\x12EfDD\xe5-@t\x84S\x1b\x85<)@\xbek\x0b;\xd8\xfd,@\xa7\x80\xf5\xd3\x80\x16-@\xf3\x8c\xb3\xe4\xfd\x991@c\xd0Dm\x899.@\xa57\x15qJB\'@\x87\xca\xf4\xd0\xce\xc4,@>\x98Z\xdf\x11\xb6,@#=\xe6|Ni,@,\xc1\xeb\xc3\xb3K&@\xc1EG\'\x14\xf1-@\xacvC\\:\x9b\'@\t$\xac\xa3\xd9\x15,@\x90\xe7M\xd9\tL2@\x80e\x13\x89\xb9\x1e-@\x911\xd6J\x1b\x17-@\xd2)e\xc76w/@:\x16\xb0\xb93\xe7+@\xaf\x98\x90\x10\x12e*@ZHN\xd3B\xb4,@K\xf3y\x84\xd3\xed-@iT7\xd0\xd5e-@`H\x8e+\xf1\xf9(@\xd5\xd2\xed\x17\x18\xfb-@\xbd)\x81\x08\xe4\xc1(@\x1fD\xcf4\xf81\'@s+"\xa8\xb3;\'@<L1zj\xd0\'@\x1c\xde\x08R\xb1\xb8-@\xda\xf0\xd9f6\x11+@\xc0a\xd4\xb3\x1cf-@\x9e\xcc\x84c\xd2-%@\xcd\xb8~\x86\x81C2@o\x1a\xec\x1bw\xf8*@\x15\xcdH3a\xe4(@`\xbc\xf1\xda\x1b\xdb*@\xbb\xe8\xb0\x1e\x1cq0@\xb0\xc85\xbd\r\xe8%@\xfb{\xa2\xc6!{\'@\x98\xa4\xf5\xf7\x08Z(@\x0e\xb6Ta\xc0V(@\xd9\'\x1f\xc2\x02e-@0\xe0D\x1b\xf9_&@\x01\x93`DB=\'@Oy\x8e\xa3\x88\x84\'@\xab\xe22R\xa5_.@\x9bx(\xb0\xa6\xe81@\x873\x1c\xb4\xc7\x80&@/\xee\xfa\x82k\x1b&@w\xacn\xb4\x9a\xa7(@\xbc\xd9\x17\xe6\x80\xd52@\r9EX\x1d+4@\x9db\x87EVi-@?Qo\x99U\xcb,@\x9f\x8f\xa4\xbc\x88P/@\x12@(#\x15T(@\xe2\xe7v\xcf\xc2v*@+\xc7\xb4|\xa7a(@`|\'\x7f\xbd$1@?\xb6\xd9\xec\x9a\xb2,@\x9bk\xc1\x95n-(@\x16|D\x1c)\xce2@\xceNM\n7l(@Y,\x14\xe2\xb5\xa2&@8\x8c\x82"-i\'@\xcc:\x18e\x03\xbf&@H\r\xc9\x01Q52@:\x00\x00\xa8\xfd\x1e,@a\xea\x907\xbf\xa4/@dA\x8f;\xa3\xb91@\xcf\x95\xd7\xfa$W\'@\x16\xa9\xe9\xe4W\xd7,@:\x0c{<\xec\xef/@\xd2K\xc6f$\xec-@:U\x85\x00\xf7\xaa(@\x86\xd0e\xf8x\xd9,@\xef\xf4\x1f(\x0b\xa0+@^\xcb\x8e\x16\xdf\x830@\xc7\xe7p\xd0\xd3\x8f&@A\xa0\x7f\x12\xd3$+@i=\xd7\xae\x96\x19.@\x07\xea9Ri@&@2\xac\x13w\x82\xfc/@\xffK \xb3\xc2V%@R&b7\xf7\xce,@\x05\xfb\xba\xdcO\xec1@\x134\xb3Y\x95\x88,@S"m4\x7fa(@\xb2c\x19#\xe7B(@\xad\x19^\xa1\x1d#&@\x9b\'\x0c\xa1\xde\x82\'@\xa0g\xbaGX\x89\'@s\x01\xdc\xb1\n\xce(@\x17\xae\xb0\xd6s\x81\'@ 8\xf3,\xee\x9b0@\x0c\x9a\xb5\x88\xdb\xa10@\x91\xe0u\x03fc&@\x8c\xd9\xeb\xf2J\x0c&@]\x88Sr\x9b.1@\n\xade:f&\'@\xbb\xadMT&c-@ \x84\xb20\xf9\xda,@\x83\xe2\x12\xce\xb3\xd2)@\xb2\xab\xe6\xcf\x83T&@:\x01\xc80\xd4]&@\xdc\xd1kb\xcc\x8f,@\x04x\x1a\xb8\xf2\xee-@\xfa\xf8\xb7B\x10\x8e)@\x1e\xcf=\x18\x00 0@_\xbb\xa6\xa8c\x12)@Y\xd5\x9d\x0e\xdfE5@A\x93B\x0ffi(@sl\x1e\xd5\x910(@Y-\xe2\xcd\x95\xc2)@n\xdf\xd6\x14\xc8\xf8*@\xd28@\xed\xb7\xe7*@\x0e5\xf1\xa8\x04\x8f1@S\x128\xe5o+%@9\xa3\x90.1l*@\x1f\x98\x05|=\xec%@\xbc\x8e \xa1\xb6F,@\xa2c\xae\xf8 =\'@6\xa0\x15\xc04\x8c)@\'w\xb9]2\x19+@\x02\x13\xaf-\xe4Y(@c(.\x9aq\xcd)@=N6\xa6\x93c(@1\xba\x15\x92\x84\x7f(@\xef\xf7\x1c\xa9+\xe6,@\x92\x8cS+<l\'@\xb2{#\xa4Z\xe4%@dw;\xc6v\n/@`;\x87\x02Q$/@t\xd2c\x9f\xe14-@[\x16\xf9t[\x8a)@,\x8bHD`\xca+@ }J\xbd\xaf\x9d-@\xa8\x92<\xfe\x1ad\'@\xd8\xac\xa4\n\x8ca(@\xb0|*\x16\x170\'@1I\x96\x8dTZ\'@\xf5I\xfb\xdf\x9f\xe5-@Ij5\xda\x83N(@ \xcbV\x0e\xfa[\'@\xea\xbfAYv.\'@\x8a\xc9l\xf8\xeb]%@;\xc3\x91\xf4\xbc\xfe%@\x9b\x00\xfe\xa6\x9a),@E\xf7\x80\x1a\xd89\'@Lz)\xe4\x13d\'@\xfaf\x93C\x0b\xe81@\xb6Q\xe5N\xf8N\'@\xa0\x9e\xf8\no\x8f,@#\x0f\xdeOp7+@F\n\xb9\xc2\xa1\x030@i\x998b\xf1\xce-@\x13\xf7O\x1b\x1e2,@\xf9\xb7\x9c\xf0)\xea-@\xed\xaf\xf3\xb9+\x9d)@n\xacC\xc3\'\xf8/@\xe2\x1b\xab\\\xed\x88)@\x927\xf7w\xbc\xe9%@>\xb1\xec\x17\x16d-@\xfc\xd0\x98l\xfd\x84\'@u\xeb\xaf\xb1"\xa1&@\xf1k\xf3\x89+\x811@\xa4"\x8d\xaa+\xa72@\x19[L"\xde\x83%@\xa9wxO\xbah/@\xa9\x15\x98\x98\xd4v\'@J+\x85\x9e\x19y2@I\x90\xd0\x90 \xc0(@\x97?V\xc2*$0@\x81K\xc5D\xe1\xd8\'@\xb2M\x89,VU/@\xb5+\xaf\xd0j\xf4*@\xa64c\x8e\x8e\xe70@5\xb0\xec\xa8\xd4\xdf1@ALROh\xdf&@\x14\x02\'\xe5\x0b\'0@h\xb4U*\t#0@`j\x95\x19\x84\xd6%@\xb2X-\x81\x81)&@\x8fs\xa3}:\xf92@\xe5\x14l_\x97\xd1-@\x9bp\x08\xec\xb0{.@j\x00I\x88o\x971@\xee\xf6[\xdb\x08\x8c*@\xceN\xe5cE\x10.@d*\x0c\xc3\x0cj1@\xcd\x1b\x99\x1d\x98\xf00@\xb7v\xac\xf2\xb8\xa8-@\xfbL\xf6\xde\x81\xb2,@\xef\x042\x94\xfd,\'@\x05b\x8a\xe3\xbbT&@\xf9\xf7>\x8f^\xf8&@\xd2X+\xcd\x95b,@\xb7\x1b\x85\x8a6\x9a0@0\x12p\xe0\xe1\xef5@\xa4\x8e80N\xf0+@\xca\xea\x10\xe3\x8cI-@\xef`\x94\xa5\xe6\xf8\'@\xf1\xe1\xa1\x082\xc0)@p?\xbc\xd68P-@\x92sf\xdc\xe2{%@\x1d\xe7\x8cW\x8de+@\x84\xc3\x1c+\x14\x9d0@SN\xc2\xc9Ss,@UM\xc4\xe6\x0c<&@\xa4\xc5b\x1e\x15\xfe%@\\T\xe4\x00^\x83&@Y\xef\x86\xa1"\xe2,@(\xf0\xe4\xe0\xce`*@\x0f\x0e\x9fnY\xe9&@\xa2\x80A\xff!\xba*@+o\xafM\xd8>0@\xd5\xba\xc2\xcc\x0e\xd1(@\xaa\t=\xa5\x98`-@\x9f\x14\xd7)\xaa\xd7,@5\xae\x0b\x8f\xdd\x9b0@\xd3\'\x91(\x8e\xb5&@q\x9f\xb0\xde\xcc&0@\x8b\x7f\x9c\xa4\x14u,@v\x8e\x10)iM4@C\xc5\xe5\xb6<\xa0(@eU9\x0b\xe3\xb61@\x1c\xe71\xdb\x9c\x0e5@\x01cX\xba\xa0\xe8&@NF\xdd\xb2\x89\x1d+@%\x82\x19\x13\x04\x84&@\xd99\x967\x97\xb61@\x94\xd6\xa9\x9e\x1b:2@k\'\n\xa8V\x8e/@h\xb4\xe1\xe9\x92\xa21@\x02b$|\x97p-@\x83\'\xe2K\xa0\xc7&@h/\'\xecP\xb7&@\xa4\xfe\xf9\xd9\xec\x87(@\xe1`\x92\xf5\'i(@\x05\xc3\xd8=\xf3b&@-\xd3UZ\x03i(@\xbek\xe8\x82N\x86(@\xa2A\xa2\xc6\x7f\x88(@\xfb\xf7\xf6k,\xfd\'@\xfcf\xbac\x01.0@$\xc4;\x95A\xa5(@\xb6\xc7\xdd\xbce20@\x1caVd5\xec,@\xf1\xd7\xdd\xc8\x80_&@5\x7fH\x97:\xa5(@F\x8e\xd3t\x03\x0f/@\xac\x0e\xf4\xc4\x81\x86&@\xb1\xea\xf5a\xc8")@I\x90p\xd5M1)@\xf1r\x1a\xd1\x04\xc6(@\xa0$\xcc\xaa"<&@\xc2\xd3\xf7\xa1\xe9Y-@X\xd4e\xd2]70@A1r\xf1\xb7\xbb-@?\x17\xdf\xa9\x9e\xf2,@\x9e\xab\x84\x08\x96-)@\x1b\x1cFH\xbc=(@\xbd\x1f}\xeft\xcb(@?"\xe6\xeb\xd65-@,\x9a\x0b2\xe7\xdf-@\xe3\xf8\xbf\xf1\xb6\x0c-@\xed\x98L\xde\xa0H&@j\x92\xca\x9bL\xe7(@C\x16\xb0\xabd\x1f0@\xae\xe4_\x06\xf9\xc5(@\x11\x1d\x89\xa6\x1e\x1f)@\xe3\xe7\x01\xa7\x96R-@A\xf0a\x8c:\xf4%@7\xb1u\x9ez\xc6-@\xe0r1\xfa\xed>0@\xc7\xab\x7f \x7fM&@\x8a\xd3\xa8\x00N\xe6-@h\x01o\xf6\x87_(@\xca\xfe\xc9\xed\xd7v&@ol\xbff\x85?0@F\x9c\xadsM\xee(@\xa3\xbb\xa0%}a&@\x82Qb=\xdd\x9d&@\x89+Z\xb6\xd8\xf1,@,\xa6\xe5km\xfb*@*\xeb\xdfL\xdfb&@w\xf6\xfa\xd48l(@\'\x02X\x96o\xda(@]\xca\xf7\x06\x91\xb3,@\x17\x98q\x9a<\xcc-@k\xe0%\xfb\x87`&@\xbfs6\xd1~./@\xfc\xaa32\xf9%0@\x02\x1b{\'\xf3\xc3,@\xdd\x8ez\x03\xf8\xb5%@\x7f\xe9Y\x95\x05K(@\xcdM\x02\xfdK\xf9(@3\x97Dk\xafI/@\x9e\xf5\x18\x8bz\xb7%@\x8d\xc1\xbf\x08\x9a4%@];y:\xc9\xe6/@\xcc\xbcs\xa2\x84\\)@\xb7\xbf\x0e\x17\xaei-@oU\xd4"\xdfb(@\x85\xbaj\xda\xbe\xbc%@\x9c&W\x19\xfe\x990@\xce\xf9+\xb0\xebw,@\x19\xb6=\xa6t\xaa+@\xe2\x8e\x05s\xcc\x8f.@V\xa0?6\x93-0@\xad\x94\x86I\xd7\xb5\'@\x1b\xa9&b\x91N(@?\xc5Dn\xd0*&@\xbf\x82\xf3\xa4\xa5^1@\xcf}\xb9\x06\xfb\x030@\xd8\xc3\x07c\xb950@)\xeaV\xc3\x9a@)@\xec\xa3\xa3O\xd1!&@J9\xea\xf1\x8a\x94-@\x8b\x10H\xacd\xb3&@\xeb}\x82\x8ef\xf4%@\xa9B\xe66G\xa90@\x16\xc7L\xf5\xaa3&@\xb6\xab\x80\xe1\x1d\xae(@\x14\x9e\xfb14\xaf+@\x12\xc4\xb7$@s(@1\xbc4g\x17W.@\xce\xb9\xe9D\xfc\xf6%@TZq\x93\xf5\x81(@#b\xbd\xfdb\xa4.@5=*\xff\xe9\xf4*@\x12\x12\x8f\xf1qw.@\xc9\xca\x0c\x0e\xd9\xa4.@\xb6U)>n\xff.@]\xca\x9d\x05\xddl&@\x1aw\x10\x7f\xd8C,@\x7f\xb8\x98\xa6}\xaf0@"\x89x\x8aOv,@\x12\xc6i\xa3)\x1d-@\x97\x14\x94b\x94i.@ \xffG\x85\xdd\xa9/@\x0b>@\x0b6$0@\x8e\xf5\xd8\'\xe9\xce%@G\xdb\xa1\xe7\xe8\x83-@-\x00\xa46\xc7\xa30@\xe6\xed\xfa\x8cc\xd8(@\xd0O}\x9a\xdaM(@\xecv6\xf4Q\xf2%@\xe3\xfb\xffR{_-@\xe7\xd1\x0bqA\x98.@\x00$\xfa\x18C\xdb%@\x1av[\x1b\x14\xae(@\x9e]oR\xf4\xe8(@\xb1&\xae\xb2\xd7\x11,@\xed)\xd0\xcc\x02\xc6(@AK\x88\xf8h\xd8(@\xbb],;\x92\xb6+@\xd7\xe72\xb7\xcc,,@\xa7\x06\x85\xbcW{,@\xe2\xd0\x91\xc9\x03\x1b.@\xd6\x95\xe4\x191\xfd*@\xe6\xa2\xcfC\xb4[-@#\xc0\xbf\xddz\xf8\'@\xdd\xee\x8bm\xb3\xcb%@\x8dv\xe7\x9f\xe4\xab,@!\x15\x1dL\x88\xdd/@\xf4\xb7K\xbb\x17\xe4%@CH\xc52\t\xe9-@pB\xfa\x90d\x9f,@\xfb\x0b\x9a\xef\x94\xd6(@\xb4\x87\xbf\x13\x0e\xff(@\xa3t\xb4\x909\x13+@=\xb4@0\xda\xa2&@Z\x03\xe7\x96\xc9\x7f,@[+X\xb5\xe2T.@\x01G7\xfbW\xaa(@\xac\x84\x86\xac\xb3|0@\xef\xc0\xd7\xf2\xc5\xda*@\xcd\x13\xadP\x7f\x07(@/\xc8\x83KvB-@\x84\xf4M\rr\xd70@\xef\xbc^"%\xbf+@\xa3\x1c\x06;\x98R-@Ni8 \xd7\xe3.@C\x02>^$\x9d0@\xb7\x05v\xb7\x9b//@\xbb\x81\xd6q\x93\xa10@\x80\x9d\xd9\xab\xbd\x86,@\xffc :\xd1x0@9\xf3\xfd\xc8\xef\n(@\xcdm\xb4r\x9b|-@MM \xebCF(@\x85\x82\x96S\x0e\x94(@!\xc4R\xf5\xf1\x0c*@U\x13\x19-\xae\xce+@\x7fw\xd6\x94\xf0z,@\x81d\xca\x86\xd3\xa2(@\xe4\xb5\xc2\'\xe3--@7\x87\x8c\xd3\xa7\xb60@\x99\xaal\xc5\x9a\xf7-@\xd5\xf6\xd0\xb1%\x13\'@V\xd8F1}\x81+@\xb6\xdd\xa8\xa1\xbe\x1d-@k\xbco\x85}J/@\xa0c\xbbb\x043,@\xc7\xc3n\x0f\xd5\x95(@0yn>\x83\xb9+@\xb5s\xfe\x1aah/@\xb9F\xfaZ\xabt-@\x96Z>\xea\x9f\xfb-@/\xe4\xee\x9ds\xdf+@\xf3c4\xb0r\xa1.@\xf8\x17\x9d\xcbR\xc3,@\xb81O\x17/\xab,@\xf6`\x1a\x08\x8d\xb1(@\xe8\xf7\xc0|\xe3\x81+@\xea\xc9\xb6Z\xf2U/@\t\x06\xac\xd1\xd0\xaf0@\xb1\xf1\x96\xc4\x8bu,@_\xa2x\x8f\xc8\x97\'@*\xea}\xa2a\xe40@>\x0cv\'\x88\x0e*@3\x1a\xa5_X\x9c,@\xd8)\xb5\xb0\x04F-@\x08\xd2\x13\x05\x7f\x9b-@=\xdb\xf1\xf5m\xb6\'@/\x865+\xf3\xee-@\x1c\x0e\xa4^\xe8_/@\x1cA\x1fUR\x8d+@\x16\x88B\xf9\x12\xaf0@\x8aE\xc1\xcdr\xd7+@\x9e\xe5\x13iO\xa3-@\xf5\x8e\xb8\x03Y\x96&@\xe2]J/C\xb70@Z\xb4\n\xc4\xfe\xc6\'@\xbe/0\xf9\x1a3(@\xda\x072\xa3\xef,,@5\xfb\xee\x14\x90\xaf)@Le\xf5\xc9\x18\x8d-@8\x8e)\n\xc2\x92/@adR\xa5\x1b\x98-@\x0b*\xcd\x18\x004)@\xf5\x1dZ\x1e\xea\xa6.@7\xd0\xfe\xe0\xfa\xff(@C\x8e\x82k^.&@\xdf\xf70\xffA\xe5+@b\xb6p\xb3\xf4\xf10@\xbd\xaft4\x9a8-@xW\xd4_\x81)(@\x04\x10m;\x18,&@)\xa6E\xeal\xe1(@\xd6\xd0\xf4bw\xe5+@=\x7fYD9\x10-@\xa3\x8b\xa1\x8e\x8d\t(@\xc4\x9dO\xb2\xf8\xd3-@\x7fc\xddM\xa5D-@T@\xdf~\xcbP)@\x81\x7f\x85\x10;"&@\xc1I\xd5\xa4\xc6o)@\x0b\x02\xeb\x13\x91\xee0@\xf8\xcc\xf2\xae\x13\xb2%@\x12\xcd\xdc\xf5+\xff+@h\xb8\xa2\xefW\xcf.@\xcf\r~o\x1e\x957@D\x1b\xe3\x0c\x822.@\x18\xcc\x0c\xde\xff\xe6%@m>/z\xfd\x88*@.u"r\xfc\xcb0@\x81\xd0j\xf0\xd6*3@\xd80GDc\xcd\'@e\xd5\x1e\xdd\xfb\x96,@&\xb5\xef\x8e\x14\x8b%@\t\n\xa0\xd2\xb5\xde.@\x19\xf6\xc2\x94\xed\xa1-@z\xf6V\x10\xc0\x1d/@C\xc2\xba\xb2\xa4\xba/@\x9f\x1b\xd2\xf7\xd1\xca.@\x85X$\xd9\xf7|-@sz3\x14\x8a\x08-@\xfc0\x80\xf2\xa4T)@\xb2\x11\xa9\x17 \xed0@\x14|1\xe7\xc2\x00)@{\n\x1f6\xd3\x99-@\x80R%,:\x84%@\x81!^\x11\xbb\x94(@\x0e\xc1\xfaW\xe3\xe40@W(Y8G:.@\xf8\xa8\xba\xd0\xe3\x04*@\n\x9e\xdcrA?)@)`\xae\x8b\xba\xa8-@\xdbW5V\xa5\xb1(@\x03g\xc4 \xf2\xa0,@r\xc1R\xf3K\xd7\'@;\xd9k]\x02\xec0@M\xc9\xac\x10\x01\xb6-@\xe5\xeel}\xf9\x8f-@\xad\xbb\x7f\xf6\xe9\x0b(@\xb7\x05\xee\xd6\xc1\xef0@\x0e\xb1\x93\xf4V\xe6(@\xae\xd9}\xe9\x99\x92-@\xd7a\x80\xa3\x91\xd4*@V\xc5\xe3Y\xe3\xf8(@\xda\x19[\xe6[\xb9/@\xd5\xa6\xd42\xbdv+@V\xa1\xa7\xb8\xb3\xa6-@N\x8e\x9bF\xfd\x84-@\xea.\xa0\x84Y\xea0@\xa8[%\xd3\xc9\xdd.@\xbder\xd7h\xfd0@\x98\x16S\\\x00\xc2-@MEL* \xe80@\xdd\x8bDgU\x8c-@\\\xdd\x819f\x171@&\xf49dB|%@\x99k\x8c\xf3&+-@\x80v\x1c\xc0^\x0c+@mp\x1ePT\xfc\'@WB#q\xbf\xfc%@0\x95\x94\xff1\xb7&@\x9a\xc5\xd02\xd4\x82(@\x15%\x9ak3\xcf-@\xfc\xbb54\xe8\xe3-@\xc0\x83Z\x1aF\xb5(@\x90K\xd1\xb0a\xb5-@S\x93@l\x08\xf2+@>K\xa3\x07\xcce-@,}\xd7\xaa\xec\x8f.@E\xfb;\xce\\J&@\x9f\xe1\xbew\x8e*(@+\x08\xd2\x16\x9b\xb2+@\x1b\xc5M\x12\xc1\xb6-@\x00\xa0\x96\xe4.\xb40@\xec\xf8y\xe2r\x05&@\x8cZ\xe7-\x96\xda&@\x9d\x9b*\xa1\xa4&(@\xb0#\xfc\xfe&\xf5,@\r\t\xa9\x9c\xb8\x9b&@\xf5\xa6\x86\\f\x10*@\x80,\xfd\xf9\xf6\xbf-@\xf4\xf9eS%\x15.@t`\xfb\x17H<+@\r\xd7&\xbf?X-@\x964\xeeXH\xa2\'@\xb5\xcfe\x0f\\u&@c\x14\x0b\x17\xef\xd9*@\xfb\x18HNK}*@\xd4\xbbq\xa0\xfdJ+@-\x98\x1f\xa1O|+@.hG\x08\xd1\n*@\xfeeu;l\xf0,@s\xaa\x1f]\xe9h,@d\x1a\x81\x89)S/@\x8a\xb2M\xed\x8bZ,@\'\x87z\xf8\x9aw(@[\x10&\xbb\xfb\xb6,@g\\{\xed\x88\x7f&@\x83\x04\x10[\x1d\x92-@4\x05\x99\xbc(\xbb)@P\x00\xf7I\xe5\x81,@\x15K<L\xc7\x8c)@\x00\nt\xa7\x96\xff,@\x01\xaf\x11\xea\x8d\xda-@\xe1e\xc4S\xc0\xc3&@\xcc\x8b\xc1\xe6\x14t*@\xb5\x10\xb7\x05\xd1\x06&@n\xf8\xa6q\xec\xe0*@q\xde\x10\x00\x18\xf70@\x1d\x184\xcd\xe7&(@e\xc5\xbe\x90\xefP+@%a\x83\x82`\x93,@B\xee;\xacn -@\xf9s9\xc8s\x031@\x0b&"\xef\x81~&@\x01\xd0\x84Ic\xc3-@\xc6\xf6tl J-@\'\xcf\xefY\x8b\x8e(@\x0f\xb1\xfa@\x0e\x9f)@j9\x96\xc8\xe7\xad(@8\x04Y7\xb9\xaf)@K\xae\x83\n\xf1M-@k\x1c\x8f\x9b\xa1\xaf-@(M\x80K\x11g*@\xa8m\x1f\x02R\x041@\xfe<\xdb\xbf\xfc\x1d&@\xc73OK\xc6\x081@\x19\xa8f7\x87\xec%@\r\x9a\xed\xe1t\xea-@\x83\xfe\x18\xa3x\t.@2\xf3\x18\xd7;F+@y~\x97\xdd\xedw)@QK\x86\x9b\xfa\x1a,@\xde\xfb\x14d+\xa8,@\x1e\xa9\x8e\xf4\xb9\x05.@F\xc8t\xf2\xe3\xfc-@qc\x9b\x9f\xff\xa7-@\x8d\\R\x9f\xc3\x99,@gg=nl\xf4%@6\xd8mB\x19\x8d,@\x90\x0e\x8c*\xd4M\'@\xf0\xb1`\xd8\xbc\xd7*@\xc5E\x94{\x7f3(@q\xda\xb4z\xc6\xbc-@\xc2\xee\xa7\x8f\xa2\xcc*@\x08\xc4\xe9\x97D\x9b\'@f\x97\xabq\x0c\xcb%@\xe7\x0eX\xc7\x82\x96,@\xff\x94A{I\xbd.@\x1e\x82\xba\x92\x06\x8f-@\xe7\xe5;\xfaT\xef%@\xb7\n\x00\xf1\xd7))@\x7f\x97X\x8c\xf3\xe4)@\xc3B%-2\xee)@\x1cc\xb4\xf8\xed\xf6&@\x0bU\t\xcbo\xb1\'@\xf5\xaav3\x07\x84)@Jf\xbb\xec\xd7\xb4*@\xfb\x9d\xf3xic\'@\xe4?\x91?d\xea)@\xadN\x11\xfea\xe90@\x93\xe9qf\x18c\'@\xcc\x91\xacPI\xa0/@8`\xb1\x06\x9e<1@rIP\xb9\xa5\xe90@\x19w*\x87\xb1\x13-@\xd1\xb6\xfb\x04\x94\xf10@;d\xef\xa4\xf8\xfc%@,n}\xbc\x7f\x08&@\x10\x18\xaa\x13\x85d\'@\xcaz\x9fb\xdfx(@\xc1u\x99\x9c\x87\x99\'@\xf3\x13"\x02Xa1@\xcd\xb7!\x90\xda\x85)@\xa2#D.\xe0?\'@\xe1\x83\xd9\xa3[\xf3)@M\xf8U8\x8d\xe4-@]\xe9\xcdKM\x15&@\xd2\xa2\x8a5\xf1e\'@\x9cms\x0c\xac\xa7,@\x86\xcai\xebmi\'@=\x9a\x96\xa3\xf9\x9a,@\xa3\xd1\x85D\xce\x98-@/\x8a{\xfc\x04\xb8*@\x0f\xac\xe9\x924\x01&@pU\x1f\x9f\xfa\xd4.@\xcf\x9eb\x1e\xf7\xc80@\xa0\xc9zp\x1d\xdc(@\xa7\x92\xb1)\x81\xfa)@\xa7\x03\xefS\xc7\xd0+@\x85#w\x7f\xf0/(@\xba\x9a\xefG\xb7\xb4,@\xf1h\xb9P\xe9\xd10@X\xe3\x1a\x80\x0f\x9c)@\xbbV\xc5T\xaf\x18(@\x85x%\x82\x11\x17-@\xdd\xe8\x1e\xe8\xa680@\xb9\xf9^\x80q\x151@\xc0pf\x83!\xa8,@\x0c\xaf\x86\x9a|\x9b\'@\xd3\x1a\x1fpA\x0e+@\xddhT[\xcc\xde*@\x8eX\xf1t\x7f\\+@\x00%\x0eLy\x90,@\xe7\xa2I\xaf\xa7;-@5\x8e\xbds\xf7\x93*@H\x07i\xcb\xe5\xf90@\xad\x9c\x10)\x1d\x04\'@\xd2\xad\xc4N\x08\x99-@\x89[4EA\xbc)@\x04@\x07\n\xbc\x9b%@4B/\xc9SW/@\x04j\xaa\x08\xf2C)@6\x83\xbc\x15\x80\xed*@\xc03:^CN-@\x90\xbf\x98\x13}\xb1.@i\x9f \x18\x015-@\\\x1fZA\x9e\xcb-@\x8d^$\xeb9\x08(@D\xd2\xe0\x8d\x00\x88-@`\xbd.y\xf8\x8c%@^U<3\xec1)@\x94\xb8\x13M\xdd}.@hN\xc3%E.+@\xc4\xe3\xc7\x7fbS)@\xb5\xdb2\xaf\xd8\xcb-@\x8eU~\x9b\x17\xc0%@]\xd4![\xdcD\'@\xc7\xde\x8b\x85G},@@o\xb11:j-@\x05+Qd.\n/@\x899u%\x8e\xbc&@u{\xd3:\xb9\\(@\xc9$\xd3bu\x051@0\xe0\x13\x01\xe4\xf7&@\xfa\xf3\xf0f\x14\\7@\n\x83\xf0{\xa0I,@\x83n)M\xb9M\'@\x08C\x96\x9e\x97%&@\xbe\xf1\xb9\xaa\n|*@\x10\xb9\x8d5[\x01\'@k\xd2R/\xf9\x00&@P\xde\xa0\xcbs\xc9&@dHc\x14IK(@I\xc1\xc9\xa9\x9a{.@\xcb\xb4\xf3\xf2\x91\xb00@\x833\xca\x12\x03\x0e(@\xf4\xb0\x80\xb5\x04r-@\xd9$\xc9\\\x06i-@a\xdf\xbe\xe9\xa1\xa9-@\x9e\x19uX\xf7|\'@\xf7(\x91\xe2\x1f\x8f(@\x1a\x8f\xfc\x19\xd0}.@\xc6&x\x8dM\x9d\'@\xd0\x8e(\x95A\xc6&@\xc2\xd6c\xc3g\xa0.@\xb3o\xf1p\x99\xb8&@\xfa\xf0\x8b\x9e\xf08)@\xb8\xc9\x82\xacI\xdc0@\xf5\xa5\x90\xd9\x07\xf3)@~\x92KT\x0e\xd80@\x90z_\xb9J\xc4%@\xa8\\\x9e\xc8\x1ac\'@\xca\x15\xe7#C\xa3(@P\x9cM\x1d\xd1\xdb0@\x95\x82p\xf4q\x8d&@\xbb\x97[}sl\'@S\xe9\xfe\xcb\xd6\x85)@\xae\x04n\xfeW\xfa)@\x8bt\xec\xb0\x12\xa3%@\xbd\x0bm\xee\x15(/@\x7f}\xdf\x0b>\xcd%@\xd5\xd5b\xff\x89\x98)@5\xa2\xc9\xc6\xcf\x8c-@\x01\xd4]0\xe0\xfb1@Y8ugtB)@\x98O\xb3\xf6\x0c\x94&@\xda\x16H\xad\x17\xca&@\xf07\xa5d\x9eh-@\x1b\xc7\x0eKpj,@e\xa8l\xea\xa6\xe2&@\xd3\x91\xf0=\x8c+*@\x81\xa1\xefh`t&@\nMF\xc1\xc7[1@\xc2\xe9J)-\x93*@(\xf5\x01\xfa\x05g,@"\xfe\x95\xd8\x7f@\'@\x9b\x9c\x8e\x80\n<.@\x8b\x93T\xaf$\xf9&@5Ei\xa4Q\x88-@M$X\xcdz\x06\'@@/?!\'>\'@\x9d\n\xc4\x8c6U\'@\xcdH\xd9}\x1b\xe6%@\x03y\x9f^C\xe40@\xdc\xd1*\xbdF\x00&@\x9e\xf7|=\xe8\xcf)@\xe5P\xeb\x92C\xc2.@\xd8<}H@\x16.@X\x82Z\xfcW9)@\xf7\xcc\xeb$\xb9\x81-@\xc8\xb8\xed\xfa\x02\'+@\xf6\t\xea/|\x8a%@_Q\xf0\xf9\x8e\xca0@\xb8\x17\x0b1\xe6\xa8(@8\xa4\xb4\xa9f\xf3\'@|\xda8\x13\xab\xfe\'@3u\xff7\x88m,@\xef\xbc$k\x83\x80-@y\xb5<:\xba\xb00@\xc9\x05\xd0If{&@\xc2XuuJ\t.@p.?l5\x9c&@l\xfd\x82C\x00$7@S\xdb\xb2\xb2C\xb00@*\xf5\xf1\xccs\xfa\'@\xbf\xc8\x9eA}f,@A[\x13,\xb7\xee-@\xcf\x1f\x8c=\xcfK&@}4?"\xec\xcb&@M\x94~%s\xdf(@-\x05\xb3LW\x900@\xd7\x1c$\xbb\x85\xf8,@^x~\xd0!\xd60@\x19\xe4\x15\xc9\xd8\xa5,@\x86\x8fX[u\xe8.@amw\xcb\xd2\xa60@\xf1\xe4\xb6\xcd2\xd80@\xc5,\xb0\xe2\x0b#2@\xbd\x88\xed\x16\x9c\x17,@)\xf1L\xe7]\xa7)@\xc8W\x99\x13\xfb\xef,@K\xf9\xa6\xb4\xc0\x88&@e\xe4]|&\x9f,@\xf6\xc6&\xf7\xd7&,@\xdf\x05U7F\xb7,@+ng\x99\xdd\xea,@{\xab\x01\xea\xf6\x16-@m\x1d\xc5L\xc4\t0@i`\xf0\x81\x98\x18,@\xb3\x98i\xdc\xe9+1@pT\\\x16I6-@\xd5Cz\xe1\x83B\'@\xed\x12~\x11\x8c\xfe/@\x93V^\xad\\\x95\'@\xc6\x01\xf2B\xff(,@bk\xeaK\xe4\xe7\'@\xda\x7f\xd3\x8d.\x05-@\xd5D\x17\x00\x1e&.@\xdb\xf0\xf5\xea\x9f\xad0@\xc7nQ<\x8b\xfa&@A\x98\xe5/\x1d\xf7\'@\xa9+\xfd\xe0\xac!)@\xf3\x900\xfb\x80A/@\xe2b>\x0b\xd0h7@\xbb\xfa\xb6\xc9\xcc\xe5\'@\xe1\xf0\xdacq\xed)@ \x1b\x0cT7\x8f\'@\xd4\x98\xd2\\\x8f\xe8+@@&#\xda\t\xac\'@\x16\xe6\xfcF\xbbV.@\x08V\xf5a?\x11\'@aH4\xbc>\x850@\xb8 \xdf\xe2:\xa2\'@\xe2\x04!8\xef\x8f)@y\xeb\xf2\x9a\x1e#)@G\xc3\xd6C\xa0\xec,@\x90\x1d\xfa\xa8\xbce.@\xa6\xc7\xa8#\xff\x9b,@\xec&\xeb\x9b\\(\'@\x04N\xd6\x07\xa0?\'@\xe2\xac\xc8\x99\x15\xbd\'@\x96\xbc\xd09$K,@\xd5\x84t\xc9\x1a\x950@\xce\xda\xec\xe0H \'@\xb7\x9b\x90\xa92\x01)@o\xec\xde\xb2H\x1d3@\xc2\x9b\x1aFB\xb07@^\xed\x90\xf1|\xfb(@Y\xfauAR\xcb,@\xa8\x8f\x7f\x1b581@]\x8e\x91\x8f\xd3\xb9%@\xab\xad4\xe4K\xa9(@\t\xb0`\xf0\xc0\xc4-@\xfb\x0b\x9e\x8d\xd0\xb91@^\x00\xb6;\xdc\',@\r\n\x0f\xed0\xdb-@\xb8\xac\xc3;IQ\'@\x9cxPLF\xd2-@!\xcb\xbd\xe3\xd0=,@P\x94?z\xa8\xe6-@\xe0\xc7\x0eW\x9c\x99\'@\xd64\x12\xde\x9d\xfb1@\xc9r$B\xe0P0@5\xefUI\x992\'@\x063Fm\xfbG\'@\x19\xe3L\xe2~\xc8%@\r\x1b\x88\xd4\x16\x88\'@\\\x00x\xe6\xfe_.@D\x11%\xd4\x1e\x86\'@41\x0f\xcc\xb5\xda,@a\xd9V\xb0\xc6\x890@Y\x97\x84\x98\xca\xd9+@\x80\xffU`a\xd3%@L\xf1\xf2#\xef\x8b\'@\x1f&\xc4\xff\x8c\xfc,@\xb3\x81\x12\xf0\xcf\xa20@;n\xbfk\x1b\x8f,@\xf3\xc5\xb9\xd8\x9e\x181@\x16Ornmh(@xM\x94\x81&\xd4,@\xd0\xce\xf2\xc5\xc0 (@Ue\xe6\xfc\x82<\'@b\xb9F?\xc6r*@\xbe\xf8\x00\xecoz.@\xb0\xef\xc5\xc7B>)@\xebN\xbc\xecn*,@\xc9\xa16u\x9d/,@*N\xd9\xd9v.\'@\x90\xdaG\xe1\x18\x8a\'@\xbcHE\xd6\xb0\xe3,@\x18n\xcd\xb3s1&@E\xcf\xa7\x042e(@\xef\xaav\x16\xb0p(@\xce:\xef\n\x1c>\'@=\xb6r\x1b\x01\x19\'@\x11\xa9.FZ\xd3(@\xcay\xe3\x81\xcf\x8b)@\xc0\xd8\xd7!}\xd9,@K\xa6cX\x00e-@\xfa/\xb4f[\xdd-@\xe2\xb7ddf]\'@aL\xed_g\x84\'@\xb2a\xdc\xef\xf6Y(@\x1d\xc2Z\xc8\xa1P\'@\xa1\x0c\x0b\'\xc2\x9d\'@\x94\xf6f\xcd \xd5,@^P\xff\x0eZ8\'@W\xd1\x04\x96 k\'@-\xe7\xc0\xfcNj-@^\xf9=\xa0\xe3v\'@\xdc\xf4K\xf8\xed\xc2(@\x08\xeb\x19\x9e3\xe7+@\xfc\x9d\xad\xae\xfa\x1e.@S\x06f\x1a\x860-@\x8al\x85c\xf1\xb3,@gt$\xb9\x87L)@\n\xba\xbf\x0b/\x91(@\x95\x1b\xc3\xeb\xd1\xd5%@\x1cp\xcd\xdf\xe8\x9c,@\x1dbj-\xb5\xa3-@\xa5\x8d\x04\x18\xa1q0@c\xd7\xf5\xccq\x8e,@s \xc1?\xa7\x1e,@\x8e\xe5\xc8Q\x96\xcd0@\x05\xe6\x1b)3d-@%\xa2\x8aTu%-@a\xa5"1\xeb\x8c)@\xe6\r \x00\xc3\xba-@\xab\x82\x11PI\xde-@\xdb\xfd\x01\x18\xa7\x83-@Ep#/\x84\xac-@\xf8\xdd\xde\xa6\xa6\x8a2@\xe7\xabz\xec\x81=-@U\xb8\xf0S_\xc4,@\xbbf\x1d%a\r,@rVZ\xb4\xae\xd81@\xf3\xc2\x87I)/-@M\xd6\xefa\x1dy(@f\xa6x\xd2TH0@\x9f\\:6\xbap,@(\xf2\xd5\xd4\x0f\xce%@\x10(\xdd\xcc\x11\xdf(@d\xaa:\r\n\x00*@3ZK\x9c\x8b\xa71@\x00\xcc\xce\xb6n\xfa)@\x8b}\xf2%\xb0\xdb1@\x11B\xba\xb5\xc4\x84-@\xa6\x89\x12\x1fKP-@+\x1c\x15x\x14\xe5-@,\xa5mH\t\xf9,@\xbcCN\xa9v\x1a-@\xa0\xd8]\xe3(\x7f-@\xebF\xbc\x9aG\x0f2@\x12\x08WYa\xba1@\x8a\xd2"D}\n-@\xe5\xea\xc6\xce\t\xea-@5a\x1d\xc0Nn-@(`\xbad\\\x0f-@\xc1\xe9\xe7\xb6\x04\xfa,@\xa0\x86\xa6\xacV\xb9,@\x0f\xf0\x14P\x11\xe4,@\x90\x9c\xae<\xf7\x16-@\xdf>>\x15q\\-@\n\xe7\xb5&\x04\xe3,@\xc9\xc4\x18\xdd\x0b\x01-@\xf7\xdf\xcf\xac\x83&-@\x94t\xbb\x04\x94\xb6-@\x08\xb5\x90/\x1a\xfa,@3\xe4\x0c\x80\x08a,@\x82\xd2$\x9c\xd4\xd8,@\xc5\x9ec\x02\x1a|-@\xc2\x91\xd30\xc6\xc0/@\xc7\x14\xe68!\x01-@\x8ak\xb9\xaa\x15\x01-@7H\x1bX\x87h*@\xb0\xb9\xf6\x98s\xb1/@\xbc\x8eN\xab*\xfa,@\xb3M\xc6\x8e2q1@\xca~w\xaf\xd1\xed,@b\xc6\xa79\x92t1@J&|\xb5l\xaa0@\xdan6X\x1f~1@\xb6\xc3\xd6\x00\xd7\xb1-@\xd55``s\x1a-@\xcbC\xed+W\x93\'@Z\x95\xbc\'g\x91-@:U\xf6\xe7`s-@\xf63q\x84\x93o1@_\xb7?\xdd"\xb8(@\xee+a\xbc\xd3\xcc/@&\xce\x99\'A#+@\x0b\x1fO^:T(@\xff}\xb3]\\\xd50@\xb0X\xa6w\xbd -@\xa0\x8b\x8a\x8a\x96\',@C\xb6\x0c\xa2\x9a\xd4\'@\n\xc4\xea$\xc6*(@\xb0\xee\x93\x0e\r7-@\xf9\xfaK\xad\xe7\xdd/@(H\xe5\xff_6,@\xa4sS\x82\x03\x7f,@I\x84:*\x90\x0e*@\xc9\xe2\xde\x15D\x02-@\xe5\x82o$\x0b\xe01@D\xe2\x8a\xb4n\x900@\xab\xd4\xb9\xdf1\x8e\'@\xf4\x1an\x01\xe2\x9a+@W.\xd8=\x10\x14-@d\x0c\xb5\xcb\xc0\xa1(@\x0c[g\x8a\xed\xed*@\xeb)\xc7\xa3?\xe9,@\x0f\xf7\x10W\xfa\xf5\'@\xef\xe9\xfa@\x8ct-@9\xa4^\xa2/\x001@$\xa9\x8f@:$-@1\x8dre\x00\x8d/@\x82\x19\xed\xdf\x03\xd7%@`\xec\xd9\x9d\xd1;+@\x03\xfd\xc9\x87\xd5\x81)@\xc8\xa8\x88T\xe1\x160@5\xbdb\x89\x1eD,@;D\xcf\x12{/2@z\x81T\xa2\x1c\x10+@\x18Q$\xef\x92/%@\xfaht\xeb\x1f&-@\xf7\xbd\x82\xe4\x85\x96%@\xd5\xd5q\x05\xd0\x16\'@\xaf\xb8\x82U\x94\xea1@\xdfw\xe2A\xdb\x87(@\xca\xbc:\xc3|\xc8\'@\xfc\xa7u\xedTw*@\x9euPA\x9e#\'@S\xa1\xe4\xb4\x98\xcf\'@\xda#tu\x86j-@\x88r\xa7\xa6%\x1f+@\x00|(\xc6\x06C/@:Lq\x13e\x12+@\xce$=7E\xac1@\x89\xf5\x0fY\x0em1@\xb42\x11\x04\xe5f.@\xa1\xd8E{m\x1d*@\xae%\x18\xb7)\xdc,@\x1a\x8a\x0b,\xd9\x07(@W ;\x94\x8e>2@\xb1\xef\xafo\xef\x1b+@\x86\xfc\xf5\x0f!\xea\'@\xac=7M\x0e\x90,@\xea.zjf@1@\xfaN\xa7l0\xf1\'@}\\\xa3g\x1d\xa6*@\x86\x0fc\xb7$P)@\x0f\xd9\xaf\xcfa\x9e-@\x08$\xe30\xd8\xe8.@\xab\xc5\xfe.;\xa9*@\xc7\xde\t\x85\xdfE.@\xa1(\x16\x08\x1b\x070@\x0f>.;\xc7\x02)@G\xde\xa1-\xbd\x1f&@\xa7\x7fb\xec\x0c\x071@2\xe2\xf1\xbd\x905)@\xdblW\xb7\xe9\xf4.@%\xc2\xdc\xc6\xd0J)@\xed\xce/\x86>c1@g[\x00\x9b\x1e 0@Z\x15\xf9\xa7u~%@\xb4\xbcE\xf3\x0b\xe6.@\xc5\xf1D\xa7\xd5\xe10@\xe5\xb3y^\x0b\xa9-@\xa9\xa5\xbd\x92\x99\x81-@\x8a\xea\x87f\xcc\x9f1@_D\xa5M\xfe\xd8&@PA\xe6m\xff&/@\x85\xc0"\xda\xf3p&@{:[\x00\t\xb7+@\xea>B\xf7ox%@b\xc2)\x95C\x11%@\x88%C\xd7H\x9f1@t\xaeu\xf0\x94\x9a1@9\xaa\x86+\xce\xc90@\t\x11\xebH\x08\xfb/@\xce\xc8\xd3\xaa\xea\xd1*@\xa7\x14\x00t\x10\xc40@\x8b\x99#\xd7\xfc{(@\xe7B6\xd5j\x08,@\x83\xde \x0c\x95\xb90@\xb1\tI\xa2yM*@\xe9R\x9b~\xb5\x9e-@\xd6"\r\xd5\xe8\xf0&@\xe3\xc7+\xefXt)@\x10%;)\x12\xa4)@\xd5\xb4\xe7\xfc\x0cz,@\xd3\x7f1(\x93,+@\x07\xd9\xcbF\x9a\xd6,@\x83\xc4\xec\xdc\x92\xa5%@\x1c\xe6E\\\xd8\xc5*@\xe2\xff\xbam\xb8\xd1%@jS\xdc\x14\x8f\xb7%@\x9d<\xd3Cn\x8f*@\x9e\xfcZ\x98U\xf0,@\x1d\xea\x84\x85}\x88*@\x17\xe4\xd3\xa8\xf2\xdc%@\x0c/W&\xfc{\'@2\x80\x96[\xc7\xd61@\xb5t^\xd0\xa001@\xca0Z\xd6\n+7@\x9a\xd3\x82C\x8680@B\xcb\xa7;a:*@\xe0\x905)\xd4\xa5)@ki\xa7\x99\xdb\xda%@\x1a\x13o}\xe4\xad0@\x98\xd3\x99\xfb\xa3\x99/@\xdd\x1e)\xfe\n\xf7-@\xbaY0@\x84\xc5,@\xfb\x80J\x80\xcb\x177@\xbc\xb2\x8c\xa1&\xdf.@\x9fj\x94$\xe3\xcd,@q.>8<n0@\xb4\x16n\xd5`y/@\x941\xcc\xd1T\t&@\xe4\x15\x95\x7f\x12\xf2(@\xfe\xda>\x99\xab-7@\x14@Sou\xc61@k\x0b#\x8a\xe3\xe8(@\xf4\xf5\x94\xa9n2,@\xac\'\xb4e<\x160@\x08M<\xe8m\xa1-@\x94JX 7\xe5%@^\x0eF\xc2\xad\x87/@F\xf5\x06\x85\xc3\xad+@6y\x17D]\xb2%@\xd70\xc7\x0b\x8eL0@\xf5\xa3\xda\xcc.\xda(@z\\G\xa1\xfd\xfc%@\xe0;u\x1fH]\'@";3\xda\x14C1@\x08o3\xe4\xd0\xc6%@\xdb\xac\xec\xa2\x8c\xb2+@-\x8e\xf6S\x03\x1e7@\xca\xadd\xf0\xe5@0@\xe2\xcb\x93^\x06\xb1&@\x97\xd1I\xf0\x86^0@\xb6\xe3\x82\xc2\xbeY0@T\x83\x153A\xde3@g\x08\x88H\x93\xb43@ZJ\x9d\x07\xc7\x8d1@|\x0c\'\x1f\xfa\x120@`\xc2\xe64\xab\xb23@\n3\xcf\xe8\xd7\xe5/@:\x03m\xd9b\x00*@T\x1c?}\x14\xec%@b\x0f@\x19\xb6\xa23@P\x9c\x97\r-\xa03@\xf2yj-\xc1\x180@\xaa\xe6Oa\xd5\x930@\xbc\xdf\x04c\xea\x9a)@f\x93\xe2n]\x811@\x12\x8bQN({1@\xefY\x1d\x8cd\xeb0@H\xe5\x1en\xe2\x814@\x8ay.F;\x020@\x8a\x9c\xc1\x19\r\xc70@&T\x88\xe0\x8e\xea0@\x0f\xd6\x8a\xd9\x9e\xf40@r\xb2\t1\x9d\xad4@\x04\xa6\x96\x02\xd9\x11&@\x9b\x97Q\x98\n{&@\xd7Z8\x93\t\x16&@\xba3\x16\xcf\xe2D)@\x12\x02h\xe6Mj&@\t\xae?\x8e\x8c\xb71@%d\xe6\x15P[1@_\xd5\xc5\x19\x0b\x12&@\x14\x05\t\xa9\xf111@\r\x81\xb8=\x14\xee6@\x8b\xc6\xc7\x9f|\x961@\x9f\x05\xfc\x07\xc2\x12&@\xf2G\xea\xbcj\xad,@"\x07X\x15\x00\x1c&@\xdb\x90O\xc6\x07"/@\x9d\xf7\x7f\x05\xbe\x8b1@\x9fl\x9d\xb8p\t/@x\x1c\xfc\xca\xf8]+@\xab\xbd\xb5\xdd=\xa2&@\x8a\xed\x18\x9c\x91O1@\xa8l\xe5f\xf0\xb52@`Vi5\x88\x9a2@\xb2\xc1[\xfe\xf1\xa22@\xa4\xfb\x8d\xe6\x81\xa72@|\xf4\x87\xc9h\x9d2@m\x10b\xfb#~2@\xdb\x82P\xd7\x98\xb8-@\x9d5\x84\xec\xf3\x854@*c<\xf8\x1bX&@\xde\x885\x91\xcb\x021@x\x9b\x80\xd2\xfd\xd6&@\x04\x0c\x0c\xdd\xbd\xda&@\x1b:Ar\xa2\x92&@,G\x9bA;\xe2&@\xa6\x89\xfb\xc80\x123@\x95\x94\xa3\x7f\xd6!/@CG\xb2\xa7v\xce.@c\xa1\xce\x07\xc9b1@k\xce.u\xae9/@*\x11N\x81\xca^1@\xf9\xdc\xedc\xa7\x16\'@\x8aGx\x9d\xcfk/@\xe1\xa6Y]\xef)\'@\xa1F\xc9\xb1rh1@R\xf6\xb5\t\x94$&@\xd8l\x01M\xbd-&@\x8fh=\xeeG\x9e-@C\x83h\x10\x1f\xa35@\xe2\xab \xbf\xf1*2@\x8e6\x1f*8\x9f5@\x87\xc8\xbd\xab9\x122@g\xb8LP\x13\xd8-@@L\x88KM\x975@iB,SQ\xe7-@/\xd6\xb1\x14[h-@Z\r7I\xb4\xfd-@\xd66\xba\x96\x88s0@\xf6\x01M\x03\x96\xc9/@&\xe4\x9ah\xc1F2@\x17\x17\x97\xae\xa0C2@\xcc\xb4d\xaa\xe0\xed3@\x10\n\x89G\xab)-@\x90\x9a\x10\xd3:L2@9n\x1dZ\xc9p-@\x91Q\xaa\x9c\xf7\xe50@Q\xbd|\x18\xdc\x89-@3s\x0c\xff8\xc92@x\xb7\xeb\xe7t%.@^7\xd5D\xe5\x18(@fj\xcc\xa73\x81-@\x024\x91\xb7\x08\xd52@\xbe_\xfd)\x9901@\x94A~\xd7\xb9~*@\xca@\xefHa.%@\xb9\xbe\xabV,\xc62@C\\cT"r,@g\xff\xec\xd89F)@^\x15\x7f\xba\xe0Q-@\xfd\xd2\xb2$\x9a\x040@\xb5L\xb7}\xe0\xd5-@\x15\xad\x1d2\x8b\xf10@K\xb6\x01\xe0\xe0%1@x\xcb\x87\x871\xee-@\t\xe1\\\xb0hr(@2\x96=\x0cB\x98-@\xf7\n\x94\xc3t\xea+@\xf7)\xcc\xc9\xda\xe9-@d\xa3\xd9\xfbu\x07\'@%\x91 ;Fv6@\xd1\x92\xbd\xf0\xb3\xa0)@\xbe\xa2\xeb\x07\xf8\x91-@<U\xbe\x12\x1f\x011@?p\xe55\x1fT/@\xac<\xb0\t?\x8a/@\xa8\xf1\xe8\x93\xdc\xc30@\x11\xf8\x88\xd0\x8b\x027@_k\xc0\xc4\x1b,,@\xd0`R/\xa6]\'@\'\xe1/\x96J\xc9,@\x06T\x02\xe9\t\xe3+@\xbdW\x1f\x00\xef\x995@\x1cI\xf8*\xc1\xee%@\x924\xa5\x08fp1@\x84\xf4\x89\xe0@P0@\x8cI!V\xb2\xe1.@n-%\xa87\x1b5@%,\x98&\xa7R&@+\xd7M`\x185.@\x89IC\x85/01@#\x025\x0e!\xdf*@\x1fUCT\xd6\xd3/@L\x88\xacCt~\'@\xfb;\xd6\xd3RX\'@\xfab\xc8l\x18*1@L\xb8\xc0tGT-@\xddd\xd8\xa4P\xe60@{\x89\x15\xe2\xd3n1@H2\x8e\x16s\xa81@F\xc8\x88\x9d:W1@\x883\x11\x93\xe0\x91.@H]5I\x05\xf1\'@\x97\x8c\xe7\x18\x9cu/@\xe9P\x1f_%\x051@\xc0a\xb6\xdb1\x9c/@Z\xe5\xea&\xb0d0@z\xe1F-\x14\x9e&@9\xe9\x00[\xa4\xd7,@j\xf2\xde;\xc6]1@\xe5\x84E\t\xa6L1@\x9e\x9ad=\xae[-@wq\x81OR\xab-@@\xd18^ |(@eX_@z\x824@C\xf7;^E\xa4/@\x0b\x81\xca\xcc\xd6`,@\x0f\x0fK}\x985&@\xa5Iu Nn6@\x90,\xd7\x8eH\x9f0@\xb6\xc6\xd8\xc7\xdf"0@\x1a\x967\x12\xbf\x8a)@\xee\xbdf\x9c\x98\xbd&@e4\xd9\xc7?\x84&@\xc7$Y\xd6\xfa\xdf.@\x0e\x17v\x7f\x1d\xe51@\x11\xd4Sg\x19\x1f&@\xf92\xbf~\xd3F1@\xd5\xf7n\xd51c%@{\x0cl\xb8\x8b\xee-@xX2k\xb0L1@\xf6T\xf7\n\xabl*@\x80\xf5=\xe7\xcd\x07,@)4\xcf\xb4\x1f\x90\'@y\xdbV\x0fnR.@g,fx\\d6@\xa0\x9a\xe1)\xf2\xc5(@\xe2\xd7\xc30\xf9\xe30@\xa5\x88\xd11d")@\xe4)5\x95\xfc\x1b/@\x18\x7f}\xb4\xee\x01)@\xeb\xfe~x>\xa5)@\x84[\xca\xb4\xce\xbf0@\xc3\xb7\xb9\xeaL\xe9%@fR7\x8f\xf1?/@\t\x18\x05\xac\xc3u)@2\x9e\xd2F"\xb2&@?\x85s\r\xc5\t&@\xaf\xeaQ\xdd\t\x9f*@.\x8e^\xa8\x83\x7f(@\x80|\xady\xbc\xdb\'@{\xa2\xf4\x00\xd0R&@}\xc3,\xe0\xca\x071@?\xa9\xb4\xf9\x9e\xcb0@\x8d\xf1\x08\x8fv\xc7\'@O\xc3\x82i%\xe0%@T\x1a\xff_\xaf\x9c1@\xed\xd0H\x88\x94\xcf%@Y\xbb@c\xd960@\xa7\x8d\xa1I\xcd\x840@\xef\x91\x13\xcd/$1@\xa9\x02\x9c\xda\x94\t0@\x01`=?\x95\x120@\r\xcb\x13\x19\xe8\xba,@\xff\xdbpmLX(@\x07\x0b\x9d$\xb2\xcc\'@_I\xe2\x935\xc3%@\xa124\x11\xda\xeb,@\x8c\xbb\xe1\x1d\x0cQ/@O\x93\xb5\x008x/@\x80\xecV\xa9\xe7n,@\xf1\xdd\xf7\xf8\x17n%@\xebW\xd8\x1c\x89f*@\xbfT\x83\xfev\x90-@z\xa6(\x079[-@\x8dO\xabz+\xf3\'@\xf2;=@\x9d\xd0-@\xae\x02\x85\t\xd6\xfa0@\x92\xddPS\\r)@,k\x96\x1dE+&@\xed<\xb3\x08X\x16+@N+\x93\xa6\xecv%@i\x95\x0e\xbc8f,@]?\x88\xbf2\x7f(@\x875\xd8\xd3g\xc0.@\xb9V5\xed\xbe\x17-@\xaf\x9e\xdaH\xc1\xae\'@\xb8\x11-\x81\xd7\x13,@\xfb\xbb\x85\x0b\xc8\xfa*@Y|1Y\x8bs-@\x9c\x06]\x81\x0e\x97.@z\xd7\xd5\xed|\x860@4\xad\xb2\xc8A\x0c,@\xf8A\x02\x1b\xd1\x921@\xea\xa1\x8eY{\x9b%@K\xd9\xceNj\xce,@W\xfd\x87\xb5\xbcg0@\xe5\xcd\x9c\xa5\x08\xdb-@\x1ba]\xe4\xa2z.@\xf0H\x8dO\xb9,1@\xcd>\xd4\xf8\x04\xe5(@\x05N\xa3\x93\x17O1@\x10\xe0Y$\x151(@\xef\x98\xbbW\xafM0@\xff7\xeb\xcf\xd4\xb0(@\x8d\x84\xfa\x11\xad\xf8,@K\x7f\t\xb6T\xe3.@\xaa?\xda=x\x00(@\x84\x81\xfe\xf6\xde\xd91@\x9f\x15\xaf\xbdM\x130@!\x8a\xd3\x91_\x882@c\x8b\xea\xf8\xf9i&@\x0ek\x16\xc21\xac%@\xfe#\xa8\xf1\xe7\xa1(@\x8f1\x15\x02\'\xdb,@\xee\xa1\xeb\xee\xd6\x1e1@3\x8eY#\x9cW-@\xa0\x9bA?\xbf\x1b.@\xcd::\x05\x19\xb1)@1\xaf\x15~\xab\x94)@8d\xc4X\x8b\xc1*@f\x16d\x82\xa21\'@_C\xa1"\x15:1@!\xaa\x8e\xfe\xdfC2@\xa8\xe4\xc7\xe5\xbf\xc9)@ryY\x86\x85\xc1*@Z\x01\xd8\xf1\xa4l/@\x97\xbd\xa5@<\xfc,@\'\xf9B\xc6*\\1@`\xb1\x05M\xed\xf7/@\xab^\xff\xcc8\'-@\xf8\x1a\xe4h\xbb\xca0@h\xd0\xdc)U\x91/@\xcc\x08\xdb\xa4\xc8G1@\x17dH\x01\'\x1d(@\x93\x8f8$\x04\xf4%@J\x94\\\x06\x07\xda1@\xffw\xbb-\x18\xa5/@\xcbdf\xa1\x01\x84)@\xaf\x12\xe5,C\xca.@\xb1y\xa8\xf6\xb5\x0f1@#\x00\x87\xf3\xb9v-@IS\x16\xc12\xa1*@\xad\x04\x17\xda\xc7\x981@\r\xaa\x13\xc3#\xb5(@#%[\x12Q\x0e1@)L\x9a~\xc9\x17-@P\xfcv\xbc\x02\x190@6\xc8\xee\xfe\x0c\xf10@r\xa8\xfez\xc6\xbb,@\xc7\x19@\xea\xc8\x9d1@WfN\xa7Ug0@\x81\x8a\xefEd\xa1/@\x16\xbeQH<d-@\xa9\x83\x12\xe72\xe0%@I\xea\xa7\x84I\xfd,@Eq,\x99\xfb/0@\xc7\x98 \x13\xf0/0@\xc1N\xa0\x11\x9a\xff0@\xec\xc5M\xbb5\x8e-@\xbf5Q\xc2\xcd\xc0,@\xa5\x18\xd0\xf0#\x830@\xa4\xe0o\xb1\x18\xd3,@!\xfe\xf4\xba\x7f\xcb,@1 \xf9\xe3\xe5m*@\xf2|I\n6\x01.@3\xdb\xda(\x83\xd91@\xb6\x12}w/>&@\xb1\xee\xfe.UX&@"x\x14\x99b\xaa1@\x90\xdc\xeb\x8b\x0e!-@\xec\x8f\xc7hf\x12&@!Fp\xd6\xb5G*@\r:\xd4DWn/@&\x0b\x1a\x912\xf7-@\x0f5\xac\xf8\xb9k,@\xfd\xd2Q\xec\x87`*@\x825\xff\xffOe1@FZ}\x86\xe9\xb7,@k4\xady?\x08,@B+\xc7P\xf7\x8e-@\xdb\xf3\xf2\xbe\xf1.5@\xe6\x1b\xce\x1a\x857-@\xc9\xf5\xdduG\x80%@\xd0\xc7\xe2\x04\xf8{/@\xe6\xec-Y\xb4\x9f)@\xe6\xb5\x01\t\xcc~(@P`\n%\xa6\xaa-@\xcf|b"~|-@\x90\xe3\xe4\xfc^\xbe0@\xcb\xf5c\xd5\xd7d1@\xee\x89\xbb,\xc7\x86)@\x13!\xfe\xd7\xbf\x07&@\x1f\xe6m\xf2\x02\xe7-@)\xcb3\xc3\xb4\xb3.@\x15\x14\xaaqT}0@jX(A\x0e.&@\x92lB\xbe\xe98(@\xd8N\xedC|\x18,@\xcaD\x80}\x92\xec0@a\xdc\x90\xc71\xf90@X`=\xfc\xf7U-@\xb9A\xa5\xeb\xfb\xb4&@\x93\xd5\x06i\x92\xd83@\xd6T\xf8J\xcb\x8d2@\xa0\xc4\tN\xcd\x1e&@5k\x15\xc9\x05W-@A"\xa5\x82\x8c\xec1@\xe6\xa9j$\xc3\x9d-@\\\xcb\xb4\xe7z4&@\xf2\xd7\'\xc9\xf4\x17,@X\x7f\x97y\xbe\xc90@G\x87tX\xc7\x1b1@S<[\x1c~\xe3\'@T\xc7\t~]!(@x<C]\x8eS)@\x07Gda\x14\xa21@\xd7iw\x89\xe1\x9b0@\xd5u\xff\x8a\x92\x000@\xe52\xf9>\xc6\x990@3A[\xdf\xeb>,@\x82\xa4{{\x02\x95/@f\x9b\x1e2\x84\xf9/@\xe1F\xe6W\xe2\xa3%@\xe78\x17\x88\xaf*0@V6t\xf49\xf0%@!\xee\x9eY7\xc5,@\x1b@"W\xd0\xd9,@\x9d\xfd\xea\x98VU7@\xf70\t\xb4h,1@5F\xa0\x93\x7f\x8b)@\xfccD\xd2\xb6\xb7(@\xe3\xcf\xe8ZX\xba)@)\x0bu\x05\x08\xc1-@\xd6\x9b}\xaa\xef8*@g\x98=g?\x05/@n>h\x88\x11\xfb(@9\x9e\xa5\xaa\x1e\x95,@\xa1e\xb5\xb6\x04*1@\xbc$\xf3\xf8\xa6\x96(@\xd7"\xd4\xc3.\xeb*@\xa7Q|\xb3\xf7\x922@\xb5\xf2\x82h\x1aA)@\xea\xef\xd6\xff\'\xa2/@\xbf\x0e\xdc\xf5\xbc\xee-@\xda\xc6\x9e\xdd<)\'@a\xb9\xe8\x922I.@\xce\x9b\n\xaa\xd4\xc51@\x9a\r\xfe\x88},(@-\x10\x0e\r \x90/@\x04\xd3Z<\xc8\x970@\x03\xd3\xc9\xf6\xc4\xa60@\xe7.\xc5\xf71\xab/@\xc7\xab\x1d\xa4l\xd8(@\xb2\x0c\xcbj\xaeL/@\xd1\\\xe7\x1c\xbd\xe91@\xf2\x1c\x84\xf4\x16\xd1,@b Fq\x9611@!^\x1c.\xaa\x14,@)\x90!\x8e\xc6\x9f\'@\xa0bX]`\x85.@A\\\xcc\xfet\x8c0@\xf5~\x8b\xd8w~(@\xc5~u;\x9d\x8c0@j\xbb\x95\x16\x86\x99&@\xdfB\xb3/-\x8d1@Z\xa6\xac\xd8\xd8g.@GGb\xe9\x82~*@\xe6\xbd\xe9\x92\xf3a-@\xa2=\xdfl\xcd\x0f&@Y\xd2\xc5\x00\x16\xa2&@,\xf6(s\xb6\x131@\xc7\xc1v\x88,z,@n\xfe+\x88\x1ei&@\x88\n\xecSL\xfb-@v\xed#\xedv=-@\xf5\xea\x85\xad\xd6\r*@\xa9\xf8\xf1\x8a&\xa5\'@3\'\x87wt\xa20@8\x96\xf2;lt,@\\%\xdeT\xbe\xd0,@\x1cX\x15\t<\x1b&@\t\xa4\xf7\x88f\x0e(@"\xde\xae[\xf4Z,@\xdc\x9fx\xc9\xde\xfd&@\x06Kz\xf9\xb5\xa60@#\xe8\xfc\xe5(\x81-@\xf5\x06\xc6o\xf2\x99-@\xaf\x13n\x1c\r\x087@\xc5\n\\B\x98\xbd4@YpVI\xec\xfe0@\x8d?\xcdp\\\x8b)@\x81\xa4\xa5z\x1d\x15/@!)x\x0ed\xc5(@\xad\x0fW\xc8|^+@Ll\xd0\xcf\xc8\x930@\x9d\xcan\xe44\x02.@\xc9\xed*\xd7\xb8m0@\xa9CQJ"\xb7(@\xb4\xe3]\xdc\xceH.@lh?\xb6\x1b\x11*@\xe1\x14\n=\x0b\x8f&@m\xfbu\xdb\xb0++@\x80#\x92\x84c\x1a1@J\x05\xf7VY\xc6-@^LJ\xb6\xcc4.@}\xc5\xa3\x86L~0@f\xa0X\xa8\x8a\xbb&@ \x8a\xbf=i\x08,@\xc3\xaa\xba\x8b\x0c\xb6/@\x07`\x9bcj=.@\xf7\t\x91%\xb1\xbd,@%:\x94Z\xed\x800@1A\x85nN\xc0,@\xfc\xe8\xf2\xc9\xc2\xb80@K\xf27\xd5M\xd51@\x00w\x1dP\r\x1c0@\x90\x8f\xfb\x80\xcaq-@\x7fcV\xe2M\xcc*@\xea\xcf4MX\x1c1@\xd6D|\xc7\xa5\xf01@^\x8c\xe9\x933\xa2&@\x87\xc5>\xd9\xc5o,@D\x0b\xb9d\x87\xda*@\xe2\xed\xe9\xf6\x94\xd84@\xf33\x8c\xa4\xda\x97.@t\x1b\xd9\x92bx-@\xdb\'\xcfSs\x99&@\x01_\xdeK\xbb\xe0-@\xa3\nc^\xe0_,@q\xfe\xb1\x06M\xe61@5\x8d[\xaa3\xe0,@\xe6\xc2\x85\x0b\x7f\xa8\'@r\n\x90\x18pV,@\nr\xe1z\xe3\xac+@HK\xaepC\xed,@mW7\xcbu\xb8+@5\xad\xa0k{\x910@\xc6\'N(\xe5l/@\x98\xf1\x97\xeaO\xa3-@\xa6\xf3\x1e\xff\x8c]&@x\xc0\x17`\xe5\x19-@\x8f\xfeU%x\xef*@> \x9ay\xce\x9b)@b\xe5\xca:e\xde+@\xb2\xe3\x81\xe5\xa7\xa92@U\x8ae\xef\xf6\xba(@\xd8@\xb4NZB1@x\x94s\xf7\x8b\x8b,@<\xf7\x16d\xc2\xdf(@\xbcihi>\xbd-@60\xfa\xe1\x1a\xbd&@\xbb1\xf2h\x81\x0c-@\x8a\xef\xe9\x01\xa1\xc7\'@\xa0\x19J\'f\xad,@\x19\xd5\x08{6\x1b0@\xc6\x066{\x11\xd0/@1\xc9\xf7\xfe~\x911@.\xc9a\x88\xdf\xcb.@\x8d\xef}\x90\xb6n,@w\x0b\xf3\x11\x02\xb14@SM\x9a>\x8eQ&@\xdd\x95\xad\xe2[\xeb,@\xa9[h.L\xe6-@\xfe\xef5\x15\x88\xbc/@\xcc\x1be\xce\x1b\xd8%@\x05\xa2S\xb6\xc6T.@YY\x8c\\\xf6+,@\xd6l\xf2\xb8\xeaQ/@\xacB\x82,uW,@\xc4\x07\xaa\xecU\x9f-@\xabr\xe09N\x04-@\x7f\xf2\x8c\x1d\xdcp\'@8\x871\xc8\x0fN\'@1\x11\xeel\xd2\xcd0@\x8eF\xd4\x17_\x1d(@\x07\x088\xef\xcb\x0c0@A@\xa6\xd4\xc8\x93*@K\xf4\xfc1\xcc\x1c&@"g\xdaO\x1b-4@\x9d\x98\xb1l\xe5\xf5+@|\xd0\xb2\x94@\xa41@\x99\x16l\xeb1\xde1@n^\x04\xf3G\x931@/\x86\xc0\x8b\xe9\xba-@\x00\xe5\xcaX%K&@\x83\xeb\xaf\xb7\xa3A*@\xdb\xb3=t\xce\xad,@\'\x12\x81\xbfx\xf3(@\x1c0\x02\xe7\x08Q-@\x16!\xaa\xc2,\x0b2@v9\xad\xe4g\xfe0@\x91x#\xba\x06&.@\xeeuXG\xf2\xf3,@\x99\x96Z\x91V\xa2&@"\x01\x80E\x1e\x1f&@u\x05D\x8c\xf4e,@\xd3\xde\xfd 3t-@\x98\xf61\xd0p\x971@\x87p\x81h\x9e\xa7(@\xbbS\xd3\x06\x9d\xb6\'@\x14\xe6\x942e\xb3%@\xeb\x10>|\x19%3@S\x80\x993\xaez*@\x85t\x1e\xb50\xb9\'@\x9fT\x0b\xbe\xf3\xfa+@ao\xdb\xa3\xf5\xae%@\xd0R\xfd\xd2q\xd8+@\xc5X\x8cPY>,@R1H\xe9\x86\xbb-@\xe7{\xd1\x81\xd4\xdd,@\x0e\xdc+\x1a*\xe7%@3\xd9\x04\xf6fZ\'@\x19\x98\xd3\xe0\xa6\xfb,@tn\x9b\x9e\xae\xff0@\xf83\x17\x95\xd26&@\xbd\xb4\xfa\xbdV\xc0\'@@\xd3\x15\xbfDn-@\x8d\x02\xa7p\xd1\xb6-@2H[\xdd\x11\xce\'@9h\xf5\xaa^x\'@]HVat\xd8,@\x9aZ\xd6\x8bs\x9b0@\xa6\xcb\xf2#\xa8\xcc,@0\xfa\xcfcM\xd3*@\xfeq\'LW\x7f%@i\xf2#\xc99\x16-@\xb4\xb9=#\xcc\x8b,@\xfeR\x0eX\x19\xc1(@\r\xe5\xf2\xc1\x05 )@\x82\xcb\xa1\xb1\x0e\x13.@\x85\xd6\x92\xd0\xf9K-@1f\x8c\xf1n\'1@\xf9\x03v\xdc\x9b\xd6&@\x18x\x978MH1@\x80H-\xc8\xdaG.@\xdb\xc6\xe5\xb4\xf1/0@k\xbdw\x8e`\xfd%@\x9f\x12\x86,\xd4\xb2,@~\xaa\xb1\xe4\x0e=&@\xea\x89\xb0V\x83\xf5\'@~^\xff\xaaU\x0e+@\x10\xb3D}\x18\x11.@\xbaA \xa5\xc4\xab,@\xa23\xaf\x8e\x93&-@\x8d,\xc3\xb3[\xec0@5\xec\x03o\x8e,1@\x82\x18\xa0\xa30\xb9+@\xd9\xaaLz(\xb4%@\x8a\xa8\xd8\xea\x82\xe4%@\x9a\x90V\xbeI~0@\xcf\x93\xb9\x0c\x817/@v\x94\x8b\x80C\xb5%@S\xd3\xa4\xc27A0@\x10\xb6\xd8\xa853&@\x9a\x86je\xa5\xe4-@&\xe8\xa8-\xa1\xb0+@\xa0E\x99Wc\x18(@p\xba\xa0\xf4\x8dn0@\xb2k\xdda\xa2\xb5%@\x1b@78\xc311@\xb6\xa2\xf1mTe0@6\x18\xb1\xbbW\x820@\x92\xcc\xde<=^(@r\x1d\xcd.b11@0\x82\x83\xc6g\xe5%@\xb3\x1ce\xcd\x0f\x1b1@Z\x08\x9f\xe5\xfd!,@\xe9\x01\xc3\xfe&{0@\xf8\x8d\'v2\x89*@\xf9"\x05\xec\xd1\x9e%@\x90\xf8\xcd\xd6%~-@c\xc4\x98MA\x937@\xac\xc1Ts\\\x8d*@\x19\xe2I\xcfy\\1@Z\x92\x01\xb1O\xa9)@\x8cF~&\x81\xc6*@=\xfe\xd2L\xe7\xa7%@G:\x05Axn&@\xd7\nLG\xfa\x1c&@\x17\xda#\x1a\x02\xa2)@\x9f\xfc.p~\x807@\xa8R\xf9%\x0e\xc9,@3\x85\xfc\rR\x00*@-\xaf\xd5\x9a\x1c\x930@X\xe5\x069\x8d\x9c1@\x80\x8cnt\xc9\x8b1@\xbd\xe8S\x0cN\xb4(@<H?f\xfa2&@\x8e\xf8Z\xf0\x94*&@{lw\xef\x94+,@\x80X\xa4t\xfc\x9d/@:\xbd\x92\x84\xb2\xcd%@\xb0\xd5\x10\x89\x0c\xc10@\xa4[\xbfC\xfe\xf4/@0\x14~\xe0\x91\xac-@\xeaZ\x83\x01D\xd1(@\xdf\x08\xe8\x92/\xca0@z\x8c\xd9\xa9<v,@\x93I\x9c\xea;\x9d-@l\x16\x83\x16\xe8y*@\x84\x87i\xf9w\x0e+@\x19\xac\x1e\xa0\xaat,@z\x91\xbf\x1d\xe1\x8f1@\x85\xbf-\x9a}\x0f%@\xc9S\xbaC\xb7 .@iF-\xeeA\xe8.@f\xc5+0)`)@\xf1\xc5\xbbOb[1@\xfa\x0f\xc8W\x91\xb0+@H<#\xc41$(@\xf9\xce\xa4\xb9\xfd\x180@pM\xcf3t\xf4/@\xa3-\x90T\xca\x96/@U\xe7 &\xaa\x061@\x1fj\x8ak\xa0N%@\x15)\x9df\x93\x0e*@4\xdd\x16c\x9e}1@\x04\x9a\xc2\xf6\x07E1@\xab\'N\xc3\xac\xfd%@\xef\x82\xf0\x1a\xf1\xa9*@);\xad5\xca\xaa,@\x15\xf2\xd4b\xee\x01+@v\x80\x14\x0b\x97\'/@\xb4rj\xcaE\xde%@\xa3\xdd\xde\xd5h\x1a)@\xa3U~e\x1e\xaa*@j,\xc70\xba\x8a*@\xe4kec#\xe5/@\xf6xE\xd0\xebK*@\x97\x91\x1f`2\xeb\'@~\xe5\xf5\xea\xdb\x1a+@V\x8a5\xaa\xcdU)@}\x9b\\,7l-@9\x0c\x9b\x14[\\7@\x0cE\xdc@\xdd\x7f1@\x9f.\x92\x111\x8e-@\x88\xfb\xaerZ\xf7/@Kc#\xa0\xcc\x0e(@\xb9^\x8d\xefM\xa3%@q\x13UlL)*@&P\xce#I\x15+@\xceg\xc4/5\x831@?\xf2FL\xdb\x9c(@\xec\xff\xf2\xcb|0,@\xacu\\.\xb3\xd1\'@\x82\xda)\xebRA%@\x1e\x19\xa4\xb0\xc8q*@\x9f\xc9\xda\x13@!0@\x95\xd9/As8%@>\xb9\xfaC\x0e\x99%@\xb2\xd5V\x93?\x801@\x8b\xee&\xf9#\xe5*@Shm\xe3d\x7f,@\x15\xb2\xc6cS\xe91@v@B*\r\x020@\xf5\xe4\xc6@\xa8\xea/@\xeb\xb5X\x04\x0f\x02+@\xec\xce\t~N\\-@\xb6\x19\xbe.Wk,@b\x9c\x1f\xc8\xeb\xfc2@\x10dr{\x87\xbf%@-Wr!D9/@\x06z\x90\xe1c\xcc%@\x90\x0c\xfa\xdc\x08\xea0@\x95G\x18*\xed$-@\xeb\xc8\n\xd3\xc4h(@\t\xce\x874\x80<+@je\xc8(nb2@\\\x0c\xeb\x19*\x80(@\xbc\x91\xbc1\x06\x9c2@I\xc8=\xc6\xcf\xa32@\xf8\xea\xf4\xa9\xa6\x932@?\xd9?\xc0\xfa\xa62@W\xe0\x8b^\xb3\x8a2@\x83U\xd9K\xd9\x8d\'@n\x98"\x06\xc1\x9e\'@\x05]h6\xe4\x900@\x0c=\x92?\xbcZ+@Q\xb5\xe8?L\xc80@\xe9\xa9@\xda\xcb7,@\xc1\x93h\x91\xe3\xd9\'@\x85\xecd\x17*\xae5@\xc3.x\xbe\xdb\xa45@\x04\x15[\xba\xfa\xaa5@L\xec\x11\x1c\xf0\x9e5@\xde\xfd_Y\x85}1@\x1b\x9aO\x81\xda\x915@o2uG\x9b\x10)@\xc0\x0ea6\xac{&@b\x1a7\x82\xbcF2@g\x82\xbf\x06\x8b\x8b\'@F4\xf0\x132\x801@~\xe1\x0c\xbdz\x15&@<h\x99\x91\x87\xbe*@3Z\xd8\x00\xd2\x88/@{\xb3\x1e\xac4.+@\x92\xad\xc8o\xe0C)@\xfb_\xf1c\xfa\xe0*@}N\xf3\x89S\x080@\x0cO\x15\x15\x7f[1@\xc7\xf8\x92\xf1\xe5/2@\xa4\x85v\x05c\x0e&@\xe7\xc5\xa6\x88\xff\x12&@\xe6\xd5`\xf0\t\x0b3@\x03T\x7f\xabp\x13(@_t8\x0f\xd7N\'@b\xd6\x9fG\xff\x864@\xbby\xa2\xa0\xd3\x824@\xf4p\x1f\xff\x88\x1c)@WQ\x13}^?\'@\xcfM\xb8$\xbd!/@\x0c\x13\xa7\x0b\xa2\xb41@\xbc\xfb\x97\xdef\xaa(@\x12Wz\xa9\xd2\xc5\'@\x05\x08\x8d8!d(@\xa3\xb7\xe0\x95\xaal(@\xd6,\xc4\xc7?\xb9(@\xd5\x87\xf0\xc4\x17\x08/@\x89\x90\nEs\xc90@+3\xc5\xc5<%)@}\x1a\x1f\xf2]\x95)@\xca>\xddW\xe0y)@6[\xe9\x87V\x82)@\xf6\x01\xcc\x85V\xee6@\x9c\x14C\x13Q\xda-@m\xa9\xc7\xc6\xec\xed.@\xe3/0y\xe6")@L\x8bPm\xcf\xc1)@\xc3>cu\xbb\x160@\x18\x17\xc6\xb3\xbb\xd2)@C\x00\x1fSn)*@P\x0cT\xa6\xfc\xe9)@\xbat\x0f\xaa\xf0$7@z\x83\xb5>tB)@\xd2\xac[\x92\xb8\t*@\x8e\x90\xc0\x81\xe3\xfa)@\xc5\xea\x84P\x85\xf11@\xc4\x80\x99\x85\xaf\xf2/@^\x8b\x9aOZ\xe6(@\x87\xff\xc8\x0fd\xa2&@\xb8\xa5d7\xec\x1f)@\x1b\xd7/\xa1\x90\xfd-@\x82[@\xd5P\x161@\x93b\xca\xb98\x1b7@\xb7\xa0\x9a*3\r+@Q\x05\xa3"g\x19(@}@T\xf0\x12\xa2/@\x8e\rAt\xd9\x071@\x07\xe3\xf7\x01\t/7@k\xad\xde\xb9=%)@\'0\x9b\xd9\xa0\x94/@\xa9\x0c4\xb1I\xaa*@\xb6\xfa\x80\x87\xbc/)@N\xe7\xbd>1\x000@qc\xd5\xa0Ox)@\xa3\xc7b\xc9mw/@4\xf6\xf5\xb0\xdd\xfc/@\'S\xa5!\x81\x117@O\x8fS\xbd\xbf\xa31@\x84\xec\xb36|\x0e0@\xcc\x7f\x98\xa0x\xac(@[\x18\xd6IU\xbd*@\x15q\xe3\x14.\x170@\xa8\x86\xec\x11\x87\x10-@\xcc\xbe\x04\x15\xf5%-@\xcf\x06\x05\xe8\xc5\xa8/@nAb\xef\xec\x01)@;/\xc6\xe5\xde\xd8*@=\xfa(\x0f\xc6\n-@(J9d$\x8a&@{\xdf\xbe\x9f(\xaa\'@\x1c\'P\xac\xe1\xb6/@7b\xbe\x07*\xb2-@QS\xaf{[\x010@@w]v[\xbd-@\x13\xd4\xb8\x10\x1d6-@\xeb\x82\x00\xc6R\x04-@\x9a\xbb\x91\xe5\xe1\xf8(@\x9f\x12\r;\x05\xe2/@W\xa4\xac\xa5\xca4-@\x90\xc4G\xeb\xfc\xc0+@\xcf\x0e\xc2\x07\x8e\xbe(@\xc0\xe9\nw\x16*)@\x13Z\x00\x8c\x8cy+@)\xffX\xcc_q0@\x83N@\xfe\xf2\xb4-@\xd0p/\x8f\x9c\x83-@\xd5\xc7_\xc1\xb5\xed,@8\xde\xe2\x8e&\xca1@siV\xbc\x04;)@\t\x93\x15\xff\x9a\x07+@\x95b\x95(\xe3\xc8/@E\x12\xfb}iq-@\xcd\xc1N\xc1\xb6\xc1/@^\xda\x97O\xaeT)@\x8c\xad\xb4\x92\xe3\xb6-@KAY\xfc\x04\xff,@xYS\xe0\xe6$-@\xd3\x8b$9\xadG)@>\x96\x13C\xbe\xe0,@\xd1\xeeX\xa4v\xc2,@\xe87\x15\xdc\xc8\x12-@\r\x1c\xde\xcf\x05\x1f+@\xb2\xe4\xcbs\xfe\xe7-@\xaa\'\x05,s\x08-@\xdaK\x8c\xfb\xa5\x80-@\xa6\x1b\x9f6\xb7\x19-@\n\ns\x13CR)@\xae\xcb\xfdl\xb7\xd5,@y\xe3\xd12\xaeE.@8\xe5\xf9M\x8e\xe3+@\x9a\xc9\x9c\x9c[\xe5&@\x03\xe2\xa2k\xc1>)@"\x952\xb4Y\x1a,@\xd3S\x03\x1a\xa70-@\x92t\xb7\xdfH\xea/@j}\x86%D\xc3-@\xcd(\xf7\xb1d=-@\x19\xbc\xe9\xbb\xb4\x157@\x02\x9d\xdf\r\r\xfe,@P\xb2|\xc7\x80\xbb-@\x84\xf12\x17\xae%-@\x8eR\x9b\xd9_;/@Y%\x1f\xbc\x04\x95(@\x15\x0f\xb7JV$/@W\xd1aOn=(@\x97\x05\xf3\x0f\xeb\x9a-@\xf3\x84\x8c\xeb\x16\xa9,@\xd7\xc5i\xc8\x15\xb6\'@K`U\xcdk\xa2-@\xed\x1dU\xc4h\xf1)@H\xe5\x84\x1c\xb5\x9c,@6"0\xc4\x91)(@\x90\x12\x1e\xb4\x9c\x87,@6\x96\x19\x86*j(@\xb2\xcc\x03\xcf\xff\x11-@\xd4\x1c\xd2\xe9\xe1 .@\xb1\xd7\xb9\x81\x1d\xd7(@cV\xe8f\xca\xc6(@\x15\xaej;\xc4\xfc-@yc\xa8\x17\x0f\xeb-@\x05\x94\x10\x18W\xd9-@\xc6\x91\xb1[\xb9\xdc\'@$w\x89Z\r\xfc-@R\x90\xeds\x1fn-@\x17Vp\xdd\x1b{*@Oq\xaeH\xf17\'@\xb52F\x11\xb6\x17.@\x9d\x82\x04R\x135)@4^Wr\xe1\x89\'@*\xd0D;%:&@-\xe2\xb8\xd0\x8d\xdd-@\xbb\x9c\xd3zJj-@xB\xd9^\xce\xd5)@\x08\xee\xa7\xbc\xa1\xdd,@d\x97\xf3\xce\xe3>\'@\x89kd[&3\'@W\xef\x94\x02\x82<\'@\xf2\'*R\xa6\xb4)@\xcb\x03\xd3G\xd4\x99-@\x9b\xfc\xd0\x85\xdd\x88-@\x06x\x04\x8aQ\xd3,@S\'.\x0f\xd3\xa10@@\xbb\xb5\t\xf6\xaf(@Kf$\xb6\x9a\x89\'@\x16\x93Y\xf6j\xf0(@\xdb\x08Q\xb4\x19\x1b,@\x96[\x16\xf1o\xf6-@\x00\xe0\x86\x94!\xa4(@MSj\x1b\xab\xd8\'@\xbbt~:)\xb8\'@\x07\xfd\xb5)*\xa9\'@-v\xa3\xfc\xa2\x89\'@\xb3\xda\x9d(\xff>\'@\x91\xd23V\xd7\x1e-@\xeb\x91\xc2\x01\xd1\x1d,@B4q\xc6\xa9\xd4-@\xa12\xc1\xeaC/,@\xf3 \x0c\xa4\xffY)@l\xfd\xb7\xf8\x96\x8a0@8\x00\x13\xc1b\x800@\xc4\xbf4=\xc2\xc1\'@\xaax7\xaec\xfd(@O\x07=\xa5\x13\xe9\'@\xeb}U6\xab\x950@A/H\xf1<\x1d\'@\x1cq\x19\xc6\xd3\x08)@\x83=!\x9b 8/@\xd8Hv\xc7\xab(\'@\xb0\xb5\xb8\xc3a\xfb&@\xa1}L\x04\xd3-\'@\x19a\xd7j\x04\x860@PdM\x93\x0ec.@\xd5K\xea\xee0\xa4\'@\x0e\x0f,\x01p\r\'@\xdd%\xc6\xce\x93\xad\'@77\xc6\xdd\xb7\xb5,@\xf5\xa2&\xbf\x7f\xf0\'@\xba\xb0\xcap\x9d\x8f\'@\x9c\xc9\xea\xff+\n,@\x00\x10\x93i\xbe\x100@\xa2zo\x94\x81/.@m\x10r\x9a\xf4\xb0,@)Wm]\xd4\xf9\'@\x02P\x8a\xa7\x0c\x07-@\x1a\x04\x94\x8f4 ,@\x10\xcf\xce\'\xe1\xab0@I\xe4Y\x05\xb2v&@\xc3\xe3\x93\xc3\x04\x84&@\xb9\xcb\xfa\xd3\x91\xe7\'@\xc8\xf3\xa0\xc45\x99\'@\x92BI A\x0b-@\xff\xe0\x84\xe6$\x000@\xa4G\xacy\xb1C\'@\xacp"O\xd6>(@\x93\x9e\xb6\x9e#\xf0,@\x0e\xf0\xa2\x1a\xf3\x15-@2z4\x01\xf2\x11.@\xa5\xff\xf4\xeex\xe7,@\x1f\x8d\x96\x1d\xd73(@\xb5\xf8y\x86~\x8a,@\xf4\xdf5\x93X\xf2,@#\xf4V\xc8\x91\x8a*@\x9d\xb5j\x9c\x8e\x87&@\xc2\x8e\xc5\xf4\t\x10&@D\x9f\xb0\xaf\x83\x1f,@\xd6\xf7\x0f\xa3p\xa70@\x00TF\xff]\xea,@\xf0 \x97\x90\x04\xd0(@u$\xc3\x03\x9fg&@"\xf7w\xefj\x0f(@%\n\x98\x086\xe0(@V\xc5q~w\x8f0@\x87j-.2w-@\xb2\xd6v\x8b\x8fN&@\x90\x0f\xc7wb\xef-@\x80\xba\xa4B3\xa8,@4\xed\xefF\x19\'\'@U\xed1\xda\x87\x12\'@\xa1\x00\xf7\xfb\\/&@\xfe{G\x18\xfc\x05\'@\x1fo\xd9\xd1\xfc%)@\xb2\xdb\xcd\xa5\xd4\n/@\\d\\\xaf\x85t-@\xf2\xbb\xfdX\xd2\xfe(@\xe4\t\xcb\x97\x17\xac0@\xcf\xd4\x1cCa\x83-@\xd7\xcd3gAj(@\xf67\x12x\x00&)@D0!\xf34\xca0@-\xf2-@\x0fR*@\x19\x0b\xa8\xccx\xfc\'@\x9c\xe5\xad[\xce=*@\xd3]\xbe\xdf\x84\x17*@\xacE\x85_\x1a\x0b\'@\x83~E\xf3\xa8\x88-@\xe5e\x93\x08\xc0-0@\xabC\x108W\x97,@d\xe1\xe5\x81\x01\x0c&@\xaf\x19t\x15\xffD\'@\xd2,\xb3\x98>\xa5(@\xe7\xdec\xa59\xfa,@\xdb*\x05\xe0\x91z,@C\x1f^\xfa(u)@\xd6\xf8\xa5\xdb\xdar(@\xcd\xdbi\x8dUn&@\xa4<\x1b\x9d1|%@\x94\x00\xbb>^\xe9&@S\xcb\xef[\xdf#)@Qd\x98\xe0\x00\x96&@B\xe3\xe0\x0f\x96h,@LABcNi-@\x1c"?ec\xca(@\x87\xef|\x03\xce\x01)@\xa2\\E?\x04\xce&@\xd8\xfb\x02$\xaf\\&@bqd\x87\xac>&@\x11\xae\xe7\xde,\xdf%@#`\x13\x86\xa9\x93(@\x1aP\xe9\xf4\xe9\x9b)@V|\x89\xe5\xe640@\xc2\xcfn\xb1c\xf5+@\x13\xd3\x86C\xb7\x8c*@\xec\xfe\xed8P\xa7&@iBuTj\xc8%@\xd8\x83\x98I\xba\xfa)@\xc5\xdf\xdf\xe8\xef\xe6(@Q^\xc3\x0c\xf1\xa2(@\xb0\xfe\xfd\x0cU90@$;;\xaa\xf4\xd80@\xd6\xcb\xd2\xf3\x87\xf4%@\xd2\x0f\xc9itI&@\xef%\x82\x19\xe31-@U\xae\xa6\xe5\xa4\xef)@\xa30\x9a@\xf0\xdb0@\xda>l/1\x94%@\xe1"\x93v\xe4\xa2.@\xa6"\x8e\x17^\xc4&@c\xa8;\x827\xef%@\x08Y\n\xcf[\xec0@hD\xe6R\x90\xc40@\xa0\xf6>\xa6\xdd\xfb0@\x19\x13C\xf3J\x91.@\xa1J\x88\xb5j\xe2(@\xd9}\xdd\xde\x06\x80.@\xde\xd0\xd1\x94eO-@\xfc|<9\xfbd/@\x16q9E\xde\x81/@St\xe65\xcbz\'@VN\xa6\x8d\xber-@\xc4\x0f\x1e\xfc\x0ey.@\x98\x88@\x12[\x13&@\x06\x85\xce\xdf\n\xde(@x\x89\xae\xfaw\xc5-@\xa2l\xa3v\x8a\xd3,@\xc6v\x12\x86$\x011@\x00f\xf6*\xfc\x8b.@\x15\x18\x11@LO&@\x02\xca\\\tX},@^D\xd1s\xad\xfc(@\xd4\xdd\x08>\xcc\xf8&@;\xa2\x8f\xd6\xe6\xbc&@O6H_\xb4[(@1\xeb\xaf\xa1\xa5|-@\xa2x&36\x13\'@\xa9\x97\x17"\x89-+@\xce\n\x01\xe02\x98-@\x9cM\xea\x8c\x0c\xdf3@Q\x92U\xa8\xac\x11(@+\xf8\x05\x12\xb5\x89-@sY\xd6\x9fT\x1c\'@\x16\xa0\xa5\x8bxu.@\xb4;\xcd\x10\x92j.@Y\x18\x02\xa3\x139-@\x95\xef#(\xe4\x12+@aL\x1e\xc1@\x8c,@}\xf4]\xe1n\xb1.@\x88\xa3\xdb\x8d\xa0\xcc-@\xc5\x1eu\xf4\x0ft,@\xf2=\xb9\xa3\x85\xdf\'@1I\x10\x94fL-@\x0eS\x06eDe(@"\xa0\x8f\xe1\x9b\xbf)@\xf9InR\xb7d&@\xbe\xf1i2\xc5)(@\xa5\x8e\xb8v\xcb\xb7,@\xca\x07<\xbf\xb1\x10-@\xb0\x0c\xbe\xcf\xbc\xbe(@_%\xe38\xeb\x89%@;\x10\xae\xab\xc3?(@\xc4\xbf\xa0\x18\xf7>-@0\xd9\xe4er\x02\'@\x8f!l&\xa9]&@\xa6\xc4\xc3\xe6s\xa13@p\xe2\xe2~\xe3\xb3,@\xc1\x88a\x8e\x1e\x90,@\xa4q\xc1X!\xa8,@\xd1\xa2\xc1\xd5\x8f\\*@Ch\x8c\x10v\xd7&@"cb\xbaj\x17-@cv\xc5\xe9*Z(@\xda\xbd\x06\xbe\xe0//@\x04\x8c\xa4e\x8d\xbb0@jv?\xca<\xc5,@\xd2\x93\xe9\x89\xea\xb4%@6?{[\xc2k(@`ca\xeb\xe0\xe6(@\xb3\x9f\xed\xc8\xd0\xba,@\x91\x0c\x02\xf1,\n-@N\xcd\x8fl\xa6\xd2*@%\x8c\xd7\xc1\x9f\x04&@%\xd7\x15\xe0#\xe7/@\xc8\xc2\xf1I\xe9\xc0*@:\x00\xbao\xd6\x05)@=\x1a\xd5\x90\xfb\x96-@\x8f\xe1j\x07$\xdc,@\xe6\xbe\xe7A\x99\x9a,@48\x01\xe3\x8dT,@u\xfb\xa1d\xc7x)@>=\xcf\xec\xefo\'@S\xb0\x05\xbc\xe1b(@\xebx\x14\xd5$\x86(@\x1c\x07.\x81\x8e\xcc,@O\x06HYv\xa5,@$\xac\xd8\xed\x9e\x88&@\x8d\x8e\x9e\x19m\xbd,@.\xca\xab\x86\xd7{,@G\x1e\xeaI\x1e\x18&@\xd9#\xa1\xebi\x91,@u\x98\xe1\xbb\x1d(-@\xdb\xceU\xc2\xe4/+@!R\x1d\xf4\xac\xef)@O\x92b\xae%,.@^d\x17S\x84\xbe0@\x1c6c\x14\x08-0@\x1a\x1f\xc8S\x1ex(@\x0c\xe3B\xdd\x90g\'@C\xf4 z\xf8\xfc%@\xc1{\xd0\x9f\x19\xee0@\xaf\x86\x15\xe5\xf0\xe90@\x9d\xa0\xbe\xa3\xeeN(@\xc9\x9f\xd1\xeaD\xf4%@Y\xbb\xcb\x14&\x020@7/7\xc3\xed\x97,@\xff\xfb\x1d\xeay\x12&@B\xc5\x90\xf1\x04-&@\xe2\xd4\xf4O<\xe9&@U\x96\xf1)$\xab0@\xd7\xdb\'\xbb\xc3>)@J\xa6\xa1\xfb\xff\x98-@\x03AT\xad\xc2c\'@\xf0&h\xb0\x91\xeb%@h\xfa\x83=\xec\xbe)@g\xcd"\xc3\xb5\xb3\'@6\xd5\x8f\xa4t\xf8&@\xa8\xaa\xa4\x99\xd3\xdc0@\xec\x94\xb2\xc5]i(@\xfc\x1e.\xab\xc9\xb03@\xd2\xd7\x0c\xa4\x01\x9c,@pT\x12\x1a^\xb6+@\xe9\x99\x05\xc7\xd0;*@\xc5\xb9C\x11\xbd\xe2)@$>\x7f\x13\xa6\xee%@`S[\x865\x9b\'@\xde\x8f\xbf4\x855&@\xb2,\x18\\\x02*.@N\x1bqQ$\x9e-@\xc48\t\xa2\x15\x90/@\x1b\x05S\xee\xbb\xdc%@U\x848\xb5\x10\xa0,@\x99\xc5\x07;m\xa4+@\x94n\x9e\xc9^\xab0@\x01.\xff\xd7\xcd\xf6%@".I\xce\xbe\xfa%@B\xe8\xf81\xdd\x8e(@\xde\xd8i\x88g\xd5(@\xb8\x94\\J\xab\x86/@\xb9\xf0gDS\x1e0@\xc6\x19\x8b8^q*@\xef\xcc\x96\x01|\xf1&@\xd9\xe0L\x06\xf6\xaf-@\xc8\xe3\xd2tU\x8e+@\xf1\xe5\xea\x1e\x10H+@\xa9Tdl\xc9\xc9%@\x1f\x80\xcb(\x0c\xf2(@\x9d\xc3x.\x95\x051@\xfd\xd0\x1f\x18A\xe8-@\xa0\xfd%p\x02\x1d*@\xact\xdd\xbeS\xf5*@E\xa5\x95\x02C\x1a-@\x16\xc3g\xad\xfb\x0b&@~`\xf3F\x91\xfe&@\xc39\x8d2\xf7Y.@\xd9\xb9l\xfa\xadq-@\xfet\xce7?\x9d&@\xd4\x83t\x14d\xa7/@\xf0>?zZ$0@\x04\xe0y\\\x1ed*@7\xc4\xc6\xfa\x01\x92&@\xb7\xfa\xa7\x8bV\x14.@\xfe\xd2\x94\x1d\xb6\x92*@,\xd4\xfa\xc2\x06\xd1%@\x8d\x19\x7fr!\xb0)@\xd3\xb7\xdc\x0bP\x9e)@[\xf6\xb3\x9c\xc6\xb5+@\xa7\xa0?\xd0\x9eL-@p\xea\x0b\xb3\x99\x82&@cIv\xc5rw-@\xbc\xdc\x1f\xbf?\xee%@4\n\x0f\xaf\x10\xdc(@\xea q\xd7\x04_-@\xe4\xd8\xb8\xaa\xdf>.@\xbf)z#~]0@m\xd8[\x97<\x930@\x06\xbc\xf8G#\x10\'@\x9a\xc25\xb0\\\xba+@6h\x0c6w],@\xaeK{\x8c\xe7\xcf.@sP\xa9\x10\xf2\x0b&@\xb9\xbc\x93\x16YQ/@\x14\\\x0b19\x9c/@\xbf/\xd4\x7fv-,@\x9c\x1f\xf9\xde\x92\xf60@t\xda\x0e\x07\x7f\xd9%@\xcfl\xfcU\xb6s*@{Q\xd8\x03\xf1\x12,@\xc0\xc6\xf2{\xccy,@\xd7\xdd\xb8\x1b\xc6+1@\x82\xe2\xab\xe1)\xd0%@r\x0c2\x11\xe9\x95\'@:.<\xfd\xc6\xfc*@\x00z\x82.\\\x08,@\xa3\xf5)\x1c\xa9\xf3,@\x9f\xe1\xffY\xc4\xbd)@\x1eO\x13\xe9\x96\x0e,@\x1f\x11\xee<\xd5\xaa&@\xc2^>\x17N1,@\xbcop#Q<,@a\x80\xd9\xab\xee#*@\xb4\x1da\xc9~\xe6%@QQb&8\xc8(@\n\xf2\xca$N\xde(@5\x9a\x1ec7\xed&@\xfb7\x84\x85\x96\xe0/@\xd5\x82\xbd\xc8\xa0e,@\xc8\x801\xf1\x8b\x0b*@\xe1\xbc\xe7:\xc5\xaf&@\xf1\x91w+\xe5\xd9(@\x06M\x12:\xa1\x01)@\x9f\xef\x14\x16\x80\x9d&@\x92\xeb\xe2\xde\x1aC/@\x94\x0bfA\xdc\x95)@\xfa7\xc8\x08\t\xdf,@\xa0\xa8\xc1r\xc4\x8a)@\xd1\xcdU=\x0e\xb9+@)\xfd\xc6\xb9\xaeK+@+\xdf\xfd\x81\xef\xd5%@j\x89[\x8as\xab(@\x10\xd6A\xabi,1@\xd31\x9a\xfe\x87W-@\xb4\xb0\xebe\xcc\xa2&@\xcay\xaf#\xa9{0@\xcf\xe1\x91\xf0\xaa\xc0-@\'\x82\x0bm\x02D-@S0\xf4\x13\tQ-@\xfd{\x9aU?\x12*@\xf7u\xe1o\x02\xd90@\xd4=\x80F\xf4\x10&@W\xfd>\x08:\x03&@\xa0\x19\x19HE\xb40@\x07\xed3\xc4-\x9a+@\xb4\xb3\xbc\x0e\x9b\x8f.@\xd2j[m\x1bh-@\xf1j\xe0_\xdd\xbe&@\xcf\xde\x8bD\xe6\xf5%@mE&\x84\t\xb33@\x1e\x08\x84\xb9\x9a0/@zy\'rR\x9f0@\xb2vb\xa4z\xd20@\xf9\x10b\x87P\xe20@\xb8;\\@\xcf\x84,@\xf0[\xd8J"V-@\xa6\xe6}@\xd0\xce-@u\x96\x8aEe\xf3+@\xa3\x98\xc9a\x0fI+@\xb4\x98\xe5\xc4r\xff%@\xf3\x99>\x04\x95g-@V\xa5E\xa6\x99x-@R\x98\x13g\xd6\x87-@\xe9hwY\x80\xcd%@\xf2j\xaeX\x90\x8d+@N\n\xb6\xf93\x90-@\x8ew\x1a\xab\x0e\x171@\x88\xafB\xa4\x9bI(@%\x88\xcd\x08\xc4\xe70@\xbe\xe8\xf2\xd1\xaa`)@\n\xd2\xd1\xba\x9fx,@\xc9#\xe0^iD+@\x18%\xf4=\'\x87-@T\xfa+\x1eh\x0e*@\x17R\x8e\x02\xae\xce+@\x1fR\xe7\xca\x07\xfe0@\xa3|\xa1\r&\xa7-@\xfb\xe2\xee\xe3\xdd\xfc\'@r~\xfc\x11t\xa2(@\xef\xea\xfd\xff1\xf6-@\x0f\x08@b1(/@>^\xe8\xb2\x18\xe4/@j9o\xcc\xa3z0@\x8a^\x95\xac\xa4p,@\xc5\x7fji+\xf8(@\xeb\xcf \xde\xfc\xe0%@\xd4TS\t\xfa\xf6-@\xb1\xa6Dj{\xb13@\xb9\x1f2\xb7P\x93-@\xae\xee[\xf7\x18\x95(@\xf0WF\xaf>\xf8(@\x18|Y\x86U -@n\x1d\xaa{a\xe6(@\xbb\xc6A\xd2\xa5\xed0@\xc4X\x12\xe3\xe6\t.@\xb7\x08>g\x99\xb9+@w(\x11\'\xf8\xee-@\xac\xd0\x1a;:\xb5-@Z\xddKZ\x98\x83+@.\xac\x1e\x10B\x140@\xa0\x95\xec)\xd2\xea0@y\xd1\xdfK\xc7\xe7-@\xfd\xec\x92\xca\x13\xac3@?d\x1bNy\xaf&@\xe9 dr=\xb10@m\x06H\x92d8.@\xca \xdfk\x1c\x89*@m\xdanx\xee\x9c(@<A\x1e\x85\xec\x84%@\'\xe8\xdb\xc5\x13\xe5%@UJ[\x00\x1a\xe50@Z\xbb\x85R\xf7\xa0,@\x06\xb0\xa8ZZ\x9c-@\xab\xb3\xa9\xe3\x02\xd5%@_6\x80,\x19\xec0@\xa6c\xe8N]\xf0-@\x1a\x04\xd9\xb4\xd22&@6\xc4x\x85\xc3\xa2/@\xd01\x84\xd4\xdem.@\x92\x9a\xcd\x18\xfe\xd70@\x84t\xb9\xaa,\xc8%@\xc3\xff\xd5\xac\xfa\x8c+@=\x11t\xc5\xcb\xa1-@}\xa3\xfaV\xf6\xaf0@\xf6z\x04\xd6\x85\x11,@\xb0\xbd0\xdb\x93\xe4(@\x86N\x9f\xb0\x1e}/@8\xb7\xdb\x02\xb9\xff%@\xe2\x88e\x94\x9c\xa6-@\xebK\x0er\x9a\x0b.@fTa\xed\xc3\x95*@J\xb56\xf6\x8a=.@\x1a^}:\xd7,&@\xfb\x9e\xc9\x12q\xd0.@\xc79\x91\x19Y9(@\x087\xa0\x1a\x196-@\xad\x04\xac\xeb2v-@\xaerc\x01\xc53.@\x1a\xf9.\x12\x05\x85-@\x8cY\t\xd3W\x86*@V\xe1z3m\xff+@\xd8\xea\xbb\xb3Ln)@J\xba{\x92\t\xd1+@\x9and\xea6$/@$\x07N\x1b\xf8\xf4,@\x94\xf9\\\xe7\x84\xa6.@\xa0\xab\xf8\xac\x8b\xe2(@<\xa7\xc1\xd4\x07F-@\xb5\xddu\xb7\xea\xe4+@\xc2\x82`\xd1\t\xa4-@\x12\x91>\xa1\x94M)@x\xea\x86&\xda!.@z\x91\xa1X\x1f\xd2/@\xe8@h\xa2\xccy(@\x1ca\xde\x08\xb6\xd5-@x\xee\x8b\x91\x00\x99.@\x8b\x99D\xb0\xba52@\xe5\x8d\xa8\xe5:"&@\xf4>~\xc6\x80\x800@\x99\xeb\x18\xe3\xbav6@}\xd1\xda\xf5)\xb2%@\xcf\x118\xad\xb7\'4@\xe5\xf6$\xe4\xf8\x8c/@S\xbfC\xd6#\xea*@\xf3=\x9e|\x9e\xc9\'@3Fn\x884\xa8,@\xad\xae\xcd\xd3X\xab0@V\x8b\xa1m\xee\x0e/@\x18\xea\x03\xbe{\x9a%@\xb2X\xfb\xfdpn/@\x94Og\xda5\x80%@\xc6?\x02\'e\xa3*@\x1c<<.=\xbc-@\\\xca\xbf\xde \x8b)@\xefD\x99H:\x03.@<\xe2\xaa\xd9\x1b\xde+@\xbc\nb*;\xc7,@\x0e(\xab\x9b\xcd\x1f1@\xf6\x19\x80-\x11\x18.@\x98\x05n\xa5\xff\xaa\'@\xc7h\x98T\x11\xe7(@\xd6/L\xfa\xea\xb1(@j\xb6\xff\x8fY\xe3*@P\x8dL.Kp-@\x02\xa1:%p\xaf%@\xbd\x12<d\xcaq-@b\x1cb\x96\xc3\x950@ \x82l\xfcH\x1a&@\xa0\xe5"\na\xe2/@c^\x15t7"0@D\xe0{I\xf8g,@\x14\xfd\xff-\xe6\xa40@%&\x8a\xdd(\x8d0@\x82\x01\x8bX\xcf#7@\xc0`\xdd\xd4\xcb\x930@\x98\x914_\xb7\x15,@u`:\xcf\xc3$)@\x83\x08\xcd=\x13C-@xE\xa2\xf7\x07\x11.@\x181\xa8ay\xd5(@\xd2\x02C\xe3\xa3j&@ \x979\xf8\xca\xda+@j\xcc#\x9a\xb4}2@\xb0\x96I\xbfC\xc0.@xch\xe9IM0@\rH\xad\x88\xc5L&@\x8c\xf5V\xfd\xb4\xcc/@\xd2n\xf7S\x87\x962@\x86\xd1t\xcd\xcf\xa10@\xaf\xe2\xd9[\x92\x0b(@\xdcE)j\xc3\x070@\x93uvA\x9a\xc20@\xad\x1e],7\xb0-@}a\xe3\xf2\x8cz2@\\\xbbe\xb3]71@\xc5\xdb7c\xc7\x16.@((Y~\xbbO)@0\x07\xbcx\x93\'0@\xb8\x11\x9f|_\x99-@*\xf80\x82\x86\x88\'@\x03[\xd9\xcbgC\'@/n\xa1j\xb5\xdc&@\xeb|\xe9\xfd\x07+(@\xb7TzQ\xf8\xc7&@b\n8\xb9\xa6\xc7(@\x9b\x85\xb6~\xe7n,@\xed\xbdh\x8a*\xac&@\xba\x17\x16o9#-@XC\x12w\x9b6.@\x88\xf2\xe1\xa0f\x051@$\x1e\n\xe6$\xb9,@\xbf\x19}Im"&@\x9e\xcc\x93\xcd\x91L/@\xd8\x11\x03s3-1@Jr\xca\x17\x85\x8f-@\xd3\x13\xf6\xcd;\xe0*@\na\xca9\xf9\x950@]\n\xe3\xedJ\xda-@\xdd4N\xa8\x80F1@\xa2\xfdI\xf0\xf3\x1c&@\x19Tz\xe0\x10\x8f-@X\xe8Lv\x88\xfe.@\xbf9\xd5\x08\xbb\xa6.@T\xb8\xc5&\x99\xb6%@O\xbc\xa4\x85\x1dt,@:G\xad\\\xe6l&@\xceo\x14U*;,@\xf5\x0e\x90\xb1#\xdf%@,\x11\xa4\x9a\x97\xf9.@\xe6\xf3nS\x83\xe7,@\xabR8Y)\xd2.@B\xad7\x00\x8e</@\xe3\xe1\xcf\xb8\xf7\xa7-@\x9f\xc5\xa9\xe7z\x00&@\xbe\xc0a\x9b\xe3d,@\x1f\x9d\xcd\xc6\xfc(/@_c\xa3\x8e\xca\xbd-@p\xcb\xcf\xdc\x85P\'@+&\xc8z^\xd7*@\x14hW\x05\xd7Z-@\xc1\x183X\x10\x95.@?n\xe8\x08\xd2\xc61@p\xce\xddl\x0e\xbc-@\xd6\xf3\xb7\xdaw\x970@\xbd\x11k\x90\xe6\xbf-@\xe4\xb5\xa3\x03=\xec,@D@\x85s`\xc3*@\xec6\xa6B\xe2\t.@:v/\xc8\xa7p/@Lx\xda\xfa\x8b\xab(@\xa9\xee^S\xac[0@\x01wP#\x0c\xe9*@\xdaUk\xd5\x9c\xb8,@\x82E<3\x96\xe4*@c\xd8\xab\xfc\xb1w/@K\x85o\xa1\xfc\xbd/@\x04o\xb3-\x8c\xf0&@\xa8\x1c\x90\xfcu\x84,@A(\x95\xe0\xb3\xf9,@\x19\x7fe\x0eg\x8b,@$\xbb \xaa6\xe50@\x1d\xfcX\xf3Q\xeb(@\x08\x85\xbc\xb9\xb3\xfd\'@\xe6\xb3\x08~\n11@\xe0=\xbe\x00\xde\xcb(@\xdf6+\'\xfc\x02.@O\xe6\xd4\x92\x9a\x840@IE@\xfdG.(@\xf8v\xbeL\xe8"0@\xa8\x97EV\xd1\xad2@\xea\x94\xd8=C\xea&@\xbd\x0e\x910\xebj)@[\xefD\x01\x0cQ/@\xe7Pw\x7f\x03\x99%@qu\xedM\x0b\xc9)@\x1a\x89\x8d\x9e\xc4\xa25@N\xf3\x93\x1e\x1c%\'@\xf9\'+Q\x1d%0@\x03\x87\x18\xd5\x8d`+@\xf4-\xcbB\xd3\x81(@\xc5j\xa3\r\xeb\xf8%@\x06\x04\x95\x1e!\xb55@p\xfd\x1eD\xffg)@\x94b\xb1!\x16\xb5*@\xdb\xcd[\xb6g\xa9(@3\\\x9c\x03\xed\x9b%@e`\x82\xde\xbd\xe2%@\xf7\x0b\x18\x16_\xe6*@Y\xba\xab\xe5\x08X1@4\x94z\x9b\xaaW1@\n\x05E\xb9\xabH(@\xb6\xf5v\x85#\x19*@OY\x08v\x86\xf6,@)faG\xe4\x042@\xb0\x96k\x1b\xdfE&@r5\rHk$+@I)\x11\x02)\xbb0@ \x90M4\xb4&&@\x92r\x03\x80\xc8\xdf,@\x93^E\x03\xb1\x97,@\xef$\xac\xc2t\xd9,@\xf1\x0c\xfbg\xd5\xaa+@\xf5\x10\xbcH\x92v)@\xb8(=\x8d\x1a\x84)@\xcd\xf4d\xb9\x157&@\xac\xb3\xb4\xac\xa1\xdf-@Z\xd35\xff.\x13\'@\x10\x16\xf8p\x02\x9d\'@\xa833\xe8\xf3\xbf,@\xcaw\x1f\x13\xba\x0f1@a\x02Id\xff\xa6/@\x80\x02\x8c\xd8\xe0:0@f\x83\xe41\xf9\xc5(@\xfd\x00\xc7X%>-@r\t\xe0mh\xbc+@\x8d\x99\x85\xc1\xbf\xb60@\xe6\x8b\xa7|\x9d\xcb)@\xdf\x87(\x9f\xed\x19-@9\xff\'-p\xa10@K+\xcb\x04$X)@N\xcej\xa2M\xf2%@\x15\x95\x17\xe7w\xcd,@#\xe8\xd4\xb3I\x99.@7\x15\x9em\xa7\x131@s\tL+\xc2\xaf\'@\xe3\x08\x16@\\\xaa0@\x1aiO*\x07\xf3.@\xd3v\xfa"\xebL2@\x02y#\x18$$,@\x95NFf\x0f\xe80@\x16$\x1c\x9cq\xdb*@)\xd3W\xc9n\xdd)@\x9f\xe5\xb7X\x80\x95-@\xa5\xe0\x86\x01B\xb3/@\x98\xb1\xef\x1d\x85\xd9(@\xd3\xaa\xbc\xdb\x19\xcd%@\xf7oXw\xd8\xe3,@w\x9f~y\xe8=\'@<\xd0\x91\xf8;\xdd1@v\xc0\xf9Dz\x84(@-%\x83\x19\xce\xfc-@$G\xad\x7f\x9b\x7f.@\x0f\xf3B\xd4\xca\x82-@\xa4\xe40rF\xe7,@\x90\xb9k^8\xca.@ BJ\xb2|*1@\x10m\xe9\x8fg\x9a(@\xaf\xfc\x81x<n,@\xa2\xac\xdc\x8eD\xe90@\xac.+(C\x1c,@VNA\x03N\xd40@\x85\xff\x19\xa7\xf2}&@=\xb9+\xed\x88\x9e&@\xcb\x1d_\x02w\xb80@\x88\xff\xb6\rg\xc9,@;\x92\x08\xca\xe0M(@7\n\xbf/\x83V&@\'\x1f\xb5j\x86j&@\xdfG<G\xe6\'1@\xb7\x8a4\xda\x96N1@b\x9e\xc6\x06Z\x061@\xf0zkN\xfb\xe2-@6\xae\x01\x0b\x15f.@cOPo\xfc\xd80@\x1c\x80\x10\x1dpY.@-\xf7\xb8\xec\t\xf4/@\xebj\x97\xe2\xb1\xe9)@Pu\xcd\x99\n\xa4-@\xf6\xd3\x0b\xbd\xe5\xc50@7\xbf\xbe\x9b\xb0\xc7\'@\xd4\x8d\x830\xb7\xc1&@\x04)\xde\xe3\xac\xa0,@\x1d\xeeA\xde\x13\xb3%@{\x89\xae\xcd\'9-@$U\xebA5]-@\xed][\x86\xd5k.@CK\xcaC)(1@\xb6\t9#c\xca2@=a\x82\xda@\xc6%@|\x94O\xd5\x13\xf5+@\x16k\x1c\xb0=\xd6,@t\xfc\xc8,Se*@,HR\x9b\x8a\xf6+@J\xf6\x9f\xe8\xed\xf1(@^4\xdc\xda\x91\xaf,@D\x8b[\xa0\xfba1@\xbe,m\x96w\xc2\'@\xfb\x83a\xc0\n\x96\'@\x828X\xcd\xc8?)@\xa3\r\x82\xdf\xb0\x7f)@\x18d\x10y\x8a\xa0,@\xb0\xf1\xc2\x86\x0fa1@s\xe2\xc9S\x9e\xc82@\xca\x83@u\xf2\xc51@\x00\x82`\x97e\xa11@\x1f\xacn\xa1\xe8A%@\xfe{\x07H\xad\xb1&@s\x1f\xb4\x8f!\xdf%@\xfb`\xbd\x81\xb090@\xb3\x80^h\x8c\xf5-@c\xee\xe8[!\xcc,@B+\xeb\x82u\xd9,@\x0e \xdc\x1f\xa5\x80(@ \x89\xffK;\xab%@\xbd.C\x8f*\xbc%@h\xd3\xaf\x17\xb4\xa9.@=\xff\xf9\x8cE\xf4(@\xf6^\xa5F\x8c\xea&@\x1e\xe1\xa4\xe5\xae\xab*@\x1d\xee\x84BP\xdd(@2 \x19\x19\x7f\x16,@\xdcO\x1a\x9c\x9b\xec\'@\xc7.t\xac\xc3\x00-@\x1c\x9c\x92\x055\x80-@\xd2\xee]L\xd4\xc3\'@\x94t\x1b\r\xfa:0@\xff\x1b\r\xb3\xb0n-@j\xd9\xebY\x10\x880@K\xa5\xaa\x07\x07\xa6(@]F\x1d\xc1\x88\x071@\xf9\x11\x10\x94\'.%@\xe0\x8a\xec\x15F~-@\x0f\x9dM\x01\x1c\xda4@\xfa\xd7\x9f\xe8\x19N.@\xc99Iv\xeb\x94-@\x96\xdbi\xa0\xcd]%@V\x03[\xf1u\xb2)@\xb5\xb7\x1d\xb0\x03\xf5,@\xb5\xb5\xdc\x0c\r\xa6(@\xde\x1e\xbe\xe8:\x10(@l\xcc"\xe0X>,@W\xd8{\x89\xe6\t0@\xf5\xb4\xd0\x16[\xcf-@u@\x8b3\xd0\x911@\x1d\xb7\xe4\x85\x97>.@@$\x8d\x07\xc9\xcd1@;D\xedW\xc8\xac-@y\'U\x0fs\xf8\'@k[\x00\xbe\x1ay(@\xb93\x9c\xc9vy,@)\x89\xbb\x9c\x08i(@\x80o\xef\x9a\xd5\xfa(@\x14\xca\xad(\xaa\xa4&@\x93\xc4\xc1\x9b\x15f1@\x9e\xd4z\x89\xdeK,@>\x84\x98}\xcd\x9b,@\xdc\xf1\x895\rg0@u\xcb\x98BSj(@\xfe1`\xd1\xe4\x1a-@\x0f\xb9\xce\xcd\xe9\xd5/@\x16\x1fcM-\xeb(@\x15\xbd\xb7\x86YR\'@\x1bp\xf7\x80\xe8\xe8+@\x01TtJ\x1792@\xc5\xc3\x00\x99Ua/@\x99\x80\'}\x93\xc4,@!\x0b\xef\x9a\'\xe01@\xe2\xa1\xf9\xb1\xa2n(@\xa0\'\x10t\xf5}6@\xf2\x04+\x8es\x1b5@a\xf5\xd6\x18\xdb\xe0.@RF-~\xe8\x81-@\x1b\xff\x93ZN\xfc*@Q\xff\xa5"iV7@\xa1\xbe\xfey\x9a\x96(@\xd9\xf3\x92m\x07\xd7-@\xde\xc4\xf0\xd3\xcd\xd7-@d\xed_vW90@%.\x95~\xf6\xa91@N)Bd\x91%%@*\xc0O\x8e\x9a\x89-@\xf6\x83\x84\xb2V}(@\xe9\x8e\xf6q\x1b\x8f%@\x12\xbfF\xa8]s*@0\x93\x00\x1dU\x95&@\xb8\xdex\xa7j+%@\x00\x8d?&6\x1d/@\xb2\xf1\xfc\x1b\xe5x&@\x9e\x01\x16\xd76p,@\x9e\x02\x86r\xfdH-@\x86\xb2\xb2P\xbe\x86-@\xbaIa\x0bx\xdd+@\xff8\x11\x8b 62@"!$\xf5\x9a\xd00@v<Q\xe0\xa2\xa8,@\xb9\xb7y\xb8\xb5\x7f6@\xef\xaa\x89\x9a\xb1Y-@\xffx\x04\xd0\xc0\x8b,@7H\xc8\x82ZQ-@\xf2<\xeb\xd8\x0c\xa2,@l\xee\xc8\x0c\x84\xb7,@ \xa1\x10\x91\xb6\xc9-@\xd4\x8e\x80\x1a\xbd\xa70@\x0e[\x18\xa4\xac\xae0@S_\xe7G\x05/-@Q\xa93\x9e\x81(-@\xd6\xceeu\xd4\xf7,@\xaa\x03\xd9\x99N\xbe/@\xd1\xdb\xe9\x9eoL0@\xc0+\x03\x8b\x84w-@A]Hl\xf3\xa1+@\x13rS\x922\xff/@\x92@\xfc\x85<\x97(@\x8bp\xbd\x9d\x87L)@I\x1c\xda\xb1\x1b\xd7,@\x8c@j\x14\xdb\xac\'@Za\x0f\xb8\x8fs/@-\xf9B\x9eL\xb1(@pfmk\x1a\xee1@\x1b?|\xbaV\x1b/@af\x19gT\x86&@?z\x1d\xf15\xea-@\x08/\'\xe4\xeci,@\x13cJS\x15\x1e-@m\xc3\xb98\xb5\x8e,@\xcb\xc5\xae\xdf\x0eo\'@\x9dJ\xff\xca\xe2\x82%@\x1b0s\xa7r\xce/@\xb7n\x8d\xfa(50@\x9ei\x9b\xb7P\x8f,@\x01\xfc\x84O\xbas%@^(\x16\x8a>s.@O\xb4\xeb\xa6\xb3\x1b&@\xef\x03\xdb\xd9\x8ac1@\x84l\xb8\xa4\x1c\xde-@\xee\xc0\x90"\xff\xd31@\\\xa7Y\x1e1>-@3\x1eu\xfa)s(@-\x95\xa9\x08=/1@\xb1\xf9/\x85\xa0\xe01@\xa0\xb5\xbb\x88\x0f\xf8-@\x1e\xca\x9f\xc5\x04\x1c&@\xa9\xc4\\w"\xd3-@[\x17x[g\x1c1@\xf3w\x95ac\xeb1@\x00j.4\xf2\xd6-@)\x05\x8d\xf2;\xbe-@\x7f\x07\x84\x9a\x9a\xbd-@\xbd\x9f*\xe9\xd3\xb3/@\x9e*{"P\x06-@\xc0\xf7\xccs\xec\x8f\'@\xe5\xe74=`\x84%@W~\xab\xb8\x04\x9f(@~t\xd4\xc8\xa5/0@\xf9\x8bA\x99\x8c9,@\xfdfSq\x1c\xed-@)SB0\xc3%\'@\xe3\xe3\xe5\xf7\xb7\xaa\'@@-\x8c$w1-@B\xdcg\t\x19\x1a+@\x8b)\x05\x16\xbc\xf1/@\x16f\xfc\xd99\x93-@\xfa\xc3\x07\xec\xd1/2@\xe5\x9a\xf199%-@\x83\xd5\x1a\xd2zM(@\x94\x96\xc0wv\x85%@\x10l\xd2\x82b;1@\x1b\xe8\x8c0G)&@\x17\xf2}8\x04h1@@\x12\x92\xa9\xb1./@$x\'\x0e)\xde0@\xdd;\x1c&\xa2R&@\xb1R\x07\xa5\xcb\xd4-@\xd3\xc8\x0f\x90q\xdf)@\x0f\xdee\\\xfb\x05-@\xfd!\xa7\x05\xbe\x1f(@Z\xe4p\xdb\xf2G1@\x85\xaa\x86\xf7\xaa\xde0@\xcc\x10\xf7/\x89\xac(@\xbb\x8b\xa7\xbd\x1c\xd1&@5\xb8\xd0?\xc3\xe1-@\xa1\xa6\xc0\xc9\xbf\x98-@5\x0f\xd8\x98\xc6\x070@\x80F\xd1\x88\x07\xce0@\xa8Np\x8bU(1@:\xd6*\xdb\xfe\xb6\'@PPN\x85p\n,@SF\xdb_~\x8f1@\x94\x96\xea\xbe\xeb\xad-@\xef\xc4/g\xcfv2@\xf6\xd0\x9f\x17\xcbZ\'@\x8e\x1e\xae\xb0\xf9*.@\xea\xf2\xeaT*\x0c*@\x00\xfb\xd6i\xd9\xc2.@Z\xf5\x0e\xb8p\xf9/@T\x00*\x83~%1@A\x8d\x16\x9e\xe1\x1f.@VR \xce\xad\xac1@`\xe3g\x8f\x1b\x02.@\xf0\x15wd\xd5}&@\xceA\\\x01xA/@\xb0J\xd5\xba\xca\x80*@\x03bd\xfcd\xb0.@\xfc\x85\x83\xf6\xdah1@2\xea\x8b\xe5\xc56&@\xbf\xea\x8f\x9c\x00n/@\x858\xa1\xec\xae\x11.@\xad\xbc\xb3P\xce\xbb,@\x96:U,e\x82%@Ch\xa4\x86-\xfa,@~}g\xb8uO,@\x8a\x03f|\x8a\xa3%@w\xd9\x0b\x8ce\x0b&@\xde\x9e\x04\x96\xce\xcf0@q\x17hK@\xbf-@|\x9eM\x10\x19\xf00@T\x88bY\x89\xf4(@\xe2,\x12#U\x9f(@\x81\x92\x10\x0fz\x171@\x92z\x14R\x95\x10-@]\xad\xb4\xe0U\xfb1@>\xed\x0b3\xaa\x88)@\xfc\x1a\xfb\xea\x1d\xd2%@W\xca\xd1\x8c_d%@\xa2T\xdc\xb8\xc5\xad,@\x95\xa2\xa63C\xa6%@\xfe\xc1]\xe9\xbc\xad1@g\x08z\xcd4\xe6+@0\xd4\t\xa3\x99\xcb0@t\xf5\x81\xcb\xe8\xee1@\xcdV\'\x94A\xd81@n\xa1\xa8\xa8\x1e^*@_,\xc7\xe9~\xa3&@\x19\xf1SZ\x12\xa3/@N\xe5\xcb\xaf\xb1\xa0,@\xd87y\x1d\xfe\xea,@\xba\xf7P+F\xf3%@5\xafCL\x95O1@\xfb}\xcc\xfe\xbdR&@q&b1\x99z*@J*.\xbd\xff\x8a)@\x179\xf4h\x84\xd2,@\xa0\x12R\xbcD\x88(@\xe1\x0b\x7f]\xd0%1@\xa7\xf8\xae\xff\x91\xb4,@Q\xe7\xac\x85z\x0c.@\xf4\xdf\xbb%Z\x16,@W\xac,\xe0Mn1@\xd9\x1e\x82c<\x15+@[*s\x86^\xfd0@uau\x11\x1d\x1c,@x\xe5\xf9\xbd)\xab-@\x1fc_\xf8\x17.0@*\xd6\xfe\xe8\xc9w/@\xed\x84\xa4\x9b]\xa9\'@\x8d\x0b\xbc\x00W\xd3(@P*\x8dbSh-@|\x15X\xc0\xe3\x80,@\xe3\x83\xae\xce\x82\xd8%@\x11\xa5\xdcc\xd6\xa3&@\xb7\xc5\x0b\xea?\x0e+@k\x1f\x0eF\x14k-@\xa1]PFI]1@\xfd\x07Lj]k*@v\x8cE\xf4\xa3>2@.\xd0\xe1\xb0(\x19)@\x8e\xc5\x18.-\xef\'@\xea\xe7+r\xb0y1@\x9f9\x19r\xfe\xc62@<\xd5\xa6\xa5\xf9\xd91@\x06\xcbI\xec\xcf\x0f)@\xb6\x01\xa1}\xf5\x1f\'@s\x10W\xd0\xde9,@\x9b\xbf\x95\r{\xf6(@\xec\xe7\xdc\xd8\x9ax0@\x1c\x8e)Vc\x1a,@\xf8\xe9EQu\x17/@\xf5\xf8e\x85Bt(@\xb7{\xd4\x9b\xd9"3@\x84\xfd\x9b\xd5\xe6))@\x1a\xc4\x08f(\xc2/@+\xa0*\xb67\x14/@\xab\xcd.\xf50\xb00@2\xfd\x82?X\x0b)@D\x1e\x8f\x9c@]7@\xa1E(\x83k^&@\x8e!\xe0z$\x062@B\xe5{\xcf\x94\x011@.\xe1\xc6\xb0\xb1\xa3\'@\xd4F\x0c\x057m1@\x92\x1c/\x93\xffm-@\xfe]q\xf3Y\x05)@\x01d\x81\xce\xb8\x89&@\xe9\xe1\xa9\'H\xb6+@HB\xfb\xeabd&@c\x84\x077\t\x95-@\xc6\x9aa\x91X\xb5,@\x00M\xb8\xf8\xafj(@\x1a\x81\xb1Lq\xa9*@y:\xc9\xde\x1b\x9a/@\x0f\x13\xc6,\x90\x8a\'@/\x045\xafs\xea-@s\x01\xb6\x87!M(@\x7f\x0e\xff\t\xb9\xff/@H\xae\xabo\xd1\xab(@U\xa9;\xa7p\xf21@\x93\xa0\xf9_g|(@\xfe\xed\xf9k\xe8\x9a.@an\x90b\x19\xfc,@\x8de\x91AG\x01(@\xa8\xf61\xc3l\xd2\'@\x1c\xffZ\x8f\xe6\x84(@a@\xe5\x83\x9f3\'@\x13\xc8>\xe8\x82\xce-@\xea\x1cM\x1c(\x7f-@\x07\xf5\x01\x01~\x1f)@_\x83d\x8d\x9ao-@o\xb7+\xb6\x9e\xa9(@\x01I\x86\x9d\xf9{&@k\xf3+\x89\x7f\xaf/@\x8e\xf8\xba\x84\xfa\xf4%@\xf2\xacs\x88]\xa30@ez\x18\x061/)@Ot&\xdd\xb0\xd7,@\x0f\x8a\x0e\xc1\x83\xfb1@\x0f9\xf3\x07\xfa\xc7,@\x7f}\x16J\xdbv(@\x9c\xe2X\xe3\x1f\xe3,@2\x05\xc5j[.,@JH\xfd\x1f\xdc@)@\xfd\x08\x020\xaa\xd8\'@\x96#\xcf\xe2\xff\xcd,@\xe6u\x8e\xd9P\xd4,@\x11]\xde^|W/@\xf3Iu\x8c$B&@3\xf5\xeb\xdd\xb8\xca1@\t\x989\xb3\xbc\xaf0@\xa0C\xb0\xaa\rE&@\xa1\xfb\xf0/\x83q0@\x90\x15\x97\x03\x95 ,@\xebG\x96\xeb\x93\xd0-@\xceP\xc6\xec\x8c\x03(@\xabr\xa7Q3\xc5\'@\xc9\xc4\x98\xfd\x8dL&@\x14F\xc4\x04i\xcc0@\xfft\xa7 >c-@r\x93\x1e\xd3&\x1d1@\x83\xfd\xba\x7fk\xad-@x\xf9??\x173,@ \xcf?\x81GC-@\x1d\xd9\xaeG\x939*@\xde\xfd_Y\x85}1@{\x87-\x02\xafP\'@\xe3^G\xe2\xf9\x9e(@\x15\xeec\xfd\x08\xc9(@\xe5\xf4\'#h_+@\xf1\x17|\xad\x06).@\xcbQH\x14|\xe4-@\xee7\xadX\x14 ,@(I\x954\xd4%-@(L#\x06\xee\r(@\x08\xdcp\xc2{\xca/@@j\x06\x7f\xeeR-@\xc6$\x0e\x9c^\xd7\'@&\xd4\xfd\x89Z\xfc)@\x9dA\xedo\xe5j-@\x81pk\xe0\x7f,)@\xadd}\x81\r\xe8*@\x0e\x9bL\xde\xf9\xfe,@\xf8y\xd0\x0f \x03-@\xf4\xe5C\xc8@\xab/@\x02\\\xfdl7\xf3%@a/\x0ci\x01\x0f\'@\x87\x7f\xb5\x83\xd5R-@.\xda\t\xcf\xd8\xd4,@\xdb\x08/\xcd\xff@(@\xebnt\x8e\tQ&@nN(\x83\x04\x1b(@\x1b\x8b\xd9c\xf3d(@\xb5\xe0\xd7(\x8e\xfd(@\xe5\xf5V-N\xc7/@RB\xe7\xc53\xa60@\x0ci\xf0\x00%b0@\xc0J\nH\xd9\x8f.@\x0f\x04\xce\xb6\xc4L)@\xfe\xb5\xbf\xf0\xeaH/@p\x17\xcc\x121\xc1-@\x12y\x91\x8c\x88\xb0.@!C$\xc7\x08m,@\xb9[\xe4\x82\xed\xf2(@:\xf7\xa5E\xb3\x16\'@90\x1c\xddbc&@\x86 \x0c\x10A\x18(@\x8e\xfePC\xc7\x930@\x93\xcbO\x9a\xe7\xf5.@M;a\xba-\xa2/@\xbbnG\xa6\x97\x90&@\xc5\xdc\x8e\xbe\xc1i-@\x14\x80\x8c\xb7\xad\xb8-@\x02\xb1,\xf1//,@V\x15\xe2[vz-@7j\x0b\xaf\xff\x82-@\xd6\x84\r#Q\xb1(@\xf8\xe6\x7f+\xe8\xd3/@\xb8\xbfc0)\x1c+@!\xd8\xfdd9\x0f(@\xf3l\'\xb9\xe1\xd7-@D\xcduX\x939(@e\x1c\xfd\x99\xd8\x81)@Io\xae\xad\xdb7(@t\xd4\x99\xdc\xa5\xcb(@(\x86\x10\x04n\xb5(@\x02\x9e>y\x914*@\xd7&?\xce\xd0\xf9%@R\xbc)\xc3\xbe>,@\xc9ww+ \x10)@\x94\r4R\x80\xb3,@\xd9\xf4\xf9\xef\xea<)@\x8b\xcf\x16\x93{d%@\x8d\x95}\xa5\xd2%7@\x8c\xe1\xb6o\x1ce&@\xee,y\x1e\x93\\%@\xc2\xe9\xa8*&P0@\xb1\xec\x7f\xd3\x08**@\xf1\xd7$.\xb8\xef(@\xbd\xee\xeb\xc0\x98\x00)@\x1c>P\xf1\x97\xda,@\x8b\xad\xef\x01y\xb0%@\xa4\xe0\xed0\x89x\'@\x9c\xb2=\xc4\x18\x087@\xd7\xad\x96\xf8\xad[*@h\x04\xfb\xfa\xe7\xed(@q\xb7\xe0\x1d\xb9\xab)@\xce\xb2\x8b\x9b*\x0c-@R-\xd6\xe7\xe9\xf5(@\x04\x81$l\x90\x7f-@ w\xca\xf4\'R(@B\xe6\xe5n,u0@%(B\x11\x0b\x87(@\x16zc\x00S\n)@\xd3\x9e\x19\xcb\xee\xed,@\xe1\x9e\xea\xc3\xea\x080@\x9d_$\x06v;,@\xbb>\x00\xe5\\/7@\x85G\rX\xc5\x1a7@\x96:_\xca\xe0\r7@U\xba\x1bIt\xbd%@\xf0\xe06\xc8L`\'@\xc7\x17>j\xf6\xee/@\x11\xfb\xb9M\x9f\x8a0@:b^^JZ.@F\xe0\xa2I\xf5D2@Z\x12\xe6w\x8b\x1e\'@`\xdep\x1b\x13\x117@\xe96\xcb\xb7\x84\x87&@\xba\x93\xda\xbd\x87w&@\xf2\xbf`+E\xa9)@\xef\x11\xc9\x1d \xda/@\xdd\xa14#\x1c\xd1,@t\xc8\xff?\x07\xbc-@M.V\xc59\xa8(@\x82v\xc8\xf9\xab\xff,@\t\n\x07\xe5\x1ey&@9\xdb\x8f\xd6\\W(@\xa6\x07^s\x8b%1@T#\x1a\r\xeb(/@\xde\xc3\x903\x1c\x86/@o\xd1\r\xfc`\xba\'@\x9f\xbej+\x93\xc7%@\xf5y\\\x86\xd6\xfa+@V\x97\x1c\x02\x8a\x81)@A\xfb!]U\x0e)@\xc4z\xbf\xb8S\xfa,@\xd4,\x14W\xa2\x92-@\xaf\x86\x7fR4\xa6%@xy\x8d\x00\xccq/@\x1a\x06Q\x03\t\x1a7@\xb1L\xa3u\\:)@\xc0T\xbcv\xe6l-@\xd1EG\xbe&\x010@R\xe97W\xde\x8e0@J\xed\xd85\x83\xf3.@\xca{\xee\'\xb4A.@h\xea\nVb:0@\x83+!\t\xc2\xc5\'@\x02\x0b*\xa5\x9b\xbc/@\x85\xb3>\xc4\x94]-@*\x16\xb2\x9dql(@7\xa2\xa2\x9c\xc9\xee,@\xbf>\xbdt\xf5Z/@q(\x0eSp2\'@\x1d\xd5eRP~1@T\xe5`B\x9d\x94/@\r\xdd\x8eCJ\x7f1@\x07\xc2\xd0\x87I\xd6(@\x1cq\xfd\x0c\x1e\x870@72\x15\xfdh\xc2*@\xb6-\xcb\x86C\xb1+@{a\x00\x97\x8d\x88/@\xe4\x95i\n!\x1b0@\xd2\xdd_\x8e\x8bc.@Qv4\x8b;\xed,@\xdc\xf0".\xbe\x01&@\xbf\x1d3f\x1f\xd5/@#f#\xa5\xd5\x1a-@)~\x08\xaa\xa2H*@t\x0e\n\x1d\x9d\x12.@\x90\xfd\\\x97\xbd\xed*@/\xa7+V\x95\xbe*@\xc5\xbcL\x10\xfe\xb0-@\x08\x04\x91,\x87\xdb%@<\xd4\x0e\xb6\xf2{)@\x11\x13\xad\xf7\xc0l-@\x9c\xbb\xeb\'\xcf\xb9/@\xb0\xd3Y\xfb\n\xad\'@\xd1\xd5\xc4;\xed!\'@n\x83D\xdb\x92\x0b\'@i\xed<\x1c\xf8\xc2%@i\xdf\x9e\xde\xab\xa6(@O\xd5-u\xbb\xcb(@.\xb7EI\x83\xf7*@u\x0b\x95\x90\x02\x8f*@\xb5\xef \x01\xb8\xda&@<%\xfd\x8a,\xfe.@\x04\x18\x8f\xc6\xfc\xd2,@\x84\xca9gW\x11&@Gpo\xab\xc7y1@)\xaaN\x88\x88\xfe&@\xc9^\xee\xcf\xd7\xe3,@\xe1yab,\x94\'@\x15\xf3^\xac\xf9\xd00@\xec\xa7\x05\x96X\xe7&@\x97\xc5m\x1d\xec -@\x17\x9d\xe3B\x0e+2@F\xe1\x98M\xe6\x9b/@=\xdb\x01\xbc\xd6\xaa/@\xc7FI\x99\xb9O\'@\x8f\xa5M\xec\xe3\xd2%@\x1f\xb4\x8b\xc8\xe1\x020@\x1br\xb5\xa6H&0@)<b\x95\x9d\xb5)@G7\xef\x95\xeb\x04(@P\xe9\xba\xf0\xa9\xce1@=\xaa\xdb\xf5\x1a\x8c/@l\x8b\xc6d\x12\x1e1@\x99\x8c\xc8LV9-@H\x83\x10\xca\xa8\xed%@6RyY\x08\x11\'@\xc1\x8a\xba\x14\xaeT/@\x06bi\xc3\x8f\x9a/@\xd2\x10Z\xf6\xcd\t,@\xd8\x9a\xc6u\xbb#\'@\xed\xc1\xf3\x80\x89\xa6,@\xf9\x83\x93\x8eit1@\xdf\x92\xd9h\xd8-.@W.3n\xe9\xde-@\xe1\x94x\xfd(\xee(@\x80.\t\xefB\xed-@\xa8;\xf9v\x97k.@X~\x92\x8bD\xd5.@\xf3\xc8c\xa3{\xfd\'@\xc7\xaa\xa4IGi1@\xf3X\x95>\xeb\xaf0@\xef\x01#g\xcd0+@\x1e\x7fv\xbc+\x1b.@\xcc\xdc\x035\x0e\xdd%@\x03\xe6\x8d>-P)@\x10\xb65\xbd\xfc\x040@\xa6\x83\x1e\xfc=\xea\'@\xfa\xa6\x98\xe0\xe8\xab1@\xeaAtV\xfe\x14,@%\xc4\xea\xda\xb2v,@\xd4\xff\xb6\xd6\xcb\x9c\'@\xc1>?\x16V\x1f\'@t\xe5O\x0epb0@\xd7U\xc3\xc7\x90\x9c)@\x14\x11sQ/\x83)@lO\xd9M\xfe\xb8,@I\x8f\x1f\xdb3\x00+@\xa0\x1dJ\x86\x9a\n+@\x81\x10Ab\xe0@1@\xefk\xa7XZ\x9f)@\xdakR\xec\x0f\xef.@\x81=\x08S}\x83*@\x96\xe5\xa1\xa7\x81B)@\x95\x1d\xbe\x9a\x91b,@+\xb0l2:\xf7,@\xd9\x9e\xed\xba{\x1a/@\x8b\x8dr\xfd\x1b!+@\xe5\x14\xd3\xe2\'[/@/\x94\xd0H\x1a\xc9(@\\o?\x03\xf0\x0b0@\xd3i\x81_\xe51,@\xc0\x1f\xb1\xb1{\x9d-@\x96\xee,?\x8b`\'@\x93\xb3_q\x1c\xe7-@\xc0\x0f\xf1&\xabX1@P\x8a&\x19e\xa5/@\x08@x\xf7\xd7\xc0,@\x0eT\x83\x1a\xde.(@\x1e#On@\r.@\xed\xe3\xed\xe8\xbaE/@\x8b\xca-/\x8b\xeb,@\x8e\xc8Ze0\xd5\'@\x05\xf1\xd5\xa9\xf0\x15)@s\xc3\xd0\xf6\x1e\x16,@|C\xa0\xe3;\x82,@ZV\x1e\xfeX\x00-@~\x91\xccc\x0fK0@\xc9\x89\xcfT\xf3T0@\x0eJ\xcf\xf7J\xf3,@\xfb\xfc\xcc\x9c#\xd5,@X\xb1F\x16\xaf"0@\x94\x9dM]\x8c\x9a%@+\xb9\xdc\xdb\x93`)@\xd4N\xac?\xb2\xff(@\x1bG\x9e\xf0`\x0b)@\xcb\xd0n3R\xc6/@\xe3]\xe8\x91\xd5\xee0@-,A\x8f\xe8\xcd%@Wt\xa2\xf3\xa7\xe3%@\x0ep\x979\xeb\xcb)@\x0b?!\x1e\x18\xc9(@\xf6\x83\x1c\xa7a\xc1+@\xadFE7Y>%@o}\xa9"A\xd90@\x03T\xaa\x94\xadz&@T\xc1\xecx\xd1\xc1,@L\xb0\xd5\x06\xec\x1c4@\xee\x85\xca\xb6\x9d\xf3%@\xe6\xa1xV\xea\xa1-@\x8d;!/\x99\xdb+@\xe6V\x8e\xb5|q-@\xb0+]\x07\xad\x1c1@X\xceygZ\xfa/@\xb4\xe2L\xc8\x90\xfc.@\x9cV<\xb2\xca)/@j\xad!\x84\xd5\x9e0@\xa0\x01\xbdz\x9e\x1f/@\xe5\xc27\x00\xe5\x00(@\x7f\'\xf7\xe3\x07\x19+@\r\x98\xf6\xff\x18\x15-@\xfb\xfe\xd9\x9f\xa5\xc9+@!7R\xcb\x84\x10+@\xed\x11YY\xe1_-@\x10A\xa2\x9b\x8d\x9f/@\xdb\xe8\xb7\xedi\x8b,@\xa6w)W\xfeL*@\xde]\x84x\x9aC/@\x9esi\x02\xc4\x0b(@V6\xb5v\x9aj-@\xf9y\xe8\x1f7\x0b0@\xbc\xef\xbdF\xeby-@\x07\xd6\x95\xaaz\x8e+@w\xfa=\xa2\x16%4@\xed\xbe\xbd\x0b$\x91-@jp\xbbD\x08\xe7,@\xf4\xde7\xd0=}0@}\x15\x83\x14\x1b\x0b&@\xcdUO\x93f\xf1-@u\xac\xf4n\xd0K(@(\xcc\xe5\x1c}\xcf+@\x91E\xa6H\xca\x12,@\x96\xf2\x8dm\xdct,@\x99\xdb\xad\xfd\x8c\xb3/@\xc4\x17\x12\x9cL\xfd2@\x16\xd14\xf5/\xe0(@\x037,."\x99(@e\x14\xe0\x86\xba\x8c*@\xaa#{\xda\xa1\xe2*@h &\x10H\xf5-@\xcb\x8a\xfd\x1e0\xd4/@\x86\x8br\xf2\xad|0@\xd0\x95\x86\x0bo\x900@\xec\x9d\xa8\\\xa0\xf2,@\xfb\xf5-p\x17\x99(@=\xf9\x95\x15\x05\x1e-@\x14\x81\xdc\x0c\xef\xed-@\x9f\xa1\xcbj\xc4J/@\xd8$\x94@\xeau-@{4T\xb2\x89\x9a\'@\x8eb\xce\xef\x04\xb13@G\xab\xd8\xfa8\x82+@\x1c\xc0\x03\xa6a\xbb+@T\x13\xdcEm\x97,@n0\x03\xb59\x9d0@\xd2\xbd\xcd\x828p*@\xbd\xf7\xfb\xf2b\xac0@\xaa\xac\xe9|\xe8\xca&@_\xe2\xf9\x9e\xb2`&@`\n>5\xba\xb43@\x83\xb3\xc1xJ~1@\x87\xb8\xa3C\x15\xd8+@l?P\x1aHs,@\x9c\r\xfb\xd6S\xb70@8\xdbZ\xb2\xac=.@\xdb\xa7\xfb\x8f\xe4A\'@K\xc0U\x8eM\x915@x-\xee\xadM\xb1+@;\xd2\x15P"\xf1-@Z\xd0\x18\xb1,\x85*@\xd2\xbfY)&\x00.@\x946f\x11=\xc2(@\xc1\x9a\xec4\xb6\x9f,@\xaa\xea\xcdL\'\x01.@J6\x16|\xe8\xd2(@9\xa7\xc5\x10\xc1`1@\x06\xc2m\xef8\xe6%@\xf2\xf3BM\xabh*@\x0eF\x04\x80\xf2\xc3+@\x10\xa0\x0e~r2-@\x94\xeb\xaeg`h%@U\xbe9\xeeL\xba3@b\xf7\x80[|#(@\xbdn\xc3\xebH\xd6+@\xa2\xd8\xd2c\xdf\xaf0@F\xc0\x98\xc1\x91R(@\xb5\t\xe8x\xa1\xbf%@\xa2Hl\x8a\x98\x1b0@#Z\x13\xe9\x8eL-@6\x17h5\x96\xa3-@\xe6\xd6z]\xa2\x84)@\xc116\x9b\x80\xf9\'@M\xd6\x95:y\xaf-@^\xd7\xc4H\x08\xb20@-\xbc\x80\x9e\xe2\xeb*@\xad#\x8c\xd6Nl-@B\x7f\\$\xe8\x84-@\xf0r\x1ah.,(@\xfe\x1e(m\x89\x130@\x02\x95\xf9,\xb5\xd9*@\xd4}%\t\xce1&@^\xfb\x98\x05:\xc7,@\xb9J\xd8\xbb\xcc\xa9*@:\xa4\xac\x19\x89A1@ \xd4\xfe\xa1\xbb\xb60@\xb5l:C\xc9&1@A\xb17\x80\xa9a&@\x91\x89\x17kL\xe1+@;g\xa0\x80\x8a|)@\xb3.2\xb3v\x0b)@G\x85\xa5\xd62\x03)@n\x1d\xb9|\xe7C\'@\x0e\xc8\xd6e`t/@\xc6\xb1\x1d\xb4\xc6\xea0@\xceF\xbf\x85\xd0\x810@\xc5\xa9Zw\'\xa1(@\xefV\xd2_\xcb\x0b-@\x10\xc1\xda\x9b\xdc\xba,@q\xd8;\xe0\xde/1@\xceCX8\xbb\xc7)@\xdcK;\xb9\xdf\x992@\x15\x03]\x96\x80\n.@\x11~\xc9.\xea\x995@\x9a\x96?\x8a[\x121@\x15\xc5\xda~\xc9`*@~\xb4\xf2\x14\xbc/,@\xbf\x0f\xfaCh\xca0@)\x10\xec\xcck\x1a,@D\xb3\xb2\x12\xce\xa1,@\xee\x0c\x00J\xc7\xbf(@\xe1\xf2q\x9c\xf9\x1e0@O\xd4\x08\x06\xae\x99.@\xaa&\xda\xae/.&@\xef\xfb\x82\xf1\xe6\x7f2@\xc6B1\x9d+\xa7,@-i\\\xb1\xf0N,@\x80\x19\xf8\xb6\xcc\xa2-@B\x13\xbc\xdc\x94\xdd,@\x05\xab\x90\x85m\xe3(@\xd8\xd6\x04\xc6\x11\\,@\xf86\xe3\x95\xd3\x02)@\x08\xab\x0f\xb6mN-@;\xfaH\x1d\xce\x1f+@\xc8>\xd5\xbb\xf9K,@\x85\xd2\xee\x18e30@pZ\x06n\x14t.@\xcd\xfb\r^[\xa85@\xce\x9b\xb4\xe5\xd6L.@\xa9\x00\xdb\xeb\xce\xe2&@KZ\x05~\xd0A-@&\x9c\xa0h\x86\xc9&@Lk\x93I+(.@j\xf56\xdcP!/@b\xb1\xfex\xdd\x8f.@]< \xc1\xb8\x8c2@F\x01N\xee\xef\xd3&@\xbd\x0f\xe6\xc6\xf7E1@\rB9c\xca\xc6-@\xbeRa\xf4 \x1b-@\x17)\xd9\xfd*s)@\xc4\x176\x97\x8f\xca0@\xe6\xf5\xd1k\x80\xa01@{(\x16\x86\xcb\xd81@\xc9\xc9\xac\x9e\xa4(/@\xe9\x02\xad\xefc\x1d)@\xb9b\xf0\xc00\x84-@+9\xdf[\x92\xb80@We\xa1bs\xc20@\x8d\xff}E\x00\x9a5@b\x10*\xcb\x90\xe1,@!\x9f\x9f\xb7\xe3\x7f-@\xe4\xd7Jr\xeb2.@V\xc7=\xf6E9-@d\xcf\xcf\xdf\xa8\xbc0@\xd0\xe5\x8e\x9a\xc5\xef.@5\xd0+\xc8\x7f|.@G\x84T\xc0O(\'@*\xf7\xf6.\xae\x8b*@\xb5\xf91D\xea?-@\xe2\x13\xa8\xbc\xec\x0c.@|\xb6v(\x02\xe6%@\x0f\xff~\x835U*@"W/h\x94?*@\x95\xc2\x9e\x14s\xc8)@.\xe4\x94\x98\x14\xd2)@\xefJ&\x0c\x01\x9d2@7\xd4\xcde\xde\x96%@=\xb0\xfa{\n\xe0,@a\xca\xb9)\xf7\x911@^\x13\xc7$4\xc7,@\xd4\x8ci_\x9e\x9f-@\x10\xfb|*\xda\x00*@\xbd\x18\xc3\xb5\xd4\'/@s\xacxD\xf9\x1f*@\xcd\xb5\xf8\x15\xb3!+@\x996\xe6\xd3B\xc7%@xa\xce\xdb6\xe3(@E\xe5\xb5\xcb\x1a\xce%@\xf8\x93\xfa\x94/\xc71@?{\xc8\xc0-N,@\xbd\xc9\x16ov\x1c1@W\xc7\x98\xa1\x08\x17*@\xc9\x19\x90\x01b\x170@\x8eP\xb1e\xda{+@k+\x84\xac\xddq-@I\x9c\x84\xcf\xe9\x15.@\xaf\xcf?j\xfa\xb0*@^\x0b\xb6R\r\x0e0@\xc2Q\xca\x1c\x03\x85/@w\xf9\xe1t\xb2\x9c5@\xc65\xe7\t\x14\xd0/@c^\xedI\x03\x8e-@\xfds\x17\x0e>\xed0@2\xd3\x1f\xbf\x8b\xb1)@~v\xc5\\\xfeR%@\xc99\xcb^\x81\x84%@h\xa53\xf3DG0@?\x99"\xa0\x0b[\'@X\xe6_Kei,@J\xe0\xd7\x0b\x19\x980@\x8a\xa7\xf6\xd4O\xe70@\xe8\xf5P\xac\xf42/@Z\x8d\xb1p\x04\xb4&@\x88\xe6\x11\xa2h\xa7,@\x17\x9d\x97\x14.\x82-@\xa0l\xee\x01i+.@\xf6\x02\xd1\xf8\xee\x92-@\x07\\\xf7\x86F\x1f*@\x02\xdd\xab\xf7\xee\x0c1@\xc5\x83\x01\x99\xa0i2@\x17\xcbeh\x89\xe6-@\x02\x8e\x04\xafio&@\x84\xcf\x9b\x98\x88S&@$_\xcaYO\x11/@\xd5Z\xe68#\x0f&@P\x95\xe0\xe7C`1@9\xea\x02\x05\xf8\xbe0@i\xbe\x0f\xfc\xc4>,@\x02\x15\xad\xe7\n|2@\xe5\xb2\xbb]\xf4o,@\xf9\x856\\#21@\xdb\xf7\xea\xdf\xea\x111@7\xccur\xc0k+@\xdbk\xa4fg\x92/@\x98\x8amey\xb6-@\xef1-&~6(@\xda\xe58\xfc\xdf\xe3)@\x9d2\xc4\xd5\xa6\x1b2@\xa6\xb1\x838\xa3\xee0@\xeb\x05\xb79\xce<,@?\x05\x19\xef\xf2%)@\x03L\x95@\xbe\xe4&@T\x83\xa2%\xe8G1@+$`\xde*\xe8(@\xa4\xd2F3\xe2z%@\xf7\x10L\x02H\xe10@\xe33\xaf9\xee\x96&@I\x82\\\'\x03i,@\x1e\x05o\xaeN2)@T\xf5]\x1f\xec\x92-@\xd4\x1f\xef\xe3\x8d\xd1&@\xd5\x93\x08\xba4\xe6-@\x01Uh\xbe\xf1\x15.@X\xe7\xf2\xde\xa7\xc5,@d,\x8e\xecL\xf01@}K\xc0\xb0\xf0\xf5%@r_\xb86\x83\\)@"\x83\x1any\x05)@\xbc~-\xe0\x8f\xa45@6\xbe"\xde\x12\xb1%@\xd4\xe8\xbd?\x82\xe2%@-p\x0b\xed\xca_&@]Qa\x7f\xcd\xfd\'@\x0c2:\xcc\t\xca1@v\xcb\x11G\xc2\xd71@\xa6\xe1\xd6\x13\x82\xfd(@\xea\xa5k\x99\xeav,@C\x18Q\xd4Mo-@\x9bm\xf0\x1a\xef\xa7-@\xa0\x9c~\x8a)\xfa-@Y\x84\xc9\xea\xba\x84-@\xbf\xe1\xd5\x0bS\x8d)@\xf6,r=\xa7/&@L\xf7\xd6M]\xfe0@\xa36\xb4\x1d\x8cO)@\xc9\x84\x01H\xf2\xb20@]\xcf\xbc\xba\xde\x1b&@? \xc6\xb0\xe4\xad0@\x0c\x1a\xd9\x98\x12\x9e,@Z\x07\xe4+\xe3\x18\'@\x93q\xe6H\x0cz*@\x01\x9c"\xd3J\xee/@\x0c\xefe\xf1W\x861@\xb1\x8c"\x15z\x15.@\xbah\x7f\x8c.\xd4-@\xf3\x86\xb3\xcbx\x89-@Pp\xc5\xcc\xd1\x8a1@\xe9s\xdc\xc6\xe5\\%@\xda\xa6\xc7\xac*\xab\'@\xee\x18\x95\x8c\xfe\xff%@\xf3\x89\xd4\xe9\xd77%@{\xec\xffy\xe80)@e\xdf\xe9\xd4\x0f\xd9,@\xfb\xef\xdb<\xd8\xb0&@\xb2\xa8\xcc\xaa\xac\xfa\'@<\x17U\x9e\x9a\x18\'@\x89h\xc9\x83\xa8\xa8&@\xf54E\xb2\x05\xec\'@\xdc\x9a4\xd7Du-@\x9b([p\xc2\xc9%@{\xf3?a^\xaf/@\xdf\xa2\x00\xd0x@2@\xeb\x12\xc0\xdc\x93\xb20@\x99\xbc\xb0\xb6|\xf2+@@\xb1jk\x99\xcf-@\xb96\x16,n\x12.@\xa9\x90\xc4\x02:\x86-@a\x04\xef\xca\xa3`2@MZ\xa2\xf9\xe4\xb30@\xd8\xed\xb5\x8c\xdd\xf60@HV\xc3\n\xba\x12-@PJRg\xd8\xe7(@\xaf\xdd\xd4"q\xa9(@\x83\xa8\xfb\x96\x95\xe91@\xc7\\3\xe8\x97\x94-@\xd0<@\\\xe3(-@\t\x1aP\x92\xdbK&@\x9f\xd0\xf8\x0eW\xda(@\x1d\xbd\x17\xf8_p\'@N\xe0\xa2\xa9\x99\xd1%@^\xa4\xf5\xd5\xaa\x99+@\x80\xa0n\xdeD\x13&@\xfdp\xc64\xe1.)@\xafX7\x08\xd0n\'@\xe9V\x1db\xe25-@o\xe5ee$\xbf(@\x10V\xff\x0e\x90D)@\x14K\xca\xd4\xe5p-@\x9c\xc3\xca\x9ar6%@\x93\xf8\xa5\x9d\xc1\xb50@\x9b\xa5y\xe0H\xdf&@\xb9\x19A\xab\xcf\xeb.@>\xbd\x93\x99\xfe\xc0-@y\x11\x9d\xef\x05\xfd,@\x85inf\xec\xc6.@Z\xa4+X\xd4\xc2*@\x95\xed%!N\x8a0@}\x87\x14\xed\x0781@\x1d\xe68\xb4Kt&@+\x1d\x90\xb8\xd7\x9a)@ \x12O\x1e\x19\x000@Z\xb4\x7f-xW-@i\xdf\xad\x8a\x17=&@\xf0\xc6u\x7f\xeey*@\xa2i\'\x91\xff\x17*@\x86=\xcf\xf9\xb5@+@\xfb\x17\xdf\xcf}P+@\xf0\xe3|\x12\x84h0@\x94\x02\xfcE\xfe\xd0&@\x812:{\xf1\xb6+@\xfa8\xcbs\xc5\n,@,\x19\x022\xf0\xc2&@V=\xe6(\xd7{&@t\xc8\xe8\xad4\xf5%@S\xce!j\x93\x83-@\xcb\xde\xca\xa4\x91\xbd1@T}7i<+-@\\\xa7\xcdX\n\xaa\'@p\xa2L\xf3t\x03&@\'\xf5\x95jt .@\xe33\x80\xba\xa0\x82+@\xcd \xe2\x8b\x82\xb15@1\xf2j\x8dsn/@\x15\x9a\xdf\x8a\xa3\xa5%@\x1f7\xa6\x98/s,@\x93\xdc=\xd6\xf3\xd2-@\x96\x80\xe3\x0ce\x92,@\xecF\xcb,\x06n*@Q\x87\\5\xd7\x96(@F\x98\x13\x1e{\xee&@\x1a\t\x1c*-\x1a(@S\xd6\xd4\x83\xe1\x932@d\xd5\t\xc2\x9f@1@\x92\xc0\xd9\xf2W\r-@\x07x\xfb9\xaa\xec0@\x10\xb693\x17#1@\x12\xf8{wO\xad2@\xf0\x8b\xf5\xf0\x82\xf51@\xf0T:\xb6\r\xfa-@6;\xfd\x92-l.@\x1a\x7f\xc5\xa5\xea\x1f*@\xb9T\xed\xfee\x10,@\x9f\x9c\x04\xc9\x98\x1b5@\n\xefd\\\x80q-@\xcf|\x19QK[)@Hzs~W\xac0@\xb5\x0b\xf5\x84#\xcf)@T\x17\x8bQf-1@\xc9\x90%\xdf\xb3|\'@H\xdeLL\x98F%@)k\xc7\x98\x07_0@\xa8\xec\x8d;\xa4\xb7%@C\x1b\xf6\xc7\x8a\x1a&@\xa8\x94v\xa1\'\xea1@\xc9\x041\xeb\xbb\xc4&@\x18\xa3\x00\xfd\xd78+@\xff;\xa4\x96\xdc\x8f)@_c@\xbd\xc7*,@L\xeb\t\xe7"_,@\xedy>6\xda\x00-@\x91h\xd5\xb9L\xa7,@\xab|Po\'\n+@?\xcf\xcb\x0b0\x07&@|\x1a\xbf\x8a\t\xf5-@n\x92"\xcf\x848&@u^| \x99\xb4+@\x05\xc7Nx5\r*@\x9e\xd4\x12\x14X\x8e0@\x9e\xd6\\\x1b\x9fB)@\xe9\xfbyz\x0cS(@\x9eLp\xc4\x05\x0f&@\xd2<\xa8\x8fuF0@\x96\xd1.lk\x15&@_\xd6\xa1\xdf\x82\xab%@\xa0\xe3\xa29v%-@sa.\xa5@x-@\xb7W\xa7\x12\x0c\x8c\'@~./\xc12\x18-@\xc8\x88h"[7/@\xea\x8fk\xf2L\x051@]\xf7r\xfd\x12\xf20@s\xe2\xd8\xdd\xfd\xe1*@\xa1\xee\x98\x04\\V+@zz"\xed\x0b\xaa\'@\x19\x02\xe0\x8b9"0@*}B\xe4\xc7\x06-@\x02\xabq+\xf8|,@\x88\x14b\xc5\xf760@(x\xe0\x90\xee\xcd(@A\xb7<\xc0;%)@\x16D\xf4@\xcf\xfb&@v\xab: N\x98%@h9kFY\x9a)@\x9a\xa8\xea\xaa\x14E*@\x86P\x9b\x08/\x9c-@\xdb\xd2C\x89>\x92%@\x80.\xd1\x11\x01\xad)@\x1b\xfa\x9d"D\x92*@`\xb8\xb0o\x02\x12.@\x08\x9f\xc8\xbb\xf3\x18-@C\xa4]\xc3\xf4Q-@1\x8a\x90\xd1\xcb\x89.@\xc3Q.\xa7\xc3\xfd,@\xba1\xff8t\xb9,@\xe1\t\xc7X\x81\x11+@\xee\xdekD\xce\xcb%@\x98\xfc-i09-@\xd3\xe8\x02\xff\xffd*@\x81\x82\xf6\x87\x0cL\'@=\xce=X\xed\xbd,@<\xd6^2|\xbc&@\x84\xff\xb0+\x9d\xec.@m\xb0\xd6%\xf2 &@\x96P\xb7TTq-@\x9b\xf8\xcf{\x88\xdb,@{\xd1\x82\x95\xc2\x81(@\xbe:U\xb4\xb0L\'@\xbeR\xce<\xcf\xa4)@\xa5\x9b>\xf7\xe2\x8d+@\x1e\xfb\x1c\x92\xed\xe7,@\xd6 \xaa:\xcb\xe5-@*@\xc9\\\xe3\xe7-@\xbc\xc3\xf7\xb6\xa3\xd5&@\x89\xd5O\xd5/$)@.`\x12+,C,@\xfe\x1d\x85\xc8\xd4|,@Y{\x13\x96xl-@?\xdb(\xdb\xbd_,@\x82uK\xa9|6*@\xbc{/\x80:H.@\xd8S\xfc\xc6r3-@+`,\xfb\xe6\x86(@\x07KXv\xe1\x854@\x8c\x1aexL\n.@\xf7\x05\x83\x0f#\xd50@\'\x06\x0e#\x1al6@\x9b\xc8\x14(o\xe3%@yRM\xabD\'%@3H\x10e2\xf6%@\x94\xe07GB\xd9.@\xa2\x08H\xfe8#.@\xae|\xc1s\xc8\xf5)@\x00\x9e\xf3\xa8\xfb\xb7-@\xb4 \xd12\xda\x95.@\x16\x9aZ\x8e\x9f\x8b.@\xec\x8ea\x90\xae\xa91@T\xb8\xee\xf8t\x81.@\x9eD\x9f\xe2|\xe40@\xb7\xbb\xbe\xaa\x94g,@\xfa\x18#\x83q\x17*@\x87\x89L\xb9\xae\xdc*@`Z\xefT;q)@\x8a\x9aj\xa1;\xb2%@<7B&\xeb\x8c,@H\x0b#\xb1\xdf\xa1,@\xd3(6vze/@\x1d\x19\x1dI\xca\xc6(@\x9a\xc4ZP\xd0\xb9)@&\xfe\xac%\xcb\xdf%@\xb2,\x18\\\x02*.@\xf0\xf1X\xc6\xd1\xcb%@V\x9a\xfd2\xf4\xe1%@\x85\x9b\xe3\x06\xcf\x99\'@$\x8b-\x0b\xcdQ)@\xf39\xff\x8e\xd3\xae(@-\x08C\x90\xcb\xed)@\xdcX\xdd\xde\xd1\x9c,@B\x8b\xfe\x0e\xd4\x15*@4\x17f\x98\'\xc2.@\x80\xa3\xad\xa0\xd9\xcf0@?\xcbKFi\x1b\'@r1x\xb9w\xef%@\xa1\xcb&\x90\rZ*@-\xa6\x06\x84\xf0\x88+@\x86L\xfa\rN\x8c,@W\xbb\x19\xcc\xb3\xd5-@\xbb\xf0+\x06\xb0\xb4\'@\x9d\xdbtP\xfc\xc6)@bF\x85D\x95.1@\xd5\x1a\xc0 \xdf\xec0@k"\xae\xd0\x0bl)@=\xa9\xfe\x9d\xb6\xdc0@\x98p\xef0\xdf\xfc&@\x0b\x0ckQ\xafL0@\x07}Iu\xa6\xa0.@\x1e\xfb\x18 \x18\xef6@\x85\x07\xc8\xe9\xaf\xd94@\xb5\xa5l\xedIC)@\xbfg?n\x98}\'@7/7\xc3\xed\x97,@\xa7\xd4\x9dg\xde\x7f&@\xc3^>8\xf6\xb1.@\xc41\xd0\xb3_\x07\'@\x0e\xdd\xb8\xbe\xaco\'@\x8a\x97*]\xd7f.@mV)6.N-@E\xf2`=\xac\xf0%@\xa1\xc8\xdbd~\x8a-@\x8b\xb4[\xb8\x80\x9e,@3g\xf6\x9a\xcc\xef-@\x03\tV@\xe1\xf0&@\xb1\x9a\x1c\xdc`\x0e\'@[E\xe6\xc0\x9a\xf60@?\xa7\xf8CMz(@\x96\xd79\x03\'\xec(@\xc2^X5\x8cT.@~\x9e\xf2\xfd\xa0\xd9/@\x93\xa2\xfbL\xc1\xb8,@\x8cB\xaa\xe8\xe6\xc00@\x11Z\rJ\xc9\x16&@\x0f\xae_)\x89S)@\xd7\x12\x9a\x14j\xf1)@\x05\xdef\r\xafi)@,\xcb\xabG\x04~,@\x1bzF\xe2\xf1\xb5\'@\xc4\x0c\xce\xe9\xbcp\'@\x02\xbcv\xdd\xc4\x01\'@q\xe9`\x91Q\xdf+@O\x06HYv\xa5,@6\x82v\x98\xa3\xd90@Z\xed\x89\xb3\xb6\xa01@\xc0e\xb8\xc6.\x8a&@T\xe7\xbb\xe3\xd2\xb2(@[\xe6\xc8l\x0b\x17,@\x0f|^\x08\xd0\xa25@;}O\xb5f\xd7-@\x17\x7fL\xf1%\x9a.@\xc0d\x18;\xb2\x06)@6\xe3,\x08\x8cI+@M\xfeP\xc2\n\x9b-@N\x9dbqa\xb2.@"\xe3u\xa9"\xc40@E\xfa/r\x9fD/@\x1c\x16\xb59\x1b\x0f0@np\xb2\nvX2@\xfa\x02\x04\xe9\xb8\xf80@"\x13\x0e\xd9\xc7@-@0\xf9\xd4\xebU\x84-@,\xadd\xe8.L+@\xc5\xf1\xa9\xaf\xd8\xe9&@\xd3\x0b\xa9 $\x06*@\x06\x14\x00\xaf\x0b\xd8\'@\x98\xa03$\x95\x88%@\xa3\xcd\xae\xc3\x0e\xcd&@O\x13\x84-/\xe3*@\xe5"\xccT`\')@e\x9cu\x18\x1fL(@}\xc5\xde\xc3\xab\x1e)@\x8d\xdcB\n=\x88,@|\xb71\xbe\xc5o)@\x8f\x9c\xb4|\xaer,@\x05`@ &\x93.@\xb9R3\xa8\x8c\xe1-@-\xff\x9f?%\xfa&@s\x8f\xf05=q-@\x91\xf4a\x19\x8cO)@\xa02E\xa4L\xe3&@DA>\x9e\xcb\xd8&@mh\xfa\xa9\xc8^*@*\x87C\xc3\xa0)+@\x9d\x1b\xc7\xfb4\xab,@\xe9\x8bZD%\xf1-@\x16T\xfa\x10C\x19-@\x82\x80\x9ci\xe9\x94*@^\x94\x1a}\xd0\xcd0@\xca\xe5\xeaB\x99\x9e&@\xe2r\xa7\xc54\xdc*@\xe3Q"\x99\xb2**@F\x1d[\xe5\xd8\xd4.@p\xeeKr\x94\xfc,@2\x02\xcfZ0-%@\x15\x91G\x9c\xba\r0@\xf50\x0f0\xad\xff0@;1\xacV\x85\x870@\x95g\xce\xfac\x834@\xdf\xef\xea\xb0&\xa1/@\xd3n\x11\x8c\xab71@\xdf]\\\xe5G?&@\x11c\xee$\x91G.@\'a\xa9\x05\x0c\xb7%@\xf6\xf1\x14F\x92\xb4/@\x0frzjZ\xf11@\xe9\xb4c\xd6\x88\x84(@m\xbfk\r\xf8\x000@\xe4&\xc7V\xca\x93/@\xa2\x9d\xc0w4\xb9(@\x88\x03\x89%l\xc7-@4\xeb\xbb\x89j\x861@\x9b/\xefA\xc2",@S\xe9\xb5\xd10\x9e%@\x1b\xed\xb8\xd3Xi+@\xa3\xd6$i#\x8a0@Y\xe2\xff\xff\xf3\xf4(@\x88\xdc\xbf{Z\x13*@6D\xce\xe7\xa0\xa1-@S\xa3[D\xe9\xf3\'@\x16f\xefA&G0@@\xdf\xd3\xb1\x9c\x921@\xc2W\xfeP\xe7\\1@7\xe7\xd0\xe2\n\xc2*@\x03\xb0\xb8\xfd\x01\xf7.@,;\xf1/^\xcf*@\x86\xe2.\xc0\xae\x0b&@O;\x9cw\xd4K/@+\x9bxo\xb2\xee1@@\x14-\xbc\xc2S0@\xc1u,8\x92\x89(@\xe9\x1d\xe1\xebY\xd9,@\\\xd9\xf4Y\xc8\x961@\xc3\xf2\xec\x8b/~,@G\xb3\xadl[G(@+\xcd2\xd6\xa8M(@\xba\xe2F\xee\x10d1@\x86\x1b\x9d\xed\xa5\xec*@\xa5aNp}T/@l\xf0\xadU\xb8\xb5&@\x8c\xe8\xc6\x97\xcf\x01&@\n\xab\x19\x82\x8e\x870@>\xbdDw\xdc\xd9,@Mo\xa7E\xd8(%@\x12\xe7\x10\x1dZl,@E\xf7\x05\xb9JQ)@)\x81\x91\xe4(%)@\xdd\x0f1\xdc\xcb\xc0&@\x1f\xb2\x03\xc7\xbc\x07-@\x87\x82\xf5\x80\x1a\x061@8J\xb0\xc0f/0@K\x87\xe0\x17\xbf\x1c0@\xbd\x0f\x1a\xba\xe5\xb74@\x08\x97\xbaL\xfaS1@\xacJ6,v\x1d1@\xdc{\xf7=Ah*@L\xfb\x89\xbb\xb6\x19+@\x8f\xb9\x9c\x9aH(1@\x7f\x1a\xb0\x13\x0b\x1f/@\xfa\x1a\xa5\xa0t&1@U;\xa0tT\r.@g\x12\x1d\xc2\x1841@N\xf0yM\n\xa80@\xfdr\x15\x1a\xda{-@A\x9f{\xd7\xc7G(@Q\x8f\xa9PJ\xdf*@0\x1ap\xf3L\xf0/@J\x99\x93N/\xf4(@\x88\x87\xa5y\xa4\x810@\xbc\xdd[Y\x0e\n/@\xbaW\xb7.\x9f\x86%@\x1c\xfc\xb4\x16\xe1\xc2,@\x90\x92\xc7\xdaE<0@\xd1\xf8\xef\xc5\xeb\x10\'@\x8c\xa8\'\xeaU\x19.@\xe2\xbb$`\xb3\xb42@%q\xed\xe8}\xe00@\x05\x8c\xa1\x9a\xbd\xb5/@5O\x84=\xe2\xe4+@\x95\x8f\xb9\xb6\x93\xfd+@\x99^\xa9?f\x94/@j\xee\xd8\xfe\x0bt-@\x05\xc1\x18P\xd0\xc1-@\x13\xe2L2{\xc8,@u~\xa1!\xd10/@\x8f\x07\xe1B\'\xb7,@\x7f\x0f\xccL\xee\x9e\'@W\x15{\xe2C\xc1,@\xe2\x0f\x7fk5\x9a2@\xcd\xc4\x02?\xa1\xe3-@\xfc\x86\xb2\x1e\xa6\x95%@\xbf\xd0Y\xe3\x0bj(@P\xf5\xd8e\x9e\xc1%@\x1aGG\xbc\xff\x022@$\x13\xb0\xed\x9462@\xadJ\x95\x85\x9f\xa5%@\x86\xb0s\xcf\xe6G0@\xd1\xce-\x96\x0b\x9e0@\xf2\x9eJ*]\x100@\xcc\xe8\xa2\xfb\xf2\xa5,@W\x93H\x85pr,@\xcf\x1b\xfe\t\xc5\x8e/@\xad\xa8\nyb}(@\xf9![n\xfb\xab0@#E6\xa0\xbbO*@2s\xc4\\Y[,@ZO\t\xe2\xdd\xba,@%\x9a\xa2\xe4E\xe5\'@Qy\xfd\x9b\xe3n*@\xb45E\xa4W\xea,@<\x0b\xb9\xc3\xe8\xb5)@W\x99\xe2g\xc0C,@bp\xd4w\xfc\x83%@\ty\xe7[0?\'@\xba%\xd7\x1fFs%@r\xce2\xf8O\xa8)@U\x1b$\x91\x12,.@tid\r\x02Z0@i\x0fv\x89{G,@\xef\xf3\x05\xb3\xc0\x8b,@\x1f\x8f{\xa8R\x9e/@\xf3\x91~)\xd8\xe70@;n\x9b\x15|!,@2\xfdLuk_-@\xee\xc0\xca\xf3\x172-@\xf7p\xcb=\xfb\xbb.@\x83\xc1\xa5O\x9b\x984@\x00\tC?M\xc3,@\xea\x9dqr\xab[,@\x04\xb4Q\x18r\xde0@\xa7\x82\x92[\xa7\xb2+@s\x90&\x18\xc3\xd34@NEl\xb0Y\xbf-@\xc1\x8e\xfb\x0b\x9a4/@V\x90~\x06\x07\x121@\xd0e\xd2\xa3T"2@Y\x8c\x83\xc2\xb5\xdf(@\x88\re\x0bl\x90%@\x87\xd9n\xb3U\x041@U\x12\x84\xfd\x86\xc8/@\xb4\x01\x0b"m%+@o\xaa\x9d)\xce\xff\'@\xc7\xfe\x15\x0b\xf3\x99%@\xde\x8f?\x0fI\x030@\x08\xf0\'\xc3C\xdb-@\xa3-\xd8\xf1\xc5\xcd0@\xc5<\x0etb?1@!\x13\xfa\xde\r20@\x9c\xd5\xc1\xe8\x8221@r\x10\xd5Y\x1a2,@\x95\xe9\x84\x917\x9d(@\x87&\n\xd3\xe2+0@p\x01\x7f\x9f\xfc\x1f&@\xc1-\x87\x1dP\x9c5@\x0e\xb9">W\xf3%@l<x\xe2\xf7y0@\x1bF\xf1-K\x88&@+\xefZ#,t*@\xf8\xf4\xe5\x85\x01\xc5(@\x0c\x0c)\x1a(\xc1&@\x814Z\xb8.s&@\xce%\x1e\xc49\x107@\x02\x8aB\xd7\x1521@\t\x94J<\x9a}&@\xf9#\x0ch\xbb\xe1%@\x02\xe0\xc8C\'[&@7\x19\xed\xe0\xc2\xcc0@9&\xbdy\xfeP&@\xec\x9do\xa8\x9e\xbe%@\xc8\xc8\xab\xd3\xd6T-@\xc7\x0eb\xcd\xf7\xdd0@\x82\xc8f#\x87%0@\xc5~S&\xaaC*@\xd1\x9d\xc5!w\xc40@KudD\xa3D\'@\x14\xb17\xd7\xc1\x041@\xb4\x07H\xf3\xe3\'0@I\xe6\xb8\xa9G\xa6)@\x9b`\x8fOx\xd1\'@\xf5&\x1f\xab;\xba&@n\xf8\xf0\xae\xae\xe80@d\x9fJ\xa9\xcc\xa92@l]G\x92\xe6\x0e1@Zj\x8f\x83\xe2\x0f\'@K9\xfaH7C/@x\x1b\xadc)\xe8-@\xf8\x98\x12\x00\xea\x031@G\xfc\xb8\x91\xf5\xa4+@\xae\xee!\xf2\x91\x9c0@\x81\xf7\xde\xf6\x1d\xc4-@\x9dQ\x93\xd3\x06\xb80@'
p16
tp17
bg3
(g4
(I0
tp18
g6
tp19
Rp20
(I1
(I9775
tp21
g13
I00
S'\x1eT\xdbb\x9b\xc8S@\x96\xc7{\x03\x0c\xcaS@h\xac\x14\xde@\x83S@\r\xf0\xb4\tc\xc3S@\x13\\\xad\xddn\xbaS@\x9a\x9f\x7ftx\xd8S@\x7fJ\xda\x17H\xeeS@\x96\x92?[D\xbcS@\x1f\xcc\xbb[\x8e\xeaS@G\xb1\xa9#\xc0\xa6S@\x12H\xf9\xf3G\xcaS@\x0chY\xec\x84\xc9S@\x07-$sD\xd9S@Mx\x07\t\xad\xdfS@i\xe7\xa7\x97q\xa7S@\xdfKaK"\xcdS@\x08g2\xef\xef\xddS@k_nA\xb1\xe4S@/R\x06\x9c\x00\xe3S@\xf2{\xb2W1\xecS@\xfdG\xe4\x87\xec\x83S@\xfb\x8c\x81\xc0Q\xe0S@\x8f\x18Q\x08\xcd\xccS@t\x06\xc8b\xfb\xd8S@\xc1\xebZ\x10\x00\xd9S@\x0b\xee\x19-Y\xe3S@B2fu\x06\xcaS@/\xd0\xe5\xdbD\xceS@\xed9C("\xe0S@[\x9e\r\xcdK\xdbS@\xe4:\xa9:\xf0\xebS@+\xed\xa7\x87\xe3~S@\x7f\x1e\xeb0\xd7\xb8S@\xe6\xb1;\x9c\x0c\xcaS@\xfc\x8f\xdc\x80\xf9\xccS@\xfb\xedQa\xec\xa8S@\xdf\x7f^d\x08\x84S@\xfe\x96Zq\xb2\xc7S@L4\x81\xae\x1cxS@o\xfe\xa64\x15\xd1S@0;Y\xd7\xc2\xe8S@g{\xe0\x04@\xc8S@nVy\xd6\x0b\xd3S@\x97\xe1\xa1\xef[\xd6S@\xf7\xb4\xf3/#\xbcS@\x88\xdb\x9f\xa8\x8b\xe0S@\xb8#\x1e\xfc\x88\xdaS@\xaf`y\x01k\xeaS@L\xf4\x9elZ\xeaS@\xf1|\x12j\xa6\xddS@I&\xd1\x96>\xcaS@\xe5V\xae=\'\xc9S@\x93^&\x97\xf6\xd2S@N\xbf\xeb\xf0:\xc3S@Rof\xff*\xddS@\x96\x90V\xbf\xec\xd3S@x\xff\xe4\xe2\xfe\xc6S@\xa3\x8d\xa7\xcb\xe6\xa7S@|\x93%\xbd`\xa7S@\xa8\xcb\xf7\xdf\x85\xb2S@%\x8a\x07\xe1R\xeeS@\x0b\x15\xe7\x01\x89\xceS@\x94\xe2\x91nm\xe2S@\xdd\xa3\xef\xed\x8b\xceS@\xd7\x81#k5zS@p\xc0I\xe6\xc2\xcaS@\xfa08\xbb\x1d\xf2S@\xe1$\x97\x9er\xdfS@\x04x\x84\nI\xf8S@\x19\xccq\xa29\xebS@Cs\x00\xc5\x12\x82S@\xc0\xa4\x0bt#\xdfS@Ms]\xaaY\xeaS@#\x9a\x9c2\xea\xe1S@\xb2\x1b^5\x9b\x97S@\xbf\xfb\xf9)\xe9\xe2S@3\xfew_N\xdfS@\xb4\xcf\xdb\xb9\xa8\xe5S@s\xc5j\xef\n\xd4S@?\xefXsk\xc7S@BASx\xab\xbaS@\xf5\x92\xb0\xaf\xde\xcaS@\x8d\x9a\x07\xa6\x9e\xd3S@\xf9\x8e\xd7\xa6d\xdfS@P^\t\xa4j\xa8S@\x924\x13\xd4S\xbdS@\xf2`B\xed\x0c\xa8S@:\xec=\x13n\xc8S@\xf7\x9f\'i\x8d\xd8S@\xb9\xc0\xdf$\xb4\xd9S@\x13\xfe\xe9r_\xb2S@?\x95\xb3\x16\x8a\xecS@\x96"\xfc\xc0L\xd9S@\x87\x86H\x05\xe3\xd1S@uS\x9e\x11\xa8\xd5S@X\x89}\xdd+\xdfS@\x1b2\x8bS!\xc7S@ss\xf9\xdfu\xceS@\x9cb\xa2\xc5\xb7\xa8S@\x86Qf\xff\xdc\xe9S@(F[\x9f\xce\xe0S@\x06\x95yiE\xe0S@\x1e\xe5M\xb3\x13\xdbS@\xa65#\x86=\xebS@\x9a\xa6\x91\x1a\xe8\xccS@\xbe\xaa\xb7g.\xdeS@^\x12m\x18\xbb\xa8S@\x9a\xc5\x04j\xac\xa8S@\xdf\xcd\xef\xcfX\xd5S@\xe9j-\x97{\xe8S@\x92\xa2\x9a\x8a\x91\xd9S@C)\xd5V\xcc\x80S@\xa1$7\t\x92\xe5S@\xaci\xb6\x8ex\xf1S@`\x1d\xa7\x99\x96\xe3S@\xb1\xfa]4\xf4\xdbS@\\_\x9eX\x87\xdeS@\xc8\xc4\x10\x8b\x80\x9cS@\xbe\xe4\x87\x19+\xc5S@\x8d\xaa\x1d\xa2\xe5\xd7S@\xd7:\xa3\x17\xf7\xe2S@/\x90__\xc3\xdfS@\x8e\xa9\x02VK\xdcS@\xdc\x0eZ\xacv\xe5S@\x9cO\x1f\xbd\xec\xdeS@\x92GI\xfa1\xc5S@\\\xaf\x95\xc9\x82\xf1S@\x11\xd2\xfbMM\xecS@\xc4W\xf4g\x19\xf1S@\xfe\xecj\x93\xc7lS@\x8f\xd9\x83S\x07\xdaS@6Ui\x8b\xdb\xe6S@\xf8\x9f\xbd\x82\'\xa0S@\xad\xf8\xc3j\x1c\xceS@v(\xe9\x88\xab\xdfS@H\x12\xfc_\x13\xe1S@\x18\xc5Q\x08\xbb\xb7S@\xfd\x17t\xcf\x00\xedS@\xb8Z\x95-\x98\x80S@\x91M\xbf\x8d)\xedS@\x18\xf6\x1b\xc6\x10\xedS@:\x88p\xe5\xfb\xb7S@\x96\xaf\nl\xbe\xb9S@\xa1\xbc9\xa3;\xbbS@T\xec\xd1\x97\xf1\xb7S@\x1c\x9d\xcd\xd0,\xb7S@\x08\xb3\x0bk5\xccS@p\x1e\x90\x1c\x1e\x08T@0\xec G\xfa\x80S@g\xdbes\x91\xf0S@p+R\x0b4\xdcS@\xc2<\xe3\xb6[\xa7S@\xde\xb0\xa7\x01*\xdaS@\x12\r\xc0\x0e\xbe\xb6S@-4\xfe{\x00\xe9S@s\xc7_\x01Z\xe8S@\x19\xc6\x1c\xb7\x11\xb8S@M]\xad\xbap\xb5S@\xad\xf9\xb6\x1c\xfe\xddS@\x9c\xb1\xbf\x86\x16\xa9S@<a\x0f\x80\x0c\xe7S@u\x06[\x8a8\xbbS@qP\x1a\x8b\x8a\xb7S@=\x01{M#\xa4S@\xdcj\xa2\x02\x19\xc5S@M_\xd1\xaf\xe4wS@\xf9\xb8\xff\xef\xcb\xc1S@?>s\x18\xad{S@\xc1\xc6\x86\'y\xd7S@\x1b\xef\xb8\xd3>\x86S@3E\xde{\x93\xf0S@J\x1dBe\x8a\xa9S@\x12\xf6\xd0\x8cA\xeaS@Q\xb9N\xce\xa9\xeaS@R.\xda\x8f8\x81S@}x\xef\x0c\xba\xbaS@\xcaz;\xdfw\xecS@\xf9\xec\x02\xca\x81\xecS@uO\x99_[\xedS@)\xf9\xe3\xe0O\xd0S@\x0c_\xc0a\x8e\xdfS@\xbf\xef\x7f\x1d\x87\xdaS@\x90\xef\x9f\xcb\xe4\xbaS@q\x173\x13X\x7fS@\xce\xfb\xcaV\xc7\xb3S@\x1e.W\xeb/\xb7S@ll\xd6"\xde\xd5S@K\xa9\x0f\xb2\xe5\xa9S@\xad\xb0.\xd7\x94\xc6S@K\x01\xa8\x81<\xcdS@\xd18\x18,\x89\xd8S@\xc2\x02\x8e^N\xecS@\x95\xd5\xdd7e\xe3S@\x83\xfa\xee\xfcc\xb9S@!\x89d\xe23\xb2S@\xb5J7x4\xe9S@\x92\xa5\xe4\xeb\xa8\xdfS@\x9e\xb6-\xf7n\xbaS@\x13\xfdk{\xda\xdcS@\x9fg\xbd\x87w\xf3S@\xa1\xe88\x8c\xf4\xd7S@H\xf3as\x07\xaaS@M\x19\x9b\xc8<\xb3S@\xe3)\xb4W\x96\xbbS@\x90\xab\x89\xe3q\xf1S@_B\xa1\x17\xb7\xd7S@\xab\xdb\x16\x9dc\xcbS@\x00\x9f\x04\x8c\xd0\xcfS@N\xab\xac\x86\x8d\xedS@\xf1\x07\xa7*\x1b\xd2S@\xc9\xbd"\x8b\x8e\xd2S@\x87\xd9q\xfb\x97\x86S@\xdag\xbdd\x98zS@[\x91\r7@\xc7S@\xad\x95-\'\x8c\x9cS@W\x9f\x0bR`\xcaS@5\x9d\x06m\xad\xeeS@+\xa4\xfc\xd2\xb2\xacS@\x18r_\x9a\xe4\xe8S@V,.:\x12\xb3S@Rk\x8e(K\xd7S@"x\xb9\x04\x89\xebS@\xfd\xe0S\xcf\xb2\xefS@\xa0t\x9f\x81n\x9fS@\'\x0cM\xfcm\xa7S@\xdb\xcf\xe4G\x94\xccS@\x94\xd6\x19<c\xe1S@]\x7f\xe7\xcd\x11\xdcS@\xb9\x95"\x7f\xea\xeeS@/\xc0Z\xd5.\xebS@\x0e\xb8\x98~0\x9fS@\xe3\xc3r\x0c&\x9fS@\x94C.S\x81\xeaS@\xee\x08}\x91\x01\xe0S@|]\x16\xdeU\xdaS@\xbb0IR+\xadS@\xa8\xf5\xe2>\x96zS@\xdeN>\x97\xd3\xd6S@\xb20\xe1\xb9<\xdbS@M\x01\xbc\x0f!\xb5S@q\xfc\x83@\xf4\xbfS@t\t\xb3Z\x9a\xbbS@\xb0t\'\x87\xb6\xe4S@y\xd3!\xc1d\xbaS@\xfbf\x14Q\x02\xb3S@\xd5L\x00vd\xaaS@HD\xca\x1e1\xd7S@\x93~\xb3N\xa6\xcfS@Eh\x1d+\xfc\xd5S@.\xc6\x98\x9a\xfa\xfeS@Ce\x84\xe8\xbd\xcfS@)\xc3\x88Zt\xdbS@\xf6cUd<\xe1S@%\xa2\x82\xebb\xbfS@\xe2\x99At\x96\xeeS@\x8dt+\x1c\r\xb2S@\xc9\x1b\x92\xa5\x19\xc1S@\xc66\xc1W\xfa\xd5S@H\xed|4\xda\xe3S@<<?W\x88\x7fS@3!1J\xef\xdcS@\x9aW\xe1\xa8M\xc6S@\x88\xd7\tf\x02\x07T@CX\x86Y\x86\xe6S@\x17\x87\xb7\xed\xa9\xccS@\xf0\xd2\xca}\x0c\xb6S@\xc2\xa8b\x90\xd8\xeeS@~\xf6I\xe6\xf4\xebS@\xb2\xb3\x16\xe7g\xdbS@\x12\x18\xda?5\xecS@\x8b\xb6\xca\xfc\x93\xdbS@\xd6\x1b\x8fO\x8e\xd4S@y\xa7\xf3I\x18\xe7S@Rh\xd3\x8bF\xe0S@\x1e+\xcd\xef\xf8\xd5S@\x96_\xce\x01\xf4\xe3S@\xad\x1dU\x91\x94\xb3S@5o\x99\x1c\xbb\xa5S@\xc1\xc6AEI\xccS@\x0e)H\xe6\x8e\xb3S@\x88\xd1\x0c\xfa:\xddS@\xa9\x91\xd6\x0b\xd8\xb1S@<Fk\xc2\x0f\xcbS@l:\x00O6\x1bT@\xab\x9a\x9e\xcd\xfazS@W~\xf3bh\xd5S@\x99\xa5Z\xc79\xd6S@>>\x13\xd8z\xdfS@\xed\xc5J}`\xe1S@\xb1\x83\x99\xcb\x99\xe6S@\xe8*\xde\x8e\xa8\xdbS@\x15\x8f\x9a\xd5%\xccS@\\\x91OZ\xe1\xbdS@\x04[\xf3\xea\xd4\xd7S@l\xe8\x10\x94.\xd6S@\xc3\xb1\xc7<\xe9\xcaS@\x8f-Ns\xa2\xdcS@H!\xef(l\xd5S@"y\xcb\xa0\x07\x94S@\xc2\x966&"\xadS@\xf5~\x97z\xf6\xcaS@\x17\xea\xadF\xe7\x1aT@\xeaUPp\xd4uS@R\xdc\xac*\x00\xc6S@\x98\xfb\xfa\x90\xea\xc5S@\xd1\xa5\xe1H\xf9\xa4S@\xb7\x83\\p,\xe2S@\xc4`\x84!\xbf\x9dS@\xceC\x08\x18\r\xd2S@(\xbf\x0c~~\xeeS@\x93\x89\xe4\x06\xc9\xe6S@\xde#\x1a\xa6\x9d\x82S@\x88\x9d=\xfa\x85\xbaS@J\xb6\xae\x9f\xd2\xeaS@\xf6_\x08K}\xeeS@\x11\xd0bq\x17\xd4S@\xd1}^\x11\x96\xd6S@\x983~k\x9f\xefS@\\\xb9$\x042\xd5S@zT\x8c\xecM\xb7S@\x10\x8b\xbbt\x03\xc6S@\xdd[^\\!\xd4S@\x17/\x8b\to\xecS@X\xfe\x7f)\xad\xb8S@\x82\x96\xd5\xe2\xfd\xc9S@\xd4>\x0c\x95\xfd\xa3S@\xb0\x95\xb2m\xa1\xacS@\x812\xf4d0\xecS@\xeeB\xb8\xf5M\xecS@\xb3\x17\xd7\x99\x1b\xc6S@\x02I\x7fZ\xaf\xabS@-<\x1b\xa5\xae\xddS@\x19v\x8c*\xb2\xcaS@\x0b\xeeB\x9fe\xd6S@/#n\x8d\xfb\xc5S@{O\x0f\x87R\x94S@(!\xe5,\xe0\xe9S@\xfc\xc2\x1fJ\x9a\xe0S@\xc1A\x08P\xc7\xb8S@\xcc\x9a\xbcc=\xccS@\xd7\x92\x1b\x1a\x1e\xc6S@)\xe3q\xf8\xf7\x84S@\xdf\x8esic\xc0S@x\x88\x1cXS\xd8S@d!H\x17\xfe\xabS@\x05\xa5\xd4\xbb\x1c\xe1S@\'\x972\x1bv\x86S@\x1e\x07\xf2\x86\xca\xe0S@}\x06\x91\x8cz\xbfS@^a.B\xf5\x9dS@\r\x9a\xdb\xaf\xc9\xddS@\xe1\xee\x8f\xd0<nS@\xcb\x15NK\xad\x13T@\xd0\x89A@\x90\xd6S@\xb0\x17B:I\xeeS@O\x8f\x07\xa8\x07\x8dS@Y\xea\xc6\xd4\xd4\x93S@\x1bC\xb5\xc7\xd8\xe2S@)\xbe \xbb\xa8\xbbS@\xed\x82\xae\x13Q\xefS@\xbaR\x8e\x03\xa0\x81S@\xce\x01\xf4\xe3\xa9\xe9S@\x01l\x87+8\xe8S@\x7fr\x83\x18\xc9\xacS@\x85\xdel\xb6n\xeeS@*,U5\t\xcdS@\xa4\\\x0br\x95\xd2S@W\xb8\xf0\xc7\x9d\xeeS@\x00\xc8Q\x8d\x7f\xd7S@\x03\x1e\xfc\x8f\x10\xdfS@\xe7\x85[\xe77\xd2S@&:\x81\x8f\xfe\xddS@\xe7\xa9F\xbc\x8f\xe8S@\xe7y#N\xce\xefS@\x8d2/\x9f\xce\xc5S@Sk\x02\xc6\x88\xd6S@\x92)na\x1e\xecS@\x85dS6\x0b\xb7S@\x9b\xe7\x17\x10\\\xc8S@\xe3G\xae\xef\xf4\xb8S@a\xc62\x93\xb1\xadS@l\x9dM2\xb5\xe8S@\xb2UF\x83\xc1\x8eS@\xc4}1_q\xb7S@\x17\xb9\xdb\xbf_\xeeS@\x9c\x82`\xf0\xee\xccS@\xa0J\xa5\x01\x93\xe9S@\x96\xac\x11y\xc0\xcaS@\x84\x8e\xb4\x8e\xd5\x8eS@~\x85Mx\xf7\xe0S@x\x81?NU\xcdS@\x87\xf4\x17\xba\xff\xb6S@\x0b\xa7\xa6\xa0L\xb7S@)\x13\x8b\xca{\xb9S@?\xf0\xad\x081\xe1S@6x\xf7\x1dn\xb9S@\xcbq\xd8\xda\xf5\xefS@\xb0u+,\xe7\xccS@\x8dW\x12\x8c-\xd3S@\x9b\xe7=\rc\xddS@\x9e\x99!\x88\xbe\xd8S@\x03\xff\x17\xbc\xa5\xdbS@\xc55G\x7f[\xadS@j\x90\x88\xfb\x15\xb8S@e\xb9**\x93\x98S@ZO\xbc\x9c\x92\xddS@@wW\x03\xc3\xe0S@\xe8s\x8c\xbe\xa1\xc1S@*\xf7O\xd2\xad\xcbS@\x9f\xa8t\xeav\x7fS@v\xdaH\x9d\xe1\xefS@\x1f\xd44\x86\xd5\xeeS@\xe7\x06\xe8\t\x04\xeeS@\xa9R\xa8\xa7\xf4\xc5S@1\xb7\xb9$\x9a\xa7S@\x94\xe5\xa1\x90~\xd3S@x\x05\xf9\x88\xc0\xc9S@\x1c\xc8b\xfa\x88\xb9S@\xe7V:1:\xb8S@\xde\xf3\x98\xe8\xe5\xebS@\xca\xf0[h\xf1\xb6S@\x02\x06\xda\x178\xb9S@\xe0\x01s\x8a\x83\xd8S@I\x1e\xdc\x03\x16\xe8S@\xb8u9Yh\xc0S@\xdb\x99\x8em\xfa\xbcS@\x8f\x8a\xca\xcd\x19\xeeS@z\xe6M\x12)\xedS@\x1e?\x0eMr\xacS@\x04V\xb3\xd6\xd3\xd2S@\x92\xd5\xb7)\xde\xe0S@\xff\x8b\xa3I\xf7\xedS@\xbc:\xe4\x02Y\xd3S@M\xe4\x84\xcc\xfc\xd3S@k\x1d\xba\xf0\x7f\xdeS@\xd34\xa4\x0fb\xc7S@\x9a:\x87\x85V\xe6S@\xfb\x94\x16E\xc5\xebS@-\xfe\n1\x9a\xd4S@\xc6b\xee\x93\x98yS@\xe2\xc3,\x99\xff\xe7S@\x1d\xd7\xfe\xe8!\xd8S@\x06>\xc5\xd8-\xd0S@\x1f\x92\xc6S\xa8\xe9S@\xda\x01\x1e4\xea\xbfS@\xce\xce\xa0\xb4\x8a\xb0S@.\x9d\x91S\xb2\xe8S@W\x8f\x19\xcc\xe7\xc7S@\xa49;\xad\xe5\xc0S@\x0b\xbbX\xdf\xf8\xddS@\xa0fK\xef\xe9\xe7S@N\x85Zm\xc5\xd4S@\x8a\x1e\x99e@\xdbS@\x1d:3\x05\x8c\xc1S@\xb7\xbb\xe2\x04\xd5\xc1S@\xed\xd4\xf3\xaaF\xbfS@\xb0\xa5wZX\xe1S@\x9d\xc4J;\x92\xe1S@\x0f\x130%\xd6\xaaS@v\x0e\xe5B\x7f\x96S@\xc594/\x99\xa9S@\x108\xe0\xc1n\xeeS@#\xabR\x9b\xea\xe5S@\xfc5\xc3\xa7&\xf1S@z\xcec\x0b\x98\xedS@\xb0\xef\x81<\r\xeaS@\x89\xd6\xbbY\x98\xadS@ \xf3\xcf\xf2\x8b\xe1S@\xe4}\x8e\xe9\x95\xc3S@\xc8*\xdaR\xdd\xe5S@o-H&S\xf6S@^\x9d\x90+e\xeaS@\xbc\x90^\xa5}\xefS@\xb4\x82\x8c:\x9d\xeeS@\xef\x97\x81\xd1E\xaaS@\xd9\xe4\xea\x12q\xbaS@tya\xc8\x9d\x86S@\xb3\xdds\x8cv\xc3S@\x07h\xc5\x08t\x88S@dRl\x031\x10T@\xf9\x11\xb7\xd5@\xe3S@\xfe\xfa\x05w\xc6\xe1S@\xda\xb3\xb1\xc3s\xc7S@t\xda\xfa\x87\x88\xbaS@\xb7\x80Q#"\xe9S@!\x03Q\xdf\xad\xb6S@u\xa2\xdf#z\xb7S@\xc7\x0c\x87q\xb8\xeeS@:\xdchH\xae\xc3S@\xe8M8\xbf\x90\x9eS@=\xbc\xe2\x1b_\xeeS@\xc75\xe6\x1c\xe9\xd5S@l\xd8\x08\xaeH\x83S@\x9b\xa0\xe42\xd2\xd9S@\xfa\xf4\xc22>\xd7S@\xc9\xc5\xe0\x13\x1b\x9fS@\xb3\xd1\x9f\x9a-\xd2S@\xb0\x9e\xfc\x8cl\xc9S@\xfb0\x8c\xf6\xb7\xc1S@\xac\xc0 \x9f\xe9\xb5S@\xceK\x87I\xf0\xadS@\xff\xb6\x92{\xa0\xc8S@O\xbb\xa4\xa7M\x86S@\xeen\xec\x0b\xa1\xb1S@\xef\x1e\x05\x05L\xd2S@\xeb9"\xa3E\x9fS@O\xd0\xfe\x05\xb6\x9eS@\x97\xec\xe0\xc0\x01\xb5S@u?I\xb8P\x92S@\xf7\xc02\xb2A\x02T@\xc9U\xbf\x16\xec\xd6S@\xd3[cJ4\xc7S@\xf7j\x10\x8em\xe8S@\x93e\x19r\xe8\xedS@\x1e\x8f\xc7me\xe9S@\xc3Bf\xd3i\xa8S@>\xd1\x9a\x87J\xc7S@\x1bNr \xdc\xc3S@m\x03\xc7\xa1\xc5\xd1S@\xb0\xb2&r\x85\xd3S@0\xbb.\x1f\x86\xa9S@\xd7J\xee\xab\xf8\xd1S@\x84\x9f\x0c\r\x0e\xe1S@\xab\x1b|o]\xbfS@9\xfe:\xf3\xc5}S@3\xd9\xf9\xb9B\xb6S@\x15\x86\x9b\xb7\xa4\xc7S@\x05`I\xcb\xbc\xeeS@\xc6\x85L\xf0\xaf\xd1S@\xbe?\t}G\xeaS@\xe6Wo\xb5p\xaeS@\x95H\x05\x9c\xd0\x9eS@Bh\xe9)\xca\xb4S@+\x01=\xf0\xc1\xd8S@\xc6\x17\xb2n\xda\xd0S@\x97\xe9\x14\x83\x8a\xc9S@\xeb(\xf6V\x08\xf1S@\x1b\x10\xf7=\x13\xdaS@\xe0\x8f\xc1*\x13\xdeS@cl\xd4\xdf\'\xeaS@\xbe#\xadB\xee\xdaS@\\X\xcfP\x87wS@\xac\x19XAb\xc2S@\xb5):\xc8c\xf1S@2\x0f\xec\xb1n\xeeS@\xf9D\x1cE\x0f\xeeS@9t \x08\x17\xe2S@8\xb2_[=\xe1S@\xe0\x9daM\xaf\xe0S@D\xed^\xd7\xfd\xdeS@\xffm\x17O\x8e\xefS@\xc2\x0b\xcd\x858\xc7S@?\xf5\xcf\xc5\xed\xb9S@\xf9\x0f\x0e\xbda\xbdS@\xb0{\xb3\xb1\x1e\xd3S@~\x8c:3\x1c\xe1S@g\xd6\x95\x8b\xda\xd9S@\xf9|\x1cI\xbf\xaeS@\xc2$\xb7\xe1\xa9\xcbS@\xec#H\nQ\x91S@\xa0\t\xf2\x80!\xc8S@\xd9\xaa\x97\xe0\xf8\xc2S@,\x06i#L\x87S@v\xc5\xe5\x13/\xbbS@\xe2\x90\xf3#\x89\xe6S@\x9b\x8c0\xfb\xe6\xd7S@\xa0\x1f\xa4\xe0\xc9\xf4S@\xcc\xffBZ`yS@\xe9k\x12\x9d\xd1eS@\xcdt\\\x9eo\xb6S@\x93\xb9\xe8_L\xf0S@\x18\xc5\xb3\xea\x01\xc8S@t\x850\xb9r\xa4S@W\xfb\x9d\xa8\xe1\xa2S@,\xca\xa9:Z\xe6S@\xce\xabK U\xd1S@6\xd7D\xb8\x82\xddS@1$\xab\x9e\xff\xd2S@\xc3\xaa\x8b\x17\x9f\xc2S@%U\xcc\xe3\xdc\xd9S@i;\xe2\xf3\x14\xb9S@2\x8a2\x85q\xd3S@\x8c?\x05o\x1b\xd1S@X\xca\x99G\xd6\xb2S@\xc3\xca\xba9\x10\x9fS@\xfe\x92\xbeko{S@\xfc~4,j\xc8S@\xfeC\xa2\xf7\xb9\xbbS@V<HwhyS@\xfb\x99\x06\xbc\x9a\xe1S@\xe5\x8a\x90wz\xa9S@\x1d1\xe2_\x8b\xf4S@\x80\xd5\xa9\xa0\x9d\xc8S@\xfaH\x06\x01z\xc2S@\x8b\xb9*\x94\xdf\xb2S@\xb6\x86K y\xd6S@\xc6\x83:\t\xef\xc4S@&#.4]\xf4S@\r\xe6\x93\xd4\xdf\xebS@\xe8\xb6\x00\x86\xa3\xe3S@\x88oU\x04\xbf\xa3S@/O\x7fw\xe9\xeeS@\x89\t$\r\x98\xc1S@\x87/l\xf5\xe1\x07T@cB_yP\xc8S@k7p\xa6\x14\xc2S@\xf2\xcaJL\xc0\xd6S@\xc2\xfdMWc\xa1S@\x1e\x05.:\t\xd2S@>\xc8\xf4>t\xd2S@\x9f\x19J\x98\x1b\xd9S@\x05a\xcd*\xdc\xc1S@\xcf.\x18\xcb^\xd6S@\x8e\'\x16\xf2\xa5\xc2S@lP\xc8\xb2\x81\xbfS@%B=\xa8\xf1\xc1S@\xa45_\xe5\x1c\xdfS@\xa7R\xba\xadb\xd9S@\xfc\xf3!EC\xd9S@\x05\xb7EF\xdb\xe7S@@\xc3\xdb\x1c\x97\xd0S@\xdcX\xfe0T\xd2S@\xb5\xc0S\x80\xe1\xd9S@\x0cf\xe2n\xc4\xc1S@=nA`\x16\xc8S@\xfd\xcd\x90B\x8a\xdeS@\xba\x85\xe4\x05\x07\xc7S@\xfa\xf8jN#\xefS@\xbb\xbb\xcf\x99e\xd6S@UAS!U\xc2S@\xe3\x9f\xb0\xd4\xa7\xd6S@\xdc\xf0%\x97\xcf\xe5S@\x13$\x93\x03#\x9bS@D=399\xd2S@\xb6\xfdIo<wS@\x9e|F\xa8/uS@\x86\xeczx\x92vS@\x0b\x91\xd2\xc8l\xd1S@\xe1-\x98\'\x93\xc3S@\x855\x9a\x92\x0c\xc8S@U\xc8\xe1\xdf\xf5\xd0S@F\x86&%\x99\xd3S@\xcf>\xf6\x8c\x19\xe1S@U\x80\x99<f\x88S@e8\x86C*\xefS@\x0f\xcc\x16}\x0c\xe5S@\xd5\x17Z\xf4\xee\xe2S@z\x9c\x92\xa5\x8c\xd8S@\xe7WDI\xecyS@\x14\x18\xfa\xef\x99vS@\xc2X\xf4\xff\xef\xdaS@\x80K\x08O\x7f\xebS@;\x81\xa7\x93\xef\xd0S@\x98\xf1\x7f\xc4\x90\xe8S@\xa7\'\xbc\xff?\xc2S@\\\x02\xb5\xc4\xc2\xefS@\x8f\x9d\x00\xc6.\x9fS@\x9d\x9a\x11\x87\x88tS@\x86l\xcd\x03C\xe4S@\x07\xbb\xfe\xae%\xe4S@%\xda\xca\x9c\xbe\xafS@q\xe4o\\I\x9fS@\xc3C\xda\x14\xfd\xb4S@\xd3\xa4\x86v\xaf\xc3S@];C\xe4\xf1\xe5S@ll]\xe6\x1b\xd3S@\xd9\xd1G\x17l\xb9S@\x03\x9b\xa7\xe5\xb1\tT@?\x82@R\xad\xd7S@\x82Il\xc0&\xe4S@\xbb\xccy\xd2\x97\xe2S@\xfb\x8b\xfcm\xad\xb0S@\xb3) uR\x83S@\xb7\xa3\xebK\xbd\xd0S@\x9a\xd9.\xed\xd3\xdfS@P\x1739\xde\xb4S@-\xe2\r:\xfb\x84S@~\xda\x87\xdc\x1e\xd3S@\xf00\x18(\x13\xd3S@\xac\xe9\x1d`\xd5\xcfS@\xc7n\x8b3\xa9\xa1S@E\x0c\xa6\x83\x9a\x8cS@\x82\x13ww\xc8\xe0S@\x02\x17\xb5u\xad\xacS@\xbd\xe2_/:\xe6S@\xe3}-\x9d\xf4\xc6S@\xb3\xd2.q\x00\xc7S@\x1b\xd9\x9a\x95v\xc7S@\x93\x11\xe4\xff\x94vS@A\xa9%\x0e\x9c\xb4S@\xc0q\xe3\x14V~S@\xfc\xbb\xdd\x18\xb8\xbdS@\xed\x98\x17\xe55\xc9S@\xb9\xe7\xcf\xd5\xc0\xceS@\xde\x87\xe5`\xd8\xb6S@L\xb5\x0f+\xf4\xafS@Q\x1c\xb9\xfe3\x85S@\'\xfb\xb0\xf1\x01\xf4S@\xbb\'\xc7t%\xe1S@\xae\x84^\xc5k\xc3S@\x03\xdf\xd2_\xaf\xebS@~\x14a\x02\xa6\xf3S@\xc5[\xe8\x98p~S@\'a\xcdm\xc9\xbeS@-9\xca<\x97\xecS@\xebi>\x044\xe3S@\xa1\xc3\x07\xb8\xd7\xdaS@04C\xe9J\xd1S@\x83\xc9\xa0\t\xe8\xd0S@w\xc1j\xba\x86\xceS@\xba4_\t)\xa7S@\x8f_\xeal\xf7\xecS@\xb1n~\xf1\xd6\xd8S@\xd0F>s\x98\xbeS@\x8fN\x82\x1d)\xd3S@\xdd\xc6\xe6\xa8\x9c\xbcS@Yw\x94\xfe\xd5\x85S@\xf4\x81\xc9\x0cl\x82S@Nd\x15+\xfe\xc6S@\xe8\xb8\x94\xf4\x9f\xceS@\xeaSl9u\xc5S@\x9b5\xf6\xb2UuS@\xd5\x00\xdc\xb4\x8b\x97S@\x14\xa17?l\xe3S@\xa1\x0f\xe0?\x81\xdeS@\xf3\xb6\x1c\xad%\xe6S@\x80\xa3\x88\xf12\xd4S@\x84\x87\xba\xe3\x10\xf0S@\x8b|\xd5\xe0 \xd3S@\xd7\x02Iz>\xceS@4X\xea\xb0\xda\xc3S@\x05\xbe\xb5\r\xea\xd6S@N\xa2d\x7f\xca\xaaS@j\xd2\xc0\xffz\xc4S@\xcc\xab\x11WB~S@\xbdwd\xcf\xe2\x85S@\xe4P\xe8n\xf8\xa3S@\x8b~1\x06\xce\xcfS@\n\x85\n\xaf\xd7\xe3S@\xca.\xed\xe6\xa6\xe3S@\t\xf5\xf5\xb8 \xd8S@\xb6\xd2J_\xaa\x13T@$vc\x1b\xfe\xe7S@\xbf\xf5-\xcd\xed\xdaS@s A\x1d\xd9\xd9S@sF\xb3\xa7\xae\xc2S@\xf5u\x9dy\xb1\xfbS@\xde\x10\x81\xda\xf4\xa8S@0\xe6\x99\xe1p\x9cS@\x0f\\\x04\xa4\xe7\xc3S@\r\xdf\xb0x\xb1\xc4S@~\x1f\xc5\xad\x8b\xaaS@\x0f\xcd\xdf\x80Q\xe3S@\x05M\x01\xf0\x1b\xdbS@\xf9`rq\xb4\xd0S@5\xe5!\xd4\xee\xc2S@\'\x8a0\xd2h\xa0S@\xed\xc00\xb9\xb8\xe5S@d\x0c\xbdG\x91\xb8S@]\xa7\xac\xf8J\xd5S@yCck\x95\xebS@\xf1\xf8.\xceI\xd7S@\xc24[\xec\x83\xa1S@T\xb5\x9c[E\x8eS@\x92\xb9\xef\x15k\xf3S@\xe9\\RkI\xceS@}35V\xc1\xe5S@_\x04\xf8(\xf2\xd8S@:\xb0\x80\x8fY\x85S@.\x13X.u\x85S@`\xd6\xdf%\xa2\xe3S@\x8f\xa3\xb4\x92^\xa6S@_\xdc\xa3-T\xa6S@\x93\xb5>K\xc1\xc6S@]P\x0e\x04p\xe5S@\xc5E\x06$\xd5\xf0S@\x15M\xcb\x81\xc2\xe5S@\xa8K)\x8b\x12\xaaS@3\xde\xf1\x99\xc9\xcfS@VHj#\xed\xa7S@\xa0\x11\xca\xd6\xe2\xa7S@\xb9\x92\x99s\xe8xS@MLp\xcf&\xe8S@L\x9e_\xd5\xcf\x87S@\x81\xfcG/X\xafS@\xffN+\xf0\x15\xc3S@\x02yk\xb4\xdb\xcdS@\x1bl\xea\xcb\x1e\xceS@\xed^\x1c\xd5\x8e\xb7S@eD\x0c\xccq\xb2S@CV\x16\x8b\xf6\xc3S@\xda\xaa?x\x82\xe5S@\nz&\x1e\x96mS@\x95\xc7d\xee\x00\xa4S@D\xce\xe0\xab\xfc\xa5S@\xb2\xce\x9d\x89h\xd5S@\x13\x0cSV\xdb\xf1S@\xbc0\x16\x0c\xe8\x8bS@[\xdd\x07ZY\xf1S@7\xb3\xab\xb2;\xb5S@zG{\xba\xcb\x8bS@g\x15\xa9<\x14\x9cS@b\x82\xddU\xcc\xe4S@\xdb\x99^H&\xdcS@\xa9\xc2<\xa2\xe2uS@7\x80\xb17\xc8\xdeS@\x91\xf2W}\xb0\xe3S@C\xe6\x9e\xf9v\xe7S@l\xc4 y\x03\xe5S@\xc2<\x90\xb0\x8c\x03T@\xa3\x86\x1d\xaa\x94\xc2S@s?]\xda\xd2\xa6S@\x8d\xac\xb1;\xf6\xd5S@\xb7\xbai\x07y\xd3S@\xec\xd0\x14\x94?\xe7S@M%\x84\xaaM\xdeS@\xa4\x055\x91\x9b\xb2S@\xf4\x80[\x97F\xedS@\x99\xac\xab\x86\x1f\xd1S@s\x0c\xc1-?\xcbS@\x00\xe7\xd1\xa3\x91\xf2S@\\\xef\x05\x01\xe3\xa6S@Fgc\xecf\xc6S@\xed\x88\xea\xc1\xb7\xd0S@KZ\xd2\xf4\x87\xd4S@v\xef\xa2\xbd\x0e\xebS@4R\xedA\x90\xa8S@I\x8e\xe3\x85\xd1\x9cS@\x07*\xce\xf4&\xc6S@J\x1e"^\x1b\xf1S@\xd0{\xe8\xc8\xbf\xe2S@6U\xb8\xa7\xc0\xadS@.jv\xa8K\x97S@\x97\xc3\xb0\xda\xa2\xa2S@\xf4\x02\xba\x8a\xb9\xadS@=\x05\xe33\x92\xa5S@\xc6\'AP\xbe\xc5S@L\xcd\x81j#\xc5S@Z\x91\x12OQ\xe6S@l\xf2\xdb\x919\xb3S@\xd0}\xe2\xd2\t\xb9S@\x0c\x93\xbe\xbe\x98\xe3S@\xcdNS\x0f\xfexS@\xde\xc6\x94\xe2\x94\xd0S@$g\xb0\xab^\xcfS@2*\x02o<\xb6S@*m\xfe\x8b\xc2\xb1S@\xc5\x1dw\\=\xb3S@T\x8a\xbc\x97\x18\xd0S@\xec<V\xd1\xf9\xd6S@\x11M\x9aA\x05\xa9S@)\x1eU\x11[\xedS@\xa8\xbe\xf2\x9b3\xafS@\x8eu\xc87\xfa\xc8S@\x99P\xba\x1bA\x8fS@\x9a\xbe9\n\xd0\xd6S@D\x99\xf1D\x92\xe3S@\x0bF\x7fY\x89\xe4S@\xd4\x8fm\x0f\xcd\x91S@\x7fat\x98\x16\xf3S@\xc5E\x9e[\xa4\x05T@*fa\x97\x1b\xdeS@\x17`1\xfe\xc9\xf1S@\x96\xe5\xe9|j\x02T@\x0c\xf32ZR\xf3S@(szl4\xc9S@9\x8cu;\xd6\xc5S@E\xf2\xfe\xc1\xfe\xcdS@\x9d\xb4F\x8d\x1d\xceS@\xe1cP\xc87\xe6S@C\rU?\xd3\xccS@\xb1-\xbf\x1d;\xe3S@\'\xd0\xad\xa7\xd2\xc0S@LC\x88@\x98\xb3S@\x90L\xc5\x1bP\xc2S@\x1e%\x9f\xb3\x03\xdfS@W\xc0\xa8sP\xe4S@\xc3p\x1c\x1a\x0c\xcdS@qo\xfa\x92\xad\xd5S@\x86\x04W\xa2\xfd\x83S@[H\xe2=\x0e\xe0S@Md\x90\xfd\x98\xdaS@g\xe8;&\x0c\tT@\xaf1\xd5\xff\xa6\xe2S@\x04\xc9\x80\xfa\x86\xe4S@\x8f\xd0\xda\xea\x8d\xbaS@\xe53]"\xfd\xaeS@OB-!c\x05T@5\xfa[\x84\xb2\xc7S@EG\x8e\xc1\xaf\xceS@)u\xbbO\xc7\xa1S@\x9f\x0c("\xa0\xf1S@\x07\xb1W\xdb\xbe\xf1S@KG\xd4\xcd\xc2\xc7S@\x05\xe1"\xd3\xd4\xd0S@gg\xa4\x17\x9e\x8eS@=\xf5\xec\xb7\xfa\xc0S@\x9c\xbe\xe4\xa5\xe2\nT@\xc9\xdf\xbe\x18f\xdeS@~\xfa\xb7\xe2\xd7\xe4S@\xffP\xd3|r\xe8S@\xa4\x1bz\xf3\xf1\xd5S@=\xed\x02TE\xeeS@\x9d~\xaeFo\xc2S@\x84\x8c\xfd\x1e\xae\xcdS@\x85\xa2\xc6?]\x87S@\x07\x98to\x8b\xe9S@Z\x84\xf7\xc2\x15\xcaS@\x9c\x17\xfe\xc7\xf1\xdfS@O\x8d\xbb\x15\x07\xa2S@U\xf8]\xa8\x0c\xe6S@\x98a\xb3\x02\x04\xf1S@\xcce\x03\r\xb4\xecS@\xdc\x9d.i\r\x87S@+c\xa04\xf1\x9dS@\xfd\xb6\xab\xe2\xef\xcdS@\x08Y\xb4z\xef\xf2S@A\xa0\xef\xc5\xd6\xe4S@\xb7\xb9\xb0h7\xd5S@\xc9\x0b\xba!\x1a\xd5S@k\tx\xe8\xf6\xd9S@\xe6T\x9a\xbe\x8d\xc5S@x\xab\x813\x1b\xd1S@3f\x0cO\xb4\xe4S@\xb6\xbf\xcc(\xcc\xaaS@Z\x80\xf0!\x9e\xaaS@\xc3\x9dT@\x1c\xa2S@\xa1@\xcd<d\xcdS@\x9d\x93p\xe59\x87S@\xe3\xc9\x03\xa4Z\xcaS@A=\x8e}P\xcaS@\x13\x80\xf7d\x91tS@J\xf2\x02\xa2u\xaaS@\xa97B\xd0\x8a\xd5S@\xe0[\xb1\xb9\xf9\xe3S@]\xc9C9)\xe6S@\x84\x07+\xb5,\xacS@\x06?\x96a8\x84S@\xfee6\x0e,\xa2S@<\x84Gww\xe3S@?\x0f\xcc\x01\x1e\xd4S@t;\x93\xcf\xdf\xe7S@iaA\xb4\x8f\xcaS@#a\xfe\xf56\x9cS@\xb3U\x07\x02.\xc2S@\x9d4\x1f\x87\xb7\xe5S@\xce\xf5H\x1f\xb3\xdcS@H\x9f\xe7H\xeb\xa2S@u\n\xba4\xa5\xc7S@\x01f\xe4\x92$\xe3S@\xad!n\x00l\xf5S@%\xb9HcgiS@\xe1~r|\xec\xf3S@<\xfa\x82^\x96\x05T@G\xbd\x04-4\xd5S@\x87\x80\x150\xf1\xd2S@\xe8\x0c\x14\xe6\x83\xe4S@\xc9@\xc8\x08\xe4\xf2S@\xe1\xa4!\xcc`\xf0S@)i\xd0&\xab\xbbS@\xa4-\xba6\x9a\x8fS@%\x8a?\xa3"\xd6S@\x90\x90\xfe\xe0\xc3\x8eS@\xd7<\xf4`\x12\xe8S@c\t\xf9\x87\xe2\xeeS@\xa7\x91#\xeda\xf5S@#\x10a\x9cu\x8fS@\xf74^\xd0W\xa5S@\x99FZR\xf9\xf3S@9\xc6\t\xd7\xea\xe2S@I\xe3m\xfe\x08\xe5S@pv\xef\x11N\xccS@cG\x9el\xf1\xacS@\xd1\xf0\xc2\xfd`\xdbS@,\xeeP\xb4\xb2\xe4S@\x98\x83\xcd\xb1\x9a\xbeS@\xb5\x11\xe7\xddR\xa3S@I\xc5\xd7$K\xccS@\xcbf\x00t\xb9\xcaS@\x83\xb1\xf6\xa6a\xcfS@-3\xc8L\xa7\xeeS@r\xc6v\'\xe6\xf3S@\x92\x04W\xf2\x83\xe3S@\x12\xcc\xaa\x06\x94\xa1S@\x7f+\xd7\xb3_\x85S@\xb5\x99\xbd\xb3M\xeaS@cU\xe0\xcf\xf0\xacS@\x0c\xd6)\xe7\xe1\xe1S@b\t\xb2\x91\n\xe2S@\x92\xa2\x05\xef\xc5\xd3S@\x17\xee\x16\xca\x99\xafS@t\xca\x93\xa8&\xc0S@{(\xfa\xb7\xad\xa5S@\xd3<\x9a\x1d\xf7\xefS@\xb1v8vn\xe4S@.\xe3\xef\x1c\xd5\xc8S@ \x1b\x04\xf4\x9a\x80S@}<*\x8eu\xb7S@\xf4\x9f\x98\x9c(\xcbS@eb\xb7\x9d\xd2\xcfS@\x15\xa8\xec\xe1~\xafS@\x07\x9a@\xe4\x8f\x07T@\xf9\x91g\x8e\xea\xe5S@\x940\xdc|w\xdcS@\xd8\xc8\xda\xb5\xe4\xefS@\xab/V\x10\x0e\xbdS@\xe2\x08mlW\xc0S@\xfaE\xb8\xdcl\xccS@j|\x92\xc8\x15\xe4S@H\x85\x93qI\xcfS@\xdc\xffL\x1b\xfb\xc8S@D\x81\xd7\x91\xc7\xc8S@\x7f\xa8\xc3L\xa2\xd1S@M\xed\x80\xcf^\xccS@\xd0\xc5\xad\x97\xd7\xbcS@Y*s\xb8F\xdeS@\x89^\xf2Z\x94\xe5S@\x81\x8a|#\x9d\xd0S@\xc8n\xe8A@\xe6S@\x03\x17\xc20\xf0\xa2S@:y\xc4\xb6\xf6\xc8S@w*\xc9\xf4\x91\xadS@\x12Z\x10\xbc^\xaeS@\x1b\t=\xb5\x0f\xe8S@\x87\xd6x\x85\xe8\xcaS@\xb1\xdb\xc1\xdc\x8c\xeeS@L6?4\xab\xadS@OByy8\xcdS@\xea\\W\xf3J\xa1S@\xa0n\r\x94z\xccS@\xc7z\xd2\xc9\x15\xe8S@O\x8b\x1c\xe2\xce\xc8S@\xb4\x10\xc8,"\xbdS@<\\y\xe8\xbb\xb7S@\n\xa3\x9d\x01r\xf4S@]%\xe0\xb0e\xccS@d\xf7\n\xcf<\xefS@\x17m4\xbc\xf4\xcaS@b\x11\xa4;\x82\xeeS@f\xd8.\xdb\x95\xcfS@\xa56\xf1E\x14\x14T@\x12=\x95\x91\x03\xc9S@Y&)\x96\xd3\xb4S@\xd36\xa2`\xc3\xadS@\xdd\xf2\xdcib\xe3S@\x04\xdf`|\xb6\x90S@H\x96\xcd\xc3\x8a\xc9S@\xb2\x81j~?\xdbS@*\x07\x10\x8c>\xb3S@\xd5\xbcv\xbbM\xf5S@\xc8&\xb2\\c\xcbS@w9\xe8|\t\xd2S@\x1b\xe6\x02\xdax\xd2S@~\xa8\xf1\xaeO\x86S@\x89\xa5\x11\xe6w\xe3S@Pz\xa6f\xb2\xdcS@v\xbfJ\xfbM\xd4S@\x197\xba\xa7\x1f\x8aS@6^O\xc1t\xb3S@\x141\x08|=\xf1S@U\xce\xb4\xe6\xdf\xf5S@\n\xe8z\x05#\x86S@\xc5\xce\xe5\xbb\xc0\x93S@\xe2\x1e\xa7<b\x94S@\xd28t\xef\xa0\xa0S@P\x1c\xd5\xce@\xe5S@\xac\xb8\x80\x96r\xf3S@\xb5\x12\x18,i\xd2S@\xaaz\xbdio\xa3S@\xfaR\xfby\xd3\xcbS@\xe1\xed\x06i9\x86S@M\xf2\x8b\xac\x1e\xd8S@w`BXM\xe3S@\xc4\xde\x7f\x8c\x0b\xccS@\xde\xba\x88\xb4\xbf\xb3S@L?`\xa4C\xe2S@\xd8\x980\x164\xcbS@f\x1d\xc7\xc2\xdb\xc9S@\x04C:-\x18\xcdS@x\x8b\xb2k\xe0\xb2S@\'\xda\xd2rg\xc3S@Wc\t\xe9E\xe3S@C\xda>\xd0\xbb\xcaS@\xa5\x96\xe1Ta\xccS@\xae\xf0\xd8\x8bT\xa4S@\x17\xe3n\xefN\xdaS@\x85\xfe\x833F\xb3S@\x1b)\xa6\x07z\xe5S@\xf9}\xe0\xc7\xc1\x07T@\xf7\xab\x08\xael\xeeS@0\xb3\x17\x1d\x92\xcfS@\xf0\xa9G\x9cT\xcbS@\xba\x0b\xa0\x91y\xf4S@\xe5\x12\xc9\x03\xf9\xccS@\x07Yt\x0f\x8c\xdaS@\x9d\xbe~\x05~\xcbS@\x1d\x8e\xc7h\xe6\xd3S@,\x08\xb8\xf6\xf2yS@Vv\xe2\xa2\x16\xcaS@1\xb5\xfc\xcf\xf9\xd9S@N\x93\xc1(\'\xd3S@(FfV\t\xe5S@+>\x85-\x15\xbdS@\x88\x86"|\xb8\xd3S@\x9b\xe1\xf1|\xde\xf4S@\x83\xc4\x9b\x91\xe5jS@4\x88\x06Dx\xe2S@,\xae\xd7,m\xe2S@\xb7\xc6\x10h\x1f\xd2S@\xc7\x8a+s*\xd2S@\xa6V\'\xb8\x82\xd2S@\xc9M!Z\xb3\xccS@\xf9Z\xbb\xe6\xad\xcbS@\xf5d\xe3\xfcS\xc3S@o\xc7\xf6S\x0b\xbdS@@9\xa6\xa2\xe4\xf1S@\xea\x89\x8f\xa4\x1c\xf4S@\xff!\xe3\'\x1b}S@\xeb\xa3w\xc1\xca\xd2S@M\xbd\x9cY\x1a\xd3S@\x9b\xd6Z9\xb0\xb3S@\xb0\xa1\x87\xb6\xe9\xe4S@\xa5E\x15\x1d\xdc\xe3S@\x98*\xb0\xd6\x86vS@>\x1b<\xec\xda\xb5S@\xec8\x06\xc6G\xa3S@\xe0-_\x9a\xa5\xeaS@h\xb0\xda\xf1\x9b\xeaS@\xaa\xce*mm\x93S@\xc26\xaf)u\xe4S@\xb6j\x02\xf7-\x85S@\xb5f\xbe\x86w\xeeS@\xb5\xdcRM\x88\xdeS@=j\xc4\x9f\xb6\xeaS@+M\x1fGm\x91S@\x8eFm<\xc9lS@\xb8A\xb3\xa7q\xccS@.$\x91Yp\x98S@\xfdET\xf9\xc4\xb4S@\xe4Q\xdf>\x97\xb7S@0\xfb7\xa6\xb0\x87S@\x12X%\x05\xcf\xb0S@p\xa5\xbd\xbf5\xdfS@\xf9?\xec%q\xccS@L\xdeS\xbc\xa0\x07T@\x91\xf4\xf1\x03\x99\xa1S@\xb7\x1c\xc0\xcc9\xdaS@]\xb1*s{\xd3S@e\xf6\x04^a\xc9S@Vu\xc5\x10\xfc\xd8S@\xc4~q\x14p\xadS@\xc5\xeb\xa2\xa3+\xd7S@\xe8s\x9e\xba\x8d\xe3S@C\xf80ip\x88S@.#7\xe5\x1c\xe1S@x>2\xec-\xcfS@\xe9(\x85\xea\xe6\x97S@8\xc5\xd4\xed\x19\x99S@\xd1\xf0.\xee\x1b\xd5S@ph\t\x9f\xcd\x83S@\x01i\x1e\xa1\xd5\xd5S@\xf2\xfdg\x10y\x7fS@\xb2\x9d\xc5F\xc9sS@T\xe2\xea\xe4\xcf\x88S@\x97\xc4RA\xadrS@\x82\x0fu\xab\xfb\xb3S@\x027\x15\xc6\x89\xe3S@\x9a\xd5\x81)\xab\xefS@0\x94O|\x8e\xe9S@\xbc\xb1\xf7:\xa7\xdaS@\xe4\xf4\xfe5o\xc0S@Y\x9e&\xb6\x0c\x85S@\xac\xac\x8d\x9dH\x82S@\xdb/\xe3Z\x84\xc4S@\xf3~\xc6\xbd/\xeaS@\xb2\xd55\x98\xd2yS@:\\\xdf\xf9=\xd5S@y\xa4\xd7j5\xe3S@~ d\x88J\xdaS@\xa5\x1a\x1a\xc0\x85\xf3S@\xfe C\xe5\xbc\xecS@\xf6\xdf?\xd8\xec\xcfS@\xcac\x04R\x00\xf2S@>;\x12:(\xe4S@u\xf9S4\xa0\xd1S@\'\n\xe4\x93J\xd2S@\x9d\xc5\xedsh\xa1S@\x89\x94QG\xa6\x97S@My\x8c\xbf\x88qS@\xdc\x0f\x7f\x8b\xaa\xeaS@\xa5\x7f3\x86n\xc5S@\x81\x11\xe0\x9f\xc7\xc5S@\xdf\xde\x00\xdc\x1b\xd5S@Z\xd7rJ\xf5\xe1S@\xc0c_x\x86\xf0S@*\xce\xe1\xf6\xb6\xbeS@\x000\xb0m^\xd4S@D;V\xc3\x0emS@\xadq\x80\xfbP\xc1S@\xa8\xd5\\f\x1a\xafS@\xb0\xd1\x8c,\xe4\x81S@\xd9\x08\xb1\xf6\x15\x9bS@\x81o\xa2.9\xbaS@(\x0eT1\x9d\xb9S@\x1f\x8b\xc5\xa3s\xf5S@\'\x18\xa0\xc7\xa4\xc0S@\xcfkz\xe58\xbbS@"`\xfe\xbd\xee\xdeS@K\x13u+\xe3\xdfS@\xd75\x1f\xa0h\xdbS@\xda\x1c\x1c\xd3\x8a\xb8S@\xc974\x1ds\xd2S@gO\xbb\x08$\xf6S@\xdc\xa8\x12\xa8u\xd4S@Y\xe9X67\xe9S@\x1a\x8d\xf7d\xfc\xefS@\xb5(\x1d\x11\xe1\xdcS@\x069jZv\xaaS@\x91\xa1\xd9m\xb6\xd7S@1\xf2\xc6\xf9\xfd\xeeS@\xdd\xef\xe2i\x88\xe9S@3\xd3\'y%\xc9S@\x89\xf2n\xf3Q\xd2S@\x19\x9d\x06M \xd6S@\xeb\xd3q~\xb1\xeeS@K6\x06n\xc6\xd9S@r\x1a\xf1\xc3\xab\xecS@fM\x0b\xdep\xa8S@=\xc5&\xaf\x82\xd1S@\x8e~4|;\xabS@\x90\xb7_\x1a.\xb1S@H\x9d\xda b\xcbS@\xc1\xe6oz\x1a\xddS@f\xccu/\xbb\xa8S@bY\xd3\t\xeb\xebS@\xcb\xc0%10\xdaS@\x90\x10k\xf2\x9b\x86S@D\x017\xa84\x8eS@\xbd\x12C69\xcbS@\xd0j\x87\xe3\x14\xe3S@\xb2\x9f\x10\xeeI\xecS@\xe3\x9b\x19\xc8\xfa\xbbS@\xe6\xe5\x16"\xd5\xf1S@\xeb\xb8\x7f\xf9\xeb\xd7S@\xd5\x05\x1a\x8b\xea\xb7S@\x9d;\x07\xe9\xd2\xc0S@r\xe4\xb2\xb9\x0cvS@\x16\x9f\x8a\xac\x9a\xd8S@\x15\xa9\xa9\xbe9\xd7S@\xab\x10\x1c\xafJ\xd0S@7T6\x8d+zS@K\x1dX\\u\xc2S@O\xa0E\xed\xb3\xb2S@\x82,\xff\x88\x8e\x9cS@e\x1f\xcfg\x91\x06T@\xb4R\x82$\xaf\xc1S@n\xe1\xfbq+\xddS@\x9c\xd5\xf9\xf7"\x81S@\x04\x1e\x89T5\xe9S@H\xee\x13\xa5\xef\xb2S@A\xc3\x93\xce\xa5\xe2S@\xffog\xfa\x1a\xb1S@\xdf\xa5\xf5\xef\xf0\xb8S@\xe1\xd30\x0f\xbd\x85S@\xdcY\xf0E\xf7tS@\x99o\xb7\nO\xc3S@\x88\xc3\x8b\x827\xe1S@\xe7\xfd&\xe0\x82\x9bS@\xd7\xa1\xba\xe1z\xeeS@\xd7#++\xee\x8eS@\xb1\xaf\xb0\x9f\x8f\xc0S@\x17\x9c`\xb5\xa6\xd3S@\xad\xb5\x1f\x1c\xfd\xc2S@1\\\x0fh^\xe0S@\xadK\x12\x1a\xe8\xe9S@b\x07\xdd\x88\\\xbdS@\xba\x00\xc7\xf0[\xc7S@\x1d\xed\xc9\x8bX\xc5S@\xfc\xb6\xc9\xd3\x9c\xefS@\x9d\xa9\xe9dr\xb9S@Q"Y\xbdi\xd0S@\x85\x13\xd35c\xc9S@\xb0\x85/\xf1\xdf\x85S@%\x9b.%\x9f\xa4S@\xfd\xb0\x97\x85*\x81S@e>\x17\xb4\xa3\xd3S@c\xe2\'-\x04\xa4S@\xa4r\xe6\xf6\x95\xcaS@\xba\xa9(kF\xbeS@\x97\x91\x12\x0e\xeb\xbcS@\xe0\x86\xbe\xb0\xb7\xc6S@\xab~\xa6\x15\xe1kS@\xf2G\xa0\xc8\x8d\xdaS@l3\x80\xc0\xa4\xebS@\x1c\xfb\xdf!\xa1\xdbS@K\x7f\x14\x15\x13\xc8S@\x84\x07\xde\xd0\xa2\x82S@\x00\x1f\xa6\x93\xda\x90S@Ot\x7f\xee\r\xeaS@\xea"X{\x0e\xb8S@\xf1\x12\xaa\xbd\x14\x82S@\xebP{ #\x82S@\xca.\xee\x95;\x05T@B\xd6\xf54\x7f\x7fS@t3\x13\x0b\x98\xbdS@L\xed\xf2\x86\x86\xb0S@I \xd2\'O\xf3S@\x18#\x12\xdb~\xaeS@I\xf6\xca1D\xc0S@\x15\xf4k\x98,\xa8S@?\x9c\x91\x01\xf3zS@\x11\xf2\xcb\xc0\x90\xbbS@\xeb)%\xc9\xcc\xb9S@$\x16\\\x8e\xf2\x8fS@\xe1\x94cZ\xd2\xbcS@\x97:v\xa2\x86\xa7S@&\xb1\xa8\xf2\xc0\xb7S@\xb8\x08\x15\xc7h\x1bT@\xaa\x90\x8a\xf4\xc6\xb7S@\xd1\xa7\xe1d\x92\xb3S@\x87\x85\x0f\x85\x9c\xd7S@e\x92*\x00\x8d\x80S@\x16\x13\xfbO2\x1bT@\xb0\xa87\xf3\x1b\xadS@yy\x9d\xcc\xa7\xb9S@\x88\x02d-u\x82S@\x04N\x9c5\r\x1bT@=I\x04\xcb\xf8\xa8S@1\x8c>\xb4E\xe2S@\x1e\xc4#\x1d\r{S@\x98\xa4\x15\xc5\x8c\xb7S@\x89\xeb\xebcR\xbaS@\xa1)\xc0\x7f\x7f\xbdS@}\xfe\x19\r&\x1cT@A:\x90\'%\xc2S@U\xf5\x96\xad\xac\xd2S@k9\xdf_4\x9cS@\xec[\xe9m_\xb7S@\xb3\x95X\x84\xaa\x86S@yq\x02t\xcf\xaaS@>h)\xdbk\x9aS@\x99\x14\xa9(\xba\xd5S@\x18[\x8f\xbf\xb0\xabS@\xa405\xd9\xd9\xdaS@\xceC?\xf9=\xc3S@g[X\xeb\xcd\xb6S@\xdf\xab\x8a\xcc\xa7\xc3S@\x15\xae\x9cx\xa4\x93S@c\t\x14\xe4\x02\xbfS@Oc\xed6\xae\xc1S@\xf0\x95\x91\xfag\xa8S@X9\xa8:\xe0\x86S@\x94\xe7^c6\xc4S@\xea\xdf\xd3\xd9\xcc\x80S@\x90\x8aXD4\xb3S@\x89H\xad\xb8\xa6\xb9S@\xdcD\x8f7\x97\xe8S@+\xb4\x19&0\xbbS@e\xd4\x19H\xf6\xa7S@\xb0\xd0\xf6\xf0\x8c\xa3S@g\xe8C\xe5n\xe2S@\x80\x13\x13\xce\x0f\xd4S@&\xe4{Z\xd0\xb6S@F\xff\x1e\x9aP\xadS@A\xfe\xd6\xaa@\xc3S@\xf9\x8cqY\xdc\xb2S@C\\^\x9d\xb1\x90S@\x98R\x9e0\xb8\xc0S@\x1a.V\xc5A\xc5S@\xae\xed\xb8\x1f\xde\xc0S@-.\x84\xd5f\xb6S@\x13(\x95 \xff\xc0S@\x12/\x80\xa6d\xc5S@*\xbd\xac?\xdf\xc2S@_\xee\x18\x00\xde\xb0S@\x9b^\\x\x97\xaaS@Pg\x00g\x9a\xacS@(\x90\xc7\x8c\x9c\xc0S@\xbe]\xff"\xef\xc2S@\xda\x06|\x08\xc7\x80S@\x1c\xf7\xacG\xb2\xabS@\xb9\xe1\xf9\xc1\xa3\xb8S@La(\x1c\xff\xd2S@\xf6N\x07\xb4k\xc5S@Z\x0co\x94\xc8\xc3S@\xe1\'\x9d\xcb\x91\x97S@\x06g\xacU3\xc4S@\xf1\tY\xbf?\xb5S@\xc5\x96\xd8=\x85\xcaS@\x90\xdbi\xe3\t\x9eS@\xa0\x11\xd3\x07\xc4\xcbS@\xcf\xe8\xe34\xac|S@J\x82\xfbw\xf2\xb4S@,\xfcH)\xae\xb0S@\x15\xd7\xa7\x8f\x02\xaaS@\xf0\x05\xb8\xf9\xcd\xc6S@\x1e\xf5)\x93:\xb5S@\xf2\x9a\x11?\x00\x1bT@\n\x0f\xfc\x93\x86\xccS@\xa0\xc5>c\xac\xccS@3\xb2@p\x12\xc5S@\x91\xa6J\x03\xf8\xabS@O1\x89\xe0&\x98S@\xff\x9f6\xd8\xc3nS@7\x0e#\x7fp\x86S@\xd1p\x1a]\xd6\xc5S@n*\x08\x17\x1f\xc7S@a\'#\xdd\x97\xa1S@\xd8\x88W\xaa\x95\xd1S@\x90^\x92\xf1O\x82S@U\x0f\x05F\xbe\xb9S@G\x9b\x9c\xdb\x00\xffS@\x90\xc0\xe5\x9f\xa9\xb9S@\x98\xa8\x1cB\xdc\xc7S@@u:91\xc6S@h\xb8 \xf7\x80{S@Lc|\xab*\xcaS@\x95\xfcBl\x9f\xd3S@\x19\x1d\xa99\xfbkS@\xe97\x1a\x9bP\xcaS@fK\xefwd\xc6S@\r\xcc\x10|\x01\x94S@\x9cd+\x8av\xc7S@\xf8\xf8:\xd3-\xcfS@\x8c\xffs\xf6\x88\x85S@o\xe5\x98\xbd\xaa\xbbS@\x10"Y\xc0\x15\xc8S@`\xb3\x06\xe5\x1c\xeaS@KZ\x85\xe8\xf7\xcaS@\xd4\xd7C\x01\x04\xc8S@47\xe5\x036\xc8S@k;\xc7[\xe6\x87S@\xe7\xd1\x0b\xbf"\x05T@\x9f\xd9JF\xfe\xc8S@\x95\x12\xfa\xda\x8b\xd0S@\xfd/\xe2\xb8\x15\xd0S@\xe1]\xbd\xcd\x07\xbdS@\xecE\x81V\xc8\xc8S@\x19\xd5@y\xff\xa3S@\xd1M\xb5*\xfb\xc8S@?\xddD\x19&\xcbS@3\xfd\x88\x07O\xfeS@F\xe5\xd5\x05\x91\xc9S@\xc3\x9f\xcd\x16\xeb\xcaS@n\xff\x86\x05H\xc9S@\x83\xf8\xeaox\xb3S@\x96\x8f\xe0{\x10\xb3S@\x02\x8a\n/\xc3\xb3S@\xbb\xf7\x0c2n\xcbS@LE\xab\x97\xd8\xc9S@\xfe;\xd0x\xde\xd3S@\xb0p\xf7\x02\xf6\xb5S@\xafF\xa9%L\xcbS@\xb9\x92Q\xb2w\xcbS@L\x87\xfa(\x12\xaeS@C\xfe\xbd\x8d3\xd2S@\xc0T\t\'\xb1\xcbS@P\x1a\x8d\xe5\x13\xccS@\xc3\xf3\xa9\x93[\xcbS@i4\xe1^\xb8\xcbS@X\xdd\xc4!\x16\xccS@y.\xadDE\xfeS@\x9d\x8a\xee\xdb\xe7\xb2S@R\xfe\xa2?\xb2\xcaS@\xd9\xa3\x95\x06\x87\xb7S@\xc7\xf4\xc9\x82\x04\xd4S@\xc7)\xf8\xee\xf0\xd2S@\x98\xe7\xb33\x01\xccS@^\xf3\xd5\xfcf\xcbS@`\xc7\x92_\x1c\x83S@\x1f\xdd\xadI\xe8\x8cS@\xf5\xbe(e\x0f\xd4S@\xd4\xa5\xa8o0\xd3S@\xbd\xe7\x12\xee[\xcbS@_\x90\xd82\xe5\xb7S@\xe4\x1f\'\'\xad\xb7S@\xa8\xc1\xd0\xb7f\xccS@\x19]\x9e\xb4\x8e\xcbS@\x97\xb2E\xa3_\xd4S@\x1f\xa0\xdc*\xf5\x8cS@\xfauT1t\xb7S@H\xfb\xa5e>\xceS@\x10{\xd8PF\xceS@X0\x07\xf5\x94\xb6S@\x80b\xf97\x97\x80S@\xb4\x99\xaf\xaf\r\xeaS@\xec\x08^\xc2V\xcfS@8\x8d\xcc=o\x87S@<\x04\n\x0e&\xd4S@)\'\xfb\xeed\xcdS@]\xeb\x10\x03j\xd5S@mo\xce\x19Q\xbeS@;\xc3$\'\x85\xd5S@i\xcb\xee\x99\x0e\xeaS@M\xa1\xb1\xa3\xae\xceS@\xc2G\x03\xac\x06\xcdS@\xb5D\x98\xde\xc5\xd4S@p\x7f\xa7\x9d\x1a\xd5S@\t_c"\xa6\xcfS@g\x9b\xd9\\\x1e\xceS@=\x84\x00\xc4:\xb6S@:S\x86\x11%\xd5S@\x9d\xee(\x9b\xa8\xcfS@\xcf\x86\x1a\x11\x87\xbbS@(\xbe\xea\xb4\xc1\x83S@\xd4\x8c\xb1m\x08\xc3S@F\x02\xfa\xb8<\xcfS@o\x97\x14\xf5\xba\xbaS@"\xd7\xaa%\xb4\xcaS@U"y\xcdD\xc1S@\x1f\xb5\xd0\xac&\x1dT@V\x81\xaf\x9e\xeb\xbaS@Z\xf9\x00\x7f \xb8S@\x8f\xa3\xcdW\xcd\xd7S@1\xcc"\xbc+\xd0S@\xb2]?d\xec\xebS@]\x04\xd6\xacc\xd6S@\x8a}\xc1\xb0\xca\xcfS@Ze\x1d\xf5\xd4|S@G\xf1\x82\x92\xc5\xcfS@u\x16\x8e\x00\xe0\xc6S@SS\xa6c \xc4S@\x17\x8aw\xc8\xe3\xd6S@F\xc3\x8e\x10Y\xfbS@\xcf\x97\xd9^2\x86S@m\n=\x08\x07\xd5S@niC\x8c\xf2\xc6S@x\x0b\xd3P\xa3}S@\x80\xf1\xd8S\xe2\xc0S@Tl\xaeV\x80\xceS@t"F\xe4\xca\xb8S@\xb0}\xefm\xad\xbcS@*t\xb4\x1c\x9e\xb4S@\x12h\xafa\x17\xd1S@\x9e\x18\xed>n\xc3S@j\x89ds\xe6\xb4S@\'\x9a:\xe5W\xbbS@\x9d\xb4\xf6N\xf6\xbaS@`)\x1b\xfc\x0e\x9cS@)\xa97\xf4\xbc\xd0S@f\xa9\xf0\xb2y\xc1S@t\x03J\x0f\x11\x9cS@K\x9f/\xc5\x8a\xc3S@\xe1\xff\x05\xa6\x92\xbfS@$\xbd:\xc6\xb6\xc1S@_\x81\xad\xb7U\xd2S@\xc5\x99l`\x16\xc8S@\xab\xcaH%*\xc1S@\xe6.\xe7;\xd0\xdaS@C\xe1\x91o\x11\xd9S@~\x907\xbc\xf4\xd4S@\xc501\xe1\xb0\xbbS@\xe5C\xed<\x16\xc5S@\xfd8d\xf2\xda\xd9S@\xcf\xdc\x994.\xd5S@M[\xd3\xc8\x92\xc0S@\xcd\x1a\xdc\xbb\xdb\xbbS@\xbd\xec2[\xa4\x80S@&\xe4\xd5S\x97\x9dS@\xd0\x9d7Q\x1c\xc3S@4]I(\x8b\x9cS@\x08\xa8(y.\xcdS@\x14\xa7z\xa5\x0f\xe5S@6\xa7C\x9d\x11\xc8S@\xbcS\xc0q\xd4\xc3S@\x91\xd1}\xb3\xdc\xd9S@\x8d`\xc6\xe6\xc1\xc4S@<\x1fx&\xac\x80S@\xa1}m0FzS@OX\x0e;t\x9cS@\x0b\xcal\x9f#\xbcS@\xa8U\x86\xa1#\xd1S@\x91\x16Ms\x9f\xb8S@\xf3\x01O\xf3Q\x85S@l.!2\x81\xd2S@\xe5\xd0\x8c\x92\xe7\xd8S@\xd2p\x0brP\xd2S@\xc7\xec\xb5M%\xd2S@ZR~\xc6A\xc8S@\xc75\xe6\x1c\xe9\xd5S@?\xe5\xbe\xbd\xce\xa9S@\xa3\xa2\x06\xc1\xbc\xc8S@\xc2\xbd\xee+i\xc7S@f?&\xb7\xf9\xdaS@\xe7k\x01\x90\xb0\xb8S@\x04\xbb\xa2\x84\x18\xfaS@N\xc8bS\x12\xc7S@\xb2\xa0\x13\x16r\xd2S@\x9c`\xf3\xe0\x8b\xc3S@\xbc\x15U\n\xf8\xb7S@\xd6\x1a\xf6\xfb\x1e\xc3S@\xc7h\xf3\xa1\xd7\xa8S@7BE\xcc\xe7\xc7S@\x85_\xf2\xe1V\xdbS@3*\xd8\x8fM\xd3S@\xe7`o\xf0\xc5\xd2S@\x86?>\\\xf0\xc2S@\xd3(\xd0\xbe\xb5\x9bS@U}\xca\xbb\xd0\xb6S@\xa3t\x02!\xcb\x9eS@\x83YZ\x13\x85vS@F9\xfc\xf9s\xd3S@\xcd\xab\x99\xdd\xe3\xd8S@4\xd9K\xaa\xe6xS@B\x83\x12\xf1\xfa\xc5S@\xed\xdc\xf34#\x9cS@\xa1\xa2\xdb{X\x83S@\x8d&\x1d\x1e\xe1\xccS@\xdc\\\xe1\x9b\xc3\xcaS@\x16\xdf\x9b\xf3j\xd3S@\xd36\xa5U\x92\xd2S@(\xb7\xff\x0e\x11\xcbS@Q\xf4\x02\xb9\r\xaaS@T\r\xc7\x1d\xdc\xd6S@$Fl}\xd1\x8eS@\xc1\x86\xbaWd\x99S@\xc2\xa9Z(6\xd2S@b\xddOV\x0b\xd2S@\xe2\xbaY?\xf2\xcbS@O\xe2\xd3\xbb\x9d\xd1S@\xba\xbe\x1e\x03;\xa9S@\xb2-\xc7\xd0L\xd6S@k\x19\t\xe2-\x80S@%\xe9g\xe5\x1a\xc6S@9\x7f\xfb\xa2K\xccS@\x1f\xef\xd8\xb9+\xc9S@?\xfd\xd6\xc1\xfe\xc5S@:\xef\xf3BG\xc6S@\x04?>}\x94\xd6S@k\xf6\x16@?\xd6S@\xe2\xbe\xe4>\x1d\xd4S@\xc3S\xb2\xf1\xa8\xcbS@w\xb9+X\x02\xc6S@\xa5\xc9\xe7\x8cK\xb7S@\x88vo>\xab\xccS@f\xb2#5]\xedS@\x92\xfb\x12\xf1\x9e{S@M\x8b\xe6C\xe5\xc5S@@\x18Q\x81l\xd6S@H!\xef(l\xd5S@\x10\x87\xa2(K\xd4S@dP\x12Da\xcaS@\xaa\xb7%\xc5m\xd5S@\x0b\x81_\xe5\x8f\xd5S@\r[\xc9\xfd\xdc\xb5S@\x89\xf9\xb3\xd3\x08\xd6S@Z\xb9G\xaal\xe1S@\xcb\xaf\x08\x9eO\xc6S@B^\xdd\xe1\x1f\xc1S@hT\x11\xd9T\xbaS@2[\xef\x7f\xdd\xb7S@^\x8e\xcaZ*\xaaS@\xaab\x81\x08^\xd3S@\xd2\x15VT\xff\xd5S@\xe4\x99\xc5\xb0]\xbaS@\xa3\x1bS\xe0\x17\x9fS@8N\xc4\xc6\xe7\xc9S@\x14\xf2\xc9\xc4J\xf6S@\xfc!\xa0C\xb7\xcfS@!\\\xba\xd23\xc7S@\x87c\x90\x18y\x9cS@\x8f\x0c\x84\xdei\xd6S@.\x14\xd3HV\xb6S@\x11\xc4b\x8a\xff\xc4S@\xb7\x88\x84\xf28\xc7S@p\x97L\x97\xf7\xc5S@I\xa4o\x1d\xee\xadS@\xdeD\x12\xf5M\xc6S@\xc3q\xf8\xcb\xa0\xbaS@\xd9+\xa9\xc8\x11\xd2S@\xa1\xe0\x93\xd4$\xc6S@E\xfa(L4\x10T@p\x854[`\xc6S@\xad\xe7\xa5\xcb\r\x81S@\xc7\x91\xb6NI\x02T@\x8c\xd2\xc2\x90\x15\xdbS@G\xa1\x04\xbe\xcb\x80S@\x8d\x89\x88\x96\x8d\xc6S@\xb7\xf4\x9cT\xc3\xdeS@\xb8O\xad\xae\xb7\xdeS@\xfa,\x1b*\x15\xd1S@\x9aZ\x9f\x92D\x9fS@F\x98\xba\xc7\x91\x9eS@>\x0e\x88\x1dw\xd7S@fH5\x82\x89\xd9S@\x84D\xe4.r\xd7S@FF\x16\xf7$\xc7S@\xc1\xf7\xb7W|\xd0S@\x82\xfeH82\xccS@\xf5gA\x9dk\xc9S@\xa6\x9b\x1b\x98z\x9dS@\xcelyu:\xbbS@Cv\x1d\x90\x1f\xceS@\xe2H\xce\x97-\xddS@\x12W\xc5\x086\xb1S@S{.\x15w\xa8S@\x1f:\xa6\xf2\x81\xa9S@\xb4\'\xfd+^\xd5S@Zr\xfd\x8ci\xd9S@\xda\xdd\xb3;~\xceS@\x86\xc1\xfb"2\xdfS@y\xb0\xfd3M\xdeS@\x88\x1fe.0sS@\xdc\xf4\x9b}b\xaeS@bpi\x86\x95\xc6S@\n\xc7\x10\xd4\xad\xd9S@\xd0\n\xca5\xc5\xf9S@\xa1\x15s\x9d]\xdfS@\xd2\xc8Q\xf9\x95\xd8S@\xaaD\x85\xccX\xbcS@\xa4\xe0\x10: \xbcS@n!\xa9\xd5\x19\xdfS@\x12\x82D\xa7\xdb\xdeS@q\xc7\x84\xa8\x93\xd5S@\xd4v\xb0\xaa\x1e\xd3S@{\xfa\x08;\x8b\x81S@>3o\x19\xac\xa0S@\x9e\xe6\xc2CC}S@\xe3gm\x92\xa9\xaaS@\x1bU\x05\x15\xb3\xe0S@\x9e\xdd\xde\xa8a\xe0S@u\xa0 \x1a\x88\xdaS@\xfd\x9b\xb0v\xd8\xafS@V}\x90\xad\xd1\x9eS@\x08\x87\xd8@O\xd6S@\x8d\x02\x03\x83\x05\xbcS@Y\x9dD\xf8A\xc8S@\x9dI\x15"\xad\xc7S@\xff\x9f\'\xb8S\xdaS@\xb0\x86i?\x0e\xbcS@k\xa9\xee\xa8`\xaaS@B\xf1L\x7f\xc0\x83S@\x05\xfb\xdd\xcb\xff\xc9S@\xf5kA\xca5\xe6S@\xab\x0f\xca`q\xc5S@\xef/\xc8\xa1\xfc\xcdS@\x14\xe9\xb5>\x99\xdfS@3k\x96\xb3\x8d\x86S@q\x11DVV\xc3S@\xc0-\xa7=:\xbcS@G\xa4\xa6\xf0\x07\xcaS@}\xdcMdj\xbaS@\x9c\x02\xa7\xf5Q\xe0S@\x1b\x10\x0cM\\\xdbS@\x85R\xc6\xa8C\xd4S@/y\xb5\x0b\x8f\xa7S@\x82`\x14QK\xcaS@T\xc7$\x93\xc9uS@\x0ckHb\xcf\xcaS@]\xf2X\xe3\xc3\xeaS@1\xa8\xf5\xee~\xe2S@\x99Z\xaf\xc2&\xe0S@\'w\xae\x80F\xd9S@w\x1cX\\\xb6\x80S@\xbd\xa0\'\x14\x8a\xd4S@\x063Kv\xce\xe2S@+\xd2\x18\x83\xe2\xdbS@wF\xd5\x1a\xbb\xdfS@\xcbXF\xb2\x8b\xdfS@\x02I\xe9`[\xd5S@\x11\xd0<d\x06\xe1S@\xcd\x9d\x9e\x89\x14\xe2S@\xbbFv\x95\x81\xd5S@\x81\xaf\x15\xa4\xb5~S@dE\xe9\xeeQ\xcbS@K\x92=\x8c\xc4\xc4S@R-\x1e\x9ax\xdfS@?#:\x1c\xe7\xc6S@\xa3\x01\x90\x0e\t}S@\x0c\x0b\xa0\x9b\xbb\x81S@\x90=\xa2\x9b\xfd\xdfS@q\xfc\x83@\xf4\xbfS@R\xb5\x1a3\x87\xb6S@\xbe\xc1R>\xfe\xd3S@X\xc8\xa3Y\xb7\xd0S@\xa0\x96W\xd0\xf2\xbdS@\xack\xaa\xde\xd0\xd4S@\xb4\xce\xc5\xb1\x94\xaeS@\xb2H\x99\xf4w\x8cS@\xab\xccr\xd07\xddS@\xcc\x18/\x89\x80\xe9S@\x9f:\xc4C\xc1\x9dS@TJ\x1bg[\xc0S@z\x13\xbaK\x1e\xa9S@\xb6\xf7G\xd1l\xcaS@\xbbNd%\x01\xbdS@\xc39yEM\xddS@`\xf3U\xdeQ\xcdS@\xb7\x00kx\xc0\xc6S@\xe3\x9f\x1f6t\xccS@z\xb4\x8a\x07]\xe2S@\x0c\xb2\x0eE\xb7\xbeS@\xbc\x97\xd2\xb8%\xbdS@pz\xae\xc3\x9f\xdcS@I.\x178\xe4\xc0S@\xc5\x9aK0\xec\xe0S@\xd9L^)\x88wS@F\xd5\xa2\x844\xc5S@\xcd\xa9\x84JY\xd8S@KhV\x84\xef\xcdS@\xa0]\xaao\xd2\xe0S@VO\x0bQ\x92\xdcS@\x82g\x14\xef\xd3\xd0S@\xf2\xd4\xd4V/\xc7S@\xad,\xf8\xd3|\xcdS@\xf7\x1a\xd8\x08\xe7\xd7S@\x93d\xd6\xd8:\xa4S@?-\x7f>\xdbjS@\x06spQ\xc1\xd7S@\x14\xacg\xbbS\xc7S@\xb1"\xee\xc5\x93\xe1S@\xa6)\xf8\xad\x81\xd2S@q\r#\xceV\x86S@U\xe4\xe1\xda*\xe2S@\x9b\t\xdcM\\\xd9S@2\xea\xa7\x13\x02uS@\xc4\xc3\xd3,\x9d\x89S@\xee\xad\x10G\xe5wS@\xc5\x8dI~\xe7\xdaS@\xbe}\x86#\xff\xd8S@\xbbT0.\xc3\x9eS@p\x0f<\xe1\x86\xe2S@\xa33\x05~\xbc\xd9S@\xa8")\xdd\xd3\xd8S@H\xfa5$9\xceS@\xddR\xcc\xd0\xdd\xdaS@R0F\x04G\x8eS@\x8f\xa2\x16\x85!\xe6S@>\x9c\xf3\xc3\xa8\xd0S@E:\xfc\x12\xd8\xd8S@4\xa9\x1e\xdb\xed\xd8S@\xb64\x9c\x08\xfb\xcfS@\x85:\xed\xdc$\xc2S@9\xfc\x9c\xbfE\xe6S@\x1a1\x06a\xca\xe4S@\xd4\xc9\x14\xb0\xd2\xe1S@~1\x17[\x0f\xd1S@\x96\x00\xb2t\x1a\xd0S@F\x815\x8e\xa3tS@\xf7\xd6\xae\x88 \x83S@C\xde\xd8\xcf\xa2\xc3S@\xb6\xc2\xfc\x0cJ\xe6S@\x81\x8f\x9a\x8bZ\xd9S@\xbc\x86)\x8d\xba{S@Ino8X\xcfS@.\x8f\xc9&\xec\xd9S@3\xa7\r\x9dV\xe2S@Q\xcd\x9cF\x9d\xdaS@\xfa\xcb\xae\xac\xc2\xaaS@\x10ega\xdd\xd0S@`\x82~\xc0h\xc2S@~`\x08\xebx\xdcS@\xf2\xf3\xe2\x1fU\xd9S@\x9d\xc8\x0f\xbf\xf3\xd9S@\xda\xf5\x8eE\x11\xd1S@\xfd\xc4(t\xce\xd0S@&\xb1\x12\xae\x8a\x8dS@y\x1bp\xc6\xf6\xe6S@%\xac\xc2:\xf3\x8dS@\x12wR\xa4d\xc1S@\x81\xd2Ea9\xd4S@\xba-=\xc7\x9d\x14T@\x8e\x18\xc69(\xc0S@\xbd\x973X&\xc0S@\xe4\xbfoZO\xc2S@.\x086\x94.\xe3S@j\xbdN\xa2\xa6\xdaS@\xbe\xe9\x85\xd2\x0ezS@\xc9\x11\xd0f\xe2\xcbS@\xc3\x01\xb0}>\xdbS@\xd3]\xbc\x1cT\xd1S@\xaetR)]\xd4S@"\xafg\x9e\xf3\xc3S@\xa6\xa01\xa3\xcd\xe3S@\x9a8\xcc\xbb\xc8\xccS@\x1b\xe9\xacu\xc3\xddS@\xef\xaf\x1f\x8f\xf6\xceS@\xbe\xcec]\x06\xe5S@M\xd7 bf\xeeS@R\x8cx\x82\x82\xddS@WoCkN\xe3S@\xa7g\xa9\x87\x1c\xd8S@@\xadk\xdf\xe9\xd4S@\xc5\x896WW\xe3S@J\xf4u\xf7~\xc3S@\x83\x95\xbb\xea\xe4gS@c\xab\xe7FR\xe3S@\xdb)W\x90\x14\xddS@\xeb\xd8\x95\x87\x82\xd2S@\xd9:\x96\xd6\r\xcaS@Q8PuY\xdeS@\xcbB\xc8\xb0r\xe7S@#\xc7\x02\xc8=\xafS@\xccK\xbdTO\xdeS@\x1esxz\xe3\xe2S@<{7\xe2x\xe4S@\xee\x9a\xb8G\x95tS@\x05\xca\x8e.B\xe9S@\x18|\x0fL\xb3\xc4S@\xc6\xda\x7f5\xf1\xe3S@V\xbe\xdcU#\xbcS@\x99\x1f\xd5\xe7\x8d\xd5S@\xbb\x8d\xa4\xef\x8b\xc5S@\x1f\xf3\x1c\xc6d\xdaS@q\x1e_\xa3e\xe8S@\x9f\x1b\xa1T\xf6\xd5S@\xde\xbf\x9a\x7f]\xeaS@\x08y\x94\xc0\xa4\xd3S@\x93\x05\xe7DL\xe4S@\x97\xaf\xbfk\x85\xe3S@\xe2j"U\x99\xe3S@\xbf\x1d}\x87x\xdbS@\x84\xf9\xdf\xb73\xe7S@\x0f\xa5\x07\xda\x86\xd4S@U\xf4\x07\x8f\xd6\xedS@\x19\xbc\x95M\x04\x07T@\xda\xa6\xfeb\xc9\xdeS@C\x92\xe4\xc9\x1e\xdcS@\x89C2\x89D\xebS@c\x15$\xfb\x08|S@W\x8e\xcfN\x83\xe5S@\x94@\xae>s\xd5S@\x80$\xe0\x89\xdc\xe2S@\xa6\x81\x06\x9aE\xd7S@\xaf\xf4\xbf0\xf7\xe2S@(%$>P\xd5S@\x1fm\x96\xa6(\x07T@\x8b|\xc6Z\x9b\xc6S@S\x9d\x08\n\xc2\xaaS@\xa0\xea\\\xb9\x18\xdbS@\x97c\xa9\xa52\xcbS@\xf6l\x14\x0f\x00\xf1S@\xdf\xee[\x89U\x97S@\x81\xa1\xba\x9a\x0e\xe6S@\xd8\xe3\xf7\xefM\x83S@5\xf2#G\x06\xd9S@\\\x1707\xf8fS@\xd4\'\x00/S\xcaS@\x81\x9e\x14\xf82\xa3S@XjK\xd3\x9d\xdfS@\x1es\xfc\xd8HzS@\x1b$\xedb\x80\xe3S@Y\xaa\xd3\xa3\xdd\xdfS@~#M\x0f\xf4\xe5S@\xcc*;\xdd\xef\xe5S@\x1f\x80O=\x04\xe5S@q2bN8\xe8S@q@\xbf\xf9\x15\xe6S@\x8bRB |\xe1S@\xd5\x16\xd8\x16\xd6\xe5S@\x13\xe6;\xb7\xd6\xe4S@\xd7\x8b\x85\r\xcc\xe4S@\xc4\x14z\x19\xaa\xe1S@\x01\x8d\x19\x8b\x89\xaaS@\x07@x\x9d\xda\xf3S@(q\xcb"Y\xe0S@\x84\x07BT\r\xd7S@kW\x12\xf5x\xc2S@\x19\x13A{\x1e\xe5S@\\.\xeaCm\xd6S@\x1e\x05\x12\x94\'\xc7S@\xaa\x8a.\x0b\xe2\x81S@x\xb0\x12\xb7\x82\xecS@\xd8K?\xd9e\xf3S@\xd5Ad\x02\xd0}S@<\x12\xfd ]\xc7S@\x0b\xbb\xa6\xa1,\xe9S@5\xca\\\x962\xecS@8\xa9|\xfd>\xeaS@\x03f#\xec\x0e\xd7S@\x1b\xdd\x9e&*\xaaS@\x99\xba\xe9\xa0H\xb4S@\xfeoe\xac\xd0\xd3S@\xbeuo\xe6\xad\xc5S@$v%U\xad\xc7S@&\xa9\xc1\xb5\xae\xe0S@\x07\x0fPW\x8c\xd3S@\xdc\xf65\x8ek\xe8S@\xf0\xa3\xeb\x16\xec\xd6S@\xbee?w\xbd\xe9S@\xa2\x96FN,\xd7S@\xda9f\x07u\x92S@F\xf4\x8a\xa6\xcb\xe8S@/\x9a\xba\x98\x8a\xe8S@[\xe5F\x19\xb6\xd7S@e0&bL\xddS@nL\xf1\xbc\x83\xeaS@\xcf\'hkU\x8cS@\xe2\x06\x0bv\xcb\xd4S@\tW\x16\xaf{\xe9S@&ek\x16\xbc\xc9S@\x8cp\xb8y\x11\xaaS@\x8f\xff\x8e\xdb\xec\xebS@O\xc1V\xd9C\xe8S@\x0b\x80[\xde\x99\xd8S@BnY\xca+\xa3S@\xf6*-\x0e<xS@\xa9\x14%\x1d\xe7\xedS@g\x81\xddM\t\xd9S@(\x08\xb7`\xde\xedS@b\x15\xb1\x96G\xe4S@\x91\x1f\xf6@\x88\xeeS@~\xcc\x92$x\xd9S@K\xcb\xd7\xbe/\xe4S@\xc0(\xae\x1bI\xd4S@?\xa3\x8e\x86R\xd7S@$\xd4)\xe0V\xe3S@\xaf)\xf4o\xe5\xafS@\xf7G\xb1\x8d"\xecS@`\x1d\xf3<G\xecS@\xcdm\xc9\xc2#\xecS@\xe5\xc5\xd7\xab\x86\xd8S@W\xaew\xeb)\xadS@\xf1qw\xda<\xafS@\x99C=\x97\t\x82S@j8\xff\xac\xd9\xe8S@|\x1e\xbeJ\xcd\xeaS@\xcdz\x9d\xbbC\xeaS@\x10\xb8F\x00\x1a\xe3S@\x085\xe7J\xf7\xa1S@\xbd\xb3\x13:\x87\xa0S@\xd0\x92\x87\x90^\xebS@"\xcag\xc5\xbc\xe4S@\x04\xcc>\x93\x02\xd9S@\xcf\x8ej\\9\xedS@\xf8\x8b\x05a\xee\xebS@\xc7\xc4\xf9\xe7;\xe5S@\x15p\xdc\x15F\xc9S@d*I\x92\xdd\xecS@o\xd2N\x005\xe3S@\xde\x9dmrr\xdcS@\x1f\x8a\xd9\xed\xff\xebS@\x93m\xadm\xab\xe2S@\xe9\xe1]\xad\xbf\xb4S@\xe7\xf8\xf5c\xa3\xd9S@s\xce\xc7\x03.\xecS@\xb3\xe2C\x95^\xa8S@\x9a\xa4\xd77\x8d\xccS@\xe3\xda\x99\xd3E\xedS@\x9d\'GR~\xebS@\xdc\x8a\xfeIu\xa6S@t\x83}h\x9c\xa5S@\x1e\xe8\xd3z\xeb\xa5S@\x93\rI\xcfr\xedS@\x9e\x8b\x8f7J\xecS@s\xc3\x10\x9d\xde\xdcS@\x9b\x91\xd2\x8d\xa0\x84S@\x9c^O\xf1\xf2\xebS@\xcez$\x80\x85\xceS@HMN\xe0\x96\xf0S@\xef\x9b\xa1\x8ew\xcbS@\xdc\xdd\xbc\x84\xa3\xe3S@\x14L_\x90g\xb7S@(\xed\x04T>\xcdS@\xf40 \xa7\x95\xf1S@^,\x8f\\"\xdaS@\xfe\x9f\xb4\xda\xc1\xecS@P\xb9\xb2\xaa{\xf0S@^*Q\xdeH\xf1S@\x99C\xb8\x08~\xf8S@\x06\xb3\x9a\x9d\r\xedS@v]\x1d\x18\xd8\xe6S@\xa8\xb2\xcf\x11/\xf1S@\xee\xddD.]\xe8S@\xd8\xbc\xaa\xff\x8a\xddS@T\xeb\x9f\xfcv\xe8S@\xda\x9f\xb1\xec\xcf\xd8S@TJ}}\x1f\xeeS@\x7fn\x13\x02\x86\xdaS@\xdd\xce\xf4\xd5\x8b\xe8S@\x84eP\xea\xb9\xdaS@\xac\xb4\xcc \x92\xa5S@\'!\r\x0c\x16\x88S@9\xa5;)\xa5\xeeS@gi0\xc1E\xe7S@3\xe6+t7\xadS@\xc3_\xe0\x8a5\xb3S@\xcb\x9af\xac1\xccS@\x06\x909\n\xc9\xb1S@\xbe\xcd\xce\xf2\xe8\xa4S@\xd0\xe7\xe8\xed\xe0\x96S@\xba6\xe7\t\x04\xd9S@\x13Y\xb4\x97\x8f\xeeS@\xa0\xc2\xbe\x96\xe5\xd9S@/g\x84\xf2W\xcfS@ @\xaa\x17n\xccS@8\xfb\xf3\xe4<\xd9S@\xc1l#"\xcd\xeeS@YtTE\x1d\xdbS@[>{\x0f\xe4\xa6S@\x14\xec\x8f^\x03\xcdS@\xfe\xeb\xd4\x90g\xa7S@\xb1\xee\\\xd6\xe5\xd7S@HT\r\x06\xc5\xcdS@QO\xc9\xd2\xf4\xd0S@\x16L\x1a\xed\xa4\xdbS@\xf6Y\x10-\x9e\x91S@\xb5\x99\xf0\xc0J\xcfS@\x00\xd7$\xf1\x0b\xceS@\xc9\xd6Qtz\xcfS@p\xb5\x076\x8a\xd9S@\xca$8\xdb;\xd1S@\x01\xb2\xc3\xfc,\xa5S@\xc1}\x8b\xd7\xad\xa7S@\xd0$\xb8"\xcd\xefS@dM:in\xe8S@\x1a\xe3\xe9\xa7M\xdfS@\xf8\xd9\xdcE\xcb\xc0S@yNzC\xf1\xcfS@\xbf\xf7\xaff\xac\xeeS@\xbbi\x13o\x1d\x8eS@u\xee\x0bM\xdd\xefS@(\xcf\xa6p3\xedS@\xc61\xa1\xc7\xbe\xe1S@Q\xda{D\xc8\xe0S@\x9f\xf2\xf9\xa4\x00\xeeS@\xday L\xee\xe0S@t1\x7f\xf8T\xd4S@\x08\xac\x1b\x8a\xef\xd9S@rD\xdc!\xfd\xaeS@6\xe9\xa9\x91\xf3\xddS@3\xa5\x1a\xd4\x04\xeaS@\x8c\x99\x15+y\xceS@\x8f\x97\xbdu\xf1\xefS@\x0e\x9d\xf1\x8a\xff\xe9S@\x85\xe6\x89T\x9b\xedS@\'\x8f0\xa8\x0bxS@\xaf\x12_\xee\xf9\xf0S@\x1ek%\x14\xe0\xdcS@Si\x9cq\xb2\xeeS@\x86\x1fr\x12\xf9\xa7S@o\x049\xdf\x8e\xfdS@\x05\xdd\xfbDk\xeeS@] \xaa$>\x88S@v\x93\x1fT/\xa1S@\x1b\xcd\xf1a?\x85S@n\xe3\xc63G\xd9S@?h\xb6\\b\xa0S@\xb5\\z\x84\xca\xaeS@\x8a$\x99Bh\xf1S@#\xe1l\'\xbc\xecS@)H\x96E\x1b\xe1S@X 6\x04;\xd9S@TRt\xce\xc4\xa9S@r\rT{$\x8bS@IU\x1a}|\xa1S@Dj\x18!0\xd2S@\x85\xc0J\xcfd\xcfS@\xab\x01\x82\xfd\xa2\xf0S@N.dZU\xf0S@~\x1bD)\xa3\xd1S@W\xa1\xe1\xddu\xeaS@\xfdJ\xd89\x01\xefS@@P\xa7\xc8\x9a\xb1S@\xee\x03\xa7J?\xa1S@m\xe8b\x04\xe4\xebS@\xe8\xcc\xbb\xe5]\xefS@\xb46/\xf8c\xadS@J/B\x87\x0b{S@\xb8\x82%\x18\x19\x8eS@W\xf4\x1b\x9eC\xecS@\x83\x91\x01\xc1\xbd\xefS@\x81\x04\xed\xd6\x97\xa3S@\xcf\xa7\x07\xca7yS@&\x89`\xdd\x0e\xe2S@\xce1\xe7f\xe2uS@\xd1\x84\xbb*\x9c\xe3S@o\xd0\t=\xbc\xe3S@)b\xfd\x87\xa3\xb1S@\xaf\xfbCaR\xd3S@\x91\x7f\xec\x1e\x8f\xa1S@6P\xe7\xf4\xe6\xa7S@\x8d\xc6\xb5\xe7\x92\x94S@\xc2\xc5\xa2 \xd2\xe1S@\xa4\x96g\x0bJ\xf2S@Y\'\xda\xe3\xf2\xd7S@\x08w*%a\xf1S@\x84~*\xd8\xba\xe4S@\xea\x18\x88\x94f\xe3S@46\xf9\x8d\xd3\xafS@\x1ao\xa6\xc1[\xa2S@y\x1c|\xaa\xd9\xa9S@hb\xe90\xea\xa2S@H\x7fm[\xae\xb0S@\xe0\r\xce\xb1\xa9\xf2S@\x97\xc2\x89\xbe5\xe3S@6\x91\xf8\xa10\xcbS@\x07\xb0m\x86\xca\xa6S@\xf0QB\xbc3\xd9S@\xa0\x86\x89\t?\xeeS@\xca\xec]$\xf8\xf2S@\xb0\xd2Oi\xdb\xd5S@\xfc}\xcdh\x1f{S@R\xff+\xfdW\xe3S@G\xc7\xb7\xd2\x95\xe1S@\xf2\xa2M\x1c\x0f\xf2S@\xa8\n\x92\xba\xd9\xcfS@,\xe6n\xc0]\xf0S@\xc9\x1c\xd8\xb6@\xd5S@F\x94\xb2<\x17\xf2S@4\x8e\x1e \xdc\xeeS@\x970x\xb0-\xe3S@E\xca\xfd\xdf\xde\xedS@F_\x95\xfb\x81\xe3S@\x18\xad\x08^m\xe4S@\x8e\xa3<\xe4\xbe\x9cS@2 \x88tP\x88S@\xf1\xc5\xe5\x84}\xa5S@\xd1e*\xff\x16\xc6S@\x99\xe4\x10\x03q\xf4S@aw\x04\xcb\xae\x9eS@\xa5\xba\xfb\xf8\xa2\xf0S@\r\xd4\xd8]\xf3\xacS@gY\x03Z:\xf1S@\xdc\x10\x12Ja\x85S@\xa3\x1c\x1c\xcc:\xb1S@%xi\x8b\x8a\xf1S@\xecK\xc8\xf7\x97\xf0S@\x9a\xab$`\x8a\xf4S@\x80\xf3\xf9\xa8\xb7 T@\x9b\xc0@\xdc\xd2\xf4S@(\xec"\xe6y\xf0S@\x8d\xdd\x07\x1ex\xe2S@\x98.\x8d\x97 \xe8S@\xaa3\xd8\xe3 \xf4S@2\xb67\\\xdd\xf1S@*\xdc\xd8_R\xf4S@\xfc\xcc,n\xa7\xaaS@\x03\n\xe980\xf4S@\xc09Brf\xeeS@\x87oT\xca\x1b\xf2S@\xc1y5\xccJ\xf5S@5\xcd\xd4?+\xf4S@$\xab\xb9\xb23\xe2S@ts\xb1s~\x96S@\xc4\xb1\x7f\xed>\xdfS@Te\xbc\x85\xc4\xe5S@.Tt\xa5\x99\xeeS@\xb5\xf7n\xfb\xe3\xe5S@\x0b\xfb\xd3\xeb\x7f\xe4S@w-%\rc\xf5S@y)>\xdc\xfb\xa4S@\xa4h\xf8$c\xa3S@\xfe>\x8d\xa3\xde\xf2S@\x11@\x87Q\x01\xe6S@N\xdd\x1eHB\xf0S@4o\xaa\xccc\xe2S@\xbdO\xe1\xb2>\xd1S@\xe2*\xa4\xe1\xc7\xccS@\x90\xaa\x949O\xf3S@\x80N\xe6\xbc\xc1\xf1S@l\x08\xb6P\\\xf2S@\x7fu\xefV\xff\xe4S@{\t\x8e\x9c\xb3\xf3S@\xed\xba\x0eag\xe3S@\xfa\xe5sxZ\xaeS@\xeb`F\xb6\xdf\xf3S@G7\xb1\xb6q\xe3S@l\xfe\x99\xbc\xa1\xadS@(\xaf\xbd\xa0\xc6\xe3S@\xbb\x96\x96\x18=\xa1S@b\x90\xc4u"\xe8S@\xda\xbd\x0c\x02\xa6\xf3S@\x7f\x11\xc2bXyS@>=\xa0\xebg\xe6S@j\x8cM\x1a.\xdeS@\x94f\x9e\x12d\xd4S@\xeaaN\x83\x9b\xa1S@\xee\x93\x89^\x03\xf4S@OO\x82\xa0K\xe8S@\xeb\xcb\x8b\xda\xfa\xe8S@\x1fm1S>\xe4S@\xa5\xdc\xb7\xb6\xff\xf3S@\xd5m\xb8J]\xe5S@\x9b\x19\x0f\xfb\x80\xf4S@[\xe2NL\xd7\xf4S@>\x1a\xcd\x7f}\xe7S@\xbc\x8aq\xe9\x0e\x92S@G\x8cC\x93\xf3\xe5S@\xaa\xc6\x80>\x9b\xe7S@\xa3e\x97\xb8\x14\xa6S@#\xc7N\xa7D\xe9S@\x05\xa1\x80\xc2g\x83S@Z@*\\\xa4\xf4S@|\x16f\xd1Y\x86S@\x9ep\xef\x98A\xedS@\xd5\xe7\x12>t\xe8S@\x15\xcc\xe4\x17q\xb0S@*\xa8\xf2\xc9\x05\xa1S@\xa3H\x00]\x87\xa4S@~\x87%\xcd\x8d\xdfS@B^\x83\xd4?xS@\xc8c\'\x08\xce\x86S@c\x17\x93\x9e\xd5\xddS@\x08\xf9D\x0f\x18\x86S@\xe2\xb9\xde\x83\xd9\xe9S@\xf1n\x89n\x9e\xe9S@Dg\xb17\x83\xe8S@\xcf^A>.\xf2S@\x99AS\xa9`\x94S@~\xcf\x84\x15n\xa4S@\xe5^\x9f\x0cT\xe6S@,G<l.\x85S@\xed\xc2.\x83z\x84S@\xc8\x98\x11\x80\xb4\xddS@\xeb\x87F3\xe4xS@v0\x86H\xba\x9dS@\xe0\xf5\x92U\x06\xdeS@\xda\xebO\xc4^\xe8S@\x0b\x05\x07\x7f\x9a\xe6S@\xeeD\x06\xec2\x86S@\x02\xad\xad\x9f-\xd5S@\xe5<\x9b\x83\xbf\xe6S@j\xbdsqkyS@\xb9\x84\x07$Q\xdeS@\x9ag\xeaQK\xddS@\x9a\xf9\xfb\x9b\r\xe6S@\xb6t\xc9\xfb\x90\xe6S@\xe4z \x83/\xd5S@\xf5\x06\x9c\xcc\x92\xdfS@\xf7`\xe5\xe2\x06\xd9S@\xd9\x06\xe2\xf0c\xeaS@ni\xd2k\xde\xe8S@+J\xe3\xe6T\xb4S@\xa80\x07H?\xaaS@\x9a\x92ds\xa8\xeaS@4H\x85\x9b\xff~S@\xc3=I\xe8s\xf1S@vBF\x00`\xdfS@\xe4\xdb\x9d\xc5\xb7\xa3S@\x9c\x00\xfa\xaf\x94\xecS@P\xbe\xd8\x7f;\xcaS@a\x01\x9c\xa5*\x87S@\x10\xa2\xefE\x1f\xebS@$`s\xcb\xb6\xc2S@\xb3\xf2\x08\xbf\xfb\xaaS@.\x95l\x0b\xba\xeaS@\x05 \xe6\xf9]\xebS@\xebK\x05y6\xebS@?\xc5\xfe\x90w\xebS@:-\x99\x94\xa5\xebS@\x04\x14\xe8s\x94\xe2S@\xc4I\x84"k\xe2S@K\x04,)S\xb5S@\xfd`\x9e\r"\xe9S@\x08D5D\xa3\xebS@\x11\x92\x12\xded\xa7S@\xedR\xeci`\xecS@3\x95\xe8\xc8\x96yS@2\xbdzt\xc6\xd9S@C\xf4\xbd\xc41\xebS@\xb1y\x06\xd7g\xeaS@\x8cjx\x9e\xdf\xebS@b\x8c\x90x\xb6\xeaS@"M\xcaL`\xeaS@\t\x05\x95\xf5\xc0\xa1S@-\xb0Cw\xb8\tT@\xe8\xdber\x92\xe8S@Y\xc9X\x08b\xe3S@\x9c\xb7\x9d\x89\x83\xeaS@\xc3\x01\xf0(\x1c\xe1S@\x02<@O\n\xa4S@\x07\xdfu\xda\xbc\xaaS@*\xcf\xbf\x0c\xd8\xe0S@\x1e\xa8\x97\x1e@\xc5S@\xc0\xe45S\x9d\xa1S@\xed\x7f\x8f\x0fK\xecS@\xb5\x1bE\xb8x\xd3S@\xfd\xc60\xf1\r\xe1S@o\x98S\xa1\xe4\x83S@R\x8b=\xb7\x01\x87S@\x07\x0f\x98\xb9@\xdeS@H\xfe\xe56\xfa\xe4S@D\xe83\xf1\xba\xe1S@\xf3\x91\xab. \xeaS@\xdf\x90\x15\xbf\xf0\xabS@\x1a\xaa\xbf\xe3\xe7\xe4S@\xa5\xb4\xb1PH\xc5S@\x127\x0evt\xe8S@\xf1\xe4"?]\x87S@5w\x1f\xc3=\xa5S@vYxj\x90\xd7S@\xec\x85Y(k\xa3S@R\x02\x01NZ\xeaS@\'\xf0\xd7\x9f\xa4\xe1S@\x10(`?\x99\xe6S@\xe2RGt#\xeeS@\x12T9\xcc\xc3\xb4S@\x06q\x84\xb7\x97\xaaS@\xa1B\x8cv\x9b\x93S@-\x12\xc6v\x00\xa2S@=\xb2_\x95t\xecS@\x80\x91\x80\xe9k\x86S@H\xe7K\x8bu\xeaS@Y0\x9c\xddv\xe6S@\xac\x15\x15\x8f\xc9\xadS@Tx\xf8M\xa1\xecS@\xf7\xbb\x93\x90\x94yS@\xc27\xf9\x9b\xd9\xb4S@\x9f\x9fI\x1cm\xeaS@D\x9f(/\x07\xe6S@\x81og\xce;\x94S@*I\x8bS\xe1\x95S@\xe4\x97\xa0\xa5\x19\xacS@t\tr\x06\x1a\xa2S@,~\xa0\x85\x12\x90S@\x15\xc5\x04%0\xd4S@^\x95\x1fZ\x07\xefS@q3\x9e\xfcc\xe8S@\x15\xc7U\xd5q\x84S@\xcc\x06\xabCE\xdaS@Q\xad\xae\t\xf8\xa9S@\xa5=\xccw\xec\xefS@\xc4yb\xfb4\xe8S@J\x03\xfbB\x94\x05T@\xba\xebY1Y\xefS@t\xe6\xe5 \x84\xefS@\xc4\xd5\x871\r\xe9S@n\x8eK\x0e\xf6\x90S@\x82\xc2y!\xa3\xa5S@<)\x0c\xb6(\xe9S@S\x82G<\x14\xe1S@{6/{:\x01T@@+?\t\x03\xf1S@\xfa\x88\xa9`\xe7\xecS@&A\x1a\x8b\x8a\xa1S@\x15&\xab1J\xe2S@\xc0\xc8\xa6\xae#\xacS@\xebF\x17\xb9$\xd3S@\xe8\xe8">\x05\xe8S@y\xfcZ\xc6\x08\xddS@VE\x9ae\x9d\xa7S@d\xc6If\xac\xa7S@\r\x88\xfb\xb7j\x1bT@\xed\xef\xab\xcbJ\xa8S@A\xa0\n\xa2\xe1\xb7S@)\x08?.\x85\xf3S@C\xd6\xbd`\xb4\xe4S@\xe9\x16S\xc5\x8c\xa2S@_\xca\xf2t\xd5\x01T@\x84N(\x00h\x02T@\x11\xb9\xf6\xd8\x13\xb6S@!2\x0f\xd6t\xd2S@2Tr=\x19\xafS@i\x95\x00F-\xdcS@\xaf\'\xa4|\xbd\xddS@\xdf\xb0w\xee\x04\x8fS@\xe7\x88\x8bo\x88\x19T@\x1a\xc3\x13\x8am\xf1S@\xc3\x81\x9d\xbaZ\x06T@\xa2\xcc7\xd1\xa7\xb8S@F\x91\xd0D@\x1cT@\x0f\xdc3oz\xeeS@(\xe2\x9b0\x18\xd1S@q\xc03@v\xd2S@\xdc\xb8\xc9~\xb9\xcfS@\x987\xcc4\xf7\xf2S@DU.\x0b:\xf1S@\xea<\xdc\xc9\x94\xdbS@%G\xfe~q\xe7S@\x92\x19\x92\xfbg\xf3S@0z)%\xf3\xa5S@*\xf0\x9e\xe5\xad\xaaS@/f\x14\xf1~\xe0S@\x88\xb0\xbf:#\xe3S@\xbd\x1e\xb5\xb2\x19\xe1S@\xfd\n\xf0b<\xbaS@"`\x10\x80\x11\xacS@\xd3\xb0\x9db\r\xb7S@\xd56=\xd2$\xe5S@\xabB\x86%\xc6\x95S@\n\x89\xdbds\xaaS@M\x13\xdf<\xef\xefS@\x82\xbf\x99y\x07\xd4S@\xdcP\x17~}\xdeS@\x9a9T>X\x80S@\xa9\x9f\x01\x9aH\x86S@\xb5\xa0\x0e\x98\x15\xc4S@\x88t\xd3o\xe6\xa8S@\x08Jq\xda\xe8pS@\t\x06\xa8;\xf5\xe7S@A\xbe\xf5\xe2\xfa\xadS@\x9b\x148(\x18\xdeS@\xc8{\xbbA\xfe\xe0S@\xb2&\xf9\x91\x83\xdeS@.\xd3\xf7$\x84\xdeS@\x81X\xd2|\xda\xefS@\r\x0cc\xb7\x9e\xb2S@\tP\x8er\xa0\xeeS@\x9b\xd2\x06M\x89\xb5S@!\xac <\\\xe0S@&U\x9d\x99o\xdaS@F\x90\xbc\xc7\x02\xb6S@\xc2\xbd\x13&\xd7\xa9S@8\xb2\xfc\xce\xd5\xd9S@\xce\x94\x11\x04\x92\xe4S@\xc1*\xb8\xd4\xe6\xb4S@\x8e_\x03\xcd\xed\xdaS@\x0f\x8b\xd8\x95\xcf\xf0S@\x8a\xb6\x91\xe5\xdd\xeeS@\xc7\xc4\xdb\xf2\xd4\xb6S@V\xa2\xa5\x13\x81\xd3S@\xba6\x1d\xd2\xcc\xd2S@\xb2\xbf\n\x96\xbf\xcbS@\x02\xc7,\x19Q\xaeS@\xb8\xe0\x83\x86%\xd7S@\xfcW\xfd\x00\xfd\xe9S@a&\x1f\xde\x93\xe3S@\xc9h\xee[\xdd\xdbS@\xa6\xbc\x7f6\x14\x89S@$\x8a\x9fgs\x07T@\x03\xb9u\x87x\xb8S@y\xa9\xe7\xbdY\xccS@\xc9l]\xe2s\xd8S@\x16\xf2y+\x81\xd8S@\xb9E\x1bJ?\xd8S@h\xbc\xb4\xda\x0b\x94S@(\xba\'\xd2\x1f\xf0S@\xf8\x1d\x08 \x00\xecS@\xa9\xbf\xf5\xf4f\xeeS@/l\x06\xfc\x8e\xdeS@}\x01\xc4Y\xbc\xf1S@\xdf\x97\xc9`\xe1\xc7S@\x80\x89q\xbc\xfd\xe7S@E\xcc\x85\xd7q\xebS@\xde\xa4\x18\xc7\t\xedS@\x9d\x08\xac\xc3\x99\xd9S@\xf62\x06n\xaevS@G\x1c\n\x96\xc8\xacS@\xe7\xdc>?\xfczS@\x86\x17\x80\x9dS\xbcS@\xe6M\xb6\xa4c\xd6S@\xa4\x88z\x98\x1f\xe1S@oqmwR\xc5S@\xf3qn\\y\xebS@\xed\xe0\xbdv \xbdS@\xa5\xbb\xb7\xd1n\xb1S@|\xac\x94\xdd\x1d\xebS@\xf4\xab\xa4\xf9\xb5\xa4S@\x1f=\x92\xe0)\xe5S@?B*M}\xe7S@}\xbd\xa8\xaaU\xcbS@\x92\x00\x81\xe7\xc9\xeaS@\x19\xdf\xbd\x9a\x93\xd2S@\xb6K\'"\x17\xb3S@\xd4\xc5\xd3\xad\x85\x8dS@\xd4\x884\x8e\xad\xe3S@\x15~-\xf6\xe7\xc3S@\xfc\xeb\x9a=*\xd9S@\xc3B>\x1b\x15\xb8S@\x08}\x97db\xc3S@\xb0\x92p00\xdaS@\x11>\xa5\xc2o\xcbS@\x10\x16r\xc2\xd7zS@\xe7\x9d\x1fv\x14\xcdS@Moo\x93\xdd\xbcS@\x9d0\x0b\xb1\xc7\xeaS@Q\xa9\xca\x16d\xd4S@Tn\x11\xb0\x15\xd4S@e7R\r\xe0\xacS@\x94\xf2\xe6\x15\xcf\xd4S@\x95\\\xca\xe3.\xe6S@\xa6\xce\x7f\x84\x04\x14T@\xb6\x0f$\xca\xa8\x13T@z\xa0\xa6\xdc\x01\xcfS@\xdf\xdc>\xad\x18\xe3S@\xdb\xa3\x12\xde2\xcfS@\xca+\x9c\\\x10\xe3S@x\x98#q\'\x81S@(\x0cpP;\xe3S@\x91-Xg\xd5~S@|Pt\xdb\x1d\xd7S@\xd6\xea\x03p2\xecS@\xc7"\xd8\x88\x1b\xbeS@\x8d\xc4\xad\x83\x95\xceS@\xbd\xa4\x07\x9f\xde\xa6S@)\xf7\x18OF\xeaS@F6.\xe7\x04\xd3S@\x8b\xf68\xf6\xaa\xa4S@\xc3\xd3\xcd:B\xd0S@Syv\x95"\xf3S@\xf3\x94\x9f\xf5,\xdcS@#\x02j\x89\x99\xe4S@Q\xcb9_\xb2\xbdS@f\xfaC>\xaa\xbdS@\x95xnJ\xb9\xceS@\xd3F\xce\x1a\xa5\xc7S@\x0b\xfa\x9d\x08\xb5\xbfS@\xec\xe0\xce\xfd\xc2wS@I+\xdc\x19\xa1\xfaS@m"&\x8cr\xcfS@\xdd\xf7\x15\x19\x7f\xd4S@\x99\xc0\xc8\x84\xd1\xf7S@\x15\xa26\xd7\x11\xbdS@z8v\xda\xca\xbbS@A\xaeX\xcb\x0e\xe8S@\x87\x8a\xa2\xa2C\xd1S@\xcf\xfa4R\xb9\xceS@!\xd2\xd7/\x1f\xcaS@\x00\xcf\xde\xf2\x06\xd8S@F\xe5a\\\xc7\x88S@q\xf5\xbc\xb6\xcc\xd9S@H}8i\x94\xbdS@(\xa4f\'\xdb\xc8S@rG\r\x8fb\xc1S@\x9d\xf5\x07\xe2\xb5\x80S@|W-Xf\xf4S@;\x1c\r"\x9e\xf4S@X\xbdy#\n\xc3S@\xcd\xaa\xbc\x17\x80\xd2S@Nrp\xd6\x99\xc5S@\xa2\xac\xa6Z\x9d\xc8S@A\xc1\xcb\x87]\xc7S@I\x11\x88J\x8f\xceS@\xa6\xdb\xfe\xe8\x9d\xe8S@@9\x164\x86\xd3S@5\'\xa7{\xba\xdeS@W\r\xbc\x06#\xccS@\x15\xa3`\xbaP\xd3S@b`3*9\xdbS@\x11\xa3aH\xd9\xfaS@H\xf4.\xc3\xd8\xd8S@\x87\xf8\x8fS~\xdeS@\xecW\x19R9\xcbS@u\xb7\xef\x95+\xdfS@(:\xc5\x90\x18\x89S@\x9dP\xd3\xf9\xea\xbaS@\x91\x116\xe4\xbf\xc5S@\x96\xba\xe7\x7fb\xc7S@\xee\xa3\xc7P\xb8\xa9S@v\x9eS\x04?\xc7S@\xbf\xd3\xd9\rB\xccS@\xa2\xe8R\x82\x0c\xd1S@\x02\r\xee6%\xc6S@[\xf5\xa6\x1f\x16\xe8S@\xb2hl\xe4k\x9dS@\xf5}\xab\x81\xd1\x93S@=K9\xa3\xa4\xc5S@G\xc8\xc3\xa8\x1e\xe2S@w\xffb\xef{\xd3S@^\xad\xf3\xb4\x05\xbfS@IZ\xb7\xaa\x13\xb7S@\xf2\x0f\xa6\x18\x9e\xa7S@\xc9\x1d<1\x0b\xd9S@\x0eH\xc6\xa5\xfc\xc5S@(\x0c2\xe3?\xeaS@\x1e\xc3?\x87u\xceS@J\x1e>\x15\x00\xe4S@\xcb\xf4\xbe\xb4\x1bxS@X\x14\x84\xc4\x83\x96S@I\x91\x8c\xdc\r\xeeS@\x1b\x01\xd8\n\xa6\xacS@\x9b\x9aQV7\xb4S@\x1eU=t\xdd\xd2S@\xc6\x9c\xc27\xe2\xb0S@\xd5\xe7WI7\xbfS@3\xc5\xdd\xcd\x96\xcaS@\x1e\xe3i\t\x9ctS@k\xcc,\x06a\xb3S@\x08=\x01\xce\x14\xb1S@Q\xf3\x98\xb3\x96\xd1S@\xb5\x0e7b8\xe9S@g\xc7\xebv\xe0\xbcS@\x88\'\x90\xef\x0e\xe6S@n\xa5\x14\xa4E\xebS@\xf0\xf3\x16\x7f\xd5zS@%\x1a\xdf\x1a\x14\xb0S@\x0e\x9a]|\xf2\xdcS@\xb6\xb5\xf1\xebE\xc7S@\xed:\xca\x85\x0e\xc9S@N\xe8D\xe1\x03\xcfS@R\xd6U F\xc8S@F\xcd\x9ay\x87\xe0S@~\xf6\x1f\xee\x81\xb7S@\xfb2{\xda\xa9\x00T@F\x0fm\xc6x\xcfS@P\x19\xf4\x8fP\xb8S@\xb6\xe7\xaa\x12\xab\xd2S@x\x88$+\xb3\xd3S@\xab->M\xdf\xdeS@\xa5\x1a\x0b;3\x82S@\xa0\xc2\xfe\xee\xbb\xeaS@\xdd\x87]\xfeK\xe1S@\xac\xf9\xa2\xdb;\xe4S@\xf6\xa0v\x1a\xe3\xd5S@\xeb\xcfwN\xf7\xdaS@7U\x1d8\xde\xb4S@\xfd\xf5d\x94\x0b\x7fS@\xaf\xea\xd7P\x0b\xdaS@\xe0)\xbe\xc2\xa5\xbdS@\x97\t\xac\x1a\xe6\xc6S@|\x91\xa4\xa3\x02zS@u\x9f\xd2\xacK\xc5S@\'\xf3\x00\xf0\xc7uS@\x03`b2\xce\xc4S@\xb33\x1a\x83\x9d\xcdS@\x95 ~\xc0\x03\xf1S@\x85\x93\x1a"\xfa\xcfS@E9K\xd53\x02T@\xa3\xa6\x147u\xe9S@\xc5\x891gt\xdfS@u\x95\x8a\xcf\x13\x84S@w\xfc5\xa8\x0e\x86S@\x11*\xd1\x8c\x92xS@\xd3\xb0z\x9c\xf9\xdcS@a:\xa4\x0f\xd3\xdbS@\xe5\x10\xfb\x86\xe6\x9eS@<\xa5\xb4m$\xa4S@\xc0\xc5\xcb\x12h\x84S@\xd2:8h\x96\xa9S@\x0bT\xf4\xaf{\x9bS@\x88`@d7\xeeS@r\xdf\xfa\xa4y\xd3S@\x18H\xa0(\x11\xa4S@N\xfcZ\x97\x9e\xddS@\xe4\x8f\xc9\x19c\xe3S@\xdd\xdc&\xed\xb6\xd9S@\xf9\x00G\x88\xd8\xd1S@\x85C\xf7\x08E\xc8S@\xc7\x11iI#\xccS@\xbc\xe1\xf3m"\xd3S@\xed\x8b_\xcf/\x9fS@,I\x8a\t4\xf5S@\xf8\x17\x18\x101\xb0S@\xe2\x9c+\xc3g\xc7S@8j\x1f\x95\xc0\xc8S@\xef\x85.\x04\x94\xd2S@X\xbf\x16n\xe8\xf3S@\x16\x0f\x884\x12\xdaS@\x81%\xfa\xea7\x83S@\x89\xb3\xaf\xfa2\xebS@W\xb1\xbf}\xdc\xdaS@Z\r6\xd4\xa3\xc3S@\xa0\x92=;\x17\xa2S@\x9f\xa6z\xdf0\xa3S@\xacx\xe4\xa0\xba\x8dS@`\xb5\xaaez\xbeS@A;\t^\xf4\xebS@\x18u\x07\x9d\xc6\xa4S@\x82z\n\x8cP\xdcS@\x82\x89qYP\xd2S@\xdd\xcdP\xe6\xc1\xd9S@j\xbf\xc0@B\xd1S@L\xe8K\x92\xa2\xdaS@G:\xe9\x8f\xb7\xdaS@\xa91u4V\xc0S@\x07\xc9p\x91\xc0\xe2S@\xb7\xff\x03N\t\xe3S@y\xcag\t\xfb\xe2S@\x9c\xb1\x01\xee\xd9\xe9S@\xbdzx\x8b\xf8\xebS@\xcb\xdc\x0e\xdf\x12\x82S@\x9c9\xaf\xc2\xd5\xd9S@\xe5<P\xaa{\xc8S@bcP\xb4\x06\xb2S@@\x9e\x19x\xfe\xb0S@\xf9\x99\x14\x16\xaa\xd0S@\xa6\x9167?\x88S@|f\xf5\xacZ\xd1S@\x96\xfe\n\xc1\x0f\xbcS@H\xdb\xe2\x8c\xb5\xb8S@w\x96z\xc1\xbe\xbdS@\xef\x8a\xc3^jcS@\xdcx\xd8h\x83vS@$\x98\xeay\x01\xe5S@\x05\x05bty\x82S@K(\x80\xd29\xccS@\xe0\xf1\xc7}!\xc3S@\xef\xf4Zj\x90\xc2S@\xfe\xf2\x1a\xfd\xf2\xd8S@~\xb8\x00`a\xf2S@D\x94d7M\xd8S@ l0Rv\xb1S@\x1f\x0b\xd7\xf9r\xa7S@[_\xd4\x17\xf7\xa5S@\x84\t\x80Y{\xb6S@\xbcN\x8by\xc5\xc4S@mW\x90\xc7u\xd9S@,\x99\xa6\x07e\xbfS@\xa8\xa5\xc9\xce\xda\xbaS@\xc7\x1fG\xab\x8a\xe2S@\xb4u\xfc\xfb\xe4\x84S@W\xd3e|\x1a\xecS@\xdb|\xf1p\xe1\xc7S@7\x91L\xd3\x91\xb1S@W\x94\x90X\x19\xc8S@\x06\x1eBd\xbb\xc1S@\xe4\x03+\xbd=\xcdS@\x85@\xec\x90\x85\xdfS@s\x97\xa9\xe6\xf3\xd4S@\xdf>\x11\x16\xfa\xe0S@\\\x86\xe8\x83\x9e\xecS@\x92&\x16\xc7\xad\x80S@S\xbe\xc3G\xdd\xe4S@\xd4\x9f\xab\n\xed\xa7S@\xe1\xe4\xb9\\l\xe4S@\xe4]+g\xe6\xd9S@I\x99\x01\xd6\xc8\xd2S@\xb8\xf7\xaa1g\xe2S@~\xea^\xf5\x15\xd1S@"\xd8\xaf\xbd3\xf3S@q!\xd1\x94\x8c\xc0S@31 \x99\xd8\xb2S@w"\xab\xd7\xcb\xa6S@\xa07\xeb\xce4\x87S@\xfe+/\xcb\xaa\xeeS@HZ\x95\x9b\x9b\xddS@\xf1\x10\x89\xb6\xe2\xd9S@)\xce\x0e\x9f\xd8\xaaS@\x81\xf9e&L\xabS@\xe4\xd2\xd0\xf8\x86\xb2S@j\x9c5\x8b\xf6\xd7S@?\xaf\xaeu\xe3\xe1S@)A\x87\x181\xc5S@ \xbd\x0b\x17$\xd2S@\xb0\xe1\xe7\xbeu\x1aT@\xd4\xb4pjO\xcfS@\xc1#x\xf9\\\xdbS@Ou\x94\x9f=\xcfS@6\xdeAD\xb1\xf3S@\xeb\xc6\x1f\x94\x06\xe6S@\x80\xdc\xf8i^\xd9S@]\xb2^\xbc\xa9\xf3S@\xcap\xf0\xe0M\xecS@\xec\xff$i\xa3\x06T@N\xa9\x86{\xd4\xe8S@ngE\xb8l\xe6S@\x1f\xdc\xd6S\x02\xa5S@\xe9\x00G`\x16\xd0S@\xe5\xf1\xa7\x9d\x93\xd8S@L\x8c6|c\x9dS@\xe6Q\x0f\xf3a\xd3S@\t\\p\xe9\x15\xc4S@\x1d\xed\xc7\xfb\x0f\xb1S@\xbd\xf4\xab\xc4\x03\xc5S@\xb3A\x80\xf8\xe0\xf2S@t2\xb7]\xf3\xd4S@tuo\x8b\x05\xd8S@\xf4\x98\x9e\x8d\xc3\xa2S@\xd2V\x0cc\xf6\xd9S@\x12\xdcWfT\xddS@}\xa4\xc7\x0f(\xa7S@\x12\x8ewS\x98\xbdS@a\x99\xd0\xde\xbd\x9bS@l\xfb\'\x98c\xccS@\xbb\n\x17\xb1b\xc8S@\xcd$|3\xab\xe8S@\xa2q\x00\xa4u\xebS@\xfc\xb7g\xe3k\xf5S@\x99\x9eM{s\x83S@\x95\xbdw\x975\xb9S@<$\xe9j\xc0\xe8S@\x83\x90V7K\xd1S@}\x84\x90\x1e8\xe9S@&#\x01q\x15\xd9S@0\x9dEfm\xeeS@\x8e\x05b\xd8\xec\xb6S@{\xc0\xd7\x91a\xeaS@\xcf\xef`\x9d%\xc8S@%\xd4\xb4\xa0\x98\xd0S@a\\\x81\xb1\x13\xa4S@\xc9w\xfc6\xe9\xb9S@*A/|\xc3\xc1S@\x97D/\x9a\xfb\xf3S@\xb5\xb7~o~\xe4S@\xe54\x02\x07\x18\xc4S@\x9a\xc3\x1dCZ\xd1S@\x0e\x1cmN+\xa3S@\xbaOI],\xe5S@\xf2P\x9c\xa0\x01\xd7S@\x85\x81\x87=\xad\xd8S@\xe8:\xc97\xc9\xbcS@*\xf7|y\xe6\xbfS@\xb6U]\x94\x84\xa4S@\x8e\xaef\x94C\xedS@\x1eZ\x19\xd3\xb9\xf9S@K\xe0\x81\xb4_\x87S@\xc0\xdd\xe9\x94\x05\xcaS@\xe3\xc36\x07\x15\xdcS@\xabbN\xcd\xca\xd3S@\xe0\x8eH\xefO\xd9S@[w\x86\x02a\xadS@\xc6\xe4\x8b\x04\xf1\xc7S@4x\x11\xf7P\xabS@\xe3\x0e\xaa\x8a,\xf2S@\xae\xf4\n\x9e\xa4\xd0S@\xe9\xed:%\x9d\xaeS@\x82s\xf4N\xec\xf1S@\x982{;\x16\xa2S@\xcd5\x81\xcb\x06\xa2S@/3R\x06\xb0\xeaS@\xbc\x8cMh\xa1\xd8S@\xd7s\xa2\x10\t\xabS@\xf6\xff\x983H\xe8S@\n\xdf\xb4\x1c\xff\xdbS@\xf2\xab\xe88!\xc4S@\xac\x90\xccR\xc8\xd0S@\xc7\x86q\xf2u\xc2S@\x1b\x06mN\x1f\x9cS@\xe7\x17\xa1b<\xc0S@C\xe1q\xf0\x1f\xc1S@\xa8\xc6y[\xea\xd5S@\xb1\xad\x96\t\xfe\xbaS@s\xc9V\xae8\xe0S@T\x1c\x02\xab\x10\xc6S@g\xa7\xf5?\xff\xd9S@Ry\xaa\xb1\x9c\xc0S@\x1dnJR\x9c\xdcS@t\xd6;\x03\x1f\xdcS@\xd4\x9e^\x85\xfc\xc3S@\xc0\x01\xd8"\x01\xd9S@\x14\xa2\xa6<\x9d\xc4S@\xf9\xac2\x87\xa9\xd0S@\x92g\xbd\xb5\xbf\xd0S@Z\x84S8\x86\xd1S@P\x9b\x1c\xa0\xda\xd8S@{\xc3\xfe\xbbO\xf5S@\xbc\xcev\xec\xb7\xc1S@D\xe0y\xa8\x89\xedS@X\xe8I\xc3d\xabS@I\x92g\x95D\x9cS@\x95M\x90\x8e\xe9\xeeS@\xe3}f\xca\x9b\x81S@\xa7\xa9MPo\xeaS@!\x06\xa3\xce\xe6\xd2S@7\x86\x8aW\x8b\xf1S@&\xda\xcf\x01\xe9\xa7S@Qn\xd4l\xe0\x83S@\t\xb1&ag\xa3S@\xd4\xf6\xab$m\xf2S@>\\\xf6E}\xb4S@\x15\xd8=qn\x83S@j\x0b&\x0e\xb1\xbcS@\x9b\x08\xec\xc4T\xc3S@\xbe\xa9\xe7\xb9\x08\x1dT@\xe46\xb5\xb3\xef\xbdS@\xb3n\xf9#\xa8\xe8S@\xb4\x1e\xd7\xc5T\xa4S@D\xd1\xa4\xb6\x11\xc1S@j\x96\x9b\x8c=\xadS@\xcal\xb3\xd1\x86\xebS@\xc1\x16\x97\xfe\xe9\xebS@\xff\x8b,\xe0\xfc\xe6S@\xf0\xf8\xc8Q\xa0\xa7S@\x15\xbeS\xaa\xcd\xb8S@q\xd3\r\x01\'\x85S@\xdc\xf4\x9b}b\xaeS@i\xb6\xd3\xd6\x90\xceS@tV\xf5g\xd7\xc3S@\x0e\xbda8\xe1\xf1S@wg\xf3"\xcb\xcaS@+\xfb\xe9\xcf;\xbcS@iw\xe6\xb4\xf1\xc0S@\x9b\xc7\xb3\xd77\xd1S@b\xc1\xacX\xb6\xc5S@V\x87f-\xde\x8cS@A\x1d\xe9\xdb\x9e\xf4S@\'8\x94\xd8\x9f\x9eS@\xf2\xbb\xbc\x9f8\x91S@K7u\x8f6\xd4S@C71\xf6\x17\xd4S@\x99\x18Z\xa4\x0f\x87S@\xf5MoFf\xcfS@\xb0\xec\xe9\xb6c\xe2S@\x94\xa3\xfd8s\xc1S@\xc59\xbf~\xe0\xd6S@\xa5\xd7\xcc\\5\x1bT@\xdbcI\xf8V\xb7S@\xfc\xf8\xb3\x13\x1f\xc4S@\xd4\xf0c:\xf2kS@\xf6kK\xb9\xaa\xd6S@\xd9\x16w\x1d\xcf\xf4S@\xf7\xe8\xdf\xac4\xdfS@\xe6\x7fE\x1e\xae\xdcS@\x9d\x8fC\xaaX\xe3S@\xadu\xfe>\xbc\xc2S@\xc0\x85\xafx \xeeS@KM\xe6O\xc8\xf7S@/\xbby\xcfl\xd6S@\x905?\xbeu\x92S@\x0f\xd94\xa7\x9c\xd8S@#t\xdew\x86\xf4S@a]h\xd3+\xe2S@\x978\t3\x98\x9eS@\x12\xf3H\xb6\xd4lS@#\x94P\xd1\x9e\xd3S@);uYL\xcfS@\xe3y\xda\xcd\xda\xcaS@\xef\xc2A\xde\xe4\xadS@\tc->\xd7\xbdS@\xb9\xad\x88\xda\xd5\xb5S@=\xd6\xa0\xc2\x15\xa4S@`\x18\x15k=\xa3S@=\x9f\xc2m\xa5\xebS@m\x89\\\xac\xe8\xefS@,"o\xc5\x17\x80S@\xb98x\x02\x14\xd0S@\x98/\x0f3\x1a\xd4S@@ \x12\x93\xa0\xf1S@<E\x90#\xc9\xe4S@\xed\x8cKi\xf1\x8eS@4\xab8\x9bu\xd4S@\x7f\x03\xee\xc7}\x87S@3MS\x95T\x83S@\xdeQ\x0e\xf3\\\xc3S@\x80z!\xc1s\xdcS@\xcc\xe7\x1e\x1f\x82\xe2S@t\xbcm\x1b\xf1\xe2S@7\'\xdb\xdb|\xb8S@\xba\xc6\x12\xafh\xc3S@\n)\x04\xa3\xcc\xeaS@\xce\xfee\x1ab\xceS@\x93s\xc6\x86\x9d\xdfS@\x14\xcc\xe1\xe8\xed\xd7S@2\xcf\xe3\xf22\x87S@y\xe7n?\x1b\xceS@\xf4-\x00\x8f\x9b\xe1S@\xfe\xbc\nK\xca\x8eS@\x10\xcb\x8b\xd2\xff\xd3S@\xfb\xad\xc7\xffd\xb7S@\xbf\xb5))\xa5\xf0S@\xb4\xeak1\xe4\xe6S@\x91\x80\xdc\x83\xba\xf0S@\xa5C\xa6\xf4\xe1xS@\xfe[\n.\x9f\xdbS@\x11\x13L\xe6\xe1\xdaS@\x1a\xbd\x06\xba\xa8\xdcS@\x85\xb0\x9b\x85Z\xd1S@\xf4;[\x08u\xc2S@\xbf=b\xd7^\x8dS@\xcaQ\x16\x0cA\x86S@4H\x0f\xc58\xc6S@\xdf,\x01\xdd\xc0\xc5S@\xd9[\xca\xb7E\xefS@\xd5\xee\x82N,\xbbS@:\xc1\xe6#n\x94S@\x19Q\xedL\xe3\xc7S@\x1f\xe2!h\xb3\xeaS@\xd9\x88\x1f\x8fQ\xd5S@\xc4\xe0\xb0e\xae\xd2S@\x1b\x8b\x8f\x95)\x86S@\x1cS\x00\x936\xdeS@t\xe5\xda\x7f\xb9\xcfS@\n\xc7FC\x0c\xc3S@w\\\xbb\xaac\xd5S@\x8dl\xb7"\x0c\xa1S@n\xa7\xc5\xc9\xd6\xb8S@\xf4\xed\xb1:\xd7\xd3S@\xfcB\x06\xdd\n\xffS@v\xc0\x8b\xb8!\xe3S@\xeb\x80\x00r\x9b\xa3S@\xb6\xa8G\x1ea\x86S@\xf8L\x04\xecryS@\xbcOhd\x84\xebS@\xe3\xeb\x13\xd3h|S@Q\x8b\xc6\x97\xd5\xc0S@\x9b\xacG\xf0\x9a\xc3S@j\x9a\xdd`(\xd5S@hi\xe3\'\xb3\xe9S@\xe0K*AO\xd4S@4P7\x8d\x0b\xb8S@0\x8d\xb4\x10\xc2\xebS@\xfc\xe4+\xdf0\xc9S@\x03R\xe94h\xe8S@\xf7Q\x9fK+}S@\x8c\x17\xf3\x13\xac\xb6S@\x0f\xea\xa7\xb4\x96\xe3S@N-\xf9qo\xd6S@f\xc7\xe2\xb0\xc2\xbdS@\xe70X\x04\xbe\x06T@\xc3y\xa1\x99\x97\xadS@\x12\xcc\xd1Z\x97\xe1S@\x95\xfb\xa1\xaa\x88\xcdS@\xccr>\xd8\xbd\xd5S@\xc5\x93\xd0\x8c\x18\xd6S@\xed\x9e1\xca7\xebS@\x01q\xb3\xa4\xc5\xd4S@\xb5\xb1o\xf2\xe3\xf4S@\xb3\x11r\x8e\x01\xcdS@P\xaeb\xcar\xcaS@\x11\x0fV\x11\xae\x80S@\xbe\xfb\x05\x12r\xd5S@$\x04\xbf\x97<\xd2S@Z\x8c\x05>\xa3\xdaS@[=\xb1\xd0\xd7\xe3S@\xf9\xd6\x87Y\xa4\xe4S@\x03E\xf9\xe4\xae\xa3S@\xaf\xb3!\r\x13\xeaS@U\xa6\x18\xe3"\xccS@\xbe\xbb]\x8e\xf0\xe4S@\xc5\xa7\x12\xad\xd1\xccS@\xb0\x9c@h \x1cT@G\xff\xab\xb0g\x8fS@\xbamk\xfb\xae\xe3S@\xe9T7/~\x9dS@\xda*B\xbf\xda\xeeS@\x89\xc5\xc3\xf2\x06\xe8S@\x1bV\x8c\xeb\x0b\xf4S@\x92\x82\xb0)\xdd\xf4S@C\xf1]\x8a\xf8\xacS@\x9f\xb67\xe8\xc6\xa9S@\x1a\x9b\xda\xbcQ\xa5S@\x9frQ\x04\x01\xdeS@\xde\xfdo\x91\xcd\xd4S@\xe8\x06>V}\xe7S@o%\xf9\xecv\x82S@\xec{\x03<j\xa7S@`\x07Q\'5\xd5S@A\xac\xb8[\xc5vS@;\xde|\xf9i\xd4S@\xa2/\x911\xb8\xcbS@\x15\xe0x\xb6\xc1\xe2S@\x06Dol\x8e\x05T@\xfa\x0fR\x84D\xa1S@>=!\x9fb\xe0S@_\xd4\xe3\xc6\xd6\xe1S@\xc6\xd1FJ2\xe8S@\xd9\xdd\xbbH\x90\xdfS@\xb1\x90^\xd3e\xecS@B\xfc6\x00Q|S@\n\x159\xa2n\xd3S@6\xf6\xa67E\xe3S@\xda\x948\xe1i\xdcS@o\xcb\x1c\xeal\xcdS@\xde\xf1aCj\xd5S@\xafS\n\xc8\xab\xc9S@\x935H\xc8\x8f\xc5S@\xe21Q\xe0$\xd4S@9\xe7\xb6\x13\xb9\xbaS@\xb19\xe4\xd3\x95\xddS@@\x83\xf3\xf7\xfc\xb0S@6d\xea\x7f\xeb\xe7S@f\xa0\x19\xe8\x95\xe2S@\xa9\x86\xf7lH\xadS@\xcb{K\x88\xcciS@\x07\x1e\xb1Xl\xe5S@^Z\xec\xe2\xd0\xf3S@c\xb4\x8c\x82\x0f\xddS@\x03\xdd\x91\x10+\x8eS@\xbc\x825,\xbf\xd7S@\xda\'\xdb$\xf8\x87S@\xe7\xb135\x16\x89S@\xb2\xf0\x07\x13\xaf\xbbS@\x82\xa3?\x86\xc1\xcaS@\xf0\xc5n:\xff\x00T@\x9b2^\xf1k\xd5S@\x99J\xe7\xcc\x8f\xe8S@H\xfb\xa5e>\xceS@]\xca\xd2\xc4\xf2\xd4S@\x01\n^\xea\x8e\x81S@<E`\'\xdc\xb9S@\xcb\xceq\xf1\xa6\xbeS@\x92\x91\xa6Q\xcc\xd0S@\xab&\xcc\xa1h\xedS@\x00\xf4\x11\x84\x83\xebS@\xa1\xdc\xc3\xc8\xfa\xf2S@\xc8\xfc\xeb|\xd3\xaeS@O\xe8\x983\x1d\xe1S@J\xe3W.!\xf5S@ak\x19\xd7\xac\x00T@,s\x12\xd3J\xc2S@\x01\x90v\x06\x8a\xc3S@\xfd\x86p\xc2V\xd4S@\xces\xc8\xc51\xebS@E\xd9\xe0\xf3\xcf\x14T@J3<\xf4\xac\xb8S@\xc5\xac\xf3\x80\x03\xd0S@\xcf\t\x9e\xdaR\xdeS@?\xa87/\n\xbdS@Z\xf4\x97c\x07\xceS@w\xfd\x0e\x17@\xa5S@\xbb\xe1\x93\xa8r\x86S@\x04N\x94\x81\x1e\xe1S@-a^\xf2-\x10T@\xcf%\x18?\x13\xaaS@\xca\x7f\xf0\x02\xb0\xf2S@M\x9a\xfa)f\xe7S@\x84\x89;\xfb\xbf\xb7S@\xde\xf7x\xba\xff\xa8S@\xb0\x90w:\xfd\xabS@\xf3?\xe5*C\xd6S@+.G)N\xbeS@\x0c \x95\xf0,\xb3S@\x10\x94 \xec\xd6\xb1S@t+\x8d\xe8\xa0\xe1S@\x83\x17\xec&\xdf\xccS@\xb8_\x91\x8b`\xe7S@\xa43\x04\x9b!wS@\xd6\x93\x0c\xa9\x8a\xf0S@=\xe2?`\xea\xebS@4\xd1<\xbaO\xb7S@\x01\x97Q,\xcb\xb7S@\xa3\xf3L\x01"\xf1S@\xdc\x9c\r\xe9\xdc\xccS@"\xaa\xcd\xe8\xc7\xc2S@\x17\xda\x83\x00\x80\xc8S@AB>\xac,\xd3S@\xf9\xb0t\xe5\xa9\x9dS@\xc0:\xba\xf9\r\xd4S@\xe9P\x88\xd1{\xb5S@l4\x14|2\xf1S@\xa1\x9c\xa8\xdfj\xcbS@f%\x03\x15F\xd3S@{\xeb\x8e\xaec\xa8S@\xb0"Xwg\xf1S@o\xd08\xdb_\xe0S@\x88\xc5J\xf7O\xd5S@[\\\xd4\x1d\xfb\xd5S@n\xd4HNL\xcdS@\x93\xeaX\xef)\xccS@j.%1\xde\xe9S@\x9ayb\x17#\x81S@b\x14\x02\x9bR\xa6S@\xd08r\xf8\xf3\xd7S@~\x8e\x1c+\xc3\xc4S@\xd5N\xb4\xbam\xf1S@M\xc4\x93\x9bL\xf2S@\xc0\xa7k\xb0\xaf\xcaS@cRki\x11\xceS@\x83\xde\x95\x12L\xafS@[V\xb8\x90\xa6\xf0S@\xe7\xfd\xc2\xbd\x1f\xc4S@\x90\xd4\xd3\x9a\xb2\xb3S@\xb7\r\xec\xd4\x1f\xadS@\x1d\x85\x8c\x93<\xbbS@\'\xf6(\xf4\xc0\xc9S@\x86\xbfl%\x99\xbcS@\x9c\x05{l\xc1\xe0S@\xe1F\xcd\xdcb\xc6S@\xfaHp\xb2\x18\xccS@Ya\x02` \xd3S@\xa0\x10#\x0b\xe7\xddS@\x1e7\x86\xb8\'\xaaS@8A\xb1\x89*\xecS@\xad\xe2\x9eU\xa7\xd4S@\xee\x19>\x05q\xf0S@\xc2I@\xbbe\xcbS@\xc05@?\x9e\x81S@\x99\xbb\x1fS\xf0\xc1S@\x89@\x195^\xd4S@\xd87k$\x83\xaaS@\xfa\xa7\tL5\xcaS@\xd4:xH\xb6\xcbS@\xd9\xfa\xd0#\xef\xb7S@p\'\xbc\x1c\xbd\xe8S@f\xb9\x94\xe3H\xcaS@\x90!\xe6\xf9\xe7\xe2S@\xads\xcc4\xeb\xe1S@\x82XL\x9a\xb9\xe3S@=\xdc\x8ee\x8b\xb2S@Q\xe0\x8ch\xf6\xd5S@:\xab3\xff\xf6\xc8S@\x8a\xa8c`=\xe5S@>\xe7q\x0c\xeb\xe4S@\x17f*\x1a\x86\xe4S@}[\x7f\x9cj\xcbS@_k\xdbp\xbf\xaaS@[\xfa\xecd\x9f\xd2S@tY\xf0\xc7\xe7\xddS@>\x02\xd2\xb4x\xcbS@a.\x14\x94\xf6gS@\x16\xa7\x06\x97\xf3\xe4S@\xc6jt\x88U\xd3S@\xc8\xd4\xfdt\xa6\xc4S@\x803 $\x99\xdeS@\x85\xdaTUg\xe0S@\xf6\xf6\xf0z\xc2\xe3S@s\xba\x10;\x03\xd7S@\xc4\xad+U\x15\xeeS@^\xa3:\x05\xdf\x1aT@S\xd8p\xde`\xbaS@=\xa8[\xda|\xb4S@)\xb2\x03e\xb4\xabS@\xc5oK\xa0w\xbfS@\x15i\xadjC\xebS@\x9f\xd1`\xe51\xd8S@X\x9d:\xeb\xe9\xe2S@n\xa0\xb9\x8eB\xa5S@\xb9\x01 L\xfd\xc4S@\xe6\xfc)\x88\t\xf1S@R\x18\x83\xb1\'\xbdS@\xbb4\xc0\x9b/\xd3S@\x85\xe7w\xce\xf7\xe3S@\x998\x10FW\x9cS@\xa5c\xa0#\x7f\xdcS@%@p^}\xcbS@u\xbc\x0ct\x0b\xdaS@\x87d\x98\xbd\xbf\xc1S@k\xb9|\x1d\x8a\xd5S@0\xc8\\t\xb7\xcbS@l\xde\x1b\xb3\xcd\xb3S@\xec&:`\x12\xbaS@\x8a\xfd\xca&`\xc9S@\xc7O\x7f\xc9\xa8\x91S@\x9c\x08\x1b\x80\x07\xe0S@F\r\x94\xbb\xa3\xd4S@\xd1\x1e\x83\xdb\x07\xacS@\x8b\xd1\xec\xf5\xf8\xd3S@\x04g\x14J\xc2\xd0S@.~\xac\xa3_\xdaS@\xd3\xdb\xe1*\xd7\xc9S@\x8eYa\x18Q\xc5S@\xf1\xc4\xef@{\xcbS@\xe4\xcf\x94\xd4\xbf\xecS@\xcd\xd3\xb8\xdc\x96yS@\x84\xdd\xd5\x8au\xb3S@_\x99\xe2\xc5\xee\xcaS@x\xddA`\x9a\x9fS@H\xa5rJ\x01\xe4S@]\xca\xbb]\x1a{S@gOm@\t\x9fS@\xe8V_TU\xeaS@u\xbf\xef[\x01\x8eS@\x81\x1c\x83\xc0\xce\xd7S@B\x9dh6\x1a\xd3S@\x8e \xe8o\xcc\x9eS@k\xbbH\xf4\x02\xc1S@\'T\xb9\x9b}\xfcS@(\xca<\x13\x1d\xdcS@\xbeWt\x8fm\xe2S@\xd1\xe4\x93\x86\xfc\xbaS@\xc1\xf7\xad\t\xfa\xcaS@i8\xd0\xea\xdf\xedS@-\x0f\xc8\xf0\x9f\xedS@\xef\xfd\xdeg\x11\xedS@\x1e\x88+\xac\xf7\xd0S@\xe6\xd16N\xd6\xc8S@Dd6\xa6D\xc7S@\x8f\xf4H\x11\x84\xccS@5&;0\xbb\xefS@\xbe\xb9MB=\xd6S@E\xbcY\x0bk\xc5S@\xfdf\x82:\xdd\xc8S@2\xe5bH\xb1zS@\xb4d\xe7\x9bn\xc1S@laD\xca\x8f\x87S@:m\x8bB\xf9\xe7S@5\xe5\xfbn\xda\xa2S@S@\xde\xdd\x90\xd2S@\xec\x0erj\xf8\xcdS@J\x1f\xc1\x1e\xdc\xbcS@P!^\xee\x85\xcaS@\xf7\x8aVO\x18\xd0S@\xbf\x94\x93\xcd\x90\xd0S@\xf2\xd4\xdaW\x85\xadS@\x035i\xb1t\xd3S@?T\xe8\xfd\x80\xccS@\x9eI\xa5\\\x8c\xd8S@\xf1Z\xad\xc4\xac\xd3S@\xba\x00\xea\x8b\x90\xe4S@\xe3\x96%\xa2y\x07T@\x8f\xedOs\x90\xe1S@\xa8\x9f\xd0aX\xcfS@C\x05P\xe1/\x98S@\x97\x0b\xc0%]\x9aS@\x89\xef\xac\xd2\xb7\xabS@\x87\xd4"X3\x82S@\x87T\xaa\xd3\x8b\x9cS@\xaa\xc6\x16,"\xb3S@\rX\x90\x18\xd3\xcfS@\xad3T\xaa\xfd\xcfS@\x1at\xfe\xe0\x9ctS@J\xf6\x17y\x89\xd3S@\xae\xb3Zp3\xf1S@\x1a\x81\xd4(\\\xb6S@\x80\xa2\xc6\x9fy\xe9S@\xfeo\\\xa5\xd0\xa9S@-\x81\x8f\x9f\x8a\xdeS@\x8a\x10\x0c\xb8&\xc8S@/\x10u\xabT\xe6S@\x98\x86\x80\x99{\xaaS@\xb4\xab\x138\xbe\xe1S@\xa4\xd1l\x16\x8a\xe2S@\x1aS\x86\x13\xf2\x97S@Vl\x98\x835\xcdS@\x81I\x8f\x1a\xcc\xf2S@\x03D\x80[|\xb6S@D\xdb\xec\xde\x8f\xa9S@\xb7>\xb9N\xdd\xa9S@Z\xab\xd8L\xa2\xe3S@\x0c\x0f\xc4\xfc\x0f\xbfS@\x85\xa0\xc5K\xeb\xb9S@\x10\xd2\x10\x8d;\x86S@\xff\x11g\xeb\x17\x9aS@\x92G\xbd\xeeR\xcdS@\xcfE\x87\x8e\x1f\xe5S@\xa9\xd9\xc8(U\xb5S@\xfc\x9a\xa9\x9c>\xa7S@\xd0\xc6\xfa\xe1\xfd\xd6S@\xcb\x95\xe7ic\xe0S@a\xf8t\xe4\xf9\xeeS@\xb0\xc7\xf23\x06\xefS@\xe9\xec\x9b\xe7i\xd6S@\x00\xb7w\x0b\xf8\xc7S@BYq\x15V\xddS@\x0c|\x1e\xa9N\xf6S@\xaf\xd7kx\xe1\xf6S@\xea\x91\x05\xc3\xd9\xe2S@o<\xc2\x18t\xd4S@\xad\ri\xfe2\xdcS@\x14G{\xc7\r\xebS@E\x1dy\x1c!\xb7S@\r2\xe2/8\xe1S@\xc9\xa3\xbe\'k\x85S@\xe5`\n\xc4\x97\xdfS@!A\xa5\xd6x\xc3S@\x7f\xae\x16\xe7\xa6\xdfS@\xdel\xb2\x0e\xc8\xeaS@F\x95R\xc4[\xe9S@3\xc93\xa4\xb4\xf0S@2Np/Y\xe8S@\x8204\xd6\x11\xc5S@\t\xc3\x044D\xafS@>W\xce]\xf7\xddS@\x85\x98@^j\xcfS@\x16\x7f\x1f\xb4\x91\xe7S@rz\xa1\x95\xd5nS@\xd1^s\x83\x17\x14T@9\xeb\x1d\xd4\xa2\xcaS@6\xf5g\xff-\xd2S@33\xec8\xa9\xf6S@B\xc2#\x8dd\xe1S@0\xf6\xf1Hp\xf1S@\x98\xdd\xbe|^\xe0S@\xa8W@qQ\xd8S@\x1c\x1fZ\xcd\xfa\xdfS@\xe2\xe3\xc8\x9d\x07\xe1S@\'\xd3~\x05\x11\xc5S@\x94\xf7g\x86\x83\x07T@\xc3t\x81\x04\x02\x07T@=\xfeU\x8e\xc7\xf0S@\x1b\xcc\\\xe2\x85\xdaS@b\xe1C"\xd1\xbaS@5\xf0B\x9c*\xeaS@\xf6\x82BJ\x80\xeeS@#}\x9cP\xdb\xb7S@@\xbf\xec-\xdc\xddS@9\x9d\x12#C\xbbS@\x12I\x1b\xdb~\xdbS@\t\x9dH\xa1\t\xe6S@\x81KL\xa2-\x07T@g\xdd\x16\x9a.\x93S@\x03\xa4\x1c\x0c\xce\xcfS@\x06\x8f\x07]\x98tS@*\xf8\xf8\xaa#\xa8S@\x9bh\xb3\x87\x93iS@o\x87\xec_\'\xc6S@IKOR\x96tS@\x08\xcb\x12z\xfa\xe9S@I\xbdT#\x1c\x7fS@\xe4\xd8)1\\\xe1S@\x95\xce3@\xa2\xe0S@$\xe77\xdb~\xf1S@\\BK\x03x\xe7S@*\xc6\x86,\xc6\xe3S@\x99]5\xa01\x93S@\x130\xef\xfcJ\xc6S@ux\xd9\t1\xcaS@\xc6\x0f\x02]&\xcfS@w\x9bRW\xc1\xe9S@\xf8\x81\x86G\x15\xbbS@?KE\x8b\xe8\x80S@-)\x9c\x10\x03\xdeS@\xfcCc\x00\xad\xdaS@\x8bv\x7f\x0f\xa9\xc8S@\xe4^\xac\xf3I\x85S@\x0b\x03\x96\xdb\x14\xdfS@\xcf\xac\xe0E%\xc8S@8\xb6\xf2\xee\x13\xebS@\xf5bdo\x8c\xa9S@N\xabq\xf7\xa7\xe6S@\x996,\xb4~\xbaS@\xa4A\xe0U\x91\xcbS@\xbe\x08\x92V\xea\xc7S@J,+P\x00\x9dS@\xa4\x89[Gt\xb2S@$\x08WF\xa0\x07T@\x93\xc4y\xe8\x94\xdfS@\x03;\x92\xed=\xefS@J\x05\xef"\xda\xeeS@\xfam+G\xeb\xefS@\xfe\xc9\xf3B\x97\xe8S@b\xbd\x01\xe9f\x99S@\xf6\x0e\xc6c\x04\xbdS@\xe1\xda^r\xfa\x06T@\xb6\xdb\xd8\x8f\xe2|S@wH*\xcaS\xd9S@\x1b\xd3\n\xf1K\xd9S@W1\x01P\x18\xd2S@D\xf3\x04\x16\xb0\xbfS@\xa9\xdf\x84\x8au\xe9S@\xec\xa7xP\xf1\xefS@\xaa=[q\x88\x9cS@\x8a\x1c\xf8M\xdf\xa9S@\x14\x08X\xb5\x16\xdbS@\xce\x11D\x83\xbc\xa3S@M5\xa3\xdbf\xdfS@\xfd$b\x84R\xd5S@Q\x0f\x11\xd6\x01\xafS@\xf0\x13O&3\xe9S@\xea\xe5\x94\x0eG\xa1S@\x80\xd2\x08\xecX\xd5S@\xa5\xc9h\xc75\xc1S@O\xaf\xa1\xd8\xc3\x84S@\xa4\xbd\xdb\x06\xf5\x8fS@\xe5-\x85\xc9}\xe8S@\x1a\xfeP~\xac\x13T@jPw\xe6X\x83S@\x02{\xed\xc3O\xd0S@\xc8p\x07\xfd\x80\xdaS@\xd6\x19I\xdb\x15|S@\xe0\x14p\x90%\xc7S@\xf0l;\x02\x12\xe5S@\xd6d\xab\x8e\x0e\xd9S@\xa4\x1cW3\xef\xdbS@>\x19\x8e(\xa9vS@\x12\x13.\x81\xf8\xc6S@_M>\xe8\x13\xceS@]\xc7\x08\x19}\xe7S@-u\xd9\xe3\xb0\xeeS@h\x92\x1f\xdf\x02\xf1S@\x16~9!\xc7\xc5S@`\xeb\xd4\xcf\xbb\xc8S@q}\xf0\xa9\x10\xd4S@\xd9f,\xcar\xaaS@\x91~z\xb1B\x7fS@C\xe5/\\b\xf3S@\xa5\xca\x0f.\xdf\xdcS@\x01\t\xdf\xba\xcb\xcbS@\xf2\xc6\x1d\xe8\xc1\x83S@\xe5\x0b?\xbe\xa3\xc5S@\x82\x11\xbf(\x12\x14T@H\x80\xca\xa6\x0b\xb2S@\xc8\xd7\x18\xbd\x14\xb8S@\x16\xa6\x15\x13V\xdbS@0\x98p\xc41\xf0S@\x1e\xe8lPN\xf0S@]\xcb\tC\x88zS@\xeb\x1a\x9d\xc1y\x14T@\x90\xbe\xa7\xa3\xc7\x13T@\xe6\xb0\xc7\xdc\x13\xb9S@\x9fB\t0\x96\xbbS@\xd1\x081\xfc\xa7\xe1S@\x81d\xcb\x06\xc9\xe7S@aj\xff|HuS@\xbe\x00\x7f\r\xbc\xe0S@\xafM\r\xef\xe7\xdaS@}/\x1d\xd8\r\xeaS@\\{V\x0f\xc2\x87S@\x87\xf0\xe3\xb7\t\xc5S@\xee\x06\xf4}\xf8\xddS@\xe5m\x1f\xa0\x11\xdbS@\x96\xd9\x93\x1e\x0c\xddS@\x9f\x15N\x03-zS@P9;\xee\x8a\x14T@\x83\xc0\x89QI\xceS@\xbb\xdf\xcf\xc2w\xe6S@V*m\x04*\xd0S@\x83\x9b\x0e\xb9\xdd\x94S@\xd1k\xc0\x03\xa6\xccS@\xe7\x9dxF\xc2\xdbS@=\x89\xcc\xf8\xd2\xdaS@\x9f\xe5*\x88^\xe0S@\xcb63\x812\xedS@\xa0\x7f\xa0\xbdU\xd4S@\xbb\xfe\x80B\xfa~S@B\x1a\xd8\x96\x0b\xa2S@Yg\x06\xc8\x93\xaeS@}\x94t\x08\xe9\xebS@\xd7\xa5\xe7\xeao\x8dS@\x961\xb6\xd8\x10\xe7S@-\xa3E\x86\xa0}S@C\x8a\xe3\xe2/\xe1S@\x02@\xb3~\x05\xd3S@\xdb\x8a\x99\x8bc\x02T@\x9b\x1e\xe4\xf8_\xceS@\xe37^\x14\xc6\xecS@\x01\xc7s\xb6\xff\xe4S@\xd8O\xbdw\x99\xe6S@}v\xa6\x99O\xddS@G]5\xa5\r\xbfS@\x92G\x9e~\xcd}S@\x8f\xc2h|\x19\xa3S@\xbc\xdbp\xb84\xdeS@\xd8u\x14\xa6\xcc\x86S@\xf6\xfd\xa8p;\xa5S@!%n\xd2\xaevS@\xd6\x81`Tu\xddS@j\xfb\x90\xb1\x01uS@\xaf\x01\xcdh8\xb5S@\xcem\x90c=\xccS@\tY\xfb\xc0B\xb6S@3\xf9\xfb\xa8\xc9\xeeS@\x9e\xd7\xc5O\xd9\xefS@\xd8\x00\xd7s\xe9\xa7S@\x8f\xa4\xcb\x06Z\xe0S@Iu\xd1\x91N\xdaS@\xc0\r\xcf\x9f#\xddS@%\xec`od\xdaS@WW\x81^\x1e\x9bS@&\x17\xa2\xc7\xb1\xe0S@\xe7#|ej\xd6S@\xdc\x9c\xed\xc9\x84\x9bS@\xbb\x19y\xd9\x15\xa6S@\x866\xa5\x1cb\xbdS@\xc1\xcf\xe1NJ\xc5S@\xbe\xe4\xbc\x86\x94\xdfS@"\xcbO-HzS@\x93\xd0\x88\xbco\xb2S@\xadZ\x94<*\xecS@\x84be\xf2\x1d\xedS@\xa2]nR\xce\xefS@.\xe6\xb4Y\x1e\xdbS@\xcd\r\xbcO\xddjS@\x18\\\xfe\x1e.\xdfS@sO#\xb7\xe4\xd1S@\xc7lv\xb5\x9f\xddS@\x0e9\xc0\xe9S\xf0S@\t\x82\x9a\x00l\xb3S@m\xfajq\xe5\xb1S@\xd9\x07>ut\xe0S@\xe41-\x12\x8b\xebS@eP@\xc2\x9d\xeeS@\xd3\x04B\x8dZ\xccS@\x8e\x1dlgx\xd7S@}\xd4\x0b\xf5\xa4\xc6S@\x146y=\x08\xe1S@\xc9 \x9b<i\xb7S@y\xee\x1c\xc2\x9d\xdbS@:\xcf\xe7\x12\xff\xb4S@|\xc8\xb3\xc9\xa7\xe5S@8\xa0\x90F[\xdfS@LY\xdaB`\x91S@\nK\xdc\x9a\xa3\xa5S@\xb2w\x8a\x07|\xe1S@\x90\x14\x91Uo\xd6S@YB+\xea\xd0\xeeS@\xcb\xd6m&G\xecS@\x1795\xcd!\xa5S@\'\x00\x8a\t\x88\xcaS@\xc8\xb3\x06ay\xcfS@f\xdf\xd4\xc4\xf5\xbaS@\xe3\xfe\xac@\x16{S@\x12\x08\xb9$_\x85S@\xc0\xeeH\x91\x06\xbcS@\x0bW(\xac\xa0yS@\xd3x\xea\xd4]\xb6S@\xc59\xee\x8f\x05\xceS@\xbb^\x80M\xe3\xe4S@\x92\xa9\xa1\xa9\xab\xbaS@\xabI\x19\xf6\xb2\xc5S@{1\xd5\x04\x1f\xdfS@)\x92V\xa3s\xd6S@ \xfc\x86p\x83\x91S@{\x8a\x0b1>\xddS@\x0207\x15\xa2\xceS@Yw\xebf\xbd\x90S@\x93t/\xbf\x08\xa6S@4ev\xddm\xdfS@\xa1\xa2\xcb]\xfa\xc3S@\xe3\x8bL$\x8e\xcfS@\xd0T\xf0\xc89\xe0S@!\xc8N\xed\xde\xe5S@\xa6\x0c\xd3y\x8f\xd5S@h\x0cO\xfd$\xdbS@\xf5*\xf7\x84Z\xd6S@\xd4\xbaG?\xd8\xe4S@\xce\x1b\xdd\x84\x91\xdbS@ukc\x84\xb4\xe0S@\xd5!\xab<"\xedS@\xe5\xf3\t\x98\xac\xe8S@\x92\xc8\x1d\x90\xba\xb2S@\xbeZ&}\xe2\xdeS@\xd7\x08\x92\xdd\xc7\xcdS@\xd3\xf9\xe1t\x8b\xceS@\x9a\\\xa3\xae\xa3\xe1S@\x8c"\x05?\x15{S@\x1a&eY\x96\x80S@2\xe6#\n<uS@\xda\x0e\xb3\xa5i\xb7S@\x84\xdc\x15p\x1d\xcaS@`\xea\x9c\x80K\xdeS@E\xae\x81\x1a\x16\xd3S@\x07\xfaM\xae\x96\xa0S@4\xb0\x15\xf6\x94\xe3S@\x02\xe9n\xa7,\xb7S@{\x83\x17\xf7\xd2\xc3S@ML\x18\xb8#\x9cS@qko\xe0\x9b\xe3S@\xda\x11\xf7\x1c\xd3\xf3S@ >n\xf7\xe5\x81S@\xeb\x0f\xc4p\xc6\xd3S@G\x92\xa1\xff\xa2\x81S@\xdf\x8f\xa6\x95r\xeeS@\xed\x85\x81\xf7f\xefS@\xd0\xbd\xd2\xf2k\xcbS@\xb7[\x87\xb9X\xedS@\x7f\x94o\xe4e\xe3S@\x1f\xad(]\x9a\xd5S@fWKe\xf5\xddS@\xb4r{\x96\xe4\xd3S@\x15\x01\xd2\xa5\x8e\xe8S@\xc0\xae\xe6(\xac\xe2S@H4|\xb3\xfc\xdaS@#\x8e=t\x08\xedS@\x1a2J\xbf-\x9aS@y\x80\x81\xb3\xd1\xb6S@q5P)\xb6\xf2S@U\x03}5\x08\xd6S@v\x7f\x00@\xc8\x93S@\xea\xb0M\xc2\x97\xd3S@\xe8\xc2/\x00r\xdbS@\xe8~#+\x03\xb2S@\xa4n:\xed\xb2\xa9S@\xb9\xf0\t\xedh\xdaS@$\x01\xac\x16\xf9\xd8S@\x19\x99\n.g\x9bS@\xb1x6\x0c\xff\xd2S@N\xea\xdd\x0f\xbd\xa7S@\x99\xd7u\x00u\x9cS@\x91\xfd\xcc\x1b\xd3\xd9S@!\xe7\xa3/(\xd0S@tl\x86\x0f\xa0\x9fS@\x91\x80\xd5\xc1_\x9fS@S<3b\x1d\xd3S@\x1f\xa9\x80\xde\xf9\xc1S@f8\x0fw\x05\xe6S@\x1b\x9c\x05\x0e\r\xd5S@\xcb\xb1u\xb5\xa2\xc8S@S\xa7\x88\x93D\xdfS@\xf2X\xc4\x04\xaf\xcaS@\xe8\n\x99\xf2\xf8\xc9S@\xae\xbfZJ\xa7\xd3S@S\x01j-Z\xdeS@\x9b;\x92\xb6x\xd2S@\xcc\xa6pIc\xe5S@\x07w\x0c\xc3`\xe0S@\xb2\x9d\x8b\x9b\xc9\xddS@\xb1\x82D\xe7\x01\xd1S@_\xf6\x1f\x13\xfa\x9bS@\xd7^\xf2\xe8\xf5\xd1S@\x88\x9b\xc1\x8dr\xe2S@V\xaaY\xfb\x82\xb0S@q\xab\x96)\xbe\xa8S@\xf6}\x97\xf9\x07\xeaS@p(\xff\xde.\x88S@\x88K\x05\x95\xff\xceS@\x80\xde\x10\t\xeb\xa8S@\xcb\x11f\xe3\x0b\xedS@\xf65a\xd5\xfc\xd8S@\xe0\x0c\x8c \x06\xbbS@Z\xeb\xf7\x91E\xebS@\x94\xf4\x84C\x19\xeaS@\x8a\x02\xcc?\x82\xceS@\x0e\x88\xd1D\xf8\xd7S@\x8c\x15\xab\xcf\xea\x9dS@\xcc\xaby\x1f\x96\xc9S@\xaf;\xac$\x82\xe2S@\x7f\x91)\xde(\xd3S@\xa1f\x84\xd7A\xdbS@}A\x9d\x15\x18\xa3S@\xfe\xd3\xf0\xc4\xa5\xd6S@\x88\xdb\x9b\x81:\xcfS@\x90\xc8\x1d\xcc6\xecS@\xaf\xb0\xd8D\xf0\xefS@-\xf3\xdb7\x98\xc2S@P\xe2\xae\x9a\xf1\xebS@\x13Yz\xcfA\xafS@g.\x1f\xff\xc0\xcbS@\xe8\xa8E\xaf\t\xe4S@\xd3\xe9\xfa7\xa5\xc0S@"\x84@\x90#\xe0S@$\x93M\'\x8b\xa3S@A\x89\x9b\x9d>\xdfS@\x1a\x8b\xdf\xe1\xe5\xc9S@\xca#p\xf7W\xdfS@\x8b\xca\xe3\xc85\nT@\xb0\xeb\xe3\xb4\x04\xc2S@\xe2]\xa8\xe1<\xf1S@\xbe\x95\xca\xaay\x13T@ S9\x8b\x1f\x9bS@\x17\x06\xe7\xf3\x97zS@d\xd5\xd6u\xab\xd8S@\x1dX\x8c\xff\x90\xd9S@n&s.\xfb\xc9S@\xb26\xf9(\xa1\xd1S@B\xb5\xa7\xb1*\x7fS@\x02\xcc\xb6\x92w\xc8S@\x1f\xf2\xf4\xcb\x99\xecS@\xcc\xe9u\xd9\x0f\xe5S@3\xc0\xbc\x02\x03\xdfS@\xb6A\x89:=zS@]CDV\x88\xe9S@\x04\x01pB\xec\xe5S@Z1\xa9m\x1fzS@\x98{\x1f\xf9\xa7\xd1S@\xe6\xaa\xab,>\xe3S@\xea\x91\x04\xaa\x1f\xdbS@\xf9\x9d1\xa8E\xcaS@\x9a\xb9\xfce\xa2\xe0S@\xb9\x89\xc5\x1c\x9d\xd2S@\x8b\xd3\x8dM\x1a\xd1S@\x0f(\x84M6\xe0S@1\xae\xa2\x82\xad\xb2S@\xb4\xd8@\xa5\x88pS@\xb3\x00\x80\xac\x91\xd1S@E\xe8\x8d\xed\x1d\xcfS@F\xa9h\x83K\xebS@ Ucg\n\xddS@\xbc\xf2\xeatXuS@\xbcoR\x14\xc6\xecS@!\x95%B\x06\x9dS@d\x17\xf0\x06\xc6\xd2S@1_\xf1\xb2\x84\xc0S@\x9d\xc62\xf3p\xf0S@\\P"\xee\x19\x08T@\x91y\x11\x95\xa5\xabS@\xcd\x961(\xe1\xe3S@\xf4\xfdP\xe8\x8c\xe3S@\xbc\x11h\xb1\xe2\xfdS@\x8e\x84z_\x95\xcdS@e\x10J\xc0\x8d\xa1S@\xe9\x8am\x92p\x86S@\xa4R\xf1\xe1\xe3\xc0S@\xff\xca\xd92\x85zS@c\xcd`\xa65\xaeS@\xd8\xdc(\x85\x13\xadS@\xcb_:m\xeb\xa6S@\x8dCs_\xa0yS@\x81\x8c;\xbf,\xdaS@\xf2Mg\rN\xe1S@\x98w\xb4>~\xd0S@wg\xb4\x18\x8d\xceS@K\xea+\\O\xceS@G\x05\x93\xc9\xd4\xcaS@\x17\x9e\xe4,\xf1\xd2S@\x08\x8f\xec\x0c\x85\xc4S@\xbf\xb2M\xabo\xb7S@\x8b\x86\xd4v\x89\xa3S@]\x9df\xe8\xd3\xccS@\xb5#Er4\xe1S@\xbc6\x12\xd0j\xc3S@\xa4\x10\xf2\x892\xc5S@\xb5\xf23\xd8\xef\xd7S@\x1f\x0e\xa8d\xd5\xedS@\x82\x0e\xd5\xa4a\xd5S@\x94f\x9e\x12d\xd4S@\x0c\x0c\x15\x96\xdb\xcaS@\xf5\x8b\xb3|t\xb9S@\x85\xe0sR\xfeiS@^\xe13\xea]\xdfS@\xf6?\xb4Y\xa9\xdfS@k\x18\xe8\xe3\xc7\xe9S@\xf4\xd0`\x91\xca\xe4S@\xa6\t\xb7+\xbf\xd0S@\xcd\xcd\x13TU\x8aS@\xc0L\xc0\x0e\xe7wS@\xf7\xae\x15\x06\xaa\xc5S@{\xd5\x87\xc7\x19\xcaS@8\xdcZ\xbaq\xcbS@V\x00\xc3\xba\xee\x87S@4\x95\x83 (\xe9S@>\xd8\x9d\xba\x10\xc2S@\x8b\xa5\x02\xbb-\xaaS@ \r\xf0\x02C\xc7S@\xae\xf0#\x9b\x0b\xa1S@\xacx\x15\xfa\x83\xebS@\xdetR\xef\xf9\x01T@\x8anG3\x9d\xb6S@\xd0m\xae\xb7\xce\xbbS@\x8e\xf2\x93\xad\x9b\xebS@\xda`\xb6!\xed\x7fS@Z\xc3\xe8\x1dH\xcaS@T\xde=\x1e\xbc\xd5S@\x98\xe5{\x1e\xcfvS@\xb8\xec\xd5H\x9f\xdcS@\xc6\x1f\xcb1\xd7\xbbS@\x80V\xedb\xe9\xd8S@\xb0\x89\x03\x82\xd1\xeaS@\xf6\x8e\xa9G\x99\xd7S@9\xf5`\xa7=\xbaS@^\x95r\xd7L\xbdS@\x06\xeb\xbe\x9f\x8a\xe2S@wF.\xfc(\x8eS@`\x04\x174\xec\xc3S@m^G^x\xd5S@S\'i)\xad\xf4S@kJ\xa0\xc3\x90\xb7S@@)\xaa9t\xcfS@G\x1f\xc1X\xc5\xccS@X\ry\n\xa6\xabS@T\x8c>\xb7\x1d\xd3S@9\x9e\xa9QH\xb3S@0\x06\xc2\xb0\xc2\xc5S@{e\x0ce\xf1\xabS@a\xc5|\x8d\xf0\xceS@\x9b8\xbe\x01\x9d\xe1S@\xd7\x19$Cb\xa3S@\x13p\x9fI\xd1\xbdS@M\xf8\xe5\xb2\xfd\xb5S@\xa6\xd4MF\xe7\x8cS@\xc9\xdf2\x16\x94|S@\x13V0Z\xb5\xa1S@\x92\x9e\x8c5\xe0\xe6S@\x9c-\xd4m\x15\xe1S@i\x13\x0b\x89\xe7\xc5S@\\\x06\\\xacl\xddS@\xe5\xb0\xd7}C\xe9S@+\xcd\xbb\x0bC\xd4S@\xb1\xd2\\\xc2\x01\xe2S@\xfdl\x84\x0b\xec\xb7S@\x87\xa2\x05\x94\x01\xa9S@\xa0c\xa5\n\xab\xbaS@\x9f\xb7\xd3=\x17\x89S@\xc9\x0cd\xfb\xbc\xc3S@\xd17Y\x0f\xe7\xcdS@y\xf4\xc4\xe0\x06\xaaS@\xf6P\x06.M\xdfS@ \x12\xde\xb9\xc5\xe7S@6\xf7\x03A_\xedS@Y\xee\x9d\xee\xb2\xecS@\xf7\x13\xe9\xdb\x84\xa5S@\xd9\x8fhL[\x84S@2\xb5\xea\xf5\xce\x91S@)~\xb3P\x04\xcdS@\x08\x84\xe9\t5\xe2S@\x84\xa5\x8cV%\xe1S@\xdb\xb4H\xde\xec\xf2S@yR\xc56g\xc3S@= G\xe5l\xdbS@\xa3\x1bhc\xea\xccS@QR\x90\xed\xffmS@\xcabf}\xfe\xe7S@\xb72\xd4\xed\xeb\xebS@\x98g\x90q\xbc\xd7S@\xb9\xf3/\xa1\xb4\xc1S@x\xeart\xbc\xbeS@/\xba\xfa#\xa5\x13T@\xc4\x93Q\x05E\xe4S@m\x14-\x87\x96\xbdS@A\xdf^\xbd^\xcaS@h\x16|\xb7\xfc\xccS@I4^\xd9\xd5\xa2S@\x07?\xe7\x07\xc4\xecS@bH\x02z\xde\xe9S@,\xef\xe4^\x84\xeeS@\xe5\t\xa2vi\xe2S@\x86\xc8\x9d\x8e\x17\xcfS@\xe9\xab9?\xf6\xcaS@Y\xf2\xff\x8dH\xbfS@\xec\xb2\xb4\xb2\xa9\xc3S@\x9d@(2\xc1}S@\xfc\x10\xc4\xe0~\xe8S@\xe8\x08\xec\xc7\xe7{S@\xf11y\x89\xb9\xedS@\xc8\xc2\xc8\xed&\xf0S@r\xee2\x85+\xd9S@\x9d\x97\xff$\xc1\xecS@\xc6`z\x8a\x1d\x82S@\x90\x12\r\x01\xec\xebS@\xa7\\F\xe9F\xf0S@\xec\x1aZ\x15\xac\x81S@\xd1\xe1\xefc\xb3\xdcS@%\\l\x994\xdaS@\x19j7\xe8\x82\xa4S@\x89R\xb0\xfa*\xd1S@h7\xca\n\xc1\xc7S@\xf4\xf6# \x04\xe6S@_\x8a\\"\xdc\xbbS@2\xfa\x84,\xaa\xbcS@\xf1\x94\x06{\xbe\xbbS@\\w v\x07\xc9S@r\xdb\x8c<;\xd0S@=P\xfd\x80\xb9\xb8S@r\x99K\xec>\xa8S@\x93O\xc6f\r\xe6S@\xf9\xb8\xd0\xfep\xbbS@\'6\xe0O\x7f\xcfS@\xea\xdd]\xb5\xa9\xe6S@|s\x9d~\xd9\xc4S@F\x9aT\xbc\x9d\xe3S@\x1a\x03]\xda\xb9\xd8S@\xd2\xae\xcf\xe7W\x82S@\xd8\xaf\xe3\xa4\xb8\xdeS@\xa9\xc3)\x84G\x05T@OqE\xc1\x08\xcfS@]$\xf0\xd5~\x95S@\xf7\x97\x02\x86N\xf6S@\xad\x7f\x01}\xd4\xddS@#S\xee2\xfe\xd9S@\xd6m\xddO\xa7\xbdS@A5\xa7%c\xefS@\x03+\xb3\xf4\xb0\xebS@\x01\xfdx\xc4e\xecS@T\xf2>\x96\x0c\xb8S@!N\xb8\xc86\xdeS@\x8a&$H\x1b\x89S@k*R)K\xe5S@\xe6D\xcd50\xdaS@\xdab+\xb3e\xdaS@\x8am\xe0\x8b\xc2\xb4S@^\xf2\x12\x11\x9e\xebS@\xd9\xca\x8c*\x90\xf4S@\x85\x10\x1c`Z\xe1S@\xb3Q\xc6:\xef\xe5S@\x00M=\xb4\xe8\xccS@\xf8l\xefIW\xd3S@\xdc\x95hIN\xd3S@\xaeE\xfc\x93(\xe1S@\xc7F\x87\x19[\xf2S@\xf7a\xa6Kc\xcfS@\xe2\x1az\xbe\x96\xc8S@\xd6nU!\xaf\xbbS@\xd93\xfe\xb9\xfc\xc6S@\x10\xb7\xea\xf6\x06\xeaS@\xef_\x99x\xdb\xd8S@\xc4DZ\xd0\x10\xe3S@\xcd\t\x94n\n\x8eS@\xdeAW\xbc-\x80S@\xa0No\x03\xc2\x84S@\xd2\xa1>!h\xc1S@\xb7\xdb-p_\xeeS@\xd5\xb9\xc9\x90\xb9}S@\x80\xe3\xbe\x9d\xeb\xc0S@\x99N\x12+\x05\xc6S@L\xa3\x13\xe4R\xe3S@:\x98\xb6\xbe\xdb\xbcS@U\xf0~\xd7m\xd7S@\xd5\xfa\x91yv\xd5S@,\xf2{{/\xb1S@\x17\xd4\xb5C\xea\xbcS@\xf0Q}N\xdd\xcfS@\xe7\xa9\xd0\xf8j\xd5S@l\')\xa3\x92\xeaS@=,n\x06a\xf3S@\x8c\x1d\xc2\'8\xb2S@\x08F\xe1\xd2\xce\x83S@:\x8f\x075:\xc3S@\x11\x97U\xce(\xc1S@\x90\xfe\xc7\x8c;\xdaS@-\xe6\xcf\xe1\xfc\xe8S@{AG\x89\xb6xS@n\n\xc3\xddm\xccS@\xc3n\x12\xe1\x13\xacS@4\xab\xe3J_\xebS@\xa3\r\xbd$\x9b\xdeS@u\xcb"\xf4p\x1aT@\xbfB\x11\xc7\x8d\xeeS@\x8b\x06I\xb6\xee{S@\'\x1e\x83\x11m\xe9S@\x97\xbc\x95[k\xf8S@ac\x88\xc6\xfe\xadS@\xdc\x89\xae\xf6F\xc6S@V\x8a\x87\xd66\xa9S@|e)c\x88\xe1S@\xc6G\xa1_E\xa9S@\r\xaa\x15\xad\xb9\x84S@\xeb\xa0\xda\xb2\xb8\x80S@\x0b\r\x80\xea\xce\xaaS@b\xc5\xb1\x0f\x80\x14T@\xf3\x14\xe5\x86+\xeaS@\x12\xd8\'\x0f\x8b\xc1S@\xb9n\x11<S\xa6S@\xddx\x97xg\xa6S@/\x88\x87\xb7\x00\x07T@\x0e%_b\xfd\xcbS@;a?\x04\xc3\xdaS@Lj\xb0\xaf\x87\xdeS@XU\x08%o\xc3S@C1\xe0\x9a\x8b\x85S@p\r\xa3\xed\xdc\xa0S@\x19}\x8b\xfa0\xe3S@\x07kv=\x96vS@\x0e\x1f\x83\xa8\xad\x13T@x\xc0M\xf0{\xeaS@y&\x16\xb7s\xcfS@\x9f\xb0\xedV\x1c\x8aS@\xd1\x1e\xcfH\x86\x93S@ Q\x0b\xb0\xcd\x9eS@u\xb1\xe4\x15K\xdfS@\xe7(b\x93f\xceS@0\x98-\xd4\xa7\xcfS@!\xa2\xc0\xaf\xeb\xcaS@A\xc0^\x89\xa0\xc3S@\xd6_\xca\xe7\xc7\xbaS@|\xf1\x96@)\x08T@PxeG\xa3\xcaS@|O1Q\x92\xaaS@\xef\x13\x19\xb5\xd7\x13T@X\x8b\x86\xc2_\xedS@8\xeb\n\xcei\xc8S@#\xf0\x9ax\x97\xb7S@\xcc\xc4\x8d\xd6\x0f\xebS@\x9a\xd47\xab\x9c\nT@\xc8\xdcV-\xdc\xbaS@\xfa\xcep/\x06\xcaS@\xfc\x9c\xb8\xab\x18\x85S@W\xbazj\xa9\xaeS@\xe5)\xf2H\'\xa8S@P\x96\x91<R{S@:\xa3R\xd8[gS@E\xa4]\xd4\xed\xdaS@xug\xc1XoS@w)\xb9\xfd\xf1\xefS@\x83\xc0B\xd0Y\x8cS@H\x99\xf4M\xf6\xbeS@\x9b\xc8\xb4\xa1;\x8aS@\xb1\xd1\xd4\x08\xd1\xd7S@@\xdf\xf8\x02%\x80S@E36\xff.\xddS@i3\xb6\x93\x87\xafS@\xbf\x1a\xb2O/\xe0S@>0\xaa?\x7f\xdaS@ut?\xbf\x17\x9eS@\xaa\xe8md}\x94S@6\x19\x01\x9a\x16\xdfS@a\x7f\xf5\xf4;\xe4S@2\xeb\xe5eg\xcbS@|\x84\xcd\x12\xc3\xe5S@\x19q\\\xa4v\x87S@\xe8\xe5\xfe\xd8?\xc4S@.]\xdbc\xf4\xf0S@\xb9\x86`\xe0c\xe0S@\xff\x83\xb8\x1b\xc9\x0cT@\x13\xca\xa7o\xe1\xbbS@iV\xc2\xd4\xde\xc2S@\xbb\x042mu\xecS@\x9dn\xd5\xb7\x0b\xabS@\xffG\xea\xeb{\xd8S@\xd0\xe1\xeav1\xdcS@\x91\xeaY\x10\xce\xe0S@\xd2\tk\x15\xc6lS@E\xfbO\x02\xf5zS@\x17A\xe7?\x12\xeeS@\xb7m)F\xc3\xc9S@\x91R\xec\x1aM\xf3S@\x1cRBx&\xe2S@..\xf3\xb5\\\x8dS@\x9aG(\xd9K\x9eS@.*:\x8b\x8d\xa9S@\x01t\x01\xe8t\xe6S@\xa9\xfe\x03\x9c\'\xd6S@&my\x10K\x97S@\x8eG\xb1U\x0b\x86S@;\xa8}\xbdF\xc6S@\xda\xdb\xc4(<\x91S@\xbf\xbe\x95\xeb\xd9\xbcS@_\xc2E\xdd\xdb|S@h\xfe\xe0\x81\x1a\xe2S@\xae*b\xe5\xfb\xd6S@\xda\x97\xcc\x85\x8a\xb1S@$cs:\x9c\xe0S@\t\xb8\xb8\xa8\x0c\xd5S@8_p\xd2a\xbdS@/\xe2/\x0f\xbe~S@z\x02\x07\xfe\xa7\x91S@\xd7\xde\xf6\x06\xb9xS@\xca\x0eC\xd8\xdduS@}?\xa8Wf\xb3S@\xcf\xf2\xa4\x00\xfc\xdbS@\xb0\x0f\xf4\x06g\xc9S@\xac\x8b>A\xa7\xddS@}oZ\xe7\xd7\xd2S@`v\xbb\xc3\xa2\x05T@Z@\xe2A<\xa9S@!\xa5\x84&\xea\xc8S@\xc3Gq\xe1\x03mS@]\xea>\x1d\xbe~S@~\xe4\xc1\xb9h\xe2S@\x03$\xde\xc6lmS@N\xfb\x05>%\xdfS@\x93An\x1d\x07\xc7S@{\x87D\xaf\x8c\xb0S@2\x17\x8a\x99\xbb\xd2S@=\xf9\xfb\x8eb\xe1S@\x1c\xe1\xb0qo\xdfS@\xf5j\x8c\x7f\xfe\xe4S@\xa0 \xea\xd4c\x9eS@@Skj<\xb1S@5\xd8N4\xdd{S@\x808\xce\xc7\x9d\xd3S@6?\xd2-m\xd3S@\x93[s\xae \xd8S@E\xb71&\xcb\xb6S@\x14\x9b\x07\xec\xa7\xd0S@\x0cu\x1d\x1d\xab\nT@PS=\xc4\x0e\xd5S@@\x83\xac&\xaf\xd3S@\x953\xae\x84\xc0\xaeS@\x8d~z\'u\xb1S@\xa1\x9d\xcd\x9f\x8a\xb8S@\xc0\x03\x0ed&\xe6S@Ee\xcf\xb6\x9a\x92S@\xa9\xa8u\x18\xfa\xe1S@\xf2z%\xf4\x1e\xdbS@\'\x081\xf6\x99\xdcS@\xb5\x1c\x7f#\x89\xe2S@T\xf4\xf4&\xa6\xbfS@\xb7\t\xd7\x1b\x9e\x8cS@ x#\x96~\xd3S@\x1d\xc4\xcaq&\xd3S@\x18\xce\x83\x12\xb4\xe2S@\xfb\xb4XC%\xdeS@\x9d\xf6\xe1>\xe0\xdbS@]\xd2\x9dC\x0e\xe1S@\xa26\n3-\xc0S@\x17\x7f\x08\xbbM\xd3S@`\xfb\xaas\xa2\xe9S@\xce\xd0\xef\xe6\xaa\xd9S@\xfb\xfb5\x02\x08\xb5S@\x13\xd7\xd1\xc2U\xafS@h\x8bD\xab\x1a\xc8S@\x03\xc5\x04\x12\xd8\xe4S@]\xafu\xbc\x1c\xe2S@<\xbeL\x08\x16\xfaS@4,\xbe\x8d6\xbdS@FJ-$p\xbcS@\x95o\x15\xd3\x08\xc9S@\xadv\xc5C\xae\xc0S@O({8\x0c\xa7S@\xda\xe9\xcb\xf8y\x83S@I\xdf\x9a\\\n\xc1S@\xac\x90\x18\x1a \xdcS@\x8d\x0b\xd7sW\xedS@:sL\xec\xfc\xe4S@\xbfN\xb8\xbes\xc5S@\x7f[\xc6\xd52\xdaS@@\xa1>73\xbaS@\xec\xc5f\x81W\xb7S@+t\xb6;\xc4\x8aS@\x8c\x02\xeay\x0e\xb9S@\'1\xce\xb8 \xddS@F)\xb7,\xaa\xd6S@{\x8d\xb3\x93\xef\xacS@L\xccy\x8d\xf3\xb8S@c\x16\xa6\xb4\n\xc2S@r\xae/\xde\xe6\xc3S@4\xc1\x07\xfe\xaf\xb8S@d\x99\xc7\xf8}\xafS@\n\x80\xcf\x18\xfb\xc1S@)f\xe9\xc7\x06\xbaS@\x7f\x956Ah\xa8S@\x0b\xe0UZ\x8d\xe7S@\xc3\x83e\xc70nS@"\x0e\xc4z\xbe\xaeS@\n\x86!F\xb6\xdaS@\x07\xfbWR\x94\xf3S@\xc9\xd7\xc5\xe0G\xc9S@\x13\x80\xb3\x1b\xf8\xc0S@\xa5\xd6\xcd\xd4\xed\xc9S@%W6\xc4E\xeeS@\xaf\xe9\x92fZ\xc5S@\x08\xb4L\x1c\x0e\xe7S@\x91@\x95w-\xd8S@\x9e\xec\n~\x05\xabS@\x82y\x02t\x86\xa2S@\xf5u\x1c\r\xac\xe1S@\xfb\xfd\xce\xf9\x08\x90S@\x9e\xd5&\x11]\xe7S@\x14Y\x05*\x97\xc2S@\xbe\x03\xfd--\xcaS@\xf7\xd3\xb6e?\xc7S@\xbd\x016Z\x96\xa3S@\xeb\x80+=\x12\xcdS@\xb2\xbbC\x8a\x96\xb4S@Y\x9asf\x1f\xd1S@\x0e\x14N\x98\xb9\xe1S@\xaa\xf7\xa5\xfb\xc5\xc4S@b\xe3\x16\xf4\xa1\xb9S@\xd9\xc8j\xfb\xa3\x81S@\xfaU\xb4{w\xc3S@\x1f{!\xad\xe8\xbcS@@\x19\xd3\xcc\xc2\xf5S@\x9f\x9b\xda\xd8\x86yS@\xa3\x18\x06\xa8a{S@\xb9\xdf\x8c\x0bx\xafS@\xf3&\x8f\xeb\'\xcaS@d9\x01\x0c\xfe{S@\xa1Z\x08\xc6\xa7\xaaS@\x00^\x07\x06\x10\xe5S@\xb6\xb9\xffF\x81\xe6S@9\x9a8:K\xcaS@\xe8\x9a\x1cf\xae\xc3S@\xae"\xee\xe8\xcf\xb6S@8E\x14\xe0\xed\xb6S@\xe4\xc1_\xbd\xf4\xe3S@n\x1eg!\xa1{S@\xf7/\xad\xce\xf2\xc6S@\x1a\xfd\xd9j\x8b\xccS@\xcf3\xd4\x86X\xceS@Pa\xb3\x98\\\xcbS@-\xa0L\xfe\x9b\xc9S@\xa5\xbf\xcc\x1b)\xbcS@L\xdd\xac\x9fz\xb9S@\xbc\xcf8\xc7\x8f\xbbS@cF\xa8\xb0t\xdfS@\x9d\xca\x03\xd2c\xdfS@\x84CBw\t\xa8S@\xc9\xea\xb7\xc4\x95\xd5S@T\xefYTd\x88S@\xbf\x18\x88\xa8I\xd6S@\xd2\xaf\x1b5.\xd3S@\xed\xa6\xe5\xf0,\xb3S@\xe7\x05\xd6/M\x88S@\xce\xa7\xa7\xabx\xb5S@\xfc\x8a\n\xa2\xb7\xe0S@m@/_r\xb6S@/\x1ae}[\xe0S@d\xbd\xc1e\xf9\xdeS@\xeb\xbc\x7fH\xf5\xc8S@0\x14%\x8b*\xc8S@\xfc:\xefB\x8b\xc5S@\x9d\x84b@l\xadS@\x01\xd8\x06\xce}\xc8S@\x8f\xd9\xed\xa5\xf9\xccS@\xf6T\xfd=\x06\xc9S@\xd4\x9do\xf5*\xc9S@\xe1\xe7\x1d\n\xea\xc5S@9\xd4 z\x94\xc9S@k\xf8\xcd\xd7~\xceS@>\xab|9\x11\xbaS@bH\xad\xf3\xf6\xd5S@\xc9\xe5\xfa\xe9\xa7\xa8S@\xd8\x00\xbb\xeb\x87\xd7S@\xc9\x80\xc4c^\xdfS@B\xf5P\xfdq\xe0S@\xb6\xd9\x06\xe3o\xaaS@\xee\xd3\xed\x0fo\xe1S@\x7f\xfc\x84\x8bw{S@\xe2\x00\xf8\x9c\x0b\xd9S@p\xcd8\xf5\xa4\xc6S@t8\xf7\xc7N\xc8S@:\x88\xd7\x86#\xcaS@-\x97e\x1d\xfd\xc9S@\xf5\xb5E\x83M\x88S@\xf7\x8b\x9c40\xe1S@A\xcc\x9b\x1f\xad\xdfS@-\xc9Z,|\xdbS@8\xec\x91\xcd\xf1xS@\x89k\xb6\x0b\x1a\x8cS@\xa5\xfbB\xee#\x00T@=\xb4Y7[\xc5S@\x025\xe2Q\xd4nS@\xaaY\x84\xe1%\xcaS@\x89G\xec\'\x89\xd8S@\x97A\x18\xa5G\xceS@h\x9a\x01\xf6\xbf\x91S@\x03=\x15W\xd1\xa1S@1y\x11L\x9e\xc8S@-\x03*\xbe\xef\x81S@Z\x13UB\xfe\xa8S@\xe4\x86\xe3\x80g\xc3S@\x12\x0c\x06\xd9\xf5\xd8S@\x83\x91+\xc8B\xecS@\x19\xae\xfd\x8eK\xd0S@\xd6\x99$\xd0\xb8\xc8S@\x00mvHB\xdeS@-\xa5\x7f\xbd\xb8\xdeS@)\xad\xf7,\x80\xb3S@k\xa0~0v\xbaS@\x8b\x88\x1a\x0c_\xe0S@\x17\xdb\xb0\x05\xc7\xc3S@\t\xb6Pi`\xbcS@\xa9\xca\xb4\xa4\xc4\xa7S@\xa9V\xe3\xe8\\\xd4S@\xd1\xa8\x84\xd8U\xadS@\x93A\xb0:\xe1\xa0S@\x93D\x15e\xe4\xccS@\xbd\xf1\x1b\n\x19\x82S@\x1c\xd9\xd1\xecJ\xcaS@K\xf5\xe0L\x80\xc5S@/\x869\xbd\x8d\xbdS@\xe3\x161V<\xbcS@\x0e\xeb\xafp\x11\xafS@\x92^\xd7y\xd0\xcaS@~\xb7G^0\x83S@\xb8k\x7f\x8a\xfc\xe2S@\x9b\xa1\xd0o$\x8eS@\x16|\xef\xb5o\xdfS@\xc7\xce\x10\xabx\xd4S@\x9cTyB\x1d\xd4S@^\xc5\xc0&\x8b\xa3S@\x11\xfex\xdfx\tT@\xa2\xac\x9d\xc40\x91S@=v{\xbf\xb3\xe2S@\x902O\x83,\xe0S@\xe8.\xa43J\xd9S@l\xd5\x17o\x9d\xd4S@F\xe6\'\x153\xcaS@R\xaf.@\xf4\x87S@\xe0\x1a\xc2\xcf\xb6\xbcS@\xe1n\xe44\xb0\xdfS@\x96\xc8\xd8\x14\xbc\xa4S@\x1e\xb0g\xfe\xe3\xa6S@yzh\x7f\x0f\xcbS@\xeb\x0b\xeb\xec\xffmS@ \x97\xb1\x18\xe9\xa1S@\x91\xd2\xe7W\xc0\xb2S@/\xee\x81\xa7\xcf\xc3S@\x8bo\xac\xde\x81\xd5S@\x98}\xf7p\xd1\xb6S@\xdf\xce6\xfdL\xdcS@\xde\xc9~\xb2\xf6\xc8S@\x88\xf0\x9b\xad\x85\xc8S@\xa6pp\t\xb8\xc9S@\x10i\x17\xda\xb1\x07T@ddz\xe3\xbc\xcaS@\x90r\xa4\x1e\xe4\xdeS@\x19\x9d\xcew@\xbdS@\x17\t\x9e\xb6v\xb3S@j\xa9v3\xd9\xa5S@\x1a\xf6\xb7\x18\xdd\xe2S@5\x93[\xd2\xc4\xc4S@\xa6w\xdb\x93\x84\xa4S@\x1e\xe4H\x9cv\xbbS@\xe1\x1a\x98\x1a\x0c\xdaS@@@\xb4iu\xcfS@I\xf8\xb8\xdf\xef\xc5S@\xb6\xaeq(\x11\xe2S@.Z\x0e\xb4\x02\xe0S@\x80\x17\x95t6\xc8S@\xbcn\xfcFs\xbdS@e\x15Hb\xaa\xe2S@4B\xc5Mb\xe0S@\x81\x84\x16\xc7}\x83S@o\xf5\xd6\xc9\x1c\xadS@W\xb7Di\xb6\xc1S@\x81\x1a&\xd0\xf5\xbdS@`lb\xf8\xf4\xc3S@M\x0c\xd59\t\xceS@\x82Ks\x88\x14qS@w\x15\xf47\xbb\xe4S@\xc6>\x0c\xcd4\xbbS@\xb4\xb4\x14\xedX\xc8S@HB\x06&Z\xe2S@\xe5\x10v \xee\xb0S@\xfa\xae\xe6\t\xf2\xafS@\xee\x106\xa5\xb7\xcbS@\xba\xf1\x0c\xb1&\xddS@\x08-L\x8cq\xdaS@7\x98\xbc\x8a\x8d\xa9S@\xa4\xc4+b5\xccS@\xaf\x86f\x1cN\xcbS@=\xe0D\x1e\xa5\xe3S@\x85\xf8\xfap\x11\xc6S@*\xaeM\xcbB\xc5S@\xfb\xcfuR\xde\xbeS@H\xc1X\xe4\x8b\xd9S@^\xb1\'|5\xbbS@Q\xd9\x80\x8f\xd5\xccS@PQ\xe5\x02\x17\x82S@\x05\x82l!\x0e\xbdS@/!\xa7\xa2\xd6\xbaS@\xb2\xbf\x1fI\x1d\xc5S@\\\xdd6\xb8\xb0\x8bS@#\xf55P{\xc0S@~\xe9\xd3\xbc\xbc\xcbS@\x1a\xf3\x19\x9a\xa7\xcfS@\xe4"\xb6ZR\xcfS@P^\xf0M\xb8\xbbS@\x82\x02L6W\xa7S@\xdb\xbd\xf2"\xde\xbeS@\xcck?j\xb0\xc7S@\xe10\x88\xb9F\xd8S@\x0f\x86\x00\xc6T\xa4S@/\x1b\x80\xd8\xbd\xdeS@\xe2\xc9\xcd\xd7J\xf6S@\xd3\xf5\x12\xe2W\xcdS@\x11O$`\xaa\xcaS@\xc1\\\x1d\x04S\xc0S@\x98I\'\xd3+\xc4S@jk\x93\xea\x89pS@l\x02\x95\xf8d\xaeS@\xe2\x16j\xa1\x84\x07T@\xeb\x9d\x1a\x19\x02\xb5S@\xc1\xcd?\xf0y\xbeS@To\x07\x82\xa7\x9eS@wmD\x9fv\xe2S@\xc1\x8b\xd2\xc0\xa7\xdcS@}rIB#\xdcS@\xa9L\x1a\x9f\x9d\xd4S@T\x9f\xc0Z\x01\xceS@\x1a\x81\xf2\x9f\x19\xbdS@Y\x1a\xb4\xbbX\x86S@K\xfcB^\x88\xedS@W$5\x82\x01\xd1S@\x0e\xe8\xf3\xa4\xc3\xc1S@A\xe2\xfdC\x82\xa6S@s\xb4\xd9\xb4\x91\xc6S@\xd3:;=\xbc\xc7S@\xba\xbf\x1a\x835\xcdS@\x9b\x80\x80s\x03\xe3S@\xdb$\x06\xaf\xf3\xe1S@J\xd6\xc7\n\xe7\xddS@\x94tb@\xc2\x81S@\xdf\xaf\xbeA\x16\xa5S@\xb1\xb7\xb0\xf8\xdd\xd4S@\xd6?\xd6{\xa8xS@\x07\x86$\x13J\xdcS@T\xc03\xf1\xd3\xc6S@\xd7\xc7\x83\t{\xedS@\x91\xf4\xf2+\xb8\xbaS@9\xa7K-\xa7nS@\xdb\xd1\xe8\xa9\x18mS@\x8a\xa6\x95\xfbo\xe2S@Wu\xd3\x1b9\xdeS@\xa97,\xd4\xd1\xd7S@\x04\x87\xbf\xa2\x92\xdcS@l\xa1i\xe8\xfd\xceS@\xb8\xe5uI:\xdeS@\xb7\xe0h|S\xdeS@\x19q3\x94B\xc0S@\xdc\x03d\x18\xc2\xc1S@\xe9}\x1b\x15\x18\xa3S@\xfc\xafZZX\xc3S@\x93\x88oV@\xd0S@\xe4\x191\x18\x91\xc0S@w\xdd\x8e\x13_\xbaS@6\xdc\xf2/\xcd\xbfS@Q\xeb~\x18\x03\xceS@b\x88\x06\xe1\xba\xd0S@D:\x88\xf7\xed\xadS@\x1f\xf9:\x8aG\xa9S@\x8b\x1c\x9dJ\x9f}S@S\x16\xcd\xd0Q\xc6S@k\xfasi2\xc8S@\xc9\xb1-\xa0c\xcaS@&<Rx\x80\xa9S@\xc9\xa4\xda\xe7\x17\xd2S@\xa4\xf3s\xb18\xaeS@\xa23+`)\xe3S@\xbc\xfb?\xa5\x1f\xd9S@/\x9a\x80\x83u\xd2S@\x85>\x8e\x00\xb4\xe2S@\x02X8\xda\xdb\xbbS@\xc0OBb\xbb\xb4S@1k\x81\xe8\t\xc5S@X\x17\xdc\xa6\xf8\x80S@-Vh\xb4\xe7\x9eS@^\x96rq\xf2\xc5S@\xcdC\r\x01>\xe2S@\x8fbp\xc6\n\xf8S@I\xc1\xd9{\xaa\xd8S@\x0e\xceO*\xc9\xd2S@<lP_\xca\xcbS@c\x99\xd2\xc7\xbe\xcfS@\x91\x12\x10\xf2\x83\xf7S@L\xff\x82\x8c\\\xdaS@io\xa5\x95\xac\xe1S@\xacP\x04\xef\xc2\x9eS@\xe0Ey\xe2\x8f\xcfS@\xe4\xfe\x95\xe4s\xaaS@e\xc5\xa3r\xc5\xa3S@\xcb\xc0\x1d\x81\x1f\xbaS@\x0c\x06\xe7\xd8\x16\xa9S@i\x07\x16\xdf\x8c\xd3S@\\\x86\x92\xc0QuS@\xefNsE\xfe\xd7S@*\xfb\x9e\xe7H\xbeS@0kG3q\xc4S@\x9d\x1eU\x98?\xe3S@\xd9o\xbaE/\xd1S@h\x03\xb0)\xc7\xf8S@\xafRN\xb21}S@V\xe25W\xd6\x80S@\xe9\xd8\xd8\x89\x19\xfeS@\xceQ\x8d\x9e\xdd\xdaS@l\xbd\xa5\xf7\x9f\xd2S@{\x916\x9c\xf5\xd0S@\x1d\xfa\xfc\xb6a\xbaS@3o\r\xbb\xd3\xbeS@\xd3Z#\xd3f\xd1S@\xbd\xc3\xcb\x95\x02\xd6S@\\\xa0\x9b\xbf!\x8eS@fe}\xe2\xbb\xd6S@m\x87QJ\xf5\xe4S@\x81\xcc\xea\xc0\xf5\xd8S@\x86\x06\x1d\x90\x8b\xbfS@\xdc/\xf2\xa5\xd2\xb2S@}I$\x0e\xf5\xb7S@+\'Q\x1c\x92\x82S@\x03\x10\xcb\xfd\xf5\xd8S@n\xc3\x12\xb6\xfc\xd2S@\xd0\xc9\xb0\xdc\x12\xbaS@\xca"\xecz\xec\xe3S@\xf6p\x8d\x10_\xceS@\x81U/\xbf\xedtS@\xf5\x96r\x91\xaavS@\n@\x9eRT\xddS@9+\xb1=\x8c\xcdS@\r\xb5\\\xfdu\xd0S@\x07=\x8a=\x85\xd6S@\x95B\x84N\x83\xc0S@C\x83\x07\xc2s\xebS@\xceOM\xeaJ\xe6S@$\xfd\xc9\x95)\xf8S@\xbas\xdeA\xf7\xa5S@\x80*\x80p\x92\xccS@jSC\x03\x05\xd1S@\xe1\x9dP\x9d\\\xbaS@\xea\x06Jqu\xe4S@\x81 6\xa0=\xbdS@\xed\x85.9I\xc7S@t\xe3\x1d\x92\xec\xd9S@Z\xee]\xaf?\xd9S@R3\x12\xb2L\xcfS@+\x88\x90\xaeF\xccS@\xc6\x84r\x8c\x92\xc0S@\x84@\xb3~\xactS@X\x98\\W\x8b\x9eS@]\x13\x15\x12\x15\xd0S@X\xe5_""\xdfS@\xe5F\x8d9\x9b\xd2S@\x0c\xec{\x17\x81\x82S@\xd6\x9d\xec\nz\xafS@\x10G\xe2\x14$\xdaS@\xa6\x82\x8c\xce\xf3\xd6S@\'\xc3n\xed\xdb\xd0S@\xab\xef\xd1\x8f\x03\xc5S@8\xaf\x91Ny\xa3S@\xebmCL[\xd8S@n\xf6F\x0eu\x7fS@\xef\xce\x98z\x07\xf9S@\xbfrSR\xfa\xdbS@e\xccc_\x00\xdaS@\xc0\x05\x181\\\xd9S@\x98C\xcf\x1f\x8b\xcfS@\xab>V!\x80\xa2S@!\xbcC\x91]\xdcS@O\xc4\xaa\xab\x00\xdaS@w\xca-Q\x9c\x02T@\xf2\xdb\xd9\x14q\xacS@Fdb/\'\xc1S@Ky\x1ff\xd0\x9bS@\x02ZX~\x9etS@\x90*C\x16\xbc\xd0S@#\xd0\xd48\xc5\xc4S@\n (\xdd\x88\xc0S@\xb5\x04?\x02T\x9eS@\x9c\xd3\xd0\xbay\xdcS@xbl\x07\xdd\xccS@\xe3+\x0b=\xd9\xd1S@\xd7\x88\xed\xdfM\xd6S@\xf4R\xe0\xfc\x06\xe7S@\x05A\xe1\x08;\xa3S@{\xbcg\x8a`\xcfS@\xa5\xbc\xa8\xf9\\\xc1S@C\x1ef\x1b\x15\xcdS@\x0bkmW\xd8\xacS@Q*\xbc\xa28\x99S@\x91\xe4[\xffu\xdbS@\\\x97F)\x1c\xa6S@\xf2!V\xddU\xb9S@v&\xed\xa1\xfegS@|\x1b|\xb9<\xf4S@g}"\x10\xed\xdfS@\xdf\x11\xfbB\x04{S@{%\xe0\x82<\xdfS@%H\xc4l\xb1\xdcS@\x08&\x85-\xd1\xd7S@\x07\xd4\xcb\r\x8c\xc6S@\x1f\x10\xd9\xa9\x81\xc2S@\xa8&\xe0\x00Z\xb1S@?\x00%-2\xe3S@\x07\xc57]\xb1\xd3S@\xea\xd2\xc5X]\xcfS@\x0c\xc3\x9fz\xac\xbfS@Z\x1a"\x8b\xd7\x86S@\x9b\x8b\xc6\x08\xb5\xc1S@\x12\xd9\xe1 l\xe3S@\xf8\x9e\xa6\xe2n\xd5S@\x94\x9f*k|\xf4S@\xe6*\xfc6\xb4\xc3S@I\xcd\xd6R\xaa\xdcS@d\x9a\xbe\xa5\x13\xa6S@p\x06\xd8\x7f\xa8\xcfS@\x19A[\xc2\x17\xd4S@/\xc9\xe4\xcf\x90\x80S@I\xba\xbc`\x85\xcaS@\xfcV\x0e\'S\xebS@vb\x9d\xc6\xce\x13T@\xce\x88\x9bU$\x14T@\xd3\xe0\x8f\xc4k\xd4S@\x9f\xed\x9a\x1e^\xc3S@\xcc\xec\x9b\xb0\xf7\xc2S@\x8d2]\'\xe6\xdbS@=&a*\xdd\xd3S@\x11\xeaTl\xf0\xcaS@\x85\xbb\x87r!\xd1S@p\xe0\xbd\xc2\x0b\xceS@;\xcd~\xa1\x96\x14T@\x14yp\xd9\x0e\xb1S@\xa4\xdc\x9e,\xde\xafS@.\\\x8e\x80M\x93S@\xa5>\t\xd3\x88\xb2S@\xe0\xc2\xf7o\xe1\xbbS@\x9d\x97\xf9\xbcr\xd5S@F\xaf\xf0\x14\xfd\xc2S@\xb5z%\xd4\x13\xd2S@\xa6\xab\x9d \xdd\xcfS@\x02f\x0f\xe3\x1b\xd4S@\x15*|Z\x97\xd6S@\x7f\xc8\x88\xf4\x04\xc7S@\xea\x9b\x0bS\xa7\xb1S@\x91\xd6\x85pq\xe7S@\x0e\x1d\xd20\xde\x13T@\xb3\xc9\xfa\xcd=\xebS@=Y\xba\xba\xf5\xadS@Y\x16s\t\x8f\xd2S@\xba\xce\xb1#\xfc\xabS@\x8141aP\xacS@\xe0B1\x83(\xdaS@\x07\x9e\x82\xb4\xfa\xc5S@\x8f<\x0b\xb6\x98\xddS@I+;\xea\xf0\xdbS@]$w+\xe9\xcdS@\xec\xfa\x96\xd0\xc5\xcaS@\x0f\xefM\x13\x8d\xc0S@a\xc72_*\xb7S@\xa7\x19Mn~\xe3S@\xa9\xcd\xc2\xf8\xb2\xd2S@D\xf3U\xed\xff\xe7S@\xab\r\xb9\xe7&\xd9S@\x07\x0f\xf8\xc0Z\xb6S@\x13-\xb57g\xe3S@LI\x1b\xa6\xf7\xa7S@\x88y\xe2\x86\xa6\x13T@\xfc\x0e\xd32x\xd2S@c\x9b\x08ow\xa6S@X)\x020\xfd\xfeS@\xcd\xdd\x91&\xce\xabS@\x84]\t\x1cd\xe7S@\x89\x06\x91\xadW\xdeS@ZW\x000&\xddS@R\xdc\xee\xeb\xfc\xc5S@\x83s\xe2\xf9%\xc9S@H@n\x1d\xb8\xc7S@\xe8A\x06#O\xd4S@\t#i\xc0\xd1\xddS@w\x93\xce\x9c\xbc\xb9S@\x11`Zs\xa9\xb9S@\x185}8\\\xd5S@\x14\xaf\x03\xfc?\xd4S@%\xe0\x11\xd5\xba\xc5S@\xaa=\xc2[]\xddS@2\xc2\xb0\xf1-\xc6S@\x8bO\xc2{\x90\xe8S@\xcaq\x81R#\xe8S@\xd8m\x01D\x18\xdbS@8_\x1c\x1c\x9e\x8fS@\xb3e\x14\xd3\xd3\xd2S@\xb7>:S\x0f\xceS@\x1fu\x01\')\xc4S@\x99\x1a\x8fbL\xd6S@\x95$If\xe3\x84S@\x8ea\xba\x7f+\xe9S@.^\xa0o\xc1\xe4S@N\x93\xfe\x86\xab\x13T@\x1c\x10jx\x12\xe6S@,\xb1\xb7ZR\xa2S@\x96\xc4\x18\x1b8\xe9S@\xcf\xcdJP\xba\xe8S@)\xe8&\x85\xe6\xe2S@z\xde;\x16w\xd6S@\x87\xe9\xbb\xaf\xa2\x8cS@\xddpq\xc4\x8a\xd1S@p\xf8\xde\r\xf1\xe4S@\xefJ\x999\x89\xe4S@\xc7\x97i\xe5\xad\xc5S@B\x0fb\x05\xdd\xc6S@\xeb\xdfv\xe2b\xc8S@\x8c\rGu\x89\xe1S@\x9e\x878l\xe8\xddS@\xf6g\xb9\xa2+\xdbS@p\xc3\x8fMY\xc0S@\xdd\x1d\xbe\xf7E\xadS@\x92\xa0\x916\x95\xa5S@4\xbc\x054\xab\xabS@\xb8\x14V\xc1(\xe8S@\x90t$\xd3\xfa\xa9S@d\x9a\x1c!\xdb\xa6S@\xed\xde\xe7r\xc2\xe8S@t\x9b\x17a\xf0\xc7S@\xba\x81\xe4\xed\x8f\xe8S@\xe7\xc5*V\x8d\xcfS@\xd5\xf0\xf7\xdf\xf8\x84S@&\x07\x83\xec\xe6\xb8S@*\x1f\xab\xb7V\xeaS@\x1f\xa9\xb1(:\xe9S@l\x0e\xdf\x8bu\xdbS@\x0f\x0f\x9b\xcc\xc8\xc5S@{8h\x1e\n\xd6S@]\xe5p\xd6\xd8\xcaS@Xu,\xaa\xb1\xe9S@\xaeJ\x1a\x8a\xbe\xe7S@\xd1l\x85Z\xb4\xdaS@\xafxY\x84a\x8cS@]u1\xd3#\xcbS@\x0e9\xf8_\t\x88S@2\xe0\xd7\x13/\xcaS@\x1b\x9f\x19}\x1b\xf1S@\x90\x84{of\xb8S@\'\x99\xb1\xcd\xb6\xbfS@4\xfcU\xcbO\xc6S@U\xb9\xac&g\xa5S@\x1dD\xb0\xd2\\\x9eS@-B\xb5\r\x1d\xd3S@\x07\xd4\xf9\xfc\x92\xe4S@\xfe\xdd\xa0oi\xcfS@\x07N\xc6\xf2\xe8\xc7S@?|\xc53W\xc6S@\x16\x8d\x813\xf1\xc5S@\xbe\x85oa\x1b{S@h/A\xb5\xf5\xcaS@\xda\x14T\x18\xf2\xe7S@\x1f\xbdGcg\xb0S@\x1e\x0f\x10#\x8f\xdeS@%\xb2\x9d/v\xdbS@ \x94g\xab\xc2\xaaS@\xc1\x80\x8aH8\xe7S@\xa3\xa0\xb9k\x10\xc6S@m\xa3\x94D\xf0\xb7S@ha\x04V\xbd\xdeS@\xbb\xba]\xecw\xd6S@*\xa2h\xee\xce\xd0S@lmDw\x18\xc6S@l\xcc.\xa4C\xe1S@w\xebQ\xae\x93\xefS@nd+e\x9b\xdbS@\xa2\xd7\xf9Wv\xd5S@/\x93v\xf7\xb8\xd0S@\xac\x82.K\x06\xacS@\x18\x1d\xa9\xcc$\xb1S@\xc7\xb9lI\xde\xd3S@\xcdKE\xa9\xd3\xd5S@4\xc7\xb5\xed\x91\xc7S@\x9e\xa6\x1c\xd3l\xdbS@\xcd\xc5\xdb\xa5\x8d\xe7S@\x8b\xec\x06B\xfa\xd6S@n\xc9\x9b\xad\x87\x85S@\x17\xc6ef\x9b\xb1S@*\x8e\x86\x93\xd7\xc5S@\xb5\xf4B\xc8o\xe5S@:RU\x04\x11\xdbS@\xf4\xfcg\xb0a\xd7S@l\xfa\x96\x83`\xd5S@\x19l\xf5>;\xc1S@:\x87L\xe8\x95\xddS@#Ej\xce\xe2\xf2S@\xf7\xe4\x8f\x13,\xc2S@s\xf3\xe3a\x17\xe6S@\xd1&f5\x07\xd4S@fo\x00\xb3u\xd1S@\xa4\xfbm\xce\xfa\xbeS@{\xbc\xee\x16\xbf\xe7S@\x15\x91\xe7\xda\x16{S@\x8e\xc7Z*N\xbcS@\xed\x15\xf79\x03\x9fS@^\xe9?\xa4\xc3\xe0S@\x10\x12\xa9\xfb^\xdbS@\xef\x07W\xe9\xe3\xa9S@e\xfc1Y\x15\xddS@\x8fm2\xca\'\xe4S@X\xe5\x8d\xc6G\xd4S@\xb4\xe1R\xffc\x13T@\x9eiV\xb0\x03\xefS@\xbbN\xa7~\x96\xcaS@\xc6\xf1\xa9(b\xe0S@&g@\x0c\xc2\xeaS@\x13\x9eJ\xa3\x01\xe8S@M\x8dj \x8f\xe6S@\xfc!\xb7\x85\x96\xd1S@\xc2h+D\x7f\xc7S@\xed\xb2#[2\xaaS@Rg\x1c\xce\x82\xd3S@\xff>\x87\x8d\xf7\xa6S@\x13\x92\xd7un\x9fS@\x7f\xed\x10\x0fE\xd4S@\xdc\xd4g=\xbe\xd0S@y\xe5\x8dLr\xcdS@\x0eh\x8bj\xa6\xdfS@\xe8x\x13\xd6]\xdcS@\x87&8\x8e\xf6\xc7S@\xd0\xfe\xcf\x1f"\xeeS@\x1b\xfd\x9f\x98\x9a\xe0S@\x84\x94\xd5SP\xd9S@\xc8\x90r\xee\x83\x81S@Ipbf\xed\xbaS@\x18\xc0\xb8z\xfc\xd2S@\x9b\x01\xeevY\xdbS@\x05\x00W\xcaE\xe8S@\xe3o\xeb<\x1f\xe5S@x\xdc\x12}&\xe0S@_\xf1\x00(\xbe\xa7S@\xab\xf3\x1c\xc5\xa5\xd6S@\xfbx\xe6l\x19\xd1S@\xab7\xb7o1\x98S@\xf2\x91\xee\xf9\xa1\xefS@Lp\xdbzs\x9cS@\xfe8\xd2{\xee\xb0S@#\x00\xe2\xcf<\xccS@\xc0\x0b\xa3\x0b\xe2\xe5S@\x90\x16E\\\xdb\xe4S@\xfeW92\x07\xe9S@\xe6i\xd9]\t\xeeS@\x08\x8au\x1f"\xc3S@ZA28\'\xc9S@\x93\xd5t\xb4f\x7fS@\xc4\xe3p\x0e~\xa9S@5PH\xaf\x1a\xd3S@\x03\x1c_\xa3\n\xe5S@"a\x9a\xbd\x87\xefS@\xa1\xbe\xaf\xdc\x1e\xd7S@B\xa0g=\x86\xd6S@\x8b\xc2\xcc\xc5\xfe\xbbS@:S4#\x0f\xc7S@m$\xdeK\xa7\x82S@\xf1E\xe9\xef\xde\xc7S@e\x98\xf9\xee\x07\xaaS@7&\xaf\x0c\xa6\xe9S@r\xf6\xe5\x80~\xeeS@\xe1g\xe4X\x08\xdbS@\xe0\x08\xee8\x92\xa9S@\xee>R\xa1\x8a\xc2S@Wb\xce\xbea\xf3S@|\x8a<\x96b\xdeS@\xeai\xa4\xd7\r\xe6S@\xb8M;S\x97\xa9S@\x84\xe5\xfdy\x80\xefS@T\xb5!\xd7\xd0\x85S@\x8b\x9a\xdd\xd2{\xe8S@\x9e\x00\x97\xfcG\xc1S@\xf1\xf3\x83t\xce\xcfS@\xcf\x95\x8eR\x1b\xcfS@\xa1Z\xfb\xff\xe2\xd3S@D\xae\xbd\xf0\xfa\xcaS@\xadSm;\xc6\xcaS@\x85:\xaa@\n\xc8S@l\xff\x88<\xd0\x07T@`\xc8\xac\xe6\xd3\xa9S@$2p\xaf\x9b\xc8S@@,c\x00~\xe6S@0\x0e9\xb6A\xb5S@ZEAA\r\xc7S@\x8c;\x9c\x94\x11\xeaS@i:R\xaa\x1f\xdbS@\xf0H\xb3\xa3*\xe0S@;qY\x80\xf7\xd2S@\xc8\xdfd|\r\xedS@\xbc\xb2\xb99\xa8\xeeS@\x16t\xd1\x9ag\xd7S@z\xed\xac\x89T\xd7S@\x0b\x1bnGZ\xc7S@\xecP\x98\'!\xbbS@\x00\xbd\xc2\xfd\x18\xdaS@^\x1c\x1c\xe8X\xe9S@C\x8bn\x89\xb3\xd8S@\xd3\xf3\xd2\x84\x86\x7fS@\xcd\xc6\xe0\x13\x9c\xbcS@\x95\xa5&\xbfD\xe1S@hL\x8d9\x10\xd7S@\xed\xfbD\xed\x13\xa7S@\x9e\xe4\xb5lf\xc7S@\xc8x@\xf4\xb8\xc8S@\xfeM2\xc37\xd0S@\x1f\x9acO\x06\x02T@KD\xb3\xd5\xf2\x84S@"r\x9b\x037\xecS@k\xddg\x9f,\xe6S@\xe3+\x90d\xb4\xe0S@2\xb5\xb6\xa0\xd6\xc9S@S/@\x90m\xdaS@\xb1ur\x98C\x84S@T\xa9\xcf\x00\xe2\xe5S@\x8c{\xc6\xf9N\xeeS@\xd6\xa3xn2\x82S@\xbe\xf2\x7fC\xdd\xb7S@7U7xD\xa3S@\x9c\x1b\x16q\xec\xc5S@\x03C\x8f\x13\xe2\xc8S@\xe8x\x7f\x7f\xb9\xc8S@\x02R\xc3\xd6\x19\xd2S@\x1b\x19\xa6\xf8W\xd2S@\x1cl\x8e\'\x8d\xd2S@\x92g\xee^\xd0\xe5S@\xf9\xd5\x8b\x95\xa4\xdaS@\xa6}/aX\x85S@\xc6\xcfw/T\xeaS@\xc4\xc5;\x8c\x83\xe8S@\x98\xde\xd2\xb9\xc2\xbaS@\xdc%\xc3\xf5\xbe\xbcS@@\x9e\xe8W\xc1\xc8S@\xa6\xe7\x18\xa4K\xa9S@\x07\xb8\x0b\xef\xc9\xd7S@%o7\xf9;\xeeS@_\xc9>\xd2\x81\xc8S@\x8e\x82x\xac\xb8\xd2S@#\xfb\xc1Gj\xebS@-MdZ\xd2\xd3S@v\xbd\xea\xff\x1c\xb5S@\xc3\t\xf3N\xce\xc8S@\xb0\x8d\x7f\xd2\x97\xadS@\x1e\xf6\xd8e\xc4\xb8S@\xd2\xd4\xda\xae\x16\xeeS@\x96\x8c\xb1\xc4\xc8\xe9S@\xf20v\xa4\n\xe6S@#j6,\x89\xd0S@\x9f\x04\xf8\xd7~\xebS@\x1a,\xa6\x9b\xd6\xd4S@G\xab\x1a\xc0D\xd4S@\x8e!C\xa1\xb4\xc9S@\xf4\xb4X\x0c\xd1\xbdS@f&\x1fz\xd4\xbcS@\xdb*\xd8^e\x99S@\xeegi\xf3t\xabS@2\x12a\x99&\xbeS@_\x1e2\xde\x86\xe9S@\xb2V\xbd\x9c=\xe8S@\x17u\xea\x0f\xdb\xc4S@\xb0`q\xd6\xf6\x89S@\xb3\xf1\x94W\x13\xe8S@k\xc8\xdbf\xa7\xe3S@?@\xeb\xde\x92\xdcS@Tm\xdc\xfb\xb3\xd8S@`\x80_\x8c\x81\xebS@\xf5\x98$h\x8b\x9cS@^\x1e\xb4\x97\xba\xadS@\xf0\xbf\xe5J\xdf\x9eS@y}\xd8>\x1c\xdaS@\xb3\xca){j\xafS@\xc2\xf3^\xa1\x91\xa9S@w\xdf\x0f\x12\x8a\x07T@l\xb18\xeeP\xc9S@\x8c(u\xc0\xe6\xedS@S\xd7\x90\x08\x1f\xecS@\xd8\xcb\xf9\x13/\xe4S@\xc0\xbb\xa9b\xf9\xe3S@\x1d\x16&\x19^\x83S@\xd8\xf8\xc8\xed=\xb6S@<u\xdeB\xc8\xe2S@\x85\xb1\xd4\x96!\xdcS@ \x0b\x95\x0b\xf8\xebS@\xf6\x0e4\xc0n\xbdS@\x13\r\x16\xd4\x1b\xcbS@\x81\x84\x06\xec\xc9\xc4S@0\xe0\xc78\xa7\xc0S@\x14#5\xe1p\xecS@\xd7\xc0\xcb\x9cY\xe3S@\xd3\xaa\xf1\x95\x8c\xc3S@\xbb\xe9.e\x1d\x9cS@cJ\xb9\x9c\xec\xa2S@9\xad\xd3\xbd,\xedS@\xe2\xe1\x04\xa7L\x9eS@XL0\xf6\xb8\xa8S@\xd6\x83\xa3\xaf\xf4\xebS@Ha\x84,\xe9\xe4S@<G\x1bs\x9b\xd8S@Lx\xa1Z\xdc\xc8S@\x0e8\x1f\xd7N\xd8S@\x89\xd1q\xec\xb5\xbdS@\x9b\xf9\xc0\x82\x18\xecS@\x14\xf8\x80\xb1\xe0\xd9S@\xaf\xc4X\xee\xc1\xb2S@$$:\xfeR\xe7S@ec\xe5\x12\xb3\xe5S@\xd6\x19\x1eLH\xebS@\x10!U\x1b\x02\xccS@\xbb\xf0\x0cR\x99\xdcS@\xe5Zr\xc0\x15\xdcS@O\x96t$\x03\xcbS@e\xfdzp\xf9\xd8S@\x1fZ\xd4\\\x01\xe5S@\xcf\xa81\xbb\x12\x9aS@/\xaau\xaa\xc7\xecS@\xc7\xc0)g]\xbcS@=\xcb\x8e\x16:\xc3S@\xd4]o\xe7\xc3\xaeS@\xc7\xf4\x17\x80\xd3\xc3S@\xb0\x17\xa1\xa9\x14\xc8S@6[\xa3\xad\xfc\xcaS@\xbe3!\x8a\x11\xebS@f\xf4\r\xcd\xaa\xebS@\xd3\xa7\xab\xeew\x9bS@\xf4\xe4,d;\x9bS@[\x8e\xde\xa0\xf1\xd2S@\xdf\x83\\5\xa4\xa8S@\xc2\xab\x10\x7f*\xdaS@\xa7\xa9ZN|\xebS@\x98S=7c\x9eS@c\xeaK\x1e\x0b\xabS@\x9em\xcf&f\xa7S@\xd5<\x85\x87\xa0\x07T@\xcf\xa3\xdd\x17\x0c\x08T@\xcd\xfe\xb8t\xd3\x9bS@\xcb\x13\x16\xb1\xd5\xc2S@\xba\xde\x87\xe0\x87\xbdS@U}\xaf\xdf\xd5\xecS@p\xec\x8d!\xcf\xc1S@1jUm\x9a\xc1S@@\xe9_\xa0]\xe3S@\x93\r\xb0xB\xe3S@I\xa3\xe2?\xcc\xd9S@@\xd6\x04\xcd\x8d\xdcS@\xd8\x03\xdf7\xee\xdaS@\r\r\x8aD\x06\x9cS@\xf7p^\xafi\x8aS@\x82\xcb\xb1\xfcH\xc6S@\xb4\xcc\x97#\x19\xa8S@\x16\xd1\x05 %\xd2S@\xb6\x1cM\xa8%\x83S@!*km\xf4\xd9S@\xc4.\xddFH\xdaS@u\xd1\xc9\xe1\xa6\xe3S@\xf1\x12\x0e\x9a\xda\xdaS@\x1c\xb5k+?\xa3S@u\xac\x91\xf6\xde\xeaS@\x98\x18\x8d\xecv\xc3S@\x1dV\xffN\xa9\xd9S@\xf8\xe8\xed\xf0\xa2\xc9S@\nT]\xc8\x96\xd1S@e\x93C-\xe2\xbdS@\xa9L\xfc\xbd\x98\x8fS@\xb1\xd2\x17\xa6f\x95S@-\xf1\xb8=c\xecS@\nPl;[\xd9S@\x17@\xc9\xf6\xbc\xe7S@\x9cg\x15\x14p\xdcS@\xbbS\x92\x0b.\xdcS@\x9e\x14\xcd\xae\x1b\xdbS@|\r\xa4\xd2H\xd9S@\x16\xb9\x15\x019\xecS@ro^\x8d\x18\x1bT@r\xc4^d\xe7\xbaS@\x04Bd\x83\x1b\xc5S@\x8ea\xa5\x0c\xf3\x9aS@\x10+q\xcc\xf4\xcaS@\xda\xa3O\xe7\xf4\xe0S@\x82\xda\xc6\xa3\xf6\xc8S@\xd5\xf9\x99_k\xb3S@\xfeNT\x91\x84\xd2S@\x83_\xbe\xc07\xd9S@!\x13[B\xe7\xebS@zn\x9c\xaa\x84\xe3S@\xee_5\xb8\xf6\x88S@\x89\xb7\x05\xc9\xbc\xabS@U\xedt\xe6d\x9bS@1z\x81W\x9a\xf0S@\xf2\xa6\xdf\xfb\xaf\xdcS@bq\xd9/A\xd8S@\xb9\x13\xc1\x1a\xf8\xe3S@\xa6\x97r\xa8,\x9cS@\xe0\x83\xc5i\xac\xbdS@\x10+\x02;,\x9cS@\x99\xcdP\xf6\x87\x9bS@\xe4\x19\xd9\xac\xbb\x06T@\xf9K\x07R\x97\xc4S@9qr\xa6Q\xa6S@\xc30A\x97\xce\xd5S@V|\x95\xcb\xe0\xa1S@\xa9R\xda\t\xd9\xebS@\x19\x19\x05\xb8A\xc6S@;\xf9O\xbf/\xeaS@\xde\x83\xb3\xb3\x8b\xcbS@*\xf1\xf5\xf3S\xc9S@A\xd6\xe15W\xc5S@u\xcdn\x8f\xfe\xd0S@\x82y\xe2V\xf2\xafS@\xbf\x19\x16\xf7\r\xd8S@\xdd1\'\x10p\x83S@t@\xec\x7f\xb5\x80S@-\x83\x92D\x14\xd9S@\xb48\xd1@\xed\xecS@\xfe\xa8L|#\xb3S@JT\x95\x02\xa6\xecS@G\xac\x93V\xfc\xf0S@b\x98\x9e\xdf\x83\xbbS@\x80V\x9c,\x02\xdaS@7\x11\xf9\xbe\x00\xc5S@\x9b2\xb5\xd5\xee\xd4S@j@:\xdf\xdc\xc0S@\x88\xc41V\xe1\xedS@\xe9SaB\x14\xedS@\xe5\x8eB\x04\'\nT@)\xf2\xf2\x80\x8e\x07T@\x15f\xeaV\x92\xbdS@\xb9\x01\x93\x0ee\xb7S@\xfaC\r\xfd\x98\xddS@-\x1c\xc2\x82Y\xc8S@\xf0-=\\\xcf\xcaS@\x95t\t\xe9U\xd1S@x\x1aw\xf2\x93\xe3S@\xfd\x8f\x8d\x0f\x8a\xeaS@\x04\xf3\xbe\xe8R\xecS@\x0cxcEa\xcbS@\xf6\x94-\xa2\x85\xddS@"\xc1\nWr\xdaS@O\xd3y\xde\t\xbeS@V-\x83??\xf1S@\xb6\xc7\xf49\xce\xeaS@_\xc4\xfe\x17\x06\xc2S@\x9a\xf8\xb3\x0e\xfd\xd1S@\xfaS\xce\x83\x06\xd9S@zu\xd8\x95y\xeaS@\x075r\xf4\xcf\xddS@EX\x8c\xa4\x13\xdcS@\x84\xbb\xed\x8fi\x87S@I\x07=\xa0]\x1bT@\xfan\xd8Y\xdf\xcdS@\xa4\xba\xf3\x89\xfa\x06T@2\x11b\x08\xf6\x98S@\xd6\xd7\x86\xb5#\xeeS@\xb6\xc48\xa8\xb2\xdaS@v\x98++\xbc\xbbS@\xf3\xa5l\x14#\xacS@>(\x0c\x80\xda\xc2S@\xf5\x04\x89n"\xc8S@Ng<7\x9a\xd0S@@!\xff\x08\x80\x9cS@\x13-\xb47\xa8\xdaS@Y\xceM\x9eD\xd9S@\xaci\xaf\xfe \x9cS@\xbd\'\xc4_\xd0\xcdS@\x07\xed\xe0\xbeM\xeaS@\xf6\xf6\x19\x10)\xabS@\x0e\xc7\xd2\xa7\x83\x94S@{\x8f\xb0;\xb7\xf3S@_\xb3,\xdcu\xecS@\xba\xc3\x7f\xd0\xd4\xeeS@\x86\x0efy\xb4\xf9S@\x01\xfa\x8a\xdfh\xa1S@f\xe1*\xad\x9d\xdcS@r |\x84*\xdbS@\xd9<s\xe8I\xaaS@p!\x85\xa26\xceS@\xc38\xfe\xda\x11\xa6S@=\xb0\x10\x9e\x88\xdeS@M\x92\xbde\xc8\xabS@\xb1\xc1Y\x94\xf7\xccS@\xbf\x1d\x90\xea \xa2S@\xac\x9cm{\xdeyS@\xdf\xe8\xf3\x91\x95\xeeS@\xff\x9f\x01\xaa)\x85S@=\xa8xMN\x91S@\x82\x8a\xa4\xd6 \xe9S@7A\xf44G\xe9S@\x07\xce\xed\xa8\xdfrS@\x98v\xe7\xcd\x16\xddS@\x19^F\x87\x85\xd1S@\xeb\xe5\x98\xe1\x8f\xcbS@di\xa4\xfbQ\xcbS@\x8acX\x89\xf7\xc9S@w\xa5\x8a\x7fu\xd1S@\xbe\x15\xb4\xc8\x17\xe9S@\x9el \xf1q\xcfS@E\x9e\xba\x13\x1a\xa8S@.\xff\x88\t\x10{S@z2\x14,\xd6\xeeS@\x93\x83|M\xad\xe4S@\xae\xf0\xcc\x87/\xdbS@,`\xc7\x10\xf6\xd8S@\x1d\xc6n\x1c\x90\xd8S@\xc4\xc6\xd2P\x8a\xacS@\xe0\x8dc\xfe~\xcbS@\x83\xca\x8aw\xb3\x9dS@\xf7n\x14#!\xdaS@\xec\xe5\xefL\x9d\xd8S@\x8d\xe0\xb2\x80\xc1\xcdS@\x0c\x10\t\x19ysS@{\x1dO\x89v\xb2S@\xca-}C%\xf0S@\xab\x04\x98\xd3\xd8\xbdS@T\xb0\x9b^9\xebS@l;_#\x98\xebS@\xb5\x82\xef\xa1\xec\xc7S@9\xf0j\xc5~\xd8S@V\xb3VB\xaa\xdeS@\x96\x14\xdfo\x1d\xeaS@\x89I%\x80:\xebS@\xc0[\x8e\'\xf2\xd8S@\x07o\x7fqe\x83S@\xb7\x98\x01\xb8G\xcfS@-W\xa4P\x01\xceS@\xc70[\x0b\xd4\xc2S@\xa1\xd6\xe7\t\xef\xe9S@S\x0f\xfdw0\xe1S@\xbd#\x05\xefm\xcfS@;_Ru\x9a\xe9S@\xd4\xbcm\xfd\xb7\xeaS@\x91s\r5F\xebS@\xbb\xdd\x87\\\xd0\xfaS@8q\xa6\x008\xf2S@\xb8\xc7\x92 \xb2\xddS@i\xb3\x9f\xef{\xdaS@HD\x88&+\xd4S@\x13\xf9\x0c\xca\xe0\xddS@\x88\x03\x0c\x87\xca\xd0S@\x9f|\x18\xd0\xdb\xd1S@NJ\x9e\xee\xb7\xd7S@4\x17\x10\xf6\x8f\xa5S@\xf7\n\xabX.\xe5S@\x02\xb6-M\xd2\xe0S@\xda\xcc>K\xbcyS@\x92\xa8\xde\xcc\x11\x7fS@\xc8\xb4\xc7P\xf1\xb4S@\xd0\x04\x9d\x98\xd3\xefS@\xfd3_\x93\xa4\xe9S@R\xa1\x8a5\xd3\xdbS@bp@Y\xa3\xc7S@=\xd4\xfch\xd4\xd8S@\x96\xdf\xf2\x1ck\x9dS@8ZK/\xb1\xe1S@n\xf1T\x0e\x17\xdfS@\x0b\x95\xab\xe6\xc4\xeaS@\xb3`\xcaH\x0f\xd4S@r\x85Fh>\xdeS@R\xbf%\r[\xc1S@\x9f\xf0Si\xb6\xcbS@:\xa4*^8\xcaS@T`\xd9\x86\xab\xe0S@\x86N\x1c\x14\xe7\xdeS@\x0b\xae\xa78\xa6\xdaS@\x03\'6\xcc\x84\xeaS@\xe5-\x87\x8f\x86\xb4S@\xaf\x05A\n\xc8\xb8S@$5\x1bB\xc7\xeeS@S\x8d\xa5\xa0\x98\xf1S@~\x0fg+\xb0\xeaS@f\xf5r\x06(\xdeS@\x89{\x8d\xe1d\xf1S@\xbfR\xc2V~\xaeS@\xab\xcd\xb1\xf3\n\xeeS@=\xe5B\xce\x00\xacS@^\xeb\xe7\x17C\xd4S@Y\xf4\xab\xe9\x0c\xeaS@B\x1f\xf8\x8a\x03\x9dS@O\x11\x9a\xb0\xb2\xbcS@\x93\x81\xde\x9a\x03\xeeS@\x85D\xa5n<\xedS@\xb0f\xd2@\xf0\xe9S@0to\xd4,\xe1S@\xbe\xeb\x1dx\x04\xd3S@\x11\xd8\x90\xee\xaf\xd2S@a\x1e\xa1\xf6%\x7fS@\x80\xd5~\xa6 \xd0S@:\xb8\xb1\xdf\xcc\x1bT@T\x03\xfd\xb5\x98\xdfS@\xc7M\xc6\x07{\xdeS@\xb6\xf1\xfdrR\xa6S@S\xfd\xff\xda\x81\xabS@\x03o\xd1\xf0S\xeeS@\xa0\xfa\x9c\xf6G\xe1S@\x97\xca|\xe9\xe0\xe9S@p@\xb7\xde\xf3\xdcS@\x81\xf5K2Q\xdcS@\xf8nH|\xe7\xdbS@\x8c\xe4XY\xe2\xdaS@\x8e\x1c\x93T\x94\xf1S@2\x92\xf8I\xb5\xe6S@H\xe5\xacz\x15\xeaS@\xa0\xed\x85\xae\x8d\xe2S@\x8e\x05\x95`\x8c\xdeS@\xde\xbek\xcf\x9c\xdcS@\xf2K)\x94\xb4\xbbS@\xe1\xb2\xb4\xd0E\xc3S@\xdd<\x9bH\'\xf0S@k\xb8\xa9\xa4\xcb\xdcS@P3I\x05\xa9\xceS@U\xbf\x0b\n\x1a\xccS@c\xa4\xe5\xc9T\xeaS@Lm\xeb\x8eB\xf1S@\xaa7\x15%\\\xf0S@"\x9a\xe2\xd2\xa1\xedS@<(/\xc8\xe1\xb2S@\n\x17\xbc\x83&\xd5S@\xb5yB\xe1\x19wS@:"L\x15%\xe8S@\xbd$\x13\xef\xa1\xe9S@?\xf0\xea\xfd\x97\xeaS@\x99F\x87\x8aF\xafS@\xe6L\xc4\x11\xda\nT@U\x1f\x87\xeey\xb7S@K\xe1\xffe\xa7\x95S@#4\'\xbfZ\xdeS@j\x1d\xfc1t\xeeS@P\xdc\x05\xd9(\xe9S@\xa7\xdc<\x8b\xdb\xdaS@t\xbe\x97c\x00\xbeS@1HOO3\xb9S@\xd2<\xb4Xj\xccS@!\xe7q\x92\xa9\xe6S@\nYD\xcaI\xd5S@\xfdG\xbf\x02j\xebS@\xb7h|\x7f\xa1|S@\xb5$\x95\r\xa0\xabS@\xe2\x04^\xed\xe7}S@\xf9Pu\x03\x9f\xceS@z\x8e\x18\t\x9e\xf1S@\xf6\x87T\xc8*\xeaS@\xbfj\xa5\x9d?\xf0S@a\xb6n\xb1\xe9\xefS@\x06\xeaA\xdf=\x9eS@\x9eq\xab\x9b\x9a\xdfS@\xd4*"\x03\x0f\xd2S@"\xa6\xde\xcf\xc9\x94S@<8\xe0\x1f\xb9\xb7S@\xd6 $\r\xeb\xefS@\x1b\x95:\xf8\x9c\xeaS@q\x8faX\xca\x81S@\xdc9\xe9\xcd\x81\xe9S@\xc8\xb6\x84fP\xd5S@+\xf6z\x02a\xe6S@\xde\xaa\x0f\xa1\xee\xc0S@\xe3}n\xea(\xe3S@\xc9\x9aC\xba\xd3\x84S@K\xf8\x0f >\xd3S@\x16b\x1a,z\xe8S@U\x7f8l\xcf\xe9S@{M\xa2\xde\x9e\xeaS@\xa3\x9e\xea\xbd\x1c\x1cT@\xd9\xce\xd55\t\x1bT@\xce>\xe4<\xc5wS@\xe2\xa1z\xc4C\xf0S@\xa5w,\r\xe9\xb3S@\xfd~\xb4\x88l\xb7S@Db\xa3T\xa7\xbcS@\xbf%9JT\x9cS@\x07\n\x9f>L\xc0S@\xc7\x84(c\x16\xa4S@\x1bU\x1aw\x92\xf0S@wLX\xa7\xf5\xc6S@]O\xedV=\xb3S@\xcde\xfa\n\xd2\xeeS@>pz\xb8\x8c\xeeS@\xe6\x89\x17@\x1b\xd1S@y\xc2\xa3\xc6\xa8\x91S@\x80l\xd2\xa2\x13\xdcS@\x00\xde\xa0-;\xe8S@\x7fpJ"\xe6\xd6S@\xceh<\x93\x9f\xc5S@\x1a\xf5\xa1\x7f\x10zS@\xf8\xbf\x1a5\xea\xc2S@b\xe1\x93\x99\xd5\xaaS@\xabw\ts\xc5\xeaS@\x18\xfc5:\xafwS@\xe29\xc8\x10\xd8\xdbS@ \xf1\x82\xedY\x1cT@B\xdb]\x02Y\xf0S@\xf1+\xba\xaa\xac\xa0S@\xd9T\x1b(\xc5\xc2S@f\xcbBF.\xa4S@w\xdd\xf2y\x1a\xc4S@_36\xf2U\xceS@a\xe6\xd2\x8a\xbb\xeeS@\xb9,\x8f\xa79\xe6S@[\xb14n\xde\xe7S@\x19u\x86.\xe0wS@\xe7Z\xb9\x19\x9e\xdfS@\xa4\xc0a\xc6O\xd4S@;\xe7Og\xd6\x85S@\x13\xa4\x92_W\x8aS@\x01$;\t\x93\xc1S@\x0f\xf6\x7f\xc6.\xa0S@\x1fRq\xf7ZyS@\x87\xb9o\xe2\x8c\xe3S@\xa8\x8c\x95\x8a\xb1\xd2S@\xa1\xfcq\xf9z\x9bS@\xb554\xff\xc9\xebS@\xa6\x1b\x85\xdc\xae\xe1S@\xfe_\xe5\x0cQ\xe6S@\xa7\xd3\xa9c!\xd3S@\xbb\xe0=\x97\x90\xf4S@o\xf6<\xba\xabuS@\x07OR\xf1\x86\xdeS@u\xc9\x9e\xca\xee\xebS@j\xfd\x7f\x9e\x8b\xa0S@\x8a]\xb4a\x92\xe5S@4\x9eH\x7f\xf2\xe5S@O\xb7\x826\xc7\xa4S@5\x15\x8d\x04\xd6\xe3S@\xf8\xba5\xde\xfd\xe9S@]\xcb9\x1d~\xd3S@)N\x9e\xec\xa0\x9fS@q*\x97\xf1\x17\xefS@c\x12\x17\xe6\x81\xe3S@\x9d\x80\x9f\x17\x07\xe6S@\xd7\x12\x0fEo\xe3S@5D\xbc\xee\xf0\x8fS@\x96\xcd;\x8a1\xb4S@\x8f6,\xca(\x9bS@\x05b\xbb\xa6\xe2wS@i\xd0\x99\xfe\xe2\xa3S@KMd\x1f7\xecS@\x81\xe3\x80s\xcd\x9fS@\x90\x90\x81\xa5\x87\xe7S@\x81\xbc\xce\x1d\x93\xcdS@\x9aX\x86!n\xcbS@\xfc\xcf\xaf2\xa8\xf4S@\xb6\x92\xa5\x17\xc0\xefS@Z\xa2\xe1.[\xdeS@hOT\x83cxS@\xd5\xb4\x1d\xbf\xdavS@h}jS"\xe3S@\xda\xf3\x18\xfdz\xf4S@^S\xf5\'\xe5\xc2S@\x8au\xd29\x93\xd2S@"\xd1\x96d\x81\xd0S@\x81`+\x19~yS@\x86\xd5\x9e^z\xf4S@\xf4\xce\xcd-G\xd3S@\x9e\x9b\xea\xb1\xf4\xcdS@<D&s\xf2\xa7S@aW\x9anR\xbeS@K\xc4G;s\xb8S@]X\xf1\x9b\x9f\xd3S@*\xd2E\xd1\x98tS@\xbf\x7f\\ye\xe5S@\xbb\x8a_m\x93\xf4S@\x99\'\xbb%+\xedS@&\x9a\x08\x96\xab\xdeS@\xf0"\xf6?\x8e\xdcS@_\xf5\x98\x0bq\xdcS@\xbf\xb9\xc8\xbc\xa3\xb7S@\xa3\xe6Oe+\xd3S@3\x9aj`\x1fzS@\x86\x1cP\xff\x84\xb1S@\x1bs\xe9\xd3v\xd0S@\xcdw\xaaZF\xcdS@z\x8b\xc7n<\x89S@\xfb\xd8\x98\x9d9\xe5S@2B}\x87{\x82S@\xech\xa6\x91\x1f\xb9S@-\xf7\xfb\xef\x95\xdeS@\xbf{H<\xdd\xbaS@\xd2\\=\xe8X\xd3S@\xfbT\x1dr8\xaaS@\xb5\xe0\xf7\xbd<\xe8S@%\xdb\xa1\x88\r\xc3S@\xe6\x02\xfb\xa6\r\xf0S@\x99\xe2\x96\xa6\xaa\xd1S@\xdf\xa4SA\x12}S@|\x86\n;\xa5\xe8S@m\x08\x06[J\x83S@\x9f\x07\xcc\x19\xc6\xd7S@\xe9S\xc9Ov\xd7S@\x1c\\\x7f\x04\x12\xbdS@\x1e\x8boI\x08\xb1S@Q;\xbb\x16\xab\xf3S@\x1aU\x10J\xe0\xdeS@\xef \x0c\xf6\xd7\xe3S@"b\xd5\x82O\xc1S@\x95`\xf2\xe4\x19\xe8S@@\x04\x88\x88\xdf\xcfS@T\x17\xfb\x9e1\x06T@\xd0\xcdB\xbd\x1b\xd3S@H\xb0_H\x82\xe8S@\xad8\xeby\xd1\xf0S@\x1f\x88\x01\x8f\x18\xa4S@\xf3\x89#\xddZ\xd7S@\'\xeb\xc1\t\xd5\xe3S@s\xba\x14\xfb\xe7\xb9S@\x9b\xa81\x02\xce\xe1S@\xa0q\x99\xfa\x81\xe1S@ly\x10\xe1vvS@\x192\xa5\x0b\xb5\xe2S@0\xcb\xc9\xe3O\xf2S@\xbb~ Ux\xc2S@G\xcd\xc4\xbb\xa7\xc2S@X\xfc1\x82\x9d\xc3S@\xde\xf1(\xc6\xcf\xd3S@\xaa\x84\xcfJ\x81\xe3S@\x1c\xd2%Uy\xf1S@\x02\xe2\x81\xaf\xbe\xe4S@\x89\x98\xa4\xcay\x05T@\xb5\xe8\x1e\x83\xae\xe1S@\xcb\x88\xfc1\r\xe6S@\x1bj\xe2\xf3\xe9\x84S@\x8e\xfb\xc1\x02w\xaaS@\x1f$\xee\x06\x9b\x96S@\xb8\x9e\xc8\x07\xd0\xa7S@\xf6\xcev\xc3?\xdfS@\x06\x93\xa5\x9f\x03\xe5S@K\xed\x9e\x18Q\xccS@\xb3K\xca\xb6\x1b\xe3S@&\xe2\xda\xeeq\xf2S@&\xff\xf3\xe6\xd5\xf2S@\xc4a\x17\x1a\xbc\xf2S@\xe9(h\xa0.\xf1S@\x94&\x03\xdd\xd3\xe3S@1\xac\xc0\xea!\xa4S@\x05\xb9\rB>\xc0S@d|!\x12\xe5\xb5S@\xa01\xd4\xb6R\x05T@\xdf^ \xfb\xf3\xb9S@\x0f\r;\x80j\xeeS@P\xf1\x8f\x14P\xbaS@\x9e2R\xf8\xdc\xd5S@\xf9\xdc\xa6\xa6\x0b\xd5S@\xdb\x8a\xb6\x1b\xb6\xf5S@\xea\xd2\x8b\x878\xceS@6\xbc\x0c:\xaf\xcfS@\xc0\xbc\xc8m\xb4\xbeS@\xff\xf4\xb9\xb8/\xd5S@2\x9fp\x03\xfc\xf2S@\x14\x1e,S>\xf2S@\xf5\xc7\xf2\xde4\xdeS@\xfaC\x885x\x83S@K\x97\xb4\x87\x89\xa2S@\xcf\x0c\xff\xb3\xb3\xa3S@\x7f\xf6)\xf0?\xefS@L\xe56\xb5\x87\xfdS@L\xee\xbb\x82\xb4\xbdS@\xd5\x08\x07 \x84\xe4S@i\xf8\xd4\xf8h\xe6S@M*\x07\xb0\xb7\x83S@\xb9\xaaJWB\xf3S@\xeaI\x9f\x98[\xa5S@\x11\xb7 f9\xceS@\x97\xcc\xdaYFxS@uK\xd7\xacU\xc2S@~\x0e\xd9\xec\x0e\xd0S@\xf9\xa1\x8a\x85\xeb\xfdS@\xcd\x8bc\xf6\xe9\xf2S@V\xbf\r\xa6\xb9\xa0S@\xfc\xf1o\xa2\xa1\xf5S@\x1a\xdc\x0f1\xba\xa1S@\xcdEh\x8d9\x05T@\x90OB\xebs\xe5S@\x8b\x8eZ\xb0\x95\x82S@E\xca|\xbch\x8cS@\x00n\xf6\n\x12\xf3S@\x03p\xe9\xd7\x15\xe6S@\xcd_>G\x7f\xd9S@\x10\x18\xa4\xb2#\xb0S@\x90\x9f4\xfc\x91\xefS@\x89\xe2;hl\xe3S@\xaaS\xdb\xe5\xb0\xb9S@\xb0\xfb{#\xec\xd5S@\x91\xb7Bs\x08\xa1S@i\xb8\xbf\x147\xbbS@\xa7\xa8\xd4\n\x18\xe2S@.\x90\xeb\xaf_\xd4S@\xf5TO\xe1\x84\xd9S@\xb5n\x87\xa8\xd4\xb4S@tlB\x93\xe9\xe5S@\x0f\xd1\xa3\xf3\xeb\x83S@\xa6K!\x84\xa8\xaaS@\xd7\x90\xc4\xd5K\xcfS@R\xeeD\xc3\xa3\xcfS@\x85\x01[1Y\xa3S@\xa9\xd8U\xb7\xe1\xf2S@\xc46Ro\xd0\xf2S@]\x81\x8e;l\xf1S@F\x9at\xb4\xef\xf4S@\xa3\xd4\xf6\xb8w\xd5S@Nj\xd35O\xd5S@W\xc9f\xd8\xcb\xd4S@T\x96\xbf\xbf\xb8\xd5S@\x8b\xae\x8b20yS@l>=\xec\xed\xf3S@\xf5\xc5l\xea\xf3\xe3S@\xdc\x02\x07h\x96\xe5S@/\x03\xe7\xbb~\xeeS@\xa9n\xd7v?\xd4S@\xd5PK\x04&\xd4S@\r\x8f\xb03\xaa\xe4S@\x82\xd7\x8e\x02)\xe2S@\xda \x03\t)\xefS@\xd2\x0c\xaa-\x05\xb6S@\xca\xc5\x13\xee\x90\xc1S@j\x86\x14uV\xecS@C\x91\xcc\xbb\xb7\xf0S@\x0b\xf6\x8d\xb2\xaa\xcfS@\\\xb1\xceZ~\xeeS@\xe2*\xa4\xd3+\xa4S@e\xa8)\'c\xa4S@\xdd\xa1\x86\xb7MuS@\x9b\xd4Ajd\xb5S@\x97\xf9\xa1\xaf+\xebS@\xda\x8d Fq\xd5S@\x0b-\xd9\n\x12\xe7S@\xf1!/\x01J\xf5S@TU+\x82\xe9\xeeS@d\x8a6\xfc|\xa3S@T\xe1\xb5;\x1d\xcfS@\x02\xcb\xf1\xe2\x1a\xeeS@O\x87\x92\xbd\x06\xf2S@c\xd6\x03\xf5c\xc1S@\xb8\xd9\xd8\x88\xe8\xe4S@\t\x96\x95.\x89\xf4S@\xa2\xe8\xa1&\x9d\xd5S@\x95\x1177`\x85S@P\x00E\xdbG\x85S@\xa1NR\x8a\xdf\xe3S@\x05\x8b\xc7\xf5\xa9\xeeS@\xad\'\xa4\x87\x8d\xaeS@\x7f\xbd7:\xf7\xe1S@nf\xd6\x11\x88\xf4S@\x01\xa2\x19]\xf0\xceS@zD\xaa\xb1\x89\xf4S@\xfb\x16\x1a\xdc\x19\xf4S@\x1f\x10\x9f}\xa2\xe1S@ \xc2\xcd\xae\xfb\xf1S@OL\x03\xf1\x86\xf4S@{\x80[[\xff\xf4S@\xa1\\\xadG\x04\xb5S@\xcb\xcfVsl\xd5S@pTqV\xde\xe6S@\xf7D\xd1\x9e\xca\xf4S@\x92\x7f\xfa^-\xf4S@\xb6\xf1\xfa\x06\xde\x83S@O\xbdC\n|\xf4S@v\x04\x14OR\xd1S@)\xb6O\xd7\x8c\xd5S@!\xcc\xa4\x90m\xa7S@\xf6\xb6Jj\xa6uS@\xf0\xff\x95\x9f\x00\xd3S@\xfa\xcb\xcd\xa3M\xb6S@\xc9\x86\x92\xe2I\xdbS@S[\x9d\xe5-\x8fS@\xf2\xa2\x894\xf7\xdbS@\xb3dF\x16\xbb\xdeS@w?\xb8l\x10\xd1S@\xf0\x02\xd4\xea\xf9\xe2S@\xe0\xbdN1\xc3\xcdS@fG\xee\x12\x12\xe5S@\x87\x9cOOp\x13T@^\xcfK\xb1d\xe3S@\x98\x0e\xcc\x12\xdf\xa7S@cP\xc2H1\xe4S@\nH;\xa9\x11\x14T@\xaf\xd3\xea\x87\xf7\xefS@\xfc\xcdDg\xc2\x8eS@\xe3\x99V\x1aL\xe4S@/\xfb\xbeHe\xb3S@\xf1\xfd5Y\x1c\xdcS@K\r\xf0g\x1b\xbcS@\xd5\xfad\xb9\x1c\x7fS@\xda\x86\xcb\xde\x01\xe8S@\x98\\\x98\xd6\x9d\x87S@t\xeb\xea\x00\xbc\x87S@\x86A%;\x0e\xaaS@\xef\x97\\\xc7\xcf\x9cS@\x16\xdd@s\xf1\xf0S@\x00\x82\x05\xef\xc1\xafS@-{\x99\x88\xf4\xd3S@\xb0q\x0c\x93C{S@\x8e\xb1#-0\xe1S@\x8bNC8\x88\xc1S@\x9a\xcd5\x02\xc0{S@t\t\xd5\x06\xdc~S@D \x19\x05~\xc1S@I\xf5{\x83V\xc4S@\x8a5\xfduT\xf3S@&f\x17\xadc\xd2S@qM\xf7.\xcd\xefS@\xcas\x85\x16\xea\xeaS@8\x91\x18\x80\xb9\xd2S@\x04\xb8\x84x\x93\xebS@S\xc3\xea\x15\x01\xe5S@\xbfI\xfb\xa1s\xc7S@\xc4\xbf\xd8\xad\x9c\xdaS@\x97\xca#\xb3\x8d\xdfS@\xa1d\x07\xd4\x1e{S@\xa4\xd5\x91Ts\xe1S@\r\xbb\xae\xaf\xf9\xc9S@\xb2_I\x04\xef\x8eS@\xd2\xdd\xa0`\xf1\xc9S@\xb8M\x1b\xfd\xff\xa1S@\\\xe1\xac\xe9\xf5\xdbS@N\x89\x91\xf1\xa8\xa3S@\x19\xbd\x95\xfc\xc2\xd1S@\x8e\xe4v\x96\xf7\x9dS@\xb3C\xa1M\x92\xceS@\xa6\xe5\x8b\tr\xdaS@Gf\x17\xdft\xa8S@s\xdb\x1c\x8bW\xeaS@q\x8eS\xc0G\xeeS@\xb1\x16b\x03\x13\xd4S@\xc9\xa4Y\x8e\xe1\xb3S@$\xdc\x1a\xff\xc4\xcbS@P\xf5,\xa7\xca\xebS@E\x16\xdef\x8e\xccS@\x03\x81k>\xd8\xf1S@\xe7D\xbe^\xe4\xccS@tK\x17\x9bX\x92S@u\x13H\x88\xf3\xe4S@kdA\xbf\xc1\xd5S@\x98X\xbc\xc7\x15\xa0S@^\xc6Co\x86\xeeS@\t\x19\x0bs\x93xS@\xb8J{A\x00\xd9S@M\x96\x8f*\x9f\xb2S@ag"\xc9\x89\xe1S@\xf3\xbe}\x19\x9a\xe1S@\xb6\xbe\r\x94\xb8\x9dS@0\xbc\xdbzA\xebS@@<\x9dOT\xf4S@P6\xc4\x9f\x96\xcbS@\x80Z\xd2\xdb\xe7\xe2S@\xc9\xefa\xd5a\xbfS@\xfc\xe4\x88\xe3x\xcbS@\'\xfa\r\x82%\xdfS@\x1d\xf8\x99\xcc\x1f\xcdS@\x04\x00\xb0Q\x80\xb2S@\x9e@\xdc&q\xcbS@\x88{\xf3\xaf}\xb2S@m\x99\x04Z\xda\xbcS@=\x99\xbe\xf3|\xd0S@y[\x8d\x19\xa8\xcbS@\xad\xda\xaa\x9a]\xb7S@\x97\xd6\xecN\xf6\xcfS@\xe3\xf1\x94\xb9S\xcaS@=#\xda\xe1(\xcaS@\xea\x83g`\x7f\xcbS@\xf7\xb4\xc0\xa0\xc6\xd2S@\xdd\xc6a\x08\x1f\xbbS@\xbe\x1d<\xed\xe8\xb2S@\xca7\xd0\xdf\x9d\xe5S@\x97vfyU\xbcS@\xc7\xc7\x0c\xd2\r\xc8S@\x06\x0c\x02\x81\xcb\xcaS@ApC\xc0\xf8\xcbS@\xc8\x88wpR\xbeS@\r1\xe5\xa40\xe4S@I\x9a\xddE\xe4\xbbS@\x96u\x82:,\xd3S@K\tb~\xd0\xe5S@\x0c\x983\xcd \xb4S@\xf7\xce\x96\x1a[\xccS@A\xa5Z\xa2\x01\xc8S@E\x00\x01\x8ad\xbeS@ \xa8\xfdg\x99\xd4S@\xfc\x0fG\x08\x1f\xbdS@Q$\x0f\xcf\xec\xb3S@ED\xfe\xf8\xdc\xd3S@Y\xc7\x82\xba\xed\xbcS@\xe1O#\xb0(\xceS@\x97o\x83\xf5,\xcfS@%\xdfv\x9fZ\xb4S@\xb9\xa9\x05O\x08\xc8S@\n \x92\x1c.\xd4S@r\xa0\xb5\xa0-\xa0S@\xc1\x01\xfa\xce\xb7\xc0S@\xae\x15&b:\xa4S@O7\x89\x1f\xb2\xd4S@\xbc?\xa5\xb4\xfa\xceS@P\x89\xbe`\xf0\xc7S@\xf2\xa0\x80\x90`\xc2S@b\xf8\xb8\xc9\xfd\xe3S@\xd4\xee+M@\xd5S@\xcdZ\x17\xd1B\xbaS@\xa0T\x97\xc3d\xb6S@\x01B\xd2\xc0\x7f\xc2S@\xb8\xd0X\xf8^\xd7S@\xd5\xbb\x9a\x1al\xd0S@\xc6\xc4\xee\x11\x0c\xc7S@\xbdN\x16Ls\xbaS@E\x0c\x87)\xac\xd7S@V\xf5\x19^,\xb6S@w}$=q\xb8S@\x04A\xe8\x13\xca\xc5S@m\xf6\x9e\xa4\x06\xdaS@\x93\xc9\xbe\xcfy\xd0S@\xb8\xa2\x16J\xef\xd7S@gc\xf50\x04\xc0S@\xd3\xfd\xa5\x996\xcaS@\xb4L\x80\x83\xf7\xc6S@G+\x82\xf1\xb7\xd3S@S*\xd3\x84h\xb7S@zc&bJ\xcaS@Y\xdd\x83\x06=\xd1S@5\x06\xa8WN\xd7S@\xb1\xd1\xda\xfb.rS@\xf6)[\x13\xe1\xb8S@\x9aU\xc4\xa3\x84\xb7S@\x86\xf2\xf6\xf3\xb5\xceS@r\x18\xab\xca\x1a\x9eS@\x88b\xb8\x84F\xc1S@}VF\xab\x04\xe3S@\x1b\xa8\x84\xa9<\xe9S@\xd78h\x06\xa4\xb4S@\x95\xef-\x06\xbe\xd7S@v\x08\xbe\x83\xce\xd0S@H\xfc\xf4\xd9\xfe\xc7S@@L\x93\xc1\xe5\xd1S@\x8f\xd03&\xa4\xbfS@\xf2\xb6\xdex\x04\xd9S@k\xab\x14P\xf2\xd1S@g@\xd1\xb8\xd9\xbeS@\xd4\xa6\x12J\xe5\xcaS@\xc0\xf7\xf2\xd3\xa8\xbfS@l}C\x9f\x10\xbfS@\xc3\x8d\xdc\xee\xde\xbdS@\x1b+K\x1a\x17\xd8S@\x96+U+\x86\xa1S@\x96\xcc\xfeP\xd5\xb9S@J\r\xc6\xa4N\xc6S@I+\'\xb07\xc4S@\xb1\xe9\\T\x13\x82S@\x8eH}%\xd1\xbbS@\x96,J\xaa\xaa\xb9S@\x89t\xb8i\xf7\xd9S@\xde@\xec@\\\xdaS@\x14B\xc0\x8d?\xb6S@\xb9\xf92\xef\xb8\xd1S@\xaa\xb1\x9fm\x93\xcbS@xN\xa5\xd3\xe9\xd9S@-\x9c\x91\xd3\xec\xc3S@xK\\4\xe4\xbfS@H\xa4\xb7\xfd\x93\xdaS@\x85\x19\xb1\\\xbc\xd2S@N\xbaj3\x12\xd2S@\xf9"=U\x87\xc8S@\xfb\xea\x03\xc2\x92\xd2S@Iw\x03\x92]\xd2S@\xdfL8\xc8\xc0\xc9S@l"\xd6[N\xc8S@\xe0N\x86\xddU\xc7S@/g\xf0H&\xe2S@\xacD\xfd\x9e\x18\xccS@\x0f\xfaE \xb2\xd6S@\xf7\x8bh2\x0c\xc8S@\xa33\x9d\xeb)\xdbS@\xc2F\x8c"\x0f\xc7S@\x00>\xec\x80s\xbcS@\xcc\xc6\xbc\xd4\x03\xdbS@\x07\x91\xf4\xa9\'\xc3S@\x8cx\x0c\x9bw\xddS@\xae\xb1\x03\x19\xec\xd2S@i+\x92\xdev\xd2S@\xd5\xad\xf4\x1eD\xccS@\x15\x80\x00\xad\xb9\xcbS@]*\xc4I\xef\xc7S@\xd0\xa6\'s\x17\xc2S@\nG\x83b\xd9\xd3S@\x9dK.R<\xb9S@\xdf\xcd\xcb\xc1\t\xabS@9\xe3{\x81\xe0\xd5S@\x94\x88\x99|\x0b\xc6S@$\xad\xff\xff\xeb\xb6S@\xaf\xd6U\xed\xf3\xcaS@^X\xd3Q\xf3\xc5S@\x1e\xdf1D\xc6\xc0S@h\x86\x80b\xe4\xb8S@gmk\x10\x1b\xc0S@\xedp\x84W\xe1\xb8S@7\x16\x14e\x0c\xc9S@6@\xbeY<\xbaS@W\xe7\xae\x90\xb1\xd6S@\xf3\x82tj/\xc6S@\xfazL;@\xd6S@\x8dh\xdc^b\xd5S@Y\x88*\xf21\xd1S@\xcb\x99\x92\xd7\xd9\xcbS@|\xf9\xe4a\xbd\xc9S@\xf1o\xf8\xe2n\xd5S@\xef\xe4A\x81\xb6\xd6S@y\xeb\x9dX\xdb\xb9S@{\xb0\n1*\xc5S@\x8d\x94\xed\xa3\xfc\xf5S@x\xd0\x1eh\x1c\xcdS@Rw\xe5\x10\n\xc8S@\x0e\xd5\x83\xeb\xda\xc0S@r\x80(u\x01\xe3S@-J\xa1Y\xe6\xd5S@\xa2\x1a\xd2\xe2\x8a\xccS@e\xea8\xa8\x91\xc0S@\xb8T\xf1k\x88\xdbS@\xf5-\xf9\xde\xdd\xd9S@\xba\xc4s\xce0\xccS@cd\x9d\x9dh\xc3S@\x88d\t\x18R\xebS@cE\x85[\xcf\xc2S@-<a3\xe9\xd5S@\xd85qR\x8a\xcdS@{\xef\xe3I%\xc1S@@\xa8\x01=\x0c\xbaS@\x81K\x1d}\xa1\xd8S@\x9f\xb6o\x0bg\xf4S@M\xa3\xb2\xe2\xe8\xb8S@\x9d2\xa3\x1e\'\xd9S@z\x9ft\xab/\xb8S@\xb14\x0e6(\xedS@\x81\xe0\x8a\xf8S\xc7S@P&\xde60\xc7S@:\x8e&\xc8_\xc6S@"\xf1[\x11\x91\xc1S@/\xf0X\xcd\r\xceS@\x1cp\x8cA\xbd\xbaS@\x18\\K1D\xcdS@\x0b\xcf\xf3\xde\xaa\xc7S@\x8c<\xcfe)\xcaS@\x82+`\xac\xd8\xbaS@m\x883\x14\x93\xd9S@\xe3\x9dI-c\xd8S@\xeeh\x02\xec\x19\xe7S@\xf0\xc1\'\xb2\xf0\xc0S@]\x06\xf8K\x7f\xc8S@\xd1\xaa\xc1\xc1\xc6\xc1S@}\x8ez\xbc\x93\xc8S@W\x99e\xbe;\x9bS@CyG\x156\xc5S@]::a\xc8\xc2S@\xc6\x01\xf9\x95\xaf\xdeS@\xc7T4xK\xceS@\x0eR\r\xf4\xdc\xc5S@\xd5\xb8i\x088\xcaS@:\xe0,\xf2#\xc5S@\x1b\xb9p\t\x07\xdfS@\xf2\x15p\x84\x84\xd7S@c\xd8J~\x82\xceS@\xcb\xcd\xff\xff\x97\xecS@=\x93o\x7f \xdaS@\xdbw\xb4\xc1\x95\xc8S@\xc6\xba_66\xcfS@\x92\xdbzx\x84\xc1S@\xf3\x8b_\xc1r\xdfS@b\xc2\xa09;\xd6S@\xcbi\x93<\xdd\xbaS@\xfc\x8a\n\xa2\xb7\xe0S@S\x035\x01\xa2\xceS@\xfd\x91G"\x91\xc5S@\xb0\xbe\xe3\xa7\xa9\x07T@\x9c/\x8d\xca\xb4\xc7S@\xa8N\x03\xbca\xe0S@E\xa4&nO\xd3S@\xf6kin+\xbcS@\x1c\xe3\xcd\x161\xaaS@\xe5\xad\xc1\xdal\xdbS@\x1f\xb1!\x156\xcdS@\xbeO\xb3\xa1\xc0\xe1S@\xd0\x9cxG\x07\xc6S@DUz\x085\xcaS@3B\xacE\x9c\xb7S@:\xad\xdd\xfcu\xc3S@\x1c\xf1^\xac\xfd\xcfS@,\x19\xa7\x9a\x00\xcbS@m\x91"(\xa4\xd5S@\xcd\x17\xbb\xbb\xd3\xc0S@&\xdb\x8d\xe5?\xbcS@\x9a7w\xcc\x9b\xefS@\x07P\x99\x94\xdb\xcaS@#T\x96\xec\x8f\xe2S@%\xfc/<\xf3\xc2S@\xb9\x8d\x03g\xb4\xbcS@\x05\x84\xed?\t\xc9S@AWP\xa1\x86\xdbS@j@:\xdf\xdc\xc0S@3\\\xda\xac\x1b\xcbS@\x90F\xbe\x00g\xc2S@\xb2\x99v?\xf8\xe4S@>\x006\x0c\xca\xc4S@\xc7w\xbe\x18J\xbdS@\x7f\x9c\x00\x1c}\xcbS@\xf6\\W<\x86\xeaS@G\xa9!\x1b\x16\xc4S@\x1d\x02\xaa\x94h\xbdS@\xafu\x00u[\xdaS@u\x8e\xb1\x95\'\xccS@\xaa\x05t\xe6#\xaaS@JR\x1eA]\xdaS@\xbe\x9c\xc6\x17\xb4\xe2S@"\xa6\x8f\x06_\xb9S@\xb2\x08\xf9\xf0:\xccS@\x84<&\x07l\xebS@\x8cbC\x94\xc6\xbcS@\xa0\xa9Uz[\xc8S@\xb9\xa5\r\x01\x96\xbdS@\n\x15\xac\x9b \xebS@\xfb$rdK\xbeS@\xac\x92/\x1e\xe4\xccS@\xac\x12C(\x14\xbdS@y\x9b\x8b\xe0\xda\xe2S@\xf0\x04\xe0\xe5A\xedS@4=\x17\xb7\x1e\xd5S@@\xfc\x00\xd4\x83\xc3S@\xfa\x06\xee\x08\x8b\xe3S@3\xb0\x0f"\x99\xe1S@\x05\xb2\x98\t\xa4\xdcS@\x98\xb71\xad\x98\xccS@ZO\xf3[|\xebS@2\x1d\xe2\x810\xdcS@\xc2\xc1\x0b\xf6{\xb1S@q\x1d\xad.\x99\xd2S@\xe9\x08\xfa\x1a\x08\xceS@\xcbFd][\xcaS@\xcc"\x08S\x0e\xe3S@\xdf\'\xb5{\xee\xddS@S\x07W\xc8\xaf\xd3S@\xa86E\x04X\xcdS@\x0e\x10\xd4\x8c\xdb\xc0S@\xb6]@\x80\xfb\xe3S@\x8b8\x8d\x81\xc1\xe1S@\x90\x0ek#0\xdeS@l\xfbE~g\xeaS@\x03\xba\xf5\x19\x86\xe2S@6\xe6(\xdd\xce\xd8S@\x83\xbbr\x90\x1f\xedS@9\x19\xce\xc4\xc1\xdaS@`\x05\x85\xafk\xd5S@\x13Kg\x9f\xdb\xceS@\xe0\xb1F\x0f\x1b\xc4S@t\xa2\x8d:#\xe3S@\x0e\xbd\xb5\xc2S\xbaS@\xed|#\xef\xdf\xd7S@\xeb\x03o\x99v\xd5S@\xb9\xf3\xadt\xfc\xd4S@\t:\xe73i\xd9S@\xd4\xed@\x1b"\xf0S@A\xf9{\xe2Z\xd2S@t\x9e\x80\x10n\xbbS@J+zk\xbf\xd2S@S1\x1a\xda?\xc1S@x-\x12gD\xeaS@tJ\xf1\xd7\x9c\xcfS@F7\'\x96\xf3\xc2S@IC\xc7\xd2\xdb\xdaS@q]\xd1\x9b\xac\xeaS@u\xa4>\xf9}\xdbS@\x07L\x1cr\r\xd1S@=37\x8aQ\xceS@{m\x8a\x8d`\xe3S@\xf4\x8a\x81\x06\xf4\xd8S@\r\xd5G;s\xe5S@\x02\xa8\x17u\x97\xb9S@9\xf6\xefy\xad\xc0S@\xd3\xd5\x8d\x8c\xda\xc1S@\x12Y\xb7\xd1\x95\xd6S@\x9f\x83Jw\xd1\xd2S@\x91r\x8ee\x15\xd1S@\xe7\x02\xb6n\x8e\xc0S@n\xeb\x02\xdc\x86\xe4S@\xba\x83\xab_J\xe6S@\xbf\xb8e\xfe\xe4\xd0S@\xb3\x87D\x9a8\xf5S@\x9ew}?%\xdcS@q\xf0 \xaa\xfa\xbfS@\xbc3\x91v\x10\xdcS@\xbaiK\xe3\x10\xd1S@&\x17\xd7\x86\x17\xe6S@\xe0\x81\xf1:\x13\xdaS@i5Lw4\xc1S@\xf9\xbe\xa5\xf5)\xe6S@!6\xf2G1\xc1S@9W\xa0s\xe4\xd4S@\x859vYo\xcfS@:R5W\xab\xe4S@\xe6\xae\x8f\xa3\xcb\xd7S@j\xc4\xab\x91J\xbdS@N\xacJ\x0e\x98\xe4S@\xbd\xa7\xd2\x99\xc3\xd3S@\xd5\xd8A\x83k\xcfS@o\xff\xbb5\xa4\xcfS@M\xca\xfe\xf3j\xe5S@7\xd5vs(\xd4S@\xc2\xbdf\x19U\xe7S@\x9ah\xb2\xdfk\xd4S@\x82\\@\xa6\xd4\xe3S@\x98\x8cv\x9a\xbd\xd9S@\xef\x07 \x81\xa7\xabS@P\xf2b&\xe3\xd0S@3\xd0\xeb\x11\x16\xdaS@C6\xae\xe0R\xe3S@\x9f6s\xdeH\xe8S@\xcf\xe9\xf9\x1a\xda\xd4S@\x9cAt\xcb\xf5\xcdS@y\xf3\xcdKd\xe5S@;\xb8m\xf6\x04\xe8S@O\xa8Z\x12\x91\xbdS@\x9b\xb1\xa7\x11\x13\xddS@K\xa2\xb3\xb9\x13\xddS@\x1b\xb1\xe9\x86~\xe5S@\xd0Ef,\x83\xe3S@;\x91H\xb4b\xdeS@\xe4l\xb42\xb9\xb8S@H\xfd\xbf\xdcs\xe4S@}\xbd\xd5\xedU\xddS@Yp\x0e\xeb\xf8\xc3S@R\xa1\x93:\xab\xe4S@\xe3\x94k\xf4\x19\xa8S@\x9c\xdfS\xa5\xac\x87S@b\xa3\xc3b0\xc4S@X\xe1|{5\xd3S@\xa3H`\xbd\x14\xc4S@1n\'\xdd\xb9\xe8S@\x03\x9c\xe8\x9c\x9b\xe8S@u>\xc9\x1a\xf9\xe4S@\x97\xcdU\x1a\xfe\xe1S@\xb6\xa3\xd8\x7f\\\xf2S@\xd3\xcdqA\xac\x80S@\xe2Y\xe5\xcdW\xb6S@tZ^\xf2\xf9\xbaS@\x03Tb\xce\xfc\xddS@!X\x7f\xea\xcd\xe3S@x\xf3oD\xcb\xe8S@\x9a\xb4\xda\xfdF\xe5S@\xc9\xf0\x1a\x95\x0f\xd6S@\xcaEB\x02t\xe5S@\xa9\xfa\xbe\x08S\xd6S@\xd2K\x05Z3\xd3S@V\x85\xc4\xc4)\xdcS@\x9b\xa9``l\xe9S@D\xfa\xcedk\xcfS@\x16\xd5|N\x19\xc6S@~\xc1\xc8$\\\xf2S@\xfe?\xf7o\x8d\xdeS@c\xecB\x8d\xdb\xe2S@\x0c\xae\x17>\x9c\xbfS@\xf4\x9e\xd8\x90r\xd6S@\x03\xd7t\x89\x13\xc6S@\xca\xdc\xae\x1a(\xd6S@|\xcd\xa3\x11\xc5\xbfS@f\x84\x19zv\xd5S@#\xb4\xadM5\xb3S@u>\\c\x1a\xbaS@\xdbs\xc7\x89\xed\xd6S@s\xdc\xb8{\x05\xf2S@f\xa6\xe15\xa6\xb6S@t\x0b@`x\xdcS@F\x99,^\x00\xdbS@F!\x01\xf8R\xd7S@\x91\xc6n)s\xd5S@5\xf7\xbd\x8a.\xd3S@\x99\xa1\x11O\xc1\xc5S@\x83\x99A\xba\xcc\xe7S@9\x17\x0c\x81\xe7\xadS@\xed\xb6v\xccp\xe0S@\xe9N\xdfl\xd4\xebS@\x98\x0e\x10c\xc7\xa7S@\xb9\xf6M\x85_\xeaS@[\x1dQ,*\xddS@\xf8\xeb\x01t\xe0\xd5S@\xc7\xbe\xd5\x04\x87\xd1S@\x95\xe2\xb3\x1dh\xd6S@\x94\x0e\xf7=\x05\xc9S@Sk\xc1\x94\xc7\xe5S@1\xd2\x12\x81\xe0\xc9S@*\xc5M\xc2\x81\xecS@\x85=u\x1ex\xf0S@M\x97z\xe8\x83\xd2S@s\xa2\'\x0f+\xddS@JJ\xf7\xb9\xd4\xa5S@_`\xc0\xee\x15\xd5S@\xb3C\\\xbd\x84\xecS@\x08-\xbd1\x80\xe8S@\tq\xd7\xc1h\xd9S@\xd1\x0e\xe5<\x84\xd6S@\x13i\xda8\x10\xa8S@ \xb3o\xb5\x08\xeaS@\xb2\xden2\x9d\xe5S@\xfb\x0b\xc2\xb0\x1d\xc7S@\x98F~\x86\x85\xe9S@>I\x89>c\x08T@M@\xd52\x17\xe7S@\xfd<\x9f\xbd+\xf5S@K\xe0\xa8e:\xd3S@e\xfb)<#\xd3S@\xe6l\x7f\xf2\xdb\xf0S@\xf5\xf7cLH\xecS@\xca;H\xe47\xeaS@-\xe1\x13\xa7\x1f\xe6S@\x07M*\xfe\xa4\xd3S@\xe5\xcd:\x83\xe5\xc9S@\xa5IP\xe2\xbd\xc3S@P\x84q\xc2\x13\xd7S@K\xeaG3L\xd7S@\x07\xe3\x96\xdap\xe2S@\x84\xfc\xf8b\xc2\xe8S@\xda\x1cP\x94\xd0\xe5S@\xce) X\xf2\xd3S@\xc6\xe9E\xd8\x85\xe8S@\x98d\x96\x9d\xfe\xeaS@\x1cCV\x81\xd6\xd3S@M\xed\xbb\x12>\xebS@\x99\xa3\xd7\xdd`\xe4S@\xb5\x94E\xd1{\xc9S@\xaf\xc2&\xe7g\xe2S@\xcfN\x9a.\xb6\xc9S@C\x0ewh\xfa\xaeS@c/\xca}4\xf4S@{m\xa0\'X\xe6S@/84\x12\xd5\xc9S@\xb1\xeaS\xf9\x1c\xecS@@\xa9^\x1f\xc9\xe9S@z\xc0\x06\x8f\x0f\xe4S@\xac\xbb\xd5\x08\xc1\xe2S@\xf6\xb9\x1a\xc1\x07\xafS@8\xb1\xd7\xcex\xb7S@p\x8d\x8a\xc3d\xeeS@\x9dDo)\x11\xe4S@\xef\xa5^\x85G\xd8S@\xe5\xd8t\x7fs\x94S@\xd7\xb9&v\xba\xb9S@\x91\xc7Jj\xae\xecS@\tdIT\x1f\xecS@\xf2\xcb.\xcb\xf1\xd8S@\xed\xb8bC$\xdcS@Mq\x18\x97/\xecS@~\x15\x11\x16\xb8\xb6S@,\xfbIpn\xedS@HO\x8f\xb1\xdc\x81S@\x19\xdf2\xf6X\xb5S@\xfcP\xbeF\x9e\xdcS@NX2a\x86\xebS@UW[\xbf\xf9\xd6S@\tv\xfdu`\xecS@\xbct\xcd\x0cR\xd9S@U\xb4\x99\x18X\xecS@\xbaI\xf0[\xde\xebS@Tr\xb6j\xa0\xebS@\xc8\x07\xff\x84\xb3\xd5S@D&\xcaU5\x9cS@<\xd9<\xcel\xd5S@)\xcfW\xe6d\xb7S@&\xf9\xcc\xd0\xa1\xa3S@\x1b\xee\x08\xfc\xae\xdfS@\x1b+:\x80\xd7\xe6S@,\x89\x1d\x0c\x0f\xdaS@/17\xe3\xde\xdaS@\xd9\xb1g:\xed\xadS@\xb3~}5\xa7\xccS@\x99N\xbb.\xa3\xe8S@S\xc5Y\xb2\xb2\xeaS@\xba\xf5\xa7\x8c\xca\xeaS@\xd8\x06\xba\xca\xf4\xddS@\xe9\xfc-\x02\x9f\xdaS@\xf7\x99JE\xcd\xcdS@\r\xd2~\xff\xf2\xeeS@\x08\x91\xa4\xbc\t\xd9S@\xb7m\x0b\xe2\xb7\xeeS@\x8f\xd7\xf1\xe4\xc9\tT@~\xf8\xb7A&\xceS@\xd0\x98\x1eQC\xebS@\x08\xb3\x08\xdfy\xdeS@\x99\x057\xd4\xea\xd9S@\x84_\xadH\x12\xf0S@\xd4\xfdw\xc7\xc1\xeeS@\xcb\xd0\xaf\xaa8\xe9S@\x86M\x19\x93\x91\xcfS@d\xa7\x04\xbfC\xddS@\xf2\x19{\xb1\xca\xcdS@\x96~\xd2\xf1^\xdeS@\xb9}\xc15\x8a\xa5S@\xda$"DL\xcfS@\x9f7\xbc\x8e\xf5\xcdS@\xc6LG\xc2L\x91S@)\x90r\xdb\xd9\xe4S@\x05\xda]\x06\xb2\xb6S@H\xd8h\xf8\xe9\xddS@\xd9\xa1\xf5\xe1K\xf0S@\xb3\x7f\x89\xf8\x1a\xdfS@\xef\x86\xec\xe5\xa5\xe0S@y\xd7 \xc1\xec\xdeS@\xbbn\xda\xa3M\xdeS@\x8fI\x1e\xfd\xc4\xddS@\x11\x8fe<#\xd4S@\xc2\xd1R\xbdK\xe4S@\n\xefV\'3\x81S@x\xc7\xe2\x8e\x7f\xddS@\xdc\xaeN\xfa\xcc\xeeS@\xf9\xe5\xa8+\xa2\xd4S@\xd9J\x80\x00\n\xeeS@Y\x87:\xe6\xf2\xe0S@W\xc0=\x10F\xedS@-\x96e\x01l\xdeS@;\xbc\x1a\x0b\xe0\xdaS@\xa0\xab\xfe\x1e;\xd0S@\xe9c\x07\x14\xde\xefS@\x9a|0NS\xedS@\x88\x97\xd2\xf2\x1a\xeaS@\x86Hq\xc4\xb6\x8cS@\x8f\xd8\xa0;b\x07T@\xebK\x05\xa5\x9d\xedS@\x9f\x03*a\xf7\x9eS@\xd3T\xa0\xd8\xa2\xeeS@\x8e\xe1\xf7\xab@\xe2S@\\\xd3\xc3|p\xeeS@\xae\xed\xe3\x95\xed\xdaS@0;\xe6\x0bE\xf0S@\x99\xcf1\xa0\x18\xd2S@|\x17\xe2\xba\xdc\xeeS@\xa6\x1d?)\x89\xe9S@o\xa8\x94\xd5M\xb7S@\xd1\x06\xe7\x8e\x97\xdfS@\xa0\xce\xc9\xd8\xf5\xdaS@\xaan"T\x18\xd0S@"W>\x10>\xf0S@\xf2\xc9\xf2"\x00\xf0S@B\x98\'\xe0\xca\xeeS@P\xbb9RJ\xccS@P\xba.\xb5:\xd2S@\x97\xc0\xffZ\xc0\xf0S@\xfc\xb8K~\xda\xebS@\xa1\xdf\x18KO\xc0S@)&\xed\x0e\xfc\x04T@\x9d\xfd\xf8\xb2<\xecS@\xae\xc3M_1\xe1S@\xe9\xe6\x16\x97w\x7fS@u\x9b&\xfa\x80\xdaS@\x9a\x8b<\x16\xfd\xb7S@\xe0{]`\xb6\xdeS@\xbf\xb3\xca6h\x92S@\xd0\x95\xc9-#\xe3S@\xda\xa8\xf0\xe6\xa7\xdeS@\xe2\xca\xed\xd5\xa1\xbbS@&\xa3\xa1\n\xe0\xdeS@\xda*iq\xdb\xe3S@r\xb7~\xeb\xbb\xdeS@MK!5\x82\xf1S@\x85\xc3[K\xf0\x90S@-\xd9\xc4\x89\xb1\x85S@\x17\xdb\xf5_\xe6\xf2S@\x881\xa8\xe0\xc8\xf2S@\xbb\x17\xb8N\xa1\xa9S@I\x0b\xb6]9\xf2S@\xa9L\xeaq8\xdeS@\x7fR9`\x90\xf2S@\x85\xc7\xd2\x9dh\xe3S@,\xa0\xba\xdb\xa4\xd2S@\xfd\x8bP\x11\xc8\xcdS@\xa6\xe7\x18\xa4K\xa9S@\xfb\x00\xcb\x9a\xd2\xf2S@C\xaf1\xaf8\xe3S@\x0c\xf3\xb83R\xd5S@\xbe5\x1f\x01\xa3\xe4S@f\xa7\xd1Z\x17\x7fS@l\x8a\x1f\xd3\xb5\xf0S@\x90\xb3Zi\xec\xe3S@_\x92\x89\x1e\xf9\xb7S@\x0e\xd1\xd5\x89\x96\xbaS@\xec/\x19\xf8O\xebS@\xda\xf2\x82\xf7\x07\xdbS@8\x7f=\xe2\xc1\xeaS@\x1dP\xa7\xed\xcd\xe6S@\x8c\xea\xc2nC\xe3S@\xa1\x1f\x0b}\x11\xf5S@E\xb2\x9a\xc29\xf4S@\xbe\xe1B\x1e\xf0\xe4S@\xb7\xfeb\xa4|\xa7S@\x99\x0b\xfd\xe3\x06\xf2S@\xa8\x14\xe8\xe7J\xb6S@\xb8T\x0e\x05U\xf5S@I\x00\xb8\n\xd2\xf5S@\x86\x8aB`+\xf1S@U\xca\x80\xc5*\xefS@\xd6\xbe1\x02\x7f\xe5S@\xed$U/\xee\xe3S@\x9b\x99\xc7\x9a\x93\xe2S@B1\xe7#o\xf5S@\xe6G\\\xa4\x07\xf5S@\xc7\x06\xc4\x8a\xc9\xf2S@\xf9\xdb6\xd9/\xb9S@\xd1\'\x95e\xdf\xf4S@\xcf"\x1b\xf1\x17\xe6S@\x90\xb0\xc0\xb1"\xf6S@\nrUv\x9c\xf5S@.\x8d*\xc9\x85\xe4S@\xb5\xc8\xbd\xbe\xb3\xf5S@\xc6\xcbW\xe9\x85\xf2S@f;E\x02w\xaaS@\x1aTs\x84\xde\xe2S@&\xec]\xd4\xdf\xe5S@\x03\t\xdc\x19x\xe7S@\xb5\x7f\x8a!\x82\xb2S@/_6@\xb2\xf3S@\x87\x94\xa9w\xc8\xa7S@\x1a\x13\x1f]I\xe8S@\x1c*s3@\xe5S@\x12<\xbf\xbc\xbb\xd3S@\x033A\xd9\xac\xe8S@\xc3\xa5\xf8W\xfd\xa8S@H<5\xab\x05\xf8S@\x19n\xef=\x0c\xddS@n#,P\x89\xe7S@p\xa7`o\xb0\xb6S@/\x87\x06\xfb\xf4\xe5S@\x85*\xda\x87\xa2\xe5S@e\xb0\xa0\xae\xd7\xe6S@\x0bADBY\xe6S@@Ry\x8a\xa2\x14T@\\\x92\xd3v\xe7\xe7S@<e\xe9vt\xe9S@\x9bV hX\xc9S@\xcfdG\xe7v\x8cS@K_\xceWK\xe8S@\x13H\xa0\x91\x83\xb3S@a\xec\xf8\xd1\x9b\xddS@%\x12CO\xc4\xeaS@\xd6g\xc2\xa8\xb9\xe7S@E\xc5N(\x18\xb2S@\x8fcw\xb3\xf9\xf1S@\x18sP\xfe\xa5\x8dS@\x84\x00,\x0c%\xf2S@\x0ef\x89Lg\x93S@6\x18k\xa5\xa8\xeaS@\xc0\\\xdb\xb9q\xe8S@\x96le\x04\xa6\xe6S@\x86;y\xf9\xb1\xddS@\xab\xc1\xafX2\xe9S@R\x07\xb1\xa8\xfd\xe7S@\xb8\xe9Hq\xf5\x89S@1\x86o\xd7\x7f\x8cS@\x19\xc2\x18\xe0\xb6\xe9S@\x01\t0\xda\x06\xe7S@\xb09\xba\x88\xd9\xe8S@T\x8ep\xd6\x17\xeaS@Z\n\xa8w\xc8\xeaS@2\xf6n\xe2\xa1\xc2S@\xd5\xfc\xd0\xdbB\xebS@\x98^\xeaY\xc4\xeaS@\xad\xc6\x83H\x0c\xeaS@\x04G\x18\xd0\x99\xebS@\x9a\xc1*\xd5>\xebS@\xd4\xdft\xf0\xcc\xeaS@2\xa51\x1d/\xe9S@[/&\xc4\x8b\xebS@`\xdf-n\xa6\xdeS@o\xf1\xd9G(\xecS@9\x1d\xe96S\xeaS@\x14\x0b_\xa1)\xe3S@_\x94\xea&\x02\xecS@qHEc\x9d\xdcS@\xe3k\xd1\xb4j\xe4S@@\xc9\x95Q\xb0\xe3S@\x0f\x96\x8c\x1dO\xecS@\xeb\xa5am\x9b\x8cS@\xbb\x96oA\xc8\xecS@\x01\xd8-,*\x8cS@h\x96}\\\xdc\xcdS@\xac\xff"\x06\xdf\x8bS@\xca$\xc5>\xe2\xeaS@\xe1\x947\xd6\xcc\xecS@8+z>\xc4\xb2S@s\x94}\x02\xb6\xebS@\xf2\x7f\x86@t\xdaS@\x93\x8d\xf1\xd8\xc0\x8bS@\xb3qM\xc4x\xe8S@\x01M\x0c\x1c\xe4\xe4S@@\xf1\xde\x15N\xa7S@\xfea\xbbL6\xd0S@w\x1d\x82\xb11\x90S@\xc0\xadQ\x8a\xd7\xd8S@\x9ax\x9a\x98k\xa3S@\x02\xf5\xdde\x0c\xb1S@\xb6\xe4\x15%\xef\xafS@\x0c\xd4\xe8r\x19\xeeS@V5\x9bn\xe4\xe5S@1\xde8\x86\xe6\xa2S@\xac\xf60|p\xdcS@\x1b&\xbe\xe3\xb5\xe3S@\xa0\xe6\xa6\xae|\xefS@\x13\x93\xe92[\xd9S@\x01:l@\x01\x91S@\xd9\x10\x83\xaf\x02\xb1S@/\x03\xdb\xa5\xdc\xd3S@}\xd7Y\xd4\x9a\xefS@\x15\xc3VD(\xdaS@\t.\x89:>\xa6S@rQ\xaf=\xf0\xdaS@\x80\xf5\x99\x85{\xafS@\x83a\x89BV\xefS@D\xbe\xb9\xb7jxS@Tg.z\x9d\xf0S@\xadZlx\x1f\xe9S@\xa0\xf5\\\xb4\x0b\xdbS@\x08v\x86\x9f\x9a\xa4S@\x03\xf4\x07\x02\x89\xe4S@\x97\x89\xc8\x86\xc2\xe7S@\xa3\x1d\x9e\xbb\x89\xa0S@\r\x83A\\\x13\xdaS@\xbaY!\xc1.\xa4S@\nxE3\xe9\xb5S@\xa2\x81\xe2\xaf\xaa\xd8S@\x0e\xabw\xb54\xeeS@\xad\x03\x1b\xe2\x87\xf0S@|\xc5\xdb\x1f\xf5\x83S@\x96\x9e\xc0\x83F\xcdS@\xd7+\xd5\t\xe0\xadS@`Ed\xc3Y\xa5S@u\xec\x99*N\x9bS@$\xadEF]\xadS@\xcb\xad\xea\xfc1\xc6S@w\xea\xf9tl\xcdS@\xc1\xa8\x18w\xf5\xbfS@\x88\'\xb6\xb6w\xcdS@\xbf\xbf\xdfQ\xe5\x84S@KS,\xd0K\x86S@2T\xe1\xfe"\xd3S@\xbau\xc5\x07d\xa5S@b\x1e\x1ch\n\xd8S@3A\xee#\xd9\xabS@"\xe8\x96\xa3\x0e\x05T@JUK\xff\x13\xa2S@sF\xcc:\x17\xacS@jvg\xd5\x05\xc4S@\xa5\xf7;\x19r\x87S@\x8a\xee\xdd5\xcb\xabS@\xa6I\n)?\xa3S@y)1\xc3`\xa7S@\x85\\\x08\xa8J\xeeS@^/\t\'\x99\xc0S@v\x14\x7f&\xc6\xa2S@\x07t\xc3\xc2\xb6\x7fS@\x98|L\x85\x96\xedS@\x05%g\xdf\x10\xd3S@7.\xe2UG\x9dS@\xbb\x12K\xf5\x11\x88S@\x96#\xdcXh\xceS@\xaa&\xe6\xde8\xd0S@\xbcZ\xa6Sy\xa6S@\x89\xdc\x96\xf2\xd6\x80S@\xe4\x10\x02\x99\xa9\xb2S@\xf63O\xff\xa8\xb1S@=\xe2\x15\xdb\xf8\xcfS@\xa7E\xe0Dt\xbcS@\x9c\xba{A(\xe7S@\xaca)Fs\xceS@\xca\x1a\xfar\x91\x82S@\xfe\xae\xf0k\xb8\xe7S@\xea\xe7p\x02\xca\x80S@\xadx\x06\xbc\x8e\xcfS@\xf6^c\x9c.\xcaS@\xf2\x9ey7\xe1\xb0S@\xafaw\x8a\x03\xb2S@\xbd5\xb4\xaa\xca\x81S@<\x92\x98d\xf0\x81S@\xcf&\xa0eY\x88S@d\xe3U\xa0`\x8eS@\xc9\x16\x8e@\x14\xdcS@\xd5\x8cg\xe2h\x88S@H\x8c\xf2\xae\x99\xe2S@`\xd6\x03\xc72\xd3S@\xb8=w?\r\x88S@\x90[\x1e\xf08\xa1S@\x18\x14s\x03\xed\xc0S@B\x1b?\x8fV\xeaS@\x8f\x05\xfc\xe1\xa2\xdfS@\xd6J\xa2\x01\x02\xa3S@\xcb\xdeF\x80\x81\xd6S@[\x84H\x94C\xdaS@\x04_Y\xefR\xc5S@\xd4&k\x03y\xaeS@6\x91\x16\xea\xb9\x9eS@UW\x8e\x97\xc8\xdaS@,{\xf6n\x0f\xaeS@hg\x03<3\x9fS@\x82\xec\xe3w@\xc3S@}+\xaf\xd0\xda\x9eS@2\xfd*~\xbc\xe8S@oj\xfe\x19L\xe4S@Z\xb2/{4}S@\x07\x88Ps.\x82S@\xe5\xe7\x81\xbd\x0c\x07T@j\xfc=a\x17\x89S@\x8bQ\xc5>\xe2\xdbS@\x98\xc3\n\x12\x93\xddS@\xf7B\x06a\xe9\xe7S@v\xb68\xff|\x85S@\xea\x03:rz\xbcS@y\x80@f\xfc\xc1S@8\xf7\xd5x\xd7\xd3S@j3k\x98\x88\x07T@\xfa\xd6Q%\xdb\xbdS@\xe7\xdbF\xdc\x8a\xc5S@\xce\xbc81\xd5\x86S@\x85Gx\x94\x86\xa9S@\xbd\x93\xb7\x8e?\xd9S@\xae\x97\x04\x99\x00\xd1S@\xeaJ\x0e,\xba\x06T@.\xec\xbeA:{S@-\x06p\xd0\xff\xd0S@\xc0eOJ\x04\xd3S@\xc1\xfdT*\x82\xf8S@/2\xcd\x7fp\xc1S@S\xf9Z\x93\x0c\xaaS@S\xc0{\xf6\xb8\xbbS@\xe7\xbd\x1a\xcbV\xc8S@\xe1\x10\x18\xc8\x83\xaaS@\xe7\xe1\x1e\xaaD\x86S@\xcb\xe8 \xad\xbc\xd0S@\x07!\x92>\t\xd5S@\xdd\x93\xc7\xa1\x95\xf4S@\x1c\xfcE=\n\x88S@/1.$\xe3\xd8S@\x18\xb0\xe1\xc4\xbc\xc7S@y\xac_Y\x19\x07T@\xebn2\xa9*\x86S@3pv\x8f\\\xe3S@\x0b:\xa8 \x9e\x84S@N\x8f\xe5\x8b\xc2\x84S@\x15\xc4\x83\xbf\x14\x1bT@f\x14\x92\xdb\x15\x1cT@\xd1\xce\xb8\xf1\xdezS@\xfb\x8f\\\x8ag\x86S@b\xd1\xc2\xac\xca\x1bT@\x07n\xcf\xb5$\xfcS@\xd1\xaf\x920a\x9bS@\xbb\x98\x91\x86\xd9\xa7S@\xe6\x88\xff\xaeL\x1bT@>\xa12>#\x1bT@%F\x92\xf4\x90\x85S@\xe3\xc9"+\x91\x81S@\x8a\xbcU>\x92\x9bS@`v\x04\xb9\x90yS@hj\xe5\xda\xc2yS@R\xe5\x8f\xea\xd1\xf7S@\xf63\xbf\xf3Y\x13T@\xaf\x97\x9a\xac9\x85S@\xec\xd4\xac\x8b\xdb\xf8S@\xf3m\xf7.%~S@\xc3\x086}$\xf8S@vd\x10\xe9`\xddS@*\x0cH\x02\xb9\xa5S@\x10\x90\xc5\xbf\x17\xa4S@\x1b!{\r@\xa5S@Oz\xe6Y=\x9bS@;JO*\xdc\xa3S@o$A]/\xf4S@\x04;\xb1q\xf4xS@\x164\xc6k\x8d\xa4S@@\x18\x14\xf8"zS@\xf1\x9a\xa5EQ\xfbS@\xb0\t.\xe6\xbevS@)C5\x98\x1e\xa4S@\xce/;\x0c\x1c\xc3S@)(5\x01\xb2\xa3S@\x1a\xe4\xac\xeeg\x85S@\xbf\xb9>s\xf4uS@r\xbd\x15om\x85S@\xc9\x07\xa3\x9a0\xd7S@N\xdd\x17\xdf\xa8\xa0S@|\x85_\xf9\xb9vS@A\xcd\x1bO\xf6\x13T@\x0c\xe8I\x0fs\x14T@\x00\xbd\x02\xec\x1d\x14T@\xb7\xc18e\xe2\x13T@\x84va\x9d\xeb\x13T@\x1f\x99\xb5c\x81\x14T@\x14"\xb8\xcf\xca\xe3S@__\xe0\x82-\xe4S@g/\xa2\xd9=\xa0S@{\x80\xbb\xbd\xe2wS@j\x05\x0c\xd4;\x9eS@i\t\xbd\x04\xfa\x9dS@\x80\xe8&\xd8\xd8\xe4S@\x13\x12\xe6ev\x9dS@dXg\xbc\xf7\xf0S@c\x84\xa74\xc0\x81S@.\xf2f\x03\xf4\x82S@\xcb\xd6\x9b\x84\x85sS@\xe1\x84\xefSK\x81S@8h\x16\xf8\x88sS@\x01\xf51\x9e4\x9cS@\xb5\xedx\x0f\xe6\x7fS@ \x97\xedM\xa8\x9bS@\x80\xb2D\x18SrS@\xa4Tgp\x7f\x9eS@\xfa\xc8\x1a\xc7\x12\x9eS@\xa1M$\xa2\xf2\x84S@~\xf1@\xae\xb9\xf3S@\x1c\x9e\x8a\x0e*\xfbS@\xb2\x9a\xec\xde\xf5\xf1S@\t\x7f/V\x87\x0bT@\x01\xf4\xdd\xee\xb5tS@\xb5\xa9Mv\x9d\xf1S@YNy\xf3\nuS@kV\xde\xe3\xd8wS@\xd1\xf1\x8f\x96\xb6uS@\xa1<\xef\xe8\xd1kS@\xf2\xffAx\xd9xS@"\x9dz \xc4\x06T@}\x9esE+\x06T@\xf9\x12\n\x87l\x1dT@\xe8\xf8\x8c\xec\x96{S@\xfe\xd3(U}\x05T@4\xa7u\xfd\x06{S@7\xa6\xa5\x11\xe2nS@,~\xef\xdan|S@\x10\xa1\xc0\xe6\r\xfeS@\x17\xb6\xd5\xa4\x8a{S@\x85\x99\xc5\xb8\x10\xccS@\xc1Dq"7}S@\xfe\xb4Lo\x9e\xfdS@\xf3\x95\'[\x14lS@|\xdcc\xb4F\xc5S@!\xfe\xb17e\xb5S@q\xe2\xdc\xe3\x8a\xfcS@\xc5f?&\xf5\xc9S@\xa5\x9e\x0e\x106\xc1S@\x1b0\xa6:"{S@_iK\xa42\xb3S@f\x1bO/\xeexS@\x05\x86\xc4\x1eRpS@]\xe4_\xd2\xacnS@\xed\x11\xf9\xcb\xebwS@\xca\xb8\xe0\xbf\xf2\xcaS@\xfa\x02\x9b\x16\xf6\x80S@#\xec}\xe8\x02\xc9S@@\xbe\xa7]RwS@\xf8\xf9\x87\xce\xfc\xceS@\xd1\xacM\xbbh\x02T@>\xad) \xaa\xdcS@\\\x82\xb8\x07\x92\xb5S@\xc2\x8e<\x07/qS@e\x03\xde\xcd\xca\xb0S@e\xba-Y(\xb3S@\x18\xb4H`\xef\xcaS@\xdep\xe8.\xa4\x06T@-g\xe8\xe6\x83zS@\xbf\x821\x8d<\xe3S@G\x16\xa1\x87\xb7\xbeS@\xcac\xcb\x17\xf9zS@\xe8&w{\x1f\xf2S@\xf0!w\'U\xe6S@\x9a\xd7&/8\xd4S@()\xa6\xc1\xc6|S@\x83d\x89\xa5=\x80S@\x90e\xac"J\xe4S@\xb4\xd0\x1f\xbfR\xd2S@\xebGe\xcd_\x83S@rSM\xb7\xa5\xc0S@0\x1b&E[\xd8S@o\x87\x1f\x19}\xdfS@\x8a\xaaB?\x1e\x9aS@\x10\xcb\x9e\x0b\x00\x9bS@\xd1\x958\xe7gtS@\\\x19/\xe4\xf8\xd1S@\xe4=\x8a\xfe\xef\xc2S@`F-\xd8\xe9rS@`\xba\x84.9\xe2S@\xa8Q3\x0c\x9f\xe2S@E\xe0\xa1\x91\x13\xceS@\xf1\xaf\x00\xfa@\xc2S@g\xd6]\x1f\xfa\x80S@\xbc,K%#wS@\x1dV-j\xb6\xa8S@\x05\x88\x17\x08T\x02T@\x89\xdb\x06:\xba\xe4S@\xd0\xfa\xddd!\xbcS@\xd4D,\xb9\x8e\xe2S@\xa8\xe0er\xb0uS@$jWf\x19\xd2S@\x81h\xf6_\xec\xbcS@\xc6XH\xae=\xf4S@\x85\x7fd\x0b\xef\xe3S@:8\xac\xf3\xa0\x82S@\xce\xc0\x14c|\xb3S@[\xae\xf9\xbe\xcc\xd3S@c7x\xd0j\x02T@)\x8a\x19\x17_\xcbS@D\x84\n\x1f=\xa7S@n\xd08v\r\xdcS@uHX\xdc\xb9\xa1S@\xa2/\x19E\x7f\xa2S@\x92K\x156\x97\x82S@b\x0e\xb0Gm\x82S@d\x85Jd\x84\xe5S@\xb8C\xeb\x18_yS@\xced\x94 \x0e\xe2S@~\'\xac\x14x\xd1S@\xf0\xf9%\xca\x86yS@T\x0fP\x84x\xd9S@\xed\xd6\xf7\x98\r\x92S@k\xa9\xafk\x9d\xe4S@\xa5\xdc\xb9\x85Z\x8aS@G\xf7\xbe\x12\xf6\x02T@\xa0B\x13\xa8m\xcdS@\x91!\xd0\xa1\xae\xc4S@6\xf6;\x0c\x87\x9cS@J\x07\xc1`&\x89S@\x93{\xfd\xe8\x08\x9dS@IK\x97\xc2\x02\x9bS@iD\xda\x05:\x7fS@\x1c\xd6D\x8e#\xe9S@i\x7f\x92\x94\xdb\x87S@e\x9a\\\xfdZ\xc6S@o\xc0fr\xe1\xe3S@B\x9d\xa5\x92Y\xe2S@\xbf\xff\xf2\xa9D\xd3S@T\xa8\x93K\x90\xf3S@\xc3\xfe\x0b\x86\x04\xe4S@J&\xff&\xe0\xe4S@\xdf\xf8\xa9\x89\xb5~S@@BZ\xbf\xbb\xf6S@\t\xf4YG)\xcbS@#\xdeS\xe6\x14\xd6S@l\x1f/K\x83zS@\x8f\x817\xf5\xb7\xe9S@\xc2\x9elj\x04\x86S@\xf7\xbb\xe3\x0e\xbd\xc7S@\xf8\xe5\xc7L/\x7fS@\xa1y\xeaw\x0f\xb7S@\xc1HR\xce%\xb9S@76\xee%+\xe7S@\xd9\xa3\xf3\x07\n\xaaS@\x1d\xb7\xab\'\xe1\xc2S@iK\x95\x17\xa1\xa8S@!\x8b\x81\xd9\xda\xc3S@\x9a\xa5\xf9n\xcc\xb9S@9w_\xe3$\x92S@\xe2LQ|\x0b\xd3S@OVGNU\xb5S@`\xfc\x1bz\xac\x94S@Y\x01\xbc$\x85\xdbS@3QJ\x80\x8a\xc3S@`\x8e3~\x05\xabS@\xc0\x07\x9d\xac\xaayS@":O\x80\x0e\xc5S@\xc0\xae\xf1.\xe5\xbdS@\xa8\x9d\xee\xbd\xf7\xe4S@\x07\x8d\x8e`\x9b\xdbS@\x06\xf04\x98W\xb5S@<j\x81\xe9\xc7\xc3S@E\x8f&M$\xdfS@\xc5H{^\x93\x88S@\xf5<\x96\xe3\x84\xd1S@\x82/\x87\xb1u\xe5S@\x9e\xbe\xa6\xef_\xb3S@\x00\x95q\x1f$\xd8S@\xca7\x149n\xd4S@Jynk\xc3\xd0S@e\xae?4y\xc8S@J\x02\x1ea\x1f\x97S@\xea\xf8\xc6\x81I\x8eS@\x9c\x83\xb2\xca\x17\xebS@\xe2\x81i\xf5\x8a\xbeS@\xe4\x150\x8d>\xb5S@e[l\x96puS@u6\x89{X\xd1S@\x85\xca\x9d\xca\xd5\xbeS@D\x82@\xbah\xeeS@\xa0\xef\xd6\xec zS@8w\xd0\xe7\x9d\xcaS@\xa2\xfe\xd2w\x8e\xc6S@\x88\x1b\xa2\x81\x1f\xe8S@\x9e\x83o\x91\xd1\xc2S@\'\x7fJ1\xab\xd0S@\xdcG\xdd\xe7\'\xceS@\xf2\t\xb3u\xa1{S@\xc6k\xdb\xa9Y\xbaS@{\xbd\xa34\n\xdeS@\xac\xa2D#\x03\xd1S@\xd9 \xe7\x92G\xacS@\xb0\x83\xc8-\xba\xd9S@\x99\x84l\xb0[\xd3S@\xf6\xc4_c\xc8\x86S@\xbd1,\xf8\x9czS@\xe9)\xa6\xad\x94\xcfS@\xca]\xc7c;\xddS@**\x10\xa3\x06\xd6S@\x96\xcd@\x187\xdaS@\xacd\x01i_\xcaS@\xc4*\xb1\x91;\xbeS@\xb4\x1e\xd7\xbbA\x05T@\rE\x12\xe1\xde\xe2S@f\xe4:\x82n\xdaS@\x0bf\n\xa2%\xa9S@\xea\xb9gi\x9b\xd3S@F\xdb\xca4\xac\x84S@E\xc3o|3\x8fS@\x17\x8a\x9dA\xdb\xc4S@\xa6S=\x9a\xfe\x88S@\xd0~\xb7Mk\xa8S@=<\xa5\xe7y\xa9S@\x81gJ\x88f\xd0S@\x1d\xd2a\x17\x80\xe8S@\xc2\x03\'V\xab}S@)\xb2\xa1\x86\xc4\xbcS@8\xb8i\xfd\x1d\xbeS@C\xe6\xd3\xb3!\xbeS@\x86Pb\xd4\x7f\xe0S@\xc2\xb6\xea\xb4\xc0\xc2S@*ig\xda\xff\xd3S@\x96\x82\xc2\xc4U\x82S@am\xd4\xd3T\xe1S@5]~P\xdd\xdfS@k8\x9d\x1fa\xc5S@\xdd\x9c\xe1\x14\x86\xb0S@\x05\x16Y\x1e\x97\x85S@\x11i~\x8c\xfa\xd2S@tl\x1b|O\x83S@\x0bTe\xd0R\xccS@\xde\xd0\xbc\xd9\xc0\xa7S@\t\x88\xe29\x89\xc3S@a\xa6\xbc\xd8w\xd9S@\xef\xf5o\x91\x9e\xc4S@\x7fi\xddIm\xa7S@&\xd1s{`\x93S@BR\r\xc4,\xc8S@h\xfb\xe64\xc8\xc2S@\xe4\xfcML\xbb\xbdS@+\x018\xe58\xc6S@j*(\x18\xbc\xbcS@\xf0q\xbeN\x04\xbfS@j{8E\xec\xa0S@`W\x8b\x94\xe4\xd1S@\xa3\xb9\x9e\xdc.\x80S@\xfe\r\x84Rs\xd4S@\xae\xddY\x81+\xcdS@\xdfQx\x08t\xe6S@\xd7\x8e\xec_\xbb\xd1S@Nd\x15|x\xd9S@\xbc\xb2\x89\xa4B\xe0S@#s\xec\x89\xc4\xb0S@\xd2\xedP\x1eN}S@\x14Y\x13*\xdb\xc7S@\x1f\x8a6\x8e\xbd\xa1S@\xbc\x9cU[\xd3\xd1S@\xfb\xd7\x92\xfb\xea\xd8S@e\xe0e,\x1a\xc8S@\xb0/\x11\x056\xc3S@Xa\x8d\x18D\xe4S@vc\xcb)\\\xd7S@\xda\xf8\xd3\xcfp\xe1S@\xf68\xb1\xe4+\xf2S@\xa5\x8f\x0eK\xaf\xd5S@\xbc\x9a\x98$\x14\xa8S@\xf3\x05\xf9\x0e\xd1\xedS@\xd3\xfe\xd4\xc35\xd4S@\xec\x98\xfd\xce qS@D\x83\t\x16\x9d\xd1S@\xdf\xcb\xf6\xc2\x8b\xe2S@Bn\x95\x93X\xd5S@\xc3\xcd*\x93\xfd\xd2S@R\xfb\x17\xb3e\xd0S@\x04)\xeaj4\xd5S@`\x969\x8c\xb5\xd9S@yA\x8e\xd6\xa5\xc1S@v\x08Fb\xba\xdaS@\x85>vQ\xd0pS@"\xa5<\xdc\xa4pS@Z\xbeJ\xc4\xa4\xdeS@M\x17\xe4\x84\xbd\xcbS@a\xc5\xa1\xe1\xf5\x1cT@S\x8en\x044\xddS@\xc1\xed\xb9\xea\x14\xdaS@\xa4\x85\x9b\x04\xbd\xd7S@\x80\xdc\xb4\xcd\xcb\x8eS@Vm\x04L\xac\xd4S@S)\xf2\xbf\xe2\xd6S@&\xc6\xdeFx\xb1S@\x99w\xae\t\x88\xc7S@\x87p\xeb^\x0e\xdfS@u\xbbo/\x18\xe8S@\xfc\xd2C\xc0\x1e\xa8S@\xb18\xc9\xfb\x1e\xa7S@\xf7\x1d\x0cdw\xe7S@\xd0tN\xe8\x9fpS@\x85\xf0\xc4\xb7\xa3\xb7S@\x05\xca\xb9+L\xcbS@\x9c\xd3\xba\xe9\x89\xd2S@\xa5.M\xfdt\xb2S@\xb7\x0fg\x991\xa5S@\xdb\x8c\x82N-\xeeS@\xb3\x8f\xe2\xde\xcd\xebS@\xfb\xbc\xf2<\xd7\xdbS@\x03\x9d\x0ch[\xc3S@\x1dB\xdc\xaeJ\xeaS@G!\x07\xeaz\x08T@\'\xfc\xd2\x89V\x8cS@\xcd\x995<P\xd7S@\xcd*>\\\x1e\xe9S@\xdde\x92"<\xddS@\xb2\x82\xd1]\x00\xb1S@_\xba;\x84C\xa1S@\x08\x0c\xbf\xd7x\x8aS@}\xd8\x1b\xfe\xc6\xefS@\x86\xa9\x95\xf1:\xd9S@\ty\xbb\xa6\x98\x81S@\x8d\xe9P\x04\x11\xdaS@\x17L\xce%u\xa3S@q\xd0\xfdSK\xffS@\xef\x03)\xebm\xe3S@\xcc\xb0`\x98\xe1\x8bS@\x1c\x11\xbdM\x8f\xabS@o\x94dO\xb8\xc9S@{\xc6\xec*H\xd4S@0\x85\xe88R\x84S@Ux\xfd\xbd\x97\xafS@c<Kd\xa2\xb2S@\xa4?\x84\x89\xc0\xc1S@\xa2\xaa\x88\xfe\xac\x9eS@\x9f\xe4\xfe\xea9\xc2S@\x8d\xf8N\x96K\xd4S@\x1e\xde$4\xcc\x7fS@?\xc9d\xa1\x87\x83S@\xf8iw\n\xf5\xd7S@\x87\x08O\xefg\x8cS@\xde\x05d\x84\xe3\xcaS@D\x14\x0e\xf7;\xb1S@\\ 8r\x80\xd5S@\x95\xf5\xb8\t\xff\x8eS@S\xae\x9bw\x01\xe0S@o\xfa\xc4][\xbaS@?\xea0\xda\xee\xcbS@U7\xe7\xa3\x91{S@k~\x87\x92\xf2\x88S@%T\xf8v\xa1\x9fS@\x9a\xa5O\xe0\xae\xd9S@z\xb4\x8f\x7f7\xdfS@\x07KI\x90b\xedS@pKEt\x13\xc9S@\x87\xe1\x9d\x05\xdc\xc3S@\xae\x02\xf7\xf2\x85\xe2S@\x0eh@u9\xd8S@\xb5\x17\xa3\x1e\x96\xedS@c\xd4\x9d\xfa\xd4\x94S@\xf7\xaav)\xff\xafS@\xba9Z\xb1\x93\x8fS@\xbeE}[8\xddS@D\x81\xfcwE\xebS@\x1a1ZG:\xe3S@\x11\xc28AO\xc3S@}\x05\x00\xd6\t\xcfS@\xa3\xdd\x13;\x12\xedS@\x8f\xa9\xa6r\x1f\x90S@\xd1\xd4XLc\xcbS@G\xeb\x9b\xed\xea\xb4S@\xb6x\x11\x83t\x0cT@1\x1c\x16\x8d\xe2\xeaS@\xb4\xe1\xab\x8c\xee\xdeS@[\x90m%w\xd9S@Kx\xd7|_\x84S@\xbfG\x859o\xe8S@\xf7\x13vg\x02\xa6S@Z\xe9\xf8\x94a\xbaS@\x10\xbd\xe5\x82\x04\xc6S@\x13D\x91\xe6\x9a\xcfS@\r>\xea\xe5\x86\xd5S@\xf5\xc8s\xf4\x1b\xc5S@\x9f\xc0\xb2\xc0p\xd2S@\xc25\xed&\xfd\xa0S@@\xc0\x02\xee\x16\xa7S@m\r\x11\x92\xbaxS@\xfd~\x0bKK\xebS@D\xc4\xe6\x8e\t\xc5S@\xc8\x83\x1fyd\x9eS@\xa4\xcf\xed\xf4\x88\xdfS@\x04\xc1\xdc\x99\x96\xa4S@\xc2\x97\xa6>\xf5\xe4S@\xeeQ\x8f\xe2\x80\x7fS@q\x9a+\x9e\xf9\xddS@\r\xc2\x7f\xe1\xa5\xcfS@\x12g\xc3K\xda\xdcS@5\xaa3;\xd4\x91S@\xc35{\xb0*\x89S@\xc1\xa8*>_\x8aS@\x06\xd5n\xf9N\xc7S@U\xa5\xbar\xf1\xa8S@+\xbc\x7f\x90\xaeyS@^^V\xd4\xd6\xd5S@\xe6x\x95\xc5\xd4\xa1S@\xad(\x11\x18\xd3\xc6S@\n\x14\x86\xc12\xa9S@-\xdbL\xe9\x00\xebS@S-\xe0\xf6i\xd1S@y\xad\xa4\xc3\xd9\xe0S@\x98<\xfe\x85\x8d\xcaS@\x93\xc7\x03\x91\x87\xdaS@\x9d\x8f0q!\xc7S@}\t\xa6\x96\x1c\xd5S@\x8a/\xe9\t\xc0\xd2S@\xf7,V\xd9\xcd\xb3S@\xe5\x1d\t\xe2$\xd2S@\x9d\xda\xb1\x8cf\xa7S@\xf8\x07H\xbc.\xddS@\xbfn\xbf\xdaP\xcdS@1\xe3\xcc\x978\x85S@R0\xf9\x14\xc2\x8cS@+\xfc\x1b\xf8\xb9\xdbS@\\5a\x1dL\xdeS@\xa7\x113\x9e\x96\xecS@gU\x95\\\xc7\xaaS@h+\xa7\n/\xafS@\x8f\xa0\x0e\x1a\xa7\xe4S@\xf3\x87~\xc9|\x13T@\x1b\x0c\x1b(\xc2\xc1S@d\xad\\"MzS@\xe5\xebDv\xab\xeaS@Mx\xa3\x19\xf1\xc2S@N\xfe?]\x92\xdfS@R.#f\xdd\xefS@o:\x1c \xb8\xe1S@H\x10\x99\x1c\x15\xedS@ul\xbaJ\x88\xe2S@\xf0\xb16\x81\xd2\x83S@K\x0fY?\xd8\xc1S@\n\xe93\'Q\xd4S@\xcch[\xe0\x85\x88S@\xf6\x8e\xf6m\xeb\xe9S@\xbf\xa9v\xa5\xec\xdcS@\x05\x90\xc4\xbb\x86\xa5S@g\xeb\x8e\xb8\x1e\xe8S@x`\x91\xa6\xed\xb2S@\xee\x7f0\x00\x1a\xe4S@M\x1c\ncp\xa7S@\xf90\xacU\xc9\xcaS@\x8a\x19\x0f\xb3 \xccS@\x89I\x9b\xd1\xfa\xa2S@D7\x7fP\x87\xc3S@L\xee2\xe3\xc2\xdcS@y]\x80\x94a\xe1S@\xa4\r\xc2\xa5d\xb8S@f\xa2\xc0f\x07\xbbS@\xca\\\x1d\x82\xe6\xf6S@VUg\x95\x83\xb6S@\x8b\xa2\xb9\xda\xbd\xf8S@\xd7\x1a\xc5\x1d\xe2\xecS@\xf3\x7f\xa4\x0b\'\xe2S@\xcb\xca]\xdfm\xbdS@\xfc\xad\xda\xf4k\xe2S@ \xb9\x92M\x16\x94S@\x11\x8c\x90\x08\x02\x84S@\xf0\x03\xed\x9fY\x8cS@3YT\xb3\xbd\xb1S@g\xa0\x89\x0b\xa8\xdfS@\x18k\xb71w\xd4S@ix\xaf\xd3X\xe0S@5\x11\x05\x9b\xc2\xb7S@\xb5o\x1d\xa6\xeb\xb9S@\xc3\xa3\xe9\xfb9\x90S@RY\x90\xce}\xcfS@\x8b\xe4\xd1\x8b\xed\xdfS@I\xc5x\xf0\xa6\xe3S@\xab\t\x84\xe6\'\xccS@\xf2Tq\x16o\xe0S@\xfd\x16F\x1d\xda\xcbS@\xadj?\xde\xcf\xc8S@\xb38\x94\xaf[{S@\x8a\xb5\xe3\x06I\xefS@\xe1\xa3\xf6\xc0\xbc\xf1S@\xe3P\x8b\x02\xde\xa9S@\'\x1b6\xbe@\xc2S@\x90.\xa4nW\xd4S@\x99\xd5s\xe2\xce\xb9S@+\x03\xa9\xe6r\xe3S@\xb6\\\x05\x19\xdd\xe2S@\xeass#\xfc\xe2S@\x94\x91\xad\x81>\xe6S@\xf8\x94^gR\xcaS@\xacx\xe8~\xf8\xe0S@uC\x9d\xf4\xca\xdeS@%\xc4w|5\xbbS@\xa7j\xcd\x19\xd0\xe1S@\x8d\x04o`\xa5\x80S@\x1dy\xd0\xad\xed\xe0S@\x12\x15\t\xaf\xe3\xf0S@\xaa\xc9\x0eT,\xccS@\xe6k\xc8\xe4U\xdeS@\x8a\xe2\xa7\x91\x92\xefS@\xeb\xd0\xe9\x8d\x9d\xbbS@V f\xf5$\xe1S@Nxe\x86\xba\xd2S@n\xb2\x83\xee@\xbdS@\xc4\x02\xd4\xa7\x08\xd5S@]\x99\x95\x86\xa3\xafS@s\xde|\xa2\xec\xeeS@9\xed8\x7fy\xd2S@\xa0\xf7Bk\xf9\xefS@\xd7\x89\xe3\xf4\r\xc3S@\xcc\x8e%"\x07\xe2S@;\x02@$u\xc7S@\x85e\x95^h\xa9S@\x88\x80\x16FZ\xc9S@D\xec\xc0\xbd\xe3yS@\xc3\x8a\x0b\x14\x98|S@\x7f\xf7\x80\xa95\x83S@>\xc7\x1a4\xfc\xdeS@\x1dp\xf5#Z\xc4S@\xf7\xb9\x9b\tA\xa2S@\xba YP\xc1\xe8S@\xe5T-\xf0k\xd5S@\xdb\x94%\x95\xa6\xcbS@a\xe0\x8e\x1d\xb7\xc2S@:.\x04I\x08\xeeS@9I\x99\xcfj\x81S@o\xf1\x08\xc5q\x7fS@:c6\xe6\'\xcaS@\xaa\r\x852y\xaaS@(n}\x9a\x0e\xaaS@\xb8:\x17\x82-\xbbS@[:\xb3?\xc5\x8bS@\x83$\xc8\xd5\x18\xabS@,i\x02=(\x86S@\xc0h\xff\x85a\xdeS@,*z\xc0\xa1\xe6S@\xf7\xd4j\xd9M\xc8S@r\xa1C\x1c\xea\xceS@\x9f\xf3!\xc1\xd2\x86S@_\xee~\xcaS\xe9S@\xf9\x1d\x06\xb6\n\x81S@t\x98HD\xd1\x84S@Q\xaf\x90G\xc5\x86S@N\xdc\xa9g=\xd2S@A\x86\xf8\xb6"\x82S@\xa3\x0eA\x92\xaa\xd5S@\xd8\xba1\xae\x17\x83S@9\xe9\xf8i\xba\xe2S@\xa7\x93\xdbg1\x88S@\x1cy\x12\xb4\xee\x9eS@\xad\xaa\x87o\x91\xa9S@\xbf\xbe\x95\xbc]\xeaS@\xa4\xd4\x85w\x87\x07T@\xb41$\xc1#\x9fS@\x87\x12\x90\xb9\xe2\x81S@\xa0eFS\x17\xeeS@\xcc\xd2\x86\xa8\xac\x9eS@\x1b\xf0\xc6}\x8d\xaeS@2\x81\x01\xee\xf9\xe2S@\x81q\x9b\xc2P\xe3S@\xef\xa4{z\xfd\xa2S@|\xff\xa7*\xfb\x07T@\x1f\xe3\xd5\x1f\x1f\xd3S@\x0e\xecW\x1e\xdb\x9bS@\xe9\x00\xfd \x18\xc0S@\xfbYC.PzS@*<k\xd7\xd7zS@\x03P&\xe8\x88\xa6S@\xb7\x13\xccmb\xa7S@\xd0\xb5\xc2\xe7z\xa7S@\x8d\x93\xdd\xab\x15\xa3S@\xa9Pc.\x88\xc3S@\xdd\xf7es\xb7\xe9S@\xba\xa0\xaa\xa5#\xbcS@F\x93E2`\x8eS@_7B).\xe7S@\xa4"\x8b\x7f\xb3\xa6S@\x1bg]\xf3a\x88S@\xc4\xc0\x05Z\x86\xe8S@\xd9\xcc\x18\xb5H\xc7S@\x07\xe8\x93m\xb9\xa1S@d04\x9f\xd8\xdcS@\xa5\x86\x85\xb8\xf2\xc9S@\x93\x11*rNzS@~Q\xc6\xf1\x84\xb2S@\x87\xdaQ\x9f:\xc3S@h\xe0\xb6\xdd~\xc0S@ov\xc2^\xde\xa5S@~\xeebk\xe6\x84S@6X\xac\xbbB\xcaS@m\xa1\xf5\xc3\xed\xa9S@f\x10\x9bYx\x85S@C^\xe8U_\x86S@\x00j\x19 \r\xbcS@\xf4\xec}o\t\x88S@\xdaq%\xcd\x96\xb2S@\xa0/c\xd2\xaa\xe3S@\x15s\xbc\xacyzS@b\x98\x18\x8d\x9e\x87S@\xc74\x7f\x99\xca\xd5S@\xe2\x9d\xe5\xf1\xce\xa2S@\xc0\x1f\xb2\xe9\x17\xdeS@\t\xea\x02\xbf\xd2\xa1S@\xe6\x92\xfa&\x91\xb7S@N}hDt\xa7S@E\x84\x93{\n\xb9S@ijZ\xf1\x10\xa3S@o\xd2\xdc;\xc1\xe5S@/\xc0\n\xc94\x90S@\xf6\xcf\x075\x82\xa4S@\x06\xc2?\x95\x03\xacS@\xfar\x94\xd4\x06\xa2S@Pl\xfb\xb1\xdd\xa5S@\xd1\x9d\x00\xb8\x94\xeaS@\x8f\x0fC+g\x08T@\xff")N\xffyS@.\xd04\x14N\xeaS@\xd8X9\xb8\xcb\x85S@\xfa\xb2\x91\xfb\xfa\xabS@\xac\x0e\xf8\xb1\xdb\xaeS@\xbd\xad6\xc7\x96\xa5S@\xb9A\x10\xc4\xbf\xa2S@\x1e\xb3\x0bX\xfazS@\xd4\x9e\x13t.\xeeS@\xb3\xcb\xa8\x11W\xe3S@\x19\xd2\xf1\xf8V\xadS@KKwy\xe4\xb4S@\xda\xcc\xa1_U\xa5S@\xc4b\xe3_\xd3\x84S@\x0e\x05\xfaA>\xb5S@4\x9b\xbe.\n\xedS@v\xbe\xef\xf1\x93yS@\xaa\xb2\x1a\xdff\xa4S@\xf7\xd3\n^\xce\xd4S@\xfb-rC\xff\x83S@w\xcf\x8dQ5\x85S@\x873\x91)2\x93S@\xe8]\x1b\xbeK\xa4S@\xc9E\xb9^"\xc6S@\xe2,\xcb\xcd\xd6\xc7S@R\r\xf5\x8c\x0f\xf1S@\xe9\xc8?\t\xbf\xd9S@{\xa6\xfa1\x05\x88S@P\x99\xd9\x1a7\xd8S@M\xc4W?\xfb}S@\x15C\xce\x92\xf0\xb6S@\xbd=\xf2(<\xbfS@N\xa6\x89d\x98\xa4S@\xab\xce\xb9\xf1\xa5\x16T@X\x89M\xda\xb9\xadS@\xbd&\x8e\x90z\x14T@\xe7\x03+\xc6#\x14T@2b`h\x8f\x14T@M{x\xbc\xeb\x13T@S\x81\x98Nb\x14T@\xad\xe8\xd7L\xf3\xb0S@\xd8\x9c*0\xc1\xb0S@\x85X\xb7\xb3\x14\x91S@/\x9e\xc1\x87\x83\xa5S@\xc0\x96\x9f\xdf\x92\x8fS@G\x97E\xf4\xec\xa2S@\xea\xc9\x02\x05\x18\xb1S@\xa6\xa9\xc3\x1fA\xf2S@\xb1\t\xde\x15B\xf2S@\xd0\x07\xbb5\xa5\xf1S@;\xd88\xf6\xdf\xf1S@\xbb\x90\xdd\xe0\x07\x8bS@\xc7\xa4\xac\xeam\xf1S@hv\x11n@\x9cS@\x968\x92\xc6 \xa4S@Z\xa8\xc3D\xa7\x06T@\xe6\xd9\xfe\xcf\'\xb3S@n5\xcd\xd5\xe5\x8bS@\xafY\xd8\xed+\xa5S@\xb2.d\xdcp\xa9S@\xa8\xbb\x07G\xce\x85S@2\xd3>\xa7K\xa8S@\xff\x15\xb3\x08;\x9bS@gu\xb3UO\xaaS@\xd4\x8f\xe8\xa9k\x83S@js\xd6\xbe\xf8xS@)\xd9\xe8\x1f\x05\xfeS@?g\xeb\xe8|\xa4S@\xd4\xe083.\xa4S@\xf5N\xe8\xc96\xf1S@\x96b8Bu\xb6S@\xf1\x12,\x85:\xb9S@}\n\xb3M7\xe4S@l\xb5\x9bW\xec\xe3S@\x0c[\xe8W\xc2\xb4S@\xcc*^?\x8e\xbaS@\th\x17\xaen\x85S@DS\xb7\xa1(\x92S@h\xfa\x1fwe\xb7S@\xed\xc3\xf4\x19-\xbaS@\xe9k\xba\xbfX\xb8S@\xe5WHG?\xb8S@\x06\\&\xcaY\xb7S@\x9d\xa8N\x0bg\x85S@\xcfR\x84\xb3\x81\xf8S@~\xa0Od<\xb7S@\xb2\x0e\xa4PI\xb6S@\xdd\xb0*\xa2\xbe\xb6S@\x9e\xfd\xa2\xbb\xa4\xb6S@\x12\xbf\xf0JU\xfbS@\xf0\xb3\xee\xa2<\xa9S@\xd2\x8e\xadX\x82\xa5S@\xe88\x81\xc9\xf0\xb8S@W\x96\x9d\xea,\xb7S@o\xc6\x86\xb4\x95\xf8S@\x18E\r\x12;\xb7S@\x1a\x00\xc7j\x92\xb6S@\x1cj\x81\x10\x99\xb7S@\xf7t\xcf\x9b\x8d\x07T@\x88\xd5\xcdu\xba\xb9S@\xa0\x87\xe81X\xb7S@\xedT3|\xe9\xb7S@\xd5\x8cI\x92\xb9\x95S@\xcc\xc9\xaev\xb0\xa4S@\xd9>tB\xf9\xbbS@tn%\xb4\x1a\xa0S@\xb2<\xf8$m\xbbS@\xd6\xf0\x17\x88T\xacS@{\t\xda\x01\xe3wS@\xc9\x80N\xf0\x91\x07T@S\xffU\xfe\xa3\xb6S@+\x0e2\xf6\xc2\xbfS@\xa6\xba?\x8a\xf1\xa7S@#\x8e\x7fk\xeewS@\x19\xed\x90\xe5\xcd\x06T@\x90\x8b\x08g\x8e\xbdS@\x02\xd3:a\x87\xa8S@\x01\xb05\x8d\x06\xb9S@HHt\xe4\xd1\xbdS@\x06\x7fz\x99\xd9\xedS@\x00\x06\x97\xe08\xbdS@m_"\xcc\x98\xa9S@d\x98<\xd9~\xedS@\x196\xac/\x96\x07T@\xa8\xd4\xc7\xdb\xac\xe1S@\xe8\r.&]\xebS@\x8fLS\xea\xfe\xbfS@\xd2a\xf5\xc6\xb3\xb9S@{\x08j\x9a\xd1\xe7S@@\xbe\x1d/N\xf1S@\xc7\x16\xb4|\x87\xf0S@\x1c\xa5Bf\x93\xe8S@Y,1R\xc6\xbfS@\xf4\x9ePsF\xbaS@E.}\xb8\xee\xefS@\xdd\xb88\xa3L\xc7S@?\x1fj6\x1a\xc4S@\x9a\xde>pQ\xaaS@\t\x7f\xac\xaaj\xb1S@\\\xd6\x80\xb2\xfa\xe5S@\xef\r\x95\xed\x05\xedS@>t\xbd\x82\xa2\xeeS@\x14@\xa9\x059\xefS@\'\x7f\xce?\xa7\xc0S@\xa4\xcba\xc1\xdc\xe5S@;\x93NL \xeeS@\xb5\x9a\xa1n/\xb8S@\x0ci\xe1\x84\xb7\xc1S@\xcb\x9e\x0f4w\xc0S@\x9b*\x13\x18V\xb9S@(\x86\x9a\xf9\xe2kS@s\xde\x95\xe1\xe3\xeaS@\xaarls{\xebS@\x10u\x8di\xbd\xecS@\xa4E\xbe,\xbc\xd6S@e\x13^\x8c\xc8\xc0S@\xd3\x0e\xa8YC\xbbS@\xaf\xc8sBd\xe3S@sFG\xfe\xc7\xeaS@\x0c-h\x99\xaf\xe2S@\xec\x18\x1b\x98\xbd\xc0S@\r\x9fL\x8b(\xe9S@pE|T[\xebS@\x04&\xfe\xa9\xc6\xeaS@s\x9cz\xb2&\xc1S@SP\xa0\x80R\xebS@(xf\x86I\xebS@\xf3\x13-\x01\x13\xeaS@0\xd7VQ\xa0\xbbS@\xa2\xbb\xce^\xfc\xe6S@\xb8 \xecO\xac\xe9S@\xa1\xb8\xb0\x11\xf9\xe7S@\x14\xbf\xcc\x9f4\xe9S@Ab\xa4\nj\xc1S@\xa4\xcc\xdfS\xc0\xe9S@\xa6j\x1d\xd0.\xe5S@\x9d\x19\xe9\xb1\x94\xb9S@VN\x0e\x8ag\x9dS@m\xa0\x05\x96\x07\xc2S@\xf9\xf24\x9a\'\xb9S@u\xca\x07\xc7F\xe8S@\xfe\xe1.\xf0`\xdfS@\xe7M\xbf\x87?\xe6S@\x7f\xce/\x9f\xdc\xe7S@R\x9brI\xe1\x06T@\xc2BG\x1f[\xe8S@\x02-\xcf\xac\xf2\xe5S@Q\xfd\xc3\x00\x9f\xe7S@\xcf\xfd\xe0\x10V\x81S@M\x95*\xb7\x8d\xf4S@i\x05/\x95\xab\x81S@\xf0\x95\x18nb\xc5S@e\xbcS.\xd1\xe5S@\x1e\x86\xce\xf5\xde\xb7S@\xd5v\xe1\xbb+\xc7S@\xaaph_3\xe5S@N.\x9f\xa8"\xf0S@;\xf5\xb4\xa83\xe8S@\xff\x87R\xd5\xfe\xc5S@\xdc+l\x06\x0f\xe8S@\xf3~O\xf2\xb9\xf3S@{:\xaaX\r\xb7S@\xb2\xf4\xf7%\xde\xe2S@W\x06\xdd]o\xf2S@}-\x97P{\xf2S@\x9a\xb4\'+\x0c\xe3S@\xd0\xad\x8c\xa7C\xe3S@\x9be+\x14{\xe3S@\xf8\xea9f\x81\xc7S@\xdd\xd6Y\x02\xcb\xe2S@K\x92\xa8/\x85\xe4S@q\xe8\x8d\x8e.\xedS@\xa9\x05\xf3\x8f\x08\xf6S@\x98\x1bM\xf6\x0e\xe2S@\x1b\x93OQ\x85\xf0S@\x85\x9d \xdf\x0e\xf5S@h;\xee\x9f\x03\x9fS@Mfn%\x82\xe2S@\x02\xf5\\\x03\xe9\xe3S@\x8b\xc6\x94\xf9\x80\xeeS@\xad\x7fW\xf1w\xe5S@\x86b\x86\xf4R\xf5S@\xe6\x94\x10\x00\x10\xf5S@\x84y\xfc\xf7\xb5\xf4S@\x85JkY\xd6\xedS@,2|z\xe3\xe1S@\x05\x19\xb3\xd0l|S@W)\x94\xc8\xe3\xe3S@\x96\xb8xad\xd5S@Fl\xf6\xf8\xc5\xefS@\xe0]\xab\x05\xc3\xf2S@\x9c%\xc2?\xd2\xeeS@3\xaf\xda\x99\x8c\xe5S@k\xdc\x83Vs\x85S@,]\xc5/B\xefS@\x9f\xbf\xef\x12l\xf1S@\xdb"6\x81\xc3\xf1S@#\t\xf4\xc1\xbf\xc9S@\x08\x93\xeb @\xf2S@\x19\xcf\xb6\xd2\x06\xf3S@\xdb7\x95\xd8\xcd\xe1S@.\x176>y\xe4S@A\x81 \xfa\xee\xdeS@B\xdec\xd2\x01\xe4S@\xe9\xba{\x0f\xb6\xc5S@\x08S\x92t\x9a\xd3S@\xe6\xff\x01gy\xd3S@;\xea]\xf5\x9d\xefS@\x8f\x94\x81\xf8\x1b\xecS@\xfb\x12D\xf4\x12\xefS@P\xd6\x13\x8c<\xd2S@#\xa3\x15\xad\xb2\xf0S@\x03\xa8\x91vW\xebS@\x1e\x04\xaf\xa1s\x80S@\xe95.F\x96\x9bS@^\x82\x1a5\x1f\x9cS@B\'\x01\xa6$\xf0S@n\xc8\xdc\xc0\x1e\xd2S@\xaf\x05a\x89\xed\xdaS@\xff\x8b\xa6\x15\xc7\xeeS@n\xd1\xaad9\xf0S@\xcae\xc9Ul\xeeS@\x19\xed\x1bL\xcb\xdfS@\xd2\x15\xfbn\x96\xedS@\xb7|\xa9Q\x9c\xeeS@\xbb\xd9\xd8a\xb4\xe1S@4\x83\xbe\xdf\x8d\xd4S@\xf8\xebLy\xe9\xdaS@c\xcc\xac\xed\x96\xdfS@\xe5-~\x88;\xedS@a\x07.\xcfk\xdeS@\x92T\xb7\xf1.\xe1S@\xc1hn\x95*\xd0S@\xe9\xa2X]\xaa\xcfS@\xaf\xaba\x95\x85\xcfS@\xf4M\xad\xa2+\xedS@\xf3 \xd0\xa1\xff\xedS@G\xf0\x1b\xd6\xdd\xbbS@)\x98O\xad\x96\xd4S@\nw\x1cb\xc4\xeeS@\x10\x1b\x97\xd6\xc2\xcaS@\xea\xd2\x16\xf5W\xbcS@\r\x15,\xeb\xd8\xddS@\x1b|\x95\xfb\x9e\xdaS@\x1a\x1b/\\G\xdeS@v\xcf\x98w\x03\xcbS@\x84`\xe8ve\xdfS@\xeb\xf2\x1d0\x04\xdeS@)ad\x10=\xe5S@\xc2\xb6pqT\xf0S@\xa3\x87\xe5[\x9b\x9eS@bK\x11\x98h\xe0S@\x00\xa6%\'Y\xcfS@\xc0\xa98\x8c\xcf\xbcS@` \x1dg\xc6\xe9S@:\xdd\x81\xd5%\xf0S@\x82\xc7\xcc\x1b\x98\xebS@\xbeE.\x8a6\xe9S@sX\x01Su\xcfS@f.T\xe1z\xdbS@\xa3\x11\xdf\xad\x05\xf0S@d@\xebv\xdd\xd9S@+\x99\xe3d\xbb\xddS@\x812\xbf\xaf8\x9bS@"\xa2r\xfav\x9bS@\xec\x01^L\x1e\x9eS@\xc8\xfeY\xee\x00\xcfS@\xcb\x8a\x19\xcd\xe4\xc8S@\xccd8m\x18\xb6S@\x1b\xa8$e\x1e\xdbS@uogG\x9a\xc9S@F\xae\x07\xf6\xe1\xcdS@D\'^\xc5\x8a\xdaS@\xea\xb5\x13\xf4\x8d\xcbS@\xa9\x92J\xc0h\xc9S@C\x08k\xa8\xa9\xccS@\xfb5\x8e\xb8k\xe3S@\xbbL\xfb\xeb\x0b\xcdS@\x9c\x85\xb8g\x85\xe3S@\x06i\xd7(\xd3\xe3S@\xf8k<\xc1K\xecS@SX\xbf\\K\xd9S@W\x85\x8c\x08q\xb2S@\xfe\xf6\x9a\xec;\xdcS@\xc7)\x80M\xb7\xd2S@a\xf1_\x15\x90\xebS@\x0c\x87r!\x87\xcbS@#Ez*\xe8\xdaS@\x18\x1bz\xfcr\xdcS@\xa2X\xd4\x9c \xe5S@V9&a:\xccS@\x02\x07`\x9eh\xedS@\x97\xc5;"\xdd\xefS@\x97\xe5\xe2\x86\x02\xecS@\xa0\xden\x01V\xcaS@\xd9\xe9\xe2\x8d\xdf\xecS@\xd5\xaf\xdd^$\xdcS@\xa6\xd7@j\xe4\xd8S@\x91z6\x97}\xcbS@\x94\x1d\xb8+\x04\xe6S@\x07\x1fu\x08\n\xecS@4\x81\x13\xc7\x14\xedS@\x83\x0e\x00\xfa\xcf\xd2S@\x14|E5\\\xeeS@\x9b^e\xec=\xccS@\xf8r_\x03\r\xe4S@\x0f\xe0\xe4{\x0b\xb3S@\x8a\x08\x85\x83\xfe\xdcS@\xed\xa0\xc4\xc82\xe1S@\xe4\xff\x17\xdf\x0e\xecS@\t\xf2R1V\xeeS@\xa3n[i\xba\xe2S@\xf1\x86 \x06\xcc\xe5S@\x01*\xc8\x9bH\xe6S@\xa02\x9fz0\xb3S@+\xd1\xb3\x97\xb5\xc9S@\x03\xa3\xe9X\xfb\xd3S@\xdeAM?\x14\xd3S@RFnb\xa7\xd8S@\xeb\x9b\x101w\xe2S@}\xe4\xafD~\xc9S@\xde\x8a\x8e\xb5:\xeeS@\x8dW\xc7\xc5\xc8\xd3S@O\xea\xa63\xfe\xeaS@\xc8\xb1\xc9\xae.\xedS@\xc3\x8e\x8e\xea\xc5\xc8S@b\x11/o\xdd\xc9S@\x83\x83\xa5\xfc5\xc8S@\xfb\'\x10\\\xbe\xd3S@3\xb8\xc9\xff\x1d\xccS@\xcc\x19\xf9m\xf6\xd3S@^\x1b\xa0`i\xbeS@\xd4\xf0\xad\xd7g\xb7S@\xd6A\xf6\r\x04\xb7S@\x9d\x1a@w\xb2\xe8S@\xed\x10\x1bv\x11\xd7S@`\xba9\x9d\xa7\xd3S@p\xbf\xdc\xf9-\xecS@\x17M\x9c\xb1l\xccS@\xba(F\xff\'\xbdS@o\xb12*a\xc0S@A\xc4\xb5\tB\xc7S@\xfe\x80T\xb2\x04\xd3S@d\x84\x0cW\xe8\xd3S@\x02f\xa8\x08\x8a\xd9S@}\r\xb6\xfbT\xccS@\xe4\x1c\x88Vm\xe9S@\xfe\xbf\xf47\r\xeaS@\xee6B\xa8\x84\xe5S@\x9f\x0b\xa9L}\xbeS@\x04\xa8\xfc3\r\xd2S@\x96_u\xe5\x00\xddS@\xbc\x85wZD\xbeS@SA\xf3\xac\\\x1dT@t\xb66\xd2_\xcfS@\xd7\xeeP\xbe\x95\xbeS@2w\x13\xbcj\xe8S@\x03\xc5\xed\x03\x83\xd2S@\t\xb2\x1c\\\x15\x82S@\xf0\xaa\x14Iw\xd6S@@\xde;\xef\r\xddS@\xc7\xbb\xb0\x8cq\xd8S@\x14\xb1\xb7\xe9{\xd1S@iT\xb3\xbc_\xd4S@M.A\xe9\x9a\xd8S@V(+\x05\xf6\xe5S@\xc0E\xa3\x86\xd5\xd5S@\xa3XlW\xf3\xceS@\xe3%2\xa1l\xe0S@\xd2@\xd8\x82\xb2\xd4S@\xa6\xf3\x8a\x13\xbf\xcfS@p(\x96Wd\xd7S@17\x01\xfe\xea\xc0S@d\xfa\xcfY\x06\xe3S@\x030\xbb\xf7\xab\xebS@\x009 \xc1\xc1\xcfS@[\xa1D\x83y\xd5S@\xdch\x19\x1e\xab\xe7S@\x06\xa7\xc4\x8b\'\xd5S@\xd3\x8f\xfeC&\x1bT@&\x13\xda\xeeY\xc2S@\xe5\xe0\x03\xa6Y\xd7S@J\xb0t\x89\xed\xd6S@\x0b\x93\xa1`\xdd\xddS@\xc67O\x85\xbc\xe7S@\x17\xf2q\xc8o\xd5S@#\x9e%\xaa\xb7\xcfS@+\xf3\x8f\x15>\xbaS@,i\xff\x08\xc2\xc6S@v\xc9M;e\xc2S@\x91\n\x92\x8aQ\xd7S@\xf9\xbaF\xcf\xc6\xcfS@\x84\x0e\xed$b\xceS@\x80\xe1\xd2P\xa8\xc2S@\xd1\x97\xd5GV\xd5S@\x08\x05\xab$\x1d\xdcS@P\x81\t\xd4h\xe9S@\xf9\x919\xe9M\xb8S@\xd5\xfb\x9bd\x0f\xdcS@b\xe0\xd8<\x15\xe1S@\xae\x9aR\x8d3\xd3S@\xd9\xec\xcd\x0b\x82\xd5S@z\x16.\x9eN\xd6S@\xf5\xb6\xfd\xc7\'\xd7S@\xe4\rm)\xac\xdfS@\x97\xbe\xd0\xd6\\\xe5S@\xb7\x8et\xdcc\xd0S@\x084\xbcV\xfe\xcfS@\xd8u\xfa{\xf5\xc2S@\t\xc7\xa2K\x0b\xd6S@\xb1<\x9c\xae\xaa\xe7S@M\xda\x07\t\x9f\xd5S@\xc0<u3k\xd6S@\x1c/Y\x9a\xb3\xe8S@\xbaO\xa1O\xf6\xc3S@zp\xbby.\xd4S@\xeb\xa5\x7f(?\xdaS@\xf8\xf6\x19v\xf1\xddS@\xc0D\x03"q\x82S@\x8515v\x9a\xc5S@\x99[\xde\xa3f\xb7S@4_\x146\x00\xe2S@M\xa5\x06\xcf\xf0\xe4S@d\xb1\xc6\xdc\xb9\xe8S@p\xf6\xffK\x05\xc4S@@\x19\x97\xd4"\xc4S@\xe4\x94\xe9tA\xd1S@\xbc[\xa9\xac\x8f\xe8S@!\x13\xf5\x18\xd7\xb8S@\xbf\xb8\xc3nl\xd5S@\xd9\x1e\xfb\xd9\x1f\xe8S@\xde\xcf\xee7S\xd7S@>\xa0vyP\xd5S@\xcb\x14\x1fD\x99\xc5S@\x05nh\xd9\xaa\xceS@\x9f\xaa\xfd\r\'\xc1S@\x865~\\x\xe4S@\x19\xc0\x01{e\xe8S@\xc2%-\x94\xb8\xddS@7\x0f\xdc\xed|\xe3S@P\xcfCjz\xe5S@&\xdf\xeb=\xf6\xc3S@;\x02L y\xd1S@\xfa\xa2\xecbJ\x1bT@-L\xd0\xb7\xd9\xd4S@v\x07\xc1\x03\x95\xc7S@V\xde\xb31\n\xdcS@\x9bn\xfey\x0e\xddS@>\xdd\xa3\xea\xfb\xe7S@n)9\xf2]\xe3S@\xed\x87un\xbe\xd7S@\x89\xa6cP\xa4\xcfS@\xd3\xc9\x81\xfa\x9c\xc1S@\xee\xf30\xf1\x13\xbbS@\xda?\xe0\xe0\xe9\xe7S@t\xb30\tG\xd4S@\xfa\xe2Z\xad-\xd7S@\xaf\xa5hJ\xf6\xb4S@xr\x98\x01D\xe7S@\x8c\'\xf21\x9e\xd8S@\xa4\xfe]\xfao\xd1S@\\\xcdY\x1a\xa4\xd0S@{+\xffg\x9a\xbbS@\rZ\x1cc#\xb9S@\x9d\r\x11Pc\xdaS@(\x01I\x00?\xd6S@SJ\xdeU\xe9\xc1S@\xf0\xff\x93\x8f\xeb\xd6S@\xdc\x9b\x8e\x90\xc0\xd7S@\xc5t5\x188\xe7S@\xbb\xd4\xce\xc4\xb3\xd0S@@\x14\xba\\Y\xc1S@\x08]\xff7k\xcfS@\x97\xa9ub\x19\xdbS@\xe2\xffO\xa7\xf4\xcaS@\x99#\xe3\xdb5\xc4S@G\x93\xea\xfd2\xd9S@1\x1a\x11\x8f\x9d\xd6S@\x92\xdf\xf92\xd8\xcdS@H\xab\x0e9\xc6\xd0S@\x84YjP\xc7\xe4S@c\x9b\xd7\xfd\xd3\xbbS@B\x80\xe5\xf8\xa3\xb9S@\x98\xfd\x0c\xd6\x05\xdaS@\xce\x08K\xca\xc4\xe4S@\x9e,\xd3\x07@\x82S@7J\xb3\xafZ\xd9S@\xa8b\x02A\x12\xdaS@\x0f\xb1#\xbd\xf3\xdbS@dh\xa3e\'\xdcS@\xa9-\xbe\x16\x06\xc9S@\xed\xc6~s\xd7\xd0S@\xb7N\xe66\x8c\xe4S@\t\xa0\x9f\x91\x0b\xd0S@\x93Rk|\xe4\xd9S@<b\xb7B\xb9\xd1S@\x03\xd8P\x80\xdd\xc3S@L\xe7\x95\xa1\xfd\xc0S@\xee\x1eL\x9ex\xb8S@\x01\x0cb\xd9\x92\xc3S@\x14E\x82\xb9\xef\xd6S@\xae\xf9\x00\x8f:\xc9S@\xe5\x8d\xd1\xd39\xc7S@\x1c\x94\xbe\x17:\xbfS@-\xed\xa85\x86\xe5S@\x83P\t\x12\x83\xbdS@8y\xa3\x95\x82\xbcS@\xac\x1f\xf6\xbe\xd6\xd3S@\xf6\xdbn\xc2\x8e\xc0S@\xc4\xbf|\x9f}\xdaS@\r\x96\x9c\x96\xef\xd8S@\xd9\x02\ts\x89\xc8S@\xb6\x0f\x87mD\xc7S@\xeb}\x1df\xcb\xbeS@\xd1\xfb\xd6\x94\xd7\xdaS@\xbc\x12\xadz\xfe\xd5S@\x1a\xd9w@\t\xccS@\xf1\xa4\x9f!\xcc\xc8S@\xf1\xaa%\xa2\xe0\xc5S@\x9f#5\xb4\xc3\xdaS@v\xa33\x83\xb0\xd3S@\x87\xc9\xe0H<\xe3S@\\,\x8f\xc3l\xc8S@/\xd7&~\x01\xd3S@\xa0\x07z\x93V\xd9S@\x07q\xb2\xe2\xdc\xdaS@\x90\x97*6\xd9\xd2S@\x95\xba\xc0^\x99\xd2S@\xaa\xda%\xb3h\xe2S@\xa0\xf1\x0bCc\xbcS@\xa7\x11\x9e\x89_\xd2S@\xa5bI\x1f}\xd9S@> \xa2\xcc\xed\xe2S@M\xe2\x98\x01\xe8\xd2S@\xef\xbf\x04\xe3t\xd2S@\xff\xd6\xe1\xe0\x1e\xe3S@(G\xa3q\xc3\xbeS@\xe29\xa9}\xb3\xdaS@dy;\xb9\x9f\xd0S@\xd9\xc9g\xa1\xb2\xdaS@\x11o\xc5\xc7\x10\xd4S@\xea+\x86L^\xd5S@\x13xI\xb1\xab\xdbS@\x7fU\xc4\xb5\xd0\xd3S@\nr\x15&YoS@v\x0b\xab\xe9\xdd\xceS@5"\x87@\x8e\xe2S@\xae\xe8ZD`\xb9S@|\xb7\x83\x8fj\xcdS@N\xa0\xa7\x9b\xfa\xceS@Y\x93o\xf0\xe1\xc5S@b\x9f\xd4\xe9\xc3\xd8S@\xa2\xa1]p\xe6\xb6S@Mc\xf24\xd2\xe3S@\xce\x1a\xab\x88\xf6\xe3S@\xaf\xfa+\xc2\xc9\xc0S@\x00\xc9\xc9\xe9\xe9\xd3S@&?\x91\rb\xcaS@E~\xf9W"\xceS@\xd7\xaad>\xc0\xe1S@\xe9\x10\xa9\xbc\xd8\xe3S@\xdf~\xfd\xbd\x0e\x1cT@(\xda\xa3\x05\x12\xc0S@\xb2\xe2\xf9\xb4\xeb\xb8S@\x12\x1b\x98\xc3|\xb7S@:\xc5\x1eD\x1b\xbfS@\xe3\x10\xa6\x96\xf6\xc8S@4\xeb\xba\x00X\xc6S@\xbbo\xa5O\x94\xccS@\xaf)\x89\x91s\xd2S@\xe1\x10\x98+}\xd4S@9\xab\xd0x~\xe3S@\xf1+\xa1\xcab\xc6S@\xab\x1f\xf5\x96+\xc6S@\x04\xb1w\x92W\xcdS@n\xab\xfcI\xc1\xe3S@\xa7S\xa3\na\xccS@\xeb\x1eo\x8e\x00\xc6S@\xd9\xdd\xcd\x9f\x16\xbdS@\x1f\x924A1\xd6S@\x81\xe5\xa2\xa4j\xbeS@K2\xfe\xde\x0c\xd3S@\xffs\xcd4\xa3\xc9S@\x8a\xa7\xea\x18\x06\xd4S@\xde\xc7`\x1e\xd3\xccS@o\xbd{\x98-\xd1S@\x0b8@\xd7\xd9\xcbS@3\x94!\x0e\x86\xbdS@\x15\x15\x99VJ\xccS@\xcd\xfd\x08\xdcQ\xddS@o2\x17ou\xd5S@8\xa9Ms(\xcbS@\x04YQ4\x1c\xc1S@\xe7]U\x87\x9a\xbeS@VD\xc4\x81\xe0\xbaS@\x08\x08\xb6~\xe2\xcfS@~\xf8\x82YI\xdaS@\xee]\xd1\xf1\xca\xe2S@\xb1|\x83\x7f7\xc5S@\x11rj\xf9_\x1cT@\xee\x02\x94G%\xccS@d_A|\xdd\xd5S@\x14\xf2`>\x07\xdaS@\x16\xb5\xc5\x8b\x12\xc8S@\x8d\xad(g:\xdaS@0X\xb1\x8cO\xbdS@\xc4:q\x82\xbc\x81S@ \xe4$\xde\xa0\xccS@X\xdc\x85D\x95\xc5S@\x13\x80\x89ct\xcbS@\xbf}2Ei\xcdS@-\xcc\x9b2\xa3xS@\x13\x87\x82#\xda\xbcS@\xa03\xcb\x7fI\xcaS@\xca\xf4\x188\xa8\x1cT@\xbaA\x1e\xb8\x9e\xdfS@\xfdO\xb4!*\xbaS@k+\xcd\x8a\xfe\xc8S@R\t\x00T\x8a\xd4S@j\x84>\x88%\xdaS@J^(\xe9\x98\xe2S@!Leu\r\xdeS@\xe2~x\xec\x9b\xbcS@\x8d\x98\xae\x8dr\xcaS@\xa9nl\x05\xd9\xcaS@\xd2\xa1\'\xb3X\xdeS@\x12\x1c\xe3EG\xbcS@\xeet\xeb$[\xc6S@\xdb\xeeo\xdd\x8b\xe0S@\x02\xa0[\xfa\xbb\xc3S@W\x9d\x929\x0c\x80S@\xd4\n\xeaAp\xbcS@\x03hx\x95E\xe1S@-\xf8\x01j\x14\xceS@\x9e\x00\xfe\xff\x1e\xcaS@i\xcd\xdf\xa3\xbc\xbaS@uh\xb4\x99\x15\xcfS@J\x8c\xf6j\x93\xd8S@1\x8c\xf6\xbaq\xc1S@\xc0\xa2o\x80H\xdeS@\xe8Hu\xfb\xb0\xc7S@\x9b\x1a\x13\xa8?\xc8S@\n\xa6\x87\x8c\x18\xd3S@\x89CK\xfd\x9a\x80S@p\x90*\xf2\x10\xdeS@\xe3\x927\x1c\x93\xc5S@\xd6\xc4\xf0\xba\x8d\xd8S@\x7fZ\xab\x91\x81\xc9S@\xd1\x8a\x0c\xf7\xb2\xc8S@\x87\xac\x8e\x1e\x9a\xc7S@>\xec]\xb1\xd3\xc9S@9\xc0\x87\x93%\xd3S@\x18t\xdb[\x85\xceS@c=|\x85?\xd6S@z\x9c\xfa\x92+\xceS@\x0c\x98\xcan6\xc4S@\x8fE\xed.=\xcbS@\xd7\x0el\xc01\xc5S@\xb1A\x1f\xd4p\xd7S@\x80,\xf4y\xf6\xc9S@p\x15\xed\x16R\xceS@\x9f\r\xd0\xdc\xc6\xc8S@\x9e\xf2y\xb6{\xa6S@\xd1\x03H\xe3M\xc7S@BFf\xba\xab\xadS@\xa8\x8ad\t\xbd\xd8S@2\xcb\xe2v\x8a\xc8S@\x8dB\xe4\xf9\x07\xc6S@\xa4\xc0B\xe92\x05T@(\xce\x00\xc1r\xdfS@]\xd8\xd6\'\xb9\xbcS@\xd4>\x95\n_\x02T@\x1a\x88\x90\x86\xc4\xabS@G\x0b\xcd8\xdf\x19T@n\x07\xab\t\xb4\xa7S@\x87\x95\xef>j\xd0S@\xf7"\x9aF\x86\xd9S@\xf7qN\\\xd5\xb6S@5\xb5\x9d2\xa2\xb5S@\xf1\x01\x01\x84k\xc5S@ \x9b\x9d\x05\xbe\xe1S@\xbe\xe1TP0\xa9S@\xe0\x92\'w\xa9\xb1S@\x80\x89\xb2C\xf9\xd3S@\xc7\x0cj\x17P\xcaS@Z%\x03\xd1V\xd7S@\xca1d\x88\xfb\xc5S@Z\x9f\xa4\x8f}\xd0S@\xdb\x9b\xc5\xe7\xb5\xc9S@k\x9d\xa2\xac\xdd\x86S@\x0e\xb3u\x06z\x80S@\xad\xe5j\x06S\xc3S@p\xbb\xcaV\xaa\xeeS@{\xa9\x94\xa1\xed\xd5S@\xc5\xbfz\x1c\xdf\xd3S@\x82\x87mb\x0f\xccS@q\xb6\x94\x99\xcb\xe2S@\xfb\x83\xf3\xf8N\xc7S@\xe2\x19\xd6\xa8d\xbaS@\xe3\x17\x19\x9c\x12\xe2S@,\xa2-\x16\xa6\x94S@g<\xbd\xb8\xcd\x86S@\xf5\x0b\xad\xa5\xfd\xcfS@\xbf\xe7\xbe\xdd\xbc\xbfS@\x8ae\xed3]\xbaS@\xac\xd0\x9b%\xbf\tT@\xcf\xbd\xfb|\x9c\xc0S@\x82\xa01\xa5\xda\xcaS@\xaa\x0e\xed\x0e\x85\x9cS@O\xeb\xce\xe13\xceS@\x1f\xd06\x8a\x9b\xcbS@\x90r\xef">\xd4S@\xe9U\xdb\xe0\x81\xe2S@\xa1\xfd|\xba\xeb\xcaS@\xdd\x14\xf0\xb0\x95\x14T@\xbaOb_\x9f\xc9S@\t\xdc\x1c\xf6U\x86S@\xfe\xfcE2\xf2\xe2S@\xb7\xa2\xa9\x83xyS@\x1b\x86O\x04\xab\x13T@\xda.\x8f\xf2r\xb8S@\\!\x7fs\xda\xd5S@\xb9\xc0\xfe\x16I\xbcS@\xa9\xe0Y\xff\x0f\xc1S@\xc3\x08UMs\xe8S@\xaf\x95|\xc3\xb6\x13T@\xe2\xeb\xd8`\x02\x86S@\xcc\x8e\xd3\xcf\x90\xc2S@\xf8JG\xf8\xdb\x9bS@p\xc5m\x1f\x8b\x90S@\x16\x96\xbfyW\x81S@\xa4\xe3X\xed#\xd6S@n\x86\x1a\x8c\x05\xbbS@\xb3\xe8\xc07\xf7\xe2S@\x16\xf2\xa3\xf28\xd4S@\xc2\xf3-\xc1O\xe3S@L\xc3$\x05\xc9\xddS@\x7f\xdc\xfe{\x0b\xd3S@Ru\xd0\xba\xdb\xe3S@\x11\t\xd7%\xf6\xd0S@\x06\xc6\xb4\xd6\x80\xcdS@\x01\xb7-\x80i\xc0S@\xb7\x04\x13Yf\xd2S@)\xf8,\xda\x8b\xe5S@"\xa8\xcchO\xbdS@\xb2\x12\xfdqg\x8cS@\xfb\xa1\xdd\xbf\x1d\xc3S@S,@lR\xd8S@\x1c\x85!\xdc\xf8\xc4S@\xc4\xda\xc3\x03\x12\x83S@f\xe5E\xdc\x0b\x7fS@\x8a?\x10m\x1c\xe6S@\xb9\x1e\xe9\xdc\xdb\xc2S@_\xb4\xd4\xef\xf2\xbdS@$\x91T:\x1b\xbfS@^\x15\xa5j\xa7\xb6S@\xc7G9tJ\xc6S@\xc3\x11b#\x0c\xd8S@r\xce\xdb\xda\xb7\xd4S@\r\xe4rmj\xd9S@\x03RF>\x88\xc0S@\xdf\xd6\x99e\xbf\xd2S@\x1a\x8b\x8a\x19\x91\xccS@\x93\x0e\x89\x89\xa5\xbfS@ \xc3W\x7f}\xd0S@\xa6\x03\xd5\x8d\xe9\xe6S@\xdb\xae\'\xdb\x9a\xd4S@\x8d\xd1\x9f\xe0\xb8\x87S@\xebDB\xcfz\xd0S@\xaa\x88\xa5\xdd\xc7\xe3S@\x7f\xc3N*\xb9\xd9S@W9\xa7q\xfa\xd1S@R\x15\x8dz\x03\xceS@\x9d\xd5\xb9\xe1%{S@\x8c\xdbqt\xe5\xd0S@{\xae<FU\xc5S@\xef\x7f+\x1c.\xc1S@\xfd\xce\xf42\xdf\xc3S@\x95\x95\xb4aX\xdaS@\xee@?\x1f.\xd0S@\x042\xcf\xf2]\xbbS@\x87\xca\xa5\x81\xba\xd0S@\xf5\xdbg\xa3\x0f\xdeS@\x1c\x91(\xc3K\xdaS@\x07j\x1e\xf2\xe4\xd4S@\xb5\xf7\xed\x87\x9b\xdaS@\xf7^\x8d\xb8\xbd\xbaS@Vy\x00\x83\xd9\xbeS@\xcd\'|\xe72\xe6S@\r\xe0\x81x\r\xd6S@\xe6\t\x1f\xa6\xc8\xc2S@B\xadt\x86\xb9\xb7S@\x10\x16\x1c\x93\xab\xc4S@\xe7\xdc&\xed\x1a\xcfS@\xdf\x15\xe0D~\xaeS@\x9b[ t\xb0\xe3S@\xb2\xf8\xf8\xe5\xf0\xf2S@\xcd\xd9v<\xd9\xd1S@Di\x80\xb8\xb8\xc7S@\x80(,\xa1\xd9\xafS@<\xe0\x0e\xf5\x02\xb7S@h9T\xa61\nT@\x921a\xdfH\xe7S@:%X\xeeW\xe0S@\xbdG\x81n\xcc\xb9S@\xca\xe0n$\x03\xebS@E\xbe3\x13\x8b\xdfS@E\x9a\xbft\xbc\xf3S@\xe2\x99\xb5.q\xf4S@\x8cRv\xa3H\xb6S@\nl\'\xb4\xf9\xdaS@\xfb|\xd6\xa2\x03\xcfS@\x8f)\xc3\x85\x18\xd6S@\x9b\x9d\x96\xea\xe5\xf1S@\x02\x85ZFG\xe1S@\x1b\xc3\xcd\xf1\xd7\x90S@\x19\xac~FO\xceS@\x1a_EK\xbe\xebS@\x9c)+Q\x13\xd6S@,\xfe\xd1\xa5y\xa3S@p\x1c}q\x07zS@"\x89T=\x80qS@m\xe6~\xbe$\xcfS@P\x7f\x1c_\xab\xdfS@ZJ\xfdq\xb9\xc0S@\xe7\r\x06\x9a\xfd\x8bS@\xc8tn_\x84\xd4S@\x84\xa3K\xd6\x1d\xa7S@@?e]=\x82S@\x1a\xd1\xa6\xad+\xa2S@\xc70g\xee\xf3\xd7S@\x87k\xd5\x8f8\xd9S@g\xefzFl\xd8S@\xae\xad\x87\xbd2\xcdS@\xd3\xf71\x99\xca\xe2S@9l0\xea\xa3\xe2S@\xbf\x1a\t\xaf\xc8\xd3S@\xe2`\xa2A\xac\xabS@V|\xda\x7f\xea\xe9S@F\x7fvGv\xe8S@\x8c#\xdd\xbd;\xc0S@\xd8\xef\xaa\xd8\x16nS@\xb9\x90\xc8\x1d\xd1\xc1S@\xb0\xf3U\x1c\x8c\xb3S@\x17\xe7\t\x1eP\xccS@\xf3\xb4\x8b\x87^\xbeS@z\r\x90\x0e?\xcdS@\x84\x92\xa9\x00\xd8\x91S@\xcc~\xeb\x04\xdf\xe2S@\xa75,\t\x14\xd9S@\xfc\x1c|\x8e[\xcbS@\x8a\x81]\xe2<\x9bS@(tJ\x9a\xe9\xedS@\x96Tj\x17%\xbfS@j\xd5\x00He\xd1S@]\x0f\xff`\x08\xc9S@m\x14\xe7iF\xafS@h\xc1=\x9f\xd9pS@\x89\x00\xacN\xdf\xb7S@B\xea\xa2\x14\x8a\x05T@V`\xcf;\x17\xddS@_\xfe;\xf5\x80\xcaS@\xcf\x85\x95\x0e\x14\xa9S@\x85]\xfc\xdb\x03\x9fS@6\xe6t\x82\xdf\xd8S@\xd7\xbb\xeb\xfd\xa0\xebS@\x9f\xa6!\xf8\x99\xbfS@\x1f\x0b\x99Kn\xefS@\xe5\xe6\xcc\x97\xa7\xdaS@\xf3<\xfe\xc8\xc3\xebS@\xbdD\xdd\xdel\x83S@*\x07\xf0\xad\x83\xcbS@\x00\xae\x9a\xe3?\xd8S@n\no\xa0\xed\xc9S@-K\x8d\x11\x06\xdaS@+\xf2\x10\xdc\r\xdcS@\xedy\xb6\x96_\xd0S@\xa8\xaed\xf1\xe8zS@\xe6\x82$\x1a\x02\xcbS@\x0c\x03\xddz\xe7\xddS@\x06\\x\x987\xccS@CYk\xfa\x02\xdfS@~\\\x04\xff\x01oS@\x17FFq\x07\xefS@\x06\x04\xdd\xc0\xb1\xeeS@\xf1\x81\x0b\xb5t\x82S@g\xa6u\xfd\xc0\xbdS@\xb2jeq}\xcbS@\xf0\x8c\x05\xb9\x07\xd1S@dA\xc0\x95\xbc\xefS@\xe6\xb8\xe9\xd3\xd5\x8cS@\xb4\xe4\x870jsS@\xe6\x03\xb8\x1f\xbb~S@\x83\xd6\xbc\xa8\x8b\xdaS@\xcc\t\x13\x1a\xe9\xd8S@3\xbc\xa2\xe0\xde\xcdS@\\\xd5\x15BU\xd9S@\x88\x9a\x11L\x15\xd4S@\x8c\xaeC\x03\x1f\x9fS@\xf0;\x1d\xab\xb7\xdbS@\xf1\x9bOl\roS@\xbc\xb9d\x1d\xff\xecS@\x06t(\x1b\xdc\xefS@0|\x18s!\xdfS@\x98\xdd\xd9}\xd9\xa9S@vCAkk\xddS@\x1b\x08A\x81\xf2\xbaS@\xd7\xe8t9 \x83S@\xd7Fg\xabQ\xa9S@A\xe3\xe2K\xf4\xfdS@?\x86h\xec[\xafS@\xb8\xc2"\x0f\xff\xe2S@\xfb\x935\xf3%\xbcS@?\xdas5\xb9\xa1S@\xf4!\xe8\xc1S\xe2S@\xb81\xc5\xa0\xf2\xc7S@\x96e\xd3\xaaB\xe0S@\xb8\xe3\x04\xf6y\x83S@*\xec)\xe6\x00\xcbS@\xeb"xO\xb3\xb4S@A\x04\x89\x9a\xbd\xeaS@\xf2\xb8\xa6\x9b\t\xeaS@\xf4\xc6\xd82\xd5\xe0S@WR\xd2\rI\x82S@L\x90}\xaa\x7f\xfcS@\x18\xa7\xceyK\x84S@\x81_\x04\x19%\xe2S@\xb4YT\xe3`\xb4S@r\x9a\xf1\xbb\xc0\xcdS@\xdf\t\xe3\x1e\x97\xafS@q\x87\x05"\xa3\xaeS@u#\xd9\xb1y\xddS@\xfc\x04i\x0e:\xe1S@\xb1\xcf\x9e\x1b\x11\xe1S@\x86\x07T\xc8k\xe2S@R\xec]\x0c:\xacS@\xd8%\xda\x8b\t\xacS@6S\x8fj\x9c\x88S@\xd2J\xbe\x01\xb9\xecS@\x9e\xc9Oq\x93\x9cS@\xd7X\xf9\n\x7f\xabS@\x04H1\x92:\xedS@]\xcde\x18+\xe4S@\xfe\xa7\xd9i\xa2\xc9S@\xef\x7f[\xdb\x82\xe1S@A$@\x165}S@\xfc\xe1\x11\x02\xbf\xf0S@\x8dx\x1b\x19\x9e\x88S@\xa1Y\xd9\x82R}S@M>\x14\xab\xbd\xd4S@W\x00\xaft\xd3\xedS@\x0chU\r \x81S@\x1d<\xf8\x96\xf9\xb4S@\xe59\xe1j\xc7\xe0S@\ngp\xf8\x12\xebS@\'$\xef?\xc6\x89S@ib\x90\x0b\xc4\xe0S@G\x87\xc1\x02\xa5\xb0S@\xdbs\xbd:\x83\xc3S@\xcc3\x92\x12\x9e\xe3S@G7j\xfd\x87\xd9S@\x8cC\x84\x0f5\xc8S@\xce\xeaTb\x0c\xe6S@\xed\x8e\x8fj0\x8aS@\xd4n}\xa6,\xb6S@\xedQ\x1at4\x8eS@\xa8\xe5{]\xc7\xdbS@>\xbd\x84\x94l|S@Mn\xb5O\xbf\xedS@n~K9\x17\xc8S@\x80\t\xd1\x9dx\xb3S@\x11\xeb\x03I\xde\xc3S@\x1e\x89%}\xf1\xf1S@\xef\xd2\xe6 \x82\xf0S@\x95\xb7\x17\x10\xba\xcbS@+\x84+T\xab\xd1S@\xf1r\xf2q\x10\xe7S@:\xcb&\xd8\xa5\xd8S@%\x85\xf5J\xb2oS@\xa5\x9e6\xfd\xc5\xb3S@\xe0\xbd\x94\x05\x15\xd4S@\xc5?Eq\x8f\x94S@/\xcd\x13\xe3Q\xf1S@`\x90f\xf4\xfa\xbaS@\xb2\xb1&\x0f:\xe2S@\x88\x07\x8d\x17\x87\xccS@\xa7Wm\x8a\x84\x80S@\xe2\'\x16[\x8d\xe6S@li\xe3\x05\x1c\x7fS@\x12\xb0\xa3%l\xf3S@\x08\xa4\xdb\x1c\x01\x03T@}\xb5kHN\xe4S@\xd4\xb6\xd8\xf8\x82\x82S@\xfeL\xd2\xa1\x11\xe5S@\xe2j\xb8i\xc2\xa4S@\xeb\xaa\xd5Ar\x08T@ \x00\x18x\xa3\xf3S@\xaa\xbd\xf2XL\xe4S@%$\xefP?zS@`F\xaa\xf4\xee\x88S@.\n\xbb\xd4\xf1\xd1S@\x0euk\x9e\xf8\xb6S@\xf7\x01$\xab^\xe5S@\xfa\xb4\x88\xccJ\xf4S@\nP\xe2\x06\xec\xacS@\xbdS\xc7\xb7\xe5\xa0S@Y<!\xe9\x1b\xcaS@H\xba/z\xbc\xb3S@v\xda\xab\x88\x16\x89S@8!\xe3\xd2U\xefS@2\xb24\xea\xe6\xe9S@\x87<-\x12\xbe{S@\xd4H\xc6W\xd9\xe6S@\xda\x99k|\x0c\xbaS@v\x9e>Cp\x8aS@\xf0\xf2\xab\x8a\x1foS@\x1b\xc8\x1b2Z\xb7S@\xb9\xcbV\xa2\x85\x02T@\xce\t\xd2\x85\x1c{S@\xcd\xf1w$\xc1\xeaS@\xf8\x11\xe7\xdfh\xe8S@\x9b\x1a\xd1\x06\x0b\xb7S@0\xba:\xa9\xa1\xeaS@\xc6\xa4\xd4\xdfu\xe4S@E\x99\xe5\xd6\x10qS@b\x98\xd6\xc7\x88\xcbS@VT[\xcdr{S@\xca\x91\x95!\x8c\xf1S@\x8b\x1a\x1d\xf3d\xeaS@?\xb5\x9dd\x14\xacS@\x05\xfcv\x85\x9e\x84S@F\x84\xb5t\xa8\xe9S@Z?w9\xbf\xb9S@h\xef\x05\xe1\xb5\xb7S@\x84\xab\x1cV\xf1\xc2S@t\x01\n!\x82\xb2S@_c\xc2%\x17\xecS@%\xcf\x99\xf4\x9b\xc5S@\xffy\xfa\x06\xeb\x80S@s17\x89b\xc2S@\xef\'\xb1\xc6\xba\xd5S@\xc63Q\xb8\xdf\xb5S@\xb9\x90\xb4\x1by\xa2S@V\x8d\xb8\xb2VwS@\xec<\xde/1\xe9S@s0J\x80\x8f\xecS@\x90dE{\x99\xdcS@\xb7\xd1%Kz\xb8S@Q;\xbdv\x99\xafS@\x82F\x82/\xea\xe4S@\xca\xae\x11U\xfa\x85S@\xef<\xb8\x80`\xddS@M;\xe3&[\xb5S@\xb1S\x03M\xc1\x82S@\xb4\x93\x1eB,\xe9S@`\xf7E\x1dq\x88S@\x96\xef\xd5\x96\x0evS@\xa2PN\xa8N\xd9S@\xef\x0c\x0b\x11\x99xS@\x86\xdaT\xff=\xb6S@\xf0\xbf\xea28\xdeS@\x1el\xbd\xd2\\\xd9S@\x0f\xb9\xf5\x08:}S@\xee\\\x99\x98o\xe2S@"\xe2\x85\x8e\xfb\xb0S@\xf8@j\x9a\xfe\xdeS@\x1d\xb9\xdd\xe6\x85\x83S@\x1e\xd6\x91*\xab\xb0S@\xaf\xa3\xe3\x8a\xfe\xb0S@\x000:\xa9\xf0\xedS@\xef"]\x90a\x92S@\x98\x97\x94\x96\xe4\xd2S@\xa1I!\x95O\xb1S@4\xc4;Hv\xe1S@\x936\x17e\xec\xc0S@\x80\xb7\xe8\xb2o\xa7S@4\x06\x1em1\xe8S@)\xfb\xe5\xe0\xfa\xafS@+\x86\xa8\xee\x96\xbaS@8,\xdbk\x95\xc3S@\xa8`3\x8c\xfcwS@\x97\x88>0x\xa3S@\xfax$\xd49\x91S@R\xa0nB\xce\xc7S@+\xe1\xc9T"\xdaS@\x07\xa0\xef,\x1c\xf2S@\x7f\xfb+\x12Y\xc1S@\xb7>\xe2\xb6\xca\xadS@%\xc6\x93\x1a=\x87S@\x8d\xda\xfbu\x9c\xa0S@L\x92\xe5EWzS@\xe3o\xba\xdd\xf0\xb6S@\xa9\x9b.\xea\x1c\x8eS@\x87\xcc\x98\x1f~\xa5S@\x99\xbf\xb0\n\xa1yS@\x8f\xac1=J\xdfS@+Yf\x98\xa6\xd5S@W\x96Or\x02\xabS@>A\x1cA\x18xS@l\xfc9\x1a\xce\xbeS@De\xf2\x04\x1a\xdaS@I\xd1\xeb\xeb\xca\x9eS@\xa3\x87m\xe74\xafS@\x9c\xc9\x80m\x86\xc8S@\xc4fj\xde\x86\xedS@\xbc<H\x8e\x1b\x7fS@\xb0\xb8g\x98\xc8vS@\x899C"\xf6\xb9S@\x16\xf4\x01\\\xf6\xe1S@%`\r\xde\xd8\xe3S@\r\xc9\xcb\xe5~\xafS@5\xb6\x83\xc1\xda\xddS@\x8c/A\xf7#\xbbS@nu\xe4\xac\xb4\xadS@M\xbc\xa4\xe2\xd4\x94S@\xed\xa9\xear\x94\xa3S@b\x8a\xce\xd9 \xa7S@\xc4\xcf\xf2\xba\x94~S@\x14=\x92&)\xdcS@\xba\xd9xt\x15\xe5S@R;\xc7\xfb|\xb7S@\x01\x1d\xd9\x8f\x04\xa0S@\xd2\xbf\xdeQ\xd8\x82S@\xc7`\x7f\xa2\x99\x93S@\x82\x13I\xe9-\x89S@\xd5\xf2\xdck\xf5\x80S@\xb6U\x8c\xf1\x17\xa1S@\x11(Gl\xbb\xa7S@\xc5\x19$?\xcc\xabS@\x0eI\x9f\x9f\x05\xd3S@\xa6\xf5C\x18v\xaeS@,\xcf\xdfG\xbf\xe7S@\xe1\x7f\xcc\xb8\x1e\xd2S@:\xb0}\xe53\xadS@\x9fj\xe8cd\xd5S@\\Zf\xc4\x13\xf8S@\xd9\x9f/\x9eu\xdfS@\r\x13\xf4\x85\x9e\x85S@\xfa5\x02\xe3\xae\xb7S@\xd4\x15\x11\xf1\xcb\xeeS@\x85i\\\x1b\xd3\x7fS@I(\x05Sc\xf0S@w\xfc\xbc\xe4T\x94S@\xb8\x8d\x18\x19.\xb6S@\x1e\xce\xfe\xe2\xe1\xa9S@jAs\xf1q\xb0S@5Q`\xac#\xacS@\x00\x0b:dd\xabS@T\xd0s \x00\x94S@K\xda\xac\xcc\xe2zS@\xbc\x8a\x92q\xd8\xf6S@\xcc<=\xd2+\x94S@\xa2/\x9a\x90_\x93S@\xe4B6WH\xb5S@`\x0eO\xf1\xba\xa0S@\xd9^|\x99}\x82S@\xd9\xe8\x1f@}\xadS@\xc1e\xe6\xfd\xa7\xd1S@\x8dJy\x98\x9a\xe2S@X\xd4\x80N2tS@nJ\xa10\xeb\xe4S@\x0f?\xb1\xc6\x03\xa3S@(-8\xaeg\xd9S@\xa9\xf1\xdew\x90\xe7S@\x16Y/G \xd1S@\x87\xa8F\xa8\xbenS@s\xe4\xa6\xf6N\xc4S@[l\x00\xf5\x8a\xd0S@\xedH\xecJ\x8c\xcfS@;\xf7\x004]{S@\xcc\xda\x82%\x99\xdbS@s\x0c\xc3r\x13\xc5S@y\xa0[\xbbj\xb1S@\xa3\x1fd\xf4\x92\xdfS@\xcb\xe1\x825,\xb8S@\x14B\xe7\xc5Z\xb6S@\x9a\x99\xdc\x91\xfd\xafS@6\x9b9,\xa4\xa9S@m\xd1;\xfdM\xb8S@|\x83\xf1\x1a\x19\xeaS@E\xa5\x1aHK\xd5S@1}MC\xe0\xa1S@\xfd;\xde\xa8\xc9\xa7S@\x9d\x89!\xab\x0b\xcdS@zZ\xed\xac\xff\xcdS@\xbe\xf0>\nj\xe0S@\xb2\xa6\x05f\xb7\xd9S@ \x85@\xed\x90\xf0S@\xc5\x07\xa7\xa1\xb9\xddS@\xae\xbd\x0cb\xb9\x85S@\x8f\xa6J\xdf\x97\xfeS@\xce\xdb\x86\xdbm\x93S@y\xf1\x9e\xe4\xea\xc8S@Jr\x1c\xf9\xe3\xc9S@$\xf5D\xbd\xec\xa2S@\xd6RN[\xe2\xeeS@"B\xfa\xf7r}S@l!Qu\xa9\xe5S@:#\xd2\xae\xd8\xb5S@#=n{!\xf0S@&\xe3w:9\xc0S@\xfbB\xad\x07\xed\xc8S@\x9a6\x8d\xac1\xe4S@SSQ\xc2{\x84S@l\xa4\x83\xc9^\xb4S@\x0e/\x81\x8cT\xc4S@\xb33\xe7x}\x08T@v\xa0\n\x14\x0c\xd1S@\x1b\xd1\xa5\xc2B\x90S@D\x08\xaa!Q\x8eS@\xd0P\xb9\xbf.\xf2S@\xdd\x92f\\\xb7\xcfS@\xfc:p\xff&\xefS@\x05d6\t\xa8\xc9S@\x93`/L\xf8\xcfS@\x1d\xf4\x8a\x80`\x93S@2\'08_\xd0S@\x83\xa0\xed"\xd1\xe0S@0]1\xc4\x83\xe3S@{\x9b7G\x93\xcbS@(F\xb11\t\xb9S@u\xe7"\x0c\x96\xa8S@\xabf|\xbbJ\xf2S@_\xe0\x00}AwS@X\x97G\x182\xc0S@sw\xc2\x87,\xa7S@as\x91\xf0\xd7\xefS@\x00j\xf1[\xbe\xd5S@*o\\\xf8\x94\xefS@\x19\x1a\x0f\x99g\x89S@\x15\xf0b\xf4K\xe3S@/X\xfe\xd8\x11\xcdS@\xb5\xb8\x04X\xe5\xadS@\xd7\xd7\x131\x96\xcbS@\xba\x11\xd7OD\xf4S@cv\xb0c\xcc\xdfS@o\xbc\x16\xaa\xc4\xe0S@\x0c0~W\xf9\xc9S@\x8b\xad\xf3\xe4\x10{S@\xee_\xfdbz\xcbS@\x93%v}3\xa4S@\x1e\xb1>\xa0@\xe8S@\xe3|P\x8ap\xa5S@\xe8qk\xb2`\xd5S@\x94*-6\x1a\xcaS@\x82\x04G\x8b\xc7\xbeS@\xbb\xac\xc8\xadm\x90S@\xc9\'*\xcb\xa7\xedS@{.\x08l+\xa7S@\xda\x18\xa8\x01V\xedS@\xe6r\xc6\xcb\x8b\xa3S@E^\\}\xcd\x9aS@\xe6*C\xff\xdb\xf0S@\x93\xa3x\x837\xbfS@B}\xf3"\xee\xe3S@c\x85C\xb4\xab\x83S@\xad\x01A\x8f\xe0\xd2S@\r5t(\xb1\xd6S@\x97\xad.\xe4\x19\xc1S@\xe628X\x16\xa0S@\xc3\xc4O\x90B\xd5S@\x8c\x9a\xe3E~\xe4S@\xdb=\x9e7\x81\xeaS@\xeb\xc2\'\x16\x1f\xceS@Q\xaa\xcf%\xe9\xf0S@\xdf\x91\xa7I\x12\xd3S@\x15\x99\xe4Ju\xf8S@3W\xfa\xd4/\xebS@\x9a\x7fM\x05.\xbfS@\x8ez\xbc\x9c\x92\xdfS@\x95\xb0\xf4]\x1e\xe4S@;\xdd\xa62[\xbeS@\xb9\xfb\xd8\x7fV\xa1S@\xbb\x90\xdd\xe0\x07\x8bS@\xf8\x9d\xb0\xae\xb0\xbbS@\xa2]p_\xd5\xccS@\xca\x03$\xf3Z\xccS@(\x98i\xaa\x95\xa5S@LO|g\xe4\xddS@F\xed\x8d&\xbd\xdeS@\xab\xeb`\x9f/\xe4S@\xe4\xf8&uz\xf0S@\x0c?\xa4\xf8\x9e\xceS@\x05\xea\xadxs\xe3S@\xf1\xb1\x0f\xbax\xbeS@r\xcf+\xa3\x88\xb1S@\xe6\x0f\x83\xe2y\xecS@\xa9\xc1\xc7\x1a\xf0\xeaS@\x90\xf5\x80U\x1f\xc8S@2~\xf1\x84\x81\xa3S@<\xeaA\xba8\xecS@l\x15\xb2{\xf4\xd3S@px\x0c\xcf\x9f\xe8S@\xbd\xc7\x9c\x99\xc8\xd4S@\xfb~[e\xbd\xd1S@\xbb\x1a\xf8\x98\\\xe0S@q\x0f\xea\xa7c\xc0S@z\xbb\x92N\xd0\xcaS@\xed\xc38\x9f\xf0\xd3S@\r\\\xcf\xb7\xef\xceS@@\x94\xd9>\x1b\xceS@T\x89\x8d\x99_\xccS@^\x84@\xa4h\x91S@\xd2\x14\xed\xc0\xecpS@f\xf0\x0c\x99\xdd\xd4S@\x05\xf7W\xeb\t\x8aS@\x10\xce0\x0f?\xc1S@Z\xe4\xd1\xda\x86\xb8S@Y"\xd0\xfa\xb2\xdeS@\xf7W,O\x93\x89S@\xa1p\xe6a\xce\xe2S@j\xff\xa6\xd1\xea\xecS@D\xfd\xdd\xa2\x1d\xd2S@"\xedS\xc83\xd4S@\xba\xcc?\xd6m\xcfS@\xdb\x1arwb\xd3S@\x1e^\xf5\x96\xc2\x84S@\x8e\xd4n\x9d\x1a\x86S@\xa8Nm\x8d\x15\xcaS@\x91\x97\xf2F\x9c\xdfS@\x8b\x89I\xf9\x9e\xb1S@\x16\xcc\xcc\xada\xe3S@uesT\xa2\xefS@\x05`\xe76\x98\xebS@~\xe7u\xa4\x03\xceS@\xa9\xf88:\x03\xe3S@\xde0\xfe:\xb3\x90S@\xad\xc8*\x1f\xf3\xabS@h\x9f4\xa3\x0fzS@g1:\xf0Y\xc5S@\xc5\xc1\xce{\x0b\xebS@&l^\xff\xb0\xcfS@\xf3\xdf\xec"\x06\xceS@\x9f>A\xdek\xb7S@\xa6\xbb\x04\xd6\x16\xa1S@AeJ\x18\x16\xd6S@\xa0,g\x80\x04\xe6S@\x95\xc3\xdb\x16\xaf\xbaS@c\xdb\x06\xe3a\xc2S@\xe8\x05\xaaV\\\xc2S@4\xd8\xb5&\xac\xb0S@\xfd\xc4\x82\xfd\xa3\x07T@w\x18\xda\xd4@\xd5S@Z)\xef\x9b-\xb5S@k\x88\xe7\x1c\xbc|S@d\\)\x96l\xa5S@Bo3P(\xbeS@u\x176H\xff\xebS@\x0f]\xd3\x1e.\xecS@N\x17HsP\xd7S@\xf85XKm\xd2S@\x98Rv\xbb9\x08T@\xb6\x87\xcf\x88\xc0\x94S@w\x97\x9d\x04h\xceS@;D!U\x06\x9bS@\xd2\x16\x1eM\xe8\xbbS@W#\xcbY\xdd\xa4S@\xa49\x97\x1c`\xeaS@3ZE\'R\xd0S@T\xfd\x91\x02f\xd3S@\xda\xe2\xd1\xf2\xb9\xcfS@#`\xed\xd3p\xefS@\xbc\xf9\x08\xfeJ\xbcS@\xf0o\t\x17\xc5\xfeS@\xad\\\xc3\x0ct\xe2S@\xed\x1cJ\xa1\xd2\x06T@_\x0b\x1d\x19x\x07T@\xe8\x867^\xdf\x07T@\xcc\x0e\x8d\xa4\xa2\xd7S@[m\xc2\xbb4\xbbS@\xd4/\xfa\x98[\xb8S@\x12\xdf\x12{\xaa\xd2S@3\x0c\x0fv\xb2\xdbS@E\xd1\x93\xcdX\x06T@\xa4.\x03\xda\xcf\xf0S@\xb2\xa8\xb2\xa0\x99\x07T@\x92]\xee\xf5\x88\xcfS@\xb8\xe3\xf3\x1a\xb5\xcfS@0\xe0\x9e\xb0\xb1\xb6S@\x81\x13\xf4\x8ct\xe2S@\x18\xb8`\x88\x1c\xc3S@3\xa6\xbb\xda,\xe9S@pOy\xda\xaf\xd9S@\xfd\\_wm\xebS@O\xda\xebj\xa3\x9fS@\xb5\xfb\xd3\xfa\xe0\xd0S@\x05J!kr\x85S@\xd5\t\x94\xb1=\xafS@\xa0\nD\x1eP\x83S@hy\xaaw\x06\xbaS@\xf7)\x98\x82#\xd8S@\x1d\xa3\xb9\n\xe7\xe2S@w\xb1\x16\xc8\x1e\xeaS@\xe4Q\xc9mb\xebS@k\xc099\xe8\xc2S@\x92S\xb7\x8a\xf8\xc0S@\xf8\xf6\xb1U\x92\xaeS@\xfd\xcd\xe0\xd4\xed\xadS@P\xac\x19t\xf9\x06T@c\xf7\xbf^\x9d\xceS@]\x7f\xafp\x9c\xc1S@4"h\xde\xe4\xb8S@y\xad\x8a6\x16\x91S@\xf2!^\xab\xb0\xbcS@\xf1\x04\xd8?/\xbfS@\x0en\x82\xeb\xa5\xb7S@\xf0\x12\xe5\xa2\xc1\xeeS@_z\x85\xcc\xab\xe2S@\x0e\xe1\xf1\x04\'\xeaS@\t\x19[+\x91\xd1S@\xa4\x98O\xfb\xd6\xc3S@\x03\xefhU\xca\xbbS@G\x90In%\xf0S@\x83?\x04\xac\x95yS@QRQ/-\xbbS@\x11`\xf2\xe8\xf3\x8bS@}\x13.\xb7\xae\xd0S@\xfcd\xc2\x12\x1e\xd2S@\xc3\xbf\t\xac\xac\x9eS@\t0Uu\x16\xc8S@\xf1\x0bf\x83\x7f\xbbS@\xd2\x98\xbf@%\xb9S@\xfcx\xb7\xba\xf2\xdaS@\xf7\x16n\x9f\x8b\xdfS@\xad\xd0\x89h\xbf\xd8S@+\xb7\x1b\x01\x17\x90S@\xbaO\x9d\xba\xc1\xc3S@\xaf\xa4\xa9\xa9\xbf\x93S@l,Y\xe5\xdf|S@u+~\xc8\xb6\xa6S@\x04\xde\xf4\x00~\xa9S@\xbd\x03\r\xeb\x00\xc2S@\xe4r\xd5\x1at\xd9S@\xc0u\xc74\x90\xe9S@\xf4\xa0\xa3\x7f\x08\xc3S@\x9c\xd7\x08\xde\xef\xe4S@Y\xf5}\x80\x8e\xeeS@\x82\x1cj\xfb\x02\xf0S@\xf9\x0e\xe0U>\xf0S@|JN\xd6\xdc\xd9S@\x89\xcb\xd5y\xd6\xd1S@j\xe3\xf2ek\xd1S@\xae^c\x9d\xf4\xcaS@\x87\xaf\xbb\xb7+\x9fS@\xd7w\x03t\n\x9eS@\x12\xe5,\xf0\xfa\xbdS@\x1e\x904\xbf\xd4\xe5S@DG\xe2\x921\xd9S@\xce\x00\x85\x8c\xc6\x85S@Y\x04\xee\xb7\xaa\xd6S@\xfb\xbe\xf6Tq\xebS@\xd7o\xc89\xaa\xeeS@\x80=w\x96\x1coS@(\x93]\x19w\xf0S@,\xe0\xc0aO\xc4S@\xa7\xd7\xd3\x0f\x1e\x03T@\x1bs\xa0)\t\xbcS@\x97\x02\xc1\xba\xd5\xbbS@\x8e\x16\x1b\x1c\xe5\xf4S@\xc0\x81\xdaC\x00\xdaS@\x07\x0bo<+\xa5S@\x1c\xb8G\x1d\xcd\xb9S@,\xa9\xe0\xd4\xe0\xedS@\xa3\xd2\xca\xe0\xb6\xc0S@o\xbd-|\xb8\xd7S@*\x04\xcfT\x19\xa9S@#\xa744\x06yS@\xe8\xd9\x12\xef&\xdeS@\'\x9c9\x96\x06\xdaS@7e\x96?\xed\xd6S@\x81\xc9g\xb1w\xbdS@s"GK\x88\xbcS@\xcb\x8a\xaf\x86\xc9\xe1S@\xf7SQ\xbe\xe0\xd6S@EM?\xdd\xd9\xb7S@%up\xc6\x9c\x8cS@\x9c<tD\xfc\xdaS@O^\x05\xfd\xf6\xdbS@\x9c`OH\xcd\xd1S@\xa2\xa2"\x07V\xc2S@\xae\x19T\x1d\xb3\xc0S@\xf7\xe9\r\xb1P\xbfS@$\n\x87\xb3>\xedS@:\t\x02\xe6hzS@C\x98>\xda7\xd0S@o/f\xec]\xa8S@H\x11\xd7G\x0f\xdbS@+\xf1\xd5\x19\x81\xdaS@A\xebBlm\xe9S@\xd7#*\xcfY\xa7S@\xd4\xcb\xb7\xb0K\xedS@\x95\xd8(\xee{\xe6S@\xa6\x1c\x1a\xeen\xc8S@{\xc8\x04+:\xc7S@X\r\xcb:\x1d\xeeS@\xc31\x0e\xbb\x82\xcaS@1\xc9\x8d\x0e\xca\xb8S@\x9b\xc38\x8ca\xb6S@\xc2\x17\x80^\xaf\xb6S@\x8a\x02@r\x87\xe2S@\xd0a0x\xf1\xcbS@/\xc9\x99\xa3\xd1\xcbS@\x9d\xe7<\xc0\x87\x87S@D\xa9\xed3\xa5\x9bS@\xc7b\xad\x06K\xbfS@\xec\x8b\x18G\xd6\xe5S@\x99\r\xa4Zl\xe9S@c7\xc9g\xca\xc7S@w\xc0\x9a\t\xf0\xc5S@o\x0e\xcbu\xdc\x88S@\x89\xd3\x17qx\xbbS@\x9cs\x94\xbc\x04\xbeS@\x82\xea`\xa8\xd6\xd2S@\x93\xb8}\xff@\xd4S@\xa1\xe7\x1d\\\x8c\xc8S@I\xeag\xe40\xb4S@-\xfeO\x1fj\xf4S@\xe2\xa3x\xbd4\xc3S@`\xbd\r\xeb\x98\x81S@\xf1}$d\xf3\xa7S@\xad\xd1^\xd7\x1a\xe5S@v\x86\xb5_\xdf\xd4S@\x83\x1b\xcf\'\xc2\xdaS@\x1d@\xd0\x18\xc8\xbeS@ao\x9f\xe4N\xdeS@\xa8\xc1\r\xe9\xb7\xc7S@>\xcc\xec\x9en\xd2S@*\xe6D*\\\xc9S@\xba\x83\x8a\xca\x06\xc8S@\x96q}@\xa2\xeaS@\x82\x15\xc3Ve\xbaS@kC\x1d\xbb\x1f\xbaS@o\x162\xac\x0e\xdeS@\'n\xb11%\xebS@\xbd\xe4\'(\xad\x84S@s\xff\xb0G\xf0\xadS@\x1aU\x8a\xae\xe3\xa5S@\x1d(\xefE,\xf0S@\xd36?p\xdc\xd2S@\x16\xac\xb8Q\x8a\xbdS@H\xdf\xf27\xfe\xf9S@\x05IJ\x9c\x08\xdcS@\x04\x1d\xb6\x91\xce\xdbS@P\xcb\x01!\xf1\xedS@\xa9*2\xc5\xc3\xd3S@\xc4\x16\xc8b\xdd\xcaS@\xd4_\x0bM\xe6\xb4S@\x1al\xe9\x8c\xeb\xb6S@Z\x146\x057\xcfS@/\xfb\x02a7\xebS@\x99z!\xa2x\x1aT@\xde\x13\xfc\xef\xf1\xdbS@\xe6sfg\xb2\xebS@\xce\x10\xe3\xda\xdb\xcaS@\xc3\xd4\xd08\xd0\xc5S@1\xed\xbf\x9e\x03\xdfS@\x1d\xb3\x90\x87n\x8eS@\x91Z=|\xb4\xc0S@:p*\x89\x1b\xc0S@\xc1\xfa\xb2u\xe1\xb8S@0\x87\xf1P\x1b\x89S@\xbeVT\x18"\xecS@\xc9M\xdd\xc4\\\xcdS@\x96!\xcf\xab\x12\xeaS@\xa5\xb6\xb7\xdc;\xcbS@WP\xa4\x19>\xa4S@\xe8\xd6z\xb61\xc6S@\xbf\xb3\x08\x1f\xa8\xe7S@\x0cs\xc1\'\x03\xc9S@F}\xa1\xc0\xa9\xecS@\x0bz*y\x15\xc0S@\x80\xfb\xb8_\xa5\xd6S@\xb0\xd9_\xba_\xc6S@\xbb?u\xaf\x98\x94S@\xc2\xc1,\n.\xc6S@w\x87\xc7\x8ck\xccS@\\w\xe8\xeb\xbf\x19T@A\x94\xa3\xf9\n\xc6S@BW\t\xa8\xf6\xe4S@\xfcl!\xf9t\xbaS@\x9f\x8f\xfd\xbf\x05\xa7S@\xe5\x9f\xd7)\xbd\xe1S@Q\x0b\x19\xb2>\xd6S@\xe6\xcdX\xf7\xc9\xcbS@n^\x94\xdf\xf7\xcaS@kph5\xc3\xc9S@\xb7\x10F\x97O\xaaS@\x8bRP\xe6!\xf1S@\xbe!o\xc4C\xe9S@\x1a\x8f\xe2\x8e\x89\xd5S@f\xc2\xc1\xab0\xa4S@\x93\x1fT\x06J\xaaS@\xc2\x18k\x10=\xc5S@\x8a\x84\x02a\xf3\xbeS@\x7f\xc4\xa8W\xf4\xbaS@\xba\xdf\xf0=h\xbaS@\x8eONK\xf0\xedS@G\xb2\xf2\xa1\xd8\xd5S@\xbb\xff\xc8\x12m\xedS@y\x9c\x83\xab}\xc5S@\xb1\xcb\xbe\xc2\xf1\xc0S@\xe5\xb6\xf5\xa0\x85\xdbS@@\xdd\xe6p\xb3\xb0S@.\xcf\x04$c\x1cT@5\x92\xa3~Y\xcdS@\x07\x10E\xb0\xa8\xccS@|\x1aW\xd7\n\xaaS@$\x84V\x9a_\xbaS@Y\xcb=L\xa8\xe4S@\xa6A\'@\xe2\x80S@\xda\xdf\x94\x8b\xc5\xeeS@\xea8=\xce\xdc\xefS@\xf8x\xc0g\x1f\x1cT@\xb3[,ZfzS@&\xd7S\x9bw\xccS@\xb0\xd6\xa3.\x91\xcaS@\x05)7\x85\xce\xb9S@\xa8\x96\xfc\xa1\xb5\x80S@\x96CJ!\xa1\xbaS@\xdf\xfaD{y\xf1S@`\xa3\xff\x07\x18\xcdS@o\xbfB\xe7\xd7\xd9S@\xbb\xe6O\xb8\xd3\xd0S@\x12\xdd\xaf\xc0f\xacS@\xd7\xd80\xd9 \xe9S@\x92{\xbd;}\xcaS@\xe0\x043\x17\t\xc6S@\x0eg\xc7\x07\xd6\xa6S@\x1b\xfe"\x1a\xb2\x80S@\xf8|1\xeb7\xdeS@531X\xd6\xa1S@~?.jV\xcdS@\xcdRi\n\xd1\xc8S@\x9f\x86x=\x8b\xb1S@\xb65\xb1\x1cz\x1bT@,\xb4\xf4\x04\x18\xabS@$\xd7H\x93E\xcdS@ ^\xb2\xe2\xd1\xbaS@\xd8\x9e\xbf\xe2\xd9\xcdS@\x1d\xb0\xc9k\xec\xdeS@\x82QpP\x80\x8aS@\xef\x8a\x15\xb2\xcd\xc8S@\n\xa9\xe2\x12\xb4\xc7S@\xd0a\x18\x02\t\xefS@\xe1\x8b\x13\xf2"\xebS@\xfe\xe56\xe1\xb3\xe2S@\x02\xd8\xe8\xd1\xe8\xcdS@\xc9\xa4\x1c\xf4d\xd0S@\xe9\x97\xc1\xd6r\xeaS@\x82\xe7\xb7\x0e\xb5\xdaS@g\xec\x9b=\xf7\xc5S@\x1aE\x86\xa3\xf1\x8dS@\x8f\xed\x105)\xbaS@\x17Y\x91&\n\xdeS@\x8f!z\x98\x04\xddS@\x1a;\xdeA3\xa3S@\xb2\x88k3\xd4tS@m\xd1\xc9\x93\x1c\xbbS@\xc93\xbd(\xabuS@\xbb%(\x0f>\xefS@,\x0c[\xad\xc3\xcdS@\')\xcf\x82F\xbdS@\x07\xa3\x13G\x80\xb9S@S\xe4\xfe\x1d\xc9\xbfS@:\x10\x96\xe5i\xcaS@\x9a\t\x83\x15%\xc2S@\xfc\x11\x8d\xe53\xccS@\x14T\x1b\x99\xbd\xbcS@\xce;:\xaa\xec\xc0S@V2\x8e@\xb6\xe9S@G\xc9\xa0\xa5\xab\xeaS@\xfa\xeb\xfc\x06\x0c\x82S@4\xef\xaapB\xb7S@q\xbe&\xac\xa2\x13T@\xe7q\xf5D\xe5\xd8S@i&\x95\x81\x8c\xf1S@o7\xd7A\xf4\x82S@R2\nB]\xa5S@\xca\xa6\xab\x07\xad\xdeS@ \xdf\xc9\x9b\x89\x88S@n]:\xd8\xed\xdeS@\xc6\x9b=\xd59\xb8S@\x84\xe3\xf3L\xb1\xe8S@\x19\xab\x93\xfb\xdd\x93S@\x9f\xcb\x0bR~\xc5S@\xc4\xea\xbd \xd7\xdeS@\x98\xa0M1y\x14T@\x93\x1cJ\x15\x17\xddS@\xc6\x8d^\xe7\r\xcdS@x\'\xee\x9e\xd1\xc8S@\x1c\x0c\xa9l\x8e\xbbS@\x930Dw{\xd7S@\x8a\r\x1b\xdc\x0c\xcdS@\xd9o\x01\x19\x9a\xf0S@S1\xbf\x8d\n\xcaS@\xf0\x04I\x05\x04\xa2S@\x1b\xfbQ~\x1d\xe7S@\xe8nCE\xd3\x84S@Z>c\xd3\xcb\x82S@\xe9\x8e\xdc\rF\xf1S@\xde\x1fnu\xb6\x89S@\xf6\xeegL|\x9dS@g\xd0\xd8s[\xcaS@\xfah\x00{Z\xeaS@\xe3N\x82,o\xc7S@\xc15\xa1mi\x85S@%\xfcz6f\x82S@R\x9f\xfa\xe7M\x14T@\xed\xcb\xc1\xf0\xa8\x9dS@s\xb9\xc6\xe7\xb2\x87S@\xcd\xafi\xed&\xe7S@\xdd^\r\x067\xe9S@\x8f\xc4%\xbc*\xd6S@\xbd\x84\xd7r\x99\xccS@i\xe4:;\xf6\x81S@\xc3\xa7\'\x070\x80S@\x91\x8f\x90\xacB\xc4S@;\x99\x1a\xf3\xcc\xb4S@\x0e~w\xd8\x15\xdaS@\x9c*\x0b@Y\xbcS@X[\x1e\xc3\x12\xbcS@X\x1fm\xee\xf2\xebS@\xfc\x9c\x95R\xd3\xedS@\xc0~_D\xe4\xc9S@(\xf2\xb9\xe9\x9c\xc7S@\xbdJIO\x1f\xd6S@\xdb\xfa\xa5\xc4\xfelS@7BflN\xa6S@\xd0DxL\xd5\xd6S@\x01\xc5\xc4\xa6\x9c\xbaS@\x92]Tj=\xd3S@tb\x17\x98\xda\xcaS@\xfbKN\x15B\xc8S@\x91W\x8f\x9d\x81\xe0S@\x0fe\xf40i\xe3S@\xcc\xd5g\xff\xa7\xe3S@\xf7\x0b\xc6{\xff\xe4S@m\x8a\xf5H~\xeeS@\x0e"\x9a\x1b_\x14T@\x02\xf5\x91\x0e]\xebS@lh!\xb2\x84\xe5S@\x8d\r\x1e\x85DzS@R\xd0\xdd\xc6\r\xeaS@\xa3\xed8O\x1f\xcaS@;\xb1\xa7\xfd(\xf2S@\xc8\xa3\xa2o\xa5\x81S@b\x00\xca\xef<\xa5S@\xd9\x8161\xd4\xdaS@>\xe1J\xffG\xe1S@\xf1;\x0fC\xb8\xd8S@\x86\x9f\xff\xe1\xbc\xe9S@Y\xa8\x80\r\xd3|S@\x03\xa4\'.\x8f\xa1S@`&\x9e\xac\x82\xbaS@\xa2Cv\xa7\xf5\xe3S@\x9a\x06\xe5y\x1d\x8fS@^\x94r\xe2$\xd9S@\x92\xfd/\xd7\x03\xcbS@\xb6\x01\xb95\xef\xc8S@\xdf\xa3T\x96\xbc\xd3S@;CO\xfd\xbe\xf8S@\xce(\x93bq\x8cS@\x14C\x8b\xd8\xf8\xf1S@\xc9X#\x9d\xc7xS@m\xc2$bU\xd9S@=\x85\x0f\xb5S\xbcS@k7v\x16\xd2\xddS@\xa8\x17\xb0\xf3\x14\xe3S@%\x9c\n\x84\x93\xe2S@\xd9\xd5d\x07\xe6\xddS@\xe8n\xaa\xf2c\xf5S@\xc2\x12S\xcc\xbb\xdcS@G?/\xae\xdb\xbeS@\x8b\x9e\xb1\x98\xa7\xbcS@\xa4S\x1cf\xcd\xaaS@\xfa\x89Jo\x92\xdfS@W]\x1c\xa4\xc8\xb8S@\xaf\x00\x80\xd6p\xcbS@\x10\xa0f\xe4J\xc9S@\x1e\x04\x1b\x16\xf5\xd8S@\xcf\x063\xaef\xe3S@\r\xaa\xec\xd9x\x82S@\x97\xbeA\xb9Z\x16T@\x91^\xcaHT\xcaS@\xaf1\x15]\x93\xedS@|\xd4\x8b\x86\xdc\xedS@\x9a{\xe7@\xcd\x85S@\xd3\xe4\x15\xc4\x87\xa4S@\x13T\x04\x96\x88sS@\x856\xc5\xdb\x11\xf6S@H*t\r\xee\xdcS@#\xc3\xe0\xf9\n\x16T@$\xf6\x8ae\xc4\xeaS@\x11\x15\x98^*\x81S@\xabJ\xf7\x98Y\xc9S@\xaf\xc0\x90\xa2\xdb\xb5S@\x13\xbb?4\xee\x8bS@\xea\xd7\x0c\x9di\xcbS@}\xb3\x96W\xaf\xbfS@\xcf\x07-\xb9\xc2\xe3S@\x98\xd3\xd3\xdf\xa8\x0bT@P`#\x8fA\xbdS@7i;\x0b\x14\xd3S@\x8aP\xf6)\xe0\xe5S@\xd6\xf0\x05\xd6\x0e\xecS@"\xb1\xc1f \x88S@\xb1\xa8\\J5\xdaS@\xfd^z\xe0\xe1\xb0S@\xb9>\xab\x95\xca\xbdS@7Uv\x1a\xdd\xecS@\x86\xc1!_\x1c\xdcS@g\x84\x17\x02\x8d\xf0S@\xa0\xb4|G-\xccS@j\xbew\xb9\x1a\xecS@\xcb[jj\xaa\xe2S@\r\x12\xff\x85\x14\xe2S@\xc3\xb8\'\xb1q\xe9S@\xea\x81\x17!\xd8\x95S@TVC\x8a\xa0\xe2S@H\xe7\xc9\x84\xf6\xe4S@\xe0\xa8\x06\xab\xec\xe5S@E/X.=\xf2S@\x88!\xee%}\xe3S@\xa5\xf5\xa7\xec\xfa\xe2S@\x17\xa5}$ \xedS@i\x1c_ B\xddS@\xf3\xf2\x1e\xe0\xe6\x8cS@1\x9a`\x9dy\x8cS@\xe1\xd1\xe1\xa2\xc7\xc0S@>4:l\x04\xd0S@\xees\x10\xa6\xf0\xccS@mT\x1eT:\xccS@Q\x01k\xc8/\xcbS@\xee\'w\\M\xcdS@\x9b\xa89\xe5@\xb6S@\xb8\x10V\x061\x9eS@\xe1\xf7\x93\xdfu\xbdS@\xe1{~\xcc\xbf\xc0S@&]\x93\xc7x\xcbS@\xcfBJ\x03\x8a\xe2S@\xc1\x81=\xf0\x9b\xcbS@\xf6\x14\x04\xbb\xb1\xcfS@\xd5\x8d\x8d\xb53\xc9S@v\x89\xd1\x17\x17\xedS@(\x1e\x88\x00\xefyS@\xc8m\xf0\x9a\x1f{S@u\xd2b5\x8d\x82S@\xcb7\xe3\xf1\n\xe6S@\x08\xa9\xa7R\xed\xccS@WPTx\xfbzS@\x1fS\x12\xb3\xde\xb4S@\x9cT\xe7\xb2\x93\xc5S@g\xa7\xed\xfb!\xe3S@~\x18\xcfN0\xb6S@\xdb\xd5r.}\xc0S@5kx\xa5\x12\xe6S@A\xd4\xe9\xfc\xb5\xcdS@-?\xca\xbdr\xc3S@\x89\xe4\xa3Bx\x9bS@\xac\x13\xd0\xd3\x11\xecS@\xb0\xc9\xa5>\x0e\xacS@$|\xce\x04\x7f\xcdS@\x1e\x1b15Y\xeeS@2\x87\xf2Lp\xebS@\x05 <\x9b|\x05T@\xa2\xdc\xd0\xfa(\xcbS@\x18\x84\r\x03i\xd2S@\xa0\xcc\x88H\x84\xccS@\xcbyK;\xab\xcbS@\xbfr\x9f6\xd4\xe6S@\xbf\xbb\\\x1fx\xf4S@\xe4\xd2\xf0\xaaW\xc0S@+\xc7Fcz\xbeS@\x80\xb4\xe6\x0b\xf0\xb6S@3r3x\xc9\xe5S@t\xbe@|\x0e\xc0S@\x1c\xb4\xb5\x9b\xb2\x8eS@N\x93\xde$k\xcdS@\xf9\x0b;\x0e\x00\xd9S@\xee\xe1\xef\xa1\xf4\xe2S@\xaf:#\xe5\xc7\xe5S@\x7f\xbb&\x12\xad\xe9S@\xf5\xa4QA\xe5\xa8S@\x8fU|!\xca\xd3S@\xb31\x87 \'\xa8S@\n!\xde2\xe0\xa5S@R,`5\xa5\xf5S@\xaa\x8b\xf4\xfe\xae\xd8S@4\xb2\xa6\xda\\\xdcS@\xa0\xa5\xb7\xa5t\xe4S@t\x88$\x8d.\xceS@|"\xbe_#\xb5S@\xe9\xc2O\x1c\xc6\xc0S@np\x8c\xf8\xb6\xe1S@\xb4M\xe9nD\x84S@{J\xa1HU\xcdS@]5\x82\xd7P\xe8S@K\x12(.\x04\xc6S@D@3;\xa9\xb9S@\x89\xff\xac\x90\x02pS@\xd0)\xc4\x83U\x80S@g\x91\xf2\xe4\xfd\xe2S@\xe9\x03\xe3\xb54\xdaS@\xdd\x1f\xd1\x9c\xee\xedS@\xbc\x89a\xa8\xd0\xceS@y\xb3\xbfb\xf4\x9eS@\x03s\xdf\xa5\xc6\xa1S@@\xc7\xb5\x98\xee\xd8S@\t\xdf/\xe5x\xd5S@\xcc]\x85\x0cI\xd5S@\xaa\xa0\x97\xdb\x84\xccS@\x01\xd9\xf2\x0fS\xe2S@2j\xc1\x9e8\xd4S@s\xb88\xa36\xd3S@Esq\x85\x08\xebS@\xc0\x01\xf5\xfd^\xe3S@\xfb\x9f\xe2\x99%\xedS@=_\x01\xf4\xe5\xc8S@%\xd2\x0f\xcc\xfa\xe6S@\x14.X\x8d6\xeeS@$M\x18A\xbd\xc9S@\x13\xe9f}\xd9\xecS@u\x9ca0?{S@\x14\\\x11\x88(\xd5S@\x0c >mY\xf2S@*\x98\xc8\xa4\xc0\xa7S@\xc9\x1b\xe9\xba\x86\xabS@\x05;W\xea\xc9\xe9S@\xa8\xe02\xb1H\x84S@\xc0\x9691\x0b\xdaS@E8\x04\xc7|\xe0S@\x8b4\xb2o\xbf\xe5S@<\xb1\xec\xdcx\xe2S@\xe5YV\xfb\xda\xbfS@#8\xf9b\xff\x94S@\x0bH\xeb>\xbe\x7fS@\x99\xefI"\x86\xd0S@LVE\x85`\xc0S@7E+\xcd\xd9\xbeS@T\x0e\x8b\rJ\nT@?%\xfd\x9a\xe2\x93S@\x12\x06.\x7f\xe5\xe2S@\xa8E\xe0\x0f\x1d\x82S@\xf3\xc2\x98\xfd\x9d\xd9S@\x8c\xabL\xa8\xc5\xd3S@\xcc\xa2\xda\x87[\xe4S@\x9b\xef\x97\x91)\xd7S@\xce\t\t\xcd\xb8\xc5S@\x0f3Zk{\xc2S@"\x03\xe9d"\xe2S@\x1c\xe8\xbe(\xe2\xbeS@\x8c\xfb\xd44\xa0\xe8S@\xbeL\xa1AZ\xb4S@lP\xcd\x05\xa8\x84S@\x88\x10R\x10,\xabS@\xd0j\xa6\x19%\xe5S@\xf4kY4\xe8\xd8S@\xbe\xa6A\xfd^\xe3S@v\xc8\n\xfd\xaa\xa4S@\xd3\xa6_\xaa\x91\xdbS@\x99|\x10M\xc4\xd3S@\xa3\xf7\xfb\xcd!\xd3S@\x90\xa8j\x8a&\xd1S@!\x83\xff\x1az\xd9S@\xcdk\x83\xaaH\xbbS@\x84A\xc4\xc0Z\xecS@\x16U\x02\xa6\xa0vS@PwM\xbf\xfc\xe4S@pYV2-\xcbS@\xa6\xacA\x1aL\xdaS@X/\x92\xf1\xd2{S@\x19\xd7|4e\xe3S@\xb4\xd0v\xc0\x05\xe6S@S\xee\x9e\x98\x91\xe5S@a\xb5Xp\'\x87S@\xa8-~\x92\x0e\xecS@\xea\x9f\x92\xe4!\xedS@\x99\xdf\xf94\x03\xd1S@Y(\xa6\x89\xfb\xcfS@\x03\xedEG4\xd6S@\xc1\x1a?\x8d]\xc5S@\xba\xaf\x02\xaf\x85\x8aS@\xc3\xb5\xea\xe3~\xc0S@\r\x10R\x1e\xcf\xc7S@?/\xa5H%\xd8S@\xefm7\xe1\xc6\xd6S@\xeb\xa2\x92\xc44\xc4S@\x8e](\xb8\x9d\x86S@\xdfRi\xb9E\xefS@\x05\x9a\x93\xa9\xac\xd9S@D\xc9\x8f:\x01\x86S@!\'\xa8X\x87\xe4S@6\x93R\xd3V\xb7S@\xf2\x0cU\xe8\x85\xe9S@<\xfe\xa1\x8f,\xedS@;\x8e"\xd8\x11\xdcS@[\x9dI\x1e\x1f\xdaS@\xd6\xfa\xf4\x87\xc6\xe5S@u\xd3\xae\x13}\xaeS@\xb3\x12\xd2j\x03\xdcS@\xa4V\x98\xa4b\xd9S@=\x07\x19\xfe\xbd\x7fS@\xd0\n\xee\xc4\xa3\xd1S@|\xb6\xae\xcf\xee\xd0S@\xc4\r\xba\x0c\x05\xd3S@\xad\x8e\xda4\xf4\xd7S@n\xdc?%\xc9\xd8S@\xe6\x8fg\xea\xd2\xddS@\xf7\x0f\xae[\xde\xe6S@\xcb,:\x844\xeeS@\x88Z\x81~\x10\xdaS@\x93 \xe4\xed\x86\xe8S@\xe89O\xdb\xea\xd2S@m\xdc\xf2\xcd\x07\xeaS@\xddc?\x0f\x06\x8dS@Y\x19pe%\xe6S@\xf8.V\x87\xdb\xd0S@3\xc3\xed\xd86\xd8S@\x08\xd0\x9e\xc4\xd0\xdfS@4_\x15SG\xb9S@\xe6XH\x1e\x92\xdcS@\xd9R\x98@\xe6\xd6S@F\xc9\xbf`\xb7\xd2S@\xd9\x1b|"\x8e\xcfS@\xd4Y\xac\xd7F\xe3S@:\xa5Q\xa3\x9d\xe9S@v\x0f\x82H`\xbbS@\xb6?N\xf5\xe1\xd4S@\xe0\xfa4\xeb.\xd4S@d\xb8\xcc\xc3;\xd1S@fa=S\x8e\xd9S@\x1aMl\xc1l\xa5S@\xbdN\x12\xa0\xc3\x7fS@\xd5\x19\xa9l\xac\xb6S@\x1c\xd3\x851\x11\xe0S@)\xb6\x97\xca8\xe4S@\xd7\xb0j\x14i\xcfS@5&\xfb\x86 \xc3S@\x0c\xff\xb0Z0\x00T@\xeck\x87\xd08\xaaS@E\xcf&;\x05\xb3S@0\xcb2\x1aY\xe7S@\x00\x14\x10\xb3\x87\xd1S@\xaeU\x1b\xa4J\x80S@\xeb\xa2E\x93D\xf0S@\xe9\x9f%]\xc3\xd0S@\xb0\x02\xe2Z\xf3\xcdS@U0Y<\xc7\x82S@D \xe3X\x19\x85S@\xb9\x9f\x9cn\xa6\xd2S@$i7%\x06\xc3S@l\xf6\x12\x02N\xd9S@H#\xa5\xd1\n\xdcS@\x0b\xee\x82\xe2\xc3\xd9S@\x06\n\x9cs\x1a\xe2S@\x9dAh\xea\xdb\xa9S@\x92\x93\x1e\x8e\x9d\xd4S@s\xcf-1\\\xd4S@|\x1cB\xc4\xec\xb1S@3\xf0\xe8P{\xf2S@C\xeda.C\xddS@\x9c4\xa6\xb0X\xa9S@\x89\xa6cP\xa4\xcfS@\x93\x0eN\x1b=\xe8S@S\x9dq1\x03\xe8S@\xf3\xde\xbbTh\xe3S@\xb0\xf0\xc6>\x7f\xc1S@\xa6%4\rf\xe0S@\xde\xfa\xaa\xf1\x93\xb7S@/o\xa7`\xbc\xd4S@yA\xa6K\x18\xe0S@\x06\xcf&\x9c\xdb\xcdS@\xfa\x9eR5\x14\xc4S@|,\\4m\xe8S@\xdeO\xbb\xc4\x06\xe8S@~3M\x91\xbe\xdbS@\x17\xd5fF5\xd8S@.\x96\xe8-\x8c\xd8S@ I\xa4\x1e\xa8\xe3S@\xe7\xbb\xf2#m\xe3S@\x84\xcb\xbc\xfb\x93\xddS@a\xb1\xdel}\x7fS@\xee_\xc4k\x82\x81S@A\xce>\x14\xda\xe1S@\xa1\x8bF\xad\x0b\xc4S@\xce-L\xa0\x88\xe5S@\xf3\x98W\xaeS\x86S@\t\xaes\xfc\xa2\x82S@,\x171\x169\xfbS@#\x0eF=\x16\xebS@T6c$\xc5\xb9S@\xdb\xea\xb5\x9bR\xe4S@\xbf\xb8\xc3nl\xd5S@\xd3\x86\xe0\x0e\x05\xa0S@\xaeB\xaa}\x8e\xd1S@\x1e /\xaa\xba\xe5S@\x86\x9d\x00\xd8\x9f\xe4S@|A\xb0\xa5Z\xd2S@\x15H\xb1Y\xdd\xd5S@\xc9\xff\xbf\x98\xc6\xe8S@G\xcb\xa7\xe9[\xe5S@c\x0fl:.\xe8S@X\xb1\x90\xe8{\xd1S@\x00\x9c\x94\x97E\xe6S@\x81:\r\xb3\x1a\xe8S@\xb2\xab\xccX;\xc6S@\xe2\x14\x02\xd0\r\xe2S@\x86\xbdW\'\xcd\xe0S@\xcfK\xa0pm\xd2S@\xff\x80\xa10\xf2\x91S@\xec\xc8\xf4\x91\x89\xd7S@\xc9V\xc2H\x9e\xc5S@S\x83c\x99\xb0\xe8S@\xba`\x89\x07Y\xc5S@?\xf7\xc8\xdd\x06\xdeS@\xf8:Y\x0bj\xe1S@\xdf\x1a\xf2\xc0]\xd6S@\xb0\xe7O\xf3%\xc5S@h\xa5\x8a\x9c\x8f\xb8S@\x9f\x17|?3\x9cS@\xf66\xd4\xe4\x94\xb9S@\t\xc7\xa2K\x0b\xd6S@2\xe0\x8b\xdc\xde\xc6S@\x87\xae\xd5<\xc5\x82S@\xa9\x08p\x9f\xcd\xe7S@\x1e#$\x7f\xe5\xe1S@KX8\xb1\xa8\xa9S@\xb3P\xa8\xd1\xd1\xf3S@Q\x9dqsD\xe4S@BO\x18yb\xd1S@\xfa\xa4[\xfa\x1f\xe1S@\xa4\xea\xad~\x84\xdaS@N\xd3\x81\xbbU\xd3S@mi\x91U\xce\xcfS@\x1e\xf6zi,\xc6S@W:D\x04n\x80S@&:\xedSR\xebS@\x96\xa1\x9f\xf6\x04\xfdS@[\x9b\xf9\xb5\xd9\xc5S@|\xe7\xa4\xaa\x8e\xd5S@\x89\xd5\x86I\x1e\xe5S@q\x8a\x9a0\x94\xdbS@:\x14\x13vC\xe7S@\x85.\xe1\x9fW\xdfS@\xf2\xe2\xd2\x1e\x9c\xc4S@\xc8\xd46\xee\xa8\xebS@\xf3\xac\x99\xfd\x95\xc7S@\x13Z\xde\xdc1\x9aS@\xe1\xd6\xb9\xc5\xa2\xb9S@\x19\xf5V\xcap\xc1S@F\x8b\xcc\x7fR\xe1S@\xa1\x16!5!\xe8S@\x95\xaa\xbc\x05k\xe0S@\x17>\xa8=b\xe8S@q\x7f<\xf2%\x83S@\xf3&/e\xed\xd2S@-?\x98\x8eq\x9cS@\xc6\x0e\xae\x071\xe5S@8\xb7\xe8&\xa7\xb2S@\x10\xf7\x97\xa3\xf1\xe7S@o\xe9\xc0x\xbf\xe7S@\x16\xb3\xd0{\xdd\xddS@J\xc9b\x08\x84\xdbS@\x80\xac\xaa\xa9\xea\xd6S@3\xb0\xe4$\xa3\xe3S@\xc2\xb17E\x92\xd5S@\xec\x1c\xd7=<\xb5S@\x12X\xc8o\xb6\xc6S@fr\xec\xee\x81\xe8S@\xcd\x16B\x94\xa9\xb9S@k\xfd}\xd9\x87\xb6S@\x7f\xb2\xb9_(\xd0S@\x16\xe1\xed\xa8\x14\xd6S@\xc2\xbc\xe3\xf5\x9b\xb6S@\x7fPjZ\xc0\xb7S@\x83W\xb7a\x80\xcfS@D\x9a\xd5\xfe\xa1\xc8S@4\xb0Gc\xcb\xe3S@\xbe\xe9\xd0\x99z\x85S@\xe5\xeb\x19\x0c\xc8\xe3S@r\xe2\x02\xba$\xa2S@\x92jM\xbd\xc5\xdbS@\xbb\xfb\xed\xa3\x9f\xb6S@\xf0\xc3\xe2x\x7f\xa9S@\xac\xda$\xdaP\x84S@&\xa0\x9b\xe6\x8e\xe2S@\xf8\xb9S\x9b\xc7\xb7S@[\xec\x05\xc5\x06\xacS@V\xb7\x0eg=\xd0S@\x82\xeb\x9bGv\xe4S@\xd0\xceU\xb8>\x8bS@\xa7\xa5\xc7\x83F\xe2S@\xb6\xcc\xde\xeb\xbe\xebS@\x9a\x867\xd0\x84\xd9S@i\xe3\x12\x0c\xd9\x88S@\xe9)\xedl\xc1\xb7S@\xfa+\x14X\xa8\xdfS@E\xe8\xe6\xb9\xd4\xd4S@\xd0\xf9\x0ba\xe2\xaaS@\xe2\x16\xaf\x80}\x8fS@\x89\x16\x82]\xc4\x80S@v\xe7\x80?\x02yS@\xa9\x8b\xfa\xfdb\xdaS@\x8dN\x03\xec;\xbeS@\x98\x8e\xd9u\x13\xdaS@2\x8f0\xa2n\xe7S@\xecM\xfd#\xc3\xb9S@\xf3"\xdd\xf9\x94\x83S@K\x85\x05\xed\xf5\x8eS@\xd3\x80l\xca"\xf3S@\x8b\xec\x02i=\xbcS@\x0f\x1a:\xe2\x8d\x8bS@8\xb3&-\xfa\xc6S@\xa8}\xb5&\xe4\xa7S@v\xdd\xc8^(\xf1S@\x07\x14\x02\x0cf\x88S@d\xd80nD\xd9S@N\x02\xf2\x1d<\x83S@\xa3\x06S#\xab\xcbS@"j~\x8d\xec\xe6S@r\xab\xc9\xab\xd5\xd4S@\xae\x9d\xc6*\t\xe1S@O8\x14\xac\xc3\xb3S@\x18gS\xf3=\xe9S@\xee\xe2\xdc\xbb\xfe\x9bS@0\xe8ll\x8a\x9cS@\xe7\xd4\xc5Q@\xf0S@9\x00\x7f\xb8\xfc\xe5S@-B\xf4k\xe0\xdcS@^B\xd5I\xd5\xbaS@\xael\x0f\x9e\xb2\xb2S@%\x8bYG\xc3\xeaS@\x90\x1d\x0c&~\x8bS@\xb8,\xf4{M\xc0S@\xaa&$\xce\xd5\xe5S@|\xf2\xa6\x1b\x80\xa3S@d\x05y\xd8\xd2\x8cS@\x0bv2y\xee\xbfS@`\xf8\xe2\x1dg\xbfS@\x9f-s\xcf\x0f~S@u?\x0bi\xeanS@\xd6\x8d\x0f%N\xcfS@\x93\xe4\xef7^{S@>\xe1vr4\xcfS@\xf1gd\xbe\xb5\xd7S@s\xe1\x1d\xc7L\x91S@\xba\x8d1*\xae\xefS@g\xc0\xaf\xd6\xcf\x87S@3\xcf\x18\x1d\x1e\xc2S@\xdd\x8be\xef\xda\xadS@\xf0\x9f9P\x03\xdeS@M1\x97\xc1=\x84S@;\x94\xc3\x08\xea\xe9S@+\x18\xa3\xce\xaa\xc3S@\x9b}\x8c\xd6\xf3\xfeS@k\x81\x988J\xcdS@\xc7\xbd\x81l\xad\xebS@\xe1uM\xae\'\xccS@\xf8t\xcc\xab\r\xe0S@\xfb\xbd)\x15\x90\xb2S@\x8f\xd9\xf0\xdb[\xc7S@\x9d8\xdd\xa35\xeaS@\x88\x9e\x926\xab\xc9S@\xc8\xb5\x7f\\\xf0\xb6S@\xa6\x05\xc4\xa9\x05\xe3S@[p\xc8,\xf2\xc4S@\x1b\xfd/T\x83\xe6S@\xfaV\xc6\xdd"\x13T@s\x1e)h\x15vS@<\x99\xad\xc3\xab\xafS@\xd2\x0c\x99\x1e\x16\xf2S@\xb1\x887P\xb9\xaeS@\x11\xaa\xb5(#\x81S@\xf4\xe1\xbb|\x06\xdaS@u\x1e}u4\xadS@H\xd6\x82ss\x8bS@\xf8u\xa6j\xcc\xbbS@P\xaa\x10:MmS@`\x9aK\xe2\x88\xdbS@\xa9\x13\x92\x93\xfd\xcbS@\xb2c\x85\xeb\xc8\xa7S@Vn\x82\xc8\xd7\xb6S@m\xac/Y\xe8pS@\x99C\xc467\xa1S@b\x01\x89nn\xccS@V\xe9\xd8\x1d\t\xe2S@dQ\xa4\xe69\xbbS@]\x8bVM|\x9eS@\xe0\x7f\xae\x05\x81\xb9S@\x13\xb6\xb1L\x93\xc3S@\xe2\x93pT>\xdcS@B\x9e\xdc\xde\xb6\xafS@\x11\xed\xb5iO\xf2S@/2}\xedb\xb5S@lO\xb4\x1f.\xd6S@`\x11\xdf\n\xd9\x7fS@\xa7\xc8z\x81\xec\xb2S@\xe6\x7f\xad\x9fc\xa0S@\x15*\xcf$\xc1\xeaS@|\xec\x19UU\xebS@R\x8d\x80\xde\'\xbcS@\xb3\xfa\x0fT\x1f\xddS@3\x88\xc6j\xff\xbaS@\x86X0\x11x\xe8S@\x8aP6\xe8@\x89S@\x9d\x10Q\x02^\xebS@&|\xec7\x06\xeeS@\xb0\xe8\x84T\x18\xcfS@d\xebvQZ\xc3S@\x1d~\x01\xb3\xf9\xc6S@\xef\xa2(\xf3l\xeaS@\xf3\xf1c8Z\xcaS@d8\xda\x1b\x04\x84S@R\x1d\xad\x83\xc8\xdfS@\xf6\xdc3j\xea\xe2S@jY\xe4\x9e\x96\xedS@\x9f\xa24w\xd8\xe1S@%\x99\x1d[\xaf~S@\xbf5\x90Q?\xb4S@"\x98`\x97B\xa7S@\xbf\xab\xbc\xd4\x98\xaeS@\x847\xdc\xbb;\xb0S@\xfa\xfcf\xaeu\x91S@\xf4i\xad\x19\xf3wS@`Q\t&9\x7fS@\xcb\x00;\xa4\xd2\x8aS@Az=\xae\xf5\xb9S@\xbe\xd8p?\xae\xc0S@\x00;\xad\x7f-\xdeS@\x0fy\xd1\x0b\xfa\xc2S@O\xc6\xd1\x13\xdf\xebS@\xa8\xdeF<r\xdfS@k\xb3\x98A^\xebS@a\xe9\xf7d\x14\xeeS@JS\xe2ee\x87S@\x9e\x8c\x80\xe8\x86\xa2S@\x9f\xbf\xc4\x1dA\x92S@]a@\xf5\x08\xf0S@\x8a\xb8/#\xf1\xefS@r\xad\xeezo\xd1S@I\xaft\x94\n\nT@\xd0o\xf9E6yS@N\xbc\xfb\xcf\xf4\xeeS@\x06\x95!\x0e0\xd6S@\x9a%A\xfc\xf4\xccS@\x84j\xb8\xb8\xd7\xf6S@\xaa\x18\xa5\xd0\xe2\xe4S@CA\x05!;\xadS@\\F\xdc]\xac\xd7S@\xfc\xe3\xdf\xee\x8b\x8fS@\xef\xafif\x92\xdfS@f\'n\x89o\x94S@\x915\x88\x05,\xc1S@\xbe\x93\xf7eA\x9bS@\x14\x9e\xa1\x07\x9f\xe0S@#\x16E\x14\xe3zS@fu\xa7\x04\xf5\x9cS@6\x8bP\xabo\xdbS@\x14\xbfi\x00\x93\x9eS@j\xc4S\xdb\xa5\xcaS@\x9aP\x10\x9cm\xfeS@\xddg\xae\xf3\x1f\xe2S@\x8e`j\xe2\x08\xf2S@\xae\x15c\x18\x8c\xc4S@\xa7\xb7\x8b0\xd8|S@Z\xaf5\xd6\xbd\xddS@\xd1*\x00\t\xd7\xb9S@8g@|F\xcbS@-<\xd1; \xc1S@\x1d\xffM\x88\x95\xbfS@'
p22
tp23
btp24
a(g3
(g4
(I0
tp25
g6
tp26
Rp27
(I1
(I9775
tp28
g13
I00
[truncated: 387,237 more chars]
