# Supplementary material for: Sea ice drift data for Fram Strait derived from a feature-tracking algorithm applied on Sentinel-1 SAR imagery
Source: Data Brief. 2018 Apr 19;18:1410–5. doi: 10.1016/j.dib.2018.04.034 (PMC5999601; doi:10.1016/j.dib.2018.04.034)
Supplement: Supplementary file 2 — Supplementary material [file mmc2.zip › fs_s1a_data/HH_filter200vec/FramStrait_HH_20141211T163453_20141212T072820.dat]

(lp0
S'S1A_EW_GRDM_1SDH_20141211T163453_20141211T163553_003674_0045AC_1773.zip'
p1
aS'S1A_EW_GRDM_1SDH_20141212T072820_20141212T072920_003683_0045E3_3FDA.zip'
p2
a(cnumpy.core.multiarray
_reconstruct
p3
(cnumpy
ndarray
p4
(I0
tp5
S'b'
p6
tp7
Rp8
(I1
(I233
tp9
cnumpy
dtype
p10
(S'f8'
p11
I0
I1
tp12
Rp13
(I3
S'<'
p14
NNNI-1
I-1
I0
tp15
bI00
S'\x11\xa7^\xf0\x03M\xf3\xbf\xe4\xf6\xe5\xd3\x98\xe7\xfc\xbf\xbd\xc2\x99\x17\xe4"\xfd\xbf\t\x97\xb9\x0c\x06\x14\x08\xc0\x1f/\x00\xf3)\xf0\xe0?\x9f4KZ9\xd8\xf7\xbf+\xba\xa5\x95~\xc2\xf8?\xc02\xd6\x9d79\xf0\xbfd\x89\x84df\xc7\xf4?%\x18\xe7[\xa2\xce\xf5?\x0co\x8b\xe2|\xca\xfb\xbf\xdb\'\xf0\x1b\xa4\xb3\xf6?\xdd\xe2\xd4\xdby\xea\x0e@\x16\xcf(dv\xaf\xea\xbf \x05\xe0\xc0\xa2`\x00\xc0\x01$[R\xb9\xa3\x16@\xbf\xcb\xef\'\xda\x07\x05\xc0\xf5\xd63!L\x01\x9b?\x91b\x96)\xf0\xce\xf3\xbf\xa9\xd7\x1e\x0b\xf9E\x0e\xc0\xe3\x1b\xe2+-\xfb\x19\xc0$\xd8"\xc8R\x81\t@"\x03L\x91\xea\xfd\x10\xc0\xdb\xfb\xcf:&O\xfd\xbf\x1e)D\xaf&\xf0\xf5?3\x8a\xe6\x8a\x1a\x11\xf5?z\x01\xc8\\ \xcb\xfd?\xda\x0eX\xf6l(\xf1\xbf\x8a\x9cv\xc0D=\x13@VJ\x14\x89\x16\x00\x07\xc0\xd2!>\xf7\x02\xac\xfe\xbf\xf5\x02\xf4\x1fI\xe8\xe0?\xe4;\xdav\xff5\xff\xbf\xb8~\x99\x15m\x7f\xfe\xbfM\xb2\xe7\x88\x80\xbf\xfe\xbf`2\xea\xd5\xf9\x82\x0c@\x8f,\x142\xe7\\\x0c@@W\xb3#\xcf=\xfd\xbf\x86\xd03\x9c\xb5L\xe9\xbf\xa7A/\xf2\x0c\xd0\xfc\xbf2\x18\x1a\xb2\x92\x9e\x01@\xf3\x8bBVyu\x00@\x8fy\xb5=\xdf>\xfe?\xc0\xe8\x80\x8bJ\xaf\xf8?\xfe_C\xca\x8c\xbc\xe7\xbf!\x1c8\x8bm\xb2\xf9??_4\x8a\xd1>\x01@Fsi\x98\x0c*\x04@4\xf1\rr^8\xfd\xbf\x1e\xc3u\xfb\x07W\xd9?\xf5<_\x14\x11\xf4\x0e\xc0F\x04\x19\x929\x8e\xf4\xbf#\x11\x06\xfa.\xc0\xf5?\xe2u\x07\xb5x\xaa\xf3\xbf\xa1\x12\xd0\x03\xe9\x95\t\xc0}\xe81\xc0\x8b\\\r@>\x85\xd3H\x8c\x00\xed?\xa5\xa3_\xe1\xb2a\xea\xbfg\x82\xfe\xad\xe37\xeb\xbf\xc2\x81\x7fU\xca\xc8\xf6?\xe5\xd6\x97}>L\xf5?"\xb9\xa9\xcc\xa8\xf3\x12@\xfc\x08(\x86\xaa%\x01@\x06}3i\xf4\xc0\xd7?\xa1|L\x93\x0b\x94\xf8?\xfd\x1dF\xf2\x99K\xfd\xbf\x08+}\x88q\xd6\xfe\xbf\x80\xd4\x08\x87\x16\xc6\xfa\xbf\x8a\x87\x17\xaf\x1a]\xfe\xbf\xb0\xac,\x8e\x8d\xb3\x0e\xc0k\x8d\xe4\xec\\\x81\x0c@+\x88\x9da-\x83\r@\xac\xaf\xa3h\x89\xb8\x07\xc0\xc0z\xe6\xc7\x9du\t\xc0\xa7\xfa\xf0\xea\xff\xd8\xf6\xbf\x132\xc5F\x12\xe7\xfa\xbfb\xf6K\xb7\xe7\xe5\x13\xc0\x12},}\x1e,\xf2\xbf\xbbU\t\xe0@\x94\xe5\xbf\xbc\xac\x01)\x81\x0b\xf7?H\xc15\xb4\r\xc0\x00\xc0\x85\xaapY\xe6\xad\xe0?\xed\t"^\xe5\x99\xe7\xbf\x18\xe6F\xc9 \x88\r@Z\xbf\x11\x1d\x0eH\x04@\x15\xbbnR\xcf,\xf5?\xb8\xc6\xe1\x03\xec\x88\x14\xc0[\xe8\x99\xb6k\xce\xe0?\x15o\xc1\x92\xabt\xf6?\xb8\xe2@\x8b\xba\x8f\x10\xc0\x9d\xd5\xdcia\xb6\xba?\xb9\xa6\x95A\xb9)\x06\xc0\x1a\x85\xf0\xa7\xcbO\x0e\xc0\x8c\xef\xd7\x81\xac\xd9\xba?\x18\xaf\x98\\[\xf6\x16\xc0\xa7\xa4\xf0\xbeO\xc5\xfa\xbf!M\xe4u\x1d\x07\xf5\xbf\xe4\x8a\x99\x19A\x90\xf7\xbf\x08\x8a\xf2m\x12\xbd\x07\xc0\xbfK_\xc6\x15_\xf0\xbf\x13m\xb7\xcclj\xfe\xbf=[\xa7-\xd2\x80\xe1?x\'T\xf9\x10q\xf6?5\x91{\xb8DA\r\xc0\xd4\x8d\x8c\xc42\x1d\xdc\xbf\x82\xd7\x9a\xd1l\xa6\xfd\xbf\xa5\x07\'\x85vl\xe1\xbf\xebB\xa7l\xdfb\xfe\xbf\xa3e\x8d\xb9\xca\xf7\xfa\xbf\xcbR$)8\xe3\xfa\xbf\x92QE}J\xcd\x11@K\x12\xf0\x80\xfd\xf4\t\xc0iR\x14Z7&\t\xc0\xb3\xeb\x87\xb0p\n\xfb\xbf\x01\xd3\xee\xe2\xe7\r\n\xc0\xe7\n\x9e\xe8\xda\x84\xff?\x93t\xdaP\xe4\xd1\xf5\xbf\x1a\x7fn\xd5\x81d\xf6\xbf\xe5\xf6m\xee%\xc4\xfb?\x90\x84>/6K\xf8\xbf+\x11\xdb\xe0Ub\xe2\xbf\xe1>]\xefS\xf1\xf7?\xcfN\xa4\xd7\\g\xf5\xbf+^\xca\xc8\x8f\x17\xf7?G\xec^\xca\x8f\xd6\xfc\xbf}R\xd7\xaf\x18y\x16\xc0$T\x96\xf7\xfe\xf8\xe8\xbf,\x86\xbde\xe3\xc4\xe7\xbf^w\ty\xce]\x1b\xc0\xfa%\x1e\xf8\xacT\x1b\xc0C\x04?\x82\xbaE\xfd\xbf\xd9\x1c\xc5\xd7\x82=\x11\xc0\xfc\x0f\x9b\xb4\x02\xad\xf4?hQ\xe5%c\xe9\x0b@\x95\x9b\x8e\xd5\xdd\xd0\x0c@x\xe9ng\x94\x80\r@hy\xa6\xb3\xef\xf7\xfe\xbf(G\x12\xee:\xd8\xf6?XeV\xc4]F\xf5?].\xack\xe1\xd5\xb9?\xbdU\xa0B6\x82\x11\xc0\xa1\x1fi\xbd\x8d\xaf\xba?\x93\xe5\xd9+\x0f\xc0\x01@\x15\xdc\x118\xd0\x95\x1a\xc0\xf9\xf2 \xff\xb1h\xf5\xbfv\xe7\x8b\x87\x85\xa8\xf6\xbf=\xcc\x01\xc9\x8e\xfd\xfa\xbf\xf3\x05\xdf\xd8^\xfc\xfe\xbf\xf8\x05\xc3\xe7\xae\xc9\x08@\x83:\x0c\xf7l\xd9\xf6\xbf\xc8\xac\xc8T]T\xf7\xbf\x81\xe9\xf7A\xc3z\xfd\xbf\xec\xc2\xc9\xd0@y\xd6\xbf\xd6\x9b\x11\x84\x92\x89\x12\xc0\\1\xeb\xe2\xa2w\xfe\xbf\xdel\x1a\xc1 \x86\x01\xc0\'>\n2:\x9a\xd8\xbfu\x8b\x87\x94V}\x00\xc0\xc1\xba\x90&\x11\xf1\x13@c\x8b\x96\x90\xb1x\xfe?\xe7\xfc\xba\x10*\xaf\x0e\xc0\xdd\x06\x93<\xf8t\xf8\xbf\xd4\xceI\xdd\xb2 \xeb\xbfj\'\x95I\xde\x84\xe6?\xd4\x0e\x11_ F\xf7?\x05I\xad\xeeo\x0e\xf8?\x82\xc7\xf9x)Y\x13@\xac\x95\xd9m\xe1\xb4\xe1?\x7f\xad8o\xe3\x11\x13@\xdf>\xa4\xc8\xe2\x05\xe5\xbf\xe2F\xdd\xa0o\xa5\x07\xc0j\x17I#\xa2\xf6\xe1?\xa2q^D_\xb7\xff?\xdcY\x17\xe5\x8ey\x11\xc0YZz>\xe1\x83\x1b\xc0\x93\xc9\x8bEh\xf1\x10@\xdcD{\xd5\r\x1b\xf3?\xf9\xe6\xaa\xd6\x00p\x18\xc0\xbcU0K@\xcb\x01@=\xc1nd\xce4\x10@\x1av\x7f\xf3\xc7\x08\x11\xc0u3\x0c\xd3\x95\xde\r\xc0wv\xc2W\xc9\xaa\x15\xc0)!\xdd\x8a\xe7B\xff\xbf\xc5\xbc\xda\x81\xe3\x08\x1b\xc0\x0c\xbf\xa5\xe5\xc8\x92\x1a\xc0n4\xf5\xd0\x0cb\x16\xc0\x04u\xef``e\xe1\xbf\xbc\xb3=J\xc3%\x10\xc0\'\xf6\x7fd:\xee\xe1?t*bb\xe0\xab\x15\xc0q\xda\x0c\xb5\xd52\x13@%\xdd\x16p\'\n\xe1\xbf\xdf\x12\xd1k\xcel\x06\xc0\xd9c{\x8c5\x8d\x1b\xc0\x0f\xf0K\xb2\x9b\xa3\x16\xc0N\x01j\x14\xb9\xdc\xfa?\xd2\x8f\x91G\x960\xf9?T\xbc\x93\x8f\x98\x08\x1b\xc0n|v!S]\xd5\xbf\xa2\xcf\xd7\x0c\xb5\x98\x11\xc0A\x81\xa4g\xbaR\x08\xc0oj\xd7\xfc\xf2\x86\x0f\xc0\x07\xdfU\x82\x8f\xdf\xf5\xbf\x93\x99\x14|M\'\xfd\xbf\xacL\xb6:^\x15\xf8?\xef\xa0\xfc\x1fu7\xff\xbf\x0f\x90\x97,\x1d|\xf6\xbf\xf8~E\x08L\n\x08\xc0U\x0b\n\x0f\x02\xe5\xfa\xbf\xdd\xe3\x93Qw\x80\x19\xc0%\xe9\x80x\x05\x10\xfb\xbf\xc34\xe5{07\xf2\xbf[q\xdf\x99%;\xfb\xbf\xd1\xa1>\xf4\xe5v\xff\xbf\x0bbA\xdbR(\t\xc0Q\x90v\x8efI\x14\xc0!\x08(\x909S\x86?!\xb5Pl&I\xf8\xbf\xd7K]V\x12\xc8\xf5\xbf\xc4\xbf.\xc8\xc5\x89\xf5\xbf\xa2\xfc"\xe2\xc6\xf7\xfb\xbf\xbf\x8aS\xd4\x04\xab\x10@\xc9m\xf0<\xc5\xa4\xee\xbf\x8d\xacdj\xc8\xfa\xe5?\x9aT\xf3\xc7\xf5\x9e\xf9?\xc3\x0f\xa1Do\x04\xf8?\xc0\xad\xc5NqC\xf5?l\x11\xfd\xce0\x9b\xf4?\x83\xab\x13\x92\x13g\x1c\xc0\x047|a\xbf?\xc9?\xc9]\xa7\xab\x88\x8b\x1a\xc0\x02\t\xf2\xa98j\x13\xc0'
p16
tp17
bg3
(g4
(I0
tp18
g6
tp19
Rp20
(I1
(I233
tp21
g13
I00
S'\r\x15\xbaH{\x8eT@Y-\x96\xc2\xea\x8cT@\xf4\xc2|+7\x8dT@\xb0\x9a3\x8a\xd57T@\xcb\xdd\xf87Y\x81T@D\x89\xdc^%\x82T@(N\x1a\xf7\xfcAT@f\x0e&N\xddtT@\x01\x1f\x10OfCT@L\x11\x10FgCT@\x96x\xc1@\xb0oT@\xb9\xdaJ\x1c\x97ET@B\x11\x7f\x920XT@\xb9\x13\xcd\x9c\xeb\x8aT@\x96\n\xf7O\xbb\'T@\x98\xd0\x04\xbe\xc0DT@\xb0h\xc9\xdc\x9fGT@\xb348\xba\x8c\x8aT@\xd1\x9f<\xdf\x03\x8bT@\xcf\x1d\xff{\x8a3T@]\xb7\x1c\xa4\xf3%T@w\xbfR\x9e\xadbT@\xe7\x8b\xc1\x90d7T@\xa9\x03q\xe0\x08\x8aT@\xd2\xf4]\x08\xe6BT@\x15\xc4i\'\x85CT@5\xd4!\x0eGWT@\xa1\x99z\xeb_\x8eT@1\xc4\xc0\x9a\xefGT@\x1d\x19\xb0q\x1e:T@\xcf(\x9f~\xf1\'T@\x93\x05\xda\xc6U\x81T@,\xeaD\x17\xa3\x8dT@\x9ft~f\xbd\x8dT@\xdf]`\xacb\x8dT@\xd3\xd2\x16\xa4\xfd\x7fT@\xed4\x05\xf2H\x80T@\xbc\x11FPQ\x8dT@ \xa0\xd5@\xc3FT@\x1a\xa6\x04\xd7\xc3\x8cT@\x1e\xbfp\xfd\x0c^T@\'\xe4\x94\xd0C\x86T@kQ\x0cXvMT@\xe0U 5\x11BT@p\x0e\x81KrIT@\xfb\xfa\xa6\x80\x87ET@\x80 H\xdf\xc7~T@\xf5\xbaJ\x14\x9fxT@y\xb8rF\x08\x8aT@;\xe8\xa1g\xa5;T@\x9d\x18\xdb\xa1\x87%T@\xf7\xe2\xef*\xf6\x89T@\xf0x*\x98\xecBT@\r\xee\xfc\xec\xcf\x89T@^\x81f\xc6~7T@\r\x12\xb2i/iT@\\\xebD#r;T@\x1e\xe8@\x80\xeb\x8aT@\x85\x02$\xda3eT@\x84(\xe0A\x9cET@\xa9\xb5`j?ET@/]\x1b_\xffHT@k%\x02)Y\x84T@\xb4K\xffD\xe7;T@#\\\xe5;\x0eBT@\xcf4\x14\xabQ\x8dT@\xb4\x92,=w\x8dT@|K\x9d\x90\x18\x8cT@D\xc7`\xa3\xab\x8dT@<>\x06E=UT@\xafL<\x9c\xa0iT@~\xc3\x80C\x1ejT@\xedqe\xef\x178T@X\xe8g\xf2\x8e7T@S9\xbd7\x93\x8dT@\xb1CI\xecX\x89T@Q\x91t\xa0<9T@nT\xb5\x99\xa5\x8dT@\x8d1\xfc\x94\xa4\x8dT@\x89\xc6\xd3\x16\xf8BT@\x12\x89\x85k6\x8eT@9\xaa\x192\xc1\x81T@\xe2\xf0\xef7sIT@X?l"\xdchT@\xf7\x85"Ig`T@\x13\xe9K\xb9BET@\xd7n\xab\x00CHT@\x82L\xd9\x9e!\x80T@\xb4\x8e\x96\x01\x1dDT@Ae\xa9I\x047T@t\x0erS\xa3JT@\x88\xe5\xf7\xf8\'\x8dT@\x04\xa7\x0b\x82\xcc9T@[/\xd0\xf3e\x89T@\x17\'\xc5\xdd6*T@qT\xafR\x02\x8cT@\x13\x97\xaf\xe0\xec\x8dT@\xeb\x0c)B\x01\x8bT@Ve\xd4M\x0c,T@WT\xccM\x8e\x8fT@\xe7\xe1\xee\xe4\x88\x8dT@\x02)\xd5\x9d>\x80T@:x\xb4\xb7-DT@~\x14\xb9\xad\xcdJT@\xef\'\xa2\xa0rIT@\xa7T=Q\xde$T@hY\x1a6\xe2JT@0d\x02\xab\xb7\'T@\xb5\xd0\x92\x05\x04\x89T@\xbe\xd9y;\xaa\x8bT@\xb2\xa3\xb6\xb9&LT@\x9c\x96\xe9\xb5\x925T@\xd0)_S\xb76T@X\x12\x1d\x19]\x8cT@\xe7\x11\x04\x83\xe76T@~5s\xb0\xd4\x82T@WHJ\xb1\xf3\x8bT@-Q\x85i\xb5\x8bT@q#L\xf5\xcaMT@7E\xd9\xe0\xb8\x8aT@\xc6\xd2\xde\x19\xff\x8dT@\x14K\xb4W\x96BT@\xf8\x1by\x8c\xac\x8eT@E\xb2\x8e\r\xe5BT@\xc1\xc5Z\xa4\xf9\x8cT@\xb7\xd4\xe3\xf561T@\x1e\xbele}iT@Yq\x19\xfdhIT@0\xf8\xc40\xc7*T@\xa8\xb2\xe3tb+T@\x84as!J\x8dT@#\x0e6HN=T@2\xbb\x0eoeET@^\xf32\xdd|iT@\r[\xaa\xd6\xa6iT@\xd1\\\x16s\xd0hT@\x89\x90s\x960\x8fT@\xa1\xf9j\xd1\x9dET@\x0f\x8e\xc4\xc7;ET@\xcfH\xcb\xf6\x8dJT@\x15_\x8bx\xf1yT@8\x048\xc9i\x89T@\xa7\xb0%\xd0\xf3MT@\xf6~\xec\x0fc\'T@\x80K\xe8~\xa1\x8eT@\xd7\xf7PE\x93\x8dT@^2\xc5\xa3e\x8cT@\x8e\x02\xdb\xaeo\x8dT@\xc1V\xc4s\xbc`T@3\xcd\x1a\x98\x04\x8cT@-j\xbaP%\x8bT@\x9d\x126\x11\xe6$T@\x9c\xbcc7\xd2\x8cT@\x0e\xca\xe4$\xfe4T@\x01\xd4\x96\x94\xa6\'T@&\xc1\x8d\x8b\xc5&T@H\xc4\x95A\xb3\x8aT@r"r\xc5\xa7\'T@\xa3P"\x95\x19ET@\xd2\xfe_7\x86MT@\xba\xd1\x84YQ3T@zG\xcb\x9c!XT@\xbd\x96\x03a\xf7hT@|sK\x8cAmT@\xe0\xdd=(\xebBT@a*4q\x9dBT@\x94\xc4*\x97\xd9HT@Xnb\x17O\x80T@\x8fS\x87\x00\xbfHT@ #R\xe9\x98eT@+\xbcd%\x10,T@\xf7\xdba\xef\xb3\x81T@\x02UP<;\x87T@\xaf\xec\r*\xcf\xddS@\xd7y\x06\xd2\xa7\x19T@}\x9c\xef\x01FNT@g8/\xa2\xbbET@\x97\x1e\x15\xc7P$T@rZ{\xf6\xf8MT@S\x99\x8b\x07DgT@\x9e\xceF\x91\x92|T@\x8a\x02\xd7\xf6\xa49T@\xff:\x19}a0T@]]\x04Xi\'T@D\xd3\xad\x16\xf3%T@i\xace1K\'T@m\x1c:\x80\x8d-T@\x18\xbe9\xbd[\x89T@\xd5rm\xd8\xa2$T@\xd7\x18\x94\x93\x99\x81T@x\xc3\xf1\xb3f0T@\xe1ZTlpHT@\xea\xd3\x05iuHT@\xf6\x83\xab\x168\x8dT@\xe5\x1e\x89\x9b\t+T@\xc9z\x7foa,T@CR\xa0:ZNT@\x10\x162\xca\xf4MT@\x83\x9b#\xea\xe5%T@b\xf3\x11A\x98\x81T@|\xb6\x12C\xc29T@\xc18r\xdb.9T@\xb9\xc8\xfbWY=T@l\x97\x19R\xd2\x8eT@\x8dpl\xe1\xe6\x8cT@\x19\xb9\x99y\x92BT@\xe9w\xe1DY\'T@\x08\xc3pKw\x8dT@\xe0\x94[o\xd17T@y\x86\xd0\xa5\x17\x8cT@*\x90a`\xc2%T@\xd3\xadq\xcb\x98\x8bT@\xeaXq7\x95\x8dT@\xbe\x87c\xe3\x19\x8bT@\x18p`|\xbf%T@\xe1\xa3%\x13\xab6T@\x1d\x82\xd8C\x95pT@,\x08\x16\xa6\xc0fT@\x8c\xf5Q\xaa\x84\x8bT@\x1fYrD\x11\x8bT@\x0f\x9c\xa4\xfc^\x8aT@\xe9\xe0@\xfd\x0e$T@~G\xa4\x98\xd7hT@[^\xa6\x81Z\x8aT@\xdco\xad]\x92ET@\x00\\\xd2\xfa\xc2ET@\xfd\'.\xa5\xabET@\xfc\xaa\x1f\xf3%ET@JCC\xcdnET@\xb3\xca\x13\xdb\xef)T@\xfa\xd3\x18\x9a\xb7CT@$O_tA\'T@\xde\xef\xac{YnT@'
p22
tp23
btp24
a(g3
(g4
(I0
tp25
g6
tp26
Rp27
(I1
(I233
tp28
g13
I00
S'\xbeh\xcc\x8b\xed\xc4\xf6\xbf\xaa4qD\x05\x1b\x00\xc0\xa2\x1c\xb94\xb2B\x00\xc0\x06Z&\xa8\xd5\xe6\x08\xc0\x1a\xd9{\x87\x9d\xcd\xd3?\x9b\r;\x1e)\x15\xfb\xbf\x9e\xee\x99\x12tB\xf4?\x91g\xcd\x9d\x18\x82\xf3\xbf!;\x1b\xd7\xba\x8e\xf0?Y"\x8a\xda2\xa3\xf1?\x04\xbe\x9a\x83w\xdb\xfe\xbf\x90\xc2\x1e\x9b\xc9\xc9\xf2?\xef\xdayA\x0b\xc9\x0b@N`h\x07-\xe2\xf0\xbfq\x19\x17\xe8\xaa{\x02\xc0\x15\xa3\x8cv.\xa7\x14@z\xc6\xe5\xe2\x9d\xd9\x05\xc0\x0f\xb6\xd4\x94\'~\xca\xbfl\xf3H^\x0c\'\xf7\xbf\x13x\xf8\x8a\xad\xec\x0e\xc0Oo\x7f\xd05\x10\x1a\xc0\x054\xe5\xfb\xa9\x13\x07@\x1a\x13S3\xc9?\x11\xc0\x19\xbfY\x12\x0f<\x00\xc0\x16::\xd7\xfd\xaa\xf1?\xf8\xbe\xccL\x83\xd6\xf0?\xa2#\x9d\xe4\x16\xb6\xf9?\xcd#\xdb\x8e\xf1\xac\xf4\xbf\xa1\x06\xf9\xfb\xbb]\x11@\xb9>\xa4=\x1c\xbb\x07\xc0\x0b\xb3\xff\xb4\xder\x01\xc0\xe7B\x04\xc3<\xae\xd3?\x97\x9d\xc6H\xeb8\x01\xc0p6\x13\xa8k\xdb\x00\xc0\xec\xe76\xb93\x0b\x01\xc0jr\x8a\x8e\xb7\xf7\x08@\xe62\xcc\xb4\xd4\xcf\x08@"q\x8b*>J\x00\xc0#\xf7\x7f\xa2\x1a~\xed\xbf\x9dS\xbf\x94\xab\xf4\xff\xbf9\x01\rWd\xbe\xfe?Te\x16\xe6\xd6\xdf\xfc?\xad\xe1\x17\xb8\xac>\xfa?\xc0^o\x8e\\6\xf4?\xe3\xb4\xf5\xcfd\xd4\xec\xbf\x0c\x02N\x9a\x0e\x9e\xf5?\x7f\x0c\xa9dJ8\xfc?C\n\xcd\xd9\x15\xfd\x00@\xeb\x0etR\xbc0\x00\xc0ow0M\x1f\xbf\xc2?\xc3\'\xdcd8\xce\x0f\xc0&\xe7\xec}\xa9\xdb\xf7\xbf2\xb0Z\xd9\x93z\xf1?\x16|\x7f\xd9m\x0b\xf7\xbfQ\xb8$,E`\n\xc0\x13\x07y\xf8\x8d\xa4\n@\xa6\xed%\xcca\x8f\xe4?\xb4\xd4\xb2\x97\xfe\xb2\xf0\xbf\x87^\x85\x01,\xe3\xf0\xbf:27\xf7\xc6\xd3\xf2?H72\x88mu\xf1?\xecAw\xad"\x13\x11@\xe5\x13\xe2\xe9\xe5N\xfe?\xa0\'\x9f\xb0\xa5\xce\xbd?G\xf2|.N*\xf4?\xa7N\xb1\x1f2A\x00\xc0\xb8\x9e\x1b\xe4\xfd\x10\x01\xc00\\`\x9c\x80\x01\xfe\xbf]\x98\xe3-\xa8\xc9\x00\xc0G\xe7\xfd.\xbdm\x0f\xc0\x8b\xd76\xd4\xc1\xe0\t@\xf2F\xea\x9f%\xd7\n@\xa2\xe3\x00\xe7\x0e\x7f\x08\xc0Y\xec?\xdfb[\n\xc0\x13\x88\xdc\x7f\xd9-\xfa\xbf3\x916h\x95\xf9\xfd\xbf\x8f\x9f\x86\xc6g\x16\x14\xc0\x052\x8f\xac\xb8\xae\xf5\xbf\x7f\xc4\xe0|Xv\xec\xbf\x9bP\x80\x99\x8c\xce\xf2?D\xa2\x1d\x9d\xaaR\x02\xc0&if\xb9 \xcd\xd2?\x9a=l\x8f\xe8\xd1\xec\xbf+\xfakuX\xd4\n@\x03\x05\xb6O\xea\x03\x02@\x19+\xc9\xfa\x1cn\xf1?_{\x93\xa0Q\xa8\x14\xc0.\xab\xbe\xe7\xd3u\xd3?c\x98\xb1$3g\xf2?:\x00o6y\xcb\x10\xc0P\x17T\x1d")\xb0\xbf\xfdvWo\xa7\xb2\x07\xc0(\xff/J\x93\xf9\x0e\xc0\x04\xe8\xeb\xc4o\x0e\xbe\xbfhV:_s\x18\x17\xc0E\x8e:\x0b\xb7\r\xfe\xbfv\xc1\xc1\x1dJ\xb1\xf8\xbf\xb3n\x1f\xd3\x1f\xbf\xfa\xbfl:\x1f\xd5{q\x08\xc0]B&\xf9\xe1\xe7\xf3\xbf\xdd\x10wy\x13\xcd\x00\xc0\nD\x19&}\x1e\xd5?\xe6\xaa_\x9d\x11j\xf2?\xf1\x0elC\'\xd1\r\xc0\x89\x96=\x97lf\xe3\xbf\xef-\xac\xf2\xb0\x00\x01\xc0x5\x85\xb6\x11p\xe6\xbf\x92\x98\xe3\x0b\xd1A\x01\xc0\xefz\xcd\xbd\xc9$\xfe\xbf\x16\x050\xdd\xa5N\xfe\xbf\xda;44\x0c\xd3\x0f@\xd3\xbc\x1b\xcb\xa4\xbf\n\xc0\x91x\xe2\xac|\xe0\t\xc00\xf70\xe5\x93.\xfe\xbfm\xa1/\xfd1\xc6\n\xc0\x83\xb8%\xb0\xfeS\xfb?\xe9c\x07\xbf\x01/\xf9\xbf\xefR\x86\xc6\xa7\xb1\xf9\xbfj\x08\xe9-!\xfe\xf7?\xed\x1f\x9aC\xb7\x8a\xfb\xbf\x91\x9an8\xf2\xaa\xe9\xbf\xeb|jE\xe2\xa4\xf3?~?\x11\xa6(\xe1\xf8\xbfx\xbdR\xc2\xf5\xc2\xf2?\x06\x9b\xea*k\x00\x00\xc05"\xce\xc6\x1b\x9a\x16\xc0\x02)T\x83\xd6\xad\xef\xbfh)\x8d\xe3G\xbb\xec\xbf\x92=\xa1\x8b\xc3l\x1b\xc0w\x1c\xc8\t\xf3d\x1b\xc0\xa7N\xb1\x1f2A\x00\xc0\xa7\xe01\xc5\xf5{\x11\xc0e@a@\xe7\xe7\xf0?pQ\n\xa0{X\t@\x98l\xe5y\x1a,\n@\x1e\xc7\xed\xc4\x85\xc6\n@\x91\x13\xe6\xdbK!\x01\xc0\xc0\x8d\xbf\x06\xa4\xf2\xf2?\x89\xfb\x890\xdd\xea\xf0?\xe2\xf0\xe8\x17\xf4}\xae\xbf\xde\x8b\xbcY,\xed\x11\xc0\xf3\xaer\x83\x99\x8b\xbf\xbf\x98,\xa5\x94H\x98\xff?\x98\x9d\x85.W\xb6\x1a\xc0Z[\x15~u\xc0\xf8\xbf\xc2Z\x0bL\r-\xfa\xbf\xdc\r\xe0\xdf\x83\x14\xfe\xbf\xe30\xf1)\xaa\x03\x01\xc0\x85GX\x95!q\x06@\xf8\x11\xf7\xe9\xe2$\xfa\xbf\xb99;2j\x91\xfa\xbf\xa6X\xfa\x06r\xee\x00\xc0T\x9a\xcb\x12\x07O\xe2\xbf\xf6\x17\x94\x02z\xb6\x12\xc0)\xbf\x8bN\xf9O\x01\xc0\xe1\xff3\x08\x9b\x87\x03\xc0\x87\x1f\xb2\xa8\xb2$\xe3\xbf\xe4\x01\x19\x1e\x84\x8d\x02\xc0\xcf^f\xaa\x87\x05\x12@\x11*\xa6Ho\x9f\xfa?0w+g\x82<\x0f\xc0\xea\x81E@\xaf[\xfa\xbf\x08\xbf\x82mh\xd4\xf0\xbfS\xd10\xb0N\x0e\xde?\xb6l\x1f4\xa4\xe5\xf2?\x8b\xb3-=\xbd\xdf\xf3?\xbb\x014W#k\x11@b\x9c\xe4A\x9a\t\xd5?n\x96\xd7I\x9d1\x11@\xdf\xba\xaa9\xceB\xeb\xbf\xff\xf8-t\td\x08\xc0\x9e\xb3\xc3\xc8\xed\xc3\xd6?S\xb1\xe3US\xca\xfb?T*\xb2\x0b\xee\x9e\r\xc0|\xfc<\xb6\x12\xbb\x1b\xc0 \xc8\x0c2\x1e5\x0e@\xcd\x103(3\x91\xee?\xf9o\'Mk\x9b\x18\xc0\xea`X\xc0P\x9f\xff??k\xc2\xca\xe0\xb6\r@\x1d\xa6^\xda\xa5w\x11\xc0\xba3h\xd8\x01\x8d\x0e\xc0\x1e\x83\n6>\xbf\x15\xc0:\xad)\xdeQ\xb9\x01\xc0u\x7fX\x86\xba\x1a\x1b\xc0\x97X\x02o"\xa3\x1a\xc0\x8fnP\xff\xc7n\x16\xc0\xecb\x8c;\r\xbd\xe7\xbf\x84\x9e\x0c\xc6%\x9a\x10\xc0\xb5z\xfb\xa7\x87g\xd6?\x8b\x1f\xd0\xb7\xe5\xc4\x15\xc0\xa3\x9c\xce$\xc9Y\x11@\x82`\xf4:\xbb\x00\xe6\xbfWj+\xcdo\xd1\x07\xc0\xd7f\x1f)\xda\x8f\x1b\xc0\xdb.\x8b\xeb\xbb\xb0\x16\xc0o\xcf% &\x90\xf7?\xa8\x16\x93_\x82\xb4\xf5?u\x7fX\x86\xba\x1a\x1b\xc0\x88\xa0\xa5\xff\x16\xcc\xe0\xbf\xbe\xb6\xd6\xa9\xd8\xcf\x11\xc0m\xef\x11\x06\xf7\xfb\x08\xc0\r\xd8\t;.\x07\x10\xc0\xd0\xdb\x15\x07\x024\xf9\xbf\n\x12{_\t\x13\x00\xc0\xb9\xb9y\xa1\x04\x01\xf4?$H\xfd\xe9g\xa7\x01\xc0T{\xdb>m\xe6\xf9\xbf\xe8o\xadtk\xe0\x08\xc0\xa3&a\x97\x07 \xfe\xbf\x9e\xf6L{\xab\x9f\x19\xc0\xbe\xac\xcd\x97\x16\x14\xfe\xbf\xe5\xb0w\x00\xda\x93\xf5\xbf\xde\x1d\xda\xd3\x8aq\xfe\xbf?\x94B\xa1\xa2\xc6\x01\xc0|Q\x9c\xe6\xe8\xd0\t\xc0\xf1?\xd3\xb0\xe5\xb3\x14\xc0\x06\x89g\xb3\x05Y\xca\xbf\x10\x91"\xc0\xbe\x9a\xfb\xbf\x82\xb69\xda9\xff\xf8\xbf\x8f. \xb3\x9b\xae\xf8\xbf?\x89\xe5\xf9\xbf"\x00\xc0\x89*\xc9@\x89\x8c\x0e@\x8bRw%}\x9a\xf2\xbfmHH\xf2\x8eR\xdd?\x13k\x1c\x04j\xc1\xf5?3)=(\x98\x16\xf4?\x94\xfc\x8c\xd0\x8bi\xf1?\xecs\xa1*j\x00\xf1?\x89\x89K\xc4"W\x1c\xc0K\xb6\xa9{$\xb5p?er\x9c\x9c\x9c\x9f\x1a\xc0"\x11$Ji\xea\x13\xc0'
p29
tp30
bg3
(g4
(I0
tp31
g6
tp32
Rp33
(I1
(I233
tp34
g13
I00
S'\xab\xf0\xe4\xff\xa4\x83T@Q\xff0y\n\x82T@\xd1"\\([\x82T@\xff\x8c\xc4\xb5Z+T@\xfe\x87\xda\x81\xa6vT@I$\xdc_kwT@b\x11S\x93e5T@l\x1a\x8cbAiT@\xb8\x1d`\x82\n7T@\xd5\x08\xc4O\xfb6T@o\xa1\x96\x80\x0bdT@\xc5\xc7U\xcd"9T@\x08\x8d\xae\xe7\xaaKT@\x87i\x98\xa8)\x80T@{\x07n\x12\xcb\x1aT@t\xe9CZ\xf87T@6<\xe9\x0e\xaf;T@\x1eK\x03t\xd3\x7fT@<W\xfe\x124\x80T@\x01\xb0\xe2\x9a\xe7&T@\xe9Z>\xe0B\x19T@\xc1M\xe0V\xbeVT@q?(s\xdc*T@RJ\xc3N8\x7fT@\x91\xbf\x1fwv6T@\x8e\x1b\x9a\x03"7T@j\x82\xe2Z^KT@\xf3+\x9ax\x98\x83T@t\xad\x87\x8f\x19;T@\x04\xc0\x97\xdc\xb3-T@^J[\xb2\xf1\x1aT@\xeeg\xf6\x97\x9dvT@\xed\xa2\xbb\xd9\xc0\x82T@\xc3\xc6\x97\xad\xe1\x82T@\xe4\x92\xc1\xa2\x88\x82T@\xe1\xdaj\x84FuT@jw\x00)\x83uT@\xb1A\x7fk~\x82T@\xb4\x9c7\t\xeb:T@\xb3.u\x10\xee\x81T@\xe9\x9d\xc1\x05eRT@\xc3\xa7OI\x9c{T@\xf1Iz\xec\xce@T@\xb2T\x80\xd3x5T@Y\xc6[\x1c\xa6=T@\xe3\x9b\xeb\x17\x089T@\xcf\xbd\xd7@\xd5sT@\x1d\xc7\x84\xb1\xb3mT@\xbe\xd9\xe19*\x7fT@\x914x\xdc\xea.T@\xd3~\xe0g2\x18T@\xba\xb94e$\x7fT@y\xd4\x81\x1f\x916T@\x1d\xf9\x02\x0f\x08\x7fT@A\xc0\x10q\x00+T@q\x0f\\H?]T@\xffQVNe.T@[\xce\x85;.\x80T@\xe5\x8b\x08\xe9\xa0YT@$\xdbQ\x91/9T@\x9f\x88\xcd4\xec8T@Y%\x11\xe5 <T@\xab\x95Z=\xc2yT@\xc8Ph\xfb2/T@\xe9v\x95#\x805T@d\xf1\x16y\x85\x82T@\x94\xff"f\x9d\x82T@\xd5\xde\xb6dJ\x81T@\x9c2\xdao\xc0\x82T@\x1dtts9IT@\x96x\xb6[\xac]T@\xab\x8a9\xea,^T@\x1b\xfb\x92j\xa0+T@\xe6\xca,\x16\xfe*T@\xdb\xe6\xab\xb9\xc4\x82T@N\x16\x87\xb1\x89~T@\\\x0c;e\xaf,T@\x8e,\x86=\xcd\x82T@E\xab;O\xd7\x82T@>\xa3\xab\xbcm6T@\r\xaeM\xfch\x83T@\xa6\xfa\x8b\xe00wT@\xdd|\x05H\xb8=T@\xe3S8 \xed\\T@D\xbd\x92\xad\xbaTT@\x00\xd5\xbd\x16\xf28T@\x8d\xd8\x01&\xd5;T@\x8c\xc3\xad\xae\x98uT@D\xe6\xabe\xb17T@v\xf7f;}*T@\xeb\xc1\xe1+\xbf>T@5c\x7f\x8c@\x82T@\xd3\x1a\xf6\xfcY-T@\x15T$D\xbc~T@Y;J\xb6a\x1dT@m\xd01GD\x81T@`\x81\x04s\x13\x83T@y\tk\xd1:\x80T@\x9a<\x05\x84\xa3\x1fT@\x96\x18W\x89\xcc\x84T@\xb0$7\xe9\xc1\x82T@\xac2M\x96\x94uT@\x13v\xf1\x12\xb57T@`\x8a}\xb1\xb9>T@Lg\xfe\x8e\xc2=T@g[\xfaa\xe7\x17T@*\\4\xd4\x19?T@\x9d\xcb%\x12\xb9\x1aT@\xff\xacz\xe6L~T@Z\xe5\xf8\x0c\xe9\x80T@\x0ef\x12\xb8I?T@\x1f\x83\x0f\x18\x11)T@P1\xb0fH*T@\n\x8d\xbd\x88\x9a\x81T@\x1e\x95\xcb\xbah*T@,@\xdd>?xT@0\xfb\x01\xf9\x1e\x81T@#\x0e\xbb\xbb\xec\x80T@\x03\xeb\x85\xa8\x85AT@\xf0\x9bU\xe4\xe3\x7fT@\x8f\xb0B\x7fL\x83T@\x99\x8bk\xcc\x136T@=5\xe7\xf7\xd6\x83T@g;\xbd q6T@\xd9\xd8>gi\x82T@\xe5\x10\xe9\xd6\xae$T@C\x00?4\x06^T@\xd5\xbe\xd60\xbe=T@\x12\'m\xd3Z\x1eT@\xed\xef\x9bB\xee\x1eT@d\xf1\x16y\x85\x82T@\x12\xe9\x1dj\xc60T@\x0b$\xad\x1249T@\xc0#\x1d\xa9\xc1]T@\xe6[\xab\x84\xcd]T@A\x82\xfe\x9e\xe7\\T@\xf7X\xc1\xc3p\x84T@\x04>\xb0\xa7>9T@cx\xee\xb4.9T@\x1a\xa5\xdf\xa6\xbf>T@\xa2\x83\xe0\xa8\xe6nT@ \xf2\nl\xc6~T@$"\xe0\xa8\x17AT@\x04\xb2q\x96\xde\x1aT@\xc8\xb1\xe3\xbc\xcf\x83T@\x85v\x1a\xab\xc3\x82T@M\x85J\xa7\xa4\x81T@\xbbW!\x8d\x9f\x82T@Bw\xf4Q\xdbTT@qhn\xa6E\x81T@\'y\xb36`\x80T@Y\xc4\x9b\x00\xe3\x17T@\xf7\xc1\xc5\x16\x03\x82T@e\xb1\x858l(T@\x1c\t\x9a\xa8\xb0\x1aT@+ao"\xfe\x19T@H\xba\xfd\x19\xfd\x7fT@{\x9a\xee>\xd8\x1aT@\xa5\xb5\x0c\xa4G8T@\x88#\xf9\xf2\xe6@T@R\xccY:\x99&T@\x87\xf6\x8c\xaaHLT@!\rp"u]T@\xf1\xbd\xe0u\xd1aT@0\xa3l\xcfq6T@\x80!du(6T@W\xf9\xa7,\xf6;T@|A\xca\xfa\xa5uT@1B\xee:\xde;T@\xb8\xab\x83\xc5\x0cZT@\x8d*;\x0e\x8d\x1fT@\xb54\x02\xae\x0cwT@\xed\xf3\xb8\xe8\xa8|T@ \xd6w=\xb7\xe7S@\x18\x02-\xf6\x0b\rT@\x93\xf7\xfa8TAT@\x1at\xc7F_9T@\x1aJ\x1d>\x8a\x17T@\\k\x1f\x91\x15AT@\xbc\x14\xc8\x81\x10[T@k\x18w\xf0\x8dqT@\xccAB\x843-T@\xb6\xba\xe7\xc8\x94#T@X\xc2\xd7\xe2\x88\x1aT@\n\x1f\x9e\xa1o\x19T@\xdaE\xe5\xc8\xce\x1aT@qd\xfcf\xaa T@\x80\xe0\x19"\xb4~T@\xa0g\x80\xccd\x17T@84\xe0\xfc\x0bwT@\x04}~\x82\xb2#T@\x05\xe5\xfd\xfc\xbc;T@\x8a\xf4p\xb0\xb8<T@\xa2\xb4\x12\x9dd\x82T@\xfa\x987\xa7\xb5\x1eT@BC\xc9\x1b\xd9\x1fT@\xea\x00C\xe5@BT@\xd4\x1b-.\xb9AT@\n\x1f\x9e\xa1o\x19T@\x1c\x9dQ\x11\x00wT@\xdck\xba"O-T@V\x93\xe5\xb9\xe1,T@\x80\xce\xd7\x11\x1a1T@\xcfV\xaa\xfb\x1b\x84T@}\x1ah\x8b7\x82T@\xdd\x0b\x06\xb1+6T@\x7f*T\xd2\x85\x1aT@e<r\x16\xc7\x82T@\xf7\x02v0\xa6+T@\xees(\xefT\x81T@\xaaO\xd078\x19T@f\xe0Ki\x06\x81T@z8\xe8\x82\xdb\x82T@\x10+i\x0b\x83\x80T@\xa0\xfd\xaa\xbc\xf3\x18T@8\x07/\xd2U*T@\xda\xee\x0b\x04\xeadT@]#R\xf5v[T@\xc6\x98V6\xc7\x80T@\x1a\xa5\x10NY\x80T@z/\x04%\xaf\x7fT@\x96\xd4]\xca\n\x17T@\xd3d\xf1O\xd6\\T@\xf8P/\x99\xa7\x7fT@c\xfblk\xaa9T@\x8f\x01\xfd;Q9T@\x11Z7\x1bY9T@\xc3\x82Z\x95\xe88T@IF.\x8e\'9T@\xa7\x84\x8f\x04\x9b\x1dT@\x1d\xd83\xd9\x9c7T@2}\x9a\xb9\xc5\x1aT@/\xd4]\xe7\xb2bT@'
p35
tp36
btp37
a.
