# Supplementary material for: Sea ice drift data for Fram Strait derived from a feature-tracking algorithm applied on Sentinel-1 SAR imagery
Source: Data Brief. 2018 Apr 19;18:1410–5. doi: 10.1016/j.dib.2018.04.034 (PMC5999601; doi:10.1016/j.dib.2018.04.034)
Supplement: Supplementary file 2 — Supplementary material [file mmc2.zip › fs_s1a_data/HH_filter200vec/FramStrait_HH_20141212T072820_20141214T071201.dat]

(lp0
S'S1A_EW_GRDM_1SDH_20141212T072820_20141212T072920_003683_0045E3_3FDA.zip'
p1
aS'S1A_EW_GRDM_1SDH_20141214T071201_20141214T071301_003712_004693_70D9.zip'
p2
a(cnumpy.core.multiarray
_reconstruct
p3
(cnumpy
ndarray
p4
(I0
tp5
S'b'
p6
tp7
Rp8
(I1
(I902
tp9
cnumpy
dtype
p10
(S'f8'
p11
I0
I1
tp12
Rp13
(I3
S'<'
p14
NNNI-1
I-1
I0
tp15
bI00
S'\xee\xba\xcf`\xee\xe6&@\xd8((\xbb}&\'@\xc6\x9bk\xe9\t\xed&@\xe2\x1c+)K\xf2&@\x80Cq_\xdf\x10(@%K\xcdK\xaeM\'@/\x91\x8f\x8dE\xf3&@\x89KV\x00~\\&@7I\x08\x0b\xf1\x12(@\x9cF%\x05t=&@/\x9a\xd68)_&@\xee\x8d\x82\x1a\x89\xd6)@o\xe2\xf7|v\xdb&@\x1f\xd2\xa0\t\x15y&@Z\xea\x85gL\xde&@\xa4c\xbe\xec^\xd3(@g\xda\x828#e\'@u\xf9\xc2\x89\x0cV\'@\x83\xa5\x06;Z;(@\xf8\xf2h\x08:.&@D,\x99\x9a\xe1\xb8&@X\xe2\xaa\xa5\x9c\x9b)@1C\xbd/_\xa7\'@\xf5(\xd7\xb2\xd3t(@\x83>\xfd\xa1\xe4f\x1b@*\x8a\x86\xfb\x11\xd0&@\xc8\xa8"\x8d\xaf\xcd&@\xf1\xe3\x9d\x88\xc2I\x1b@\xdc[\xea\xd8:\x12&@6\xbd\x1a8\x91\xa5\'@\x1f\xe4/\xbcu\xfc%@\xbe\x90\xd0}[\x08&@#\x87\xc1\xdf\xa5\xc4%@j\x98P\x82\xf4\xbe\x1c@\xa2\xe1\x81H\xf5\xa1\'@\xe27}\xe1v\x9d\'@\n\x85Z\x8f\xa6\xc7\'@\x12\xbeP\xa9\xe2\xa8)@\xd7WU*QV\'@Wt\xa1\xb5\x92:\x1f@{\xc8\x82A:\x0f\'@\x13\xfe\xbe\\\xb4\xed&@\x88}\xcfl\xb1\x13\'@:\'\t_5\xbc&@\x14\x11\xc0\x87\x8a\x9a\'@\xda5_\xed\xf2\xc5(@(OR\x10.\x0f&@\xb9\xdc>\xa7\xff\x0b)@\x95!\xb2\xf6Mr&@2=\xf5;\xcex&@\x01WI\xd8Yi&@$$nu\xff+&@\xd8\xa3\xb8\xf6\xbf\xe5&@\xb5PO\x96\xb0(\'@ b\x86<\x11\x16&@\xe8\x1d\xb7\x92\xa5\xca&@`\xec7\xe5a\x1e\'@\xaa\xa7f\xd5\x18\x07&@/\'\xb7\xc5\xdc\xf8&@\x832\xbf\xe7\xdc0&@\x91\xa6\x99A\xc0h\'@\x10\xa5\x14|\xbf\xf6\'@\xa8=G\xb8 \xd3&@;)\x90u\x81\xa2(@\xf8\xf6\x7f#\xfb4\'@\xb4\tM\xc5/\xb9\x1c@f\xa9\xc0\xe55\x17(@\xc7\x1c\xe7<3\'&@t\xc2\x9f\xc8\xe6\x0f)@\x15\xeaO\xf77\xbf(@\xe5\xd2|\xe5\x17\xc5&@\xee\x84`\xbdz\x1f&@\xe9\r\x10T\xc7\x1f)@h\xbb\xd4\xbb\xf2\xba&@\xc12\xd9\xe8T\x80&@+g\xd3z.\xdc&@[;\xd67\x91\xde&@\xbd:\x00s\x90\xec&@\x14\x9bCpc$&@\x89\x12\x9d\x19\xa9e&@\x17#\x13\xe8\xaa\xdd)@?\xeb\xcd\x91\xc7\xb2&@`\x95.\x97g\x8f\x1c@g+\xd9b/]&@\x02\xdcE\xfc\xdc\xdd(@\xc7\xec\xf0?\xd5\xbf(@\x86\xf923\xda`&@\x12\xee1i\xf4I\'@\x8eqv\xd2\t\x8e(@ddR\x88&\xb1&@K\x16\xbb\xb67#)@|\x10\x03p\x02\xb5&@\xefCzc [&@\xa2\x02\xceR\x87Z&@Z\x8f\xcf\xc1R\xcb"@\xa0RuuP@&@H\xa1.\x8d\x1e}\'@\xfe\xaf\xd1\x9b\xc4\xae(@(\x18\x17\xb0\xd0"(@\xbc\xbb\xd7\xaf(\x1f(@\xd88\x00\x95T\xdc&@n\xd63\xfd(\xf8\'@\xe8\xe5\xfb\xcb\x80\x13\'@]J\xd0\x14@\x9d\'@\x1e\xbbx\x009\x19\'@Mb\x13:\x87`\'@\x16\xc2H\xc7\x96\x80\x1f@\x02\x17\\g1q\x1c@\xb9l\x02\x03\x07\xe6(@\x9d\xaf\xe5q\xb9\xe9&@\x9f\xb7\xa2\x94Tp\'@\xa1\x0cZd\xee\xef\'@\x8bw\xbb\x06\xe8\xe9&@6\xbcTp\xffI\'@\x18\xb9\x84\xc2\xeb\xa4\'@w^\xdf\xb5\x89R&@\xf8c\xfdbK_\'@4\x94\xdc\x99\xa5\x88(@ \x8aM\x16\x16\xf3\'@|O@\xf4\x11Z(@#>\x12No\r&@\x13\x89\xb5\x9fe\xde\'@\xef\xe40-:\xba(@\xb2\x95:\xb6\x01s%@ e_y\xd5\x9e(@fS\x9e\xec\xbb\xa5)@\xdfI\xd9\x00\xb3[&@\xe6\xe9\x8b\x97\xff\x89(@\x8a,f\x80-\xff(@\xdd6\x9b\xd4f\xfc\'@\xaa\xcf\x00\x997\xf1(@\xd4\x1a\xc5\x0c\xa3\x8d\'@\x89\xcde\xa5>\xfd&@H\x7f>|\x85\xeb&@\xbed\x92\xf3fs\'@6\x98\x976\x8c\xac\'@C\xd9J\xf3\xd3\xa5%@\xb0\xc7\x93\xcds\x16(@\xac\xa8lG5\x9a\'@\xa7\x93\xd7F}O(@\x04\x89\xfa\x82\xd5!(@\\67*m\x10(@=)\x07\xb1\x8d\xa3\'@\x05;T\x1a:4&@|\xa9\x7f\x85Z\xa7\'@\xcaR\xa1\xf3b\xb9\'@\x0b\xa6\xf9\xeb\xce\x08\x1b@\xaf`\xd4\xbbf\xf3\'@\xafW\x05j`<&@\xba\x15\xfe\xebE\x13(@\xa7x\xa9\x97]u(@;\x03&\x00\x0b\xcd\'@=\xd7\x8c8\xb4\xe3\'@\x13\x1a2\x0f.\xdc\'@\xdd\x16\x03\x7fo`\'@z\x11\t\xcfO\xdf&@+_X\xacH\xd8)@\xa3\xf2_\xa3\xd5B\'@\'RL\x11\xf4\xb5\'@k\x17\xe8S7<\'@)=psm\xca\x1c@\x06.0\x95\x0b\x07&@\x96E\x9c\x0b\x8eZ(@<\x8f\x85zf\xae\'@\x12i\xec!\xb4{\'@\t\xf1\xdf\x8f\xce\x1a\x1f@\x03\xccu\x95%\x94)@\xa5\x925L\\\xb4\'@\x1b\x8c\x0f\xaeM\x94\x19@\xfaM\xf2\xea\x02l&@\x1e\xe2&\xf3\x12\x04&@Hf\xbf\xed\xc2&\'@\x1c\xca\xc2\xcb\x9c\xa7\'@i\xa6\xceI\xba\x88\'@\xdf\xf1v\xb2\xbaL\'@-=\xfd=\xdc\xfa\'@\x90K\xd0\x11\xa5\x96&@\xb0\xa1R+N\xf1&@\x06\xb4\xad\xdb\xcc\xf8&@\x1c\x96\x10\xbd\x00\x13(@\x1e\xa44\xdfYN\'@\xcf\x13Tj\xc1G\'@"\xd0\xb1+" (@\x1bB\xc6\x7f\xb9\x06\'@\xed\xc2\xc8\xc4p\xc1&@/<X5\xf8\xa7&@\xb3Y2\xc6"\\(@\xa7\x82\xd7\xd0|N(@\xfd5\xab\xd6\x06\xdf&@\x1d5\x1a6\xc2\xdc&@\xa1h\xe0?\x1d;(@\x12\xdah\xacO-(@W&\xc56{\xc2&@\xc6ff\xd0S\xe1\'@!\xd6c>\xce\xa3\'@\xf1\xa9*h\xcfw\'@\xdc\xc4zp\xf9\xbc\'@\xb7\xad\xfa.\xc9\xbd\'@\xa1\xb56%\xc6\xd4(@\x83U@\t\xc0T(@[[\xbc\x9e1H\'@|\xdd\xaaeMT\'@\xb1\x8e@a\xd9\x89(@h\xd8?+\x12\xeb(@\xff\x9b\xf3\xc7\x04[(@\xc1\xbdp\x18\x1f\x89(@\x1b\xac\x0e\xae\x01`\'@\xe4\x8c\x15\xe1\xa5V\'@&\xf1{\xc3*c\'@\xe7\xe8\x04\xf7\xc6\xf9&@Mr\xc9h\xd3\x97\'@\x13?Y\xd9\xd2n\'@e]\xfbTi\xc5(@\xe5\x87{\xa6\xfa|\'@\t\x16\xa6\xf1\x1e\x07\'@\xf9O@\xacd\xc0(@\x83\xafG\xd3\xbcZ*@\xce\xb0\xd0\xfe0\'\'@`N|"\xcc\xcd&@\xbd\xd3\xe05%\xb3&@\x87\x8f\xe0vX\x01(@8Xs\xb77\x10\'@\x9b\xc3\xaek\x8a\xec&@\xef\xb5J\x92-U\'@$\xc5\xc0-Oo&@\xad\xa7\xa3K\xc5\xec&@\xa4N\x97*q\xe5&@\x12OTs\xaf\xf1&@\x08\xd2\x1a \xf5<&@G3nt\x14\xdf&@\r?\x98\xa3\xe9)\'@\nA\x13`\x7f^&@\x9b\x00\xe0\x90^\x1b&@\xa2\xd1MIM\xb7&@sV\xee:\xd4\xad&@V\xd5\x87\x05\xd1;&@&!\xd8\xb7\x00 &@\x1bWU\xae\x8f\x12&@\xfbN`IC\xcc&@6W:\xccV\x0b&@_:v\xbd\x18\xf6%@|\xb6xkG\xe1)@\x12\x9f?Z\x125&@\xaa\x8b\xe3\x91\xbf2&@z7$\x0e\xc3\x9a(@\x86\x17!#\xebI&@\xf9\xa9\xd5\xa5\x8b\\&@\xfa\xad\xbe\xee\xea)&@\x16\xd8\xc1l!y&@\xb2\xb0\x9c\xa1Gs&@g\\\xb5\x8c\xb3K&@\x92\xe7N\xb0\xfcZ&@\x1a\x82\xf6\x16\xb9\\&@\x1c\x04\xa6\x96\x82`&@\x1a\xd4|z\xc5i&@\x96\x8f\x80\x01\xf8V @\x00\xb0)K\x0c\xde\x1a@Ef\xc7\xf9\xcd|\'@C\xbbyN\xf4C&@\xedp\xd1\xe9\xb9\xf4\x1e@}p\xbc\xb2\xb8\xdf&@\x91&\xd7?Q\xa2\'@\x06p\x8d\xf6\xb9H&@K\xe9\xed\x95+\xec\'@VW%D"\x1b\'@\xba\xdb\x89\x1d.\xe2(@\x01"\x80\xab#\xe6(@\xc6\xa2\x16}\xda\x87\x1a@"\x8d|\xcc:\xa3\'@\xa5NiB\xed6&@\xcd\xd8P\xb6\xac]\'@"\x17\x05\x8e\xbbn\'@O\x86\xc5-\xc6\x83&@Kx\rPl\xf7#@T\xd8\x90\xda\xe5\x91(@\x12\x90\xc2\xf4\x1c\x82%@\xa8\x91\x90(\xdf!(@\x93I\xdb\xce\xaah%@\xb4\xbc\xa8C\xe0\xb4\x1f@Z\xfc\x11\x9e\xab\x1f!@\xd0V\'\xcc+f&@\x8c>}\xfe9\xf5%@\x0b\x91\xa7\x91"~&@\x8d\x0e-V\xc3\xa9)@\xe5y\n\x02<\xa8\x1f@\x18\xbcif\xe4\xdd&@C>\x12\xddO\xf9\'@\x06\xae\x07\xb3Vo\'@<\x95=\xf6\x813&@\xea\xc33CeW\'@P\x9ew\xf1\x13_&@pl\xeeR.\x0b(@v\x87\xf2\x19\xf2\xa4\'@\xf9\x851B\x86O\'@\xa2&\xe8\x9d\xe3\xd1&@\xb9\x8f$\xb0W\xff%@\x8a^s$\xc7\x7f&@E\xad\x0e\xa7Oo\'@R\xc0\xc8\xe0`\xb0&@\xba^\xfa^h?(@!\xb0i_i\r&@\x17\x85\xf4KJ\x15&@\xf4\xba\r\xfa\xc0\x01(@\xbe`\x94<\xaf\xc3\x1c@0j2O\x88\xeb&@\xba\xd8O\xf2\xe7\xbf\x1a@X\xd4\xea\x08)\xae\'@\xb4\x90\xaf\x00\x15\xb5&@\x17\xc1\x07\xb3\xa4_ @\xae\xceQ\x10\xb3\x9b\'@\r\x97\xcb\x84\x06\xff%@\xcdH*\xcen>&@j\xa3\x8fY3Q\'@\x08O\xd9E\x85\x94&@\x8cX\xf4\xcd\xd9\x9d\'@\xfc\x8f\x0b,\xbdY&@\x0b,\x9d\x9b\xfb\xbe(@\xbcE\xa6\x1eq\xfc\'@k\x08U\xed8\x96&@\xfa\x02\xea\x02\xc0\xba&@\x90\x0b ;\xaf\xd6)@\xd8\xb5-\x8c\x06\x80\x17@U\xd8)\xf9\xf9\xbb)@\xb30*\xcb=\xce&@\xaf]\x88k\xf7\x18\'@kkW\x08\nd\'@\x9c\xa6\x85\'O\xf7\'@U\x8a4u\xa2\x96\x11@\r\'\xcc\x91\xc3?\x1b@\x89B\xa4~\xfaP(@C\x07\x87\x1a1r\x1c@g\x97 \x0c\xbf\xff(@\xabw\xd1\xd3\xfd\xbf&@\xef ,\x0eN:\'@\xdf\x08\x81?\x88\xed\'@\xda\xeb\xf2\xf5\x8c/)@\xae\xf4\xe8\xad\xddm\'@S\xe5I\xe5\x87\xb0(@\xf9\x10\x14M\xaai\'@\x02f\x87\x98\x93\xaf @\x03}\xa7\xc3zr\x1f@\x9e\xa3Jv\xf4\xe3\x12@\xea\xcc-= \x95)@\x91\x06\x19\xe2\xe0q @\xa85!\xe0H\xa9\'@\x94\x0f\xd4\xc9:$#@\xc4\xa6\xcbhP\n\x1b@\xe3\xef\xa4"\x15r @\xd6GMH\xe7Q\x1c@\xb8X\xe6\xfc``&@\x1a\xcd\xc3\xf2\x1b\xde)@U\xe6\xf6\x91\xe5_&@xXN\xd6#\x9f(@\xd2@c\x88\x16\\&@\xbf\xe2\x8d\x11\x14\xd4)@\x98&\x80\x9f\xa5\x88(@\x98\xea^\xa0*G&@\x94\x98\xf8\xbd\x80\xbc)@\xa2+\x02\xcc\xbdZ&@+@\xfbV\xd1M&@w%\xd5\xb9a\x13&@\xbdx\xd0]\xdan&@\xd1\xe7\xdfd:y&@\xf6x\x83j\xd1I&@\xc0\xbb\xce`L\xc0\'@\xca\x81\xf8\x02}\x0e&@\xbeC\xf0\xef \x06&@<\x97\x87\xfb\xc2k\x1c@\x02\x9cH\xb6\x134&@e\x91IbzG\'@\xf4(i\x92\x1aM\'@\x86Z\xe6x\xa3+&@\xec\xff\xfb\xc7\x9b7&@\x17\xf1\x06\xc1\xd4B\'@\xd5\xd7\xd07\xf9`)@$K\x88\xc5\xc1\x0b&@\x1a\xe6\xd2m\x93@)@\xda`\x99\xe1\xdc\xec&@\xab\x17\xeeS\xbc\x99\'@- \xaf\x93t\x9f\'@Z\x92 \xf6\x0f\xe4(@\xa5\x87\xb8\x0e\xd7I\'@U\xb7\x9e=K\x9d(@\xd2}g\x13\x92\xc1(@\xda\xb90^h5&@x\xd4\xd2\x7f\xb4K\x1c@\xb9l\\H\xe3\x96(@\x08\x8fu!\x90\xcd&@?\xe2=\x1c/\xfe%@r\n9g\xfa\x1a&@$m\xd2\x14\x15\x13&@\x99\xf5\x85\x19\xe2^(@\x88\xbb\x96\xdb-\x1f&@\xea\x02\xe3B\xde\xa6&@\x0b\xddD2"\xf9%@\xb8\xbc\x91&|\r\'@m\xef\n\xd6\xe6\x06\'@\x03\xa8\xf3\xe5CK\'@\xad :.\xaf\xeb%@\xf2\x8b\xa2\xd2\xfcb&@\x1e{\x8b|S\xc5\x1c@\x97_\xd1"X\xb3(@\n_\x89\xc66\xc0&@b5Q\xce\xabh&@\xe1^?\xc8\xf1\x9e(@\xbcx\xa0\xbb~\x19\'@\x96\xc25\xf4\x82[&@N\xf3\xf7\x86o\xe1&@v\x81\xbc%]?(@\x11]T\x8e!\xfc\'@]\xb7\xe4G`\xf0\'@F4\xc3\xbc\rB&@\x05/Bcrz\'@\n{$Q\x93z&@D<\xe6\x12\xbe\xaa\'@\xbftQ\xeanO\'@\xb5~E\xe8\xeaW\x1b@\x89\xf4\x17H\x9b\xb9&@\xa7\xa1\x83\x88\xfe\xc5\x1a@$=:T\xbb\x0e(@\xef\xc93\x0e\xd8\xb9&@\xb8\xbe\t\x9aj\xa1\'@\x9c>^\xb5\xd02&@\x96\xaby\xae\x04i\x1b@\xee/o\x84\xb8&(@\xf2;o\x18\x98D\x1b@\xb9\xbe&\xe2p\x8b\'@h\'\x92\xffiP(@\xe0$j\xe3\x82=&@t\x04\x9f\x18\xa3\xf2&@\xc7,r\xc9n"(@\x00J\xd9\x93\xc9.\x1b@\xdf\xac\x91\x85\xf1\xbc&@\x9e\xfc\xc9\xc2x\x13(@\xe2\xe1;d\x0f\'\'@\x9a\xf2?\x1c\xac\xee\'@aR?\xafN\xd3&@\xa7\xb6\x99\xdd\xb1\xe8&@&c\xc9O\x1b\xe7\'@\xd6\xa1\x98\x06\x0c\xf1&@\xf0r\xb8\xd6\xb5[(@\r\xda\xab`%\xa2\'@/\xfeI\x81\x98\x9a\'@\xbc\x8d\x176\x00\x94)@\xb9\xb0T\xc8\xb2M(@\xee\x10\xc9|\x1d\xba&@\xb6\xb5\xd5\xbf\xfe\x17(@\x0eZ\x1dd\xd2\xb0&@\xc0RS`\xaf\xe7(@\xad3pXXw\'@\xc8\x8c\xae\xd9*p\'@`v\x18\xd6\xca\x1c(@-c\xaa\xa5;\xeb&@\xe1\\\x04\x13J\x11\'@\x85\xee\xc4\xbc~\xdc\'@\xb1\xfdP`]\x03(@\x02\xddNI#\x10(@\xc5\xd9,hk-(@)mD\x10"\r(@\x08\xacV\xf0\xb9\x00(@\x8enf_uo\'@\x9e\xdc\x8d\xce\x94\xa3\'@i=\r\xf4\xa3w\'@\xae\xf8t\xd4\xd1\'\'@\x8b\xc7r\xfa%\xbb&@t\x8b&\x059\xa2\x1a@\xc9\xd3\xe9L\xea\xaa)@Q\xf8\xb7\xea}\xc5\'@`1\x8c\xd4\x15N\x1c@\x1e\xd1 )d\xd6&@\xf8\xfb<n\x8c\xa4)@E\x07\xaa\xc1\x8c\x88(@P\xee\x04\x04u\xea&@?A\x1bg\xb4\xbf\'@&E\xee\xb4\x01\xfc&@I\xdc\x91\x8f\x18\x8b(@\xa5O\xeb\xed.\x05\x1b@\xa1\xf6\xe5"e\x8c\x1a@m\xb7\x04Sy\xa2\'@\xab\xb5\x8eg\x9e<&@\xd7c\x98Vh\xbf(@[G\xd5!\x98\x97\'@C\x03\xaa\xf3SW\'@\x02\x96\xf5\xf3\x0f\xf6%@2\x1c^\xa0\x11\xf4\x1a@\xb7\xc8f\xe1\xe2\xf8&@\xe5\x0f\xaf:[g\'@}\x8e=m\x0e\xc6(@\xbc\'Y\xc2\x85\xba&@\xbe\x8b;K\x98{\x1a@\x16\xe1\x94\xdb\xe5o\'@K\xa2\xa5\xf62\x80\'@\xd9) \x16o\xb0&@\xc3ji\x99\x88\x1b(@Qx<\x8cmU(@\xeakxG\xa4\xa9\'@\xecq\x82\xfb\x1d\xb4)@6\xc9\x91\x97\xfb\xf7\'@\x8c\r\x1e\xabO\xe9\'@\xf4\x11\xd9\x139d&@sp\xc6\xbc\xaa\xe6\'@\x84\xc9,i>\xff&@\x10|\xb9Q\xc2\xd3\'@\x91\xe9\x8c\x1f\xbe\xb5)@\x95\x93\xbal\xefz&@\xcd\x8a\xd7>p!)@\x99\xfd\xcfj$R(@\x06\xeb\xde\xa2\x13\xfd%@TP\xb6\xf9Yg&@_\xa5\xeb9\x9d\x17(@;\xfe\x01\xc5\xdf\xb8(@{xE.\xc3\xd5(@\x93O"I\x0b\xa9\r@\xcbd \x92o\x02)@\xa1+/\x1b\x13\x16&@\x9c\x85Ga^\xdd)@\xbe?\xb1s\xd7\xfe%@I\xae/\xdc\xce\xe2)@\xe0\x90a\xba\x94\xa0)@\'\xd1:CY\xbc)@L\x9e\xfd?o\x0c)@\x87\xa5\x1f\x11n\xdd(@\r\xe2\r\x95\x16\n)@\x97\xaf\xa2\x05\x8dK)@M\x132\x14>\x15)@\xd6\xf1C\xb0V\xec(@\xbd\xcd\xc4\xbcB\x89*@\xbf\x1c\xad2c\xf2(@^\x81\x18\xac\xa5A\'@\xa5\x05\x9d\xb2\x12\xca(@?$\x9f)\xdf\xa1\'@D\x10<J\xae\xe8(@\xdf,,yh\xd5(@-\xb7\xb5$\x07\xc0(@\x19c\xa5XV\xd1&@\xe5%dQ\x15\xb4&@B\xb8\xf2\xcaEc\'@\xd1.\x93[\xb7H\'@q\x85$\x98\xbcQ\'@\xf5\xb1\xf3d\xac\x1a\'@\x04\x06\x8e6\x85\x11\'@\x98\x17\xab\'4\xfd&@\xf7yosv\x81\'@\x18\xfd\xc3Q\xb2Q(@\xcaqh\xe9;\xda\'@hH\xb6\xa8@v\'@b\x06\xfb\rL\xce&@]\x9a?\x0c\x87\xac\'@\xabE\x8f\xdf\xc6\x8a\'@|&"\x98k\x10(@\x98C\x11\xeci\xa3\'@\x8e\xfae\x1a\xca\x92)@\x8a\x12\xaf\xab\xeb\x8b\'@o~\xd4\xae1P(@\xefuoo\xc6\x13(@I\x15\x86\xa6\xb0\xf6\'@^\xfe\xa4\xa6\x1c\xee\'@\x88\x97R<eJ\'@W\xe3>\xba\xfc\\(@\x1eI\xf2U\xe1\x9a\'@\xb5$\x8dSS\x96)@\xce1I\xb7\xcfx(@\xd4`\x0b\xbc\x00\xd8\'@l\x1b\x86a4=(@\x10\x8eZ\xf8\x8e\xed\'@\xc5l\xbe\xf8\xbd\xe3\'@\xcd\tg"$p\'@4\x90\xa2,\x18w\'@z\xc7\xf3\xc4;k\'@f\x98-\xfa\xd4\x89(@:k; \xc0\xab\'@\xaf\xbd=n|\x9f\'@+4|\x1e\xdb\x96(@\x9d\x1d@\xd0NY\'@\xee\xde\x87\xbd\x08h\'@\xd4\x85\x91g[D&@z4vE8\x10(@_G/r\xda\xb1&@\xd2Z\x88n\xea\xd3(@y@\xaa\xb8Y\x81\'@\xad=\xfe`x\x11&@$\xb5\xdds\\\xc3&@.\x8e\xda\xb1o:&@\xa8m\x1f\xf3\x1f=(@\xd4\x18\xcf\x96\xf4\'&@\x13\x05\xd7\x00U\xd3&@r\x17\xd8\xef\xe1!\'@J\x9f\xf2\xdbL\xf7(@\xe5~\xeb&\x06\xfc\'@\xed\x8a|\x04\x89\xcf&@7Y\x8bV\x9e\xb6&@\x1b\xf5\xde\xdd\xdb\x06(@6kyG\xa9\xec&@D%Q\xb9\x04\xb4&@\x80\x1d\xa9\xff\x17\xef&@\x89\xfcPH\xb4\x7f\'@\xbb\xe5@i\x89(\'@sI\xefV\xfd\xbf&@\xb4\x9f<\xcb]#(@R?y\x83)\xf2&@\x81\x94:\x8fG\x8c(@\xbc\xd6\x85\xb9\xea\xdf&@s\x11b\xe4\xd0\xca&@\xca#%i0^&@\xa5\x12\x9c\xa7i\xbb&@4\x9e\x1a\x8dF\xb8&@4b;?+>&@\x80\xa8\xdbJ0y&@\x1b\x19\xcc\xb1Fi&@\xdep\x8d&\xddJ(@+M9wo\xd3\'@\xba\xc7\x9d\xe8\x9b\x9e(@0w\xe4\xdd\x98\x10(@\x05\xe5\x80e\x12\xae&@\x7f$\x8b\x84\xd7b&@S\xb5\n\xf4r\xed%@5\xf9o\x12\xdf\x9a(@\xb1\x93,\x11\xbf!&@\xf9Iz\x8e\xf7T(@\x16\xf56\xa0\xaa\xb8(@\xb9\xd6\xf97\x06Z&@c\x18&\xd9\xcaw(@N\xa4\x0c\x99\xd5@&@1u\xb6\xe0\xd85&@\xb4O\xcaw\xba\x1f&@{8\xbe\x0e\xf1G&@\xcb\xac:\x10\xaa`&@\x9b\xba)\x1cb~&@\xbc0Hv\x87j&@js3\x9e\xbbL&@\x0b\xac\xb3i5\xc9\'@\x8f[]s\x16\\&@\x89G\xfcu\xa8`&@/t\xc2\xbd\xe1\x17\x1b@`)*\x83\xc9Z&@\xd0\x07\x11\x08\xd3V(@N\t\xc1\xdenw\x12@\x93\x04lQ\x96\xa7\x12@\t\xb9\x99(\xba\xba\x1f@0)f\xe4\xaaT @\x89\xed\xaf\xa9\xe7\xbf\x1a@\xb6\x85\xac\x18B\x8a\x1c@h\xf1\xc6\xe0\x96\xa3\x1a@\x10]\x04\n}\xee\'@\xf7\xc5\xe2\xbc\x0b\xfe)@\x83\xe4\x9d\n=\x91\'@\x15\xcfB\x07\xa3\xa4%@\xb2W\x81,\xd8\xd6)@K\xd5\xd6\x06%& @\xc1\xe3Hz\xca\x0b*@\x17\xbdM1p!)@\xa9\x15\x16\x98\x05E(@\xd3zD\x17\xca\xaf(@\x07/\x1e\x1f\x06\x8b&@)\xf4\xc3`]\xfe%@\x7f\xd39\x1b\x19Z @\x95Hm\x1e\x0f\xe3)@\xbfa{M\xcd\x0c)@d}Y\xa5\x9d\x8f#@\xbd\\\n\xad\xb8\xd5\x10\xc0D\x7f;\xf1\x86\xf4(@\xbb\xbd=\xe6 e)@\xd1SD\x19\xf1\xdd)@\xc9!\xfd\xa7\xd0\xce\x1c@-q`T\x91\xc0\'@}(\x1d\xee=o\'@k\\\xc8:5q\'@I\xdd \xa5\x04\xaa\'@If\xbd\x0bi\xae\'@mCf]=\x9f\'@W\xfc\xd57\xaf\x91(@\xa4\x8f\xd0}\xa2\xd2(@\x1d\xaf6\xed^u @t7;(\xaer\'@\xc0\xc2>\xdfph\'@,\x96\xa5\x01\xba\xeb\x1c@\x8f+)\x06\xeb\x81\'@ZH\xaa\x9d\xe2\xd4(@\xe0~3\x9c\xcf\x9a\'@l\xa80\xa8l\x11&@\x0c\x98\xc2 QH @\x95\x82\xaa \x93/(@\xd3\xe2\xb2?#\xc6(@\xcb\x0b]\x18\x1fL)@S\xdf\x1f=\xb7d @\xd5Y\xd8\xa7\xf4\x9e @\r_c\xc0g<(@\x0cE\xbb}\xb8@(@I6\x91\x08\xaa\xd3&@\xb6c\xee9\xd6;(@\n\xe7\x8b1\xc4\xed&@\x9cf\x02\xccN\xd4&@\x8e\xca\x1a\xe5\xaf\xf8&@\xa3"i[\\\t(@\xe6\x8e\xee\x95#\x1c(@\xd8\x1b=\x1b\xf9\xcc&@\x06>\x1eZ0\xe8(@\xe8\xe6PB\xf7\xb5&@}\xcd\x8c\x8bY\x13(@7\xf9]\\\xe2\xbe&@]j3\x1c^\x04(@\xf6KT\x1b\x07\xb6)@o\x13\xee\x8a/O(@\x19)~\x10\x8b\xf1&@kIEc\xbb\xec&@9\xda\x9d\xd01\xf3&@M\x08\xc0\r\x93\x9e\'@7 \x04`b^(@\x1e\x11\x0b\x82\xb7\xe0&@X\x93GS]\xd7\'@\x0f\xa9x\xb4\xf6x&@\'\xe8N\xeb&\x1a\x1b@\x9c\x1e\ne\xa4j&@\x9c\xac\xc8mNJ(@\x87p\xcbk\xef.&@Ax@,y\xd2\'@\xb1\x82\r\xbbK\xec\'@\xb4u\xf2t\x198(@\xe6\xc6o\x98{\xbd&@\xca]P\xe0Le&@4W\x1f\x07\xaaP*@R\xf8V\xbc\xaa)&@\xa7b\x89R\xc4\xf3(@B\xdc\xc28\x15\xce(@*\xd8U\x11=\x83\x1a@\xad\x16\xc5\xea\x90T(@MC\x03]!\x1f!@5\xc2\x86\x08,\\(@\xed\xc3\xb6\xb9\x0b\xb9\x10@\xe3\x8c\xa5\'`S(@p+\x17y\x1d\x8b\'@\x87j0xx\x94)@\x82\xe7\xb6*\x88\xe8(@U\xaf0\xb1\xac\x8b\'@\xfb\xa7\xa36\x8d\xd6(@V\x99\xe1\x19C\xad\'@\x82\xf4K$\x07\xb6(@\xfb\x8c8G\xa8@&@4\xb3\xaf\x1az0&@\xae7\x1d\x05\xbf4&@\x9c\xa3\xd9&>=\x17@\xda\x1cl\x0e\xd4\x14&@\r\xd7lE\xc3\xd9\'@b\x95\xff|P\xc0(@\x1d\xf2L4\tx\'@\x90\x0c/\x9e\xfb\x00\'@\x16w\xdfBs\xf3\'@\xb3\xf1\xd2\xbd\xdeF&@\'\x01s\xda|`&@\xb8[\xf4\n\xb8\x7f&@w\x18_\xf8\x95m&@$6\x0e\x11ey&@\xf4B\xe0\x13@\x1e&@\xd5\x98\x8c\xf5\xaaE\'@\xacB\xcd<#Z&@\x86\x1a\x9b\xef\x8dd\'@\x08\xa9\xe0\x8a\xfdh\'@\xa6m\x7f\xfc\x0bE&@h\xb2\xee\x13_1&@\x01x2\x9865&@\x84,j\x05\xf8\r(@\xf0q\x92G\x14=(@\x17]\x1e\xab\xab.&@\x1bG\nE\xc2@&@\x89C\x97\xc7\xa4D(@\x07aZ\xe9\x90D&@nC\x7f/UD&@O\x8bM\x10i9&@\'\x8f\xccvt\x1b(@Fr\xa8\xf1\xb1\xe2&@U\xb8\xb3\xc2\xe7}&@\x9b\x1c\xd6\x9e\xc3\xf4&@\xf4W\x05\xecE\xc2&@\xc1D\xd74\xa2f&@&\x14\xe7\xe6\\\xdb&@\xc5\x80\xb0y\xe5\xef&@\xee\x99}\xc4\xf01\x1c@\xd2N\xc1\xa1Sv&@Y\x85\xad\xf6bc&@\x0f\xaak\xec4S&@4N\xd0lt\xcd&@\xa7\x8e}vc`&@0\xbcX\x92M\x17(@p\x90\xc5\xf9\xef\xeb&@\xe3\xcc_\xaa\xdf\x08(@s\xdd\xb7\xad\xce\xd7&@~\x0f\xb8^P\xf6&@\xff$\\\x95s&\'@\x87\x12`\x99\x0b\x8c&@\x93}\x8d(\x00\xf8&@R\xacZ@\x96\xd4&@;,\xd85\xe9\xd0&@xJ,\x01\xa3\x9d&@\xe8\xfe\xeb\xe8Dr @\x89\xffHB\xe2\xfa&@?\xad\xe8\xffk^\'@\x95\xf5\xcb\x01\xed\x9a\'@\xb2\x80>:\xac\x8e(@)\x10(=\xa1\xa9\'@\x0c\xd9\x08\x92\xdan\'@\xad\x077\xd9\xbct\'@\x8a2\xbaY\xa10(@\xef\x99.\x18\xae\xc8\'@S\xeeX\x8dy\xee\'@\x9e\xe5}\x00^\x18(@\xc0V\xbc\xaf\xb0\x8c\'@\xa7\xefT<9\x86\'@I\xad\xac%b\xaa\'@\x95\xb8&\x84\xc6\xc5\x1e@\xa2\xf1;\xb2/\xec&@\x83`8\xc8\x15\x01\'@o\xf2\xb1\x84l\x1b\'@\x195\x9b[\xadQ\'@\x07\x9c\xf5\xaeZO\'@`\xb0"\xe7^h\'@\xcew\xa0\xb8+\xe1(@]8\xf6d$\xc0(@\xe9\x9a\x99\x14\x15i\'@\x1f\xb5mr\x9dY*@\xe4\xddX9\x04N)@\x01\xf8\xf7\x99\x11v\x1f@(\x18\xee\xb1\x0e\xd9)@\xec\xbf\xb1P.\xf5(@\x05\x92\x02\x1f\xae\xa0(@\xa8\x9c)-\x10\xa1\'@\x08\xbeR<[\xd0\'@\xc8#\xa6\xe0\x02\x9b)@\xc7\xc8\xc6r\xc0^(@;\xd6\x99\xc7\xf4i&@\xa5mq\xf5Fx&@\xc1 \x81\x8c\xa1K @\xe7\xcd\x91\xc6\x85\xd8\'@\x94\x14\xf2"\x9e\xf4(@\x95\x95\xf3\xd6hM!@tx\xae:\xf7\x93)@\x7fc]\xe0\x04\xf5(@H]\xdd\xe9\xbf\xd7(@\x1b\xa6Be\x1c\xec&@\xd4sH\xf1\x7f@#@P\xd5:[eA(@\xb2\x02n\xec\xf8M*@\xe73lD2\xc0)@\x11c\xb7.\xb2\x8b&@?\xc1v\xff\xd9p\'@Q\xde:\xee\xc5\xc4\'@\xe52\xb3\xba)\x88\'@\xf3\x1e\xa5\xba\xfc`&@KI\xb9\xb9Ba&@\xc2\xbf\x82{\xa9t&@\xad\xddG]\xf4t&@\xbb\xaf\xb7=\x8ak&@KP\xa6%\xee{&@[B@:uT)@\xcf5\xb5|\xcb\xa0\'@\xbf\xfe\xcd\xb1\x1f]\'@M:C\xb1\xcbH&@\\V\x92\xea\xbaE&@sT"3\x9b\xa1\'@\xfc\xda7s\xa2x\'@\x9d\xf2V\x16I;&@G\xb2d?}\x12&@l\xe23^\xd8i\'@r]\xe0\xe4O3&@&\x0b\xe0E91(@\xc0\xad\x02\xdej\xf4(@\x14\xa0uh\x8f\xea(@8\xd0\x86foU*@\xc6.\xc2\xa4\x90{\x1f@\xc1ZJ7\x94z)@X\x96\xbd=\xec\xd5\'@\xfd\xfd\x9dA\xdeY(@\x0f\xd5\x8a\x01\xa9\xa2(@\xe6\xcd%\x07\xae\x8e @\x15\xceD\xdfQ\x0e(@\xf2Y\xea\x06\x07B(@\xb2\xfcy \xa2G(@\xcc\xbaFw\xd8k\'@>\xab,\xda\x10G&@\x02\xdb~\x9f\x84\x19\'@\t\x15y\xfb\x94\xd1&@0<\xbe\xad:!(@\xc9\xee\x8a\xce\x84\x02\'@\xeb\xbe\xbb\xfdt\xee&@\x9b-\x1f\xdc\xf1{\'@N\xe4tA\xde\xdb\'@i\x7f\xd7\xa7\xe6\xa3\'@\xe9JU\xc8E\xed&@\xc3\xd2y\xd8K\xae\'@\x11\x19L\xc9\x81\x02\'@\x11<\xcb\xc2y\r(@\xc8\xa6\x14\x8cc\x96)@\xd3\xd9\xf5LF\x89\'@o\x92\x9c\xdf\xeeC\x1f@\x03\xdf9N\xf8\xad(@>\x0e\xec\xba\xba\x9f\'@\xab\xf5\xe5AR\xdb&@q\'n\x01c\xd8&@\x05\xc7\x19V\xf4\'\'@\xe9\x04\x80\xad\x98\xf6&@=\xa4\x1e\xe9\xf9\xc5\'@\x03WP\xaf\xf0\xad(@\x95\xbfu\xe5\xce%)@'
p16
tp17
bg3
(g4
(I0
tp18
g6
tp19
Rp20
(I1
(I902
tp21
g13
I00
S'\xb3\xcc\xc8\x84\xb7\xdfS@\xe2X3\xd8\x96\xdeS@\x14\x82U<\xad\xdfS@\xe1\xf8P\x7f]\xdfS@\x1eI6\x88\xd9\xe8S@@\xf0\xa0\'\x81\xf2S@N@\xa5W<\xdfS@;\xdf\x99rG\xe1S@\xc1W\x8a\x0e\xe3\xdcS@\x83\x00\xea\x8b\xb5\xe1S@\xe7u\xf3\xa6\x1f\xe1S@\xaa1\xc7\x9aM\xeeS@~*g@\xb2\xeeS@\x15\x98\xae\xc2\x08\xe0S@E\xef1\x99O\xeeS@X\xd9"\n\x12\xe8S@\x85\x1f-8\xbf\xebS@_}\x89\xb4~\xeeS@H\xde\xaa:\xeb\xd7S@\xaa 8\x12"\xe0S@d\x9b\xcf\x03\xc6\xddS@\xb4\xb2\xac\xe9\xa0\xeeS@\xeb\x8aR\xa6L\xe8S@\xa8u*Z\xc5\xe4S@8\xff,t\xe8UT@\xe3_\xb8\xa3\xd5\xeaS@ /X\t\xc2\xeaS@\x1f\xd6`\xb3\x87UT@\x18\xcd8\xaeD\xdfS@\x01\xf2\xd9\x81\x7f\xe6S@\xc7\x8d\xa3\xf1D\xdfS@\x90i\xf2\xb9\xaf\xdeS@\xe9\xf1T\xfch\xecS@M\xd7d9\xa3FT@_\xc1`T\'\xe4S@\x97^\xa2\x16+\xe4S@\x07\\\x14$\xfa\xe2S@\xdeo\xce\x18\xf3\xdaS@if\xf2(\xb4\xe3S@\x9c"\xa0\xd5<JT@\xb0loi\xba\xe0S@\x05v\x89bQ\xe1S@D6\x1f\xce\xb6\xe0S@i\xfd\x9f\x0b\xf2\xe4S@M0J\r[\xe1S@Jy\x04\xd8k\xdcS@\x1f\\\x02F\\\xe7S@\xc4\x81\xa9\xffV\xecS@Lh:1\x8d\xd4S@Ax*|r\xd4S@\x92<\xd4N&\xd5S@C\xb2\x804>\xd6S@\xc7\xbf/\xf6\xc0\xe2S@_\xbb\xfc\xf4g\xe1S@^\xb4\xc7\x04\xa2\xd8S@\xb9\x13r\xd1\x19\xe2S@uR\x85b:\xe1S@#\x05\x10H\x9b\xd9S@\xc2\xae/x\xc4\xe1S@k\xee\x7f\xa2:\xd9S@z\xad<,\xda\xf3S@\x95p&Dg\xddS@3p\xe0\n\x08\xe0S@e\xdeSgc\xf3S@\x00Gc\x8e\x9d\xddS@\x1bN+\xb3\x12HT@A\xe89\x9e9\xe6S@\xab~\xa4\xf2\xb8\xd9S@\xab\xc1I0\xa4\xeeS@\xcf]=D\xff\xd9S@\x8fz\xf4s\x7f\xefS@\xe5&[\xe7\xb5\xd8S@\x0ct\x91\x13\x80\xeeS@\xf4J\x02\xbb3\xe3S@\'}\xffI\x1f\xd5S@\x9b\xb1\x9f6\x87\xd3S@\x80\xe7|9z\xeeS@:\xf2\xc1\x16\xd1\xe2S@(\x9a\x08\xbe1\xe1S@\'\xbfl\x91r\xd3S@\xd5\x9e\x89\xc7\xe1\xeeS@\xbdi\x85-]\xe2S@\xe3T\x01\xc5\xeeGT@\xaagG\xe2\xe6\xd2S@\xc6\xace,\xfd\xd7S@\xaaIs\xb3\xd4\xdbS@`p*\xa1\x9d\xd2S@\x15\x10\x19W\x83\xeeS@P\xfc\xd6\xfd\xb6\xd1S@\xb8@\x86L\x8e\xeeS@\'\x1bK\xee\xac\xeeS@\x99\x10\xaaup\xeeS@z\x1bR7\x15\xd2S@R\x16\xad\x97\xfa\xd1S@\xd9\xcb&\x86\x96]T@c\x81\xde\xad\x8a\xe6S@\xa9\x92\xf6O\x99\xe1S@\xf5e\x1a\xc8\x18\xdaS@e\xbf\xa8\xe9c\xe8S@b\x10\xcd\xdeF\xe8S@J\x9bw\xba3\xdfS@\x93\xd6\x90N\xc9\xe8S@*\xd7\xa3\xdeW\xecS@Z\xbd\xf9.\xb8\xedS@\xd1\xbf\xcd\x08\xf8\xebS@k\x1d\xd6\xb3\xe9\xe2S@\xdd\x1e5\x0b\xabIT@6=8jYGT@\x13\xfe8bo\xecS@\xfej\xc4cD\xe1S@\xc3\xa9\xd4<\xf2\xe2S@^\xa4\xfa\xf6\x0e\xe8S@E(\xb2{#\xecS@xL=\x80\x93\xeaS@\x15\x138@U\xe2S@\x95,\x9frd\xdfS@\xa9\xa5\x0f\xc9\xac\xe3S@\x11\xae6\x96\xde\xdeS@\xcf\x00+a\x9b\xe7S@\x0f\xbc\xb0\xff\xbe\xdfS@Q\xeb\x84\x81k\xe0S@8\x9eE\xb9\xd2\xe7S@\xe9\xfe5\xf1\xaf\xe9S@\x9b\xbeC\xda\xc2\xe2S@\xb2AN,\xb2\xd5S@\xd4\xa3\x85\xfa\x89\xdaS@\x84~S\xea\xc9\xc7S@~\x903\xbeN\xdfS@\x14\xa3\x1bo\x82\xebS@\xc7\xe8\xd0\x17\xfe\xdbS@\xce\x8e\x90\xfa\xf7\xe8S@\x16\xd7\x86\x01\x98\xe8S@\xd58w\r\x07\xe6S@\xa5\xb6\x1e\xf5\x9f\xdcS@\xda\xac\x87\xb1\xa1\xf1S@\xe0%`\x02\xfd\xe7S@(\xe3\xff+\xa3\xebS@UL+`\x1f\xe6S@\xe8B\x02\x91\x03\xddS@k\xcf\x80\x94\x16\xe5S@|[>\x17Y\xdaS@\x94\xb7>\xc6\xee\xe5S@H\x11+\x0e\x89\xf0S@\xdbMl30\xdfS@\xce\x0f\x0c(k\xf0S@\x8c\x80\xdfhk\xeeS@\xd5\xe3\xdd\x1b\xf0UT@3\x11\x0b\n\xe2\xe5S@\x0eQx\xd7\xe3\xdeS@\xf2ft@P\xe5S@\xb2<\x91\xc7\x9c\xe3S@\xcd\xcc`\xbaC\xe4S@\xcb\xbe\xc2:\xf5\xe3S@\xbc\xa9\x8e\x811\xe4S@\xbf\xdc\x9d\xf4\xb5\xe7S@\x17\x8e\xc7\xe6a\xdfS@+#\x16\xa1H\xddS@\x91\x1d\xc8\x03*\xf0S@2\x0e\x05\xfc\x08\xe5S@\x8f\xf1N\xfa\xe4\xf0S@|\xb2\x1b\xba\xecET@zX\xd8\x01\x17\xe7S@\x17\xc0\xd8\x13y\xe3S@\x19\xed\xf61E\xe5S@\xdct\x1aa1\xe6S@c\xd1\xe9\xd2\x1fYT@hrW\x1b\x1d\xeeS@\xb9\x8b\x85\tv\xe5S@\x8d,\x97\x84\xa1JT@ \xc6\xb4n\xb7\xe1S@\xeczX;\xa5\xe7S@J\'\x88]i\xeaS@.h\xf4\x98N\xe8S@hh\xbe\x02\xa9\xe8S@9S\xe1A\x91\xeaS@=\xd4T\xad\xcd\xe7S@]}\xd14z\xedS@\xf6\xafaI\xe8\xeaS@8\xa3\x81Sa\xeaS@D;\\,Z\xe5S@\xd7\x86\xc5\xa3\x91\xebS@q\x98D\xb2\xbd\xebS@\xd9\xed\x91\x9dN\xe8S@\xdd}\xc6\xe2\xd3\xecS@\xbfMdM\xf9\xedS@\xf8\x1b\xa31\x81\xeeS@.\x86\x82\xafi\xe3S@\x93\ty\xc2[\xe3S@\xcd\xab\'qU\xeeS@z\xfdK]\xa4\xeeS@\x8d:\xbb\xfd\\\xe2S@\xdf-\xa9>\x96\xe2S@\xf6>\xa9\xe2\x86\xefS@zQ1\xe3\xac\xe3S@\x0e\x86Ng.\xe4S@Rb\xf1\x8e\xad\xe4S@\xafr\r\xb6]\xe3S@\x1f#\xe3v\x02\xe3S@/x\xd0\r\x15\xe8S@N3\x8d-n\xe0S@t\xdf\xcdn\xad\xeeS@\xce\xe1\x89\xf0|\xeeS@<;-zI\xdfS@v\xc9\x9734\xe8S@\xee\x1d\x03\xce\xc6\xdfS@\x12?A|\xe2\xdeS@\xde\xeeR/\x9e\xe3S@^)\'\xcf\xb2\xe3S@JD\xefc\xf3\xe2S@rZV\xc1\x9f\xe4S@]1\xb1\xf1\x97\xeeS@i\'\xa8?\x14\xe2S@\x10^\xf9\\_\xdcS@4V\xed\x08\x94\xe1S@\xde\'\x16\xadQ\xe3S@\xa61\x94G\xd5\xdbS@\x1b\x0c\xb2^\xdd\xe3S@7\xa3\xf3v_\xe1S@\xdch\x1e\xa2\x1b\xe2S@0\x87\x9cod\xe2S@\x0c_\x0b\x98\xf7\xdcS@\x95\xb6\x0e`\xb6\xe0S@Z\x9c\xa0\x87G\xe1S@\x83\x87\xd4n\x83\xf2S@\xc6PHO\xe4\xe1S@O\xfb5\xa9\xa2\xdfS@\xdd\xe4\xef\xff\xae\xdfS@XI\x13$7\xdfS@\xfea\x92\x8d\x11\xe2S@\x1a\xadB\xed_\xdfS@6\x0ce\xb5\xf9\xddS@mg%R"\xe1S@;\xa7\x16fY\xe0S@\x11\'\xdc\xc9\xc0\xddS@\x17\xf0&k\xa1\xddS@\x94M\xa10\xe3\xdeS@\xa8\x17\x02\tS\xdfS@^\xe4\xd4YC\xdfS@hQ\x15\xb1\xea\xdbS@d5\xc1\x0f)\xdbS@\x82\xe6\x9a\x1b9\xdbS@ \xea\x9b\x0bP\xeeS@\x90\xd6\xb0\x04\xd2\xd9S@wl\xd6\x98>\xd9S@\x98\xbb\xcb\xda!\xf4S@bnl,\xf8\xd6S@\xfa\x9a\xc8\x86 \xd6S@\x1eAI\xdf@\xd6S@\xb3\xdfK&q\xd4S@\x88y\xd3/\x89\xd4S@Cg\xa0\xcf%\xd4S@3#l\x13J\xd3S@\xcc0\xc8=\xda\xd2S@\xd5\xf1MO\x96\xd2S@t\x16V\x02S\xd0S@\x89v\x9f\xaaiKT@wF\xab\xcb-WT@\xfb[-:T\xe9S@5\xa5\xd4\xd3\xbb\xe0S@#\x9c\x84\xbeQXT@!a\xa4\xda\x11\xecS@c\xc4\xfb\xf0,\xe3S@S\t%$r\xd3S@\xe0\xcd\xec;\xa0\xe7S@W\xa7~;<\xecS@\xec\xc9\x03\x9c|\xe8S@\xda\x80\xd1#l\xe8S@)*\xceN\x8dVT@c\xa3\xbc\x8ct\xe6S@\xc0\xf8\xda\xc1d\xe0S@\xb2\xfa{\x11\xc4\xe7S@\xf8\xf3,\xc4\x8d\xf3S@\x82E\tOV\xd1S@\x91\xc5b\xec\xa6YT@\xe2h\xe8\xfe<\xf3S@\xac\xc7n\xe4\xa9\xe2S@H\xd5\x13-M\xdaS@+\xedr\xf7\xfc\xe2S@p\x94\xc7\x08\xd2TT@5\xfd\xf5\xcf\x8dET@Yh\xae\xeca\xd3S@:\xcbr\xd2T\xe7S@4\xea\r\xab\x1c\xd5S@\x84\xcf\x16\'\xfe\xdaS@w9>H8IT@\x00d\xd7\xe7|\xeeS@\x08u+v\xca\xe8S@jZ^J\xf6\xe2S@\xed\x99\xd9]\xfc\xd6S@\x1c\xbes\x0e\xa4\xdaS@m+\xdd\xbb\x9a\xdeS@\xc5\xcc\x86\xf8\xad\xd6S@\xbf\x16\xad\x0b\xf0\xe7S@\xb3\x82\x1d\x80\xce\xf2S@X\xf3\t\xbfh\xe3S@\xa2\xfe6\x99[\xd8S@\\\x1c\xc5j2\xd1S@p-AAR\xe6S@\xd7\xa3%D\x94\xeeS@\x07\x00\xbd\x1aB\xe3S@k\xe4\xb8K\xbf\xd8S@;Y\xb9\\\x9f\xd8S@\x1b\xf2\x15\x9f\xed\xdbS@\xc8\xa6\xa7\xdc\xdbFT@\x85\x18V\x85\xcc\xe2S@\xcd\xa4z=\x05WT@"\x14\xba]"\xe8S@m\xd3O\x02\r\xecS@2\xfd\x93G\x07ST@\xa7\x82\xa3\x065\xf1S@`O\x80\xdc\x17\xdfS@\x9cG\xd1\xc1\xf1\xd9S@\x08&3k\xac\xeeS@L8\x03|\xd6\xcfS@M!\xe7\xc8F\xe4S@\x9c\xecZ\x95\x12\xe1S@\xefk\xcbP\xfd\xd9S@\x1b\xc7/.\xf2\xdbS@\xf8\x0b+S\xd2\xf3S@\x06\x8enZ:\xe3S@!\t\x8a\x0bG\xeeS@\x14\xee\xac\x1b\x89BT@8eQL:\xeeS@%\x91\xbc\xf9L\xdfS@8\xc5\x808\xe0\xe9S@N\xc9+\x91\xc6\xebS@\x1e\xf0Y\xddg\xddS@\xd4mf9\xcc\\T@\x1a"\x9d\xe1!VT@\xac\xe7\xcb.\x13\xe6S@*\xee2\xe2AGT@\xdaw\xc37w\xebS@Gb\x0ca\xc0\xddS@f\xb3\xbc\xc3\xb9\xf2S@\x9as\x1dm\xaf\xe3S@\xf0\r\xcc\xe9\xc9\xe9S@{&K\xf0P\xe5S@5\xc1\x175\x17\xdaS@\xd1\x81^\x8e\xa4\xe4S@\xcb\xd0\xf8\xe8\xd0^T@\x85p\xab\xe9I]T@\x89\xf6$J\x7fiT@bG\x13\xca\xd0\xdfS@\xb5\x17]\x04\x19RT@|\xea4\xee!\xe3S@\xd3J}tjIT@\xceg\xbd11_T@\xb7\x89\xbe\x7f\xf4NT@b\xc6\xb7\xbf\xdbFT@\x1b\xf7\x82\xb3\x15\xd2S@\xb8\xcd\xf7\xbe\xcb\xeeS@\x1e\xd3\xddH\xaa\xd2S@\xbd\x99\xf6\x18q\xf3S@01\xf0\xd4\xe3\xd2S@\x9e\xa8\x87\xd8J\xeeS@\xa5\x01p\xf6\x8c\xf3S@\x94c\x08\x8ax\xd3S@\xa5\xcc\\\xc5B\xeeS@\xfd\xf6\x89\x10R\xd3S@\xe7\x8eP\x94.\xd4S@`\xa4~\xd6\x9a\xd5S@\xf2\xfa\x1e\xa8$\xd4S@-\xe4\xe6\xc6b\xd4S@\x83\xe4\xbb\x88\x06\xd7S@\x89T\xe0O\x9c\xd1S@\xbc\x81\xe6\xdc\xc8\xd8S@\xc5\xc0B\xd9\x91\xd9S@:T1\xac\x05GT@\xa1\xda|-@\xd9S@oI\xe6m\xa8\xf2S@\xdd\xbb\xd7\xed(\xf2S@$Y\xf4\xf6\xca\xd9S@\x81\x90\xb1\'\xd9\xd9S@\x85\x04\x8b\xc1\x12\xf2S@0\xfcf\x8aW\xe9S@\xc4r\xfe\xd11\xdbS@?u\x9c\'\n\xe9S@G[B[\x07\xecS@\xcc\xde7\xc4\x93\xeeS@\x16W\xe6\x17\xbf\xedS@B\x96<Rx\xe8S@\xfd4\\\xd3\x98\xeeS@\xedC\xf3^<\xd3S@\x17u\xcbb\xde\xe7S@f\xde\xf8\xd1\xcd\xddS@\xc2\x17\xf0\xb5\x0eHT@\xf9*\x0e\xdb\x90\xe7S@\'u}\xe1\xe1\xdbS@\xd8\xa8?\t>\xdfS@\x93km/\t\xdfS@\xfb\x94C\xc7=\xdfS@ E\xdf \xc4\xd5S@z\xbe+\xe5K\xdfS@\xe6\x9e#\x10\x82\xeeS@\xb0\x95o\t#\xe0S@6\xd2\xae\xdc\xd4\xecS@I\xcf\x9a-\xda\xecS@\x8a\xe8\x05\x16\xb3\xebS@\xd1\xe3\x03\x8a\x82\xe0S@\xf5r!]\xa3\xdeS@\x0e\xe9A\x04cQT@\x8d\xab\xfc\x88\x1b\xd5S@\x8aQM\xd0\xb4\xedS@\x9d\xfb\xedC\xb6\xdeS@\xad\xd4\xdbI\xb2\xd5S@\x8d.\x81\xc8\x11\xecS@\xfe\x00 \x08T\xdfS@e\xbb\xbf~^\xddS@\xad\xcb\xf9>\xf1\xd7S@\xca\x8a^\x08\xd3\xe7S@|\x96\x1c\xb1\xae\xe7S@\xda\xe7\x8e\x85\xb5\xe0S@\x7f\xe3,\xbdO\xe9S@\xd5N\x17\xcf\xe6\xdfS@\xe3\xb2\x86P7\xe8S@[\\d}\xa9\xe9S@\xe58\x92\xa31VT@\xe9\x7f\x1ceP\xdfS@\x9a\xb3\x9a\xcb\xfcVT@&gJ\xd8^\xe6S@\xe1\x84\xaaX\x8e\xdfS@\x1a\xb9f\xf4\x08\xe8S@\xe1\xa2\xad\xa0\xd8\xe1S@eO\xe0!\xf2UT@89\x15d\x00\xdaS@v\xb8\xea\x08%VT@\xf30\xfe\x19#\xe8S@\xb4=\xc9\xe1\xd0\xe4S@"J\x96M\x16\xe2S@*\xfa\xe6B:\xdfS@\xac\x05\'\xe0Q\xdaS@\xf2\xbe\x15\xad/VT@\x9dJ4\x87>\xe0S@Y$\xbe\xcfb\xe5S@\x1aV\x00\x1e\xa3\xdeS@\x01%\xc8\xe8\xcf\xe5S@\xda\xc5c\xb9\r\xe0S@\xbcN0\xc1\xb6\xdfS@\xc8\xfb\x0e\x9d\xaf\xe5S@\xa7\x0b\xc9\xbd\xfd\xdfS@\xf3\xa1\xf2\x92y\xe3S@\xa9\x03Yuu\xe6S@b\xd0\xd2\x05U\xe6S@n\xe9\xe8\xe9\xff\xddS@\xab\x18\xd5\x08_\xe3S@h\x81T\x97o\xe1S@\xf7n \x1e\xd0\xdbS@\x98\xd6\x10\x13\xd4\xe1S@=r\xb0\x99\xa2\xd8S@\xf8\xcdK\x19<\xe6S@\xa6L\xd5LY\xe6S@S\r\xa1#P\xdcS@\xb5\xe9\x0bWP\xe1S@2\xd4u\x82\xb5\xe0S@\xf7\xb3\xc4\xe64\xe4S@w\xe0\x08\xbf\xf9\xdcS@\x1b\\\xd5\xc1\xee\xdcS@\x88\x00\nE\x92\xe2S@\xfe\xc0Uq\x10\xddS@\x8e\xb2kNY\xddS@n\xca\xaesJ\xe5S@\xbbL$Z6\xe4S@.m\xa9\xcd\xbf\xe4S@\x8bN\xfc\xe4U\xe1S@G\xfb\xf5\xbe8\xe3S@\x0b\x80u\xc2hVT@ra\x9ao\x07\xdbS@cd\xebn\x02\xe3S@\x02(\x95\xfcpgT@.\xbe\x0e\xa2\xf4\xe2S@sKb{\r\xdbS@\x00\xaf\x03\\\xae\xdfS@=\xc2\x0ea\xcd\xe2S@B]\xd6\x06\xf0\xe2S@^M\'7\r\xe6S@\xd4&W\xdaN\xdfS@\x03p\xc9\xea@UT@\x7f\x964BsVT@V{\xa1\x87\xe9\xe2S@\x1a\xba\xabk\xf0\xe5S@0\xeb\xca\x87\xe0\xdbS@\xb4\xc9W\xbf\xac\xe2S@\xf6\xb0u\x8b\xb3\xe3S@\x7f\xfc>\xf3[\xe7S@o\xddWX\x80UT@\xb0#\xca\xda\xc9\xe4S@\x10\x15D\xd2\xf3\xe2S@\xe1\xf7\xd6Vn\xdcS@\x984g\x96\xf3\xe4S@!\xec\xa5COVT@\x14\x91T\\\x13\xe2S@\xfej\xaf\\\x91\xe1S@\x99\xd0\x05f\x9e\xe4S@/~b\x8d\x90\xdeS@\xf8U\x8b\xe1n\xe0S@;\xdf\x16\xbb_\xe3S@u\xbb\x04\xc2\x8a\xdbS@(F8\x95h\xddS@\x82\xf4"\x92\x96\xe3S@\xe7\x82\x96\xeei\xd3S@\x95ib\xf0\xf5\xe3S@\xdf\xcc\xe4\x01)\xe1S@\x94S&u\xd7\xe4S@\x96\x7f!{\xef\xddS@\x1c\xa1\xa6e4\xe1S@\x85\xd5\x9e\x91\x88\xeeS@\x8a\xc2\x9d|\x1c\xe6S@B\x96(\x8d7\xe1S@\xa4\xecJ"\x14\xdeS@\x13\xb6\xb4?\x92\xdbS@#\xd2\xd0\xf6\xaf\xd3S@\xfae\x00\xdd\t\xe8S@\xa5\xa8\xfb\x1e\x8dYT@\xca\x05\x96\x06\x8b\xecS@\xfai\x9b\xe6\xa4\xd9S@zN\xe8L\xc6\xeeS@FuYS\xf6\xd9S@qv\xf4\xeaH\xeeS@r\x7f(s\xf7\xeeS@;B\xd8\x9a6\xeeS@\xb8\x89n\xdb\x92\xeeS@\xcc\xd5\xb5\x07\xa8\xe9S@.[\\Qk\xecS@\xdb^\x96\xb3\x8e\xeaS@\x1eY\xc3\xe6p\xebS@\x96\xef\xba\x9f\xea\xe8S@\x1d\xe7\xf0$J\xe4S@^K\x91zi\xeaS@\x93@B\x8e\x01\xf0S@}L\x9f\xe8x\xe9S@Ou[X\xb5\xedS@{\x90\x84[G\xe8S@\xc4\x8a[\x14\x18\xe8S@\xb9?%\x0e\xd8\xe7S@\x07\x900\xa9\xb3\xeeS@a\xed\xc8\x9ew\xeeS@\xb02w_\xa2\xebS@7\xf5\x14\x8b\xc1\xebS@\x18\xd6\xf3H8\xebS@/\xb9Hv\x15\xecS@\xe4g\xad\x82\xee\xebS@l\xba7\xcb?\xecS@6\x84`0\x94\xe9S@J\xd6\xdac\r\xe6S@f\x08t\x0c\xdf\xe7S@\x06\xa4\x91\x83\\\xe9S@\xdd\xaa\x1f@\xff\xebS@\xd5\xc2\xa8B4\xe8S@ "\x853\xa4\xe8S@*<\xf7qO\xe6S@\x0e\xd9\x89x\r\xe8S@r>i\xae\xc9\xdfS@ \x1a\x9b&!\xe8S@\xad\xb0\xbfR\xc9\xe4S@\x1a\x0c\x08\xb3v\xe5S@+\xa0\x8eK\xa2\xe5S@\xf4\xf96\x89\xc5\xe5S@\xc0f\x1a\xa8`\xe8S@UDn\xe8I\xe3S@+\x1cf\xf0h\xe6S@\x93\x93\xd6\n\x07\xdeS@\xdd\xe4j\xdb\x89\xe2S@;\xc5\xa2\xeb>\xe4S@\x96%\x01/j\xe2S@\x11\x83\xc7\x8a\xb3\xe3S@\xac\xe1\xc4G\xa9\xe3S@St\xc2\x17P\xe5S@Z\xa4Md\xb5\xe4S@*\x9e\x0c\xf3\x99\xe4S@\x95(\xd29\xad\xdfS@\xe9\x7f\x8c\x83_\xe3S@\xe31\xa4\x00\xfa\xe2S@\xe5\xee\x12\xdc\xdd\xdeS@5\x97\xfd\xa1\x9a\xe3S@)\x08\xa7x\xf9\xe2S@\xd4\xc9\x90\xcd^\xe7S@s\t\xb1=\xdf\xdfS@0\xed\x9c\xba]\xe5S@\xbf\xdb\xe3\xaew\xdcS@\xebDb\x10\x95\xe1S@q\x1f`0`\xe7S@2IU%g\xe4S@\x0594\x03\x0e\xe6S@\xa6\x11\xfa\xa3\xc0\xddS@\x05\xe72b%\xe6S@o\xe5\xac\x9c\xf8\xe2S@\x1ela\xa5;\xe1S@\x10\xf2\\\x7fc\xd9S@\xe2\xbe\xe9\xe3l\xddS@\x8f0\xe0a%\xe2S@\xa8\xd6\xe7\xf6p\xe2S@t\x88\xea\xa1\xf3\xdcS@<8\x12\x8aJ\xe1S@\xcc\x14aX\xcb\xe1S@\xe9\x0fg\x17\xf9\xdfS@[5k4C\xe5S@\x89N\x04\xaf\xa9\xdeS@\xe0\x80]\x90:\xe0S@\xe3\x8cv\xf4M\xdaS@\x11\xff\x991<\xdfS@\xb6\xdd\x07\xa6`\xd8S@\xb8\x13\xe4\x1fT\xdfS@\x16\xb9\xe6\x92w\xdfS@Wn\x12\xb8.\xe1S@\xf5\xca\xa4\xc8\x83\xdfS@+\x0b\xec\x03E\xdfS@$\xf0\x05\xc3\x18\xe1S@\xf3\xda\xfe\xf8\xf8\xdfS@\xa4d\x9d7p\xdfS@\x92*E\xabx\xd7S@\x8c\x8aI$U\xd9S@\x8f\xf3\x7fx\xaf\xd5S@\x10@\xea\xa9\x08\xd8S@\rx\xa4\x83\xa9\xddS@\xed?\xdb"\xa8\xdeS@\xa7\xa6\x92\xa9\x7f\xe0S@+\xe7G\x8c&\xd5S@}?8\xf1I\xdfS@\xed\x9d\x07^\x03\xd6S@\xd4-\x13Z\xa8\xd3S@\x8fG\xc2u\xf3\xdbS@\xac\xee\xf6<\xc0\xd2S@\x15\xe6\xc8\x1e\x18\xdaS@[\xbfe\xb8I\xd9S@\xda\x1ec\xd5\xf3\xd8S@\xda\xe5,\xaa\xa0\xd7S@m\x18rG\x0e\xd6S@D\xbf\xb6\xc1\x16\xd5S@/\x84A\xd1\x1c\xd5S@^\xa6\xa657\xd4S@6\x14\x96\x87\xf7\xe5S@i\xf1]\xd4\xe3\xd2S@qF\xf6\xc5\x9e\xd2S@\xd0\xde\xdc@\x14VT@*\xe8\xa7H\xbc\xc6S@\x82\xf6e\xf6\xab\xe5S@\x02\x83\x07UujT@\x81BR\x80\x97iT@\x81U\x15\x84\xdfTT@O\x18=5\xf0RT@\xf5\xe8\xc3=\x05WT@\x93@\xc9\x9d\xefGT@u\xa3\xa8V?VT@\x04\x80G\xb0\xb9\xe9S@Q\xc3i\xc7\xd7\xefS@3!Br\xe5\xe3S@\x00\xcb\x05\x7f\xba\xe1S@\x90\xf8;\xac\xa8\xe2S@\xec\xdem\x00\x80QT@$\x8d\x1a0v\xdeS@t\xaf`\x91\x88\xeeS@\x8c\xe8\xc0\xf6\x91\xe4S@\xa1\xb3@\xfa\x13\xdaS@e(B\x8d\xf4\xd0S@\xab\x8cE\x956\xe1S@\x18]\xe4\x1c\x82MT@\x15\x03\xb0&(\xe3S@\x198\x02\x03\xfa\xebS@\x07\xf8\xabRRYT@\xad6w\x1aa\xc5S@\x10H\xbc\xf2=\xeeS@\xa7\xb1\x19\xd3\x7f\xeaS@^\xc6\xaa\xe5\xc3\xeeS@\x90\xd6\xeb[yfT@\xbdN\xef\n[\xe3S@\x9e\xce\xea\x9a\x89\xe4S@\x81\xd6\xd4\xefD\xe4S@\x8b!\xb7\xc2\x1f\xe3S@]\x9d\xf2[\xef\xe2S@\xe0A<\xe4\xf0\xe2S@\xa2^\xa1L\xe4\xdeS@!\x13\x840\xb4\xddS@\xc6-\x07q8RT@V\x8d\x9d\xdaO\xe5S@\xf5D\xc2\xdc\xfc\xe2S@\x19n\xa0\xd0leT@\xdao\xcceN\xe5S@N\xc9S\xadx\xdcS@\xfa\xc1ddx\xe1S@9F\xf7UQ\xe7S@\xd2\xa3\xe6\xa61ST@\x01\x0f\xb0\xb8\xa2\xe2S@\xccq>\x86\xff\xdbS@\x058"Q\x8c\xeaS@\x7f\x11\x8b\x87\xfaRT@\x8fH`\x8e\xbe^T@i\x98\xb5\xba\xc8\xddS@\xbc|82\x98\xddS@71C\'u\xe3S@\xd5\x02u\xa6o\xddS@\x99\x10>\x15\xcf\xe2S@\xd1\xde\x15\xb3\xf9\xe2S@\x1d\x19\x88\xd7)\xe2S@g\x12\xa6X\xf3\xdcS@B\x9b\xee\x05h\xdcS@?\x98N\xa1\x8e\xe1S@R\xcf\xe4\xe8\xae\xd8S@\x17DP\x89\xcd\xe1S@dO\xe8u\xf4\xdbS@\xaaKT\x10m\xe1S@\xb4\x7f\xb2\'\xf6\xdbS@#]\x17\xb9F\xddS@\x1d\x87\x80cP\xe3S@W_\xe6\x13\xea\xdfS@H\x11@1\xc1\xdfS@W\xac6%L\xdfS@e\x1e\x12\xfcc\xe6S@\xa93\xb0DN\xe3S@\x85\t\xc1\xf0Z\xdfS@\xd5\xd4\xc3P&\xdbS@\x17\x88\xa3\xd3\xef\xdfS@\xfeT\xa6\x1b\xc5UT@M^^\xbft\xdfS@\xdfVY\x06{\xd7S@\xbc\xd0\xbe\xdc(\xe0S@m\xbe]\x17T\xd9S@\x84\xe35\xc9\xbd\xe5S@\xdbS\xd2\xe7\x8a\xd7S@\xa4\x03\xba>\xac\xddS@\x92\xf4\x1f.\x99\xdeS@\x11\xbb \xca:\xe3S@ \xaa\xfe:M\xdfS@w\t\x8c\x1e\xe0\xe8S@T&\xf3\xa9|\xe9S@\xeb\x1dA4\xecVT@\xed\x16\x97\xfa\xff\xd5S@^[\x115\xb3FT@\xe6\x0886\xc1\xd5S@\xeb\xab \xcd\nkT@Y\xdb\xa2\xe1\xe9\xe4S@ \xed\x0c\xb4=\xe8S@X\x0c*\x81\xc2\xdfS@\xc9K\x9b\xad8\xe8S@\x05\x8e_q\x96\xe8S@\x04\xb9U\xb6\'\xe8S@i\x02\xfd4,\xe8S@\x9a\xfd\xda\x9dq\xe8S@\x9f]Q\xdc\x1d\xdaS@\x99\xc0%\x05\xe7\xd9S@i\xd7\xcb>]\xd9S@[ !c\x8fPT@\xbe\x06\xb8k\xa2\xd9S@\xf37\xf3+\xf0\xe7S@\xd8\xc6\xd1\xac\xcc\xe7S@\x07(u\n\x9c\xe9S@\xdf\xa7\x0b\x88\x99\xebS@v\x81\xaf\xe4\xc3\xe7S@\xcb\x8c\x99d\x13\xd7S@o\xcdn\x06\x14\xd6S@~\x804T\x1b\xd5S@\xa2\x15\x8dj)\xd5S@Nk\x05\x92\x07\xd4S@\xe2\xdf\xee\xc2|\xd5S@F\x9eu\x00x\xebS@\xc9h\xcd\xa3\xc3\xd2S@&\x99!\xcdt\xebS@B-\xc6\x9bD\xebS@<TD\xcf\x92\xd3S@\xe4\xee\xca]\xdd\xd9S@D\x0b\xbd^a\xd9S@N\x00\xef\xf4#\xd8S@\xb4\xeb\xbf\x14\x82\xd7S@\xf2\x8b\x0c\xe1\x1d\xe0S@\xd6\xb6\xcfv\x1d\xe0S@L\x1f\x0b\x8c\xf4\xd7S@\xd3k\xda&q\xd7S@L\x94\xac\xa1\x05\xd7S@\xdf\xb8G\x01\x0e\xd7S@>\xaa\xdb\x8c\xc6\xd9S@{}\xd8\xbf@\xdfS@`!\xd4\xbc\x1c\xd5S@\x99_\x8c\xb2?\xdfS@z\x9dTL1\xe0S@\xf6%\x16r\xeb\xd4S@9\xf7X48\xe0S@\xab\x9ed\xaf\xe4\xdfS@\xbe\x8e\x99\xb9CHT@Sy\x93\xce\xd1\xd3S@g\x0bNp\xfb\xd3S@\xf3\xcf\x1d\xd3=\xd4S@b)\xe8\xb7\x92\xe1S@\xc7[.\x00w\xd3S@c\xa4E\xf4i\xdcS@\x0c\xd0\x14\x9d_\xe1S@\xeaF\x0bI\xef\xdcS@\xd9\xb1(\x11\x1e\xe2S@i\xa9\xbd\xe5\xea\xe1S@g\x8e\'RK\xe1S@\xc4\x8116}\xd1S@\n\xb9w\xa0,\xe2S@\xa4\x1e0\xa7\x04\xe3S@\x8b\xbc\x14F\x80\xe3S@\xda?n\x8dp\xe5S@\xe5\xa9\xea\xdd;RT@\xa3\x89\xd5\x1d\xae\xe4S@!\xf2\x90\xc7\x86\xe3S@7w\xf9\xa6\xb3\xe2S@\xbe\xd6\x94\xb8\xe4\xdeS@&\x92\x8c\x7f-\xe3S@\xf5\xed\x0eiB\xe4S@\xff\x02\xc3.s\xe4S@\x14S\xe3\'\x92\xe2S@\xef\x95Y\xa0\xf4\xe5S@\x01U\x88\x15\xc7\xe5S@\x03P\xbfO\x88\xe5S@\xea\xf0A<1\xe8S@\x08L?M\x94\xe8S@M\x0c;\xb6%\xe8S@^\x00}}\xfbXT@\xc5TI\xce\xfe\xebS@\xa8\xea\xdfA\xab\xebS@\x06H\xc5\x86\x1b\xecS@E\xcf\xa9\x9bA\xebS@Q\xb1}\xa7\x93\xebS@\x93\xef\x1e\xdc.\xebS@\rM\x93p\x95\xe9S@>tZ\x80\xd3\xe7S@v_}Lm\xd4S@\xf0d\xbc\x99\xcd\xe3S@\x84x\xa8\x88\x8a\xeaS@fD\x18\x90A]T@\x10\xaa\x92\xbe\xbf\xeeS@~\x05V\xc5"\xeeS@\x85n\xf1\xf6\xd9\xd3S@=9nf\xe0\xe5S@\xae\xeeZ\xafJ\xd9S@\xb7\xafT\xa8l\xe9S@G\xcb\xeb\x89@\xe3S@\xbef,\x84w\xdfS@\x0c\xa5?\x98\xf2\xdfS@\xee\xb5\xd639ST@\x89\x9c\xc3\x90\'\xdbS@\xdd\x17^t\xd6\xe8S@a\xb0\x84\xb8{MT@\xfd^\x8f\x82\xbe\xdfS@\xdfV&\xa5.\xd8S@\xa5yO\xd8(\xe8S@\xce\xdfJ\xb2\xc9\xe2S@<\x863\x1a\x05JT@\x00e-^\x95\xddS@\x84\xd9\x83\\F\xe3S@g\xb0\xcc>\n\xefS@\xedaWmZ\xd1S@\x14\xd1-\xc2{\xe4S@\x06\xbd\xf4\x12$\xe3S@X4\xc3AH\xe4S@\xa6\x04&}\x91\xd3S@\xa2E\x84\xa4\x12\xd4S@="c\xed\xc2\xd3S@\xc8\x9d\x88\x0fD\xd4S@c\xa1\xd8\x08\xed\xd4S@\xd2"\xe2\xa3\x00\xd5S@\x14"<n\x94\xeaS@\xb0\xf6\x8em\xb1\xe2S@>\xfe\x0b\xa0\x9a\xe3S@\r\xe93I-\xd7S@?\x93M\x90\x90\xd7S@K\x14\xc4Mc\xe4S@\xa8\xaa5_6\xe5S@\xe5\xec\xed\xdbl\xd9S@\xf5~\xaf\x85=\xdaS@\xd6\xcbh`\x0f\xe3S@f>\x8d\xf3\xe3\xd9S@\x19W\x92\x01\x97\xe2S@R\x91\xaf\xa1\xde\xe8S@\x83.\xe0\xa2\x07\xe9S@\r\xa8\x10#\xdc\xe2S@\xb9\xdc\x87\x97@]T@\x0c\xaf\xf6\xaa\xed\xedS@m%-|g\xe4S@\xf2-{\xb8\xea\xd5S@8\xfc\xce\x179\xd5S@\xea\xb9\xed\xec\xf9OT@\xad}]\x1a1\xd8S@\xb7\xe0\x97%\x83\xd7S@\xdf\x96\x06?\xef\xd7S@$\x05\x7f\xa96\xebS@uS\xe8\x92\xb1\xe0S@\x14\xa3\xc7k*\xecS@\xdd*{\x90\x9a\xe3S@y\xed\x98?\xc4\xd9S@\xc3z\x92\xc6\xac\xebS@>\xba\x11\xfd\xfc\xebS@\xe6M\nW\x98\xe9S@\xecP\x92X\xe6\xe7S@f\xfada\xe3\xe5S@x}\xc0\x7f\xd3\xe2S@q\xb6\xac\x0f\x1d\xe8S@\xd2A\xb3\xcfQ\xe2S@\x9a\x16\x16\x84\xf9\xdbS@\x06\x17\xc0\xad\xd1\xdfS@<\x06\xaa;\\\xe8S@X\xdb+ qJT@\x9b\x80\xb5\xd7\xd9\xd9S@\xcb\x99\xbd\x8dw\xe6S@[\x9dl\x0c\xc0\xe1S@\n\xf5\xfd\xf8"\xe2S@\x13I\x8eAb\xe1S@\x0fY-\x11+\xe2S@L\xeb\xa7\xfc\x06\xe6S@q5\xe10\x11\xd6S@\xc03~\x13\x9d\xeeS@'
p22
tp23
btp24
a(g3
(g4
(I0
tp25
g6
tp26
Rp27
(I1
(I902
tp28
g13
I00
S'\xd3V\x9d*\x98\xd4&@\xd9\xa7\xec6k\x15\'@&\x93\x91\x8d\x8c\xdc&@\x1c\x8e\xeb\r\xbb\xe2&@\xbc\xec\x01\xdc\x16\x04(@\x99\xf3\xf7p\x8dF\'@%c\x91\xf9R\xe1&@OM \xca\xecO&@!\xa3K{?\x00(@\x03\xfc\xa5\x14\xf5/&@Q\xab\xfe\xc2\x95O&@$\xb7.\xees\xc8)@\x1d\x9a\x92\x1f\xa6\xd0&@\xb3p\xb7\xb3\xfbi&@V\x80\xc7"\xee\xd3&@\xda\xf9V\'\x16\xc7(@\xbc\xae9#7X\'@\x0b\xbb\xb4O\x84J\'@a\xc0\xe5\xa0"&(@\xbb$\x8d@-\x1e&@\xdc\x03\x01\x98\x9a\xa9&@\x00\xb7\x1a\xfa\xa4\x8f)@)\xd9\xf2|\x16\x9c\'@\x0fji\xccJg(@\xdf\xd3#\x94v\x08\x1b@I\xda\xe6[E\xc7&@I\xda\xe6[E\xc7&@\x90F\xd1l\x8c\xfb\x1a@<HB\xf2\xca\x04&@\xc5\x1e>\xd6g\x98\'@\xa5F\xf5\xe1\x0f\xf0%@H8y\x8a\xaa\xfc%@\x9d\x1db9\x96\xbb%@\x17\xa18Z\x8eM\x1d@\x8d\x08\xc4\x89H\x93\'@\xb2x~\xd3\xea\x8b\'@\xd7\x0c\x13\x84\xdf\xb7\'@\x13-\xbe#\x03\x99)@\x1f\xf83\xd4\xc5I\'@6\xa1\x08k\x91?\x1f@\xa0\x9e\x14\x18\xd1\x00\'@\xf6\xef>\xd0\xda\xdc&@\xa0\x9e\x14\x18\xd1\x00\'@\xfc\xc1\x87m>\xab&@\xa54\xc3\xbb\x15\x8a\'@\x9a`$\x9d\x1e\xb7(@\x80\xa4\xf1\xfb\xf8\x00&@\xf0\xbb\xdccz\xfe(@&\x9e<\xa5Wa&@\xfc\x8a\xea\x97\xdai&@[\x1e\xbe\xe8iY&@\'\xe3\x88\xe7\xe7\x1b&@J\xdb\xb4\xf81\xd5&@fl\xd5\xa0@\x17\'@\xed\x19A\xae\x1e\t&@\x03\x81\x9en\x08\xbd&@\x9d\xae\x93\'>\x10\'@\x19\x93J\x16`\xf7%@\xadA6\x7f\x04\xe6&@\xc9\x99\x97\x94\xcb$&@\xea4\xa6\xe6\xfb_\'@\xba\xfc\xae\xca\xb3\xe8\'@\n7N\x04[\xc4&@J6/\xf0\xd9\x96(@\x8a\tJX\xc2%\'@\\\x12\x92\xa0\xfc#\x1d@\xeeu\xf6\x12\xf4\n(@,\x90\xad\x05\xa0\x1c&@\x86\xaf\xb1\xc6\xa8\x04)@E\xca\x08\xdc\xa9\xae(@\xe6\xc7\x8f\r\xd1\xba&@\xd9\x1b7\xc9Q\x12&@\xae\xcc\xb6y+\x13)@!\xb7\x05\x0f%\xab&@Q\xe9\xe6\n\xd0m&@\xdc\xf5yP\x0c\xcd&@v\xd6:Vb\xd4&@A\x07.\x91\xd5\xdb&@#b\xec\x01\xac\x15&@\x01\xd1\x8a\xceOT&@v\x83\x86\xf5\t\xd1)@\x95\xfd\r\xdel\xa5&@\xe7F\xbe\xadl\x00\x1d@\x87JN\x85NM&@\n\xaa\xb4\xe3(\xcc(@\x86-\xa8\x08C\xae(@\x14v}\xa2\xc2P&@tIh3\xdfA\'@0\x06J\x16\xf9\x7f(@\xe5\xe2\x882\xb9\xa7&@\xd9\xceA=&\x17)@\n\xb4-\x13\'\xaa&@-\xe5\x0f\x9dtJ&@-\xe5\x0f\x9dtJ&@\xc7\x01%\x85\xcc7"@\x14\x87\xa6\xa9"4&@r\r2s\xa2m\'@\x908D\xc9\x04\xa0(@\xcc\xb1\x1a\x01\xa0\x15(@\xd5A\xc1\xcaF\x12(@\x19\xd5\xda\xc3\x87\xcb&@\x82_\xee?v\xef\'@\xc1\x02\xb9r\x9f\x08\'@\x02\x0c\xbe\xd6\xe2\x91\'@\xd6\x90$\x8b\xa2\r\'@\xc6;v\xb1\x11Q\'@f\xe5\x90\x17e\x83\x1f@\x07\x86\xd4\x96T\xf7\x1c@f\x9bHg8\xdb(@\xf6\xef>\xd0\xda\xdc&@h\x93\xd2\xb2\x02^\'@\xc2\x7fSI\xfe\xe3\'@\xa3\x84\xd5cJ\xe2&@?\xdad\\\x0e?\'@\x0cI\xefKW\x92\'@\x18\xea\x08\x9a\xebA&@w\xdc\xf0\xbbbO\'@\xc4m\n\xab\x83x(@\xb2\xe6[\xce\xec\xe4\'@\x92)\xc5\x00.K(@}\xed\x12tX\x00&@ \x10\xd5\xe9\x8f\xcf\'@O\x0f\x8e\x0fI\xb2(@\xc9\xb7\xfb+4e%@\xc3l\xd9{\xd8\x8d(@\xf2=\xfb\xb0Y\x95)@V\xe8\x14\xb1\xc1\xe8&@\xc2\xa0E\xf1\x08|(@\x8a\xa3H\xbd\x1b\xf6(@q~g^\x15\xee\'@\xda\x156\x89\xbb\xe5(@\x17S2\xc0\xf7}\'@\x18Iv\xc1\xb2\xf1&@\x0bH\x8c\x91<\xdd&@\x01B\xa2\x9e\x13l\'@\xacQZ\xb2G\x9f\'@1\x9f3\xebF\x9c%@\xeeu\xf6\x12\xf4\n(@\xdc\xf5yP\x0c\xcd&@\xb2H\xd0T\xfaE(@&\x92\t\xbd9\x10(@\xb3[\x85\xe2c\x04(@h\x86 \xa3\\\x99\'@\xd2\xe6\xd6,>$&@\x93\xaf\xd5{\xe4\x9c\'@,\x98\xbe!l\xaf\'@{T\x0e\xd9w\xb1\x1a@\xcc\xf5\xe1\xd0\x0f\xe6\'@\x93\x94M\x8b\x8c+&@\x94\xbfob\x8a\x06(@k\x0b\xcfZ9h(@\x96S\x1d\xe3\x96\xc0\'@wr\x99\x8c\xa3\xd3\'@\xde\xc3\xa7\xa9?\xce\'@!\xbb\xe0\x17\xb7T\'@\x12\x96\xc6(\xb3\xcf&@\xd7`\xfc\xab\x9a\xc8)@\x82\xf6^S\x16<\'@\x86\x14xpY\xa8\'@\xa05\xd8e\xcb3\'@m\xac\xc5\xb5\xa5m\x1d@\xfd\xb9\x87\xf9\xd5\xf7%@5#\xeb\r.N(@\xc5tBl\x1c\xa0\'@\xb3sG4Op\'@\xc3\xcc1\x8c\x9c\xb8\x1e@\x0bp.Q\x12\x87)@\xaf\xbe\x05\xb0L\xa7\'@4K\x84\x9f)\xff\x19@1\xd1Z\x8a"^&@~\xcdu\x8f\x18\xf6%@\x91\xdc\xe14\x1f\x1a\'@"\x87\x9a\xb6\xce\x9b\'@g.1A\x15{\'@\xd7(\x02\xc5\xe9A\'@8\xbd\xb5\x01\xfe\xeb\'@H\xaf\xbc!\xeb\x8b&@\xd5\x19\xf7\x00K\xeb&@"R\x88\xe5c\xed&@\xca\x18\'\xaeI\x06(@o\\]\xa4\'B\'@\x17\xc9\xd5\x92+=\'@Q^\x964\xd2\x12(@\xd4\x1a\xeej\x90\xfb&@\'ak;\x9d\xb7&@V\xe5D[\x94\x9c&@L\xb1\x1b\xfdMN(@a\xfa+Jp?(@q\xcd3\x7fH\xd4&@\xfd\x85&!"\xd1&@~\xadY\x9b\xf2+(@\x1fS#4*\x1c(@\xd7Ph\x05\xf8\xbb&@\xf5\xa3\xf2\xac\xd1\xd2\'@\x17\xb6\xe9\xb0\xef\x92\'@\xa9n\x8c\x9f\x12j\'@y\xe6u\xd5v\xaa\'@\x15\xecr\x98\xef\xac\'@\xc0\xf61:L\xc7(@O\x8el\x86\xdfE(@}1G\xdb\xf0?\'@d@\xca\x00\x9fI\'@b\xc5s\xbc\x0f}(@\x95\xc8\xe3\x0cE\xdd(@Q\xa5\x95W\xf4K(@\xff\x85\x9den{(@:$\x1e#\xd5Q\'@;_\xcf\x99MJ\'@\x87\xbe\xea1\xd4T\'@\x9f\xff\xe9[E\xea&@\xc7\x14M\x95\x8a\x90\'@\xc0\xa7\x17\xd6\xef`\'@z\x9b\x96\xad>\xb7(@\xfdW&B5m\'@4\x95:\xdd5\xf7&@\xa3Q\x0b3{\xb0(@s\xbdbO\xc4K*@6\xce4U\x19\x17\'@\x8a\xcd\xb4\xa8W\xc1&@@\xed_\xb9\x18\xa7&@\xa5\x7f\xcd"\x08\xf0\'@\xb7\x02Q\xca<\x01\'@\xe0]Y\x8f\x0c\xdb&@m\x83\xb8\x03\x9cL\'@c\x82\'W\xd0a&@\xd0\x18\x92^\xd2\xdc&@+\xab\xa8\x7fY\xd5&@\xcf\xe6\xa6*\xea\xe0&@\x8a\x9d};40&@\x9a\xb8%\x8a\xe8\xcf&@\xb7\x80\xea^\x11\x19\'@uR%!\x19O&@"\xc5\xfa4\x84\r&@\xa2\x1e\xdez\xd8\xa8&@\xa88\xdf\x86\xbe\x9f&@\x9a\xb6\xc5\x81\xb0+&@\x81\xdfO\xb1\xaa\x10&@N\xc0\xd4\xae\xa6\x04&@\x8e\xf7p\xe5\xa7\xbc&@T\xdb6\x91\x85\xfb%@(q\x0c\xf7\x19\xe6%@\x88\xe0\x03\x98r\xd6)@\xa9\xce\x1d\x1a\xe8\'&@\xc9\x99\x97\x94\xcb$&@[`\xc6\x8d[\x8f(@\x9f\x06Ld\x029&@=\xfa4\xe8\xa8M&@=\x9c\xdd9\xf5\x1a&@\xb17\xeb6\xb7i&@]\xe6\xf7l\x8ba&@W\'\r\x16Z=&@\xc3\xba\x8a\x9f\xcaK&@\xa2\xbd\x11\x06\x85M&@8+\x0c\xf9\xcbN&@\x9e\xa5\xb8\xf2\xffZ&@~\xa8d\xa2SS @\xf1\xf0\x9b\x06\xd1Z\x1a@6\xd0\xf4\x05io\'@\xf9\x8e\x18\x0b\xaf3&@\xe3\xb27\x8b\xfb\xa8\x1e@B\xd9T\x02\xcf\xda&@r\x8f\xfe\x0f6\x92\'@\xde\x16\xa7\x81\x0b9&@\xce\x0es\xeb\x11\xdf\'@p\x84\x1a\xa4?\x0e\'@\xcb\xd19\x8c\x08\xd9(@\xcb\xd19\x8c\x08\xd9(@H\xb7\xb5\xc3\xcb\'\x1a@\xea\x0bYU\xf6\x96\'@\xb8\xd8\xefM)*&@\xd2\xac!+FR\'@C\xd5\xa9c\xc4d\'@\xe5\xdd\xb2q`t&@S\x94l\xbb\x8dq#@I\x14\xf3\xb5\x8a\x87(@Z\xb1\r\x1f\xb9u%@T)\x1c\x10\xef\x0f(@\x1er\xd9\xe5\xa7^%@\xd2\xce}\xecKY\x1f@\xba\xec/\x89\xc6\xfb @=<%c\x8bU&@\x90\xf2\xdf\\\xd4\xe7%@\xfe|\x93"\xddl&@\x1fRlm\x1c\x99)@FY\xb2T\x8a\xb8\x1f@\x07\x81\x9a\xff\xd3\xd4&@?\x1d\xb2|\xf8\xed\'@\x1d\xcd\xfa\xd7\xea^\'@F\xeeO\xe4\xba#&@\xed\x1c67\x18\xb8*@\xa0\xa9\xdd\x8f\xc6O&@N\x9a\x1a\x05V\xfc\'@HK9\xf6E\x97\'@\xd6\xfd\x02~\x06F\'@\xf2\x81\x01\x1c\xe7\xc2&@\xe8\x1cH\xab.\xf2%@EqcJ\xbfp&@z\x86\x97\t\x84d\'@(\xd4\x83\x1a"\xa6&@m\x82U\xc6\x83.(@&\xbf\xea\xedw\x01&@+`\x91\x82v\t&@\xb6)j\x15\xae\xf0\'@\xdfg\xb1#IN\x1d@y\x1a[0\x16\xdd&@\xd4bWLiF\x1a@\\_z\xf5\xc1\xa0\'@\x1e\x91\n\xdb{\xb0&@\xdb(\xa6rt= @)\x18\xb8\x13\xcb\x95\'@\xb3\xac\x86\xc3\xf2\xf4%@\x08\x15YH\xa1-&@\tH\x99\r\x14H\'@\xb9\x85F\xa9\xcb\x84&@\xcc\x80\xd2l\xb1\x8c\'@\xa5\xc0\xa9z\x86J&@H\x8c\xabI7\xaf(@\x01;\x134s\xef\'@\xc9\xea \xaf\x08\xe1\'@\xf4\xf9)\xb0X\xae&@{\xb2I\xc8\x90\xc8)@%\xf1y\x9e\xd9z\x17@P\xab\xca#\xa8\xb1)@\x94W\xa2\xbb8\xbd&@\x99\x8d\xf9\xe2\x07\x0f\'@Uyb\xf9\x1eX\'@\xba\xfc\xae\xca\xb3\xe8\'@Z\xd6p\xfd\xb00\x11@\x9aD\xac\xf1\x07\xe4\x1a@hN\xac\xaaiF(@gz$QC\xf5\x1c@R?\xeb\xa4\xf7\xf4(@\xa2\x1e\xdez\xd8\xa8&@\xad\x06\x10\x8cg5\'@\xb1obt)\xe1\'@\x13>\xa9w\xe6%)@f\xc0R\'yb\'@\xb1\xd6\xfb,p\xa0(@QQgM_Z\'@y\xf6\xe6\x96[* @^u\xa2\xd2q\xab\x1e@(\x05\xf3\xf6\xe3\x9b\x11@\x1c9\x83f\xd4\x89)@i\x92\xef\xc4\xc3Z @\xfc?T\x07i\x9a\'@\xddk\xb4 \x9c\xdc"@?\xa1\xff\xe5\xd8\x0e\x1a@\xbe\x85\xa8+\x14b @\x88\xdf\xb3\x1c\xf5\xdf\x1c@\x8bKZ\x07\x1bQ&@`g\r\x84f\xd1)@\xb4\x8c\xc5k}P&@J\xeeJa(\x95(@\xbcj\xa7<\x80N&@\x17EQ\x91F\xcb)@\xc6U\x07\xbeq~(@$\xb6P\x00a8&@\xb9\xb4-\xe5\x9e\xb2)@\xba\xebE\xb2\xf9J&@q+\x97\xf7\x17>&@\xf3\xa4\x91\xa7\xf1\x04&@\xbe\t>\xbe"]&@}\xde\xb8y\x10i&@\xf3\xe4\xb6T\xfb9&@*\xac\xd3\x0e\x06\x05\'@&\xbf\xea\xedw\x01&@\x04u\xed\xe3\xdb\xf5%@\xad\x08\xaa\xe0\xe9\xf4\x1c@\xf8I\x8awJ$&@SGD\xe4/?\'@\xc4\x078\xbdeF\'@h\xa5q\xf6\xae\x1e&@|\x18\x02\xf8\x91\'&@\x82\xfd\xbd)\xe19\'@\xdeK\xe3\xda\xaaT)@6\ro\x05\xc4\xfb%@\xcdE\x8f\xd8\xc27)@)p\x8a\xec*\xe2&@\xc7\x14M\x95\x8a\x90\'@\xb0\xea\xc2\xe8\xc6\x95\'@\xfd\xb32\x00\xa0\xd9(@\xe7\x87\x8f\xadFC\'@E;oUR\x8d(@\xbf)\x19c^\xb6(@\xb1\xb8\xc7r$$&@\x18\\\xc0\x15l\xbd\x1c@\x7f\r,9\x98\x8b(@\xf0\xf0\'\x07{\xbd&@\xbe\x89\x95\xc2\x12\xf2%@\xa3Y\x15\x97\x82\x0c&@q\x0b@\xae{\x05&@\x19\x0b(a\xceL(@\xda\x90\x8d\xe0\xe6\x13&@\xb0\xb96\x11\xbb\x9b&@f\x1d\x9b\xee\xd9\xe7%@\x8c&^\x85\xa6\x01\'@\x8c&^\x85\xa6\x01\'@{\xf6\xeb\xfc\x0e=\'@z\xfe\xe1\x84L\xde%@\xd7hg\xd7\xaeQ&@\xb0x\x9e:G\xcb\x1c@\xc9\x95*\x1f\x1b\xa5(@\xeb\x99h\xb9\xd9\xb4&@@m\xd4\xa2\xa1Y&@\xb3gfDu\x90(@\xd0n[@\xcf\x0f\'@\x81\\\xa9D\xa0I&@\xbd\xecN\x82b\xcf&@\x87/;U\x9f.(@\xdfT^y\xfa\xec\'@C\xea\r;,\xe3\'@\xdcl\x90\xd2\x852&@\x1fv\x98\xf8\xaco\'@\x8f,\xfd)\xf1k&@\n\xc8$u\x00\x9f\'@\xc9?\xb1\'\x16F\'@-@\xd8\xcbA\xed\x1a@]\x05bL\xb5\xaa&@\xfaO\x05\r\x81K\x1a@\xdc\x98\'\xaf\x95\x04(@\xf9Q$Q\xb8\xab&@X\xc5k\'!\x96\'@\xbbl\x9aDb!&@\x90\xa4E\xfd\xb5\x0b\x1b@\xa7\xdf\xf7~\xbd\x12(@\x9aD\xac\xf1\x07\xe4\x1a@\xc2\x19\x9f_G}\'@U4"\xbb\xc4A(@\xbd\x01r\xfd_1&@\x14\xe4d!~\xe1&@T)\x1c\x10\xef\x0f(@\\\xc2F\xdc\xae\xce\x1a@\xd7\x8e\x90\x9fA\xaf&@\x10\x175\xa6\x14\x07(@\xf1\t/E*\x16\'@\x8fz\x8c\x9e\x89\xe2\'@\xbfs\xd3\x874\xc1&@bX\x04\xdd\x96\xd8&@8\xba>\x92J\xdb\'@,\xd8L\xe8\x1d\xe0&@f\x1c\x9a\x02?O(@E\x19\xd7\x03\x12\x97\'@\xb8\xf8\x94\xeaT\x8d\'@\xe4G\xf8\xf0X\x83)@\x85\xa9V\xb6\xfc>(@\xda`\x8e\x90\xe2\xac&@\xc1\x89owv\x06(@\x8d<~-\xee\xa8&@0\xa7\xe61\xbd\xd7(@\xea(l\xf8\xb6l\'@\xd7\rP\xd81e\'@_\xff\xe6\x98;\x08(@\xc0\x8b \xa0a\xda&@\xa1\xcc\x9c\x87\xbb\x00\'@\xf0H\x87U\xb2\xcb\'@E\xac\xe6\n\xc9\xf4\'@\xa0\xfe\x0bX*\x00(@:\x86\xeb\xc8W\x1e(@\xc2F]2\xd7\xf7\'@H\xfc\xe5\xc4\x94\xea\'@\xc8\xe7\x97\xde\xebd\'@\xc6\xa2\x1e(#\x8f\'@UE:X\x97j\'@\xe6\x0c\t\xf1\xed\x17\'@\xe3\xf3\x80:)\xab&@>\xe3\x10DTH\x1a@\x85\xbf\x9c/\xd4\x9a)@\xe8\xd3\x83g\xf5\xae\'@\xf8<\xdd\x18\x1f\xb9\x1a@K\xdd\xe7t:\xc6&@\x1e\x05J\x11b\x94)@\xed\x87$\x7f\x9b{(@s\x87J"\xbf\xdb&@\xe8\xd3\x83g\xf5\xae\'@0\x97\xe0n+\xf1&@\xc6\xb9\xa1\x8f\xc2|(@R\xf6\xadKZ\xd4\x1a@\x0e\xe4\x83\x8b\xeb/\x1a@\xf0\x05\x92\x9e\xb6\x91\'@s\xca\x1b\x87\xce.&@\xaa\x08)\x81\xa9\xb1(@\xdbt\xfe9\xef\x85\'@\x93\x93\xd3\x81\xa8J\'@\x87e\x1d\xd9\xae\xe9%@\xc2&\x17.\x06\xbc\x1a@\xf1%+\x99\x06\xeb&@\xbc\x90r\x86\xdfW\'@^1\xddA#\xb9(@\x10\xd0;D\x98\xa8&@\x92jp}\xae#\x1a@\xc0\xa7\x17\xd6\xef`\'@S\xcdn?\xb8p\'@5\xd7\xba\xb3o\x9f&@i\xe43\xa3\xc8\n(@-\x12^\xb8\xc7G(@G{\xc7\xaa\x15\x9a\'@*\xcf\x81\xd5\x01\xa5)@H\xfc\xe5\xc4\x94\xea\'@\x8c\xc2bk<\xd6\'@\x0cC^\xde\xadV&@\x9f\xab\x0e:\x98\xd6\'@\xe2\r.\xe5\xdb\xee&@F\xcf\xf3\xc17\xc5\'@\xf49xfd\xa5)@\xe7\xe0\x9eSfm&@\xeaSk+\xf8\x14)@\xec\xc8\x84\x03CH(@\x93k\xca\xfe\x10\xf0%@\x0e\x0c\xe0\x95\xb9X&@\x8ep\xa7~\xcf\x06(@|\x19\x9b\'h\xa9(@B\xcc-J;\xc9(@R\xa6\x97T\xee\xc8\r@>\xe8t\xe3\x03\xfb(@q\x97{\x0b\x9d\x06&@t\xb7\xe1!<\xd0)@%\xf53\x0e\xbd\xf0%@_\xec\xdf\tI\xd6)@\xa8\\\xf8\xc4 \x91)@`\xf4a\xb6L\xb0)@\xbe\x9d\x1e\x0f\x1a\x02)@\xeb\t\xac\x90\x00\xd6(@o\xff\xd2R\xd4\xfb(@r\x0f\xd8\xbc2@)@\xa8\x93jj\x1b\n)@\x89,T}4\xe5(@\x17\xbf\x1b\x8bNz*@6\x87\xc17\x9c\xe5(@D\xfa\x0e\xad\x019\'@M_\x1eQ4\xc0(@\xe0\xe1}eH\x96\'@\xc0\xd2\xe5\xf1|\xda(@K\xb1o,\xbc\xc7(@\xc4\x8d\xd0\xf9\xff\xb4(@\xbesW\xef\xae\xc7&@\x12\xdf\xce\xe4Q\xa7&@\x93\xd3!$YW\'@\xb1\x1eR\x08^<\'@\xfaF\n|\xbdB\'@.\xca\xfe\xb1\x15\x11\'@\xd2}0~f\x06\'@\xe4\x99\xdbu\x1f\xf0&@\x9cC\x82ADv\'@\xae\xbd\xbf\xabpH(@]X\xfbY>\xcb\'@;1\xd3t\xb0i\'@W \xd3xD\xc0&@E\xc9\xfbu]\x9e\'@\x9a1\x8d*Q~\'@\x9f\xa2M\xdd \x05(@VS\x89\x8c\xa0\x95\'@G\xa7\x98\xbc\xdd\x88)@f\xf9\xddB\xb9|\'@\xc1\xc2\xc2\xb8}A(@\xc2\xed9\xb4\xd9\x07(@\xe9\xf2H9.\xea\'@k.\xa6\'\x16\xe3\'@\x06d\xdb\x1bP@\'@\x7f\x17\xb2.\xb7K(@K9\x9d\xae\xa6\x8f\'@\xdf\x19k\xca\xca\x84)@9\x0e\xec\xcb\xb2l(@\x89\x1d\xd9hd\xc1\'@\xf0\xf54\xe93*(@Q$\xd4$j\xe0\'@T\x1c\xe5\xfb\xaf\xd3\'@\xe0\xd7T[\xccd\'@\xea\xf2}\xcfwg\'@\xd7LY\x9b\xdf^\'@R\x9c\xee\xb3\x19|(@k\xb5\x86u4\x9b\'@\xca\x7f\x19\x80\x07\x90\'@9\xba\xa9\xf3\xa6\x86(@\x83\xeb\xd4\xb3\xbaL\'@\x86`\x15\xadsU\'@v\xe6\x8b\x86\xde8&@\x03\xd1\xc0\xb7W\xfe\'@IV\x905r\xa2&@8\x15\x02H\x04\xc9(@\xd1\xa1\\\xcc\xfbp\'@`\xb6\x98\x82\x81\x06&@j\x05\x9c\xc4\xb3\xb0&@\x9d\xe16\x19\x9d/&@\x9bk\x92$\xc9*(@\xb5F\xad\xc8\xa0\x18&@\xff#L\x16\x03\xc3&@\x93\xdd\xd6\x93\x19\x10\'@\xbf\xf9\xd7\xce?\xe7(@^\xf4h\xbc\x94\xea\'@\x8e\xc9\x8d\x8f\xcf\xbf&@b@@\\\x02\xa6&@\x88\x88\xc5\x9a\xb3\xf5\'@\xb7\xc6Du{\xdc&@\xa8\xe0\xcc\x80 \xaa&@\xc8\xb1\x86\xb6\x01\xe1&@/\xff`\xcdls\'@\xea\xf8\x9d\xb5\xc3\x14\'@\xaas\xab\xdb\xf2\xb2&@\xf7W\xab%\xa8\x10(@\xc9\xfb\xdeBM\xe0&@\xe7t\xefL\xf0x(@\xd6\xed!\x7f\xc7\xcd&@m\xfe\x14\xc2t\xb9&@\x98>M\xb6\xedN&@\x8eI\xd67\x83\xad&@\xf5\xb4m\xb7\x1b\xab&@x\xcf\xac\xa8./&@`b\xae\xcd\xbdk&@2\xf54d\xe0V&@\xb8\x93Y\xd13:(@dNy\xde\x94\xc6\'@3\x8d\xb1\xf4\xd2\x90(@&\xd7\xc5\xd9\xf1\x02(@id\x9ar\xef\xa0&@*N\x98*^S&@n\xb3UE\x18\xdf%@\x9a\\I\xbf\xf3\x89(@\xbcX@\x1f2\x15&@\xc9\xb7\x02D\xf4C(@m\xc3/\xf4_\xaa(@\x06\x99\xe5Y\x12L&@S\xd8\xca\xe5 h(@\x06\x81i \\2&@\xf8\xf6fX\xf7$&@\x01~\xe7\xc9\xc2\x12&@\xe2jH\xfe\x177&@\xfd\xa5\xd3\x1aWQ&@5\x1d!\xf9Vn&@C\x9b\xe7u\x1e\\&@\x01\xb2\xb4\xc6\xc8=&@\x83`\x1d}~\xba\'@+\xe5.\xdf\x14O&@\xf3fR\xd4wQ&@\xfc\xd2\x06\xd6\xa7\xb8\x1a@Y\xfeY\x85i\xf9(@_\xc5\x0cP\xa8K(@k\x82\xfe&\xf0\x18\x11@HJ\xab\xdf\xa5^\x11@\x02\\\x87\xaf\x11]\x1f@n\xa2\x1f\xe1\x864 @\xf6\x8d\xeb-\x8fC\x1a@O\xe5\xa4\xeb\xc2\xfd\x1c@\xac\xbe\x1c\x9e\rR\x1a@,d\x98gd\xe2\'@LL\xb9\x00 \xf2)@\xcd\xads*\xfe\x80\'@@/\xb3\x16w\x9a%@",\x02.\xd1\xcb)@\xaf\x92Im\xd9\x11 @\xcb?\x1frj\xfb)@t\xb6vg$\x15)@\xf9B\xaa_\xf57(@\x84\xbcz0C\xa1(@\x8ab\x00\xb5\xd6{&@\xc5Qw\x16\xdd\xf0%@\xed\xc1|v\xa2O @3 \\\x94\x9a\xd5)@\x13\x99\xc6\xcc\x06\xff(@z\xf7\xc0e|\x0c#@\xbb\xe9Ns\xa6\xf5\r\xc0\x9f\x809H\x9c\xeb(@\xfcDn\xba~^)@#\xe4\xf1\x10\xa0\xcf)@y\xaaS\xd6AK\x1b@\xe6\'\xe0\xf1\x08\xb1\'@\r\xee\x82(1d\'@\xc1\xaf\xd0n\x16a\'@\xfc\x14\xac<\x13\x9b\'@\xfc\x14\xac<\x13\x9b\'@\xa7d\x85Tn\x8f\'@q\t;\xdd_\x86(@\x03\xe5q\xbbv\xc6(@}H\x08(^W @\x18\xac\xa9d\x12i\'@\x0bD\xffh[X\'@JZe\xe1\xa1\x81\x1b@\xcf\x04Ij\xc6t\'@\xcdD]\xf3\xcc\xc8(@\x0bPH\xe3c\x89\'@\xab\xc3~$z\x07&@\xe4\xa5\x01\xdb\x8a! @|\xd3\xb6\x14}!(@g\x95\xc3\x0e\xa8\xb5(@V\xfet\x86\x94@)@\x97\x8f\xa8\xab1B @\xdac\xe8\xedk\x1f @\xde\xe72\xc0\x00-(@\xde\xe72\xc0\x00-(@\xb7W\xf4\xf9\xf4\xc4&@\x1c\xda8\xcb\x1e,(@Wj@\x06\x99\xdc&@B_;"\x00\xc7&@(\x96;\x19\x9b\xeb&@\xb73\t\x9fy\xf7\'@\xf8\x1a\xd8\xaf\xb1\t(@N\x977\x1bu\xbf&@\xcb\xb8\x8f\xdbh\xd8(@\xcc\x8d\xea<|\xad&@T\xa0\x87\xa8A\x02(@H\xc0\'\xac\xec\xb3&@>\xbbBA?\xf3\'@\x94\xb7\x1fQ\x06\xa5)@\xf5\xcf/]\x96A(@\x06\xe2uhd\xdd&@\x06\xe2uhd\xdd&@\xe6N+e\x0c\xe3&@\x8a\xb7\xf8p$\x92\'@4>\xa0\xa5\x96N(@0\xc6\'\x19g\xd0&@\x95\x17M\xa2%\xc5\'@\xf8\x85h\rjm&@\x02\xce\xbd\xec\x82\xd6\x1a@Sgy%\xa9X&@\x0f[\xc5\x91_;(@\xfc2\x9c\xba*\x1f&@$\x8cf\xd8\xc3\xc5\'@q.ngN\xe3\'@\xbfv\xac\xd2{,(@\x02p\x18\xcf\x0f\xab&@\xf9\x0f\xfc\xbfrT&@\x96\xba\x03\x1f\xdcC*@\x99\n\x7f\x9c\xbf\x16&@\xe8\xc0\xa8\xa1a\xe6(@\xf9?jP\xc5\xc4(@}M\xf2\xab\\\x15\x1a@\xc8\xa9\xdd/fD(@\xa0\xe7+a\xa6\xfd @O\xa2(\xb8\xbdL(@\xb7\xf4\xbb?L\xfd\x0e@d\x87\xc3\\8F(@0y-\xd3*}\'@\x13\xeb\x855\xe4\x87)@\xa7k@\x89\xde\xdb(@J\xd5\xdcx\x14\x7f\'@\xe1X`\x15M\xcb(@\x85 \xfe\x0e\xa1\x9f\'@\xdcY6D6\xac(@`\x81\xcf\xfb\xa71&@\x8cj \x95\x87\x1e&@\x8d\x84\x97\\\xe8\'&@(\xfc.\xf8\xe9T\x17@C\x8c\xb1\x7f\xbf\x05&@M\x92\x8dp\xf0\xcc\'@6\x16\xd3\x94\xd1\xb4(@\xae!7\xf5\x88n\'@T\xc1Y_@\xf6&@ \x11\xb1\xc7\xe5\xe4\'@&\xae\x83\xfcV7&@\x1e\x93jY\xcfS&@\x90`{\xe0\x19n&@>\x07\xb3\xe3\xc4[&@\xf5\n\xc4[Ti&@\x18\xc0P\xe0\x87\x0f&@\x8d-\x83\x11N8\'@\xbe^A\x9b\xe1N&@\xdd\xd7\xae\xa7\xf6V\'@AUVG\xf4Z\'@\x0enh\x80\xed6&@\x9a\xea\x1dw\x87\x1e&@\xd0\x0c\x82\xbb\t(&@\xe6s$G\xb7\xfd\'@\xe6\x1a\x82\x1a\xc2.(@\xa3\xd9\xc7\x13."&@\xdcd\xc3Z\xf2/&@0\xfb\x8ep\xfa4(@\xe6\x97\xff\x8a 6&@\xb9\xbd\x03\x1f\x999&@\xcd\x8b\x85\xc3\x90.&@\x1e_\x97Z\xdb\x08(@?\xa1_}\x90\xd3&@;9`\x17\xd7l&@o\x14\x02O\x0c\xe3&@7H\xb7\x84\xa5\xb4&@ZJT\xdc\x90X&@\x9d\xef\\C\xa8\xcd&@\x90\xa8\xac&\x8f\xe0&@\x13\xe5\x03\'\x89\xaa\x1c@#\x92\xb0u\x9ad&@\x91\x87\x91\xbc\xabS&@\x19\xd5\xac?=E&@\xfa|-\x0e\xbb\xbb&@y\x1c\xa6\x7f\x16R&@\xc4\x03\xc2D\xd6\x07(@\xb1\xfe\x1f\x8e\xd2\xda&@\x0e\x87\xf9\xa8{\xfa\'@DI?=\xcc\xc8&@\xe0\xdfb\x1d\x9b\xe3&@U\xd1\xcc\xf1\xff\x12\'@\xdf\xfaN&C~&@\x01\x95\xd3\xbc\xda\xe8&@8\x82\xdfI\x8f\xc5&@\x06\xe0\t\xe6\xcc\xc4&@\x8dtp\x1c\xe2\x92&@=\xeaT\x8e\xf5V @>Y\xf4sy\xeb&@l\xf1\xc7\xb1\x87Q\'@\\\xe8O\xaf\x8e\x89\'@RPE\xb6\xf4\x84(@\xf2>pM@\x9b\'@x\x00^\xcc\xeb_\'@\xcc\x10\x99mHe\'@#\xca\xd7H\xf7%(@I\n\x1aF\xa5\xb9\'@X\x97\x87\xaa\xac\xe1\'@\xf1\x16\xaa\x0bi\x0c(@\x80k\xaf\xe4X~\'@\x00lf\xe1\xe5}\'@\xbdT\xb3>\x07\x9f\'@\x9c\xc1y\x82dh\x1e@\xde\x04j&3\xe1&@\xd1\x840\xe7o\xf5&@~y\x00k\xae\x0e\'@{\xa9\xb3j\xb5D\'@\x8d_\xaf\x9f\x80A\'@\xf1\x06-;\xae[\'@N\xe3\x9b\xaf\x88\xd8(@%^F\x97\x19\xb4(@f\x05\xa8\xf1Ij\'@B\xe3\x9c\xa7-M*@\x96W\x16\xb5\xb3C)@\x8d\x19\xc3\xe9\x83\xb2\x1e@V]\x975\xfb\xcc)@\xfdka3\\\xec(@\x8cb\xd2mK\x91(@\xbb\xd7}J\x16\x92\'@\xf2}\xb9\xae\t\xc6\'@\x1fU\x95\xe5\xb6a\'@\x8fE\xfc\xd7\x11N(@\x0e\xc9h4<Z&@WeM\x9c\xfdm&@I=\xdaX;# @\xd2$\xcf\xf3\x93\xc8\'@:sE\x07 \xe7(@[\xf7\x10~m9!@\n\x1c\x9d7\xd8\x84)@\xd6\x99\x0c!\xc3\xe3(@\x01v@\xb7D\xcc(@\xf4\xa2M\xc3y\xdf&@]\xd1y\xa5|\xfe"@\xd5\xfd\x03\x7f\xda+(@KQ\xf5l)C*@r4\x81V\'\xb6)@\xff*\xact\x8by&@K\xeb\x1fk\x17d\'@ \x17A\xee\xab\xb3\'@\xfb\x1eG\x0f\xd2x\'@\xaa\xf2\xa7\x1f\xb6P&@l\x8d$\x1d\xadT&@v\x90\x95\xa3\xeac&@\xb5\xf8\xfd\xf3\xcfb&@v&\xeb\xbb\x9e\\&@\xf1\xec*\x07\xd7l&@Dd\x10\xab\xd7F)@i\xaa\xc9,\xb2\x8b\'@\xc9\xb2m\xeb\xccR\'@2\xf7\xf4p\x9d;&@\xfa\x9duml4&@Hb\xde3\x0b\x92\'@MJAE\xd9i\'@?}\xd2n\xb0\'&@\x81\x8a\xa3\x0f\xf5\xe8%@\xaf"\xb8`\xc9Z\'@\xbeR\xbazh!&@\x85C\xa2\x87\xef#(@\xfa6\xbf\x86\x83\xea(@\x98\xb6\xbb\x95)\xe0(@\x15P\xdd\x87;D*@g\x08.\x19L\xaf\x1e@\xa6\xfe\xc6\x02\x7fo)@\x17\xed\xd2\x1f\x7f\xc6\'@\xa2\xc5.\xc8\xacF(@7C\xe0&}\x93(@\x1c\xf9\xb1\xacIv @<P\xf8\xb6j\xfc\'@j\xe6);E7(@;\x11\x83\x93\x8b6(@\xf8\x1e\x8d\xa7\xa8]\'@Q|\xc4\xf2\x976&@z\xa9\x00\xa6\xbb\x0b\'@\xed\xda\x10\xd6\xfc\xc4&@@G\xe8&\xc6\x12(@\x1eqqc\xfc\xf5&@\xd1\x15e\xf9\xb2\xdd&@u\xd9\x90\xfa\xe1n\'@6\xd6S\xbfq\xd0\'@\x00\xde\xe9\xefd\x93\'@\x0eI\xe5\x87\xc9\xdd&@VUY\xa96\xa0\'@C\xfb\x7f\xfa\x86\xf4&@\x8d\xbe@\x9cQ\xf8\'@\x92F\x13T\xbe\x81)@\x0ee\xb7\xf7\xaa}\'@\xe3\xc3\xa3\xbcfJ\x1f@\xa1\xa1%\xd9\x1b\x99(@{\x9f\xaf\x8fN\x94\'@ \xfcj\xd7\xf6\xce&@M\xd9\xd6R\xe4\xca&@\xe8\x86\xd7\x1eG\x11\'@@2h\xc6\n\xe9&@JE\xda\xf4j\xba\'@\xc5\xc2\x87\xa2J\xa1(@\xc5\x9b\xa0\xbb\x1e\x17)@'
p29
tp30
bg3
(g4
(I0
tp31
g6
tp32
Rp33
(I1
(I902
tp34
g13
I00
S'\xcbdhW\x00\xe0S@\xb5V$\xbe\xe5\xdeS@\x9e\x8b\xa0{\xf2\xdfS@;\x94\x7f@\xa5\xdfS@\xb6\\\x04\xfb\xf9\xe8S@k\x1d\x83s\xa1\xf2S@k\xb2$p\x80\xdfS@\xe5\x90i\x1fy\xe1S@\xd9\xea x9\xddS@\xfe\xb2\x1b\xff\xf4\xe1S@\xf9\x80\x99\x8f^\xe1S@3\x0bq\xdbm\xeeS@\xe6\xf1\xde\xb0\xd2\xeeS@\x95\x87\x1b\x12O\xe0S@\xf6\xed\x12\t\x82\xeeS@\xf3\x140\x16?\xe8S@l\x15\x90\x04\xf9\xebS@L\xafo \xa9\xeeS@\xf8\x1d\xaf\xc14\xd8S@\xe5\xe3.\n[\xe0S@\xf4\xdb9 \xfb\xddS@\x8a\xa8=s\xd7\xeeS@\xbcu\x8f\x95\x8b\xe8S@e$RV\xfa\xe4S@"\xe5.\xcf\x97BT@U\xd7\x86\x96\xee\xeaS@U\xd7\x86\x96\xee\xeaS@\xcd\x8d\xf1^#BT@\xa94\\\xc8s\xdfS@\x19\' \xf4\xaf\xe6S@f)\xcb\xc8u\xdfS@G\xce\xc5\xba\xdb\xdeS@g<`\xc0x\xecS@\xa8\n!\xde\xad3T@W\x02>\xbei\xe4S@_\x11O\xb6g\xe4S@@\xf0\xf3@O\xe3S@\x17\x9br*@\xdbS@J?\x83\xfc\xe4\xe3S@^*2\xbf\xeb8T@\xc4\xc0\xbaW\xf9\xe0S@j\xa0\x11\xa5\x92\xe1S@\xc4\xc0\xbaW\xf9\xe0S@A\xc9G\t;\xe5S@]N\xc6V\xb4\xe1S@H\x03\xa1F\xac\xdcS@\xf4F\xcf\x83\x8f\xe7S@(\x8f\xe6Q\x94\xecS@\xdb\x13\xdcn\xc5\xd4S@9\x9b\xf7t\xa7\xd4S@\n\x19\xf5=^\xd5S@\x99\x02\xa9\x1b{\xd6S@\x99Z\xc3\x03\xfb\xe2S@\x8e\x0fXx\xa5\xe1S@\xa0&\x90\xf7\xd8\xd8S@\xb3;\xb1\xb0T\xe2S@\xe85\xb2^x\xe1S@L\xaa&\x99\xca\xd9S@\xb8o\xef\xa1\x19\xe2S@\xd1\xc4\x1c\x86a\xd9S@\x95\xcd\xf3G\x08\xf4S@3\x1bu\xb9\xa9\xddS@\'\xc2C\xdcF\xe0S@\xe1\x17\xd9U\x8c\xf3S@9\xfe4G\xe9\xddS@\xbdl\xea\x05\x155T@^\x17(BP\xe6S@\xea>\xc0o\xfd\xd9S@MV\xf7\xd3\xcc\xeeS@\x8f\xf7\xfd\xc5D\xdaS@\x1b\xeeA\xfb\x99\xefS@Db\xf2g\xf0\xd8S@@>Z^\xb5\xeeS@\xa4\\\xcd\xfbp\xe3S@p\x1d\xd7\xe3[\xd5S@>\t7\x83\xc5\xd3S@\x0c%\x16G\x9c\xeeS@\xfa\xda\x8f\xaa\r\xe3S@d5\x03\xbfc\xe1S@!\xe3\xb7\x16\xb4\xd3S@x\xb0\x15\xb6"\xefS@-\x9d\x9d\xa2\x98\xe2S@$\x9a\x7f\xe8\xca4T@w\xa7\xa2=&\xd3S@\xdb\x95\xd8gO\xd8S@\x1e\xc2\x93\xd7\x15\xdcS@z\xeb\r\xae\xd4\xd2S@\xcbQ\n\x11\x9d\xeeS@\xc7\xd8\x9fi\xfe\xd1S@t\xaf\x04d\xa9\xeeS@\xeb\x0bf\x89\xed\xeeS@3\xf8\xe3@\x93\xeeS@5\x8b"\x846\xd2S@5\x8b"\x846\xd2S@\xf2\x81?C\xabOT@\xd1\xb6\xe5\xe5\xb7\xe6S@\xaa\xca\xde\xc2\xe0\xe1S@vx\x17\x18l\xdaS@50)?\x92\xe8S@\x93\xa8\xdb\x12t\xe8S@\x12\xa0M\x1dy\xdfS@\xb3\x95\x0c\x9a\xee\xe8S@\x06\xe4l\x0c\x80\xecS@y\xe43\xa2\xea\xedS@\xb5\x1b$D)\xecS@\xb3\xde\xbc\x1e2\xe3S@X\x81\n\x11\x868T@\xc9}\xb5~\x1c4T@,\xabL^\xa1\xecS@j\xa0\x11\xa5\x92\xe1S@\xfc\x8e\x1a\x84<\xe3S@\xf5\x00/3E\xe8S@\x89F\xfd\xd6@\xecS@k\xdc\x16\xfd\xbb\xeaS@\xb5\x15\xafn\xa0\xe2S@\xa6\xc7\x1dj\xa8\xdfS@\xc6;\xc68\xed\xe3S@W\xf8:\r&\xdfS@/\xf3]\x12\xe0\xe7S@6\x82D+\x01\xe0S@\xca\xe0L\xd2\xa5\xe0S@d\xb59-\x0f\xe8S@\xf9#:A\xcc\xe9S@5?~\x19\xfb\xe2S@/\xf5\x85\xb0\xf6\xd5S@\r\x0c\xdd\xc6\xdc\xdaS@\x18\xdd\xbb\x16\r\xe5S@ugs\x9a\x89\xdfS@A\xec\xc8\x1a\xb5\xebS@K\x13~\xb8F\xdcS@\x14dd\xba"\xe9S@$\xd7\xe8\xc6\xd8\xe8S@\x82pJ\x02.\xe6S@([\xda\xf8\x00\xddS@9\x00\ti\xcd\xf1S@\x1e\x15\xef\xa2:\xe8S@\xfb\xe9L}\xbf\xebS@^\x17(BP\xe6S@>\t7\x83\xc5\xd3S@\x81>\xbb\xf6T\xe5S@v\xaa\x92 \xa6\xdaS@`\xaa\x19\x81!\xe6S@\xc7s\x1c9\xa6\xf0S@m\xf3\x00zh\xdfS@\x02-\xc5\x0b\x9a\xf0S@V\x88\xe9k\x9b\xeeS@\x05A\x92\xa1;BT@vu\xac\xb4\x1c\xe6S@\xbdx"\xb6%\xdfS@p\x19K\xff\x8d\xe5S@\r=\xac\x93\xd0\xe3S@3\x06l\xc9\x7f\xe4S@!DI\x8e<\xe4S@\x12\x82o\x84y\xe4S@/U\xbd\x04\xe2\xe7S@:\xd7\x04.\xa2\xdfS@\x95\xf4\xe4\xb5\x8a\xddS@\xe3\xe6\n\xe2O\xf0S@\x9605\xdeD\xe5S@\xc37\x1f3\x08\xf1S@,3a\x89\xff2T@\x01\xb8\n\xa5M\xe7S@\x97\x1e\xeen\xbd\xe3S@\x7f\x97b\xbd}\xe5S@r\xd2\xe3\x05]\xe6S@^\xab>\'eHT@\xf0\x82\x0f\x03M\xeeS@e\xa9\x8dL\xaa\xe5S@\x92\x06=-\xbf4T@Yg0\x8f\xee\xe1S@\x1bT\x8a\xea\xdd\xe7S@&l\x9b\xad\x91\xeaS@\xd7\x80d\xd0{\xe8S@\x1aI\x97?\xdd\xe8S@Ue\x1f\t\xc0\xeaS@k\xed\xb4Q\n\xe8S@c\xed\xd8\xe5\x93\xedS@\x8be\x9fx\x11\xebS@\xbd\xe4\x97\xc7\x84\xeaS@P)\x8e|\x94\xe5S@`\x12\xe0\xa3\xca\xebS@\x1d"+\x8f\xec\xebS@:X\xbcX}\xe8S@9\xbaQO\x00\xedS@\xd3.\x8e{\x1a\xeeS@wz\x1e\xb7\x97\xeeS@6\x9c?/\xba\xe3S@\xdc\xf0\xaf \x9b\xe3S@JA\x88\xd4\x80\xeeS@h>\xbbB\xce\xeeS@\x1c\x84R\x0e\xb2\xe2S@,\x8a\xddw\xd9\xe2S@\x18\xd6\xce\x9e\x9b\xefS@\xc0\xbb\xe1r\xf8\xe3S@4|\x12\xf6j\xe4S@\xe1\xaf\x8f\x90\xe9\xe4S@\xdb\xe5)~\x9a\xe3S@>*b\\F\xe3S@\xfb\xd2W\x91I\xe8S@\xda\x8c\x1cV\xa0\xe0S@E\xed\x1d{\xcd\xeeS@h\xb3A\x10\xa1\xeeS@s\x98\r\xe7\x85\xdfS@t\x18\x84\x02q\xe8S@\xad\xe7\x83\xfe\x03\xe0S@\xd1Ln\xc2&\xdfS@\x93\xa9rZ\xce\xe3S@^w\n\xfb\xd7\xe3S@\x9c\x19\x8bN-\xe3S@\xcc\xe5W\xfc\xd2\xe4S@\x1b\x895l\xa7\xeeS@\xfa\xac\xc7\x81[\xe2S@"\x7fo\x02\xa9\xdcS@^\xd1\xab\xae\xdc\xe1S@7\x06\x8d\xf3\x9a\xe3S@{\x1fQ\x02\x19\xdcS@?`cH\x17\xe4S@\x95g\x03\xde\x9a\xe1S@\x7f\x17l\xd9P\xe2S@|\xf1r.\x9b\xe2S@\xa2%\x0e\x92;\xddS@j\x84\x1fp\xfd\xe0S@\xe1R\xc4^\x93\xe1S@\x11\xd0\x0b\t\xa3\xf2S@4\xe3\xc7!\x1c\xe2S@H\xa6\x8e\xf7\xeb\xdfS@\xb0\xa7x\\\xf5\xdfS@\x11\xd3\xec6\x8a\xdfS@\xca\x16\xed\xbfA\xe2S@\xe6\x87w;\xa4\xdfS@a\x1c\xa0\xba?\xdeS@\xdc\x8a\x07\x03c\xe1S@\x00\x8d\xa1M\x94\xe0S@6\xea\xa2\x1b\x06\xdeS@t\x81\xc8)\xe3\xddS@A\xe2Bt"\xdfS@\xe7.E\x90\x7f\xdfS@\xfb\xbb\xd5\tw\xdfS@&\xd44\x930\xdcS@c\xae\xa7o^\xdbS@G\t\xbb\xfde\xdbS@R8\xbd\xcc\x84\xeeS@\x9e\x1f\xb6\xaa\r\xdaS@\xd1\xc4\x1c\x86a\xd9S@\xf1\xd8\x9a\xc7N\xf4S@\x99\xc3\xbf\x8b8\xd7S@\x85W\xba\xc7I\xd6S@\x97\xe4\x07\x1av\xd6S@\x07\x89H\xb8\xaa\xd4S@\xe3|\x1d\x7f\xc7\xd4S@\xe8\x8f\'Mn\xd4S@\xf6\x95$\t\x95\xd3S@i,rc\x1a\xd3S@N\x1a\xa9F\xd3\xd2S@\x92\x84\xf9*\x93\xd0S@}\xd8\xad\xdb\xa3:T@]\xbc_F&CT@\xeb<d\x04{\xe9S@\x88Fd\xd1\xf9\xe0S@\xbd\xc5\xac\xeaxGT@\xf2\r\x1a\xaa>\xecS@\x1fb[Dr\xe3S@{\x9a\xc7\xb2\xb5\xd3S@z\xc8\xea\xe1\xe3\xe7S@\xfb\xf9\xc7\xb8l\xecS@u\xb9D\xc0\xb2\xe8S@u\xb9D\xc0\xb2\xe8S@\xef\xab\xe9\xf1FBT@\xc5\xdc\x0f\r\xa7\xe6S@\\\x11\x8c\xd0\xb6\xe0S@)\xd8M\x82\xea\xe7S@\x89\x8b\xf2}\xaf\xf3S@\xcf\x0bi2\x97\xd1S@\xf0i\x9du,LT@\xdd\xf5Z\xbam\xf3S@p1i\x18\xdc\xe2S@Xa\x87\xc6\x9e\xdaS@\xa0\xf1[\x0c*\xe3S@\xe1\'\xb7\x7fIDT@\x95\xbb\xeb\xbd\xda3T@^\x9cm\xa4\xa4\xd3S@\xee{M#\x81\xe7S@h\x08\x06\xe6V\xd5S@s\xddKrE\xdbS@\xdb(ws\xf87T@n\x02\x16R\xa0\xeeS@\xafa\x8d?\xee\xe8S@\xe0r\x97\x1f<\xe3S@\x96v\xcdU@\xd7S@\xec\xcd6\xd8\xb5\xceS@\x94 \xccN\xe8\xdeS@\x01\xf8u\xb3\xe4\xd6S@\xf6\xa0\xff\xea7\xe8S@\xac\xa9\xaf\xa8\xeb\xf2S@\x07D\xbd\xac\xa9\xe3S@\xa7\xe2\x99\x0b\x93\xd8S@s\xcd&\x0er\xd1S@\xa2+P\xd9}\xe6S@\x07\xd2\xbc\xe5\xb9\xeeS@z.V`\x83\xe3S@\xfb-\xe6\xde\xf6\xd8S@*VW\xc6\xd7\xd8S@\x99\x83yi=\xdcS@\x1e\x81O\x1b\xea3T@s4S\x18\x0c\xe3S@\xe4\x8d\xe7\xef\xdfBT@Pg-\xc3Y\xe8S@\xdd\xcen3.\xecS@z\x9f\xb4\xf3\x05CT@o\x0b\xe1\x12e\xf1S@\xb0\x84\xccQI\xdfS@\xcaf\x9e\xaa+\xdaS@[\xca\x06\xcc\xc7\xeeS@l\xacv\x85\x0f\xd0S@\xaeO\xa3\xe5\x80\xe4S@\x14S{~Q\xe1S@\x17\xc0j\x91E\xdaS@(\xb41\xd2A\xdcS@\xbf\r\xc5>\xf1\xe3S@@\x90\xebuk\xe3S@E=\xe3\x18s\xeeS@n\xb9\xa1U\x0b(T@[\xfc#\x02`\xeeS@\x15\xe8\xd8\xfe\x91\xdfS@\t\x16\x1f\xef\x10\xeaS@\x86D\x14\xc5\xf3\xebS@3\x1bu\xb9\xa9\xddS@\xf6\xd5\n\xed]>T@\xeb\x12Z?\x9fBT@\xa1\x7fa\x923\xe6S@fw\xd3{\x1c4T@\xa9\xd1_\x1d\xab\xebS@6\xea\xa2\x1b\x06\xdeS@\xcd\xb7\xdd$\xc0\xf2S@\xe5f\xbe\xfe\xed\xe3S@\x9cm\xe8\xfc\xed\xe9S@\x9c\xcb\xb3Hy\xe5S@y\xfc\x17\xb6Y\xdaS@S\xcb\xb4\xe2\xd6\xe4S@@\x19\xb2\x87\x17OT@\xa3X\xeaa\xabLT@I\xa6\x91\xf1\xd5LT@\x11\x9b\xa9Z\x15\xe0S@\x96\x82\xc1%CBT@`\xed<\x80i\xe3S@\'\x167\xe5C8T@\x86\x9av\x17lKT@\x07\r\xceQs>T@;\xb7\xa6\xd0\xb13T@\xc4\x1dZ\x92B\xd2S@+\xcb\x1d0\xde\xeeS@\xde\x89w\x9e\xe4\xd2S@\x14\xca\x06B\x92\xf3S@@y\x80\x99\x13\xd3S@\xd9\xf5\x85\x88\x8a\xeeS@w\xb2\x07\x0c\xa5\xf3S@C\xf9\xc9Z\xc5\xd3S@\x94\xc8\xf6xm\xeeS@\x1b\xe4\xc7\xe8\x97\xd3S@\xba\x1a\xae\te\xd4S@\x81\xb3D\xdd\xcc\xd5S@!\x8a{kb\xd4S@,\x98\xc0\xae\xa9\xd4S@\xa5veuB\xd7S@\x92&{\xfb\x9b\xe5S@\xfb-\xe6\xde\xf6\xd8S@\xe4\xc0\x17\x9f\xd2\xd9S@d*\x13c\xd03T@\x0fp\xdbBm\xd9S@\xec\xe4t\x83\xc3\xf2S@A\xe2\x08\xa2F\xf2S@\x87\xd56j \xdaS@CrO}\x15\xdaS@\x0e\xca\x8aA5\xf2S@O\x9fV$\x90\xe9S@\x19\x0br\xea`\xdbS@m\xb5\xacl-\xe9S@\x06\xadO_B\xecS@\x1b\x895l\xa7\xeeS@\xc5l\x1c\x8e\xea\xedS@\xd6q\xa8\x07\x99\xe8S@\xdf.\xcd\xe0\xb6\xeeS@6\xf18\x91\x8d\xd3S@\x04*@\xda\xfb\xe7S@$-\xff4\x07\xdeS@D\xa3\x83~\xc34T@q\x1e\'\x12\xb6\xe7S@\xba\x86c\xaf-\xdcS@)t\xf5\x0e{\xdfS@\xae\x9d\x11\x1f4\xdfS@\xa4\xffz-t\xdfS@\xb8\xe1\xf5\xdb\r\xd6S@\xca\xd6\xe8f~\xdfS@l(\xcf\x98\x9a\xeeS@\xedv\x00ie\xe0S@\x17F\xb9\xce\x02\xedS@\x17F\xb9\xce\x02\xedS@2\xee\x82B\xe6\xebS@\xba\x00\xf4\xf6\xad\xe0S@\xcb\xd1\xf2\x08\xe5\xdeS@\xb4\xa8\xa8BM?T@K\xaf\xfdYX\xd5S@\x14\rV<\xe1\xedS@C!\x7fv\xf1\xdeS@\xd6\xa1!\xfc\xf4\xd5S@\xc4lV\xf7E\xecS@D\xfb,\xa7\xa0\xdfS@0\xbb\xd3t\xa7\xddS@\xa26\xd4\xa27\xd8S@[\x85\x95~\x03\xe8S@Z\xc1\x91\x96\xe9\xe7S@VI\x11\xd6\xf3\xe0S@8S7q}\xe9S@\x02\x1f\x9c\xa6-\xe0S@t\xb0\x0c\x00t\xe8S@\x87\x99*\x87\xbd\xe9S@\x07>\xc5\x19\xcdBT@\xd4\xd2\xdc\xc4{\xdfS@\xe5D\x87q\xe6BT@~\x0f\xc2/\x82\xe6S@\xef\x82:G\xc8\xdfS@\x9c\xbb\x05\x9dB\xe8S@^\x18\xa7*\x1e\xe2S@z\x8e\xa9\xf0\xa7BT@\xe3\x15\x81,X\xdaS@\xeb\x12Z?\x9fBT@\xeb\xff\x8d\x15]\xe8S@\xd0\xa6i4\x1c\xe5S@\x7fc6\x137\xe2S@\x01c\xbf\xda\x84\xdfS@Xa\x87\xc6\x9e\xdaS@\xee\xe38;\xa6BT@\xbdj\xa2\x0cp\xe0S@\xc6\x07\x18\xc1\x9b\xe5S@\xc2\xa2 c\xf4\xdeS@9R\xe2\xb2\x08\xe6S@5\xd7\xc1\x9dY\xe0S@\x9al\x00\x11\xf4\xdfS@.\xff\x10\xdc\xe5\xe5S@4\xdd\x8d\xed=\xe0S@\x10\xb0L\x8d\xbd\xe3S@["\x87_\xad\xe6S@FkU0\x93\xe6S@m\xfb\xc1\x80E\xdeS@\xe9\xb5\xae\xd2\xa6\xe3S@\x18Fve\xa4\xe1S@1\xe21\xb7+\xdcS@\x04<F"\x02\xe2S@Bp\xc1\xa1\xe3\xd8S@\xff3\xc9\x8fd\xe6S@CZ%\xd3~\xe6S@\x0e\x15\xcaM\x9e\xdcS@\x1d\x86\xa1[\x92\xe1S@\x9a\xa4\xca\x85\xf8\xe0S@\xdb\x98\xa79v\xe4S@\xb7\xc8\xb5\xc6H\xddS@A\x97\xac*4\xddS@\xed\x1f\xbfo\xd8\xe2S@\xb8\xf5\xb1"f\xddS@\xb6\xcf\xc5\xb8\xa9\xddS@>\nZ\xc3z\xe5S@EnR\\\x82\xe4S@icoq\xee\xe4S@\xf8\x81P\xf6\x97\xe1S@\x8e\xc1\xc8zb\xe3S@\n$R7?BT@\xc2z_\x07P\xdbS@\xc8\xb8\xc6GI\xe3S@\x80b.\x99\x81TT@\xb1i\xbb\xbf@\xe3S@)\xd8\xec\x90S\xdbS@\xe2\xb8\x81\xb0\xe2\xdfS@`\xd2\xa4\x13\n\xe3S@\xc8\xb8\xc6GI\xe3S@}\x18\xfd\xfaD\xe6S@\xe5\x17\x99\xb9\x8d\xdfS@O\xcc-\xe3\x94AT@j\xf1x\xc66BT@\x81<o\xb87\xe3S@\xa3\xfad|%\xe6S@NXD\xd4\x1e\xdcS@\xf4\x1bT\x99\xe8\xe2S@\x981\xc1\xc5\xe0\xe3S@z\xd0v#\x88\xe7S@\xe1<\x94\x91\xb2AT@\x0b\xf9\xb9\xc6\x05\xe5S@\xd2&\x17\x0e:\xe3S@\xc4\xd2\xef\x7f\xa5\xdcS@k\x85;e7\xe5S@\xd5\x0b\xb3\x94\xf9AT@\xfa\xac\xc7\x81[\xe2S@[\xb6\xd1\xb6\xdd\xe1S@\x95\ne\xfd\xde\xe4S@\xf9p=\xb4\xdd\xdeS@\x1f\xcc\xd6\xdd\x9c\xe0S@\xe5\xb4\xdf\xf4\xa6\xe3S@\xc0\x88\xf5\x01\xcd\xdbS@\xb6\xcf\xc5\xb8\xa9\xddS@H\xfd\x9c>\xd8\xe3S@\xaae\xf2\xa2\xaa\xd3S@JI\xf1\x9d;\xe4S@c\x07\xf2\x0bs\xe1S@\'\x9d\x89\xec\x19\xe5S@\x0e\xa6\x89\xffA\xdeS@z\x9f\xe4Lh\xe1S@\x19\xe2\xd8\xc7\xba\xeeS@{\x12\x91\xba3\xe6S@\xc1\x8bEF`\xe1S@\x91\x02\xbc\xd3@\xdeS@\xcb\xa9\x81\xfe\xed\xdbS@\x98\xc6\x06S\xdc\xd3S@n^\x01\x07F\xe8S@\x9c\xd5\xad\xb8\x169T@\x83\x06Ax\xa3\xecS@9\x18*]\xd4\xd9S@\xd1=\x15A\xda\xeeS@\xf9\xcf\xb61\x18\xdaS@a\xd2\x197{\xeeS@&_G\xe9*\xefS@y\x18\xd6`Y\xeeS@\x96\'\x853\xc9\xeeS@\xd3\'3^\xcd\xe9S@`\xd37\xc3\xb0\xecS@\xd0~4\xc4\xb0\xeaS@\xa9\xd2\xf6s\xbb\xebS@\xe0\x83\x14[\x05\xe9S@_@\xb4\xe0\x96\xe4S@P"\xb5\xc2\xa0\xeaS@\x00\xe8\xd4\xf2\x1a\xf0S@\xd6\x10\xa9\xc0\xa1\xe9S@\xf8aL\xcd\xe8\xedS@\xa0\xf4\xa7\xb4\x81\xe8S@H\x18\xd0_K\xe8S@A\xc8J\xf5\x14\xe8S@\xb6\x887\x1b\xcd\xeeS@\xc8\xb374\xab\xeeS@\xa6\xc0\x00\xac\xd7\xebS@\x9e\x8a\xd5\xa7\xec\xebS@\xfb\xb2\x11s\x8e\xebS@T\x99"\x9cQ\xecS@\xbe\x1a\xe2)\x16\xecS@\x1f\x08@\xa0b\xecS@\xbe\xffv\xf4\xd2\xe9S@\x12\x93\'\x0f/\xe6S@!\x90zi\x19\xe8S@\xb4\x19\x834\x86\xe9S@\xa5\xa6\xdcJ*\xecS@Zu_/n\xe8S@Z\xcb?\xed\xc5\xe8S@\xed\xa2D-t\xe6S@t\x0b\xef]D\xe8S@\x8c\xfc\xbb\xb2\x0c\xe0S@\x9f\x0f\xdc\x11k\xe8S@]sA\r\r\xe5S@\xde(\xee%\xa9\xe5S@\x91?|~\xc9\xe5S@\x11\x1d\xa0\xae\xfa\xe5S@\xb3\xc63\x84|\xe8S@rp\x90w}\xe3S@\xd3-\xff\x15\x8f\xe6S@\xd6 \x94`L\xdeS@\xe4T\xb1\xe4\xbe\xe2S@i\x16\xec[v\xe4S@/\x9cLJ\xba\xe2S@dW\x18\xa3\xf0\xe3S@\xa6:\x12T\xed\xe3S@\x00\x81N)s\xe5S@\x89H\xf5W\xf1\xe4S@F\xa03#\xc7\xe4S@\xfa@\x01\xea\xe0\xdfS@I\xf0r\r\xab\xe3S@I\x8c\xc4\xaaA\xe3S@\xb0\xeb\x9c$\x11\xdfS@\x89\x9cD{\xcd\xe3S@`O\xf1~6\xe3S@\xcb\xd3\xbaFn\xe7S@u\xc5\xa8l8\xe0S@\xf9\xa4\x17\x97\x8c\xe5S@\xbe\xe9\xee\x95\xb4\xdcS@\x83m\xbd\xb6\xcc\xe1S@]!\xa4\x04\x8a\xe7S@`\x90\xeed\xb3\xe4S@Uf\xac\xb8&\xe6S@\xa2$\x18W\x16\xdeS@;1m(]\xe6S@\x17ra\xe3;\xe3S@\x7fK&<\x87\xe1S@\xc7\xa6\xf4\xd1\x9d\xd9S@Q@t\xb8\xa9\xddS@0t\xc9\xd4V\xe2S@\xe3\xad2G\x98\xe2S@\xb8>]\x95Q\xddS@\x9b\x14\x93\x0c\x93\xe1S@z\'\xa6\xfb\xf9\xe1S@\x97d\xa4\xce2\xe0S@\xb8>vH\x88\xe5S@;\x9bOF\xed\xdeS@\x15f\xd66s\xe0S@\x10l\xa5L\xac\xdaS@\xbf\x00\xb1\x05\x8d\xdfS@M@_\xc8\xd1\xd8S@\xf3\xb4\xed\xa4\x9d\xdfS@\x01Y\x9cr\x9c\xdfS@\x1f\x1e\n\x94m\xe1S@\x91\xe4\x0e\n\xc6\xdfS@\xbc\x99\x1fa\x86\xdfS@tD\xc3(K\xe1S@\xa3\xcf\xd5V2\xe0S@\x86\x13\xb4\xce\x8a\xdfS@\x9e[\xce\x18\xd1\xd7S@+\xe4~\x8d\x8a\xd9S@\x00\x82\x82\x8d\xeb\xd5S@oh}\x88P\xd8S@-\xb0\xe9\xac\xe1\xddS@[\xf0\xb8-\xef\xdeS@\xfe^?9\xaf\xe0S@9\n&\xdeZ\xd5S@rS\xd3\xef}\xdfS@G\x05\xa1\x84Z\xd6S@\x88\x10J\xc2\xd8\xd3S@HUT\x83!\xdcS@\xff\xe9\xb0(\xff\xd2S@)\xb5\xd0\xc6S\xdaS@^\xbe\x82\xe0z\xd9S@\xef\xa2%\x8f\x12\xd9S@\x89\n\x93V\xd4\xd7S@\x86\x1c\x81\xd7X\xd6S@T\x11\xe4\x08K\xd5S@\x1f\xa2q+[\xd5S@\xdc\x8c-\x1av\xd4S@\x0654\x05)\xe6S@\xd3\xea\x9e\x8b\x19\xd3S@5:r+\xe1\xd2S@m\x87o\x8d|BT@R\xb7\x04\x01)\xadS@\xedy\x89\xfe\xda\xe5S@\xa5\x03\x13mfMT@{9\xde\x1e\xc2LT@\x8d#*\xb8;DT@\x07\x1a\x1f\xd8\xe3BT@\xd0\xda\xa6\r\xddBT@\xdf\xc0\xbe\xd5\xbd4T@\x9d\x19\xbc\x02\x15BT@\xb7>G\xa1\xf3\xe9S@%\x1bW\xfe\xfe\xefS@s\x96\xcfr7\xe4S@\x8d\xdc\xea\t\xc9\xe1S@ \xdc\xe8b\xce\xe2S@\xf1\x05 \xca@AT@Z\x06\x86\x1a\xaf\xdeS@XE7\x1d\xb6\xeeS@f\xdd`\xee\xb5\xe4S@lP"\xafT\xdaS@\xb2 \x02hC\xd1S@\xc2\xc7\x8f\x87a\xe1S@o\xf6\x0e\xbf\xeb<T@\x8c\xc6_\xc7m\xe3S@\x9c\'\x93\x99\x13\xecS@\xf4\xbc$\x19\xb3KT@\xf4\x00q7\xb3\xbeS@R8g\xe3s\xeeS@I\xc9\xe0\xb3\x91\xeaS@\xe5\x1a\xb5\x17\xeb\xeeS@3\x13\x9d\xc8\xd5ST@\x88\x8f\xb9\x08\x98\xe3S@\x92\xf6\xae\xfa\xc2\xe4S@\xdeun\x1bw\xe4S@\x13\x05Y\xa9T\xe3S@\x13\x05Y\xa9T\xe3S@H.\xf4\xc5C\xe3S@[\xa8T\x8b%\xdfS@\xee6,)\xe6\xddS@\xa8\xeb\x18\x04`BT@\x8b\xd7<O|\xe5S@\xe4y\xcf\xc3:\xe3S@\xe7\xac\xbf\xb7\xf0RT@\xc9\x9b\x9e2\x8d\xe5S@\xd8\x8fY:\xba\xdcS@\xfc\xcfO\xdf\xc3\xe1S@\xd6Y\x9e\x80\x8b\xe7S@\x1bv\xacu>CT@\xf6c\xdb}\xd4\xe2S@\xa3\xcd!\xe83\xdcS@\r\xb4\xdc\xdb\xc2\xeaS@\x069O\xe8\x05CT@\xfay;\n\xf7NT@\xcc\x90G\xb2\x04\xdeS@\xcc\x90G\xb2\x04\xdeS@\xd7\x86\xf5>\xc5\xe3S@\x13I\xca\xc5\xcd\xddS@Aa\x1b\xe8\xff\xe2S@\x17\x8e\xc2\xe0J\xe3S@\xb9v\xfa.u\xe2S@\xb0\xf7[;K\xddS@>\xbb\xc3\xdb\xb2\xdcS@\xa1\xb7\x0c\xbf\xb4\xe1S@\xec\xe4\xc0x\xf9\xd8S@\x0b%\xc4"\xf3\xe1S@,\x92;m<\xdcS@\xfc\xb4(+\xa3\xe1S@\x86\xe0e<8\xdcS@\x8a%!8\x91\xddS@\x11\xd6a\x96\xa1\xe3S@\xfb\x81k[\x0f\xe0S@\xfb\x81k[\x0f\xe0S@LG<:\x88\xdfS@\xf0\xb2\xb7y\x9e\xe6S@;\x84\x9bE\x90\xe3S@`]g\xae\x8f\xdfS@\xc1\x99BYd\xdbS@f\xb7a\xef:\xe0S@\x08&\xf3\xaa\x13BT@)#:\x9a\x9c\xdfS@\xc5)s\xd8\xcc\xd7S@\xadw\x08\xefb\xe0S@\x19\xd0\x02P\x92\xd9S@fCn\x13\xf5\xe5S@p\xaa\x01\xbd\xc8\xd7S@Pax]\xee\xddS@\xe5Q\xbb\xd9\xe1\xdeS@\x18#\xac"h\xe3S@\xaa\xb0z`}\xdfS@\xea\xf9\x03\xb8\x0f\xe9S@\xf4\xd6;\xe3\xa4\xe9S@\x87b\x01\xac\x90BT@]\xe9\xba4O\xd6S@*\xe2eL#5T@`FC\xbf\x13\xd6S@N$\x82\t\xa0LT@\xa7|\xb7\xc0\n\xe5S@X6t\xe1_\xe8S@\\\'\x97f\x0b\xe0S@8\xf9\xfcy\x86\xe8S@\x86%\x9f\xe8\xcc\xe8S@\x89\x82\r1M\xe8S@\x94@\x1eK[\xe8S@`u\x98\x0c\x9f\xe8S@\xb2\xa8U\xa4L\xdaS@@U\xb1\'\x1c\xdaS@l}x\x97\x88\xd9S@|*#RV8T@\xdc\x90K\x88\xe2\xd9S@</\xben0\xe8S@\xe5\x8b \xe6\x0b\xe8S@\x03\x1a=\xea\xd0\xe9S@\xd5\x81\x93\x08\xc7\xebS@\xfe\xf4\x84B\xf9\xe7S@\x17\xc9)JM\xd7S@&)\xeb\xc3Y\xd6S@?\x8c\xc6\xacP\xd5S@\x8cy\r\x9aW\xd5S@^\xe7\x17_^\xd4S@Q\x8c\xccA\xb6\xd5S@\x1bD2\xe9s\xebS@\xbf\xdd\xbe\x15\xef\xd2S@E\x1aW/\xd4\xebS@\x01,>\xb0o\xebS@\x1b\x1c\xe5z\xb6\xd3S@\xe9\xd9;\'\x1c\xdaS@\x02\xa2K\xa2\x93\xd9S@\xff4\xa2\xb3Z\xd8S@\'\x86P\x1c\xcc\xd7S@\x01f\xac\x0ed\xe0S@G:\x07\xa0y\xe0S@\x08\x04\xf2\nA\xd8S@W\xdb\xc8\t\xa2\xd7S@Zt\x80\xe4P\xd7S@\xc9+\xa6\xf1T\xd7S@E\xfd\xad3\x1a\xdaS@HP\xe8\xb5\x9b\xdfS@s\x8b<\xd6C\xd5S@\x80v\x1a:\x88\xdfS@\xa1\xaa\xa59o\xe0S@\xac.\xb6\x8b#\xd5S@\xe8\xeby\xe8\x7f\xe0S@P\xdc\xab^\x1b\xe0S@\x92\xe5\xd6\x0e\xe54T@Y\x84`d\x07\xd4S@2\x89\x1b\tC\xd4S@\x87TXP\x98\xd4S@bO$\xfb\xd2\xe1S@\x97!\xe3z\xbe\xd3S@8\x83\xfe\xb6\xb3\xdcS@=\x95\xf9\x0c\xac\xe1S@\xdf\xcd\xaa\x10L\xddS@\xf4\xe0\x01\x86R\xe2S@\xce"\x8a\x80:\xe2S@\xcc\r\xe7%\x95\xe1S@J\x12\x81Y\xa6\xd1S@\xe4E\xf4sm\xe2S@kaK\xdfO\xe3S@P[\x1cB\xba\xe3S@n$\n\xb6\x9d\xe5S@\xc6\xfc\r\xa1fBT@\x91\x93\x88\xf4\xf5\xe4S@\xa4\x9f\x0b\xf7\xb4\xe3S@\xce\xff7B\xf0\xe2S@N\x9a!\xa9*\xdfS@\x0f,@\x9e_\xe3S@\xd4.ohu\xe4S@\xab\x1d\xab\x06\xa8\xe4S@S\xcb\xfd\'\xd0\xe2S@2\x15\xc7\x9e6\xe6S@\x18*L;\xef\xe5S@8G\xff\xa8\xc0\xe5S@x\xa2g\x8ca\xe8S@\xaa\x96\x8d=\xcb\xe8S@\xdb\xf6\xa8Uz\xe8S@4\xa08\xea&HT@\xe5`\x98\xf1\xfd\xebS@\x17%\x1d!\xdb\xebS@4\xf6\xf0\x18T\xecS@\xf6\xfc\x11Gw\xebS@\xf8\xebF\xac\xc7\xebS@\x14L*,m\xebS@\xe1;s\x96\xbb\xe9S@m\xc4\x19v\x0e\xe8S@\x82\xcf$\x99\xeb\xe4S@\xb6<\x82\x86\x07\xe4S@\xb4\xe8r\xcd\xb1\xeaS@}\xbfr\xc2\x94LT@\x84\xdb/\xc4\xee\xeeS@o\x0e8\xbe_\xeeS@k\xb4\xa4\x01\x13\xd4S@\xed\r\xd6\xc1\x13\xe6S@\x8dzb\x88\x8b\xd9S@\xe2\xbb\xea\x08\x03\xd7S@)fU\xbe\x9d\xe3S@\'\xea\xe1\xa8\xa2\xdfS@\x15"\xa9m-\xe0S@\x80M\x88\x01/CT@\x9e\xb4`vi\xdbS@\xc7\xcbd\x91\xfb\xe8S@#\x81Q\xc0\x98=T@d\xe6\x19\xe1\n\xe0S@\x83\xd2\x89*~\xd8S@\xc8 !\xe8C\xe8S@Bf1\xe7\xf5\xe2S@\xbdN\x10+\xc68T@,K\xab\x89\xd4\xddS@\xbf\x0b\xc1W|\xe3S@\xb1+\xc4\xfaG\xefS@\xf6\xb2\xb8\'\xb0\xd1S@P\r\x19#\xb3\xe4S@\x17Wp\xc4q\xe3S@\x1dy\n\x7fj\xe4S@{b\xf9\xf3\xde\xd3S@\xbb\x0eyOM\xd4S@d\x87\x95\xa1\x17\xd4S@#\xe7\xaa\xdf\x97\xd4S@\x9b\xc1W\x02*\xd5S@\xf0v\x97\xd5C\xd5S@o\x822\x8d\xc2\xeaS@\xb1Z\xee\x82\x04\xe3S@nB\xbaC\xcc\xe3S@\xca\xaa\xf6re\xd7S@\x04\x15Z\xfc\xa7\xd7S@\x95"$\xf1\x8e\xe4S@o\xf0\xe8-o\xe5S@\xb4\xf8\x8e\xbe\x9b\xd9S@:;G\x89\xbe\xe4S@\xf8\xb3\x12v,\xe3S@\xf2:\x80\xbd-\xdaS@\x9e\x8e\x1d[\xde\xe2S@\xbfD\x9di\x19\xe9S@t\x11-o>\xe9S@\x96\xe1j\x93\x07\xe3S@`\xaee#\x92LT@K\xfd\x9e:"\xeeS@\xbbi\xf9\xcb\xa6\xe4S@Y>5>I\xd6S@\x11t\xbde\x84\xd5S@\x0c\xeb\x83\x06\xbd?T@\xb5d@A{\xd8S@\xf6\xf9\x03\x1b\xd0\xd7S@\xa7*\xf3HP\xd8S@\xfdi\xed1t\xebS@\x8e\x00\xcc_\x01\xe1S@,T\x94&e\xecS@\x166\x1dq\xc7\xe3S@G\xec*C \xdaS@\x9c\x1f5*\xe0\xebS@k\xd3\xb4\xef\t\xecS@\x13\xd4\x83\xd3\xc1\xe9S@e\x04\xc4\xb2\x19\xe8S@!V\xff\xf4*\xe6S@W\'\xbc_\x1e\xe3S@\xf1\xa8\xad>o\xe8S@^a5\xbb\xa5\xe2S@\xda\xfb@/K\xdcS@i\xfas=\x0f\xe0S@\xcd\x1d\xa5(\xbe\xe8S@\r\xbaj\xce 9T@O\x92V\xfa/\xdaS@\x13-\x06\xe4\x96\xe6S@\xc1\xd1\xd2\xbe\x05\xe2S@z\x84\xbe\xebf\xe2S@\xdb"I+\x9b\xe1S@4\x82\xb4\xa4z\xe2S@\xaa\x16X\xc2H\xe6S@X.\x1buM\xd6S@\xd2\xb6\xab\xae\xdf\xeeS@'
p35
tp36
btp37
a.
