# Supplementary material for: Sea ice drift data for Fram Strait derived from a feature-tracking algorithm applied on Sentinel-1 SAR imagery
Source: Data Brief. 2018 Apr 19;18:1410–5. doi: 10.1016/j.dib.2018.04.034 (PMC5999601; doi:10.1016/j.dib.2018.04.034)
Supplement: Supplementary file 2 — Supplementary material [file mmc2.zip › fs_s1a_data/HH_filter200vec/FramStrait_HH_20141212T153647_20141214T152018.dat]

(lp0
S'S1A_EW_GRDM_1SDH_20141212T153647_20141212T153747_003688_0045FE_A4AF.zip'
p1
aS'S1A_EW_GRDM_1SDH_20141214T152018_20141214T152118_003717_0046B0_F9DC.zip'
p2
a(cnumpy.core.multiarray
_reconstruct
p3
(cnumpy
ndarray
p4
(I0
tp5
S'b'
p6
tp7
Rp8
(I1
(I11685
tp9
cnumpy
dtype
p10
(S'f8'
p11
I0
I1
tp12
Rp13
(I3
S'<'
p14
NNNI-1
I-1
I0
tp15
bI00
S'\xc5\xf0\x98XX\xa10@\xb8\xa8\xf4-\x90Q1@oW\xf7\xdf\xe7\xe8/@@\x00Z\x85e^1@W;^\xe8\xd3\xdc.@\xfe\x07\xa0N\xa1l/@1\xf9\xa5\xb1\xa3\xa03@!#V\xf2\xbf ,@\x06\xcd\xfb-Y\xec,@V\x14R\xd2\xc2\x140@\x1ek\x18\xe3\x94\xbb0@\x82\x82x\xd2\xd1\xce+@$\xc0[d\xe5\x1e-@\xe6\x01\xd5a\xff\xc72@\x90\x8d\xaf2\x05~-@h3\xa8\xe9;\xf6*@e\xb2\x0fXC\xa3%@7\x16\xf60\x0f\n2@F\xdc*\x8d\xb9H,@*\xda\xa8RQ\x051@aF\xd3\xa7\xb6\xe61@\xa5u\x08\xe6\x1e\xf23@XVs\xa8\xa8\xf40@\xa2\x9bK\x99j\xdb1@\x8b\rVn"R+@\xeaE\xeao\xe5\xc21@*\rO\xeb\xdd\xfb.@\n\x91\x15cC\x8e/@\xd8z?|\xd0h2@iU\xdfu\xf1\xd22@\x91\x12+h\xd4\xc82@\x84\'%2\xa0,-@J-\x13\xec\x94(1@.*\x88w\xfb\xc3/@M\xae\x104\x01\xdd5@\xfe\x1f\x80\xd4\x00\n1@L\x95\xe9\x9f\xf5\xb60@i\x89k\xa1\xbc\x8d-@\x01f$\x14\x96\xc21@\xe8\x02\xc8\xed\x87\xf00@<)\xc4q\x89\xb5.@\xe1\x98{iw\xa4.@\x8bw\xce#~<.@\'\xfc7\xa8\x85i0@\xa5S\xcd\xb5j\xe9.@\xe6\x86~x\xb3\xe11@\xa1\xd6\x1e\xa8J\x0b5@\xe6\xb2\x1c\xfa\x10\xf6+@mX\xc6\xa5\xd9\xea,@\x9f\x9e\xf6\x86s\xbb1@\x00-\xe2\x9fO:.@\xc5a\xd7m\x02\x151@ZM\\\'yK.@E\x80p6\xf1X1@8\xa0%\x89\xb7\xdc0@\xe7\x97\xd1\x1cL\xdc5@mt\x15\xe7\x9a\x12.@H\xf33\xcc\x93h(@(\xf1\xc5\xb5\x95\xa2,@&oau`&5@\x0c<\x9f\xa7\x88O1@\xfd~\x83\xd8n\')@L$c\x14\x8ax1@*\xe4f^\x997.@!T\xce\x1d\xd3U1@QtIX\x9e\xf01@\x9d\x12d\x95\xc64.@\xa4\x8e\xb5i\x9b\xd32@fxo\xf0\xae\xed-@\xa7[\xe97\xf7\xa51@\xcb\xe4\x13\x8c\\=/@\xd7\xef\x97\x19\xc1%1@\x1aV\x99\x12\xcd}1@J\xb2\xa0_\x16\x9c0@\xb0\x1dJ\x82\xf9%1@\x1e\xd3\xc9\xda\xb7\xde1@\x1f1\xa8\xd0\xad\x0e1@\xd6\x93\xb2\xdfM90@\xc2M\xc9\xe7sd+@\xd2\x0e\xa4\xad\xcbJ0@\xd5\xb7\x10\xdb\xfe\xd91@\x03\xff\x8e\x01\xe200@\xae4\xea\xee\x1e\xbf+@\x89w[\x0b\xe7\xf5/@\xc6\xf2\xc8\xc04\x950@VJ\xc2\x9f\xd2\xa91@\x049\xd6P\x9e\xa8.@\x83\\a\xcc\t\xe01@*\n/\x82\xe1w1@\xa9\xa3\x15q\xd7\xcf1@s\x92\xc5T\xad\xdd1@,\xf9\xc1f\xbd\xa0/@Q\xf0V\xe3\x9d\x91/@\x9dx]\x92\x8b40@\xfb\x810R[\xb03@f\\vu\xf3\xd6*@\x10\x82ZC)\xb31@>\xd3\xe9\xd0\x8c\xd01@\xcfK\xcb\xb7\x0b\x8d1@\xf6\x1a\xd8\x1d\x0b*2@\xed\x17X\xe1\xbf\xed0@\x95\x11 \x81\x8d\xe90@\x022q\xa3\xe3\xda.@O9\x97\xa3\x0620@\xf0l\x03\xb9\xc3w1@<X\t\xdf\x01\xd31@\xa7\x05xP\x98\xa1-@\x98\xc3\xd2\xa2@\xd01@W\xbe\x01kY:0@\xb2\xec\xc4\x1c\x82@0@\xb3\xc14\x1e\xc8\xb23@[\x11\xf0\xc1\x93\xee1@\xae\xc5Ux\x07O,@5R\x04u\x9f\xed0@8E\x90j\x95s1@\xd2\x92\xc3\xf7\xbf\xc9-@2\x03\x16y\x1a\xf32@\xbb\xa7\x00}\xb0\x971@\xee5K\x06\xa3!0@;\xd9\x1aR\x9eG-@\x87\x05\xbec\xc5\xcb1@\x8d\xbe(uHC-@8^\x1a\xed\x84\x8e-@:\xf54\xc4\x03\x98+@\x0e\xe3\xb69d\x19.@)\xaa\xe7\xfa\x1b\xaa0@\xeb\xebeg&\xf2*@!\x04\x0eB\x15\xa1-@\xddE\x18\xff\x88\xa11@B|[\x1ak00@\x90u{\xb9\xc1\xd52@\x92#x Y\xac1@\x01\xe1\x08n\xc26-@x\xb6\xccL\xd5\xd85@q\x11Z\xdc\x9c\xa41@t&\x8a\xd68Y/@\xe5\xa8\xb1\xee\xe4\xdd2@y\xfd8uQ\x841@\x91\x102\xb4=\xf10@\xab\x87ul\x93\xa91@\xb8\x066\xcfs\x99-@\x9bR\x1eZ8f.@\xfc?\xab\xb1\x13\x151@Ol\xe9_\xef\'/@\x0c\xc5\xc4\xde\xbe\xf00@\xe8\xf1F\xe9\xe2\'5@\xcd\x11\xb1\xfcV\xbd/@\x91m+\xc4\xf8O,@j\\\xb8\x0e\xe4z1@\xd8]\xe7\xf7b\xf02@\xc7\x02}\xd8\xffI0@\x8a\xd8\x18$\xba\xbc3@\xf4\xacV\xe5\xe9\xd31@\x96k\x88\x97u\xbb1@<:\x19\x7f\x8b\xc7-@I\xa7\xf6%~\x181@\xba\xa1\xbf\xba\xdf8+@\xa2\xfb\x99\xcc\xabY1@\xb9\xed\xc4-\xfc\xad1@Q\x91\x10\xfe\xd7\x9b.@F\xf5\xa5\xf8\x1eI0@\x06\x9bGb\x9d\xb9,@\xac\x13\x12\xd9r/.@}f\xcbDup5@\xe5\xd4\xe5\x10\x13\xac4@Z\x99\xd5\x9a\xb810@\x880\xc5\x96Sd0@J\x9aC\x98\xf6\x0b)@1}{\xb7\x8b#2@\x92\xe9U\xaf\xa7\xca3@\x8a\xaf\x05\x00\x17\r.@H\xc0\xe6~\xd35/@\xd4\x81\xdf\xf3\x13\x9f0@r`\xbf&\x98U0@\xeeG\x13\x7f\x9e\xdf1@\x01\x8a\x14\x92\xb1\x8d3@\xa0m0y\xf2\xd71@\xd1\x05\x1b\xfb\xf6\xa2*@\x01_BZ\xbe\xc10@\x112\x0b[(\xb43@\xbff8\x8e\xf9<0@\xc4\xdaU\x1f\xc1\xde0@\x1d\xb9\xf0\xf5e\x1e0@\x92t\x86\n\x94\xdb/@+\x8d=ZG\n0@w\xdd\xab\xd7\x9f\xd51@\x83\x04.\x83\xc3\xbb-@\xab\x16\x1b\x11\x01\x13/@\xa4N\x1f\xa8\r+.@\x07\xc9\xb4\x14\xe1\x993@\xf9\x16\x82\xecX\xcd2@\x94#R\xe0\xecJ1@z\x01\xad6>R1@\x1f+\xc5\x9aBU-@\xaeZk\x82S50@/\xa9vj\x88#5@MYY\x1c\xcf)1@\xf3\xa9\xf9h\x1f!1@\x8bl\ne\x8fT1@QnL\xceu|1@\xe9\x7f\xbaUF\xa33@5\xa7\xca\xd9\xef\x9b3@\x87\xc1\x95E\x12\x9b0@)Y\x90\xe8\xba%.@\x91\xa3\x8a\xceL\xba2@\xa1)4-\x1b\x9e1@\x84_\xd0\xd7/\xbd2@\x0f\x95\x176\xac:2@\xf0\xa2\x16\x81\x12\x9a4@\x8e\xc7\x15\x91[/)@F\xd8\xa3\xf9\x81\xcc3@\x82]TX\xc4\x9d0@\xde\xc4\x06\xd7+\xd6/@Q\x03\xb7\x92\xbb\xbe0@+E\xa6\x0c\xae\')@\xbdE\xc5\x16\xcf\x9e4@I\xb1\x99\xf9t\xb4-@\x8c\nY\xce\xc8\xe73@\x85\x1c=\x9f\x04\x0e0@\xbe\xca\xab\xc0v\xa6,@\x1a\xecx\x81QO/@\x129j\t\x90\xae-@\xf1\xd3;k,\x8c0@\xed\xbb\xae\xb0\xc0\xa13@\xd3\xe5z!\x12F.@(\x1e\xceD\x88\x061@]E6\xf7&*0@\xd2\x01\x85\xd7\xed\x9b0@\xf0\x05\x89\xfdt\xe85@ \x9e\xca\x15J\x111@G\x9e,F\xe4\xa72@\xe6J\xaa\x93\x1d%1@\x93\xc6gz\xd8\x87(@\xb80zO]$+@\xdf(W*\xd8\x9d5@\xc5\x0b\xc3j\xfe\xbd-@ak\x85v\x90Q4@\xf9\xd2<I\xda\x140@b}\xd8o\x0b\xac0@^\xe4\xb0(\x87/1@|^Vu\xb4\xb0)@\x827\xf0Y\xb4\x9d0@\xf5P,\ty\xa6(@\x87\x8a\xc3\xec\xb5!1@\x89\x806\xdd\xa3B,@*\x02\xee\x90202@\xf2\xc2\x8d\x9d\xe3\xdc-@\x8d\x8e\xed-*\x1b1@?\x9e\x11\xad\x84\x881@fy\x97\xa8\x196.@\x04Q2R\xa0\t,@\xad\xcbt\x8e\x89\x0b1@\x01\xbb\xa0\x90\x01\x03.@J\x86\xe4\x9c\x92/2@!\x85\'=$2+@\xa6\x12\x10\xc3\xcd<0@\xe0\xbc\xa7K\x91u%@\xac\xcb;tCy3@k\xc2<6_\xbd2@\x1e\xa0\xe2C\x0f\xea-@\\v\xbbu\xff\xfc-@O\xa7\xb9\xf2\xb3y/@\x1f_o\xae6\x96-@\xcb\xf6\x8bI3\x052@E\xab\x0fC\xc9K5@\xb2Jz~\x17n,@\xac\x08\x96\x01\x16V0@ e\x8c\xfaF\xb6.@g\xbda\xbe\x1a\xd8-@bV\x7f\xdd\xcbu2@Z\xb8O\x88\xcb\'0@i1\xb8$\x18)2@F\x02&\xb2\\\xbe,@~\x89\xa6\x94\xa6B0@a\x9a\xfb9\xf2\xf4.@C\xb8\xa0\x19\x11\x110@\xdc\xfc\r y&0@\xe5\xfd\xe9\'\x99\xec,@E\xfe\xe8;]z0@\x8b\xb2\xc2\xcc1G0@C\x9f\xfdlB\xf5.@\xad8\x8f4\x8e\xcb0@\xc2\x1f\x14.\x91~-@ea\xde\x02\x06\xd80@)bg8\xda\xe40@z\xee\xad\xab\xadQ0@6`\x0f\x87\xc04\'@\xe2\xc0~j\x1b\xbd1@08\x16N?\xb00@\xf3{\x8fuB\x96%@_!\x87\x9a\x95\xf2-@zsC\xf4cu+@@\t<`\xc2u5@op\xc1\x92\x00\x985@\xfb_\xaf\xba8\x97,@Y\xd3a\x8c\xd3\x87-@2Z\x18\xef\xd2\x106@X6\x11w\xa2\xb6/@\xe1X\xa3\xc4\xc8G\'@\x80\x89\x11\xa3\xd8Y0@q|\xa2\xa1cG1@\xfb\xdd\xfb7\x8b\x9f%@m"\x1b\xc6 \xcc2@z\xa2\xf1\xda\xb7\xbd1@\xdahEa#\xa5%@d\x8f\xe1.\xceu-@\x15P\xddy\x0cG,@<\xe7\x04iM\xe7+@\xdd\x1cy\x07\xa6>0@\xd8e\xdb\x86>\x91+@\x7f\xa7I\x19Gl-@\xb6\xfb!\x10U\x94.@\xf0>i\xe8\xfc\x9d-@c\xc0\xcc^\x03A0@\xde\x96\xf8\xe4\xf0\xea0@m\rb\x80\xf9R1@d]H\xd0\r\xe10@\xe2f\xde\x86DY4@\xda\xc6{\x9c`\t1@<\xe0\xbdq\x1a\xd3.@\xb6\x88:\xc4\xd7\x91+@IL\x8e\xad\xf2E)@\xfa\x89rO\xac\x9b-@\xfd\x9d\x8c\xb0\xd2@1@\xa9\x130\x14\tR1@z\x12\x92\xccmW0@\xbb\xecr\x83n\xce3@\xdd\x98\x00\xc0\x14u0@\xb1\x92e\xe6\x85Y0@\xc6\x018A\xde\xa9-@\x8e\x11N\x8c\xbf\x08.@}\xdfJm%F0@\xbcC\xcb\xc6\xac\x042@\x8a\x8f\x0fNy\xbe2@_\xcd\xdf\x83\xc4\xa5+@\xfa\x82\x88{\x80\x1d2@\xbf\x86\xc2\x86\xd4&\'@\xf2f0\x1c\x94\x1d/@\xab\x96ip#I5@Po\xe3R\n\x11/@:\xc6\x1b+\x8az-@\x01\x8b\x12\x96\xe9#2@\x90\'\xfe\x8d\xb2\xa9+@\x14D\x96\xef\xfb\x94-@\x07\xc0U\xdf\xc4\x87.@\x89\xb2\xda\x1fc\xcd0@!\x04yU\x98\x901@\x8d\x82\xff\xde\xab\xd20@>\x0b8\xf7\xf7\x8d2@\xe0\x9cF\x9an\x9d.@-7zp\x97f.@\xb16)3$s5@\x15[\x06\xecG\x8e-@\xf1\xfaE\xc2\x9fA0@\xe8\xee@f\xb81)@:#\xd1\xbaA\x10/@\xd2\xf8\xd2 \xef\x1a1@\x8d\x8d\xecgZC1@\xa0\xaf\xd6\xce\xd1\xe41@m\xd0\xddp\xdbS1@\xa4\xa6\xa7\x8b\xb3E)@Y\x9aE5\r\xd4-@\xa04\x07^+\xa50@\xe6d\xf4G\x0e 2@3D\x9c\xa7<P,@\xc0\xd3\xca\x877z+@Y{\x8d\xfa\x81^2@\x1f\xf8Z7C].@\x93\xbe\xd2\xfd\xf7\x9d&@\xae\x10\xd5\xfdTf2@\x81s\xae\x97B\xd00@\x8e5\x13H\x1d\xe4/@N\xf9aE\xe2V0@A\xc3s5\x94\x84+@\x90jed\x91\xe21@2\x1a\x12\xb9\xd6#2@\xd5\xb6I\x18\xb6\x8c.@\x84\xc2n\x18\xfd\xf72@k\xb5\xecU\x13\x111@N\x93\x91\xd7\xe9j1@\xbd\xb1\x94)\t .@\xa8\xad<\x19\xeaV4@\xe3KU0(\x82-@\xee\xd7\xec\xe6B\xd7-@\xbe\xe4\xe8\xb5\xb1\x0b0@\x0c\x9b\x9b\xf3\xa7>4@\xca\x11k\x8c\x8d\xa40@\xb0VYr\xebi5@\xa8&h7\x03v-@\xd7\xac\x7f\x1b\xe7\xa4%@\x89\xa8;\xd7\xbc\xf60@\xdd}\xaf;/U0@\xcf\xfde6[\xb21@\x95s[+\x1341@\xc9\'\xe9o\xce&.@Q\xaf\xca\x8c}.1@\x9ag&s\x7f\xe11@\xcb\x8c\x8cl\xdcZ2@{\x8eD\x1e\x08$.@\xc8\xf28\xa2\x84f2@j\xc3\xb3\xab\x02\x08)@\xb2\xf8\xd3\xff \xa91@\x7f\xb8"R\xe9K,@\xa9\x0b\t|\x9b\xab1@\xf4=\xd2\x8f\xbc\xd1+@g\xb3\xce4.\x08)@e(\xb9\xe9\xb8\xd3*@|\xf5\xb4\x07\xc9\xea+@Y1\x15\xebR\xbf0@#p\x9d\x8b\xa9\x90-@\xfc\xe9\x17\xdc\xfd\x99-@\xe9\xa2\x90\xf3\x00j\'@\xdfn\xf9\xebM\xb51@om\xc0\x194\xd13@\x9d"\r\x98\xd8\xf2+@7\x93\x1a\x06\xcd\xc95@\x7f\xebY`\xf0\xbb2@.1\xb2 _\x9d-@\xc5\x08\x9c<\x9b\xdd/@\t~\x13k\x05\x835@;\xba\x074\x7fR4@\x01\xee-^\xf7\xda+@Z\xf8\xc1Zi\xee.@\xc3\xb8\xd78yC1@b\xf5\xbb\xea\xa8\x9f0@\xc5a^.q\x0c-@)/\x16Q\r\x191@\x83`\xdd\x0bV\xb41@\xf1\x87~>{8/@y8z\xaa\x96R1@t\xe2\x08\xac\xb8\x06,@\xf2X\x04\xe7+\xb4-@\x9a\xa8b_u\x0f2@z\xea\x9d\xf8\x1a\xb10@4\xbabR\xeb\x88-@U\xf1[8\x8e+1@/\xeaB3\x13\xbc-@<\xa2\x88=h\x1c1@\xf9\xac\xd8\xbb1 -@(\x97\xcc\xba\xc3\x06,@\xca_\xe4&\x99\t1@\x89\x91\x13\xd9\xa1\xcc2@\xe7\x89\xd6q\x8aR+@\xbe\xdeN0\x84F-@\xf4\xc5rN\xbbU+@M@\x9d\x80\xf6\xf70@ei@\x05H\xe02@\xf0\xdfE\x98= 2@\xa9\xf7wM\xda\xd70@\x8c\x0b\xa0^\xfb\xa3/@\xc1+\xafr\x9b\x171@\x8f\x8b\x1c}\xa4\x170@\x01\x1b$\xbf\xa1\xb61@7\xf1jn\x08\x1d1@\x03\x94\xacI\xab\xcc0@)\x01ZT\xe6\xb2\'@\xba\x94@\x96*"0@9\xe5.P\xf9T+@KY\xceSC\xa10@\xeey\xd5\x92\x86\xe7/@{*\xcc7\xea\x002@\x82\xccW\xe1\xd1\xa5\'@\xa1\xban\x0e\xcf%0@!- \xd8\xdf\x901@d\xa6\xc1\x90r\xda+@.\x12\x8a\x8a\xa8$2@\x93\xc5\x84\xaf\xae\xd30@+2}\x85,\xc7\'@,\x8c\x96M\x04a2@@\xa1/\x9c\xf8v+@\xd2X\xea\x97\x8de1@\'\x81\x08,Bg1@:1_\xc1\x18\xaa(@U\xf0\xb6\xb6`C2@\xa8U\xd9\x98\xaa\xc33@\x06\xbau@\xf5&,@\xdc\xee\xd7\x16\xb7<+@r\x9fE\x1f\x82\x8b1@\x9e\xac\x9b3y8+@U!\xff\x8b\x04\x0e2@\x0e.\x0f1\xf0\xb55@&w\xde\xb5\x19\x11/@\xd3R\x18#A\x86.@\x80\x01\x92\x1b\x19\x0c2@\xfe\x95\x03\xe6m\x88+@\r%6\xb8\x0e\xb6(@;\x8c\xe0\x04\xec\xf8%@\xcb\x991n\x0562@*T+\x08\xf4\xa7(@\xca\xf0\x13\xea\xa3\xc5*@*\xa1\xd3\x82\xae*.@\xd9\x8c\x10\x85\x8c{1@B\xb1)2<I2@\xe5@r\x9d\xe8\xb3(@\x91+\x00Ca\xfb/@\xd4#\xd2*\x11,-@\xc6\xd3\x91\x85L\xed0@\xde\xcbQo~\xc10@\xaf\x8e\xa8.Tt.@W1=\x00\x14\xbe(@\xc4#\x84$RL0@$\x01\xc8Ifd.@>\xb8\xd5{\xdb\xe50@\x96\x98\xd9\r=\xf90@\x9ct\xe2\xd5$\xca5@J\xe3\x1dS\xf4\xe70@\xeb\xfb\x0es\x1852@\xcf\xbe\xfd\xee<\x985@\xb7\x80m\'\x0b\xb05@\xcf\xf2\xbcHR -@\xf2\x8e\x84\x11\xf0\xe8-@\xf5I\xf2\x11\x81\xaa5@\x9a\xb1Gh\x8e\xf50@2T\xfa\x17p\xf70@\xb0q\x11\x9f.x1@\xc7^>\xb6QA-@,D\x9d\x80\x17\xdf/@\x82q%[\x03\x9d5@\xc1rL\x0b\x87 2@\xfd\xdd\x02U&\xf5)@\xd3\xe2hn\xb392@\xdc\xa3\xc5\xf0\xbc\x1f-@i\x98\xebDx\x16.@%\xb7\xb8W\xf9\xf30@/\x03(lU|1@\x88\x8c\x9a\xed\x0562@Qc\xfc\x8b\xc6)2@\xd5\x8f\xfc9\x17\x89\'@\xc2\x14}\xa9\xb6\x071@\x16\xfaj<_C-@\x933\xc3^\xcb\x070@\x8c_vS\x08\xa7/@\x1cW\xbf4y1+@\xdc\xf67;$\x9f(@\x17\x84\x00MJ&2@\x08)R\x02\xe2;2@\x86fa\xe0N\x9b0@\xe9\xf1uuz\xbf\'@\x0cx\xb0\xa7\xca\xf5,@fM\x83j\x94K0@R\xb8Hl?90@\xa8\x94 \xf0\x8b80@\xb5\'\xfb\xbe\xde\x0b1@\xa6\xc0\x1a\xfc(20@j\xd3\xb2:\xcb:2@o\x7f\xc4\xa1\xb8\xfd/@\x194\x1b\xc8W92@\xcc\x12\xaa\xfa\x8b{1@\x1b\xe0\x1c\xdf\xf5\xb55@\x90\x8c9\xd1\xadf1@\xfd\x0e\x13U\x97\xf7(@"I\x12\x1c\xdf+-@\x8c\x81\x85X\xe8\x040@i\xaf<\xb0i\xaf1@\x06\r\xc7:\r\xa21@k\xbe\x1f\xf5\x0e\x10.@\xc9\xd6\x91\xd5\xdc\x04*@WL\x0b]\xbb\x1d0@|\xe5\x88\xf2\x89\xd5-@_\xa8\x91\x17\xc91+@\xab\xd1\xf5<t\xef0@\xe5\x8e&\x95|-.@E\x8e\xfb\x165\xff/@\t\xc3\xc6}g\xb0\'@ok\xa5y\xfe\x980@\xdd\xd1\x8a\xf1\xe8(+@\x93M\x86\x1f\x86\xa61@\xf6\xaa\xb7\xc3\xbd\xa30@\xb0\xb0\x93\x93\x05\xb31@\xed\x02\x16\xa0T\xeb0@\x1b\x8e\x89\xf4I60@@\xaa\x8b\xdd\x90C.@4\xfcn\xd2\xc0\x172@\xe5;\xbf\xaa~\xec0@4n\xd0\xa4\xc6\xda0@\x1f\x03\x8c6\xc1:0@\xfd\x19\xba\xc9x\x885@;\x9as\xe4\x02[5@\x7f\x8a\xb3\xf4\xc4\x111@\xe1\xfaa\xe9\xa1\x13-@\x06\xddVqx\x060@\x89!;\xef\x1b\xb51@\n\xc4\x02\xdd\xca++@\xf9\xec\xcb\x1c\xfb\xba.@$[ \xbcR\x0b0@\x8fL\x91\xdb0\xd7)@\xd4.\xf3\xe3a/0@\xee\xff\x16(q\xf20@\x05c:T\x8d\xc92@\xcdJb\xdd\x16"-@5\x94V\x1amR*@\x85\x16\xa3\\I\xa1/@N\xae\x8e\xe7A\xbb2@\xafD\x00\x1b7O0@\xa1\xcf\xc1\xd7N[.@\xb6pL.\xef\xc0/@\x19[\x195\xa4+2@\x13\x06kk\xefg2@X\xb4\xa2\xc2~/2@\xce\xa4\xc0\xcc\xee0*@\xda7\xdf\x12[L.@\xc0\xdb\xdd\x92\x07\xf8.@K\xf5io:\xd02@X\xd7C\r/H.@\x94\x9e\x9d\x95\x97\xde1@\x87b\xdc\xf4zH.@gK\x88\x94\x1b\xbc+@?3\xd0\x11L\xcd%@\x101Q\t\xd1\xbb\'@\xe4\xe7H\xf5\x13\xf82@\x8b\x1f\xe8\xb3sZ-@\xd7\xff\xf6/?\x00,@X\xeep\xd9Z7*@"\xf3M\xff\x87;*@\x9f\x89\x83X.\'/@Z\x96\x18v\x91"*@m\n\xde\x17\x9bF&@\x90\xfd`\x1f\x10\xdb1@d\x12\x89\xb3j\xf3.@W*\xedTx\x07&@g\xc7\xb9\x95<\x820@\xef\x11W\xd5\x06\xc7%@\xc5\x8cdx9 .@\x10\x99\xe4\x8a!=4@T\xd3\xa2Xm\x9e0@x\x93y\xa7\x8e\t,@\x03Xi\xbd\x0c\x0c+@\xf3!_s\x00W2@\x1e\xfa~n&$-@\x80\x97\xc4\xaf\x98L2@rZ\x02\x00\x97\xd61@d.w\xcc\xfb\xaf,@\xbf\x8c3\xfe}\x831@A;*y\xdd\xb10@\x17\xf2\r1\xfa\xda1@t\x1d\x0b\xd5X\xbb0@\xee\xd0\xb97\x7fk-@x\xd8t\xc3\xd8m.@\x1f\xa9\xc3\x9b\xdd$.@\xc5\x19\x0c \xe5\xfe)@V\xbaQ\xdd\xa5\x122@5\x9a\xf8\xac\xf9\xa4(@\xac\n\x8d\x8dO92@\xee\x92\xdd\xe7\x8b\xa93@\xe2]\x19c\x83\x0f0@\x1eFu\x0c\xd4x0@\xb6\x95>\xaf`V.@\xcb\x9cAfx\x1b2@4\xb9Y\xaf*H.@\x03\xce\xf0\xd1\x12\xdc1@\xdbTr\x0c?E5@Qmt\x90YZ2@\x87\nn\xfe\xbe\x122@#\xe4>q@j*@x\xd1.\xbb\xc9+6@\xf1:\xb7A\xd2\x951@Z,\xd6\xbb\x8f\x9b1@M\xf5560\x15.@\xce\xcb\xe1"\xcd]*@b#\xa2\x86\x15\x1a0@\xd5$\x95\x1fH\x891@spU\x1c?\xaa6@y\xae]d\xde\x1c/@\xb2\xa5\xfe\xe2\x19W.@\x1dr$~\xd8$0@\x01\x7f\xe0\x19|u*@ab\x9by\x9fQ,@\xb8S\xa3\x9c(\xcf.@\x1c\x0b\rW\xc3\x120@\x0cd(h\x98\x071@\xab\x8c\x07\xafzq1@L\xc9_O\xcb}0@\xc1>uB,7-@\xc6\x011\xbcL=0@\xf0\xc4\x8a}h1/@\xb6\xe9\x8f\x90\xe1\r0@\xdcwz\x01\x81\x9c0@T%M\xb7|\xcd*@\xee\'\t#\xd3~3@w<\xc2\xbf2\x930@\x9a\xd1m\xa9vP1@\x00\xfa[\xb6~\x9e5@\xed*\xfc\xce\x9a\xa3-@\xa1@\xbf-\'\x7f3@D\x81\x80\xd5\xe722@\x98M\x0b\t\xe1\xdf.@\n\xec\xb2b\xd6\xec,@e\xcfV\xcaN\xe9/@%\x1aq\xe2^-/@\x9b\t\xc2\x8dy\xa7.@\x08\x8f\x1f\x01;a.@\x9b\xc2\xca\x91\x8d\xc0\'@\xbf\x82\xcc`\xbd\x990@G\xe1t!\x98\xc52@\xdc;\x13\xcb\x85\x9c-@\xd8\x8b\x9d\xf9\x1ap(@EH\xfdDj\xe00@\xf5\xa5\x82(\xcf\xfb/@\xd6\xafy8\x06\x8c0@+r\xb1\x7f<\x8a.@\x84Olo\xf9,2@x(\x0b8-X1@gn\xb3\r\x7f\x9f,@f\xfe\x1dfT\x811@\xad\xbe8\xc4\x1eF*@G}!0X\x1a6@\xe7\xe0\xe3*\xf5\x940@\x13\xfdL\xddB\xc8/@I\x8d\x06%\xdfE*@\\,q\x11\x0c\x94+@mC\xc1\xde\xc2\xdf0@I\xaaW\xa2\tp1@l\xd2\x9fM\xc7\xd72@\xae0\xd2P\xbb\xd4/@t\xc9>\xb3^Z1@\x07\xa3\x94. \xff0@\x17\x82J\x0ff\x99-@\xc9\x01m\xc4:\xd81@\xf0\x1c\x10x\xed\x990@!\xear\xc7a^.@.\xa3G\xfa\x92\xc8\'@\xbb\x13P\x1eO\xce/@k\xbc\xa0}ku0@\xce!(\xef\x9b\xf35@\x86\xc1\xe9)\x8b;3@\xb6\xc6\x83\x16#\xbe/@\x9d8\x8a\xef2Q.@,S\x05@O\xc5-@@\xd1\xe7\xf3T=(@\x89\xed\x15z{^5@3I?\x1b{\xca/@p\x928\xef\xe8\xb5\'@\xc9Fx[d\xc22@\xf2\xa3\xf4\x1b\xfdA*@6|\x0b[\x06Z0@z9\xb7A_\x142@,\x13\xa6\xc8<\xb2/@r\xd7\xa5\x1e\xe2\xb2-@\xc5\xcd\x1cgT\xc8-@\xfd\xe8\x97\xd1\xc5\x032@\xbb\xd8R\xbd\xc0p.@$\x15i\xd3\xa9\\*@\xf713\x91rZ0@L8\x0f\x18H\xe40@\x14\xc9\xce\xa9\x8c?&@\xf9Gg\xf6\x8b\xc41@:+ W\xb1T-@yh\x12y\xd3<&@\x81\xe5 \x81\x0b\x08-@\xd86\x12Uu\xeb5@\xfez\x0c\x8f!\xf92@\x12ZI\x0b\x7f\x07,@\x0b3a~\xd9M0@\xed\x81\xf9\xdd\x9a\x7f*@B^\xa2\xf4\xb0\xe4(@\xc4y\x8d\xd9\xed/.@\xaf\xca>\xa8}?.@u\xa2\xae&I\x8c5@\x91"\xff\xdcRz*@\xef\x14\x04\xe0\xf6 *@\xad\x1e\xe2H\xd1\xde1@Z\xfe&{w\x952@0(`\x15\xbb\xae,@\x89Y\xdf\xfb\x15%1@N\x13a\xc7\x08|0@\x18\xf6\xc2\x16\x99\xe3,@_a1\xa0\xb0\x99/@\xfb\x18z\n\xd8\xff0@.\xc9\xb9 \xeex0@\xb2\xf21\x141\x1d1@\xc3\xcb\xe9r\x86b1@G\xfb\xd5H\xb0\xa6-@\x178\xa6\xae\xbd-2@v-\xf0\xc3\xea\x112@\\\x06\x1b;\xa5\x8f0@g\xbf\xa9\x1cl\\1@\x08z\xc4\x1a\xbc\xc4*@\x0c\xc7\xec\xa81f5@(\x82\x05\x9c\nL5@z\xc1:\xf8\xb17*@\x8d\xbf\x9d\xb7\xb5-0@ff\x1dx\xdbs/@\xf8\x02X\xcd\xaf\xe2/@J, \xb5\xf4\xd70@\\ \x0c\xe4\x07\xef5@\x10.\xb0\xf9\x18\x1c6@\x9e\x16\xdc_4"6@\x11\xc5|\xf5\xe8\x0b/@\xb0D<\xc19q*@;\x00&`[\x131@\x98|\x0c\xca\xf1\xe30@y(\xb1\x97\xbb&0@\xeb=\xfa\x9d\xdb\x07/@\x85>\xac\xcb\x9e22@\x0f{\xee\xb3\xb0\xb51@\x86\x02:\x91\x1e\xe50@\x99\x00Z\x02\x91\xce0@\x87\x81h\x96\x9d\xce/@,\x19{d\x08N0@\x8b\x82\t\xc9\x90\x05.@`\xfc!"\xfe\x1d/@O\xe8}\x7f[\xcd1@\xd3\xdc\xd5\x06\t\xe70@\x9bXy[5x/@\x1e\x17P5(\x121@\x84\xa3\xf4 \xa2\x04/@<w\x96\xbb\x94\\.@\x99\x99\xdc\\\x98\x1a2@\x8e\x88?o\xda\x951@\xdb\xe1\xe1bB\xff,@5\x0bCRa\xb6/@3\xfb)\xb9\xe6]*@*\xab[Sl#6@)\xbe\x8b\x81^\xfd+@\x81k\xa4T\xa8\xcf0@\x10X\x8dHUY-@\x182\xd8\x05\x82P-@\xabN\x14\x03\xe2\x162@ \xfc\xad\xac\xf6\x961@\xa8\xa5#\xe3\xe7\xb7\'@\xde\xda\x16p\x06\xbf&@\x84r2q:\xd60@z\xeb\xa0\x089\xe64@\xeb\xf3t\xaf\x9f\x0b-@\x9c\xa4z\xf9\xf3\x8d/@\x01\x15\xc97\x95\x1f/@\x13b\xb6s\xf6\x03.@\x07o\x12\xc9\xb9\xb0%@\xaf\xdd0(=\'.@\xe4\xb94\xe3\x1a\xb61@\xdeA\xd2QD\xd60@\xd5{\x880\xca\xed+@\xbaU\x82\xcd\xac\xb6\'@DZ5\xd5\xab\xc10@2\xb0\xc8\x91\xdc\x9e0@\x0bBks\x9a<2@\x10\xb3|\x01y\xbe0@n\xbe\xa1\x07\xb1w.@\xbdOr$U\xcb1@Y\xa1\xf4\xc5\x81$/@\xf2\x13U\xa3\x82\x020@\xbe\x1f\x88\x9ao=2@k\x87\x82T\xd9\xf60@f\xe0\x93\xc8\xeb\x981@(p\\\x1d8\xc80@\xc8Km\xd9\x16\x10/@+\xcbqH\x99\x13/@\x95\x8bF=\xac\x161@\x8e\xaa8\xaacw0@\xe6\xa6\xa3[\xbda0@\xa6&\x1c\xfa\x90a1@\x80\xa8\xaf\x0b=\xec/@\x93\xf6\xd0Y\'\xc30@pf\xf1\\\x1ed+@#\xcdW\xc3\xa0\xc1-@\x0b\xa9)\xdb\x9e\x91-@L\xa1\xb4\x8f\x0f\r(@\xb7\xd78\x8f\x1b"2@\xdd\x19GHmU/@\x18U\xac\x08\'\x1e1@\xb0\xd5\xdc+\xc3\xaf-@|\xfe\xb5\\\x8b\xfa\'@3\x17.\xf71\xda-@w\x10\x80\xd3q\xd1%@p\xeeerc\x166@\x99\xf9\x85\x9b|\x05.@\x8bc:H\x06j0@\x92\xda\xcd\xf9I\x970@i-\xd8},\xcd,@\xfd"&\xc4\xc8\xe5)@\n\xc6\xe7`b\xea)@Y\x0f\x96\xe1\x9d -@\n\x94\xfesK\xcc2@K\xc5\xbd\xfat\xff)@\xbb\xb8\xf1d\xc6f0@\x14\x06\x7f\xfe\x1c\xc5(@\xbf\xdcEu\x1fm2@W*S\xa8\xfdP-@\xd5\x03\xba\xc6K\x9d)@\xf9\xe1\xfcce\xae0@\xe9\xb3\xbd\xc5!\x156@h\xb6b\x02\xa7#2@\x90I\x82\x1cY\x9d0@i}:u80,@V\xb6\x02\xc5>\x00*@\x14\x97\x19JE\xbd-@\x03\xf4=\xc4O\x0e6@\xabX%\xfd\xb0\xf0,@33\xc6\x1db\xe3(@\xce\x81\x0c\xee\xcf\xd50@\xfbV\xaa\xe4Y\x141@;\xa4<\x9f\xa1e2@7\xd9xt\xe7\xca0@\x10iU5}g0@\xdd\xb9cQ\xa8\x8e2@\x1c\'\x8c.\xc5\x951@F\x8a\xca\x00_\xdb,@+\x99\xb6\x9d\xa7\x1c.@E\xb0\xb8\xeb`71@\xcd\x93\x82\xff\x02)-@\x13\x1b\x03\x88*\xe5,@"<m"Sz-@\xf7\xe8\xd6\xe1\xb0i0@)Q\x9b\xbe:\r&@\xe3\x97\x14\xcc\x14`/@\x82\xa5n\x85\xf8\x0c1@)\xa2\x15\x1b\xddb/@\x97\x7f]O\x9e\xac-@\xf2\x12\xe1;\n&2@1\xd1i\xa0\xea\xec0@\x1f\x9b\n\xa2\xc5\x80-@\xcd\xaa|s\xf76.@\x8a\xf6\x1ck\xd2u-@V\xc6v\x1b\x07\xaf1@7Uf\x81\xd9\xfa5@\xa0\x82nrt\xad,@\x91M\xc5|\x14\xbb0@\xed\xdd\x87\xdb)\xd6*@.\xf1\xddZS\xea(@\xa6o!6\x08\xcf0@Oq}\xa3\x9e\xa41@f\x1eZM\x95/-@\xa9J\xea\x99\t\xd60@\xf2\x84V\xbf\xc4\xc90@\x05p\xf6A\xe9\n1@r\x8c\xe9\xdf\xf8=,@\xb8/\xa5](K2@\xc9\x1b\xaf\xbb\xa8\xcc-@>\xec.\xa8/\x9c(@\x19\xe5\xe4s\xc8\xf6)@\x08\xe9:b\x86\xf7,@\xef\xa5\xb5Q\x92c,@\xf1\xf1\xf3\xd5\xd3N5@F\x8d]%g),@\x81\xa4\x9e\x13p\x031@\x0b\x8d\xc1Ma!,@\xfe\x04\xbcJ\xfb\xb3/@7\xd9H\xab\xc6\x980@\xdd\xdf\xe8\x8b\xed\xc71@C\x823r\xc6\x1e/@%MO\xe9r\xfd)@\xd3I\x9a\x9f\xd7\xbe0@\xcd\x87\xbc\xfe\xa0\xd11@\xcbs\xec\t*X)@\xec\x9eE\x1cFD.@FXh\xf9\xa7\xe00@b\x901i\xc9d0@ZKF\xe1\xea\\&@\xea\xc1\xae\x01\xcc\xc00@\x82\xf5J`\x98\x131@\xfe\xebo8\xcc00@6\x99~L[\xd00@~D\x02\x936\x9e0@?\x10\x01Y\xd8=5@\xf8\x0f\x97\xba\xe1@-@J\xfaq\xe1cY,@q%\xdd\xb5y\xf5/@\xdb\xc3\xa4\x80\xba\xd7*@e\xf4\xca\x85\xf9D.@\xb6\xd7JD\xe7@&@\x94\x96v\xa3I\x8d1@Fc\xb1%.\x051@h\xae\xca\xc8\x82!2@\x87Tq8\x15\x04&@&\xbe\xdc$\xea@&@)f\xbc\xb1\x91z-@VK\'\xde~\xf1%@\x8f5\xd9\xaf\x83~1@_[Sc\x1f\xf65@N\xbe\x8a7p\x123@\xd22\xcc}Rs-@\xa1h\x95\xf0\xa3\xb30@\xba0\xe6\xfc\x02\x88-@\xd0k\xfbw\xad\x9f-@\xc4wo\x19zu-@uxZ\xac\xc8\xd30@>\xc8\'\xe2\xca\xe6%@\xcc\xa8=\xd9\xf3a(@\x82\x11\x06B\x999-@T\xd7\x11\x19\x83\xaa0@\x1a\n\x98\x83\xd1T&@;\x95\x11\xd79\x851@^RU>\xf1\xb61@t~}\x03\xcd\xca2@\\7\x8f\xc0\xe1\xd6)@\xe3\xde\xe8\x0f"\xab,@"\xbe\xe3\x8d\xe885@n\x8e\x844\xfd#1@0\x8c\xa0\x89\xa7}1@\xfe\x91\xcc\xef\xfa\x19/@\x98\xc5\xfd\xf8]\x9f4@"\tM|\xdc\xa00@\x84\x95\xdf\xb9Kp0@U\xbdY\x1c\x8fc1@\xb48+\'\x92\\,@\xabV\xf0S\x1dg1@rR\xaf\xd0Jg+@\x88yZ\xc4\xa9&1@d\xa3`\xd0Zb1@\x0f\xee,X\xb2\xfc.@\xe7W\'\xb0\xf0H1@\x98\xe7\xa26\xcc\x9e0@qfu]\x18\xb6&@[\xc0\xcd\xbak\x1e-@\x1b\x81\xb8\xe0\xf7\xe30@\x00V\x13>\xa7\x182@\xb8i\xbc\xc6\x19\x9f1@\xde\xcb\r[\x8f\x05\'@\xc3\x93.\x10F\x94-@\xafO\xdbZ\x90x(@~\xe8\xf6\xc0\xd7\xbd0@\xffF\x95\xf9<\x801@N\xf3:\xa2\xbfb,@[\xac\x05)%\x84-@\xc2X\xa5\xb6y\xa40@w\x04\xd9t\x91F0@0\x12\xd3t1\xfb)@m\x12\x9d\x01 71@;\xbat\x9dDm)@\x84\x8f\x8c\x9dJ\x7f1@5\x8d\x92"\xe2r3@\xdb\x1f\xb4\x0e\x93\x0f-@\x83\x03\xa4\xe4\xab\xe5)@\xab\xcd\x1b\x0cj\xc91@\xadG\x95\xeaw?\'@\x18\xbd\x14\x1eA\r0@\xa2\x9f\x0f\x0c\xe7\x06*@\x88\xa4\x05G\x06S/@\xf3eB\x8c\xb4h1@\xa1\x11\xbf\xf5\x04\xca1@)\xd5{\xe6o\x810@8\xb0|f\xd4P/@\xed\x05\xf5d\xc5\x9c-@^j \x95~K2@*]\xab\xb4\xd8\xd0&@Y\xc4\xbc\xcc\xff\xc10@\xd8$\x9b\x98\'\xf50@\xc8\xb4zA\x03D(@wU9[\x12\xed4@\xe03\x837[\xb8&@\x84\x02\x97G\x83\xea0@\xcdRX\xb0\xf5\xf2,@)cg\x1f`\xe70@\xef\x7f\x14\xd5\xff\x18\'@0\xe89\xa2\xcaC/@\xa1\xd6Z\x93\xc3\xbe,@\x13\x96\xc0\xc2lU.@\xa2\x9f\x1e5/.-@\x8a\xcf\x17\r\xfc\xef0@\xaa\xe1\xc1L\x8a\xe5)@S\xfc\xd9\xf9\xf5i0@e\x92\x141\xac\xc45@\xbe\xb4{\xc9\x8791@\xb4\xf9\xb0w\xe6\xd5(@`\xe7c\xb9x51@d\x89\x1f\xca\xdb\xb80@\x89\x11\xe6Dj\x861@\rr\xc0\x1f3_*@\x94?\xf0]\x1c\x1c/@\xce\xf1\x0c\xab\\+(@\xd1\xf4\x1c>\x82U/@\xef\xe9m \xd6\xf80@?@\x8f\x11z\xbd,@\xfd<^m&\xf4,@\xb3\xd0v\xd5\xdb>-@x\xf6\x15\xc9\xac\xed,@d\xa7\xa7\x1e\xdb\xec&@\x15\x8dM\xa73C(@h\xbb\x0b\x13!\xea&@\xcf1;\xe1\xd6\xa31@x\xef\xe9\xd5\x144-@\xe9h\xcc\xdb"\x9f)@\xe4\x1c+\x1eZ\xee(@n\xa3\xce\x1ak\x022@\xf1\x7f\xa5\xf01\x921@w\xfd\xba\xaa_,-@\x80Wkt2\xb1,@>8\x0c\x1c\x7fJ)@\xcd\xa5\xa5\x0e\x0f\xdc4@& \xf9\xd6Q\x19/@\xd0\xc0`&\x90\xd94@3\xa7\x17\x89s_)@`\x84\x17\xbd\xc1\xb2,@\xe9j\xac\xab\x04\n.@!8\xe6\xa8\x19G5@\xda\x04<a\xee:2@\x9f\x0e\x9a:\x8e^-@\xc2\x15p\x13\xabf(@\xce\x94\xcf\x8f\x84Y2@\xc5a\xf9\x8ffi-@\xd1\xe75W\x04E(@.\xee3J\xfcc-@G\xde\xc2\x1b\x17\xc35@Q\xc8S\x0eg\xd54@\xf2\xc6\xc2\xdf;c(@0-\xcaKi\xa00@\x05\x80\xdd\x92\xe7V1@)\xfe\x17\xe1\x85\x93*@\xcd\xc8\xc8k\xb4^(@0\x1a\x17\xcf\x0cX2@\x066\xd5<S\x930@"L\xb7N;\xdf0@\xa9\x00x*\xe4\x1f-@tg\xa3\x8c\xec\x9e&@^\x04\xbe\xb0\xf9"-@If\xe5-\x9f\x140@\xba\x94x\x94\x016(@\x88iA\xcb\xf7\xc45@\xd40\xcb\x871\x19,@\x898\x97\x8e\x13C1@\xd0\xe7\xf4\x95Wq-@\xdex\xd4HaB1@\x9a\xa8z`\xf3:1@\xdf\xbawU\x97\x89(@f\xd7\xbb\'Fb(@\'z\xedD\x8cy0@v\x97s\xc3\x10+-@\xec\x84e\x021?(@J)\xfd\x08u\xf00@\x86\xeb2\xe1~\xfd/@\xadiR\x1e|\xf1/@so\x8b\xc7n|(@kp\xfet\xfa\x0f\'@!\xf0\x81\xdf\xfds1@\xb5\xcd\xe2\xe3:\x1a-@\xe90\xc8d\xb9#-@\n\xbe=\x16/W1@]\x18\x1c\x0bD\x97-@\xcbC\x15\xda}\x060@\xf8\x01\xdb\x05\xc3\xf20@\xb9`X9\xcd\xae0@BH\xc3\xf2\x91\xbd2@Q\xf2\xcf\xa4\x08b/@xd0\xbd\xa1f1@(\xcb\x83\x1b\x11\x040@\x1a\x03\xa1t\xe6\xa9/@\xfcku\xc2xu1@@Qh\xcb\xf4\xb11@\x88VKx-\x13/@\xd2\xef\x99=^(2@\x91i\x1b\x03\x0e)2@\x04\n\x84t\x88q*@\x9b\x19\xe2-\x8df,@\xfb\x17\x1e\xef\xb7\x11-@-\xd7,\xefQ\xbf2@n\xde\xd3GZ\xf10@\xcf\xd4T*\xfe\xb5.@\x12\xae\x0f\xca\xc9\x15*@\xda6\x07\xa6II,@e\xdbi\x03\xe6N(@%\x83:\xcc\x94)1@r\x17r\x0b\x17\xc4*@8\x01\xa1u\x84\xc4\'@\n\xf8\xcc\x1c\x8dp0@\xb7\x9d\r\xf6\xa3I2@\xa2\x8a\xd1\x02\xce\x82.@h8\x92\x9fH7,@\x8b)\xa2\xec\x10\xff1@\xf8V\xe2;\xad.0@h\x14\x86{`\x013@?\x10\x8eu\xf7\xbe0@\xaf\xd8_\xe3\x0171@\x10\x8f>y\x9a\xb9,@\xf0\xfbw\xac\x8d#1@\xabq\xc9\x9b\xd1\xb4,@\x9a\x02\x9c*\xde_1@\xa3Cfn{X1@\xf0\x8e\xdaE\xd5\x160@5sq":\x10-@\xfd\x88\xcfH;j0@_j\xae\xe4\x92\xb6/@r\xf2OfJ\xdf(@\xffw\xec\x90\xec\xcf2@\x1f\xe0\xb1\x86,\xca4@e@`\x9e\x96\xbe,@2\xd3s\xc0\xb2\xea+@\xebt\xcb\xf6/\xe3)@\xad\x8f\xe0\xf4\x0bu/@\xcb\x1d\x0f#\x95\xaf(@\xbdB>x\xdb\xf8*@\xaai\xd6<\xf4\xc4)@\x19\x04\xc8\x1b\x1a=1@Q?\xc2\x81!G(@\xb8\x85\xb6\xae\xc9\x9e-@\xf4\x82{\xa2Y\xb01@eF\xc5R\xb9\x1e1@<\xb1=8,\xe1,@\x89\xda\x94)\xb3\xda.@7\x14\x99\x08T\xf30@\x7f!\xefs E.@\xdc\xfbJ$\xf4\xee1@\x8b\x02D\x88C\x0c+@\x04$m"\xf4\xe4&@r\x0c\xc5\'J\x01,@F\xbau#^\xe9,@5\xf4\x10\xae\xb9-+@J[\x97\xaaoA(@\xe9\xaf\xee}\xdcF*@\xd6)\xfa\x08\'\x1c*@\x1e\xa7\xa1w\xb9\x161@\xb6R\xe0\xc1i&2@,F\'\xc9\xf3|1@[\xb1~G.*4@t\x07\x1bo~\x1f6@\x92W\xe5Vi\xcb1@\xb0(\x110\xf0z.@!;\xa4a\xbct0@\xa0LN\x9by\x140@\xdb\xe3\x0b\xa8^\xcf2@\xa7@\x0c\xbb\xc8\x91(@\x996G\xa0;\'+@< \x8d\x1d\x16a1@\xf1\xac,\x8d\xba\x0c,@ 7\xc4\xe0\xb4\xb00@^s\xfcb\xe6*-@\x1c\x86;t\x9a\xfa-@\xbb\x89,\x10\x19\x17&@\x17\xa7<\xb8\x0f\xe0-@N\xee\xd3XDS.@M\xaf,6\x14x1@\x9c\xd44\x8d\xdc\xab*@<\xbc\xbcAY\xce(@\xc9\xef\x0f\xad\xdfZ1@\x1f\x91z\x7f\x82\x013@\x10\xc5F\x0b\xb7\xc0/@\t\x9a\x18\xfb\xc4\x1d1@\xdb\x87\xbd\x90\xdb\x9c1@\xaf\x97S\x00\xbaQ.@\xbf\xe5~,;#2@\xb6\xe7\x1f41\xfa0@\xf5%C\xb7\xb2\xc6-@\xd8\xb8\x956\x9b\x16/@\x9f\xb1\xc6ph\xd95@s;\xc6\x95\x1b\xe4%@?\xe4\xec?3\x0e+@@\xa1\xae\xfb\x88\x8e-@f\xfa\x12\x0e{\xa6,@7\xde|[\x8e\xd81@\xb5\xd1$!l\xe41@\x83\xce\xe1\xa3\xaaN*@LB\xf12\xe0\xe71@<\xe8\xf3ZZ\xa8,@\tu=V\xe3\xf4-@\x1f\xe6\xf3\xccL\xc9-@\x91uC\xe91_-@*F0\xfb/ .@M\xa8#\xa82m-@s\xcc\xdfP8u-@\xfe\xd7\xb1\xfd\xaez,@T0v\xbd\xfc\x0e.@\xe3\x83\xa2-V\xb82@\x8c6gq\x00\xd90@_VWQM\xb81@\x0f\'T)|~1@yd~I\xd2j,@\xbdf\xf9I\xa0\x961@\xfa\x84\xc3\xdb0\xf6-@W\xa7\xd3\xf7\xa2\xca1@\xb5\xd6y\\;Z2@^\x08\x15\x12O\x13-@-\x9b\x9dQ\xe1|1@7\xe0xN\xe3T2@\xba\xeb\x1bc\xe7{1@u\x15\x0f\x9dp\x7f5@\xafw\x0f\x88Ak,@\xe6q5x\x89\xf1)@,\x15\xfe-\x9d\x1e/@\x9c\x90\xf4A\xd3>2@\xb9\x06\xd3\x91\xffh0@\xd5AY\x7f\x83\x811@\xe2a\x96O?/-@\xaeF\xf5\x81\xbfg0@\xcb\xa0\x8e\xe0\xcd\xfd0@:-\xcd;\xbbp0@>\x1f^\x0e]|0@\xecG\xb1\x13\r\xe2-@\x8a\xd2X/nF,@\xac\x07\xc7\xa4U\xba0@7\x04\xa8x\xdf@1@\x17\xe9\xd9H\xd5\x06-@lu\xc6\x1e\xc2\x98.@\xf7\xf6\xa3\x9e+\xcc1@\x03\x9a\xfe\\\x9bs+@\x07w\x0bJ\x01\x12/@\xb2\xe0b\x8b[\x1c1@\xb8\xd4\xa5:Bn-@\td\xd2C\xdb\xcc1@ \x9a\xddI\xa9\x9f-@\x87\x07\xa5\xc5\xf1\xa90@\x1a\xda\x85\xd4\xec\xe40@\xb90\xa3\xffD\xcb-@\\\xf4\xaa3\x93\xc7\'@\xff"-\x99\xdeN.@\xe3\xf2@\xe8\xd3C2@}\x14\xa8\xb6\xe1\x875@\xca+\xb7\xec\xab\x950@s\xca8M\xda&,@\x9bU\xb6\x0fQm*@\xf6K\x07\xf4\x0b\xe41@1\x06\xe8?\xf5!0@\x89j\xe5\x19\x87T0@0\x8dI\xa68\x19.@\xd2O\xa2\xe0\xf1\xdc%@\xd5y\xc0\x00R\xd50@\xa8M\x9b\xb5\x85\xc21@\xd0dQC3\x1d.@\xf3u\x872\x90\xc8,@\x05m\xcb\xe7\x92\x871@\xf1\xa6f]\x8a\'2@$\xb0\xd4\x99\x8f\n1@6\x9d\xb7`\xac\x031@\x95\xd0\xa8@\t\x110@y!i\xfc\x88\x1e(@\x18\x91\'4\xbf\x16&@\xe1\x16Y\x8d\x1f\xd92@K0\x04@\xc3\x9e0@\xdbe\xa59d\xdf&@\x17\xb7\x15\x0ft\x9f1@\x90]\xc3Tz\x94)@\xca\xf8\xc1\xf1-\x7f1@M$\xb7R\x92\x880@\x1e_/\xaa\xd9\xbd/@\xc5\xce\x8d\xf7kI.@T\xac\xcb{k\xdd&@\xdc\x0c\x0e\xb6\xf0t0@i\xa2\xcb\xa07\xa50@Ps\xf2h\x80~3@\x04s\x1f\xa6\xa5\x8c(@\xc8\x13\x9c#\xec\xe6*@\xf6w\xef?m\xab2@Si\xb2\xd7k\x19.@\xf5a\\Z/\xda3@\x88\x1aY\x84C:.@\xfe\x96\r\x8b/\x1a1@G<\xcb\xf6\x8b"1@\xd2\x07\xd7w\xb8I-@\xe9i\\J\xa6\x85(@\x86\xc5\xc9\x94k\xe3.@\xbb\xbf?\xf6\xd9h*@l:\xd2v\x7fM1@C\xf8\xb3\x86v\x9a0@\xd8\xc9\xea\x1b\\\xd9,@\xfb\x9f\x07\x02l\xf61@\x8f"\xeab\xdc\x8d-@v\xef=\x8b\x10\x08/@j\xe6\xb5\xee\xfd\xe6*@g4\x0c2\xd8\x80-@\x1d"m\xe7\xff\x1c/@\x16j\xe5\x87\xf5\xb60@\xa5\x8e{\xe2C\r0@\xd0\xea#S\x1b\xca0@\x8c\xc0\xe2;\xf2\xe2+@\x19\xf9fu|\xbf0@3\xb9\xe2\xba@\xaf1@m`\x02\xc3]6/@>l\xaa\xc7\xa7E5@\xb6\xc3K\xebe",@j\x90!\xd3\xf9Y2@8\x1b\x9f\xf3\xa4\x98)@\xb7\xa3\xa90A\\5@7N9\xe6\xfei-@\x0f9y\x9f\x92`-@\x93\xca\x90\x89\n7.@\x00\xb5y\x08\xcc\x020@\xd8\x99r\xd4e\x8a,@WYo\xab-\xb90@k\xa31\xc1\xb3\x15+@\xd9\x91\xdf\xb6\xb3\x9d1@\xbf\x18\xfb\xf1w2-@Q\xaf\x82<\xc8\xbb)@\xd21\xdb\xe8#\x01.@\xaf\tW\xf1\xbd\xbe-@A/\xb9\xa8\x9c_0@,\x06\xf1\x06Y\x82\'@\x1e\xbb\x9e\x83\xed\xf91@P%D~P\xe71@gq.\xe5*/0@Ov\x98\x9f4\xfb0@\x87\xe0\xd1K\xf8\x0f0@\x0bi\xd8j\xfd\x04(@\x81H\x19\x9b\x06\x97,@T\t\xf7\xf7\xeb\xd5-@\x01\x00\xa7\x81\x03/1@\xba\x1b\x1b%0\xb0-@\x1e\xd7\xa2\xb8\x17\x7f-@\xff \x8a\xef\x91\xa9.@e\xf92\xb9Y\xc41@\xb0\xd8\xca+\x88Q*@\x07\xb1\x94l}o/@\x1f4>,Qy,@\xbf\xef \xed\xf3c,@\t*\xe6\xbd\x7ff-@1\x9f\'\x8dkx0@3GZ\xdb\x82\x162@\xc5.N\x84\xf7\x7f2@\xf5~\x9e\x92\x89\xac&@\xad g\x16\xce\x08*@\x04w\xa0\xac\xb3\xcc.@\xa9\xb9{\x843\xb75@\x9bc\xf5a\xd5a/@[\xe0+1\xf5\x042@6\xdc\xda\x18\xda\xd4-@\x9c\xdf(R\xf5\xe0.@\xa7\xa4\xd3=\xc9\xaf.@o(B\xc8\xa4\xed0@\xf6\xe2\xc0\xa4\xca\xd3.@\xa2\x18\x15\x15\x91t(@\xe5\xc0\xc6\xa7\xfe\x050@,\xacX\xdc/\x05/@\xba\xb4\xc9\x95\x1d\xf1-@\xb0~\xa6\xf1\xb9R0@n\xa8\xa3\x02Rn.@\x89\x19\xbe\xd7\xe1\x16,@\x9c0t~*,1@2\xda\xb9\x86\'U+@Qi\x0c\xa2\xa4\xf6-@\xe0\xc0\r\x8e\xd9\xea0@tQ\x1b\xa90\xfa-@Nz\xff\xa3mM+@}:,\x98\x94\xc32@f3\r\xd7>c2@\xcf\x1d\n\xa9\x81\x88-@\xf4\xe9\xca\xa4\xa5\xcf1@\x1a\x91\x13\xbc?\xb2)@r\xfb\xc0/\x8b\xfe-@\x7f[\x85\x87\xbag2@{_\xc0\xa6@\x081@\xe85\xcem\xce\x96,@\x1dr\x8eup\xdb5@I@R-\x82+\'@R\xb2\x1dg\xbe\x1a1@[=\x14\xb0R\xcd,@i}4\xf7\x8fu1@\xd7\xccT{s5-@c-s\xde\x7f-0@\x16"{)\x81\xd00@\xc1\xcf\xcf\xe2]\xf7-@\xa7\xbf\x80\xa1^\t2@?\x00\xffrx>+@\td\xb0\x89\x05\xaf1@fge\x80\xcb\x04.@\xe1\x90\xcf\xe8\xd3m)@\xdd\x0e\x1f\xc9\x9b<-@\xf1\x82\xbfC\xce\xbc.@%k!)\xd4\x061@\xaa\xe8f"\xfd\xcf0@\x91\x925Z\xec;1@\x0c\x1f7\x86\x10\xa3\'@$\xf0K4\xfd\xae,@,f}*\xc2\x1d1@\xfb\x99O\x11\xa1\x1d/@\xf5b\xbd3{\xab1@xk\xcc\x819\xbc)@\xe1\xe8NtL\xfd-@fL6|\x97\xfd-@\x0b\x94\xb4\xf9\xfb\xab1@\xa5\n\xb8\x10\x81~3@\xfd\x0ft\xd3\xb3\x890@s\x9c+\x14\x91\xec5@A\xa6\x8dZB\xbc1@\xa4\x90\xe3@\xe8\x000@\x15\xbb\xd1\xb96\xae/@1P\xe7\xd3W00@\xda{\xd5i\xe460@\xc1\xa1\xf0\xa4\xf4"4@\xab9\x83\xed\x97v)@u\xb1x-f\xdd5@j\xe7N6\x91\xb83@Kr\xf3mbd0@\xa6\xe2\xf8\xe0j\r2@e\\\xd5^\xc4\xc8\'@`0y\x9f-H-@\r\xf7\\o\xb3\x920@\xf0E\xf8\xffCB6@\x17!k\x00\xc7\x841@h\xf1&\xa5\xd4\x03,@E\xc0\x1f#\xd9\xb8.@)\xe9\x03\xb4\xbc\xb90@\x1am\xb3\x8azf2@r\x8a|\x95\xe0\xca(@\xcdHxP#44@\x93\xc4G.|o1@~.\xaa\x804/2@\xb8\xb1\xb4\xee\xeb\xbc\'@(\xf3\xc5\xe1V\xd0%@\x1c\xbb%k\xa4\x110@\x1e\xcdY\x0cL\xb1.@\'S~UU\xe8.@5m\xc2\t\r\xd63@\x91\x1fWe\x98V0@\x01~\xa7k\x1d\x0e1@\xc8I\xf2\xccs\xd01@\x8b\xd0\xd7\xc4A\x04*@\x8c\xb1\xf8\xd8.\x081@\xd8\x89\xb6\x8b\x02\xaa0@\xd0\xb1\xca\x92\x0cZ0@z\xb2\xc7\xd1\xf8;2@9U~\xe9\xf8V.@\x843\xbfy5\xdb0@0\xd2\xa7\xad/\x160@\xfe\xbc\xcb\x84\x98\xd04@D?\xecy\xd0\x8a\'@g\xf0\xd9h\xad\x87&@\\\xfe\xa0\rA-.@\xae\xd7\x87\xdbDc(@.\xd7\x8aq\xb6\x031@~\xd9[\n\xe0\xb31@6\x95K\x9d]\xcb*@\xbe\xb7\x1b\tR\t*@\x19}\x82\xae8\xca1@z\xd6\x91d4\x0e0@\xb1\x8d\xe0\xf8k\xa5,@y\xc0!!CL2@\xec\x12rTM\xe3-@]`\xfc\xbc\xab>.@;\xb4\xf0S:\x156@\xc7O\xe0\xd5\xf1\x0f0@\x01\x0e\xee\x93\xbbC,@\x96*\xa6\x8cA\xb2)@;v\xecR\x1d8-@r\x10}k\xcc4-@p\xc3$w">0@\xbf8\xfd\x1dc.&@d\x1a\xf9\xed\xb9\xe50@\xcbB\xf7\xffql,@\xd9 ^}(\xbd,@\xd9\x88\xf0\xae\x83n-@\x85;\xdd\x8a\x01\x810@Jk\xc9\xa7\x94J5@Pb\xbf\xe6<n(@P\x1c\x1d\x17\xb7\xb51@8k\xe2\x94\\W1@\xa4E<\xdf\\\xfd,@\xcf\xc6\xf0|h\xc6-@k\x7f\xc4\xb8\x88\xc9-@\xf8\xcc\xc50\x9d>0@\xc0\xdb\xc9a"\x951@E\xe4Q\x1f\x97\x06+@\xefT\x9e\x17\x9c+*@<\xae%\x85X\'(@\xd5\x82\x1f\x07\xb4\x96.@\x89\x14\xc2=~J5@\x12\x84\xe2\xa4\x96\xf20@\x85\xfa\xea\xbc%a)@\x14\xc1\x17\x99\xfeK0@o\xe5\xbb\xcb\xba\t.@\xda\xb5B\xe4\x96S0@\x17\xff`\x9c\x16\x80,@\xa9H\xacV\xb6\xf7,@X\xfa;\x93\nF-@v\xe7\x18\xcc\x9e\x142@\x00\x08\x8bAgJ2@\xae\xf9\x9d\xdep\x84(@\x85\x8a\x1e\xdd\xb5\xcb(@P!A\xffz\x0f+@_\x7f\xef:4\xd1(@\x15\xa8\xfct\xd8\xcb\'@`\x06N\xea\r\x03,@\xf0\x0c/\xccsX.@\xb2\xab\xd0\xec@)2@/;\x0c\xa4\xbeU.@\x0e\xcf#\x80F\x91\'@\xaa<n\x19m80@Z\xdb\xeck\xfc\xf4/@\x1dz.4N\x1d*@\xe5(\xedI\x14\xf9)@*q,8\x14\x1f*@gE^\xd9l\xba,@{RO\xceHn/@\xd3\xa9+n}\x14,@A\xee\x05\xcc\x7f\xe22@u\xe7\xcb;B\xcc.@\xd0\x96$\xcbq\x850@\xf0B\x8e\xe2\x0eE1@\xc4\xc6\x1bw\xbf\xf90@\xac\xbb\x00L\xa3d.@P\xa9\xd0\x98Hb/@\x9ce\x0f\xb9\x88\xa91@\xb6\xed\xdf)\xe1\xcc0@\xa4\x1a?\x1b\x95y-@rE\x06d9\xbc.@t\xd8Q\x8f\xf7\xd3/@\x90\x10\xed\x17\xba\xfb.@dg\xa7\x97\xa3W(@\xb6h>n\xb1:1@ \x14X\x95\xf0\xfe2@\xfd\xefN\x99 |-@\x07\x0c[\xe3\xb2R2@\x91\x9c\x11\x87\x88\xf4/@=\xb4]\xd6R\x1d*@\xcdHkc160@\x15\xf6R\xe9\xc4\xc11@\x99X\xf6!\x03\xe8+@@\x12q\x88w\x171@IXp\x90<\x120@DD&\x88~72@\x92C6\x1cF\x810@\xd1H\xf1\x13\xda*,@\x87,\xe8\xe9\x98\x02*@wb\x822 31@\xe0K\xbe\xb1\x87y1@\xa5\xcfz\xc5:\xd33@\xbb\xe2Lg\xa7\xde(@\x8e\x92^\x1f\x0b\xc1-@f$u=I\x1b\'@;\xd3\x86\x02+\x8b-@:\xb8)3\xcf\xf21@\xd6\x99\xe1\xc6I\xdb2@\\\xdbDg\x1e\xbd1@Q\x96\x05_\x80\xc6,@\xb2\xfd\x1a\xcan\xbf0@\xedM\x08\x1f\xee\xa70@\xa9\x12\xe7m<;0@\xd5?\xf2\xe1\xf3\x9f1@\x86=(#\xce\xaa,@n\x88A5\xa9X,@D\x0ek\x8a\x1c\x1b&@\xd4\xcer$\x12\x99.@tJr7\x1b"1@\xff\xdf\xb4\xeaW\x0e+@!\x08<\x11\x02\x991@!\xd0G\xaf-\xca)@|6\x9dA\xe6\x95-@) p\xff\xf9\t2@\x86\xf49\xb3\xabm1@\x0c\xd5\xa3\xb8\x86\x1a2@\xf7H\xcf#\xc4\xd92@\xd4\xf3F\x1eR\x97,@e\xd1fK\x9b\xbb&@\x9a6\xc5\xb1_\x01(@\xdc?\x00&\xcc\xd6.@V\xe3\xa8O\x14\xb4%@\x1f\x17\xb5w\xfc#&@!\xfd\xad\xa5\xb6\xa86@O\x14\x0b\x17\xf0\x0c0@\xf0\xd0&\x17\xf4\x9b)@\x91]7\xc5\xd5..@\xaa\xe9*\xc8n\xcf2@\xdaN\xf3\x90=~/@\xebk*\xc9\x1b\x8a1@\xe0\xba\x05T>\x12.@\xcf\x07Z\xbd\xaa\xa1&@F\xffI\x94\x9a\xf31@\xa1\xdb\x1b\xa3\xf6\xfa/@\x7f\xc33\x98#\xf2/@d\xe7\xd8)\x96|(@\xec\xf8\x9f\x83\xb6\r4@\x1a\x16V\x95\x04\xdd%@\x06b\xdcf1\xbb1@\x01N9\x1fUp2@u\xe7\xddepZ+@xv\x80\xf7\x81\xc6.@RF)\xf9\x06\xcd0@\x07\x0f\xady5\xc90@\x1e@>\x04\x05\x85+@g\x12\x9a\xc0\xd9n0@.\xbata730@\x96\'\x85\xea\xd0x\'@,\xfbr\x89\x08\xc0)@\x03\x86:\xb3\xceO(@\xff0\xa3\xccT\x860@"\xfbgi\xa8 2@\x16-\n>S\xb10@\xce*\xe2\xbaRp1@\x89X\xc9\xd5\x9e\x941@u\x0fFFX\x84)@\xb7\x83\xfd\xb2\xac\xd1\'@\xf2c\xb4\x7f\x03\x8c-@=\xce\x1e\xd3\x99Z\'@G\x01,\xb3\xa4-1@\xf1=<\xb1\x14\xfc(@\xd4/\xe5oO\xf9+@v\x15\xa90\x17\x83\'@\xc2=\xdf\xb5\xaf\x8b1@\xeaI\x15\xa3EE,@\xec\x82s\xfc\xa3\x7f5@\xcb\xc7\xaau\xa8c1@BK\x1b\x91p\x96.@\xf4\xdc%\xc2&\x992@*09$\xaa\xa01@(^\xc3\x9f\x96^0@(nM\x87\t\xe30@\x82{E)\x81\xad0@\xeaa\x17\x13\x94\x1a.@\x14/\xc6\xa2\x96\xde0@\xfd$\xcb\xc2\'\x901@|\xd4r\xa0\xce\xfc.@\xba\xb0\xe4|\xe0F0@\\)FR\\\x1e,@\xbb84\x89\xebH-@\x10@%\x93\xb2 2@\xb2\xb4\xba\x9dv\x9f+@M\xca\x87\'\x1a<0@\xa6\\\xf7p\xbeC0@\xccW\x80c\xac$/@\xae\xd7\xee\x1b}\x1f0@\xad\x90#~\xd7\xd7.@\xaf\x1aC\xbf\xef\x9c.@\x98\x88\xb2\xe0\xa1\xe51@\xf9\x9e\xc9\xc9\x97w-@\x92Gxn\xbaF0@\xc4\xb8\xe6\xb3\x8e\\1@\x06\xb1\xe8\x87\xb1Q,@\x9cL\x1d\x8f\xba^,@\x12C\xae\xc5\x0b\xc4\'@\xd6\x11~\x14\xaaX0@\xfe\xf1\x05\xf0\xd4\xec4@\xeax\xe6\xa7\x97\x0b+@q\xb2\x1e>BL5@5V\xecc\x8c}-@z\x9c\xa2\x95v\xc2,@7\x9d\xd6\x87&\xcd2@\xcf^\x84\x1f\xf0\xf5.@\xa4+Hl\x04R4@;\xd0\\\x8b#\xc6.@?\x1f*L\x00\xc7-@\xf8\x0c\xfe\x0f\x8e\x82)@\xb9\x1fk\xe6\x85z.@\xc4\xf5\t\x85\xb3\xe3/@\xdb3\x90\x8al\xa31@\x0f\xda\xb8/)\xc9-@Y\xa7\x89H\xb4\xe70@\xf6\xa7\x93D\xfdu0@b\xfc.h\xa9\xe93@\xda\xb5O\x83\xc9X1@\xfd/7\xdb\xd8n,@\x16\xf80\xdf\x9294@Q\x1f\xa0\xb8\xf9\xa03@\xef\xa4fJ\x9bI0@!}\x94\xa56"1@C\xb2\xd6\x95,\x9d3@\xd7Ew\xc4\x12|0@\x1d\xb6\xe2\x7f\xca\xb61@\xf6\x16k*i\xf85@E\xd3K_*M0@\xd2.\x1e\xd7l\xe10@L\x8d\xfa\xcf\x00\xf3+@gM\xce\xfdF\x04.@S\x0f\x8d\x92(\x191@\x97\x86\xfcku%+@&d{\x92n\x1c0@\xd4L\xb2wV\xb33@\x8e\x82\xf0\x01\xcb\xe7)@/\xb1\x01\xb4K\x14/@\xafQ\xd5\xf4D&2@\x89\xbd.\x14\x83\x12,@qy \x00\x9e_0@:\xb9U\x83\x0e\xed1@)\xfb\xbd\x19\x95a-@*\x93\x8b4\x8e\xa51@\x8c\xd4\xb1\x15\xc1\x046@\x98\xee\xfd\xdb3\xb0,@i\xe4O\xd3o\x841@D%n\xd5M;0@\xbe\x99\x8f\x93df-@\xd5`?N\x87\x191@\xb3~\xe8\x13R@.@r\xd0\xd5_\xbeQ/@\x89\x07\xd1\xb5\x95\x19.@Tv7\xf3K\xc5,@\'\x1e\x9eC\x9c\xbc,@\x1cf0\xc8\x9cK2@s\xf5\xfb\xb8w\xb5(@J\x9c\xec\xe2\xd0\xa42@\xaa\xe8\xbf-\xf0\xd13@\xf1\xdc)k\xda\x15/@\xa8\x1e\x9f\xad\xd8c1@\xf0\x00\x9b\x07\x0c\x1c6@\xdc\x16w\x83Ug2@\xa6\xa4R\x1cq\xbd.@\x91\xe2\xd8\xc0\xf9\x0f1@\xab6\x8d\x08\xf4Y2@\x89\xee{\xcf\xa6\x7f0@\xb48\xa4/\xfa).@\x9d \xb7I\xf4\xce2@\x9bQ\x11o\x0e?0@\xd3\xde\xadn\xdc\xc83@%_\xd0H\r\x911@\xfc\x01\xbd\x80\x90%0@\xae\x1d\xad\x1eg\xd30@\xc4\xdfT\xd4W\xe21@\x07\xbf\x954\x9f\xbd(@\xf3\x88\xfb\x03\xc8}+@[\xbd\x8e\x96.$2@\xb4}\xd8\xeeE\xc0)@\x1fJ\xcf\x972~/@x\xa4l\xeb\x17]3@\x9c\x0c\xdd\t\xd3\xb01@h\xa4}\x99\xbb\x0f1@\xbd\xa0\xd6h\xefw1@\xed$XD\xee\x8d0@\x91v\x04{_8-@D\xb2^\xd70\x171@\xd4\xe5\xc6%;\xcd0@\r\xff\xba2\xaf\x8f0@\x9am \xbd\x04\xbb1@\xc0\x00Lv\x0e\x9e1@\xb0\xe1\xe11\xe1\x0c1@\xfe\xbb\xe5i\xe680@\xea\x80\x17-{?1@r\xf9\xce\xd5\x1c\xbf0@7\xd6\x91\xef\xe6y/@2\xa9\xf1\xact\t)@5U\x80#\xa9\xa01@\xa5f\xbbJ6K/@\xba\x02H\xbeL{1@\xb8\xe2ct\x19y+@\x07\xedWI\xfaW0@\x03\x16\xef\x93-\x9e4@\xe1n9\x84\xd6\x1f-@\xf6\xa2\xd0\xe2\xb2\xb51@~\x8c\xd8\xcc\x0cP5@y\xe4\xb8\xbdc\xee-@\x15\x98\xf9\x1d4\x971@\xb8 )\xe5\xfe\x111@\xac\x83o\x1b\x1eI,@fs\xb17\x92{1@Sj\xc7\xdb\xc9j1@a\xba\x08?x\t1@i\x14J\x19>\xd80@\x93\xd5+\xe7\x8f\xc5,@\xba\xa0B(GK)@J\xf66ny\x8c1@<\xeb\xac\xdd\xef\x93-@ \x83\t\x95\x96T-@\xc4\x8b\x16\xe1\xa2e0@\xa4\xf3MLN\xfe1@\xe6\xa3\xf4i\x9d\x123@\xd8Ot\x19\x88\x8f0@\xdc\x8e\x08W&\x070@\xae\xe7\x7f[\xf9\xe30@\xec\xb0\x0b\x8dU\x990@%IV87\xdd4@\xf7\xea\xa8\xe4\x06D4@`bLy#"-@\x06`v9\xe8!2@\x98\xb1\x8fr\x94R0@n\x18\xd2nn#1@L\xaa\t\xdc\x90\xdf*@\xe8\xba\xe0\xedD\xcf0@\x9f\xf4is%\xfa(@\x15s`a\xf4l+@A\xa3\xdb\x9bK\xc70@\xce\x12YK\xcf!2@"\xcf\x92\x18>Y&@\xca\xaa\xb8+E\x1c0@{\xe7\x12\xa1\xb1F1@0T\x1f\xa1<\x820@s\x8a:]^\x80-@^\xb3\xb1\x82\xc8\xc92@F\x8d]%g),@u\r\x95\xcdJ\x9d0@\xbe"\xea\xf2\xe6\x1f2@\x0f\xb0w\'\xff!2@h\x03\xe3\xbc{\xf1/@\xa4"\x8c\xc1\xbf\x1e1@4\xc1\x83\xccu^*@xu\x9e\xfekP1@\xdd\xe1\xb6\xacM\\.@i\xcf\x0f\xe8\xe8\x7f0@\'\x90_\xfc\xdb\xbf,@\xd9\x8d\xc9\xe1\x1f7(@\x98\xe4,i\xd5\x03-@\xdfY\x18L\x06r.@l\xcd>\xa0\xaa\xf60@\xde\xa1\xe4\x97:\xf5,@\xb4\x95\xe3\xe9\x80\xfe/@\x0f\xb1\xa2;G\x161@\xd6.\x13\n\xe6\xb51@\x06TeH^A/@\xb9\xf6X\xaa\xbc95@\x8f>:\xa2\xef\x800@\xd4\xe0z\xed\x81\xb46@rOj\xd3\x07F-@|\xc5\xf7\xcf\x1a\xd60@b\x9f\x9cD\xa6`(@yc\x80\xa8\xa4\xb31@\xeb\xce\xb6\x8a.~1@\xbe,\xd56&\xfe,@\xc6\xad\xaf\xabr\xef0@[J\xda\xd5UB-@\xbd\x83hj\x8883@\xe5\xe9R\x15\x84~-@\xac;\xe8\x97\xc6\xb71@\x07{\xedTP\xbd-@\xe3\x14\xb2f\x1c\xad/@l\xe5\x89\xcc[\xaf1@\xb5\'L\x06\xd9\xce/@!\x99\xd2\x14/\xc3.@]\xe5\x9e\x18\xdfP1@:p!\xac\x00",@\x08n\xa1J\x0c|1@x\x13\x06\x1bgr,@G2S1\x94\xe41@O\x8e<\xb7\xb3\xa51@\xa3\x8c`\xc6\xa5D-@w\x85\xa8i\xd9\x90+@\xc9\xfa\x0e\\\xfa\x130@\xea\xbc\x1e\xb7G\xae0@\xa5DC\x00\xe1Z.@H*k\x8c\xf8\x0e/@\x91\xda\xf8\xe9\xb0(-@G\xa49.\xc3"/@\x06\xf2\x01+\x10\x18/@\x99\xf9\x97\xdd\xaf\xf00@\xa3\x80\x0b\x97\xc5`+@\x967\xb2\xa8=\xfe,@Rh\x10V\x19G0@F\xbcL-\xda\xb20@!g\xc7\xd1\x1a<+@\x1e\xe0\xaa\xf7\x1a\xca/@\xe2\xa0\x94J(\x140@\x10\xdaA\xf9\xd5\x880@\xd3b\x01\x0e\xf1\x181@\x95Xf\x13\x9e\xe6+@\n\xdd\xec\xd84"*@T\t\x1f\xc8y\xa8-@\xf9=\x98\xb6\xb0\x99/@\x8a5I\xfa\x83\x923@\x14\xd6\xda\x1c1Z2@\xd6\xde\xa8\x9d\x9aL.@\xb2O\x7fL4\xd11@\xbc\xd2\x8a\x0b\x10\xa21@\x032;\x96\x9b\x102@\x81\xab\nGi\x1a1@\xdb\xe6Y:U\x180@\x95\xfe&\x8f\xc0\xec,@\xa2\xaf\xe8]\xeb\x88.@p\xb2+\xc5\nF0@\xe9\xb8\xa6\xfa\x16R1@\x02\x97\xaf\xa2B*(@w\x1d\x1a\x16\xdf+1@\xa5/\xe7\xe3F\xa31@\x8b\x90\xd7\xa5:6)@\x9ez\xa6\xe8(\xd62@\xabP\x1e\x9aU\xee5@\x1f%\xd5\x069L0@\xd3\x83\x12\x93QX1@e\xdf\xfa#\xba\xcf0@d<\xc4\x89*\x111@\x0f\xbc\x7fh\xfb\x160@\xdb^H`\x99\xa41@\x85\xfa5\x10\xe2<3@\x0fF+\xedwk1@\x99\x15\x9e\x9d\x9f\xbb0@\x87/\xc2\rA\x93/@\xbd\xd4\xe1\xd6\xf3\xd80@Be\xbc\xab\xfd5-@\xe0\xa7\x80\xc6\x91w0@\x01\xba\'\xba\x9613@\xdc\xd4\x0c\xefX\xe40@\xaaA\xb9\xac}D2@\xfd\xd7\x01c\xbc}1@\xd9\xd6Y\xc1\xab\xd50@\x0eD\xc4\x82\x84\xb71@\xa7\xca:\x00\x19[-@\x08\x97.S\xfa\xb92@B;!\x86\xd090@3\xf7ZK\xedD*@\xbf>{m\xd3\x87/@\x9e\xb1r>\xef\x07)@5\xa4\xba\x00\xfa\x7f1@\x0eh\xd7\xa7|v0@\xd1,v\xe7\x91\x0f,@\xcdx\x8eJ\x14\x121@|\x99\xa1\x8e\xe1\x0b1@\xb7~V\x1c\x0ce(@\x93\xba\x82\x94fz0@\xb3\x7f<\xa9\xe5\xca2@\x8e\xb2u6\xfd\xf0%@\xcd\x8d\x00\xe0\xf4!+@H\xd0\x8b\xd0\xc0|0@\xd8\x04\x1d\xe6\xf5d(@\x14.S0\xab\x0b1@\x0f\xedTP\xd7\xe30@\xac\xec*y\xcb\xe10@\xb4\xe0\xe0\xe6\xc2\xe9(@\x80\xda\xb6\xc0\xa1\xb31@7}=\x82\xf6C.@n\xbb\xd2\xf5\xc7\x13/@\xc7\x90av\x10a/@\xe0\xf7\xfflJ"-@\x81\xa0[\x886\x162@\x06\xc2\x00\xa3F\xc32@"{\x0b\'`\xc8/@\xd5\x19\xda\xdaS].@\xa5\xdfS\x92\xf9X2@.W\nG\xcf\x81-@J\x8b\xfc\r\x84\xb31@\xcf\x9e0\x8c\xcdR.@K\xc73B\xde\n1@\x18\xcb\xdf\xdd\xeb\xb11@c``\xa49\xe70@r\x0c5\xdb\x8eY0@\x94;\x11\xa9di0@\xe3\x9f\x01\xc7Ox,@\xd1\x00\x96iN\xfc0@\x11k\xc1\x1f\xd6\x99-@\xa6\x00\xc8\xe0\xaa\xd25@\x97\xef\xbe\xed\xed\x00-@]\xdf\x98\xa2d\xc3/@t\xee\x86\xa0\x97\x061@o\xab\xc6\xba\xd6+.@\xa6\xa3*\xf7\xd8u5@QK\xa0/\x0b\x080@\xa7E\xbc\xe5h\x9b1@w\xff1\x9e\xd6>0@g2\xb3~K\xc30@\x83\x08w\xfbYj0@\xa7\xd3{8\x89\xe3,@\xcc \x18!\xbd\xe51@E{\x92\xd4\xe0\xdc0@z\tf F\x122@\x91\xe4\x17S\xe5\xaf1@-\xb0\x9c\xb9\xf9\xc2,@\xf7^\xf6\x97$k-@\xe9\xc2\xb8\x1c\xf96-@\x15V8\xce\xe6\xd4/@\xf9\xbfc!\xf7\x9e.@C\x0ck<\xd8\x8d-@A\x87A\xed\xe0u1@]M\xe7+^71@9\'\xfa\xf4\xd92/@\x19\x9c\xea\x99Q\x90(@\xa2\x9c\x02#\rT0@\x04\x88\xffV\xd6+,@?9t{\xd8\x81+@\x0c\x13\x06\xef\x888+@\xec\xdc\x87{\x17\xb30@X^^\xd2\x1c\x8c)@;\x02\x8d4bD(@\x9fyQ\xe9\xab,.@g\xfdm\xac\xa1\x851@\x86\xd4\xcaF\xdd\\/@\x99\xc1k\xa4z\r2@!8\xdbr$c-@0\x9a\x92\xd6\x0c7-@\xf6(+\xaa\x1cJ,@j9\x7fW\x83~1@\xf8\xf9\x83\xa5\'\xed0@y\x83\xd8E\x92%+@\x1f(6\x1d\xd3\x8f-@%K\xfed\xb7\xdf*@\xdf\xd7\xa9\xdb,\x195@\x8d\x19\xbf )\xf92@\xe1/V\xc2$\xf20@\x0e%\xaa\x04\x8b@0@\x96e\xb0\xe4\xb4 2@l\x0c WH\xb1+@\x90O\xcav\xb4\xcb1@F\xd1\xe4{\x10\xba)@\xfb\xd1\xea#\x99\xaa)@R$\x8d\xeb\x9e\x046@\xb1a!5\xad7.@$\xd9f\xa9\xe1\xd61@\x97`\x9f\xc5\xeb3\'@\xdfo\x18!T\xc85@r\xfd\xb3Z\xb1\xc8\'@\x7f\xb8"R\xe9K,@\xa0xx\x89!\x00,@\xfe \xc1j\x1b\xa50@\xf1\xde}\xfa~\xa21@\xee\xe7\x17:e\x970@\xb0\xc4\x03\x06P\xba0@}\xf6\x88#V_2@d`\x1aW\xd9\x8b-@\xe3\xb2:\x05\xdeL/@\xb9\xbdHX\xb7?-@\xdeTM\xaa\xeb\xb4\'@\x8cnl\x84\x83;1@\x86\x07\xbcz\x90\xb82@\xc9}\x18R\xb8\xae)@7T\xdc\xa56\xdd/@\xc1\xe2\xf9#\x93\xe01@\x05\x85\x1b1\xba\xf40@kU0\xad\x97\n2@\xb9{ TYS/@\xa5\x94a\xe0\x96\xf90@\xba\xb9\x1a\x80\x8b\x990@\xbap\x0e\xa3\xb9\x900@\xcb\xbf\xf4\xa7\xbb\x97-@\xa0dr\xf1v\x861@G\x0f<NYt1@\x12\x96\x04\xd9\x10\x8f-@Z\xb7\xcf\xa9\xec\xcb2@\x0cc\xdc}t\xc00@\xd5k\xb4\x83\x08_2@\xc7\x08\x96\xd5"s1@\xde\xd4\x8fY\xeb\x062@\x02^\x018V\x0c(@\xce\xab\xa3\x8b\xff\xc90@\x0b\xc8\xfd\xd5!\xd60@\x10m_[\xdbB1@\x9a]g\x9csY1@"\x91\xf1\x00\xa4w1@\xdc\xb8\xe1b\xfb\xa7+@\xd6\x0b\x1f\x03x\x841@\x15\xab`\xb9[\xb2&@\x1bIA\xd3\xd0B1@\xc6\x86\xe1\t\xaf\t1@3\x8c\x9b\x06AR1@#\xcc\xb2\xf0\x1d~0@\xb6I\xfb\xbe\x95e5@L\x9fx\xb0\xdc\x9c0@\xc8\x89Y0\x7f\x0b.@Q\x88R\xad\xea\xe01@T\xb22\xb2\xba\xbc2@\xf1\xc3,\x15\x19\xbd,@*\x834\x8f\xa1A0@S\x10\xbe\x064c.@@\x10\xa1\x0c\x16\xf70@\xc0\x92\x7fr6\xe8,@\xd2U^-\x01\x0b6@[pA~&\xf6+@D\xcct\xdag\xf6/@\x84)Q\x1f\xa5\x000@\xb6pL.\xef\xc0/@6\xcf\xae\x06R\xaa\'@Y<\xba~\xc1\xd50@\xac>\\g\x0c\xf8/@\xb8\xef\xeb\xcd"\xa20@\xec\x1eueh\xc4&@M\x07r\x12?\x9a-@9+\xce\x0f\x12\xde/@\xbe\xd0\xfd\xd2g\xcc1@zu\x83,I\x841@\xa2\xef\x89\xfc+F5@\xe6+1\xeb\nZ/@\xff]\x96\x8bw\x130@\x18r\xcb.\xed\x030@A\x96:M\xa2\xca&@.\x91\xdf\x83s01@\xfa\x00\xedm\x92\xa82@\xdc\xc0a`\xf6\xb30@\x95\xfb#\xf3\xe5\xa4.@\xf8\xce\xaa\xc89u1@\x91\xfa\xfceJ\xf1,@\xe9\xe3\xa6D\x19\xed1@\n\xc2\x9a\x8a\x18\xdf1@a[\xe5\xea\xfe\x0e-@\xe3`\x07\xdb\xa1\xad5@\xae\x9bl\xdcS\xda2@p\\\xbe\xb4B\x191@W\x93\x00\xe5`!1@\xb8#\x0f\xd6z\x970@\xc9`h\xdb\x02U0@\x9e\n\xf0\xe8\x1b\xda1@\x03\xd0\xb4G\x1c.(@r%\x9f\x93\x1e\xe5-@\xff\xb5\xb8\xea\xf1\xbd-@\x9cCoK\x82\xb0-@\xa1S_\xf7\xf8y/@\x1fI\xf6\xeb\xf5\xf1,@!v\xad\x98o\xd8.@\x1bL\x86\xbd/\t.@v\x00\x92~\x12\xa10@\xfaU\x01\xebH\xdb1@\xff\x97\x04\x8d\xce&.@\x04\xe7\xe4qiI0@\x0b3\xe1l\x05\xd5/@KE\x9e\x145\xdf1@H\xc5\x8e\xb2\x8d\x020@b\xcf\xc41\xben.@h\xa54\xc9\xd7\xcc0@x7\xa4\x17C\xc8-@\x16\x02\x89\xa2\x86\xe43@?\xf4\xc2\x1f\x9f\x9c0@\xb1\xb4\x99\xfb\xf6\xa51@l?\x10[Wf1@\x94\x9d5\xd14\xf40@\xe4\xb0\x8e\xa5\xc1\x811@\x10E/\x8c\xed\xb35@Okp\xb3\xebX1@\xd89\x91\xcd\xc5J2@x\x170C\x8c\xec0@\xaeV\xd1\x9a\xcd\x9a0@{\x17<(#K.@"<\xd6\x11\xdb\t,@\x98\xe8\x0bR\xe0\x8e/@\xbd\xb7\xae\x0c\x93\x160@\xabXf\xf3@\x03-@_\x99\xfc3\xd0\x94+@Q\x1c\xc2\xfbdQ1@\xac\xd72~\x83m-@\xa7p$D\xe6P0@\xa4\x9cOW\xfc\x9c0@\xc6\xc6\x84\xd0\xd1+1@\xac\xa7\xe3\n\xcee1@\xa5\\\x9et^\xfb+@\xbc\xe0\xb5h\xd0)0@\x1a\xed\x8b#\x80\xec*@\x07t\xef~\\y0@\xd3<\xf8-8Y1@\xa6\x85\x9e-!\xa5+@\x17\x8e\xbb\xadE(0@NK)\x8d\'\xaf-@\x056[k\x94\xff+@K7\xa4w\x932\'@m\xba\x15\xf0V\xb4/@\xa4\x0b\xa7\xdb\x84)0@oE\xcc\x8d\\\x1a2@\xfaBO/\x06\xb9-@\x13\x85u\xcc\x8e\xc42@\'^\x99 c@/@\xa1\x17\xc5+\xe002@!~\xe5\xe7\xd5\xeb1@\x11Ze24\xbf%@nSe\xdc\xdd+2@\x9a\x8a\x8c\r\x0b"1@&\xaa\xa5\xd7\xa3f0@9\x0c\xc3E5\xae.@\x12\x80OV|y/@q\x9c\xadR\xbd\x9e0@\xf6\x00\xdd\x1e\x04s,@\x1f\xd0\xa4\xfdT\xb13@[\xd9{\xf2\xde\x01,@Kg:s\xde\xa7.@\x82\xadXA\xbf}+@sz!lG\x1f/@X\x06\xee;\xc7\xd51@s\xb3\xa8\xb5W\xdb/@\xe9>\xa2f\x02\xca0@\xf7\x1e\x11\x9f\xe9\xec0@\x0e\x1do\x97\'\xb23@\x8d\x1f\x97\x05s\xa81@\xc5=U\xf9>\xb5/@\x93?\x96\xbe\x88\xfc+@=I\xc0\xb2g42@\xf3\x116\x8b\x08F0@5fd\x1f\xa9\xa4,@\x01(\x120J\x0c/@\x80E\x89\xb5Ct/@\xca\xfct)8\xcb0@"J\xee\x04\x053.@[\xc2R\xef\x85C1@)\'j)\xcb\xc33@\x9b\x05\xee\x04\xc0\x9a-@N\x0c\x05\xb1Wh2@xE\xec\xed\x94\xc1,@|wk\xb3\x7f\xfe5@42\x0e\xf8\'\xae0@\xc0\x0c\xa3\x95\xb0\xec.@\xd97f\x83`/2@.\x99qF\x18\xaf3@\x8e\xd2b;|\xba0@$vOlI\x86-@\x0c\xf0(1}\xdf2@\x04\xbd\xc2\xd9-\xeb5@\xe6W?x\x06\xe8.@\x84\xb3OD\xe6\xed.@\xf1so\x0b\xf410@\xc8h\x1a\x90\xf1\x140@\x97\x10\x8f\x8a\xe6J1@\xaa\xe2U\\gM0@u8\xf6\xba\xef9/@\xf9W\xcb\xdd\xf6/.@H\xd3\xd8W\x03\xeb0@\x1dt\x08:U8-@?\xa8\x88\xab\xfa\x94%@\x1bX\x98[R\n1@U\xbb\xdd\xf6\x88R4@x\x13u\xd6\xe8S1@/r\xfe:\xb7\xcd-@Ia\x96\xd6\x01\xf4/@a\xef\x01\xe0x\xeb/@\xf8M;\xfd\xa8O0@\x10\xb7As\xbd\x9f0@\xa1|\xd1!C[0@Zi\xd1\xb9\x11\xc63@\xbc\x87\xd3Y\xab*2@\x10,\xaf\xe3\xba\xd7+@\x95\x95\xb5\x88\xd6\xc6.@O\xdb(\xac\xa3\xa03@\xa6\xe7\x8a\xc8\n~3@\x0c\xae\xf9\x94VC.@\xb1\xd6\x9c\x01\xea%2@U\xdb\xeb\xd9\x90\xbb2@\xf5\xf5\x1a?\x95&%@\xb3\xb5\xaf\x90$X2@\x11>P\x88J\xd5+@\x94UaH\x1d\xdb5@Zk[\x0f\xbd\x923@;n}\xd0\x1d\x8e3@\x83r\x8dw\xd2\xa6-@\xf6\x10o\x13\t\xd00@\x95\xce|\x93\x16z0@\xf7N!\x93\xb7\x923@\xf2\xea\x1b`\r\x9a.@\x19/\xe4\xf1H\x14*@\x9b \xed9\x98\xb00@h\xc3s\xed&\xd9+@\x7fsY\x9a)\x041@\xae\x89\x96\xb8\xb1\xa91@#m}Z,\x04*@\xb4\x80a\xee$\x91-@\x8cX\xe5A\x0c<2@V\xf5Q\xde\x08Q(@Rf\xb7\xc6\x9f\xf9+@E\xda\xe3\xe3j\x07-@\xe1L\xad\x05\x1f\xe50@\x81-\x1f\xac^\xa63@\x0c\xa3R\xc2Jy0@\x7f\xf4\x957\xe6\x050@\xfaH\x91\x95\x9d|1@\xa1\xb3\xc4\x85j\xa33@\x13\x1c\x96\x95\xdf\t/@g\xdf\xf7a>\xe40@\xe1?nr\xa5\x96-@\x06\x0b^\xf4S\x1e0@\x17\x90n}\x17\x9d-@P\xab\xdf\x17ZP-@\xdd\x11x\xd92\xa3.@\xa9\x7fI\xf8M\xa8/@w\x00B\xf8&K.@f\x8b\xdb\xae\x0b\xb70@\xe1\x08\x9dl\x05\x9b+@wv\xcbd\xa3S+@\x9bL\xd1:+\x10)@\x19\xd3\xb4r\x17()@\xc8U\x0e\xf9\xbc_*@9}c\x95\x80:0@!\xd4*\x1ep\x8e,@\xaaZ\xd72\xdd\xe3,@+\\\xbb.\xd98.@\xd95\x86u\xb0;2@\xad\xf1%\xf8\xebQ-@\xffQT\xa9J&0@\xab\'\xd3\x8a\xc0\xa8.@\xe1\x94<\x97\xa3\xad-@\xa3\xf0Q\xf2Hd0@-d\xc3\xfd\x1b\x9f0@\x0f\xd4y\x19=\xaf4@@\xa5C\xdf\xda\xbb/@[\xf6o\x0fi\xa61@1/5\n\xc6!1@%\xd7\xc9\xb9\x1f\xaa-@\x12\xde\x88~\xb0\xa3.@a\xe2<\xc3;\xee,@\x80xo\xba\x80\x08,@\x9e\x13\x9dh\xae\xc6\'@\xdbz\xe6\x9d\xad\n/@\x8c\x82\xce"\x8d\xb11@\r;n\xa7\xc9t/@b\xa5r\x1f\x92=.@K]\x0c\r\xf2\xcc-@\xe5\xb2\xed\xb9\xf080@u\xd0\xabg\xcf\x07,@\xee\xa3k\xf6\x00:1@\x07\xd9\x1c}\xa7\x0e2@d\x0b,\x16]u-@{\xd2\x85\xba\'60@\x8eEy\xdd\x18P,@\x1fs\x01\xccb\x81-@\x18\xf18\xf3\xcc\xbc2@\xcf^\x8c2\xbdf.@$8@Z\xb7\x1a*@\xdb\xea\\\xe5>\x16/@6\xe8?\x1d\xdd\xed1@\x19\xbc\x97\xac\xcf#0@\xcb\x15\xba\x80qa2@\x04ru\x08\xde5\'@\xa1\xb2\xeb\xc6\xde -@\x17K%\xab\xe8N4@\xb8&\xb6\xc5i\x91-@\x0c\xcci\xba/\xef0@9B}\xb3\xbc\x950@zLt\xfekE0@\x97oD\xcd\xd8*/@#1\x9cS\xc1\x062@\xa2\xeb\x12\x81\xe6\xad,@\x1c\xc8\xce\x05\xeeT1@g\\]M?\xdc5@\x9fS\x88g Q0@4\x88\xa4k\x0cS-@\x93\xfd\xc9\xbbi\x11+@v\x87\x96\x1e$i1@g\x01\x1e\xdf\x8d\xf50@\x1fcI]R\xb0.@O\n\x96y\xe4\x88\'@{\xa9=\xedV"0@\xe2\x8aB\xceCD0@+\xdb|\x17\x95\x182@\x10\x1dw\x81\xa9`&@z\x91#=\x86\xcf/@0a\xff\xb2\xa6\xa4(@P=K\x82B}/@\xf5\x1c\x19f:\xb5,@\xce\x9d+\xeaC\xca1@\x8f3\xf2\xd8\x14\xeb5@!\rd\x95\xc1\'3@M\x9b}nT .@\xc5H\xaf\xba!\xf41@\x84\x98\x9a\x19\x11\xb63@\xc9\x94Y\xb1&90@\xc1\xd9\xdb\xad\xe5B4@\xf3\xcb\xf1\x98\xf5!1@\x05,N_kb2@;6\xf4\x8f4]2@\x81\xb1lf\xa4\xcf0@KR8\x90|U0@\xb1\x88\xa7^K;5@3@\xd7~\x11\xaa+@C\xe6\xcb\xc7gi2@z\xddW@=Y2@\xdb\x80Q\xd0\xf5\xe51@\x1c\xff\xc2\xff\xcb\xdd-@\xcb\xba\x1e\xd9\xaf\xbd-@kl\xe5k\xf8\xbd+@_\xb4]\x9c\xd8,.@\xe7w\x01\x8b\x13\x14/@ZQh\xf93@1@\xf1\x90\x1c\xcb\xe7\xed.@\xf1\xdf\xa9\x82U\x98-@\x97\xba<CW\xfd1@\xb4\x0bmx\xdd}+@\xc8\x19=TI\xea0@8\x86[\xe7S^2@\xe8\xd5p\xfb\xe1\xa0-@r\xc3VgY\xa90@\xa3\xe8\xa7\x9a\xf7\xcc.@}w\x84\x91\xec\x07,@\x0e\x97\x8d[F\x0e.@\xd6\xcf^\xe2d\xc0-@C \xe5d\xa3\xb53@\tu,\x0f\x19\xd6+@9P\xeaE\xa5 *@\xb5\x9c\xd9\xfd\\\xf1.@&H\xcb\x05\x14\x07-@\xc2\xca%\xe1A.,@]B7\x03\xf7>,@2e&\xe9e\x1b,@\x9aqN\xdf\xb0\x8a-@\xf7\xe9I\xd3\xba\x8a1@Dg(\x93\xf4\x9b0@\x10\x06\xf4/W\x14.@*>S\xe0\xd8\x15,@\x00\x0f\xd5\x18\xc4^2@u\xde\x11\x11b\xed1@\x8a]\xf5\xd5|K5@%\x90uy\xd6\x07.@;\x0c\xc1\xd4J\xf70@\x1e\xd8\x87R\xcd\xc8/@/z\xa8\x8a\x07\xa4-@c\xa5s\xf9\xc1\x980@Zr\xd0\x10\xad\x8d1@\xe6\xc6op\xf3\xbb,@\x9dm)\xb6\x02c1@\n\xb9x\xd8\x85\x0c&@\xe2B\xf4lD\xa71@\x92\xa9|\x95\x16(2@N"cA\xc3\t0@\xf3\xc0\x8f\xe5\xe4n.@\x9e\xfc\xe2\xd1\x8cZ,@\xd7!\xe6\xf8L**@2\x11\xef\xc5\xf830@\x139\t\x9a)n0@\x7f\xc0\x1fC\x04\xad3@\x08\'bR\xa6\xe1/@\xa1Z\x0fG\xcd\x0b0@!\xd5\xfbZ\xb7P1@\xc92c\xd5f(0@\xa7 V\xa7\xff\xd34@z\xd9\x00\xc7\xd7\xe31@)\xcd\xf8K\xe2\xf5)@\xcbx\xdf\xa9\xf8\x1f,@\xd5\xd8\xe1_@\x87-@\xfe\xba1\x8f,\xd6)@e\xa1\xd0-\xf2\x982@\x85\xc4\xd0\xef}\xba,@_wM\xa9]k0@A\x04\xc1/\x96\x87-@=e\xb1>O3/@\xc5.0\xf1\xbfO,@\x8c\x14\xb4T\x81\r2@#n\xc1\xbf\xba\x9b0@\xfa\xa7\xfbQ\xbd\xde-@\xca\x8e\xcf\xe1\xaf\x1b.@A\x01_\x04!\xdb4@\xddhpgk\x1e1@\x0b\xc7\x02\x99:T0@ \xfeP\xd8A\xca0@\xb5\x99\xf3h2\xcf0@n\xcc\xaf\xa3+\xb04@K\xe5K;\x00A0@w\xd9\x1aT\x04\xa10@G\xab\xe6k\t\xea0@q;eK\x84N0@=\xeb\x0b\x91\xcf\x88\'@\xf84\xd0\x14\x93T2@\xcc\x15X\xd8\x7f\xbd0@\xd7\xe2\xd4\xdf)V0@\xbe\xc8\xf6#\x91O5@\xbaQ<\x84#\x95.@\x83\xd7\x83 \x07\x1e.@q[\xa0 \x0c\xb32@\x1e}\x85\xf6=r1@\xcb;\x98x\xc5s+@\xaa)n\xfc*51@\xdeP\xdf\x91l`4@\xee%\x11n#\xee.@g/w\x97\x81C.@\x97\x13}\x9c<\xb8\'@\xeb\x12\x0e\x10\xbb\xdb0@p~\x86\x9d\x87\x1b2@\xdck\x0f!WT-@oX87\x07a-@\xc2\x02\xa9\x0e\xca\xe3,@\xee6\x0b\x83O\x985@\xe5\x8a\xeao\xdcC.@\xb8})2g\xb1\'@0\xd8\xfe\xa5\x01\x10/@\xc4\'Y\xf0\x17&2@\x19!Ij\xee`(@\xdcZK\x90l\xb0\'@\xe5;Y\x8f\xb5M5@\xf6X2s6\xc92@(h\x8b\xb3\xf8C1@\x87vdZ\xc2t\'@l\xeb\x05\x97\x05\xaf1@h\x15\xb2\x10gV-@\xc5\xaab\xc8])2@\xf9r\x97\x1bE\x0e1@0/N\'W\xed4@\xa4\xfdj\xe8\xad\x871@\xe9k\xab\xfa\xea\xbc-@\xdd\xd0\x05^\x06\x15.@\r\xdb\x12\xbd\xc4\x1e\'@rD\xec\xf2L\x8f.@\xe9H73\xf4\x07*@7A\xc4K\x1a\xd6&@Mk\xe7\xe43\x041@\xab\x84\x03\xca\x85\x161@}\xe1\x8c\x8d\x97-*@T\x8b\xa6\x93\xec\xa06@\xca\x99\xcf_P\xa81@6m\xd9\x1c\x88\xbe1@=\xd9\x13\xea\xec]0@\x83\xca\xde\xf4%\xb51@\x91%Q\xbd\xf2\xa22@\xee\xd0\t\xedG\xf70@;\xeb\x99\xce\xc9o0@Y\xdaY$v\xd51@\x1a\x92\xd4\xec\x85\xb51@M\xcc\xbfdS,1@\x89-\xc7b\xb6\x8a1@\xad\xc5t\xccCB.@0\r=\xe6$\xea.@T\x98up\x88q\'@\xb4_?\xc6\x8e\xd60@k\x1f\x9dR\x85Y0@\xc6ouIi\x90,@\xa0\x1aI\xf4i\xf7%@\xd3\xe5\xf5\xf3"\xd4+@\x8d\xdb\xa3\xc9\x9c\x1c1@\x13vr\x03\x05\xd6-@\xd4\xc7\xcdPG\x81-@\xd4=\xd1\x04F\xfb/@]M\\\x08j;3@\xf0\x89\x02h(9.@\xb6\x1f;yC\xdf0@\xfei\xfff\x14s.@\x17 \x98$\xc0^,@\xf5\xb4\x16D\x80\x952@ia\x93.\xc5\xb7,@N\x0c\x94\x86\x146.@\xef\xc8\xf9\xed\x8a\x9f2@\xf9SZ\x95\x9bC1@\xf2\xa4\xdfT\x9f\x8a0@\xc7\x13\xaf\xb6F\xb71@TVa\x8b\xcd\xa5-@\xa0`\xb4\x0f\xa8\r0@\x17\xc7\xdb8\x94B-@l\x97\x1b\xf2)\x9f-@P\x9a\xb5\x826\xaa,@\xe4\x85\x01\xe9\xa261@q\xe0\xcf\xe6\xa1!3@\x82\xb0[\xa5\x99\'5@\xcf\xf4P5!U3@\xd6\xf1X\xcf\xf3\x8a*@\xc0\xe4!\xe9h\xe01@\x1d\xca\x91\xfb\x0cH.@`\xf6\x82~\x93\xdb/@R\xe4\x10\x7fnN2@\x87\\\xeeg6\x873@\xea\x07\xfb\xa6fo1@I\xaf\x05\xf1rK,@i\x16\x966\x8f\x001@\n\xa4\x17\x98\xbcI3@\xe5\x12\xee\x17\xab\x04.@\xe2wi\'\xac\xf50@\x87n\xb5\x8e\x14u0@\r\x1e\xf2\xcd+)6@\x18,\xa1,\x13\x880@\x19\xc4\x1a\x02\xf6Q0@C.d1\x81[,@W\\\x01M\xef\x1c1@\xc4y\xadu\xa0\xe0/@[\xf4\x88\xa8:\x131@\x1b]T\xd8\x97\x1a/@\xe2F\xf0\xd2\xd0u*@o\xdf\xb1\x11\xd3\x0b0@\x9beA\xdeS\xd53@f\x1cEQV%,@(\xb7\x8a\x16\xd3\xe41@B#\xdfr\xa9J0@\x16\x88\x06P\xc9=0@\xb8L\x05\xdb\x10p0@\x87\x1a[Y\xdf~1@\x1ft\xb7\xf9\xa7\x9c-@\xb2\xb9J\xce\xb7X2@\r\xf6D\xc2\xe6\xac(@\x0b\xe2z\x978\xec)@\xe1,\xf4\x06\xbfN5@\x07\xd6c\xf4\xcbe+@y\x9e\x8c$\x91-1@\xd8\xfc\xef7\x91c2@\xfb\xb1\x9e\xca8\xe35@Q\xbe{\xc0\x057-@\xc6\xa5\xa9\x14+\xba,@\x99m\x12T6b.@\xa3\x10\x85\x98\x8fZ+@\x05r\x91\xa5u\x93-@&\xa1^\x92\xc8[)@\xa4\xf5\'A\xf1\x910@$Q\xee\x15\x80\xd60@\xc5\n\xb3S>\\,@n\x95Pe\x81C1@!Red\xb9\x11/@\xdb\x86\xd0\x8c\xe9m1@\xc3\xef\xce\x8e\xdb\x9d.@T\x88\x13x;$/@8\xa3\xe6\xf3\xe8\xb21@\xc3\x99\x82Dbb1@7\xe0\xa9\xf5\xe4\x1b/@\x1c\x95\xcb\xa8(W1@V\x1d\x19\x9c\xd6`0@t\tn\xa1\xba\x04*@FB\xb8Z\xc6\xc41@8*\xbd\xb1f1\'@\x13\x92\x14\xc9\xa5\xc21@\x16\xb6\xdftx\xca1@\xa4\x9d1W(\xf02@\xbfS\xd3\xe8\x86Q0@\xdf\xfb\xb5[J\x131@\xb2&\xb6\x8ey\xb90@:\x99\xed\xfc\xcb\xcf2@\xf9\x91\xcc\x1dV+0@e\xb5-D\x9c\xa60@=\xb7\t\xa7\xa5H2@\xf7\xf4\x14\xb9b\xd50@uu\x9aL\x7f\x9c-@\xfa6-\xaa\xe1W.@2\x97$\xcc\t\xa50@\xda\xbd6\x8f\xb1\xb80@\x12\xe9!8\xc2\xe30@\xab\x05X.Ho-@b}\xb7\xd96M2@\xd7\xc3A\x9e\xca"&@n\xd3B\xf8Lr5@H\xf3\x922\xf2b/@{\xa1\xfd;N\xeb/@\x9cx\x1a\x88w\xc7.@iYccu&+@\xa0A\xbaf\x9a\xa4-@\xa3=\x7ft\xc8\x81/@\x05V)\x86\xc8\xa6,@(y\x7f\xb7\xee\xfc0@\x82\xad\xe9\x9d\xf0\xbb1@\x0b;\x8a\xf0\x06\xbb2@\x06!\xa0Sjt/@\x12X\x1e\x8a\xa7\xcf1@T`\x1d\xb2\xa3\xb1-@\xc3\x17\x01\xb3q\xe2/@\x90\x8d\xeeh]\xae0@\xfd\x174\xdd}\x12&@I\x17BFiX(@s\xf7\xefD\x10\xf40@\xfd\xd1\xc9V\xe7\x9c2@\xa3\x00\xa6<mz1@tjtU6\x14.@\x02/f\xe2\x02#1@l\xee\xd5\xb9\x11\x921@%\x96\xe4\x9f!\x0e&@\x9e\x183\xab-20@\x95\x98\xb0\xac\x15\xf30@q}\xb8\x1crN0@\xb5\xa5\x02\x95w\xab1@\xaa\xf3\x1a\xe0\xbd\xf7.@\x96\xad\xbf\x9f\xd7"0@\xb8\xd6i\xa4(p(@\x03a\xd8\x7fY\xd50@J\xc9\x18\xa8\x8cx0@\xd8\x1f\x1e\x94\xeb\xa9,@6\x97\xed\xc3\x87Q.@TV\xe5\xcd\x81\x0f0@a\xa6w\xac\xb4i5@\xf4\\\x00\xfa.\x9e,@\xd4\x10:!\x84\xce1@w"bm\x89H,@%K\xfb\xed\xdfZ2@\xe7\x89\xd6q\x8aR+@\x81W\x8d\x88\x10\x97,@\xe1\xfa\x0e\xcb\xd2w(@\xd8UB\xed\xcaN(@\x8ev\x81\x1bX\xa30@]\x1c\xf6{]\xea6@%\xba\xfd\xf9\x04$1@k\x06\xbc\x0e\xc2\x17-@\xde\x0c,Y\x0c\xa91@\xde\x15J8\xbd\xc65@"\xa7\xb1\x12x\x081@\t\x14F\xcb1Y.@\n\xd3~%\'\x062@\xc2\xca\x14a\xb1N0@\xad\x11,\x8b\xbc\x02(@S\xf8\xe6I\x03Q.@U\'\x91<"\x16/@h\xc4[\xaa\x8dE,@q\x18\xbb6\xf7\xa8-@\x1b\xac\x94\xadkA&@\x0c\xac9\xbc\xb9\x1d1@\x8b\'\x87P\xdf\x84)@\xcb\xb1z"\xa5\xd0+@1\x83\x1el\xe9\x9a0@\x8e\xd8\x00\xf7\x10P/@&\xefl#\x84f+@\xa0\x96\xc9\x1ec{*@@\x11\xe7\x16&\xa4%@\x02FG\xe8\x15\n1@\xb2\xed\xb0\xf5\x81{.@\xc9\x00C\xa0\x89\x85,@\xee\xcc\x0eWG\xfb-@\xa9N\xe4\x15\xf2\xa91@5\xa2Dkf\xaf+@%\x95\x9a1\'\xb71@\xae\xe0(\x1d\x85\x891@\xae\r\rr\x04!+@Q\xd3\rN\xc3\x94-@3sZ\x01\xee\xab1@\xf0A\x89\x8d\xca&.@\xf0\xcfn8\x07\xab/@\x8c\xc5->\xd9\x90)@\xac\xb1}s\x91\x94,@O8ZL\xbd\xeb0@m\xdbf@\xcb\xa6%@\x85\x9c\n\x99\xf9^5@B\x1d\xbeW\xe2 1@\xb8\xcc,\xd3\xfe\xa7/@\xfb\x13\x98\x0b\x93\xeb+@\n\xdfdIm(2@\xae\tSibN2@\x13\xb83\xc6\xba\x16/@\xa2sCdA\x1e0@T\xe6\xe9*\xcb\xd8/@:\xea\x184\xf78.@[\'/\x13\xd7\xf10@\xed\xcb\xb9d\x99\xd01@\xff\xb1\xdd\x14\xbb\xb8-@\x7f\xc1\xcd\xba\xd7\xaa1@W\xd3z=\xa5$0@!\x0c\x82L"a,@:\xfa\xe4~\x06\xcc,@\x03\x81]\xa9P\xc94@\xc2\x0f\x06\xe8\x862)@"a\x1b!\x10"-@\xd9\xea.\xe0\x9b\x84.@\x02\xc7\x90\xb8\xdd\'0@A\xb5\xe2\x0fI\x920@\x9d2\xbdS\'F-@\x18\xedS\xe5\xcd\xc25@\xc1?Q{\x0c\x141@\x92\x1f\x90\xf1[\xdb1@#S\x8d\x8c\xf8s1@x\x88g\x04_\xbb)@]\xf7\xc1NS\x140@`\xea\xad[\x8a\r*@d\xdfEj\xe8\\/@#\xd2\xcb\x1f5\xca+@Q\xaa\xce1\xae\xc8/@_u\xcb\xec\x86\x816@Kjv\x12,10@\x1b\x0f\x15\xf6n\xd0+@S\xf0\xb3(>\x06.@y}T\x0c\xdb\x003@\x03\xc0\xc9rj\xee,@5F\xfe\xdeT2-@\x83s\xa6\x99\xa9\xc8-@\xfa\xaf\xc9\xc4":1@\x168\x8c.b\x17/@\xfc\xef\x84\xcfO\xa91@\xf8Y\x89\x10\xe2\xa5\'@\xa0\xdd\xd3\xc3\xd3\xfe,@7\xf5\xb2\xe8\xc1\xab1@l=\xfc/\x06-1@\x8cis\xed2\x9c.@X\xc3\x0b\x94.\x9e0@\x87\xdf\x10:\xe9\x051@ :V\x91\x1bW2@\xf3\x94\x7f\xfc\xe6m-@\x83,\xd2\xe4\xdd\x141@\xddV\x88s\x0c\xc1.@\x06\x84~\xd96:1@\xefo\xaeeQ=0@\xd1\x82r\xado\x0f-@%N(\xf6\x1b\x061@\xcd\xcd/\x82\xcb\x99,@\x83\xc2\xc0t;/0@\xee\xda\xa9\xac\t\x0c.@\xa8\x18\xaf\x08\x0c\xf92@\xc4\xc2e:\xec\x97)@N\x81\xf6\x8c\x9b\xf3,@9\xa0\x03\xfbq\x0b1@t\xff;\x05\xd9\x0c,@]i!\xfc\xe2\xdc\'@]k\xbd\x1b\x02\xdb0@@T\x85\xff\xc1\xfd.@\xa2\xe1\xddq\x93\x8e0@\xd27q\xb3\xe3\x80/@f^=\xd1:\xe9,@\xf9A\xcf\x10X\xa11@\x8c\'\x99#8L/@\x18\x87I\xdd\xc7\xc1/@\xe0o\x1f\xc4\x9b\x0b-@\xa37F\x07R-/@\x01:\x17\xdb\x1di/@\x17\xb2o\x8c\xee].@$[\x925\xfb\xac,@LX\xc4\x1b-~-@t\xeb\xba\x9fc\xa63@\x13\xfav\xdc\xc3\x830@ZD,\x14\xca\xf6\'@\xc8\xeeRC\xd2\xac-@sjPx\xb5\x83-@\x88\xe0\xa9O}o4@\xb5C\xd4[&\x9f0@\xa8\xd2\x11hM\x9f,@\x8f[j\xbf\xf5\xc6+@5\xdeA\x9e\xa0\x17.@\xc6vA\x0ch\xe1-@\xc1\xb5\xd4Q&\xbe1@L\x8c\x8c%B\xf7+@\x84\x87\x1d\xfd\x11\n0@\xd8"S\x97`\xb9/@\x01i\xd4\x9f\xd4\xbc.@\xfd.\x97\x8aY\x06,@\xa6\x03psKd1@\x83$\xebU\x12\xd91@y\xae\xe8N\xb3\x92*@&7g\x99c\xe6-@\xc7\x7f$\xb0K\xb21@IO/h\xe6\x13-@2\x9b\x11\x14\x87%\'@Q\x19\x97\xa6\xfe%2@\xff\xe2\x02\xea\xaf\xc5+@\x94\x9aQ\xb7\xb3\xd82@Q\xdc\xef\xc3\x03\xd1\'@_x\xe1\xce\x1c\xa7/@c|]R\tC0@\xa2\x95\x1eh\xf3\x991@/\xc4\xa3\r\xd2=0@\xe7\x075\x1b\x17u5@\xa8\xd1tM\xe2\x18,@)\xa1S\x04\x9a\x1f.@\xd4\xe4\xf2\xf4\xbfn,@\x00\x85\xae,&\xc20@5\x03T^-N1@\x08\xef(I*C2@\xdcM\x8d\xd1[;2@x\xb9\xfa\xa9X\xc0-@\x97\x99V.\xe2U+@\x1eQSte\x9b1@\xd1\xe9\xf3\xeer\xbf2@\xb3u\n\x16\x00@\'@9\xf5\t\x13(\x14-@\x17:\xe7\xea\xe4Q1@\x17F\xeb\xa94\xf41@f\x89x9\x97\x9b.@\xd0\xa5)L\x9f\xae1@h\x0f\xb5\x19\xf8\xff1@\xfc\xf0p\x8c\xc1\xb60@\x8c\xa42\xd83\x13/@(\xa3\x8c\xdf\x1el5@\x90I\xc6%\xe7|2@\xf4\xa0[\x16\x13\\1@\xed\xa88B\x9a\x901@\x05\n\x05\xeahd.@c\x86\x02\x97S)1@\xdc\xee\xd7\x16\xb7<+@\xd9S\x90\x99\x00/0@;T\x92z\x9d\xe8-@Ng\xd5\x11I\x84\'@\x99b\xbc\x87\x92\x11/@\xee\xbd3\xbb\xd8\xec*@\x15dx\xacxp*@\xd4\xea\x0e\xe8de-@\x05\x9f\x8aJ]7-@\xff\xc8\xf6\x93m\x1c1@F?\x1f0yx0@\t8\xc8m\xc4R2@\xda{i\x0b>\xca0@\xe4\x16J\x99\x0c\xc90@\xf5\xc9\x9ab\x9b\x8d.@\x14\x8d\xff\xa4@Y1@\xd6s\x81\x9fX`1@\xefS.\x83\xc7\x930@d\x83\x08u\x9e\x11-@Y\x9a\xc1\xb4\xc1\xa2.@2lz4\x81C0@\xca_V\x12C\xc8)@\x88\x05U\xf0\xdfo5@\xf5\x88\xc8y\xffz,@TJ\x1an\x05B/@<S^k\xb2\xe30@<3j>\x11)0@\xa9\rd\x807d0@\x01\xcdG\n\xa88.@\x8c:O\x9b\xaf\xde-@\xb8\xb5\xb1\x04\xfb\x14/@Z\xa7N@\xd1\x90-@l\\\xb2\xacX\x111@\x00\xaf}\xd1\xbce+@\x110\xf2@Ob5@5\xfd\xdb\xd8\x7f\xe22@\xadc\x8d\xad\xc9\x1f-@\xf3\xa61o\x04"2@4\x92\xeb4Xw0@\x10\x83\xd1C0\xed0@`\xdd\x134\xb0\x8c/@\x07\x0b\xb4\xe2i\x1d\'@\x84\x98\xc8z\x1a\x8c1@\xd9\x95Z\x88\x8a\xf2/@\xb3\xd2,Gf\xe00@\xd2j\xbb\xe8s\xc7,@\x8a\xc6\xcc*\x14\xb40@`SC\xeb\x14\xb2,@\xa8\xa5]{{p-@\x00/<n\xab\xc3*@]af\xd1\xf8\xe10@\xed\x1a\x08\xf4\xb6$1@\xcbH\xae7nd1@\xa3\xa3ZN95(@\xa9zY(\xf9\xe41@b*\xddp\xa8\xac\'@\x05\xa5\xd7g\xd8\x180@\xff\x13>#P\x1a0@\xa9\x96hk\xebg-@\x18X\n\xe6\x1eE2@\xc1\x08S\x80U./@\x14\x04;\xf3\xfe\xf4/@Dy\x8ftH\xb8-@\n\xccy\x9c!~/@\xcf\xc9 k\'\xc45@_[Sc\x1f\xf65@\x0b\xdd^P\xc1\xb5-@\xb1\x1b\xbd!\xef\xac,@Q\xeb\xc7\xc2\xd2\x12+@\xde\xa84\x82yX2@\x84\x02\xe9\x8b\x91\xe81@G\xd6\x18\xbb\x0bJ0@3wPG1\xdd1@sr+|d\xf1)@\xf4\xc0\xec\x91P*6@\xc8\x81*\x97\xfaf1@\x85P\x06#M.0@o\xb4\xac\x92\xbb\xdc/@l\xac\xd5\xbe\xca\xc20@U\xa2\xa72\x9d\xb2+@\xa0\x9e\xfdB\x98n*@\x16\xc2u\xcb\xa7E,@\xb7\x1cC\xa9yI5@\xda\x02)\xc4z\x162@^\x06\nZ\xd4\x1d1@\x05\x9d5\xffd\xf5.@\x92\xe8\xbe\xca=\x9d,@\\#"\xffK\xd0.@\xe1_\x8b_\x1b11@\xd6\x04\xceA\xe7b(@\xf1CQW\xa450@\x86\x0fy\xb4X\xaf1@\x02\xb2\x96\x04\xb7\xd2)@\xc9\x03\xb8\xa3\x13\xa2)@`Fw(F\x16.@H\xfbZ\xd9D01@\\\xf8\xf9|861@h\xb2MM\x04\xbc\'@`\xb76\x90\\\xde.@r\x8e\x1c\xbb\xc0\xd6+@\xd3\x87\xd7[\xc5A&@\xa5\x9e\xb6\xb5\r\x1c5@\xfb\xa7\xc0\x15\x8a\x9d.@\xfbp\x99=\xf8q1@f=\x90\xdc\xb0\xe1-@\xc7\xa2v\x94\xfc\x98\'@G\xd4i\xfa\xaa9.@\x9b,\x9a\x05\x07\x141@lb\x08:-\xcd.@l\xde"\xfb"\x8b1@7\xa0,\x88.1.@\x93\xf3Q\x18\xfc\x801@\xe7\x9a\xa2\xac\xb0\xad0@\x91\xe53)\xf1\xd3,@9;\x01\x9b\x13\xb1/@\xaeI-^M\x0b,@\xdd\xa4\xdb\xf5~\x02,@\xe7v\x0e\xe1\xb3\x8f-@\xb7\x99/\x1e\xb4U4@\xc1\xa2\x8d\xf3\xed\xcc*@f\xd5\xfd\x86 a-@\x10D/"\xf8\xbf-@\x19\x88\x8f\x95\x01\x01,@3{\xd3\x98\xc2J,@\x001\xbf"\xe0E-@t\xff\xa2C\xb7\x9d1@7\xce<\x9d\xee,0@\xfe\xb5t6\x8cj\'@.5\r\xc7\xefR2@\x04\x91\x8b\xcc:\xfd-@\xa5\xf7\xc6=X-*@{8\x8f\x7f\xc4\x85+@\x81<\x8e^\xacw5@}\x89\xffI\xf9\x040@\x1c\xdb\xce@@\xf6&@\xdb\x94FMu\xa4/@w\x7f\xef[\xcfy0@RV\rNi;,@\xcf+o\x1d\x17\xf80@\xca\x913E-&0@\xf0\xa3\xec\x96"<+@\xb1=\xd0\x7f\xf2\xf25@bx\x02\xef\x8f\xf0,@\\k\xe0\xc0\xcci/@0\xcd4\\\x02J*@\x88\xfe\xf3?\x82\xae0@\x1fN\xbd\xaf\xa2\x951@\xab\xc3"Z\x91\x1b2@\xeeX\x07$\xef\xd12@B\xaa\x05@\xa3\xb9-@}\xf3]\x89\x8dS*@\x01\xf4\x147K4.@\x83\xa9\xd8\x97\xcb\x1d2@yBQ\x04\t\xcb+@\x19\xd5\x974O.-@@\xe3b|\xa5\xea4@\xe3\xfe<\xbe\x17\x10-@\xa9\x1e\x92\x01\xd7\x17-@NXi\xf0\x82K1@\x01\x8a\x02~\x16\xe5%@\x93\x9e\x14/\xf4[,@\x94\x05\xa3t\xa1\xbb1@s\x93uF700@\xfcuK\xe9x\x940@u\xcb#"\xb5;0@\xa1\xa0\x0b\xe9O\xe9,@\x10\x80dd\x06m,@\xeek?\xf8\xd8W0@B\x97\x82\xea\x1b\x9d-@up\xd1{\x94\xe8)@\xe4\xfc\xe8m\xdb\x86-@\xff\xd3AH\x05v0@\xff\xcf,D.\x95/@M\x87\xf66eK,@\x04\xc3Ie\x8eY-@\xba\xe3\xef\x890\xb7.@\xa67dw\xdcj)@\xd1\x92\x88\xfa\xe8\x7f6@\xf0\x97cj\xd2\x04/@\xa9\tX2tu-@\xf5\xc12\xaf\xc8\xf9(@3\xdd\xc4\x9c\xc6\x8f-@\xdf\x98\x98\rm/1@\xa8|\x8e\x89L\xf5-@\x9a\xe3\xe9\xbe\xbd\xfe)@L\x18\xb8_\xfb\xc3-@\xbe\xc8\x80"\x83C*@H\xd4K\xeeV\x981@\xf8]|\xa4i\xd40@"\xb3\xb7.\x054*@7\xb9\xb6av\x981@\xd5L\x1f\xf8w\r0@\xd9\x8bcz\xdet.@\x12k\xc1\x0b\x11\x9f0@\x0e%\xae\xc4\xe6\x100@\x02\xf03\x8f\xf5)/@\x7f\x1d*\xe2\xb22/@U#y\x1c\\\xf94@\xcd\x17\xd3\xf6B1/@h\x0f\x7f\xe1\x8e,-@\\\x03\x7f/8S*@\xc4\x86\xd7\xedMl0@\xfc\x16\xcf\x157\xf32@5\xa8\xd5\x9f\xd6\xe9)@\xa6\xd2\x00\xb9\x9b\r1@\xc5\'\x842\xc9\xbe3@\xbcuh>e\xe00@\\g\x0f\'\xed\xf7+@\x86\xce,\x14_"1@E\x82\x12V\x1c\xcb,@B\x12\xf91;\xa12@\xac\xa1\x0c|}\xa7\'@>\xbd\x1d\xf3\xb1,-@\x90\xbb\x9fC((1@\xa4\xcf\xe8\xad \x0b*@xkbM \xd6/@\xb7J\xf2^\xab\xa01@/X\xd2\x19\x1e\xbf*@(\xef\x08\xe8:\x1e.@\x9f_\xc4z\xe3d-@\x18U\x05\xb6\xdb\xf0)@\xce\xa02A\xb2\x1f1@\xbd~C\xb2\x12\xb95@\xe5x\x00\xad\x93\xff0@R\x1b!\xd5\'P2@\xd9C\x01\x03\x0f\xbc/@8\xa1E\x10\x90\xc21@\xfd\x01`\xe4\x19\xed0@\xfb\xb3\x8b\x19\xd5\xdb0@\x1f\xd0\xb4\xde\x1e\xb6%@\xe6l~\xca\xf7/1@69(\xc8\xc2\r.@\x81\x01\xe3<\xad\xd90@r\xc3\xe8;\xa9\xf82@Q\x8fi\xd4\xb9\xaa,@\xb8\xda\r\r\xb1\xb70@\xb1Q\x10\xa6^\x026@fu]\xda\xc7A1@\x174h\xc0\x07\xaf\'@\x0ey\xc3\x0eN\x810@<\xe8Q\x9b\xafn(@o\xbd\xe3s\x9d\xe0-@1_\xe6\x10]c/@Y\x99\xc2)^\x0b+@\xbd\x16O\xe6\x80\xed+@\xf1l\xf9\xdf"\xe30@\xa0\xc1\xe3C\xc9`-@\xe1\x1c\xcd\xba^\x1f2@\x00\x05#\x91\x90\xba3@pi\x15{\x18\x1d(@\'W-\xcb\xab\xfb\'@\xc4\xdf\xeb\xc7m\xe50@\x86\x8d\x87H\xb4\xa4+@\xa5Tu\xc1\x13\xaf2@M\xaaj\x7f\xfe</@\x99\xd93%{\xb02@\x9e\xc2+\x18\x937-@\xf9R\x1f)\'\xcb(@\xbb\xa1H\t\xcd\x1c&@\x1fz\xc4 V\x101@|yF)\xa0\x89-@\x9a\xfe\x95M\xc8\xe6,@\x93\xf1w}\xc2;1@hp\xd8\xe8\x18\xa2(@\xed\xe7\xda\xad;\xb1/@\xa4\x93\xddX\xe5\xa4)@`}m\xc9,^-@\xc7\x13\x95\xc4z\x160@\xf4\xc5;&[\xd2/@N\xc6_\xa9"\xf5/@\x1c\xf2 \x9d\xe8(0@\xe1\xf47\x7f\xa5\xbd0@Z\xd5\x88\x02\xa8\x8f+@\xaf\xc3\xd6\xa1rW1@\x96\x9a\xb0\xc0*\xab0@\xb0<4o\xb2\x1f.@\x13\x18\x9e+\x0b\xde1@e\x89\xad\xa6(f/@\x83j\xcfl>\r1@\xef\x7f\x9dQ\xf8r/@\x7fbQ\xf8#\x970@L\r\x8e\x8e\x1d=.@~\x04\xc5\xfc\x0b\x13&@\xd0F{\xe5\xe6\xaf1@#\n\x1a\x9e\x86\xe04@\x96\xf9\xd8\xb2\xbd\x014@\x96^\xd6\xcc3\x132@\xf2\x80\xf3O8A(@P\xf5\xd7f\xb3\xc9)@\xc3I\x89\x03\xa2\xbd.@\xaf\x12\x01b\xeb\xb12@P\xc3z\x11\xfb\x111@T;\xe3\xf8\'9-@\xd7\x96N\x0f\xea\x8c1@\xac\x0c&\x92LP.@J\'\xca\xef]\xc8-@\x97&,\xe2J\xba0@*K\x0f\xdc\xf3\xc20@7\x16,\xe3\xc2\xe4/@z+a\x9e:\x880@\xa9\xd9_\x90\x95\x16&@\x02\x01vU\xc3\x06*@\xc8\x8c0\xd8o\xc9-@&\x14\xf5\xaaO\xc72@|\x10U\xf4\xc572@6%\xd1j4<5@\x03\x8a^K\xc9\xa41@Y;\x97\xa6\x94\x890@\xbd\xb3\xba\xf3F\x02,@\xc0\xeb\xd5\xff\xd8,,@\x9c\xb2\xc5\xab\x92\x971@5I\x86\xe4v\x054@EO\xc0\x85/\x170@q\xf9\x1e7\xc2i*@\x04\xd9\xe5V{Y1@\xe9\x0b\xbb\xdd0\xe55@\xf1\xfeK#2\xb21@\x07\xb1\xd6\x7f@P0@\xb975N\x1d\x140@5\xfa\xf1rR\xf8)@gL)\tbZ-@G\x9e\xec\xd7\x1fq/@\t\x9e\xea\xcaO\xf52@\x92|\xc12!\xbb0@\xc8W\xa6[\xf2\xe2,@\xb6\xb6\xe3DMD/@<\xa9\x02\xfb\xdd\t,@\x91j\xe9H\xb7\n.@\x19!\xe9\xce\n^0@\x9a\xa3\x06H\xde\x9b3@\x95\xbb\xbd\xfc2\xf3-@\xf7JYi\t\xf00@$\xb5\xf4\x9c\x88>2@\xaf\xd9q\xbe\x15w1@\xaa-\x86\x05^\xc75@\xccI\x96\x1e :(@\x95\xb9 O\n\xe81@\x05\xb4\xe5\x8b%\xf6)@\x16N\xdbO\xd9\x005@\x08\x13\x1d\xc2r 2@+\x9e\x0b\x9cG\x89-@\xcd\xcc*\xa6\xc4\xeb&@\x90o\xbb\xc3Jt1@"\x81\xdd?\x18\xcb1@W\xbd\x18lK\xa61@r\x03\xd3A-\xcf(@\xf5\x95\x83}XG5@]\x9d\xc9\xdeW5-@Qfhs\xef\x88(@\x85q\xcf4\xd3\xbe0@\x10\xac\xde\x16\xb0\xb60@\x16PWP,\x1f,@\x1b\xffP\xc9Q\xd7,@a\x8fv\x05\xc6\xad0@\x03\xf0\xc6\xdf\xa7\xf61@\x8a\xf0\xfe`)\\0@\x88\xe3\x18\xc9$F0@b\xe1^\x0bi\xa9-@\xfc\xa2\x19k\xf6D&@\xb4\xb0L%Fy0@\x8c]zR\xd7\xa4-@\x1e\xe0\xa38\xdc}0@\x18H\x8ezs\xd25@\xe1\xa7\rP\xe1\xc02@g\x93\t\xa5\x01j0@\x16\xeb\xc9\x18\xd5\x97-@3n\xc7=\x08\x95-@\xff\xa4\xfc\x8c\x07\x930@\xae\xb7\xc6\xb2\x15\xb73@\x05\x05sGCD)@\xc0\x9b\x04\xd0fM2@\xf5M\x80\xb6P\x9b2@J~\x0b\x1f\'\x051@\xa6\xc2\xc1\xb6_~2@\xbe\xf3\x07\xe7\xc4C5@\x0c-\xcc\x9fR\xb1/@\xab\xc3C\xf1\xa2\x8c)@\x97@\xd9\xfbkw1@(\x1dD8\x83\xeb/@\x8c_\x8e\xe0\xa8\xe86@\xda\xb1P\xf7W\xca1@\xba\xa9\x940\x05\x96-@p\xf8\xcd\x82\xe1\xa31@l\x9a\x17W^i0@\x16\x07Op\x14\xbf3@\x08\xf1_\x86\x05\xe8.@,\xa7N\xfe(\x03*@[\x17\xe6\x0e\x9d\xc6-@\xc2~\xde\xa1\x8b\xd21@v2\x15Q\x1c /@\xd0\xaeyJ!\xc4*@q\x9c\x17\x0c\x0eN\'@K\x81\xa7\x06\xa31/@}\x19\xe4\xf8:6.@\x9d\x82\x08Q\x11\xca/@\x9eU\x80=\xa4\x1b.@\xe4n%\x07\xc6\x985@V\xd7\x96\xdc\xaa\xde(@\xe2\xdb0 \x8e\xbc0@H\xd2B\x91\xb0\xe5.@\x994\x15%y\xe20@\x88\xa0\x06\xff\x14\xfa,@\x1c\xc71~\x1d\xf1.@\xf1\x89\xe6I\x02\x9e0@g\xc4\x03r\x91\xc6-@\xd7\xa2p!\xc2\x152@)\xdf\x05\x8eb\xeb0@b2\xa6+3k,@`0y\x9f-H-@\xd5\xe79\xf6\x7f\x0b,@H\xf9\xdbWi\xc5)@\x82\xad\r\x10\xce82@\x924\xe4\xd8V\xe44@MP\x99\xd4\x05\xdd1@\xb3\xa3\xb6\x15xU2@~\xcf\x83&\xa1?&@\xad\x17\xcf=h\xf90@\xdc\xc7\x9fB\xc4\xb80@\x08\x86\x12\xb4\'\xd61@\x93\'\xe7gm\xc10@4\x82\x15\n~$1@\x05\xe0a\xe9\xf1=/@[\x92\xd1\xe5\x0f\x94-@\\\xc1y\xfb\x12\xdb0@\x1b\xbeY_53+@y>\x13\xc5\xbd\x82-@0\x06#\xde\xf0z1@\xd4\xddC\x1cw\xf25@`\xbaT\x1d\xd12(@\xcd\xed\xaek\x02\xf1-@H\xfchc\xd5\xe40@\x8dY\x84\xef\x19\x030@\xcdU\xc9\xaf\x16Y1@z\xc2\xec\xd0A\xfc1@\x7feH?\x10P-@\x0bp\xe1\x9czA)@\xd4J\x8b=\x9c02@n?\xb0_\xf3I,@\xb7\xd54\xaaD\xe3%@\x05\xf5\xce%\x83\x001@\xba^\xbdJ\xd9./@Is\x0f\x93\x01\x7f1@\xf7V\x1fS\xbe--@g\x1cY\xd6\xa2\xbc/@eD\xaa2\x9f\x9c)@\xc8\xff:\xf5&\xbd2@N\xa9\xc2#\x99[2@\x95\xf8lss 2@E\x04\xfd\rZ\\&@S\xa3\x88\xbdN\xbc.@\x8e\x9f/ b\xbb/@\xf5\xa8N\x127J-@i\x96_5{\xc8+@\xf5\x94\xad\x8e\x92\x110@\x11U9\xed\x0bA1@\x19\x96\xdc0v\xd60@\xf5\x9b5\xbf*\xf5*@!\xec*\x95\xf1\x1f1@e\x18\x12\x07?\x805@\xfdf\x90T\xff\xc31@D\x00\xd2OB\x182@3\xda\x8e\x11\x95 1@\xd9\xe5\x99\x17\x16\xad+@\x99\xf9A\xbb\xaav0@\xd25i\xaa\x05\x15+@\xcc\xae:\xac\x98\xc06@\xba\x90\x86\x81\x1b\xbe,@\xff\x97\x8a\\oY\'@\x19\x8ch\xd5\xaca.@\xd7\x99TU\xa1*-@Rm\x84\xca+W,@\xf4\x90\x13+\x1c\xea-@HK\xd9\xe73\xd83@\x1a\xac\x07<\xa5\xc6-@\xd4<\x85\xfb\xd1\x972@\x00w\x9f\x8b\x02\x0b2@\x8dG\xa1\\\xf33-@\x1d\x12#\x13\x13\xcb2@\xf7\x13\xec[\x0b\x0f0@m\x8dcJ\x97\x000@k\x0e\xbet(\x1e+@8\xc5\xe4u\xb3\x010@\xe8\xea\x03^\xf9r0@\x96k\xdf<w8,@#A\xa7\x1a\xca\xae1@k\xf4\xa8\xcb\xdb\x981@_\xd0\xe8\x1e\xc6\x033@?h\x18\xbd\xfc\x1b6@b\x0b\xaf\x1f3\xf3%@\rz\xb4\x82W\xc0\'@\x812\xd8\xf0h\xc5-@\xffO\xf4\x8c=\x89(@-c"\x078d0@\xa4\xeb\xfa_NP(@\xef\xea\x8c\xb7\xb9\x9c,@r\x8a\x0b\xa6U\x18*@\x1b9\xff\xeb)\x9c\'@\xb3`\x1f\xe2\xd1\xd0-@\x80\xa4\x9b\x1d\x18\xd6.@oe2\xb6\x0c\xb33@L\xc7\x19\xa8uw2@\x18\xbd\x0cW\xee\xd63@\xe6,\xc7\x97\x0eZ2@\x14@U^I[&@\xbf$r6\xf9\x162@\xdb@Lx\x81J0@m\xbc\xb4\xa3\xf8{1@\xd7\xc5\x0e\xc1\xa2\xb5-@\x86\t\xb5\xccge,@\x08\x98\xe0T\xbc\x08-@\xdc\x9eE\x94\xf9z4@\x98\xa0\xebz\x80\xec1@+[n\xc5\x9eO0@\xea_\x06Q\x93\xc02@\x081\xfbj\x1c\x951@\xb4`\xff\xf1~U2@S\xf8\xb8_\x91s-@Z\xf6\xbd@\xb1E-@\t\xac\xf8bLB0@\xcd\x06hr\x92\xcc0@\xc8\xca\x951\xa9\xbe2@\xf7J\x92\xbf\x02\x00.@\xa1\x96\xcf\x11\xfa\x95,@\'\xbe?\x9cP\x0f(@p\x83\xb1\xb3\xeaS0@i\x9d\x94\xa6q\xc61@X\xe3\xdeF\x94p+@\xdf:\xb3v\xact1@,\x1ce7)\xc20@\xdf#5:\x7f\xad/@Q\x07\xfc\x8d\x16\xb3&@\xcbA~=\xf912@\x1d\xc7zc\xaa*1@u\x8e\x02\xaap\xb72@\xd59\xf7)T"6@u\xb5ANJ.2@D\x02\x0c\xa0\x96>/@r\x91\xa2\xbb{\n-@\r\xdbG\xc6Q\xc8-@\xe8r\xe5\xb8\xdcA0@\xee\xb4s\xa8\x9ck.@pm\xbcZ\x96\x9f,@\x7fJi\xc8\xc0\'1@\x80k\xc7X\xb2\xc2-@\x95\x9d\x03\x8a\xe5\x811@\xb9\x11D\xa1C\x961@\x8e\xfb\xa93]\xad0@\xbe\xe7`\x8d\xeda2@.g\xcd4\x02\x801@R\x1f"\xe6J\xc90@\x00\xdc\x83=\x06\xbf-@b;\x00\x84\xe3u0@F\xa9\x9e?\xb3z0@\xeb\xf9%\xb5\xe7G2@\x96\x1fC\xa4\xd8\xe40@\x07Oy\xa5\xf7\x960@\xd9\x90o\x84\xb1\xaf5@n\xcfq{\xd7[-@\xf1\xc1\xc1\xfe2\xa61@(uz\x17\xef\xde.@\xd8\xc2Z\xf8\xf8\xf00@!\xd8\x96\xaf\xe1n/@\xd9p3Mu\xc4,@4\x9d:\xf8_F5@\xb6F\x8a\xb1u&1@\x92\xb0AZ\x9b\x9e1@a\xbe(.\xf5n-@\xd2\x19\x97\xd8p\t2@4\x98\x84gC\x191@\tA/\x0bX[-@\xbf\xd8h\x04\xb1\x13*@\xc31u\x04\xb6\x05,@\xd7\xeae\x80Gz6@\xf3<\xa9\xe1\x18\xe10@1\x00\xbc>U\x1c,@\'Y\x87\x9c+`(@[\x04\xa5h\xae\x0b.@\xeb\xb8x\xf7T.,@?c+3\xa6B0@PH\x1b9\xaf\xb7+@\x1fK)\x1e}u,@\x12\xb3\xe5\x9f\xa5\xa5,@\x1b\x969\x8e\x81\x8c5@?q`\xc1\xa0\x9b0@\x1a\'\xfd\xcd\xd7\x9e1@\xea2V\x1a\x8e60@f\x85\xcdn\x88%-@\x0b3\xd1\xb3?\x0e)@P\xa3Z\x08M\xfe1@\xa5bQ\xd4\x82c,@;|\x87\xe4\xfe\x190@\x92\x8d*I\x03\x8b\'@n\x12X\x1eU\xd8+@\xe2\x01\xa3Q=\xd01@\xca\xdb\x15\x89\xe2`1@\xbaa\xee>\x1d\xf70@\xbe\x906\xe8\xe5\xac1@\xaas\x14\x1c\xb6\x1e(@\r\xe4\\\xec\xf8A)@;\x1e\x8en\xd5\xac+@M\xe9\x1f\x16\x0eQ2@\xd3\x06FK\xc2_0@2\xf0\x9b\x89\xee\xb4-@\xdeD\xae\xe6\xbe\xa6\'@+\xf3\xfcdZ\n2@~\xd3+\xf9\x0b\xe80@lO\x92\x1e|\xbf)@+\x83\xbb\xf3m\xc2,@\xdc\x991\xbe\xad\xcb*@\x82\xc5\xfcF\xb0\xd70@\x01 \xae\x80\xb8\x9c.@\x1e\xe5-\x15v\xbb)@\x89\'*\x06\xd6\x891@^\xf1\x19[F%2@ext\xc0\xa0\x1c2@\x87\xebW\xc7\xf0\xd00@\x8b\x8f\xe7\xaav\xa71@\xd6\x86\x15o\xe5!4@\x1eoDt\x92}*@\x9c\xb2\x910\xd9\xca&@v\x03D\xfd$\x85.@0\xa1\xb8\xde)\x95-@.\x8dg\xa3980@\x9e\x1c\x94_6v1@?\xbc\x02o\xae\xec0@@\xe6\xcf\x8b\xce\xa31@\xb1\x0721 \x7f1@\xc0\xba\x05\xa4\xbem*@es\x05\xea\n\x02&@\x12\xcfaQ\xfc)/@Cls#P\xe01@]\x89\xd6\n\xcc+/@BW\x82\no\xce,@T\xe3\x0b\xa6\xbd\x822@\xe2\xbb\xb9s\x16&0@\xf6\r\xcd>\x92N,@P0\x83`\n\xeb0@GoU:\xb2\xae2@\x99\xfe\x996\xb3--@\xb0\xfa\xe2yW{0@\xd7-r\x00\x1a\x1c.@[\xaf\x1d\xa9b\xd12@\xe9\xc3y$c\xa9\'@\xa1i\xd0\xe8\xd0\x1e/@\x07\xd9\xf0\xe1\xb6\x120@NL\x01H\x90\xde1@\xda\xe8\x0eS\xc8\xec1@\xa4\x9b\xc9\x91J\x16-@6f\x90\xd5C9.@\xde\xe0H\x87@(0@\xaa\x11\x03\xe6\xd0c-@\xf8j\x8d\xc7\x0e\xbe3@3\x9b\x88\x1d.\xbe2@b\xad\xf1qo\xe8-@\x13\x9eTn\xea\x802@\x0f\x9f\x9eB\x9f\x170@\x19\xcb\xeco\xf5\x0b0@\x11i\xa9q\xb7L.@\x00\xf5\xb3\x0f\x1aa2@SP\xde*\xac\xd50@\xe3\xbb\xe2\x05\xdb,.@\xff\x00/\x8c\x82\x1f1@\x03\xeb\x14\x12\x1bd1@*\xe4\xcc\x8a\x07\xb3-@O\x1b\x80\x95\x14X1@pO~O:1,@\xd1\x85\xb7\xb2}\xb5/@fSi\xc6C\xeb1@\x10?\xb5X^\xa51@\xe8\xc8\xca\xd1~\x135@sZ\x13NW\xdd0@I\x13)\xc3\x0f\x16/@\xb5\x07X\x7f\xe8\x1d1@\xff\xa0\xec\xa8\xed\x000@E\x0b\x90A2\xf8/@\x82\x9dMg\xa2%2@5\x9e\xb0O\x85h.@\x1d\xd8"w\x8am(@\xfc*\x91\xfe\x12\xeb.@?X\xf7\xc9\xecQ+@\x06\xab\xdd\xec7\xc7-@\x00\xe5\xcd\xee8\xba)@\x94\xb0YY\xa4\x076@\xb7\xc6d)\xb1\xd02@\xb1dX^\x92#1@A\\\xf5\xc5r\x012@2\x94\x06\xc7&/2@\xbd\xbfNG\x13\x0c1@\xa9v\x83b\x9a\x01/@\x05\xa5\x08^\xa2\x9d1@\xa6\x1aA\xc9\x8e\x9b0@\x9c;\xe2\xeb%\xd51@\xa6^\x96\xf1%x*@\xed=\xc4\x8cZ32@\x13\xb83\xc6\xba\x16/@1\xe4\xe00\xfd /@U\x01\x89\x9e\x08C*@G\xbf\x14\xb0\x86d2@\x1bM\xb8\xc1\x06\x8c2@\x9a}\xd4\xe5\xbeE-@\xea$]\\<\x070@x\x8a{\xc2\xf3\x120@\xa4_\x00\xd1\xbc\xd00@\xe2\x87\x08w\x16V0@\xf6\x17\x03\x82vX0@\xb2\x9e\xba\x90\x0f$\'@\xe7~yk\x02\xca2@\xa9|\xff\xc9\xbb\xd3-@\x116o:^\x7f-@\xcb\x03\xeb+\xbc:1@\xa5\xd6\x90O\xb3\xfb,@\x0e\x1b\xffb\xdc~2@\xa7p)\x9a\x81\x07,@\x15\xae\xca\x9b\xf6)1@\x94\x06B\x0b%\xbc,@\x85\xc4\xfe\xd2\xcaa1@\xfeY\x86\xb9\xda\xf61@0\xd3!$\xdc\xe64@\xafu\xd1\x19g[1@\x01|\xf7\xa7\x1fD*@\xcf\xeev\x9b\xff\x841@X\'"\x85q\xe4+@\xd9G\xc6\xa6_\x040@\r\xac\x97\x91\xd0\xb30@\xad\xe9x\xe4|2/@\x1f{\xdd\xcb=)0@S\x98\xac\xf8\xb8".@\xb3R\xdb\xbfXl.@\xb4\xfc\x1a\x9ax<0@\x8d2\xf2\xe5\x10\xbf,@\xa2\x14jw#20@\xb8\xc1\xbf\xdf\xbdh0@d\xe12\x1d]\xd3+@\x07\xa0\xea{Z\xd30@xO\xa7\xec\xa3\xfa1@\xdc\x86\xc5\x1b\x12\x132@\x8ez\xcei\x93\x18.@i\x00PJ}00@\xa5\xec\xf6\xc0\x88\xef2@\xce\xba\x15\x99\xf49.@lb\x00\x9a\xd5\x975@\x9aZW\xf2\x9d\xf25@\xd5\x9a\x04R\xd662@8\xe5\x13\xa1\x85\r1@\xd2d\xa5\xd9n\xef0@\xc9S\x15\xf6t\xa8+@m\xc7\xc5\xf4\xbb\x130@\x8c\xc1\xad\xefD\xc6-@N\x83\xb0\xe0\xd8G5@E\xc1\xab\x0f\xed\xae)@}j\x87\xe0J\\/@N\x82\xf9\xe4\xf8\x140@V\xe5\xf7z\x0b\x872@\xad\xc2\xd1\xda\xd7\xa95@\xc0\xb8/\xe1\x947/@P|a%B\xa00@\x88+8`\xb3\x19.@\x1b\xb5\xc5\x10\xf3C-@\xc5,\xbe\xd3#+1@\x91\xce\\,\x8b\xdb.@\xcc\xfa\xa0\xd6$\xa30@-r\xcc\xf4\x05\xbe0@\x07N\x1ec\xb2\xff0@\xee\xc1\xf7=\xdb\xea,@F\xd5\xda\xc4\x9c\xee5@\x96\x88D\x19\x85\xa0-@\xe7\xc4u\xa6\xb0\xd2-@\x0b\xb5S\xb6G\x9c1@\xc7rh\xfc\t\x080@~o\n3\xab\x86/@:R\x8b\xe4\xc8\x92/@\xcb8\xf3d.\r2@\xea\r\t\x00\xff\x12-@\xaf\xbf\xf7\xa0~\xeb0@\xf4\xeb.k$f-@\xbbo\x8c?\xe0\x180@|\xfcV\xa4q\xfc1@\xf4\x93\xa1\xcf\xae\xb0,@\xd1\xc7\x08 \xd5\xf1,@\x92%\xa1\x97\xa4\x1e/@+\xd5\xe5j\xcf\xa1,@\xe4-\x81\xf4O\xb21@\xf9\xe9\xdd\x16\x85i.@\x0b;\x94\x03?\x061@\xd0\xb1$\xd3\xd7!1@\x95\xf7P\xf8f\x050@\x01\x99\x94\xa2p\xbb1@\x9d\xd7\xb6\xca\x1f\xbb)@t\x1d>\x05\\\x02.@\x05\x1913+M-@\x0b\xee1\x93\xb2\xde1@\x03"\xc0\x91\xb8\xf00@i!P\xe9\xc4[0@N\x9e\xd74X\xd60@\xd7\xaeN\\\xbf\xbd/@\xdayja\xbf\x952@7\n)F\xe8(/@`xf\xc5\xea\xc90@P\xf0\x9d\xb7\x93\x04*@5\xddd\xeb\rx0@\x16\x86S\xed\x1a\xa21@\x10+\r\xd9\x11\xca0@\x9a\xa2\x85\xc9%91@Rh\xfc\x1b\x13$1@M\xfd\xfb\xb9\x11\xaf-@\x9c\x08\x1a\x83\x97R0@iI\x19\x87\xa1\x90-@\xcb\xc1\xdeZ\xfd\x98-@r\xf5\xa5\xe4<\xe3(@dX\x0f\x97\xd3V-@EP\x89\xed\x89\x8b1@\xe3\xe3\x87\x81\xf171@\xf1z\xa1\xe4\xcb\'/@"\xf6\x86D\xee\n.@\xfaS\xe0\xf1%\xec0@$\xfap3\xff\xca,@\x9a\x8d\x13\xcaF\x052@\xd20\xd2I\xd001@G\x1a}\x88\xf0D0@H\x17\xc5\x95\xe5\x80-@h\xf1+\x17\xd2\x86+@\xce\x97\x9c\x90\xbdV1@\x99\xab\xb1MBa/@~\xc5\x19\xd8\xf5\xfb/@\x05\xd3\\\xd4\x80\xf9%@\xa4\xf0\xb3m\xc710@\xa5\xf5\x16E@\x1f1@\x14$\xa4\xc1m\x15,@?AJ\xe8\x0f\r.@\xef\xef\xb4\x10\xd7\x061@\x8a\x9f\x04\xa57z1@Y\x89\xd8<\xffb/@\x18\x0fGS\xdfT.@\xb9mH\xa804.@S\n\xcdS\xdd\xde*@\x81%\xa6\x9c\xfdm5@\xfdV\xb3\'ah1@\x8d\x7f\xcd\xc3\xa1\xda.@\xc8\xdc\x04\xa4\xd7W1@\x03oW_\xc7\\1@ju[\x12\xe0\xaa2@\r\xb4\xf4\xe0R\xde*@\xf5\xbfx[Y\xe5,@\xa3\xab\xc2\xda\xfd\x991@wL"6\x9c\xe9,@\'\xf7\t&B\x12/@KL\xec\xe5\xd5\xc9-@\n-\x1bq\xf0\xd40@\xf2\xa53\x12C;-@\x97\x8b:\xa82I0@$\xfe\xf4\x1a\xf5\xce2@1\x87\xbc&\xa3\xa6.@n\xa7\x90B\xb0\xc82@{\x07\xbb \x190*@R;c\x92]\x8d,@\xb9u\x8d\xbdW\x0e*@oe8\xd9\rT-@\xb1\xd7\'\xa8\xf0\xaa-@P(X\x98\xc3\xa4.@\x83\xefiC*\x0f-@\x07\xdf@\x12\x12\xef0@\xf7\xfb\xa9\x8d\xf1\xa61@\xac\xb3\xbf\x03\xb0>0@\x15v\x87\xcfD*3@|\xd5\x05\xcb4\xec3@\x12\xe0\xad\xda\xb7\xcc2@\x8c\x80\xaf\xc7%\xc23@.}:\xc1\xe1\xe01@\xe0IGH\x9b\xdd1@+\x13|\x0c\xe6f-@\xc3\x8d\\\x1c\xf4\xf3.@\xe2F\xbe%\xd1U0@\xf1\xce\x9d\xda\xff\x0e2@*\xcb\x88v\x9dC0@\x8e\xf2K\xa9!\x1c/@\x91\x9e\x9c\xec\xb2\xa81@\x03\xb8w\x8ay\x901@\xdf\xf45Z\xf5]0@\tW\xf6Q\x83"2@\xd3\xb5\x17$\x8ax*@s\xa4=os\x140@1\x13r\x03\x12++@\x03\xd2C $\x06-@:1l\xfa\xff\x1d.@\xed\x9c}\xe2?\xca2@\xe4!\xf4\xf5~\x142@\x85\xe9\xcb\xb3\x7f\xa8.@\x7f\xfa\x8bs\x1d\xbd0@\xc7\xd0"\x994w2@\x1b\xfbp\x9f\xfe\xea4@\x87\xd0/\xe3]\x94-@\x1eg<\xd0\xa4\xd3+@\x89\xe6\x9fD\xe1\xea5@\x07\xdb\x8b\xc9\xd8w1@\xe3\x86\x83N\x07\xbf3@\x81\xcc\xdf\xd0\xc3\xf35@\x82\xb0\xc9\xe9qs1@\xba\xa1\xe5D\r\x903@\x94t\x07\x95\xf2\xb90@}7\x19j\xa1\xef.@$\xde\xfc\x1f\xd6&+@\x8e\xed>\xa18D0@\x90\x1a\xaa\x1d\xae9.@\x9a\xbd\x05\xa3\xbf\x1b*@I\xba\x8fd\xb1G,@3\xd3\x91\xd4xP0@\x04S\xde\x19`\xf7.@\x1d\xde\x96\xcfwa-@\x1f\xdb\x1b\x98J(.@\x1c:2\xc1\xa1\xb1,@\x91\r\x9a\x95\xfe\xe7,@\xd0\x0e\x91\xa6\xbf42@\x97\'g,\xbbj/@\xc2\xf9\x1d!\xe2\x06*@\x02\x0ej\x95Yb,@o\x19\xa8\xe9\xe0\xaa+@\xca\x8d\x86\xf0\x86\xc63@\rm3\xccU\xfb0@\xcaN\xb0\xa1170@ya\x13Hk\xda/@\xaf\xa2\xc7K\x9d<0@S5\xbd\x1fn\xbd-@l\x86\xc9\xfc\xf4\xad,@\xa1\xc1\xc5r\x04\xbc0@\xeb\xeb\xae\\\xf6\xee+@\x0ep\xf08\x92\x06.@\xb5C\xd4[&\x9f0@,\xbac\xde\xad/,@\x16R\xad\xea`90@\xa5Z@\x90\x96\xcc-@\xc9^\xc9C\x04\xfb-@\x90g\xda\xc8\x17\x012@L)n\x16\x1501@\xac\x1cZ\'\x13\x0f/@~*d\x98\xd6\xc54@\xf2\xf9\xa1A}u0@\x9a\x9b[\x88s\xca3@!\xb4u~m\xf0\'@cH4\xa5\xfe\xaf,@k\x89A\xe5\xc2\x0b.@4\x8e\x83\x05\x8b\xcf2@\xebG\x90\xdf\xf1v1@5\x18+\xcdm\xf11@\xb3 *w\xdd#1@\xd6FJ\xf5@\x191@\xc6PA\xfd\x8c\xf35@\xd5,\xb8a\xc3N2@\xe0\xdd(6.\xd01@+\xd5\xf0`\t\x0b2@h \xa1\xa5\x1a)-@\xfb\xc4?\xdc\x1dp1@\xd3\xc6\xda+\'|2@\xc4\x19\xb7\xf8\xb8\x032@\xbb\x8c\xee\x19\xa7\x87/@\xb9\xfe\x91f\xb5g-@\x1f\xc2\xbc1\x18#1@\x1f\xa1\x02\x8b=_)@-\xb8\xd5\xe2\x1f\xe4*@\xeb\xd1\x94"\xf7\x06&@%\xe0[\xf3$J0@e\xc1\x81CE80@"G?4\x98\x1a.@\x0e\xefGH\xce\\.@%\xb0T\xe1{\xa13@\xb8\xc7\xf0\x89\xf49,@\xb9\xdc\xab)\xd9B.@g\xc7\xd8\xfb{x2@[\x94\x7f\xcf\xe7\xa31@\x83\xd6\x8e\x9eK\x921@\xe8y(\xae\x9d[-@I\x8fC`\x05\xc3-@\xc4\x17\xcc\x8d\xf2\xb8-@\xf5\x12\x07Gf\x1c,@\xf5\x84n\x8e\x9d\xd63@U{e\x0f\x0eF5@\tqw\xae\x1292@\xf9\xc3\xe1\xca[\xcd-@\x198;\x98d\'*@\xc7\x80\x91i\xf2\xa13@\x8d@\xfc\x10\xe8\x9b3@6Z\xc9\xe9\xe2\x983@\xea)\xf2F\xbe\xbe-@\xc7\xc1`2\xc4\xae1@\x9b\x0c\xff\x83\xd7c0@\xf1+;\x10\x9c\x990@r([\xf0\xeb"0@VL/\x16\xc5\xd8-@\xf4\xd8\xef\xc1\xfa_(@e\xa6\x95\x11\x91X/@c\xb1Mpok,@\x14;\xb5*R\xd83@\x83zG\x9e\x98\xcf0@\xd3\xc7\x1e[\x00G2@\xf1\xa1\x8d\x85\xfe 2@\xb9\xf3\xb1\xc8\x00\xb23@\na\xf2\x8dNT0@\xc7\xee.\'f91@\xeb\x06L\x9a|>0@5\xc0h\xba\x8c\x83(@\x81#\xf6\x84M\xd84@DQz\x13\x96\x132@\x8c\xb1\x80H\x9a\xc40@rl\xb2W\xd142@t\xdb\xd6\x04\x996/@\xb0tE\xf7\x91\xc8,@mK7\x16\xcc\xbe-@\xe1\xca\x83\xae\xac\xcc3@\xcfK>\xce_\xd3/@\xc9j\x11\xac \xfd0@G\x82\xdb0\xcaR*@\x86\xdd\xa2\x7fl9.@\xc5\x8c\x11q\xf5\x88.@>y\xd2`\x86\x8e-@6i3\x8e\x10\x072@,$\x86D\x144/@\xde\xbc\xda\xa6\x1cs1@\x1c\xd6\xad\xc1KG1@x+{=vW1@yN\x04l0\x0c0@\x0c7\xad{\xbc\xaa1@\xa0\xd7\xfe\xc1\'\r.@\xc7\xb5>\xf0\x99,-@N\xd0\xbc1<\xde3@\x9e\xe4\x80\xc0\x7f\x81*@\x1b\xc3\xa28\xcf\x1c1@-\x0f\xc9P0\x0f/@\x91n\xdaMp\xa51@\x1e_\xbfg\x8e\x88-@\x86q{\x06\xb2%+@Y\xa6T\xa9\x88B1@\xe3\xc1LO6\x142@\xd9\x1d~<\xa5\xc9/@\xea\xcf\xdb\xfc\xaa+1@Z\x9a\xb5\xbf\xb2\xf8+@\r\x93m4v71@\x85\xfd\xa1I[\xe82@\nC\x87\xbb\x0b>2@47?\x14K\xe60@{\xbb\x1b\xd7\x9b\xf00@D?\xebW\x88X2@:\x92Ph\xbb\xe3)@\xea\xdbZE\x87\x040@\x9a\x8e\x19a\nr(@\x9b#3O\xb1D1@\xfa\x8d\x8e\xae\xd6\xc6/@Jz([g\xdc+@\xfbG\x8f\xf6\x01\xbe-@Tj\x96\x03\xc0\x00+@|\xc8\x1f8\xd6I0@e\x8f>-\n\xf1.@\x81\xf1\xda \xcbH+@\x1d1\xccH\x1d\xac1@]\x9csE\x18\x9c/@\xea\\\xc1T\x04~-@\xbe\xb6\x80\xbac\x9e2@\x1d\xc1\xdb\xca\xcd\x0c2@z\xeb\x17\x94$\x04+@b_zJ\x8b\x932@\x1d\x0f\t\x01\xab+.@z\xc558\x9a\xf70@F\xd1\xb4\x7f\xfb\x96/@;\xc8\xd7\xcb`w-@\x07\x97jn\xf2\x140@\xca>\x9e}\xf3W1@\xbb\x84\xcc~7\xfb)@\xfa^0$N\x7f-@\x9ey\x0f~\xc3\xad1@\xb2^\x0b\x89k2(@\x05\x16GH\xf0u5@Wa7\xe8\x87y0@\xb6}4\x92[\x072@\x10\xfe\x82\xf8!^0@\xe4\x95h/\x1f\x122@+\x14\xbey\x8b\x8f0@\xbb\xddJtH\xf70@\x8c\xe4\xc2|\x8f\xe02@\xcd\xa0\xe0\xca\x1cG0@\x9e\xa2\x97\x12{\xc30@by\xa0\x97w\xff-@eE\\>\x1e\x851@\xf6\x1f\xfeu\x9a\x931@\xe4t"j7\xcd1@\xefo\xaeeQ=0@j\xef\xca\xf9\x176.@\x16\xa0\rO%\r0@\x8b\x0c\xcd\x1b\xbe\xc7-@Z\xd9\x04\xf4]\xa6+@\xefe)t,>.@\xe1G\xc3\xbe\xda\xe4-@\xf3\xa2\x00\x85\xcfB.@\x9e{\x00\x13\x05c+@\xb8_\xb5\xb4\x1e\xa8-@\xbck\x07^\xd7\xd64@\xdb58j\x07\x99-@\x89G\x8eN\x02B0@\x1b\xec\xe3\xfb\x15\xe40@\xfb\xaf\x86g(\xa5%@\x93Ii\x88!\xa51@z^\x7f\xcc\xe4\xfe/@_\x04,\x17V\x901@\xf7\x1a\x0eAo\xe12@\xffK\xf9\x15x7&@p\x80\xfd#\x9591@\xa2Kv\xb8p\x130@Y\x1a\xb8\xfa\x1570@\x02\x8c\x1cna\xef.@\xcb@\xa3~ b0@\x11}K\xf2S7-@\xf2\xa1]\x8eI}1@\x90\x9f\xc8\xeb.6-@_S\x1eBIZ0@\xfb\xb2\xc44m7.@\xb1j\x0bqv\x9c0@c~X_7\xc81@\x98\xadtE\xbfC*@\xd8\x8b\xd0\x9e\x18\xd9,@h:\xca\xe0\xf5\x1c,@\xd9{g\xce\x1c\x861@\x9d\x1b:S*\xe91@\x05\x0c\x80\x7f4R-@Rs\xd3\x96\xc2l1@3\x0f\x84d\x93\xb21@\x050\xf49RG1@\xa8?I\xbf\x17B-@+\x9b|)\xd1Q0@j\xb4e\x94\x10\x15.@\xec\xe9\xa4\x13\x8b_(@\x14\x17\x1e\x8b\xf7\xb60@\x15\x97\xe3\x1e?\xc65@\x80\xf6\xef\xd58h\'@\xaeT0jl>1@\n\xd5\x1es\xcd\x8b/@\xe1\xc8\xed\x19\xb1,,@\xf1\x1b\xe9\xba\x0b\x1d2@\xb8*9^u\x990@\xdb\xcbG\x05l\x9a.@\xbd\x7f\x86Y\x01S-@\x9e\n"\x0f\x8a\x811@K\xd1e\r\xb5\xb2%@\xcc\xfcr\x9b\xb8\x050@\xc7F\ts\xdb\xf60@g\x9c\x89\xc4\xc4\xb6,@\x98\x14~\xb2\xe2\x181@\xf4:\x93\xdc\xfaA0@\x89\xb6\x98\xbd!\xbc4@\x12\x9c\x99\x9bFx\'@\x87\xe0\xfc\xad\x91$1@w1\xdf\xae0p\'@y\xb4X@[%1@\x7f\x13F\xd0\x08\xdf/@.$\xce\xe2\x1cW/@V\x00\xcc\xc2\xbb\x871@,_5\xdeV\xa6-@\x80Ab\xf0|\xfa-@\xc9\xa6L\x01\xcbU2@i\x9a\xc2\xd9}\x942@`\xf9Y\x1bI{-@\xe0\xf5\x1du\xf8\x9c5@\xc8:\x04&\xfa\x0e2@\xae]0\x93\x9222@d\xc0+$\n\x97\'@f\xc1H\xfd\x8b\x9d0@\xcdo\xdcC\x08\xe75@\xa63\xbfs\xdfo,@c8\xde\x83\x97\x03,@\xa4\x8a\xae@-$-@LG\xf6\xfcf\xf3-@2\x04\xfb&\x99u-@W\'"\xbf\x87q.@\x89\xa0\x88\x962\xf3,@\x8cuR\x8a~L1@\x9a\x06\xd7\xe7\xddc0@\xfd\xc2\xb8\xb2\xc4\xa21@\xe7\x82\xbf\x84\xc4\x136@\x16\xe0\xe9\xe0\xd2\t+@5\xc7\xed\x7f\x9dK0@\x18hl\xacS\xfc.@\x88\xc43\x00\x07v1@\x11\xa5\xb0\xfd\xac\x1c-@k\xc1Q3G@0@\xf4\xfd\x88*Z\x0c1@\xc4`\x84\xb1[\x1c-@\xb8\x9b\x90\xcb<r,@\x0ep\xff\xd8\xa5\xe61@j\xb7v\xb2\xaa\x0e1@Y\xd9\x18k\xeb\xcf0@\x8d\xe2\xec\x9a{\xab-@0\xf3\xa6zo8(@\xd6\xf2\xd3\xb8?\xa12@d\xc1~X]\xde0@7y\xa25\x97\x15,@\xcb\xd9Na5\\.@\x89yY\xf9K\'\'@sSD\x03\x1d\x19.@p@\xd1\xf9\xa4\xcf0@\xb1\x89\xe6\xd7` 0@\x80lB2\x14f,@\xe0?\xef\xf0\x8d\xed0@\x8fv\x1c\x02\xd6\x02*@H\xa28\x065\\/@\x1bau\xf5\xec\\*@Z\xee\xca\xb7<\xe62@\x0bb\xc2\x9b\x80\x0f1@\xde?\x02T[4/@\xd0^\xee\x1f\xda)1@\xf8\xaf"\xc9\xda\\0@\x06\x98\x7f!Q\xb71@b\xff=4\x7f\xef.@\x94=p\xd5\xc8\xcb1@\xde\x19\xfeZX\xfb-@\x13*\x93O\xee\xdf0@\xbd\xdf\xf2e\x8a\x0b0@\xa0\x1b\xd9\xcf\x9f,2@|\xb4/\xa4_\xcf0@v\xc5&\xf8\x08!-@\xb7\x84\xf3\xd2\xcb\x1f.@\'jo\xf9\x1a\xdc/@\x80E\xac\x03)Q.@\xa5\x006\xd6B\xfd,@\xb7^\x8eq\x8170@\xcb\xc1\x12\xa2\x04E1@\xe26\x1e:\r\xeb1@S\xab/A\xe6J0@/\x05|\xae\xfd\t0@\x8bM\xe4i\xbb\xaa1@\xf9\xef2U\xd6|2@UA\xcb\xf3\x8f\xea0@)\x99R"N\x06&@\xc0\xa3\xa5\xe0\xf7\xf10@\x84\xa2\rS\xd2l2@,\xdc\xfdj\x19!0@\x84\xf6\xdf\x100\xa8/@r\x9d;&\x8a\xd6+@\xfcY~P\xd8\x12+@B\x02\r\xa8\xc1\xbe1@\xf0\x1a\x1b\xdd\x99\x8b0@\xb3](u\xfd\x9e-@H\x04]\x80\xaa\x0f-@\n\xa2\x97A2\xac,@\xdc\xf7\x1a4\xa660@\x98|\x0b\xe8-Y0@\xca]\xb2r\xf8\r2@w\xa1\xf7\x07\x9c\xbe&@2\xa9\xf1\xact\t)@R=\xf0\x15z\x0b.@\xb0wBV\x9c\xd40@Y\x8c\x0c\x91\xeb\x16.@ \x1f\xa0N\x1c!.@\xfa>\x82eg/0@\x16\xa1\x84F\xbfX0@\xc9\xf9\x8b\xbb\xa90-@\xb1\xf8 t\x80\x13-@\x04\x12\x86\x96\xd90/@\x86\x8b\xd4\xba=\x8f-@\xed9\x80\xaeQ\xdb2@ \x84-"\xca\x06.@\x00\r\x15j{-*@|<\x86\xf0\x90\xae&@"y\x04%#\x061@\xa6UU\xca}F5@Q\xa6}\xe6\xa190@\xba e\x97c\xac/@\xd84qv/n.@\xa9\xbb\xe2{\x96\x19*@3\xc8\xb6@\xba\xa20@\x9bG\x8f\xd1!P-@r\xb5\xd5\xac~\xcd/@\xc9 \xba\xb6|#,@+2\x9a/4\x816@u)\xa2\xa4)Y1@Z\xae\xd2<\xf9~0@\x89\xe9\x95\xcfc\x91-@\xcc\x02"}DS*@\xa3AL\xb2\xc3\x8d0@|\xbcH\x84\x97\xa9.@\xa5S\x9ag\xeaE*@\xba\x1eo\'P\x03-@GH\xf4fX\xe1/@\x87\x9d\xc1\x05\xb4\x81.@\xb8"\xe3#o\xa0.@\xbf\xe7\xd67e\x836@\xdb\x11$\x99\xc6u/@\x91>\xd8\xe3\xbd`2@Tz\xcd\x7f\xca\x9e.@\x05\x1c\x9cq\n\xdb0@V00|\xee\xa10@\xbfK\xbch\x05\x9a-@\xf0[\x86\xa1\x14}1@"\x08\x9cF\xa6\xb61@\x8c\x8d\xe1\xea\xc6\x9b2@X\xce\xdf\x97\xb1O5@\xd3\xef\xf1\x13)\xea2@\xe8\xff\xf5~UC4@8\\)\xda(52@\xa0\x14\xe1\x00LJ-@\xf26\xba\xf5\\X0@\xdf\xb4:\x0e\xb7\x1a.@\xf0N\x7f\x84\xf0\xfb,@<\x99\xe7\xb3eH-@a\xc0\x0eW\xf6\x901@\x97\x19\x9a\x15wY4@\xea\xee+^\xa5\xaf1@\x1e\xd7\xda$\x13\x8b0@\xb39|5\xb6\x141@\xe4\xb2\x959}\x980@\x12\xa6\xecG8\x801@]\xd3\xbe\xe9\x18!0@\xe3\xac\n\xe6\xda%0@\xa8\xc7?\xe4\xef\x95-@\xec\xd1E8\xaa\xae&@\xca[\x0b\xe5LX,@S\x1a\xfe\xf3\x8bb,@\nC+"$\x042@\xa5\n\xe7r\x0f|-@\x95\xfd"\xf94\xa5-@\x8bI\x1f\x10\x9a\xb4-@\xa7<\t\xcf\x94\x880@\x898\x87v\xd3H0@\x84"\xc2\n\x83\x9c\'@\x82\xd79\xee\xa7\xd34@\xb2\xf3\x9f\x83\xee\xee0@\xbdU\x1b$\xeds.@\x01\x94V\xbd\x8c\\.@ue,MPR0@?f(\x93\xf5(/@\xd1\xe5\x0e\xf8{\x80/@\xa7\xe9%v\x97\x9a.@\xea>\x01\x90l\x1d.@?u\x06\x8dF\xf10@Q\xb9\x14\x98\x87\x9c(@\xbe\xe0\x16\x9e\x927+@V,\xe5\x7f\xd7\x9e-@8\x11l\x03v\x9e4@(\t`\x9f\x8c\x8f0@\x7fIs\x91\xaf\xb2-@L\x9b\xab\x17\xd6\x96,@\x9b\xa1\xce\xd8\x8d72@Bej\xa0\x8a\x1c1@\x8d{\x82\x90\x92\xa8.@=o\x01\xbc\xd5\',@\xe6H/z\t40@y\xd7\x06\x86h\x90.@\xdb\xad)\xe1\x8f\xe5-@>\xc6\x0b\x90\n\xc8-@\xef\x10B,\xe7\xb81@GjB\xb8a\x9f0@~\x82\xeb\xa5\x7fd0@\x0c\n\x00\x98\xf0\x931@\x8d_\x81\xfc\x19V0@\xdd\xad.\xde\xaa\\-@\xdf\xee2\x98\xe8\xa1.@}\x1a\xed\x7f\xcf\xa0-@\xe7y\xed9d`-@O\xb8X\xe6ie,@q\x08\xfb\xbfs\xf10@\x04U8\x97\xd5\x0f.@]\x08X\xde\xc5\xec2@\xdb\xd8\xb7\x12\xbc\x0e/@\x15\xfa*D`\xc50@^\t\x8dJ\xb4x0@\r\x9bi8\x9b4-@u\xc6S4\xa7o*@\xac\xbe\xdf\x9b\xfb+/@<\xf9\xef\xfe@\xe80@\xb44TG\x9a\x05-@,O\xb0\xd9\r\xc30@Z\x00<\x9c\xb1A1@\xa9\x89\xe5GS\xcb/@\x08w\xbe\xa9|U0@"C\xab[-\x7f,@\xb1\xfd\x00C\x81Y2@(i\xf9\x80\xd4\xb9+@Hv\x04\x87! 0@\xd1\x9a\xb0\x92{\x952@Xfc\xfb\x06\xe51@4;\x8e=\'E0@p\x0e\x19\xb1\x96u.@xL#< ]0@\xaf5[5\xad\x04)@p\x0c\x13\n\\\x99-@\\1\x9b\xa0X\x8a\'@\xc2\x07\xf4\x88\xa0\xbc-@0\xd6/!\xbd/2@\xd0uB\xc1CZ2@\xa3\x95\xbe\xbc\xa7>1@\xf0\t\xb3\x9fW\xef.@\x18\xa4\x17\xeb\xc4\x123@\xea\x91h^\x8c\xa80@\xed\xe2sCBD.@\x1d\xa0\x1a\xae\x1e\t.@\xd8\xf6\xd1\xf9d\xe21@Z\xdb\xd2?$\xa31@\x8c\xe5\x98s6\xe6)@l\xfb\xea\x19\xd97-@\xbb>\xe4\xf9\xaa\x95.@L\xae\xc4\xafN\xf9\'@\x03\x8b9\xec\xd1G5@\xd7\nwzP\x912@\xe2\x9f\xb0\x04\xf9F,@u\x8e\x1fZ\xf7D,@\xb2J4\x7f\n@(@\xbe\x82{\xb0\xec\x051@|\xc6\xd1=\xe2\xac(@\x94;\xbb\x8c\xdc\x8b1@\xf1\xc3,\x15\x19\xbd,@$\x93\xd3\x1b\x07a0@5\xccCL_\x191@\xc7\xbf\xffb\x1dZ&@\xc2\xc5\x93\xef\xb2\xb5.@R\xd3\xde\x1d\xa0N.@\x152I\xb8_\xc31@\xcap\xfcD\xb8\x03&@\xaf*\xd2\xf1(=0@\xa4\xe8\xc7\xfe\x0eS0@\xf4\xd7VN\xdf\xab+@\xa5\xaa\x11\xe4\x9ax.@\x81[M"\xcd\x9f1@\xc9\xe7U\xc6\xbb\xf31@\xca\n\xabr\xe1\xdc1@5\xfb\x1d\x99\x83\xc2\'@\xe0\x81r\x89h\x111@\xa6A\x07\xde\x17\xa7(@\xe9\r\xa0H\x1e\xc5\'@\x10\x07pJ\x96A0@|\xc9s\x19\x9c\xc73@gY.q\xbc\x0e-@n\x9fp\xf1\xa0\x8d,@\x9c1(\xba3\xec2@\xeal\xa1T\x1d\xef*@(\xf8\xf6\xdf\x1b\xc53@6\xd9\x81\x8aQ\xdb0@\xf8\x95\xa2\xd4\xfb,.@ )\x9d\xdb\xab\xbd0@/\xe2xfWS0@G\xc5\xf7\'\xda\xa2(@\xe9\x7fF\xf8\xa3\x8b/@t\xf1M_\xb8s1@&\x9b\xb9v\x82\xa3-@\t\x8c\xb6\xd0\xbe\xd1-@\xf8\x95O}\x14\xcf.@\x00\xd3\xf4\xffVD-@\x00K\xfaf)\x94*@\xe0\xab\x0e\xfc\x84\xeb1@e\xfd\xceB\x17\x062@\xeeH\t3\xfc\xce0@\xf7490\xe0\xaf1@\x9b9\xc0\x95>0/@b|\xc9\x0fu\x93+@\x98c\xea\xc9\xe2\x0e6@\xf0\xfe\x1a\t\xee\x0b&@\x14\x10B\x9f\xf2\xa22@\x115\xe4U(t1@1\x9d$\xd4[\xbd0@\xf6&\xa9Cd%%@\x835\xcd\xd6}42@\xf0\x12\'U\xa2\xf1.@7\xc3o3)\xa40@\xf8\xc7\xcd\xf8I\x19/@\xf9>%\xc6(\xf3,@\xeb\xdf\xab\xe0\xd5\xe9.@\x98|\xc4\xc6%\xa81@$:\x7fm\xbcu0@\xa2\xf9s\x0bP\x87.@\x83\xed\x02\xc2\xc632@\x1a;\xc0<\xef\x95-@\x1f0\x90\xa2\x92K2@\xeb)\xa2\x94\x03]-@V\xf2B\x01\xf8\xfa+@\xa4\x10\xfa8<!2@\xbf\xe4<\x0b\xcd\xa72@\xb3\xa9\xbb\xfc\x17\xa3.@-v\xef\xf5\x1a\x980@\xc6\xd2\xdc\xc5\x9d-+@\xe3\xa9\xdd\xdf\xaew1@\xbdV\x82\xbd\xf6\xea5@\xe3\xc5u*n\x831@\xd4\xc3u]F\xd3&@Z@\x93i\x16\xe21@\x0eA\xc6\xaa\xc0\x89/@\xf5\xc0LX~O1@\xfe*\xf0\x8e\xdb\xf8%@\xbe\xd0\xad\xe6\xa4\xa71@\xd8\xba\x9b&b\x11*@P\xe1}\xd8\xf9\x800@x~\x89\x03\xa1\x08.@\xc7m\x8aW\x89\xda/@\x03\xf3\xa8\x13\xd3s0@3\xc6\xba\x99W.2@\x10\r91\xe7\x13/@3\xc4\xe4\xf6\x922/@\x04\xf7o\x00\xc5\xd81@q=z\xf8,\xbe-@/r\xfe:\xb7\xcd-@\xb9w,^\x15\xf2/@\xc3\x98\\r$r/@u\xd5\x1c\x9c\x7fG.@6+\xb6\xdfk.0@\xeaI\x7f{\xe5\xa41@/\xf7\xc7M \xfe,@\xe5Y\x16=\x1dm3@\x18\x19\xee{5\x9a,@-G$\xb5\xab\xb1-@\xc31j\xb6L_*@\xca(.jI\x1c,@\x17\xcb1\xa1\xb7\x80-@\xd9\xd3\xfa\x92J\x1f-@\xa5 \xcf\xbb\x06\xbc-@B`\xb7\xe2\xb4\xeb1@WG\x06\xa8\xbf\x00,@\xa0,\xcdj!\xdd0@\xcd\x8d\x8e\x0c\xd2\x161@\x02\x16qJ!\xc4\'@L\xf9f\x10\xac\xf60@\x94q\xd3\xc9\xba\x96\'@\xf1\x82\xa6=\xfc\\1@.\x04W\xa4u\x992@\xa6[_\xba\xdf|+@\x13\x8dl{\xce\xf70@\xc1-G\x98\x02\x99-@\xfa\x9a6\xa2\xa0O1@\x842:\xf3=\xc50@\x7fR\x82\x1eK\xaf0@\xb9\xf9\xd6eq\x161@\xa6\xe3\xf1\xf9\xda\xe20@\xd2\xa3\x04\x12\xb2\xc2-@\x18\t2\xd4\xa0\xa8-@W\xdcsYx\x9c0@\xcdw\x8b\xc8\xeb}0@\xf1\x12\xd7b\x9f\x83(@\xec\x07\xe6\xe2p\x821@\x84\xcft\x83iC1@A\xd9\x8e}%\xae1@\x8c({k\xc7\xe5-@*\xfes\xcao\x7f1@P\x93T\xd7\xc5\x812@!\\\x04\x03\x88\xd50@\xef F7a\t2@\x06\xb0\xa7goa(@\xf8U]\x9c\xe9\xe51@Q7\x8a\x8b\xc9\xd9&@\xe5\xcc\x02\xdf9}1@\x1d\x05h\xd3)\xf71@\x9b\x80m\x8b\x0f\x8a-@\x81+\x8c\xdb\x80\x940@\xd0\x9f\x11\x05\x03\x97,@S\xf5\xfa\ro\xf41@\x1cI\xbd!\xab;0@*\x8aW\x18\x01\xa80@\xd0\x82\xf5.\x8ae,@\x1c7\xcd\x7fdV0@?\xd5?\x88\x1d\xd7&@\x8d/\xfc\xa1\x1d\x82-@_7*\xacU[&@\xb1\xa1\xb6\x9e:\x96-@\xc8\x19\xdcD\xaf\x7f-@\xf9\x9e\xf7{Z\x82/@$\x06:=\x0f\x970@a|\xd2N\x90\x961@\xa3\x01pA\xfb\xea0@\xd0\xd08\xf3L\xb30@^6\xac\x11\xa2\xef/@\t\xe0\xc8\x99\x1f\x81.@\xffwA\xeb\x85%-@iY\xa5\xb7\xc7\xb7\'@\x0e\xff_\xc4\x17\xb51@\xfe\xb3\x9ab\xcd\xa01@p\x19\x989\xce\xf9%@\xab\xdb\xbf\xf53b\'@\xf0\x9cA\xd0\x04z1@*\x7f\xc4\xc9\x12\xb1\'@\xb0\xb4V\xa1@\xf25@c\xaa?\x83\x81P1@\xce\xc7\xeeD\xce\xf80@Z\xd8\x07\xd3\x8f80@M\x7fq\x19\x7f\xfd(@\x90\xf6\x87L\x19\x0c0@x\xbe\x8b\xb9~/*@h\xf1\xad\xf6\xbf\xb11@\x0c\x97\xad%L\xa4/@\xb1\xa7l@^\xf11@0\xa9\xa9\\]=&@\xac+\xc8\xdb5\x99-@[\x91\xc0\xec&^-@\x86C^\x0c\n\xfc%@~\x80_e\x1e\x0b+@#\x88]\x1eU\xaf+@\x82\x06\x8b\xd3\x8eO1@Z\xf1n\x82\nC,@&\r\xa4\xc61\xfb6@\xad\x08Z\xf3\xf0\xed%@\x1fn\xe2u\xfc\x971@\xa6\x96w\xd8/\xcc1@\xb3\x98\xcd\x08\xd6c,@x\x82\x9c\xc4\xb4R2@\xcb\x89\xb6)\x14\xc8-@c\xf0\xa6\xe2\x81\xf15@\x15\x02\xf9V\x86v-@\xc5\xaf\x8a\xb8\xdf\xab5@\x8e\xb9\x02\xc6\xafC1@\xd2\x1f\xcbA\x18\xc5,@\xc9\x03H\xab\t\x9b1@\xdey\xd6(\x83\x9e1@4!vK\x11 -@~\x90\xf8}\xfbW-@\x08\x85\xa90t\x990@l\x97Z\x1f\xd7Q1@N9\xbdk\x1f\n/@\xb4]s>bM1@\xfdk\x08\xacxA1@\xe2/\x8a\x88\x1b\xfe-@\xba\xc3\xf2\xbbmp0@>\xb1\xc7f\x97\\&@6\x08-&q\xb81@\x01R \x02\xf1\xc45@\xf8\x8c\x1b\xff!\xd50@\x94$\xbb\x84\xa8\x801@v\xea\xa9\xb6\xf7\xdd-@\xfcZ\xceK\xc1\x89-@\xba\xa9\xcb\r\x9f\xfc/@t|\xbc\x83\x7f\xae.@\x9a\xa6\x0b\xba\x9fi/@\xef\x7f\x81\xd6\x8ew1@_\xbd8\xeaQ\x1b-@\xb6\x0b\x06\x01\xf2^0@\xf4\x11\x1a\x87hj0@\xb1\xb9Q\x83|\xa5\'@,\xc2\xaa\xa31I2@\xe1\x8a\x9b\xea\xa0z1@Y\x81\xf2\xaa\x89\xa7.@\xf7A\xb0 5\xcd1@(\x01\xfa\t\xa4Y2@:\x95J\xdd\x90\x915@h\x01-xC\xed2@\x1e]\x05\x01\x07\x060@=e\xb1>O3/@\x0f6*\x989\\-@ \xa6u\xf5\x87\x98.@\x9c_/\xc6\xae3\'@\xa2\xd0a\x19hQ-@\xb2}\xe7\x04J\xa5.@\xebj\x92\x1aFH,@\xf5\xf6t\xff}\xda0@0m\x9eC\x8a7+@p\x01p\xdc\x99\x8f-@\xafz\xff\x85\x83\xeb(@\x99\xd1e\xbf\xf9\xf70@\xc8\xe8[\xfa\xdc\xeb0@\x96\x03\xf5\x16\xd3R1@\xff\xcdG<\xcc\x97-@\x84\x86\x96G\xda\xaa1@\nm\xde\x05\xad\xa03@\x1d\x86\xfaL\xc0\xdb0@\xc9\xbcg/\xe8\xb1/@\xa2\xa4<\x03K\xb71@\xf1\xfd\x17\x08\xf9>1@\x88|e\x80M\x1b1@!xx\x99Py1@\x03]\x9a\x02\x84V1@q\x87\xb7bM\xc8-@\r\x825\xa2<#&@\xe1\xb9\xe5\x1e\xb1\xbc4@=\xe7\xf1(T\xa4\'@lt\xd7\x7fX\xdf-@\x1fM\x8d\xdf\x86U.@\xd6\xeb\x0c-\xd1%.@&\x99b\xae\x18\xf6,@\xe5\x15\xed\xc7\x178-@\x02\xc8j\xa9\xbb\x1b&@f\xfd\x01\xd3\xc5?4@Ct\x0f\xe5\x12j+@\xa1\x01W~\x90\xe40@\xdb\x8ep\xfa\xca\xbf(@\x0b"}\xca\xf3\xf50@L\x8c\x8dO\x07\xc7&@L\xf5H!\xdf\x93,@V\xf0<\xb3+W,@\x9b\xd80\xef\x18\',@\xb3/\xb8&\xd0{0@\xe2Z\x14\xa5;\xa62@\x99\x16N\xed\x1d\x16+@\x91^+\xe2\xa6=0@%\xc5\xe7\x11Wt0@e\xd2!\x96#\xff1@\xa9\x81\xae+\x8c\xa81@\x84\xd1m"\xbd\x81/@\x14$E!F\x9d(@o@E\xa6\x95J0@@\xa8\xac\xdb\xf0n4@2\xcc\x9d{"\xe80@\x87y\xe8}7<+@\xf0\r\xa5\x8d\x06[4@k6\x80\x03\xf1_2@\x18\x9bG\x147\\2@P\x9f\x81\x06i02@\\\x18\x8cp\\\xae.@R\xb5D\x8f`\xb6.@\xd5\x8e\x10\xc7\x1f\xb70@\xcaS\xbe\xfe\\\xb5/@\r\xce\xdf\xe1\xedy1@\nB\x93\x9a\xaf\xa00@\xe0\x95\xcd\xd9\xcf\xf80@\x1e*\xa8\xd1\x12Z1@\x0e\xa9\x16\x10\x8ce+@\xcen\xac3\xe3\xad0@wf\xf5\tp\x111@\xd0\x89\xe8\x83\x958/@\xd27\x16\\\xe91-@\x04\xc9\x04V\x05\x9b0@\xb8\x91\x8d \x13(*@v\x99B]\xb9g0@6H\x11:\xa1\xda1@\x07\x12\xaas\x1d\x1a.@\x17\xffeL*82@\xd9\xb2\xcf\xbcg`.@&\xfdV\xa7$_&@\n\xee\x0f\xcd\xc7B0@\xa9\x80-\x89ZL0@b\xfe%\xb1\xe5\x80/@\x18 \xfc\xf5`\'4@\xf8\x06\xea\xe6f\xba5@m\x82\xb6\xf2\x90\x932@_\x9d\xdc\xfa\xe7\xac0@l!\xcaV??3@V\xdc"\x17\xdc\xae4@\xf1\xffQ\\\x1d\xc4-@bg\x05\xac\xc1\x16-@\xcf\xae\xf5\xe9\x93]2@\x91\xeb\x8b\xce\x87^2@5\x87\xe6\xfb\xc0\xfb-@\xda\x03\xac\xcd\x1a\x9d.@ \xcd\xc2\xd5m}-@s\xfc\x03\xafz\x1e,@\xdf\xc0To\x8a\x141@s{\xf9\x97\x8f*-@\x8b\xa0\x97-5\xc80@w%\x1aD\n\x1a*@\xd6\x0e\xeab\xf8\xd72@\xc6?_\x18\x10Y+@\xc0\x9f\x02\xd7`\xed,@\xaa\xb6?,j8&@L\xd7\xce\xd5\x10\xae1@\x1fS\xfe k<-@bc\x88 \x11\xfd1@\x88\xc50ln\xaf0@\x9d\x15\xd5\xe8\xc2\xd81@\x96\x93>0\x14\x90,@\x85}3:\x89\'.@\x987\x0e5\xd8\xb92@\xdc\x98\x07\x01\xa4\xc52@\x018\xa2\xda\xd0\xd91@\nh\xed\xbc\xcdu2@x\xa4\x1dJ@\x82+@\xd5(\xb3$\xb7\xaf0@\xa0\x94\xcbg\x84\xbb0@\xfemRB\xddH2@Y\xde[\xa0\xec\xbc+@\xdc\xc6~\'\x0b\x9c1@\xdb\xb0!4\xbdY2@\x91\xb4Z[*\x8b-@\xa6x\xe0i*t.@,>z;\xb4,2@n \x14\xe5u\x021@\xff\x83\x05\x9c\x1b\xca-@#I\x98\xf0\xeb\x131@\x05yn\x9e\xc2\xd44@k\xf0\x1d\xf6\xf7\xbb2@\xcd\x8a\x08\t\x8f\xd81@m^\x0b2\x82\x08.@E\xe9\x12\xb1e\xde1@\xdc\x99\x13A\xde*5@\x9fP\xc2q\x9b\xe70@\xbe\x98q\\\x19\t1@j\xbe\xd5\xf8`?2@\xbb\x90Y\x7f\xaeC&@6\x87+\xd9| -@P\x06r\n\xec\xdf,@\x93C\xd5\x0f\xb5\x16.@v\xf6\xac\xe3\x16f.@\x11\xae\xad1}\x98,@dY\x9b\x14Q\x82-@\x9a4\x1d\xfe\xc8N2@\xab}\xaa\x1f\xd9\x81.@\xca\xa1\x91f&v2@\x88\x0f\x97\xd8YL0@9x\x16\xff\xee\xbc,@\xeb\xd1\xeb\x8ad00@\xfc\x1b\x07U\xb9W1@\xedq\xbb\x89\xc7\x15-@+\xcf\xae\x0c{\xd20@\x0e\xa8Z\xe3\xa3\x1e2@\x16\t\x9d\xf53\xfd0@\xbdS\xc3\x1ag\xfb1@\x1cb\xd8}\xbe\x0e(@\xae\xa4qR\x97R.@Z@\x1a\x98\x0c\xdd%@N0\xb1Jh$2@J\x1f\x1ci\xd6\x061@\x08\xe3\xaeS\x98\xd61@\x110\x01\x04\x92_4@iK\xda\xc5qx/@\xb9l\xc6j\x12K0@\x83X\xba\xd2\xbc\xe61@\x9c?\x13\xf8U\xe3-@\x1c\x86\xef\xd3}\xb6-@\x10\xfa\xba\xa1}S2@\x16\x82U\xc4o\xc32@\xd6%\x00A\x8e^2@\x97*\x9e\x08\x94\xa15@\xdcR>\tE\xb10@\xbd\xf7\xd8\xd8h\xfb,@\xf2\xc1!\xe2\xad\xd4+@\xb7\xfe{\xc2\xea\xb90@.\xb4[z\x81\x152@\x18/\x9b\xe1\x1d01@\xacn\xcd\xf7f,1@}[\x94\x81\x8a\xda0@5\x8a\xf3\x00\xd9\xdc0@\xdb\xd5\xed\xa0\x0bq1@cc17x"1@\xb9\x07\x0b\x93R(2@\xcb\xb1\x1f.\xa3\xa70@\x97\xb7\xf2$\x84W2@\xc9\xbf\x81Y\xc4(0@%\xbb{[\x92V,@\x16r\x1f\xb0\xb4I-@S\x9aw\x9d\xa3\xbb-@C\xab \x0e\xcbA(@z\x0bN{\xf9A-@V\t)\xb4/\xb6+@\xa8\xd4\x05\xa5\xe33.@\x99\xeb;<\x84\x1e2@z{\xb0\xe7\x8ak1@9\xf9=\xcba\x9f.@:\x9d\xcb_\x1f\xf2%@<\x17\x1d*<z/@\xfe\xc4\x98<u\xda2@\xb9\x08\xfc\xc9\xa4\x8f+@:\xf1[\xd1\x92<.@\xda\xb3\x9a\xff\xcf\xe30@\r\x1e\x95\xa3#\xe60@\xad~?\xeb\xdf\xb9+@\xa7o\x8fED\xf60@~\xeeq\x96\xb9\xc60@6\xf0\xae.\x01m1@\xea\xc6[\xdb\x8ao0@\xa3\xad\x904|X1@\x93\xf8\t\xbb\x05Q1@b-Y\xc7\xa1\xec\'@\xae\xe6!\x16<\x03-@\xbb\xc5\x88p\x08y+@\xf7\xb0i\xdb4\x88-@\x03\x0b\x99V\xdb\x98/@?A\x88\x1fU\x8b1@d\x9d\xa8\xfaln.@\xf9\xfewk\xbc71@\xf7\xa9}\xcd\xda\xb70@EEN\xf2\xfd&5@EV&.*\xd43@1\x9c\xa9\xc4\xff\x800@\x18-\x82\x80#\x13.@\xc6\x1ddRa\xd80@\x18G\xaf\xd3\xabn.@\xe8\xe9\xe8\xdbN\x1b2@s\xe2\x803\xdby0@\x0b\xe5\x0f^p\xac0@fN]\x14\xc1\xd7-@<\x18\xca\xfe\xb7\x19(@\x9b\xcbi\x15K\xc7\'@\xab/26\xfc\xaa0@K\x8f\xb6\xef\xd4\x141@\'grIz\t-@>\x7f|\x0e:>,@\xf0\xf73\x1c)\x122@0\x04Z\x95\xa8\xdf0@\x91\xdc\xcf\xc3o\x9a1@\'\xc7\x940\xc8\x8a1@\x1bs\x81\xfd\xa7\x961@\n\x008\xaf_\x08(@\xd8\x80\x97T\xb0\xd31@X\x0e*S\xfa\xfa+@\x8e\x96\x03\xbf\x1b\xf3,@\xdaJ\xa4nd\x18-@\xe2\xbf\x86\xe0\xf6\x16(@\x7f\xd6\xc9F\x1f\x921@\xa2\x03\xc4>\x1az1@\x9b\xf6\xa7\xb41\x99/@/\'\xe1=\xd3\x901@\x95\xad\xb8\x19\xa0\x05(@\xf8^s\x98\x91}3@0\xa8\xff\x8a,\x9a0@\xb8J\\]\xbd\xbe.@0\xac\xb0\x10~1.@Q\x1d\xdd\n\x80W5@\xe0\xfae\x80\xb4W1@\xb1:\'\x13a\x8f-@%\x89\xc8I]\xce+@s\xde\x9cL\xc7\xb21@\xab\xcay\x9f\x12\x97*@\xfe\xb8\xc8\xa3B02@\x12K\xb6\xfc\x99\xc2*@\xbc\xfa\xd5NA\x9f0@\xe9L$gG@0@\x9fq \xcat)/@\x17\x90\x16m\x8b\xa4&@p\xab\x97\xcb7e5@\xc0-\x17@r\xef1@\x11\xbc_\x9d\xc2\x811@s\x95\xbe\xe3\x7f+1@\x8bh\xc4\x98\x97\x0e2@\xae8\x90\xae\xbe\xed0@=\x84\xb9\xd7\'\xb76@D$\xe4K\x1b`,@p5\x88<]M0@\xd0\x95\xc9\x81\xbc\xed*@s\xb7\xe9\xca\xc7E0@z\x1c\x0e-\x8a\xe1\'@@T\xa0\x85\xffX-@`\xdc\xba\xa3;c5@(.A\x04x\xd10@c\xeb\x99\t]\xbb2@HV\xec\x11\xfcH0@\xd9\xe1\x11\x1a8\xc8/@\xc4`X\xaa\x0e\xb91@\xc8\x99\xde)\xf9\xec0@\x00S[t\x07D,@2"He`91@\x01U\x7f\xb2\xe2X2@\xda6\x9d\xc7\xe1\xc00@\xe4\x8d\x0b&\x00"-@\xc0,k\xed\xb1\xe20@/]2DV /@_dw\x87\xaa#1@\xe3\x83\x1fk\xe7:,@\x1e)c\x85P\xbb0@\xe6a\x1eM\'\x81/@\xeb\x01\xde,~\xd15@\xad\xbdZ\tCz1@\x00\xb3\xfa\xba\xd4q/@\xf6j\x06\xd5\xad\xde0@F\xef_DA\xd2,@<G\x9f\xb1\xbb:2@\xa7\xe8\xca\xc2\x13T1@\xaa\x10\x05\xdd\x12\xb63@\xea\x10c\xedx14@\x80\xa3\xf1U\xaea/@P\xca"\x06\x9d\xe60@rQ\x98{\xe5\xf6-@]\xb6s"\xc4[)@\xb20\x1f~\xd1O.@\xc3\xb4$\xab\x9c\r2@\xfe?|\xa7\xf9\xb90@R\xcf\xd4\x84\xef\xa3/@\x87\xd3\xbeh\xf0\xc51@\xca6h\xca\xb2%2@\xdd\xf1\xf6\x014\x0c+@z\x87)\x0c%+-@\x00\xa8\xf2\xb7\x13x0@\x8a\x9f\xad4\x97\x01,@\xfb\x84\xacS}\xc20@\xf4\xbfAq\x12\x1c0@e\xe0o?g\xa5-@;\xc6\x1b\x8a\xc3\xe9+@]\xa0w\x9a\x02\x800@\xaav\x1eD\x1fa2@\x9d\x00\x98n\xe9\xa01@\xbeO\x8c\x9f\x901-@l*\x9a\xe0gp*@\xf9\xd55N\xf1\x142@\x97=\xc4\xca\x1b}-@\rHcz\x01\x190@\xb7c\xc6\x9b\x9d?,@*\xd6<\x9e\xc6\xb40@;ftI\x17\x1c1@\x0b\n9\xfe\xaf\x1e0@\xdf\x1d2N\xe0,(@\xb5\x9b\x86]c40@\xc0Z\xbe\xd1\xd4\xc3,@\xda$P\xb3\xd1U0@\xfd%\xfeS\xe1/0@\xa1=?#\xcbr1@\xaf h\\o\x9e0@\x8bC\x80\xd5\xf0\x89/@V\xc8\r\x04U\x84/@\xbc\xc5\x99\xe6\xa9G1@\x00s\x80\xbf\x90Q0@\x87\\6\xee\x01\x19.@\x863\xd54c40@\xf6\xc1\x0bJ\xd4~5@}e\x95\xf7J\xe54@\xc4\xf0s\x1eef1@\n\x07\xa1^]\xae0@\xc5\x11\xd7\xb3\x92\x162@z\xd9H\xc3\x9at/@\x05d2\xbfd\xad1@\x0e4\x8a\x82\xdc\xe24@\xcb}Uc\xe4\x1c/@\x9f]\x8f\nb\xbb/@\xe3\xe6\x7f\x05}\xc22@\xb5\rD#\xc3\n0@\xea\xfb\xe7\x9f4\xf7,@\xf9j\x9cc\xf1\x880@\xd7\x96,r\xc8\x97+@\xb8\xa4\xa2\xee\xcb\xda5@t.\x8dp\xb2\x130@\xde\x84\x0ek\xe70/@_\xa3\xed\x96\x7f\x0f0@\x16\xd4\x98/\xf1\xa4+@\xa2\xd7\xaf\x81P\xe51@?\x85\xb4gr01@\x89X\x96\xc3D\xc4*@\x0b\xa7\xe7\xee\x8b\x06*@/\x8e\x08\xd4Rt5@\x0e\xcfS\xfe\xf7\xd92@\xf9\n\xa9\xf0LV1@@\xbf\xbcT\x06@0@\xb74\xcb\xc7d\xe20@\x17\x846~\xcc\xb0/@\xbe\x82\xaazg\x100@\xb9\xccQD;\x0c1@\x8d)$\x0fa\xe50@+\x8d\xc8E\xcb\x9e.@\x98I\x84X#\xb6/@\xf8v\xac\x00\x08\xd50@9\xd8/\xd1\xa7\xcd-@\x1a\xac\x01t\x00&1@\xbf\x83V\xa1\x1e[2@\xa2\xc2\x1akl60@\xbc\x1f\xcey\xcfT0@\xfa\xb4?s%\x132@o\xe9\x14\x19\x0c\x003@\x1a\xb1\\\xc0\x8c\x8d2@\xdb\x0b\x99@\x90\x801@4\xd2\x88\xd7\xcc\xf45@\xf3\xcey\xb8\x03\xca1@Q\x01\xc7\x13\xc3\xf0.@D\xa0\xf2\xd1\xc0\x8d2@\xf44\x82}\x0cb.@\xb5Z3n\x90K0@\x99\xfd\xbc<\xb1W2@\x12\xa2\xd4+\x85\xd2/@\xb6=.O%\x8f0@\x85\xc9\\\xc3\xa7-1@8\xdb\xc3\xec\xcaY0@\xf7\xc3. \xdb\x84,@\x02\xa9JD\x9c\r0@\xd9\xd0u\xae\xd0\xac-@\x05\xf6\xb4r[\xee+@5\xf2:\xef\xc5\xee4@\x89B>)+\x10.@\xfa\xb6\x9c\xbc\x15\x141@\xc0\xfe\x02a<\xc2\'@\xc4\xc9\xc9\xea\x1dO0@RqM&\x8b-5@i!$\xb9#\x160@\xfd@\xe0\x85\x96\xab-@\xde\x1c\xe3y\xbe?1@\xfb\x1a\x8fZ\xe8(1@YuA\xd5\xc6\x11*@b)jQ\xde1/@\x06\x1761J\xd51@Y(*\xdb^\x1d2@\xab\x10R\xe9F\xf7+@\xbf1\x1b\x13^m0@\xe9\xb1VRu\xec-@\x1d_\xc5X\x08a2@<\xa1\xaa\x02*\xca1@90\x1a\x05\xc3\xda-@\xa9T\x970o*-@\x97o\xcf\xe0\x16\x12.@{\xf2\x8f;\xdf\x96*@!%c\xbe|Y-@L\xc0\xf8\xc7\xa2\xb80@\xf7\x16\xeas\xf5\xc9-@\x81\x88\xac\xa1\xc7K5@(+\xc8%B\xbd3@\xce\xd5\xc4v\xc8\x0c/@zb\x9e]q\x9d+@G\x1b\x84(!!.@?\xab\x10\x9dI\xa5+@\xb6i\xc3\xbc\xe7\x8c.@[\xd9E\xd6\x06_*@r}\xf8$\xb7\x8a1@-F\xf3YPi0@\x9fM\xee\xb9\xaaK0@f\x14O\xca\xef\xe8-@}\x9d\xf2\x95\x90@,@\x96t\n;~\\,@\xf7b\xb9Mu\xd61@\xda\xa7\x82\x90\xd1\x0c1@\xd1n\xd2M\x86D)@\x11\xc9\x0e+\xff\xa3)@~\xb8t\n\x90 *@\xfa\x88\xee\xea"\x00/@\xbd#HeG\xbf2@\x07\xe5[\x9b\xbcN-@\xfd\t\xf2g:\xa1(@\xd2\xfd?\x8f\xeb\xa7.@,\xf6O;=\xb8.@Vi>\x92\xda3-@`\x88\xfe\x18Qw.@p\xa6\x18\xf21\xc44@\xfeEB\xbdI\xf3&@X\xc2p}\x8095@#DTm\xa4\n0@n)>\xb2\x95\x981@\\\x8ch,[\xc4/@\xf9\xa4\xaf\xd7\xfc\x141@\xf1\x9a+/\xb9\x002@@\xfb?0\x17N0@\xae\xde>\x85s\x800@P\x80J\t\xd2\x90\'@I\xb4\x9d3\xf4\x8c/@jZ\xafO\x18\xa41@9\xb0\xca\x83\xb0\x0e/@\x0f\xffZ\xe1\x1bu0@z\x83\x92:\xa7\x9b.@O\x1b\x958\xe5\xad0@\xf3\x87\xe02\x8c~-@\x83c\xe9\xa9\x08.-@L}\x99\xe1\x14\xba,@\xc8\'\xce\xe1\xdfN0@\x95R`\xf5\xf9\xc45@+\xc2$\xd8\xacE2@86\xd4\xcc\xb4\x826@\x9c\xec\x95\xff\x81\x8c1@\xf1\xcb\x9d\x91\xc59*@\x81\x89\xa20)\n,@\x08s?\xf3\xc0\x1f-@T\xbbr\xbd;\x9d0@\x8a\x1d\xf5\xb6\x05\xce&@\xb2\x07I!!\x920@/\xc1\\\xd7P\xcb.@o\xec\xe7x>\xee.@\xec{\x1e\x8b}\xed4@\xbb-ZQ\xc3\x064@CFa\xc3\x19\xb8/@\xd6\xbca\x08\xfbJ-@\xf9\n\x18\xbc\x12~1@\xa3\x11\x1d\x82\xac\xb90@\xd6V\x87{\xc4t0@\xcf,\xf6\x1b\xfb\xed0@\xf4\xec\x04V\xb6\xf15@\x01Q\xd5\x89U\xe40@5\xd0\x82h6E)@\xcfz\x0cJ\xf5\x86/@\xab\x11\xe0]3A.@\xfa\x89\x1f\x08\xc2\x19.@Uv`:\xf1^0@O\xc2\\\x9e\xa8\xd44@\xd5\x8em\x11\xa4\x801@\xdf\xbc\x10\x13+c/@}\xe5\xab\t\x00\xec-@\xea\xdcz^\x0c\xaf0@"\xd6\xc3\x99\xc4\x92-@\xe2\x00\xc6\xcdw\x8a/@\xe5\x13\x856s<\'@hH\x99\x8c}R\'@\xf1\xdb\xda\xfd)\xdf(@\x19\xd9ZW\xb1v+@\x18\xa5\x0f#\x1c\xfb+@yA\xaa\x14\x15j5@.\x081,\xa2\x8f5@\xc9\x05\x19\xf98\x11-@\x8dy\xed\x15\xc0\x1f1@7\x99\x7f\x9e\xca-*@\x14\x9c\x10\x98\xcaP1@T\xf0\xf3\xc7\xf5O1@\x94\x1e\xd3}\xbd\xb60@I\t\x11\xab\x98h0@\x1b\xe54\xe0\x1eZ*@\x91\xa2/\x90wx)@\xae\xe4 \xc3\xa0\xd4*@=`f\x06~\xd10@\xcd\xb5\x95\xb5\x80\xa01@\x01\xbb\x1c\xc8\x11*/@LD(\xc1\xf3\x9f*@=\xcb\xc6K0\xc0.@\xb8j>R\x97-0@\xdf\xb8"\xba\xa4\xd30@\xcd\xe5\n4\xf7p1@\xaa\xcc5\x8e?\x02,@G\xf0/\xca\xcd\xd9-@\xe2k,\xf8\x00J.@\xe1\x01\x83Z]B1@\x1d]\xac\x85LI,@\x17r\xc6\x1e\xbf\x1e*@\x0e4Y2\xb3\xe30@\x94\xcc \xa5\x93\'5@\x83\xa7B-|\xfa5@\xb5w\x07\xd0\xec\xe6.@,\x83^\x9b\xe9\x122@wf\xef\xa8\xcf_-@\xc4\xedw\xa6f 1@\x89]\xfa\x98\xba52@\xcd,\xbf\x11\x83|0@\xf1}\x04\x96\x01W2@\xf5\x0f}\x92\x1aw0@-"\x99\xb1\xad83@\xa8e\xfeLS|4@\x8d\x91L\x90\x14\xfa/@\xbfqj7\xf2\xa9,@\xfd3\x1b\x19t\x95+@\xb4\xcds\xe9\x97\x1a0@\x17\xf4)a>\xfe,@\x95,\xa4\x85:\xf32@e\xef\xdc\x8b(\xf65@$z>\x04f\xe00@2\xb8\xbf\xf09\xec\'@\x97$\xf5\xbc\xf7j&@\xfbW\\ra\x9c)@O\xe3#\xad\xd6!1@ \x07\xe0\xbb\xcfp,@\x1df\t\x9d&i-@ol<\xc1\x85_(@-\x80\xd0\x9f\xb0\xe7.@\xc6\xe1\x1c\xa1\xc5\x81/@\xc6\xb4\x88\xcad\xb8/@d\xce\xb4\xd7\x1f\xf2)@\x1f)\xdd\t\x01\xc2/@\x13Dw\xd3|U3@.\x83\xb3E8\x18&@\xf0\x1a\xc3\x7f\x90\xf01@\xa5\xb2\x93\x8f1\x100@[\xe4\xb4~\x9b\x95-@\x95\xa9:\x12\'\xca1@\x97\xbb|\xb0\xbbh1@\x03\xa5.\x90n\x1a.@2\xac\x1a\xf0\xf9W2@\xc6\xe0\xd3\xe9\xf2\xc65@\xdc<\xab\x80\x1b\x14.@\x12\t\x85\x16\xf0i)@Y\xb9\xd0\x13A\x12.@\xdc\x8a\xcfK\x94\x96)@\x1bo\x19\xa4\xd6Q-@\xfd\xa6h\xb6\x83R2@\x98y\x14\x0c\x0f\xcf*@\xf3R\xc0\xd8\x8f\x1a2@*\xea\x98@X\xd50@\xb2^\xac!]i,@0\xbe\x1b\xea\x1a\xb22@\xf6\x9aV\x95\xdf\x03)@4\xc7fz\x99\xb2,@\xda\xee\xb7t-\x160@\x8b8\xee\xecq\x9a-@\x96\x1d\x15O\x92\\&@\xbbS\xaa\x0f\xfc\xd80@#\xc78K\xeeZ)@\xa5\x98{\x07w_(@J\xc4\x02}\x80=0@\xfc\xa7\x05\x05\x8b>1@\x0c\x88E\xe6\xf0\x0e-@\x107\xaf7kP.@\xa3\xa9Q\x9d\x94P*@\xa8\x02a\x12t\x8a1@\x94\x1f\xf0\xe0\xd1f,@$\x94\xed\xfd\xd3\x912@\xac:\xb7\n\xf91+@phe\x01\xd5\xe10@\x8c:\xe7\xf1\x96\xbe-@\xb0S\xdb\x8bZ\x1e+@\x81Z\xea?\x04\x9f.@\xc7\x88\xb6,B~0@4\xd8hW\xd2\xcc-@"\xcde\x86SM1@\xef\xa1\xdb~]\xa4.@\xa07\x10\x1a\x02\xa31@/\x8a\xa1\xc3W\x1d/@\x19\x81\xc0\xed\xc2\x1c0@\x08\x06\xf2\x0f\x8f\xbb/@\x1f*\x13\xe8?,0@i\xc9w\x1e\xcb--@\xdb\xc6\r\x88\x80\xf4/@\nY\x89\xef\x82\x9f,@\x89p\xe0\xae\x12\x9d1@\x1e\xb0{\x9b\x97\xe6/@%\x1f\xcf\x88\x1e\x181@h\x17\xdd7\x8c\x0f-@\xe4g\xdfCx\xca1@\xfcsX\x93\xc1\xbd\'@;R\x15\x13Y\xec0@\xdd]\xff\x07\x19\x0b1@\xe9\xd4\x9d|\x1aL0@8\xe2\xce\x8a:\x060@2\xfc\xa9\xef\xd1}0@\xec9c\xf4\xae\x192@\xe6\x1c\x15\x00:\x930@M2\xf1\xa4\xd1I*@\xac\xee\x05\xe6\xab\xbe2@.\x04\x06[\xaf\x02-@\xb0\xd2\xeb`\xf8\x00.@\x9dZm\xb0\xba\x961@\xc2Y\xff%\x06\xfc+@P\x8f\x08\xf9\x12N0@\x11\xbe\x00\xb8@\xcd,@\xde\xf1\xe9s3J/@4Q\x92\xfcmg1@\x18\xaa-\xa2K\x05/@L@\x05FR[/@O$\x18\xc1K!+@\xfe\xc9\x99I\x1e\x98,@\xdb\xd0g)\x04;0@D\xc4A\xcch\x870@\x1f\xe1\n\x896S-@\xd5\xb0R+Q92@\x11\xbe\xf5\xf6$^0@\xc5\xfe7\xeb\xb5\xf60@\x1aF\x85\xb6\xae\x120@\xf6+\xc2\xa8r\xc0-@\x92^\x060B\xe41@6dwGEl0@\x9d\xb1/4R$1@\xef\x0bQ\xc2\xe6\x06.@&\xbc%\xb2C\xe40@S\xfe\xbe:\xfaX1@\x9a2%)\xfdd-@\xea\xc7OD\x12c)@g\x99\xa88K\x111@\xbc\xe6\x05_\xccY+@\xc8\xb3fge\xf10@\xad\n+9\x9d\xfa(@Y\xebo\r\x9a\xd10@\xc2Hh\xd6\x87=2@]2%v-\x8a0@\rhE\x7fwK2@\xd3\x14\x81*o:1@7\\\r\n\x88\xfc1@\xe9\xee\xd9f\xb6,\'@8\xc5\xa9\xb0Od,@\x08\xc2b"qc2@\x1f\xc0S\x8a4C5@\xe0\xd3\x80H%^/@\x06\x9a\x99\xe0\xd8\xef0@\xe9\x14=w\x03A)@:r\x15\x95e\x9c-@%\x9b$Z\x01\x0b,@$,\xee\xe9\x8f\x8d1@~\xc7\xeb\xa8RE+@\x8b\t\xe2\x8aG"1@\x12s58\xba92@`\x7f\x8c\x98T\x100@\xcdY0\xf4X\xc5-@]\xed\xf6\xf5\xf4A1@\xc4\xdfn?\x9ba5@\xfa\xca\x1c\x86c@6@\xc0\xbc\xde\x077Z3@S\x9f\x86h\x80-/@X\x0b\xdcq\xb8~0@\x03\x0b\x81R\x9a\xf8,@\xdfU\xdc\xbe\x1d\x95*@\xe6\x16\xa5\xd8\x7f1)@\xd1\xbb\xf8I8z0@\xdfQG\nq\xa60@\x85L\xbb#\x00\x890@~\xf2\x8f\xd0\xbf\xde/@\xf9!_\xbc\x8d\x1a.@\xc3,\xc7\xb7n\xdd-@\x7f\xe7\xbdh\xb9\x07-@\xa1,\x04s!\xfc3@\xd3\xa4\x03\x94\xd7\xa9/@A\xd3 \x8d\x1dA/@\x93\xb3\x88\xef\xfbf/@\x18\xb1\x0f\x1d\xf5\x881@\xfe\xa4\xb9Aj&1@\x12?\x90\xb25\x88\'@\x9f\xbb\xa6ql\x1c/@\x84\x9a\xfc\xdf\x9a\xca%@X\xba\xd4Tn\xe3)@Bc%\xf89P0@>\x03:\xbf\x9d\xcf/@G~V\xba\x1d\x07(@;\xa6\xb9;*\xc9,@\xbb\xf8\xbam\n\t*@\xca\xc5\xa6\x05W\xae0@C\xe6<T\xe5\x0e0@]\x8f|\x8d\x85"0@\'\xf0\xe0\xf88+0@\xa4\x9e\x80\x9e3c-@O\xb2*\x1d\'\xa22@N\x13\xd7\xd9\x89\xc51@\xee\xc3\xf1\t\xc9\x94-@2\xc9\xc4\x8ap\xc1\'@\xb3\xfeX$\x04i0@\x18\xdcjs\xcdo\'@X\xbd\x1b\xfb$\xcc(@w \xb1\x83\x01\xab.@WgyY\xc7@1@TJ~\x8e{\xb7.@\x8bIT\xb7W--@\xd8\xbc\xb3\x04\x88\x12-@\xdf1\xba\x7f\xa5\xd44@\xd8A\xc5\x94\xf17-@l8g\x81\xaao,@\xea\x1cq\xa7\n\xa7,@\xf3\xb7y\x91\xad\x935@Vs\xd6\x05\x1a\xfe0@Q\xe9^\xdd\xee\xbc.@\x11\xa0\xa0\xd6\xd0\xf30@`\x8b\xa5\x15hU0@{\x00\xd86\x10D1@\xe1\xd7#\xe5\x8eJ/@\xf8\xdc\x9a\xe98\xdd1@\x84^"!\xa8D/@\xfd\xfb\xee\xf3\xa5\x95/@\xb7\xf0\xb6\x99"\t.@\n\xf56\x93\x1df/@\xcf\x8e\xdc\xe6\xcc\xd3*@\x02\x86|w\x97--@j\x8f@]o\xde-@\x17h\x08\x80\xb5I.@\x97DM\x1c\xb9<.@k\xab\xb5\x13\x16\xc30@\xdc\x04\xd0\xcb2\xce1@v\xa8\xd3j\xa67.@)\xaf\xca\xe0e]1@\x03\xad\x84\xf0\xeaL2@\xb5y\x04\xdf\x1ey,@\xfb\xab\xac\x11\x8eg5@\x83+\x1b\xc7{+0@\xf2c:\x06\xb2\xc9-@\xc6\xad\x9f\x96%10@\xab\xef\xe9b\xbe\xf4/@,\xddl\x98\x14\x9f,@\xfc\x86(3\r\x19-@L\xf6\xc3\x1a\n\x87\'@\x1f\xb9\x05\x9b\xa5\xd0,@\xa3\xa7\xa4\xf4`\x821@\x87\x95I&\xec\xae2@\xd1\x19_\xa7-\xa5,@\x94\xcdYp\xd5R(@\xdd\xae\xaef\xca..@\xf3X2\\\x8a\x94,@\xa4\x8b\x86\x7f,\xb6.@\x07/\xa7\xe6)\xc56@\x87U#\xc7t\xa7,@\xb9\x9c\x04$\xb5\xb16@aq\xe4\xd3\xc3\n*@Z\xefeZ\xe1\xf2.@\xd9\xb7\x89\xd3I\t2@6\xb8\x12\x08\xd0\x846@\x06;\xd8\xb9\x0cW0@(e\xfb\xa6\x8b\x04+@\xca\xa3\x9f0\xadZ-@\x9e\xfcX\x99\x7f\xdf/@\xf4\xce\xe8Wf\t0@X\xea\xba|\xb1\x030@4\x1d\xbb-\xf2?.@dG\xff\xe2(*0@s#=&\xac3.@h?~1\x13[)@\xb3\xe6.\xf8\xe4W1@O\x14|0\xedN+@|5\x04\xa1n\xda0@c\x16\x04\xa9\xfdd.@"\x07\rz{\xd80@\x84\x9d\x93"\x96\xda1@\xec=\xa6\xb6\xa7\xda,@\xdc\xac\xa6\xf3q\xe11@v\xed\xa9\xfa\xb9|.@\x15\xbd\x01<_\xf3,@\x14LJ\xebR\x8f-@\xbc\xd7a\x8b\x9c\xf3)@(\xfa\xf7\x87\x90\x03(@[^\xf4\xdd@\xd8/@\xa6H=\x88\x85\xed.@\xde\x86\xb2\xeb\xc6\xb70@\xd0%\xc4l\xe3\xab0@\xa1R\xe2\x0c\x95!0@3ki\xaal\xc63@\xa4\xb7\xd9\xf3#\xf10@\xfe\x7f\x19\xfc\x18\x0f)@j\xf1\x89i\x05%0@Z\x04\xe8\x9b\xf8@1@gS\xc6\xbf\xc1\x1b.@\xd5\x89\x06\x0cr\xcb+@\'{\x1b\xff\xf1\x97-@rrC\xc7\xcb\x01-@\x0e\xfbf[\x8a1/@\x8d,K\xc6Y\x032@~\x98F\xa3c\xa4/@\x19\xd53\x06\x17Z0@\x97\xb0\xfb\xb0\x129+@\x17\xc5\x90=\xdb\xfc,@QuL\x8b\xd0\x7f2@\xb2\x00\xc2\x94i\xaf,@\x80\xd2\x13\xbe\xbb\xae0@D\xac\xb7\x8eD\xff1@\xc5\xd3r\xb8\xde\xc8-@\xdf\xdf)v\xf2\x81-@S\xe6\x9c\xfdP\xa01@X=\xb0\xb1I\x96-@\x15\x91\xb3-<U)@\xf5gq4I\xcc\'@\xb2\xe6\xb4\x05\x1032@\xb1\x9e\x90s\xfd\x930@\xe3\t\xdc\x91\xe2\x03/@.R/\xf4\x17G5@\x8ev*\xcc\xcfd5@P\xfc5O\xf2\x8d-@A\xdb\x90\xd4\xb6\xc00@\xaf\xcf\xc7\xdc\x0e\xaa2@ptG\x86\xf9%2@\xbdd\x84\xeb^\xda1@|y\xb8\xf2\xac\x1a)@j\x83\x08@fH/@T\xde%\x92r^-@\xc7\xd4\xc22&\xea5@\x89\xb7\x81\xff\xb4F-@r:\xa0_\xf3\x9b\'@\x8c\tT\x14!o+@\x9f\xb2\xa1\xed\x14\xd5)@=\x86CiRZ-@\xc2S.\x9d\xbfv0@\x086\xe7ckr,@\x8e\x0e;\xc1\xa7\n*@\x11\xd0\xe3\xbat\x8c0@\xb9M;\x9db+-@\xd4\x1a\xfa\x1f\xb861@\x04\x99g\xc4 \xf9(@\x85\xb2\xe3tk@\'@\xe2\xd0\xef\xc8\xb6)&@a\x06\xeb\x08\xaf^+@\xcbGRs\x9e\x921@\xea\x0b\xbb\x87\xd2\n-@\xa0r\x8d\x1e\xae\x8b.@\x19\x81m\x07k%-@Q"ay\x91W-@\x13{\xdc\x90\x86\xaa0@\x11\x83\xf4\xbb\xaa\xb9-@\xa8\x9c\x86\x98\xd8\x150@\xa3\x9d99N\xea0@ 2\xac:a\\-@\xe1\x8dA\xd6F\x15.@\xb5\x0cI\xa9\xaa\xfc2@,mZ\xda\xed60@\x88\xdb\xb0\xa1\x83\xbe,@\x05/[\xf7\x8d\x850@e\x0co\x12\x0b\x961@\x1e\xc7\xc3OF<0@\xfe\x9d\xf7C\xf4\x9b1@Q\xca6\x96\t<&@[N\xc4T\xf8\xfb&@\xf9d\xeaz\x1cp0@\x9e.e~\xd6P/@\xb2\xe1\xa7(\x01\xc25@\xd5\xe1\x0cM\x04\x914@\n\x7fn\xc5\xfa\xc11@1~D\xbd\x01Q0@#\xd1t\x0cx\x800@\x19\xb6S\xdfj\x01*@\xfa\xcd\xf3\xab\xa7\x1a+@\xae\x8b\x93SL\x106@Gm\xcd\x10S\x820@\x9a\x9d/*\xe4\x8b/@\x92.J\xf7\xc4\x1c0@~;\xbe\xd1\xc5t1@\xa2\x0b\xc4\x80\xcd\xfd-@\xe4\x83\xc1T\xc8\xe31@\x89\xf9\xfe\x84c\x06&@.\x91\xda.\xa3`0@w\x81\xc3\xbd\xe8\xbd-@\x96\n)\x90\x1c-+@\x1d\xfa\x91\xba\xaa\xa12@u\xfa\xb8%\x0e42@\xce\x01\xe4 -{1@\xb8#\xb3\xf9\x1bw1@5\x8d\xc7\x8b\xdb\xec+@L\x85+TZ\x0c0@LX\x98\xbe\x13\xce)@\x90\n\xbfL\x16\xf71@+\xd3-Q\xad\x1a*@\x86TI\xf3y\xa8-@\xee\xb1d\xa0\xe7\x97/@\x0e|\x7fG1}0@\xb7t\xe9\xb8\xc7\xfe*@\x8a\xf2\xe4\xc9\x99@1@\xb6Z\xf6\xcd\xd9:1@\x9f\x90\x10S\x11\xcf0@}[o\x18\xf5\xca4@\xd9\xdc\xa4i\xc0\x016@\xd9\x90\x00\\\xf7\xee0@Jd\xbd],90@\xadE\x88{[\x13/@\x0b\xdbm\x1d\xcc\x89/@\x18{\xaa\xa6@\x111@\xf2\xcctm%D1@:=%\xe4S\xd50@\x1d\x19`\x99$e/@\xc9\x89\xcb\'\xd8\xda0@\xf4\xcb\xfb\x0f\x0f>0@_l\xb8.\x0f5.@\xc1\xa9\xe4.\xda\x021@;\xd6x\xcbm\x0f0@\x97\xd4\x85dQ&0@9P\rtY^/@\x8bpYf\xc9\xd00@\xd9\xcc\xb3\x0b\x18\xef0@\n\x8944<\xfa1@\xcd\x94\x0e\x89?\'.@rTeq\xe9\x112@\x1f\x91\x9f\x13D\x9d0@\x13/\x07\x19\xe9\xa20@\x9dH\x90\x00cq,@#U\xea\xac:\xd6\'@\xd2\x97tT_S,@\x97\x10\x9b\xffjZ/@$\x9fw\xef\x92\x0b.@\xdb\xac\x9a\xdfD\xe60@\xf6\xfa\x96\xfd\x1ah2@\xad\xf3\x93\xb7\xb4\xcf0@\x00X\xe1U\xea\xb7-@\xb39E\xb9K\xbc0@M\xefc\xd8m\xd50@za%\x8aL\xa40@\x84\xf7\x10\x97\xdb\x1e.@\x1c\xc6r\xa7%\x085@v\xf4 \xed\xa7\x11&@\xab\xd6\x1dP\xf5\x0f/@\xe5\x04\xea;)\x1f/@\xb4E\xc6KR\xe70@\x11~\x8b\xf9x\xf7\'@\r\xbc\x9a\xda\xde\xa0&@\xf0|w\xdeb\xc1,@\x82\xa3\x9a\xdc\x0b\xef.@55+\x985\xff-@\x88z6\xe9\x1e\xf3.@H\xbaT\xcc\x8a\x171@\xcfP\xf9\xfd\xf4\r/@\xd9\xa75\x85\x1f}0@\xdat4\x86\xd3\xe60@&"\xfe\xba\xdd+1@q\xe5!`C\x1c&@\x1a?G,z\xc20@\xe8\xff5\x8f&\x8b1@\xd4\xf0|.p\xd20@\xcd\x84\x83\xbe^\xd4)@\x0e\x01\xf9\n\xf171@a\xca\xc5m6\x11&@\xea\xc4\xbaE\x94\xde0@(\xbb\x10.\x06>1@\xff\xeb\xa03\xec\x811@&\xe5)3\x94s(@\xe1\xd0\xaf\xd7\x08\xd9)@\xcf\x80\x9b\xec\xbd\x97,@\x04\xfe\x90l\xba\xd80@\xfd\xcd9\x04\x9fd0@\x9f\xc6\xbf\x1a\x87\xe96@9\x0b\xd0\x0c\xb5\x910@\x92\xef\xaa<\xd6J+@\x81=\x94\xa8\x9e\xa20@0l\xe9\x84\xea\xad0@\xbb\x96Ua\x9fz/@3\xb8\x97\x9b\xf4\x0f2@\x1b3\xc8\x9eL\xa7/@\xa7pa\x9fk\xd4-@\xe1D\xb9\x11G\xc65@\xd0-\x82\xb8\xae\xa20@}4\x94\xad\xf4C&@\x89N\xc6\xe3[\x8d0@\xb9\x8bz\x98\xf891@\x86DQFO\xec0@V\xd8\xda0\x19\xba-@T\\[\xf4)\xc3-@:H5\xab\x1d\xaf0@*\xaev\xc7T\xc5-@\x81\x8c9\rc\xdd2@q\x86\xc7y\xe97\'@ZKN\xd8\x13\x9d1@VA\xb6\xd8\x85P0@-R\xaf\x82\xa1\x0c/@\x8d\x03\xa9\x05\t!2@G\xbbkl\x0eB1@h\x1e\xde!\xfd:1@\xd2-I\xef\x8b\xf0+@*!{\xad\xb1\xa40@$\xa3L\xc9\x82\x13&@hU\'\xa7\x9c\xe0/@\x1b\xf8\xc6\xa9p\xc23@g\xf8\x81\\\xe3\x0b/@\xa0\'\x0f\xbb\x8f\x0b.@<7\x96\xa9MA2@\x81\x04\x95\xf9\xe7\xb6\'@\xd0F\x8c\\\xdf\xa20@l\xa1\x85\xb1U\xdb2@\x8ex\x05\xe8:01@\x15\xc9\xf4\xa4\xa5Z1@\x94`f(\x9d\xec.@\xf1\xe11\xfa\x85\x85/@\x9aJw\x91\x87\x90/@\x08\x85\x0c\xfb\x18\xdc1@\xb7:\xd9)W\x152@\xd9\x12\xd06\xc6\x04.@\xaaY\x9a\xf4nr/@\\\xdcU\x1e\x03\xa51@A|\x90\xdeu=0@\x13P\x81\x17\xf7\xd3.@\xa0,\xa7\xed\x04^1@l\xe6\x9c\x18\xd2\x920@\x84\xa3\xf8l\x01)1@\x1e>\xd8iW\xf3+@8\xb61W\xbd\xdd/@\xba<J\xd4\x0c\x0e1@P\x8b\'\x90\xeb +@_\xe1\xf4&\x91\x99-@\x1fX\x8fk\xb6L1@\x00\xf2\xees<\x0f,@k\x82O00\x860@\x85\x02K\xc0\xe9\x02&@\xc0]\x0b$)\xd00@a\x94\xc7\x84!y1@*\xa7\x10\xcf_\x131@qE\x04q\x14\x140@\x9eM\x9d\xa4\x0b\xb25@\xbe\x9f\xdf|\xb4!/@\x9afU \xfd\xe2+@d\xac\x85\x02\xf3W-@\x9bP\xfb\x04\x97\x831@\xd3\xe0\xf7\xd5_\x02.@\xc8%\xfe\x8d\xeb#.@\xf1\x9f\xe8;"A2@m\x19!QH\x0f(@\x86\xf5\t=\xa7:.@\x11\xcb%m\x07\xb5/@\x11\xc0\x1f\x88%*.@\xed\xdd\xd3\x14~\xa5/@\',+%)\xd20@\xd2\x1d\xa9ZWH-@\x0e\x07\xe3\xc8X\xd00@mE\xd5UD\xb5/@\x11\x07\xc2\xb5\x12E0@\x05\xa4\x80\x04\xb5D2@\x91\xfb\xb5V\xb1(/@\xf9Z\xd95\xe031@!\x9eK\x9d\r\xb40@]D\x08\x1d\x04\x032@\xc0\xb8;\x90\x0f\xf6-@\xf5\x1e\xe8\xd4m61@t\x9dC\x85r`&@6\xb4\x0c~K{+@\\\xbc\xff\x98\x8do+@\xf5\x91\xb5+\x0c/+@\xfaRE\xf9h\x8e,@\x8bN\xfe\xb8.d0@6\x14\x98\x84\x94*1@\x80/\xc3*\xb0X1@\x1d\xf2X\\;d1@h\xbd\xb2\xc1\xc7\xb4\'@\xc0\xb7-\x9fb\x9e\'@\x81\xfe\xe7cE\x12&@\xb2\xc5C\xa7\x93/2@a\xb5EQ\x16\xd71@Ba*[\r\xd0\'@\xe0\x06\xd0-.\xa6\'@/\xf4\xb5\xb4\x8b\xc62@\xbd\xbd\x1e.\x8d<0@F\xa5o\x81\xf4y+@\xe4\xba\xd3y(\x871@a\xc1\xcd\xbcn\t1@:\xb8\xaa\xb6\xc4D0@\xe9\x06p\x85\t40@\xd3\xae\x9a\x88\xbc\xf7/@\xfb+A\xd5\x83B(@\x1b\x1cu\xee\x90\xc60@\x99\xa1\n\xb3\x927+@:\xe6_\xd3T\xf8-@\xd59\xeak\xde40@x\xd7\xaaK\xea[1@\x91c<\x9bkH0@>Z\xf8e\xde32@\x19\xda\x11}\xb5\xf2)@\xf8\xa1\xf2;h\xa4\'@\x1c5\xcae\xe5]5@S]r1E\xe01@\xf4\xab\x18g\xf942@EJ8\x7f\x89\x15.@\x0eNM\xba(\xc10@\xbeL\x89\x84=\x122@\xc8T2\xe0t\xfe/@\x0e\xa9\x04)aT2@\x1c\xe3\x95\xc3(n.@m\xf5\x06\xf6N\t&@\x07\x84\x89\x07\x1e\x04)@\xccJ\x0c\r\x96&2@\x1e_\xb7\xa7\xfd\xb73@\x93W|\xf0\x8c\xb11@>}\x95E\xa7\xfe0@\xd5\xc6\xc5\xceQ\xc1.@\x17k~gI\n2@\xbc\xe7\r\xd6\xc6\x84/@.c\xb6\xc9\xbb;2@\xf7\xf2\xf7\x05\x1670@i`g_\xc9D,@\x93\xa5\xff\x84\xe8\xfc1@\x81dy\xc06}0@\xe8\xfb\x8a\x18\xbf].@Zgs\xd2\xafC1@IG\xa8\xc4\xc5F+@\xe7\xf4c:\xd4\xde2@S\xac\xaa\xef\xd1\xd60@"\xff\xf2m\xd7\xc3/@\xf7]#B\xf1\xd75@\x9e\x02q5Lb2@\x00}\xaan\'\xc5\'@V]!\x0e7\xb40@\x16\xec\xdc\xbd\xfb\xd1\'@\xe60GWr\x89/@\x84_+\n\xe3\x142@_i\xa3]\xad#/@\x9c\x96N\xd5\xe2\xc9/@\xa32\x1c\xbf\xda\x076@\x85i\x06\x01H\xce-@D\xef\xc2\xec\x17\x16/@\x9cMlK\x84k0@c\n\x807\xd2\x932@s\x17\xba\xb5B20@\xd8\x02\x9dS\xb3X0@v\x16W\xb0\xf2*0@\xb0%E;\xee\xae-@\xf4\tL\x0c \xbb-@\x04\xa7\x0f\x12\xf834@\x96\xbb?\xfeU12@\xcb\xd5\xb0$\x91\n0@\xd5\xaf+/~g0@Ti]\xdbx\xa8\'@M\x047a\xdfW(@/\xf7`\x9b_Z&@@\xda\x13^\x1f\xa4.@\x98H\xad\xdfz\x9d0@I\x8e\xcf\xc2\x91$+@`\xb53\xd9\\\xfa0@:\xa1ta6\xb7-@\x89 C&\xfa\xe01@\xda=v\xf8FU0@\x0f\x92~\xcd\xc0$2@\xf0P\xfeeN\x02+@\x85\xcbW\xac\xf7`0@\x8eJ2\xa6:\xc00@\xd4+\x8a\x19\x98\xa5,@\x0bVq\x1f\x1aV(@ ~\xf11\xc7\xe54@\x03\xa2\xea(\x8c$/@\xa0\xe8\xdf\x1d\x88/2@\xc1v\xf76Ja0@\xb2\x04\xa2\xdb-\x150@\xbe&\x10a4\x01+@\xfc\x07{B\xff)0@\xa9h\xd4\xfb\x1d\xf20@\xc64l\xe9\x0f\x982@\x9c+\x00E\xdd&-@[\xafO\xd9\xabe0@\xd2\x91Tw3\xe51@h\xac\xd7\xbf\xbd\xd8/@\xec\xbf\\\xb2 \x150@\x1e/y\x86tZ-@3\xa1@\xda\x16X0@t\x88g\xa5kr.@\xac\xf60\xb4\x1f\xf4/@\xf9\xac\x898\x80\x9d1@n\x86\x14\xa2\x1a\xf11@\x93\xb5P\ts\x85/@\xfc\xb0T\xcf1\x110@v\xd5F\x06\xd2\xc8\'@\x91T\xc2 1\x841@\x14\xe5\xf2|\xcd\xa7/@\xab7[\x94\xe4\x972@\xd5\x8aJ\xb4\xbd0-@\xcfR\xf3\xf9,\xdf1@#\xaa`%Z02@\xdbo\xb2x\xd6\x90.@\xa2\x86\xa93&5/@\xa3\x127\xa7\x01\x061@-\xb2\xfb3\xdb\x17.@\xf7\xcd\xa47\x15\x9f/@\x8e\xc0y\r\xe8\x022@\xf4\x04de\x8a\xca0@ke\xd9T\x00\xed0@Vr]%\xf84-@\xea"L\x15E!-@u\x83\t(\xbe5+@zwV%\xd6\xdc1@\x85\x1b\x9e%\xdd\x1d&@\x0bz\xf7E\\R0@L\x1a\x02v\xf4\x03&@\xb0&\xe0W\x87\x1d-@\xf2+\xd7h!\x0f.@\xb5\x07\xa7\xb3\x1fW2@\x17[S\x13H91@6\xeb5F\xb0\xb7(@\xc8\x9bS\x1eQ*&@\xd1\xf22\xb3~\xd91@\xe6\x85\x1a3\xcao/@\x16\xe7!\xa7\x1df-@\x7f\xb3\xf1j\xa1#-@\x97*h\xdf\x0e\xf61@\xa4\xe1\xe8\xdb\x92\xbf0@\x08\xad\xacp211@\x9fhC47\xdd1@7l\xe8\xa4\xa2\xef%@\x1fj\x8d\x15\x91\x83/@\xd0\xa0\xbd\x86#+-@nP\xb3\xae\xa4\xf01@\t\xf4\xe92H71@Y\xfe\xaa\xc1\xcc#1@\xed2ox#\xa8/@\x82\x1dut\x01\xb8(@\xe3\xb5U\x83\x9a\xf6,@\x82\x9f:\x1f\xb1\xbf3@>\xff\x02\x8a\x82\xee0@\xbe0\x07@32-@\xec\xd0\x99\xf2\x13=-@\xe0S\x150\xcf\xd23@Z\xffr\xedF\xc0/@\xed\x0f\xb8^G\',@\xb2\x99!\xc20W0@\x055\x85\xf0\xfbD0@\x99\xd9C\xc4\xe1j-@\x1dp\xd2\xdf1\xa90@\x12>\x01tw\x1f0@\x0c\xdf\xfc\x8f\x98`1@\x881K\x02\x88w-@\x8f\xe4\x03>\x94Y2@_\xcf"-\x7f\x7f-@\xdd\x8e\xf4e+\xe5.@\x97\xec\xd2G|p-@\xd5\xbb&\x9e\x7fh1@\x06\x13\xdf\xf2T\xbe1@?\xf6\x0f\xcf\xdc\xc41@5\xad\xc9\x9cXP0@\x89\x0cz\xd5\xa4\x811@_Ma\xa4\xb51.@_\xee+\xc1\xfd\x05,@\x17B\xbc?\xe6\x84(@\x19H\xe5\xff\xda90@\x1b\x15G\xa4x\xa60@w\x7f\xda\x85u\xbd,@\xa1\x1b"hc\xeb0@x\xa4\x1e6o\x13.@\xfa\xbf\xea\x9c"\x172@\x1bC\xb8\n[.,@R\x10\xb5?A]-@\xa4U|O\x9b\x07.@\xe2\x07c\x02}h-@\x8c\tA\x15{)0@\xb9fj\xado\xd50@\xe9\x154^\xe0\'1@\xc4\x9b\xa0/\x7fS,@"D\x87\x8b\xd9Y(@D<\xd7n\x90L0@\xbf&\x82d\xf9\xa91@\xe1\x19\xb45X),@N\xa2#x\x10\xb7,@cs\xaa\x19\rL0@\x1a\x9d\xff\xbd\x8bU,@aK(\xe2\x92\xce2@R\xe7\xa8\xea\xe23/@\x95\xd6X\xa6\'\xbd,@\x18\x08$kj?3@8\xfeCu\x99\xaa0@\x93nz\xcd\xad>0@U!\x8d(\xcbc0@\xca\xe8\x93\xeb"V,@T\xc1\xb9&\xd1a1@#\xd72\xeb\xfd\xa70@4\xfbj\x91\xf6\x84-@\xab\x13\xd4\x14,:-@\xef\x8dy\xa1\xd9\x8c-@\xf0j\xce\x84\x81P2@z9\xd2tj_0@\x80-\n\xba~\xa0*@\xfc\xa3`1\x1dv0@\x87\x93\xeb\x95hm1@V=\x9e9\x03\xac,@\x05\xa9_*4s1@\xde\xc8\x16{:\x846@\x8a\xc4)\x8a\xc6j-@P\xa3O\x134\xd7.@\xf1\xb5U\xd2:\x920@\xe0\x00\xe8\xdb\xfb\xbe/@\xa1\xcbL?IF0@\xdb+\x0c_\xf8\xb70@\xe1~\x0e\x1b\xa3\xbd0@\xc4\x17\x1b6\xcd\x120@lR\xeeDH\xf6,@\xdezG\xe6(\xe40@\x19\xd1/H\x94a,@\xe1\x83\xc9\xe4\x0c\xd2.@\xa7s\xf5\xbc\xd4\xb9\'@`\xf3\x08*H\xb9(@\xff\xdf\xff:@\xab1@\xa8\xe1C\x11\xbb\x97.@\xeaj\xb5\xb3G\xa5)@\x01\xbd-\x17\xd9\xb3,@\x912\xd3\x98u\xbe-@\xe9\x89\xaf1-(/@R\xf4\xed1v\x190@\xa99&\x14M\xa6,@\xef\xe9\xe36O\xa40@\x04\xf4\x9aN \xa2/@\x9f8\xbeE\rV0@;\xcav}\'X1@\\\x1d\x8f\x0f\xea\xbd.@\xc6\x1eT\x87c,,@\x89\xe9I&j~1@\xb0"\xb9\x98\xbb\xde.@T\x0c\xdac\xf3\x8d0@\x94\xac\xc85\x0cL0@\x85tb\xcc\xbc\xa8.@\xac\'\xb5ab3+@\x10\xd5\xdd\x93\x8aP1@\x1c\xed}1\x8e^0@\x1c\xb5\x1c%O\x951@\x95\xf0\x9f\xc8Z\x19)@\x0c\x86\xd7P\xcbz.@\x8b\xf7\x18\x1fK\x8f/@\x9a\xd6\x96\x06\xb03/@\x9dI\xd3\x82E\x191@w\xcd\x15\x8c\xb1\x04)@vv\xb4\x83\xc7\x90-@:\xd6o\xcd\xf9\xad1@JF\xa9c\xf6%/@\xdc\xf9\x1b\x19\x89\xd70@\rRb\xe5\xd4\x94/@\xbb\xac\xe3\xad\x12\xa2,@\xb5\x82\x1d\x17L\xae,@\xfde\x05}\xb9\xd50@\xaf\xdf\xb7\x94 &1@\x92\xd6\xb16A\xa31@F2\x9c;\x12<1@\xd0\xc7S\xd5\x8bN1@\xf6\xe0H?>\xed-@\xd81\x98\xf5\x15\x04/@\xb4pD\xac\xc7\xb0-@\xc1\xce\xc18\x16.-@\xc5Vv\xd9+\x1a1@\xb3,\xa4\xd8\x9b\x121@$\x15\x0e\x80pJ.@z\xa6\x86<\xe3\xad1@vg\xd6\x91\xc2[3@\xdf\xe6\xa7\x88\x15\xc51@\xaf\x8f!Z\xa9\x94,@\x1c\x18?^~\xa64@`.gq\x82\xeb2@.lB,k91@\xe3\'T\x14\x10\xb80@\xbb\x9b\xa7\xc4X$1@\xe6@M\x18O"2@|\xc2\xc3\xd3i\xca,@\xb7\xce\x14\x1e\xea\xef.@Z\xf4\xa62D\x8d2@u\xfb\xed\x12cE0@\x056\x1c\xecq\x890@\x0f\xa1\x9b^\xaa\xa82@]\x91\xc1\x19\xc9:*@G\xac)\xf0\x9aQ3@=D\xd4\x11}\xc20@w\x8e7\xeb\x95#)@\x02\x1cEcv\xc9,@(p\xfch\xcd\x06-@\x8c\xb3\xc5\x06Lo*@\x01e\xd7\xb1r\xf6.@\xe1;\x97`\xdc\x191@\xc1\x10\xc2\xab\x93\xf3+@\xe7\n"\rp\xbe.@\xa0bb[\xf4\xb3-@\xaaB\x10G,\',@\x8b\xc6\xf9\xe8~\xce-@6\x06\xebNlL0@\xed\xcf,\xbc\x96"2@HB5LTY0@\xb9\xfcQ\xc6\x07$1@\x0e\x82V:\xe880@\t"#\xfb\x9a\xa1-@\xc2\x0e\xf4T]!0@S\x044{\xa1Q2@\xf9\xc5\xa4\x02\xe101@\x98/\xb5Q:\xc9-@\xd4\xefHJr2.@\xcf\x11\xfe\x98\x8c\xa3+@\x9cO\xce\xf0\'\x8a-@\xd8\xe2a\x0f\xe8\x180@Gk^p\x80R.@\xe9\x9dY\xc7h\x16-@\r\xa5\x00\x03\x91h5@\xf1\xedOD\xfd10@\x0458\xf5^\xb71@%X\x03\xedk\xcf1@Z\xc0\xbf\x87\x88D-@\x19?Y\xd0\x9cl-@X\xbe\xbfQ\xae\x16.@\x9c\x00\xf0G0\xa20@\xbe\x9b\xfdS\xda\n0@O\x8d\xeb\x9d\xdf\xa21@\x1d\x80\x0bd*\xb81@\xe8\xf2\xc9.4\xe30@\x92\x184c\xa64-@9\xaf\xf5\x00\x08\xd0,@\xeb*Q\x07\xb0k0@\xb7\x12\x8e\xf0<)0@\x15\xa1\xae\xe2\xfd\xbd,@u\x81p\xa1\xbe\xa80@\x82\xe9\xf7\xf16&0@\xaa\x92\xc8\xc2%\x1d0@\x03\xd4I\x9c\xef\xc8,@+Mug\xc6\xd0-@\xddk3\xa9\x18\xb0-@\xf9LBs\xb4\xde/@>E\xfe\x13\xda\x010@\xca\x85Z\xee\xfa\xb14@\xb0\x08\xf6\'3w0@/\xcfs9\xbd*,@\xd1\xe2}\xcb7\xda1@4\x86\x8b2\xc0\x0e0@\xd5L\xb6\xa8ux(@3\xba\xb7\xf8")-@\xa8\x8e\'i\xd1\x011@\xd0\xd8\xb8\xfc>\x005@ i\x0f\xc2\x99!1@\x035\xfa\xf1\t\x9e0@)\xfb\x08\x91\xfa\xb31@p,`,\xb5\xe1-@9\x82\xceX\x08\x111@\xeev\xe7E\xeb\xca2@\x99d\xd9\x18\xb8\x1d,@>\x10\xf86\xa2c-@$\x08\xd1\xf7\'l.@\xa0y<\xedm\xab1@\x90\x9e\x93\x02\xdf\xd8-@\x96*=\xd8h\x111@\xfdf\x87U\xce\xac1@"\xcb\x1b\xed@m2@\xdb\xb2\x7f0\xae\xfb/@ow}1\x87\x800@\xb51\t\xa4\x1e\x141@\xb5\x909%\x88\xca0@\x15\x83x3x\xcd0@\xc9R=\xd1=\xbe2@0\xb7\xa2_!I4@\xee\x1f\xd7\xa8\x88\xd00@\x89\x0b\xf2\x06L\x8f/@zE\xdd\xd8\x11X1@\xe1Y\xf6ps\x1a/@\xf9\xdc\xe9\xf43\x941@c\xd8\xc5\xed\x9a\'.@\x90\x83=wd\xd31@\xf0\x10C\xa3q\xef2@\x18\x91\x08\x0e\xa1[,@HP\xa7\'\x03O/@\xfa\xd0z\xf6\x81\x9c0@i`\x13.u\x9a,@ \xb6\x9b\xfey4.@6\x0b\xc4\x01\x84\xa41@\xc8\xe2m\xcd\'n(@\xc5\xc0\xff\xe9f\x0e0@\x00\xa8\xb3G\xa3\x17.@U\x06rm\xdc\x1d.@[\x02\x8a\x10\x8dL5@\x94Ro\xfaAS1@9\xa1\x9a\x9a\xe4\xa91@#s5\xd6$-)@\xa1\x0c\xb1\xc4\x9dE4@&\xfd^\xcfX(5@\x9e2\x07\'\x05\x970@P^yB\x17f,@\xa9lUc\xb2D.@\xff\xd7;N\xb6\x0e,@\x1dI\xa9J?\xe00@x\x91o\xa2\xe3X0@\x8b\x06~\xd0\'Z,@\xf9\xce\x81v\x02\xd61@\xc2\x08c\xda\x9fe.@\xf0\xb2f}ZF,@}\xd6\xa6\xbeNH.@|\xea\x93\xe2\xa2\xd61@_\x01\x86\xbf\xab\xd0-@C\xeb\xc8R\xfa\xa72@\x91U\x8a\xd78\x950@\xbf\x02\x90d\xce\xbf-@\x9d\xd8*\\\xaa\xc2.@\xeb\xc7K\x9d[D5@$C\x1aWj\x911@\xd6G\xb6c\xea\xd83@T\xc0\xc4\xc6\xf3\xae1@\x18\x9a\xabs\xa9\x933@\xe3P\xa2(i\xbf0@\xd5\xe5\x90\x14t\x8f-@X\t\x1f\x1c!\xbe2@\xdfi1=77,@\xac\x08\x92\xb5\xbd\x0f5@\xc2\x91\xc0\xdc\xca\x8c-@\xf2\x8cS\x1am\x970@\x96]+\x13|\x101@pR\xce\r\xfa{1@9\xd9\xb5R\x9c\x171@\x9e\x92\x06Ik\xbc2@}\\\xf3\xf9\x10w-@D\x06G\xa7\xd6\xd44@@e\xef\xd5\x98$2@\x1a\xe8\x1c\x0f\xb4\x88-@O\xf7@m\xa4r,@\x1f\x17j7\xa7\xa40@\xd6\xcb@\x83\xf1\xc72@\x93<M|q\xe40@\xd8R\x93\xa7C~1@\x00\xdc?\xa3A\xd60@*\xa4M((A.@\x92ex\x1aVa.@\xb3\x8c\x9d6\xe5_1@\x1dXi\xf4\x88\x181@\xd9\xfb\xd2\xe9|\x12*@z\xd0x@\xf5\x922@/\xd4\xc2S\xfa90@\x96\xfb\x05\xf3\xed:2@\x16\xf0\xcb\x14s\x8c,@\x88\xab~2\xec\xee.@\xba\x8a\x9c.*_0@\xf3\xa5)\xad\x1d_4@\xbb[7\xac\x8e\x87*@\x1a\xa2\x8b\xe9C\x05-@\xad\x8c3q\xb0\x81-@CGU~\x1ba1@\r\xbe\xf7\x02\x91:/@CX\x9a\x85\xc3\xc31@t\xcf\xf5B\xdc[4@\xfe\x02\xd6\x9fx\x08)@\x0bX\x16g\x8f\x13,@r\x16\x11#A\xc5,@V*\xa4\xba$\x03,@o\xa8\xad\xa4\x1c=0@+D\x1a\x8b:82@\x88.@\xbd\xbb\xa00@\x7f\x1c-\x19\x87\x141@\x19\xc9\xc7{n\xd2,@~\x9a\xf1\x0b\xe6\x04*@\xfcm\x96\x92\x0e\xb22@O$\xbd\xbe\xdb>1@9\x06}\x8eyN/@\xc5\x15\x86ITA1@\xe8\xb4\xa6!\xc5\xcc1@/\xe6{\xc1#\x12.@xn\xfb\x98\t(.@\x00\xffr\x9d\xc6h1@\xc3\x87u\x00;n/@\x07\xfa\xc4\x14\xd5\x98-@8\xf8+.\xce\xa2.@\xd0G\xf3M\xee\xe50@2\xacn3>C0@x\xf0\xe2r`Y4@\xfd\xeb\x80w\xb9\xdd0@\xcf(K\x8d\xac\xbf,@\x13\xcd\xaf\x88J\xdf0@\xaf\xc2\xeb#\xb0\xc21@j\x84\x84>^\xc9,@p\xcf\x1c\xb4\xd2\xa8+@RNu\x13\x9e\x02.@\x06\x16\xaa\t\xfa\x06,@%\xf2N\x1as\xcf+@vd\xca\xea\'\xf31@0L\x80\xd6\x14\xb82@\xec\x80\xd3d7\x990@\\=\xd3\xcb_\xf92@\xed\xc6\t<F\x91-@\xa8\x19\xd3\x814i.@t3bh\xaa\x921@\x99f\x02j\xf5E6@\x1b\x01\x80wiD4@\xbfN\xa7\x98\xfe\xaf,@P\x14\xf4G\x14\xa10@\xdc\xe1\r\xff\xdd>1@\x0ci9C\x9d\xaa1@\xc3\xb8\x84\xa3\xe7\xcd)@\xf3\x99I\xc5\x07\x030@W\x9b\x98\x94\xa2\x882@W\xb3w\xec\x99\xa71@\xf6C\xcd\xfb\xc2\xea1@\xefd\xb5\xbe\x08\xfa2@R\x8d\x89iA\xd4-@\x13@q\xc1c\xcf.@hP\x08t\x04\x101@.@[v\x9f\xc9.@?\xdf@\x0c\x8b\x0c0@/\\\x9e\xb8\x86&0@\x14\x1d \x99\xb5\xff-@\x0f]2$A*-@\xb1M\xa4\xac\xe8\xe21@z\xa6\xcf\xbe?\x1f,@\xa3+\xf7aD\x040@\xcb\x8cZ\xe5\r\xfd-@\x05C\'\xd0\xad\xdc1@\x01IS\nR\xeb0@ \xebL\xbf4\x990@GU\xc9\xa5Q\xe3/@\xfb\x19Y\xcb/\x0b1@T\x04\'#\xb6\xab+@&D\xa6\xdd\xe2\x8f.@DBz?\x8d\xa04@P\xc6k\xa9\xd3w1@\x94\x91t\x15\x9ds1@~\xe8\x81\xeex/0@\xb0\xbcc\x0bma,@\xf7\x96\x04\x1f\xf3\n2@\x1f\xd9\xc1\xcc\xb4\x062@\x18\x1f\x82\xc5x\xbe-@,j\xddy\xae5.@\xb2\x9bK\xd32 0@p\xef4\xeb4\x1f2@\xbeZ\xb1\xb4\x81\x87-@\x05\x16c\x05\r\\0@\x97c\xbc\xe2\r\xf9/@\xcb\xd1\x07\xf9\xb2\xa81@M\x0c\x13\x01,\xea0@T2\xbe\x9fH>.@\xffm\x12#(z1@\xf8\xb3\xcb\xdb\x97Z.@\xb9\xd8\x97\x8b\x92\xc7/@\xf2\xbfr\'\xea\x020@\xa5X,\x87z60@\x9cFb\xaf\xcc\xba-@G\x16`\xb8\xfb\x11,@\xc6\xfe\r\xc0\xc8!2@\x98\xa0\xd5\xe4.c*@8\x0e\xefTr\'.@\x8a\xeb\xe0\xee\x01\x18,@hX\xef\xc3\x8c\xa0(@~\xb2en\xe7:.@\x16\xa89\xe5rD0@b\xd3a\xc9\xef\x852@\xe4Y\x03\x84#l.@\xc1`\xff\x18k\x040@\x8bn\xd5\xa0\xc5\x802@5w\xe2\xe6%\xb90@c\xaf\xbd\xa3\xbe\xf7\'@\x0fE*\xc3/\x86/@\xb7{5jg91@\x8bs\xad:\xe6K.@%\xe9Y%\xe1k,@+\xc4\xa56\x1e\x801@S\xff\xd0\xb5\x88P0@\x93\xc3n\x03\x04\x1f1@\xeb\x89[\x08\xd4|-@\x8e6%\xb0[\xec0@\xee\xcd\x96\xda\x8e\xc7(@7\xb4\xe0\nF\x96-@\x9a\xc43\xd90\x98/@y\xba\x9d\x884\x971@\x13{\xb4\xa2\xa8\xe0,@/A\x18\xad\x9e\xd60@g\xa7e\x01\xf9;.@<Tz\x07+\x8b1@\xce2\xc0\xe3 \xde0@\xc25r\xf8\x9c\xbd1@\'\xc8(\x90\xbcM5@|\xe7\x12\x1e2\xe95@\x11\xd6\xc6\xa14\xbb1@\x07\xc6\xe3[\x8c\xcd6@X\xc7\xe6\r\xe6C-@T\xcd\x83\x06\x1fP5@\x98\xea\x98\xb4\xdf\xad*@l\xea3_\xe2U.@\x8f{<9\xf1\x832@\x8b\xe3\x0c\x1bE\x0b1@]c\xca\xfbM\x9d1@\xaf&Zg\x9d\x9f+@\x1b\xc5\x00\x80\x00e1@\xfd\xaa\xf4\x94\x93\xd60@)\x8e\xae\x8d\xcbd1@\x19nL \x14\xdd0@\x14\x8a{!A\xbd*@\xfe\xdb\x84Z\x1d\x062@\xb5\x9e\xfaj\xddw\'@Q\xd8\x98\x84\xa0\x9d/@)\x9e\xe8\xd75\xd2+@\xc7T\x19\xce\xcd=1@\x17\xcf\x1f\n!\xa50@\xdc\xee&\xa3\x99\xd20@\x02*Ei\x80\xee+@\x13\xd4\xe7\xe2\xe3\xd40@e"X\xe4\xb7\xd00@U\xe19\xc8H\xdb.@8\xff\x992:\xb5+@\x9a\xfa\x01\x194\x1c1@}\xf1INB\xd4-@o`\xd9\x8a\x01\x7f-@b\xadUO+^5@\xdb\x93-<\xe1\x081@QDf\x96\xc1\xe1.@\x07A\xeb\xf3\xc7\xb2+@\x0b~Q\xbb*p2@\xa6EO\x1ao\x182@\xf3\xba\xfa&My,@\xed\x0co\x9a4\xe92@\xef\x87\x85#\x1cD1@\x8b6N\x10B&1@Ca\t\x1b;\x0e+@\xacd\xbb\xfb\xc2\x06-@\x87d\xe4N\x15b0@\xd0\x01\xa9* \xa9.@1\\\x8aLs11@\xce\xbc\x05\xec\x10\xdc-@\xae\x8b\xf5\x85\x91\x83.@6\xdb\x0f\x93\x12\xb45@[_\xa7}\xf5\x942@\xa0[d\xa7\x99\xda-@\x01\x00\x0b\xbf\xa6\xbc,@\x86O\xf0\n\xf5\xcf-@\xe4\xf8j\xe8ln,@\x0b-kn!\xd00@\xe7O\xa0\xaf\xda\x91-@\xf5=\xdf\xa3\xccf,@\xcbs\xfc\xbe\xda\x150@\x00U\x14\xd1H\x8c,@X\x8f9tk(5@h\xcfd\xce\x8a\x18+@>\x9e<w\x0c\x1b2@\xec\xdf\r>\xb9\xb65@\x88\xf1\xaa\xf8N\xce+@]\x82k<\xb4\xed0@\xc4\x00\xbd\xfe;*2@\xf2F\xa5G\xc3p.@\xbfV\xdf\x16y{0@8\xca\xab\xceB\x98,@\x0bx\x1b\x8att.@\x97\x85\xee\x16? 1@h\x12\x19\x8d642@\xc3Dh\xc0\x9a\x872@\xd2n\x15ts\x9d0@A\xe5\xc64\xca\x9a2@8\xfd\xfbft\x84-@$\x18\xbc\x1d\x80\xcf0@\xd49o\xe4\xc7\x0c1@F\x07\xf8\x12\x19\xc52@b\xb7\xa2\xcd\xb9\xf1*@\x9dM\xe9\xfb\x18\xf50@\xed0\x9c\x12\xef\xe3*@\xb0\xd7\xf3\xc3P\x842@\xab\xf3\xd3\xd0/f-@8\xd5\xfa\xe2\xfc\x15-@rU\xe6\x18\x10\xe62@\xb0\x99huk\x8b0@\xc4\xe04\xf0\x1b\xf80@J_&3\x04.2@g2q\xb1\xbd\xaf5@F3\x0e3\xc0E1@\x87\x19\xc01\x9bZ0@2\t\xe6\xf7\x85\x970@9\x8dJ\xf4%\x8d0@\x11\x9b\xfd/0\x90-@\x8e\xc2\xc9d\xc6\xc2-@\x17\xfe\xac$\xb0\xac6@\x14\xc7\xd4\x17\x8f\t0@_\xd0V\xbd\xe0\n1@3\x00\xf7\x03\xfc\x01/@\xf3\xec\xceiz\x8a/@\xad\xcbY\x1f\x11\x8d,@\xea\xda\xcfJ,>1@\x1b\xcd\xc3M\xa0\xf70@\x10\x07*\xb0%&*@\xf84\x1a\x1c8\xeb2@#|\xcf\xba<62@\x9c\xcc\xf5\'YN,@\x1aS\xa8\x9b\x03\xde-@7\xec%"\xfb\x082@\xa4\xba\xde\xda\xa0\xa21@\xaeL\x0b~\xbcj-@\xcf\xd5X\xe8vs2@\x97\xca\xc4\xf7\x12+2@\xd2o\xb4Cm\x9f5@\xe7]\xa4\x03K\xeb2@\xee\x1b\x08\xab\xb7p-@\xd3\x9d\xa9\x95\xf0%+@?k\xa6\x9f\xaa\xfc0@L\xfa\xe5(\xc5\xd2-@%\xe3\xfdf\xcfF5@\xf3\x85]\xc4a\x9f0@@\x12\xa9\xe7\x1d\xe70@&M\xfa\xa5\xc3~1@\xe9#>\x1b-\xfc/@\xc3\xc9\xe8\xe2;\x990@7\x9b4\xb1\x17\xd20@\xce\x19\x0e`\xe5&0@\x88\x1e~2\xdc\xec2@\x046+G\x84\xc63@HoW\xe8\x04\x07.@u\xd4egg\xcc,@\x9c\x06*\xd9:\x14.@+"\x9b\xf0\xcc\xe30@\xb1g\x9b\xd4p?.@\xf7;A+\xd2s.@@\xa9\x16\xe5\x97\xbd-@\x00\xcck\x8e-\x0e0@\xef\xef\x9d\xd5\xd0\x040@jW\xe3\xb3c\x801@\x01\xa1\x83\xa9\x9cm.@\x13tOki\xc63@\xd8\x85\xd8s\xd3\x151@\xf3J\xcf3Iz.@\xe6\x84ywx((@8\x83\xadJ]H.@J\xaa\xc7w\rF/@|\x13$v\xbfv1@\x0b\xfe[\xff\xdf\x97,@8\x9fa\x17\xdc\xba3@9#{_L52@\xb5\'@\r\xe2-*@\x8a\xf9e\xed\x9d\xa4%@\xff\xb3;\xfb>\xd50@\x18Z~\xe4\xb1\x191@\xf7\xabO\x1b\xfe01@\tD\xe0J1\xde/@f<g\xd5\xdd\x923@dc\xce\xb1\xb5\x8f+@\xfcx+\xc6\x8c\x8a1@b&\xb1\x8a\xff02@\x8e\x1e"\x98\xc9\xe21@\x9cZ.\xf8\x13\xe4/@\xe02\xaf\xbd\x19>+@\xf0\xd1yD\xb4%1@\x93n\x10\x9d\x0b0.@\x0f^\xb0\xa0\xa5A0@`4\xd0\\^\xbe-@!\x1b2\tY\xa13@\xb6!x\xecc,+@\x14\x0b\xe4*\xcd\x9b0@\xdbx\xa9.\x1a\x881@\x9b\xdf\x83\x8bG\x826@U\xbc\xc56\xdd\xc50@h\x9c\x7f \x8b\xa91@\x80\x1e\xea\xe2\x99\xbe2@\xfa\xae\xb8\xd2T[0@\x9a\x9b\xcd\xdcI\xb4,@\x9c1\xf89\x7f\x80-@\xf6\xf1\xf0\xce\xb6\xf51@a4\x0e(i\xe80@X\xb4j\xf3\xf1\x0e.@C\xb6[9\xe5\xae.@\xd7Z!\xfcs\xb81@dz0\x912\xfa2@\xf5\x0b\x10\xe6"\x9d1@\xd2P\x8dd\x10(0@Y\x95\xc7\xb8W\xd60@H6(\x02\xae\xa33@x\x10\x8b9\xabq*@|\x08\x12/\x0b{+@\x8c\xda]\x94\xce\xa0-@ \x95\xda\x84\xe1\xba1@\xe1J\x11N\xb6\x92-@\xab\x94}\x08:\xbd,@\xac\xe8\x82\xf0|\x0f1@\xee\xb7x\xb7\xed\xb51@\x90\x02\xbeL\x04\xc01@\xf8\x90\xbb!+Y.@=dfx\xfd\x993@6\xbf>b\x00\xc8-@cE\xd4\x9e\xc3\x02-@\x83\x9b\xde\xe9c\xfc,@\xb5\x07\xad\x9b\xd1v/@\xe7\xc0\xfbR\x13\xbf0@\xe7\x1b5n\xb6v*@\xfb^\xfe*\x0e\x040@\xdf\x92\x9d\x00\xaf\xe0,@\xd2\xa5MRp\xba-@\xf3\x04\xec\xaa\xf0\x153@v\xc7\x16}%\x19.@F\x92P\xda\xed\x1a1@\x96\xa5\xe8\x89*\x99-@|W|\xd3\x87\xc9-@,>\xf6<\xd3\xec/@\xb3\x0f\xc5i\xf3V(@\xca\xc8\xb6\x1ca\x0e1@?\xe3\xf3fOU2@I\xafHu\xdf\xa6-@0\x16^VIv,@N\xf8\x0c\x02r\xd5/@g\xd8=A\xad\xca-@\xdb_A\x8cP\xd9/@\xa7\xacY\xeaj^-@p\xe7x\xbd\x9f\xa4-@\xda_\xdc\xeeD*3@\x02\xff\'\xb1\xc6O+@\xc8{\t^\xd1\xcc-@]\x06m\xa7L1*@KP$\xbd\x10+*@\\\x1cH\xc8~\xc60@\xf3x\x81\x05~\x801@\xd3\xf9*\xb80\xb71@M\xa9\xc0\xec[Q(@\xb4b\x1aYAc+@\x9d\x01+~[9.@\xe5\n\x94\x9e?\xbc-@\xd4lm\xfe\xc5\xd0/@\xf87\x1165I)@\xdfot\x04,c-@\x8d\xf7+s\x93\xf6+@*\xd8CP#3-@\xa0\x18\'\xd3\xefN0@\xc8\xab\x82\xcby\xd34@\x1e\x1a\x1e\xc1\xe632@%L@O@\xd7+@A\xf5\xff8\xba\xf45@O\x06\x10\xde\x8f\xa80@\xaf\xe51h\x9f\x85-@\x93\x19\xeeM\xfd\x8e\'@\x9c\xf7\x11\x8eL3-@j\x03\x17\xbe\xbf\xcb-@h\xc9CG\xac\xe41@\xbbc\x86\x08\x9ew0@a7\xff1\x1bO-@\xc9\x9c\x94\xeb\xf9\x16-@\x12pb\x0b\xccc(@&\xc9\xd7\xf5\xfaa2@\x989rW\xf0z/@\xa7\xe8\x9a\x01\x18\x03)@)0\x7fdl\x9b1@\x13\x10i\x01\xf4\xa6(@\x9d\xc3w\xc1\xe8b.@\xe1\x12\xa9\x92VC-@K\x9a\xe3BH\xdc-@\x88\xe8\xfbw\x91l.@\xc4\xab\xa9R\xd75-@\xf2\x852\x9c\xb2\x10*@\xe4\x8c\xa6\x87o\xc60@\xfb\x1el\x9dQ\xdc0@\xa7=\xe9\x91\x9a\x9f&@\xf3\xafLQO.,@\xbd\x8bT\xbc\xd1#1@R\x06\x05\x90}\xa81@V\xebFK\xfe\x81.@\xe5\xa3\xf0\x9d\xe1\xf90@\xccE\x9b\xc4\xc8\xac-@\xea#\xaenJ\x9b/@\xe3\xee\x9e\x03@ 1@\x17\xc0\xda\xb0\x01\xee/@\xdbb\xec|\xcdR0@\xc4\xf7\x10\xe3n\xde1@\xcb\xc14\xbd\xf4\xe24@\xfa\x14D1\xa9\x12.@\xa6\x80v\x1e\xaeb+@\xef\x8ca\xc9\xc0\xd85@`\xe7\x97\x11.\x925@\x1a\x8d\xde\xefz\xd91@oI\xfd\xde^\xfe.@p\xb2\xa1\x9cpB.@h\xe9eJ~\x0b2@^\x99\x8b\x95a\xb71@\xdf\x8a?\xc4\x86\xc6/@SO\xb6\x92<^(@\x9bNql+\xde1@\x04i\x08\x05V{1@\x90\xc2\xb8\xfbX\xea-@r\x07\xbdQ\xe0N5@,s&\xdeTM0@\xcc&hn\x18\x07,@{\x81\x81\xe2F@0@|\\\x14M\xaeB0@\x85\xb2\xd3\xd7(\x88,@W\xbf\xd6\xda\xd1U0@\x03\xa9Z\x8ef\xda2@D\xfdq\xb7Q\xaf/@\xeb`\xfau\xaf\xa2-@\':\x14\xbf/X+@\x8c\x18$k}\xb9/@\x91X\x05\xee\xa2\xf5.@SN\xf9\xb0\x91R1@s~\xcd&\'\xf5,@\xcag>\xee\xe6\xc2/@;\xa1\xf7\x8e$U.@-\xb6\xfe\x07\r{5@YLu\x85\x05\'1@(T\x10\xab\xbbn/@\x91\xff\xcb[_\xe30@$Z\xc1\xe4\x1f\xab/@\x10\xd4 \xd93\xa02@\n\xae{\xdbn9-@\x06\x92T\x04\x92\xe31@\r\xb4\xbd\xc8&D0@;\x1aoA\xbf\n0@\x8e\xd9\x9d*D 1@%\x8cw\xfc23(@\x9a\xb4\x8c\x83\x99s*@m\x079\xa8\x1b\xc30@\xfb\xee\x86/D0/@CB\xfe\xe7\x13\n-@\x94\x8e\xbcMV\xcc1@\x9f\x9c\xc5\xf6\x17\xb46@\xb230\xf6\n\x8a1@\x80H\xa4\xdf\xd5(.@\xd4h\x18\x99\xd2m5@\xb9\x8d\xf4\x03QF)@\xf0]\xdc\x8e~\xa50@\xf3&C\xa9}\n6@\x94\xffW=\xb0\xea/@\xc8\xf2W\xfe@\x9f-@\xea\xf8J\xb1\\\x11-@\xbb\x06\xabDW)/@\x1dEzQ}Q.@\xc34v\xa9\x9cW.@\xfd\x8b\xf3VRV2@\xa2\x13\x0f\x11\xf3\xe01@\xba\x1f*KvV,@d\x9c\nXY\xde0@\x92c\x08\x16\x1a\xc9.@\x05\xa1\x9d],d,@ \x1e\',\x9dU.@\xc6\x89\xbe\xf2b\xac1@\x87J*sk\x881@I\xad\xda\xcb \x1c0@~\xa2$\xef/\x171@\r?d\xbf\x9e\xc10@VM\xa3a\xa1\xc5/@U|\xe1gw\xba0@\'\xa3p\xbc\x92\xdb0@\x05\xb0[\xa1E,0@\xd1\xf7\xa9\xadb\xb9\'@&>\x9b\x19\x9e\xb70@\xc6\x9e\xbb\x91N\x116@({\x03\x17\x8fR0@\xfa5\xa7\xbe\x1eO4@\xb7\xc3\xe90x\xe30@\xfe\x99\x9c=\xe3}.@\xde\xae\x02kW\x871@\x1ft\xe8\x0bB\xb9,@\xbb\xf3\xe4]\x91\xca4@\x06\x03\xef\xbb%b.@\xe79<\x16\x15\x08-@D\xb00\x86\xab\xa7/@\xf5#\x17|\x00W0@l\x9c\xb7\xab\xe1\xf00@!\xcd\xf7\xbc\\`1@\x99\xf7\x88m\xe1\x132@tA\xfc\xe3\xc0"/@\xfb\x04\x0e,j\xf2/@\xdb\xa3\xba-"f-@]Y\xe09r\x801@\xd5 M\x9d\xbcI2@\xcb\xe31\x06\x03\xe50@\xd5+\xfeH \x9c)@\xe8lA\xf1\x069,@\'\xaf\t\xcf.\xab0@\xdcP\x000P!0@\xdcK\xe3A=I0@7\xd8I\xf2\x1d\x062@\xf61\x14\xeb\xfe\xba-@\xfa\x00i\xbf|\x9c0@!\x91\xdb\xcc\x8a\x0c2@\xa8S#f\xe9\xef1@\xf4\xb8\xa7z\x80\xed1@\xac\xb5\x01\\I\x97.@\x9f\xced\xa7R\xec1@\x86\x8a&\xa5\xad`,@\x95\x04\xff\xb1\'\xa3-@H\xac\xf4]rD)@\xb0\xd7xp\xeb\xa1-@\x9c\x919\xe5?,0@\x0b\x9d#\x9fE\x870@:\xe7\xc0\xe14\x861@-\xaf2\xfar|1@r\x98u\xb9.\x9f/@\xea\xfa[\xdc\xb8\xb71@xJ\x8dTt\x08,@\xb1\xee;+\xdb>0@\x83|\x00\xcd\xacB/@\x82#\x95T`\xb53@\xb9\x7f%\xb6\xe1Q+@\xdb\xdb\xa7X\x96\xb7/@\xa0\xe01\xb6\xd5\xad0@e\x00\xe0\xb9\xf5\xa7,@\xd0\x89\xcb\xd1]\x810@\xdf\xde\x8e\x04\x92\t.@B\xbf;7\xfa\xf01@\x17\xde\xb6\x9f\xa4i+@l\xb1\xd20\xcf\r0@D\xfa\xc1O\xc6!.@\x85h\xe3 \x13\xab2@\x99\xe1\xc9\xe2\x8bJ0@\x81P[P\x81\x11.@U\xfd\xb2\x03\xe3\xa40@\x1b\xd3\xc2gk\xf2,@\x04\x98\xc6\xcdFP(@\x92\xd4i!8\n(@~g\x07D\xc7X2@\xa1\xd1=&\x16F0@\x02\x12\x98\xfb\xd1}0@\xfe\xc2\xf38BN-@\xf8\xd6W\xe983/@\x8fc\xedoe\x7f1@^\xee\xb3\xda\xc0\xe5/@\x06\x06V-\x0c\xa80@z\xbc\xb5\x02T\x00.@\xcb\xd0\x91\xd9\x83V3@\xc9\x83\xd0I^\\(@"\x85-\xd1:\xdd2@\xfd\xee\x90\xff\xa1\x0e/@)\xd1l~\x89\xcf/@j\xcf6t\x11\x7f0@\xb6\xb3\xda\xe5\x97\x016@\x00\xa0.\x9b\xb9\xfb,@\x17\x0b\xd9I\x06*0@F\xc1\xf0\x02\x8d4(@?\x9f\xaal""1@\xb0\xaf^\xc6\xb1\xa2-@\xd5=\xec\xfe\xf0u-@\xad\xdbI\xa7t`,@mj\xd1\x91\x1c\xa4-@\xda\x8d6\xa4T\x8a/@\xcc\xee|[\xd3T.@\xfb<IW\\L-@H1\xe6E\x92\xfb(@5Ly\xa8\x83\xbc5@\x82\x0e\x82O\x9fH4@\xd0/\xff(\xae\xba)@\x90\x88\x99b\x86\x9d-@Z.fX\xfd10@\xc7\x94&kZ\xa41@- \x10\xe4\xfaX-@\x97\xd9\x18\xc9\xf4\xa90@_\x8eC\x08r\x0b2@)\xe1LY\xaa\xcd\'@\xf3*\xe3}YU.@10\x14\xeb`\xf6(@\xbe\x17|fA\x111@Z:=f\x10a1@\xa9\x0ft\xd1Xj0@TD3\x18\x98\xed(@5\xf1\xb2\x1c\x96\x88/@\xa8\xd4<\xa0\xf7\xa8,@\xbb\x84\x8e\x9e\xcf\xb70@0\x91\xc1\xbf\xf0Z*@\x8f3h2t\xec,@c\x85v\xe3"\xf6.@\x94\x8c\xb2?-\xb8-@\xc3\x1b\xb6\x7f\x07/-@\xce!\xe8F9\xa7+@\xfc\xb2\nX\xe1J.@"\xdag\x13\xd5i(@\x15\xef\x12\xcb\x99\x18.@F\xdf\x01(\xaa\xa11@\x8c\xaf[\xe5n\xcc1@\xa6|\xa79b\\)@\x15\x10_\xde9\x08.@\xcbJ\xfd\xaf\xcf\xe4/@\xb7J\x9ax\xa600@.<\xc1\xcd;\xf2)@\xec\\\xa2- \x892@\xe6\xd9a\x9a&&.@\xeb\x83\xbe\xefHo1@\x0c\xd9_4\xa0\x183@1\xca\xce\xb71\x836@\xa0g\x05Cv\x1b2@-\xe8\xbfu4\x7f1@\x9cN\xf7U|\xa5-@\x07\xe2\x0f\xefa\x9a,@\xfa\\\xc0\x19 \xd6&@\xbd)\x95\xf3\xad\xa6+@\xb1\xfa\x88^e$1@:B\xc1\xad; 2@\xbe#\xad\xe7\x92C2@\x06E\x16\x90\xe8\xa8,@*\x83\x9f\x08\x19R0@\xeba]\xaa\xea\xd91@i\x87\x8c\xcb\x1390@0p\xe3\xcff\x056@\xbc;3\x92M\x81/@2d\xf0\xa1\x9b\x990@\xcd\xdc\xd0\x97\xecD+@\x14\xa2O\xad\xa2\xbe-@\x8d\x00\xa4\xfa\xad/-@h\xf4\xfc\x02\xc1\x1c*@\x1a\xcd\xb2W\x15\x07.@\x12\x8b\xf4\xf1\x0eX1@\xefa\xdb\xcb\xd4\xdf0@\x88o\xffl\nm*@.\x97\x92\xbd\xdbv1@\xec\xd8\xf7A\x9d\xc0/@\x9c5\xcc\xa8\xa5\x941@\x00\x89\xec\xa3?\x96*@\xf7\xe6.\xf6,h/@\xcc\xfe\xcdO\xe5H1@\xd7\xb2Q\x12\x86C-@q\xe1\x0f\xediL+@\xc8/\x17\xd4\x94;5@\x89,\xbe=h!3@H\xcc$\x9d\xa1\x12.@\xb0\xea\x87\xac@\xcd,@\x8e\xe31\xce\xde\xae1@\xf7\x9c\x01\x88\xfc:-@x\xc6c\x93\xd0[&@>\xdeW\xa3\xd5\xbc,@\xcflM4|{1@\xf1;N$\xe9\'1@\x11\xee\x07Q\x8cH5@\x86g\xa6n|&/@\xbfg\x8f\xb3\xef\xf7/@\xad\x97\x1f\xea\x81J+@\x03\xac\xbe\x99.A2@\x80\xbb\x15\x92\xfd\xe7-@\xd8\x1bO0\n\x9a.@\xf9\xd5\xc3;\x96\x92+@\x7f\x8f\x88\x07\xdb85@\x08\xe7#Z\x82%2@B\xfc\x18\xd6\n\x914@0-\xe1\xba\xb5\xb1,@=\x84:D\xe22-@\xeaT{]\xde\x001@>\xa5\x1f\x00\xe500@\xcfI\xcbl\xfc\xa0(@\xd8\xe9\x11\xb1\xee\xf8+@\xa2Hbf\xc1\xb2-@xl\xc4\xf9\xb8\xb71@<<\xa6\x01U\x9e0@\x83\xb3J8\xd6\xc1,@\x07\xc5\x19\xa7\xf0\x1d2@\x16\xd9\xb4\xa0Dv&@\xf2\xe7\xae\x8d\x10;,@i\xf7\xe1T;\xc1)@\x0e\xfc\x05\xea\xfc\xd3\'@\x825\xcdf\x02\x810@\x9a#\xcc\xc5\x94y4@\xc7Q\xbe\xa8\x9c\'.@\x85\x0fU\x0el\xe6-@,[r\xc7\xc1c\'@\xc1[\x0e0\xb5%1@S\xdd~y\x057-@\xf6\xd7f]S\xf20@\xb5r\x87\x9d\xae\x1c/@&\xd5tn\'\x89.@\xddo@Y\xef\xbe3@Nc)\xf8&\x961@\xd9\x10`\xef\xc1J\'@\x7f\xf22\x9fN\x1e1@\xdd\x0e\xb2\xad~\xeb0@X\xbb)\x14\xd3"1@\xba\x05\x91\xd7k\x8e0@\xbf0\x8a0\x9b\x1b-@.\xae\xd4\xd3\xbdb.@\xf8}\x8f^\x92 -@\x7f\xbc\x0b}\x0b\xfb.@Tk\xa5p\x1a\xcc(@1l;#Q\x8c0@\xd5X\xc2#\xdbJ1@\n\xfe\x18\x87\xfev0@N\x0f:\xf4k\xb3/@\x15\xb2ha\xac\x954@.\xdcT\x80\x9eV1@\x02\xe6\xdevS\x052@\xf7*\xf8\x7f)P-@\xf7\xda<\xe9\xd7\r\'@\xeeZ\xc3\x855Y,@\xc3\xf2\xb2m\xb7D5@\x85U\x1e\xda1\xfc0@\xa6\xd3\xb3\xd1\xef^0@\xd7?\x86\x91o\xcb,@"\xc0\xec\x0cU\xf10@\xb9\xf7yy\x9b\xa41@\xd9\xc2+\x10\x94O2@m\x87\x0cK \xc3.@l\xb58\xad\x12 *@7\xcd\xf9\xb0`c(@\xfbkV\xe1%T0@.O\xbd\x19\xf2\x7f,@\xeb\xb02V?\x96,@\xc1.J=\xf9~2@W\xa0\x1d\xfa\xfe>0@S\xebI\x96/\xcc+@\xb1\xeei\n\x1c\x170@\xa4+m\xaa\x11<,@l.*\xf1O\x9e6@\xf6\xbc\xbcfW\x16.@#\xfa\xf0\xf8\xb9\xf2)@\xcb\x92\'z\n0.@\x11\xf3\xb1.\x90\xde*@\t8\xd0\x8f\xec\x82&@?N\xc7\n\x83c-@w4\x9b\x13)\xb30@L\x0eT\x84\xcc\xaa0@L\xe9\x0b\xe2\x99\xe61@\x9e\xd2h\xf9\xe4\xf10@\xad\xc8\x9f\xa5\xc4\x08.@R\x9f3\x85\xe4\x9f,@-\xd8,\xbb{\x1e1@JX\x80\xbb4\xf4/@>3%\xee\xed\xc13@\x9f\xc6\r*\x12\xb83@l6\xfc\xec6/6@\xd0\xd8/\x13\xee-6@j\x8a\x06\xf3\xad\x9b1@\xb3\'bZ\xaf\xc0,@\xb3\x1d\xc6:m\xdd0@\x86\xe4U\x882W2@\x9e\x9c\x05\xc7\xcea.@\xd0\xfb\xc9dG\x111@\xb5\x84\xb4*\xb1\xb0-@{\\\x87\xf0y\x8d\'@\x98\xa3\'\xaf\xa4\x880@cym Ig,@\xe2.\x16R\x8f\x061@v\x1c\x89\xabSn2@,\x86\xd5\xb4\xa4\x97-@Z<M\x1a\xfe\xbf0@,\xeb\xfeJ*82@U\x9e\x1a\xfc\x12\xd81@\xa0\x12y\xd7\xc0\xd20@\xf07\x8bG\xc0\x9d1@\x81\xb8\x8cV3:1@\xc1\xd6\xfe&OU0@\x18\x19\xee{5\x9a,@:\xe6\xc1\xf1\xecY0@\xc1Q\xce\xd3\x1e\x96/@\xbeE I\xbf\xc8.@\xa4\xea\xc9\xa2\xf0\xc6-@\xcd\xb7Z\xd3\xd6\x000@\xbc5%\xa9&\xca2@\x11\x0c|\xfb\xd931@\xf1\x0e\xd0\xd3\x80\x86,@\x02D"0\x1c\xb0,@\xa0\x948\xfd\x96#-@\xa1\xb0\x0cy\x10^1@\x04\xca\xa4eJ\xce&@\xdaa\xaa\xc7u\xc9\'@\x8a\x8c8O!V1@-\xe5w\xf2\x854-@\x9bq.SE\xa34@Ywe\x94\x8d\xe5/@)D/\x8c\x86\x1c/@\xc5\x90N>\x9c\x180@\x91\x9a7QJ4+@\xaf\xe2I\x1b\x08\xa71@g\x01\xd0k9M)@\xc6_R\x12\x86\x90.@ao\xb1h\xaa\xcd1@\x01$\x19\x96WF2@\xc2\x12\x8e\x12\xf9\x0f.@82\x98\xc6\x84\xe60@\x04\xe6f \x8a\'/@H\xf3\xdc(\x87\xcf6@e\xbe\x17\x8f\xb4Z1@\x90+\xf8\xfdt\x92-@\xd1{\x9aU\xc6i0@^v\x04r\x11\xbe,@N\x8e\xd1\xeb\xff\xe4,@)\x85\n\xado\xf75@\x11\xa8\xc7\xed\xf5S-@nl\x80\x88K\xef)@\xd0\x0bx\xdd\x9a\xda-@\x1ee\xba\x03\x1eJ-@\xb7\x18f\xc9\xb4\xc6,@\xe2\xb2\x08R\xc3E*@\xf5\xe2\x82\xe7\xefb1@\xcf`\xce\x8c9\xea0@%\xf6Rb\x8a./@\xfbe\xafK\\\xe5-@ \x9a\xc5\x83b\xa01@Vdh\x8a\x15\x875@\xb4p\xca~\x89 2@\xd0iS\xa0"\xb0-@TW\xe3\xad\xa0\x9c-@\'\xdd*f\xbc\xb60@6C\x9a\x0e\xb4o0@\xe0\xa6x\x13H\xdd-@0\xad\x1b\xc3\xfbY1@V\x91u \xc5E0@\x18?\xba\xd2Pa,@F\x10\xd5\xbf\x90\x7f1@_\xc6\x03\xd4HD.@\xdb\xf59\x9d\xcdX5@\xe1&R\x86\x99N5@\xd0|$,\x89\x901@\xe5kq\x05 u.@_\x84\xb6an\x006@J\xd6\xcf\xbd\x92\xf5/@\x186\x10k\x1bX1@\xb3<\xe21\x81?1@\xeaa\xed\x19\xfe\xe10@\xda\xe5-\xdaU_/@\x8c+u\xf9\x1f\x0f-@|t_\x93\xd8"0@4)\xc0K\xfaW1@d<-(\x98]+@\x90\xec;L\x9d<2@n\xe9n.[,2@\xe7$\x95\xfaq\xa1,@\xf4pDO\xabs0@\x1b\x1b\xca`\xff\xb9/@\r\x1d\xb0\xc7\xfda1@"\xe2k\xc84B-@\x98\x89N%\xc1\xb32@\xf1i\xab\xf0f\x95-@\x16\xb2\x92 \xb7|-@{\x0b1\xc8>\x89-@\x92\xc4\xe8qXv-@`\x03\x19\xe2\xbcm-@F\xb3\xbf@\xc9\x01-@\x1bs\xe0\xed\xc8\xcf-@i\xd4\xcd\xcb\xe0\xc6,@\xe9\xb6W\xb5\x86J0@.g\xec\xb3~\xe5)@\'5k~\x88\xb21@ \x03n\xce\xf4t-@>\xec]\xa7\x85\x88-@g\x99\xb0y\x05\x110@k7t\r\xd7\x92/@7\xcdLB0\xc1*@\xc0aE\x04b\x900@<% \t\xd7\r/@\xa5s\x94\xffp$/@<\x95\x00\x06\xe6\xc8(@f\x8d\x06\xc9\xc5\x17*@R\xd9\xf7\xe9\x88\x0b-@\xc0\xc7T>ke2@G\xe7\xfe\x1b\x03I+@A\x04\xa8\t\xce\xb8/@\xbe{\x82\x9f\xbb\xb9-@ \xaf8.\xcfd0@+\xd16\xcdW\x8d.@\x1er\xb6\x95\x15J-@\x9a\t\xab\xddF\x1e0@\xef\x9a\x88\x8c\x92\xf7)@h\xcb>N\xaa\xaa-@\xa05=s\x89d1@I3\xaa\xff+\xdd,@s\xf6\x0f\xa2\x93\xd4.@X\xa6Bsi\xec)@\x19\xfbl\r\xcfb-@\x83\x9d\xafV\xea\x1d/@=MKLG\x020@kZ4\x18\x1a{.@J\xce7\xeb\xc6G-@`q-\xb4\xae"/@\x93e\xe2\xb0\x93\xd7)@&/\xfc\x0b\xdf\xd4.@W}"\xc3\xb0\xf5+@\xfd\xd6\xd2\xde\xa8\xcd,@\xe9L\xff\x8e\xa4\xd92@CZ\xdaVhf2@$\xec\x1b08\xd0.@\xa9\x8a\x1b\xe7V\x132@?\x1b\x84\x9c\xea\xd4+@\x9b\xb7\xb4\xa9"+0@\xef\x89\x84UK[.@\xc2\x18u\x9f\xef\xe20@\x0b\xc7,\xfaKn1@\xe5\xc6\'xv\xee\'@\xe3\x0f\xd1,\xe8A%@<z\xc3\xd8\xb9j.@\xa6]\x9a\xa4@\x0c0@k\xaa]g\x8300@\x89ea\xc4\xda\xe90@\xd8\x05\xe4\xb9\xb4\xbf,@\x08\xcae\xde{]-@#:\xf0\x93\xbe\x0f0@^\x82\xbca\xa6\x9f-@\xb3\xd4\x97\x98\x0f)5@&\xdc\xf5\xb3xo-@\xbf\xbc/\x05p01@b\xd4\xa3xB\x170@\x1e.O2\xc8i1@93\xe9}\x13.0@\x96z{\x89\xb2\xa70@`\x11`D\xb9\x9a-@\x1e\x15\xa9\x1dR\x120@\xa8w\xd4\xd5M\x18.@\x9a\x17?\xd4\xf0\xa03@\x9a\x0b\xa2\xfc\x08\x100@\x18G\xfa\xb6d\xe75@\xa3G[\xbf\x06~2@\xba\x811!\xc9\x1e0@\xaa"F\xb2\xaa\xe2)@n:\xfc\xbd\x96h1@\xae\xabN\x0e\xf7e/@\x97p\x1f"\xad\xac0@2T\xdc\x950\x180@\\\x8aw\xb6\xbd\xf9-@\xc7\x9d\xf9\nq\xb05@\xd7\x12\xa6\xf4\xfd,0@\xdd\x92\x85\xc1 \x8d1@y\x8a\xd5\x03-\xaa2@\xa9\xdc\xac\x92\xad\xad,@\xd5\xe5\xf6\xb4\x9d\x141@x\xe3\xe26\x8fK)@e$\xee\x93\x01\x0c1@\x90\xcbk`\xf2\x00,@M(\x0c\xd4]\x06.@\x80\xfc\xb6\xcf\xdf\xff-@{i\x02U0\xde/@\xd4\xda\x186!3-@}n4\x14\xa5\x9a5@\xc3\xebdy\x10\x16.@\x88\xdd\x95\xd2\xd3\\,@rX\x925\x0fb0@\xc6\x92\xc0\xd4N\x02.@\tR+!H\xec0@\n\x11\xf2\xe6\x99\xc2)@o\xacM\xfc\x1d\x160@{[\xaaK6\xbc-@3vqP\x98d/@\xd4\x12l\xa6\xd7\xc20@\xbc\xd2\xba\x8d\xea\xd11@\xf7\xb9j0\x14\x88*@\x11g\xc4\x8c\x1d\xe3+@\'\xb0\xd1\x8b\x06\xa11@\xf5Y\xac\xb4\x98\xd6-@\xec8>\xe7\xf6\xdf,@\xcdL\x17\xa8\xa7}-@c\x15e\xb8\x7fq1@p_:;\x11T*@\x9f\xb0HC\x16X1@\xe7\x85[\xbdM\x856@7\xd2\xf5M\xac<6@\xdd\xf1\xd3$\x0fZ+@rt\xed\x19\x90 *@\x91m\x06d\xcb"+@o\xac\xc41\x14\xf82@\xae\x0e\x8f*\x0e\xd51@R\x86x\xb44@1@\r\x89\x05\xae\xcf\x84/@s\x1d\xb3"T92@^;\xba\xc8\xe0!,@\x9f\x18\x06\n\xff\xd4,@@IQb\xc3\x7f2@\xaeC\xc7IHf*@c\xda\x1ch\xf6\xd9,@\xb6J\xd2b\x0f\x9e.@\xeb\x9a\x8bb\x94I4@\x7f\x87\xe7\xd4E\xcb0@\x9f\x90)B~\xb20@?\xb4\xca\x02E\xaf,@c\xbePa7N0@\xe9m\x1a\x08\x9e\xd8/@\xf2\xdc\x9dL;\x18+@\x84Y\xdc\xf8\x01*.@\xfb|\x0f.q\x04.@t\xf9\xb7N\xc5\xbd\'@kX\xa3m\x1e2/@\t\xa8\xe8\x05al0@\xb4s\x0f\x84R\xe35@$:\xae\x083\xb76@\xd9]\xbb[\xed\x7f0@\xc8\x97\xa8\\\xeb^&@\x03\xf7S\x9eR\xc4-@\x86v\x95\xb1\x05\xc9-@,\xee\xa9W+\x08*@\x14f<4\xa8\x945@\xcfa\x0c(9\xed/@\x9d/V^\x85\x8e1@\xf8u\xe0>\xd3v1@\xaao\xb6\xd0\x13\x841@\xca\xc3i\xa0\xdd#0@\xddi\x11\x84#\x1d1@\xe0@v\xb2M\x05+@\xec\xd2\xc5\xda\xecK*@\x1c\xe1\xd3\x8b\xf8\xc21@\xd6\xeeK\xc8\x92\x1d/@+\xef\x19\xd5\x08K1@\xa5\xd56NB}1@"\x87\xf8T\x1f3-@<]\x81P+\xa21@d6\x0f\x07\x12X1@|\x8fJ\x10\\p,@\\\x1dF\xf0\xf1\xa55@\x07\\\x8d\xdd`\x9e-@$\xccgf\xd6\x0f/@\x1c\xf6\x9bL!\x9e1@\x84\x88\xe1\x8b\xa6v0@\x9d\x99\xb4\x11\xec\x071@\x05x\x1e\xc6\xa0c2@\x14\x1b\xda:\xa1)(@\xf5X#\x1b\x06\x9d\'@\x00\xc8\x11\xc4~\xab+@W\xf7\x05j\xe9\x08/@\xeb\x85\x04\xdc\xb7)&@\xa0Z\xf1\xd0\xf2T(@\x08D*\x1c\x99o+@\xb3\xd1+Oa\x94/@\x93Q\xd79*k-@,\xf3\x86\x01\x84\x1d0@\x84j\x10s\x00\xd7.@\x14\xb01\xbaW\x80.@\x07"\x98\x14AZ-@\xae\xfb\x02\x97\x86\x0f6@O(\x9e\xc7[\xd1.@U.\xec\x94Q"-@\xa4(\xc9\x0b^\x19.@\x96U9\xcb\xeb\xb7,@\xd6\x7f\x82\xb20>2@\xc6\x9e(\x98W\xe9+@\x18\xa7\xf5_\xd0V5@\x96\xbb&\xe9\xc9\xf3)@A\xa9\xf2\x1c\xc4\xf8,@\xb3.\xfcx3\x905@\x8d4\x81\xa7&\xcf+@\xe8+\xd2\xb6\xe5w,@k]\xce3I\x042@\xe0\xba\xb9\xeb280@\xb3\x9eM=u\x80/@5\xac\xda\xbf\x94\xf10@\xdb\x95\xb3x\n\n*@\x18h\x18@7\xd60@O\xde\xfa/e\xe2-@KR%\xd3\'t1@\xb7\xc4\x8aJ\xb5\x86/@I\xdfH\xc0\xe16/@8\xd5\xf0\xab\xec\xf7&@\x81\xbaA<\xa2\xd2/@\x87v\xe5\xf7\x03\xea/@\xc1\x9c\t\xbb\x11\xa2-@\xc5\x8d \xd9\x83\xe10@\x10\x1d\x16\xae:\x95-@/\x93\xab\x8eu\x1d1@M\xf1a\xac\x17]-@\x9b\xd1\x99w\x9eO*@%\xe7(1u\xa32@\x17\x19\\7\x1b\x93)@\xf5\xca\xc6\xf1x\x901@2\xb2\xb5P\x8a\xe51@7\xf5xo\x97\xee,@\x88\xfdII_B*@\xed&\xf2\x14\xe6\'0@\xbbz\xac\xb6\x9b\x1d+@\x825\x80\xf5\xaa*6@\xa2\xf5L\xf4S\xf5-@\xa7?\xcd\xa6\xf8\x03/@r\xc6\xd3\xf7(\xc0-@\xb1\xa7\xa7\xaa\x14\xad1@\xec?cL\xf6\x8e3@\x9f\x14k43\x19,@}j\xc6\x19,\x91-@6A\xc0B>\xcf0@\xe7\x1fR\xb3\xe5\xc8,@\x0e@\r8\x89\xfa0@\xc55{\x81\x0c\xda2@\x9cf?\xf5\xbcM,@\n\x05\xed\xfa\x93\x8b.@\x1b\xbaz\xa0v\xd41@\x98S\x103t\x9c,@\xf3\xcf\xc3\xd6P\x981@\x06j\x1c\xb1\xf6\x013@a\x1cl\xd3371@7\x1aK\xbc\x1e*2@\xd3\xa6w\xdc{\x810@\x04\x9b|I\x04[2@\x95.rW\x08\x042@\x96|\xb2\xc7\xc8H1@\x9f\x80\x9fuI\xa1/@\x15\xe2\xdb\xb4\xe7\xbd,@=\x17\x07\xd3\x19\x8f-@\xa1\xee}z\x8aS4@\xb5\xf9P\xfb7\xab2@\xfc\x1dv\xc0\xde-0@=W\x07B\x94\xc51@vV\x9fc\xf3\xea0@\x10\x05\xc7\xc9,\x142@\xf2\xda\x1f\xaa\xce\xd40@\xcfp\x8b\x8e\x18{4@\xcc\xa8\xa6\xe7\x01\x7f1@\x92\xcd\xa0\x7f\x97@.@\xae\xee\xf6\x00cd.@\xab\xe2<\xca\x12\xe36@#\x0f\x11\xaa\xd5\xfc1@\x10\xa2\x86%\x0co1@C\xafm\n\x1c\xa11@;|k\xbf\xbf\x0e6@\xf4\x16t\xaf\xcb|/@\xfe\x9f\xb09\xb7\xdc,@\x8e\xff\x15\xf4]\xbc0@\x07\xf3R\xfe\r\xc71@\xf9h.r\x0c\xd31@1\x019.4\x12-@z\x08R\xd9\x8d\x1a.@\x99\x1c\xca^@o,@p\x11\xa2\xc3t\x02.@{\x90E\x87^S-@\n\xad\xc5\xd4\xe3\xc3*@=Ov\xc53\x136@\xe1\xd2\xb8\x17b_2@\x8b\xfc\x10\xd5\x83\x8b1@#\xf6\xdf\xb6\xb1\t2@\xd3\xd5\xdd\xb7\xe9\xdb&@\x1a\xc6\x8f\xa7mL/@\x92X:v\x97\xdf(@!\xda@)\xcb\xe40@|\xa4\x04"v\xdb-@+8\xfdrX\xaa/@\xcble\x8e"P-@1b\x87AD\x945@<_\xca\x9bJ\xd5(@\x14\xb5\xe9m\xa5\xd7+@\x9c)xR\xa3\xfc+@(.4~\xe2;(@\x16t\x8c\xc6\x8f\x95,@h\xdc\x1a\xda\xda\xd4/@\x9d\x0b\x80\xb37n-@\xd34\x03\x99\xf2,1@\nX\x12,\xe7\x151@\xce\xa5\xc7\x9fzk+@\xb2,\x91\xc0l\x14.@\x00\x8f\x96\xc9\x12c.@\xe9\x8dK\x9d\xa7\xc12@\x1a\xb1WUPg.@VY\xe5\xb8O\xdd/@=:\xbco\xc6\x980@\xe1\xa3"\xe4wL+@\xb06\xcc\xe6 i.@\xdd\x960l\x0e\xde/@\xd5x\x13\xf0\xc0P.@\xc9\x9a\xf38\xf25.@\xfd\x93\x1cYR\x801@\x15Rf\xcc\xe4\xa10@\xe8M\x94\xc7\x81\x9e0@\x83\xd6\xc8\x9b\'o0@77\xfbw<\x802@\xdb\xf7\xfa|\xb6:.@\x8d\x9e\xa6\x16\xe4\x842@\x96\x9f"\xf0\xe5\x020@h\x18\x86\xc9\x94\xa40@h\x90\x82\x8b\x7f\x92-@\xcd\x1c\xad\x0b\xc4\x12\'@{\x92Uo\xee\x96-@\x17\xd12\x17j\xcd-@J\x9a\xdb\xfb<\x9d/@6\xb8\xa2\xafm\x99.@\xc5\xb6\x97\xca\x84\xa10@\x05\xd9\x971\xbc\x036@\xb5\xd0\xb2\x8cH\xd8.@\xe3cnG\xeb\x98-@\x1c\xb6\x8a\x12\t\xd1/@\x82\x7fb\xf0\xfdt1@\x1aY\x1f\xca\xc0\xac-@\xb7\x17}\x8f\xa4r*@\x84\xae\x1f\xe1\x1ad*@\xaf\xf3\xe6,\xcd\xbb-@\xf2V\xe5\xb9\x85\xf80@\xa5\x15q\xa4\xbd\x12,@\xd1E\xf8\x11jg.@7db\x0eg`1@\x86\x1f\x9c\xfa?\x0c6@\xee>)M\xc3\xc4,@\x15m\xc3Nf}1@\x15@|\xdf`Z.@\xeb\xd6\x8a\x9d\xb311@&sq\xeb|\xff\'@\x93h\x8a\xa7\x0f\xa9-@8M0d\xc3\xd0-@*\x95%\x13\xd8\xc1-@j\x90,\xcb\xe9W,@\xf3\x99\xd4\xa5wE,@S\x93\x17\xd4\x81n3@g\xa9\xa5PX\xd2+@\x1e\xb8S|\xcce,@\x0f\xeeTZ\xdf\xcc2@\x98\xc7\xbd7\xdfi,@\xd9\xfa\x8b\x96\xa9\xad-@Q0\xb9=7\x950@\x86]\xe1\x06\x07+0@\xaf\xea\xb0\xfa\xe3<1@\xedr\xdbD\xe7;1@O5\x18\x06\x01\x9b0@[\xd8\x98\x0b\xb4\x045@0\xf3\xdfk\xdbR/@\x91\xc1\xcav\x08\x92-@[]\xac9J\xdd-@\x88\x866\xad\x02\xcc2@xM\x8c\xfbzZ(@0f\xda\xa4\\g-@\xd7\xd7u0\x90\x17.@Kd\x1f\x0f<*1@p\xe2\x0f\xbe\x0b\x82-@\xc7\x9a\xa4\x0eC\'-@\\\xb1\x04\xec\x9e\x93-@p\xbc#\x95Jy+@l\xf4a8Q,-@~\x99\x05\x9bb\xab5@f\xd0\xb3\xc6m).@&\xd2\xb0\t\x16\x95-@4\xea\xc9\xce\x7f\xaf5@\r\xd34e\x83B1@{g\x81\xa0\x83!)@\xc7\xa9\x15\x15]\t-@\x8bP\x88\xa2\xf6G.@\x7fY<\xa3\xa3\xb81@>9\x0c\x14O\x891@\xc6\xef\xe4\xe5\x80\xad1@\xdd3\x97\xc7U5/@1&\'86\xda(@f\xbb\xcf\x87pw.@\x9d<\xa9\xce\x81\x961@\x9bM\x9f\xc6\x8d\x9a1@\x0c\\_\x19\xcf\xa2.@1\x8c7P\x930(@\x16\xd4\xb9\xde\xbb\xd9\'@\x93\xdd\xb8\x88q\xd3.@\x15gA\xeaxA1@\x82\t\x8f\x9d\x14\xd8.@\xf5\xf9\xb1\x1f\x9a \'@\xc5\xbd\x9f\xd0\xa8\x85(@n\xc0\x19\r\xe8\x9d-@\x80\xb9\xee\x1f\xb4\xeb1@\x90y\xb4\xaa\n<2@\xf5\xcc\xb4\xe9@\xe4/@\xed\x86\xac\x027\x881@9c\x9e\xa37\xcf&@\x96\xfe\x1c:\xbb\x06.@\x99W9\xda\x87\x11&@\xe5r\xa6r?\x15&@R\n\xbbW\xa9\x8b1@\x02y\xb3\x9a\xf9\xd1\'@\xe3\x81\x12ZX|0@\xe6mj\xc4\x1f\xf2(@8s\n\xc2\x0c\x1e.@\xe7\x1c\xab\xe3\x86\xcc3@\x98K\xcb\x07\x18\xa8\'@a\t/(A,0@\xc8:\xa0\x9d|m5@\xd1\x95V\x81B\xb9(@f_\x8b/\xcb\xad(@\r\xff\xd2_}\xbb(@\xaf\n"\xf0\x93\xd23@\xba\x02OKG\x9f2@\xfe\x8f\xf3yo\xc63@\xda\xcc\x1aF\x06\xba(@\xd9\x98\xd6.~\xc63@=\x10{\x9dic-@o\xd0\x00\x7f\x9eI1@N\\|\xbaG\x9a2@}\x8d\xca\xd9%Q0@&\x81\xe6\xae4\x02&@\xb7\xa8[\x8b \xc51@\x8f\xdfy\x91\x00\x982@\\zp\xe5\x10t.@\xceKCD\x1f\x180@\x1d\xc8\x86\x99h\xa22@\x13\x90\xbd\xbc\xa2\xb7-@\xbf\xb0\x86ux\xa43@\x02d\x1e\xe2<\x9d3@n\x07\t\xc7k\xc20@\xc1\xdc\xe5~\xce\x8e3@\xb1?,\xef\xf2\xc83@\xf1\x1fOay\x9a3@\xcf\x98\xfb\xf0\x18`.@\xb9\x94\xe5n3n.@\x96)C\x07\x0eQ1@\x0cC\xd4\xe2\xa4L1@.\xad\x01\x80p\xc50@\xe2d\x87n\xf8\x1e/@\x85/\xd0\x9b6\'/@\x07\xc0\xcaq\xdc\xe4+@\x80@\xedm\x91\xf82@\xb7\x04\x8e\xb6\x01\x9f1@O\x9a\xff\x92o\xfe+@\xd1\xfe\xd8\x11\xa3,1@\xb9b\xe3L\xbc.2@\'\xc4|\xf9\xd1\xf42@\x9dqh[q\xea/@\xd6\xd6S\x0f=w1@\xdbN"d\x08\xa40@\xabE9\xc7"\xd5/@\x93h\xe5\xf1|N0@\xe6\x06\xd1\xde\x7f\t2@=}M\xcc\xbb\xd70@U\xe1\xe6\x07\xc1\xe41@\xe1\xc0s\n\x15\xe70@\x95W\xb2\xb4\x13/2@\x00\x98\xa3C\xae\xee0@<*\x03C\x91\x020@\x0fZ\xbd\xc8\t\x850@5\xc0\xfa\x7f\xbe\x1d0@kR.\n\x97\x810@tS\xf6\x87wg0@\x9e\x1c\x8dr\xba>0@\xbc\xa2\x99\x18\x82y1@\xf7\xb0r]_\xdf.@r\x04\xb6L\x0b\xdb.@\x16\x95\x14\xc7\xbe\xdb2@\xb0\x1e\xd4\x8a\xd0u+@\xdf\x7f\x18\x00\xb9g+@\xd6\xedc\xadj\xaf1@\xd6\\0\xbeq\xb71@\x99\xff\x89Oon+@z\x91\x82\x9f\x13\xf30@\x19\x1d\xda_iF0@\x0f\xec\x80#\xa9\xec1@\xb68\xc0\x89\x98\xdc1@T\x0b\x848\xd5\x1f0@\x91!\x97\xbdL)0@\x06\xde\x1c\xd5x\x040@\xe6\xb6\x12\x08\xaeE0@\xd2\xde\xa3B@\xd30@\xc1_\x16\xd1\x15\x040@\x0f\x03>`\xd7\xf8/@SY=v_\xcc\'@}\xba\xf5^F\xf5+@"O\x88\x1a%\x846@{\xe6\x877\x0b\x1e,@\x00\xcc\xd2Xi\xfa2@\xa6\xd6J@\xfdg1@`\x8am\x17\xe0/3@\xfe[\xbf\x9a\xcf`1@\xfepo\x13]\xc51@\xc1\xed\x89\xc0\x1c21@\xe7\xa4@\\U3\'@\xc4\xd7\xbb]\xd6\xb50@\x1c\x0c!\xa4\x82D(@\x98\x05\x14\x85t\xcb.@\x0fzC\x98[\xd4-@\xae\xdf\x06\'\xff\x891@\x0c\x10\xbfw,F2@<\xc3\xe1\xbe*\x8f,@\xbfE\x01\x00)l,@\x93n]H\xa1m.@7\x83c\x8ebT(@\xba@\xbe\x19\xfa\xbb1@\x97\xd7h\xef\xb7p,@\xc2w\xf3\xc6\xb5\xbe2@\xf3\xecN\xb0c\xe2,@o~\x07\x8bY8,@\x83\xb4v\xac\x96\xc72@V\x7fG\xcf\xfb\xca-@\xcf\x10\xb5\xafN\xb25@z;Z\t\x9d\x98-@\xd3\xfc\xb2\x8e\xa9\xd10@f\xf3v\x12\xca\xf0,@\x1a\xab\x03|\x01?*@T,\xd13\x04\xd70@\xb8\x01D\x04\xa5\x85/@\xa9\xb1i\xe4\xb2\xb9,@\x0e@\xc2u\xe1\xed/@\xe2N\x92\x92\xb6\x80-@\xf1&v\xfe\x9f90@\x1c\xa0C\xf3;\xaa1@\x9a\xfbkdg\xf6.@\x0eZ\xe0\x85\x8a\x001@\xbd\xa5\x89\xb5GZ1@U\xbf\x05k\xafh1@\xfe\x1f\xa0C1\xa01@\xf7k\xae\xf7\x1a\xde1@\xd0\x17\r\xf4\xc2\t1@`\xf7\xd1%-(/@}E\xa7\xe9\xbf\xd91@[b\x07~\x8e\x8f-@78Mn\xb0\xfd1@\x8a\x13\xeaJ\xf8n.@\x9b\xd8p\x8e>G,@2\xd0Ias\x921@\xc6\xe1k\x1e\x16[0@Q[\x82,\xae\xa5.@\x16Z\x13\x9e\xec\x14.@U\r\xa8\x90\xcd\xea\'@\xb8\xa6|+\xdc\x890@\x0b1\x07\x91\xb7\x8e&@\xbbc\x16\x16\xac1-@3\x04\x1a3c\xa42@\xc0\xa0C\xe0C\xc3(@\tO\xd8\xa5\x98x1@\xa2\xee\x05\x83\\\x900@/\xb5\x9ef\x82e,@\r\xcf|\xb6\x87\x132@H8\xa4\x11R\x1b/@\xe3\xd0\x07\x88\xc1\x02&@\x16\xce9k\xf8\x1e1@\xf1\xa6\x8d\x95\t\xca0@sr\xb2\x0e\xa6&/@2\xb1\x93\x96`\xe90@~\xe2\xe7\x81d\x06,@.\xb3:?\x0e\xef.@\xb1u,\x12+\xa81@\xb75\xf0\x14B\r/@\x9e+]\xf1bS0@\xc5<\x8d\xa4\x9572@\xfbV\x03\xe9\x10\xe60@\xd6\x1b@\xdf\x94\xba-@\x00\xa4\xd6\xb4\xa5Q/@\x9e\xdd\x8e|f\xfd0@\x07)\x06\xd2\x1bd/@4\x80\xf9\xca\x16\xd10@OV\xebr\xd542@\x9c\x8b\x8c\xd8g\x010@W\\\xa5\xb0\xb6\xdd.@\xb1\xf1RW\x8e\xf9/@\x99\xe2\xafE\x89Y,@\xad3\xf5\xc6\xddK0@?\x959\xe24Z/@S`\xa7\x18\x8cj/@\xf3T\x9bv\xf0\x0c1@\x98\x08s*L!0@nP\xa7\x07&\xe7,@\xdd\xbf\x81\xaa\xbfy5@\x1b\xad\x1c&\xcf\xa2-@nSo\x94\xb3@1@dk=\x95\xc3:.@DCX\x87u\xed+@cWw \xbfS.@\xc2\x0e\xf02\xcc\x12-@v\x8f\xaf\x01\x87\x030@\xda\xa7v\xc5\xe1\x80-@I\xbc\xaf$;\xf9,@m\xd18\xe8\x9b\x8d,@\xb3\x13!\xceoa.@\x17\r\xe9\xeedQ-@\xe0\x13\xa1\x11\xca:1@\xc0\xbfv\xf0\xad\x19-@5]\x0e\x06\xe8\xb71@\xd1\xe7P\xfa\xc3\xb21@`m\xf7XrA,@*\xe6\x12z\xa8{1@Z\xa2}\xae\xb8\xcc-@\xe7\xf2\xc1$\xeb\xca,@]\xebW@lc1@\xbb\xa2\x1b\xcb\xcb\x94.@\xa0X\xef\xca\x96\x98+@\x8f\xb6$\xda\x86\x1a/@\xb4\x85e\x0b\x91L0@~\x1a:\xcf\x96!2@\x1e~\x91\xc7\xf6\x0e1@\x88\xb4\xff\xb7\x80]0@\x93q\xb4\x07s\xc8,@\xd3\x9e\x90k\x9a\x1d1@[]\xea$Ks-@\xce\xdb\xf0\xc8\\\x07-@;\x06<HD\x110@ibe;\xdfS2@\xf6u\xba\xa8=\xc00@VCd\x9e\xc53/@\x9f\x0chs:\xa5/@+\x17\x17\x867\x8c4@\xf9 \x9a\x96E70@5\xa5\xce\xca&\xbc2@\xab\x8b,\xe5\xe0`-@\x16s?\xeb\xc0H1@i`$\xf0\xcez5@\x05\xacB\xc2\x8c\x8b-@U\xbc=D\xd2n4@\xaa-y\xcfeV-@Q\xf6A)%\xa10@\x1c\xc0\xd1\xee\xdeO-@\x98\x1c\xd8~\xa2H,@\xf6\xb6\xd2\xc3Y31@\xce\xe0\xb4U,3/@f\xc7u\x08\x99\xe50@C\xd5\xfa_\x8c(2@^\xf4\x11\x0co\x91-@\xe4f\xdc0\xd8\xb01@\x80\xe2\x81G\x8a\xcd1@\xe29\x00N\xe7;4@ny\x80\xc8]x-@\x8e\x00s"\x03N0@\xba5\xdb\x7fX\xc23@\xd5*#[\xe6\xc6.@\x970"\xd6\x0b\x925@4\xc6\xb93\xceW,@N\x96\'\xe4\xb5\x870@\xa7-\x1b\x18\xee%1@\xe7yp\xed\xed\xa5-@\x81\nG\x18\xdc\xa00@en\xa7wZc2@j*h\n\xddp.@}\xd9T@\xf2\xe75@\xc4\x08\x1c6\xaa\x9a/@&\xce\x10"U\xee-@I\xf7\xc4\x06\x9e\xa3+@2\xc8\x90\x14cd(@3@N\x1f\xed>,@q\x01p:\xb4\x97,@\x8e\xe5\xd4A\xc1W.@\xc0\x17$7\xd5[,@\xdd\xd2t\x87\x86<.@\x1dF\x94t\x18\xea/@\x8f_=\x08\xc4\xe4*@\x0f,\x00r2\xd70@@\x06\x02\x05\xa7\x100@T-\x17\x8a\x9em,@\xe2\xd0H\x9c\xf7\xfd0@\xe4\x92\xddT"\x152@\xfaq\xcdBT\xd00@\x1d6~\xbdi~1@\x06\x81v;\xf3[4@[\x1a\x9dw\xd1c-@d\x83\x88\xeft\x933@\xd9\x9c\x1d\xfb\xc6\x0e/@\xb1J\x10\xae\xe1$2@U=\x15\xae\xd5\x13+@\x10\xd4\xa9\x9a1\xbd2@7\x9d(\x15KM0@v"\x17)\x1b\x1b1@\xa4\xf7"\xfa(.1@\xafG\xbe\xd2\xdf\xd4-@\xea\xca\xe1T\x16\xd1+@[K\x8eP\xe3j.@\xe8\xdd\xcc\xfa\xd74(@\xb7!\xaf\xa3\xe6f+@7\t\'\x80\tJ0@\x91|\xc9\x15\xef\x95,@\x1f\x85\xc4\xb5\xfe\xf5+@!\xf5Z\x91F\xbc-@N\x1a\xe4\xae\xce\xa21@K\xca\x83\x06\xca\x1e/@\xfb\x8c\x95e!X0@\x83\td\xf2\xb42.@\xcfA\xfb\x98h:1@}<\xc5`\xc0B1@\x83\xf9\x99\xe92..@\xa8k\xf6\xa9\xfdb,@\x88Q\xd8&?\xb7-@x\xc0"B\xd5\xaa0@_\xf7\xafN\x8b\xb9-@\xb4A\x95\xd5\xd20,@\x00\xc0\xf7\xe5\xb3^.@\x07\x9c\x0fe\xe6\xc31@\xf9\x17\xd4Xi\x11-@\xa7\xebU\xecwp*@\xb2b\xfc\x02\x02y-@\xf5\xc3\xe1\xb0\xb13/@D^F\xf2\n\xf30@k\xab\x85\x82\x91\x021@\xdbJ.\x98\xf5\x1b3@\xdd\x87;\xb47\x1b1@\xd0z\xc6\x1e\xc1A-@]\x12\x0cwz\xb3-@\x8d{\n\x91\x08O1@\xe7N\xa6\xa3v\x13*@\x16\xd2+l\x9cr-@\x1b(\xb1\xfb\x0f,(@X7\xe0@\n\n/@\n\r\xf8\xa0\xe4\xed4@\xc8\x96\xbcy\x9c\xfe/@\xe9\xdb\xa79\x84,,@6\x0e_\x99X\x10.@8v\xc5~\xb4\x9f-@\xc9\xcd$\x8e\x04\x1f2@!\xaf\x8a\xd9\x9280@\xafy)nA4/@i\x91G\xb8\xa0Y0@\xcc\xc0\xfb8\xf9\xef0@*\xee\xadTm\xe41@330V\x9dW.@\xc1\x94\xe1\xfbM\xdb0@e\xb4\xc9\xe0\t\x002@\xf8Ts\xe4\xc7\x062@?\xdc\x97\xb0\x8f\xb81@OtA\xde\xe7\xa40@\xed\xd3\x98I\x1d\xcb0@\xd1(-T\x02\x041@\xff\xf3\xcf\xc8\x01\xce)@\x87\x80\xed\xd9\x1d\x8f1@\x94\x90S0^1.@\xc2Y\xf9K\xa5z0@Y\xe9\xf7(W\xb20@ \x13m\x910A0@\xe0]\xe7\x0e\x7fN2@[\xa80O\xe5\x1f1@\xa5\xd6\x0eJfP)@m\xfc\xf9\x96Y\xbc,@%\xee4\x02\xa7p1@m[\xcar\xf2\xac,@\x82\x9e\xd6\xccsp/@P\x0f\x91\x8dN52@}kO+\x87\xbf,@\rz\xa9\xb4\x1d\xed+@NPm\xf8%\xca-@\x1f\xdb\xeb>\x04\x06,@2\xd5/h\x85\xbc2@\\\xf6\x9a\r\x17\xbe.@\x95\x1a\xb6\xca\x9b\xb6.@J\xb4_\x07\xe5\xce5@\x0b\x8d\x0cq\x92\xa12@\x80NP"\x99\xa4-@}d6&\x0c\xf5,@\xa5\xaa\xf4\x131\x81.@l*Kl\xb8\x932@\xfe\xaa\xc8l\rc,@C\x8b\x85\x0b\x0c\xe21@\xb8bNwQ,0@\xd2\x07\xcf\xb9W\x9d2@A\x98\x9e\x8b\xba`1@\x94#e\x93\n|-@\x87)\xc2<fm(@\xd7\x87\x0f\xc38\xab,@\x88 Y\xea\xf6\xb72@z\xf97(:\x85-@\xd9\x8e\x04\xb7\xc2\xb80@a\xb63\xa1\x0f`1@\xa8\xea\xd3\xf3DE0@\x06\xc5\xf5\x1c\x90\x0e.@oqI^O\xd91@\x14+\t84\x9f0@\x9e\xcay\xad\xd0]-@Rl:\xf0D\x8e0@\xe2\xc8\x96\xb6\xb301@\xe4\x19*\xb3(\xbf,@\x0b\x8a\x91\xce_\x991@\xd0\xe3x,\xd1&0@\x0fc\xebB!\xb3,@\x92\xae;\xb2\xbc\xef1@\xe5\t\xe2\x13\x99\xea1@j\xaf\x1e\x94f\xfc+@&6-\xa3\xf7\xa9-@\x0cT\xb1\xfe\xa8N/@\xcf\x9fr\xbe=\xe3.@\x89\xf8\xb6T\x12\xa80@\xba\xe0\xd5\xf3\xfc\xec0@\xfd\x11\xe6\xcaj\x911@\x86\xd9\xf6\xd4\xea\xc51@:\xa3\x97P\xffp.@z\x1c4iV\xa1,@\x1b\x80$\xec\x88\xce,@\xcf \x9e*\xcaX2@\xf3\xbf\x86\xb7\xa7\xe70@PP\xef\xcf\xd4\xcc,@\xcc\xea\xa0co9/@\x1551\xc9\xbcY1@\x03\xa3\xc6\xb5\xa0\xce1@D\xb9\x99\x90\xcd\xd92@6O`\xb5\xe0l-@\xca\xed\xb2\xe9.D-@\xebl\xf8\xc9\x8am1@~\xe2\x1c\x84\xf8\xdc,@F\x10\x8b\xe2Z\x0c0@\x98\xae\x88c\xee\x161@\x8cOx\xf6\x0c\xd63@q\x00\xc1\xa50\xbd0@$\x04\t\xfb\xe5\xef.@\xb5\xbfF\x9eh\x080@\xa79\xcb\x1e\xb4\xcc-@\xe3 \x828\xf2\x9e1@\xb2Cv\xed\xf8\xce2@d\xcf\x97\xa8\x0f\xae1@\xda\x90\xd5\xf3\xd8\x14.@YM\x8eeJ\'-@\x9fz\x92\xf8\x13\xee0@\xfe\xce`\x8di\x1f+@\xd6\x8eTC\xc8\xd6.@\xdc\x96\x00l-+0@\x89x\x84\xf2\x97h-@V\xdc\xd9\xcfd>0@?1\xa0U\x14d0@\xecV\xa8\xe7\x9f!1@(\xc9\xa9\xc8\xa0d1@\x044S\xc4\xd1&0@\x87m"\x11\xf59(@k)\xc4\xd9F\x1e-@\x9aP\xb3\xd9mI1@[\xb2\xfb\xb0}\x1e&@\xce\xe3\x86\x15)8-@08ylYs.@\x96\x82|\x01e\x190@\x08L\xdc+\xc4\xd42@A\xae\x7fJV\x1a2@=\xdb\x9c\xf4S62@SZ\x96\xb5\x07u*@ze\x94\xd5\x9d\x08,@\x0e\x881\xde8\xbd0@E\xdaz\xf5\x963.@\xeb\xee\x94\x820\xcd-@\xb1\x87\xa7\xb2\xfe\xdf/@S \x88\xcc\xff 0@~\xcbb\x15\xa2\xeb.@\x1aR>\xaa\xdaq1@\x0e\xd5\xea\xa3\x17\xa61@\xbeL\x06,\xd7\xb2*@\x90\xec\x1fvMe,@s\xb0n\xad/\xd44@\xcf\xfa*{ZS0@\xf2\xa0@mY\xd0-@\xd1\x95\x84DQ\xcc5@`\x9b\xa4G\x99\x1b2@7\xdd\xafK\x98\x0f2@\xbc\x11&n\x8bL0@\x15\x13\xa5\xd3\xdcK0@z\x16\xceW+\xa7(@hI\xc9q\xcaH,@}0\xc0R9=-@\xddy\x7f\x07\x91S(@\xe5\xcd\x00)\x95\xf50@\xfc\xbc!\x87\x13{0@\xcf\x0e\x15\x82\xbat*@\xbb\x84\xcbZ\x92\xd44@\x94\x1b\xe1\xd0\x10Z&@\xf8tv\xdaR[(@\xe04\xc7\x0b\x0cN0@\xd6\x8bi96\xa64@\xc0\x14\x067\x08:1@\xdb@\x90I*-0@\xd6\x1aV\x05b\xa21@\xd4\xc4\xc3\x02\x8c\x102@ktt\xac=\x191@\x8f\xe6\x85\x88q\x92-@\x9eW+\x97kj,@\xbf\xa7\x00O\x85\xa1&@\x9c?\xa6\x14\xc4\x9e4@\xa8\x85\xdd\x8d\x1c\x0f1@\xbd\xd1:\xa4\xca\xa10@\xdd\x18\xe8p\xc6|3@J\xe4\xdc\x04\xf3\x8d1@bd\xc8\xf5\xa6\xc20@\xb9T\xec>\xcb\x1a0@&y\xc2\xde\xfbW.@\xe3\x1a2 \xbc\xe7.@\x00o~\xf9\x0c\xd31@\xdb\xde\x13\x8f\x08\xb1/@\x8c-V\x9e\x95\x9a5@p\x1b\xb1!\xd5\x180@8LGA\xcd\x120@\x8bF @_\xa41@\xb4@\xf8\xfd\\\xf60@n\xfd\x96\xcc\xb2\xb80@?g\xca\xcc\xe5^1@\xcf\xf9I\xc3\x8b\xd3+@\xb2W\xa0]\x0510@\xd8v\xeb\xdcxx1@}6\xbf\xa4\x8c++@\xff\x80\xffESM0@\xea\xf3\xad_\xe1\xc8-@\xf0%\xec\x8a\xda[&@\xc9\xc0&V\xc6V2@\xe9P\xf6\x00\xdb\x94,@\n\xe8\x1c\x9dX\x1c-@\xb5J\x12\xec\xc0\x872@E\xb1R\xf0D\x0e1@\xb9\x87y\x99\xb8\x18.@2(\x89\xea\xc7M.@\x86\x8680HJ2@\xdf\xc7\xb7\x8b\x9aM1@\xee\xd4mBO\x121@\x85=\xb1\x1a\x92\x160@:8B\x07?\x1b1@\xe3\xe1N\xd1\x94n&@b\xd05\x05\xcaq1@\xe8q\xdc\xd5\xb3Q0@\xec\xe9\xf2\xbcV\xa41@\xbd\xf3@\xb4\x81\xfa+@Z\x01\xa0\x81\r%1@\x16\x8e\xc8\xc5\x15\x95-@=\x9a\xaa\x81\xbf\x010@\xc6O\xf8\x08_\x9d1@\xea\x85\xe0\xc1<\x83&@n\xc8\xc3\x0e\x89d1@\xdb\xf8\x04\xe5\xc3\xa2-@\xf0I\x1f\xf7\xf1\xdf/@r\xee\x9f\x7f\xe2\xd20@\xec\xda\xac>\xe7h&@\xb0\xe5T0\xca\r2@a\xa8\xe4\x946\x97/@\x17\xd0TT\x1f\x10.@G5\x14\x12\x11\xd40@(\xa0\xde\xbf^\xd4,@\x943\xce\xd7\x9d\x1a1@XP4FM\xe41@\xab\x95\x85\xc6\xdd$/@\xed\xa4rp=\x0f(@\xf4\x9f0#W\x90-@wm\x13yS\x07)@\x02\x81\xab\xe5\x95\x1f&@\xc79\xde\xf1\x99\xb8/@r\x8e\x81Y\xa7\t-@Y\xe2O\x12h1.@\xe7D2>\x1b\xab.@\xb9*\x16\xc1A\xb71@\xcf(\x17\xba\x16\xb12@3\x14\x00\x1c\x0f\x9a/@O\x1b\xfaNB\x110@\xbdS\xd0z\xb6\x160@\xc7\x99\x0c\x8f\xf7\xfd&@\xffm\x98\xfb\xf2c5@ucA\xa5`\xa74@6\x9a2\x8f\xbdT0@k\xeb^\\\x1e\xd8%@\xd5\x8c\xee\xf7^\xa0/@\xcc\xc7du\xd4\xbc.@\xf2\xd23\xceP\xa3-@Q\xc8\x97n\xbe\xdb/@\xa4\x1c\x10\x0f\xb1\x891@\xdbi?T\x81W/@b\x1d>iA\xcd.@\xfckE\xbe\xa9A2@@\xa2\xd8\xca!\x82-@Q\xbaA\x83k\xc20@\xcc/\xba\xd7\x9d\xe01@\xa7{\xc0\x08\x99_/@;\xb5\x11\'\xd9\xb3,@@\xcbl$\x1a\xda,@\xa8\xafU\x84\x15\x9c1@\xe7\x1bsp\xa7\x122@\x0b\x83\xaf%\xf3\xad/@U\xc0\xc6\xebr\x96.@\xcb\xe4\x1c\xdcg\x9a0@\xd8\x0b\xd7C?<-@\xa6\x18\x9dj\xac\xc4-@{M\xebv\xe9\x1e2@\xabC\x83\xb7\xc3\x0e2@j\xdb`\x14\xef\x98+@,\x15L\xcf\xa6\xbd-@@\x7f\xff2\x02\x18-@\xa8C\x1cO\x8f\xee.@*\x8e\xae\xfcW\xb71@[\xb9\x82\x18\xf2\xc9.@-5\x95\xf6\x80X.@~<\x91\xd2\x91\xf8,@S\x1c\xf9\x9d\xee\r0@\xe5a\x0ffz\xc1/@\xf8<\xcaO\x7fr0@\'\xd01\xb4\x0c\xdf\'@\xe2\x19"kS\xf80@\x99A:\\\x8c\x0b0@\xad\x96\x81\xbag\x836@\xdd\x05i\xdd\x7f\xa1&@\xd5\xa0\xca\x04\x17\xf8\'@\xc3\xca\xbc\xeat\xff/@\xda\x01\xb7D[60@\x98\xd0b\x80\xfa_0@G\xd9\x15n\x9e\x181@\xcf\x12\x9b\xd1\xeb\n1@\x11K$\xfb\x05\x01-@\xe7\xfc\x1d}\t\xc6/@\xd3\xb4\xc6DE\x04.@g\xe1\x92Z\xaa\xa91@\xb6\xa3\xb3\xee\xd9\xd7\'@\x852\x00\xca\xcf\xca5@{7\xa7\xfdJ\xf25@\x7f\xbe\x88\xfe\x9d\x82-@~qr\xbe\x97\xca/@\xcbp=)\xcd\x8e0@\xa3_`\x8b\xa8B,@\xee\t\xb5\x85y\x18,@\x14x\x13/\xcf\xfa.@\xc1\xff~6\xbd\xf90@\xd5\xd7\x13M\x82\x8a,@R\x93"\xdf\x1dm0@\xb8\n*\xae\x1d\xb7/@\x0b\xa3j\x86\xb0.0@~6\xcfJ\xfc50@\x934WM_\xf31@@.\xee\xd8\x92"+@?\x91}\xd5Y\x160@\xeaJ]\xce\xbfp.@"\xb4\xea\x89O\x8a1@v\x82\xa4N\x13J)@\xc8\xdc\x9db{\xb62@\x8b\x9c\xb1\x89\x80f1@\xd8\xbd\x1fd3\xfb0@\xd3\xe6,)\x9a\xd60@\xa0P\xfd\x19\xb8\xc60@\xf3P\xd93\x0b\xaf/@hT\xd8\x9c\x14L,@\xf1\xd3z\x1aL+,@b\xd4q\xb7[\x040@\xd7N\xab\xcb\xf9\xa71@\x14\xf6\xf9\x11\x16\x933@5\\\xfb\xa9Ls0@\xad\xb3\x81\xbc\x83!2@\xab{\x81\xd4\xca90@\xf6\x1f\xc0|\xf0\x100@J\xf6xmpv-@\xc2:\xf2q9\'0@\xba\xd3\'\x06Z\x971@\x80\xdbaaN\xf21@\xd4\x9f\x9b&\xf4\xe21@\x1a\xf96\x1f\xff71@\xf3\xac\x83\x89\x9eW.@y\x03Sn\xed\xa9/@\xb3\xe5\xf0c|\xbd-@\xd3C\xbbO\xd5\xb1/@e\xdf\x1b\xe6$I.@#3\xba\x8d:\x0e,@\xceT!<A\xfa(@\x90\xd5\xae\xf3\x0301@\xd7e/\x1e4\x0c3@Z\xca\tV\x03\xa31@g\x05\xa0\xee\x06h-@Ix\xfe=\xe6\xa51@\xe6`\xfe?{\xb5,@\t#\x1ay\xf1l.@\x13\tr\xd7d\x163@\xedF\xd7m6{1@\x931\x04VG\xf51@D\x0e\xa6\xbc(\xf0+@\x81\xef\xafH\x9e\x19/@\x9die\xc1f2,@bS7\x85\x94;1@\xaf\x87ro\xbc*+@>\xb39N\xdb\xdd5@\xea\xfb\xaf\xc0\xaf}0@\xab|\xce<\xe0\x8c4@2\xb0\xc9E\x06C.@\xed*!\x02\x86+/@\x17\t\xf6Rpk+@\xcb\xb2\xb8\x7f\xe1\x1a&@vx\x9d"Y\x0f.@JmJe\xae}/@\xdd\x8f\x9d\xb3\xda\xdf,@\xab_Y\xd6]\xb6.@\xd6\xf0\x17\xcc\xc8],@|\xde\xf0\x1d\xef\xb8\'@\x00\xda:*N\xc31@F\x9cX\xce\x86-1@\xd7\xc9{.\x8f\x19/@\xdf\x01\xf5\xa4\xc9\x826@\xddd\xa4\x97M<3@\x15\xa3W\xbdI\xc91@\xbe\x93z\xf6"\xbd-@\xb6])O*\x9c0@O3\x1e}\xd6\xcd0@\x10D>\xf25\x8e1@\x94,qi\x18\xe91@\xa4\xc0\x1aU\x0f\xd35@\xd164gG>1@]\xb8z@P\xd2\'@\t\xd9\x84\x82\xed\x8b.@.\xda%p\xb9G1@-;I\xe9\xd4\xd10@\x86S\xcd\x9d>\xaa0@]\xe3\xf2\x93\x1d\xd5-@\xaa\xa7\xb3\xa8\xe9\xb4*@\x18\n\xbb8z\xc0-@o\x9dB\xd7\xa1),@+\x7f\xeb\x99\x96M.@K\xf0b\x91\xdb\xd2-@\x02a\xb2\xeb\x9a\x89.@\xc3\x9e #\xf5\'.@y\xc4:\x8e\xec|5@\xcd\x97\xb9J\xcb\xf20@@z%\xdb<\xb9/@\xfc3\x92\xb4\xcc\xfe/@\x11\xa4\xa3\x0c\x1f\xf5,@\x05\x94\x16\xc1Q\n.@\\\x7f\xd8\x9b\x8f\x111@i\xa2\xf8\x02C\x191@\\-\xadg\x02\x9e&@\xa1\xe8\x0e\xd8\xa5y0@\xf6,\x1a+\xde\x0b1@@\xea\x89\xdc*\xca0@/,\x92\xb5\xf9&.@R\x8cL7\x8e\x8b2@\xc4\x1b\'\x95#\xa8/@\x14e\x19\xfe\xe1\xc82@[d3\x1d\x94O2@\x9b@\xab\xd7[\xa4(@\xbc\xda\xa1\xdc1\xf11@,\x870Uc\xac,@\xf4\xbdLv:p.@\xd2Ew\xff\x98\x131@\xae\xe7N\xe5\xe9\xfd0@j\x136X\x066+@2\xc4\x94`\xbf\x952@a\x0e\xd7\x14d\x1b.@Q\xe9\n:\x91\x040@\x95\xa9\x93\xc6\x04\xc9,@7\xc4\xf7\xd1N\t0@\xb5\xf9\xcb\x97\x16.*@[:\xbb\x1a\x89\xd80@\x92\xf5\x9d7\xf5z-@,\x8d8+\x19\x935@\xffA\xb2xaY0@Rv\xf0\xef\x17\xe00@\xff\x16\xf9\xb1\x12\xbe-@\xab\x1e}w\x00^1@\xc1\x17\xcc9\x11\xa11@\xbd\x08\xf4\xb0\xd9\xdb1@/\xc7\x17$\x1eK5@\xe3o\x01K\xf5\x9d/@a\x08\xd3/\x1f\x89&@ke;kl5+@K;d\xedZ)(@\xfb5A?L\x15&@\xab\x1f\xd9l\xaf\x031@\xb2.\xef/J/.@\xcf!7\x83\xd0`2@\xddt\x15\xa6t\xa14@]*\xe7\xf5\x1bg/@L\xf3\xe1\xcf\x8aM-@\xf1\xcf\x02[\x1d\xc9.@\x8b\xf5\x16,\xaa\x111@\xf4\xc0\x05\xa1\xe4\xa0.@\x00\x06\x89\x91%\t.@\xac\'\xe8\xb8e\xb4/@\tAX\xde(\x150@\xa4<6\x9d\xa0w/@\n\x8d\x81X7\xae-@y\x17\x9d\xbf\x17?0@\xba\xdf/\xe4\xab\xd2+@\xac\x99\xd7d\x95Y-@\xa7\xad\xe0\xb74K0@\x18\xef\xe6\x10@a0@\xdc\xda\xc4Kl21@\xd7\x02\xaa\x12\x83\x06-@\xda\xd8;\x8e\x12b/@\xd63\xe7\xdb\\\xd50@\xed\x9e\x98\xf1\x04\x932@nYwz\xdb\x861@\xf0\x97ZF\xccx\'@\x18\xae\xe8\xdaM\xef+@\xfa\xd8\xe8*\xee\x19\'@=\xf3\x03o:\x015@Y\xa3\x15\x07\xc8\xad1@\x1e\xe1\xb6\x1a\x91\xa8-@ci\x13M\xc5\xec.@\xe1\x0fP\x99Nr1@\x01\xada\x98\xe5B.@i\xe7\xc7\x1aIL,@B\x1fR\x1a\x17\x93.@\xf4\xa9f\n\x9d}0@\x18\xaa\x95\xf5.\xe30@\xfc](,\x1b\x9d0@\xf4\xc9\x96\x94\xfe{0@?7\xa4\xd4\xf9x\'@\xa9\'\x98C\xba*3@\x0f*\xd9\xd9NS1@\xa2\x99a\xfe\x1f\x00+@\x02\xb5\xa1e\x9a\xbf0@\xd5\x0b^\xff%2/@.\xb0sC\xc0*/@K\xe1e\xfc0\x1a+@\xa2\xd9:\x13\xbf\x0c2@J\xf5\xd7\x8f\xd2\x9d.@n\xb4\xf5\xad\xd6c\'@\x90b\x99\x1c2k/@\\\x89\x84\x91Z\xbc-@!!X\x9a\x81\x0f2@X\xd0\xbf\x8f\n\x12/@S\xeb\x92\xdaK\x8a/@6==7)\xab/@e\xab(P4\x895@x\x14TG\xfb\xc31@\xfd\xce\xdc\x03*!1@A\x95ip\xd4\xcf-@?\xcb\x89\xcd5\x0f0@\xbf\xdea\xd0\x18X0@\xcc2\xc6xny0@A\xd6\xc0\x92\xa1\xa3/@}\xb3\x17$\x83?0@\x99\xcd\'\xe6\x96\xcd-@\n?\x9d\xa0(\x100@_\xf4N\x94\x10S(@-5\xda\xba2\xb9/@c{\xff\x12Y\x16/@\xe8\x88it\xc7\x901@9\xdd\x88JE\xc0+@\x0f\xcb{T,\t2@\xd2\xa5\x13\xab.\x15,@\xe6\xd05\x05!\xe6-@\x9c\x8a\xfc\x98\xb0\x14,@G3\x18\xf6\xa1y5@\x94\t\xa4G\xfb\xa53@e8\x95ALb2@\x93\x0cp\x94H\xfd*@1\x9d8\xe5m\xa23@(\x15\xe6td\xc20@Z\xff\xc9\x0b\xc2\x9d0@\x1a\xd1\xf50\x14\x8e0@\xd8\xf2[~i\xb6/@\xbb?;6g\xa60@z\xcfY\xfe\xb5\xf4/@\xde\xbb\xce."\xe5/@\x06\xcf\xe9D\xd1_.@\xe3\xb1\xae\xa2T\xeb0@\x93\xc3f\x10\xaf\xaa3@\xcc)\xc4n)\x913@\xacX\xea\x16\xba\xc73@,\x1f\xb0\xb9\xecg2@\x11\'\xacf\xd6\xbd5@\xdf63m\xd1\xf50@\xd0\x94\xcc\x01{\xc33@p3\xcd\x12\xf631@\xa3\xf9A\x10\xc03)@\xc22\x17\x08\x1a\x9c0@\xf2\n"r\x15Y5@\x88\xbdf+7\xdf1@\xe8\xaa\x93\x96\xdcw*@\xc7xOx\xf3\xdf0@\x96\xbf\xbd7\xa3\xb3,@T\xa2\'\xc6L\xd3.@g?|\xaem\xeb2@\xb8\x96\xcc\xe4[42@\xbb{Tl\x88\xa3+@D}By\xd5\x8f0@\x8d\x02\xcc\xb4N\xf30@\xf7i~WF\xe71@\x8c\x80>\x83,\x891@-a\xbe\xe2\x11\x8c,@\xd1\x18\xbaK\xca\x1c.@\x08\xe7\xf8"\x9c\x9b2@C\xe6!\x03\x8e{1@\xc6Z\xab\xaa\xf5\xa21@\x19\x97\x1e2\xa8\xdb0@.|\xb8U<\xca/@\x16\x00\xd8\x0e\xb6$6@\x91\x1a\xde\x1ds\x040@E\x98%\x0c\xcf\xd02@\xda\x16zT\x03\xbd,@\x89\xffN\xe7\xdd\xd51@_\x1d_\xeb\xc0G/@\xe9\x1e\xf0\xc5\xc5\xa60@#\xb3\xcb\xa5\xfb\xf92@@\xc9K\x14\xf5\r/@\x83U7\x11\xb2\xb0,@\xfd\x15\x972\xc5\xd20@\xfakbZ\xc2\xa40@z\xaf\xb8\x1b\x1d\xb92@\xf6\x87\xf1\xc9U71@\x12I\xef\xd4\x02\x040@Af\x93\x8eT\xca0@#\x87\xacQ\xae\xd70@\x8d\x1dD\x16\x0f\x01.@\x0e\x1c\xba\xcf\x8d\xca3@\x1e\xa4G\xe3\xb35/@A\xa6\xbd.\x90\xde1@PK\xda\x10\xae\xeb-@[\xdf\x8d\xb1\xa5\x8a,@\x92\xa8x}\x01;2@N$\xe7\x11\xd4\x18+@P\xac\xe3t\xde\xef0@>n~\x11\x8b\xf5-@\x96G\xfex\xed;-@{\xf7\xd5\xe9W\x1b/@\xb7\xfc6c>Z0@p~&\xc3\xb0(.@MTM>>\xea.@K5<\x9b\xf0|0@\xbdn\xf3\x89\x82\xd3)@\xdc\xae\xde\xdb\xc372@D\xbd\xe2\x85f\xa10@\xbfH$\x1e3+.@gC\xbb,\xd7E-@\xda6=\x83{O/@vKO\xb8=\xd7)@X0E\xdf\x85=/@\xeca\xcd\x93\xe6<.@\x976P\x04\t\x0b-@0\xaa\r\x80\x88\xc4(@\xc7\x90aQ\x83\xe4-@\xa21^<Q\x0e0@\xf4/\xa5\'\xd6/.@"\tP:%\xa10@w\x9c^n`\xab/@\xec\xf6WrU\xa50@\xa6%\x86\x85\xa99/@\x16\xfdl\xdc\xcf\xea-@\x8fr\xa1\xd8\xdf\xdd0@\xed-I.\\M,@g\x90\x03\xad\xd2\xd60@\x8c\xa0\xd6\xe6\x10\x860@\xed\xb7f\x02\r\xaa1@\t\xe8\xefy"\xf30@\x01f\xa9\x07&\xa0(@\x00\x90\x8e\xf25\xfb/@b\xafu+[{.@~\xa2\xed\xb6\xdb\x1a(@V`\x1c!s\xda1@\xc3}\xdd\x0f\x0e\xfd2@\xc4u\x06\x8d\xd6\x882@\x1a&~\xc4:\x180@\x97M7\xbby\x89-@\x8b\x96\xc2\x83\xba\x802@\x8e\xde\xd3\xad\xdb{-@\xc2PqgbC/@\x9a\x8b\x85=\xc3$1@?\t6\xcc\xc7\xda/@\xac\xb2\xa2m\x8d\xf61@.\xda|\x820,2@\xc0\xf5\xdf\xce\xd8\xec0@S\xa6n\xab\xba\xcc-@j\x11\x88&\xac\xf3+@\xbb\xa4\x08\x82\xc6\x992@\xc4\x9ce\xbb7\xec0@K{f\xf0\x00\x81/@*\xbbC\xf6\xccs/@K}\xb9Ft\x0b2@u3*\x9e\xf8\xdb1@\xbc\x8e\x90\x931~,@\x94\xd6H\x89<\x94/@$%\xed\xf7\x83%.@\xde\x86\xa2z\x9et.@\xad\x1b\x0b\xf8\xd4\xaa0@P\xb8\xad\x8e\xb5\x0e0@\x08\xcd2I\xfd\x062@j[\x9a\xd7.\xea0@e\x80\xd7Jr\xee1@\xb5\x0b\x19\xe3\x1f\xa10@E\xccf?\xdf^1@c\x9c\x16\xac\x8b\x801@\xfb0\x86\r:\xcb0@"\xb6\xdd*\x19\xba-@\x9a\xa5\x15\xf6\x91\x9d0@ \xab\x1d\x9fo\x0f0@e\xbc\x9dS\xe15,@e\x19^S\xad\x98/@\x19w\x08\xad.\x17-@\x1a\xba\xbb.@ 1@9\xbd}\xfc*d-@\xff\xf1\xc7\xeb\xad\xbd/@\xf9\x85\xf8g`\xe31@\x9e\xf3/[\xaeg1@\x00\x805\xde\x91\xf32@\xb28E\x9el\xcf/@\xb2t\xe4f\xe7\xef\'@\xbb\xbf\xcd\xfa\xc6\x03.@Q\xb2<\xe5\xb3\x070@6\xea"\x9fp\xc91@e\x83\x85\xaf~A-@\x1a\xf2\xf2\x88\xf7\r2@)*\x85|\xbf\xc35@\x8a\xe2\xa5\x1f\xf1T0@\x19/\xd6<\xff\x90-@\xa7Y\xee\xf2\xf6\xb51@{\xf8\xf7.7\x0e0@\xdbV\x9a\xaa\xf3,-@\x15\xef\xd8\x8c\xdd\xef2@\x1f\x0ev\x7f\x8a\xe5,@\x90\x8e\xb0\xa9\x18{4@\xd2\xb6\x04\xd1\xce\xd6-@/\xce\xe4\x13Y\xc25@\xce\x03\xb9\x9dZ\xa30@\x04\x86\xa7V\x83\xaf1@:\xee\xb4\x0bW\x160@\xd7\x93\xe2\xce\xf1\t0@\x19<\xbc1\xf47&@\xaai$\xfc\x8b)0@Ua\x16\xdcJ\xc8-@\xdb:\xb8\x00:^1@:\xbf\xac\xe6\x84\xf55@(\xb9\xf3\xdeA\xbd,@\xef\xd3 \xdb=\x871@\xf76\x0cwE\xf00@\xd4k%\xd0\x15z/@\xaeZ\xaa;vA,@e\x8ek\x9aO\xff-@/\xe63?\x82\xc4*@3\xb7\'YlR.@\x9b\xca\xc4\t\xa1](@s\x07\x14\x93\xde\x03,@.\r\xb9\xe8\x0c\x17.@|">\x1av\xbe/@x\xb0J\xce\xc3\xd4-@5H6\x91s\x9d1@\x94\x08|\xf9\xa3\x1b0@\xb2\xf34\xa6}\xf6+@\xa1\xd07\xc6\x1e\xbe,@\xd5\xb8\x15A\x05\x896@\xd4\x14\xd6\xee\xe2\xac&@\xb3\x18/\xf2\xb8\xcd0@\xb9Fg\x1c\x94\xdf0@hG\x8d\x96y\x98,@~.=\x06\x9e\xf3.@\x8f\xc1\xb1\xd3\xd5\x020@\xfc\xb1\xbd\x0e\x9e00@\xc5\xa7\x86\xe2\x9b}1@f\xcac:\xcfd0@\x9e\xfc\xcb\xcep\xca-@\x1b\x02\xe3\xadt\xca1@\xf1\x9c\'f\xff\xe3-@\xf9\xfd\x19\xd8\x19\xee+@\x95\xfaU\xd09\xf5,@n\xcb|\xbdHH4@\x02\x91\xcd\xb6\x1e\x1e1@\x15\xbc\x96\x18\xa8R2@B\xfe\xe6\x16\xba\xbc-@I\x1f\x1c\xf0\x8fD.@\x04Q\xcah\xf0\xa2-@{v^g\xfb\xd9-@\xb2$\'!\xe8$/@>^ \xfc\xa4\xdd2@\x08>Q\x89\xbc\xe60@\n!\n\xb4ye)@!\xd3r]u\x166@U\xcd\x11K\xee\x183@\xc4\xd3\xddn#\xd41@\x80\x93\'\xc0S\xde-@\xeax\x9dK\x02\xbb0@\x17O\xddh\xe9*2@T"0\x8e\xb2}0@>\xd9\xb0u?X1@\xf6_)\xf1R\x9a/@\x15\x85!\xa4\xd3l5@\xb59\xaf\xc4\xd6\xdb1@6s\xc9\x19)`1@\xf9\xda \x01]\xa6-@e\xdc\x8askS(@\xf5\xa0n`\xaf\x07-@\x1b\xc8v\x7f\xa2\x97,@P\r\xcb\x9fm\xd4-@)\x1f\xd2\x04\xfb\x14-@\xceC:\xfc\xc5\xe0-@d\x03\x0f\xa2,\x0c-@\x1ch\x91"w\x88-@\xf8\xac\xaa\xbd\xf3L-@\x85\xf6\x9c\xffV\x01.@\xca\x13\x18h\x1c\x00(@\xc6\xb7\x97\x96\xdb\xf0\'@\xdf%C\xeb\xc36)@\xd2\x938\x1e\xca_-@\xba\x8c\xc2\xc2\xb3)1@\x81\x8b\xa8D/\xb92@\xdaus\\\x81\xe90@\xe4U\xe9q\xd8\xc7-@\xaf9\xe0\x18\xdd6-@\xdb\xc8Z\x8b\x19e0@\xfcW$\xf2f~-@\x8e\xe1i\xd8\x9c\x91/@P\xee\xf7A\xfei1@\xa5\xe6\x90\xbc\x99Z0@*t\xe7n\xe4\xc21@\t\xd7Y\x1d\x91~2@[\xaf\xa0:C\xcc.@\xcd\xed\x90Nx\x18-@Tc\xe9.\xbfT0@\xacN[\x82=B.@`\xba\x8e\x98p\x1f-@v\xb0n\xf2\x0c"1@\xcaC\xb2\xbck[1@\xacy.\x98\x88y.@\xe2Sp\xb3\x9bn-@\xa5\xb8+F\xf8\xf41@?\xb3(~ka,@<\xdd^\xc8)\xe34@Q]\xd7\xd1\n\xfa+@^\x8ck\xe3\xeb\x81/@\xfa\x99\xd8\xdc\x81\xf7/@\x86\x9b\xc0i\xcf\x0b-@T\xf9\xc8\x80\xec,2@gN\x06\xa5-+-@\x8b8\xaa\xa3\xcc\x882@P\x04\xafz\x19\x8c,@\xe6Z\xaa|i\xf7.@\x81\xe8\xa3\x95\xc3t+@\xaciZ\x97j5-@\xd9$\xeb\xe0o&)@\xc0\x1a3?\xc5\xec2@\xeaI<\xbf\xe2:/@\x82A\xe3G\xaf@2@\x8b\x12\xd6\x0b\xd7\xf2/@\r2\xb9\xc6o\x96.@X\x18@I\x8fW2@D,ke\xe6\xd81@\x9c\xb8\x1ar\xe9\x1d0@\xd5\xb0va\x17\x9c,@\x8ax\x13$\xae(/@x2w\x88\xa6?.@|5Z"Y\xea0@\xb8#d\xde\xef\xc5(@\x17\xadU\xcalC-@\xa9A\xe5\xdcXb0@v\xa4xo`j/@\xb4\x90\xfb\x14\xe1\x0f0@NOoft\xf60@\xdfI\xadB\x85g\'@\x13\x90QN\x02\xad1@\x0b\x8b\x83\xb5\x8d;(@x\xaf\xbf\x02\xd7U2@\x00pd[\x16\x95\'@5\x8cW\x9b6:,@@\xf3\x1f\xcc\x02\x7f0@\xf2\x14\xdc\xc7\xb7{&@\xd9\xe9\x9f\xe9`\x930@]\xc0pHJU1@\x91\x17\xd8X}\xae.@C\x00\x91\xf5\xd4\x0e&@\x7f\x8b.;@I.@\xef\xe7\xb9Uu\xab2@\x19M8\xa0\xe1O1@\x16\nQ\x8diA.@\x9c\x1bQ\xdf\xf9\x130@Je\xd8 ~\xdf1@\r\xd2J\xf7\xf7i0@\xc2\xffa}\xdf\xae1@\xe7Qw0 \x1e1@\xf8\'\x04\x12\xec\x011@\xfbT\x17dz\xb1,@^\x8c\xca.}\xfd,@\x00\x14P\x9adM,@\xec\xec\xea\xad\x80\xb50@_|\x9f\x94\x83\xbf0@\xe0\xa2A\xcb\x9bJ/@{w\xfd\x03I\x15(@\x85Do\x7f`\x92+@\xc0|\xfa!Z 5@\xba[\x16r\x88[/@YM\xd6\xbe\xe4\xac2@\x13h\xa7<\t\x041@\x85!\xa6d\xc8\xc51@{Z4T\xaeV0@&\xd8I_\xfc\xe41@\xe8\xbc\x06\xfe5A1@_\x18}g\xd0\xf60@\x92\xd1&\xda\xee\xb30@\xc8\xc64\xf3\xca\xcf,@\x11\x1cV\x01\xa2D1@#-\x11\xc8\xb0\xd91@J\xc3\xff\x9e\xe6\xd7.@\x80\xc4$g\x81\x85/@=\xc6\xa6}w?2@9M\xaf)k\x9f1@=\xe0\xa6J\xf3\xa21@7\xdeE\xb8B\xcb2@"n\xaf%M\xc20@\x1d(a\x99=\xdf.@\xc8\xea\xd9\x1d(\xa91@nZR^Y\xe85@u\xdaT4\x8c\x990@\xb8h$\xcd\xe4\x180@\xe2\xf4\x0e\xc4zc,@\xc5\xdd\x144\xbc\xad-@\x8e\xd70^\xdc\xd0,@\x8d\xc4\xff\x85\xbe\x9b0@\xd66b\xcbm@,@\xf2/l"\xb4_1@\x08\x19\xc0\xa9\'j1@0.e\xaa\xcd\xfd+@yO_HC\xc93@\xad\xf8Q}\x1f\x122@\xc9`?\x95\xce\xd65@\xa6\x0f-\xc4}\x8e%@\x91g\xe1K\x18\xb8)@\x04h\x1e\xf1j\xf0-@B\xd8\xb7!\xe2\xb75@b9\xef\x83{\xad0@\xc3\xa5\xec}\xfe\xf21@\xf6P\x0c\xfb\x82\xfe0@\xf5\xbb6\xedOM-@3\x9f\xed\xc7^\xc61@\x16`\x9bG\x0f\x1c,@9\x15\x89\x82\x9b\xcd1@W\x9d#\xb4\x16\x10&@%\x85\xa0\xa2uR-@\x16\x85\x06\xb5\x05l0@B\xdc\xa7\xeaR\x9f6@\x84\xa6!\xbcYc0@0\x15[\x8a\xfeH0@\xec\xb1\x12zr\x931@\xbf\x19\x00\x9f\n\xc61@\xc9s\xed\x0e\xa1\r1@\r&\xb9&\xad$-@5{@\x9f%\xd01@\xc6\xa2\x0e0.:,@\xf6\xe8\x01\xc5\x84D.@\x190#\xfeh\x93-@c\xbfx\xb8M\t*@\xdb\xacP<n^1@\x80\xd4v\xcea?0@!\x06\xd8\xe4Xc-@<\xff\xb8\xc0\xe0\xeb/@\xd8\xb4\x8b\x96\xe5u0@\xe4\xf2\xeaU\xda\x07,@(\x04\xa9%(3/@\x10\x84F\xfd7\xf80@\x97\xc63u\x86\xc3,@\xd0q\xef\x166D0@\xba\x80\x1dpH\xfe,@%\xe5\n\xa6\xb1\xcc,@R\xb3\x17\x07v\xda+@\x86\x91\xb7Hl\xb6&@\t\xed D\xdf[*@0Zp\x80\x1f\x18*@^\xdc\xf2\xe5\xde\x911@\\\x0cq\xe7\xee\xb9/@\xc3St\x10Y\x8b1@g\x82\xbfy\x86\x15-@\xf6\x0c\xfe\xbfEo-@\xbfZ\xb3\x91\xbcG-@\xfa\xb1\xf4\xed\x0fd4@\xd1\xbc%W\xe7\x911@\x8e\x97\xbd\x17v\x87.@\xf1\x97\xe1\x89^\x8f-@\x9b\x11q\x85&\\(@\x15\xac\n\x94%!2@\x86/\x0c\xf23\x96&@fiz\x13\x0e\xcb\'@,M\\RxA1@\x87\xa7z\xdf\xcf\x96.@\xe1\xfb#\xccT`.@h\xa8\x15>\xa9}.@\xbd3\xfc\xe3\x9e3(@V&zV !.@\x83\x11\xab\xd1\x1ev0@)\x04\x1a\x99\x1c\x961@Gm\xc4\xc0l\xce2@\xd4\xff\xebJ\xc5\r0@\xb5\x95\xc5\x97\xb3\x9f0@HO(\xafj82@\xb2d\xcf,\xa0?3@\xcc\xca\x83\xfb\xa2\xb9+@~L\xdc\xd0\xe3\x03-@n\xc1\xe6\xb4\x0f;,@\xef\xf7\xbf\xa2\r\x0c1@\x91= \x16e+/@\x1cN8y5\x9d0@\x9b"o\x8cRr/@\xd5\x88\x89\x88\xe8\x94,@\xf0\x87\xba\xb9\xbb&/@\xc0\x16\x17\xba\x1d\xfa(@\xd53jQ\xf8\x942@\xdb\xf1\x8e\xc1\x94\x01-@]A5\xb7s&-@\xd1H\xab\x90\xde\x881@\xd2m\xa9 |v,@\xde)BiiO*@H\x00v\xe5\xfc\xbe3@\xbe%\xb9\x15\xfa\xb7/@\x0c\x99f\xf4\x19=.@po\xa3\xf7\xb4\x97.@c\xb0FSa\x1b1@\xc4Qf\x1d\xefb+@\x1a\xcbtO_\xdd2@\x96\xbfxj\x14\x96/@m\x079\xa8\x1b\xc30@\xcc\xc1\t\x9b\x04](@\x9e\xce\x93\xdc`\x9c1@\xfc\x8c\x14)S(.@\xea\xf9\xcaa\xf6\x050@\xe0s\x8e\x15?\xc50@\xf0\x8e\xcb\x80\xd9{0@\xbbg\xe9\xc1\x90U2@\xd6[\x84NG\x0c2@\x154\x11\t/\x925@P;K\n\xb9\x8c0@\xd4/g\x11\xbab(@\t{\x976\x0bB,@\x1aA\x9c<\x88\xbd/@\xd36\xba\x97H\x871@&\xdb\xfa\xe9(22@\xb6/\xc6\x05\x00A0@\xd7\x06\xb4\x05\x10\x87,@H\x8f8\xaf"\x9c,@\x19h\'\'\x0bd-@\xaff\xcfMA 1@\xfcJ=5J2.@\xe9\xca\xb7\xd2s\x18-@\xcd\xdc\x14N\xd5o*@t\x86\xb8\xb2%-.@\xbb\x989@(\x990@;\xbb\x1dw\x82m-@\xb1]\xb6\x99\xf0\xda&@\x1f\x15*\xd6\xe7\x9b1@\x16\x87HI\xcc\xee/@\xf7\xebD\xec\x08M0@\xf7\xf2M\x05+\xdc1@\x8b\xf7Q\xb9\x9a\x87(@\xbd\x17\x1d\x162\xe7)@\xe9\xd0\x17\x04%\xa8*@\xb6\xa5T7W\xde.@\xc4\x8a=~\xd0\x826@\x83gS\xf0O\xe6+@Mg\x9e\xd7!7-@l\x93/\x1f\xe2B.@\xac\x95 4\xfcO*@\x02\xf7\x8a}\xaa!1@57yK\xf5_,@\xe7>d\xb3\r\xaa+@\x1b}\xad\xce2]0@m\xb9\xd9:\xe9\xc7-@\x03\xfa\xdc\xb4\x81\xdf/@\x19\x83N\xba\xabz5@\x18\x84\x10\x9f\x10\x18.@A\xec\x97\xb1u\x932@%\xc4\xfb.H<2@\xef\xd5j3\xcdB0@J\xb6\xd5\x02l\xf4,@\x8b\x92=^#\xe80@\x96\xd5\x07\xcb\xec\x06)@*\x9f\xee\xe6R\xe41@9\xbeZ\x8b\x94\xe6.@\xe1\x9b<\xda\xc7\xb7-@\\]C\xc2\xba\xeb-@CR{\x01ld,@\xa7\x16M\xae<\x0b2@\xf2\x08A\xf0\xad\x01-@\x92\xb2\xc6\x85{\xe01@6\x81\x7f\rW\xc2(@\xc7\xb3\x16a\x9du0@\x93:Z\xe8\xcd\x9e(@qLw\xd4\x04\xa92@\xbcF\xfdY\xee\xbc-@\xa2\x12\x83\xcb\xda\x1a6@\xc3\r\xf1Hx\x87*@p\x9cQK8+,@\x81\x9a\xcd\x7f\xe8\xbd/@\xfd\x0f\xf0\x07/I-@\xfe\x88B5\xd8\xcc0@\'\n\xe6\x88+\xe0.@\xe4\xcf\x96N\x99\xbd0@\xe6\x83<\xcf\xdc\x0f*@bt\xf2\xff\xc7:0@Y\xcd\xc5\xb1hC.@`\xaf\x0eI\xc3\x0b6@>\x13\x82\xaf\x84\xd0/@\x12\xb4\xea\xd1\xb5\x06.@\xf6s%\x13\xc0\xaf1@\xe0\x1c\x94\x84\x8cV/@\xe8\xc2\xf6[D\xc9(@\xe3\xe3<\xe26y+@\x8c\xd7\x94\xc7\xdf\xff)@\xa5\xdbFU\xf3\x97-@TX^Cy\\1@\xa4TP\xb6\x01\xb55@\x02\xb5veE=2@\x83\xd9\xb5\xb2\x93\xcf6@HJ\xe8\x10\x92\xda,@\x84\xea\x07\xff\xa1\x992@\x82\xe1\x9dv\xb1\x920@\x07\x07M\x8a\x1b\xe51@\xbe}\x14\xfex\x901@\xea\xe2.\xf8\xc7\xeb0@\x93\xa9\x10\'\x84.0@S\x84*L6\xa22@\'\xf3b\xc0\x01E1@ncam\xa8#1@\xd3\xa4\xcb\xfey--@qU\xe2\xaf\xae\xdd(@x\x88S\xe6\xb2<,@A};u\xb8\xe2/@E+=\x05Y\xee1@I\xf54T\x08\x04-@ju\xcd\xb1\xc3\xab4@~||Lk\xa2,@M"ZD\xdd\x93/@\x04T5*\xc1c-@\xf8k\xc8\x93\xf2\xfc0@\xc3\x11\x83\x1a;\n6@\x10W\xa6y|^0@f\xd8\x14\x91\xddX2@ G\xbe@P5.@\xa9\xf0`\xe7\xf5\xb80@\x1ao\x9bE\x0b +@\x11W\xe7]\xd3+(@\x8b\x0f4t\xc8\xc9+@\xf8\xc7\xd1\x0cL\xfd-@\x8a\xfb\xc9\xca\xe1Q+@\x82hy\x14c\xb83@un\xbb;%\xaa/@\x8bZ\xb8\xe08\x1d\'@\xcei\xbf3\x1a\xc9.@\x1a)\xb8\x9b\xc1\xc32@D^71\xfb\r/@\x9d\xb9x\xfdu\xdc0@\xfbK\xc3\xc7S\x9b,@\xec\xe3\xbej\x07\xd6,@\x0e\x9c\xb0n\x10\xca\'@\x84\xdf\xa9e\xc4\x9f2@\xaf \xda2\xbc\xd8.@\x86<:\x8a\xa7:2@\x9a_\xf2\x0f\xd3[&@\x1a\x96l\xfb\x07>\'@\xf3\xc5\xfc\xe2\xd6K/@\x80\x89\xc3\x92i\\2@p\x13r\xccv\x862@1N\x83\xfe\xbd",@\x9a\xa6\xd6\xa6Cg.@$\x1f\xdf\xca\x1f\x92\'@\xba\xd3\xad\xe9\x92\xfd0@\xe0V,\x19\x92\xb6&@\xc4\xac\xd9\xa7G,0@\xeayi\x99[\x99,@\xba~\xce\xe0\x19\xa20@Z\x8fB}\xfe\xbb1@K\xb7b\xac\xae\xc5\'@\x7f\xbb/2\x8f\xa11@sb\x8aL\xaeF1@]1#\xaa\xae\xd31@\x87\xca\x1a\xc8Q\xd9,@3\x1dQ\xfd6\r.@G\xe5e\x06e]0@\xf1\x11\xbe\x92\tN+@\xed\x15\xba\xb8\xfa\x9d5@\xd3\xa7\xce\xb8\x07i*@\x00M\x96pZ\x945@\x96\xe5,\x95\x1c\x0f,@\xd6\xc5\x80\x1f\x81\x1d0@\xd5ni\x12\x08\x08-@\x0bF\xb2\xb5\xa0m-@\xa1\xb3\x8c\xfa\x104(@\x83\x82\x1b@_z-@\xc1@.\xa9\x11\xa35@_\x9a\xc3\xe6\xe3c,@\xee4N\xa8C5.@P\x98\xd8zS\xa06@t\xc49\xb2s\x91-@\x84\xaf\xf4\xd7P11@\xf9N2\xe8\xf6\xf6&@;\x83\x92\x99\xff9/@\x08\xa1`\xca\xae\xd2/@V\xc2x,P\xed/@j\xb5g\xea\x04\x194@\xf2\x01\xb5\xe7\xe6\x132@\x00\x05\x08\xb2\x1f\xff-@\x0e^\xad\xbc\xc8\x851@\xe2"\xaf>G9,@\x99\xa0\xddp2&-@\xab\x90\xa7\x8b\x05\xf40@q\xa9\xcb\xc3\\S/@\xacI\xdb)\x84\x8d.@\xfd\xec^\x81r\xf0.@2\x13z\xd4\xbe\xc7+@(\xa40\xe0\x14\x100@mP\xae<\xf8\xa0)@>\xafZ\xdf\x9c\x010@\xa89z\xaa\xd5\\5@t\xa7o\x8e\xed\xf3-@e-\xab\x97\x8d\x0c0@9\xdeM9j\xa7,@\x00X\xe5w\x99A1@\x08\xad\x93\x98\x0cV0@\x04\xb6\xc6qv\x1d0@\xa8\x80(\xd6\x7f$\'@\xa1diP\xf0?-@\x1f^.\xa5\xd9#/@\xf2\xaa\xdas\x10\xa71@\xeb\x8f\xa2G\x88;.@2\xf4\x1bn7C2@+O\xc3b\xe1\xd4-@\xfa\xaf\xf6[\xa6\x1d1@\xa5\xb5\xee\xa4\xc5m2@\xd7\xae\xb8\xc4\xf5=.@\xddI\xc5\x1f\xce|6@\x87\x88\x00\xe1\xd3&1@\x12g\xfb\n\x9d\xbc-@t\xb4\xcbC\xfd\x06.@\xa7u!\xc7\x83\x000@\x970\xeaW\r\xc1,@\x1cYq\x98\x04?4@R\xf8,\x95\xd2\xc2-@\xbf\x8f\x88-\x9eC6@c>\x8f\xb9\x03\xcd+@\x80\xfbgO\xdfr0@j\xc4Z\xe9y\x150@b\x7f*<\xbeS0@\x1c\x98\xce\xb3\xfa\x96-@w\xd0\xb3B\x84\x945@j\x1a\xc0\xcc|\x0c.@O\x0b\xa8\x85\x07\x1b)@\xdd\x93\x91O\xcb\x1c0@\xb2\xb8H\xb8JJ4@\xf5#5\xceU\x0c1@\xb8\x14;"=\x97-@\xd7c\xfe\x86\x873-@\x87c\xc0\xcf=Z4@\xb9\xed\xbe\xe3c10@6\xd9\xf8~\x83G0@]yHR\x08\x8a)@\xd4\xca\x15\x15=\xac,@\x9a|\xf2\xc2\x14\xce-@TP7\xc4@\xa31@B\xef6\x93A\x1c0@n\xdcO\xc0\x8a2/@}-]\xac#Y,@\xe8Nz\x1b\xbd\xb4+@I\xe4k\xb1\x0e\x1a+@\x15\x08p h\x9e,@\x82\x18c\x07\xb5y0@X!\xe8\\\xf6\xbf0@\xc72\xba\x8f`\x19.@\xecY\x99\xfb\xf8\x1b3@\xe9\xb1\x95pr"2@\xa5M\xf1\xb7\xa6\xa01@\x0e\xd4\x15[\x95\xdf,@4\xa7G{\xeb)6@\x14y\xe7H\x97\xe20@Y\x01xQ1\x980@p\xddy\xa2\x08/1@\xc8\xb7\xdbJ\xf5\x071@\xb3&\x17\x00{u0@\xca\xb2\x0e\x84qM1@Ji/F6Z3@\x9c\xd5w\xee\x03{0@\xa7\xa0\x13\x1au\xe5/@\xcf\xb3\x15\x14\xf1r0@\xde\x12\x04\xcd\x83\x8b1@\x89\xf0~cK_1@\x0f\xee\x13\xf2-\xd70@\x17t\xb2\x8c^\xb90@\x99\x96iY\xca\xf83@w\xa9\xdb\x8a\xb2|1@\xa4\xdbdH\r\xf80@\xbaLrf\xa6M1@\x13\x01\x0b;)\x9d4@\xd20\xc5c\xffc+@H]4W~}0@W`\x0b.\x02/+@h~\xdc/\xdf\x810@\xd4O\xef\x18\x01A0@J\xec\x91\xf2\xa4\xbc0@y\xdd\x12~VX1@v\x07\xd2\xdd;\x8a0@\x11\xe1\xe5\xfd\x93\xb0+@o\xc5;!\xb1S1@\xb8\x82\xfde\xc5\x032@E\x15b\x10\xe5>.@8: \xfa!\xfd*@\xd7\xe4\x1f\xbe\xb3\xaa/@N\xb2 \xb8\xa1\x05.@\xcb\x14_\tC\x7f2@\x94\x82\xd9s~\x132@\x7f\x7fJ\x96\xf0\xdd1@\xe0\n_\xb3\xeb\xc7,@\xa7\xe7\xe2H\xb2\xa20@Y-\x1a5\xec\x0e1@\xe7\x90\x1c{:f-@\xf2\x82\xc3\'\xc2\x8c0@\xdb\x81\x8bko\xba0@\xbbF*\x9f\x87\xc8.@#\xab\xa5\nc\xed0@\xc5|\xa1C\xa3\x032@\xaf\x12\xd5\xa2ih1@\xdb\xec7F\xdf\x1a/@\xd3E$\x90\xfb\xd00@\xa50\xe0FT\x95/@\xdc\x80\xberd\xa9+@U\x930\x1e\x8c\x112@\x94\x82\xacV\xfd\x81(@5)\x15\xb0{\xd3+@\xc0P\n\xb1\n|0@\x9bq\x0c\x8a\xa6\x950@m\x1e>\xe6\xe9\x880@K\xb4\xb8\xd5\x8d\xe0+@\xfb*\x15g\xa2!-@f\xe6\x15\xe4\xe3\xa61@\xb9L\xeci\x9b\xeb0@\xc5\xeeO\x9bd\xe0*@T\xb2\x11=\xb8F5@\xea\\\xff\xde\xd6\x8e0@\x1d\xfde6w\xcc+@\x88\xc1\'?.c-@\x1e\xb3\xb8\x08\x8c\x142@~\xe3\xf3 \xca\xd6,@o\\\x0f=\x91\xd10@\x00\x00\x8a-\x85\x92,@\xbb=*\xc0m\x84*@\x01\x11\x07\xea\xe4\x980@?\xce\xf9\xdf\xba.2@)\x93W\xba\x03\x191@\xa8X\x89P\x04\x161@.\xc7\xb4\x89ZA5@\xb3\xd0 b\x06\x99+@\xbc\xb5\x904\xd8\r+@2\xa9o?\x15O0@\x16,\xe6\x1bi\xad-@\xe3{\x0b\xb9\x17\xee0@\xb0\x90\x07\x1c\x89.2@")\x1e\x84\x8131@\xfa\x16$I\xa3\x156@\xac\xba\xcb\xda;\x1a1@\n\x1c\xdb\xe2`&2@Y\xf8\xe4\xbd*\xf6,@\xc3`\xf9x\xbe\x0b0@e\x99\xfd\x08\xa1P0@\xd1U&\x91\x98\xd3,@b\xe9\xa2\x90%.2@)\x98P\x19\x9a\x19.@Otz\x86\x8au+@5\xb9\x93\r\xa5\x9d0@\x8e\xefq\xb0\xaa.*@\xa7\xae\xfe9!\xb2+@{\xd8\xb8\xdc\xc062@\xf8\x87\xa6\'w\xc5/@\x0bU\x8e{<\x940@\xd9\xc6\x17\x16i21@ \xce\xc0\x0f\xb3\x1f0@\xdb\xf0\x84(\xabh/@\xcb\x1aI}k\xd1+@Za\xe6\xd3\xe2\xfc0@Q\xf7\x02\xfe!\x05-@\n\xca\x0cU\xb2\xb01@\xff\x9b\xe8\xc9\xa9\xbc*@\xea[\x8b\x1c\xc5`1@(\xa5\\pTx.@\xd6z\xa7G\xe5\xdf0@c\xa7\xa2\xff\x98J5@\x1b\xc59s\x87\x1e1@gB-\xb1\xf8-2@\xf2t\xcb|VC/@\r\x85\x9d)=\x836@|7.\xa9f\xdc0@z\xfe\x83N\x95\x1e1@\xe0\xf6\xc7\xf4\xfc\x932@\x10@p;\x8b\xb0.@\'\xf4\xfa+\xb7\x98/@\x84\xc2\xd6\xb62\xbb/@\x97\x13,Y;\'(@\xb7\x83\xd2\x89l#1@*1\xe2\xf0\xca\x8b,@p\xd4\x98\xddT=0@8k\x9c\x0cy\x1e1@\x12\xd4\xfaW\x91\x941@\x1dGj\x02+\n0@\xca\x80V\x1a13.@X;%\x06*u-@W\x9d\xce\xe3\x00\xa3+@\xadh\xc3\xbd\xe4\\2@yV\xd8\r\x93\xef0@\x1a\xac\x02\xc7\x8b\x1d1@\xa5%\xa4X\xb2M+@\xdc\x7f1\xba\xae1+@\x03\xc5D\xd9C\xd3/@a\xa2\x8c\xe7\x17\xef0@Mt\xd7K\x9d\xe00@T\xc1\x06\xc9\xa4\\0@$\xf1\xa1\xdf\x05\xc41@\x02f\xbdH\xd3X.@\xe2\xab\xdb\x88\x8c\xf00@\x03\x03\x01J.\x92-@\xfcK\xa0\xf9\x8f\xc7.@B\xfe\rF\xf9\xb60@\xb2\x05\x87$\x94\xd6/@\x11\xea\xa7\xa1/\xd5.@\xef\x90Z\x1bo\x816@\x911\x9a\xc6\xc9T/@\xa4\x90+\x07\xb2\xe90@3\xcdpVN\xb9/@\xa2\xd7\'1\x06E2@/\x89?\x90\xd0\xd53@\xd1\xed\xec\x0c\x17\x9f1@>o\xbb,\xcaY/@v\xdbS7\xbbN0@\xd15\xac<\xa9\xc02@9s7_\xb5H0@/\xcc-\xc4J\n0@#U\xa3\xbd\xe8D+@}\xd4\xa6\xfa\xf3\xcc0@|\xd1\xc5\xbbzM2@9\x99Cq\x1a|1@z\xee\xbe.@\x072@\x04\x1f>~\x17{3@\xf0\xd6\xfaG\xc2T0@CC\xd8\xf4>10@S\x01j\x02"\xd51@>\xa0Qm\xba}+@\xc4\x99\xd4\xc6\x90\x96-@\xf4\xcd\x1e.`h,@\x90\x99@\xf1,R0@=\xc1\xff\x86Me0@\xf8\x80qW$L0@\xab\x03v\x1fm%1@\x04FV\x7f\xf3W.@\xee\xc6\nr\tX0@oF\xcf\\\xd9*1@\xf3\xbc\xb3\x1f\xb6\xea.@\'\x0f[\x1acr*@\xd0\x814\xe12\xc30@\xe7\xb3\xfbr\xe2\xb0/@\x10\xb5\xc0J\x8a\xd30@G\x05#\x8d\xd0\xe30@\xcfCWDg\\1@\x94\x8a\xf4\xcb\x95\xab/@u\xb2\xc4\x03S\x1e1@[\xc3I\x80i\x0f2@\xf5\x7f\x93\x08.\xcf1@h\xd2\xf0\xe2\'\xa31@?\xf5\xf3\xe3\xc411@\xfd" L\x81\xf60@\n\x1f\xed<\xc6%1@\xc2\x93\xdb:(\x980@\xa2rT`H\xbd/@\x1a\xedJI\x82]1@\x90\t*\xb7 \x92*@\x07\xae\x88h\xc2@1@:V\xab\xb6P\xcb1@:\xf6|\xf1E/3@\xae3o\xe1\x99\x19.@\xfc\xb4\x80\xa3\x92&.@`\x04L\x07:\xf5+@z}{\x14\xc8\xb21@\xa8\x11\xf2\x9fn[1@\xc2\xe4\x14\x9fU7/@-j\xd1}B\x0f1@\xfc\xdeu6>\xe75@4j\x04\x9b*\xef+@\xd1\x11}\xaf\xa6\xce/@\xda\xeb\x19\x0b\x80\x942@\xfbP@TJ\xdd5@\xd3\\\x1b\x90\x03\x010@-\xb9\xa4\xa2\xde=3@\tT\x19\x95\xd1\xcb1@A\xcf\x1d\xfc\xee\xd91@`\x8ay\x15Q\x1d/@\xdf\x1b\xff\x02\x94n5@\xc1\xfc\xbb\xcc\xb6\xf0.@\xc2\xeb\xbb\xfd\x01\xde0@~\xf2\xcd\xf1\xee\x1a1@\xfb{yS\xf580@\xf19\xd4\xed \xb0/@\xb8\xe9\xe1fb\xa1/@\x02\x98a@sg1@\x86\xa9r\x16xt0@\x88\xfe5\xd2\xdb\xe0)@2\x1e\x91V\x1a}1@\xcfr\xbd\x7f\xbd)2@\x1e\x7ft\xc8v\xc23@\xcdQ\xd6\x8c\xacA1@\xc4\xff\xe4\xf0\xb3},@\x04kgNIr.@P\x95\x87\xe5`g,@\xa4\x9ev\xea\xffl/@\xcc\xa3\xb0P\xb3K0@\xfdc\xb1u\xc0\xc73@G\r\xad*@m5@\xd7\xefM\xf8\xe4:1@\xcc\x08\x90\x01\xee\xc1.@l\x14b\xbcvB,@b\'\xce\xc0\x0bU.@\xff\xe1\xfe\xbb\xf0c/@^\xf3\x94\xbc\xed\xb73@?%\x80\x95M\x88.@\xd1{f\xe1\xf9X1@\x82\xe3i\xbb\xccM/@\xa86\x88:\xac\x97,@\xdd\xda\x1d8\xbf\xd3/@\x04\xe0!\xc6\\I.@\xfa\x98B"sq/@\r\xfe\xb1\x1c\xa2\x042@\xd6\xc9^Z\xba\xf3,@k\xa1\x14W\x9c\xaa&@)C\xf0[\x989.@\x03.\xcai\x9ee-@\xc0\x98\x02\xa1\x18\xfc2@-\x14\xd9 m`6@\x7fs\x98\xeb\x80\x01(@\x1c\x98YIO\xfa-@_\xc4\xf0\xe4\xd4Q-@8$\xb3\xef_\x08.@\xbbgu\xef\xe4\xfb/@\xe3T8\xa5\x08\x92-@\x82\xee\xfdC\x19}.@8!}\x0c/a.@e\xed\x08\xc0r\x98&@\xf2\xe8\x05\x84)9.@\xb7{\xc1R\xa1;0@\xcd\x8c,\xf2<\x1c0@m\xddZ6\xf7S0@\xf4 \xe7\xb8\xbd\xb92@\x12N:/\xb1(,@\x81\xba\x96U\xec\x060@\x9a*\xaexdb,@\xbb\x9bF![\x1c.@\x80\x8a.x\x10Z0@\x1d\xf8i\xbf\xc0\xc71@o\x83\xf2\xe8P\xbb1@\xe1<\x96\x99\x1eB-@\xd0\xdd\xf7e\xe9%0@\x1d\x10tX\x9c),@\xd4\xab\xb9\xe6\x0e\xfe/@(g\xc5\xce\xda*1@s\xff\x8d\xb1\x1a{3@\x1f\xe3\xa1\x9eo\xdb.@LG\xd9\xb6U\t.@\x0c\x10\x81\xd8\xb2\xc71@\xff\x9f\x17\x9eW\xa6,@\xa5{\xbd\xdd\xb8\xe4,@\x8f91;@\xc5-@Kj\xe5\r(\t.@\xcd\x18M@+/.@\xe6\x88_\xc0t\xa14@\x92\x86\xfdA\x06\x93.@eW\xac\xcb;\xdf/@:e\x01\xd1F\x181@\x84\x1d\xe0\x13\xa4\xe42@v\xcd\xc1\x87[%2@\xac\xef}>\x7f\xb63@L\xeb\xa6\xdf\x88 0@\xccr6\x96;\x0f0@\xab\xa4\x06T\xa7\x131@\x08P\x1frn|.@p\xce\x80R\xc0L/@X\x18$\x9b\xa9\x0c1@\x1e|=\xe5\xd4\xcc,@\r\x1a)]V\x95-@\x062\x9eG\x07\x04,@\x12\xbf\xbb\x17\xf4\xdb,@Z2\xac\xb2\xfc\x040@\xc3G\x08\n\x95\xcf/@\xbffD\x18Lq/@\x07\x0f\x01\xa0ay4@\x9dd\x96\xe0$K0@0\x7f\xd8\xa1\xef\xaa/@\xef\x05\xf7\t**0@\xe8\x8f\xb9G\x19\x0c0@\xcas\n\t\xff\xe81@\xc5\xb2\x0c\x84\xeb\x15+@\x1a6\x8b\xf3\xf4\r,@\xe3b\xca\x04\x87\xc70@*L\x1e\xad-\x190@\xa8}\xd2><&0@\x9e;\xd7\x8c\x8a\xfc5@\xe4\xb0v{\x16\x141@G\x99n\xb6\xf8\xb10@\xd1\xbaeB\x01!0@\xc1\xdb\xe9G\xbe\xbc-@(;\x89\xc6\x05\t&@*l\xad\x03\x8b\xca-@\x97\xda \r\x08|1@\x15n\x98\xf3X\x87/@\x83p\x8eMGi,@\xb5\xae\xf4\xf7F\xba-@C\xeal\x8cA\xd9+@B]\x02lR\x0b0@\xa0\x1c\x05S\xda\xc1,@\x1f\xafr<_\xaf.@\\@1\x8d\xfb\xe6/@F\n\\\xf8\xea\xfe-@-\xb0\x9b\xb07\x9c)@[iK\xd6w\xe01@\xa1\x05/n"\x920@\x17\xbf\xc3\x1b?\x97/@zDn\xed\x19n3@\x8fi\xb4l\xe5.1@4\xe1|\xb0+E0@mE2\x95\xb8K0@\x88xg\xec+v0@\xa3\xd92\xad\x84\x990@?G\x9e}\xb2\x050@\xce\x96\x18$\xa2\x9e/@\x95O\xb2a\x14t1@a5"V\x13=,@\xa6M\x17\xef\x91\xe60@\xe1L\xbf\xb0\x01\xd4+@\xadw)\x07/W,@\x19\x8b6\x92\xe2\x12.@\x13\x13\'\\\xd6D0@</&G\'f5@\x7f\xb6\x01\xa7\x8fz.@\x9eK"\x02\xc1\x9a1@Q\x122\xdaxM0@|\xd0 \xf4\xac\xec1@\x15\x87\n\xfe\x08\x882@\xe7\xe0\'\xe0\xa9)0@\x8ev\xb97vk2@\xe1\x16\xfc\xc3\xbdO,@\x14I\xa4\xab"\xef*@\xe5\x9f\xa0q?:0@\x8c\\K\x14\x19P0@|\x99\x97\xb0\x12\x15.@\xf7f\xd5\x14c\xe10@U\xbdq\xcb(\n0@\x88\xc7\x18CQ\xf4.@A\xff\xd4\x1bz\xa4-@R\xb7\x03\xcaS\xc2-@\xfb\x01\x07\x7fC\xe21@/\x8bI\xa8yo.@6@\x9c^6\xbf1@+\xf5b\xee>\xcf0@5\xff\xf1s"\x8e0@\xe8\xaa4\xb1\x96\xf7.@\x11xMRLL0@\xf0\x01\x0e\x93\xdf\x14.@R\x86\xd0q\xc3\xf8,@\xae\x1d\\v\x99]-@\xd2YplR\xd3/@\x19\xe8\xa1\xb9e\x0f0@?\x99\x82~q\x951@xk\x012\xc4\xfe/@\t\xc0?V\x98\xcd.@\x0eW\xf7J\xdf$0@e\xb2\x8f\xf7\x84\xbc-@\xacCy_s\xd2*@\x887\xd2\x92\x98\xdc1@T5\x14\x13\xfdr.@\xaf]\xe8\xbd\xaf!1@\xca\xd3(WZ],@0\xb9i\xb3\x90\x03,@\xa5$\x85\xed\xc2C-@\xe6\xdf\xe0\xd2\xf2\xb71@0\x18\x8eb\x0e\x120@qR\x96[k\x160@P\xe1g\x92%\xb0(@[\xdfBx+\xff5@\xc7|\xe4\x1d\x95\xce-@\xfc\x97r\xd3\xbf11@\xf7-o~P\xb7+@\xc4.\xf2\xc4\x9aF1@}=\x8c\xedg\'0@\xd4\xbe\xaeF$\x000@oX\xb5\xcd\x1c21@\xcf\xe4\x1d\xa9\x1f\xd40@\x83k\xc5\xdd\x9f\xe1.@\xa7\x86\xe1?\x16a3@\xd4\x0c0\xa9\x8a#.@\x0f\xc9\x12Gc\')@\xe2\x9b\x0c\xeb7\x8b,@g-\xb5\xaf\x1cJ4@\x83\xbb\x9f\x08G\x10-@>`\xc3\x14\x86\x010@\x9es\xf0?\xa1\x16/@B\x1aYb\xd8X0@P\x04;\x90\x9bE0@\xa3\xda\x08>\x93\xd82@9v\xba\xf1\x91\xfd/@\xe4\xa3\xb3\xach50@\xc1\x1e0\x1f:O.@c\x07\x17\xa7C\x8a1@ki\x17\'\xe5\xc61@\xf0v\xa1\x81\xcb>0@`\xc0nM\xa2 1@K?A\xbe\xca=1@D\x17\xd7d\xee\xc1,@\xc4\x9d\xe6Z\x82\x8a2@\xf3\x80D\xafI\x91*@5\xf5\xea\x1e_\x81+@\xf1\xad\x02\x00\xee\xa5.@\x8a\xc7U\x83y0/@\xc9I\x1bXB\xf8/@\xf2l\xf8\xb0\xbc\xd9.@\xb5\x86d\x84\xce.1@@\xf2\xcb\x8ce.0@\x01\xa6\xd5\x0c\x13\x0e1@\xf0\x0b\xc1\x8a4\xac0@\xf6\x8a`=\x13_0@|\x80\x98\x86\x00\x191@\xe3\x17#\x8e\x1862@\xcf\xa80\x17s\xfd/@7<\xff;\xd5\x923@\x8e\xd4Pr\x04\x1a0@\x00I\xfc\x82\xf5\xd7/@o\x87\xd8\xc5\xa7{2@x\x96{\x01r\x931@\xbfau*H\x132@\xf0*AX\x06\xd0/@\xf2\x8c\x00\xd54\x9b3@\xaf\x8c\xab\xc7\x8c\x8e.@o\x981\xa6\xd5\xf8+@\xe3\x06(\xef)\xd8+@&\x01\xc7\x15X\xd90@H8\x84\xf3{#1@Y\xe5\x07K\x04\xd51@v\x1dx\xdbE\xd1+@V\x03%\xf2]\xa61@\x92\xa3\xc3S\xe1\xdb1@\x00\xfa!\x03d[2@/\x12F$/\xc0/@\x07\xb9\xcfC\x14D1@\x046\xb4\xd5\xf7\xdc/@\x0c\x90P\x83\xda\xf2.@A\xc0\xf1UR\xbf0@\x98\xaf\'l\xad\xe90@\xec\xd3\xcf#\xcd\xae0@Q\xa2k\x03\xd2\xd30@p\x0fR\xb3\x99G0@\x06\x8c\xe6B\xa8\x121@p!\xd8F\x9e\x1e0@q\x97\xcbM6y.@`\\M\xc3\x1e\xe4.@Zw\xea\x97o\xc26@,N\xdc\xa8<\x921@\xa1l\xe6\xc6\xe5<2@\x12\xe8\xa2\xfd\xc5\xd4&@\x0e$W\x07d\x140@P^\x8a\t9\xff/@Q\x9f\xd3\xbe\xb3\xd9-@\xe4\xceLH_(.@~s\xf4\x1a\xd62(@EV\xde\x0f:\xda2@J_x\x173V(@\xa6\x8a5\xc4q40@Um\xd0\xee\x81\xbc,@$\xdeY\x0c\xe9\x8f,@\xc4\xd3\xd5\xff\xc8\x17,@\xc0\x83\x0c+\r\x02.@r#\xc9\x0e\xdf".@\xf6\xe1\xd8\x0e\x16)2@.\xf2\xfd\xeb\xee\x8c0@H\x83\xbc\xa1}B2@\xad\xdc\x07\xcf\xca\x0e2@\xc0\xec\x0cn0\xe80@\x80\x1d\xe6P\xc4\xa3-@M\r\xa9(\x9fG,@\xa8\xa3\x95\x95\xf0I2@\xa6\xbb\x0c\xe1\x8a42@\x81\xf2E0\xf3z0@\xb6\xba\xbf3h\xbb0@\x81w\x0cR\x98\xd11@\x99m)\xe8\xf9\t2@9\xaaX\x1d\xc3\xcc-@\xf2N\'\x84L\x150@\xe8\xc9C\x07\xbey1@\xc1A\xaa\\\x8e\x9d0@\xa5z7\xaf\xe2n0@G\xfa\xce\x89\x1c\x1a0@\xf0\x01b\xcczW0@C5\xdbw/P0@qJ\x14\xb46f0@\xd9\xea\xd9UP\xc5.@r5\x0b\x92!\x99-@g\xe5\xfa\xe2\xef~0@&\x0ce"\xfc\xa9,@s2g\x8eZ\xfd-@\xd0\x1d\x05MB=0@\xe2\xc2u\xbb\x18\\0@1\x88\xb2s\xe7\xa30@\x95b+\xdeN\x16*@\r\x92r\x11\x01\x000@\x04G\x01\x15\x87\xe60@\xee\xe2\xb8.\xec\x132@V\x05\x02\xed8\xf20@\xd6\x98\xdeM\xf5`0@b\x07\xfa\x8c\xe1\xdc0@\xbd\'e\xad\xed\xb10@J<U\x89\xfe\x01-@\xff\x96\x07\x10\xbb\x8d0@\xba\xacShJ\xbd2@\x9f\xa0\r\xa8\xf9\xcf1@\xc3k\x7f\xbf:\xf42@\xbd\xf0V\x1c\xe6\xb85@\x91\xe3\x8av\xebQ/@\xa4\xd2!\xb4\x9971@\x12!\xe8d\xf4\xe82@\xf6.\xa6\x9a1\xca5@\x13\x84\xaa\xd4u\xc13@\xa8\xa8v2w\x88-@\x13>.\xcf\x87\x0f0@\xaa\xc3\xc1\xc3>}0@q\xc9M\x1b\x0e\n3@\xa2<\xc9;\xc1\xcc.@\xad\xca\x90\xb07\xb90@\x93R\xa2\x99\'\x1f,@\x81\x92N\xd3\x10\x18/@O\x86\xd0\xa4\xe6\x19/@\xad\x1bw1\x0bu*@\xf5\n\xa8\xe2\xb2\x0b-@<\xd7+\xa717+@\xd1\x1e^\xaa!\x820@\'b\xf6\xa6\xa3\xbd0@_ew\xe3\xea\x11/@\x1a\x90\x12\xc9Z\x8c/@\xde0C\x83\xa1\xa01@\xafp\xe0\x92\xa9\xc80@\xe1)\xc0\xe1\xa4\xa6/@P]BP\x93\x980@\x7f\xe4\x05E\xdd\xe9-@}\x12K\xfdd92@\x9c@`N[\xa01@\x82\xedQ\xaf\xbaW0@V\xc7\xfe\xe5\x82\x7f0@U\xc2\xffE\xc7\xdd/@W\x7f\xa0g\x14w.@{\xc2\xce\x94\x94\x9f0@\xa5\xea\x8a_R\xf32@\xecOd\xcc\r\xfd2@\x1c\xc1M\x8d\xca\xd72@u\xc1\xa7t:\x051@\xef"\xebr`\xa6-@Xj\xb4\x96T`/@\xb8\x86\xc4/\x1a\x7f0@\xa6\xab\xfa\x04\xa7\xae1@\xa6_\xe9\xf8\x0f#/@;\x8f\xc4\x9c\x13\x02,@\x04\xbc\x1dl\xab\xbd0@\xa7\xf1p\x86\x9a\xee0@<\x9d4\xf8!\xfa-@,2\xd1\xf7\x8a\xe0-@\x91\xac\xa4|f\xf40@\xcd\x034\x9f,\x92,@6\xbc\xd1\x98X\x11,@K\xc2\x82\xa1\xb4\xc50@` p5\xf9\x9d0@\xcbhB\x87~\xd2.@b=\x82\xe4#\xa62@\x94u"F\xb7\xb05@v\xd4\x8d\xe3\x81\xe8.@\xacm\x98\x1dSD.@G\xc5\xa8\x15\x14\xa70@\xdbQ9k\xbd\xad0@C \xee\x01\xbf\x90/@\xd5\x03k\xf9\x87\xd70@9\x00\x04\x0b\x8d\xdf0@\xc7\xcd\x8b\xea$\r0@&\xec\xedX\x81\xf90@\x8d\xab\xb83v\xf20@\xde\x08\xad\x85@\xc5-@\xa6M\xebq,\xd90@+R\xea=\xb8~0@\x95\x9c\x90_\xbbW1@\xb7y\xf4\x8a\xb9\x922@\xe2p~k\xea\xe31@\x0f2\xbf\x86\xe4\xa50@\xaahD\xa1\xd9\xce.@\x9aB}\xa3\xfc<0@\x94\x93\x80}J&0@\xbe\xd3j1\xdf\x7f1@\xc2\'\x1c\x81F\xa21@1\x8a\x83>\x95\xad5@L\xe2\x97\xa7%\r0@\xa1g\xbdf\x91\xc9,@\xf2\xc3\xbe\\\xae\x1c.@:^\xd8\xb7\xd2\xd60@u\xfeh\x17O;\'@\x0c}\x07[\xee\xd40@\x9d\xb4\xdah\xff\x8a1@\r\x8c6\xf8xL-@\xd7\xb3\x8eJ&\x0f/@\x87\xc7\xff\xc5\xa9 /@\xd4\xed\x1a\xd5\x98\x180@\xc9\xbcU\xc2\x13f1@J\xc5W\'K62@ \xe3\xd8\x16a\xdf1@Q\xa4\x1e\xfb\xfd\xe50@\xd5\xfcSa[D/@\xd6\x99\x1e\xf2\x89\xee,@c\xe2(\xa9\xda!0@:\x11\xfe\x13r\xea0@\xcc\x85\x86\xc6\x12\x97.@{\xee\x1b\x9f\xd8H0@\x04\xfd\xe7^\xb8<0@\x1e\xc6\x87#\x04\xa00@\x8a\xbb\x86\x11R\xa71@P\x861\x08\x19\xdc1@\x08~\xcfA\xa8\xf50@\xcdya\x9e\xe6\n2@\xbeJ\xa3l\x03\x112@m\x0b\x87\xf7\x80 .@#I\xfb\xf4\x9cH+@\xd2\xa8G\xa9\xa7|1@r\xcb}\xe2 K.@MHFT\xea;1@\xaaH;\x87&\xc3(@\x87l\xb3}\x1a\xcd.@%~h3\xb1&2@\xbb\x0e\x08e\xd0,2@N\x9b\xab/\x02p-@@\xb7\xf3\x1b\xa2\x08/@\xc4\xa9\x07\x83\xf0\r5@@+\xd8@\xe1\xea0@\x1f\xc02|}=1@\xdf\x1aJ\x93\xba\xf22@?\x87\xe3\xb5\x1902@f\xc2\xf4u\x99\xe31@\x0e6\xf9\xdb\xe9\xa10@\xe2|i9>O.@X\xec\xac~\xcb\x132@\x8b7\xa5\xc4\xa5\xd6.@t\xd7|\xd4\xbb\xe4*@.M\\\xaa\xde\xec1@\x1c\xe1 \xeb\xa1\xee.@~\xb5Y\x1f\xbc\xe76@%Ey!\x8c\xe5-@\x80g\xe0F>\x131@DY\x93\xb5\x95\xd8/@\xc90+\xb6\x83C.@q\xd4\xc2\x13\x99\x04.@\xc5\xbd\xff\x1c\xf7\x892@\x13p\x95\xc2mZ0@\xa2)\xe8\xf6\x84\x990@\x94\xb8\xea\xde\xae\xdd0@\x04\xd0S]\x0e`.@\xed\x99`w46\'@\xbc\xffS\xb6\x95\x8e,@\xda\x88V"\xb4\x8e3@7e\xb3\x89\x8b\x8b-@\x1fO\x8b\r\x8b\xbf3@UF\x0c\xe1w\xd70@\xbb\xd3\x018\x1dr6@\xef\xf2\xdd\x08\x0er0@d\x83\xf3\x0bS\xe33@:\x8da\xca\x80\xcd2@\x03\xf4\xab\xd7\xbc\xa60@\xcb\xa6\xff\x88\xa8\x844@\\\x1a\x1f\xf2Z\xcd-@Fu\xf6\x07U\x903@\xda\x10\n\xd6\xcb-0@77.\x92\x8f\x9a1@\x8dz=\x95\x06\x993@\x03Sd\xa0\x02\xc43@\xdfrX\x91\xf5\x9f3@ \x0f\x8e\x9cDb,@\x81\xe0\x96z\xe5\xfd-@\x13\xa7\xa0\x00^\xf61@T \xd9\n\xb2\x1e/@V0b]\xec\xc5,@\xd3\x11A\x00\x8b\xa15@\xcf{\xa9L\xbb\xd30@\xad\xc2/\xac)\x17-@6%\xbf_\x92\xb80@c\xd9\x0b\xb5\x96\xa10@\xf8zp\xc6\xee\x9f0@p\xe7\xe2\xe3V\xd33@59h#d\x8f3@\xf3_\xc8@!\xa53@8\x89\xaf`:,+@\\L\xe24\xb8\xba-@\x04\xab1s\xd6e/@\x86\xa7}\x14\xa7+2@\xce\xe3\x8c\xf3\x9060@\x81^\x9a0x\t.@-\xb2m:\r\xc4-@\xf45\xdc\x00\x1d\x810@\xa6"vpg-/@\xde\x10(T\xa7|/@\xf4\xf7\xddg\x11\x06.@}m\xcb1\xbc\x020@\xe5\x8fV5U\x9a0@3[\x04\xe7_\xb00@\xd9pQ\xe7c\xb60@g\xdby\xe9592@\x1a\xcf\x87D\xfc\t-@\x1b\xf9\x8d\x1f\xbc\xd5/@\x01B\x98\x1d$\xed-@8Dp\x02B\x0e0@\xf0\xda~\xd4s2,@\xa9\xa0\x8a\x86\x1b\x96/@D\xea\xa2\xb4\xa83.@\x03\xfb\x8ah\x8dT3@\xd6\xacZ\xcf%\x1f0@\xf5Bg\xee\xac\xec/@\x19[\xfe\xbd\x0380@A{{z\x8a\xef.@1X\xc0\x14B\x85/@\x898\xa6\xc8P%2@\xc6\x06V\x1b\x99\x830@EO\x9b}\xf3=,@\xbe\x80\xd0L\x1a4/@\xfd\xc6\xd6\x17\x1dz\'@\xe6m\xa8e3&-@A~\\\xc2s\x0c6@\xacB]\xe5~F/@\xd4\xab\xaa\x16\x98r/@\x14\x9c\x99\x18\xc7\xf2/@\x17\xa0\x8f\x19?\x020@\x87\xd9\xc5 \xdd\xc75@2o\xa1\xfeG\xf90@\x91ZL$\x1b|0@S\xd0\xc5\x87\xd9r,@\xec\xe4\xf6pQ\xee-@\x82\xcb\xe7\x953\x1f.@\x9e\x03DM\xf763@r\xad\xce\xf8\x83_0@i%\x01\x17H\xfe+@\xbbv\xf20\xce\\-@\xc5\x92\x93%\\\xe90@7O\xda\xc6]\x920@\xef\x18\xc1\xdea\xdb0@!#\xbc\x13\x86\xb4-@\xf1\xa6\xd4t?\xbd-@\xcd\x0f\xb6\xb3\xc7$/@\xee[fv9\xfa0@\xaf\xd1\xb524\xd1-@\xae=,)\x87\xfb/@q\xd1\x10,\xe3\x1e2@\xfdx\xda\x8b\x03I-@p\x14\xae\xb8\xa4U1@d\xc4gX\xd4\xe51@\xb3B\x13v\xeb\x850@\xb0\xe1\x1f\xe7N&/@0\x9as[.s0@C\xdd\xfc\xd0\xe1\xce0@\xd9M\x00\xff\xcbN1@\x11\x94V\xcbB\xd5\'@\xf8\x0f\xd0Z\xb4E2@\xdb\xb1{\xcb@l-@\x9fA\x02P\xe00.@\x1cf\xde\xa3H\x97\'@l\xef1\x94\xc0\xf4.@\xfc\x14\xa9\r\xbb?/@\x88\xb7\x14\x9f\r\x990@\xa9;\xc0\xe6\x831.@\xe1D\xaa\xbc{\xda0@\xa7:6\xeaB\xe40@\xc7\xc3C\\2\xde1@\xe9pR\x18\x0f\xf3,@#\xd1h\xbd\xed\xae5@\x07\xfc\xcbd\xbdl-@\xa3H\x1b\x93\xd1\xa4+@\xca\x93Q[*\x1e.@\x14Jy\xb2X\xd9&@\x9c\xd7\xab\xc5\x03\xcf0@o\xdbF\xab\x16M(@#\t\x7f]\xc0.-@-\xc9\xae\\\rO-@\xdf\x95m\x13\x9b(/@\xc1\x9b\x07\xedI\xbc2@\xff"\xdc\xdc\xd9\x8e-@>8\xa7o?\xf6.@\xect+\xa6\xf5R/@\x9c(\xf9\x7f3\xe0&@G\xa7\xab!\x8b\xf5-@h0\x1b/\xfd\xb8\'@\xdf\x93\xb2\xccq\x0b.@\xee\x8b\xe6\x19\x82\x14,@\xdc\x9bR\xaba\x8e,@\xc0\xe0q"\xfd\x1f1@\n~\x1dV89/@\xc71\xeeq\xd6\x12\'@\x9bP\n6\x92a-@\xea\x89\xa2\xd7\xe3\x1c/@\xd5\xdf\x17}\xcb\x1e*@\xbcG\xa9\x11\x9a<,@\x16\xcf\x12\xab\xe2)+@\x08Xld\xb7I+@\xc2\xa2\xba\xc5\x10\xa80@\x91\xaeD\xf9\xd97(@]\xf6b\x84\xb4V0@\xf3Y;\x12\xad\xe31@\x81H\xf4\xb6Io-@\xd8\r\x1dR\x1c0,@\x87B\xcf4\xa8\r0@\xb8\xce\x01\xd4z_0@\xf1C\xa6(\x8fW-@\x0e\xba\x132\\@(@\x17\x80\xf88\x81\xf7-@\x88fv\xd1\\\xd3.@M \xdf\xddK\xc63@q\xbdm\xb6P_1@G^\xe6}\xce\xc5-@3\xc5\xc6\x92\xe4F,@\xbe\xa2\xac7\xfek0@\x80?$5\x1e\x911@\xe9PW\x0ea\xc1(@eI\xe3\xf3\x8f\xd81@\xa1/D!\x08\xce0@ *\x19\xe0_\x92,@\x12\xd5\xdcj\xa7\xc1\'@\x01P\x11\xff_\xb5(@\xd8c\x87\n?\x9d&@M7\xfc\xa4e\xd9\'@\xe2]\x07\xb6\x9b+(@\')\xf6\x1e\x0ff0@:\x1em\xd9\xa1\x895@\nl\x887\xd3\x81,@\xd3\xd3\x18\x18\x06\xb0\'@\xd5\xa5\xd8?1\x8d&@\xa7w\xb9\xbf\xc2I.@\rW\xc7\xd7\'$1@\x84\xcd\xe6S\xd6\x1a1@j\xe79\x1a291@\xb9\xf5a^\x1c\xc41@\xb6-h\xb3\xaf\xdf5@\x89\x12\xd3K\xb3\xa0\'@\xab~\xa5cOn.@!\x9a{v\xf9\x87(@\x81\x17a\xe5\x13\xc2.@\xef\x00\x0f\x0c\x82c-@\x12\x80\x15\xde\x92\xd2-@me\xd7\xc2@T0@\x90\x04\xe1\xb4\xc7\xc8/@M\xebxh\x9971@w\xa2\x0c\xa2w\xb11@\x15k\xbfU\xa1\x7f,@ve\xf4\x9d\xea\x81-@\x08C\x8a\xfd\x7fW.@P\xf5\x89\x16:\r6@\xa7\xbf\xcc\x0e#=,@\xeb\xd8\xbd\x9fo\x982@(\xe6\x87\xd1G\xf0(@\x9f\xca\xe3>v\x0b6@\xba\xd0W\xacr\xd5\'@\xc0\x0f+\'\xe8C,@\xb3\xc2\xf1O\x8d\xac1@V\xbc\xfcu\xd3\x8d-@\x8b\xe8\xea\xd8}\xb91@]\x92b(\x1a\xc5\'@\x98\x89B;(!1@\xaf\x91\xd6\xef0\xf72@\xec\x89\xc1\x99\x14\xd6(@\xe6s\x86\xb2\xfb\n2@\xaf\xb4\x19\xcbXw*@=a\xf5\x97\x16^.@[\x1cG`\xca\xe3/@"\xa5hUkC0@!\t\x92\xb3\x8e-0@\xdf\xd2\xf7\xa3\xbdG+@\th\xda\x8e.\xa60@\xb5s0\x13\x9c\x062@\x01\x80\xa6\xben&1@q@`E\xfa\x96,@f\xda\xea\x89c\x87,@\xdb\x1a@@2\xd1(@.\xa3%\xe7\x81\x0c,@QEM\xd0g\xf60@tH\xa9\xbe\xa7\xe30@\xcbg\xe5|\xa9\xcd-@\xdd\xa2\n\xf4G\x12&@\x05\x0b\xb2\xdc>\x13,@\x8a\x03?\xb6\xab\xc10@7\xb6\x07\x15\xb5\xb4,@\x11\x13\x1ep\x97\xd0.@\xb56\xd6n\x92$1@\x8fV\x04\\\x99\xb1&@\x94\xdb\x8e\xb9\x1f\xc6&@zL1\xe3iW,@\x1aIy\x89\x15&+@\xcc\x9d\xf6\xf4\x1d\x7f2@)Q\xc4\xa3\xdc\xbd1@U\x04dH\xf2\xce-@\x93\xceN\x85n\x15/@\xbc\x1b\xec\xab\xc6\xb9/@B\xa8\xc8\xc37\xbf,@\xfbK\xdc\xf6\xb9\xb2-@\x03\xa8\x19Z\x0f\x06*@p\xddVF\xc2\xd9+@d\x9f\xd5\xa4n\xc90@Pn\x92\x05\xa1\xe01@\xcb@\xa3|\xe0\x88.@\xf2\xe3\xb3\x8a\xfa;(@(7_\xb2Rd,@\xa2\xc3o\xc2_\xa92@t`\x9b3N\x8f2@\xcaC\x85*\x86]/@\x84:\xe3h\xeeb,@\xbd|\x9aO\xb7\x0e0@\xba\\\xa4Bs\xc21@\xa6\xf8\xc9H\xe8$+@.Z9V\xc7\xfe)@\x1d~\xbe\x9e\x15w5@\xa9rT\x84\x0fk0@\x14FZ\xc0\x0e-0@\xbe\xbb\x81\xb7\x06<-@\xcdg\x0e\x05}\x96-@,A7\xbde\xb7-@\xfb\xdb\xc7\xff\x18\x9f-@\xbbp\xa1Ea^-@\xa6\x03\xf7\xb37M-@.\x1e\r\xd8D\xea0@\xabM\x18\xaa\xeb\xb61@#\xf5x\xe8\xe8\xac&@\xbd\xe0\xae,\x8c\xdb-@\xcc1\x87\xeeF\x16(@Zr\n\x8fY\xb8,@e\xad\xfa8\xeb\xf2+@\xbcYH\xc3\x9a\xca-@/\x9c\xb9\x16\xee^0@\x8fs\xea\x99\xf0\xfc*@+\x0cF\x9a\\\x900@\x00\xdc\xf6\x12A\xa12@\xba\x83\x97\x88.|5@\x9e\xa2\xf7\x99H\xee2@\xefB}\x81\xf6\x9c&@\xfeGc]\xb0l.@\xda\xc4\x1c0\xcb\xf5\'@\x9c|S\x97\xc3O-@^f\xceq\xf59/@J\x81\x044{\x030@KRj<\xa3\x0c0@\x14Z\xe3\xe0\x17\x1a.@/N\x1cW\xed\xe0\'@Y\x82\r\xc3\xb5\xa0)@/]gtAo(@o_\x07\x01c\xf3+@7\xeb&\xa44b/@\x91\x96wi\xbc\xbf/@\xb7_\xd6|\xd2\xf0/@\xb7\xc2\xb1\xe9\xb8a1@%\xcf\x9d`\xe2c0@,\xd8\x0c\x81\xca/1@\xc9\xd3|\x81\xbf\x85-@3\x8fg\x11\xe5\x905@\xfbe}\xb5}\xc7-@\xc8oL\xbf\x00\xd6%@z\x0cm1\'\xa4.@7nwDwR,@X\x91~\xb1\xddC/@\xf6\x0b\x16\x08X\xd0-@P\x17\xb8\xb2E\xff%@\xa6\xe3\xdd\xe1\x14\x83,@\xb5V\xb3y\x9eJ-@\xda\x1f\x11D\xa0e/@\xd9\xf6X\xe3\xc2\x11.@r\xe7Z\xc4\x0e\xb9-@\x99t\xd2\x05\x82-.@\xd9\xa2\xa7p\xe2\x9a/@~\xb7\xfeF\xacY.@P\xd7\x81m\x03\x17.@\x8bU\x07q\xe3\x8c.@u\x97\x06\x04}\xd8%@s\xe6<j\x1c\xa25@\xdf+\xb1\x85\xf6(,@\x15\xc3L~a\xb2\'@\xf2\xaa\x08\x8cPs/@\xf3UYc\x06\xbc*@=\x1eAQd2.@f5\xe4v\x0f\xf0\'@\x18\xae\xe6GQ\x945@g-1RW\xf61@\x88\xc3\xe9\x1c\xeb\n.@\x04\x1d\xe4\xd79z-@\x03\xaf~\xb5\x93\xbc1@\x01\x1b\xd4\xacI\x87(@\xa2\xb8\xb02fa,@p\xa0b\xa7\x01\x8e0@\x86\xfeK\x96]b-@|#\xf35\x19C.@2\x93C\xb8yN2@\xae\xbbG\x92\xd2\x04-@\xd5\x88^\xbc\xe0G1@03\x0e\xdf\xec\xd9(@~\\N\x8fv\x1e&@|\xe5/y>A2@\x95\x00dM\xc0\xab/@3\x8bls\x1dk.@\x0c*\x10~\xdf_&@T\xea\x9bf\xef3,@L\xed\x8ezy\x7f&@\xdf\x1d\xc5\xe4)\xa01@o\xf4{\x8a\xb8\xe2/@Q<\x8f\xees\t0@\xe3\xfef\x14\x0f\xac0@D\x9fc\x93<60@\x10\xef2\xa8\xc8\x011@!\xa2gr\xf7\xef1@\x95\x1e\x070,!2@\xd6\xdfaSs\x9f\'@"Id\x8d@)0@c\xf5z\x8d\x19x-@\xeb\xf9\xed\x80Y\xf35@?)\xfc\x97\xf8!1@\x93\xa7)\xe7\xeb*,@\xab\xce}s\xd3S0@.\x0c[\x95\xf1\xf3,@\xb2E\xbe\x06[1-@\x87\xf1+\xc2\x0c*1@g\xe1\xf7n\xdeD,@n\x8e\xec(\x19\xb30@\x9a(\x94:i\xbd1@.\xf2\x10\xde\xa3\x191@\x0b\xbas\xa2k\x19,@`\x8a\xf8\xbbsm&@\xd4\xe7\xf8N\xf2\n2@\x9e\xe5\xfd\xaf\xcc\xe01@X\x84\x12My\x0e.@\xaf\xe2\x85\xc0^%0@\x1d;\x87.6}*@`$\x1d\xadr[&@,*\xb6 \xf1\xb4-@\x05\xff\xb8\x1c\xdbZ\'@\x8f\x19\xedK\xbbp1@3 \x15T\xb5\xc5-@\x8c&\x93 \xba\xa61@:\xf1\x8f\x909Y&@,\xff\xfb\xfb\xf9\x05/@\x88\xda{,\xe6\xb52@r\xb6\xd3\xef\xe2\xec1@\x08\x85d\xd07\xcd-@\xd1o\xa2\xde\xbes.@\x9cu\xc1\xfaM\xfe)@\x04\xc4\xa5\x1c\x1a\xcc*@\x90*<\xa7O\xf21@\x8e\x96\xb3\'\xe9\x9f1@mi7\x03\xe2\xd1.@\x98i\x83\xd8tm,@\xc0q\x13\xe0\x86&-@N\xa8c\xb6]./@\x84\t\xaa\x15l\x170@\x9d\xc9\x1c\x96\x81\xd4/@c\x1ch)\xf3\xce.@dV(\x82N$1@\x82\xcf\xcc\xb0V\\1@\x8cvP\x19\x92\x1e1@\x95\x0eP\xda;\n1@\x82\x06\xf3\xe2\x8dX,@\xb1\x0cl\xd6u|5@\xcc\xf3\x1d\x8b\xfd\x98-@\t\tF\xa5t_/@\xee\x8fH\xd7\xfc?1@\x065\xa2\xed0B(@]"\xfe\xf2\xa0\xbe0@\x9c\xd5JG\x13R(@\xf2C\xb12\x18\xfd1@\xcd,\xea\xdd\xe7^-@/jh\xc4"\xad*@\xf2J?=M\xd3-@^\xf0d\xd0\xb1\xa8(@<>$\xf0\x99\xa8/@J\xb0M\xc6\x0f\x974@\xcbh\x19\xe1np0@\xc7x\x98F\x83\xb91@\x86\xd9\xc6)YR,@q|)\\\xa0\xeb0@\xec\xf5\xcf\x0f\x93\xd8-@\xd0\x87\x94\xf2\x03\x9d0@0X\x00\xec\x86\xdd4@\xb9 (i\xbe\x08.@\xd2\x91\x91\n|1.@\xd9\x1d\xef\x94\xd8\x8a*@\x02\x18\xa6s*\xe40@\xe5\xb4\xafm\xde\xde1@9\x13\x81\xd9\x8f\x08/@\xc0\x1bQ\x95ja(@\x81MlH\xaf\xef%@@R\xb1\x93*d*@\xe3\r$g^.,@\x86h\xf5\xab\\\x12,@\x99\x12Z\xbc\x08\xb8-@\xe3SV\x9c\x87C/@*\xc6\xd8\xcb-H4@\xe6y\x92A\xcf\x0e1@<\x87mb4\xe21@\rv~\x0e]\x1c-@o\xba~\xc3\x94\x9e.@\x00\xbd\xe0=\xa0<(@\x0e\x98\xba22(&@t?y\xe6Te-@\xbej)\x93k\x9f,@\xd8gl\xdc\x8a\xa21@\xe8\x13m]\xea\xac/@\x92\xa0\xc2]\x89u.@V\xf6\xf5A\x05\x960@\t\xd0\xc81\x80\xda/@\x0b]\xe1\xed\xe9\xd30@\xdd\x01\xda\x8a(\xe5%@\r\xd4M\xd8\xaeh-@:l\x83\x19\xaf4-@\x84Vw\xe8\x88K,@l\xd4\xb0\x04N\t0@\x13\nH\x1ft\x11.@!\x05.\xf0\xc3\xad.@\xcf\xd1T\xaf\xd1L1@{\x13\x93\xa30\x941@A\xd5\x9f\xd0\xde_-@5b\xf2%\\\xe0-@a\x12,\xebrg1@\xfe-\xb8\x07\x03\xbb,@\xfc\xb3\xdb\xe1\xcev-@h\xe0\xben\x07\r1@\xdb\x01=\xd8\xae\x86-@\x0f\xd9\x13\xd3\xef\xa6.@+\x11\x8fFdA1@\xb6#\xb5&\xacX2@\xf7(T\x1e\x1f\x05.@\xb6\xfd\xda\x03\xdc\x16.@\x1c!\x0b\xaa\xa3\xe3/@fL\x84\xc2R\xb1,@\x87\x05\xceZ\x1a\xb9.@P\x101\xdd\xd0]-@\x1cv[Q\x19x1@+\'\xe3c\xac_0@E\xef\xa4\x10\xd7\x086@\xafO\x08\xd4+\x84-@Z\x88b\xeb\x16\xd06@\x9e\xd7\xe7\xd75;5@D\xf5\xa6O\xb1\x0e2@}\x07|[$\x06,@x\xf4\x0f2\x8d\xb81@PC\x8bwh\x9f1@\x1d\xc7\xc6X(\x9a2@\xab\x8a\xf2-\x80\xc1-@\'B<\x18\x8c\xeb-@\x83\x0e\x04\x96\xc1\xb5,@\xcb\xc1\xeb\xe4\x8fH2@k;\x08;X`.@\xff\'b\xfean2@\x0f\xf6`\x1f\x82z(@\xfc\xa2\xdb\x8c\r>,@\xdbS&Ub\xd2.@\x11?\xf3N\x8c\x9a,@\x17,d\x82m\xe1,@\xa7<{\x06\xd7Q1@\xf9\x8f\xb1\xa0\x02\x8d1@\xa1\xdb\x152\xc9\xa2/@\x9f\x97\xe3\xae\xb0\x17-@>\x8d\xa2\x81%\xab,@\x93\xa5]\xf2\xdcZ.@f)Lw\x1bP2@\xb9U\x9f\x92\x90k-@/4\xb1\xc5\xc3@1@Tg\xc4\x1a\xdc\x9c0@UA\x1b\xef\x9b\xda,@\xda\xda{C\xee\x1b-@ \x85M\x8e\x91[.@\x9b9\x07S\xe6\xe7.@\xf8\xd7\xf4M=i.@\x92\xd9\xfe\'\xfc\xb7,@\x07\x85I\x9f\x91\xf31@\x0ed\xeb\xb1^\xcb+@L\xa7\x94\xd8\xb2\xb80@G\xf69\xaa\xdf91@.\x84s\xfbo\xa40@\xd7*tZ\xc0\x1a*@A\xf45\xcf\xbc\xfa/@\xeaw\xeby\xfb\xfe-@\x9d9k;\x92\xb0-@!\xf7@\xfe\xd6\xa1-@_9-\xd1\x18\xab2@\x03\xe7@V \x9e/@M]\xccG&\xe2)@\x82\x0b_\xde\xcc\x13-@\xec\xae\xbc\xacf\x060@\xcdA`\xc3|6-@\xb1\xc9\xf8\xde5\xd4-@2{\x878XU0@\r\xc1z\xa1\xa7`0@\xcc\xbc\xcd\xcaW\xa31@4\x89qx\x1bc1@\xf2X8\xc8\x12\x85.@\xd4\\\x99S\x9d\xfd.@V\xacBb\xfe\x8c/@F\x0f\xd5F\xfb\xba0@#\x13\x84y\x81\x94-@P\xc16t\x85\x13*@\xd8g)J\xa6B2@\x86\xc9\x83\xa0\x1b\x1a)@\x1b\x98c\xb33B-@IH]\xd6\xbb\xbb2@\xa9pO\xc6\x86Z*@]\xac\xb6\x9f2X0@\xa40\xbas\xa1$1@[\x9c\x1b6472@\n\xba\xff\xc9\x86\xfa0@}\x12`t\x15--@\x06\xc0\xfe\x0e%\xb5-@\x8b\x1eq_z<*@/`\xa0\xc8\x18\xed,@%C+\x1c\x98\xae1@\x83\xba"8e\x91-@\xc4\xf4H\x8b\xb3[0@\xa4\x92\xe0\xf4${0@:\xa0R\xd6\x8d\x91,@\x99\xec\xe6\x17|(1@7w\xb3\xd8bY1@|\xa7\xadjW /@f\xf2\x1c\x8e \xda.@S[1Y\x85\xa91@~\xee_\x01i\xac,@\x9a\xe1\xf6\xcb\xadp1@P\xb1\x19Gm\xb8-@c\xf4?\xfb\xae02@\xd1\xa3\x8b\xe7@n.@)B\x89\x83c\x151@\x04\xe7\xc0AH9*@$\x187\\\xc1@-@\xa8Q\x12\xec\x94#1@\xb3C\x9e=\x8d^.@KS_\xfaA\xc0,@sCB\x16N\x1b*@L;M}Sl,@\x00\xd2\xaa\x88q\xb61@2\x1a\x18\xc7\x1d\x9c5@\xaf\xf7\x1d\x00\x14d0@\xca8>>j00@\xb6G\x80G\xd5\xc7-@\x050K\x87\xb5\xb9-@X\x8c\x83\x85\x83\xe2-@\xc7\xd3"6,\xe71@3I\xe0\xa8A\x0e2@\x18g\x8e\xd2n\x86,@l\xbf\xa2\n,\x05/@\xec|\xcf}\x9eM-@S\xa8\x83\xbci\xcd2@\xa0\xces\xd6\x10!1@\x06F+B\x11\xd7.@y\x0ed\xa6:\xd7-@]\xa8\xa5\xa6\xec\xe44@\x0e\xa5R\x84\xe3\xd2-@3I\xe9\xfd\x1bh-@\x1c\xe2\\\xa0\xf7\xcc,@\xeb\x8eu\xe5\x9e\x93,@z\x83\xd4\x94R\x070@3\xe5\xbeCs8/@(\xa2\xactJ\xc7-@\xb1\x89\xb1\x16\x0ce-@9\xec\xf7AP\x8e(@\x03a\xf5\xcd`},@\xc9\xe9DJ\x97m1@\xd4\xcf\xa5\x1a\x17\xef4@\xf1G^\x05\xc4\x14-@Ct?\x9d\xdb*1@\xc8\xf9\xc4\x1a\'\xd31@5m\x8b\xac\xf1\xc7-@\x06/\x89\xb5\x19\x0b,@\xa3\xa1)\xe5\n\xc41@7xg\xadj\x871@\xc3,\xbf\xe8\xcd`(@xN\xcbr?\xa70@\xe1G3\xa4-:0@\xd3\xed\xa7\xe4C\x141@\xec\xcd\xe8\xea652@C\tX\xf6\x8d\x906@\xa5n@\\\x99\x1d)@\x00\x7f\xb0\x80\x9f\xe9-@\x9e\xe3\xf0\x12q\x191@C\xdf\xd6;\xeft,@\x908T\x13Z\xee0@\xad\x06aa\xf282@\xb6\x97\x15\x02J\x93-@\xbf\xce\x99\xb4*\x1d.@@\xbd~{{\x01*@n\x9f\t\xef\xa721@\xec\xa9\xd8\x97S\x94,@\x13E[\xda\xb9\xba,@\xe8\xcf\xb8\xdd\xb3\xc05@\xe7w\x03\x03\x90\xc0.@_\x16\xa1Gh\xe51@\xc9\xd5K8W\x8c-@\xfc\x0f\xd7\xda\x9a\x1d,@\xdb\xda\xceY\xec\x93-@RR\xd5<\xc5&.@ \x06\xdee\xae\x8f5@\xe0\xbd\xe1\x0b\x05u-@\xe7\xd0Qf\x18\x0f)@\xd9m\xad\x84\\c,@\x1b\xab\x1e6LU0@\xf9qt\x08E:0@\xdfQL\xf0\xa5\x1d1@\x18\x97b\x8c$\xa1-@t?\x8b\xdc\x96\xbb(@0\x92\xac\xcd\xca\xa9,@+#C\x07\xcf\xab1@\x02\xc9\xb0F8\xcb-@\xfd\xbf"(\x82\'1@!\x81\xcf\x10\xf0=1@\xf0x\x91\xfb0y1@1\x15{\xed$\xc3/@\xb2C\x1bn\xe4\xe24@\xbcu\xb7\xf6C\x12*@{\xee\x93u8\x041@j\xde\x14\xae\x13\x001@\x10]\xef\xb4\xc0)/@\x9b\xb1\xde\xd1\xa3`.@\xe9\x0b\xec\xea\xe7\x915@k\x0f\x1c\xd3\x0c\xd6,@\t\xc5\xd6`\xadO+@\xd9\xe7\x0b\xcd\x9f\xcf1@\xd9\x1eF\xee\x9d\xed-@+\xa7\xf4\x08\x8d(0@x\xbe\xec]\x04\xff/@\xb6K\xdd\x83\xc2\x021@\xb10\x88\xbe:\x191@G\xb8\x06I\x94\xd52@\xeb\xcc2\xc7a\xc22@x\x8e\x96\xf6\x01\x18-@X9GzZG0@a\xb0\x0eC\x9b\x8c,@\xb6\xf7\xa8\xe5\xf2\x82,@\x1bH\x11e\r{0@\xa7\x8diBl{/@\xa0\x03\xd3\x9ba^)@\xcc\xd3\x9e\xbb\x18\xc3/@@\x0b \xb3\xd5n-@\xbc\xf3\xd6\xb0\x19\x11.@\x87^\\Q\xd3\x9f6@x\xe6{p\xbdf1@z\x8f\xacU\xdd\x86/@\xa2\xc9\x8b\x01\xd7\x911@\t\xbc:cg*-@M\xd8\xc8\xb1$\xf4-@\x0b\x955d\xf1%*@\xcd\xd2\x0b[T\x121@\x80\x9b\x89\x0c\x1820@\xbc\xcd\x1f\x81\xbf%2@\x7f5\x8a\xc1\xedX0@\xa6\x00\x92R\x8b\xd4/@\x06\x02|s\xd870@\xf22\xa3l\xfa\x93,@\xa6F\xfc\xa9K\xc61@\xeb\x92\x8f(Z\x9e,@f\'3aa\xa9.@I\x12\x02\xa25\xde,@GW\x93\xbe"\x89/@w\xdb\xf3\x9e\xea\xf90@\x878\xad\xac\xf3\xba3@w\xb2\x19V\xa2\xc10@@^K\xd5<\x94/@2fV\xa2\xb4\xb4-@\x8c\x12d\x08J5-@\x0f\xab\xeaC0)1@O*\tm\x96\xd63@\x0e\xf9\xb3\x91C\x91+@d\xcc\xe6\xab\x93\xdc0@\x02\x1fI\xfc5_3@\xf8\x9b\x9d\x06O\xc2*@m\xb1\xf6\xaf\x97\x136@T\xde&Af\xea-@\r@\x817\xdc1+@\x81V\x18\xb07k5@B{\xc2 ??+@1I\xd9\xe2\xdf\x7f)@x\x99\xad\xc1I\xd8-@\xce\x8e!\xd4g\xfc0@;\x9a\xef\x11\xd0\x010@\x08T/\xd3\xe4\x9f/@\x9e\xc0\xb1X\xa1\\0@t\xb4!\xd3O\xf7)@l+\xa4B\x9dG1@A1\xbac\xb5\xe0/@z\x0e}\xda/\xa0(@|$g\xf6\xd5\xf5&@\xd7\xbb\xfc\xf5H 2@\xaaXb\x1bD\x17&@7\xb3\xd0\xb6\xa8\xc22@\xc5\x02\xf7\xa2\xdb\x130@o\xa8\xd3\xbe\xbb\x920@\xf1n\xa9~\xc8\xdc.@\x1c ?\x81\xd8\xa41@\x07\xf2\x936\xe3m*@\x0f"u\xc9\x03\xcd+@\xde\x02\xbc\x93\xea\xe60@\x1f\x03\x93\x85\xc7\xdb0@\x0eQ\xfd\xc1\x18\x1f2@r\x06\xf9\xc2\x06<.@\xda3\xbb\xc8y\x190@\xa6\xfb%J\xeb\xa63@.qJ\xa1\xb8\r*@\x1f\xce\xe9Kq\xd02@\xa0xb\xe4\x90\x0b1@\xf1+\xa4\xc3\xbc\xe6,@o\xbbq<\xb0\x941@\xf2\x95q\x83\x1a\x82,@q\xd4\x91*\xe2\xce\'@\xd1q\xe2\xe5"\xb3/@0B\x05\x95\x90\xf55@\xcc\xa5Z0\xb26-@\x19\xb4\xbd1\xc8w.@*\xb4\xc8\xdf@\xac1@\\\x1d\x93\xd1\xc8\xc10@\x04\x9d\xba\xdc\xda\x1f.@\xc7\xb7\xc0\xb2\xea4)@e\xbeT\x02\x96\xa5.@\xc6\xfe\x81\xf7\xc7\xe10@VUj\x1b\xec\x050@\xc5\xdbD<\xa5f,@\x80{\xd0\x91\xbd\xd9.@H\x81VSE\xa3,@\x89\xd0[\x9f\x83A/@?m\xd7L\xcb%2@\xb20\xd4;\xe8\x9c5@j\xd6\xde\\\x01\x10-@\xdd\xaa\x8a V\xe7-@\x97\xf1a\xd2)\xf70@\xa5M\xc2\xe3n\xb5.@G\xdf\xce9\xb7\x98,@(|I\xa6\xc4\xbb-@K,\xa1J\xc871@`\x87\x84\xd2\xa4\xd8&@$\x18\x94\xf6\xe4\xb2,@\xd7P\x99\x8fh\x90-@c\x19\xf28s\xc62@D\x9a\xf8\xdfRF0@\x86vgkT\xee(@\x91)\x96\xa9;\x880@_\x95\x8d\xc6\xce\xe11@\xfb`\x11\x80\xa790@\xb3\xa4\x12\x8a\x98\xa3,@\xe6a\xe8\x87\xf7k-@\x19\xf6F\xc0\\\xed0@\xb2\xabW\xd5\xac\x7f1@\x078k\xfd\x91f0@\x028\xc3c\xa9\xff)@\xfe\x83\xe7zX}0@\x9a\xb1r\x9d\xa7\x99,@H\xe7\xcag\x84\xb5.@\xab]\x1fH\\\xc8-@\x82\xd3\x07:\x8e\x9d0@\x07\xd2\x07oL\x8a0@\x88(\xdf\xd7(\x1d0@`\x16\xfc\xcc}d,@M\x9c\xc8\xcf\x18\x7f0@\xfc!*rU\xba-@\x11F\x7f\xe5\xa6s.@\x08\x04g\xe04\xa44@ACA\'\x9c\xe8.@\x8e\xe9\x12\x1e\xb7J2@\x14\x81\xfb\x8a\xafN-@j\xcc@K\xad\x052@\xfc\xe46\x9e(],@\xd7\trF;\xd10@\x11y\x812\xad^1@\x00\xb5o\xfdt~0@<\x8a\x0ci\xd1\x9e1@\x8b,r*\xc8\xbf1@\xd6\xb1\xd8\x1f\xa5h,@D\x08\xeb\xf1\x83+)@\xea\x99\x831H),@1\xdf\x9d\xe7\x1e\xbe.@\xa3\x04\x98,r\x11,@\x819\xb1\xa5\x8ez0@qXkF\x0e\x80,@\xc1 \x12\x0eET3@\x15\xbe\x9d\xe8\xd3\x90,@\xc1\x1f\x11\x1c!\x9f2@9?\xe6:\x07\x1e/@\xae\x85\x03T\x990.@\xe0\xd4\xf3w\x17\x1b.@x\x96\xd8\xedP\xcf.@\x9e\x01\x93\x0c)\xc4-@\xf3\x98B\xed=\x0f1@\n\x83\xbd\xe9\xb7\xe20@J+\xd4\xdb\xaaC,@\x03G\xaa%i*,@c\xc2\xa5E[6,@3\x1aD\xbdL\t-@\x93\xe4\x1f\xeb\xb4^,@+\x13\xf4`\x9e\x800@S<(\xd9\xf2\x9b-@[\xc3\xfe\xf2o\xdd0@Lp\xb5\xd1\xb0\xe1-@\'\x9aP\x06\x97z0@\x89\xfd\xda\x8b\x00\xb5-@\xadNv\xef\x1b\x8b1@\x04\xefx+\xa2\x181@\x85~\xdb\xf4\x0e\xae1@\xb4X\xf6\x92\x1c\x121@\xf16\x86y\x00\xa3,@]%\xf7\x16\xa7N1@\x16\xd1\x87\xa4\x97\xd6.@I2\xf8\x9d\xb4\xd73@\xd9\x021L\x82\xbb-@\xb54L\xd3\x96\x075@\xfdq\xc4\x17h\xaf(@\xf8\x94\x9c9ts0@&\x9a\xb6u\x90k*@\xc4\x16\xef\x19\x9b\xd3,@\x9c-\xd8Kh\xee,@\x93\x9a\x1b\xac\x92>1@(\x7fT\x1e\x94\x991@e\x84\xd4DE02@O\x17+(\xf4\x181@\xbf\x95\xc8\xb8}s,@HmBZ1\x9b\'@\x93\xb1\xa8\tQ\xb4-@\x8e\xaa\xd2\xf0 \x800@\xd7dz\xf77:*@\x8e\xd9l\xb0N\xd6+@\xda^\x94B\xd7\xbb,@\xb3\xe6\xb8\x08\xb5o,@\x02\xae\x80+\xb0\xa02@\xe3<\tw\x16\xdf-@\xd5\xe1\xc6\x83J\x820@\xea\xc5\x84\x98\xe1\xda0@|Mke\xa1\x8e.@9\xafd1*@*@\xac\xd0\x83\x1ar\x921@\xb9\xefq\x8b\xd1\xb2.@\x8bZ\xaf36#1@\x81\xad\xdeS-k0@\xccP\xbadaS2@\xf7\x97O\xe4\xad\xd7-@\xf33\xef\xf8\x1cc/@Lvk\xe0\x8cY1@%\x7f\xe8\x8e\xe9\xec1@j\xdbLY\xa3\x7f0@\x0f\xfb\xc8\xa7\x10c2@\xa6\xa8\xc6j*\xd20@\x1e\x19D[\x92\xff0@U\xf2wFS\x942@:a\x88\x1d}\xb9-@\xb3\x06B\xfe\xde\xb91@\xa4\xe0\xfd\xc9\x10\\1@\xf8\x96q\xb4\xfc\x8a\'@Q\r\x05\x8ahF.@\xda$\xb5\xf6VG2@!\x80M\x93\x80\xee0@gJu\xac<\xc1(@\x98p\xb2z"Q1@\xf2>\xd5\xa9*D/@f\x1d\xf8H\x94\x892@\x8b\xb0\x0f\xe0K03@[W\x8dr5\x7f0@Gr.R\n\xe61@\x91\x87\x16~\xfbv,@F2-\xbe\xd2\x87.@\xb0\x8c\xe8\xbaH\x01.@\xf3\xfe\x1d6\xc6c2@\xa9\xd3\x90\xc1\xa8`1@3^0\xe0\r93@\xea>\xe3\xe7\xbb\xd61@:\xe7\xc7\xebG\x0c6@\x88E\xf1\xb4\xa6\n1@\x1d0\x8c\xc7N\x922@\x85\x16\x89H\x8c\x1e1@\xd9\xc6\x85\t5\xa4-@\xbd\x16%\x04\xa0\t,@\xdb\xb5o_\x10\xba,@\'\x8a\x8a5x\x131@0\x88\xb5!f\xe65@W#\xc4\xb7\xc5m(@]h"U=\x94/@H\xfa\x1c\x10\xab\x941@5\x90b<\xec#.@\xd1\xca\xf4n\xdc\x010@K\xdf8\xc5\xe8\xa91@\x8cxU\xb8e\x11.@n\xcb\x88Y\xac\xc0/@\xb1J\xf9C\x8fm.@\x1d\x0f\x0c\xd9h\xcf.@J\xa5\x9c\xb8\xfe\xdb1@\x06\xfdj0\x15^-@\x04\x0by\xb7\xbbI2@K\x04\xdb\xae\xccR(@\xea\xbd\x00\xee\x1b\x92/@\xe9\xd9\xfc\xfb\xd3\xae1@\xc9\xbd\x9f\xb8w\xd51@\x18\xa0l{R\xbc0@\x90?w+.\x842@\xd50]\xd2L\x0c.@\r\x137\xc4\xd2x-@\xf6qw\xe4\xa9\x82-@\xff\x9f\xb8\xc6\x0b01@\xad\xf4\xc6\xad\xa9!(@\x8e\xc98\xc7\x1e\xfb*@\xf3\xecje\x04\xca*@\x19o(\xc5H\xdc1@\xac\x92\xd6lL\xd40@\xfeH\xd7<=w-@\x92\nh\x88\xe2\xd9*@\xa2\x92\x9eb\x1d*1@\xff\'\xaf\xc5\xae\xff-@y\r^\x0c\xb990@\t\xe43\xf5\xee\x0f.@\x1dkm\xf0\x84\x00*@\xb4n\xff\xbe\x10\x13\'@\xfav\xbe\xb0\xff\x9b2@C\xba\x9d\xed\x12x-@\x18\x87R9);.@-\xe8B\x9a\x9c\x91*@\xdf\xd4\xab\x06\x96\xf5.@r,\xf5\xa90\xc5.@H5\xf2\xa6\xcb\x97-@\xfb\x8c\'\x81Lj-@\xc4\x94\xc9\xfb\x11U2@\xbf&B\xf7\xe1~,@\x8b\x88#\xff\xb6\x12/@\xd8\xf3\xd9s\xd14-@\x9c\x85e$\xc2\xfa/@\x03\x8c\t\xe0\x93\x93/@\x1a\xec\xacC\xb4h-@\xf1x\xf6c\x8f\x87,@\xef\xfb\xe9w\x8b\x98.@m\xbf\xde/\x1b(1@\x1erT\x0c\x9b"1@\xa5n@\\\x99\x1d)@I\xd4\x07\xbc\x9ar5@t\x87OiC"1@\x18R_\xc2\x9c\xce1@\xf9\x1e\xdf\xb9N20@\x82\x9b\xed\x94Z\x81,@qr\x85\x0eB\x9b2@\x0f\xa9\x12\xce~")@\xcd\x8d\'\xd7nd0@\x07\xc5\xe2\x7f3\xe50@. n\xc0\x1d\xca5@\x8e\x89\xf7U[\xe50@m\xc4\xaf\x13&80@\xaf0\x01\x8a\x07K.@|]\xa5ej\xe7.@u\x8c\x04\x0bh\x93,@\x18Ody\x11\x1c0@\xf4|\xefr0h1@\xc7\xa0\xc7U\xd5F0@\xc8\xc4\x0b\xde\x81\n0@\xd2\xac\xa4\xc5\xe6\xd71@\x80\xdd\xeb\t\xa2L2@\xe5\x06_\x90\xe6\t6@\xb5c\xd8\x8f\x96\x88,@\x96Y_\xb7f\xc22@\xdc\xa2)\xdee\xcf2@\xe4\x19d\xc6SA-@f[\xc2n\x9b\xba2@\x8f\xdf\xe31T\xdf4@\xff[N:e\x07/@\xf6\xea\xd8\x16t\xc70@S&\xccR!}*@b\xc0\xe4^vI2@J\x81qar8.@{\xb6\xa05{*1@\xb9\xa2\xdfM\x1a\x081@<\xd4\x0e\x1c\x02\x9a0@\xcew`\xdf<\xa7,@\x11\xf8\'X\xf1/-@\x17T\xcd\xb6_N(@!\xf9\'\xf61\xf30@\xdd\xf6\xc4MVO(@\x00\xc8\xba#.\x1e/@\x86\x9e\xf9<wH-@\x0e\x08\x8f\x0e\x10\xc62@\xc8\xf0\xd8\xcd\x9f\x8f-@h\xc5\x94\x83v\x0c1@\x19\x17\r\x9ej\x15/@MV\x06\xc7\x9b$/@=\x04\x8dO\xe6\xa8,@\xf2\xe1z\xc2K;0@\xf93\x13\xf8?\xff.@\xd0\x1f\xb7D\xbc\x8e.@M\x9bM\xd0\x0c\xc00@\xaa\xee\x95iW/2@\\\x9b0x\xbd`0@\xceZ3\x9e`\xe52@\x17\xd5dm\xe7\x11/@\xfd\x81\xdb\xac\xb8<2@\xf6\xe5\x04\xab \xe80@q\x14n\xf2\xde\xd91@\x9f\xd4\xf4\xcd\x96p0@\xa1\xceT\xd4-\xe4-@\xfeb\x13\x96\x0b\x16(@\xca\x1c\x80\xf4\x004/@\xa0/\xdd\x9d=\xee.@\xd3{\x93\xf9\xcf\xd3*@Z\x83\xa1\x05\xa1\xc91@v\xb6\x8f\'\xb7\xbe.@\xefN\n\xd6ZU.@(\x8c\x8d\x11!\xbd.@m\xbf\x05|6\xc8/@\xfc\x12\xa0}\xc1\xd22@\n\t\xd2\x98=\xcf/@\xd2\x8f6(@I0@\xc2\xd7\xc7\x0bb\xb0-@\xe8foCr\xf5.@E\xb6BtkD2@m\x8e\xa4p0Z0@\xe5\x07\xa02\x05\xbf0@\xd7\x97\xf0\x958\x98/@X\xa5\xb6i\xae\x0b0@\t\x9a/\xaa\xab[.@"m\xc0\'\xc3\x870@a\x8a\x84\xec\x17\xdd/@E\x80_:\xde\xd3.@\xf0\x08\xbd\x9f9\xb60@\xa4\xc1\xa6f\x97\x825@\x9f\xa0\xa2\x0eG\xd8-@\x9d\xe7\x95\x00 `0@\x95\xdb\xb4\xc5|7\'@\x9ao+\xddc\x8f0@\xb1\x1ckn\r\t0@\xb1\x93:\xefS\x95.@@\x18\xab\x95*D+@B\xe5(\xbc8\xec1@;v\xc35\xd4\x88-@\x0052\x9f\xd3\x880@\xeb\xb7\xe1\xa5\x8b\x87/@\x81\x13\xfa|\x83I0@\xd7\x03\xaf\x0f\xa0J5@\xa2n\x92\x8f 92@{o)B\xe8O5@&\xf6\xc53\xc9\xf01@\xaf,w\xdb\xa2K,@\xf0\x13\xe3\xfc\x1d\xcb2@T0\xa2\x06\xf5\xd8(@\'\x02a\xcbQQ0@\xb9\xbe^\xe3w\x06/@+E\x1d m\xa71@c\x84r\x02\xf0F/@sy\xf0\xeax\xb11@Qmz\xa8L7.@\xd6}\x7fA\x08\xd0.@\x85H\x94\xfd\xf4\x031@D K}"/2@\xb6\xed\xdf\x92(\xa20@\t[\x9c\xf8\xf0\xe6%@\xb9\xff=\xb1\xe4m(@\x16\xc4\xb3$S\x1f0@\xe2`3G"\xca-@\x10\xf8\xccqN\x100@\xd3\xcd\xb8\x98g\xc90@\t\x8e\x02\x84g\xbf1@Y\xca\xbf\xf5(\x9e1@\xbe\xc8\xbb\xbcU\xbc0@\xe6\xe4\xbePM)(@H>\xa3\xe9\xd1\t0@{z\xb9\xcc\xec\x95+@?/Q\xc0\xa4\xb0+@7\xd2d_\x00\xd9/@^_3`\xbb\x171@2\xfb\r\x95\x83\xee0@\x1c\xe7\x03am]1@\x85\xbf\x97q\xb8\xc31@#j\xfb\x8f\xb0\x92-@\x85\xb1\x92\xad4\x900@\x12Mw@vq(@\xc8\xa3\x9bI\xdf$0@M\xbb\x01\t2\xa01@\x1c\xff\x14\xb5\xe0\xa2)@\x85\xa9o\x928\xa51@\xba\xb2\xcfNX\xcd0@\xe1\r)=\xc8E0@\xb3\xca\xaf.\xe9\xba1@\xcd\xd1\xd4\x08^T(@N\x1d\xc8\xba\xae\xef0@*c\x15&\xa3\x0e1@gFp[c)2@\xf9\xc0#DN\xfb\'@\x9b&zq\x7f\xcf0@sG\x11\x1b\xe0\xaa1@\x96\xd8\xc8\xba\xc8\x99&@$?%H\xa8\x06/@\x14\x01\x00\xff\x86Q/@JA\x1f\x9dl\x99+@\xd2\x9b\x08|l\xa7&@v@?\xfd\x11\x17(@\x9d2?\xcf\x0e\xea0@\x9d\xd0\x11/\xcdg.@\x18\xc0\n\xa3\x93\xd9/@SY: \xe0\xe30@@\xe1_\xb3u=2@[\xec\xafP\x0e\x102@I\x9cU\x90~\x9a1@\xd0\xdfGB\x87W/@\xda)\xcd\xc5\x0f\xc3-@e\xd3\xafos42@q\x0b\xcbk(>1@\xc2\xd3\xb2\x89R\xd90@cW\x03\x8a#(1@M\x12\xe9\xddF\n2@\x9e$\xb7dl\x150@(\x03\xfeO/\x960@\x99\xb1\xf3\xe7\xca\xef,@\x08M;=,l,@\x86@\t\xea\xf4\xcf-@w\x04\xf3\xffnf+@\xae\xa8A\x9b\xbcV(@\x05bNE\xfa\x12/@\xa6\xf6V<\xcdZ/@\xf2\xa4\xa4j\xca\xc6/@6\xb8\xc14\x03\xa31@\x92\xca\xc2r*h,@e\x0b\x1c0\xd7\x9a0@\x8fj\x9eD\x1b\xc9/@\xf1CD\xfe\xf1\xe8/@\x1bW\xe6Q\xba3-@\x1cT!_f\xcb1@>1\xe7\xe4\xf3/0@\xc8\xfb\x0fX4d1@\xee\xc0C\x99\x81q0@p\x14s\xffk\xbf0@6\xc6\xb5\xe9\x91\xd0&@\xc2\xae:D\x07\x10-@\x02|;K\x92\xf4/@;\xdd\xc9\x15\xde\x140@\xb4\xd0~q\xee\xc2&@\xd1/\x07l\xfb\x940@\x965\xbb\xbe\xc5\x132@\x0b\x102$\xe7a3@w"]C\x03=&@MS\x85B\x0c\xbe6@\xdaW\x8d|o\xf3/@\xe3l=\xfe\xdc)1@\xe3+\xec\x83\x95\xd5/@\xcf^\x80F\xcca-@W\xe7[\x05\x1b\x14&@\xc7\x03\xe6\xc4\xb2\x01(@0\x83\xdc8\xd2\x9e0@\x0fo4S\xe2\xe1.@\xab\n\n\xcf\xe9\xd2(@s\x1fbiw\xaf/@\x95\xb8\x88%\x1e\x04,@\xe3\x97\x9b\t\xae\xfe-@\xe0%\xaf\xdaL\xa6-@jB\x85X\xc8\xdd,@\x00\xfd\xa3\x15\xff\xed,@\xd9\xdb\xf4\xf7\x88a1@\x9d\x0c\xaaI\xc6\xd8(@\xd9\xe5\xbdX\x04\x02,@\xfe\x9e\x828:Q0@\xe50\x89x\xccI0@\x05XV\x1d\xe781@!d\xd0l\x00d-@\x98\xec&"\xfb\xe9\'@9}\r\x10\xbf\x05.@S\xc4\x1e,\xe3K/@\xae\xdbw\x94\x10\\1@\xc0y\xda\x9c\xba>1@\xfa\xc4_\x96\x0c\t&@\xa1\xd9\xe4\xa2\xd6\x962@\x7fc\xa6\x8d\xfb\x8d1@\x9e\x0fP\xc1`\xc3-@\x06s\xda\x13\x02g.@H\xc2\x95GLK.@\x80\x12\xc9\xfc\x1a\xcc-@O\x17\xa9\xfa\xe3\xa41@\x19\xf1\xa8\x0e\x11\xc1-@\xfbt\x00\xdc\xda\xd9/@\x88\x93A\xe5\x07\xa3/@\x0f\xc2H\xcd\x9d\xcb3@\xff\x80x\x93\x9d\xa2\'@o\xd5!j\xc4\x901@\xf8\x81QH\xd9\x0c1@1\xfb\xbaq\x04\xd80@d\xa6\x03\x8f\xd1\xd1+@\xa8yq\xfeq\x851@CC\x1by\xe1\xee1@\xa62\xde~1M1@\x14\x99}\xa3\x8850@\xb2/\x8c\x07Qy3@9\xe4\x8d\xe1\xedZ.@\x17JW\xb0\x92\x082@\xf8\x9b2.\xf0@*@\xceru|#\x94-@\xd2\xcbgJ\xe5\xc8-@\x8fQ\xe9\x8e\x80\xb9(@ \xff\xfaL\xab\xe4+@\xcf\x92\xf9\xe4\x9160@X\x01\x14N\x81\xc03@\xe3\xc28\x96\x19\xe21@\xa6 \x8a#s\x981@v*\xff5?g/@\xc6\x90\xf7\x97\x86/,@\x80\xdb"\xf8\xc1\x9f0@\x85\xc5\x93]\x03\xec0@wJ\xa1\xa0\xc0\xd9/@\xb5\x0f\xc7U\xe1b.@\xd1\x86\x0e\xde`\xa4.@\xb3\x11\xbfC\xaa\xb7(@\x186\xbc\x04va0@5\xd2\xb2j\xf3`/@|\xd8\x93z\xdc\xa41@pG\xf0\x99\x11$/@\x91Gt\x80\xbc\xa20@\n\xd6\xea-\xfd\xf3\'@\x0e\x0fM\xef\xec\xf7+@V\t\x93\xff\xe0\xc10@\x94\xb2\x0f\x1d\x03\x830@c\xfb[\xa8VR,@\xf9\xa7\x88\xb2j\xa12@\x1dN\xb5\xf05^0@\xd7\x94\xde\xcdo\x99,@\xcb\xd9}d_\xde0@L\xd0Jk\xb3\x9f0@\x91S\x88\xfb\xca\xa91@&k\xa48Xu/@*\x03\xe8CTF0@\x91\xfb\x8aM\xfeO/@.\xb6Zkv\xc7-@\xb8,\xcb\xca\xf3\t1@\xca\xb3n\x17\xcd\xb90@\xd3\xd1\xe3\xf9\xe7\x9e\'@V\x05\x81\x11a\x011@.j*\x87\x18\xfa0@\xd2\x8b\xb8K\xda\xd1-@C\xe7F<\x11\xe40@?\xf3#\xf8\xca\xdb-@4\xecg\xa7\xe57/@\xc1\x96dj\xe8\x86-@\xfb\x84\x7f\xf2\xcd\xf1-@\xf4\x91*]s]0@\x99\x9d\xde\x15\x86\xf71@g4\xbb\xbe\xe7\x07.@Z\x9e\xef\xaew\xed0@\xc2\xde\xf5\xe2_\x980@>Y\xa2\x1e\xb5z+@\xb6G<E\xb2\xf1-@\x83\x8a5H\x11\xd5.@\xfbZ\xa2\xda\x92\x99-@k\xd5v":\xb21@\x80\xd2=\xe4\x9ek0@8\xec@\xee\x10w.@3-Zr8g0@\xa7X\xfbB\x9cR.@\xba)tI\x0f*2@\x18"b\xf1\xdd32@-V\x0cr\xc6\xc20@\xc4\xd5np\xd1\x1d/@\xe5N/X\xa9 /@B8\xd0*\xafn,@\t\x16\xfeY)\xfc0@\xcc\xfa\x12\xe7\xbe\xad5@]UJb\xfd\xf7-@\x1b\xec$z\x90++@\xd1\x88\x12H\xff\xae/@\x8c3\x1e=\x81\xb50@\x8c+\xe7\x1c\x0fX0@\xc8&#\xb0{!,@\xaeo\xef\xa9\xbd\x945@\x85\x7f\xa2ti\x17/@\x0b\x8a)#A\xe65@\x82>wV=a,@o.z\x05\xad\xd8.@R\x91\xcc\xbd\xb1\xbf0@4m\x97\x84t?.@W\xc2fx\xca\x8d,@\xd3p9 \x83\r/@\xfe\x13\x05\xa5,w5@\x88*\xccC\x14\xe51@\xb6\x8em\xebT\xd60@\xecsK\xe7[\'2@\xca\x06\xf3.\x08\xa41@\r\xea\x13\xe5\xebT0@\xd2p\x07\xca\xd0\xa94@6\xc4\xc4{\xfd\xae1@\xd7\xe2\x14\xd8\xe4\xe7*@\x07\x1fC\xa6\x05z.@\xf9_\x87n\x02Y.@`\x1d.1J\xd20@Q\x02\xa9Z\x90_.@R\xe2\x1b\xf6\x12\xe8/@H\xd4\xa8\x82\x030,@\xadR0\xd0\xfe\x97,@\x9f\xdb?\xf0k^-@{L\xdf\x9c\xd4^.@W\xf8a\xd5\xe9\xb80@\xc2\xdf\x1fqvG-@\x8fn\xe4\x855\xd04@2\xc7\x81\xe1\x05\x17.@v\xcc\xf68\x9e82@\xbc\x86n\xd8\xe4M1@z\x18\xe2t\xf7\xe41@f\x8d\n\xd1o$1@\xdd\x80\x8a\xf3\xdd,0@q8u{\xc4\xa71@\xee7\xcc\xb7\xd5)(@\xd0\xd2\x91\xa6\xc9\xc12@\x06\xd7\x08b\xb9\xcc0@\x90\xcaw\x9f\xc0\'+@\xc5G\xb3\n\xd3\xab1@5\x1aC\xb05\xd7\'@eWH\x03{|1@\x96l\x17\x8b\xaa\x89-@qd\xb9\x01*\xdf1@\x1a\x11]\x87\xa9(2@eg\xe3p\xf0\x19/@\xb4U@M\x95\xbd0@K:\xb1\xb7\xc1\xe31@\xa1-\xce\x7f)\xc10@]m\xd5\xb6\xc1\xbd0@\x04\xe1\xc6\xe2MK0@>\xaf\xa1\x97E8.@?i"\x1c\xc9\x83-@\xce#I\xe6\x1f\x91,@?Hn\x89\x13\x903@\xd4G^\xf7\x0f\xd53@\xda\xba>\xc3\xd8\xa13@fq\xa5\xee\xc9\xee0@\xa8\xd9\xce\x100Q0@\x05\xf0\r}\xb8\x881@\xbd\xea\xc8\xd1\x80\x983@l:\xacv\x85\x19.@I\xfe\xf7\xc8I\xf50@\x0b\xa6\x03B=\xdf\'@2\xe5\xff}\x8f\x983@\x90\x81"K\x90]0@\xaf%\xaa\x9c\xa8\xd20@\x1e\xcb\xe5+\x19\xe5-@\xce\x08\xc7E\xf5\x81-@.i\xba\xcd\x19*4@i\xf9\x88\xc7\xf4\xb73@[\x17\x8b\x03\xfe\x8d1@\x06\xfc\xc6\x84\xb9Q,@\xff=\xc8y\xb9\xa30@\xdd\xd5\x9c\xae\x11v.@\xd1]\x17j\xa5\xbd.@w\xe8%\xfdO\xb82@\xbb\x03&\xb4\x80\x190@!\x1e\x16\x88~\x991@\xd6\x18\x9ep\xc9\xbe,@\x13\xf3G\xeb}\xa4-@%\xd5\x9e&\xe0\'2@\xd5mFNx\xc13@\xb0\xa45/^ 1@\x91\xa0\x90\xc3?E,@\xd7\t\x9a\xc9\x9ei+@\xa6\xb6\xfa\xe7\xc2\x905@\xed\x01\xd4\x82\xbd\x132@\xf1t\xcc;\xef\xc6.@\x06g5\xf1+\x8e3@\xfc\xa3\x0e\x97\xca\xf61@\xdc\x11\x1e\xe2\xcc\xbd/@\xf2\xd4\xb7\xe8\xdc\x001@\x10d1}\x13\x9e0@\xf0\xce]xA02@\x89\xf5\x8df\xb82.@f\xf9?;?\t2@\x8e\xe8L\xaaa\xf8,@\x1e\xbaq_^%1@\x85\x1ee\xd1f\xc23@\xe8\x85\x0b\x89\xc1\x0c5@\x83\x15\xed\x02\xacV(@\xa3\xc3\xcb\x8b\x9c\xe1,@d\x1dQ\x8d\x06\x071@/\x04\x840\x94\xcd3@\xfb\xa0\xcf\x0e\x80\xc9/@\xbe\xea\x0bB\xbc\xc1-@\x97\xd4\r\xea\xa9A0@\x1d\xfc>8\x84\xbf3@h\x83\x9b\x06\xd971@lc\x0e\xda\xd2\xc1-@\x93z\x92\xd0\xfe\x8d6@.b\xa2\\\xb6\x96,@\xaa\xad\x07/\xcbK.@\xa1\xe6Gx\xf7W,@E\xfb\x87U\x91\x15,@\x10s\xa1\x98\xe2Q0@y`\x8b1\xb7\xe8+@/\xd5x\xc8\xd9\xfd-@x\xae\xcd\xb3\xde\x9c,@p\xdcQ\xc0\x07\x800@\xf5\xbdI\xd5\x9b\xb43@|\x84\'L\xad\x945@8\x9d\xdf\xe8^\xf4-@\xd7\xff\xe6\xed\xd6\x870@}\xa1_^\xc2\xd73@W(\x97\x8b\xde\x0e,@O\xd5\x85\xb5\xf0J.@\xd7\x92\xe4\x03@>(@\xe0|\x08\x8a\xb9\xc1/@\xe9J\xa3.\x1a[4@k2\xa9R\x02@1@%xz\x02MF,@\xe0:\xa6ML(2@\r"9\xc1\xff\xfb2@\xfd\x8b]xA\x865@\xfa\xd5o\xe0\x1c\x8d1@\xed:\xfc\xfa\xe0\xd6-@IKA\xff\n\x153@E\xa3\xdd\xe8\x975+@\xa9\xacq\xea\xe3;0@\x9c\x85\xd6Vo\x9e5@\x82\xe5G[\xe4\xb2,@u\x1c\x83\xbc\xfb\xbe0@\xc5\xdb\xf7%\xb9E5@jM\x91\xb71S2@\xcf\x93j:\xb6\xf20@L\xe6o\xf9~D/@F\x80nsy#.@k\xf3\xc8$EG+@\xf9\t\x14\xdc\xba /@\x8ct\xb8\xebd$/@\x97\x03y\x11*\xc23@w\xa2\x0c\xca\xb9\x02.@z]\x19\xba\tJ5@1\xb3F\x0fd\xa9-@\x07\xd1XD\x93\xdd.@*G_\x8d\x05k,@J\x97\xe3E7\xf7-@j\xab\xd7\x9b\xbcS+@\xfd\x13^\x10\x80\x1a\'@\xc6V\xdc\xd37\xe91@\t\x19\xa5\xec\x05=.@\xa8KN\\\x1b\x0f,@P\xb5\x08\xd3\xd7\x071@\x7f\xe8\x8c\x89K\xca0@\xa8g\xaa\xd7\x98\x01+@\xbd\x95o\x13\x98s0@\xb0yL\x96\xc5\xed-@\xd6\x90\xe7\xd7dI2@xX!\xd0I,/@\xc3!\x17\xc9)\xb11@\xf5\x1ay\x9a\x9e\x84,@^\xc5\xca\xba\x08\xd6-@\xd2\x8d\xf2\xcb\xfe\xdb5@\xfb?\xaa\xea\x0b\x7f0@\xf5\x1f\xb3\xc8\xfek1@X\xde\x04 P\r0@\'\xa7E\x14\x00%.@\x9a\xacOrtc0@$5\xfc\xa2e\x9a,@\xb2\xf2J\x94\xc9A.@B\x06\x03+@\x013@8\xbeX\x7f\xd5\xc51@\xb3Dy\x15\x06\x16/@%~\x88\xc5\xf5\x99.@\x1c\xfc/\xc5\x96\xcf1@A\xc5\x91\xb8\xa0^-@\xbc\x00;@\x01\xae,@?\xdd%\xc93\x06.@\x92\xb4\xdd8\xab&0@\xec4\xd1`\xa8\xa71@\xce\x06\x19\x9d\xady.@\xd1e\x9f\xf9\xb1\x0e.@\xcb\x06\xdb|n\x8d/@\xf6a;\x06W&+@\xf4B\xac6\'|-@"\x1c_\xbf\xfb\x12,@W,c\xb3\xe1\x1a*@E\x96ik\xea\xe11@\xd5 ~\x9e\n\xce1@g\x97\xe1\xbb\xef;.@f\x16\xc3\xd0\xefD1@v;\x1b[\n\xf5-@\x95b\xa33\xacs.@\xc8\x1a2\nV\x8c,@%\xdd\xfa\x98\x10R1@c\xd3\xe2\xd5\x84|0@\x13\xe7\x0bFW\xca1@M\x9a\xe1\xec\xe1\xdf1@\x83\x9d"\xba|\xfa/@\xb3\x84\x14V\xc0V/@\x16\x82Q\xa9\x04\x8e,@\xd4\xf4;\xfc\xb8\xd95@\x1a\xc0\xe5u;\x0c0@\xae\xda63\xab>.@%\xf6R\xa3\xaf)+@f\xdfK\xf1\x81\xc75@s\xc6\x81\xb2U\xf4.@h\x96\x17\xd8\xd1\x87*@V\xaa\xbeN\x93\xa05@\x0f\x8f\xb2\x11\x87w1@\xab:\x94f\x1f\x0b1@,\x85f,\x9e2.@P\xa3\x7fP\xbd61@\'\xdb\xcf\xdd\x07T,@\xa9\xb3Wjz\xdc0@\x16S\xb3\x97R\xf00@\xeb\xf7\x04:\xf9W,@H\xb8\xc2\x16\x10\x851@\x969\xdfDy\xb92@\x12\xd5>,\x89\xd51@70_\xac\xd1}/@\xcc\xc4\x93\xd7}\x95*@\x0c\x1c}\xec\xb4\x0c6@Z\x0fF\xff\xfar.@V\x127\x96\x02\xc4-@\x18\x9e\x95\xcf\x0f\xbc,@\xb9\xf5a^\x1c\xc41@n\x81\xa1\x10\xc7\x8b1@\xa2\x9f\xcb\xe4h\x18/@\xcb\x9d\x9f\x9a\x92\xc7/@\xf4n.\xf1\x0b\x151@\x9a\x99\x86\xa5\xa5\x950@\x86\xf1\x94\x01N11@\xa2\xce\xf8oy\xc40@2\xbdP\x03\x17\x1e-@0\x1b\x99\\\x04{2@\xb7cw\xb0\x16!2@\xe5\xd4\xa7\xb1)\xd32@\x1e#\x12\xc8\xbf\xa4,@\xd7)\xf5\xfd\x19\x01(@\xd4\xbb\xb5\xdc\xa3\',@X\x8d\xf5 \x83\xdc&@\x90S\xe8\x94\xe5\xd6,@\x17\x151\x05\xe8\x03/@\xb1\x87\xd1G#H1@\xc4"\xef\x9f%\x8d0@\x7f\xa2\xb4\xcd\xfa[,@2\xbb"r/\x1b+@\xecj,\x0b\x02\x8b2@\x08\xe5)\xcc\x9b\x1f2@\xb1\xd5\xa0[\x9bl5@\x8fO/\x9e\r\x84-@\xc46\x95j)\xbd2@\x7f?\xb7\xfe\x1170@\x967\xf5\x89_.2@\xbf\x12&G\xaf\xc8/@\x8a\x9cp\xc7\xcf\xd71@\t\x05\xfd#T\x10.@Yl\xbe$Y--@\x9c\xae\xe5JZ\xdc1@\n\xb5,L\x8d\x071@\xfa\xe5\x96\xf3h\x912@>\xd9\x03\xb2\xe9>1@K\xfd\xb70\x91Y-@\xe5\xd5\x85\xa1O3,@\xa2\x1b\xc3\x14\x14\xcd1@\xc3\xf6C\x9a\xfe\xf40@\xc6[Ce\x1a\x1d1@\xdeK\xce\x00\x7f\xaf5@UgP\xcd\x96\xc60@;\x00\xd2\xeb\xcc@1@\xb0\xcc\xc7\xe6\xd8\xea0@\xdf\xe5e\xbb\x83\x1d-@\xf2\x12p\xbd\x90m,@\xed\xe8\x8f+\xf6C-@ \x03\xdc\xc4\xb1\x93/@\x9fi(\xafsT-@\x0fIEl\xf1M2@\x14\tk>\x13D/@P\x11\xd7\x1e\xf5\xbb,@J\xb0\x0c\xde\x90m2@\x1cgx\xae-\x1e7@cg\xfb\xed}t1@\xae.\xbf\x05\x8a\xf10@\x9d\xech\xdf\xad\xa9-@\xd1\xdf\xe3\xc7\x94\xc5,@(\xc4C-\x00\xe2.@\x95\xb4\x9a!*\x992@iS\x04\xccB32@\xf8\xba\xdab\r\xaa4@*\xaaL\xe6A\xc3(@\x1c$^\xfdF\xcd.@\x13)\x0c\xbe\xa0\xc1\'@\x1b\xd2t\xff\xce\x84,@\xaf\x89\xeaO\x9c\x131@\x1f\xf0\xb0j\x18=.@\xc1\xe8\x1f~:\x110@%/\xddA\xb4\xc20@N\x80\xf7\xd6a\xd4-@\x05\xc9\x86\xbb|\xe01@\x1a\xdeh\x1a \xac0@\xe9tR2\xe6\x933@\x02P}\xf9\x0b\x901@\\%\xb06\xabY1@\xdf\xda;Oi\x141@\xc9I\x83\xb4\x96\x87,@\xcf\xd3lpmI2@\xc0,\xef&\xcd81@\xd3T&\xe2\xbe\xd0.@\x06\x9c\x00~P /@n\xa3\x9c\xbc\xa0X5@\xf045\x16\xdea,@\xc4l\\\x84\x86\xbe0@\xf6\x997yd\xb80@-\x83]O\'\xd71@\xa1\xe9\xa9\xb4\xb0\xc52@^\x12NW\x05\x955@\xe2\xc1}R\x8d\xd5,@\xe8\xed\x94\t%\xbc/@\xb2]\x9d\xc9\xf8b-@\xa24\xd6\xd5\xe9\xf90@Y\xa9\xeee\xe3\xba5@\xec4\xe7\xe9bc1@\x05/\x1b\xb0\x92L0@\'\x13\xa1\x11\x90\xcc-@\x0e\x16z\x8b\xc2x-@q~/\xbd<00@\x89\x1a\x81lC\x0e.@\x827x\x9d\x0b\xed(@\x00\x83t\xda\xe6c1@\xa3\xf4\xe0\xef\xbf!/@C\xad\x81H\x84\x1c2@-c\x15\n\xd3\x910@\n\xf3\xad\xbb\x7f\xbf,@l\xfc\xb8d\x9bV,@\xab+\x8c\x95\x84\x825@\xa4Sm\x84s\x0f2@\x95\xe6\x7f\t3R2@\xf2\xc3\xbe\\\xae\x1c.@\xdd\xda\x80\xea\xeb>2@\x1d\xf4|q\x1d\xea0@\x88\xa3\x10\xf6\x8d\xf10@i|)\xebp]1@C\r\xa3Y\x9d*0@1v\xb6\xaf^\xe70@\x99*G\x88aG.@L!-\x1d-\x9f/@B1/\x97\xdd\x1a0@\xa9\x17\xaa\xa3\xb7u.@\x04\x07G\xcb\xecf0@\xe1l6\xc3\xbb\xe8-@o\xa5\xae\xdd\x0e<,@\xa9H\xc3\x16\xd3\xfb/@\xbf\xa7\x83\x8cI\x0e.@\xf2\xc7,\xa1M\x8d1@\x94Y\xb5_`20@\x8f\xfe{i\xbe|(@\x17\x0e\xf3\x95E#&@\xa9\x0e\xa6\'\xc5U0@Wc\x13\xd9\x04\xf7(@\xdc\xcd\x13\x89\xa7\x162@d"Z\x1coG(@\xc7\xdd\x90\x01\xf1\xd70@W\x10/\xe3\xbc\x1f-@\xb8Lv\x9b\x00\xfd/@\x12p]=)\xbf/@\xbaW\n\xd9\x7f^/@\xed`9:&\xd8/@x\x9e\xc2\xc2W\x1b1@\xc1\x16K\xd2\xd0\xc6/@\x08\t\xfa\x8fc\x151@\x13\xb1\x8e\xc8\xd6\x0f2@\x8dM\x06W4\xca-@\x84\xc4\x00\xe8\xe3b0@ljT\xf4\xaa\x92*@\xa3\x00x\x8a\x00\xe21@\x0fT\xc5\xcf\x96\xa32@x\x89\xa9)\xc9\xac,@\x10\x15\x9d\xc5,\xd61@\xe8\x84\xda\xb5\xe5\xe91@\x0ep\xc5@\x0521@\xd3\x03\xf7\xa2\x0e62@t\x9c\x84\xa6m\xcb-@\x02\x07\xd3\xa9V*,@o\x0e\xf5\x9e9\xd00@\x89\xfb\xca\x85\x14\xee.@! \x11e\x9e,0@M\xe5k\x94\x8f=0@\xc5[*-K\x08*@\x18B\x19\x85\x8c\xc91@\xde=\x1d\xca?%3@\xba:\x10\xb9d\xdc-@\x04\x04\xa9@\xa1c,@\r \xe9\xf5\x8b\x121@\x97S\x93\xe6\xb042@\x15\x0b&\xcc\x82\x89/@\xcb\x04\xff\xd7\xd2\xef-@\xec%\xcb\xd3/\xcc,@\xa4\xacyz\xcd\xe62@\xd4\xf6\xe1\xedv@0@\x96\xff\x8e)\x0e%,@\\9\xc4\x80n2/@[|\xf7\xa8\xa7\xb2-@\x07\xeb\x05\x19[a,@\x9a\xb09Y<g1@h2|\x96\xc8\xc36@\xe6^$\x05*%0@\xc4\xaf\xc3b\xbb"1@W\xb0\x19\xceU\xf04@\x84"Rt}\xc0.@\x032\x9b\xb1\xfe\xa02@\xba\x1a\x01\x8c\xb2\x95-@;\xbb\xf4\x8d_\x88-@\x06\xe1\x17>7\n+@;\x1ds[m*-@\x0f\xed\xcc\x91.\xa3/@\xc0\xcb\xc2\x89Kw0@~\xf26u\x93\x8b,@\x110\xbe\x87\xf3\xde1@\x87=)\xce[\r+@>\xd5\x92\x08\xf5\xa7.@\xb7.e\xc0b\x0f.@\xa4J\x05iNF0@%R\x85\xcbc2.@\xdf\x92\xbd\x89\x8d"1@\xd4B\xbf\'[\xd6.@\xb9\xe2l\xca\x8b\x000@=c\xa6\x97u\'/@\x8f\x82\x11\x06\x87\xca/@\xf4\xcfQ\xa0\xc8/1@\x95\x059q\xe2\xf3%@\xfd\x8d.m\x01).@\xa1\x96\x10G\x9b\x91,@\xc2\xc8L\xab\xed\x040@\xf8\xbf@nd\xda+@%\x05\xe4\x10\xac\x8b0@8|v*H\xd6,@\x93\xd3\tXeT0@\x18b^\xa7\xff\x00(@:"\xbb\x0b\xf0\x0c0@\xc3\xc4\x8c\xd4wR+@\xbd\xfdd\xb4\x90\xbc0@\xf1VG\x92CN1@cC3\xe4t\x1e0@\xb0/\xc9\xad\x98\xcd-@\xc5Q\xe3I\xdd\x86/@\xbc\x92\x1fh<\x951@\xe9\xab\x16\xcb\x92s/@\x8c\x89O\xd2\xae-0@<\xdb\xec\xdb\xb4j/@\x83\xce\x8f\x0f\x059.@PB\xc0\xe2\xce_\'@A*)\x86D,2@\xe3=\x87\x84\xde\xd7\'@\xb6\xb5\x8b7\'\xd5.@\xb7\x8b|/\xd9\xdd6@\xcd\xcf\x08\xc2}g-@\t\xaf\xd5c\x08\x1f1@]\xcb\xa0\x8e\x0b\x0f2@b\x8bY\xa2\xcf\x15-@\x01\xa4\x9e\xc5\xe3\xa80@\xce\xe7\xd9\xd1a\x1c0@\xfb\xa7Di\x85J1@\xfbN\xee/3\xb9*@\x1d7;q\xba\xbe1@?\xd4_\x80Dm/@55\xb4*\x8f$1@\xae\xf2\xc9\xd2\xaa\xc5-@+\xfa\xfbL\xfd\xaf1@u\xad\xff\x13\x88\x015@w\xe3\x088A\n2@:F\x0cs\x1c\xf9-@\xca\xf8\xbe\xbfzv1@Z\xebZya00@\xf6\x18\x9c\xe9\xf4\xb4&@(zQi\x9f^0@_82V\xde&2@\xe4\x01`\x1aN\xc41@3\xcf5V^\x041@\xd9R\xd5\x96\x17\x8f,@\x15\xe0\x8d\x15\xa1\xb5.@\x93\x97\xb9\x8c*y&@R 8HH0(@\xcc7\x86\xe8\xf4\xb61@\xb4\x9e\xc4>7\x140@\x02\xdd\xde\xbe[\xbc/@\x93\xa0\x96\xaeAY-@SH\x03\xf6\xfd\xa8(@\xc8\xba\x10o\x0fi/@\xa2\xe3#-`\x0e2@\x11\x06Ka\x8aX&@MD\xbeG\xecs.@2\xb8V\xc3n5-@\x85\x92\xee\xc67"1@V\xc9\x03\xb4:\xfd,@G\xdcP\x17bZ,@\xb56=;\x82\xee1@]\x8b=)X\xfa1@\xda\x80\x98\xc3e\xfe-@{Y\x1b*#G2@b\xcd\x10\xad\x9b\xcb-@\x1e@\xf1\xac\xd4\x950@0\xbf\xa18\xe5\xe6-@\x88\xff_\xe5\xb07+@\x86\x91(\xc4{\x05-@\x12\xfa\x85\x0ep\xb71@\x9c8J\x90\xa8\x940@\x02\x0fCfd{0@\xf3\xa1rl\xb9\xe10@\x9fD\xb1\xba,\xce(@\xc3"\xb9\x07<\xb91@\x1b\xfce%\xfd"1@\xab"w\xf2\xdb\x861@\xcb<,A\xa2l.@\x9cd5\xc23\xf00@\xbc\xf6\xa3-G\x9a.@\x1d\x0b\xd7\xc7\x80\xaa0@\xc5<q\xb0\x96|1@\xafW\xf8\xd8 t,@\xfa5\x0b<|\xb8+@\x90\xb5tp_\xcf/@\xc8H\xe8\xcca\x905@P\xcb\x1a\xa3\x16\xef\'@\xe9\xd5\x1d\xf1\xe1-,@~\xe2\xcev\xbf\xf4.@\r\x8c6\xf8xL-@H\x88I\xe8\xaa\xbb/@\xdf\x03/\xc7^!+@)\x1a\xfeS\x9cc,@\xd4\x84\xad\x0b(u-@\xd6\xfd\xcd\xae\x8bG.@\x01G\x82\xd9t\x872@E\xcc\xb64\xdd;,@\xde\xdf;\x85\x82\x960@\x06_\xd78\xc1m+@\xb6\r\x94\x06\xda\'/@s`\xf0\xb3\x83;1@^\xcaH\xe9\xa370@\x17\x8a\xb6\x1bG\x0b0@}k\x0e\x18\xb9\xe60@.\r\x882~w-@\xef\th,\xa1\x15*@\xca^\x8f\xc4$\xad/@\x1b\xf7m\xb1c\xb10@\xe2\x13~\x0c\xec=0@mf\xf5\x03[n&@e_\xfa"\xc2\xac1@\xe6\x1f\xb71?\xdd0@\xc1\xbb\x0f\xb4#\x105@\xa5\x86#\x17\xb4\xbc2@}\x8c|\xbb\x8c\xc50@\x87\x7f\xa7\xfc\x91\x06\'@\x80Y\xf6l\xbf\xe8.@\x0e\xfb\xa12\xac\xde,@0\x18\x96\x02\\\'1@\x9b\xb4hqB$.@\xbc;E%d\xc5&@\x8c#7\xf8z[0@*\x86f\x96\xcb@1@FT\xfazt\xb2/@d\x93.\x1dU\x84-@\x13\xfc\xe6\xe3\xcb\x110@\xdf\xf4U\x8b\xe9.2@\xfd6\xd9\xc1<#1@\r\xf2\xe4\r\x98\xd7)@\x8e\xee!\xe8\xcb\xdb.@\xba\xc0\x0fW\xfc\x9a,@\x16\xcf\xbb\xa7h\xc93@j\xddb\xcf\xa9h)@\x848@\xca\x9c\xdb0@b\xd08C\xf2,.@:J\x96\xf7P\x031@\xe5j\xbe\xc5\x0b *@\xa6\xe7\x0e\x93\x13q.@L\x90\xe4N&\\2@\\\xb1\x99B\x1c\xa40@\x00~\xd8w\x02\x0f6@i\xc5\x90D\xad\xed,@\x8e\xbc]\xbbtx,@\x13\x96\x98\xa7\x06\x9a,@\xac\xf4\xe2A\xc5\x04-@_CnS"\x84.@F\'\xf9\xa6\x15\xd50@\xea#\x93\x97\xe9\'0@\xdd}\xb3\rc\xe72@\x10\xc1L\xf5!\x0b*@\x00z\xd8\x8b\xf6\x89)@+p(1u\x1f1@?\x95\xb2\xa0\x1b\x9b5@%`9,\x0e\xc3.@-\xda*R\xfd\xe10@55\xcf\x0b\xe4\x000@5/DF\xa4\xb3.@\xd9\xe3\xcd.\xbfY.@\x10/\x1f\xee\xe5P1@\xd8\x90\xd1\xe5\xc9?/@@\xbc?\xe6Kb0@\xd2\xda*\xa1&-0@:\x91I\xb8t+1@(\x90F\x0b\xaa\x12*@\x82\x00uo\x19\x1a.@w\x14\x8c\xe9\x1a\x17-@\x14\n\xd9\x81\n\xa0.@|Nr\x17\x8f-0@am\x15\\\x98\r1@\xa4}\x80\x8a\x81\x8f1@\xf5a<\xdaQ\xf52@\xb05\x02\xd3\xaaO1@\x19-(\xf4\x99\xd30@\xfa\xaf#\xa0Z\x190@&q\xbb\xa6{\xd92@\x10\x96\xbb[&b1@\xa8\x98\x15\xd3g\x94,@;m\xbfx\x97\xad.@1^\xc0\xd7\x91\xa5/@2\x11u\xad+\x88.@\xfe~\xf7\xa6\xea\xd21@\xbc\x12\xf6\xb2\xbe\x0f0@\xf8ecj\xc3\x810@\x8aT]d#\x91-@E\xda\x08\x84U\xdb2@?\xb5\xa5n\x17K,@\xc7\xefE6\xae\xf41@U\xf5\xc7U_!.@\xb5"K\x00\x04\xaa4@N\x98\x84\xae=!6@V\xf1Ta\x1ds/@\xb4\x89\x86\xa3\xdd\x9e1@\x99\xbc\x87\\z\x0e.@\x91\x95{\xda\x03\xcc*@\x18,ksE\x13.@~\xb34\xff\x1f+0@\x9fu<u\xa3=1@\xa0\xe2\x1fS\xf9\xb4+@\xc7T\xb1F(Z/@\xf8\xd4\xf8H[\xed+@\x04;\xda\xf3z\x15/@g\xacsg\xe8=(@\xcd\xf7\x15\x92\x1b\x1d2@\xc3\x16-\x9b\xdc\x830@\xb1;\x0e\xde<;.@h\x82\xfa\x91T\xac2@\x0c;\xe5\xb7aq/@\x80\x1e\x15\xe1\xbf^,@@\xff~\xadh\x170@\xb0\xe5Kd\xea8-@\xbfh\x1f\xc4\x81\xfc0@\xa3u\xea\x15K\x000@\xb6\x8d\xc34\x16v-@\xc6\x86O\x08R\xab0@N\x94b\x16\xc7\xac,@\xc0:\xe4\x9f\xa5\xe2,@MC\xfe\x19P\x9f.@zzj\xa1hv1@\x0e\x9f\xd9\x94\xdc\x88(@\xd9;3}\xda\xc3.@\xd4\xf4$.[#,@n\xba\x18X\r\x130@\x04q\xb0\x00\n\xf40@\x87\x8f\x18y\xe7\xfb.@\xdc\xc1\xeb\x9csg2@k`\x97\x15`\xdd-@\x01\x80\x8e\xdb\\\x9c1@\x85\xa4z\xeb\xb8\xc81@=C\x0ed\xa9\xe1*@F\x93]\xd9\\$2@\xecjU\x9cu\xd1.@&\xf7\x19\x0c\xad\x02,@\xf9%&t\xff\xe90@\xcaZ\xf9\x01,\xb6,@\xb1X\xd7\x8f\xfc>1@\x1e\x88\x91\xaeF81@\xf4\xbd\x0f\xf8NO/@*\x7f\xf5`<\x980@p<*\\\xcf&2@\xf4M\xd3f$\x811@s8-1\xeb\x1e4@3\xce \xf1\xce\x05-@\xb1MO^\xcb\x02.@"\xbc(`9D-@;\xbc\xb7\x9f\xfc\x98*@"\xf9\x10\x978g-@\x9dy\x011>\xdc/@\xbd\x0c\xe6\xb4\x83\xb7-@\xfcQb\xb4:\xdd+@\x7f\xca\x89\xa6\x0f\xab0@\xca\xf7\xf1\xacF\x16-@\x95\xdb&\xf9V\xfb+@1;\x8b&\xb8\xe0*@dGn|%R2@\xc8=K\xae\xad[-@\x18:H\'\x9bk1@\x0c\xee93h\x051@\'\xf6\xe0%u\xd12@\xe4F\xa7z\x11]+@\xfe\x8b\xd0\xf0+m2@\xecXgt\xa75-@G\xeb\xdc\x1c\x05\xd4-@\x82\x92\x94`\xb2\xe8/@<B|+9\xce+@+\x1a\xc7\x84\xa0\x0e-@\x06\xb5\x9b\r\xfd\t.@JE+\xf0I]2@m\xc4O\xe9\xff\x91-@\x18\xc2_1\x90\xa8-@>\xb3q\x06\xf1\xb1,@\x99\xce\xa4\xe6\x94\xd1/@O\xfe\x0c8\x0e 2@\xa2?\x82\x01\xe8\xba,@J\xb4B\xb2\xa4\t-@,\x1aO&\xb0\x1a0@\xbb\t\xe1\xad\xb3\xcd1@\xde,\xbd\xd7p\x045@\xb9I\xc1-Q\xdc0@/\xd2\x8el\xd3a-@.)\x92\xf8\x11b(@+\x03?\x07\x7f\x0c-@\xdcr+\x069\x17+@T]\xcb^\x03\xf60@u \xdb\x01\xacO,@2\x108\xea\xd8M-@r\xe5\xe8\xadA\xe92@9m\x08\xa3{J*@\xdd\xd1\x08\xbfd\x91,@\xd8\xb7\xc7G\'2-@\x92\xac\xee\xafM\x0b.@\xd2Vv+=31@6\xbe\xe4\xd7\xec\x981@A\xfe\xf3\xc1\xdeY1@\xac\xc4\x12\xd6>o-@\xb9\xd8\x913\xaa\xd3/@\xfen\x0cx\xa6\xa50@\x97Cr\x90\xea\xb3-@\t#\x8a\xcc\xdb\xdf2@\xb2\x18\xf3\xad\r\xd4,@\xfe\x04\x87\xbd\xcd\xfd/@Of\x9b\x9a\x8d\x14&@:\x0b&+\xaa\x00\'@I]i\xa2\x92c-@\xa5\xdaSU!\x874@YI`\xbf\x00\xf4)@\t\x81"0\'\xec/@\xe5\x11g\xed\xc9\x7f+@\x81\xc3smCh.@\xdb\xbc\xaf\xb0\xbe\xdc0@fm\xd8\x9a\x00\xc7-@\xdc\x91\xd0\x1b\xe2x.@\xac\xbb\xc1\x04\x02q(@p\xa5f\xe0\xbd\xd3)@'
p16
tp17
bg3
(g4
(I0
tp18
g6
tp19
Rp20
(I1
(I11685
tp21
g13
I00
[truncated: 691,001 more chars]
