# Supplementary material for: Sea ice drift data for Fram Strait derived from a feature-tracking algorithm applied on Sentinel-1 SAR imagery
Source: Data Brief. 2018 Apr 19;18:1410–5. doi: 10.1016/j.dib.2018.04.034 (PMC5999601; doi:10.1016/j.dib.2018.04.034)
Supplement: Supplementary file 2 — Supplementary material [file mmc2.zip › fs_s1a_data/HH_filter200vec/FramStrait_HH_20141213T063052_20141214T071201.dat]

(lp0
S'S1A_EW_GRDM_1SDH_20141213T063052_20141213T063152_003697_004636_0AFC.zip'
p1
aS'S1A_EW_GRDM_1SDH_20141214T071201_20141214T071301_003712_004693_70D9.zip'
p2
a(cnumpy.core.multiarray
_reconstruct
p3
(cnumpy
ndarray
p4
(I0
tp5
S'b'
p6
tp7
Rp8
(I1
(I873
tp9
cnumpy
dtype
p10
(S'f8'
p11
I0
I1
tp12
Rp13
(I3
S'<'
p14
NNNI-1
I-1
I0
tp15
bI00
S'\xc9\x11\x13[\x80D\'@\x1f\x16n^6v\'@j\xd5*\x13\xec\x1a+@|\x82\x97}Y`-@\xbf\xcf\xd3\xc2\x07\xf9*@\xc8\xd0\x92*\x19e-@\x84h\x9e>k\x83(@\x0f$#(+\xe5&@l9U\x88q.-@\xb31_j\x18g(@ug?S\x98\x97\'@\xe4\xd2\xdb\xc2(J\'@\xd7a\xc3F\xb6v\'@\x81\xf5\xac\xe1\x9e\xda*@\xd3\xaa\xdd\x92\x88\xe0-@\xa14\xd0\x81\xce\xef(@e\x87\xec\xc5y\x1a)@E\xe1B\xb4)8\'@\xecR\xf6c\xfaV,@\xc0\xb8\x00,\r\xbb+@?\xc4\x96\xfaB\x17)@\xa8j+\x8b\xe7\xb0-@\xf2\xec@J\x82\xed(@\xb4\xce\x0f\xc9\xf4\x98-@E\xb3}\xf43\xe9.@\xb762.\xafp\'@\xfa\n{\xd6\xe2\xe9&@\xcd\xa9F#,\xbb(@Ml\x1a\xdc+\xde%@\x99:v:\xc7\xec-@\x8e\xff\x91/3\x00)@\xe9e\xd5OC\xd4(@\x08\xdc\xcbG\x1bq%@\xffrSW\xe8z"@\x07\xae\x81\x8a\xa3\x83-@;Yb\xb2,i+@D\xc5J\xf3l\x120@\x9b\xf85\x84\xd8\xd1&@\xc6\x14c3\xc0\xb0%@>\xbf8\xef\x07<(@\x03\xbf\xa7\x98\xb4\x11*@\x9c\x07\xb8\xdeb\x07&@\tn\xaf\x85\x8a3-@\x95\xf2R\xfaP\xd2(@?\x83\x80\x8f=\xe4&@\x1e:\x06\x0b*\xb0(@\t\x1e\x07\xc6K\xab(@\x00\x15\xaf5\xbfE)@\xee\xca\xc4d\xb1!,@\xeb\x8bf\x9e0\xf90@\x88\xc2"\x015t\x1f@J_\xef\xe2;\xfa&@\x08Ee\xa3\x93\xf1*@\xe1\xf50;%f&@\xfa{\x91Ud\xf9%@w\xb6\x1a\xf3\xddA\'@\x80y\xb5\x16\x17\xd2\'@\x8e0\xe2\x16\xa6\xdc\'@\x0c\xa4>\xcc?\xc5\'@\xd2\x9dt\x08\xc2"\'@(\x10\xc6\xa9{\xd8\'@\xdc\x849\xdfv\xfa&@.\xa8\xfa\xb1"u-@bw[H\xdb\xf9%@\xbbN\x0cF\xe8\xa0(@\x84\xc5\xb6z\xf6\xfd&@{\xea\x17\xb14x)@a\x81\xb2D\xf3\xae\'@\xf3L\xca\x84\x15\xb0\'@\xa4\xc3{\xd7\x97[)@Q\xc9\xb3\xdc\xf0\x16\'@\xec\xb5\x86\xb2?\xcb\'@\x06\x81\xd0#\xffr)@\'L\xae\xde\xee\xdc(@2\x84@\x1eW$)@\x11\x18\x83\xe6\t\xe8&@(t\x1a\x9d\xf5Z\'@$\xdc\xfd\x06s\xaf)@\xb4M\xa3\xde\xa1\x8a-@\x08\xd3\xfc\x8d\xeew-@\xe0q\x00\xf6\xf6L(@7\xd8\r\xce\xc9\'*@\xa8>\x83\xd8\x81\xce(@F\x89\x99\x9cr\t)@\xd6\xf6Y*\xd8R(@\x98i\xcb6\xc9\x1e)@\x9ep_(\xc2\xb4*@\xc9\xe6\xba\xeb\x0c\xe4&@\xcf\xde_Z\xbd()@\x97\x0cHr\xcd@(@\x04vm\xc2\x8c\xa6)@\xce6\xfc\x00\xc9\xa5(@\xca[\xe9j\xa0\xd9,@\xb2{4cmP*@\xaa!\r\x99\xda\x15\'@M\xaf\xaa\x8a$\xe0%@\xc1X=H\x93\x87(@\xe2\x8bG\xd8$\xe9\'@ol@i\x89B)@\xa8\xc8$\xd3\xa0$&@\xe2.\xa9\x025\x9c)@\x8a\xbd/\x81\xbf\xf9-@|\x98\xa0\x01\xb0\x1b+@\xce\xd2\xabs\x84\x8f!@Z\x18\xcb.a\xa5!@\x11 c\x05\xe9\x99(@\x11\xa9\xb0\xcd\xc4\xc6+@\x01\xd3K\xdc!s&@\x96\xa8\xdfn\xe3\x92\'@\xe5\x90l\x81\xc2\x02)@\x14\xc2\x8c\xec\x94\xb8&@\xc1\x18\xa1\xb9_r&@\xcbr\xf8\xaa\x8d\xb6%@\xd7n\xa0\xa3\xf1\x08\'@\xbe\xd5\x88B\xf5\xfb\'@\xaa.j"\xd3\xe4,@\x19)\xcfF\xe9\xd4(@P\x8d\xe9\xaf9\x15&@\x16\xb7/\x19\xf6\x1b+@@\xc8\x9e\x91\xdb\x06\'@.|\x8f\xdd.\xab-@\x93Q\x1c\x84/\x0f\'@\x13\x8dj\x84\x80j&@\x11\xc9\xf2\x81L\xe0\'@\xd2\x94\x90\x86\x1f-(@\xde\xd3@\xd7y\xc0)@\x1a\xaf;.+\x96\'@\xc6\x9f\x06\xc6\x16\xeb&@\xb5\x12G\x03D\xf5\'@1^M\nBr&@ \xe3.u\t\xcc,@k\xee\xacl\x00_+@Y\x8f\xdeD\xb5\xd8\'@\x89q\xa6`LW\'@kw`a\x87\xf8\'@\xe3\xb5\xb9cLI\'@L\xf59\x03\tr)@"\x00[\xa5\xd2\xf5&@\xb7\x1cH\xa8\x1c\x96\'@\x05\xf06&\xbaR&@h\xcd\xd0LWw(@5\xfb\xf2\x1c#\xf9&@fn#j\xfd\x0e\'@\x91M\x02\x1c\xbd\x120@!u\xc0\xc65%)@J\x81\xdd\x12J\xb1\'@\n%\x9dm\xf5\x86-@\x96\xee=4\x06>\'@\'\xfb\x9bPP\x13)@\x06\x99\x8bISF-@\xf5\xa2\xf0_~ )@\xe5\'jA\xd7\x9e\'@\x8d7:\xb2D\x8e*@\xa3\xa4\xd0\x95if&@\x14\xa6\xe2\xb4\xa9\x04)@\xaa[=\xcd\xe4q\'@|\x1b`S\xc9\x9d\'@\xc8\x97C\xd1\xbc\xcd&@\xd8b\x0c\x1f\x0fL\'@Y\x00\x9d\xb1\xfc\x0e\'@\xb6i\xf6b\x1e\xf5%@\x0bnl\x8c\x10\x95\'@\xc6\x1c\xf2\x17\x12\xe2%@\x87\xa9\xd5\xdf\\\x04\'@vp$\xd7W\xe9\'@\xc8\x98\xbd\xac\xfbu)@\xfcnE\xdb\xaa\xb4*@\x9fk\xf3\xfe\xe4\x88\'@~.*&\xb8\xd9&@\x1c\xfe\xe2\x02\t\x9d-@l\x11\x84\x80\xa2\xec-@\xf6mpQ\xd8\x01)@\xbd.y\xbc`i&@\xf3V\xf2\xe6\xa0\x8e\'@\xea\xcf\xba\x95\xde+)@\xde\x14\x95\xfa\r8&@5T\xaa\x95\xf7\x83%@\x86p\xae\x9f|\xa9)@\xc40\xea,\x08\xcb%@\x8a\xa3\x1d\x19\x93\x08\'@n\xdd\xab\x83Z"+@\x82\x953\xab<\xa3\'@\xcf\rJ.l\xe9(@\xff\xf1\xa6Y\xd9\x1f)@\xcc\x03B\x94\x8d\x13\'@7\xcc\x86\xf0\xe9L*@*\x9e\xc3~\xde\x82-@\x91\x82f\xf8(\x1a&@\x03Gr\x89\t\xfd%@o1\r\t\xba\xb7-@R\xe1\x15{/\xcf(@\xf2\xee\xacU&n(@\xdfa\x14\xfd\x19E\'@\xf9\t\x14\x8c\xba\x8d(@+L\x06\xa64h(@\xa4JTi\x12.-@\xd4?\xab\xd0l\xcb&@\xac2\rbE\xfa-@\xbe\xa5Cp\xd8\xf5)@\xc1\xf1y.\xccs&@\xfe!\x0e\x16\x15x(@1\xb3c~\x99\xb5&@\xf1\xc1\xc4\x89*\xf3-@[\xea\xacMs\xb8(@U}1\xd9\xf2k-@\xc9\xcd\xfc\x8d\x16U-@~.E\xb9\xafe(@\r\'\x9byI\xa8\'@\xa8\xc3\x12)S\xb8-@\xa6FK\xc8\xc1\xac(@Z-LW\xc5\xa7)@\xef\x01\xe5\xeb\x99\xb3-@\xae\xbf\x93\xef\xf9\xc4\'@\xaf\x9e\xf8\x81\xc4\x9e\'@}\x02\xa9\x82\xc5\x85-@44\xa2\xfeY\xf7&@\xcf\r\x05?\xf8\x0e&@\r\x94\xc7\x06C\xe3)@\xb4\xe7^\x05=\x0e-@l\x83@O8\x17\'@8Y|\xc63\xec*@!\x0e\x01;#\xa9\'@\xa4\tjTu(\'@\xc9\xdfW\x9eP\xae&@\x14\xe2\x89\xfd\xc4\xeb\'@W\x8d\xe8@\xc9\xb9+@e\x95\xd2\xa7\x158&@\xb0_\x1a\xa2\x0cG(@\xb1\xe4iT\xba\xa4(@\x92\x9b2\xf84\xe1(@\xa5\xbd\x88eN\xda*@$\x12\x9c3\xf7\x1a)@2?\xca\x85\xe5C(@\xd9V\xbc\xf3u (@\xf12\x82\xbe\xbc\xe7*@\x9a\xee\xabF\xbeS(@\xad\xd6)\xdd[\xf80@\x92\x9eQ\xa8PQ&@\xcd\xc6>\xee\x98\xeb(@\xe1\x1fR\x8fu\xe4\'@\x1fC9r#H\'@\x9f\x88\xf9\x8f\x88\xfc&@\xec\x806\x84I\xca%@<\r\xdb\x11\xa7\x05\'@|~\xe9\xbf\xfem&@\xf5\x02\x87\x874\x00)@\x07\x14\xb5\x12\xf9\xdc(@\xb7+Dw2C)@Y\xb7!\x87\x8f/)@\xec\x90\xe1\xdf\x9e\xdc(@\'9\x99q\xdd\xfc&@\xf6/\xdd]\x10{(@\x0c;\xb2\xb7\xb9\x010@a\xae*\x11\xcb\xef-@4B"\x08\x8b\xa3\'@\x8a\xa2w\x99\x83\x89&@\xf0P\xae\x16\xb8\x8c&@\x8e"\xc9\x1e\xa4\x94\'@\x0b\xd8\xe5(\x8140@j\xd4p\x8f\xad8&@~\x0f\xc4t\x1e\x84-@\xf6M\xfc#\xb0%(@\xccl\xaa \x9c\xe0\'@\x99\xcfC$o\x7f%@\xd1\xe9\xe5\xfaQ\xe5-@*`\x92\\"*-@\xc6j\xe9KjL\'@j\x9f\xe0X\x99:-@2 ]\xda\xa7\xba-@i\xb4S\x03\xc6E)@O\r\xa7H\x88\x99(@-\xc6\x01V\xb2\x8f*@\xbb(\x93\xe28Y&@\x15\x02\x01p.\x9a(@\x00\xc3f\xc9\x81\xe5-@\xdbv\xb4\xe4\x0b\x00(@\xe7m\x1d\n\xf5\x9d\'@\x16\xcd(>y\x86*@&\xe3U\xd0\xe3\xd9\'@\x0c\x8b\r\x18\xe3,)@\x1a\xf7\xe4\xf6R\xd6&@\xb8\x8c\xcb\xed\x9cv,@\x82\xee\xceE}\xdf*@\xc5\xb9&\x92N\xd2\'@8\x83F\xb1\xba\xf9,@p{\xfd\xda\xcc\x16)@\xf3~F*\x07\xbf\'@*GS\xce\x1c"*@\x17\x80\xca\xfb\xb3;-@\xcd\xde\x9dt\x0f\xce(@kj\xca\xebS1.@\x91\xccY\x17\'\xdb%@\xebw\xc5\xf2\xbe\xa9)@\x890N#\x85\xb5)@\x9c\xf8\x1b2\xa6v\'@\x97\xa9\x17v\xec\xd1&@S\x9e\x91\x12R()@\xc3\x1f[*t\x83(@\'\'\xf5\x91}\xe4&@b\xfa$\x97{@-@\xa0~:\x10?\xaf,@z\x92*\xf6\xdc\xf5\'@ts\xbb\x0f\x13\x17+@V\xee\xdcZS\xe4(@\xda\x80nV\xb1s&@\xe1\xd6\xd9\xb4\xc0<)@ d\x80\xc8U\x14)@?\xd3\xeaK\xefl\'@\xe8\'\x83\x17\xf0\xa6)@,\xc6\x80\xd6\xfd\xdd-@\xdfE\x8e\x83R\xd3\'@\xf2\xd9\xa3\xd0\x10\xaa%@\x12s\xc2\xde\xbdl-@\xa6\xf3m@j;)@\xce\x8c\xc7O\x8cp(@:\xb6(\xc0$5,@\xcc\xae>\xad\xa9\xa4-@r|b\xf6\xe0}*@ O$_\x11/(@\x18\xac\x1bAWh\'@\xf1\xc3\xfbLz\x1a\'@\x1dm\xb2\xec\x0c\x0f\'@=\xe5W\xd9N\x8f(@\xee\nx\xb6\xa9!-@\xf4\xfeH06\xa4)@\xfb\x1c\xd0\xfd\xe9\x7f*@;\x9a\xb5\x89\x16\x13\'@\xfe\xaa{\xfc]9\'@=\xa9\x01\xbfW\x9c(@@8l\x91\x10\x99.@\xa1\x10\x05\xaa\x85\x97-@\x06~\xd6Y\xf5{-@\xf2\xb8\x0f\x15\xee\x95\'@gJ\xc3Bj\xad(@2\xb0 $J$-@/\nX\x93F\\)@\xb9\xd3\xe6\xfa\xfe\x92(@\x0fv\xd0\x99\xc6,)@X\x98\xb6\xc9\x11\xf4\'@\xd7?P\x96\xf5L\'@\xb8\xe8m\x1e\xfe\xb6*@\xf1\xc5"\xd7q5+@tf\xca"\xc5s\'@\xd4\x17A\xfb\x99[\'@\xf0\x8c\xb2\xe3e\xe1(@\xa4\x984\x87\\\x84,@h\xd6\xa5\x12\xef7"@\xd6\x03\x05]\xbb\x9f\'@j\x9c*\xcfEw\'@\x0c\x9b\xf1TS/-@\xc1\xbfZu\xa2\xa9\'@R\\\xe2\x10\xc8\x0c-@\x98c\xc7l`\x1a)@\xd9;\x9a\x9fi\x9d(@\x88\x91\xe4\x8fO\x13&@~\xeb\x001t\x0c(@\xb4DD\xa6\x05I)@yp\xdd\xe284)@\xc9w\xb3\xed7\x87\'@r\xf29\x91\xc8>&@,\xd8\x92\xd3\x06\xb0\x1e@Au\xea\xd7U\xc9(@\xf4\xab\xadx\r\xb0\'@\xcf\x94\xc5\xd1Dk"@\xcbH\x16\x0b\x92\x8f(@`\\\xa9\x158G-@\x0c\x85\xd7\nP\xa7-@I\x93\xeb(I\xd2-@\x8f\xbc\xd8\xfb;o.@\x9a0\xca\x13}\xcb-@\xda\'Z\x9e\r\x16)@c#\xa9\xca13&@W\x9a\xa1\x96\x87\x93-@r\x03\xb4\xe1\x85\xd1(@\xe1\xc1*B\xad\xa1-@DJ\x12\xee]\xec%@n{\x91\xf9\xa2@)@G\x12\xfe;\x92\xe4-@S\x92\xc1\xf4\x08\x04&@\xd24\xd0kx8&@\xf6h\xcaR\xee\x18(@\xd6\x06\xde\'\x81\xdd(@\'\xdf\xe5+*\xa7)@\xd3l\xb6\xfc+\x80-@f\x86\xab\xc9\x88\xa9(@g\xc76[\x82\xc5-@\xfeH\xa9\xab\xb9\xdc-@\xbb\xb6<o\xb7\xfc\'@\xab\xd1J\x7f=\xb5-@\xba%\xb5\xc0A}-@\xb8r_\x85L\xc7-@\xc1\xdc\xa1\x8ff\x1e+@OX\xfc\xe7S0(@m\x8f\x9b\xc0,+(@n\x1eZ\xd0\x869)@\xa8y\x81\xae\xb0\xa8)@r\xe5\xd3\xa1\xad,&@\xa1F\xb2\x9c\xc5s-@\xd8\x9d\xdd\xdf\x83\xfa&@U\x9f\x00\xef\xd2\x1e&@\x8aBH\xe2ZR&@m#\x9c\x94\x98\x9b*@\x8b\xba\xa2\xaf\xec\xe2&@\x94\x19H\n\xf1a*@\xdeWp\x0e\xd9h(@\xfd"\xc2\xf5\xe0\xb8&@y\xc1\x1f@\x0e\xa5)@x\xcf\xa0d\xd4\xe5&@\xa1<R\x14\x07\n,@\xf8\xf9\x06\x15\xce\xf6*@\xdd\xffa\x9e\x12v-@\xe2\x18\x9c!\xde\x99.@.^h\xb1\x87\xab)@\xeb>0\xae\xaa\x80,@\xc4\xc2P\x94:#-@\xa5\xedr\n/A)@\x8e"\xee\xe6\xcf\\\'@\xc4\xa0\xa7\x13W\xf2)@\xdf\x97.\x95\xf7}\'@\x05l\xd0,\xaa?-@Z\xd1?\xd1\x07\xcc-@\xa5\xb9\xce\x8f\x86"-@?0\xad\x85\x95:+@\x19\xd5\xc2\xba\xd8\xf5,@\xbe\x9f\x19\\\x87\x04-@\xecpZy2\x08-@\x9d\x91\n=\xca\x8c-@(\xa8\xd4XK\xb7\'@\xabE\xc9{"\xff,@\xf1\x11c\xee\x8aj&@OpoM\xd2\x81\'@\'\x86\xc7A\xe8%(@\xc0\xac\xed\xc6\xdbh,@\x03\xa9Z\xcbb\x95\'@t\xe2\xac\xa6\x80o\'@\xb4\x14w\x90\xe3\\-@jf\x1e\xc8E\x98(@\x92\x1c\xe1A\x11\xee-@\x84\xb8\xf3a1$)@\xaa-\xf1}\rn\'@\xa5@\xbf\xa8\xfb\xb1-@\xeb\x92\xb43\x15 )@\xbf\x14j\xe16\xbf-@\xd3\xd2\x84:G\xd0)@\xba\x1f-7\x8bb,@|\x8f\x19U\x86\xaf-@\xc2w!\xbco0)@\\\x0c\xaf\xecc\xdb(@L\x91[\x85\x19\xfc&@\x02)\xa4\x9eJ\x19)@ppVX\xd6\xdf-@\x1e\xf1\xd8<\x9b\x95)@$\xa7\xc2:\x8e\xdd)@\xad\xfeK&Q\xea&@\xb3\xb1\xe3~Z\xd3-@\xc4\xa7\x82\xbes\x0c\'@\x05p\\\xbf\xa8e(@E\x8e\x86\x8dR\x92\'@\x0cj>m\x8d\xe8\'@\xff\x9d\x80$\xd0r(@_\x03o\xff\x85\x87\'@o\xd6S\t\x00F\'@+\x93\x86\xbc\xe4\xa3\'@\xfd\x9e\xf1I\x9bP\'@%E\xa3H\xd1l-@v<\xd8\x17\xa9&\'@\xf4\x94P#\x12\xbf\'@\x00\n3\xe8\x92N-@\x82\x80\xce\xeb\xd1]\'@\xd4\xc0=F\xcfp,@>n\xcc\xb5J\xcb\'@N\x1b\x11\xbah\xd2&@\xb0o\xa9\xce\x84v(@\xd4\x88t\x0f\x8a\xfc&@+\xb3\xb4\xe6\xd2\x99,@j\x9a\xec\xe9\xd6\xe1(@I\x89[\xa7}\x19\'@ \xb6`N\xa9i(@\xd1&\x81\x815\xa2\'@\xeb\xdc\xd5\x01\xa65\'@\xdf\x0f\xa5J\xea^(@y\xf7;\r=\xe5)@\x92\xd7:\xfc#\xb0%@\x16\n\x93\xa5\xcf\t&@\xcb\xf9\xadI\xbf\xed\'@\xbe\xe8\x00\x18\'\x0c(@\t\xe5\x15N+N\'@dI\xa0\x8a75)@\xe2\x14I\xf6\x7fL\'@\xd4\x08\xbch\xd3\x1a\'@\x8e\xf7\x0f<\x9f\xd2\'@h\xb2\x82\x00\xf2\x91\'@\xab=_\x8ft\xd9%@\x07\xd0\x9b\x96\xc4\x97-@\x86$\xc29\xdf\x05.@Z\x1a\xd3\xfb\x04\xeb(@n\xab\x14\xf9L\\\'@\x87\x18O\x824\xb4.@t\xcbXB\xfe\xdf(@\xad\x05\xb6^R\xd6%@O\x7f\xff\x9c\xf0\xe3-@\x1d2v\xd1\x94\xb7&@[\xb1,*\xe0\xad-@\x1b~Pv\xa9\xc7\'@G\xdap<\xd2\xca,@\x15\xa3E\x05\x9b5)@k$\xab\x04\x83 (@\xe6\xa6\xe4;\x9b--@\xc0\xd2\xa2\xbb:\x8d\'@\xcc\x8f\x0e|F\xb6-@\xc7\xda\x882\xf6\xcc-@o\x99\xe3o\xb6\xeb(@\x9f=\x0e<Nd(@\xdb_\xbf\x9eH=)@~|>I\xf9\x90\'@\x89D\xd4\xc0\xaa\x91\'@\x94\xea\x8b\x92\x96\xd9(@f\x01mh\xf7\x84(@\x14\xb6jl\xac\xb8\'@\xd8\x10|7i6\'@\xa7*\xef\'\xdb\x88\'@\xee\x9fJS\x89\x9d\'@&\xaf\xee\xc7\xe7\xa2\'@\xb3E\xcb\xe5\x97\x86-@<\xddC$J\xa0\'@\x9fx7j\x11\x08-@\x114\xbc\xd5n\xb5-@\x92\x9fW\x9b\xec\x03-@}I\xffD\t$-@p}\xbcF7\xe5(@\x86\x88sz\xf6\xdf,@v\x8e\xac\xf8\xfc*\'@W1{\xf4\x10\xa2&@\x04*C\x7f7\x00)@?>FCv\x9c\'@\xaa\xa8(\xfaoP(@\xea\x1e]\xf8B\x0f(@\xa2\xd0\xc1J\x81\xdf,@\xb5\r\xcb\x03\xee\x17(@\xb3\xf4L\xee\xf8\x8a&@\xdc\x82\xbc\xf4&\xec(@\xe6x\xcc\x97#\xbb-@\xea\xa9\x1e\xa5\x9am-@\xb0X\x9e\xb6\xc4\x18(@D\xc6I\xfc\x1b\xc4(@\x18Wl\xcbk\xb4(@\x11\xe0\xa1u\xc7.(@\x9af\x0e\xaf~]\'@T@\xe6\xe3\x88\xbd(@T\xdb\xaco\xc5\xc3)@\xde\xbf\xd8\x9b\xdex\'@\xae\xd8[i\xfeI,@a\xed\x9b\xee\x84\x8a-@1\xc3\xfe\xdc\x94\xed,@\xda\x188\xbba\xfa&@\xbe\xd8\xd8r\x8a\xb8%@PD>\x9c\xa1\x98,@\x020b\xf0\x9f\x8f,@\xc7\xf6\xa0{\x9f\xff)@Q\xe5mX\xf5\xff&@\xe4\xe3\xac\xd7>\xd2)@`Q\x13GAU(@-\'\xce\x8c\xe6\xb6,@\x08\xbf\x11\x10\x86\x14\'@S\xd6}Y\xa7n-@\xb6:\t2\xf8z(@\xd4$+>\x8f\x14\'@\x82w\x91\xa5.\xbe&@\xe0\xb6\x16\xb6\xfe:-@U\xb7\xd1t[\n\'@\xdaM\xa4]Sd.@%\xcc\xf2\xf4\x9a\xe4&@\x1b\x84\xf8j\x0e\xa9(@}(\x83\x96\x816-@B\xb0\xcc\xafM<-@\x8bE\xe3v\x9a\x7f\'@\xe4\xb8\xbd\xa00U-@@fU)\xfca-@\x05\x7f\x89\x976V\'@z\x1a-oUC)@NV2\x1c\xf1\xf4*@\x00\x86EnF\xac)@\xee6\x18\xc0R\xde\'@B\xf7\xc3\xeeE\x99(@\xcb\x9b]E\xca\xb6&@\xe70\x97\xc1\x1e\xde(@E\xd0f\xaf\'\x90(@\x81\x06\xb9\x93\xb3\x85(@\x00\x1e\x89\xa8\xfe"*@:\xe8\x06:i\xd9(@fl\xaeUb\xa9&@z\xd2\x19{x).@p7\x9b1@q-@\xd5\xf8\xac L\xbf)@AC\x1b\xdb\x03\xb6(@$\xe5/X\x89 &@\x94VW\xa6\xff\x93\'@\x8e~\xf7[u,(@\x1d\xb3|\x0c\x161(@\xbdJZ\xcc\xcf\xf7\'@\xc7\xf05Yu\x15)@h\x0f\x8c#\xc7\xfe\'@-\x7f1\r\xa0\x7f,@\x16D\x8e8\xc8\x0f(@\xdf}&\xc5\xdb\xa0-@\xefJjH|\xf1-@\xbc\xe7\x89QF\xa7,@\x1d\xfc\xc7\xa1\t\x10*@\xce\x7f\xb6\xcd\xac\x86-@>N\x9fkF\xc4-@\x99Z\x19\x1cx\xbb-@\xdc\xcb#\x1fa\x9d(@9\xa64\xd5\x1c\xcb-@\xb78"\xf0\xde\xd5-@\x12\xbe}\xed\xba\xcf\'@!\xde\xd3\xea\x81W.@[\xeci=\xc6\xa8-@\x80\tk\x19+\x0e(@\xb8b\x1e\x00\xc6\xd6-@\xb9\x18H\x02,\xee%@|\x1c\xe1yb1&@x"\xe6O\xa6-.@\x93\xd8&\xa3W~(@\x8a(\x83c\xfc\x87-@\x92_\xe6\xb1\x07x(@\xa6\xd8t\x95\xaa\xae-@\xa6\xe07\x99,\x11+@\x1e\xa8\xec\x17\xfd\xbf(@\x83\xd3#X\xb9\xff\'@\'\x98\x92}\xfd\xe2\'@\xd1\xbc]8\xc9\xae\'@\x19\xe0jo<=)@\xa7Y\xa7\x17\xbc\xc1)@\xbd\x8e\xe8\xd1\t@(@\xdf\x0c\xbe\x03\x18\x81*@\x82\xca2\xf9}B-@,\xcc#\x9dFI\'@\x88615=\xf1-@\xd2\x8e0\x96+\xab,@-\x1c\x8e\xf2\xa4W,@\x19]\xc2C\x05\x10(@v\xff]T\x9e\xe3&@u\x00~/\xad_\'@\xee\xf3\xcb\xfa\xb9\xfd,@\x8db\xa6\x14H\xec*@\xa2p\xe5Z\x90\x07,@c\x95Q\x87\xafR(@\xb1\x15\xf5\xcb\x0c\xb3-@\xb0N5\xd8\xe7\x7f-@=\xb1\x90>m\xcd(@\xa2\x91b\xf2\xc1\x8c\'@\x15=\xf8\xf4^t\'@\xb3QO\x80\x89\xc7,@\x1d\x13\xcf\x19r\x8f\'@b%=\xd7u\xa3\'@\x9du\xf7\xc7\x1b\x91\'@\xeb`8\xb8\x9b\xfc(@\xf3$BQ$\xa1\'@\xee\xa2\xdf\xab\x07\xa0-@\x8d\xf0a\x88\xab&\'@-\x11\xbf\xc0\xc08\'@\x9a%\x80\x05\'E\'@\x8a\xb2^\xba\x0f\xaf\'@\xb7-\xea*\xdf\x9a\'@!\x91\xed\xad\xa3\x95&@\x82\xe7x\x84\xa9\xd0\'@\xf5Z\xdda\x91\x06(@\xdbE\n\xe6\xe4\\\'@h\x84\x0b\xf4c\xca&@\xe4\x82\xaf\xf7\x11\x1c\'@\xa6{\xe5\xbeZ\xa4\'@\xc7u\xe9vZ\xdc)@(\xb8S\xed\xf8\xe5\'@\x93j\x98\xf0\xf8\xcb)@\xfcJ\xb3\xbf\xd8u-@ji\x97{\xc4\x96\'@\x1a\x03Z}!\'(@\xach\nO\xd7Q-@\xc1@\xbc\xaa\xc1\xb5\'@9\xda;\xac>\x9f\'@X\xe8\xce\xa6\x14E-@\xb0\x81\x9d\xad\xecW\'@\xa0\x97\xc9n\xa3\xb2(@\x85:\xc3)\xdf$&@\x98\n|Y\xb5\xb7.@\x02\xe57\xcf\xd1\x84(@\ray)\x87\x86&@|\xf6.\xde\xf4\xb1&@\xbe\x19"\xadW\xf0&@\xb32\xda\x90\xbb\x13*@\xc9\xd9ip&y*@\x81\x15L8O\x11*@\xf0\x19sf\xd0#&@\xffj\xab\xa1\xb4}-@\x84u\xae\x8ez\x00(@\xa5^F\xa9SZ-@\x0e\xf4d\xda\xf2\xbc-@\x91]\x11\xf6^\x9f(@%\xf6\x06\x00l\xcf\'@%U\xe5\x96\x97\xaa-@\x8aM\xf4\xb2]7&@\xfa_\xacEH5.@\xa1\xc6\x93!h\x9b(@\xad\x14\x89?\xde\x11*@4\xed\x13\x7f\xeb\xa7-@\xd5s\xdf\xbeB\x87(@!\xd4H\xea\xf5|,@\x7f\x15]\xd7Y~-@\xf1\x99\xd6s\x91<&@\xd9\x0b\xd3cT\x86(@\xf7\x965Z\xf6\xeb&@\x15\xb8\xac\xef\x1aT(@$\xe6\xa1AW\r-@y\nm\xc4\x067)@\xebnU\x14^i(@\xc2\x92\x02)\xb1\xdf\'@\xb3\xe8\xe6\xf5\xafO-@"\xb1\xe7\xb3_\xb5\'@\xc1\xb5\xe2\xdd\x94\x8f\'@>z\x91\xc5\xa6\x13(@qk\x93\xbf\xb0;)@\xd4\x0b6D\xe3@)@F9\xd8\xc9t\xf6,@\xe5\xaf\xa77\x88\x98-@\x15s\xfc\xe4\xfd\x1d&@\x89-\xc4\xa3p\xc0(@\xf0\xfd\xc7\x15\x0e\xe5(@|?\xc4\xab\xd6\xf4,@\xee\xe7\x9dc\xdeH\'@\xde6~0:\x86-@\xd7\x87~\xe5\x92\x13\'@\x1d\x9c\t\xa1\x1c?-@\xa5O\xd9rV\xab,@\xd8O\xca\xe1Gt-@#\xc0\xear\xe3\xec&@V\xb1\xbb\xf7\xba\x9f-@\xc1\xc9\x9b-\x8d\xe2&@\xc9\x7f\xc4\x9f\xf5G\'@\xbc\x16\xed\xaa\xb8\xf1&@\xb2iarW\x9c)@\xecLJK#\x96-@\xc9\xf3\xa8W>\xd8-@i\x08HA\x92C-@\x92W\xbb\x1e\xc3*.@\xc31VRa\xe0(@/V\xbcZJp-@U\xf8]\x10\xe1X.@\r\xad\x165-\x84-@G\xced\xbd\xab\xa0&@\xc6/I*\x93\xe3-@\xa9\xe1\\\xf6\xebl-@`@\x0e\xe6\xbe\t(@\xbc5\x18w`\x80-@\x96\xbd\xedi\xaf\xcb-@\xf95\x04\\\xe5\xbf,@\xcbB\xa4h\x16\x0e&@\x15\xeeh\xa43;,@)\x18\x00\xd1QI(@\r\xc7\xae\x8d\xd9\xdf+@\xd4.\xd9\xc5\x14\xdf\'@\xe0\xec\xf6\x86\x86\x8c\'@]D\xbd*\xfa4(@\x9d\xcc\x907\xd6w&@\x19\x9dh\xe1\x1e\x9a(@\x8c\xf0\xc2\x80y;,@n\\!b^)\'@\x0f\x1c\xc1\xb3\xf3\xf0&@\x16\x00\xf3\x8d\xbe\xde&@\xf3\x14\xd6\x81N\xc7(@"P\xf5dAq-@\xdc29\xbd\xd3\x9f-@Sgi\x97\xa0\x8e\'@E\xb9\x1c.\x00\x08)@T`kp\xf0\xb3\'@\x7f\xfa\xe5\x89\xe8\xff&@&\x8ad\x12\xcf\xa4\'@\x0c\xc8\xaf\x88\xf2<)@\x86\x91D\xb4\xcaB(@~\xe8\xba\xe0\xd0\xee,@\x1b\x00\x06\xbf\x7f\t&@\xc7\x9f\xfa\xe3\xab\xaf,@$\x8b^\x93S\xdd&@W\x1c\xd7\r\xda#\'@/7\xb0\xfbc\x17\'@\xa4\x8a\xbb\x8e\xd5\xc6&@\x9b\xe7YM\xaca-@\xc8\xac59\xf4\x85(@\x89\xb8\ni\xa6\xeb&@Nx%t\xeek(@\xed:\xb4}\x10s&@Th\x02\xc5\xbe\xd0&@r\x8d\xd4\x9dM\xa9&@u\xa5\x93\x01\x90e(@\'\x91\xe1Z\xb4\xe0&@n\x15\xc2t<\xc4(@\xc6ct\xa0\x8fY(@\x80W\x0e<\xd9\xf1&@\x9c\xe2u\x0e\x15\xda(@,\x1a\xc5]\xfe+.@K\xe8\x15\xb6\xfd\x80-@\xa5/\xd6\xda\xfd\x83-@j\x1aP\x93\xf8\x13\'@E6&\xc7\xd1\x9a(@_Ru\x138\xa6-@I\xb1[i\x8c\x16,@a\xc5td\xb9\r.@V\x10E\xf8~5&@v\xaa\xdf\x17\x1c\xad-@%\x82rL\x06:)@!\r\xaaD\xa6\xce-@A\x1d\x96~\xd6\xaf(@\xdfRE\xcaQ\x0f(@\x97I$\xa0\x13\x03(@]\n\xfb\x11\x07{-@A\xc0F\xa4?\xb5(@\xe4!\xac\x03\xd6q-@\x06p#\xa3:\xaf-@\x87\xa7\xdd\x1eU\xe8,@`\xc0\xc8\x82W\x8b(@\xdd-h$\x8b\xa6)@s\x0f\xf4\xb8R\xe7(@\x9f\xfc\x1f[\xc2S&@\'\x03B\xb8"0)@\xd8\x04\x93\xfa]6)@\x8a\x11<\x9f+\x07(@\x07\xefPF\x1f\x9e\'@\x9b\xdb\xe6\xed!\xb9\'@\xed\xa1K\xb7\xe8\xe4)@\xf0\xadCI\xf4\xf7&@\x11m\xc4\xd73\xec\'@\xf7\xc1\xe1\xe1\xb8\t\'@\xdcp\xfd\x9a\x8a\x85\'@\xb92n!\x8e+*@c\xa8\x85\xec\xab\xed-@\xd1\xfe\xed\x83\x02\xdc&@\x17C\x86q\xba\x04(@\xe8\xf0\xc6\xd6\xc0\x83-@9\x7f(\x9a\x94)\'@\'\xc5"\xc9\t\xc2,@\xb8i\x15\xeb\x83\x06-@\x7f\x95\x98U\x93K\'@K\x83\xb5[p\x12)@\x04\x88]\xe0\xb7\xdb(@~\x00\xe6\x0e6\xeb(@8D\x95\xf4Tc(@C\xa8\x0cC\xf0\xec-@\xbe\x99\x9f;\xd6\x03-@\xc7Y\xd7\xbf\xcel"@\xdcBO,A\x90-@\xc7\xa9\xf3\xa3\xf5f&@\xd6\x9cpDt\x84(@\x9b\xac\x84\xf7Wt-@N~O\xbdo\xe7&@\xc7\xf6\xa0\xa5u\xb3(@/\x19\xc8O\x03\xd3)@\xbb\x90\x9c,\x88\x9f+@\xaa\xe8\x11L\x1cE(@\xb2\xf3\xf7\x12\xd0\x17,@aR09~\xa1&@\x17w\x18\x1fm\xef,@\x80\xf6\'\xaasr-@\x80\xab\x81\x9e\xe1\xd8,@=\x85\x92\xbe\xb9|(@\xb3\'L\x8c\xb5I\'@=\xc6\xd4R;\x8b(@\x1d\xf7\xeeuiy,@\xe5\x03\xac\x03!h&@\xc0\x9f\xbfOR\xbe,@\x85\x16\x1c\xdf\x80\xdf,@\xe0\x8a\xc4Q\x01\x85-@d*\xdb\xdd\xce\xff,@\x7f\xf7\xe2<\xa9d,@w\xae\x0b\xe4\xa2\x1f*@'
p16
tp17
bg3
(g4
(I0
tp18
g6
tp19
Rp20
(I1
(I873
tp21
g13
I00
S'\x9bV\xb7w2\xf0S@\x8b\xe9\xaam\x92\xbbS@\xc5\xe5&\x83\xff\xb1S@9\x10\xef\xa2;\xe3S@\xf7\xb0\x02y\xd0\xb3S@=?\xa8\x1f\xf7\xe4S@;Y\xef |\xdfS@\xc3\x82\xca\xa6\xb8\xefS@Ea\xfa~n\xe6S@\x1f0GA\x00\xf2S@\xcb\x87\xa5j\xf0\xedS@:\x16\xb2\x1e\x8f\xeeS@\x84\x1c$y|\xf4S@\\\xf6\x9d)\xb8\xcfS@\xeb\xe1G\tu\xdeS@V\xb7\xe8P\xa3\xf1S@v\x9eC\xce\xf4\xeeS@\xc4\x96\x12\x16\x8f\xf6S@\xf6\xd1\x9c\xcc\xae\xe1S@\xa0\xe8\xbe3\xf3\xc6S@\xe1;\x10\xdc\xf1\xafS@[\xed\xe5\xc8C\xe5S@\xef\xed\x88\x1a\x10\xe9S@-=G6r\xeaS@\xdf\xeb\xb8\x80.\xd1S@\xc1\xa1\x89\xb8\xe2\xf4S@n\xf3\x17\xb0(\xecS@\xf7+\x8a\xca\x04\xe8S@\xc7L\xee\x0c^\xeeS@}<\x15\x1bY\xc6S@bw\xd5\xa7\x08\xd3S@l\r5\x14r\xd3S@\xbd3(\x89L\xb1S@p\xaeo\xd3\xf3JT@ \xd5X<\x12\xcaS@\xa6\x96\x9c\r\x8b\xa1S@\x0bnp\xa9)\xebS@\'U\xaa\x1b\xed\xeaS@\xa3\xce\xde\xbdW\xaeS@T\x16\xd4\xaa\x8c\xd8S@\xbb?\x85\x08\x03\xe3S@Xk\x0b\xc6\x0b\xecS@\xe0 \x8a\x9a\xbb\xecS@\xff\xef?\x14\x9d\xd2S@\xc4\xeb\xd7YX\xe7S@\x98\x92\xc3\x93\xbb\xd2S@\x86\'\xab\x03\x94\xd2S@\x1d8tl\xf0\xc1S@b\x98>\x1cV\xe4S@\xf8a4\xc8\x08\xf0S@\xcf\x1f\xcbXrCT@\xd4\x80(\x8bZ\xe7S@\xe9\xa0\rj\xbd\xb3S@\x95\xb0\xce\x9cN\xd4S@(\xd3\xe6^y\xd8S@v\x81r#\xd9\xdbS@L@\x96\x02x\xe4S@N\x01\xc8CS\xe4S@\xdb\x07\xe4\xaa{\xe4S@-UV\xc2\x8a\xe8S@4\x8c4~6\xe4S@\x1a\x11y]\x1c\xe6S@\x9d\xd7\x7f\x99\xb0\xc5S@\x9f\x99Z\xd7\xdf\xdcS@\x16\xc7R\xe4\xeb\xd8S@\xd0\xe5\x16\xf1\xae\xe5S@\x11\x1co\xa3\xf5\xc4S@\\Qv\xe6\x95\xe3S@\x858;\xe2F\xe3S@\x1fs\xac\xbd\xd6\xc5S@\xe3b\xd6 \xfc\xe9S@d\xa6\xab\xae7\xdbS@\xf7\xc7,\xc96\xc6S@>&$\x85\xea\xd8S@\xce\x01\x07_y\xc7S@\x8d#\x99x1\xd5S@\xad\xbd\xfd\xfd!\xe3S@\xef\x12\xc5\x1bv\xddS@t\x1b\xae\xc1\xfd\xceS@\xd8E\xf5\xdd\x82\xdbS@_R\xbd\xda\x93\xe0S@/D\xec\xed\xb5\xd9S@\x81G1B\x99\xd0S@\xb1w\xa2\x0e\xef\xc8S@\x0e\xd8\xdc\xfa\xec\xdfS@\xae\x0e\'r\xd4\xc8S@-\xb5\xba\xc5\xe7\xc4S@\x98O\xa7\x8d\x07\xe3S@\x9df\xeb\xfb\x08\xc9S@\x1fq=\xad\xed\xcbS@\xb7\xfdp\xda\xe3\xdbS@\xee\x9a S.\xcbS@\xe3\x86\xaf\xd2\x19\xecS@\t^\x89\xbe\xec\xd9S@\xb9\xbb\x03\xc1\x80\xe1S@R]\xd7\x8eB\xe0S@6\xe6\x02\xbd\xff\xddS@;\xb2%\x91\xd9\xe7S@\xc4S\xbc:\xc0\xceS@\xd1V\xaeJ^\xe0S@\x8d\xd79\x83\xd5\xdaS@\x8c\n\x11J\x9a\xcfS@/O\xdev8\xc9S@bu\x04\xec\x8e7T@\xe7\xa4\nJ\xd1PT@wo\x92\x181\xcfS@T\x1b\xccP?\xc8S@\x8b\x82\x12C\n\xe0S@]\x026\rU\xceS@\xddL\xed\x8a@\xccS@\n-S\xa6\xaf\xdfS@M\xc0\xa5\x17I\xe1S@\xb2\xd2\xacF\xd6\xe2S@\x05$\xf8x\x85\xd1S@\xc0\xb1\xf1Yk\xddS@\xfbq\xa9I \xd1S@\x05\xf9&\xf9U\xe8S@\xd7\xd1\xcb@_\xd9S@\xc4\x80\'\x17\xb6\xa1S@\xb8\xff\xca}\xab\xccS@\xd3t\x87\x1c\xcc\xbcS@+1`\xa1\x04\xd1S@r7:F;\xdeS@\x8egP\xec\xe2\xe5S@\xe4s\x1c~\xf5\xe2S@\x0f\xd0\x89\x92\x12\xe4S@\rv\x18\x1b#\xddS@\xe4\xee\xfan\xf4\xddS@ f\xad\x9cH\xdcS@\xfd\xa7\xa7\xf0>\xe0S@s\xef\xea\xe1L\xedS@F\xebcVy\xb4S@i8\xe4m3\xe4S@$\x11Y\xac_\xe3S@\x96Q@\x938\xddS@{ MI\xc7\xefS@\x96\xaf\x07\x18\x1c\xc5S@\x97\xb9\xd4\x94\xe4\xe5S@\\\x88|\x99n\xe4S@\xc7obt\x14\xd3S@sD\xc49\x80\xd3S@\x0ez\xcc\xfeS\xe5S@\xf4r\xe9H\xb4\xecS@\xa9\xca\xa5*g\xebS@\xd9\x985\xccy\xc7S@\x1d\xfe\xdf\xcaK\xe3S@g\xbak\xf4\xa9\xdaS@.\x95\xbang\xf4S@7v\xef\xa44\xd4S@\t\xa9cX\xa8\xecS@\x121>\x90\xc8\xc8S@\xb0\xb0[d\x90\xe6S@\x1d\xb1\'0s\xd0S@\x17\x04\x04\xb5\x18\xd4S@\xba\xf7>[\x1a\xd4S@8\xbf1\xef\xb1\xf1S@\xcd\xeb \x13Q\xf1S@\x05\xcfV\xce\xb0\xeeS@\xc5O2\x12B\xf2S@\x8e\x8a\xa7\x07\xa4\xe7S@.h/\xc5\xec\xdcS@\xe4!\xb7)\x87\xeeS@\xd9iT\x00j\xeeS@\x03\xa7i.\xf6\xebS@Y5\xdf|\x06\xe6S@\xe8\xe0p\xe5U\xc6S@q\xf0tS\xf2\xc4S@\x93&\xf9|6\xf2S@;\xeez;x\xeeS@\x93\xa0\x92x;\xc7S@\x83\xae>\xa8Q\xc6S@\xab\x93\x9ab3\xccS@\xaa\xc4\xc2\x8e\xb9\xd4S@)\xe6\xa3y\x85\xf2S@\xe4\xcd\xde\xd2\xda\xc8S@\r\xac\xb3X\x03\xdeS@\x08\xa8:\xc0\x8d\xb0S@\xc1\x11\xf1\x8f\r\xdcS@!]6tx\xecS@\x9e\x8f\xc2\x1f\xf0\xecS@p\xf0\x15R\xf2\xa1S@\xf1\xb0\xac\x90o\xe8S@\x1e\x17L\x08#\xd2S@\x96\xd4\tO\xe3\xc7S@Kj\xfa\x00^\xecS@\x0e\xb2\xab\xeb\xe5\xd9S@\xcc]\xa6\xf5Q\xcdS@\x19F\x81h*\xecS@\xdeI\xab`v\xd8S@\xa7JbV@\xcdS@v\xcam\xba7\xe8S@\xb9\xe1CC\xd4\xf1S@\xad\x88\xebh\xe1\xebS@\x0bNa\xbbX\xf3S@\x00\x01\xa5\xfc\xf0\xf1S@8\xd9\x9aso\xe6S@lE\xc4R\x08\xecS@\xae\xc8c{\x9b\xcfS@\xc2yN\x83\xed\xefS@x$j\xdd\r\xe0S@5\xc5\xee\x86\xdc\xcaS@B\xdfx\x96\xa9\xdfS@$j\xb2_`\xcfS@\xf1\xa3\x84\xeb\xac\xd0S@\x88O\x97+\xed\xd8S@\x1fx\xafl\x83\xd7S@\x04\xca\x00\x1f\xcd\xf2S@\tn\x9a>w\xe5S@U\xa0i\xbc\xd4\xe5S@\x8a\x13j\xe2C\xcbS@l\x8d_\x86\xf3\xe3S@nE\xd5\xbfo\xcfS@\xff\xc7H\xeb>\xefS@\xd8\x1f\x8c\x1e\xd4\xf4S@qhf\xbf\xf0\xceS@\x13[\x0bv9\xe5S@[\xc4\xe7\xb26\xe7S@)\xe2\xdb\xeb7\xf0S@|\x97\xea?\xf0\xdcS@Hh\xf9\xaeF\xecS@O\xc0&\xff\x01\xb3S@<x;\xf1]\xf3S@\xfc\x05{\xad\x16\xe9S@\xaf0 \xa5v\xe2S@\xf6I>\x107\xe8S@\x7f\x19\xf5\x19\xf9\xc6S@.\x8a\xa5\xe2\x17\xe6S@\xacp\rO\xf3\xe4S@\xf7\xc8\x86g\r\xeeS@C\xd6\xcaxy\xe8S@~\xd0\x1d\xcb\xb3\xcfS@\xaa\xd4zo\xe9\xeeS@\xc8`\xd8*\x9a\xe3S@6\xebd\x00/\xcaS@\x7fC\xff\xd3,\xb3S@}\x15ys\xed\xdfS@#\tW\xcc\n\xf0S@\xd3\x91\xec->\xe1S@\x0b\x80\xbc\xa1,\xf3S@\xa4t\xa4\x17\xfa\xe3S@\x99\xd8\xc0\xb7\xb8\xeaS@\x1c\xb5\xaf5e\xe7S@+>S\x13}\xecS@\xf9\x1e\xa9\xb0\x08\xecS@W\xe7P\tW\xe2S@5v3F\xab\xecS@\xeb\xca\x95Y\xe7\xd8S@\xcb\xd4\xa9o\xb7\xceS@\x19\x1ex6Y\xc9S@\xd3RU\x85\x8f\xd1S@\xba\n\xee\xc9d\xe9S@\x86$\xb0\xa2U\xd3S@\xda\xb6Y\x95\xdd\xe5S@\xbb\x81\xd3kz\xe3S@\x883\xa8RI\xe3S@@\xfe\x03W\xd2\xc9S@^\xbc`d\xa6\xc9S@5\xd1\x94\xcc\xd0\xf2S@\x80\xcft\xb0r\xebS@\x81\x80\xc3\x03\x05\xdeS@:\x19o\xd9T\xcdS@\xb1A\x92\x1b\xd8\xe2S@IRvby\xc7S@\xdab9Q\xe4\xb0S@\x02\xa4\x87m\xaf\xcaS@\x0c\xeb\xa7zv\xe7S@Q\x99\xeb"8\xf2S@\xef\xd2\x00\xeba\xd6S@\x83\x1b\x8c\xeeD\xcdS@O\x83z0\xfd\xc1S@\xc3\xb3\x0e0\xa0\xf3S@%\x8b\xaa\xec\\\xb5S@n\xdf\xfeT\xad\xd3S@\x90&%\xabV\xf4S@\xe0\x9f\x05\x96[\xceS@\x91$\r\xf8K\xddS@\xe5q\xb3\x03\xf0\xedS@\xab\xd7\x90\xf9\xf2\xd0S@|\x07\xc2\xfa<\xe4S@\x04\xaf\xa7\xd1\xf5\xe9S@\x16\x80\x15\x87\xb9\xeeS@\xcf\x157\xd47\xe1S@\x0f\xe0\x10\xe8%\xaaS@\x8f\x883H\x85\xe4S@\xda\x07t<\xa0\xecS@V\xd1\t\x83\x1a\xd3S@\xe7P+)\xa8\xcaS@\x0b\xa9z\xa2\xbd\xd9S@}\x83\x11\x8ce\xd7S@\xdc\x17\x88\xbfL\xe8S@z\x92\xf0,\xca\xdaS@\xb9\xa8<\xde2\xeeS@c0e\xdb\t\xdcS@\xffn\n\xf8\xff\xdbS@\x15\x08\x82y{\xe9S@\x86qH\xdb\xe7\xeaS@\x97,\xb1\xc0\xc4\xc8S@FW\xf7\x80\x1f\xdfS@%L]\xc6u\xe7S@\xc9\xf55\xbf\x97\xd8S@M\xab\xbc\x96\xfb\xd5S@[\xc4\x9c)+\xdcS@g\xe3\xec\x90`\xa3S@A\xe3\x1aR+\xafS@\xe8^\xa1/\x14\xe0S@\xb8!.~\x82\xc2S@\x08\x15\xe9ti\xcbS@hT\xb1]\x04\xf5S@\xa3Q\xacW\xef\xe3S@f\xba\x99^J\xceS@\x12\xa7(tg\xeeS@\x1a\x88\xa4S\xef\xaeS@\x15=r{`\xd6S@\n}7m\xd2\xc3S@\xc2~\xbf\x8c<\xd6S@H\xc6W\x9c\xe3\xe2S@\x9f\xa2\xe2g \xe5S@e\xa9+\xd0\xd0\xd0S@\xe4\xee,\xbf\x8c\xe3S@\x82.F(\xc5\xf4S@\x18#\x97\xf3G\xe9S@r\x0eH\xcfa\xecS@H\x9d0\xec\x9e\xcfS@`\xec\xb50\xab\xecS@,\xf4t\x96\x98\xdcS@_.\x1c\xa6\xe9\xd8S@\xa3\x97\xce\x9fO\xd1S@8\xf2^\xba_\xebS@\x01\xd7\x03\xff\x16\xd2S@#\xc8\x97\x8e\xf3\xd3S@?\xb5\xc4\xe8\x81\xdbS@\x04IQ@G\xd0S@\x94\ty<{\xe4S@\xb2mY\x0c\x0f\xeeS@\xb6\xe8U\xe3\x13\xc4S@z\xee\x94?\'\xc4S@5q\xa9\xd9x\xd3S@M;\xde\xfe\x94\xc1S@\x82\xca\x8d\x1d\x1a\xeaS@\xcfn\xd9b\xa1\xe9S@[\x0fAw\xef\xc4S@h\xaa\xfd\xd8^\xa8S@;M\xcf\x11\xbd\xf1S@{\xe83Y\xdd\xebS@\xc1\x17\x83\x19|\xe8S@\xa7\xe4o\xe0\xe0\xc7S@\x1cX4\x99\x05MT@\xa3\xa4\xa2S\x9b\xe3S@\xa5+\xea\xb5\xd0\xe1S@\xdc\xc6\x8f8\xfe\xdeS@\x15\xd2-\x1fl\xf3S@y\xdd\x1f\xa91\xebS@QO\x8c\x93\xe1\xeeS@Z\x1e\x9b\xc6\xe1\xcaS@&w\xed\xec\x1f\xdfS@\xdc\x17\xb9\xfc^\xe6S@\xef\x02\xf2\xc1N\xc1S@\xack\x96\xd7\x03\xc2S@\x84\xbe\xf5\x91\xf6\xd4S@\xb8Gj\x16\xf6\xd7S@\xc4\x82y{\x868T@\xe55`\x7fd\xebS@l,\xb2\x12*\xc7S@\xab\x87\xd9\xe8\xaaLT@\x03\xcd\x9d1\\\xf4S@8\xba\x82\xae\xb0\xecS@\xb1\xb1\xcf\xad\xb7\xc7S@!e\xd0\x96g\xc8S@\x05\xe7iA\xd4\xd8S@\xcf\xe0{\x9b\x01\xc9S@\n\xc5\xbc\x9e\x18\xd3S@\xf1\xc2a.\xb0\xd9S@\x0c\x9f:^!\xcaS@\xc7\x13\xe2\xa8d\xd3S@O\xaa\x8by\xdc\xcaS@\x93\xce\x83\xeb\xe3\xddS@\x98\xf2L\xdd\xda\xc0S@\x1b\x82\xaf\xb5\xad\xcaS@\xeeQ\x1fg3\xdeS@\xb3\xb9\xf2\xd1\x01\xdeS@\xdbr\xde>\xc1\xd9S@\xbd\xf8j\x16\xe6\xd8S@B6\xef\xcf\x8b\xc0S@\x18\'\x03\x11\x1f\xceS@O\xf1\xd1^b\xd2S@\xdag\xe59z\xcdS@\xe7\xf5/\x0bJ\xceS@\xe79\x89\xa1H\xddS@\xa0\xf4\x9c\xe2R\xcfS@T\xce\xdb\xb1\x16\xd0S@]\xd8\x84R|\xcfS@+x\xa5^\xf9\xa1S@;*\xc2\x1e\x1c\xdeS@p\xf4\xbb\x1c>\xdeS@Q|PR\xc8\xc3S@\x18\xe2\xa2\x02*\xe4S@\xfe\xc7\'@\xe6\xe2S@-\xd1\x1d\tU\xd1S@C\x00.\xd5L\xeaS@\xcb\xf3\xd5F0\xe3S@\xa5\x01\xc4h\xeb\xe2S@\x9ecq\xc3D\xd9S@\xaf\xbf\xef\x87/\xe2S@w\xe9\xd2\x80\xff\xd9S@\xf9\xc3\xe9\xa3n\xd1S@\x82\xf0qy<\xe3S@\x8eB\xec\xdb\x92\xdcS@\xe3\xa0X\x9b\x04\xe3S@\xfd\xe2\xf5,\x17\xc8S@\xb9\xa9\x81[\xe0\xcaS@\x80n\x8a[\xf2\xeeS@\x98\x88\xa4\x98\xaf\xd0S@\xa7*\x9c~\x8d\xddS@l\xfaM\xee\xc7\xdcS@U\xc9-\x1e\xb8\xc4S@&\xca\xc7\xf3\xb4\xceS@\xcfD\xe5\x01.\xe3S@@\x1b\x7f\xb0Q\xddS@\x1f\x9d\x1b\x85\xb9\xd2S@\x18$\x8evd\xd5S@i\xb06V\x01\xebS@\xe5,\xe5\xc1\x9d\xecS@\xbbw\xc56\xa5\xa4S@\xd6,\x82c\x88\xecS@M\xe1\x86\xb3L\xecS@R\x1a\x9a\x89\xe9\xebS@\x0b\x10*Wi\xeaS@\x15\x9eQ\x97i\xe3S@\x1b\xca\xf4\xc9y\xebS@\xbb2 \xc1\xaa\xd4S@!\x91{\x95:\xe4S@N\x1a.G\xdb\xe2S@\xea\x8f\xd5\x847\xdaS@\xbf\xe6\xfbv|\xe4S@Y93\xd0\xe7\xe4S@q\x1d\x96@\x7f\xd6S@+h\xff\xfd\x97\xf3S@5,\xacE\x85\xe6S@\xd4j_\xd6\x89\xc7S@5\xc5Hv~\xf5S@\xf0\xc66\xa0@\xe6S@\x88\x12\xe3\x94\xec\xc7S@\xba\xa2\xcb\xf4\x96\xe5S@\xe8D\xe4\x9a\x96\xe0S@\xd61o\xc9G\xdaS@\x96k\x9d\xbae\xe5S@#\xe5O\xe3\x06\xc8S@0\xfaN\xa9\x03\xf1S@\xa7y@\xd9^\xe7S@\xd3\xf6\xea\x8a3\xf0S@x\xdb\xf5;`\xe4S@\x1b{\x8bM\xd1\xeeS@S\xd4Q\xb4\xe5\xe0S@BI\x1f\xfa\xdd\xe7S@d\xaf\xb2\xc2&\xe4S@\xd8\x14\x0cm\xa8\xe7S@\xf7c\xe5\x88\xf5\xceS@\xe6{t=\xdd\xf2S@\xf8\x87g\xa7\xfc\xe5S@\xd7\xde\x04[\xd6\xe4S@7\xbd\r\x0f\xb3\xf2S@\xd5\xbdn\xf4\xea\xf2S@p\x18\x07~\xf0\xf1S@f\xf8\xe5\xcb\xa7\xf2S@\xf7E\xfbH\xe0\xe3S@\x1do\x98\xf4I\xe8S@\tApJ\x88\xf1S@\xf3|Q3\x18\xe4S@H\x84(\x1e\xfb\xe7S@+\xc3\x89\xfe\xf9\xdbS@\xd4\x97\xf6\x10\xbd\xf0S@a\x1e<\xb9\x87\xe9S@\x15\x98b\xb9\xea\xcaS@\x16/\x89\xdeV\xe9S@\x16y\x00\xd4\x80\xe4S@\x13\xcb\xa0\xe1\x80\xedS@\x80\x92\xe3\xcfB\xe9S@\xf4\xe6] %\xceS@Apv\xeci\xe8S@*"/\xe2#\xf0S@\x1eF9\xb2(\xceS@\x18\xbc~\x02W\xe3S@LW\x98G\xeb\xecS@N\x94\xdb\x0c,\xecS@[\x9e\xe8\xb0-\xe8S@\xa1\x9b\xab\xae\xc5\xccS@\xad\xb8\xcb\xaf\xa9\xe9S@u\xd6/K%\xcaS@\x7f\x84\xc1\x11\xa8\xeeS@\xc2\xa0\x07H\x9f\xeaS@\x93\xd1\xa8\x10\xfa\xecS@\xa6\xe9[\xee\x08\xb3S@\x84\xac~\x83\xc5\xedS@}\x83[\x03\x85\xdbS@\xd3cVr`\xdaS@)S!_\x1a\xe9S@\xe0\\\xcc\xdd\x83\xebS@P!\x8fsP\xd0S@f\x0e&\t\x83\xe8S@\xf83\xcf\xdd^\xedS@\xf5 \x90 \xb3\xdbS@*\x83\x84Q\xb4\xe4S@Jw\x9c\x07\xfb\xe6S@\x18t5\xca\xfa\xc6S@LL\xe2\x10\xd7\xdcS@\xa6_\x83\xb5\r\xc2S@L\xd9\xe4\xdf\xcd\xc4S@\xcaU\xd3I\x89\xe7S@\x9e\xd4\x05\x04\xeb\xf4S@\xa9\x03Z\xe5\x0c\xe6S@i\xd6j\xed=\xe6S@\x87\x06\xcc\xc5\x8a\xf1S@\xbe\x83\xdf\xb8\xbd\xf2S@C\x0fT\xb1\x7f\xc2S@\x1c\x0b\xe5\xda^\xf4S@\xfe(\xb7\x8d(\xf4S@\x1eh\xa9\x07\x15\xf1S@R\x948I6\xf4S@J\x9f\x1fl\x1e\xc7S@\xfe\x08\xe7:\x7f\xf3S@=\x0b\xae\x1f\xb0\xf2S@\xb7\xed\xcb\xbaM\xf2S@\xa2\xfa\tG\xd8\xf1S@bI\x87E:\xeaS@.\xc1\xc0xt\xf1S@G\xe4\xc6\xd1\x04\xecS@i\x91\xd8\xbbw\xe2S@Z9\x8d?E\xecS@W\xd7>c\xb0\xecS@\x84\x9a\xa79\x8f\xedS@\x8c\xabx\x1b\xc9\xe3S@\x102U\xe4\x9b\xf0S@p0\xaf\xe7\xb7\xe4S@\x9dxA\xa6\xf9\xeeS@ \xaf\x8cg\x7f\xeeS@E\x7f\xb9\x92\xe9\xcbS@\xdc\x94\xad\xf1\x08\xc4S@XZ\xff\x91\r\xe1S@\xfa\xe0\xb5\x98t\xebS@>\x8c\xa5A\xe2\xeeS@\xea\xc6Kz\n\xe9S@\xbc\x17\x04\xf6G\xdcS@\xa8\xde{W\xf9\xdcS@@`\x86d\x00\xeaS@\xdc\x88\x8a\xda]\xe8S@\xacP\x85\x10\x82\xe8S@\xe2\x91\xc3\xfd\xb3\xe9S@i\x151\x02\x8a\xebS@\xed\x83\xc6\xf8\x02\xe8S@\x8cMu\xc5\xac\xe4S@\x84\xd3\x97J\xc1\xe9S@\xda\xcd\xed9\xe9\xe3S@\xbdF\x1b\xa6\x90\xdaS@o\x05\xd4\r\x11\xdcS@\xf3.\x87\xe7U\xeaS@B\x13\xb0\xe5\r\xedS@\xc2\x9d\xbc*\x9c\xdcS@,\xe6\x17\x9bb\xdcS@\xccZC_\xc3\xe2S@\nk\xc1~\\\xe9S@\x80\xc8>\x95\xc5\xe2S@\x90\x83\x13\x1e\r\xe6S@9\x05E\x86K\xc2S@]v\xa0\x8fv\xe8S@C\xdcG\xc7\xf3\xd8S@\xe4\xc1B^\xd5\xd1S@\x16\x05)\xb3\xf2\xe7S@\xc8\xb2\xe9Q\xda\xd1S@X\xa4p\xf1\xa3\xd8S@\xcb\xa9\xf1\xe3\x9f\xe7S@\xe4\xa4I/]\xdbS@\xa8G4\x01\x8a\xe7S@\x02\xc6\xce\xc6p\xd2S@\x0eZS\xba\x93\xd6S@1\x9b\x14ji\xd6S@\xe62\xc8.;\xe4S@\xb2.\x1a\x87\xd6\xd5S@\xd8\xa2\x04\xe1\xdb\xc3S@n=\xfd\xca\xaa\xe3S@\x97\xcf\xd5$\xb4\xceS@\xd8\xedv\x1c\xe5\xcaS@S6\x93\xd4\x82\xddS@\xb8\t\xd7\x088\xe4S@\x11\x901y\xbe\xdfS@\x1c\x90\x97\xe5\xd1\xe3S@-\x81\x85\t\xb3\xd0S@~\xfd&`\x88\xd1S@{\xa2!\xdc\xf0\xd1S@\x93\xb5\x04\x8d#\xdbS@L\x0cyZ\xad\xd1S@\xd7\x9ax\xff~\xe2S@\x85\x92\xa8c\xb2\xcfS@\x8d,\xb0d;\xc6S@\x9cS5\xea\xd5\xdaS@\xba\x96\x04Zl\xd2S@F\xff\x7f)(\xe3S@\xeaS\xaaKT\xe3S@<;\xb9\x13%\xdeS@\xbf\x91\xfdi\xe5\xddS@j\xab\xed\x87\xb0\xddS@\xa8\xb9S\xbe\x90\xd2S@\xa6\x92q\x19Q\xddS@\xc5\x02$/>\xcaS@\xb80:\xf6\xbf\xdcS@n\t\xb0{O\xc7S@3\x1fszr\xc6S@\x8c\xa3`\xb3v\xcaS@\xf8;O\xca6\xd1S@\x86\x7f\x0b:u\xceS@\xa6\x88\xb5\x92}\xcdS@\xf2\xdc\x8e9D\xcdS@\xbf<\x05\xf6\x1c\xdaS@*\xe1j\x18W\xc8S@\xa3:\xd4\xd4o\xc8S@\xfeb\xabJ]\xdbS@\xc5\x1d\x03\xa9\xc0\xcaS@\xa6\xd4\xca$M\xccS@:\xef\xc0\x9e\x13\xdaS@j\xc1Y\xfd*\xc9S@|\xa9\x0b\x90\xc3\xdeS@\x14\x04\xfb\x86\xfb\xddS@\xac\xe0\x96\x9dK\xc9S@\x81\x0f9P\xd8\xd8S@_C\x143\xbb\xe6S@\xeau4\x82\xeb\xcaS@M\x9e\x83\x9e\xab\xdbS@\x91\xefp \x9e\xb6S@\xc3\x16\x19\x04\xbc\xc1S@!\xae\x10\xd6\xa2\xeaS@E\x12\xb7\x89\xf8\xe3S@\xfa;\x8a\xcf\xfa\xf2S@<:\x94 \xbf\xc3S@\xce\x00\xb4\x8d4\xddS@S<XH\t\xe0S@>\xbc\x10 \xf1\xd7S@-\xc5#\xfe\xd8\xe3S@\x90\'\xbf\x14?\xf0S@\x1c\x95$mW\xcfS@5\xd7$\x9d\x0c\xe5S@\'?\xb1\xd3\xa0\xdeS@B>\xeeI\xbd\xe5S@\xbdU\x1d"\x05\xe3S@HE\x0e\xf5+\xe3S@}\x05m\x0e\x9b\xc4S@\x16}\xaa\x98\x14\xdbS@\x17_a\xa6\x1d\xc8S@Zc\x9f\x16\x13\xe0S@\xdb7\xebN]\xcfS@<\xec\xd7\x07\xa4\xe9S@\xa3\xf3\xbfGd\xf2S@cl\x97S\xf1\xf4S@\xa9%@\x85\x88\xf4S@J\xbe4\xd4m\xe6S@\x1eQFo\xb1\xf2S@\xc2\xa5\x81\xebE\xf2S@^\x1c\xd8\x17/\xf2S@VW\x1d\xf4\xbc\xeeS@\x05\xde\x86\xfb\x8c\xf1S@\'j*w\xd7\xe1S@\x07\x03I\x12\xa0\xf0S@\xcc5j\x8c\x19\xf0S@\xffrA\xad\xde\xefS@\x91\xf3\xd4\x15\xb5\xeeS@F\xae`\xef\x82\xeeS@\x18\xceI\xaa@\xf0S@\xa9\xfe&\xb7\xed\xecS@\xc8a\x90\xb4\xf5\xebS@=\xbd9\x8b\xb5\xebS@H\'\xdb\xe6\xde\xeaS@\xe15\xaa\xef\xeb\xe9S@ \xd3\x9c-]\xe8S@\xa2\xf5\xec;\x18\xe2S@r\xf1\xe5Z\xed\xe5S@7\x08\xeb\n\xa0\xe0S@CUA\x17 \xd7S@s9>\xa9\x85\xe4S@\x04\x1d\xa0\xc1\xdd\xe2S@\x10B\x9f\xfe\xd9\xd5S@,e\x12U\x81\xe3S@\x91lO\xf2t\xe3S@\x05\xb2\x8c!z\xd5S@\xce8\xa4\xc6\xb6\xe3S@\x82"D\xad\\\xe0S@A\xd1~]\xfe\xe5S@b\xa6\xd5\xb2*\xd0S@J\xb7b\xd7\xe8\xdfS@\xe6\x86&\xafk\xe4S@\xd2A\xe4\xc8\xcc\xe3S@3\xfe\xd7\x0fe\xe2S@\xf6\x85Pn3\xdaS@\xffH\xc5|\xfa\xd8S@\x12\xbd\x1bYy\xd9S@\x94\xe9\x97\xbe\x0f\xe2S@\xd7z\xe8\xc7\x12\xd0S@\\\xf6\xe0\x95B\xddS@\xee\xaf\x8b\xf2\xcb\xceS@\x1b-\x046@\xcdS@\xb7Y\xe6\xf5\x12\xdaS@qu\xc4\xb5X\xdbS@\x07)\xa3\xa0M\xccS@\x12u\x1f%\x13\xdeS@\xeeX1\x08\xa5\xc7S@\xfa\xed\xad1\xe2\xd5S@v\xa8\x06\x977\xd1S@\x938\x1d\x8d\xc3\xc7S@\xc7\xcd\x8c\x1f\xd5\xd3S@\xc1\xc7P\x99\xa3\xc9S@\x0b\x11\xb5V-\xc6S@\xc8J\xe2\xdc_\xd7S@\xae\x14\xd4\xf7\xf9\xd1S@\xa0\xaf\xcf\xb86\xd5S@\xe8Y\xb0\x95T\xd0S@\xa5\x18\x92\'\xac\xd5S@\xc43\xacR\x15\xcaS@2u\xa5\xb9\x88\xcbS@.\xf9\x85\xd4z\xc7S@\xd0\x85a\xfe\x1b\xb9S@j \xba\xf6 \xc7S@\x94\xc3\x94\xc8Z\xc7S@\x02e\xe0\xf8x\xebS@\x13\xd3\x00lN\xc2S@zjQ\xa4\x01\xc2S@Y\x9c~M\xd1\xc3S@\xab\xaf\x9duG\xeaS@t\xf1j\x85[\xe2S@\x93\x19x\x1cQ\xe8S@G\xc3hZ\xfc\xcbS@\xd5\x16\x18,\xac\xecS@E\x92Z\xfd\x82\xebS@\xb1f\xda\xce5\xeaS@\xa3\xbe\xf03\x83\xe8S@\x97\xc9|\xa9\x15\xeeS@\xf5\xe9\xc2\x03\xdd\xdcS@\x85\xe4\xd4sL\xc7S@\x91\x1co\xce\xdb\xe7S@\xd5\xdak\xf8W\xc7S@\x14/!\xcd\x93\xe7S@\xaf\x06UK\xc4\xebS@;.\xd3\x0f3\xe7S@\xb3\xdfO4\xb2\xe0S@\x12\xb7\xdf\x04]\xe5S@\xfd\x99~\xf6&\xc9S@@G\xdai\x81\xd6S@\x99\x8a~\xb7H\xc9S@\x83\x06\xd8\xb9%\xe9S@u\x97C\xb6Z\xe4S@|6\xec\x95\xd2\xcaS@\xa7\x11}\xfe\t\xe5S@\xa5aLs\xb0\xe4S@\xb9\xf8\xd2\xf1\xce\xd2S@N|BD\x18\xceS@\xc2\xeb\xf9\xa4\xef\xdbS@[\xc2\xd8EE\xceS@\xdb\xd7\xdc\xb2\x9a\xdeS@+\x89\x1aGY\xe3S@a(\xb4\xb0^\xe2S@g\xab\xe3\xfc\xe8\xe3S@\x17\xb4\xfa\xc8\xd0\xceS@\x15!\xe1\xcd\xdf\xcaS@\x0cO\x08o\x01\xe4S@Ou-\xd7\x00\xe3S@\x99\xa3"\x9b\xcf\xd1S@\x07X\\Z\xd8\xe2S@n\xc6\xcb\xf9d\xccS@\xd8\xc6\x91\x8d\x08\xe4S@v8\x9d\x08\xfc\xefS@\x19\x06\x18\xbbG\xe7S@\xca\xf9\xab\xce\xbb\xe7S@\xa6k\x1c\xb7\xa0\xe8S@h\x91\xac\x97\xac\xe8S@\xb8\x9f\xc7\x8d\xc5\xe5S@\x18Q\x15\xe6:\xf2S@\x83\x9c\x0b\xb8\x12\xecS@u\xb8X\xdc}\xeeS@(\xc3\xd7\xe8\xe4\xefS@lZ\xd7s\x07\xeeS@j\xa9j\xafQ\xc2S@\xb7\xc1\ru\xaa\xe9S@\xd2hQ\xf5&\xdeS@#&qW\xcc\xecS@LX\x88\x9d\xf8\xdcS@\xd8\xd5x\x04\x86\xe9S@\xbfC\x83wR\xe8S@_\xb1-;\xfc\xe7S@\x84@\xb2M<\xe8S@\xba\xe7-\x85-\xc6S@\']MH\xf9\xdfS@\x1d<D\x84o\xe2S@\x04\xd5E\xfd\xb8\xcdS@\x0c\'\x93|T\xe3S@\xa0\xfb\x84\x84_\xe2S@\x1e\xd9\x13\xfa\xb6\xe2S@\x87G)\x93\x14\xceS@\xd0+E5\xca\xe1S@\x8aM\xdd="\xcfS@\x95Z\xc5\x9dG\xd0S@\'d\xb4\xa4/\xd5S@U\x01\xec\x7f\xb8\xd0S@\xf6\xc6\xd8\xdaX\xc9S@\x1ar\xf7#&\xc6S@\xb0\x0e\t\xec\xeb\xc9S@,\xd1\x84\x8c\xcf\xd6S@{\x03\x86\x1e\xca\xd5S@_I\xfa2\xbb\xc7S@\x8eD)H\xd8\xcaS@\x18\n\x82\xbfs\xc8S@\xcc\x1f5D\x17\xdeS@t\xab\xb2\xc8`\xccS@\xdf\xd1\xd1"\x9e\xceS@\xd7\x0f)\xaf\xc8\xccS@\xe4U\xb4\xed\xc5\xcfS@\x05E\xdc\xc8\xe0\xdcS@\xb5\x0b\x87II\xddS@3\xb2\xf9\xf6\x19\xd0S@\xcax\xe5F\xee\xcdS@\xc4\xd8\x96F\xf5\xd0S@\xc2/ Uw\xd0S@:\x9e\xc6\xea4\xd4S@\xe4\x07\xf1\xe1-\xdfS@\xe1\xabl\xea\x8e\xdcS@\xbb\xd7U\x1a\x1d\xccS@\x92%i\xe9\xed\xe4S@\x97\xfd\xaf\xf5\x85\xcaS@\xcer\x0b\x17*\xcaS@\x92\xa4\xbf7\x05\xcdS@_\r\xb1xd\xe3S@\xe7\xb5\x0bTs\xe3S@\xa5\xb0\xbfjD\xdfS@_3O\xa7.\xe6S@p\xfc\x9d\x96\xf8\xe5S@\x81\xac\x82N\xb2\xe8S@ W\xc2\x9f\xa8\xe8S@\x1f\xc7M_f\xe3S@\x95\x1c\xce\x99x\xdaS@\xe8\x97X\x8a\r\xecS@\x16\xaf\x9e\xa9\xf5\xeaS@\xb2\x1c8\xc1\x95\xe0S@\x1c<\x0cS\xb9\xf0S@\xda\xed(\x1et\xe3S@\xad\xa9\xcc\xb78\xe3S@\xe95\xbd]6\xf2S@\xbbA8\xa9i\xefS@\xa5\xbe\x0c\xa6\x18\xf1S@\xb4\xa4\xfd\x08\x8e\xf1S@G\x01+\xcaF\xd2S@\xe8@\x0b\x87\xa9\xcfS@-\x9b[\xb6\x9e\xd3S@\xa3\r\xe0\xb4\x9f:T@3\x02V\xef\x92\xc8S@n\xe1\xfa\xf1|\xd4S@bx\x89\xf7@\xf4S@\x0e6K\xbf\xd3\xc5S@\xec\xefW\x81\xf4\xebS@ \x19\x99q\xe9\xe7S@\xd5\xa4m\x91\xe1\xe2S@^\x84H\x10\xf1\xc9S@\xe3\xfe\xf4A\xbb\xe4S@]\x7f\xcd\xfc\x8f\xc8S@\xabn\x8d\xaa\xf6\xe7S@\x03+.L\xe4\xc3S@oN\xb3g^\xc7S@\xde}\xa9]\x9e\xe2S@.\xeb\xa5\x9f\xbd\xe2S@H]\xcc\xe3L\xf0S@\\\xd0\x9f\xd6u\xe2S@\nm\x82\x00\xad\xc9S@\xc7\x88\x02\x86.\xd4S@\xd3o\xa5\x8e?\xe4S@\x82\x1b\xc9\x9e\xea\xe3S@\xa6\xe9\xdf\xc6!\xe5S@9\xff\x8e\x00\x17\xd6S@R\xc1\x1d\xc6\xeb\xc7S@A\xcc\xdb\xd9\xcf\xe3S@'
p22
tp23
btp24
a(g3
(g4
(I0
tp25
g6
tp26
Rp27
(I1
(I873
tp28
g13
I00
S'\x82\xf6^S\x16<\'@\x16\xa3{t\xcew\'@\xaa\xdc&if#+@\xd6\x0f\xfa\xc9\x83c-@4/I\xfc\xab\x01+@D\x86\xf4\x0c\x08d-@\xc2\xa0E\xf1\x08|(@\xea\xbd\x05_\x0f\xde&@\x15\x99?\x08\xf1.-@\x8d\x95\xf3\x96\xe8_(@\x02\x0c\xbe\xd6\xe2\x91\'@tIh3\xdfA\'@\x1e\x87B\xf6\xa8n\'@\xb7v8\xc6\x05\xd9*@\xdd\xa0\x93g\x81\xe2-@Je&X\xa0\xe7(@\xd9\xceA=&\x17)@@2\x82-\xd2-\'@\xa7\xb4\xefL@R,@\x1arcsl\xb7+@\xc5n\x97\xa3\xdb\x1c)@Z\xc1\x8f\xb5\xea\xb1-@\xda\x156\x89\xbb\xe5(@\xda\x12\xe1\xf2\x0e\x9a-@\xb8\xb2\xe1\xdb\x86\xe4.@\xb4\rA\xeeyi\'@\xa3\x84\xd5cJ\xe2&@\x92\xdf\x0b\x8d\xff\xb5(@\\\x80\xf21\xc0\xce%@7\n\xa6\x1f\x14\xeb-@/\xbc\x8c\x0f~\xfe(@\x84p\x12\\\xad\xce(@\xa4$\x8e]\x87t%@\t\xa1f\xaf\xe3 #@I\xe57" \x7f-@\xdb\xa6\xbaX\xb5k*@\x8e\x1eR0,\x100@\x04qv\xe3\x8d\xca&@ 3\x0e\x7f\x1b\xb8%@\xf6\xf4\\v\xc73(@\xa2\x19t7\x9a\x0b*@\x137,T\x13\xfa%@\xb1`\xb1i\xd7.-@\x99\x91\xf6\x19\xa8\xd2(@\xdc\xe8\xde\xf0N\xd5&@t].\xae\xd5\xaa(@\xee\xdfA\xe0\xb2\xa7(@q\xc5\x10I\x9aN)@\x01C\x96G\xee\x1d,@2\x8cYI\xe1\xfa0@@P\xf8\x056X @\xfc\x98\x82q\x14\xeb&@\xbc{\xa3IE\xf9*@\'9\x10/\xc3a&@\xf1\x84\xda\xa4C\xf0%@\x97y\xce\xdb\xf2\x0c*@\xde\xc3\xa7\xa9?\xce\'@KL)r\x19\xdc\'@\x96S\x1d\xe3\x96\xc0\'@\xab\xf5\x93\xf2\xe5\x15\'@wr\x99\x8c\xa3\xd3\'@\x18Iv\xc1\xb2\xf1&@\xfb\x81\xf7t\x17v-@=\x01_\x94\xa3\xeb%@\x10\xd5p\xc2\xc4\x9c(@\xee\xd9\x12\x8da\xf6&@\xdb\xe3+L\xe2|)@y\xe6u\xd5v\xaa\'@qq<\x94\xe7\xaa\'@\xe8\x89NN\xe2^)@\x9bg\xdd\xc8\x99\x0f\'@f\x1a\xfa\xe7R\x8d\'@\xdd\xc4FL\'u)@\xac\xff,-H\xd4(@\x86{\xdf\xfeq*)@\xc0m\xef\xeb \x0c\'@\xc6;v\xb1\x11Q\'@\x10\xb2v[{\xa7)@\xfc\xf2\xca\x8eW\x88-@\xda\xfb"qZz-@E\x81\x1c\x00\xd8D(@\xe0.z\xcf\xf1!*@.\xd7`K\xc6\xcb(@\xe9\xfd\xeeI>\x11)@\x92)\xc5\x00.K(@\xcd\xb3\x079\x87")@c$\x9b\x86\x19\xbb*@A\x07.\x91\xd5\xdb&@x\xa94\x17\xb1-)@7y$\x0e78(@\xc1w6\xde\'\xa0)@\x12\xe6**\x99\xa4(@\x8aa\xaa,V\xd4,@\xf8\xaf\xe0\xe3\x01J*@\x9d\xae\x93\'>\x10\'@G\x86\xfaO\xf6\x8f(@\x1bw\xc9\x86\x14\x81(@\xb2\xe6[\xce\xec\xe4\'@>\xa0\xef\x91\xf7B)@\x0e\x1c6\x9a\xc4\x1c&@\xf2=\xfb\xb0Y\x95)@Wd\xf6\x05h\xfb-@:\x95*\xce^\x1c+@J\nS\x921\x0b"@\xc7\x01%\x85\xcc7"@]\xc1\xc3\xc6\xdf\x95(@0:S\x96;\xc4+@^^x\xef\x11l&@<F\x1c\x91V\x8b\'@!\xa4\xbdjF\x02)@\x8f\x96(n\xd9\xae&@\xb7;.\x08@i&@\x85\xd5z,\x0c\xab%@\xea\x9f\xd2l\xd0\xfe&@\x96\x05\xbf\x9eU\xf5\'@\xa6\xebV\xf0\xd0\xe1,@\x92\xb8\x8b1W\xcd(@\xc7\x10)\xcb\xfa\n&@7\x12\xb4\xdb\xa2"+@\xbfn\xff\xb2\xe7\x01\'@\x02\xea\x7f\x05\xce\x83,@L.\x98\x7f6\x05\'@\x86-\xa8\x08C\xae(@%u\xfc\x19)\xd9\'@;\xb2LB\xbb&(@\x8bh\xc3\xe2<\xb3)@f\x1a\xfa\xe7R\x8d\'@\xa9\x9a\x94\xa1w\xe1&@q~g^\x15\xee\'@\xb3p\xb7\xb3\xfbi&@4\xf9bv\xfa\xc2,@\x9b\x0c5\xb8\x8dc+@OE\x90\xbe=\xd5\'@\xb6\xf8\r\xde\\P\'@\xa5\x7f\xcd"\x08\xf0\'@\x07\xd5,\xa2u@\'@\xc43\x97\xd5px)@X\x8a^\xa4C\xeb&@\xcc\x80\xd2l\xb1\x8c\'@\xa2\xbd\x11\x06\x85M&@\xcdW\xe7\x0e\x03p(@\xe6\xfc\xb0\xdf\x88\xef&@\xd5\xa7\xab\x02\x04\t\'@\xed*\n2a\x100@V\xc5~\xa3\x97+)@\x15\xecr\x98\xef\xac\'@\xef\xf03\x9b\x83\x8a-@>\x95\xb5\xa7\xaa5\'@-\x02\xdd\xae\xc4\xfa(@e\xc4\xbf\x18\xedE-@\x9d\x01*\xa2\x0b%)@E\x19\xd7\x03\x12\x97\'@>xXI\xb1\x91*@\xf5\x1b\r\x87s`&@nR\x9d\xdd\xbd\xfc(@\xb6S\x17S\x87k\'@)\x18\xb8\x13\xcb\x95\'@\x9b\'\xe8\x9e\xfc\xc5&@\x8a1k\xd3FE\'@)\x05\xeaF$\x00\'@\xbb\xe6z\x87\xfa\xe7%@{\x06\xdf\xf9\xba\x8b\'@<{\xb2W\xc0\xd1%@\x11.\xfd+\x8b\xfd&@\xa7V\xe7\xb3\xe9\xe2\'@6\xc5\xe3T\xb7y)@c$\x9b\x86\x19\xbb*@\xcfVV\t\x80\x83\'@q\xcd3\x7fH\xd4&@\x15\xa2\x13\xc2\xad\x9d-@\xfc\x9c\xd5\xe3e\xeb-@<\x1e\xcb\x9a\xee\x00)@}\xde\xb8y\x10i&@H\x0e\x87YA\x85\'@\xb0\xd0o\xcb\xeb1)@2,\xcd\xf8\xbb,&@\x8d\xef\xd9f\xe2\x87%@;F\x86a\xdf\xa4)@\x01Nb\x85,\xbf%@\xa8~\x84\xdar\x02\'@^6Y\x00<(+@"\x87\x9a\xb6\xce\x9b\'@\x1f\x11\xe5\x1c;\xea(@(\x92\xed-\xa1\')@p\x84\x1a\xa4?\x0e\'@\xec0\xb6\xd1\x8cF*@Z\x03\x04\x17\x8e}-@\xd9\rXP\xb7\t&@\xe8\x1cH\xab.\xf2%@\xd5\x00\xd8PI\xb5-@B\xcc-J;\xc9(@\\\x0c\xfb,\x1di(@\x17\xc9\xd5\x92+=\'@I\x14\xf3\xb5\x8a\x87(@\x8d\x95\xf3\x96\xe8_(@\x89\xb4\x86\xf5\xe21-@W \xd3xD\xc0&@Wd\xf6\x05h\xfb-@\xd2\xc3R\x8f\xc4\xf2)@\xe91Y\xcbrk&@\x1cp\xacZRw(@\xe3\x12Q\xc3b\xab&@\xa9\xa0\x92\xe0\xa7\xf3-@\xab"?\xddH\xb3(@?\x99\x15\xe1\x96j-@\xa2\x1d\xb70GS-@T]\x00\x1a8^(@\x11$w=H\xa1\'@;Ae\xb9\xbf\xb7-@\xc7\xaf\xff\x90v\xab(@\xf35t\xe4+\x9b)@\x05{\xd3E\x10\xb3-@\xfb\xf8NV`\xba\'@ra\x94\xbf\xbd\x96\'@\xf2\xc1\xb85\xf7\x84-@\xe6\xfc\xb0\xdf\x88\xef&@\x9d\xde\x1b\xb0(\x06&@n\xb2$\xe2%\xdd)@Y\xf0\xb8\\\xba\r-@\xd0n[@\xcf\x0f\'@2\xa8\xba\xe3\n\xf2*@^:\x1e\n\xec\xa1\'@*\xf0t\xba\xd9\x1b\'@@\xed_\xb9\x18\xa7&@\xb7\xf1\xbf&7\xe4\'@\xf3gSW\xb2\xb5+@\x94|\xe2\x99\r.&@i\x9e"b\x92A(@\xb7\x95\xf2d\xca\x99(@\x95\xc8\xe3\x0cE\xdd(@A\xb3\x90\xd5\xeb\xd8*@\x94/\xd8\xa4\xfa\x17)@a\xfa+Jp?(@\xf5G\x9c\xfe\x92\x1c(@\x8em\'\x1b\xd3\xee*@Q\xa5\x95W\xf4K(@2\x8cYI\xe1\xfa0@\xa5\xc0\xa9z\x86J&@\xbfc\x15Hc\xe0(@\xb1obt)\xe1\'@\xd7(\x02\xc5\xe9A\'@\xe0\x15\xd0\xd1^\xee&@9r\xcduf\xbe%@h\x15\xda\xda\xa9\xfe&@\x0f@o_\xe6c&@>\xe8t\xe3\x03\xfb(@0\xa7\xe61\xbd\xd7(@\xfa\xc2\xc9\x8dlB)@\x1cut\xc7\xda4)@\xa5\x83\xe0\xa7\xf3\xda(@\x02ICP>\xf2&@!\x90>\xd2\xd9q(@\xa3*;\xfe\xa3\xff/@\xa2N\xad\xf5\x81\xf1-@\xa4I\xcbZU\xa0\'@\xb6\xeb6\xe7\x9f\x86&@\xb6\xeb6\xe7\x9f\x86&@\xbd\xf2\x0em\x9a\x8a\'@\xfb\xdbm\x0c\x9720@\xf6\xfc\xa1\xbc\x12,&@8\x93A\x8b\x95\x80-@:\x86\xeb\xc8W\x1e(@\x97\x1e\x12\x8b\xfb\xd4\'@\xc7\\)\xde\x01\x81%@dA\x87\\\xf4\xe4-@h\xda\xc1@\xef)-@\xc4\x078\xbdeF\'@<\x95!|c>-@\xd3\x94\x8fd\xe1\xb6-@8S\xe3\x13|K)@J\xeeJa(\x95(@/\xcc\x0bP\x90\x95*@\x0cC^\xde\xadV&@\x0f\xb4\xff\\\xfa\x97(@\xb9t\xce\x96\x02\xe9-@\xc2F]2\xd7\xf7\'@\xb0\xea\xc2\xe8\xc6\x95\'@\x8f~\xfe\xb1\xc9\x84*@\x9f\xab\x0e:\x98\xd6\'@"\xc3i\xd7\xd3\')@\x9d1\xe0\xb4\x83\xd2&@\xf29\xb0\xf4\xbat,@\xcai\x06%\x8c\xe5*@\xf0H\x87U\xb2\xcb\'@\xfd\xaba\x11Z\xf5,@\xd57U\xe1\xac\x17)@\xec\xfd>\x9e\xeb\xb5\'@\x1e\x9f7\x8cC *@:\xe6\x91\xe4\xbf8-@B\xcc-J;\xc9(@7m\xeeu\xa04.@\xef\x93\xc9\xa1\xc0\xcb%@;F\x86a\xdf\xa4)@\xddj1\xe9\xa3\xb2)@\x1fv\x98\xf8\xaco\'@\xf3X4\xf9\x1d\xca&@\xd4T\xaet\x92/)@{B\xe1K\\|(@\xe5_Z\xfe\x98\xd5&@\xb2\x8b#TS>-@\xcf4\xcd\x03\xde\xaf,@\xb6)j\x15\xae\xf0\'@\x12xy\xb87\x1e+@\x89}p\x8a\x8c\xec(@\x8f,\xfd)\xf1k&@\x16\x84EN\x92A)@\xca^G\xc2\xde\x17)@p\xd9q\xc40e\'@\x8e\x0e\x1a\x9e\x96\x9b)@`[\xd5k\x13\xdd-@[O\x9f\x19\x90\xcb\'@`\xaf:\x04\x85\xab%@\x00SxxPq-@\x10\xc7\x17eG@)@)\x04\xbfMTl(@\xec\xad\x1d\'(/,@\xd5\xa1\xe4:\xb3\xa6-@c\x05:36|*@\xac\xdfdp\xad*(@W\xc0\xd9\x0c\xb0^\'@B\x94\xfa\xc2\xba\x11\'@\x1a\x9cT\xc2\xef\r\'@\xf8\xaad\xc4\xc2\x8a(@cf\xa7\xcc\x0b\x1e-@@$\xd0?\xed\x9e)@\x968;\xe7Rz*@OJ\x90QO\x08\'@\xb5\xf3\xe7\x02\xef6\'@\xc1\xd6\nK\x07\x98(@]bt\xfc\xc8\x97.@$p\xc7?>\x9b-@\xad~\xd4h\x8c{-@\xc6\xa2\x1e(#\x8f\'@\x93T\xba\xdaJ\xa4(@~\x15\x928X"-@O\xab7\xa5\xfaa)@E;oUR\x8d(@\xe8q\xb9c\x96.)@\xbcE\xb1\xfa\xad\xed\'@\xc9?\xb1\'\x16F\'@c$\x9b\x86\x19\xbb*@\t\xb9uP4:+@.Tq\t\xa6l\'@\xd21\xf4DEY\'@\xdbExk\xfb\xdc(@\xef5\xd2\x04\xe7\x82,@\xfd\xc9\xcd\\`\xd7"@G{\xc7\xaa\x15\x9a\'@S\xcdn?\xb8p\'@\xc7\x90F\xe2d,-@\xe9JU8\x9d\xa1\'@\xfd\xe9\x90\xbb\xb3\x0c-@\xe9#\x1dqD\x18)@u\xddx$\xe3\x9d(@\xa3Y\x15\x97\x82\x0c&@\xdc\x98\'\xaf\x95\x04(@\x1e\xce\xf4\x98\xe5I)@\xa1\x18\xcf\x8b\xf37)@\x9d>\x8f\x13\xeb~\'@\xe2jH\xfe\x177&@\xb6\x9dU5\\\x0f @\xe46\xa4\xdf3\xbf(@3\x94\xfd\xa5\x95\xa9\'@\xdc\xbeGC\xf4\n#@\x00\x99|\xd9\xad\x89(@\x12\x10X\x13-E-@\\\x84\x12\x9b(\xa7-@\xeb\xde\xaae\x99\xd3-@\x86\x9aBU\x90n.@^\xccy\x97\xba\xcd-@\xcb{\x0c\xcc\xc3\x16)@\xce\x85\xe0\xd8\xf4.&@\xf3\x8d\xfd\x81\xc1\x8f-@2\xbdc\xec\x03\xcf(@\x84\xc2\xc5hW\xa0-@u\xf7\xd5\xe1%\xe3%@1Kb@`B)@\x83\xf1\xb2\x88\xe1\xe5-@L\xf1\xf9\xc9\xdb\xf8%@\xcf\x9b\xbe\xa9\x8b.&@\xa5\x9a\xba\x8c\xe0\x14(@V\t\xbb\x9c\xd0\xd4(@N\xb9b\xe8\x0c\xab)@w\xceH\xc4Y\x82-@\xb83\x10\xdd]\xa9(@\r\xfa\x1a}\xee\xc4-@\x98V\xf9Vg\xdf-@\x88\x88\xc5\x9a\xb3\xf5\'@]\xc0\x1c\x14\xf8\xb4-@\xfc\x1b$-\xb5{-@G\x9aX\x0b|\xc4-@\xc3\xb0H\xab\x95%+@\x9bk\x92$\xc9*(@\xb9\x90\x0f\xd6\x06#(@\xf6\x85\xab\x9aT@)@\xd2\xb2\xe96m\x99)@\xce~\x80k\xcb$&@\xc2\xa1\x06\xafVw-@E\xc4*\xd9\xc1\xee&@\x80\xe7`\x12Q\x13&@Z5\xa9\xb4rF&@yB\xd0\xf0[\x95*@\x87\x02\x1c\x87:\xe0&@\xc9\n\xc3\xbf\x81X*@9\xcc\x85)\x96b(@9\x0f\r\x1c.\xaf&@@$\xd0?\xed\x9e)@\xe5D2\xa6\xd4\xdf&@\'\x9b|\xc7S\t,@{\x81P\x98\x7f\xf7*@\xaa*\xe7\x82\x86q-@\x11\x7f]u\xe0\x99.@\xbbH\x95\xb8:\xa5)@\x8d=\xca&|~,@\xb6\xe5\xd4\x96\x07!-@=8y1TC)@\x86`\x15\xadsU\'@U\x8c2X7\xed)@\xaab\xbc7\xa5v\'@]\x16\xd0glB-@J|L\xbbs\xc9-@\x9dm\xc1\xb3t\x1d-@S\x94]\xcdWE+@\x11\xfbo\x13Y\xf1,@\xf2\xe4\x81\xb9\x1e\x02-@\xddY\xe5\xc7\xab\x05-@\x06\xd2G\xa1%\x8b-@M\xccu\x0f\x1e\xb6\'@M~\x84jK\xfc,@\xf8\xad\x962\xfag&@\xcd\xads*\xfe\x80\'@\xe2\x88F\x14E!(@\xae\x87\xc9\xb8\x85c,@\xb3+\n\xf3R\x90\'@\xea\xf2}\xcfwg\'@s8\xa0\xb2\xf0^-@\xd0>NLJ\x94(@S0\xb1\xec.\xee-@\x92\x8b\xc4\t\x81+)@q#Y4\xddg\'@\xfd-\x15\xc0\xbb\xaf-@\xa6\xbd\x83\xe6F\')@\x0b*l\x93v\xc2-@\x88jW\xee+\xcb)@\xae\x87\xc9\xb8\x85c,@\xf4\xaf\xcd\x9c{\xaf-@\xfa\x17\xbb\x16\xde:)@\xd7\xe3J\xaf\x06\xd4(@\xe0\x15\xd0\xd1^\xee&@\xfb\xa9\xb5\x08\x91\x10)@\x1eC\xb3Uq\xdd-@\xd7\x9f\x8e\xc1?\x8c)@\x0e6\xce{\xd7\xd7)@6\xc6\x96t5\xda&@i\x02\x0coa\xd4-@\x10T\xdb\xb9\x02\x01\'@/\x81\xf6C\xda_(@y\xa35J\xbe\x8a\'@k.\xa6\'\x16\xe3\'@x\xd0\x03-\xf8i(@?\xc3P\x9b\xc3~\'@\xba\x94r\x0e+C\'@\xce\xd5Q\xf6\xd4\x9f\'@\x1by!~\x88K\'@\xc3\x97\xae\xb4\xa5k-@\xa0@k\x0e\xa4\x18\'@(\xe4o\x97E\xb8\'@GL\x1a\xe9[P-@\xb6Uh)\xd8M\'@]\xcaG?,i,@_`\xa1A\x00\xc3\'@\xd8\x10\x11\xbb\t\xc1&@\xa3\x97\x00\xc7vv(@\x1c\xac\xd8\xc6\xd2\xf4&@\xd8\x84\xc73\xdc\x93,@\xbf"\x0bw(\xdb(@\xc3:\x9f\xd7\xac\x12\'@\xa0!HEtf(@E\xc9\xfbu]\x9e\'@\x13\xf7\xcc\xde<-\'@<m\x89\x85;Z(@y=\xcd\xe4n\xe0)@\xf7\x00Fu0\xa4%@\xc7\xc5\xa3\xce\'\x00&@\x0f\xcdb\xe3\xe0\xe6\'@b=(u\x84\x06(@\x108\x80\xd1\xc4E\'@\xa8\xab\xbe\xe9\\9)@\x18\r\xa6\xa6mD\'@U\x7f^\xc6\xf7\x19\'@3:\xc2t\xec\xcf\'@\xcc\x1b\xea\xf8\x84\x8e\'@\xd8\xfa-%\x8f\xca%@\x82\xb2\xc3\xa1V\x99-@J\xc4\xa7\x89`\t.@\x89,T}4\xe5(@\xe8\xf3\xc6&\xc8[\'@)\x80\xf9\xa4\xbf\xb2.@\xc0\xd2\xe5\xf1|\xda(@\xba\xe5\xbd\tF\xcc%@\xdc\x93*\xa6X\xe9-@j\x05\x9c\xc4\xb3\xb0&@\x01j\xddA\xd9\xac-@QzC\xf0<\xc1\'@1\xd1j\xef\x1b\xcb,@\xeeV\xb1:\x15:)@dL\xb6\xab\xd2"(@y\xa5}d\xf8+-@\xda\x06\xf7\\\xfe\x87\'@\xf1\x8fn\x13\xff\xb5-@\xb8\xf0\x9cdO\xc9-@M\x18d\xb2h\xe5(@\xd3\xd3Dnp\\(@\xac\xfc\xa1\x85:?)@\x17se\xd3\xaa\x89\'@5_\x13t\xff\x89\'@\xef\x8f\x12\xd3\xd0\xd4(@>\xc1\xff\xfe\x90~(@\xde\x81\xe1\xaeb\xb1\'@\xf2\xe7\xd3V\x061\'@\xe5=\n\x89\x9a\x81\'@\x0f$K\xe2K\x95\'@o\x97t\xd1F\x99\'@v\xed\xf5\xfb\xbb\x8a-@7\xee\x81\x12;\x9c\'@\xb1\x13\x9e/\x9b\x04-@\xaa\xd1\\\x1b\x00\xb6-@\xec\xf6\x0c\xa8y\x02-@\xf6\x9c\x1e<W\x1e-@\xbf"\x0bw(\xdb(@\xad\xc9~\x1by\xdd,@C\x9d\x97\xef\xe0!\'@\x028\x07\x9b\xd6\x9e&@i\x1c\x98\xe75\xfc(@\x10;F\x9e\xa4\x92\'@\x1d\xfb\xf1\x0e\xb5L(@\x06\x88\x14\xe5\x8e\x0e(@oj\x1e\xa3\xf3\xdc,@\x9f\x92\xe6\x9eJ\x0e(@`\x08>\x82M\x86&@\xe8\xc0\xa8\xa1a\xe6(@N\x97d\x198\xb9-@P\xba\xa3\xdd\xb5i-@\xb5\xcb\xaa\xc6\xb2\x0c(@\xa9E]#v\xc6(@\xdcY6D6\xac(@\xd9\x9e\x98\x1a\xac#(@AUVG\xf4Z\'@6\x16\xd3\x94\xd1\xb4(@-~fJ\xca\xb4)@\xae!7\xf5\x88n\'@\xdd(\x12\xf4]F,@9\xae)\x8d\x1f\x8f-@\x88\xafX&\xa1\xee,@7J\x15\xc6\x16\xf2&@|\x0eSiV\xaa%@\x97\x13\x14\x90\x97\x98,@\xa1\x03\xd7\xae\xdd\x8d,@\x9c\x16{\x90\xf9\xfc)@b\xab\xc1T\xff\xf7&@\x18\xa6\x13.\xc8\xcd)@:\xe5\t\xd4\x90M(@\xb7\xd9\r%\xe0\xb8,@\xdcC%I\xb0\t\'@\x18$\xfd\xae\xc3p-@s\xfb\xb7N\xbds(@\xd1\x8c$\x0c\x03\x07\'@\x13$`\xc48\xbd&@\xab\x12\xe2\x9f\xa68-@\n\x0c\xe1Be\xfa&@\x03\x9d\xc6`di.@\xe8\xd8\xd6F\xd9\xd5&@\x0b\x82\xa1\x0b\xad\xab(@\x81\xd7\x0b\x9fy;-@\x81\xd7\x0b\x9fy;-@\xd8\x15\x88\xf4\xbd~\'@9f\t\xd0\xbcX-@\xd7\x1d\xc6\xa3>_-@\xfd\xb8\xe1\x94DO\'@\xda\xc7IW\xf7C)@\x8f\x9e4(\xde\xf7*@\x94\xb7\x1fQ\x06\xa5)@\x7f\xc7\xcc\xaa\xbd\xdb\'@\xd1\n\xa8\x98\x11\x97(@n\x14\xd9\x8e(\xb2&@\xa8Y\xa5\xbf7\xe0(@+\xa6S\t=\x8e(@ZD#\x13\x03\x7f(@z\xee\xe9c\x06 *@\xfb\xe0&Iu\xdb(@\x99\xb2\xc5$_\xa6&@I5a/\x97&.@m\xcc\xb2U\xe2l-@F\r9\xbbW\xbb)@5\xf2\x12\x05\xf1\xb3(@QX\xe82\xeb\x13&@\xa7d\x85Tn\x8f\'@\x8e\xe7\xcan\xe8%(@\xde\xe72\xc0\x00-(@\xb6\xb8\x01O\xae\xed\'@\x8a\xaa.M(\x19)@\xb73\t\x9fy\xf7\'@u\x81\xa8\xe3\x0c{,@\xf8\x1a\xd8\xaf\xb1\t(@(\xa3(\xa8\xe1\x9e-@\xdf\x1f?\xc6\xcf\xee-@\xaa\x15+\xf2[\xa0,@$\xf2\x91\x18\xa6\r*@\x1b\xd7G\xf1r\x86-@\x10\x8f\xfc\x9a6\xc6-@]+V\xdd\xca\xba-@\xc5\xa2\xf0,\x89\x96(@k\xbd\xb7`\x8b\xc3-@\xba\xeb\x0b\xe9z\xd5-@\x95\x17M\xa2%\xc5\'@aA\x11\xfc\xbcX.@\xce\x88c\x13\xfb\xab-@\xf8\xd10k\xad\x06(@\x12*\x93=\x19\xd5-@\xa0\x8e\x96B\x18\xe4%@\xa4;\xdf\xd5\xd1&&@\x1aT\xcasT..@\xa4g\xb0\xff\x98|(@\x99\xbf\xd4R\xa7\x87-@Q\xa0\x17\xb8\xc0u(@c\x85\xd4\xc9\xc6\xb4-@\xbcQ\xc3\x8b>\x15+@{\xbc\xae\xdcc\xc0(@\r\x16\x1drC\xff\'@r\x1e\xb5l\xfc\xe1\'@\xb1`\xbf\xe9\xb4\xa5\'@\xec{\xe9\xe6aB)@\xb3^gy\xa5\xbd)@\x89\x957_S7(@,\xad\xaahM|*@=2\xea\x1e\xedH-@u#\xff\x11\xe0B\'@$T7Bj\xf0-@ \xb9\x0b c\xa8,@"\xe9t\x7fNS,@X\x06z#;\x08(@Wj@\x06\x99\xdc&@\x0bD\xffh[X\'@|\x0b.Q-\xfa,@\x1b[>l\xc9\xd9*@\'\x9b|\xc7S\t,@\xd2\xc9lpCL(@y+\xf3\x16\xa9\xb2-@D\xbb|i]\x7f-@\xf3\x8eO\x0e\xcc\xc7(@\xceA\xe9(U\x89\'@\xb3\x94\x14\x9d\'a\'@\xa9T\xc1#\x8f\xc8,@\x94\xab\x99Rv~\'@p%C\xbaF\x99\'@\x1f7\xf1zA\x83\'@\xced\xf0\xcd\xbd\xf7(@q\xed\xeb\x96;\x9b\'@\xb8>\xed^\xd3\xa8-@\x85\x91\xb4`\x03\x1e\'@\xd4w\x05}o.\'@\xf0\x91\xbc\xfa\xd58\'@G7\x9aE\xb7\xa7\'@\xcd\xe6\xba\x13-\x92\'@x\xd4\xf5j\xab\x86&@\xb5\x0f1M\x0c\xd0\'@\x1d\xd1\x9a\xb8\x14\x03(@\nV\x03\x1d}X\'@\x16\r\t\xa5\xe1\xc5&@\xf3<\xad\xad\xae\x11\'@\xbdT\xb3>\x07\x9f\'@\x8e02\xbe\x1d\xd6)@X\x97\x87\xaa\xac\xe1\'@2\x02\x8a\x81\xdc\xc6)@t\xe8\x08]\x8au-@\xfd\xc0/\x92\xe3\x8f\'@#\xca\xd7H\xf7%(@\x87\x0c@\xf6\x0bU-@E\xc0]U\x88\xb4\'@\xf2>pM@\x9b\'@\x99\xac\xda\xf2bE-@l\xf1\xc7\xb1\x87Q\'@"+\x86\xb2\x99\xa5(@\xc2\xcdh\xed\x95"&@\x12oK8U\xb7.@\x02\xa3\x9eM%}(@l\x8e\n@>|&@\xf0\x99\xd4\xf3\xde\xb0&@\x01\x95\xd3\xbc\xda\xe8&@\xed\xab(\n\xbe\x0e*@m\xc7O\xcdbt*@\xd8\xe5\xf1\x12\x19\x0f*@\x9er\x8c\xa1\xb5\x1c&@\xca\x86\xde\xd71y-@\x0e\x87\xf9\xa8{\xfa\'@6\xd3\xfb\x1f?[-@\xc1\x9a}<\xd0\xbe-@\xa7\x0c\xd2\xb9\xb3\x9c(@\xd2$\xcf\xf3\x93\xc8\'@\x93\xb7\x16<\xa4\xaa-@\xcdE&}\xf4,&@\xfe\\\xd6E\xd06.@\xb1\xfe\x10\x1f\xe2\x95(@ \xd5}Z\x1b\x10*@m;\n\xffz\xa9-@\x17\x8aT\xb8\x1d\x81(@F[\x8d\xfa\xd6},@L\xed\x9aTcy-@\xb9\xbd\x03\x1f\x999&@\xb8a\x08\xedd\x82(@\x0f\xc14\x16\x9f\xe4&@\xe1\xa4\x82\xa9\xf7I(@\xdc\x00\x8c\xd3\xd5\x0c-@\xe8}\n\x1b;;)@\x19\xd6*\x9e\xa7m(@@\xf3\xc4\xb1\x00\xd6\'@\xd3\xb0\xd6F\x86R-@\x96\x05\xc0[\x19\xae\'@`V\xe4\xeb\xe4\x83\'@\xb8\xc3\x84\xd3\xb8\x07(@\xe6\x8dr\xecE>)@\xd4-\x9d\xa9VE)@k\xe6\xb7\t\xee\xec,@\xcf\xb2\x7fC[\x98-@\'D\xea!\xa1\x16&@K\xcc`\xd9O\xc3(@\x81\x14D\xfaK\xe5(@Q%;O\x8e\xf3,@{\xa9\xb3j\xb5D\'@\x9a)\xf8\xd1\xc8\x85-@\x89\t<\xae\x97\n\'@Q\x1b8\x1d&>-@\x01\xfc\xd4.E\xac,@\x14\xd7\x07\xc4\xb3p-@\x8c\x94b\t\x88\xdc&@\xad*\xf8\xbbk\x9e-@*\x91n\x92\xc7\xd1&@\x8d_\xaf\x9f\x80A\'@\xb2\xbe\xe6\xa9\xd0\xe4&@\xecR3\xaf\x84\x95)@b\xb4^\xbaq\x99-@\xc0&R\x92^\xd4-@\xdeW+*\x1aA-@v\x8drT\xdc-.@YXh\xd6/\xda(@t,\x84Q\x99p-@\xd0K*YET.@u|\xcb\x86q\x89-@1\xfa\xe1B\x15\x9d&@\xab\tK\x91P\xe5-@*F\x92\xd3\xcci-@\x1b\x93\xe2mu\x04(@\xfb=c\x89h\x82-@\x9e\xe7\x1e\xf5\r\xd0-@\'\xcb\x0f\xcb\xcf\xbf,@\xdb\x18\x10\x16&\x00&@<=\xa0\x99\r;,@\x99\xfd\xff\xb5\xaaF(@X3\x89\xe4\xf6\xdf+@_-$\xfa\xa5\xdf\'@\\\xe8O\xaf\x8e\x89\'@\xd9\x1e\xf4k\xdc*(@\xde\xfah\x19\x96p&@u$\xb1e\\\x9e(@\x0b.\xb6.\xde:,@tk\xeb"e\x1c\'@t\xe9Hw\xe3\xe5&@\xb92IgB\xd4&@K\xcc`\xd9O\xc3(@(r\xfa\x8aDt-@\x89\xc9\xf2=\x9c\xa0-@0h\xf6h\x0f\x84\'@pe\xd0\x93\x0e\x05)@FGlR<\xb1\'@\x1a\xd7\xde\x01\xfa\xf7&@\x85\xb0\x13\x15\x8b\x9e\'@\xb9\x14l\xb5\xa9>)@d\x9d\xd08`9(@\xc4\xea\xa9!-\xf1,@k\x9f\xc8\xcc\xe1\xfa%@\xec\xcbY\xa8\xad\xaf,@\xda\xf7\x97\xe9R\xd1&@7o\x95-\xf0\x13\'@\xd4\x9c\x12\xfb\xef\x06\'@W\xdc\xac\x8e*\xb6&@\x895P\x9f\xb5a-@\xa87\x97\xac\x89~(@@2h\xc6\n\xe9&@\x9b\x16\xac{+h(@\'\xdc\x14\xda\x94o&@M\xd9\xd6R\xe4\xca&@^\xfb\xbdq\xaa\xa8&@\xb1\xfa\xf6\xe9Ia(@\xac\x95uaX\xdb&@\x0c\xb3\xc3n\x8b\xbc(@=;\xba`\x80R(@\xfd\xb2\xa8\x97\xc5\xee&@[;\xb2\x0c\xca\xd9(@\xbe\x91j\x05\xd4,.@\x1d4I9\xb8~-@\xc5\xac\xf4}\x05\x83-@\xc6A\xf0\x9cX\x0c\'@\xd5Z\xb7U\xba\x94(@z`\xd2\x97\xb9\xa9-@\xcb\xbf/\rH\x0f,@c3\x9a8\xe4\x11.@\x98(_T\xb9*&@\xcb2\x96/\x9d\xad-@C\xdc\xc3a\xc5?)@G/d\xb90\xd5-@x\x89\xd1d\xd0\xae(@\xc0H\xd8\x9f\x10\n(@\x8c\xea=\t\xfb\xfb\'@\x14\x0e\xe1Xx{-@=\xfc\x05\x94\x92\xaf(@\x90!\xc3\x0e\xb5u-@\xd6N\xca\xd0\xb5\xab-@\x12-\xe6Y\x86\xe7,@p\xfa\xa5S\x08\x86(@\xc8\xe2\xb3\xd7W\x9e)@\xac\xb1\xd6\x8fk\xec(@.\xe3\xe0$\x93S&@\x84\xee\xb2.\x124)@Z2\xd5:\xa14)@b:P\xc4f\xf7\'@\xb1>\x90\xc2\x8d\x98\'@ \x17A\xee\xab\xb3\'@\xa4\x9e\xab\xe8\x17\xdd)@\xcf\x14e\xdb\xa3\xec&@\xbf\xf1\x90\x11F\xe5\'@Q\xf9\t8\xda\xf9&@\x0ee\xb7\xf7\xaa}\'@&\x93\x99"A"*@\xce\xe9\xdcM$\xf1-@\xc8\xdfo\xa6\xe8\xcf&@\x1c*\x9f\xe7\x89\xfa\'@\x82\xb7KU\xb0\x85-@P/\xc2\xe8\xd8\'\'@\x1a\x04\x88\xd3\x8a\xbb,@H\xd6\xce\xbcV\x04-@\x0e\x1f\xd2\n/B\'@\xa4m\x8d]\x18\t)@M\xce\xf9\xbbg\xd4(@\xa5\x13H#\xe3\xe8(@\x9e\xc6/^\xbca(@)\xd7\xd6\x89\x1e\xee-@N\x918<\xa1\xfc,@t\xb1M\x1b<\xe9"@sb\x9f\xa5\xd1\x8e-@\xb5\xf8\xfd\xf3\xcfb&@&\x06gGB~(@}\x9d\x1cG\xd7t-@\xd1\x15e\xf9\xb2\xdd&@+\x90\xf8\x96\xeb\xa9(@\x1c\x8bL\x8b\xdd\xc9)@\x80M\x022\xf4\xa1+@\'\xb2\xe1<\n?(@_\x0fe\xdb\xc7\x17,@\x18\x14\xb4\x05i\x96&@pg\xff\xc6\x8d\xee,@\x05v\xe7#\x01q-@X\xc4R\x82&\xdb,@\x15\x0c\xd3\xb0\x81x(@\x99\x125u\xb07\'@=|\xd3\x07\x9f\x84(@\xde4\xd43y\x7f,@v\x90\x95\xa3\xeac&@\x95\x11\xfe\xf4\r\xbe,@\x83\xd4\x12E\xb3\xda,@\xaa\x9b\xd2\xc6\xc5\x87-@\x86A[\xb2\xa2\x00-@\x90\\\x9aJb`,@\xf4S0)\xc8\x19*@'
p29
tp30
bg3
(g4
(I0
tp31
g6
tp32
Rp33
(I1
(I873
tp34
g13
I00
S'\xe3\xe6\n\xe2O\xf0S@+<_\xf8{\xbbS@S=i\xe1\xc2\xb1S@q9/\x05\t\xe3S@\xbat\xaa\xfc\x8a\xb3S@\x9a\xb1c\xf8\xe2\xe4S@ugs\x9a\x89\xdfS@A \xe6\xe9\xba\xefS@\x96\xbd6\x03_\xe6S@\x1e\xe0\xe9\x7f\x10\xf2S@y\xe43\xa2\xea\xedS@\xcbQ\n\x11\x9d\xeeS@\x9b\xd3\x0eI\x8b\xf4S@\xb8\x8a1\xa2\xa8\xcfS@\x0e\rv\xb8N\xdeS@\xdd\x90\x90\x10\xac\xf1S@\xeb\x0bf\x89\xed\xeeS@D\x08\x87 \xa8\xf6S@e\x7f\xcb\xd0\xae\xe1S@\x96\x89\xa6\x0b\xe8\xc6S@q\x0c?7\xd3\xafS@\x01\x8f\\\xcb(\xe5S@\x14dd\xba"\xe9S@\xc1p\x1b7`\xeaS@\xa3\xe0Qp"\xd1S@\x88PDt\x0c\xf5S@\x89F\xfd\xd6@\xecS@\x80\xb7\xd1\xbc\xfd\xe7S@\xd5J\x88\xa7\x98\xeeS@BN\xa9\xb3/\xc6S@\xdb\xb3I\x0e\x06\xd3S@n\x8d\xe5\xc0~\xd3S@\xb3\xd9\x8a\x956\xb1S@#[+O\xf6IT@,\xd3\xc2-\x03\xcaS@7p\xbf\x12Q\xabS@\xd7\xb4\r\xbc*\xebS@\xc8/\xaa\x05\r\xebS@\xf2\xd5\x1e^>\xaeS@O\xeb\xad~\xb9\xd8S@\xdeZ\xa6\x84\t\xe3S@\xc0\x98\xb4\xd5L\xecS@s>\x0c\'\xc9\xecS@g\xddN\xef\x80\xd2S@\xdf\xea\xe4M\x98\xe7S@|\xeco\xaf\xbf\xd2S@]F\x1e\x17\xa1\xd2S@~\x81\xb4\x96\xc3\xc1S@j5\xeb\x86P\xe4S@{\x1fv,\xd4\xefS@\xba\xa4\x16\xb3\xc0BT@K\xe0\x96\xc9\x84\xe7S@\xc2\xfc\xd9]\x90\xb3S@y\xc1\x1c\xe7T\xd4S@T\xce\xd5\xee\x96\xd8S@U\xa3\xf8W\xa5\xd3S@\x12\x82o\x84y\xe4S@f\tP\x98H\xe4S@3\x06l\xc9\x7f\xe4S@\xea[?\xea\xbb\xe8S@!DI\x8e<\xe4S@\x82pJ\x02.\xe6S@\xbc\xe5\xc3\x07\x87\xc5S@\x81,^!\x16\xddS@\xc5kq\xba\xfc\xd8S@\xfc\xcb\x15i\xbc\xe5S@?@\x9b\x9e\xc4\xc4S@\xdb\xe5)~\x9a\xe3S@\x0e\xb8\xa6%E\xe3S@\xb7O\x81J\xb6\xc5S@@V\x9b\xc0\x11\xeaS@\x81\x1d\x87>"\xddS@+\x996\xd0\n\xc6S@:1M}\xf6\xd8S@\xa7R\xc8M_\xc7S@\x92\x8cKM.\xd7S@\xb3\xde\xbc\x1e2\xe3S@\x87\xc0E\xf7w\xddS@6\x05\x13\n\xc7\xceS@\xbb\xcbC\xc3Z\xdbS@\xf1>\xa7\x06\xa4\xe0S@\xe76\xd0\xf3\xb2\xd9S@\x8a\xe6\x85\xff\x91\xd0S@?\xb9V\xdd\xd2\xc8S@6\x82D+\x01\xe0S@\xdf\xafaW\xa5\xc8S@zD\x06\xc1\xaf\xc4S@\xfa\xda\x8f\xaa\r\xe3S@\xe4<\xdc\xbe\xcf\xc8S@\x16\xbc\x8c\xda\x1e\xccS@\x9a\x90l\xce\xd4\xdbS@\x80&R\xf0\x18\xcbS@\xd0CK\xc8\x1e\xecS@\xb1\xe2\x1f\x10\xf1\xd9S@\xe85\xb2^x\xe1S@\x9b\xdd\x7f\x9as\xe0S@\xe1\x87F\x8b\xfc\xddS@/\xf3]\x12\xe0\xe7S@\xd2\x07W\xed\x9c\xceS@\xe45\x7f\x97{\xe0S@\r\x0c\xdd\xc6\xdc\xdaS@-S\xc4~\x80\xcfS@\xbfZYf\x04\xc9S@\xdd\x84\xdf\xb1\x984T@\xf2\x81?C\xabOT@\xa5G\xbf\x0f-\xcfS@ZF\x8ax7\xc8S@#?\xf68\x1e\xe0S@N\r\xc0d`\xceS@\xe0A\x02\xc5%\xccS@\x1d\xf1S,\xcf\xdfS@\xba\xcag\xf8t\xe1S@\x80R\x9dH\xf9\xe2S@\x96\x8f\x8a\x12\xaa\xd1S@\x15*n\x8cn\xddS@\x18\xf2\x01A\x0f\xd1S@\xfc9\xdb\xeb`\xe8S@\xc9\xc5\x95\xbex\xd9S@\xf9\xa5\xf2\x1b\x90\xa1S@\xcc\xfbo/\xb9\xccS@\t\x08d\x14\xb9\xc7S@\xb48\x05\xa61\xd1S@\x1e\xc2\x93\xd7\x15\xdcS@\x08\x82\xb1V\xe8\xe5S@S\xeb\xe0\xd9\xeb\xe2S@`\xdb,\x14@\xe4S@\x81\x1d\x87>"\xddS@\xcf\x9d\xcfq\xfa\xddS@K\x13~\xb8F\xdcS@\x95\x87\x1b\x12O\xe0S@}\xe5;\\U\xedS@\x14\xc5e\x15H\xb4S@ku\x9f\xb09\xe4S@&A\x96#o\xe3S@\xa2%\x0e\x92;\xddS@2\xe3)L\xd9\xefS@\x0b~\xe1c\xe9\xc4S@\x0b:\xf4\xd5\xf0\xe5S@\xaeO\xa3\xe5\x80\xe4S@i,rc\x1a\xd3S@\xb1\xd9i\x17\x94\xd3S@\x87z\x14\xf3V\xe5S@m\x11]y\xc1\xecS@\xff\xe4\x1d\xd2]\xebS@\xe4\xefN\xadO\xc7S@>*b\\F\xe3S@O\xd6]\xffo\xdaS@/\xb1\x06;\x82\xf4S@\xf1@\x8e\xa0\xc5\xd5S@\x80\xf6\xa4\x87\x98\xecS@\x8d\xe0#)\xa3\xc8S@["\x87_\xad\xe6S@g\xb0\xd2\x04O\xd0S@x\x04u\x1d\x14\xd4S@\xf1\x82O\x1b&\xd4S@\xd7H\xfd#\xc4\xf1S@o\x0b\xe1\x12e\xf1S@\xb6M\xea\xe1\xd2\xeeS@\xf2^4\x1fG\xf2S@\x86\xe2\x9d\x92\xda\xe7S@\xdc\xc0\x9a\xf7\x1f\xddS@j\xb4j\x93\x96\xeeS@\x0e\xe1\xbc\xad\x99\xeeS@\x01F\x89{\xee\xebS@\xe6\xeb\xbep\x11\xe6S@\x99T8\x8d7\xc6S@zD\x06\xc1\xaf\xc4S@\x07\x87\xf5RK\xf2S@JA\x88\xd4\x80\xeeS@\x10\x81k2\x18\xc7S@\xd7\xb5\xa9`.\xc6S@\xa4\xd3`/.\xccS@,\x98\xc0\xae\xa9\xd4S@\x0c\x92M\xb0\xa9\xf2S@s\x19\x07\x16\x9b\xc8S@z\x1d/\xc2\x14\xdeS@\x86Nn\xe5\x83\xb0S@v\x01\xa1\x84\n\xdcS@\x8e\x10%\x01\xa4\xecS@\xb2\xb4\x98\x15\n\xedS@Q\xf6\xc1p\xd1\xa1S@\xd7\x80d\xd0{\xe8S@\xb6\xe4\x1e\xc1\xf9\xd1S@V\xe6\x11\x0e\xba\xc7S@\xfb\xf9\xc7\xb8l\xecS@")\xff\xe1\xef\xd9S@\x93\x00\x08\xe0L\xcdS@2\xa6\x10\x80O\xecS@\xa7\xe2\x99\x0b\x93\xd8S@\'\xf1#\xbc(\xcdS@n^\x01\x07F\xe8S@\xda\xc8G\x88\xdf\xf1S@\x1d"+\x8f\xec\xebS@\xdd\xf5Z\xbam\xf3S@\x1e\xe0\xe9\x7f\x10\xf2S@5\xcd,\xb1c\xe6S@\xa5\xa6\xdcJ*\xecS@-S\xc4~\x80\xcfS@\x9c"eH\xf9\xefS@\xae\x1e)\x0c\x18\xe0S@A\x98u\xe2\xcf\xcaS@\x8b\xcb\xa2o\xbf\xdfS@\xfb\xfa\x10v&\xcfS@\xb3\x02! \xba\xd0S@H\xae\xe5*\xd6\xd8S@8Y\xbc8\x82\xd7S@\x7f\x01_\xd2\xe6\xf2S@;\x07F\xd5v\xe5S@5\xb3`\xd1\xca\xe5S@Q\x96\x1d0=\xcbS@\xdd\x1d\xff\xb6=\xe4S@2\xd9\x88\xfdK\xcfS@\xfc}\xa9\x93e\xefS@\x9d\x94~\x9f\xe9\xf4S@\x8fr\xc8\xf5\xce\xceS@\x87z\x14\xf3V\xe5S@\xf1p\xb9\xb0\\\xe7S@\xcd</*X\xf0S@{\x99&X\xc6\xdcS@\xc4lV\xf7E\xecS@Z\xa2V\xfc\xbd\xb2S@\xe4\xc2 \x83t\xf3S@\x89}P\xf4,\xe9S@|\xf1r.\x9b\xe2S@y\xf6\xe06G\xe8S@\x1d\x00d/\xe9\xc6S@E\xad\x87\xb5.\xe6S@\xce\x8b\xd4^\x05\xe5S@\xef\x11\x16\xba.\xeeS@t\x18\x84\x02q\xe8S@MWAU\xa3\xcfS@\xc2\x82\x1cU\xdf\xeeS@\xdc\xf0\xaf \x9b\xe3S@\x87\x14LL\'\xcaS@\x1c\x0bj0\xed\xb2S@\xad\xe7\x83\xfe\x03\xe0S@{\x1fv,\xd4\xefS@\x14S{~Q\xe1S@\xf0J\t\x80T\xf3S@\xe5f\xbe\xfe\xed\xe3S@Ue\x1f\t\xc0\xeaS@\xb8\xd6\x97\x1d\x8f\xe7S@t\xf5\xc1\xa5\x9c\xecS@+\x1b-\xae\x08\xecS@\xef\\\xc9\xd0x\xe2S@\x83\x06Ax\xa3\xecS@Bp\xc1\xa1\xe3\xd8S@\x80T\xba\xe9\x8c\xceS@\xf76\xd8%\x1e\xc9S@\xb5\x00}Q\x90\xd1S@\xd4\x84\x16mv\xe9S@\xd8\xc5\x02\xecd\xd3S@N\x96Zz\xe7\xe5S@\x16\x14\xd4\xbc^\xe3S@\xd5\x18\xa7\x86@\xe3S@7\xbb\xfe\x04\xc8\xc9S@7\xbb\xfe\x04\xc8\xc9S@H\x9c\xc0W\xee\xf2S@r.*x`\xebS@\x010&\xb7\x13\xdeS@\xa3\xae\xe7nN\xcdS@\xed\x1f\xbfo\xd8\xe2S@inc<\x89\xc7S@\x14\r\x98\xd8\xd8\xb0S@8+"b\x90\xcaS@*/\x9b\xbbf\xe7S@A\xe2\x08\xa2F\xf2S@\xf2\x9b!\x14\x10\xd6S@"\xe3\xbb\xa5,\xcdS@\xdf\x0b.$\xcc\xc1S@\x14\xca\x06B\x92\xf3S@\xf0D\x1aZ.\xb5S@\xaae\xf2\xa2\xaa\xd3S@_\xae\x08\x85f\xf4S@\xdb\x98Qt*\xceS@\xb8\xf5\xb1"f\xddS@\xc5l\x1c\x8e\xea\xedS@!\xd2\x9c\x81\xdc\xd0S@JI\xf1\x9d;\xe4S@S\xd9\xa2\x94\xf4\xe9S@h\xe2&9\xd0\xeeS@\x8e\xcc\xc5[+\xe1S@f<\xaf\xd1\xfb\xa9S@\xdb\x98\xa79v\xe4S@\x9e;&R\xa5\xecS@\xad\x95\xc8\xcc\xfa\xd2S@0\xf4c\xed\xd0\xcaS@\x8c\x0e\x93\xcb\x9b\xd9S@\x81\x9f\xfc\r^\xd7S@n^\x01\x07F\xe8S@9\x06\xd1\xee\x83\xdaS@\xb7\x8f\xc4qa\xeeS@v\x01\xa1\x84\n\xdcS@\xc1/\xa9\xd9\xeb\xdbS@8S7q}\xe9S@J\x9e\xb3\x83\x04\xebS@\xf4u\xc1&\xb0\xc8S@h\xf9\xb8$*\xdfS@\xe8}\x1c\x8b\xa8\xe7S@\x0f@\x11\x17\x94\xd8S@\xdd\x9cO]\xd8\xd5S@\x99\x83yi=\xdcS@\xf2\xf6\xc1i6\xa3S@\xcc\xa0\rf\x13\xafS@\x02\x1f\x9c\xa6-\xe0S@Ou\x9b\x01l\xc2S@\xd6\xee\x01\x0cJ\xcbS@kW \xd4\x13\xf5S@\xf3\xbd\\\x072\xe4S@\x8d\x00\xb1\xae\x1c\xceS@\xc8\x1c<\xa3q\xeeS@\xcc%\xc1\xf8\xe9\xaeS@[ q\xc1=\xd6S@\xf5\x85\xae\xbe\xa1\xc3S@\x14L\x14x<\xd6S@*\\4D\xf1\xe2S@\xf4$\xf5\xa1\x17\xe5S@\xf6DI\x8c\xab\xd0S@\x05\xd8\x92P\x8a\xe3S@\x1fKP\xc3\xd9\xf4S@]9\xf8\xf2Y\xe9S@\xeb\x14Dyt\xecS@\xf8 \x16\xba\xa3\xcfS@\xa4\xa8\xb4\xc9\xae\xecS@\x14\xf3jv\x96\xdcS@\xb8j?\x17\xec\xd8S@\xc0\xe9\xff\x8co\xd1S@]\x18{\x05o\xebS@\x88p\x80J\x0e\xd2S@k\xfb\xf4\xba\xdb\xd3S@z\x10\xac\xf0Z\xdbS@8\x9a\xe4I&\xd0S@EnR\\\x82\xe4S@\x82}\xef\n0\xeeS@u+\xf3\xa6\x01\xc4S@\x91=\x04M\xec\xc3S@6\xf18\x91\x8d\xd3S@\xcb\xdd\xed\x7fo\xc1S@\xad\xb8\x19\x9b \xeaS@\x87\x99*\x87\xbd\xe9S@zD\x06\xc1\xaf\xc4S@\xeeC\x13\xba9\xa8S@\xaf{\x9a\xa4\xc3\xf1S@\xad@\xb8\x1a\xe9\xebS@\xf5l\xb7\xc8x\xe8S@4W\x91)\xc0\xc7S@1\x0c\xb5\xe5\xfdKT@\xe5\xb4\xdf\xf4\xa6\xe3S@[\xb6\xd1\xb6\xdd\xe1S@\x9c\x84O\x0b\xdb\xdeS@cz\x0eD|\xf3S@\xa9\x03v\xe5\x14\xebS@\x89\xd1G\x8e\xd7\xeeS@\xe0W\xa8"\xc7\xcaS@\xae\x9d\x11\x1f4\xdfS@~\x0f\xc2/\x82\xe6S@8iYI\x1b\xc1S@S\x97\x1c\x19\xe6\xc1S@#\x1ai\x97\x13\xd5S@\x89\n\x93V\xd4\xd7S@q\xe1)\xcf)7T@\x14\x18\xad\x9c\x8a\xebS@b\xf5\x13\x96C\xc7S@)R\xef\xd9\xadKT@wow\x04l\xf4S@o\xbc\x8e\x1a\xa5\xecS@5\xcc0\xc3\x8c\xc7S@\xe3I\xe0\xfc\x1a\xc8S@\x1a\xc97\xbd\xd0\xd8S@K\xe1)U\xe2\xc8S@\x84\xed\xcd\x02\xf2\xd2S@\xae\xf5\n\xed\xb7\xd9S@m\xdb\x19\x98\xf9\xc9S@\x99\t\x91\xeci\xd3S@6$M\xa3\xaf\xcaS@\xa2V\xb7\xe0\xf7\xddS@\xc6<\xbcZ\xca\xc0S@\x05\xd0\x87\x92\x8c\xcaS@v~\xc4\x97`\xdeS@B3\xa1 \x1f\xdeS@\tclO\xc3\xd9S@0\xa4\xc8X\xee\xd8S@\x89\xd5\xc4\xfet\xc0S@\xe2\xf3\xea`\xfe\xcdS@\x84@\x976p\xd2S@\xd0\xe6\xad S\xcdS@8\x9cU*\x13\xceS@\xb8>]\x95Q\xddS@2q\x04K$\xcfS@\x94\xdeu\xbf\xda\xcfS@\xcbL\xd4&b\xcfS@\xaf\r\r\x7f\xc6\xa1S@\xa2$\x18W\x16\xdeS@:\xed\x9f\xfb\x19\xdeS@\x8afTZ\x95\xc3S@XH\x18\x92b\xe4S@\r\xac\xd5\xe7\xed\xe2S@"Qj\xf9\x17\xd1S@Y9\xf8\xb1V\xeaS@\xc3\xc3\xcc\x9fY\xe3S@\xd4[\xd9\x0c"\xe3S@\x1f\xa4H\x8b^\xd9S@L\xaa\xa1:.\xe2S@\xe9m\xa0\x9a\xfa\xd9S@\xdcb\x00\x83\x8f\xd1S@[6\xe1\x92h\xe3S@\x14\xf3jv\x96\xdcS@\xe5\xba\xd1\xdd\xef\xe2S@wF\xd7\xc1\xef\xc7S@/\xb8\xf04\xbf\xcaS@\xedw\xaeD\xe5\xeeS@\n\x82}~\x8d\xd0S@Ho7\x95\x8b\xddS@Y\x942\xbf\xeb\xdcS@2rC\xd5\x87\xc4S@\x8c\xf8\xd6\xb2\x95\xceS@`O\xf1~6\xe3S@E\xf7:\xd6+\xddS@\x18gH\x1c\xca\xd2S@\xbdoB\xcc#\xd5S@\x89D6\xb2\xee\xeaS@TZR\xa3\xc1\xecS@\xaf"B\xf7X\xa4S@`\x9b\x08jr\xecS@$Un\xe7J\xecS@\xb6Q\xd5\xd4\xd9\xebS@\xe7\xcd\'1R\xeaS@\xae\x08n,L\xe3S@\xf4F\x18\xbch\xebS@\x05\x1e\xfa\x80\xb9\xd4S@s\x96\xcfr7\xe4S@\x84lW\x1c\xda\xe2S@i\xe8\x11s;\xdaS@\x88+\xaf+z\xe4S@\x89H\xf5W\xf1\xe4S@#OZ\x94Y\xd6S@\xa4\x0e\x88]\x9d\xf3S@}\xe5\x1a(w\xe6S@\xcc\x9e\t\nR\xc7S@\xabrD%\x97\xf5S@?\xc1\xe7\xfd@\xe6S@.\x11\x9c\x82\xc3\xc7S@\x8d\xf2N\x87z\xe5S@(P\'*\x9f\xe0S@i\xe8\x11s;\xdaS@Dh\xf4RH\xe5S@Z\x9a7k\xc2\xc7S@;\xd4&T!\xf1S@\xb8\xd6\x97\x1d\x8f\xe7S@\xde\x9f_1K\xf0S@\xa0\xb0\xacFH\xe4S@\xde\t\xa5\xd8\x91\xeeS@\xff~\xcf\x8d\xea\xe0S@\x8d5,\xc1\x14\xe8S@\x11d`\x17!\xe4S@\xf2A)\xe6\xd6\xe7S@\x94w\x1bQ\xda\xceS@\xcd>(\xe4\xf5\xf2S@\x11\x1d\xa0\xae\xfa\xe5S@bIK\xb7\xdd\xe4S@j\xfb\x9d\xb5\xd6\xf2S@\x96UG\x17\xfa\xf2S@,"8\x96\xec\xf1S@\xc1\xbaje\xad\xf2S@\xff\xe7H\t\xca\xe3S@\x17\xa8J\xa3y\xe8S@9\xd3\x86W\x98\xf1S@\xd1\x13c\x14\x03\xe4S@"*\x9d4\xed\xe7S@\xc5-,;\x15\xdcS@\x07\xcd\xdah\xca\xf0S@\xcc~b\x83\xbb\xe9S@\xd6\x93\xfek\xd4\xcaS@H\xc4T\x90\x81\xe9S@E:\x8b\xbd\x8a\xe4S@t\x96\x0f\xed\x8a\xedS@\x149\x9f\xb4b\xe9S@(G\x86j0\xceS@Zu_/n\xe8S@\xef\xb0\xc6\xa19\xf0S@3\xce\x9c\x0e-\xceS@\xd1\xa6Nh^\xe3S@\xa3\x08\xb3\x13 \xedS@2?W\x16c\xecS@\xe3\xfe\x84\x1a1\xe8S@yh\x00\x8a\xeb\xccS@$\x90\x92\x9d\xba\xe9S@H\xad\xaf\xb0\xf8\xc9S@\xf5\xbeM\xf0\xba\xeeS@A$\x9eF\xb2\xeaS@\x15/\x81\xa6 \xedS@\xed)%\xf3*\xb3S@\xa1\xbe\x9d\x07\xee\xedS@\xf5*\x04\x88b\xdbS@\x13c\xea\xc57\xdaS@\xe0\x83\x14[\x05\xe9S@$h_\x02h\xebS@\xd5\x8c\x949]\xd0S@\xa0\xf4\xa7\xb4\x81\xe8S@\xb0\x83\x83\xc3\x88\xedS@\x97\xc0F\x9b\x80\xdbS@`\x90\xeed\xb3\xe4S@\xfclP\x00\x19\xe7S@1\xe9\xcb9\x0e\xc7S@\xc9"\x08\x97\xa9\xdcS@\xdf\'\x824\xfb\xc1S@\xafw\x89\xb3\x9e\xc4S@\x8f\x9be\xeel\xe7S@\xc7h\x9c\x19\xfe\xf4S@\xe2\xe7N{\xe7\xe5S@\x8b\x7fmh1\xe6S@f`|\x98\xb9\xf1S@;\x0e-^\xce\xf2S@\xb8\xbb\xcd\x92\\\xc2S@\xc3\xf7\x0f\xbb\x84\xf4S@\xe7\x04\x90\xdc,\xf4S@=\xfa\x05@(\xf1S@\xf7\xd2E5(\xf4S@,\xfd\xc8\xad+\xc7S@\xb2\xe3\x8e\x8c\x8e\xf3S@\x8d:\xba\xc9\xd1\xf2S@?\xf8\x03@q\xf2S@\xcd\x82\\\xca\x0c\xf2S@ax\xec\xceN\xeaS@\x1e/\x94\xfcq\xf1S@\x9f\x98\x92\xc0\xfb\xebS@\x0c\x8cs\x89F\xe2S@7\xa1\xa0\x98?\xecS@\xa2\xa1\x0b]\xa5\xecS@t\x96\x0f\xed\x8a\xedS@\xc1\x8c|[\xb8\xe3S@\xa2"\xaf\x0f\xb7\xf0S@\x0e>PA\xbc\xe4S@\xe86t\xfc\x04\xefS@\xdc\xb0:\xf7\xa2\xeeS@\x96r\xd1*\xf7\xcbS@\xe3T-\xb1\x01\xc4S@\xe78\xb2\x8f\x0c\xe1S@\x83OY\xc8^\xebS@\xe9\r\xfe\xd7\xf4\xeeS@\xea\xf9\x03\xb8\x0f\xe9S@\xbd4v\x12#\xdcS@R\xc5\xc3^\x05\xddS@\t\xfa MB\xeaS@\xca\x9c\x7f\x9c{\xe8S@`u\x98\x0c\x9f\xe8S@\x98y\xf4v\xd4\xe9S@\x01,>\xb0o\xebS@\xe5\x8b \xe6\x0b\xe8S@\xc3\xa1\xc2\xe4\xe3\xe4S@\x03\x1a=\xea\xd0\xe9S@\xca\x8amI\xca\xe3S@R\xe8i\xb1_\xdaS@7\x96$D\x00\xdcS@\xd5h/u^\xeaS@\xafd\x9af#\xedS@\x0ew\x9a\xe8\x80\xdcS@.\xb5\xdexQ\xdcS@\xb8?\xa9\xc8\xb5\xe2S@\xac\xa2\xd2<\x80\xe9S@.\x05e\xee\xd0\xe2S@ZYD70\xe6S@\xcf\xf0\x8f_%\xc2S@Z\xd7S\xf3\xb2\xe8S@\x00\x06\xc4\xc3\xd1\xd8S@\xddnQ\xf7\xe1\xd1S@\x13\x156\x15\x0f\xe8S@|\x99\x85a\xdb\xd1S@\xb6\xd3R\x02\xa4\xd8S@*6\xa8M\xc7\xe7S@\xc8\xc7\r\xe8?\xdbS@\x8fiOI\xb5\xe7S@\x9a\xf2.\x8c\x8e\xd2S@\x05.\xbb\xbfB\xd6S@\x05.\xbb\xbfB\xd6S@\x1a\xf8\xdf\xfdH\xe4S@!l\x04\xf4\x91\xd5S@\x1e\xc3\xcfh\xce\xc3S@\x1a}\xdc:\xce\xe3S@HS\xe5\xae\x84\xceS@\xf2\x9ee\xb0\xc2\xcaS@\x8a%!8\x91\xddS@\xe6\r$\xf9?\xe4S@;"\xb3@\xef\xdfS@A6\xdc\xb2\xcc\xe3S@\xc6Yl@\x8b\xd0S@\xf2\xcdY\x80\x9d\xd1S@Ky;\xb6\xf2\xd1S@\xcb\xe7\x87\x01\x18\xdbS@p\x88\xce\x81\xa3\xd1S@\xbd\xaaV\xd2\x9b\xe2S@X\xc6\xc1\xeb\x7f\xcfS@#\x07e\x7f)\xc6S@C\x85Kg\xd7\xdaS@+\xbeQ\xe4R\xd2S@s\xca\x84\x90W\xe3S@H.\xf4\xc5C\xe3S@R4-*\x1e\xdeS@\xcc\x90G\xb2\x04\xdeS@\x032\xa4M\xa8\xddS@m\x8a\x1a\x0fW\xd2S@\xb0\xf7[;K\xddS@k~\xacs\x1c\xcaS@>\xbb\xc3\xdb\xb2\xdcS@\xab\x1c\xdd\xcc;\xc7S@\xb4\xcb<\x11L\xc6S@\x04\xf3\x87\xeb\x92\xcaS@m\xab\xe00\n\xd1S@\xa7\xc1\x81\xa0L\xceS@0<8\xe3H\xcdS@V8.\x83;\xcdS@\x1a\xd3\x17b$\xdaS@lh\xf4\x12+\xc8S@\xa5k\xc9>\x1d\xc8S@\xc1\x99BYd\xdbS@j\xf1w\xb3\x93\xcaS@w=\x9f\xfb\x0f\xccS@X\xa7\xb6\x06\x05\xdaS@)\xa6\xbc\n\xf1\xc8S@\xcb\x8d\xf8\x02\xd3\xdeS@\t\xc6\x90\xed\t\xdeS@M\xe2\xe1w%\xc9S@\xd9\xbfG)\xce\xd8S@1L\xaf\x17\xbb\xe6S@*\x17\x15\\\xcd\xcaS@~\xee\xca\xec\x80\xdbS@\xda\x01+~r\xb6S@\x8b\x8f\xb1Q\x9f\xc1S@\x1b*\x01z\xab\xeaS@2\xc0\xd3\xe8\xef\xe3S@FO\xc3Q\x03\xf3S@\x0f\x86\xc5e\x92\xc3S@\x8b\xcc\xab)6\xddS@\xab\x14\xad\x97\x07\xe0S@IM\x0c`\xe6\xd7S@\xbd\x01\x7f\x88\xb7\xe3S@}X\x15\x1eF\xf0S@\xb0E#\x0f1\xcfS@\xb5\x1e\x16\r\xfd\xe4S@z\'s\n\xb8\xdeS@\x8cZ\x89\xa2\xac\xe5S@Aa\x1b\xe8\xff\xe2S@\xe4y\xcf\xc3:\xe3S@hhn)}\xc4S@\'*\xc5{Y\xdbS@wF\xd7\xc1\xef\xc7S@\xec\x1e\xbc\xb3\x13\xe0S@EW\xbb\xaf\x1e\xcfS@?\xbb\xd3\xaa\x8b\xe9S@\x8d\x19\x02\x89\x90\xf2S@\x1b\x98\x816\x1c\xf5S@\x87_\xf7\x06\x90\xf4S@m\xb2\xfeWo\xe6S@\xc7\x9fJ\xff\xd0\xf2S@\xfd\xb6<\xca\x0c\xf2S@?\x05<yX\xf2S@\xf9\xc1\xe2;\xc3\xeeS@\xfdl\x835{\xf1S@I\x19\x18\xd0\xc0\xe1S@\xb2C\xbd\xb9\xb8\xf0S@\xce\x0f^M;\xf0S@\xf8\xe9d\t\xf5\xefS@5\xd8\xe9j\xbc\xeeS@*_\xd6\xca\x9e\xeeS@\x1e\xf0\x0c\xc7L\xf0S@\xf3!\t\xa9\xf7\xecS@\x08A\\\xe2\xff\xebS@\xc4\xfe9\x92\xbd\xebS@\xbac\xc6\xbb\x01\xebS@^vT\x85\xda\xe9S@\xdb\xf6\xa8Uz\xe8S@\xe4\xc5\xcdP\x08\xe2S@\x18*L;\xef\xe5S@-\xeb\xfe`w\xe0S@\xb0dA\x90\t\xd7S@\xde\xaa\xd7\xbaz\xe4S@S\xcb\xfd\'\xd0\xe2S@\xab\x9bm\xc1\x94\xd5S@\x06\x07\xb4\xban\xe3S@\x0f,@\x9e_\xe3S@\x94\xeb\xd8\xcfC\xd5S@\xa4\x9f\x0b\xf7\xb4\xe3S@\x11\x0e#\xba\xa3\xe0S@\t\xb8\x9be\n\xe6S@\xd6tS,;\xd0S@\xc7\xd6\x9ac\xf5\xdfS@YC\xc6\x96\xc2\xe4S@/\x1f\xaf\xac\xdc\xe3S@\xe4E\xf4sm\xe2S@)\xab\x85\x103\xdaS@\x13\x8b\xf1|\xfb\xd8S@@\x8b\xdf]^\xd9S@\x11Xn\xf96\xe2S@29\x90\xf1\xd1\xcfS@\xdf\xcd\xaa\x10L\xddS@\xfc\xcd\xda\xea\x9b\xceS@6\xfc@\x17+\xcdS@\x05\x9a\xe3\xde0\xdaS@\x9e\xb4`vi\xdbS@\xe2\xb8_s\x15\xccS@\xd1\x96\xc15\x17\xdeS@c\xe5\r\xf5n\xc7S@\xf7C\x18\x82\xc8\xd5S@\xd4\xf5\'[\x18\xd1S@\xf9_N6\x9a\xc7S@\x9c\xa1\xaa\x95\xe5\xd3S@\x19\xb3\x96+\x8e\xc9S@\x11\xbc\xb7\x1c \xc6S@Zt\x80\xe4P\xd7S@<:7\xbb\xf7\xd1S@\x05\x9f\t\xdcd\xd5S@\x8c\xafW\x99u\xd0S@\xebU\xde\x03\x96\xd5S@\x8b\x9d!\xa7\xf0\xc9S@\xf9\nadq\xcbS@_Zw\x1b\x81\xc7S@\xb0\x03=\xbd\xd8\xb8S@\x9e\x1e\xc6bC\xc7S@\xbf)w\x02\x99\xc7S@B\xd3\x7f8\x87\xebS@\x8e\x15\xc5A7\xc2S@Qz\x93\x00\xd6\xc1S@PB\x03T\x9a\xc3S@\xf2v\x08\xc2%\xeaS@\xf4fWHn\xe2S@\xc0\xce\xfa\xde\x7f\xe8S@p\xf4\xaf\x1a\xe3\xcbS@\xcbC\xc6\x98\xa2\xecS@\xf6\xfc\x11Gw\xebS@\xa2:\x896&\xeaS@\xec\xbc\xa2]\xbb\xe8S@\xcd\xbb\x93\xb9\x08\xeeS@)3\xd9\xa2\xf2\xdcS@\x02fX{?\xc7S@\xa3Z\x9b\xd8"\xe8S@@\x11/\xb17\xc7S@\x87Nj\x8b\xbd\xe7S@\xf8\xebF\xac\xc7\xebS@,T\xf9HY\xe7S@\xb1\tV[\xa0\xe0S@E\x82"\x0f8\xe5S@\xec\x85\x0e\x06\xe2\xc8S@z]\x0c,P\xd6S@\xbe\xf5\xd5c!\xc9S@Y\xe1G\xd5)\xe9S@\xc9\x14\xee1M\xe4S@\xfb\xa8\xf2/\xa0\xcaS@\x1cx\xbd$\xe7\xe4S@O\xbaWE\xab\xe4S@\tm\x968\x9b\xd2S@\xb2G\x00\x1b\x19\xceS@\x02\xb0\xc9\xd2\xf5\xdbS@p\x00\xc1\x19!\xceS@\x088\xd1\xbdy\xdeS@\x7f\xf1\x96\xc6Z\xe3S@-\xf2\xe9Wv\xe2S@\xbfAU\x10\xd2\xe3S@s\x1b\\\xce\x01\xcfS@Y\x96\x06\xa0\xc2\xcaS@]\xd0\xb8\x94\xec\xe3S@\xce\xff7B\xf0\xe2S@\x83\xc6\t\xf6\xc6\xd1S@\x03\xfa\x93\x87\xf9\xe2S@{\xab\xa2\xdd.\xccS@\x11<\x90J\xef\xe3S@\x92\xf2\xf0"\x11\xf0S@m\x93\xcdjc\xe7S@\xe2\xaa\xd5\xbf\xc9\xe7S@\xc0\xce\xfa\xde\x7f\xe8S@[\xe6c\xae\x97\xe8S@Do/\x0c\xba\xe5S@~\x02\xf9\x86j\xf2S@\xa0\x93\xd3)\x02\xecS@\xf4`\x01\xddc\xeeS@b\xad\xbd\xe7\x10\xf0S@\x1d\xc7A\xf3\xfd\xedS@\x94\xb9\xec\xac\x19\xc2S@\xe2R\xe9\x02\xc2\xe9S@!\xb2\xf5r(\xdeS@\x97\xe9\xa3\x87\xf1\xecS@\xcfg\xd8\xc2\xfa\xdcS@9\xbd\xdf\xde\xc5\xe9S@\x8fK|4\x8d\xe8S@\xdb\xbd!\xf4\x13\xe8S@\xd3\xcb\xd8E\x84\xe8S@&\xf1\x12\x0c\x07\xc6S@\x16w\xc5[\xf7\xdfS@4\x82\xb4\xa4z\xe2S@\xffZ-\xa0\xc9\xcdS@\xa7\xfe\xa0Gy\xe3S@z\x84\xbe\xebf\xe2S@T\x8e6"\xb4\xe2S@$\xd3\xb7\xf9\x0c\xceS@\xd7\xfc[&\xb1\xe1S@\x92\xb3;50\xcfS@\'\xdet0d\xd0S@\xde\x88o\xca@\xd5S@,\xa2t\x9e\x91\xd0S@z\x7f_\xe3,\xc9S@"s\'f\x11\xc6S@SM\xe9\x84\xe0\xc9S@\xcf\xf9\xbd5\xf4\xd6S@\x1eA\x98\xbb\xd3\xd5S@\xdf\xdcg\x01\x92\xc7S@\xd3\x1e$Z\x00\xcbS@z]\x12\xd5A\xc8S@\x1fic\x05\x18\xdeS@\xb47\x82\x81\x10\xccS@\xd0^\xe8\xa7l\xceS@YG\'\xebq\xccS@y-\xbd\x1b\xb7\xcfS@X:2\xaf\xb2\xdcS@\xaeW\xab\xc58\xddS@\x04-\xa3}\xe5\xcfS@)\xda\xc0\x89\xe6\xcdS@\xc7CqX\xa9\xd0S@\x05\xcb\xb0\x13P\xd0S@Wx}\x0f\x11\xd4S@\\2;\xbe4\xdfS@t8\xb3\x18\x85\xdcS@\x8bh\xcf}\x07\xccS@\xf6\x04\xf3\x06\xd2\xe4S@#\xfb\xdd\xdeQ\xcaS@\x98:Bp\xd1\xc9S@\xf7\xa3\xe8\xff\x1e\xcdS@\x1e\xcc\xcd\xf5}\xe3S@\x17Wp\xc4q\xe3S@L\xd0d)=\xdfS@\x0e\x13\xc7\xecR\xe6S@\xabj\xfcR\x05\xe6S@\x84F:Q\xe7\xe8S@\xcd\x1d\xa5(\xbe\xe8S@\xcb\xfe\x85\xfeZ\xe3S@\x11\xf9\x05\x8e[\xdaS@\xe8:\xb1\xa7\x0f\xecS@\x98\xf5\x02O\x1c\xebS@S\xf9\xf1#\x95\xe0S@\x9f\xf0\x11\xbe\xb9\xf0S@\xdfT\xb2\xdeU\xe3S@\xd0\xb6t\xaa\x11\xe3S@\xe0\xc74\xf3(\xf2S@\xec\xcf\x05\x82e\xefS@=\xaf\xcd\xb7\x1b\xf1S@ {\xc1\x1c\xcf\xf1S@\xba\x16\xe3\xdbL\xd2S@\xedK\n\xe7l\xcfS@\xb6B8\xf6\x91\xd3S@\xa8\x1f\xff\x8bX8T@\x08M\xf0\xdfV\xc8S@#\xe7\xaa\xdf\x97\xd4S@\xa8\xaf\x03\x87@\xf4S@#\xf2\xc5\x82\xb8\xc5S@k\xd3\xb4\xef\t\xecS@G>p\xf3\xde\xe7S@\xbd\x03\x06\x15\xd0\xe2S@~ox\x94\xc5\xc9S@\xe8\xb4W\x82\x9d\xe4S@\xf6\x83\xda\xa3c\xc8S@\xbb\x06\xdc\xed!\xe8S@\\V\xec5\xa9\xc3S@\xb2F\xf2\x9fL\xc7S@\x12\x8fNB\xb0\xe2S@\x1aC\xa7&\xd5\xe2S@\x8c\xa7\xe0\x89\x83\xf0S@\x17\xe5\xbf\xd0\x7f\xe2S@\x10<\x1b\x10\x9d\xc9S@d\x87\x95\xa1\x17\xd4S@Nh@\xa8"\xe4S@nki\x8c\xde\xe3S@\x9al\x96\xb2\xed\xe4S@A\n+\x11\xdc\xd5S@c\xf8\x83l\xc1\xc7S@\xfddh\xcd\xce\xe3S@'
p35
tp36
btp37
a.
