# Supplementary material for: Sea ice drift data for Fram Strait derived from a feature-tracking algorithm applied on Sentinel-1 SAR imagery
Source: Data Brief. 2018 Apr 19;18:1410–5. doi: 10.1016/j.dib.2018.04.034 (PMC5999601; doi:10.1016/j.dib.2018.04.034)
Supplement: Supplementary file 2 — Supplementary material [file mmc2.zip › fs_s1a_data/HH_filter200vec/FramStrait_HH_20141213T161821_20141215T160152.dat]

(lp0
S'S1A_EW_GRDM_1SDH_20141213T161821_20141213T161921_003703_00465C_13DD.zip'
p1
aS'S1A_EW_GRDM_1SDH_20141215T160152_20141215T160252_003732_004717_26DD.zip'
p2
a(cnumpy.core.multiarray
_reconstruct
p3
(cnumpy
ndarray
p4
(I0
tp5
S'b'
p6
tp7
Rp8
(I1
(I1305
tp9
cnumpy
dtype
p10
(S'f8'
p11
I0
I1
tp12
Rp13
(I3
S'<'
p14
NNNI-1
I-1
I0
tp15
bI00
S'N\xf1\xfb7\xfb-\'@\xd7\xceO\xfa\xf57\x10@\xc8\xc62@Y\x04\'@&\xac}\x159\xb1\'@G]\x94\xef\xa2\x05(@ \x91\x05\xe5m\n(@,I\xf3/\xf0\x9b\'@\xafDH2)\xbd\'@\xb09\x86\\\'\x86&@\x1c\x9f\x00\xdc>\xfd&@\x0cH_C\xbdI#@\x03\x1b\x84\xcfY\xd1%@\x1b\xd5\xd3\xf7\xd5\xf4%@W\x85\x0f\xc1a\xa6\x13@WU\xe0L\xa8<(@\xd75\x80\xeb\xa8\xbe\'@\x1f\x07s\xb8\xce\xc5&@1\xab\xc3,a\x8d\'@\x17\x98\x88\xbe\xa8\xb2\'@pMf\xab\xa9\xec%@\r\x88o\x1c\xda\xf1&@\xbf0\x90Wd\x8a%@Q\x86\x8e!f\xb8&@\xebO[\xd2\xb2\xc0&@\x9f\xa6\xecZh\xc8\x1b@\xa2\x82*Y\\\xd6%@/\xc1\xa4X\x9bs\'@\xdbo%\x1e\xee\xc8&@m`\xc5\x7f\xfb\x81%@\x95\xa5\xd7&\x9a\xf1&@\x1e\x9a\xf8y\x7f\x93&@PbM\x0c\xfd\xc6&@\xbd\x88\xd4C?s%@\x1bf\xd2\x06A\x8a%@t\xa5\xdc\xf9\xdf\xb3\'@9\xc1-1\x9e\xd8(@\xd4\x92\xcb\xbc\x81\x93%@U\x1bZ\xc8\xc8\x0e&@\x9e#g\x1a\xa4\xbf\xea?\xb7\xbej\xc0\xaf\xe2&@\xf9R\x1f\xc7Td&@\t}\xba\x0b\x06~&@\xda\x97\x0f]\xd2L\'@E\x8bQ\xa0_ \'@\x9f\xd7,\xe1\xfe\xa5&@\x87\xe4\x8b\xe5\xa3\xf3&@^\xaco\xd2\xb8\x88&@\x87\xa9\xb0\xb4\xbb\x81&@b\x00/Ck1\'@{x\x04\x136\xee(@\xda)\xbfD\xce\xc1\'@\xbe\x92\xe8v .(@\xc0e\xab\x8d\x14\xa7(@\x91\x1c\xd4:7\xd4\'@\xfa\xaf\xa6\xcat0\'@\xc7\x08|J\xday\'@\x199\xf4~ \x04(@\x9c\xfab\xa3\xd4\x7f(@\x08\xfd\xc2\x94\xf5\xab\'@\x13(\x1c6:\x0c(@\tpTO*\x0f&@\x1e\x11y\x1f\x96\xb1&@\xcf\xe8\xf78@\xbc%@\xbfD\xf2\xec\x1e\xa7\'@\x91\xe3OZ\xcf\xa7\'@\x07\xe1\xb7aX\xd2(@\x81&\r\xc3\xe6\xde\'@\xec\xfbc\x90A\x86&@$\\I\xc5\x1c$\x1c@U<\xb4\x82\x95\xdb%@b\xe4^,\xc3\x92\x1d@\xfe$|~_\xd2\'@\x11\xaa\x00h\xbe\x98\'@\x8b\r\x00C\x94z\'@\xf2\xb9\x17\x10\x04\x82%@\x9f\x91.\xc9O\xc7\'@\xe6(2\x0e\x16\xd0\'@\xb8\xe3\xc4\xe4\xe6\x82\'@\xa4\xf0\x9a\x9b\x90\xf6&@\x02\xed\xd2s\x1e\x80\'@\xc4DO\xf9da\x0b@\x9aF\xb5\x1c\x17\x8e%@=\x84^\x07`\xf2\'@ev\x17"}\xdb\'@a\x84m\xe3\x83\x0e&@\x7f*s\xaa\xb4t\'@\x10\xab\xcf\xb5\x86\xf6\'@\xbb\x161ujD(@\xfbcH\x80\xfd\xca\'@\xbd\x9a\x1a5\x93\xb1\'@`\x81\xber\xa6\xc3&@^(t\xc5\x8d\xfd%@\xbf\x80J\x1fU\xd5&@P\xe7\x0e\x89\x17\xbe\'@]\xb0\x97\x7f;\x04\'@\x1e\xff\xb1^_\x97&@\x19\xa0\x10\xe2*\xf1%@\xd52\xa2\xb4\xcfj%@\xb6\'\xdfm\xa9\xcc%@\x1c;\x1cc\xa0w%@\xb4\xa3P\xe6\xad\xfa&@\xa59\xa1\x9dH\xb1\'@\x1b\xe3\xa8V7n(@\x1f\xbf\xea\x80\xef\xd1&@\xf6\x19,\t\xb4a&@\xa5\x80\xbe1\x90\x80(@\x0f\x9e$\xd8uL"@\xac\x10\xf1\xf2\xe0\xed(@\x85\x8e\xb8s\xe7s\'@\x88\xf2\xba\x02\x9c*\'@mk\x01\xf5\xf8\x92)\xc0\x8f\xf8u\xc7\x88\x07\'@ \xd5\x1d^X\xc2\'@\xf7\x82\xfc\x17m{\'@9\xdfTv\x115\'@\xe0\xd2\xcd\xe7>F&@]\xf0\xb4\x07\t\xf3\'@\x9b\x1c\xeaCN\xf5\'@\xb1\xb1\x15\xd2\xd6\xe6&@\xc0\xea,%\x82\xd7\'@\x80qQ9\xa1\xa6%@\x1e{=\x88\x13\\(@<Id\xea|\xaa%@\x97(lC\n\xcb\'@2_{8Dg(@j\xf9m\xed\xd7\x13\'@k\tQ09\x07\'@\x90\r\x95zy\xbc\'@\xb2dEyn\xad\'@\xff\x96\x13\x02\\\xbb\'@\xa4eC1\xcc\xa5\'@%\xa3\xb2\xd6\x16\xcd&@\xcc\x88\xe63N\xaa\'@M\xf6\xd9\xc3\xdb\xe1&@\x13\xed\xbeoBz\'@g\x13G\x8bK\xc9&@\xc5\xba\xf9T>~\x1b@\xae\xcd\x8f+\x86\x89&@&(\xc8\xffq\x06\'@+\xc3R+\x16\xcd&@\x17\xf4\x03@\xe0c&@\xeb\xdc\xa0\nl\x11\'@\xbe@^\xb1\x8bB(@\x1c2\xcd\xa8/\xa9\'@+a\xf73\xc7\xed\'@r\xc9\xa6K\xe6\xa9&@R\xa7}\x1f`&&@\x15\xa4\xa2N\xe8\xc4&@\x0eY7\x03\xd4\x0b\'@z\xa7\x14\xb3\xd1\xc4&@!\xb9V\n\xa2\xb4&@\x7f\xee5>h]&@"v\xa0<\xbf\xa8&@\xa7\x10\xfc\x01{\xf4%@;\x9b\x83\xc3\n\x8c&@\xcc\xc5?Y\xe0\xff(@T\x10\x8e\x8d\xa5Q%@\x01\xae^\xe8:L\'@N\x94\xe7@\xec\xec%@\x95\x05\x82\xce\xec\x0c\x1a\xc0\xe6\xc5H\xc4\x08k\'@Q\x01\x8a\xd5\xfdo&@*\xda\'b\x8a@\'@\x95\x12\x8f/\x18`(@q\x8c\x9a\x17@e\x18@\xa8\xbda\x92cH\x1b@\x12v\xf1-\xb8\xad\'@\x82\xd7\xf0\x07\xb3\xf5(@\xf4\xaa\x14Q}\x1d\x18@K/\x1e\x16\x9ci%@\xa6\xa9\x9e\x91\xcc\x1b\x18@\x9d*_\x12\xb6\xa7\'@\xfd\xb1I\xff3\xc5&@\xd1\xec_\xb3x\xc5\'@\xd6\x04\x03m7\x00&@\x89\xb8=^\xda\xcb(@\x7f\xf7\x0e\xdcr*(@lI\x95\xe2\xbea\x06@BC\xf6\xc3`\xa9(@\xe7\x11we\xc9\x18(@\x94[\xedaq\xc3%@\xad\xf93\xb1$\x1f(@E\xdf\x98\xfa\x80/(@\x953\xe0/\xfa\x9e%@R\x88L?\x91\xba%@\xc1\xfc\x98\xce\x82"(@\x99\xe4\x187F\xc0\'@\xdbN<\xf5\xcf\xee\x08@\xbc:<\xd2\xa0\x96(@\xdd\x87g\x99\xe2\x0b(@\x05\x92\xb6\x83\xab\x8e&@\xf6\x99\xe8\x84\xa8\xa5\'@\x17\x1aNYX\xfc&@\xd8J\x0f\xd4\x8dH\'@\xc5\xe7o\xe9A1\x1a@Vmw\x8b+\x82%@\x98\x99\x9er\x9a\xf2\x19@-\x96(o\x8e\xab%@4G"\xeb\xb2\xe4&@@\xe4\xf4$\x82\xd4&@\xa0\xbc\xb5\xc9\xa7i\'@a\xf2{\xf6\xe9\xcf\'@\x91\xf0d\xf2%\xde%@x\xbb\x83\xbbX\xc8\'@)K\x9d\xdcS\x0f&@&\x0f\xcfaj\xc1&@=\xea{\xec\xdb~\xcf?\x8b\xa4\xc0\xa0\xac\xd5&@\x16\xe9\xb7\x91\xa8\x01&@~\xb9\xcb\xb6\x1c\xc5\'@\xbe\xed\xd0z\r\xc1\'@\xf0\xe9\xac1R\x80(@)Y\xd0\x06|\x96%@\x14Q\xb5kB\xf1\xd0?z\x00\xf4o\xc3\xb6%@\x89G\n\x1c\xbcw&@\xa2\x877\x9d=\xdd&@<\xb5\xf7\xd7\xf1\x8d&@\xbc\xc8\xd3\t.^(@\xd5\xc1\xf9\x8e\xb3\x9e%@\xb2tR\x9cE\xc2&@L=\x11\xf3\xa0\xf4\'@.4TS\xdb0\'@\nh\xcf+Og(@\xa7$`\xfd\xe1$\'@\x90\xcc\x86\x89\x0f\x12\'@b\xc2\xba$\x1ai\'@\xf3\xf1\xef\xcd]\xbc\'@\xaa-\xb6VE\x7f(@y\x85\x18\xf1\xca\x89%@\xbfSJ\x96\x93\x83&@\xbf\xa0U\x81]\x19\'@\x0bS\xe8\x17\xfd1\'@\x9c\xdef\xa6n\x1b\'@,\xd5He\xd1\xfa%@\x91\xcbO\xbb\xd9\xe5&@\x86\xa5\xa9\xb65:\'@\xfd\x1c\xa1H\'y\'@]\x80\x0f\xe5\x87a%@\x07\xb8\x13\xd2\xe7\x11\'@\x13\xc1x\xf1\xcc\xdf%@\xb1\xe1\x13\x1f\xde\xc1\'@\xa9\x12s\xc0S\xa7%@\xb7@\xe0\xa5]Y(@P\xf6o\x17.\xb1&@\xf79\x10\x9e\x04\xdc%@\x1b\xa9\xb8\xe6\xcc\xbc&@\xdf\nrt\xe9\x91&@\x17\xca\xdc\xc3\xe6\xa0&@\xcb\xd3\xec\xd9W\xd3(@~\x08\xd8:2\x8a&@?C\xc5a-`\'@\xc0t\xb0\xdd\xc6\xb2&@\x19@F\xae\xa4\x83\'@\xa9\x18G\x1a\xa4\xc3\'@\xa3\xe9\x87\x90\xf6\xbc\'@\xf1u\xe6<\x8b\xc2&@\xdc|\x12\x08<\x05\x1c@\xfe$\x15\xf2\x8b\x98(@\x9e\xb1\x9dFv\x96&@\xfb\x15"_\x14\xc9&@v}W\x8ca<\x10@\x80\x90\x9fk\x08\xc6&@A~_\xdd\xaef&@<q\xdbP&\xa9%@\x03)\x0bj\xa0\x94\'@1\xd4\x15\xf8\x18j\'@\xc8`\xf9\xcb\xae\xb5\'@\x8d\xce\x9eU\xb6\xa8\'@\xc3\xd1\xe8&\n\xbd%@\xc2/\xb6\x1e\xd7\x8a&@\xc8\xe5\xdd\x13\x9b|&@\xe8\xf7\x8d\xa9\xf4\xb4\'@CB\x87\r\xa9\x9d(@\x9e\xe3CU\xbb\x94%@T\x85\xd1!\xady&@\x12[\t\xbbO\xc7\'@\x93\xdc\t\xcd/\x88\'@\x0c\xd0\xbf\xea\x8a\x96&@\xde4_/\xf8\x84&@\x05nP\x90C\xa8\'@\xe5\xef\xd0\xbe\x15\xc6&@Q\x12C\x8c!s&@\x11\x9df8\'\\&@\xf5\xbe\xd0\x97\x17]\'@V\xde\xcaKZ\xc0&@\xd8r\x08X]\xaf\'@\xb4\x06\x07~P\xdb%@\x02|\xdd%\xe4\xdd&@W`caw\xd7&@\xc5\x8e\xed\x9c\x90\x88%@6\x81(.\xfa\x06&@\t\x16\x08\xe5\x14\t\x1c@\x84\xf2\xa8\xe5N\xf3&@~\x14\xb9\x80ls&@\xb1\x07\xbb\x8dE\x92%@P\xe9[6\x9b\xec\'@Ct\'4P\x99%@\x1d\x15\xa04\xa2\xc1\'@\xac \x89\x99ce&@\xec8\xcfh4\x89\'@\x86!\xd0\x15\xf2\xd5\'@\xe9\xb4B\xd6\nm\'@\x03\xe5\xc8\xb2^\xf2\x08@\x84h\xcdN\xc2\xdf\'@z\xa1\xfbs\xc4\xbc\'@tP\xe3\xc1i\x83\'@R\x9e$\xe0$o&@\xdc\xe8G:\xfc\x0b\'@\xf1\xa3N\x19\xfd\xcd(@D%\xd4\x88k\x97&@\x89\x16\xea\x8f\x9b\'&@\xf8\x87\x8ep4\x05\'@U\xedSAD\xe2\'@\xb4\xf5\xa5\xaf\xd6\xdf\'@\xa0\xa1\xaaR\xeaD(@\xb3\x1e8\xe0\x0f\xc1&@\x0b{\x81fb?\'@\'lG\x88\xc4k\'@\xf6s(\x032\xda(@3\xe9\xb5J\xa4\xac\'@\xb9;0\xef-\xa5\'@l.\xc1&\xc4\xc1%@)%\x9exh\xa2&@\x97\t\xea\x8a6R&@\xfeE\\\xc6\xc6\xf3%@\x00\x7fA\x17\x89J&@\x14\xab@\x19\xc7\xf8\'@\xcf\xbaJ\t\xd8\xef(@\x98\x06q~5\xf2\'@\x0e\xcb\xd2\x83*]\'@\xa3\xecF\x1f\xb2\xb5&@3!y\x95\xf9\xcb&@\xc5\xed{\x1a\xfa%\x17@03\x94^E\x05\'@\xd3\x94\xd7z\x8c\xd9(@_};\x07}\xc5%@o5\\\xa5b\xb6&@\x82\x86\x82\x99X\x04\'@\xc6&\rm\xd1\x91&@+\x97\x11,\x05\xc4&@Y\x96\x0f-K\xc7%@_\xbd\xe3\xdf\xc8\x0c\x17@V\xfc\x13\xc7q4&@\xc0\xad\xeb\xc2\xc6\xe7\'@nq\xa1\xce\x02\xfc\'@\x14=,\xf5\x06g&@\xea\xc6\xf0dY\xd6\'@\x02\x7f\x9e\xee\xb7&\'@\xee\x16\xa1H:\xc3&@.\xca\x04\xe7\xe0x(@\xab\xcb,\x12\xcf\xf1\'@T\xc1\x88\x99o\xec\'@\xea\x8d\xb1^\xe4\xfa\'@\xfd\xe5_\t\xef\xb5&@\xf3%\x0b\xfa\x8a\x1a(@\xa6^:\x19\xc0\xb7&@\x93\x1f\x1d\x98T\xa7&@\xa6\x01\x04\xc6\x9a\x97&@\xc6\x83\xee\xf2\xac\xed%@\x1ey{\xb7Q\x0e\'@\x80\x8aO\xfa\x89\xc5&@\x92\xf9\xae6\xa3\x99\'@\xe3\xb4>\x88\xeey\x1b@\xb0x\xdf\x1f\xba\xb1\'@<\xcb\x04\xba%\x80\x1f@D\xa7S#\x8c\x91\x12@\xe6\x97f\xef\x83\xfa%@\xab|\xdcYX\xd5\'@\xe8\x91\xaeJ\xd4\xd1%@\xf4+\xdf\xe8\xf9J\x19@\x141*\r\xf0\xf0&@\xf4\'BD\x9d\xe3\'@\xccj\xdf\xa7Q\x18(@.\x8f\xf4\x1d\xc4\x9b%@\xa0\xc6\xb2\x0e\xf4\xc5\'@\xb6,\xc1\x98\x90\xbc&@\'\xbc\xb9\xc5\xe7\xe3&@\r\x92\xd0/d\xf1&@\xbbW\xf2\x03\x1b\x8b&@\x96\x01*\xce}\xdf\'@H\xbb< \x9c\x05&@m\xb6"\xc3\x06\x94(@#t\xbf2\x0ee&@\x87\x9fE\x98\xf0\xdf%@\xa3\xa1"\xa3\xc3\xd3\'@\xa2\x08\xd8\x05g\x08&@\x1a\x86L\x8b\x029(@\xcd\xe8\xe1a\x973!@\xdd\x80\x06Ve\x8c\'@\x9dlP?\xbc\xf7%@\x1b\xb8\ny\x1eA(@\xc1Bg\x05\xec\xb2%@rGaj}4\'@_\x820\xa6R\xd5\'@`\xd2\xb9\xba\r\xc7\'@o\xd0r|\x10\xd5&@\'\xac\x9f;\xd4B(@\x8c]\xc9?C\x9e%@\xb7%\x8f\x04\\\xcb&@\x83\r\xd67\xf3\x9d&@\x849\xba\xech^\x1d@\x00\x8e|%\x86\xde%@\x19D\xb2(d0(@\x82\xd5z\xa3\xa3;(@_\x80\xf8;\x0f\xbe\'@\x8c~\x81\x83\x06\xd6%@\xb27\x11\xed\xb6\xa7(@\xf0\xc3n\x07\xb0j(@\xcd\xc4\xdf\xc5\xc4O\t@D\x0f\x9f\x9f?[&@9\xaa\xf6\xcf\xd2`&@G\xb9z\xff\xa5^(@\xd2\x9b\xf7,\xd5\xe5&@E%\xfa7\xf4\x7f\'@\x14\x1a\xa5OLC&@\xf1D\xd8\xe6[\x1c(@\x0c\x00\xae\xb9\x91g(@*\xd1\xb6\xee\xc7\xd2&@\x1d\x91>nP\xc9\'@qBC\xa4\x9b\xf5%@\x99\xad\xc2V\x8e\x7f\'@\xb7\x14\xdf\xf7\xa1\x84\'@\x9c\x1fY8\xc5\xd5\'@.z\x87vQ\xf0%@\xed\xca\xd6q`e&@u\xeb\xa6mw\x07\'@Z\xdcxv\xf8^&@e\xad"Bny(@\x17\xb7Z\x8e\xca\xe0%@\xa4\xbe9W0\x1c\'@\xde;[\x1d\xd6V(@\'\x00\xe3R}\'&@\xfcky{V\xbd\'@\x8c\xe2U\xbb\xd6\xc5&@u\x02\x8dEV\x12\'@\x1d}\x0e5\x97\x93&@;D\xcc\x921.&@\xc0z\xa8\xb9\xe4\xa3&@\rb\x15\xab\xc1t%@\xf5<\xe4\x14\x96\xa9(@j\xa3\xf8\x9e!\x1a&@\xd2\xa6\xfa\xd0\xeb\x89&@95\xcd\xb02\x86&@2@\x14\x92d\xea\'@\xe4\x87\xe4\xa7@\x93&@\x93\t\xcff\xe6\x13\'@\xdc5\xeej\xdeg\'@\xb0]8\x85\xb5\xbc\'@\xab\x12\xc9\xdb\x9do\x1b@\xea\xf0%\x9b\x94\xab&@\x93\x16\xa5\xe3\xcf\\\xd4?\xc3Ri\xe4\x02\x96&@\xb4x\xd8U#\xdb(@\x10m:\x7f,,\'@4\xba\xa2\x8c{\x01\'@B~F\xec{J&@A\xd8\x00S\x1b\x84&@\x8dj\xd3\x02\xea\xb4%@\x93MX\xcc\xcb\xc4%@\x94\x0b\xcf\xc6\r\xf8%@AV\x88\x03\x1f\xa0\'@D\xc5\x0fH|\xc1&@\xabRD\xc7-\xcf\'@\xaft\xdc/\xe6y&@\xc4d\xb5aJ\x98\x0e@\x9a\xc5\xc8;\xd10\'@@\x9b0\xce\xf5\xf8%@\x15\x18\x0f\\\xab\t\x17@{Q\xb3|\x9d\xa0\'@\xa1\xa0\x08\xdc7\xc2%@\x04\x1e\x13\xbdv\x88&@B\xe2\x0bo\x1f\x98%@K\xe9&\xdc\x14\xb9\x06@\xc4C\x95$\xf7=\'@\xe3\x8a\xcc\x05\xf6L\x19@\\\x847 {d%@%\xad.\xea\xe8\xc8%@\xb6\x80\x1e\xed0\xd5%@\xdf\x8ece\xfb\xb7&@B`{ [l\'@\xd9#\xb8LK\xeb%@\x8a\x15\xae\xaeze&@\xfb\x9d\x85\xa7\x1a+\'@+\xc5\xb6\x99\xbe\xc0&@x\x91\x0c\x8d\xaa\xcb\'@\xeeSu\x927\xaf\'@\xb7\x90\xf7\xa0\xed\xae%@H-\xd2\x1d\xf9\xa4%@\x11L\xd5H\xe7F\'@F\x86\\\xfb8\xed&@S\x93(\x0cc\xd8\x05@|t,\\i\xb5%@\xdf\x1e\xc3\xd6m\xda\x19@\x9e\n?\xfe\x13\x8e(@A\xaa&l\xe4\xc1\'@E\x82\xcb1X\xc4%@\x10V\xd0\x8e\x91z&@\xf3:\xc8\x85\xcd\x88&@Z9\xd16\xff\x97\'@\x0b\xd1\xc4\x00\x9d\xc0&@\xe6\xbcu\x7f\xc6k%@ho\xf5\xbc\x08\xf0\x19@\xc2\x05\xbf3(\x9b\x10@:\xf94\x82\xc2\xd7&@\xf8!\x9f@\x11\xa7\'@93\xd6)l\xa6%@\xa3SO}`\xdf%@H\xa0\x89\xec\xe0\xf4\x19@\xa1\xa3\x0b\xda\x8c\xa7\'@\xd0\x84\xd3\xc9\xcd\xc5&@\xea\xf2\xd6b\xf0\xc0\'@\x9e\xcc\xd5F\x8a\xbe\'@\x04}3\x86\x0e\x9d\'@\x8af\x05\n\xc7\xb8%@\x8d\x03?\x9e\xaed\x06@6\x1d\x81g\xf2:\t@\xb0g\x9a\x9cD\xcd%@\xe7\x0fy\xa92\xa8&@0B\xd1\xa5\xe5\x17\xd6?\xb2M+\xd2\xbf\xe4\'@\x92\x03\xda\xefi\x90\'@\xa9\xc4j\xbdR\xbc&@\xfb-1|>\xba&@\x14\x00\xdb\x83b\xf4\x05@\xec\xbd\x15y\x85\x8c%@\x01\xcax\\\x90\xa0&@$&\xbf\xc2\xfc\x95\'@]!5\xce\xff]\xcf?\xea\x1cC\xdcG\x1f(@\xffO\xe9\xcam\xf1%@\x9f}\xdb_\xd1\x98&@v\xb6\xd5Z\xd0\x1d\x14@W\x11\xd2v\x0f\xa6&@\x00\x83\x11\x07\xf3\xb6&@P1P(\xe2\xc7\'@\x14i0\x15\x00K\'@\xe1%Q\x98\x02\xe6&@\x15\xe9\xd2\t{l%@W\xd1\xa4\xff\x8b\xe2%@\xba\xd7+\x1f\r&\'@xj\x02\x83\x80\x86&@9k\x1d9+\xa7%@\xe7\xc6F\x88\x8d\xfa\'@\xc1\x8e\xcb\xb50\x90\'@\x12\xd5=/\x81\x8d\'@\x8b\xed\xd4*N\x0e\'@u\x8b\xee%\xea\xc8%@\xc9\xed\x93\xca\xcfe&@\xf2A\x1c\x8d\xbc\xf4&@D\x9a\x05\xe6\x8a\xc9%@6\xc2\xf2\t/\x81\'@\x82-\xa7\x13\x97+\'@~\x83\x14`\x18\x97\'@X\'\x87Tw\xcd%@\xa7~\xc3\xa7u\xcb\'@\xf3\x931"\x95\xce%@o>\x9e\xaa\x8a\xdb\'@~\x90\xfe\xe2M\xa2\'@\xbc\xb3\x19\xe8Qt\'@+Ks\xfe\x85\xca&@n\x1d4\xf3\xa0:&@\xae\x8aXI\xab\xcf%@\xf0\xaa\xbf\xa6K\xfa&@\x04\xc5\x03\x8c\xc7\xdc\'@`h\xff\xbcX\t\'@O\xcfH\xb1\xbc\xbb\'@\xed\x83\r\xecxk\'@?\xd6\x7f\xc7%\x05\'@k\xbdW\xb7\x9cz\'@\x00\xc4\x9a\xd6\xcc\xba\'@\x7f\xa2\xe9\xf8O\xc3\'@\xe2\xe7?\x9d\x83j\xee?\xe1pf\xa3,M"@\xbd\xb3\xfcZT\xaa(@.\x04;\x8e>\xd3%@\x01\xf1\xbf\xbf\x9a\x07(@\xcc\xbc8\'x\xfa&@FL@J\xdbX\x06@\xda\x19\xf6\xb5\x1c\xe6\x05@qn\x83\xad\x19\xf4%@\xf8\xc53\x9b\x16@(@\xfb#\xd3\xb4w\xf3\xed?2\x9dZ\xbb\xc0\xd9%@T[L\x07\xe5-(@\'\xbf\xdfm\x08F&@\x04Cwfs:(@\xdb\xd8\x9a\x81\xb5_&@9\xfe\x85\xc1\xde{\'@\xda\xe1\x8e\xc2\xf7B&@j\xa9\xcf=\xc4g&@(3dW\xe9f(@\xdc`\x1e\xc4\xcfY\xfc?\xa6\x9d~1\x92G(@\xdcO\x01`_\xdc(@P\x9e\xf5\xcak\n\x1f@X&\xf0\x1c\xf6\xd2\'@9\xad\xccA\x1e\\&@\x08i\x82\xba)f&@G\x07M\xd4&\xcf\'@\xfcky{V\xbd\'@:tNze\x8b(@\xc3\xcev\x8e\xef\x98(@\x05<j\xbd\x81Z&@b\xad\x06<\xd8\x9d(@\xbd ^\xb3\x8d\x16&@#\xc9p\x06v\xaa(@+\x1b\x14\x92\xafv&@\xd6}\xfb\x02\x1c\x83&@\x08VV\xe2\xb9\xae&@\x19\xae\x1b?<\xea\'@\x85\x8c \xce\xce\xde%@\x99\xa5\x18\xf9\xa5\xb6\'@\x93\xb6(\x86\xee\xbd%@\xa5\xc3\x14\xaf3P&@\xdb\xdcB\xab:\xf5&@\x1a\x18`<\x89\xaf&@;\x1a\x03\\\xddI&@\xd4\xb7i\xec1\xe0\'@M\xae\xf5\x90\xc1\x9b%@\xdc\xc1\x16\xa1*A&@V\x85\xad\xd8\xe4\xc0%@OQ\xc8\x88\xdc\xce\'@h\xfa\x07\xdc\xe0\x08&@\x8b\xe1\x94\x96\xa7\xaa\'@\xb9\xb2sc*\xbd%@\xd7CG\xa0,\x02\x08@\x99\xa5\x8c\r\x86\xde\x17@\xf2`\xde9f\xc5&@t\x07\x1c\xbc5\x06&@F\x19[L\x17a%@\x17\x91\x12\xdd\xf5\xf2&@\x05P,.W\xb5&@<\xe7\xe0\xa5\to%@\x03 ?\xd8Lf%@\xc6\x9f\xb2\xd6\xbc}%@%p\xbcN\x19\xec&@+]\xfc\xb3\xae\xc0&@YD\xfbH\x85]"@\x04\x8b\x89\xa6\xaf\xeb\'@J{\xec-A\xc3\x1b@[\x18OM[\x12&@\x02;^%\xf3\xe6%@\x8a\xe4"%`\xf9&@\xc8\xd6\xd9\x85\xe5#\x10@\xeb"\xb7)\x91\xc9(@2l]1\xe0\xea&@e\x0e\x06/L\t\'@\xe2\x1bBLk\xcb%@\x8d\xb1]\x83X\xa6&@\xe8*f\xf3\x9c\xb9&@\xa8\xf2\xb6E\x1f\r\'@\x18\xe2M\x14\xe1o\'@\x15t\x0e+\xc5\xa4&@\xa1\x15\xcd\x9a?\xe0%@\xe7\xc6F\x88\x8d\xfa\'@\x8f\x87\r\x07\xbbx\'@\xba\xf5\x8d,\x05\xc3&@\xdc\xe3\x05X\xd7I\'@\xc2\x1bQ6\xbf\xa1\'@\x1b\x94|.6\xe7\'@\x17\xbf\xc1+k\xf1\'@i^w\xc7E\xc0\'@\xffQ\xdf?\x01\xcb%@\x02\x1ea\'\x03\xa3&@\x19\xba\x04\xacx*\'@\xeeki(\x17\x97\'@\xcb\xd7\xc3\x90G\xc3\'@\x02\x80\xba;\xe2\xd0\'@B\xaf\x19\t[\xf5\'@@\xc1\xfd\xbfW\xcc%@\x82\x8bZ\xb9\x1d\x90&@\xb5ED\x84\xf8\x19\'@\x8e\xf1\x81\xb9\xbe\xdb%@\x9e\xde7\xc1\n\xcd\'@S\x95\x81\xb4L\xb3\'@/\xba\xdb]Q\xcd%@\x83\xa4\x00\xc6\xe6\xca&@\xe9l\xf9t\x98\xf0\x1c@\x93J\xcc\xe2\xa8\xce%@54x\x11\xf82&@\xab\xb0\xcfx\xe8\xe8\'@\x07>\x9b.\xb4O\x19@E\xb0\xf72\x04\x05&@\xcd\x93\xbb-\tg\'@x\x9f,\xda\x16|\x07@\x9c\xe5\xd5p0\xf8%@g\x02Q?6\xc9%@C\xe9>\xa0w\xde%@Ir\xae\xed\xca\xd0&@\x8f:#\x16\x1f\xc4%@O\xd6\xcb\xf5\xbb\x91&@\xf4\xaa\xc0\xbb\x08\xed\x19@\x808Y\xa2\xad\x07\'@RM\x01P$>\'@\xc5\xe0\x0b\x88\x8c\xf6\x08@#,?\xd8`\x1e\x1f@\xbb<\xf6)\xfb\xf8%@\x0eT\xb0\xff\xad\xa1\xf6?\xb3;\x05\xa3Z\x92&@-\x84W\xdb\x8e\xad&@\x9b\x9aH\xae\xb5\xa2%@~\x0f\xcc\xef\xec\x0e&@\xf0\xd8 \x1a\xc2o&@\xb0g\xca\xd6^\x9e&@\x06\xf2:pz,\'@\xae\xfb\xc7\x9e\xe1l\'@T\x82\xac\x08\xa2\xb2&@J\xa2\x17\xbb\xb8d&@\xee\xb7]q\xd5k\xf7?%\x97\xbd\xc5{\xc2\'@$\x11\xbf\r-\xc7\xf5?\x1a\x1d\tj\x95\x9a%@\x83\xe2\x19\xaa\xbb\xc8\xf9?\xbe\xaeX\x86\xb8o&@q.\xff\xe9\xaa\xe3&@\xc7Q\'\xea\x88\xc3\'@\xb9X\xec\xd6\xefu\n@lh\x89Q\xfd\xb2!@\xf0\xe5\xd0\xd9\x9a\x9e%@\xc0\xecB\x12\x84q&@\xfapK\x10\xee\xd3%@\xc1+\xbaP\x8e\xe3&@\xba\xb2\xa6\xb2\x1c\xaa\'@>\x89~\xa0\x80n&@\\rt\xd62\xa7\'@\xea\x9b`\xd7\x8c\xc8\'@5\x1d\xee\xc6\xfe\xf7%@\xc1\xe2\x81\x94\x80\xbf%@D2/\xe8\x85w&@\n\x02\xe4\xa3\x97\x87&@2\xcb\xd9\x87B\xa7\'@\xb28x.E\xd8&@IJ\xf3\xe6oc&@,\xba\xa3\xd7}\xb6\'@\x14u\xa3\x8f\xbc\xdf\'@\xb0"\x8c\x18\xebv&@\x9e=\x18\xbb\xff\x87&@\xc3\xef\\\x94\x1e\x1b\'@n[z*Ft\'@\xd2\x94\x85\xdf\x9a\x96\'@\xd5pw\'s&\'@)\xc4\x1a\x15@\x12\'@#\t\xbb\x92\xfe\xc7%@]\xecH\xca\xcd\xce%@\xd1\xf769\xa5\xd5&@v\x0f\x18Y\xcf\xde%@\x99\xc0E\x93W\xe2&@>\x0c\xc8\xceD\xa9\'@\xb5\x1b\xfc\xb3\x05J\'@\xf3\xf9L\xef\xde1\'@\xa8\x80\xa3m\xf4,\'@]\xba/\xdd\x06\t\'@^g2\xd5\xfa\xbf&@\x9d\n\x8c\xac{\xa1\'@iO_`\xf6\x95%@\xe7\x0e\xec$\xc8s%@\x97\x84]\r\x8c)\'@\xce8\xe5O\xc6\x8d%@YE\t\xc1\xb4\xba%@\xbd\x14\xa4\xcc\x12\xb5\'@\x13\x1b\xe0\x90\xa3$\'@\xc2V\x88\x9bY\xa4%@Xt+\x8f\x9e&\'@w\x00\x84E\xeeh%@6\x18\x8f\x11\xfbj\'@m\x08\x93\xae\\\x8d\'@\xf4\xc3T\x18\x17\xba\'@\xdc\x1f\xca\x99\xe8\xa7\'@\xbf\xb1\xd4_+\x99\'@W\x03\x8f=\xf3\xd8&@\x90\x19\xe6\x05\xe3\xc0\'@\xefv\\\xcd\\\xf7%@\xf3\x0ca\xe6\xe7\x18\'@\xcd%\xa4\xdd\xb3\xb9&@\x82\xf6]\xcb\xab\x89&@B\xd5\x9bb\x98\x81\'@\xe8\xabN;\xbcy\'@q\xa4\xa0`\xdf\x91\'@\xba\xf48&\x9a\xa6%@P\'\xe6T\xcf\x87&@\xe8\x9864$\x87%@\x96\xd9\xe4q\xea\x8d\'@:WAJNt&@\xce\xa7.>\n\xf1%@L=~\xb4\xeer&@i\xbcb\x8f#0(@\x0e\x12\x85RP_&@n\xe6\xe8\x9fW\x95\'@\x10A\xaa9\x07B&@g\x9d\xbe\xc5+j&@\x82|)\xd9\xc8a\'@;\xf3\xeb\xcc\x93\xc7\'@\xa0y|\xd3)M(@\xdb\xef\xf7\xbcl8\'@\xd4\xd6)\xb6\xcb:\'@\xd7KoCb]&@rW\x9a\xe4\x9f-&@\x19\xda\xd4\x05v\xca&@\xf5\xe0\x9dBu\x8f(@29\x1c|\'\x17&@\xe0\xd5\x18As[&@\xe6*\xfa\x8e\x8c`(@\x96\xb6\xe8%\xaa\xa9(@\x1d\x11B\xa6\x9b\xb1&@\xfe\x1awp\xc8\xb5\'@<\xb8\xde\x8b\x0b\\(@\x93\x80\x81\xf7\xdb\xbc%@\x9f\xf3\xda\xc5\x17\x86%@\x12\x8d\xa9\xf5\xc9\xe7%@C/~E\xd8"&@\xb0\x85\x1a\x9a\xddI&@\xc7\xd3\xcc\x933\xec%@\x83:z7\xae\xe0\'@\xa4z;g\xe6\x01&@k\xf4\xd3UM\xb9&@]\xc5\xae\x0f&\t&@c[@\x02:\x98\x1e@\xf6\x1e\xe5\xa5%a%@eQ\x8a/l\xd0%@cK\x03\xd9\x82k\x07@\x16V\x8c\xbc\x11\xb9&@\xa1$\t\x97D\xfd\x08@*\xa2\x10\xab\n\x1d\x13@1\x8b4\xc2\x8b\xf4&@\xa8\x1d\xf7\xf5\xfa\x85%@oP9>%\xc2&@\xc1\xc1\x9c\xc3 \x8e%@`\xfc\xb9\xbe\xedB&@R\x0b$<X\xb4\'@u\xaa><i\xf1\'@2\x99uNT\xf8&@\x1d\x82\x18\x0b\x1d\x12\x1e@\xad\xa6\xb6\xc77\x15&@\xe2\xa0c:B\n\'@\xb3\xdaN\x0f\xc7\xa7&@\x88\x9d\xf2i\xb3r\'@\x05\xf1\xb7A\xef,(@\xfa\xe5F\xbe\x0e\x98&@8u4\xdbC\xa8&@Yu\xa8\x86\xde$\'@\xde\xdfi\xb6RU\xfb?\xca\xfd\xc0\xe0+\xa4\'@\x1b\x94|.6\xe7\'@Jb<\x9b\x9e\xcc%@\x9b\x05\xebqA\xc4\'@\xedU\x0b\xcb\xfaP&@&D\x0e\xea\xdd\x91&@\xf8}P\xf1/\xf8\'@\xe1\xc6HW0\xfd&@y\x86\xa9\xc0\n\xcd\'@\xa84\xc3,\xaep&@\x12\xdaQb@_&@\x8a%\x9a\xb2}5&@\'|\x07\xb9\x9b\x12\'@\x07\xad\xf2\x1e\\8\'@\xe0\xdb\xf7P\x04\xf1%@\xc8) i\xb0\x7f%@\x08\x0f\x07n\x1f\x17&@\x0eO/Gr\xb1&@\xbaUE\xc6\x87I\'@\xc60\x8d{\xb1\x05&@\xbbJ\xd1\x0c\xc9\xb7&@\xa5\x93\x86\xd3\x103\'@\xca\x9e\xd3;\x11\x87\'@\xa5e\xed\x8e\xfe\xee%@W\xfa@b\x8e\xfb&@7w\xdf\x01\x8c\x15\'@5=\xa4r\xbe\x97%@\xa4\x8b`v\xc9n\'@\x9e\x9e\xe0\x16\x92\xfb%@"\xbc\xd4\xed\xbd\x07&@\x8e\xde\xb6R7\xfd\'@e\xb3N\xe8\x14)\'@\xacf\x98\xa6\n\xa2%@3\x14\xcb\xd3\xd3\x87%@\x99Tj2\x07\x8d&@sS<+\x14\xcd&@HV-0=\x8f\'@\x9c\xcf\x9f\xf1\xb2\xb5&@\x02\x8c\xed\xde\xd6\xa7%@6\xd2U)\xcb\n\'@\x048\x86]\xe5?\'@\x08\x81\xd3\x99Z\xae\'@E\xd9G\x1a\xc2\x92\'@M\xa1g\x05\x85\xa3&@\xb1\xc5\x1d:\xd6\x8c\'@\x9f\xf7X\xb9\xb7\x84&@\x058\x11a\x84\xa1\'@K?\xa2\xf1\xe6\xda\'@\x1d(\x90\x87fv\'@\x85\xd5\x1a\x8b\xdf\xb5&@Q\xfa\x11\x02\x92\xdf%@\x1c\x97\xb2\x93y\x18&@\xb6S\xfb\x0f\xe1|\'@\xf3*\xbd\xcb\x0f\x0b&@\xcey\x06|\x88\xca&@q\xc6 M\x88\xfb&@\xff\xc8\xa3]#\xad&@:\xd0\xd1\xf7\xc8\x8c\'@\x88=\xcd$\xda\x08\'@\xee\x89\xc9\xdb\xea\xcc\'@t@wt\xdb\xaa\'@\xcc\xd6G\x1cl\xaf\xd8?\xaf\xbb\x81T\xb0"&@\xabF[\xc5\xb6\x90&@\xf3\x00\x95\xa6H\xb4\'@b\xde\xba_\x7fz\'@\xc8P\xb5M\x8f\x9a&@\xab\x96\x02]%\xa3\'@\xc2\x81\x82\x0e\x85\xda&@\xb9\xa3\xf9\xc6\xdc\xc1&@\x94+){Q\x01\x10@f\x88Yf\x94\x89&@\x95m\xca\x16\x05\x8d%@&f3\xf5N\x84\'@\xd9\x1c\xf5\xf4\xfc\x8b&@a\x17\xcb\xe4\xbb\xc1\'@)we\xed\x11\xa8\'@\x86\xfa\x88\x82\xa6\xc3\'@m\xcd\xcd\x97E\xd8&@\x92\x05\xfcg\x12\xd2%@Q\x0e[\x92\xf9\x9c%@\x9ec.\xbf\x8a\x9b&@%\xb7Tbep\'@Q\x14\x89I\xbfu\'@C\x193\x9de\x87&@\x1a\x8du\xb5e\x1c\'@\xa3\xe1\xfe\xb7\xfd\xd6\'@`f\xae\x88\t\x08(@\xb2\x01\xd7Py\xb0&@Y\xd4~\xe6\xb1\xaa\'@\xf8\xbd\x02\xb4\xf5\xc1\'@m\xb9Y\xde\x9ah&@N\xe1\x94\x95W\xe2&@\n/\xd3C\xb5\xbf%@iX\xe2\x0e\xc0\xc3\'@a\\\x85\xdd\x83\xdd%@t,0\x01\xe3\x86&@7\xa9\xc2eO\x9d&@\x93\x85\xb8\xdb\xf0\x9b%@\xba91t\xf6\t&@]E\xf2vs\xa9\'@\x87\xf8\xd1\xc9\x02+\x10@\x97\xfaZ2`m&@\\\xbc\xee\xb1I\xbb%@\xccgV\xb6\x84\xe5&@\'\xed\xf9\x96\x0f\xec\'@8)M\x14\x9f\xa1%@\xe5\xeflo\x13\xd2&@\x82!\x8a\x97\xce\x83\'@;\xe8XK\xd8\xd9%@\xf6\x8a\xcc\xc8\xf0\x92%@;\x07\xd6\x12gs&@\xa99\x94\x97\xb0\xc2\'@"\xda\xc4\x99\xa0\xf7%@\xa8H\n;\xed\x9d%@\x89\xbd6t\x8e\xaf\x1d@\x08?\x84\xed\x1b\xfa%@\xb3Q\x97\xb1\x9fO\x10@\x96\xd4\x91S\x89\xc1\xd6\xbf\xfe$\xf8T\xa5Q\x1c@\x00\xe5\xa3O\x15\x90\x19@\xce-\xc0\xfe\xf0\x01&@\x82\x1f\x1fH\x07b\x13@\xf1\x88T\xfc\x08H\x0f@\x10Id\x1e\xc2\\\x02@\xebd\x13@=u\xf3?o\xc0\x04\xaa\x01L(@\xdf\x80F\xb6\xb0[\x0f@\xc8\xbe\xb4\xa3]0(@\xb5\x1a*\xde\x82^&@\xa8\x11\x8e\xd8\xc5\xc3&@\x9e"\x8d\x07[i(@\xc6\xa7?+\x00E&@0\xed"?\x9bv(@\xd3\xa2yR\x1f\xf5%@\x1c3\xae\x97\x0c_&@~-\x00\x88Nt&@\xd7\x93\xfd\x96V\xbd\'@\xecp\x99\xe2\x9f\xce&@\xe8\xeaja\xf3-&@\\\xa1\xad\xe9\xa2\x90(@\x99\xdf:y=\x19&@\xaf\x13\x12\xfc\xaey&@OE3\x83oc(@H\x9d\xe5\xc5\x93\xcf%@\xfb\x11n\xbe\xcd\xb0&@Ge\xff\x85\xe5\x83&@\xb6y\x93Bb_(@\xb7\xdcb\xcdT\xbb%@\xeb\x08\xfe\xd4\xaa\xe6%@\x90uD\x04=_&@t\xa6\'\x8c:\xa7\'@d\xcd\\zs"&@\xff\xd2\x10\x0c\xf6\xeb%@%\xd0\xb9\xae\xeb\x15&@\x02LB\x99+\xfe\'@\xdb%\x84\xdb\xfc\x06&@K6N\x1c\xaaH\x0e@\xe9\x92\xc3\xf5\x8f\x96%@s\xd9\x08|Z\x80%@\xf9J\xf2o\xf5n%@\xe6vu\x01\xfd\xf1&@I\xe1C\xb1\x98\x85%@}\x8c\xc3_\x9c\xf2&@\xbd\xaf\x03\xbf\xa0\xc0&@\xc4\x1a\xa5\x00\x03v(@;\x1e\x7f\xf5\x14C&@2J.\x93\xeeU(@[ \xbf\x0fQ\xef%@Y\xf1\x13\xc4\xb5\xd8&@\xa5\xdeK\x7f0\xf3%@\x8e\xcal\xc67\xfe&@F#\xd7TH\xc7&@G\x0c\x90\xf0\x8a\x06\'@Y\x1a\x18P\xd3\xa3&@=5`\xa4E\xb7&@\x8a\xc6\xb9*\xbe\x13\'@!zE\xe8\xd6\xdb\'@Z\xeaA\x90\xb2\xaa&@\x99\xcfY\xf7p\xb6&@bq\xa9U8\xc4&@\xa92#\x013)\'@\xae\xfe\xa3\x98\x04\xa9&@\xb3\x82\'\xbd\x15\x9d\'@\xf9\x0c\xbd\xf68\xf5\'@\xdalU\nOh&@\x97]\xa1_\x81\n&@\x8a\xf2\x06&\x1bM&@\xb7\x1c\xf4v\xa3\x82&@\xa3$JQ\xc8\xce\'@\x1c\x06\xbb\xdc\xe5\xfa\'@\x11\xc0\xe0\xca\xf8\xff&@\xe2:\xa2.E\x1d\'@6w\xa8i\xb6\xef\'@\x96\xdd\x04\xb4T\x03(@M\x90\xe4\x95\x1da&@\xc8\xd4e\xe1\xaf\x16&@\xe7=!1\xd6\x12(@\x9d\xe1\x0b\xe8R\x11\'@\x17\xa9Dx\xaf\xb1&@\xfc\x7f\x8bj<\xf2%@\x11\xc4\xa2d\xbd\xe9\'@\xd1\xec\xd8\xceQ\xef%@\xdb\xb2\x99G\x10\x0b&@\xa3\x82]\x0b\xe2\xcc\'@\x191\xc5\xbf\xa0\xfc\'@\xe0\xa6rbH\xcc%@\x02&*\x08y\x9c&@\xc4\xf5\x94\xf0\x88<\'@X\xdbN\xdb\x14\xa7\'@\x08\x08\x03\xc9y\xc9\'@\xd3\x01pe\x8d\xc1%@\x990\xdf\x9dH\x93&@\xdb\x0c\xc9\xd2\x8f\xd3%@u\x96\xed\xc35=\'@\x9b\xa3\xde\x92\t\xb3\'@g\x8fQ2\xec\xc3\'@\x88v\xab/\xff\x8a%@v\x8eu~\xc2\x83&@]e\x85M\xd9\x16&@D0\xf9m\\\xee%@\xe6\x18\xff\xcc\xc0\x06&@r\x84\x1b\xccK\xca&@\x06js\xefK\xfb&@\xb3~v\xff\xf2\xae&@\xf6m\xa6\xdf\x1c\xbf\'@&\xa5\xa74\xc9t&@6\xc8q\x07\xf4\x9b&@LJ\xa4\xf6\x18\x8b\'@\x8a\x83\x8f\xef\x92\x1d\x1c@\x9a&\xfbL\x8b\x9c&@\xe0\xfb\xdf\xf7^\x1a&@\xfa\xa8Y\x19\xf2\x8d\'@\xe2IU.9\xb4&@\xb4\x85\x84\x8e\x1c\xaa\'@\x1f\xe0\xf9\xda6\x0c&@U1g\x16\xcag&@\xd5M\x80+T\x99%@\xda^_\xa0\xbe\xdc&@\xc36%\x19\xd2\xc7\'@\xff\x9f\xcf\x1a\xd4\x82%@T\x01\xe3\x8c1v&@E\x8a=70\x9d%@D\xe1Sm\xe3\xd7%@!\x12>;5\\&@\xfa{\xa9\xe1E\xc8&@\x03\xba\x85\x8c\xc8\xe5&@\x19j\x19\x0c\xa4\xc3\'@\'\xa1\xb3W\x16\xad\'@\x98\xf0]\xd7\xa1\x9c&@>ix\x95\x8f\xe3&@\'7\x1eb\xa4\x84&@\x8e:&\xd9U\xf9&@f^\x06\x82\t\xab\'@35\r\x86\xd1\xd5\'@\xaa7\xcf\xd8\x05u&@\xb4\x94M\xe7z\xd7&@\xd87\x1c\xbag\xd6%@M\x89^\xcf\xedx\'@m\xcc\x19\xc2\xf9\xbb&@\xe4\xf3\x8e\x87\xaf\xcf&@\x16\x1ab\xb3\xed\x89%@\xeaEb\xe7\xf3o%@\xd2\xb0j\xe4\xc3\x8c&@/zo_\x85\xc1&@:;H\xfb,\xda&@\x94\xb3{~:\xfb%@:\x1bBna\xa3\'@\x00\x8f\xdd+\x1f\x93\'@$7|\xbd\xba\xdf%@P\xd3g\\\xa7m\'@v1\x9c\x9br\xff&@~\x16\x94\xc0\xe7\x8e\'@\xf3\xab\xf3\xca\xc4\x9d\'@\x05.=*\x06\xaf&@9\xbeA\xf4\xc2\xc2&@\xd3\x1a\xbc\x15\\\xbc%@\x84\x19\t\xda\xce\x86%@\x16\xbd;\xb0A\xa9&@`(\xe4\xc3`\x90\'@\xaa{R\xe5\x17\x80\'@\xf5\xa0|\x97zd\'@\xa4%\xd5g\xcd\xb5&@?\xdc\x0eFR#\'@J\xa2\xc3\xb9\x04F\'@tD\xea\xae&\x88%@j\xfb\n\xa4-\xa4%@\x90\xd8\xde\xfe\xe1\xc5&@\xac\xf0\xf4^\xf5(\'@\xa5\xce\x12\xa1\xdf\x80\'@Y3\x86\x04\x8fp\'@\xf9\x86Pr\xa9\xf1&@\x9f\xd8>\x00\xf6J\'@\xc3\x90\x1e"\xf1\x12\'@\x87D\xf7*\x88"\x10@\x8e\xb6\x85\xa5\x0e\xb7\x10@\\>\xd6\x1f\x0cR\'@\xd5\xb4\x98-\xd7\x10\x1b@\xb8\x7f\xc0\xd1+\xfb%@\xe3h{\xb6\xd6\x1d\x1d@\xe9(D\x827\xd4%@\xe3\x05S\xf9nx&@\x84L\x1b\xeaw|%@h\xee\xa5\xb0\xfc\xae&@\x0c\x11m\xd4\xe4~&@\r\x1d\xd3O\xf9\xe8%@\xef\xfe\x83<\x99\x95%@\x8e\x83\x1e%nv%@&\xe1\xa4\x18~\xfb%@\x82a\xd10X\x05&@\x14\xe3\x1c\x10t\xfd&@\x0b\x86m\xe1\xfe\\&@\xd9\xacFa\x05\xba&@\xa6\x82\x84R\xb1\xa1%@U\xab\x95\x8d%\xbd&@Mi~#\x1a\xdd\'@\r\xad/QDS(@\xd4\x82n\xd6\x12\x15&@}I7\xda\xac\xa9&@1_z\xcd\xb1\x8f&@\xb4btO\xc0J&@**\xa3\x11\x0f\xf1%@\x9d\xca\x84\xfb\xbfz\'@\xc1\x99\x1a\x0f\xc5\x12\'@6W\x94\xbdG\x9c&@\xf3\xb8\xa6\x7f\x12\xac&@\x93\x93\xbb\xdc\xc2\xcf%@\xd0w\xed\xf1?\xc6\'@\x9e\xf8[(\xf6\xf1&@PP\x9c\xd9o\xc2&@U\xbem\x18@\xc1\'@\x7fG\xc39)\xa7%@\x95N\xdd\x16\xa4\x9d\'@\xd0\xdd^\x85 \xce%@\xd5b\xa7G\x89\x02&@H\x00\x9d\x91\xb6\x88&@\xb5\xc9\xbdn\xcai&@"@\xd2\rZ\xf8\'@\xe9\xe1jO-\xc6%@!\xd2\xa0i\xc5^&@\xd7\x01<.\xfa\x16&@\xe8|\xb52v\xca&@\x7f\xfb]\xcd\x9f\xc3&@\xaa\x84E\xc6\xf2.&@\x12!~\xaf\xd1\xf2%@\xf4\xe8S\x10~\xfe%@\xb7Y\x00\x85\xe6\xad&@\xf9\x9e\x95\xd6\xe6k\x11@f\x817\x9f\x8e\x98%@\x10\xeeF\xcd\xc5\n&@\xd8\xf5dV\xc9e\xe2?\xb7D\xe0v&\xba%@w\x16\xb78\x13=\'@\x9c\x99\xeb\xe65{%@\n\xc2\xa2\xb9h\xc4&@\x97-\xe5\x1a+\xc0\x0b@B\xc5E\x0e{\xf0\'@/#\xfa+\x07\xdc%@|s3\xc9\x8e\x16&@\xf6\x15>Q\xa4$&@\xca\xcb>\xbb\xa8\x90&@\xd6B\xba\xc7$\xbd\'@\xde\xdd\xbd\xf5J\xd1\'@\x00\x125t]\xd7\'@\xc5N\x9d.\xc7\xbc\'@H:\xcaTj\x18&@\xcc)~LI\xa7\'@\x81\xde:9\xa4\xa7&@\xd0\xa9\xcc1\xc3\xad&@\x1e\xf6\xf6%\xfe\x04&@\xd4\xcd:Xme&@\xf0L\x98Q\x81\x9a\'@\xae\x86g\xf94\xac\'@P\xaa\xee\xa2\t\x08&@\xf3 !\xce\xb7\xe7&@\xb2e\x9b\x12W\x7f%@\xe4#\xad\x84R\x97%@\xc5|\x9btCY&@\xf60\x81k\xd5\xf7\'@\x9e\xe5`\xd34\xae\'@d\x02\x98\xb8\xad\xc8\'@\xc9}\x94\xd1tg&@\x88\xcf\xe3\xa6\x1ab\'@\xfdR\n]N>\'@\x96\xc8b\x02\xd9\x96&@X\xd7\xf9\xdf:\xf8%@\t}W\xef\xb9\x7f&@\xee\r\x13\x84J\x0b\'@\xcb\xd3a\x9e\x01n\'@\xb5J\xccD\xee\xf6&@\xeeU\xc8U\x89\xc1%@\x05\x12b~\xb5T&@\xc5\xef)\x11\t\xfa&@!\xd8\xd0.\xbf\x88%@\x80\x19\xf9i~\x90&@\xc3\xc3\xfa\x88\xb4\xca&@\x05\x87(O\xdf\xaf&@?R\x80\x8f1\x82&@\xbe\x83\xe8\xbfz\xa7%@\xb7\xcdr\xff2\x14\'@\xefm;\xbd*\x89\'@-&PD\x85_\'@k\x95\xc1F\xe8\x9a&@\xf7\x1aS\x11ya&@$\xb02\xa6\x17\x03\'@}.\xee\xe2\xee\xbd%@6,\xca,Z\x8d\'@L\xe2\xc3>\xd3\x9e%@^\xbe@\x0f&\xe3&@\xe7\t\xa7\xcf;w\'@\xf3G\x92_r\xae\'@\r\x89\x8d\xb5M\x02\'@\xa4\xcf\x9f\xd9(\xf4%@\x0e\xdc\x1d\xbd\xc8\xbc\'@\xec\xc0`\xab\xf3|&@\xd0k\xe6\xc7\x1a\xcc%@\xad\\oI}\xae&@a\xd7\x15\xfbK\x9e\'@\x17]2\xca\xe1r&@^\xaa\xc3\x81\x8d\xf2&@\xce\x93\xa0\xd1[\xdc\'@\xc8\xf6\n\xc4\x8b8\x10@|\x03\xef\x8eb\x9f&@\xa1pV\xd3\x90\x83%@\x1a<\xdd\xa5\xbb;&@=\x87$v\xc2\xd2%@a\xf3\xd5\xad\x86\xcd\'@\x93&u\x04Y\xb4\'@\xd9\x10\xf0Z\x1en\x1d@\xbb\x17\x8b\xbb\xf9](@\xf4w\xb6u\xd8\xd4&@\xf3\xe1\xa3On\x7f&@\xb4\xd7\x03\x86g\xe8%@U\xe2i\x16\xae\x92&@u7\xad\x8a\xe9\xba%@G?/#\xd8F\'@Mp\xfe\xbd\xe8h\'@v\xe8[\xba`\xf7\'@\x1b5\x16F\xa5\xc2&@\x07\x03\xa4\x9b\xb9\x89\'@\x9c\'u%O\xda\'@9^\xf3S\xab\xbd\'@\xb1/@x[\xb7\'@F\xf8\x8ei\x9b5\xec?\x0c\xa7Z\x95|\xdc&@\xa2\xd8\xa8\xc9=\x12(@\xe5B/:\xdfq&@\x16H\xbe$\xdd\xe0&@1\x9a\xa7.[\xc3&@]\x93\x88\xf0\xcd\x81&@\x03\x0e\x9fuw\x0c\'@\x1b&\x10\xfdNE&@\xfc\x87\\\x12.z&@\x03hu\xdcC\xc9\'@\xeft\x13c\x05\xf7%@\x81\xb7x\xbc\xdbG&@rQ\xa7\xa90\xf3\x0e@\xa0\xf7X\xf6\xac\xb6\x1d@\x07\xb5\xfd\x17\x9a\xf6\'@7\x8f\xce\x02\xaa\xdc\xfa?\xf3\xf9|\xf6p\x8f\x1e@\xcbN}\xe9\xedX!@\x03\x1c,\x8b(f\x1b@'
p16
tp17
bg3
(g4
(I0
tp18
g6
tp19
Rp20
(I1
(I1305
tp21
g13
I00
S'\x93b=\x1aJ\xf4S@pE\xf0\xe3\xb1{T@u\x0f\xf5\x00\x03\xf2S@sN\xccc\x1e\xe8S@c\xe2\xa5\xa5\xa5\xe8S@\xfe\xcb\xc6\xc9\xc5\xe8S@\\f7\xd7 \xe8S@\x85\xe7:\x84{\xf0S@_7\xbf\xc6\x83\xeeS@Q\xb0\x01\x85\xf6\xe5S@Y\x9b\x8c\xe0\x92\x12T@v\x82\x91\xd0H\xedS@\xcc\xcb\x81\xf3y\xe5S@J\x91\xa9\xe1\x13\x9fT@\xc9\r`jI\xe2S@\x91\xdc\xfd:\x0f\xe8S@m\xa0\xda\xdc\x81\xe5S@\x149\x14\xa6F\xe8S@\xcd\xb1\xe7\xd8\x82\xe8S@xJ\x9cK\x9d\xe5S@RW\\y\xb2\xe5S@7x\x0b\xd8p\xf1S@T\x12-g\x90\xe5S@\xfb\n\x10\x88u\xeeS@\x0e\xe7\x13\xdf\x907T@7H\'b\xc7\xe3S@\xe8\xc4,\xf4M\xe8S@/\xd1\xf5\xd8Q\xeeS@\xd84\xa6\x89-\xecS@"\xc0],\x8d\xe5S@w\xa1\x08\xb8\x19\xf1S@\x9f!o\x8bc\xe7S@Qij-=\xf1S@\xc8\x979U\n\xecS@\xde\xcc\xa5?\x0c\xf1S@\xf2iu\x86\x81\xe8S@\xbdl?\x9eg\xf1S@\x06\xe5\xb1\xac\x0b\xe7S@xh\x98\'\x8f?T@\xaa\xf4\xd0\xf9%\xeeS@\xf3fj\x15\xf8\xeeS@9!\x8a\xa5"\xefS@#\xea^T:\xf2S@\xd8\xcb\x0cC,\xf0S@\x80A\xb9\x88Q\xe7S@J\xce3\x1a)\xeeS@\ng\x15\xd8\xac\xe4S@~\xa5<]a\xedS@\xb9\xd4(\xeb\x05\xf4S@\x90/L\xeb\x88\xe6S@\xb9\x88$\x01D\xefS@sNjV\xf6\xe2S@\xb0y\x808\xb6\xe3S@.ws\xedT\xefS@\x9e\x92\xe1\xaa\xef\xf5S@`mj8m\xf4S@`Cxp\xcb\xe2S@\x89[TU\xa9\xe3S@cV\x11f\xcb\xeeS@\xae\xd1\xdcD\xfd\xe2S@\x11^b\x05\xdb\xe6S@\xb0;T\xe1\x19\xf1S@\x10\xcesd\x0f\xeeS@\x1b\x9d\x02Z5\xf1S@\x9dha\x8b\x8b\xe9S@\xd0\xdf\x1c&`\xe9S@\xd9k!F}\xe6S@\xf9\xc9{\x8d\\\xedS@!\x10\x88\x91q[T@G\xad\xd7n\x1f\xeeS@R;\xdb\xef\xcdPT@Ub\xf4Ju\xeeS@\xfe\x9e\xa1\xdd\xda\xe5S@\x9e\xfd\xa5\x9f\xd7\xf1S@\x1e{0?\x96\xeaS@|:\'\xfe\x13\xeaS@\x1eK\xa1\xe0L\xeeS@\x066_\xaf\xd1\xedS@\xd9\xbb\xb3\x0e\xcd\xe8S@\xcb\x00\x96\x13F\xf4S@$\x1b\x98\x1fkqT@8\xb9\x95C6\xf0S@p\xc6\xf5\xc7\x89\xeaS@n\x8c\x8d\xab\x15\xe6S@6T\x11XM\xe0S@\x8c\x82\xb8\xad\'\xf4S@\xd8\xb7\xdbnL\xeeS@R\xf0\xbf\x16\x0f\xe4S@+p\x9b\x8e\xe2\xe5S@"\xe5\xad|\xb9\xe5S@\xe7o\xe8\x192\xe4S@\xc0\x9b;\xbb\xe2\xe2S@\xe4\x8d\xde#|\xe2S@\xb9j\x1f\xdc\xd8\xecS@\x95;\xce\x969\xe9S@\x0c\xa8e\xc9\xe2\xebS@\xc1\xefo"L\xe0S@\xf4\xbd\xf1\xb4\xbf\xf0S@I\xe4\x0c(;\xe7S@\x02\xed\x03A\x13\xf1S@1\xb3k\xc0N\xe9S@p\xac\xb23\x94\xe5S@\x88\x86\x0f\xb1\xf0\xe4S@\xfd\xf6\x87\xb5\xf9\xebS@(\xce-\xc2V\xe1S@\x0b:\xafm\xd0\xe4S@\x8e\x90M\xa9\x92LT@\n\xf5\xf3\xb5p\xe7S@\xad\x11\xdf\xd4\x17\xe5S@v\x02\xaap\x8c\xf3S@4\xec?\t,0T@\xb2\xa9\xbeU\xa1\xe9S@]\x1b6E\xd0\xeaS@\xbc\x05\x15vQ\xe3S@\x9e\xfa7\x8a9\xecS@\xe9P\xffPY\xe1S@T\xdf\xc5\xa6\x19\xe8S@>dc\x0eB\xe8S@\xda\xdaPh\xad\xebS@\xad\xb4\x0b\xbe\xba\xeeS@\xdd\xb0\x89\n_\xe0S@\x95\xd1\x9d9\xe0\xe4S@\x94F\x19\x9bl\xeeS@B\xc3\r%\x04\xe4S@\x13\x00]2\xfe\xe4S@#\xbe\x8d<O\xf3S@\xc3;&\t\xa5\xebS@3"f\xba\x1c\xebS@v2\xb6\xb6\xa5\xecS@^\xcaOy3\xebS@\x88\x11/lh\xecS@\x96e\xd3\x0c\x08\xebS@\x01\xf5\x85_c\xecS@\x8b\\\x1a\x92\xea\xe9S@\xea\xda\xa7u\x06\xf1S@\xc9\\\xf4\x95o\xf0S@\x8b\xc29\x16B_T@\xa7\xf6)\xa8\x95\xeeS@]&\x06$5\xebS@u\xf3\x84\xe1\xe0\xe9S@}\x03S\xfc\xcb\xe2S@;m\xd8\x86.\xebS@J\xc5\xf1w>\xe5S@\xb0\x19N_\xe4\xf1S@\x17\x17_\x0fJ\xe5S@OH\xf6\x11\x1a\xecS@\x84\x1e:\xc6\xdb\xe1S@:\x05\xfa\x8d\x04\xeaS@k\xcc\x086\xf4\xeaS@m\xb0\xf4\'\xf4\xe2S@ \x8f\xa2\xe9\xf5\xe9S@\xb1e\'(R\xe2S@\x83\x82\x94\xc50\xecS@b\xf8\x9d\xae\t\xe9S@*\x07\xa8JW\xf1S@p\xb8*4\xa4\xe6S@=@\xb6\xa1\x02\xe2S@\x96\x9cw\x89\x13\xebS@\xfd\xf4\xdf\xb8\xf2\xedS@\x80\x8c\xe7\xe7\xeb\x00T@\x82\xc06\xf7\xe8\xf4S@\xa2\xca\x15\xeaC\xedS@T\xda\x19\x9e\xaf\xf3S@\xa9\xb0\x16\xac\x0e\xf3S@;%\xb0\xa1\x96\x92T@\xa1\xca+\x05\x826T@\xda\x82\xbf\t_\xe6S@)!\xb0\xd0o\xe6S@:\x1d\x8b\x06\x8fIT@-\xe7]Y\xd6\xf0S@y\xf2\x8e2\xb0\x93T@o\x03\xcf\xaf\xf0\xe5S@\x8fv\xcaH\xf6\xe9S@\xc3T\x01\x98\x12\xebS@\xc0G\xfa\xf3\x04\xe9S@+G\xe4?\xa9\xe6S@+\xc3\x9a\x17\x82\xe2S@\x13\xb4\x00\x0b\xca]T@L\xeb\xeb\x8f\xde\xe3S@\r\x92\r/\x83\xe2S@\xcc\x04\x0f`\x96\xedS@W\rn\x1b\x9c\xe2S@\xb7  U\xb6\xe2S@\xb9\xff=2\xe6\xebS@\xd1?\xfa\x9d\\\xf0S@\xcf\xee\xf6\xf0\xbe\xe2S@\x1e\x80\x13\x18\xb5\xecS@\xb1\xdd"\x87>HT@\x88\xd5\x8e\x10\xc1\xe3S@\xde\xa1#\xe8\xf2\xe2S@\x8b\x16\xb7\xf7\xcc\xebS@\x8e\x12X\\K\xe5S@\xb3\x83\xbd\xe5\x7f\xe1S@\x03\xd29}\xb4\xf4S@fm\xbb\xc4bFT@r\x9a!s\x9b\xeaS@\x1f\x16v(GFT@><\xc8\x12}\xdfS@\xb2Z\xa5x\x93\xe1S@\x9d\x07Gas\xe2S@\x9a)G!\x12\xebS@\xc7\x95o\xc3\xf6\xe5S@\x95\xde\x10\xa9\xf8\xe1S@\x90\xdd\xdaP\xb6\xeeS@I\xed\x96#V\xe0S@rk\x0cn\x93\xe1S@{\xe6\x16\xff\xfcYT@+7g(\xc4\xe1S@4\xf63\x05k\xe0S@\x91\xbd8\xde\xe5\xeaS@6\xc9\x90\xa7\xd0\xeaS@|K\xea\xcc\xc3\xe4S@\xd4\xb9=L\xf5\xebS@\xe9\x89\xeb\x93\xc5XT@\x90\x87\x83-;\xecS@\xa1\xd2\x93S\x8e\xedS@o_\x17f)\xe2S@\x88\x92p\xf8\xde\xf6S@\xc9G\xee4\xab\xe4S@\x8a\xec\xe4`M\xecS@B\x14\xa2\xc6\x19\xe2S@s\xa4V\xd1\x8f\xeaS@H\xce\xddN\xf0\xf5S@\xcc\xc6$w\xf4\xe4S@wH\xa9\xf8u\xf5S@q8C\xcd\x1c\xf5S@P&x\xff1\xf5S@e\x06\xdfAz\xf0S@,\x03\xa2\xc0\xa4\xe4S@\xd0A%+|\xf1S@\xc50\x95\r\x9d\xeeS@\xbc\x84\xd5\xef\xf2\xf3S@\xc6\xe1\xd3\xbe\x0b\xf4S@t\xd6\xa6\x08\xca\xf3S@>\x02S\x95\n\xe9S@O\x01\xc7\x11\\\xefS@\xbe\xdbT;\xcf\xf3S@\x85Ts\xed$\xf4S@\xed\x90l\x87\xa3\xf0S@n))|S\xf3S@ge\xe0`\xc6\xedS@\xa9lwF\xdb\xf0S@\xccBs\xb2\xa3\xf0S@\xa8\x19\x1fHE\xe5S@\x14\xf2Fd\x05\xf2S@\x13ip\x94\xdd\xedS@\xcd\x1b\x96\x1a\xec\xf1S@r\x1b\xdd\xd9\xa5\xf1S@f\xe9\xcf\xaf\xaf\xf1S@\x16\xe5X\xea\xe0\xe6S@\xee\xc9\xcc\x90@\xf1S@\x8b\x99\xe4\xd6F\xf4S@k\'\x88\xd4\x1b\xf1S@\xab\xeb\xa8\x9cO\xf2S@\xef\xde|\xd0S\xf1S@\xc9\x80\xecrC\xf2S@\x166\xde\xcb\xb0\xf0S@\x19P\xf9\xa1\xb16T@\xbb\x8c\xf9\xaa\xe3\xe5S@\xc2_4\xa6\x1e\xf0S@\xc73f\xefb\xf0S@\xa5k\x08e\x0e\x90T@\xfc\x00\x1b\x92\xfd\xe2S@\\"\'m\xa3\xefS@\x98\x0b\xbeee\xeeS@\x915\xba\x93a\xf1S@\x9e\xd8\x15\xb7\x1b\xf4S@VJi\xe1i\xf1S@Ac\xa4\xe07\xf1S@J\xa6\xea\xba\x10\xeeS@\x8b0\x95\xbf<\xefS@\xca\xe1\xb59%\xefS@\xba(@j\x10\xf1S@J\xbb\\\xbf\x17\xe6S@<<\xfa\x18q\xf1S@a\xb5F\xc0\xc7\xeeS@\xb1\xc4\xfb+\xd5\xf0S@\xe9}\xa1\xa5j\xe4S@W0\x1cc\xbc\xeeS@\xd6\xd4E\xd1\x81\xeeS@E\xa9\xed\xe7<\xf0S@\xa6\x12\xe8E\xa3\xeeS@\xa4\xbcWi\x1a\xeeS@\xaa\xda\xabu\xe5\xedS@\x8b2U\x13{\xefS@6\xb6\xfdW|\xeeS@$\xca\x1d&\xe1\xefS@\x8b\x1f\xec=\xc3\xecS@\xdd{0\xfcb\xeeS@M-P\xb5I\xeeS@*.\xc4\xe8\t\xecS@4\x9e\x93\x04\xc3\xecS@\x16y\xc9\xf7\x966T@\x0e\xcc\xbb\xb9\x1e\xeeS@AkS\x14L\xedS@8\x0eq\xda\xb2\xebS@r\x89\x1a-H\xe5S@\x81\xf4U_\xb8\xf0S@\xfaVX\xd3>\xefS@\xc8\x05\xbdQ\xcd\xecS@\xc8\x19\xc3\x10o\xeeS@\xf8XF\x99\xda\xeeS@q)s\xf0\x06\xeeS@\x14\xdb \xd2\x11HT@%\xf58I\xaf\xeeS@O"a\x0bi\xeeS@d\x00\xcb;\xe1\xedS@1\xf5\x08\xb9\x0e\xecS@k\xe1IQc\xf1S@\\R\\G\xe7\xe6S@\xb3+\xca?\xea\xebS@\xa89\xf1\xf4\x11\xebS@-Q\x080U\xecS@|\xa9\xb0!\x81\xe5S@\xdf\xeeD\x9b?\xedS@\xc5b\xedn\r\xe4S@]A\xc433\xf1S@\xf1~\x98F/\xecS@\x0fv\x10S\xde\xe4S@Q\x87\x8b>&\xe7S@\xf5TNs\xa4\xecS@\x94\xf1\rWl\xecS@\xe84\x9d/L\xe9S@\xcd\x15\x00I-\xf1S@\x9b\x10}\xc0&\xe3S@\xbe3\x8e\x9f\xfe\xe8S@\xb5+6\x80(\xe3S@Y\x8e2\xdf\xee\xe5S@\x88\xd4\xb0\xbes\xe7S@\xa8\xc7w\xb3\xfb\xebS@\x9c\x97\x80\xa2\x0c\xebS@\xd2\x92`"\xfa\xe9S@\xfbp\x844\xd5\xe9S@ \xe7\x0f\xd2!\x85T@\x19\xc1\xa7\x92\xbd\xe9S@\xb9\xa4\xa6\xbcv\xe8S@F\xe4w\xbe\x7f\xe2S@\xe7\xce\xae\xfe1\xe5S@\x14\xf9aQ7\xe9S@\x9eVJ\xe3j\xe8S@Ui\xd5\xcd\x83\xe5S@\x83x:\xc0\xf6\xe6S@r\r\xd5\x1d\xee\x84T@\x87\xb5r\xdcL\xe3S@A~,\xef]\xeaS@X2\xa1\xb8`\xeaS@\xfc\xd7\x10\xa1\xca\xe7S@@\xa9@\xe1v\xe6S@\x18\x97|\x01\xeb\xe8S@\xcc+\xb5\x93\xf8\xe5S@\xaa\x07\xa3\x8b\xe8\xe8S@W\xce\xb9\x7f!\xe8S@\x9aQ\xbe\x9e\'\xe8S@\xc3"\x8c\x91\xda\xe9S@\xbbX[Kq\xe4S@\x18\xb7\xc8L\xc3\xe9S@\xf3\xfc\x83\x08t\xe7S@\xa7P\x92\xaeX\xe7S@\xa9\x03\xef\xa9/\xe7S@c\\\x81\x18\x9a\xe5S@?\xd7\xd2\x05\xd7\xe7S@\xd4\x9b@\xad^\xe7S@\x9e8\xad\xdc\xd9\xe5S@u\xb5\xe2\xd7;_T@]\xfd]\x1a\x8b\xe5S@\xa24\xab.PQT@\xaffN^\xbb\xb1T@\x13,\x08\xa5\xe4\xedS@\xe4\xa9\xde[O\xefS@X\xcc0\x19\x97\xefS@x\x17r8\xadFT@\xdd\xdcq\xda\x1a\xeeS@\xee\x18\x16\x13\x8f\xe5S@\xef\x9d\xafn\x82\xe2S@\\3\xadz\xf2\xebS@\xe9{\x85}\x83\xefS@\x8d\xb1\x1a\x90\xa1\xedS@A}B\xf4(\xeeS@\xa6qH\xc8\xd4\xedS@\x98\x91\xbcv,\xedS@\x15\xa6^\xbf\xb4\xeeS@\x99\x1e\xae\x96\xc9\xecS@1\xc5\xc9\xd7\xc2\xe3S@\x18\x8f\xf6\xce\xc9\xecS@Q\xa1\r\xb9\x9b\xecS@\xb1kQ\xc5\xb3\xecS@\x12Q\x8d\xcf\x1c\xecS@J\xde\xbe\xaa\x8a\xe3S@\xc7wb\x1f>XT@\xb1\xc5\n\x1fw\xeeS@>\xa6Or\xe7\xecS@\xbc&\x7f4\xde\xe3S@\xb6]\xcc\xc5\xe2\xdfS@\xf9\xe8\xb1>\x9d\xf4S@\xabU\x87\xf4\xc7\xeeS@d\xc1\xd8Q\xb1\xeeS@\xe2,Jo*\xedS@\x8c{\xcd+9\xe4S@\x02\xfd\x1d!s\xecS@\x900P\x11\xf7\xecS@\x88\xb5\x99+\xac\xecS@Q\xdd@D\x16LT@\xfd\xcf;\xab\xa3\xedS@\xdb;\xfc\x11?\xe4S@\xe8c2\x03Q\xe4S@w\xcc\x1f\x0bn\xeeS@$\xba\xa2\xb7\xe3\xecS@/\x04W\xd3\xe1\xe3S@p\xac\xbd`\xad\xe4S@-\xe7P\x86-yT@"z\x1e\t]\xe1S@\xc3m\xb0\x82f\xe1S@8\xd6\x17\xf3\xab\xe4S@\xa6\xadK\xbf\xb9\xeeS@E\x8a\x88\xe7V\xe3S@ \x11\xd6\xbdW\xe1S@\xff\xfb\xa7=\xac\xe2S@\x1cmN\xff\xee\xe4S@*\x19\xb2\x89m\xe2S@8O\x82P\x03\xe4S@\xaf\'`\xdd\x07\xe1S@a\xcb\x02\xfe\x9c\xe3S@\x8a\x1e\x92L\xdd\xedS@\xee\x9e\xed\xcb:\xe4S@\xb8$\xbe\x084\xe1S@\xa4\xb9\x01&\xfc\xe1S@*#[2\x0c\xe3S@\x88\x99\xf9\x03\x03\xe2S@\xa8\xeb\xf8\x06u\xe5S@K\xe7g\xf7<\xedS@\x07\x82\xd7\x8cJ\xf5S@\x9b\xde.\xf9O\xe5S@\xdf\x9a\x14\xbc\xd9\xe1S@5\xd1\x02I}\xe4S@Gc\xf4V\xf7\xe2S@\xfa\xdd\'Y\x17\xf5S@\xce\x87\xf6?\r\xecS@4a\x91\xaf\x08\xe2S@\x88\xfd\xa8b\x94\xeeS@\xec\x1d\x05\xb2\xeb\xe0S@\xc8\xc2q\t<\xe6S@:\x96\x8bc-\xe2S@4m\xa9\xc2\xd9\xebS@\xa8\xed\xa8\xbd\xf6\xe2S@-\xf8Z\xacA\xe5S@\xcf}S\x86\xd7\xebS@i\xf4\x00)\xee\xf5S@\xa8\x98#\xee5\xf5S@Vw\x84\xbe}\xf0S@\xc0\x07u\xfb\xdcAT@\xca\xa6)a\xdc\xebS@\xa3\x8c*O\x7fNT@u6v\xa6\xb2\xeeS@k_y\xb4\'\xe7S@e\xf9\ni8\xf6S@H\x7fy\xf3W\xecS@G\x9d\x04\x8b\x1f\xe3S@W\xe0\xbe\xca\xa6\xeeS@\xbf\xc5N~B\xe2S@m\xcd\xdc\xbdo\xe2S@\xca,\x9d\xbf\xce\xedS@\xff=t\xb0\x9d\xe5S@[\xcaR\xb1@\xe4S@\x15\x84yw\xfb\xe5S@\xac\xf2=Y\xb9\xeeS@\x01\xfd\xe8\xec\xc1}T@!\xd3\xbd=-\xf4S@\xe2\x82\xf8\xe7\x8c\xe3S@\x9f\x1b_p\xe8\x84T@\xdd\x84o\xc1\xdd\xecS@\xda\'\xa7BR\xe3S@\xe1 %\x9c\x06\xefS@\x7fG\xd0\x7fD\xf1S@\xcd\x8c\xf3\xb5lFT@\x04\xba\xb8\xf8,\xecS@]g75\x11FT@\xc0:+\x03\xd3\xe2S@V\xb4`V\x81\xe3S@\xfa\x11\xba\x05\xba\xe3S@m\xf4d\x91:\xe5S@\xe0\xad[A"\xf4S@\x11\xf5\xa7\x00\x12\xeeS@<y\xe1h\xde\xeeS@\x12~KB\xa8\xf3S@\xbc\x88\x82W~\xe5S@7\x99\xc4\xda\xdb\xecS@\xfd\x01*u\xae\xecS@\xcb\xd9\xa0K^\xe9S@\xde\x94Fl\x01\xf1S@\xfb\x17\x99\xbb\xf4\xebS@\xfe\xf8\xfb!\x0f\xe6S@\xa8\xf2lG\x90^T@\xe9S\xa4\xa0W\xe9S@h#\xf1?^FT@|C\xaaF\xc0\xe8S@m\xeb\x18\xf5\xa8\xecS@\xa3\x16\x86d_\xe9S@\x84\xc54\xcf$\xefS@\xf06tV<\xefS@\xc0\xd2\x91\x17\xf4\xf0S@8.) \xfa\xe5S@\xe7\xc3\xf5\xeej\xf0S@\xc0_\xb4\x12`FT@\xe4\xff\xbbdEiT@\x8b:\x84\xc0\xcf\xefS@\xe0\x98\xbc\xc0Z\xecS@\xb9\xa5a\x0c\xab\xf0S@(zx\xe9D\xeeS@9z\x11+@FT@wN\x1c%0\xf1S@WFh\xdc\xc8\xeaS@\x14\x03[\xc4\x19\xe8S@\xd4]\xca\xe5J\xe8S@\xe3SE\xeaI\xe8S@a0\x16\x1b\'\xeeS@\xfc\xb1PA\xc2]T@\x15\xfe\xe7\x9e\xecFT@Z\xdc\xb79z\xe5S@P\xd1t\xde\xec\xe6S@\x05\xde\xbeu6HT@@k\xfa/S\xecS@\t\x1b\xf3\xc8@\xf3S@{\x92\x0cS\xeb\xf1S@\x93\x95\xaa_.\xe7S@\x1d\x9b\xf9\xa2N]T@\xe1?\xddY\xff\xedS@O\xf1,.\xac\xf1S@\xa8DI\xe8Z\xf1S@\xa4\x82s\t\xefYT@\xc2sp\xe0\x95\xe9S@\x8c\x14%\xa2\xfa\xe8S@4W\xc1\xc8+\xe7S@\xeb\xe7\xact\xef\x9eT@3\xde_\x9cS\xe7S@q:o\xbfo\xe7S@X\x97\xe8@\xf0\xebS@\xb0e\x98\'\'\xebS@_\xcc\x1c\x87\xcf\xe7S@<WHZ\xda\xedS@}\xfb\x7f\xc9,\xe6S@/%Y\xafJ\xe8S@H\x82\x175L\xf1S@[\xf0\xd1CP\xeeS@O\xb1R\x16\xd7\xe9S@8\xb7\xc0\xdbO\xe9S@\xc6\x133{\xc0\xf2S@A\xff\x17\xc3\xa0\xeaS@:\x80\x1bh\xb7\xefS@17\x80\x7f\xce\xe7S@\xf4^y\xfa\xcd\xe8S@\x8b]\xfc\xd7\xe8\xe6S@\xde\xa8B\xdcB\xf2S@\xf3=\xaboK\xe9S@\x18\xe5\xbe\t\xfa\xe9S@\x82\x886\x17\x13\xe7S@ED\x04\xb0h\xebS@1\xe6k\x868\xe7S@\xc5\xbd\xbe\xcf\x9c\xeaS@\x16\x89`z\xd8\xf1S@)\xb0\xec\xfd\xca\xeaS@O\xf6\xfdI\xb5\xe9S@)b\x0f\x12\xc5\xe8S@\x82\xf5\xa1\x83\x0f\xe8S@\xfdmw\tS\xe9S@o\xde\x15\x19\xc2\xeaS@\x8a\xd7\xfb\xa6;\xf1S@\xbaf(fG\xf2S@\xaa\x92M\xda\xc7\xf1S@\xa6Y\x13\xac\xab\xe9S@\xfb\\>Y\xce\xf1S@\xf1xYg\x07\xebS@\x18L\x0c\x07\x15\xebS@\xed\xbb\xa5\xe1\x06\x92T@\x81B\xb13\xe9LT@\x82\x84\x05\xc7\xd0\xe3S@\xe7^\xae\xb10\xedS@~\x83\xb90\xe3\xe2S@U*\xbe!\x7f\xe1S@n\xc2BB\xb8]T@\xbc\xd2\xd0\xb3\xbe]T@%Wu\x05\x81\xe3S@\xf0{\xce&\xe7\xe3S@\xe8$\x84}\xfb\xa6T@\xa8A|\x04?\xe0S@\x08\xc9\xf4\x054\xe4S@{\x87\x13\xf9J\xe7S@\xae`\xb5<]\xe4S@\x16;\xf7\x9dd\xe1S@\t\xe9\x90\xc2S\xe3S@\xaeb\xc2F^\xe1S@i\xf6;\xdf\x9c\xe1S@\x89\x1e\x94_\xe3\xe4S@\xad\x92\xc1\xdeO\x1fT@\x8d\x16\x01\xd4\xc6\xe4S@\xdf\xf8p\xbc\xb0\xe5S@\xfd0m,{uT@\xa3?\xe9A6\xe4S@j\x80l\x87\xf3\xe1S@%\n\xc3\x93\x04\xe2S@\xfa\x99\xe1\xe7\x84\xe4S@5\xd1\x02I}\xe4S@\xa22\x964\xc6\xe5S@\xcb\xa0\x1cw\xdb\xe5S@\x115d:[\xe2S@\x9b\xd5-v\r\xe6S@Z)\xd9\xa8\xfc\xe1S@\x187-[6\xe6S@3h\xba\x88\xb5\xe2S@\x16\x16\x95\xcc\xdf\xe2S@\xce\xea\x004)\xe3S@\x05\xb8\xc3\xf3D\xe5S@\x17Zl\xce\x99\xecS@\xb9\xb5\xa9\xe2\x06\xe5S@\x9e\x80\xc9\x9c\xce\xe1S@\x11.\x86\xbe\xde\xe2S@\x1aPr+\xc4\xe8S@?\x13l(\xaa\xe3S@E\xd2\xad\xd8\x13\xe3S@*@w\'\xc9\xe5S@\x19({\xea\xbc\xedS@\xcc+\x95\xa4/\xe3S@\xf2\xe8\xed\xfeh\xe2S@\xde\'V\x05\x02\xe6S@\xa2[\x84fO\xe3S@\x01\x86\xe0M\xb2\xe5S@\xd6\xc8\x80\xcd\xf7\xe2S@\x04\xb5x\xb5\x9d\x8aT@t\xf8\xea\xa4L\xa6T@\xda\x9fN\xb0-\xf0S@\xb1\x19\xf2\xa7\xca\xe3S@d!qj\xc2\xe2S@3\xbd\xa4\xea\x83\xe5S@\xb7#\x89\x9c2\xe5S@\x9c,\xe6\xd0Z\xe3S@\xf1<\xc0Av\xe3S@KC\xeb\x17\x9f\xe3S@\x90Y7E\r\xe6S@Q\xea\x90\xde\x04\xe6S@\x89\xb0\xfd\xfc\'?T@\x90\xe6i\xb5\x17\xe8S@`\xe0\xf9R\x9d7T@2\x1aO\xd0^\xe5S@U\xf4\x9b\x04S\xeaS@\xd5}\x00\xa9L\xe7S@uP\x86U\x97{T@J\xccaH\xa6\xe6S@X6)\xf0I\xe7S@x\xf6\r*|\xe7S@\xc7d"\x9az\xe5S@\x96\x1bfR\xed\xe6S@ u\xea\xb1"\xe7S@v1\xf8,\xc2\xe7S@\xe5\xca\xf7\xb1V\xf1S@d\x89\xa5\x00U\xe7S@/\x88\xe42\x1e\xe6S@O\xb1R\x16\xd7\xe9S@\x0b\xa0\xe2\xe1\xce\xf1S@1e>$\x1c\xe8S@\x13\xa36\x12\xa1\xebS@\x02\xc0\xf2\xa7\x9d\xe9S@\xd6\x85\x80_7\xeaS@+\x9e\x8c\xa2G\xeaS@`\x05x)\xd8\xf0S@\xff:\xd4>\xe4\xe6S@\xe9\x8bi6Q\xe8S@\xc2\x06\xb3\xd60\xe9S@\x95\xea\xe6J\xe1\xe9S@\x93\xa1\xb4Q(\xeaS@\x19\'[\x18>\xeaS@\xa3\xab\x96q\x8d\xeaS@\x92T\x96*\x11\xe7S@\xf7\xf3\xab;\\\xe8S@\xbas\x9d\x81U\xe9S@&\x9f\xf9\x9f\xa9\xedS@\x7f7\x9c\xb6\x8c\xeaS@"E7\xde\x8d\xeaS@h\x80\xa5\xa8\xd2\xe7S@#\x86:>}\xe9S@\xbd\xf17\x15\xcb=T@\xda_\x87\x94\xff\xe7S@\x94\x94/@\xbf\xe8S@H\xfb\xb7\x04\x8d\xebS@SfJ\xd7\x08FT@\xf5\xdb\xd7\x16\x9c\xe8S@\xaa\xd3\x03m\x11\xebS@4m*\xcb\x08GT@\x1f\x8a\xa3\x1e\x06\xe9S@[Q\xc6\x07\xf6\xe8S@\x11\xdc\xf4a.\xedS@;\xc4<R\x96\xefS@\x9e\x97$\xe8W\xe9S@@3\xea\xa2\xc7\xeaS@/\xb1\x98\xd2CFT@o6\xa2c\x9f\xebS@C\xd5\xac1\xf8\xebS@\x0f8(S1HT@W\xfd\xb7\xe3\x07CT@\x90\n\xe7X\xdb\xecS@\xd5\xb7\n*\xa4\x8aT@`\xcc\x86\x1f\xdd\xebS@\x96\xc9d+\n\xecS@\xb0O\x91R\x1e\xecS@o?[\xf4\xae\xe3S@u_\xf8\xb2\xf8\xebS@g\xc6S[[\xecS@\xe1\x8f\xbf\xd4\xfb\xf3S@\x00\x02@\x97\x16\xeeS@\x93\xc5\x93\xa8\x11\xedS@\xd3\x16DX\xd0\xecS@\xd4\xe0\xefD\xe9\x91T@\xe7\xc9\r\xd03\xefS@\xd5\xe8\xed\xd8\xe8\x92T@\x1a\x86\xef\xcb\xe5\xebS@6\x15~\xd4\xbd\x8dT@N\x95\xbdJb\xedS@\xf9\x12\xaa{!\xeeS@\xc1\xcd\x9c\xa2\xb4\xefS@\xcf\xd12\xd0\xf5\x9bT@\xac\x15\t\x1a\xaeXT@\xeb\x9b6\x9bl\xecS@\x1a\xd6\xf1\xa3\xcf\xedS@"\x92\x91\x9d\xdc\xecS@\xb3\xdd\xba\x06\xb6\xeeS@B\x9aD=\xf6\xefS@t\x04Eu\n\xeeS@\xd1\x81\xa031\xf0S@\xab\xdb\xddM{\xf0S@*\xad\xd8\xff\xc3\xedS@<\xe3A\x19\x8f\xedS@\xde\xbfN\x98\xc3\xeeS@\x82\xbd\x97r\xf3\xeeS@Xt\xea\xb0\xc5\xf0S@\x18U\x18\xb3p\xf6S@\xba\xd6\xce\x1c\xe2\xeeS@?\xa7i@\x08\xf1S@\xac\xc8AjI\xf1S@;\xaa\xaa\xad\x17\xefS@\x01\x80\xd4\xeb3\xefS@\x0e\xa8\x14\x8b$\xf0S@2\xacN\x08\xb4\xf0S@l\xfc8\xcf\xea\xf0S@1\xeb\xd7\xad\x9a\xf5S@\xb8\x8d\xff\\%\xf5S@Z\xd3\xfe\x0f\x08\xeeS@\xe2\xa37\x97\x13\xeeS@Rf^\xc1\xc8\xefS@8h\x84\xf4C\xeeS@\xc9+X\xbc\xf2\xefS@\x1a\xf1y\xdf2\xf1S@E\xa5\x1b=\x95\xf4S@\xdb\xf6H\x9an\xf4S@\xc4\xcb\xa4E<\xf4S@\xb0{/\x08\xd8\xf3S@$V\xb9RO\xf0S@\xd7\x93\xd8\x1b\xd0\xf1S@R\xd7\xd2\x9f2\xf1S@\xc0<\x04\x91\xf8\xf0S@\xb8<\x828\xa2\xf3S@}\xf4\x99\x17\xfa\xf0S@\xb2p\x8a{1\xeeS@\x11g\x10\xfbo\xf1S@\xab\x04\xd0\xe0o\xf3S@\x16\x0e\xa8\xb5\xf5\xf0S@X\x97r\x9bH\xf3S@sc\xa6\x14f\xf0S@(\xde\xf6\xec\xb8\xf1S@\x92!\x81\xbf\xef\xf1S@N"\xfe\xaa6\xf2S@\xd8H\xac\x17/\xf2S@8/\xa7\xea,\xf2S@\xce\x9c\x0b\xe4b\xf0S@22\x1d\x0f\xad\xf1S@\x81\x96\xf6%\xed\xeeS@\x08\x109\xeb\x9d\xf2S@\x8e\x9c\xba \xee\xf1S@\xd5\x91\te\x9f\xf1S@1\x80\xe6\x0cG\xf2S@I\x9b\xf0\xbcO\xf2S@\xf6\x99\x0c\x8f\n\xf3S@\xc13VMO\xeeS@!\xbfwz\xc8\xefS@Y\x1b\xd4LD\xefS@J1&\xab\xc4\xf2S@/v\xb2O)\xe2S@\x05\xc3\xb7\xd4/\xe0S@S\x8e\xfa!A\xe1S@\x88\xf56\x06Q\xe4S@\x154\xe3ul\xe1S@\xf6\xf1\xe3\xa4p\xe3S@\xc4\x08\x0e(T\xe1S@\xeeR\xfeo\x98\xe1S@\'E@\x84j\xf4S@\'\xb6\x831\xf5\xe3S@\x8a\x8b,{\xcb\xe4S@\xbbT\x95.v\xf3S@3n\xbf\x0cG\xf3S@uy\xfa\xe7\xe8\xe1S@\xc4~\xdc7\xe4\xe1S@wY\x83[\xed\xe2S@\xb8\xae\x81\x96\xcc\xe5S@\xcb\xae!\xe8\xf0\xe1S@U\xa0\x1cXe\xe2S@\xd8K\xd0m\xb5\xe5S@\xa6\x9a[l(\xe6S@\xb3\x16\n\xc9)\xe3S@\x8bT\x87\xb9\t\xe5S@\xee\x84i\xe5\x13\xe6S@A\xcb\xdfH\xd5\xe1S@\xe7\xe055\xdc\xedS@\x08\xa3\xe5\xfd8\xe2S@\xf7\x0f\x99\xd3\xb7\xe2S@\xdbN\x17\xd9\x13\xe3S@\xb7\xb5\xfcN\x8d\xe2S@z\x83\x90,\xce\xe5S@\x9b\xd2\xb7\xb4\xe5\xe2S@f5\xdc\xf4\x8f\xf1S@\x19DmbX\xe3S@\x8d\xe3\x1c\xe2\xabWT@;\xcb\xf3Q\xcf\xe2S@fT6\xff\xa9\xe3S@_\x0f\xae\x7f\xa1FT@\xceQ\xd9\x19N\xe5S@\x8a\x08\xd3\x97\x1eHT@\x92&\x84\x1f\xc3}T@\xf3\xeb7\x88\xca\xe5S@1\xb9\x8f(\xa9\xe3S@z\xd5FM\xf6\xe5S@c\xe5\xf5M\x9d\xebS@/\xb2\xcaD\xa0\xe5S@\x81\x92\xf4\xf9N\xe8S@\xaf\xd8,\xea\xb0\xe8S@\xd7\x8f\xa3\xb05\xe7S@\xee#Fw\xceBT@\x88\'\x1f\x06m\xe3S@\x04x8>\x86\xe7S@4\xe8\xefw\xfc\xe6S@\xd7\x9a\xcd\x93J\xe8S@\ri\n\x8e\x8e\xe9S@X?_\xc4.\xe7S@\xb7\xc9\x82\xd2I\xe7S@\xda\x87\x87d1\xe8S@q\x98\xc0b\xc6\x8cT@F\x06\xa9\x14\x99\xe9S@\xd6\x85\x80_7\xeaS@,\xf9\xcc\x89\xef\xe6S@H\xf2<\\2\xeaS@)4\x04\xe4\xe9\xe7S@\x87\x01-\xa6V\xe8S@\xa2\x01\x8c\xa7\x9e\xeaS@\x82RQz;\xe9S@B\x97\xa7\xb6\x8c\xeaS@>\xc2XA\x85\xe8S@\xca\x03T\x8f\x81\xe8S@\xc2\n\xca\xceT\xe8S@MN \x8e\xf7\xe9S@-\x9ft\x9e\xda\xf4S@\xbe\xcaIi-\xe8S@\xf0\x020e\xd1\xe2S@-c\xf68\xa1\xe8S@^8\xbd\xd8\xa3\xe9S@Q\x9f\xaa5\x90\xf4S@:\xf2\xde<\x9d\xe8S@\xbf$\xdd\xb5\xc9\xe7S@\xf0\xf4\xe2U9\xf4S@\x00\x02\xbc\xbc\xa5\xf4S@r,+\xcc\xa9\xe8S@\x7f\xaf\xec\r\xad\xf3S@\xbf\xb3\xb2~\xbd\xf3S@\xff\x03V\x1d-\xf1S@-\xa0\xc6e\x19\xf4S@D\x18\x8b\xdc\x0b\xe9S@\x04\xfe\x8c\x81 \xe9S@\xc9or\xb0V\xecS@\xc97_\x13D\xf3S@5\x84\x93\xa2\xbe\xf0S@_\xee\x9e\xfa^\xf0S@\x98+3t\xe0\xf1S@\xea`\\\x1f\xea\xeaS@\xb1\xaa\x83xN\xf3S@%\x1a\xd0\x94\xd6\xf1S@\x97h\xd2\xca\xfb\xefS@\xe1$\xac\xfd\x9b\xebS@q\xf0\xa9\x8d\xf2\xebS@\xd0\xc2C\x99\xa4\xecS@\xa3\x0b;\xb9\x07\xf3S@Ul\xc2\xcc\x85\xf1S@\xe2\xbe\xcco\xcb\xf2S@\xb9y\xa3P\x0b\xebS@\xce\xa9\x95\xd0\xf5\xecS@\x84\x0c\xf1OQ\xedS@\xafym\xd7t\xf2S@lZ\x19S$\xf1S@\xfb\xb9_\xa6(\xeaS@\xe0h\x16\x07\x89\xeaS@\xf1\x99\xb4CL\xf2S@*|\xca\xee\x8b\xeaS@D\x96\xact\xcb\xebS@O\x11x\xf1\x1b\xecS@\xfa\xf0\xad}\xc9\xf0S@\xf5\xa8E=\x19\xf2S@\x1c\x06>xE\xf1S@I\xcf\xd79\xba\xedS@4Z)\x86/\xf2S@!\xdb\xb5\xde)bT@\x8c\xfc]\x00\x1a\xebS@<@P\xe5\xd1\xebS@\xcaZ[\x02%\xf2S@\x8e\xc2\xab7\xc9\xf1S@\x1d2\x83A\x15\xecS@\xf2MW\x8c\xbd\xf1S@L-\xf53a\xf0S@\xe7\xa0\xd2\xe68\xf0S@\x0c\xaaZ\x16\xc7\x8fT@1\x9aL\xe4\xc2\xefS@\xe8\xfc\xa5\x9f\x01\xeeS@\xf1By\xe6\xde\xedS@4)\x89\xd3\x93\xefS@\x16\xc1R\xd2n\xf1S@\x8b8K\x921\xeeS@:\xa5\xf4\xeev\xeeS@N\x03\xce\x0b\xde\xefS@8\n\xf9**\xeeS@AW\xeb\x0c\xd0\xedS@\x94\xcf\xb1\xfb\xaf\xecS@R\x84\xf6E\x0b\xeeS@\nxy\x1d\xc3\xf0S@a\x99\x0b\xb0?\xefS@\r\xb2\x9d\xdf\x19\xf0S@$\xf9]v\xcf\xeaS@\xd0\xd8\xeev\x1d\xebS@E\'\xdc\x1a\x1f\xedS@p\x8c\xa1%\xcb\xf0S@\xee\xc43g\xf3\xeeS@\x05\xf3\xe4\x10\xdb\xecS@z\xd6\xbe\x02o\xefS@\xa4ph/\x8b\xedS@\x80\xaa\xa2\x1b)\xefS@&\xcd-\x18\xa4\xedS@\xef\xd2\xc9i@\xedS@\xa7\x90O\xb5\x97\xeeS@X\xd6\xd6\x1d\xe8\xebS@\x14\xb7\xab\xc6\xa2\xecS@\x02\x1d0\x8b0\xf0S@\xe9I\x99\xb9\x90{T@\xb6\xfd\x7f\xe1.\xeeS@\xbb\t\x91\'7\xecS@\xb3%\xb6\xc2(\xeeS@|\x8a\x98L=\xebS@z\x07w\xfe$\xecS@:\x830\xeb\xa1\xeeS@\xf7\x8b\xf7/\xa8\xefS@\x80\xa7\xb5\xe5\xea\xecS@Bq.\x17?\xecS@\xe3\xec\xa6>\xb9\xedS@o\xc6m\xdf\xf2\xefS@\x1c,\xa9\xaa\x03\xedS@\xee\xb0\xdark\xecS@\x02\x18H\x7f\x7fPT@\xc2\x844W\xd4\xedS@\xf8\xdc\xc60n\x8fT@\xa3T\\\xd3\xe8+T@\x15\xcb\x08\x12S[T@X\x8c\x86\xe0DFT@\xf8\xf7\x9d\x15\xe5\xe4S@bSh\x15\xcb\x9dT@\xad\xd3i\xa5\x9fjT@\xe1\xe9#I6bT@x\x13\x99\x1c4\x8dT@\xf5\xf8\x00\x94\x07\xecS@X\xb6\x83\xcct|T@\x9a\'\x9bML\xe4S@\xd6\xca\xca\x18k\xe1S@\xccC"\x08\x16\xe2S@|\xde\x11`\xc5\xe4S@\x0c\xf1\xe1U^\xe1S@,k`\xcc\xf8\xe4S@\x9d\xd1<\xd2\x12\xe1S@\xea\xc7\xe4\xf8\xc7\xe1S@A$!P)\xe2S@\xd5\x8a\x83dJ\xe4S@Q/z\xe9\xdf\xe2S@J\x19\x8d\xff\xee\xe1S@\x11\x81\xad\x97\xd8\xe5S@\x9fn\xed@\xea\xe1S@L\xea6W\x8e\xe2S@\x98\x1d\xae\xd5\xaf\xe5S@\x94\x8e\x9d5\x8a\xe1S@\xb9;\xa2o(\xe3S@\xb9\t\xbf\x82\xfb\xe2S@\xda\xa2\x97\xdb\x04\xe6S@/\\\xe5\xfd\xe1\xe1S@sh\x9c\xd4,\xe2S@T\x96\xd9\xce\xfa\xe2S@I\xa3db9\xe5S@\xd2\x1ct\xb6\xd0\xe2S@h\x90\x97\x02\x92\xe2S@\xdc7\xe5\xa4\xf8\xe2S@\xb8\xc8C\x9e?\xe6S@\xc7$\xcb\xd4\xb5\xe3S@r\xe1UoU\x89T@\xeb\xc8\xf9\xc4\x12\xe3S@\x97G\x98\x9a)\xe3S@D\x97\xd3\xc0H\xe3S@Z\xee\xd4\xb0\xda\xe5S@1\t\x04\xe4\x8e\xe3S@x\x9a\xef\x807\xe6S@\x1fd\x0b\x14\x03\xe6S@\xb7v\xb34\xe5\xe8S@\xa3\xc3\xbf\x17\x8c\xe5S@Q\x14\x82\xbf\xef\xe8S@%Y;)\x1c\xe5S@bj\tZ\x01\xe7S@\xfe\xd7\xf0\x82\x9d\xe5S@H\xdd\x1a\x00^\xe7S@g\x0c\xa7\x9f!\xe7S@V\x95\x94P\x8a\xe7S@\x85&\x85.\x05\xe7S@e:\xbf\x99%\xe7S@\x9dSE\xa1\xbe\xe7S@\xfb\xde\xa4`\x03\xe9S@\xcb\xac\xc5\xe0M\xe7S@\x9duD\xa9\x9e\xe7S@\xe3\x85\x7f\xfc/\xe8S@\x9d\x89T\x03\xf5\xe8S@\xa3(\xa9\xff?\xe8S@}{\xa4\xd0\xcf\xe9S@j\x17\x97\xf0\\\xeaS@\xca\xcf\xaav\xf2\xe7S@\xad \xc2\xb3r\xe7S@\xc8\'\xf4\x03\x02\xe8S@\xc9\xa88\xd6[\xe8S@\xff\xc7]\'{\xeaS@\xb7\xd4\x03v\xc1\xeaS@\xbc\xe5\x01@J\xe9S@\x87\xd4mVz\xe9S@\x84\x97\x19.\xce\xeaS@\xd3\xa2\x16X\xed\xeaS@}P\x12\x95\x7f\xe8S@f\xa8v\xb6 \xe8S@Q\x13_aa\xebS@y\xf1\x9d\xa4\xff\xe9S@\xcc\x196$\x9f\xe9S@\x13\xa1\x89.|\xe8S@\x8d\xdbE<\x8e\xecS@_\x1f\xcf\x93\xb4\xe8S@p\xf8\xaeZ\x02\xe9S@\x82\x03\x14J\xe6\xebS@y\x82\xde\xacP\xecS@\xb1\xe6I\x9a\xf3\xe8S@\xa8[\t\xdbp\xeaS@L\x84\x86}\x96\xebS@\x12\xd6\xb5\xfe`\xecS@\x93\xbf\x0c\xf2\x97\xecS@\xf3\xefj\x0b\\\xe9S@\x19\x81\xdcs\xbd\xeaS@O\x8b\x8dw\x99\xe9S@\x88\x06\xc3H\xf3\xebS@\x1e\xaa\x82,\xb1\xecS@\xe0\x9d6)\t\xedS@ph\xe5Xy\xe9S@H=\xca#\x1e\xebS@\x12\xb6\xbbH\x86\xeaS@\xe0\x1b\x1cs`\xeaS@\x8c+\xea\xc2\x89\xeaS@aR\x9c*\xd0\xebS@r\x83\xdf\xa7 \xecS@\xf6\xd6\xdb?\xe0\xebS@\xf9F0 \xd7\xedS@/\xccl\xa1\xdb\xebS@R\xbe\xfe\xaa\x1c\xecS@/\xc5Y\x12\xc1\xedS@<d\xc6\xb8TMT@I\xbdw\x81y\xecS@\xce\x92o\x85\xdd\xebS@\xaeQ\x8dQ^\xeeS@.\xce\x8c\x15\x1b\xedS@_)\xb8\xd8\xa9\xeeS@j\xc2\xc7\xac!\xecS@-\xacu\xb5\xd9\xecS@\nE\xab\x1f\xf8\xebS@\xdb\x08\xdbL\x15\xeeS@\xad\xb4\x1e\xb7\xae\xefS@M\xfe\x80\t\x0f\xecS@\xa9e}\x16\xc8\xedS@\xf7@\x9f\x8ay\xecS@O8![\xdd\xecS@t{\x13\x8a\xbb\xedS@\xef\x86n$n\xeeS@\x12}\x0ey\x9e\xeeS@\xa6\x84\x9a\xa3\x03\xf0S@\xb8g\xec\xe2\x1c\xf0S@Q\xe1\xa3-\x82\xeeS@]\xab\xfc\xcf3\xefS@\x8dY\xa1l\xb6\xeeS@\x12\xb5\x94\x7f\x94\xefS@2M\xd3@\xb2\xf0S@\x07s\xa4k\xc3\xeaS@$\x85\xfa\x17\x17\xefS@\xf2\x97M\x0e\xb9\xefS@]\xe5\x8ea,\xeeS@lQ(\x90\xdc\xf0S@\x1d\x98\xf7<\xc9\xefS@\x94\xe7\x04\x83\xe9\xefS@\xd6\xc8\x1e\xe0\xe7\xedS@\x91n?/\xda\xedS@C\xf4\xd3\xd5\xb8\xefS@\x8by;$.\xf0S@8MvqV\xf0S@[\x0c\x14\xd6\x03\xefS@\xf8\xffO\xd5\xb8\xf1S@\x03\xcd\xc9\x89\xbd\xf1S@\x1a\xfa\xf3\xe6\x12\xefS@\x17@\x13\xe5\xbe\xf1S@\x88fL\x08,\xf1S@^s\xe8n\x12\xf2S@\xe9\x19K\n*\xf2S@8\xa3X{\xc7\xf0S@UC\xbd\xcb\xe7\xf0S@\x031\x99\xe7Q\xefS@&\xda\x95\x16S\xefS@\xf6\xdawx8\xf1S@\xf1\xc3\x9f\xf8\xcb\xf2S@\xd7\x03o\xa0\xd0\xf2S@2\xb3\r\xb4\xe1\xf2S@\x1d\xd7\xdb\r\xe6\xf1S@0*(|\xf3\xf2S@\xe4\xc8X3+\xf3S@!65\xc4i\xf0S@\x81\x83>\x05\xb8\xf0S@\x87\xde\x1b\xeb\xb7\xf2S@s<xAX\xf3S@\xac\xa6[=\x03\xf4S@\x8d\x83\xd3\xda\x07\xf4S@\x1c8&`y\xf3S@\x90\x8d\x14\x00\t\xf4S@}\x1e\xc3\xae\xcd\xf3S@\x8e\xeb\xfe\xd2Z\x8fT@-O\x9a\xaf\xefIT@\xdc\xca;I\'\xf5S@g\x92\xfe\xd3\x9eST@=\x8b\x84\x04\xd1\xedS@\x14G\x9ey\xeaJT@}1Z\xfd/\xe1S@ \xf0\x15[\x92\xe2S@\xea\x1f\xd1\xea*\xe1S@\x10\xa0&\xc37\xe3S@\xdb\t \x94\x0b\xe3S@\xc2ZAuz\xe2S@\xc2\xc2\x9c\x18\x11\xe3S@\xf5\x06\x99\x1e\x91\xe2S@\xd2\xbe72w\xe3S@ \xee]\xe2\xac\xe3S@\xad\x8d"Os\xe5S@\x90J\xfbW\xb0\xe4S@E\x94\n\xa1L\xe5S@\xb4\x8fC\xa4\x94\xe3S@<\xe9K\x85\t\xe6S@\xf5\x94g\xb8O\xedS@`PCu\xe5\xe8S@\x18\xabd\xa0\\\xe5S@6J_V\xd3\xf2S@\xa7kuo\xed\xeeS@\x8bNT@\xb3\xe2S@\xaff\xfdi\xb2\xe5S@\xda\x19\xdb\xae\x91\xf3S@\xa0e\x88\x07\xbd\xe7S@6\xf0[S\x1d\xe7S@\xb9\xa4Uj\\\xe7S@\x12i\xf9f\xa5\xe9S@\xa0\x02\x02\xe8\x98\xecS@\xdd\x93\xaeN\xd1\xe8S@\xc8\x91\xdf\x8a\x14\xe8S@\xf7\x06E\xcc\xfe\xecS@\x1c\x0b\x12\x17\x7f\xe6S@0\x82\x9e\x7f\xc4\xe9S@\xee\xca&\xde\xe6\xe6S@)w\xb5X@\xe7S@#0\xc1\x9c"\xe8S@Rup\x96\x13\xe8S@Z!\x88\xea\x9e\xeaS@"\xd7&\xe3\x9f\xefS@\xf1\xff\x19do\xe8S@+\x0eM\x12\x1b\xe8S@\xf4\x91j]l\xe9S@\xe4\xf71\xd8\xd6\xf0S@\xfe\xc0\x94\xfe\xb1\xe8S@\xf9\xfe\n\xe7p\xe8S@\xb0\x19\xb5\xbe\x84\xe8S@\xda^\xa6:\xab\xe9S@\x80=\x8a\x14\xd5UT@\xae^\x18=\xde\xebS@\x94;\xb2\xfe\x07\xe9S@\x9a\xde\x14V\x19ST@\x12S\x83\xab[\xe9S@H\xe7\xd0\xb9\xe0\xebS@\x86\x02\xd97\xbc\xe1S@\xd48{\xff\xf1\xe6S@:\xec\x1de;iT@\xf9\x03\xd5\xd5I\xedS@\xf8J\x89\xc3(\xeaS@B\xf2\x0c\xed\x8b\xeaS@-\xf2\x9eA\xed\xeaS@Ro+S\xeb\xebS@\x93\x03x\xfd\xd3\xedS@A\xb4j\xf5<\xedS@\x12D]\xe5F\xeeS@\xa0\x9a\x92N\xd2\xeaS@}\xb7\xcb:\xda\xebS@"\xe8\x9e\xeb\x8c\xeeS@M\xb2 v1\xe8S@\xdb\xc2a\xac\x1c\xedS@\xad\xeds?n\xeaS@\xa1wM\x85\xc9\xecS@\x93\x99\xee!\n\xedS@\xc0\x91\xd2u&\xedS@q\x93\xc1q\x9b\xecS@>\xec\xe4\xc8\x0e\xeeS@\x1c\x13\x89\xe9\xd7\xebS@=.9\x86o\xecS@f\xda$\xa3\xb6\xedS@D\xe9}\xae0\xecS@\x8f,\xee>\x06\xf0S@\x1f\x01$\xaf\xe5\xebS@/ \xd3\xc6\x17\xeeS@>\r\xd0\xa5\xfd\xf4S@\x97)\x81\x8d\xc4\xf4S@\xe1\x93?zG\xf3S@G\'^\x10\xcc\xedS@i<\xe0J\xae\xeeS@\x82e0=\xbb\xf3S@\xb31\xe8\x02\x10\xf4S@\xb9#F\xf7P\xf3S@\x8b\xe5$m\x94\xedS@\xca\x13z\xad\x8b\xeeS@\xee.a\xc1\x9b\xefS@\xa6f\xc7~^\xf0S@\x17\xba\x01\xa7\xcd\xf1S@\xc6\xa7\x1e\x15\xdd\xebS@\x90\xb1\x11[\xdc\xf1S@\x04Z\x8d\xa4l\xf1S@\x9b9\xb4F\xff\xefS@\xad\xcdK\xa6\x0f\xf0S@^\xde\xac_\xf1\xf2S@7yO\x04\xaf\xf2S@\xd3J:O\x02\xf1S@t\x8a\xe7\xd5~\xf0S@\t\xb0\x91\xdfb\xf1S@\x9c#nJH\xefS@oVj-\x1c\xf2S@\x88D\xab\xf1\xc7\xedS@\xf9\xf8\xd5\x95\xe4\xefS@\xa4\xef\xcc\xbe\xd3\xf0S@6\xbb\x85l\x07\xf2S@F\xd6\xfc\x7f\xf3\xf0S@\xa2\x1c\xa0}\x10\xefS@\xa3\xc3H\xfef\xf1S@Dl\xe0xa\xefS@*LY\xa59\xeeS@\x07)e\xea\xa9\xe7S@W\x00\xe0/\xc9\xf1S@A\xfc\xd0\r,\xefS@\xb2_pc\xcf\xe5S@\x1e\x12&\xfb\xe0\xedS@\x81L\x81\xfe\xb6{T@\xfd\x8f*9\xda\xe7S@\xb5=\x05\xb5S\xefS@^2\xd4l4\xe8S@,#\x04\x1d\x82\xe7S@\x90\'j?\x7f\xeaS@\xca\x81]\x8a{\xeaS@%\x02\x16}uJT@}\xfd\xc1p\xf6\xe5S@\xda\x80\xaf\xca\x83\xefS@\xca\x958\x99\\\xe8S@\xb8\x13\x11\xfe\n\xe2S@>I\xa1\x01X\xe8S@\x83\xaa\x87\xbe\xea\xe6S@\x8aF\x0e\xdd\x1a\xf4S@_\xca\xa4\xdbu\xf4S@\xadfy.\x9c\xe5S@\x9a\x0f\xd2#h\xf1S@\x08[\xc7\xaa]\xeeS@\xc8\xab8V\x95\xf0S@=\xe4\n\x9bA\xebS@%A\xad&\xcb\xeeS@\xcdw3\xc3\x8e\xa4T@\x88\xb4\x8c \x88\xe7S@\xe4\xa1\xf95~\xe6S@\x80\xfbB\x82L\xedS@\xddc\xd9m\x96\xeeS@\x9e\x96G\x12f\xeeS@k|\xda\xe2\x1a\xebS@\xa0t\x17H\xb5\xeaS@\x12\x97S\xbb\x89\xe5S@\xa8\xc2U\xd1\xa3\xedS@\xa80n\xee\xe7\xefS@\x01i%,\xed\xecS@\xea\x10\x98iG\xe7S@P\xf3I\xbdu{T@P\x1d\xfc\xc4\x82HT@*\xd7i\xb7S\xeeS@\x00\x84\xe1\x01\x04\x8dT@\xfd\x04\x12\xd4\x92WT@&\xf5\x90\xa9#UT@\xbcP\x18\x00\xa3\x82T@'
p22
tp23
btp24
a(g3
(g4
(I0
tp25
g6
tp26
Rp27
(I1
(I1305
tp28
g13
I00
S'n6\xae\x80\x18-\'@\x8d\xf0R\x87\xda\x81\x0c@5\x82%\x8b\x97\x01\'@\x99$\x12\x94!\xaf\'@\x8bq.\x01,\x01(@\x87uZ\xd2{\x07(@vU\x11\xe9?\x97\'@&\xd7\xd9\xd4\xa6\xba\'@|\x83\x82\x14\xa6\x84&@\x97\x05\x16\xaf\xdc\xf8&@VW\xdb\x1e\xbc\xbe"@~\x94Pv\xb2\xd1%@r\x94\x8a\xc1x\xf4%@\x06jn\xbb\xde#\x12@\xc9\xbe\x1bl}9(@\xe9\xd3\xff\xa3\x7f\xbb\'@\xad\xa3&C\xd9\xc0&@B\xe0!l{\x89\'@LQ\x04\x01V\xaf\'@Qt\x10\x02\xe3\xeb%@\x90\x89u\xfb:\xf0&@\xc22\x13/\x8c\x88%@\x92\xa5p\x9f\xe7\xb5&@\xdd\xc1\xdf\xb8\x97\xbd&@A\xd76]\xe7\x1e\x1c@F\xa4\x0c\xd0\xb9\xd8%@\r\x12\x8b\xfe\xaco\'@Me/\xc20\xc6&@O\xeb\x1c\x8a$\x81%@q\x8f\xc9\x17\x9f\xec&@\xf8\x9e\x05\x05\x01\x91&@\xdagA\xd3I\xc3&@~C\xaa\x93\xd5r%@\x18\xa9\x0f\xae\xe9\x87%@56\xc9\x84\x96\xaf\'@\x8a\xe7\xd6\x00\xbf\xd5(@\xd6\xaco\xf8~\x92%@\x82#\x9d\xc1.\n&@\xd5-Fd\x1a6\x01@\xb8\x187\xc0%\xe1&@-\x1e\xfc\x97\x1cd&@\x1a\xa8\xf7[\x80|&@L\xdbuu\xa7J\'@-\xc5S:\x95\x1d\'@\x14_\x11\x96\xc9\xa3&@_~Q\xbf\x06\xf2&@\xe9\xd8\x99\x13\xc8\x85&@/\xdfr\xb0?\x7f&@&\xae\xc3\xa1#0\'@\xec$\x06\xb9\xef\xec(@\xb9\xabq\x044\xc1\'@\x95%\x83\xabm)(@P\xd7\x00\xa8\xbc\xa3(@\x10\x9eW\xee\xaa\xd2\'@+\xa8\xda\n\xe10\'@\xf6\xb9\x13\xf7\x8ex\'@u\xf2\x90\x13\xe5\xff\'@\xb9\x8f\x0f\xa7\xa2~(@\x15Vw\xd7\x8d\xa9\'@7\x16\x1ec\xd5\x06(@\x8d\xff\xa3F(\x0b&@\\\xd2\xc9\x85w\xb0&@\xb6\x85\xbb\x99\x1d\xbc%@\xaf\xb8Pw/\xa8\'@\xeb\xfe\xa8\x93j\xa4\'@C\x0f\xe1^\x03\xce(@\xd6mp\xbb\r\xdc\'@/\xdfr\xb0?\x7f&@\xe1T~\x8c/H\x1b@\xdf\xfe\xd7\xfd.\xdb%@yN\xa1\x1f)O\x1d@W\xb0^\xaai\xd0\'@\xef\xf2\th\xbb\x94\'@\xc9\r\xbcuAz\'@\xd27qu\xb5\x7f%@\xfb.L\xb9\x91\xc3\'@\x11\x00$A\xb1\xcc\'@\xa3\x9c\x8d\xe0\xcb\x7f\'@\x16\x83O\x05\x96\xf3&@h\x1e\xea\xccX}\'@E\x1dT\x88\xc1\\\n@\xc8\xa6\x05/H\x8c%@^d\xf0\xa5h\xf0\'@\xe5\xd46\xf0N\xd7\'@\x85\xe4\x06m\x86\n&@i\xd2\xbe\x1bJt\'@\n\x13\xbb\xf7\xb0\xf5\'@\xf3Wi\x84mA(@\xd0\xf0\xaa\xd4\xb0\xc8\'@fF\x86G\x01\xac\'@\x8a\xe8C\xe2\xfa\xbe&@\xc0\xf9\xe7\xb7\xeb\xfc%@\xb3W\x94I\xf5\xd0&@\x95\xe0\x97\xf6\xaa\xb8\'@\x17\xd4\xe7S\xe5\xff&@\xc4\xc4&L\xb5\x95&@\xe4\xdf\xad\x02\xb7\xed%@\x1b\xf46|\x15g%@\xbc\xac\xc3r\x9f\xcc%@\xaenY\xa8\ru%@\xd8(\xd5_o\xf9&@\xdbl\xd3S+\xac\'@\x97<\x92\x01\xe5l(@\xf8\x04+\xd8^\xcf&@\x1fe\x15\x88\x82_&@\x0f\t\xf3E\\~(@\x08b(7\x15J"@+\xfc#\x9a^\xec(@T\xf9a\xf7Cp\'@\xd8\xfd\xd4\\n)\'@\x9c\x1b\xdb`\xad\xe1$\xc0\x1a\xb1\xc5^\x8b\x04\'@\xbd\xb6\xf7\x18M\xbc\'@\xa0\x01^vGx\'@\x82\x8c\xf3\x88\xeb\xd6&@\xc0\x9b+\xc8zA&@\x9dT\xa8\xb8\x8d\xf1\'@\xd8x\xd5:\x18\xf2\'@\x0b\xe2*\xa9\xf4\xe3&@>3z1\x9e\xd6\'@\xd3\xa0+\xd8\xd7\xa2%@\xdb%aHPZ(@\xdah\x96\x98\x81\xa8%@)\x01^\xce\xed\xc6\'@\xf9\xda\x81\x7f\xcbe(@79\xed\xfd\xc1\x12\'@\x06\xfd\xb7\x00`\x04\'@-\xbe\xd3\xc9\r\xba\'@S\x05|\x86\x11\xaa\'@\xd1\xd3\x7f\xf4\x96\xba\'@;\xbf\x16$\xc4\xa7\'@\xe0\xcc\xb66\xa9\xc9&@;\xbf\x16$\xc4\xa7\'@\xc1s\x10J\xf8\xdf&@\xc0~\x19\xb4\xc1t\'@.\xcc\xa0\xc6\\\xc6&@"\xcc\x01\xe9\xb6j\x1a@|\x83\x82\x14\xa6\x84&@L\x7f\x81\'\xc2\x03\'@\xaa\xc8{\xc5\xa6\xca&@\x03\xbct\x8a\xd4b&@\x10(bs\xde\x0c\'@2\xda\xf6\x1e\xb0?(@\xe4i\x93\xee\x12\xa8\'@\x80\xc4rd\x81\xeb\'@4fz6\x84\xa7&@.t7\x0f\xe1#&@ \x97l\xda-\xc5&@\xf7q\x90\x05L\x07\'@\xd4\xa6\x12C\x03\xc4&@ |W3\xe9\xb3&@\x88PJv\x10Z&@4fz6\x84\xa7&@q\x89\x10\x8a\xf6\xf3%@#\x82\xb5\x01\x04\x8a&@\xfeL\x91\xed\xfa\xfc(@\x9cDo\xec\xabQ%@O\x86\xaf\xdfJI\'@T\xe3\x8fa\x0f\xed%@4\n\x8e\x98?e\x1b\xc0\xe3\xb9\xdb-xi\'@\x9d\xbe\xdd\x0eCk&@\'\xfcc\x04\x98?\'@8\t\xc9\xad\x14_(@S\x9b\xdc\xa5\x8aA\x16@\x0b\x1a[oR\xd2\x1b@]/+l\xf6\xa9\'@\xc2/gR\x1f\xf2(@\xdc\xa9\xb9\xcaA\xe2\x17@\x1b\xf46|\x15g%@h\xfb\xb5\r\x8e\xe8\x15@X\xa9\xad\xe3/\xa2\'@\xd5\xc7\x98\x8f\xe1\xc4&@GS\xb4\x81C\xc3\'@S5\xa2\xfe\xcd\xfb%@\x17\x02!\x05\x14\xd1(@\x9b\xac\'mb&(@\xadYQ\xb8\xee^\x06@\xa4\xa0\x1c\xd8X\xa6(@\x8d\xf7\x1c\xfa\xbe\x14(@\xa6\xecy\xa5\x9f\xc2%@\xe1)\x81\x04\xc9\x1a(@e\xee\xa1\x9d\x1e+(@\xbeW$D4\x9d%@\xf9\x82f\xa7\xe9\xb7%@\xd4\xca>\xab\xd3 (@\xe7S\xf1\x14f\xbe\'@\x1e,\xaf\x90\x95\xdf\t@\xc2i\xf2\xd6\x14\x90(@]\xf1`\xbe\x82\x06(@\xae\x1c\xbf\xb9J\x8d&@\xa4\xa9\x89m\xb1\xa0\'@9#D\xe6\xf3\xf9&@\xd2cE\x1d.G\'@\xc6\x8d\xcd\xe3\xdcD\x1a@o\xda\x11\xc7-~%@\xd6;\xe1\x0b\xe5\x1b\x1a@\xed\xf0\\\xdb\xf0\xa9%@\xaf\xd2\x82\nR\xe1&@\x92KF(\xb8\xd0&@O\x90\xa1G\xf9e\'@\xee\xf2\xe0\xd0\xe3\xcb\'@\xa7\xfbX-=\xdd%@1\xe7\xf5\xd8\xc3\xc4\'@\x80\x8bZ\x8d-\x0b&@\x18\xf3\x07\xa7E\xbd&@2\xdb\xf9gv&\xe3?\x97Q\xb3\xbf\xbc\xd1&@\x99\xe0\xdc\xff\x8c\xff%@\xeb\x11\xef\xb1Y\xbd\'@\xeb\x11\xef\xb1Y\xbd\'@\xee9\xe0e\x10|(@^E\xdeT\xf7\x95%@\xfeE\x8a\xf1\xc2\x1d\xe5?\x9c\x84\xfc\x9f_\xb9%@\xf6\xcf\xdd\x7fYv&@\xdf\xe4\x8c\x07U\xda&@\n\x94\xfce\x97\x8e&@\xfe\x85"*\x97\\(@ip \xa3\x14\x9d%@E\xa3\x12\xf3\x9c\xbf&@\xbab\xb3\xf7q\xf2\'@\xbb\xc5\x08\x02G0\'@Y\x8cY\xa7\x1ag(@\x02>\x92\x10X\'\'@1a\xf0\xadw\x12\'@`B\xf1kKi\'@\x93\xbf\xf9m\n\xbb\'@k\xba\x17\x195|(@|)\xb5\x08O\x88%@\x16\xce;\xd8-\x85&@\x1cnS\xcb\xc9\x18\'@\x91\xb7]\xc9l0\'@\xca\x16\x9e\xe27\x1c\'@S5\xa2\xfe\xcd\xfb%@\xb5\xdc\x97\xabF\xe4&@F8\x94\x00=:\'@i\xa3\xa9U\xa3u\'@\xdd\xae\xf6\xb8\x0ca%@\xf46\xc9\xedx\x12\'@\x08fn\xacS\xde%@ap7Z\x80\xc2\'@\xbc\xc6\xf9\x8d\xd4\xa3%@\xa1`\xee\xab\x17U(@\xba\xeb\xb5\xef\xb4\xaf&@\x08fn\xacS\xde%@1\xe6f:\x9e\xbb&@\xf1e\xf3#\xa2\x8d&@U\x8b\x17\xe2\xa9\x9f&@Q\xf6\xff\x14W\xcf(@(A\x02\xcaS\x86&@\x1cg{\xe0\xc7]\'@\xd4\xb1M\xe1\xdf\xb1&@\xb9\r\x91\x9am\x80\'@\xebn\xae\xc0\xc6\xc2\'@\xdf\xb4\x9b\x95\xf7\xbc\'@\x101lE\x13\xc2&@TqGv\xd7o\x1c@/\xa3;tp\x98(@ \x80\xfef\xa8\x90&@\xa6\xda|\xcf\xe9\xc4&@\xf1%\xb7&\xda\'\x0c@\x19\x04\x9e\xb5\xdf\xc2&@\x9c\x7f\x0e[_c&@X0\xe6\xe8\x91\xa9%@\x89\xadP\x8d\xd8\x92\'@\x04\xff\xb9&8h\'@\x90\xb5" \xbb\xb3\'@\xa8\xfb\x0fMh\xa7\'@b\xb5@4\x08\xbd%@\xa7\xf2REE\x87&@ \xaeF\xd7\xcfz&@\xf9\x93\xee.\xc8\xb1\'@\xeb\xc3\xfe!\xe8\x9c(@\x0b\xaf\x16l\\\x93%@|G)[\xbav&@ap7Z\x80\xc2\'@?!3s\\\x84\'@\xf3zc\xc7\xac\x93&@\x16\xce;\xd8-\x85&@\x9c\xb0y\x0e\x91\xa4\'@\xcc\xd4\x95\xbe\xd4\xc2&@\xd6A\xb2n)o&@M\xf0C\xaa\x05X&@=\xbby\x1bCZ\'@\xdd\xc1\xdf\xb8\x97\xbd&@\x00\xd6\x99\x0f\xf3\xab\'@\xf8YxCo\xd8%@^\xdfh\xd8a\xdb&@\x99s\x8b\x16\xf7\xd2&@\x96a[\xa1\xd2\x87%@\x16\xf1\\\xa4\x01\x04&@\xa5\xf8f\xdcRy\x1c@R\xf3\xc52t\xf2&@\xf9SW\xaf\x00r&@k\x91n\xd6 \x8d%@2)\x08{.\xe9\'@\xc5\xf9\x9a#\x06\x97%@\xc8\xf0"\x0c\xdf\xc1\'@\x8f\xf3\xc7^\xb2d&@[\xd69c\x1e\x88\'@]\xa5&\x91\r\xd5\'@v\x95u\xbb"j\'@\x177\xc2\xc6i\xe5\t@\xd4\xb9\x10I\xfa\xdf\'@\x97c\xf0`*\xba\'@u\x12b]r\x7f\'@\xb5\x88\xc6Nxn&@\xdb\x15\xde\x9b\xba\x0b\'@Q\xf6\xff\x14W\xcf(@2\'\x1f\xcc\x85\x96&@_\xd46\x18)&&@\x9c(\x18p(\x02\'@M\x07]h\xa3\xdf\'@\xbbj\x88\x1c\x83\xde\'@\x11\x92\x9401B(@\x9dkF\xef\x82\xbd&@\x03\xf9d\x90><\'@\xe3a\xf0x\xb7i\'@k\x0f\xefGr\xd8(@w\xf5\xcc\xf6T\xad\'@\x89\x99\x08P\xef\xa0\'@\x1f\xe2\x8e\t$\xc1%@u\x8dui\x98\x9f&@\xc1w\xf6\xda\xb2I&@/\xeb\x0b\x9b\xa1\xf2%@\xc1w\xf6\xda\xb2I&@\xefi\xec6\xe3\xf7\'@i(Z\x9f7\xf0(@#K\xb8\x111\xf0\'@\x8d\x99\xfd\x9a\xbcX\'@bF32\x81\xb4&@\x94\xa3\xbe8\x98\xca&@tnTi1\xb9\x14@\xef\x88\xb1@t\x03\'@\x15\xa5g\x8b\xce\xd6(@X\xcb\xc1\xddf\xc4%@\x8b \xad\x07=\xb3&@K\xeb\x9c\xc6-\x00\'@b\xf0\x17\x08\xd7\x8d&@\xd46\x0e\xc8\xd8\xbf&@\xb2\xc6eL(\xc7%@b\'Fg\x94\xa2\x14@L\xd3\xeb\xaf\x114&@\xaa{\xcbz;\xe6\'@%1\x92\xb3c\xfa\'@\x037\xbb\xb7>d&@9\xd5\xef\x8c\xdf\xd3\'@\xac\xaf\x9cuB$\'@\xd1\xebh\x02{\xbe&@ \xa5\xa2Pry(@\xc9<\x91\xef~\xef\'@\xafA\xfb \x0f\xea\'@\x04\x8e\xb0\xa4\xea\xfa\'@\x92\xf1b\x05"\xb3&@\xd5bi>\xc9\x1a(@\x817\x08\x99&\xb5&@\xc7%\xf7\xab\x12\xa2&@\x05D\x1e\xf8\xe1\x92&@z\x02\xaapD\xec%@\xa6\xbad4$\x0c\'@\xa7\x10\xd6\xf1I\xc3&@\x99\x91\x9e\xdf@\x95\'@\\E(\xd7\xeek\x1a@\x7f,\x84\xcd \xab\'@\xb7\x8b\xa4\xc9\x0f)\x1f@~\x9c\x1d\xd66\xc9\x11@P\xcc5M|\xf9%@\x03\xa7+\xbc+\xd2\'@`\x8e\xc1i\xe8\xc9%@\xfd\t\x9d\xbb\x17s\x19@\x8a\x12\xea\xcf\x86\xf1&@u\x13\xbd\x9aL\xe0\'@\xe1\xb6\xb0D+\x15(@+\xdd\xf7\xc6\x94\x9b%@\xaa\x85G\xff\xba\xc6\'@\x993<r\xf4\xba&@\x023\xcf\x15\x8a\xe0&@>a\x0c\xe0\t\xef&@Dp\x12\x91,\x85&@\xd4\xb9\x10I\xfa\xdf\'@3\xc8\x1e]\xa4\x04&@H\x92]\x81\xa6\x8f(@\xfe\xac>U\xf7e&@\xe0\x8cn[\x92\xde%@J\xb9A"s\xce\'@\x8dj\xacC\x8e\t&@\x99\xb5\xe3\xf8\x884(@\xd1\x89 \xcc\x0e\xca @\xcaI\x86\xd3\xcb\x8b\'@\xb7\xb9\xe2\xffa\xf5%@LK]o\xa0:(@\xb66\x15\xac\x93\xb0%@\x0fF\x05\xc7\x1f4\'@\xbc\x04(\xc6\xcc\xd2\'@#G\x1f,\xd7\xc4\'@M\x9bfbQ\xcf&@KCU\xa6\xef?(@\x8f\xcc\xe9\x8b|\x9c%@\xc9U\x8f(\x04\xc8&@_\xa9Qt^\x9d&@uc\xae\xbd\xa9e\x1d@rp\xc3\xe6c\xde%@\xef\x04tf|,(@-^)\xe4=:(@\x8b3\xcfB\xb2\xbc\'@\xde\xa86\\\xca\xd3%@)\x89e\x84\x9d\xa7(@r\xa8"S\x11h(@\x12H\xb9y\x84\xe2\x06@\xbe\x82\x849\x81]&@\xbe\x82\x849\x81]&@\xf4\x0f& \x12\\(@\xbd0\xcb\xd8\xb2\xe1&@\x16\x95\xdd\xb2Nz\'@\xc5%\\N3?&@\xb3\xdd\x0cS\xac\x19(@\x96V\xa5\xa8\x1cf(@\x8e\xe2\x80\x1b\x11\xcf&@\xcd\xc6\xd9\xf6"\xc7\'@\x9a\x94\xfeWP\xf3%@\xef\xf6{\x04\xcc|\'@[\xce\xcd\r`\x80\'@\x93x\xef\xd8\xe3\xd2\'@\xa4,\x03\xe5\x7f\xed%@\xd5\xcf\'\t\xafe&@\x91[N\x88t\x05\'@=\xda\x0f\xa4\x86^&@Gu\xca\xcf\x14x(@\x1b\xb4\x90\xf8z\xde%@\x01\xcd\xe0\xf3\x8c\x1d\'@7:\xc8\xe4\x02V(@\xb6\x86\xadH\x99$&@\xd41\xbe\xdat\xbb\'@\xa6\x8c\x81F6\xc3&@\xf3\xe5\xe4\xaaK\x12\'@\xce\x1f\xab\x867\x92&@\x01\x9b@\xae\xb7*&@\x1d\x8f\x03\x96\x0c\xa0&@\x88\xb9?\x8d\xb0r%@\xecL\xa7>`\xa8(@\xe5~\x8a\xd4\xfa\x18&@\xeaM6D\x8a\x92&@\x9e\x0ct\x1ej\x84&@W\xceb\x0b\x04\xe7\'@\xeaM6D\x8a\x92&@\xe06Q\xd03\x12\'@,C`\x98\x8bg\'@\x93VE\xbe6\xbe\'@\xa9\x14\xf4rA\xfa\x1b@\xb2^3-\x04\xa9&@7\x05\\Y1\xdb\xdb\xbffS\x1d\x01\xdb\x92&@\xc42\xce\xa5+\xd8(@\x80\xe2i\xba\x87*\'@w\xcf"l|\xfc&@\x96!\xd4\x85\xbfK&@`\xba)\xfd+\x82&@\xb9\x8eJo\xa1\xb0%@\x87W\xec\xab\xa6\xc2%@\x88\xc9%Mo\xf9%@\x83D}k\x8a\x9d\'@\xff[\xb3\xd0\x94\xbc&@~\xe0/[Y\xcc\'@hk\x017mw&@\r]\xf9n\x00A\n@\x85\x80]\xdc\xd30\'@\\A\xe2F\x01\xf7%@\xbd\x16\x06\x9e(\xa4\x14@2-\x84+\xab\x9c\'@$\x92\xb5\xe4\x17\xc1%@\xd8\x97\x1dGU\x85&@9\xc6}Y\x04\x96%@\x10\xee4\x94)\xf6\x07@\xaf~8uf;\'@\xdfSI\xce\xa0\x93\x19@-\xd5d\xc9M`%@y\x03\x02Ox\xc4%@O\xc9]\xdc\x87\xd6%@\x9d28\x1b\xd0\xb3&@\xec\x81\xc6z\xd6i\'@:\x8c>\xc1\xd2\xea%@\xae\xe1\xef\x96\x96b&@\x8f&\xdf\xe6\x00)\'@Y74/~\xbf&@\x15\xce7U\xa8\xc8\'@\xf9!eC\xd4\xac\'@xm\xa6\xc5p\xac%@#^\x95\x85\xac\xa3%@O\x98\xc8\x828A\'@\xc7G!3 \xeb&@.}\xa6\xa6\x85\xc1\x05@\xe1\xac5C\n\xb4%@\xfab\xe5\xca\x1d\x05\x1a@\x8f\x0c\xb6u\xa0\x8d(@\xe3o\xa6\x1c\x88\xbf\'@\x1f\xe2\x8e\t$\xc1%@~V\xed\xdc\xd6x&@l\x00V\x98\xc0\x86&@\x1fu\xb9\xc8I\x93\'@)k\x86`\xda\xbd&@\x07\xa8\xa0\x1egk%@\xa3\x0c]o^\x17\x1a@\x83\xb0+6\xe6\xc5\x0f@\x99\xf3\x9c\x08\xc1\xd4&@\x89\x99\x08P\xef\xa0\'@.;\x7fpx\xa4%@\x93\xb2\x91 Z\xdf%@\xa3\x0c]o^\x17\x1a@\x9dVF\xa1\xe0\xa5\'@\x0f\x80c\x87\xcd\xc3&@\x08\xb3\xa05\t\xbd\'@\xf7\xa9\x0c\x8b\n\xba\'@J\xc6,\x11\xa5\x99\'@X\xc1\xa6\xfc&\xb8%@>\x8b\xba+\xc4X\x06@\xb57V\xe2\xc5B\n@\xd0\xdf\xa5\x05\xe9\xcb%@\x90\xd6M\xb1A\xa4&@r\xfer\xe8\xfd\xfc\xe3\xbf*\x89\xaeW_\xe4\'@7\xd2N>\xce\x8c\'@[j\xc1\x89\x15\xbc&@0\xbd\x01\x19\xe9\xb6&@\t\x95\r\xdcd1\x06@\xf2%\xae7m\x8b%@\xf4T\xbc\xb8*\xa1&@\xb8\x0b\xc4\xdf\xd1\x93\'@2\xdb\xf9gv&\xe3?\x9dL\x08.\x0c\x1f(@\xb7\xc5\xb59\x1c\xf2%@\x10\xeb\xfc\xf4\xe3\x96&@\xef\xa3`\x8b\x17\x97\x12@v\xfb\x11f\xa4\xa4&@\x817\x08\x99&\xb5&@\x1bs\x81\xa6\x00\xc5\'@h\x14\x96\xee\xd9H\'@m\xc6\x0e\xb1\xb2\xe5&@\xe1`:\xb2\xdaj%@\xde*\x84\x85\x01\xe0%@\r\xce\x95\xe1f%\'@b#\xe2\xd7E\x86&@nl?\xca\xc9\xa7%@\xd4\x9c\x7f\x08\x9b\xf8\'@\xfev\x0e\x0b!\x8e\'@\xf2`\xf6h\x84\x8c\'@\x85\xd8j(\xe5\n\'@`\x8e\xc1i\xe8\xc9%@\xf3\xa2\x92\xe5\xbac&@YF\xa5\x05R\xf3&@\xefP5N\x81\xc7%@f`\xc2i\xc4\x80\'@\x8d\xa0b)\x8d*\'@\xac\\\xb6\xf2\xb4\x96\'@h\x81\x1e7\x9a\xcc%@8\x1er\xbb<\xca\'@h\x81\x1e7\x9a\xcc%@W`\x972\xca\xd9\'@\x8c\x17X;W\xa0\'@\'T\x99\xf4kn\'@\xf3\x1e\x02#\xd8\xc9&@!\x1f\x13\x88W7&@J*!\xc1\x81\xcf%@\xd5\xb3\xb8\x10\x00\xfa&@W`\x972\xca\xd9\'@;\x8e\xac\xbd\x8b\x05\'@\xe3[\x95\x06^\xba\'@\xd8l\xadH\xd3i\'@_x\xae\xb7\xff\x01\'@5\x93wT\xdax\'@\xdcC\xed\x07\xcd\xb7\'@\x98n\xa8\x81[\xbf\'@\xbf\x92\xbd\xd5/\x19\xed?\xe2\x7f\xcf\xd0IL"@\x8b\xf8\xac\'\xcd\xa5(@\xecb\xf5\xeb\xf0\xd3%@\xdc\xa1Qs\x18\x06(@w\x8f\xcf\x83\xb1\xf6&@\x1f\t\xeeR\x93V\x06@[\xa9\xc6uB\xe2\x05@\xca\xbc@{\xe5\xf4%@+8\x8ac,9(@\xa5\xd0%\xdf\x93\xca\n@\xfc\xc5\xcc\ni\xd6%@\xca\xa3\xba\xd8\x80+(@\x84\xb0x\xfb\x15C&@#&\x08\xd0\xb58(@\xdf\x9e\xfd\x186\\&@\xb7\x14\t\xea\x02y\'@"oq\x95a>&@\x0e\xb8\x03 \xcbd&@[\xff\xf6\xd9\xcae(@\xaez\xe5\xef\xf7\xf1\xf2?1\xa1\x94V\x84D(@\x10\x064\x1e\x83\xe3(@\xd0\x1e<pV\x15\x1d@t\xc1\xbd8\x8c\xcf\'@\x1a\x84\xce-d[&@\xe0\x9e\x85\xd5\xc0b&@\xcd\x0e7\x1b+\xcd\'@\x95C\x072\x1b\xb9\'@$\xcf\xa8r\xbe\x8a(@tx\xca\xe1\xfe\x97(@\x0e\xea\x13[\xcc[&@\x89\xec\xb8\xdbH\x9c(@{\xe1\xda6\xa5\x14&@\xecL\xa7>`\xa8(@\xd3w\xc7\x19\x98u&@~p\xa0t3~&@\x00\'\xba\xe8\x8e\xae&@~%\xc7\x8f\xf6\xe7\'@-\x91>\xcc\x04\xde%@k\xd5\x86\xd3\r\xb4\'@\x86\xad\xc1\xad\x10\xb9%@\xfd\xc62\x0e\xb1N&@q\xfd\xc3\xb0G\xf4&@\xe3j\xb2A\x84\xaa&@lA\x93\xd1\xc4I&@\xc05\xc0DU\xdc\'@\xa7+\xdb\x1f\xe6\x9c%@\x96!\xd4\x85\xbfK&@\xdfm\x1f \xae\xc0%@\x1f\xbb\x92<X\xca\'@\xe4V\xefO\xf5\x06&@\xa4*\xfe\xdcL\xa9\'@\x00\xe4~\x85\x7f\xbe%@\xd5\xc8{\x1d\xcaD\x05@\x1c\xef\x80^\x96/\x16@\xce\x0bg\\a\xc2&@Z,H\x90P\x07&@j\xbfn\x80\xc1^%@:\xc3c\xdd\n\xf1&@\x7f\xc0`\xcdS\xb3&@\x8cn\x1c\xa0\x16n%@fh\x18\x90\te%@a.mn\xed{%@\\\xef\xf9\xc2\xd1\xeb&@\xf7\xb6\n\xf7M\xbd&@a\xdd\xb9`j\xac"@AW\xa0"\x87\xea\'@\xd7m&\x11\xce\x0e\x1c@\xdb\xfc\x8b\xce\x0b\x13&@\xc8+W\xa5_\xe3%@\x8b\xa6\xd3\xe6y\xf8&@T\xee\xa2\xe3\xb7Z\x0c@\x99\xcc\xbaU\xdb\xcd(@\xa0P\x8f\x88B\xeb&@S\x98\xcb\xcb\x00\t\'@\xc9\xe4\xb9u\xaf\xca%@(U\xd2\x13C\xa2&@0\xbd\x01\x19\xe9\xb6&@3\x85N\xf6E\x0f\'@7\x85\xa3\xb7\xbem\'@S\x13`\xa1\xf3\xa3&@|\xd2\xa8\r\xc3\xe0%@k7\x07x\x14\xf5\'@C\x87%Erx\'@\t\x8bX\xcd\x01\xc3&@[\x9dS\x96\xb2F\'@R\xec\x95=\x9e\xa2\'@\xe7\xedx\t\xed\xe3\'@\x93\x9cZ~o\xf2\'@}\x9b\x96\xd3\xc2\xc0\'@\xa8\x82\xfa\x00\xe6\xc7%@\xde\x01\xcf\xf10\xa1&@AN\x0f\x96L)\'@\x9b\x05Y\xce\xf3\x95\'@\xc0\x89\xda\xd0A\xc0\'@Tz\x96T]\xcc\'@D\xd9\xf3\x97P\xf4\'@\xa8\x82\xfa\x00\xe6\xc7%@3\xa0\xdaSF\x90&@\xcc\xee\x82e\xb3\x1b\'@h\'\x8a\xa5A\xde%@\x17\xb5]\xfe\xc3\xc8\'@\x8501\x131\xb1\'@\xca\x89z\xd3\xd6\xcb%@\xfb\\y\x89\x17\xcb&@\xa3\xec\x86\x9e\xa8\x84\x1d@\xca\x89z\xd3\xd6\xcb%@\xd3\xff\x18\x0c\x1d2&@\xe3\xdd\x07\xc3I\xe9\'@*\x91_t\xb4\x96\x19@\xf4ymHs\x03&@\x10\xa9\xa6R\x98e\'@3\x07q\x17\x9f\xa5\x08@\xae6`\x9b\xb5\xfa%@s\x88\xb3\xc3c\xc9%@\xdc\xf6o7+\xdf%@\xa1\xf9\x90JH\xcc&@a\xd9i\xcb\xc0\xc5%@&\xb7?\xc3\x14\x90&@s\x11\x80\xf1\xb7\x13\x1a@\xff\x9c\xf6\xfeA\x02\'@o\xec0\xb2\xbb8\'@\xc8G\xfa/\xf8\xe8\t@wL\xa10,\x92\x1f@> N\x01T\xf7%@.\xf8\xd9\xae1\xa7\xf4?\x0e/\xfa\xb0\x9b\x90&@~\xb6\x05\xcco\xac&@\xded!9\xbb\x9d%@_\xb7\x18\x05\x96\x11&@\x8c3T\x13\xd4o&@#\x90\x9e\xb5\x0b\x9b&@\x8b\x07\x04V\xeb*\'@~\x17\x11\x1b\xcai\'@\xe3\xce2B\x04\xad&@*o\xee\xfcfc&@\xa6H\xcd\xae@\xef\xf4?\xba\xc6\x03su\xc1\'@?\xcc\xce\xa5q\xb3\xf2?\xe4s\xdf\x05\xe6\x9a%@\x17\x8b?\xbc\xdf\xde\xf4?t^\xa8\x02\xd2m&@Y\x8d\x18\x00e\xe0&@J\xd6\x93\xb3D\xc4\'@\xfa\xc4\x1f\x16\x9c[\t@\xbe\xbd\x1f\xfe\x06H!@\'\rk\x17\x91\xa0%@o\xb6\n\x95\xc1r&@\xd9E\xa4\xacf\xd4%@\xee2&e\xad\xdf&@Pm\xf0\xae\xdf\xa8\'@\xe5R\x82K\x9dl&@1\xdb\x80\xcfr\xa6\'@\x1e\xbcd)\xd0\xc6\'@\xe32;\\\x0e\xf8%@;\xdc\xdbxf\xc2%@\xa1\xb3\xe8}\xe8w&@C\xc4\xdc\x82\x03\x84&@5\xb1h\\\xab\xa4\'@O\x9e\\\x9e\xa8\xd6&@G\xe55\x86=b&@5\x89l\xd4\n\xb3\'@l\xe2\x7fF\xd9\xdf\'@@\x82Y\xd3Cv&@\x01gv\xc8\xf5\x86&@\x9b\xe8\x04\xb3\x81\x1a\'@\x0eD\xbf\xe7\xcap\'@Xj\xb9+_\x92\'@\xf9c\xb8\x0fm#\'@\xacN*\xbf\xa3\x11\'@\x08\x0c\xfax\x0e\xc6%@\xdc<\x14IL\xd1%@\xbb\xee\x12G\xd8\xd3&@\xf3\xb7j\x01\xac\xe0%@\xfds\x89,;\xe1&@\xc8h\xd8HQ\xa5\'@\xf2y)\xd1\xb8G\'@\x00\xd1\xc0z\x021\'@\x85\xa9\xeb\x1b\x97*\'@{*\xfbU\xfc\x07\'@\xb0\xd6\xbb\xeb\x8d\xbc&@\xb3-m\x13R\xa2\'@\x1bT-C&\x96%@\x13\xfb2\xb5kq%@\xfe\x084k\x1c)\'@\xdf\xf9\xaad\xf4\x8f%@\xff\x92\xc2\xff\xef\xbe%@VP\x98l\xb3\xb3\'@\xec\x18U\x8f\x12&\'@*\xf1\xe0\x962\xa3%@\xec\x18U\x8f\x12&\'@/ \x1atih%@-\xc0\xe4S\xffj\'@EqjO\xfe\x8f\'@\xc4W+\x9d\x9a\xb9\'@\xcb\xea\xafKV\xa6\'@\x0e\x9a(:\xa7\x97\'@M\xcf(\xd3w\xd6&@\xb3\xe0\x8b\'\xbb\xbe\'@\x19.\xa6pW\xf8%@\xc5\x18\x13H\x82\x1a\'@|\xfb\x94\xcb\x14\xb9&@\xd0\xbc\xad\x08\xe2\x88&@\xd0"\x8d"o|\'@\xd0"\x8d"o|\'@\xb4!]j3\x92\'@\x13)\xaa\x96.\xa7%@p\x8f\x84T\xee\x84&@\x99\xa8\x87\x15\xd1\x86%@\xd40\x8c\xb3\xc0\x8b\'@&\xeaC<\xc3o&@8\xcf\x08\x8d\xf7\xef%@\xae\xeeo\x186q&@\xdbI\x98.w/(@P\x9c\x14K\x1c]&@\x8c\xaf\xd9n\x81\x8f\'@\x91Q@\'\xb6>&@\xf9\x19\x05\xa6Uk&@\\\xdc1\xfcV`\'@\xd6w\x9b\xb2f\xc5\'@|\xf6\x9b\xa6\xf8F(@b`\x88\x124;\'@\xcdb\x84\x92\x126\'@:\x17R\x9f%[&@\xb1\x8d\xd2{\x0c+&@GY\xde\xecE\xc6&@$\xcf\xa8r\xbe\x8a(@\x1c?*\x03\xf4\x15&@\x0b\xafR8\x90_&@\xddH \x0b\xd0`(@K3\x0f|`\xa8(@\xa7\x1a\xea\x107\xaf&@G\x88(\x9b<\xb4\'@%\x1b\x07\xd8*[(@\x85u\x01~8\xb9%@\xaet\xf0\x80v\x87%@]\xc2\x9a\xd2U\xe4%@\xab;\x1dy!#&@6\x17\x90\x17\xe2L&@}\xea\x10\x19\xa3\xeb%@\xe1\x06\xaa4\x14\xde\'@R\xe6\xb3d7\x00&@\xf7\xce\xe3\x9dW\xb7&@\xd3q*=\x0e\x06&@\x1f8E\xbbF\xe2\x1d@o\x00\x81%\x04a%@.\x97%mR\xd4%@\x98\x17E\x88\xd8\xa2\x08@&\xb2\xaa\x83e\xb5&@\xeb#\x12\xe5\xa5\xea\t@-\xbe\xefNQ\x96\x10@3\xf3\xc4\x0b\xa5\xf4&@\xb9\x8f\x11\x1b\xa1\x84%@h\xb8?\xb3f\xbc&@iZp.\xa1\x8a%@\xc9\xf909\x83?&@\xbe\xa6\xcd\xec\xf6\xb1\'@7\x03b\x84"\xef\'@\x10\xe1\x10\xb8\xf4\xf7&@"\xa5X#\xa2\x8b\x1e@_\xb7\x18\x05\x96\x11&@\xc1\xdb\xd9oS\n\'@eNc{\xd8\xa2&@\x11}\xc0\x8e\x13o\'@\xa78\xd2\xc0\xac((@_n\xeeJ\x81\x96&@\xaa\x1a\xc3\xe1X\xa6&@q_r^\xca"\'@z\xc1\x9c%\xf1\t\xf7?\xc0\xfc>\xc0S\xa0\'@\xa5\xb4Cj*\xe4\'@|\x12\xc2S\xc8\xcb%@\xcf5mJ\xe8\xbf\'@b%\x8f\xe2\xc6O&@.\xc9\xb9\xdc\xc7\x8e&@\x15\xfc\xa6N\xd6\xf3\'@.17\x1a\xea\xfb&@:\xcbv\x8a\x01\xc9\'@\x88\x1e\x15\x03zq&@\xdaG\x13\xfa `&@\xe2^<\xda\n3&@\x80NY\xf4\xfb\x0e\'@"h5\xf4,8\'@\xc7\x1dfC\xb6\xed%@\xa8\xd1\x88Gw\x7f%@\'\xe0\xfe\x94F\x16&@{\xba\xa6\xb2\x8f\xb1&@X\x11\xc0j=J\'@B\xf4u\x92\xee\x04&@\xa92}_\xf5\xb2&@\x12\xa7\xfc\xbf`/\'@!\xbf\xc1\xee\xcd\x84\'@G\x1f\x153j\xf2%@W\xbdoaI\xfc&@\x1c\xac\x92\xbav\x13\'@\xa8\x1b\xac\x94\x15\x94%@V\xbc\xacwSn\'@`\xeb\xf9Lz\xf9%@U\x8bh\x86U\t&@\xd3v\xa8\xb6\xe3\xfc\'@\x7f\x85\xbd#\xfe&\'@\xc4\x9a@\x90B\xa1%@\x05\x10\x01\x18r\x87%@2\x17\xcfX/\x8e&@.\x90\x1f\x93\x9b\xca&@\xfea{.1\x8d\'@\x90\xf5\x9aN`\xb1&@\x99eP\xb9\xef\xa7%@\xd3AG9y\x07\'@o\xac\x95\x16\xdc<\'@\x9fb\xc6\xfb\xcc\xaf\'@e\xafo\xd2\x95\x91\'@\xfe\xabl\xfc<\xa0&@_jC~\xf6\x8a\'@o\n;\xee\x7f\x84&@\x81f\xed\x0f\x89\x9c\'@\xf3#M\x0e\x93\xdb\'@\xf8Z\xbd\xe1\x9bq\'@\xfe\xddD\x0fB\xb5&@\xf6\xcd>\xed\x81\xdc%@\'\x1a\x032\x1c\x17&@\xd0"\x8d"o|\'@\xc0\xdb\x10\xf9\xb7\x05&@*s|\x99K\xc5&@\xb1\x7f\x9a=1\xf9&@AC\xec)\xa6\xa9&@0pG\x82 \x8d\'@\xe1\x99d\\$\t\'@\xb2I\xd9\xe4S\xcc\'@\xe5b\xc9?\xdd\xaa\'@7\x07\xda2\xeaK\x00@\x9e\x11*\xe9\xfe$&@\x95\x93\xa1\xd3\x87\x90&@\xa8NdP\xd2\xb1\'@.$\xbd\x8d\xde{\'@\xa1\xa8\x1f_\x03\x9b&@\xc2\xc4\x16\xa6\x8b\xa0\'@\xa7(\x02\xdd?\xdc&@\x10\'Q3\xa3\xbe&@\x0bw\xf1\xfe\x96\xd2\x0b@7\xe2\x8a\xb7\xee\x87&@\xaet\xf0\x80v\x87%@\xfe\xda\x1e~\xf9\x81\'@7\xe2\x8a\xb7\xee\x87&@\x04?\x19\xec\x81\xc1\'@\x04\xa4\x17<\xa3\xa4\'@\xad\xbf\\\x80M\xbf\'@\x8a*\xa4\xd5\x14\xd5&@|\xad\x9e\xcd]\xd1%@BB\x9f#\xfb\x9b%@wH\xda\x1c\x91\x9f&@\x03\x91\x84\xf9\xa3j\'@Be\x18\xbbQr\'@\x81\x16\xdd\xf6\xe0\x81&@L6\x8e\xb0V\x1c\'@\x04O\x9e8\x1b\xda\'@ig\xf7z\x87\x03(@`\x81\xa5F\x17\xaf&@\xe6\xb6\x96\x94\x83\xa8\'@-\x7f\x88w\x18\xc0\'@\xa6\x94\xd6\x93\xbaf&@c\xe8\xcb\x9a\t\xe3&@d\xc8\xc4y\x01\xc1%@\xd0\xc6Q\xb57\xc1\'@M\xfc)>s\xda%@\xce\xc7\x87\x13\xb3\x7f&@e\xeaS5Q\x9b&@}|\x11\x18w\x9b%@:x\xe9h\xfd\x05&@\xdcg\x07\x990\xa9\'@\xa0\x98Z\xc9jr\x0c@^\xe4\x97~\xc8l&@ \nL~I\xbb%@,\xfb\x95\x0b9\xe2&@"_\xaeu\xc9\xe9\'@a\x07\xb6(b\xa0%@\x0f\x8f@\xcaR\xcd&@N\xf6x/\xdb\x83\'@\x86{\x1a\xed\x8f\xd7%@x\x96\xd4\xa6i\x91%@o\xb6\n\x95\xc1r&@\xf7\xda:\xfb\xaf\xc1\'@\xabhX0|\xf6%@\xb8U\xf0\x0c\xd4\x9b%@\xec\xf8\x8b6\x91s\x1d@\xf7\xc8\xf9x`\xfa%@\xfa\x9c\xdf\x1f#f\x0c@N\x94-\x02\xbaG\x02\xc0\xd3@\x0b\xf0d\x83\x1b@\xb5\x91\r\xd2\xd9\xc5\x19@\xbdxq\x90\x8a\xf8%@l\x99\xab\xf6\xb5\x05\x12@\x19\xdc\x94\xb5Q\xac\r@\x0bW\xd0\xf3j\xdf\x02@\x83\xb7\x89t,\xe7\xef?Sr*\xd1}L(@\x8a\xd6\x94\xbd@;\x0b@\x01t\xa5\x04\xd30(@\n\xa8\xb20\xd1\\&@\xf3\x9aL\x01\x8b\xc1&@x\xe1a\xdbuc(@qAo\x8e\xbfA&@\x12\xa2\x11\xa7\x81v(@\xe8\xdd$|\xf6\xf2%@\xac9\xae\x1a:\\&@\xa8\xe3.XAp&@\xe20\x15\x81\xef\xb8\'@\xf5P\xf8\xaf1\xc5&@]h\xdf\xac\xfd(&@\xf3\x022\x01\x86\x92(@j\xaaM\x87b\x14&@)m$WXw&@\x92]Qat_(@\x06\xeb\xb6\xf6\x8b\xd2%@\xf9J\xae\xcc\x00\xb0&@\t\xec\x15\xc6\xf9\x81&@\xe8\x8c,\x8d_Z(@\xc2\n\xba\xb6\xb4\xb9%@\xe6(\x17\xb0\t\xe4%@Y`\xff?g]&@\xacP\xbeFn\xa6\'@\x16DR\x8cC!&@\xbb\xe3h6\xcd\xec%@>]Q@\x7f\x12&@r\xe7\xdc\xc1y\x00(@\\\xdb\xa3k\xf8\x07&@*a\ry\x1a:\x0b@9\xb7\xceA:\x94%@\xd0\xa4R3\xfc{%@\xc4\xa3Lm\x0el%@\x98R\xc5\x8c\xe5\xf0&@j\x86\x9e\x19\xfc\x7f%@\r\x18\xf57\xa3\xeb&@K)\x16\x8ee\xbd&@\xd6\xe0\x11z\xb2n(@\xaes\xb3p\xc5B&@\x10\xc0\xc4\xa3]Q(@\xbdxq\x90\x8a\xf8%@\xc4\xca\x13\xf4\xd5\xd8&@\x91\xc8\xfe\x81\r\xf1%@\xe9`\x17\xc0!\xfd&@\xcbJ\xc3\xccL\xc2&@\xd7\xdb-\xc8\xa6\x06\'@\xc3\xe5\x94\xc1A\xa2&@\x0b\xd6\xe7!D\xb5&@\xba\xd5<\xb1n\x11\'@\x98\xc0\x07{K\xd7\'@v\xfcH\x19\xfb\xac&@\xa92}_\xf5\xb2&@\x00\x1e=>\xee\xbe&@@\xce\x13\xe8\x91)\'@W\xa7#\xbdY\xa8&@\xe5Y\x05J\x7f\x97\'@\xeaH\xcab,\xf1\'@\xa4\x80ht\xf3f&@s\xa9\xd6J \t&@\xacB3O\xd5I&@~\x83n\xcc\xb6\x81&@_\xec\x0f(\x83\xcd\'@t5\x1c\x80R\xf7\'@-\xea\xac\xc1c\xff&@f\x04\xcb\x10\t\x1c\'@\x99\r\xfc\xdcH\xea\'@H\xa4\xf4\xd2F\x02(@\x94\xac\xf5/\xceb&@\xb8\x93h)\'\x13&@n\xb5\xec@\xd9\x16(@\xc2GH4{\x0e\'@Mg!\xb0x\xb1&@G\x1f\x153j\xf2%@\xb1e\xdb\xd5V\xe5\'@\x8b\x97\xd3\xad\x03\xed%@U\x8bh\x86U\t&@[\xae\x87r\'\xc7\'@\xa0A\xbdp\xc0\xfd\'@s\x88\xb3\xc3c\xc9%@\xe6\x0f2\xee\xba\x99&@\xe3\xc4-(Z6\'@\xda\xf0\x1d\xfau\xa6\'@\xb9\x06u\xe6\x1a\xc8\'@\x0c\x17>eJ\xbd%@\x87\x189v\x9e\x8f&@\xff\x0b\xd4\x93\x12\xd5%@%\\\xd8U\xad:\'@\xfcU\xae\xc7\x98\xac\'@NX\x8dW+\xc1\'@n!\xbc\x8bn\x89%@_:\x9b\xba\x7f\x85&@WSql\x1c\x17&@\x88\x12A\x8d\xfb\xf0%@\xd7\x97F\xfe\x01\x07&@\xa1\xf3\xf9i\xe9\xc4&@\xed@\x87\x1ba\xfb&@o\'%\x076\xae&@\x15Y\x8a\x98\x9b\xbf\'@;\xd8\x0f@\xa8p&@fe\xecB\x83\x9a&@\xc6v\x02\xfes\x84\'@\x96\xdf\xfe\xb8O\x06\x1c@\x93Q,\x8e\xf7\x9c&@i\xc2\x00\xeaa\x19&@Bn<p*\x8a\'@6\x12\xa0\x1e\x98\xaf&@Jo\x96\xaf\x15\xa7\'@(\x04!\xd67\x0c&@Wb*&\xech&@\xaf\x96\x01\x82v\x96%@\xb2<\xf5ZS\xe0&@\x88\xeb\xca\xed\x7f\xc1\'@t\x03S\x06\x80\x84%@/AL [t&@U\x18\x87\xe9P\x9f%@\x89\xae\xf8\n\xd9\xd6%@\x98P%}\xc9X&@\x16\x83\xe2\xfd\xfd\xc5&@C^v\xb6\x08\xde&@\xdd\xb6\x1dT\xd9\xc2\'@\x18\xfe\xe2\x8eI\xaa\'@Js\x7f\xae7\x9d&@\x1d\n\xe1\x9d\x8d\xe0&@Z\xc5u*\xd3\x7f&@G~-L \xf8&@\xe4\xe0[\xbf\xa3\xa4\'@T6\xd6\xadq\xd8\'@z\x83$:\xd9s&@I\x9d5\x8a\xe2\xd5&@\xa5\xb6\x89\x1c\xdd\xd4%@\xf0$\xc1\xcc\xdbs\'@\'\xb6\x7fC<\xba&@I\x9d5\x8a\xe2\xd5&@\xdcJ\xe74\xc0\x85%@e\x15e\x8e\xc8p%@\x10)\xef\x9d\x89\x89&@\xb0\x18\x1b\xc2\x84\xbe&@\x15\x9dOCr\xdb&@+\xd6\x7f\xfd\xc0\xf8%@]\xae[\x99R\xa0\'@ \xac\xde\x06\n\x90\'@\xb4\\TK\xb2\xd4%@l\xee1\x9d\xa1j\'@\xb7t3,\x8d\x01\'@\xd5a\xdb\xdc\x9e\x8f\'@\xba\x95\xf9\x03\x11\x9b\'@\xea\x0f\x0c\xb8\'\xaa&@\x0fw\xb6\x7fF\xc2&@\x7f\x00\xb9D\x03\xbf%@\x12Xn\xe1\xc2\x84%@\xcd\xf8\xa3Q\x9c\xa9&@\xe9-(}\xc8\x8e\'@\xfd\xa54!y~\'@\x03\xb7v\xd5\x15b\'@\x1f\xcf\x03\x9b.\xb2&@:R\xb4\xa7\x88$\'@\x11\x8b*\x05dC\'@\x05\x10\x01\x18r\x87%@Ht\x06WF\xa4%@t\xee\x12[>\xc6&@n\xbf\x95\xd9\xe7(\'@m\x00\xfe\x88b\x83\'@\xb9\xc5D<\xf2o\'@%\xdb0\x0f(\xf6&@x\x06*\xee\x0cG\'@\x8eQ\xdeKx\x11\'@"\x1dzc\xc8\x1a\x0c@v\xb2\x07\xe50\xf6\x10@\x95\x85\xc6c\xc5R\'@\x87&\xe6\xec\xfb\xa1\x1a@\x99\xaf\xf5\xf3\xad\xfa%@\x1c\xd4\x87}94\x1d@\xbe%\x92\x82\xbd\xd1%@\xfcP\xcb\xc3\xb0w&@\xc2d~\xb1\x16x%@5E\xea\xfb8\xae&@\x90s\x9bR6\x80&@l\xf0<\x9d\x17\xe8%@\xb5\x8a\x98\xcb\x10\x93%@\x0f\xdb/R\x85u%@[\x07\x99\xf5N\xff%@\xbb\xcb\xbe\xd8\x03\x06&@e4*-?\xfb&@*\xd1\xef f[&@\xfa\x0fpAn\xb8&@I4\xd9\xd0\x88\x9d%@(\xce\\8"\xb7&@\x9e\xcc\x8a\xe9\x92\xd5\'@\xefw\xb8\x0b\xebO(@n#\xe0\x8e\x15\x15&@\xdf[~\xed\x00\xaa&@\xd1\xdaC\xea\xbb\x8e&@M%\x11~vE&@\x0f\xe2\xaeP\x1b\xf0%@\x8b\xd1n\x92\xac~\'@\xe3\xe2\xca9.\x11\'@~\x08\xf4\x94\xc9\x9a&@\xbd\x96\x12p\xc6\xa9&@\xc2$9\x83\xa0\xd3%@\xc7\x1a<\t\xcc\xc6\'@n\x84\xc2v\xc9\xf2&@\xef\xfbS\xae\xab\xc5&@\xc6\xdbq\xe6\x8d\xc0\'@\x0bu\x08\x80\xb9\xa1%@\xe6\xf6\xdb-\x94\x99\'@M\\/\t.\xcf%@\x10h\xb6>a\x02&@\xb4\x91\x16\xe0\xc7\x89&@D\xf8N\xcage&@c\tl\xd5=\xf9\'@\xbf\x05\x0cb\xde\xc4%@\xc8\x0b\to\xdb\\&@z\xe4T|\x1a\x14&@\xd8~\xb9\xb83\xcf&@5\xab{\x02\xa1\xbe&@3\xaf\xaa8S,&@\xefZ\xf8Z\xf9\xee%@\xda+h\xb3\x14\x00&@Mg!\xb0x\xb1&@u\'\xab\x17\x9d\xba\x10@\xe7O\x96bI\x9b%@zJB\xec\xba\n&@p\xb8W=\x9b\xdd\xe6?F\t\x86<\xf7\xbe%@\xee3!\xbe\xfc;\'@\x18\x1a\xc7P\x99q%@\xdf\xceg\x9a[\xc3&@\xfdb\x8a\xe2W\xa1\n@\x00|=h\x8f\xf9\'@\xce\xef\xef\x91\x8b\xd8%@\tP\x8e\xe5\x9c\x19&@O\xf842\xbf &@\xeb\x7f\xc5^\x8d\x8b&@\x15Y\x8a\x98\x9b\xbf\'@\x9e\xcc\x8a\xe9\x92\xd5\'@:fL\xbf\xa7\xd4\'@\xa4\xaf?\xaf\x16\xbb\'@\xcdE4w\\\x17&@\xac\x8d\xf0\xeb\xba\xa1\'@\x8b\x88\x8c\xd9u\xa8&@rx5x\xb7\xac&@\xac}y\x93\xba\x02&@\\\xbe\xfe\x1f*i&@\xa8\x80\xb4\xcf\xc0\x99\'@\xb2\x8c\xd4\xa4K\xa5\'@=\xf0B7\xa3\x04&@\x99\xa1\x7f-\xb1\xe5&@!\x10\xa8O\x03\x80%@^6\x93TD\x98%@Q\x86\x98\x01\x1bZ&@\x00|=h\x8f\xf9\'@\xb9%.>\xc0\xa9\'@\x11\xb7Z\xe7k\xcb\'@\xe7\x85e\xcaOa&@ +\xb9\x99l_\'@\x15\xf1\xc4\xff\x1d@\'@Z\xd1cak\x99&@j>\x93\xeb\xd8\xf6%@\x0c\xf8\xaa\xa1\x94\x7f&@\xc5!\x82\xa0\xd0\x0c\'@P\xc5\x04\xe6bp\'@}\x07\xf1?\x8b\xf5&@\x9d\xffR&\xf6\xc0%@\x93S\x03\xfd\x15U&@#\x08]\x0f\xd6\xf8&@\xbc\x12\x10\x11\xc6\x88%@\x0c1\x01\x00-\x8c&@\xfd\xa9\x8c\xf3\xc8\xc7&@\xa3-\xf6\x9bu\xad&@\xbb)\xd5\x0f\xe7\x84&@w\xe4\xa1t\xd1\xaa%@oi\xac\xcdL\x17\'@\xe4d\xa6\xb0:\x89\'@\x03\xb7v\xd5\x15b\'@~\x91\xdc\xdf\x18\x99&@N\x00\x14\x1d\xb6`&@\xec:\xdfq\x05\x02\'@9I\x8f\x00\x8a\xbb%@eX\x92m"\x88\'@\xc6P&\xbc\xb1\x9d%@6\xd6!\xbd\xf5\xde&@\xf6F\xba\xc4Wp\'@8\x9bb\x9d<\xaf\'@\x03@u\x03\x9e\x02\'@\xc27`\xba\xb4\xf6%@\x1d\xd8\x04\x9a\xb9\xb9\'@.\xa8\x92\xdd]\x80&@\x15\xf8&\xd4v\xc9%@\xee}%\x84\xf2\xb0&@\xf9f\xeb\xf5-\x9c\'@\xf8\xf1\xbcV5q&@\xbe\xe7\xf7\x16?\xef&@4R\x0cX\xe5\xda\'@\xe0\x92G\xd5\xb4u\x0c@\xe3\xf9%\xff\x93\x9b&@\xd3\xd0\xea\xba\xe7\x86%@\x9d\x15\xd3t->&@\x0b\x10\x08\xc97\xcc%@\xc6\xa6c\x94$\xc9\'@\xc8\x9a\xb71\xbd\xb3\'@\x98\xd1\xe1{\xc8{\x1d@\x17n\xfdQHV(@V\xc9mj\xe2\xd1&@\x85\xe5\x8f\x9c\xcf\x7f&@\xef\xaena:\xe3%@Ns\xbb\xf4\xf1\x90&@\xc7:\x8e\xb7G\xb6%@x\x06*\xee\x0cG\'@\x8f\xac\xf6Y\xe9g\'@\xce\xd4\x8d]\xad\xf4\'@\xa2y\x085\xa3\xc1&@f\xaf\xb5\x9a\x99\x8a\'@\xbd\x0b\xe4\xaf\xe1\xdb\'@\x90\x18\xe3i\x12\xc0\'@\xfaj[\xf8\xc8\xb6\'@2\xa4\xfd\x8b\xe1\x9c\xe2?\xe4\xa6\xf4\xca\xa9\xdb&@<oc_\x7f\x14(@LDI\xf1\x11l&@u\r\xb2\xf0,\xdd&@\xd2\xe9b1\x19\xc6&@\xf6\x9cM\xe3*\x87&@o\x89k\xd0\x0b\r\'@\x80\x03b\xb7\xfb>&@\x82\n\x04Hnu&@\x1e\x15W~!\xc5\'@\xa0\x83\xde\xebc\xf8%@\x03\xd0\xebX\xe9C&@\x9fmG$N5\x0b@RwY\xa1\xa7\xea\x1d@\xc3\xac\x126\xaa\xf3\'@r\x04s\x16\xb6g\xf6?\xc1eR\xda\x1c\xe8\x1d@W\xe1o\xbe\x10\x0b!@\x7fJ=\xe1\xb4\x1e\x19@'
p29
tp30
bg3
(g4
(I0
tp31
g6
tp32
Rp33
(I1
(I1305
tp34
g13
I00
S'\xd7\xb7\xf1\xd8J\xf4S@\x07\xd3\xc2\xa3\x1chT@<U)\xc9\xf9\xf1S@\x84\x8b\x84 \x0e\xe8S@\x96\x115\xa0\x9c\xe8S@\x0fc\xce\x96\xc2\xe8S@rl\xd9\\\x0f\xe8S@&\x04\xd30s\xf0S@)\x9cQ\xb4\x7f\xeeS@\t\xcb\x00\xe6\xef\xe5S@\xa9\xd7M`\x14\x05T@\xe2$e6D\xedS@\r\xbe\xf9\x1cs\xe5S@\x9e1\xe6v\xce\x90T@?\xb2\xda\xe4#\xe2S@\x88(\xd8/\xf5\xe7S@\x92\xbd]\x84\x86\xe5S@x\x8a\xcb\x85>\xe8S@!\xcb\x0f1s\xe8S@\x80\x0ej5\x93\xe5S@\xd3\xdefO\xab\xe5S@\xbe\x85\xc2&t\xf1S@\x00\x8e\xda\x9e\x88\xe5S@i\xb5\xdf\xcfk\xeeS@\xa9;</\x14.T@\x96~\x87I\xbb\xe3S@\xda\xce\xd2\xa0;\xe8S@\xe2\x8e\xa0\xa1>\xeeS@~N\xd7\xd51\xecS@Z\xdb\xa3\xe0}\xe5S@\x900\xe0\xc5\x10\xf1S@\xe0\x11\x87\xa3^\xe7S@\xdb\xbb8Q,\xf1S@\xb9\xf9\x84\xc2\r\xecS@"\xec\xeaJ\x00\xf1S@35\xc1Gk\xe8S@-\xc6\xafic\xf1S@+8\xc3+\x04\xe7S@F\x8b9\xbe=HT@u\xb5\xc0\xc4\x11\xeeS@\x07\xa3\xd2\xa2\xdf\xeeS@\xe6H-l\x1f\xefS@\x1c[\xd787\xf2S@\x87w\xd3\x0c"\xf0S@9\'r\xaaN\xe7S@\x17\xc0\x19\x91\x1b\xeeS@\x97Q\x1b3\xa4\xe4S@\x83\x92\xd5\x91^\xedS@\xe1i\xa8\xe2\xf8\xf3S@\xfb\xa9\xe0\x90~\xe6S@\xe7\x05\x85\x859\xefS@\x89\xd9\x120\xe5\xe2S@\t3_\xcd\xb7\xe3S@Mh\xe4\xd8\\\xefS@\xd4\x92O-\xf2\xf5S@:\x1c\xcf0f\xf4S@\x99\xb7n\xea\xce\xe2S@P\x1e\x8a\x0f\x9f\xe3S@w\x9d\'\xae\xca\xeeS@\xbc\xa7\xb7\xba\xe9\xe2S@\xbe?G\xa8\xd3\xe6S@J \x05}\x06\xf1S@\x93i\xb6\x97\x06\xeeS@\xb9\xa2\x1430\xf1S@=\xaf\x10\xbd\x8a\xe9S@x\x84\xd4\x91V\xe9S@:\xab\x0e,s\xe6S@\x83\x92\xd5\x91^\xedS@\xd5\x18\xea\x97)PT@\x89\xfa\xd7\xfa"\xeeS@\res\x98vFT@<\xf2Qni\xeeS@\xe3\xdb\xb8=\xc7\xe5S@\xe6\x89\xf8H\xdb\xf1S@q\xe6t1\x99\xeaS@\xe32\x05a\t\xeaS@<\xf3=.<\xeeS@v\x06\xc2\xde\xb8\xedS@\xff\xb2y\xee\xcc\xe8S@\x8a\xc3\x11\x8b=\xf4S@Uq8\\\x19[T@%\x80\x98\xc32\xf0S@\xad\xdd\x8c\xd6}\xeaS@\xc3\xaa\xa6k\x11\xe6S@^l\xb1\xb22\xe0S@\x9c\xbe\xb5\xa2\x1e\xf4S@?\xdb]\xa3C\xeeS@\xe9\xe6u@\xf8\xe3S@\n\xec\xae\xd4\xe6\xe5S@z\xd8u\xc7\xab\xe5S@i\xe5\xb5\xc3-\xe4S@i_>\xee\xd9\xe2S@\xdf\x8b}\xa0g\xe2S@\xc4Kj\xbd\xe5\xecS@#\xa4\x9d\xea>\xe9S@\x84dbl\xe0\xebS@\xb0\x12z\xfb?\xe0S@\x98\x8f\xef\xbb\xd3\xf0S@?P\xe9\xc20\xe7S@\xbdD\xfa\x0e\x0b\xf1S@\x8e\xd8\x11\n>\xe9S@\xd1d\xcf^\x86\xe5S@\x81{\xa6 \xe7\xe4S@\x97\xdc|5\xf4\xebS@+ a\x82O\xe1S@\x87\xb7u"\xbf\xe4S@\xa9\xc7\x8e\x85\xdbBT@\x7f\xc6p\xfa^\xe7S@\xd3O,\xf9\x16\xe5S@\xbc\xe0|\x06\x93\xf3S@L\xd8[\xb6\x86/T@\xe22\x14\xdf\xa0\xe9S@;\xa7M\xc4\xc3\xeaS@P\x7fs\x87<\xe3S@Q\xe0P\x7f\xa6\xdbS@\xc7b\xcc\x13N\xe1S@d\xb5\xa3F\x18\xe8S@\x96\x95\xb0\x842\xe8S@\xcc\x85\xff\x02\xa1\xebS@1\x82X\xd7\xb4\xeeS@\xb8\xeb\xeaMZ\xe0S@\x14\xb5I\x9a\xda\xe4S@\x97l\xa6\xe6g\xeeS@_P2\xa6\xf8\xe3S@H!\xf4\xdc\xf1\xe4S@\xde\x8b;\x10X\xf3S@\xbd\xc7Dm\xa5\xebS@\x95\x01\xa9\xa4\n\xebS@\x9d\t\xd9\xb1\x95\xecS@i\'\r\xe4$\xebS@m\x80O\x1aR\xecS@\x16\xbd6\x90\xf8\xeaS@m\x80O\x1aR\xecS@\xf6T\n:\xdf\xe9S@\x00^\x18*\xfa\xf0S@\x8b\xa8\x82s]\xf0S@M5[\xe4\xafST@)\x9cQ\xb4\x7f\xeeS@gm\xda\x12&\xebS@^\x12\xfeo\xd8\xe9S@\xf0w+\xd4\xd1\xe2S@\xf44\xb2\xcb\x1f\xebS@R\x00y\xaf.\xe5S@\x0edc\x0c\xe0\xf1S@\x89\xb8\x13\xca2\xe5S@\x18\xec\xc3\x08\x1f\xecS@\x0f+V\xe8\xcb\xe1S@\xdd\xd62\x0e\x0c\xeaS@\x13wVe\xee\xeaS@ %\x1c?\xf0\xe2S@\xeaGp\xd0\xe7\xe9S@x\xb4\xa5CM\xe2S@\x18\xec\xc3\x08\x1f\xecS@\xea\x8b\xd36\x01\xe9S@.x\xab\x94Z\xf1S@\xf4q\xc5\xf0\x91\xe6S@\x88\x8c\x90\xab\xfb\xe1S@\x8buO\xbb\x05\xebS@\xefQ\x00\xa8\xd4\xedS@$\x1bQ\xdc\xa1\x19T@\x1f\xbe\xc1A\xeb\xf4S@\xdd\x80?.A\xedS@nV\x89\xa1\xb3\xf3S@\x1eq\x953\x0f\xf3S@"\xfa)\x9f`\x86T@<\xb86\xb3\xaa,T@\xe2EV\xb9W\xe6S@r\tn\xd3o\xe6S@\x9f\xf2\tn\xdf:T@\x98\x8f\xef\xbb\xd3\xf0S@]\xe2\xa9\xf2X\x87T@\xfdDO\x9c\xef\xe5S@D\x9f\xfeI\xfc\xe9S@\x92]ZN\t\xebS@\xe8M\x8b\xe8\x07\xe9S@\xb3\xaa\x87;\x92\xe6S@\xce\xe7\xb0lu\xe2S@\xffC9w\xf8CT@ek\xa7\xa3\xd3\xe3S@\x0b\xf7\xf9ro\xe2S@\x88\xf5\x92?\x89\xedS@"\xa7A\xe8\x8a\xe2S@u\xde\xa1O\xa6\xe2S@/\xb3\xe8_\xdb\xebS@#\x97{\xd1Z\xf0S@j\xa4\xfc[\xa6\xe2S@\xf8\xd0A\xf1\xa5\xecS@\xd0@%UY-T@.\xdb\x9e\xd6\xc4\xe3S@\xe8\x0b\xef\xfb\xd9\xe2S@\x84y@)\xc7\xebS@\x1b\x8c!P7\xe5S@E\x0cPfv\xe1S@=M\xaf\xc1\xaa\xf4S@\xca\x15\x0f\'\xc3:T@\\Qf\xe1\x95\xeaS@g\xd9\r\xb4t:T@\'\xf4j\xf5n\xdfS@\x8dp\xd5\\\x86\xe1S@\x0c\xb4\xd1\x98d\xe2S@\x17Y\xb5a\xff\xeaS@\xe3\x06\xa9\xe3\xea\xe5S@\xe70J\x1f\xf3\xe1S@;\xf6 \xe9\xb3\xeeS@\n\x9cyMC\xe0S@[\x14\x99\x83\x85\xe1S@\xc2\x07s\x8b\\:T@KkS\x04\xb1\xe1S@\'\xa0o\x9aW\xe0S@\x9e\x9b\xc0\xe0\xc0\xeaS@\x9e\x9b\xc0\xe0\xc0\xeaS@\xbb\xe5\xd2~\xba\xe4S@m\xed\xf2b\xf9\xebS@qT?\x0fG9T@zT\xceX6\xecS@\x94\xa7\xba\xdd{\xedS@3\xd9\x94\x1d\x1e\xe2S@\x10\x80*\xcb\xe9\xf6S@\x1cl\x17\xea\x98\xe4S@]\xdd^\xb8T\xecS@:b_\xaf\x03\xe2S@\x10\xf1=\x00\x87\xeaS@\xda[\x04\xe1\xe6\xf5S@C\xdf\xbbx\xea\xe4S@\xf2\x88\xe0\x05z\xf5S@\xb8\x1e\x1b\x1c"\xf5S@\x0f\xa4\xa0X,\xf5S@\xc8xg\xfas\xf0S@\x10\x89\xad\x9b\x8d\xe4S@\xc8\xfc\x86\x1bq\xf1S@\x95\x08bJ~\xeeS@\xa5\x92\xf0\x84\xf1\xf3S@\x0b\x105n\xf4\xf3S@0\xd6\x88\x0e\xbc\xf3S@\xe8M\x8b\xe8\x07\xe9S@q\xb8SfD\xefS@U\xe8\xb2\xc1\xad\xf3S@\x8a\xe4hL\x17\xf4S@\xd4\xad\xf9F\xa3\xf0S@\x0e\xd4\xfd\x84\\\xf3S@\xd81,p\xc4\xedS@k\xadU~\xce\xf0S@\x7f\xabKT\x9a\xf0S@\xbf[{\x80>\xe5S@X\xa2\x1c\xb3\xf9\xf1S@\xd81,p\xc4\xedS@\xe6\xc1\xba\xf6\xe4\xf1S@Z\x8b\xcd\xc2\xa3\xf1S@\xddnJ\xf8\xaa\xf1S@.5\xbb\xf8\xd9\xe6S@\xe9j9\xcbH\xf1S@\x1f\xd07\x92A\xf4S@\xa1\xf9\\\xef\x0b\xf1S@\x92&\xa1\xf6I\xf2S@\xca\x18\xe3\xbeG\xf1S@\xcd\x10=\x9aK\xf2S@$!-o\xb4\xf0S@\xe1\xef\xb8z\x94-T@\xfb\x19\x98\x94\xe4\xe5S@\x98\xc0\x87Y/\xf0S@L-\xd3}_\xf0S@\xbb\x9b\xa6\x91J\x7fT@:\'u\xd4\xed\xe2S@\xe0X\x87\xfc\x93\xefS@|\x03S\x1de\xeeS@f\x079sP\xf1S@\x03\xdd|R\x1a\xf4S@\xe9l\x97\xb9e\xf1S@\xef\xcbD\xa0.\xf1S@T\xc8\x8c\x05\x06\xeeS@\xd6\xe1\x98V)\xefS@up\xd2h\x1e\xefS@\xef\xa3\x9e>\x07\xf1S@C}I\xb7\x1a\xe6S@w\xe7\xeeSj\xf1S@\x06~\x8d\xec\xba\xeeS@k\xadU~\xce\xf0S@\xe9\xd5\xfb\x9ae\xe4S@\xc9\xc5\xa0\xed\xba\xeeS@\x95\x08bJ~\xeeS@\x1c\xc0\x1db7\xf0S@\x1b\xf1\xb2\xff\x94\xeeS@\x00\x9b\xc0{\x13\xeeS@U\xd0}\xcd\xe2\xedS@\xa4\x9b*\xber\xefS@i\xb5\xdf\xcfk\xeeS@`\x9f\xb2\xca\xeb\xefS@\x81\x86\x84\xa9\xb5\xecS@\xcd\xf3\xa4\x14^\xeeS@hN\x87t=\xeeS@\xc1\xc3T\x7f\x08\xecS@\xafK\x8b\xb2\xc6\xecS@\x9dIg5\x80-T@`D[\xe3\x14\xeeS@\'\xf9\x01BE\xedS@\xa9\xb2\xeeb\xa0\xebS@\xf2J\xa2\x915\xe5S@0Jc\xc2\xbb\xf0S@]\x08`\xd85\xefS@i\xf0\xeeJ\xce\xecS@\x9a\xd8I\xe9e\xeeS@\xc3f"\xe0\xd4\xeeS@\xd9]5S\xfb\xedS@?;o\xee,-T@c/\xde\xa6\xb4\xeeS@\x0c\x1a\xde\x0fb\xeeS@^\'\xe9J\xcc\xedS@\x97}\x9e\xaa\x0e\xecS@\x9d\xba!\xa9[\xf1S@.5\xbb\xf8\xd9\xe6S@/\x1f"\x8f\xda\xebS@\xdf\xce5^\x0b\xebS@\x01T"RQ\xecS@{\xaf>\x86|\xe5S@\x1f$B\xa6A\xedS@#N\xdd\xce\xf9\xe3S@m%s\x14$\xf1S@\xe3Af\x1d\x19\xecS@nJE\\\xc5\xe4S@\x06\xc8\xcd@\x19\xe7S@\x91\xc9\xbeH\x92\xecS@/\xe3=\xd3]\xecS@\xae\xdc\x0b2I\xe9S@\xe6\xb7\x13\xab1\xf1S@-\x04<\xa98\xe3S@v\x8c\xa2;\xf4\xe8S@-\x04<\xa98\xe3S@!\x87\xb1\x89\xea\xe5S@T\xd0\xc8\x9ff\xe7S@\x0bkDy\xfb\xebS@Y\xca\xf3T\x02\xebS@{oVZ\x07\xeaS@\xb0\x7f`\xb3\xcb\xe9S@W\\cR/xT@\x8c\x98\xf04\xab\xe9S@\xc1km\xdb`\xe8S@\x9b\xe2i\x9b\x82\xe2S@\x05\x15,\x9c*\xe5S@\x8b.\xc1v:\xe9S@\xd1\xa2\x83\x93h\xe8S@\x94\xa25\xe0\x81\xe5S@mn\xee\x08\xde\xe6S@SR\xc66\xf7wT@\xe2`\x15\xdcF\xe3S@9\xd3}\x04P\xeaS@\xae[\x1e\xcdZ\xeaS@o\xb7w\x9a\xc4\xe7S@\x8b\x99\xcf\xead\xe6S@1\x1e\xc1\\\xee\xe8S@\x11\x7f\xf1\x02\xe9\xe5S@@[aV\xe2\xe8S@-\'\x1e\x98\x16\xe8S@\x97\x0f\xc5\x96\x1a\xe8S@\xb6uG%\xd4\xe9S@(\'\x93e`\xe4S@\x92\xf3\xfe_\xc9\xe9S@\xc6\x83\x9c7h\xe7S@\xee%\xaa$U\xe7S@rAG\xda%\xe7S@\xf0j\xd0\x07\x94\xe5S@V\x9f\x840\xd9\xe7S@8|\xc7\xa3^\xe7S@\x07\xf8K\xcd\xc5\xe5S@nL?k\xa9ST@,a\x9cA\x89\xe5S@/\xafP\xa2\xa4GT@e\xdcE\n\x19\xa3T@iYg\xeb\xdf\xedS@\xc2l\xb7\xd0V\xefS@\x00\xd9\x1c\x92\xb2\xefS@\x8b?\xba\xaa\xff9T@yUE\xf7\x12\xeeS@\x04\xb0\x15\xcfq\xe5S@ZUc]y\xe2S@!\x80?\n\xe4\xebS@\x91\xee:\x0c\x7f\xefS@\xb8\xf0\x1bN\x8f\xedS@S\\\xc12&\xeeS@yH\xc5U\xd7\xedS@\xe4J\'\xec0\xedS@c/\xde\xa6\xb4\xeeS@\x8c\xe6\xbc\x03\xc5\xecS@\xee\x9a5\xef\xba\xe3S@\xe6\xdb\x84\xe7\xca\xecS@\xbe\x10[A\x98\xecS@g\xf6Cc\xa8\xecS@\xb9(1S\x19\xecS@\xd8"&qn\xe3S@\x9d\x80\x19\x11\xdcNT@\xb8\x87\x9bxv\xeeS@\x11\xa6Wb\xed\xecS@\xb1\xb5\xe2L\xd5\xe3S@:\xbd\xc9\xa2\xcf\xdfS@\x81\xe4\xea7\xa2\xf4S@ \x02}7\xbe\xeeS@LU(\xf5\xa1\xeeS@\xaeY\xd0@\x16\xedS@\x186\'_\x16\xe4S@J]\xaa\xaee\xecS@\x8d\x95T\xdd\xf4\xecS@5p\xa1\xdd\xad\xecS@\xd4\x9d\xe0w\xbeAT@\xb5\xe7\xfeu\xbb\xedS@\xa6Y\xc7\x00%\xe4S@#\xdbH\tA\xe4S@qg\x06 [\xeeS@\xa3\xf1\xeeU\xdc\xecS@E$x$\xc7\xe3S@2\x1c\xba+\xb0\xe4S@\xa6\xbf`\x88\xafbT@\xf3\xb5H[Y\xe1S@\xf3\xb5H[Y\xe1S@!\x16c\xf0\xa9\xe4S@B\xfc(\xba\xa7\xeeS@\x88\xde\x99\xcbF\xe3S@W\xa1\x18\xbaN\xe1S@\x13\xd1I\xb1\x94\xe2S@\x0f\x12\xb1\\\xd0\xe4S@\xda\xa9\xdf\x0f^\xe2S@\xb8\x9a5\xf5\xe5\xe3S@\xb2w\x9f\x81\x05\xe1S@\xe6\xfa\xe3^\x82\xe3S@!\xdd\xa50\xce\xedS@\xbd>\xd5f"\xe4S@\r\x1e\x81\x8d/\xe1S@\xa3\xe8\xdd\x88\xfc\xe1S@\x9at\xc7\x8e\x07\xe3S@R\xd8\xbe\xf7\xda\xe1S@\xc8\xbb\xaf5s\xe5S@\xe8\xd6\xa6\xdb)\xedS@sI\x9e\xbe;\xf5S@4\xf3G]@\xe5S@S\x07Qp\xcb\xe1S@\x9d5w\xe6p\xe4S@o\xc7#}\xe8\xe2S@*\x04W\xc8$\xf5S@E\x01\x17\x07\x05\xecS@@\x9bp\x15\xfd\xe1S@\xd8%\x1aA\x9e\xeeS@\xca\xa8\xf5s\xeb\xe0S@>*\x1a\xf45\xe6S@\x97\xcd\x03\xa2\x1f\xe2S@\xba\x92\x94)\xcf\xebS@\xcb\xc0iG\xf4\xe2S@\x06\xfb\x8e)7\xe5S@\xba\x92\x94)\xcf\xebS@\xb9\xae\xa3*\xec\xf5S@Kd3\xd9.\xf5S@\x88\xf5\xd8Mk\xf0S@\xd1"p\xa5B7T@\xd7d\x98\xcd\xc7\xebS@uoc\xf5\x9e?T@\xd1\x19#\t\xa7\xeeS@\xbc\x15\xd3\xab\x0c\xe7S@\xdb&2\xd5/\xf6S@\xa2} ~?\xecS@\xe1(\xa2\xec0\xe3S@\xeb\x1d\x99\x1c\x84\xeeS@\x98\xb4\x84\x1b<\xe2S@\x98\x91\xd4\xabu\xe2S@[rV\xa1\xd0\xedS@4\x15@i\x8b\xe5S@\xb4\xb8\xbb\xf7E\xe4S@x5\x1f\xd5\xeb\xe5S@\x16\xac/\x83\xc8\xeeS@"O@\x92\\iT@\xbc\x86`\xd2@\xf4S@\xc9\xaa,\xb5\x9d\xe3S@ \x81p\xd6\xe2wT@\r\xcf\xd2\xee\xd3\xecS@S\xe66(M\xe3S@\xe0\xdc\x87\xa5\xe5\xeeS@\x8eO"gB\xf1S@\x85\xbf\xe9^(+T@Y+\x8cI\x0c\xecS@\x04\x96\xc5>|9T@\xf8b\xefU\xc2\xe2S@Gh\xf6\xfbx\xe3S@\t\xac\xa4x\xb2\xe3S@Gn\xfc\xe21\xe5S@\xf1\x96\x1c\x85\x11\xf4S@l\xbdL\xd9\x1e\xeeS@"\x92\x0f\x88\xe5\xeeS@\xf0\xbb\xea\xb5\x99\xf3S@\xba\xb0\xc4\xf3n\xe5S@\x9eK\xd8\xf0\xd2\xecS@\xc3\xba\x04Q\x9a\xecS@\xa0o\xc6{e\xe9S@K\x1a\xc0_\x04\xf1S@r\xcdq\xe1\xe1\xebS@M\x15\xf5s\x01\xe6S@LoO\x08\xa6DT@g\x1e\x82iQ\xe9S@\xb2\x1ag\x91]:T@\x8e$8q\xa7\xe8S@Bl\xc5,\x9c\xecS@\xae\xdc\x0b2I\xe9S@\x93\xac$7\x14\xefS@\x12\xc02X1\xefS@\xc0\xa8\xb2\xb5\xed\xf0S@\xe6\x80\x0b\xb7\xea\xe5S@\xad*\xf2dg\xf0S@DQ\xe6\x9dr:T@\xb0e\xb86\x0cST@X\x13\xd1\xc8\xd3\xefS@/\xe3=\xd3]\xecS@\x94\x03:\xa8\x98\xf0S@\xd2o2\x14=\xeeS@DQ\xe6\x9dr:T@\x1fv\xfc}%\xf1S@t\xaa\xcd\xd1\xb8\xeaS@\x05\x91\xaf\xfc\x0f\xe8S@\xc3!\xc9/@\xe8S@\x86\x1d\x12\xe2!\xe8S@p\xe7\xb4\x0b \xeeS@\x91Gx\xd6\xfaCT@\xe1/M\x07*,T@M\x18\xd9\x89u\xe5S@\xca#\xa8\xa4\xe9\xe6S@\xdbX\xbe\xc6q>T@\xb7\x04k\x0cD\xecS@\xdc\x13\x15\x84H\xf3S@/\xc5\xd6\xed\xe5\xf1S@\x92\x0e]\t9\xe7S@\xb6Of\xa2\x7fCT@4R\xfa\xd0\xf6\xedS@u_\x83\xeb\x9b\xf1S@\xac$\xcf]I\xf1S@\xc2\x07s\x8b\\:T@\x92m\xc2\xa8\x8c\xe9S@\xa8\x95\x0c:\xfc\xe8S@\x8d\xfc\x9fF(\xe7S@\xfdt\x91N\xe1\x90T@\xcf\x9e\x99\\E\xe7S@\xc6\x83\x9c7h\xe7S@\xcf\xa4G\x1d\xe0\xebS@&\xd7\x1d\xd4\x05\xebS@\x8fY\xcc~\xe0\xe7S@iEJ&\xd5\xedS@y=\xc0\xa4 \xe6S@\x9b.m\'/\xe8S@]CP\xc5Q\xf1S@\xdc\\\x9e-X\xeeS@\x13\x03\x9cs\xcf\xe9S@\xe2{\xa4E>\xe9S@&|Z\x01\xb7\xf2S@\xe5\xe0\xaa\x94\x97\xeaS@\x00\xd9\x1c\x92\xb2\xefS@\xe9\xcbu\x9b\xcc\xe7S@\x0e\x7fB\xcf\xc4\xe8S@\xd1pl\xb5\xd8\xe6S@n\xef^\x9cD\xf2S@\xd3\x06&\xef7\xe9S@O|\xec\xdd\xe0\xe9S@\x7f\xc3\x9en\x1a\xe7S@\x08\x92*\xe9Y\xebS@\x7f\xc3\x9en\x1a\xe7S@\x1a\x82\xe5\x82\xc4\xeaS@\x9a\x93\xb3\x84\xe1\xf1S@F\x7f\x8bU\xd4\xeaS@[\xaaz\x19\xc7\xe9S@\xbf\x99\xee\xf0\xc7\xe8S@\xdc2i\xbb\r\xe8S@\x9e=\x02\xe2Q\xe9S@\x1a\x82\xe5\x82\xc4\xeaS@\x81\x88\xa4\xe4H\xf1S@k8\xe3J:\xf2S@\xd7\xdeye\xbb\xf1S@\xda\x1d%\x0b\x99\xe9S@\x19\x14>\xd3\xc7\xf1S@(\xfb68"\xebS@\xa9)\nj\r\xebS@\x8cD\xc0\xb5BuT@\xcf\x81\x8fJ7CT@\n\'\x93C\xbc\xe3S@\x91a\'\x810\xedS@\xf7I\xb8E\xce\xe2S@\xa3\xdc\xd7:r\xe1S@\xfcW1\x9f\xf1CT@\xf24\x8b\xd6\xd2CT@\xc3\x1775\x8e\xe3S@\xa2+\xcc\xb8\xce\xe3S@\xcao\xaa\xd9\xe9\x95T@\xe2\xa0\xe6P8\xe0S@\xf4\xa2\xbc\x165\xe4S@\x9eG^Y3\xe7S@\xa9\xb1\x15\x01P\xe4S@\xaa\xfc\xaa7Z\xe1S@\x00#\x93\xb9G\xe3S@\xfakj\x87[\xe1S@\xcdq&\x80\x82\xe1S@Z\x83%A\xc1\xe4S@\x92J\xa3\x02\xb9-T@V\x85f\xd5\xbe\xe4S@\xd1UEP\x8e\xe5S@\xbb\xaf\xec\xe8\x9ckT@\xc0\x1b\xccb&\xe4S@\x989\x19\x84\xdb\xe1S@S\x08\xfe\x01\x17\xe2S@\xeb\xe6#\xf4L\xe4S@mL1\xced\xe4S@!R\xaf]\xb9\xe5S@E\xc5\x9b\x08\xd4\xe5S@\xb5\xd8\x14\x9bI\xe2S@\x9e]\x98\x01\x08\xe6S@\xfc8\xa0\xf4\xdb\xe1S@>*\x1a\xf45\xe6S@\xa5m\xf1g\xc2\xe2S@\x90\t\xcb\xa4\xea\xe2S@\xbc\xbf\xd5\x0f&\xe3S@\x10\x17\xfe\xdc1\xe5S@c_\xca\x12\x97\xecS@M\xc0\xab\x90\xf2\xe4S@\x92\xc7\xe5\xe0\xc3\xe1S@<\x86\x088\xdc\xe2S@\x05\x11e\x8d\xbf\xe8S@Xj\x80a\xa0\xe3S@k\xc6\x88\x08)\xe3S@\xcc\x14\xa6\x19\xb2\xe5S@\'\x9f\x04&\xc1\xedS@\xe1(\xa2\xec0\xe3S@\xb6\x0b+\xbam\xe2S@wY\x8b\x17\xe4\xe5S@\xa2N\xd2\xcc]\xe3S@\x03\xe6\x8b\x0f\xa0\xe5S@+#X1\x02\xe3S@\x89\xea\xa1\x16AuT@B\'\xfa\xbe%\x9aT@\xafa\xfa\xd1,\xf0S@t\x05F\xe7\xcb\xe3S@\xaa\xc7\xa7\xf8\xb3\xe2S@\xb3\xb8\xff\x94|\xe5S@\x81\xb9{\xf3%\xe5S@\xd0\x0c@)Y\xe3S@)\x94H\x1dq\xe3S@\xff1\x81T\xa3\xe3S@\xea\xadE-\n\xe6S@6v\x96\x8e\xe9\xe5S@\xb8w\x1f\xe0\x881T@ypD\xbc\x19\xe8S@v\x8f\xd9\xb7 .T@\xc9p\x1e\xe1X\xe5S@o+4*>\xeaS@({\xcd\xddU\xe7S@A%\x84j\xfbgT@\x88\xa3\xe0J\xac\xe6S@\xba:\x10(:\xe7S@\xbd} ux\xe7S@\xb8\x86@\x97k\xe5S@\xb88\xf2\xc9\xe1\xe6S@\x92\x0e]\t9\xe7S@T\xc7\x99\xeb\xc6\xe7S@X"\xfd\xbfK\xf1S@E\xa1\x86\xa1<\xe7S@^Y\x8b\xa1\x1e\xe6S@\xbb\xeei\xe8\xcb\xe9S@\xba7\xa9?\xce\xf1S@?\xbb\x08\xce\x16\xe8S@\xe3\xf0\xbd;\x8b\xebS@\xa9\x80<6\x90\xe9S@a\xe0\xcbX+\xeaS@\xf3\x891 3\xeaS@\x8c\xbe\xbev\xd9\xf0S@s\xd0%q\xef\xe6S@h%tkR\xe8S@\xfe\x96\xd0\x12.\xe9S@(~f\xf1\xe2\xe9S@\x9a2\xb3\x15\x0e\xeaS@t\x1b?\x87<\xeaS@\xc5\xe9?\xd0\x8d\xeaS@s\xd0%q\xef\xe6S@\xbe\xa7\x1f&p\xe8S@R\xa8="S\xe9S@\xca\xd5\xfe\xe2\xb3\xedS@\xabCM`v\xeaS@\xb9\xdc\xdcp\x87\xeaS@\xc6\xdfG\xc4\xd2\xe7S@\x06\x0fU\xden\xe9S@\x19\x8d\x04\xf8\xba3T@\xc6\xdfG\xc4\xd2\xe7S@\xe4\x9f\x01:\xae\xe8S@qw\xed\x0e|\xebS@0\xa3\x16\x95\x839T@\x84\x80\xa9\x01\x8c\xe8S@WI*\x10\x07\xebS@yt\xd1H\xf6+T@\x17U\xccP\x12\xe9S@d\xf8\x95\xec\xe9\xe8S@\xfa(P\x9e2\xedS@\xafd\x80\xfc\x92\xefS@/q\x0e}O\xe9S@3\xdd\xfc\xe4\xbc\xeaS@\x06\x08xin:T@5\x96 \xef\x95\xebS@\x95\x8a\n\x03\xf1\xebS@Y\x8c\xf05G-T@\xc2\xee\x1a\xe4e9T@\xeeRx\xf4\xe2\xecS@\xed\x98\xfb\x94coT@dr\xf9\xa5\xd9\xebS@s\x01w:\xfe\xebS@\xda\xe3\x87\x0b#\xecS@\'\xeb\x17|\xa0\xe3S@\xbe\xc6G\xc4\x01\xecS@d\x81K\xa5\\\xecS@\x95\x0f\x91\\\xfe\xf3S@\x90\x1ew\x1e\t\xeeS@\xfa\xcc!\xf7\x1a\xedS@\xdfw\xc5\xdc\xc1\xecS@G$\xe4\xc1\xf2wT@1\xbe\x1fV(\xefS@\xfe\x97eQ?xT@Wh\xc6E\xdb\xebS@\xe6\xa9\xa2\xa4\xddrT@\x94\xdb\xd5\xf2D\xedS@\xfcb\x1f\xa2\x1e\xeeS@\xe2\xa6Db\xb0\xefS@\x8b\'b\x08\x97\x89T@I\xba9\xa4\x85OT@\x84\x88\xb1\xd0j\xecS@\xa8\xe9\x90\xba\xb3\xedS@x\xb9\x9e\xde\xef\xecS@\xe3\xd0\xec\xe6\x9f\xeeS@\x89\x1aeJ\xfb\xefS@g\xd6\xec\xda\x06\xeeS@\x86\xcfy\xd7!\xf0S@\xdc~\x9f\x0ey\xf0S@\xd4\xa1\x95\x1f\xbf\xedS@\xddKg=\x8e\xedS@R\x0bQV\xb7\xeeS@\xab.t\x85\xe6\xeeS@\x8a\x16o`\xb6\xf0S@\xb9\x94\x00\x98\x8d\xf6S@\xb6\xe1\xb2)\xe1\xeeS@\xc0\x18\xa6\xed\xfe\xf0S@6\x9f\xae\x08\xf1\xf0S@\x91\xde\x06/\x0b\xefS@Uq\xae$.\xefS@\xed]&\xd9\x1e\xf0S@\xc8\x85\x00\xf6\xa3\xf0S@\xc5\x80G:\xe8\xf0S@\t\x05c\x1da\xf5S@\xfb\xea\xf4L\x11\xf5S@\xae\x94\x83q\x03\xeeS@\xcc\x9fu\x95\x05\xeeS@\xfbCwD\xce\xefS@\xf7lW?<\xeeS@\xb9\xf9\x10\x00\xea\xefS@9\xad\t\\$\xf1S@\xd3Y\xaa\x0e\x90\xf4S@t%\xf5]\x8d\xf4S@\x07\xa5\x13\xfd>\xf4S@\xcd\x96\x94\xb7\xcc\xf3S@R\xd0\x83SL\xf0S@V\xf6\x96*\xcc\xf1S@\x9d\x96q\xfbI\xf1S@s\xa3\x9f\\\xfb\xf0S@F\xf8\xe8\x9a\xa3\xf3S@-G\xc2\x13\xfb\xf0S@If\xbd\xda5\xeeS@O\x12p\xe8l\xf1S@\xa0\x96\x85\x18\\\xf3S@\x84g\x95j\xf8\xf0S@\xa0\x96\x85\x18\\\xf3S@\xcb\xaa:\x9ed\xf0S@\xe3\xa1 \xe8\xb2\xf1S@\x05\xcd\n\x04\xfe\xf1S@\tL\x05`<\xf2S@9\xdd\x8b\xf3@\xf2S@\xaab\xc9\xff8\xf2S@\xff~"xV\xf0S@\x19\x02\xd3\xa0\xae\xf1S@\x0c\x1d\xd2\xeb\xdb\xeeS@\xc844\x0c\xac\xf2S@}\x13\xabW\xe3\xf1S@L\xf9\x89\x05\x95\xf1S@:O\xce\x11C\xf2S@:O\xce\x11C\xf2S@@\xdbfW\x07\xf3S@\x03\xf4q\xa4D\xeeS@b\xf8L\xa0\xc2\xefS@\xca\x9a\xa9\x8fG\xefS@[8\x0c\x15\xb9\xf2S@\xb3\xaa_\x11\x1d\xe2S@\x19\xb3\xf5\xe6\x1c\xe0S@\x8b\xa2\x99T4\xe1S@:/D+=\xe4S@\xc8\xce>\xc8W\xe1S@\xd7\xa2j`\\\xe3S@\x0c\x1ey\xc2J\xe1S@\xed2\xf6\x8a\x90\xe1S@P\xf0\xd0\xe9P\xf4S@\xd8\x1eq\x00\xe6\xe3S@C\\\x0c$\xbb\xe4S@p\xfe\x05\xdf\x82\xf3S@\xc0\xbcZ-D\xf3S@\xc2T\x03i\xbc\xe1S@\x13=N$\xf2\xe1S@\xcc\xd9\xc2\x89\xd5\xe2S@!R\xaf]\xb9\xe5S@\xab\xf8\x06\xc9\xde\xe1S@\x00H-\xf3H\xe2S@\xc7R\xd1\xc7\xa5\xe5S@mX\x95\xf45\xe6S@\xeaiFu\'\xe3S@=\x91\x81\xa3\xfb\xe4S@\x18\x97~{\x02\xe6S@\xecW\xa0\xf9\xcc\xe1S@\xcd\xd1\x80C\xe6\xedS@jj\xc1\xe8*\xe2S@\xbb\xb0\xc7\xe4\xb2\xe2S@\xd6L\x87\xfb&\xe3S@\x9f\xc4\x88\x86\x89\xe2S@\x1dY\x19\x07\xba\xe5S@6\xec\x02\xa0\xea\xe2S@\xc6t\xbf\x88\x88\xf1S@,\x83\x119`\xe3S@r\x82\xff\xcc\x9eMT@\x95\xff\xaaz\xca\xe2S@\xe4\xd7\xa37\xac\xe3S@\xdaJ\xaex{+T@\x88\xeb\x85%@\xe5S@z\xf2\xd7l:-T@\x11\xb0\x83\x017lT@Jd\xb1\x8a\xc5\xe5S@\xad\x80V\x19\x9c\xe3S@\xb0\x04\xcf\x02\xec\xe5S@\x9aX{\xc6\x90\xebS@}b\x19\xbb\x99\xe5S@\xf7\x9b\xf1\xc39\xe8S@\xe1[/\xc5\x9c\xe8S@\xa0tE\xa0:\xe7S@\x97]\x02\xd9\xf98T@\'\xeb\x17|\xa0\xe3S@\xde6+9{\xe7S@\xed\xc0)\x1d\xf0\xe6S@\xa3d\x9f\x832\xe8S@\x16\x10\xe95\x84\xe9S@\x83\xa1Q\x8d$\xe7S@\x808\xac\x0eF\xe7S@K?\xc6\xf90\xe8S@-!\x82+zrT@\xb9\x82\x17\xe8\x9c\xe9S@\x8dZ\x8d}\'\xeaS@Enn\xf5\xe1\xe6S@\xda{\xfc\xcb+\xeaS@\x88\xdfO\xf1\xe2\xe7S@\xe9\xd8\xa0\xc7)\xe8S@`W\xfa\x87\x95\xeaS@\xc2(\x16\xbe3\xe9S@|\xf9\x83\x85r\xeaS@k\x82&[\x93\xe8S@\xba\xaeH\xbf\x88\xe8S@\xef\x08\xd0\xf6B\xe8S@\xe3\x13\x9eZ\xf8\xe9S@l\xac\xde/\xd0\xf4S@\x85\xc0(]\x17\xe8S@\xa7\xb1\x1b\xc5\xd8\xe2S@n\x85\xa7\xd5\xa2\xe8S@lk\xc6\x91\x9d\xe9S@\x9ad\xb1x\x8c\xf4S@\xb1\xf2}\xed\x97\xe8S@L\x04AE\x9a\xe7S@\xb2\x16\xff\xb0;\xf4S@.\xdf=\xb3\x9a\xf4S@uw\x81ru\xe8S@\xfa\xb7\xeb\x17\xb9\xf3S@\xc6\x9f&P\xb4\xf3S@\xcb\xb2\xd5\xae/\xf1S@\xe3\x00P\xde\x04\xf4S@w\xcbt\x8e\x02\xe9S@\x9c\x1f\xa7\x86$\xe9S@`9=\xcfH\xecS@*\x96t\x9fY\xf3S@\xf0\x0fV@\xae\xf0S@\xc6\x9d\xc5\x86l\xf0S@\x1a/\x94\r\xd0\xf1S@\x8fLX\xc8\xd7\xeaS@S2\xefm>\xf3S@hd\xb6\xd0\xe4\xf1S@\xe6O\xf3\xb0\x04\xf0S@<\xe2s\xfc\x8a\xebS@\x84\x88\xech\xdf\xebS@\xc1\xc3P\xf4\x96\xecS@\xba\x94\x0e\x0e\xf9\xf2S@S\xc6\xed\xe7\x8c\xf1S@\xeb\xa13\x92\xd1\xf2S@\xdf\xbf\x9e\xc8\xfb\xeaS@\x8dx\x0c\x19\xf2\xecS@\x0b\xb3\xfb\x1c>\xedS@ P\n\xfci\xf2S@\x7f\x91U\x8f\x1b\xf1S@\x92\x0f\x05\xcf3\xeaS@IpS\xb6|\xeaS@:O\xce\x11C\xf2S@\x8d\x8d\x84\xd1q\xeaS@\xd7.\xcb#\xb8\xebS@\xa2\xc1\xe3P$\xecS@\x9a\xea\xc6\xf2\xb4\xf0S@\xafX\x03W\x1f\xf2S@#}%!F\xf1S@\x82\xc5\xb2\x8d\xa1\xedS@?\xbf\x05gA\xf2S@\xb2\x8aM\xee\x16~T@dtP/\x03\xebS@D\xb7\x86\x93\xe6\xebS@|\xd1UK\x1b\xf2S@\x99#Z\'\xc8\xf1S@\xa2\x8d\x0b\xc5\x16\xecS@\xdd%\xd7:\xc4\xf1S@\x07\x82\x0b\xccf\xf0S@\x91\x9f.\x92C\xf0S@\xd5\x81c\xe3\x01\x7fT@W\xa2\x1fr\xb7\xefS@\xcd\xd1\x80C\xe6\xedS@^\x99[\xc9\xc0\xedS@W\xa2\x1fr\xb7\xefS@q\xb5o\\j\xf1S@\x15\x19\x84\x8d!\xeeS@6\xb2\xb1\xcbq\xeeS@R\xd5j\t\xbb\xefS@\xa3\x14\x85\x9a\x1b\xeeS@h\xc4>\x8e\xc3\xedS@8\x89H4\xa3\xecS@Ac#\x90\x13\xeeS@\x1a\x03d\xc5\xaf\xf0S@bF\xdb\x0eB\xefS@\x94\x92T\xe8\x19\xf0S@B\xa42\x80\xc9\xeaS@:\xecZ\x85\x03\xebS@T[\xa77\x12\xedS@\x81\xdalx\xb5\xf0S@\xef\xc76\xc6\xf5\xeeS@z\xd5\xe2\xdf\xc8\xecS@\xfd\xf8\x8dZo\xefS@O\x14\xbe`u\xedS@\xa5<~1,\xefS@\xdd\xff\'\x85\x91\xedS@m\x9f\xfe\xca1\xedS@\xe1\xa7\x0f\xa5\x8b\xeeS@^\x15\xf4\xa0\xe9\xebS@\x937\xc9@\x99\xecS@\xa5\xf5\xf0[\x1a\xf0S@c\xd5\x95Z\xe9gT@\xcc%\xd8\xf0\x0f\xeeS@\x08?X\x0e.\xecS@-\xe2\x83\xb6\x19\xeeS@G\x81l\x917\xebS@GF8\xc1(\xecS@Nz\x8e7\x8b\xeeS@\x01;\\U\x9a\xefS@O\x05*\xe1\xed\xecS@\xf01\xad\x0c=\xecS@\xa8\xe9\x90\xba\xb3\xedS@Z\x96\xad\xb9\xfd\xefS@\xb4\xd5\xc6d\xfb\xecS@W\xc4\xab\xc0m\xecS@a\x1d\xef2XFT@\x82\x1f\xb8\x8c\xd5\xedS@\xe7\xd0\xc1W\xcc~T@E\xfd\tc\xfc:T@\xe7I\xe6\x19\x1bPT@k.M\\\xe79T@\xaf\x03\xaa$\x01\xe5S@H\xca,\x99~\x8fT@\xf3g*\xf4\xe5ST@%\x8b\xca??HT@\x8c\x90\xc6q\xf4pT@=\x91<\xc8\x18\xecS@5\xadn\xa9^hT@yV!\x855\xe4S@\xb6\xe8\xe3d\\\xe1S@\x19m\x83E\x14\xe2S@\x9b\xc1\x1c\xaa\xbb\xe4S@\xfc2\xc6\na\xe1S@|p\x1e4\xe2\xe4S@!\x12\xa6n\xf5\xe0S@c\xaa4}\xb9\xe1S@\xb1\xa8U]#\xe2S@\xce\xbf/&Y\xe4S@\xe1J\xc9{\xd8\xe2S@\xfb&)t\xe8\xe1S@V3\xe9\x08\xd6\xe5S@\xd8\xd9\x85d\xdb\xe1S@\x17\x0b\x91Q\xb0\xe2S@(\xa3)r\xad\xe5S@g\xefFbL\xe1S@$l?")\xe3S@*\x8c\xac\xeb\x05\xe3S@\xf3\xc2\\\xe0\x00\xe6S@\x15g-J\xd3\xe1S@\xf2\xab\xbc\x83/\xe2S@f\x7f\xec\x8b\xf6\xe2S@\xf1\x94\x88k-\xe5S@u\xa1\xc0\x1c\xb4\xe2S@\xfa9\xcb\r\xa1\xe2S@lmt\xab\xf2\xe2S@o\x12B2D\xe6S@\xba\xfa\xceQ\xcd\xe3S@\x85I\xc5\x17\x0cwT@\xd2\x07\xaaE\x1b\xe3S@7tE\xd0D\xe3S@>\xea\xe9jA\xe3S@\xc9\x8e\xa1 \xc8\xe5S@D\xa3\xce7\xac\xe3S@4D\xd9;\x1b\xe6S@\xc9[z\x95\xf8\xe5S@\xd4\x9a\x0fu\xe5\xe8S@\x0c\x807\xfa\x90\xe5S@\xc9\xcb\xe3\xa2\xfb\xe8S@\xaf\x03\xaa$\x01\xe5S@\xf6o\x8a\xd4\xee\xe6S@\x98wd1\x9e\xe5S@\xd1\xa0\x99cZ\xe7S@\x81;e-\xfe\xe6S@f\x86\xd4On\xe7S@\x17{\xa0W\xf9\xe6S@\xfd!_\x80!\xe7S@\xa54l\x96\xc3\xe7S@\x0e\x84\x00\xd9\xde\xe8S@\xbc\xdf\x82\xd5N\xe7S@L\x04AE\x9a\xe7S@\xf8\xd7\xe3\x1e1\xe8S@\x01\x84\xc9\xca\xf0\xe8S@\xc6\x83\x9f]@\xe8S@\xd3hh\xd9\xd3\xe9S@<s\xc6\\L\xeaS@\xf3\x1d\x82\xc9\xf4\xe7S@R\xe7\xa6Zk\xe7S@\xf3\xb820\x15\xe8S@\x06Tn\xfbL\xe8S@\xa9\x07\xb3\xec\x80\xeaS@\x15\x03\x81d\x97\xeaS@\xe0\xef\x94\xc45\xe9S@\xbc\xf9\xb4sq\xe9S@\xb0O\xcdx\xbb\xeaS@\xd3\xd9\xc0#\xec\xeaS@\xe1\x88\x181\x89\xe8S@P\x95\xd1?\x1e\xe8S@\xd8\xf3\xe2FT\xebS@N\xe2\xa5\x14\xf2\xe9S@\x8f_\xb1\x15\xad\xe9S@uw\x81ru\xe8S@\xb9\xc2cPg\xecS@\x17\x0b0R\xc8\xe8S@\x9c\x1f\xa7\x86$\xe9S@\xde\x93\xber\xeb\xebS@\xae\\\xa0\xeb:\xecS@d\xf8\x95\xec\xe9\xe8S@>\xf8\x99qv\xeaS@\xd5g5_~\xebS@\xd6%\x1bOE\xecS@7&\xde\xd3\x89\xecS@l\xed\xe1\xa2]\xe9S@g,\xd7i\xbf\xeaS@\x1a\xa8{\xd7\x90\xe9S@\xda\x02uZ\xe5\xebS@Z\x8d\x02m\x90\xecS@\x86_\xaf\xe3\xf8\xecS@\x95\'\xc2)\x8b\xe9S@\xd1\xa3<]\x08\xebS@\x9f\xa3\x02\xb7|\xeaS@D\x96\x1d9+\xeaS@\xc1J\xe2\xd1y\xeaS@\xc4"\x06E\xcc\xebS@k{Vg\x1e\xecS@`A\xfb\x8f\xdb\xebS@\x98\xd9f\xc0\xd0\xedS@@\xe2\xa5J\xf7\xebS@\xd4\x1a8|\x10\xecS@\r\xc8r1\xb6\xedS@b4\x0b\x01mBT@V\xb9\xeaH\x93\xecS@\xc4\x1b\x801\xfb\xebS@\xa9\xc1Vk^\xeeS@\xda\x12)\x81\x18\xedS@s\xad$L\x99\xeeS@\xbc\x90A\x1f\x1e\xecS@$^\x1a\x05\xc3\xecS@\xa3\x90\x10`\xfe\xebS@\x01\x7f4\x01\x1b\xeeS@1\xb4K\xea\xa9\xefS@\xf52\x89\xb0\x16\xecS@\xd2sW\x17\xb7\xedS@\xe4\xfd}\x01p\xecS@\x03S\x80\x99\x06\xedS@\xeb2\xb4\xf3\xbb\xedS@\n\xb6\xdb\xcea\xeeS@Z8\xa5\xc6\x93\xeeS@^;\x9d7\xeb\xefS@:\xbb=^\x17\xf0S@\x99_\xd1a\x8a\xeeS@L?\xfa\x86\x16\xefS@\x90\x88\xd0 \xab\xeeS@x%\xd4p\xa5\xefS@\x18\xa1\x8a\xb4\xc7\xf0S@\xe80\xfc\xc2\xd5\xeaS@\xa7\xba\xd8\xb8\x0f\xefS@\xe5\xaf\x17\xb4\xbc\xefS@ 6\xc3\xd1\x1d\xeeS@\xc0P\x9e\x90\xc2\xf0S@\rD\xde\x14\xc2\xefS@\xe5\xaf\x17\xb4\xbc\xefS@\x10\x1f\x85X\xf2\xedS@+3<\xb7\xe4\xedS@\\\x11+\xcd\xba\xefS@\xbc\x98 *)\xf0S@\x0c=\xef"e\xf0S@*\xec`*\xe8\xeeS@\xcd}\xc8X\xb9\xf1S@\x07h\xc0\xac\xb7\xf1S@\x15\xe5\xb5j\x19\xefS@1\x834U\xaa\xf1S@\xafI]\xeb\x11\xf1S@T\xdag\xbd\x14\xf2S@L\x9a\xcd\x9b\x0c\xf2S@\xaaK[<\xbb\xf0S@\xb4\xd2\xc0O\xed\xf0S@\xabT\x96,i\xefS@\x1c\x0f \x08K\xefS@l\xc9SN\x18\xf1S@\x94/H\xde\xce\xf2S@\xe9\x89\xc9%\xcd\xf2S@\xcc\x03\xcf\xe5\xcb\xf2S@\xa3\xa5\xa0|\xe6\xf1S@\x10\xe6~U\xf1\xf2S@\x04\xdb\x02\xff\x10\xf3S@\xc6\x9d\xc5\x86l\xf0S@\x8a&\xbb/\xaa\xf0S@\x83\xf7=\xf7\xac\xf2S@}v\xf5NX\xf3S@\xb4\x15\x19{/\xf4S@\x94\xb5\xea&\x08\xf4S@(\xb1<\xc9m\xf3S@\xc8\x8f=\xd8\x0c\xf4S@$\xf0\xcf"\xc5\xf3S@\xe7\x95\xdfx\x90~T@\x9e\x83\x9e\xf2\x0b1T@b1|\x8a%\xf5S@\xfeV\x86\xfe.HT@\xa9\xed\xbf\xf2\xd0\xedS@\x0b\xd1\xc3\xf9\x93@T@\x9cm\x9a\xb77\xe1S@\xcb\xd9\x96vx\xe2S@\xdd\xd3\xae\x840\xe1S@\x86O\xa2\x7f\x12\xe3S@o\xd3W\x97!\xe3S@\x93f%\xd5\x96\xe2S@\xb8\xf8y\x1d\x0c\xe3S@o\x0fc\xa3\x7f\xe2S@\xcc\xccw\x1e\x86\xe3S@\xf9n\xd5\x1a\xb4\xe3S@M9\xf0ry\xe5S@\x11\xb3\x05\xb4\x97\xe4S@\x00\xc59\xe97\xe5S@Do\r\x87\x94\xe3S@\x96\xbe\x9eR\x17\xe6S@\x88G&\x98A\xedS@x\xd1\x1f\xfc\xcc\xe8S@\x7f\x83U\xb2T\xe5S@\x8e!\x80o\xca\xf2S@e\xf1\xf4x\xe3\xeeS@\xe5\x8bRp\xc9\xe2S@hF\xdb&\x9c\xe5S@\xab\x85\xf0\xa0v\xf3S@\x94\xd4\x96\x83\xb6\xe7S@Vb\x7f\xf5\x08\xe7S@K`\xdaXN\xe7S@P\x9fs\xef\xa6\xe9S@\xe5\x13@m\x8d\xecS@\x08b\x1b\xdb\xc9\xe8S@$||7\xfa\xe7S@\x12\xb2\xb6a\xf1\xecS@\x9a*\xc3\x8bl\xe6S@s\xf9#\x8c\xb2\xe9S@\xa4\xb7\xd3\x0b\xcf\xe6S@\xf4\x99\xd4a=\xe7S@\xfc`\xbf\xa1\x12\xe8S@\xca\xe7<7\xeb\xe7S@\xc8\x19XI\x9b\xeaS@l\x11\xb4*\x95\xefS@\xbc7\x13\xfbo\xe8S@\\\xfa\xf6H \xe8S@\x90\x01\x90Va\xe9S@\x1cMg\x14\xc0\xf0S@\xd4\xda\xa7\x9a\x9f\xe8S@V~\x0c\xc2g\xe8S@\x106\xc9z\x8c\xe8S@\x8f_\xb1\x15\xad\xe9S@\xd7\xc2\xaf\x1bG>T@\xa2\xaf\xd4T\xd6\xebS@\xcf\x87\xa9\xa0\x14\xe9S@\xb7\x9b\xd3\x7f?3T@\x8f\x8f\xc8\xa4T\xe9S@{\xc50\xca\xe1\xebS@\xe7\xb6\xab\xd4\x93\xe1S@\x90i\xd4\x90\xed\xe6S@\x0c\xb9YE\x9fQT@\xedKK\xb28\xecS@\xb8\xaek\xe7"\xeaS@\xc1\xc2\x08X\x88\xeaS@!\x94b\x11\xe3\xeaS@\xc3\xdb\x8e\xc6\xea\xebS@\x98\xd9f\xc0\xd0\xedS@\x88G&\x98A\xedS@\x10h\x19\xf6 \xeeS@b\xf4\'\x84\xd8\xeaS@\xd4\xda\xc8l\xd7\xebS@)`\x9c^u\xeeS@\x9d\x01\xe1\xbf-\xe8S@\xb7\x19\x12}\x12\xedS@\x8b}\'~W\xeaS@\xe9\xdfe\x1a\xd0\xecS@_3\xe1v\xed\xecS@0\x0c\xcd\x01\x05\xedS@N#\xb6-\x92\xecS@\x13\x8c\xee6\xfa\xedS@w\xd2\t)\xe7\xebS@\xbc\xd3^#g\xecS@@\x06Dq\xb8\xedS@\xedKK\xb28\xecS@\x16x\xa4>\xfd\xefS@gS\x8c\x19\xdb\xebS@8\xca\x18\x10\x13\xeeS@\xaa\xbc\xe4F\xfa\xf4S@\xe7\xe5\xa6V\xe0\xf4S@\xdd\x1a\x04yd\xf3S@NO\xbc\xcb\xc8\xedS@\x11\xd3\x17\x0c\x9e\xeeS@\x87\x99\xfa\xfa\x95\xf3S@=`\xe3\xfd\xef\xf3S@\x02\x16=Af\xf3S@\x08\x07\xf8\x95{\xedS@\xd4\xfc\xdb\x81j\xeeS@&\x87\x00\\\x9a\xefS@]\x0e\xf3\x10i\xf0S@@3q\x0f\xd0\xf1S@e!\xa5F\xd2\xebS@!\x7f\xec\xda\xc9\xf1S@\x87fw\x84u\xf1S@A\x13\xa3\xca\xf4\xefS@\xb4ALr$\xf0S@\x07\x15\x8d&\xd0\xf2S@\xcc\x03\xcf\xe5\xcb\xf2S@\x13\x10O\xce\x08\xf1S@\xfa\xc4x|\xde\xf0S@\xf0\xdeV\xfap\xf1S@\x1a\x97lu[\xefS@\xf9n\xd9\x17\x12\xf2S@.\xa5\xcfi\xa1\xedS@!t\xafp\xfb\xefS@\xd3\xc4k$\xb5\xf0S@\x93\xf3\x12\x14\x16\xf2S@\xde\x95\xbbK\x01\xf1S@\xef\x974\xb4\xf6\xeeS@L\xbb\xc0\x83o\xf1S@YeS8\\\xefS@\xda\xff5\xfa$\xeeS@9j\n\xe0\xa8\xe7S@\xe0\xd8Yq\xa4\xf1S@\xb3\x92\xe5\xc1\x16\xefS@\x00\xe6\x9f6\xd1\xe5S@%ai\xfc\xbc\xedS@\xcc\xe1\x84c\x1fhT@vSd&\xc7\xe7S@\xa0\xc0\xcc>\\\xefS@\x90\xc9%mT\xe8S@\xec~*\xe2_\xe7S@\xd0\xa6\xe5\xfb^\xeaS@\x14S\x08d~\xeaS@\x97\xc3\xe5\x1e.@T@W\x18\xf8\x19\xec\xe5S@{\xa7\xc6\x05\x95\xefS@\x05Q\xca\xf3H\xe8S@\xd2-\xff\xd9\x1a\xe2S@\x00\x92\xe13m\xe8S@\x16\xdb\xa2\xf9\xbe\xe6S@\xc8\x8f=\xd8\x0c\xf4S@K\xb4\x05$u\xf4S@\x00\n\xc2\xf2\x95\xe5S@\xab"\xce\xfe\\\xf1S@\xd9\xec|AF\xeeS@\x94\x8a\xf1\x18\x88\xf0S@\xde\x80\x92\xfa\x01\xebS@+\xa0\n\xb2\xc5\xeeS@\xf0\xcb8-\x02\x87T@8\x18\r\x12l\xe7S@3O\x8b\x07m\xe6S@\xd9u\xdb\x18m\xedS@\xc7\x88\'*\x7f\xeeS@Q\t\x9d1O\xeeS@\xe7rtO\xff\xeaS@d\x90\x08f\xc4\xeaS@\xbeo%\xde\x88\xe5S@\xbc<>~\xa6\xedS@\xd2\xe4\x05\x93\xe9\xefS@H4\xddj\xe9\xecS@\xc36\x97\xaa2\xe7S@\x0b`\x134^gT@H\xd1\x9d\xfbc>T@\x08\x1f\xb7\x19:\xeeS@:\xf3\xe3\x15zrT@\xa0M\x1a\xe9vMT@D\xc8\x94|\xceKT@4\xdc\x0c\xad[wT@'
p35
tp36
btp37
a.
