# Supplementary material for: Sea ice drift data for Fram Strait derived from a feature-tracking algorithm applied on Sentinel-1 SAR imagery
Source: Data Brief. 2018 Apr 19;18:1410–5. doi: 10.1016/j.dib.2018.04.034 (PMC5999601; doi:10.1016/j.dib.2018.04.034)
Supplement: Supplementary file 2 — Supplementary material [file mmc2.zip › fs_s1a_data/HH_filter200vec/FramStrait_HH_20141214T071201_20141216T065605.dat]

(lp0
S'S1A_EW_GRDM_1SDH_20141214T071201_20141214T071301_003712_004693_70D9.zip'
p1
aS'S1A_EW_GRDM_1SDH_20141216T065605_20141216T065705_003741_00474A_DD2B.zip'
p2
a(cnumpy.core.multiarray
_reconstruct
p3
(cnumpy
ndarray
p4
(I0
tp5
S'b'
p6
tp7
Rp8
(I1
(I548
tp9
cnumpy
dtype
p10
(S'f8'
p11
I0
I1
tp12
Rp13
(I3
S'<'
p14
NNNI-1
I-1
I0
tp15
bI00
S'\xfa\xcc\xc3\x0e\xf4\xc0*@\x9a\x9dN\x1d\x02j+@\xe8\x89NN\xe2^)@\x87JN\x85NM&@\x18\xf0\xda\xfc\xdf[)@\n\x90\x8cz@$&@\x9b\x0c5\xb8\x8dc+@\rEs\xa7\xc0o)@\xe2\xd5sZ\xc3r(@\xce\xb3\xf5\x86:\x03+@)\xc5\xd7 \xf6\xc4%@)\x8faZ\x8d5%@{\xbc\x10P\xdd4%@\x92\xf4\xe9\xd3\xa7\xee,@!\xec\xbdM\x15H(@5\xa7\xec\xc8\xb4\xec&@\x08\xbd\xcb\x03\x14\xc8(@b\xb2\xc2w\xcc\x9f(@\x16&\xe9cO\xd2(@\x1f[\xcc\x0f\xb1\xbb(@\x1bsu\x86\x8e\x84(@\x1e\x86\xfd%<\xa1(@\xd7U\xbdl\\P)@4/I\xfc\xab\x01+@\xcat\x0ej\xa6(+@\xbc{\xa3IE\xf9*@\xe7\x08\x08\x1f:\x9d*@]\x7f\t\xa30\xe6)@\xa8\x86\x80\xda\x05u*@\xdbr\x0bD&\xdc\'@r@D\xce2\x15*@\xeat\xe9\x07C +@\xb8\x82\xa3$\xf4\x83*@c\xd8\x8b\x02\xdc\xb3(@\xea\x9f\xd2l\xd0\xfe&@\x7fHO\xec\x03\xae(@D\xc0\xc7\xee\xbd\x1a+@\x19\x13-OG\t(@\x10\x1e*\xef\x90\'+@W\xfeoz\x04\xf5*@\xda_\rh\'\x9d(@\x9f\x83M\xbc\xe2\xd1)@\x02\x8at\xc9\x81\xa4(@\xbf\x1d\xab{\xe4w(@\xf1\x1f\x82d1!+@\xa6\xcb\x83\x90>\xf5)@s\x16\xf0\xa0\xb6\xf7(@\xbe\x1fR\x98\xf2\x0e*@\xb0\xcca/M\xf8(@\xd7\x06\xe2\x8a\xf6{(@\xe6A\x9a\xa03\xbf)@\xa0\x01r\xad\xfb\xb9(@\x03\x96ED\xc9\xd8*@\x86{\xdf\xfeq*)@\xcde\x1d\xba\xe3\x00)@\xc6b\xbe \x8c\x9e)@L\xb1\x8aKm\xd5(@\x8cs\xf9.\x8a<)@8\xc3kMi\x05&@\x9az\n\x0e\x9c\x8c(@\xcc_\x14\\Y#)@\xc5n\x97\xa3\xdb\x1c)@N_\xbd$\xbe>\'@\xac\xbe\x0f\xb1f\xaf+@\xa9\xac\xe2!\xc4\xab+@^Y\xcf\x7fP\x03)@\xfc+\xa6\xbd*\xad)@?*\xe5F\xaf\xcb*@1J\xf2\xcc\xbeK(@\xab\xe5\xca\xf8\xde\x0e&@ B\xc9o\n)\'@\'F`l\xbeg(@Q\xe9\xe6\n\xd0m&@s\xa6\xb2\xcd{W)@C\xcb\x8f\x9c\xf5\x9c)@\xeco\xdf\x85\xde\xa5(@\xe2\x88\xe3\x01\x02\xdf(@\x13\x98\xe7\x00\xe9\xd9%@\x90Q=\x00g\xf8*@\n\xa5\x12*\x17L(@\x030\xec(\xa1\xc9(@\xcd\x1b\xb9W\xf5\xbf*@1G\xb3I\x9a\x8b\'@T\xf0&R#\x9f%@Og\x1a\x90\x1e>)@\xe3cm\xfd\xb5e&@\x17\xde\xb3\xffs\x0e+@\xce \xa3\xf5\xa6&&@\x93\xba\x11\xe39\x1e)@n\x0f\x06T\x19H%@7\x12\xb4\xdb\xa2"+@\x84\xbc\x88\xe0I\xb8(@ww\xd1\x90\xf3\x8a)@\x13\x1di\xb2\xeb\xe0*@q\xa5\xd7\xb6\xd6%)@;\xc0\xbd\x97\xa8\xad(@\x16\xa3{t\xcew\'@g\x04{\xad\xb2\xbc)@\xd6\x89\xcd7\\\xd1)@\xaf\x8d\xb9n\xe7\xf9*@\xf5\x1b\r\x87s`&@\x19\x0er}v\x9d(@c$\x9b\x86\x19\xbb*@\xd0A]\xaaE8)@\x01\xe6\x8f\xf1\xf2\x0e&@9GLj\xa9\xe1(@\x84\xd1\xac\xd0aJ(@\xfay\xe76h^(@u\x94\x84\xd8ih(@\xcaz\xf6\x06DN-@\x10\xc6d#\x17L(@6\xc5\xe3T\xb7y)@\xbd\xc1o\xf0\xb6\xc8(@^6Y\x00<(+@\xee\x8e\xf1\xfd\xeb\x03(@T&\x05\xf5\x05Y(@\xf2\xaaG;\x87\x02)@\x86v\xdd3\xb2,)@\xb7\xcf\xa4 \xea\x06)@3gxe\xc1)(@\x12;k \x08\xce,@\xaaH]Fh|)@V\xc5~\xa3\x97+)@\xa4J\x80\x8c\x86\xfa*@>\xae;\xa0@\x0c)@\xa5+\xd1\x95\xbf\xd2-@\xd6\x9e\\P\\\xf9*@\xd0\xbb\xd4uK\xd9&@\xbb\xff\x00\xa8/\xf1-@v\xa8\x94\x85\x89\xeb*@\xb1CN\xa0\x9f\xc4*@\xbd\x01\xfe{w\xa4(@\x93I\x81\n\xa9\'+@\xbd\xf4\xd0\xe7\xd6a+@\rSG\x9eO\'(@\xb3j\xc2\xcb\x1eD+@\xcd?n\xbf\rY(@\n\xbf\xc24f\xa3(@U\xde\xa9\xd1L!+@q\x95\x87\x9d!\xe7(@\xc7\xaf\xff\x90v\xab(@\x02\x91V\xe7\x82\x9f(@\xf9\x9b\x8c\xf2\xe4\xf9(@R\xbd\x87\x80\xf7\xfc*@@_Snj\x05(@x\x98(\x87\xc1"&@=<%c\x8bU&@\xd6\x85X\xcd\x97\xba(@\x1b^\xbe\xf7\xf53)@H\xa5_\xd2\xf7W*@ZJ\x0e\x19\x92\x11*@Y\xfeY\x85i\xf9(@\xddd^\xe7|\xf2)@C\xb5oL;\xcd&@~.:\xe8Q\xd5*@>\x961\xd5Z\xa0)@V\x142-Q\x83*@Z\x89\xc4\x186\xdf(@b-\xc5Xm\x1c)@\xcd>\xe6\x83\xd1\xaf+@|>\xda\xf7\x00\xc8(@$\xf3\x90XjZ(@\x87\xb9\x02*pU(@KRg]\x95\x9b(@\xf3\xb4\xff\xd5\xf5>)@q\xc5\xf3ROb)@\x90B\x88\xd7:-)@\xde\x03A\xcbq\xaa(@/\xa8pR/>&@\xb0\xd0o\xcb\xeb1)@\xb7\xdc\x8fF\x17\x9d(@\xb2`\xe0\xef\x04p(@\xa2\xbd\x11\x06\x85M&@\xfe\xff\xffp\x079\'@;\x9d\xc8m\xe6^)@\xc43\x97\xd5px)@\xfa\x81H\xc2\x10q\'@\x99\xb7\xb7\x04\x98\xc8(@@\x96\xf1Z\x1e](@8+\x0c\xf9\xcbN&@=\xf5\xeb@\xa8\x18)@\xc7\xd1\xfe\xd4f\x80*@\xfb\xbe\xe1)\xb8\xda)@\x1cp\xacZRw(@\x8c\x1b\x9d\x19\xbdt)@\x97\xe9+\xa0J\xae*@\r\x915\x11\xb1\xb1)@Tp\xec\xca\x1d\x03)@\x19\xc6\'\xd1@\x81)@\xa4\xe4\xb8m\x17\xd4*@\xc5_\xcc6\xef\xbc%@+\x11 \x0c\x1c>(@|w\xac\x82\xf95%@n\xa1\xb1\xcc\x12R)@\x95\xb1\x91\x1a\x11q)@7\x8c\xa0\x9a\x05<)@\x0b\xb4\xf0\xf4\xe8o)@Wf5\xc4\xd49+@\xb6\xc5%\xaf|\xb2&@?xQT\xc0;\'@\xb6\xd1\xf9\xea\xd1q(@\xbd\xb2\xd8[\xd2u&@\xb5\xd5\x03\xe3\xef/-@\xf1\x82\xb6\xcas\xc9(@\x95\xa4\xf5ra\xc4(@{M6\xb7i:(@O3\x17IF\x01+@q\xf7A\xa9\xa0\x06)@\xd1\xbb\x0f\xfa$\xe6)@2\xeel5n}*@\xddY\xb3\xeb"\xfa*@BQ\tY\xad\xf3*@\xc4a(\xd2H\x01*@\xed\xc4l\x12\xe9\xd4&@`>\xa0g\x03h(@\x1e\x94v\xe2\xc2E+@j\x01\xc8\xc7\x95\xe3%@\x8d\x1f\xa8\xe1\xd8m)@x\x04\\\xb9\xf7")@\x9d\x99\x18\xf4\xf9\xc2*@\xaba\xab8~e(@\xdee\x14\xcdN[(@\x17\x11;o\xfcj(@c$\x9b\x86\x19\xbb*@\x91\xd8\xe9\x89\xe1\\&@\xb6\x90\x87\xae\xe2\xae(@\xaf\xddy0D\x9c(@1\x85L\x06\xdc`&@\x91*\xce\x0bCw(@\x0b\x00(\xd2\xc5\xa9(@\x1cut\xc7\xda4)@\x94x\xf7\xcb\xe6\xfa\'@\n\x99\x16\x02\xdc\xc6*@\xb6\xeb6\xe7\x9f\x86&@\xbcj\xa7<\x80N&@\xc9\x9d!\x19.\xd6*@b\x02\xb1~\xdea(@|~\xfb2\xbb\x1c(@\xcai\x06%\x8c\xe5*@\x00\xb7\xc6\x93\xabz)@\xea\xfa]\x9b\xf1#+@H\xb0\xc8[D)(@\x12xy\xb87\x1e+@\xc6\xa3\x07`W\x9d(@\xb1\xcbX\x80X\xa3(@\xc0\x0e\x11\xa9\xe5\xc0&@}1<\xe2\xfc\xfb(@\xe0\t\xe6\xcdD\xf6(@8S\xe3\x13|K)@\xdb\xfa.\xe8P#)@\xb8$e\xc0\x89@)@\x1a\xd2-M\xa1\x02+@\xe8q\xb9c\x96.)@\xd8(\xac\xa0\xab\n(@\xc8\xb5\xcc@\xa9\xea*@\x83`vF]\xf5)@\x02\xf4|\xd3\x11 +@\xec\xfd>\x9e\xeb\xb5\'@\tkk\x98{\xf1*@\xe8?\xf1\x0e\xf0x)@\x1bv!\xf9\xe2\xea*@\xc1r\xc3h\x0e\r+@\t\xb9uP4:+@"\x91\x8a@E\x18,@\x1aKt\xca\x97x)@s\xd7\x84ODU)@\xb0b`\xc9\t3(@\x12\xb1\xd5\xf4\x1a\xb2)@a\xaak\x02\x9er(@c\xafn\xf8\xe8\xce&@\xb4\x8c\xc5k}P&@h\x81|Q\x8d\x10)@\xb4\x07\xc4\x08?\r+@o\xbc|\x1b\xbf\x84(@\x9c@\x89\xc6\xf4E\'@\xae\x1a\xe1\x88\xe1\xcd&@\x8c\xd2\xaezvF\'@\xde s\x1e*\xe2(@\xf8\x02\xee\xf9@y(@{G\\\x90\xda6)@\xee\xc1zm\xed\x81(@\xc7\\)\xde\x01\x81%@\x00\x0cF\x97\x89O-@\xb9\xd5\x06\x98\x1a\xda(@5\xd3\xf4\x99j9)@`\xaf:\x04\x85\xab%@\xf1>@\xb8\xf9\x11(@\xca^G\xc2\xde\x17)@\x833O\xe6\x8aX)@\xfe@\x11I\x12\xb7%@[\x94C\x03tc(@\x98\xbb\x94\xdbb\xda(@\xf3\xf2j\x0cv\x85\'@kD\xc2\xf0\xedM\'@g\x88{\x13W\x06(@\xfe\xd2\xa36at(@\xd4,}\x98\xb4\xc9(@\xd7\\\x1bj\xf4T+@n\x01.\xe9S\xf9%@\xaa\x8b\xc6\xc8:@(@\n\xb0-\x82\xc8\x1f\'@\xa7\xdaV\xe3,=\'@\xed\xb1P\xbd\xf9r)@\xa9o\xa4\xf0\x0c$+@71\xe7\x83:2-@\x16\x84EN\x92A)@S\xd6\x1a?\xa5f*@\x10\xc7\x17eG@)@?\xfe_\x96#c)@\x97\x1e\x12\x8b\xfb\xd4\'@|\xe0L\xa70y)@\x92\x8b\xc4\t\x81+)@\x07\x92\xc2H90(@\xd1\xd5swu](@\xa6\xbd\x83\xe6F\')@e\xfb\x922\x96\x1b(@\xd9\xd4A\xb8\rc(@\xf3#\x082w\x14)@+\xe5.\xdf\x14O&@b=(u\x84\x06(@\xd4T\xaet\x92/)@O\x9fX\x19\xf4;-@\xdd{\x01#\xfb/)@\x98\xce1\x0fc\xab(@\x1dD=j\xbeU-@?\xc2Yc\x17"+@!\xff\xd2\xf8C\xa5(@\x1ad\x85\x8e5\xd9(@\x8f\xdcK\xf1E\x16(@\x14\xd2z\x163\xb9\'@<m\x89\x85;Z(@\x94\xb8\xd4o(\x9a\'@\xa0!HEtf(@\xc3\x88\x90\xd0bG(@\x03\x8eLz\x99\xac(@S\x94]\xcdWE+@\xcc\x1b\xea\xf8\x84\x8e\'@\x14\xc2\x8bU\xf1\x81%@\xebr5xz\xd1&@55\t\xf7\xaf\xf6*@I3\xfb\xb8m\xd7+@\xf6\x85\xab\x9aT@)@\xe8&\x94\xf0\x03\xaa&@\x1d\xb8~H\x847(@J\xd7\x7f=\xc2\xb5)@\x03\xa8\xbf\xc2g\x03)@\x0e\xe8X\xd3\xaf\xc6(@\x949\xb7ly\xb6&@q13\xcf\xbc\xe0(@\xe3_\x9e\x88lL)@\xae\xb8\xd3\xd5\xc9\xab%@u\xe3$[\xb9\x08(@\xdb\x1b\x96\xc9\xd0\x9d)@ZR\xbdczI)@$\xef\xa3W\x8f)(@1Kb@`B)@\x8dU\xc9q\xe8\x1d+@\x1d\x12[L\xb2\xff*@}\x1f6\x08T\n)@\x80\xe3\xe8\x94t:)@\xe9\xbaO\xb0\xa6\x89(@\'\xfcy\xa4\xed&)@<\xe1\xf4\xaf\xf2\x85&@D^b\x9f\xf5V)@\x80\xa4\xcf\n\xb6\x0b(@9l\xc1\xb4|\xde(@2\x0c\xa3\x18\xf4\xa4+@\x86\x084\xe9\xaaq)@\x1e\x95\xf2\'\xc3!\'@D;\xb9\xa4\x88D+@\xde\xf2\xb3\x8a\'\xbd*@\xc0u"\xcc\x82:+@_Ht\xcd\xf2{(@\xfeak+z\xea*@\xdb@5\xba\xb8^(@\x11k\x87\xb0\x9b\xe8*@%2\x13\x08\xfe"+@\x1dq%\xeb\xb7\xaf*@\xfdn\x03j\x909(@\xa0\x91\xe3\x90Q\x96*@C\x19\xf5\x06\x82\x8a*@\x17wme2\x11*@\x85Y\xf3~\x9b\xf5%@\x12\x91\xac\x89\xe3}*@\xf4\xd7\x83\xad\\\xc8\x0c@z\xf6\xfa!^\xf0*@\xeb\x06\x0eN\xa5\xf3)@/G\xe3\xd4H\xe3)@d\xe0\x00\xe84\n+@W\xc8\xd2\x0e\\5)@>:\xdf\x1c\xeaP)@\xa8\xc0\x08\xbe\xc2\xb4(@\xbf\n\x14\xb1Pu(@\xff\x97\x9a\xaa\xf2\xd2*@\xbeS\xde35i(@\xa3\x15\x13\xeb\xddf&@v\xb1\xcfH\x83\x13)@[\xf2\xe4Xg\x95\'@\xde:\xd2$b&(@\xb1\xd4\xc4\xb3C8(@\xf0\x15\x82oC8)@Mv\x0fi\xcd\xd5*@\xa1\x0b\x85S|E\'@\xfa\xbf\x16\xe9\xae\xb4)@n\x10m\x8eUa)@w\x9a\xf6\xfa(\xb8(@\x01\xa9h\xca\xad()@\xf0C\x16\x86\'9)@$\x99\x9e\x8cB4(@f(\xf4\xb4\xcd#)@\xf4\x06]\xb1\x0c\x9f(@WJE3\x08 +@\xc6\x93\x04W\x8b\xe4)@\x16W;\xb7`\xc2*@\xd1"x\xd0\xee\xd1&@z2l\x13\x15\n(@\x06\x88\x14\xe5\x8e\x0e(@dL\xb6\xab\xd2"(@o\x08\xa8\xeeF}*@\xde\x81\xe1\xaeb\xb1\'@QzC\xf0<\xc1\'@\xf3\xe1\xe9x\xa6\xcd\'@\x15\xcf\x0c\xd8t:)@\xeeV\xb1:\x15:)@<\xd4\xda\xd1\x06\x82%@Q\xb2\xd7E2\xa6(@\x81\x0c\x97`\x1cR-@\x8e"\x7f{\td(@\xef]\xe1\xb42o(@\xc04o\x92\x88N(@rw\xa68\xdd:+@\x97\xeeQTuD+@.\x1a\xf1\xd4\x01&+@\xd6\x92\x18\x9d\x92*(@\xbcQ\xc3\x8b>\x15+@\x13\x04.s\xc5\xe8+@\x1c\xf4|:\n\xfe*@\xb4\x02\\\x97"M)@\xac\xfc\xa1\x85:?)@\x92\x16\xe5\xe4s_(@\xe5(\xce\xa1Y&)@\xaf\xf3s\xa2(O-@D9\xa1\\y\xb6&@\xfeg\xed[\xbe\xac&@\xb7D\xe2;J\xc2&@\x13$`\xc48\xbd&@\xc9\xc7k\x05E\xbe*@#/\x0f\xbe}\xad+@k\xf1*\t\n\xcf(@\xb3\xa3\x0e\x86Kk(@\xac\x04\xb8\x9e\xf2\x19(@\xa2\xe4\xe3\xe3k\xbe*@\x94\xc8O\xebl/)@\xf1\x9b>\\dY)@"Q]\xdc\x9a\x14,@4\r\x01v\xa0\xb8(@\r\xf3\xf4\x14y:(@C4h\xb8\xe9&)@y\xb49/\xa1\x13*@\xf6\xfc4$\xef#+@&\x19\xe2\xdd\xa3W)@\xfb\xa3\xaa\x81\xf8\xdf+@H;\x01L\x02\x8f\'@\x034\xb8Q\x1eY,@\xbe8\x80\xba0\xa9+@\xec{\xe9\xe6aB)@\xe8\x9a<\xbd\x90\xcb(@\x83/\x07\xd7,\x05)@\xe2\xa3h\x8c\xd8\xd6\'@!\xda\x80\xef\xe6y)@zYI\xc9\xfd\x9b(@\xb7\xfc<\x98\x94\x06\'@y\x1c\xa6\x7f\x16R&@\x19\xd6*\x9e\xa7m(@9\xeb%\x06\xdb6)@wcRJ\x003(@O\xea\x8e\xe6\x95\xe6+@\xd4-\x9d\xa9VE)@M\xef8I\x05\xd0\'@\x96\x05\xc0[\x19\xae\'@^\xf1p\xfd\xa2\xfd*@\x858S\xa8l-,@\x02;\x13\x18d\xc0*@U\\Ui\xbdg(@\xd2\xc5k.I\xfe)@\xd5\xfe\x8e\x98\x8d\xe9)@(zt\xf6\xf1\x81*@\xbcZO\xf9\xcc\xbf)@a\xbc\xc2\x0c\xd09+@\x90\x97\xc47$\xdf(@B\xbbT\xca\xff\xf3*@\xb7\xf7\xdf\x89*7(@\x9d\x90z\xc5\xbc\x1d+@\xd53\xc8\xbf\x96%+@\x1b{\xa9\xb1\xdc5-@\\\xc1G\x01\x99m)@\xf2\xd2\x10:\xf9}*@.\xb8\x99B\xac\x9d(@4\xb3\xb6\xd8\xd3\xec*@`\xe7\xa7\xfdZ2-@\xbc\xb3\x07\xe1\xc2\xe8)@\xb8\x8a\x92di\xcf)@\x8aM\x95\'\xb6\xc6\'@\xe8}\n\x1b;;)@\xc9\xfclS\xbcN(@\xfa\xcb\xe2\x87\t\x06(@\r0\x97B\xe0-)@\xd6l\xaf\x10/8(@\xb4\xba,\xe5\xf1\x94\'@uo,i\xdd\xf8(@\xd5m\xbc_\x19E+@%0\x9ds\xb0\x14+@\xb8(Ka\xca\xb2*@\xe6\x04\xa1\xb6)\xd1*@\xf0LU\x0e\xc4\xb8\'@\xce\xbc\x1a^\n#)@\xc4\xdd\xed\x03\x02\xe0)@Ss\x9d\x8c \xcf(@\xdf\x981\xfd1\xf9\'@\xa9\xf9\xcc\xd4\xe77&@\x988\xc1\x8d\x0e\xb6&@\xe5\xfa\x98F\xc0\xfa\'@\xa9\x0f\xa1D\xf0\xad+@\x0b0\xea\xde\xf2\x00)@\x85\xd6\xc1v\x92\x0c+@{\n\x13\xfc\xbd\x07+@v/\x0c;\xd9-(@\xd2\xf5\xc4\x8b\xd4:+@T\x98\x8a\xbf\xd0\x0e*@N\x9a\x85\xa0I\x97*@\x9d\\j|\n\xd2\'@\xb9\x14l\xb5\xa9>)@{-Q!["+@\x89\x06\xf8\xec@\xff\'@6\xc5\xed\xb8\x13\t)@a\x03\xcdH\x1d\xa2\'@\xe2\xcbXg\x85a)@\xff*\xact\x8by&@b:P\xc4f\xf7\'@\xa5\xeb\xab\x12\xa62)@\xfc\xcbi\x0b\xbc")@\x84[k\x16\x14\xb5-@\xc0\xf5=\xa1v\x14+@\xd9\xb7\x1a\xdf\xbec(@\x10\x18w`a\xad&@\xa3\xb5\x9f\xa3\xc21)@\x98g\x976\x885,@\x96\x92@]\xf8\x15+@'
p16
tp17
bg3
(g4
(I0
tp18
g6
tp19
Rp20
(I1
(I548
tp21
g13
I00
S'\x07\x84\x1e\xbbW\xb8S@\xc4\xbanh\xcc\xb5S@\xb7O\x81J\xb6\xc5S@w\xa7\xa2=&\xd3S@\x00\xd1\xee\x1c\xfc\xc4S@I/o\x17\xcf\xa4S@\x14\xc5e\x15H\xb4S@F:Q\xf3\x8c\xa4S@\xf8\xf7\x06_\xd2\xcbS@\x17,\xff\x85\xf7\xb4S@\xd5\x8e\xef\xef\xad\xadS@\x15;q\xa5\xb9\xb5S@%\xc1W\xad*\xb6S@z\x87\x97\xec^\xc0S@t\xbf\'\x11\xac\xcbS@\x8a\x99;T\x86\x9dS@\xfbH\x9a\xb4\x93\xa9S@\xb0z\xfa\x1dq\xcbS@FX\xc3\xdb\xa3\xa9S@\xcaW\xf5?Q\xaaS@j\x87#\x16E\xabS@e\xa9\x19\xef\x95\xcbS@\x8b\xd6\xc0\xea\xaa\xc3S@\xbat\xaa\xfc\x8a\xb3S@\x9cas\xdb\xcc\xa1S@\xc2\xfc\xd9]\x90\xb3S@\x9b\xd6q\x0f\x02\xb5S@t\nb\x85\xc9\xb7S@5o\xacB\xdb\xa4S@\xd4@\xe0N/\xafS@I\x9a\xec)\x02\xb7S@\xc7\xc4s\xadS\xa2S@\xb8V\x9e\xad\x11\xb5S@\x979B\x8a^\xc1S@\x96\x8f\x8a\x12\xaa\xd1S@\x7f\x9c\x18=\x14\xcfS@\xad\x0c\xc3\x17O\xa3S@\x81\xe9+\xac\x9a\xafS@2\xbaY\x8a6\xa3S@\x95\xc8\x16\x14$\xa4S@\xab\x92\x05\x03\xb3\xadS@\xb8b\x18Go\xb7S@\xeaC\x02r\xa4\xadS@\r%1\x9e\xde\xcaS@\x83\x1d\xa9\x81\xd1\xa3S@\xf23\xa0\xad\xb9\xb6S@\x82\x1f\xb2\xa6\xc1\xacS@zF!\xb6)\xb6S@\xb5\xc2\x98\x14"\xadS@\xae2\xdd#]\xcfS@\x86\xd4\x8b\xac\x0e\xb7S@\\\x1f\x19\xc2\x9b\xc1S@\xca\x86\x10\xf8<\xb2S@\xa7R\xc8M_\xc7S@x\x81\x17\xa0\xc1\xc8S@:"@\x1b\x01\xb7S@\xb0\xed\x7f\xb3\xae\xcdS@\r;\xed\xe0t\xaeS@9\xa6r\x18}\xd5S@\xed\xcc\xa4(a\xccS@Y\xb0\xb9|\x1e\xafS@q\x0c?7\xd3\xafS@\x14\x85\xd7b\xf4\x9bS@\x14\xd0\xf4\xa3A\xadS@\xb5\x16\x04\xfd3\xadS@).2\xf5/\xccS@\x9c\xcc\xb3I3\xb0S@r\xf2m\xee\xc3\xabS@!`\x823\xbe\xceS@b\xd7\x050\xaf\xd5S@\xd1\x00\xfa\xf5\xd8\x9bS@ma\x99\xd0:\xceS@p\x1d\xd7\xe3[\xd5S@?"1!g\xb2S@,\x91\xfb`\xd0\xbfS@@\xd7\x91\x9c\xd0\xb5S@\x82\x841p\xac\xcbS@,Tm\xde\xfc\xa8S@4\x95\x1d\xa4\x97\xb9S@?\x85\xb2\x9c"\xceS@\xc4\xe2\xb5\xb4B\xccS@\xcc,\xc4C\xa5\xc4S@hf\x1e1\xb8\xd0S@u6ED\x10\xb0S@\x07\xbf\xae\xfb\xa9\xc3S@\xb3-AX\t\xd5S@\xb36\x03\xc3\x01\xb3S@\xe9B\xa9G?\xd3S@\xd9\xfcp[v\xcbS@\xd2E\xaf\xaa~\xb0S@\xf9\xa5\xf2\x1b\x90\xa1S@\x8cS\x05\xdc\x88\xaaS@\xacsOF\xe6\xafS@\xe6\xe9\x96\x99\x16\xa9S@\x9c\x81\xcd<\xd0\xc2S@ \xc8\xac\xc6\xe3\xc2S@+<_\xf8{\xbbS@\xf7\xa8j\xa7&\xb7S@s\x16]\x81n\xb7S@\x10\xec\xb9\xcf\x8d\xb3S@x\x04u\x1d\x14\xd4S@\xcd\x85BQ\xf8\xcbS@zD\x06\xc1\xaf\xc4S@\x167yx\xe6\xc9S@fOs\x99\xa6\xd5S@\xb6}/\x81\xa2\xcbS@S\x94\x9ch\xf6\xcdS@\xb9\xa8:w\xac\xcdS@b%\xbev\x87\xcdS@c\xf9*\x0b\x9b\xb9S@\x14(\xcb\x9c"\xceS@\x99T8\x8d7\xc6S@9\x95\xdffQ\xcdS@Q\xf6\xc1p\xd1\xa1S@\xc5qmQa\xaeS@\x92tm\xda\x97\xcfS@\xf77iX\x91\xc2S@\x8e!PP\xfd\xc3S@A\x8f\xee,\x1b\xc2S@\x01\xa0K\xe0:\xc5S@WwN\xdc4\xc0S@\xfa\x13\xf3S\x1c\xc6S@\xe4\xefN\xadO\xc7S@\xf1\xe7\x17\x93\xd3\xb9S@5\xc5\x9a\xb0]\xc1S@\xa8\xe3\x01\x8fF\xbdS@*\xd4A\xcf\x93\xb9S@\xae\xc6\xa5i4\xc9S@\x93\x82\xd4\x16\xfb\xbcS@\x03\xee\xdb<B\xb9S@)K\x82\x90e\xb8S@\x0e\xcc\'\xc2\x9a\xcbS@\x86\xe3\x0c\xdd;\xa3S@J\xc4\x82\xe8\xa8\xb5S@H\xd4@D\x0b\xc2S@\x99\xd8f\x9b\xdc\xb5S@>\xbbv\xdd\x97\xcaS@\xbe[j\x7f\x9d\xadS@\x1a\xbf\x114\xce\xa3S@\xd0\t|\xf0]\xcaS@Q\x96\x1d0=\xcbS@\xefl\xc1\xc0i\xcbS@\x8f\xb2\xd9\x8c\xc1\xacS@{l\x0f\xe7\xc5\xb3S@\xa3\xd7\xa3\xf7h\xafS@\xf4e\x9d\xaf\x03\xa6S@^\x9cm\xa4\xa4\xd3S@\x0fZ\x92IJ\xaaS@\xdc.\x04\xc2\x1a\xc9S@/\x124\xc2\xa0\x97S@\x03\x91\xca\x87-\xb6S@R\xb7\x04\x01)\xadS@\xfe\xe4\x9d#S\xb6S@\x1d\xce[\x1a\xdb\xd1S@?,\xb4dB\xb2S@x\xdd \xdc\xfc\xb6S@\x87\xd2\r8\x14\xb5S@!\xad\xb0\xe3T\xa9S@\xb1\x80.\xe2@\xc9S@\xde\x87D\r=\xadS@\xd3l\xc7[\x8e\xa9S@\xc1\xb3\xd5\xf4)\xabS@\xfc\xce\x9dq,\xabS@\xe3\xdfVu\xf1\xcaS@^\xa1*\x06a\xc4S@\xcf\x99\x95\x17\xda\xc3S@\x1f\x17\x9f\xbf\xbd\xc8S@(%Dy\x84\xcbS@\xb1W\xa3F\x99\xd2S@s\x19\x07\x16\x9b\xc8S@\xefQ\x00\x1b\xca\xcaS@S\xdc\xe0\xfc`\xcbS@i,rc\x1a\xd3S@\xc4\x14\x8c_\x84\x9bS@\x16eI\x03\t\xc4S@\x0b~\xe1c\xe9\xc4S@Y\xb9\x8b\x0bR\xbbS@\xcd\xb3\xee\xcb\xc3\xb5S@\x9cL\x88\xbec\xcbS@N\x1a\xa9F\xd3\xd2S@\xf4I3\x0f\x95\xc8S@\xaf\xdb\x84HP\x9eS@\x1ei\xb7\xd4\xe7\x9cS@A\x98u\xe2\xcf\xcaS@\x9a\xfd\x92\xbe\x06\xc6S@\x7f:\x00\x95T\xabS@\x15\xc9\xe8+\x06\xafS@\x822u\x98\xb3\xc8S@D\xa5 \x87\xd5\xa3S@\xeb\x9d#\x9a\x90\x9eS@\xd2@\x9d\xc6f\xabS@\x1c\x1an\x85\xe1\xa9S@\x19\x1e\xc1,\xc3\xb5S@\xa94(\xf7\xd4\xa5S@\x8f\x0b\x0b\xfc\x9c\xa5S@[\xc1\xcc\x16t\xaeS@d\xb6\x14\x00\x81\xa4S@\x08\xa1\xc0C;\xa8S@4\xbb\xc41m\xa0S@D\xf5\x87\xb7u\xbaS@\xf6Am\x0b\x06\xcbS@\xaa8\x1c\x0c\x02\xd0S@\xe4\x96\xd2\xf8\xb6\xb6S@\x8eg\xdb\xc1\x9e\xaeS@\xcb\xde9\x10\xcd\xb1S@/\x14\xe9\x11\xf5\xcbS@\x0f\x9c\xb7\xea\xfc\xa3S@\xe5rH\r\x93\xc9S@\xab\x137\xa9\xbc\xb7S@\x84\xbd\x06W\xff\xb4S@\x14\xdf\x1d\x90\x9a\xb3S@\tI\xfa:\xbe\xb2S@\xc8Cx\x9a\t\xb8S@X\x01&\xaeX\xaeS@M\xf6\xb9\xf1\x88\xcdS@\x81\xd8%\xd4\xdc\xb5S@{\xc3\xaah\xd0\xa9S@\xd8\xdb\x19\xdaw\xbdS@g\x9e\xf9\xcaz\x9dS@\xcc\xd1iMe\xb8S@\x9c\xde\x98\xf83\xceS@\xeaEF+1\xceS@\xa3\xc8\xd4`\xa6\xcdS@zD\x06\xc1\xaf\xc4S@\x9a\x17\x00\xa5p\xd4S@\x82/9\rF\xc1S@\xbe\x10\x84\xc5\xfc\xcbS@\xf2\xbf5\xad\x12\xd4S@\xfcj\'N\xc7\xa5S@\x86J\xf7\xbe<\xcbS@\xf76\xd8%\x1e\xc9S@\x18\xb1IR"\xcdS@\xbfH\x99Z]\x9eS@7\xbb\xfe\x04\xc8\xc9S@@y\x80\x99\x13\xd3S@\xa8O\xf3n[\x9eS@\xb0\xa5#GA\xcbS@y\xa2#m\x04\xccS@f<\xaf\xd1\xfb\xa9S@\xa8\xd2\xd0\xf5\xbe\xc4S@\x94lt\x8a\xd5\xa1S@^_7\xf75\xc5S@\xf2\xf6\xc1i6\xa3S@\xfa*\'\xf6\xaa\xadS@c*\xcd\xd7\xa7\xadS@\xd3I/\x0b\xa4\xccS@A\x81\x1c\xdf\xc6\xacS@\xaa\xf9\x08\x91.\xadS@\xdf\x0b.$\xcc\xc1S@\x0f\x16\x1b[\x1c\xafS@|O\xfe\xcbc\xc3S@V\xa6\xee\xbe\xfa\xa3S@\xcb\xdd\xed\x7fo\xc1S@\x83\xee\xde\x99\xa5\xafS@\xbfV\x9a\x07\xa5\xb2S@\x98\x17\x12\xab\xb4\xb6S@T\xdfiyL\xa2S@0\xf4c\xed\xd0\xcaS@\xcb\x8a\xc0\x1d\xf4\xa9S@\xa1\xb6@E\xee\xc4S@,\xc3\x84\xadK\xb9S@\xb7\xe8\xb0\x1aa\xb1S@\xeeC\x13\xba9\xa8S@?2\xed\xf0G\xb4S@\xc1\xcc\xb1_\x0c\xc6S@\x1c\xba)\xcb\xd5\xa5S@\xe2^\x1f\xeb8\xcbS@;\xec\x0cU\xfa\xaeS@{\x11\xee\x14\x03\xcbS@^\xa2\x99,[\xaeS@\xde\x89w\x9e\xe4\xd2S@\xf2\x03\x83<\xdc\xc8S@\xcc\xfaJ:\xfb\xb2S@p\xdcu\xb5u\xcbS@:-0O\xbe\xbaS@\x03\xcd\x96 \xdc\xd1S@\x11\x99\x9b\xa4\xe4\xbaS@Q\xe0\x99\x15~\xcaS@\x80f,\xa9j\xccS@\xd4\x17\xad\'\xa1\xc1S@o\x90\x99\xb1^\xccS@\x14\r\x98\xd8\xd8\xb0S@\xb1OR\xac\x9c\xb9S@T\x83\x10\xb3R\xcbS@xxnM\xec\xc9S@\xcc%\xc1\xf8\xe9\xaeS@\x8f\xe0RI\xee\xceS@\xd6\xee\x01\x0cJ\xcbS@\xfc^\xe4\xccX\xb2S@\x1a\xa1\x8b\xc43\xaeS@\xa7\xc3dfV\xccS@2\x0e\xe4\x18Y\xccS@\x93\x06*0\x8f\xd1S@s\xb7\xb9{\x8c\xbaS@\xb8\x892)2\xc3S@\x9b1\xee\x1c\xc7\xceS@p)&\xa5\xc9\xb5S@\xbak\x93\xef\xb3\xb5S@(\x06\x95\x8f{\xa8S@\x9e\xa1\xb1Z\x19\xaaS@\xae\x1a@?\x1c\x9cS@}\xeb\x8f\xa0\x0e\x9cS@\x8a\xbb^\xb3\xb3\xc4S@\xda\xa4\xc0`\x97\xa1S@\\{\xba/\xc2\xb6S@Ou\x9b\x01l\xc2S@!i\xdd\xc0\x1c\xb5S@\xf5\x85\xae\xbe\xa1\xc3S@\xcc\xff\x97d\x1b\xa4S@inc<\x89\xc7S@$\x04\xe6:\x12\xc6S@\xcc\x9e\t\nR\xc7S@|Q\x12\xd8\xb6\xafS@\x88\x07\x16\xc4\x9f\xcaS@.\x11\x9c\x82\xc3\xc7S@\xf0\xe7Y\xae\x0c\xccS@\x18\xeea\rM\xcbS@pr\x07\x1e\xb5\xc8S@\xd3\xea\x9e\x8b\x19\xd3S@yh\x00\x8a\xeb\xccS@\xf4u\xc1&\xb0\xc8S@\x893\x954\x10\xb6S@\x93\xaf\xc3q(\xc9S@\xf8!e\xac2\xcbS@\xd0<\xb9F\xdc\xb8S@Y\xfe\xbea\xdb\xa3S@\x81\xa6\x1ba\x92\xcbS@I\xc2x\xe3I\xcbS@N\xf5\x0c\x9e\xd7\xcbS@\x8d*=\xfc\xd0\xcaS@3\xce\x9c\x0e-\xceS@\x00\x99\x9bI\xb6\xb2S@(G\x86j0\xceS@V\xbcC\x88\xd3\xceS@\x08\xda\x1dc\xd6\xcdS@\xaf"B\xf7X\xa4S@\xed)%\xf3*\xb3S@\xad\xff}m\xd5\xb0S@7GD\x9ai\xaeS@\xc6z\xc7\x89\x00\xa6S@\x11pr\xb6a\xb9S@\x8afTZ\x95\xc3S@\x90\xe6\x8d!\t\xa0S@\xc5\xc8i\x9fX\xa9S@\xad\x14\xfdK\xde\xc0S@\x14\x18y\xf0X\xc3S@\xac\xb3\x1cc}\xd2S@\xc3\x8ct\x02\xc1\xcbS@]\x14\xa1\xb4\x08\xafS@\xc6\xaa\x90\x8a\xc8\xc1S@\xe9I\xd7\xf8\xec\xaeS@l\xa3X\xfe\xa4\xafS@\xac\xa4\xc6)\xcc\xbfS@\xab\x84\x1a\xb2\x10\xc1S@\xf8\xcf\x14\xe98\xc5S@\xc6<\xbcZ\xca\xc0S@\xea\xde\n\xec?\xa3S@pZz\xd9\xc9\xb9S@\xbc\xbd\x08\x7fW\xc1S@\xdar:l\x84\xaeS@gn,\x0c\x82\xadS@\xed\xdf\xe8_\x1a\xafS@\xbe\xaf\x16s\xce\xc9S@\xbb(\x80\xe3\xc6\xa5S@\xce~mN\x0c\xc4S@\x80/4\x92\xbd\xa7S@\x987\xb0\x93r\xb5S@\xde\x05{q\xa5\xa5S@ \xc9\x8f\x87\x10\x9cS@$h\x1e\x04\xea\xb5S@\xb7\xd1\'\xb3\x8e\xb7S@G\xeb\r;0\xa8S@\xae\xf3W3\x03\xaaS@\xa7\xc5\xe5\xfe\xf3\xa9S@\xb8\x91\xd8h\xe3\xa9S@\x15\x07\r\xec,\xaaS@H\xb1EtV\xa9S@\x16\xe7\xd4\x82^\xabS@\x85Y\x9f\xda\xfb\xcdS@T?@n/\xb5S@V\xa9/q-\xb5S@"\xf0\x95\x01\x0f\xb7S@\xe9\x96;J\xbd\xa9S@\xfd\xfe\xe2\x82\xfd\xb4S@\xff\xa0\x84\xbc,\x17T@FEZ\x0e\xb7\xb2S@\n2\xfe\x89]\xb6S@v/\xce\x88T\xb6S@xR\xd1\x1aX\xb1S@\xe1\x08E9]\xc9S@\x19m\x88\xdfE\xb2S@5WS\x02\xf4\xa8S@u\x9bfo+\xb6S@\xf5\xe3\xe9\xaf\x05\xadS@W\x0f\x9el\xed\xcaS@\x98\xa2au]\xd4S@\x88\xd1\xa7.e\xc1S@y\n\xf5\\E\xb1S@\xe0\x13\xe3\x86\xea\xb7S@X`\x0e\xba\xda\xceS@5\xe7\x8e\xc3\x9b\xc1S@\xc6\xa0\xeag\x0c\xa6S@\x8c\x8d\xfb\x0e\xc0\xbaS@Z\x8a}\xba\x14\xc3S@\x96\xa5\xa0\xd4\xf2\xc3S@\n\x8fA\xd3S\xaaS@\xb3\x97\xbcZ\xaa\xc9S@\x11S\xbak\x8e\xaeS@>\xa4\xf0D\xc9\xafS@\xc2\xa5j\xc9\x99\xb4S@\xd0\x99\xad\x91|\xadS@9-\xa9\xd7b\xa2S@\xef\x160]Y\xb6S@\t\xea9\xe3o\xb8S@\xc6\x14\x17A^\xaeS@\xe0\xc0y\xe9F\xc3S@\xe3T-\xb1\x01\xc4S@\xafw\x89\xb3\x9e\xc4S@\x8c\xc7]43\x9eS@,\xfd\xc8\xad+\xc7S@1\xe9\xcb9\x0e\xc7S@R\xf3\x19k\xfd\xc6S@\x8a\xde\xa4\x00\xa2\xc1S@\xdf\'\x824\xfb\xc1S@\xbcs\x9e\xaf\xde\xb0S@\x80\xb9\xfb\xc4\x93\xcbS@8\xe3\xbcu\xe6\xb8S@\n\xcf\xd0\x82f\xcbS@\xd8\xa6tOw\xcbS@\xdc\xee\x1e\x06|\xcbS@&\xe7&\xb63\xa8S@k\xc7/\xb1W\xa4S@c0;\xadT\xa3S@WZ\xe6J\xed\xaaS@\xda\x01+~r\xb6S@\xe9$\x8aIy\xb9S@]\x80_x\xd0\xb9S@fW\x01\x93\xcf\xc1S@\xb8\xbb\xcd\x92\\\xc2S@X\xa0/\xc4\xab\xcaS@\x8c2\xc1$\xc2\xc7S@\x08mT\x93\xa6\xb9S@\xa3\xbd\xcf\x01\xc1\xcbS@)\xb1Uk\x8d\xcbS@\n\xe5\x96:\x9a\xccS@|\x99\x85a\xdb\xd1S@\xba\xaa\x0b\xa5\xb8\xc4S@:\xa7\x05\xbf\x10\xbaS@\xeeVc\xc2R\xcbS@D\xc9\xe0\x8f\x93\xa8S@\xed\xe3\xee0\x04\xccS@\xe5#%{\x93\xb7S@:\xe9\x9b\xf5\xa6\xc8S@.\xb9\x88\xb7\xd0\xa5S@\xd3\x9f\xa4T[\xb9S@M\xc6\x9c)\xfd\xa8S@\x17\xd0\xf3\xfe\x06\xabS@\x01\xbfQ5=\xc1S@\x1d\x1f \x992\xb6S@\xdfY+\x10\xb5\xb1S@\xcd\x89\xfa}O\xc1S@<\xb7J\x80\xd8\xb9S@$\xc8\xc9\xc2\x01\xb1S@\xd5\xe3/\x8e\xb8\xb3S@\x1f\x97\n\xc6\x8d\xb9S@\x0f\x86\xc5e\x92\xc3S@\xbb\xc2S#I\xccS@\x14o\xf1\x067\xcbS@hV \x9c\x89\xc7S@\x05g{I\xcd\xc4S@\x99\xd8\xb7\xb3"\xccS@\xe6\xdc=>\xa5\xd1S@\x97!\xe3z\xbe\xd3S@\xf9\nadq\xcbS@5\x8d^\xab\xcf\xc7S@\x17\xa2\x1b\x9a\xed\xcaS@\xfb\xcd\xb5td\xb9S@Qz\x93\x00\xd6\xc1S@\xd1Z\xea\xe0\x0b\xc7S@\x9e\x1e\xc6bC\xc7S@I\x8a\xa6n\xba\xb9S@=\xce\xfaa\xa8\xb3S@\x04\x0fK\xcfw\xb8S@\x0b\xde\x04\xbe\xc1\xccS@z4\\\xca\xe1\xb7S@J\x8aK\x03\x83\xb7S@\x1fd\xdf\xec\x03\xb5S@\x0f\x0e\x15G0\xb7S@\x7f\xc9\x08V \xa8S@B\xdc\x86\xcd9\xafS@g(\x96\x8b\x0e\xa6S@\xd8\xef\xbc=\xb8\xafS@\xaal-\xa0\xdb\xa3S@\xdb\xba\x01{P\xa3S@\xa0eIEt\xb9S@Hs\x11G\x9d\xa5S@#i\xd5\x9d\x1e\x9eS@\x17\xbf\xf1\xac\xe1\xcaS@\xfc\xd8\x1f\x89\xec\xa4S@\xecK@\xecC\xb7S@\xa0\xf27\xcf\xd5\xb6S@\x16\x08\xfc\xb8\\\xb7S@\xaa}[\x06 \xcbS@\x8b\x9d!\xa7\xf0\xc9S@#Q<[X\xcbS@\x19\x9bh4\xf0\xccS@\x91\xb5O\x16]\xc1S@@\x83\xd8dI\xa9S@g!z\xadS\xb1S@\xba\x98\x91\x120\xadS@\x90\x0c\x16\x08U\xa4S@\x8e\xf7\x13]\xc0\xa7S@\xd6"B\xbbd\xabS@\x9e\xb9\xbb+\xfd\xacS@\xa7\x81B\x03\xea\xb9S@\xcd%\xef\xb3\xe2\xc9S@\xb1l\xe0\xf6G\xb6S@\x9e\x8e\xdd\xeb@\xcbS@"\x9b\x02,6\xceS@\xe5\xd7V\x8d\xd5\xd3S@\xef\x984\xbc\xbc\xcbS@Y\x18\xc5\x06\x10\xc8S@Yk\xd3\x0f\x03\xbaS@\xd5\x1fK\xa8\xd3\xc6S@E9\x04a\x14\xa4S@\x1aj!6\xa8\xa4S@\r\xaf\xeav\xcc\xa9S@\xce\xc4\x9f]*\xa8S@>\x9f\x93\xbb/\xb7S@\xf1;\x00E<\xb5S@\x11%\xdfF \xc7S@\x94\xb9\xec\xac\x19\xc2S@\xbaI\x11\xfa\x89\xbbS@\xfd\x14\xe2?\x1b\xc8S@\xf0\'d\xb76\xc4S@\xd4\x1b\xab\xf7\xc5\xc9S@5\xd3\xbe\x1c\x88\xc5S@\xf6\xb2\xb8\'\xb0\xd1S@\xf7\xa3\xe8\xff\x1e\xcdS@\xbfc\xcf(\xb2\xc8S@\xdcx\xe5\xde\xea\xc9S@\xdd\x1a\xe7;p\xbeS@\xcbx\xe3\x87n\xb6S@\x07\xc8w\x8d\xd0\xa8S@\xfb\x89\x05\x96\x9d\xcbS@1\xc00\xe9\xfb\xb2S@+\xa7\x8bR+\xb4S@\xce\r>3\xc2\xa7S@'
p22
tp23
btp24
a(g3
(g4
(I0
tp25
g6
tp26
Rp27
(I1
(I548
tp28
g13
I00
S'\xf76\x8a\xe4:\xb9*@V\xea\xa9JT`+@\x9f\xe4\xe6\'\xf9U)@_\x852\xd6\xc3I&@\xb5_o\xf6MS)@\xf8_\x0f\xc0\x85\x19&@\xe8M\x18\xe8\xe8X+@\xf5\xb7\xc6<\x1cg)@\xc3b\x03\x99\xc8o(@\xbd\xffR\t\x14\xfb*@`\x90Ra\'\xbc%@~\x9c\xfbf\xe2.%@\xc1\x9ca^\x12-%@~\x8f\xd2\x8b\x8e\xe8,@S`\xd2%\x01C(@\xdbzo\xff\x1c\xe1&@\x129B\x97\xdb\xbc(@_\x97"\xb3M\x9a(@\xf8\xd7\xed&%\xc6(@!\xd9Hy\x19\xb1(@\xbe\xecj~u|(@\x06\x90\rA@\x9c(@\x9d\xd2;\xa1\x15H)@%fU\xa54\xf5*@{t\x1e\x82\xba\x1e+@\xdd\xf6v\x8b\xbe\xec*@\xad\x90\xf0\xc5\xaf\x93*@\xaab\x85kv\xdf)@\xd9d\x86\'\xb3\x9a*@\xd2\xffZ\x11d\xd5\'@F\xb6y\xe6\x08\t*@2!\xbfe\xc7\x15+@&\x88\x1cA+{*@\x86\x7f4\xa4\x16\xad(@\xa7\xefe9`\xfe&@x\x13\xaf\x9c\x9a\xa9(@\x82F4\x7f\x0e\x10+@\x83G\xee\x89\x00\x03(@\x10\xc0\xa8 B\x1c+@\x1b]hm\xcc\xe9*@\xed\xf1\xfd\x9b3\x95(@kI\x1e\xff\xbb\xce)@=\xd9\x06A,\x9a(@\xa2Vy6\x95p(@\xf5\x7fu\xc43\x14+@39:%w\xec)@\x10\x00\x85@\xc4\xee(@\xcd\x1b\xbd\xfb\xba\x07*@\x19\xb43\xe3R\xee(@} s7\xe2v(@\x8e<\xe4\xa6n\xb6)@b\xefs\xf0=\xb4(@Z\x998l\xa6\xcc*@K\xbbA\xf0x!)@c\x89\xd2\x9c\xba\xfc(@\x08\xdc\xee;\x1b\x9b)@\xe8\x13\xcau\xeb\xcd(@\xda\xb0\xd2\x92G1)@\x12a1\x02\x91\x00&@\xfa\x80|u\xd9\x88(@\xbe\x8f\xf34\xb4\x19)@\xa3\xcf\xf9\xeb\x91\x14)@\xc7\x9c:r84\'@I7\x8b8\xe0\xa3+@\xac?\x91\xb6c\xa0+@\xc6\xdc\xe1\x90B\xfd(@\x06q\xf9\xb7k\xa3)@;L<WY\xc3*@S\xf8l \xe8E(@O\xf3\xf4\xdaW\n&@H]\xacf\xc5\x1b\'@\xd9\x1c\xb1\x85Tb(@++\xaa\x84_h&@\xe3[~K\xfeK)@/\xcc\xfc\x12\xa0\x95)@\nu\xc0\t\xfb\x9e(@\xba\xce\xf5\xfa\xe6\xd7(@\x8e\x87\xee\xaa\xe5\xd1%@R\x1d\x903\xbd\xef*@\xb3\xdf\xb3\xb0\xccH(@\xeb\xf0G\x1c\x85\xc3(@\\f9\x86\x03\xb5*@\xbbK\x87\xd7a\x88\'@J"\xea\xae\x9b\x97%@\xdaA\xe8\r\xdb5)@p\xc4\x0e\xc22a&@&\xa4]\x94\x8e\x02+@9\xb6\x84\xd4\xbe#&@Aof\xf7\n\x15)@&\xd2\xf9\xe3:@%@\x04\xf1u*\xbf\x17+@+\x05R\x99>\xac(@\xdfDQ\xa5R\x81)@\xa3\xb2\xf0\xe8\xdf\xd6*@9M\xcb\x1ez\x1d)@S\nK\xc3\xf1\xa6(@\xd0\x12\xa7\x06Ao\'@\xbfA\xd4g^\xb5)@\x98\x84e\x1b?\xcd)@\x1a#p\x0f\x9f\xee*@k\xe9y&\xd8[&@0Z\xfa\x99\xbe\x96(@Y\x93\xd1\xee\xc5\xb1*@W\xce`\xa0\xc1/)@c\xe7\xd0\xe2\x1a\t&@t\xfe\x04\x9d\xc2\xda(@;\xbf\x88S\x80F(@A5\xd55@Y(@\xe1\x1c5\x9f\xdbc(@\xfb\x90\x8bv\x02F-@r\xa8l\x93\x88D(@\xa6\xff);\xedq)@\xbc\x7f{\xefD\xc3(@\x16\x86\x1e\x85\x15\x1e+@\xc09\x8eK\xc8\x00(@w\x9aO&\xc9T(@6D4\x8a\xe2\xfb(@\x88v\xfe\x1e\xdb%)@\xe3L|R\x90\x01)@\x96W7\xf5o%(@\xd4\x8c\x08yS\xc2,@\t\xd1\xed\xb2\xeat)@\xb1\xc2\x1e\x92\x00")@\xee\xe3\xfc\x966\xf2*@^\x04\x1e\xeb\xd5\x05)@\t\xd5\x9f\xaa\xcb\xd0-@R\x1d\x903\xbd\xef*@\xf5R>\xc3\xc6\xd3&@\xe1\xc5\xbb\xe8\xb8\xed-@0\x8eU\xca\xad\xdf*@\xcdUSkD\xba*@\x99\xf5\x7fm\xad\x9d(@\xaa\x03n1\x9e\x1c+@\xa1\xb1\x9d\xc8\x01Z+@\x9e\x99\xd2C\x99#(@\x84\x8dMjd<+@wc\r=0T(@6$\xe9\xbe*\x9b(@rC,\x9d\xbf\x15+@L\x10\x91\xc7\x9a\xe1(@\x85\xa6\xa0\x91\xb4\xa5(@\x16\xd2o>D\x99(@\x0b\x92\xb1\x05\xcb\xf0(@\xcf\x87\xaeK\x0f\xf3*@\x1e\x01\xb5\xc5}\xff\'@@c\xd2\xef7\x16&@\x99\xa3}\x08\x11P&@\xbavqW?\xb0(@\x87\xff!\xf3\xa2+)@S\xb29\xb0\x89K*@d\xbf?\x9b\xd3\x0b*@\x15\xe4E\x994\xef(@2\xe2`\x12\xa9\xed)@;\x87\x84u^\xc6&@\xf5\xcd\x9e\xc3\xa8\xcb*@\xa4\xd5\xe3\x1b\x97\x9a)@\x8c\xa1[\xe7\x1ay*@9%\xbf\xa0j\xd4(@+,\x86\xe0\xbf\x15)@\xfa\xe1\x94Pd\xa6+@\xfeg~\xdb\x88\xbd(@{\xd4A>\xd6P(@\xd9\xe1v.\xdeL(@\xd3r1\xe5\x98\x94(@\xb0\xcb"\xea[9)@\xee\x04<\x1b\x18Z)@\xcb\xe7\x9e\x88\xdf#)@\xa6\x9d\xe6\xb2\xed\xa2(@}f\x98\xc1\x828&@\x86\x95\xcf\x89\xd6\')@1\x19\xec\xec\x89\x96(@@\xa1\xbe\xe0\xebh(@\xdf\x18\x86"\x96I&@\x04\xeb\xb6\xb9\xa1.\'@\xb1\x01Xj\x10U)@X.\xdd\xf0*q)@\xf1\xfd\x03\xcc\xf6i\'@\xbd\xa4\x1e7\xb6\xc1(@\xca\xa9\x1a\x03\x19W(@M\x05\xcf\x81\xa7K&@v^+\xc7\xc0\x0f)@\x04\xd0\xe9k\x00v*@\xe5*\xd5Q\xf5q)@\xe6\xae\x88\xf9\xbfo(@\xcaU\xcb\xed\x8bl)@\x15*\xfb\x84\xe8\xa2*@\x03\x10\xb1\x99\xd0\xa7)@\x1d8\xee)\xf1\xfb(@\x1cc\x8f\x88%u)@\xe6\x9a<\x89\xf8\xc8*@\x94\xff/3\xf3\xb3%@\xe8\xe8\xd7\x9c\xe44(@\xfd6\x1en9/%@4\xd40\xff\xd4I)@\xfbs\xd0\xfb\x12g)@b\x88\x1f\x0c\x1a1)@\xda\x93`\xbd\xeff)@\x10j\x99\x9d\xd50+@\xeb\x81\xdeW\x86\xa8&@\xc8\xaa\xb9\xae\x1e5\'@>kw\xe2\xb9k(@V\x1b\x868*r&@T\xed8\x91Q*-@l\xeewG^\xbf(@\xa8,\xc9@\x9f\xbe(@\xc5K\xbb<\xfa5(@\x9d\xb2\xbb\xe81\xf5*@\xba\xb5\x89@\xfc\xfc(@\rrZ\xb8n\xde)@;\xdb\xc71\xd6p*@\x91~\xe2Zn\xed*@\xca\xbb\x1a\x04\xfd\xe6*@\x86\xa5\x86\x00!\xfb)@8B\x86i\xc5\xf2*@\xe1\x1c5\x9f\xdbc(@5@A\xa8W<+@"\xb5\x99\x0e\x05\xd7%@39\xfd\x9f"i)@\xf3\xdbJ9K\x18)@\xdc\x83\x0f\x96(\xb9*@\x0e\x981\xf8p_(@F\x0b\x946KU(@\xe1\x1c5\x9f\xdbc(@S5k\xd0\x81\xb0*@\xdb\x15\xfe\xb8\xa9W&@\n\x05.g\xe0\xa4(@\t\xfa\xc6d\xd6\x94(@p\xe5\x9d\x8a$Z&@{t\x1e\x82\xba\x1e+@\xc5\x07D)v\xa4(@\x17\xc3^d9+)@\xeb\xcb\xbd\xd7\xf0\xf9\'@\x14\x01\x81\x83S\xba*@x\xde\x8fH\x80\x82&@\xeaF[\xc5\x18H&@XL\x11\x94\xb1\xc9*@:K\xd7\xd5\xe1X(@\x1e\xbd1W\xec\x17(@^\xdbE(k\xda*@m\xb7\xe8\x7f\xfcq)@\xce\xb3\xab\x9a\x08\x1b+@M!5~\x81#(@S{!%\x81\x11+@\x1b\xcc.\xf0\xc4\x96(@\x1b\xcc.\xf0\xc4\x96(@\xdbIO\rj\xbd&@\x02 \xc8\xca\x9c\xf1(@\xbcjk#+\xed(@u\x9e[\x16\x15A)@!I\xe2\x88\xe5\x1a)@9F\x8eE\x059)@\xcbn\xf7\xddd\xf7*@\x8b\x15\xaf\xcb4%)@\x80TL\x81\r\x00(@Zt\x18\x1f?\xde*@\xc3{\xc3\x89\xb7\xeb)@H\x8a\xe8*D\x12+@\xd6\xcb\xe7[a\xb3\'@\xd5\x15\xad\xd1\xc6\xe2*@m\xb7\xe8\x7f\xfcq)@4/\x1d\xc9\xb3\xe0*@a2u<x\x00+@\xa9\xc1\xefQe1+@] \xa4\xde{\x12,@\xb7{1\xdd]m)@\x11\xd5k\r\xa2L)@\x93u\x83\xa2\xa8,(@A]^\x13+\xa7)@\xb8~\x8dT{k(@8B\x86i\xc5\xf2*@\x98\xa8\\\xb7\x9bJ&@\xbd!\xfa\x88\xa8\x07)@\x11\x0c\xaa\xc7\xf9\x01+@h\xbb\xc4\xf1\xd2~(@\x10bv\xf7\xab<\'@t\xbf<\xaf\x01\xc7&@\x17\x1d\x8e/\x05>\'@\xcb\x1d\x8f\xe0H\xdc(@\x02L\x15~\x98w(@\x8d\xb4\xcd>\xed,)@\x01H\'P\xefv(@^x`\xdf\xc5v%@\xf4f{\x92\xc1G-@b~\xdfF\xe0\xd1(@U\xa2_\x83\xfa/)@3\xa3<G\xdf\xa2%@\tT?\xa9\x8e\x11(@C\\a\xe2`\x0e)@/1\x18\x0f/N)@M\x88\x07S\xf3\xa9%@\xf1\xfd\x01\xf9^a(@A\x05"_9\xd4(@\xe8\x81\xe6\xa0\xb5\x81\'@V\xe6\x91S.E\'@\x0cWI\x82\x9f\x02(@J\xb8\x17\xc9\x01n(@i(\x97B\x1d\xc1(@\x0f\x00\x11"\x9bI+@\x0e\xac\xfd[!\xee%@R\x8c\xfb\x16k8(@\xb50[\xb9D\x15\'@\x15\xe3\xb2\xb4\x962\'@\xe4A\xc3^jj)@\x1b\x157\x932\x18+@\xf6\xf9\xc2\xd6\xe9*-@%\xb3fJ09)@\\\xd3u\xc5s]*@\xdfV\x868\x7f4)@}\x87\x1a\x86\xdcV)@\x8ft\x060\xaf\xd6\'@-\'dpfp)@-o\xff\xdbd")@\xa4\x08\xe4\xb6u+(@\xadw\xacL\xfbX(@\xd0Ia\x8d\xea\x1c)@\x9e\x8a\x8a\xf9\xb0\x14(@Wk"9\xa9\\(@\x13\xc8\x89\xaf\x00\x0c)@W\xb3\x11A\x99H&@0\xa5\xda\x07\xf4\x01(@\xbd\xca\xc5\xe7\x8f%)@g\x11\xe8\x13y6-@0\xda\x9a\xfa\xcd*)@<%\x14\xdd\xaa\xa3(@\xba\x89s;\xf6L-@\x8b\xe7\xd7\xa9\x01\x14+@\xc6\xe6\x0e\xd2y\x9f(@\xba\x84Z7\x9f\xcf(@\x9f\x86\xc5\xac\xf4\x15(@:\x8b\x91\x98j\xb7\'@\xa6\xdcx\xf0CV(@\x81J\xee5%\x96\'@\xd2\x8f\x90\x1bqb(@?20E+C(@\xac7\x91E\xf4\xa4(@\xee<-A\xb38+@\r\x97R\x8d\xaa\x8a\'@\xa1\x97c\n,z%@8B\x86i\xc5\xf2*@\xbcu\x8c8S\xeb*@\x1e\xc4/\xb8\x0c\xce+@;\x0f\xaag\xb45)@\x0bPE\x91\xf6\x9c&@l\x8c\x1a\xa7\x8b/(@#`e\x83^\xac)@\n\xee\x13\xb1\xfb\xfd(@*\xe5i\x0e\x02U(@\xe5\xdc\x17g\xfc\xb3&@mJD\x04\xb4\xd7(@\x06\xa1yHSB)@\xfd\x02\xe6\xe3\xce\xa4%@\xa25\xdf8C\x01(@L\xe4<\xf5r\x96)@\xa4\x00\x93\x17\xbeB)@\x8a$d\x89F%(@\xc47\xbaFi<)@z\x0c\xf4#\xa3\x18+@\x1a\x11(\xc2\xcc\xf5*@\x1d?n\x11l\x04)@\xb740/\xb5/)@W\t*\xa3\xcb}(@D\x15\xa6M\x1b\x1c)@Z\xeb\xec\xc7\x02\x83&@\xba\xd0\xa9\xbd\xb4O)@\xdc\x17\xc2\x1b\xc8\x07(@U\x85\xf7\xec\x8e\xd3(@B\xa4\'?\\p*@\xee9\xe7\xf1wf)@\xd7\xe4k\x0f\xd8\x17\'@\x93\x7fr\xd9R?+@\xf2\xd5\xb2\xdai\xb2*@\xb5d!F\x9f.+@\x93k\x9a5\xf5w(@\xd8l<i\xfa\xe3*@\x1b"\xa5o1X(@\xb28#\x9c\xa9\xde*@\xf6\xde\xd6`@\x18+@.\xae\xfe\xd0b\xa8*@\xd7\xaf\xcf\'*6(@\x85\xb2U\xd3n\x8c*@#?0-\x0e\x7f*@\xbd\xf9\x83`L\x07*@\xd0}\x07\xe2\x9b\xeb%@\xcd\xc3\xc3\xfd\x8ct*@(\xe9\xc5\x9c?2\x06@\xa3\x1cs\x19\xb7\xe5*@V\x9f\x05\r\x90\xec)@\xa5qeq\xe2\xdd)@\x92\xce\xb1\xa5\xee\xfe*@\xbc\x03a\xf3\x07+)@\xde\x16J)\xa6H)@\x1aaV\xc9A\xaf(@c\xba\x94/\xa7k(@P$=\x0fY\xc5*@\x12\x00(H\xdec(@\xa8\xd2\x9c\xa3\xce_&@\x0f\x1e:<\x08\x0f)@\xf2\xfbP\xeei\x8f\'@\xb9\xc2WwX\x1c(@\xee\xf9\xb8\xebe5(@l\xf1\xe9\xa6\xa8.)@\xb2\xd9>\x9ex\xd1*@b\x15*\xac\xec<\'@\xe7\n\x0f\xf46\xab)@qv\x9e\xb8\x9fX)@\x05\x85c\xa9\xff\xae(@{\xa5R\xcc\x1d\x19)@\xe9d3yR0)@o&\xfd\x95\x9c((@\xdf\xa0\x07\xc2\xf6\x19)@\xe3K]U\x13\x96(@\x91\xb6Tu%\x15+@\x10\xac\x8bS{\xd8)@\xb9\t\xe7\xfeq\xb5*@8B\x86i\xc5\xf2*@\xec\xc9O\xb3u\x02(@"\xfb@\xf4\x90\x06(@\xdf\x08\x99P\x17\x19(@\x13\xa0\xc3\xaaJu*@\xa1\xb1Pn\xb7\xa9\'@\x88\xea\xa7`\x97\xbb\'@j\xf4\xde\xdb-\xc8\'@\xac\x7f\x8f&\x163)@\x81;\xee:\xd6/)@\xc1&>{\xfcv%@\xb9\xe7\x95\xb4\x12\xa0(@\xf2\xcb\xc0\xaf\xebJ-@i\x94Q\xd7\xc3\\(@+\xc1\xa2"\xbcg(@\xee\xa6?\xda\x08G(@>O\xed\xdf\xef0+@P\xfbh-d9+@x\xc4\tZ\xdd\x1b+@\xc7)Y\x87\x92((@\x80r\x970\x05\n+@\xdf\xfd\x96\x9a&\xdf+@\xe10\tR\xaa\xf7*@\xfc\xa4\xba\xdf\xbcA)@\'\xa1\x9am\xb77)@\xc1Kp\xb0>Z(@\x11\x11\xbf\x01\x1a\x1e)@\x1e%W\xc1DI-@\x9c\r\xff\x96|\xb2&@ya\xfdSV\xa9&@\xe42\x08g\x80\xbf&@k\x1d\xb8\x01\xfe\xb0&@\x07\x87N\xc3\xfe\xb0*@\xbf\x02\x95\x1d!\xa4+@\xc5\xdc\x8e\xf7\x1f\xc4(@\xbf%\x1eS^c(@\x9d\xe0Q\xf0\xdc\x12(@\x8f\xe1w4\xe2\xb3*@\xb0V\x0c:\xa6$)@h\x90\x1d\xc1\x01P)@\xf8y\xef\xc6\xd4\x0c,@HWA1C\xb1(@x\xc1\x0fV81(@\xde\x9c&\x9d;\x1b)@\xfa\x10]\x8d\xdc\t*@\xb0G\xd8\xc1Y\x14+@+\xe4\x0fdCO)@\x1a!\xcfe9\xd9+@\xdf\xfd\xd0\xa3\xe5\x88\'@\xa2[\x88\x17`T,@d\x9amW\xce\x9d+@\\!\'\xb5x7)@\xd5\x9f7\xcai\xc3(@\xa3\xf3z\x80\x8b\xfa(@c\x0c\x81\'E\xd5\'@P\x19\x96F\x0fo)@\xef\xab\xcc\x8c`\x91(@b\xc3\xbcj\x19\x05\'@\xc4\x07\xf1\xa9\x12M&@\xa4O\x91\xf2Og(@\xec6.\x1eH+)@\xf3w\xb1\x9b\x1c,(@\x1a*\xf1t\xfd\xdc+@t\x05\x90\x1d\x82=)@\x025\xd8\xb6\xd4\xcf\'@\x13C\\\xc2R\xad\'@3e\xb36\xd0\xf5*@?\xb4\xe9+\xb6(,@\x92\x17\x9d\x9e\xc1\xb3*@\xc7\xa1\xf3\xa5Lf(@\xa8\xb3K\xc0\xe1\xf7)@\xd7\xcd\x1bI0\xe4)@.\x12\xc6\xb5\xc7z*@*5\xaa#4\xb7)@Q\xf8D\x90_.+@\xa4\x82\x08,\x86\xdc(@/\x8b\xe4\x06T\xea*@\xb0\x13q\xa9q-(@)\xc7\xe5\xa7\xe5\x0f+@\x80\xfe\th\x06\x17+@\x15\xfd\x8c\xd5]/-@)!\xd3\xb2\xe7e)@=}B\xc9zs*@o\xf2\xc1\x9b\x9c\x96(@\xd6f\x84DD\xe2*@\xe3~\xbb=\xd0*-@\x13\xb6\xab\x9f\x96\xdc)@\x10+n?z\xca)@\x06\xe9\xc4\x8b\xa2\xc3\'@\x8bv\x02\xf3,2)@\xbd\xf4\xf2\xde\xafH(@u\xa8Q\xe9\x1b\x02(@\xed.qa_\')@\xfaw\xa4\x85/3(@T\xf3\xbf\x88T\x8f\'@\xcf?\x90\xf1x\xef(@\xfb\xec9[\xfb9+@\x18\x84\xd9[[\x0e+@I\x0c\xdf\x8a\x03\xa9*@E?\x9c~\xda\xc2*@\xbez\x99\xc2\xce\xb6\'@\x82\x8d\x105&\x1a)@\x1e\xcf\xb3\xe2\xed\xd9)@<\xdbZ\t\xfd\xc6(@\x1f\xb3QhC\xf8\'@\xa8>>\xfb\xa52&@\xea\xa4\xcfq\xbf\xb1&@\xdbB({l\xf5\'@\xc4\xbcQ?\xe9\xa4+@\x07\x05\xdf7)\xf8(@j\xef\x01\xf9\x9f\xff*@\xdc\xcf\x9c?\xe0\xfb*@\x9a_\xfcI\xbd#(@N\xe4\xf9\xa4\xd3.+@\xfd\xf73e^\x04*@h\xca\x8cV\n\x8e*@\x025\xd8\xb6\xd4\xcf\'@\x9b\x8e\x9c\xf6O5)@\xc1\xdb\xc0Y\x00\x18+@\x1f\xa2@&\x8c\xf7\'@\x98\xdd\xd5\xcc\xe2\xfe(@\x99S\xb7\xa0T\xa0\'@\xce\x97GY\xb3X)@\x8boL\xf6,t&@\xcb{\x10\x04w\xf6\'@\x82\xfd\xf4\x96\xa6#)@y,\x0c\x8c\x8b\x1a)@t\xfe\x04\x9d\xc2\xda(@\xeb\xa0\x8a\x02\xcc\x08+@\x98\x8de7H\\(@\xdf6\xff\xf2l\xa9&@\x01\xcdo \x0e,)@-\xcb\xc4\xf3\xf4,,@\xcdl\x84-\x1f\x0b+@'
p29
tp30
bg3
(g4
(I0
tp31
g6
tp32
Rp33
(I1
(I548
tp34
g13
I00
S'\xea\x12\x83\x98\x90\xb8S@\x8c\x90\xc0\xb8\x00\xb6S@\xa7\xd9\r\xdc\xd3\xc5S@\xe9\x03Pp4\xd3S@V\x8c\xd4\x18\x1f\xc5S@\x98\xcd}}\xf0\xa4S@a\x9d\x05{r\xb4S@\xfa\x88R\x86\xb2\xa4S@\xe1\x84\x89\x0f\xdf\xcbS@\x98\x1c#\xc2\x12\xb5S@\x10Ty\xba\xd7\xadS@\xfaC\xe3g\xd8\xb5S@\x926\xc1\xa3-\xb6S@O\x99r\r\x95\xc0S@.\x84\xbb>\xbd\xcbS@\xdc\xff.,\xb7\x9dS@\xae\x91\xcc\\\xa4\xa9S@\x80\xado\xe8\x80\xcbS@\xcd6\x82\xd6\xc8\xa9S@\xb4\x0f(H{\xaaS@\x87:1\x8f`\xabS@(\xe8\x8e\xa6\xb0\xcbS@\x95wJF\xd6\xc3S@\x04\xe46\x15\xc4\xb3S@\x18\x93<8\xf6\xa1S@H\xad$\xf0\xc5\xb3S@\x8b\x10I\xd6-\xb5S@\x15zI\x7f\xd3\xb7S@%:T\x15\xd0\xc2S@\x97\xa8\xf7\x85]\xafS@\x9dn\x82\xac,\xb7S@\xf4\x80\xf9T\x83\xa2S@6\xdbfW=\xb5S@\xf2E\x90\x86x\xc1S@\x82\xb0r,\xa7\xd1S@\x11\x12\xe6\x7f(\xcfS@A\xc3\x03\xf8\x7f\xa3S@\x7f\xbe/\xea\xba\xafS@d\xab\xfdtb\xa3S@\xe3\x10\xb3\xfbX\xa4S@\x0e=\xd4\xbf\xd9\xadS@~\x04rAv\xb7S@\x0e\xb5\nD\xc9\xadS@\x03\x0f\xe1\x16\xea\xcaS@te\x8c\xfe\xf9\xa3S@\x1bw\x833\xdc\xb6S@\xea\xbf\x11\x9e\xe5\xacS@\xba\x8b\x13\xb1W\xb6S@\xb3 \x92\xbeE\xadS@\x90\x02}ow\xcfS@\xf9\x00)\xcb$\xb7S@\x07\xd3]g\xb2\xc1S@C\x10G5r\xb2S@\xd5\x14S\xbd\x99\xc7S@\x9a\xdcs\x1d\xe8\xc8S@\xb8S\xf7\x9d\x13\xb7S@W!\x81P\xd0\xcdS@?Z\xe9\xdc\x9d\xaeS@Ix\xc6U\x90\xd5S@D{\x9fag\xccS@N\xcc\xd1\x84K\xafS@\xb8\xfb\'~\xf1\xafS@{\xf2om\x1f\x9cS@\x80~\x0c6o\xadS@@]e\x1a`\xadS@\x03\xba\x8f\xb4F\xccS@\x1e"4\x93X\xb0S@6@\xcc>\xe9\xabS@\xc0\xa4P\x88\xdb\xceS@\xf6fG\xf8\xb5\xd5S@ \x18\x81\xda\x04\x9cS@\xe9t\xe3\x05?\xceS@wi%\xb9s\xd5S@\xf1\xd9\xd7\x92\x7f\xb2S@2\x9c\x85<\xe2\xbfS@\xc8^\xb1\xf9\xf2\xb5S@\x02!\xe8\xdc\xca\xcbS@\xb0\xb0\xad\x18\x1c\xa9S@\xe3,\xa4\x1e\xc7\xb9S@\xf9O\x8b\xfc0\xceS@\xc4:N\xa8\\\xccS@\xc9\xae\x9f\x8c\xea\xc4S@\xee\x1a\x91\t\xca\xd0S@\xe0\xd4\x90W\x1e\xb0S@\x802\x99\xe7\xcd\xc3S@\x17]bs\x1e\xd5S@nA\xaev6\xb3S@\xea\x87\xb3\x88H\xd3S@\xae@\x05\xa2\xa9\xcbS@t5\x92\x01\x8d\xb0S@\x93x\x16\xf6\xbc\xa1S@\xbd\xd9\xff\x7f\xa6\xaaS@Yr\xb7\xa5\r\xb0S@x\x08\t1?\xa9S@$$\xc6 \x01\xc3S@DW\x88\x8a\xf8\xc2S@ \xd4h\xc4\xaa\xbbS@[\x80>W;\xb7S@\x93\xf1\x02\xf4}\xb7S@\xec\xdf;\xa9\xc7\xb3S@6\xfc\xc3\xbf+\xd4S@\xc4\xd9\xd3\xc1\x1d\xccS@\x976q\xa7\xf2\xc4S@\x08\xfbE\xfe\x14\xcaS@b\x00S\x9f\xc1\xd5S@5\x0c\x8cY\xd7\xcbS@\xf6:\x06\xfd\xfc\xcdS@"\'\xe0\x18\xc2\xcdS@\x1d<L\x80\x9d\xcdS@\xb0\xe4g\x88\xc8\xb9S@\x03U\x08u#\xceS@\xaf\xa7\xceHT\xc6S@n\xd7r\xd2e\xcdS@\xe2`\xc0\x81\xf8\xa1S@\xbc\xd8\x88\x1d\x7f\xaeS@\x06\x9a\x84\xaa\xb4\xcfS@\xef\xdf\xf8\xdc\xb0\xc2S@\x80\xecNg*\xc4S@\xb6\xa08-=\xc2S@\xc5\xd6W\x15P\xc5S@\x19;~\xfde\xc0S@\x9d6nP:\xc6S@\xd5\xa6g\x97w\xc7S@s\xb9\xf3*\x00\xbaS@\x06K\xad\xf1|\xc1S@zSf3Y\xbdS@\xe3,\xa4\x1e\xc7\xb9S@\x0e\xf9\r<M\xc9S@\x9d\x0f+\xbf\x01\xbdS@\nE\x95\x98j\xb9S@2\x0e\xdc\x83\x92\xb8S@*ME\xe9\xb6\xcbS@qK\xd4\xa6f\xa3S@\xc9\xa5\xd6<\xd2\xb5S@\xf5*\xddp\x1e\xc2S@\xce\xd6\xd7\xa3\x0f\xb6S@\xef\xdd$Q\xaa\xcaS@;\xad\xf5\xf7\xc5\xadS@8\xd132\x02\xa4S@\xe4\xde\t\x9a}\xcaS@\x94j\xba\xba\\\xcbS@\xdb\xa412\x84\xcbS@\xbc\xf1\xb4\xa8\xe9\xacS@\x99;q\xe2\xf9\xb3S@\x9c\xbe\xc5\xc6\x85\xafS@@\x1d\xd2[\x1b\xa6S@z\xa5i\xed\xbe\xd3S@w\xf0\x9c\x05v\xaaS@\xbd\xabf`O\xc9S@\x7f\x98\xf1\xdd\xd5\x97S@!\xf5\xef/Z\xb6S@\xc5\x9b\xbfQP\xadS@\xb9\xa88\xd2\x81\xb6S@\xc4\xf5\x02a\xfb\xd1S@G#T\x9eu\xb2S@w\x83\xd3\xa0\x12\xb7S@p3jz9\xb5S@KYf\x82\x8b\xa9S@\xf0T\\\x1ce\xc9S@\xa6\xe6\x15\x8fn\xadS@\x82\xd4j\x80\xa7\xa9S@\t\xe6Z\x00R\xabS@\x87A%"_\xabS@\xbe\x1c\xc7\x9b\x11\xcbS@o\xb2\x1e\x93\x82\xc4S@\xe3\xd1\x8c#\x18\xc4S@\x8d\x8c\x91\xd3\xf6\xc8S@r[\xd7n\xb6\xcbS@\x89R6\\\xa5\xd2S@\x85\xdaL\x9f\xc9\xc8S@\xc6\xae\x9f\x19\xeb\xcaS@\x9aWr\x86{\xcbS@\x16\x9eFN2\xd3S@|2\xb3Q\xa6\x9bS@\x84_\x15\xc18\xc4S@#\x03\xe4\x98\x01\xc5S@\x1e\xe9\xe7\x0ck\xbbS@fZ\x81v\xdf\xb5S@\x9b\xe6\xf4O\x83\xcbS@N\xdfm#\xec\xd2S@]\rJ\x08\xc6\xc8S@\x93\x8e\x1c\xd4w\x9eS@oY^d\x1d\xbdS@\xf1\xc3Q\xce\xf4\xcaS@\xf3\xb7#\x0b5\xc6S@\xe1U7lw\xabS@\x9e\xa0\xeb\xb7$\xafS@\x8e\x80\xdd\x07\xd5\xc8S@\xf75~\xeb\r\xa4S@\x17\n\xed\xfb\xba\x9eS@\xaai\x84\xf1\x81\xabS@\x95"\x8e\xb8\xf9\xa9S@"\r=^\xd7\xb5S@(2\x97\xba\xfc\xa5S@\xf9"^~\xc4\xa5S@\xee\x92h\xc0\x9b\xaeS@\x81\x96(h\xb0\xa4S@\xf5\r\xef\rq\xa8S@\xcd\xee8\xff\x94\xa0S@\xac\xe7\xae"\x80\xbaS@\xac\xb7\xf6\xda!\xcbS@h\x086l\x08\xd0S@\xfb\r\xbf\xae\xbd\xb6S@\x98\xb9=\x83\xc2\xaeS@\x10\x91>e\xef\xb1S@\xc2r\x98\xe6\x0b\xccS@F\x98\xc1(#\xa4S@\x8c\xd8+\x94\xb4\xc9S@1N$\xa9\xc6\xb7S@\x9b\x8a\xfd\xe2\'\xb5S@\x92\x93\xc8\xc2\xcb\xb3S@\xde\xe9\x94#\xf6\xb2S@Z\x13mX\x16\xb8S@\xab\xa0\xe6\x86\x84\xb6S@\x1d<L\x80\x9d\xcdS@m\xacu@\t\xb6S@\xa1-\xb1\xb3\xf0\xa9S@\xb9}(\xad\x91\xbdS@_\x98\x9f\'\xa6\x9dS@\x9e\xd2\x8c`\xa3\xb8S@\xc5\x8d\xf6|F\xceS@\xd4\xe4\xab\x99?\xceS@\x1d<L\x80\x9d\xcdS@\x0c\x8b\xadX\xf0\xc4S@K\xab+\xa2~\xd4S@\x8c\xfb\t\x8aH\xc1S@\xceg\xd6\x17\x1a\xccS@\xca,On*\xd4S@\x18\x93<8\xf6\xa1S@\x8a\xff\x8d\xad`\xcbS@\xc6\x8e,\xb4P\xc9S@\xc8\x82a\xd0(\xcdS@\xa9\x9agE\x89\x9eS@\x87\xde\xb8\x95\xc8\xc9S@$\xacB(-\xd3S@y6\xa5\xd3\x8d\x9eS@f\xce\x90\x10g\xcbS@W\xc1\xd4\xa3\x0c\xccS@\xbb[ S&\xaaS@r"\x1c\xee\xfe\xc4S@x\xdf\x8c\xe4\t\xa2S@\x0f\xe7\xfe\x9a?\xc5S@s}\x03\x9ef\xa3S@\xcd)\x80\x12\xce\xadS@\xcd)\x80\x12\xce\xadS@tRYb\xb0\xccS@=\xfc\xc3h\xed\xacS@\x8eG\x13%J\xadS@\x05\xd6h\xe6\xf6\xc1S@\xbd\xc1\x1d\x88G\xafS@F\xf3\xbc\xc3o\xc3S@<\xa9?=%\xa4S@\x942\x19\xf8\x8e\xc1S@2\x03\xc5\x16\xbe\xafS@\xd0\xc2\x8cP\xd9\xb2S@=\x18\xbc\x91\xd6\xb6S@\xa9S\x0c\xb8w\xa2S@H\x06y\x82\xc8\xcaS@Y\x9c\x95\xd0\x1c\xaaS@r"\x1c\xee\xfe\xc4S@AQ\xc7`j\xb9S@-\xb1!\x9a\x9e\xb1S@"\x02\xb7\xcbk\xa8S@\xa7H@%Z\xb4S@\xd5:\xa3`2\xc6S@\x18\xc8\xf3\x07\xf1\xa5S@\x1c\xfdr\xf3C\xcbS@\x15S\x1e#\x1d\xafS@\xe7BE\xee\x18\xcbS@\xab\xa0\xe6\x86\x84\xb6S@\xde\x87\x12C\xff\xd2S@\xb6Lqv\x00\xc9S@>\x8a\xa0dC\xb3S@\x96\xed(U\x8a\xcbS@\xab\x99w1\xcf\xbaS@\xaf\xedh\xa8\xfc\xd1S@\xcf\xb0H\xd6\x04\xbbS@\xe3\xcc\x11\x8c\x9b\xcaS@\xee\x15\xe0C\x80\xccS@\x8f\x8d\r\xb8\xc3\xc1S@\xf1\xeeL\xa7x\xccS@d\xd0\xb2\xf5\xf4\xb0S@\xa7\x12\xe3\xf9\xbe\xb9S@\xde\xfb\x11\xa2k\xcbS@\x8a\x1f\xdc\x85\x17\xcaS@\xae\xed\x97 \x13\xafS@\xcae\xe7\xe5\xec\xceS@\x0b\x86\x95\xd5l\xcbS@e\xae\xe46~\xb2S@\xd9~\x1b~P\xaeS@\xb4\xd4\x01\xba[\xccS@Y\xf7\x14\xbf`\xccS@\xf0.\x1a\x82\xa5\xd1S@\xacN(\xf6\xa0\xbaS@\xe4 \x19uO\xc3S@\r\xa1!\xf9\xed\xceS@\xec4\xf7\x9b\xea\xb5S@5\xf0\x1a\x19\xef\xb5S@\x0f[K%\xae\xa8S@\x97\x08^\x83+\xaaS@+\xc7S\x82:\x9cS@^\xc0\xc7\x15\x1a\x9cS@\x11\x19o\x9a\xf0\xc4S@\x1b\x9fl4\xc5\xa1S@\x94R\xf7l\xcf\xb6S@L>\xfa\xf8\x98\xc2S@\xe3\x14\xa5\x9eB\xb5S@]\xa58^\xcc\xc3S@\xca\x1a\x1f\xe4G\xa4S@\xf4\x8c.\xe6\xa1\xc7S@\xaf\x04\xc9\x1b8\xc6S@\xc6\xdb\x8c\xdez\xc7S@\xa3=\xa5\xcf\xd6\xafS@\\\x88\xb1B\xb8\xcaS@m^\xff\xf2\xe9\xc7S@F%&\xa5\x1a\xccS@\xd5>\xbf\xc5f\xcbS@*\xfc\xf0)\xdb\xc8S@jv\xd7\xfa#\xd3S@;\x99|L\xec\xccS@w-0\x01\xcf\xc8S@\xe1\xb3\xcf\xb5.\xb6S@\xc8\xf48\xa0a\xc9S@_\x93\xe6\x8cW\xcbS@n\xa4\xf6M\t\xb9S@d\xf8\xe6\x1a\x03\xa4S@\xbeV\xb4\xbc\xaa\xcbS@\xf2\xbeo\xedn\xcbS@\xaa\xedX\xf9\xd0\xcbS@\xf7s\xaad\xcb\xcaS@>\x0e\xb7\xcb4\xceS@\xab\xa9\xb8\x1f\xd3\xb2S@\xc3\nf\x0e=\xceS@\x13\x88\xaf\xf8\xe4\xceS@\xa9\x1d\xd2\x05\xf7\xcdS@\xb3\xd3\xbe%\x85\xa4S@p\x9a#\x86&\xb3S@\xbc\tqq\xea\xb0S@\xab\xa0\xe6\x86\x84\xb6S@9^,\xd8#\xa6S@\x95\xc9\x85\xdc{\xb9S@\x88\xa6\x95\x8c\xc4\xc3S@wK\xcc\xe2)\xa0S@FH\x11\xa4k\xa9S@\xa98F\xd0\xf8\xc0S@\xbf\x02cJx\xc3S@3\xf6\xd2\xf7\xf2\xcdS@T)\xac\xbb\xbf\xcbS@\xa7E\x1du*\xafS@\xe0t!\xbe\xf6\xc1S@EN\x85\x19\r\xafS@H\xca?\x03\xbe\xafS@\xdcz#\xb1\xe1\xbfS@\xd6"\xee\xfa"\xc1S@\xe5\xfe\xff\x9dE\xc5S@\xe3\xaa&%\xda\xc0S@\xa8\x1a\xd4\xfed\xa3S@\xf8%\x16\xd2\xe6\xb9S@\xaa\xffq\xc0a\xc1S@\xe1\x08l8\xa8\xaeS@~\xe7\xe6\x15\xb0\xadS@\xff8\xeeaG\xafS@\x11\x05\xf4\xb8\xce\xc9S@\xc9\xad\xa1y\xea\xa5S@\xe19c\xfc\x17\xc4S@t\xd8=\xe5\xeb\xa7S@V[\xc0\x86?\xc3S@g\x83\xa9\xc3\xcb\xa5S@\x82\x84\xc3k&\x9cS@\x16\x04\xe3\xb2\x0e\xb6S@\x01\t\xfd\x0c\xc3\xb7S@\xd8_\xdc\xfeY\xa8S@\xb2{\xba\xd3\x1e\xaaS@g\x19)\x8d\x1c\xaaS@{I\xbbz\xfc\xa9S@2"\xc7G^\xaaS@\xda\xca\x894}\xa9S@\x86\x0c\xe7\xee\x90\xabS@\xd8\xaa\r\xbe\xf6\xcdS@B\xe0\xe9\xa7j\xb5S@"05\xa7Q\xb5S@c\x13.c=\xb7S@?\xed\x94\xdb\xdd\xa9S@0\xbc\xa0\xd8.\xb5S@\xbb\x08\x9e\x8b\xee\xfcS@m\x17\x89\xbc\xee\xb2S@\x94})\x0cn\xb6S@\x14\xfb\xf6tp\xb6S@\xebd`1\x94\xb1S@h\xe4\xa1\x9c\x8f\xc9S@\xa9\xad&\x1bZ\xb2S@\xf5\xae\xd9g \xa9S@@\x9f\xf1\xd7K\xb6S@KQ\x83\xfd2\xadS@\xd7\x92*5\n\xcbS@\xd7Q\x85Qf\xd4S@9\x96\x83V\x85\xc1S@1\x086\x12G\xb1S@\x07\x06Dm\xf0\xb7S@6\x0e\xc3Y\xca\xceS@x\x8d\xfb\xf8\xc1\xc1S@eL\x938 \xa6S@KM\xfd@\xd2\xbaS@\t\xb7\x184F\xc3S@\xdc\xeb\xef^%\xc4S@\xd5,\x8a`\x7f\xaaS@\xcbu\xab\x85\xb6\xc9S@\xab\xeb\x88\x84\xaf\xaeS@\x0c0Vt\xe9\xafS@\xf5\xd7\xeb-\xc9\xb4S@R\xfe\x87\xf1\xa0\xadS@\x01J\xd9\xdb\x89\xa2S@w\xb4\x02\x12]\xb6S@=\xa3\xc0\x88\x9f\xb8S@\xab\xa0\xe6\x86\x84\xb6S@\x92\x95\xc5@x\xc3S@\x8a\x0e\x0b\x8b\x12\xc4S@\x9a\xad\xc2\xed\xb6\xc4S@\x94SA\xc5T\x9eS@\x88\xc9\nhH\xc7S@\xc3q\xe2c\x10\xc7S@3\x19\xc6\xbb\x04\xc7S@c\x8c\xcb8\xb8\xc1S@\x15\xcd>\xe5\xfa\xc1S@k@k\x81\xe6\xb0S@4\xd6\xbf\xd7\xa8\xcbS@\xe2~\xd6\xd6\x0b\xb9S@\xdc\'+]\x82\xcbS@\xa6N\xf9\x93\x97\xcbS@l N\x0c\x8f\xcbS@\x80\xec\xc4K[\xa8S@\xcfJ\\\x9b\x95\xa4S@\xdc\xcbR1q\xa3S@38[z\x1c\xabS@\x0e*U\xe4\x9b\xb6S@\x96\xbd\'h\x9a\xb9S@\x91\x98MP\xf3\xb9S@\x0fF\x9f\xa8\xf8\xc1S@\x84<C\x82\x89\xc2S@\x91I"\xe2\xc6\xcaS@\xdf\x16%!\xe6\xc7S@\xf0\x1d\x8c\x8b\xbd\xb9S@\xa8s\x85\xeb\xc8\xcbS@F\xd1b\xb0\x91\xcbS@\x01\xa4e\xa1\x9a\xccS@\x05\x9b\x95\xac\xdc\xd1S@\xdf\xeb3\xb7\xee\xc4S@\x07\xbb\xa6Z.\xbaS@!\xbb\xc4:n\xcbS@\xa9\xe6\x15[\xb6\xa8S@\xf7\x13\xf0\x14\x17\xccS@\xb1\xce\xf7\xbf\xc2\xb7S@\x0f\x87\xbcE\xcd\xc8S@\x8a\xf0J"\xee\xa5S@\x0f6+\xf4l\xb9S@\xfb\xe20]\x1e\xa9S@\x0b\x11\x81\xdf\x1b\xabS@)c\x9b\xa0A\xc1S@_\xea\xfa\xe5_\xb6S@\x01\xf9\x8a9\xef\xb1S@\x1f\x92bH\\\xc1S@#\xaa\x83\xb5 \xbaS@\xe7"\xcb\xd9\x11\xb1S@\x9eGca\xc5\xb3S@\xda\xf1kG\xb6\xb9S@\xefX\xf4\xce\xbe\xc3S@\xea\x0b\xb0;l\xccS@dL\x06\x98h\xcbS@k\x9a\x16\x9a\x9e\xc7S@\xe4\x1e\x7f\x01\x03\xc5S@S\xf4F\xd90\xccS@\xf7\xac\x86l\xa5\xd1S@\x18c0\xd3\xcf\xd3S@\x16\x19P(\x88\xcbS@\x9a/\x87\x1e\n\xc8S@\xf2\x85\x8cQ\x15\xcbS@\xc5<^\x8d\x96\xb9S@\x8f<\x9br\x06\xc2S@b\xea\x07\xd6\x1e\xc7S@H\xdc\xee>H\xc7S@\xf9\x0c \xa9\xe8\xb9S@h\\\xb53\xc0\xb3S@\x96m\xa8\xef\xaa\xb8S@\x81\x96l\xed\xb8\xccS@\xb3\xa1C\xaa\xf9\xb7S@\xec\xb4\xab\xd3\x92\xb7S@.\xbb=70\xb5S@8\xfbd%=\xb7S@ h\x07\xf8G\xa8S@h\xf5fL*\xafS@3\xba\xa2;)\xa6S@3N\x00\x9e\xd9\xafS@\x97\x8e \xe8\x0c\xa4S@5zU\xa5k\xa3S@zU\xa6 \x9c\xb9S@ep8\xbd\xdb\xa5S@Q\xe5\x95\xe2>\x9eS@\xd1\xc6\xcfl\xf2\xcaS@A\xa9\xd2\xbf\x13\xa5S@`@\x9f\xea\x1f\xb7S@\xd4\xe6x\xdf\xbf\xb6S@\x7fU\x90\xeaa\xb7S@I\xc3B\'\x0e\xcbS@"0\xb5\x1e\x0e\xcaS@La\xea\xc4b\xcbS@\xaf\xc1\x81\xa1\xe7\xccS@\xd3\x04\xc1\xa4\x84\xc1S@\\\r#\xdd[\xa9S@\x82/\x9e1V\xb1S@q\xfa\x04yW\xadS@\xbd=2+\x88\xa4S@\x00\xc2E\x81\xca\xa7S@\x99\xb8~\xb2\x8f\xabS@"\xa5\xbb&3\xadS@K>\xba\x1f\xfb\xb9S@\xa9Cls\xf6\xc9S@\xc6\xaa\xd2wc\xb6S@\x0f\xbf\xa4\x1de\xcbS@\xa4,\xc1U3\xceS@sZ\xb3H\xdc\xd3S@R\xf6\xeb\x16\xc0\xcbS@\xb6\xf0ys\x18\xc8S@\xc7\xf4\x82\x017\xbaS@\x94w&\xb0\xf9\xc6S@d(\x7f++\xa4S@\xf0\x97\x08\x94\xdb\xa4S@A*\xe9\x03\xd2\xa9S@\xde\x99Z-M\xa8S@|rU\x7fH\xb7S@\xbe\xfd\xc49T\xb5S@b\xea\x07\xd6\x1e\xc7S@X\xc7\xf7\xffV\xc2S@\xb9\x93b\x1e\xbc\xbbS@\xc2qC\x14\x0b\xc8S@\x11U\xf8wJ\xc4S@h\xaf\xbe\xa6\xbc\xc9S@\x1c\xe3Rh\xad\xc5S@Q\xeb\xfb\xf3\xb1\xd1S@\xc3\x0e\xbc\xb2\x12\xcdS@\xef\xc0\x8a\x0f\xdf\xc8S@\x0erxt\xee\xc9S@5\x0c\x8cY\xd7\xcbS@,\x8f\xe8\x0c\x86\xb6S@\xfd\xc4\x1e]\xee\xa8S@k\x90\x9a\x9b\x9d\xcbS@\t\xb5\x1b\xb1\xfe\xb2S@\xe9\xf0\x1aiN\xb4S@\xb5\xf6I\xdf\xd5\xa7S@'
p35
tp36
btp37
a.
