# Supplementary material for: Sea ice drift data for Fram Strait derived from a feature-tracking algorithm applied on Sentinel-1 SAR imagery
Source: Data Brief. 2018 Apr 19;18:1410–5. doi: 10.1016/j.dib.2018.04.034 (PMC5999601; doi:10.1016/j.dib.2018.04.034)
Supplement: Supplementary file 2 — Supplementary material [file mmc2.zip › fs_s1a_data/HH_filter200vec/FramStrait_HH_20141214T152018_20141215T160048.dat]

(lp0
S'S1A_EW_GRDM_1SDH_20141214T152018_20141214T152118_003717_0046B0_F9DC.zip'
p1
aS'S1A_EW_GRDM_1SDH_20141215T160048_20141215T160152_003732_004717_D31A.zip'
p2
a(cnumpy.core.multiarray
_reconstruct
p3
(cnumpy
ndarray
p4
(I0
tp5
S'b'
p6
tp7
Rp8
(I1
(I1652
tp9
cnumpy
dtype
p10
(S'f8'
p11
I0
I1
tp12
Rp13
(I3
S'<'
p14
NNNI-1
I-1
I0
tp15
bI00
S'\x03c\x18brQ0@\xa7%\x838e\xb41@^\xcc\xda\xf6Uj-@\x9a\xbb\x80DS\x0b1@\xfb\xa7\x80b\\T0@\xa2\xec\x90\x1c\xa0\x030@i\x1b\xdc\xfe\xc5\xb81@B\x82\xd0\x12\xb6`1@!9\xfa\x95D\xb30@\x1d\x96\x87\x80\x88\xf50@\xb9:\xfb\xe5\xb2\xe00@"\x9e\x13p\x89\xd50@?g\x89a\xfb\xd9.@R\xb7\xd8\x82\xdcP0@5\x9a\x16\x9f\xad\x980@\xc4\x1f2\x89\x7fw0@\x88O\xf1\x9e\xaa\xa4(@]\xda\x15\x13\xd2\xf0+@\xc4\x83\x99k\xeb\xe4*@\x82\x92e\x93\x7f\x151@\xfa\t\xd0\xb5\x88\x072@i>\x07h\xc6\xba1@\xba\xfa<w\x9e\xbc1@)R\x02\xd0\xb5L.@\x98\x84\xbf\x8f\x02\xbe0@\xd7t\x9b#< 1@Sz\xc4H\xce\xeb0@\xc9\x8c\x07\xea\xf0\xbd0@}\x86\x88_2\x1d1@l.\x85\xb4PB+@&\xd4hD\xbc\xc01@\xad\xf3\x95l\xe7!1@\x16\xad\\Z\n\x8c/@\xc4\xde\x97\xfb\xcc\xf5-@\x9c\xa6H\xe6!\xac.@\x9d\xf3\xe1=\xfbe/@\xd6DC\x93Yk-@hQ\xa4qQ\xcb*@\xde\xb2\xc4\x9cqe1@\xbb\x94\xd1\xf7\xc1_.@.\x8e\xfd}\xdc^1@\xea\xf3\xed\xae\x10\xc01@)\x17R\xb56\xe2+@\\\x0e8By0/@\xe4\xe0\x88@\x89\x17)@\x92\xf7_4$\x8d-@kr\xb4\x8e\xa6k0@\xd1\xa0\x93\xa8T\xf9-@\xa6J\xb8\x1f\xd8\xa21@\xf0\xd9]\x93N\xce*@m\x15\xb8\xffO\\+@\x87\xcd\xcc\xca\x97\xda*@\xe7H\x03\xf9@\x97.@\xae\x9a1r\xf6\xbe0@&\x8d\xfc\xa3K\xbd0@\xcc\x92\xd7m\xb1@.@\xf07v{a\x9d1@hG\'\xdb\x1f\xae/@\xcd\xb5\x8e\xcf\xbd%1@\xe4\xc5m|!\xaa0@&.\x97X:\xcb-@\xfer\x80\xbb\x08\x110@\xed\x08\xe1zE\x1c2@\xf5\xb7ev\xe3W+@\x90\xc0\xaa\xde m/@es\xbb\xd6\x9f\xa01@\t!7G\xc0\xa71@\xb3\xb3^&\xa0\xfb0@\xfa\x86d\xabo\xe80@&\x16T\xee.S+@\xf5\x03\x19\xd4\x85Z+@\xe7\xed\xc2\xebi\x941@\xad0\x08\xfcY\x9e-@\x8c\x96\x91\xfe\xae6/@z\x04\xad\xd9fv1@]\xd0\x8cH\x07c1@\x1e^\x08Qm\xf8-@\xc3\xc6e\xadfa1@g\xd2\x13\xfb=\x971@\x84X?Wo\xfc/@\xf9\xd8\xc5\x96.\x831@\xc6\xa6\x15\x0b#\xd51@^\xaa\x95\x1f\x87p1@1\x17\xcb\x05\x0fv1@/G\x91e}\x961@\xedM\xd5\xc3\xaf\xcc1@\\\xc0-JM\n.@\xc1\xbc\xd3\xed\x9bu/@&C\xb8\xfb\x06\x0b0@\xfd\xde\xd7\x91\xb8\x1b2@Bt\x9d\x80\xea\xbc0@\xe8\xd0=hK\x7f+@\xbf\x12\xeb\x87EB+@\x00r\xce\xb6n=+@\xc3o\xe1\x97\x1e\xf6-@Y\x94\xbf\xe9\xe1\xce/@\xf7yfC\x99\xc8/@\xfe\x9d\x03\xbd\xa6\xff1@Y\xfb\xe4\xbe\xbd&1@\xed\x81:\xa7;\x071@U\xc5\xed\x83\x8b/1@z\xfb-\x8e\xaf\xca0@\xd3\x15\x15}\x91\x8e+@\xfd\xe4\xe3\x84\x11\r1@\xc4i.XT.,@.eJA\x99\xf10@]\xad\'\x895\xbd1@\xfd\x0b\x9a%\xbe\xe70@\x94\xb9H\xa0B\'2@E\xc4\x04\x08"h-@\xadZ!\x90\x13\xe4-@\xb8\x90\xc6\xdf\x82\x92/@f\x84\x88\x95\x95.0@e\x1e\x9c\x0e\xdfU-@^\x93\xb4\x90\xae\xf40@\xcd\x04\x04\xcd\xdc}-@P\xba\x170\x16\x061@*\x14\x05O\x04L1@\xb8\xe0|$\x85\xbc-@o\x8a\xbf\xc3\xcd\x9a.@\xc1\x96N$\x14O1@\x92\x01B\xe3\x8f\x9d0@i?#\xabR\x910@\x8e\x83\x9eM\xbe$1@\xe5\xed\xe5\xb5+\xce0@\x83#9\x13\xcc\xf60@A\xdd\x7f\x19\xc6\xc7-@\xc0O\xda*i\x85-@\xc2\x02J\x03\x02\xcf1@{#\xc3!,\xca+@\x8d\xd1`\xb6\x90\xfe1@\x0c\xf4\x82\xed\xe9\xc9-@\x12,R-<\x8c-@\x9c\xb3wY\x83\xc90@9\x82\x10\xfd9\xab1@\x0f\xfcJ\xba\xb8(2@\xbe\xd0\x87\xc1\x1a52@g\x02\x9c\x12\xf7w+@\xd5\x86\n\xd0\x9dX1@F\x05*>@\xe21@\xa4\xbd\x922\xcaM+@\xf1\x98\x92\xbe\x184)@\x9co\xdc\x08\x93\x1b)@\x11\x00\x8c\x11T\x070@\xfd$\xc08\xc7\xce0@\x93:l=\x1a\x1b1@\xf1\x93\x9c\xcf,\x18+@|D\xb6\xb2\x95\xfc,@\xd2Hg\xc5\x0cE)@\x12\x9dsY\x941/@\x05\xf7\th\x947+@\xcb\xc6\x89\x02\xf9\xc4,@\xe5\xa8\t4\xd4y1@^\xfeO\x8dr\xeb0@\x15\xd6\x15\x99\x9c\x120@\xa5\x1f\xeenX\xdf1@\xef\x02\x1e\xa9z5+@\xc2>\x8d\x12\x9c\xdb)@^\x1b\x91\xca;\xa00@\x13\xb3F\xa2{\xcc0@\x10\xce[\x02\xe3\x95/@\x14e\x8c\xe4\xf4\n.@\x11\x1b\x96x\xd7s1@\xa3\xf9c{E\xdc1@\xf7k\xa9\x17y\x0c.@\x11\x1d\x90\x9e\xd4U2@}n\x9as\xa8\xf9)@\xdd\xfa\xcb\xa2\xda\x170@\xf7\x87^\x18\xdf*1@\x12yv`\xa3<+@\xb7\x19\xa8\xdd\x99\xbb-@\xcd\xb7l\xdcN.1@y\x1f\xf8\x0b\x86+1@\x08V*\xf9\t\x060@\x08\xd2\xcc\x9a\xa8\xa70@yx\xd2[\x9aj0@\x86SK\xce\xf3\x0b2@\xf6\x0b,s\x0e\xfc/@ \xa4\xf5J<\x89)@\xc9\xb4\xb62m;0@\xc5\x9aG\xbd\x1bM2@)f\xc4`\x7f\xbd0@.\xe9L\xb6%\xf3+@H\x04/ \xf1C)@\xd4=\x9f\xa4\xc5\xc10@\x06}%\xdb\xe4\xd7+@\xb7u \x00\xe5:1@\xb6\xf0f\xc4|\xb0/@\xd9w\xd0\x12\x82#/@\x18a\xfe\x16\xf53/@\x19\x0b\xf8\xa3\xee\xb8.@\x99\xd2\\\xdf\x07\x162@C}\xa7\x97G:0@\x03\xaf\x19\x9bD\x1f-@\x8f\'\xdcK\x1a\x93/@\x9f\xe9\xfd\x90\xc6@-@\xbf4\xb8"\x19\x9a0@\xe4h\x97\x88q\xe80@\x89\xf6n\xb2\x94\xd70@\xcd\x00{\xf9\x1801@B+\x1d\xf8\xca\xb31@-\x0c\xa89U\x9d0@\xab\x13<2\xa9c/@WQ2!\xe8|0@Kw$R\xa6\xfd.@\x99\xda\x97*\xf1\xd10@\x8a(@~E\xf30@1\xf8\x07Z:\xc31@WU2\xfc\xd5\xc10@]\xef\x8d\xdc7^/@\xc4\x11\xe5P \xd3/@`\xdb\t\x88\x91\xf5.@\x1c\xec\x19\x92 81@\xaeX\xa4!b\x02/@f\xbd\xfe\x93\x9a\xf1*@\x85m\xabl\x8c\x9c0@%\x82\xd0\xf8\xd4\x8e0@m_\xe4H\xc8Z0@1\x03\xc9n\xa9|-@\xd9)\x9eM\xaa\xdd.@\xberKVj\xc90@\xffs\x94\xd9\x14\x14,@\xfdf\x10\xdf\xf75/@\xfe\x1b\x18{\x8a\x95/@g6\xba\x83~.1@\xda\xfe\xc7\xd1\\\x931@&\xb2\xb43\x7fL(@\xd7\xebX\xc8[\x071@>f\xb11\xe0h/@y\x05\xda\xe9\xc5\xf6)@l\x0b6\xb0h\x1f1@\x9a\x862\n.\xaa0@_\x13\xb4\xf3\xa9\xf50@\xc0\x07k[@-1@\xcc\x92\x088\x824/@\xd5\x15\x84\x93g\xfb0@\xcfr\x0fR\xca\x00/@\xf29\xc8\xd7\xd5^/@\x1d\x8e\xd5\xf3\xffg1@\xda\x81-}\'9+@\xac\x8e\xa4\x8a\x9b\x181@.\x02WHI\xda/@}\xd4c1\xe3\xa10@\x96u\x8f\xb9j\xc41@\x97\x9cw\xfb\x067.@\xefG\xd7\x10Ho/@\x16\xf9\xab\x9fF40@(\x1f\x19Z\xdf\xd8-@U\x1cKY\xf2|1@;\x92\x0b\x93\x8f\xbf-@\xb7\xea\xb9\xac\xed\xdc-@c\xd3\xc0\xb5\xe1\x15.@\x1c\'j\xd3\xa77.@\x1f\xfb\x0f\xa6\xd2\xf2+@\xe7>\xb2\x89\x84C0@\xedC\x9e\x9f\xb6N1@\xf56\xb61=\xb11@d\xc7\xa8S\x94\xeb,@\xf9\\\xa5\xf4\x1d\r0@\x9b5\x07b\xb9\xca-@\x1b\xc4\xa3\xbfY\xdd*@G\xd0\x87#\x87"1@\xf5x\xd9O\xab\x910@\x90;:\xec\'\x9d1@\xb8\x86E\xda\x88\xec/@\x001\xbd\xa34\x8c-@\x9a!\r  b.@\x84\x80\x9a\x81\xf5\x90-@v\x00zk~5)@\n0;\xa2\xee\t1@"\xc3\x07\xf0\x0e\x80-@\xebO\xa7\x1f\xd4\xa6+@W\xa7\x83](\xa50@\xbfj\xb1\xc2H\xc9-@\x11\xfae\'\x05\xe20@\xb2\x82l\xa8_C0@ \n\xb4#3\xc2,@\x11\xd7\xa1\x86\xbf"0@\xea\xe3\xf7o\x01!1@^\x85\xdb\xbb%\x9e.@\x87\x9e\xaa\xcf\x8e\xbe,@D\xb0\x85F\x0e\x87-@z0\xc9\xe2z8.@\x00\xcbA\xe0/\xc10@\x8e\xfc\xd1\xdb\xfc\xe90@w*\xf3\xc7\xca\x86-@\x8e\x1f\xae!\xc6\xc1.@[\xad\x07\xfb\x9b\xd60@\xe8\xb9\xa7`\xe8\x05-@\x1c\x0f>\x82\xf1\xa70@E#S\xba\xf0\x14.@ii\xb6nW\x86,@\x04\x0c@(\x96D-@\x91\xafL\x9au\t1@z\x84\x0bbur1@\xee\xca\xbf\x849\x1b.@\xb8\xe8l\x19\xc3\x87-@\xf3bve%\xc7-@\x80\xdc\x84m\x96+1@\xdf\x96j\xb75v1@\xabt=b\x85p1@l\x9c9\xef\xee\x961@]\xb1\xad\x8fuA1@o\x94O1\x8f\xf00@YQ\\e\x1d\xc60@m<50:\x061@\x9b\x84\x8dMy}1@\xbe\x90\xc3\'\xaf"1@\xcc\x06\x0c_3\xe70@\xf9t\xc4\xa5 \x0e2@\xa7a0\x06**1@\xd5\xe9\xf0\xc1,\x870@\x1e\xe2\xe7F{\xb4.@\xad\xdc\x13\xaf>\x020@\xbemo \x97\xf2/@\x04\xde4\xf6=\xa11@\xa2"\xb0\xbf?\xd10@?w\xfa\x0f]=&@\xcd\x966\x00\x1b\xe10@\xf6\x1a&\xf3J\xe00@\xeb?W\x8e\x99@0@-\x8c\x871\x19\xd30@\xfe\xf7;vg\xb60@\x98\xe7-\x16\xd9\x9d1@\x17\xfc2vU\xe21@\x05\xf8u\x9c_\x120@k\x17\xfe_6\x181@\xb9\xa8\x9d@s\xa41@\xaa\x90\x12EJ(1@\xbe\xbb\xf6\xa6\x00\xa31@\xfdn#\x90Z\xaf1@\'\xc7\x9b\x14\xdeV-@\x04\xf3\x0eg\xcc\xb01@\x06\xa58\xc2\xbf_-@%\xf9P3\xd4\xd61@\x7fo9\xe3pP0@\xee\x05\x10\xe7\x18\xc9/@y\xdb5\xdey\xb61@\x04\\\x97\x81C\xa00@\x05\xda~m9\xed-@\xe0\xeb\x16\x00H\xd11@\xed\xca\t\x15\xa3\xc6/@U\x886\xfa\xb5y/@k\xfd\xb9l\xaa\x890@\x04\xfd\xc1#\x9a\xe3*@&\x80Wd),.@\x1e\x88<\xa3\xe1\x940@\xe3}P\xd2\xd2\'2@\xd5\xbf\x04\xfd\x99\x900@ d\x99W\xf3J0@IE\xa9\xd1\xd1\x120@\nOT\xdb;\xff1@5-g\x1aLB)@\xe5C}\x7f\x88\xbd0@\x95\xb0\x99y\xba\xcb1@{\x92c\x8f\xc4B+@W\xaf\xa9Z\xb7/)@\x8e\x13\x8f&\xa4`1@+\xf0\x82\xfb.q1@\x1a\xa2iBXB+@\x9c\xdbZ\xbf)-.@\xe0\xb2\x85\xea\x1b\x100@J\x08\xcc\x94\x89y,@\xad\x11\xe7urX1@I\x83\xf0f\xbew1@J\xfb\x1e\xc9C52@\xb6\x12t@J\xe80@\xb0\xf7\x8f\xa0\x05H/@\t\xcc\x97\xc0\xef\xdd0@N@QH\x18!1@\xde\x82u-\xe211@\x15[a\xd8\xf4\x95-@X\\G\xb3k\x9d/@]\x987\x0cB\xe4-@\xc1>\xcf\x9b\rD.@\xe7\x1c\x94\x1aX\x192@r~\xd2\'\xd1(1@\xce\t\x988\n*2@\t\x15G+n:1@\xeb\xfe\xe0\xce\xd74.@\xcc\xe5\x82\xdec\xac0@\xfa\xd2)\xf6\xd4\xf40@M\xa6\xe0\xee\x9b\x072@p\x08\xd0\x9e\xa3\x0e.@\x92m\xa2\x12\xc1\x1c2@9\xf1=*),1@\xf3\x17\xba\xa3cL*@\xd1\x002\xd0\xee\xef0@\x83\xf6"\xaeV\xb1,@\xb8\xf9\xee\xf7\xff\x1a1@a\x914D\xdf\x151@s\xb7\xc2\x93\x94:1@2x#\xb4\x9c\x032@Q`\xd5<\xe6\xc4/@\xd3\xd4\xab\x13\xb4+1@X\x0fI4\x86\xcf0@\x90C\x01\x94\xa4\xc31@\x9bYh\xf0&\xe0*@F\x8a\x98\x17\xb9\x022@\xac\x16\x90\xdc\x87\xab+@\x16\x0bA\n\xa3\x1b/@\xaf\xa8Y{\xc8\xb61@\xea\n!ZK]2@\xde\x98\x87l\xc2\x171@\xb2\xa8\xad\x83N21@\xd0\xbd\x8e\xe5K\x8f1@]\x1b\xf7\xbe]\xc50@\x8d}]\xe4\xd3\x980@\'\xce\x7fc\xd8e1@\r\xea2hNg1@\x8c\xcf\x08iZZ.@\x1b\xa0\xc4\x98\x9d\xaf,@\xd3\x909\xd30\x98.@}\x02\x84\xd5\xba\xbb0@7\xb5XW>.0@\xac\x873\xa5\xaf\xa40@\xbe\xe8$\xb6\x94s0@\x93wi*\xf8\xf3(@\x97~\xc5\x15\x0e3-@\x87\x16\x83-\x0bi/@\x8b\x11Y\x98c\x88/@\x97\xdf\xba\x17\xf6\'2@C\x0c\x8e\x06\xfb\xb10@\xcd\xa7\x9fHM\x8f.@Wi\xc4\x18\t\xb5+@\xb6\xb7\'6:\x191@qNca\xdb*1@g}9oTw0@\xd2I\xf6\xff\x88\x91/@^\xf8;\x9f>x0@\xff(\x1a\xdb{\xee0@\xae\x8f\xbaS\x11l-@\x08A\x10D\xda)1@W/YNQR.@ /\x84\x86\x07\t2@\x84-\x84l\x19\xc7-@r\x7f\xcaOfB0@\x12>K\x8e\xa58/@]L\xf5\x8e8\xaf/@\xb3*/\xc4\x89z1@\xfdVm\xa1\x14\xb60@\x1f@\xa9\x7f\x11N0@\x9a`S\x8a|i+@\xac\x8b\xcf\'\xa1\xad-@\xa8\x929\x0bkT-@\x1c\xea\xfa\x8e\x9d\x83.@\x80en\xfa\xb8\x1b1@\x0eM[\x94\x92\xea1@\xe9\xa1\xc2\xfe\xaf\x1b/@\x7f"\x88\xbd\xb1\xeb1@\x9a|\xf1\xbe\x8c\x80.@\xce|zF2\xfc+@\xff\x07\xf9\xffI\xdf1@\xb8-K\\\xb2\x001@\x08\xaeZ\xed\x89\xf70@0\x811|\xf8\xfe,@\xba\xe0\x1a\x8c}\x1f1@R!\xa3\xe0\xee\x1c1@\xd0\x15k8\x0c\xdf1@^A\xa5\xa8K\xbd0@\x9dv\xeeQh\xfe.@s\xe00\x07\x0b01@\xb0\xc2\x08\xb5*v,@\x89&&\x88\xcdf+@0\xfe\x1cY\x85{0@\xe5\x17\x0f\xa86*)@\xbb\x81\x0c\xf0\xa7&2@\xfbX[\xca6\x1c.@\xd5\xae\xcc\xc5\x7fp,@\xc1\xa33\xa0\x0f\t.@\x8d\xe6r}\x8b\xaa1@\xb4#3F\xf7\xc9)@\x9bB\x9fD\xfa\xa3,@\xe72\xa3\x82N.,@J\x81rI\xe4 1@\xb71\xe4\x94\x0e\xc80@Y\xdei\xc0\xf610@VZ\xdb\xb9\x95u-@f\xf3\xdf\xe9\xf9\xc8-@;\xa5\x85\xd7\n\t,@\x0e\x88\x07"%\xaa0@\xcf\xcal\xf4\x19\xf7)@\xd1\x8b\xee\x90"\xae%@C\xbf\x07_z\xe6/@W\xe2\x8fe\xf9\n1@\xf4E$1\xc9\xa20@_w\xde\x90\x8b\xde/@8\xa0\xc4\xef\x9f\xc2-@\x10\xca\xcaT\xc1C0@\x11Q\x8e}Q5.@$w\xb6\x0c\x94\xb61@\xc4\xc9\xc2\xb9\xeb\xcd0@\xbf`\x87(\xa9\xd50@EhiA%K0@U\x16\x7f\xab\x90\xd6+@HG\xef\\~\xcf+@\xcbgv\xff\x15\xd5+@7\xc5N\xba}\x8e1@\xe9\x7f\x12h\x18\xbc0@1\x03\xf3u\x8890@\xf6\xbaaB\x96\x0e1@\xe4\x19\xf4+\x95&0@\x8b\xad\x04\x15a\x17/@\x84\xd3C:@z/@\x1a\xe9\x92\xd5{\x17.@\xfd!\xe3O2\'0@\x84,\xddL"#0@\x82g_\xa3\x87\xb51@Q\x9b\xb6\x10\x97\x8f0@\xada\\\xa5\x94\x000@\x16\xa5\xba\xa4\xd6U-@g\xfci\xcf:+.@\xfdF^Z\x9d}1@\x85\x19G&\xa9O1@\xfc\xc7\xc3\xbc$\xb71@\xb8\x04\xe5\xe4\xf3\xf50@r\xc9\x01\xac\x95\xf60@\xc5\xf5b>L\x890@\xa5\x88\x15\xb4\x92\xa1-@\xed8\xe4\x1c\x06\x8a0@>\xd0\x9fB\x0c\xc30@\x08\xc8\x86Y*\xc41@r\xce,4\x90\xd80@\xcc\x93\xbc}ys1@\xb5p2\xad\xdd\xd30@\x8b\xe9U\x89\x13g0@J\xe9{/\xa5\x1d2@ZY\xb2W=\x1d1@\x8e1\xed\\/)1@\x02\xc8?\xa4-\x030@%\xeaQ\x10\xee\xcb0@V\x1b\xaan\x82\xe41@\x864\xe2sc\xd9/@S<\x8d\r\xa8,2@E^\xf3\'&\xe9/@\x0b\x8eG\n4\xf50@\xb5g\xc5W7\xec0@a\x84s\x03\x9d02@_\x0c\xb9r\xbc\xf30@u\xfcSb\xf422@CH\x9a\x7f\x90B1@\xba$\\\xce\x8212@\x9dv\x11Z\xf1G2@\x9c\x99.p\xb0x1@<\xb9O \xe27/@\xb5\xb5\x8a\xc9\xa2\xff,@_E\x87\x05\\\x00,@\x1b9\xcbX\xdc\x93-@N\x1f\xa6\x07V\x90-@\x7f\xfb\x1b/}()@\xb3V\x1c\x7f\x9e\x1c2@\x89\x08\x99~\xa04)@\xafs\xd05k\x80-@\x97\x0bJ5\x94\xc7-@\xbd\xa8}g\x04\xd5-@\x9e\xe5b\xe6\xb9\xc9.@\x11j\x1b\xbf\x19\xb8,@\xb4\xdb\x80\xca\x93\x84+@\xb9\x88\x8cnC\x070@ruB4\x89\x110@^\x05%]\xc4\xe0.@\x13\'*\xf0\xaa\r0@2-\\x-%1@\x8c4Y\xb9\x87\xe21@%\xc8[}:\xc3,@%\xccgM\x19\xd3.@\x90w\x12\t\x81~-@\x0ch\xf6\x1bv&1@D\xfb0\xde\xc9\xeb,@\xe6\xe5vN\xe1\x16.@\xb2\x1fQ\x00p\'-@\'\x1b\xc5\xfd\x9bq1@aI\xcc\xe4&\x180@\xc6\xf4\xaa\xcaC\xde1@\x9c\x9dP\x8a\xb9b,@ \xc3\x89\xe8\xebU2@\xea\xf17h$\x971@\xd1\x80/33\x84/@D\xd9\x1e\x00\x97+1@\r\x1dz\xd6\x80\xc9-@\xac\xf1\xa7\x1d\xc5\xdd1@6\x00K\xaf\xb8,1@\xa5\xb8\xcbc=\xd8-@Q\xff\xcf\x8d;\xa11@"\xb6\r\xedg\x8b.@\xe6\xd9!\xcd\xeb\x9f0@\x9f\xfd\x91\x83\xcf\xa2-@T7\xfa\xa8\x91{1@\x13.\x0b\x83h\x9d.@\xde+\xd7V\xe2\xd41@\xff\x0e\x82r\xdd<+@\xd8\x1c<\xdb\x80\x9a.@\xc14\x1eMa\xbd/@\x16\x7f\xd2Dm".@D\n\xd4\xc0\xc0L2@{\xf8\x8dim\x05+@\xb2r*\x064\xa71@o\x07\x0e\xf2\x10H.@Et\xc8\xab\x1f\x181@\x02\x90C\xce\x9f\xe60@9\xe1\xf7U\x1a\x181@\xbd\xc2\xf8\x1e\x99\xde0@\xbd9\xe8(\x96\\/@\x05\x86\x8d\xbb<\xfe+@\x91\xc9\xb6c\xd4-/@\\\x9f\xc1\x1c\x86\xc1-@\xb1nC\xce\\\xdc0@\xbb\xc5w\xd6d\x170@\x18\x13\xda\xe7\x05\xa81@\xe4\xeag\x86\xc1\x9e&@b\xe2\xbc\x19\x18\xad+@`1\xaeu:\x072@\xd7\x17\xb5?\x8e\xad0@p0\xd4q\xa7\xe5*@I\xb0~\xcd\x8a,2@7\x07\x99\xf6\x1c\x1b0@\x99\x98O\x9ab\xad0@\n\xeb\xf9\x19\xc8\xa21@\x96X]\xbd\xbb\xd40@\x18\x04\x1bn\t\xd00@\x88\xd8^QT\xff-@a\xb2PL3\xc10@\xc0#A\xf1\xf9S1@\xb7\x14{\xe5\x13\x142@\x10n\xed\x14\xe6\xc8.@\x84P\xd8\xa9\x91\x082@M\x9b\x00\xf8\x82 ,@\xa4H\x84\xdd\xf1\x1f1@/\xe8&\xa0\xb4\xaf1@\xe1\xca\x88:\xe4\xbe/@\xf7j\xed\xfb;U0@E\x1e$\x02\x9e\xe1*@\x0f>\xfc\x84\xe2o0@*\x9cy\xbc\xbd\x141@zv\x10N\xd6\x1a+@\xf5\xde\x94;\xb1\x89/@\xd5\x93~\x98R:/@\xb1\x14\xbd;\xf2\xbb1@\xce\xc4xa\xdfS2@N\x9d\xc5\xac\xbfs0@\xb0\x9e;1\xfeQ-@\xb9\xa9\x813\x82\xa9/@k\xcc\xfd`9\x91,@\xc7\x94\x84\x8e\x9fu1@6\x02\xd3`\x9c\x96/@\xb9\x93\xdb]\xcb)2@2\xe0\x9aX\xe9\xbe1@\'\xa8\xf2H\x8cw0@\xe9<_\x16\x89\x1b.@5Y\xc6\xc3-\x8c/@\x8b\x11\x9e\x9ea\x86.@O\x1a\x1e\x9e\xad\x1e.@\xbdq\x01\x9du\x0e.@\xccY\x89\r;\xda0@\xf3<~\xbdk\xce/@\xb3(\x04$\xd8\xf10@\xdb\x81\xa0\x92\xb2V1@y\xa0\x90~8\xa0/@\xc4B\xa9\xb4+\x810@\xee\x80\xabz}\x810@\x8a\xe1\x8d>\x05\xdb.@\x9fW~\xc3;/.@\xf9\xc7\xc4\xc4bi-@\xf4\xf1~-\x8e\x7f0@\xdaY\x91\xee\xefl.@_\xab\xa10\xd1\xb1,@\x95\xa2\x15;\t"1@\x16h\x05\x9e\xa5:1@\xb5\xff]\x18\xb9\xae0@\xb7\x92\n[&$/@\xb5y\xcb\x89Z1.@\xf7T\x92\xc8+\xc51@\xf5\x9b9\x19\xd4\xf4,@\xd2A\x9b\xdfF\xf81@\xed\xaa\xe1\xb6a\xf3.@q\x07j\xbe7\xa6.@\xffC\x18\xd7\x16R,@\xef\x17\t\x7f\xa9\xc21@\xc8\xf9c9z&2@)\x8f\x85\xa6\x02\xb11@\xff\xc20\xf4DG0@\x93O\x17\xfc\xdf\xc9.@k\xa84~\xd0\xc8-@*\x0fd5\xaa\xe6+@1L\x96\x9e\xd2\x1f/@|\xd78.\x96L1@#\x0c\xf7\xd1\xf7\x062@\x13M\xecGQX-@\x9f\xbe\xfd\x96_\xa6+@@\xed\x81=#\x90/@\xa4\xfc$b\xc7\x970@\x9c\x7f\x83\xcd\x8at-@W\xe9\xa7\xd3\xf9\xcf0@\xa8\xb5{N\xbb\xd91@\x85\xa2\xe8\xe1-\xf20@$!Z\xeee\xb4(@\x7f\xb1\x8dQ\xa7!1@&\xeb\x81\xf5a\x98)@-:\x0cA\xae\xec0@.R\xfa\xd1\x9aT-@-.\x8c\xec(H1@\x81\x9b\xaf\xcf\x9d=+@nL<!..,@\xfa2\x8e\x83\xdfL0@\xdd\xd5\xd4\xf7\n\xd71@\x03=\xbe]V\xed0@\x03\\\xfc\x1fx\xcf0@\x14t\x0f\x7fs)1@\x10fu>\\\xd31@\x89\x059.\xf0\xc00@\x0b\xa2\xbf\x82\xe4Y-@\xc0+\xcd\x12\x91\x1b1@\t\x1f\xcayAP1@\xbd\x16-\xf4W\xde\'@-cKe\xd6!1@)\xfa\x05\xa0{\xda/@\x950\xa2\x021\x0b1@\xd5I)nh&0@\x07\xb4TH\xce62@!F=\x122Q0@|t\xb8\xc4\xe9\n/@\x14t\x0b\x1b\x86\x03/@\x15\xe7\xff\xc1\x9a=.@\xe7\xe3\x8b\xdc\x14X1@\xbc\xff\xdf\x92\xf1\x970@\xb7\x0bx\x8bi\x182@\xf9Pk ?91@9\x94\x83\'\xd3+/@\x9a\x0fU\xf0\x85\x101@^\x05\xf7\xf69x.@V>\x9f\xa9\x94\xe2,@\xe3\x04h\x88\x9f+2@(\xb0f\xb5\xa0T-@\xa5\xeb\x1e\xc4\xf8\x8b0@\xeb\'\xee\x0ev\x980@2\xb0\x0f\xfe\xb1\x1a1@\xd9\x9f\x13\xb7^E1@nu\xe1\x05\x13\x07-@e\xb8\x1e\xa1d\xbc1@\xd2k\x84`*\x071@\xa7\x15\xce\xba\xf3\x0b1@\xe4\xa8\xc9\xc2\tG-@/Q\xf7\xe1(k+@s\xcd!\x82.#.@\xc6\xb1*m^\x18*@\\\xfe\x9c~\xea\xdd-@\xb3\xe0\x9ee\x9ar+@L\xf7\xd1dh;+@8#\xc0\xaf\xfaw0@\x8a>c\r\xf7\n1@\xce!\xd2\x02m`-@/\xdfF\x028\'2@BQ\xf2PP\x8e-@K\xe7e\x1a\x9e!)@\xe12=\xfbq\x9b1@g\xc5\x96\x04<\x181@\xd0<\xfdL\xdfu.@\xc3\xbb\x16P\xa7Y2@\x13\x13m\xe3\x04//@\xa0(=B!\x101@\t\xe8%\xd5}02@?\xd1I\xabAu1@\xab\x910\x1fK\x9d1@P\xfa|/\x92\xb01@\xc3r\xb6TB\xbb1@\xf0\x98\xa1\xc9\xd2\xbc-@\x1aoL\x9f\x83\xcc1@$Q&\x1b\xce\x011@\xb8\xfe{\xd3\xd6\x18.@\x84b\xfc^\xe8\x051@\x86KA\x11p\x142@\xbe\xcf\xd8EE\xcc.@\xaf\xcd\xc5\x01\xb7j.@\xc0\xddY`\xa9\x161@z\x0ep\xdd\xb2\xe90@5a\x7f\xb9\xc9\x9e.@q\x98\xde\x04\xaa^1@\x95& \xbd\x87\xe30@8\x9f\xd2E\x91\x1c0@\t\x040\xfd:32@\xfb\x10\xe3\xc0\x8a,1@>\xee\xa6\xfb6\xc20@&[\xb5\xcdU6.@\xbc\xc1\xd1\x84\xbf\xce0@D\x90\x9c\x98f\x811@\xbf\xb3\xb4V*\xc41@@\xb1\xc7vH>0@\xf6\x16X\x8eG\x000@\x82^\x07\x96\x02D0@\xdf\xa8\xd0*\xd7\xbb0@-\xf5\xbc\xe6\x8e\xa10@\x1a\xc5\x9a\xfe-\xe00@\xef\xde\xa7\x85C\x07&@\xb9\x01\x98\'8}1@\x1as_\xe3\xe2D,@\x89\xc3\x81\xce -0@it\xce"\x95E,@\x81\x12\xea\xee\xc2\xd30@\x13\xa5w\xde\xd1\xc4-@kM\xfc2%y1@w\xd9\xe15\x96\xfb-@j\xa1\x08P\xa0\xc60@!\xa4\x7f\xf4R"0@\x7f\xb0\x12\xf9U,0@n\x1a\xfe\xc0\t7/@%=\x03j\x12\xf20@\x80@\xa5\x06\xb050@\xba\xd1B\x8f\xce\xcb/@\xf80\xde\xd6R\xeb0@@\x0fc\x1e\xa5\x1b.@\'6\xc9\'\xba\xb30@\x1b$\xf5X\'+.@\xac\x8d\x84-\xa4\xd50@\xfe-z\xdd\xca\x1a.@\xdf\xf5]d\xb1(1@\xc5;,\x0b`\r1@\x0c\x94\x95\xc4\xe0\x0e.@\xa6\xb0\xe5\xb3\t;.@\x89l\xab\xa5RE-@\xe8?\x99>\xbe\xa01@\xc3\x19\xfd\xc4\x18\xd90@\x109b\x90P\xd0,@\x00\x16\xd6\xael\x10/@\xfb\x08\xea\n\xca\xc9-@\xd0\x98\xb9#\x9dN0@j\x16\xdf!$L0@>\xd0\xf9\x08\xa7\xa71@\x1d\x8eJ\xb13\x1b.@\x8c$*\xfa\x13\x880@\xbe\xc7nJj(*@]\x85\\U\xf5\xbb0@\xa4\x9e\xf3\x10\x96\xba0@\xd6N/\n\xa7\xc0.@\x1b@\xb4\xe8\xe9\x1b0@Dnt\x12\x19\xab.@\x88s*|\xa2\x9d.@\xb8\xea"9\x91n/@\xc5\x82~\xbb\xd0c1@\xe2\x1dO3\xd7\xca0@\x07=@\n+(0@\xd8\xa4\xdd\xfb\xa2\x0b1@}|@\x07`\x99.@N\x8d`\xf3\xb3S/@9=\xe2Q\xa8\xf31@"\xbf\x84l\x80\xa8/@\x87\x96\xeb-!\xd51@d\xadh:#\x900@M\x92\xc8\xbb\xa3\xe11@\x8e2|\xec,\x141@\xea\x9d\xac\xe8\n\x9e0@\xd6\xe4Yj\x80\x9b.@0\x95\x11\xeab\xb71@\xe2=@\xfd\x92\x1f.@i\x7f>\x98\xa0>1@\x08\t5\xeb\x92\xe31@h\x92e\x9b;k0@M|\x99e\xf1\'1@<\xc7\xae\xef\xde\xba/@1\xae\xd0"\xef4.@R\xd8\xe1\xfd\x1b\x8a1@\xd1\x1d\xb8\xfe\xf9o/@8\x08\x01\x805\xed1@*b\xc0?\xee%0@\x9dG\xb6\xa1#\xac1@~\'\x0cG\xd2"1@\xbf\xfe\xb09\x0b\xec*@\x9f\xf0\xf3\xd1\xd9E0@\xe0\xd6\x1fd\xae\xa9.@M\x86+\xa4Cu1@\x95"\x18!\x10\x97-@3Kx5\\\xeb/@J\x8f["\x9a\\0@\xc24EK\xea\xf30@\x12\xe07T\x82U1@\xb9\xcb\x8d\xdf\xf1\xa8/@\xdc\t\xe7\x18\x8b\xb9-@\xd2U9\xcd\xcc~0@\x13Z&\x8d\x00\xb3,@\xad\xa3\x1e\xffE\xc0,@u\x17f\x9f\xec)-@A\xa3z\xbeH\xd61@\xaf\x0b1y\xf5\xed0@\x95q\x17\xda\xea 1@\x00\xc1V\xb5\x04\xcd0@>\x96\xc9\x04w/1@\xcaW\xd8l\x00\xfc1@\x951\xf6\x9d\xf3,2@\xd6\x02\x87\'<a1@\x08o0\xc5\x94\xea0@\xd6\xc6\xd3U_`1@\xc7o\x81\x1f\xa2\x0f.@\x89r)\xcd\xdd\x00,@\x9d\x80\'\xde\t\xd5+@\x19J\xb0\t\x0c\xec0@\x064\xb3Ee\xdc1@\x04\xef\xed\xd4\xba-/@Pe\xa0\xb1\xb6@.@TX\xd6\xdd\xa1v/@\xde\xbav\x88\x1c:1@\xf9\xbd\xc5\xb6L^/@\xb0\x84\xca}\xc5\x9b0@\\V\x1f\xab\xceq.@\xaf\x98%$\xc3\xf60@\x12\x93\xbb\xe4\xd5v0@\x90e\x92\xc4I\xe0/@\x9d\xa6\x14\x0f\x85\xdb)@\xca\xe2\x12\xf8\x7f\x920@u\xd4\x1fwO72@\xe8\x83\xa7\xc8\x8c\xcd+@\xb6\xce\x8f\x7f\xcf\xc5+@\x08\x13u\x12\xcd\\1@\xe3\xc7\xb5H\x80G.@Xh\xd2\xd6\xeaz0@\xfc-\xb4\x0f\x89f,@\xa11\x90P&\xdd.@b9\x1b-\xdc*/@\xf7\x86\xdeG\xb2\x00.@\xc2\xe9j\x86\xd4\x8e0@\x93\xa6`\xf4\x1a\xd4.@\xa6\x06M\xd4\rf.@X\x0eq\x95Y70@\x95\x0cC\r\xf5v0@\x8aL\x1f\x8axk0@O=\x13e-b+@!l\n\x9d\x08\x0b-@\x0f\x86\xfd\x86\xb9\xa1-@ R\x13K\xd1\xc3-@\xba\xee\xdc3>U.@@\xa1\xbf\xd3\xc3R0@8\x9fh\x84\x81%.@,\x05\x16T\xcc\xab*@X\xc2D\xb8\xb2\xea.@\xce\xad\x89u\xfb\xf6+@\x95\x7f\xcc\xd2W\x88/@\xc1\x99V\x9f\xe1\xf1.@\x06\xef\x18\xe1\x0e\xfe-@t\x11,:\xab\x1e.@x2\xf0\n\xcc\x1b/@\xa6\x1c\xa2\x95\x9e\x12&@E\xf0\xc7?;\x040@=\x85\xd1\xaau\x0e.@\r\xc9\xda\x91\x04\x042@&]\xdb\xe0\x90}0@\x87\xce1\x10\x90\x82.@h\xd4\x98\x00\xfbw.@[\x99\x95\x11\xff\xae/@\x97\xfa\xebG\x08\xca0@\xe6-8\x0e_M/@-\x1c\xd6,wo,@j\x8a\xc3\x8cv\xd11@G\xce2\xda\x81\x181@\x9efJ\x91t\x07,@\x8e}\xc6`\x8aO1@\xf9\xf6\x05\x85e\xd4/@")ZD\xa7\xd5-@\xef\x00\xa1\x8a\xcb\x88-@E78|\\`0@\xa9\xe8,\x17\xd5\xf60@\xa1\xe0\xc9\x8f\x9a\xc9,@=\x94\xf4\xbcZq1@\x1b\xc1E+N\x191@\x8f\xf3\x87\xa5YW1@\x04\x9byk\xb3\x1b-@\xc5\x12\xcb\x1c6\xfb/@\x10\xb8-\xc2&)/@(\xbf\xcb\xffMu-@\x06\xa9\xaa0\xe8\x0e1@S\xdcE\x1a\xfe\x130@\xd4^\xfc\xe9\x87\x1a0@%\xf9\xea\x04\x1e\xee.@\xf1\x94a#\xab~-@\x82\xc8\x1e\xd6\x9cB1@\xbf\x05v\xdc\xe3\xbd0@d\xcdV\xc3\xb2h0@\x89iZ\xad\xa3l0@\xe0]\x9c\xe0a\x960@\xa0\xc1\x17\xd1\xfd)1@\x16\xb9\\W\xd7\xc7.@\xe0\\s\x88w\xf10@\xfc\xe4\xd0m\xaaa,@\xbe\x93\xfd\xb8\x1fo+@+\xd4\x9e\xe7F\xb3+@M\xb3\x18\xd7\xc9-.@\'\xdc\x8f\xb7\xd00-@s\x99-*Zo/@\xc0uY\x03\xac\xd51@\xbd\x97J#\rJ1@\xd5\x9b\xfb\x12h\x141@\xd0\xd3\xba\xc0\x1c^-@\x06\xaf\xfb\xb0\xb0\x890@:uEh\x82\x052@~{a\x15\x0e\xe10@.l\\\xfb@\xd9*@\x96\xcf\xbfe\xcd\xe4/@\xd8\xee\x81\xf0\x8f\xaa0@\xa9w\xc9T\xe8\xcc1@u\xca\xee;P_1@\xac\x8b\x85\xa8\xf2L0@\x90\xe7\x91\xfe\xebc/@\x8d\x0c\x06\xa8/\xa9/@\xcbM\xaa*d\x8b-@d\xd6\xc6\x8b^\xea0@\xd0\xda\xba\x99W\xca1@0w\xd1\xe5\x92\x1b1@z\xf3\x19\nq\xee0@\xf2<@;N\xa10@q,\xe4\x02e\x9d0@\xb1\xa9-\x10!\xde1@\x96UQ\xc9\xc6\xb61@\x1f\xab4\xaf\xc8\xb11@\xb0\x02\xc5\xe6\xd5\x970@\xa6RT\x9cU*/@6\xac\x06\xd1\x0b\xd91@\xa5\xb0\xf7i\xe9\xd30@\x18\xca\x9b!\xeb\xbc0@Z\x83q\xe3\x90x0@\x8d<7\xd3\x16\x18/@k?T\xfc\x90\xd80@\xae\xe6:g_\xf60@7\xad\x13o\xc9\x161@>7\x93\x83\xa0\xbb1@&\x93\x1e\x9f\xf0\x1d/@L\x02\xa1\xe6B\n1@\xa1Z\x95@9\x071@\xdb\x05|\xee\xfb\x1a2@\xc8\xa2\x08\xf8<\xc90@\n\xdf\x89H^\xc20@\x8b(z\x19y).@c\xf2q\x05\xc9\x1f1@gCV\xb9\xde\x121@\xc3\xa9?F\xaa\xe40@K}\t\x9f\xf5<1@\x9b\xdc\x96+\xb0\xeb0@60)\'\xa7\x08/@\x06\xeb\xb5nT\xcb0@\x17vY\x9f\xbe\xdc/@\xe0\x18\xad\xbf\xb0L0@(\xd7\r\x1c\xaa\xa60@u\tt\x82\xcas1@\xd69/\x93\x8e\xac1@\x89\xa95\xc2\x90\xf7,@\xa2\x1dr\x1a\xc1\x901@a\xd2X\xd1x\xa2.@\x8b\x1d\x9fP\x11\xeb1@&\x01\xd6f\xd7\'.@\x00\xec\xe6\xa7\x83i.@:r\xe0\xf4_\\.@\\]<<\xe1\xde/@?\xcb\x8a\xff%\x9e.@\xf1\x8b\xb5\x02]d-@\x99v\xfa\xbd\xa2\xbe+@{\x15\x9c\xc0\x14\x030@9\xfe\x01\xa0\x96\xab1@\xe5\x0b(kq$1@\\>\x132\xa4%0@\xf8\xfb\x89\xb2\xaa\xab1@\xe0 \xba\xcc\xad>0@\x97\xe9\x12(\x0e~0@\xf8\xad\xf8\xc4\xa8\x9e1@\x15\xc5\x1a\x86f}0@\x01B|\x81\x86\xc90@\xf7\x94\xa4\x8d\xba\xa60@\xfflIf\xaa\xcf/@U\x9b\x06[u\x9c0@=\xe8\x18O\xad?1@\xf9\x81U[\x17J1@\x0b\x93\xac\xcc\xa7\xca,@\xf7\xcf\x90\x9c}\xdb,@\xef\xb0\x95\x1f\xcd=.@3\xd1ea\x0fa-@\xe4y\xb1P\xf2\x8e-@\x19\xcc\x0fTk\xcb-@<\x11p\xad\x12\x080@\'\xa5\xc9\xaf2Z.@\xe9\xf5jH\x89\xbb-@\x9e\x19&l\xbe5.@P+\xb9\xb9\x91\xf5/@\x04}d\x03}\x13.@|\x99\x85OH\xcc.@\xeb\xac\xcc\xfb\n\xcc,@\xfbt2\xa8h\x050@D1\xb4R\x89\xe0.@:\x19\x84\xf0z\x100@7&\xc2#\xd1\x98-@5Q\xb4\xf8z\x12,@\xe3[,M^\x050@\x16\xa5\xcd\x80\xa8:2@E\xe0\xe6W\x9d\xa31@m3<\xb8\xcar,@\x0f\xd9\xba\x96_e.@=\x0f\xc6\xa7\x07\x95-@\'\xf9\xbf\xab\x9f\xe00@j\xfd:0\x98G,@h\x08\xf2\xde\xea\x9f.@\xfb\x17\xcf\xc9V,1@\x92\x16~<\xb3d,@\xb1\xbf\xbf\xee\x8e\x91.@<\xc8\xbc\xda\xab\xcf-@\x01#@tL\xd20@x`+\x02\x8e,.@[\xe49\x9f\xe9<.@\x0bk\xf9\xd4\xcf\xd50@\xc9\xec\xf3&\xbc\x0c.@6\x90zf\xde2.@?V\xc3h\x0b\xb3,@\x05c\x1d\xf1\xd8\xcb-@z\xd4j\xca*\xba0@\x83\xa6\x1e\xacx).@-\xc8\x08\xe4L"1@,\x08}"\x8d\xcc-@\x80\xdc#\xe7\xfdH.@a\xd9x1\x1f\x152@OB\x01\xb5\xdc>/@[\x9c\xe1I\x92\x99/@\xb3\xeb{\x9c\xfb\x112@\x82\xf17jU\xa7.@/\x05\x9fC\xf0\t1@\xde\x88\x96\x86\xf1\xb80@\xc9\xedX\x86\xce\x8e/@\x9d\xfd\xdfxM\x17.@Y\x1f\xc8\xe3\xa07.@\xde\xfb\xea\xa4O\x10.@\x8be\xc6\xb7*\xd20@\x02\x1e\x8cLv\xec0@\x85\xaa\x90\xd9\xc59.@\xe3N\xed\xad\x98\x7f-@\x1f\x97\xf0\xbc\x93\xbc/@\x94\xb9\xb3\xb4\t2.@qDE\xbe\xee\xb51@.\x84k\x8c1o/@\xd8\xe6A\x06W\x8d.@@\xf9\x0c\x921\t2@\xc8\npjE\xb7/@\xca4\xd4l\xc8\xd1*@\r[i\x17\xf0\x9f/@\xd3\x16\xbf7\xb8\x170@F\x9e\x14\x86\x8f\xf9+@\xb0\xff\xf9CE*/@~V\x81\x91\xdc\xdb0@\x02\x9c8\xac\xbe\\0@\x9d\xd9\xb1\xca\'\xc31@?G\x15\x97\xc5\x130@\x96l\xb0\xac$\x8c0@\x03Vqj\xa6\x1c0@Y\xc3\xab\x82\xcaP/@\xd1\xa6m\xf5`,1@\x01\xe1\x02\x15`\x13/@\xe6\xcb\xe5\xdc\xc3\xcc1@\xab2e5\xf0:.@\xa6\x8f|\xd9\x99J/@\x98P\xabKQN.@x\\\xc7\x9b4\xe70@\xb2\xc17\x18d\xbf0@"\x13\x92v9\x0f0@\xbd\x03@\xf1\n,.@w\x1f\x8c\xe6\xb1l+@\xff\x96 E)\xc70@\xd4\x1f)\xbb\x89\xfc.@T6\xd5\x8d-\xbf0@\xc6i\xa8\x89\x94\x0c0@\xcd9Z\x12\xc8\t0@\x11\xad\xab\xd0\xbb\x961@\x10\xd9\xd0>\xe5\xa7,@i\xe2#\x8fp\x13,@\x177\xf2\x17\xc2!2@\x8d~*\xbd J1@\x94\x06\xd5\x96\x8b(0@\x04\x0bs$W\x0e2@\xbb\x9f\x92\x98\x1e\x020@u-\x8eNl\xd5/@\xa9J}\xedii1@b$fQ<\xd1.@\xa2\x91\x9b~\x03\xc0/@\xaa&\xd4#\xf3T.@\x80?\xd9]\x99\xdd1@L\xf3\x04\x11\x18y1@\x04\xf4\xccX\x9fS1@#\x0b~9!\xcc0@\xe0x\x94-\'\xa6/@A\xb1\xa0\xceFS1@,\xb5\x85\xa8\x07\xcb/@E\x197\x8dM\xc91@\x85\xbd+\x9bh /@Fo\x9b\xe9>Y+@\x8e\xf7\x9c\x04h\xd3-@R\x8dr\x9a\xbb\xdc,@\x8a\xa3\xc4\n\xc4\x030@V/i2\xd1\x03.@\x0f\x14M\xf2\xad\x1f.@\xb41}\xf6\xb9F.@\x84_\xfc\xe7\xa6`0@\x8e\xe8i\xc8A92@F\x18J\x12\xaa\xcd0@\xc4\x16h\r\xf0\xe2-@\xadv\xa39\xdc5.@\xf6>\x0f\x17{\xe10@\x93.7H;31@\xc4=J\x12b\x89/@\xbf\xf83\x19%\xb3/@\xbb\xf3J}dU+@\x95\xef\xbdT\xb8\xe50@"\xe8\xa2\x8b\xb9.1@\xc6\xe2\xa6\x06t\xda,@\x1a\x91\x89\xc6G\x98-@\xbc\xf6\x98\xde\x89|0@Uo\x91m\x8f\x1e-@\x9b\x1c\\&y\xa9/@.\xd6fq\x02F0@&\xb9\xf4\xd9\xf5\x07-@yZm\xda}g/@\x8f\xb5\x93\xb6%\xd6-@sA\x00p\x95,/@\xf1\xa2V\\0_0@\xbe\xa9\xf1Q\xd9V+@\x80\x14C\x98\x1f\x1e1@\x8e]9\xc4\xd8\x1d1@\t\xd5+R\xd4\xe31@\xe1\x19W\x95\xc8\x910@\x97\xf4\'\xb7\xf3\x9e0@\xf7\x97\x85\xa6\x8f.,@\xbe\xc2\xb4\xaeO;/@\x9b\xfdia\xd7X0@VC?fC\x04/@2\xd4G=\x01 -@l \xe1\xfd\x9a).@\x92\xcd\x0e\xef\xc2P0@\x04\x16\x9e\xe2\x94N0@M\xeee\xd4\xa6\xe11@\xff\x1e\x17\xeb\x02$.@b\x9f\x1c\xa8\xd4\x94/@V\xd3\xfd\x04\x84\x0c/@\x8cQ\x91&f\xfe/@\xda\xee\xdc\xb91(/@\xb8\xef\xa3\xe7\xe1\xdd/@\xa2ax\xe5\xfc\xf4.@\xc5\xc7\xc4\xca\xeb\xf6-@\xe4\xd0!\xcd\xddf-@\xecr\xce\xce\xe8\xf00@Y\xa2\xde\x0fp\xc0/@9-\x89h\x1b\xd30@8h3\x0b\xb0\x94/@\x81Mt\x0fG\x920@=c\x07g\x1ds1@NdL\x81x\xb5/@\xa1$\x0f\xba.\x18.@\n\x84]\xe1eB.@\xddz\x92E\xbf-,@\xc8\xdf\xbd5\x0f9.@Mkr\x19\\Z+@\x8cH\xd3}\xc5\x1e.@\xac\xb0\x97\xc2\x85\x8d/@\x99b4\xb3\x88\xbd.@\xef\xf8[e\xaa`.@\xfej\xfb_\xfd\xa4-@\xa3qX>\xdd\n/@\x1a\xf5\xc4\xe7\xc0\x160@\x8blx\x0b\xee\xf9/@\x82;\x1e\xedR .@\xdelO\xdd\xc7(.@\xcbU\x17v\x14\x80-@1\xf2\xfb\xfbvL.@\xd4,\xf5\x8d\x11\xcf,@\x00\xd8"\x9a\xcd\xb0,@;\x10\xc7\x94\xb0%/@\r\x07\xb6/{"/@\xc7\xc9\x82\xeef\xe00@\xc7?\xc7qG\x17.@\xd9\x102\xe3B\x1e1@\x82\xe4\x9e+LK-@\xd5\x017\x0e&\xd1-@\x9b\xd1\xae\x8a\x8b\xbd-@\x98.\xe9\xfec\xa01@\xb3\xb8\x86\xf4\xdf\xeb.@U\xeem\xd2\x1c\x1c0@\x9d\xa9\xd61=\xb9.@\x81H\xfe\xc8\x8b\xcd0@\xea\x9d\x14\xcf3\x030@%y\xac\xf0>\n0@\x84\n>[\xf9\x020@\x8b\xbc\x17*i\x110@^d\xd8\x9b\x9a\xda%@\x1a\x06\xddVE\xc6/@\xdb\xa5\x98\x0e\xc5\xe5+@\xa0\r\x8b\xe5K\xcc.@U,\rm\x17\xfd/@I\x90\xd9\x91\x05@/@\x11\x86\xcf\x19\xb1\n.@\xda<#\xb4\xc7E.@\xe4a\x8c\x81\x0e\xad+@8\x03\x04\xbcu\xc91@\x91\xc3\x0c\x9e\xe1\x1d/@\x05\xa8n4\x7fY/@%U\xed?,\xc30@\xfd\xb3xM\xf6~0@\xd9y\xec\xd2\x1c5.@\xe6\x10\xa4\xb1\xa5&/@\x862\x0e^\x97\x110@\xb7B\x8f\xff O0@e\xdc\x94\x8fd\'.@xOk\xd2\x17\x990@\x05\xb4\xe9&\t\xa11@\xc7\n\xf8Uc\xb90@+59\x99[\x82/@\x0f\xbd7\x8c4\xc11@\x1f\xb9\xd4]\xc8]1@\xafl\xe8\xadT\xa70@Gp7Y\xad\xd5-@0\xa2\xc4\xb8c$1@\xcc\xcc\xd9\x03\xe1\\1@\xe9}c\xd5\x88C1@\t\xddM\xddb\x9e,@\xf0\x99\x96\x116\xbf0@=\xaf\xb7>\xab+0@9\xb7\x11\x8f\x86\xc4/@\x83\xf3Y/\xb7\xa10@\xb2{\xeb\x98L&2@e\xeey\xfb<\xc90@\xf6\x00\x9eEC\xd90@\x8e\x98\xca\xd8\x06\x121@\x99\xd2\xae\xe6\x08\x981@8\xa4:K\xe9\xd60@U\xf1)\xc8\xae\xc41@fh\xba!\xe3\xc20@b\xe3\x10t\xc4\xbc0@fC?W\xba\xb70@D\xb6\x9b\xd2\xed\x931@\xdd\xf0\xdc\x96d\xd40@\xdc]\x08?\xbc"0@p|\x03\x96W\x980@I\xd1\xad\xebi\x8d0@\xa7\x1fu\xb8\x01\xd71@\xd90\xfb\xcf\x97*2@&\x11P\x12\xf6\xb91@\xe7\xc5\xcd\x81^F2@\x85\xfd\xaa\xe1\xb6\xb51@\x9e\xeb\xab\xe7\xa4\x1b.@u\x17\x01Nk4.@fo\xc3dB\xf80@\xd7&_\xe8Z\xce0@3h\x13g\xf7\x820@H\xb7}.\xc8\xbe0@|\xf5:UC\xbd/@\x87\xff\xb1\xd7\x97\x011@\xc3/\xde\xcd\xe8\xcc1@\x97\x90\x19\x906U2@<\xe8Xa\x1d\xcb0@\xf9\x9du\x00\x97\xc40@\x07\x14\x96\x0f\xcej,@\xf5N\xc6\x99\xd7}1@I\xe1\xa1\xcc\xa4<2@N\xc2\x843rt-@\xb1\xde`\x91\xd8\x132@\xe1\'j\xd7\xb0`-@|\xe3\xf4Q\r82@\xda\xf3\x83\x97^\x9c-@\xe7\xc6s\ts40@\x89VJh\x01\xd8.@\xa1o\xe8x[T0@\xc3\xa0\x88\x19%\x0b1@\xfbp\xa2\xe8\x1f\xe0.@\xd0\xa3)\xe1\xb0p+@\xdd}\xcf`\xdc\xd0.@\'\x15\x00lk#.@\xd1\x1e5\xcc\x95R.@\xedw\x12\xac9\x050@\x85\'=P n/@\x8b\xc2\xe6\xfa\x10..@5Q\x90\x1cF\x191@\xdds\xfdY\x05\xf6.@;\xb4I\t a/@7\xe2(\xa5\x89\x931@\xe0\xad\x1e\xbct\xab.@fN\xecF\xcc\x8f1@\xba\x84\'\xd90R/@\xc5c1k]\x01/@\xa1D\xcaH\x83\xbf,@9\xa8 v\x1831@\x07J\xdf\xee\x92\xd31@\xdc\xb7\xcd\x0e\xbdK0@>\x16\xcb\xb1\xad\xab/@=2\xef\xefZ\x010@\x1d\xc5\x90t\xf6\x87/@\xbe|9\x9c\x9aL1@!\xb6\xefX\x02\xa3-@dm\x98\x97k\x9e0@\\>`\xa9(^0@o\x04\xdfA\x82!\'@\xcf\xcb\xe5U\xa4<1@\x00Ol\xed7\xa8,@\x87\xf7\x02\x9a>\x950@*\xdb\tx\xa2\xe41@z\x11.S\x9d\xf9-@\xae=e\xf0\xdar,@)F\x8b\x86{<1@\xf6\xe3q\xbeY\x1e1@Gb\xbekx\xe30@\x05\xb9\x10\x01P\xbf0@\'\xa3\x04u\x1411@4\xf4j<\xb8\x9a,@#C\xcc\xbe.\xb00@\x90\xd8\x8d\x91\x9bc,@\x1e@e\xc0o\xa7-@t\x82\xb5n\x82\xe81@\'\xc0\xd3\x0c\xd4\xdf0@8X\x9et\xf1g,@\xc98\x9a2\xb9\x08.@\x18\xb9J\x1d\xeai.@\xa5\xf2\xa8\x8f\xab\xcf/@\xb9Iu\xd0X31@a\xa6\xa5\xe0pj1@\x95\xdf\x1d\x8b\xf6\x16/@|\x06\x15\xf6KO0@\xdac j\xbe\x981@7\x19\xd7\xe4[S2@\x9d\xde(\xf5\x80L+@\x9aq\xf7\xb1:\xe8-@\xdb\'O\x14g\xc40@\xc1\xfd\xf2\xe4\x8eN1@\x82\xe2\xc5x\xe0E1@x\xce*\xbb\xd5\x17/@m\xbc\x83\x08*\x0b1@\xfa!\xf58\xb2"1@|\xfd\x1f*\xf5\x9e0@\x04-a\xeb\x14\x040@\xa4\xd75~\x16]/@\x92\x15\xa3"\x91\x8b/@\xfc\xa3\x04\x19V\xa80@b\xd4\xc8\xc2\x02\xb2.@\xd3\xa9aR\xec\xc6.@4\xafP\xddK\x14.@\xebfwiZ81@ \xa0\xc5\xc3L\x1a.@=\xac(b"\xc6-@J\x83\xc1\x1a$\xd40@\x0bR[\xaa\x00\xf6(@\x92C\xcd/\x14\x040@\n\xad\xcb\x1a\xc9\x8d.@\\w\xc3E\xab\x00,@\x08H9p.\x93,@F1F\xaa\xe0?0@\xaaj\xe1\x16o\xd3+@wh\xa3\xcf\xf9\xd5-@a\x98\'\xb7\xb0\x97.@\xf3\xdfsP\r\xbb.@<Mb(\xeb\x9b1@\xb6\xaao\x07?@0@s\x8a6\xe8\xf0\xca.@\xd1\xb1\x1f\x7fou0@\x1f\xf1\xde\x91\xdcf/@EK/\xa4\xdb\x050@O\xcf\xd6C\xf4\xc10@\xf0\x1e\x9d-#\xbc0@\xa0V\xec\x92\nD,@\xd9b\xad\xe9\xf5d1@[\x11\xa5\x90/\x030@M"\xcah\xfa\xcd.@\xb0/E\xcbr#0@\xf8\x9c\xf3y\x85\xfb/@\xeb\xdd\x0cI&\xbe1@\x88m\xba\x9c\xf6\xc20@\xc87\xc2\xd1&?/@\xf0D\xb9\xc1W\x170@i/\xb7#\xfe\xba0@\xf1\xdcz~\x8b#1@\xdei\xe6cMO-@\xf6y\xf59!41@%?@=\x04\xc80@4\x95\xcfbl\x081@h\x0b\xeepA\xd00@Lp\x166@\xab1@%\x18\xbd\xd65\xfd0@\xa0kH\xd1%L2@\xe9\xfc\xe2}1\xc41@=r\xe9\xacp\xf5.@\xf9\xb8\xf2\xea\x83M0@\xdcB\x8d\xe0m_1@Ki\xd6\xc0\x84V1@:v\xa7#>\x0e.@M\xd77\x02E#1@\x00\xd6&\x9a\x05M1@\x04<\xb9\x0c\xad\xb90@O">\xd1l00@\xdd \xb8}=60@\xceQ\xa7|\x1a\xc70@#\x03\x19\xc5\x94)1@\xec/\xdc\x8b\x17\x0f1@0M\x88\x1d\'\xeb0@e?_\x8b\xea\xb6,@+\xacbGj\xbc,@A\xeb\xa4N\xb7\'1@\xbaC\xd4G\xac(2@\xda\x01\x07\xca\xfc\x80-@\'\x949D\x1961@}\'3\x98E\xec+@\x95\xec\x12\xcf\xb8\xac/@U\xf1p\x93S\xc6,@\x12\xc8i?\xb4\xac1@nK_\x18}\xe0.@\x85\x89,\r:\x0f/@\xc9\xd6\x19\xd5\\\x17.@\\\xc0\x93s\xf5\xc3.@\x9fx\xf9:\x0e\x141@\xab\xa8*\xb1\xbf\xa1/@r\xb0/\xe4[1/@\xb1.\xb48A*1@se\xc8\x0f\xe5\xd20@\xc6\xa7\xc4\xfe:\xdd.@-%\x13\x02\x93\xeb0@m\xff\x9a06u0@\xe7\x19Ul\xe6\xce0@Ku\xed\x9dY\x0c.@\xcep\xe4\x00\xde\xb4.@#|"<\xb6^1@r\xc8<\x18\xca\x101@\xf9\x81\x07\x15\xb3!.@\xf8U\x97\xf6\xdb)/@\xd9\x1a\xfced\x88.@\xe6\x1b\x9d\x8e\xf6J(@\x9fb+\x04\x00\x821@REN\x8f~01@\xca\xa4k\xee}01@\x93\xbdz\x1d\x83p.@\xa5\xe7\x02\xe5\xbf\xcc1@Qq\x0b@\x99+2@\xe5\xcaQ\x85\x98\xd8-@\xb4T\tg?\xff/@T\xf40\x94~\xfc/@\xc8u\x9c\x17hS0@\x90\x00\x1dY.\xa1.@\xa0\x7fY\xf9?\xbb0@f,\xc4k\xf9b0@\x16&\x9bZ\xb6A.@\xf0\xa7\x0b\x0be\x130@\x03f\xd4f\xf3!.@\x0fz\x17sf%/@\xf2\xfc\xee@\x0bC0@C\xd7\x9d\xe9\xfe\x931@\x18\xec"\xb5\xa2\xb5/@\xf0\x10\x974n.0@\x15\x8f\x94\xba\x1e{.@\xe7*[:\xdd\x18,@\x9d\xac\xd4\xd4\xe1@1@f\x03\xbb\xdev\xb51@\xaaLv\x04\xb8r0@\x0eL\x7f\xa0\x94g1@\xcbx\x8c\xbb\xfcS0@W\x86\x01\x92d\xc71@+\xa4k\x01\xd642@\x9e\xff\xaa@\xe2\x9d,@\xd6\x9aj\x91c\x9a/@\x84Y5\x10\x99\xd30@\xddA95\xe4\x9a1@\xd8\xef}\x92-\x7f0@\x0e\x83\x14\xb4l\x1e1@\xba\xdd?\x13\x81\xd61@\x15~#\xa4\x8c\xf01@\xbf@:jo\xba1@6\x9e\xd2\xcf\xbb\xe3+@\x05\xaagg(\xf0.@xz\x15\x96\x17\x0b0@\x81k\xff\xbc\xd8\xbc-@\xf0"S\xb0\xe4>0@\x149\x9d\xa0\xb6v0@\xfa\xfb\\\x02\x80\xf2+@\x8b\x82\xcf\x02\xfa\x0c0@\x00\xa6}\xc0\xce\'/@\x1c\xed\x14\xfb<\xd2.@\xf4U0H\xd3\xc2/@\xe9[DA>\xf3,@\x81\x12\xff\x06T?,@\x15pjcM\x190@1\x9eK-[\x9f/@\x0b\x1a[K_(.@\x13$\xcf\xad\xdee1@[}?\r\x1e]/@\xdf\xdc?Ha /@\xfd\x84\xed(\xd9\x95/@\x9b\x80\xd0Dr^0@\xa8a\x0b\xd5:\x141@\xeb%\xb4\xaa\x8d\xe4.@1\xdb\xcb\x06\x0f".@\xc3:\xa1\x8a\xd6\xd4-@\xc7b\xff7\xf1m1@I\xc1F\x02_G0@u\xc6\xbaBd\xbf1@8\xfc\x18\r\xff=1@(if\x11S\x821@?\x15\xaa\xa6\xe7\x14.@\xac6\xfdG\xc1\xc20@\xc7dr\xdc\xfa\x8b*@\\\xf5J\xa0e\xc4.@}\x92\xbb\xfa\x9d$1@\x017\xa6-\xcc\x95*@Y\xa3#6\x10g/@X\xa6Eb\xfc\x8a/@\x05\xb6\x167\x81c1@\xeb\xae\x8eIb\xc9/@\x16\xc4\xf6\xcd\x1c\x7f,@dKl\xdfF\x8a/@\xc5}\xe4\xfd\xdav/@I\xef\xf4\x02$A1@ C%JI\x152@\x06O\xad\xd3\x05\x12,@E\x1f\xd37\x84%0@\xd7\x97\xe8\xb7K-1@\t$E\xca\x07Y1@i\xfb\x1b\xf6\x0e61@\xd3!\xd4I9\xa2-@+d\x12\xef\xc5y0@XA-cf\x931@\xa2\xa3\xa5&\xf3\xb21@\xcd\x8a\xfc>\xaa,0@\x86\xb5R\x8d\xfd\x970@\xed\xf7\xb3w\x9f\xac,@\xcaN\xceZ\xe6\x081@\xc8Ro\x99\x8e<1@\xf0\x82\xc8\xda\xb5C1@LJ\r0\xbc\xb6/@\x9e\xe87\x97\x8c\x82,@#\xa8bp\xc0\xb1/@\xfb\xe54\x03\xa3(.@\xee\xba\x19V\x0bi-@\xf3j4\xa5^\x1d.@\x0e5J\xb1V\\1@\xff\xba$\xc8\xd8\xff/@~\xf5\xda\xe6\xeb\xae1@\x10&R\x99\x13L0@\x88}t@i%/@\x06\x08\x0f\x17^\x190@\xa5@\xa8\x02\xbdd,@uouE.f0@\xd2W2\x82\xe0r/@\x8c`\xce\xa9~\xe01@"\xa8\xce\xc1\xf2j/@\xf2\x14sI\xac\\/@\xd5W\xb4\xff\xd8\xd8.@\x18-\xbd\x13\xe5\xb11@\x9a\xc9\x8aG\xa5\x02-@\xcd\x07\x942Zv0@\xd1\x9b\xfcd-\x881@\x97\xe3T@\x14\x0f.@i\xaeB\x19\x83\xe8+@\x87\x1a\x19\xeaV\'/@^\x145?\xb8\xe0-@\xa4\x00\xf4\n\xa0D-@w{\xfc\x1e!E1@\xcbY\x8f\xa7\x8a\x131@0\xdf\xecC\x13M1@B,\xda\x94\xfc\xf41@\xbcS\xe8\xb2\xeb\x800@\xd0\xe4Th}\x02.@\x91K\x18\x8d\xffW.@'
p16
tp17
bg3
(g4
(I0
tp18
g6
tp19
Rp20
(I1
(I1652
tp21
g13
I00
S'\xfe3*\xc8F\xafS@\xefq$5\xdfpS@\xcb*s1\xd1\xceS@\xb9\xef\xe2L\xd8mS@\xc2J@(\x16\xafS@ED_\x88\xc4\xadS@\x1a\xcc\r\xb16\x91S@\xd0\xb6#;\x0c\x82S@\x7f}\xedu\x06\x85S@L\x001G\xdaQS@T\xca\xa2\xe7r\x9aS@iU\xfd\xd1\xefMS@5\xda\xe8A\x91\xc8S@&\xe3\x9b\xbf:\x9dS@\xe0G\xe5U\xdc\xbfS@\xb1\xfb]\x84\x98\xc7S@\xb1\xb7\x99\xc9\xb8\xb1S@\x02\x9d\x13@@\x9fS@\xc9\xf9\xc6\xb2t\xabS@\x1f\xd9=4\x9c\x8eS@[\x10e\xc1\nsS@Jm\x12j:qS@\xe7\xfa:\x14)sS@t\x1c\x8a4\xfc|S@\x86\xc8ROC}S@\x01\xf4\x96\xf9zcS@\xac|\xcb\x16y\xc0S@q\x0c\n\x8b(}S@H>]\x02\xe7\x80S@\xb4)\x93\xb6j\x9cS@\x85\x7f0\x99\xaasS@tc\xb3\xd0R\x7fS@\xf5y\xf7\xdd\xcd\xc8S@kY,\xa9\xec\xc2S@2\xac\xdfN\x8b\xc5S@\xf0./\xa4\xc8\x83S@\x91PN\x9b\xc4\xcfS@\xffgIy\r\xceS@K\x1b\xea\xeb:\\S@5Mr\x1bm\xd1S@\xe5\x83b\xf6\xa0qS@\xcafT\xe8\xf4sS@\xa8\xec\xae\xa9\x16\xc8S@\xb6v\xf0I\x17\x80S@\xdd8\xbdG\xb1\xaeS@%3\xe7U?\xcdS@\x02t\xaf\x81\xdd\xc4S@\x1b5\xb2\xc5\xdc\xc2S@>\xcbyRwsS@\xabv\xc8\x04{\xacS@\xa7\x8a\xbc\xad\x13\x9cS@\x99\xebw\xe3\xb1\xacS@\xd6\xf0\xf0\xc4x\xc0S@h4\xde\x9c\x9b\xc6S@\xfe\x99:\x87vjS@\x9a\x9d8\xa8\x16}S@WSYC\x8asS@\x11\tR\xa9}dS@lsnNpdS@\xbc\xb4?Z\x04\x90S@\xec\xe0Z\x15\x08\xceS@N\x9ex\xf5O\xbaS@\xc35\xa9\x99\xddrS@\xe3\xaf\xef~\xb3\x9bS@\x8e\xcaw\xd1p\xadS@\xe4\x92\xed`\xd2sS@K\x15\xb4\xd8\xfdsS@\xd0\xd7\xe7\x13\xf3\xcaS@\xb6Ze)\xe1\xd0S@\xfb\xc3\xcaf\x88\x9bS@(\x0e\xbd\xef\x93\x9bS@$NJ\xff\xaesS@\xd6\xbf\x14G\xab\xccS@Fmf\xd1`\x80S@<\x0f\x11\x00\x11sS@c\x0b$[J\x88S@\xffo\xc5M:\xb3S@\xb2qo\x99@\x88S@WUT\x89\xe7sS@\xefuD\xf6o\xc5S@\xa3d\x99F,\x94S@(\x86P\xcc\xa1fS@\xcc\xb1\xff\x1c\x14sS@[u\x0c,6sS@\x8a\xeb\x1b\x19\xfdsS@l\xc7\x91\x14\x15iS@.\xf8\xcf\xf1v\xc9S@(\xccYim\xb7S@2/\\\x90\xb5\xd0S@\x81M\x91 \x7frS@\x02O\xc7x\xfdiS@\x03\x8f9\x9e<\xa1S@\x9dl\x14X\xac\x9aS@\xc2\x02_\xc6\x9b\x9aS@\xa1\xf2\x9c\x02\x83\xc2S@RFQN\x0c\x8fS@\x0b\xab\xaeO\xf1YS@\xbco\xda\xe5\x80jS@\x8b(\xdf\xfb\xf0\x9cS@\xa8l.\x9d\xb0kS@\xde\x07\xe2\xb7\xa9NS@\xa5\x98\xf1cg\xc6S@\xa2\xf08\x87_\x9bS@\xf2\xc3b+\xa2\xd2S@U\xbd\xb3\xf0Q\x9dS@\xdb\xe1\xe4\xd6\x17\x89S@\xf4\x88C|8iS@\xe2<U\x18\x84\xbdS@\x1d\xa4\xc82BxS@\xe5\x1f\x1e(\xa3zS@\x9d\xa6\xa1\\\x9e\xc6S@A\x81\xc2g^\xbcS@K\x08H\x81\xd7\x93S@\rK\xfa\x99\x1c\xc7S@j\xb7\xd8\xd4\x98\xbdS@p\x92\x8e\x01\x81\xc5S@c\x12?v\xae\x81S@S\x9f\x97\x15=\x87S@\x13\xfa\xb8\xa6\x1b\xcaS@\xecs\x1bTN\xc0S@\xef\xcd\xd1\xbe\xaa\x92S@s\r\x86LNJS@\x06\x91\xd0\x9f\xbf\x9cS@\xac\xe7X6\x01fS@\xd5\xd2\x02\xfan\x80S@\x97Ej\x02\xedVS@\'\xe4\xd3d\xb0\xccS@\x80\xc8\xf8\x90\xe7\xcbS@-4\xb5\x8d\xc1\x93S@)\x8b\x82\x9a\x87\xc6S@\x89,\x11\n\xbb\x80S@v\xeb\x1c"\x84\xc6S@[\xcb\x0c\x08\xc8\xd0S@75Fx\xf3\x86S@s\xa8d\xa1\xeanS@\xe1\x9d\xfc\xa0\x88\x90S@\x97\xa2\x99a\xcf\x90S@aMY\xe13\x91S@\x19\x9d9\xd8\xfd\xa7S@\xf4\x9cI\xc4\xecjS@D\x9eB\x11e\xa8S@2\x80\xc1\xbf\xab\xc1S@2\xf6Xem\xaeS@gj\xc5\xc2-\x91S@R\x0c\xda>\xa1\xbbS@\x81kkmTfS@+\xa1\xc7\xa5D\xa7S@\x11\x90\x00\xe5\xf5\xd0S@/@\xfaQb\xc3S@Q\xb6/\n6\xa5S@\x01\x81$\x0e\'\x98S@\x9bgb\xc1\x81\xc7S@\x13n\xb9\xe0\xceuS@#\xc5m-\x92KS@\xcf\xad"K\x8c\xd1S@qb\xad\xc8\x91kS@\xc4\x9b\xd41\xdc\x97S@6\xc3\x98W\xd8\xaaS@\xbd\x9f\x94*\xf9SS@\t\xf8\x8e\xa0\x02\xc3S@3\xf1\x97\xed\xfdQS@\xcc\x14\xe6\xb5\xf3\xbaS@\x1aUf\xe3g\x87S@qZ#;\xb3kS@\xbe\xee\x15\xab\xdd\xc8S@\x9f\x0b\xdakb\x8aS@k\xa9[Qh\xabS@2\x95hL\x1c\xbfS@\xd9\x83=\x12\xb2yS@a\xf2\xb4\xa2\xd9\xa6S@\x13\x84\xb3\x9e\xf3\xd2S@w\xf7\x8c\x1a\xb9[S@\xd0>\xb1\x9c\x81yS@a\xde\xdf\xdcH\x92S@Z\xbd\x7f\xcc\xe7NS@ l\xc8\xc8\xe0\x80S@c\xf7\xd8M0mS@<\x13ki\xdc\x83S@[\xefL\xa6w\xc2S@\xc4\xba\xdf\xfcS\xccS@\x16\x1f_\x87\xdenS@\xe2\x8e\xd8\x9c\xc3PS@\xd2"\xab\xd4\x98\xa5S@y\x1b"\x9b\xa5\xc4S@\x96\xc7!=`eS@pp\x97\x98f\xa5S@\xf9\xc9\xf1\x99\x0eyS@\xf0G\xe5Hs\x85S@\x84\xe1G\x86\xd9\xcbS@\x80=\x14\xca\xb6\xbcS@&\x85O:\xd6\xcdS@\xebF\x80\x00\xc9bS@\x89\x9c&\x9d"\x86S@\x01q\x95N\xcc\xd0S@\x83\x9f{ \x93\xc8S@E\x17_+\x9b\xbeS@\x86\xda\x12/\xde\x90S@V\x05\xa2\x82\xe4^S@x\xf8\x99\x91r\xa8S@Cj\xd8>\x14xS@\xf2Z6+\xa7\x8eS@s\x1d\'~OTS@\xb4\x0e\x10n|\xa3S@v\x83F\xcc\xdcqS@\xb3\xeek\x9a\x0f\xbdS@\x95L\xc3\x8c\x88gS@\x82\x0f\xbd\xb7\x8bgS@\xc8\xb2N\xe8\xaelS@\xe0\x1dn\xf7g\x86S@\xe4zj\xbbH\x82S@\'aa\xc5\x9c\xb3S@]\x16F\xf3\xca\xceS@\x0b\xf2\x91\x8e.\x85S@Rv:\xa3\xadIS@\xbc\x00\xe2f\xe7\xa3S@\xc0^\xa1\xda/TS@\xefL\xd9\x00_\xcaS@\xaa(R\xbe\x1b\xd0S@@\x92&\xfe{\xd1S@L9\x07;\xbe\x80S@L\xe4\x82\x96\\^S@\x82\x99?1\xb1\xb3S@\x84\\\xf6\xd3ZRS@\xe2\xe5y\x08\x82\xadS@Y\xdc\xd6\xff\xb1TS@b^C#\x04tS@\xab\xd1T\x9b\x82\xb6S@\xf1\xd1=\x89>wS@\x0e`\xaax\x17\xa9S@\xce\x1d\r\x0b(\xabS@\xae\xbd\x1eY\x00gS@m\xe3\xcb1\xe1|S@\x82\xefR\xf0\xd9\xa9S@\x81\x94\x1e\xef\xd1VS@\x1d\xffD\xd2\xc3LS@\xb5\xae\xfc\xd4\xdfuS@f\x02\xc8\xa6\xdc\xb7S@\xff\xdaz\x94\xf8\xa8S@\xcd\xec\xa9\xc3\x91aS@]o\x9a\xeb \x9aS@)\xd9\x96K\xf2zS@\xba\xe3\xf1\xf6\xd0SS@%\x08v\xde\xc2XS@~\xd0\xd0\xe9\x96mS@;\xae\x98+\xe6|S@(e,\x9dn\x81S@8\xf1\x1c\xdf\xb8SS@\x0b\x0b\xa7\xa9\x19\xc5S@\xa10\x93\x11\xefuS@\xe8\x0cQ"\x8btS@\xf6\x0bA\xf9\x95\xc6S@\xbb\x03@s\xb2\xc7S@\x95\x81\xcc\x18vxS@\xaaV\xec/<\x9fS@\x8cx\xe9\x8e\x8a\xadS@\x05\xf4\xb1\xd4\xaeuS@\xfb\x18U\x9d\xc5~S@\x92\x1b5q[\xa7S@\x1f\x8f{b\tnS@q\xe74\x92\xfe\xcdS@\xd2\x98\xe4/\xc1\xcbS@\n\x96\xd4eQ\x7fS@\xbe$\x19\xfb\xc6\x9cS@Q\x83\x10\x88\xd6\x8eS@\xbb\xb2\x17\xdd\xd0\xd8S@\xf8\x08E\x9e\xd2\xd0S@8\x97\x19F\xf0\xd2S@\xe2\x9e.\xcc \xd0S@*&\xda\x00\xab\xc1S@\xd9\x94\xe4\xfe\x10\x8dS@\xcaw\xe8w\x9d\xceS@\xc3+\xa7\xf41\xc8S@\xd4E\xfe\x0b_hS@;e\x016\x8a\xceS@\t\xa92RMNS@\xe7\x05\xc5\x17\xb2\x83S@\xe4\x90\xf2\xad\xa7\xcaS@A[\xc5\x96\xf6\x88S@&\xa3fB\xa1\x88S@\xf9\r\xbb?U\xcfS@O\xe5p\xa8*\xc9S@\x87\xed`\xaf1\xcbS@\x08\xc9\xa9O\xf8\xccS@\x1eg\x0f\x85<fS@\xa5\x878]e\x86S@a\xfe\xb7\x9a@\xcaS@I=.u\xd0\xcdS@#-\x87\x9c\x8b\x8fS@U\xe77\x93d\xc7S@\x19\xa8\xe9d\t\x90S@\xbd\xeaY,\x0f\xc9S@\x11\xe2h\x8b\x99\xaaS@\xd0\xcbt\xfc\xa3\xc5S@5\xae1\xb1LlS@b\xaf#3:sS@"\x1a\xab\xa4\x92\xc7S@HuZ\x03\x92\xc5S@v\xc3v\xb1C\xc6S@\xa4\xc6\xe1<;gS@M\xb4o\xdd1sS@z\'G\xd5\x0esS@\xc8\x8c\x97\xe1\xeasS@\x8d\xa3\x82\xcdvgS@\x99\xea\xf9\xaa/\xaaS@8\x0b\n\xd1kPS@E@\x0e4\xc6lS@AH\xf6\x10\xd5\x85S@\xf5B\x87WUfS@\xa9\xf2\x14s\xed\xa8S@\r\t\\\xbb\xaa~S@^\x15\x1d\xb7YyS@\x90T\x8d\x04\nbS@^\x8c\xd1X\xe3\xc3S@\xd2R\xdd\xb9w\x91S@\x8c%q\x94M\x92S@g\x8d\x1a\xb0\xcbsS@\xa8\xacS\x81\x0e^S@\xd1m\xf5\xf7\x01\xa4S@T:\r\xb5r\x9aS@\xfa\x17x\xe6\xac\x9aS@\xabw\xb0m\xe7hS@\xd96]\x043~S@\xa3mu\xa1\x7f}S@\x9cx\t\xe3\x87sS@+\x9c_\xeb\x19iS@\xd52\xabn\x99YS@\xc4\x93\xa1\xae\x92nS@\xac\xaeb\xd0\x90sS@\r\xd6\xa3\xc0t\x7fS@\xc6F\x14JxsS@\xf3*36zrS@\tC\xc0)#\xb8S@M\xa3\xe8\xb4\x92rS@>@n\x85\xde^S@\x89c\x9aA\xe9\x81S@\x96e\x08\x8c5\x9dS@\xfc\x8d\x9f\xd7\x7fZS@MTJP\xd5~S@WY\x17\xc7\x13TS@\xd7-\xda\x84\xe7\xb4S@1H\xe4\x80\xa1eS@\xc8C<\xf7\xe7YS@\xb2\xff\xc3_`\xbbS@T\xff\x11\xc6\xdf\xbfS@gw\xa1Cp\xabS@\x1181\xe4e\xc7S@K\xffZ\xb8b\xbfS@@O\x01\xfb\xaacS@\x1c\x1eF\xefu\xc0S@(\x99\xdc\xa2^\x85S@K\x1f8\xe9\x7f\xd4S@=0R1\xc4\x80S@\x8d\x05\x82\x89^\xc3S@\x07u\xde~\x9c}S@ \xcb\xeb_\x8fnS@\x83\xf5\xfb\x05\xee\x99S@g&iU\xe9\xc1S@\xe7\x969\xdb\xf6\x81S@1\xad\xe2\xc1\x00\x8bS@\xfdp"he\x9cS@E\x93\x8d9D{S@3\xaa\xb5-zYS@\x9b\xbf\xa8Y\xe3\xc7S@*\x86\x08\xe0\xfc\xa7S@\xf9\x9c\xe4\xb3\xe1\xbcS@\x1c\x1b\xf2\xb8\x83\x97S@x+\xec\x83\xe3^S@\xf0\x94V^GQS@\xb6\xa5)W^\xbaS@\xb7.\xab\xa3\x19{S@A\x17\xca\t/xS@+\n\xe7\x9a\x1d\xc6S@\xf8\xfb~Vw^S@NP\x85?\x9c\xc6S@\xca\xa2\x1f\xa9\xefwS@\x1a\x08\x1d\xe2\x96bS@\xd9n\x91\xfe\xdaUS@y!\x85`x\x9bS@\xc2W4\xfc\x10yS@\xae\xb0\x9d\xf4p\xc5S@+;w\x10\x1e\x92S@N[UX\xda\xa9S@?\x8d\x93\x99\x08sS@\x8d\x89\x12\xa9=\xc3S@\x92\x1e\xea=\xb2iS@\xddA\xe1\x8c\x85yS@w\xdf\xf3\xaf9\xafS@cV\xe5\xfa\xce\x9dS@b[\x9c\xa58\xb7S@\xaf\x8d\x94\x80\x8b[S@\x1e\xf3\x1d\xb6\x93nS@k}\x81acLS@\x8d\xcb\xfb\xab\x9csS@\xd9\xa2\x18\xf3\xd2\xa1S@\xaeO\xe6\xd5\xd6\xcbS@\x85\x0c\xaey{~S@}H\x8f|\xf9\x83S@\xd6\xe9`\xb3\x11\xb3S@\xd8\xdcP\xf4\xcfiS@\xd9B0\xb1k\xaeS@\x9c\xfdg\r\xf1\xbdS@J:\x7frn\x83S@5pb\xb9\x82\x81S@\x1eo\xa0\xa2icS@\xac^\xfbA\xffdS@b\xf2<\r\x08\x94S@\x81\xad\x83\xa2\xcaTS@\xe7\x99\xf1$c\xc5S@\x8fXRB\x07bS@\x97F\x9f\xaa\xbf\xc0S@\x1c\xfd\xd1\xea\x05\xbfS@\x7f\xd81;?\xcbS@\x05\xec\xed\x1f\xb3\xbdS@\xae\xaa\xf4\xfb\x02}S@iE\x19\x17%\x95S@\x9dB\xf9\xd9\xb2\x86S@\xc4d\xcc\x9c\x9fOS@\xbb\xf0\xb0{\x02\xafS@\xc9\xd1<y\xa5\xd0S@`\xacY\xa4\x1a\xa9S@\xf6:ic\xe5\xacS@\rzt\x8a>xS@9\x01\x10\xbcXHS@\x94\xc4\xd1II\xcfS@\xce\xe4\xe4\xbd\x86\xcbS@\x9b\xf5\x9a^\xcb\x9cS@m\xfb\xad\xbb\xacyS@\xc3\xbb\xd1\xaf\xabqS@\x89.bY\xb3\xa1S@\xa3\xad9\x02\x9b\x86S@+\x02\xe3\xc2\xd5`S@}\x8a)p\xc1\xcfS@\x17\x97Ew\xe1zS@\xe9PI\xaa"\x80S@\x88\x9a=!\xafpS@\x1e\xdf\xbb\x8c3\xd0S@p\\\xf1]\xeb\x83S@\x87\xb2{\x05\x19\x85S@$Ch\xe7i\x85S@\x7f\xe44\x9b\xd0uS@X\xf0\xea \x01rS@aE\xb3[\xe1\xcaS@<\xb4\x0f\xc7p\xa8S@\xdd\xe1,F\x05\xc3S@vc.\x9e\xa0wS@\xef\x81\x0b\xe9\xc6\x82S@\x186\x83_XfS@\xcc%c\xcf`kS@\xbd\x11v\x8a\xb1\xbdS@\xf8)\x1e\xb2|{S@\xd7\xf5\t\xaa\xcf\xccS@7\x0f\xe4\x1b\xbf\xb3S@\x15\x1a\xc2\xc2\xdc\x81S@\xfd\xccbu{wS@\x98\xe6\x005\xc9gS@\xef\xd1\xef\xbe\x00\xc9S@\x91c%\x01\x0egS@)}<./{S@G\xc3+\xcf\x9e{S@\xb0F\x8d\x87vjS@\xc2%\xcaA\xb0\xb7S@\x04\xbdy\x0c<nS@\xc2\xea\xb0\x12\x81\xa8S@\x84;\x82\x90\xdf\xa5S@\xbc\xb9\xad\x18nZS@\xdf\x9c\x9b\xdd\xe3\xb8S@\xa5!\x1b3g\x8cS@\x18\xb4\x8f\x105\xc9S@\x94\x9e\xaeE1\xc4S@\x1f\xbe92{\xc9S@e\xb0i\xf5\xb0tS@\xc7\xc1\xcaN\x00\xabS@8\xb4i_\xc4\xa7S@\xcft\xaf\xf1N\x9eS@\r\x01\xca\xab&gS@/T\xe0\xea\xb1hS@x\x00\xebc\x0c\x8eS@w\xa7\x9c0\xce\xcfS@l)Tb\x99\xcaS@\xd0\xe5`_G\xb3S@\x80\xfb"\x84\xab\x8eS@@\x91V+)\xabS@\x1c\xf0\xb2\xb1\xd3\xadS@\x02x\x11\x8f\xbc\xd3S@*D\xa20\xc2\x80S@\x81\xa9\x12P\x91\x8fS@ZI\xd1\x8c\xe0\xa2S@\xb84\xb8\'F\xcfS@\xa6\xe9l3\xc1\x83S@\xc3\xce\xf1\x0f\xf2\xccS@\n\xf1P"\x9f\x8dS@\x80\xc8>\xae\x18\x80S@3\xb2\xd4P\xb9\x84S@\x9f\x0bx\x86Y\x85S@\xa7\xd0\xcc\xb0&\xb9S@\xad\xb4\xc3u\xbc\xc8S@\x9e\x8b\x11\xe1Y\xc8S@g\x06\xc8~\xc1\x93S@\xc9Kp\xf4\xfe|S@\x90.{*\xff\x86S@\x0f\xaek\x89\xe1\x8cS@=\xf3\xc8\xed4\x89S@_i\x1f\x97\x81\xbdS@\xc3\x99\x8c\xb5\x8d\xacS@\xbb\x13m\xbc\xf9\xc9S@\xb0\xe3\x03\xab\xff\x88S@ \x90\x88\x07\xf9\x88S@\x04+uF\xcf\x92S@\xad;4\x98\xbd\x9cS@\xbf5)\x99RnS@w\xc1[\x9e\xa7\x81S@\xc0\xe7\x03\xac\xe9\xc6S@\xc2D\xc84\xce\x84S@\x07\xf0\xad\xd1\x9a\x92S@g\xe8\x84\xb6\xec\x85S@V8\xc0\xee\xdaQS@e\xe8\xd9\xfb\x17RS@\x81\xc8\xcf!\x96\x90S@\x93=\xc6\xa7\x0b\x86S@\x06f\xa9n\x1f\x91S@~U\xf8\xf3 ~S@o\xccf\xfb\x05\x84S@\xe1\xfeA}5~S@\x9a\x0e*p\x1bWS@\xd7\xa9ST\xf2}S@\x8a\xc4\xacKoPS@\xab\xae\xd9\x0c\xfa\x9cS@\xe5\xdeT\xc3l\x7fS@\xa21\xdb\x0f\xaeUS@\x826\x9c\x06\x03\x92S@~\xc0\x07\x89\xc6TS@\x84\xb2\xcd\x0e\xe0}S@\x87T\x94\xf0\xbdSS@O\x90\xceW2cS@\xa9J\xee\xf2\xc7\xa2S@y}1\xea\xcf\xa9S@\x9d\xc4\x91A\xd4\xa9S@\xdc\xb9\xa7\x87+dS@\xedi\xf9\x97K\xaaS@\x88\xdbMF_dS@[\x1dc\xee\xe8wS@;\xce\xd3G\xb4dS@\xe3yj\xf3\xe4}S@.\xab0\xd6\xb4aS@\x9a:\xc0\x8d\xcd\xa7S@t\xef\xe3\'\xe0\xd0S@\xf88\xe0P\x05\x9fS@\x1e2\x9ef\x86\xd0S@R+\xcf\xb7\x1b\xd0S@\xd9\x0e\xf1\'\x0f\xc2S@_\xdeA31iS@\x98\xf8\\\xa0\xae\xc1S@kE\xba\xba>\xcfS@\xddV\x11o{\xcfS@\xb0\x90q\xb2p\xceS@\xd0\x17\x94\xad\r\xd1S@\xf4wmh\xd2\xcaS@}\xf5\n\xac\xe5\x9fS@\xbfl\x1f\xb0j\xd4S@id\xb8\xf7~\xd4S@\x141\xdc\x91\xde\xd0S@\xac\x84\xe4\x0bC\xd4S@\x8f\xbeb\xf3\\dS@)\xfd\x83c!iS@\x94\x88\x98\xbe\xe6\xc9S@\xeec\x16\'\xbe\xcfS@)\xfa\xd4[Q\xcbS@r\xaa\xadL\x05fS@ \xd1M\xe7X\xa7S@!\xb2 \xa6\xfe\xc8S@I\xa2\xb5B\xd7\xc5S@\x14^\xe6\x1c8sS@\x0eda\xe8\xca\xb2S@;mH\xafskS@\x82\xe5^w<\xc2S@\xe3W\xa4GXnS@\xe6\xcc\x1e\xb7\xf8sS@Y\xf0}\xf5\xf7]S@\x92.F\x8eAgS@\'\x0e0x4\xc6S@sq\xe0\x0f\xa9kS@[%\x8e\x8cngS@Xa@\xef\x1a\xc5S@\xb5\xa5\xb2Z\xc5sS@w7>B?\xc6S@\xa4\xb5\x1a\xdb\x1fJS@\xbe)\xccH\xf7\xc2S@)\xfa\xa2T2\xbdS@N\xb8\xd5\x93\x8f\xc5S@,\x15?\xbfUtS@R#\xa2\xf0\xda\xa6S@\xd1\xe1.\t\xf5\xc3S@G?m\xd6\x93\xc6S@\xa3\x14t\xc8\x90\xc1S@\xb3\x82\x8b\x02ypS@\xd3x\x97\xa5g\xb6S@fL$4KmS@\xceH\x8e]d\xbfS@\x17\xe4\x14\x95\x9bnS@\x8d\xb5\x7fr\x8c\xbdS@(\xbe\x89\x9dunS@\xa3\x11?\x9e\x97\xbdS@K\xe4\xe0\xa2\xc1\xb7S@\x97\xa7\xa9H\xbf\xb3S@g9-\x9f\xb9\xbcS@\xc9\xa9\x92\xb5+\xb4S@*\xf2\x01\x83\x9cjS@\r[\xc4\xa7\x07\xbfS@\xf9g\xad\x16gpS@\xdd\xa32\xde\x00\x9dS@U\xe1\xe3Qw\xaeS@{\xf1\x9eP\x06sS@\xe4!\xe1n%IS@ \xc3i-j\xabS@\xc5\xf6\x16|\xdacS@]\xbf\xeef\xf7\xbeS@iW9\xa7niS@e\x0b\xff-\x9d\x95S@\xbc\xf3\xb9&\x1d\x80S@\xcd\xa8\xda\r\xda\x7fS@\x1cq\xdaEf\xbaS@\x02\x120gM\x86S@\xec\xaf\xa2\xc0x\x94S@\x19i\xdf\xfcEqS@\xa0h1\xfd\xf3_S@\x14u{\xbe\xb5pS@\xb5\xbe\xd5Q8\xadS@\xc5=\xadF\xa4\x88S@\x84\x1f~\x82\xa6\x84S@\xcc\xa0\xa3\xd3\xd7\xc3S@\x0e1/\xac\x1d\xa6S@:\xd84\xd5\x0c\xb3S@\xa3dz\xb2\x1aOS@\xf4G\x14H\x86nS@\x8b\xbe|\xe2\xf3\x8fS@\xfd\x16v\x16\xce\xc6S@5\x88o\x9cv\xc2S@>\xfe0\xcdX\x84S@\xe5\xcdc#9qS@\x9a\xb4\xc7\x0b\x94OS@k\xd2AIA\xbdS@\xf7\xdb\x89\x90j\xc4S@\xe7\x8d\x10\x15Y\xaaS@\x91\xb3\x12\xb9=\x8bS@\x06\xd6q\x83\xde\xc4S@\xe2\x94\xec\x84j\x9bS@1\xc4`\x86\x14sS@J"7lk\xc9S@\x8d\x99\xa7!u\xc2S@\x8e\xd7}|\xfb\xc6S@\x1b\x14b\x17\x05\xc4S@p\xb8\xeb\xa6Q\xc3S@\x82\x08\xb6\x853\xc3S@J-\xda\xe0\xdd\x87S@\x0b\x82\x7fl\x03\x8fS@-\xf3(\x84\xd2~S@\x13\x94\x9f\x02*\x81S@\nw\xbbU\xa2\x8fS@\xf9\xda\xa8\xd3\r\x8dS@8M\xa9\xf8\x8d\xcfS@a\xc8.\xf2\x84\xc8S@I\xac\x05\xe8\x95\xc6S@\x13\xbd\xef\x81\x99zS@(\xdcQ\x88\x92\x8eS@#\xc4\x04\x8d\xce\xc8S@\xb8\x04)\xf8/\xc4S@;\xe7r\xaeZfS@h\x984\xcc\xc8\xa5S@\xca\xdaMx{{S@}\xfe\x01?\x04\xcdS@S\x99\x94J\x1a\xcbS@\x13}\xa6p\xd5~S@\x0bM~\xe2\xa1\xa6S@\xe1\x16\x14\xae\x87jS@\xa2\x82\x9e\x19\xa5\xa7S@\x8dm\x9f\x12\xa8\xc0S@O\xab\x1d\x0fV\xc6S@\xc1*\x98\xf5\x06iS@3\xf3\x10jl\x8cS@<\xe14\x0b`\x8eS@\xb5\x14x\xfd,\xb0S@\x9d@\xc4w\x9b\xd0S@\xe3\x089o\xb2\xcdS@\x8b[\xc2\xabj\xc8S@\t\xdb`5B\xa8S@z~GF0\x87S@+Z\x0f<|iS@\xbbvZWm{S@\x06\xc4cd\x95\x9fS@\x01\xfaB\xd3\x9d\xb7S@\x90\x8a\x11\xd9;pS@\xe5\x12\xc9\xd5\xc7\xcfS@@n\xea\xafI\x9dS@\xcb\x89\xc9\xdf\xb4\x80S@\xd2\x14;\xe4\'\x9eS@\xb57\x1f9\xe8\xc0S@\x83at\x11\xccbS@\xcf\xc9\xe5\xf0\xfc\xc2S@\x08\xcd\xdc\x87\x9e\x9eS@\xef\xa0\x03\xb6\x81\xd1S@\xa6Y\x01{\x89uS@\xbe\'\xc2\xa2\x8b\x9aS@\x91\xa1z\x98E\x9dS@\xf6.\tzP\xb8S@\xcc\xed\x8e/-\x7fS@a\xe6\x81?\x8f_S@\xe1`\x11k\x81^S@\xbdE_\xb0\xd8zS@\xe3\xaeop\xdc\x83S@\xe4\xce\xc2@\x9c\xb9S@i\x92\xf3\xc2D\xd1S@N\xc9\xdb9\x8a_S@\xb3O\xe8%"wS@o\xd5A\xe7\x98\xc6S@9_\xa2\xcfK\xa5S@\xae\x8d\\?\xefRS@\nW\xde\x98\xd5\x8dS@\x18\xbb\xa5^M\xb0S@\xed\x16\x1a\xf1"\x80S@*\xc8\xa7n\xf3\x87S@\x1d\x8aN\xcc\xcd\xa1S@i\xf2\xf74\xf2\x8eS@S3\xba\xb6}\x80S@\x11?L\x16\xeb\xa7S@\x8b\t\x89dD\xa4S@\xb8e&.\x91bS@E\xa7+m\x98{S@\xa2\x81d\x81\xa5\x80S@\x0c\x8c9\xea\xdfyS@\xc5\xeavq\xcc\xcdS@\xb4\xf2\x0f\x17\x93\xd0S@\xfb\x1f\x924\xad\x88S@\xc3%\x99\x16z\xd1S@\x03\x8c\xab*g\xcaS@#\xae\xf4\x8c\x03zS@ny\xda\xc5\x93_S@\xc5ipR\x0cwS@\x8b>\x97#\xd4\xd0S@\n3\xea3\x99\x99S@\xcf\x02!\xbd\xaf\x81S@\x05U\xaau\xb6\x81S@\x1a\xc4\xa1\xe79\xd1S@\xf8@ox\xdb\xa7S@\xea\x83\x8b?\x8f\xc1S@\x02\xbeF\x81b\xc8S@;\xc8\xb0\x05\x8c\xd2S@\x1a \x8ab\xae\xa7S@.\xbc\xf0\xd2\xdd\xa6S@\xf3\x8ba\x87\xe5\x90S@\xda\xb5m\xf0>\x81S@\x06\xa4\x8fp\x15\xd0S@\xb1`-\xf4#cS@z\xd1-\xa0\x15\xd0S@\xc6V~\xe0\xc8\xc1S@\xdf\x9c\xa6\xacO\x84S@\xa79\x0f\x7f\x98nS@Sb\xb0}a\x88S@\xa1\x06e\xdf\x80qS@\x80\x87)uA\xc4S@\x81\xb6\x97\x8b\xd6\x80S@\xbe\xd2\xce\t\'dS@!\xb6KJ1\xbdS@\x95I\xe2\xf5\x16\x84S@\xd86/\xb7urS@\xd1@x\xb8\xb2\x84S@X\xe3\x8d\xe00\xcfS@\xf7\xe2\xaa\xd8\xcdnS@\x13/\xbb\xa0\xe3lS@\xb1\xf3\xf3\x1aj\xc3S@zv\xbcr"}S@:\x13\x08\xa5qgS@(\xb2b$\x15\xd1S@\xb2\xcf\xb7\xb5\xf5\xcfS@\x10\xa9U\x8fv\x80S@\x9a\xff\xebfJ\x7fS@yV`\xe8\xd7\xcfS@e\xccxC\x00\x82S@\x83\x18\x93\xf0\xe7\x9aS@D1OP\x17CS@\x7f\xf6:\x12\xbf\x90S@p\xd2x\xf9\xa1\x80S@i\x9c\xb4^\x10~S@il\xce\\\xd3\xcdS@L\n\xc7\x88\x07\xb8S@@\xbd\x13:K\x8bS@\xbc|\xbe\xfb\x05\x84S@d\xac\xd0\xbc\x7f\x8fS@\xf3\xcc\x80\x7f7\xb3S@\x01\xee\xed\x80\xd4\xd3S@\xc7\x84\xee9\xa4}S@\x13)\xdcs\x0bXS@\xe2\xd6\x9a\xaf\x11\x9cS@\x081!\x9f\xc6\xa8S@\x06S\x04a\xe6\x85S@\xbe\xc3l\xbd\x9c\xc6S@/\xf2\xbe\x86\xd0\xb3S@\x04\xafE\xb2\x13\xc6S@\x86\x8d\xf4w\xf5}S@\xd4\xff\xc4\xd8\x83\xcaS@\x00\xfe>B\xbfaS@\x93\x94\x17\x92:\xb3S@\x90\xe7\xaa\xa1%gS@{dC\nxyS@e\xb6Gh\x87\xb3S@\xf8)\xb2\x95\x91\xc7S@m\'\x7f\t+\x9eS@\xff7\xcf8=TS@\xc0\xb0{\x0f\x05RS@\xaf\xfa\xe0%\x8b\x9eS@5-\xefo0\xcaS@JT\xeeghjS@\xb5-\xcc\xd6\xed\xb0S@\xde\x97y\xdf\x94\x8fS@\xe0l_\xc90\xc9S@\xba6Q\xa3S~S@4\xa0\x1fj\xf0XS@`\xe1D\xda\xde\xc8S@\xf3\xd8&\xcc\x94\xc8S@;\xee\xdf\xd2\xa8\xc5S@\x16\xf1n\xc5\xabsS@q\r]\rm\xa0S@\xd87F\x95\x1a\xa7S@v\x9a\x80\xe6\xe6\xb7S@,A=\xd2)\xc6S@\xe3/yN\xa1\xb2S@\xf2\xb0\xb2\x19\x83\x84S@\xff\xd7a\x1a\x03tS@\x1f\xd9\xcd\xb7h\xc6S@\xb5\xa57\xbf\xd6\x90S@I\x8f\xfa\xfa\xf1\xa4S@\xdbC9\xdd\xceTS@\x9d\x8d\x8c\xfe\x1c\xa2S@\xa9\x06\xbc +\xc8S@P\xa6\xf4\x1f\n\xbdS@\x80g\xc0\xff\xda\xc5S@\xf7\xaar\xbc\x9b\xc5S@hmw?\xd8\xc2S@\x85G\x8d\xd3\x92\x88S@X}\'W\xbfTS@\xf7\xa2)\x86\xab\xb0S@\xc7\x1co\xd5QVS@\xf5\x92\xeb)\x1c\xc5S@\xe6\\\xe1t\x99\xadS@\xdc\\\xf3\x89b\x95S@\x86@\xb9\x9e\x10\xc8S@6$V8\xf3\x81S@\xb8\xc4\xd9\x12\x89\x86S@\xae*Qt#iS@p\xeb0\xef~nS@\xdf\xf3@pTzS@N~\xef\x08\xf8\xc3S@b\xd9\x8f\x98\x98\x8dS@\x91\x0cIhj\xc2S@8\xedF\xceH\x86S@U\xeb\xd28\xf9lS@\x01L\x02(\xf2\xc9S@Dc\xf3\xda\xcbUS@w\t\x80G}\xc6S@\xb9\x06$E\xf3\xc1S@\x9c\x1avW\x86\x87S@\x95\xf1l\rm\x81S@\xaa\x1b\x03h\xa8\x93S@s-3=\xec\x88S@F\xa1*\xb6\x83\x8dS@2\xc9`\xf90eS@\x06\'\xf7sB\xb6S@\x1c\xc5Q\xa3\xc8\xb2S@\x99n\xb2\xa3\xa6\xbfS@V\xcb\xd3Bd\x87S@\xa4\xc1\xe2\xec\xe1\xb4S@]\xc7\x8et\x85\x83S@~\x03\x89\x0f\xc0\xafS@\x87\xa0\xe1\xfa\x03\xa9S@#\xccM@\x8bsS@^\xca\xb8\x05\xa4\x85S@",6-\x83\xcfS@\xb0\xaaM\xef\xc0NS@\x92\x83\xf3A?\xc4S@Z\xce\xad\xdc\x7f\xc4S@\x1a\xcd`\xf1\xde\xc5S@\x9b(\xfa{\xc6\x7fS@\xb9\xc4\xf6\xff\xd3\xaaS@;\xc1\xf0\x00LfS@\xe3*A\xa5\x1a\x80S@\xed\xd0\x17\xa9\xb5kS@\x9b4g@\x87kS@\xe4\xee[\xf8\xcdcS@\xbb\xa7\x8e\x87\x8a\x87S@\x0c\xd6Z\x8c\xc4wS@\x02f(\xce\xcd\x80S@\xbd\xfb\x06\xd3\xd9\xbaS@\xc1\x0b\x82\x1f\x87\xa9S@\xcc\x11\xe9\xe29\x9fS@\x03/\xc9-\xfbwS@S@`\xa0\x91kS@P\xae\x84\x9fp\xbdS@\x83\xb3\xa7\x9a\xa1\xbaS@\xf6YN\x06<\xbcS@\xa1\x86\tV\xf9\x86S@s \x1c\xa3\xfe\x82S@l5\xa1z$|S@\xe3\xcf\x11\x9b\xbb\xbdS@\x1468T\xe3wS@}\'x-VcS@r\x07\xaf9\xba\xbdS@x\xf1\xba\x94\xb3\xaaS@\xab\xaaK o\xc0S@\xbbEL)\x13\x80S@\x93\xe7\xa9\x90\xae\xc8S@\xe6\xef\x16\x0c8\xcdS@\xado\xfb\xdf8\x82S@\xb6\x9c\x8e\xac&\xb4S@*\xa3\xe5\x8a\xaa|S@H:\x02\xc0L\xc6S@%\xd85\xd2\x01\xd1S@y\x87w\xb6\xb0\xbcS@\x9e\xd6\x1e\x0c0\xceS@&\xb8kH\x9e\xc0S@?\x05"\xa0\x8b\xd0S@O\x053\xcc\x08\xcdS@.\xeb\xb1\x10\xbd\xa8S@`\xff\x10\xa0rbS@\x8d\xb5v\xe6\x91{S@^Y\xce\xbc\x1a\xa8S@dN\x1bH\x89\xafS@u\xcd\xea\xf7\x9e\xccS@\x04M3\x94\xda\xb8S@)\x94B\xad\x1b\xcdS@\xa8\x8e\xdf^\x87\x87S@\xb1P_\x1a\xe6\xcdS@hQK\xf1\xcc\xc9S@\x03oGkn\xa5S@.\xe8\xd0\x0c}\xb3S@LFn\xea\t^S@=\xdd)\xe4m\xa5S@=\x8b\x1e\x8cu\xbaS@j\x86Y\xfa}\xbaS@\x97fBU\xc4\xbdS@u\xf2Y&\x92\xa5S@\xf7N\xf6o\xbe\xbdS@\x04\x10\xe0\x853\xc3S@\xb6s\xc1.\xe9pS@\xb8\xa4\xec\xb9\x8d|S@3H\xb9<\xfe\xcdS@\x967J\xe3\xc7\xcdS@|\xe4k:\xbf\xc4S@T97\x1f\xa4\x9bS@\ttd`\x93`S@#\x96\x14\xbbh\xc6S@#\xa1\x890\xe6fS@\x19?(}\xd8\x8bS@?\x05#W>\xb3S@\xb9\xd1\x0e\x0b*\xa2S@S\xc7g\xcf\x05\x85S@I\x83\xa3\xc6\xb5\xb8S@\xf1\x97\x08\xdf^\xd1S@\x94\x05\x82\x88\x1e\xd3S@g\xce\xfe\x95\xd2gS@\xe5\x18[~\x08\xcbS@\x08Dm\x84\xd4\x87S@\xc5\xfb\xe5\x8a[cS@\x13=\xda\xe4\xe6\xa7S@\xa7\x8bm\xb4\x05\xbeS@\x03\xe8L\xe8d\xbeS@\xe6\xfc\xbf\xea\xcd\x7fS@\x80AS\xef\xb1\x81S@I\xc6\xbf\xbd\x82YS@C\xab\x82\xae\x1e\xa6S@\x8c\xb6\xea<]\xa6S@\x8b1\xec\x9bNUS@\xbexCs\x8c\xceS@>\xa5\x9d!\xad\x95S@\x03\x0fN\xa7\xf4\xb9S@\x98\x97[\xf1\xfa\x94S@\x89\xfb\xca\xf1\xa5\x86S@)\x9eyXZ\x85S@&\x81\xcf\xaf\xd0zS@\xe3i\xb8\x7f\x95\xd0S@\xaax\xbb\xd2\xc4~S@\xf6\x1dRm\xa1~S@|\x7f\xbd\x06\xbf\x90S@\xc2B\xa5R\xfe\xc7S@x\x1fy\x80j\xc1S@\xc9P\x01n)}S@\xdc\x1c\xefc\x96\xacS@\xc8\xecd\xa6\x95kS@n\x91uD\x81~S@\xe5T\xad/\x1e\x81S@\x0e:\xda\xa8\'\xcfS@\x0f\xefv9L\x8eS@*!L>\xf8rS@\x8dGu\xb0g\x9aS@\xcf\xce\x8d\xcd\xb2\xacS@\x99\'\'\xc26\xabS@(\xdf\xb0H-\x87S@ci\x11\xe1\xe8\x7fS@\xfd\xa9\xd5\xca[|S@L\xd0\x95g\xdf\xcaS@\xa0\x89(\x01\xe3\x82S@Du\xbd&\xe1\xa9S@(\xe0TA\xbd\xb4S@{\x1f\xcc\x9a\xcd^S@f\xb0Id\r\x82S@\x81\xd5imWfS@#Z.\xb4~|S@\xdf S\x82\x08{S@\x01U\x12\xd0A{S@>N\xb0l \x83S@*\xdf\xa4o\xef~S@>\xfe\x97\x88\xd1~S@\xf4E\xdf\xb3p{S@O\xcc6\xfc\x00\xbcS@7Y2\xb2\xbf\x83S@\xe2S\xe3\xf3\xfa}S@\x84\x01>\xe0\xa1}S@Y\xa2\x8b9\x0e|S@\xdd\xc3j:^\xbeS@\xfb\x025\xe8\xd6~S@$g\xc9\xca\x8f\x7fS@\x8c\xfd\xe3\xcar\x80S@\xea\x1fe^\xa7\x84S@\xd2)C\xbf\x84\xb5S@#x\x18\x136\x81S@\xd6c\x12S\x90\x81S@\xcb\xfe\x13i\xbaiS@\xf8\x12\xff\xa0b\x80S@\x86\xfc\xcd\xd8\x9cfS@O\x1e\xe5\x97\x94\xc1S@\xef\xb7~\xd7-zS@\xfc@\xc6e\xac\x80S@\xf8\xf3\xb1\x91\xb0_S@_`\xf6]3{S@x\xc3\xe3\xcco\x86S@$)Z\x1a\xf0\xcbS@\x98 \x8e\xb3\xd4\x86S@\xf7 s\xc4\xef\xa3S@\xb5\x00\xb7\xd6\x98\x84S@W_\x85H\xcc\x86S@\x93\xb2p\x1e\x17\x8cS@\xeb\x1fL\xa7\x81\x8dS@\x02}W\x89}\xc9S@\x1e\xdd\x1a\\e\x8dS@\x14`\x8ci\xd0\xcfS@\xc5\x14\xce\x97\xe1\x8fS@0US\xd7%\xcfS@\x06_\xbd\xf7\xe8\xcfS@\x0e\xb0\x05\x04\x83\xd0S@1\xa3_\x9b\xa2\x84S@\x11J\xe9\x17\xd8\x81S@N\xf9F\xe1\x86\xd0S@\xc0\x1e`{\xfc\xcbS@O\xed-^\xff\x91S@\x90\x04\xe7\x01\x08\x92S@RG\x8d\xce\x81uS@P\x98Z\xb2\xfc\x88S@h\xed\xbc\x99>\x92S@Z\xb9D>b\x8fS@\xd1-\x13\'\xf7pS@0\xe8\xd1\xd9\xa3\x93S@9\xcbT\xd1`\x8dS@\x88y\xd5\x91\x0e\x90S@\xe5\xae\xb2\x1brXS@\xc0Lw\xe7\xa1SS@\x9et\x0bj\x8a\x91S@EQ~\xa4\x14]S@\xef\xe4\x9f/0tS@\xb8\xaf\xf0\xe1\xff\xcfS@\x9d\x8c\x8a\x9e\xa8\xcfS@w[*r\xf5\xd2S@\xe2\x80\xf9 \x0e\xd0S@d\x7f\x8fO\x0e\xd0S@\x169\xaf\xdb9\xd0S@\xc1\xfb\xac\xcc\xe7\x91S@2\xeb\xa1\x8c=\xd1S@F\xd7\xfb\xa7H\xcfS@\xfe\x8d^O\x9a\xd0S@\xd0\xddB\x129\x92S@\xac_\xa4"s\xcfS@Ww\x8e\x01\x0c\xd1S@\tb\x0c\xc4\x06\xcbS@8&"\xf6P\xd4S@\xfa\x06\x91\xd1\xf4\xd0S@\xd7\xb6\x19a"\xd4S@\xe9\x81\x0c\xbb\xb6\xccS@y\xddO\xbd\xe5\xc7S@\xe7\xfdD\x91\xac\xd3S@LRP\xd4\x12xS@k\x0e4\x86mtS@\xad\xe5\x15z\xe1\xc7S@X\xf8\xfe\x88+\xcdS@\x1di\xd2~\x9d\xcaS@\x90RI\xdf\x18\x9cS@d\xdb\xf3\xf1\'\xc6S@MZ\xd3\xf33\xcdS@\xb1\x94\x07\xa5\x96\x9eS@\x17\x98o\xf9\x13\xc6S@\xc0\x0b08\x9b\xccS@\x911\xa1\xb4:\xcaS@o\xd5t\xd6@\x9dS@\xbdU\xee\nZ\xcaS@\xcec\x18\x85o\xcaS@\x89bQ/\xc8nS@@\xa2\\3\xe6\xc8S@?_\xe88\x06\xc9S@6d= 6\xc4S@\x8c\x84\x11"\xdd\xc5S@\xc7+\xdb\x0b\x1f\xa2S@]5\xef\xdb\xc1\xc6S@\xf5\xff<\xadA\xa5S@\x8bS\x08\r\x02\xc5S@L%W2\xba\xc5S@\xd1\xd7\xd4OzgS@9\xf5q\xf7\xba\xc7S@t\xe6L\'\x8e\xc8S@3v@F\x9dgS@\xbf^\xd2\xde\x8a\xc5S@\x11\xa7\xbcNKVS@Ob@\x93\xe4SS@\xb4\xbc\xa8C?\xa2S@\x08i\xa3\xba\xcb\xc1S@]w\xa0\xdb\xf6\xc1S@O<\xa1*\x7f\xc1S@W\x80\xc4\xe2E\xa9S@\xd7\xdf\xc6\x83\xdf\xa9S@ \xf0\xeaXs\xc1S@\x0ey\x00\xbd>\xbeS@\xf7\xd3\xa34\x90\xc4S@e0\xf3p\x86\xbfS@\xf0\x1f&v\rqS@\xf88P~\xb5\xc2S@v3H\xe4\x11\xc0S@\x11\xc9\x89\x82\x84iS@\x9e\x02\xdc.\x1c\xc3S@.u\x7f\xbf\x03\xb3S@\x80y\xfb\xa6\xe0\xc1S@\xa5\xbfJ-\xb4\xaaS@\x10\x01\xa1\x17\x8a\xb3S@,\xa63\xc7\xa5\xbcS@\x9d\xea\xfd%\x90OS@\x16\x19~Y\xbc\xafS@D\x8b\xbd1%oS@\xd8v\x01&:\xbdS@\tkI\xe3\xbd\xbfS@\x1c\x17\xfd\xc2\x00\xbdS@<\x02\x1f\xe1\xa2\xadS@\x9c\x7fs\xf4WgS@k\xa0\xf6\xf4\x8a\xb7S@\x81\xb4fR\xbdnS@\x7f4\xcb\x1f\xfb\xb3S@\x9f?\xed\xeb\xb7`S@\x9a\xe8\xc6W\xe4\xb3S@!>\x9d\xd7\x9e\xbdS@\x00\x10:\xa5O\xbcS@L\xb9\x8dP,\xb3S@\x9d\x8b`\xcc\xe2\xb0S@\xeb\xb5\x91F\xc9\xa7S@\x17\xa5\x0e\x15)gS@\x01;\xcb\xdan\xb2S@\xa3\xd8\xc7F\xdc\xb9S@(jl\x1d\xd9\xbcS@\xb6\xdb\x8e\xed\x08\xbcS@Sr\xe9\xa3\xcb\x83S@D\x1c\xbd[\xb6\xa7S@&oL\xf9<\xacS@\xb8\xb1\x92\xe5\xa1\x8bS@\xa8K\xf5!\xb9\x87S@\xd5\x97\xd5]H\xbaS@\x1b\xb2\xd6\xa7{}S@{\xb6\x9cq\x16\xa4S@\xd9\x9ai\x984\xa3S@<4HK\x00\x8bS@\xe8\x0b\x8c\x0bs\xcdS@deP\x1a\xe0\xa1S@\xda#\x805\x16\xcdS@\xd3\xa4rq\x8bkS@|}\xce\x92\x0f\x8dS@z\x05\x1d\xb3\x91sS@\x05\xf9g8p\x90S@|09\xdb\x1c\xabS@}\x85y\xdf\xb5\x93S@\xc6@\xe3\x9a\xf4QS@"?(\x0b\xba\x98S@\xe4\x9b\xbcB\x1c\xa8S@\xf5a\x8d\x17\x9a\x9bS@\xfe\x03\xb1\x92\'\xd2S@\xd0\x9c\x85R_\xceS@\'bxkz\x91S@\x90r\x8c\x92\x14\xceS@\xe2\x90\t}o\xcdS@@\xfe\x17?\xf0\xbdS@Bs\xb7\xe2\x04\xd3S@\xccg#5\xc2jS@6\xd3O\x0b\'nS@\xaf\xf2\x8fTv\xc6S@/n\xe9\n:\xc7S@\xee8\x87\xec\x9b_S@\xa4U\x8c\xae\xe9\xa6S@\x9c\xc4\xd8\xc7\x9e\xc7S@\x16\x93W\x92\xc6\xc7S@\xed\xbc\x06=\xdf\xb8S@\xef\xe7\x93*-\xcbS@+\x8f\x96\x13\xb2VS@\xb4iq63\xcbS@\xb0T0q\xd7\xcfS@BFS\x94qzS@\x13=\xbd\xf0\x90\xd0S@p(\x0bt\xdd\xa9S@\xe5$\x80\x18\xd2\xd3S@As\xcd\xa8c\xbfS@\xa8\xce\xc7\xc9\xcc\xadS@xM\x08jS\x84S@\xb5\x0b\xb0,a\x82S@l\x06\x85bx\xcfS@\xb5\x8e\xc4-\x98\xa8S@\xcf\xb1v\x85\xd6\x9dS@\xfc\x97\x9fCXfS@]as\xf0\xd8jS@Z\xb7^\x19\xe7\x84S@\xb8y;\t\x8coS@Hw\xa8\xc4\x9f\xc0S@\x17\x01\xcdQ$\xc1S@\xe0\x85~\x9b\x13\xd0S@\x0f\x86>wp\xb2S@\xd7\xbb\xca\x96\xe1\xc5S@h\x9b\xbc\xaa\xd5\xb0S@A\r\x1aq\xa9\xb2S@\x02\x17\xdf\xf4Z\xb2S@z/\xecM\xd0\x81S@5\x86\xc6\xbc+\xb5S@JZ\xf2\x0f\xb2\xa8S@\xed\xaa\x97%\xcb\xbaS@\xac\x15\x9d\xa1@\xbeS@\xcb\x86\x15\x8e\x05\xbcS@\xc6\x9bh\xe2\xad\xa4S@v\xe2\x86\x1b\xd4\xa4S@V\xf2X\xe1\x95\xbaS@\xf6!\xd79\x18\xb9S@\xdb)\x80vP\xaaS@\xe2\xc2\xaf\xcb\x8d\xa3S@\xee7t\xd4\x1f\xa9S@\x88l\xf5\xf5a\xa2S@Y\x9e\xd1\xc6\r\xc6S@\xf6u\xbd\x19\x13\x8cS@\x8c\x8aBi\x11\xc3S@:/\x03\xcf\x84\xbfS@\xb8\xa9\xa2c\x04\xcbS@\xac}\xb8*\x9b\xbbS@Z\x13X5\xfb\xc1S@8\xb1\xb3\xf8\xb8\xb9S@\xe7\xcf\x0e\x18r\xc2S@\xfadW9\xc8\xc8S@JM\xca\x9cY\xc5S@X\x82\xf6\xccc\xc4S@e\xf6\xbb\xbd\x10\xc3S@\xa1\x80\x8b\xd7\xcb\xc7S@\xd1\xd8\x9c\xcc\x05\xbeS@\xa2\x9c%7n\xbdS@\x9b\xd5\xb7\xeaX\xc6S@\xaf`F\xbc\xb4\xc6S@\xf0x\xbeOz\xc5S@q\xe7\x13\x7f<\xb4S@jLm%a\xc4S@\x07\xa74\\E\xc4S@!\xca\x9dK\x9d\xccS@\xac\xee\x1f\xb58\xa8S@\xb8\xf6\x8c6\x07\x9cS@\xf4\x03A\x7f\xfe\xc9S@\xff\xb7lE4\x9dS@+\xc9\xf7\xedY\xc8S@m^8\x1f4\xcaS@\xe3/g\xf0\x19\xcaS@`\xe9.\x02\xe6\x8eS@\xaf\xdc*|\xc9\xceS@\xcd\xd5e\xbe\x89\x94S@p\xdc\x9c\xaa\xd9\xceS@8\xb9FN\x86|S@\x89\x8c\xa6\xf2b\x92S@\xfdDR-n\x92S@\xc7\x12\x1aC\xc5\xd3S@b\x02\x9b\x118\xd4S@\xa9\xd1Q_)\xb3S@A\xdc\x94R\xce\xbbS@iXl\xa8,\xc8S@xW\xc7\x0b\x01\xd1S@^D\x9b\xb1\xf4\x8fS@\x92\xd7\x05\x8c\x0f\xc5S@\xba\x08\x97\x17\x0f\xd0S@1\x8d\xee\xfa\xdf\xd0S@i\xb3\xd5\xa1\xb2\xc9S@\xd6\xb8\xa3\x8a\xb5\x98S@\xad\xe5\xd3\xf8\xb8\x8aS@\xe9\xfc\xc0\xf8\xb9\x83S@3\xe8\x10\x15\xfe\x90S@\x1b\xac\xa8/\xf3\x8dS@\x9f3\xca\xb3j\xc1S@fd$\x8b\x03\xa8S@\x12c\xaa\x83\xd5\x88S@6\x1d\x88\\\xa5\xb8S@\xb4q\xd9@2\xb1S@0BA\xb3/oS@ZY\xafP\xc5\x8dS@Y\x9d\x8dp0\x88S@M\xb28\xc9g\x85S@\x8a\xb0\xc6\xec\xc6~S@\xddu\x8bks\x8bS@2\x97\xc9\x91\xba\x86S@\xde\x89\x8fz\xff\xc9S@\x1e`\x07\xd3\x8d\x87S@\x8f\xfaxY\xa1\x88S@\xc5\xc5\x94T\xe8\x87S@NC\xb5\xa0p\xa9S@O{\xbdO\xff\x9aS@\x7f?\x9f\xe7\xf6\x88S@6\x00\xb2|\xa7\xc4S@fA\x87\xc9\xee\x7fS@3FO\x01\xf4\x88S@\xdd\xc9}\xa1b\x80S@\xed\t\x82\x1b\xf6}S@\xac\x12"\xaa\xdd\x80S@\xe5\x0f\x15\x94\xc8\x83S@9\xd4\x03\x9c\xcc~S@\xaa\x14\xdf\xd7/\x84S@6G\x045\x0e~S@N\x8a\xb3d\xa6}S@5\xed>\x0cf}S@\xe8\xec\xc9E\x8b\x82S@\xe2(u\x7f\xf8}S@\xfc\xffE\xc7NyS@\x9f<\xa1_y{S@\t\xb2\x89h\x13{S@\xae6\x9b\xa0\xf2\x81S@\xc0:q3\xb9wS@\x14\x0f \x90^\x7fS@\xd2\xe0\x012Y\x82S@\x13\xd1E)\x04\x7fS@\xce\xf2\xd8N\xcf\xc6S@\xa7\xde\xe1\x9fq\xc2S@\xe6C\x11.\xd5QS@\x01\xd2;\xaf\x98nS@j\xc1\xbd\xb8\x88\x8dS@\x8a\x04\x01\xac\xf3mS@X;1\x9e\xd7\xa1S@\x9ak!1\xedlS@\xa1\x10\x15\xf4\xadnS@\xf9\xa30/\xffpS@\t\xcc\x82\x0cj\x90S@[\xa1\xd4[.gS@>C\r\xe8i\xc6S@]\xadC{u\x85S@a=\xf5\xa1\x19jS@j\xfa\xd1P\xa1\xd0S@\x08N\xb3\\}gS@\xff\xbb\xc7\xdb\x86\xd0S@\\O^\x1f\x00\x80S@\xb0v\x8a\xa5\xdaJS@2\x14J\xa5LTS@\x99\xf5z\x1d\x8e\xb2S@\xba8\xc1\xe3\x14\xc6S@\x11\x00\xf1\x08\xd4\x80S@\x1d;\x93\x1f\x1a\xd1S@\xbeU\xddA\xa4\xa7S@`\x10\xe9]\x8a\xd0S@8\xac)\xbd.\xcfS@\x9a\x84\xear\xcc\xd1S@\xaak*eU\xd4S@\x17k\xc2\xdd\xa1\xc2S@\xfd\xa4\xc81=\xc2S@\xaf\x96u"l\x81S@>\xe8\xf4\xb6\xd6\x8dS@4\x1c\x94K\xbd\xc2S@S\xd2d7\xa2\x98S@\xb9\x8d?+\xb0\xc6S@\xdf\xbd\xf6\x04{\x84S@\x94[\xdb*\x91\xadS@\x83[\'\x86v\xa4S@\xbd\x95\xc6\xe6|\xc8S@W\x0e\xdc\xc8czS@d\xfa\xb1\x1d4nS@\xdf\xb8\xca\xe4C\xa7S@\xf6\xa8\xd7\xc0\x1f\xb7S@^p\x01\x15Y\xa4S@)\xa2\xc3\xeaq\xc3S@l\xb3(\x105\xa2S@E\xec%\t\xb7\x85S@\xcdH1\xa1\xe3\x9bS@\xa6\x15\xd8\x96\xe6yS@7q\xa3\xf50\xbaS@\x0cU~\xce"\x96S@0e\x16\xfc\xbc\xa7S@\x81\x8c\xf9\xd8V\x88S@\xdaz\x1bH\xd5lS@i\xa9\xbd\xfb\xe8\xc2S@?\xbdnT\x0e\xa7S@<\xbb\xfc\xfa\xacjS@\xabD\xfd\xe5\xab\x81S@\x0f5@\x0c\x8akS@,\xdd\xa3\x82\x12}S@0\xb5\xf3\xfb\t~S@/\xe6\xc4\x07\xdf\xa8S@i\\\x1a\xf9ajS@\xefZ\xc9)/~S@\xcc\x95\xbez\xc6\xbdS@\xaaA-w\xd0\x88S@\xa3\x83\xb9\xbdA\xb4S@j\x00\xb0\x8bs\xb0S@Q_\xd8\x96\xb1`S@\xca8\xe1\x9ar\xbbS@~rj\xe0\x8bSS@\x1a{u\x10\xda\xa6S@P\x05\xea\xee\xac\x87S@Q9\xf7\xc9\xd9\xbcS@\x8d\xc8B\xb9\xf6\xabS@\x90l<\xf2\x8f\x84S@\x9f\xa9\x89\xe44qS@-_\t\x87_\x99S@\xbdK\xf7/g\xacS@\xa8\x8d3\xe6\xb8\xa5S@\x82\xbe\xdd<^\x93S@{\x82J\xaeh~S@?x\xbd\xd7J\x8bS@j\x05\xbb\xf1\x0e\x8cS@\xc18dy\x05\xa9S@3\x0bn\x03\x97oS@\xd1\xfbaFx\xa6S@\x02I\x83\xddI\x84S@\xd3]\x9c4\x9a\xc7S@\xaf\xd8_!#\x87S@]C;\x92\xc8\xc5S@\xb0\xdc\xe7\xbd\xb7\xc5S@\xc5\xa7\x14)X\xc7S@I]\xf9RDyS@nU\x9d6\x0e\xcaS@\xfa\xc9+\x81N\xcaS@\xec$\x16Z\x1f\xa9S@["\xd3\xf6\xd4\xbdS@*O`\xd8\xb7\xd3S@\xc8\xbd\xd0\xad\x96\xcfS@\xac\xf1C\xfd\xf4\xc7S@F\x92\xa2\xa07\xcaS@\x18\x7fs0X\x8fS@yk\x81R\x7f\xc8S@\x97\xceA\xd2.\xcaS@\xb3\x90\x8e\x7f@\xd1S@\xe7\xf6\xd7^\xb7\xceS@cE\xfc\xb9\xd8\x8eS@\x9c\xdb\x14\xfa\xe4\x90S@x\xca\xd7\xe7\x96\xceS@\x86\x17%A{\x9eS@j\xdbr\x83)\xc2S@\xb6R\x808\x80\x84S@]w\x9f\x7f\xb4\x91S@h\xc0}c;\x9bS@\xcb\x1c\x0c5o\xc6S@\x8a\xf0\xaf\xbf\x19{S@Y\xddg\xabU\x92S@\x8f\xbdxx\x8a\xcdS@:\xf4\x9c\x1fm\x91S@!/C\x1b\n\x90S@V\x18\xff\x15^\x99S@\xfc\x92\xd7B\xf6\x90S@u\xaa\x9c\x81\x99\x8aS@\x13\x84\xbf\xd8\xad\x94S@%\xb9\x88>-\x88S@\xeaV\xfc\xbb\xa5\x8eS@\xd2S\x87\xf5D\xc8S@\xc6\x83p\x19\xe4NS@\xb71 \xce\xd9lS@\xa3\xe2\xdc\xc3\xed}S@J=\xa0F\xd1\x90S@=\xd7^\xe5\x85\x8dS@d`\xf8\xcd\x93~S@Y\xe6\xa2\xc8t\x87S@VW\xe9\x88k\x8cS@\xb4\xc4\x7f).~S@\x96\x92\xef\x17N\xb2S@\xcb\xaf\x89\x84\xa5\x87S@\xed\\\xf9r\xac\x86S@\xb1\xcc;W^\xc1S@\xf0(\xec\xec\xde\x80S@\x85\xec\xb8\xba\xa5sS@U\x82\x01\'e}S@x\x86n\xc8\xfcyS@\xb48\xdc\xbc\xfayS@\x01\xce^\xbe~|S@I8^\x98k~S@e\xe2F\x18z}S@>[\xcd\xccL|S@\xacb\x8f\xc8=\xc4S@\x16\xfd\xda\xec\xfe\xc3S@\xd3\xcc\x9c\x95\x8czS@\xef/\x8c+!\x80S@\xa0\xd6\xbf\xcdo\xc5S@\xe0cd\x8c\xedtS@\xf0IK\xfa\x15\xb4S@\x08\xbbI\'\x0c\xc4S@\x13\xdaR\xe4m\xc4S@\xff\x9e\xd2\xdcj\x84S@\xd4\x06\xfa\xce\xe1\xb1S@Oc\xba\x8c\xcb\xc7S@:\x92\x92\nu\xbfS@\xcb\xf1\xcd u\xc6S@7I\xc81\xf7\x80S@PTp\xd4\xee\xc7S@X2\xec*\xfc\xbdS@\xe3N\xfc\x0f\xf0eS@\xae\x8c\xe3Qb\xbcS@+\x9a\xd3@\xfe\xa6S@\xdbo\xc7d\xe4\xa8S@\xfa\xe4J=\xf8\xbbS@\xa90E4\xb2\xa8S@\x92c\xb0\xa4{\xcfS@=f\xb2[\x1f\xd1S@2\xfe4\xdb\xb2\x88S@\x19\x96>\xbeX\x81S@\xfb\xbfb]\x1c\xcfS@c$&Z\x81\xbcS@\xed\x98\xd6\x14\xd6\xcfS@2\x0b\x1f\xf3\x02\xc0S@2\xe10n\xb5\x85S@\x16\xfa/\xacG~S@\xce\xf3\x92\x1dN\x87S@\x997v\x82\x06\xd0S@V\xec\x8b\xa3D\x82S@\xcb!\x04\xfd\xcfhS@jRaf\xfe\xbcS@\x01\x1e&\xfb5\xbeS@\xabq\xa4\x9fh\xbdS@\xae\xc6\xe2T\xcf\x87S@,6\x06\x19}\xcdS@s\x83s\xc8LmS@\xdc\x9a\x1b\xe6\x13\xc5S@f\x9c\xf7\xfc\xfa\xc1S@]hp^\xda\x88S@\xd6\xe1\xf1.\x04\xb5S@\xd7\x11\x12J\x06\xa8S@\x99\xaa\x99,\xe4\xcbS@\xef\x03@bj\x98S@\xc3\x8c=PC\xb6S@t\x07\xf0#\xd9\x91S@J\xaa\xc2z\xea\xc5S@\x02\x1b\x8b\x87x\xc7S@\x8e\xb9_\xe9\xdakS@\xe1\xe7\x9b\x00\xb5\x83S@\x1e\xa7\x1e\xe3\xf5\x87S@\xbb\xaa\x08\xf2w{S@+\r8h\xea\xb2S@\xbdv\xbf\xa7\xa9\x98S@\xff\xea\xd5oX\x7fS@\xe3:\xb0\xc8\x08\xcaS@\xe4~\x0e\xcf\xea\xc4S@\x9a\xef\x017P\x9dS@)Q\xd6\xeb\x9e\xa2S@\xe1\xe2h\xb0\xb6\x9cS@\xbd\xa4x\x00\xb1\x8cS@S\x1b\x85z?nS@\xb0\x7f\xbe\xcc\t\x8eS@\xc4\xa8w\xe7@\x7fS@"O\xf3$\x12\xc8S@\x02G\x8a\x83\x02VS@\x97\x85\xcdVe\xbdS@\xc3\xcb\xec\xe5u\xbfS@0\x8au{\xa7xS@p\xe5\xf5\xa6\x9b\xc0S@\x01/\x85\x0e9\xb3S@\xcf\xeaF\x0e\xa0\xa4S@\x8c\xaf\'uO\x81S@\xde\xc9\x940`\xd0S@\xfb\xe7\x83\x9am\xa3S@\x05\x13\x97|8\xcbS@\x8b\xc1\xa2\xb4F\xb0S@<\xec\x95/\xe0\xbdS@\xea\xa8\x88\xdb&\x85S@\x7f\xc1\x92\xeb\xbd\xb0S@\x07K\xd9\x92\x8f\x88S@45\xa6\xe6\xb1\x83S@\x9fW\xa9M\x95\xa8S@\xfb\xb5I\x93D\xa2S@`\x99-\xba\xfbxS@\'\xca\xd8t\x97\x7fS@@\xd2\xdd\xae\x0c\xd1S@\xf6y\xc8\xee\xb4\xb4S@L\xfd\xadk\xb9\xcbS@`\xc6\x94\xdc\xe2\x8aS@&\xa1\x0c}TyS@HY|\x9eM~S@\xe1\'\xb3.\x15\x88S@t&F\x01\xa6\x84S@\\\xff\xceE\xf2\xb5S@\xd0\xed\xb2U\t\x90S@\rl\xa4V\xa0\x91S@lI\xdb\xae:\xd2S@\xec\xee\xfa\xc9\xa2\x87S@\xc7Q+\xceq\x91S@\xa0\xcc\x84u\xa8\xb7S@\x9c\x93Wj\x81\xc3S@\xa7\xc7T?)\x83S@h\xd1\xab\xe9\xfc\xc2S@\xda\xc4\x8c\xc9\xb1\xcbS@\x9f\xc5\x88\xac\x82\xc7S@\t(:N+\xbcS@>\xb2\x8d\xb4\rsS@u\xdfkn\xb7jS@=]4\xbc\xad\xcaS@xN\xf8\x9b\x87\x88S@9\r\xbb<\xe0\x8eS@\xe2\x8d\xdcB_\x83S@\xa0\xd1\x16\xc4_hS@6Q\xf8\x01\x1b\xd0S@\x01\xc7`\xd6 |S@~A\xe0\x9e\x9b\x82S@\xbaU\x9a\xea\x15\x86S@\xe8\xf9\xe8\xc6\x03\x89S@\x85\xaaP\xaa\xa2\x89S@Ql\x140\\\xa9S@gg\xa0\x95\x8d~S@Z\x9b\x81\xc9\xd0{S@\xeba\x81\xb0\xfc{S@I+\xf9\'\x8e\xc7S@\xf1\xf8N\xd5\x92\xc6S@T\xfc\xf8\xcb\xa5\xc5S@R\xa3w\x924\xc8S@\x04\xb4\xe4\xb7\xed\xc5S@^\xa5o\x7f\xc7\xb9S@\xfe\x03\xed\x07>\x80S@\x8b\xf6\r29\x8aS@`\xec\x1e\xef8~S@\xab\xbbB\xbc\x80\xb1S@l8\xf0\x0b\xb7\xa7S@)<T\xbe\'\x89S@C\xf9\xd2\xcd9~S@\xb5\x1aAH\x9e\xc1S@\xd8jt\xf9!\xadS@\x17gnM\xe6\x80S@\xc8%-o}\x84S@\xf9\x95Q!O\x84S@\x97\xb8\x13\xb3\x90\xb2S@Z\xc9\xea\xc8\xe6~S@J\xbb\xa8\x96b\xbfS@]C!\xbf\n\x9eS@\xee\x99\x89L\xc8\x8dS@\xe4q/T\xcc{S@\x00\x99\xfb\xaa\x94{S@\xb9\x9fG\xfd\x02\xbcS@\xcf\x06\xf7Fl\xc6S@\xff\xaf\xfb|\xcd\xc5S@Q\xd5n\x97 wS@P9\xe1\xdc\xe4\x8cS@\x85\x01\xab*\xf7\x89S@\x1c\\\x05>G\x95S@\xd4\xc3\x9a\xa26\x9fS@kw\x9b\xf5\xaa\xc6S@:\xfe\xf9VT\xccS@'
p22
tp23
btp24
a(g3
(g4
(I0
tp25
g6
tp26
Rp27
(I1
(I1652
tp28
g13
I00
S')s\xb2\x8a\xc3O0@L\xa4L\xe1\xb5\xb71@s\xeb\x95\x8f\xd9s-@\x16B\xd8\xf0\x9b\r1@\x94\x8f\xab!VR0@Enr\x81O\x020@\xb3\x0f\x08G\xb0\xb71@\xf9\xdf\xfb5rb1@\x01\xb1\x9dn1\xb50@\x15VW\xd5\x91\xf50@\xe0\xc9\x11\r\xec\xdf0@\x0e\xa7\x1f\xa3\t\xd60@2\xe8\xe5\xee\xe1\xd8.@\x0e\x1a\xea\xa6\rO0@\xff\xf2j0\xa1\x990@\xcd\xdaj\xf2\x08w0@rU\x0eF\x80\xa4(@\x02\x1c\xa2\xfc\x03\xec+@\x88#q$\xa4\xe5*@\xe48\x03\x13b\x171@\x8e\x83D!\xa9\x082@\xfc\xc3\x93\xcd\xca\xbe1@\xdf\x08\xffa\xf3\xbf1@\x8a\x8f\xdd3CO.@\xa34\xdd\xce\xbd\xbf0@pLqB\xf1\x1f1@\xa9_\x07\xd9\xa0\xed0@\xa34\xdd\xce\xbd\xbf0@{\x03]\xce\xd2\x1f1@\xf1\x9d,\xe0\xa8?+@\x1d&\x81\x05\n\xc31@\xe4\x90a\x0e\xae$1@k\x88\'\xac\xfa\x8c/@\x00\xb42\xd7Y\xf8-@\xabM_\xc8\x97\xae.@\xa9\'\xc7P\xdek/@r;\xd3T\x8as-@\x0e\x95LA\x08\xd1*@=L\xc3!\x96c1@\x81\xeb\xb5\xb7\xfb`.@R\xd2\xd3N\x9eb1@\xcb;\xfe\x93j\xc31@b-\xd9\x91\x89\xe7+@\xc8\xf0\xb1\xeb\xfc6/@\x8e!\xa0:\x0c\x18)@\xe3\x0cu\x92[\x96-@T\xa3`\xe7\xb2l0@-\xb9BIS\xfb-@\x8fx\x10\xf0=\xa71@\xea0.\xc3\xa4\xcf*@em\x8ft\xbdY+@\xcaM\xd1%K\xda*@\x07l\x80H\x86\x91.@\xb5\x0f\xfd\xb0\xc8\xc00@6*\xc6\x06\xf6\xc10@!L\xa6\xbaDD.@9\x0cQA\xb2\xa01@S\xa8-P\x7f\xff.@\xeb\xd1\x08\xc9,&1@$\x16UK\xa8\xad0@\xd6\x93z\xc9\xba\xd2-@\xce\x9f\x86>\xe4\x0e0@\x91\xc9)\xec\xa8\x172@j\xf3\xc2Q\x82T+@\x12\x86\xd5y\xd2j/@\xff\xe4D$\x06\xa41@W\\%H\x89\xaa1@"i\xd7\xd9%\xfc0@\x92\xeeAC\xac\xea0@\x93\xb6F\xb6\x06Q+@\x96\xb1;\xbe\x8eX+@\x1d*vb\xf7\x961@\xce)\xd2\x1f\x9d\xa4-@6\x12jtq=/@\x03!\xf5\xfe\xcfy1@\x9b\xa9OF\xdcc1@\xd8\xddst\xbe\xf4-@\x9b\xa9OF\xdcc1@\xa9\xbd\xcc\xb6J\x9a1@N]\x9dF\x04\xf9/@2:\x0eW,\x851@\xaeo\x96\x9d\x1a\xd51@\x80K\'?Tt1@\xfc2\xd1\xc4\xfcy1@\xa9\xbd\xcc\xb6J\x9a1@\xf1\x96\x18\x9du\xcd1@R\xa6\xd28\xcb\x0f.@\xab\xe9G(\x9cr/@N\xb7\xe3C\x98\x080@\t\xaf8\xcf\xb2\x1c2@\xe1@\x00"\x1f\xc00@"#\xd4z\xf8\x7f+@\xef*9/\xa3?+@l\'\xdd\x14\x02;+@\xf0\xda\x8cTN\xf7-@g(\xd8\xd86\xd7/@\xd1\xe3c\xae\xee\xcd/@\x11\x06\xc5\x96\x85\x002@#;n\xdfa\'1@j\xea)\x06D\n1@\x85R\x8b\xfe\xfc-1@g\xdeN\xb8\x1f\xcd0@\xd5\x10K\xed\xef\x8a+@\x01\xa6\xa8xy\x0e1@\x04/\xe0S\xa8),@E\xf0\xa2\x906\xf30@\xb1*\x87I\x9e\xbd1@j\xd0\x0c\x06Y\xe90@#\xd9\xd6\xee\xdb&2@@\x80\xbf\x99\x88j-@\xdd\xae\x9d\x8b\xdb\xe8-@\x94\xaaR\x0f\xe2\x90/@\x88\xa9\x940\x8d00@\xf7\x02\xf8!\xa9Z-@j\xadz;=\xf70@N\xe0\xfe\xb4\x04\x83-@Q\xa9U\xfe\xcf\x081@\xd6\x0b\xa1%kM1@\xe1H\xbfgd\xc3-@9>\xb0\xb5\xb6\x98.@\xb7\xfe\xb3\xfc\x83O1@\xce}\xceO\xa1\x9d0@%\xbaw\x10D\x900@3\xa3\xb3\rf%1@Z\x1e\xfd\xdf\x82\xd10@N\x9e?\xd33\xf60@\xac\x14\x11\xfc\x17\xcb-@\xf9\x1fh$\x87\x8a-@!\xca\xf2\xcd0\xce1@\x8f\xda\x9a \xbe\xd0+@m\xed\xe7\x02)\x012@\x8b\x10\x95\xaa\xfe\xce-@\xdb7\xf0@\x83\x90-@\x94\x89\xe5u,\xcb0@\xac\x07\xef\x84\xc8\xad1@\x82\x91\xde\xb5g*2@]"B\xfd\x0162@\xd1Z\xd4\xc2\xefq+@\x16\x89\xf2\x86oY1@\xb3f\x85\xde\xf7\xe11@G\xafB\xe0{S+@\xba\x95s}\xef;)@\x85\xca\xa8m\x91\x1d)@e\xbbH\x12\xcf\x0b0@\xef\x05\xb5J\xf9\xd00@\xbd?\x17O\x8f\x1c1@ *\x93\xd4~\x1b+@Nv\x02)P\x04-@\x1cW/\xad|L)@9\xb9\xd1\x9b\xfd+/@\x93dt\x81d6+@1N\xaf0N\xc2,@\xf8\xa6&y\xfe}1@\x02\xa972\xe3\xea0@l\x7f\xc4b\x01\x110@6\x16\xcf\xb1\xa8\xdf1@WpOz\xaa4+@\x96\x10\'\x14d\xda)@U\xf5G\xac\xaa\x9f0@\xd1\xdc\x1c\x86,\xcf0@]\x99o\xbc\x9f\x96/@\xde\xb19\xb2\x82\x0b.@\xea\x08V\xaf)u1@\xae\xae\xf6JY\xdd1@\x8a\xech\xd4G\x12.@\xb9\xd5\x8ei\xb3W2@\x9f\x03\xf8\xecV\xf8)@\xb7K/!\x86\x140@\x87p_BB.1@\xe8\x9f"\xd1\xe7>+@Z:Q\xc9\x9c\xc3-@\x0e\xb3\x92\x17J-1@Os\xb8\xef\xf0.1@\x82\xab\xa9\xb7\x86\t0@y!\xe0\xa4;\xa70@\x95\xa7\x8a\xc9rj0@/a\xb9\xe7\xa0\x0c2@k\x03]\xcd\xa5\xff/@\xf9\x1f\xc8\xb1\xf8\x90)@\xb0\xd8\x9c\x82\xcc;0@\xa5\xdeQ\x98\x18N2@(\xfa\xec\x0b\x1f\xbe0@Q\x84\xcb\xb8\xd0\xf1+@\xda\xbb4G\xf2N)@\xc6\x93\x93\xc0\xd9\xc30@\x0eR\xea#\xc4\xd6+@X\xb3\x9ek\xbb=1@GQTz\x03\xb8/@\x1d\x8a\xbc\xe4]"/@v\xd8ycW2/@\x14\x90\x87,&\xb8.@MT\xada\n\x152@/~dMh=0@\x108X\x12\xa9$-@2Jc\xb6\x1e\x93/@2\x98\x01\x9f\x0f?-@P@\x15\xa9\x08\x9f0@z\xd4Of\x80\xe80@}\x83F\xab\x1e\xd40@\xbd5%\x82\x8441@\xa4\x1c{\xdb\x05\xb31@\xbcfT\xa8o\x9b0@\xf6KM\x13.`/@\xaf1hN&\x800@\xa9\x90NH\x1a\xfe.@\xf1\x15\x04\x1b|\xd40@y<\x94k\xe3\xf90@\x7fca\xa4[\xc41@#4\xdf\n\xf3\xc40@\xedZL\xc5\xa3c/@\xf5$\x82\xee\xc5\xd1/@\x1a\xd3f\xae\xba\xf4.@\xd5\x0e:\xe2\xbd91@\x9c\xdd\x18!\x82\xc70@d\xdc\x1e\'\xc2\xf0*@\x94\x9cd\x03P\x9b0@\x8eo5\x9e\x86\x900@\xeabQD\xb6[0@1\xb6\xa44\x01\x81-@\xd3E\xa3\xd5\x8e\xe5.@\x91\xec\x90\x8b)\xca0@=\xfc>\xe9k\x13,@\xfe\r\xe0\x97x8/@\x9a\x94\x8b\xb4\xfc\x91/@Q\xf5$P\xca-1@\xf5\xbc]\xa0\x0b\x961@z\xef\xa4\x12\xbdN(@\xa9\xe2\xa7zy\x0b1@\xbc\x13Nj\xb9c/@\xd37\xb8\xa4\xdb\xf4)@)Iev@ 1@\xf7\x87a\x95\x18\xac0@\xdc\xdeVz0\xf10@\xd1\xd51\xeb6,1@\xd1I\xbc\xf9u2/@g\x16"\xe1\xe7\xfe0@\x18\xa0u(\x89\xff.@\x05MQPM[/@\x18\xfaJ2+g1@\x1et\xb9\x92\x897+@\x7f\xda\xe2\xb3S\x1a1@\xb5\x81\xa5\x12T\xda/@f`\xe1\x1e\xff\xa20@N\x9e\xa2]\xc2\xc51@b\xdf\xef\xdd_:.@\xa0\x81\xe7\x11\xf0n/@\x10\x17\x7f\xcb\x9530@_M\\\x17\x1a\xdd-@~Dq^\x01\x821@\x81d\xf6\x813\xc1-@\x8d@o\x87{\xdf-@\xff\x9a\xb4V\xc4\x18.@L~\xd3\xc1L<.@\x02\x1c\xa2\xfc\x03\xec+@IQ\xb0=0A0@0i*\xee\x16R1@7y\x12\xe1\xce\xb31@l\xed\xfa\x0e\x12\xe8,@\xccf\xd8\xe0\x99\x120@\xfdQ\xfd\x0f\xd8\xd2-@N7H#H\xdf*@BP\xfb2\xf1$1@\xca3\x0e\x06\xc9\x8f0@\xb1x\xa8\x06\xe8\x9c1@T\x88\x08\x80\xbf\x160@Z}\x9d^\xc2\x91-@\xc8\xa2\xe8\x1aue.@\x8486\xe6!\x97-@B\x85:-\xaa<)@2}\x1f\xf1Y\n1@\xfd\xf9\x05\xdd\xdd\x88-@!\x9e\x85\xf4b\xac+@\x0c\xf1\xc0|\xde\xa80@c\t\xdc\xe4z\xd0-@\xc0\x07?\xac\x14\xe20@F\x9a\xf4\xe3\x8fE0@!0\x17\xbb\xcd\xc4,@\x15\x7f\xcb\xdb\x1a%0@\xadp\x8f\x18\xc0!1@\xdfO\xef&\xaa\xa4.@bH\x92v\x00\xc3,@\x82]\xd7M\xef\x8f-@\xe8\xa0\x03\xed"9.@\x17\xe5}\xfcj\xc30@\xe7\xd2\xc2\xc1\xd3\xec0@N\x8c\xf2g\x11\x8f-@\xbd\xa0\x0f\x14\xe7\xc0.@\xba\xac\xb5\x8b\x03J/@\xe6._\xe2Q\x06-@\x11\xf6\xd1j\xef\xaa0@\'\xeb<\xfd\xa6\x1c.@\xb1\x03c*\xa2\x84,@\\\xd2ij\x1dK-@\x87\xc5\x9f%j\x0c1@B\x8b\xab=8u1@:\xc9/(D\x1f.@Y\xbcX\x10`\x8d-@[\xf0\xd76u\xcd-@3\xe8\xb3\x03\x8e,1@\xdde\xe7\xcf\xc8y1@\'M\xfa\x92\xbcs1@\xcfi\xb6\xbe\xc2\x9a1@<\xc8\x07\xd4/B1@7\xb6l*%\xed0@}jg\x04\xf7\xc50@o\xbe\xef\x0f\xf8\t1@7\x86\xd2\x93\xab\x7f1@5\x00\x7f\x96m#1@F\x94\x0b\xbe#\xe00@$\x9e\xdb\x15\xf0\x102@\xa6\xd8\x0c\xa8\x16.1@\x1c\x04\x93\x86\xc5\x860@T\xd3+A\xcd\xb3.@\xe8.\xb5\xc4\xe1\x060@\xad\xc2P\xed\xca\xfb/@|\x9c\x86\xd8\'\xa41@\xbe\xc7\xb0S\xc0\xd00@\xa2\xdc\xb2y\x838&@\tk\xc1\xe9f\xe30@wD\x9a\x89\x05\xe30@\xe8\xfb<\xa3\x95F0@t\x90\xdd\xb3\x0b\xd60@F\x91\x8d\xac*\xb90@K\xb5}\x99\xe8\xa01@\xee@\x93\xa01\xe31@\xab\xcfV\n\x86\x100@\xcc\x06\xc0.\xe4\x1a1@\x85\x0e\xa0\xb0}\xa71@\xb9\x85\x84\x92\x19,1@\x85\x0e\xa0\xb0}\xa71@4gI\x85\x0e\xb31@\xbe\xc9~P8Y-@\xa9"R\x85\x8a\xb31@r\xe2\xf7Fy]-@\xd1\xe7v\xadc\xd81@\x0e\x1a\xea\xa6\rO0@/\x84\x95\x9b7\xcd/@H1\x10 \xb0\xb91@|\x8f\x85\x08\xe7\x9f0@Oqf\x94L\xeb-@\x04\x9e\xc7JR\xd11@\xd1\x05t\x8b\x08\xca/@\x1a\xe7/\x0e\x8dy/@M\x19\xb0\xc8M\x8b0@\x9ep\xa4$\xa5\xe5*@+I\x8e<$-.@\xd7\x1ag\xa4\n\x950@\x12R\x19P\xd7%2@\xd0Wg9\x91\x920@\xe4h\xbd\x8c\x81M0@\xfc6\x06\x86\xc7\x0f0@m\xed\xe7\x02)\x012@\x1cW/\xad|L)@\xc2J,\xec\xbf\xc00@xS\x90\xd3\xa4\xcd1@\x9c\x89\xaa-\x88@+@\x87S\xa5Sk7)@z\ny\x92\xa0b1@\xc3\xbf\xe3%vp1@\x05|\xb6\x0e\x02@+@\x15i\xbd\xd1\x18..@\x00J\x9d=.\x0e0@\x15\xcd\x87\x87&~,@\xa6\x1e\x92\x95\xe7X1@^\xcb\xf2l0k1@bx\x87Q\x8982@$}(F\xbc\xe90@\x9b\xd2!\xa6DI/@\xf2\x1bD\xac\xcc\xdd0@\x12]N\xf1\x93#1@\xbb\x9a\xb9/b61@\xd8R\xc0\x81c\x9a-@.\x0b\x03\xdc\xb3\x9b/@\xd7\x9a\xbe\x82\x15\xe9-@\xc4|$\xcdyF.@\x0b\xf7H8\x07\x182@\xc8\x13\xd9\xbc\x89\'1@\xd1\xc1U82,2@\xf1\x0e\xffg\xbb=1@y\xa4e"\xae:.@\xb4\xe0\x90\xdc\xb1\xae0@\xa9\x16\x1c\xda\x0e\xf10@\xa4\xfe<\xc1\xea\x082@]\x87\xce\x04\xb7\r.@7W\xfb\xfc\x92\x1b2@K\xf9\x96\xdf\x06/1@\xcc\xf0a\xb7WM*@\xf3w\xbb\x1eh\xf30@\x9d\xf3\xfb\xf4z\xaa,@\xac/\xfe\x89"\x1a1@\xa8\xae\xfb\xca\xe3\x171@,=\xa54W91@\xe8\x96\x13\xb1\xd6\x052@\xeeW\x97\xb5\xf3\xc4/@w\xd7\x0f.\x12+1@!\xe3\xf4\x05\x10\xd30@z\xf3\x0f\x97\xcd\xc41@\xcc8\xe6\xb8{\xe4*@\x93\xc8k\x83\x94\x032@S\xc6l\x9f\x8d\xa9+@leF\x02\xb3\x1c/@\xb9\xff\x12RC\xb91@p7\xf2\xf9\x1c\\2@\xf5\n\xae\xd0N\x191@\xa4\'@\xe8\x9221@\xa3\x06\xf0-6\x911@\xf3\x07a\x0c\x06\xc60@\x1c\xfe5\xd4s\x9b0@Sz\x8f\x8e_e1@^\xcb\xf2l0k1@\xbaLGy\x8aX.@\x80\x08\x81\x0e\x17\xb4,@\xe6\xab\xc9`A\x93.@\x04\xf9c\xa9\xc1\xbe0@\x1d\xa2\x93\\\xeb-0@\xa5M]\x1b\xfa\xa60@Z*\x19\x0c\x07t0@\xe8\xa8)\xe4i\xf7(@\xbc\x96\xc1\xaa\\<-@pc\x83\xa2pf/@5\x87^\x9a!\x87/@I\x8e\xd1/\x1d\'2@I\n|i \xb10@\x11*"\xf3\xbd\x95.@\x06\x01\xa0\x9d\xf6\xbc+@\x13\x9a\xb8N\'\x1d1@K\xf9\x96\xdf\x06/1@[\x8d}\xd8\x8d|0@\xc4L.\x9bk\x8f/@3\xfa\xb9\xdc\xf1{0@9\x14s\xed\x17\xef0@y\xa4L}at-@)\xd2\x82ER+1@i9=?\xd9S.@S\x11\xd3\xeeS\t2@\xae\x1cI<\x02\xcd-@.6\xcd\xfedD0@\xeawBd>=/@\x9drL\xf7\x87\xb4/@\xf9\x10\xc1b\xf8~1@\ts\xc3\xec_\xb80@9\xb3;\x93\xffM0@\x97\xd7\x15\x98ii+@\xfa\xedm\xefL\xb0-@:p,\xa5\xa1T-@\xef\x02\xfe\xd4\xd8\x89.@\xad3\x16\x1e\xae\x1c1@B^o\xb3\x95\xeb1@\xc7\x1d\xd4\xa2:\x1a/@:\x06\x95\x17\x1e\xf01@\xcb\x12\x06\xff+\x84.@\x8a\xc6\xc1<\x9d\xfc+@i\x848\xbda\xe01@\xc18:\xdf\x07\x041@\xb6\xc1\xbf\xb5\xea\xf50@\x0e\x85\x17\xeeI\xfe,@\xaf\xef\x08fa!1@\xfa\xab>\t4\x1d1@\x9f\x19\xc8\xbcM\xe21@\r\x9b\xb5\xe8\x08\xc20@#g\xc9dX\xff.@\x86w\xc6h\xe011@g\xa66\xbb\xa5r,@=\xbcy\xec\xbfg+@\xf00\x85\xb9\x16|0@\xd2\xe2#\xdc@&)@\xbe\x89\x8fs#&2@\xe7C\xd0\xe4\xc6\x1f.@\xad\x17\xdap\xa5q,@\xa2@\x0b\x03\xd4\x0f.@\x96\xb1\x00\xbc\x9a\xad1@\x15\xcf\x89\xdau\xca)@u\x19=\xfd\xa5\xa1,@\xd1y\xe5\xd9\xa1\',@\xaf\xef\x08fa!1@\x8b~\xf1Q\xad\xcb0@\xf74\xa2Q\\60@\xcf[^\x94\x1b~-@\x0c\xd0G\x0cv\xd1-@\x07vM\xb4T\t,@\n8\x8d\xd0\xee\xac0@\xed\x973\xe3\xfa\xf4)@O\xb4\x08nF\xb1%@b\x98\x17\x8e\'\xe2/@\x9f\x82\xd7{\xdf\r1@\xc3@\xc6b\x89\xa60@\xaf8\x86\x18\x96\xd9/@\x960\x04\xca`\xca-@\xb5\x13&6\xd3E0@\xa5\x8e\xb6\xf4^8.@{\\\x8f\x9b\xaf\xb71@YIr]I\xd30@0\x9bx\x01`\xd70@}\xe5\xee\x8d\xc4M0@\x85)\x05\xcb\xbd\xdc+@b\x94\'\xb8\xc5\xd4+@a\xda9(\xc4\xdb+@\xfd\xab\xefM\x91\x901@,k\xb1_\xd6\xbc0@\xce>w\xba\xa7;0@\xa6\xd2\xd1mm\x0f1@\xf1i\x1c\'f(0@\x1f%\xc4\x14\x91\x1a/@\xb3(\xe3D\xc0w/@6\x00\x19\xa5\xf7\x1b.@i\xde\xb6V\xef(0@[\\\x1b\xbe\xde$0@\xb5\xa2\x1c0\xac\xb71@Zu\x84\'&\x8f0@\x0b\x9c\x81\xc6\xba\x050@h=,`\x9d\\-@\x00=\xbc\xc1A..@\x07\xecY\x82)\x801@\x03\xc8\xf5\x8d\xbbO1@/\x1a\x05\xcd\xa8\xb91@Vs*\x13\x03\xf60@4\xd4\xdd\xc4^\xf70@\xeb\xd4[\xb0\x10\x8e0@\xd5f\xd3\x1b\x92\xa3-@\xdb\xb5\\\xb1\xdf\x8c0@P\xa1\x0c\xa7W\xc50@\xc9\xe1i\x99)\xc51@ap\x1c\xed\xcf\xda0@+\xa3\xab\xc7>s1@>\xb3\xc7t|\xd80@\xb2,R\x18Vf0@\xab\x87\x89\xa0\x9c 2@!\xdb\xbf\xb3\xfc\x1f1@{FD\xb7\xde\'1@\xfa\x9d\xbe+e\x070@VT\x9a\x83\xf5\xca0@$\x81\xcd\xd5\xe4\xe61@\xfd\xd3KP\x8d\xdb/@\xa8YE\xdfD+2@\xab\xbd\x8dHK\xe5/@\xb8\xea\xd7\x83Y\xf10@>J\xf6\xe07\xe90@\xb9\xec\x17\x00e/2@@N\xc6"\xe6\xee0@e\x00f\xde,12@\xba?]\xc9\x03F1@\x8a\xc2\xc3\xe8_/2@\xeb\xce\x13\x8c#K2@6\xd4\x86.\xa3x1@\xfa5\x12\xd4\xe41/@\xcd\x82\x9c\xd6\x82\x06-@\xc0\x04v.\xf4\xf8+@\x8e1\x8bby\x99-@\xb4e!\xa4\x9e\x93-@Y\xbd\xaf\t\x16/)@`Z\xac\xe8@\x1d2@\x87\x8e\x0c$\xc3:)@X\xee\xcf"\xef\x87-@\xbaP\xc4\x17%\xce-@\xce!3\x88Y\xdb-@\xe6\xce\xcf;V\xcb.@bU-Q\xee\xbd,@\xedU2\xe3\xe9\x82+@<\x1e\xf0\xebK\x050@\x9d<\xd2\n\xae\x0f0@\xa3\xca\x05\xc5\xe3\xde.@\xf9\xcfo\x16W\x0c0@\x18\x89\xb9L\x96&1@\x05\xf3\xfaC\xd7\xe21@\xec\xc4oT\x16\xc7,@\xc6\x02\xb3C\xe2\xd7.@\xb0\xa3T\xe42\x84-@\xc5\x87\xa9\xc4-\'1@-4q\x01\xc2\xe7,@\xd8\xfe!\xc39\x1e.@\xc6\x19\xc7-\xb9+-@\xa1\xccY\xaa\xe0u1@\xe6:\xa1/{\x170@\xa8\x87\xb3N\xef\xde1@\xc9\xcf\xa9\xcd\x01i,@\x84\x93A\xd3\rR2@K\xd3\x8f\xf6s\x9a1@}\xec\xef\xde(\x86/@R\x97}\xf5\xeb-1@o\x03@\x98\xbf\xcf-@$X\xbb+\x02\xde1@\xe5\x98v\x96\xa2,1@\xe4W\xe2)\xc4\xdb-@B\xbf\xde\x08\x84\xa41@[\x1d\x14\x94?\x8b.@\xfexS\xd1\xf1\x9f0@im\xde\x9e\x89\xa5-@^\xcb\xf2l0k1@\xfe\xef\xbd\x9fm\xa1.@\x0f\x88&4\x92\x1d1@\xefG\xd5\xdb/?+@]\xf4]\xc8}\x9c.@\xfb\x8fE\x8e\xf1\xbc/@\xdc&\xf7\xb3X$.@HU\x080\x91M2@\xa2\xbd\xab^\xd2\x08+@\xfd\x10X/\xe2\xa71@\xb7\x11\xcc-\xcbF.@4\x88g\xe5\xbe\x1a1@\x14cP\xf3\xe7\xea0@4\x88g\xe5\xbe\x1a1@\xc1\x19\xc6\xf3/\xe20@t\x95\xbe\xc5\x8e]/@\xaaz\x13\xee\xe0\xfb+@5\xb88\xb8\xa0,/@\x9b\xec`\xb8\x84\xc2-@8W\xc0\xb3\x12\xe00@\x8dj\x06c\xbf\x140@\xaff\xee\x99\xeb\xaa1@\'f0\x9a2\x98&@\xb5\x92S2\xd6\xa8+@\xfc\x17z\x1a\xdb\x072@\xbf\x19\x94\x8eq\xad0@?HS8\xee\xe5*@\xb6\x07\x80%\xa5*2@\xa4\xe4\x148\x1e\x190@\x07Z\xc4\xb7\xe3\xb10@\x93\x93\x8a$\xc8\xa51@B\x02/\xe9\xda\xd70@YIr]I\xd30@\x1a\x0f\xfaw\x82\xff-@k\xbax\x97\xfc\xc30@\xe9\xce]l\xdcU1@3:\xdd\xbfJ\x152@\xd6IB\x0et\xc9.@qh\xa0\x1b\x9f\x082@\xca\x18&P\xc0\x1c,@)\xc0\x08\x02c"1@ZW.\xfb\x98\xb01@2\x9bW\xb1\x86\xbd/@`\xf4\x87\x07\x85R0@\xf5\xbbP\xdb\xe7\xe2*@R-|\x077p0@\xae\xa6\x9d X\x181@VG\xe9\xf2\xa20*@8)\xf1K\xb9\x87/@\x1ci\x12\x13e3/@\x98\xfe]\x99\x0f\xbd1@\xe3{\xaf\xedSS2@\x06\xc4f\xc2\xabs0@@j)\xd7\xe5S-@\x038[\x88S\xaa/@\xf0w\xb2Z\x97\x8e,@\x19\xf5V#Qv1@/\rts\xbc\x96/@q\xc3\xd5v!+2@6.\xf4L\xc6\xc11@\x1c\xb8\xe1\xd8\xa5y0@\x83\x89|\x80\x94\x1d.@\xce\xe6QT\x7f\x87/@"\t\xbb\xf6\x9a\x86.@\x1f\xed\x12\x10\\\x1f.@\xb5e\x1d\x1f\x90\x0e.@Z\xcb\xbePT\xdd0@\xd7\x7f&1l\xd6/@H\xcf\x18\xe7\x84\xf30@\xd0\x06MD\xbcY1@e3f\x00V\xa8/@\x9bc4\no\x820@\x0cb\xda5\x96\x830@*\xaax\xbc\xa2\xda.@7\x84\xb4\xd9+4.@\x86\x99\xab\xa2\xecl-@\xce\x92O~\xbc\x840@\x1d\xb0\x1e=\xcet.@\xf3\xa0\xeeg\xe4\xb5,@P\xc3y\xf3\xde"1@1l\x1c\xc6\x17;1@7V\x95V\x19\xb10@\xa0\xd1oE\xce"/@G\x14\xb9\xd5W3.@\xa0n\xc9_\x8e\xc91@)\xa9\xa1\x06H\xed,@\x9a\xa9\xa4\xb7\xf7\xf71@\xc1\xcf\xae\xfbS\xec.@8\x0546?\xa4.@\x01}\xe9\x13\xceW,@3\xa1d\xc1\x16\xc31@\xbc\xefl\xd4\xc3&2@\x0e\x8b\xbd\xf2L\xb11@\x0c\x05\xdc,PD0@\xaf\xc7\xb1F\x86\xcb.@\xf5e\xbb(\xd5\xcf-@\xd0\x93 \xa3\xa5\xec+@\xf8\xf1\r\x80\x1d\x1a/@k?\x9c\'\xc1N1@\x1f\xf9\x80\xf7[\x072@n\xac\xad\xea\xb4\\-@\x90\xc4ZM\xbf\xa2+@\x99\xf1\xcdr\x00\x8d/@\xff\xdd\xfe7Y\x9e0@\xa1v\xc1n\xe4|-@u).z}\xd10@-\xf6\t\xf1\xd2\xdb1@%\x1b\x9d\xb1\x0f\xf40@!L\xff\x7f\xf1\xbe(@\xe8\xe1\xb2|\xcf!1@\xad\xe4\xb2\xff\xaa\xa3)@\xba\n\t\xc3\xbd\xee0@G\x041\xa8\x9dZ-@$\xc4c\x07\x83L1@<-\x8e\x07\xb5:+@\xdcf|b\xa9*,@B(\x1a\x8c>K0@\xa4\xe0m\xb6\xd3\xd91@Pc\xf9 \x0e\xf00@;+\xf0\xd7\x8b\xd00@\x91{F\x01|*1@\xfb\xb2\x0f#~\xd21@\xa9__\xb3t\xc00@\xd6\xe0\xc4\x83\xaf`-@\xd7\xed6\xe5Q\x1b1@R\x11\x96~\x10S1@\xc8\xb1Gru\xd9\'@\xbf\xff\xf03\xe8"1@\xe0-\xb6mn\xdb/@\x99\xb6\x9d\xdd\x89\t1@\xdf\xf1]B\xf8%0@\x90\xe4\xd1\xf8\x0392@H3\xc4\xf8oU0@\xfa9\x9c\xa2\x89\x05/@N\xaa\xa2bv\x03/@\xca58i\x86@.@\x8a9\x9d\xebUZ1@\x9e\x00\xae\xfc\xf6\x950@E4\xd1\xf5\x15\x172@\xda\x9c\x97"G91@.\x08NUi2/@ \xc0\xe7\x1c\x11\x151@\xf7\x87\xeb\xa9S|.@\x8a\x8ap\xee\xcf\xe4,@\xc4\xdb\xda\x04\x90+2@_\xadX\xa34\\-@ \xb5\xba\x97I\x8d0@\xdb1\xae\xd6\xb8\x9c0@\x16#\x94%|\x1a1@\x92\x8c\xff-MJ1@\x830\xb9\xd8\xd7\x0c-@\xbe(O-2\xbf1@\xc2\xe7\xe3\x9c/\t1@\x9e\x87\x0fF\x17\x0f1@[\x85\xb6\xbf.P-@\xbc+l\x96Zl+@\x84\n\xf7=\xdd#.@\x9eg\xaf\x96\xa7v+@\x1fT\xd2\xf9\xf9\xe1-@\xcb\xae\xad\xd3or+@/|;S~=+@W\xcc\xbaa\xe7\x061@\x9eF)\xc6"\x0e1@`\x90\x142\xc9f-@\xcc\xf7\xce\xcf6&2@\xeb\x8f\x99\x88\x14\x95-@\x14\xd0\x11\n\xc3()@\xe4\x0cv\xe5Y\x9e1@9\xd7n\x8c\xe6\x1a1@\xf6\xc8T\x03d\x7f.@p\xd4\x8cTLZ2@\x11*u[\n)/@A\xbb\x1b\xedz\x131@\xc6\xbf\x81\xf1t/2@\x94y\xe2I$\x871@\x937\x1cF5\x9e1@\xf8~\x90\xfb\xff\xb21@\xd3\x03Gt\xa1\xbc1@\xc8\xf1\xa3\x0fK\xc0-@$\xf3\xd6y\xd4\xce1@\xb2\xb7\x8e/\\\x051@\xb0<T[\x8d\x1e.@\xc9)\x13q\xb9\x051@\xc8hHd\xb8\x132@\r\x9cc\x12\x84\xcd.@zwm\x998l.@POq\xc2k\x181@\'\xf4\xf5\x04\xf1\xeb0@\'\x04\x1e\x9e\xaa\xa0.@\x16y\x0b2\xe2_1@\xea\x00m\xcb\xb2\xe50@)jrJB\x1c0@\xa2\x85\xfb\xf5y52@\x03rW\xb1A.1@\xa6\xb2\x8d6@\xc30@\xb3D\x07\xa5\x1e:.@v\x97\x12\xf2\x04\xcf0@K}\xb7J\xe0\x811@)R\xedw\x88\xc41@\xdd& y\xbd@0@;PMU\xfa\x000@V\x82!q\x89C0@\xa8\x97\xae3\x01\xbf0@\xd4n\x9e4X\xa10@j\xf9$O\x00\xe10@iq\xfe\x006\x07&@\xa2T}\xf1\xed~1@u\xcc\xed\xa7\xd8J,@\x87\xf5\x02\xf8\xa8-0@\x93\xebg\xbf\x90I,@9\xf0\xd0\x08Z\xd80@\xa1 \x04\xe0\x90\xce-@\x06\xd4\xb9\xc9\xcfx1@\xe4\xe5\xd8~\xc0\xf6-@-\xc3\x9a\xbe\xfe\xc80@\xdd\xf52\xc2\xe4$0@\xcd\xdf\xddR\xb9*0@\xdc\rd}\x9f3/@\xdf\xb1\xbc\xd2\xf1\xf40@rV\xb2\xde\xad50@\x87\xcf0W=\xcb/@\xe3o\xd2\xafT\xee0@\x82\xa9\x9c\xd8+\x1e.@I\xe6\x10\xb4\xec\xb70@\x8b\\Q\xa8\xf3&.@\xa3K\x83\x92E\xd60@Il\xb7<3 .@\xcd\x0f\xf3\x91\xd0)1@\x17\x9c\xf2\x10\xd0\x0c1@U\xe9\x82S\xd5\x11.@\xf6\x1d\xe8\xc4\x81@.@.\xb9\xce\xd5\x00H-@\xcc\x97\xc8.\xda\xa31@9\xfd\xf8\x01\xa0\xd50@j_\xa7\xff\x03\xcc,@\xbf\xca$\xd4\xa5\x10/@\xad\x9bO^+\xcf-@{\x10,\xa6\x1cN0@Y[\xd9\x07FN0@E\xb6\x82B]\xaa1@)\xbf\x1e\x8f$ .@S\x0b3Q\xcd\x8b0@\xa5;\x9c{\x93\x1e*@\xa2\x02\x014\xba\xbc0@\xf5\x0cJtR\xbb0@x\x81\xe7\xbd\xc1\xc1.@\xc5k\xdf\xca\x03\x190@H\xf2(m\x96\xac.@\xbar\x90G\xa5\xa1.@\xeb\x10\xdd\xdehf/@\xfa\xd3\xb8\xbb\xe8d1@\xd7\x90\x90#n\xca0@\x81\x9e\xed\x8ax\'0@\xe0\xb9\x81\xc9}\t1@=|\x15\xb4\xcb\x9c.@\xb0\xd9\xfaS#S/@4\x8a5\xe2y\xf61@\xca\xc1\xea\x11F\xa3/@\xa5Q\xcfq\x19\xd81@\xaa\x07S+\xd6\x920@\x8aB\xf9\x14[\xe21@\xd8#\x9e8#\x151@E\xc0\xab?V\xa10@\t\x9f\xdc\xd6\x1a\x9b.@\xd8\x08\x04h\x00\xb81@1h\xc5\xe8\x9c\x1f.@#.Pv\x88@1@\xf0r\xe7\x91k\xe41@7\xf7\x17\xbe\xc2l0@\x1c?\x93\n\xa5&1@\xa5\x8b\x08\xff\x06\xba/@\x84\xe5\xaf\xf9N7.@\xbd\x92\xb0ZE\x8b1@\'\xa4\x86\x05\x9ft/@&\xbd\x8a$\x96\xee1@\x98\xae2I\x97\'0@\xf7\xbaK\x00\x17\xad1@\x8d\xa1-\x07"$1@+\x8d6\xcc)\xd9(@Uo\xad8_E0@\xca^!\x9f\xfa\xa5.@\x04\xff\xcal\x04v1@\xdf\x0f\xd6~#\x95-@\xf8\xf6\x80\xbe\xf4\xee/@\xce-z\x95 Z0@\xeaK\xd0\xc7\x93\xee0@$\x06\xfd\xe1\xd8X1@\xce<\xc6\r\xd7\xae/@\x10\x11j\x06\x8f\xc1-@\xf9\xff\r\xd6\x9c~0@\xe5\xef\xd4\x8a\x8e\xb5,@\xf2|\xf9\xf1}\xc2,@WKw}\x97/-@\xbf*\x95\xddt\xd91@\x0ej"F\x93\xe90@\xdcL\xcd\xdc\x92!1@\x8c\x8b\x1e\xac\xf9\xcf0@%&\x8f\x1d\xa611@\x8c\xdc\xfc!\xa8\xfb1@0\x1e\xbc^\xd3*2@\x8c\xddZlFc1@\\\xfd\xf3\x17s\xee0@</a]\xed`1@\xf5\x99\x90f\x99\x0c.@p\x81\xf86l\x00,@\xa5\xae>)\x1b\xcf+@\\\xfd\xf3\x17s\xee0@\x0fZ\x9d\x9fr\xde1@\x19E\xd4\x92\xc5,/@\xb3\xf6\x81\xd9b<.@\xb2\x93\xd0\x96\rt/@\xfc\x01\xe2\xa2y;1@f\x9a\x19]Tc/@L\xdb\x0e\xdb\xcd\x9d0@_\xb5\x9f\x112p.@R\x89\xc8;\x81\xfa0@\xe1\x18\xa1\xbe\x0070@\x9d\x84F\xea|\xe1/@\xec\xea/\xbe\'\xdb)@}\xab8Ti\x930@\xb75\xe8>C92@\xed}\x07"\x88\xd3+@\x9e\xb8v\xfbq\xca+@\xfd\xab\x9dm\xb5^1@\x96\x13\x84\xferF.@e\xd3\xa9\xa7\x8c~0@\xca\x7f\xd5\xd8\xc7n,@\x8dw\xc1\xcaz\xdd.@x\xe4I=c)/@\x01VG\x0e\x11\x07.@\x0eP\xf5\xcd{\x900@\xd6\x0e\x86\xe1D\xd4.@\xa0\x89\x0c*\x82j.@\x1f\xbf\xd6\xd8\x9e30@\xd8\xcen))y0@\xd39\xbe\x16\xaao0@p\xfd\x88x\x9b>+@\xfb\rK\xe3\x06\x0b-@\x8e\xcb\x8a\xdc*\xa9-@\xf2\xd4^qs\xc3-@\x84!-\xa1\x16U.@V\xf3\xec\xb9\xd4V0@q\x92\xe6\xb2++.@\xde\xdc\xa9F5\xb4*@\x13\x9f[k\xc4\xe0.@\xca(\xa6<M\xf6+@\xb4\xef\x06\xad\xfc\x89/@[\xec`4\xd1\xeb.@\xb2\xeb\xa37`\xf9-@0h\xbf\x91\xcb\x1c.@ep\xb2\xc4`\x1b/@?\x1e\xb1\x11\x08\x0e&@J\x02\xe5\xb8;\x050@\x8e\x1b[H\x90\x0e.@L\x83s\xc6\xf8\x042@\xdf\xe9\x90\xaf\xc8\x7f0@\xc6\x94\xfdr\xfa\x81.@\xf1\t!Hj{.@`\xdf\xd3\x94\xa8\xae/@M0\xa0C\xee\xca0@5\xc1\xb8-\xadK/@\xca\x7f\xd5\xd8\xc7n,@\r\x01*O:\xd31@\x13VXt\x9f\x191@\x81\xc4\xd4\x93\xc9\x08,@\xf1\x91>\x16\xf6O1@\xf0\xd3H\xee\xe8\xd7/@\x1dL\x1fk\xf0\xd2-@Rq\xff\xfd\x97\x8c-@\x19\xa5_\x05\x89`0@\x92\xd47\x02[\xf80@\x1ei\xcbVC\xcc,@\xf7\xda\xc09-r1@q\x8f^\xd6\x86\x161@\xe5\x02p\xd2\x06Y1@_>Q\x84\x90\x1d-@\x1aJQ\xfe\xfa\xfa/@\xbc\x89\x0b\xb4#//@\xbf\xdf_\r\xdaz-@\\R/\x95U\x0e1@CGB\x06X\x130@A\xce\xbfE-\x1a0@\x9d\x1b\xe9\xd5\xa3\xf2.@;\xc4\xaco\x8e\x86-@a\xc1\x9d\xb8TD1@\x1bBo\xfc\xc8\xbd0@o\'\x8b\r\xd2i0@\xdbQ\xb3\x80bp0@\xd0#+\x1b\x84\x9a0@\x89\xd1\xb1\xbf\t+1@\xcd\xac0\x14\x8b\xc8.@\xab\xf2\xff4\xb8\xf30@\x1e\xa6\xbd\xb8\x1f`,@\xff]\xcb\xf2\xb1g+@I\xe1h,\x8c\xb6+@\xd2\xdak~T0.@\xf9N;\r_5-@\x99j\xc4\xa9mo/@\xa1,\xef\xcf\x81\xd61@\xae\x16\xdc{4I1@|\x0b\x93\xc9\x1b\x171@\xac\xac\xa9\x81\xd2d-@\xb7\x92\xd3j\xb1\x8b0@}uZFH\x062@\xc9\xce\xd7\x15\x16\xe20@\xcd\xd2\x08\xd6M\xd6*@\xe2l\x85\xad\xdb\xe1/@_.3c\xb6\xac0@r\xb8G\x12\x13\xcf1@J\xdca\xa2\xbf]1@\x02\xbc\xabPON0@f\x9a\x19]Tc/@=\xcc\xe1\x9fe\xa8/@\xd3\xc1\xd60\xb8\x8c-@MT\xc9@\xd9\xea0@\xe8\xdc\xdaY\x96\xcc1@\x08;$\xbdU\x1e1@^\r\xc0\x07\x98\xed0@k\xb6\x9d>\xcb\xa10@\xf5\x9e\xc9g\x15\x9e0@\x04\xd2(\x86J\xde1@\x98\xd8S\x15%\xb81@\x16b%\xa2\xd5\xb21@\xc7\x9c\xbd\x13\x16\x9a0@\xa0\xdd\x91]\n)/@\xa2\xff\xe9l\xa5\xda1@\x10\x06%-\x1c\xd80@g\xa6VU\xf9\xbe0@g\x9e\xc6=\xa0{0@rN\x10\x10V\x17/@\x9a\xc2\x80\xbaI\xdb0@\xc79\xb9[\x16\xfa0@\x02,+\xb7\x06\x171@\x1d\xabT\x910\xbc1@0\xb2\xcf\xf6u\x15/@\xe2\x99\x9c\xcf\xa3\x0b1@\xb6\x07j\xa0\xb8\t1@\xa2\x04C.\xe4\x182@R\x84\x15 B\xcd0@\xba\xc7\xfaU|\xc30@\xfa\xd3\xef\x08$%.@[7\xa8bE!1@\x9di \x10M\x141@\xa8\xa6\x7f\x9b$\xe50@\x82\xe3\x8e\xb3K<1@\x1d\xe0\x1f\xed\x17\xec0@`W\xa5\xdc\xf6\x02/@\x00\xd6\xd6\x83,\xcc0@\xe0\xffQ4\x80\xd5/@\xe6OC\xb0;N0@\xdd@\x8e\x95*\xa90@\xe9\x8d\xf2\xb1\xdbs1@\xf8\xa7\xcb\x1f}\xac1@J\x8cR.\xfc\xf4,@0\xe1n\xe3\x90\x8f1@\xf7S\t25\xa0.@\xec<\x93\xf6\xd8\xed1@\xfb\xedA\x01q\'.@\x9a=\xef\xfeCj.@\x10\x8fw\x1b\x11b.@\xe7p\x004\xad\xe0/@\xed\xf9\xad}m\xa0.@Q\x9f\xffA\xf7e-@\xe3\xdey\x16\xde\xbe+@4P\xcc\xd8\x1c\x070@;.E\xaf\x9b\xa81@\xae\x0e!\x0bs)1@\xcb\xc0W\xed*\'0@\xa6\xfe1\xfb\xc4\xab1@\xdd\xbb\xea\x90\xbd@0@\x8fO|{\xd1\x810@SD\xbb\x83\xfc\x9c1@\x01 \x9d\x02W|0@\x0c\xac\xd2~\xb3\xca0@!d\xa3yp\xa60@\xf42\x0bo\xa0\xd1/@\xe2\r\xec`D\x9f0@p\xbd\x88M;?1@K\x0e\xddH\x84O1@z[y\xe5\x8c\xcf,@\x04\x04\x940\x90\xd9,@Cb\xac\x10.?.@\xa2\xa0\x1cD\x16h-@\xa1\xd4\t\x87\xba\x92-@H\xa2\x10\x06\xce\xcb-@\xf4\x0f=\x1f\xc1\x0b0@\x93\xd7\xbb\xac\xdaY.@\xcf\xd0t9K\xc0-@r\xbb\n\xf986.@\xa6\x03\x9a\x9c\xb0\xfc/@\x9e\xf0\xd7c\x02\x17.@\xa6\xc6\xc8n\x98\xcc.@\x19\xc6[e\xd2\xcb,@\xcf\xbf\x06^=\x020@\xeb\x1d\xf2\xf0[\xe1.@W\xa5\x91\xd6a\x0c0@\xe7\xbe\xc8\x129\x9c-@\x90\r<\xf0\xba\x15,@\xcb6\xf0>\xcd\x000@\xac\xd0\xaa\xcfP:2@\x9b\xe2\x94v\x92\xa61@\x83h<\x0ehu,@\xb2\x04\x10t\xc9b.@\x8e\xf5\xdf\x17\x15\x9a-@gf\xf4\xe6\xea\xe10@\xc9LT\xc4\xe0G,@\xe6!%~B\x9b.@\x85\xa2\x02\xf2/-1@\x1e\xf4\xce\x13\xa2g,@\xb1g\xc6kz\x91.@{\xde9\x05\xef\xd5-@E\xdc\x995@\xd20@\xbd\xf2\xe6\xdcb..@(\xb8\x14^\x11?.@@:0D\xd8\xd70@U\xe9\x82S\xd5\x11.@\x1d\xbeQ\x12\xd55.@j{&5\xaa\xb6,@\xdd\xc7\xaf\xb7\xb4\xce-@\xadB\xaf\xd6<\xbb0@\xeb\x95\xc7[\xe1-.@qv\x7ff_!1@\xber\x0cs\xe7\xc9-@\xe8\xd0\x9b7AK.@\x0b*\xbf\x12o\x132@\x13\x00\x80v\x04;/@\xe8\xa8\xdf#\xd6\x8e/@V\xad\xae\xeb\xd6\x102@!\t\x91\xd2n\xa5.@\xa8\xd5K\xbd.\x081@%\x07N\x83m\xb80@{n\x98\xff\xe0\x88/@x\xec\x14\x8c\x00\x1a.@q\x85Zr\xd04.@\xd0:?\x8e\xad\x0f.@o\x87\xc4\x1c\x15\xcf0@\x0e\x05\x0b\x0e\xb1\xe70@\xd9\x1ed=\xf12.@\xe9)\xff\xce\x08{-@"\xd3\x1a\xed>\xb9/@x}\xe8j\xf71.@\xff\x81qF_\xba1@"\xefc`\xacd/@\x0b\xd8\xf9\xd5R\x88.@-\x13\xa2\x1e\xa4\x072@%:\xdcZ\xea\xae/@\xcd\x02\x95g\x0e\xd1*@\x1a\xa4\x1d:Z\x9c/@\xee\x15,W\xff\x110@v1\xe1L\xdd\xf5+@GD7\xaf\xf2)/@1\x1a\x16\x83\xed\xd90@\x02\x8f\xd8\x88\xd0Y0@\xc5\x7f]\x1a\xd4\xc31@\xda\xa7+\xb5w\x0f0@\xd3\xd2\x03\xf3\xf0\x8b0@&\xf1\xfd?I\x190@\x11{\xf5\xfcKO/@\xc2Y\xf8\x18%-1@\xf2\xb0d\x93\x9f\x13/@\x1f6\xc2\xa8u\xcd1@\x8d\xda1F]7.@d\x97ixFE/@!g~\xf8\xa9H.@\xed\x016\xa4\xac\xe80@<\xf0\x88G\xb6\xc00@\x19\x8b\xd3\xc6.\r0@\xb1En\xfd\x06%.@\x9a\x92%X\x81i+@\x04\x14*\xdbl\xc80@\xf9\x12\xae"\x83\xf3.@\xb9Wg\xe7k\xbe0@\xe8\xe2a\x08^\x0b0@\x90F\xdb\x98\xb9\x030@\xf7\'\xb6\xbd\xb0\x971@\x1c\x18\x17\xbb|\xa4,@\xa1\xda\xd8}u\x08,@h\x1d\xbf\x02\x11!2@\xba\xd4\x81\xd7\xaeJ1@\x08\xbc\xa8\x9b)%0@sl5P\x01\x102@\xc7m~\xb0\xa5\xfe/@\xc0\xc3\xb6\x8d8\xce/@~\xe4jh\xefg1@\x0fIXZ\xd3\xcf.@\xf4\x1f\xebd\x93\xbd/@\x9f\x87\xdd\xd04S.@\x8c\xe5\xbf7\xa3\xdc1@%?\xb2\x8c\x14y1@\xaeQ\xa0\xa9\xecX1@L\xd2bV"\xce0@\x9cQ\\\x85\x97\xa2/@+\x19\xd3h^Q1@a\xf9\x101\x12\xca/@\xe4\x89^$\xe9\xca1@)\x9e\x11\xdd\x9a\x17/@\x91\xaaI\r\xd7R+@\x9a\tT\xf4\xf3\xdb-@\xe3;\x91\xd4\xe0\xd9,@.Yt\xa5\x1b\x060@\x8e\x01]\xcb\xdc\t.@\x94\xeb\xaa0\r$.@\x9a\xe7{\xe7\x8eE.@b\xe3\\v _0@\xbb\xb8\xe9\xdf@92@\xb9\xe3\xb2uX\xd00@4\x80E\xa7\xf7\xe4-@4\x8b\xa7\xfa\xcb4.@X\x11a\xb0\xc0\xe10@\xf2\x9fd/~41@\xfev\x1d-\xf0\x84/@\x9a\x01_\xc3\xd0\xac/@\xa4\xd7\xcd\xcfnV+@\x07j\x1b1\xa2\xe60@\xca\xe0~+\x17-1@\xa0\x82i8\xbb\xdc,@lJ\x11\xf3R\x96-@\xbc\x91\xd81\x01}0@^\xfd\xa8\xa4"$-@!\x18K\xc8z\xa5/@\xe9k$\x9d\xdeE0@W\\\x13\x91\x05\x08-@Z\x96\xe8\xc6\xf7a/@1\x8d\xe9\x96\xf8\xd5-@[0D\xe2\xec./@\xdd,\x194\x19_0@E\x8e\xb3\x95AL+@/\xa9\xe0\x83h!1@\x1d\xbb1\x91\x8e\x1d1@U\xaa\xfek\xa5\xe31@\x13\x91\xb2X\xdc\x920@\xff\x98\xc1\x17\x00\xa20@\xcb\\yq\x8b*,@[\xcc\xf6\x90\xab4/@WQ\xdb_\xdbY0@w\x7fG\x1d6\xf8.@\xac\xdeD\xf9\xc3$-@\xdd>\xb4\xcbj%.@6\x8d\'v\xcfM0@CZ\x14PtM0@\xa1\xc7=\xaf\x83\xe21@\xd9\xf5>a\xcf\x1f.@u\xaf\xc9\xd1Q\x90/@\x8az/\x9bE\x0c/@|tE\x03\xe0\xfb/@\xa1\x12\xe6\xc2C)/@Y\xe9\xa5"\xcb\xd8/@\xa1\xad\xeb`r\xec.@\xa3\xc6d\x87\xcc\xf8-@o\x7f\xc5\xd3\xabb-@\r_u\x9d\xca\xe80@\xdb/g\xac5\xbb/@_\xe9\x05\xb3\xed\xcf0@% g\xecw\x97/@\xd99\xd5\x81?\x940@\xed\x1c\xd7\xb7\xd8u1@\xe1n\x10\xa9A\xaf/@\xe4\x9b\xa1\xf6\x9c\x12.@\x0ci\xe8(\x1fG.@\x91J\xe4o\x98+,@\x84\x92\xdev\xa4:.@$J\xa8>\n`+@O\t\xd1=K!.@F8&\xebs\x89/@\xda\xe6\xc8S\x11\xbf.@#\x19\xf1x*b.@\xc7\xa4\x98.G\xa5-@2\xa9\x05g<\x07/@p\xac\x97q<\x140@\xb4\x0c\r\x02\xfb\xf5/@h\x84\xc7\xf3\x91$.@\xb9\x0b\x06\x15m,.@@\x0f\xfb/\xaa\x84-@\x87\x98\xa9\xdb\x8eH.@N\xd9\x80\x06\x9f\xcf,@l2\xe8|\xbc\xb5,@\xe5t<\x93\xd1%/@\xc1\x97\xf7\xe9\x0b\x1a/@\x15t$\x12\x84\xe10@\xee/\xect\x99\x1f.@,\xd8o@\x9a\x1f1@\x90Y\xd2j6P-@\xe5B\xdb\x18\xb0\xda-@U\xca\\vA\xc5-@\xe7\x13\x94\x1f\x9c\x9f1@/\xe5\xcb\x00s\xeb.@\x16I\xa9\xb1E\x1d0@h\xd8\x84!c\xb8.@t\x9eQ==\xd00@\xdd\xd0\x82x\x7f\x050@\x05\xe7\xdf\xba&\x0e0@*}\xb6\xcb=\x000@\xf4\xeeC\xde{\x0f0@\xb3\xd6\xd4\x1fW\xd7%@\x88\xa0\xe5M\xbb\xbf/@pA\xfe:\xdb\xea+@Nv\x1c\x8b\xbb\xcf.@\xe1\xf5\xca|\xd9\x020@F\xcc\xa6\xd1 =/@\xb8>\xbb\xd21\x0e.@\x18\x0c\xd8\xb7\xacK.@B\x12\x8c\x14\xfc\xad+@I"\xf17\x1b\xcb1@\x19-\xaf\xf4U!/@\xb9\x1d\xe3\xb2\xd4_/@\xbd\xc3\x17\x1eq\xc60@\xd9:\xb8\x11>\x820@=f\xd0vh2.@<J\xd2\xc5\xfc\x1d/@\xf4\xd8\xc4\x18\xc7\x130@\xb0\xdf\xbb\xfe\x16L0@"wl`\xf5\x1f.@5\x97\x82\xd9\xd3\x9d0@\x1c\x99a\xe2\x0e\xa31@\xa6\xc4\xaf`\xb6\xba0@<4\xce\xb64\x86/@\xa7\xac\xec\xcdY\xc11@\xfc.\xf8\x08c`1@\x16\x12\x01\xec\xd5\xab0@\xe5B\xdb\x18\xb0\xda-@\'O\x8f)\x9c%1@A\xee\xb1\x0c\x8c`1@k\'\xb2\xcfXF1@<#I\xf3w\x95,@_M\x9d.*\xbf0@\x9c;\xc3\xec\x82,0@\xdd[\xb0\xa2\xf4\xc2/@d\r\x937\x84\xa40@Z/\xc2\xab\xad$2@\x1bX\xc8\x05[\xcd0@\x9a\xdd`\xadF\xdc0@}\x89\xa6\x15\x93\x131@Y\xee*\xa1\xf5\x981@\x86\x0e\xbe\xbcS\xda0@\x92nk\x16`\xc51@\xb5\x89\xba5e\xc50@\x85\xdaA\xd5\x1c\xbe0@\xe0D\xffQy\xba0@\xfb@\xa1\x16\xda\x931@\x17\x05\xf9Y\x0c\xd80@U[g\x04\xdb&0@\x14\xd3@\xab\x0b\x9a0@\xc3\xb0\xbf\xbfJ\x910@H\xc8\xa1zW\xd81@\x8eh\xd6D5*2@QB\xb5\x90\xd6\xba1@\xf5\x9c\x02\x87eF2@\x91p\xde\x9b<\xb81@\x9e\xfcUHW\x1a.@\xb2\x88oH\xe01.@g=\xae]7\xf60@\x90\xa3a\x9cT\xd20@g\xb2\xb28\xa7\x840@\xbb\x85\xa97\xe8\xc20@c\x1b\xfc)}\xbb/@Mh\xc1=\x9d\x051@I\xb1\x0c\xde\x1c\xcd1@\xbf)\x1bo\xaaS2@\xb2\xf4ru\xbe\xcd0@m\xd3M~\xcc\xc70@\x95\xf18\xcb\x0ei,@\x18B-\x0fY~1@\x08\xdf\xf8\xb5\xae;2@\xcd\xca\xf7YLx-@]\xd3\xec)o\x132@h\x05H\xf6\x1ad-@\x8c\xcb\xc0\xc7\x13:2@\t\x9d\xe2\xb1\xc7w/@\xcf\x17\xce\x89J30@\xddz\xdd\xaa\xaa\xd0.@\x8e\xd506\xdfS0@\rP\xed\x154\r1@\x02\xd4\x8a\xf5<\xdf.@\x13H\x181\x03K+@b\xb94\x1a\x96\xd0.@\x8f\x9fi\x15\x01).@\x9b\x9c\x11p\x9bT.@\xf3P\xfd~\x9d\x010@\x897]\xe3_e/@\xb2\x88oH\xe01.@|C\xfe\xea\xec\x1a1@\x98\x08MW\x0b\xfb.@`\x9f{\xedtY/@\xbf\x9e\xb9\xb9.\x951@\x0f\xeb]{\xab\xa6.@"\xbaa/W\x911@\xe3\x05\x81\xcfiR/@:\xcag\xea\xcf\xf4.@\x84Z\x00\xcc\xde\xbc,@\xabo\xc1N051@\x8b\xf0\xef\xac\xf5\xd31@\x8at\xf4\x1d\x00J0@(g\x12\x17"\xaa/@j\x1f@N1\xfe/@\x9e\x8f\xd1\x8b\x8d\x85/@\xa6\x10\x12\xfayN1@!\x83t\x9a\x9f\xa0-@\xab\x88j\xf7\x02\x9d0@*c\x7f\xb5?a0@\xa2U\xce\xeeb!\'@\xc4Z-@\xe1=1@\x9c\x1d\xa6\xca\x99\xa7,@\x17\xd2\xc9\x9c\xa2\x970@\x82\nX@\xc3\xe31@k\x9d\xa1\xa9\xea\xfb-@\xe8\xd1\x8a\xd4\xado,@o\xd12\x12\x85=1@\xaa\xc1\xb07u\x1d1@\x8f\xeb;\xb2\x00\xe70@\xad\xea\x96:\x08\xc10@>P\xaf\x1aJ01@\xac\x90i\xdc\x1a\x98,@\x1c\xecv\x08\x95\xb40@\x18TT?\x98a,@>+\xd6i\x94\x9e-@\xb8\x9f\xe3\x06@\xe71@+1nKO\xdc0@\x86\xdc\x06N\xdc`,@\xa4>\x99\x9a\xea\x11.@\xfe\xa7\x04\x80jR/@k\x17\x85U7\xd2/@\x10*\xf4y\xbb51@!\xd2\xc4\x9a\x81j1@N\xa0\x16t^\x15/@\xf0)I\xcd\x7fN0@7\xb3\xffOV\x991@\xbf)\x1bo\xaaS2@ \x95~?\xfbG+@\x8b\xb1w\x8c\xc5\xe2-@\xff\xb8M\x9f"\xc20@\xa8\x9f\x9c\xc0\x1aO1@\xc9\xdfg\xa6\xe6D1@\xc8\xd3\xe7\x91\xf9\x1a/@\x90\x0f\xe7BQ\x0c1@E\xc5\x0c\xbe\xe2 1@\xeee\x03*N\xa20@\xedY\xa1\xc3%\x030@M*\xc41\nb/@\xca\xeb\xba@\x9c\x87/@\xac\xe5\xc0\xff1\xac0@8\xbc\xcep\xf1\xb4.@"\x15\xe6|\xb3\xc1.@\x92\x7f\xd5H%\x17.@\xdf\x99|*6<1@\xde\x06\xceSk\x1c.@\xc2\x8fd\xd3\xb2\xc9-@\xae\xe8\x0e\xb6\xd8\xcf0@x\xce\x97l\x02\xec(@g\t\x0b\xa2\xc1\xfb/@\xed\x7f\x15\x10\xc2\x8e.@s;<4\xb1\x02,@V}|\t\xd0\x8f,@\xad\x1f\xc051C0@l\x11\xc5!\xc0\xd6+@\xdd\xfe\x8a\xfeB\xd8-@\n\xbf\xb9q}\x98.@\xa6p\xa5\x8bH\xb8.@\x99Ohx\x10\x9f1@\xd3\xac\xcb\x18\x9aC0@\x96e\x1a04\xc5.@i\xd9F\xc7\xa2s0@\xbb\x886\xc0\xd4`/@\xdeE\x14\x1d\t\x050@\x9b\x07-.\xa3\xc40@\xe0\x06\xf0\x04\x16\xb90@t\xa7\xb2\x9c\xccG,@\x92\xba\xd4b\xe0f1@l\xa0\x16\xc9\xf0\x040@Zi\x86\xbd\xee\xc8.@\x1dqVYX&0@\xfc\x00<F]\x010@S\x96\xed3\xb5\xbd1@\x8c\xb9\x17H\xb9\xc30@{(\xc1\xf9\x80A/@F=\xd2\xaaj\x1a0@\xdc/N\xd9\xc1\xba0@YWr\xa0\xde%1@\xf2"\x82\xd18L-@W\xf2s\xb4b61@\xfbt#j\xd8\xca0@\xef\x13\xd9\xff\x1a\x071@\xeeX=\xa6\xd5\xce0@\x8d\x9a\x8bc\xaa\xab1@<\x8e\xf0}\xe3\xfd0@\x08\xb1\xf0\xa7 J2@\xbf-\xcdx\x86\xc41@\xfe\x0e\x05\xc2|\xd10@\xacQ\ru\xf8K0@\xe1v7\x19c`1@W\x92\xe1\xe7\x9bW1@\'I\x12Ay\x0e.@M\xf1h\xc9\r"1@\xd3H\xfd[\x13M1@\xa5\xde\xe4Ge\xb90@\xd9\n\xb50Q10@#\xf0:%\x1270@.;\xa3cK\xc70@\x19\xf8\\I\x84,1@\xb4\xe8\x92\x1f\xb5\x0b1@\xc4\x9f=o%\xe90@\x98THH\xb0\xb2,@&\x8d\xe1\'n\xbd,@\xa6S\rM\x1c(1@j\xba\xb9\x1b=)2@\xf3\x18\xa2\x9a\x9a\x82-@9\xe5\xf6\x0f\xf871@\\\xb9g\xf0\x87\xe7+@\x0e\xe1\x11\x9fv\xa9/@\xf7\x85>9\xfa\xc4,@~[\x076\xe2\xa91@m%\x97\xabd\xd5.@y\x9c\xc3X\xa8\x08/@\xda\xaeD\xde\xae\x13.@\x02\xca\xbf\xc7\x92\xc4.@~\xb6\xec\xe4N\x151@\xf8\xfb\xc1h\xab\x9a/@\xe28W\xa7x2/@\xae\t\xda\xb7{(1@\xe99\xc5\x1e\x10\xd40@\xb1\xb5$by\xd3.@\x91\xe7\'Yj\xe10@\xee\xf8\x99\xbbMl0@\x19\xb5+\xec\xf0\xcb0@\xc8W\x91\xee\xbc\x0c.@>\x9eo\xac\xc7\xac.@\x04\x89\xa6\xcb\x17`1@\xae\x9c\x8b\x9a\x00\x101@\xbc\xb9\xd9=h$.@\xaf\xd0\xcc\xc4\xa2!/@\x84\xf5\xd7\x1a\xb9\x89.@f\x8eX\'-N(@\x88\xcd\x1a\x1b]\x821@\x11}\xde`\xa531@\x18"G\xb1\xb501@\xf2U]\xc6\xd2o.@\xee\x96|\x89\x87\xcd1@\xd3&\x83\xbd\x0b+2@\xdc\xbe\xad\xbcU\xd3-@\xfee\x9f\x0b\x7f\xf6/@a\x97\xe1\xb9\xdd\xf8/@M\xc7\xd2a\xcaV0@\xed1\x07\x16n\x9f.@\xa7\x13\x9d+\xca\xbc0@\x98A\x98\xb9\x02a0@\xfa\x99\x97?\xc2<.@\xc7H\x0f\x86h\x130@\x93\x05i\x18\x89\x1f.@\x80%\x8d\x1f\x9d\x1e/@\x9d\xb3Ny\xc380@\xb5\xeaa\xae\xdf\x941@\xe6 #\x17\xec\xb2/@\xa3`\xfdm\xfb/0@\xc6{\xb8d\xc8v.@x\xb8\xd1\xe6\xe2\x14,@\x07\xd0\xf6#\xbfA1@\xc0\x8dn\x16\x91\xb51@\x88qvR\xe0q0@,t\xa3\xe6eg1@\xd6\xf1\x10\xc7\x1cO0@\xdb\xb6\xd5\xd1\xac\xc91@\xe6\xea\x0fQb52@\xba\xa2\x03\x01t\x9e,@,\xf5\xab\x92\x1e\x93/@sf\x9b\x08\xcc\xd00@\xf8,\xca\xfa\x8b\x9c1@b\x8a\xff\xd0R{0@\xe3\xd7\xd5\x8e\xc4\x1c1@!;\xffM\xd3\xd51@+Vm\xf9\x96\xf01@\xa856\xa5\xd2\xb81@\r\xde\x91\xf01\xe7+@\x0c\xff\x9b\xa0\xca\xf1.@\xb2E\x0c\rr\x070@\xe6\xb5x\x06f\xb3-@O\x12\x0c\xc4E>0@\xfe\n\x89\x04\xebt0@\x9azV\xcc\xbf\xf3+@ \xe6nt\x0f\x0b0@\xda\xb0\xf6\xd2\xb0+/@\xe4\x1e\xedVa\xcd.@\xc2B\xb04\x8e\xb9/@\x0e\xdbm\xe7\x8f\xf9,@\xcaB&\xec\xe89,@\xc5\xe3\x03!o\x140@"\x14\x17\xea\x93\xa4/@\xa5S\xd0\xef\xd3!.@Y\xf5\xf7]\x08d1@\xf51\x11\xb5\xa2]/@cd\x13\xb5N\x18/@\x90\xc9,\x85W\x8f/@\xf7?\x1ab\xa9_0@\xce\xbeb\xcb\xdc\x131@J\x92>\x1b\xf6\xde.@\xa0\xc9:\xdc\x0e\x1f.@\xc4\x05\xfa\xdbH\xd6-@\xdf\x98&\x0c7k1@\x0f\xb44\xcc\xaeH0@\xa8\x04\x82\'\xfb\xbf1@\x9b\xaf\xb7\xde\x14>1@K\xfa\\\x14\x81\x841@\\k\xcfK\xce\n.@\xa6\xe6\xf8\xe2h\xc50@\x9fEA1\xda\x80*@V/a\xab\xfc\xbe.@l\xf5\x1f\xc2<&1@N\xcay\x8aJ\x90*@\x97\x05\x1d\xb6cb/@\xf0\x00\xe2F\xd2\x85/@\xa0\x9c;\x07tc1@r[m\xacY\xc1/@\x8e\xcf\x9e\xc5b|,@\xf1"#t6\x85/@\x13R\xf4N\x9cr/@K\x8b\xc7x\xbaE1@\xca\x04\xb76t\x112@\xd7C|\xd4\xb0\x10,@\xf8\xaaz\x915\'0@\xae\x155\xb8\xf6,1@\x08\x1a\x80\x94\x89X1@!\x9c\xf9/\x0541@\x97\x16\xf7\x95\xb5\x9d-@JNQ$C|0@\xee_&\x07v\x921@\x17\xcchd\x8e\xb41@\xd1B\x9d&\xf6+0@\xd5z<\xff\xa3\x990@\xbe\x8d0\x93\x1f\xa6,@\x81\xdck\x90m\t1@5@L\x93\x05>1@\xc2\x86{\xec\xf1D1@\xfcu\xceE\xe3\xad/@\xd1\x06\x14G\x9b\x82,@\xf3\xf8|\xa2K\xa5/@CI\x96o\xdc(.@I\xfa\xbbu&k-@\x06E\xd5%\x9d\x1b.@\xdfp\xe5\xb47]1@\xcc|\xa9q\xdb\xfc/@\xb2\xbe\xa3>\xb3\xb01@\x18]\x8ao\xe2F0@\x80%\x8d\x1f\x9d\x1e/@\xf0=\xf4\xeb\\\x1a0@\xf7c\x18^\x17_,@A)\x03M\xaaa0@+\xdf\xa3\n\x18r/@\xdb\x04\xbb\xea\xfa\xde1@\x86\r\xf0\xf1\xf6k/@\x9b\x1b\x1f\xd4\xb3\\/@\x85p\xa5-\xf6\xce.@\xcd\xdau\x8b~\xb21@\xab=\xb8s\xba\xfb,@\x01\x15\xa5/\x97v0@\xfe\x9fR\x13\xc6\x871@\xf3\x16\xd5\xa6S\x0c.@\xf2\xbc\x11\x1b\x8a\xe3+@\xb0\r-\xe6\xfc /@\xea\xd0_F \xdf-@\x9fn\xb5\xea5H-@\x8c\xed\x8f\xbc\x02G1@\x97\xbd\x9fcN\x141@Ey(\xf0\x0bM1@)\x02\x00\xde\xb9\xf61@\xfd\xc8\x90\xf3I\x810@x\xbenk\xfa\x05.@P\xa4\x1d\xeb\xc3].@'
p29
tp30
bg3
(g4
(I0
tp31
g6
tp32
Rp33
(I1
(I1652
tp34
g13
I00
S'\x19\xaa\xac\xf7:\xafS@2\xe8D\x9d\xf9pS@\xf3-&\xe2\x0b\xcfS@\xaf\xd7eJ\xfemS@\x18\x12\x80\x0c\x1f\xafS@R#\xa0\xc8\xc9\xadS@?\tX\xc2=\x91S@\xe8\xc0D*%\x82S@\xf0:\x9e^\x1d\x85S@\x1b;\x92\xd0\xe9QS@\xef\xb4\xa4\xedm\x9aS@\xd6\xe2\x80\x11\tNS@\x8a\xce5W\xaa\xc8S@\xce~&D$\x9dS@*Z\xf5\xe4\xf5\xbfS@\xb4\xc3:_\xb2\xc7S@\xa7\xe0\x9e0\xde\xb1S@\xad\xe2s\xb55\x9fS@/{\xc4j\x82\xabS@/\xe7Z\xef\xbe\x8eS@t\xc4E\xcc\x1asS@\xd3\xf1\xe1Z[qS@\x91\xb4\x03\xc6SsS@P9\x04\xed\x14}S@V{\xaa\x1fh}S@\x83<3\xe0|cS@\xc7\x976\xd3\x99\xc0S@V{\xaa\x1fh}S@j\x08\xf2\xe0\x0b\x81S@\xf2\x1eG5s\x9cS@\xe8p\x92=\xccsS@K\xe1jgd\x7fS@\x1b}\xef\xda\xfb\xc8S@+\xc73\x12\x0c\xc3S@\x923\xee\xc4\xb9\xc5S@\xd6\xbf\xc2\xaa\xe6\x83S@Q\x02\xb6\xab\x02\xd0S@am\x9fn<\xceS@\xd7\x10\xf4\xc8.\\S@\xcb\xa2\xf8}\x85\xd1S@Rk\xcfP\xb8qS@v*\x8e\xc2\x16tS@\xa2\x87\xffN`\xc8S@\xd3\xf9.\xc9E\x80S@\x98\x1et\x90\xd3\xaeS@N\x12\x19\xd1`\xcdS@\xbe\xa2\x87\x95\xfa\xc4S@\x1fs\x1c\xc8\xf8\xc2S@F\xc3<\x1d\x9dsS@w\xb3\x8c\xe5\x8c\xacS@\xc5\x9c\x9f6\x14\x9cS@=\xe6%i\xc8\xacS@\xbf\xce\x8e\x07w\xc0S@\xb0\xf6pF\xc5\xc6S@\xa2ix\x04\xa7jS@\x067K\xaf<}S@<Al\x0b\xabsS@.\x9ek\x89\xfdeS@\xaf\xe7\xf6\xc9\x88dS@_\xd6\x8b\xf47\x90S@\x08\x966\x188\xceS@(r\xf4\xba?\xbaS@\x7f\x1e\x0c\x175rS@Z\xfb\xf1k\xbe\x9bS@\xc4\xb3&\xaeo\xadS@\xe7\xb9\xf7o\xe7sS@\xc1\xb5q4\ntS@\xefY\xffp\x0b\xcbS@\x9fU\x91_\xfc\xd0S@\xe7\xfc\x19\xb3\x91\x9bS@\xbd\x8dX\x05\x95\x9bS@\xf8\xd0\xa9\x81\xd2sS@b\xa2\x85Y\xe1\xccS@\xc7<\x9e\xb4\x83\x80S@\xbf\xf9\x8a\x81/sS@\xf6d\xb8\xa9^\x88S@\x1c@\xcc\xb4/\xb3S@\xf6d\xb8\xa9^\x88S@\x18\xfd\xd3\xed\x0etS@\x97\xac\xefZl\xc5S@\xd7^>\xbb5\x94S@\xeb\x1bPa\xa5fS@\xa4\x9cg\xaf4sS@F@O\xc9TsS@\x18\xfd\xd3\xed\x0etS@\x048\x03\x04*iS@\x94\xa7_K\xa1\xc9S@rWRW~\xb7S@\xf0N/\xa5\x98\xd0S@\x19\xc8+\xc5vrS@C>pk%jS@\xb4\x89\xf7\x80B\xa1S@\xe0\x93\x1c\x0b\xb2\x9aS@V\x06\xf5\xd1\x9b\x9aS@\xbc\xfbHS\xa7\xc2S@+\xe0\xae\xf8H\x8fS@k\'\xb5n\x03ZS@ \xae\xf2E\x85jS@\xc57;.\x01\x9dS@.u=\xfc\xd6kS@\xc5\x14\xfb\xdf\xadNS@\xbb\xe9q9\x8b\xc6S@=\x0e\xa9\xb9h\x9bS@^\xac\x837\xc2\xd2S@\x9f\x1e%\xa8E\x9dS@\x89\xb4\xbe\xbf\x16\x89S@<\x10\x9e_TiS@\xc5\x1e\xbc=\xa2\xbdS@mBP/BxS@\x0e\xd2\x9c\'\xadzS@\\\xe2]N\xcc\xc6S@P\xed\xc4\x9fi\xbcS@",\x99\xbe\xe1\x93S@\x9c*O{G\xc7S@\x84D;7\xcf\xbdS@\x94\xcb\xdb\xaa\xbb\xc5S@W\x9d\xe8\xf2\xc7\x81S@z\xf1\x07NZ\x87S@\xd6\x014\x93X\xcaS@t:\xf5\xef^\xc0S@\x84\xd5\x93\xe6\xa5\x92S@y\x00\xfb\xcecJS@\xacs\x1b\xfe\xb2\x9cS@m\xb1\x97(\x1afS@a}\xde\x97\xa0\x80S@\xb9\x80\xa6\xa9\x00WS@O{]\x19\xe9\xccS@\xab\xe9s[6\xccS@\xe1^\xff\xb3\xd0\x93S@\xefP\xe1\xb5\x92\xc6S@\xb8\xb1\x92a\xd4\x80S@@\xcb\x9f^\xc2\xc6S@\xef\x02\xe2\x88\xf0\xd0S@u\xcbg\x05\r\x87S@p\xb9\xab\xf5\xfanS@\xa5w0\xff\x99\x90S@\\]\r}\xe3\x90S@\xd2\x93\xb5\x1f\x1f\x91S@!igd\x1a\xa8S@\xaf2\xa7B\xdfjS@\xdd\x83\xfd\xc0r\xa8S@\x05:\xa8\xf4\xd7\xc1S@\xb2s=7\x94\xaeS@\xaej\x9a\xe4b\x91S@\xc3}\xdcm\xcb\xbbS@QJ\x02BtfS@\xd9\x16u\r]\xa7S@Y\x19\xa7\x87\x1a\xd1S@\x97g\x07\xb9\x9f\xc3S@\x99\x16<\xff$\xa5S@\xea>\xbc\xac.\x98S@h\xe8<9\x93\xc7S@i\xc1\n\xc0\xf6uS@Q\xe1\x9d\xa8\x91KS@buM7\x8a\xd1S@\xab\x9e\x93\xaf\xa6kS@\xf9\xe4\x1b&\xe0\x97S@=\xadIY\xe0\xaaS@\xa8:7r\x06TS@\xa5\x9e\x13\x85-\xc3S@\xe0Jr\xc3%RS@\x93mN\x1b\x07\xbbS@*\xf7@\xbd\x80\x87S@\xfef\xaeN\xc3kS@\x9c\xf6\x92\xee\x1d\xc9S@\x02\x0e\x87iw\x8aS@\xf0-xJk\xabS@\x0f\xf7\xf9\xcf\x06\xbfS@Z\xc6\x85\xaf\xc9yS@\xed\xc1\x8c\xbe\xe8\xa6S@u\x11z@.\xd3S@\x02\xd2\x17E\xb0[S@>\':d\xa7yS@\x1cY\xbbtu\x92S@\x9b"\x00\x8d\xf4NS@P\xf8t\xb2\xe2\x80S@&q\xd2\xbb4mS@\xc7\xf7S\xdf\xe4\x83S@\xa0H\xf2L\xbb\xc2S@@\xaf\x98yp\xccS@QU\x8a\x95\xf8nS@^\x86yc\xbePS@\xf6lR\xee\x9f\xa5S@n#\x1a+\xe3\xc4S@\x10\x8b\xd3RteS@\x0f\x99\xe4hu\xa5S@\x17\r\xbb\xb3<yS@\xbe\xeb\xc9e\xac\x85S@["\xce\x92\xe8\xcbS@\xe7\xf0\xcd\xcf\xd1\xbcS@\x96\xbe\xcci\xe1\xcdS@\x19\x90#\x95\xcbbS@m\xf5^\xa8H\x86S@\x9c\xeb\x9b\x0f\xff\xd0S@\xdb\x98y\xdc\xad\xc8S@3\xd6\xd5*\xaa\xbeS@ \xadq\x91\x05\x91S@\xe6#P\\\xf2^S@9\xe2NLa\xa8S@\x87\x96\xa2\x923xS@\t\x19\n\xf9\xa7\x8eS@(\xb1\x8eMXTS@\xd7.\xc2Y\x7f\xa3S@\xb4m\xb5\x9a\xf0qS@\x0c\xbc\x11\xc0-\xbdS@\xe3\x89\xf39\x91gS@\xb3!\x94\x1f\xdegS@\xb8A\xad8\xb6lS@;\xe9\x162|\x86S@\x81)\xcezX\x82S@\xf9\x11\xae\x1c\xa2\xb3S@\x92\xa7\x0e\x0f\xeb\xceS@\xc9\x05t\x90E\x85S@\xc6%\xe5\xaa\xccPS@\\\x92\x94Q\xfe\xa3S@+\x9b\x10\xf22TS@\xad?\xcf\x0c\x9b\xcaS@!MLH\'\xd0S@\x9c\xe7\xbf\xbc\xa6\xd1S@\xc32K\xf6\xf3\x80S@<\x87\xb9\xf4Z^S@LHK\x97\xaf\xb3S@{f0\x1f\x7fRS@\x83\x00kFl\xadS@\x9a7\x8eF\xb5TS@A0)\x051tS@\xa5k\xa8*\xa3\xb6S@\xcf\xc39\xc5cwS@\xeb\x9e\x93\xc1\x1a\xa9S@H0HT>\xabS@8\x0b\xdc\n!gS@\xef\x14\xbd\xc3\xfb|S@\xe2\x1d\x08\x02\xc4\xa9S@*\\\x83\x89\xcaVS@\x00\xc9\x1a\n\xccLS@\xf6\x81~\xfc\xf7uS@\xed#\xf6~\xd8\xb7S@6\x0e2\x1f\xff\xa8S@M\xcaw\xf9\x89aS@\xda\xf6n6$\x9aS@\x01t\xcf\x95\xd9zS@\x98x72\xd1SS@\xef\xa5\xae\x03\xd4XS@L4y\x00\xa3mS@\x9fr}\x9f\x03}S@o[\xdf\x12z\x81S@\xcb3+\xcc\xb6SS@J\xca\x1cK?\xc5S@6\x82\xdfk\xfduS@8O\xee\x1f\x9dtS@- \xe6+\xc5\xc6S@\xc2\x99L\xda\xcf\xc7S@\xd8A\xc8\xd7\x80xS@\xad\xe2s\xb55\x9fS@\x03}\xb2S\x8e\xadS@\xce\x8b\xdd1\xd9uS@\x84\x7f\x86\x97\xc9~S@l\x08\xeb\xb6W\xa7S@\xe1\x1a\xc0\xc7:nS@\x83T3\xd55\xceS@\x87\xc8\x01!\xe9\xcbS@\xbdmGo`\x7fS@F|4\xdb\xae\x9cS@~\x87`|\xd8\x8eS@yD[\xebD\xd1S@?hgP\xf0\xd0S@\xc4{\xa0v\x1a\xd3S@\xdb\x81\x13\xd2V\xd0S@\xa0\x97\xc7{\xd9\xc1S@\xbf\x1bR\xd3\x02\x8dS@\xbc@\x13 \xca\xceS@\x15I|\xa8V\xc8S@\xcc&8"\x85hS@\x10D\xb5\xd7\xc5\xceS@*\xeaL]aNS@\xc6\x8f->\xc0\x83S@\x8f\xe9;\xf2\xd3\xcaS@\x1d\x97Ej\x0b\x89S@\x06\xfd\xa2p\xbd\x88S@\xfc\x00\xc0{}\xcfS@\x1do\x18\xd7M\xc9S@R\xec\\\x82k\xcbS@\xfb\x18\xfbh!\xcdS@\xbf\xa5\x8cZCfS@\xd4\xa1\xc1t\x94\x86S@\xd1\x12^X\x8b\xcaS@\x93\xdf\xb1\x9c\xd5\xcdS@?\xa2\xd8jd\x8aS@\x9c\xfd\x9a\xfbZ\xc7S@\x99\xbda\x04=\x90S@\xad\xb5]u:\xc9S@\xc5\xc9\xe8g\x88\xaaS@\xf9\x1e<\xaf\xd2\xc5S@\x8b\xf1\x1dlolS@[\xcc\xc1\nZsS@\xca\xa9\x03\x1c\xaf\xc7S@y,\xb0K\xc7\xc5S@\xf4Y\xdc\xe3w\xc6S@\xe9\x1a\\\xe9RgS@\xaf\xd7\x11\xbeLsS@\x04\xee6~7sS@k{j;\ttS@\x898\xb9\x86ugS@%[\x89\x1c\x0c\xaaS@\x8b\x1f=\xff|PS@_\xdf\x12\xd2\xealS@\xbec\x81H\xef\x85S@\xb1\xfc\'\xc9cfS@\x880\x84D\xd3\xa8S@NJ\xe7@\xb1~S@\xf8\x8aHq\x89yS@\xfa\x1f\x14\x8e\rbS@\x9d|:\xde\xfa\xc3S@Vb\xaeM\xa9\x91S@c\xeb\xebat\x92S@2\x92\x9a\x91\xe0sS@\xcbb\xb4H\x0f^S@J\xa1\xe4\xf7\x00\xa4S@\x87\x19\x89[|\x9aS@w\xcem\x82\xc4\x9aS@\xf1u\xac\xdc4iS@\x8b\x93\xd9\xcaU~S@Y\xac\x80\xea\x94}S@\xdc\xad\xf5V\xa9sS@\xc9\x19\x01\x03\x0fiS@Ou3\xe7\x93YS@g\x18\x18\x9b\xa6nS@%\xaa\x02\xdd\xa2sS@\xe6g\xc0\xa5y\x7fS@%\xaa\x02\xdd\xa2sS@M\x1c\x1d;\x97rS@~m<^G\xb8S@\xb5\x04\x814\xb6rS@&\xf1\x8aP\xd8^S@i\x9e\xd1v\x03\x82S@\xce~&D$\x9dS@\xebu\xda\xb3\x89ZS@\xf5$\xac.\xec~S@\xae\x05\xf6|\x1dTS@:f/\xda\xf3\xb4S@\x93\x84\xb5\xd8\x97eS@H\x9eb\xd3\x0cZS@\xf14\x1dSy\xbbS@\xbc\xf7\xed\r\xf5\xbfS@b\xb3\x7fss\xabS@\x0b\x12\xeb\xcd\x8c\xc7S@\xf9P\xfdP\x82\xbfS@T\x9f\x8e\x1b\xabcS@\xad\xec\xec]\x91\xc0S@\xd17\x8bp\x89\x85S@/\xab\x03\xa4|\xd4S@\xb8\xb1\x92a\xd4\x80S@\x97g\x07\xb9\x9f\xc3S@7wu\xe7\xcd}S@\xbfr!\xa0\xa8nS@\x03\x9c;Q\xeb\x99S@Z[P\xac\n\xc2S@J\xdc\xfb\x03\x1c\x82S@D\x9arI\x1d\x8bS@\x17n{\xf0s\x9cS@\xe5\xc7/\x04<{S@\xebP\xc8\xeelYS@\xa2\xc4\xd7\xe3\n\xc8S@\x8c\x17\x8b\xe5\x0e\xa8S@\x8al\xd0\x8a\xea\xc0S@\xbcHg\x0e\x9c\x97S@4\x85\x1e\x18\xf2^S@\xe86\x95\tmQS@\xaf\xdd\xce\x8ak\xbaS@\xc2\xdf\xa6q+{S@\x0f&V\x1eUxS@\x80\x92\xa4\x11G\xc6S@\xe17\x1f\x1b\x8b^S@\xa9\xd9\xad\xc6\xc7\xc6S@\'\x93\x96\xef\x00xS@\x92*\xb1\x9d\x91bS@\xef!\xc6\xb5\xe8US@\x15\x1cd\x80\x81\x9bS@/\xfeq\xb4<yS@~b\x01\xdc\x8f\xc5S@\xd5\xb5\xaa\x96>\x92S@6\n  \xc1\xa9S@e\x11\x05\n\rsS@\x86\xec3\x8aU\xc3S@\x9c,\x8ai\xb3iS@Q\x8f\t\x84\xc7yS@\r\xd2\x13_N\xafS@@\'\xf1\t\xdb\x9dS@\xfa>\xe8\x03+\xb7S@\xe4\x95t\xaa\x92[S@\x8fm\xcb\xb7\x9bnS@\x13![\x13YLS@{\x8cc&\xb2sS@+\xd5\xc6\xa0\xcf\xa1S@\xb6\xb5\x93:\xef\xcbS@\xb4\x1f\x13\x03\xb2~S@\xdb=\xbd\x9b\xfc\x83S@\x0c\xb1\xdd\xcb8\xb3S@\x02Ern\xd6iS@jVi\xf8y\xaeS@Na)\xd6\x01\xbeS@\xdas\x7f`o\x83S@!\xbbc\xe1r\x81S@\x80;q\xa3\x8bcS@\xfboOb\x0eeS@\x94\xb1\xaaf\x03\x94S@7\x0b\xaf\x8e\xceTS@\\\t\xe9\xd6\x80\xc5S@*K\xe2~\x0cbS@\x8al\xd0\x8a\xea\xc0S@q\xe6YX\x1e\xbfS@}<\x9f\\X\xcbS@\xc9\x06\x8f\xb0\xae\xbdS@\x80~\x85\xc4$}S@\x92\xfei\xfc(\x95S@\x1c\xb01\xe5\xcf\x86S@\x87\x02\xfc\x00\xb2OS@y\x82\xc1|7\xafS@e\x81\x81\x17\xdb\xd0S@%\xbe\x01\xc4\x1a\xa9S@G\xd6\x1e7\xdb\xacS@\x13\xc6G)>xS@\x9f{\x9e\xa2bHS@?\xce\x86\xf1\x80\xcfS@\xa6p\x01j\x9c\xcbS@\xed\'\x17D\xdc\x9cS@Q\x8f\t\x84\xc7yS@d\xceA^\x99qS@\x1a\x96\xb0&\xa9\xa1S@\xee,\xe8<\xc7\x86S@Q\xbao|\xce`S@\x90\x11\x89M\xfa\xcfS@\xf7\x17\x95\xc8\xeezS@\xd2f\xed\xb0)\x80S@\xcc]\xad\xca\xb6pS@\xc0\x98\x84\xbb^\xd0S@s\x99\xe6\xeb\xf6\x83S@\x86\x8a\xea\x92<\x85S@\xe8\xc8\x80\xbe\x85\x85S@0"6\xd4\xf2uS@\xe5\xb0\xa4* rS@\xcd\x99\xeb\xf7\x1c\xcbS@\x94\n\xe9dz\xa8S@\x94\xd9\n\xe3(\xc3S@\x96\x1c4\xbe\xafwS@;\x05\xcak\xe0\x82S@\x9e\xd4\xe3&wfS@\x99x\xba\x05bkS@\x0eMt\x1c\xd1\xbdS@\xdbn\x15\xa7\x94{S@\x01\xa6Jv\x03\xcdS@Gbz{\xd9\xb3S@|\xa3tE\xf2\x81S@\xdf\x9fV\x7f\x92wS@l\x1b\':~gS@\x90TQ\x0f\x01\xc9S@\xac`B\xc68gS@_\xde\xa9{#{S@!\x9d\xe7\xff\xbd{S@\x1c\xda\x1a4\xacjS@7oi\xd4\xcb\xb7S@\xb1\xe7\xc4\x14XnS@\x14\x95\x14\xcfx\xa8S@T\x08\x81\xdc\xf3\xa5S@\xafY\xf2t|ZS@\x89Dh\xcb\xc9\xb8S@\x0c6\xd6\x1a}\x8cS@\xa3\xe7p\xb3]\xc9S@M\xd6\x0c5:\xc4S@Ky=\xc4\xa8\xc9S@\x84\x7f\x06e\xcetS@\xc1^\x03x\x0e\xabS@@?\xb4\xf9\xba\xa7S@;\xa4r\xdf-\x9eS@\xac`B\xc68gS@\xe6/\x1a\xce\xcchS@\xa5\xf7\xbd[1\x8eS@\xaa$\xe6\x14\xfd\xcfS@r\xfeK5\xe6\xcaS@ur\x0e\x9f?\xb3S@=Z\xb8>\xd4\x8eS@W\x95\xbe\x16<\xabS@\x10(\x1a<\xdf\xadS@D\xe4x\xbb\xdb\xd3S@\x99\xba\xcb\xdc\xea\x80S@/\xed\xb7\xd7\xae\x8fS@2-\xc1\xb7\xc6\xa2S@\xe1"\xc3\xa7x\xcfS@2\xf2\xbcD\xbe\x83S@P\xc1\xe6\x16\x1d\xcdS@ \x9cyL\xa3\x8dS@\xc7\xc8\xab\x1b\x08\x80S@,DI\xfc\xc6\x84S@\xa1$\x04\xcfr\x85S@\x1d\xc4\xa73\'\xb9S@\x06-\x85Z\xd4\xc8S@\xdc\xb5\x0eP\x88\xc8S@\xd3\x82\xa3\x9e\xc9\x93S@o\x9ct\xe4L}S@{8n\xc6\r\x87S@4i\xbd\xb8\xd9\x8cS@\xb9\x84\x86\xa0U\x89S@\x1f\xdc\x88\xb7\x8d\xbdS@*:\x9c1\x93\xacS@\xc8\xdd\x19\xe2F\xcaS@pqi\x0f\xff\x88S@Eh\xff\xaf\x01\x89S@\x17\xf7\xc7V\xcf\x92S@\xae\xdce\xa0\xac\x9cS@aq9\xb1\x93nS@\x17&\x8a\xcf\xc1\x81S@\xed\xc9\xaa\x96\x00\xc7S@^\'\xb9\\\xe0\x84S@\xdb\xed\xbd\xdd\x86\x92S@\x9d\xf63y\x03\x86S@>\xc0\xfc\x98\xe6QS@*pK\xc9 RS@M\xc9U\xea\xb8\x90S@]\x82\'\xe2\x16\x86S@\xe1\x08\x7fV0\x91S@\xb6\xa5A\x06.~S@\xafA~\xbd\x00\x84S@V\x96\x81BX~S@=* \xd9\x1bWS@S\xaf\xe2E\t~S@!W5n\x8bPS@\xc9\x8dg\x07\x13\x9dS@4\x05\x9d3r\x7fS@={\x191\xacUS@\xaf\xe84Q!\x92S@\nH\xf5\x05\xc7TS@K\x15\x99\xac\xed}S@e\xb0\xb1\xd7\xc7SS@I\xdc\xe6\xb2"cS@:\xb5js\xb8\xa2S@\xf6\r:k\xb3\xa9S@\xcdR\xb9\xcd\xa9\xa9S@\x92\xfaFt&dS@+\x17\xe5\x88&\xaaS@n\xe6)\xa0OdS@\xa3.-\x96\xfcwS@\t\xc2\x0b\xbf\xb2dS@\xa7\x971F\xfd}S@\xf29\x81\xe7\xa4aS@M\xf6\xec\r\x9c\xa7S@jH\xfe*\x13\xd1S@\x8b\xcc\x1e\xa8\xeb\x9eS@N\xd8\x19\xfc\xb9\xd0S@\xf5\xc56\x9dD\xd0S@3T\x1dj>\xc2S@\x13\xee\x12\x1f\x1eiS@\'\xeeV\x82\xd8\xc1S@\xd0\x9dT\xd9Y\xcfS@\xb7p\x92\xff\xa2\xcfS@\x9d\xa7w\x0e\x9e\xceS@gE\x87\xe1\x1a\xd1S@es\xe1\xb0\xf9\xcaS@\x1cF\xff\xad\xdc\x9fS@\x9f\xcd\xcccw\xd4S@\xc8\xba\xc2kv\xd4S@4\x94\xeb\xd4\xf5\xd0S@\xf7\x0c\xd8\x06H\xd4S@\xfb\x9c\x83\x06gdS@\xb6\xc9\xb8\x92\x16iS@\x15\xdf\x0c\xe6\x10\xcaS@\xf50b\xa0\xdf\xcfS@+\xabv}\x91\xcbS@\x1dY\xac\x82\x10fS@\xeez{0K\xa7S@p+=w.\xc9S@\x04!\x89x\xfd\xc5S@\xc6S\xaekYsS@V\x143|\xca\xb2S@vU\x81\x89\x81kS@\x95R0\xf5d\xc2S@p8\x0ev2nS@`xa\x06\x0etS@U\xa4q{\x12^S@\x8d>XSCgS@\xb9v\xf5Kg\xc6S@ZVO\x0b\xb3kS@\xc5"\xba+\x85gS@\x9b&\x1c\xdc<\xc5S@\x83K\x84\x06\xd9sS@\xf6dNoU\xc6S@\\\xba\xc5\xd4\x19JS@\x8b@]\x83\x1c\xc3S@\x8al\xd0\x8a\xea\xc0S@srF\x91\xb9\xc5S@u\xd6&\xae\x03kS@~c W\xe3\xa6S@\x9f\xe8&\x9d\x06\xc4S@\xdf\xeb\xb5\xf0\x8c\xc6S@_:u\x93\x95\xc1S@\x15\xa0\x19\xff\x88pS@\xa1Eg>\x84\xb6S@(\xca\xb4\x1c^mS@\xe8\xe6\xc4c\x89\xbfS@\xfc\x94j#\xa3nS@\xfb\x17\xf1\x1a\xc6\xbdS@\xfc\x94j#\xa3nS@\xf6\xa6\xb1\x06\xcd\xbdS@\x16\xcb\x8d\xbf\xc8\xb7S@\xb2\xc4L\x16\xcc\xb3S@A\xc9\xd70\xc7\xbcS@\xad\xb9g\xda\'\xb4S@\xa6\x16.!\xa6jS@G\x91\xe5\x1a\xea\xbeS@n=\xc9xnpS@SDK]\xdf\x9cS@\x1ah\xa7\x88u\xaeS@\x0c\x91\x90a\x0csS@\x07\x9a\\!"IS@=\x11A\rn\xabS@WS/\x08\xd0cS@y\x91\xc2`\xe7\xbeS@\x01\xfaW\xf9\x89iS@\x1dH\xa3P\xb5\x95S@b,\x8a1*\x80S@\xc7\xc8\xab\x1b\x08\x80S@\x02vt\xf5p\xbaS@\x1c\xef\xb2\xeco\x86S@+*P\x9av\x94S@\xc1\x85\x04aNqS@\xd3\x92\xde\x1a\xf8_S@\xefo\xb0?\xbapS@H\xbc\x7f\xb22\xadS@\xb3\x9b\x90\xe8\xb3\x88S@\xec\xa1\xf6\x95\xb1\x84S@U\xf3\x90\x97\xdb\xc3S@C\xc2\x08\xfa\x0e\xa6S@\x06\x94\xa2\x912\xb3S@:5\xbf\n\x1bOS@\xcf nm\x9anS@\xd0\x0f\xf1\xb9\xa3\x9eS@\x15\xd7\t\x92\xe9\xc6S@\xc7\xc3\x03\xb1]\xc2S@0\xc0\xe0\xf2N\x84S@\x8b\x9e\x0f\xdb9qS@\xf8J\x93\xc7\xa4OS@\x1c$DwL\xbdS@b"\x9b@}\xc4S@\xd7\xf8i\x9dN\xaaS@1\xcf\x9c\xa7E\x8bS@%\xe8\xdb\x1a\xe9\xc4S@#\xf5\x1c(~\x9bS@V\x1c\xce\xd7$sS@\x7f\xe6\x06x\x8c\xc9S@\xed\x13K\n\x94\xc2S@4\xd4\xf8\x17\xe2\xc6S@\x1e.\xc2\x8f&\xc4S@%\x8b\xa5\xe2Z\xc3S@1:L/N\xc3S@;mJ\xc6\xf9\x87S@\xbe\xe2\x1e\xb1:\x8fS@S\xf2-\xda\xe5~S@V\xc2{oD\x81S@\x15\xd6\x07S\xb9\x8fS@c@6N-\x8dS@\xa6\x08\xd2e\x99\xcfS@\x94\x8e\x05\xa7\x9d\xc8S@lu\x07\x1f\xc4\xc6S@C\xe6\x90<\xa1zS@\x1c\x0ehg\xba\x8eS@9<\x1el\xd0\xc8S@KV \x8aJ\xc4S@\x88\xd9e\x90jfS@`+O\x90\xc6\xa5S@\x98\xd9\xbb\xcb\x8b{S@K9HP\x0e\xcdS@\x12h\xbeA4\xcbS@\xb6@\x84\xa5\xd8~S@\x0c\x1a\xcde\xa3\xa6S@5\xce\xf8\x0e\x8ajS@\xd8WwD\x98\xa7S@\xdf\xb5\xef\x92\x9c\xc0S@\x1cr\x01u\x86\xc6S@T\xcag\x8d\x11iS@6x?ps\x8cS@CP\xd8\xe3`\x8eS@\x98\x82\xd9<\'\xb0S@\xec\x96\xa5\x06\x9f\xd0S@\xe9)\xa8?\xe9\xcdS@\xcb\x06(\xde\x96\xc8S@v\r\x99\xa93\xa8S@(\x9b\xe1\xc5N\x87S@\x00\xa02EqiS@\xa09\xbd\xa8\x8b{S@\x0bW\xa9\x01\x8f\x9fS@\x05g\x14\xbf\xa0\xb7S@\x83\t\xcb8\x81pS@\x8a[\x8f\xea\xf7\xcfS@\xbcx\xf7rL\x9dS@?\x8e@\x82\xbb\x80S@\x9f\xcd\xb00>\x9eS@W\x9c\x1c\x84\xfe\xc0S@\x0fP\x95a\xd1bS@\x9e\x1e\xea\x1d\x1f\xc3S@"\xfa\xc8\r\xb9\x9eS@\x89\'\xc9|\xac\xd1S@SR>\n\xabuS@T\xaa\xb7\xb4\x92\x9aS@\x11U\x95\xc97\x9dS@\n\xbdT\xecF\xb8S@x\xec2\x18D\x7fS@wGc\x03\x9d_S@"\xad\xa0\xf4\x98^S@\x82\x89\xb1A\xd7zS@\xa8ca\xa7\xf8\x83S@\xed\x90\xf2C\xa7\xb9S@\xca88>p\xd1S@]\xc6\xe0\xc9\x8d_S@\x8f\xbcZ\x114wS@\xe9TY\xe2\x8a\xc6S@\xe8m\x11\xddd\xa5S@\xc6\x1b_\xea\x15SS@9\xb1u\x9e\xcd\x8dS@\xe4$_+K\xb0S@\x03\xec\x98|\'\x80S@\xb9\xd9\x15\x89/\x88S@\x05c\x1b\xe2\xbd\xa1S@\xb9\xe1\nI\xf4\x8eS@\x0e\xe6L<\x7f\x80S@\xf2e\xbcC\xf6\xa7S@S\xe5c\x9d%\xa4S@C*\xf7$\x97bS@\rG\xc7\xeb\x86{S@""b\xe1\xb1\x80S@vn\x99g\xecyS@\xa28\x9a\x99\xd3\xcdS@x\x01\xa5)\xb5\xd0S@\xe0\x11I\xfe\x9b\x88S@v\xa6D\xaf\xa4\xd1S@\xf6\xa0m2\xa0\xcaS@\xd3t\xb7D&zS@V9\xce\xc0\x91_S@RM\xf88#wS@0\x06\rJ\xe9\xd0S@.A\xe9c\xa7\x99S@\xf7\x9b\x0fm\xb8\x81S@=o\x04O\xcd\x81S@\xd4\x80P~y\xd1S@\x91\xbe{D\xf0\xa7S@t\xb7o_\x9f\xc1S@\x01\xb5w\x92\xbc\xc1S@\xc2Qy\x17\x95\xd2S@\xed\xbf\x9b$\xbc\xa7S@\x93\xd8\x15o\xe3\xa6S@\xbb\xe9x\xd8\xc7\xa0S@h\x8a\x92\'`\x81S@\xeb5C\x82L\xd0S@\xc8\xb3\x84\xec"cS@\xe4JU\xd1J\xd0S@\xe8\xd6\x92\xc1\xf3\xc1S@k6\xcafb\x84S@&l\xcfV\xb5nS@H\xafy\x0f\x95\x88S@%\xeb5\x84\x8cqS@8\xa6\xc3\r\x1c\xc4S@<\x99\x92\x1d\xf4\x80S@K\xe5  \x15dS@\xc8\x1f"\x0e\x81\xb7S@\x0bl\x9f(&\x84S@\xec\xea\x97\xff\xa0rS@\xa45\xf5\xe6\xb6\x84S@O>\'\xa7m\xcfS@\x89\xa0[\x86\xcdnS@\xa2\xe9w\x18\x06mS@n\x93\xb85k\xc3S@:\rLu5}S@\xc7\x10\xee\xe2igS@YT\xc1\xa9\x1e\xd1S@@\xd5\x8bw\x1f\xd0S@(\t\xea\xcd\x9b\x80S@\xd9\xd6\x91\xe2W\x7fS@K[\'P\xe6\xcfS@\xb7\x1a\xe7K\x14\x82S@pf\xba\x8a\x05\x9bS@\x13\xda(\x15\x1fCS@BP\xb3M\xc8\x90S@u\x94\x8c=\xa9\x80S@B\x9a\xf7\x82-~S@o\xa9\x97\xe6\xf1\xcdS@\xe7_\x17\x16\x1e\xb8S@\x07&\xb7\'[\x8bS@<\xe6\xfe\xb4\x13\x84S@\x9e\xd6B\x7f\x8c\x8fS@\x86\xbcX-)\xb3S@D#\xa7y\xf4\xd3S@\xe0\x11@V\xc9}S@\xfe\xd0\xd3\xef$XS@o\'\t\xbf2\x9cS@a\xcd0-\xc1\xa8S@58D\x8e\xf5\x85S@a\xd5\x96\xbc\xca\xc6S@\x18\xb68_\xef\xb3S@\xf7J.\t]\xc6S@\xd2\xdc\xe0\xd9\x0f~S@\xc0SJI\xc6\xcaS@\xf2`\x06\x0f\xa9aS@\xb8\x8a9\x7f\x1e\xb3S@\xcdU\x93o=gS@\xdb\x99\xf1\x86\xa4yS@\x88V1Q\x90\xb3S@-\xa8S~\x81\xc7S@\xe6\xf5\x85?H\x9eS@gS\xd4\xa7&TS@\xbe\xdd\x04h\x11RS@\xaa\xcb\x92&\xa8\x9eS@A\xb7t\x81U\xcaS@\xc3\xe7\xccz\x8djS@\x95]\x18t\xe2\xb0S@\xc8\xe93\xfe\xa6\x8fS@X}\xa6!Y\xc9S@\xb0\xe0\xbe\xdas~S@M7\xed\x9c\xeaXS@\x15M\x14\xe8\x18\xc9S@\x87\xbd\xea\xba\xbd\xc8S@\xec8I\xe4\xf8\xc5S@\xae\xa3\xbd5\xd3sS@Z\xa4\xf4\x18m\xa0S@\xb3S\x14\x18\x18\xa7S@\xf7\xd7Z\xea\xf7\xb7S@-\xe3\x0f\x91[\xc6S@\xce\xe8\xb3-\xb7\xb2S@\xd0\'\x15J\xa0\x84S@3t\xf0\xf7\x13tS@\xc1H\xd7\xf1\x98\xc6S@\xeb\x9e\xa1\x0b0\x91S@P$h}\xde\xa4S@\x8c&\x80e\xd3TS@\xb3\x03\x9909\xa2S@\xe4\xc8(\x129\xc8S@\xdb+\xcb\t\x06\xbdS@\x14s\xbc\x1a\xff\xc5S@N\x89\xf0\x0e\xc1\xc5S@\xa6\xc0\x08\xaf\xc8\xc2S@\x02\xcd\xf1\xb0\x94\x88S@\xcfh\xe5\x86\xc8TS@Z\xb6\xfe;\x9e\xb0S@\xe5\x14k\xaeBVS@96O\xe4M\xc5S@\xa1\x80\x85?\xa0\xadS@#\xffk\xcej\x95S@\x18\xe0\xea\xf0\x17\xc8S@\x97\xec\x0b.\x07\x82S@9`\xf4,\xaf\x86S@c\x9e\xf8\xf2"iS@\x8e\xb4}m\xa0nS@\xd8+T\xe2vzS@V.\xe6>\x0b\xc4S@y\x03\x89\xd5\xa0\x8dS@\xea[\xe1c\x82\xc2S@\xca\xcd\x84\xfd[\x86S@\xc4\xa9\x02\xb9\xdelS@5Q\xa2\xe95\xcaS@\xbd\xf0\xc3\xf3\xd1US@}V(\xdd\x80\xc6S@fp\xb3\xaa\x02\xc2S@f\xb9\x16L\x9b\x87S@K\xe6\x90og\x81S@j-\xa0\x81\xc1\x93S@\x1e\x90\xd3\xc9\x0b\x89S@\x8e\x80]\xb2\x91\x8dS@\x85\xbb\x08\xcd?eS@\xf3\x0c^\xb7\xa2\xaeS@\x11\xfa0{\xc3\xb2S@"\x80m\xa5\x8a\xbfS@~\x1a\x922h\x87S@\xafp\xb0[\xe8\xb4S@`e\xe6@\x9b\x83S@\xbe\x17\xa4\xd7\xba\xafS@\x9d\xac5g\xef\xa8S@e\xf6\x8d\x93\x9fsS@+\x16t/\xa0\x85S@9\xde\x11\xa2\x9a\xcfS@4\xe0\x83\xf9\xd0NS@?\x1a\xec\x0cQ\xc4S@~\x9f\x94\xbe\xa9\xc4S@\x9f\xb5^e\xf6\xc5S@\xcaFZ\xd6\xd2\x7fS@7\xbdX\xe6\xc4\xaaS@\xe2F}\xc2^fS@j\xe9l\xcdB\x80S@axDW\xb9kS@\x0f\xc5\xb4\x0b\x89kS@%\x8f\xe0\x1f\xc6cS@\x16ku\xd8\xa6\x87S@,\xbb<\xd3\x00xS@\xca\x81[8\xf0\x80S@\x8f\x0e\xfd\xdc\xf3\xbaS@Uh\x1d\xce\x88\xa9S@\xa0\xcew+%\x9fS@,\xbb<\xd3\x00xS@\x8a\x9d\x1d\xe9\x8dkS@\xaa\x13\x08\x9f\x91\xbdS@\xaf\xef\x88<\xb6\xbaS@.\xf2\xd4o;\xbcS@\xd8\xfd#\xa8\x08\x87S@.\x1aU\xfe\xfa\x82S@\xae\x89c\xb9Q|S@e\r5B\xbf\xbdS@]a\xf7/\x17xS@UnM6\rhS@\x01,\xff\xb0\xb9\xbdS@\x00\xb8\x15\x84\xba\xaaS@\x8a7\xc9\x93\x89\xc0S@\xa4d\xdbK(\x80S@\xf0\x8b\xec\x8b\xd5\xc8S@\xf9\xb0N\x83a\xcdS@+\x8e\'\x99O\x82S@\x15\xc6\xaey\x1d\xb4S@n\xe5\xb03\xdd|S@\x18\x94\x89\xf2x\xc6S@\xd9\x14\xdf}\xfa\xd0S@\xf4\x1f\xc8\xcf\xb6\xbcS@\xd2\xa26\xf0V\xceS@l\xfa\xb3d\xbf\xc0S@\xd7\xe35a\x95\xd0S@\xc0g\xc6\x802\xcdS@ize\xd9\xa8\xa8S@\x9d\xbe\x81\xd0\x92bS@\x9f\xcaO\xc2\xd1{S@i8<\xf8\x15\xa9S@\xe2\xdf\x95\xcb\x95\xafS@Q|\xe9\x97\xd8\xccS@-\x19\xdfs\xd6\xb8S@[\xb1F77\xcdS@\xb5\xaf\xb0U\xbc\x87S@\x1d\xaeb\xfa\x01\xceS@\xc9\x84\x93\xed\x0e\xcaS@\xd3i\xf1-|\xa5S@\xa1\xde\x828\x9d\xb3S@E\xc8\xb3\x04\x0c^S@\xb5<x\x0ff\xa5S@\x8aK\xf5X\x90\xbaS@\xb9\xab\xd2<|\xbaS@\xc5t\xa54\xdd\xbdS@\x8e\xba\xc5\xad\x8c\xa5S@4\x86\x9d\xbd\xc0\xbdS@\xdeh"1N\xc3S@\x8b&\xfa \x02qS@d\xaaX\x18\xa2|S@HJ\x82\xf1\t\xceS@\xd1\x85\x847\xd0\xcdS@\'\xd5\xfc\xb4\xd9\xc4S@R\x88\x93f\xbc\x9bS@\x8f$\x14Ng`S@\x18\x94\x89\xf2x\xc6S@\x99\x91\x04.\xdffS@3\xbbEk\x06\x8cS@\x80\x9e\xd7\xef@\xb3S@\x192\xa7q2\xa2S@\x9d\xbc\xeeA\x19\x85S@\x82\xbe\xbc4\xb3\xb8S@3C\xaf\xf3{\xd1S@8\xfb?\xcb&\xd3S@\x05\x1f\xbb\xa4\xedgS@\xfb\x90~\xff\x17\xcbS@N3\xc8\xc0\xd9\x87S@\xdc\x00sRfcS@\x1c\xd1o\x10\x00\xa8S@\xfb\xaf\x9c\xea\xf8\xbdS@\x96\x03\x8a^z\xbeS@\x9cN\xd3\xe3\x00\x80S@C|\x91\x1a\xdc\x81S@\xe7\xb8H\xa0\x84YS@i\xadi\xb1#\xa6S@\x93o\x03\x80f\xa6S@\x1ez\xba\x15hUS@\x1e\xe3i\xfc\xaf\xceS@\xcdMe\x1a\xc2\x95S@\xd2\x03>\x18\xfa\xb9S@\x9b\xb0\xa7Y\x05\x95S@\x006\xa3\x89\xdb\x86S@\xdd\\\x84\xe9\x8c\x85S@\xa4\xc3V\xb2\xd5zS@\xe0\xc3v\x97\xab\xd0S@\xb9F\x9b\xfc\xdb~S@\rT\xfd\x9c\x8c~S@:\xf4)\xdb\xab\x90S@\x89\x03&\xb7\x1c\xc8S@\x184\x8d\xfeu\xc1S@\xa8\xf3E\x84G}S@\x9f(\xbdk\xa9\xacS@\xe3vA\x9d\x9ckS@\x19\xdb<dx~S@\x8a\x80\xad<+\x81S@S\xe0q\xd4]\xcfS@\xa2D\xb5\'\x89\x8eS@\xbc\xf6\xb2\x0c\x00sS@\xb3/\xc3.z\x9aS@\x1c\x92M\xbe\xca\xacS@\x1e@/\x888\xabS@\xe3W:\xf96\x87S@\x02[\xee@\x04\x80S@\x01+\x8fGF|S@\x88r\x7f\xa79\xcbS@.\x1aU\xfe\xfa\x82S@\x82\t\x9bw\xd2\xa9S@\x06\xda\x13\x14\xc3\xb4S@Q\xfb\xbf\xb5\xca^S@r\xe4\x87\xd5\x1f\x82S@U\x1b]\rhfS@\x1b\xba\x97(\x86|S@\xc9\t\x96z&{S@EC\x8a\xa7~{S@\x99\x16\xa8N%\x83S@30\xa3S\xfd~S@\x18sTO\xeb~S@y\x9b\x16j\x89{S@\x89\x15!1\x10\xbcS@sL\xe3e\xe3\x83S@\xc5\x8ep\xb1\x1b~S@(\xd9\xad.\xda}S@f\xdf\x95\x8dJ|S@\x89^\x14\xd4\x88\xbeS@\x92\xaa\xfcy\xf2~S@\xef\xb3\xe4\x98\x93\x7fS@\xd7\xa0H\xa6\x92\x80S@?\xe0p\xfe\xac\x84S@X\xda`R\x8a\xb5S@)\xaf\x8f\xdcN\x81S@J\xc6\xb0\xa0\xad\x81S@)\xcft\xda\xc0iS@\x85\x1f\xc3\x85\x89\x80S@F\x18\xc3\xfb\xc2fS@;&7\xb1\xa1\xc1S@~\x05\x13\xa6+zS@\xb2\x8f\xd3\xc9\xbb\x80S@.q\xd4\x12\xcd_S@\xf8qn\xa2#{S@\x12\xb5U\x17\xa0\x86S@\x83Nu\xd6\x0f\xccS@u\xd8\x0e\x82\xe0\x86S@\x9fR\xf6\x7f\xf1\xa3S@\xbd`-"\xb1\x84S@\xae\xbc\xa6\x95\xfb\x86S@\x06\xaa\xdb\xe19\x8cS@\xdb0\x96\xb3\x8f\x8dS@\x1dY\xf4\x08\x91\xc9S@\x116\xb6^\x94\x8dS@i\xfa\x85A\xe1\xcfS@p\x8e\xc0\xce\xe1\x8fS@A\xe5\x0b"Y\xcfS@\x13\x05\xc2\x06\x1c\xd0S@\x81\xa7u\x9f\xc0\xd0S@\xfe\x97,\xee\xb6\x84S@\xffhR\xdd\xe4\x81S@qn\x9fC\xcb\xd0S@\xaf[KL\x1a\xccS@\xcbG\x10\x8b5\x92S@\xcf\x17M\xae\'\x92S@\'\xa3\x1a\xc9\x9fuS@\xed\xe8J\xb8\x01\x89S@\x91\x82eiK\x92S@\x1fP^\x80\x8c\x8fS@\x9aL\xb4\xa3<qS@\xef[\x94J\xaf\x93S@\xc1\xd1}\x1b\x82\x8dS@*\xfdo,0\x90S@\x93\x95P\xd2\x80XS@zv\xda\x18\xabSS@\xa6\xae\xff\xe8\xc5\x91S@{\xe4\xe3c\n]S@\x1fy\x81\x8f^tS@\xd2\xdd\xdcR8\xd0S@0\x18"[\xca\xcfS@\xf2\xd9\x90\x89\xcf\xd2S@8\xc6"\xe0N\xd0S@,\xc9\xed\x1eO\xd0S@*3\xf5\x87\x82\xd0S@1[\xd4\xa0\x13\x92S@W\xaa\x195e\xd1S@\xde\xd8\xfd\xa8m\xcfS@7\xaeD\x9a\xd9\xd0S@\x11\x9d?\xb9a\x92S@/\xfb\xb8N\xa2\xcfS@\xc7\xdc\xd8\x8d\x14\xd1S@\xed\xaa\xb1\xe5\x12\xcbS@\xf7\xd2\x04\x80q\xd4S@;\x8fi\x02\x1f\xd1S@\xfa\xed\x16N-\xd4S@\xe1\x0c|\xaf\xf8\xccS@\xc3\xdd#$9\xc8S@\x10\xc4\xaf\x11\xa1\xd3S@/\xe1%v\txS@l`\xf1\xc7xtS@\x14\x19\x94v\x07\xc8S@\x91.xC\\\xcdS@\xa1\xecjh\xda\xcaS@V\xcc\x1a\xe55\x9cS@\xcc\x04\xd2fb\xc6S@\xe1\x88{\xfe?\xcdS@\x14\x92l\xa8\xb1\x9eS@\x15[\xde\xe77\xc6S@\x02=\x88\xf5\xae\xccS@ >R\xedy\xcaS@\xdce\xdf"J\x9dS@\xbd\xa2\xd7X\x7f\xcaS@u\xa4\xc0\x8f\x83\xcaS@\xe59h\x0b\x02oS@\x15M\x14\xe8\x18\xc9S@M\x1d\xcf\xeb?\xc9S@\xdb.|Jd\xc4S@\xc2o\xf7\xed\x1e\xc6S@\xb7E\x82"=\xa2S@ @\x17\xe6\xe4\xc6S@\xb0\xb2p\x10_\xa5S@\r\xcf\x88\x80/\xc5S@Q\xd9N\x8c\xe6\xc5S@"P\xc2\xe7hgS@\xb5\xc7\x9b\x17y\xc7S@\xb14\xc1\xd78\xc8S@O\xbf\x9f\x91\x92gS@\x05V\t\x02\xbb\xc5S@\xb5PBVHVS@< \xf4\x07\xe6SS@2\xf8\x9buM\xa2S@\x13\n\xffF\xda\xc1S@\xa1\x88\xc7\xf3\n\xc2S@bX\x9d\xdf\xad\xc1S@F\xc8\xbb!&\xa9S@6\xa3\x01\x1d\xc5\xa9S@\x9a\xafL\x8a\x87\xc1S@\x9a\xa1\x80PN\xbeS@\x16V*\xf2\xb8\xc4S@\xac\xe6\xacF\x9f\xbfS@\x11\xb9\r\xec-qS@\x10\xd6\xe5f\xc1\xc2S@\xa0\xfb\x85c\x08\xc0S@$^\xc8\xe6\x85iS@\xdc\x1a\xc5\xbd(\xc3S@\x92G\x0c\x08A\xb3S@\r@\x01"\xf0\xc1S@\x11\x81\xf8\xd5\xaa\xaaS@\xf1\xef\x82)\x8b\xb3S@\x8b\xb2\xed\t\xab\xbcS@\xf3wT\x94\xbaOS@\xf3\xb9\xaa\xc3\xb9\xafS@z\x92\x85\x1d;oS@\xca\x8c\x8cc>\xbdS@\xf2L*Y\xfa\xbfS@\x13P\x1d=\xfa\xbcS@\xb3\x85\xd7S\xaa\xadS@i\x10\x04\xc8KgS@\xe6\x1e\x17\x1e\xb9\xb7S@3ym\x93\xc4nS@ff\xb4\xbe\xf4\xb3S@\xfft\x86 \xa7`S@\x08Z\xb0\x8c\xe1\xb3S@\xa2\xc5\xe5\x8d\xcb\xbdS@,\xa4S,~\xbcS@wH\xa9q)\xb3S@9aj\r\xd2\xb0S@O\x8a\xae\t\xf3\xa7S@\x9d\xc7\x1eM;gS@y&a\xef\x9a\xb2S@\xf9\x10.2\xfc\xb9S@\xe5\xbd\x84\xdc\xe3\xbcS@\xf7\xac\x10-\x17\xbcS@\xdf;B/\xff\x83S@y)\xb7\xe1\xb5\xa7S@C[\xcd\xbdH\xacS@f\xbe\x11\x85\xb2\x8bS@\x03^`s\xea\x87S@\xd3\xedE\x94@\xbaS@\x94z@\x98\x92}S@\x83\xacD\x9e\xd5\xa3S@\x96YU\xbb1\xa3S@\x93\xeb\xfay-\x8bS@\'Z)F\x8f\xcdS@\x9a\xb3DN\xe1\xa1S@\xc1g7\xab@\xcdS@\x9c\xb3\xb9\xbd\x9ckS@\xacn\x96\x1e\x16\x8dS@+~\xf8\x9f\x9bsS@\xcb\x06\x9d\xe0\xa1\x90S@\x98\xa0\xc1\x8a\x0f\xabS@\x13\xe4\xdb\xc7\xaf\x93S@jB\x079\x02RS@\x12K\x12\xa3\xd0\x98S@\x8e\xc9\xf2\xa2-\xa8S@\x96\x8br\x9e\xa5\x9bS@\xa4P\xaeA9\xd2S@\xba\xe1\x9d\xf5|\xceS@nI\xacC\xb2\x91S@3E.\xabW\xceS@\x0e\x11\x88\xfb\x9f\xcdS@]\\\x82\xac\x0f\xbeS@\x00_\xaaw&\xd3S@\x11\xedZ\xe6\xacjS@8$g\xbcMnS@4F-\xed\xad\xc6S@R8+\xbbW\xc7S@i\x02\xb4R\xc0_S@;p\xed)\x01\xa7S@\x12*\xacK\xa8\xc7S@\xc9\xca~T\xd3\xc7S@\x90\x90\xfa\xc6\xf4\xb8S@M\t\x1f\xe7n\xcbS@:\xc3\xcf\x02\xd3VS@iI\'\xc4e\xcbS@\x07Q\x90\xb3\x08\xd0S@s#v\xaa\x9ezS@\xdb\x8abe\xed\xd0S@\xbd\x10\xc4\xf5\xc8\xa9S@\xeagOn\xd2\xd3S@\xdb.\x0c1x\xbfS@-T\x80\x0f\xcc\xadS@\x9b6p\x8fl\x84S@\xad2\xa4\x05|\x82S@rr\x96\xbc\x93\xcfS@wD\xf7\x1b\xed\xa8S@EI\xea\x02\xf2\x9dS@\xa4xq\xf7`fS@B`"\x91\xeajS@gk\xa6\xd7\x13\x85S@\xee\x91\xe9\xdc\xb7oS@$\xd8U\x85\xbb\xc0S@0I\xe7\x0b;\xc1S@\x9a\x9d\x9e\x14\x1b\xd0S@2\x88\xc42\xe1\xb1S@+\t\xec\xa4\x0f\xc6S@\xf5\xa1,)\xb9\xb0S@\xa71\x9d\xa1\xbe\xb2S@uz\x01\xcda\xb2S@ s\xc0\xb5\xe5\x81S@\xf7\x1e\x06] \xb5S@7ybD\xc7\xa8S@ja!\xfa\xc3\xbaS@\xb0\x05\xbaMR\xbeS@\xa3%\x8b}\x0b\xbcS@w@\xb1\xd4\x9f\xa4S@\xad\xe1M\x02\xbb\xa4S@m:^\x19\x9c\xbaS@~\xa3,\x98\'\xb9S@akF\xeb\x14\xaaS@%a\x92\\u\xa3S@v\xe2\xa8\x12\xec\xa8S@\xc4U\x0f\xfd\x01\xa2S@\x1b\xb3\x81:A\xc6S@\xe0O\xc0{6\x8cS@F\x1e\xce\xd6\x0f\xc3S@\'\xe1r\x8e\xcc\xbfS@\tEw\x88\x02\xcbS@\xa5\x99\xd7\x0b\xa6\xbbS@\x03/\x1aF\x0b\xc2S@\xecT\xcf\xa6\xb7\xb9S@\x93\xc6{\xf0v\xc2S@RQ\xf7\xfd\xa9\xc8S@t\xa6b#}\xc5S@U\xa4\x0c^{\xc4S@\x1a\x115\x06$\xc3S@s}}\x1b\xc8\xc7S@\x1e\x86N\x94\xe7\xbdS@\xbd\xd6)\xae\x90\xbdS@w\x88\x11\x92\x91\xc6S@\xef\x19\x87q\xbe\xc6S@q\xbf\'\xdd\xab\xc5S@2_\x8ao8\xb4S@\xc1u=\xa8y\xc4S@\xef\x14^\x8b\x86\xc4S@\xb3]\x060\xa8\xccS@\x90F}\x04-\xa8S@\xd7\xa8\xed\xf9\x10\x9cS@\x19\xbe\x02Q"\xcaS@\xfa\x1cw\x88?\x9dS@\x90\xe3\x01\x8e\x8a\xc8S@\xe6\x82\xdb\xa8^\xcaS@\x9d\x94\r`u\xcaS@ZH/c\xe5\x8eS@i\x98\x9f\x1b\xe5\xceS@ah\xa5V\x94\x94S@\x1f\xb08-\xe8\xceS@\x19k\xcb\xee\x81|S@\x88/N\x8c\x90\x92S@\xfc\x1a\x8fk\xb0\x92S@\x1eJ\xf6\xab\xb8\xd3S@d\xe5vN(\xd4S@\xbf\xf9\x91\xe84\xb3S@|\xff\x05\x14\xe2\xbbS@\'\xf5\xcd(S\xc8S@\xdbS\x14\x01\x1a\xd1S@\xfb5<]"\x90S@\xdfh\xb4\xbb\t\xc5S@\x1a\x85\xf4\xb4@\xd0S@\xec\x11k\xbb\t\xd1S@\x84AQ\xdf\xcc\xc9S@\x13\x92\xd6\xf3\xb2\x98S@\x08\xc1\xfb\xc2\xdb\x8aS@2\x82\xd5\xfa\xc5\x83S@\xe5O\xf4\xb8\xfb\x90S@6\x8e\xde\xcf \x8eS@\xf2\xccRu\x81\xc1S@X \xef:\xd8\xa7S@\xffAH\xd2\xf6\x88S@t\xf1\x00\xd3\x90\xb8S@r/\xc7\xf8)\xb1S@w\xa2J\xf8`oS@U\xf6^D\xc1\x8dS@C\xe2Cv\\\x88S@Q\xad6}B\x85S@\x80\xdc,\xa7\x7f~S@\x89\xbb\x12\x0ft\x8bS@\xf1\xfb\x80j\xd7\x86S@\xe6\x82\xdb\xa8^\xcaS@\'\x18{\x14\xb1\x87S@~-}M\xb9\x88S@\x7f\x13?\x12\x04\x88S@LKGvb\xa9S@;y\xb4\x03\x02\x9bS@\xe9*N\x89\x15\x89S@>B\x05r\xbf\xc4S@Ud`_\x0f\x80S@qs\x03P\xe7\x88S@k\x81Y\xca\x84\x80S@-\xc5\xeet\x1b~S@\xb18]a\x05\x81S@\x13\x19P\x1e\xe5\x83S@k\x10\xd8\xf0\xe9~S@\xad\xf7\xb7\xcf\x1f\x84S@H\xbaWU$~S@\xb4\x85\xd8\xe2\xcc}S@aP\xf9$\xa1}S@\x8f^\xc7\xf8\xa3\x82S@>\x07\xe18\x0c~S@\x89j\x98\xb1tyS@u8\xc7\xa1\x9d{S@M\x19 \xbf!{S@0\x97/\xc0\x1e\x82S@Q\xac\xc3s\xb2wS@\xff\xcc\x92z\\\x7fS@\xc8\xbe%\xf6Y\x82S@\x01\x868\x95\xf8~S@-\xbb\xf0\x06\xfa\xc6S@\xdc}p\x8fW\xc2S@\xa0r\xaa\xa1\x05RS@,C\x1d\xbc\xb5nS@>\xdbpS\xaf\x8dS@\xa6K\xde\x8d?nS@\x9c\xc0\x87\x18\xc9\xa1S@\xe6\xb5\xf9\x92\xf1lS@\x1dN0b\xc3nS@+\x07\xea\xbb@qS@X\r\xdb\xf0|\x90S@\xad\xaa\xd19HgS@U,w\x86}\xc6S@K\xc7\xf7\x1e\x8f\x85S@\xd7\x8e\'x\x13jS@\xf9\xfc\xd7r\xc3\xd0S@i\xc0\xd4\xe8hgS@=\xef\x0f\xa4\xbd\xd0S@Js%*/\x80S@.j\xb0\xbe<ES@v\x0f.v>TS@\xed\x00\x10QQ\xb2S@\xf5\xdcR\xc4#\xc6S@\xf0\xef\xf4\xd8\xee\x80S@v\x7f-;\x16\xd1S@.B\x7f\xd5\x97\xa8S@\x82\x87\x1f\xe0\xa0\xd0S@\x04\xf4&\xea[\xcfS@i\xeb\xe0V\xf0\xd1S@\xcer\xc5\xf9U\xd4S@\xad%\xe0\x99\x8f\xc2S@\xdc}p\x8fW\xc2S@\x9c\x7f\x9c=\\\x81S@\xe4\xbc\xbb\x85+\x8eS@tUQ\n\xb8\xc2S@\xed\xcf\xc5\x08\xb9\x98S@\xafV\xa0O\xa3\xc6S@\xd97\xf3\x84\x81\x84S@\xdb#%\x8a\x9b\xadS@N\xec\xdevn\xa4S@\x11\x942\xc6\xcb\xc8S@\x8b\xabGbwzS@D\x91\x1a4CnS@E\xbb\xdf\xc0\x1e\xa7S@"D\xc2\xb2\x12\xb7S@6\x01\xdb\x1dJ\xa4S@K;\xf3\xdd\x9d\xc3S@r\x182\xf7@\xa2S@\xc8\xe7a\xac\xba\x85S@VI\xe4\x02\xbc\x9bS@$ $\x05\xf5yS@\xb4M\xbd\x8f9\xbaS@\xdc\xce\xa9V)\x96S@&\x8d\xf8\x01\x98\xa7S@uw\xda\rw\x88S@\xaa\xf3\xc1\xa8\xd0lS@\xd2G[\x1f\n\xc3S@\xd1\xa7\xbb\xeb\t\xa7S@i<\xddn\xa4jS@\x83N\xd3\x87\xc0\x81S@0\x83f\x16\x8dkS@\x86\xa3\xba\xe4>}S@\x86\xb1\xa2\xf5\x15~S@\x82\xc0\x9c.\xcd\xa8S@\xfaS\r{\x94jS@\x95aj\x1d1~S@\xd4.`}\xcd\xbdS@\xa4y\xfc}\xd4\x88S@\x8b\x91[\xf9C\xb4S@\xa8\x01\x1c\xafv\xb0S@\xee\xab\xa83\xee`S@-6\xd6\x1c\xbb\xb5S@\xebp+\xf2\x9cSS@\xea\xe2(\xec\xeb\xa6S@\xfeu\x98P\xab\x87S@\x81J\xe2S\xdd\xbcS@\xebm\x88\xc6\xd5\xabS@*w\xbf\x07\xbb\x84S@+\x07\xea\xbb@qS@{m\x03\x9bo\x99S@[WD\x1cW\xacS@\x80\xd7\x16\x8b\xc3\xa5S@\x87L\xe5\xebL\x93S@8Uu\xc7|~S@\x10:r\x12i\x8bS@\x997=\x04\x1b\x8cS@\xd9\xda\x963\x07\xa9S@]\x8e\xcb_\xcdoS@\x98\\en\x7f\xa6S@\x8b\x07\xd0\xafc\x84S@)\xf3\xc3f\x93\xc7S@\x04\x89\xbaE4\x87S@\xf351\xe2\xe5\xc5S@\xcb\xc5\xbb\xae\xd7\xc5S@\xb7\xc3\xc2\xe3b\xc7S@\xf2M\x05\xadYyS@\x98x=\xc5M\xcaS@e\xaf\xd8\x05\x96\xcaS@\xaf\xc9\xb3\x85\xd9\xa8S@\xdc\xe0x-\xd2\xbdS@\x0b}j\x96\xdb\xd3S@\xd6\xbcl_\xb3\xcfS@\x17\x082&$\xc8S@Ru\x8a\x8dX\xcaS@\x15\xde6\xd5t\x8fS@^#\xc4c\xae\xc8S@\x96"j\x93f\xcaS@[\xd8\x19LY\xd1S@\xce\xff\xd0\x99\xd5\xceS@E%\x1a\xa5\xe9\x8eS@u\xcd\xe8F\xe5\x90S@y{RZ\xc7\xceS@\xe7\xc5R\xd7\x99\x9eS@fH\xd1\xee1\xc2S@{\xa1\xad*\xa8\x84S@n\xca.\x08\xd7\x91S@5\xc8\x8cGB\x9bS@\xf6\xdd\xa9\x12\xa1\xc6S@\xf1"\xe4\xa2\x13{S@!\xff,\x9e\x94\x92S@\x03\x1c/\xbd\x82\xcdS@\xc8\x88\xa7\x19\xa0\x91S@\xed\r\xcc|;\x90S@@\xa9\x80\xedg\x99S@J\x99\x82A\xf8\x90S@\xe7\xcf\xef\xc4\xa4\x8aS@\x9f\xc2x\xfb\xc0\x94S@peN7D\x88S@\xd8\xe5\xe2\x05\xbc\x8eS@\'c\xff\\\x89\xc8S@T\xc5\x04K\x90NS@\xec\x90.p\xe2lS@\xbe\x986\x8d\xe5}S@\xd7\xad\xb7\xba\xfa\x90S@\xd5%\xa5\xd9\x82\x8dS@ES\xf3\x1e\xa0~S@^\xa0@\xd9\x93\x87S@!b\xc6"i\x8cS@\x99\xcb.\t\xef{S@8!\xac\xcbb\xb2S@}xl-\xad\x87S@\xd2\xf8\xfc\x16\xb4\x86S@\xe2G\xfb"k\xc1S@\x0eA\x02\x13 \x81S@\t4\xbd5\xe0sS@\xde\xd6\xd8n\xa9}S@\xe0\x9cD\xf8\x1czS@tZu\xff\rzS@\xa5\x9a[S\x92|S@\x9dq\x1d\xa4\x8e~S@G\\v=\x88}S@\x7f\x13\xdf\xa4U|S@\xbd\xc0\xf3\xf4\x86\xc4S@F\x19\xfb*,\xc4S@\xdb\x0b\xfbg\xa4zS@5L\x0f\xad4\x80S@\xd12~\xb2\xc0\xc5S@\x1b\x92\xce\xf0\xddtS@\x95\xa3S\xda6\xb4S@t\x82eP\x1f\xc4S@\x9f\xbeFt\x84\xc4S@/\xb3:\xa7\x85\x84S@\x03\xeeu\x0c\xd9\xb1S@\x95bV=\xe9\xc7S@Y\x96\xe0$\x95\xbfS@\r\x9b\xbf\xc7\x94\xc6S@\x1eq\x99"\xf3\x80S@\xe5\xa5\xd5KS\xc8S@\x8e\x8b\x86\xc1$\xbeS@\xd0\xf0L\x9b\xf0eS@\x12P\x81\x13\x9a\xbcS@+3\xf9L\xe6\xa6S@2\xce\\\xab\xcb\xa8S@\xf6\x02\x9dy\x1d\xbcS@N\x99-2\x83\xa8S@\xbb\x81\'\x85\xcf\xcfS@\xb7K\x13\x163\xd1S@\xfb\xb04\x13\xd0\x88S@\xab\xb8\xb5\x9br\x81S@\x8d\xe8\xb9-f\xcfS@\xf5\xad\xe2.\x97\xbcS@\x00t~\xfc\x18\xd0S@\xd6+\xf2\x14\xdf\xbfS@\xda\xbb{\x95\xd9\x85S@\xa0T*":~S@\x1c\xe4\xca\xbbQ\x87S@A\xd9h(5\xd0S@\xfaZ\x01qI\x82S@\xe4\xa9\xc0\xfb\xa5hS@\x95\xde\xcaL\x1a\xbdS@\xabC\xb5\x920\xbeS@\xe0\x84u3}\xbdS@=b\xb0m\xda\x87S@\x8etNu\xa8\xcdS@\xcc|\xc0\x07\x8amS@\x95\xbf\x98\xffB\xc5S@\x9a(\x8a\xf6\x08\xc2S@\xfd\xe31\xd1\x07\x89S@d<\x06\x02&\xb5S@\xb2\xcb!\x85\xdf\xa7S@\x19\xee\xcd\'\x9b\xccS@\xbd\x19\x97\xa9\x99\x98S@\xb7\xcf\x8c\x89j\xb6S@\xdf\xcbE\x0e\xe8\x91S@\xc2\xfc5\x8d\n\xc6S@\xfa]V\x9f\xb2\xc7S@\xab\xd5K\xb6\x02lS@\x9eG\xcfl\xd2\x83S@\xfee\xcb0\xf4\x87S@&`\xb6\xf3\x82{S@\r3(\x8a\xdb\xb2S@\x01v\xf1a\xb4\x98S@\xc45^\x02^\x7fS@\x82o/\xfb)\xcaS@$\x08\x1b\xc4\xf9\xc4S@\x9b]H\xaa&\x9dS@9\x80W\n\xa8\xa2S@\x9a\x98Z\xfd\xb3\x9cS@+\xdb{\xbc\xc1\x8cS@\xf5\xc2 \xc9UnS@\xd3\x1c\x88\xf9\x1c\x8eS@?\x1c&\x95O\x7fS@\x0b\xb7\xfa\xad^\xc8S@\xb7n\x1c\xde&VS@T\xf9*,\xa3\xbdS@\xd9\x8a\xbc\xc4\x9c\xbfS@5\xa2\xe5\xe7\xb9xS@d\x0c\xd2{\xcd\xc0S@\xca\xeb\x96$K\xb3S@!\xa1\x06\x08u\xa4S@<\xe9Y\x88i\x81S@\x90\x1dv\x0c\x8f\xd0S@\x08\x14~\xbb\x84\xa3S@\xa8`g\xef\x1d\xcbS@\xf4\xfe6%6\xb0S@W\xede|\xf4\xbdS@\xb8\x9e_\xacW\x85S@;\xab\x03w\xb2\xb0S@\xd6\xf2\x11\x93\x94\x88S@*\x8a\xd6\x07\xce\x83S@\xa8K\xde+g\xa8S@\xe8`\x92\x8c6\xa2S@\x85\x1b_\xde\x12yS@\xe6\xad\xa5\x08\xa5\x7fS@\xd5\xc4\xd9\xe2\x1b\xd1S@\x9fv\xb6o\xb6\xb4S@\x125\xa5\xd6\xf8\xcbS@\xf6\x1d"\xbe\xf4\x8aS@L,\xc3_OyS@\xb9\xdd\x85\xcdh~S@\xd1F\xba\x9e\xed\x87S@\xbf\xc0h\x9d\xe1\x84S@\xe3\x17\xb3\xeb\xdc\xb5S@*\xe46\xa0"\x90S@$\x85]\x90\x94\x91S@\xc7$\x0c\x81/\xd2S@\xda\x06\xb0q\xbf\x87S@\xf0\x1e8#F\x91S@F\x1a\xef\xbf\xb9\xb7S@\xff\xd2\xe97\x98\xc3S@a\x0c\xaa\x84L\x83S@\x94\xc7\x9b\xd0"\xc3S@\x90\xf7 v\xcb\xcbS@\x9cV\xcf\x83\x9b\xc7S@M\xd3\x05\xc1I\xbcS@\xe4\xbb\xa2\xf73sS@\xc4\xc3bu\xb9jS@\xc8\t\xde\x82\xb5\xcaS@\x17\xf3\xbc\x17u\x88S@\x81\x86\xf7\xef\xf8\x8eS@x\xc9lUK\x83S@Z&\xc9\xc1chS@\x1d\x1d\xe8\x94T\xd0S@L\xefH-[|S@\xfcDdO\xa5\x82S@\x14x\xddV:\x86S@\xc4\x93\xf7\x9e\x19\x89S@\xdf\xf8\xd1 \xce\x89S@\xed\xf6\xba?9\xa9S@\x12\xcf+\x15\x80~S@\x87 l\x90\xa8{S@\xcc\xc4\xa9s\xe5{S@Z\x8d\x05\xb5\xbc\xc7S@W\x1aR\xad\xc6\xc6S@[\xea\x9aj\xf5\xc5S@\x11\xdd\x1d\xfa_\xc8S@\xa8F8D)\xc6S@\xca\xf2\x07N\xbb\xb9S@0\xdf\xe4\x898\x80S@\x89\x99h\xb5M\x8aS@\xb1F\x7f\xf24~S@\x9eu\x01\xab\xbe\xb1S@\xb2\xcb!\x85\xdf\xa7S@\xc4\x8e\xa3vF\x89S@\x04;\x86\xca+~S@\xb6\x1fbw\x8d\xc1S@\xea7E\x9f\x10\xadS@\x18\xd4\x1d\\\xf3\x80S@\'\xe9\xa5\xe8|\x84S@M\x1a\xcb\x8d_\x84S@\xeeF+\x9f`\xb2S@\x91\xce\xdc>\xf1~S@s\x1c6Sm\xbfS@\xcbBC\xb0\x11\x9eS@\x02\xa3\xe8\x03\n\x8eS@a\xb2\xf5&\xdd{S@\xc9\'\xf6\xbb\xae{S@\xce\x88\xab\xb1\'\xbcS@uk/\xd3\x8e\xc6S@j\x99\x88\xa6\r\xc6S@2B\xdaa7wS@\xc6\xd2\xdc\xf2\xc8\x8cS@\x9eF\x1dA\xd7\x89S@\x8a#\xc6KK\x95S@\x84\x1f\xe5\xae7\x9fS@L7\xbbB\xd5\xc6S@\x82R\xc4\xabW\xccS@'
p35
tp36
btp37
a.
