# Supplementary material for: Sea ice drift data for Fram Strait derived from a feature-tracking algorithm applied on Sentinel-1 SAR imagery
Source: Data Brief. 2018 Apr 19;18:1410–5. doi: 10.1016/j.dib.2018.04.034 (PMC5999601; doi:10.1016/j.dib.2018.04.034)
Supplement: Supplementary file 2 — Supplementary material [file mmc2.zip › fs_s1a_data/HH_filter200vec/FramStrait_HH_20141214T152018_20141215T160152.dat]

(lp0
S'S1A_EW_GRDM_1SDH_20141214T152018_20141214T152118_003717_0046B0_F9DC.zip'
p1
aS'S1A_EW_GRDM_1SDH_20141215T160152_20141215T160252_003732_004717_26DD.zip'
p2
a(cnumpy.core.multiarray
_reconstruct
p3
(cnumpy
ndarray
p4
(I0
tp5
S'b'
p6
tp7
Rp8
(I1
(I935
tp9
cnumpy
dtype
p10
(S'f8'
p11
I0
I1
tp12
Rp13
(I3
S'<'
p14
NNNI-1
I-1
I0
tp15
bI00
S't\xbf\xcf\x12\x85T(@P%\xf7\xa4\x13z\'@\x14\xe3\x84\x99io\'@\xb8s\xec\xefD\x85.@\xe2n\x14Rr$-@\xa5\x08q/.\xfc&@\xdc\x0c\xc0\xeea\xe8(@\xd7\r\x94\xa5\xf3\x07\'@\xe5y7\xf1\x9f\x19-@\xe5\xa5 a\xb5\xcc\'@.\xa1A\x16_\x9a-@Jr\x9d\xefbT(@\xdf\x0enH\xc7\xa2\'@\xdc\xa0ql\xbb\x15-@>S\xb7\xb9\\{(@\x97A\xc5\xae;\xa1%@\xb0\xd3b\xb8Z\xef%@\x03\x07\xa5~Q\x0b(@\xf7\xb0S\xa2U\x01)@\x9f\x8d\xdc\x14^0(@\n\xa88\xfb4b,@\x8e\x82VY)4(@\xf3\n\xd1V#\x19.@\x9a\x11\x9b\xd0A^\'@\xae\x13\xc56J^(@\x87\x07\xde\x90e &@>\x1f$~:\x82&@i\xf2\xcc\xa5>\x92(@n&\xcb^\x8az-@\x12\xbf$\xf6\x12\x17-@\x05h\xa8\xa5Z\x84-@\x8d\x8d\xed"/"-@\xd4p\xc2\x1f +\'@\xd8\r\x9f\x8f\xfa$\'@\x92\xcd\xa5\xf0\xb2e.@|\xea\xd2\x0e\xc5\x9e&@mL\x1c\xca\xc0\\*@\x9f\xe2\xe7\xdaF\xf9&@\n\x9b\xf0\xed\x82y,@\x97\x9db\x81\xf7R+@1\xfb\xa3M\x9d\xfd\'@\x10\xf9\xec\xce\x97M)@H\xb5\xd2\x93\x1e\'(@\x14%c\x90\xdd\xf9)@\xed\xa7\xd3w\t\xb4(@q\xc0\xf3r|\xa0)@\xd2\xc2{\xde\xd0\xb7(@\xd5.w\x18\x11\xcd&@P\x7f^#\xe8\xed(@\x01(\xbf\xe8%\xae)@\xf6\xdaGR\r\xfc/@\x9dk\x14\x9dNg-@\xac\xf4 vO\xcc&@\xb4\xff\x91\xa2\xf0.-@\x9e\xc2h\xac\xafH-@\x93\xccKs\x83\xd5&@qr\xc8\xb3\xd7[-@\x01\xf9\x94\x9ax5(@~\x19;\xbdYV-@\xa0\x0b\xc4:*\xc6,@\xdc\x01B\x81\xca\x88*@0\xb7\xf4\xeea\xe4,@t\xad\xb6\xcc\x03\xbf/@\x00\x08\x12\xa1\xd6\x06\'@\xce\xd0\x90\x84Z\x05\'@\x9c\x9c#3\xd3\x02\'@\x82\xc7B\xa6[2-@F*\xc20\xd5\xed,@[W+n\xe3\xb3&@\x9b\x1c\x85\x06E\xf4,@\x03\xc9E,H\r\'@\x1er\xfa\x85\x85\xf2&@@\xb5\xb83\xe7\xcb&@G6x\xfdB\xae\'@\xf0\xe3\xda\xef}\xae-@\xc5\xc2\x82YP\xb9\'@\xd3\x85\xa5\x03\xc4\xa3\'@IP\xfe\x92\x8c\xdc&@.\x9f\xabn\x830,@\x87\nDO~t(@\xf6\xb4h\xa0\xf7\xf4-@\xee\x98z\xce\xc5\xc3\'@\x1e*x\x133 *@\x1c\x13O\xc19\xc6(@\x9ccA{B\xd4\'@\xd6\xef\x85\xd5C\x96(@\xec\xe1\xf7\xed\xe76*@lU\x16|\xba\xf0,@3\n\xe8\xf7\xd5\xa8(@\x05\xc0J\xd6\'\xe5&@\xe0\xd2\x17\xad\xba\xf2,@\x15\x18A\x08\xd6\xb3-@\x95"\xed\x8e\xed^(@/@)Y>\xbb)@\xb3\x15}\xa0D\xea\'@\xba\x0b\x17\xeb\x15\x9d-@N\xce\xb3\xbc\xf0i(@E\xbaKdS\xf4(@\xb7\x89\xf4\x1b!\xf2%@\x8a\xea\xdb?M\xca\'@\xea\x06\xc8\xd2\xc1\x0e-@\xacIA\r\xef\xbc+@Z\xc8#\xa43\x80,@\x8c\xef\xd1\xfa\xc8])@\x95L\xb2k4\xc8)@\x14<\xdcF\x96\xb0-@\xf1\xd38\xa83\xf8&@\x1f-\xc5\x0b@\x06(@\xfe\xa3\x17\x89\x89\x13,@\xf8.\x9c\xb8\xd2|\'@a\xff\xfa\xa8\xd6M-@\x9f\xfb\xf5\xf3\x8d\xea)@\xa9\xc2"V\xec\xf5)@,-N\xe6\xad\xc5&@\x02 L%99-@V\x15\xa1!\xd6i,@\xd0\xcdH\xa4\x9a\x91.@\n\x9dA\xb8\xf1\xdd,@\xae6\xe8\x06\xba\x1b-@z\xd1=\xfd\x11*+@\x8b\xee&\xa8\xbfM(@W\xd0\xe1\xc8o\xf0)@\xf6\xdagQ\xc1\xfd&@?\x00\x8fk\xd5\x97(@Y\x02Y\xdc\xea$)@\xda\x9c\xc8-\xbb\x0b*@vA\xfev\xa6/-@\x84sa\xba\xe7\xde&@\x8f]g\xef\x18\xa6\'@y@\xab$\xd7\xa1-@F\x8e{\xcatW&@\xf3\x99\x0b\xaaf\xc0(@\x0fp\xe7\xe1\xb0u,@L\xa9\xa2\x86\x18\xc6&@\x80{]=\x17m-@\xf1\xce(\x99\x11\xf8(@\xbff-\x98&\xcd\'@\xaf]\xaeH#9&@\x81)\xe0i\xad\xec(@\xb3\x12\xbf\x1bz\xc3\'@l\x15\xc1.\xf3\xd5-@/*TQ\x12\x15.@7\x8f\x15\xa6\xd6\xe3%@= \\\x99\xc07-@IE!N\x1c\xcf\'@<dK\xd2\x15s-@\xb9\xb4\xf1\xf2\xa8Y,@y\x0cA\xd3\x14^(@5\xb8.oeK,@\xf4\xebf\xc2\x01\x1b-@\x92/n\xc2v\xd4+@dM\xbd,\xb400@\xf4@\x96-\xf2\xc3\'@\xf3\xf7\x8d\xae\x93\xbd(@M\x8a\xab!\x1e(*@~\xf5H\xfep\x0b,@\xcf\x9astr\xc8(@\x17\xdb]Y\'[.@\x02\xbd\x1c>\xaa\xb7(@!\x85\xdb\x1d@s\'@\x99\xbee\x9e\x1e\xe8&@\x8a.\x98\xedq\xbc,@\xca\r\xf5\xa8\xf1\xb0.@\xd1\xa0\x19H`\x98\'@J\xb8<!< -@\xa2\x94\n\xee!b(@^N\xfa\x1f\x0e\x80,@v"K\xbf\xccU&@%|\xfajT6*@v\x90\xdd\xfa?f-@\x94\x0e\x8f\xf8\xe9\xd3&@\xaf\xb58\na\xbf/@\x99_)\xeb\xd8H-@\xf8+q:m_.@\xbc\x84D\x8a\x83\xe7(@\x100\x93W\xb52(@\xc1\x06\xdeIv\x84-@\x88ZK\x02\x02\x140@#\xed\xddG\xba\xf3,@\xe8hM\x17\x88\xca\'@\x9fa|51\x1e-@\xf1\xa32G|5&@:\xf1\xd6\x8b\xd4\x9d-@\xf2\x90\xb4@\x1f[*@2\x98\xaf\xf4\xac=&@\xd5\r\xdc\x83\x8e\xf7%@\x17=\x9dO\x92:*@q\x1aVip\xf6)@]\x9a\xa0K61-@\xb2\xc8\xee\xba\xf0\xed%@\x14{\xa4\xf4_\x8e-@\x87\x19\x97?x &@\xae\xb33\xe3\xdcF\'@\xbe\t\x1c\xf4\xa44\'@8\xd1\x96\xbe\x7f\x80-@~\x83M\x9fk-\'@In\xca\xd5\x1d\x1e\'@og\xed/\xa4\x17\'@\xe1\xf2\x89\xfe\x1cO\'@\x16\xbb\xae\xac\xee\x91-@\x08\xb8\xf6\x81\xc8\x15-@/\x03\x14z\xca\xf3(@#\x92:\xc4\x9d\x86(@\x14\xf5*7?\xbf\'@\xff\xd7\x84y\xd5\xb1-@X\x85h\x82\xc7C0@\xa1M\xe2\xf4\xc2_)@6;_\xd5S\x89(@\x10\x8c\xc7n\xdfb.@\x00>\xb7\x05x4,@\x96_\xa0N\x7f$-@\\\xacN\xa0\x80\x18(@\xb8\xf6c\x93$l*@m\xf6\x0e\xf1\xce\xd1/@\x16G\xe4`/\xc1\'@\xf9\xd6\xd8\x0b\x07q\'@\xe0/v\xb1\xd1\xdd&@$\xb25\x82\xa9\xe3,@\x1dT\xc6S7g\'@ov\xc8!\x87I.@\x14#\xa4\xd3Y.\'@\xf3L\x95_\x1f0.@<hW\xbc$\x00*@\x87\xec\xae\n\x1f\xa2\'@\xd1\xdb\x11"P\x1e*@\x01\xdf(\x03/\x81(@L\xc0\xa0Z\xa1\x9c)@\x9b\xdf\xdd\xfd\x18\xf7)@\xd7n\xe2\xde=\xe8&@z\xe9\x89h:\x7f\'@\xa4\x92&\xb7x\x08-@t\xc4\xdf\xca*z-@\xbd\x97\xec\xec3m(@\xe5\xf0\x81\x12w5(@\tfb\xe1bc)@\xfe\xca$\x818\x95\'@\xcc\x03Wr/\xaf-@\xd4\xbbXA\xe4\x11-@5\xa9\x12g\x7f/*@\x12\x9c\xd2\xe9B\xc7)@\x1c\xad@\x96\xecj,@s\xa8\x94\x92qS(@B6>\xfd<\x07-@\x97\xceC\x08T\x07*@p\xf6\xa4J\xf0\xdb%@/\x83\x8c\x07\xe3I-@\x85\xe3\x01\xb4\xbf.-@2\x1d\xff\'z\x08,@[\x19\xf8\x9e\xc9\xf0)@\x12\x98^\x17\'\xfb*@\xa8s\x87)9}(@\xff\x909\xf3\xdf\x7f\'@\xb3\x19w\xed))&@X\xa1\xf1M\\T)@@\xc9\rW\xed{.@\xc9m\xe8\xd1#\x02,@\xb3.\xc8\x00\xbf\x06*@\x88\xdd3\x06\xa6\xb3\'@\xc3\x0b-e\x92\xeb)@M\x04`\x1d\xb9<(@\xba\xb6\xf6\xcc\x0c\xf2\'@\x89\x1d\x9dT\x9e\xe8)@\xc2\xcbWXC\xc5-@C\xc6U\x99)w-@$i\x8d\xc5-\xea-@\x96\xa0\xfa\xf1h\xca-@\xb6\xb4\xaa\x82N\xeb\'@\xf2\xdc\xa8\xfbWY-@i;\x8ft\xe0\xaa+@!\x92\xef\x00\xb4_&@\xa4\x01X\xb8h\xca-@\xcb\xbf\x0b41\xae.@e\xbf\xad\x83\xb1\\.@\x88\x84\xf7c\x95\xe8\'@\x06\x05\x0e*Y\xe6&@\x86\x04\xd5K\xca\xfb%@\xa5SJ\xc0\x9dA&@|\xc3\x0e\xbf\xd9H)@h\x0c\x90\x02B\xea%@\x12\xd5y\x9b\xe3!&@\x91uV\xd2\x1cW&@8\x87\x06~Hv&@k\x08z\xc1\xb81\'@\\\xf7T\x8c\xf2\x9e\'@X\x8e\x12\x1fm<&@\xdc\\\x86@A\xa1\'@@S\xca;\x1a\xfa(@\xa2\x81$\xa0\xfbW&@S}rjZ\xca\'@\xde\xbd\xa5h\x99<\'@\x1c\xdev\x1f\x12q\'@\xc3\xd1\xda\xb8\x06\xec%@\x1b\xe3};\xc2.(@\x03\xc1\\\xde\xb3\\(@\xc8\x86\x11\x1f\xaf\xb4(@1\x05a$\x1e$-@\xf5`\xf9=\xd7\x160@\x94\x06\xce\n\xdf0-@xO\x1e\x18m\xa7(@z<*pb\xba(@\x1co\xd5\xd5\xab\xae)@x\xd0`\xf1\x12Y-@\xc2\xc7V\x97\xdf>\'@\t\xa1U\xb5\xcd\xc8,@\xf3\x8b\xd9\xbfV2-@\xc4\x06)\x9drK-@\xbfk\x02e\x9e:*@\xe8\xd7E\xc3\xb7\xb3\'@\x1cqu\xa2>\x06*@=\x10Uu\xf6\xec)@\x8e-\xf1`\xe5\xfc)@ms\xe8\xa4\xc9\xf1,@\x04xZ\x9a\x1df&@\xb5\xed_D\xf9g,@D\x00\x82\xa2\n\xb0-@\xfb\xb9!\xdd!\x88(@y\xda\xda\xf1\\a-@,]\xbf\x85N~&@"O\x0c\x18\\\x90\'@*U/\x9c\xc72-@\xdbd\xe6\xfa5v-@\x8e\xcfu\xe8\xb9Q-@\xc6\xf99\x8b\x11=,@wX\xee\xdc\r`*@\r\x95\xfd\xc0\x87\x19*@\x15\x9d\x8f\x10\xb0\xbb(@q|\xc6\x9c\x8c\xc3(@\xa7\x7f\xcb\x02\x95\xbd,@\x03L\xd7jZ\xbb-@\xe8\x95%\xe2mJ&@\xf7\x0chx`W-@U\xb3\x0b\x16\x0ey\'@\x1d\xd8\x00\x13\xb3\x1a*@T\xba@\x19\xbdc-@Yc8\x86F\xbe,@\xd0\x9d\xe5\x9b?\xbf-@\x08\xa8\xbd-\n6\'@\xc63oj\x1a\xbc,@TB\x90\xb9\xc6a\'@/\xfe\x18\xbb\xb26\'@\x7f\x8a^\x8b\x84}-@l!\xe9*\xacy-@\xad\xed>\xb6\xb6\x8e,@\xec\x81Q\xa9\x87\x02.@\x18V\xc0\xc5C\xe3,@72j6[\xc8-@;\xb0\x84\xd3,\xf4,@\xc8\x03\xb3sl\xf9,@)\xd8\xa5\xf8\xd8a.@\x01\xe7\xe7)\xc2\xb3.@\xfc\xb89\xa6s\xd9/@\xe5#\x84\x99\xf9\xdb/@\xb2x0\xf4\xa9\xd2/@$\xd2\t\xa6\x9700@\xba\xfdNL\x00\xa2&@\x81]\x12p\xeb\x01-@\x12\xfb\xfd\xbf\xdd\xc4\'@\x88\xf4;\x97[\x05(@\xb5\xa7\xe3\xeb\x17\xec\'@\x80`+\xff\xc3\x02)@cH\xe9S\x99\xc7%@\x80\xdf\x1a0\x87\x83\'@U:}{\xb8\x8d+@\xa8\xeb\xfa,\xad\xb8\'@\x88:s\x1ak\xda(@\xb3\x8f~\xd3\x0f[&@\xdd\x9b^\x17U(&@4\xc4\xb0\x8c\x8f\xfe\'@\xe7\xc4z\x85\x92\x1a(@m\xb4\x84\x93U\xca)@\xaa\xd8P)L\xa6\'@\xc5{vw_\xd4&@\xe6\x9a\xa3Dh\xa4\'@p\xc5\x9c\x7fV\x9e)@!9\xf5\x8d\xdeZ)@\x10\xa6E\x15\x05\xb7&@\x1b\xda\xf3\xbbI2(@\x15\x9f\x85\xd9\xce\xa2\'@\x05 \xd3\'l\xe6)@5\x8c\xd4\xd8ol\'@]hy\xb2\xf7\xd6)@F1s\x9c\xf1\x1b0@\xf7\x01\xa7\xcd\xe8P/@\xfd\\\xdb\x9d\xc9\xe8&@\x00\xd7\xce\xd3\xe6\x91-@\x14\xe54\xa9\x07?,@\x87\xb7\x07Y\xab\x9c-@k\xa47Fo\xbc)@\xbbR\xb0\xc2U\xee&@\xd2\x0b\xe9\x93-\xa2\'@\x97)j.\\Z,@i\x0em\x93\xbc\x7f*@\x9a\xbb\xa9B\xc5\xc8,@\xc5*\x1a3\x1a\xab\'@]N\xa2\xaav\x01.@b\xcb\xa9\xdf2x,@\xf1\xd7t\x96\x9e\xbb,@\xc8\xb3\xef\xe5w\x10.@=p?\xe9\xe9l+@\xcd\xc1\x07\x11\xbdT+@\xba\x82\xcei\x14E,@\xe1b\xc6\xd9\xcc\x1d*@G\xe21\x91)\x05*@\xf2\x98\xacdF\x03,@\x1e\x95\xcb\x8a*\xac,@\x10B\xefB7H-@\xe0\xec\r]\xad\x14-@\x92)H\xe3@d&@\x00<\x9d\xc4\x0e\xba(@\xd6>\x8e\xe3\x92\xb9\'@g\xf0\xec\xca\xad]-@\xe0\xae\xb2\x81\x7f],@.Q\xbd\x80\xb9\xac(@\xc6V\xf1\xb7\xf0\x13,@S\xb0\x0c\x04\x1a1-@$\x15\xbd\x96!F,@\xe9\x12\xa4Z\x86\xae&@\xdb<\x8d\x19\x15\xac*@\xd9\x13\xd2\xfb\xbd{&@\x0c\x03\x90\xb3\x85\xfa,@%\xfa-:\x97\r&@\xc2t\x87E5\x00-@\xf2\xb2"\x87\xfb\x15,@%J^\x90\x97\xe2&@p\xcf\xf0\xca(\xf8(@!\xc2\x85\xefha-@\x97\xf0\xb5\xd4\x8d!(@$\xcc!\x8d:k&@\x0b\xad\x18\x95w\t+@\x8d\xac\x81)\xf6t*@\xdbh\x8a\xf1jB*@\x9e\xb7\x8bkq\xe9\'@\xad!\x8a\xb6\xb6Z)@\xa1\x8fm\xb8\xc1?\'@1\xe9\xd8\xcc]\x9b-@\xf1\xc6\xd3\xb8  -@l\x01\xc9,^\x11,@\xa5\xdfO\xd4\xaf>,@E\xf5J\xe9X\x7f&@\x983\xa4\x9a\x84(&@YE\xe2\t\xf99,@E\xa1\x80T\xd5\x0c\'@\xe6n\x00%D\x8a,@\xd5\x9f\xf9Yp\r0@nd\xcd\xda/\xf6(@R\x9c\xfa\x11&m&@^\xb8\xe4\xf5\x9d\x1e-@Q6\x83sdJ-@\x8d\xac\x9c\xee\xe0\xc9-@\xb9\x98;\xd2\rn-@\x8b\x83\xa7\xa03V&@\x9a\x9f\xab\xcd!\x99,@\xf9\xd4\xe6=\xc6S&@\xa9\xc7\x89\x05(\x9b\'@\xbd\xa4\xf0\x98\xfe\x11*@\xcc\x9d\xd6\xfa\xaa\xcd)@{\x19\xc9\xe4\xf7t&@\xcb\xa7\x01\x13\xa7O-@\x98\x98\xb2\xa3,\x87\'@\xa1\xc2s\x8f\x18\xb8\'@=-\xdb\x9eBu-@\xea;\xa1S2\xf4)@\x7f\x98I\xc5\x01Y*@\xb1\xd3.7)\\+@\xc3u;c\x8f\xa6\'@7,\xf0b@\x85\'@\xf2\xff\xcc\x95\xa6X-@S\xd5\xff\x88\xaa\x08\'@\xfa\x92z\x86\xb4\xf8(@A \x12\xe0\x01\xb4.@\r\x01\x06\x9a\x08\x80,@\xfa\xd1\rY\xe8K-@\xb8\xfbQ\xf03\x06-@}\xd8_\x0f\x95\x19(@\x19\x11\xd0\x8f\xd0\x1e-@\xa0\xb0j\xa7<?,@\x1e\xec\xbe\xf3\x00\xcf-@\xc9Q\xba\xa9Rg-@\xec\x8c\xfbl\xeeW(@\xbf\xe2!\xd6\xf1\xcf&@\x12\xa6w~0\x9f&@\xb2\x7fJ\xb8\xb3v,@6\x9e\xc5\xd4]G\'@\xda~\xdd\xbc\xbc\x8e-@\xd0\xb9x\xa2\x16\xa4(@YIj\x98\xf5\x00*@\xcd\xe8\xac\xd4\x83x-@i\x9dS\x0bX\xc3\'@\xda\x97g\t\xbb_,@\xe5l\x96\xc58\xf1(@\x9dz_u\x13G\'@\x87z\xf2q\xa2\x96(@r_]\'f)-@s\x0fg\xb1\\4-@\xdb\x01\xa2\x0e1/\'@M\x93\xfdY\x1fB(@\xd2\xfc\x87v\xe7f*@[5\xfa\xebK+\'@\x17d\xc2\x14l\x86(@\x00\xde$E\x98%\'@Nk0M\xbd\xc7-@c\xc3\x17\x8f\xfa\xfd/@\xf0\x7fQ9\xc2.(@kT0a\xfa\x95\'@Q\x85K\xa01^&@0\xca\xfc\x9a\x90\xc7-@\x19\x82\x80\xd5\x85\xb4)@gt\xa5\t\r[-@@\'.\x90\xb98(@\x8a\xe25aG\xbb-@3\x0fl1\x95+-@//\xab\x9c6(+@\x18\xd3\xa4\x12\x0ch,@\xe4\x8aX\xce\x19`(@\xd6&\xaf\x8b\x05\xff,@e0zH\x1eT(@]\x7f\xb9\xfe+\x0f.@\x81V\xf6@\xc8@.@\xcd\x84\x009-\xbd/@<\x0c:J\xfe\xc8-@\x0e\xc5xP\n`,@\x81J\xa9&\x04\x06\'@D\x918\x12>\x9b\'@\x9f:\x97Y\xfc\x93\'@n\xa1\x97\xf8#F)@-\xe9\xf9\xfc7\xa3)@\xa5\xd5gU\x8a\xd2,@\xbc\xf9\xc7\xc3\xd0U-@\xcb\xde\xa2\x03\xc8s-@t\x9d\x99\x8f)\x05*@\xe5\\\xac\xcd\x87\x98)@\xce2\xaa\xf8\x9cC-@\xdf\xb2mb\x9b\xa7\'@[\x08X\xba\xc3\xb3&@\x1c\xd4L\xb1\x02\x05-@\x0c\xd8\x93\xe5\xc1/+@\xee[\xf7e\x0cX&@\xce\x89\\8\xccA\'@\xd4\xef:\xf3\x95\\.@\xca{Q\xef`r\'@\xdb\xa7\x10XfG-@(\xee\xf3\x14\xdeP*@t\x10S\xaesO-@\x1f\x9a\xcf"\x93\x1a.@b\xc6\xd7Wr\x8f*@\xfc`\xe5\xa5\xb6y(@\xc2c\xf2\xeb\r\x91)@\xc1\x8d\'\xa1\x18\x02*@\x1d\x9fk\xa3M\xa5-@H\xc7\x16y\x1aB.@R\x9d\xdeC\xed\xd0,@.\xbc?=\xb8y,@\x86\xd8J\x05=\x19,@&Nh\x08}\xfd-@0fa\xf9\xa8\x93)@C\x1b\xe7\xa5j\xa4&@\xf9\xba\x16\x86\x84\x03)@p\x1cz\x95\n\xf1\'@u*W\xed\xad\xc3(@\xf8s\xcc\x13\xc2\xa2-@\xf1\x03\x08\xdd\x7f\xa8-@\xd9P\xe7f\x1f\xe0&@\xc1\xf4\xac\xd7\x99\xea&@-\xe1\xe3\x10j\x88&@\xe7\x93\x96\xc5\xda\x030@\x13k\xf5\xe4\xe2\xf3,@\xadE}d4\x7f-@F\xc3\xbe\\\np+@%\xce\xa9\\$T\'@\x0f\xb6\xbb*\x850.@\xd5O\xdd!\xa8\xab.@\xd7\xdd\xef@;\xca-@\'38\x85el\'@\xd7UK`+N,@\xca\x90p\x82\xa4v\'@\xbc\x81\x7f/\xfc\x97-@\xa9\xfe\xa2\xc1\x8f\x08\'@p\xf9ce\x98s&@\x03\x82N\x12|\xd3&@O\x98\xf2dA\xce&@e\xa4\xe1B\xa2\xe6&@\xf6\xbf\xa2\x19\xedK,@p[\xde\x9c\x84\xb1\'@+\xdf?\x02\xa8\xff&@6\x1e\xbeu?\xc1\'@=h!w\xf61+@\x01\x13\x1c^\xd5\xbc(@Q(,\xf8k\xb8(@h\xceK\xe0\xd4\x99\'@Fl\xaa\xdf\x05K(@\x00\xe1:\xa1\xa4\xb7\'@"x\x98\xb9,\xc9\'@lU[L\xcd\xb6&@c\xab\xd3.vI+@&\x16=}\x93\x06-@\rZ\x16Q:\x96-@\xce\x0eeb\xbf\xf7)@,\xc3\x00\x0f\xb0d*@\xe0\x86\xa9\xf1\xd5\x05*@F\x0f\xe2J\xcf\xbb,@v\xcfN\x07n\xfe,@\x99\xaf<#K\xf8(@\xe4\x9b3\x0e\xa4\xe6&@\xa9\x9f\x98\x92\x1a\xf0&@\x1d\x9e\xa1y\x0f\xd8%@D\xc5\xc7\xcd&&-@?\x80u\xc6\xb9\n&@\x87\xc9\xcb\xc9X\xb0&@\x04J\xfc})\xbd,@n\x1c\xdf\xed\xbf\x02&@\xaa95\xb3\xccq(@\xe5\x00\xda(\xa6\xec-@\x94\x9d{\xd7\xb8\x16,@\xd1#\xed\x02\x0b\xcc*@\x93_\r\xd3\x96+(@Z\x07Xe\xads*@#\xfe\x80\xc3`\xeb\'@\xb6\x10\x97\x07\x07\x1c&@j?Fs\xc9&-@-A\xb2\xc9\xebg*@}:&=\xb8\x0f&@2\xc9$4\xb9\x82&@\x98\x9d\x92\x9c\xe7l&@Cn\xf4\xde\xeap-@\x84\xff\xf0\x07\\Y&@\x1fp\x07W\x00;&@X\xe7\xe9\xee$W&@\x8f\x92\xa5\x88\xa2\xbb(@>\xba\x16\xdby\xa0\'@~I\xe5\x0b\xaf\xbf,@\x1c\x93l\xb8 T-@\xf1.\xb5[%\xe4\'@Tb\xc8\x8ef\xf4)@\xc7d3\x99\x04D,@\x13 I\xbd\xbba-@q\xd4o\xa3l\xab-@=\xba\xbf\xdd2\xd5-@-T\x91\xc3S\xbc-@\x9f1\x87\x8c\x02\xad-@\x87t\x0b{_`,@\xce=\xc4\x9d\x0f\x19-@\xe0\xdcIG@2(@>G\x87J\xf8]/@<-\xc7\xac\xcd\\(@\xd9\x02\xa1\x9b\xa5L-@\x18\xfd\xd0\xa1\x10>\'@\xc3\xbc?\x97\xe1l-@\x169Fe\x90\n0@\xa1pG\xc5\x08A,@J\x07\xe8\x18`h,@\x1c\xb1\x14\xa4\xc6\x1f-@x\x87E\x05\xcf\xb4\'@\t\x99\x9f\x9a\xadP-@\x1a.~ p\x0b)@\xf0?\xefR\x8d?.@\x9c\x1d\x1cH9|\'@\x07E\xad1\xf0$-@N\x82\x8b\x85\xfeB-@\x121\xc0\xc5\x82\x8e\'@\xe9G96\x18\xed%@\x95W\t\xb6\xab\x91,@\xb6U\x01\xb2\n\x1e*@\x9d\x0b}\xabe\x12*@\xc0^t\xfa-\xd4,@g\xb1\xbb\x0e\x15\xff(@\xff\xb9\xfa\x13\xf5b-@\t\x89\x07\xc7K\xea\'@\xaf\xed\x97\x85fu-@\xee\xef\xf6\xfe\xb0\xd2\'@\xfb\'\x1c\x19d\\-@\xdc\\\xd2\x9cz\xac*@\x7f\xefNw\xd6\xe1,@72\x9b\xc9\x94[&@\x8e\xd1\xf4~\x04A\'@\x1d\xfa\\\x011\xd5%@\x17\xde=B<\n,@>\xdb\xfe\xbb\x81\x9b,@\x1e\tP4v\xfb\'@\xe4\x93\xd3\x80y\xde&@\xccY[\x9a\x0b\x00-@\x92\x11Z\xe7?P-@\xe0\x14L\n\xd4W*@A\x80\xa8h"\x86\'@s\xb7\xb2\xfc\x039\'@x\xe3\'\x96\xdb\xb6)@\x15\xb8\xd8\xf6\xdfn-@\xa6\xd41k\'\xbb)@\xe8\x9a#\x16!z-@\xe5)\r\xfb\x1e2*@w:\xd3pR\xc6\'@\x9b\xe3\x8e5\xb6D)@(\xa1\xbf!\x174*@c\xe3\xbf\xed\xc8\xdf,@y\xd0\xf6p+\xaa-@\x14\x00\xab\x94-\xed&@\xea2\x87s\xaee,@\x12+v\x7f52.@\xdf\x08\x9aO\xcd{\'@\x12\xf2_\x000\x8f,@B\x95\x8dP)\x00.@Z\x11\xb5\xb3l,-@\xc3\xa6g\xe2\x9aT&@\xd10Kl\x0b\xa4,@\xe1F\x87\x95y\xa6&@\\\x89\xe9\x18\x95\xc3(@l\xe5\xb1\x1b\xf8\x7f-@{\x84\x80\x97\x86\x17-@\xc8t\xd9p\xc7\xc0,@r\xd52\xfbnK,@\xf1\xfedg\x85\x8e-@\xeb\x9fz\x8e]\xc8-@\xc8.\x98\x84D\x97-@F\xad1\xb9g\xca-@\xee\xe5\x89\xb8\xec\xd3/@\xbc\x94\x98\x13\xe2\x9f-@\x10J*\xf2R\xcc-@RC&\x91\xfeL+@@\xc8P<\xa1\x0e*@X=\xd9iz\x12*@\xa2\xf5\xaa\x88\xbf\x15-@>\xa3\x9e\xef\'\x1a*@?\x99Z\xe5>X,@U>0\xed\x92t-@n\xe0\n&$Q&@\xfc\x876d\xf5\x83,@\xfd^aGw\xff)@\x9b\xb1\x95H\xc7_,@\x83q3\xe8\xae\xe4)@P\xc2\xf2D\xd4\x9e,@\x08%\x08\xde\xc4\xc9*@\x82\xdcC<\xae+-@k\xb5Zl\xa5e*@K\x92#E\x9e\x12-@Z\xaf\x03\xb5Y\xd1)@\xcc\xe0\x0b\xec-\x16-@Cv\xc7\xd7\xea`-@\x1c\xd8F\xa3\\](@\xb5\xaa\xc8\xd8\xcb])@\x08\xb2\xbb\xb1\x01l(@\x0f\xf9#\xce\t\xfe&@s\x91\xbdp\r\xb5(@}\\CP\xba\x1e-@\xe9\x83\xc4S\x94F/@\xb7\x94\xf8\xc8?F)@\xdb\x8f<\x96\xd6\xe6(@\xc5\x8a\xcf\xc4w&&@Md\xa3\xc0\x0f1)@\x90.7\xaf\xabY(@\x9e\x7f\xacr\xa7\xc5(@\x8f\x18\xf8Z!V&@\xaeJwh\xe7k&@"\x01\xe5\xb3\xb6\x9d\'@\x81F\x85\x93\xad\x0b&@\xbe\xbc\xf2\xc2\xa4\x1f&@\xeaVA0E\xe7%@gR\\\xe9\xd0](@\xcd\xdb\xf8\xba!\x9a&@\xe6\x05`\x89\x1c\xec\'@x@\x10\xd4<\xfc(@\xd6\x86X\x960\xc6&@W(\xb8_z;(@\x03b\xd0#J^&@\xa6\x80\xd9\\\xb8\xb1&@_\xf8Y\nD\n)@\xde\xaf~\xcf\xb7\xee(@\x87:\xc5t\xd6\xa8&@\xefQj\xe7\xa8\xb6(@\x8a\xc1[c\xdcb&@\x8d;\x14A\xc4p\'@\xe9_\xe5\xd0$\x9a\'@\t)\x98\xc3\xf6\xff&@Y\xe9\xaa\xa3\xdel&@8E\xf8\xfc\x00\xd2&@\n\xca\xea\x93\xddn&@\xc3\xf9 \xa7Y\xd9&@\x00\xbdgT\xf3\x06\'@\x0f\x04\x97\x16L\\(@\xe4Wb1\xf8T&@{\x84\xa3\x01\r\x98*@*o]\x91\xc6\x8a&@\xad\x10\x95^\x12\x98,@=\xe9|\xca\x1fB,@\x1b\r\x1b\x92q\xb1-@\xfau:\xcf\xf6\x00*@\xeaF15\xc1\x91\'@\xf6\xcf\x0bM2\xa4-@\xdd\x0f\x01q\xb18&@\xb20\x87\x1e\x8d\r-@!\xfd\xb1\xd4\xe6\xd3,@#\xdb\xd3\xe6\xf9\xba\'@Ls\xe4\xa4\x9d\xf8,@\xe9ME\x1b8\xe6,@\xa4W\xca\xde\xa7>\'@;\x91?\x06\x1bN-@2Y:\xd4\xe9\x92-@\xd9\x12\x9a4vP+@\xc4\x0f\x1a\x93\xa7\xbe,@\xc4\x1eAj\xf9\xfc,@\xd2$\x17\x07\x06j-@\xba\x143o\x1c\xef%@\xf3!\x01\xe1_V-@z\x16?\x87\xef^)@J\xa0\xad\xdao,-@\x10(\xfe`6\xe8\'@\x06\x1a\xf2\xa2ZD-@\xe1\xdf\x7frT\xd7(@\xac\xfa\xb4Ue\xb4-@d\xb3a\xf5\xfa\xfc&@CE\x88\nZ\x18\'@5\xb3Xr\xbc\x9f\'@[\x98\x18p\x9b\x08&@\xbd\xb2\xcb\x1d\x8a\\(@X\x16\xdad\xc2c,@t\xa0\r\xa6\x1e\xb2\'@\x90\\\x1dZ\x87\x99&@{\xf3\x13o\nx&@t9J\x08jS&@wy\r\\;\x93,@\xc8\x89\x8aG\x91\x87&@</\xc1\x99/\xc7(@)\xffB\x8f]\xf3&@\x14\xfd\xd2\xfaQN.@t\xd4\xac\xdc\xc1\xd0/@T\x9c\xde\xe6\x0fw.@\xa5O\xa6\x89\xf4a+@\xc1\xe9\x1d\x97q\xa1,@\xc5\x0bf\xc9>?-@1&\xc5\x11\xb0\xab,@\x888<VKm&@\x87\xda\x18\x81\x1b\xfe)@*\xd5\x81\x99^u,@\xefj\xa6\x8c\x82\xa2,@\xe8(%\xa4?\xbb+@\x87\xc8\\\x1a+&,@#k\xd2\xc6\xc0x-@\xd5\x80\x1f\x88t\x7f,@\x1dY)\xb9\x0b;,@5}D\x89V`-@ d1u\x0e\xb6(@\xfc\xe1\x99\xc0\xddv&@\xd7$\xfe2\x81v-@<\xdc\x19\xf8&\xa3(@/\x8e\xdf\x8dw!&@\xb6eyZ2z*@8%\xc4\xc3\x83W&@\xa8.\xe5\xb5\xd7\xda(@\xa5 \xec\nl\xcc(@\xce0\xf0\xe8\xc3O-@\x9e\x99\xef\x15\xd9\xf8\'@L\x99\xe0\xa4\x13\xc2&@\xe6{\xf4\n\xcf\xf1(@\xcbidT]\xd8)@\xd8\\V\xaas\xfb&@\xdf\x02\x91;jQ-@&\x1f\xfa\xa8\xdd},@\xc6a\x96\x0b\xe3\xb7-@\xb1\x8f\xe9\x15\xf49\'@\xfc\xb1\x7f,7S-@\x94\x84\x18Dl\x8c\'@W\x97\xd4\x03\xeb\xcf-@\x8b\xa8\xe1\x97\x80\xce&@\x10O\xdc\x1a\xff\xa9,@\xa6Ae\r\x10\xa9&@\x98\xbb\x9b\x8ff\x9c&@\xffZ]:|\xaa-@o\x9bZ\x92\xcc8-@\x8b)#7pV(@\x0cr\x85\xc6\xac\x8e,@-;,\x04\xdd\x0f&@\x02\x99\xfdL\xb9\x0b-@J\xd9\xecE\xdb>-@{\x19!L\x11\x7f.@W\'\x15\x169\x9d(@i\xc1\xe0\x04\x90\x9d,@9\xcb5\xa0\x19\xd2&@=\x1c+\x10Q?,@\xb4\x00\xe7>K\x19-@\xd4\x02\xfc\x94R\x15-@?\x1f\x84\xa4yY.@\x15\xa2\x04\x16\xc9\xd7&@3\xdb\x96\xd6a\xff&@\x11\xaeM&M\xe6\'@\xe3\x86\xe6.;\xed/@\xc2\x88\xa8V\xea\xe7\'@c\xc5\xeek\x8d^)@\x16]\xf3\xccQ\xf9&@\x004\x06;~\xc0,@\x99\x91\xec\xd9\xa0(-@&[\x00Y\xe4\xd4,@L\x9e\x95\x00-\x88(@\xbeq\xd7\xd9\x80\xe2/@\xc4\x17fUi\xa7,@\xbc)\xd6|\x8d!*@V\x16\xe98\xa6\xc1)@s\x03\xf1"_Z-@\xca\x847b\xe7\x9d*@Ibs\xf1\x94\xf1-@@\x0e>b@\x96*@\xf2\xdfW\xac\xda0-@\x86h\x12\xd4\x1a\xa4-@\x96\x87\xda\xfc\xa4G*@\xe0\xa6.j\x01\x7f-@\x87\x13?6i>.@\xe9c=\xc2\x8b\x89.@h(\xf0\xe1<`(@\xe3\xa6\x03\xadm\xe3,@\xe5\xc5\xeb;\xa4o\'@\xf3i\xba\x8b\xc8}-@\x1c\x85MI+`)@r\xd0 \xea\x19\xba,@\x8a\x7fn\x97\x83\x02*@<k\xf2\xd3\xe0\xd7&@j\x0c\xa40U\x96,@B\x92a\xf2\xbb\xf4,@1P3\xe2v\x91.@\x1b\xb7mOm\xa4(@fqc\xc0\xadE-@^\xa7n\x01\x938-@\xb6J2\x92\x0b-(@iSo\'[`(@\tZt<\xa7\xd0-@\x12\xe6\xda\xd2\x7f\')@\\\xee\xf3\xca\'\xe2\'@\xc8`\xdbM\xe1\xeb+@\xc9\xc3m\xbb\xf9\xaf&@\x1d\xfbiI\xfaE)@\x88\xda\x9d\xb6\xa9\x8b-@\xc7%\xb1a|\xb0\'@\xf1i\xfa\xf3>\xc5&@\xc9A\'\xf8\x8c\xeb\'@\xf7\xfd\x00o\xff\x13&@\xd0\xceH\x9a@\x04.@\xe5\x06\xf0IUj&@\x1c>\xd9\xc1d\xc5(@\xedc\xfa\n\xe53.@'
p16
tp17
bg3
(g4
(I0
tp18
g6
tp19
Rp20
(I1
(I935
tp21
g13
I00
S'[\xe6\xd3AD\xddS@\xcc\x1a>>\x16\xe4S@\xf1*0\x9f\t\xe3S@\xe7\xd8\x91\xea\xdc\xd8S@\x80\xf8\xa5\xc8&\xecS@\x8d\x95\xd7\xd5\xe1\xe2S@Z\xf8,\xffP\xe9S@\xda\x9d\x02\x91\x82\xe0S@F\x8d\xf8\xd9\xf0\xddS@%<\xae\xf6\xe5\xe5S@E?\x16\xd4U\xdeS@\xeb\xd4Q\xa8\xaf\xe4S@:R\r\x90\x85\xe5S@>\xa5\xe9(P\xdeS@\x9cJ\x12\xc1n\xe4S@5\xe5\x8c\xb8\xff\xf0S@\x18\x16\xf7\xd5>\xe0S@\x81\x04V"P\xe2S@\x061F\xecP\xd2S@S\x12B\x91i\xe2S@\xd2\x8f\x87\xd9[\xddS@\xf18z\x9bZ\xe2S@\x8fU\x85\xbfg\xd8S@\xbaD\xffBP\xf5S@\xb5\xdc\xdc\xf0?\xe2S@\xf4\x1b\xc2\x18\x9a\xe1S@N\xb4\xe2g\xd6\xdbS@\x98\xf1\x88\xa6Q\xd2S@\x08\xdf\x1f\xeb\xaa\xe1S@\xac\x06\xa4Y9\xf0S@\x19\xe2/\xba\xef\xe1S@C\x8b\x04\xc5>\xf0S@\xe8\x80\xed\x7f\x98\xf3S@i\x84%\xd4v\xf3S@\xfb>ge\xb2\xd9S@I]\x1b\x02\xa5\xf1S@\xa7JSN\xb9\xd8S@~\x8a2\xc0z\xf2S@\xb5J\xcbT\xdd\xd9S@\xe3\xc0{\xd0Q\xd6S@g\x05\xbf\x12\x80\xe8S@z\x1c\xac\xa3s\xe3S@\x17\xa0\x07\xb5\xba\xdfS@\xd5\xfc+A\xed\xd1S@4\xcd\x12\xdbj\xe1S@\x0b\xbb\x1d>R\xe4S@\xef\xa7\x1e\xcf[\xe1S@\xe1VkM\x00\xdbS@5\xc8\x1b\xe3\xb9\xebS@\xdd\x9c\xe2\xb9T\xe4S@\xb8z\xed\x87\x97\xf6S@\xa4\xc9\xd8\xa2R\xe3S@H\xc4k\r\xb9\xf0S@\x99\xf3Kj\x18\xeeS@\xe4\x0f\x187H\xeeS@\n:R\xc9\xd1\xefS@\xebSC%!\xe4S@\x14Bt\xd1j\xdeS@q\x82\xac\xb8+\xe4S@~Y\x01\xfcn\xecS@g\x04te\xed\xd2S@\x0f\t\xb1jF\xe3S@\xf4\xfe\xd1\xb8v\xe2S@]w\xb3\xa4\xc0\xefS@\xc5(BJ\xa0\xefS@=\xbd\nD\x8a\xefS@\xbfK\x13q?\xedS@\x91\x84\xef\xb0j\xecS@;\x17\x02d\xba\xd8S@P!\x86\x1ep\xecS@\xedhZ\x06\xc1\xd9S@\xaa\xf4e\xa4\x00\xe7S@\xcc\x89PK\x15\xeeS@Xg1S\xe9\xf0S@\x04B\x8e\xa5\x1e\xdcS@\xa7\xa9\x11\x8a\xf1\xf0S@\'\xa9M\x10\xac\xf0S@Y9\x10\x0f\x15\xeeS@0\xdd\xc4\xefE\xe2S@\xb4N\x17\x14\xd6\xddS@\x1a\x0eo\xbb\xbd\xe7S@\xd7\x14\x1f\xee9\xeaS@\xa1\xc9\xbc\xd2\xdf\xd0S@\xe0\x87\xda\x07\x1c\xd8S@h\xc1\xd5\x9b\x98\xeaS@\xf0\xd9l\x06\xe5\xf2S@.\x12\xeb\xfb\r\xd1S@\xc3\x87\xf8r2\xebS@\xf4\xd8\xb0\x0e\xe9\xf2S@\xe6\xd3\r\xee\xcb\xe7S@\xe0$\xf4\xd9\x02\xebS@\xcd\xfdG"\xd5\xecS@9#/\xbab\xdcS@\xe5\xd6\xc0\xdc\xac\xe0S@\x14{jT\xad\xebS@4\xd4\x04#Q\xecS@j\xe5<;P\xdcS@Y\xd3\x92\xdb\x0c\xefS@\xf5\xdd\xd4\xb1\\\xe5S@\xa6\xb0<%\x12\xefS@5o\x89\t\x7f\xeaS@\x99\x9fLs\xaa\xd3S@\x1f\xedu\x88\x96\xd7S@\x1e\xd0\x13=\x08\xdfS@+\x96\x93\xd3\x04\xddS@\x13\x0e\xae_\x11\xecS@g\x01\xf0\x89\xe9\xebS@\xce\x83\x9c>\x9e\xecS@\x1c[s$\x80\xe4S@\x1a:\x7fzI\xedS@~\xeb\x9a\xa0s\xe8S@\xe6\xca\xad\xdbX\xdeS@_7o\x82\x8a\xdeS@o<T\xf4\x05\xeaS@\x87^\t\x03\r\xe9S@g#\xc7\xdb\x11\xe9S@\x9a)s\xb4\xba\xd9S@]\xd4\x92o[\xe3S@y\xa5n\xe3X\xdcS@\xc7ut\xfa\xd1\xd6S@r\x08\xbd\xb0\x9c\xe1S@\xff\x1e\xf4_\xa8\xe2S@o?\x84\x87\xf6\xeaS@J\xa7\x0c@\x05\xf3S@s6\x8e\x1e \xf0S@\x12\x03\xdf\xf17\xd4S@\x99?\xe5C\xf7\xebS@o\xf8\x03f\x1c\xdfS@\xbd\xa4>\xf2m\xecS@\x04\x03\'\xeb\xe3\xdcS@\x819v\x10_\xe8S@\xaf9\xc2\x103\xf2S@\xf2D\xfe\xecC\xe8S@7\xb4}\xd4\x01\xeaS@\xa2\xfe\xec\x13\t\xe5S@\x927#69\xf1S@\xbfD/\xf0\x90\xedS@if\x0fX\x8e\xe8S@m\\6\xc4V\xf1S@\xd3W\x99\xb2e\xf0S@\xfb#g\xb6\xde\xd7S@\xad\x15\xdc\'I\xd8S@\xaa>\x85\x15\xcb\xdcS@\xfa\xc7\x83\x0f\x0e\xe9S@\r\t\xd4m\xd2\xe5S@\xd4\x0cx\xb1:\xe9S@\xaf\x0b>\xa8\xc1\xe8S@V\xb7V6]\xdcS@?;\xf1\xed\xc1\xe4S@\xf5\xec<\xb2,\xf0S@\x08\xf4lr\xca\xe2S@\x00\xb0\r\x95~\xddS@\x0b\xabq\x1d^\xeaS@Bj\xbb\x99F\xd8S@\x15Q\x8f\xb4\xc7\xdcS@:\xe8\xd2\no\xe2S@V\xc4\x11{\x9b\xe6S@\xdd\x0b\x885\xd5\xdaS@\xde\x82\xc9\x97X\xe1S@\xebnp\x9b\x08\xe3S@@\x7f\xdc\xdaY\xe1S@\x0b\x8c\x80\x170\xe3S@\xda\xd3\xeaDL\xddS@5\x10\xb6:\x86\xf1S@\x8a=Za\xf7\xe3S@pg\xc9!P\xddS@\x92\xc4\xfa\x0b\x8e\xd7S@\x14\x8aw\x1c\x11\xe0S@\xed\x19\x84B\x14\xd1S@\xbb\x14\xabrs\xdbS@\xff4q\x05\xbc\xefS@(\x83<\xbew\xe2S@\xa6F\x95\xafP\xeeS@|\xcdi\xda\r\xdfS@\xc6\x1a{\x81K\xe9S@6\x8b\xc7ko\xdeS@\xf7\xd5)/=\xddS@k;\xb5\xc7\x10\xf6S@\x1e\xd0F~\xbe\xdbS@WN\xbbQ\xe4\xe5S@\xe7\xd7W\xa3`\xe2S@\x96\x06\x0b\x7fC\xe3S@\x0bV)\x05H\xdeS@\xdf\xe1\xf9\xb4U\xd4S@\xae51\x1e\x1b\xe1S@;\xb9\n|<\xe0S@\xfe"\xa9`\xac\xe3S@z@\x08\xd6\xc6\xd7S@\xa3\t\xef"L\xedS@?XQ2\xd2\xe0S@\x9e\xaa\xe2lz\xe2S@\xc7\xb5\xfau\xb0\xe1S@{C/J \xf5S@\xbe8=\xf6\xd4\xf4S@\xd0\x97\xa7\xc1\x01\xe2S@\x13\x8aU\xc29\xf4S@]C\x92\xbc\xb5\xf3S@=F$\xb8\xa0\xf3S@R\xebd8\x96\xf4S@h#\x82*4\xe9S@u\xad\xd8\xe3\x96\xe0S@E\x03\x1b\x9c\x06\xd3S@\xe3:#\x81+\xd9S@\xa2\xecy\xcc\xe2\xeaS@\x1a\xaa\xef~@\xe9S@\xa4F\xc2\xc2\x17\xdeS@\x87\xf5\x9478\xe4S@\xcag^3\xf5\xdbS@\x89jT\x98H\xdeS@?\xc1\xbd\x95\xca\xe2S@B\x00\xd5\xe3g\xefS@\x04q\\\xbf\xb3\xdfS@l\xdb3\x0f>\xd9S@\xff\xa6\xa6tV\xdeS@{\xf0\xdfgD\xf1S@k>9\xab\xd5\xf0S@\x05E\x01\xe7\x05\xefS@k9\x9aHD\xe3S@d\xf0\x06\xac\x06\xe8S@\xa6\x85_\x9b \xdcS@\x0e\xcb\xb6\xdbo\xdbS@\xcf\xc4\xcf\x12\xe5\xddS@F\x9a\x88\x85l\xd9S@\x1e\xcdv\xef\xd2\xe5S@\xff\x17X\xd2\xd8\xd8S@\xef\xe1d\x1f\x7f T@\x9b!V\x87\xdf\xe2S@\xdc\xbbf_\x96\xdeS@\xebn/\xc2a\xf0S@=D\xfd\x13I\xedS@\x0b\xc5\x94<l\xdbS@\x19\x8d\x94(\xaf\xe1S@\x03s\xe0\x9d\xa5\xddS@\xa9\x00\x17\xd36\xdeS@:\xbc\x93\x8b\x96\xe1S@\xe6wg=V\xe5S@\x0bH\xebZ+\xdcS@\xa4\x0e\xf1\\\xf0\xeaS@\xf3\xca$\xbc;\xd4S@\x00_\xfa\xf5\t\xddS@\xd4\t\xdc\x16\x15\xe9S@Z\xb0\x02\xea\x1f\xddS@\xb1a\xef\x1f\x1c\xe1S@\xbe|7\x9e\xb8\xdaS@\xe4U\x8eS\xf1\xe1S@&h\xc7r\xd2\xe6S@#e\xc3~\xac\xd7S@\xc8\xa5v\x18D\xe1S@p:[\x10x\xd8S@_\xfc\x01+\xaf\xdaS@\x8d\x96l.\xe4\xdcS@\x7f\x01e\xc4z\xefS@}\xba\xc7\xd0\xc9\xddS@\x16at\xbep\xe3S@D\x9fl\xe4l\xe2S@-\xea6\\\x02\xe2S@\x00\xde\xe0+<\xd8S@#X\xbc\xde?\xe4S@\xcf\xd3G\x84a\xdeS@MB\xbe\xb7\x96\xe4S@p\xeb\x8c\x14<\xe0S@\x01\xe6K`1\xe4S@\x96Z\xd8\xa9,\xdbS@\xc0ae\x1a\xc6\xefS@\xecf\xe4\x9d~\xdeS@\x1d\xbd4=X\xe7S@Z\xd9T\x90_\xe5S@\x90N\xf3b5\xe3S@\xa0\x9c\xe4\'\x05\xd4S@\x83=}Y\xc9\xe2S@k\xf2\xe0\xd3\x01\xddS@\x9a\x1a\xca)\xe4\xdfS@\x95A@\xa4\xb5\xe2S@\xdb<vx\xe2\xebS@du\x98\x84C\xe7S@\x1b>YB\xdc\xe2S@\r\xab\xf3O*\xe3S@\xddX}\xf6\xd1\xecS@\x1a\xdf\x16\xf9\x11\xe1S@\x88K\x80\x06\xa8\xe1S@Y\x07\x82IW\xe8S@s\xdacO\xb2\xe2S@0U\x05\x9aT\xebS@\x90\x08.B\xdc\xe5S@\xa0I\x15r\'\xe1S@\x15\x0b\xdd\x1a\x81\xe5S@\x0c\x1bL\xcc5\xf1S@\xe9\xbc\xb0\x9e!\xe1S@_\x03ir\xe0\xe5S@\xce\xa5\xc3\xa4\xb3\xebS@hgy\xfa\x07\xe3S@\x14\xc5\xbf\xc1\x1f\xddS@z\xa8\xb0O;\xe3S@\xce\x9a\x84\xab3\xe2S@=\x7f\x03aY\xf2S@\x82\xe7!\x9b0\xf0S@\xe2h\xaf\x82U\xf8S@\xc8X\xe305\xefS@N\xc6\nA\xe0\xf2S@$\xb5\xc8\xabd\xe1S@3N\xc2U\x10\xe4S@\x1a\x16\x1f\'\xe9\xeeS@\xfd\x0e\xbb~D\xdbS@\xdcL\x91._\xecS@\xdc\x94\x8e\xcbE\xedS@\x9b\xe6^L{\xedS@\xfc\xab\xfd\x05\xa6\xe3S@\xe1\xc7R\xa7M\xf1S@,K`\'\xee\xe2S@\x97\xd8\rtw\xe2S@\xcd\x99t\x9a[\xe2S@;\x02\x92/\t\xebS@\xe6\x18R\xaa\xa8\xedS@\xd7(\xe9\xb7\x8b\xe8S@\x1b\xa36\xb2\xfd\xebS@1q[\xba\xea\xdbS@d\xaa=O\xa7\xeaS@?\xe6\x90\x11p\xeeS@4h@\xb3\x03\xf2S@\x98\x18O69\xe9S@+\xa3F+*\xe9S@\xc5\xe8\xbf8s\xe8S@}\xdaNvK\xe3S@s@\x8c5\x8f\xddS@\x84}\xc9\x80\xb2\xdbS@`a\xceyG\xd7S@X\x12\xbd\x04:\xd7S@\xc3\xcdCk#\xe3S@\x829^\xd4\xf9\xe5S@Q*Y\xfd\xd4\xcdS@\x02\xeape)\xe4S@\xb5s\xc9\xdb\xa6\xf4S@\xd6\x1b\xd4\xc3\xba\xd9S@\xa5\x004\xe8S\xe3S@\xaa\x9es\xb0\xf6\xe0S@\xd5\x0fkn\x9f\xe3S@`\x05\xf7E\x94\xf4S@\xbf\x06\x8b\x93|\xe0S@\x80B-\xf0H\xf5S@\xcdza\xb7\xd1\xf4S@\xb67g\xce\xe5\xe1S@&u\xa0O\xc7\xe1S@#\xc0\xeb\x98\xe6\xdeS@ @5\xb9\x83\xe2S@\xb1\x91Zj\xe9\xdeS@\xde\xedy\x9c\x8e\xdeS@\xaf\xfbyj\xb9\xdbS@\xaf\x9f\x15\xa2\xa2\xdbS@X21l\x0f\xdeS@\xb7\xb4kuD\xddS@\xbb\xae\x96RV\xdfS@\xd2\x8ei`\x11\xdfS@\xaa\t\xf3.L\xdeS@Z)m\xcdz\xddS@\xcdz=\xc7\xc2\xe6S@(\xfe\xec\xe0X\xecS@) A\x88Z\xeaS@P\x9d\xc77\x04\xebS@\x90\xeb\xe5\x04\x8b\xeaS@f\xf6v\xf9\xde\xedS@\xff\xc9\xa1\xc4e\xe2S@\xc9=\xe9\xc7!\xe8S@ANy\xb8\xb1\xd6S@\x15\xa20\x11o\xecS@e\x11\x90\x10p\xf0S@\x1a\x9f0\x1a\xcb\xe1S@\xac\xfd!\xf8\xc6\xddS@\xdd)$\xb0\x9d\xe2S@\xf3\xca\xf5wo\xe2S@\xd5\t\xeax\x8d\xeeS@\xd8\x07\xf1\xf2\xd2\xefS@6\x02\x1f%\xde\xdaS@>=B\x0b\x08\xf0S@\xdc\xb0,\x18\x19\xe3S@\xd0\xd6\x02\xd5.\xe2S@hQI\x85O\xedS@\xb9\x00\x1f\nn\xdeS@L\xfd\x86\xc0\xa0\xf0S@\x80\x98\xecVv\xe2S@j\xa0\xf6\x10{\xf0S@iS\xc9\xf2\x0c\xe1S@\xdcZ\x05\xb6\xf5\xf6S@I&\x96%\x9e\xf1S@\xf6\x7fb\xd5E\xf0S@\xfd0\x9b\xde@\xe9S@`\x0c\xd5\x81\r\xe5S@\x14\xd8\xcb\xeb\xec\xe8S@\x03UP\xd6\xd3\xdcS@\xc3\xfb\xf8\xa1,\xe1S@!K\x06}\xdb\xf3S@-,r\x93\xb5\xe7S@\xf2\xa9#\x8c\xbc\xcdS@iE\xe9\x88\xcb\xe3S@GC\xebO`\xc7S@\xf6[T\x9f\x8a\xdbS@\x03@\x84Sy\xd7S@\xe9qjjY\xd8S@\xbe\x8b\xb6#\xe9\xdcS@\xe4!\xe9VO\xd5S@\xdf\xca\xaem\x13\xd6S@\xba\x85\xd1\xa8\x94\xd9S@w\xf1\xdf\xea\xc6\xd8S@\x1c)\xf4\x14*\xd8S@A\xe0\x88\x8e\x80\xe4S@\x00\x1a\x99C\x9c\xdcS@\xb4\xe8U\x9b\x82\xe1S@A_\x97:\x9d\xe0S@&\x14\xfa\xeb\xf0\xccS@\xf3\xd8\xd1\xa1*\xf3S@\xa3b\x14"E\xd2S@\x1f:\xf9\xdf\x93\xefS@I\xd7\x1cw\xe6\xe0S@%>\xdf\xe0^\xf3S@\xea\xa3\xf1\x0b\xd9\xe0S@\xe6\xd0\xe1cA\xefS@\xa6\x87\xe4#\x90\xd9S@\xebr\xa0\xfe\xc6\xe5S@i\x1d\xdeN\xe1\xdcS@\xbfW3\xc9^\xe8S@\x16cA\xe1,\xe4S@\xcfa&T>\xe5S@\xde\x06\xf5"4\xddS@\xa3A\xd7*\xc7\xe1S@\xf0\xdd\xc8-\xee\xefS@\xb1\xdcN\xb5\x0e\xefS@=\xfap;I\xe3S@\xb9M\x97\xa6\x86\xe9S@4\xc7\xfc9+\xe1S@7\xae\x9f\x12\xea\xd6S@q~F,5\xddS@Z~I\x81\x15\xe5S@~J\xd1\xbf\x89\xe8S@\xc2\xc8\x16\x96"\xe2S@\xec\xe7\x15\x97;\xdbS@\x1a\\fP\xe5\xe8S@\xc0\x0fT\xd1Z\xe2S@!\xb0\x8b\xd5Y\xe4S@l\r\xe6\xe0@\xe3S@r\x19\xa7/;\xe8S@a\xa0\x93m\xde\xe1S@\xc6\x96\xc8\x83\xa5\xe4S@\x88v\xb8i\xba\xefS@\xaa5\xe8\x8f\xfa\xdfS@\xc6\n\\\x93\x9c\xf8S@\xda~\n\xc1\xf3\xefS@f\xa3\x8eY\x08\xe2S@\x95\x8b^\xe8e\xf0S@\x03\x9c\xaa?x\xedS@\x9d\xd1\xcdk\xa2\xdeS@Xq:\x9d\xee\xe7S@\x1c\x9f\xcb2[\xe1S@\x04\xf5\xa3R\xee\xd6S@\xb0\xb3*?#\xe1S@cB\xcef.\xf2S@\xf0\xc96\xd3|\xd5S@P\xb4-\x94l\xddS@5\xe0\x96\x92\x9c\xeeS@\x13V\x05\x7fe\xe8S@\xab]?\xe1Q\xeeS@\xcc\x0e\x02\xd6,\xf2S@\xacxL\x03\x01\xe9S@bk\x14\xc9s\xdeS@.\xa9`\xa4\xcf\xe4S@\xf5%C\x1aa\xd7S@\xb2\x1d\xdeD\x88\xeeS@\xf4}\x9f\x9a\x8d\xf2S@\xce\xfd\x17H\xea\xd8S@\xaf\x9f\xfc\xd6(\xf1S@\xf9}\xaeq\xfe\xf0S@\x86\x8a#HX\xddS@\x1f\xe9\xc8([\xd7S@k\x87%\xb6\x00\xe7S@\x1d\x8c\xf6rl\xe1S@\x99\xdb\x8c\xa5P\xe2S@t\x0e\x1f3\x13\xecS@5j\x8e\x94\xf8\xe6S@z\xce\xf8G\xb4\xddS@pp\x9a\xcf*\xdaS@\x1f\xb3+\x9d\x99\xe5S@\x10\xe7{V\xce\xf0S@\xc84-\x84(\xe7S@]d\x18\x0bm\xd7S@7]\xc3S\x1b\xf5S@\xb0\x81\x80\x85\\\xebS@\x9d\x9ct\x95\x19\xe6S@\x81\xd3\x8b\xef!\xdbS@\x82`P_J\xebS@\x07\x85\x03\xab\x86\xeeS@\xf2\x06\xfa\xf8\x9e\xe7S@q\x12\xa1\xb9\x02\xd3S@6\xdas\xcc\xa3\xf4S@+_\xacH\x92\xf4S@\xebQ\x99\xe8\xc0\xeaS@M\xf1\x8b\xe5\xf7\xeaS@\x05\xcd\xdd\xa4\xf7\xf3S@\x93\xed\x07:\x8d\xd0S@rs+\xaa\x89\xd4S@\xe3\xb3\xfa\xd3\xa3\xf3S@\x11\xb7\x9e \x81\xf0S@\xec\xea\x94\xdda\xf3S@\t\xf6\xb1\xbd\xa1\xdcS@(5\x9c\x15B\xddS@]c\x84P;\xe3S@\xb2\x1fY\xfa\x80\xf3S@_\xf8N?\xc4\xe2S@\x9c\x15\xd4M\xfd\xdcS@\xe4\xa4\x8cx\x86\xe3S@\xe9C\x90\xacd\xe3S@\x96\x081\xb2\xa2\xe3S@\xb8\xf4\xbc\x1c\xab\xdcS@\xd3\xd3\x853\n\xecS@\xd6G+\xfd\x1c\xdaS@\xcf\xb4\xd2\xacK\xe1S@k6\x93\xe7\xf0\xdcS@s\xa4\xe1\x15\xbd\xdcS@%\xaa\x1a\x98~\xcfS@\xf8\xf0\xbf.\xe9\xdcS@2\xaa\xd7\xd7y\xddS@\x1c\x0b%\xd8\xb9\xe5S@x\xb6\x823w\xecS@\xf4[\xa3\xe7\xcc\xe8S@zU\xff\xbf*\xf3S@\x9eO\t\xa0\xf0\xf3S@\xf2xD"\xe9\xe7S@\xbc\xde$J\xb8\xedS@\x8b5\xcd$\x9a\xdaS@\x97\x1d\xb8\xe8\xe2\xe4S@\xe9\xb8\x9a\xd1$\xe4S@\x91/\x9ba\t\xe4S@O\x08\xc8\x15*\xd8S@rh~\xb9\\\xe3S@\x98\xe9\xb5\xe2\x89\xe7S@v\xe9\x06\xdd\xee\xefS@\x1c\x04\xf0\x85\xba\xd8S@\x125Yq\xf5\xe0S@\xdd\xf8\x89\x1aL\xdbS@lz@\xe4\xc0\xe1S@F{\xd10\x17\xf3S@\xf1\x8a\x15}\xfa\xe3S@\x01(\xa6[\x08\xe3S@FdyZ\xae\xe6S@D7\xf7\x9f\xcf\xd4S@y\x8aF\xba\xff\xe1S@\xfb\xe9Q\xb9\x83\xdbS@\xdcNwH"\xd5S@\x00\x86\xef/\xc2\xdfS@\x14\x1bh\x88-\xe3S@x|\xd6-\xf3\xd8S@-\xc4\xa4t\xb6\xe2S@\x07f\xd8\x83;\xe3S@\xaf\x90TV\xac\xe6S@\xf3\x05q\x10U\xdfS@gl8VZ\xe4S@\xdc\x90\xb1\x00\xc6\xe7S@=&\x14\x07#\xe3S@\xf55\xdd95\xe7S@}\x15\xcfw\x01\xf0S@\xc6\xd7\xce\xe6\xeb\xecS@\x8c\x89\xf8T\xc0\xf2S@*\x879O$\xddS@\xcc\xaevQ\xe2\xdcS@x%.\x15\xe6\xefS@\xa5\x8eG{A\xf0S@\x1c|\x81\xc7\xa9\xefS@/\xe9\x02\xd6n\xdeS@\xec\xbf\xef\xc0\xa4\xd7S@6\xa9\xc4p#\xdaS@B\xf9V}F\xd5S@\xee\xc6\xfd\x14(\xf5S@\xab\xd6\xaa\x9a\xaf\xddS@Q+c\xe9\x13\xdfS@\x11\xb0-\xdd\x9f\xdcS@\x07>\x82\x89\xcb\xf4S@\xe0`\xe5!d\xd8S@;Wt4\x97\xf4S@\xdf<\xa7\xa6^\xdcS@\xf3+\x97\x002\xf1S@f\xd9\x1c\x91\xf2\xeeS@\x92_\x12\x10\xa0\xefS@m<\xe4Wr\xefS@Zb\xd0\xdc\xa5\xefS@\\\x8e\x83\x9c\x89\xdaS@p\x84?k\x1c\xf2S@c\x1e\x0eN\xa2\xefS@H\xed\x1e\x99\x88\xf0S@p\xba\xb7\xa6\x8e\xd8S@\x07\xbb\n\x148\xf3S@\xacE\x81\xe5\x9c\xf2S@\xf6/\x81\xc0\t\xeeS@|D\x1b\x03&\xd1S@Ka7s\xa3\xedS@\xd4~r\xfa\x86\xedS@\'\xb3/\xfc\xe6\xe9S@0\xd0\xeb\xa4\x92\xdbS@\x8cL\x1ey\xf5\xe0S@\xefJkq\xb8\xe2S@Vh3~\xbd\xd7S@\xf4\xd3\x91\xe9\x18\xd9S@\xc3\xaa\xed\xde"\xd8S@\x1c\xd8\x01\xba\x85\xe0S@\xb8\x05\x9d\x02\xbb\xe1S@\x17J\x06(\xde\xefS@\x16n>\x0cJ\xe7S@\x8c\xd5\xf8\xf4L\xe7S@t\xe0h\xff\x9d\xe3S@\xb9\xf1l\xb7\xeb\xe3S@\xd2\xfd\xd5%\xbb\xe3S@A\xdaj\x17\xcd\xe5S@\'\xce\xe6\xb6#\xe3S@\xab\x97\xaf\xffI\xe3S@\xf6sFa\x1b\xebS@\x91\x98\x00\xbeB\xe7S@\xe4\x1a\xfa&\xf3\xe1S@{\x10\xf6k\x17\xdeS@\x9b\xf8&\x1bs\xe9S@\xc7\x1d<{:\xddS@C\xa9I\x95\x86\xe8S@\x18i=T\x81\xe2S@v2a\xf5\x8c\xe5S@^\x00 \xb2\x85\xddS@\x9crkl\xab\xe1S@\xfby\xf5\x81\xdb\xe2S@\xa9h\xd3\xc1\x02\xe2S@\x1d\x18\xfc\x1e\xe9\xe7S@\xf1N\xf0\xf0\xa3\xe1S@\xe3\xfd\x0c8 \xe1S@B\x1b\t\xea)\xe1S@,\xb6\xe7\x9b\xef\xe8S@R\xb5ImY\xe5S@\xc7\x83A:\x87\xe6S@ \xff\xe9\xe0V\xe8S@\x03\x0e\x04\xc8\x8c\xe5S@\x14\xf1\xd4\x9f\x93\xebS@\x87\x0eE\xb2\xef\xe6S@\xb9\xfbU\x9e\xa7\xeaS@5o\x89n\xcf\xebS@\xb0>\xb0eG\xecS@*\xb9\xb3\xdbR\xecS@\xaa\xaf\x9f\x12^\xecS@\'/\xaeC\xc9\xe8S@\xb8\xfb\\\xf4\xe8\xeaS@@\x1f\x11\x878\xe3S@\xcb\xcbl\x92\xc2\xf7S@\xb0\x1f\xc4\x06\x1a\xe2S@7\xadB\xf1p\xedS@M\xa6\x06f,\xdbS@\xf6\xe2\xb6\xad\xe9\xedS@\xc8\x94\xe7\x02\xd6\xf8S@u\nR\x03%\xe1S@\xd7\x85\x0b\x08H\xe1S@\xf7imb\x11\xecS@\xbd\xa6\xba\xcd\x9b\xe7S@\xd3\x12;\xc2\xc2\xdfS@\xc3\xd2\xd3\xae\x82\xe6S@o\xc8\x8c\x14m\xddS@\xb00\xef\xd6\x1a\xe4S@r\xdb\xdcU\xfa\xd8S@Y\xbap\x16+\xdbS@R{;\x8b\xac\xe5S@\xb1\xfc\xdfk\xc2\xe0S@s\x83\xbc\xbf\x94\xdbS@.\xd9\xe3\xf9\'\xd4S@\xdf\x19\xf4\x0ep\xd5S@\x9eF8\xa8\xd0\xe4S@\xc2d2cf\xefS@[7\xd2bR\xe3S@g\xb8_\xab\xd6\xebS@\xa1\xc87\x14\xf7\xe3S@\xd4\x16\xb0\x06\xa7\xeaS@q\xdel\xc4\xa6\xe4S@F\xce\x90\x8a\xd4\xdcS@7_\xbfk\x8c\xdbS@\x04\x83\xa3\xf9\x1d\xe2S@\xc4\x87\x85n\x06\xf3S@\xfe\xfaFK\xcb\xe2S@\xc4\x81\x18L\x85\xe4S@\rX\xb8\x11\x08\xd7S@T\x05\tV\x85\xe2S@\xff\x196 \xdf\xedS@\x0e;\xe6\xe9X\xe4S@n\x17\x86n\x1b\xe3S@\xee\xab\xb83\xe1\xd4S@\x1a\xff\xd4\x8b;\xeeS@O\x12\xf1c\xb1\xebS@W\x92\xe7gv\xe3S@\t\x07\xb3\xe7u\xdfS@mi2iN\xe2S@\xc7&+8A\xebS@\x15S\x02DI\xd5S@B\x86\xafK\xb7\xebS@*\x985\xfb&\xefS@\xcb\x86_\x926\xd4S@F\xc2:\x1b\x84\xe4S@6\xfc\\\x98v\xdaS@\xd06V>C\xe7S@+\xde\x90E\xff\xd8S@\xfbm1\x9c\xdc\xdaS@\xb3\xaa\xafk\xf7\xf4S@\\\xf4Zl\xe1\xd9S@\xa6b\xa5%\xbd\xe7S@\xd4\xbf\xb6K\x82\xedS@\\l(\x8c\xfc\xe2S@&`\nSE\xe7S@\xff\xa7\xd3\x89G\xe7S@\x96\xe1vU\xcb\xf2S@K2\xc3\xa6\x1a\xdaS@\x8b\x0b\x9f\x03\x89\xd9S@\xc3\x02_+\xd7\xe0S@e\x1ar\xab\xfb\xe2S@\x8e>h@\xf5\xdbS@\xd1\xc1s\xe7\x9f\xdcS@M\xfa\x00zQ\xdcS@_\x9aJX\t\xddS@\xbe\xf6\x14? \xe3S@JA\xd1\x9b\xef\xdcS@pu\x1c\xb5\xb4\xddS@\xd4]\x8b\x84P\xd7S@l\xf9\x1b;\x15\xd5S@nG\x8d\x13e\xd5S@\xd6\x93\xe5\x19\xd7\xdeS@\xa6%\xe3\xd8c\xd8S@\xee\x85?\x14|\xdfS@\xd2NBo\x9e\xefS@W\xca\xe3\xdcN\xe8S@Mn\x8b\xb3\xc7\xe0S@\xeb\xbc\xee\xb1\x81\xd9S@\x8d\xbaD]\xe0\xe0S@>\x8cFa\x9f\xdaS@\xbcY\x10\x94N\xe3S@\xd8\xae\x12\x87\x1b\xdeS@\xfa\xfd\xe1\xcd\x95\xe5S@\x8do\xbf\xc2\x89\xddS@u\x12$\xd0\xaf\xe5S@\xc6\xf0B\x05\x8c\xddS@-\xcc\xd0\x8e\xc0\xe9S@\x7f\x1b\x04a\xbb\xeaS@\xed\xdc\xf7C\x15\xddS@B\x89\xa1{\x0c\xe2S@\x1a\xee\xeaKC\xdfS@eva\r\x1b\xf1S@\xea)\xb9\x8d\xa6\xe1S@\xfb!\xa3\x8cV\xf0S@[$-B\n\xf7S@\xcc3\x05\xab\x83\xe6S@\x8cZ\xd9 u\xe5S@\x94\xfe\xf5\xc3\xce\xddS@q\xdd{\x8f\xd6\xe7S@h\x90`\x89\x89\xe5S@o\xab\xa7i\xe2\xe8S@B\xd8\xbe\xc0 \xe1S@\x07\xc6\x8cD\x16\xe2S@{Rz\xb7\x11\xe6S@\x8b\xf1H\r\xc0\xe1S@.\x81_\xa1\x8d\xe2S@_\xe3\xd5\x94y\xe2S@\xbb04w\x18\xecS@\xa8\xdb\x94\xae\xd9\xe6S@\xff\x8eq|\xba\xebS@?\x8f\x13U\x1f\xefS@l\xefb\x1e\x18\xe8S@jQvH\xfe\xecS@\xeeq\x91\xf8z\xe8S@\x0e\x8f\x1c\x8c\x91\xe9S@}\xfdQ\x96%\xf1S@\x9eQ\xde\xd1\x12\xf1S@\xc0i\xb5\xc7\xba\xebS@\xfd\x14q\xd4^\xf2S@`\x15!\xd6\xd4\xecS@\xd9J\xe0\xbf\x8f\xf0S@\xbe\xbd\xce\xe3{\xf1S@\x9d\xc7\xbd\x04\xa9\xefS@YB*\xac\x08\xeeS@\xe4\x07n4\x9b\xefS@~\xaf\xa4.\xdd\xeeS@\x8c\xadUI<\xf0S@\xf7\xce\xc5&8\xf1S@\xc72\xce\x10\x82\xe4S@\x10\x916\xeb\x96\xedS@`\xaaU:\x9b\xecS@\xb1\xb5\x90\xa6\x1f\xe8S@;\xd4|\x18\x92\xe5S@\xc1\x83\x91\xdd-\xe1S@\xbd\xdd\xfcl\xf8\xedS@[\xc0\xc6\x02\xbc\xd8S@\xeb\xf5"\\\xea\xe7S@\xd8W^\xab>\xddS@O\x9e\x16\xd5#\xe1S@+\xdb\xd2\x80\xb1\xe0S@EK5\x1b\xb4\xe4S@\xb7\xc8^\xb6n\xf0S@\x13\x16\xbfrE\xecS@\x04A\xea9R\xecS@6rp\xcb9\xdbS@OT"\xc0\x95\xdeS@@\xb1\x7f\x07L\xebS@\xb4\xde\xfe\x93p\xd6S@E\xc1\x91((\xe3S@\x0e\xcc0\x9c\xab\xe1S@\x9c\xbe\xdc\xe8\x97\xe0S@\xb5\xd5\xf3\xcd\xd4\xe0S@z~\xad\xd2\xaf\xecS@\n\x14g\xc8\x88\xe1S@\xa6\x03=i\x86\xeaS@k\xb2`.X\xecS@\xd0\xe9\x0c:9\xecS@]$<\n>\xf2S@ ,\x1f\xf1C\xdcS@\x02\xa8\xce\xb5w\xe7S@L\xf13\x9a\xff\xefS@(4\xb2\x94\t\xeeS@\x1b\x86\xa0)\x9e\xe3S@s=\xf3\xd3\x96\xe1S@\xed\x19\xaa\xc3\x9b\xe8S@\xff\xe1M\x08\x1f\xd2S@# \xa4\xc0\xc7\xe7S@\xc1\xe2\xf5j\xfc\xe7S@\xb8\x85\xdb\x9fO\xe8S@f1\x99\xad\xd9\xd9S@\xc9\xb6\xd17\xec\xeaS@)\xbb\xc4\xab\xd6\xf2S@n\x94*\xa1\x05\xe7S@x\x1e\xc4\xdb\x0c\xdeS@\xdf\xdf\xc4\xfc\x1d\xe3S@Q\xb1\xfd^\x7f\xdcS@j\xc7w\x13\xe9\xd7S@\xdd\xe7\x83\xf9"\xe7S@z\xc2T\x93\x8a\xe0S@\xee\xd8$\x06K\xdfS@\x17\x81\xe1\x8f\xec\xeeS@\xa5\x82\xe1\x1a\x84\xd9S@\xc1\xfbr\xfe?\xe2S@\x800=\xe7>\xe3S@\xe7^\xdbFv\xe1S@\xf6\xae\xafC\xba\xe2S@\xcb)\xb6\x9eI\xf0S@OE%\xfcM\xe8S@b\x9c\x93\x97J\xe8S@\xac\xe3\x9e\r\x8c\xefS@9\xfa\xa09\x9c\xe1S@\xc8\x91\xf9\xcdV\xe2S@W\xfb\x87/|\xefS@\xb0"\x88\x8d\xfc\xe5S@\xeb\xa6\xb6G\xd2\xddS@3:D\x1b\xe1\xecS@H\xce\xe5\x94\x1e\xe1S@m\x86\xbe\x87.\xeaS@L\x13\x1d\xacz\xeaS@F\x7f\xcc\xf4\x1b\xe0S@\x89\xef\xa5T\x88\xeaS@g\x02&\x0c\xc1\xe9S@)\xc0!P#\xf1S@JW1^\xa2\xddS@5(H\x08x\xefS@\x89\xef\x05\x823\xedS@\xfa\xb5<[9\xdfS@\x19\x05\x82\x92U\xecS@\xd6\xa3\xaf;\xc2\xceS@\xa3\xd1\xd0\x8b\xd7\xe6S@\xf1\xfa\x0eI\x1c\xf2S@\xae\xcc\xc9\xff\xb1\xddS@e\xf5\xda\xd8E\xe9S@-T\x14n\xc4\xe6S@Y`\'\xe5-\xe7S@\xa6\x913j\xda\xe6S@+\x822\xbf\xb7\xebS@u8@o\xa8\xf0S@W|`\xb2 \xd0S@\x121q\xed\xd3\xdbS@\x88zD\x1a;\xdeS@PP\x80a\xb9\xe0S@\xcd|\x19\x906\xecS@\xed\xd2\xee:\xbe\xdcS@\xe0\xc0x\x00\xc6\xe1S@\xe2\x8a-\xc4\x87\xe5S@NaQ\x94k\xefS@\xcbW!\x01\xef\xe6S@\x08b\x11Q\x8e\xd9S@\x87L\xc7/\xcf\xdeS@\xaa8+x\xa0\xdcS@\x1e\xc6\x19\xb2K\xf0S@\xa5L/d\xf6\xf0S@\x13\x87\xab\xa0_\xecS@0\n\xd2\xd7\xf6\xdeS@\xfe\x02\nY\xc1\xebS@(-\xf4\xca\x80\xe1S@2\xe3\x03.\xb4\xe8S@\xa835P \xe3S@\x8d\xb2@\x9ck\xe5S@#_\x9bj\x9c\xe4S@\x94\xad)\xb0\x81\xe1S@\xcd:\x04\x9a\'\xdfS@\xdf\x9e&\xf0\xf5\xe0S@\x7f\xaf\xb1bo\xddS@\x8c\x07\xd2X\xe0\xdcS@\xf8\x91\x00\xf3R\xe8S@A\x12\xa4$\xa7\xdbS@\xb5$\xd8\xea\xc5\xe6S@\x8e\x88v\xb7\x95\xecS@\xd5\x1e\xe0\xc4\xf0\xe8S@\x1b9B\x173\xedS@\xf9\x84\xc2\xf3\xb1\xdeS@F\xf6/\xb8\xea\xeaS@<\xfe9\xde?\xddS@\xb22|\xb4\x19\xdeS@C\xa4\xff\x7f\x03\xddS@q\x07\xb2\x0c\xe3\xecS@p\xe4\x7f\x9fw\xf0S@\xf0&0 \x92\xe8S@\xfb4]\xc2\xff\xe1S@\xd6\xb5\xe0\xed\xe1\xecS@\xe3\x9f\xea}\x11\xecS@3\xab\x93X\xa4\xebS@\xe5\xc8\x86\xfbQ\xe7S@\x03\x08\xbdT\xc7\xdbS@}\xbe\xee\xbb\xf6\xdeS@[\xc3\xc6w@\xf2S@\xbe\xea\x1d;*\xdbS@\x91\x89\x7fv\xf7\xf0S@D\x9d\xf5\x8d\x19\xe2S@\xf3\\\xbc\x9f\xfe\xebS@\x14\xef\x9cq&\xdcS@\x1a\xba\xe1\xffj\xe5S@?X\x1b\x1d\xc4\xe9S@{\x18\xee<\xc3\xe3S@\xd3\x91\xf9\xb6\xd2\xe5S@\x0fk@\x81n\xe6S@Q\x00\x8e\x02C\xe8S@\xd2v\x81\xfa\xda\xe7S@\x0cC!m\xe7\xe6S@\x00\x9b\xcc\xd4I\xe8S@gby\x88\xd5\xe1S@\x17k\x95K\xc2\xe7S@\x8fFR8\x03\xe2S@\x81\xc8h:\xcd\xe8S@\x8b\xb1~o\x82\xdcS@'
p22
tp23
btp24
a(g3
(g4
(I0
tp25
g6
tp26
Rp27
(I1
(I935
tp28
g13
I00
S'~\x06\xea\xfa\xde\\(@\xe0\x08(cF\x81\'@\xa0\x01^vGx\'@\xfeM\xd9j\x81\x84.@2\x80NL#)-@\x04h\x8c>\x9e\x02\'@\xfc~\x1e\x04N\xec(@\xdcoA\x14\x98\x12\'@t\xf0T\xd8\x89!-@\xe5\xd46\xf0N\xd7\'@\x97;I\x92~\xa0-@\xdb%aHPZ(@F\t\x0c}\xb5\xa8\'@\xb3\x906\xfd\xb0\x1e-@n\x96:\xb6z~(@\xe6[\x9c\x9c\x88\xa3%@\xc1\xf5\xf4\x18\xe3\xf6%@\x99$Z)I\x15(@d\xa8\x9a\x12\xb2\t)@`u@(\x806(@\xe5\xd6\xf8[\xf2d,@,\xd8\xdeW\xc49(@W*\xdf\xd40\x1d.@k\x1f\x93\x80\xb1_\'@\xe8T\xec\xd2/b(@.t7\x0f\xe1#&@"\xbd\xd0\xcc\xa01\'@\x9e\x9b\xe9@Q\x97(@\xb0\x01\xc9\xa5f\x80-@\x11q$\n?\x1a-@\xf0\xbc\xa4%\'\x8c-@e\xc5Q\x14\xb8$-@\x8f&\xdf\xe6\x00)\'@PDK6\x95#\'@a\xc9\x89\x1d\xd9d.@\x8c5\xf3\x89!\x9f&@\x930\x17\x13\xf7_*@"d\xe4\x8f\xde\xf8&@\xe5\x07\x15\xe2\xbbz,@\xa4[\xa2>5T+@\x8bq.\x01,\x01(@\xdf\x0c\xd8jrL)@\x93\x89\\C\xc2.(@I\xcd\xf3\xff\xb7\x00*@*H\x98P\xda\xb2(@Y}\t\x9dz\x9d)@ig@Y\xad\xb8(@\xdb\xcfY\x0c\xfb\xd4&@`\xbe\xed(\x86\xf0(@\x9b\x81\xeao\xd4\xbd*@\xda\xb4\x8c\x1dP\xfd/@\xc4R%\\\xb2i-@\xbeh\xea\xf5\xe9\xce&@\xaf\x9co\xde\x861-@U\x8aT}HI-@?\x06\x1aVk\xd7&@\xf2Xn\xd7Bb-@?8(H\xb7<(@\xa4\xf8yF\xa8Z-@\xcb=\xcd\xc3R\xc7,@\xb8u$\x90U\x8b*@\xfa\xd2\x9d\x02K\xe8,@ V\x97\xb8?\xbd/@\x99\xaf?"\x85\x06\'@`\x1c\xc0\xf5!\x02\'@`\x1c\xc0\xf5!\x02\'@\x1b\xd5m\xfd\\3-@\xb7\xd4\xc03\xa8\xed,@\xd7\xcf\x0e\xeb\x87\xb9&@\xf8$>\xb7\x1b\xf6,@\xd5&\xcd\x9a\x1e\x11\'@\x95\x07\xb3\xf4\xcb\xf0&@\x0fM\xce\xe8F\xd1&@56\xc9\x84\x96\xaf\'@:S\x1d\xd04\xb4-@\xa3\xa7N\xff\xe7\xbd\'@~\xb7\x1f\x1c\x07\xa6\'@&Y\x17&:\xe0&@W2\x86\xb5\x0b3,@\xdeS\xd7;\xd0|(@c\x98KQ\xb7\xf9-@\xa2(R\xca\xf4\xca\'@S\xcbRA\x94)*@\xa4\x15\x9c\xa7\xa2\xcc(@J\x88~\xb7\xae\xdc\'@\x90\xff\xee\x99\xd5\x98(@NV\xe1E\xa1;*@\xe5\x12\x9f\xe9\xa7\xf5,@\xe2\xba\xe7\xd7\x8c\xaa(@3\xbc\xcb\xd6\xca\xe4&@dh\xed\xee,\xf4,@(Y\xe8\xaf\xca\xb4-@\xdb\xcc\xe7H\x8bf(@Q#\xe4\x1f\x06\xc0)@tb\x96\xd25\xeb\'@\x8e\x06\xe6\xc8\xd6\x9e-@\xfd\x92S\xc2\xe6n(@\x83\x83\x18\x14\x98\xf9(@\xa2\x97`el\xf3%@\xe2\xa0\xbe\xb1\xd1\xc9\'@\xc9\x13\x94\xcd\xd6\x10-@\xcf\xf7\xfb \xf0\xbf+@\x0eV\x9c\xa7O\x85,@x\xfa\xe61Jd)@\xbfe\xae\x15\xce\xd1)@\xb2\xcd\xbb\x7fe\xaf-@\x88\xd5\xb5\xad6\xff&@\xc0\xdb\x10\xf9\xb7\x05&@\xe0\x10\x1fFi\x17,@fK!t=\x85\'@\x94\x81\t}$R-@\xd5T\xb2E-\xf1)@\x11~\xdc\xd0N\xfb)@ \x97l\xda-\xc5&@\x19I2\xb3\x11<-@\xc4=\\b\xb8j,@\xc0\xa4\xd0qG\x94.@\xea\x10\xd3\x8e\x9d\xe2,@7H\x16}\xc4\x1e-@I\xdc.\xf3\x95.+@GoL\xa2\xcfW(@\xe5?Q\xec|\xf4)@L\x7f\x81\'\xc2\x03\'@hq\x8d\x84\xae\x9a(@.\xbe<\xf2g%)@}YpTHr(@T\x9d\xcf\xcd\x150-@\x83l\x1527\xe5&@w\xf5\xcc\xf6T\xad\'@I\x84\xb5lP\xa7-@\xe15\xee!\x14Y&@"`\xa51\xd6\xc2(@\x19M\x0e\xd0\xcfu,@\xd5\xc7\x98\x8f\xe1\xc4&@\xa0H>i_t-@o\xaf\x0bC\xdb\xf8(@\x01$\xef`\x06\xd0\'@[\xb2j\xac\x8a=&@\x0b\x9d\'\xeb5\xec(@\x0bic#6\xc5\'@h\xa5\xc0%_\xd7-@;f~\xb7\xbe\x16.@\x87v\xcd\xc9\xe8\xe1%@\xce\xa42\x8cB;-@\x94\xb0~9k\xd3\'@\x9e\xd3\xb6#\x98r-@\xd5\xb5]\xa0\xdc[,@\xa5\xf4#H\x08e(@bIh\xf3\x9bM,@\x1b?Od\x87\x1e-@\xde\xfe\xa9m\x93\xd4+@\xf3\x155u\xf4.0@\xe3?\xe9\xbe\xc4\xca\'@\x98\xf8Or\xb7\xc5(@\x96Z6\x99\x15&*@X\x18\x91\xf6\xe5\n,@\xbf\x99rWz\xca(@\x8e\x0e\xe6rT^.@\x86\x14\x10\xbe\x88\xb7(@a7O\xe8.z\'@MK\x8d)\xcf\xef&@T\x08\xa6\xc5\xbc\xc0,@DL]\x81\xdf\xac.@J\xff\xa7\xe9y\x9d\'@lY\x1a\x1b\xd6#-@\xa1\xdd8\xe5\xd0h(@\x1c\x1e\xc8\x81\x83\x84,@3\xde\xc0\xa8}\\&@\xae\x96\x0f\xf8_A*@7\xdf\xc2K\x1fk-@,\xd0S\xcf2\xd6&@\xcf\x8b\x1b\xcb\xbf\xbd/@\xae\xcd\xd6H\nJ-@\xad\xaf\x00h\x8a^.@\x81\x92\x0f\x9a]\xed(@p;\xa5:N9(@\xab\x8a\xc0d\xa5\x8a-@0\xcde\xa3\x1e\x140@\xe7\n8\xfc\x99\xf8,@\x94\xb0~9k\xd3\'@\xe0\xd4|\xea\xad$-@L\xd3\xeb\xaf\x114&@\xc2\x0c\x01j\xa4\xa2-@\x17\xeb\xdfWT]*@_\x97\xc7\x11\x18B&@m\xca\x03Mh\xff%@ua\x9a\t\xd6>*@\x19\xf1\xe2\xb6\xcf\xff)@*\x0c\xd1L\xe83-@\xad\xe2]w\x81\xf3%@\x05\xfbs\x81\xef\x94-@y\xa4\xae\x90\xad%&@_\xd8\xa96,D\'@\xc4\xd6\xae\xbf\xfa3\'@\xd5\x82\x1c@\xa1\x86-@\x83\x868\x85I+\'@\xca\x16\x9e\xe27\x1c\'@\xfb\x1a]\xb1\x0e\x16\'@\xb4\xe6\xf9\xfa\x93M\'@\x94\x05L\x8eP\x92-@\x81K\x111f\x1b-@.\xfbF3V\xfa(@_/\xe1\xdf\xfd\x8c(@GS\xb4\x81C\xc3\'@X\x9c/PP\xb1-@\xf0\x15\x9eH\xb5C0@\x88X\x91\xca\xcc^)@i\xd5\xc4\xee\xc7\x8d(@\x07\xc2\x9d\xfc\x82d.@\x86\xfd\x92R\x874,@c\x11\xf5\x1e\x1f\'-@\x9c^\xb8C\x99\x1f(@u\x18\xdd5\xcbn*@\xbfB\xba`O\xce/@\xebn\xae\xc0\xc6\xc2\'@\xba5\xa6\xed\xbex\'@\xca\x1fJ\xd7\xaa\xe3&@\x868\x81\t\x07\xe8,@\x97\xbf\xc9\x95\x00n\'@]\xc7\xa7\xc6\xbbN.@!\xddi\xf8\x873\'@7(\xbbc\xc20.@\\\xdc\xa4\xcb:\x0b*@\xf2\xcd|m\x12\xa9\'@\xd63\x9c\x9b\xe1#*@\xf3\xcdUwp[&@\xc2\xd0\xa0\xafs\xa1)@\x7fX\xd4S\xef\xfa)@\xbf\x1c\xed\x82\x95\xe6&@\x81\xb6\x8dG\xd2\x86\'@\xb8B\x83?\xcb\t-@\xd8Q\xf7\xfa\xe7\x80-@\xbe\xa7\xb1\xabir(@\xc9\xc8@\x9cG:(@\xa7\xe6G_\xf3i)@8\x9ch\xd4\xff\x9d\'@\xbb\xdf\x1d\xbc\'\xb4-@\x8d\x11E!\xfe\x13-@kW=\x02\xfc5*@\xd4\x9abWo\xd1)@2\xdf\xc5\x1e\x14m,@\x7f\x01\x0bz\xbaY(@t\xc2\x0f@G\r-@\xfd\xdc\x07\xadq\r*@\xa7\xfbX-=\xdd%@\xe0{\x1a\xf6\xacK-@\x10\x17[\xfaA6-@3\xbd\x9b\x10$\x0e,@\xf5\x81\x13\x8eI\xf4)@\x88l2hJ\x01+@\xd1\xef\xc6v\xa7\x84(@\x05\x1b\x8e\xba\x87\x87\'@\xc8)\xdev10&@\x00\x07\xcc\x97\xdaR)@\xfeu\xcfMuv.@<\xa2\xb2\xf9\xc8\x03,@\xd3\xd3\xb2\xa2\x12\x0e*@S\xcf\\\xd2\xb5\xbb\'@\xf1\xa1:\x1fI\xf0)@U,s\xd1%F(@>d\x9e\x0c\xf3\xf7\'@\x90s\xbc\x8f\x8e\xe8)@\x8aY\x0bsv\xc7-@M\x01\x8b/\xffw-@\xa0\xa6_\xda{\xea-@\x83\xe2\x9a\xb5\x87\xcb-@\xba\\\xa0J\x0f\xef\'@\xfa\x1f\xf0\x8f\xc8[-@\xab\xa5c\xe6\x11\xb4+@f\x1e9"\xd8]&@(x\xca\xca\x8c\xca-@\xe2\xfe\xc9Y\n\xac.@\xd1\xea\xabqS[.@\xa1\xe0O\x89^\xe9\'@>\xef\x8f\x1f\x93\xe5&@\x91\xe9\xb2G\xe2\xfb%@\xc1w\xf6\xda\xb2I&@\x8c\xac\xb6\x15\x0bK)@\xa4,\x03\xe5\x7f\xed%@\xb6\x86\xadH\x99$&@\xdb\r\x1dm\xabV&@\xa8\xad\xea?\x0cu&@\xcd;\x9b\xd0F:\'@\xfaJ\xaa!\x13\xa8\'@\xc5%\\N3?&@u\xec\x03\x8b\x8d\xa7\'@\x7flj\x98\xe0\xf8(@\xbe\x82\x849\x81]&@\xbe>\xc5\xbe\xdd\xd0\'@O\x98\xc8\x828A\'@\x16\x95\xdd\xb2Nz\'@\nf\x02\x11\x1cR\'@\x99\xb5\xe3\xf8\x884(@\t\xb8u\x9eRb(@\r\xe5\xa0\xe7\t\xb8(@\xe3\xed\xe7\x99\xc2$-@mi\x16\n\xde\x130@\xc1_\x83\x84\xe51-@\x88z\xe1\x19\x87\xa7(@\x86\x14\x10\xbe\x88\xb7(@@m\x7fS\xce\xab)@T\xbb\x81\xb6\xc0]-@1\xa5"\xcb\xcfC\'@\xa9\x07h\xfe\xf8\xca,@{\xdb\xf5\xd7\xa55-@\x9bU\xeeb\'M-@\xaeU\x99:\xc2=*@\xf4\xfe\x0ce\xaa\xb4\'@\xd8\xe2\xdb\xf1(\x0b*@3\xa7\xa5>\x8d\xf0)@h\xce\xfb\xfaU\xff)@\xf0\xf5\xf2\x9c\t\xf2,@\xf4\xfd\x16;!i&@\xae\xb2\xd6\x90\xc1k,@\xa5g>\t{\xb1-@;E^r\xc4\x8a(@\xb8Q%_vc-@`\xba)\xfd+\x82&@\xda\xbf\xa0\x01C\x8e\'@b\xc8=\xf1d3-@H\xf19\x05Pw-@\'\x06a\xbf!U-@ \xb4\x12e\xa8?,@Aj;!\x0b\\*@+t\xa1\xb8R\x1d*@.\xa4\xc3R9\xc2(@h\xf4Z\x0f\xf2\xce(@\xb8\x0b\x87?\xa3\xc1,@f\xb7\x8e}\xf5\xbd-@\xae\xda3P\x15\xc6%@J9\x1d\xff\xecZ-@\xc8\xcc\xc6\x11,x\'@\xcd4\x19\xeeg!*@^\xeb\xbe\x19\xeff-@\xfa\xf9\x98\x95\xb9\xc1,@\xdbG\x18\\\xaf\xc1-@\x0fF\x05\xc7\x1f4\'@\xfcHF\xaee\xc1,@\x1e\xab\xbe\xf0\xa1`\'@\t|\xa5p\xda3\'@\x0c\xde[M\xbb\x85-@8\xbc6\xca\x04\x81-@)P\xcf\x86i\x91,@l\xcd\xf0\x94\xb5\x03.@6\x92h\xc0\x8b\xe8,@yv\x07\x0cV\xcd-@jL\x07\xb1r\xf5,@\x85\x07j\xedc\xfe,@\xb0 \xb6\xfc\xf3c.@_\xb3?\x06\x86\xad.@#\x97t\x86\x8a\xe3/@#\x97t\x86\x8a\xe3/@\xb2|5w\xb3\xcf/@\xf3\x155u\xf4.0@\x90\xd6M\xb1A\xa4&@iu@\x19\x0b\x03-@\xe3?\xe9\xbe\xc4\xca\'@9\x9bGrh\x08(@\x07\x87\xe0A5\xf2\'@8f)\x83\xbf\n)@bS\xaf\xcc\xdb\xcb%@0\xdfaSL\x8b\'@\xa3O\xbc\x97\xe7\x90+@\xe3o\xa6\x1c\x88\xbf\'@>^BU5\xdb(@=\xda\x0f\xa4\x86^&@\xe4}`\x98\xd00&@\xe1Y\xf9\xa9\r\x06(@\xd4\xca>\xab\xd3 (@\xdd/P\x0b\xa1\xcb)@\xba\xd2FK\x13\xa9\'@\xd7u@\x10o\xdb&@\\\x16H+\xd7\xa8\'@\xff<\xf4\xfe\x14\xa1)@\x05D\xf8\x0b"_)@(\xeb\xf4\x174\xbb&@\x15~\xaf\xed\t8(@\x04yZ<V\xa5\'@m\xba\x11/(\xe9)@z6\xc4C\xb5q\'@\xd8{\x87\xb0\xef\xd9)@\xb5\xc4\xe5\xe8\xeb\x1a0@V\x15Z\x1b\x99L/@\xc6f\xa1j\xec\xe5&@\x1b\x99\x0c\x90Z\x92-@>\x85w\x947B,@\xb1\x922\xfc \x9d-@x\xcbl\x93N\xc5)@w\x8f\xcf\x83\xb1\xf6&@07\xb5\xd9\xc0\xcf\'@\xcd@\xc7McZ,@\xd3\x8fA\xd7\xf2\xd3(@0<\xf3\xb7\x94\xc8,@\x91\xe7\x92U\xbc\x13(@\xe1\xf1\xdcb\x8c\xff-@\x9ah\x9d_\x1d{,@\xe3\xbb\xc1\xd4\xec\xbd,@mpX\x08\x86\x12.@\xa8W\x05K\xceq+@\xde\xd6\xb5z\x8aY+@=\x1e\xd5\xb9\xa9G,@{\xc2\xac5\x85"*@.0\xbb\x0e\xde\x0c*@\xebu\xa1\x921\x05,@\xbf\x93WG\xb6\xb0,@%\xf0\x1f\xa0\x19N-@dT>\xe2\x82\x1b-@?c\xa5\x84~`&@\xbc/\xbb8\x07\xbb(@#\xe8\x0e[m\xb6\'@\xb9~\xdd\xc0@\\-@\xde\xce\x05\xba\xfa`,@u\xe4U\xde\xf0\xaa(@G2\xc80)\x18,@%\xa6\xbc\x97\x051-@R\xea9\xb9\xa9G,@\x10\xc4\xaebD\xb4&@\xd2A\xf6D\xca\xa7*@\xe3\xc0\xd7q\xbf\x7f&@\x0b\xafj\x1f%\xfc,@\xdb\xfc\x8b\xce\x0b\x13&@r\xd4UgN\x03-@"\x9bc\x98\x80\x17,@\xfds\x89,;\xe1&@\xc5\xc9Yf\xe9\xfc(@=\xa4\xb1d}d-@\x96$u\x03\xb1\x1e(@\xa2\x00\xacW;p&@j\xb9\xc9\xcd\x14\r+@J\xa0\xf4;\xd6o*@6\x87\xb9y\x81@*@V\xd3#4T\xed\'@\xe3n\xe3\xba\x83_)@&\x8aq\xec\xc2@\'@\x0e\xc3z4Q\x9a-@\x90,\xf3\xf9\xd5\'-@\x11c\xf7\x8ee\x13,@\xbb\xc0Hh\xda<,@\xe3\xc0\xd7q\xbf\x7f&@\xf1E\x93q~)&@\x9es8d$8,@K\xa86\xbd\xde\x08\'@LE\x8b\xfaU\x8b,@\xa9Z\xc6d\xd2\n0@\'\xdb\xb9\xa9\x15\xf9(@\x8d/\xc1n\xccm&@\x81\x9fxJ@!-@c\xfd\x8el&J-@5\x82\xd4*\xc8\xce-@^\xc7#.\xfco-@\xdf\x9e\xfd\x186\\&@\xcf\x1b\x1d\xf8c\x9e,@\xdf\x9e\xfd\x186\\&@\x0e\x9a(:\xa7\x97\'@\x96\xc6\xe4\x08\xe4\x19*@\xbd\x9d\xb4]\xcd\xd2)@\xa1\xb3\xe8}\xe8w&@,\x94^\xe4\xd2U-@\x1c<)\xd4\x04\x8a\'@\xc4W+\x9d\x9a\xb9\'@\x99\xa4l\x04\xc9v-@\xe7;\xe2A\xfc\xf8)@<\xda\xfb\xf6\x0eZ*@\xf0ZT\x15\xa2]+@\xb6\x1bf\xbe$\xa8\'@\xd40\x8c\xb3\xc0\x8b\'@k\xc6\r\xcc\xbb`-@\xffbG\xc4\x0b\x08\'@\x00\xa4w\x18K\xf7(@\x92\x0e\xe6\xe1?\xaf.@l\xaa\xf0\x038\x81,@p\x8fk\x10\x80L-@T[9Kk\x0b-@\xf8\x97M*\xc0\x1f(@\xe6\xd3H\xf3z!-@\xae\xa9\xe1\xe1}6,@\x80\xde\xa4\xd4\x99\xcc-@@\xbc\x15\x85\xe5l-@\xc4\xec\xc6G)[(@\x93\xed\xe9\xd0\xcd\xcd&@S\x13`\xa1\xf3\xa3&@\x07\xd2\x04\x15\x9fy,@qM\x04\xf6\xdaE\'@\x1c\xaf\xff\xca\x0c\x93-@K3\x0f|`\xa8(@\xfe\xeb\xa8\xcf\xaa\x02*@3\xc6\x1b\xf9Nz-@\xbc\xb7f;6\xc3\'@\xee&\xf3o\x1b[,@!&\x9c\xa4\x7f\xf5(@\xf2y)\xd1\xb8G\'@\xa5\xd1\xd4\xc9\xb1\x95(@\x0e=s\xf4\x0f(-@0\xa2\xbf\xa5)1-@\x8b\x07\x04V\xeb*\'@Jd\xc2\x98JC(@\x93\xe9\xfd^:i*@\xfe\x084k\x1c)\'@\xaa\tJ\xbe,\x84(@\xec\x18U\x8f\x12&\'@-Z\xa6\x1e\x1f\xc8-@9\xf7\x80cO\xfe/@\x98\xdd\xcev\xfc3(@\xf8HI\xbe\xd7\x92\'@\xd25\xc3\x13A^&@\xa5v\xc5\xf3h\xc8-@\x80\xfd\x01\xc24\xb5)@\xc9\x86\x11\xa7\xcc]-@\x93\xd4\x8a\xdd_F(@\x07\xd4l\x9e\xd9\xb9-@\x0f\xd3\xcd\x83\xb0,-@2m\xd7\xcfu%+@\xef\x08D\xe7\x10j,@\xc3\x8f\xef\x93\xb4e(@\x8f\x913\xa1\xdf\x02-@2\xcd\xcf\x0c\x9aX(@f\xcc;\x0e|\x0e.@\x1c\x86\xc5\xe0\xa0?.@\xc3\x81@*\x83\xb9/@\xe9\xf3\xb3\xb24\xca-@;SD\xcb\xecY,@\xa0\xec\xd8\t\xf0\x01\'@\xdb\x85v\xde\x03\x99\'@\x9c\xa8\xbb\xda\xfc\x97\'@=\n\xec\xb8\xd6F)@\x7fz\xf1\xda\xd7\xa5)@\x11\xfb\x9d\xc2\x94\xd3,@\xc3Q\xfc\xf8\x83\\-@\x9a\x87F\xfe\xb9t-@\xd2WC\\\r\x0b*@\xce\xc6C\x8fe\x97)@8})\xe2>E-@Pm\xf0\xae\xdf\xa8\'@\nV\xdc a\xb8&@\xc8\xf2\x90{\xf8\n-@L\x9eS\rd.+@\x1a\x84\xce-d[&@\x1e\x8fH\xd1n@\'@4t\xd9\x8a\x8aV.@\xb7\x14\t\xea\x02y\'@\xa4\xdf\xae\xe7\xe1H-@a.\xc3\xafkR*@\x9e?W\x96xQ-@VR\x9c\xe5)\x1a.@l6\'\\0\x90*@\xf0\x9c\xd3\xc9\x10\x81(@Xc5\xfe\xe9\x91)@>\xe4\xa54z\x06*@\xa6\x9a\x98oM\xa6-@@\x96\xb9\xad\xb9A.@\x97\xde\x07\x87\x0c\xd5,@\x1c\xa9\x13^\xa9|,@E\xc5fA$\x1b,@\xf6lF4\x81\x00.@K\xaf\r\xd6S\x98)@\xaa\x1a\xc3\xe1X\xa6&@\x93j\xfe\x8c\x8f\x06)@b\x15}\xe4b\xf1\'@\xd7\xf8{i\x0c\xc5(@l\xd8Q\xdcR\xa8-@\x9b\x7f\x91|\xfd\xa7-@\xfds\x89,;\xe1&@0\xeb\xf5\xc8@\xe7&@7\xe2\x8a\xb7\xee\x87&@16M+\xcd\xf2/@\xa4\x13\x04\xcde\xf8,@\x92\xee\xf0\xab\xd8\x86-@n\xf3(v\xf6s+@\xcf\x15R\xd7\x96Q\'@\xcc\x03\xbf\xd5\xdd1.@\x1c\xee\x10\xf4\xc2\xa7.@|5\xe3\xaf\xe8\xc9-@\xfd\x96E(Jj\'@9W\x16\xe1\xa6U,@\x7f\xb9~\x9bIx\'@\xbc\xf3\xa1P\xf1\x9c-@\xe1\x99d\\$\t\'@+a\xc6\xffYw&@\x8a*\xa4\xd5\x14\xd5&@\xdf\xb9\xa6Z\x89\xce&@\xfd$n\xb9\x83\xe9&@\xac\xba^k\x02O,@\xa8NdP\xd2\xb1\'@\x931\x17;\xaa\xfd&@\xa5\x8d\xca\xb0\x10\xc5\'@\xf1\xd7\x12\x04\xb94+@\xdb\xc2\x1b\xd2\xef\xbd(@8\xa8,\xcd\xe0\xb8(@\x04\xa4\x17<\xa3\xa4\'@\xf9\xafq\xcd\x02I(@\xf7\xe9=\xfa\xf1\xbb\'@\xb2I\xd9\xe4S\xcc\'@0\xa8\xd7=\x16\xb5&@\xd4Ju\xd6\xdeL+@\xe8K/\x0c\x97\r-@\x03\x85\x1a\x9f\xea\x9b-@\x1d\xacTs\xa6\xfd)@s\xdc$%\xf0i*@Z\xc1\xe5\xf57\r*@BC2:r\xc4,@\xbf1\xe1;f\x06-@2\xba\x06\xb1n\xfa(@\x9f?\xa4\xb1+\xe5&@\xf9\t\x92M\x90\xee&@I\xd5\x9d)S\x14(@\xf8\xa1\x8c\xe5\xe7*-@\\\xdb\xa3k\xf8\x07&@h\xb8?\xb3f\xbc&@\xf7(\x0c\xe1\xd9\xc3,@\xd3q*=\x0e\x06&@9r\x1c\xdb+l(@h\x08Ey\xef\xef-@\xcdH,?g\x1a,@\xbe\xba\xe1(H\xc8*@\x1a\x9fw\xc1<-(@J\xa0\xf4;\xd6o*@7\x03b\x84"\xef\'@\xab;\x1dy!#&@\x12?\xd5\xc9\x1b+-@T\xa6x\xd8*d*@\x1c?*\x03\xf4\x15&@\x8e\xa2=q\xec\x84&@&\xeaC<\xc3o&@(3\x85 \x8aq-@:\x17R\x9f%[&@\x91Q@\'\xb6>&@P\x9c\x14K\x1c]&@\x98\xf1\x995P\xc2(@O^b@3\xaa\'@\x89\x1d\xbf:\x81\xc2,@EH\xe6\x08\xadX-@\xec\x0e\xc4\x1e\xfb\xe9\'@\x8e:f\x9a\xdb\xf1)@\xaah\xfb\x01B=,@d\x8f\x85,\xd3e-@\x19>v\x86\xaa\xaf-@}\x93\x9bi$\xd7-@$r\xee\x1f\x01\xbb-@\x18\xefSQ\x9f\xb1-@\x02\x8e\xbb\x04\xe9[,@3.\x86\x92"\x1c-@`\x8f_\xaf98(@\xe8\xfa\x95\xcb\x1c;/@W\x04\xe8\xda\xaac(@\xaau\x8aw\x0fO-@&\x8aq\xec\xc2@\'@\x90tU\x1f\xc1n-@wUD\x84\xa6\t0@\xa0\xb1\x9c=\x84D,@\x88\xd0\xf9{=l,@Qr*P\xa0"-@\x16S\xf8\x9f\xb7\xb7\'@\x1b`\x05#\x8dR-@\xc4\x91\xab.\x8a\r)@\x8e\x7f_ro=.@\x88\xbd\x19\x88\xb4\x7f\'@\xa6\xc7_S\x14&-@\xa4\x14Y\xdd\xefH-@!\xfd\xb0\xe5\x8f\x98\'@\xfc\xa6~\xc2\xbe\xf3%@\x87\x01\x8e\xf4n\x8d,@_#\xb3\x9b\xca!*@\xd1\x88\xe3\xf1\xf4\x1a*@H\xc6\xe1E!\xd5,@\x9e\xef\xf7\xdcx\x01)@\x99M5\xd2\xb5h-@\xfc7\xf00\xba\xe7\'@\x18VT\x99jy-@\x04O\x9e8\x1b\xda\'@\xfdv\xdb`8^-@WUc\x0eZ\xa7*@_\x04\r\x98&\xe4,@\x0b\xafR8\x90_&@\x1b\xdb\nf\x1bA\'@\x15\x89o\xfcd\xdb%@E\xf9]\xe1\x94\n,@\x87\xb7\x13\xa8\x87\xa0,@\xec\xf8\xa33\xa6\x07(@,\xfb\x95\x0b9\xe2&@\xf2x:0\r\x02-@\x89\x83\x1c\xfd\xa3T-@\x12?\x1cRBX*@\x17\xb7DK\xbf\x8a\'@o\xac\x95\x16\xdc<\'@\xd6"B5\xc2\xb6)@~\x9a\xdc`\xa2x-@\x8b\xf6\xdd\xcf\xc4\xbd)@\xf1\xc8|\xb3uz-@\x12\x86\x0b:\xbe3*@E\x93\x10\xac\xd2\xcc\'@\xc5V\xadv\xd8E)@\r\x08\x9eEw:*@\x07`\x07m.\xe2,@\x9f\x9a\xae|\xcb\xb0-@\x92|aq\xdb\xee&@\x8e\xc9bS\xc5k,@p\x1e\xe3\xdf\xb85.@\xc0\xe8)\x12$z\'@\x8f7\xe26\xe7\x8e,@\x1c&!n2\x05.@\xc4\xb8\xc2\x11\xd6.-@Y`\xff?g]&@\xe5\xe1\xa9\\4\xa5,@v\xfcH\x19\xfb\xac&@\'\xf8\xf8k\xb9\xc4(@\n\xad[\x14\xfe\x85-@\xd4\xf0\xb5h\x0b\x1c-@\xc7\xe3t+!\xc8,@`\xbd\x9c\x16xM,@I#5^1\x96-@\'{\xc7\xc0\xc3\xc7-@\x91\xe1\xf1\xf1\xcf\x9c-@\xfe\x067U\xf5\xcc-@\x88\xf9 \x1bh\xcd/@\xec\x16\x02\xb8\x11\xaa-@\x19\xe3S\xcf@\xcf-@\xb4^Z\x7f\xb6P+@\xa1\x1eG\xf0\x80\x19*@\xddo\x8c\xa4\x00\x1b*@wir\x0f\xda\x18-@\xa48{w\xcb&*@^8P\xc8\x0fX,@u\x141{rs-@i\xd1\xe75\x88T&@\x0bL\x17\xbbU\x85,@\xe4\x1f\xa5\x07\x1e\x07*@\xd4\xdf\x92`\x8bb,@\x9f1\xf1r\xf3\xe8)@U\xd1u%\xfc\xa6,@\xcf\xc8%[\x8b\xc8*@l\x99\xebD\xdb+-@\x90\xce\xb3`\x1fh*@\xc3U\xe8\x0b\xe0\x18-@\xb2\x8bDg\x08\xd5)@\xc3/\x12\x08\xcb\x17-@\'\xbe\xc1"\x84d-@\x06\x96\x92\xcd\xf7d(@\x8e0\x1d\xd6 a)@\x03(\xf5\xfa\x9ct(@\xb7t3,\x8d\x01\'@\x0c\x93\x95\xa9\x0f\xb4(@k\xcb\xc4\'\n#-@4\xb9^O3D/@\xc0\xf9\xa0\t\xf6E)@\x03\x82G\xf5\x15\xe1(@\xc9\xc4CAR)&@\x8b\xea\x15I\xfd2)@\x92]Qat_(@\xd2\x16**\xfe\xc4(@\n\xa8\xb20\xd1\\&@\xa8\xe3.XAp&@\xc6\xc4\xfe\xe31\xa5\'@j\xaaM\x87b\x14&@\x16DR\x8cC!&@\xbb\xe3h6\xcd\xec%@\x04(\x95\xa0B](@\xc3\xe5\x94\xc1A\xa2&@\xc7\xba\xf9\x89*\xe9\'@\xf7pd\x06E\x03)@\xef\xfbS\xae\xab\xc5&@\xd0\x10\xdc\x0e\xb4=(@\x94\xac\xf5/\xceb&@Mg!\xb0x\xb1&@h\xea\x13A7\n)@\xaaZ\xacA9\xf0(@o\'%\x076\xae&@\x08\x9aDQ=\xbb(@Wb*&\xech&@\xf0$\xc1\xcc\xdbs\'@]\xae[\x99R\xa0\'@\x931\x17;\xaa\xfd&@S\xee\xe0/\xfbn&@I\x9d5\x8a\xe2\xd5&@z\x83$:\xd9s&@\x15\x9dOCr\xdb&@%\x13\x1b2\xe3\x05\'@x\xe1a\xdbuc(@\x98P%}\xc9X&@\x13-\x10 V\x94*@.\xc9\xb9\xdc\xc7\x8e&@\xccx\xe7\x13z\x9d,@\xea\x83\xf8y\x84D,@\xd7\xee\r&\xb0\xad-@\x1f\xa4O\x9f$\t*@^f\x19\'\xdb\x97\'@B\xca\xec[\xb1\xa5-@qAo\x8e\xbfA&@o\\\x94\x82\xb8\x12-@\xb3\xac\x01\x19\xfe\xd7,@1/Q\xb4\xf8\xbe\'@\xf1\x06\xf9\x9a\xee\xf9,@\xe0\xb0\xc5\xcc$\xed,@+\xa7\x0e` B\'@\xf9\xf4\xad\t\xdbT-@5v`S(\x97-@V^\xee\xcbXX+@\x86J3\x99\x8d\xc3,@\x0b)\xaf\x11L\x05-@A\xe2\xdf^ps-@\xe8\xdd$|\xf6\xf2%@\xfcM\xc4\x99\xd0W-@\xae\xec\tz\xf2b)@I\xa5\x0f\xa1t--@\xb1e\xdb\xd5V\xe5\'@Z@\x9b\xcdIG-@G\xfa\xc8\x87\xae\xd8(@C\x89\x85\xb6\x94\xb7-@h\xac\x9dAn\xfc&@oi\xac\xcdL\x17\'@\xac\x8d\xf0\xeb\xba\xa1\'@\xbb\xcb\xbe\xd8\x03\x06&@\xdf\xfb\xd3\x00pc(@\x04I\xf1\xb4I_,@\xe4[\xc0/\xec\xac\'@\xe3\xf9%\xff\x93\x9b&@X\xb5<j\x86v&@\xdd\xe7\xf1\xc5pQ&@\xc8\x876_\x81\x8e,@\xf6\x9cM\xe3*\x87&@\\\x11\xb8Ko\xc2(@\x92|aq\xdb\xee&@TU\x00\xa5\xe8I.@\xa6\xb6\xd2\x8d\x98\xc7/@\xfa\x93\xad\x9b5{.@\xbe\x0cL\xcd\x9ci+@\xd5\xf9\xf2|\x95\xa1,@\xe6\xa7\x99\x07\x95@-@1\xa0\xf4\xeb\xfa\xac,@\xf8\xf1\xbcV5q&@d\xdc\xc72\x89\x05*@\x7fvz\x08\nr,@\xc7\xa5\xcd\xb7\x96\xa2,@\xcd\x98k2\x91\xb4+@\xbf\x91Ae\x0e$,@\xbf\x86\xc0\x8a\x81w-@\nfAz\xe1},@\xf99\xbf\xd2O:,@\xf2o\n=t_-@\x0c\x93\x95\xa9\x0f\xb4(@\xfcP\xcb\xc3\xb0w&@H^t\x8c\xbat-@3\x9f\xb0\xee\xcf\xa8(@\xdd\x92\xdd\x12s\'&@r\xc8\xac\xde<w*@\x1a\x02\xdc-\xd1\\&@3\xb9`;\xbe\xd7(@tN&6"\xc6(@\xb4L\xde$qM-@c\tl\xd5=\xf9\'@\x9f\xb0\xea\x86\xfd\xc0&@S\xc1eo\x84\xf0(@>\xedf\xe8\xf2\xd6)@#\x08]\x0f\xd6\xf8&@<V6\xf7+S-@N,\xeen7\x81,@\xect,\x9d\xde\xbe-@\xd2\xdd\xb3bo.\'@\xd6\xa9\xd4\xb2mP-@eX\x92m"\x88\'@G\xf0\x83\xc7\x17\xcc-@\xd8~\xb9\xb83\xcf&@\xfb\xbf;\x94x\xb4,@\xbd\x96\x12p\xc6\xa9&@~\x08\xf4\x94\xc9\x9a&@\xe4\xe2\'w\x8a\xae-@:\xfd,\xfb\xc45-@\xb3\x0c\x02/^Z(@\xa68\xef~\xe4\x8d,@N\\\xd57X\x19&@\xad/\xa8}*\x11-@x\x1b\xf2\xcc{B-@\xfa\x93\xad\x9b5{.@Voy\x19\xfc\x94(@\xd9a\x03)C\xa0,@V\xc9mj\xe2\xd1&@;w@j\x839,@\xec\xc2\x96\xeb\xbf\x1b-@e\xca\xb5\xe2-\x13-@V\xaf\xcf\xdc\xcd\\.@\'\xafL\x83\x8d\xd8&@\x03@u\x03\x9e\x02\'@\xc4d\xfal\x08\xe2\'@\xfa\xca\xd8?\xff\xdc/@w6\\\x10\xa1\xe6\'@f\x8f\x96S-e)@n\x84\xc2v\xc9\xf2&@\xb7\xe1\xc0\x9e\xdf\xc4,@\xf2\xda\xd1\xb6\x85*-@g\xdd\x1b\nE\xd7,@B\x88^\xfc\xe9\x83(@\xfa\xca\xd8?\xff\xdc/@\xb6\x8e\xe9\xd8\x88\xa8,@\xd4\xfa"\xbd\x02!*@5c\x04\xf8\x02\xc8)@\xe3\x9f\xc4d\xa0[-@\x1d\xc1\xec\xa2\x8f\x98*@0\xe8\xff\x10\xc0\xf1-@\x13-\x10 V\x94*@C[\x81h\xba3-@>\xbaLJ\xa7\xa6-@h[\xa0K\xbbF*@>\xb8\xbf>5\x7f-@^s\xbf\x8d\x89;.@\xb6\xc1R}\x8f\x88.@\x94\x04G\xb3\x8bc(@c\xe4\xaf\xee4\xe4,@\xf6F\xba\xc4Wp\'@|\x1f"b\x96~-@\xba=\x93\x1aC_)@\x06\xba\xa6Bc\xb9,@55\xees\x10\x01*@0\xe1\xe5y&\xdb&@y\xe5\x1d?N\x96,@I$\x02\x8a\x15\xf6,@6\xbcR\\\xd0\x89.@\xc7\xd2\xa0\x02\x7f\xa3(@~\xbf\x02\x91\tG-@:\xfd,\xfb\xc45-@Pd\xb7}w/(@\x17\x9euW\xcaX(@\xa2\x919nP\xd0-@=\xc7\x92\x98\x01$)@~\x89r\xb6l\xe8\'@\xb9\x88\xee< \xeb+@(\xce\\8"\xb7&@\xc0\xf9\xa0\t\xf6E)@\xc4^\xb9\x01\xc3\x89-@\xf1\xed9\x9b\x90\xb4\'@\xdf\xceg\x9a[\xc3&@0h\xa9\'\xe5\xed\'@\x9f\xdd\x86VQ\x13&@\x97\xc3lS\x93\x02.@\xe9.=P\xd5h&@\xf7\xb8=\xa1T\xc5(@e\xf8\x10\xe3\xf26.@'
p29
tp30
bg3
(g4
(I0
tp31
g6
tp32
Rp33
(I1
(I935
tp34
g13
I00
S':\xdes_\x84\xddS@xv;\x0eK\xe4S@P\x7fs\x87<\xe3S@p\x1f#A\xea\xd8S@n\x0b\x10;B\xecS@lG)\xb4\x0f\xe3S@\x89\xffb\x9by\xe9S@\xe9.}\xd9\xba\xe0S@a\xad\xfc\xac%\xdeS@\xc3\xaa\xa6k\x11\xe6S@\xa8\xc8\x8c<\x8b\xdeS@\x14\xb5I\x9a\xda\xe4S@\xee\x99\xad%\xbe\xe5S@3\xcd~\x8e\x83\xdeS@\x13\x9dl\xba\x99\xe4S@&\x88\xc9#\t\xf1S@(\xa89\xedy\xe0S@\xb27\x89\xb0\x89\xe2S@\x81D\xef#\x8d\xd2S@(\xa3\xaef\x9b\xe2S@\x1a;i\xed}\xddS@\x80\x9d\x1b\xf3\x88\xe2S@\xdc\x95\x16\xe6\x8c\xd8S@G\x03\x0c\xeaa\xf5S@\x07\xc7\x1eNj\xe2S@\x0f+V\xe8\xcb\xe1S@\xe3\x9b[\x82u\xdfS@\xc6\xa2\x8e\xf2\x82\xd2S@~\xd5\xb6\n\xe5\xe1S@\x15\x18\xaf\xb2O\xf0S@J\x19\x11\xbb\x1e\xe2S@\xa6\x1d[}U\xf0S@\xf0\xbb\xea\xb5\x99\xf3S@+\x1e1\x14\x87\xf3S@\r\xf5\xcd\xb9\xc2\xd9S@D\xa7\xfcb\xac\xf1S@\xa4\x83\xe8\xa0\xe4\xd8S@<\x7f\xda\xa0\x81\xf2S@\'\x9fQ4\xeb\xd9S@bM\xc1%t\xd6S@\x96\x115\xa0\x9c\xe8S@\xc8\x96\xe2\xdcw\xe3S@\x96\x8aG\xb6\xf1\xdfS@\xb7\xcdv\xde4\xd2S@\xaaQ\x84>|\xe1S@fa\xa2\x08V\xe4S@H\x90\x0eab\xe1S@\x9dt\xabY=\xdbS@G\xba\xf9\xda\x00\xecS@yAh\x12p\xe2S@,\xc9\xcag\x9d\xf6S@T\x1d\xfa\xadm\xe3S@\x8f@)y\xc7\xf0S@\xd9\x89\xbd\xa5&\xeeS@\xe5\xc4\xba\xe8t\xeeS@\xe3m\x01\xd7\xdc\xefS@\x85\xdd\xb2sK\xe4S@\xfeV\x94\n\xa2\xdeS@Bd\xde-c\xe4S@\xc2\xac0\xc5\x81\xecS@T\xeaz\x00"\xd3S@\xdb\xb2\x1b\x9cs\xe3S@\x08\xdf\xbb\xb1\x83\xe2S@\x11G\x99\xbe\xcc\xefS@\x0e\x9c\x8c{\xaa\xefS@\x0e\x9c\x8c{\xaa\xefS@\xd7H\x12\td\xedS@\xc3`\xb6U\x87\xecS@\'\x90O\xb1\xd6\xd8S@\x0c\x97\x14\xca\x89\xecS@\xe5\xa7\xd7\x91\xde\xd9S@\xdc\xfd\xfbG\x1a\xe7S@1(\xa0w<\xeeS@"\xec\xeaJ\x00\xf1S@QYvVD\xdcS@\x08\xf3*\xa7\x10\xf1S@\xce\xe6\xd76\xc7\xf0S@\x95\x19\xd6MB\xeeS@\xb9:P\xe5v\xe2S@\xce1I\x18\x11\xdeS@.\xcf)\x9e\xe0\xe7S@WU\t\xe8c\xeaS@\x92\xed7\x07\x1c\xd1S@\xf7\x14"\x88H\xd8S@\x00\x0c4\xe0\xc6\xeaS@\x8b\xda\x04\xb3\x03\xf3S@\xabt\x88pL\xd1S@\x9a\xc2\x0f\xb0S\xebS@\xeb\x1e~\xe5\x00\xf3S@\x1c}&\x88\xd7\xe7S@\x0b\xc0\x1c\x98\x1f\xebS@\xde\x0b\xe6\x1c\xdd\xecS@\x80\x066\x13\x9d\xdcS@\xb8\xeb\xc0\xaa\xe3\xe0S@\xdb\xbc\x16\xa5\xc6\xebS@\x03\x15\r]m\xecS@\x00\xc3\x83\xff{\xdcS@d\'\xefH4\xefS@\xd5j\xea\xe9u\xe5S@_[\x1d\xab\x18\xefS@\xbc\xb3B\\\x98\xeaS@T\x99ZF\x1b\xd7S@-\x83\xe1W\xc4\xd7S@\x98:\t:4\xdfS@\xbbo\x025D\xddS@\xdbD\x05\x06\'\xecS@E\xf1;\xc7\x18\xecS@\x8d\x8d\x84\xd1q\xeaS@\xcdM`\xf4\x97\xe4S@\x97[\xf1\x11\x85\xedS@a\x8e\x8ab\xa0\xe8S@\x97\x1f\x05\xcd\x94\xdeS@Sn\x95\xa2\xc1\xdeS@\xdd\xd62\x0e\x0c\xeaS@\x05\xd6\xcb\xe1&\xe9S@\x80\x89\xfe{\'\xe9S@\x85/j\xad\xca\xd9S@\x89\xbb\x12\x9d\x8e\xe3S@Xud\x12|\xdcS@\xf4\xd9\xc3/\x0c\xd7S@\x19z\xe7\x9f\xd7\xe1S@\x96P\xca\x95\xcd\xe2S@gm\xda\x12&\xebS@\x1e0\x00\xf1,\xf3S@s\xe6\xf9\x95,\xf0S@)\x9f\xc9\x9f<\xdcS@\xdc2\x02\x85\x10\xecS@\xfe\xde\xbc\xfbj\xdfS@\x91\xc9\xbeH\x92\xecS@]*\x10@\x1d\xddS@Z\xa8\xd4\x00r\xe8S@\x96\x05\xfd\xe25\xf2S@z\xa7\xd0\xbbc\xe8S@D\x9f\xfeI\xfc\xe9S@xN\xf9*G\xe5S@\xa79G\xd2E\xf1S@\xad\x12\xa7\x10\xac\xedS@\x8c\x86A\xbe\xb0\xe8S@/?E<i\xf1S@\xb0Oeqy\xf0S@{1\xb8\xf7\xf1\xd7S@&2>Tp\xd8S@P\xd7\x06C\xd3\xdcS@\x9b\xa9r\x0c\x1e\xe9S@q\xd1\xed\x87\x18\xe6S@`Z\xa3\xd7`\xe9S@\xca\x19\x8c\x81\xf6\xe8S@x$\xd1\xf8\x99\xdcS@i)\xc5A\xda\xe4S@\xaa1\xe8IH\xf0S@\xab\xfc\x97\xfa\xf0\xe2S@?\x8c\x82\xed\xa8\xddS@QS!\xcb\x90\xeaS@_\xc5d\x0fo\xd8S@z\xf2pY\xd4\xdcS@,\x7f\x01M\x84\xe2S@\xea\xdf\xda4\xbb\xe6S@U\xdc\x1d\xe4\x01\xdbS@\x8c\xf3p\x12`\xe1S@w\xd8\x00~@\xe3S@\t03\xeb\x95\xe1S@\xd0\x8c\xe2\xf8V\xe3S@\xb2\x12\x84\x83D\xddS@\xf1o\xb3]\xa2\xf1S@\'\x93\xe9N\x16\xe4S@H\x82\xc7\xbf\x83\xddS@v\x88V\xff\xb3\xd7S@j\x0f\xb3\xda-\xe0S@5d\xd7^F\xd1S@\x81\xfd#\xe3\x98\xdbS@\xbcp\xb1\xb2\xcd\xefS@\x8c\xe9\xd1\x0e\x82\xe2S@\xac \xcf\xcdn\xeeS@\x87}\xd7\xcd\r\xdfS@\x01\xe3\xf2-o\xe9S@\x07Nh\x08\x9b\xdeS@\x0c\xb7\xa8@a\xddS@Z)1m\x17\xf6S@\xcaB\x95\xc1\xe5\xdbS@q\xd1\xed\x87\x18\xe6S@(\x81\xef\x0b\x87\xe2S@\xe2`\x15\xdcF\xe3S@\xa5H\'\xf5i\xdeS@\xaf*\xb3\xbd\x88\xd4S@\x8c\xabc\xeeQ\xe1S@0\xf4\x8e\xd2Y\xe0S@\x85\xc6\xc9\xee\xcd\xe3S@\xb26\x97\x06\x07\xd8S@\x8b\x9d8\xedi\xedS@\xfc\xec\x92)\xf1\xe0S@\xd4\xba\xf0\xa6\xa9\xe2S@mm\x06\xbc\xca\xe1S@\x14"\xaa\xa1,\xf5S@\xc8L3`\xde\xf4S@\xc7\xae\x8c\xa37\xe2S@R\',\xa4D\xf4S@0\xd6\x88\x0e\xbc\xf3S@\xf7yuV\xa0\xf3S@\xa3\xc9]\x89\x99\xf4S@|\xb9\xc7\xb7M\xe9S@G\xe9\x11\x13\xc8\xe0S@}M\x99DE\xd3S@\\\xc1\x13\x0fU\xd9S@\x92]ZN\t\xebS@\xac\xf9\x93\xfdG\xe9S@\x8d\xcd\xc8\xb6&\xdeS@\xb3,\xb6\xd34\xe4S@|h\x91\x92\x1a\xdcS@\xb8\x10\xa0\x91f\xdeS@\xcc\xf58n\xd0\xe2S@\x91N\xaa\xa4x\xefS@\x0b\x9e\xbd3\xee\xdfS@n\xb7\x1b\xe6g\xd9S@\x0f\xcfd\xf7Z\xdeS@\xca\x18\xe3\xbeG\xf1S@&\x94#\xf1\xcf\xf0S@#e}\xdf$\xefS@\x1eK.\xa9p\xe3S@k[A\xb0:\xe8S@\x1c1L\x9eg\xdcS@,\x1ep\x95\x95\xdbS@\x8f\xb02\xb5\xef\xddS@\xd0U\x0bV\xa8\xd9S@\x80`j\xcf\xfd\xe5S@\x13$\xf6\x11\x02\xd9S@\x02\x1e\x0b.\xc5.T@C\xca\x19\xba\x04\xe3S@\x8b\xe8\xfbh\xb9\xdeS@\xe2\xd7x\xaeh\xf0S@\xa6s7\xc0\x80\xedS@;Lk\xea\x8d\xdbS@\xba\x1dJu\xe3\xe1S@5y/\xba\xe2\xddS@\xdf\x8bo\xbb`\xdeS@yi\xa7.\xc5\xe1S@\xc7=\xc4[\x8c\xe5S@\xb6gF\x8aU\xdcS@\xc0\xfaG5\r\xebS@\xed\x12\xe6\xffl\xd4S@,)w\xfa;\xddS@\xab\xd9\xeb%3\xe9S@\xed5\xd0\xbcU\xddS@\x95\xf4m`C\xe1S@\xa5\x83Iw\xe2\xdaS@\xe70J\x1f\xf3\xe1S@\x0bJ\xb22\xf8\xe6S@C\xd5qe\xdd\xd7S@\xbf\xd4\xb2g`\xe1S@q\xd75#\xa4\xd8S@N)\x07\xce\xc1\xdaS@\xe8\xf6\x8b\xf3\x07\xddS@3\xb5\xa3\xb6\x92\xefS@\xc8\xb4\x7f@\xd9\xddS@\x1c\x88\'\x07x\xe3S@\x01RY\xe1r\xe2S@Kn\xe3\xe3\x1d\xe2S@\xdeR\xae+n\xd8S@\xd3\xa3[\x80}\xe4S@\xa1\xd3_\x8d\x95\xdeS@\xb6\x0f\xb9\xb1\xb6\xe4S@\x8fP\x0c\xa4f\xe0S@\x1f\xe0\xd3\x9aC\xe4S@\xf4\x8f\x92P@\xdbS@\x8b6\x1b\xc1\xd4\xefS@38\xc4\xb7\x9d\xdeS@#|\xfd\xe6\\\xe7S@En%\xf6}\xe5S@u\xf8\x9f\x01h\xe3S@Ka\xda\x00\x90\xd5S@\x12flT\xd8\xe2S@9f\xbe\xdd%\xddS@\xae\xd0E\xaf\xfc\xdfS@=\xb8\x13\xfd\xb4\xe2S@W\xc3\x04\xae\xf3\xebS@c\x9e\x8a\xebN\xe7S@\xa0\xef\xd6\x02\xf2\xe2S@-\x04<\xa98\xe3S@\xdf\xe0ca\xef\xecS@\r\x1e\x81\x8d/\xe1S@S\x07Qp\xcb\xe1S@f]\xe3\xd0f\xe8S@\xdc\x1d\xb9<\xc1\xe2S@\xfbR!\x1f\x9d\xebS@\tG\xa6\xdf\r\xe6S@W\xa1\x18\xbaN\xe1S@\x0b\x1d93\xb2\xe5S@\x08\xdf\x9d\xd8<\xf1S@\xf3\xb5H[Y\xe1S@\x86S\x1a8\x07\xe6S@r\xcdq\xe1\xe1\xebS@\x88\xde\x99\xcbF\xe3S@\x9eLe\x85\xaf\xd6S@\xd8"&qn\xe3S@\x04\xa1&\x12h\xe2S@\xa9\x82\x7f\xdc\\\xf2S@hLaQ>\xf0S@\x84\xe0\x1eQN\xf8S@Il\x81\x0cJ\xefS@C\nL\xfc\x02\xf3S@\x8c\xf3p\x12`\xe1S@\x8ev\xb9\x13\x1b\xe4S@\x16r"}\x07\xefS@\xb3\xce\x8f\x8fu\xdbS@!\rr\xf6m\xecS@\xfe\x95\x00\xebo\xedS@<2\xcb\xe6\x86\xedS@\xc73\xee\xd9\xce\xe3S@\xc3\xd2\xf1\x9cg\xf1S@\xab\xcc\x17\x1f\x13\xe3S@\x8d\xabet\x97\xe2S@\x12(\x13Il\xe2S@\xec\x87\xcc\xae*\xebS@\xef2\xcc\x0b\xbe\xedS@\xbf\xb0\x11\x01\xa2\xe8S@\xa6\x0b\xeby\x0c\xecS@b4\xf6d\x11\xdcS@\xb0N\x88)\xc2\xeaS@\xeb\x1d\x99\x1c\x84\xeeS@\x0ezl`\x05\xf2S@ \xea\x8d\x91Q\xe9S@\x1bv\xf4aK\xe9S@\x88\x8d\xf0\x1b\xa5\xe8S@q\x8fs\x9cp\xe3S@\x96/!T\x94\xddS@\x9a\x98\xfbs\xd6\xdbS@d!@\tn\xd7S@?%C\xf9c\xd7S@\'\x93\x84\xabO\xe3S@\x98\xf1\x01>\x17\xe6S@t\xac\xba\xfb\xc8\xd7S@\xb46\x12\xb2_\xe4S@l\xf8\x08\x81\xbf\xf4S@\\LM\xf8\xe6\xd9S@\xa7\xdf\xc0\x9c{\xe3S@\x1c\x8b\x951\x15\xe1S@\xd0\xc5\xc18\xc1\xe3S@\x81\xe4\xea7\xa2\xf4S@\xad>J\x9b\xa9\xe0S@\x11\xd9\xafZi\xf5S@\xf6\xb7\xef\x12\xd8\xf4S@\xea\xa9\x04i\x18\xe2S@(xXX\xfe\xe1S@\x94\xdb\x9b\xc0\x11\xdfS@\x8c\xc0L\x93\xac\xe2S@\xbc\xb6.v \xdfS@\xce@\xb7\xaf\xc3\xdeS@6\xb6\xc8\xe4\xf1\xdbS@\x99\x8d_\xb8\xba\xdbS@}\xdc\xec\xdbS\xdeS@\x9ekO\x89K\xddS@\xdeR]\xea-\xdfS@\xdeR]\xea-\xdfS@x0&A]\xdeS@?\x8c\x82\xed\xa8\xddS@\xca#\xa8\xa4\xe9\xe6S@"\x1c\x1d\x92e\xecS@QS!\xcb\x90\xeaS@\x82$\xc4\x13\x1d\xebS@5LW\xa2\x9b\xeaS@\x18\xe44M\x10\xeeS@\xa8M\xff}w\xe2S@hu\xac\xebX\xe8S@\xd0\x83\xb7P\xc9\xd6S@Bl\xc5,\x9c\xecS@\xa1a\xe7\x8b\x84\xf0S@R\xd8\xbe\xf7\xda\xe1S@\x86\xf7\xd3\x90\xd7\xddS@\xc6\x1f\xa9\x0b\xd9\xe2S@j\xa4\xfc[\xa6\xe2S@\xb8\xe5d\xe5\xbf\xeeS@\xc34\xa4\x13\xf8\xefS@P{\x04,\x16\xdbS@\x19UZ\xef-\xf0S@S\x93M\x03.\xe3S@\x9b-\xfe\xec?\xe2S@\x05\xfeL7d\xedS@\xd9\xe3#\x81\xa7\xdeS@+\x1f\xfe\xd6\xc9\xf0S@b\xa1 \x06\xad\xe2S@\xa8\x915s\xa9\xf0S@+\x85(u9\xe1S@hx\xf6\xa6\xf1\xf6S@z\x86\rf\xa2\xf1S@a\\\xd0!R\xf0S@\x9c8\xb9\xadV\xe9S@w\xc8\x99\xe2\x1e\xe5S@*\\\x9c\x9b\xfe\xe8S@\xfa\x86L\x0b\x0f\xddS@\xa3\xdc\xd7:r\xe1S@P9\x0f %\xf0S@\xd7\xe8T\x98\xac\xe7S@\x08\x0c\x93\xb9\xa2\xd8S@\xcb2>\xc0\xea\xe3S@S\xb8\x17\xe3\xdb\xd1S@\x1f\xf2[\xba\xa2\xdbS@\n\x83\xad\xa2\xa8\xd7S@\x12\x14\xa3t|\xd8S@\x04\xf9\xb2\xe8\xf1\xdcS@%.\xb9t\x93\xd5S@w\x97\x12#<\xd6S@t\xb8\xe9\xe6\xa8\xd9S@\x96\x80Ld\xff\xd8S@^Y\xdd\xcah\xd8S@\x19a\xaf\x00\x8f\xe4S@A\xb3\x01L\xc8\xdcS@k\xdb\x1ep\xb6\xe1S@\r\r\xdee\xbc\xe0S@8\xd3\xfa\xba\x01\xcdS@7\xa6\xcd\xa97\xf3S@\x15\xe9\x8d\xc6F\xd2S@\xd9\x9a(c\xba\xefS@\x8d&\xe9H\n\xe1S@\xfe\x83\x1ck\x84\xf3S@j:\xdc\xcb\x05\xe1S@\xa2\x9a\xcaUZ\xefS@h\x01\xf5\xe6\xa8\xd9S@F X\x14\x02\xe6S@2\xb5\xa1\x8e\xe3\xdcS@\x89\x12\xd0.M\xe8S@\xb8\x00\xaf4c\xe4S@\xc9p\x1e\xe1X\xe5S@\x8b\x94f\xbek\xddS@=\xc3\xf5\x02\xdb\xe1S@\xb9\xf9\x10\x00\xea\xefS@\xe2\xec<c=\xefS@-\x0c\xb62p\xe3S@\x16\xad1R\x88\xe9S@\xe2\xbc\xd1\xb2C\xe1S@?\xeaWB\x17\xd7S@\x0bqe^9\xddS@\xf4\xf2\x04U4\xe5S@\x15uk\xc7\xa1\xe8S@\x8b\xe5\x1cy9\xe2S@@\x8a\x96vk\xdbS@\xda\xfc\xc0\xbe\xf9\xe8S@\x19\xe20\xed\x84\xe2S@k,\xb0\xa3\x81\xe4S@\x19V\xb5\xca`\xe3S@\x89\x12\xd0.M\xe8S@\xd3{\x11(\xf3\xe1S@\x9a\\\x85\x90\xc4\xe4S@\x83\xdbN\xf8\xce\xefS@vg\xa9\xf5\x15\xe0S@\x0f\xddju\xba\xf8S@\xc0]B\xa8\xf8\xefS@\x07\xeb\x85\xdb\x18\xe2S@\x00\x92\xbes\x7f\xf0S@:\xe1\xabA\x85\xedS@\xf7\xad\xb2\x1a\xbf\xdeS@5\xeeb}\x05\xe8S@\xaa\xfc\xaa7Z\xe1S@\x99|\xbaLE\xd7S@\xaa\xfc\xaa7Z\xe1S@\xaab\xc9\xff8\xf2S@\xc7erC\xa8\xd5S@\xc1FF\x0f\xb6\xddS@R\x0bQV\xb7\xeeS@\x1c\x84\xfc\x13\x98\xe8S@\x8a\xa6$\xba`\xeeS@\tL\x05`<\xf2S@|\x17A\xe2&\xe9S@\x9b\x9d\x1a6\x98\xdeS@\xf2\xe4\xbe\x98\xf9\xe4S@\xf73Wo\x86\xd7S@\x15\xadE\x0e\x9e\xeeS@[8\x0c\x15\xb9\xf2S@9\x11\xa0\x06&\xd9S@\xe3*\xc3\x84?\xf1S@\xda\x98\x7fy\x0e\xf1S@\xe7\xbc\xbb\x1fY\xddS@\x84\xcbD,\x90\xd7S@:0%\xa7\x1c\xe7S@\xbe\xaa\xd9f\xa7\xe1S@d0\xcaH\x96\xe2S@\xd91\x8e\xcd(\xecS@\x0eCB\x12\xd5\xe6S@\x8dwb\x99\xd0\xddS@\x1b\xbd\x0e\xe1f\xdaS@\xa2\xd0+D\xb7\xe5S@\xed,\r\x17\xdd\xf0S@E\xa1\x86\xa1<\xe7S@Y\xa2\x15\x99\x97\xd7S@.\x8f\xf5\x90$\xf5S@\xb1\'fqm\xebS@mX\x95\xf45\xe6S@\xa1\xdb\xba06\xdbS@\xd8[\xd0\x0fX\xebS@\xee\xd4Y\xcb\x93\xeeS@\xdf\xd6\x10v\xb1\xe7S@\xe0\xfbZM/\xd3S@\xd3Y\xaa\x0e\x90\xf4S@\xae~$\xa9\x9f\xf4S@\xddB\x91h\xde\xeaS@\x13.H\xac\x03\xebS@\x95\x0f\x91\\\xfe\xf3S@\xd7z,.\xa3\xd0S@k\xc8\xed\xf1\xaa\xd4S@F\xf8\xe8\x9a\xa3\xf3S@\xccq\x94o\x98\xf0S@\xa0\x96\x85\x18\\\xf3S@ba\x1b\xb2\xc8\xdcS@\x11\xf9U\xae\\\xddS@qY\x90Rm\xe3S@\xf5t\x1aSu\xf3S@K\xc9\xac\xed\xd1\xe2S@c(V7\t\xddS@\xc4+y\xaa\xa4\xe3S@\x05\xf3\xf9nd\xe3S@\xab\xb2\xbd\x9a\xe9\xe3S@\x01\x0e\x0c\xf2\xc4\xdcS@\xf0\x99U\xfd&\xecS@b<w\xf86\xdaS@f0d\x7fp\xe1S@\xca\xeau\x8e \xddS@\x991\xa3\xa6\xea\xdcS@\xbf\xe4]\x9f\xb5\xcfS@o\xd4\x83n\xee\xdcS@+\xf2\x9a\xf5\x98\xddS@\xa9\xfa\xd3\x11\xce\xe5S@\xec2\x1c&\x8c\xecS@\x86\x89q\xa5\xf0\xe8S@\x8c\x89\xa4\xa7=\xf3S@\xf9\xbc\xa82\x04\xf4S@6\xc3Vy\x1e\xe8S@z|\xb69\xdc\xedS@0\xcc\xfa\xed\xd4\xdaS@\x12\x04=\xdf\xf0\xe4S@\x01\x19\x0b!M\xe4S@KYk."\xe4S@(|\x19\xceh\xd8S@ \xcfk9j\xe3S@D\x93\x82{\xa5\xe7S@\x89\x1aeJ\xfb\xefS@\xa6\x81\xdc\xbc\xea\xd8S@\xceurQ&\xe1S@c\xad\xff\x96_\xdbS@\x989\x19\x84\xdb\xe1S@\xe2\xf6\xda\x13%\xf3S@\xc1\xc3\xb3\xbe\xe8\xe3S@\x00#\x93\xb9G\xe3S@\tU\xdb9\xd6\xe6S@\x06\x05\xd4r\xff\xd4S@\xf1\x1dF\xa6#\xe2S@\xd5\x15\xdb\xf5\xc2\xdbS@\xfff\xed\r8\xd5S@\xc18i@\xe3\xdfS@{\x00\x96\xd7I\xe3S@\x15\xf6\xfc\xa17\xd9S@\x00\xc9\xe9F\xe3\xe2S@\x9c\xfai^E\xe3S@\xcd\xbcp\xb8\xb4\xe6S@\xda\xcf\xd4:\x90\xdfS@\xab\xdf\x04Uz\xe4S@U*\xdf&\xe1\xe7S@Dv\xf2\xccM\xe3S@\x808\xac\x0eF\xe7S@\xf3\x06\xf4\xff\x12\xf0S@b2\xa8\x02\x02\xedS@\x89\xd9\x1f\x07\xd2\xf2S@\n\xe4P\xe9a\xddS@\xbb\xcd\x0c{\x14\xddS@\xb9\xf9\x10\x00\xea\xefS@\xab8\xeaBI\xf0S@W\xa2\x1fr\xb7\xefS@\xce\t\xef\x16\xe1\xdeS@\xa4+\x90\xdf\xbe\xd7S@\xaf\x97IEY\xdaS@\x19)\'_\x86\xd5S@\x980\xbb\x068\xf5S@\x1c\xf2i!\xd2\xddS@\xca\xdc7U\x1c\xdfS@\xca\x079\x1a\xd0\xdcS@\x06\x12N\xc1\x1b\xf5S@\xdc\xff\x16\xa9\x96\xd8S@\xda!\xe6\xae\xcf\xf4S@\xcb\x9c\xc4\x85\x9a\xdcS@#}%!F\xf1S@I!\x81\xd3\x11\xefS@R\xd5j\t\xbb\xefS@J\xb1BN\x93\xefS@\xb5\xe8\x15\xfc\xa3\xefS@\xb0\xc1Q\x88\xa6\xdaS@|\xd1UK\x1b\xf2S@\xbd\xffW\x90\xc0\xefS@\xb5\xa5v\xfa\xa0\xf0S@\x919\x0b[\xc8\xd8S@\xcd\xd3v\x05F\xf3S@\x12\x0e\x05/\xba\xf2S@\x15\x19\x84\x8d!\xeeS@8P\x16\xd65\xd1S@N\xccm\x87\xce\xedS@\x82\xc5\xb2\x8d\xa1\xedS@ICo~\xf3\xe9S@\xe09\x06\xf9\xae\xdbS@\xa50\x1e)\x1e\xe1S@\xb6\r\xe9z\xe6\xe2S@\xdf\xbb\xbf9\t\xd8S@~\xeb\xd1\xa1E\xd9S@\xa5\x1b\xbd\xb7u\xd8S@\xad\xabJ\xcd\xb4\xe0S@:\x9b\x1dB\xf8\xe1S@gV`K\xfb\xefS@\x96\x83l\x88G\xe7S@\x84\x16_\x16A\xe7S@\xa2\xd8\xb2\xb9\xda\xeaS@\xb6\x1d\xc3o \xe4S@\xba\xfa\xceQ\xcd\xe3S@\xb0\x04\xcf\x02\xec\xe5S@\x17[\x81[O\xe3S@,\x83\x119`\xe3S@\xfd\x15\x10\xfe9\xebS@\xe9\xe7\x03\xffw\xe7S@L.\xa3\xe7\xe8\xe1S@7c=\xf29\xdeS@-\xf2K\x04\x83\xe9S@\x0bqe^9\xddS@\xe1[/\xc5\x9c\xe8S@\xbb\xb0\xc7\xe4\xb2\xe2S@\xbf%\xdc\x1e\xbb\xe5S@#\xf2\xb2\xd7\x92\xddS@\xab\xf8\x06\xc9\xde\xe1S@ \xf8\xb2\xbc\x01\xe3S@\xb3\xaa_\x11\x1d\xe2S@Sx5\xed\x03\xe8S@\xc2T\x03i\xbc\xe1S@\x0c\x1ey\xc2J\xe1S@\xc8\xce>\xc8W\xe1S@\xe2\xe0A\xc6\'\xe9S@\x9d\xf4\xc6\x91\x9d\xe5S@\xef\xedwD\x9c\xe6S@\r\xc3\x0f\xf8\x8b\xe8S@%\x87+l\xd2\xe5S@&\x8b\x89\xf1\x92\xebS@0\xe3\xe4\x08\xfb\xe6S@\x97\xbaP\xa2\xd6\xeaS@\x10\xe8\xde\xc2\xef\xebS@Fc\xb0\xf2L\xecS@HmM\x9ai\xecS@2\xfa\xf0\x1es\xecS@\xc9\x8d\x8d\\\xe7\xe8S@4\xb6\xb9\xa7\t\xebS@H\x82\x1e\x9bd\xe3S@\xe7\rN\xc5\r\xf7S@\x80\x18K\x88P\xe2S@\nU\xf5\xad|\xedS@@\x8a\x96vk\xdbS@\xf9\xadz\xef\x19\xeeS@\xf7\xf2C\xa6\xe9\xf8S@\xdd\x879\x1fh\xe1S@\xd3\xc9zOc\xe1S@\x01\x88\xb0\x13/\xecS@\xd3\x88\xa9:\xdd\xe7S@J\xe4&\xc0\xe4\xdfS@L\xd5\xff\xc5\x97\xe6S@~\x04\xd5m\x99\xddS@\xd9\x92\xd5\xbbZ\xe4S@\xed\x0e\x98\xda+\xd9S@|\xaf\x80uk\xdbS@\x1a\xf5u\x8a\xe1\xe5S@\xea\x15\xeb!\xf7\xe0S@\xbd\x04\xb6\x0c\xcd\xdbS@\x00\n\xf0\x92^\xd4S@m\x14|\xa4\xbb\xd5S@G\x9f.[\xef\xe4S@\xf3\xbd\xbb:\x87\xefS@\xf4\xb9\xceWs\xe3S@\x00\xb2\xed\xd5\xe9\xebS@\xf8\xf1re*\xe4S@B\xa42\x80\xc9\xeaS@\xe1\x14\xf3\\\xe1\xe4S@\t;\x96g\xde\xdcS@\x84(H\x84\xd0\xdbS@\x00H-\xf3H\xe2S@\xbf&\xdfs&\xf3S@\x17\xb3V\x02\xb5\xe2S@\xacG\xd0l\x9c\xe4S@=\xea\x18\x188\xd7S@\xa9\xe1\x1e\x1e\xcd\xe2S@-\xe2\x83\xb6\x19\xeeS@2\xb7r\xa1\x8b\xe4S@\xc7\x89\x1b\nP\xe3S@\x07tQ\xe4\x17\xd5S@\xbf\x98\xbd*U\xeeS@\x84\x88\xech\xdf\xebS@\t\xc4Tb\xa3\xe3S@\x00"\xeb\xf0\xa7\xdfS@\x81?]\xfe\x93\xe2S@\xea1\xdb>G\xebS@8\xb0\x1d\x15\x85\xd5S@T6\xd6U\xe7\xebS@\x81\x05\xdc\xec"\xefS@\xca\x96\xb0\x8bu\xd4S@\xf8\x16\x7f\xf1\x9f\xe4S@\xd6\xc9aD\x94\xdaS@v\x1d9y<\xe7S@\xb2\xb6w\x0e@\xd9S@\xe4\xa3\x90&!\xdbS@\x01 KD\x17\xf5S@\xf8\xed\xeb\xd2\x1a\xdaS@\x0e\x10\x8a\xa5\xfd\xe7S@MaH\t\xa1\xedS@f\x7f\xec\x8b\xf6\xe2S@9\x19\x86\xa6c\xe7S@\xbc\xdf\x82\xd5N\xe7S@C"3.\xe6\xf2S@?X\x0b`H\xdaS@\x07\x94cw\xa9\xd9S@\x83\x1a\xa2S\x03\xe1S@jic\x95\t\xe3S@S\xceE\\2\xdcS@M\xdf&7\xc7\xdcS@\x08\x8c\xc8\x8c{\xdcS@\xba\n\xb8\x82,\xddS@\xef92\xa41\xe3S@\x16:\x15\xe6\r\xddS@\x9e\xbb\x0b\'\xca\xddS@N*\xa7/\x8a\xd7S@\x93\xca\x08\xfaK\xd5S@\xc54j\x1c\x8d\xd5S@\x8f\xf3\xa1s\xee\xdeS@;\xbe\xd3Q\xad\xd8S@\x14fG\x14\x9e\xdfS@\xc9d\xd4_\xa7\xefS@e\xe5\xb0\xdcj\xe8S@H\x17i7\xe7\xe0S@p\xf1\xce\xc5\xc4\xd9S@\xf1\x97\xf0i#\xe1S@\xa7\xe01"\xc0\xdaS@Z\xec\xaa\xbam\xe3S@\xafy\x98\xc7%\xdeS@\xa8\x19q\r\xad\xe5S@\xcci^\xfd\x8a\xddS@YT\xeb\xe3\xe7\xe5S@\xc0\xb6\xbbv\xe0\xddS@J@!\xae\xdd\xe9S@\x01\xb7\xf1\x9c\xde\xeaS@\x1fV+Jl\xddS@\xf1}\x01\x9c\x16\xe2S@C\xa4\xf7!\x80\xdfS@\xafI]\xeb\x11\xf1S@B\xf85\xc7\x96\xe1S@\xf2\x02\xac\xe5n\xf0S@\x8d\x18=\x8c\xf4\xf6S@`<\xf5w\x9f\xe6S@$G`\x10\x99\xe5S@\xf7S\xca\xdb\xf9\xddS@=Z9\xd7\xef\xe7S@(\xa3)r\xad\xe5S@.x\xd1\xe8\'\xe9S@\xb6\xe8\xe3d\\\xe1S@\xb1\xa8U]#\xe2S@\x8f\xb0\xf7\xacD\xe6S@\xd8\xd9\x85d\xdb\xe1S@u\xa1\xc0\x1c\xb4\xe2S@\xfa9\xcb\r\xa1\xe2S@8\x0c\x95!\x01\xecS@\x17{\xa0W\xf9\xe6S@\xeb\x8c\xce\xb0\xd2\xebS@\x92\xd2\x8a\xd9<\xefS@$||7\xfa\xe7S@p\x12\xb8:\xfa\xecS@\xe1\x88\x181\x89\xe8S@\x8f_\xb1\x15\xad\xe9S@\x1f<\xef\xe8<\xf1S@sj\\Y)\xf1S@`A\xfb\x8f\xdb\xebS@\x84\xa8\xde\rv\xf2S@$^\x1a\x05\xc3\xecS@\xc0P\x9e\x90\xc2\xf0S@\xcd}\xc8X\xb9\xf1S@\xbd\xffW\x90\xc0\xefS@\x06\x89\x85\x15\n\xeeS@\xe5\xaf\x17\xb4\xbc\xefS@\xa7\xba\xd8\xb8\x0f\xefS@\x0c=\xef"e\xf0S@\x07\xdd\x98\xeex\xf1S@\x9b\xc1\x1c\xaa\xbb\xe4S@\xeb2\xb4\xf3\xbb\xedS@\x90%\xd4Q\xa2\xecS@\xe9\xd8\xa0\xc7)\xe8S@v\xdf;O\xa6\xe5S@az\xc0\x1fh\xe1S@\x8c\x0b\x0b\x94\x1f\xeeS@l\xe2W\x16\t\xd9S@\xe3\x9d-4\x1e\xe8S@\x7f\x9fGfb\xddS@\xfc2\xc6\na\xe1S@\xa9\xacx\xdd\xee\xe0S@\xa2&\\\xca\xda\xe4S@\xba\x98\x00\xd0\x7f\xf0S@\x8a\xaf\xbaCm\xecS@\x0f\xbeug\x94\xecS@A\x12\xf4Ia\xdbS@+w\x9bs\xbf\xdeS@\x11S\xa0\xabs\xebS@\xf8\x9c\xb5\x0f\xa1\xd6S@\xec\xfc\x91\x8dD\xe3S@\xb6i\xfb\x07\xec\xe1S@\x0b8\xa5\xe9\xc2\xe0S@!\x12\xa6n\xf5\xe0S@=\xfdZ\xd5\x95\xecS@\\Y\xaa\xa7\x9d\xe1S@\xcbD9z\x9d\xeaS@\xb9\xc2cPg\xecS@a\xce\xb7\xa5;\xecS@7\xa6\xc5,R\xf2S@\x93@:Jm\xdcS@\xf8y\x13ye\xe7S@\xb4ALr$\xf0S@)`\x9c^u\xeeS@\xf9n\xd5\x1a\xb4\xe3S@L\xcd\xbf\xa6\xc7\xe1S@\xe9\xc9\x1b\xba\xd3\xe8S@\x14\xa0~m7\xd2S@vSd&\xc7\xe7S@\x82Z&\x8e\x0f\xe8S@\x8d\x81\xe7\xb4W\xe8S@\x0e\x9d\xbd@\xfb\xd9S@\xe7rtO\xff\xeaS@\x8f\x05\x1c\xef\xe7\xf2S@v\x1d9y<\xe7S@E\xe31\x007\xdeS@\xe7\xaa\xc9\'(\xe3S@HD\xab0\xd2\xdcS@ut\xe2\xd8"\xd8S@@p\x8d\x86D\xe7S@$\x01\xbe\xfa\xb8\xe0S@\t\xf2\x92\xb2\x8b\xdfS@\xb3\x92\xe5\xc1\x16\xefS@C\xa8\x9c\x16\xce\xd9S@\xbd\x81C\x02t\xe2S@#O\xf4\xa5\x84\xe3S@\xdd\x17\x88\xc9\x87\xe1S@\xde\xc7\x90]\x0e\xe3S@uF\xef\x9c`\xf0S@y\x9c\xcc\x93v\xe8S@a\xeb\xcb\x16G\xe8S@.\x89\x08\x9d\xc8\xefS@B\xf85\xc7\x96\xe1S@\xcb\xd9\x96vx\xe2S@\x04^\xe8m\xa3\xefS@N\xfc\xc8\x93\xfc\xe5S@\xd6CY\xca\xf5\xddS@S\xf3x)\xdb\xecS@\xd0^\x10e\\\xe1S@\x19\x03&Mr\xeaS@\xda4\xdd\xa5\xbf\xeaS@|\xa5\xa9\x17<\xe0S@\xc8\x19XI\x9b\xeaS@\xb4\xe0H=\xda\xe9S@\xb8\xfbVc6\xf1S@s:\xc8\x93\xd1\xddS@&\x87\x00\\\x9a\xefS@\xfe\xe6r\x0ce\xedS@-(\xa1Y\x86\xdfS@\xa2\xba\xad\xcb\x88\xecS@\xcd3e\xd3\x18\xcfS@\x0ew\xaf\\\x08\xe7S@\xf9n\xd9\x17\x12\xf2S@Q\xae_\xc2\xca\xddS@\x90\x01\x90Va\xe9S@\xbb\x0c\xaaS\xd2\xe6S@K`\xdaXN\xe7S@Vb\x7f\xf5\x08\xe7S@\x98\xf8PY\xd9\xebS@\xce5&\xbb\xf1\xf0S@Q*\xe3\x07F\xd0S@\xe0\xcd\x9b@\xdb\xdbS@\x91\x18|?n\xdeS@k}\x7fh\xf8\xe0S@H\x9f\x89\xc0E\xecS@HD\xab0\xd2\xdcS@y\xba<J\xe1\xe1S@\xc05\x98P\x86\xe5S@{\xa7\xc6\x05\x95\xefS@YX\xb4_\xf8\xe6S@B\xba\xf2\x17\xaf\xd9S@\x0cTX\xc8\xf6\xdeS@\x07\xe1\xe9\xa3\xc2\xdcS@\xc2\xc1\x91%_\xf0S@\xde\x95\xbbK\x01\xf1S@\xa4\xd3\x91\xa2y\xecS@\xab+1\x85m\xdfS@\x0c\x8dJJ\xc7\xebS@BnC\xd8\x9b\xe1S@\x08b\x1b\xdb\xc9\xe8S@:\x10y>S\xe3S@\xb9`\xffc\x9e\xe5S@L+\xb8\xdb\xc0\xe4S@\x05F\x07\xb1\xbe\xe1S@\xab+1\x85m\xdfS@Nz_\x88?\xe1S@\x1f\xe6\r\x08\x83\xddS@%7;\xd7\x1e\xddS@\xa2\xd0=\x04\x8d\xe8S@\x92\x1d\xe4\xc7\xcc\xdbS@\xb0;\xa7J\xd4\xe6S@\x90%\xd4Q\xa2\xecS@\xf0\xc4\x80\xc5$\xe9S@\x00\xad]Ya\xedS@,\x91\xecj\xd1\xdeS@\xab\xef\xbf&\x19\xebS@\xdfR1\x12f\xddS@\x197e@4\xdeS@\x1cN9\xa1=\xddS@[\xde\xd2X\x12\xedS@\xd3\xc4k$\xb5\xf0S@\x94b\xa0\xdb\xc9\xe8S@"\x8d\xdd:\x00\xe2S@\x82hx\xed\xeb\xecS@\xcf1k\xeb\x1f\xecS@\xb3\xbau\t\xd5\xebS@\x98\x11\x89S\x9f\xe7S@\x97\xf2\x18i\x04\xdcS@\xf3\'\x94"\x13\xdfS@\xe2\'ga`\xf2S@zx\xa8%\x93\xdbS@\xce5&\xbb\xf1\xf0S@"\x1f\xdb\x9a>\xe2S@N\x07\x9a\xee\xf1\xebS@\xa2JwW\x86\xdcS@L\x1f\xc7\x11|\xe5S@\x8d\x9c\x05\x89\x08\xeaS@\x0f\xaa\x1c\xa1\xf3\xe3S@\x96\xbe\x9eR\x17\xe6S@`<\xf5w\x9f\xe6S@Y\xf9\xa6\x96n\xe8S@\xc5\xb5D\x8a\x01\xe8S@\x90i\xd4\x90\xed\xe6S@|\x8a\xd5\xcbv\xe8S@\xa7\xd5d\xf9\xeb\xe1S@=\xe4\xa9\x05\xf3\xe7S@\xda\xe9\xf6\xe62\xe2S@2\xa9\x08X"\xe9S@-\xeb\x8c\xd2\xca\xdcS@'
p35
tp36
btp37
a.
