# Supplementary material for: Sea ice drift data for Fram Strait derived from a feature-tracking algorithm applied on Sentinel-1 SAR imagery
Source: Data Brief. 2018 Apr 19;18:1410–5. doi: 10.1016/j.dib.2018.04.034 (PMC5999601; doi:10.1016/j.dib.2018.04.034)
Supplement: Supplementary file 2 — Supplementary material [file mmc2.zip › fs_s1a_data/HH_filter200vec/FramStrait_HH_20141215T075259_20141217T073635.dat]

(lp0
S'S1A_EW_GRDM_1SDH_20141215T075259_20141215T075357_003727_0046F6_919B.zip'
p1
aS'S1A_EW_GRDM_1SDH_20141217T073635_20141217T073735_003756_0047A6_1245.zip'
p2
a(cnumpy.core.multiarray
_reconstruct
p3
(cnumpy
ndarray
p4
(I0
tp5
S'b'
p6
tp7
Rp8
(I1
(I519
tp9
cnumpy
dtype
p10
(S'f8'
p11
I0
I1
tp12
Rp13
(I3
S'<'
p14
NNNI-1
I-1
I0
tp15
bI00
S'D\xa9\xa8T\xe7\x06\x1b\xc0\xbf*V2\x02\xa7$\xc0\xae\xf7\xefx\xe6\x12\r\xc0\x9eU5l\xf6\x81\x13\xc0\xb7W%\xf4q?\x04\xc0N\x10\xe7\xba8\x1a"\xc0\xa7\xb8\x8a\xe4\n\xb1\x14\xc0RE\x1b\x15\x1b\x9d!\xc00\xdf:\xe5\x14\x01\x1b\xc0\xd6\nhF\xabA\x1f\xc0d\xc1\'\x8b\xa5\xb7\xf4?\xee-N\xb7\xeb\xe5\x13\xc0\x94<\x82K\xd8\x1c"\xc0\x00\x1c&0:\xd4\x1d\xc0\xeb\x93 \xe1\rf\x02@\x94\xe0(\xc9\xb3\x85#\xc0\xbf50N\xa7\xaf\x17\xc0\x06\xca#\x9aD}!\xc0\xfd\xcb\xcf\x11\x9a\x95\x17\xc0b`\xf8\xac{\xcf\x13\xc0\xc5\xaa?Q\xe1\xbd!\xc0\xb1\xe4t\x9c\xe2\xf2 \xc0\x9a\x0fx\xbc\xce\x8c\x1f\xc0=)\xa2\x90\xe6q!\xc0t\x9a\xeb!\xdd\xaa\x17\xc0#7\xe7ZbR\x17\xc0\x8e\\\xab\x98\x01M\x1a\xc0\xf3\xaa\x9a\xfc \x91\x1d\xc03\xe4\x1bi\xddW\x1a\xc0\xb1\x8f\x7f\xc0\x16=\r@\xa9\x9d\xa6\xd9A\xc8\x06@\x99\xd4\xbfM\x86\x01\x18\xc0\xc2\x01\x14\xd6\x03H\x1a\xc0\x00j4\x81\x13\x9d\x1d@uR\xc5r\x85\x00\x14\xc0&\xba\xc2{\xf0\xe6\x01@\x17\xef\xcah\x1d\n \xc0\x900\xf1\xf3))\xfd\xbf\xdc\xf2otB\xf8\x1e\xc0`*7\x13\x92\x91\x17\xc0\xf5g\xd0\x96\x89c\xf8\xbf\xe1]\xd8O\xa2u\x1d\xc0=_n\x16\x9b8 \xc0O\xc4\xd5\xdd#x\x17\xc0\xd7<?\x04^\xbd!\xc0\xeeH\xac\xd6M\x08\x1f\xc0s\x1aA&u\xda\x0c\xc0\x81\x9d\xdep%| \xc0\xa1\x93\x99R\xc1\x97\x17\xc0\xe5\x8c\x91\xdcr\x92\x06@\\\x85V\x8a;\x97 \xc0\xa5-\x13\xf3\x1ae\x05\xc0f!L\xffZ>\x1f\xc0\xc7 \x98\xea.\xfb\x17\xc0\x95\x94\xf5L\xae\x19"\xc0\t\x1c\x86K\nF"\xc0\xd1}[;\xb7\xb3\x17\xc0\xe2\xf8\xf7\xa8\x9f\x97\x17\xc0\xdd\x07\x99\xc1\xa5N"\xc0jS\xafX*\xa2\x17\xc0Kw\xd7+#\xb2!\xc0\xb7\xb2\x96\xb5\xb4\xa7\x19\xc0\xd9W\x88\xf2\x1e\\"\xc0\x16-\xb1\xeb\xb3X\x19\xc0j@\xb8(2\xab\x17\xc0i\x0c\x18\xb1\x1cF\x18\xc0\x9ah\xcb\xc7dF!\xc0\x8c`\xce\xd1Y\xfb#\xc0\xe5\x1ds|v\xc3\x12\xc0\n\xb69\x17\x86\xa3\x1b\xc0y\x88\xa4\x87\xa3\xb2\x17\xc0T!$\xa0\xfe"\x1b\xc0\xc5\xe0a_\xaf\xab\xf4\xbf\xfb\xe1\x96\x9b\',\x1c\xc0\xd3\xb6\x1d\xba?\x86\x1c\xc0o\xc4l\x9d%\n\x1a@\xef\xab\xcc\xb9rf\x1a\xc0!\xcb\xe2\xdc\xd3\x8c!\xc0n/5S\xf9(\x12\xc0\xb2\x8d\xbe=\x03\xf1\x1a\xc0\xe4\x8e\x1a\xd8&\x85 \xc0o\xdf\xadj\xbdL\x17\xc0\xd2Qy\xe2?\xd6\x12\xc0\x94/\x8fk\xea\xf0\x14\xc0\r\x8c\xebP\xad\xc8\x1a\xc0|\xa5{\xd7,C\r@\xe58\xd0T\x1a\x81\x1a\xc0@\x93\xdds\xban!\xc0j\xb8*\xf0r\xfb$\xc0\xf7\xc4yB\xd8\xb0\x18\xc0\xb9\x12\xe3L0\xa9\x1f\xc0Uq\xf10\xd9\xf3\x06@U\xb3\xf6\xe5U\x17\x1a\xc0\xbd\'\x81t\xbf\xb8\n@\xc2W\x1e\xcf\xcc\r!\xc0\xbc3\xb2\x90\xb2\x90\x1d\xc0]\x0b}\xfa7e\x17\xc0BaG\xf7\xaf\x18\x06\xc0fWI\xec\xaaQ\x17\xc0\x05\xfa\xba\x1d\x98\x8f\x1a\xc0\xb8e\x93<O\x02\x1c\xc0\xb1\x8d\x13I,\xf4\x1d\xc0\xe6\x91\xeb\xd8y\xc1!\xc01\xfcw\xf9\x99%\x1b\xc0U;\xbeEW\xe6\x17\xc0\xb8\xeb\xfeO\x0c\xbb \xc0\xf8f\xdd\x14\x87\xfc\x11\xc0\x11l\xb6hi\xb2\x17\xc0\x1c\xb8wW\xf8\x83\x1c\xc0\x95\xddF\x98\xa3S!\xc0\xa3\xcaL\x99\xa6l"\xc0\xa4e\x9a\xf2U\x17\x06@L,ul\x80\x1c!\xc0[D\xe8D\xff\xce!\xc0\x10t\xc0\xbbI\x88!\xc0\xbb\xd6\x9b\x9b\xed^\xf8\xbf4\x0b\x00<\x85\x17\x07@g\x8d\x125\xcd*\xfb\xbf\x9f\x90\xca\x8fGG\x18\xc0\x11\xa5\xb7\xc9\x02#"\xc0\xc0\xcf\xdf\x974@"\xc0/]l\xe9\x99\x88\x1b\xc0=\xa0G\xb7u\xc1\x1b\xc0\xe2\xc1\xab\x7f\x0c\xe4 \xc0\x8d\x92\xc3\xc6\xaf- \xc0\xe9\xd3\xee\xf6\xc0\xb7\x1c\xc0Y\xda\x0fM ?\x12\xc0`\x0e\x1e\\M\xc6\x1b\xc0\xd21\xe6\xc9\xca\xa9\x12\xc0\xbf(+\x07|\x19\x1c\xc0%\xeb\xbc\xcb\'\x9e"\xc0y3u6\x84J"\xc0\xb9wc*~\xb1\x1c@\xd2K#\xc5_\x88"\xc0\xa2\xaf\xdb\xc7\xa8["\xc0\xbai\x9f\x15\xb8!\t\xc0\xce\xf8\xbdO\xe0P!\xc0\xa0\x94\xbfU\xa9\x05 \xc0\xa6;\x95\xb3\x96\t\x04\xc0\xadv\xa1$U\xf3 \xc05A\x95>)\xe3\x13\xc0\xfb,`\xfc\xa1\x7f\x1b\xc01\xa2\xed\xf7\x9e\r!\xc04\xb5\n\xd3?\xf5\x1e\xc0(i\xe4\x8c\xceG\r@\x81\xb7?X}\x95\x17\xc0\xcf<\x11\xcd\x83\x80!\xc0\xea\x1d-\xbe\xcc{ \xc0[\x85=\xd5\x9fo!\xc0\xb5\xde\xc2l4\x9b$\xc0\xb3\xbd=\xa2\xdc\x98\x1a\xc0U\x91\xf1\xde\xbf\xa3\x1c\xc0\xaf\xc4&\xe2.{!\xc08l\x91\xea\x9d\x1e"\xc0\xf2\x1e\x85\xff\x98\xa1\x1b\xc01r<F\xc4\xff\x13\xc0\x00\x08\x9b\xcd\xfb\x80\x1f\xc0\x8a\xc4\x16\x11\x1e\xba\x1f\xc0\x87\xb0@\xef\xa3\xb6#\xc0\x192\x19\xe8\xaa"\x1a@i\x1b\xeb#\xd7\x9b\x17\xc0\xdf\xb9\xec\x89\x0f\x15!\xc0\xdc-f\xb3\x90\r\xe4\xbf\x1c.\xd0\xc0\xcb\xe6\x17\xc0\xf4zlq\x86\x82"\xc0u\x10yG%\x1f\xf2?se"\xa7\x7f\xc3 \xc0\x1e\x04\x1f\x0e\x897"\xc0\xa7\\;\xe6\x08\xdd\x1a\xc0\x1b\xc7R\r\xea \x10\xc0\x1ek\x90t\xd6\xe5\xfb\xbf\xb2x\x97[ 6\x1e\xc0\xbb\x13\xb5\xa7OC\x1a\xc07\xd3\xc1E\x814!\xc0\x18\xa81*v\xda\x1d\xc0V\xd34A\xf0\x99\x1d\xc0\x17\xffP\xdfz\xd9\xf8\xbfkL\x1e@G\x95\x1d\xc0\x8d7\x8a\xd9\x1f`\x1a@\xc7\x13\xca\xa2J\xc0\x19@/\xfc\x07\xf4\x9d*"\xc0S\xa9\xf4~\xbbK"\xc0\xed\x1c\xa1\x00\xaa\xd4\x08\xc0\xef\xf9\x8a\xc9\n\x84\x17\xc0\x08\x0b\x7f\x1d\x9b\xad \xc0\xacN\xb0\x0e!L\x1d\xc0!\x16\r\xdcj\xad\x17\xc0j\x9d\xabr\xdf\xbd\x1b\xc0\xe3x\xd06f\xf8\x1b\xc0\xb1!\xe2\xfd\xa0Z"\xc0tx\x00\x08#\xad\x1a@\x19K\x01\xdb\x07\xf3\xfd?\x9cz\t\xe8\x19o"\xc0a\xfa\xf6S\xe38\x1a@\x9d\x9b\x80k\xb5B!\xc0\xd5\xc2\x03\x8c\xaf\x8c\x1c\xc0\x8fZ\x19\xbdC\x83!\xc0\x1b\x97I\xd6\x1f\x8a!\xc0\x99YT\x83\xc1_"\xc0\x9aq\x0eJv/\t\xc0\x80\x0eJ\xca\xfdy!\xc0\xd5\x85\x0ea\xf2\x08\x17\xc0\xb9\x00+\xad@&\x17\xc0\xb72\x148E\x8a\xad\xbf|\xae\x1d\xfe@i!\xc08v\xa9\xeda`\xfb\xbf\xac\x0b\xa6\x0cr\xa8$\xc0\xa2\xea\xc0\xfa_\x12\x1a@\x8b\xc0+\x91\xceh\x19\xc0\x87\x98\xae\xaaBm\x05@\xee\to\xdd.\x04 \xc0\x08\xac>\xccg\xb1\x14\xc0\xfc\xc7\t\x9a\\c"\xc0\xef9\xd1\xbe\x19\xa5\x19\xc0\x07\xb7\xbf\xb2r\xec\x17\xc08h,:9\xde\x1b\xc0\x8e\x12t\xbe\x8e\xf1\x1e\xc0M\xfaRz<\xe0\x1b\xc0\xd7I-\xa4v?\x1a\xc0Urzb9\x91\x1a\xc0\x18\xcee \xcf\xcf\x1d\xc0\xbf\x11aT\xaeR!\xc0\x81\xd9\x0b\xae\xd0L"\xc0$\xca\x9f\x87g6"\xc0\xc8\x11\xe9\xbb\xa8T!\xc0\xb4C\xb7\x86\x08\x0c\x1c\xc0\xec\xf8r\x9d\xf7\xf2\x1b\xc0\x0c\xf8SGF#!\xc0\xc5\xf0\x95u3\xd0!\xc0\xeb\xaf9\xeb\xb4\x07"\xc0G\xd6\xee\xe4w\xe4\x17\xc0\x8ca@\x83\xe9\xe4!\xc0Z\x9c^\rU\xe4!\xc0\x8d\xf0\'Y\x16N\x1b@\x16\xbb/=\x8aG\x18\xc0\xf0\xdfY\x90s\xe4\x17\xc0FG\xad\x01\x94\xf5 \xc0L\x8e\x94\x1a\xf5\xcd\x1d\xc0\x9882\x9f\xfd\xa7\x1d\xc0s\xfa\x0c\xa1d\xa3\x1a\xc0Tq+\xb2#\xb1\xd3\xbfw\x1d\xbcp\xf1\xac\x1b\xc0\x9cz`Og\r\x06@\xe9i\xdeY\xad\xb8\x1c\xc0jqq\xb9\xc6e"\xc0\xf26DC\xccc\x1b\xc0d\x94\x18d7\xa1\x12\xc0^X\x93\x1e\xf0\xba\xf3?Y?"\x8a\xb6\xdf$\xc0\x14\xb8\x88\xa9\x93\xf5\x16\xc0\x86h\xb1 2?\x17\xc0\x0c\xfd(H\xf1\x84\x18\xc0\x9bU\x14~\x9bk!\xc0\xba\xf5ZQ+0\x12\xc01\xd1v\xddM\xdb\x1c\xc0\xe6\x8di\xa1\x18-\x10@\xb1nI\xcb\x8b\x07\xfb\xbf`\xca\x0c\xb8\xb1I\x1a\xc0\xe8\r\x05\x88}\x9f\xeb\xbfQ\xa7#}Ca"\xc0\xbf[\x9f\xe7\xd7\xac \xc0\x0cEO\x98\x91\x9d \xc0mP!w\xdd\xef\x1d\xc0J:\xc9\xfc\xd6\x03\x1d\xc0\x8f\x9c:yL\xfc \xc0\xa8\xa8\x02\xd8qe\x1c\xc0\x8bz\x91l\x08\xcd#\xc0Cm\xa6\x88\xaa\xe3\x17\xc0\x14J\xdd9\x1f\xd9\x1a\xc0\xdf-\xf5\x85[\xe4\x17\xc0\xc5\xa4\x1d\x00\xcf\x07\xf8\xbf\x1e\x9ai\x06e\x05\x18\xc0u\t\x13=\x9f}\x1d\xc0lT\x83^?\x0b"\xc0L(\x1b\x91\xa48\x18\xc0\xec\xd6\x94\xbc\xed\xb1\xe0\xbf\xcf\x11H[\x90\xec\x17\xc0\xcf\xbaEw\xff\xee\x1b\xc0\xac;uW63\x12\xc0v\xfc\n\xee\xc6O"\xc0\x1cx\xb8\xf1W\x89"\xc0/k[\xaf5\x10\x1a\xc0P\x82\xa6\xdeU\x87 \xc0\x83D\x1e\x15a\xd7\r\xc0)\xa1\x10\xdc{e"\xc0!\xca\x02\x00\x17T!\xc0\xb4\xdf\n\xb5\xbfE\x0c\xc0\xadR\xf3\xe1b\x05\x17\xc0\xf3\xbc,\xa1\x17\xe7\x1e\xc0.\x17\x94!\x86\x83\x1a\xc0X\xe0\xf6_(\xb1\x1b\xc0\x88L\x08K\x1e\x10!\xc0\xbfWF\xb5\\+\xf5\xbfB\xb3J\xcd\xa1E\xe3\xbf\xfa\xcdy]\x10\xb3\xfb\xbf\xb5)\x0c\xc7Q\xed \xc0\x1c\xfa\\9\x0e\xbb\xab\xbf[\x8e\xb6\x7f;\x01\x14\xc0\xff\xd7\x8dN\xc0\x0f"\xc0Q7\xef\xc5R\x19\x01\xc097\xf3\xaaXY"\xc0\x0b\xfb\xdd\x0b,n"\xc0c\xd7!2\x87- \xc0f\xf6\x8aq\x86\xa9\n@\x1c\x94\xa2\xed\xbbS\x1a@$\x9cn\xb9\x00\xb7!\xc0\xcb\xc7\x8c=pb\x1b@Y\x17!\xe0\x1e1\xfb\xbf\xfe+\x95\x0c\xdcW\x1c\xc0O\xf7\xaa\xdf\xe7\x1a\xfc\xbfT\x99ry\x8b\x86\x1d\xc0V\x0e;\x07Bt!\xc0g2\x87\x04\xc8\xc1\x1d\xc0\xbd\xf6\xabT\xdd\xb8\x1c\xc0\xf3\xf1\xb5\xb0x\xac#\xc0\x93 \x9f\xe8,m!\xc0\xfb|LX\xcd\xe5 \xc0\xa3\t\x1b\xc5\xc2\xe6\x08\xc0\x9d\xa3\x87*\xbbN\x1b@\xac \x00\x14\x12\xaa$\xc01\x122\xf6\xafD!\xc0\xaf_\xa2\xc9\xaf\xef\x1b\xc0\x99\xd5o\x08\xc9\xfa#\xc0\x0f\xcd\xd03_\xd1\x08\xc0z\xc3\xf8\x7f\x03x!\xc0\x85\x1dA\x0c[\x89\x1b\xc0\xd9t\xe9\x81j\xb2\x1d\xc0\x9c,k+\x9a\xce \xc0\x9ao\xf0\xd5\x10\xc6 \xc0\x01\xd7dOH1 \xc0YI\xe7\xe2\xc8\x95\x00\xc0V\x01:\xa3\xf8z\n\xc05r\x82\xea\xea\xa2\x1c\xc0o\xf9X\x83\x91u\x1c\xc0\xed,\xdaHP\xb0 \xc0\xfb\x07\xe1\xc3\xad\xca\xfc\xbfe\xafj\x80\xec"\x17\xc0\xff\x0e@\x9d\x81 \x1b\xc0\x1aQ\x85^\xc7<"\xc0Vr\xa2\xd7\x9c\xbf\xf4?M\xfc\xdb\xa0\xa3\xab\x12\xc06R\x92L\xb1\x81\x1f\xc0!b\xff[\x01L\x02@\x83q\'(\x84\x88!\xc0\xec\x1cy:\xcd\x01$\xc0\x17\xb7\xa3W\x96\xb9"\xc0F7\x06\x8d\x15)\x1c\xc0s\x9f#\xe8O\xd9\x1c\xc0\xdf\x01@X\x16\xa0 \xc02\xd4\x84\xe2m\xb4#\xc0h?\x8d83\x7f\x1f\xc0\xc0\xa5\xd4\xc3\xe8s!\xc0\xb2\x06\xdc\xdeL\xd3 \xc0\x1b\xf3\xa7\x95\x18\xe7\x17\xc0\xb3\x0c\x16\x934\x9f \xc0"\xf8\xf2\xe0\xc4\xcc\x1d\xc0K\x8fP-C\xa7\xb7\xbf~\x12-\xc3vR!\xc0\x02\xb7\xe3\xc9\xad\x0b\x0b\xc0G\xa9:\xd4\x1a\x97!\xc0(\xf9\xc5,K$\xf1?\xb0/!&&\x8e \xc0\x7fC\xe0\xaf\x91r\xfc\xbf\x93\ra\x0e\x9a\xbc \xc0B\t\xf2\xc9Yz!\xc0\x82{\xc4]L\x88 \xc0\xae\xf94p\x80\x14"\xc0\x1dFR}\xa0^"\xc08\xa1\x1f\xf2Q\xe1\xfc\xbf \xdb\x18\xdf\x93\xdf\x1c\xc0\xe2\xfe\n%cz\x08\xc0f\xdaQ\xb2\xf4J\x1d\xc0\xae\x03\xae\xdcI/"\xc0\xd7s\xbf\xf9\xd3u&\xc0\xa7\xcb\x92\x1bH\x87!\xc0\xd2YhF2T"\xc0q\x98\xeb"G&!\xc0\xd1\xeb\x10\xd6\xad<\x18\xc0#4\xff\xba\x9f-"\xc0\xa1Z=\x86\xc8t\x1d\xc0x\x03\x8d\x1dbU\x1b\xc0\xa2&vq\xcc\xaf \xc0?V\xe3qE\xce \xc0\xf1\nP\xad\x18A!\xc0\x1cl\x1d\xa19\xaa\x1c\xc0\x82X\'\xb8\xc6\xe6\x08\xc0#\xb6D+\x9b<"\xc0\x89An\xccB\x81!\xc0\xeb\x17\x0c\xa5?B\x1c\xc0\x98oZ.\xb1J\x1c\xc01\x03\xf7Q\xf2u\x1c\xc0\x0e\xfc\xdc\x8dGu"\xc0\x8aG\x8a\xceOV"\xc0\xa9\xbe\x00\xe3\xbac"\xc0\xaf\xc2\x7f\xcd\xcff\x1c\xc0](\x8d{\xe5\xed#\xc0D\xdc(\xaaDB\x17\xc0VC\xfa\t\x9df"\xc0\xb8\xea\x8a\xd3_f\x19\xc00hE\xf5\xaf\x13"\xc0\xb9%\xbf\xc6\tX"\xc0\xe4\x98\n\x89Q\x1f\x1e\xc0\xefA\x90\xcb\xa9\x84\x1d\xc0\x9a)(\x85\xe7\xa8\x1b\xc0\xa6\xcd:@l="\xc0\x9a\xe1\x9f\xd1\xa5\xc3\xb0\xbf\xbb\xffR\xc4\xb7\x17\x01\xc05\x18\xfaiL@ \xc0\x1e(L\xaeY\xe3!\xc0\xf7\xa7\x11\xa2\xd3\xc2 \xc0/L\xa1Hv\x82 \xc0.2\x0bBe5\x12\xc0\x1cn}\xdf\xac\xbc\x1b\xc0\xc7\xe4\x93J\xb1?#\xc0\xfb\x03\t\x93*\x9f#\xc0\xb8\xbb}\xab\x00<\x1b\xc0\r\x89\xc7c\x8ck#\xc0o\xfa\xa1\x07\xa5\x84\x1a\xc0\xb7e$AX\x8d#\xc0\xe9\xcb\xf1\xbc^\x9d\x1c\xc0\xd5\xd3\xe6\x02\xbe-!\xc0\xe3\x98!\x80nf\x1a\xc0n\xfb|N^}\x1a\xc0\xe5\x0eb\xcb\xe7r!\xc0\x86zD5d~\x17\xc0\xa5\x88\t\x14k\x8b \xc0\x12\xaaY\xc6\x9d`"\xc0\x83\xc7[\x1e\x15a"\xc0\xf0\xbc\xfe\x89\x7f\x8f"\xc0\x9d\xe2\xd7\xf7\xbd\xba\x0b\xc0\x1d\xd3\xe6\xaba\x85 \xc0Z\xf1{I\xa70!\xc0\x86\xf7x7\x83:\x1c\xc0\xbc\x85\x00\xdc\xaa\xe3\x17\xc0\'\x10eY\xab\xf8 \xc0\xe4?\xb2\xdc_\xd0#\xc0@\x91\xad\xa4i\xb3\x10\xc0\xdd\xf8\xf7h\xbeg \xc0\x95$d\x7f\x89\xaa\x1c\xc0F\x8e\x83Ft\xf9\r\xc0\xf3\xb164|\x9d \xc0e\xbf\x0e\x8a\x14y\x1d\xc0L\r6\xcf\x1e\xe5\x1b\xc0\xcd\xd9\xa0\x07\xd5<\x17\xc0\xa4\x80r\xd7l\xcd\n\xc0f\x07\xf4a\xday\x1b\xc0\x8a4\xe2\xf7\x1e=!\xc0;\xce\xd1v\x8d\x91\x1a\xc0q\xaeSS`{\x1a\xc0\x0b\xf3]{MB\x10\xc0\x81\xfed)#\xd0\r\xc0H\xcaO\xcfx\xab\x10\xc0\xf9q\x92\xc5\xcbQ"\xc0K\xa9p\'\t\x8e\x11\xc0\x1a\x8cs \xc3t"\xc0\xb2\xf7\xe4\xefXh#\xc0\x85\xf2\x18\x18\xac<!\xc0\xda~9\xdbG2!\xc0J\x84l\xd9\xbe`\x13\xc0\xb1-\xc1\x9c\xc1S"\xc0\xbe@\xba\xff=O"\xc0\xb2y\x80\xfd\xc3:\t\xc0l\x1c\x94a\x02\xb9!\xc04\xd9"U\x1f\xd4\x1c\xc0?9\xa6\xef\x92\x04\x1d\xc0\x91\x9de\xab\xe9\x9b\x1c\xc0\xcc\x14\xc2zh\xcd \xc0\x98\x06}\xa9\xb9\xe0!\xc0\x96\x07\xef\x16C\xcd\x1a\xc04\x9d\xac\x17\xfa\xc7 \xc0f\xfd\xd47\x97\x9a \xc0\xc0~\xae\t\xc5|\x1b\xc0\xe5sK\x8b\x8d\x99 \xc0\x0e\x19@Y\xec\x87 \xc0\xce\xa5\xdf\xef\xb1\x00!\xc04\x0by\xd3\x00R\x1b\xc0\xa1\xd1&\xf3r\xfd \xc0\xdd]W\x9a\x95\x82!\xc0\x8c\xfa\x91>\x90\xaa\x1b\xc0\xeaH\x91\x1d\x12\xef \xc0\xc7\xbe\xdd\x15Xy"\xc0\x8b\xfaO\x90>\x83"\xc0\x88V\x1b^\xbeq!\xc0\xec\x99)6C\x10\x1e\xc0\xcb\'\x07h\xa2Q!\xc05]\xc7d\xf2\x8c\x1e\xc0\x7fB\xbc\t\xc2\x9e"\xc0(]\xeaP4M!\xc0\n\xb59Za%\xfb\xbfq\xab<\xcfd\xef\x1b\xc0\x021#\xd4\x9f\xcb \xc0\x99hw(\xd0\x95#\xc0\xf4Q\'d\xf8\xa0#\xc0gZ\xab\xb9$\n\x14\xc0\xeb\xda\x83\xb9\xe2\xe1\xfc\xbf\xb6\xb5\x9f(\x084 \xc0g\xbf\xc4\xed\xaa\x01\xfc\xbf\xec<\xed\xed\x81k!\xc0S/\xa4\x10lb\x1b\xc0\xcfNn\xbd,\xf4\x1b\xc0E\xc7\xb9/\x97\x9c\x1b\xc0\xa1KL\x9c:Q\x1c\xc0\xbd\x81\xd9t\xc11\x1d\xc0\xd4?\xf3\xc4\xb65\x1c\xc0\xf6M$\x0b\x92\\\x1b@\n\xd3l\xb2P$\x1d\xc0W 1\xbf\xben\x1c\xc0\x14\xc7\xf2\xe8G\xaf\x1b\xc0\xbam\xb7\x01\xe3\'\x1c\xc0h\xf4\xd9L\x86\xa5#\xc0\xff\x0c\x82\xea\xf9\xa8\x12\xc0\xc9%0\x06.#"\xc0\xfd\xcdB\x83G\xb0\x1a\xc0\xf8\xc8a\xea\x11o\x1d\xc0l\xc8t\xe3\xa9\xae$\xc0\xab\xaf\x8f\xdaj\xd9\x1a\xc0\xb53 ~\xa4v\x1a\xc0\xed)\xeb0\xfb"\xe3\xbf\xf6\x9e\xb2\xfc\xca\x96"\xc0'
p16
tp17
bg3
(g4
(I0
tp18
g6
tp19
Rp20
(I1
(I519
tp21
g13
I00
S'[\x99\x18_\xd1\xd4S@\x078h\xfeS\x17T@\x93\xc7\x03\x02\xe7\x80T@\x04\xcfc\xcb\x00\xbfS@s\xdd\x84P9gT@r\xb1\xb9\x0f\x8b\xf7S@\\\x83W\x04\xd2\xbfS@\xa1\xdf5\x9c\x7f\xe1S@\x8e_=\xe1\xd3\xcaS@\x93|\xd4~S\xffS@\xbc^*`b-T@9\xfdyH\xca\xbcS@\x8a\xc9\x18jE\xdbS@l\xe3\x8c\x9fk\x05T@\x12\xa6b\xa70]T@\x1d\xa9\xc8\xa5\x89,T@\xb8\xe0\x97C\xd7\xccS@\xf8.\xcc\x811\xdbS@"\xc0\x15d\xdc\xcfS@`\x03\x86\x1e<\xc1S@\xb0\xf8\x16{^\xd2S@\x8c$\xe2\x16}\xdbS@2^/\xe4l\xc9S@\x05T\xd7w\x1d\xe1S@\x18\xd2\xcakO\xcfS@\x08\xf9}\x84\xd0\xcfS@"B\xd1\tk\xd2S@6Rup\xf6"T@K\xa4\xe2\x10y\xd2S@d+V@\x8e_T@5\x1d@\xf5\xd2HT@\xff\xb8\x84h\x0c\xccS@sw\xc7\xc5\xfc\xd5S@J\x89\xdc\xe0SDT@g\x8a\xf1Sc\xb3S@\x1dW|\xc2\xb7]T@c\xc6&\xa8!\x12T@7\xbe\xce\xc1 UT@\xf0\x98\xa5\x06$\x07T@\x14\x9d\xef\x94:\xcfS@j\xf0\x18\xa1\x8aiT@\xe9\x92\xb2\xa6\x8e\x1fT@\x17(]\xe0,\x12T@y\xb9\x98\xc67\xcfS@\x8d\x0fY\xd6_\xd2S@\x02R\x14#n\x06T@\x04\xfe\\\xed\x1c\x81T@M\xbdz\xcc\xa6\xdbS@\xec8\xfcD\xdf\xcfS@P\xf4\x11_\x9dIT@C~\xf4\xd2Q\xdcS@\xd1%\xef:\x02\x8aT@\x07y\xc5mW\xffS@&\xe7\xa7\x97\xd3\xcdS@\xa5\xa8\x1eo\x8c\xf7S@\xe5\x1d\x07S\xe6\xe6S@1\n\x19\xff\xf0\xcdS@*\xdd3\xaa\xbb\xcdS@L\xd1e\xd9\xda\xe6S@`U\xf1,\xba\xcdS@;\x13\xa9\x80\xc7\xe0S@\xe6\x13\xd29\x9d\xe1S@\xe0\xc3\xf8\xb3\x1f\xefS@\xb55]W\x1b\xe3S@)}\xa0\x899\xcdS@\xe7\xc8\xba\x1b|\xcdS@\xb8G6[\xc9\xd2S@h\x1a\x0e\xde\r\x1bT@\xcd\xa9\xee\x94G\xbdS@\xf6[a\x93\x1c\xd2S@:\xeaZ\xb2\xe5\xccS@q#\x0c\xe1h\xd1S@\xfbZ\xa4\xb8shT@B\xe0\xc7\xe8g\xc7S@\xab|d,\xa2\xddS@\x92\x19~ \xda>T@\x85\x13\xf8\x8e\'\x08T@\x8fb/\x06\x0f\xdaS@\x06lZ\x95\x83\xceS@\x18\x85$]\x1a\xd5S@\xaa9\xa5v)\xcdS@\x0ei\x13\x1a\x9d\xd4S@\xc8o\xe9\x85|\xceS@;\xe5\xc8;\xa9\xbfS@\xf7=\x15\xa5\xa8\xd4S@n\xeb\xf1h\x8c_T@o\xb7\x8a\x9a\x1c\xe3S@\x87\xf8W\x9c\xac\xe1S@(\xbd>\xdel\x17T@#\x94\xb6^G\xe4S@)J\x82\xb8\x8b\xc3S@\x13\xfe\x01\xe3\x1eIT@p\x07\xa3\xcd2\xd6S@\x80)t\x15cgT@\xdcw\x84\xaa\xb4\xdaS@\xf1\xc9i\xee\xf8\x05T@\x9b\xd6`\x06\x1d\xd2S@\xe2\xc4\xfay\xd5\x89T@\xca\x03o\x8d\xcf\xcfS@\xbd\xee\xa4\xd1P\xd6S@\xd6\x91\xd1\x82E\xccS@\xea\x12\x02!\xdc\xd8S@\xd3\xa8\xc9\x93 \xe0S@\x80oe8l\xd1S@\x9c\x92\xd7\xc9=\xcdS@\xa6n\xdfq\x8b\xdbS@\xc1\xb1\xec\xb9\x07\xc0S@\x81\x81:\xa0\xd2\xccS@\xc1\xa8kB\x9c\xddS@\xa3 4\xe7\xe7\xd7S@\xed\xcd\x00\x0ci\xe8S@a\x18p\xf1\x9aIT@\x1d/_\xa5\xe1\xd2S@)\xf8^~\x85\xdbS@\xec}n\xdd9\xebS@\xe3\xc0\xda\xa8\x8fiT@\xc6\xbf_\xf3\xb2IT@\x9b\x06\xff\x07\xe8tT@\x84T!Jt\xcdS@\r\xb5\xfd\x0c\xc4\xdcS@=\x89\xda\xda\x06\xe4S@\x15_\xc3\xfb\x96\xd3S@\x83\xe5i\xec\r\xd2S@\xf0=\xac*V\xceS@\xbc\xfe:\xf6\xaf\xcbS@\x13/\xdc\xdb2\xe6S@[\xda\xf8_G\xceS@Z\x0e\xc7\xb4$\x15T@\xdd\xc4\x1b\x02m\xceS@\xc2<F\xfeq\xc7S@o5\xa6)!\xdbS@\xc6%m\x9e\x8b\xe6S@\xac\xec\x1c\x15ROT@\xd8\x9dC\x13&\xe7S@-\xab\x0b\xb3\x1e\xefS@\xb6\xc2Z\xea\xef\x84T@\xa6\x16oXl\xd1S@\xeb\xef\n\xdeU\xceS@/]~u\xabbT@Y\x0e\xf8\xccV\xdbS@\xd4WI\x1a\x8f\xbcS@\x0fC\x9b\xef\xff\xd4S@\xed\xf8<P\xb7\xdaS@\xdd\x0eV\x80\x1a\x07T@\x89u\x84\xa9\x8f_T@o}\x92\xda\xd2\xcfS@\x02\x10\x84\t\xef\xd2S@b\x98L\xc6\x9c\xdbS@t%\xda[\x9f\xe1S@\x91\x05#n=\x17T@\xc3\x8e\xab\x0e.\xd6S@\x16A`\x84\xea\xe7S@>\xaa\xcf\xee\x9c\xebS@\xcb=\xc7\xef)\xe4S@\xb0\xa3\x17&\x18\xf7S@P\xbc\x9d\x80\xeb\xb3S@\xadrJ\xa4j\xc9S@\xb6\xe3D\xf6\xb0\xc9S@\x0bn\xc8Q\xc1\x10T@\xd1,Q\xfck=T@\xbaG\xdd\x11\xbb\xcdS@\x8f\xdf\xdb\xdaP\xd3S@\x12\xf1\xf5\xb7EQT@]\xe8\x86A2\xceS@8\xe6N}b\xe6S@P\x9a\xb1@\x06@T@\xedH\xd2;m\xd3S@\ry:\x1c\xbd\xe6S@s\x1du\xe6\x88\xd3S@\x89d\x98\xf5E\xbbS@\x12S\xcb\x0b\\iT@j\xe8}p\xe0\xfcS@Y.\xadG\xf8\xd5S@^\xd5\xeb;\x01\xeeS@N\x08y-\x14"T@5~2 \xfd"T@r\x80\x99\x92\x92iT@\xb8\xc9\x11\\\x97\x1fT@6\x99a\xbc\xc7=T@\xe2\x85\x82mQ>T@\x84=P\x82c\xf8S@\xcb\x86\xe3\x9d\x95\xe6S@\\p\xc0\xf7\x8b\x85T@R\xa8\r\xb3\x99\xcfS@\x7f\'5\xce?\xdbS@\xda\xf7H$X\x18T@+\x80F\x81-\xcdS@\xaa\xc7y\x14\r\xd2S@Y\x1c\xdd%x\xd1S@c\x1c\xd3:\xd2\xd5S@f\xac\xd2T\xe3FT@\xdc\xd1k\x80>QT@\xa9\x95\xaf}\xcc\xefS@;\xe3\xbc-\x0f>T@\x15\x95\x12\xe8C\xecS@\x14\x18g\xe0\x82\xd5S@\x0e\xf1:W\x0e\xecS@.3\xa8W\xcb\xf4S@\xd3[\xabR\xed\xecS@\xe6g\xab\xc8\xef\x84T@\x7fgA\x9b\xb7\xebS@g\x19A\x80\xdf\xd9S@\xe4(*\x10R\xd9S@2\xae;\xff\xfa=T@_1\xd2\n\xf9\xcdS@\xd0\xa5\x1d\x83+iT@\xe0(\xb5\xf9]\x17T@\xad\xa2\xc2=\xb1DT@/\x89-\xf8`\xd9S@\xc82\xbd\xbe\xd2TT@\xd6 \x95\xa7Y\xceS@\xcf\xfdb\xc2\xca\xbfS@\xef\xb9*\xb2j\xe5S@\xe41]:\xa0\x02T@\x9c\xcf\xafj\x98\xd5S@ia\xc0B?\xf7S@\xcd{\x1en!\x07T@j\xe2\xde\x9a\xe6\xccS@Z\xc6\xde!\xe8\xd5S@g\xa6z\tQ\xd6S@\xc1<\x84\xd1\r\xfcS@\x0bP\xf9\x06\xed\xd7S@\x1b<oPF\xdbS@\xccQ\xa9\xa6\x81\xdbS@%\xe8\xf3a\xc0\xd9S@.C\xb9\xb1\xbd\xd1S@\xedC9\xe6\x9d\xd1S@n\xee\xea?\xd2\xd9S@RY@\xe4\xa1\xdbS@\x08b\xea\xceK\xdcS@\t\xe8:IJ\xcdS@\xb6\xcb\xd4\xf0(\xdcS@\xf7\xaa{\x97i\xdcS@\xc7\xbe~\x1d\xdbDT@\xa1\xde,\x04\xc6\xceS@\xd5\x8d\r\xe0A\xceS@@\xcc:`c\xdbS@\xde\xb7\xcf\xaeI\xd6S@\xff\xf5\x16\xd6\x1a\xd6S@\x1f\xa3\x0e\x8b\xdc\xd1S@_2<\x92\x9e;T@\xd1\xde\x91\xec\x96\xe5S@\xfa9 \xd9\xffIT@/w\x91\x8e,\xe6S@\x10\xf4\x8b]a\xe6S@\x19\xb8\xd5D\x1a\xe4S@\x85\x1e\xdc\xd0\xe1\xceS@F\xf86\xf5\xc0?T@\xc5\x97\xa2 _\x18T@\xec\xb4v\xbb\x98\xd9S@\x07\xbf\xb2\xe1j\xdaS@1\xc4T\x98\xea\xceS@\xb3\xc6\x12<]\xc7S@H\x84O\x9a\x85\xceS@\xd7\xd2\xc5\x96I\x18T@\xc6\x1c\x94\xf2B\\T@\xabm\xb9^\x0fjT@f\xe0\xe7_\xa5\xd4S@\x12O\x0cRMgT@\x07o\x17\xae{\xdcS@\n\x80h.5\xdbS@\x1f\xed\xdd\xcd\x8c\xdaS@\xcc?\x96\xf5\xe1\xd8S@Jc\xad\xd6\xbe\xd7S@F\r\xefF\x00\xdbS@\xf4\xf6B\xe6.\xd7S@\xc6\xf7Vd0\xe1S@N\x9c\xbbP3\xceS@\xf0\xd6\x04\x04F\xd6S@&\x1ev!A\xcdS@\xb1\x90\x15Y\x8eiT@\xa2\xe2pTR\xcdS@\x84\xc9]@\x8f\x1fT@\xe1\x9e\xc9F\x16\xdcS@\xb7\t!\xc5`\xcdS@\xf3\x9c\xcf\xbbr]T@\x99A\xf6\x90\xa1\xd5S@>]\xde.\xaf\xd1S@f\xe3\xe5_\x85\xceS@\xbd_ma\x91\xe6S@\xc9\x04\x8fc*\xe7S@\x17\xa0\xd5T\x8b\xceS@3\xf1\x07\xd9<\xd7S@/\xeb\x83\xe0A\xcbS@\xb84E0\xae\xe7S@B\x84\xcd\x1a\xf9\xd7S@0\xf0\xd0\xa96\xcdS@"\x9e\x8a\xce\xec\xd9S@F\xc9\x11h\'\x07T@G\xb1\xe9\x8aE\xe3S@\xde\xdb\xc9\xf8\xad\xe5S@#\x8f\x86\xf2l\xd3S@\xa5\xb6a\xb4;hT@\xb1\xa5\n\xe1\x1fET@\x15\x942n9kT@\x0b\xd3 \xa9X\xd1S@\x16\x1c\xf7\x93\xfa=T@\x9a\xcbH\xd3\x1e\xbeS@\xd5\x1e\xf5\x82\x06\xf8S@\x85<|t!oT@\xd6\x03FS/\xfaS@\xde\xd1\xdd\x9d\xb8\xfcS@\xd3\xb9\xdb\xcfa\xc5S@Q\xdf\x048\xdbfT@X\xf0\xef\x1f\xd4=T@\xa8\xd91r\xac\xd2S@\xa8\r\x1e\xb0\xfdDT@\x92I\x1c\xe7zqT@\xa1\xbdQ\x83\xd5\x17T@\xbf\xf7\xfcX\xbbrT@\x07\xa0\xd6\x0f#\x04T@\x8f\x03\xe9k[\xc8S@\x14S\x88\xfc\x10\x06T@B\xccF\xb15\xe6S@\xb7\xff\x1dMb\x10T@/\x9el\xea\xe7\x0cT@`\xabQ{\xf6\xebS@\xd3\x17\xaf9h}T@\xda\x1d%)\xe4DT@\xc3\x8cm\xc4i\x17T@\xb9\xa9\xc6XH\xecS@e\x1b\xac\nJ\x15T@\xc0\xa9\xc4\xc6\x17\x1bT@\x8f\xceq\x08\x81\x85T@\xa6\xe6%/\xb3\xebS@\x90vC&\xdf\xe2S@6\x1f\xf2\xd7 \xd7S@t\x18y\x11X\xdcS@lM\x02\xa4\x93\xdcS@\xa0]\x87\xf4\x9f\xdbS@\xfb\x07q)\xd3nT@\xe1\x96d\xd6\x03\x85T@q\xad\xccW\xb4\x16T@\x16&9\xdf3\xd8S@\xeb#\x82\xf1\xa5\xd5S@\xc0`!\x0eerT@\x93\x18\xa1\xda\xdd\xd9S@\xb7C\xf3G~\xd1S@: ,,>\xe4S@\x82\x033G\x14ET@\n\xcd\xc1"q\xceS@\x1a\xfd\xcf\x1d$\xc7S@\xb0\xc3\x9b\nhOT@\xe0\x16\xaf\x0c\x19\xdaS@Y;\x86q?\x1bT@IK\xaf\'\xc3\xdbS@4~c\x8cg\xc7S@,\x11}\xceK\x18T@@8\xc4\xafS\xd6S@\xee\x19\x9c\x91\xc0\x10T@\r\xee\x81\x8c\xb6\xc6S@\\v\xc5\xd7\xb9\xebS@\xed\x93,\x9f7\xd3S@\xf2\x1a\xfcP\xfa\xd8S@MQ$E\xd0\xdaS@\x8bl1I\xc8\x05T@\x03\xb7V\xd7\xaf=T@y<\x14\x0b\x84\xd3S@i\xa9\xc6\xebP\x89T@\xab8\x84$\x85\xd3S@\x84\xcb&\x92vcT@oKV\xc8@\xc8S@\xd6\xe4c\x1f\xfemT@ck\xf0\xb7\xfb\xd6S@\xe9\xd3\x9e!o\xcdS@\x1e\xd1\xf9L\xfb\xd9S@\x0f\x18\xc6\xb3\x99\xf8S@p\x13-;\xcd\xd5S@\xb3\x9e\xdb\xd4krT@\xeb\x02O\xc2\x06\xd7S@\xaf\x9e\xa2\xcb\xf9\x84T@\x8f~%\xde\xec\x1fT@P|\xb2\xc9\xb6\xe3S@\xf9M\xfa\xdc\x02\xe4S@\xe6Pa\xec\x10\xdaS@\xef\xe7\xcfe\xa0\xe6S@\xbd\xe4\xdd\x82\xcf\xd9S@\x9d\x05G\xc1E\xcdS@V\xce\x93\xf0\xa9\xe6S@\xe2>\'\xb7\xfe\xd4S@\xd8b\xdc\xcaR\xd2S@\xf1t\xfc\xfe\x16\xdbS@\x92\xa1-\x10~\xdbS@a\x18d\xa5\xe7\xdcS@3?8p\x04\xd7S@\x1a\xfb\x90B]}T@\xa6\x8c\x06?3\xe4S@\xbf\xff\xc5\xbf6\xecS@\x95\xa6\x1b\x16\xe8\x18T@\xb4W\xa2a\xd1\x17T@=X\xa9\xff\x81\x18T@ym\x81E\xe9\xe6S@@r2v#\xe7S@\x89\x86\xa4\xcb\x9f\xe7S@[>|n\x16\xdeS@\xfd\x07e\xdb\xfe\x1aT@\x17SS\xa0h\xdaS@\x18#\xb0\xf2\x98\xebS@^0\xc3\xae!\x03T@1K\xf8\xc1\xf6\xf8S@u\x84ID\'\xfaS@\xf8\xe5\xce2\x06\x06T@\xac\xdd\x8a>\x16\x04T@m\xe4\xc4\xe8$\xf7S@\xf6\xe5\xeb\xc6\xf2\xeeS@5K.\xb6\xee=T@P\xa8\\\xe1\x0foT@\xc7\xc3Gk\xd0\xd9S@\xa0\xea\x17\x1a\x7f\xdcS@\x8cjT\xaf]\xcaS@\xd96B*\x1d\xceS@\x03w\xe8\x02\x83\xceS@\x1c4\xa9*0\x15T@\x19\xd3E\xf7\xeb\xd5S@W\xa34\xfeC\xe4S@O\x99\x9ce\x91\xd1S@\x01\x10\x8c&j\xe6S@\xaa?\x0e\x11\n\xd3S@\xfb\x0b\x0c*T\xe6S@sg\xbb\x19S\xd5S@\xbf6\x95R\xfa\xebS@g\xc6\xd4\xa9!\xd2S@\xa0\x9e\xd3\xcf=\xe3S@\x94\x89\x13WH\xc8S@\xb1g\x0f0\x19\xdbS@P\xa6\x14o?\xdcS@\xe0\xff\x13L\xe7\xecS@iW\xbb\x9f\xeb\xebS@\xb2-\x8e\x89\xa4\xe6S@I\xd3\\qJ\xccS@\xd0\x83*c\x18\xd7S@\x05\xf0\xe6 \x17\xd2S@\xd7\xbf\n\x97\xfe\x14T@\x1b\xa5ZP3\xceS@\x06\xe3UHn\xd4S@\xb4\x8b>\x15m\xd6S@\x17"I\x11\xe3\xcdS@\x0e0\x15\x93\xd4\xd4S@\x8b\x0fD\xe3\x9c\x16T@\x10\xc4\x925j\x87T@c=\xa8\xd4R\xd6S@\x8b\xa0\xcf\x07w\xd4S@\x84\x19\x14\n\xcc\xe0S@\x87\x04\xb8qa\xdaS@\xd9r\xf8\nW\x89T@$\xe3\xe8]J\xe3S@\xac\x9c,\x9a)\xecS@\x16T\xf28\x84\xe3S@\xc4\xb8%ih\xe3S@\xc6\xe0\xb5\x13z\xcdS@M\xe6\xcb..\xcbS@{\xbc\xb8\xd0\xc3\xcdS@\x9f\x0f3$&\xe7S@\xf0\xa9\xab\xf9\x93\xceS@u\x0brf\x01\xe7S@\x8b\x1b\x90\x92i\xe6S@\xa4\xbb\x9f\x10D\xf6S@\x95\xf5\xbd.y\xf6S@\xf1\xaf\x98\n\xa2\xcdS@\xa7\n\x93\xad`\xf9S@\x01k|\xcd\xa2\xf9S@\x02z\x0e?i\x85T@\xbf\x1a\xa7\xfc\xeb\xe0S@+\xf7\x9e\x7f\x92\xd7S@\xb8/\x979\xa8\xd7S@\x16\x0e0i\xff\xd6S@<\x1f#\x81G\xdcS@\xedb\x84\xc2\x99\xdeS@o\xb2\xd3*\x81\xd3S@;\xc9\xa6\x14|\xdbS@\xf8B\x0en\xc5\xdaS@V\x94\x1b,\xa0\xd3S@0q\xa3\xa2v\xdaS@\x01\x1c\xd0\xc7\x00\xdaS@\x91\xb5#2\xcf\xdaS@<\x11\xbeY[\xd2S@\xc5\xc9\x9a\xe5\xe2\xd9S@H&\xb3\xd3\x16\xdbS@\x9am\xe23\x0b\xd2S@\x95iZ<\x9b\xd9S@\xca\x02Bs\xa4\xdbS@C\x99f\xc6n\xdbS@\xd1\xdc\xfa1\xb5\xd8S@\x1f\x01T\xa9\x0e\x06T@\xf0\xc2W\xb2\xf8\xd7S@K\x04\xec\x06\xc2\x06T@\x13\xdfe\xbc\xee\xdaS@\xccu\xd2)|\xd7S@B\xdc\x93\n\x18nT@\x1a\xf1\xc9X[\xccS@\xc3\xfc:\xd2+\xd3S@\xab\xc5\xc3\xd7\x12\xd9S@\xa0\x0e]4+\xd9S@\xa3AFo\xc7\xbeS@\xe8\xc7u\xaa^rT@\x83\x98\x1d\xb1\x05\xceS@\xfd\xfc\x8f\x90\xbbrT@\xa8\xb3\x19_\x8b\xc7S@\xa0\x91\xd0\x8b\x8f\x14T@J\xc58f\x82\x15T@\'d\xd8T\x92\x15T@l\x9c{\xdck\x17T@\x8386=\x8d\x18T@LLG/\xc0\x17T@\x905\xa5\x13\xd6DT@\x90\x14\r\x1b>\x19T@B%\xa5\x85s\x18T@:"\x8b\xab\xe8\x17T@th\x8f\xbec\x17T@\xc2z(\xf3\xce\xe7S@\x8eEKy\xb1\xcdS@\xdce\x81\xfc\xdb\xf9S@\x07\x8ff\xa2\xae\xd6S@>\x8c\rk\x9f\xd8S@\xe2FI\xc0#\xd6S@\x94\xfc\x92\x10\xde\xd3S@\x0c\xc0\x9c\xd1\x11\xd3S@\x9f\x12N4%ET@\x80\xb3\r\x86X\xd8S@'
p22
tp23
btp24
a(g3
(g4
(I0
tp25
g6
tp26
Rp27
(I1
(I519
tp28
g13
I00
S'{\x08,\xf0D\x86\x1b\xc0\xe2$\xf5;\xc5\x06$\xc0\x81\xcc\xa6\\\xd5\xc5\n\xc0\xd7X`G\x9d\xb8\x13\xc0l(,i\xeb\xc6\x02\xc0\xdc\x18/\x0fI!"\xc0\xc6\xa9\xe1 /T\x1a\xc0\xd0\x139\r\x8d\xf0!\xc0\xdb\xa0\xe0n\xe5\xba\x1b\xc0\x8e\xe2\x16\x02p\x1e\x1f\xc0\x99$<\x0f!\x9c\xca?\x15\x8c\xb4\xd0\xd6*\x14\xc0\x85\x91\xe7\x0f\xeex"\xc0[\xb7\x80\xdc\xfb\x8c\x1d\xc0g\xac\xde\x9eZ$\x02@\xb9\x01\xe3\xebpb"\xc0\xb6\x00J\xa8\xa6\x7f\x18\xc0`\xaa\xf8\x0b.\xda!\xc0Y\x91~4[X\x18\xc0\xc6}\xf80\xe5\xf9\x13\xc0?\x89!o\xef:"\xc0\x17\xca\xe8u\xefQ!\xc0\xbf\xe1$\x82\x86L \xc0\x97f\xf2PS\xc9!\xc0\xc0\xfei\x1d\xefl\x18\xc0r\xc5\xa1#\xf4\x1b\x18\xc0\x83?\xf3\xff\xac\xe9\x1a\xc0l\x8a\x12\x1a\x9d\xea\x1b\xc0\x83?\xf3\xff\xac\xe9\x1a\xc0\n\x86\xa1^\xb7\xe4\x0b@58\x16F"D\x05@^u\xe3Z\x08\xd1\x18\xc0\xbbnx\x8e\x8e\xc2\x1a\xc0VR\xf1 \xcaQ\x1a@{\xd6\x8fx\x18\xb1\x19\xc04\xc8\x85/\x8c\x9f\x01@\xa9\xcaLI\xb8t\x1f\xc0\t\xdb\xca\xef>\xaa\xf8\xbfQ\xa6LW\x83\x8f\x1e\xc0\xf6\x83SQ\x93U\x18\xc0\x92\xcb5\xb4;%\xf7\xbf\xfd[\x8c\x88\x92\xf3\x1b\xc0\x07\x15z=G\xc3\x1f\xc00i\xd84k@\x18\xc0?\x89!o\xef:"\xc0\xac\x84\x00\xbbp\xa5\x1e\xc0\x8f\x03sta\x98\n\xc0\x00\x9fYg\x0e\xe0 \xc0>\x15)\xfa\xffZ\x18\xc0\xa8\x9ds\xfd\'\x12\x05@\xf0\x94b\xed]\xf6 \xc0\xba\xfa\xb8v\xb2\x9c\x04\xc0t1\xeb\x0e$\x1c\x1f\xc0\xf4\xf6\x9a\xccl\xc1\x18\xc0\x98\x9f\xa6\xdc\xdc\x1f"\xc0\x07\x9f0\xf8Hq"\xc0\xa6\xc6\x19\xfd\xdc|\x18\xc0?\xb3\xd7\x12\xa8f\x18\xc0u\xb5n\xd4\xc4x"\xc0?\xb3\xd7\x12\xa8f\x18\xc0\x13{\xee)\xde\x07"\xc03\xa9/\xa2!Z\x1a\xc0\x9bnq\x9a\x10d"\xc0o\xfeC:\xb2\x06\x1a\xc0\xa2\'\x84\x7f\x91z\x18\xc0\rl\x071\xc5\r\x19\xc0\xa6\x91\xf2\x02\xdd\xc1!\xc0EA\x97\xa2\x92I#\xc0!#\xe6{\x96\x12\x13\xc0,\xff\x7f\x85+)\x1c\xc0\xfc%\xfe\xb5Q\x81\x18\xc02W1\x86\xa6\xb1\x1b\xc0\xace\xa7O+r\xf3\xbf\xc9Rh\xben\x07\x1d\xc0E\x07g\n\xba;\x1d\xc0`\xfd\xe5\xfdY\xb4\x16@?\xac,\x8c2\xde\x19\xc0o\xcef\xb6\xcd\xee!\xc0\xac\xcc\xe5\xa9k\t\x12\xc0\xb9\xb6\xb9\x80#h\x1b\xc0\x7fx{\x82?\x07!\xc0\x8b\xb8\x92;e\xfd\x17\xc0?\x17\xdb*\xe7\xa8\x12\xc0\xb0un\x13\xc4\x14\x15\xc0\x96*\xb7\x17UF\x1b\xc0\x91\x8e\x0b\xfb}\xe7\x0b@\x0b\xb3\xad\xcd\x80\x1b\x1b\xc0\x9c\xd1\xf0\xde\xe9\xc7!\xc0\x1e\xc1\xcc\xa4MW$\xc0\xc2G[\xd4\xf4Y\x19\xc0\xc8\x81F$\xf2f \xc0x\xc8\xf2ZAl\x05@Ob\xb3N\x15\x92\x1a\xc0a\x10\x9e\x87\x92\xb1\x07@s\xa8J\xdc\xd6o!\xc0\xf1\xa1\x02\ng@\x1d\xc0\xf9\x140\r\xec\x1c\x18\xc0\xa2\x00\x80\xbcd<\x05\xc0^RAH\xfc\x1a\x18\xc0\x84\xefr\xa8n\x05\x1b\xc0\xc05\xeb\x16\x90\xaf\x1c\xc0Yib\xa5 \xc0\x1e\xc0\xb3\xe2\xd6\xb6J\x15"\xc0T\xf1\xdfi\xfc\xb0\x1b\xc0\xb8\x9eD\xe3\xbb\xab\x18\xc0\xff]\xfci\xdc\x18!\xc0\xbe\x91\x85&zB\x12\xc0T\xf8$\x91\x98\x80\x18\xc0\xcf\xfe\xd3\xae`9\x1d\xc0\xc4\x18\x0c<\xba\xbc!\xc0\x8aT\xbb\xbd:\x91"\xc0\x0b\x8b\x16yt\x8e\x04@\x93\xf7\xa0\xa8\x8e\x98!\xc0\xbf7c\x86\x8e4"\xc0@rd*\x86\xb2!\xc0\xf7#\x82\x90@\x1b\xf7\xbf\xa0HNX\x84\x97\x05@\x9b\x83v\xac|Z\xfb\xbfoi\x9d\xf0\x9c\x0c\x19\xc0`\x87|#\x12|"\xc0\xc9\xe0E\xca\x1cx"\xc0!\x90\x00\xf4u\x00\x1c\xc0g\xe2\xe6\xa5\xd6M\x1c\xc0\x87\x1c?-\x8a_!\xc0U\\)\x8c\xd5\xb5 \xc0"nB\x84\xaf\x19\x1d\xc0#\xa1\xc0+\xbd\x1a\x12\xc09M\x99\x0f\x0e\xc7\x1a\xc0B\x85\xdd\xffo\x80\x12\xc0\x9f\xf6e\x084\xf1\x1c\xc0\x8c\xa8\xd7\x93\xf0\xf3"\xc0\xe4\xd1\x04\xcbCu"\xc0\x9a\x88\xd2\xd1\xf1\x0f\x1a@!\xfb\x111\x8b\xaf"\xc0\xfb8\xa0\xa2.c"\xc0Q\x10\xcc7\x97\x9e\x07\xc0\xed]\xce\xfc\xe7\xcd!\xc0+\x7f\xafs\xae\x86 \xc0\x0b\xb8\x07.\x870\x02\xc0tP\xb4\x8d\x06S!\xc0\xaa\xeas\xf7O$\x14\xc0?u|\xfb\xc3\xf5\x1b\xc0WZZ\x03\xf9n!\xc0Z\xadM\x85\x92\x8e\x1e\xc0\xa5\xd9\xae7\xf9\xf4\x0b@\xcf=\xab\xbclY\x18\xc0\xaf!$\xa5\x9f\xf9!\xc0z\x0f\xee~u\xdf \xc0tN\x1c\xd5\n\xc7!\xc0\xad\xee\x17.\xa4\xfc#\xc0\xdb\xa0X2\xe1\x04\x1b\xc0CW\xf2\x87\xba\x02\x1d\xc0xv\x10@[\x9e!\xc0S\x86\xa8\xbf\tW"\xc0\x90\xb9*\xf5\xba\xb0\x1b\xc0\x82\x8aL\xf0\x95\xbc\x07\xc0\x98&\xb6~HF \xc0/\xa2=;\xbab \xc0\x1c=\x7f\x02\xeeq#\xc0\xed\x9e\xc3\xd6\xab!\x17@X,\x1d\xbf>f\x18\xc0\x97\xf6\xfd\x84*\x8f!\xc0\x9d\x17%\x1e\x93\x04\xd8\xbf~\x14\xed\r\xca\xaa\x18\xc0\xfa>ExL\xaa"\xc0$n9\xfbV\xeb\xf1?&*\xcf\x11\xf0=!\xc0\xd331 .e"\xc0\x8c\xe9?\xf7z^\x1b\xc0\xdb\x13\xb1w\xd5\x95\x10\xc0\xf9\xe007\xb8i\xfa\xbf\xf0S\xdcdM$\x1e\xc0 d\xfd\xebi\xbe\x1a\xc0\xde\x85\x80\xe5\xfdV!\xc0\xad\xe5a\xf2@1\x1c\xc0\xb5\xfc%\xfc\xcc\xe5\x1b\xc0tAs\x197\x8b\xf7\xbf\xfd\x1aG\x99\x0c\x0f\x1c\xc0\xad2?\x95\xf3;\x17@\xfarn\x1e>\x9b\x16@\xaf\xb3\xb9\x05\x9e,"\xc0\xfaa\xb4q\x05w"\xc0>\x12O\x8a\xadN\x07\xc0Y5\xa78\xacD\x18\xc0\x05\xdb\xbc*\x14\r!\xc0\xe6s\xb8\xdb>,\x1c\xc0\xdb\xb4Q-\x81r\x18\xc0g\xe2\xe6\xa5\xd6M\x1c\xc06\x9b\xa8\x1eM\x80\x1c\xc0@\x19\xc4\x02\xb8\xc6"\xc0\xb3^\xe0\xdc\xf0\xa7\x17@\x81\xd9;}\x9cl\xfb?\x94\xc0^\x9e\tw"\xc0\xa8\xee\x03\x9f\x1d\x0c\x17@\xc1\xf8\xb4\x91\'l!\xc0\xb3\xe8\xd86=x\x1d\xc0\x92t\x83\xa6@\xa6!\xc0A\xbc\xbc\xbe\xfe\x8c!\xc0\xb8\xb3\x96W6q"\xc0&\x94\x90X\x0e\xab\x07\xc0xv\x10@[\x9e!\xc0D=S\xe5\x89\xb3\x17\xc0\ns\x17G0\xcc\x17\xc0\x80i(J\x14\xce\xb4?\xd4\xc3\xe8*\xa4\xf0!\xc0O\x05J\x81\x9a\xb8\xf9\xbfT;>\xb4\xfe\x02$\xc0\xeb\xc1\x81h +\x17@{\xb5\x10\xa6\xfa\xdd\x19\xc0wjC\xcb\xd3\x15\x04@\n\xf1\xd7!\x81\x86 \xc0\x17\xb6\xe9!|\xd9\x14\xc0\xaf\xf0\x12\xde\x16\x92"\xc0\x07\xdd\x00.K:\x19\xc0\x90lQ\\\xeb\x8e\x18\xc0\xd4\x00K\xfeV\xdf\x1b\xc0\x1f6t\x19\xff\x88\x1e\xc0\xee\xe5*\xd9u\x8c\x1c\xc0\x08h\xf1\xb6\xd5\xbd\x1a\xc0\x05\x88\xc4\x02\xc5\x03\x1b\xc0\x94KNL\xdb\xc0\x1d\xc0`\x17\xe1\xf3\x16\xbd!\xc0\xf4v\xdb\xcf\xd4\xa5"\xc0\x1e\x19<\x98\xde\x90"\xc0\xba8GR\xd0\xb6!\xc0\x85\x94t\xd4T\x8c\x1c\xc0\x87\xcb!\xae\xc7u\x1c\xc0\xd4+>\xca\x05\x85!\xc0\xbf7c\x86\x8e4"\xc0\xf5\xd9\xdc\xb1\xafd"\xc0\xd2\xc4\xff\x1ay\xab\x18\xc0\xbd=FG\xa5D"\xc0\xbd=FG\xa5D"\xc0\xe4\xe5]\r3D\x18@\xb1\xec)\xa0\xc0\x05\x19\xc0\xad\xed\xc3\xa6\xc2\xa8\x18\xc0i6F\xba\xebP!\xc0Q\x0f\xe8SW\xaf\x1e\xc0<O\xa7f\x13\x8c\x1e\xc0\xb6\xb2&\xa9\x0e1\x1b\xc0<\xaap5S\xcf\xbd\xbf\xeb\x86\x1fQp \x1c\xc0\x1b\x98\x0c\xd8\xaf\x9d\x04@\xa1\xdd\xc1\xdd~ \x1d\xc0\xa1M}\xd1\xd2\x8f"\xc0\xd0\xa7\x88g\x81\xeb\x1b\xc0\xef\x98\x81\xc7Jp\x12\xc0\xeeJ\x19\xed&y\xf3?\xdc\xe0\xea[m5$\xc0\x10\x94\xcf\\I\x99\x17\xc07\x14\x86\xaa\x89\xe6\x17\xc0i-\x94a\xe4>\x19\xc0\xaaC\xb3\xc8\x10\xf8!\xc03il\x13\x0c\x12\x12\xc0\x01B\x15h\xdd\xbe\x1b\xc0e\x1b:\x01\xd3r\x0e@&\x97L\x85\x11\xa7\xf9\xbf\xb9\xb0\xf6\xe3\xa1\xcc\x1a\xc0\x8bd\x06\xbfb5\xe9\xbf \xf4\xce\xfe\xe4\xb3"\xc0\xdb\xb8\xd6\x13\xad\x10!\xc0\xba;3\xc6*\x01!\xc0\xa8\xb9\xe6\xa5\xc5\xc0\x1e\xc0(=7\xc9Z\xea\x1d\xc0\x8aD\xa5\x0f\x1d^!\xc0\xa1W\xb3y\xf3O\x1d\xc0\xe4#\xaa\x93\xc2\x02$\xc0,\xc4&m.\xad\x18\xc0\x1f\xd6\xcb\x11\xf1Q\x1b\xc0\xf5&\x12\xe1\x05\xab\x18\xc0[A\x00\xe6+\xdb\xf6\xbf\xb9!\xc8\x9d7\xc8\x18\xc0\xcf\x02H\x1f\xef\x08\x1c\xc0\xf5\xd9\xdc\xb1\xafd"\xc0\xf1I\xe9O\xb8\x00\x19\xc0\xb6\x8em~\xf4i\xd7\xbf!WQ\xab\xf0\x96\x18\xc0\xfe{\xb5\xe9ky\x1c\xc0CkY\xca\xbc\x1a\x12\xc0\x1a\xdc\xbd\x02\x95}"\xc040P\x95\x85\xaf"\xc0Re59x\xaa\x1a\xc0\xcay\x1b`\xe5\xf6 \xc0A\x06\xbe\xacS\x13\x0e\xc0.\x9f\xb1\xa0\xe6\x8c"\xc0$\t\xe9P\xf9\xc1!\xc0\xd6.\x7fN\x94t\x0c\xc0\x10O\x8fF\x9d\xb2\x17\xc0}\x8de\xf8\xb9~\x1e\xc0n\x93 \x94\x14\x1b\x1b\xc0\xf0\xbe\x8e\x96\x15\'\x1c\xc0\xe1F_\x1c\x1a\x89!\xc0\xb0\xc7\xf9\xbc{\xf4\xf3\xbf\xfcs\xf49\xc9R\xe1\xbfp`\xce\x9b\x01\x8e\xfa\xbfS\xf4@\xae\xefi!\xc0\xdd)O,\x07$\xb5?\xca;d\xba\x8b8\x14\xc0\xc6K\x98A\x93\x14"\xc0\xd9\xfc\xb1\x08\x85\x90\x00\xc0\x96\x94\xa7\xc7mV"\xc0\x8b2\xe3\xe4\xa5_"\xc0\x82\xa1\xc5\xba\xf6\xb7 \xc0\x93\xc6j,J\x9c\x07@\x0fooo\x807\x17@\x05KTu\xd73"\xc07\xa5\xc3p/\\\x18@7\xddd\xbc,\t\xfb\xbf5WM7xB\x1b\xc0\x98\xdc\xf8\xcd\x9c;\xfc\xbfo\xb4\xc6\xcc[M\x1d\xc0\xee\x06\x98@[\x02"\xc0}\xb4\xc9\xc6\x1eq\x1d\xc0\xd7\x9b\x88cv\x1d\x1d\xc0\x0c\x11^8!\x06 \xc0\xcc\xe4\xa91/E!\xc0\x96\xdao\xb8\x98\x0f!\xc0\xf7d\xd0\xa6\xcd\x9d\x07\xc0\n\xdb\x8c\x1c\nE\x18@%\xc0yA\xd6\t$\xc0\xc1\xf8\xb4\x91\'l!\xc0gz7@ \xfa\x1a\xc0b\xa1\xd2|tO#\xc0\xd0\n\xbb\xf3\xeae\x07\xc0\x13\xa29\x885\xa1!\xc0KOy{\x04\x19\x1c\xc0\xbf\xda86\xad\x99\x1e\xc0\xb3\xff\xe6\xef\xd4+!\xc0w!s\xd1L$!\xc0\x83\\=\xf8\x06\x98 \xc0Xx\xfd\x0f/\x08\x00\xc0\xaf\x8b\t\xf1)\xdb\x08\xc0\x92\x7fB/l\x93\x1b\xc0d\xbd5Q\x83V\x1d\xc0\xa6\x1a\xd7_\xce"!\xc0U\x89B\xd6(\xb4\xfc\xbf[\xf8\x10\x91\xa0\xcb\x17\xc0\xc9+c\xbd\xb5\xb5\x1b\xc0\xafL\x13\x00\x98x"\xc0\x1a\xd8\x88\x07\x03\xfc\xf3?\xfc%\x92\xf2G\x80\x12\xc0\x10o\xdf\xf2\xf7H \xc0\xb5\xc4\xf4E\xea\x1f\x01@I\xda\xd5\x8b\xca\xea!\xc0b\xa1\xd2|tO#\xc0\x97\xe6\xf0\x91I\x14#\xc0\xe2~\xb9?\x01\x04\x1d\xc0\x86\x80\xd8\xcd3\xc5\x1b\xc04\xddlA\xd6\x0e!\xc0z\xdek\x98\xcat#\xc0\xbdm\x00\x17zF \xc0\xab\x1f\x104\x94\x9d!\xc0\x82\x95\x011\x17G!\xc0\x81\x95N\x19\xe8\x88\x18\xc0\x95l\xe6\xed\xb4\xff \xc0\xb3\xf4\xef\xef\xb1~\x1d\xc0e-\xbcK\x98\x95\xa9?\xe9\xe4Q\x1b=\xcf!\xc0\xe6\xb4b\xbeV\xb5\t\xc00\xef1\xa8*\n"\xc0\x03\x120\xed\xcfk\xf0?\xf0\xce\x9e\x9a\xff$!\xc0\xabHF\xf5w\xd8\xfb\xbf\xf9\x10\x13G\xdd%!\xc0\xf2\\\xbb#\x06\x03"\xc0T(Zu:\xf0 \xc0\x8cDo\x12\xa8\x16"\xc0\xebk\xfc\x85\xd0\xc9"\xc0\xc8\x13\xce\x1dH\xdc\xfc\xbf\\x+\x00\xf3\xbf\x1d\xc0$\xcb\xa5iH\x1a\x07\xc0\x8b\xaa\x07\xf0\x9f\xc7\x1b\xc0\xb0\xab\x116#j"\xc0\x8a3\x07\xdcTJ&\xc0~\x87j\x9f\xbc\xe8!\xc0K\x08/\xba\xd6\x7f"\xc0\x131A\xd8\xe9\x86!\xc0\x1c\xe8\x10\t\x93\xfd\x18\xc0n\x05\xa9\xa0N]"\xc06\r;\x06\x05i\x1e\xc0;:\xaa\xd2\xc6\xd3\x1b\xc0\x1f=\xc2\xc1\x98\r!\xc0\x8b\xb2\x19\xdb;,!\xc0\x12\xc2\xf3\x11\xf4\x9a!\xc0U\xcb\r\xd6\x05\x90\x1d\xc0\xf7d\xd0\xa6\xcd\x9d\x07\xc0\xe5\x91\xf7\x91\tw"\xc0\xbb\xde\x9d\\\xbc\xa5!\xc0\xaf\x1f\x02\x0b\x9a,\x1b\xc0\x0c\xc2\x14\xf3\x188\x1b\xc0\x8bNw3N[\x1b\xc0\x96$\xddk\x13\x9c"\xc0\xc9\x9c\xe74\xb7\x81"\xc0%\xdek\x08\x03\x8a"\xc0+p\xfbc\xbf\x13\x1d\xc0px\xe4x\xe0?#\xc0\x8e#\xda9(\xe9\x17\xc0w\xc4\x11\x99\'x"\xc0\xae\xb8+v\x8a\xfb\x18\xc0\xcdZ4\x04\xfa\x16"\xc0D\xbau\'\xc3T"\xc0<\xc6\xca\xd2%\xca\x1d\xc0\xcc\xcfv\\\xe9L\x1d\xc0S\xc5\xfa\xef\x1a\xb1\x1b\xc0\xa34\x1d\r~G"\xc0{\xf9\x8dVZ\x1c\xb4?\xb8V\xf2\xb9\xe3\x83\x00\xc04}O\xd3\xa1\xa8 \xc0\x81\x9b\xb8=\xa1G"\xc0)\x8b\x96\xcb}R!\xc0m.\xa0\xe4\x98\x01!\xc0\x90\xad\x85@9\x15\x12\xc0.\xb5\x1a\x99\r\xcd\x1a\xc0\x91h\'\x02h\xa3#\xc0\xcb\xf2\x90\xc9\xc7\xc9#\xc0\x88\xf3\xb4\xff\x04\xcc\x1b\xc0\x1a\xb3\xaa\xb9\x7f\x8b#\xc0\x8a\t9\x0b\xf1\x07\x1b\xc0\xa4r\xb0\x02\xa7\xb0#\xc0\xe1q\x03\xbc\x8d\x97\x1d\xc0v@\xcc\x13\x00Y!\xc0\x91\x1e\x7f#\xfb\x01\x1b\xc0\x9e\xe2yb\x00\x1e\x1b\xc0YB\x92\x1a\xe1\xff!\xc0\x81s\xcf%\x91\x1d\x18\xc0\x8e\xb5C\xaa|\xef \xc0\xd4K-bJn"\xc0w\xc4\x11\x99\'x"\xc04\xc2I\xb2\xde\xb7"\xc0\x1a\x140O}\xf5\x0b\xc0[G\x9cR\x83\xf7 \xc0\x07[y\xfe4\xb0!\xc0\xbe\x10\xc1\x07)9\x1b\xc0\xcd4!B\x95\xa8\x18\xc0\xf5\x981\x05ly!\xc0\xf1;L\xa4\xcb.$\xc0\x0b\x178y<\x9c\x10\xc0\x14S\x02\x82\xeb\xe0 \xc0\x94\xfa\x05\xed]\x92\x1b\xc0\xb37O\xce\xcc~\x0c\xc0C\xb4\x03#L\r!\xc0px7\x89\xd5c\x1e\xc0\xe3q\xc5b\xb3\x8d\x1c\xc0\x8b\x1f\x9a\x9e\xef\xe2\x17\xc0\xcep\x13"\\\xb0\t\xc0\xbc\xae6z\x92\x15\x1c\xc0\x9c\xb2\x12\x1e\x01j!\xc0\xa0V\xdd\x18:\x1d\x1b\xc0\xa0V\xdd\x18:\x1d\x1b\xc0\x7f\x1d\x06Y66\x10\xc0M5F\x10\x8f#\x0e\xc0\x91\xc4\x05=\xcb\x99\x10\xc0K\x08/\xba\xd6\x7f"\xc0@H\xe8\x84/n\x11\xc0\x84Z\xaf\xf5\xbc\x9d"\xc0#p|\xa49\x8e#\xc0\xeb\xd6\x06B\x8b>!\xc0Z/\x9a\xbeT3!\xc0\xc5\x9e\xaf\x83.1\x13\xc0$\x92\xf6\x9d\x92X"\xc02\xc9\xbdr8O"\xc0\xf4\xbas\xb8G\xd5\x07\xc0\x92\xe3\xde\x10\x8c\x11"\xc0\x02Q4}\xd4\xb8\x1d\xc0\xb4\xd2\x80\x87\xeb\xe3\x1d\xc0\x9f\x08b\xd8)\x8e\x1d\xc0g\xca\nrQ0!\xc0.\x11\xa5>\x825"\xc0\x1b/q!\xcbR\x1b\xc05\xa1\x1e\xc9m*!\xc0\t"QR9\xfe \xc0\xa1\x8b\xb8<A\x01\x1c\xc0Z\xb83\xcb\xc8\x01!\xc0\x16\x06#\x96\\\xef \xc0$\xb0\xe5\xad`h!\xc07\xa4s\xf8\xe3\xd8\x1b\xc0\x88\xce\xec\xa5nb!\xc0\xe4\xba\xc1\xd8.\xe5!\xc0*W\x7f\x12\x10(\x1c\xc0\x86x\x8a\xe6\xf4Z!\xc0\xf8"\x16\xc2\xf7\xd0"\xc0&:\xe7\xf1$\xe1"\xc0;\xed\x8a\r0\xde!\xc0<\xc6\xca\xd2%\xca\x1d\xc0d\xe6C\x14\xe7\xba!\xc0\xd8\xf5\xcbl\xc21\x1e\xc0DZ\xdb\xa0\x9d\xef"\xc0\xc1\xb9J-\xa2\xba!\xc0a\x1ff\\\xc4\x83\xfa\xbfC\xd4\x19n\xce\xb1\x1c\xc0S\xb2&\xd4\xb4G!\xc0\xf8\x15W\x00\x05\xf2#\xc0\xf8\x15W\x00\x05\xf2#\xc0g\x03\x83$j?\x14\xc0\xf0\t\xa0\x1fN\xe0\xfc\xbf\xb5!\xca\xde_\xb9 \xc0$\xee\xcd\xe2\xe5\x15\xfc\xbf\x13:t\x03\xc3\xfc!\xc0\x13"@`\xd5w\x1a\xc0t\xcb\x90\x98n\x03\x1b\xc0\xce\x9dl\xfdR\x99\x1a\xc0y\x1cn@\x0fG\x1b\xc0/\x84\\W6\x16\x1c\xc0\x8c\xf5\rt\xe1.\x1b\xc0\x15FT\xe2\x02R\x18@\xe4\xceB\x88\xde\xf5\x1b\xc0\x12L\x05GD]\x1b\xc0\x0f7\x07\n\xfb\x9c\x1a\xc0\xc5\xbb\xe3\xe8\xaa\x1f\x1b\xc0\xe5K\xd5\x0b\xf5\xbe#\xc0\xce-P\x8cow\x12\xc0\xa5\x83L\x80)\'"\xc0\x19~\xb9\xc0\xaf%\x1b\xc0\x9cZIz\x11H\x1e\xc0\x13\xbbh]\x9e\t%\xc0\x96\xdd\x9d\xbd\x8a`\x1b\xc0!pD\xf4\xde\x0b\x1b\xc0\x97\xd1z\xb46@\xe1\xbfp]/\xde\x90\xf9"\xc0'
p29
tp30
bg3
(g4
(I0
tp31
g6
tp32
Rp33
(I1
(I519
tp34
g13
I00
S'y\xe5\xf5lG\xb7S@O\xa7\xc9\x801\x0bT@K%B\\\x89`T@o\xbfEa\xbc\xa0S@\xbe\xd4??\x84FT@X<E\xb7\x95\xe1S@\x04h3_\xca\xa8S@\xc1"\xd2:\x99\xcaS@\x03\x8e\xac\x0c\xbc\xadS@D\x17\x86\xd2\x87\xe1S@\xf8\xde\x87\xa6\xd7\x17T@\x01\xf0\xf4\x93\x99\x9eS@&O\x0c\xfa\xa2\xc5S@\'+\xbcm"\xe7S@\x0e\xa1\xf7\x9c8BT@Wv\xa2\xae\xb7\x15T@\xc1\x86\xeaG\xa0\xacS@W\x1cP\xcf\xd8\xc4S@9\xae\x94\xb4\xa8\xafS@\x8e\xad\xa0Q\xf1\xa2S@\xeb\xb2,\xe7m\xbcS@\xc9\xbc\xec\xa7\xc6\xc4S@\xd2\x1ee\xb15\xb3S@\xdbB\xa9\xc8*\xcaS@[\x05x\xed\x1b\xafS@\x803\x8b\x89\x89\xafS@zb\xbd\xcc\xcb\xb4S@\xe5\xbb\xf1\x81}\x02T@zb\xbd\xcc\xcb\xb4S@\xd70\x9c\xb5\xa3CT@\x89\\\xad\xae"-T@\xa3\xa5Ni\xe7\xabS@\xda\x8c\xed\x96P\xb8S@B\xde\x95K1-T@;i\x01?\x16\xb4S@\xdc\\ze\xaaBT@\xc9\x07Y\x98\xf4\xf5S@\x92\xf1\x99\xc9\xe84T@\'\xa5z\xa4=\xe9S@A\xbe\xba\xd1\x08\xafS@\xc5\xde\xc7\xa5\xfbIT@\xf0:\x85\xb3\x1e\xffS@[\xa3_\x93+\xf6S@\xbb\xd1`\x9e\xf0\xaeS@\xeb\xb2,\xe7m\xbcS@\'\xa1\xd9\xf9\x80\xe8S@7\xfd\x95\xa4\xd4`T@p\xa8\xbfQ\xc8\xc4S@&\xd4\x0c\xaa\xa6\xafS@j\xbb%\xa4\xd9-T@U\xf1?\xd0y\xc5S@\x10\x00K\xf5\xc8jT@\xa38\x94\x9c\x85\xe1S@p\x13\x05\xf0\xad\xadS@\x84\x07\xc5\xb3\x90\xe1S@\xb1\xaeU `\xd1S@\x8f\xe28\xa4\xba\xadS@\x88\xf6T\xe9\x82\xadS@\xf2}\xdc\xd9^\xd1S@\x88\xf6T\xe9\x82\xadS@8\x93\x19\x1a\xe3\xc9S@m\x0f\xa8!/\xc2S@\xab\x83{\xb4\xb0\xd9S@\\\x12\xd4\xd8{\xc3S@\xaeh\xc8\x11\x02\xadS@\xd1Q\t\x19^\xadS@\x82\x067\xd3\x95\xbcS@\xa4\xb6v\xc4[\x07T@\xe5\x03IY\xbb\x9eS@[I\x91\xff\xee\xb4S@q\xe6K\xa9\x9f\xacS@N\xe2\x06o\x13\xb4S@\xdf\xe1\x10H$IT@C\x00\xfe\xb5u\xaaS@C\xd6\xe7|\x10\xbfS@\xd3\x8am;L#T@"U</j\xe7S@n\x98\x16 \xd6\xc3S@\xe6\x02\x9bh\xa4\xafS@\x9d|\xfd\xea\x97\xb7S@\xfe\xd6*\xb7\xea\xb6S@\x8a&mWT\xb4S@+\xeb\x85\xa6\xcf\xafS@\x0ei5z\xb0\xa1S@C\xb4\x96\xc1\x18\xb7S@\xe8y\xc4\xf3\xa9CT@\x9fy\xcc$\xf0\xc3S@`\xa9\xd2 \xa4\xcaS@~WO\xb5\x8e\x0bT@?sA\x84v\xc4S@\x96\xc4W"\x8c\xadS@b\xe6\xf3\xbfj-T@K\r\xb0\xb7s\xb8S@\x06\xac\x11\xa3\x8cMT@\x86\xe78\xf9\x0e\xc4S@g\x0c\xac\xc8\x81\xe7S@\x89\xd7\x1a\xce\xdc\xb1S@Sk\x7f\xd2|jT@\x1d\xea\xeb\xf3\x8a\xafS@e\x9f\x9f\xfe\xa5\xb8S@!\xfe\x9etF\xafS@\xa5\xc5\x18\x80\xf5\xbaS@^\xd5\xc9Um\xc9S@\xd0z:\xc9!\xb4S@\xc6\xb2\'\x13(\xadS@\xfdF\x84\xb4\xd6\xc4S@\x14\xf1\xcb!>\xa1S@\x84n\x81\xff\xad\xacS@\xe1de\x0c\x14\xbfS@\xf2\x9d\x12T\x86\xc1S@4\xd3\xd2\xd9\x15\xd3S@\xa7\xc4\xaf\x0f\xea-T@\xdc_\xb8\xf0\x93\xbcS@\xdf,V\xc6C\xc5S@\xd4\xc7\x1f\x03%\xd4S@\x8f\x12%A\x02JT@\xe5YL\xa7\x08.T@\x0eI?\xa3\x02UT@GH\xff\xd0_\xadS@5\x89\x9a\xdc,\xc7S@W\xc5\xd2ot\xceS@\xc0\xbd\xf4\xfe_\xb6S@\x02V\xd7\x1a\xfa\xb4S@MhY9*\xb8S@\xbd\xba\xa1\nc\xb5S@\xc0\x1e\n\xd6\xaf\xc7S@`\x15\xfe\x8d\x7f\xafS@\x90O\xafrv\xf4S@\xadV\xa8\xc5\xc5\xafS@b\xdd\xae\xd1\x8a\xaaS@\x929\xdf\x8d\xce\xc5S@\xb2\xfc-\x06&\xd1S@ \x7fl\xb4d8T@\x1a+\xc4[\xe8\xd1S@+OP\x07\xb8\xd9S@c\x99\xab\xe3NeT@D#Nq_\xbbS@\x8by!\xfa\xd1\xb7S@\xefG\x7f]\tBT@\xaeZvx\xa5\xc4S@\xf2`\xcd\xcfl\x9eS@S\xc6\xea \xbe\xb7S@a\xd8FB\x16\xc4S@l\xbc6\xbaE\xe9S@f\xac\x07\xfd\xb0CT@\x1a\xe1Z\x08\xb4\xafS@T+\xe1\x82\xe2\xbcS@C\xd5\x001\xc1\xc4S@\xa8\xb4\xe3k\xab\xcaS@\xd1\xec_h\x13\x0bT@\xc7tx_\xa2\xb8S@\xc2.y\x0fI\xc9S@\xccu\xdb\xb3|\xd4S@\xb1A\xecW\x7f\xceS@\xefB;\x7f\xdd\xd7S@<(\xfd b\xa0S@\xadw\xd9u?\xb3S@T\x02L\x1by\xb3S@\'\x04W]e\xfdS@\xfd\xcb\xb3\xf39"T@\n\xa0K\x92\x8e\xadS@ \x94\x8e\n\xf6\xbcS@*\xb4\xfa?\xb82T@o\xc8\x90\xa4%\xaeS@\xc6\x82\xe3\xe3,\xd1S@\x95%\x07\x98)"T@39X\xfd\xde\xbcS@i\xaf\xf6D>\xd1S@\x1f\x99c8\xf9\xb5S@\x81\xae\xa6\x1f&\x9cS@\xd6wU\n\x87IT@\xff\xb7\xca\xd3\xc1\xdeS@\xc9\x87\xa4\x82C\xb8S@\x85:\xcc\xff\xb0\xd6S@9\x9e\xed@\xdf\x01T@\xe2m]\xf8\x93\x02T@\xa2\x0f1\xb5\xddIT@,/\xc2\x15\x19\xffS@\x9a\xc4W\xb6\xdc"T@\x8f\xd1\xaf\x8fs"T@\xef<S\xb3\x89\xe2S@M!\x80\xf4\x1a\xd1S@\xd6\x9d\x8a\xa9\xe0eT@\xd8\xbfj\xb8e\xafS@\xf0\xe8\xf9\x8a\x7f\xc4S@\x81\xc0\xb5!\xdb\xf7S@\xcc\xbe\x852\xf5\xacS@\x02V\xd7\x1a\xfa\xb4S@\x03mL\x1am\xb4S@\x00\x06x{d\xc0S@F\xc1\xec\x12\xc5-T@^\x8c\x9c\xcfG5T@\x1b9\xbe\xd6{\xdaS@:\x9f@\xd5\xf8"T@-\xaa\x05\xe9\xf5\xd4S@5\xad#\xe6%\xb7S@Mj\xaan\xf6\xd4S@\x026\x9e\xbf\xa2\xddS@\x9e\xe5\xf6M~\xd7S@\x94[\x13.FeT@\xccu\xdb\xb3|\xd4S@\x85\x98\xfe6k\xb9S@\xab\x03\xb5]\xd8\xb8S@\xe2k<*u\x1eT@<\x16\x0c\x0b\x0c\xb8S@-5\xbeWiIT@T`\xaf\xa89\x0bT@\xcf\xcb\\un+T@\xea\x03l\xfe~\xbbS@v5A\xfa\x029T@\xd5\x82Ur\xca\xb7S@\xd2\x00\x82\xac\xc5\xa1S@^\xaa\x95\xc9 \xd0S@\xd1k\x0b\x1b\x01\xe2S@Zsy\xd0p\xb5S@Ci\x11W\x02\xd8S@\x08[\x12d@\xe9S@\x84:\xa6U\xe7\xafS@\xdf\xff<a4\xb8S@\xbf\x80o\x07\xac\xb8S@!\x1f\x1a\x8f\xde\xddS@\xf59\xb4\x95\x8a\xc1S@~\xb9\xa6~\xaa\xc5S@W\xaey\xd0\xee\xc5S@\xe1\x9d\xc4?V\xc3S@\xe5N\x84\t\xbb\xb4S@Y\x8a4/\x8d\xb4S@\xc6^\xa6]"\xc3S@\xdf,V\xc6C\xc5S@3\x14&\xb8]\xc6S@\xd7\xd5\xcc\x7f \xadS@6 \xd8P"\xc6S@6 \xd8P"\xc6S@\xff\x08}3\xf5+T@\xd2\xc5\x16\xaa\xb8\xaeS@\x03\x95\xf5R#\xaeS@\xfc2e*\xac\xc4S@)\xca\x92\x97j\xb8S@\x0b0\xb5|0\xb8S@\x1e\xb6h\xf3G\xb4S@m\xf0\xb2\x7f\xba\x1bT@\x95V5.\xa9\xc6S@\x11K\xc0dH.T@\x1f\xcd\xa6\x9b\x9d\xc7S@h<\xb4"\x1d\xd1S@>\x08%\xad\x16\xc5S@\xad\xfdl\x9f2\xb0S@\xea\x06\xd2j\x05"T@\xdd \ns\\\x0cT@\xb8\xbd\xbb\xb3!\xb9S@\x85\x8an\xaa\xd0\xb9S@\x0c<>\x84\xe3\xaeS@\xc8\x15^|\xe8\xb1S@\xb1\x07\x91S\xa8\xafS@\x7f\x10\x1b9\xb2\xf7S@\xacj\xa4\x1c\xb2?T@\xe0\xf4x\xc0DJT@4\xcd6n\xfe\xb6S@\x0e\xebZ\xf8\x90HT@\x82\t\xa3\xe0\x04\xc7S@!RJ\xe5}\xc4S@1\xa2\xeeC\xc5\xc3S@\x8b\xe80\x84\x11\xbbS@\xc4[@\xdd}\xb9S@\xb2\t\x0em^\xc4S@\x9f\xcd\xe4\x0c\xc2\xb8S@\x81\xaf7P\xb4\xccS@,\xd7\xb5\xba,\xaeS@\xf5-[\xfa\xc3\xb8S@\xcc1\x91X$\xadS@]\xf6u\x10\x07JT@EH\xaa\xa4E\xadS@\xefL\xbf\x871\xffS@3\x14&\xb8]\xc6S@*\x16)\x93Q\xadS@\x9e\x86\x05\xb9\'?T@\x19GVR\x8b\xb5S@\x03\xa1\xdb\x18\x9e\xb4S@Pc\xd4\xe5\xbb\xafS@(fP\xac3\xd1S@d:gj\xf4\xd1S@d\n\xfcA\x1f\xb1S@\xbc;\xae{}\xc0S@\xdex\xdb\x1dW\xabS@\xee\xc4\xc8\xdaO\xd2S@\xe2(\xe6&\x98\xc1S@]\x9e\x1e\xd8\xff\xacS@\xd3Fa\xe7r\xb9S@\xc8Ez/?\xe9S@\xd6\xb6\xf8\x1a\n\xc4S@P`O\xcf\xc5\xc6S@\x01e\xd8P\x0c\xbdS@5@\xdb\x99\xe8HT@\x97\xac\xe8\xba\x97$T@\x95\x84]\xbauKT@\xf2\xa6\x01\x98\x00\xbbS@=MD\x91|\x1eT@\xc8\xf6\xb9Z\x0e\xa0S@\xfa\xb1\xc5v\x1a\xe2S@\\\xcc\x87\xf4\xcbNT@\x86r\n\x00]\xe4S@F\xd0\xd33\xee\xe6S@\xfb\xe40\xf6\x8d\xafS@\x94\xe4H\x06\x12MT@i\xd7\x9a\xa1\xe8"T@\xb0mX\xb2\xb6\xbcS@)Y\xbb\xe2*,T@\x08t\x98)\xaeQT@Rl\x18`=\xf7S@&\xcch\x06\xd7RT@XF\x00\xb8\xc3\xe5S@\x16\xbayi\xce\xb2S@B\xab+E\xd3\xe7S@\xcc\x14\x88\xc9\xab\xc7S@\xd2\xfc\xa4\xaf\xd6"T@\xb8\x83\xcf\xcc!\xf5S@gN\xfaG|\xd4S@\x19\xc3\xa0$p]T@\x9d\x12G\xb2\xf8+T@\xd1`1\xda;\x0bT@-\xaa\x05\xe9\xf5\xd4S@\xa9x54\xa0\xf4S@\x18\xc5G\xa7\x96\x07T@\xda\xca\xca\xab\xdeeT@\x83\x84\x07\x8c\x8a\xd4S@\x80Y\xb1\xa3\x12\xc4S@\x8d\x17\xd1\x8b0\xb9S@`\xff\x98\x19\x9a\xc5S@\x93(\x9f\xea\xd8\xc5S@m\xb5\xb4\x19\xaf\xc4S@\xd7|\xa3f\x9eNT@S\xc3\x96\x13:eT@\xe6O$\x89 \xf6S@S\x03<\xc3\xb2\xb9S@\x9b\xcf<\x8f\x17\xbfS@\xe6WU\xe2pRT@rOZ\nu\xb9S@\xf1\xe6u53\xb4S@v["S\xa9\xceS@\x82\x7ffES(T@T\r\xb7\xa8\xb4\xafS@\xc7\xf0[\x1b\x19\xb1S@\x91\xbb4\xee\xd43T@\xb2\xcc\xab\xac\xe7\xc3S@\x18\xc5G\xa7\x96\x07T@\xf4HZ\xab\x8d\xc6S@\x90\x0b\n\x08{\xaaS@/\xbc<\xb3\xbc\xf7S@\x8a\xab\x96%\xa5\xbfS@\x80Q>^s\xfdS@xR&\x9e\xac\xb0S@\x15/\xbe\x1c\x8e\xd4S@\x14\xc2g\x1a\xc0\xbcS@\xebR\x01\x06\xb7\xb8S@\x95\xbc\xac\xd4\xf0\xc3S@JGS\x87\x8d\xe7S@tt\x91k\x1e\x1eT@\xd5\xd4\xba\xb4i\xbdS@6\x03\xa5\xc1hiT@y\xb4\xb8O}\xbdS@\xbf\x0f\xf7\x93\x1eGT@\x80\x04\xe6g8\xb2S@\x9d\xd3P\xfb\x08NT@$?\xdf\x82l\xc0S@c\xea\x01*\x88\xb7S@\x1c\x89i"8\xc3S@oY.\xc0\xa8\xe2S@\xf0\xb2\xefqt\xc0S@H\x1c"3vRT@I\xc3R.\xc0\xb8S@\xe6F%\x0ejeT@\x93\x80\xc7\xe4\x8e\xffS@\xe6\x1cP\xd0\x13\xceS@\xff8D\xef\x01\xdbS@\x92\x9fI\xa8\xde\xc3S@e\x1dU\x00\xb8\xd1S@O\xf0.\xfeC\xc3S@\x19\x8c\x95\xd03\xadS@\x18\xc3\x061\xfe\xd0S@\x91\xb0i\xda\x01\xb7S@h\xd9\x1c\xad\xff\xb4S@\xba\xbb\xe4zh\xc4S@ \x8d\xcet\xc2\xc4S@\x98\x07\xfd2O\xc6S@\xfd\xd6L\x19\xad\xb8S@\x19\xc3\xa0$p]T@\xc9D\x05|\xa6\xceS@s\xb4\x02\x9c\x18\xd5S@u;\\\xffE\xf8S@2D\xc2m8\xf7S@\xe3\xb9\xbb\x9b\xd7\xf7S@\x87\xc3"|\xad\xd1S@.\x05\xf6e\xbb\xd1S@\xf9+!\x81E\xd2S@\xf6\xb7\xe5\'y\xbfS@E\xbc\x9b\x95O\x07T@\xac\xa2#\x10\xfa\xb9S@a\xbbLnZ\xd6S@\x10\x17\x15.d\xe2S@\xab;\x0f\xb5\x05\xe3S@\xb2sZ\xacJ\xe4S@l\xcc\x8f\xe8\xf5\xe7S@~\xb9%X\xa9\xe5S@\xe9\x0b\xd9A\xff\xd7S@\xb1\xc0\xadd\x9e\xd9S@\xf4\x88\x89Y|\x1eT@\x8f@\xad\x9e\xcaNT@\xdd\xea\xa0m\xea\xc2S@D\xc6k\xd0?\xc6S@\xdd\x08\xb1,b\xb4S@\xd7\xea\x89\x89\xde\xb7S@\x1aRK\xad\xbf\xafS@MGoZ\x84\xf4S@\x1dsX\xc8\n\xc1S@s\xdcJ\x84\xb0\xcfS@\x9b\xf7:\xbf;\xb4S@\xb5s|\xcb\xc7\xd1S@\x08\xd878z\xb5S@g/Q\xb9\xac\xd1S@\xdc\x0fO\xbb\x00\xb7S@\xdf,Z\x12\xa9\xd4S@\xe2.\x1eG\xa8\xb4S@\x0f\xa7\x07\xdb\x1c\xc4S@\xfe<\x1a\xc3\xce\xb2S@\x18_\xbb\x8a\x93\xbaS@;\x1e\x1c\x88\x82\xc5S@\xcd\xd1\xf5w|\xd7S@a\xbbLnZ\xd6S@F\xe4\xe1C\x83\xd1S@\xd7\xa2\xc4m\xe7\xabS@/\tH\xdf\x84\xc0S@\xcb\x1c\x13\x8a\xf9\xbbS@5\xdd\xac\xd0k\xf4S@\xcc\x8d\xf0I\r\xaeS@%\xdc\xb6\xef\xda\xbdS@\xfe\x9a)\'\xe4\xc1S@\x80\xd0u\x16\xa8\xaeS@\xb9\xca\xc1\x89\x06\xbeS@<d\xfaM\x1a\xf6S@\x13\x83\x84\xe2\xe0fT@\xe2\xb1\x8e\xad\x92\xbfS@U\xf7\x98\xc2\xb1\xb6S@$\xe3\xcc\x80\x11\xc2S@\xc9\xc7g2\x0c\xbaS@>\xf6\xd87\x86iT@d\x15\xcbs\x80\xc4S@\x0c\x9d\x9a\xca\xed\xd4S@\x9b\xd7\xec\n5\xc4S@\x9b\xd7\xec\n5\xc4S@l8\xa50\x07\xaeS@\xfa\x9d\x14\x038\xabS@\xa2\x1eTb\xab\xaeS@e\x1dU\x00\xb8\xd1S@\xaa}\x98h\x8f\xafS@ed4\x19\xc9\xd1S@\'\xab\xa1(\xba\xd1S@\xa8\x10.\x00\xe4\xdeS@\xa3X`\x8a>\xdfS@\xe0-30\r\xafS@\x9f\x1d\x00\xec\x9e\xe3S@\xdf\x16\x8aC\xd8\xe3S@\x05Q\x84c\xcbeT@\x154Q\x89I\xcaS@\x93\x9f;\xbbZ\xb9S@\x11gj\xc1\x87\xb9S@ Y\xd4\xd8\xbd\xb8S@\xf16\x85o\xbb\xc5S@\xa7\x04\x08\xa6g\xc8S@\x8f\xa55\x98\x10\xb6S@O\xb6*\x89\xd1\xc4S@g\xe0\x94\xe4\x0c\xc4S@\x03M\xc3y\x88\xb6S@\xc1\xdeA\x8b\xc9\xc3S@oou\x95[\xc3S@T9\xb0\xbdD\xc4S@\xa1<\x17\xb5*\xb5S@\xb7f?\xe8Z\xc3S@\xa3\xff\xf6m\xe7\xc4S@\xb4=\xc5\x1d\xea\xb4S@\x1c\xf3\x8di\x02\xc3S@\xa4A\x0c\xc3R\xc6S@\xc5F\x92\x8c\x01\xc6S@j\xd7\xf7\xe6\xae\xc2S@l\xcc\x8f\xe8\xf5\xe7S@L\x98\xa6\xd4\xb2\xc1S@4\xb6\xb0\xd4\xc9\xe8S@L\xf7\xa7\x1d\xd2\xc5S@\x99\x12K1C\xc1S@E!|\xc4TNT@\xe1E\x0f\x9eX\xafS@\x89\xd6 {\xc7\xbcS@\x0b\xe6\xa3?w\xc4S@\x0b\xe6\xa3?w\xc4S@\x1b\xad\xd8\xb2\xe2\xa0S@U;\xc6\xd3pRT@\x9f\x9c\xd6\x0f\xc5\xb7S@\x8e\xec\x99\x8f\xd5RT@X\xe8\xfe\x15"\xb2S@\x98v\xfe\xe9\xe4\xf3S@\xa5\xa3[y\xdf\xf4S@\x06\xaei\x12\xe7\xf4S@#m@9\xe3\xf6S@\x15\x03{"B\xf8S@\xe7@4\xe3;\xf7S@\x92L\xbe\xc3\xfe+T@\x1d.l\xdc\xdd\xf8S@\xbd/u\x85\xd9\xf7S@\x99\xf1c^B\xf7S@6\xb7\xd2\x18\xe2\xf6S@\xba\x0f\x1e\xa75\xd3S@z\x80\x0c44\xafS@C\xf0\x13+\x00\xe4S@\x8e\xd1 \n?\xb9S@\xe4|\xdc\xb0\xaa\xbaS@\xe0\xf2d\x9f4\xc2S@\xb4\x12\xd2\x98j\xb6S@\xde"\xfe\xcd\x9d\xb5S@ 1}\x8f\x84$T@\xa9\xa7\xc7\x16\'\xc3S@'
p35
tp36
btp37
a.
