# Supplementary material for: Sea ice drift data for Fram Strait derived from a feature-tracking algorithm applied on Sentinel-1 SAR imagery
Source: Data Brief. 2018 Apr 19;18:1410–5. doi: 10.1016/j.dib.2018.04.034 (PMC5999601; doi:10.1016/j.dib.2018.04.034)
Supplement: Supplementary file 2 — Supplementary material [file mmc2.zip › fs_s1a_data/HH_filter200vec/FramStrait_HH_20141215T075259_20141217T073735.dat]

(lp0
S'S1A_EW_GRDM_1SDH_20141215T075259_20141215T075357_003727_0046F6_919B.zip'
p1
aS'S1A_EW_GRDM_1SDH_20141217T073735_20141217T073801_003756_0047A6_786B.zip'
p2
a(cnumpy.core.multiarray
_reconstruct
p3
(cnumpy
ndarray
p4
(I0
tp5
S'b'
p6
tp7
Rp8
(I1
(I271
tp9
cnumpy
dtype
p10
(S'f8'
p11
I0
I1
tp12
Rp13
(I3
S'<'
p14
NNNI-1
I-1
I0
tp15
bI00
S'\xdb\xa5\xb4p\x1c\x06\x16\xc0\xd1=\xeaB=\xad\x18\xc0\x1a\r\xdb\xf4\t+\x18\xc0-\xef\x93g\xf0y\x15\xc0x>T\x1f\xbay\x15\xc0Z*\x9d#\xb9\x1d\x15\xc0\x86\xaa\xc7\xe39 \x18\xc0\x12N\xb9\xb6\xbf\xaf\x14\xc0bnw\x12t\t"\xc0\xd4w0\xbb\xe6\xd1\x18\xc0\xbb\xa1\xca\xe6\x97.\x18\xc0\x85\xb4u/2\xf7\x14\xc0uR\xc5r\x85\x00\x14\xc0\x98\xe4\x98AF.\x16\xc0i\x0cK \x7fx\x15\xc0$M\x88\x9e,\x93\x15\xc0l\x8e\x9b\xf7?\xea\x18\xc0\x94\x8d\x9c\xec\xfe\x18\x15\xc0\xe6L;ON\xc0\x14\xc0\xc5\\-t\xb6\x88\x15\xc0\x96\x12j\xc5\xb1\xbe\x17\xc0\xe2j \xa8\xb1\xef\x18\xc0\xfa9>\xbc(\xf4\x17\xc0\x0f}\x14 \xee\xff\x17\xc0\xff\xe7\x92\xf8\x0c2\x18\xc0l\xf2\xa4\xea\xd2_\x15\xc0\x91\x8d\xda\x12.\x10\x15\xc0\xe7\xde1g\xed\xff\x0f\xc0$R\x85s\x93[\x19\xc0\xbe\xc5\xbf?:\x00\x14\xc0\xcf6\xc8\xef\x8e\x8f\x15\xc0\x9d\xb2\xee\xfax4"\xc0\xa6\x80!\x81`\xe0\x14\xc0\x80\xa9\xc5\xd0\xc6\xec\x11\xc0W\xde#3\x1e@\x16\xc0,:s?\xb5J\x1e\xc07\xb8p8\xddn\x16\xc0\x8ck\x9f\x10[k\x14\xc0\xdc\x95\xf7\x8av\x9f\x14\xc0\xb9\xdera1\xdc\x16\xc0P\xc8\x96\x81*\xbd\x15\xc0_\xb8vz\xdd\xfb\x17\xc0\xd6c^\xea\x8f\t\x16\xc0\xacj^\x9d\xe8\x94\x19\xc0\x9b&\x03\xd0a|\x17\xc0}c\xe6\x80D\xb1\x15\xc0Z\x85\xb9\x13K\x0b\x14\xc0d\x97\xe2>t\x94\x18\xc0\x87\xd2q{h\x81\x19\xc0\xe3my\x1b\x1f\x88\x15\xc0Z\xc4\xe9\xe6M\x0e\x13\xc0\xc88vf\xf5I\x19\xc0\xf3\x05[\xf4\x07\x96\x18\xc0\x06\x1b\x9f\xe7O5\x19\xc0f\x17\xf1yU<"\xc0\xdeC\xd6B\x88l\x17\xc0)\x17\x9e\x9a\xff\x9b\x11\xc0\x1f\x83\xce\x14\x92\x8d\x15\xc0\x91\x0f\xc7hH\xc3\x17\xc0l\xff}\xfcl3"\xc0;\xd5\x92F\xc1\xbb\x18\xc0Q\xe0\xdc\x8c\x02>\x1f\xc0\xabh\x1aB\xe8}\x1e\xc0Z\xc6\xaa\x95Y\x84\x18\xc0\x9fUvF\xbe0\x16\xc0\x17W\xe0qW\xc6\x17\xc0X\tH\x19\xf2*!\xc0\xd3*\xbd\xa2\x88l\x15\xc0\xe7\xc6\xf8\x96\xb3\xc5\x14\xc0\\\x91["K\xa2\x15\xc0\xbb\x14>;\x05`\x17\xc0f\x93\x11\xa7\x8b\xde\x14\xc04\xd01\xe0\xb9_\x18\xc0\x8a\x0cB\xf6?\xd6\x14\xc0Fn\xf1\x89ng\x18\xc0\x17\xbdSq\x94\t\x15\xc0\x08#`\xbe^\xbe\x18\xc0i\x8b\xf8\xea\xb8\xfb\x18\xc0\xf5\xf7\xba#\xb5\x88\x15\xc0\xed`]\xe6bu\x15\xc0.+y\xbc\xf7\xa4\x15\xc0\xb5\xd2\x07?\xb6\xd6\x15\xc0\xd7z\xa7\x1c*;\x16\xc0&U\x07\xcf\xb4\xf5\x17\xc0\xe8[\xbbj\xc6h\x18\xc0(Q\x00B\x9b\x8f\x15\xc0\x82HY\x07\xc0\x88\x14\xc0TU\'\x8dwv\x18\xc0O\xd0J\x93\x96\x84\x16\xc0\xebF\xd3\xa0\xe3\x90\x15\xc0\x16\x1a`\xc1;?\x14\xc0T2\nw\xae\xcb\x17\xc0c\x90\xba\xa5[\xae\x14\xc0b\x84&\x026-\x13\xc0\x01\xf2\xbd\x99\xba\xad\x14\xc0\xc2\x7f\xc8\xd3E\x1f\x19\xc04A.\\Z\xcd\x18\xc0nl\xccl\xca.\x18\xc0\xdb|\x99R\x0cA\x1f\xc0s\x8dE]\xb8\xa0\x1e\xc0\x0f\xc8\x03\xa0pY"\xc0\xdb%\x94X\x13l\x17\xc0\xe4[?(\x8a\x08\x15\xc0~\x05\x9d\xac\x97\x85\x15\xc0\xca\x04i\xa2\xa3\xbd\x15\xc0\xf7Z\x9a\x84\xf7\'!\xc0(d\x10`\x06\x88\x17\xc0\x12rA\xa0fr\x1d\xc0<\xf70\xdf\xb7J\x15\xc0a-"\xb2\xf4\x97\x18\xc0\x96i\x0c\xd4\xa3 !\xc0\xe7z\xb6\r\\\x0b\x13\xc0\x94\xffH1u\x12\x14\xc0\x9dv\x88\xf0\xb2u\x16\xc0/Di\xf0\xcbe\x14\xc08\xa1\xfdh\xf9\xb3\x16\xc0^%t\x13\xd8\xe6\x13\xc0T\xcc\x92\xa0\x15\xbd\x15\xc0\x99\xc5\xe9\xbc\x1a\xf8\x13\xc0\xcd\x8cqm]f\x15\xc0\x0cL\xa0\xed\x1bK\x15\xc0\x92\x82=G\x87\xc6\x15\xc0\xb5\xae_\xe1\x1a\xb0\x14\xc0\xa7\xcbY\xda\x10\xd1\x17\xc0F\xba\x87\xffY%\x15\xc0\x8f\xea;P\xe0\xf0\x18\xc0\xfe\x96\xa83u\x08\x15\xc0\xcf\x0c\xbb\xbc\x13\x1d!\xc0\x9fTmp\xa8=\x15\xc0\x84,\xb5\x7f\xd9\xb2\x1e\xc0c\x92\x9f\x9eqA\x1f\xc0~:\x97\xd7\xde|\x1e\xc0\xd0H\x0e,.\xfd\x14\xc0S\xb6\x88l\x861\x18\xc0dV\xad>\xf8X\x18\xc0\xd8\xe9\xa5\xcfy\xec\x10\xc0J\xc1\x8c#\xcaC\x14\xc0\x97\x8b<\xbe\xfb$!\xc0\xfa\x16\xed\xe0\xf0\x8a\x15\xc0\x0f\xd4\x05#\xd9\xc2\x14\xc0/(\x1b\x80t\xe6\x14\xc0\xaf\xca.{\xd6 \x19\xc0\xec!\x12\xaf\x94\xc9\x14\xc0`\xb5\x05\xce\xac\x9b\x15\xc0\t\xd3\xbb\xd4\xf4\xa9\x15\xc0\xad\xe1\xb9\n\xca\xef\x0f\xc0\x08\x92q\xcaq\xe8\x14\xc0\xd9_a\x97ho\x15\xc0\xcd0$\x03\x88\x0b\x15\xc0\xcfW\x83\x15\xf9\xd4\x15\xc0\x93\x9eA\x85\x17\xb3\x14\xc0\x19\xdaBZ\x96\xd3\x15\xc0\xfa\xdd,J\xd6\xc2\x15\xc0\xb0!G\xb3\x0c\xac\x17\xc0ZV\x92@j\x85\x17\xc0\xf9\x99L\x86\x1b\x98\x19\xc0\xece\x16|\x10\xc8\x17\xc0/\xb2\xd7K[\x07\x18\xc0H\xf5\x12\x81\xaa\xf7\x16\xc0\xc6\xa0j\xd6\x05\x98\x18\xc08\xf0\xc3*\xab\xf1\x16\xc0\x8e=\x86\x8d\xf9c\x17\xc0\xd0\x1f\xf5:\xc6\xfe\x18\xc0pB\xc7\x8f\x81Z\x15\xc0\x9a\xa7V\x06\xf5\xc2\x18\xc0\x9az DP\x85\x16\xc0\xe8\xe6\x81\x0b\x14\xad\x18\xc0\x8e\xf0\xb0 \xde\x8d\x15\xc0\xec\x0bS\xed\x17l\x16\xc0\x9aH\xb3\xd6\xd9\xfe\x17\xc0\x8d\xe3\x88kC\xb8\x14\xc0\xa7\xb8T?\xb9t\x16\xc0\xafH\xed\xf4\x11\x82\x18\xc0D\xd3\xcf\xff\x1a\x90\x18\xc0\xedu\xd7\xba\x88\xc9\x13\xc0#\xa6\xd7\xb4\x1b\t\x15\xc06\\\xdb\x18?\x18\x19\xc0YQm\xca\xcd\xab\x1e\xc0\x00\xddjDs\x17\x1f\xc0\x04l\xc3E\xdc\x93\x15\xc0@u\x98!%f\x15\xc0\xc8\xc4\x04f\x85j\x18\xc0\xd1M0\x9c\x86\xf4\x13\xc0\x0fn\xee\'U\xdf\x14\xc0\xaf\x99\x8c|=\xb6\x16\xc0\xc7,\xba?\x0ch\x17\xc0\xadu\xfa\xec\xcb1\x16\xc0\x1d\xce\x08\xccD\x88\x14\xc0\xa3\x8f\x1d\xcc\xde!\x16\xc0\xee\xdc\x89s\xca\x0c\x15\xc0\x85&\x07\x90\x14\xc2\x15\xc0\xc4\xbc<1V\x94\x1e\xc0o\x81\x14\xe7\xbd\x13\x10\xc0\x93"\x89\xc6\\\x7f\x18\xc0S\x04\x1e\xcd\xe2\t\x17\xc0\x97YIh\xf6\xc9\x15\xc0\xe9\x86\xea\xbb\xaa\xa3\x15\xc0Q4#\xa1e\x81\x15\xc0\x81\xbf\xdf\xc3\xb4g\x15\xc0\xcd\x83\xb1\x0e(\xb4\x14\xc07\xc96\xb2\x17\xc1\x13\xc0\x04E\xaf8\xc7&\x15\xc0\xe9\xe6Y\x81W\x11\x14\xc0T6\x80Z\xdd\xea\x13\xc0\xb7\xc2\xcfCt\x19\x14\xc0K\xbc\x13b\x1d\xff\x14\xc0EY\x84 /C\x14\xc0\xa6\x8d\xdehw\x0e\x16\xc0[>\xa8\xcai\xf1\x16\xc0\x8aN\xc7\xac\x19\x03\x19\xc0\xf1\xd7\x1c-\xb0\xf9\x18\xc0\xab9\xac<b\xf1\x18\xc0\xc3\xfa\xf38\xf1\xa7\x13\xc0\xd9\xa2\xa4\xca\xf9Q\x15\xc0;\xff\x99\x8c\x0ek\x15\xc00\xd1\x8c&\n\xf1\x10\xc0D>\x81\x9e]\xf9\x13\xc0%0M\x91\x12w\x15\xc0\x98j\xddV+\x80\x1e\xc0\x8aTd,\x1e\x85\x16\xc0\xacD\x1cj.a\x14\xc0)\x08\x19\xfb~\xb0 \xc0\xef\xf1`\xd2\xc7\xda\x17\xc0~t\xf2b\xa2#\x18\xc00\x866\x13_6\x15\xc0\x83\x90lI\x06K\x15\xc0\xb0\x9b\xad1R\x99\x18\xc0+4\xc2\xa2|\xe8 \xc0\xe7\xd8\xf9\xf9j\x94\x15\xc0\xfd\xa8\xfc\x08x\x80\x17\xc0\xf1h&\xe4o\x03\x19\xc0\xdcP\x87\x89\xa3\x80\x14\xc0\rgRW\xdb\xb1\x14\xc0\x0e"\x9b\xb45\x06\x18\xc0\xecf^K\\@\x1f\xc0-\xdc\xb7\xae\xfb\x0e\x1f\xc0{\x94\x04\xbf$\x13\x19\xc0\xad5\x9by\x11\x08\x18\xc0\xc7\x81\xfc\xd1\r\xdb\x18\xc0\xfbX\x06qF\xb2\x17\xc0\xe2alHs\xc8\x18\xc0Ik\xa1h\x88@\x16\xc0\x04\x16~B\x16\xc2\x18\xc0\x196\x1aB\x83-\x16\xc0\xa5\xd1\xf5\x024\xf2\x16\xc0q\x89\xb2\xb2\xab\x80\x18\xc0;\xde\xe0\xac\xecm\x18\xc0\t\xcc\xa4\xc0)\xd2\x15\xc0dk\x9e]q}\x14\xc0\x9b\xe7\x80\x15\xab\x02\x15\xc0\x14\xbeK\x92\xf5}\x14\xc0\xe1\x87\x00<1\xdf\x14\xc0\xf8\x84\x8aU\x10L\x15\xc0LB\xf2_\r]\x14\xc0\xb6\x15\xce\x02jb\x15\xc0\xfb\x147\x86\xb1\xc8\x14\xc0\xf2\xa1>k\x8f4\x15\xc0\x03\xcb\x12\x94\x12&\x15\xc0\xe6\xe1\xab\x9f\xa8\x11\x14\xc0\x11z\x999\xb4\xe3\x14\xc0\xdds\x9bW\x83\xc5\x14\xc0\xcd\xc2\xca\xf0 \xa7\x13\xc03\x13\x1a\xf15\x89\x15\xc0V\x02\xe5#\x8f\xa7\x13\xc0@\x16+p\n\xba\x18\xc0:\xc2)\xcb\x9b\xc3 \xc0g\xe8\xd4\xad\xa4\xf4\x18\xc0<\x9f\xf86mQ\x13\xc0\xeeS&\x13\x07u\x11\xc0\x9b\xe0\xf2\xa0}\x9b\x15\xc0\x17|j\xb5\x17\x9d\x14\xc0'
p16
tp17
bg3
(g4
(I0
tp18
g6
tp19
Rp20
(I1
(I271
tp21
g13
I00
S'\xe2&\x1b\x0f\xd9\xb8S@\x1a$\x8c\xfax\xb0S@\xcc&5\xce\xdd\xafS@G\xe9m7\x83\xb5S@\xff\xf2B\xb3h\xb5S@:9M\x03o\xb4S@\x9c\x84\x8a\xb6\x81\xb2S@xp-\x02\xbd\xb2S@\xab9d"t\xc0S@\xcb\x0c\xe78?\xafS@\x0c\xa1I;Y\xb3S@\x0f\x85>\xb1\xce\xb3S@g\x8a\xf1Sc\xb3S@lF\xf9]\x99\xb3S@7\xbf\nqN\xb4S@\xfe\x9cS\x97m\xb2S@\x1c\xbaa\xaa\r\xafS@}\xf0\'\xb8r\xb4S@G(\xa4\xbaE\xb7S@\x88\xc0\xb9h=\xb6S@\xdf\x9c\xcc\xc5\x15\xb4S@#+q\xc6\x1e\xb0S@\x9e\xab?\xec@\xb4S@\x16\x80\xf8\x92f\xb3S@j@\xa5T\xc7\xb1S@\x00\x93\xe8\x976\xb5S@\xa0\xd5eR\xf0\xb1S@\xcc\xae+\x14b\xacS@\xa1\xb95\x1cC\xb3S@\x19\x8d\xdf\xc8j\xb3S@\xa9I*\x93\x9e\xb4S@\x9d\xb7\xe9"l\xc0S@\xbe-\x1f\x97\x93\xb3S@\xc4&wz\x07\xabS@\x0c\xadP,d\xb3S@Yj\xc28\x1d\xb8S@\xbdB-v~\xb8S@1I"=\xfa\xb2S@\x88_Q\x156\xb7S@/L\xb9\n\xae\xb1S@\x980W\xd55\xb4S@\xedD\xc1,g\xb3S@\x89\xdb\xa3\x06\xd5\xb8S@HI\xa8@6\xb7S@f\xb8\xc2\x1fW\xb2S@^\xff\x99w]\xb4S@\x03\x04\xc0\xbaw\xb3S@\x97 \x9e\xe7\xfb\xb2S@\xdd\x85w,A\xb7S@~\xff\xf9\xe7\xc1\xb5S@\x98\x16\x96U>\xb2S@D#G\x8d:\xb3S@\x80\xe2k\xd7Z\xb0S@\x96\x91\xb3\xb1*\xb2S@\xba\x92\x9e@\x16\xbfS@vh\x8a\x0e|\xb5S@\x01\x7f\x88R/\xabS@h\xf9\xebox\xb2S@&\xf80L\x1f\xb4S@\xd2\xc7wt]\xc0S@\xc6Pd+\xf9\xafS@D}V4\xf7\xb7S@\x15\xd2\xd6\xd6\x01\xb7S@T)\xb1\x0f\xe0\xb4S@_\xc5p\xae6\xb0S@\x05\xec\xa2y\x07\xb0S@\xf8\xd9\xd7E\xe2\xbbS@\x19K \xdb\x05\xb3S@\x9b\xe6d\xdf\xfd\xb7S@\x97$\xf5\x1ec\xb5S@\xf3\xc7\xdf\xde\xdc\xb0S@\x8c6\xfa)y\xb5S@-IQ\x1d\xb4\xb5S@kQ\x82\x84@\xb2S@\xb38\xa1\x83\xd1\xb5S@\xb3\x89G\xe0Q\xb2S@\xf1W\xc4\x0b\x08\xb0S@\xd9\xad\x07[\xdb\xb1S@\x82\xdbf\xd5F\xb6S@\xceux\x1bv\xb5S@_u\x0c\xf2\xb9\xb5S@\xa8\xd9\xeb\x8c\xe8\xb2S@&g\x1cJJ\xb3S@\x19\xefc\xf6N\xb4S@@L\xf0\x90u\xb5S@U$\xfc\xe5\x82\xb2S@\xe4\x85h\x8f\x1e\xb1S@N\rU\x1e\x07\xb7S@\xcf/\xdeZ\x94\xb4S@z\x04\xc1\x9a\x8d\xb4S@t\xd0\xd1J\xa7\xb2S@\x19\x97KZ\xda\xafS@%_\x1d\xd8A\xb4S@\xd7&J;\xfa\xb5S@\x12q\xe9.\xe6\xb3S@\xa2*PUS\xafS@m\x18s\xd2;\xafS@\xf1R\xa3m\xcd\xb1S@\xf7\xe3\x7f\x10\xfb\xb7S@S7\'\xbbD\xb7S@3\x97\xbdW\xab\xbfS@\xa1\x96\x02.\x7f\xb5S@n\x858\xd1H\xb2S@\xe2\xbb\x90\nW\xb3S@ri-\x0f\xe4\xb4S@\x81\x93\x02\xc9\xf4\xbbS@P\x06\xa2\x1b\xb7\xb0S@LW\xe65\xca\xb8S@a\x9a\xc7.\xb1\xb4S@\x95\x96\xd7\x16\x92\xb4S@)IT\x9f\x8a\xbbS@\x9d\xfdA\xff9\xb2S@\x91\x91u\x17\xff\xb3S@\x8f\x9fH\xe5\xc9\xb0S@\x046$\xf7\xf5\xb2S@,\xca9\x9d^\xb2S@\xf5\x15\x1c\xee\xda\xb3S@\x85\xd6\xa1\xca\xe7\xb4S@\xf4Z\xdf>\xa2\xb3S@\xe5!\xb8\x04\x97\xb5S@s\xbf}1\x13\xb6S@\xd9|\x81\xd9\x04\xb6S@\xd1\xe5=\xd3?\xb4S@\xa1\x93Bh\xe6\xafS@\x89\r%9\xcd\xb4S@\xc9\x8b\xd8\x19\n\xafS@~\x171[m\xb4S@O\xbb\xf7\xc4\x8a\xbbS@\xac\xb3\x16z\x9e\xb4S@\x94p\xe7\xd1<\xb7S@\xf9W\xbfS\r\xb8S@s\x0bvK\x12\xb7S@b!\x0f\x86\x0b\xb4S@s8\x8f\xfa^\xafS@9\xe6x\x0e\xb1\xafS@\xbeYL\xa7>\xa5S@.\xf1\xc0\xa6\x92\xb2S@\x86\x9e\xefr`\xbdS@\x95\x87u\xe67\xb6S@\xde\x83N\xf1\xe2\xb4S@\x8eG^)\x16\xb5S@\xc5\x19*\x08\xef\xb1S@\xd3tT3\xb6\xb4S@\x8fL"\xe0\xc7\xb5S@\x9b"\xf85\xdc\xb5S@I[\x0c\x93B\xacS@}\xbc\xeb{U\xb2S@P6+\x8f\x17\xb3S@J\xdaX\xa8Q\xb2S@i\x94A\x97\xea\xb2S@C\xca\x03v\xf2\xb3S@!\xe2\xa2\xa4E\xb2S@{E\xb4\x01M\xb4S@]\xc3\xee\xe3o\xb0S@\xfb\x1fW1>\xb4S@om\xb99\xf1\xb5S@Z\x89\x1d[\xea\xb2S@\xbb;N\x8b\x83\xb0S@\xb0\x93%1#\xb1S@\x99R\xb5\x17\x18\xb3S@\xdbpe\xcc&\xb0S@\'A\x14B\xfe\xb0S@\x7f\x19\xdb\xdeT\xb3S@d\x06w\xf8/\xb3S@n\xa7\x07iS\xb3S@P\xee\xfd\xef\xa2\xb4S@\x9e\xdf\xca\x07\xba\xafS@tz\xb7\xee\x84\xb2S@\xe9\x91T\x94l\xb1S@p\x95\xdc\xf44\xb1S@3\xdaPa\xe4\xb0S@\xcf?\xeb\x9b\x1b\xb2S@\xa2\x14\xfa\xec\x15\xb5S@P\x00\x94\x01\xae\xb1S@L\x10\xfe\x90\x0c\xb3S@\xed\xd8\xc4U\xc5\xb4S@\xd2\x16\x7f\xcdP\xafS@\xa7\x036w>\xb7S@1\xce\x1b\xe4G\xb8S@\x1f\xdcF\\f\xb4S@\x06\xcc\xa0\x1b\xc8\xb4S@E\x8c\xdf\xaf\xee\xb2S@\xbb\x11~\x94\x97\xb3S@(\xac}\xec\x0b\xb5S@E\xef(\xe91\xb2S@\xf4"9\xb3\x0f\xb4S@.N\x10\xe1=\xb3S@\xfa\xf8\x91\x08\x1c\xb1S@\xd5\xc2\x0b\x8a\xa9\xb3S@\xd9\xa7\xfa\xb3=\xb2S@\xfb\x8d\x1a|F\xb4S@G\xe9e{\xa0\xb7S@\xfb\x08\xaaK \xacS@\x8d\xf8qT\xbd\xaeS@w;*\xcd\xd8\xb6S@\xc25\x8dm\xf9\xb5S@n\x913\x8d\xe3\xb5S@\xde\xdc\xcd\xb7\xb2\xb5S@~\xcbo\r\x8e\xb5S@.\x7f\xb1p\x8c\xb4S@Nar%\x0b\xb3S@\xa0B*C\xcf\xb4S@o\x932\xea\x1d\xb3S@"\x91\xc3)\xc5\xb2S@n\xb9\x15J\xe8\xb2S@\x94\xa2\x91\x18\xf3\xb3S@\x8f\xe9R\x1f\xa2\xb2S@\xaa\xa1xT\x89\xb2S@\xfeVitD\xb2S@\xecK\xcd\xa1\xdb\xb1S@pS}\xe0\x8d\xb1S@ny-\x9a\xfa\xaeS@y\xb72\xe6\'\xb3S@!@z\xba#\xb3S@\x17\xd5ar\x06\xb3S@\x07\x14\xd7\xbd\xc5\xabS@Q\xeb\x04\xc8\x00\xb4S@l\x01a\xcf\xb5\xb2S@\xa41\x03\x84\x06\xb7S@.\xc5\xf2|\x08\xb1S@\x1c\xea*[\xee\xb2S@I\x03GXb\xbdS@]P\x0ba\xde\xafS@_\x96\xec\x98\xc9\xb1S@f\xcbt\x8fL\xb6S@\xc9h\x052\x08\xb6S@{\x1c\xbb\x13\x0f\xb3S@\xd2E\xa5\t\xcd\xbcS@%\x85\xc1\xce\x94\xb0S@bfX[\xa4\xb0S@+\x05,M@\xb3S@\xbd\xbf_\xb5\x93\xb1S@{\x1f\x0e\xa5\xd5\xb0S@2\x9d3\x14\\\xb0S@\x97n\xec\xf5\xfb\xb7S@(t\x0b\xe9I\xb8S@@\xe7\xc1Q\xde\xb1S@\xeb\xe6f\xa7k\xb0S@\xa6/~\xc6\xb7\xb1S@\x81k\xf3ah\xb0S@\x03}\x84\x909\xb2S@\xc020g\xbc\xafS@\xc2\xc0\x8c\xccg\xb3S@\x1e\xff\xad\x9b=\xb0S@\xb8gn\x0f?\xb2S@\x0fj\xfa\xea-\xb5S@\xe4}\xd6\xa0\xaf\xb5S@\x1d-H\xe6S\xb2S@\xb0uj\x00-\xb1S@G\xcb\xc1+<\xb2S@\xa0c\x824|\xb1S@F\x0fo,0\xb2S@+\x93O\xb6\x90\xb3S@!\xf4\xf5\xfa\xfb\xb2S@\xc3\xc0Q\x9f\x9b\xb4S@M\xd6\x8a\xd9\xbe\xb3S@\xfb\x93\xaf\x1d\x81\xb4S@U\xee\xd3\xd5\xe1\xb4S@\xa7\xa1b\xb8R\xb3S@\x1a\x1eC\xb5\xa9\xb4S@\x103/\xa4\xcc\xb4S@\x9f\x16P@-\xb3S@\x9c\x96\xde@3\xb6S@\x9e\xd24w|\xb3S@\x9fN-\xd7B\xafS@-\x05\xd5\xe6\x1f\xbcS@\t\x07\xad\xbe_\xb3S@\\\n\xefZt\xb3S@\x9f\xbd\x86g^\xaaS@\xfc\xa8OX\xc9\xb2S@\xafmz\xc8\xf7\xb1S@'
p22
tp23
btp24
a(g3
(g4
(I0
tp25
g6
tp26
Rp27
(I1
(I271
tp28
g13
I00
S'\xe4b\x1d\xcb\xf0S\x16\xc0H/\xc9\xa4\xdd\x1c\x19\xc0\x89Z\x9a\xff\xdf\xa2\x18\xc0p`K\xe9\xd7\xd8\x15\xc0p`K\xe9\xd7\xd8\x15\xc0\x1d3\xc2r\xa9\x88\x15\xc0\xee\x7fT\td\x89\x18\xc0R\xb6\xc2d\xae,\x15\xc0\xcc{\xbbf\x81\xb0"\xc0\xae\\\x1cR\x9bE\x19\xc0Z\x8e\xe3P\x06\x95\x18\xc0\xa8,\xb7 Nf\x15\xc0\xc6\xf7\xf1\x1b\xd6|\x14\xc0+w\x9eR\xc4\x92\x16\xc0%i\x08\xb4\xfa\xda\x15\xc0\xe2WF\xe7"\x04\x16\xc0\x19gh\xb6\xb8Y\x19\xc0^$\xd8\xed\x00\x85\x15\xc0\x86\x14\x00+\xe6\x16\x15\xc0\x14\xb5\xa9\x8bA\xe4\x15\xc0\xa75\xb6\xb9\xfe!\x18\xc019n\x94A\\\x19\xc0\x1e$+\x15\x95P\x18\xc0\xab\xccF\xc9\x93j\x18\xc0\x98\xf1z~\xf6\x9e\x18\xc0\x13\r\xd4h5\xc0\x15\xc0\x8aF\xef\xda\xb3\x87\x15\xc0:`\x9c\xe2\xfb\xcc\x10\xc0L\xc0^\x9d\xbf\xbd\x19\xc0\x9eG\x00r\x82x\x14\xc0<\xe7i\x9f<\xf1\x15\xc0\x17Ar)2\xd7"\xc0\x9b?\xfc\xdd(Q\x15\xc0\x12iq\x03B\xb2\x12\xc0\x1dG\x804\xcc\xa6\x16\xc0@\x1e\xc7+\x84\xca\x1f\xc0\x84\xba$\x99\x86\xb7\x16\xc0G\x86\xda&\x04\xe0\x14\xc0P*\xdf\x91\xc9\xfc\x14\xc0\xe7\xbc\xe1\x10\'S\x17\xc0h\xbe=&$$\x16\xc0\x8c\xaaJ\xb5zj\x18\xc0\xeb\xe3\x03?\x91d\x16\xc0 \xcf/\x1f\x00\xd9\x19\xc0\xc4\xe1A\xa3\x11\xe9\x17\xc0N\xb5\xae\xa7\xd2\x12\x16\xc0\xe6Z\xa9\xa4\xc5\x85\x14\xc0iS\x98\xda9\xfb\x18\xc0gLU\xb0b\xc3\x19\xc01\xb4z\x06j\xe4\x15\xc0\x16\xdd"\x1d\t\x9b\x13\xc0{^r\xfbB\xb2\x19\xc0\xe9\xado\x8a\x9b\x03\x19\xc0\x95\xd4%\xc1\xa9\x9b\x19\xc0\x92\x9c\x0f\x7fC\xe8"\xc0\x83*\x9a\xfc\xf1\xc8\x17\xc0\xd0O\xb7\xd2"f\x12\xc0\x12,\xb7_2\x04\x16\xc0\x08oq\x84w)\x18\xc0\xa5\xb7l\xc35\xd9"\xc0\xc9\x00\x07\xed\xde+\x19\xc0\x9fG\x88\xb5\x89^ \xc0\xf67\xe4\x01\xc3\x03 \xc0\x05x\x12\x9c\x86\xda\x18\xc0@\x1c\xbd\xfc\xc1\xb4\x16\xc0;\x01\xebJ\xbb>\x18\xc0\x80}\x8d\xef\x88\xcd!\xc0L\xa2/9\xd7\xdd\x15\xc0\x94q\x10\x8c\xbb \x15\xc0\xea2a/W\x00\x16\xc0!\xe4\xf4\xb1>\xd9\x17\xc0\x07\xb6P\x9b\xf9D\x15\xc0iJ<\xd9\x08\xbc\x18\xc0\xa3_\xfc\xf3\\J\x15\xc0\xe1\xcd\xf5>M\xbd\x18\xc0j4EN\xab\x85\x15\xc0\xe8 )\xdaw-\x19\xc0\xb5\x18\x06\xdb-`\x19\xc0\xc0\x9e\xda)\xe4\xe5\x15\xc0\xf8\xa4D\xd8\x8b\xd7\x15\xc0\xb0\xa2\x05\x96\xea\xf9\x15\xc0\xd8u\x9dH[E\x16\xc0\x88@\xe2\xad\x03\xa1\x16\xc0?\x814\xe1MP\x18\xc0\xbfr5y\xa7\xc0\x18\xc0\xaa\x89z\xcff\xfb\x15\xc0W\x8eC`\xda\x01\x15\xc0l\xb6\xc11s\xc8\x18\xc0\xf1POI\xf0\xe1\x16\xc0\x9e\xbb\x13\x17Y\xf6\x15\xc0\xdb\x05\xa4\x92\x8b\xba\x14\xc0\x84\x0c\xac\xf8\xc1B\x18\xc0\x00\xa0\xbd)R\x1b\x15\xc0\xde \xf5\xcb\xe6\xa6\x13\xc0\xc1\xb1g/O\x1c\x15\xc0\xf2\x83j}\xff\x8d\x19\xc0\x11\xfe\xfaFz?\x19\xc0t\xderP\xa4\x96\x18\xc0!\x0eR9\xe2_ \xc0\x8b\xd1\x87[9\x15 \xc0)k\xf6\xe2\xdc\xff"\xc0)\x07\xd2\xbb\xd5\xc7\x17\xc0\x8fuN\xd0\xea{\x15\xc0\xa9\x07\xf3n\xee\xec\x15\xc0d\x1e\x0em\xf5\x1a\x16\xc0\x05z!\xab\x05\xce!\xc0K"\x1ag\x17\xfd\x17\xc0\xdbGF\xc9\x04\xe1\x1e\xc0\xc3\x91\xe6\xcd\xf5\xbc\x15\xc0\xa4\xc3V\xce\xb6\xfa\x18\xc01!\xc2\xfa\xa3\xc1!\xc0\xfe\x03\xf7\xec\xca\x95\x13\xc0\xe5\xc3\x9f\x95\x92\x85\x14\xc0\x81\x8a\xab\xd9\x14\xf2\x16\xc0\x95\x0e\x9dM\xe0\xdf\x14\xc0\x08\xf5g\xeb\x9e(\x17\xc0\x04\xb5[+\xf4m\x14\xc0\xa8c`\xd4T\x19\x16\xc0\xdb\xe4\xba\xca\xf7q\x14\xc0)\x92\xd8\x17\xb3\xc5\x15\xc0\xb8@T\x98\xf2\xa9\x15\xc0\x99\t\x18k|!\x16\xc0$\x0fH\x13\x9b\x1a\x15\xc0\xe1\xa3Q3\xe9H\x18\xc0\xa2\xe0\xdc\xea\x8c\x8f\x15\xc0?\xb0\xb9\xb3\xd1d\x19\xc0\xeeH9\xe1\xcaq\x15\xc0]\xcbD\x97s\xc4!\xc0\xdd\xa3\x8b\xc5\xdd\xac\x15\xc0S\xb7\xe1\x98E\x1b \xc0\xb9S\x80<\x14_ \xc0~\xe6\xa1\'\x18\x03 \xc0\xb3\x88Z\x95\x99g\x15\xc0\xb3\x9a\x82\xbe\xf8\xad\x18\xc0\xb4\xfd\x06\xc4\xfa\xd2\x18\xc0\xd3t\xe6\x80\xc8\xd6\x11\xc0\xb3$yn\x16\xbd\x14\xc0PI!\xcb\x93\xc0!\xc0\xf1d\x93\xc5\x80\xe9\x15\xc0\xde\x84UcZ-\x15\xc0\xf2\xf7<\xc4\x91P\x15\xc0\xa1\x11\x8f\xea\n\x84\x19\xc0A\x0b\xd4R\x925\x15\xc0"\xa7\x80D\x1c\xf7\x15\xc0)\xc7\r\xbe;\x05\x16\xc0ERx\xdb8\xc4\x10\xc0\x03\xfa)b\xc2]\x15\xc0\xf9\xca\xa4\xaf\x17\xdb\x15\xc0\x00pP\x80\x95\x83\x15\xc0\xde\x15\xcb\xe6\x16D\x16\xc0Lbk\xe6\xd2"\x15\xc0\xde\xd4\xc5\xd90?\x16\xc0sr\x8fmN,\x16\xc0\xef\xa4\xa8\xc6`(\x18\xc0\xa3|\xa5\xce0\xf5\x17\xc0z\x82\x99\xa2\xb1\xe5\x19\xc0\xb6,\x9d\x82\'2\x18\xc0\xd6\xdf\x17qe\x80\x18\xc0\xc0\xb4nhio\x17\xc0H`\xbf\xa4A\xfe\x18\xc0\r"\x9f\xd6\xe1m\x17\xc0\x15F\xe3\x8b\xe2\xda\x17\xc0\xbau[\xcd\xa1f\x19\xc0V\xb4t~\x98\xc7\x15\xc0\xf5;\xb8IZ+\x19\xc0|4\xcf\xc9j\xdf\x16\xc0&\xb5\xc2X\xa9\x1e\x19\xc0\\\xda\xa2\x1ft\x00\x16\xc0[\x10HR\xc4\xe7\x16\xc0\x7f\x98B\xd5\xd2v\x18\xc0t\xe7\x1c-\xa0.\x15\xc0\xcb\x18\xd4I\x1f\xea\x16\xc0\x05x\x12\x9c\x86\xda\x18\xc0\xc0\xda.\x1d\x82\xf8\x18\xc0\xbfz\xad\xa4\xe2D\x14\xc0\x12\xba\xcdg\x8cx\x15\xc0NdJ\x0cQ\x85\x19\xc0\x7f\x95\x8d\tM\x1a \xc0\xab\xc46\x18>J \xc0C\xfd9|Y\xfd\x15\xc0pj\xf2Mx\xce\x15\xc0\x8dy\x1f\x00Z\xcb\x18\xc0(h\x8f{\xcem\x14\xc0-\xd7\xd7fXU\x15\xc0\x16\xd584\x0c*\x17\xc0\xebi\xc4\x1c[\xd5\x17\xc0Bi\xbf\xaf\xef\x9d\x16\xc0$y\x1e\xff|\x03\x15\xc0\xb7\xf4\x16\x9bQ\x83\x16\xc0}\x9d\x92*.\x82\x15\xc0\xd1\x13\x98\xec\xb1%\x16\xc0\xe4\xe9\x84\xb2\x91\x11 \xc0Pnl\x89O\xe3\x10\xc0\n\x1er~\xc3\x0c\x19\xc0g\xbdc\xacwf\x17\xc0\xbeJ\x8bQ\xfd\x19\x16\xc0\xbf\x89G\tY\xfb\x15\xc0\xd5I{`\xee\xe1\x15\xc0\x03Q\xc0\x06\x86\xc8\x15\xc0yv\x8e\xba\xc4 \x15\xc06\xd3\xb3j\x8aH\x14\xc0\x90H\x1610\x95\x15\xc0\x1e\xf1\xa6pM\x94\x14\xc0\xaa\x7fZMnw\x14\xc0d\xa7\xbdC\x17\x99\x14\xc0\x1e\x9eQ\xc7\xf8a\x15\xc0\xf3IE\xfe\xa6\xc4\x14\xc0\x1f\x16\xd4\xaa,v\x16\xc0i\xddt\xe9th\x17\xc0\xd9O\x8d\xd6\x89b\x19\xc0=\xc6\x83\x80\xebk\x19\xc0\x94\xa8 TCa\x19\xc0\x8cg\xaf\x8d\xab(\x14\xc0\xe1u\xcc\xc20\xc6\x15\xc0a\x88\xe0\xf0\x95\xdd\x15\xc0$\xfd\x0eo~\xbb\x11\xc0\xab^\xd0\x04\xbat\x14\xc0\x80GY\xbb\x88\xec\x15\xc0\x11N\xd7\xd1\xfd\x05 \xc0I\xd5&\x06Z\x03\x17\xc0\x88\xdf\xffKv\xeb\x14\xc0\xf6\xf0\xf8\xa2\xacS!\xc0\xf9\xb52%\x04N\x18\xc0h\xb7\x1e\xca\xee\x92\x18\xc0\xb8I\xb3\xe50\x98\x15\xc0\xaf\x08.\xc7~\xaa\x15\xc0q\xec\xa30\xf6\xf8\x18\xc0EC\xc2\x8b\xa8\x8c!\xc0Z\x1a\xd3\x86\xb3\r\x16\xc01v\x18\xa9\xd3\xfe\x17\xc0dLEg7e\x19\xc0L\x87}\xf6.\x07\x15\xc0.\x04\x90\x8152\x15\xc0_\x05\xe0)\xb4\x7f\x18\xc05\xf3\xd9\x1d\r` \xc0\x8c\xc4\xdb\xceBC \xc0\xb2J\x14u\x04v\x19\xc0\x19\xdd\xbaB\xc0|\x18\xc0E\xe3\x98\xa3\x19C\x19\xc0\xe7P\xd1\x99\'.\x18\xc0\xec\x85n\x04\xdf)\x19\xc0D \x9e.\x83\xca\x16\xc0\xe8\xc6\x02\x95\xe2#\x19\xc0O4\x1e\xb1\x1d\xad\x16\xc0\xb9\x9e\x92\x95,_\x17\xc0\x1b5p_U\xd0\x18\xc0\xc9\xc6=]\xef\xb6\x18\xc0Z\xa5r\xb9g@\x16\xc0B\x83\x07&9\x11\x15\xc0\xb0\xc2?\x01\xcb\x84\x15\xc0\x8d\xc9\xe9\xf2S\xfb\x14\xc0\xa0\r\x8d\xa5\x83T\x15\xc0\x88}\t\x07k\xb6\x15\xc0\xb7\xf2\xb0\xe7\xed\xcf\x14\xc0\xb4\xc2\xeb\x03\x8d\xc3\x15\xc0\x05\xc7\xc9\x05]3\x15\xc0\xa8\x8e\x0b\xf9\x1c\xa5\x15\xc0\x97!_f\n\x85\x15\xc0Q\x8e\x93c\x99\x89\x14\xc0\xb9!\xff\xfdSR\x15\xc0\xcf\x0f[\xed\x06,\x15\xc0X\x98\x0c!\x98$\x14\xc0m\x8d;\x1ev\xe3\x15\xc0\x1bs\xbbM\xc2\x1e\x14\xc0\xa0\x1b_\xe0\xe1-\x19\xc0\xd7\xf1\xf8"\x9bh!\xc00]\xd5(j^\x19\xc0B\x07W<\x16\xd4\x13\xc0\xdf\x9f\x05\t\x7fC\x12\xc0\xealK\xa7S\x08\x16\xc0\xd3\x88\xf7\x14\xe5\x17\x15\xc0'
p29
tp30
bg3
(g4
(I0
tp31
g6
tp32
Rp33
(I1
(I271
tp34
g13
I00
S'\xbc\x1fl\x1b(\x9bS@\xf9\xab\x03\xc1\xd8\x93S@R\x81\x87v"\x93S@\xa5\xf8q\x99\xbe\x97S@\xa5\xf8q\x99\xbe\x97S@\x8f\xb4\xd6\\\xaa\x96S@\xc5"\x05\xc7\xbb\x95S@\x1a\xc2\x7f\xc6\xd4\x94S@\xf5\xe1\xab{\x92\xabS@\xb6\xb59\xab\xb3\x92S@\x1e\xb0j<\x87\x96S@\xe7\xe0b\xeb\x00\x96S@@\xaav\x8e^\x95S@\xbc\x86|\r8\x96S@\xba!\x1b\xe9\x97\x96S@\xc7\x9aJ\x01\xc4\x94S@CI\xf0\xae\x89\x92S@\xc5\xab\x1dh\xa8\x96S@\x04\xa7\x18\xfaX\x99S@_\xd8\xe5Y\x9a\x98S@3\x02}\x873\x97S@\x15*\xe8\xcb\xbb\x93S@\x9cl\xb2\xa2[\x97S@\xfeb\x90dx\x96S@\x90\x00\x8fZ\xfe\x94S@\xc0\x13\xc3Uz\x97S@2\x0f!\xb7\x1b\x94S@\x11}\x80Ch\x8dS@u\xf5\x9fs\xc8\x96S@\xcc4\xcd\xb3[\x95S@\x8f\xa5\xb9 \xf0\x96S@G\x8eI\xaa\x8a\xabS@]YC\xae\xc0\x95S@\xea*\xabu\x95\x8cS@\xfd\x8d\xc1;\x04\x96S@\x96\xcbF\x8b\xd8\xa1S@O\xb0F\x86\xe9\x9aS@\x1e\xe2\xa4\xb9\x06\x95S@S\xc9L\x10H\x99S@\x94\xd1<\xa6\xa1\x94S@\xf2 \xd2\xbf\x8c\x96S@\xaf(Eb\x81\x96S@\xcbP\xad\xf8,\x9bS@D\xdf\x89e\xcf\x9aS@\xd1\x7f\x1f\xd1g\x95S@v\xd5\x89\xc2\xc0\x96S@\x12\xc0\xfa7\xa0\x95S@\xbaCC\xddQ\x96S@`\x9b\x1d\x92\xc8\x9aS@\xfe\xe6\x8f}\x1a\x98S@\x1c\xa3\xa8\xe9\xf8\x93S@1\xed\xbd\x12\xbb\x96S@\x81\x11\x9bq\xba\x93S@\x17S\x0e\x99\xc6\x95S@=\xc0_\x97[\xaaS@VH\xb2\xafc\x98S@\xee"\x0b\x9f\xad\x8cS@(\xd9\x91R\xd3\x94S@\x94S\xa6K3\x97S@\x85&\xcax\x91\xabS@\xa0]c\xc6|\x93S@\x16\x0e\xbb\xd4\x04\xa2S@Y\x88\xf9\x1a\xdb\xa0S@\xc3\x86\xe4\x0c6\x98S@\xa6\x81\x18\x9a\x06\x93S@1\t\xe0\xf6=\x93S@\x9eL\xe5?\xf5\xa6S@\x11I\x89<[\x95S@\xc1MU4\x19\x9aS@R+\x80\x8a\xbc\x97S@\xef\xad\xff\xb1\x0c\x94S@\x06\xc2\xee!\xa0\x97S@\x97\xc0v\x81\xdf\x98S@\x94\xb3\xa9\xed\x80\x94S@>\xab\x8ef\x05\x99S@\x88\xef\xc9B\x93\x94S@\xdc_\xe5K\x82\x93S@\xd1\xac9rr\x95S@\xfb\\\xc8X\x9c\x98S@N\xe1\x17\x9c\xb6\x97S@F\x1e\x14r"\x98S@\x0c\x90j\x7fh\x95S@\xael\x1f\xfd\xed\x95S@\x1b\x15\x8f\xf3o\x97S@\xe4\x04/i\xa3\x98S@\xf3\x8c\x9c\x1a\xf8\x94S@\x8f\xd5\xfe\x1f@\x93S@W\xf4\xfb\xb55\x9aS@\xccU\x98\x8cY\x97S@\x96\x93\x97\xca\xea\x96S@d\xd9zE\xb5\x94S@Q\xc6q\xae\x1a\x93S@pd]Ia\x96S@\xa2\x9b\xfei\xbf\x97S@%\x9aD\x8e \x96S@j\x8a2\xf2\xed\x92S@\xcb\xb3\xcdc\xa7\x92S@\xed2\xda\xea\x07\x95S@\x0b\x18.r\x00\xa2S@\xef\xa5!2\x0e\xa1S@\xd1{\xbd\x08\xfe\xaaS@\xdfp\x89Mm\x98S@u\xa3V:\x87\x94S@\xceV\x14\xf1\xab\x95S@!\xeakcC\x97S@ k\xe1|\xeb\xa6S@\xb4P*\xc0\xe3\x93S@iz\xa1\xddN\xa2S@\x0e\x1cxq\xd0\x96S@\xd5\xb8\'\xbe\xcb\x97S@Zm:\x97\x92\xa6S@\xc6k\xa2\xf4\xf5\x93S@\x1eglV\xff\x95S@\xc9\xe09\xd2\xa8\x93S@2\xa72\xb7\x0f\x95S@\x08\x0e\xd8y3\x95S@th,\x15\xef\x95S@\x01\xd5\xe4\xcaE\x97S@L\x8erp\x8a\x95S@\xc4\x8e\xaf\t\xe7\x97S@\xe6\xb0I\xd2H\x98S@\x80P\x11\x0eW\x98S@\xcd\x85O\x01\\\x96S@\x17\x94E\xc9\x07\x93S@K \xa6\x86\x06\x97S@ZM\xf2\xa0\x9a\x92S@\xfd\x02R5\xad\x96S@\x9e\xf9\xd6\xb5\x82\xa6S@\x96Z\xaar\xdb\x96S@Z3\xdd\xe3\x1a\xa1S@\x94\x93O\x03\x10\xa2S@\xb0)\x8e1\xce\xa0S@3\xea\x8007\x96S@\xcc\xefm\r\x94\x92S@\x18\\\x11g\xf4\x92S@\x88\x16\x7f!\x9c\x86S@\xcb\xb2\xec<\xab\x94S@-\xe5w7d\xa8S@\xe8\xfc\x8d\x82\x96\x98S@6\x8c\xefq\x11\x97S@\x85\x0f)\xdf<\x97S@\x97\x01\x0f\x15h\x95S@\xc8n\xb7u\xcc\x96S@\x1d=ni#\x98S@\x1e\xa1$\xa34\x98S@V\x88\xdb\xd2J\x8dS@ N\xba\xc3j\x94S@W\xd6\x864T\x95S@\x11\x9f\xbe\x1c\x7f\x94S@\xc3V\xd1\x02Q\x95S@G}\xd9\x06\x17\x96S@\xce\xfb\xcc\r\xad\x94S@\xa5\xb8\xa2\x9b\xa4\x96S@X\xae4\xa2\x98\x93S@\xdf\xaa\xdc\xee@\x97S@\x00h\x1a\xfb\xa1\x99S@\x03\xcb8\xd6\xff\x95S@di\xa6\x94\x98\x93S@/"\x8bi*\x94S@[\xb3F-n\x96S@V\x81\xc5\xcd!\x93S@%\x98S\xee\r\x94S@H*\x1d:\xb4\x96S@Y3\xb5\xf8p\x95S@\xc4\xd7 \xf7\x88\x96S@l\x99I\xa7c\x97S@\r\xc3\xea\x7f\x19\x93S@\\2@\xf4\xe3\x94S@\x17|\xc10$\x94S@\'#NBy\x94S@\xce\xfc\x8f:\x0e\x93S@\'\xb2($\xdf\x94S@\xc3\x86\xe4\x0c6\x98S@]\x11\xd2\x8c\xf8\x94S@\x86\t\x84c\xe8\x94S@\xdc\x1c\xe2\xe2\t\x97S@\xa9\xc8\xee\xbb\xea\x92S@ew"\x8f-\xa1S@\x11.\x01\x19L\xa2S@\xccy\xe4Y\xcf\x96S@\x1c\x86\xf1r\x14\x97S@ \x1f\x19$\\\x96S@\xc7Q#\xa8\x9f\x95S@<)\xfdz=\x97S@\x83\x0e\x8b-\'\x95S@\xb1\xe7\xfc\xfc/\x97S@W&\xd0H\xf8\x95S@a\xee\xb2(B\x93S@\x06\x8e<\xaf6\x96S@\x9fdRa}\x94S@\xeaoch\xc1\x96S@\x91\xeb\xafjx\xa1S@\x9d\x12Hc9\x8dS@|\xc3\xbd\xc2\x1d\x92S@\xc5\\\xdd\xf0\x9f\x99S@\x10\xe7\xf4\x86m\x98S@&?\xd8\x94(\x98S@\x1bJ\xd2\x8d\t\x98S@\xf8\x03*~\xea\x97S@I\xc9fQ\xbd\x96S@\xb6\x1b8@\xf2\x94S@P\xafWs\r\x97S@\xb5\xee\xb7\xebP\x95S@E\xe4\x9e\x1b\xae\x94S@m\xd5j#\xd8\x94S@\xcd=\x8c@0\x96S@\xddj\xf4`\xaf\x94S@Vhbv\n\x95S@\xd0\xce\xa1\xd6R\x95S@\xa47\x186u\x95S@g\x14H\xf0!\x95S@\x07\xd3\x8c}\x81\x92S@b\x88\x86\xbb\t\x95S@\x8e\x86\xe7>o\x95S@\xa9\xe1\xa2\xb9L\x95S@\x18\x96\xd4\x88\x16\x8dS@\x87\xba\xb9a\x07\x96S@-\xb0\xc5\xd4\x1f\x95S@\xd7:\xf8\xd2\xe3\xa0S@\x06\xa3#p\xdc\x93S@\x1b\x1c\xacQ\xff\x94S@\x04/\xbd1\x0c\xa8S@\x8d\x00\xf2\x1f\x13\x93S@\xb5\xd4\xa1F\xfe\x94S@\xb9-y\xad\x8c\x98S@\xf2\x9a\xa68D\x98S@3\xbc\x9fmr\x96S@@J1\x94\xa5\xa7S@\xfe\xc7\x01\x89\x0f\x93S@A\xbce\xf3\xcf\x93S@\xcd\x1e*\x92\xb2\x96S@P\x8a\xf8j\xc5\x93S@\xf1L\x98\x92\xfd\x92S@\xb0AF\xbd\xac\x93S@z>\xe0`\x1c\xa2S@8\x19\x9b\x8b=\xa2S@\x83\x01\xcc\xe4r\x95S@PFw\xd1\xb5\x93S@\xba\x85I/7\x95S@\xaaR\xfb\xba\xa3\x93S@b\xf0\x95l\xb0\x95S@\xf3 \xfcgh\x92S@\xb6\x0b\x9fr\xb1\x96S@\x1ezU\x07\x02\x93S@\t8mq.\x95S@\xac\xcf\'\x88_\x98S@\x90D\x11\xa2\xd8\x98S@)4\xf7\xe8\xb5\x94S@--;=@\x93S@u\xf2QKg\x94S@\xdf`\xe1\x02\x97\x93S@M\xf2F\x98w\x94S@=\x98j\n\xd4\x95S@\n\xe5Y\x1a\x03\x95S@\xbd8%\xc7\xed\x96S@\x0b"^c\xf0\x95S@\x89\xd6\xd1q\xc8\x96S@\xe2\xba\xe8\xea\x12\x97S@\xb2\x05\x94\x99i\x95S@\x8d\x13O\x80\xd4\x96S@e\xdc\xc75\xf1\x96S@\xc8\xf1\xd4?\xeb\x94S@c\xf9\xbf0\x90\x98S@y\x05.)|\x95S@\xd3q\xa7\xa9\xc2\x92S@\xff\xd9a\x0e\xe8\xa6S@\x19\xe4\xee\x9c\xaa\x96S@XZ\x96kD\x95S@\x18\x1d\xa4\xaf\xd0\x8bS@\xbd\xb0F\xfe\x08\x95S@{;\xdb~,\x94S@'
p35
tp36
btp37
a.
