# Supplementary material for: Sea ice drift data for Fram Strait derived from a feature-tracking algorithm applied on Sentinel-1 SAR imagery
Source: Data Brief. 2018 Apr 19;18:1410–5. doi: 10.1016/j.dib.2018.04.034 (PMC5999601; doi:10.1016/j.dib.2018.04.034)
Supplement: Supplementary file 2 — Supplementary material [file mmc2.zip › fs_s1a_data/HH_filter200vec/FramStrait_HH_20141215T160048_20141217T154520.dat]

(lp0
S'S1A_EW_GRDM_1SDH_20141215T160048_20141215T160152_003732_004717_D31A.zip'
p1
aS'S1A_EW_GRDM_1SDH_20141217T154520_20141217T154620_003761_0047C4_5990.zip'
p2
a(cnumpy.core.multiarray
_reconstruct
p3
(cnumpy
ndarray
p4
(I0
tp5
S'b'
p6
tp7
Rp8
(I1
(I4983
tp9
cnumpy
dtype
p10
(S'f8'
p11
I0
I1
tp12
Rp13
(I3
S'<'
p14
NNNI-1
I-1
I0
tp15
bI00
S'\xa7\x1d\xb1\xf5\xb1).@\xab*og\xe4\xaa,@\xe4f\xb6c\xa1\x89*@\xa5i\x19\xa9\x9d\x1e%@R\xbcE\xad\xecr+@\xe0\xfa\xfe\x12|Q.@\x19\xb8\xed\x88GV.@\x8a\xc3M\xe2T],@b\xdd\xea\xae\xa3+1@\xc4Eu\xf9m*&@\xac5H\\\xee\xaa-@\x13;\x07jk2&@\xe64\xb7\x8e\xe5\xc8-@\x9f\x03\xf8\xecV\xf8)@D\xbc\rir\xa2,@\xc5\x8eky\xaaQ.@}@8\x0eR\x8b.@\x1d\x8d`\xb2\x99V,@\xa5\x93-\xc6#\xf00@\xb7\x86\xf3\xcb\x8c>.@\xe9\xc1\xce ]i0@\x13H\xee!\xd7\x9b,@\x81\xcf3)8\xee0@\x14\x12\xb0\x05\xcf\xba+@\xcaM\xd1%K\xda*@\x14\xee"H!\xeb0@\xa6\xf16\xf9\xec\x051@\xdf\x8b\xc9\xb0\xfb\xd6)@P\x1f)\xbfTK.@\x0e\x95LA\x08\xd1*@\x14\x0f\xd4No\xe70@2B\xff?\xb4\x141@{\x85\xba\xd8\x86"1@"\x8a\xc1v\x80\xd50@\xc1\x0b\xda\xd7)\x101@\xe7\x9ff\xd0d^0@\xe2v\x1b\xae(\xb8-@<v>a\xc0r.@f\xfd\xe5\xf0)\xfe0@\xa73\x8f\x08\x16J&@99\xc9t\xd7*1@\xde\x8a\xc3"\x03x-@\x91\xf3\x1a\x0c\xefS0@\xbe\xac2O~\x85-@\xfb\xe0\x87\x15M\x9a0@x\xf6q]\x91\xa9.@\r\xf9p\x1c\x12\xa7*@ \xfe\x93\nb\x8c.@\xe3\xec\x02f\x18\\.@\x08\x06\x8et\xfbF,@\xf8|d\xcf3\x0c1@\xd6\x19\xae\r\x05\x1d0@\x97\xe1\xfe\xf0>\x80-@\xba\xe3k\xb0\xc6R0@\xcd\x86\x82Q\xa3K%@\x0e\xb9\x93\xb6|\xa0,@\x99\xfb\xaf%\xd4L-@\x11t~\x92p\x84-@\x16\x08\x1d\xeb\xd3\xcc-@\xd5\xbe\'\xba0\x1d.@\xb5\xdd\xa7\x05\xf9N0@.\xb6|:\nD&@\xd0\xf43\x1d\x18U/@\xdd\xae\x9d\x8b\xdb\xe8-@\xd0R,0uq-@\xe1d\xc2V\xc0\xc4&@\x8b\x10\x95\xaa\xfe\xce-@\x0fe\xec\xed\xf99-@F%)lF\xa90@\xcbu\xba\\\xf5\x97-@\r\xca\xb9\xe1@\xb3&@\xbbg\x86\xa2\n\xf2/@\x84\xd3\xd9\xc2\x16\x0e0@\x9f@\xa2c\x1b\x9e-@\xfb)j01\xe3-@Dz\x12`\xe1\xdc+@\xbe\x82x\x81"\x92-@L\xe4\x0c\'\xf0\xdb.@?i\xb2*l\x90-@fo\x1d\x86\x93\x11-@y\xa5J\x9a\xf4S&@\xd3+-\xe8\xce\xa8,@\x98\x89W\xa9\x9a\x101@\xa6Sk\xf4\x0f\xa5&@p\x80$B\xac\x7f0@\xd7BY\x98a\xdf-@>\xeb\x1d\xa3\xbef0@\x84\xe1g<\xded0@\xeeZxBR\x141@Z!\x9b\x80\x0f\xa70@\xc7\xa3\x99y\xbf\xca-@\x84\x01\xdfi\x9d\xf20@\xb0\xd8\x9c\x82\xcc;0@\xc2O\xe0%\xc4\x81-@`\xe0\xa2@\x8eU*@\xf6\xf6\x86\xa2\xd6T/@$m\x8ewyH0@K\x8f\xf7\xbf\xad\xd8.@2\x8d\xb1\x9c\x1bD+@\x12\xd4\x91y\x19\xe8.@o\x9cx\x0eY\xba0@\x15\xf4\xdd\x98D\xe00@#\xb7:I\xba\x1f,@jj\xfa>\xcdQ0@E\x14\xc7\x07\xe3\xb80@d\x13\x0c\xcd\x0f80@\xab\'\xd5\xb2\xf7\x031@\xc1\\x\x80\x16o%@kV\x83\x7f8,&@\x08Zq\xcf\xe4\xab0@\xfbg\x8b7`\xad0@8t\xae\xde\xadU%@\'\xf2\xce;\xdfU.@V\x16o\x84s\xcb*@\xcc\xfe6\x16\x89\x081@jz&\x1f0\xa90@\xa4E\x00\x14S^.@\xa6"\xd0\xe9\x06>-@Ud\x84\xc2s\xe6/@D7\x03\xe2\xb5\xd40@J\xec\xa9\xf0\x18\x87%@N\xb7\r\xe2_\xcd,@\xe9\xb6\x99D\x93-1@\n\xe4\xacMWN.@l\r@\xfc\xaa\x021@\xd2\x89\xf4\xd9\x03C+@\x00\xb42\xd7Y\xf8-@\xb8\x88\xcf+\xacC\'@Dn\x1f\x97O\x08)@\xab\xec\xda\xa7\xe0",@\x1b\x13\xf6Z*\xf20@\x10\xf2\x9f\xc0{%0@\x8a^d\xdc\xbbR)@\xd5-\'w\xda\x08&@\xe7\xfa\xc0\xed@\xbf-@\xdb>\xd98\x19G)@ag\'\x18\x14\xea,@\x9b_ 9\x81\xba-@#\xc5d88\xc7-@\x9b\xf8K\xc0\xca\xc40@\x80\xec\x8a\x0eP\x94-@T\x9ad\x05\xe3Y+@R\xdaz\xb4\xe1\xd50@\x9eqw\x8c\xba\xc90@6%\x1aJ\x97\xd20@}\xcbV\xec\xd5\xf7+@\xab\x1b.k\x11\xfc+@\xb3\x14p^\xb8\xbd-@\xc1LO\xa6\xf1\xf80@6}\x10\xb4\x19\xf9+@\xa3\xaaA\xb8\x10E+@\xc2\x8f\xa7\xf9\xddr0@R\x06\xd9\x85R\xec*@D;\x98$\\\x830@\xd3\x81\xea\x88\x91t.@\xdeY\x88;\xa6\x05.@a]\xaa\x06\xdf\xf40@<\x1e:Y\xf2\x1b.@,\x02G\x0c\x90\xe70@\x84\x10h\n}$)@\xea\xf0\x86\xbf\x86\xe5,@df\xeb\xbbT\x11&@\x8a\x1d\xd3\xe2\x86\xf10@\xd1\xdc\x1c\x86,\xcf0@b\x9a\xb7m\xcf\x9c0@\xa8\xf9\x944\xc6\xd4-@U\xb0x\xbe\xa7\xe00@\xca\x8f\x9e\x1c(\x830@\x7fS&\x0c\xdc\xee0@N5\x07GM\xde0@\xc0;\x1c\xa5\xd3\x171@\x96\xa7w\xeb\xc13.@\xf3\xfd\xf9r\xa3\x7f0@-_\xa1\x99\x92\xf3-@\xed8\xf9\x07\x0cD.@\xf9\xa1 +;x,@\x91\x96lA\xf2~.@D\xead5K\xe1+@\xba\x95s}\xef;)@\xd5@\xd98\xc4\xe1%@\xdc(\xab\xa6\xd9\xa00@\x7f`\xbe\xe1h\xe60@\xaf\x0c_Ju\xd40@\xaf\x8b\xfb\xcf8h1@T\x9aQ}L\x8a)@\x108X\x12\xa9$-@>\xea\x0b\x92\x1b).@\x98\xe8\xe5\n\x81\xe60@\xa8\xb8\xba\x0b\xe9\xf4(@\xc1\xee\xcdq\xc7\xdd+@\xef8\xb3\x13\xe9\xa1)@\x1a\x89\'\x13_}-@\rs\x981G\x19,@uj\xfb\x84l\x0e+@=\xee\x1cD\x1b#(@\x93th>\xc7\xd50@g\r\x9d\xb3\xe9\xd30@\x89\x1e\xc9\xa6\xa5\xa0)@\xb0\xa2%\xb2\x17\n.@\x0b5\x11\xd0\xb3g1@\xa8@u\xfa\xa6"-@\x8e!\xa0:\x0c\x18)@\x96\x03\r\xccl%(@^\xcb\xf2l0k1@]\xf2A\x84\x96\xb2.@P\x1f\xb4\x18\xff%+@\x90\x1ch\xe0f\x880@\xc2\xca+\x9a\xfc\x13/@@\x19\xa6\x94\xe0\x99.@"=\xfe\x90\x1f\x01/@^c9\xeb\xd9\n1@:\x02{\x1b^\xfa0@\x01\x08J\xb0`\xc0.@)\x1aC\xb0\xe2\xa50@\xcb\x0f\xbdT,(-@8\x8b\n\x99\xa7\xdb0@\x97A>Q\xae3.@:*)\x82\x80P0@b-\xd9\x91\x89\xe7+@\xee\x93\x9b\x95\x90\xfb.@k\xda\xd4o$w.@\x98\x16/\x8c\xa2O0@\x9cyw\xec\xe9\xcc+@\xcaa\xd4\xe2\x039)@\x0f\x06\x87x\x1bK0@\xa6~\xffr\xfe\xc6.@I\xfe\x19%\x18\x9e-@7\n.\xda\xa1Z0@|v\xf3|V\x01+@\xe8\x8en\xe2O .@\x80\xeb\xca\xd6g\xe3*@\xff\xb6\x8fv\r\xc7/@\xf1\xc1\x98&\xc5J)@i\xaaz|\x18\xc2-@.\x16\x9b\x1f\xf8\xf8.@\xee\x960\xa0\'\x16,@U\x19M\xd2;\xab0@]L@09\xaf0@\xbe\xc9~P8Y-@qf\x9d\r\xe9\xff%@[1q(O3/@\xa9\x18u\xe1Nw0@8\xe5<\x88\xf8{0@jA\xeek\x01\xdc.@\xc0\xc3jA\xf2\xd10@vB\n\\\xb9\xf7.@\x1d\x0e}\xdeP\x85/@\x1a\xd3f\xae\xba\xf4.@2\xe6\xbe\xb3\xa6\xff%@R\xed\xc8\xc5\xc2\xf8/@\xf5\x13w\r\xe78/@\xa4\xa9\x04}\xddW1@\xffKA\x9e\x08\x06+@XW \x07M\'+@G\xd0\x8fd\xafz-@zU\xa0\x00\x93\xfc%@\x99\x82\x06!*\x8c-@`\xb9\x84\xe2\xea\x13/@\xd1\xf4u\xb3\x13\xc60@\xd65\xe5\x82\xc1U1@\xfd\xd1P\x9a\x13\xf80@`\x85~\xcc^\x10/@\xdcx\xd0=b\xb3-@\x02$gz\xa1\xbf%@\xfa\xd0\x0b\x95\xcec0@\xed\x85r\xed\xa6\xe30@[\x1c\xd7\x04\xd6\xb4,@X\xce\xf4\xae\x95\xc60@\xc0\x83\xea\x7f+\xa0-@\\\xa8\x9b\t\xcc!+@l\x7f\xc4b\x01\x110@7\xc2\xc7\xbb\xfe%/@\x89N\xa8a\xa4\xb4-@\x97\xbf\xf8b\xf3\xf60@+h\xedx\xa2\x920@|\xd0\xe71\t]+@\xd8\x17\xdf\xf1}\x04)@U\xe15\x93#\x810@\xb5\x0f\xfd\xb0\xc8\xc00@\xf7\xed\xb9\xce\x98\n.@\x80\xef\xf3M\xd32.@\xc9=\x875\'\xf4%@a-G\x95\xff\xe1.@ss|\x987<+@\xbc\xc9;\xde\x8f\xfa\'@\x0c\x0b\xdb\xb5c\x8b.@\x83ZTN\xbb\x04.@\x7fn\x85\x15\xa7>-@\x0f\xf3\xab)\xdd\x10-@\xf3\xc0M\xb0\xa1\xa9,@\xf8\x05*:\xc5\xe2%@R\xc1\xb1s@\x02&@d\xa9\xb0a^q*@V\xf2m\x03P\x1b/@\xea\xe1\xebo\xf5\x0f.@\xb2$\xe6\xaa\x9f\x8b0@\x04g\xca]0\x910@\xf0\x0e\x10\x13\xe0\x8c.@\x88\xd9\x96\xec{D+@\xcb\x00s\x90<\x9f0@\xe5r\r2\x9d`0@v\xd8ycW2/@]\r\xc8\x89(\xda-@]\xferP\xb9\xbd/@\xc4\xad\xd8\xa2\xbf\x9f0@\x85x\xda\xcd\xaaZ0@D\\\xe2_^)/@\xa1\xd9?\xddI\xe1%@G:\xffW\xf7\x08.@\xcd\xb7\xc6\xc2\xc0\xc4+@\x94\x97\xbf\x95a\x92-@x\r\xe9\xe4Z\x980@L\x05M\xbb\x90./@\xd1\xc6M\x1c\x82\x87-@Zf\x13\xec\x0f\x960@\x03K \xa5"E-@u\xc8\x86\x9a\xec90@\x81\x14kH*\x910@$\x16%7\xb3\xc5-@\x1e.t%\x0e\x00.@y\x98\x8e<WE.@\x1d)\xfa\xca\xe8++@\x88\x10K$O\x020@\x06Wvv\xf0z0@\xa5\xaa5\x8b\x1d\x94-@\xd8w\xb9;U\x08.@\xb7K/!\x86\x140@\xf8\xb4d\x88qN1@\xa3\xdd\x94\x81\x08\xec%@\x8a\x1e.\xd2\x864/@s\xeb\x95\x8f\xd9s-@\x8b\x14\xaa\x06$\xe4-@\x81\xeb\xb5\xb7\xfb`.@\xa9\x90NH\x1a\xfe.@\xa9\xcc\xc85k\x920@\x82n\xdf\xdd \xce,@\xd8v3YP\xf0%@PRrP\x8d\xf5%@\x98\r\xf5\x04\xb8$+@\xe6\x8b\xe3;v\xb20@\xb0\x93\xf4\xc0j\xb3*@\xdd.\xb1\xc8\xa7w0@\x8eu)\xe2\x94\x920@\xf1\xd8\xfe\x89f\x19-@\x9c\xc4\x1d\x90~6/@\xec\xd3,\x95\x0bV,@h\xcd\x88\xcbE\x10(@\x9c\x8a7+\xaa\xd80@f"\xa3<0\xae+@\xb9\x14\x1d~\xaa\xc8.@\xfaf\xd4!\xb7\xa10@\x0b\xc2\xeasj\xa0-@\xde\xb0\xe1\x02\xfa\xac+@`K#\xb5\x1a*(@\x8eo5\x9e\x86\x900@\xdd\xab\x84\xa1+\xf1.@\xfb\x84\x085\x1b\xa9/@\x96\x07/Z\xb5\')@\xeb\x11\x83\xee\xef\xa50@^\xa64\xfc\xe3\xfa0@\xac\x0c\xfe\x07\xe2x*@\n\xbf\x82A\x7fD,@\x0e\xbb\x00\x1c\xdd\x9d-@\x94\x16*i\xe8./@/\xbd-\xddP\x19+@\x90F\x90\x83\xe0\xaf0@=\x06\xdb\x97\xce\x11.@\xae\xa9e\x9ebH,@\xbc\x83;\xd5\x8au0@\xf95]\x04\xa8{0@2\xd6\x8a\x13\xb6\xe3,@\xb8\xadP\xa3w\xd3*@\x1fmF\x03-\xe80@"\x01\'f\x88\xa6,@\x1c\xee2\xb8$\xab(@A\x9fql\x14\x8c0@c\xe3O\x12s\xc3/@|\xcaz\x16`K/@_/\x010\xc4\xc8.@\x7fR \x08\xc5_0@\x19\x06\x1d"\x00\xac(@\x9dk^\xd2\x11\x1e&@<\xa8K\xedUK,@\xdf\xfb\x16\xea:\xce-@\r\xbdNnN\x1f)@A\xa4h\'76&@9n,\x9c\'\x13,@\x07l\x80H\x86\x91.@\xbdB\x85q\xe6v&@\xe6H\xa0\xec/\xcd/@m\x9c(3Sl.@\x18JE\xa3\xa8,/@\x91\xac\xcb\x8c\x88\xe6+@\xe3\xd3\xa8i\x03h0@\x96\x10\'\x14d\xda)@]\xf1=\x05\x90\xc7,@\x98\xf1\xd7\xda+\xbd/@%\xd8\xaf\x0e/\xbc(@\xf1\xa5O\'_\x870@im\x87\xcfH}0@%\rNW\xec\xe2/@@!\x01\x9a\xd8f0@AP\x88\xbb\xa1",@\xd9\x86\x8f\xbe\xd7%)@\x16\x97\x11m\x13\xcc*@\' \xdf\xe7S\xf8(@\x94\xecC\x98\xf3\xc5*@M\x95\xb9M\x14\x0f1@\xfe7\x08?\x0b\n.@\xdak\xa6\xfc\xf3\xd6,@\x8a@:/\x07\xa10@\xec\xe2z\xe3\x06\xf50@\x8a\xa0\x07\xe0\xa3/&@\xa8\x8e\xe2\x95\x0f\x8e\'@\xc0d2\r\x95\x92-@S\x88p\xf3\xab\x03(@S\x06\x8f\xdd;W0@\xaf\x9b\x87|\xef\x93-@\x8b\xfbj\x0eg3&@/H\xdb\xc5\x15\xb1%@|\xbdO\xc5Xz-@\xf7\xcc/l\xee\xe5.@\'\x07\x88\x15\xe6a/@\xaf\t\xd3\xef\xa1M)@<\xcf\xbb\xda\xa7#.@\x85\xbc\xf2/Fa/@(q-\xcb\x133.@\x81\xb2\x17=U6(@\xfd\x085\xf9\x82\xf3*@\xca}\xca\x08RO+@%\x9f\x8c.\x88P.@\x95\x83\t4`\xba0@\x9e1\xb1\xc3\xfa5&@\xfa\xa4\x1b\xe73\xca-@\xd6\xb8\xc10\xfc<.@\xf5\x02\xd0|\xcb4%@\xa9\xfc3\xd2\x963.@xg\xdcH\x88\xd4-@\x87\xc4k\xedY\x84\'@\xf2\xc1W\x01\x18\xb80@a#=\xa6\xef\xcd-@\xc4\xe9\xa7R\x8c\xce*@\xba$t-\x82\xb0/@D\x8b\x0268\xb8*@\x03\xdf\xe2\x15x\xf2%@\x7f\xb4\xcf4\x05].@\x1c\xbf\xd6\xd9\x96\x8b/@\xf4-\xbbZ\x0e/)@\x99\xef\xafCb\xb3.@\xde\xc0\xe9\xabX\xaf.@\xbc5*\xf8\xf9\xb4(@\xff\xc0B\xa2(\xbc(@\\E\x93\x9e\n/.@V] \xbf\x9c!1@\x8c\xcc\x81R\x01\x010@}\xff"D\xe7\x88.@\xcf\x9c\x10\x8e\xe4\xfa.@\x8b\x13-\x8c\x02\xea/@F\xd0\xd2\xcf\x9f\x00.@\xc571\xcc\xfd\xc20@A\x10\xd5\x98#I0@s\xcbSA^80@\xa4\xc0q\xfd\x81^+@ \xc6\x05tOV,@\x9a\xbe!C\xeaM0@\xf0\x9cM\x15\x1f\xc70@;\x8d\xd2+v{/@N\xe0\xfe\xb4\x04\x83-@"\x13>\xdd\x86\xbf\'@\xd5\xa3k\xc3\x16+/@~\xf6:V\xc8<.@\x85\x0b\xa4\x99\xb7\xcd0@\xc9\xe1\xd5H\x80\x8b%@\xc2\xad\xa8\x06\x8230@\x99]\xf1\x08\xc8\xa2-@\xf9\xc7\xc5h\xd9\x9d0@\x15i\xe8\xbbb\x1d/@\xfc\xb6V\x8c\x98\xa0-@\x87\x9f\xd4\x1e\xea\xd00@\xd7\x95\x08\x9f0\x071@"i\xd7\xd9%\xfc0@\xbf3\x7f\xf0\xf6\n1@\xedy\x9b\xa2y\x8d/@\xdfI\xb3eY*.@or\xad\x8c\xb3\x020@\x84\xdc\x96\x04\xb7\xe0-@\x9b\x98\x9a|\xd7\x89+@\xb7/\xaa\x9a\x9d\xa90@\x8e\x91\xe7\x1a\xe7\xfa/@t\xcaG\x13I\x9f0@\x87\x9d5[\xe6\r&@\xa9p\xc4\x91\xfe\xdd.@\xfe\x9dL\xc0\x8f?.@\xd3SJ2\x0c\x990@\xf0\x14\x99\xc4`\xf2-@\xe3r\xb5\xf5\xfe\xc5+@\xe8\x94\x0e\xe0h\xae0@\xa4\x13HUR\x06.@=\xf24\xc14\xbb.@4\x92>7\x91\xe8*@\x1c\xa8\xb0\xf0\xa1_0@\xfdI\x92\xce\xd0\x8e.@\xf26\xdeD\xd1G,@\x9d\x16\xa2CC\xf7-@\x80\xf5\xf1\x93\xe5\xa3&@\xbdg\x9c\x02-\x950@\x9abS}\xd7\xca*@\xcf\x9b\xb2\x95\xe8\x07+@\xf4\xf7\xb5KM\x1b0@M\xc4!\x13\xdc!0@.r\x9a\x12+7.@{\x8bDR\x19\xf30@\xe8\x15m\x86M\xe5,@\xe8\xcd\xd0\x1a\xbe7.@+\xd3u\xec\x0b\x84.@\x81\xdbT\xe91J/@J\xa20i\x92\xb3*@\x19~\xd3B\xf8\x9c-@\x03\x1a\x9b\x89\xd3z-@\x0f\x83m\xd0R&)@\xc9\xeb\x1b\xef1\xb1(@_\xca\xbcwS".@\xb4\x04T\xd4\x04E*@% c\x9d)\xbf,@\xab\xc8I\xb2\xfcA&@\x86\xc3\xbdB@\xcf+@v\xe0\xf2\xe5\x1cy0@*\xa0\x81\xfbU\xc8/@\xfe,\x19r\x9b\xe70@\xb0V]\xff\xc7v0@\xb4\xc4\xec~\x15\xc2-@\xb0\xb3\xaf\x05\xdf\xff*@\xdf\x05\xa4\x13dv(@\x82\xa4\x12xt\x8e.@\xd1\x0bHs\xb2\x82&@\xb9\x8e\x18\xb8\xb7p(@~\xbe\x96gz\xe5/@:\x9d6\x12\xbc"1@\x14\x05\xc7\x98\x85\xc1%@\x9a\x1a\xaf\xd8m{-@\x98\x15\x9ezz\xc6+@g\xa2\xd3\n\x85U.@\xed\xd7\x18\xbc\x9d\xa3-@DS,U\r?0@\x99\x86\x8f\xbc\xb0\x05)@q\xb4\xa8\xe8\xb4\x97-@o\xf4\xe0\x1b\x1e}.@\xebS\x9a\x9b\xd0U+@\xa6\xe2rp\xf93+@\xb0=\x1f\xa5\xfa\x1f1@\xfe)\xc6&\xc4X0@\xe9\xac\xd8\xb4\xe9..@\x80\xa4\x1b,>F0@\x96\xb9P\x9a\xc8M0@\x03<\x83d\x8d\x8a+@\xb7[t\x03~\xf2*@\xf2\xb8\x03:\xa6\xd5*@\x89\x1b\x94\x86cl0@\x99\xd5n\xb1\xc5\xc2\'@\xd8-O\x1a\xb0\x191@x\x08x\x98\xf1\xe2.@\xb5\xb5\xe0^\x1bJ&@\x14\x90\x87,&\xb8.@\xfa\xc7\xc1~W\xa4+@\xb4\x17+\xad\xbb2/@\xb8\xf3\xb8\xcb\xb2n0@\xf6\xdeo\xd3\xff\xb3(@N\xf6Z;Y`.@=\x87\xc5\xc2\xe1\x8d0@)+p\x0b\x8a\xe9\'@\x97\xa8\x99&\x80H.@X\xa5g\xd5\xc5h0@\x8a\xff\xf0`\x0bK0@\x91\x7f\xa7\xc3\xe3\xb8*@\xed\xf1}\xe5>I0@8\xe2\xdd\x1bA\xdc.@\x93\xc4B\xd7z\x07-@\xa8\xb0\xc7w\x05\xb8+@/\xb7|ra\xd0-@n\xa3\x12i\x99\xaa.@\x04\xb9L6\xb9\xbf/@*\xa1\xb1\x7f\xe6B+@\x9e\x97\x84\xea\x9en,@1\xeb]\xe36\x131@\x9a\x05p\xe1E\x8f-@\xadsH\xc0 \xf5.@9\n,\x13O\xd90@!\xf3\x8b\n\xf0+-@\xb7\x1e\xa9\xc4g\x15,@\xf2\xf0B\xc7\xfa\x1b1@d\xd6!\xd80q.@L;}{9\x03,@\xe5\x80\x8b\x0fj:-@\xac9p\xe5\xbd\xaf\'@\x01\xa6\xa8xy\x0e1@!\x0e!\xd4\xee\xbb/@\xaa(\xc2\x065\x18\'@\x18\x1b(\xb7\x85\x151@\x9b\xf8\x9ei\xd8\xe1-@\x9f\x91\xc4\x08!\xbd/@\x16*\xefz\x05m)@\xec<\xb7\xb8\xf3\xed%@(\x94\xb4!\xcb\x11.@\'\x0f_+\xec\x8a.@QC?\xde\xdf\x99.@+3\x93\xba\xc4\x86-@\xbf}*kh\xd9%@?\xae8d\x1d\x97+@\x037\xd6\xa3\x99,/@\x10R\x1b\x94i\x17/@1\x8ee\xd81K0@\n\xd8\x02\x87\x9b\xac0@t\xe1\xef\x02-J,@\x0c\xedS\xa4\xd6\xaf0@a\xf6>\x07Z\xa0-@\xeabQD\xb6[0@L\t\xc9/Z\x0f,@\xce\x8a\xd5z\xfc\x0f(@\x1cDj\x05L\x90+@rxbu\x94\x12.@0\xeed\xa8\x98\xc8-@rr\xac\x9b\x12R0@n\x90p>\x94\x150@\x8d\x19\xae\xe2\xbd\xce+@Uw\xcd\xe8\x82\x1c.@\x9d\x85\x8a4\xe1\x87.@\xd0\x19J\x9b\x86g.@\xb1\xda\xabT%\xe2/@f\xec\r)Jg0@\x82\x80\xacz\xe7\xbe,@[\xd6\x0e4\x16f+@j\xe7\x93\x95Dv(@\xb7C\'\xba\xefS\'@\x06\xca\xdb\xf6\xfd\n)@\x96\xa4S7C4.@\x85\xd4sq\xa3b,@\x08\xa4H\x10\x9e\x041@iV\x83}\xc4\x861@\xbaR\x9c\xca\x81c0@\xe7\xe7+\x9c&\xf5\'@\x9a\xa7?\xedz^-@\xf2n\xa5\xf1\xe2\xec,@\xcaD:\xb2\xaf+.@)DG\x82\x806,@\x82\xd0\x94\x9c\xe1V.@Zg\xd67h\xff0@\x1dM\xb72(\x8d-@W\xc0\xb5Hc\xe6(@\xee\xac\x89MG\x94*@\xb95\xb3r^\x1f.@\x12\xa6\x8c\xcd}\xeb-@\x9c\x9e\x87\xae\x08K-@P\xcd\x1a\x88\x92\xb3.@\x1c%\x1a\x12\x07\xdf-@\xeb\xdf\xcbWR\xec,@2\x8e\xa7\\C\xb1%@u-\x90c\xf5?/@\xe1H\xbfgd\xc3-@\xaba]\x8a\x95d.@\x1b\xb0\xaf\nb!.@\xa1 C!\x9c\r1@V\xa7L\xa9c\x0b/@\xa2\x92\xab\xe4\x9b\x97-@^U\x17\xd4\xf2\x7f-@\x9d\xec\xc3\xec\xc5\x1c1@\x86\xd5\x0b\x0bk7/@%\x99q\x0e\x17\xd5%@?\xe6\xc0\x0e\xa7{-@q"\xdd\xc4\x9f3(@\'\x07\xb9\x05\xbc\xad0@\xc2\x96\xa0U\x8e\xde0@\x16d\xb1S\xd3\xdf0@C\xb4*Y\x95\xe7,@\x1e\x06\x80\xe0\x97/+@\xa1\x892\xf2\x82\x1d1@\x18 \x87B\xfc\x1a/@\x01\xf1iV#\x87*@\x93\xd7\xc0\xd1\x98F(@o\xbfq\xae\x14\xf2-@d\xfa|_\xd4\xef0@\x9c\xfdz\x142\x880@{\x8a\x82\x99\xb8\x1d1@Q\xe08\xa8Nh,@\xd3\xdf\t\xf9qH,@\xde-\xe8r\xa0g.@e\x0f\xf8\xae (-@\xda\xd9\x0f\xa9"\xef,@\xb4YW\x1e\xd8A1@\xb6\x8f\xf3Y\x10V,@\xe7\xfd\xd8)}\r.@A\xaa1LV\xfb+@\x00\xd8I\x1b\xbc\x00,@ \x9e20\xc9\xba,@\xa3\xa3\xec\x89b\x1d.@\x9fY\xc9\x8a\x0c\x96.@!\xcb\x90\xee$\xd9,@\xb3\rF\xb0\r\xbb,@;\x8dC\x84L\x0f)@z/\x04@\xfbr0@\x04\x1fp\\\xee\x07&@2\x06oB;\x1e)@\x02-\xdf2\x98..@/\xad\xa3\x7f\x8e\xf9-@\x99\x17g\xa6\xa1\xfa0@\xb5vR\x9fJ~,@\xa6\x8c\xa0\x06P\xca,@#}\x8b{\x04\xf5/@\xcb\xf0\x8b\xb4|\xc8.@D\x01\x0fcA\xb9,@\t\xab\x90\x16\xd6\xb5&@\xe6\x0e\x10\x06[\xca)@\xa4\xb1\xa5\xecp\xac,@j\x1b;\xd0_\x95-@\xbd[`\xa5\xc3\xe1)@\xc7L\x1b\xb3\xd9\x8b-@y\xdf\x8b\x11\x11\xd3,@%\xa5`N\x93\x84(@ZY]D\x1d\xf7(@\xaa\xb8\x90\x8d\xbfA0@\xcc*b\x82\xe4Y0@,H\xc3\xcd\xf3U(@d\x84U!y\xef*@\x845\x04\x9eEN.@j\xbd=\xb8\x9aA/@\x0ekA\x15\xe3<0@\xbcN\xed~!\xda\'@c\x1d\x07P\xb6\xd60@\xe7\xcd<C\xfa\x84.@\x84\xf8\xb9>\xbc#0@_C\xfcf{O/@X\xfd\xcax>,0@\xf9j\xdb{\xd3\x9b.@\x89\x8f\x88,\xd2\xe8.@\x13L\xe5\xad7\x88,@\x89\x04|BS\x12/@\xf7\xa7\xc6\xa4|Q+@yU\xee\xcb"\x8e.@I\xa9}Z\x87X)@\xabvUm\xf7\x1d/@|\xc6\xdfK\x16i-@\x06\r)\x1b\xe1o0@.B\t\xdeW\xae.@:\xc9/(D\x1f.@\x19\xe6Y\xa7S\xf20@\xf8\xd1HK`\xd5-@H\xd3\x17O\xa0\xfe,@\x1c7\x06\x0c\xf7\xcf,@\x7f\xbct>\x02\xbc-@\x16*F\xe2\x11\x06.@EGc\x17\xb9\xa9,@\xe7\x06\xd5Z\x8f\x8b(@\xa8\xf8}\xfe\x81\xf70@\xec\xd6\x9cx*[.@\x94\xbe\x15\x14J*-@\x02\x81\xacV\xe4\xb2-@\xc2\x13\xb5\x17\xe8:+@3\x9eujJ\xf9(@+\x06(\xb0\xf5\xe80@cm\x94\x02\xdcJ)@b\x92\x94\x10/\xd3,@\xff: \xa2\xe97(@\x8e\xa3\xbd\xaf\xca\x830@\x80\x02O\xd3\x8cy0@\x0b,\xf1Q\n\xc20@q7\xa9\xf6\x11k,@\x17Jb\xb4\xf0\x1a/@\xb1Qy^~\xd40@Q\xe08\xa8Nh,@\xbc\xd6j\xfb\x08+(@\x99\x83\xc8@w\xe2-@\x05L\xbbZs\xde-@\xa4\xf0\xe6\xa6\x9e\n/@D\xb1\x1d\xa3#\xa1)@h\xdd\xbd\xdc\xb7\xe30@\x92\x16l\xa9\x01\xad-@nu\xbf\x94-\xdd0@=pj\x94Pi0@\x02\x83\x00Y\x82>+@\x89Dv\x8a\xcb\x05,@-6\xf6,\x92!*@=\x15\xe5;\x06\xc4,@\xda\xe8\x0b\x92\xcfU-@\xba\xdc\xd9\x8f\xeb\x021@\x04Y\x90c\xb7\xd5.@\xe2\x9c.\x88\x1a .@!0\x17\xbb\xcd\xc4,@\x95\xf8z@\x17\xfa0@^\x03\xfb\x07\x1e#/@\xeb\xec\xcb\\\xea>0@\x18PZtEJ&@\xe8\xa0\x03\xed"9.@\xc0\x8a\x8b\'\xa5\xcb&@\xfb\xed\xb7\xad\xb3\x18,@\xd6\xf5=\x81<V.@\x19\xbc=J\xc4\x80&@$\t\xdcn\x8aI,@\x1f\xfaGD\x1b\x06.@\xb0\x98\xa9\xc8jw&@\x9b1\x1a^\xd2@&@k\x19o\xb1\xcf\xb4&@;\xe9":\xaa\xc8*@\xf0\xb9oX\x8e\x0b1@cM\xd8\xab\x9a\x7f-@l5\xc0\xfcd5&@\x8e\x9d\x93\xc2\x07h,@B(\xc6\x82w4+@(\t\xddQ\xf9\xab&@\xc0\x9eV:\xa7T,@\xd9X\x97\x86#\xef0@&\xd9i\xcb\xa8\x82.@\xe7C\xd0\xe4\xc6\x1f.@5\xe9\x07\x80\xdcD&@\xd4e\xe7\x94`2.@\r<G!p\x17,@\x92\xad\x07\xdaI\xee0@\xa8\xaeCq~\xf7*@\x82\xe7x\xca\x9e\xa2&@\'\xeb<\xfd\xa6\x1c.@\xac\x0e\xb7N\xdf$+@\xae[\xc1U\x03n.@Q\xbe\xdc\xb8CK-@\xda\xd4\x8b~\xb2E,@)q\xa7\x88X\x940@\xeal^\\\xf2\x0e&@7\x81\x87?GX%@\xd6\xf5&cQ\xe9*@*\x01\x90\x1a\x88\n1@\xd9\x82\x7f\x1f\xba\xe2-@\n\xa5\x9a\x8b\x1630@ \xe9$q\x11E0@\xe1\xcb\xb6\n\xda&0@\x12\xd9\xd1\xe5\xfdh0@B%\x93\xf6\xe4\xd3.@^\x07\xa1u\xa3\r/@\xcf\xfde\xd4\xde\xc00@<0\xeerW\xc9*@cGN\x178%1@\x15\xdf\x07\x00/J-@/3\xf8(\xbbR(@\xc7\xdc[\xe5RV0@\xf3)\x7f+`v&@j&4\xdd\xc8F0@\xc4\xdaeHi9,@\xff\x04\x87\x8eKI&@C\xe9#\xb5\x8cH0@\xd6\xf9D\xe5a\xaa0@\xd7\xafmMI;0@\x14?;\x18B\x12/@Fp\xfe[\xe3\\&@\n+\xaa\x07\n\xd8*@<\xae\xb1\xe5\xe8]+@\x94\xa7/B\xd17.@\xed\x973\xe3\xfa\xf4)@\x0e\xf1\xecRa\x01.@\xfa\x9a\xfc\xd6\x99W,@r\x06\x01\x87E\'.@\xad\x0e\xed\xbf\x08\xf7)@S`\xc6\xc0\x8f&+@\xaaj,\xe5u#.@\x80\xd2\n:o\xe0-@I$\xec\x8e\xe6\x84,@C\x9ag\x08\xcb\xaa-@\xb0\xd3\x02\x7f~y0@\t\xcf\x92\x85\x99_,@{k\x1f7\xdc\x1c1@\xa0\xe2\xda\x10^$-@\xc3\x9ep\xa5\xf7q+@\x06\xd9\xab\xf7++&@\xa2\xcc\r\xb9X\xd3\'@j\xd7\xa3\x05\x11=&@\x10\x81\xe8|\xfc\xd0+@A&\xf2\xc7\xf2z0@\xeaN\x9a\x03\x0c\xe3)@51\xd0\xa5\xf1\xd1.@\xcd\xbc4/\xee\xa4.@\x17ob\x16L\x12/@f"\x80O\'\xef%@\xf4\x7f\x00(R\xf3,@3""\xda\xfe\xc1.@\xa8c\xf6\x13\xfe\x91-@\xa0g\xec\xbb\x95+-@\x7fj\xeb[\xe2\xb6+@U\x12\xafb\xb7@.@\xbbzy\xc9>%)@2@0\x02*[0@\xaf\xf8\x19\'9\x80-@\xc2nXN\x14\x98-@p\xee@\xa8\x90\xba,@v\x08\xca\xc9\xd53.@&F\x1cp\xcdZ0@H<#:c_0@\x8a\xe3\xd6\xdd\xa5\xe20@Z\xcf\x9a\x92\x94I0@\x0e\xc8>\x0c\xa7P,@\xf9\x89\x1d\xf6=\xa2,@CO\x84\xbb:\xb90@n\xf4\xd1\x03\xfcH0@B\xd3\xb5\xf3\xc9q-@L\xc7\xdf\xdbAb/@*j\xab\xda\x92i-@\'G\xf0m\xa28-@P\xd7\x16\xe6\xbf\x0f,@\xe0\x99\x9d\x87%\x16.@\\\xd2ij\x1dK-@\x8bI\x9e\xf9\xa2\xc3,@\x87Y\xfa0\xf8\x10/@\xed\x15&\x93\x99\'1@\xd8\x87\xa4\xb78\xad-@\xc4\xd5\\RB\x7f0@\x04\x91\xe7\xe0*\xa7+@\xe9H\xb9\xa7]\xfd-@\x00\xec_`\x19\x8e.@\x95\x17\xaf=\xef\x95-@\xb3\x9f\r\xb4\x9f\xec+@C3\xed1Sx\'@\x0bGR\xb0\xa9Y%@l\xac-\x96u\x93,@\xd7\x9a\xbe\x82\x15\xe9-@\xbd\xe6\xf75\x84F-@\x8e\x0c\xd8WP ,@\xd9\rjj\xaf*/@\xb7S\xb0\xa0\xa7\x1b.@q\xa4\xeb\xa3\xab\xfc)@[\xf0\xd76u\xcd-@D\x18N\xf4WL-@B\xe1\xcd\x15\xa8\xd6,@\x16\xf6_f\x1bj,@}X\xb4`\x87Q%@Euq\xe0\xd8\xe4/@\x98\xd0\xf3\x0e\x0b4/@\xc0L\x13^\x04S0@T\x96\xc6\xd3\xc6d-@\xf8\xd6Q\x06\x1bV,@\x82\x9a\x98\\l\xae-@|T1\x1e\xfd\x131@\xec\x10\x03Ty\x84-@\x8d\x82\x02\xf2\xdf;-@\xbc96\xca\xad\xd90@\xd9\x9e\xd6\x92\xae\x18&@\x80\x08\x81\x0e\x17\xb4,@ \x12\xe6\x95\xafd-@u6\xedq\x1a\x83-@\xb8\x14O\xb9\x9bs)@J\x7f\x86L\xee\xaf0@]\xdb1,&g(@;\x9f4\xb4\t\x17.@@6\xf0\x7f\x06V*@\xea:\xa6\xfdT+.@\xb1\x0c%\x85\x07\x151@\xb5w\xa3\x17\x9b\x87-@\xc3\xbc9n\x1a\x160@\xdc\xe2\xcc\x87@\t1@t_\xdem]I.@A\x97\xdc\x012\xbd-@\xd7\xe8\x9c\x15z\x91(@\xaf\x85\x88\xea\xafT\'@W\xef\xfc\xf1\xbb\xf20@YR!\x91!\x82,@\xe7\xbfVT\x8f\xee+@\xbf\x90\xa1\x89D\x8c-@\xccvBX-\xe1-@Du\xde\xd5\x8b\xac0@\x90\x8b\x80<s\xde0@\xe6&\xe3\xa4QB0@\xcc\xf0a\xb7WM*@\xb6\x02\xbf\x84>\xdd+@\x8a\x0f.\xc2\xc8\xb10@0F!,\xcf\x98-@\xc63\xa5\xd7}\xca-@\x85LzN_\xea.@\x16h\xa1S[\xae0@\xf3\xab\x04$@r.@\x8a9D\xa4\x92>,@\xae\xe6v\xdf\xcaK/@c\x006\x88C\x101@\xeb\xcf\xde\xf4R\xef0@?\xf8M\xc09\xd50@\xfaZ\xbd_\xf2#,@^C\xaewr\x94,@~B``\xb7%0@K\x04f:b\xe90@/c4\x98\'\x02,@\xe7-V\xa1\x0f\xb7-@\xb3\xd0f5_N&@!YPQ\xfa\xfa+@}\x0fAsF\x141@\xeb]\x1c\xeeW\xc0-@\xe8\xb1\t\xf5\x0e\xda/@\x0e\xd9\xa4]\\&0@w\xb0\xd2+\xebz-@\x1f\x92\'\x85r:,@\x89\x13\xdb/\x8f\x05&@\x93"V\xa9\xa2\xf9+@-\xdd\x82T\xa2\xf40@\xbe\xeec<\xf5\xff-@\x86<:\xdc*\xeb0@/\xc2\xe4VF\xe4.@S\x17e\x01+\x9a,@Z\xb4o_\xc3}0@\xd3\x9e%\xbeB4(@O"pt9\x91/@\x1f@t\x88\x1e`0@KP\x84\xbc\x93\xe6.@\x98\xa8\x80"\x0b\xf2-@\x8d\xf3\xa8\xd7\x11\r/@\xd4O\xb8\xd6\xb2c.@\xc5"\xd4\x84"E.@QtH\x18\x9cd.@\xd1\x98~C\xc0\r,@\x819\xcd\x12J\x90+@p\xef\xf8\x98\xf3\xf2+@\xc7\xfd\xd8\xe9\x01V.@\xa2\xdc\xb2y\x838&@\xccv\x92\x13DU+@\xc3\xa6\x00h\xa1\xa1-@\xbc\xae\x18\xbe\xe3D0@tM\xe5\x0e\xed\xcc.@y\xe3\xfag\xc0\x99-@ \xe2\xb8@\xd0e/@\xa9\xdb\xdf\'0i1@\xe6@\xfb\x0b\x05\x10-@\x90\x87o^\xa7\x8b.@\xae\xf9fF\xa1Q.@\x1fX\x9aT\xb4\x13)@\x0e\xab\xf9\xcdl\x970@\x12w\x84K@\x061@\x7f"\xbe{c\xc0\'@bN\x8b\xb91\x9e-@~\xb4\xd1\'M.1@[\xb5\xa2U\xd5\x11/@5C\xe5)]\xe90@n<\x94\xde\x8d\xa60@]\xbc\xb4\xdbI\x14/@Y\xa2\x0f\x0e\x96\xde\'@\xed\xb20\x8e\x91\xba*@\xba\x8dl\xe8\xc9+1@?\xe3h\xfbf\xba0@\x04\x88~\xf9\xc9\xae,@%\x8c\x02\xa9\x0b\xc1/@)g\xb8\xdd\x82\xee.@\xfc=e\x06\xf15&@\xfa\xa9\xeb\\\xdb\xd0-@\xf0J\x8cZ\x96\xcc.@9q|\\\x0f\x081@*lK,yf-@\xc8v\x9a\x7f\xed\x07&@\xc9\xd6\xf0?\xe9q-@`\xb6\xdf\\\x9b*,@Vd\xcf!z\xca/@\xe8\xa8)\xe4i\xf7(@\xf0\xca\xdb\xe4\x96\x03/@\x1d\xf3\n,\xbc%)@k\xa1\xd3v\x92\xc2-@\xcd\x92\x9e\x05\xd7\xf6-@\x03<\x83d\x8d\x8a+@\x08\xf1\x94\xe9\x0eY-@X\x90\xdb\x86d\xe80@\xac\xe2\x92b\xd0r0@q\xb4\xee\x1af\x8f0@\xd6\x17\xb8l\xcc\x1b1@W\xea]3\t\x9b,@\xd6\xa6\x8fqq\xee/@]ZM\xae\x7f\xf9/@\xfc\xcf\xf8\xa6\xab\xa4+@\x11\x90\xb1\xa4\xc4\x9b0@\xb0U\xa9\xa0o\xff%@d\xcb\xa6bu\xcb.@s*qt\xd9G.@\x08#p4@I-@fa5\xae,\xfe0@\x1b6rHt\xfa%@\xb3\xfd\xfcR77.@Z}\x9d^\xc2\x91-@U\x1e\xd3\xe5\xcb\x001@<\x8e\x07\xf3\xa9\xee0@\xb93F\xb46~-@\xe7\x0f\xea\xcd1\r-@\xdf\x11\xe8;\\K/@\xeeT\xf97\xed\xea,@\xaad\x9c\xf207.@\xed\x7f\x16\xf3\x01)/@\x11^_4[\xed0@\xffc\xa4D\xdd\xeb)@\xfe\x0e\xff>\xdf\x0c.@\xd7\x1ag\xa4\n\x950@3\xe4+\xec*\xa00@\x99\xffT\xdc\\\xe60@\x10\xe7\xfe\x87\xaf\x03)@\xed7p\x8c\x08\xc0\'@*$\xef\x03\xe2\xc90@\xfdl\xe1o\xf3\r&@0F\x0fmv\xe50@m\xb7\xcas[\x970@R;\xbfU0\x89)@u\xaf\x92ZI\xad.@\xfd\x97P_nM.@qF\x8eq\x87\x9d0@\xac`\n\xf4\x87\xf4%@yx\xefj~\x8c.@!\x0bZ\xcb\x83=.@\xc2\xcb*\x90hh-@\xe7\xb0\x11]wu/@\xec:s\x97\\^.@\xc6c\xdd\xa8\xc9?+@\x84O\xba\xe57\x80%@\x8c\x97\x0cH\x1f\x88/@\xca\x8b\'\xfc\xa9\x9f.@C\x8e\x88\x80#\x87.@c\xa8\xae\xa6*\x11.@M\x19\xb0\xc8M\x8b0@\xef/wk\xe12/@\xdf\x7f\xd3\x02\xa5\xd3.@?\xf4\xef_\x89\xad0@\xcc\xa7;"\x0e\xaf+@s#\xc5^\x8c\x08,@\xe6u\xe2\x8f\xc0\xe0%@Z\xb9J\xde\xde\xf9%@\x87\xfa\xef|q\t.@U\x0f\xc6\xd8\xae\xb90@\x16!\xad\xec\x18\xbf0@\xa3\x0c\xa1\xa8QN0@\xec\xf2\xec1\x10\x12.@h\xee\xb9!k)0@\xbe@\x93\x94%$1@\xa9\x9ek\xfa0\xe00@\\\xcd\xf3J\xa3\x1d,@\xe4\x9dIDI`1@I\xfdX\xa6\x1b\r)@\x97<\x90\xa8c,+@(\xa6\x94]\xa1\xcd0@\xc6\xc4S7\xe8z0@\x82\x12B\xfc\xa8\xd7\'@a\xbf\xe4\xbc\xed\x870@\n\x96\x87\xbeuM1@\xde\x0c\x06\xde\xc2\xcb.@\xf5 E\xff\xa3\xf9-@\xa4yJ\xcf`\xb6,@\xec\x1f\xe8\xb5[\'+@\x1d\xd5;\xef\xe8\x12,@\xf0\x19m62\xc6/@\x1c\r\xf8PZ1/@\xc2[Z\xa3\x12\xf60@*\xfcahI\xbb0@\xc2\xdd\xb54vd0@\x02\x97\xb2\x16O\xe6-@+\x83\xc9\xeb\xac\x19+@\xef\xc8d\x9e.v0@\xdd\xa0\x00\r\xc1\x0b,@\xaa\x1a\x1b\x9cwk,@\xa7\x8b\xdbP\xe0\x17.@s]\xb1\xb0\xe0\xc9.@\xad\x7f\t\xc4\x00\x9c(@\xc9x\xf2\xd9\xd5b0@\xd1\x19*\xbd\xde\x0e+@,\xacG(\xd6\x0f/@\x8e\xdd\xb1\xd3\xf4x0@h-\xe1\xbe\x15\x870@\xf9+a\x9e&\xea)@},\xb6:q\xd6\'@\x89\t>\xd8\xbc\x8b0@\x84\xd2IBl\xe1%@\xbaa\x04\xc9\x9e\xb4.@\x88Q.\x8b\xfda-@\x02\x9f\x87?\xe4\xc6-@!aq\x86\xe50.@\xac\xdc\xa0h\x05\x0e.@v\xb9\xf9U\xaa\x950@\xb2\x95I\xe8\xac\x870@\x00\xb4\x13\xcf\x0bx&@\xb786\xaf\xe1\xec%@4\xc7\x9c\xcdP\x900@q\xce+\xacc\x08+@al\x93\x02\x0fQ0@\xa0{\xdcdm\xa90@\x1a\xe9\x15)C\xb2(@\xfbb\x95\x1b{\x1f.@]\x87\xce\x04\xb7\r.@]\xa5\xb9E\xcf\xa2*@\xe8\xd4\xc6 \xa7\x88.@\x11*"\xf3\xbd\x95.@B\x825\xbe@\xb4(@\x17E0\x04\x06\xff,@\xacy\xed\xa9\xe3-/@]\x17\x9d`\xa9{.@\x00\x85D\x8f\xe3\x88.@\x98\x0b\xb9\xb5\xdd\xf8-@\xf19qz\xbb\x01&@\xf5\xcb\xf4m\x9a\x131@\xeb\xdd\x81y\xda7/@\xfccO\xa1\xad\x0f/@\x18\x18km\x1e\x1c)@C\x14\xf9\x0cq\x1f(@\xe7\x9akp\xad\xd50@\xe8/\\/IZ0@\x89\x85\xd9\x82,\xf50@\x9b#-\xb1\xc3\x101@\xb8\xb0\x85\xa3%\x9b.@\x1c&8\xa4\xf4\n1@/i\xd9\x0e\xb9\x07&@\x14\xbe\xf9R\xeb,1@<\xa1 3\x81\xdd,@8\xc7A\xac\xf7\xd50@\xe5\xd6O\xaec\xf1+@y\x9e\xcaM\xac\xe0,@f\xac\x91U\x8e%/@\xf3)\xe8\xde\x8b\x000@\xa6\xf1\x1fsT\xbf,@\x1c\x17&\xaa\xfe*(@\xab\xa2\xf89\xdd\xd30@\x11\xa1\xb5\xd9\x8fZ-@\xfdQ\xfd\x0f\xd8\xd2-@8c\xb5{\xb3\x1b1@\x15\xd5\xc11\xfb\x96-@\x94\x86\xd2\x0e\xf1\xbc-@*\xc8\xfcL\x13b.@T\xd3+A\xcd\xb3.@tB.\xc6\x9c\x92-@-`\x9bl\xc6\xdc%@\xf2\xa5\xe9\x06\x85d(@uN\xca\x9b\x9c\xf7-@>\x89\xe9\xd2\n\xef+@xro\x08L\x91.@\xedS]\xd2wc/@l/\x96\xe5M\xf6.@\x9c\xf8\xf7[\x0f\xf6.@\xe4S\xb4\x90\xb2\xb40@?R\xc9\xbf\x08\x9d0@f\x07X\x8e\xd9\x1f*@\xbb\xac\xd4\x1fP:0@\xd0\xbe\xfc\xf2\xf6\xbd-@\xbeE\x07X\xbfp0@c\t\xdc\xe4z\xd0-@\xdaO~\'\xb0\xc1-@g\xae\x08L\x02\xe5-@\xb6\x97v\xcf\xfd"1@ ySx@\xbd\'@\xa4n\xa7\xb8\xd0\x14*@X\x9a\x13\xbeW2%@\x99\x85\x06\x16S\x150@\x0f\x9d\x1bw\xed%)@3\x06\xd5\x0c,\xd20@\xb1\x9dm\xb0\x110/@Q%\xd5\xe3?\x1c.@\xc9\x10\'\xd7\xa5_\'@f"\xa6\xbd\xa5\xbf/@|2f<|!/@!J\xfc\xc7\x89\x7f0@a\x17Y\x93K\xb3%@D\xc1\x8b\xd6\x06\xbf0@\xc9U\xf9\xbf\xdf\x830@\xd9.\xbe/\xa5\xb4.@\xd3\xe6\xf7\x14\xf4+&@A"\x06\xfa\xe6e0@[<J\x8a\xcf\xff)@\xb6?\xc2B\x084,@\xcd\xe4\x8cY\xf5<-@\x1ds\xd2\xed\x8c\xbe0@\x9d|\x10W\xd7/+@\x98\x88\x9f9\xd5L0@\xed\x8f`\xa0\x9c\x80.@\x89\x1e\xf3&\xf5x%@\x0bq\x9a\xb9\xe7\x13*@\x97\xe3\x97\x1e\xd5_.@V}\xe7\x89\xb9\xd8/@nwP;\x11\xa2-@\x95y\xd4W\x94\x84&@S\x18\xae\x18\x98\x1d(@\xb2gOm{\x84.@\xc2\xc3L\xf4\xf3\xe2%@\x93\xc0\x1b`\x8c\x0c)@j/4\xf96S-@\xe9(\xbe4E\xa00@\xcc\x84\xe5R\xad+.@5\xe4&\xafd\xb9,@K\xc0:\x152\xf4(@\xdd5\x19\xd0\x7f\x8b0@V\n\x88\x84U\xc7\'@\xd89=\xeb\x85A%@Z\xd6\x1d\xf2\xd0v&@\x13\xd2\xd8\xd23U+@\x8f\x1a\xbeKn\xd7(@\xcd\xc2\x1eL\xcdx.@\x060\xc2\x85\xc9\x86)@\xd4\x04\x04\xeb]\xb2*@\xd0\xa7\x0eoc)/@\xd5OD\xee\x89\x0f1@K&4\xc1\xd3\xba%@x8?\xe4\xec\x8a+@y\xa4L}at-@l\nc\xbc\x99t.@\x13;\x0c\xa0\xc4\x90)@\xc0\xb3\xb2~\xac\xa9/@\xf4\x9e\x95\xe3\xfe"/@U\xab\xfc\x18w\xd9)@]/#+\x99\x16,@O\xb4\x08nF\xb1%@\xbc\xcf\xeb\x19\xe7\xe50@^\xa7.\x1d\xce\xb5\'@\x17*\x9dw)\xc5)@\r\x00$=\xf9O0@jF\xbf\xe1\x05#.@\xde\x1b\x9b\xbf\xa2\xd5,@\xab(l\xact3/@\xb0\x14\xdc\x9d\xb2Q0@\xe4\xfan\x19$\x16.@0C\x1fw\xd8\xd5+@\xdb#r\x82\nc/@b\x10\x18\xcc\x13\xf50@\xf4\xaa\xed\x9c\xc7\x0e-@\xf5|\xb7\x83\xcd\x97)@\xd5\xe9k\x03-Z0@\x0eN\x0b<\xcd\xd80@\x86\x82y\x1fs\x84%@\xd8z\xb3\x1d\xcf\xdc\'@\x0f\xa0\x8f\xe6Y|0@\x9f\xaf/\x01Q\xa8,@G\xa0ME\xc8S%@_Z\xb1\x15\xeb\xca-@\xdaok:\x02\x94*@q\x17\xe2\x1e\xe3G.@\xc4=\x1d1)\'-@\xe4H\x14\x1d^g(@\x9bV\xac\x02\xa42.@\x90\xc4n\xec\x97\x980@\x10\t\xc6\x1b\xbf\x1d1@\xbd\n\x18\xcd`\xcf-@\x03\x14_(:\x87%@\x15\x15o\xb7\x83\xb0(@\x1b\xba/\xb03c+@\xfe\x9c\xc0[\t\xa00@t\xcc\x1d\xc1\xfc\xcc0@\xe2\xcfj5\x9a\xc3*@\xf3\xa7\xb7 \x1f#1@S\x17\x85\x8e\x16\x8e*@u\xd5<\x07\xf7\x191@\xe3\x83\x1dn \xf80@\x9d\x07\xde\x8fS\xc50@`4#L\x8d[.@\xa3\x82\xd9kKh.@*\xa6\xa9\xa9-\xb3\'@\xe0h\x97SR\xb2.@\\A\x91\xb7\xfc\x99\'@\xb4\xf1\x99\x14O\xd9-@\x02\x85 \xe7E\xaa\'@\xee\x88l\x0c\xbb<+@d\x8d\xa2\xb0\x8f\xcb/@\t\x93\x9dI\xcd\xa6-@gUJ~\x83g0@\xefj\xe7\x0f,\xbf%@\xc5Ox\xe6\xf1\x11&@\xe9\x19\xc7\xbf\t\xc10@\x0c\xec\xf2;E\x93-@\xb0\x82\x87\x16\x9a\xf70@\xb5\x88\x84\x93?\xbc/@+pJ\xb1\xc1\xad0@\xcaD\x9c\x91\xc1\xdf-@tG\xa7\xb3\xf5*1@\xf4\x03\xc7\x01\xb0\xa0-@\'\xf5~\xc7\xb0\xe0+@\xba\xa9\x04|8\xa10@\x8f\xb8=\x81\xfb\x860@\x8d\xce\x10\xedZ\xe50@)\x16\xd3\xe5E\'/@<\xb5\xb2\xaa\x1d\xe20@\xec\x9bt\x1e\xb7\xed%@\xc9<\x13i?\x191@3\xf5FR\xf9l/@%Kq\x96\x89\xee%@\xcb\x12\x06\xff+\x84.@!\x9e\x85\xf4b\xac+@\x1a\xe7/\x0e\x8dy/@\x8f\xda\x9a \xbe\xd0+@c Hgi\x9f0@\x82]\xd7M\xef\x8f-@\xb4P\xfb\xaf\xe7\xc40@7\x80\xd4d\xa0\x99/@p\xd9\xf6\xb5\xe7\xbc/@\xac\x8a/r\xb0A&@\xf3\xcedm\xa4 )@\xce\xf2U\x12IR0@)[=\xd13\x171@\x1f\xfc\xddWf\x8e0@kE\xa8\xce\xcf\xa3.@\xbd"\x1d\xf6\xaeo,@\xca\x0b\xa0\x8f\x99Q,@a\xe1!\xea\x8d\xfe/@\x97\x87TH\x90H%@\xad\x06\x83\x97\xc7L,@\xf3\xa7\xc1\xa2\xc15.@\xbc\xc2\x00\xed\xd0\r0@\x00I\x00\xefi3.@\x87ICt\xd3"1@\xde1S\x16\xc13+@\xfbD\xd5\xf1L\x93+@f\x11j\x81+F1@\x12&?\xaf\xa7\x94-@\xa4\xcf4\xbb\'\xea\'@\x8b}J\xd1o\xcb-@\xbf\xd0k\xc9\xf1P0@\xd7W#\xafD\x80-@\n\x83 ;\xb3\xee,@\x93\x01\xda\xee\x90\x9d0@\xe7\x1b\xd5\x03\xa0\x92-@A\x03\xbe-\x1b$.@\xb9\xeb\xda\xe9\x95\x8e-@\xba|n]\xc0\xca0@\xf4\\I\xed\xce\xfb0@\xe9\xb7\x99L\x01\x190@\xd9\x1b\xc7\x12s{/@L|V\x0b\xb5\x930@\x8f\x90\x12-\x15\xdc/@J\xf8\xc2\xbe\x9b\x080@nG\xf2\r.30@!yX\x0b[\xca,@\xe7x\x8227B-@\xfbw+A\n\xe1.@\x15\xc6\x8a\x83\xca\x0c1@\xf3\x96\x01A\x07\x1c,@\xb7\x10_3\xfd<-@g\x8ao4\x1d(/@\xbf\xa6\x11\xb7\xe3\x84-@\xb6\xa17:\xe0\xe90@\xdb*AL\x0e.1@\xe7fu\xe7\x01(,@\x18\xa5\x1f\xdeJ\x1e/@\x97\xa0\xf9@\x82\xe3/@\xc3w\xe8V\xbd11@\x84z\xd2\x86p\xc6&@\xd4>\xcd\xb51\xe5-@\x0ce\xba\x80\xea\x020@\x14\xffj/\x18?.@\xe4\xfb*\xc6G)1@WV\xcei\'\x07-@\x03\xb0\x02\xe6\x0b&/@L\x91Vx\xb6\xc9-@P\x16rn8\x9f0@\x14q\x99q\x9f\xdf.@+y\xdd\xd1J\xbe*@\x11\xb1!\x9c\x8b\xc5%@=b\xf3\x17\x1bW(@\xb0\xa6\x14\xc8(\xbd,@\xf3\x07tq\x15\xe50@6\x8c\xd1\xb7\xbd\x1b1@\xcd\xb2\xcc\x02,z0@M\x9cU<[\x9d0@Mc\x14\x1a\xef\xd2%@/\xd9\xa7\xa2\xbc\xc5+@\xad\xac\xa5\xe1\xdc ,@\xa6\x80I\n@\x10.@\x81\x87t<\xb3\x880@-\xf5\x17\xfe\x19=-@\x1e\x0e\n\x14\x13\xb40@\xff\xcaj\xce\x9c\xe9.@c\xbf\x96\x8b\xe0\x92+@\xdf\xe9r\xe7\x96\x1e)@\xe4,\xc1\xfbac-@E\xdd\xa1\x08\xbcv(@r\xf4\x06\x17\xf0\x83-@E\xd2|\x1c\x96\x830@\x94\xd3\x0c0\xc0\xf90@\xdb\x1eE\xb8\xc1h.@\x7f\xf4\xe9\x10\x02"(@\xd5\xb4\xa2\xf2N\n.@\x82\xcd\xcet \x1e,@\x96l\x07\xad\x82\xf2,@:\xb6\xef\xa8\xa0\x1d/@\x8d\x00\x9a\x1fqU,@\xa9\x00\x95\xccW\xc80@*\x0bA5\xf9\xa9.@F\x8d\x9b\xb2N\xd2+@\xe6\xf6\\d\xbd\xec%@\x9e"\x08\xfd\x1b\x95.@\x16\xc1\x93\xfb,\xaa-@\xecd\xa6;ag.@)\x85p\xd0\xf9\'1@\xd8\xf1D\x7fM\'/@c?\xca\xbf\xd9\xaf0@<\x17\x9b\x1b\xec\xe90@@\xa1^s\xd3t.@_\xf4\x9c\xb0\xac\xda0@\xc3b\xc9\xc5\xd4\xe6+@\x85\x04\xabh\x06c+@\x15\x87F5W0/@\xc3f!|\x93r0@\xc6Q\xa6h;\xc1,@\xc4\xea\x10<\xd1\x950@f\xce\xde\n+J/@V\xa2e\x97_\xb7.@\xda\xa7\x9f2\xebU0@\x99\x9f\xde\x9d\xe7\x18%@Z\xf5\xf4\x9a\xc4\x91+@\xa7\xd9\xcf7+M)@(\x1d=\xf65\xd4.@\x9e\x83\xd9G\x1b\t.@!Gp\xc5}\x93,@\xb4\x89\xe28`],@\x1c\xb8\xe1\xd8\xa5y0@\xa4\xe4\x148\x1e\x190@\xc3\x1178\x1d\n&@#\xa6\x87\xb8\xef\xac.@\xdc\xce\xd4\xfc\xdf1)@P=\x13\x05\x05r.@\xcd\x00\x05T)*/@\xc1\xfaC\xfelo0@\xfe-\xcc\x00\xec\xee0@ \xb9\r\x95\xdd\xa9,@\xa1\xa2p\xff_#,@Bs\xefr\xb6J-@\xcc\xb3{\x99T\xbc-@\x8f\x8e\xd2P\'\\.@y\xf1\xc4\xc4A\xdf-@\xe0\xe4\x8a\xf2\xe9\r-@\xed\xa0\xf0>!s.@\xbdc R\x82C,@3\x884\x14O\xc1\'@\xd5y<\r\xe0`,@\xe7^\xbb\x93\xe2A,@\x94D\xeb&u\xd9,@\xff\x05\x03\xa6\n\xfd\'@\x08+L\nAD,@+\x1e\x12\x11\x8ex,@\x9f\xa0\x12:\xc7|-@1$\xf2\xc6\xbd\xfc-@\x81h\x89\xd6\xf6V.@\xa8\xb3\x8d\xb0\xbc\x87.@px\xa1q9\xad.@\x07\x0c\xf1\x07\x0f\xca,@\t\xcb1\x8a\xb2\xca.@H\xbc\xb5\x8e\x85\xbc,@\x89J \xb4\xbcr0@\xd9v\xe5q\x1d\xcb\'@k\xa8\xa6\xc4`\x9b0@\xed3}7\xee\x010@\x81\xcd\xd8\xb6}\xc2,@\x87w?\xefO\xc1\'@G\x041\xa8\x9dZ-@E5\nyn\xeb*@\xfbG\x84\xd3K\xbd-@\x18\x02\xa6\x8fs\x95+@@\x89\x86pi\x1f)@.\x943\x86EV.@\xe3.U\x99\xd4\xba.@\xa5\xc4\x1b\xbc\xb8N-@\xc7\xcc\xd4\xc12\xc7,@\xf7?gF\x07\xe80@\xef\xa1\xdf\x12\xcc\xa7-@\x01\x11c\x1ex\x0e-@\xc8\xb1Gru\xd9\'@u\x80a@\xd6\xf5.@\xd6\xe0\xc4\x83\xaf`-@/\xa8\t\xc7[\xb8+@\x9e\xd0U\xe2D),@^c\x82\xa8Rr-@\xf4D\x89\x07\xd4\xaf/@Y\x97\x9e\xfc\x1e\xe1.@\x80\x9f\xe4\xf6\xb9\xd3.@oM\xe4\xfa\xddd.@\xe65\x1d\x9c\xaa"/@T;\x11.u\x94+@F\x07\x02\xf9\xb8\xcf-@\x8dj\x06c\xbf\x140@\xeb!\xf6\xf2\x93\xd8+@\xea\xd4\xbav\xb3c0@0[\xc4\xbf\xc3\xf4)@\x18-4\xd1y\x8f-@,\xe9\x01\xef\xa9\r0@7\xd3j\xack\xbc.@~\xcc9\xdf0<-@E\xa6{\x908\x10&@\x86\x95\x0c\xec\xbc\xd50@\'\t\x1d\xaa\xf6A.@\xcb\xa0\x83#\xf8>-@\x97\xabEf"\xbc*@\xe10\xf2\xd1p\xa8/@\xd9\x84\x1e\xfe\x02+1@k\x90h\xe2\xd2\xe6+@\x16\xc1\x93\xfb,\xaa-@^\xf3c\x17\xca\x19/@\x04\x910\xa6r\xae0@\xbe\xa8h)\xd4J,@x\x9a\xa2\x121n,@\xc1\x92\x9bHB\xf3+@y\xa4e"\xae:.@\x01\\)\xb1\xfb\xd00@\xf0\x9d\x8e\xaa8\x141@\tW\xbc(\xcc\xbd0@\xdf,Mf\xa9-1@\x05\x81-\xe6\xbe\xd1+@\xd0,\xba\xb3W\xc1(@\xab!J\x19R\x0c/@ \xc9\x7f\xf2z\x8d0@\x17c_\xf1@q.@V\xc9\x91\xa51V/@Kr\x8fmT\xbf,@\x84K\x9b\x95\xdb\x86+@p\xe6H\x056\xd40@\x8bB\xbf\xdfu\x1b)@\x8a\x9eI\x95W\x07-@[\x0bQy,\xe4,@bD\x91<{\xed%@\x13|[\xa2\xa1\xd50@\xc6\xe6\xbb\xe9a7/@\x15\xeat\xcb\xc9\x16.@\xcd\xec\xa5\x19\x1b\xe5-@j:\xe7#_j.@\xdc\x0c!:\r\xe2.@-\xdc\x04\x94\xe5\xe10@y\xae.\x9b\xb0\xc20@\xaa\xa6\xfb\x82\x00,&@9h^\x0c_\xda-@mQM\xea\xa5\x10/@\xa5\x92\x0b\xd6\xdf\xa5,@@.\xae?\xcc:+@X4;@6\xee.@\x9d\'q\xd9O\xed%@\xfa\xad4,v\xdb.@\xe3\xb4\xd0\xf5\x83z.@\x12\x08\xe3\x94nh.@\x90.\x87y\xc2\x9d-@\x9e@\x95J\xc1\xe4+@\xd8\xa7\xd6_\x842,@\xb9.\xaba\x96\xc0\'@\x84\xc49c]\xa7/@\x04\xc9\xae\xaaP\xef/@\x822\x02\x95~\x16)@b\xd6N?\xbd\xf0/@\xc5AB\xb6\x9b\xe9)@\xc8\xfa\x99\x97\xc7\x9f+@\xcc\xf3\xb6\xc9k\x93.@\x7f\x8f\xff\x90rV,@\xc9\xcf\xa9\xcd\x01i,@7(\x93wNn,@_\x0fd\x17V\xa3,@\x97\x0b%\x86\x88\xfa/@\x8a\xc6j\xea\x19T/@\x04\xe0\xb3\n\xf2\x010@#\x15M\x1a\x9c\x041@\xf1\xf5\xf8L\x13c.@[\x1d\x14\x94?\x8b.@X\x7f\xf1\x03\x99\x02&@\x15\x02\xf8\x1b\xe1&/@)\xe3r/Q4/@I\x18\xa3\x0cz\xe50@`a\x8aS\x8d\x11)@\xc4\x1b9i\x0e\xd0+@\xb4e!\xa4\x9e\x93-@JP\x95y4Y.@\xbe\xd1{\xdd\xe2\xab-@\xdf\xc2:#\x888+@\xd39\xaav\xe8f0@MA\xe1\xf5^\x91+@\xb2\x87\xd2\x1b>\x0b1@\x7fa\x07\xa8Z\xee0@\xa1v\xc1n\xe4|-@\x9d<\xd2\n\xae\x0f0@!\x1c\xd5\xf6\x01\xe3/@q1C\xaano.@\xbb\xce\xcf\xfe\x88\x88.@%M\x1a\xf4\x9c\x141@\x80\x8a\xa29\xb8\x8f*@4t\xc6\xc5\x15n.@xr\xa5\xf9d4-@K\xfc\xa1}\xe3\x15&@\xf8A\xedf\xafG.@eT8m0\xf3*@^z#P\xe5\x8c0@kX\x96\x9e\x08\xb90@\xdf?\xf9E\xb0\x141@bw\xfd\x81\xee\'1@\xb4%\x1fnM\x910@\x99g\x8e\x1fxv-@\x98\x86w\xe78d-@&-\xe5Z\xc0P,@\x9f\x87w}\xaad,@dv\xcf\xf3\x06D+@\xe1@<\xcd\xd3\x07/@xY\x17\xe9\xfd\x19&@b\xa4F\x1a\xd8\x890@o&\x08\xd7l(/@/\xf7\x9dF\x89{-@\xae\xde\xb7h\x95u0@\x7f\x99\xf4\'\t\n,@2\x17\xf3\xd5\xc0\xae+@\x888\xf2\x1c\xd4\xea(@<u\xe6\xdfb:.@\x08\xda,\x0e\x08\xd90@\xf6\xd3\xba\xa4\t\xbd+@1\xbeO\xf0\t\xf1(@\xb1\xf6\xffQ\x045&@\xab1A\xb3\x1f\xc7+@n\x01\x1b\xc3\xed\xc1-@\x96t\x1b\\&\xb3,@\xaa\xae\xb3\xe4\xde\x860@V\xa4tF%n/@\x8c\xd4\x9f\xdd\xf2d-@4\xbe\xdb\x06\x04\xa9.@2\xfa.\xf3R_0@\x8f\xb1\xceg\xd2Y0@\xf7\xa5G\xe0\x19\x91-@\xde\xca\xa0\xba9U,@\xb3\x9f\r\xb4\x9f\xec+@\xfc"\xceY\x92\xf3,@\xceL\x8dM\xfb\xba\'@}1\xc5\xae\x1f\x01&@]\xe0.\x9e\xc2\xfa-@A8\x97\xbaM_/@W\xa4\xfc\xf7\xe5\xaf,@o\xdd\xe2O\xaa\xb6+@\x82&\xd15\xf4\x10/@{%\xc1\xaa\xab\xe10@`\x1e\xc3\xa0Cj1@(\xc2\x11\xc9\xb6\xf50@\xd7\x1a\xaa\x02j\x0e.@_\xbcx-\xb8\xe5-@\xf8k`\x80\xb4$0@\x141\x82\xe6\xc8+-@o\xa7\x8c\xa4\xd2\xc90@\x84\x9d\xf9\xfc\x9e\xd80@;\xe9":\xaa\xc8*@\x17\x17\x92\xf7\xc8\xa1,@\x18l\x13\x1f\\\xf60@\xd4\xb9D\xcale0@\xb6\x86V\xa4\xd4\xa70@W\xc4\x7f\xfa\xc8\t1@\xc8Q\xa4\xb9\x82\x0c1@YZ\xeb,&:.@\xa5}\xa6\xe3\xfbM0@&\xfb\x07d\xd8\x06.@\xdd\x86)t\x0b\xc00@\\\xc7\x81{V\xae-@I\xb0\x82\xf9\xd3\x8a\'@\xe6\xce\xcf;V\xcb.@W\x96\x83\x11>\x02.@\x16\xb4\xfe\xba@\x01-@V\xc9Eu0j)@\xb7\x8b&\xc5\xb7\xd8,@\xd5K\xbb\x059\xdc*@<l\x89\x9e\xbc\x82&@\xdc\xab\xf4*\xf9\xb60@\xf87\x0b\x8at\xeb0@\xfa`\xd0\xab"\x160@P\xbe\xc0LY\xf60@\t$r\xeba7&@\x85\xd1\xb6\xc7\x02i0@\xbb\xac\xd4\x1fP:0@:$\x9c4\x9a\xae0@\xa0\xa1W\x1c\x1d\xd5.@n?\xb0\xe9%\t1@M\xc2\xcb\xbe\xd7\xdc-@\x1dZ\xbb\xff\xd8\xe3%@3\x1e\x8f\xd6\x90\xfa%@\x94\xf4\xbc\xf3\xc8\xc1-@J1 )5\x02/@\xdf$f[\xa6\x12/@A\xf9b\xc0\xb2{/@\xb7\xb5o\xb7\x05\xa6/@Nq\xee\xed}\xc0/@R\x8d\xc9\xe2\x93W0@\x9b\xe9w\xbe\xcc#,@4\xb1sKxm.@\x00\x07\x055\x9b\xdb0@N\xd1\xf6\xac\x06y%@\xe0\x19RE=\\+@`_@%|L0@\x88i\xc3x\xa5\x1d&@\x03\xb8\xa1=V\x8d-@\x85\xf8\xc1\xdde\xb6+@\xdeo5}\xd0o(@\xaf\xc7\xb1F\x86\xcb.@u \x85\x07\xd66-@\x9762b\xd0=-@W?\xdf\x9f&7.@\xa9K\x86\xa9\xd0Y0@\xfc+\xc8\xa0.\xa5,@\xe9?\xa2\xf9\x93\x94-@\xe5\x8c\xb7\x98\x96P0@71\x1a\x95B\x11/@@\x11\x96"bV.@\xc3t\xa7\xee\xe0\xd6/@f\xfaU\x8fdU,@\xdf\xab\x12\x00\xc8\xbe0@P\xd4\xc5\xc9\x05Q0@[Vl\x97\xb1\xe3\'@J\xb8\x19\xb4\xb7c(@@j)\xd7\xe5S-@@\xf1*\xce\xa2+.@0\xe7?4\x97\x07/@[\xa0s~ux&@\xce!3\x88Y\xdb-@\x95\xf0k\xeaz}0@\x7f\x80\x1aG<c+@\xee}\xb2l\x89\x9f0@\x16\xe0\xa6\xea\xd4\x0c1@K\xa7q\xc6\x8e\xfe/@\xc6\x8du\x8b\x19\x8f0@\xa2\xbd\xab^\xd2\x08+@\x053\xb0\x00\xb6\xeb.@\x00W\xe0\x11\x90\x8d-@\x7fx\xe3\x13\xec1/@)\xb0F\xe6\x9c\x95,@\xb6\xa9\xe3^68.@I\x13\xe9\x94G\n*@ot\xb4fr\xbe0@\xde\x8f\xf9$\x93\xd50@\x89\xd5\x00=(\x101@\xbc8\xa7\xc8@D-@`8U\xd2\xe7\x1d,@EC\xa9\xe5\xc1\xb4&@\xe2\xfe\x8d\xc2\xd3q0@n\xf6\xc8^)\x93.@\x97\x9dqIC\xf0+@\x9b\xba\x8f\x14\x85K(@\xaaz\x13\xee\xe0\xfb+@\x15\xfc\r67V+@\xc6\x02\xb3C\xe2\xd7.@\xb8\x95\xce\x87h\xac.@\xa9\x8d\x1c\x18?\x17.@\xb0R#\xe5R\xa8/@\xb1j\xbd\xce\x94\xa3)@\x97`\xf4p\x11\xa5.@6\xc3\xc9)\x86f%@\x94\xa6\xf5\xe7\xd4\x8b/@\xb9W\xc2k\x11\x1c&@\xfe@$pW\xb9%@g\xf3\xb5\xc9\x06\xc6-@\x12\xb5x\xbf\x84\xd0-@%Zf\x95\x90\xc5,@\x18\xff[\xeb\x122.@iA\xd2\xb7I\x14.@\x8deot\xd0\xe2,@\r\x1db\xb4\xe0\x0e1@9\xac\xeb\x94\xa1\xd2/@\xed\x8cP\x08\r\x190@#\xa7\xbc?\x1cv0@\xc5a\xf3\x95O\x880@\x95\xe8\xa6\xc8|\xa7.@)\xb6h\xac\x0b\x96-@\x0e\x8eH\x82<\t-@\xc7d\xdd@\x8e\',@\xb7\x11\xcc-\xcbF.@\x13\xd0\xffg\xf2E-@-\xe5\x88~^\x1b/@\xecP\x07\x12Y+/@s\xdf\x8d\xa6\xaa8/@\xc0\x04\xab\x8f\xae\xa8/@\xd7N\x13y\x91S0@\xec\x9b#\xd4M!(@\x97\x7f.kd\xf1%@P9[\xf3\xfem0@\xd8M\xe8\xe13\xef%@\x84\xa4\xcf[@\x07,@\xa91(/\xd5R/@\xa2\xc53-\xc0u.@\x9b\x0e}vgP0@\xd4\x83\xef)3#+@\xb9\x18\x8f)\xde\xbc0@\xfb\xa8\x90\x02\xd1\xe5-@\ry\xb2\xc0v%/@\x13\xed\xf7z\xda\xae%@u\x18\xb5u\x12\x93)@\x93\xa0s\xcf\x80p0@D\xf9\xc8,\xf5,.@jg\xd6\xb6\x1c+,@\x9eu,\x870{0@\xee\xccS\x95R\x12+@?\xa6\xb0=\xcb!/@\x7fR.\x12T\x10.@\xb4{\x96\x0cW\x810@\xbe\x05e\xd3h\x1e0@\x07k\x1cL\xfe\x06&@\xb30\xf3\x06|\x0c)@Z"lqI\x15,@\xcf\x12H\x81\xb0\xda0@\xecr\xd4\xb86\x900@\xd9#\xf6\xd4\x10\xe8+@\x19\xe0\x157\xa6\xb5\'@\xd1nq|\x89\x13.@\xbfK\x1c\xc1N|-@\x8dn\xad_\xea</@r`\xc0\xe2\xf2\xc1/@Ln;\x97\x11\x0f0@\xd2\x16\r\xb5\x06\x0b0@\xc2\'\xbd\rj\xfe,@g\x90\xecZ\x8b\x8f-@S\xb3\x023\x1f!.@\xbb\xab9$\xc0V0@yl\x86i\x071.@\xbbV\xc3\x9e\x0b9&@\x00\xa3\xd7\xbb\x8b5/@\x86\xcb\xd9\xa7\xbf\x15.@\x94E\xbf\x08\xdfx0@\xb1\x05*\xf5\xd9R-@\xb5\xb1yc\x19\xd7,@q\xd2u8\x07\xac&@\xb4^\xef_\xcdh0@\x17\x9d\x8e\xf8\x82#.@\xb5\x92S2\xd6\xa8+@\xa8\x91\x04\xac2\xcd,@\x9c\xd5\xb3JY\xdc)@\x89+\xd3\xde-\x90%@kCCx\xe3\xbc(@\xf5\xbbP\xdb\xe7\xe2*@\xc6(\x82t\xc3d/@\x1f\xd5\xe2@\xcb\xbb0@bU-Q\xee\xbd,@t\x95\xbe\xc5\x8e]/@"\x08`(\x91\xc0\'@\xf4\xcc\xb7a=\x97)@\xc6\x94\xfdr\xfa\x81.@.\x92\xf0~\x90%/@(\x85h#s\x141@\xd691\xeb\xd6\xc5,@ \x8anF\xf17,@L\x82\x1b\x84\xdeQ,@\x18Z\xdf\xe0f\x0c1@eE\xcfj\x10\xda0@\xc0.\xce4xc,@\xfe\xda/<o[,@\x87(\x04\xc0\xbe5+@\xe5\x97\x89\x92\x146/@j\xe2\xd5R~[0@\xef5zi)\x83%@\x9f\xd3\x8a\x86n\x0e,@"\t\xbb\xf6\x9a\x86.@\xe8\x07B\xc0\xb4%.@\x0f\xa8\x86_\xb6\x92.@\xd0\x8a\xd8\x9eet,@\xf3{\xe8\xd6\x87\x9e+@b\x94\'\xb8\xc5\xd4+@t\xa8j\xce1P0@\xf8nCi@z0@\x83\xc3\xcaI\x8e\xce0@\xe1\x86\xf6g\xe6\x0b1@\x81\x16\x11g\x1f\x110@\xf6\xbe\xe9\xc5\xfb\xa0,@\xc3\xa0\x1b\xf70D&@\xc6\xb9\xdc8N\xe0-@aqn?\x89D0@\xa2\xbf\xa4\xeb\xfb\x8b+@\xa5\x8e\xb6\xf4^8.@\x15>h\x8cbx0@\xbe\xdaA\xca\xce\xc70@\x0fj3~J\x19,@\x14\xaf\x14\x03\t\xdc0@\x11\xf9\x8b\x07\xf7\xb3+@H@\xb6\xa8\xef\n/@D\xee\x9a}\xc8[-@\xaa\xfc/\xf5\x9f\xc4-@~5\x9b/o\xe90@\xbc\x04\xdb\xf6\xe4\xd9*@\x05j\xb3\xe1l\xd9/@\x00=\xbc\xc1A..@\xff\r]\xf6eF,@R\xdfv\x11\x1b6-@\xcb\xf3_\xcb<_&@C.\xddP1\xb9.@\x9d\xe8\xb6\xc3\xe0\xaa+@=L:\x9f;\xa4&@p\x1b\'\xca\xb80.@a\xda9(\xc4\xdb+@d\xd4\xdb\r\xf2\xf90@\xc3[\rD\xdd\xb2*@\xb0\xa3T\xe42\x84-@\xb4\\P\xbd\xe6\x81-@\xd0\x93 \xa3\xa5\xec+@\x13b]\xdeG\xaf+@QO\xade\n\t&@\x08\xfdgZ\xa2\xd7,@o\x03@\x98\xbf\xcf-@}7\x8a\xf2\xfcf+@\x1f\xed\x12\x10\\\x1f.@\x16\x07\x0c\xb3\xc8\xdd0@\xd2Jz\x16\xe9\xa00@\x0b\x17\x86h\x8f\x14(@{\x12V\xb2\xf8\xbf0@|\xc8Q\xd40\x1b/@\xac\x95\xa9\xbc\x874/@D?5\xad\xd1\x950@\xec\xc4oT\x16\xc7,@\xc1\x1c\xba;\x1a\xf30@H_\x99\x1d\xc2\x840@\xbf\xf5\xc3Qc\x06/@\x831\x8b\xf3\xcb#-@\xa5R\xb5\xfa\x06\x930@\x14\xa1\xb7c\tL-@\xdb\xa4\xbb\xb3\xcd\x03&@\x8cQ\xc5v\xfa&,@\x1b\xb0\x15\x83m\xed+@\xc2\x01\x1a\x8b3F.@\x10\\\xa9\x8e\xfe%/@B`\x8c\x97\x00\xe3%@\xeb\xf9\xb2u\xf9\xcd,@\x91\xff\xf5\x80;]/@nk2\r;9.@\xc4N\x00\x8d\t\xe4-@X{\xa7\xa85\xf8-@\x9a\x7f\x1f\xf2\x13\xf8/@\xdb\xcaU\x81\xc9\xff-@\xed\x93vn\xfa\xe2-@\xfe\xe4mD\xa3\x860@I\xc9%\x01\x01\x93/@\xc6G`\xfd\xde\x1f(@\xeb\xf0\xcf\xb09\x06,@\xeeq\x7f8\xdf\xd8+@\xa0\x84\x15\xa9=!+@\x82R[o\x85\x8f0@\xbe\x85?\xd3\xd5\x1e/@ve\x17\x1f:\xf3%@\r\x1bW\xc5\x99\xc60@\xe9d\x06\xf1k\x071@\\h\xe2\xde}"/@\x87\xbe\x04\x91"\x9c.@\xd2\xd5\x7f\xb9\xf6\x8f,@\xe8G\x8c\x98\xd3\xe1-@\x0chF;\xfcR,@l@Pt<\xc8.@\x1ci\x12\x13e3/@\xe8\xa4\x0bU{\x10.@Q5\tc\xf4\xf2+@\x8c\xd6\x86\x10F\xfd+@\x80\x02\x1eT\xa1\x1a,@\xfcl\xd1\n7\xf9+@\xc2\x1bYo\xd9\xee+@\xd6\x95\xd1\xff\xd9\t0@|@C^\x1dV/@a\xb5\x94\x97\x17\xb6.@;\xac\x8abu5(@\xdc\xd2\xfc9\xee\x19&@E[ki2M*@\x99\x7f<k\xe2\xf1-@G\xb2\xe8\x18\x8dI-@wi+\x1a\x98q-@\xe7\xd3\xbf\xca\x9d\xcc0@Y\xbd\xaf\t\x16/)@3,\x0f\x14\x9e\x8e+@\xe1\x7fp\x16\xce\x93+@\xe8\xdbB|\x1cu/@~\xfb\x90\xf5P\xc3*@_S\xad#\x03\xef/@\x14\xf5\xd3]4&+@\x8b\xa3\xb6\x07\xa0\xf9/@\xe1\xab\xcc\xeb\x92/,@\xdaNP}\xe4a/@\x13\xc1\x98:j\x9c-@b\xe7\xd3\xe6\xd8\xa2,@\x94\x92\xc1\xf8x\xc3,@gd\x1dymk-@\xb6\x82>\x10\x03\xd1-@\t\x08\x01\x05\xa3\x16.@u:\xa9\xee\xd5-(@\xe6<\x93\xa4\xaf\xf9\'@8\xe2\x1e-\x1f\x00%@;\xeb1\x18\xccZ0@\xe3>$G\xe9\x0e,@\x03\xf1^XC()@w\xd8\xa1\xb9k\x10(@\xea?\xe7a\xe9 0@\xa7\xcax%W\x9a-@\x84\xa3\x13x^\x8a)@\xd7y\xc5\xf3\xa2y/@\x97\x10\xe6\xb52\xc40@\xa5yP\xde\xb2\x9a-@3\x17\x01\x90yV0@\xa1\xb3\xfc\x0c\x87\xe60@L\xaf\x90\xcdG\xf50@\xc3\x0e\xccV\xf1\xe00@\xc3l!\xdd\xaf\xc2,@\x87\x8e\x0c$\xc3:)@J\xe1\t_W\xbb(@?\xf1 \xcaW\xc10@\xc4\xfe\x0f\r\xe7\x041@\x84\xa64\xb4\xdb0(@\x94\xc6,b\xbf\xec0@\xbcX\x02\x8d\xdez(@\'\xb8\x0e\x99\xb2\x94+@\xfc\xa6\xa4\xf8\x9e^0@F\xa5\xd5\xc2gE.@l\xe6\xf7@\xe0K/@N\x9eWYB\xc1(@H\xad\xc3Eu\x9b0@\x99;\xaf\xdbo;+@\xceE2\xbbV\xf40@r\x9c\x9b\x1c\x9dI,@.P\xad\xee1_0@f\x84\x03\xc4\xa9t0@\xfa\xb1`\xc1\x99X1@2\x9bW\xb1\x86\xbd/@\xdbJ\xff\x8c\x08m+@\x85}A\x01=\x0e%@\xd1\xc8X\xe4\xbf\x1c/@\x83\xa5\x1f\xa7\x82\x191@\xf9<:\x19\xc1\x920@6\xf2\xb9\xa13\x8b-@~\xd6\x16Y\xa0\x00/@-\x89\xe6FY>+@q#\xc1\xf8\xafI&@\xfb\xc5p\xc3\xd8\xed0@\xb7\x7f2\x8f\xb5\x810@\x83k\x19\x01\xdc!,@\xca\x11\xadd\x80@/@\xfb%j\x82u\x1a%@\xda\xfc\x80\xc1\xff\xf80@LlfL\xb1\xf20@\xc3\xf0\x9f=\xea(/@ua\x8b\xc9\xb4\xfd+@\x82\xfb\x01Wq\xd0+@a09\x02\xae\xf90@!\xa5\xe8\x93\x89\xc6%@\xe1.\xb7;\xee\xf20@\x8c"\xb2\xa3\x07\xfe0@\x88\xcaYAv\xe90@\xfc^\x00l\x86<+@\x85\xb3\x05Y\xa1\xc60@C\xf6\xab\xe4h\xe80@\xd5`\xbb\xe5y\x1a1@\xcb*+\xb8\xfe[-@/\x854\xb4\xbe:/@\x84[\x00k\xb9\x0e,@\xb2\xf1\xca\xe1=T,@\x0cb\xda5\x96\x830@\xaag\xe9V\x07z0@&\xedq\xdeW\x18/@\xd0\xf7\x83"\xe1\x87%@@\xd9cv\x1b\xa00@\xf3\xa4\xaeJY\xd9.@zFr\xc50\xe90@\xfb]\xb9\xd0\x15+,@\x98\x1c\x94q;\x0c.@`$j/a\xd50@\xadh\x9fd\x88\xdc.@g\xec\xf8\x1b\x05\xcf-@\xc6\x19\xc7-\xb9+-@m\xda\xa0\x8d\xe9\x93-@6\x84\xe6:{\xfd+@S\x97\xd5\xe3\xb8\x830@\x14pc!\xd9X0@\'\x81S\x05\x05\xba%@-\x80\xb2\xa8\'*0@\x85\xc9\xcc\xa6o\'-@bn\xd2\x99f\xcc-@_\x8d6\xe1M)/@g\xd8\xa4\xb6,\xe40@\xfaP0\xf4\x07H,@\x9c\xf4\x13\xb4{\xb4-@\xa9d\xde\x89\x96*/@y\x7fR\xa47\x87/@t\x9038\x1d\xd40@\xd7uj\xcbx\xaa,@%>\xbd\x91\x1a5.@,\xf5\xeeo\n\xb5.@\xa1\x1d\xb7\xaa\xb1\xdc0@#\x82\xf3\xaci\xbf,@\x97\x1c\xae\xb4c\x021@ \xd8$\x9a\x1cA.@\xbc\xff\x95\x1f\xd0\x02+@t\xf5\x9f#\xeb\x02.@[\xb9\xa17\xa3\x9a-@[h\xc9M\x90\n1@\xcc\xf7j\xca":.@A@ht\xbf\xca*@\xa4\xe2\x8b\x14\xb1\xda0@\x93\x11!"\x8c\xfa0@03\rk\n\x12,@A\xa6\xa1\x92\x11\\.@=s\xc4M$\xbd(@\xc0C\x16Jp51@V\xfe\x16\x85^\xb40@T:\x98\xe9a\x9d0@\xd2W0\x86v\x95.@\xcaPq:\x17\xd7/@\x11C\xb7e\x02~.@\xab\x1c\x93*\x0cR0@\xa9\xe2\x9c\xcd\t#.@\x8a\xf9\xde\x06\xd6^,@|\xa4\xc5\xca\x85I,@\x97$"\xb0g6.@\xba\x02\x1aq\xe5\xdd0@\xd7\x9d\x82\xc4k\x1b/@\xb4\xaf\xbf\x03\xfb\x1c1@\xaa\xc6C\xac\x87h,@\xed\x88z\x89\x9aN0@\x00$o\xeb\x08\x11.@\xf0\xe1\xdb)\x92Q%@\xbf\xc2\x17\xb6\xf9!.@\xe5\xa4\xba\xe3A\x1c(@z\x96\xd2\xd1U\xff&@Fa\xc5K\x97\x0e&@\xbf\xad8\xe27\x99.@\xc4\x9cg\xd6\xb3\x06-@\x8c\xfc\x02\xdf\xa5\x91-@!{\xce"\xa5\xcc(@\xee\xba\xab\xd92\xfa0@\xc1\x19\xc6\xf3/\xe20@\xce\xfa\xda&a\x061@R\xf5D\xc5\xfe<-@W\xd0W\xbc\xa5=.@\xc3#\x04V\xaa\x10.@\xa3K\x16yj\x06\'@q\x81\xaff\xff\x9e0@`;\x97\xafn\xb8.@\xd4\xf2N\x8d\xc2\x92-@\xb1zr\x8e?X0@B.n\x05\xeb\xc7\'@\x1f%\xc4\x14\x91\x1a/@5DOB\x1300@J\x0b\x87\x85n\n/@8\xca@\x00\x1e0-@\xae\xc3S\x0b\x9f\xa9/@\x98\xa8\xd1\\)6.@\xa7\xaa\xae\xbf\xd75&@\xa0\x96\x18\x02\xea\x161@W\xbe\x8b\xc4(30@\xb4\xe9&\x13\x1c\xf5%@\xf6\xa6\xd3\x17\xab\t.@\xd8\x8b\xd8rh>0@\x88\x1a\x06V\x01\x9e.@\xff\x13\xaa\xaf\xcf,.@\xcbx\xec\x1e\xe6+%@\xc1\xbad\xe1\x909\'@\xc7-\xf5\xf0e\x040@e+;Y46.@\xda\x07\xa1\xf6\x857&@U\x1d\x8d\x0eR\r/@\xd0\x9f\x9bz\xb0\xbb(@h\x8e\xf0b\xb5\xef,@\xc5dq\xf5 &.@\xb9\xcc\xbb\x02\xc38.@FpKA\xe6\xd1\'@/\rts\xbc\x96/@\x83\x89|\x80\x94\x1d.@z\xb8\xb7R\xd9\x96-@\x0e\x98\xdc\x15M\xbb-@D\xe2\x16\x899\x81-@\xd2\xe2#\xdc@&)@\xbc]\xe1\xf3\xdf5.@ \x8f\x10\x9bJU0@:HZ-\xc280@2p\xd8\xea\xb5[-@Vtx\xdf\xe6\x7f.@]+\xce\xa4\x8a\xee%@s\xc3\xb3\x90E]-@\x83\xd8\xc4\xef\xba,/@%\xb3\xf9\x84\x19\xc0/@\xbf]\xfa[\x19\xa70@\x93u2\xe0\x19G0@\x04\xcav\xf1F\xaf0@8\xf0\x0f.\xba*1@#\xf6\xae\x17O\xeb-@\xef\xed#\xd1\xe9\xbc0@\x8d3\xc8\x9a\x8b0/@#S=\xef\'\xf30@7_J\xb1\xfe+/@\xabs\xb65B;0@y\xd9\x1d\x0c\t\xb3%@\x1b$\x93\xf2\xe8\xd3%@\xd0NW\xa3:T+@+t\x9b?p6/@\xf0/\x1c\xd2\x98\x980@\xe0\xe5\xc1\xc4?\xfd0@VJU;\xe3\xc3+@\xb5e\x1d\x1f\x90\x0e.@\xe8|a+=l,@\xc2(\xb5\xcc\xa5\x19.@D>\xe0\xa4\xa9\x19%@\xf2v|y\xedQ+@\xc3\x7f\xc8\xebpi0@\xa0t}\xf6|\x19-@\xf1\xaf(\xd8\x17H.@\x00\x90\x10X\xd0\xe0-@G\x14\xb9\xd5W3.@\xd1:D\xfd*\xb90@t\'\xcdn\xd3Y.@\x95\xd58\xc0\x18\r,@\xcc\x1b\x8bB\'\x11,@\xfd\xc0[\xa5U\\.@A\xf2\x19@\x8aP,@\x12y1\xfb\xb3\x08-@\xef\x00\xd1\xa7_H,@\xf9\xee\xb6\xa0\x8d\xf4,@\xa5\x88\xf4b\xec\x16-@`fC\xe4\x92\x1b-@[l\xab\xec\xa7Z)@A\xcf\x1d\xff\xba\xe5/@\x817h\xfe\x02\r/@\xc2\x03\xec\xae\xb9\xa2.@\xbc\xe5\x1c\x0e#\n(@\n\xc9\xca\x9c\x8da(@d!,\x05\'\xa9.@\x7f;\xe6\xbc\x14\x0c1@1F\xfc9\xdb\x8b0@\xfdA\x85C\xfb\xed+@F\xff\xb4Qgi,@\xf0O\xc6;\xc5],@\xcbFp\xe9\x9d\x12.@\x83dyc\x07\xa9.@\xab\xabZ\xe2\xd8\xd5/@\xa3Y\xe6\xd4\x18\x0f.@\xe3\xc6\x16\n\xf7\x0f&@\x9a\xe6\xb0u\xf9\x18&@N\x0f\x0f(\xbd\xe3%@\xd5\x7f\x90\xd6@\x03&@\xcd\xa3Z\xea\x94@*@\xca(\xa6<M\xf6+@\x93\xebg\xbf\x90I,@=\x03z0\xc7\x960@"Q\xff\xbf\xb8\xf80@(y\xd0\x9dS\x0c0@\xf7D\x8f\x84kN-@\xdep\xc4\x93\x1b\xfe-@-#b\xddR..@\xdf\xa8H\xbf\xbd$.@\x030\x84\x9d2\x0b.@\xf6\x9eJ\xde\x9f\xfe+@<\x02\xe7Z<\xf8+@\xd6\xba\xa0\xe4\xdfJ%@2\xefV\x95\x7f8%@\x14\xbf{7a\r/@\xc42\x80z\xdf\xdb0@\xbc\x1f=~@\x15.@C\x10\x178\xa9\xb9(@\x1b\xce\x8f\xcasA+@\xe3\x16e\xb2\xc8%,@\x82\xa9\x9c\xd8+\x1e.@\x99\xd1%\xd4\xa1$.@\xaao\x82\x1c\xc0\x1a/@\x0f\x86\xa6\xc0\x11D%@\x80\x95\xa9\x1e\xabG&@\x85\xde\xed\x8dd\xca-@\xca\x80\xa5\xed\xecG\'@\x8d\xf5H\xd9\x1e\x07.@\xe3\xb1\x04\xe2\x9ay0@`\xdf\xd3\x94\xa8\xae/@G\xe8\xc2\xda\xda\x1c%@0h\xbf\x91\xcb\x1c.@\xaan\xf8\x13\xf9\x04/@1\x1c\x16\xc0\xc5\xab0@\xbb\xf8\xaek\xc3\xdd0@x\t\x8b:\x01\xdc-@\x1d\xc6\xac\xfc<6,@[\x85\xb6\xbf.P-@y\xebb\x835\xd6\'@\xe3\x90#kf\x0c/@_\x83D\x15Nd.@\xeeBul-\xfe0@\x0fo|\xac\xb8\xd6-@PY\x92\xc4\xd6G.@M\x93\xae\xd9B\xe60@\x07\xde\xa4\xc8B\x19%@)\x86\xb4m\xe5L.@\x1c\xb9m\xc8\r1/@\x93\xd5\x81\x02\x0cv,@\xbc\x9f<\xd0\x8b\xf20@\xa2\xa9\x1bL\xb1\x04/@F\xe8\xfdB\xe2\xe00@\xbe\x0c\xb9\xb0,\x1a1@\'&\xb4\x88\xde\x87+@J\xa8\xfb\xd6\xe0\xb30@\x8a\xa3\xf8x\xed\xb50@u#\x19\x9c\x05B.@\xa1\xec_\x97\xd0*/@\xe1A\\5\x83\xf60@\x81\x95\xa0\x98V\xe5-@\x84\xe5\xaf\xf9N7.@\x98u\xd4\xc1\x18Y.@"\xbf\x17\x14\xbd\xa90@\xa1 \x04\xe0\x90\xce-@\xacXDi%\xc10@\xfa7\xd0#_\r0@]/\x90c\xbet-@\xaf\x18\xe2<fV0@p\x82b\x19|\xe70@K?<B\xb7:0@ dr\xc1\xd5-*@\xc1+\x02\x87\xc4\xd8+@[?3ee\xfa\'@,\'\x83B\x9c\xfd.@\x807\xb9\xfc\xcf\xc8,@B\xb8\x00T\x010)@1\x1c\xc3\x93\xff\xe7+@\x8b\x12\xb3g.;-@\x8c\xd5\x17\r\x92(,@\xd6PB\xb9!\xf6.@\xe6\xad\x03\xd6\xd2\x17/@\xac\xbcs\x80\\-,@Q+2\xb9\x8e\x83-@n\xca\xa6R[z.@z+\xce$e\xb7.@\x16\x84\xe7\xf5\x85Z.@\xb6\x9a\xbb9\xec\t/@\x11\xedg\x16\x8d\x0c,@\n\xbb\xb1\xe7e\x06,@=\x84\xc0\x98\x80..@M6\x92\x9d)\xdd-@(\x1b\xe5\x81~\x111@\x00_-\r\x03\x061@=\xbc`\xc9to+@%7R\xf2\xed\x82.@x\x8ae\x0f\xd5\xdf-@\xa4\xdc0\xc0C\x840@\xd3\xc1\xd60\xb8\x8c-@\xbc\xd5\xd9\x1a\xbf5.@\x84j\xd8\xfc\x88\x131@6+*\xd4\xd7\xeb+@f\xfb\xf9\xa5\xebY+@q\x91\xcc\x10\xd0\xa1+@9F\xb4\xf2\xa4\x9b0@\xd4\x1b\xd0\x1d\x84\x13(@\xecki\x03\x9f\x910@\x9e\xf0(\x8b)\n1@r$+\xc6\x9ag/@\x1e\xee\xffM\x83\x12.@\xedR\xc2\xd5\xe2\xda+@\xb4\xa0{\x0b\xf5\x1b/@0\x9e\xfdL\xf3\xf3+@\xcf\x8a\xef\xed\x05\xad+@\xcc\x99\xc3\xb2u\xe3+@h\xc3\xffh\x9d\x87.@\xad\xc6\r\x0e\xe05-@z0T\x80<\x05-@\x8bz\x97\xc6\xbfM0@\xb2\xf39J\xf6\x06*@\x1a\xbb\x19\xfa\x19,,@Jvd/\x8b\xb7\'@\xa6\x88w\xb1\xce0/@\xed}\x07"\x88\xd3+@\xce\xef_\xe5\xd8 /@\xe9v\x03\xbe\x97L-@\xf5\x99\x90f\x99\x0c.@\x19E\xd4\x92\xc5,/@o\x9ds\x1f-\x13)@_\xb5\x9f\x112p.@#\xd0\x19\xc65\x10/@\xdb\xb5;\xb7R\x1f.@\xa49\x84(i2.@0?\xd0\xa1\xfd7/@5i\xba\xae/\xe8*@\x8b\x18\xca\xfb\x1e\x19&@\xae\xc6\xf5y\x0e..@\xce1\x1e`\xe8\xf0.@\xe9\\\xa77~\xcc-@}\xf1\xe9_\xfc8-@*\xe71\x92\xd0\x04+@\x1ei\xcbVC\xcc,@i\'\xdfR/\x1e.@ \xa6{s\x13*+@v\x92\xb4R\x1ah0@\xc0ny\x9c\xee\xdb.@\x12/Go\xe2\xb00@\xaaK\xf0\x90\nd.@ !(7t\xbb+@6\xc1y\xa1\xd5\x0c1@\x1b2Q\x10nq-@\xac\xe4QcL\xbe(@\x1bq\x08\x95:^.@\x1e\xf3\xf1\xcc\x15\xb8,@7.dew\x9d-@\x7fAFl-\x12.@\xa2v;1\xd4\xb2+@\xf6K\xb5\x8f\xad\xa4-@\xbaw7\x0c\x96a.@\x85v\xb7\xd4\xee\x930@\xf9\xfa\xcb\x18\t#/@\xb3\xa8\xb4\x18\xb0\x17.@q\x92\xe6\xb2++.@\x97\xb5\xe9\xd0\x9c\xda.@\x1de\x8ax\xe3\x98-@\xeb7\xf7\x87\x98\x1b,@\xf2|\xf9\xf1}\xc2,@9?\xb3\tm:/@\xde\xf9D\xa0\xfce,@)\xb3\xf8\xcc\xd0=%@\xee\xe0\xa5\xf6\xdcL.@7\xf7\x17\xbe\xc2l0@ \xb5\xba\x97I\x8d0@2\t\x9e6\x91H-@m\xac\xb2\x01\x01\xa3,@\xa1p\x8cKJ\xe7/@\xda\xf0\x006{\x0f.@-2t\xbb\xaf\xc10@\xec\xa1R\xac\x86e0@\x94\xee\x1d\x06\xc6I-@\xc8\xb9\x19\xc2\x93\x10/@\x82\rC\x0bT\x9f0@"\xb3\n\x1e(\xd7)@I\xb7\x8c\x19\xc9\xe5-@\xda>G\x9f\xd9\x9a-@$\x9b\xa2l\x8aX/@\xec\xd0b\xe8\x0f\x05&@\x01VG\x0e\x11\x07.@\xad\x9bO^+\xcf-@\xf8\xcc4\x844\x82-@\x0c:m\xd4y\xd5,@\xf9\x9b\xda\x0b\x1eE,@\xfc)J\x96#~-@\xf4\xa9Q\xbc\xa5P%@\xdc\rd}\x9f3/@\x19\xbb\x1bG\x0f\xab.@\xa5d\xea\x8c\xb6\xd8.@\xf3i\'\x0c\xf2p0@i\x8c\x8fd@\xf2+@YX\x9e\xfcK-.@n\xa2*x\x04!(@z03\xbc\xe3\xba0@\xaf\xe0H\xa6#\x06&@\x87Kd\x8a\x9a?,@\xf6\x95\xa9\x07\xd8\x17*@\xadt\xf0\xb0Zh,@\xfc\xe3m\xb9\xe5\n1@\xc9\x8f\xfd\xdd\xc1\xcc-@\xc5k\xdf\xca\x03\x190@]\xddM\xe6T\xc2/@\x9ae\xf6\x8f\xcc\xd60@\t\x8b\x98t\x8dk.@l@\xbb m\xb10@_;\x8a\xf1\x1b\xd40@\xad\x94\x06\x8c\x89\xcb0@\xf6`L\x93\xef\xcf.@6bh\x88&\x960@\xbfR\x11\xa3\x17d0@\xb8\x18\xfc\x08c</@0\x83\xabnJ\xc00@m\xd5\xf8A\xb3D,@\xc3\xe7\xfb\\b\x9d*@\xdf[\xb3\x01z\x17&@)\xbf\x1e\x8f$ .@!\x0ez\x8a\x12\xe3,@\x1aJQ\xfe\xfa\xfa/@\xe9\xb6\xed\n\xf9\x1c1@\xe3\r\xa7\xb0\xd7\x9e-@\xeb\x8f\x99\x88\x14\x95-@\xbd\x91%e%\x100@00E\xc1R\x061@\xcc\x08?\x1b\x8aC.@H5h\xcc<].@5\xaa\x93\t\xcb\x1a.@\x90\x86\xc8\xf9\xbcG0@u\x96\xcc-.\xbe0@\x94\xfd\xb20-f0@\x8dw\xc1\xcaz\xdd.@9\xabI\xe3K\x050@@\xe9D\x08\xac[.@k\xb7\x9c\xd1\xf5\xbb.@\x85n\xf3K\xe3\xe1,@_\xb8@\x97\x029.@\xe7\x91\xf0Y?\xb5/@\xc2\x1fee\xfa\x8e0@\xe7\x04\xc8\x02U\x91.@W\x97\xc6B\xff\r0@\xb7\x9d\x0c\xdeS\x03.@ou\x01M;\xcb0@\x98\xb6\xe2xY\xac,@\x0e^\x9d*\xcc\xc80@\xb4\xbe\xfd\xca\xd0V0@\xd9\xc4\x11vX\x05/@\xc8\xf1\xa3\x0fK\xc0-@\x93=\x91\xc4\xe1^.@\x8515<t*.@U\xd0\x961\xbf\x94/@r\x1f2\xeb\x80\x181@S\xb5\'J\xb9\xbe0@\x92\xcc\xb4\xd8\xb9++@\xad\xa9\x8c@B\x191@\x9c\x968k\x0f5.@a\x14n\xb4z\xbe-@-I\xca\xb5\x9d\xbc/@\x1c\xec\xbd\xaa$N0@6\xfa*\x0f\xe6\xb20@8)\xf1K\xb9\x87/@%\x9a5\xd2\xde\x99-@\x93\xdc\x8b\xb1U\xdd,@c%$G\xe9\xf3*@\xfeuX\xf5h\xd3.@=|\x15\xb4\xcb\x9c.@)\x7f-\x8fj\x9b,@9\xee\xf7\x11\xfe\xb9+@\x92.w\x1e`8.@{\xa5E\xa5=K.@\xc1\x0e\xc0\x02\xf8J.@\xba#\x9a\x1f0\xc0-@$\x16\xdc=\xf7\x0b1@u\x9ar>p\x8c0@\xf4\x996\xa0\x91\xd7\'@\x8eYbC\xad\xb80@\xa3\xaaV\x9c\xa0\xbc0@>\xb1\xfe\x9d\xc5\x02(@\xd0E\x8c\x1e| +@\xac\xac\xa9\x81\xd2d-@\xeb\x9f\xd8\x13\xd6\xdf,@\xa6\xb629\x15%-@\x8b5]\xed\xfc\xdd-@\xa8\xf4\xf69\xc4Z0@\x1d\xa4\x8c\xb1e\x1b/@?\x8c\xdf\x1dQ8,@\xbcK(\x0f\x1f\xa8-@\x95b\xff\xfe\xb7\xa3/@\xc3\xa3\x94/X\x9b-@\xceW\xb44\xee,0@\xb2\x93\xd0\x96\rt/@\x0f(\xf3i\x1a;.@1Y>\xab\xbd\xd10@\xb1R\x11\x17%\xae/@\xf8\x80\x81\xcd\x9c0,@\x9e\xb9)\xc3\xd5\xd3.@d\xd7\xdb\x95\xaaD.@\x86\xe1l\xc7\xe2\xea+@\xbd\x85\xc8d\xdd\xd1.@\xfbU\xc7P+\xf5(@Y\xbf\xe5\xb3\xd5p(@\xf6\x1cU\x84\xd9I/@_QB\xdd\x94\xdb\'@\xd0\xbc\xf5\xf2\xe6\xf0,@\x0ecN\t\x84\xc0+@\xa9E%\xda4\xe30@\x00\xadW\x06\xda\xc6-@Z\xa6\x899\x94\x9f-@|BVC\xff\x08&@i\x9ck\x7f\x99\x830@3lR\xe5\x93p.@\x8b\xfd\x11]\x1f\n-@\xc8\x1f\x15\x9d_\x1e/@\xdd\xbb\xef4\xec\x1f*@\x89w\xdd9\x1530@\x04.\xde\xa6\xf1\x16/@\x1d\x03\xea\x0e\xcf\xce,@\xe4\xd5\xb7#\\\xdf0@#Gh\xea\xf9\x16-@\xa7\xe1\\m:T.@\xa7\xf4\xa6th\xc7%@*\xac\t/\xa8\xb7+@\xa2\x18\xe5\xb5\x83\x97.@\xb1B\xfa<\xf9\xb1-@ozn;R=0@\x02"| \xed\'%@\x07#\xd4\x18\xf1)/@\xb3\xf6\x81\xd9b<.@\xb5\x80\x18\xd3\xad\xb5.@\xb7\x00\xaa*\xa1\xcd.@\xc3*\x8a\x06\xbd\xfd0@\xfd\xb7\\\xf0\xf2\x0b/@\xe50p\xf7\x84>.@\xf4\xff\xc9\xc1\x1b\xcc-@\xd7\xae\xa0\xabP\xd1,@{\x1cK\xc9\x91\xc7,@\xe5u\x13m\x8e\x040@i\ty\xec\xe0\xf0%@JY\x050\xbe\x870@R\xe8\x83\x1e^:.@y\x1a\x84yz\xb10@@\xcc\x93\xb9\x94\'/@8\xd5\xe3|sB.@\x16U[\x9c\x8c\xfb,@\xeb\x96\x9e\x16\xb9\xae0@|\x1b<\xfb\x94|0@\xfc&\xc1ypz.@.\xd9q0g\xa5.@\xfa\xa8\x88Q\x85\xb4+@\x830\xb9\xd8\xd7\x0c-@\x12\xb2/\xb2\x98\xc0/@\x032/\x8c\x9f\x08,@Ox-m29&@\x1c\xfaT\xec\x997/@>\xa2q\xc6o\x160@\xbc\xe8\xd4\xbbA,1@\x93m#\xd2yt0@?\x1e\xb1\x11\x08\x0e&@IP\xc3\xe8\x81\x0c0@\xd6]\xe7\x9aG\x9e(@#\xa9o\x0b)x&@\xf6\x1d\xe8\xc4\x81@.@q\t\x84\xbc\xb0\xf8/@<_\xa6\xe3\xcaI,@\xe4r\xaa\xd5\x1f\x1a\'@\xb1\xe3\x98\xaaMr-@\x08!\xdb\xeb\x88S-@JY\xd8\xfeu\xad/@F\xd0\xa3\xf5k\x0f(@\x11\n\xf4\x1fy\x9c0@\x15`*\xf9C\x1d&@/\x1fv\xe4%\xd2,@^\x0f2X\x9aW\'@\x85\xc0c\x8b\xe6\xa60@\x15\xfb\x04\x9c\xf2Y0@y\x1caHu\xfd/@2\xa9\xe2\xb3\x0b\xac-@\xca\x97Un\xb4\n1@\xf4\x87\xc5\xe5\x11%(@\xc9\xd6(\x98 \r-@\xb6&>Q\x18\x9b0@\x1f^!\xd0\xbd\xb0/@\xa5\x05\xcf=e\xc5+@\xa0%h\xb7\xc9W0@0\xd2t\xbehY0@\xf3\xf4\x87p\xa2\xc7.@T5\xca\xdd\xb7\x9e0@\xd8\x17\x133n\x82%@\xe8\xc2\xb9\xbc\x89\xe0-@\xaa\xbb\xf2\x1b\xef\x1f0@5\xef;\xb2\x94\x130@\x18\x1aL1\x94\xd9+@b\x00\xf7\x1f\x95f,@J\x02\xe5\xb8;\x050@N\xe8\x0b\x0c\x1f\xf6*@\x99\xc3\xd2\xfa\x84\xa2,@2VmF^/,@\x06\xc1n\xb7\xd3\xc30@\xa6[\x83\xa3Q\xfd0@\x8e\xcb\x8a\xdc*\xa9-@\x1c\x06\r\xfd\x0eV.@\xcb\x1d\xfci5\x8c,@$V_\xd9Q?.@\xaf\xe6\xd9\xdbb\xec*@z\xe3\x03\'W\xe4-@m\xd6\x9d\x1cYS(@\xb9\x042hjY-@\xbaZ\xc0\x94\xcd\x900@\x9d [t\xe36.@pDeS\xa5\x88(@I\xe1h,\x8c\xb6+@\x80\xd3\x94\xb6n\xdc-@\xa3{\xee\x81k\x9f-@b\xf4\xea\x11\xe0\xdc-@\xad\xc9\xa2\x81\xabL+@_\x94\x94\x9c\x9e\xbd,@\xf0\x91\x92\xc9\xf8q0@\xe2\x9c\xa4\t\xcdu-@f|\x8dn\xf3s0@1rx\xe8\xaf\xd9-@\x88\xf1\xb6,0\x95-@\xda:\x10N}Z-@K\xbe\xf9\x98\xed\x18,@\xe2\xdaT\xcf,\xbf0@\x86\xd8@\x0f\x1d\xc8%@\xcez\xbc \xf8&/@\x17\x84\x14\xcf\x14\x0b.@_^\xf2\xf1a\x8e.@\xe2\xc8\xb4[\x17\xe6%@\xa5\xa7qRq\x9c0@\x95\xb7\xa6\xdd\xb9\x0f*@\xdd\x0e\xccT\xe4\xa9\'@5\x0b~a\xbc\xb30@\xe9g\x0b\x10\x15\x01-@5\xd6\x82+\xe9b,@\x07\xa4j\x89V\x06.@C\xa6Ft\x99\xd9+@S\x12\xe6\x85N\xf00@\xa2\xd8kma\xa4(@\xa1^\x87\x90\x98O,@\x19\xa5_\x05\x89`0@\xa5\x08\x9cV\xf9\x7f.@\x96\x0c2m\xfd\x90.@\xe8:{\xd0\x89,/@\t\xe4\x93\xb8\xef\xf6-@\x1dL\x1fk\xf0\xd2-@8\xe0\xff\x07=4/@\xeaV\xc5\x16\r\xce,@\xfd\x0b\xa0\xca\xb8&/@\xab\x8b\xf6dY\xc6-@9\xc0\x1a\xcc\xed,.@U\xb0\x14\xe2\x91:.@\x8e\xa8DqB\x7f(@h\x99,\xf0_\xcf.@\xbe\x10\x1d\xfa\xdf\'1@\xb8\x9a\xffjY%.@\x1b$7\x8f \xa6%@\xbe\x9b\xdf\xd7\xfe\xec0@\x03\xee\xbc\x95\x1a\xfe0@`\x90\x142\xc9f-@\xf9<O\x87;\xce+@#N\xf8<\xa3\xaf+@\x96\xff\xa8s\xc5\xf7-@\xb5\x07\x82~\xf6\xbf/@\x81)N\x08\xd9\x04.@lA\x1a\x92n\x04&@\xe0Z#\x94\x10\x9c0@\tK\x87\xd2I\x020@\x00\xdd\xb2]\xa2\xfe/@!\xbb\xe0.\xd5\xa3.@o\xf3{wX\xd7+@\xfa5\xdd\x0eWG/@\xca\x7f\xd5\xd8\xc7n,@p\x8d1\xf1K\xc0\'@\x18.\x9b\x8b\xbc\xf9,@\x1d7H*\xf3\x8c0@\x93\x84\xc1n\xca\x8f,@\xab|\xf3\x15\xee\xe60@O\xcfr\x94\xe8c0@\x13\x00\x80v\x04;/@\xa4\x1d\x85\x1f\n\x870@\x08\xda\x7fuj\xe4.@\xa8\xdf\x84\x17P\x110@\xfdl\x13\xef\x98Q/@\xb8*\xbbm\xeb\x850@\xa6.\xb5\t\x0c\x870@\x93`\x05\xbe\xad\xe1+@\xa6\xaa\xf4B\x8d\xda0@\x82\x89\xe6\xbe\x9a\x031@(\xd1\x98j\xd6\xea0@\xca\xc5\x0f\xbd\xebf-@:6\xea\x90\xf7~0@\x1a\x06X\xd1\xb2<-@\x99\xa0hH\xa8\xea,@T\x9d\x07\xa2<\x1d%@L\xd7\xbf\xe8\x02\xbb*@\x83\xa8\xda\xe4\xdbQ-@\xa3\x14*AD\x160@\xb0<T[\x8d\x1e.@\x8f\xf1b\xec\x0f\x91-@\xc6\x8c&\xdd\xaf\xe6+@zL\xdc\xba\xbeV.@\x9c<\xf2\x87\x1b\xbc0@\xa4\x9a\x99<SH-@\x818>P\x00\x9a0@\x0b@\x9b\xc6\xbc\xd40@t:V7\t0.@p\xf5\x8e\xe7q ,@\xf5\x14\x94\x10\xb2\xba/@\xd8\x1f\x1bs\xd5\xda/@\x83\xbf\x92W\x84\x1c/@C\x94\x8d\xc0h\x0e1@\xfa\x7f\xcc\r\xb3b.@<\xa8J\xb5\xc8\xc8+@\xea\x97!IHH+@X +\xa4mH&@\xd5\x8a\xce\x92q4-@\x13~pd~\x90,@,[l\x8c?\xfb+@\xfb{\xcb\xd6\xa9\xe7.@FV\xaa\x0c\x81+&@\x87K\t\xe9x4&@C\xea\xc4%\xca\xf2*@\x0f\xf3\xda\xd9\x90\xe3,@n\xe3\xb4\xdb\xda\xb6%@\x86H /q\xa3&@\xa5\x1e;$\xef\x17(@\xdc\xac\x7f}h)0@}\xbe8\x16\xc4\xa3.@U\xb5F\xa8\xae\x000@`\xae\x8f\xf3\x00q0@[\xcet\x16\xc9\x00/@\r\xbf[E=\x84)@\xd2Jj\xbd\xc0G0@ \xe5\x10;9?0@\xe4\x12\xd2\xb7l\xb80@x\xa5D\x14\xf0\xcd0@\x07T\x80\xa4,c.@#\xc0\xc64v"/@\xdb\'\xfcPwf(@q\xbc\x83"r5-@zwm\x998l.@.\xc1\xef\xdc|p0@\xbf\xca$\xd4\xa5\x10/@\x8f\x98,S\xe6O,@u?WD\x82w.@2\xcdC\xcep\x87+@\xf0\x13\x9d=\xa9\xef,@^T*\xdc\x9e\x95.@}E\xcb\x10\xc2#.@\x11\x05k\x16<\xd60@7_\\\xdb\x91++@OC\x8d\xb1\xe2\xff%@\xae\xf1&9W[+@\x1c\xdf#\x07-f0@K\x9c\xaaE;\xb3-@\xcd\xd2\x08\xd6M\xd6*@\xfc\xe6Li\x1d\t&@\x81\x86 \x16\xa1\x940@\x03VRR\xe5\x15&@\xbb\x1a_fe\xfb0@\xc3\xb5$\x127\x19-@\x99\xfc\n\xec\xfe\xe3-@\x043\xe5Z\xb9m(@\xdf\x0f\xd6~#\x95-@@\xba\x10\xb4\x8ax0@\x95\x8e\xcfR\x15\xf1%@\x19G\xc1P)P0@fs\x9a\xb8\xd6[\'@f\xf0\x11\x8ft\xf6.@\xe5Y\x19\xaf\xe2\xdd-@\xb0[\'\xa1\x83\x9e,@\xa9\x9d\xef\x90\xb8\xd30@<6\x13\x89\xde\x8f0@1\xefg\xdb\xe06&@\x1b\x86\xdd\xc7\x10_/@%s\xc7\x17z\xb40@\xa0\x89\x0c*\x82j.@P\xb3\x9b8\xd7\xbb/@\xf4\xd9\xc8\x9d\x13\xb9%@ \xb1\x97\x05:\xf4,@j\x04q\x99\x11\xf5)@0Xe\x99>x.@\xfd\xe6Ns\r\xa0.@Mc\xdf\x18\xf7\xac-@N.\xacS\t\x0e-@\x85\xe8\x8d\xfe\xcf]0@+\x8e\x8f\xe8\xb2\xd5-@\xc7\xb3\xb6!$ ,@-;\xe9\r\x08\x8d+@\xaf=Y\x7f\x8c\x021@\xb5\xf9\'\xc1\xd8\xaf-@\xf1\x0b\xcb\x15\xbe(1@\x84!-\xa1\x16U.@G\xa3\xee\xfb\x12$,@#[\x0c\rb\xbd*@7\xc4\xb3,\x85\x85(@\x8e\x1b[H\x90\x0e.@l3x|\xb9\xdd%@Lf\x18g\x95\xb7-@\xe70\xf3\xd232,@2>p\xe5\x91 0@\x8c\x86.\xc9\x92\x1a1@\t\xf7r\x89[\xe30@y\x12\xfa\xd1\x90\xe50@\xb0\xf4`z\xd3X%@\x84\xc9\xbf\x94\xeb\xd50@\xa2H\r\xa7\x8b\xe7.@\xef\x01\xe3\x8fy\xa1,@\xa9\xb7^\x98\xec\x120@\x85`\xf3\xdc\xf3\x87-@\xe9da\xbe\x17\xfc-@\xdcG\xab\\=S,@\x19\xbf\xa5\xe5Q\x93+@Q\xbf$\xef=K,@I\x15\xe8\x13\x1a\x82.@\xa9\xf011\xfc\x0f0@\xee\xde\x9d\xf0\xab\x8e0@&\x01~]\xa4\x030@\x9a,\xb9\xce\x91X0@<8\xd1\x04*\xba*@#\x07c!a\x0f-@\x10\xbb^\x13\x066,@\x99d\xb7$t^-@[>\x10Pve-@g\x1b\xe993\'/@\xd2\xe0\xbc&\xc9\xe0.@\xfa\xc8\x89\x08\xbd\x08.@\xe7A4\x96\x8b\x87-@B^\xc8\x15\xe1\xe10@\x98\x9d\xf88\x106.@Z\x88#\x85\x0b\x97-@~\xe9\x11\xec.\xcb\'@\xde%Z\x11\x132(@\x8aK|N\xfd\x16*@\xca^!\x9f\xfa\xa5.@\x8bb.\xd1\xc7c(@\xfe\x9c\x92J\xf5_.@\x98\xc3\xa1\xb6\xf6\xc9.@i\xf1\xe72A!1@\x93K\x0c\xf3j\xda+@C=\x8f\x98?\x1b1@\x92O\xcbsr`-@\\\xeb\x9c\x99\xf1V,@\x17\xa2\x9d\xf8\xaa\xc80@\x06\xa7k\n\xfc\xae0@c\x97\xc5%\xf9\xd9.@C\x8fGUe\x89)@\xecLD\xbc\t\xe9%@*\xa67\xb3l\x91,@\xf4p@\xb1\xb26,@\xb2(D~\xc3\xc3.@\xd7w\x120;m/@\x86\xc2\xc34\xd4\'/@\x16\x9cj^\xbf\x90+@\xe3\x03s\xf6\xd3%%@\xcc(\x18\xd1;)0@u\xdb\x82\xc1\x89\xbf\'@\xea:\xe3\x8f\xee\xd9\'@\n\x15\'\xf8\xef+/@h\xbc\xd5C\xb0\x95)@\'\x10v\xe0b\x0b0@\xb7\xa7\xaa\xf6\xa7\xc2/@\xc5+\x82f\xc6\x101@\x80\xbc\xa0m:9(@\x0b?\xc6\xeb\x84\\/@\xa5\xd4+\x18\xf5\x140@\xfamWFK\xc7+@\x18\xd7\x16p\x89\x00,@z\xdeQ\x91\x95\x040@ \xd3\xe2\xf4\x99\xc3/@\xa4\xb2?\xc1\xbc\xe0/@\xd1\x10\xf5E=\x1b-@\xd2WAS\x0cl0@\xfb\xf7\x19\x8c\xef\x07.@@]\x1b\xa0N:&@A\xec\x0f\x9e\x88?+@c\xf6\x00\\\xe4\xd7-@\xa1\xda\xf2 j\xa0-@l \xb8\x88k\x1e1@\x06\x98\xb1\x84\xe6\xe4\'@\xc1X\xf8\x93\x0b\xbd+@\x89\x81H4\xb0\xb5,@\xae\xb3\xe1%\xcf\x0e/@\x08Y\xe2;\xf3\x96\'@\x9f\xe25\xbe\x0b^&@\xd91\xb4P\x8fp.@`dr\xca\xf98,@\x9c\xc2\xb5(\xf5\x15+@\xf5%c\xdb$Z-@w\x8ft\xa3}\x9b.@K\xb0\xa8\xaf\xf60(@\x02\x86#/\xab\xce.@\xf8\xbf\x18\x14\xd5\xeb,@E\x9cHbv5&@n5\x94_$p-@\xe2\xf1$jZi0@\x8a\xa02\xb3%\x0f)@Aj\xe7\xc5P\\0@\xf8*\x84t\x1f\xf1-@1\x17\xae\x84\xe7\x9d.@\xcbq\xe3\xb5m\xee0@2\xe83$\x9780@&2\xb9z\xad\x820@Y\x81R\x11\xb4\xf1%@\xd5;@<M\xb00@\xd2\xdak~T0.@\xa0E\xb0j\x95\xd4\'@\x84\x0b\xa8\xda"\x8b/@c\xfb+\x16j\x18/@h\xfd_\x84\xdf\x85/@*\xcf\xe0\xbe"\xbc0@\xd9+\x11\x95\xee\xba,@\t\x14\x95c2i,@\x8dn\x162\xe4\xc6\'@\x9f\xc5\xe7i\x92\xfd+@\x10\xe5Ev\x92-&@*\xa7r\xb9\x9b\x990@\x83\xf3\xdc2\xf4\x1c-@\xd4\xcb\xfe\xd9@\x90,@\n$f\xb4\x9b\xf90@{yV0A\x8e/@\x9f\xb6Z\xa0\x0c\xa3&@\xe8\xc9\x96X\x18\x141@R_u\xfc\xeb2-@3\x7f\xdb\x18a\xb7-@\xe1\xd2!+\xde\xd9.@\xf7\xc0b\xf3\xc0<\'@\xef\xbeU\xb4\x91\xd1-@\x029\xb0@\x08\xc9-@\x82y\xd1A\xb0\xce-@\x14B\xcbD\x91\xc0\'@\xa9\xa7\xdb\xe0O\x10/@\xe9\xc9Ff\x1b;+@\x94\xee\xfd\xa7|\xfc0@P\xac\x15\xc4\x17\x0e,@\xca\xf8Qy\x876.@{\x93<\x08z\xb7-@\x11*u[\n)/@\x08\xf8\x85\x1c\xc2\x93.@\x16\xb4\x19\xd2\x92\x1b-@J\x86\x91\xf4\xeb\x0b&@\x16\x05\xf8\xb3PV.@j\xb6\xca\xb3\x8cx0@V\xd3U\xf4\xcc\xd6/@\xba^l\\\x99\xb70@\x8bo\x00\x90\x8e\x16.@jfd\xe4\x9f\x84-@\x8e\xe8\x8f\xa90\xb9+@;M\x15UXa.@\x9a\tT\xf4\xf3\xdb-@\xd2wo\xe1\xb7\xf0+@o1\xfc\x99\x08\xf10@\xd8x_\xb1\x06\x7f,@\xfd\tz\xb7t\xbb*@u\xa0\x1e\x15G4+@\xfb\xe2\xfat\xa2\r/@cw\xaf>\xcf\xe0/@\r\x02\xed\xd3\xfd\xd8*@Oq:\xa4\xc4T.@\xa5w-m\x1d\xe7*@\xae\x07O\x8d6\x1d.@&\x91\x96\xee@\x97-@\xd9\x0bX\x12\xdb\x06-@\x85`\xd4\xbf\x8a\xae+@\xeb:\x8b\xa8j\xc7.@d\x83\x03\x085\xa0,@\'T\x95\xfc\x9e\xd2+@\xcb\xed\xf8\xa48\xe1-@O>\xc9\x8c\xd9\x9a-@\xa2\xa0\x1cD\x16h-@\x0b\x14\x08J&\x1b%@\x05\x88]\x1e\x9a\x9a.@/\xed\xcd\x17\xbe_.@u\xab\x83\xf9\x11\x050@\x80\x85\xd2\x84-\x9a*@\xe7j\x0c\x0ed\x10&@\x01ig\x92\xc7\xc8.@\xed\xa6\x91xT\xcd-@\xa1\xd4\t\x87\xba\x92-@\x17\x8f\x86\xe93g0@\xd9\xb5"\xad>4.@\xf7\\\x88\xc3i,.@\n\x88Q\xbc2\x0b,@-/\x04\x97+w.@\x9d\x1f\x94\x18\x93}0@H\x0e\xaf,\xe8u-@~\x82\xd3s\x8d(+@\x93\xd7\xbb\xac\xdaY.@lJ\x11\xf3R\x96-@\xd9l\x10^\xa9\xcf,@\xcf\xe3\xd0\\\x07\xa9.@\xfb<~\xd8\xc77.@\x16\xda\xfc,Y\xf1*@\xd8\x1dM\x0cOs0@\xb9E\xa4\xf7A\x03.@4\xa0\xc3\xb1`\xb3+@5uO\xe4\xb8\x830@G\x8d\xc2\x85S\x19-@\t7\xf2\x9f\xe6@+@\xf2j\xb0j\xf7+/@\x87\xda\x92\x7f\xb8\xaa-@\xa6\xd4\x93\x03\xb0\xb7*@\xd2\xee\xd8Ti\xd1.@\xde\x82\x95l\x8e\r.@\xebX\xfa/w8(@\xd2En\xe5\xe21.@\xcb6\xf0>\xcd\x000@2\xe9\xc9y\x18\xde/@\x10\x8fw\x1b\x11b.@3\x1a\xa4\xe0hR.@3\xcd9\xcc"7.@G\xc1V\x95\xde10@\xb1tO\r\x9c\xdb-@\xcf\xd0t9K\xc0-@8&\xc8Q\xdbm&@/n\xd5M\x0fR0@\x82\xc3;\x0e\x95e.@\x88\xff\xa8\x91\xef\xff-@\xbc-g\xd7\xb5\x02-@\xa6\xc6\xc8n\x98\xcc.@e\xe4\xda;\xf2f0@\xeb\x1d\xf2\xf0[\xe1.@\x9e\xf0\xd7c\x02\x17.@\xcf\xbf\x06^=\x020@\x9f\xc0#\x0b\x1f\x0e-@Q\x06\xaa\x94\xf4\xe6-@\x9a=\xef\xfeCj.@\xddaJ\x16}\xaa+@\x86-xD:\xd1.@\x87g\xf6\x9ex\xc5.@\xe3\x81P\xc3\xa5\x8e.@"&S@\x1f\x9d+@\xf5lR\xae\x18q-@T\x81\xb4\xcf\xdf`.@G\x17\x9d~\xcf\xfe+@8\xba\x8eL\xcb\xad+@\x10\xd2\xbc^\xfaO0@\x1e\xcd\x1e\x0f\x0fP.@-?\xba\xf0\xd3K%@\xa2\xcf(\xc4\xb2\xd6-@\x12\x06\x8a\xc3\xa5I(@\xdd7\x19\xec0\x9d,@\x02vw\x88\x8f\x90.@f3C\xf5Y\xed/@\xb6\xcc\x1ep,\x10.@t\x19(\xde\xd9S+@\x94\x94\x91\x0c\xb9\t&@\xef\x89U\xa8\xc8!/@b\xe3\\v _0@w\x99|$\x90\xd6.@\x1fv\xec6<\x8c.@1]`i\xb1V-@B\xf6\x8dE\xc7\x100@\xef\xfa\x12\xc9`\x14.@,\x978<\x03\xf5.@\x8e\x01]\xcb\xdc\t.@p${\xde\x03\x9e/@*\xf5\\\xc1`\xca.@g\x0f\xd1+\xd2\x8b.@4\xca\x7f\xf2\xdb\x860@\x99\xbe\\\x12\x86\xa0.@\xa1\xfd/\x00d[0@\xe1\xb7{Q\xd2\xa6.@\xe0\x00\x03q\x9c\x8c/@\x15\xae\xab#,}0@\x14\x0c\x9d]\x0b\r.@\xe7\xbe\xc8\x129\x9c-@\\<V\xc9y\xb7,@\x10\xec\x87v\xe8\x0f+@\xbcz!\xfe\x9b\t)@\x1b\x8db\x00\xae\x1e0@+}\xffA\\v0@\xa0\x82i8\xbb\xdc,@N\x1b\xe5\xd6\xce\xcb.@\xdd*+r\xcc;&@l\xd5\xac\xed:\xec.@\x19\xc6[e\xd2\xcb,@\'\\\x97\x00\x99\x93+@A\xbaK\x87;\x84+@L\xc9j\xfe\xb4\x10&@\x97?\xcf\x15$|.@\x91\x93\xf6\x02D\xc8+@\xf3\xb0\x98\xabp\xc1,@\xa5\xf4o\xef\xd5\xf8+@k\xd4\xcf\xa2R\x060@KB\x10\x89\xf2\x99+@\xf2\xd9\xbf\x87\xd6Y.@\x02\xd8:\xca\x00\xd8\'@`q\xb1>Yc,@xU@l\x13\xab-@!\x82`\x7f\xe3 \'@z\xd5e\x93\xaf\x9f,@xE\xe9\xbc\'\xfe%@\x9f\x87\xdd\xd04S.@\x1b\x0cV%\xfc\xd6,@5\xd51\n\x96\xd8+@\x140>\xcf\x1eB0@\xfb\xa2\x9f\xd4\x82L0@8\x00:\x10\xff\x9a-@\x9e\xb6\x06=b\xa3.@K\x1a\xadKI\xda-@\xc8\xc2\x19\x87\xe8\xb5+@\x0e\xef,k\xeb\x14+@\xd9\x02\x91/q\t+@\x89\x18[\xc5\xe3\x12(@\xab~\x82\xec\x17\xe9+@-\x9f\x1e\x08\xbd\x1e/@\xc55\x17\xe8\xf2\xcd.@\xa5o\xb7\x17\x89\xe0-@&\xe147\xa0\x1c.@]1af\xd0\x1d+@`\x13i1^\x87.@W\x88\n\xea\x04\xd7+@\xed\xc8Gt\xdd\xc6.@0\x02~\xa7\xd9|.@f\xcc5\x90w\x9c,@\x90F\xdb\x98\xb9\x030@\x90\r<\xf0\xba\x15,@f\xa3\xf2t\x88\xb4.@\xb1g\xc6kz\x91.@\xef\x81\xbf\x0bv\x94+@\x02\xe2\xed\x89b\x86+@\xec\x89W\x15\xdb\xcb-@\xa0m\x9a\x0e,\xa5(@h\x94?30\xf2/@\xee\xf7\xaf`\xb8\xff-@\xabN}\xee\x90>.@WQ\xdb_\xdbY0@7%3g\x88\xc2.@\xdb(\xf3/\xb7\x90,@\x10\x98U\xcb\xca\xf5\'@`Y\xdegbV,@\x8a\xda\xd1H/\x100@\xc3\xb4\xb1\xb1\xe9\t(@\xa2\x8c\xac\x8dc\x1a\'@\xa1r\xb1\xe8\xdd\xfe/@t\xb9sV\rU0@\xc4\xe4\x0f\xbf\x97m.@\x82\xf2\xcf\xf0\xa6\xf8.@\xe5\x8b\xd6DT\xcd-@YW\xef\x0f\xa3\x1b(@\x9dzb\x89`\x10(@\xe19\xb9\xe7\x90\xed%@m\xa3qg\xfe\xe30@Y\xa1\x99\xbfF\x10%@\x14\xc2\xb8\xc6U\xa5/@\xcd=z\t\r|0@\xdd,\x194\x19_0@\x84\xca\xa4\xdd I.@\x83h<\x0ehu,@\x8c\x89Rl\x94\xe50@{\xde9\x05\xef\xd5-@O0l\x96p\xc6-@\xc5\x8d\xe4\x80\xe3\x0e,@n\x08{\xbe\xdd\xf7+@\x08db\xed;\xfb(@(\xb8\x14^\x11?.@\x0e|\x8a\xcc\\%/@"f\xd1t\xa3\x1b,@\xee\xb2\xe5\xfc\xc0$%@\xe1\xf2Y\xb2\xb4\x1e/@z<\xa0\x8a\xe8\xcc.@\xc3\x96!\x066\xa0-@bk\xd8\xef\xb0\x820@\xc5\xd7\xf0\x10\xdcx0@^\xd0\x1bm\xa8\x1a0@)^\xc3\xd9\'\x14/@\x0f\n\xba\xc7u-,@J\x06\xa7\xa3\xc1\x06)@N\x193\x19\xdb\xdb0@J$\x0b\x17O\x1c0@\xf6\xaa\x1eX\x7f\xd40@\r\x8c\xe1c"\xb5-@\xe3\xdey\x16\xde\xbe+@\x8e3\xde\xf1\xe2\xde0@\xbew\xe8\xbbX\x820@J\xd7\x98&\x95\x17/@\xbd\xf2\xe6\xdcb..@\xec\x87Q<\x00\x1b.@R\xa0\xc4\x9d1\x03)@]\x03\x08Kk\xc4,@K\xe0\xcehX\x1d.@\xac\xb2<A\xec\x85(@\x01\x9a\xab\xe9i\x1c%@\xec\xf3x4\x8f\xda0@\x9d\x97\xa4\xcf\x1b|0@c\xca\x0c\xf1n\x0b/@\x87\xae\x9b\xb2\xc55.@%\xeb6(\x08H,@\xbaX\x1ca\xe8\x8d-@U-\xbb\xd7\x0cK-@\x9c\xd0\xc8\x88>\xf50@\xa3\xefd\xe6\xbcb,@\xc9LT\xc4\xe0G,@\xde\x7f\x9aL\x1e<+@m=L\x03\xa5u.@\xd2\xed\x91\xa7\xac\x82,@\xe8~E\x8c\xa3k,@\xec\xdb\xbcTB\x06)@L\x1d\xe5\\\xafF(@\x8a\x849Z\xdf#,@\xed6\x9f\xe6\xc7<.@7\xb4-c\x19\x1b.@\xd8\xedrbc\x0b0@\x86\xc9\xe4\x94L<-@f\xb0\xc1\xb8c\x06-@wCH\xc4\xb1\xff+@U\xe9\x82S\xd5\x11.@\xa4\x92R\x06s\x90,@\xa0c\xdb3\xcd@%@\xab\xc4Q\x06z\xf70@\xf0\x06\xa2}\xeeo.@\x1d\xbeQ\x12\xd55.@]H\x960fF-@\x02\xae\xb7\xaaj\x9e.@3\xd0\x97TX[-@:\xae\x1c:\x13\x190@N\x9ex\x8cm\x880@\xb5-\xf2\xd1\x87>,@k\xff\x8e\xc3\xdc\xe8.@\x0b6l\xae\x98\xe8,@z~\xb8I\xba2%@\x8d:\xae\xdd\xd6\x06/@9\xf3\x9a\xc8dY-@\xee\xd4\xbd\x95\xfcI-@\xfe\xe0X\x82\x18\xfc+@\x11.T7\xc9\x01\'@O\x00\x0cK<;/@A%O\r\xfe\xa9/@v-y\xb8\xa4\x17,@\xc3\x81%%RO0@])\xcdG\xcd90@4\x85\x8a\xc9?^,@\xac\x1b\xc0O\x19\xa60@V\x07\xb8\r,\x13/@\xe5\x04c\x00\xcc&.@J&\xbbps\x15/@Cml\xae\xf2\x11.@D\x0f\xbb\xf6\xf3\x8f-@q\x90r&\xe8\xf4%@\xb0\x12\x87\x87X\xc0,@#\xf4o\xda@\xe9(@\x8a\x0e\x82\x90p!/@C-\x8aT\x15\x071@\x16\x80\xdd\xc6~\xbb0@\xc1\xc2\xc3|\xe5v0@\xae\x1b\xe8\xd3N\xbc,@\t\x9e2=\xe0\xf20@\x9ee\x8f\xab\xbcG-@\x87,i\x1d75%@\xb6\x80\xbe`&\xc4+@h\xec\x11R<\xdb-@\n^0\xf5\xcc\x12-@HH\xd7\x12Y\xcf-@X\xf2\xf1m\x1co-@b\x83]\xe31\xd7.@\xadj\xdc\t\x05F-@\xd86\x88R>\xb4,@\x9fT&/\xf4\x8d,@\xa5\xe7W\x7f\xd39,@\xf3\xe7\x9e\xc4$\xc3.@3e7+[<%@\xdf\xa5\x93k)3/@\x12\xee!\x11s\xcf.@4\x8b\xa7\xfa\xcb4.@\xf75|\xa0EN0@\xd5\xc1\x8a\x98z\xd1,@j{&5\xaa\xb6,@\xab\x88\x1e\xd4\xcad\'@\x01D\xf5&\n\xcc0@\xe5\xd1*+\xf9\x9e0@y\xcb\xe1&\x06p0@qyx\x04>\x83-@\xc7\x02p\x08j\t1@\x92\x069v\xc7g.@4V\xee\xa8,\xed%@\xeb\x95\xc7[\xe1-.@/ \xf0b\x8c\xf2,@\xc69[\xb4\xb4\xaf0@\xdd\xc7\xaf\xb7\xb4\xce-@\x06\xc1n\xb7\xd3\xc30@#6\xb1\xcc,\x96-@\xda\xdbW,u\xe9,@V\xa9%]\xebp.@\xb8\xb8x\x16\xdc\xaa+@\x9b$]\xf9+P0@\x81\xd78\x17\xc0\xae0@\xa2\x941\x92M\xb10@\x9e\xc6\xdc\xb8-/0@\x93\x92vz\xf2\x0f1@}!\x81\xc6\x94\xee0@_\x9e\xc8y\xb1a0@\'\x12\x8d\rR\x04/@\xa3\xea"Y\x8eR.@\xef\xbe\xc8\xa4Z\xee-@\x1a\xa8<$b\x13-@\xa1\'\x90\x10\x0f\x95,@\xba\x9c\x18\x1a\x031.@r\x11\'7\xab\xed0@\xb6E^-\xe6\xb20@}"\xfc\x15\x81\xd8,@\xa7\x80\xc9\xc9`\x84,@WC\xe1\x00\xa8\t1@\xdfd%\x8eE\xea0@\x9bB\xac\x80\r\x8c.@\xfd\xd0\xa2\xa2\xa0K.@\xe0\xe8gEh\xaa,@\x8f\xbc\x9a\xa15\xd4+@\x03P\x9d\xe9\xe0f,@\x04\xc0!\xe5\'\xe9,@`\xc2`Zc\xe7.@~\xadvlY\xa3/@\xa7\xf43t\xfa2/@\x83\x1f\xd3h\x7f#/@\xe8\xd0\x9b7AK.@\xb81z\x1dd\x1b,@S6f(\xe0k0@\xb9\xdd\x87S\xa5\r-@D\x13Z?\t\xae,@\x98\x9aV0\x93\xa2,@\x98\x13\xd1\xb8\xef\x041@\\\xf5\x83,\xb5\xa1/@+\xa7\x1ct3\xf1-@\xc3\x07\xd3\xf4.\x1f%@Z<A\xf9\x9d\xfd0@\xe8\x1b\'\xa0\x97\xd9.@\x9ad\xf0\x8b\x84\x1d)@\x07j\x1b1\xa2\xe60@d\xef\xd0\x10\x84\x940@\xfev\x1d-\xf0\x84/@\xab7\x0c\x180r-@z[y\xe5\x8c\xcf,@\x1b\x91\xc7v\x112%@\x05\xaf\xf2\xcf\'\x08-@\xd7\'\tK$!)@\\\x98\xf2\xa3\x07\x87-@!\x90i\xc7\xcb\xe1,@\xdf\x06\xee\'\xf4\xf30@d\x18,\x0b\x90\'/@\xebk\x9b\xc7-r.@\xec\xac\xb0-\x9b\x980@u\xde\x0f*\x01\xcc.@!\t\x91\xd2n\xa5.@Ze\xd9\xd8\xa1\xfa(@T\xec\xb9{\xf2\xe7(@\x9f^,\xc3\xc3\xa80@Y\x90_\x82"I,@c\xc4\xfe\xcbU\xa70@i\x9c\xb1\x19z\xf8\'@`\x06p\xea\xa2\xaf/@\x8d\x86\x9a\x99J\xd3.@N\xa9\x81\xb5\x1e\x94-@\xad\xc4`U\x85\xbc0@{\x95[\x8a)\x86/@}\xfb\xfe\xf4K\xbd.@\xcb\\yq\x8b*,@\x19\x92A\xabm\xf8(@Ul\xfc\x89\x10`.@$#\xf2l\xa6Z0@Z\x01\xee\xad\xd4\x850@\xba8\x1dg_M0@+\r\xc3\x1e\x94\xf0.@<B2{\x1f\xf50@\xe1\xd6\x19-P\x9a-@[v\xcd5\x98B,@X\xe4\xf2!\xe6\x13)@\x8fOx\xc3l\x0c)@\xb3@\xcf\xad\xe2\xc00@\'.\x07\x8e"\xb90@\xd2Wm\x8b3Q,@M\x8el\'\xd7\xbb/@"\xe3p\xaf\x01\n/@@.\xa1\xad\xdb\xd7.@\xed7)!V\x9f+@\x95\x8e88\xdc\xe2-@\xc6\x0f5W\x91\x06.@0/P\xa5\x84\xc1-@\xddX\xb5\x95x\xaa,@\xa4G\xa4\x11\xfb\xfd.@\xd9t \xf0\x87\xcb.@\xe3\'M\xba\x1b`(@\xc8\x11\xea \xe0D-@\xe9[\n\xb9\xbb\x940@AheJ\xa5\xa2.@\xd8\x96@\xc3\x8eY.@{\x1e\x17\x03\x06Q-@\xdb\xc8\xc8\x817\xf5,@\x9a\xcd\'\xe8\r\xbb/@\xde\x1d@F\x8d\xb00@\xf7S\t25\xa0.@\xfa\x07\t\x1f\x8e\x1a1@\x7fe\xf8\x7fP\x82.@\x80\xea\xd1H\xe7\x12.@\x98\x96\xc7\xa8\x0f\xa0,@.M?\xf9Mz,@j\x900\x02\xbe\x1b.@\x10\xca\xe3\x9c\xd7\x9a.@sn\xa2\xf9A\x88%@.+\xe3\xcbP\x16-@\xb4|4!\xe5\xd6%@\xaf\xe6\xd8\xec\xee1/@C\x94X\xe0\xbfw.@k\xfa\x05\x1b\x8c\xf6-@R\xa8\x0c\x14\xe6\x06)@\xe5\xa5dY\xaf\xb6.@\xba\xd51\xb2\x94\xdd0@R06\xff\xab\xb7-@3}h\xa9\xfd\x98.@"\xefc`\xacd/@v\xe15\x9c\x87\xf1/@\xbf\x83\x9f[n\xbf/@?moL\xa7\xca0@\xf3\xf9\xbb\'\x01\x051@E\xdc\xc3\xf1\xb6\x0e-@\xd8g\x92\xf7jP+@*\xcc{\xce\xa2\xbe0@\xf99(cRD&@=FC\xaftH.@[!__\x8fF/@\x85\xb3\xa1\x95\xcf\xcc%@\x7fd\xce\xce\xe7;/@\x15\x8d\xba \x18$-@\x95\xabbX]\xb1*@\x81\re\x8cVL&@kb\xfbR\x83\xc50@\xc6\xf5\xe9\x9e\x9d\x8f.@\n\x9c<,L\xe4-@\x89=\xdbo\xdc[/@\xfd\x12\x98\x03\x1c\xf0,@9{\xd6E\xb47&@\x06\xb2)Cj\x9a0@\xd2mL-\x9fo0@\x86\xd7\xdd%\xb5\x950@3\x89\x1d\xd1\xe8\xf9,@_\xc4@<}\x1f&@uH\xcf\xb6\xfa\xd90@\tj$\x8a\x84\xbd(@0v7Y\x8e\x0b,@+\xeb\x97M\x82\xb90@y\xc9\xd9\x05[\xa2.@\xf7\x8d\xd7q\r\x8d%@N-V\xaf\x8c\xf3-@\x949\x13\xad\rg/@<\xc6\xa3\xa9_\x88-@\xfc\xf9uL\xf98/@\xcd\x1d1p\xdb\xef%@IK\x0bgB\xba\'@\xf6\x18\x02\x8a)X.@x}\xe8j\xf71.@\xd4\xba\x95\x9fr\x86-@\xe9)\xff\xce\x08{-@\xae\xb0\x1b\x8c\x86\x05/@%\xb4G\x1b\x10t.@b5|\xaa\xcd\xb0.@\xe7\xc6?\xb9h\xc8-@\x8a\xd9\xf0R@\\&@\x87*\xbd\xc5\x1f\x92&@\x1a\xa4\x1d:Z\x9c/@[\xcc\xf6\x90\xab4/@\xd0O\xbew\xd2\x19/@\x07|\x14\x19 \xfe0@I$&\x80T\x06,@\xe3\x7fe\x1b\xa5\x16,@\xbeN\xbbk\x07T+@\x97k\x9f\xcc\x96\xba/@~,\x0b\x92^\x19/@\xa5\r\x823\x0c\xe6)@\x91\xa3\xe1H\x87<-@A\xed\xafK\xb1 +@\x88Q\xae\xfc\xa9?,@k7\xa7\xc1\x19I-@\x8bV.2n\xd6+@/\xd0=\x81F\x19&@*y<\xfa\xed\xf9(@g\xd0Sw\xa8\x94%@\xc4\x8c\xba\r\x0e\xbd/@\xf9\x89KK\xe0Q-@\x80\xd0w\xfc\xa9\x07)@0\x14\x10*\xf5\x04,@J\x881u\xe9\x7f0@\xc92\x8em}K0@\xbf\x98\x1f\xa8\x8e\x98-@\x15\xbfe\xcf\n\x1a/@\x1f[\x19\xca\x9f\xfd+@\xc5\x9e\xa6EK\xf7%@[\x01\xb7,\xc0\xa3%@\xea%\xa1\x04\xb3\xc30@03\x9d\xe1\x97\x7f.@V\xe7A\xe7\x85#.@\x19\xc9\x0f\xb5\x87\x11,@\xc6c\xd4\x89\xffI&@S\xa5\rQ\xe2\x85-@\xd1\xacZ\x8d}*/@\xb6 Pb\x14\x10,@\xfbVS\xff\x8a\xff)@\xaaw\xd2\xce\xcc\xa4,@\xe0\xe5\xcaq\xe1\xe2.@!\x1b\x1e\xb4Z\x11&@glU\xfd\xf2\x1d.@\x0e\xf7/#\xb1+,@q\xfa\x9f7\x1f\xd9.@\x9c,EQ\xe5\xc5.@\xa2\x86!I\xdd\t.@Gy\xb1=\xfc\x83-@\xab\x05W\xab\xaf\xc60@\xb7\xeb\xdao\xe0\xc00@\xb8\xe0\x15\x0c\xcc\x08&@\xb9\x97\xdbL\xbdk/@d.\'\xee\xa1\xbc/@\xdeK:o\xe5[0@\xa4\xd7\xcd\xcfnV+@\xf3\x88\xad\x87\xc6\xc00@G\x8fj\xee\x8c\xc80@\x18\xeb\xacV\xb7D.@{\xfb\x95\xf5\x86\xe6+@\x8dz3p\x16L0@\xf6\x12wl\x81\xad/@\'\x1d\x1b\xfdn\x95-@\xcc\xf7\xd1\x9f\x02\x89-@\xfb\xc3\xdf\xf7_\xab-@\x83r\xc0(\x1a\x14.@\x9f\xe5yKT\xc8+@)\xfc\xddc\x18\xbb\'@\x96\x9d\x89\x9b\x8a\x9a(@\xa7*\xffz\xee\x82-@xG\xba\xf1_`+@\xbf\x93K|U\x8b.@]@;\\j0,@\xc2\xdd4\xe5\x9c4+@#r\x03u\xa2M,@$\x1e\xe0_\xd2\xff/@\x00\xed,\x87\xdc\x9f/@\x8b\x88\xe8\x90\xf4\xe4-@\x00\xc7mT\xb2N*@4-\x93-<\x96.@\x94\xdf\x06\xae\xdbG.@\xe7n\xdf\x13\xfe\x10.@b\x19\x9dw\xc7\r0@\xda\x07\x1d\x1d\xa2\x0b&@\xe2{`\x87\tJ,@H*\xd5GI\x13/@\xef\xa4\x8b\'\x99\xf6+@\xc7@\xa4RD\xdc+@\xec5\xc0\xd9\x1d\x180@\x87\xc3O\x02\xaea.@\x909\xc6\xcf\x94\xdc-@\xf4\xd1.L\xc4\x130@\nX\xbbW\xc53,@$\x05\xcb\xe0\x8e 0@\x92\xe6\xbe4n\xfb/@\xf5\xf8\x01\xb56\xcb-@Q\x8b\xf5\xba\xc5&/@\xe05ws\x13r0@\x16\x8b\x808\xbcn.@TT\xdf\xc5v\xe6%@Yk\x84\xd5\x1e\xff-@\xed\x016\xa4\xac\xe80@\x8cRg\xddu*&@\xc3\xea\xf7\xd9s\x01&@\x8e\x86\xc9\xac\xf6\x13/@\x1c\x824\xf7\x9c\xef+@\xdd\xa2\xf8)1\x131@]\x11k3\xe1\xe10@x\xb6;\x97ka0@\x89\x848\x9e\xf7\xc0/@\xcd\xea\xe5\x11\xdb\x19-@e\x82\x8b!\x02n+@OY\xd7\xe1D\x021@q\x85Zr\xd04.@x\xaaS\x92n\xe2/@{\x9b\x83\x14\xb1z0@\x17\xae\xb4hI\x0b&@O9\xd6\xbd\xbc~.@\x13\xf1\xfb\x11\xa8\x151@\xdf\xa9O\xfc\tU.@\xfb\xf2\xbc\x8f\x16\xb1(@\xaa9\x97&Q\x0b/@\xe4]R\xbc,\x071@\x10aL\x91\xfb\x03&@\x19~\xa0\x14\xba\xee*@\x834\xc9\xe64\xf2/@\x98b3N\x06\x11&@x\xd7*\xe1\xd5\x0c,@\x0f\xf0\xec\x12\xe6\xf9.@i>\t\xc4\xe9\xe5+@\r\x9bH\xbf5\xec/@\xdb0\x84&\x17=/@\xb2b\xd8\x9d8Q0@%\xd4Vw\xa2\xa0.@\xe6E,\xab2\xf0%@G\x1a\xc4\x8c$\xac\'@\x9d\xf4\x98C\x10",@=\xb8\xa7f_\xc5)@\xdc\xa6U\x89\xb3>/@&\x98!A\x1d\x0f&@\x1fM\xfa\xdc\x15M+@\xfd\xab\xc2\xa6C\xa7(@\xe1\xc2 \xbbe\xd9.@\xf0P\x0b\xb6H?-@\xc1\xd1\x01Z\xd0\x06.@\xedp?\x91\xa4\x07+@;\x0f\x08\x99\xdf\xe5%@e{\xb2\x89=\x9a0@Z\x9b\xdb\xb5.\x1e,@\x1a\x97\xfaNF\x07/@\xc2\x91\x1d\x9aD-/@\xfd\xc6\x1ee\x06\xa20@\xb3\xb9\x88\x9b\xb0\x10)@1\xd9a(\xa2\xd4+@k\x84\x9d\xfb\xf1\xcb+@\x81\xf5\xe3S.\x000@S\x92{k<\x86(@\x9fv/\x9bO\x0f/@Z\x1e@\x8ei\xbe/@\'\x93\x8d\x08v\x180@\xe6N\xaeO\t\x0f,@\xceb\xeb\'6\x08&@6\xae\x8a)\xaf\x80-@\'\x13\x0e\x8b\x92\x8f/@\xec{\xa7\xfbN\x9e.@\xe4\xb7\x18\x18"\xf7-@\xd5\x08\x07\x9b\x8d\xd2-@\x86\xc7<\xd7\x19\xd3/@&\xf1\xfd?I\x190@"\xc1(\xfaG2-@A4\xe2\x8e\xd6\x01&@G)\x9d$\xe9\x1b&@\x06\x96\x8b\x94@\x930@\xc8\x7fR\xe0\x03\xf2%@\xa4]\xa0\xff\xc0+,@\xa3\xa5\xde=\xd2\x010@\xc6\x82~d\x8a\xd8/@*1S\x04\xf61+@\x84\n|\x17\xd6\x860@\x80Ze\xb3n*,@te-\x9fH".@\xfa\xd3\xef\x08$%.@\x94\x96[\x15{!-@\xcd\x02\x95g\x0e\xd1*@(1w\xa5\xab\\-@\xda\xa7+\xb5w\x0f0@\x97\x85\x17\x9c\x80$0@\xd7\xf6U\x8f\xeb\x8d0@$>b\x1e\xea\x920@>\xd77\xa0[n-@\xeas@\xe0`\x94/@)\x05/\xce%\x02&@sS#\xf6\xce\xd2+@D\x8c!\x19\xdbJ/@e\xb0d\xf8\xe3\xee/@5\xd6\xc1.\x88\xf6/@\x082\xfc\xdb\x7f\x171@\xca\x95\x15EP\xf2%@P\x1f\nP\x11J-@\x0c\x1a\x85\xd5 \n1@\x9dd\x13\xdfd]+@m\xdcf\xc7oP-@\xb1\x87\xb9F\x12\x10&@\x84N\xfen}\x1c,@\xd2\xe6,R}=.@\xa0\xdd\x91]\n)/@5\x19\x15]b\xf5%@\'\x8b\xbe\xd5E=.@o\xf2Wm\xeb\x82*@\x9b\x87\xd9\x97\xb5(,@&\xc1\xc7\xe9\xc24.@W\\\x13\x91\x05\x08-@\xe31\xc0^\xcc\xf8-@\xe8\xbe\x96\xa4\xd2=-@#\xa6R\x11\x01\x040@xN\xbb\x08O\x130@\xf1\xe1J\xa8+\xaa,@;\x7f\x92\xa3\x83\x1f.@s\x03\x08z\xd7=.@w\xf3k\xb1\xfd\x9a0@\xd3\xd2\x03\xf3\xf0\x8b0@GD7\xaf\xf2)/@\xe8\xa4\x8d\xdd\xef\xf1.@\x87\xcd2\x05\xad\x110@\xd3\x85\xb5\x08{\xa50@\xbc\r\xd1\n\xf6\x84/@Q&;\xf7qg+@\xd9\x1ed=\xf12.@\xaeF\xef\xfa\xbe\x12-@PB\x96@\x9a\xc6,@\xc9\xc5\xa2\xec%\xd9-@%b\xa7T\x13\xe1.@O\xe9*\x82\xde\xee*@\xa5Y\xa6\xc0`X.@\x94\x0ciQ\xb7\xd7,@\xa56!Iz\xd8*@\t\x9f\x83a\x08\xbd+@?v\xd5h\xde\x95-@\xf2\xaa\xb1rc\t-@\x0f\xafJ]O\xac-@a\xbf\x0b0\xfd\xc8.@\xf8\x9b\x84\xbe\x1f\xb6.@\xe7\x96\xd7\xa9\x18\xdd*@.\xca\xa7\x95m_.@\xb1\xec\xf8#\xdf\x9e-@\x11\x8fs_by-@\xbd&\xc8`\x7f\xb0+@\x1b\xe8\xa1\xe1s\x9f+@\xda\xdc\xb0}`\xca0@\xd1>\'N\xd9\xb20@\xaf <Kyi0@h\x84\xba\xb6\xbe\xa1-@\x1c\xe5\x11F\x14\x0e.@\xadpfE\xad\xad,@\x8b\x99U\xf2\xcbz0@{\xe3(F\x8e\xef*@tJ9\x1aZ5/@\x0erf^&70@\xb86h%]X.@{Fq\xf4*<.@Z\x1eX\xc8N\xc1+@\x97e\xed\xafe\xb3+@;fe\xa2\x9eu0@\xc3\xc06`[9.@\nc*q,c.@\x18\x0c\xd8\xb7\xacK.@\xed6g\x83\xd5\xd9,@h8e\xfbK:.@\xb5\x86\xb0\xb1p&.@*}\xb6\xcb=\x000@\n]H\xa1\xbd\xb9*@\xb8>\xbb\xd21\x0e.@\xb1\x87\xf6\xf6\x19d.@\xfe\xe2\xe8\x18\xb8\xb0.@H0ceB\x97-@\xabq)@n\xbc+@\xedQ\x87\xd1\xecP,@*\xf2D\x95\x83\xe3.@\x967@\xf5\x1f\r-@\x94Q\x86S1T0@Nv\x1c\x8b\xbb\xcf.@\xfdH\x88\x9dQh.@\xedi\xec\x93\xf6\x81.@\x9f\x103\xb8\xb3\x04-@\x96N\xb8=\xb8-(@\x97\x89\xb2\x16\xd9g0@\x02\xd4\x8a\xf5<\xdf.@\xf3\xbb\x16\xe4H\x15.@T\xa16\xc7N\x9a+@b\xb94\x1a\x96\xd0.@w>\xffR\xcc\x8e.@\x95\x15\x9d\xa2\xf9Q,@\xc2\x01\xf3\x16\x8b\x1f-@\xed\x14\xfdE\xe8[-@v\xe7\xe4\x03\xfe\x92.@\xd9\xb5\xe0(G\x04/@\r\xae\xe4q\x01\\-@bc\x8bp8Z.@\x1f^z\x92s\xcc+@T\xc5U\x12\xa3K+@\x18\x1b?\xa2\xe9\xd8.@!\x8aT\x05\x96\xfc-@\xf9\x93#\xb9\x14\x08-@\x80L\xc1bf\xe5-@+\x1aM\xe9\xfb\x93-@,hp\xb3\x7f\xed/@\x9d\xa1\xf3d\xd7y&@\xe5\'\xba\xcf\xc8\x990@B\x12\x8c\x14\xfc\xad+@8\xe71\xb1&\xe3.@\xd9\\a\x9d\xa8S,@\xfd\xb8\x9cb\xe7\xea/@\x92\x0cZ/.~0@h\xd8\x84!c\xb8.@\xc1\xff\xb0\x7f\xda\x0f.@x\xab\x99\x7f\xb7\x12+@t\xe1\n\xcc\x93\x9c-@\xdbD\xa7\xe3\xcbg0@\x9cW\xe7\x87\x12t-@\x0b{\x11\x99@\xdf,@j\\\x9cP\xa4W-@\xf3<*J\xba\x10&@/\xe5\xcb\x00s\xeb.@rYWFH.+@2\x83\x87\xbd\xb1w.@\x13\'Q\xd1l\x06+@\x16\xd4\'\xb6No0@\x13\xc2\xeaS\xce\x830@\x9c\xad\x8c\xd1\x8b\x060@7\x82\xe2\x8f7\x9b+@D\x9cZ\xf17B0@_\xc8<@\xa4!0@%\xff\xc6p\x18\x91-@Z\xae\x07\x9c\x95\xa6-@hO\x99Q\xc2\x0b&@\xe9\xa1^|\x0c\xd7+@\xed1\x07\x16n\x9f.@"H\x9d\x93>z0@\x18\xa2\xdf\xec\x0f\xd7-@\xda\x11\x08\x7f4\x84-@\xbe\x9e\x01u\x01I(@\xda\xda\xca%1\x08-@]\xfa\xc7\x82\xa8\xb6+@\xa8\xcfk\xaat\x14(@\xb4\x95\xc5\x1e \xf1%@\x15\xd3\x19\xae\x1e\x0b&@\'I\xb3\x8a\x1f\x18&@o+r\xb4\xbb\xc8,@s\r\x1b\xb1\xeb\x01,@pA\xfe:\xdb\xea+@]\x82u\xdfE\x840@\xc0i\x06\xe7\x91^0@\x8b\xa1\xb8\'\xba\x98,@\x82y21>\x1a+@`\xe8\xd5\xfd\r\x87.@\xac\xe7\x91\xf1\xf3k,@\xc0E\x0e\xb8a\x06,@%-FQ~~,@33\x81\x16\xb4\x15,@$\x06\xe5\xce+\xd5+@\xde\x0b\x8e\xa5 \x90+@\x13\xfd\xe6f\x93\xb8.@]\t\x93m/\x93.@p\xf1?\xfcn\x88+@\xa2\xc9\xf6\x82\\\xc10@;\xcf\xe8\xfaO\xc3.@\xceu\x1ei:~,@s?\x15\xa4C\xa7(@a\\\x13\\\xec\xf8\'@\x84\x94GS\xd7\xeb+@\xdc\xcf\\\xb8\xe0T0@\xe1n\x10\xa9A\xaf/@\x85\x92\xf2\xe0\xb2\x1b(@\xa0\xaa\xef\x15\x8b\xdb.@\xf5\xa6\x9f97*.@\xc8\xf8\x08-\xf4\xad\'@\x86N\n\x84\x16$.@\xddiJ\'\xa8\xe40@\xd4\xa39;f\x880@\x04\x0e8_;z0@\xe8\x94\xc5\x1b\xb7w,@\xb7\x89!\x89.\x02&@\xf3A\x9e\xbc\x8d\xe00@[\xb3\xb4\xfd+7/@\xea(\x91\xeb"\x0f,@\xc1H6\xba@\x800@\xa8c\x9dv.\xc4/@\xe5t<\x93\xd1%/@\xe5B\xdb\x18\xb0\xda-@\xefN{\x9do\x1e,@\xd8\x92\xb6\x96\xd4\xfa(@\xc4\x8a0\xbf\x1e#%@1p\xcbw\x16\xdd0@!\x86\xc3\xa1\xd2y0@x\xdf\xa9A\xb5\xc9.@\x0ci\xe8(\x1fG.@\xc5hc;\xbc-,@\x8f\x9fi\x15\x01).@\xaa\xf4L\x8d"\xb5-@Y\xb1\xd2\x19\xfe\xde0@\x97\xb4\x16\xf1\xe4\xd70@\x89xS4\xd9\x820@\xffu\xed:\x12}0@\xee/\xect\x99\x1f.@\x0c\xab\x0c[\x03\n/@\x87GtM\n]-@c\x8a\xec\xd3\x03I,@@\x98\x92\xf2\xb3\xbd(@*\xb7E\x9c\xebu.@\x15v\xbc\xff\x97h0@\x99\x9d\x88\xee\xf5K,@\t\xe4V\x8c\x8e8+@>P\x7f\xc2j^.@\x95\xf18\xcb\x0ei,@\xa4:VYu\x05(@bm\x0e\x0e\xdd=.@W\xe8U\xd9\xe0\x04)@\x1b\xd1:\xad\x97\xd3/@\xffvN\\\xdbh,@%\xab\xc8y\x9d\x13.@\xe9.\xd0\xd1\x10\x07-@\xdd\xa6\x16\x8c_9,@O\xe6\x86\xad\x82\xff&@\xdf"Ln5;%@z\xd2\x9f\x83\xa000@\xf2\xd9u\xa0\x865.@\x02\xb7Zh\xa1\xaf0@E\x14\x17$\xb3\xf5.@0W\xed?"\xb9.@K\xedy[\x18\\.@*4|\x80D?,@[\x82\x0b\xa3,\xe0-@\x95\xb2E\x9em\x06/@\xf9\xcf\xda\x99D),@$\x8cr\x83\xf3\xb60@\xeab\x9d1\x0eI.@\xc6\xc5\xf9$\xf4i\'@\xff\x82Z3\x19\xa70@<\r\x02\xdb\xd3[0@+\xd2\x0cVc\n0@\xf1\x15\xa9\xdc!\\,@\xab\xd6*\xfe\xee\xfa(@\n\xc2\x1d\xc8\x19\xe7-@\x97\xd4\xd7\x05\x96\xba0@\xf6\xee`\xc3\xb9&.@\xa2U\xce\xeeb!\'@P\x8b\x86@4d/@7<;\xb2\x02\xf2/@id\x8b\xb2\xc4t-@\xb1\xe4&_\x1eB.@\xe6o\x99\xa1\xe2\xd7-@\xd3\xf5\xe4\x05\xcbL.@\x93\x194\x8f8w0@\xd1Q\xec\x7fD\xbc,@\xd2^\xa1\t\x82X0@\x93\x9c\xfbC\x94U+@\x84T\x81S>\xeb%@ {\xbe\xf4>$&@rL\x98\x93\xecG-@\x86\xb7d\x13f\x15,@J\xefR\x86\x19\xa40@T\xc3\xd8wbi0@\xfa]\x82A\xfb\x16.@b\xe2r0x\x13/@7\x80\xdb\xceF\xf6.@\xd8\x88N\x9f\x0f*.@\xfa\xf9\x9f \x01\xe0-@\x80\\\xac`\nI-@l2\xe8|\xbc\xb5,@\xfa\xd5\xcc\xdd\xfa\x90,@\xca\xa5\xfe?\x015)@\x86\xba\x1f\x0c\x8b\xba0@5S\xb1\xc0\x8dN0@\xec\x03O\xd0t\x0c.@\xfa\x8b\xef\x10\xd3\xe2-@\xda\x90\xe5K\xfa\xc4,@l\xfb\x89\x15\xa1\xd0-@F8&\xebs\x89/@\x98\xc4\x84\xc7\x86..@fM @\xc8@.@N\xd9\x80\x06\x9f\xcf,@@\x0f\xfb/\xaa\x84-@6\xed\xd23\xde10@D}\xd5\xf5\xa9T%@\x90q<p\x9d\x84.@\xa0\xd0F\xe6\xae5.@\x16\xfeR\\#\xc0,@\xf8P\xe6\xb0K )@\xea/\xdeO\xcb\xc10@h\x84\xc7\xf3\x91$.@\xa6j\xb6\x01\t\xa6,@j\xeb+_\xd5_.@!\xf7\xee\xa4sV\'@&\xa3Q\x82\x9e0.@\x95\x85x\xc9\xa4\xe4,@}\xa2\x91m\x80+/@\xc5\xd0\x1a\x00\x0e\x14-@\xaf\x11G\xeft\x93,@\xbaM\xb0\xe6\xe1n+@C\x98\xd1\x1e\xe5\xb30@&\x84\x1c\xf7r -@\xc0<\xef$\'\xc9-@4I\xc21*d0@\xc2\xa7\xc2s\xc0\xd9,@\xd7\xd3\xe0=hQ0@\xec\xef\xcf\xf1\xef+%@\xb1\x90-\t\x1a\\0@\x86\xda\xbd\x1bm\x9d/@\x1b\x15Z)l6%@JCX\xa2\x96\x8b0@\x98\x87\x1a\x8b\xd4\xbc-@\x9d\x8c\x16\x87xE.@D\xfdd\x1e(\x87,@,\x9b\xea\xc1E%/@o\xed(,L\n-@\xee\xcb \xbb\xc3\xbc.@\x9b#6\xad?!%@\x96\xfaG\xdb?\x051@\xdcP\xd1\x8a\xc8;.@>K\xb8U>\x1c,@\r\xe9\xe5g\xe7\xf1-@\x83*0h`\x95.@hQ4u\x0c\xbd0@\x12P\x9a\x9d0\x950@<\x15\xf2\xbfY\x9a.@\xdb\xb2U\xf9\xd6O0@\xca\xeb\xba@\x9c\x87/@E\x10"R&\x99+@5\xee\xd8*\xbe\xf7%@\xfez\x0c\xf4c\xd8+@V\x92\xa8\xe0\x10Q-@\xdc\xc4\x92\xcbA+/@\xa9jI\xd4\xde\x18/@\xe9$\x8b\x00f$)@\xec\x96\xe8\xc0\x98\xf20@\xa2\xc9:\x86&$/@\xb7\xaaA}.t.@\xb6\xfb\xe9\x1f\xac),@\x82}1\xc5\x97J.@]\xbc\xfd\x0c2\x13.@\xc2-d\x10t^+@\xe90\xc4\xb1\xc5\x96-@\xee5\x05\x00\xbc\xc50@\xe0\x80\tL\x16\xc10@\xe33tJw\xe4.@\x1b\xde\xbc\xbf\xedV+@\xb3\xc2\x08\xb4\x9b\xda.@\x82_\xa3\xbe\xa9\x1f&@q]"q\xad\x08,@"6\xef\xb1?\xe4+@\xa6\xf5\x16\x9a\xc1\x970@\x16\xb6\xdf\xe5i\x19/@\x98S\xd7\x87o\xa8.@\x9e=\'\xe5\n.,@\xd0t\xa5\x0c*\x97,@s2\x87\xcf\xf9\x880@\xec\\\x174\xbd\xe8(@$J\xa8>\n`+@\xee\x07\x0c,\xe5\x9f0@nE\xbff\xde\x14&@w\xa7\xb0!\xd1\x84.@\xe7\xc85\xa9\x96\x06-@?*f\xbd\\1+@\xc7\xb5\xad\x81=\x000@\x8d\xd1\xde\xa7k\x96-@\x07\xbd\xdf\xa3[\x8d/@\x00\xe0\xa3\x06+\x87+@\xd1)\xa9=\x98n(@\x08\x07d\x0cc\x86/@\xda\xe6\xc8S\x11\xbf.@\xb3\xd6\xd4\x1fW\xd7%@\x0cV\xdb\x9a\\&/@\xf387\xd7\x9a\x870@\xe9\xdd\xb7\x8a\x98\x18/@\xef\xd0\x8a\xa3\x1do.@\x94\xfe\x9f\xfc\x16\xea.@<\x92z\xe8ea.@\x12\xf8\xb5\xdbr\x9b.@\x16\x84h\xcb\x05\xfd%@\xea\xc1\xd1\x10r\x0e)@\xd0|\xd4\x81\xbaz(@\xe7\xae\\\xe8\xd4.(@g:\x14\xba\xd0\x08,@\xe5;\xdd\xb4f\x16,@\x9c\xbd`\x03\x8f\x1e/@\xe1\x01\xc6\x91V\x121@z\xdf\xe0\x1d\'\x96)@9\xe6\x10\xa8C\xa6+@$9\x10n\xf9)+@\x9e\x08\x07\xc2Q\xc60@\xfb\x9e\xa6 \xcfw.@O\x9a\x99\xf6(\x8a.@[\x8b\xf8\xfb\x9d//@\xad\x13z\xc6\x04/*@\xe7\x96_R\x11@)@2\x83Y\xd5\xa3\xf40@3\xcas*\xb0\xb70@^\xd9\xd0\x1c\xb0\xd5.@GP\x13\x0bR\t,@2VrR?6.@\xc7\xa4\x98.G\xa5-@\xbc\xce\tg\xb1\xbc+@)W\x8dy\xc7\xd60@\xb1\x16M \xda\xa1.@#\xa7\xf7\xb9a\x8a%@\xa6\x0e\xef\xffH\xc2-@L[xg\xa4\xbd0@)\x93\xd1\x0e`\x19.@\xa8L\x94\xd0\xbeI&@\x90\x8e\xee\x0b\xf6\xa2.@`\xd9\xb7\x90\xeb\xab,@}\xeb\xa1\xf5A{/@\xfe\xbb\xa2Jg\x17&@E\x99aE4\xa50@\xc3z?\x83\xa3;/@\xfd\x7f\x0ef\xe2\xd6.@\x0b\xcc1\xfa>$,@ <X\x9f{X.@\x03dO\xc9g\x04+@\x95\x15\x0e\x93|!/@,\xc7\x9a:\x05\x0c,@b\xd9\xf9\xae\xc6)+@\x87k\xd6\xd9\x03\xdb0@\x1a\x18\x16\r\xcf\x940@g\xb7\x05~\x8f\xb9/@\r\xa10\xdeI\x02&@\x8ew\xb6\xe0q\xdc0@6H\xa2h\xc3u0@\xa0\xea\x98\x13\xaa?/@+K\xcf\xb3#\\(@G\x9f\x97\xfe\xa5:,@\x10\x93\xb2\x92\x8e\r,@fp\xd5y}\xaa0@ty\x7f\x95[\x1b&@O\x85\x1a\x9e\x12\x950@k\x9d\xa1\xa9\xea\xfb-@;\x05\xa1\xe1\x91\xa8,@\x98\xb2\x16\x85\x9d\r)@\x07\xab\x99\xbe\xe7\xdc0@\xf5\x1a\xefp\xca,/@\x98\xdf\xb40\xbb,+@\xc8\xa4qD7\xf3%@7\x191u;\xf7.@r\xbf\x1c\xf8\xe0\xe0,@\xac\x8b\x05o\x85\x8f&@\xe9\xce\x00\x8f\xaa\x940@\x1d\xdd\x95\x83m\x8b0@7\xd7\x13\xa7\x82\x86/@\x90\x15\x92\x96\x8a\xeb-@\x9a\'L\xd8\xb4\x990@\xe5\xd7\x18u8\xec.@\xa2\xac,y\xc7\xf6+@\xca\xdf\xcc\x87\xca\xd2+@\xd7\x02\x18c\xa6*-@f\xce\xc7\x13\x8e\x9a0@\xfbg\xaf\xa9\xb6\xb10@|tE\x03\xe0\xfb/@\xe3\x8f5OP;/@h\xeb\x15\x0c\xc7G/@l\xe7\xcb\xfbL\xad/@1\xff\xe3\x84!{0@\xe1\xf7\xdfC\xed\xc00@B\x01\xd5\x87~8.@|\x98@\xac6\xf60@\xa3\xc6d\x87\xcc\xf8-@q>\x18\x9a\xb3\x1d,@\xed\xb4\xd1\xf04\xe3+@\xcc\x00\xa24\x0f|&@|;]B\x15\x8a-@\x10\xfeR\xe1b\xf10@?\x80\xb3I\xb2+/@pz\xe5\xe7\x8c"/@\xa6_\x043\xfe\x19&@\xb9\xb2\x85&p\x1e)@\x05\xea\xae[0^0@\xf3\x90\xcf\xf3F\x120@\xc6\x80\xc7P\xfd\xba/@\xef\xde\x84\xd9B\x800@\xfb\xd4\xae\x84]\xc0\'@\xf0\xbd\x88yO\xf1/@d\xb6R\xc5=\x8f0@o\x7f\xc5\xd3\xabb-@\xa3\xc2\x04\x8a\x92A+@8\x11:\x97\x84s0@Y\xedL\xe9\xbd\xbb0@Vh\xe7\xd5i\x9b0@yj\xb4bp~*@J\xda\xa1\xad\xe9\xaa0@p\xac\x97q<\x140@r\xd3\x05\xeb*\x040@4m\xdeh\xd4\xf6%@O\t\xd1=K!.@|\xb85K\xb0\xba0@\xa1\x12\xe6\xc2C)/@\x0b%\xe1>\xaaO+@\xb2\xc8\xd8\xc3\x1d\x1a-@\xfc\x0f\x11\xa9\xa77.@\xeb\xc8\xb4\x10\xcd\'-@>\x99\x82\xeaH\x13.@l\x8f\xb4\x8d\x11H.@q\x17\x87[\xbf~.@\x897]\xe3_e/@\xe7\x11\xdd\x1a\xe3\\/@#\xcc\x94G\xd6\x0f&@t\x1a\xd2H\xd3\x02&@T=\xa1J\x8e\x92.@~\x03\x80\x00\x18\r.@x\x1c\xf0\xc0f\x83-@?e\x1b%\xf4\xf0,@S\x02:\x03%\xf3%@f\xa6\xedn\xaf\xca0@:\x9e\x12C\x11\x191@\x0c\x1c\xdf\xed#\x190@\x02\x0f\xc2ky\xed/@\x99\x10\'\xa47\xa0,@~~n\x96Y\x1d.@/\x87_\x1f=Z+@\x92\x17\xb5\x0c\xef^-@\x0c\xc1!\xe7v\x051@\x01\x1cA\xd9s\xa40@\xc5\x93SYRa0@\x8eZ\xd1\x08\xb5\x8f0@P\xd7g\x9b|x-@\rO\x8eH\xf9\x0e0@s\x8c\x9ech\x041@\xe0\x0e\xceQ!\x96-@\xa6P\xe7\xdc\xbe\x1b0@OG\xa2\xbb\xb1\x0b0@\xdd[\xb0\xa2\xf4\xc2/@\xe4\xcb1\xdf\xb0\xb9/@\xe7~\x13\x10\x05\x90/@\xeb\x8c\xe9\xdf\xc7\xf2.@o\xacI\x86[\xd4-@\x84\x92\xdev\xa4:.@>\xc8\xfb\x14u\x99-@:\xacq\xf4\xf4\xa7(@\xb2#p\xeb.\x87\'@\xbb\xe0\x0f\x8a\xc7\xff%@\xe9\x05k$q\xf90@\x82\x1cB\x0e\x1d\xc8-@\xab\xe9g)Z\x8f/@(A\x84\xcf$6.@"{\xa9\x1dv\x180@\x8az/\x9bE\x0c/@j\xb4=\x1ai\xe9-@\xa5,\x08/\x98\x16.@\xea\x8a`\xac\xe8\x0b&@\x08\x835\x836\x9a\'@\x88\xa0\xe5M\xbb\xbf/@\x80\x12%|\xfc3,@\xebW\xbc`\xb1\\-@\xd9\xc7\xa8N\xa0\xd3+@\x88\xd2\xb09y\x10)@\xb3\xa2\x8d\xdf\xbb\x17&@\xa0\x19\xa9~\xc4\xd6-@\x8f\xe5\xb0\xc9\xab"-@\xaf\x97\xf35\xef<,@% \x04~k\x1c.@\xec\xd6\xb7\xb5#@,@=f\xd0vh2.@\x8a\xa3x\xa2\x16\r/@G)\xdd\x14*\xc10@[\x01\x9a\xdaw\x05.@\xfb\xe2("\'\x01.@\xcb:(\xe8\xe2\xb0/@\xff\x11\xf6\x19\x16\xf1+@Ss\\w\x97f/@\xc4A\xcakF\xaa0@%l\xdf\t\\.,@\xc6xrBr\x9c-@\x89I\tu%\\/@\xb6\x1c\xd4\x93\xeb*,@\xb2\xf4z%\xe7\xe6+@\x96\xdb\x87\x0fU\xdd-@\xd99\xd5\x81?\x940@>\x80\x0c{\x91\xf80@o\xba\n\xe0\xf4\xf2-@\x94A\x08\xc5\x0c\xee-@\xed\x91\xdc\x94\xd6\x07.@k\xd8\x08\xf6\xb0\x0e&@x\xa7\xe0\xd4\xb1\x07&@V\x19<\xc32\xd4/@\x9e\x8f\xd1\x8b\x8d\x85/@\xbd\x9cx\xcf\xbag.@\xb4\xe5\x00\x85\xb1\xfb.@<\x1c\xdc\x14\xfe\xc5*@\xb8\x8d9Ov\x16/@\x0fS\xf9\xfd!R.@y`4\xff\t\x9e.@\x18\'\xbdF\x94\x1c-@\x01lgX\xba\xfa-@\xdb\xcd\xb3n\x90\xd9\'@\xda\xbf\xe2V\x10>+@kT\xb8\x99h\xd5*@$Fn\xb40\xa2\'@\xb4e\x17\x7f\xb0$,@ \xe8\xe4\x98Z\x94-@\'\xf8\xb4\xff\x13\xda,@\xba\xc6\x869w\xcb%@\xee\x9c\x9a\x90\x07x.@\xber\x9e\x83"3(@\x89\x0e\x91\xa8\x85_0@\x00\xe8\x89\x13\xed\xa10@\xbc\xf9\xca\x8c\xfd\xae(@\xb9br&G`0@v\x95l\xbf\x15\xbd.@C\xd7\xe2q\x8b7%@\x83\x06\xee\x85>\xb2/@_f\x01\x8c[[-@/\xb2\xb8\xe0\xe3:.@\x1a\xca\x17>\x80\x14)@*qA\xfe=\x0b&@.q{:\x97\x16/@\xf6\xff.\xbc\x91\x93-@\xf3c\xe7\x97\xc6\x01/@\x11X\x83]\xe3-/@\x19\x17X\xb5\xa97-@\xf2\x00\xa4\x85k\xc0.@/\x81\xdf\xd1\xa9\xee0@~\xe5\xceB\xfb\xe8%@iP^$\xf1\xe70@S\xdas\xc8?\xa2%@\x181v-\x18\xf9(@\x9cg\xe8\x0e\x86\xad/@\x86\x88u\x03\x80\xfe/@\x8f#\x06\x9d b0@>\x0f\r\x8a\x932-@\x16\x8a\xc6\ry\x1d+@\x17\xbfT\xaf\x01v0@T\x88\x08\x80\xbf\x160@\xe9\xa8\x8e\xae\xf1g,@\xfa\x1b\xf3\xfan\xc6%@\x07_4\x83_G,@\x11_v\xdc\xec\x980@:R\x02\x1d\xe3\xbd/@2\xa8\xdb\xc2\xdd\xc4-@\xf2~\xad>\xd9\xc6/@\xdd\x00%g\xef\n(@\x07\xf7\xe3mv\xb1/@\xfc\x06\xcd\x8e\xe6\xfa.@\xca\x98K\xa4\x1b\xf2%@5eZ\x99\x8b\x010@>+\xd6i\x94\x9e-@\xb1I\x9c# o0@\xbe\x9f6\tp\xd4-@U\x08\xb8~\xaf\x8d-@"\xb5\x1c\x04\xc2\xe50@\xb4\x9eD\xa0(\x8f,@p\xb5H\xcdt\x93,@8?\xe9\xdf1>-@\x9f\xfc\x85f{\xdb/@%\x06e\x0b\x0fL-@Q\xf7\x89\xd6?\x08-@N\xa0\x16t^\x15/@M\xf4\xa4M\xf6\x17-@\x92\x07\x03Ar\xb3-@o\x0b\xc5\x1a\xd0\xad.@.\xcc\xe8#Cm.@\x8e\xddt\xa5H\xd6/@\xd6Z\x9f\xd7&\x07-@\xf0\xa7\xbf\xef}4+@\xafq\xacH\x96-(@\xc5\xe6\'\xbd\x87\xf6,@\x95D\x1eT\xa2N(@\xb1\x10\x06\x18\xe3]+@\xe3\xe8\\^\xe9 0@-P\x99\xd3\xfc\xc2-@&\xc1\xaf9%\xf1%@H\xec\x05\x88\'d/@\xb9\xd9\xec\xc5-m-@\xbc9)\x1fUy0@A\x04\xe3\xd2*\x83&@\xaeL\xb5\xb0BY0@D\xf5\xc0\xfe\xc8#+@\x0e\xa1\x94\x1f\xb1\x08-@\xf1\xf8\xd2f\xa25/@O\xcf\xa9?\x12\x81&@.m\xa7\xdd\xc9\x9a\'@`\xcf\xc8\x1a\x9d-&@B)5\x9d\xbfa&@\xb6\x982\x18\xad\t0@\xc0L%\xd45\xfe/@1\xbbY\ti\xaf+@\xf4\xba\xdc\xcc\xfd50@\xe6F\x1fv\xd6\x89.@2o\x1bzTb.@R\x8d\xc7,\x0cW.@\xcc\xcer\xad\xda:.@\xb3\x7f\x0e\x86\xf4\xd8,@\x8blZ\x8b\xaer0@\xc2\xdcP5\xf0\x0e0@g\t\x0b\xa2\xc1\xfb/@\r\xdf\xb4\x00\xb7\xc3+@\x94\xd9\x94\x9b6\x070@\n\xbf\xb9q}\x98.@{\x0c8\xdc\xbe\xb5*@\xe3\xce$c\xc1a.@o\xb1\xc0\x11\xd8P.@_\xa9\x87\xb8A\r.@Hj\xcerM+/@\xc2T\xea\xfc\xa9\xce.@>\x9eo\xac\xc7\xac.@g\xa3S\xa1Zh0@nNRcgT0@\xc1\xbe\x1d\x8dZ\xcc.@Q\xccw\xe1\rM+@J\x92>\x1b\xf6\xde.@\xbb(OU1\x03.@\xf2U]\xc6\xd2o.@z\xc0\x89}Y\x9e+@\x8c8\x98\x1a\xe9%/@\x84\xf5\xd7\x1a\xb9\x89.@\xbc\xb9\xd9=h$.@O\x9cn\xed\xd5\xfa+@\x968\x9e\xa2/|.@\xed\x7f\x15\x10\xc2\x8e.@\xed\x11\xce\xd6X\xdb.@[\x1e\xd47><+@\xd7C|\xd4\xb0\x10,@\xe2\x93\xda-\x17\x9b.@9\xae\xc1\xf8\xc39-@\xf0\x9c?\xebn\xcf.@}\x82{\x84\xadF-@\xa5\xe1R8_\x0c.@\x80I\xe0n\x18\xad-@\xa1\x1e\x7f\x89\xa4\x13+@\xa6p\xa5\x8bH\xb8.@\x1f\xe8+\x08m1.@\xe4\x8a=\x06JF-@\x96e\x1a04\xc5.@H0\xaf\x98\xdb\x9b-@#\x80\xa8j\xb7t-@"\x97(\xa5\x15\x90,@\xf4\xf4\xa0\x8e\xa2\xe8.@\xef\xd0R\xec\xa3\xd4,@\xa6\x8d0\xe3:t.@\xf9\x1fA\xc7\x03\x9a+@\x7f\xba\xcao\xe4\x04+@\x16f\xea\xce|\x850@V}|\t\xd0\x8f,@\xd1\xeeP\xb7\xb8\xa2-@Wg\x05\xad\xe0~.@l]\nd\x13\xd6,@x\xf8\x96\xb0\xd1\xbf,@l\x11\xc5!\xc0\xd6+@\xde)\xef\'\x9f\x9c.@u\xff)\xec\x85G(@s\xe4QfY\x11(@\xc4\x05\xfa\xdbH\xd6-@\r\xde\x91\xf01\xe7+@\x05\xb7\n\x9cZ\n+@\x02Ux\xba\xa5\x810@Zi\x86\xbd\xee\xc8.@R\xceX\x94\x05\x05(@s;<4\xb1\x02,@\xaf\xf3\xf9\xde\x87\xd3.@\x9d\xb2\'ew\xb7.@P\xa4\x1d\xeb\xc3].@\x7f\xaa\xc0\xf1\x13\x15,@\xfd]!\x94m\x90+@\x1d\xaf\xe9\x7f\x05:+@\x01\x1fu\xfe}\xa4(@\xca\x92\xf35\x93\xfe\'@\xf7&<\xf2\xc4\xf3\'@\x18#\xd2\xf4-\x9a0@\r\xd1\x16\xe2TS0@\xdc\xa2.>\x82\x8e-@\x02xE\x10\xd3\t,@f\x8eX\'-N(@\x05\x18k\xfb\xd1\xdb.@\xc2\x8fd\xd3\xb2\xc9-@U\xd7\xe4\x97\xa8\x880@s#\x9fsMx,@\xff\x82k\xd4*\x0f,@\x00Qx\x9f\x02\x0c/@t6\t\x1fV//@\xacsj\x87~\x1e/@wS\xe84\xd5(,@2E\x917|\xf8(@#\x9a\x9e\xb3+w0@n\x00\x9d\xfd\xec\x190@\xde\x06\xceSk\x1c.@\x1b(\xb37-\x8c,@\xc3\xa3\xb4?\x19\x95.@\xf2"\x82\xd18L-@t\xa7\xb2\x9c\xccG,@\xb8^J}oa,@-\xbfW\xa9UK,@\xe7\x02a\xe5);.@\x1f\xae\xb0\x96\xa9\x1a0@\xaf\xb9\\\xbe\xd2\xfe(@\xab8\x14\xbf3E%@/s\xb0\xa1\xed\x11.@\x88\xe2\xa2\xe5\xb8f,@\x89\x97\xbb\x90\xe9\x08-@\xb9\xd6\x94\x02\xebW,@\xcf<u\x07\xba\xfd&@S\x849|\x82\xb1.@\xbcJ8\x9euG.@\\\x9c\xbdT)1.@6F!G\xddY.@+\xf2\xd3E\xdb?,@\xc0t\xe2M\xfd2%@\xe5\xe5a\xa3)V-@S|]\xc7\xb7\xe2-@\x18@.\x04p\xcd,@\xc2\x03\x11\xb6"v\'@\x14\x94<\x91ik\'@\x93\xe5\x0f\xbd\x91\xa70@\xd7.\xd0$-\xce-@|S8X\x0f\x1d\'@\x19\xc6E\xaa\xeb<.@x\xce\x97l\x02\xec(@\x9a\x86\xd2\x16\xbbI.@\x9fn\xb5\xea5H-@\x8b\xb0U\xc4\xf3\xac0@\x92\x7f\xd5H%\x17.@I\xfa\xbbu&k-@\xab\x18Mr\xf1#.@\xb0\xe6\xd9\x85\xe5\xc70@\x80u\xb5\x07\xe5K0@\xd8:_\x12\xa7\xf3.@\x00\x07\xbeN\xc3\xd7.@\xb5Q\xd13\t\xc7.@\x9c\xf5h4L6.@[0\xcd\xf2LB-@\x98THH\xb0\xb2,@\xcds`\x91\x9b\x91,@\x8d\xc9`\x1a\xe32)@\x84\x8e|E\xd8;%@x\xbenk\xfa\x05.@\xea\xd0_F \xdf-@\xf7\x85>9\xfa\xc4,@\x8du)\xf3\x8f$)@\x02s\xa2\x0f\xca\xb00@&\x8d\xe1\'n\xbd,@s\xec\x15\xc0\xeb\x8c0@\xf9_E\x89\x80\xe9.@Y\x083\x95r7.@X\xc9\xa1\r\x9e\xa3,@\x08\x84\xe2rq\x1f)@\x86\x00\xc1\x8dua0@\xbb!\xad\x0e8V0@y\x9c\xc3X\xa8\x08/@5\x8e:f\x1f\xed-@\xdb4,V\x7f\x94-@\x9dO\xa7v\xd4\x95/@\xc0\\\x8aP\x13\x8f,@\xf7{\xe0si\xcb-@\xa4\x9a\\\xb1\x1d\x890@^\x03\xa5\xc3\xec\x1f/@\xa4\xe0\x85\xa5\nG.@3\x97\r\xc4\x12\xa3,@\xef\x98\xc7\xcb\x87\x8b/@\xcca\x85mvd.@y\x90G?q\x87.@\x94D~*\xb4\xf1-@\x04c\x02\xb1\xd6\x1f%@\x9c\xc31KB\xbb0@vR(\xe7\xad\x960@\x11\xf6eId\x0b-@\r\xe5\x9c\xf6\xcf\xce,@\xf1"#t6\x85/@E\xfc5~\xec\xf9.@\xfcu\xceE\xe3\xad/@#\xa8:#\x11\xf30@\n;\xebMH\xa4.@\xc6\xdc\x89\xb0\x13\x8e.@\x8b\xac\xd1O\xe1w.@\x9b\xa9^\x82\xee\x94-@C\xf6\xfb\x10\x96 )@us8\x805\x95/@"\x15\xe6|\xb3\xc1.@E\x95WLC\xe7(@\xady\xa9n\x07\x9b,@\xe5\xfe\xdb\xc0Eh(@B\xea\xa9\x1aX\xa90@:\xf8\xc9\xce](0@\xc5L\xad\xfe\x97),@\xfe\x17\x0b\x9b\x17\xc1.@\xaa\rQ\xad?\x9a.@\xbc\xbab\xc8;\r)@\xb6pd\xae\xd5v(@\x81P\xd1T2\xf10@0\xd9\xa1Q\x8c\xbe0@O\xf9\x8e\xe2\xee^.@4e\xf8\x85\x06C,@=\xa0\xaa\xf2\xe0\xb60@\xe5\x9c\x07\xe7Y4,@\xe69\x92\xdcP.0@\xed\xe0;N\x1b\xee-@F\xe8\x14\xc6\xed\xc1-@\xe9f\xa6\xe5\xd9X.@-N\xbc\x81t\xd20@$>z\xe4\xb9\xa1,@\x0c\r\xac_\xedZ(@=\x1f\xa7\x06\xee\xb90@S\x16)\x11s\x950@\x0bv\xbb\xf1\x83\xcc-@\xf3\xf8|\xa2K\xa5/@\xcbL\'\xf1+\xb0,@\xd2X$\xb5\xb8\x0f)@\xed?^V(\xdd0@\xee\xe5:_:\xb00@\x05\'2\xe5H\xe3,@!\xd9P\xb7\x17\xd7-@~z\x89\xc5&\xf50@FF\x9eU\xc8\xbf0@Lu\x15\x8a\xa2\x8b-@\xcd+:\xf3\xa5\x1c)@g\x04\xdf\xff\xdb#.@\xc1\x1c&\x9d\x9f\x05-@\xbd\x01Re\x15P0@\x86Ri\x9a_\xac(@\x8f.\xd6<\xaf\xb7/@\x90i\xd4uJ\r.@\xcdQWqe#/@r\x1b\xa7`O\x18/@S\x96^\xd1Qz-@\xb6\x16\x96\x8do\x8e/@\xb48\x05Y\x99\xc7/@\xcem)\xe3\\(.@\x17l\x13\xfb2\xaf-@\x12\xbd\xaa\xe2\x92:,@\xdf\xc3\x08\x88\x97\x9a0@\x0e\xe1\x11\x9fv\xa9/@,\xd9]\x0c\x17\x97-@x\xeb\xa85\x89C,@\x82\x18\xbb\xcc\xe02.@\x00Dw\xf3\x02*,@\xe6\x00E!\xb7\xa10@\xf0\x00\xe2F\xd2\x85/@\x8e\xbe\xe9\x8c\xa2\xdb\'@.%\xee\xdb\xaa\x1a.@\xe2}\x81\xc7\x08\xfa0@Db\x0b76\xbf0@\x8b\x8a\xe9?Q\xc4-@\x08\x1d\xb9\x1f\xfc\xe6-@\x08<\xad\t\x9b\xa3,@/p\xa8)HL,@f\x8c\xf1\xc5UY+@\xcc\xb4\x11\t\xe1\xc90@\xd8O5\x0frn.@!\xf8\n>\xe3\x19-@r[m\xacY\xc1/@\xdd\xaec;+\xab/@\x8b-~\x90$c/@\x8c&\x84\x8f\x8b\x830@\xbb\x886\xc0\xd4`/@\xe2\xbb~);P/@\xa7\xb5\xc1\tr\x89.@\xfft\xd9nuS/@\xda\xaeD\xde\xae\x13.@B\x80\x02\xfeUW.@0(r\x8f\xd50.@\xc6\xf5\x051q\x88%@_+\xbe\x8ey*/@~\xd3\x9b\x93\x8f\xa0.@\\$\x8e\xbb[`+@6\xdc\x95\xb0\xa6\x94+@\xfa\xe0\xf6\xd3v\xd7+@\xf5\xb5.\xab\x99\x18/@\x1fL8\x00\xa6\xe6/@\x85\xbb\xfanH0/@{\xf5z\xd8\x10j.@!\xf8\x01\xe7\xf4&,@]N\xc4\xf5+\xe2+@\tH\xd7)\xa11,@F(*\x8b\xfbj+@\xc3|\xc9!1\xa1/@(\x19\x16\xf8\xd3\'/@\xd5Z\xe1\x11E*,@\x1e,&\xa8\x8e\xf7+@\xf2\xe1\xf4W\x10\xd7+@`\x02JW\x1b\xd20@\xc1^Y\xeb\x81\x01&@v\xc9\xcc\xb1\xa6\xf5+@\xde\t\x8d\n\xfe\x021@!6"\xa7\xe2\x0e/@\xd2\xc7\xccj\xe2\xed.@\x9by\xe4\x0bi\xc7.@\xaa_z\xd8\x93o.@m\xe9\x10\rr\xc60@`\x04\xe6v\xd2>)@[yc\xc9\xba\x0c&@\xf2\xcb\xb6\xea\xbc\x05,@A\x8dI\xc7\n\xd5+@\xa3{}Iw\xf2*@k\xe5\\^\xaa[0@:nf\xdf\xbd\x1e/@\x0c.\x96f\x95\xbd0@\x16\x86K0]A/@\xb1\xb6\x99(*:*@\xdd\xe8\xad\xff\r\xd5.@\x8f"q\xd5M\x1a-@\xad\xf11\x16\r&,@\x9e\xc0\t\xac\x9c\x02+@x\xff\xe0\x92\xb6\x14&@\xbb\x0b\xefq\x86\xe0%@\x8e\xeb\x0fs|\x0e,@K\xa8]\x16\xdc++@\x99R_"\xf5\xee%@\xb8)+!\x1b6,@\x97\xd0_9^\x0b-@\xee\xa8\xf9\xa7R\xf7-@L\x86\xd9\xb7\xd5++@\x13\xf0\xfdJg\xf1+@M\xb9z\x94LJ+@T\xa5V\xde\xfd\x970@\x0c\xa2\xaf\xe3#\xcc.@T\xa8\xdb \xc5\xd2+@\xf0\x96\x00\x81\xb5\x1a,@\xaf\xd0\xcc\xc4\xa2!/@\xfb\xf5\x94\x9eF\xf0.@\xb0Z\x8f\xe7\x80\x970@\x97\xe48\xa0\x16\xbd/@\x82\xf4\x1e\xff\xf4\x8f0@\x08\xcep\xb1\x0fC+@\x85U\xa0\x0f\xcb\x9b0@\xc5\xe3\x03!o\x140@\x06\xa5\x9f\x93\xd6\x0f-@,\xe9\xbb\xc8;e0@a\x97\xe1\xb9\xdd\xf8/@\x84\xdf\xd4S\xd9\x12.@\xa0]\x05\xa9\x8ao-@^8\xf8\xf6\xd2\x8b,@\xc3\x16\xc5+\x1a\x0e&@2\x95\xd5a\xb1\x03&@\x1e?\xc64\x89\x980@VH\xf5\xbf\x81\xeb/@G-\x1a?\x12\x161@\x01\xf7ja/]-@\xe8\xd8\xe8\xee]\x031@\x05\xdfG3V\r0@\x81\t\xdc\x17\xedI/@\xf7\xf4\x83B\x004/@\xc3\x16\x91\xf4\xc0\x8f0@\x8b\xf6.\xc6\xa9\x1c0@\x84\xb2\x9d(\'\x0c0@\xbd\x01\xc6\xad\x0b\xf0.@\x14_P\xd6\xa4\r&@\xa9\xe6M\x1b\xbcN/@\xc1\xc2F6\xd7\xfa%@\x82\xea\xf9\x89\x06\xbe/@\xf9\xde\xe2,/|/@\xd6\xde\xb6\xe6\xc0\x80-@-\xceE\xb2\x9e\x11&@GqP\x027-/@\xbd\x88\xfa`\xeb\x06/@\xdb\xe6\x11\xac#^-@>J/$\x85\xce+@s\xeeV\xc1\x13\x050@\\\xb9g\xf0\x87\xe7+@\xeb\xde\x9b\xa2vT/@\x14\x9a\xb1]\x9fT-@mf\x80K%\x13&@\xb4\xb2v\xa8_\t.@S[\xd6\xa7\x11\xf9-@\xed\xac\x1b%\x8f\x05&@\xd4\x92\x06\xb8\x9a\xe0/@\xabn\xf7M\xff\xe4-@\xcc\x14[\x1fS`/@q\xecl\x8d \x02,@\x9azV\xcc\xbf\xf3+@\xbaA\xd8BZ\x01.@\xc7-\t\x89^;,@\x8a\xd9R\xfdn0,@|)\x01\xa1\x971&@l\xb2\x02\xaf)\x80&@V/a\xab\xfc\xbe.@\xa1\xc7\xa6\r\xf6\x800@\x9d\xf1\x80\xfd$\xb9,@\x1e\xd0\x86 \xd58+@\x1e\xd3\xc0\x88[t.@_\xf0%\x9aM\x93-@\xd4z\xde\xa2p10@8\x15^\xd7\x80\x93,@\x03\xdd\x8b\xdft\xff,@\x96uM\xd5\xa8\xf3+@\xad\xe9\xbe\xe9\xb980@Vu\xaciU"0@e,\xf2I\xd8\xd1-@\xcb2W\xbd\xdd\x9f,@\xcf=\x8f\xfd\x9c)0@\x16\xc4\x0e;\x99C-@\x8e\xcf\x9e\xc5b|,@\x1aj4T\x8b\x91-@\x9e\xb8-\xa7\xb1\xb9+@\xf3K\x9e\xc5\x10\xa9+@[\x9b"b\x0cy0@f9<Hm\x81,@\x8d\xf0\x98{\xc4\x0f.@\x0f\x19Z\xcc\x84\xcc-@U\x14`\xc1\x05`.@\x8aR>\xfd3/+@\xd0m\x80\xe1d\x8a0@>(\x86\x08N.0@\x91\xf9EHt#.@\xba\xa2\x03\x01t\x9e,@8\x01s\x97P\x89+@\x930\xfdA\x19\xe4\'@\xf5`\xc1\xfe\xc4\x80-@uJ\x1cj\x95\x96,@A\xf0\x90Fhf,@\xb1\xcc\xc1\xe6\xb4\xd2+@\x85\x1f\xd4<e\xeb\'@\x10\xa8A\x88\xd3\xfc.@E\t \xe7\x0bD.@|TW\xe7\xc6\xb0-@\\qj\x95N\xfc(@\xcc54\x82\x9ej.@O)\x08f\x11\x05/@B\xfaM\xa7\xf17+@\xcf\x8f\r\x1eh\xdc(@~yY\xcf\x1e\x86,@\\5\xc7\xe1\xa1>-@P\xcf\xc3\x0e_\x18(@\x19\xd2\xba\x94\xf7/0@\x0f\xcc^\x83\x8dV-@i(&\xf4\xe7j0@\x1a-\x11b\x7f\x86.@\xb5\x04\xc6\x02~\xff+@\x9d\xb3Ny\xc380@\x9b4\xc5Q?\x0f/@\x03:\x9dj\x0bo.@y\x9a\xe6\x1b\xd6i-@\x1cW\xb1\xbb\xcfu0@3\xab\xae\xedF\x02-@\x8f\xa3^5\xebu%@\x97\x85F;\x0eU%@\xeaq\x1e\x07tS\'@O\xe5\xa7\xdb\x8b\xbb0@F\xa1Q(\x99\xad-@\xd0\xda\x02Z\x86\xe50@\x15\x07\xaa\xd4\x830%@\xd6\xbf\x11\x00\x0fx0@\xd2\xd2e^\xc1L0@\xf1\xd2\x82`j\xd3%@\xa1\xfa\xbe\xcd3:-@\\\xd5\x07~s\x02/@\xc1\x0e\xc9$5a0@\xc8j\x87\x9cx\xb4(@\xab\xe7l\xcfq\x0b-@\x08\xb4\xf6lK\x8e/@\xf8j\x7f\xee\x01\xbe/@=\xe7t5\xaa\xa2,@ak\x14&qs(@\xf9\x14\xf6I\x87<,@\x8eB\x1c\xbeW\xad,@\\\x98\xc7\x9e\x19"-@\x19\xb6\xa5\xad)R,@\xa8>\x9e\xbaW\xa90@\x92\x1br\xa5\xf1\xd1/@\x8d8\x9b9\x12\xad,@\xd8\xc4\x99\ts\x9a\'@\x7f\x9a9\xa3\xac\xea,@u\x11\xc60\xff\xb3,@bJ\xb2\xa7\x16\xce%@\x1d\x94e\xa4:\xcc.@\xe6\xb5x\x06f\xb3-@\x91\xf2\x1e#\xb8Q0@\x15\xc6\xe8)\x9c\x94-@\xd8B8\xd3\xbbd(@\xef\x00\xc3\x83\xdb3-@M\x82Ue\xc6\x84&@\x03\xb4\x80\xfa\xb5\xf2%@Q1$\rc\xc9/@P\x8e\x02\xdc\n\xa1%@\x1d%\x04\x913\xd50@\nW\xf1\xcf:\x18,@5B>*\x1a\xb4/@\x0c\x9a\xb8&\xa5\x0b,@\x83}6I\xfa\x0c-@4\x14\xe2\xb7k\xae0@g\x9c\xfb\x1eH\x88.@u8/H\x08\xa7.@\xc0\xcd\x06 e?&@e\x90\xba\x94\xf9\xaf-@\xba1\xcb\xd9\xf8*-@\x95\t\x9aU\x15\xda/@\xb7\xa4ew\xca\xfc/@P\xafUL\x96X.@\xfe\n\x89\x04\xebt0@~\xa2\x95\xda\xb1V/@Ev\xcb\x8bxi(@\xf5E?\x1a\x16A0@\x80uU\xb0LM/@+\xc18\xbe\x918-@\x82\x9e\x7fK\xab\x060@0\xf3/%_\xf2%@\xb8\xb1\x86\xcdu%&@U\n\xc1\xb4\xea\'-@\x01\xde1\x8283(@\xc5\xb0JO\xc1\xd2\'@\x81A,\xe0\xe6)&@(w\x05\\\xd5_)@w\\\x94\xbb \xf9.@l\xe7P\x8dx;/@y\xf0\xec\x86\x88\xef0@m\xb5.\xd4T0&@t%j\xb2Y\xa6\'@4++\xd0G\xe5/@\xc6\xfb&x\xbf\x02.@\xb0>\xf9w\x92\n0@QU\xbd\x93\xc7\x84(@\xb0\r-\xe6\xfc /@ \x13\x0cN\x80\xbe+@\x9e\x08c! r0@E\xa8\xb1h\xa3\xc90@\x83\x81=\xe0\xe6\x88+@\xf4\x89\xf2\xb6\\#0@\x038=hB\x97\'@\xa0\xf6[\xb2\xaf\xcf/@\x13\x88\x8b\xb7\x92D0@\xbe\x07\xf4%\x1c\xc5/@\x8bp\xe7\xeer\xc6-@\xa2\xdb\xfet\x18\xcb+@\x95c\xd5\x00\x1f\x1e-@\xe79\xe4\x90\xe7D0@%\xe1 \xb7\x94\x95.@'
p16
tp17
bg3
(g4
(I0
tp18
g6
tp19
Rp20
(I1
(I4983
tp21
g13
I00
S'K)\x8e\x98\x01\xb4S@~[v\xae\xc0\xc2S@\x1f\xfc\xbbn\xe1\xcdS@[;\xe3\xad\x9a\xb2S@(M!\xc0\xc8\xaeS@\x15\x1cWH\xe5\xc5S@\x97+[h;\xb4S@\x84\x98\x95#x\xb0S@\xaf\xd0\x93!|\xccS@\x13\xbb\xe3n0\xa3S@\'e]8\xef\xb2S@B\x94>&P\xa3S@\xf2\xb7\xea\xf4L\xd2S@\xf0-xJk\xabS@\xa1\xdb\x8e\xac\xee\xc2S@\xef\x8e\xa7\xa1\n\xc6S@c\x8e\x1d\xaeq\xc6S@\x97\xd7\x8a\xe7\x13\xb0S@\xf6N\xc3@\xab\xcfS@x\x98\xe71y\xc5S@R-A\xcc\xdd\xc9S@\xe9\x0f,\' \xc3S@TY\x8d\xb9A\xccS@g\xfe<\xc8\x92\xaeS@=\xe6%i\xc8\xacS@`\xa9\x1b+D\xccS@\xa7z\xf8\x9c[\xccS@\xe0s\x99\xed\x8d\xaaS@Gk#\xffa\xc6S@am\x9fn<\xceS@\xbck\nFP\xcbS@Fe\t\xdd\xf7\xccS@\x89\xea\xea\xdd\xf1\xcbS@b|\xcd\x12U\xccS@\xa6U\x96G\x0e\xcdS@\x823\x84\xd2\xdf\xcaS@\x1a;\x15X\x95\xd3S@\xaft\xe9y\x80\xc5S@H\xd2dPg\xcbS@\xbd\t\x19\xe89\xa4S@\xc1\xea\x990\xe7\xcbS@\xffq\xd0d\x86\xb3S@&\xf1t^\xee\xcaS@|\xfa\x90\x0f\x80\xcbS@\x7f\xb1)\xec\xf6\xc9S@\x07\x86\x85\x84\xa4\xc5S@\xedC\t\xcbW\xb7S@H\x9c\x13>d\xc5S@|%0\xda\r\xc5S@\xde;\x04\x12j\xc3S@\xc7\x82\x89g\x94\xcdS@\x9f\x10\x92m@\xc8S@\x10{\xaa\x1fq\xc3S@y\x1a\xc4\x9dL\xcbS@\x1cD\xf2\xdc\x9c\xb4S@\x07\xaa\x9a\x06K\xb2S@\xfbK\xf2\x1c\x89\xc5S@\x13$\x1c\xc3\xef\xc5S@~%\x9aDt\xc6S@k0\xd7\xa2+\xb5S@p\xa2\x18OW\xc2S@\xb2\xd1\xc5\x0e\xda\xa0S@=\x1cU\'{\xb7S@\\\xe2]N\xcc\xc6S@\xf4\x85WL\xfe\xc5S@6\xe5\x1a=\xd8\xa1S@@\xcb\x9f^\xc2\xc6S@\x13\xdeO\xcf\xbc\xc5S@\xa4\xb5\xbd\xbf\xd1\xc9S@g\x02\xe2"p\xb4S@\x1c\xf6\xfa\xbfo\xa1S@\xe3\xe1_\xaa\xc0\xb8S@\x8c>\xd5\xd4\t\xb9S@>\xb4f\x9dQ\xc3S@@*\xe6\x94=\xc7S@\x8f\x90n3^\xb1S@\xd2/Jq\xc2\xc6S@)%zG\x12\xc9S@\xad\t^\x8a\xb8\xb4S@\xcb\xf2\x05\x1b\xe1\xc5S@\x17,\xf0\x1e\x0f\xa0S@\xa4wmpa\xc1S@_Y\x01;\xc7\xceS@HZ\x84Uj\xa0S@\x15iS\x00C\xc3S@\xfb\'m:\xb2\xc7S@\x99j\x1e\x8e\x96\xc8S@\x14\x80\x86]\x90\xc8S@\\\x06O\x9d\x07\xbdS@\xaa!\x9a\xf9\xb5\xcdS@t\x8at\x0cM\xc3S@7+\xd1{\xb2\xceS@@\xaf\x98yp\xccS@5\x07]\x9f\x18\xb5S@\xdeOr\x8a\xd3\xaeS@\xdd14A}\xb8S@\xc0\x02\x0c\xeb\xb2\xccS@b\x0br \x1a\xc5S@\x07/zE\xcc\xb0S@|\xd3m\t)\xc5S@c\xd1\xdf,=\xceS@%NM\xb3\xb5\xceS@\x99\xf6\x08\xe3\x93\xbaS@\xbe\xc9\xc8\xb1\x02\xcdS@P\xc3\xb5\xf7P\xceS@\x8f_\xa6\xf0\xb9\xccS@t\x04\xac0M\xbdS@\xa8\x122\xa8\x1a\xacS@\xd3\x88\xbc\xe7\xda\xadS@\x02x\xce\xf19\xbcS@\x15\xba/8\x1b\xc9S@\xc0S\x88\x82\xca\xb6S@\x97\xee\x9e\xa0e\xc9S@\xe0\xd1}\x08Q\xcdS@\xf7R\x13\xc7\x8c\xbdS@\xf0\xdc\xfa1\xf5\xc8S@+<\x18\xa8\xfb\xbdS@o\x9e\x0f\xbf\x9a\xc7S@Vx\xd8\x83\x9a\xc1S@\xba\x065\x05u\xc9S@\xf72:t}\xb1S@q\xbd\x980\x0c\xd1S@\xdeY\xaa\x92\x81\xcaS@\xac\xa8%E\xd2\xbdS@\xc3\x8b\x88\xfb\xb6\xbdS@U\x9b\x16Z\x18\xa9S@+\xc73\x12\x0c\xc3S@\x1b\xcf\xa3\x18\xc4\xbbS@\x9c\xe0\x10\xd2\xa7\xbfS@\x14\xf8@\xaej\xb3S@\x9cF\x19#\x07\xd0S@\x10\xb4$\xe3 \xbbS@\x07\xaeI\x0fj\xc0S@\xc5\xa4"\xbfK\xa6S@],\xfc\xe0\xa8\xb6S@~\xba\x99\xcf\x83\xc0S@J\xb0N\x83\x0f\xd1S@y\xd2\xae\xb9\xb8\xb6S@iC\x9c\x84\xd0\xb6S@@\xc2\xb0\xd8z\xc4S@gh\xd4V\n\xc2S@\xbc\x83\xcff\x04\xc5S@=\xab`\xe5g\xc3S@\x9fVo\x13\x9d\xbdS@\xdf\xb4\xdc66\xd0S@\xa3X\xbed\x85\xb3S@C\x1b\x8d\xa8\xa6\xb3S@P\xad\x98\x07^\xd2S@\xae\x0c\x97\x80I\xc9S@8\xc7Z\xa5\xb9\xb3S@\xdb\x04w\xa22\xc5S@\xb6\xebW\'\x8c\xc7S@ZO(\x86\x08\xcdS@\xd58\xd9\xdc\xa6\xcfS@5\xd6\x17\x97\xcd\xbdS@6\r!\x11\xd9\xb7S@\xf2\x8c\xe1[\x97\xbeS@\xa1@\x04\xe4\x9f\xc2S@zFR\xd0\xfe\xd0S@\x8c\xa5\xa2\x15\xd5\xb8S@Q\xd5yo\x9b\xc8S@6J\x94\xe2*\xa7S@\xf5\xb5\x92\x8a6\xd1S@\xa5\x9e\x13\x85-\xc3S@a\xed{W\x1d\xc4S@s\x11u\xafk\xcaS@=\xe1\x01\x94z\xbeS@*R\xccl\x84\xc7S@C1\xd2\xd2R\xd1S@\xd7q\\d\x8b\xbeS@9\x8b\xd6\xbcD\xbfS@\xcf\xdb"\xc2G\xcbS@\xa6\xd5\xfa\xa4\xc9\xc3S@\x0b\x14d\x07\xe1\xcaS@v\xc7\xaf&q\xcbS@\xe1(\xc2\xbb=\xc8S@\xa9\xd1t\xd0\x14\xc3S@J\r\xb3\x14,\xb4S@\x05:\xa8\xf4\xd7\xc1S@pGp\xcf\x9d\xadS@\x94\xe5{2\xff\xbdS@\ng\x9b\xcf\x8d\xd1S@2\xa7\x9f\xc1\xb4\xbeS@\x08\x93`\xec\x8b\xc0S@@h\x1f\xf0\xa0\xc2S@\x9c\xeb\x9b\x0f\xff\xd0S@\xf9\xe8\xadTa\xc2S@\xcc\xfc\xe0\xd1\x07\xbfS@\xab\xc2y<\x9c\xb4S@\xd0]\xe2\xbbo\xb4S@\xcf\xcf\xf2\xfa\x1c\xc3S@_\xeeZ.\x01\xc1S@\xe3\xe5\x89N\x05\xc8S@\xd16\xff\x19\xf4\xccS@\x81\xc0Jh\xff\xbfS@L\x866\xf6\x11\xc3S@\x0f\xa2\x8b\xee\x0b\xc3S@\x7fe7h3\xc3S@\xb0@\xc8\x8c\xf7\xc1S@\xec\xdc\x13x\xd3\xc0S@\xc5<\xceA\xd6\xd0S@\x98\x1et\x90\xd3\xaeS@N\x0c1\x97\x1d\xc0S@\x8al\xd0\x8a\xea\xc0S@\xc7\x95s)\x06\xcdS@\xff\xd2\xbd7\t\xcdS@\x18\xcd\x87\xec\r\xd1S@\xe6\xe5dv\xbb\xbaS@D\xd0\x01\xdcZ\xd3S@h\x14M\x14\xa6\xbaS@wW\xda\x95\xdb\xd2S@\xa0/cp\xb4\xd2S@\xc9\xef}[\x91\xd3S@\x13P\xfe\xfe\xae\xbeS@\x14c\xce5\xbb\xd0S@\x00\xd7\xcc\xea^\xbfS@\xeat\x15_\x05\xc2S@i`\xcbu1\xc6S@\xa2\x87\xffN`\xc8S@\xc8\xe0\x06E]\xbeS@MP\xef\x87o\xbdS@\xf8t/)\xd0\xd0S@\xf6\x06\n?c\xb8S@\xe0\x8eH\x0e\x13\xb3S@\xc6\xb0**X\xc3S@\'5td\xd6\xcdS@\xed\xb1\x81\xb6~\xb8S@s\xe0M_.\xc6S@\x9b\x0cO\xdd\xb6\xbbS@\xe2\xf8qx\xa4\xc1S@7\xc3k\x12>\xb3S@\x86s\xc9\xba\x8a\xbcS@:\x04d\'\xa1\xc3S@x\xe7\xd6{\xf3\xb8S@C;\xa3\x01@\xbeS@\x96\xb3\xa6\xb5N\xc9S@\xc3\xe9\x13\x14\x06\xc7S@Y\x10\xff=K\xc2S@~m<^G\xb8S@\x8e\x93L\xdd\xb0\xa8S@zA,\xda%\xcfS@\xe3\xc7S\xde\x03\xc4S@\x00\x02\x10I\x13\xc4S@\x13O\x05-\x9b\xceS@\xd9\xeb\x8f\xf6\xaf\xc2S@\x03\xa8\xbb\x9e\xd7\xceS@(1"\xa4a\xbcS@\x92\xa7\x0e\x0f\xeb\xceS@;\xb2\xe6O\xd6\xa8S@\x1aJ\xed\xf46\xbdS@b3Cw\xf3\xbbS@h\xd5\xaez\xba\xc1S@\xb5A\x9e\xbd\xd3\xc7S@\xb2\x16\xd0B\x15\xc8S@\xb6\xde\xe7s|\xccS@"u\x89b\xe8\xa8S@\x8ac\x8c\r\xf5\xd0S@\xb1\xfc?\x8f^\xcfS@\xe5\xdaE\x83\x13\xc7S@\xb6G\xd1\x12\xc0\xc1S@\xffc\x9cV\xa7\xc7S@\xc7 \xce^}\xcfS@s\x0bi\xb8S\xb9S@\xfay\x98b\xae\xafS@\tV\xd4\xf9h\xd2S@\xcca\xb2bm\xc0S@\x01\xa3^\xc1Y\xcbS@\xd2\x80\xff\xaf\xfc\xc6S@\xb3\xf9!c\x00\xd1S@\xedA\xb0\x8fz\xc8S@buM7\x8a\xd1S@\xdft\xc2\xa0\x1c\xc1S@Y\xcf\x17;a\xcdS@\x97iR\x1a\x7f\xc7S@\xd5r\xd3{;\xc6S@L\xac\x85\x8e\xfc\xb4S@\x13~\xda\xa3`\xc4S@&p\x1f\xae)\xd3S@\xb0\xf6pF\xc5\xc6S@\x8e\xb7\x16\t-\xceS@\xca^\xa8^\x8d\xceS@\xf1\x82\xffGS\xa9S@!\x1fhc\x06\xd3S@\xf0\xdf\x9d[T\xccS@\xeb\xb8z\x02\xf6\xafS@\x9a\x9e\xb1\xbdc\xd2S@\xd1\x8a\x15\xfex\xceS@R\xdc\x19\x06\xf4\xb8S@&w\xcb\xb4\xb1\xcfS@[X\x7f\x08\xf3\xceS@\xcf\xe5\xc8\xf4\x18\xabS@\xf8&\xf9(\xb4\xa9S@v\xdb?\xad\'\xb5S@\x9b\x9d\x91\'\x0e\xbeS@5_Zt\xac\xbaS@\x1d\xd7\x83\x8f\xf8\xbfS@\xb4\x83\x8e\xfc\n\xc0S@\r\xad[\xf5\xd8\xcfS@\xb4!X\x1dT\xb5S@\xc6\xf0\x93y\xf6\xc5S@}\x17xJ(\xc5S@\xe7\xf0\xcd\xcf\xd1\xbcS@\xa0X\x9b\xfa\xc0\xceS@\x9cY\xe3\xc5\xd2\xbdS@E;\xa5\xa9\xdf\xc5S@\x91\x1b\xfc\x1f\xc7\xd3S@m\xec\xe0\xd9\xe6\xbcS@\xd5\xb9\xb1]\xef\xaaS@\xff\x82\xe1\xb4\xe9\xbaS@\xb0=\x95\xff8\xcbS@<\x90\xa60S\xd0S@\xcec\xd6\x89\x96\xc5S@)\xb8`S!\xbdS@\x06\x19\xd6\x9b\xcc\xceS@\xe3\x83A\x8f\x95\xc0S@\x17s\x8d-\xa9\xbeS@\x11\xa78\x8c\xef\xd3S@\x98\xa7\x8c\xa1\x91\xc0S@\xa9v\xcc\xeaa\xcfS@v\x82\x86b\xca\xcfS@\x90aWDu\xc0S@\xee\xa8;\x8e\xab\xb5S@DW\x8a\x02\xbc\xbeS@[\xca\x90Q\xf4\xd5S@\x96\x80\x8a;1\xd0S@aO\x15\xd5\xf1\xcfS@\x0f\xf7\xf9\xcf\x06\xbfS@z>\x81&\x17\xc3S@\x7f\xea\x8f\xc6\xe2\xaaS@0\xda\x03\xc5u\xbdS@\xf3-&\xe2\x0b\xcfS@\xdb\x9e\x1c\x9f\xe2\xcfS@\xcb\xa2\xf8}\x85\xd1S@\x0c\xbc\x11\xc0-\xbdS@YHrA\xdf\xc0S@\xd8\x8c\xecm\xae\xceS@\xa5\xdd\x80\xb7z\xaaS@\xf7\xd1\xd0!\x87\xaaS@\x16~c\xcd\xe7\xb5S@lwY\xf5\x95\xc5S@n\xcc_\xd9\x0f\xcaS@\xf2\xe4cJ\xab\xc0S@\x06\xf5\x9a\x88\x04\xc1S@m\xe2v_\xbd\xceS@:V\xbdc\xf4\xbdS@\x88\xf7\x1f\x94^\xcdS@\xd6\xfb\x1b\xff\xb4\xafS@Ib\xfd\xb3\xec\xc5S@\x1f\xc5\x0exD\xccS@z)ex$\xbdS@\xe9\x0c\xa5v.\xc5S@\xe7\xd2\x84\x9d\t\xd0S@9\x9eG\x02[\xccS@\x06\xf4j\x0eD\xc5S@\xad?\xcf\x0c\x9b\xcaS@\xe9\x89\x137O\xd2S@L/\x92\xbd3\xc8S@o\xd8x\xc3\xf8\xc1S@~\r\xab\xa7\xec\xcaS@\xff\xba\xd0\xca\xfb\xcbS@N\xe6\x0f6\xc0\xcdS@\xa1\x11\xd2\x08\x16\xc2S@\x94f\x80\x08\x08\xb3S@\xa7\xf1\xeb\x06\xc2\xbdS@6\xd6\x91\x94\x02\xb6S@\xea\xdc\'>\xf4\xcaS@\'-\xff\xf9\x9b\xbfS@\n\x8a\xfebB\xb0S@yc*\x83\xb0\xc0S@\xba\xa8\x951|\xd5S@\xe7\ta>s\xceS@$\xd2\x18\xb3Z\xb9S@\xe5>bE\xe5\xcbS@zL\xc8\x9a\x9f\xc2S@\xc3SHP\x98\xa8S@\xa7y8\x0c\xef\xc0S@>^\'\xbc\xad\xbeS@4c4\\\xfe\xc1S@\x92X\xb4\xa3\xde\xc6S@\x10\xb2\xc8\xad\xfd\xd4S@\xaa\xcc\xb6\xd8\x12\xb5S@\x06Y\x94\x029\xa3S@\xf4Q\xa7\xd5T\xc2S@\xc9\xd2\x8d\xdb\xf3\xb2S@\xb5 \xce\xfdq\xa9S@\xe4\x07\'\xb1\xcd\xa2S@\x9d\xfa\xfaD\xc3\xb7S@\xbf\xce\x8e\x07w\xc0S@\xea\xf4\x8e\x87Z\xa3S@0\x01\xac`\x08\xbfS@w#$i\x99\xd1S@\x0cWf\x11\xe1\xc1S@\xac\x90\x96\'4\xccS@\x8a3Wk\x9d\xcaS@=\xadIY\xe0\xaaS@\x97\xdd}\xb3\xb7\xb1S@R\xcd3U\x0c\xc8S@\xd6\xe7\x0cm\xa5\xb0S@\xed\xd6\x07\xb7\x89\xc0S@7\xd2w\xc5\x13\xc1S@\x8e\xb1\xe4\xfa2\xd4S@D,\xa8\xc0\xb3\xd5S@p\xb7\xd8qq\xc1S@\xbbC[Bd\xbbS@\x9f\x91\xbf\xf3\xaa\xacS@\xf2\xe1\x1b\xb4\xbf\xc0S@\xcdG;Z\xc4\xc9S@g ;h\xb5\xccS@\xc9\x92#\xd7\xcf\xcfS@\x1f\xb8\x8b(\xb5\xc3S@\x80T\xa3\xa1\xa6\xc5S@\xd4\xeax\xe3{\xccS@\x8a\xca\xb5\x832\xa2S@\x01\xe3\x82\xd2\xf3\xb2S@\tu8\xa6\x0e\xc4S@M\x1f\xba\xa3\xd8\xb8S@\xf9\xbf\xe1\xef\x8a\xcaS@\xc5\xa7\xfda\xca\xceS@\xd9mt\x9f\xc4\xa3S@`Y\xa5\xf0\xe8\xadS@G\xeb\x00\x80\xfe\xc4S@x\x90\x12@\x14\xd1S@\xd8\xdf4\x12>\xc7S@\xcab\x041\x9c\xb2S@\x8a\xc2\xa9\xf5\n\xc5S@\x04?\'\xd6\xcb\xb6S@\xee\x07\xa0\'y\xc0S@J\xbf\x04\xb0\n\xc4S@\xc8\xd7\xa9\xaf\xfa\xb4S@\x8b \xd2\xc3\x02\xbbS@\xd8\xa4\xf7\xb0\x9c\xc6S@\x9e"P\xd9\xdb\xc0S@\xf0cA\xdc\xe8\xa1S@Q\x02\xca\x15\xb6\xc5S@\x8c\xa5\xe7[<\xcaS@\xc9\xc4\xf7D\xc1\xb3S@\xd5\xbek\xaf+\xbbS@\xaf\x82&a|\xbaS@ZHE|\x10\xb3S@\x1d\x8f\x85\xea\xbb\xc0S@\xe5\xfb\xfa7\xe5\xbfS@_hr\x9d\x1e\xceS@-\x81B\xd9A\xc3S@\xea\x81[\xf3[\xb4S@\xa9z\xa1U\\\xa3S@=^A\xdd\xd4\xd1S@\x18\xb0s\x01\xf7\xc8S@0"x\x8b,\xbbS@f\xb1\xa3\xef4\xd0S@\x0c,o\xc3\xd3\xc5S@YD\x849\xd6\xb5S@7\x13s\xd3D\xa7S@S_\xdb\x97\xe5\xbaS@\x99nM\n\x8e\xcdS@\xcd3\x10\xb0<\xb8S@\xd8\x9c\xa1\x01\xad\xcfS@\x00\xe3e\x83@\xc6S@u\xb3\xab\x06\xa1\xd4S@\xd19\xb9vw\xbaS@\xf0)\x04>\x8f\xc6S@\xfb\x11lgA\xb9S@\xadk9]\x14\xb9S@a\x11T\xb9\x84\xbbS@\xc0wu\x01{\xc3S@t\xa5\xd4\xc8\x17\xcbS@\x14~\xc2\x14\x8b\xc0S@\xf0\xb9\xf3\xe8\x08\xbdS@\x94\xcb\xdb\xaa\xbb\xc5S@`Bx\xed\x1a\xc5S@>\x88w\xben\xbcS@\xd6\x13^\x08\xc1\xbaS@\x0f\xaf\xf0\xfc\xce\xccS@+\x7f)\xba\\\xadS@A\x8a\x97\xd7\x8b\xc8S@\xf5\x81)}\xf8\xbfS@\x16\x97\xacS\xeb\xbfS@\xee\x16\x02\x8c\xd9\xbfS@\xdf\xe2<\xb6\xcf\xd0S@uN%\x84\x1b\xc4S@\xc9\x03[%*\xc3S@\xefY\xffp\x0b\xcbS@\x7f1(\x15\x13\xc6S@\x82\x0f;1\xba\xb7S@\xdc\xe7\xa5B\x11\xc7S@\xf5\x01\xe8\xec\xd3\xbdS@\xb8\xb52\x9f\xfe\xb9S@\xa8\xd4\xe1de\xbaS@*\x036\xf6m\xc6S@&K\xeb7\xee\xd4S@\xbf\x1d\xe0\x92\xd7\xbfS@\xab\xec\xc1\xf2v\xa9S@\x1f\xef\xd4\x07\xd0\xc5S@@\xf7\xba\x11P\xc7S@\xfb\xb6c\xbe\xb6\xbfS@\xe8C\x97\xb3\xf4\xb4S@\xd6\x9c=#\x80\xb9S@\xd1K\xdb\xce\xfa\xc9S@5\xe5#\xdc\x19\xb5S@\xcf\xb2m-\x86\xc5S@y\xee\xf8\x01\xd6\xcbS@O\xab-\xaf\x98\xd2S@\x11>/\x07\x9b\xd2S@\'\x98\x96\x80\x99\xbdS@\xd9\xd8[,\n\xb5S@\xb2\xe0~\xd6\x8a\xa1S@\xab\x89\xcd4\x85\xbfS@\x02\xe5\xber\xba\xb3S@?\\\t\xdd\x8d\xb6S@\xe2\xce\xa5\x8d\x87\xd1S@\xcb&\xa9\x8b5\xb9S@\xbc\xb2\xa8\xb8~\xc7S@M\xb5\xe0\xb3\xae\xc5S@\xa2\xcd*E\xb8\xcfS@}\x90T\x02\x02\xceS@y\xec\xec\xc2\xef\xbfS@\xdc\x08p\xb6*\xbcS@J\xa4\xde\xf5\x9c\xb8S@\xc5-\x7fAh\xc3S@G\xd3P\xd0\xa1\xccS@\xfc\x9a^ *\xc4S@K\xc1\x8d{\xae\xb1S@\xc2\x7f\xbe7\xc3\xcdS@\xe9\xb9LC\n\xb5S@\x08i1(~\xcfS@\x97\xfc\xbcZV\xa0S@/\x95tXh\xc9S@\xae\x0c\xe9\xa9p\xd2S@k\xa0\x16R\xef\xbcS@~\xc3\x97O\x8b\xc7S@\x14"\xea\xa5P\xd2S@\xd8\x9c\xb9\xb03\xbdS@\xd7\x88\xa2\xa5\xae\xc7S@\xba\xae\xbb1\xfe\xb5S@\xbcP\x97\xb4\xcb\xd2S@>C\x94\xa2\xbd\xa0S@\xa1\xf0=}m\xaeS@\xa8\xeb^\xa5\xcf\xb8S@\xd2;\x085/\xcbS@i\xab\xd5S\xf2\xafS@\xab\x83)\x997\xc0S@\x9e\x86\xbal\x00\xc9S@?\xde\x1c\x165\xbaS@\x9a\xe9W\x0f\x1a\xd3S@Yd\xf1\xf8]\xd1S@-\xb6\x06\xba\x8d\xafS@\xb3\xc4\xf3\xa7\xcc\xc6S@R\xc0Kc\xdc\xcdS@\x8e\xcc\xc9\xda\xcb\xb9S@\xf7\xab0\xd5\x15\xb0S@\xce[\x00\xb3\xe3\xbcS@x\xb5\xc4\n-\xc1S@eG\x83\xf1\x99\xc1S@\xf6\xdd\xa3\'\x0c\xccS@\x171\xa9\x0f%\xccS@O\xe9\xef\x19\xb6\xb4S@qJn9M\xccS@\xb9\xe8P\xd8:\xb3S@\xb6\n\x99\x17\xa2\xccS@\x9ad\xfbBJ\xbbS@\x80\x8f\x9b/\xf4\xbcS@\xf1e\x1d\xdei\xc5S@0\xf7b\x8b\xab\x9fS@\x96\xbe\xcci\xe1\xcdS@\x9a\xc0\x87\xa95\xc8S@\xe3I\xd1\xafy\xbbS@ #A$\xc2\xccS@\xd9\xc9I\xdd\xe6\xb1S@\xfe\x7f\x9a\x92:\xcdS@\xa9&\xf4P\xb5\xbeS@\xc4\xa7$[-\xb5S@\x9aX\x9f\xf3\x03\xcdS@\x1d\x9e\xa6\x04\xbb\xccS@\x1c\x8f\x17\xe9\xe5\xd0S@Z\xec-!\x01\xccS@37\x9e\xecQ\xc3S@A[\x1f&\xef\xcdS@\xd8\x03l\x99f\xd0S@prK\x91\x1d\xc8S@\x17q\xa3\xe6\xc3\xb8S@\xba"\x1ei\xcc\xbdS@I\x83}\xe5\'\xbcS@\xf2?3\xf5\x97\xb0S@\x00~CM\xee\xb2S@Yq\xcb#\xb2\xc3S@\xbcV\x89h`\xcbS@\xb6\x03cs\xb9\xb7S@=5\x82=m\xbcS@e\xf2\xc2\x15\xc2\xd0S@2i\xb2Is\xbaS@j\xcd\xb7\x9b\xc4\xcaS@\n\xffB H\xd4S@\xf2\xe4E\xe4J\xc8S@P1\xd9\xdd\xe8\xd0S@r\xb4\xf8b\x16\xc7S@^\xac\x837\xc2\xd2S@\xc5g*\xc1\xa5\xc6S@`\\\x81\xadY\xbaS@2R\x06\xe5\xd1\xc3S@\xb9\x9c\xc4s\x9f\xcbS@\xe8\xb9\x8e\xfd\xe0\xc4S@\xca\x13y\x8b\xb5\xcaS@3\x96(\xbb\xcb\xabS@\xc4\xb8\x10\xe4\xdc\xcbS@O\xf2\xd9Aa\xc9S@\x95\xbaK\xba{\xc9S@rQ\xd0\x95S\xb5S@\x8f\x0c\xe4n\xa3\xadS@\x19\xe9\x10\xaf\xf0\xcdS@\xb6\t\x06M>\xc0S@\xafT.\xaf\xb3\xbeS@\xee\xc1z\xee\xec\xccS@Uu\xd6q=\xc9S@\xc7\x9d\xac\xb7\xfd\xb2S@\xbfi!\xbc:\xbcS@\xf3\xd1%{\xc6\xd1S@!MLH\'\xd0S@5\xbc\x85w\xd9\xc7S@\xcf\xc6\xd6\x9f\xa3\xbfS@\xf33\xc9r\xfc\xcdS@\x9b\xc8m\xe5\x85\xc3S@|c\n\xf0\xfe\xc2S@\x8a3b\x01\xe3\xcfS@G\xaa\x81\x88J\xbaS@\x90|\x19\xf28\xb4S@\x13f\xbe\xf5\x80\xcbS@_\x0c$\xdbL\xc4S@t"\x87\xed\x90\xbdS@\xbc1\x85\xee\xc6\xd5S@V%\x83\x98K\xbdS@\xf8\xcc\x8b\xf4\xe7\xc8S@\xd26\xf5\xa4\xa1\xb9S@OQ\xaa\x00N\xc0S@\x83\x1a\xd6\x85]\xbbS@\x12\xc0\xf88\xbf\xb4S@K\xac\x17\x8d)\xc9S@OP\r\xab-\xc8S@s\xa8z\x82\x00\xc9S@\x12l8\xa1\x89\xb7S@\xff\xd6>\xaf\xde\xcfS@!\xf2\x98\xbe\x1d\xbfS@\xcf\x1d\x1d\xa7t\xd1S@\xbd\x8f\xd0\x860\xc0S@^\xc6\xfc\xb3~\xc2S@\xabMS\x89!\xb3S@\x15\x10E\x89\xd1\xb8S@\x18iiO\xaa\xcfS@\x8c\xcc\xf3\xa7\xc2\xb5S@\x1c\x0e5^\xc9\xc8S@\x91\xc6\xbd\x8d\xd7\xccS@\x17\xf9\x7f\x0bx\xc3S@I7,P~\xd2S@{AY\xc8\xb2\xc7S@\xb6HY\x80\x8b\xc3S@y\xd3\xf7\xc8\xc2\xb7S@\xb1\xb2>\xef\xbc\xd0S@\xbd\xd8~\x9e\xfc\xb0S@z\xbf>=\xf9\xccS@\xd6\x014\x93X\xcaS@d\x82YF\xa4\xbdS@\x80 \xbd\x1c^\xc9S@\x97\xd9[\x8f\x07\xd0S@\xe8\xeb\xcdT\xce\xb9S@\x17\x10\x17\xda\x07\xb6S@a\xef\xee\xfeQ\xc8S@\x84\xba\xe9w\x17\xbfS@\xdc\xd3\xe3oE\xc5S@\xfd\x95 sf\xadS@\xf4<0}V\xc8S@g*\x96\x8f\xee\xabS@\xa2\xfdt\xb1\xc6\xbcS@\x89\xc8K\x03\xca\xd0S@\xe4\xea{\xd8s\xc9S@\x8e\x08\xe6\xdep\xc0S@\x98r <!\xc5S@\x9e\xcc\xc3/\xf5\xbeS@\xe0\xdcb\xe4V\xccS@9\xd0\x87\xe2\xc4\xc3S@\xbe\x99\xf2jO\xabS@\x99\xac~\xed\xe7\xc2S@C\x02\xba?\xb7\xbdS@9@\x87\x84\x85\xcfS@[\xbc\x11yR\xd1S@\x16:\x08\xa0L\xc7S@\x87\xd4W\xd3U\xc6S@"\xf7\xd9M>\xcaS@:\xac\xe9\xbb\xa7\xc8S@\xc1M\x062%\xd1S@\xc2\x83\xe4\xba\xd7\xc4S@\xb8.\x93\x9a\x88\xc6S@3zv\xb9\xcf\xc2S@\xb8\xb4a\xb9A\xb3S@\\\xb2\xb6mL\xb3S@\x90\x035\xe9_\xc7S@\x88n*\xd4(\xcaS@j\xeb\xa6\xdf\xc1\xcaS@gt\x17V\xf0\xd0S@[\xcc\x1e\xc5\xb8\xd0S@\x0f7ZG\x96\xb4S@\xd2 \x06\xa5L\xbcS@\xfd\xce\x1bM|\xa6S@\xf0\x97W\xcd\xa9\xb4S@C\xe9CH\x16\xcaS@\xae\xca\xed\xae:\xb7S@IG\x00H\x17\xbeS@%\xcc\x95\x9d\x06\xc7S@Ax\xe1\xd8\x95\xc7S@!:\xe0\xb0>\xc4S@\xdc<l{d\xd4S@\x7f\xcc"\xcdz\xcbS@\x87\xbc$z\xa8\xa1S@\xde\xae\xbdU7\xb7S@YL\x06U\x13\xc7S@#\xe5\x01\x95~\xb9S@w\xf6\xd1\x81\n\xadS@_\xb3\x91\xf70\xc0S@(\xd3\xcb^;\xcbS@\x84\xe3KS-\xaaS@\xbd)\xfa,\xb5\xb5S@Co\x9e\xb4\x83\xd4S@\xbb\x7f\xf8\x8fK\xcbS@\xde\xc2Et\xa8\xa7S@\xf9\xebhGF\xceS@\xc71\x95k\x8f\xb4S@\x03\x89d(\xd7\xccS@4\xdeQ c\xd1S@\xf4l\x93\xf4\x04\xadS@\xd6\x9e\x1e\x04N\xbeS@O\xc3\xf0_\x03\xcaS@\xcf\xc4\x8d\x8b;\xd5S@@Z_\xbdV\xc0S@8\x98:\x1c\x01\xcdS@\x05\x0fZ\x85\xf5\xbfS@~EZ\xd3V\xd1S@\x1bli?<\xccS@9\x83w\xe7\xed\xb7S@\x07+$\xeb{\xb3S@\xb8\x119q\xad\xccS@2\x94{\xec\x1a\xc3S@.\xaf\xfa>\xaf\xc6S@\xf7.\xa2\xc2\xd0\xb7S@/\xed\x16F\xab\xc1S@\x01R\x98\x0e\x9b\xd0S@\xca\xa9\x03\x1c\xaf\xc7S@5\xa7]a@\xd1S@T\x9d\x1d\xd5g\xcaS@\x1c\xba?\x03\xde\xc8S@\x81_\xc8\x1a\x02\xd1S@/\x8a\x8f\xa4^\xccS@\xf0\x1fV\xec\x16\xb5S@\xce\xe1\xa6\x01\xe8\xd0S@i\xf7\x9d\xdb\xe9\xbfS@0\xf5\x82L3\xd1S@\xcb\x17\xf1\n:\xcbS@\xa0\xef! \xba\xd0S@\xa0\xc9\xee\xaa\x0b\xcaS@d\x92\xb8f_\xc5S@\xd9\xd3I@\xc4\xc0S@\x84U\x02\xfd\xf6\xd0S@\x01\xb9\xdf\xc8`\xc1S@\xa3*\x12\x1d9\xcbS@\xb5\x00`\x8dE\xc0S@\x8c^J\xd0\xa5\xcfS@\xfc\x94\xff\xa7\x84\xcfS@\xf7\x97\x16\xe7\x16\xc9S@L\xc5\xfd\xff\xa1\xc5S@\xb4\xd3\x9dnO\xccS@\x9b\x02K\xcc{\xd0S@\x16:\x08\xa0L\xc7S@%]\x16p\xfc\xbfS@\x1bH\xfb\xb8w\xb5S@\xe1\xa7,\xf8\xe3\xc9S@\x1e\xbbyv\xda\xcbS@\xf9d\xae\xec1\xc3S@r\xfas\x87b\xd0S@\x83A\xb4\xf2\xa2\xd2S@m\x87T<?\xd0S@\xb3\x07\x8dO\xc4\xd4S@0o|\x15\xc2\xc4S@\xefn|\xe9@\xc8S@\xb0\xa5kI\x9e\xc8S@\xc5\xde\xdf}\x91\xc7S@T\x1a\xe7j\xab\xb8S@\x8f<\xa7({\xd0S@\xc6\xb3\xa8\x12\x1f\xc6S@f@/\x80\\\xcdS@\x8f\xe9;\xf2\xd3\xcaS@\xd3\xeb{\xddP\xd0S@\xfa\x9e\xa8\x98\xd2\xc0S@\x10=P\x13[\xd1S@\x12\xee\xa0\x15\xb6\x9fS@\xfb\x18\xfbh!\xcdS@\xef^*\x89%\xa1S@)\xa8W\xc35\xc9S@A^5\xf9\x84\xd3S@\xc5\xd45A\xa2\xa0S@u{\x85xP\xc6S@\xfe\x02\x86F\xf5\xcfS@\xd9\xf7\xb8\xe2\xc8\xa0S@&^,\x1cV\xa0S@`\x8f\xb5Ki\xa1S@\xa6\xa6\xbb\xae\xdd\xc9S@\xc0\xda\x0ea\x94\xccS@\x1eu\x95\xc9X\xc8S@.j\xfc\xacw\xa0S@\xf8eEk\xc2\xc2S@0\x8e\xab\xce\xbc\xccS@\xe7\'\xfa\x9f\xaf\xa1S@\xb6Q:\x08R\xcdS@\x17\xd4\xfc\x8c\xaa\xcfS@\xc23\x19\xf1\x19\xceS@\xa3\xe7p\xb3]\xc9S@>\xe3 |\xd9\xa0S@-i\xdc<p\xc9S@\x90\xae\xce=\t\xc8S@>J\x12\x08Q\xd1S@\xa5K{\xde4\xcdS@;l\xedV\xd6\xa1S@\xad\xb5]u:\xc9S@\x0c^C\x15\xf8\xccS@[\x93I\x06\xbd\xc9S@\xf7\xa3@B\xae\xc7S@\xa7\xa0\xb1H\x1a\xb0S@\x17x\xc4\x876\xbfS@\x9f$\x99\x8f\xa3\xa5S@\xf0\x9a\xe2f\xc1\xb6S@\xea.\x1f\xcc\x1a\xccS@\xec\xfc\xa6a\xce\xd2S@\xdcN\xb64\x14\xcbS@G\x0ff\xe2\xc6\xccS@\xdd\x12\xecA=\xcdS@\xde\x96l\xb3F\xd1S@6\xb8\xec#\x1f\xd2S@:`\xd5\xb4\xe0\xc5S@ \t\xb7Mn\xcaS@\x13\xb3\x80vj\xc0S@\x98\xb6\x0b\xdfQ\xcdS@@\x93\x82rv\xcbS@\xd9-\x1bZ\x0e\xd2S@\xd9\x1a"\x86\x8a\xb9S@7qrh\x00\xcdS@\xb5\x1f3.\xbc\xa2S@\xee*I\x82\xbe\xccS@\x0f\xfb\xea\xbf\xf8\xc4S@\xa8P\xaei\xb6\xa0S@\xa0C\xe8\xe7\xa6\xccS@F\xbb\xd3\xab\xd6\xcdS@\xd65\xd3Sl\xccS@\x14\xfa\xef\xe9\x0e\xcaS@\xc9\xde\xc7\x06\xdb\xa2S@\xc3\x81\xac\xbb\xcd\xacS@{F\'\x98\xef\xadS@\x02-\x15]o\xc8S@W\x95\xbe\x16<\xabS@t\x9b\\f\xc0\xcfS@\xafA\xcd\xb9.\xb0S@!{P\x084\xc8S@\xc2\xd0\xe5\x86m\xabS@{\xcf\xc9\xce\x13\xc8S@\x14,\x1b\x8d\xac\xcdS@H\x9b\xa9P\xa5\xc7S@[d\x9e\x86\xb4\xb0S@\xb0l\xf4\x02\xea\xb2S@{Z\xc0\xe4q\xd2S@\x1c\x7fc z\xb0S@\xb7\xe0 \x91\xe8\xceS@\x80\xacY\x03\xcd\xd0S@\x00\x95\x18\xd8\xbc\xaeS@\xab}\xd7\x98*\xa3S@\xd0\x948/g\xbbS@\\I\xeeid\xa3S@\xe7yP,n\xc9S@b\x0fD\xcd\xc7\xccS@p\xf4\x17%\xac\xabS@tG\xfa\'(\xc9S@\xe1^\x91\x8fe\xc4S@q\xbbd:^\xcfS@\x1f\'\x99\xbe\x96\xabS@q&\xd9\x8d\x8d\xbaS@\xcb\x1b\x1b\xba\xdf\xc8S@\xea\xf1\\<\xbd\xc6S@\x87\xfb\xa2.\x00\xc6S@X\xfe6\x18}\xcdS@\xfd\xf3\xc0\xf3\xc2\xb4S@V\xd5\x15Z \xc4S@\xa7*r\xb1\x1b\xd0S@ \x87iAx\xb3S@\xef\x0eOh\xa5\xb3S@\xbdEe4\x0b\xcbS@\x8e\x97c\x06>\xcbS@\xdcb\xc0\x9c\xed\xd4S@\x82\x97\xa2q\xfc\xd4S@d\x99tA\xcb\xcdS@\xf5\xb8HV\xdc\xcbS@\x0c\xa1\xca\xe9m\xcbS@\xeb\xc1\xc2\x01\xe9\xd0S@\xf5\xf7p\x14*\xcdS@\x88\xc1g=H\xb9S@\x1dv\x9f\xd27\xc6S@zv*<F\xb7S@=F\x97\xd5\x19\xc6S@\x17\x00\xbaF\xbf\xc5S@q\x0f\xc9K$\xb1S@^xw@\xc1\xcdS@\xf9\x1e<\xaf\xd2\xc5S@x\xe0\xe3\x8e\xd5\xc4S@\x9e\x8d5{y\xcfS@\xa5:\xfa\x8dK\xceS@Q\x83~m\x14\xbdS@\x0b>\x81\x16\xab\xc7S@z|\xbc\xb2.\xc8S@\xa0\x85\xa0\xb7\x06\xb5S@\xed\xb4\xe0,\xa1\xd2S@I\xa0\x86\xe6>\xc6S@zc\\\xa6\xe7\xb9S@%\x1942\xd9\xb9S@\xa2\xbd\x86 \xfb\xb4S@_\xb0A\x0f\x81\xb2S@\xa9\xd9\xad\xc6\xc7\xc6S@\xb3\xef\xcc\x99\x9d\xc5S@\x91\xb9\xce\x9a\x88\xbaS@\x10\xf9\xb7|V\xc4S@ga\xcf\\C\xcaS@\x9dtx-i\xadS@\xf4Y\xdc\xe3w\xc6S@\xb3\x99=\xb1\x8a\xc5S@\x104\xdf\xfd\xae\xc4S@\xb2\xcdB_\xe1\xc3S@rL\xb5\x17\xba\xb4S@*\x01\x90L\xdd\xb8S@\xd0z\xed\xc3\xc2\xb7S@\x05\x87\x93\xf6J\xcbS@BNA\x8eI\xcfS@=\x8fuz\x8e\xc3S@B\xdf\xb9\xbbB\xb5S@F/\xa8\xe0\r\xbdS@\x00 \xa9\xed\xb6\xc5S@\xe3m\xb2\xeaK\xbdS@1s\xb2rn\xbcS@\xe8\x14\xeb,P\xa5S@}<\x9f\\X\xcbS@7\xe0I\x06\xe4\xb4S@o\xa4\xbf\xa0\x1d\xb5S@\xb0\xcb\x11gf\xcaS@;m\xec\xbd>\xccS@Y\x18\x1b\xc2\xad\xaaS@\x02T}x\xe0\xcdS@\x1f\x99\xab\x87\xd9\xaeS@\x98\x0e\xa7\xa0\x04\xceS@KE\x82\xdbK\xbdS@<*\xd8\xb1R\xb5S@W;\xeb\xf9D\xbaS@w\xf4s\xfa}\xbdS@-\x1a\xbb\x05\x03\xcdS@\xadw&&X\xd2S@\x91\xfb\xf1\x94\x8b\xbbS@.\xbc4\x00\xd4\xb8S@\x81\xb0y\xf7C\xbdS@!\x04\x8f \xc2\xc9S@\xb7\x8c#\x1a\x93\xb2S@ft>\x9a\xb4\xb5S@*\xaa~\xdfS\xb6S@r<j\x12m\xbcS@\xee?\x9f\xc4\x10\xbdS@\xe4G\x13\xd9\xde\xd3S@\r\xd2\x13_N\xafS@F\xd95-\x88\xc8S@\xaf<\x92\x0e\x8d\xbcS@\x83v\xe8\xa3\x07\xb6S@(\xaf\xf8\x80\xc0\xc5S@e\xf6\x9d\xa4\xa7\xcdS@\xd8xM\x81\xbc\xbcS@<\xcc\x1f/;\xd4S@\xe7i\x10\xe7\x8a\xb3S@\x84V;z\x06\xc2S@\xc5\xb2\xfb\xb5\t\xcdS@\x02\x19o\x14\xa2\xccS@\xea\xae:NO\xccS@2j\xb1Ve\xb3S@\xd8\xb9Bdp\xc3S@\xa3\x94\xc2\x0b\x0e\xbbS@\x8bm\xe4\xb1\xa9\xbdS@b\xf2=S@\xb3S@T\xf5\x96\xd4Q\xcdS@t(\xc2\x8e\xf0\xa6S@\x80\xcc\xe7\x02A\xb3S@\x0c\xe87\xf7\xf8\xccS@\x10\x958\xeb\xaa\xb6S@\xfb\xdf\x0e\xcc\x93\xbaS@@f\xae\xecY\xbbS@\x88I\xd7.\xf3\xc4S@\xdb\xd1K\x99\xd1\xbdS@\xed\x9e.\x08\x90\xa6S@\x01~\xa5\xf6\x88\xb3S@\xb5\x8e\x8b\xce4\xbeS@B\xec\x81zz\xb7S@\xea[\xa6\x9eK\xccS@\xa7u\xd7P\n\xd3S@\xdc\xecw\xd30\xc3S@\xfc\xd0\xfd\xdd\xe8\xbcS@\xe83\xcec\xe3\xabS@C\xdbC\x95o\xc8S@t\xd9f]\x95\xd2S@\xf5OH\xd5\x17\xd1S@w\x1ew\xde\xd6\xcaS@J+\xfeh\xcc\xb9S@6Ck\xf6O\xc6S@L7}\xb0k\xcbS@r\xb0G\xa3\xa3\xcbS@\x1eB\x0f\xe3\xd8\xc7S@HK\xb7\xf9\xf4\xcdS@\xa83e\x9e\xb1\xceS@4\x15|\xff\xca\xb8S@J\xa1\xe4\xf7\x00\xa4S@\r\xfb\x87\xce\xf5\xc8S@\x9fk\x99\xba\xcd\xd1S@\xc7x\xa7\x8c+\xb9S@U\x16\xafx\xe0\xccS@f\xdd.\x8d\xb4\xd0S@\x9f\x0ep%\xef\xbaS@OKS\x04\xa0\xc0S@\xacz\xe7\x10\xba\xcfS@6\x9a\xe4\xe0j\xc6S@\x97\x1b\xc7*\x03\xc6S@\x1e 2\xeb\x92\xaeS@\x7f\xd9\x00\x17\x0c\xbeS@\xc6\xe4\x1cq:\xccS@\xa5\n(H\x1a\xc5S@F<4\x88\xd2\xd2S@\x9f;\xf7\x06\xa9\xccS@\xaf\xb4\x17 \x95\xbaS@uj\x80\xef\xc1\xcbS@T \x174\xec\xcaS@\xe6\x1a@\xdc\xc5\xbaS@\xec\xb8\xb1\xeci\xc4S@9iaiW\xcaS@\x04\xda.Gu\xccS@\xeb\x07\xf9\xc2\x0e\xcbS@\rvn\xb30\xcbS@#\xbc\xf5\x11\x14\xbcS@\x15\xe5\xf1o\xbd\xbaS@5\xc2\xb1k\xdc\xa3S@|\x83qQ\xc2\xb8S@#\xd4\x8c\xd3\xc3\xd2S@/\x9a[1\xe8\xcbS@<[\\\xf8H\xd0S@\x11\xb44\x9fm\xa8S@\x82\x12\xf9\xff\xf4\xc3S@\x19\xf3\xc0\xc6\x8a\xc1S@\xc1\x02k\x05}\xbcS@y\x82\xc1|7\xafS@\x83\x9b\x87\xb5\xb9\xc6S@\xeb\x92\xb9\x03_\xbbS@m?\xfb\xe6\xf1\xb8S@\x82`\xfb\x8d\xfa\xb4S@O\xe9\xef\x19\xb6\xb4S@9\xd0\x13\xae:\xb8S@\xe5\x04\xf0\x89I\xcbS@\xba\x9d\x81F\xce\xc9S@N\x8ab\xbf\x08\xbfS@\x8e\x0bx\xe9\xd0\xc0S@>\xd4wj5\xc2S@\r\x94\xa9\xea\x13\xbdS@\x89\xcf\x81\x07\'\xbdS@}\xca\xcf\xc6\xcb\xc9S@\x01S\xbc\x1fE\xcaS@\xc2\x00\x8bD\xd3\xa8S@\x18si\x87*\xc6S@\\\xb3\xe4\xdd?\xc5S@\xc0\x1b*9X\xb8S@Z\x19\xdd\x82\x8f\xc0S@\x1e\xc5\xe7\xa9\xd6\xa8S@\xe5\x9e\x8c\xd6T\xc7S@?hgP\xf0\xd0S@\xcc\xb4 dy\xcbS@\xda\xac\xf7\x17@\xcbS@2\xb24\x80\xc1\xc3S@\xe1\xf3\x914\xef\xc2S@\xe2_0\xed"\xbcS@S\xc4|*\x07\xd1S@3\xa2\xdf\x0bO\xbaS@\xdas=\x98\x03\xbcS@\x0f17\x0f\x94\xc0S@\x86\xb54\xb9-\xccS@\xe3d\xea\x06\x10\xbaS@\xf9P\xfdP\x82\xbfS@\x07\x06}\x0f\xa7\xbfS@\x9f_s(\x8c\xc0S@\x96\xc3\x1f\xed\x06\xb0S@\x96&\xb2\xe7\xfc\xb7S@\x16c\r M\xc0S@$?\x9dvo\xa9S@*\xd6\x97C\xb5\xc0S@\x07\xb5\xee\x0e\xfc\xc9S@>\x90s&\xa6\xc2S@\r\xf4\x1e\x1f\xab\xc5S@\x0f\xf3\x80\xd9\xff\xc4S@\x97\xc8Z\xd3\xe7\xbfS@6\x93\x1f\xde`\xa9S@\xf9h#\xfaa\xc5S@u\xed\xc0_\xc2\xbaS@\x0b\x0f\xb8\\E\xb9S@&\xc0b\xd8\x00\xbdS@v\xd1\x11\xa5\x00\xc5S@\x06\xb33\xc5\x1d\xb5S@\xd4^7\x80(\xb5S@vP\x17\xbd\xfd\xc6S@\xd9\xf6:\x87f\xc5S@c\xca\xa9\xd2:\xc5S@\xdd0:6\xac\xbaS@\xbc\xf7\xed\r\xf5\xbfS@s\xb3\xd0s\xc6\xbcS@\xb9U@\xe6\xb3\xc5S@\x9a\xe0\xfb\xc0\xeb\xc9S@[\xd4\xf1\xa6C\xccS@\xefv\xab\xbc\xee\xccS@b\xcf]\xf2\xba\xa9S@\\\xf2\x15\x93\xf6\xa9S@\xd5xA\x1e\xe8\xbaS@\xd8(/$\xd7\xc0S@\x93Et\xf5\x06\xcaS@\xa6\x91L\xa7\x96\xc8S@\xfdm\x92\xc5\xc3\xc7S@\xda\xd7\n~\x87\xd4S@\x14\x1c=\x828\xcbS@\xfc\xf2\xd4%b\xcaS@\xc7m\xf4\xe0{\xb7S@\x18\x96?j%\xc3S@\x0b\xb4~\xc59\xbaS@1D}\t\xaa\xb5S@6?j\xd2\xc9\xccS@],= \xbf\xcbS@]\xf0}\xd9\x8a\xb7S@#P\x88\x8f\x8b\xc0S@\x8d\x18G\x83\x16\xc3S@.\x9a\x149\xae\xd0S@\xfa\x0f\xc2E\xc5\xc3S@\xf6\xbf\xc0Vl\xc1S@\xc6\x16%\xb1\xdb\xb5S@~._N\xc0\xb7S@W\xbc\x894\xa6\xbeS@\xbaV\xad0\xb0\xbdS@\xbe\xf9\xbdM^\xcaS@\xf2g\t\xa3\xa2\xc9S@6Z\xff\xac\x87\xc8S@q\x0e\xd3\xce9\xd2S@\xfd\xe06\xd5\xfb\xb5S@J\x8em\x8c\xb7\xc0S@\xe7\x9d\xc7\xe8\xed\xb7S@\xb0\xd5\xc7\xbc\xd6\xb2S@?\xd9_\xbe\x93\xceS@\xc8U\x94.$\xbdS@\x0b\xb9QZ\xe9\xb0S@O\xd09\xe3d\xc8S@9\x80\xa3\xcf\x12\xb6S@`\x84\x88\xdf\xaf\xbdS@\xab\x07\x1f\x11\xaa\xcbS@\x80\x08i\xc3\x1b\xc1S@\xc0\x0cc?\xac\xabS@\xedt^\x81v\xc4S@\xf7\xd7\x1bAW\xc1S@\x80\xc0p&\xed\xaaS@\x06\xbb\xac\xa8\x0e\xcdS@-\xdb\xe5\xdc\x7f\xcfS@\xf1\x07\x16\xc3\x00\xc3S@3\xc3\xa3A \xb4S@\x9a\x01\xfc_\xd0\xcdS@\x04\x03\xe4\xce\xb2\xc1S@j-\x11\xee\x12\xd1S@1\xab\xe9\x01\xe1\xa3S@\xa3d\x9f:E\xabS@g\xe2\x0b\x9f\xb0\xc8S@]\xb0#Y\x8c\xb6S@y\xe9\xba\xf0\xeb\xc0S@\x87m\xb7\x86\xf3\xc8S@\x87\xd4r\xcf\xb0\xb1S@7\x00\x18\xc8u\xc3S@\x86\xec3\x8aU\xc3S@+\xa8e\xef\xcc\xcaS@\n:[M$\xc4S@?\xce\x86\xf1\x80\xcfS@\xfb\xdcId\xe2\xb1S@*\x96:\xa8\x92\xc4S@\xad\xeeC;\xf0\xcdS@CZ\xe1?u\xbdS@\xf1M\xe2+\x8d\xbdS@D\xb6\xe3\xf4\x11\xc3S@\xa8\x86\x8fX\xf0\xabS@\x99\xe5&?\xce\xc3S@\x818\x02Z<\xc5S@\x17^a\xfc\xf5\xc4S@\x94\xf2\x0c\xa2\xff\xb2S@\xd8\x9c\x84QF\xb7S@-cC\x88\x16\xc3S@\x9f\x12N\xe3\xc5\xd3S@\xf6\x80\xfc\x82\xab\xc9S@\xc4pD\x8a\xe2\xc3S@\x8e\x9e\xbd\xba\xf0\xccS@\xf4\x06\xb6"f\xbdS@\xfd\xa2$\',\xacS@\x0bF\xabDL\xcaS@.\x9b1K\xd7\xc0S@\xa2\x88\x83\x03\x9b\xccS@\xe0\x80GG\x02\xb9S@F3\xa3\xd6J\xc4S@\x8a\xc5\xbd\xc5\x0c\xbfS@\n\x06\xedD\x8b\xc0S@\xd0\xd8\xf9:\x8f\xc0S@\x06\x80\xed\xe7;\xc5S@\xf4\x14w\xb7h\xc3S@\x00X\xae4\xa4\xc1S@\x83T3\xd55\xceS@\xf6k\x92k\xea\xc9S@\xa29\x0b`\x05\xc2S@#\x04?\xb6\xc9\xbcS@\x90RX\x97\xf8\xbdS@\x9d|:\xde\xfa\xc3S@\x8d\x1d\xdc\xa9N\xd0S@ d\xac\xa6O\xacS@\x83{j4\x16\xb2S@G\x15t\x0f\x99\xc2S@\x8e\x1f\xd1a\xaa\xc8S@G(\x81\x99k\xbeS@\xd288-\xe1\xbfS@\xaa\x89\xa7=/\xbfS@\x12\xa9vJw\xcfS@7\xc9\xb0tv\xc8S@Z\xfbZ\xbf)\xc8S@\x88\x16r\x84Z\xccS@\x05\x7f\xc7\xae\xc4\xd3S@$\x18\xe0\xcd\x15\xbdS@\xf9^n\xd3\xad\xd2S@\x10D\xb5\xd7\xc5\xceS@]\xb6\xfc\x8a+\xbdS@\xdfIFnY\xc2S@\x15%\xfc\x82a\xcdS@F#\x8b\xe7\x0c\xb1S@\x1c\x0cY\x16\x1d\xb6S@%\xdf\xa6%\xc8\xb3S@\xbf\xf6\x02\xb9\x9a\xbaS@\xab\xa5\x87&\xd8\xb8S@jG\xa2\x06"\xc4S@\x03Y\xb9v}\xc4S@\'\x8c\xca\x9f\x91\xc2S@\xda\xc8d\x12\xbf\xb8S@\xa9\xa8\xf0\x9dg\xc5S@\xf6\x87|\xcc\xe6\xb8S@g\xc2\t\x1c@\xc3S@.-aW\xfc\xb0S@\xda\x1fd\xc1\x1e\xc4S@O\x03\xc1n\x7f\xc7S@M\xf4\xcd\x04\x86\xc3S@{\x1e\xbdZ\xdf\xadS@\xaeh\xe1\xdc\xc1\xd5S@a\x1b\xc7Yi\xb6S@\x7f^\x1b\xca\xdb\xbaS@\x94\x95\xcb\x10\xd7\xbcS@>m\xfb\xe6\x06\xccS@\'\x15\x85\xf6y\xcbS@Q6\xd4\xda\xe0\xc2S@\xc4Q\xd4v\x0b\xc3S@\xfe\xfa\xd6\x1fe\xacS@\n1 J\xb1\xb6S@p\xe1\xb1\xbe\x1c\xbfS@\x90\xa7J\x84\xb6\xc1S@\x9d\xae\xb2\x8a\x11\xd0S@\xaa\xdd\xc8\xfc\x84\xa3S@P\x9d\xc6tA\xb6S@\xc3\x14T\xaf\xa3\xd1S@\xaa\xa1R\x14\x9e\xadS@\x8e\x98\xdc\x0f\xc0\xb4S@W\x92B\x0bZ\xbdS@\xac(+\xb5>\xc4S@v5\x16\x0eS\xc6S@\x0c\x89\xa3\x05\x80\xcbS@*\xaa\x0e\xb2\x9a\xb4S@\xb1\xb5w\xf1\x17\xc4S@\x03(O\x84d\xb5S@\x12\xe3\xd1\x80\xbe\xb3S@oN\xa4CU\xa3S@E\xe8\xb40\xb9\xb9S@g]\xd1\xdd\x98\xb4S@\x14F\xcf\'\xcf\xbfS@\xd9(4\xe8\xff\xb8S@rp\xfb\xff\x9c\xb8S@\x87[\x13\xc2\x18\xc1S@8\xa9\x07\x99\x0b\xc6S@\xec\xce\x8f\xf3\xb8\xadS@-\x14\x1a\x15`\xbaS@\x90\x11\x89M\xfa\xcfS@{\xd1+\xff\xf3\xbfS@{\xd7\xfbgp\xb6S@>\x94\xec\x8a\x9f\xc4S@\x00s\x80\xd39\xc1S@\x0b\x97\x17[\xd4\xaaS@uj*\xe4\x9f\xbbS@\x10(\x1a<\xdf\xadS@\xe3\xc9\xae\xff\x7f\xd1S@\xda\xaa\x01\x9a\x85\xb2S@\xec\x82\x04\xdc\xfc\xb6S@\xdb\x93\x8a\xf7\xa1\xccS@\xb9\xc2+w\x8c\xbfS@\x0e\xd5t\x9f\x95\xd0S@,Ll[t\xc1S@6$\x1d.)\xc6S@\xd37\xd7\x05\xb7\xc1S@\xd8;r\xf2\xa6\xceS@\xda\x06\x87L\xe5\xc1S@\xcf^\x9e\x9by\xccS@\xe1^\x88\xcc\xef\xd0S@\xf9\xd1\xcco\xca\xb6S@#\x1e\x1b\xf4\'\xc6S@\xf7\x88P\x97\xef\xc5S@h\xa3\xc6\x0f\xd0\xadS@\xca.\xbc\xa0\xb1\xc4S@\xf1m\xa1\x99\xec\xd5S@\xe0\t\x9e\x90\xd1\xbeS@\xd4\x8f\xc1y\x89\xadS@\xc9S\xbd\x95&\xb7S@\x8a-/\x9ds\xcaS@Eh3{r\xc0S@?5\x93\r\xa4\xbfS@\x1ddA\xa2\x00\xb6S@\xa2|\x1a\x8ci\xc0S@^$\x84\xdf\x94\xc5S@\x9a\tq\x7f\xf3\xbeS@\n]\xfau\xe0\xbfS@\x90MG\xd9S\xafS@TI\xa8jr\xb6S@\x8a\xd7\x9b\xc5Y\xbbS@\x9dT\xe6\xa3\xf6\xc5S@<\n\x9aW\x88\xc6S@\x10\x02\xc0\x8d\'\xbaS@\x9d\x00\xea\xb6\xb7\xc7S@\xdf0\x8e\xdaX\xcaS@\t,\x89\x1d\x10\xc8S@K\x10\xb8\x0e\xa5\xc7S@Y\xd4D\xad\x9b\xc6S@\x0b\xb3\xc1\xdb\x91\xc1S@#B\xdb\xac\x98\xcfS@\xfa}\xcaZ\'\xb4S@\x8eO?:)\xd0S@?f\x8eA\x94\xb3S@X\xe4f8\xa9\xceS@g\x1c\xdf\xd1\xc7\xb3S@/W\x86\xb1W\xbbS@sT\xa9U\xd0\xc3S@l\xe0\xb9\xd18\xc0S@\n\xc0\xb4G\x86\xc5S@\x9b\'s\x87\x9b\xafS@v\xa7-E\'\xa7S@\xdb\x0b\t\xdd\xb9\xc6S@f\xcd\x85J\xbf\xceS@\xfbQ\xde\x10\x86\xc7S@\x02[\xe9>\xe2\xc3S@N\xd7\xcf\x86[\xcbS@x,!$\xc4\xb7S@H\xeb\xde\xe9\n\xc8S@\x94\x9f\xd2$\xf2\xbfS@>\xb4\xe7e(\xb4S@\xf7!\xf5k\x00\xbeS@\xa7\xcd\xfb\xa6%\xd0S@\xc40b\x8d\xd2\xcbS@/\xb2\xcb\x8e_\xc7S@\x13\xb0\xd5\xf4,\xbfS@\xe4\\\xbdE\xa6\xa7S@\x13\x11\x1a\x1c\x8d\xcfS@\x16\xccyeT\xbbS@\x19\xe6\x00.\x82\xafS@\x01\xa6Jv\x03\xcdS@\x15I|\xa8V\xc8S@\xf14\x1dSy\xbbS@\xefP\xe1\xb5\x92\xc6S@\x95(9\x91\xb3\xc6S@R\xec\\\x82k\xcbS@v\x935?B\xc6S@\xc5\xfd&x\xfb\xbbS@\x86cJl\t\xc8S@\xfe\xdabo\x05\xa9S@\xefc\xcbBc\xbbS@\xd2\xe0X2\xa3\xd2S@o\xd0=\xb1\xb2\xcfS@=\x95\x88\xa2\xca\xbeS@G\xdfEQ\xf2\xcfS@\xa0\x8a\x9d\x86\x00\xc2S@"\x87I\x7f.\xcdS@\xee\xed\xb1\x04!\xbdS@\xfc8t\x80\xab\xb6S@V3\xb6\xdd\x12\xbeS@\x8e\x7f\x1c:,\xc9S@\xe4\x85pU\x7f\xbdS@\'\x13\xa9\xed\xb0\xc1S@\xa6~+(\xe4\xcbS@\x8b\xf4_2\xf7\xccS@\xf7\\\xe9\x18N\xb5S@\x90!\xbf*\xcc\xc1S@\xe2~\xcd\xa5\xd0\xbeS@}C\xb9\xae)\xb5S@\xab\x93\x03O\xe2\xccS@\x07.lm{\xd3S@=1\xb3\xc1\x98\xc3S@\xaf\xa6\x1f\x0bU\xc9S@t\xdf\xef\xaf\x05\xc7S@v|b\xce\x85\xb9S@\x92\x9f:\x99\xc1\xc1S@\x9f\xaalL\x8a\xceS@g\xc2\xaaIz\xd0S@\x91\xd3,\xb3\x11\xcbS@\x15\xa1[\x01.\xc8S@q\'\xd0\x1e\x1a\xbdS@\xccS\x18z\xf3\xbfS@\x07\x01h]\xd1\xbdS@\xd9\x10\xf5\x0e-\xbeS@\xbf\x17\xd5\x1ew\xc8S@\xb0\x1c.\xcc\x80\xd0S@6\x881p\xec\xbdS@\xc2\xa3q\x8c\xcb\xc5S@\x87\x84\x98\xa0\xf9\xd1S@~<#Q\x10\xb7S@d.p\xe6\xc4\xbdS@\xa0\xe8S\xb3\xdf\xbcS@\xa1\x16v\xe9\x83\xcbS@J\x18f\xe3\xcd\xd0S@\x91\xb0\x84\x13f\xcbS@\xaeU\x86\x1a\x95\xbbS@A\x8012\x05\xc1S@\x0f*\x92I\xc4\xd5S@C\x89]j6\xc9S@\xac\xc9\x0b\x8d\xcf\xa1S@\x86k\xd9S\xef\xbaS@v\xfe\x00\xa5\xbb\xbeS@\x83\xe3\xe9\x03\xbe\xcaS@:\x94;>+\xcbS@\xc5*\x85Cz\xc7S@\x13\xe3\xcc\xd3o\xbdS@\x99f\xfe\x90\x06\xbbS@\xd7\xd1\xa6@\x13\xc1S@Dj\xb9\xc1R\xc5S@+\xd2\xb3\x0e\xe7\xc9S@g{\xe7>@\xaaS@\x8a\x92\x162-\xbeS@\xc9\xc3\xcb\xad\xd3\xcfS@\x1e\x87U\xd2\x92\xd0S@\xb0H\rN\xc6\xcaS@}\xe8\x0cd\xc0\xc8S@\xde\xf5\xd7\r\xb7\xd0S@\xeb\xe1\x95\xf6h\xadS@7\n\xc7\xfe\xfe\xc8S@\xec\xb62\x00S\xb8S@AM\xf7j\xeb\xcbS@\xca\xfcb\x83>\xc1S@Cee\xeb\x03\xbdS@\xf3$9N\xf0\xc7S@\xa3_:u\x1a\xc5S@\xb1\xb6w\xcc\x84\xccS@z\xa3\x01\x92\xaa\xb4S@\x0b\x11M\xae\x03\xc9S@t\x1c2\tT\xc0S@N_I\xd9>\xc1S@\xba\xebE\xfb\x96\xc3S@|\t\xc7\x8a\xda\xc2S@\xfay\x07K\xf2\xcfS@\xebI0z\x97\xb7S@\xc5\x88|\x88D\xc2S@\xf1[m\x08\xb6\xb8S@\xa5$\x94Bn\xbaS@x\xa4,\x8e\x17\xc0S@\x18\x98\xd2\xf0\x84\xc6S@\xfc\xc2\xb1\xa3\xb0\xc2S@\xea\x15j\xd2\xc8\xbdS@\xfe\xb5\x0c`\xf9\xc8S@Z\x9b\x86\xb6\xbe\xabS@\x85\xeec\xe2\xb3\xcaS@\xa8\x98\xa9!0\xbcS@\xff\xb04\xba\x8b\xbdS@\\\x9b\xc9X\xaa\xc9S@\xb4\x85Z\xdc\x01\xc5S@\x83\x19U\xad\xc7\xc2S@x\xf8\xa9"\'\xd3S@&5\xdf\x86\xd0\xbdS@\xe5\xd8\x1dV\x0b\xd0S@i\xb3\x9c\x08U\xccS@\x99\xed8l@\xa8S@?\x10\x05C\xaa\xc4S@\xd4b\xf1\x19\x90\xc7S@-\xe5\x9ef\xe2\xc8S@\x80\xae\x99\xaa"\xc3S@\x12#\r8\x97\xbfS@Vm~6l\xcdS@\xdf\xc8\xb1\x05\xc1\xcfS@\x8a\xf7Jx\\\xb7S@\xa3,\xbd\xd6O\xc8S@P\xe4\xc4.\x96\xb2S@\xd0$J\x9b\xf3\xc1S@\xd7"\xdd\x8c\xe2\xbfS@\xb2\x1eB/\x03\xd1S@z\xefzJ\x9e\xd0S@\x7f\xe6\x06x\x8c\xc9S@y\x91\xc2`\xe7\xbeS@O\x8d\xba\x1e$\xa6S@\xb0\xbe7B\xbc\xc5S@_e\xb9Z\x00\xbbS@\xfb\x19\x8d\xfb+\xd4S@?\x89\xc7s\xaa\xc6S@WWl:\x8e\xc9S@E\\\x88s)\xcbS@\xfad\xf4J\xe5\xd0S@\x04h\x940g\xb3S@\x90\xb9H\x86\xfa\xd1S@\xcc\xa6\x1b\xd4\x96\xb7S@~\\\xfe\xbf\x0f\xc4S@\x00\x143\x0f\xe2\xd2S@+\xae\x82\x9b\xea\xc2S@{\xa8\x8e\xc4x\xc5S@\xbf/O\xa8\x92\xbdS@\xa7\xe49\x7f\xc3\xc6S@\x1dp6\xb1s\xb0S@\x99\xa0\xab\x886\xb0S@\x8cK\xf6\x08\xe4\xd0S@\x06\x14s\x0fA\xb8S@;m\x08\x90L\xbdS@\xb7!B\xd3\xe1\xc1S@\x89\x91\xcc\xb9\xca\xc3S@\xd4\x8b,$\xb5\xc4S@M\xe8\x84T\x80\xd3S@\xd8M\xd7U\xaf\xc5S@\x96\xee\x12\x07\xf2\xc5S@\x82}\xbd\xc6\xb5\xd0S@j\r\x98:&\xc6S@\xb3\xa4{\xc0\x9c\xd0S@\xca.\xc5a\xbc\xc9S@I\x83fm\xb4\xc6S@u\xc1\xad\xec@\xcaS@J\xbd\xb5T\x8d\xbbS@E"%\xbe\xa9\xc4S@\xc3\xd5\xb4\x87\xab\xadS@\x89\'\xc9|\xac\xd1S@|\xc9\xc4<\x14\xcdS@\x11\xdf\xe0wL\xd2S@\xfa\x8f\x0b\x83L\xceS@\xf8\xda\xfa\x8cE\xbbS@\xe6\x80C\x8e\xc5\xb8S@\x8f\xecb\xe5\x8d\xc5S@2\xbf\xa5Fs\xd1S@\x96\x14\x89\xf6z\xd0S@%\x7f\xe8\xfaY\xcbS@c\x00mR\x9d\xc3S@-\xbe\x08C\xec\xd0S@\xe9TY\xe2\x8a\xc6S@\'\x97\x96\xe7g\xb7S@\xca88>p\xd1S@\x90\x80u\xbdY\xceS@4\xe7\xd4?\x7f\xc1S@\xcc\x98\x8b\xd9\xec\xc3S@\x8bb\x01w\'\xc7S@\x10J\xf8\xdc\xbf\xc5S@/\xed\xc66\xa8\xc5S@@8Fd\x1c\xd3S@\xb0@\x02\xef\x1f\xbdS@I\xaf\x8c\r\xf1\xcdS@\xc7k\xd4\x07\x16\xbdS@G\x91\xe5\x1a\xea\xbeS@\xeb\xbc!\x97a\xceS@\xa8>6\x89\xd1\xc9S@\x00\x16^\xb3k\xabS@D\xf3h\x94}\xd1S@\xf7U\xd3\x9b\xfc\xbbS@\x93\xbb\x157m\xc5S@\xf9\x87(\xd7\xd4\xd0S@C\xa1\xde<\x8e\xa5S@J\xb9;\xca\x13\xc3S@w\xdf\xb4\x07\x98\xd2S@0\x8ft\x02\xe0\xb6S@U\xe7\r\x8e\x03\xccS@\x90\x8dz\xee\x00\xc8S@6s`Ga\xccS@\x80,\xa4)5\xceS@\xa8\x98\xa9!0\xbcS@\xdd\x9f\x00\x9b\xcb\xbeS@\xcd\xaa\x15\xb9\xa5\xc2S@\x9b\x0c\x81\xfc\x01\xb3S@\xb6W\xca@9\xc2S@\xdd$e\x05\xfa\xb8S@~b\x01\xdc\x8f\xc5S@\xff|]\xa2\'\xc3S@\xa5\xcd%\x1b\xff\xc3S@\x8c\x7f?\xa9\x19\xcbS@\x19\xf6\x01\xeca\xcbS@XC\x90\x85+\xb4S@\'\xa4\x19\xe4\xb1\xc7S@\xd9`\xc7\x1d\xc8\xb9S@\x15}\xddtc\xc9S@M\xa1e+\xc1\xbdS@\xd6\xee\xaf#\xa2\xb8S@\xe1\xb8Sj\x84\xcfS@:\x16\xb1\xa55\xcdS@\x1c\xb1W\x88\xba\xbcS@u9\x82!\xe9\xb2S@\xf6J\xc5\x91\xe5\xcfS@E~\xa3\xd8\xa4\xcfS@\xe4\x8d\xb6`\xba\xabS@\x99\xe8\xc0\xe2Y\xc3S@d\xac\xa5\x91Y\xb8S@\x8f\x07&\xc5L\xb6S@\xc57\xd8a\xf0\xb5S@\xec\xb1\xb6>\xd8\xbdS@W>\x92Y\x0f\xd3S@\xa6\xe5\xd4\xb5a\xcaS@\x05,,\xf4\xfd\xc9S@\x82\x9d^\x93,\xa3S@\xd4\x8a\xf5\xe9\'\xb8S@P>\x9d\xc9]\xbaS@\xd8\xdb\xce\xea\xfb\xceS@\xf23\xb4\xa1H\xccS@?J,\xb7\xa1\xc5S@\x96H\xa5\'L\xacS@\xf4\xe8-\xa5\x80\xc5S@\xcf\x85\xee\x18y\xbdS@\x90\xda\x89\xf2\xb3\xc4S@f\xcc\x98\x9fC\xc3S@OU\xefI~\xcdS@\xc7m\x8e\xad\x96\xc0S@\x08\xf9\x0b\x9f\x0e\xc5S@\x9eQ\xf2L.\xc0S@\x19a$\xa7\xaa\xc0S@\xb7\xf54\xbeG\xbaS@\xf1\x96\xee\xdb\xa4\xd4S@z0S\x12\x9c\xabS@$\xb2\xf2E\xe8\xccS@\xfb\xc5\x7f\xf6?\xd2S@\x1a\xeb\xcfx)\xb0S@\x95R0\xf5d\xc2S@=\x08\xa0\x16o\xc2S@\x19R\x9d\x15\xd4\xc2S@v.\x8e\xc5\x91\xd4S@0\x17\x03\x96\xae\xbfS@\x16\x93\x8f\xad\xdf\xc0S@\xd2Z<\xff6\xc4S@my\x9a\xb3\r\xc6S@\xf6dNoU\xc6S@\xbf\xcf\xce\x08\xda\xabS@\xb5\x82\xf2\xbcg\xc7S@\x80\x18\xdf\'\x7f\xc7S@\x8ezt\x12\xcd\xcbS@S\x9f|J\x97\xaeS@s>O\xfdK\xb4S@\xf5\xc56\x9dD\xd0S@}\x18\xea\xd6\x86\xc4S@\xf5\xc4\xb1\xcdK\xc3S@w\x05\x89\xd1\x15\xb8S@\'\x98vg\xb6\xd5S@\xa3\x1b(\xf7r\xccS@\x95\xe3A\x9f\x8a\xc3S@\x94M<\x10\x13\xc4S@\x8a[\x8f\xea\xf7\xcfS@\xc8\xba\xc2kv\xd4S@\x9e2c6\x12\xd4S@hB\x16{\x96\xd1S@\xac\\K\xb0\x80\xbdS@\xcd\xb0\xf4\x0f3\xbdS@\xfaJ\x1c\x1dV\xcaS@\xa1W\x1b\xceP\xbdS@\xfa\x17k\x04\x0c\xbbS@<\x97\x195\x07\xadS@dnB\xac\x15\xbeS@EH\xfc(\xa0\xb6S@%nW\x8c\xf9\xc2S@\xe7\x80\xaeE\xc9\xc0S@\xfb\x11\x82u\xb0\xc4S@\xae5\xc3P\x1b\xcbS@q\x04\xb8\x02;\xc9S@\x1e\x93C\xd0\xfc\xb4S@\xf9\xbe\x0f:\xda\xb4S@[\x1b\x80\x11\xc6\xb2S@\xc7\xbb\xe4f\x80\xc2S@\x9f\x1a]\xb2\xac\xb0S@\x83\x87+U\xae\xb9S@\x87W)(J\xa5S@\x04\xe2\xaf\x1f\x01\xc3S@\x99\x14\t6\xe3\xbcS@r\x10\xbb\xdd\xd5\xb6S@\xf2hw\xce{\xd5S@\x9dZ\x8e\x94\xee\xccS@\x80\xfa\x98\x15@\xccS@\x85\x94P\xa4\xb1\xc6S@c\xca|?\xe0\xd0S@\x11\x88\xd3\x97`\xbcS@y\xd3\xea\x9eI\xccS@\xbd"R\x98\xac\xc6S@*W\xd1NT\xa3S@P\xa6.\xe9y\xb9S@\xe2\xc4\x99\xbaC\xbdS@\x17\x85\xde.i\xc1S@N\x85\xc3\xf1\x8f\xd5S@H/>4\'\xbbS@X\xd0;\xceO\xcfS@\nC\xa2\x99\xbf\xc6S@\xa3\xf9h.\xff\xd4S@S\x88\x94a\xed\xd4S@\xa3\xe0\xfd\t\x8e\xcfS@\x8fG[2G\xcdS@zc\\\xa6\xe7\xb9S@N\x99\x12)\x7f\xbaS@\xaa\x08\xe2\'\xc5\xabS@\xc0\x9c|\xf8\xe9\xa6S@Q\x9d\x87{\xb8\xc3S@\x1al\x97\xabY\xb8S@E)\xe2V3\xc3S@\xa4\xb0\xa6\xdd\xe3\xcbS@\xd7D\x1e\x8e\x93\xbaS@[\x1d<\x83+\xbfS@\xcc<\x8d\xe7\xdd\xc0S@\xff\x1f\x0f\xd6F\xccS@GxT\x9f\'\xd0S@\x96\xbe\xcf\x05\xdf\xcfS@[w\xf5\xd6\xfb\xbaS@\xe2\xe8\xfb\x8d|\xceS@\xe6\xfc\x08B*\xc4S@\xad\x9e~\x0bZ\xc4S@\xa6\xa6\xbb\xae\xdd\xc9S@_g\x00s*\xc3S@5\xe1\x04G\\\xcaS@}~\xdf\xe8\x87\xc8S@)Bz\xec_\xcbS@\xe3\xc1\xb1\x9d\x97\xccS@\x15\xafS+\xa0\xccS@\xa2 e{y\xbeS@\xc0\x91\x8b\xf4\xa3\xc2S@&\xe1\xc0\x08\xd3\xcfS@\xa26\xe5/\x1c\xc4S@^\x87\xf2\xe4\x1a\xc3S@\x08\x81\x12r\xf3\xb0S@gE\x87\xe1\x1a\xd1S@\x9a\xd4\xf0\x0c\xb9\xcfS@(\xa8,\x10\xe7\xcdS@\x1d\xe3\x02>\xe2\xc6S@\xd5\x98\x99(\xa4\xc3S@\xa8\x18\x8b\x8f\xbc\xc9S@D\x1a\x92\xd8\xa0\xa0S@xl\x930\x80\xc9S@\xf3\xb1\xe3\x99I\xccS@\xcf\xf9h\xedM\xbaS@\x85_r\x07l\xccS@G\xdb\xbaIj\xa8S@\x9d\x1b\xe2r\\\xd4S@\x05\x7f\xc7\xae\xc4\xd3S@\x08!{\x9bP\xbcS@\xe44\x0f^\x08\xd1S@u{s\xc7w\xbdS@\xf5\xf7R\x1fv\xb5S@KU+\xdfG\xadS@\xa2\xee;\x80}\xadS@\x1e:\xef\xcc,\xc3S@:]\xfe\xae\x9c\xbaS@\xf8\xa7Q-O\xd1S@\xba3\xbb=t\xbbS@\xba\xe8\\\x82\xbe\xbbS@S\x9dn\xbd\xec\xbbS@p\xb0\xc1\x0c\xf9\xc2S@;\xdd\x14\x16\xca\xb8S@L\xe5\xd5\x1a\x1e\xd0S@z\x04H\r;\xbfS@\x01 \x15$\\\xacS@\x0c\x1a.\xb7F\xb9S@\x9b\xe2,\x93\xe5\xc2S@\xa1\x90\xbd\xde.\xa3S@\xcf\xd3\xd2*|\xceS@\xba\xb4\x06}\x0c\xcbS@&\x00\xc2\xa38\xb3S@\xec\x96\xa5\x06\x9f\xd0S@\xe2\xf1`\xbc\xbd\xb9S@\x87\xee\xe5P\xff\xbcS@;HM\x0bM\xc6S@;<\x9b\xc7\xaf\xd3S@\xf2s5\xa0\x9b\xccS@\x02\x96\xcf\x9a\xdc\xb4S@db\x90&\x80\xd3S@\xdfh\x8fR\xc9\xbaS@\xb1_%\x9e\x9c\xcfS@G-\xe8"\xbf\xc1S@\x8d\x0c"\xf8\xf3\xcbS@6\xe1\xe5\x07N\xc2S@WH\x8d\xfc\xe2\xc0S@\x13*@a\'\xb2S@\x8ah\xe5WB\xb3S@\x1c$DwL\xbdS@\x11,\xc9\x16J\xc6S@e0\xf1\xa8\xd0\xc7S@\xc0U\xda1\xbf\xa0S@\x9d\xa7w\x0e\x9e\xceS@\x1e)\xe7\xdb\xea\xbcS@\x9cmor\x9c\xb9S@\xcb\xcb\x1f>?\xc4S@\x04\xec\xb1\xbd\xb4\xc1S@\x8f\x95\xcc\xdf{\xbcS@\x16$\xd6\xad\xdb\xc8S@\xa1Eg>\x84\xb6S@\x8e\x7fn\x1e!\xc5S@]EG\x8a\xbd\xb4S@D\x13m\x93\xd0\xbcS@\xae\x03\xc7\xa6l\xc3S@$\xed2\x81r\xc6S@\x9d\x87\x91N\x00\xb7S@Z01\xb3\x00\xccS@X\x1e\xa7\x8cJ\xccS@%\xb2\x1d\x84\x03\xcdS@\xab\xfbn\x96d\xbdS@\x0b\xc1\xc3\x04\x11\xb7S@\xc12qIr\xa1S@/\xe48\xba^\xd3S@h\x99Mwy\xcfS@\xbeH>\x94\x84\xb2S@\x05(\x10\xabU\xb3S@\xb2\xc4L\x16\xcc\xb3S@\x0e\x1a\x1c;\xb8\xb9S@\xf50b\xa0\xdf\xcfS@\xc1\x0cM\xe5\x93\xcfS@\xb0x,\xb2\x8c\xceS@\xc8\xd8\xe2?\xc7\xc1S@\x81\xe5\x88\xf9L\xb6S@\xb3g\xe3Ou\xcfS@U\xe1u\x08h\xb1S@O$\xea\x1f\xeb\xc8S@\xa8x\xc7u\x05\xa7S@F\xc4\xe3\xff\x99\xadS@t\xbf\xd4D\xa2\xb8S@\xde\x02i\xd1\xb5\xb8S@\x92\xe5+\x02\xfd\xc3S@Y\'y\x19\x87\xceS@\x0e\x10\xe2\x15R\xceS@! \xdd\x184\xc4S@ \xfdm\xc7\xfd\xc5S@\xab\xb6\xa6#S\xbcS@g\xf9\xb1\x02\xf8\xbcS@\xd9\xca\xb0-3\xbeS@\x17\xee\xff\xeaN\xd3S@\xf4\x0e\xd1LD\xcfS@\xa6\xa1\xddG]\xcdS@\t\x8b0\x01a\xbaS@\xd32[F\x8b\xbbS@\xe8\xe6\xc4c\x89\xbfS@\xe4\x813x\xb9\xccS@\x0c\'\xe7\xf2\x05\xc1S@]\x1b\xbc\x1e"\xc1S@\xe36\x1a\x8e9\xc1S@\xf8%F\xfd\xfc\xc1S@\xa2GM#\x81\xd2S@\x1c)\x9f\xe8\x92\xb7S@\xb9;\x08\xb8\x1f\xa8S@o\x15\x1cD\xc5\xd2S@\xcc\t\xa2\x8b>\xabS@\xcaTQ\x1d^\xbbS@\xc9_\xf3\xc4\x84\xbbS@\x81?C&\xf0\xbfS@L\n=\xf4\xb4\xc3S@\n\x154\xd9u\xc8S@\x90\xe2\x93?\x91\xbcS@\x9b\x0fV;\x94\xcdS@\xa4_\xf1\xbe\xa8\xbcS@\tl\x86\xf5\xb7\xadS@\xb6w(Dr\xb6S@\x87\xa6\x8du\x98\xd2S@q\xf9{\x98\x01\xceS@\xceA\xa1\xfb\xb5\xbbS@v\x81o\x8d\xd1\xbcS@0 \xd8\xc10\xc8S@Lr\xcb\xbf4\xc1S@A\x86|\x8f\xb3\xbaS@6\x14\x12 \xbd\xd2S@\xcd\xa7{*a\xb9S@n;\xc4Pe\xa8S@\xeb\xfb)\x87\x01\xc4S@\x0e\x0e\xebT\x9d\xbbS@\x8f\xcb\xb8\xb5\x9a\xc9S@\x86\xbe}i\xaa\xc8S@o\xee&\x00\x95\xb6S@\xc4w+H\x88\xb2S@\x11n\x04\xbe\xb0\xcdS@\x90\x94\x83\x0f\xa0\xccS@\xb4\xe1\x9f\xaeo\xbbS@\xd0\x16 j`\xc6S@P\xde~\xf1\xdf\xbfS@v\x16\x99,\xeb\xbcS@\x81\xf3\xcc\x91\x8b\xc4S@uUe\xe5\x7f\xbeS@\x8bS3\xf7\x8b\xbfS@*\xeb\xe9\xd8\x07\xcbS@%O\x94\xf2\xa8\xbfS@\xc1\x18\'\x99\xef\xa4S@\x06o`\xfdz\xc1S@\xae\xd5\x98\x04m\xc3S@\xaa\xa8\xca\xf2l\xd2S@e\xaf\xd5\xbb0\xccS@\xc2\x82\x17LL\xcbS@@8A\xa2\xa6\xa1S@\x97\xe9\x1fY\'\xd2S@p~y\xe8\x97\xcdS@\x1ah\xa7\x88u\xaeS@Rq\x10\x04(\xcbS@K os\xb9\xaaS@\xe4\xceu\xe1\xa5\xadS@C \xd0\x05\xde\xb4S@\x06\x94\xa2\x912\xb3S@\r\x81_s\xdf\xc1S@\x03\xc2\x05!]\xc5S@es\xe1\xb0\xf9\xcaS@\x16\xcb\x8d\xbf\xc8\xb7S@\x1c\xb1D\xfc\xc4\xb2S@\xd9\xe2)<\xc3\xb6S@HJ\x82\xf1\t\xceS@n\xf2\x81\x17\x15\xcfS@z\xdc\xed\x06\x8c\xcdS@U\x15\xd0\xe6\xd2\xcaS@\x8bO\x0b`$\xb3S@\xd4Z;aW\xb3S@\xc7\xb8\x9a.\x13\xc3S@b\x02\xca\n\xe2\xc5S@\x0e,*O\x08\xcaS@\xd5\xea\x96\x1d\xf9\xc9S@\x99\xa9f\x06\xc3\xc7S@\'\xf9\xe6\x04\x87\xbbS@\x84\xf5!&\xd1\xc0S@\x0c\xcdx\xbd\xbd\xadS@e\\mo\xe9\xbbS@\x1e.\xc2\x8f&\xc4S@n\xb6{*1\xcdS@\xd9\r\x0f\xa3\xa0\xc0S@\xd1\x1d\xbbf\x16\xcaS@\xff\x80\xab~}\xc8S@\x06-\x85Z\xd4\xc8S@\xa0.\x00*\'\xcbS@\x89\x89\xef:\xb1\xcbS@\xf6\xf0\xc3\x08\xc1\xccS@\x19N\xf0\xd9\x82\xcdS@\xfc\xae\x992P\xbeS@\x03g\xf1\x8aF\xcaS@Oz\x19\xd7\xd4\xa0S@\xcc%D?R\xb6S@7c\x14L\x12\xd1S@\xdc;\xab\x04\xad\xb4S@P\xc1\xe6\x16\x1d\xcdS@\xbez\x9c\x0e\xc7\xc4S@5\xae\x90t\xca\xc5S@\xbe\xc6\xe6\xe83\xc9S@\xf3\xd3@\x95\x0b\xc6S@aD\x9c\x0bz\xaeS@\xb7\xc3!\xecl\xb9S@0va\xf13\xb8S@\xb6\xcd\x92\xb1\xf8\xb8S@\x02\xa8\xdf\x15\x11\xd3S@\xd5E\xea\x99\xbc\xacS@\x0e\nlr\xb7\xbcS@\xed\xc9\xaa\x96\x00\xc7S@X\xd7\xe3\xb5\xbc\xb0S@\x99E\x8c\xa7C\xbeS@\xd3\xb7\x00N\xcb\xa2S@5\xc4\x8a\xd4\xdc\xcdS@\xa9Ey\xda;\xc8S@\xdc\x81@\xf2\xca\xa1S@\x8b\xc0LP\xdd\xbaS@\xdc\xb5\x0eP\x88\xc8S@\xd8Q\xe6\xa3\xc6\xc2S@\x9a\x02\xfb\xb9i\xb9S@+\xabv}\x91\xcbS@\xfbc^;\xe3\xbeS@\xcb\x06(\xde\x96\xc8S@\x1f7\xf4\x8e \xc8S@/\xc3\xd4\xccX\xa4S@b\xc9%\x01\x9c\xc4S@\xb9v\xf5Kg\xc6S@\xab,\xfa\xb2\x81\xb5S@%\x8b\xa5\xe2Z\xc3S@\xb8y2\x99\x0e\xbdS@\x11p\x1d\xeaQ\xccS@W\xf64D\xab\xc0S@/b\xe4\xf7\xe5\xc5S@\xa1\xf3\xcb?\xf9\xbdS@\xf2{\xb9\xbb\xa7\xbbS@\x87p;Jh\xbcS@\x15\xdf\x0c\xe6\x10\xcaS@\xecF\x1e\xd3S\xbdS@\x01\xfcG\x8dg\xd1S@/\xc81\x84\n\xceS@\xd8\xe2\xde\xb7V\xbeS@\xd0S\xf3\x8e\xa5\xbcS@\xfe,p&\x87\xc5S@\x8a\xc57\xda\xb8\xa9S@\x85\xca\xfc\xef\x9c\xb1S@\xbf\xa1\xb6\xc9P\xc8S@\x05g\x913\x81\xc0S@2\xf7p\x1e\x1d\xc5S@t I\xce\xea\xaaS@\xea\xbaw\x87\xad\xc4S@\\\x96\xed\xfc\x92\xb7S@R\x94\x99\xa5I\xc7S@\xf71zR\xe3\xb4S@5@\x96\xee\x01\xc3S@\xfd\xc1\x18\x15\x8f\xc3S@\xae\xcd\xbc:t\xb7S@$\xfd\xa4\xae>\xb7S@\xae\x0e`v\x15\xd1S@\xd7|(\x0f`\xbcS@HX\xe3BG\xb7S@\xa7\xfa\xdd\xc98\xc8S@\xecaP\xa4\xe1\xc7S@\x0f\xebs\xab{\xc6S@\x98O-F\x03\xbfS@\xb3E\x00\xcf\'\xc2S@1\xda0\xd1l\xaaS@\xdf\xea\x99\xd9A\xc6S@\xa7BO(\x11\xc7S@N\xc6\xc2\xa4\xe5\xb8S@\xce\xdf\xdb\xa1\xe6\xccS@\xa3\xe4\x04)J\xc4S@\xa4\x98\xf8\xf8\x9a\xcbS@\xd4kp\xa5\x0f\xbdS@ev\x044"\xcdS@\xc7\xc3\x03\xb1]\xc2S@\xb7\x89f\x03\xdd\xcbS@\x81k\xc5\xf8(\xb0S@\xbe\x1e\x99\x8c=\xb0S@0+\x18\x10<\xc8S@\x8d\x16\x11\x16\x91\xb3S@\x08*\xa4\x83|\xb3S@\x8e\x0f4\xa7\xc1\xb8S@\xe3)\xe3\x99t\xb7S@Qi>\xb3\xf0\xccS@9p\x9a<=\xc0S@\xc0\xeb#\x98\xc9\xa6S@o\x18\xe2\x11Q\xafS@V\x95\xce`\xeb\xb4S@\x9a\xd4\xd4\x05\xb8\xc5S@<\x19k\x04\x02\xc6S@S%/xx\xc6S@3T\x1dj>\xc2S@"\x94\xd4\x16\xe8\xb4S@\xf5l9z\xf2\xb4S@E\xec^L=\xbcS@H\xf6\x14\xfe\x1a\xbaS@P\xc8s\xf4\x11\xbdS@\x80]X^\xd6\xb5S@c\x8e5M$\xbdS@\x10\x8d\x1a\x9f\xe6\xb7S@\x9d\x9a\xcd\x84\xd2\xc2S@\x14\x91w\x1a\xd6\xcaS@\xfb\xec\x03\x9f\x08\xc9S@\xb2\xd6QL\xcf\xc4S@\x8a\xee\xdcv\x08\xc6S@\xe8\x89c\x95\xc2\xc6S@\x18\xcc\x80\xb9@\xc7S@\x91O\xd8j\xf6\xbfS@\xf6\x8e\xafK\x85\xbfS@e\x04\x80\xdc\xc0\xb8S@`\xad\xc1\xc9\x0b\xd0S@\x16\xec\x073\xcc\xc7S@\x8c\x95 \xdf\xe7\xc1S@z\x10\xbcq\x92\xbfS@\x9f\xba$\x16\xa8\xbaS@}y+\x1b\x8b\xcaS@\x91_\x88\x96\xa2\xc2S@\xbe\xd2\x8e\xf9V\xbcS@\xdd\xdf\x93\xd3\xd3\xbfS@\x1cr\xe1/q\xc6S@\x1d\xacD\xb9\xc8\xcfS@m\xca\xed\xe5\x84\xd1S@\xba(\xb7\xbb\x85\xc9S@\xc0\xf0\x82\rE\xc9S@\xb3\xd3\xc79\xd9\xc8S@\'\xeeV\x82\xd8\xc1S@\x90\x7f\x9d*\x0f\xa8S@%\xb40,\xac\xc6S@\xee\x05\xe6M\x84\xc7S@\xbd\\\xf1@\x90\xbfS@[ \xc1?u\xd1S@pv\x88\x8e\x1d\xc0S@\xeaz\x8b\x1e\x18\xb5S@\xd8Fdlz\xc5S@\x83\xf5|?f\xcbS@\xde\x03\x12\x05\x18\xbcS@\xd5\x01\xba\xbd\x0c\xa7S@\xb1\x1c\x04\xa9p\xc1S@\xfeq-\xfdx\xbbS@\xfaf\xc2\xddi\xd1S@)r\xe4\x95\x8c\xbdS@E\x93u\xfc\x8c\xcfS@!r\xa4A\xf0\xc0S@\x19\xa9\xd9\xb2S\xc3S@U\xf3\x90\x97\xdb\xc3S@\x8dcO\xe9{\xb5S@\x8c\x18?}=\xb8S@\xe7B\xad\x8a\xd8\xbdS@<\xbb\x13\x85\xf8\xc0S@\xf8\xcf\x83\xf57\xc6S@\xd0$\xff\xd7\x06\xb4S@3m\x9dq\x15\xc9S@{\xd1\xcc\xd9\x1d\xb5S@\xb4\xa3/G\x97\xa4S@\xee\xfa\xd6\xeaC\xd1S@\xe7\xc1Hz\xeb\xcfS@X\xb5\x02\x06I\xb8S@\xb6\xfa\xab\xf2\xe8\xccS@\xa3\x08L\xd95\xb8S@%\x82*M\x93\xc7S@h\xa0\xdc\xef/\xd1S@\xb2b[\x85\xae\xccS@\x92(xc\xe6\xc6S@\x03n\xd8$\x8f\xc6S@tl\x9f\xfe\x90\xc2S@{EB\x1e\xb9\xafS@\xd4\xa0!\xafl\xc9S@1}\xd6\xd7A\xd1S@\x07z\xe7]\x01\xd1S@(\x9bM\x9c\\\xc5S@\x80\x8f6\xaf\x03\xc7S@1G"\rp\xc7S@G\xe6\xb1\xca\x0e\xc8S@|\xcc\xa6\xfd\x9a\xc1S@\xbb\x06$\xdd\xa9\xccS@\x1b\x991V\x13\xb1S@\x9e\xf53\xc5\xd6\xbdS@\xa6\x08\xd2e\x99\xcfS@\x80\x85\xbesz\xcfS@k:\xbb\xa8\\\xccS@\x8a6\x174I\xafS@\x1a\xa9/\x15\xaa\xc6S@\xbe\x15\xe4\x1b\xf4\xc8S@w\xa5\xb4\xbb\xcb\xd0S@\x13g\x19\xe0\xaa\xbdS@\x87\r\\p\xcd\xc2S@\xb0\xc6!\x10j\xd0S@\x9dO\xc7Z\xbf\xcbS@\x83\xf9.\xc5\xdf\xc9S@\x04!\x89x\xfd\xc5S@RPz\xca\xbd\xc6S@ZK\x81$\xdf\xb0S@\xfa\x11tOS\xcfS@!M\xf9\')\xccS@\x14>$bv\xb6S@%\xcc\xa1/\x1c\xceS@\x0e\x8e\x00\xa0\x9e\xbfS@\xf7k\xbe\xafP\xb6S@\x90\x8e\x14V\xce\xb8S@\xb8l\x9e\xf7c\xd0S@\xa2\xc4\x06\xac\xd3\xc6S@\x80\x94\x17BW\xb9S@\x975z}\x00\xbcS@\x17\xdd\'\xf9\xa3\xbcS@\xa7\x84S\xa8\x1f\xd0S@`V_\xd1\xc3\xbeS@K\x88\xb96\xa2\xc1S@\xcfz\xd8Q\xeb\xc3S@R\xb8\xf9-)\xd0S@]\xb3myV\xc5S@\xfb?Bg\xa8\xbdS@,/\x94\xc9\xba\xb4S@b\x91r\xec\x96\xbbS@*2r!\xb2\xb4S@!\xb3|\x8d\xee\xb3S@h\x80\x9fo\x86\xceS@\x1b\xb3\xa1\xca5\xcaS@2\\\xb9\xc3\xb4\xb3S@E{x\xa8\xff\xcfS@\xabY\xbcKR\xd0S@\x9cN8\x99\xbe\xb7S@\x95\x94\xbb\xc2N\xcaS@i|o\xf2\xee\xa7S@4\xd4\xf4\xf4\xef\xc8S@\xf9Q\xc7\x85o\xc8S@\xdcT<\x01%\xc8S@u#(\xc1\xa2\xcaS@\x93*B\xa2\xd3\xc5S@\xdc\xe3\x81\x81g\xcaS@\xff\xa1\x9du$\xc6S@\x92r\xe1\n\xdc\xb4S@\xf5\x12\xbf\x16p\xc6S@\x8bV\xa7~G\xc6S@)\x0b\x86w\xfd\xc1S@\x05=\xfd\xc8\xb1\xcfS@]&.L\xc0\xc9S@u\xc9\t\x15\xe3\xceS@\xf2\xceo\xc6^\xc6S@\x12\xf9\xf0N<\xc6S@\xe1iJ\x1aL\xc9S@\x8c\xceJy%\xb7S@SN]\xc1X\xc9S@\x90\xd1\xa86h\xbdS@/\xde\xbe\xf6\xf1\xbaS@\x0bLL\xcdd\xa9S@\xbb\x0c\x13\xa2\xe4\xc2S@\x02n\x13\x88#\xc6S@+Ic}$\xc7S@\xed\x13\xab\x9c\xa4\xa7S@\xbb.9\xc7\x1a\xbeS@\xf6\xa6\xb1\x06\xcd\xbdS@\xad<\xea\xac\xbf\xceS@k\x8d+\xe3\x93\xc7S@\xff\x7f\xff\xa7\xbf\xbaS@\xe1\x00\x8d\xa47\xbaS@\x8c\xdc\x15\x80\xdd\xbaS@\x8b\r\x04\x85\x12\xc1S@h\xeb8\x13.\xc3S@\x1d&\xa6\x17\x83\xb9S@a"<\\\x91\xc6S@!\x98m\xc9b\xb5S@\x1f\xdc\x88\xb7\x8d\xbdS@cqQ/{\xbbS@\xc4\x16\xd4\xfd\xd0\xc3S@cb/4\n\xbaS@\xe6\x05\xd8(?\xbaS@\x8a\xa8\x94\x11$\xc9S@rqk\x19\xd6\xa3S@\xb3\xc95\xba\xb4\xcfS@\xd8\\v\xc8\xd8\xccS@\xc6u\xef2_\xa9S@\xba{`\xe5\x16\xc2S@\xc3b\xffd\xec\xccS@{\x1e\xf5H\xb9\xc9S@J\xfe<6}\xbaS@\xc4\xf2iI\xa7\xb5S@R\xfeD\xcdc\xbaS@\x11\x94\x04\x04\xcc\xbdS@T\xad\x7fer\xc8S@@h\x07\xca\xda\xa1S@\x84\x1d\xb0\xcaj\xcaS@\xcd2MS\xa3\xa7S@\x1e\xc8G\x91\x1d\xc0S@\x89a\xc9k\\\xc2S@9HE0~\xc2S@\x96{\xeb\x19\xe1\xaeS@%\xe8\xdb\x1a\xe9\xc4S@\xed\x13K\n\x94\xc2S@\xaa\x8beK\x8e\xb3S@\xab\x8f<\t\xd3\xb3S@\x01\xad\x9f/w\xb3S@\x89Dh\xcb\xc9\xb8S@\x8d\x87\xae\xca\xb7\xb4S@r2\xae\xe5\x02\xcdS@E\x95\xd6\xb3\xa4\xccS@\xcf\xc0\xac\x08>\xc7S@t\xa7\xc7\x1c\x10\xc3S@\x8a\x170T=\xa9S@\x96N\xcf\xc6\x0e\xc1S@\x18S\x06)T\xc4S@]\x17\x1e\xbfS\xc5S@\x01\x7f\xce@\xc6\xcdS@\xc8\xfa\xaa\xd6\xb0\xccS@\x03\xd1\x95\x80\xe0\xcdS@\xd0\xd3\xda\xcd\x8f\xc9S@\xd7E\xf1\xcd \xc8S@\x0f\'E#\x0c\xceS@\x86\x89\x85\xf0\xa2\xbdS@\xe8%\xeb\xb0\xc9\xceS@\xf6\x1a>\xaa[\xbcS@9\xd47\x02x\xccS@F\x01\x02\xaf\xf8\xb0S@\xca\xab\xc4S\xd9\xa9S@\xf2\xcd\xeb\xe2\xd0\xc9S@\xc0]DD\xb8\xb7S@\xca_\x03g\xae\xbfS@$\xd8\xb7k;\xccS@}1T\xb8\xc5\xc8S@1:L/N\xc3S@1\xb7\xc8g\xd1\xc9S@\xe6P\xda\n\xe9\xbfS@\xd7\x94\x06*X\xb7S@\x88\xb0\x0c\rq\xa8S@\xe3\x92*w\xd2\xcbS@\x86\xb7$\xf9\x02\xbaS@\x96\x14\xf2Q\x8b\xb5S@\xfe\xf39Y\x0f\xc0S@\x12h\xbeA4\xcbS@3C\xb9\xd0,\xcdS@IXf\x01z\xc1S@}\xee\xad\x8f\xb6\xbaS@D-`\x8a\xe3\xcaS@\xfc\x12\x9826\xcbS@)\xe7,\x148\xcbS@\xf2\x01\x7f\xb6v\xd0S@[\xfd\xc1M8\xc2S@&\x9fz\xe3\x15\xd1S@\xe8\xcf`}\xa9\xbeS@\x9e!\x84P\xd8\xb5S@\xe3\x90>\xbb\xd9\xbfS@K\xcc\x92/\xca\xb8S@\xc5\x0ef4\x94\xd0S@A\xeda\xf3W\xd0S@i\xbbu\xa5\x85\xbdS@g\xd8\xfe$C\xbeS@\xac\xffh\xd4y\xc3S@\x0bz\xf1\xe6\xbc\xc1S@z\x12\xa7)^\xc9S@B\xb0\xae6w\xb3S@\x04QeJY\xc6S@u4f\x11n\xc6S@C\xc0\xde\x13\x96\xc9S@\x1fU&\xdf\xb8\xc5S@\xea\x14\xca\xc9\xa8\xbaS@\xdb\nX\xbbO\xc9S@\xb40>1\xc4\xa6S@\xfa-G\x98\xd9\xa6S@\xa3*\x8f-\xfb\xaaS@`\xcd>\x1bz\xa6S@\xe2\xb2\xbco\xaf\xb4S@\xa1\xde\x828\x9d\xb3S@\xf7J.\t]\xc6S@2\x1b9\x0c@\xc0S@\x95\x9c\xa5\r\x1d\xbeS@\xd6.MU\xc1\xbfS@\x06\x0e\x19\x00q\xc8S@dl_|-\xb7S@}\xf5$gr\xc2S@\xb2H<\x06a\xc2S@E0\x8b\x972\xc2S@\xf5S\x136\xc3\xb3S@\xa0\x8f|\x9b5\xb3S@\x8e\xad\xd4\n\xf1\xb6S@\x94\x945\x8c\xc5\xb6S@\x06\x0b\x10\xcc\xbb\xcbS@\xe2\xe67\x96&\xd0S@\x94\x0ci\xc9\x1a\xc9S@^\x0b\x05\xc6\xad\xbfS@\xafZS\x97\x0e\xb5S@q\x92-\xcad\xb3S@A\xb7t\x81U\xcaS@\xfb\xd4w\x15a\xcaS@\x13\xfa\xea\xd3\x12\xccS@2\x9fT\x02\xb5\xb6S@\xb9\x88\xe8#\xdd\xa0S@~\xceQMb\xb6S@\xe0\xf5U\xee@\xbbS@\xf2\xbd6\xb0\xd3\xb7S@\xebRf"\x80\xcfS@\'\xd5\xfc\xb4\xd9\xc4S@\x195\xc8\x93\x0f\xb8S@\xb9\xab\xd2<|\xbaS@\x84\x94\x05\xfdm\xcaS@\xc8 \xe7z/\xcaS@\xa6\xc6\xc5\x9f\x1c\xbdS@\xe9NSxX\xb6S@e\x8e<V/\xb3S@\xd4\x80P~y\xd1S@\xb30>\xa0\x99\xc6S@\xb3\xc5\xc5\xa5e\xcaS@\x06\x93\xbc\x9d=\xc9S@U\xeb\xb7\x95p\xbdS@\x8dWYEj\xcaS@1MTF5\xcbS@\xad\x1c\xe8~\x1a\xd1S@\x94\xb6l\xfeH\xb8S@5\xc5\xca\xe4\xfe\xc4S@\x1a\x94\xf8\xf5\xee\xbcS@\xfd\xc7\xcb\xac\x08\xc8S@\xd1\xd6\xffJk\xd1S@\rG\xbe4\xcc\xb9S@\xa3\x1a\xf3\xf6Z\xcaS@\xe5\xcb\x1e_1\xbfS@fx\xa2\x0cQ\xbaS@\xb6\xd3\xab\x82x\xc8S@\x1b\x93\x89\xb01\xceS@\xa1q\xb1\xba\x80\xbfS@\x80\x0c\xe8/!\xc1S@\xfbl\x05\xd2M\xc9S@\xd3\x99\xb7\xe6.\xc8S@fp\xb3\xaa\x02\xc2S@\xfa.\xa4\xdd\x94\xc4S@\xd4\xa2D\x08?\xc0S@\xc0SJI\xc6\xcaS@\xeb\x9eorj\xbcS@|\xb0\xecI\x0c\xbaS@\xf6\xab\xe1\x83\xdf\xc3S@)\x0e\xe4\x01\xcc\xcfS@\x94\xc0\xd7BX\xcbS@\xb2\xe3\xbe5v\xccS@\xa4#\xe6\r\n\xb5S@c\x13b\x1ei\xceS@\\e\xa46\x83\xbfS@L\xca\xe8\x9eR\xbeS@\xb9\xfc\x85^:\xc9S@T\xaf\x83I.\xc2S@k_|\xc3,\xb4S@4_\x16d\xe8\xd0S@&&\x82|\x81\xc1S@\xf3G1\xaf\x9d\xb7S@ST\x9e\n\x97\xbdS@\x83\xc3P\x0e\xac\xbbS@\xdb\x9b:\xee\xf1\xb4S@pxf]|\xbdS@\xad\xf1\x97\x15\xfa\xccS@\xea\xbc\xe0\x7f\xc2\xbfS@S\x0b\xe1i\xfc\xc0S@\xcen\x1e\xef\xe5\xb7S@u\xfb\xde\x8b5\xc8S@0\x90\xf6\x16r\xbaS@\x8e\xc1\x06\x9ao\xb5S@\x89n\xd4E\xbf\xceS@r)\x1b\\\x9b\xceS@\x89\xa6s\xe1\xc5\xb7S@\xa6\x0c?2\xa1\xbdS@\x9a0\xfa\xa8\xe5\xcbS@\xd3m\x12\xc2I\xd1S@\x06\xda\x13\x14\xc3\xb4S@6\xda<(\x95\xc1S@\x0f\x97\x834\xcf\xc3S@_\xcb\xe5{X\xc8S@\r=\x99\x80 \xbaS@\xf2\xea\xa8\x80\xbf\xcdS@\x1c\xad\xdcX\x8f\xcaS@\xf4\x88\xd6\x02\xa9\xc0S@\xd8\x19J\xa1F\xc9S@\xc9\xe6Y&~\xceS@\xfa\x14<\xc3\xfb\xbaS@9\xe2\xa7\x19\xab\xc7S@\x9e5o\xc9\x8d\xc8S@3\x14\xa0\xbb\\\xc0S@,\x1e?\xce\xf7\xb8S@ \xb8\xc6\xc2J\xc8S@\x8f\xb8N\xc1\xb3\xc8S@-\x9d\\\xc3R\xc5S@\xb7\xfb\x1a\xac\xe5\xbcS@G\x1ak\x16P\xc3S@>O\xc9\x02\xa7\xc8S@\xbe8I\x82\x94\xb6S@\x91+\x17a\x97\xbdS@\x15\xf6o\xbeN\xb4S@c\x06\xfc\xf0\xaf\xbaS@\xf0\x8b\xec\x8b\xd5\xc8S@z\x17\xc0\xc6\xcf\xc0S@}`\x8b\xb7\xb7\xb8S@\x8f\x0e\xfd\xdc\xf3\xbaS@\xaa\x13\x08\x9f\x91\xbdS@[\xc0\x03\xbd\xb7\xaeS@e\r5B\xbf\xbdS@I\xf3V"\x8b\xbaS@\xd5ls\x91\x81\xbfS@\xdcx\xf6X\xa4\xbfS@\xb77y1x\xc1S@\xb00\x1e\xa4\x00\xccS@a\xbd\xe2\x03\xe0\xaaS@[\xf2]Y\x9c\xbeS@\xcb\x00\xa1\x8a\xdd\xceS@a)\xbd\xd5\xd6\xc6S@L\x03\x7f\xa7\xc7\xc5S@\x87\xb9\xe0\x0b\xae\xc7S@\xfb\x90~\xff\x17\xcbS@S\x1c\x87q(\xb5S@\x95\xc8\xd1\xf7\x0c\xc8S@Q^\x80#,\xd2S@\n\xca\x87\x07\xa7\xc8S@\x96t\x9a\xc8\x80\xc0S@\xfc \x9a9~\xc1S@(\xb0\x18\xc6o\xcdS@&\x99\x97\x86\xe9\xc1S@Z\xe5hG\x05\xc6S@\xce\xd48\xbf\xf8\xa7S@\xa4\xe9\xabos\xc4S@\xe5F\x89\x07H\xcbS@\xd2\xbf9\x1e\xee\xccS@m\xcfF\x19\xc0\xcdS@G\xbb\x93\xc0I\xcdS@\x1d\x8bm\x0e"\xc3S@\xdb\xa9\xc6k\xcf\xbdS@\xb8\x88\'/*\xc6S@=k{\x89\xab\xbcS@5+eD\xdf\xcdS@\x1d\xaeb\xfa\x01\xceS@\xbf\x06\x91 z\xc8S@\xf4\xe3Zr8\xc6S@\x80\xd40\xa9\x0c\xb1S@~\x9f\x94\xbe\xa9\xc4S@\x99\xe9\xb4\x80\x94\xbdS@/d\xc6G\xfa\xc3S@\xe2"\xe4\xde\xac\xb4S@Z\xe7l\x1a\xd4\xc5S@5Q\xa2\xe95\xcaS@\xf6\xa0m2\xa0\xcaS@\x03aO\xe4\xa8\xccS@h\xbd\x0c&\xfa\xceS@\xde\x8bU\x96\x94\xc1S@\xc1\x8e\x05 \xb9\xbaS@;\x9c\x9a\xc3\xa9\xc6S@\xb2#\x8f*|\xc5S@\xb0\xbf}8\x91\xc5S@l\xd3\xa2\xa8\xcb\xbaS@\xfe6\xadbW\xccS@W\xd8\x16\xb1\x86\xaaS@Y\xff\xf6\x111\xd1S@Q\xb95\xaa\xaa\xd0S@hgv\xc6`\xbbS@Q\xe4s\xba}\xa9S@\xd2\xa26\xf0V\xceS@-\xe3\x0f\x91[\xc6S@\xd2\xfc\xbb\xa8\xce\xc5S@}b\xb5<\x8d\xc4S@\xd6\xd6\x84\x15G\xbdS@[(\x00\t|\xb3S@u\xb4\x1a\xaa\x97\xb4S@-\xa8S~\x81\xc7S@\xaf\x149I\xa3\xcfS@C\xf2\xd8\xcd\xf2\xcfS@K.\\\\\x96\xcbS@e\xb0\x8b@\x06\xb7S@\xdbS\x90\xa5\xf0\xc6S@\xd2\x93w\xc9\x83\xb7S@\xa7\x8eg\xd0k\xc5S@\xe8\x02._M\xa8S@%\xaf \x8e\xe8\xb0S@\xdf\xd4r\xfb\x7f\xacS@9\xf2\xf3\xbb|\xc2S@\x14D\x97!n\xcdS@v\x89\xe6\xd5\xff\xbfS@\xdb+\xcb\t\x06\xbdS@\x88\xd0\x17\x9ed\xc6S@\xe38bo\xfb\xc9S@\x0c\xeaOk\x9e\xcfS@\x08\x97\x9b\x18=\xccS@Z\xbd\xa05\x89\xc9S@o\x0c\xb6\xfft\xc6S@W\xe7>\\l\xbcS@\x97\x8a\x8d\xa7\xc7\xc5S@\x9b\xa0\x06\xb0"\xc5S@\xed\xbf\x95\xben\xbbS@3\xec+\x15+\xc4S@\xdb\x18\x16\xad\xc7\xb0S@\xc0\x9d\x9f]\xc0\xcaS@\xd8\x01W\xfd\xff\xacS@\xc1H\xd7\xf1\x98\xc6S@B(\xd3#Q\xc4S@\x96\x03\x8a^z\xbeS@p$g\x05\x85\xcaS@\x9d\xf4\xb8l\\\xd0S@\xe4JU\xd1J\xd0S@F\xa7\xb6\x04\x12\xbdS@\x15G\x8b\xc0\x1b\xc7S@\xd5\xb6MV\x03\xc6S@.oPr1\xc6S@i=3p\x8f\xcfS@\n\xcc\xbf\x1a\xbf\xd3S@\xb5\x9e\x16\x99&\xccS@\x0cuL4\t\xcbS@\xd9\x14\xdf}\xfa\xd0S@D\xef8ew\xd4S@\xd5\xf9\xba\x8c\x19\xc4S@%\x0fb\x8d\x9a\xc5S@\x0c\xf7[\x14$\xc4S@\x0bs\xf53Z\xd1S@~\xceu\xeb&\xc3S@\xc0+\xbc;\xd4\xc8S@a0\xd0C\xa5\xc0S@>\xc4\xa8\xff~\xd4S@hv@\xfc\xba\xcfS@X\xda\xbb\x9c4\xc6S@\xa1\xe1\x8f\x0c)\xc3S@\x97Y\xbe\x821\xc4S@+f\x1cG\xac\xcaS@\xde\x1dO\xec\xda\xc7S@O>\'\xa7m\xcfS@Xn\x82Pr\xd1S@#\x04\xcf/V\xc6S@\x83\x98\x93\x91_\xbcS@T&\xd3\x08\xbd\xc0S@\x8e\x87\xa9\x13\xf7\xc5S@K-\xe6\x81\xa4\xb5S@Ue\x96\xa6\xe9\xc0S@\x0f_\x92\xf3S\xc6S@\xbd\xcby%O\xbdS@\xda\xf1-2\xa4\xbdS@n\x0e\xcb\xd9]\xc2S@\x97pd\xd9\xad\xcbS@\x15\xd7\t\x92\xe9\xc6S@lj\x1c\x11\x0f\xc5S@\xaf\xbd\x8el\xb0\xc3S@\xbaU\x93-\xea\xcaS@\xfc\xd3X\xc1\xae\xc5S@96O\xe4M\xc5S@1\x88C\\\x1e\xc3S@9S\xf22@\xccS@\xf8\xc8\xe6$\xd9\xd0S@\xf2.\x9a\xd3;\xc6S@\x8f\xc0\xd9L\x0f\xd1S@\t0\x9c\xe0)\xc3S@\x87\x96\xbcu\x9e\xccS@u!\xd1\x86\xf3\xbfS@\x99\xd4\xc7\xd1f\xc4S@Q\xb1k"\x96\xcbS@\x80\xdf\x1d\x16\xfc\xc9S@i\x91\x9bX\x8b\xbdS@7k2\x9bA\xb9S@S\xe0q\xd4]\xcfS@\xf8J>\x01j\xceS@\xdb\x17\r\xe61\xbeS@\xc4\xb3"2G\xb7S@\xba\xd2\xab/\xcb\xc0S@\x0b\xfb\xe3\xdf\xb0\xc0S@L\x1d=\xd1\xd0\xc5S@"\x95\xc6\x7fh\xc3S@|\x9b\xd1\x05\x8f\xbcS@\xcbt\xde\xfbP\xc3S@)z\x91Ib\xbbS@.\xf2\xd4o;\xbcS@\xd3\x19\x97\x8b\x89\xc2S@"<\x17($\xc4S@\xb4\xc5\x13\xfa\xdc\xc0S@G\xd7P\xe3\xa4\xc0S@B\xb6\x0c\xa0\xbe\xd1S@Z\xca\x1b\x1d\x85\xc9S@\xd3\xa4y\xd0\xe7\xb9S@z\x1d\xa9\x80\x16\xc6S@\xd5\xa7sq\xa6\xb4S@\xfb@\xdf\xa8\xf5\xb8S@\x8d\xf3#A\x06\xbcS@\xa7\xf7\xf2\x07\x9b\xc4S@\xae\x8c\x8b\x8d\x11\xc0S@\xa6>%+\x8d\xccS@Z\x84\x08\xf5g\xd0S@\x1d$\xf4\x07z\xd2S@\xdc\xf3\xc4O\x08\xd0S@\x1cU-(\x1a\xa6S@\xd4.\x84\xddK\xcfS@gt\xf2\xb7\xa8\xc9S@\xdd\xa9rBf\xbaS@\xe8\xa2\t\x18\xd0\xb8S@\xb2&}\xc1\x96\xc8S@4!<\x10\xdc\xccS@P\xdd\xcaSa\xccS@\xba\x01G"\xa0\xceS@\x87\x11\xb3j\xc5\xd0S@I\xba\x07\xc0\\\xc4S@|\xbf\xd7?\xa1\xc6S@6\x86,\xf1\x99\xb2S@A6}P\xa5\xcbS@\xd8\x1bh\xcc\xef\xc2S@!\x05\x14\xf3\xfc\xc9S@BSq\xcc\xe8\xccS@U\xea\x9b\xc9?\xb8S@\xd0\xddN\xaab\xbcS@\xaf\xef\x88<\xb6\xbaS@\x18\x82\xe1\x85\n\xd1S@\x1bs\x013\x0c\xccS@\xd9\x17\x8b\x01O\xd1S@$@\xd8\xe6\xc3\xb9S@\x1d\x93B\xa5#\xd3S@\xc2\x88\xb2\xbaX\xd2S@\xd3 \x198\x91\xd0S@\x8aZ\x0b8\x7f\xd0S@\x13\xc9\xed(\xbd\xbeS@\x13\x0cxF\xca\xa8S@\xff49"x\xc0S@W8l\xb9\xf2\xc8S@\xe0\xa2\x18Ov\xbcS@\x9af\xf2\xf1\xbd\xccS@V\xcd\x04L\xd5\xd2S@F\xb0\xdb]u\xbaS@\x85\xe11\x0fX\xbcS@]I<\xe2\xe6\xd5S@\x0cq\x8dew\xd3S@\xdb6\x17s\x9d\xc4S@\xcf\x10W\xbe\xdf\xcbS@0\x06\rJ\xe9\xd0S@\xe3%\x8e\x13\xce\xc4S@k\xa8\xb5\xe7N\xbbS@E\x93(\xdbx\xa0S@\x0c (\xb07\xc1S@\x98=|\xd1@\xbaS@\xaf\xcc\xa0\x02\xf7\xc9S@\xac\\BW\x1b\xc4S@\x8e\xba\xc5\xad\x8c\xa5S@\x19\xb9m\xba\x1a\xbdS@\xa7\x15{=\xdc\xb0S@\x96)\x99+\xf7\xa3S@\x87\xbd\xea\xba\xbd\xc8S@\x95\xceF\xbf\x9a\xc3S@\xf5p\xc5\xf2\xff\xb2S@m\xb2\xe6\x84W\xbaS@o\x8f\xf5\x8a\xf6\xcfS@\xa5Bk9H\xbdS@\xcb\xb1\xb2o\xd4\xc7S@I\xf7jg\x85\xbfS@\x1a$b\x14\xc4\xd0S@\xd5\x8e+E5\xa3S@\x80_\x14\x1f=\xd0S@\x04D\x8d\xad\xd5\xb8S@\r\x83\xb0\x18\xc2\xcdS@5\x85x"\x17\xd0S@\x7f\xc2\x1b\x19\xf6\xd4S@\xa5\\\xf9=\x1a\xc3S@7\xe9\xd9\xe8\x88\xc3S@\x18\xf7\xd0\x91\xf5\xbfS@\x11b\x99\xc3o\xbeS@\x95\xea\xddK=\xc8S@h\xac}[E\xc7S@\xb1\x977U)\xcbS@dEs\xa0\x96\xccS@\ri]\x94\x12\xc6S@#\xfc\x13\x82\x16\xcdS@=\xeb%\xa0\xf4\xbdS@\x8c\x15\r\\\xad\xadS@\xa83\xc7\x89\x91\xcbS@?m\xba\xfd\xcc\xb9S@\x8a\xeb\x96\x0e\xf2\xbdS@\x92i\xd3m\xdf\xc7S@\x97D\xa1\xb6\xec\xc8S@4\x86\x9d\xbd\xc0\xbdS@R\xd5i\xb3\x87\xccS@,\xb36^\xa1\xccS@\\\xdf\x97\x1e\xde\xbdS@\xa1\xaf\xd0\xeeb\xccS@\xb9\x91?^\x9f\xd2S@Q|\xe9\x97\xd8\xccS@\xecS\xf0&\xa3\xcfS@\xe3\xe1g\xc0\\\xb7S@\xdel|\x81\xa6\xc1S@\x05n\xc2\x91,\xc9S@P\xd8@z-\xcaS@fH;\x07\x1d\xc1S@\xb9\xf4I\x94\xab\xc1S@{\x8d\x18\xcc\xd3\xcbS@\x08,\x08\x9e\xeb\xb5S@/\xde\xc1`]\xadS@\x89\x03&\xb7\x1c\xc8S@;_k\x01\xa0\xceS@3\x89\x996\xb1\xcbS@\xb6\xc5\xe4` \xccS@\xd5\x8e\xd3\xf75\xb3S@j\xf3 \xf5K\xc5S@s\xd8vd=\xc4S@\xbc\x07\xdc\xfc<\xd0S@\xf0\xfc\n\x15:\xbeS@\xb7;\xcd3*\xb8S@\x041eA\xc7\xc6S@@7\x17\x9e\xe6\xb7S@[\xe4\x8d\xa3/\xc9S@\xb7Y\xf3\x84\x1b\xc0S@\xd7H\xf6v\xc7\xb2S@A6\x01m\x10\xcfS@\xc4R\x1f\xd4\x07\xc3S@\x99\xaf\x16n`\xbeS@\x8e\xd6S\xfa\xf1\xabS@\x9b;+*\x11\xc1S@\xb3r\xaeP7\xb5S@\xf9\xb0e\xc3\x97\xb3S@\n@\xbf\x9e\xcc\xc8S@\xf2\xf3\xbc\x1a\xc3\xbdS@k\xb6\xc4\x88\xfc\xc9S@6P\xed\xd8&\xb5S@\x98 \x06\xa3{\xb4S@\x1d\x1c\xd80\xb6\xcaS@#\x87\xf1\xc2\x8d\xc2S@\'\xae\xf6\xe5E\xbdS@8\xfb?\xcb&\xd3S@\xa9j\x1e\xde\x02\xceS@\x02\x01\xbd\xa8u\xcfS@\x12\x11\xd1G/\xcfS@\xb3d\xa5\x7f\xf8\xc2S@\x82\xbe\xbc4\xb3\xb8S@-Y\xd0\xf2.\xc5S@*\xcd\xcb\xa9\xfd\xc2S@Q-\x9b\x02k\xc7S@\xc4\xbfJ\xc0\x9b\xb8S@\xa5\x9e\x9eP\x85\xc7S@\xd1\xf4<\xe1\x9d\xc5S@U[\xf7\xde\x89\xadS@z\xb7O\x8a\xb8\xceS@\xea\xb8a\x98\x10\xcbS@\x80\x17\x80K\xa2\xcdS@:\n0!\xb9\xacS@\xb0\x9c\xca\xfd\x85\xc0S@B3L\x1dV\xc7S@\xeb5C\x82L\xd0S@F\x81\x0c\x07\x90\xb4S@l\xa8\xf6\x1e\xe8\xc9S@^z\x07)\xba\xc3S@\xc6q\xd7\xd2\xeb\xbbS@\x89"\xd7H\xb9\xb4S@\xd0~\xf5^m\xaaS@\x08\xb2\xef\xd8L\xccS@\xa6\n\x19R\xdd\xc0S@\xfec\xdc\xdbm\xbcS@\xf5\xeej\xdd\x16\xcfS@\x82E\x00,z\xcdS@\xa4\xa2\xd7\x9b~\xc0S@\x18\x94\x89\xf2x\xc6S@\x1a.\'@\xa9\xadS@tkc\xa3F\xd1S@\xfb<\xf0\x07]\xc1S@\x12\x0b\x04\x0c\xa2\xc6S@V\'\x9d\x15\xc0\xcbS@\xd6D\x83Cq\xc8S@\xb5\xc7\x9b\x17y\xc7S@T\x95\xd179\xd3S@6\xb6U\xa6\xcf\xbfS@\t\xa1\xf7dT\xbeS@\xfd+\xb8\xa5\xa6\xbfS@\x06\x99s\xdb\x85\xd5S@\xc9\x83\x1e$\x17\xc5S@_\xf9\x07\xbdv\xccS@\xb0\x9f\x00l\xb5\xc8S@\xaa.\xacG0\xc4S@\xd8{\x90*K\xccS@8\xb2~$\x0b\xcdS@\x0e\xbai\xa6\xca\xd2S@\x14\x97\x81+\xa5\xc7S@7\xaal\x0c\xaf\xbeS@\xd9\xa31\xa6`\xb7S@\x0e\xd0\xe9\xfd\x8d\xb2S@\x81\xb0\xca~\xb7\xc8S@\xac\xaePN_\xd1S@n\x93\xb85k\xc3S@1Y\xab+\x8e\xb9S@\x96\x06\x0cr\x99\xb6S@usm\xd8x\xd3S@\xba\xc5?\xe9\xbc\xbfS@\x16\t\xc5\xe1\x8f\xc7S@ \x87b\xaer\xcbS@\x1b\xf8t\xa3y\xd0S@\x8f\xf4\xaa\x9e\xdf\xbaS@\x05\x88\xc4\xef7\xb8S@"\xdfoB\xda\xc3S@\xd0#\xa9|\x11\xc4S@w\xae>\x97\x08\xc0S@\xcd\xf0\x18\xc8\xf8\xc5S@\x1f!Y\x8cP\xc6S@x\xb0\xa5\xb9\xb0\xcbS@*\xc5\xd7,\xb8\xcaS@\xf3\xc3\xb5\xe6\xa2\xa4S@h\x1ez\x0c\xcb\xb9S@gFI\xce\xea\xccS@N\xcd\x0e\x90\xf3\xc6S@n\xcf\xdb\xf5K\xd1S@4\xaa\x9cc+\xa3S@\xa4XG\xc0@\xa3S@\x07\x056\xb9\xfd\xb1S@<\x94]D\x8e\xc0S@z>\xa3c\xa6\xadS@r\xe9\x80\x16\x8b\xa1S@\x9b\xa6\xf3bl\xbfS@)\xba=Y\x03\xc8S@\xdf\x9c*\xff/\xc4S@\x92\xf5\xd1>\x9e\xbbS@\x05\xbf\xe9\x11\\\xd3S@\'\x9e\t.\x12\xc9S@\xd8\xa3p\x1e\xd7\xc6S@i\xe3\x0cV\xa1\xccS@\xef:\x1f\x15R\xd1S@\xad\x19\xf7\xea&\xcdS@n\xe8\xda\x97\xc2\xccS@\x9e\x17\x03\xc6\x0e\xd3S@\x04K\xff\xf9+\xbaS@\xaaY\xfd\xc0D\xb3S@p\x8c\x00\x01\x0e\xbbS@@\xd5\x8bw\x1f\xd0S@\x98\xa1\xb4\xf3\xee\xbdS@\xf7\xd7Z\xea\xf7\xb7S@\x0e\x9b\xd6\x8e\xcb\xb2S@EA;\r\x0c\xc1S@\xe5\x89\xd3S\xea\xc6S@\x19\x88\x8c\xc4_\xbbS@\xd1=H)\x94\xccS@\x9e}\x0c\xce4\xcdS@\x1b\xaf\xab\x81\x88\xccS@\xf0>\x89\xed\xc2\xcbS@3\x9bnH\xd7\xabS@A\xcbq\xb0\xec\xb4S@=\xac&7\xc9\xd5S@`\xd1\x1d\xcdM\xb9S@\x1c\x92M\xbe\xca\xacS@\xd9\xd5\x80\x04N\xa4S@\xec\xce\xbam\x08\xc3S@\xe8\xe1C\x91\x9e\xa8S@\xa8g\x0e\x99\xd6\xcbS@\xc8\xdd\xfff?\xd0S@\x97\x92g2\x15\xc0S@\xc9[\xe6\xed>\xb3S@\xafp\xb0[\xe8\xb4S@<>\'U\xca\xc8S@v\xff\x82U\x1b\xa8S@\x8e\xcb\x9d\xd2\x85\xd3S@\xc6\xfc\x95\xa7g\xbaS@\x99?\xe3\x1a0\xbfS@\xbc\xe8\r\xd1!\xcaS@w\xfc\x9cW\xc1\xc9S@W\xdf\xeb\xc1\xaa\xccS@b\x81v\xd2\xac\xc8S@\x7f\xa8G\xbe\xcf\xa7S@6N.#\xd1\xc2S@\xbd8\x0eL\xf9\xc8S@\xc0g\xc6\x802\xcdS@\x82\x02\x10,\xee\xc6S@\xc2\x10\x876i\xb6S@\xb3\xc9J+\x9c\xc4S@\xb0\xc4\x8a%\xb4\xb1S@\x9c\x135\xd2t\xcfS@!\xe1\xf1S&\xcdS@\x87C\xb9.\xc5\xbfS@FT\xc0\xef\xbf\xcfS@|\x9c\x1e\r\x1a\xd5S@X\x1a\x14oz\xbeS@(\xb7u\x0ev\xb7S@\xb6\x8d\x86\xb8\x0c\xc8S@/\x04+\xe5u\xd0S@\xc8v\x1a\x18\x0f\xccS@\x96\xce\xbeaX\xc9S@[\xb1F77\xcdS@\x97J\x18s\xe7\xb6S@\xff4\x95o\x02\xccS@\xc4\x94q\x8e(\xbfS@\xdeh"1N\xc3S@\x19\xea\xe9\xd1g\xb3S@\xcd\xd9\xdf\xd1j\xb8S@\x8c\xeb\x0eR\xc9\xbaS@_heW1\xceS@\xc7{\x81MS\xcaS@\xd5\xe1\xf5\xdcf\xc0S@\xd5\xff\xae\x07\x13\xd3S@\xa1\x05\x1b(\xba\xb6S@\xf0\xce\x15"H\xccS@\x9d\xa6)R\xa3\xcdS@\xf0e\xd8g:\xbfS@|\xb7|y\xee\xbeS@\x8b\x1f\xd6\xf5\x0e\xb4S@(\x15\xde2\xc2\xc4S@@~q\xebR\xb3S@:\x91\x13\x89\x1c\xb5S@\xa9\xd8\xe2|C\xc1S@Q\xe7\xb7L\x89\xc3S@\x1dK\xd7\x88\x1e\xd2S@\xbc2\xf2m\xbb\xd3S@[\'\x88\xddO\xbeS@\x14\xc2\xa1u?\xc3S@6E\x1a\xba<\xccS@\no\xb4\xf3\xd3\xcaS@\x94\xad\xc6\x15\xfa\xb9S@k\xd3\t\xf63\xc0S@\x90yN\xb8\xe3\xb4S@YI\x928q\xbfS@\x1e\xbc\x02f\x96\xcfS@\xd4M\x9b\xab\xc3\xc3S@S\x08u>@\xc0S@!U\x993\xe8\xbdS@\x0f\xb3\x98\xf5\x94\xd1S@\x968\xa6\xec\r\xcfS@\xda*]\x8f\x85\xb2S@\x90;\xef\x9f\xb4\xa8S@1k\xf3\xdd0\xb5S@"\x80m\xa5\x8a\xbfS@\xe9\xc7R\xa4l\xb8S@\xd1O1c\x0c\xbfS@\x996e\xb9n\xcfS@\xd3\x18\x9fGP\xcbS@8\x0b\xddO\x9e\xbaS@H\xdcv\xff\xd3\xcaS@\x9b.\xe3S\xff\xccS@J\xbf*\xbf\x87\xc3S@\xdd]}\x0c\x8f\xc0S@\xa1O\x8d\x06\xf5\xc2S@\xfc\xbd\xa3H\x8f\xc6S@\x05C>\x11\xd3\xc2S@\xa5\xdf\xcd\xcb\xbe\xa9S@\xfc\xefB\xe9\x90\xc7S@<\xd8K\xdc\xd6\xbdS@\xaf\xa4\x1d\x86@\xbeS@\xf9\xa5\x9f[\x14\xc3S@-\x19\xa7\xbf\xc2\xc6S@\x02\xb6\xee\xe1\x17\xcaS@\xebwe\xb8>\xb0S@?D\x1c\xabs\xd1S@\x14v+X\x0c\xc5S@\xd8\xbb\xac\x1d\xc6\xb8S@\xf1\xcee\t\xd3\xb8S@\x8dv\xa1\xf5\xbf\xb6S@\xa8C:\xd2*\xbeS@\xf8RN\xac\xbf\xc1S@\xa1*y\xf0\x01\xcdS@>\xef\x9e3\xca\xbfS@\x12\t\xc5\xea\xe8\xb9S@#\x9c\xe8\xaaK\xbeS@\x02\xd2\xcd\xa9v\xb9S@\xb2\xa6`y@\xb0S@\x92\x86\xd0\x9bJ\xd4S@\xe5\xa9hEO\xc8S@\xa2Z\xee\x93\x1c\xd4S@\x02\x85\xefR\x18\xd0S@k\xcba\xcc\xb1\xd5S@\x84B\xbfc\x95\xb8S@\x1e\xb7\x80\xee\xfd\xa3S@Wy.\xd2N\xc9S@Z\x01\xd0\x15C\xd2S@\xca[\x11\xb8\xdf\xd1S@J\x15\x1eQ2\xcbS@n\xee\xe8\xecE\xb8S@\x0cR\x90\'\xc5\xcbS@\xacv\xf3\x9a\xf4\xbdS@J\xc6o\xfa\x8d\xd3S@\x13P\xd0\x84r\xb0S@\xa5Bt\xfc5\xa3S@9\xb1\xbe\x87\xd3\xc8S@\xadOB~\xfb\xc4S@KT\xad\xaf\xf9\xb5S@\xaf\'\x01\xd7E\xc7S@s\xef\xa0\xb4\xf3\xccS@\xbe\xdfv\x9a\xa2\xbfS@}\x95N\xc8\x92\xc1S@u7\xe6\x1c\xdc\xbeS@\x87\xbcI\x80\xdc\xa3S@c\xe5\xda\xa0\x0c\xb4S@\x87\xda]\x85\xfc\xcbS@\xfd\xa2\xbf\x99\x87\xb4S@\xd3VC\xe9N\xcdS@\xf4F\x9e\xfc\x19\xcbS@r\xbe\xd9Ng\xbdS@vd\xea\xde\x95\xccS@/{\xbdn\xcb\xd4S@\xcd\xcdP \xaa\xd3S@+\xac\xd3|\x0e\xa6S@\xcc\xc4\xe3\xe1\xb9\xc2S@\x184\x8d\xfeu\xc1S@\x19>\xcb\xd9\xe5\xb8S@\x8b\xc4xz\xed\xc8S@\xa7\xf7\xaa\xb1a\xcfS@\xd1&\xf9;\xe9\xc3S@\x87\xc9\xe9-\x8e\xc1S@;?=\xc6\x9e\xc7S@fw{\x15\xc8\xc9S@\x0f\x1f\xec\x82`\xb5S@\x83\xaf\xa2s\x1a\xcfS@1\xfc\x81,L\xa7S@\xab2\x19\x03\x8d\xbeS@\xd1\xafU\x97:\xc1S@>\xa9\xb7\xd4c\xc7S@\x02\r\xbdJ\x94\xc2S@p\xe9\xca\xc9\x10\xc0S@Q\xe4\xd2\xce\xcb\xa1S@\x9a\xf2:\x07\xa4\xc4S@\x8fV\x87/\xa9\xc8S@H\xf9\x17\x04\x1d\xcdS@\xdd\x1a\xf9\xdc\xa1\xcbS@\xfa\xfb\x15\x1e_\xbdS@\xbc\x1f\xdeWq\xbaS@\xb0\x10\xe8T6\xb9S@-?~\xbe\xc7\xd0S@2&\x84\xfc\xc4\xb2S@\x80\xa9\xacX\xdb\xc3S@\xf1\xafI\xe0\x18\xc8S@`\xcb\x80\x93C\xccS@l\x0eE\xef\xef\xbbS@\x8d\x86^\xdfk\xc8S@\xce\x12\xef;\xc3\xbfS@8\xa6\xc3\r\x1c\xc4S@\x89\xa6\xb4E\xaa\xbdS@\xd9\xfa\xedQ\xd8\xb5S@N=a\x1d\x04\xa5S@\x8c!\xa6\xc6z\xc1S@\xf4\xbduUa\xd2S@0\xf8<*\xcd\xc1S@\\\xdd\xe93\xd6\xc0S@,Db\x1c\xc5\xb5S@\xe6\xe5\xfd8\xb6\xd1S@\xa9\xce\x13Z`\xceS@\x0bc*$%\xd3S@\xa4P\xaeA9\xd2S@\x9eG\x06{\xb0\xceS@\x976M9\x01\xd1S@P\xcb\xed\x14\x89\xcfS@{\x02\xb7\x8f\x0b\xccS@\xf8\xef\xce\xc1\xde\xccS@\x81*\xc1\xbd\xc0\xc4S@\x85mI]\xd5\xbaS@\x104\xf0\x1f\x12\xccS@\xd7Gc\x9du\xd2S@D8\x1c;\xfa\xcbS@\'[\xdf\xf8\xab\xbaS@g8J\x16\xf1\xd0S@:\x1d\xd7c\xea\xcfS@7rx\x1fJ\xcdS@\xa5t\x94b\xd7\xd2S@\x00/\\<\xf9\xceS@\xe4\xd0\xc8ru\xcdS@;QW\xed(\xd1S@\xee\xf5\x9f\xab\xaa\xd0S@8\xc6"\xe0N\xd0S@\x9fc\xe3S\x14\xb8S@\xe9c%mV\xd2S@\x95oCq\xef\xd1S@\rdc\xcb\xad\xd4S@4\xdd-\xed\xc6\xcaS@\xdf\xc8#rJ\xa6S@\xab\xc5\x99\xa1[\xcfS@\xc3\xcc\x04\x81\xb8\xd0S@,\xc9\xed\x1eO\xd0S@\x00[\x01\x98\xbb\xd5S@\x1b\x17+\x0cV\xd1S@\xee\xf4)2H\xd1S@\xc3w\x02h`\xcdS@E\x8c\x9a$\x19\xd0S@\x07@,\x10\xea\xd5S@\x88\xf2X\xb4\xe7\xcfS@8eF\xfd\x91\xcbS@W\xaa\x195e\xd1S@\x07Q\x90\xb3\x08\xd0S@\x7f\xcf\xfem\x9d\xceS@\xabM\xc1_\xc2\xc2S@\xc9\xa6F\x89\x0f\xd1S@\xc7]\x87\x0f\xf2\xcaS@h\x9by\xf8|\xd5S@|\x8f\xfa\xee-\xb5S@\xda\xc5j\x93Q\xccS@\x8a?\xe35\x98\xd5S@\xfe\x98G4\xd8\xceS@y\x9a\x807Z\xcbS@;\xfe|\x0f;\xcfS@ze/\xf5\xc6\xcfS@S\x7ft\x922\xcaS@\x19\xe4\x82,\xb6\xd1S@\x13\xd7\xebH^\xd0S@^)\xf4\n\xf2\xc4S@u\xbaM\r\x85\xd1S@\x10\xc4\xaf\x11\xa1\xd3S@\xed(\x04\xe7e\xd3S@\x81\xa7u\x9f\xc0\xd0S@U H\x0b\xa5\xd0S@\xba\ng\x9d\xf4\xb5S@\x08\xb8\xd3\xba\xf6\xd3S@\xc9o\x14\xb0\x9e\xcfS@\xde\xd8\xfd\xa8m\xcfS@\xad\x99\xb8\x05\xd2\xa5S@\x1c7\x1dZF\xd4S@@\x10s\x15z\xd0S@_n\xfe\x02\xc6\xcfS@\xc3N\x01\xe0\xfa\xcdS@\xc7\xdc\xd8\x8d\x14\xd1S@L\x8c\xf32W\xd4S@;\x8fi\x02\x1f\xd1S@/\xfb\xb8N\xa2\xcfS@\xf7\xd2\x04\x80q\xd4S@P\xe1\x81\xdc\xc2\xcdS@\x1d\xcd\x1e\x10\x19\xcdS@\x13\x05\xc2\x06\x1c\xd0S@\xdd\xb2\x81\xa1\xa7\xccS@p\x15rj\xb6\xd0S@g# \xfe\xa1\xd0S@aK\x84SB\xd0S@\xb5\xdc\x1dx\xd7\xcaS@\xfa4\x8d\x90E\xd0S@H=\xdcV\xd8\xcfS@\xd8\xb6_.y\xcbS@\xb7rM\xd8\xdd\xcaS@\xc7\x83\x12\xb3\x8d\xd3S@1\xcc\xe4\xdc\xd3\xd1S@\x1c&\x92\xb9\xe1\xb6S@\xfc\x1a\xd2T\xaf\xceS@\xfdM*0\xbd\xa7S@\x88;\xee W\xccS@\xafiA\xdd\xc5\xcfS@\x98m\x92r\x97\xd4S@Z\t\x00S\xc6\xb6S@\xe8*3t\xae\xc9S@1\xbc\x18\xa8\xeb\xa5S@\x15Z\xae;\xcb\xc3S@\x00_\xaaw&\xd3S@\x9f)\xafU\xf3\xcfS@\x0bF\xa1\x96q\xcfS@I^g-s\xc1S@\x8f\xed\xe1\xf6\x0b\xd2S@\xb8Wk\x08\x84\xceS@\x98\xa3Tux\xcaS@3E.\xabW\xceS@\x88\x80|\x1b\xe1\xb9S@6\xb2\xbb\x81\x91\xcfS@H\x8a%)$\xcfS@\x12r4\x1aA\xd3S@\x91d\xf9\xe4.\xcfS@\rZD\x96X\xcdS@7\x18\x0fC\xf1\xc3S@H\xce\xe6\x86\xf5\xb9S@|\xa2ui\xbc\xd2S@ugu\xbc\xc3\xcdS@\xe1\x0c|\xaf\xf8\xccS@3\xc9t\xbfS\xcbS@V/\xaf\xfc&\xc8S@[\xa0\x1d\x82\x08\xc4S@\x1b0\x86\xdb[\xbbS@\xfa\x83Q\xa9s\xd2S@iI\'\xc4e\xcbS@J\xfb\x9c\x9d\xc7\xceS@\x19\x1aw\xcc\x8e\xa1S@\xe5\x9d\x07u\xe6\xceS@\xed\xaa\xb1\xe5\x12\xcbS@\xd6\x8f\\(\xc1\xc8S@\xa7q\x13T\xa3\xc8S@\x12\xc3\x13\xba\xce\xa6S@\x81o\xaa\xe7\x08\xceS@Q\xccW\xdeG\xcdS@\rRH\xd4\xe5\xcaS@S\x98\x14\x7fj\xc9S@\xa5m\xf5E\x9e\xd0S@O \xfd\xdf\x99\xc8S@6\xbe\xef\x83f\xcaS@\x9d\xe6l\x01\x07\xabS@\x16\x89e\xa8\x01\xcaS@\xbaV\x10\x11\x0f\xc1S@z\x1d9\xb7\x96\xbaS@\x14\xd2\xe1\xd3?\xcaS@Dj\xe8\x86\xf1\xa6S@\xc1g7\xab@\xcdS@xW\x86\x81\x8d\xcaS@[\x03\xcc\xb9\xab\xc8S@\x1c{\x88\xf3\xe4\xd0S@\xa1E\xa1\x95\xed\xd0S@\xab\xb3\xfd\xd0\xc2\xcbS@["\\\xd77\xc4S@\xc3t\x9e\xb6\x1b\xccS@\xe4\x1c\xacz\x1b\xc8S@\xa2\x1bg\xf7\xe0\xc6S@\xb19\x1dM\xca\xc6S@\x1f\xb0\x80\xa7\xa7\xc0S@\xca\x8a/ad\xc8S@\xf5\x05\xa2\x1c2\xbaS@\xde\xc7\xbc\xc6\x98\xcdS@<\xcdS\xbd\xf3\xcbS@8\xbf;\x8b\xdf\xcdS@\xa34R*\x8b\xc6S@w\xd9\xdbF\xd0\xccS@\x9e\xb3\xf9~\xda\xc7S@\xf6\xcd\xa83&\xcdS@]X>\'\xa4\xccS@_^\xf8\xa28\xc9S@\xf7\xac\x10-\x17\xbcS@\xc3\xdd#$9\xc8S@z\xe2\x9d\x8d\xec\xccS@\x02=\x88\xf5\xae\xccS@\x8a\x8cq\x12&\xc7S@\x07Z\xd3\xdf\xf0\xc6S@\x1d3\xad\xfeG\xb8S@#\xda\xbbp\x11\xc1S@\xb7\xeb\x85]%\xbcS@\xf4\xd9OFD\xc3S@\xe0M\xc8\x9d5\xcdS@\x9a\x9d\x9e\x14\x1b\xd0S@\xcfC#\xf8\xd1\xccS@\xdb\x92\xca^\xd5\xc8S@\x08Nz\x8d}\xbfS@p\xdc\x8c\xa8\xb5\xc9S@\xa1\xba\rIq\xd1S@\xa6\xd4\xaf2\x8f\xbfS@ki\xbd\x90\x7f\xbdS@\xa5\xf3\x9cx\xe7\xd4S@\xa1\xd4\x16\x8c\xd8\xcfS@\x17\xb5f\xc7\xd6\xc8S@x0\x7f\xbb\xe3\xccS@D\xc2\xeb\xdb\xd0\xcaS@6\x8dhv\x81\xbfS@H\x89]\x08i\xbfS@\xd5\x19\xd4\xce\x05\xa8S@O\x19HEp\xd1S@\xe2*Sl~\xb8S@\xcd\x17b\x94\x05\xbcS@\xc5\xf9\xaaA\x0b\xd0S@rr\x96\xbc\x93\xcfS@\x13\x06\x1f8b\xcbS@\x14\x19\x94v\x07\xc8S@\x9c\xc9+>)\xd1S@ >R\xedy\xcaS@\xf5\x10\xd4\xe2]\xcaS@\xc8s\xd0q*\xc7S@\xde\xfe\xcd<\xfe\xc6S@d\xa9]\xd2\xf7\xc0S@u\xa4\xc0\x8f\x83\xcaS@\xd06\xc1\x9a\xb1\xccS@t\xbc\\\x1e)\xc7S@f\xdd\xcdvE\xb8S@\xf7\x1b\x18\x8f\x8c\xccS@\xf6\xa9\xfb)\xfe\xcbS@|\xb5\xfda\x9a\xcfS@\xe4\x8c\xed\xc9\xa1\xcfS@`\x83s\xf3\x81\xcfS@\x94\x0f\xa3OL\xceS@\x1c$\xe0\xbf`\xccS@\xf9\xb3\xe4\xb1\x17\xc7S@\xc9\xce\x18\x1b\xc2\xc0S@b\x1b\x16?\xa5\xd0S@\xf47\xc9\xea\x83\xbdS@\xa7\xf6\xf7\xa8t\xd0S@\xff,\xfeW\xbe\xc9S@\xaf[KL\x1a\xccS@O\x1f\xca |\xd0S@\xc0)o\x82T\xcfS@\x10N\x99\x1a\x1a\xccS@\xbd\xa2\xd7X\x7f\xcaS@\'=*\xa0\\\xcaS@\xc2v\xb1\x89l\xc0S@\xad}\x08\x93\xce\xc7S@\xed5\x00\xa1-\xcaS@%mY\xc5-\xbfS@{\xb2\x1c\x14y\xb7S@G"\x84q"\xd0S@\x84\x82z!\xf4\xceS@\xca\xcf\xd4k\xb8\xcbS@\xa1\xa64\xc5?\xcaS@\x14\xa8\x01\xed\xaf\xc6S@\x9f\x01\xa4\xad_\xcfS@|\xd5\xd9\xe6{\xc8S@\xc4\x80\xf8\xc8C\xd0S@\xcb\xf5\xe9\x8a\x95\xc6S@\xcc\x04\xd2fb\xc6S@./\x8a\xf8Z\xc4S@\x9b\x9d\xbb\x06\xe3\xd0S@\xb9Q\xd9d\xb8\xc6S@\x80\ts\xb7\x8c\xc6S@C\x11X\xe3\xa2\xbfS@\xb5{\xe0\x1b\t\xbeS@U\x88\x9aY\xeb\xb6S@\xfaF\xd9\xbb\xb2\xc9S@v\xd9\xbc\xc6\\\xc9S@\xb1\xe75\x8cH\xbeS@\x14F\x86\xfd\xac\xc7S@\xb2Q\xd0\xecH\xc7S@\x92\x82\xab\xb8\xd7\xb6S@\x15M\x14\xe8\x18\xc9S@\xce\xb5\xa8\xd6Q\xc6S@6=9\xa3\xc7\xb6S@\x02Y(&\x80\xcfS@^\x81\x02\x92\xa7\xc9S@M\x1d\xcf\xeb?\xc9S@\xe7\x85\xccR\x8c\xc7S@\xde\x16!\xca\xab\xcdS@\xe8\x82\xe5\x8c\xa9\xb9S@-\xfba\xdf\xc3\xbeS@\xc1\xcb\xd5\xe7:\xc0S@\x87F\x15\x95\x82\xc5S@\xf0:e\x8c\xb2\xc5S@\xedM\xc2\x8a\xaa\xc6S@\xf6\xa0\x880W\xb6S@u\x05\x9fyd\xcaS@\x1f\x16\xabeb\xc7S@\x04kn\xf4E\xc7S@\xdc\xec\xc3z\xcf\xc4S@\x9f\xa9\xf9\x08k\xbaS@\x12\x16)VI\xbdS@\xdb.\xe8\xc4\x0b\xbeS@\xd34\xaa\xbd\x87\xb7S@\xe8, \xab\xe4\xccS@[\xcb\xae\x92\x9d\xccS@\xe3\xc12\'X\xc5S@\x95\x8f\x96\x93\xe5\xcdS@\xbf\xebS\xd1\x13\xcaS@\xb8Z\x10\xc4q\xc8S@%J\x05\xb9\xe4\xc9S@\xd6\n\x97\x0c\x19\xc8S@\x13\xc0\xb7$\x13\xc7S@7\xc3:d\xc3\xaaS@\x04\xf9!^\x91\xc5S@\x0cO\x80\x0b\xdf\xbdS@\xca\xa4\xb7\xe0\xb4\xbdS@|\\b~\x9a\xceS@\x9d|@\x9bx\xcdS@\x95\xa5_\x18\x9b\xccS@\xf0D\xe4\xa1<\xc5S@\xc2\xad\x9bSl\xd1S@\xc2\xf2Ku\'\xc6S@\xb2\xf1\xfb\xab \xb5S@\xe9\xc0\xce\xe0\xe4\xb7S@8\x89\xdc[\x1c\xc7S@\xbc\xd74SM\xd0S@\xfc\xf6.\xdd\xb9\xc6S@~.!\x8f\t\xc6S@\xef\xd9\x7fbx\xc8S@\x1a\xb2n\xf0\xa3\xc5S@\xe91k%\x93\xc4S@\x9c]\xdc\xa3J\xc4S@\\\xe5\xb6\x14\xaa\xc3S@\xb1\x89\x03B\t\xc6S@B\xd5\x0c\xce\xad\xb4S@\x18\xa6\x94\x03\xce\xc6S@*\x8b=\xc2j\xc8S@R8+\xbbW\xc7S@\xa7`o{J\xcbS@\x91\xbe\xfa\xda\x96\xc4S@\xdb.|Jd\xc4S@n\xe77\x9cq\xb9S@\xd4W\xa27\xc9\xccS@Q$\xe9\xa28\xccS@4\xd3~\x0b\xa0\xcbS@\x9cDF\x05\xc8\xc5S@-\xc5\xcd\xecq\xcdS@\x12\xf9\xf3\xafL\xc7S@\x83\x10\xaf\x10V\xacS@ @\x17\xe6\xe4\xc6S@lT\xfd\x96\xa1\xc4S@y\xef\xeb\xcb;\xccS@\xc2o\xf7\xed\x1e\xc6S@\xa1\xaf\xd0\xeeb\xccS@\xf3\xcb\xad\xe0\x9d\xc5S@*\'\xc6"]\xc4S@(\x9d\xabMA\xd0S@\x8e\xae\x01\xc4\xdd\xcdS@e^V!\x14\xc2S@\xb1_\xee\x15M\xc3S@V\xba\xcf\xd3\xf4\xcbS@jT\x7f\\\x19\xc9S@\xf8\xdd\x00\xca\x07\xcdS@\x8db\x17\xcd\x9e\xccS@\n\x96\x0f\x97\xd8\xcaS@\xbbF\xf7\xa4\xe1\xc7S@\xa2%\x00\xc9\xa6\xc6S@\xd0p`\x02\xf2\xc5S@\x93\xf2\t\x9a^\xc4S@%\x82\xcb\x9bp\xc3S@\x8b\xf4\xbf\xeeP\xc6S@\xca\x1eh=i\xccS@`\x86\xc5\xd9\xad\xcbS@d\x876\xbf\xbc\xc3S@G\x80[n\x1d\xc3S@N\x05O\x19\xa8\xccS@\xe5\xa0\n(E\xccS@\xf19\x8c\xb8\xc0\xc6S@\xf5\xa3N\xfe3\xc6S@6\x03\xed\x82\x18\xc3S@`\xc9\xef\xa6F\xceS@\xb29\x965~\xc2S@\xe2w\x80\xa3\xa3\xbeS@\xd5x\n\xa4.\xc8S@9\xaeW\x91B\xc8S@\x93w}`\x80\xc7S@\xfe\xb9(de\xc7S@Q\xd9N\x8c\xe6\xc5S@\xe3Q\x0f\x01\xae\xbaS@qR\xc9\xc6.\xcaS@\',\xab`\x86\xc3S@\xc6\nb=\xd2\xc2S@\x17#&\x7f\xbc\xc2S@\x0e\x85\x9aP\x01\xccS@\xdb2\x80\xc2\x0c\xc8S@?d+\x9b\x10\xc5S@\xa1\x8d\xda\x8c\x8d\xb2S@\x06\xafv\xf0\xd0\xcbS@\x97\x81\xbc!\x97\xc6S@\xc0wB\xba\xe1\xbcS@M\t\x1f\xe7n\xcbS@\xf25]Mg\xcaS@\x12*\xacK\xa8\xc7S@}a\x07\xca\xda\xc3S@\xd2\xdd\xdcR8\xd0S@q\x00\xba\x88k\xb2S@.\xe7\xc4\xa4\xfb\xc2S@\xa1Qz7/\xbbS@\x89$6H\x87\xd1S@\x98\xf4\xa3\xbdN\xc4S@M\xea\x9b\x17M\xcbS@\x04R\x00\xc7\xb9\xc6S@\xafa\x854y\xc5S@\xee\x82P\x0b\x0f\xcaS@\xc7\x9a*_\xff\xc5S@\x05V\t\x02\xbb\xc5S@F\xf8\xda4\xa9\xbaS@\x8a\x86\xd5I\x81\xbaS@\t}o<\xb6\xc4S@\x82A\xbb\xbaC\xc1S@\x8d\x81O\xff\x0b\xcaS@4\xd7\x11\x87E\xb8S@\x9e\x0e\xec7?\xc7S@a\x87;\x96\xbf\xc5S@frp\x85\x7f\xc3S@\t\xb7B02\xccS@\x9c\xe9\x1ba\xde\xc6S@R@\x7f\x1a\x7f\xc5S@$\xd8U\x85\xbb\xc0S@\xb2\xdf\xfbe<\xbaS@\xf3\x84z\n?\xc6S@\x92\r\x97PB\xcaS@\x12\x0c3\xf7R\xc9S@\x9b2\xe6\x0c\x99\xc8S@NL\x1f$\xc0\xc5S@r$\xbf\xca4\xccS@\'\xb5\xaa\xa2W\xc3S@\xb1\xd2\xac$\xd0\xc0S@8bE\xf5\\\xbaS@\xc6Cn\tM\xbaS@\xd0U\xaa\xde\xf8\xc9S@\xb6r\xdb\xf9\r\xccS@\xf1\xf0\x15\xca\xfb\xcbS@\xfc\xe8{-\xee\xc6S@G\x18\xb6\xc2\xb9\xc5S@!q\tqa\xc5S@\xdf\x92\x98\x01\x15\xceS@\xa1@\xa7\xc5\x8f\xc3S@!\xc2\n1\xb7\xc3S@\xb7\x1b\xe9!9\xc3S@\xf0\x08 \xfa/\xc1S@\xb6\tj\x02X\xc5S@\x92BQ\xef\xdd\xd3S@,\xb9\xb4\x9cW\xb8S@p\xd4M\xb4O\xbeS@ .\xd07\xeb\xc8S@Hn~\xcd\x9c\xc4S@\xd3J\xbb\x03\x1a\xc4S@{\xb2\xe8\xf75\xc2S@N\x1c\xdd\x87\xde\xc9S@\xce\x12\x19\xb7\xd7\xc2S@2Q\xcd\x0c,\xc9S@i\xfa\x85A\xe1\xcfS@\x04c_\x1fd\xcaS@\x84\x13\x9b\xf1/\xc4S@iu\xca%g\xc3S@\xc3\x7f\xddF\xb5\xc0S@\x12\xe5\xd0\xb4=\xc3S@i\xdd\xeb\x94]\xc3S@<\xf3\xb2\x90\xf2\xccS@\xf4\x8fBsx\xb1S@\x8a6\xb5\xd9^\xbeS@C-\xc9\x8b\x1c\xafS@\x8c\x8den3\xc5S@\xcb\xd8\xea\xeae\xd3S@\xb8\'\xeaT\x00\xc3S@\x8cU\xd6\t=\xb9S@Vf\xc8i\xd3\xd3S@5da2W\xc9S@\xd9R\xd7Q\xbf\xbfS@\xe6\x14\xaa\xbc\x0b\xc4S@\x10\xd6\xe5f\xc1\xc2S@\x86M\xaa\xc3\x81\xc3S@\x1c?/\xbc+\xc3S@(\xc26\xecm\xc6S@\xbd%\xfbt(\xc7S@ye\x90\x81P\xbeS@\xb3\xdf\xffb\xed\xbaS@\xc6\xe3\x90\x05\xfb\xc5S@\xc4\x8fc\xd4\x88\xa1S@\xab\xd6\x07V{\xc0S@\xca\x8a\xa0\xac&\xc2S@\xda\xe8\xcc^9\xafS@Z\x1cM\xcc\x11\xc5S@\x027\x1cqE\xbeS@\xd5\xe3:\xa6x\xb9S@\xf4\xd8*\x80\xd0\xa1S@.\xf0J\x87\xde\xc5S@\xd5\x12\xe3\x8d\xc8\xc0S@\x10\x14\x8f\x1b+\xc0S@w\xb5H\x8b\xcb\xc2S@C\xees\x80\xc9\xbdS@\xb5\xe6\x85\xeb\xd3\xa1S@N\xf4\x0c\x03L\xc8S@\xb5\x13^\xe5\xbf\xc7S@\xcf?\x00]\xdb\xc5S@\xd5\xc6\xf1\x00\xdf\xc0S@4y\xf9\xb2\xce\xa1S@\xfaE\xdc\xbe\xed\xc5S@\xf0\x11\xffU\xee\xa7S@X|\xb0\x18\xde\xbbS@fk\xa4\x92k\xc5S@\xbb\xfb\x1at\x9d\xc0S@\xc0\xa1\xcc\x1f\xb5\xadS@\x9c\xee\xd6a\x94\xc2S@?\xda\x16\xe9\xdf\xc1S@[#\x1dk\xcf\xc1S@v5\xb13\x8f\xc1S@\xfe\xe7\xddK\xa6\xafS@\x98{H\xac\xc0\xb3S@\xd1\xa7\x82\x9d\xe4\xbfS@\xac\xe6\xacF\x9f\xbfS@\x12\xc2"\x93c\xbeS@\x9a\xa1\x80PN\xbeS@\x0c4Kg\x01\xc1S@]s\xb8t\xfd\xbfS@\xaf\r\xde\xe6\xcf\xc3S@\x1d\x170w\x11\xc0S@\xc0\xb3\xa5\xbc1\xa3S@J(\x11\x1a\xb1\xa3S@\r@\x01"\xf0\xc1S@0I\xe7\x0b;\xc1S@\xb9\r`\xbd\x0b\xc1S@\n\xf0yKE\xc7S@\xe6]\x9d\x03S\xbbS@\xb2~\xa5\x1fY\xbbS@@\xff@\x9f\xbe\xb9S@\x91\x98P\xfa\xd7\xc1S@B\x04\x86Q\xbe\xc0S@\xb8\x85r*\x90\xabS@\xd7\xc2w\xebX\xbdS@"s\x19\xb7=\xb9S@ 26\x1cE\xbdS@Q\xe7(\xe0V\xbdS@\x96\xcal\xde\x8d\xbaS@\xb1~mpJ\xa3S@\xb8\xaf\xff\x06\xa8\xb4S@IV\xcc~\xf4\xacS@\xbdW\xb7\xecq\xc5S@\xceO3\xacM\xbdS@\x1b\xde\xb7\x88\x91\xb4S@(\xd8\xeb\xbe\x89\xb0S@\x83%)pv\xc7S@!\x12\x18\x18\xc9\xc6S@\xbf\nV\xbe\x86\xc1S@p^kYY\xc0S@\xe9\xf6T\x82\xc8\xb0S@}\xa9\x10]\x8f\xadS@\x92\x95\xb4k\xc9\xacS@\x89A\x850\\\xc4S@\x80<\x93\xb2\x11\xc3S@\xf4xs\x9dk\xc2S@\x92\xc4\x1c\xa9#\xb1S@\xd3\xdd\x06\x03\xab\xa4S@.\xcf\xbeT\x0f\xb4S@]Hl\xda\\\xc0S@\xcc3Z\xe4\x97\xbaS@2\xde\x15\x15k\xb6S@\xd5u\x01\x81!\xbeS@o4\xb6f\xc4\xbfS@F\x15\xa3\xe9X\xa4S@!\x03\xc3Y\xe1\xc0S@\x14\xcaP\x0c\xb4\xbaS@g\xc2\x0b\xb6\x97\xc3S@\xfc\xdb\x89\x99u\xc3S@o(\xd6[#\xc2S@\x91\xaf\x87^-\xc1S@X\xf1\xcf!3\xc4S@\xe8MOM \xc4S@\xe4\x8b\xf6\xcd^\xa4S@T3\xe9\xc63\xc3S@\xff\x9f\xc3\xdb\xbf\xc3S@F\x10\xcf\xe5h\xc5S@\x90\x90\xfa\xc6\xf4\xb8S@\xcf0\x98\x80\xb3\xc6S@\xd2\xbe\xad\x96\xcc\xc6S@pR\xf1t\xda\xb5S@\xf6R\xac\x08\xf9\xb9S@.\xf2c\'l\xc2S@\xfd\x8b\xe5\xdf\xdb\xc0S@\xaaSZ\xb3\xc6\xb4S@9Q\'\xe8\xc8\xb4S@Xc\x16\x8c\\\xc1S@\xb2\xefD_\xcd\xb5S@f\x14\x17\x1dp\xb9S@\x95\x0b\xb0\x8d\xe6\xb0S@\xe8\xf9wl5\xb7S@\xd7\xd8I\xbf\xf0\xb4S@Q\xe7y\x89\x87\xb8S@\xf7\x1b\xa2\x83t\xbeS@\xed\'\x89\xe9\x08\xbaS@\x9c\x8f\xb1\xd5\x15\xb8S@\x8b\x8f\x92\xb1\xcf\xb2S@f\xff*e\xea\xc0S@\x94\xd8\xb4\xafD\xc0S@^\xfc\xdf\xcc\xf5\xb5S@ye\x15\xdf\xf5\xaeS@-\x10\xb4\x82\xed\xc2S@^\xcfw\xa7\xe0\xbdS@\xc8@oXa\xb6S@\x15\xd2\xf5t\t\xbaS@\x02\xeb\xf1\xf8\x86\xa5S@\xf3\xc7\xb1\xe7\x15\xb3S@\x14\x0f\xd3q4\xbfS@\xe3\x83\xec$d\xb9S@\x97\xc0kL0\xb9S@8\x0f\x14\x16`\xbaS@\xa93y\xb4u\xc1S@\x01:z\xbaL\xb6S@\x11\xf9H\x8dj\xbaS@\xa4\x82\xb6\\7\xb3S@\x11a\xb0\x11\xb0\xbaS@\xaadNn\x96\xc0S@)\xb2d\x91_\xb6S@\x81o?\xd9\xda\xb8S@\x1c}\xcc\x82\xde\xbbS@\xcfH\xfb\xe0\xc0\xbdS@R\x9fZ?\xf7\xabS@\xc7\xc3\x88\xd3&\xb7S@\xa2\xc5\xe5\x8d\xcb\xbdS@\xda\xa1U\xf2\xbc\xa6S@H\x81\x98\xd1u\xa6S@\x9d\xec\x84y\xcf\xbeS@\xeb\x8a=\xf6d\xb3S@\x07\x9e#\x01\xdf\xc3S@\x87\x9e\xf93\xe8\xbdS@\xb5\xa5\xed\xe4\x9b\xc1S@\x12\xc6x8\xc6\xc4S@+\x1c\x02\xe8\xc3\xb5S@\xbe\x86\x964\xd4\xb7S@ro\x0c\xcc\x8f\xc3S@\xa1\x88\xc7\xf3\n\xc2S@l\x92))\x0b\xbbS@\xd6\x87\xa6 \xe0\xbcS@\xcc\xedUZ\xff\xabS@}\'\x83\x80w\xbdS@\xc5\x19\xe4\x7f\xf4\xbeS@\xe46\xeayx\xc1S@\x0c\x83$\x12\x18\xb7S@\x9am\xea\xc6\xc2\xb9S@X\xe8\x00\xc8l\xc3S@\xdc\x97x\xb4\x19\xa7S@\xbf\xb5F\xd9\x85\xb6S@rM\t\x03s\xbbS@bnE\x00S\xa7S@\xe2R\x90\xd1\xa7\xb8S@\xd3\xb2F\xae\xd6\xb9S@\x8dN\x81\x07 \xb4S@\xf3\x13$\x94\x9b\xbbS@\x15\x12o\x00\x7f\xbeS@`.\x131*\xc6S@F\xa9\x9d\xf8g\xbdS@\xc1\x84\xb9\x1aV\xabS@w\x12\x1e\xe2#\xb4S@\x9a{E\xe4\x9d\xb8S@\xa7\xedf \xf5\xafS@\x9f\t\xa8\x11\x9e\xbaS@\xf5\x1a4\xaf\xb7\xa7S@\x9d\xb9\xe7\x1d;\xb3S@5\x94\xc5\xc0\xe8\xb6S@0\x82\x883\x81\xbdS@\x80\xd5\xbb\x0e\x8f\xbaS@\xa0\xf2G;\x82\xb8S@\xc9\x02\xc8\'7\xb6S@\x90\xd8\x93\xb2\xee\xaaS@\xee/\xe5\xb4s\xc1S@!\xb9O\xfaH\xb8S@_V\xcddn\xbaS@\xb1-;)\xb2\xbaS@\\.n\x80G\xbeS@n\xa5j]\xbf\xaeS@\xb1cw\xaa~\xb4S@\x04\x9f\x90,\x87\xb4S@\xaa\x95\x16]W\xbcS@Q\x98A\xb9\xc4\xadS@\xd6\x82\xefe\xc9\xbaS@\xc37N^\xfe\xbbS@\xf6\xb2%y\xc4\xbcS@\xa9\x1e\x9e\xee\xdd\xb7S@\xf4\xbf\xa9\xd4*\xa8S@\x84\xb5\x1a(\x08\xb8S@y\xc4@\xf2\xc5\xbbS@\xaeb\xa8(\x97\xbcS@]w\xc3\x08f\xbbS@\xae\xa3h\t\xbb\xb8S@f\xf3\xe2`U\xbcS@\x13P\x1d=\xfa\xbcS@\x84{\x02\x0c\xf6\xb9S@M$\xf8OP\xa8S@2\xd45\xfb\xea\xaaS@\x1bE\xcf\xb3\xdd\xc0S@\xaf\xbf\xb8\x05E\xa8S@\xd5\xb2\xb9\xb8\xe2\xb7S@\x8f\x10E\xf8\xd9\xbeS@\xd1\xa1\xbe\xce\x91\xbcS@\xa8\x18\x97\xe4\xd7\xb5S@\'\xa6U\xd5\x81\xc0S@s\xfb\xd0\xba\x9c\xbdS@\x8c\xb4\x0c\x86\x9b\xb9S@;&7\xb1\xa1\xc1S@r\xad\x9e\xcf\xc1\xbfS@\x92G\x0c\x08A\xb3S@\xf6\xc8m\x9bD\xb8S@\xca\x8c\x8cc>\xbdS@p\xd9\xbe~\x86\xbdS@\xaa\x81Z\x82\xe9\xbeS@\xaa,:g\x90\xc0S@\x80(\xc0\xa5\x7f\xb8S@\x85\xad\xc5mg\xbcS@\xcb\x9ae\x97\xd4\xa8S@@\xceH]\xcc\xb6S@\x13o#\x87\xff\xbbS@\x94)d}\x1e\xbdS@\x85\x93\x9e\xb3+\xbdS@\x10\xf6\x0e\x9b\xdb\xc0S@6\xda\x0cN\xc9\xa8S@\xbd\xe7\x84vn\xb8S@\xce\xe5\x19\x8f\xc7\xc1S@\x92\xf4\x9f\xc4\xc5\xb4S@/\xdc\xe6/\x94\xb8S@Bm\xfb\x81D\xa9S@}<\xb0**\xb7S@\xe1@\xfd*g\xbaS@\x89\x15!1\x10\xbcS@\xa1\x1d\x9b\x89\x1f\xa9S@\x16\x8a\xcf\xde\xb3\xc1S@\x19W?e;\xb3S@\xdf\xf7\xee\xc3\x8d\xb6S@\xb2\x0c\t\xc6p\xbaS@\xdb.\x0c1x\xbfS@j\xaa\x87\x17\x9c\xbaS@kMB\x01\xbe\xb8S@^S\xa2?\xc9\xbdS@\xff\xa4j\xdc\xfd\xbdS@\xa6\xcaAb\xac\xbeS@\xc17\xeb\xf7|\xbaS@\x85\x84D\xa2\xb4\xbaS@]\xbd\x8a\xec\xdf\xbfS@\xf2L*Y\xfa\xbfS@\x8b\xb2\xed\t\xab\xbcS@\x8ds\xe6\xbb-\xbcS@\xa1\xa1i\xa9D\xbeS@\x12\xda^D5\xc0S@4%\x8b\'\xdf\xc3S@CnI\xd3\x8e\xb5S@\x9a\xafL\x8a\x87\xc1S@\xad\xb8\x0b0\xa5\xbeS@\xa8\x978\xbci\xc5S@V\xea\x18\x03\xe6\xc9S@\xef\xc3\xbf<\xbb\xcbS@\xc9\xcc4\x03\xfa\xb1S@\xc9\xec\xb0\xbcq\xd2S@\xc3\xad\xcd\xad\xbc\xcfS@\xc3p\xd4\xed\xec\xcbS@\xe5z\xff\x02\x8a\xcdS@\'\x05\x93\x17\xda\xd0S@l\x1c\xee\x81\xda\xcfS@n\x89:\x17\x07\xc1S@:\xd7\x1f\x1d\xda\xd2S@\x1b\x0f\xf5h\xb9\xd2S@\x06;\xa8\xf7\x98\xcbS@\xe3\xc0\x02\xaa\xe4\xd1S@\x1d\x90$\t\x8e\xd0S@7`0SJ\xd0S@tB\xc97\xf6\xccS@F\xd7\xa2\x82\xb6\xccS@}x\xa4\xc6\x00\xcdS@\xf8\x0c\xf2\x83\xb5\xccS@$7\xbd\xfd\xc7\xd5S@\xab\xac\xea\xb2U\xd0S@BrU\x99\x9b\xc1S@5\xd8\xe6\x88\n\xbfS@\x96\xcdP+\xe1\xd5S@y!^6\x03\xcbS@\xd1\x8e\x80A\xe6\xc6S@8\xb9\x82F\xc9\xd4S@\x90 \xd7\xc8>\xd1S@\xed<*\x0f\r\xd1S@w\x85b\xca{\xccS@{>\xcf\x16a\xccS@\x02\x1b\xa2*u\xd5S@k[\xeb\x91P\xc7S@MQ\xef\x1b3\xd1S@\xec\x11k\xbb\t\xd1S@\x933\x0bxm\xceS@I\xae\x84X\xcc\xd0S@\xe5\xef0/\xa9\xc1S@\x1eJ\xf6\xab\xb8\xd3S@\xb6?c\xca\x1c\xcaS@\x1a\x85\xf4\xb4@\xd0S@\xedl\x8a\xfb\xb9\xd0S@5\x03jj!\xd1S@Y\xc9c\xf1-\xcfS@\xd3\x17\xd8\xd0\xb8\xcbS@\xcb\xf0\xf4\xc4\x1a\xbeS@\xa2<\xf6\x9c\xaf\xccS@\xe9\x13s\x06\xf2\xcaS@\xab\xa8b\xdf3\xd4S@\xdbS\x14\x01\x1a\xd1S@\x88/\x11Te\xd0S@\xdd\xf8\x84P\x93\xcdS@\x81\xfb\xcb\xde\xe4\xcdS@\xca\x0b \xfb\x98\xbfS@\xcej\xaf\x08U\xd4S@v\x7f-;\x16\xd1S@\xbd:\xc3\xb8\xb3\xcfS@H\xcd\xec[\xdc\xcaS@\x82\x87\x1f\xe0\xa0\xd0S@\x1f\x89\xc6%.\xd0S@\xcd>\x9bA\xfd\xcbS@\x8a2F\xf2_\xc3S@\x92\xab\x0c\xf5\x0b\xc1S@\x1a\xe6\xdaw\xd9\xcfS@\t\x06\x13jd\xb9S@\xf8f\x95\xfd\x93\xb6S@\xf8\xdc\x99\x9f\x80\xcbS@{`\xa1\x1a\x10\xc9S@\xa5s\x14\xc7\x89\xc9S@\xd5\xe1\xc7k\xf7\xcfS@\xc1Y{*s\xceS@\xf5\xd5^\xc9\x8d\xc0S@_v0F\x16\xcdS@\x0b\xb4\xbdPy\xcdS@Wb\xed\xa11\xbcS@\x1e/\x16\xbdn\xa4S@\x9d\x0f+\xf7Y\xbeS@\x84AQ\xdf\xcc\xc9S@I\xec\xee\x96\x8e\xcfS@\xfb!aV\x8e\xc3S@\xe8\xccA9\x94\xbbS@\x91i\xda\x81\xb5\xd2S@\x1f\xb08-\xe8\xceS@\x88\xc4_\x84\xbe\xcdS@0i\x820"\xc8S@\x97\xc9\xabP\xd0\xccS@\xe8sF<0\xd2S@\x02\xcc<\xe4g\xccS@N\xf5\xf4\xe7U\xcbS@\x12y7k`\xc1S@GF\x14\x0b\xc6\xa7S@i\x98\x9f\x1b\xe5\xceS@\xd1\xfa\x95i\xfb\xc7S@\xe6\x06;\xf6\xfb\xcdS@\x00FT\xeb\x8d\xc7S@6\x7f\x92\xfc\xa3\xd2S@\xdd\x1f\x1cM/\xd2S@i\xaa\x88\xd8\x94\xd0S@\xdbZJ\x07\x92\xc8S@\xb0\x84\x07\xb8;\xd1S@f\x061\xad0\xceS@\x9fKN\xa4!\xccS@>{G \x0b\xccS@\xf6\xfa\xca\xf2\x18\xa8S@\xc0K\xd6\xc5\xa8\xc8S@\x8etNu\xa8\xcdS@h\x11\xd7f\x90\xc5S@\x05\xf20\x1f\xdd\xc9S@\x84\xae\x93\x17\x8f\xcbS@\x0e\xd0d),\xc1S@\x833Pq\x8c\xcaS@\xc2\xdb\xb8v\r\xc8S@0B\'e\x9b\xc0S@\xbb\xb8pb8\xa8S@\xf7^7!v\xa8S@\xa9\xec\xcd\xf2\x94\xa8S@\x04\xd7\x0c\x92\xf7\xc9S@\n\xef\xc6j\x7f\xc8S@\'\xf5\xcd(S\xc8S@2\xbe\x95\x19=\xd1S@S\x1e\xd8\xcd)\xcbS@\xab\xef[\xe6_\xc9S@\x14\x87\xee\xf5~\xc6S@,\x19\xc6\x81\xc5\xccS@\xf6\xcd\x9f\x97\xec\xc8S@f[m8+\xc8S@\xa3\xee\x19\xba\xb6\xcbS@\xad/J\xa4)\xc8S@\xfb<(\xb3\xad\xc7S@Z\xff\xb4\xf8\'\xc7S@:m\xc53\xdf\xccS@\x1f\x94O\x85\x9d\xccS@\x01{\x04\t\xfa\xc6S@\x82Y\x16\xa6;\xc6S@\xdb\x95\xf8V\xd3\xccS@oZ\x91\x82\xb2\xc8S@\xf9\x8f@\xdd\xfb\xc0S@l\xaf1\ne\xbfS@\xae\xdd\xc4m\xde\xcaS@\xda\\\xd5\xd0\xcd\xcfS@F\x1e\xce\xd6\x0f\xc3S@\xca\xaf,\xf2q\xbfS@?1\xca\r\x83\xccS@s\xac\xe5\xc9I\xcbS@\x8c\x81\x91\x9f<\xb3S@\x97\xa8.(R\xbaS@Y-.\xaf?\xd1S@[E\xb4\xc7\x19\xd0S@\xd3\xcfp\xfa\xeb\xcfS@\xc6$W\xd6\x0b\xc8S@\x1at\x97z]\xa9S@\x0f\x9c\x9d\\\x14\xd1S@\x13X.\xc9\xe4\xccS@Hj\x8d\xc6%\xc7S@\xa1N#\x88\xc2\xcfS@\x8b\xc1\x12(O\xc6S@\xb3]\x060\xa8\xccS@\xe6\x82\xdb\xa8^\xcaS@\t\xa2\xed,$\xc7S@\x0c\xf2K\x8d\xd2\xc0S@B)\xbe\x0c7\xb8S@\x86\x97\xf5\x9e\xcc\xd0S@\xd3\xfd0=\x8f\xcfS@\x92]|<\xe9\xcbS@\tEw\x88\x02\xcbS@\x9d\xde{\x87"\xc7S@\x04\xf4&\xea[\xcfS@\xad\x00\xd5Y\xbe\xc9S@\xcb\xf2\rgw\xd0S@cT\xce\xfd`\xd0S@[\xe6E\x10Q\xcfS@]\x87\xb0j\x01\xcfS@\x19\xbe\x02Q"\xcaS@\x89\x07?\x87\xa1\xcbS@\t\x8b\x895\x98\xb9S@\x8ap\r5\x9d\xc6S@k\x15\xde)v\xbfS@\xfax\xd4.!\xd0S@O\xe0\x8c?,\xcbS@W\x832\ne\xc6S@|C\x91\xc7N\xc4S@\x8b\xb6&\xfc\xf8\xc9S@U,w\x86}\xc6S@$\xe3"\x1e\x8b\xbdS@\xf9\x84\x1e\xea\xbe\xc9S@_\x1c\'%q\xbfS@d|\xfe\xaf\xf2\xc2S@r\x02p\x80 \xc6S@6Q\xb4\xff\x16\xc9S@\\\x943^+\xc7S@h\x87\x9f\xde\xe4\xc5S@\x8a\xad\xe2y\xc9\xbaS@\x17"\xdc \xb5\xb6S@@\xda\x00$\xf4\xccS@w\t\xec$5\xc9S@W.\x04\x87\xf4\xcbS@a\xc0\x0bWj\xcaS@\xbf\xacJ&\x00\xcaS@\x92|\xc4X[\xc9S@\x96\xbc\x98\x8ct\xc5S@-\x95\x8a\xec]\xc8S@\xb6\xe3\xa9;J\xcaS@u\x11J\xe9\xb3\xc0S@&W\'\xe6/\xceS@\xeb_P=\xdd\xc8S@X\xf4>z\x1a\xbbS@V\x92\xdc\xa4\xde\xcdS@c\xb6N6\xea\xccS@s\xc4-\xcf\xbb\xd3S@\xae\xc6#\x160\xc5S@\xc1[3\x8d<\xbaS@\t\x9cc\xe4}\xc3S@\xf5\x86\x11\xa7\xfe\xcdS@\xf3\x03\x9fHb\xc8S@\xb4M\xbd\x8f9\xbaS@S\x17G\xd5\xd5\xc1S@\xae\xa9\xa6\xa3\x91\xbfS@\x19.\x8d)W\xbeS@\xb8o\xe9F7\xc8S@\xe6\xb6\xe6\xd9\x80\xc3S@<\xa9\x0c\xad+\xc8S@F\x90\xc6\xeb\x8c\xccS@s\x11\xf1"-\xc5S@\x10S\x86I\x13\xc1S@\xc9\xa5\xab\xb8\x1e\xbaS@-\xa6\n\x00\x7f\xabS@1\xa2\x08\x0eE\xa3S@\xd5\xaefG\x13\xc6S@E.\xead\xd2\xb8S@\xadp3\x88\xa4\xccS@\nfp\xc5\xe5\xcbS@\xe5\xb9\xe7\x83\x08\xc8S@\xba[\xaa\xbd\xa5\xbeS@\xa7\x028A\xbe\xc8S@7z\xa2\xcbS\xc7S@\xcfW5\xea\xcd\xc6S@\x81\x8d\xb6$\x9a\xc5S@\xef\x14^\x8b\x86\xc4S@+\xa0\x83\xf4@\xc4S@\xb2\x1e\xc6\xd6\x85\xbdS@\xeeh\xdf\xbd\xaf\xccS@k\x17N\x80P\xcbS@v\x11\xc5\xf6\xe0\xc6S@y\xcc\x0f\x8a\x95\xc6S@\x18.\xddr\x84\xc4S@\xd0\x13\x02\xec\xa9\xd0S@RQ\xf7\xfd\xa9\xc8S@ ]\x98\x0eQ\xd1S@\x0f\x994w \xc7S@\xc1u=\xa8y\xc4S@q\xbf\'\xdd\xab\xc5S@R\xf8c\xad\x14\xc8S@\xe0{r\xc8x\xb4S@\x1eq\xc2\xc2 \xbeS@\xbe\x88\x15\x19\xcf\xc6S@wI6\xc4\x1e\xc4S@\x08\xf1J6\xdd\xbcS@\xc3\x13\x1b9M\xccS@w\x88\x11\x92\x91\xc6S@\xec\xc9\xe8\x8b\xce\xc3S@Zw\x1d\xc1C\xc6S@&\xd42\xd0\xb9\xb8S@\xf7o$\xd5i\xc6S@\x14\xbc\xa2\x00\x07\xc4S@Q\x1eh%\x88\xbfS@\x842p\nA\xc4S@T^\xe4\xb3N\xc3S@\xff\xa3\xf1d\x9f\xb8S@4\x96>\xea\xa6\xcbS@\xd8\xaa\x08\x0fd\xc6S@\x91zi\xc7p\xc5S@\xca\xad\xee\xbc\xa3\xcaS@\x83tZ\xd3\xb4\xc3S@\xad\xe8\x91"K\xc2S@\x90\xd6\x06t:\xb3S@\xc9\x07\x132L\xcaS@\xf3\t+\xb1\xad\xc8S@\xd8\xe0\x00\xce3\xb3S@\x90R#;\xc9\xcaS@\xd3\xc1,i\x01\xd1S@K_\x14\xc2\xf5\xc5S@\xd3k\x8ap\x18\xc3S@-\x99Obc\xc7S@e\x97\xdc\xd5u\xc3S@\xf7\x1fy>\x02\xd3S@\xd6D\x18R\xa2\xb2S@$\xd1;\x1c\xf3\xcbS@9r\xf4.\x88\xc5S@g|(\x85\xed\xbaS@\xe0W\xd2\x84\x02\xc5S@\x00\xc0\x0f.\xd5\xcaS@\x85\x96\xd6?\xef\xcaS@\n\xafV\x92n\xcaS@\x18A\xee\x1d\xe5\xd2S@eK|\xfa\xfc\xc2S@)\xf3\xc3f\x93\xc7S@}\xfd\xc9n\xeb\xb9S@\xa14\x82\xb1\x95\xadS@\x98\xff\xe9wh\xbaS@\xba\x88"\xc1<\xbdS@\'K\x066^\xc0S@v\x93\xbd\xbf=\xc0S@\x9cs\xdc\xef0\xbbS@\xd8\xa8+\xab>\xcbS@.\x0b.\x9c\xa9\xc6S@\x03B\x12\x8fr\xc5S@i\xa1\x11\xf7\xaa\xbaS@\x93\xf8\x97\xf9\'\xc5S@7\x80\xf0\xfc\xc3\xc4S@\xb4[\n\x82\x19\xb9S@\xf3\xc4\x05\xbe\xe0\xc3S@t\xf4\xca\xe9%\xc4S@5 \xff\xd8\x16\xc4S@\x95\x8e\xa7t\xa3\xbfS@\xd9:\xacr\xeb\xb8S@\xc5\x0b\xb1&\x05\xcfS@\x08w:\xf5\x94\xadS@\x88\xae;3\xe6\xbaS@\x83A\x19\x14\xe5\xb9S@\xcd\x80\xa4\x0f\xfd\xc9S@\x87\x89p\xa6\x9a\xc0S@K\xe8W\x02\xb1\xc5S@\xd7\xe9\'\xbbV\xbaS@`W\xcdQ\xe3\xc1S@\xbeuN\xe9\x03\xc3S@vr\x9e^s\xbaS@\xecT\xcf\xa6\xb7\xb9S@Uf\xd7Bg\xc6S@5"Z]\xfd\xacS@.\xe6\xf1\xe4R\xc5S@?\xc6\'\x17\x97\xc2S@\xcc\xc0x\xf4\x04\xb8S@|\xa2\r?\xdc\xc0S@HrE\xc4\x83\xc3S@=\x19\x17/\x15\xc0S@\xe5e\x89\xa2$\xbaS@\xd1)i\xa5-\xb9S@qt\x9d\xac\xd9\xc6S@t\xa6b#}\xc5S@\xbf\xf9\x91\xe84\xb3S@\xf4\\\xc1"#\xbfS@P~v\x9cN\xc9S@Q\x94\xb3\xc6\n\xbfS@B\x8d\x82*\xdb\xbdS@c\xaf\xae\x80\xaa\xc5S@J\x9b}J\xc2\xbdS@\x9a\x01\x15/\x1f\xc5S@\xf0]o\xe8F\xacS@I\x08\x11\xf2F\xbaS@}c#g\t\xb9S@\x10N\xb3\x11d\xb8S@\xa2B\xf1AC\xbbS@\xce\xbeD\xce]\xbbS@\xcd\x1c\x98\xab\xff\xc0S@\x8aRW\x1a\xcd\xc3S@w\x85\xed\xc1g\xb6S@a\xf3\xb6\xea4\xb8S@x\x10\x05H\xa8\xb9S@\x97=\xcb\x8c\xba\xc2S@\x1a@j\xde\xf4\xbfS@\x85-u\xed\x15\xc0S@\xc9\xbf\xf0^<\xc1S@\r\x1e\x81\\\x1a\xb5S@$\x9f\x8bL\x02\xb3S@\x8c\xce\x1eQp\xcaS@\xa8\xcd\x9c\xa0\xad\xc9S@%K\\*I\xc5S@!\x8c\x87\xc3\x9b\xb8S@\xe9\xba\xc2\xd3\x9c\xbfS@\x1a\x115\x06$\xc3S@\x94\xf6\xa0\x8a\x04\xb8S@\x14\xd0E\xee\xf2\xc9S@ 7Q\xf0_\xbdS@M\xf2\x1c%\x8f\xadS@\x89\xb7\x88\x8b:\xc3S@1\xb9T\xeb\x83\xc9S@\xd4\xddX\xf1\x86\xbfS@\x04\xfa+\x14\xc5\xa1S@\xaa5*\xda\x7f\xc0S@){5\xe0\x13\xc1S@\x026"\n\xfe\xc1S@O\x07N\xa8\x88\xabS@\xac\x14\xd7\x11\x0b\xc5S@c\xe6~\xf44\xbeS@\xff\t\xdf\xd1\x81\xbdS@\x8ed\xb6\xc9s\xb8S@H>\x8e\xd9\r\xc4S@\xecl}\xc25\xb6S@\x0b\xe1,\x0b\xe8\xbdS@et\xae=\xc5\xbbS@7-zpb\xb6S@am\xc32\xa5\xc9S@m\xd9g\xd9\xc2\xc8S@x\xe0\xb8\x88[\xc6S@\xb5/"\x1d\xf8\xaaS@L\x91\xa1R\xdc\xc5S@\xf7G\xcb\xff\xbd\xc0S@A\x12\xce&\xe0\xbdS@\t\x06\x92)\x0b\xb8S@}\x042\xdbB\xb8S@Z\x95\x19\x7f\xea\xb7S@\x94\xa2\x82\xc8\xea\xc8S@\x00\xe7\x1c4\xf4\xaaS@?\x84\xd5\xcc\xe8\xc0S@\xd2G[\x1f\n\xc3S@\xe4K\x03\x0c\x92\xc0S@,\xc2\x99bK\xb9S@SV\x88\xfaO\xc9S@h9\xee\xd8b\xbdS@\x98\x1aKS\xcd\xb5S@Z2-%V\xaaS@i\xbf\x90\xf6\xe4\xbcS@\xcc\x13\xcb\x04\xde\xc0S@\xc4\\9\xb7\xa5\xa3S@d\x8d\x9c\n\x8c\xc0S@\xd3\xce\x07~m\xc0S@\xcb\xf2y\x9a\xc3\xbdS@\xcc\x90\xb0\xdc\xdf\xbaS@\xbf\x089\xf1X\xc8S@\xa3\x89G\xf5\x93\xbcS@\x88\x9b\x9c\x05\x04\xb7S@\xab\x92W\xda\xbc\xb6S@`\xe7P\x85G\xbeS@\xa6\xba\r\x87b\xc0S@%\xb8\xfd[\x88\xc8S@\xb0\x05\xbaMR\xbeS@C\x1a\xbe\xfc\x01\xbdS@\x80M\x95\x9b\x1e\xc2S@\xc6\xafkE\xcf\xc2S@\xb1z\x0f\xe7\xfa\xc4S@\xcb\xf8\xa1\xed\xde\xc5S@\xc5\xfevF\x11\xbbS@\x81\xfc\x97HE\xc9S@m:^\x19\x9c\xbaS@\xfbeG\xc7\x12\xb7S@c\xec\x9cu\x9f\xb6S@U\x8au\xe1\xf5\xa3S@u\xf8_\x11\xbe\xc1S@\x0b\xe9\xe1\x7f@\xc1S@l\x8d\xf6\x08\xa9\xbcS@\x19\x813\xcd\x98\xbcS@g\xfd}(L\xa3S@\x13\xe1\xa9*\xd3\xb8S@3bA+>\xbfS@4\xcf\x90\x8a<\xbeS@\xcd\x94\xa3,\x86\xbdS@r\xb6F\xe8\x8b\xc7S@+\x83aO\xa3\xadS@eg\xb8\xd2b\xc3S@\xe0B\xb1>\xc3\xbfS@~\xa3,\x98\'\xb9S@\xb8\x19\xa2U\xff\xb4S@\x95\xa3\x1b>\x00\xc5S@ \xde@67\xc0S@}\xd5Z\x03\xcd\xbfS@9\xf7\xe66Q\xb3S@\xa6\xeaj\x8b\xf8\xc7S@\x1e\x86N\x94\xe7\xbdS@\xad%\x16W\xb0\xbdS@\x07Z\xd2\xf9"\xa9S@\x93\xc6{\xf0v\xc2S@\xfc7\xa9\xde\xf6\xbfS@\xa3%\x8b}\x0b\xbcS@\xe0%u\xe3\xeb\xbaS@\xb66\x0e\x06f\xbeS@\xcf%G[W\xbaS@\xd2\x06\x05\xcd\x7f\xbeS@\xb0!\x08|\x14\xbaS@+\x9e\x8c=\x94\xc0S@\x00\x17\xc7\xd6\x00\xc3S@\xad%\xe0\x99\x8f\xc2S@\xdb\xe53;H\xbcS@Z\x9eG#\x1f\xa9S@\xed\xee\x93L\x00\xa9S@J\x02\xe6\x9f\x05\xc3S@\xfa)\x0f\xc0\x14\xc2S@\x83\x19\xdd\xc3\x17\xc1S@^\x85{\xa9\x05\xc0S@\xc4J\x7f\x7f\xbb\xa8S@I&\xb8\xbeY\xc6S@Xm\xcbY\xcc\xc0S@\xd6\x12\x85)~\xbdS@\xab30\xa9\x07\xbdS@\xbf\xc1\xa2rM\xbfS@\xd3J\\\x0e\xac\xb9S@\xa2\x0f\xfc\xfd>\xbbS@\xb8\x8a\xd1\xe1H\xb8S@\xe1\x071\xe6P\xc0S@\xb1\xc0\x10\x8d\x15\xbfS@\x07\x03\xcal\x1f\xc5S@d\xbf\r\xf5\xd0\xbeS@\x17{\xa8\xef\xc5\xc0S@- r \x1e\xbdS@\xb1\x8ae\xb40\xc7S@\xec\x02\xce\x9f\xb8\xb4S@o_p\xdc\x0c\xbdS@\x82&\xbc\xb5\xd5\xbcS@>B\x05r\xbf\xc4S@~\x94\xed\x84\xaf\xc4S@\xb9\x9c\x87\xa2g\xc4S@>\xfaI\xb3\xd3\xbaS@b\x9f\x1b\xa7\xc8\xb8S@\x03/\x1aF\x0b\xc2S@h\x11e\x9fZ\xb8S@`\xf2\x8b\xe4\xf9\xb6S@\xd3Z\x1d\xd3}\xb4S@m\xae\xe3\xa4;\xa8S@\x924(\x10\xcf\xbfS@\x9f\xd1\xc1\xab\x06\xc0S@\x0b=}\xaa\xca\xbbS@\xf8\x03\x81\xe3\xcf\xc0S@\x99&\xf7z\xc4\xbcS@ja!\xfa\xc3\xbaS@\x81f\xf3\xbb\xee\xb5S@0\xd7;\xbdB\xb6S@\x80\xd7\x99^\x82\xa5S@\x7f\x0c\x16\xf8\x8d\xb3S@|\xff\x05\x14\xe2\xbbS@\x03\xa5\xf9-#\xb3S@s\xdb\x1c\xd25\xc0S@X\xd3\tYr\xb4S@\xa9\xe7\xdb|\xb4\xaeS@\x97\xcc#9\xf6\xa7S@\x1b1\xf7M3\xb8S@\x0e\x15\x94_\xaa\xbfS@heY\x94Y\xbdS@\x1b\xacv\x92\xde\xc0S@\xed\x15\xd7\xca\xb6\xb3S@\xf2\xccRu\x81\xc1S@\x98\xe59\xceJ\xbaS@b\xb1\xaa\xc3\xb4\xc6S@5\xc2\xc2?k\xb8S@d\xde^\xba/\xb7S@\xabt\x99T:\xbaS@\xf5\xee{kX\xb3S@\x1c\x9f?*\xd6\xb9S@\xfaW\xa8\xf5\xc5\xc6S@:\xa1\x06\x8e\xf0\xb3S@\x08\xc6\x10\xe7O\xc0S@\x05$KN\xe2\xb9S@q\xfa\xcea\x93\xbdS@\x14.5\xd8\x1c\xb4S@y\xd4\xa8eI\xb7S@\x1b\xb3\x81:A\xc6S@&\xc0*\xb6\x84\xc7S@ij\x85\xab\xec\xb7S@\x19\x95\xfbE\x87\xb7S@\xf6\xbes\xe1\xd5\xb7S@7\x87\xb3\xf2B\xa7S@\xa7\xfdD\xbf\x12\xa7S@\x8a\x05\x17\x8b%\xc4S@K;\xf3\xdd\x9d\xc3S@&\xb1bq\xa4\xc1S@\x0eC9\x04\xb1\xb9S@\xf5\xec\x8ev\xc8\xcbS@\x18%\xfa=\xb2\xc3S@#\xef$\xc0^\xc1S@bdZ\x873\xd2S@\xc1\xc1L\xd6\xbe\xb5S@\ndJU\xb6\xc4S@x\xa6\x9c\x85\x83\xc4S@\xd6\x1c\x89\t@\xcbS@\xd6\xbe\x85S<\xc9S@\x8a\xc61\x19\\\xb4S@\xd3\x9f\xcc\xf2m\xc7S@c\xc1\x9a\xc9\xc5\xbfS@\x1a\x0e\x0bF\x93\xcaS@\'\xb2\x1eh&\xafS@\x9cm\x03\xf5\xbf\xcaS@\xfcIS7A\xc0S@\xb0@p\xc1\'\xd3S@\x02\x87c\x17\x87\xbfS@k*I,\x86\xb7S@2x\xaa\x97\x97\xcfS@2g\xcdq\xb4\xcbS@\x18\xfax\x87M\xb6S@V}\x00(\x8c\xc6S@Z/F^L\xc7S@\xe9\x84\x05U\x90\xcdS@v\xd2\x1d\xaa\xb7\xbeS@\n\x15c\xc4\x10\xaaS@/<\xe6-\xcd\xc9S@\xfas1;\xdc\xc6S@\x99\xb8\xaf\x0fK\xccS@\xb8\x9d\xaa\xba\r\xc5S@E\xdb\x7f\xdf\xcc\xb9S@v\xf9\x05\xa4P\xd2S@N\x84\xa8Bb\xccS@\xbf\xce\x9cn\x92\xadS@+\xea\xbd\xb7Y\xcbS@\xbc\xbb\xa6\x84\xab\xacS@\x007\xba\x8b\xb5\xbaS@y\xf2\xca0Z\xc7S@g\x82\xf0\xb3\xc5\xbfS@"\x92\xb4\x02\x8f\xc1S@\x95a\x05w\xf7\xbaS@M5\x13]u\xc8S@\x9d\x02\x986^\xd2S@yD[\xebD\xd1S@Z\r\xa1\xe8\xfa\xc9S@\x8d\x9c4x\xae\xb2S@\xb6\x83[\xeaW\xc3S@hi\xc2|\xef\xbeS@e]\xc2\x95\xd8\xc1S@\xd7\x92\x06\xf9Q\xbeS@\xa9\x07(\x8f\x16\xc6S@\xd98L3\x8c\xbfS@\xa4\xd1\\V\xce\xc0S@\x8f\x180S\xd8\xccS@\xd9"Ae\x11\xb4S@\xf4\xec\x9b\x8b\x9f\xbbS@\xd4.`}\xcd\xbdS@\xf9h\xa2\x875\xccS@j\x04\x19\xc4X\xbaS@\xbe^m\x7f\x1f\xbfS@\xb1\x85z\xf4\x7f\xd1S@\xe2,\xbfBJ\xc6S@YV\xeb~1\xcdS@1\x84\x97Rs\xbaS@\xf7\xa0\xc1\xe0\xf4\xc3S@\xa4=*\xedN\xc7S@\xca|&\xae\x8e\xb6S@\x81J\xe2S\xdd\xbcS@\x07\x99\x94+\xc1\xceS@\xe35\x87\x90\xf0\xd0S@\xfdT\x0e\xf8j\xbeS@\xd2\xa1\xca\xa92\xc7S@\xb9e\xf7\x11\xe4\xc1S@o\xf2\xfcV?\xbbS@\xa7\x9f=\x90\xa2\xc8S@\x8f\x97]\xb5"\xb8S@\xd4\xee\xf9\xe9\x93\xc9S@\xcc\xe6T\xef\xa3\xb9S@\xb6e\'p\xbc\xb4S@\x0cr9@T\xbbS@\xad\x95=\xf8\xf0\xbaS@\x13\xa9\xdf\xce\x9e\xafS@3N\xe8\xcd\xf6\xbeS@\xb0\x89\xdaw\xb4\xc6S@\xb6\x14Q\xd8\x99\xc9S@4)k\x01*\xa3S@\x1b\x0b\xee\xe0\xcc\xc1S@\xf3"\xf5\xba3\xcaS@\xb5\xacV\xa1Z\xbfS@.\xfc\x91\x15@\xbcS@\x1f*\x9e\xf6\xa6\xa2S@\x88g\xac\xe3\xd7\xb1S@\x8b\x0c\xe9\x9a-\xa7S@e\xa5\xda\xfa\x19\xa3S@x\xa1\x92\xb5p\xd4S@\x18\x88\x9a\xfb(\xd4S@\xe8\xbeq.r\xccS@:\xfc\'I\xb9\xd4S@\xec\xbe9P\x89\xd1S@\x83\xa3\xc9\nD\xd1S@\xddO=10\xd1S@\xa7\x9b\x8du\xfe\xd0S@\xba\xce\xc3W~\xceS@?\xfe8sY\xd5S@\xfe\x0e\x89.\x14\xd4S@\x0b}j\x96\xdb\xd3S@\xd6V\xa6\xeaN\xccS@\x8a\xc0\x94\xee\xd5\xd3S@[\xd8\x19LY\xd1S@\x02Qn\x12\x1b\xcaS@\xa9\x95\x95\x8b\xd4\xd0S@\x0e\x8d\xe2\xc1\xb6\xd0S@\xda_\xc8\t?\xd0S@L\x8b\x94\xb0\xcb\xbbS@L\xcc\t\xfcm\xd1S@\xb7K\x13\x163\xd1S@Pq\xe5V\x81\xd4S@\xdc\x08 \xc2@\xd4S@\xd2s\xd3g \xd1S@l\xb5\n\xc3\xaf\xcaS@\xd5\xc4\xd9\xe2\x1b\xd1S@\x87\\@\xa5\x99\xcfS@A\xd9h(5\xd0S@c\x10W\x1e\x03\xcbS@\x17e\x17t\xa4\xc0S@\x00t~\xfc\x18\xd0S@\x8d\xe8\xb9-f\xcfS@\xee\x85\xdacj\xcbS@\xcf\x17\xe3\x97\xb7\xcfS@\xd6\xbcl_\xb3\xcfS@#\x894b\xef\xcfS@B\x12 M@\xc9S@\xc8\t\xde\x82\xb5\xcaS@\x8e\xd9\xa7\xbe5\xcfS@\x8b\xe5\x9f \xbc\xccS@\xf2\x80DUl\xcfS@\x93\xd3\xb6\xd9\xae\xccS@ F\xb7\x99\xef\xcdS@%\xfck[D\xcdS@\x16\xadJ\x9e6\xc8S@\xce\xff\xd0\x99\xd5\xceS@\xcd&\xc6\xeb\xe7\xcdS@\xebq\x80G?\xccS@y{RZ\xc7\xceS@\xc1:\x08f\xb6\xccS@\x8eCZ8o\xccS@\xac\xedB)\xc8\xcaS@a\x16\x139\xe0\xceS@\x0b\xac\xa2T#\xcbS@\x9e\xa1z\xb7\xef\xcdS@\xa8\xe49v\xa8\xc8S@\r\xf4\x1a\xb1\x84\xc7S@?k\xc4\x87(\xd2S@Ru\x8a\x8dX\xcaS@\xef\x12I0/\xccS@\xb9\x03\xc0\x04\x94\xcdS@\xb9\xf1u\xfd\x91\xcaS@\x8dh=vh\xcaS@^#\xc4c\xae\xc8S@\xf9m\x9e\x88\xa3\xcdS@\xe3\xd7\x92\xb6"\xc1S@\xdc\xde\x11\xb8\xad\xc0S@\x125\xa5\xd6\xf8\xcbS@\x0b\xb7\xfa\xad^\xc8S@\xae\x10\xeb3\xb0\xc6S@~\x13\x92\xd2@\xd1S@\x03\x1c/\xbd\x82\xcdS@b<\xd0\xd2G\xc0S@\x17\x082&$\xc8S@\x1cM\t\xe0&\xcdS@\xaa\x9e\xd3\xca\xf5\xccS@\x82R\xc4\xabW\xccS@\xd2\xdc\xbbC"\xc8S@\xd1J\x92]"\xc7S@\xa46}-T\xc6S@\x84W\xe2\xb5\x08\xc1S@\x04\x9d\xcc\xde}\xbfS@\xbdu\xc8Zf\xbfS@\x03%\xacr\xb4\xd0S@\x82/\x00\xdc\xce\xcfS@\xc5[tOt\xcaS@,\xe1Bn\x9d\xc7S@\xd6+\xf2\x14\xdf\xbfS@\xf6\x93[h}\xccS@e\xaf\xd8\x05\x96\xcaS@v\x05/o\x0e\xd0S@t\x1a\xf3\x99\x00\xc8S@\x01$ub8\xc7S@\x9c\xdaR\xbc\x87\xccS@k\xa3\x7f"\xa0\xccS@\xca\xa4\x03\x02\x83\xccS@\x82\xc9\xb3V\x1f\xc7S@\t?\xab\x9d\xb4\xc0S@\x1fGI*h\xcfS@uN\x88\x855\xceS@\x98x=\xc5M\xcaS@\n\t\x91\xf3l\xc7S@\x11\xe4z\xd4\xda\xcaS@\'c\xff\\\x89\xc8S@\xf6\xdd\xa9\x12\xa1\xc6S@\xc9)\x14\xbf\x87\xc6S@\xd4\xdaU\xab]\xc6S@j)N\x84\xcc\xc9S@3\x1b\x94\xd1\x12\xcdS@\xa2=\x99\xd2p\xbfS@y\xab\xf5\xb5\x18\xb7S@\x93\xbcZ\xd78\xc9S@J_\xf6\x9f"\xc6S@\xfan\xc1\xce.\xc7S@]\xe2\xe1a\xe1\xc5S@s\xb6\x8ev\xc5\xbaS@\xa2\x15\x86B\x0b\xcaS@M\xe5\xeb\x15O\xc9S@\x86\x96\xdc.\'\xc9S@\x8d\xe7\x83\x17K\xc9S@\xef"\xacQi\xc5S@hbA\xb6U\xb6S@\xe1Z\xc2\x19O\xc7S@\xac\xf1\x081+\xc8S@-\xb6\xa1\x8f+\xc6S@\xef\x80\x14\xd5;\xbbS@\x01:(\x01$\xbbS@\x122\xa3)\xe0\xcdS@\x0f\x82\xec\x04\xe1\xc7S@h\x86\x92HO\xbaS@\xe1\xabw@:\xc8S@\xdc\xe0x-\xd2\xbdS@\xf1`\xceW,\xc8S@j\x99\x88\xa6\r\xc6S@\x91.\x94\xba\xf1\xccS@\xb7\xc3\xc2\xe3b\xc7S@\xa8F8D)\xc6S@\xefOO\x12U\xc7S@4\x87\xf6\xf2\xfe\xccS@\xb8\xb6\xb1Sl\xcbS@\x9eGD#\xa1\xc8S@\x057\xb10p\xc8S@\xcf\x1d\x11\xbfR\xc8S@\x8a\x10\xa37Q\xc7S@\xdb\x9a\xa6\xce\x93\xc5S@\xbd\xc0\xf3\xf4\x86\xc4S@7\x1e\x9eQH\xc4S@\x8bHa\x9b\x87\xbdS@\xda\xafY\x1a\xa3\xb4S@L7\xbbB\xd5\xc6S@uk/\xd3\x8e\xc6S@\x9f\xbeFt\x84\xc4S@Qn\xdc\xe1C\xbdS@I\x9a\x0bgG\xccS@F\x19\xfb*,\xc4S@\xa1\tA\x02\xaf\xcbS@\xfa0Q3\xfc\xc7S@gU\xfd\xd7\xbf\xc6S@\x84MbP\xd6\xc3S@\xbc\x89\xc5\xae\xc8\xbcS@\xe1k{\xd3\xd7\xcaS@\x14\xcfE\xca\xb2\xcaS@\x95bV=\xe9\xc7S@\x11f`\xc7\xef\xc5S@\xdb\x00\xcd\xddM\xc5S@\x80i\xe6"\xb9\xc8S@2\x9a\xba(\x1b\xc3S@\x1a\x92\xf9\xb0C\xc5S@h76G\xc7\xcaS@m\xa8\xfc\xd1~\xc7S@\x08\'\xc9\xb8\xfe\xc5S@\x10\x8f_\x10\xf7\xc2S@\x1eE\x02\x90\x14\xc8S@<A\xfa\xa2\x0e\xc6S@"\x06fF(\xc6S@\xd7m\n\xc0\x1a\xc5S@|\n\xdd\x9e\x98\xb2S@\xf5=F\xc4\xfb\xcaS@\x84jA\xaf\x85\xcaS@)\xbcM\xbbL\xc3S@F\xd3\xc5\xc7\xda\xc2S@\x9cV\xcf\x83\x9b\xc7S@\xa1\xdb\xa22\xa9\xc6S@Z\x8d\x05\xb5\xbc\xc7S@\xe9\x9e\x1e(@\xcbS@\xed]HO\xc8\xc5S@\xf4]\x94\xca\xa0\xc5S@\xa0E\xfb+y\xc5S@\xc3GQZ\xdd\xc3S@\xf1\xf3\xfd\xa0\t\xbbS@\x16S3\xe5H\xc7S@\xcb\xc5\xbb\xae\xd7\xc5S@\xf0;?\xf7i\xbaS@k\xd7Tv\xbf\xc1S@\xf9\xdcT\xb12\xb9S@\x1e)\xf4\xda\xe6\xc9S@\xfepz\x1f>\xc8S@\x94\xda\xfa\xe6\xc0\xc0S@\xbdD\xff/h\xc5S@A\x7f\xb9.#\xc5S@\x07@*\x9bJ\xbaS@]x\\6\x07\xb9S@\xfax\xe6\xd0\x83\xcaS@\xf1\x98\xbb%\xe2\xc9S@\xa7\xb14F\x94\xc4S@?\xbe\x17\xc8\xa7\xc0S@\xf0\x7f=\xf0\xa4\xc9S@#!\x99gf\xc0S@\x93c.\x82\xbf\xc7S@R \'`~\xc3S@\xfe\x1e\xe8\x96-\xc3S@y\xbb\x87\xcc\x1a\xc4S@V\xde\xf8\xed\x8f\xc9S@\x92s\x85\xec\xc8\xc0S@\x87\x11\xfe\xc8\x0e\xb8S@\xe2\x05\x7f\xa6\x1c\xc9S@OJ\xc0x\xa6\xc8S@&\x04\xccB\xd2\xc2S@[\xea\x9aj\xf5\xc5S@i\xc1[W\x9a\xc0S@\xf8\xd8\xea\xa2I\xb9S@z\x8f\x99\x9eD\xc9S@f\x1f\xc9E\xb4\xc8S@\xd5\nK;\xd6\xc0S@g8\xeb\xe9v\xc2S@\xfesZ\xfeG\xc9S@N\xf7\xd5f\x9d\xc8S@\xbc\x1b3\x18\xc7\xc1S@\xa4\xa2\xadY\xcf\xb8S@\x9e\xdbd/\x94\xc2S@\\\x8c\x08\x00\x83\xc0S@M\xe9Sh\x9d\xc6S@\x84jd\xc2m\xb7S@\xcd\x85\x84^\xef\xc4S@\xf6yY\x86\xfc\xc1S@ \xd0\r\xf7\xc8\xc3S@\xce\x9c\xb1}\xb5\xc3S@\x857\x03W\xc9\xc0S@u*W\xc6^\xc4S@\'\x93\xa9\x9a\x9c\xc4S@\xe7[z\x1d\xbf\xc1S@\x1c-"X\xe1\xc0S@$o:\x01!\xbeS@\xe7\x07\xf1q\xb7\xc6S@t\x82eP\x1f\xc4S@\xa0\xe9\x9b\xebj\xc0S@Y4\x88+\xe8\xbdS@\xcb\xdfF\x96c\xc1S@\x06\xe3B\x9e\x91\xbdS@Xj\x1d\x91\x85\xc6S@\xff\xd2\xe97\x98\xc3S@\xb9\x02\xb1\xb1w\xb4S@Q\xd4\xa1\xd2\xed\xc0S@w\xf5L\xbbX\xc7S@\x93I?2\x9c\xc6S@8"\x06\xc0*\xc0S@\xbf\x1d~\x93E\xc0S@k\x94\x80\xaa\xe7\xbdS@\xf2\xdd\x98\xab?\xbdS@\xee\x17p0=\xbbS@\xab\x87t\x0fQ\xc6S@\xfb\x1b\xd6-\xf2\xc0S@\xb3/@A~\xbeS@\x94\xc7\x9b\xd0"\xc3S@\xff\x81\xc7\x8a\xfc\xc2S@;\xf13v\x7f\xc2S@\xafM+@\xfe\xc4S@fH\xd1\xee1\xc2S@!\xff\x9b\xe8\x14\xc2S@\xb3Q\x89C\xb4\xc0S@\xdf\x00\xb8\x0e\xd1\xc1S@Y\x96\xe0$\x95\xbfS@\xc7\x0c\xc4P\xeb\xbfS@|9aj\xa5\xbfS@\x97\xf3\x85\xe0}\xadS@~\xc5\xd3\x93?\xc1S@\xb6p\xacsJ\xc0S@\xf0`\xf2G\xd7\xb9S@\xf4rU\x16\xf5\xb9S@\xb0>1\x14T\xbaS@\x89\xd8RfC\xc0S@\xccc\xc4\xe7\x85\xc1S@\x00eZnH\xc0S@\xe9x\xdae\xe6\xbeS@\x0e,\xf3\xaa\xa5\xbaS@\x1a\x9e\xc1\xc0\xf9\xb9S@\xe5\x15\x0b.K\xbaS@\xbcG \xcd\x9d\xb8S@\x03\x96INV\xc0S@\xf84r\xa8\x81\xbfS@t4\xea\x9d\xf2\xb9S@P4\x1e\nE\xb9S@\xf9\xb8\xdb\x07\x05\xb9S@\x0b\x96|9H\xc3S@dx}\x8f>\xacS@Y\xfa\x13\t\xf7\xb8S@\x10\xf3\x1b?\x9c\xc3S@\xf9\r\xd2\x9b\x9d\xbeS@x\xe4\xe3\xeab\xbeS@\xca\x82\x1a*\x1e\xbeS@\xe8\x82D\xe1\x7f\xbdS@m\x14\x81\xdf\xb4\xc2S@J\xa7\x0f\x9b\x18\xb3S@\xa74\xdbi\xe7\xabS@m\xbb\xe9I\xa7\xb8S@\xe7\x0b\\SG\xb8S@g\x188\n\x81\xb6S@\x14\xc6\xc3\x90\x0b\xc1S@\xd8\xac.bK\xbeS@\x85vFv*\xc2S@\xd1\xcbh\xd4c\xbeS@\x8c$\xacT\xbb\xb4S@\x11FY\x8b~\xbdS@\x1d7"0N\xbaS@\x15\xbf\x9aRw\xb8S@\x01*A\x1e2\xb6S@\xaeth\xc1b\xabS@u\xad\xe0F\xe7\xaaS@I\x0e&\xe2\xfe\xb7S@\xb5\x89\x87:;\xb6S@\x054\x8e\xb8\xbd\xaaS@\x8b\x94\x8dn\'\xb8S@\xc1\xe8m\xcc\x9d\xb9S@\xf5\xfb\xab#3\xbbS@{\xdf*\x83\xcb\xb5S@\x95\xc9\xca\xfa\x0b\xb7S@\x8a\xf5\xcf\x98\xbe\xb5S@\xa5\xf7.Cf\xc0S@@\x96\xc7\x12H\xbcS@7!\xf6=\xaa\xb6S@nP\xfb\x16\x13\xb7S@\xf5\xad\xe2.\x97\xbcS@V\xe0\xa97?\xbcS@\xd0M\xa7\xf3\xf6\xbfS@\xf8\xe6H\xb5\x83\xbdS@\xf2\x9f%m\xb9\xbfS@R3\xcc\xf0\xf5\xb4S@\x1d\x04\r\xfd\xbb\xbfS@W\xede|\xf4\xbdS@r\x04+EY\xb8S@U=4\xe0\xe1\xbeS@\xe0\x84u3}\xbdS@\xe53\xf8\xef\xf4\xb9S@\xfd\xe9\x8c\xa0\xc4\xb8S@<\xf8{_\x11\xb7S@=\xedb\x07\x1b\xa9S@\x9a\x82T[\x02\xa9S@\xd7\x14\xd6\x87C\xbfS@G\x84\xc4\xb8\x1c\xbdS@\xbf\xbf\x86\xa3\xb6\xc0S@\xa6V?\x11X\xb8S@\xb4+\x98VV\xc0S@\xc9\x98\xa6\xb9$\xbdS@\xc2\x0c\xb8r\xb8\xbbS@\xf2\x03\xe5\x95\x91\xbbS@\xd6I\xbe\xbb\xb8\xbeS@l\x996\x03\x10\xbdS@EK\x9cK\xd7\xbcS@Q\xde$\xce\xce\xbaS@\xa63\x8f\x8e\\\xa8S@\xb2P\x94\xabR\xbbS@W2\xd7\x05\n\xa8S@\xd6\x80\xabv\xf1\xbbS@V\xc4\x8d ~\xbbS@\xb4\x8e_O\xe2\xb7S@\x8eL\x7f:\x1a\xa8S@\xc6?\xa1\xe0\xa8\xbaS@\xba\xe4\xc3\x90d\xbaS@\xb3\xe7Z\x10W\xb7S@\x18\xcd|kO\xb4S@\xb2\x0c0y\x07\xbcS@\x95\xa3S\xda6\xb4S@.\x83\xf0{[\xbaS@\x80@G$\xb1\xb6S@\xcf\x83\xc8\x95:\xa7S@t\x98\x12\xe1\xde\xb7S@J#G\xa7\xc0\xb7S@+\xb2\xfbj\xf4\xa6S@CD\xcc\xfe\x07\xbbS@\xaek\xffpv\xb7S@u\xe9bt\xdd\xb9S@\xa8\xe7\x89\xca\x8c\xb3S@\xca\xeb\x96$K\xb3S@\xdc\xf6\xaf~\x17\xb7S@1\x93\xfe\x96\xb3\xb3S@\xba\x97+\xbb.\xb3S@?Mu6\xd9\xa4S@\xf7\xc0\x0f\xf6\xf2\xa3S@\xc7$\x0c\x81/\xd2S@\x81z)C\x87\xd5S@W#\tY\x1e\xceS@\xc5\xce\xae:B\xcbS@G\xd2\xf2i\xd0\xd0S@C\xc1\xd2f?\xcfS@\xfa\xc8\xa9J\xf3\xd3S@Fu\xab\x19D\xcdS@\xf6\xa4\xda\x87\xe7\xcdS@b\xce\xc6\x16\xf1\xcbS@\xa0!\xad\xee\xc1\xd3S@\xab\xb6\xaf\xda\xe5\xd2S@\x8e7\x9f\xcc\xad\xceS@\x94=\x97\x06X\xccS@t\xe3)\x95\xb4\xd2S@\xa0\xe1/\xf8a\xcdS@\x90\xf7 v\xcb\xcbS@/\xf6W3\x81\xcdS@\x17\xbc\x08\xa7\xe9\xc9S@d\xe6C\x91\xc9\xc9S@n\xf8\x81@\xb7\xd2S@\xeb\xaeh\xb1\xf6\xcaS@d3\x13\xef\xab\xcdS@\xdb\xbd\xbaH3\xcdS@\x15\xf7\xaa\xb0\x15\xceS@\xa8\xce\x8d8\xfd\xc7S@Ya\x91\xda\\\xd2S@\xc1\x0e\xe2\xe5\xe7\xd0S@\xaco\xa4\xc0\x16\xcdS@\x82o/\xfb)\xcaS@/-(\x99\x18\xc8S@Q\xf9\'\x07q\xc0S@\xed\xd8\x15\xad\x82\xcbS@\x0f\xba*\nb\xc9S@\xb2\x1c_\x19\xe2\xc8S@\x94\xde\xc9\xc2\xa2\xc7S@\xf8\xcbD\xb5\xbd\xbeS@\x93H4\x95H\xccS@\x03\xa201\x03\xcbS@\xf7:GG\xb0\xc9S@\x01\x86\xdc\xc3q\xc0S@*\x19\x90H\xd9\xcaS@\x96\xc3\xf2\x0f\x9f\xcbS@V\x01<_G\xc4S@9\xaa}KM\xbfS@T\xf84>\x83\xc6S@\x0e`\x08z\xb7\xc7S@\x12\xe6:\x9e\\\xbdS@\x8a!\ry\x10\xcdS@tAY\xae\xbe\xc7S@\xc6\x13\x97\xda\x1b\xd5S@\xc9k\xa2o\x9a\xc9S@\xb0\xcfV\xa3\xc8\xc4S@\x19\xee\xcd\'\x9b\xccS@B\xd5\x89\xc6\xd2\xc9S@\xbf\x1b\xc5\xca\x93\xc8S@A\xd1\x0f\xa1\xba\xc6S@\xdb\xf4\x00S\x88\xccS@\xe7Y\x05(u\xcaS@k\xaeQ\xa8,\xb5S@j\xdb\x1c\x04\x93\xb4S@\xb5\xf4\'d\xb9\xb8S@\xf9\xd4\x82Y\xfc\xcbS@\x05\xfcXQ\xc3\xc4S@r\x1aO\xb4\x82\xcbS@\x80>\xf0\x84N\xb2S@\x02:\x8d\x93\x8f\xc9S@\x19\x9c\xc0\x8d\xb7\xc8S@T]\xb6p\x12\xb3S@\xec:\xd9f|\xc2S@\x8a\x1a\x0b\xd1\xfe\xc4S@\xee[\x1f\x06!\xd3S@G\x15i\xdc\x85\xb8S@d\x14w\xf0\xfc\xc0S@\xdd`\x91\x99_\xc5S@%\xa3\xc4Zh\xc5S@\x19\xad\x9bLX\xbfS@\'\xafK\xab\xcc\xb6S@\xd9!\x12\xf6n\xbeS@*\x1d\xd9\x8d\xfd\xbeS@\xd8\xf4`\xa0\xb5\xbfS@\x86\x18"\x84)\xbeS@\xc2(\x0e\xee\xc2\xc6S@\x94\x1d\x15C@\xc4S@\xa2\x86r\xeb\x8d\xbeS@"\xa6\x11\x0e\x9b\xb3S@=\'\x91\x02o\xbeS@\xa0\x1f\xc7\xfd\x06\xbeS@&r?\x9a,\xafS@\x18u\xaf4\x9a\xc1S@\xd9\x8a\xbc\xc4\x9c\xbfS@\x89K}\x8f\xc6\xc3S@\xa0\xfe\xafm\xcd\xbdS@\xfd\x8d@\xcaL\xb3S@\xd4\xaf@Y\xf3\xbcS@td\xc8\xb7@\xa3S@\x9ej\xe2t\x96\xadS@\x9c\xf3-3x\xc1S@Lh\xdb\xf6\xae\xacS@\x0b7\x8d\xd3Q\xc4S@S\\=\x0c\x0e\xcbS@\xa1\xdc\xa0\x8e\xc0\xc0S@\x01\x9d\xae\xf1\x00\xbaS@\x1d\x8e\x9a\xe8\xcb\xbbS@\xf1\x89\xe2\xdcA\xc3S@`\xffb\xc7d\xbeS@\xd9"\xb8\x82R\xbeS@-\x951\xf7\xf0\xa3S@\x0e*\x81$ \xbcS@\xf2A\x96\xc1\xdc\xbaS@\x96\xb2\xdf.\x93\xbfS@\xb7\x14\xbeO\xaa\xbfS@\x83`\t\xfbx\xbcS@d\x0c\xd2{\xcd\xc0S@\xa1\xf6\xe5#\x1b\xbeS@\xfe\x96o\xbfc\xaaS@\xabH\xd3\x07\xfb\xbfS@\xe6\x11]\xd5\xe5\xbdS@i\xd6\xa5\x96\xce\xb9S@\xbe\xf7&\xf7\xc5\xbeS@\xe8\xa2<Z\xe3\xa5S@ \x9c\xac\x8d\xce\xa6S@TJM\x0f@\xb9S@h\x89\xa0\xf3\xad\xabS@\x82K\r/\xfb\xaaS@9\\\xc4\xaeJ\xa7S@\xc7u\xba\xf2\x9d\xb1S@\xecZw\xe3\x93\xb9S@X\xe1;\xc2\xe9\xbcS@\xfa#\xab\x8a:\xc1S@\xe4\xd3}\xa0\xa5\xa7S@\xd0\x93\x1bm-\xabS@\xd0\x12\x85\xee\xa2\xbbS@\x82^{6f\xb8S@\x1bO,p\x1a\xbcS@,\x8a6\xe5i\xadS@\xce\x88\xab\xb1\'\xbcS@\x007\xb3\xf9\x9e\xb4S@\xfa\xa4\xd6q1\xbeS@\x03\x98\xc8<\t\xc0S@\x14j\xa8\xde\x12\xb5S@\x08\x19FEp\xbdS@\xb0;\x15\xf7\xcf\xb1S@\xb8\x19\xba,\xf1\xc1S@\xe0\xfc&uV\xd4S@B\x9eB\xbfP\xc6S@\xec{\x7f\xa5\xb9\xccS@\xcf\x9a q\xda\xc6S@\x16\xdd\xf4\xae\xa8\xcaS@\xdb\xcc\x15 \xc5\xd3S@\x83\xcd\xc3\xf5\xd9\xc9S@'
p22
tp23
btp24
a(g3
(g4
(I0
tp25
g6
tp26
Rp27
(I1
(I4983
tp28
g13
I00
S'@\x99n\x12\x1e&.@R\xd4\xe1\x9e\xc0\xa7,@\xa0\xa1\xd9\x97\x16\x86*@\xa0\xeb\x97\xe5\x91\x1c%@6\x8d\x11\x02\x03o+@,/\xeb3\xa3K.@\x18\xac\x97\xeccT.@\x8e\xbe\x94\x99eZ,@V\x9e\x85\x911+1@&x\xe8\xd7\x01(&@\xd9\xad\x986n\xa8-@\x93\x98\xb0xi0&@\x8b\xbb\x0b\t\x00\xc4-@\xaab\xdb\xbe\x8d\xf6)@\xb2\xb2*\xbc\x81\x9f,@l\x81\xb9\xd02M.@\xe8\xd9\x8f<g\x89.@Q\x89\x90\x1c\\R,@^\xe5\xf0J\xc6\xed0@MUA\xe2\x9f8.@\xcf\x8b\xe3U\xecf0@\x95\x90C\x98W\x98,@\x92\xf8\xad@\xf9\xec0@o2\xf1`\xbb\xb7+@\xe2\x92\xf1\xa1q\xd6*@\xacr\x1a\x8d\x8e\xe90@b\x02J\x13\xcc\x041@\xcf\xff\t\xc0\x8e\xd4)@\x8f\xf4\x85\xd6]H.@\xde\x12|b\xf2\xcb*@-V\x92\xb9s\xe50@\x9aU\xae\xc6\xf1\x121@N\xe8\xe9\x16\xab!1@\xa4\xf0W\xec\x8d\xd30@\x15}\x05\xf7G\x0e1@al\x01 \xe6\\0@.\xa0\x9b\xc3\xf0\xb4-@ZT2\xb0\xd1o.@\x95\xe2<\x10Q\xfc0@\xd5\x8b\xbf\x16\xcfH&@\xdax\x12t\x07*1@\xc9@X\xa9\xeas-@3T\x8cI\x0cR0@\x06\x8c\xcd\x87A\x81-@\x1c\x99Q#\xbd\x960@\xbe\xb3\x01\xf0U\xa6.@\xdd/g\xc6\x8a\xa3*@\x7fK#\xabG\x89.@B\x82%\x88\xbbX.@?\x81+\xea\xa0D,@ \xf6\xbfnw\n1@\xaaz\xa7mH\x1d0@\xb0@\xa5\xf3\x99{-@7\x8ch\xfd\x96Q0@v\xc9\xcf#BK%@)\xc1\x00\xba\xe3\xa0,@V\x9e\x0e\xfa\x83H-@\x11/\xaat\x81\x7f-@>aA\x8f\xe9\xcb-@6\xaa\xe6\xcb\x92\x1b.@\xd5\x99\x1c\x95\xe3M0@bE\x802uA&@5\x0bV\xb3PR/@#\xd2N\x87\xbc\xe5-@Y_\xb8\xcaPo-@\x9a\xd8V\xa0\xa8\xc4&@\xd8\xee6M\xbf\xcc-@4\xc3v\'56-@\xebR\xf3\x9b\xbd\xa70@d\x89\xabl[\x95-@\xd1\xdd2\xb1\xaa\xb2&@I\x7fh\xc2\xef\xf0/@\x80hL\t\xd4\x0c0@\xa9\xc6\x0b~\xc8\x9a-@1\xb0D1\xc3\xde-@j\xa0\x14\xb5P\xd8+@\xd9\x0c\xc6\x90V\x8e-@E\xf1{\x0f\x84\xd9.@\xdb\x14\xd5ZT\x8c-@\x1b\xcd\xcd@\x94\x0e-@\x0b&\xbbg\x92S&@\xc1Q!-\xb9\xa6,@\x84\xf73;L\x0e1@\xc7\xc8\x91\x1f(\xa4&@\x89`\xe0\xa1\xd4}0@\x11>\xdfLj\xdb-@g]\x83\xcc\xfad0@\x08\xdc; \xd1b0@o\x81"#\xb1\x121@\xf2J\x11\xb6\xf1\xa40@\x1b\x92#Z\xf7\xc6-@\xfe!\xa1\xac\xc8\xf00@j\xfb\xea\x1e":0@"\xad\x96\x87\xd6\x80-@E\xbe\n\xa4\x00\x1d)@\xbf\xe8d?ZS/@\xc2\xf3\xdc\x1f\rG0@\x86\xa3 r\x7f\xd6.@\xb2KiD-B+@B\x9b\x87\xd7\xb5\xe5.@\x13\xc6\',\xca\xb60@@z\x8d\xfdt\xde0@q\x14]\xce\xbe\x1c,@(\xe7\xab\xa5{P0@\x13\xc6\',\xca\xb60@\xa1FU\x1c\xe560@|\x9e\x86Y\xf9\x011@\xf8\x805\x82\x89o%@6\xf7f\xec\xf2+&@&\xbdD}_\xaa0@\xb0\xa2\xda\xe2a\xab0@\x18\xe1\'\xfa\xa4V%@\xad\xd4\x19\xc1\xabS.@\xf7\x8a\x00\x92f\xc8*@\xcd\xc6\xad\xcab\x071@\x8f\xcc\x89\x1am\xa70@\x93\\\xf4\x87![.@`\xbc\x16j\xd1:-@\xbb5\xd90\x93\xe3/@4\xc3\xad\xd6%\xd20@T\x0cu\xf5@\x86%@:i.\x95"\xc7,@K\xb5\xc4\xd8\x13,1@H\xdd\x07\xac.I.@\xd2\xa3\xea\xf7\xf9\x001@\xe2X\xf5\xf0\x85\xd1+@\x84d5\xef\x1b\xf4-@\x00\xfd\xd4y\xd6@\'@\xb1\x83\xf6\xb7\t\x08)@\xa7Vw\xdf\x03!,@9\x1d7\x0c/\xf00@\x1e G\xeat$0@\xc6\xf0}\xa2\xcfN)@\xcf\xdb\xcc\xfd\x16\x06&@G\xb1\x1aQa\xbc-@Q9l\xec\xacD)@%;\xd9\x81\x91\xe5,@3\x1d\x02\x91\xc6\xb6-@\xde(\x1d\xcd\xf6\xc4-@\xaaC"\xea\xd4\xc30@\x99@\xe6\xdd2\x91-@R_I\x8e\x0eU+@\x08(\xb2\xc1\xbd\xd30@^L\xd3z^\xc70@\xf2\xcd\xa7$\x13\xd00@\xb0d\x10\xd3Y\xf4+@fg\xc38\xff\xfa+@\xcd\xc1\x16\xb6}\xba-@p\xcc\xc3\x14Z\xf50@\xbe\xfd#\x05\xd2\xf7+@\x88\xb7\x1b\xe8E>+@xX\xa2\xb3xp0@\xda\xe7\x9a\x03=\xe8*@\xfc\xc26\xceq\x810@ \x05\x7fRUt.@?\xc6\r\xa0\x82\x00.@\xb4h\xc6\xbck\xf30@\x06M"\xd4t\x18.@\xfc\xecb"A\xe70@\xd0\xdbp\xae\xd7\xdf\'@v\x8d7\x81\xa4\xe4,@L7d7\xce\x11&@\xc4\x95\xa18\x8c\xf00@g\x91&4\xbe\xcb0@\x80\xc4\x9f\xf7\x0b\x990@m\xc76d\xd4\xce-@\x8b\x89\xd8\x161\xde0@t\x03\xc4\x98V\x820@:+\x9c\n\xc9\xec0@\xe0H\x90 \xbf\xdb0@\x96\x89O\xff\xa4\x151@\x95V\xf8\xf7\xc40.@)\xf7U%\xe5~0@M\x18,\x19\xb5\xee-@\xa2(m5\x10C.@\x1cl\\\xed\x88v,@O`J>\x9f|.@8\xe4\xcc\xfa\r\xde+@\x19z\xbft$8)@\x0f\x91\x903\n\xdf%@5\xf1Xx^\xa00@\x17]\xdb\x86\xef\xe40@\x00\xc2V\x1cG\xd20@\xf0\x18\xebgpf1@(\x88_\x96\x86\x85)@S\x85\xea\x95^"-@\xd3\x0e\x14V\xd1#.@K\x88-\xc0o\xe40@+5&1!\xf0(@\xa4Wi\xc7}\xda+@m\x1eA\x98/\x9e)@9\xfb=S\xe1z-@\xb2\xb6\x0c\xbd\x8f\x15,@X\x94\xd7C\x00\x0c+@HO\xfe*/#(@\x9d\x15\x97U9\xd30@\x9d\x15\x97U9\xd30@m\x1eA\x98/\x9e)@\xfa]\x88\x89h\x05.@\xfd\xe9\xe6\xdc\x81e1@\xe7q,\x19K\x1e-@\x02\x88[\x8f\x1b\x12)@HO\xfe*/#(@;\x9av*)i1@\x1alV\xc1\x11\xb0.@\\\xce\xce\x134"+@\x8f\xbf_\x7f\xdd\x860@\xd7\xcb\x9a\xdf\x1c\x10/@\xb7=n\xc2\xfd\x92.@R{\xd3]\x89\xfd.@\x1a\xf4\xb5\x9d\x8b\t1@\x04\xd2\x95E\xaf\xf80@P\xb8\xe8\xea\xb3\xbc.@\x15\x85I\xe3\x04\xa50@\x91\x88\xfd\x84\xf5%-@`rM\xf3\xca\xd80@\xb9?mJ\xed1.@\x92.1\xdd\x8cO0@\xa2sZe$\xe2+@\xb0\x02)o]\xf7.@\x82$^\xba\xb6s.@i\xb0\'6!O0@\xfe>\xb1\xc3i\xc9+@N\xf34\x1b\xd74)@\xd6B\xd4\xdc\xfbH0@\xb9\xacF?2\xc5.@\xb3X\xb1\xd5\x1a\x98-@\x9b\xaf\xe9<\xadY0@\x908\xf6f\xbf\xfe*@\x8c\xf0\xcf\x02;\x1d.@\xf9\x94<\xcfl\xdf*@\xacVeA\x92\xc4/@A<N\x03\xf6E)@O\x04\xcd|\x9f\xbf-@\xc7\x1a*\x88\xe9\xf6.@\xcb\xfduS\xe2\x13,@\x9c\x1c\x10\xfa\xf5\xa80@\xda\x1aA\xc2\xf2\xac0@r\xf8A\xf5\x1aU-@\xa5\xec\x04\x02\xc4\xfd%@x;\x06^\x103/@\x83\x11~\xbe\\t0@%$\xa8\x05\x9ax0@?\xcc\'\x85\xfe\xd8.@8\xeb\x89\xc1\xe1\xd00@\x1d \x8f\xf3\xf0\xf3.@X\xba\xac\xb0\xab\x7f/@\x1d \x8f\xf3\xf0\xf3.@\x00\xc8n\x97L\xfc%@\x94h\xc0e\xa6\xf6/@\r>\x1e\xc5\xf46/@\x07\xfc\x97\xa1\x0eT1@\x994\x8b\xf8\xf8\xff*@by\x19K}#+@w\xa1\xfc\x9c(w-@\x00\xc8n\x97L\xfc%@*^/\xf9\x81\x87-@:[N\x9a\x8a\x10/@\xbe\xe1\xde\x80\xa1\xc40@\x07\xfc\x97\xa1\x0eT1@\xd5\xd0-a\xb2\xf50@V\x9a\xa4\xb0{\x0e/@\x9f\xacyN\'\xaf-@\xe9\xe4\x9d\xe0\x8f\xbf%@iK\x96\x0b\x9f\xdd0@LW<\xdf\x91\xe20@Ky^2x\xaf,@\xbe\xe1\xde\x80\xa1\xc40@\xce\x93#\xd5\xe2\x9d-@\xc0\xce\xd9E\xd0\x1c+@\x8aGI\xec\xfc\x100@\xbc\xc0\xc1^!"/@i\\\xe2\xb1=\xb2-@\x91\xc4\xb9\xca}\xf40@\t\xe8t\xff\x08\x900@y\xa5$\xe2\x8d[+@\xb0\x1b)\xe0h\x00)@\xa8\nw.\x8a\x7f0@\x90&\xa6`\x91\xbe0@\xfbDR\t,\x05.@\x0b\xf8B\xa5\xd9/.@\xa5\xca\xe5\x80\xe9\xf1%@3!\xa2q\x98\xe0.@N\xe8\rZ\x80:+@\x03\x18\xd7\xd4\xf3\xf7\'@\xc7\xd9\x08\'\x05\x8a.@\xca\x01WcB\x00.@&\x85\x87\xe1z;-@lu\xd8j\xbc\x0c-@[\xd4r\xe5\xfb\xa5,@\x9cFqc_\xe1%@\xc0\x8d=\x1b\x98\x00&@\nb\xee\xfc\xa0n*@\xc6\x1e\xfd\x8e\xd3\x16/@c\xd5\xf1\x89\xc9\x0c.@\x12qf@.\x890@U\x0e\xd7\x92\xa0\x8e0@\xdcr\x81\x01G\x89.@\xa8Y\xc4\xcdN@+@\xb5\x0c\x100\xa8\x9d0@\x999j\xb7Q`0@\xf6\xea\x1b\'\xfb./@\xf2\xde\x84`\x10\xd6-@\x1e\x9b\xb7q;\xbc/@\xb5\x0c\x100\xa8\x9d0@i\xf5\xc7\xea\xb1Y0@WL\xb2\x83t&/@P\xef\xd8\xc6\x90\xdf%@GMq\xa4\xe4\x06.@\x05\xf4:\x06\x7f\xc2+@\x0ba\x1f\x10-\x92-@\x00\xf0P"\xca\x950@\xb7\xba\xfc\xc0\xc3,/@\x94\x88\xab\xc2,\x83-@Z\xd0}e\xd3\x940@D\r\xb2\xfd\x84A-@Z5\xfaEb90@=\xda\x7f,\xa4\x8f0@b\x8f\xde\xcb\xe9\xbd-@.\x1dR\x8e\xfc\xfb-@X\xafjC\xc4B.@\xc7\xdd\xfe\x89\xdb(+@j\xf1\'\xfc:\x000@\xba%\x81d*y0@l\x82\x89\x9e\xeb\x8f-@\xfd\x94F\x80\xc7\x03.@\xf2\xe3\xe3m\x1c\x140@\xdb\xabM\x11`K1@\xfa\x9c\xb9\xecm\xea%@)\xe4L,\xf1//@\xc4\xa4\xc1\xc1\xefo-@#W0\x00G\xe0-@l\x15\xb8\x15\xcb_.@K\xcc\xb0\xcf\xec\xfa.@\xceH\x8c\xdf\xda\x8f0@\xf04\x90\xa6\xc6\xcb,@=v\x87_\xdd\xef%@\x80\xaae\xe0A\xf3%@oe\x00Y\xf7\x1f+@\x83!\xd6\xd1|\xb00@z`\xc5C\xdc\xad*@l\x0b%[|t0@\x1c\xae\xbd\xb6j\x910@\x8f\xf4\xcee1\x15-@\'/he\x953/@\xd4\xac!\x04\xefS,@\xafJ<\x0c\xac\x0b(@\xf5\xe4\x8b\xf3v\xd60@6[1z\x1a\xa8+@h\xcd\x8ek)\xc6.@\xdb\x88\x8a?\xc4\x9f0@_\xe5`\xb1\x88\x9b-@6[1z\x1a\xa8+@\xb8\x08y\xd8\xc0$(@<\x9crY\xc9\x8e0@\x80a9\r\x0e\xf0.@\x83\x8f\xbd$k\xa7/@\xdd\x840\xdb\xd0")@U\r.\x14\xff\xa30@k\xa4Uu-\xf80@@\x0f\t\x86\x03u*@4}\xe8\x06lA,@\xe53\xe3\x9e\x1c\x9b-@(7\x97\xe5\xec+/@\x18\x9ap\x9dP\x15+@\xe8\xa7Ny1\xae0@\x9b\x88c\xb2\xaf\x0e.@\x92V\x1e1\xa7C,@l\x0b%[|t0@\x05\x1f\x00\x89Dz0@\x17\x18\xaa\xfd\x01\xe2,@\xabx\xd8\x1ap\xd1*@\xac\xc8\xb25\x14\xe70@\x8ag\xe84\xfd\xa1,@\xe0G\xbe\xb1\x13\xa6(@\x80\x0b\x84\xecX\x8a0@\xa9\xab7\x07:\xc1/@\x8fK\xf4\xd2\xf7G/@_\x9f\xf8\x7f \xc6.@\x12H($\x89^0@Bn\x8f\'~\xaa(@\x99-{\x03\\\x1c&@4\xcb\x8et\x84G,@\xeePx.o\xc9-@E\xbe\n\xa4\x00\x1d)@\xdb\x85\xcc|\xa45&@{\xaa\xf7;:\x0f,@\x7f\xd1;\xb6?\x91.@m\xe3i!3v&@\xbee3m\x13\xca/@\x0f\xa9z\xda\xdfj.@J\xf4w\xc0\xcb*/@h\xd3$\'\x9e\xe5+@\n0\xb8\x16\xe3f0@\xa2\xc7\xa8\x92P\xd5)@Y\x12\xa2\xdd\xef\xc3,@\x9f\xea\x0e\xb2\xe6\xbb/@}$\x93\x12\xd2\xb9(@<\x8f`\x1e\xea\x850@`7\x9b\x0f\xa3{0@\x8a1\x92xd\xe2/@g\x0b1(re0@\x1ev>\xbc\x19 ,@\x85C\xd6\x18\xb2&)@\xfc:\xea\xb0O\xc9*@\xdbz\xe4\x03\xa1\xf5(@\xa3\xa5{\x8a\x85\xbf*@m\x91\xa0\'z\x0c1@\xa3\x8a2t\xe3\x05.@|\x1b\xfb\r\xd0\xd4,@\xcc\xd0q\x1f\xac\x9e0@J\x8e\x14\xccl\xf30@\x19F\x08\xfa\xca0&@\xfcl]\x06\x0f\x8b\'@\xf2Z\xc0,\xe5\x8e-@kl|\xd8g\x02(@J\x9c\xdc\x87\xecU0@m\xaf \xbcy\x8e-@\x884o\x9a\xe20&@\x11\x93\x9bn9\xb0%@M?A{ov-@\x8a\xb5K\xb3D\xe4.@g\xfa\xecx\xe2a/@\xf8\xfb#e\xc2J)@\xb8\xc0\x91\x0b\x13\x1f.@\xa9C\xca\xd7\xff_/@n/"\x12\xd0/.@\xec\x89V\x1aw1(@0\xc4\xbc\x04\xab\xee*@\x9e\xb2\xf0\x9f3J+@\xd1\xa2\xf1\x87\xffM.@\x8ba\xed\x82K\xb90@\xd3\x82\x17\xbf@6&@l\xe8\x97\x00_\xc5-@k\x97AcS8.@.<g\x83R5%@o.)\xbf"3.@gD\xe9\xfa\xc4\xd1-@nK\x89j\x8c\x83\'@\xdb2\xb7\xab\x1c\xb80@\xb3\x06\x1e\\\xe8\xc7-@\x9d\x97"F\x11\xc9*@\xf0\xd4\xd2-I\xae/@;m\xa2%\x96\xb4*@\xb9\xea\xea\x95\xad\xf0%@`e\xb62\xe6Z.@\xcf\xe6\xde`[\x88/@9\xe7\x1e\xfc?-)@d\xf8V\x00\'\xb1.@yN\x82\x03k\xaa.@\x13\x9e\xc5~:\xb1(@Y\xdf\x98b!\xb9(@\x00yW\xf5\xb7..@\xdbz/20 1@l)\xc2\x06\x9e\x000@p\xa0\x1dd\xd5\x85.@\xb3\xce\xdf\xf1\xaa\xfa.@\xf4d\xf3\xf5\'\xe8/@S\x15b\xf5h\xfd-@\x8cV\xe8\x14\xc4\xc00@\x9f\r\xa3X\x14H0@\x06\xe4>\xa7\x7f80@\xf8\xbe\x08\x94&Y+@\r\x8f\xdf\xee\xa5R,@\x08;"\xdc L0@\xd5`\xeeu\xcc\xc60@\x13M\xfbu,x/@\x08NV\x95e\x7f-@_\x93\xab\x99\x12\xbc\'@\xa2\xf6#\xc7\xc1\'/@E\xbb\xce\xe3\xa3:.@\r\x19`f\xb0\xcb0@(\x84\xa0\x08d\x8c%@\x8bz\xab\xe5\xb220@b\xf7\x19N\xf9\x9e-@0\xd2/\x96q\x9b0@\xad+m\x95$\x1c/@\x82\x05=\xfd\x0b\x9d-@\xfa\x80\x1b\x94\x91\xcf0@l\xea\x0c\xc2\xbd\x041@Qg\x9dh\xeb\xf90@\n\xa18\x1ab\t1@\x04\x1e\x9f]\xf5\x8c/@\xe4k\x95\xff\x8a&.@\xbd\xc9\xc1\xb6b\x010@\x1f*,\xad\r\xe0-@\xf6Z\xd7\xe1\xa1\x86+@\xb2/1\xd4;\xa80@\x9b2\xfe\xcd\xf5\xf9/@\xf7\xe4\xa6W\xa1\x9d0@zf%k\xff\x0b&@C\x9e\xf6\xb9#\xdf.@oR\x8f\xab\x19<.@\x12y\x99\xa9F\x970@\xbeC\xf9\xe5\x1e\xf0-@\xd6\x16\xc3Y\x81\xc3+@\x9ct\x94f\x06\xac0@\xd6\x7f\x8a\xee\x81\x02.@\xe2Q{\x85x\xb6.@A\xe1\xd4\x89y\xe4*@d.\xd12a]0@\xd3aFr\xc8\x8c.@\xa1\xa99\x89\xe5F,@\xc0\x8f\x10\x8dn\xf5-@\xcbw\xf3\x84E\xa2&@:s\xfa\xaax\x920@\xdd%\xd8v\xc6\xc4*@\x9d<\xe3\x81c\x03+@\x95<\xb4}\xf9M-@\x7fO>\xe1\x86!0@s\xdc#\xfd\xff4.@\x95H\xb5e\x85\xf10@\x88R\xb1\\O\xe2,@\xaf~h\xb4\xf55.@\xb4\x91I\x9ep\x82.@\x11\xda\xab\x14_I/@\xf8\xb0\xb1\x1c\x0f\xae*@\xa9\xc6\x0b~\xc8\x9a-@\xb7\x08~#\xdcv-@\x9e\x13dW\xc9!)@@\x90@\xd5\x8f\xae(@PB\x1b4\xa9\x1d.@-J\x8e\x88\xf9A*@S\xd25\xd7\xc6\xbe,@\xf6\xe3fa\x88B&@\x12\xbb~w\xf6\xcc+@\x00s\xff\x80^w0@\x1a\xc9&\xe6\xb1\xc4/@Smt\xfc\xde\xe30@\x837\xf0\xc4\xd5u0@\xbb\x1d^o\xe6\xbf-@\xedO\xbc\xc2\xa9\xfd*@\xd9\xa6I\xa2Gt(@\xd7\xdc^\xd0\xcf\x89.@\xb8\xa6^\xee\xd9\x81&@\xd2\xceJI\xafm(@\xbdr#\x1d\xc9\xe1/@C\'\xb5\xb2\xd9 1@\xb5\x94\xafj\xaf\xc0%@\xd3\xe8_\x0b\x14x-@\xe1\xd9\x9f\xe7\xb5\xc4+@u\x9f\xb1\xcb\x90S.@\x99s\xf5>\xe8\xa1-@\xd1\xd7\xc7QE?0@\x19\xd0\xfaL_\x04)@\xfeJ\xb0\x86^\x93-@\xcb\x0eA\x1d|z.@\xa8\xf2\x00\xcbOR+@o\x08:R\x7f.+@\x9b\xf1\xd9\xedt\x9b1@\xe47\x97\n{X0@\x18\x87o\xb3\xeb+.@\xbe\xefW\xc7\xe1D0@\xbfH\xc9uBL0@\xda\xf4\xa9$\xfa\x86+@n\xf2\xc9\x8cH\xf0*@\x04yA\x7f\xbc\xd1*@\n3D\x8f\xf8k0@\xde\xcb\xba\t\xac\xc1\'@\x08\xec\xe4+x\x181@\xef\xa2\x1c"\xa1\xe1.@Lt\xf9\x8e)I&@\xfc\xd4\xbd\xc2\xb6\xb6.@\xcf\xea\'\xd7\xbf\xa1+@\xed\n\xde\xa9\xbc//@\xbd\xadpv\xc2m0@n!`\xe4\xb8\xb0(@\x0fQ\x12\x15\'].@5\xd0\\\x8c\x9e\x8d0@<\x88\xd8d\xbb\xe9\'@K\x16j\xc3ME.@\xb4\xe0\x1c\xfdJg0@\xbdE\xf8\xba\xa3F0@\x96\xa3x\xeeD\xb7*@~~J\xe3\xddH0@\x08\x15j\x0c\xf5\xdb.@\xde\x02\x9do\xc9\x03-@\xda\x10\xae\xa6\x97\xb4+@\x14\xfb^C\xa4\xcc-@\x02\xa2\xb5\xa6X\xa7.@!\xd4\xc4s\x98\xbc/@\x92\x00y\x1d\xd8@+@\xe1PXt"j,@\x87L\x7f\x10\xb5\x111@\x10\x1f\x9bxb\x8b-@K\xf2\x06\x1b\xfa\xf0.@T\x8ff\xe4\x88\xd60@\x91\x88\xfd\x84\xf5%-@\xac\xce\x93\xe3\xd1\x12,@\x9e4\xb6\r\xbc\x1a1@\x01\xb1\xf7\xd1\x86n.@Da\xdb\x85\x8d\x00,@Z\xd2:j\x7f6-@\xe6\x9a\x0c6K\xaf\'@A\x0bH\xdeO\r1@\xdcb\x8f\x1a\x8a\xb7/@\xc4\xf8\xf2\x17\x80\x15\'@\\\xb0\xbd\xed/\x141@\xd9\xd25\xceO\xdd-@<E\xe0\xaf+\xbe/@\xaa\xab\x02\xc5\xe7f)@\xcfc\xdbh"\xed%@\x14\x91o\xb5.\r.@\xf9\xbc,a\x85\x87.@\xdf\x82\x92\xb4\xd1\x96.@\xb6\x0f\x8f.\x14\x84-@\xdc\x8f\x9f\xc3\x8a\xd7%@\x8f\xee\xbbs\xab\x8f+@\xa1\x88\xe3kZ(/@\xbe\xe7I%\x7f\x13/@\xf6\x04#\xfa\xf0J0@\xbd?7\xdb\xbc\xaa0@\x9b\xb2\x01~\xf2E,@pr:\xfcM\xae0@0\x97\x11\x00\x1e\xa0-@.\x1d\xf7]RZ0@\x9c:\xe4\x95+\x0c,@>\xcc~Kf\x0f(@\xd2\x95l\x12J\x8b+@=\xe2l\x84\x0e\x10.@\xc2R(\xd7\xe1j-@\x17\x96R`\x1bQ0@)\xe6f\x8c)\x150@\xa0i\xa5%\'\xcd+@\xb3`/"\xe7\x18.@\x9a\xe1\xb4h8\x86.@j\xe5<\xc1\x96`.@\xb7\xd1`0h\xe2/@\x0c\xa9\xb5\xb5\xaef0@\xef\n\xa7\xd06\xbd,@\xdf\x1a\x11\x00\x7f_+@\xb4aK\x00\x12t(@?\'g\xbeHQ\'@\x88\x1a\xa9\xedB\x08)@k\xe9@\xc8\xa0/.@+\xa5h\xc4\xa5^,@\x03\xdc\xcb\xd9\xaa\x021@2\x928]\xe4d1@\xc4\xc9\xab\xda\x99a0@R\x8f\xc9J\x9f\xf3\'@>,7\xb9\xef]-@\x16\xd3\x80\x14l\xeb,@\xdf\xb5\xce\xbe\x0c&.@<\xb1\xee\xfc\xaa3,@\xe2\xb2L\xddgT.@\r\xe9\x9a\xa1\xf2\xfd0@\xf7`\xf2u0\x89-@XR\x08Gz\xe2(@\x16\xd9\xc8F8\x90*@\x02\xfe[>\xfa\x1c.@\x1c\xb9,gU\xea-@G\xdax(TI-@\xa7\xe7\xc8=o\xb0.@;[e\x8f1\xde-@\xe0\x81\xee\xd1\xc8\xe8,@\xe4\xcf\xb53\xe1\xb0%@\x8b&\xa0\xc9\x06@/@\'\x01%\x16\x89\xbf-@j\xe5<\xc1\x96`.@\xe1\xfb\x1a\xb6z\x1b.@\xf0\xb6\xda\xec5\x0c1@s\xde^\xf6\x94\t/@\x8aJ\xa2L\xd4\x92-@\r\xbe\x8cv\x16\x7f-@\x89:\xbd\x90\x87\x1a1@\xea\xe0$\xa9\xb14/@@\xe1\xa0\xa4\xb6\xd4%@\xae\xe51\xd1\x85w-@\xbc\xe8\rs02(@\xc8\xe1\xde\x93*\xad0@\r\x04\xd7\xa6\x00\xdd0@\x16{;\xec>\xdd0@\xb1&\x05z\xae\xe4,@\xae\x92\xed\x11\x96++@\xc7[\xa2\xc3v\x1b1@\xc1\x11$\x90\xae\x18/@\xb7\xb2\xba\xd8\x1f\x83*@0L\xa7\x92\xb8B(@\x00l|\xc00\xf1-@\xfa\x9b\x97\x9b-\xee0@\x08\xc1\x13\xb2\xdd\x850@\xea\xee\x14M\xe7\x1b1@3\xf5\xa9M\x1fe,@\xdb#\xa1\x08\xafE,@\x1d6\xa6d\xd9b.@\xec\xae8\x01\xbf$-@\x8e\x88RT[\xea,@,B\xdfq\x9fe1@;`\xc0\x81fS,@[\x0b6w5\t.@\x8fb\xec\x8b\xdb\xf6+@\xee[\\J\xe0\xfd+@}R\xfeko\xba,@\xccd\x90\xb4u\x19.@\xf5\x8a#\x0e\xab\x94.@\xbf)\xb4\xe2Q\xd4,@\xfdb\x94\xfd\xf4\xb6,@\x86\xb1\xb8\x9dH\x0b)@\x98\xa8\x0e\x90\x96r0@}1A\xfe3\x06&@\xc1U\x84\xebt\x1c)@\x9e\x8c\xf5g\x8b+.@8)\xae\x94\x8c\xf8-@L\xa4J,\x17\xf80@\x0f\xdelp\xdf{,@\n@\xf3\x0b4\xc8,@\xd4Er\xb8\x03\xf4/@W\xc9\x96\xa4\x03\xc9.@A\xd9\xcc\xf8\xd9\xb7,@)\xcb\xb2\xf0\xd8\xb3&@\n\xc9\x8a;\x84\xc9)@\xc8\xb5\'\x91e\xa9,@\xc40\xea\xd0\x7f\x92-@y\xad\xcd\xfd@\x1a*@\x8f\xe5\xdfP\x8a\x88-@jI:\xc8l\xcf,@\r$6\xb5{~(@Y\x8d]\x95_\xf3(@(\xb6\x8e\x0f\xd8B0@\x89Umi\xb2X0@\xf4\x86x\xc7\x9aV(@A/\x98\x9a\'\xf1*@\x1c\xae\xbf\x7f8M.@\xfc\xf0\x94lFB/@\xff\xfb\x91D*?0@b\xfc\xfbj\x8f\xd9\'@\xb0zP\xa2\xcd\xd40@\x08\xa6\xf9=5\x82.@\xda\xf9+@\xbc#0@4/Hb\xaeL/@\x89\xdd\x97\x88F+0@\x1at\xd6\x1b\xb4\x9d.@\x1c-\x1cLF\xe6.@Z\x01:Q\xda\x86,@\xa7\xfc\xde_\xd8\x0e/@\x18o\x8c\x82\xb3M+@\xb8\xa4\x96W7\x8a.@\xe4P\xb3\xd2wS)@Q\xd7s/\xbc\x1d/@YK\x9b7\xe8d-@H\xbdJW\xa5m0@S=\xf3\xf0\xe9\xad.@b\x9b\xe8\x88h\x1b.@P\xcb\xff\x06L\xf00@^H\xf2\xa8p\xd1-@C\x10\x12B\xe2\xfc,@\xbeQ\xa6`+\xc8,@ne\x17G\x9b\xb6-@t\xf1g\xf8\x86\x01.@j\xb7\x03\xe7e\xa5,@\xa7\xac\x16?;\x8a(@\x86\xda`\xa9\x0c\xf70@b\\\xd1:-Y.@\xeb\xe6\xf16\xbc%-@\x11\x88\t\xb5\xed\xad-@\x96\xf6\n\x00\x917+@\x05\xd1P\x13\x95\xf5(@\\CeP\xff\xe60@\xa6R\n\xd0\xc7E)@>\xc2v]\xcb\xcb,@AY\xd92\xd73(@\xa1\x1d\xea%\xb2\x810@\x00Km)\x8fv0@b\x85\x07=z\xc00@\xda\x01\x88\x03\xcaf,@\xdf\x82b\x9b\n\x18/@\xc5e\x97;M\xd30@\x9f5%i\x1fe,@\xa1\xb4\xbb\x8a\xb8%(@\x1fF*\xd7C\xdb-@\x80}\xcc\x07\xe1\xdc-@C\x03\xdfA\x83\n/@u\xff\x1e\xca\x8f\x9c)@0\xa9$\xf8\xa4\xe20@e\xef\x98\xf0\xda\xa8-@\x9a8\xc8\x86S\xdc0@\xe8\x88\xf4\t\x1eh0@+\x08\xfd#T:+@\xc1\x1f:(\x96\x02,@S+a\x82\xb8\x1c*@*1Ku\xdd\xc2,@\xff\x94ek\x80Q-@J\x98\xecXJ\x011@\xa40\xff\xf4\x80\xce.@\x16\x8b0\xc6\xe4\x1d.@\xdaNg\x83\x00\xc3,@M\\-%X\xf80@\xd0\x92.\xbc\xa2\x1d/@\xff\xfb\x91D*?0@\xa0\x91`\xd30J&@\xb9[J\x15\xba6.@\xcf\xfdt\xb5\x0f\xcc&@\xb60\xd5Ms\x17,@\x82\xc6\r\tkR.@\x07\xd4\xd1\xc3\xd6\x7f&@\x1a{\xbd\xa3wE,@\x16\xacI\xbd\xba\x02.@<8\x1a\x92\x15v&@\x12$\x8en\x03A&@~oa*\x83\xb2&@\xb1o!88\xc4*@\x92\xf3\xf2u\xf3\n1@\x0fi\xcd\')~-@\'\x8f\xf7\xcf=5&@\xb6\xd63\xbf\xf5d,@\xfc\xf6\xf2\xa3k3+@\xd7\xbf6\xf1\x01\xaa&@\xd4\xac!\x04\xefS,@\x08\xa1\xeb\xd0G\xed0@\xa9M\x93\xae\xff}.@\x17\xf1{\x01A\x1b.@dc\x8c\xe6\x96A&@\xa7N\xff\x1fn..@F\xdb\x91\x01\x02\x17,@z\xd6\x16\xf7*\xec0@b_$\xd6s\xf6*@\x05q\xcc\xfc>\xa0&@\xf5\xb2Q\x8a\\\x16.@\xd8+x\xe4)#+@ H\xed\xe0\x86k.@\x83\x05\xf2\xb06G-@8^i\x1a\x1c?,@\x03\x0b\xd1\xb2\xd2\x920@\xe1\x91\x1e\x82F\r&@o\nr\xbd\x97U%@\xad*\xfd3`\xe6*@\xf8H\x88\xd3}\t1@\x99 \xf5l\x94\xdd-@\x9fso\xd8h20@\x84\x9c\x8fU\rD0@\x85\xef\x83ly&0@<n\xe1\xac\x8cf0@\xd1\x00\x9bE\x98\xcf.@n\x9d\xee\x0c1\x0b/@\xf5\xd68{\xb6\xbf0@\xc2/\xb5\x8e)\xc7*@mr\xd8NI#1@\xee\xf9\xb0\xd4\x85H-@\xb8\x1b\x80\xeb?L(@\x1e\xb1n7\x85T0@A)\xa80\x9bw&@\x9a\xce<\x06gE0@Ro{\xa6X6,@\xec\x7f\x07yzG&@:\x01\xa0QMG0@\xb3\xecR\xaca\xa80@\xef\x1b \xd5\x03:0@\xa9|.\xa5~\x14/@j\xab\x1f1\xe5\\&@|/_\x88Q\xd5*@\x884Wr\x13[+@\xa3*\x9f\x0b\xc02.@\x19\xd8\x1c\xb7+\xf1)@0K\x15-\x96\xfb-@\x11\xe3{\xc1\x95Q,@\xc6\xf2\xad\x04\x07$.@\xe2\xd3\x8b8\xbc\xf4)@\x96^\x8d\xbd@%+@\x86v\xff$v\x1f.@\x86\xe374S\xda-@M0\x1d\x06\xff\x83,@XE!__\xa7-@Q+\x7f\\\xebv0@*M\xe1\x97\x7f\\,@\xa1\x9f{\xef\xb3\x1b1@\x0e\xae\t\xc1\xbd\x1e-@\xe8\x0ess\xden+@\xc9\x05\x9f\'v)&@(\xb3F\xe8\xb7\xd0\'@\xce\xbd\xb3B\x9e;&@\x12\xbb~w\xf6\xcc+@\x9f5\xdd\xe8xy0@b\xc9 \x93\n\xe3)@\x0f\x90\xc7\xbf\x9b\xcf.@\x1a\n\xb8\xd0&\xa2.@\xa6\x9c\xe1\x19\xdb\x0f/@\x1d;\x8cs\xa9\xec%@\xe6\xe6pGE\xef,@\x9bS^\x0c\xb8\xbf.@\xd6\x85T`p\x91-@W\x9e\xf1Km\'-@\x0e\xcb\xdc\x06^\xb3+@\xa6\x91#\x1f\x7f<.@\x87P\xe1\xcf\xd5!)@\xab\x88\x1b\xa8\xe5Y0@\xfa\xe1\x80\xa9g}-@\xe8*\xc9\xc5f\x93-@\xfbMC\xaf\xf4\xb5,@\x1d\xab\x11b\x0c1.@\x03</\x98\xb7Y0@\xd9\nC84^0@(rdUB\xe00@\x8b\\\x8e\xa8NG0@\xc8\xa4\xd0B\xe4L,@\xa7\xb1n\xb4a\x9e,@\xdb\r\x87\x9a\x0b\xb70@\x9f\r\xa3X\x14H0@\xdc\x85\x949\x83n-@\xa1\x19\xbc\t9`/@\xd9*\xf5\x7f\xaaf-@\x94w)\xa035-@\xadWcrl\r,@\xe4\xb83\xea\x17\x11.@f\x18&4\x17F-@\x18<\xd2\xe7\xc8\xbf,@\xa6\x9c\xe1\x19\xdb\x0f/@?\xe8\x88\x10;&1@\x89\xe5P\x0b\x9d\xaa-@Url\x85\xed|0@\xe9"\xf2\x0f\x0c\xa3+@\x8eK\x88\x0b\'\xfb-@.\x8b@4|\x8b.@\x89Xv\xadQ\x90-@\'\x109\x18\xa7\xea+@x6\xe1\xbe\xafv\'@\xf5\xcb\x04G\x08W%@{\x92[\x16\xf2\x91,@*\xeaxM3\xe4-@\x85y\xbc\xa7\x98B-@\xac\x90?D>\x1d,@\xee\xe8\x82Pj)/@\x15\xe1~\xccO\x18.@\x8dq\xfa\xba\x91\xfa)@o\x08y\xdf\xbe\xcb-@T\x1czh\'H-@\x1f\xf0\x14\xb85\xd3,@n\x13]v\xb8f,@h\x92\xb2"\xb6Q%@\\K\x8f\xef\x08\xe1/@\x18\xd1*\xeb\xb20/@7\x8ch\xfd\x96Q0@\xe7\xd9\xfe\x00\x0c`-@\x96\x9d\xb7\xc3(T,@t\x06\x8f\xe5\x02\xad-@5\x8e\x1dr4\x121@\x8e_E\xd8w}-@\xe4N%\xb4\xbd7-@q\xdf\xe5D\xb9\xd60@\t\xe94\xe2\xea\x17&@%\x8c6\xe7\xe8\xaf,@\x0b\xf0\xb4\x1f\xec_-@\r<\xe6-\x90\x80-@\xae(\xc5\xa4\x9bl)@\xac#\xf4\xa3\xb5\xad0@\x1aQ\xef\xad>d(@:\x1d\x9f4\x9d\x11.@E\xbe\n\xa4\x00\x1d)@\xe3j\xf2\xe5F&.@D\xd6\xa8K\xe3\x121@\xb1\xfbX\xd3\'\x83-@\x1d\xa3\xe3\xa0\xff\x140@ \xe6\xb4 y\x061@\xa0\xf4\xd7\x8a\x13E.@\xc1\x05\xe6l\xae\xb7-@\xc5V\xef,d\x8f(@&m\x1fY\xedQ\'@\xbd\x1eJ\x81\x0c\xf10@\xe9\x88Q\x9e\x9a},@\x915\xf6\x1cC\xea+@C1\xd0\xda\xd0\x88-@{\x1fau]\xdd-@\x86\x18\xcb\x07\xbb\xaa0@\xec\x02\xaai\xa3\xdb0@\xd0\xe7\xbe=aA0@\xaeD\xb4ZyF*@\x85\x8fY\x11l\xd8+@\x96\xe5kG=\xb10@\x90\xf2\xef/b\x94-@E\xea\x03\xda\xbb\xc5-@L\x8d\xa9;\xf1\xe7.@\xc8\xe1\xde\x93*\xad0@\x89\x11\xad\xc7Do.@E\xdbQ\'\x16;,@?\xcb\x16\xb6jI/@\xc5\xafUP:\x0e1@\xe1C\xfc\x0c\x96\xed0@G\xf0\xd0\x8a\x9a\xd30@\\*M\x0e\x19 ,@\xc6V?U\xd1\x8e,@;\xb6\xbb\x91\xe5$0@\xd2r,F"\xe70@\x18ers\x19\xfd+@\xe6\xb9qQ\x00\xb1-@\x0c^Rv\xf7L&@\xf2\xb5\xd4e\xc8\xf6+@\xa7\x19\rMq\x131@\xcd\xc224\x9d\xbb-@\xdd\x04\xb7\xb3\x7f\xd8/@8\xf2\xf2\xf4\x1a%0@\xe3\xc8p\xe26v-@\xf8\x9a\x89\x1a\xa16,@\xbf\x16\xf6\x12?\x04&@\x92\x0e\xf4|\xa0\xf4+@\x06s=m\x06\xf30@\xb9>%\x95\xcc\xfd-@w\xe2\xbd\r.\xe90@c\xd51_\xe5\xe1.@\xc2\xebETG\x98,@s\x1fr\x92[|0@y\x14\xa4^W2(@j\xa7\x8b\xdf\x1e\x8e/@\xb6\xd5\xfe\xad\xfe\\0@\x8a\xb5K\xb3D\xe4.@\x0c\x02\x80\xe1\xc5\xef-@\x10@\xf9\xa8\xaf\x08/@P\x91\xa2\xdd?`.@\xe7C\x16\x16\x9cB.@w\x96\x14\x1a\xff_.@\x98\xf8\xf4\x04\xbd\x0b,@\xfc\xa6;\xd5\xbe\x8c+@\xbe\xb7\xfd\xf6\xeb\xf0+@[a\x95\xae\xffO.@v\xa8\xf6\rl6&@\x16QcY\xbbS+@\xa9\'q\xea\xf7\x9c-@N\x95>\x82\xcfD0@S}6S\xb3\xca.@\n\xe7Y\xa0`\x95-@;\xc8\xdc\x00L`/@\x18\x17e\xb5\xbdf1@\xef\xb1?\x04~\x0b-@\xd4\xd8"\xa3s\x89.@\xb0\xfe\xe9\xbfIN.@\x02\xf2B\x96a\x0c)@1\x15\xe82\x9d\x970@q\xcb`\xaa\xd9\x021@u\xd7\xa16\x19\xbd\'@ =\x06$\x83\x99-@\x0cJ\xec\x05\'-1@\xa9\xf3_YI\r/@\xac\xc8\xb25\x14\xe70@8{L\xe3\xbc\xa30@\xbd\x88\xbd\xbc\xfa\x0f/@1\xd4\xb3B\x19\xdc\'@h\xaat\x0cv\xb3*@\x00\xf8v\x15\xd6)1@k,}\x92\x80\xb80@\x12\x05\x83\x1e\x16\xab,@yUX\xf0\x7f\xbc/@m\x9dTk\xe0\xed.@\xa6\x9e=\xb825&@\xf5\x90)\x051\xcd-@\xe1\xb3h\x86\x18\xcb.@\x8c\x14\xbc\xfe\xfa\x061@\xe3\xfeQ\xddHa-@\xa9Mu\x0eX\x05&@5\xa9!\x17,m-@Vhb\xc5A%,@\x9co9h\xa7\xc7/@V\x90\xc0\xe2\xd0\xf4(@0e6\xa26\x03/@\x85C\xd6\x18\xb2&)@5@\xeb\xc9\xd6\xc1-@\x14\x1b\x90E\xc7\xf4-@8`\xeb\x85\x15\x89+@r\xcd\x95\x1d\x08V-@\xc9\xf2O\x0fS\xe50@\xbaT\xec\xde\x01q0@\x07\xff\x82#\x10\x8d0@\xfc\xcfM\x05\xf0\x191@oB\xd7U\x08\x96,@\xdf\x8d0t\x98\xea/@\x9fDz3h\xf5/@\x19\x1c"\xa0\xd2\xa1+@\n\xf9\xddu\xf4\x990@\x1a\xee<\x94\xc9\xfa%@c\x14\xc43#\xc7.@W\xdb.\x00\xa0D.@\xd5\xa2<\xf6\xebE-@o1\x8cna\xfc0@\x1a\xee<\x94\xc9\xfa%@\xa6\xc0=/-2.@z\x92\xea\xeb\xb1\x8c-@\xfc\xa2K\xd6\xf0\xfb0@B\xc1\xc5p!\xed0@k\'u\xb8\x0bz-@\xbff\xe8\xf1X\x0b-@=\xc2\x92\xd2\xd3H/@2\x01r\x96\x14\xe6,@\xc9\x1et\xb1P6.@r\xc2X\xf6\x1b&/@8t\x84(\xe9\xeb0@-9\xa7\xcf[\x1b*@P\xc8\xc2!K\n.@\xd2\xe6Rp\x14\x930@\xfd|/~Z\x9e0@\xd8\x0f\xe3h\x99\xe40@c\xaa\xe3\x0b\xbe\xfb(@\xa9\x0f\x03q \xbe\'@\xa2\xa2\xbf2*\xc80@\xce2%c\xa6\r&@\x91\xf86\x9cv\xe30@\x11T$\xeda\x930@u\x87\x1dk=\x83)@\xc6\xb8D\xf3\x0e\xa8.@lc\xb2\x85\x1cJ.@\xe9j\x03\x85\xf6\x9a0@\x1ee;SM\xf1%@\x7f\xde\x08\xe80\x88.@\xfb\xde\xcd\xd9(9.@\xb5-\x9f\xc8md-@Z\x9a\xe2f\x0bt/@\x1a#\x99\xe9xZ.@\xd0\xf4\x1b\x86\xb6:+@<\x92\x03\xe2\xf7}%@L\xe1\xc0\x13)\x87/@\xbd\x01\xda\x9e\xba\x97.@f\xba\x83r\xa8\x84.@\xfb\x9eB=}\x0e.@\xef\x9b\xee\x1d\xca\x890@\xbf&\x184\xe0//@\xae\x06\x1b\'\xde\xcf.@\xad~\x96\xa8}\xab0@\x99=S?\x1d\xa9+@$\xd4~>h\x07,@a\xac\x1e+\x9b\xdb%@\xd4\x9d/\xab\xf0\xf7%@zd`\x9a\x18\x06.@\xac\x1a\xc3\x80\xe9\xb70@\x12il\xa2=\xbd0@\x9f\xa4\xa3\xee"L0@\x9f\xcc\xb7\x97W\x0f.@R\\x\xf7\xf7(0@L\x80Aj3"1@\xed\xed)\xe8\xe1\xde0@\x02\xe0Y\xb4\'\x1a,@\xc4l\x1b\ni]1@\xcf\xaa\x99h#\n)@\x91\x1aN\x9c\xdd\'+@\r\x19`f\xb0\xcb0@\x897\xf7J\xc5x0@>\x0c\xf31\xd3\xd2\'@\xb4\x16\\\xd5\xef\x850@)\x80\xa2\x00pK1@\xaazh\xa6\x1a\xc9.@d\xd5A\x9aT\xf6-@[q\x8b\x93W\xb2,@\xe6R\xe2\x9bG"+@\xb9\xaf\x17-\xef\x0f,@\x95\xedo\x12\x80\xc3/@l\xf9\xcd&v,/@\xcc\x14\x8f\xa8\xa1\xf30@\x18)\xeeiN\xb90@C\xc42\x04\xb6b0@E\x0c\x0cl\xee\xe3-@<K.\xf7B\x14+@Q\xedS\xe2Jt0@\x1a\xd2r*\x02\x07,@\xf7\xc5v\xf1\xa8h,@\xf6y\xe9Da\x13.@\x98pSD\x91\xc6.@\xd9\x9f\xe5\xfd \x96(@\xbd:X\xc00`0@W\xbb\xbdUS\x0b+@~{\xb0\xeb.\r/@\x897\xf7J\xc5x0@\xf2h5\x10\xf7\x840@\'\x8b\xa8\xb0-\xe7)@m\xaf\xfay\xb3\xd1\'@@o\'\x1c\xa6\x890@7\xe1\x13\xbd\xe7\xdf%@\xe9c=\x81\x14\xb1.@T\x9bJw\x94^-@\xa20u;\xfa\xc2-@\xfa\x8fuB\x9f+.@aK\x00\xa3\xce\x08.@\x0e\x1f\xd5\xd1\xd2\x940@\xa9^\xf0zm\x860@\x1a;\xd8c\tv&@\x95y\xb5cQ\xe8%@\xab\x0e@_L\x8e0@\xa3RROy\x03+@F\xd1\x88?YP0@\x80\xd5=F\xbd\xa70@I,\x92\x92\x11\xad(@\x1f\x97~p\xab\x1b.@\x9ec5t|\x0c.@\t8\xb0\xf6\xa4\x9b*@\xad\xfb\xdb=;\x84.@\xc4\xa1Q\x0c\xad\x90.@h\r\xc3\x00{\xb1(@\x12I\xb8\xfe\xaa\xfc,@%N0\xcc}-/@\xc0CtC&u.@\xd5l`\xd8\n\x85.@p\xe6uTx\xf5-@\x9a\x93\n\xa90\x01&@\x87L\x7f\x10\xb5\x111@\xea\xe0$\xa9\xb14/@H\xd0\x08\xfc\xca\x0e/@&L\x00\xe8\xc2\x18)@\xeb\x9e\xde\x8d\x15\x1d(@\x99\xae\xe9^v\xd30@\x13N\xb3\x14\xd7Y0@D_\xc1\x8c\x0e\xf30@<%\xbb\x1ba\x0e1@\xfaH`\xd9\xd0\x95.@\xa0:3\x1a\x0f\t1@d\xae\x1aE\x8a\x08&@\xbd\x8a\xd8\x04\x9c+1@\xc9^f\x0e\xa6\xd7,@\xb0FP\x15\xe6\xd30@\xcb0\xc9\x91\xa9\xeb+@\xe8\xf5\\24\xdc,@+\xd1 \x9a\x17#/@\xd7_\r\x88\x98\xfe/@\xde\x07\x01\x85\xad\xbb,@\xba\x8cV\xdf\xd7&(@\xd8\x14\xb6\xd4,\xd10@x0BZ\x95W-@\xf9\xa7+F\xb9\xcb-@)\xf9\x8fX\x83\x191@\xde\n\xaemk\x91-@Qsx\x87(\xbb-@\xe1\xc6sCB\\.@\xbaw\x1dA\r\xb0.@\xce\xf8\x81\x1bP\x90-@_\xad\xb4\xbaU\xd9%@?\x12\xba\xe5\x95a(@A\x12\xe6Ut\xf3-@5\xe8\x9fH\xc7\xe9+@\x99\xee/\xc4\xfe\x8f.@\xb3\xaed\xb1\xe2`/@\x93MZ6\xfd\xf1.@\x85T\x98JX\xf0.@\x18X\xfe!\x1a\xb40@\x8b\xa7]\xf1c\x9b0@y\xad\xcd\xfd@\x1a*@"\xd2\xd6\xf8C:0@\xb1\x84\xbd\xe6M\xbb-@\x95\x08\xc5l\xf4n0@i\x8a\xa3N\x11\xcc-@L\x0b\t\x05\xc5\xbe-@L\xb8\x14@\xf7\xe2-@\xb5<t\x99\xc7 1@\x81\x9bQ\xc6I\xbc\'@\xca\xf4\xdc\xa5\xc2\x0f*@\xa1PoWI.%@\x17CF3\xcf\x140@Nw\xfb,\xd7$)@\xb6V\xe7W\x81\xcf0@\xdd"\x90\x06%//@\xceR\xe3g\x18\x18.@\xc9\x03\xa3\xa7?^\'@\x04\xce8K\xba\xbc/@\xa1\x96\xc7\xda\x89\x1d/@\x92\xc2\xb6\xd3\x87}0@\xdf\xd4\x16Q\xad\xb0%@\xc4\xb5.gk\xbc0@x`\xdf\xb7\xc9\x810@\x91\xac\x19\x9en\xb1.@\xb4\xa5W&\xc4+&@4\xc6*7re0@\xcc\xe0V\xda\n\xf9)@\x8f\xc2\xb5\x19\x8c/,@\xf0m`\x16\xd35-@\xa2\x14<\xc2J\xbc0@jy6gk0+@V\xdc\xd5\x07\x1dL0@\xdb\xa49\xffK}.@\xfd;\xf1\x06\xady%@\xc4w2\xd66\x0f*@<\x17\x84\xae#Z.@z\xc4\xde\xc4\x05\xd5/@%\xde\xb6\xdae\x9d-@_@\xa4\n\x7f\x84&@\xea\xfe\x0bF2\x1b(@m\xe3\xd5\xfb"\x83.@\x96O\xa1(\xbe\xe1%@Z\x06\x161\x10\t)@\x8d\xe5S\x0e\xa6O-@\xc0\xbb\x1f\xe4\xf7\x9e0@\xce\x00|\x91}\'.@\x0c\x1c?\xb9\xc8\xb7,@2\x92K\xf2G\xf0(@\r\x9e\xac\xbd\x14\x8a0@k5\xac7\x03\xc9\'@\xa7\x06\xdd\xf9w@%@\x84\x9a\x83\xf0Zv&@Om@6\xe5Q+@\xd6dK\x02\xb1\xd2(@\x1e\xbb(c\x9cu.@Yo\xc3\xf2\x8b\x83)@C\xcfWgK\xae*@\xc9\xc0\x08\xa7\x0e&/@\xe82L\xc1\xfd\r1@\xb3\xe8\xea\xf0\x86\xb9%@SSu\xbe\x11\x86+@\x13\xb0\x8b\x9fpq-@\xaa\xe4\x84X\'s.@h\xf2\xe0\x07\xae\x8b)@\x87\xa6 \xd7\xbe\xa7/@k\x87\x84\xb9K\x1f/@a&@\x0f\x1e\xd5)@\x1eA\x1cy\xcd\x0e,@wP\x82v\x90\xaf%@\x08\xd2M^\x85\xe30@\xa6\x12\x94\xd7\xab\xb2\'@\x93n\xc8;@\xc2)@\xeb\xb1s\xf4qL0@\'\x1av\xc3X\x1b.@a\xbf\xc7*\x1d\xcf,@x>\xdfQ\xd9//@P\xd4&\x1b\x8bP0@\x12\xac\xda_^\x12.@JR\x94\x8d\xbe\xce+@8\xd3`\xe0\xff`/@\xbd\xdc\x7f\xa3.\xf30@\x0c\xe9\xfe\xb3\xdb\x0b-@\xed\xbaT\x98\xde\x95)@A}\xdes\xb2X0@\xf9\xbf+\xbcd\xd60@_\xc7sv\x1e\x83%@k\x00c\x16~\xd9\'@\xe4\xf5%\x1e\xbdy0@\r\xdd:(\xb7\xa4,@\x90=\xd4\xc0hQ%@\x80p#\xbf\xb4\xc7-@\xdf\x99\xd9\xed\x05\x8d*@\xda\xc4\xdd\x93oC.@\x81\xd7\x1f\xc4a#-@\x8dre\xa8Me(@\xdd\xf2#\xe3V..@\xfb\\+\xe4\x06\x960@\xc7[\xa2\xc3v\x1b1@\xb3\x06\x1e\\\xe8\xc7-@\nE\xdc\x1d\x81\x85%@t4$R\xa6\xaa(@*aC\x1e\xd4\\+@?\x7f\xb7>\xa8\x9d0@y\xeaa0\x0c\xca0@3\xe7\xbd\x96\x16\xc0*@\xf8\xf02\xc4\x83 1@\xd8\xae\xf9\xabU\x88*@\xf4j\xa9(\x12\x191@\xc7\xad\x89\x9e\x10\xf60@\xad\xa5*\x10d\xc30@-\x18\x9c\x1c\x8aW.@!\xa3A^ld.@X\xe2g\xb0S\xb1\'@>FG\x13v\xb0.@\xc6\xcb\x04\x86\xc9\x9a\'@\x9bC\xec)7\xd5-@tu\xe7\xc7\xbc\xa9\'@\x86\x15\xa6Ai7+@\xbe^\xa4\xfe)\xcb/@/\xf0\x0b\xd1,\xa5-@\xc4k\x89\xe1\xf1f0@\x84\xc3$c\x8a\xbf%@\xcd\xde\x8fN\x01\x10&@C\xbeR}\xd5\xbd0@\xee\x11\xc3\x89\x93\x8f-@\x1fi\xd1S\x9e\xf40@\xd1\xb8\xff\xb3\xe0\xba/@\x80y\xd1{\'\xac0@\x95\xea\xee\xcf\xf5\xde-@\x08\tur\xbe&1@\xc3\xf9\xf8jA\x9e-@la\xf0\xc0d\xdf+@\xac\xbe\xad\x86^\xa00@\x82\xfc{\x06=\x850@\x7f\x93\x8d#\xb5\xe30@(B\xfa\xbaT$/@\xc1eI\xf34\xe00@\xed\x0c\x1fha\xeb%@\x02\x88\x81\x85>\x181@\x7f&\xa2~:i/@o1\xcb\x87\x81\xf1%@\xf9\xeeX\xc36\x7f.@\xe0>\xc9\xbc\xd5\xaa+@b\x19\xd3\xa2Zu/@\xfb\xde\xd4\xcc\x02\xcd+@%\xfe\xa7\x1b\xfd\x9d0@\xf7\xb9\x1dRt\x8a-@\x0b\xf2\x19 d\xc20@3\xf0%\x1b\x05\x96/@!\xeb\x1b.P\xba/@\x10n\xf6\x1aF@&@=\x15\xc2\x82_")@}_\xb2\xa0XQ0@"\xe4& \xdd\x141@\xda\x10J\xd9\xfb\x8e0@\xfa\x1eX\x1ek\xa0.@0\xf7\x96\x94\xaci,@(\x9c\xa6\x06\x1eO,@\xaf\xc9\x83\xec\xae\xfc/@\x03\x98\x0c\tfF%@\xe2\xe4O%+H,@\x83X\xbe\xe4h0.@4m\xa0\xf5\x02\x0c0@\x06\xbe\xd3\x1e\xa32.@\x8fV\xef\x85]!1@\n\x9d\x9d{34+@\xf4Q\xe6F\x15\x90+@\xf6\x90\xb9\xde\x82C1@\x18/\x1c\xcb\x99\x92-@\xecQ\xf4f1\xe9\'@g%6A\xb0\xc9-@\xe4D\xbd3\x90P0@\xfaC\x06=gz-@\x18\xda\x02$\xe3\xe9,@\xb4\rv\x8a\xcf\x9b0@\xc8@\x96\xf5y\x8f-@_\xe2J9. .@]\x12\x02u\xfa\x87-@,s2\x803\xc90@\xb0\n]\xe2\xca\xf90@\xd0\x8f\r@\xf0\x160@\x13M\xfbu,x/@\xa2\xd8a\xeb\x9e\x8f0@c\x18{\x9fA\xd8/@\xe3\xe2}s1\x070@1/&s\xf620@8\x99\xc0\x85\xf9\xc4,@\xa92\xf4N\x00=-@\xff-4$\xf5\xdc.@l\x97\xc7\xac\xe2\x0b1@)\x08\xa6\x9d\n\x1b,@\xf7|\xf2\\\x8c9-@\xc6\x8c\xf2|\xd7$/@\x88\x19\xb4\xa5V\x81-@H\x1b&X\t\xe70@\x18\xcd\r=\x94,1@\xe2[\x0b5\xaf%,@\x1c\x15\x9c(\x0b\x19/@y\x0b\x8b\x08,\xe4/@\xfd\xb1\xb6\x8b\xd4/1@\xbd\x99}\xc4\xeb\xc5&@J\x18\x88\x12W\xe2-@\xdc"\xe7\xa4\x15\x010@\xad\xb3\xa4\xdfe9.@\x07\xae\n\xc1\xc7\'1@+\x0b\x02\x07\xdf\x03-@6l\xf8\xdaF#/@g\xb0X\xe4z\xc7-@r\xde\x19\xc7{\x9d0@5\xe1N%\xf3\xdc.@H\xfb*c\x98\xb7*@%wg\xaf\x07\xc3%@\x97\xad\'\x8b\x13T(@\xd5\xe7\xaa\xae\xfd\xb8,@\xdd\xe8\xe4\xd0\xb8\xe30@\\U\t6_\x191@z9\x94(ox0@z\xd5\x89\x1c\x9b\x9c0@0\xbb\x17-Z\xd2%@\xe1\xe6\x954\n\xc3+@\xafe\xda]w\x1d,@\x16\x9dlf\xb3\r.@\x07\xd7\xc3\x0b`\x860@\xa7*\xff\x9e\xbc9-@\x12X4x\xc6\xb20@\xcc3\xcb]\x92\xe7.@\x18\xe0=\x9d;\x8c+@\xe8\xe4\xc9\x8ee\x1d)@K\xaf\x08[~`-@\xb4aK\x00\x12t(@\xcd@\xeb\xce\xb7\x80-@\xed\xdd\xc1\xac\xc6\x800@Y\x010\x02`\xf60@\x92\xd4\x03[\tf.@\xf7_\xe4]\xcb\x1d(@%\xca(\xc2\x16\x07.@\x18\x0e\xe6\x1aQ\x18,@\xe6\xe6pGE\xef,@3\x08\xf9@!\x1b/@\xc0\xa5\x8e,\xc3S,@\x06\xd8\xbc\xfc\x99\xc50@\xcb$\xc1\x15V\xa8.@\x82\xbe\x8b\x14[\xce+@G%\xb0R\xee\xec%@\xee7\x1cF\x08\x94.@\xa8\xdd\xcc\xd6d\xa6-@\xb1\xfdh\xaa+a.@D\x84\xd2\xc4\x9f\'1@\xa3\x1c\x002\x0c$/@Y\x94\xb3mh\xad0@\xb1k\x84^\xc5\xe80@`_\x0e\xf5fr.@\xd4\x0e\xae\x97\x04\xd90@o\xb8\xc5 \x82\xe4+@\x99\x90\x8a\xd0\xc9X+@Lqc;\xe5./@\xadS3\xcf\x87q0@@\xaa|\xeb\x00\xbd,@W\xb5\x19\xb1\x9c\x930@#\x8bv\xcb\xe3F/@\x0c,\xfc\xad\xe5\xb1.@\xda\r\xbd\t\xf9R0@h\xa6\xddp\xbc\x17%@\x11\xc7]=m\x8c+@\xbe\xf5^\xd1\xa6K)@\x96~E\x00\x97\xd5.@\x9a{8*\xa2\x05.@wqj\x82>\x8d,@Z\xbf\xd1U\tZ,@\xee[\x89l\xcbv0@\x9a\t\xb8\x1b\x94\x170@\x07\xf8\x9e\xfct\x06&@\x0eEF\x80z\xa6.@Y\xa9\x86P\x131)@\x85e\xb7\xbd\x19o.@\x88R\x01\xd9\xdf&/@\xe7\xb5\xfb\xac\x95l0@\x00\xd1\xf4\xa5.\xec0@5k~1\x03\xa6,@g\xe4Z\x9a\n",@\xde\x85]0PF-@\x8a\xfdjH\xed\xb7-@v\xee\x15\x1c\xeaV.@W\xce\x8d\xd82\xd8-@\x06[\x12f\xf9\t-@sa\x97\xbd\xdao.@\xc9\x9d]A\xefA,@\xb9\x86H~\xa7\xbd\'@\x1a\x12\x93\xe3\xd7],@\xaej:2\x1fA,@\x95\x00D\xca\xd2\xd1,@3\xb7v<\x93\xf9\'@\xca\xa1\xfc\xbe\xe3?,@\x83\xf9\x93\xb8Tq,@k\'u\xb8\x0bz-@\'\x04\xa4\xd4\x9d\xfd-@I\xc4\xe6\xabyS.@\x8a\xc8\x00\x0c%\x83.@2\x80\x02\'\xc5\xa7.@\xe2\xcf\xb0E\xb1\xc6,@\xdb\xbe\xb8\x87\x89\xc6.@\x94\xa4\xd2\xe0p\xb8,@\xac\xc8\x08m\xf1p0@\xd5\x00+\x92\x9d\xc7\'@\xd8\x01\xe8\xf1\xa7\x990@\xea(\xa8c\x02\x010@\xcd\xaf(\xd7B\xbf,@\xact\xc4B\x07\xbf\'@\xf0q\xa7_tT-@\xab\xb5\x0b!\xb2\xe3*@X\x9c"t\x11\xb7-@\xd2Y\x12\xfd\xa7\x91+@\x95X\xc8\xd8c )@\xc0\x0e\xc3\xdd\xadN.@[.\xc1o\x83\xb6.@\x00\xf4\xfe\t<H-@\xaf\x19\xe6\x1a~\xc3,@?\x12XSz\xe50@\x01u\x9c%\xe5\xa2-@\xe3,m\x13W\x0b-@\x0f\xd5\xe3\x15j\xd6\'@|I\xc7\x14l\xf0.@\x00\xdc\x19\xce9[-@\x87s#\x83\xc4\xb2+@\xa5\xd6oP\xea$,@ \xcfs\xbe7o-@\x1a\xb7;\x96\xb0\xae/@0L\xfdZ\xb8\xe0.@q\xc7\xe0\x08\x08\xd0.@\x98\x91\xee^\xe1`.@\xfa\xe2r\xbf\xb0\x1f/@g9q2\x1f\x8f+@\x84\x97\xc9\xde\xf0\xca-@rJZ\xda\xba\x120@[\x98\x99\x00r\xd5+@\xb9\x05\x1d5\x05`0@\xb9\xbcNa\x8d\xf2)@ 4Y\xbb\xc7\x8a-@\x83\x08\x96\xf4_\r0@\x85\xf8hi\xdd\xb5.@:,x\x9d\x9f7-@\x01+\xd8\xe2\xa8\n&@\x1c)O\x87\xba\xd20@h\xdd\xf6\x85\xf4;.@\x1c\xbc5\xc2\xf29-@\x1cM\xabuH\xb9*@Gw\xb2\xab\xc7\xa4/@\x1e\x8c\xa3p[*1@OB@//\xe4+@\xa8\xdd\xcc\xd6d\xa6-@\xd8\x9c~\xaf}\x14/@\xf5\xf3sL\xde\xad0@\xf3O\x95/\x7fE,@\xaa0\x94\xce\xa7k,@\\\x84\xbd>\xea\xeb+@\xa4\x04\xa6\xa5B7.@\x01t\x90\x98\x8d\xcc0@\xed\'\xc1vL\x111@\x9d\x9dd\xd0T\xba0@\xac\x91\x05\xfe\xd4+1@\xac\x8b\x061\xcc\xcc+@\xae\xe9\x81)\x95\xba(@[\xef\'l\x8b\t/@\xfc)\xa3\x08K\x8b0@\xcdy\xa9\xe6\x17n.@\xe04\x10\xb3aS/@u/\x0ei\xeb\xbb,@\x83\x8e!N\xb2\x82+@\x0b\xd7\xa4e\x87\xd00@\'NO\xb6\x83\x19)@)\x81\x80f\r\x02-@\xcf\x17\xe3\xbd\xef\xe2,@H\xdc\x14\x88\x1d\xec%@\x86\xc8O\xd86\xd20@\xa9\xb7\t&\x834/@\x06\xb2\x81\xfb[\x15.@N\x0fo\x8d\xdb\xe3-@\xd7B\xf5\xc5dc.@O\xaaV$\xf3\xdf.@\xeb\xca\xfb\xfb\x06\xdf0@\xde\xa5\x84\xe2\xe0\xc00@\xcc\x8ex\x82\xda+&@\x075\xbf\xe8Y\xda-@\x0f\x1c\xac\x01&\x0c/@\xae\x99\x12\xf0\x17\xa3,@\xb8\x9cL\xacv7+@z\xa2\x03\xd8\x88\xea.@JN\xaa\x08u\xeb%@\r\x81\x01\xab\x97\xd5.@#\xf0*\x84\x94u.@\xea<\xac@\xe0b.@\x01>\xeep\xea\x98-@jy\xc4\x94\xa6\xe1+@\xfc\'O\x8a\xab+,@l\xb8\x9a\x9b\xe8\xbc\'@\xd8\x1e&\x0e2\xa2/@N\x18\x0fr\xbc\xf2/@\x00)\xc3[V\x15)@r\xdec\xe9~\xec/@\xa7\x17a7\xe1\xe6)@\xe6\x03\xfaW\xeb\x9a+@=\xd7v\x7f\x9e\x8b.@w!\xaeADS,@\xa3a\xc5\xc2\xe1b,@-#XG\xa3j,@\x9e\xa7k\x8a\xd9\x9d,@\xda?\xfa\x85\xb5\xcf+@\xee\xe2L\xef-S/@\x9f/!Mh\x000@\xfcR<\x9b,\x011@"\\6\x8d\x17_.@\xa6\x03\x06\x16T\x87.@\xe7\\\xe9\xd5\x87\xff%@\xae\xab\xedX\xfe$/@\xeb\x9aV\x98!2/@\xc4D\xc9c \xe30@\x02\xf2B\x96a\x0c)@\xac\x8b\x061\xcc\xcc+@aM\x15~\x9e\x92-@\xda\xae\xff7\xfaO.@`\xf0i\x1a\xed\xa8-@\xcd/\xfc\xf626+@\xb5\xa2\xd3\xc0wd0@\xd1\x97\xdd\x07\xcc\x8b+@d\xa9s\xc6?\t1@\xb0a)J\xcd\xeb0@\xe4>Q\\\x88v-@\x02\xf2\x9d)F\x0e0@\x18\xab<i\x89\xe0/@\x88j/Qal.@\x11\xb7px{\x83.@\xc6\x88\xa9;O\x121@\xe8f?\x04!\x89*@J\x1e\xbc\xa9>k.@]#N\xed\x853-@3\x02W\x01\xc3\x16&@N|F\x92\xacA.@S\xf3\x8a\xc1\x9b\xef*@Z\xd8*\xd2\xd2\x8b0@\xc5\xa4\'\xd3A\xb70@?\xff3\xf2\xf6\x101@\x82\xb5\xcb,\x87&1@1\x8e\xc2_\xcf\x8f0@\xfdS-.\xbar-@\x0b\xf0\xb4\x1f\xec_-@1\x98W\xa1\x15L,@$Z\\9\xd1`,@lLJ\xb9dA+@P.\xcf\x9d\xd1\x01/@\x03\xa5L\xf3\xb9\x18&@\xc3\xd1^m\x92\x860@\x01\xd7v\xb0"&/@\x0fE,\x8e~w-@\x02\x9a2\x06\xf0s0@\x04\x82K\xce\x8a\x08,@\x97\x17k\x9b\xc6\xaa+@\xcf?Xgf\xe4(@\x94\xaa\x9as\xf15.@"f\x02\xe4\xda\xd50@\x94m)\xa6\xea\xb8+@j\xf4\xbcA\xc5\xeb(@\x0bD\x9eFi4&@\x8a\xe3U\x12y\xc2+@\xbb\x02Q\xa6;\xbe-@RH\xf4\r?\xaf,@\x04\xeb\xac\x9e\x8a\x850@\xb9\xbb\xb4\xe6\x01j/@T\x9bJw\x94^-@A\x95\x08\xcb\xca\xa3.@\x0evx\x8a\xfe]0@\x18\xe3\x08\xd1!X0@\x8b\x0c\xb3>\xf3\x8b-@S\xec\x81\xbe\x01R,@x8\xaa\x1a\x1e\xe5+@2u\xba0\xc4\xeb,@\xfa\x03\x8f\x01\x12\xc0\'@\x0f\xad\xf2>\xb6\xfd%@\xbd\xcf6X]\xf7-@\xf7\x8aK\xbb\xad[/@!y\x03\xe9M\xaa,@\xe2\x068\xf1#\xb1+@4\t\xd6\xd0\xcc\x0c/@\xcb\xc8\x10\xfb.\xdf0@\x92\xb2\x17b\x1dh1@\xb1\xf6\xf4\x0f}\xf30@\x113Y\xd4=\x0b.@\xa4\xd8\n8\xd1\xde-@K4\x8ax?#0@\xd0\xb4\x82\xe1\t(-@\xeb=\xfe\xb5\xd9\xc70@\x1b\xa1>>W\xd60@\\\xaf\x0f~Z\xc3*@88\xd0\x87\xae\x97,@\x96\xfc\xe6\x8bz\xf30@\xd7\x8cFFYb0@M\x88\xb9g1\xa60@{O\xdc"\x16\x071@-{\xa9*\xa2\n1@\x1a\x12\x9a\xda\x995.@\xc5\xba\x06O\xe9M0@\xef\x01v"\x07\x01.@\xb9\x83\xf7\xc7\xdb\xbc0@\xbe\xf7E\x84\xf0\xab-@\xae\x99}E\xc1\x8a\'@`\x03\xeb\t\xe4\xc8.@\x86U\x9b\xfb\xbd\xfc-@\xce\x1e\\\x85M\xfd,@nCg\xc1\xc6d)@\xcc\x834\x94V\xd5,@,\xd9\xda\x90W\xd6*@\x04\xc2Y\xdb\x0b\x81&@\x14\xf0\xb5F"\xb40@\xf3\x06\xeb\xf7\xd1\xe80@Wt\xe0N\xb4\x150@\xb1\xf6\xf4\x0f}\xf30@z\xdb\xdaA\xb76&@\xd5\xeci\\Hg0@[6ob\x7f90@\xa9\x0f\x16\x8d\x00\xac0@\x04%\xa5\x884\xd0.@\xafA\xff*\xec\x061@\x02\xc9\xbecs\xda-@\xd7\x1b\xd9\x1c0\xdf%@Q\xfa1B\x9f\xfa%@$\xec\xa4\x9d"\xbf-@\xf9?\x9ay\x98\xff.@\xda\xa9\x7f\x13m\x10/@nOC~\xa5v/@\xbc\x9e\x8f\x8a\xfa\xa0/@\xfe\xb3\xe2\x08s\xbd/@\x97$\xc7q\xaeU0@\xb0\xff\xb9\xb8\x7f!,@\xc7\x92\'h8m.@oP\xb2B"\xd80@\xfd;\xf1\x06\xady%@+F\x00\xdf\xd5W+@Z\x00\xf5\x02\tL0@`\x99On\xf4\x19&@/\xaf\x03\x99\xc9\x88-@\x07\xdd\xfcdg\xb3+@\x84\xb0 \xb8\xd7l(@\x1c\xb6\x9a2\xe2\xc7.@~\xc6\xe1\xdd\x1a2-@(\xac\xa0\x13\xc3:-@#\xd3\xc19&4.@f\x0f\xec\xa7\x03Z0@\x86\x1a\x15}D\xa3,@\xa3\xa4=P\xae\x93-@\xb2-\x01h\xbfO0@\xa4R\xf4g\x11\x0f/@S\x12k\xe7\rS.@\xd2\x95\xed$f\xd3/@C\x1d}W\xdfO,@\xe2\xeb\x03\x0b\xf8\xbc0@\x13\x19\\\x9a\xecP0@{\xb4\x81\\\xce\xe0\'@\xf6\x8d\xd2r\xa9`(@%\x9e\xd9fWN-@0:\xd4\xbe\xb1(.@\xd5\xe6\x19\x96\xeb\x01/@<8\x1a\x92\x15v&@\xc3\x87_\xef\x9e\xd5-@\x17)Z\xba\xc8{0@\x05\x94H\x01t_+@\x85\x95V\xca\xec\x9d0@\x0bS\xf2\xc2\x06\n1@\x1f\x9a0m\x86\xfd/@\x07\x0bH+a\x8c0@\x00\xdb\xe4\xd2\xfa\x02+@\x16\xbe\x17\xe6\xe5\xe7.@]\xd5\xe2\xdf|\x8a-@\x951~\xd9\xc90/@\xe2\xac\x86`j\x8f,@#\xd3\xc19&4.@\x0f\xabmt\xd0\x03*@0n\xaa$H\xbc0@0\xad*\xfec\xd30@\xec\xf7\xfc<%\x0e1@\xa3H\t\xfau?-@\x0b9!2\x0f\x1c,@\x9az\xf7uM\xb5&@\xb6\x89\x89\xb0>p0@G@l\xe3v\x8f.@\xa5\\\x1b-\x80\xe9+@\xef\xcd\x0f\xc7\xb0I(@%\xe4\x82\x9a\xf9\xf9+@V\x9a#\xdc\x91Q+@xo\x9cy\xd2\xd3.@J_\xe4\xbeW\xa8.@\xf0W\xe8F\x9a\x12.@4`\xb4`\x81\xa6/@C\xfd.\x94\xb1\x9f)@\x91o\xfb\xf6\xb9\x9e.@Z\xc1U\x16\xd0c%@\x08\xc2;\xc8\x18\x89/@!48\xc8\xdc\x1b&@\x9b\xdc\xf9s\x99\xb7%@\x87\xfa0\xcc\x17\xc2-@\xfa\xa6WUV\xcc-@\x9b\x9b\xce\x872\xc1,@\x84\xf3\xfeJp-.@\xb0I@\x8bW\x10.@\xd8\xb2d\xf3*\xdc,@\x1a\xdc\xcao/\r1@0`\xd0\x91E\xd0/@\x04u\x00^K\x170@m\x1f\xc3\xa0\xfcu0@\xfeZ\xded?\x870@\x14\x9bOF\xb8\xa1.@\xd1Ig\x124\x91-@[\xf3\xec\xc2\xd9\x06-@s\xe2\xeb\x1b\xdb%,@`\xdf\xb2\x94\tB.@\xc1\x15\x9du0B-@\x83\xed\x0cB<\x18/@\x0b\x02\xe5\xfb7&/@\xf2\xd5\xd0B\xd75/@t\xe1\x08}=\xa6/@l\x1f\xd83\x8dQ0@(P\xed\xb5\xd7\x1b(@,\x8e\x9c\xa0 \xee%@O\x05.\xa8Hn0@\xeaC\xf1\x1bT\xea%@\x1d\xee\x89\xc7\x1c\x05,@\x18E\x0b\x8dNO/@\x90\x8d\xc0\x12Jr.@\xa5E\xf6A6O0@\xc9\x8d\x0f\xdd\xc6\x1d+@`\xe7\xe5]R\xba0@L\xe1\xc0\x13)\x87/@E\xf2\t\x10D!/@2\x9b\x87\xa31\xa9%@\xect\xd4sG\x8c)@O\x05.\xa8Hn0@\xde\xd3\xa2VC\'.@\x91h\x88\xab\xe2\',@\x17)Z\xba\xc8{0@\xcb>\xaer\x0f\x0b+@\x0b\xe0\x10\n\x13\x1f/@\x0ehB\xb5B\x0e.@P\xb4kPW\x7f0@\x9c\x01\xa7\x99B\x1c0@\xa9Mu\x0eX\x05&@\x91\xa1\x9fDi\x07)@\x1eA\x1cy\xcd\x0e,@=\xc9\xef\x11\xc1\xd60@\x87\x94\xfa\x86\xc7\x8d0@\x83\xaa\xdb\xf7\xb1\xe5+@\x8dZI4\x07\xb2\'@\x94U\xb4\x1d\xda\x0e.@\xa4\x90\xee\x8cvs-@Z<>\xf0\xad9/@\xf3FP\x99\xcb\xbe/@=\xc9\xcc\xe9j\r0@mTR;\xd8\t0@7mC%H\xf9,@\x81\x8e\x9e\x9ey\x8d-@\xd9\xf1\x8e\xec\x08\x1d.@,\x93\xe2\xf7@U0@\xa2}\x9e9\x92,.@T\x06D\xfbl7&@Q\x93\xa03\xf81/@B4lI\x91\x10.@\xf4\x19\x19_\x06v0@\x87\xb4>\xfc\x04M-@\xd0E;\xb2\xc3\xd3,@\x85R\x92,\xca\xa9&@h\x9e\xaa\xc3gf0@\xe8\x86H\x9f\x15\x1f.@\x94\x8fEJ\xde\xa5+@U\xd0h\xb4O\xca,@j\xd8\x17\xe3\xa5\xd8)@\x11\xfa\xed\xfb\xae\x8f%@$I\xb4j)\xb7(@\xf8[\xc1\xa15\xde*@L$\xf1\xe7\xe2`/@\xe2\xa5\x8a\xd1a\xb90@Q\x8b\x15b\xf7\xb7,@}\x970\xe0@\\/@N\xa3g`Y\xbd\'@\x90\xa4(\xde\x8c\x94)@\xe1\x9fW\xfe\x01~.@\x97\x0cIk\x0f"/@\xdf1\x9e\xdb\xc1\x141@\x1fgC\xad\xee\xc2,@j\x8e\xf7\x84\xca4,@mO\xcc\x07\x91L,@\xf7\xf1\x05\x9bT\t1@\xfe_\x0e\x1aF\xd70@"*-c\x1db,@\x7f5\xd5|\xe3\\,@l\xdb\xfe\xceo3+@\x1b\xb0\xcfV\xab0/@:\x85\x82\xe0\xb3Y0@\x05A\xe2sl\x82%@Xf\xbcM<\r,@\xa5P@4\xfc\x82.@v\xcez\x03\xd8\x1f.@\xce\x82\xb6K\xbe\x8f.@0\xc1\x00\x0e/o,@j\x9d\xc3\x12U\x99+@\x06\x1a9Gp\xce+@\xb1j\xf0\xbc3M0@\\ E\xa8\xa0x0@\r\x19`f\xb0\xcb0@e\x08B\xde\x9a\t1@\xc1\xf5j\x96\xc5\x110@\xe2\x9fHB\x80\xa0,@( Ej<B&@\xac\xeb,f\xf4\xdd-@\xba\x9dD\xe5yA0@\x05\xb4\xb5\xcf=\x88+@w\xff\xffRY6.@y\x86\xb2#\x9au0@V@#n1\xc50@\xb60\xd5Ms\x17,@\x8c\xd4\x8b\x96\xff\xd80@\xe0\xa2"\xb5\xef\xb5+@q\xb3d\x8b\xab\x05/@\x18]AT]V-@:\xb8\xcd=\xb4\xbf-@U\xde\x82\xe8\xb9\xe70@w\x1f?\xde\xa7\xd3*@yO.\xbe\xe5\xd5/@[\x05\x86\x97\xcc+.@\x94\x11p\x85\x94@,@N{\xfd\n\xe91-@\xda\x82Gq\xc3^&@\xbdx\xb0\xab\xa1\xb6.@\xe2\xd5v`k\xa6+@\xa9\xcbx\x13\x9c\xa1&@\xc6\x9d\x87\xc9\x1a..@\x8b\xc1 \xb3i\xd8+@\x88\xb22as\xf60@K=S\xa4\xd2\xad*@S\xf5 \xc2+\x82-@,\xd8z\x84K\x80-@\xfazD\xcf\x15\xe9+@\xd9Ed\xf8/\xac+@\x9d\xb0\x8b[\xee\x06&@\xde\x8c\x07\xa8\xf2\xd2,@\xdes$\xc3\xac\xca-@|\xc7J)\xf7e+@%\xdf\xbc\xea\\\x1b.@s\x8a\x13\xd1\xe6\xda0@\xcb\xb5\xba\xd8\xd9\x9e0@\xdd\xd9\xdc.\xfe\x10(@@\xfe\xf9\x93\x9c\xbd0@\xe3\x03\x17CQ\x18/@\x1b\xb0\xcfV\xab0/@\xfe*\xa4I\x85\x930@\x18\x18\xdd\x827\xc1,@\xd5@\xc2P\xae\xf00@\xcd\xe4u\xb5\x91\x820@d\x83\xda\x8ft\x02/@\x0b\xd9t/\xdb\x1d-@\x1d$\xa4\xa9$\x920@\xa5;\x04\x02\xd6E-@\x18\xb0J\x92\xce\x00&@*\xf3\xf8=\xc1$,@~<\x9a\xf0\x07\xe7+@Wg.\xf7^E.@\x0cj\xa9\xf7\xb7$/@\x90\x02C#\x17\xdf%@\xf9\x07\xfa&\x82\xc6,@\xfc\xef\x0e\x87\xf8Y/@\xb5z\xb1%G3.@\xf1\xdc\x84\xc3\xc3\xdf-@\x0b\xc5\x82\nV\xf4-@\x8f\xec\x02\xd6;\xf4/@\xb9>%\x95\xcc\xfd-@\x9c1\xd5n\xf5\xdf-@\xa9^\xf0zm\x860@\xda\x19\x0b,R\x91/@\xaa\xa4\xb8qF\x1b(@\xfc\x99\xe4\x16\'\x02,@H\x9e\xe0C\xdf\xd4+@\xff\x07dQ\xa4\x1c+@\xbc1 \x1f\xec\x8c0@\x9e\n\xccd\x8c\x1d/@\t\x98\x07\\\xd5\xf1%@\x05L\x8a\xd1\xd4\xc20@|08\x97\xae\x031@\xbd_e\x15\x1c\x1d/@\x87\xdd%\xb5\xe4\x98.@[\xf6\x10\xdfc\x8c,@\xeb!\x06t>\xdc-@\t\xa91WJO,@\xc5\xf5\x837-\xc7.@\xe9X%:\xd5./@\x11\x16%O\xa9\r.@&{\xc4M~\xf0+@g\x11\xc7\x84\x8e\xfa+@}\xabw\x1ey\x16,@\xcb`\xb4\x96u\xf5+@=\xad\xa4\x8cY\xeb+@8\xd9o\xf5\xe5\x060@\x9f\xeai\xeb6S/@\xf2\x12\xa6z\x08\xb0.@\n\x17\xa2\xf564(@\x1d\x0b_1C\x19&@\x8d)4\xa5+D*@\xdc\xce\xfc\x95x\xee-@\xe9:\xc1\xa4\xcdC-@\xed:HN\x7fm-@\xea@3P\xd6\xc90@^\xd4\x83\xec\xf2()@\xad\xdf* A\x8f+@\xad\xdf* A\x8f+@s\xd6\x1aS\x86u/@\xf8\x17\x8a\xaeC\xbd*@\xd5@Y\x8de\xea/@\xe6R\xe2\x9bG"+@\xf4\xe7\xac\xeb\xb8\xf5/@\xabe\x90\x86F,,@)\xcd_\x9bl`/@f\x9f\xa1\x03G\x97-@\x1b\xb2\xb2\x87x\x9b,@\xcd\xaf(\xd7B\xbf,@=\x96\x10\xffDg-@\x97\xe1\x1a\xd9\xde\xca-@\x97U\x9c\x0e|\x13.@\xf0\xf0\xca\xbel-(@\xbe\x9a\xdb\x08\xe8\xf5\'@bm;\xc3\xd4\xff$@\xdf\x04\x04\x98VY0@2\x84\xb6Y\x16\x0c,@\xe3\x88`\xd1$#)@\xb8\\r\x16\xfa\x0e(@\x17\x12\x8e?\xf1\x1f0@\x1f\xe3\x072v\x93-@b69\xf9\x9a\x83)@s\xd6\x1aS\x86u/@\xc0\xf7c\t\x82\xc20@\xff\xc94z\xa5\x96-@\x1bLh\xfb\x15T0@\xce\xd8\x8b6\x9b\xe30@p\xa7\x1a\xa2\xdf\xf10@\xdc\xeae]\x7f\xdd0@\xad\xaa\xf31\xdd\xbd,@\xdd9h\xca\xe16)@\xa6&\xfc\x1ao\xb8(@\x913v\xe4H\xbe0@S\x8c;@F\x021@\x02\xc5\x98\x0f\x7f0(@\x1a\xfa\x1fN\xc9\xea0@\xd6\xe0\x99\x18lx(@\xa1\xc4A\xf9>\x92+@\x88$\r{\x8b\\0@\x03\xb2@\xe5\xddD.@P\xd6/\'BI/@7\xec|Ms\xba(@i\x0c\xd0B\xda\x970@\xaf&\x90Q\xd97+@w*\xb2\x04n\xf20@\xc9\x9d]A\xefA,@K\nq%\xaa\\0@\xa5\xcfW\xe0\xbar0@&,S\xdcxU1@\x91V\xc4\x82\x19\xb8/@|\xc7J)\xf7e+@B\x00SqK\x0f%@!\x1e\xb0\xf9?\x1a/@\xd2\xed^\t\xe8\x161@\xbb\x17%yT\x910@abK\xff \x84-@l\x15#~\x10\xff.@\xd0\xf4\x1b\x86\xb6:+@G\xa1\xe9r\x96F&@s^\x9f\xe9,\xec0@\xaf\xbek5\xf8\x7f0@\xafe\xda]w\x1d,@#n\xed\xd7/>/@\xab\x9dY@\xeb\x17%@fP\x87\x08\xda\xf50@\xce\xdb6\x0eS\xef0@\x9f?<\xb7\x00)/@\xe9\nh\x94\xe8\xf8+@\x84\xf7\xf4z\xb6\xcb+@\x80\x8e\xc8\x8f.\xf50@\xaa\xad\xc6\x0c\xe1\xc5%@@\x93\xc5j\x97\xf00@\x00\x97q"\xcd\xfc0@\xc5\xad\x8e\xcd\xd9\xe60@K\xdf/D\x878+@[\xc3~\xa4\x82\xc30@*\xac\x06\xbce\xe20@\xc2-`2\xc6\x181@\xdb\x1b>\xf4\x9aW-@\xd4\x05?\x18\xda:/@\xae\xf0<\xb4\x17\r,@+\xbc\xea\x9f\xd8Q,@\xcd\x01Zd\xda\x810@\xe6{Q|)w0@\xbb\x82\xd8\xf1\xd1\x12/@\xe8\x12\x17\x80L\x86%@%\xfe\xa7\x1b\xfd\x9d0@l\xefo\xde\xa1\xd5.@H\x1b&X\t\xe70@\x02J\xe9\x93I),@\xe9\xb8\x9cB\xec\x08.@^<Y*\x95\xd40@\xba\xda\xd0\xe8N\xda.@\xc2\x92:\x1e\x0b\xcb-@\nf\x9d\xab\xd2&-@\xf1c\xcc\x1a,\x91-@\xa2\x9d\xb1\xc9\xf0\xf8+@\xe4\x92\xee\x10g\x820@\xdf{\x9d\xbd\x80V0@\x0eN\xca\xd6\xb2\xb9%@\x05zL\xef\xc4*0@\x8c\x03\x03\x98m$-@\xf8\x13\xe9\x87 \xc9-@D\xd6\x87\x9b,$/@@\xe1\x03\xff\n\xe20@\xa3b\x1fs\xd1C,@\'Y\x8e\x06\x16\xb0-@\xf4\x11]/\xc4$/@B.\xb4,%\x83/@D\xd3Op\x9d\xd00@dO\xc3/5\xa7,@\xbdZ\x94\xc0\x903.@h\xd3\x02\x14a\xb0.@\xf0\xd5\x12\x11D\xdc0@\x87!ag5\xbb,@\xae\xa0\xee\x864\x011@\x9e\xb3 \x1e\x0c?.@\xec\xf8\xc2\x06\xe9\xfc*@%\xe0\x89\x1c\x91\xfd-@\xf0\xe3\xdf[\xe1\x99-@Qq\x9f\x8c\x89\x081@\xc8\xfe\xe7\x0b\xed7.@\xe0C9\x9e\x0c\xc5*@\x93\xc7\xe7%\xd5\xd70@l\x01\xa9\xbc\x98\xf70@x@\\\x17=\x0e,@\n7\x9e\rqV.@\xa6&\xfc\x1ao\xb8(@`\xa3\x9d9\x9941@\xa4\xe2\x15\x11\xab\xb20@\xd8\xfc}\x89\xe9\x990@M7z\xfbi\x94.@\xa3\xdb\xf6\xd8\xe7\xd2/@\xf0f07\x10|.@\xf4\xf3\x18\xebRP0@ T\x94:\xb0\x1f.@\xbaN\xd7#\xc5\\,@C\x8a\xfe\x80\xe6E,@d\xf1:\xcb\xce3.@\xfb\xd4\xf6\xfb]\xdc0@h\xae7\xd7\xcd\x17/@t\x84\tK@\x1b1@x\xb4\x8f\xe14h,@\xd5\xce\xe6\x10GL0@c\x93+\xa6\x04\x0c.@`2c\xdd=N%@&\xde\x05\x81&\x1b.@\xf1\x9c\x92\xb0\x17\x0c(@\xe1D\xa1\x7fn\xfb&@\xce2%c\xa6\r&@\x1b,=\xa1\xb3\x95.@\xba\x85,2l\x00-@w\xfcIX\x1d\x8c-@9E\n\x8aY\xc7(@\x1b\xf3)\x83\xec\xf70@}<\n.\xa7\xde0@~~^x\xd2\x051@\xac\x08\x1d\xb0\x878-@\x99\xc9\xc9}\xc09.@+\xf1\xe1\x8d\x04\x10.@\x12\xa7sq\xbb\x02\'@4,\xb8Y\xee\x9b0@\xda2\x01?_\xb2.@\xca\xf5iK\x80\x8f-@\x06-iW\xeeV0@\xeb\xeag .\xc8\'@\xcac9\x0eX\x16/@3\xb5N\xc6\xcc.0@\x1b;`\xf4z\t/@\xc9\x1a8T\x87+-@\xb7\xa1"\xeb\x03\xa8/@\x9cA\xb4\xe3\xe80.@\r\x17\xf2\x91\xcc3&@w*\xaf\x05\xc2\x151@\x8b\xd3\xc2F010@\tD\xaf\xae\xb4\xf0%@}b\xd66|\x07.@\xfaVuC\xd2;0@\x8c\xc9s\x92\xca\x95.@\xe6I\x0f\\\xb7).@T\xe0\x7f\x88\x82*%@\x8en\x05m\xcc5\'@\xdc\xb5\xdf\xda\xef\x010@}\xd8$\x01\x083.@\xc4\x02\x0e\x8c>6&@\xee\xe5b\xce\xb7\x08/@n\x82\xf8\xcf\\\xbb(@=\x04\x8e\x8c[\xeb,@\x8f\xd2\xccWy!.@\xc7\xc8\x00I\xaf2.@\xe5\xd7\xd3]T\xd1\'@\xb9\xe4\x18\x9cu\x94/@U\x9d\x89\x16K\x19.@\x1ec\xe1F\x1b\x92-@\x19g\xbb\xd69\xb9-@\xf08\xe6hX~-@\xc6\xbd$\xeaH#)@\xc0\x93\xfcHX0.@\xe1"\x01U\xceT0@\xba\xe8\x96\xfc\x1470@(!\xff\xc2\x91U-@\xd2\xb7*\xe6\xeb|.@8\xab\xbf[\x1b\xee%@V\xc3\x8eP\x80Z-@a?\x16z\xcd,/@\xaf\xe7LN~\xbc/@LJ\x7f\xaf\xfa\xa40@F\xeem,4D0@\xac5\x9d+\xf1\xad0@G\x8d\x02\xd70\'1@\x87`\xf2,A\xe7-@\x0f\xd5\x9fV\xae\xbb0@\xc2_\x8dZp)/@\xc0_L\xdc\xdc\xef0@\xa0_\xf6\xde\x1e%/@\x87\x80\x8f\xeb\xd690@\x8f)\xdf\xa4G\xb1%@`\xa5\xa1Z\x81\xcf%@}!{\x87\x08S+@c/\x8eA\xe21/@(WUI\x87\x940@\x82\x82\x03w\xfe\xfb0@F\x1a\xd6\xf0\xd0\xbe+@\x15\xe7\xf5X\xc0\n.@\x14\xa1\xa8#Hf,@G\xe3\x0e\x99\x82\x13.@]\x8a\x11\xf8\xd2\x1a%@\x98\x13\xcdJ^G*@k\xc1\xd5n\x92g0@`Lq\xf3\x96\x16-@\xef\xf4\x8e\x8b\xa5C.@\xc1t\x81\xe7\x8b\xdd-@\xda\xe9\xad+\xcb/.@\xdb\r\x87\x9a\x0b\xb70@P\xb01m\x13V.@[\xd9\xff/W\x0b,@\x7f \xeb^\xef\r,@b\\\xd1:-Y.@`\x91\xb3\xf0\x9eJ,@}\xdb\xb2\x9bU\x04-@\x1e3\xd2FlE,@I\xa1\x93X\xa9\xea,@F\xd1\xcf\x113\x14-@\xe0\x93\xcb\xbf\x17\x16-@ z\xc7\x1ahV)@\xac\x8a\xa7\xf4v\xe1/@\xe2:\'\xbeY\n/@n\xe7\x0c6\xad\x9f.@|#\x93n\x8e\x03(@\xb75p8U^(@v\xc9N&\x1e\xa5.@\x14\xf5$r\xc1\t1@\xc9Ig\xe3d\x880@*\xd8;\xa8\x0c\xeb+@Y\x1a\x7f\x82\xa5f,@\xa8\xa2\x1c|\xadW,@D~\x90\x0bV\x0e.@{\x94\x9d,\xc2\xa5.@\x9c\x08<\xd6\xba\xd5/@c\x93+\xa6\x04\x0c.@(oV\x83\xb6\x0b&@8\x11\xc5\'\xbe\x18&@\xb2\xdc\xce\xb5\x96\xe0%@k\xa4\x96\xef\xd9\xff%@\xa0\xe1Tk\xd98*@J\xb6\x11\xd4%\xf4+@\xe8\x08 \x9dTI,@d\xfd\x13/\xb7\x940@?\x95\x89I\x89\xf60@\xdf\x1b\xa5\xfb\x10\x0c0@\x1d\xf1\xd9\xd1ML-@\x04l\x9a\x8a\x91\xfa-@\xd05\x8b\x88\xe0(.@\xc4-\xe8k\x84\x1f.@M\x1cS\x0f\xc3\x07.@>]]\x1b\xcb\xfa+@\xe8\xfd\xedK\xfe\xf2+@\x13de\x8c\xc0K%@\x1aTk\xef\x7f8%@=\xc5@\xa48\x0b/@\xa0\\\xe7\xd2\xd7\xd90@\x0c\xa2nNB\x0f.@g=\x93\x07\x15\xb6(@\xc4/\xec\x14\x9f<+@z\x18|\xde !,@3\xe8\xe8\xdc\xd2\x18.@\x9e\x1d\xe7\x0c\xee\x1d.@\x11@\x07|\x8a\x17/@\xea\xf129<D%@\x96}BA\x10G&@x\xcb#E\x1b\xc8-@+\x1dC\x07.B\'@\xda\r/\x06\xbc\x04.@6;e~\x15w0@=s\xc6m\xa5\xa8/@#\x10\xf5x\xea\x14%@u\x01\xbc\x15\x18\x1b.@\t\x8bL5\xbe\x06/@\xd6;\x04\x05\x92\xa70@\xb7Z\t\xafu\xda0@%\n\xe4+\x8b\xd5-@\xb9\xbd\xef\x84_3,@\xf2\xcbo\'<H-@t\xb7I\xd9\xff\xd2\'@\t\x8bL5\xbe\x06/@::\x16\x8d\x13b.@\x16z\x1f\xad\xf8\xfc0@p\xd9\x87p\x08\xd2-@\xb1\x92a\n!D.@A\x99\x0bT}\xe50@\x8c\xd9D\xb2\xa6\x13%@\xeb.\xaf\xe8oH.@4C\xe3\xc9a-/@\xd9\xde\x81z\x99r,@\x91\x1a#\xc1\xa8\xef0@\xa4\xeb\x18\xa4\xfa\x02/@\xaf\r\xce\x13l\xdd0@\xa6\x17\xa2\x87\xdd\x161@N\xc6A\xee\xab\x84+@\xb4\x11|<;\xb20@Q\x195\xc3e\xb50@X<\x0fO6@.@\x9c\xf5\xbf\xb1i&/@P\xe3dZ\x8a\xf30@\xc4\x9f\xc6\x19t\xdb-@\xdf\xa00\x8b51.@\xd5\xb9\x9b\xeb\xe6S.@\xa8\xac\x1c\x0e\xa4\xa70@i\xbfT\xf9\xd0\xc8-@H\x0b\x195b\xbe0@"\xd0\xed\x98%\r0@\x1b\xdb#\rNo-@\xb4,\x9b\xef\xf8S0@\x0e\x06\xa2V\xab\xe40@\xb1\xcf\x90\xf0\n90@y\xb8\xf7\x8ah)*@\xc00\xc9\xdc1\xd2+@O\x04;Of\xf5\'@a|Yg\xa9\xf6.@\x02\x0e\xf2\xf6S\xc5,@7\x93\x80p\xbd()@\x871S_\x04\xe3+@\xf5+\x11\x17k9-@\xa4\x88\xaf\x04V",@pY\x88^Y\xf2.@s{\xb0\xba`\x15/@\xcf\xcc&$L(,@\xc0_)\x97#}-@0\xe6|d\x10u.@5-\x92JN\xaf.@\xf4\xde\x9df\xe6W.@q9\xd2\xd5\xb0\x03/@\x13\x16u\xc16\x08,@1\x14\xce\xfd+\x00,@\xdc\xcf\xc0\xd2\x9c(.@JVv\xd2Y\xd9-@E\x0bx\x00_\x0f1@\xa5\xde\x81\xc9\x1f\x041@k\x87\xf8\x935n+@\xaf\xf4QC1}.@\x889\xb5\'\t\xdb-@bS2\xf38\x820@\xc0\xd5\x98\x9e\xdd\x89-@<\x85\xef\x88\t4.@\x10\xdd\x9ce<\x101@\xb5:\xf6\xd8D\xe5+@\x06q\xd6K\x14S+@?3e\xd6\x18\x9c+@\x9b\xed\xb7\x01\x82\x980@\xf4\x98:u\x84\x12(@O)n\xb2H\x8e0@\xa1\xed \x05\xd5\x061@\xaa\xf7%\x06\x7fd/@e0*\xd2z\x0c.@\xfdo\xe7\xa8\x96\xd5+@\x1a\xe8e\xfa\xbd\x16/@(Z\x13RZ\xee+@(\x8c\x8b\x90X\xa7+@\x0c\x1e7\xf7\xf5\xde+@\xd6x\xb5\x07J\x81.@\\\x80\xac\x0c\x162-@CO\xa9\x18f\x02-@\x7f\xaf*\xbc\xfaL0@X\xa1\x83}\xde\xff)@w\x02Q\n\x03*,@\xb2d\xe7\x1d\xa4\xb4\'@bP\xfabc,/@\x02\xc8\xc8k\xac\xce+@-r\xf3\xf8\x1f\x19/@>\x9c\xdfgRF-@c\x9f\xe46a\x08.@B\xc9\x96\x1f\x80+/@\xfa\x19z\xf9i\x0e)@\xc3\n\xf1\x92Am.@\xe6\xd9\xcf\xe1H\x0c/@\x1fM\x9d\r5\x1b.@R\xee\x13\xc090.@\xac\xad\xc4\x02\x8d2/@\x1d\xc3i\x82\xdf\xe4*@\xd6\x05\x9d\xfcw\x1a&@qK\xd1b\xd2+.@\x10\x8e\xe1[\xea\xec.@\xd2\x16\x91\xd2<\xcc-@\xdclx}\x073-@H+\xcec)\x00+@O\xa2a\xbbt\xc9,@\xe6|\xa9%c\x1d.@\xccXDJ\xfc%+@\xf9(.qcf0@\xf3\x07l\xe3s\xd8.@4Y\xff\x8a\xf6\xaf0@fP`\xa4q].@x\x1f\xe0\xe0W\xb5+@\x14\xf5$r\xc1\t1@\xa5:\x8e\xcc\xd8k-@\xcapT\xa7\x14\xb9(@\xd5\xb9\x9b\xeb\xe6S.@{\xe6E\xd3\xc2\xb4,@Lp\x04[\xe0\x98-@~SO{D\r.@\xd4\xba(\xa3/\xad+@\xde\x1b\x1f|k\x9f-@\xbf\x7f\x8axP].@0|\xea\x1f\x84\x910@\x0e+\x9f\xbb+ /@\xa5\x03\x03\xec/\x11.@\xd7h\x12\xbec\'.@\xf3\x07l\xe3s\xd8.@0\tyRB\x96-@\x84\xca$\xcd\x81\x19,@\x01\xf9\xf9e\x90\xbf,@\xa4%S\xb4\xdf2/@i\xf9\xdf\xc3\x10d,@A\xd7S\xe9\xfc:%@_\x99\xd3\x8e\xebE.@\xf0\xa34n\xb8j0@\xe8\xa1\xa1\x95\x1d\x8b0@Szt\xf5=C-@&\xd8\xd4\x944\xa1,@\xc2J~H\xbe\xe5/@fW\xc4\x0f\xee\x0b.@\xf1\xcf\x1d\xef\x89\xbf0@\xc9\xcf\x91\xe9>e0@\xd6\xe3y\x16\xa2E-@@#R.\xe9\x0b/@\xcb\xb5\xba\xd8\xd9\x9e0@\x9cn\xd8\xec\xf1\xd5)@\x1a\xfa\x08\x05\x05\xe4-@\xcb\x00 \xce\xa6\x97-@\xfa-X\xaeNT/@\xa7\x8e\xfb\\\x8b\x04&@a\xd4\xbbB\xbf\x06.@SJ\x8fl\x00\xcc-@T\xf5W\x9bo~-@R\x96\xae\xf1\xb8\xcf,@P\xec\xbc\'\x95?,@\'08\x10\xcaz-@,\xbe_I\x05N%@K\xf9\x98l90/@):\xf2\xdc\xe1\xa6.@\xf0\x8a\xdf\xce\xaf\xd4.@\xb2\xe3p\xa0kn0@\xd4\x1e\x95\rK\xef+@\x1f\xe1]@\x94*.@#\x04\xceQ\x90\x1b(@g:F\xcd\x06\xb90@\t\xee`\xc2\\\x03&@["\xed\xb7\x08<,@\x15\xcd\x08\x8e\x14\x15*@\xdd\x8d\xee\xaa\x89a,@(\xb0\x7fs+\t1@\x00MJ\x9a\xf8\xc4-@\xf7\x16u!2\x1a0@\x8b\xb8\x15\x13!\xbf/@\x807\xach\xeb\xd30@&\xb6\xba\xc1`f.@\xafEOv\xde\xad0@\xe6\x80\xb0\xc4\xe7\xd10@\xfb\xf2s;\xad\xc90@\x0ewWb\xd2\xcc.@\'Jq\xaeM\x940@\x89?\xf1\xd71b0@\x87q\xc9\x92\xe76/@9\x90\x972\x1f\xbd0@N\xfc\xc8j}A,@b\xefc\x94\xd4\x96*@\x90x7\xb7\xad\x15&@\xfd\x9d\xdb]G\x1d.@\xd0\xdb\xba\x16r\xe0,@\x0e\x9d\xfc\x8fM\xfc/@[c\x13\xbc"\x181@}\x8dK\'\xbd\x9f-@\xc1\x81j`\x07\x93-@y\'0\x9a)\x0e0@\xf1\xf1t\x16\xe1\x021@}\xe7c9t>.@<\xbe\x1c\xde\x7fY.@h\x01\xcf\xb3\x87\x15.@i\xda\xe6\xfd(F0@\xe00\xe2eS\xbc0@\xc8=\xf7\xfe\xefc0@qw\xb4&\x83\xdb.@E9\xbeOj\x030@m\x0fX\xbc\xc6T.@h\xafci\xdc\xb5.@\xdad\xfd\xb8q\xdb,@\xc1$\xd2\xd2\xdb3.@\x0cX^\xf9E\xb4/@=\xbf\x7f\xc6\xc1\x8b0@\xbdq\xa5\xc5\x15\x8f.@\x02\xf2\x9d)F\x0e0@D\xc7#s\x99\xfd-@\x7f\xd9\x7f\x87)\xc80@\xe7"[\xe3\xb6\xa7,@\x00\xc44\xff&\xc70@9\x98Zt\x90S0@k\x0c\xcc\xce\x00\x01/@?\xab+y\xa1\xbb-@\xd4\xb3\xe34\x92Z.@\x91\xb5\xd7tg&.@G\xbf\x19\xf5\xb3\x91/@\xef\xd8\xf5\xf2\x0e\x161@\xdf\xa0\x87X\n\xbc0@\xd11\x1f\xbeD(+@\xef\xd8\xf5\xf2\x0e\x161@u\xf0\xca\x13\x031.@l_6\xd3\x92\xbb-@\xa5\xa5*\xbd\x1e\xbd/@\xe1~R\xb9\xb5M0@\x7f\tyT.\xb00@\xea\xb4}9A\x86/@s#\xfa\x84&\x95-@\xcd\xf0\xbd\xe1>\xd8,@&\xb7\xfa8\xb7\xf0*@\xa6T,\xaf)\xd0.@A\xd6\xf1a\xa9\x97.@f\x17\xfe\xbc\xb5\x95,@\x8dN\\#R\xb4+@\x10"\x7f\xfa\x8a3.@\x83\xfe\xf2:lG.@\x0f\xc5t\x95tE.@\x04\xd4\xb5!\xe5\xbd-@\xf5\xe9\xc1\x80\xe8\n1@.\xb0jxI\x8a0@\x18\xf1)\xb5\x12\xd3\'@\xe8\'\xac\x01\x16\xb60@\xc7\xe0\xc5J?\xb90@|#\x93n\x8e\x03(@Gh\\\xd7\xde\x1c+@\xdb\x997?\x0c`-@\x8c4\x00g\x87\xda,@\x15\xf2\xd5\xd3a\x1f-@*\xa4H^\x1d\xdc-@\x1c\xf1LF\x7fY0@-r\xf3\xf8\x1f\x19/@\x9f"\x91\x81$4,@\xb6\xec4\x00(\xa5-@\x8b1\x14\x8a\xcf\x9d/@\x86y\xb1oy\x97-@\xe0z\xb2r\xcc,0@\xdb\x01I`ts/@\x84x4\xf9\x8c6.@\x01\xb1\xe9\xc4\x9a\xcf0@xt}QG\xa8/@\xfc\'O\x8a\xab+,@\xa9\x86\x08h\x90\xcf.@\xd9pU\xffQ=.@8Eno\xcb\xe3+@w\xee\x10m\x97\xce.@\tu\x94\xf8\xd9\xf0(@2%\xb3\xef\xfdm(@\xaf#\xfb\x98\xb2E/@!\xe3$!x\xd6\'@\xba\x93\xab\xe8\xf7\xeb,@>\xee\x9c\xdfU\xbe+@\xcc\x1e\xec\xc6T\xe10@\x17C\x0eHy\xc2-@\xf0:}\x1e\x1d\x9b-@\xbc\x9b\xc1\xb4\xa6\x06&@T\xb6\x1f\x1fg\x820@W\x8b:\xfe\xe9i.@*\xbf\xe7\x904\x05-@\x9dX\x87\x7f>\x1b/@NZ\x18\xdf\xa7\x1b*@6SK\xd8\xd300@\xbb\x82\xd8\xf1\xd1\x12/@C\xb2\xe6\x02\x10\xcc,@\n\xed?}\xf0\xdc0@\x01a\x8ci\xfa\x10-@\xc9\x97\xac\x015O.@\x7f\x9b\xd7\xc4b\xc4%@\x1b]_\xee\xcf\xb3+@6.\xc4.\xf1\x93.@\\B\xa8\xdc\xa6\xae-@\xae"\n\xf6\xf7:0@\x00\xa3\x10{\xa2&%@\xa5 \x9f\xfc\xcb$/@_l\xd5\xde\xf29.@g)\x93t7\xaf.@[Wfs{\xc9.@\x051\x8e\t\xff\xfa0@3\xbd\xbb\xa6P\n/@^\x8d[ \x86;.@N \xb4\xe1V\xc9-@\xb3\xd5y\x81\x19\xcd,@\x0f\xcc\x04\xfe\x96\xc3,@\xf4?|f\xb0\x020@\x89j\xfd_\x1d\xee%@\xd5YGcg\x860@q)iT\xc24.@\xb5F $&\xaf0@\xbb\xc8<9\x83#/@K\x9a\x8e\n\xf8;.@\x8d\x9a9\x9aZ\xf8,@H\xf2\x86\xfd\x1e\xad0@e\xf4]=\x1f{0@tU\x87\x11\x1es.@O\xe5\x15AA\xa4.@8\x8c.\xcdg\xb4+@z\x857\xe0\xb1\x08-@\xd6\x82\xc3\xc7\xfa\xbe/@\x17\xa7d\x81\xb5\x04,@\xa3NM5\xd46&@Kw\x94\xf0\xe82/@Ea9_\xe4\x150@\x0c\xe9\xcc\xaeE)1@\xbe\x83mK\x7fr0@\xd8\xde?\xcfU\n&@\xb5i\xf7\xd3\xf4\x0e0@\x0c\xcd\xc6%\xee\x96(@w\x0f\x1fU1w&@o\xf6\x83B\x81;.@\x8f\xec\x02\xd6;\xf4/@\x05\x87M\xf0bD,@C\xb3\xe4!\x9c\x16\'@\x18=\xa2\r\x19p-@\xd6|m\xfc\x8aN-@\x8b7\xea=|\xad/@\xfc\xc7P\xe4e\r(@\xef\xad\xe0i\xb1\x9a0@q\xddW\x16\x05\x19&@y8\x9f$\xed\xce,@\x1bb\xa5\xa4nY\'@\x03\xea\x96\xc0E\xa40@\xdb\xb7\xcc7\xacX0@\xea\x8d^,p\xfb/@\xdd\xcd\n\xac\xfa\xa9-@(\xf4\x8dR\xd5\x071@\xbe\xe8\x10\xa8\x0e#(@\xd4k\x19f\xdb\t-@<\xa8\xac>J\x990@c/@\xa6\x1c\xae/@\xb7Z\xc5\xdd\xf9\xc2+@\xfb\xad\xe2\xd2nV0@@\x87gq\xf7Z0@\x90J\'\xde\xb6\xc6.@\x8e\x95\xed\xf09\x9a0@\x07\xbc\xc5\xbe\x1b\x82%@\x97\xae\x12\x06\x84\xdb-@\x1a\xc5\xb8\x99\n\x1f0@GX\xaf\xb5\xdb\x110@\xdef.\x8ev\xd4+@\x12\xf2\xbc\xc8\xe1d,@\xd5\x16\xd6N"\x010@\x8f\x8c\xa6<0\xf1*@\xbc\xc2\xfb\xf8{\xa1,@\r}\xa8\xb7\xda3,@13*\xa1)\xc20@\xbd\x89(\x1d\xc0\xfa0@\xa1*Q\xe6\x94\xa3-@\xa5\x1c\x19K\x0fT.@ \xf4\xbc\xf1\x8d\x88,@\x87"Mg\x93>.@\xd1q\x13\xd00\xe8*@7C\xb3\x86U\xe0-@\x0f\x01\xb6\xd6\xb4M(@\x17}\xcf\xc7@V-@\xf6\xcd\xf5@\xf9\x8e0@\x95\x88#z\xd13.@]\x10\x02\xf8\xde\x82(@\x9dg@l\xa7\xb2+@\xc9\x99\x8b]\xbe\xd5-@\x82\x882\xe9\xbb\x97-@\xb6\xfe\xe2 e\xd7-@\x859\x0e\xfa!G+@\x87!ag5\xbb,@\xbe\x83mK\x7fr0@5=\xec0\x94o-@\xebZ\xfe\x96Gr0@\xa9kd\xadM\xd8-@\xebe\xc4\x0ez\x8e-@\xf4\x8f\x1d`\xc7W-@\xf8\\\xba\xfe\xfc\x15,@\x122\xf9\x8d7\xbc0@\x7f\x9b\xd7\xc4b\xc4%@d\x19Z\x01B"/@\xd7\xea\xb0\xf7J\x08.@\xb1q\xcb9\xce\x87.@>\xad\n8j\xe7%@G\xa6@~\xba\x9a0@Z\xb2\xa2^\x92\t*@\xc1\x87\xd9J\x17\xa9\'@i\xfa\xa4\xe8\x98\xb10@\x10\x9e\xca\xb2\x9c\xfe,@\xdd\x04\xf0*,a,@N\xb8/\xaf`\x01.@a\xb1s\x82\x8e\xd5+@D\xd7N\xed`\xed0@\xd5N\xa6\x1f \xa1(@\xac\xda\x1a!IK,@\x1e\xc3\x93Bc^0@\x05\xc8\xc3n5}.@\xba\xcask6\x8c.@\xd9=\xba\x1b\xd2+/@427\xe6,\xf3-@\x91 _\x82\xd1\xce-@)\x18[\rx1/@"W?,\x12\xcb,@D\x07n\xf0\x9c#/@\xff#r\x1c\xb6\xc3-@\xe0\x84@0z(.@\x8e\x88\x9e\x97~5.@\x18\x834\xc3\x9e{(@C\xf8\xd2%\x14\xcf.@\x82\xb5\xcb,\x87&1@\xfa\xbfK\xe8\xbe .@\xaf\x02\xb9\xe4\x98\xa2%@\xf1WG\xaej\xea0@\x00z!\xff\xe1\xfa0@\xa8U\xdc\xdf\x96c-@\xc2Pt]7\xcb+@\x89I7\xa7\xa1\xac+@x1\xf6\xbf\x14\xf6-@\x8a^\x1e](\xbe/@\xb5\xca\x03\xbf\x13\xfe-@\xee\xc7\xf3R\xcd\x02&@\x01\xb1\x89\xec\x88\x9a0@\x9f/!Mh\x000@b$\xbb\xc6]\xfa/@\xca\'\xc3;"\xa0.@\xf0\xfd^\xcdR\xd2+@n\x10\xeb\xea\x98C/@\xfe\x130\x12\xe3l,@\xact\xc4B\x07\xbf\'@\xa2.\xe3\xe3Y\xf1,@\x159\xf5EB\x890@\xdd\xff@\xea\x95\x8e,@H\x98\x17\xcd\xf3\xe20@\xefp\xff\xfa\xd1a0@\xc9Y\xa2;\n:/@o0\x91\xe8\xd6\x850@\xc3\xc1o\x92\xa1\xde.@\xee\xa2\x9e<&\x120@\xbd\xf6\xf1h|Q/@\x94\x92Za\xd4\x820@\x16\xe2\xc8$\x1f\x840@\x8a\x0c\xad\xbf\x18\xe4+@\xd0\xa8`:n\xd70@gr{![\x011@\xec\x0b\xd4\x82/\xe80@\x1e4\xf7\xeb\x99a-@\xd7\xe6\xcda\xd4|0@\xed\xbcS\xfc\xa48-@\x02\xda\x10Y\x84\xe5,@\xbeC\xd94\x1e\x1a%@\x81\x84u\xd5\xf5\xb3*@\'\x8bUT\xb0M-@\xc7d\xad\xf4\xd4\x150@o\xf4\x06E\xee\x11.@:2,\x80\xa6\x8d-@=\x82F\xe3\xc2\xe3+@P\x16\xe4\xf5\xabT.@\x0f\x16\x08g\'\xb90@S\xa5\xb1N~D-@\x97\xe3\x1f\x93\xf8\x940@fA\x86\xc5\xc9\xd20@x4I\xc6&-.@X\xe8\x9a3 \x1b,@\x11\xf9\xa1\xc3\xa0\xb7/@\'5\xde\x1d\x7f\xdc/@\x80\x0e\xe1\x91\x1c\x17/@\xa2\x8a#E\x9b\x0b1@<\xbe\x1c\xde\x7fY.@?\xc53K\xc4\xc4+@\x8bL\x10\xa8\xa4C+@\x14\x08\xac\\\x90H&@\x8ai\xb2=X/-@R\\p\xc8b\x8d,@ \xea`\xfa\xce\xf8+@2\xc8\x8fR\xe7\xe5.@\xb1\x9c\x1fI\x98+&@1?Db\xf52&@\xec\x8e\t\xb7\x80\xee*@\x02\x0f\xe0\x9aQ\xe0,@\xcf\xe8\x88\xed\xf2\xb4%@\x85\r\x8d\xa3\x84\xa0&@\x18/x\xc7\x87\x17(@\xb1<l\xde\x88(0@,\xc7E=\xe4\xa3.@\xf4\xae%\x99M\x000@C\x15\xfd<\x13o0@p=\x83\xb1 \xff.@\x17s\x0b\x04\x84\x80)@F\xeem,4D0@\xd4\xfc\xe2\x84Z?0@\x98*\x11O;\xb70@\x7f\x02\x8ct\xb0\xcb0@\xaa\xd9\xf9\x16Y`.@\x8eZ\xfb\xa4\xa5\x1d/@7\xe7\nY\x8ab(@W\x8bX\xfc\xb5/-@w\x06\xda\xe7\xb3h.@l\xd2\xbbU\xb5o0@p\xdc\xea\n\x15\x0e/@n\x16\xf2\xd4\x12K,@\n[+\xdalx.@{\x84\xcd\xde\xb1\x84+@XP\x99\xba\x03\xeb,@\x87L\x01\t\xc8\x90.@v\xb7o\x9br .@~\x13\x16\x89O\xd40@:\x1b\xffQ\xfd&+@e\x80\x9b\xb7\x84\xfe%@}\x8e2\x99\x15X+@\xb9\x06m)\x90f0@)\x14,C\x99\xae-@\x94 \xb7\x1dT\xd1*@\xe0\xe8Z\xf7\x9b\x07&@Z\xe5\xb1E)\x930@@\x1f\xdaU\x8b\x13&@\xef\xf1\x89)\xf2\xf90@,\x84\xcd\x94\xe0\x13-@\xc5\xb3:6\x05\xdf-@\xc4\xd0\x99\xb6\xd7l(@mh6\x9c\xd7\x91-@\xd2\x12l\xc8\x03w0@\xd4\xd0n\x8cY\xed%@\xff\x82b\xc4\x18O0@\xc8\xfaL\xd86X\'@/E\x8f|y\xf2.@=\x83\xab\xf8\xe0\xd6-@q\n\xb3\x94N\x98,@9\xf1\x1b\xc2\x99\xd10@\x87\x15\xe6\xd5o\x8d0@r\xf4\xe8\xe7\xc46&@\x84*\xb4@\xf6\\/@i\xfa\xa4\xe8\x98\xb10@\x8c0\xceF\xeda.@\x8c*\x10\xc5[\xbb/@\x0eN\xca\xd6\xb2\xb9%@\r\x91\xe8\xffu\xef,@\xc9\xd6\x8f\xa5\x9a\xf0)@n\xc1\x8ag\x83u.@pm\xab\xa5\x08\x9f.@w\xb1\xf1\x8e\x07\xa9-@\xe0`Y\xaa;\n-@\xc7\x9b\xb3\xcc\x12]0@S\x9e\x9cV\x96\xd3-@\xc6\x07\xbe\xcb\xfc\x19,@C[\\\xde&\x88+@k\xc6\x8d\x11\x15\x011@\xc99Z\x06\x9e\xac-@\x11C\xf4\xc3&&1@\x10\x06<\xc6\xa3Q.@p \x01\x9a\x8a\x1f,@l\xa7\xb60&\xba*@\xdf\xbf\xc6x\xf7\x83(@<\t\'v\xf3\n.@\x14"0\xe9\xae\xdc%@\xc2\x9cs|w\xb2-@l\x1c[s\xe5-,@\xe9th$\xf6\x1e0@[c\x13\xbc"\x181@\x14Aq\xd8\xfa\xe00@\xa9*d\xf3j\xe30@\nf#\xd5RW%@pb\xc5\xb0\xc6\xd20@\t\x10\x19\xf8\x16\xe6.@{\xa0&_\x1f\x9c,@\xe1I\xbc\xbcM\x120@L&7%\xea\x82-@\xf5\xa9\xd53\xa7\xfb-@ \x1a\x80\x9a\xdeL,@\x96q\x85\xf2\xab\x93+@\xb6\xc0\x11h\xa5E,@ T\xbc!\xec\x7f.@\xa7D\x18\'u\x0f0@\xcdk"\xde\xd0\x8d0@\xf4\xd6~9h\x020@\x88M\xa2@\xceV0@\x90a\x16\xd8\x14\xb8*@\xd5/\xfdN9\r-@ \xde\x11u\xda2,@K\xee\xd23\x84\\-@\t\xc8C\x95#a-@R\x0ep\x88\x85#/@\xd7\x7f\xacF\xa4\xdc.@\xfd\x91(\xe5\xb3\x05.@\xd7NY\x18E\x82-@l\x9b\xc4\x92{\xde0@_\xa9\x82\x1ao1.@\x1eh\xcd\x18U\x94-@\\7\xb3\x08\xc7\xc8\'@\xb4\xcf\x1fIP1(@\xcc\xfb\xce\x1c,\x12*@\x8c\xca\x1f\xaa\x13\xa3.@\xa4\x9c\xfd\xee7d(@:[ \xf0"[.@s\x8c$.\x86\xc9.@8\x7f\xbab\xcf\x1c1@\x05[]\xadT\xd4+@\xb2\xc0h\x9c\x99\x181@o)\x001\x1fX-@\n\xe8RZ\tR,@\xee\xabT\xba\x97\xc60@\xf3`d\xec \xae0@\x85\xc4N)k\xd8.@\xe5wEY\xe7\x85)@9\xee\x1d\x1b|\xe6%@M\xa0\xc07n\x8d,@\r}\xa8\xb7\xda3,@\xec\xb5\xff\x8d7\xbd.@\xe6\xabr\x0fJm/@e\xcah\xe8\xad&/@\xbe\xb6\xedm\x86\x8e+@b\x9d\xf4\xa2\xbd%%@\xc4&@\x06\xa3(0@\x9b=\xc1\x18\xee\xbd\'@U\x05\\\tG\xd1\'@\xe0\xc4\xa8\xd6\xce&/@C\xfe\x91\x9a\xd6\x94)@\x92\x88\x16\x1dY\n0@|\xc3\xbc\xefC\xbb/@\x85\xda\x91\xfc\xab\x0f1@\xbf\xed\xc8P\xb8:(@(1\xfa\x19}Y/@\xee\xa2\x9e<&\x120@\x0b\xc2K\x93\'\xc2+@g\x11\xc7\x84\x8e\xfa+@E9\xbeOj\x030@V\xc5\xb4\xa4\xfc\xc0/@\xac\xc1\xcc\x8d\x06\xdf/@,\x84\xcd\x94\xe0\x13-@\x8b\xe6\x96\xf0^j0@\xfb\n\'\xacU\x03.@\\\xf3\x92\xe5\t8&@Cl4\xf7\xbe:+@\xb9#\xb3\xdf\x8a\xd8-@p*\nK\xf4\x9d-@8\x7f\xbab\xcf\x1c1@;\x8bB\x8b_\xe0\'@8\x8c.\xcdg\xb4+@a\xa1\xad\x10\xae\xb4,@\x11-\x9e\x16\x80\n/@k:\x8d#\x02\x95\'@\xe9\x0e\x01q\x03[&@\xc4h\\\x93dl.@s\xc3r?\xec2,@\xe3\xc0\xbf\x1fS\x10+@\xca\x8fc99U-@\xf6\xb8d\xb6\xe7\x97.@\xfe\xe6\xca\xfb..(@\xe0\x880\xee\xf8\xd0.@\x02\xda\x10Y\x84\xe5,@\x9a\xa3S\xec\x923&@h\x9bPL<n-@\xdex\x01\x8b\xd6g0@\xc0\x0c\xc46\xcf\x06)@x|\x18\xc2\xddY0@j\xcd\xc2\xf2O\xea-@\xd4\xcd\xfc\xda\x0c\x9d.@\x98f\x08\x05o\xec0@S\xdf\xf8\x1c570@\x18\xd6\xc0\xdf\xd0\x800@\xf0^\x82\x8f\xb9\xef%@\xf4O\xe7G\xa2\xac0@MF{z\x92\'.@U\x05\\\tG\xd1\'@\xf0\xf2\xbaY\xb3\x8c/@q\xdb\xd4\xa2%\x17/@\x10\xb2F\xac\x97\x81/@\xe4\x06\xb2\x91\xbb\xba0@h\xf7\xae\x00\xb4\xbb,@d\x8f\x04H\xecd,@\x07\x14\xdb\x1e.\xc8\'@1\xcc.\x01H\xfe+@S\x06h\x14\x06,&@\xabB\xc3>\xee\x970@\x8a*LQ\xce\x18-@M\xa0\xc07n\x8d,@\xf9\x1e\xac\xcb\x86\xf50@\xa4\x16\xaa$\xab\x89/@6\xc7\xed\xbe\xbf\xa0&@\\\xd8\xdah\xae\x111@\xe28g& 2-@\x1bM\x00yV\xb5-@\xba90\xcd\xf5\xd4.@w\xaa\xd9A\xb2:\'@t\xdb\xa3\xdf\xdf\xd0-@\xb9\x0e6m\x9e\xc4-@9\x08\xeb\xf3K\xca-@\x83\xfc\xaa\xae!\xbc\'@bd.B\xf5\x08/@\x1a\x80\xff\'\x1e8+@\x08\xc9`\xc6d\xfa0@\x8b\xd2P\x17\xa0\x0c,@0\x9fa\xca\x812.@\x87\xbe`\x05\xd8\xb7-@\xb7\xdc\x8bK/%/@\xdc\xf7\x15\x1c\xe1\x8d.@\xb5WH@~\x16-@f\xbdZZ\xbf\t&@\x10\xd7\x89E\xe8R.@^\x89u\xb6{v0@r\x10\xafw\x80\xd1/@\xe5\xd5\x8c\\\xb8\xb60@\x08\xb3\xe52\xe3\x15.@\xde2\xdf\x9e\xa5\x80-@Y\xed\xae\r\xcf\xb5+@\xf1\xb7z-\xdd_.@\xa6\xadR\x99y\xde-@O\xf2\x01lD\xec+@\xb1\xe4\xe4o\x0e\xf00@G]\xc5\x9d@|,@\x11\xd5V\xccF\xbd*@\xea\xbc\x92\xa7\xe44+@.\xbc\x88E+\r/@#m\x15\xde\xd7\xdd/@\tc\xf1I[\xd5*@b\xe57\xceeU.@<\xef\xd7^H\xe5*@\x1bw\xdcy<\x1c.@>S\xf7\xcd\x0b\x97-@\xc8\x01S\xf3O\x03-@\x80\xe0j\\\xee\xac+@\xa1+A}\xeb\xcb.@\xf3\x85ZA\xda\xa2,@\xdd\xa87\xe1\xf2\xd1+@\x1a\xfa\x08\x05\x05\xe4-@\xdaL4ww\x9b-@x\xeem\xdd\x9cd-@%\x1c-\xa7K\x1d%@1\xb2*\xd9\xe3\x9c.@\x1a8\x1fp\xefa.@\xd1\xd7\x83\xcdu\x080@Cr\xfe\x11\xc3\x9a*@\xc8f\xeb\x94^\x10&@`\xd7E\x90\xe0\xca.@_\x81]6S\xcb-@>Z,\xcdq\x94-@\x7f\x9dC!\xfbf0@\x05\x973{\x113.@\xcf\x05\x98A\xf6).@y<ZLd\x08,@ai\xbd\x1fSt.@\x0f\xe3o\x05\xc5{0@\x18lUF\xd0o-@\xcf\xd3\xddl\x95%+@>\xf2CLjX.@\xcb\xd3\xad\x12\r\x95-@\x94\x85Y\x8e1\xcd,@\xbd\xa0D\xc2\xe7\xa3.@\xf9\xf7\x81+n7.@\xbd\x04\xbc;\x97\xf2*@\xe5f<\x84\x1et0@\xbafqf\xa9\x01.@\x1dz\xa4\x0e\xe9\xb0+@O}h|\x04\x850@\xff\x0f\xc4\x05\xfa\x18-@\r!\xd2\xff\x87>+@+\x90\xddno)/@u\xbd\xe1L\xfd\xad-@\x10\\\xc1\x1cD\xb2*@\xc6N\xd1z\xa3\xd1.@;\n\xfb\x9b\x1e\n.@\xd6!\xa5]\xda4(@\x03:\x16L\xfc3.@T-\xf4\xcb\x87\x000@K<L\x9d.\xe2/@J\x9e\xf9]\x8eb.@\x04r\x99>\xcfQ.@<"\xc1g\xfb5.@\xf4L\x18\x1f\x1430@^BH\xb35\xd8-@o\xc9\xaa\xdf\xf2\xbc-@z\x9b\xc7\xb2;r&@\xb3\x82\xed\xb5jS0@B\x90s+\x85d.@\x80J?AT\xfe-@kt\x84\xbc@\xfe,@\x10Rai\xbe\xce.@x\x0bp?\xd8h0@\x1cS\xe0\xa3\x81\xdf.@\xb4/:\xc7\xc5\x15.@\xe6\xcc\x9cF\x0f\x040@\nj\xe2\x1d\xc9\x0b-@\xb9Mi\xd9\'\xdf-@\xf3\x84\xff\xa9\xdbh.@\x82\x9c\xfc\xc5\x8e\xa8+@?\xc7cl\x14\xd2.@L\xdbd\xb6(\xc5.@Q\xe9I\x91&\x8e.@?\xfcf\xf2a\x9b+@\x81\xbc\xd9?\x00s-@H\xbc(s\x1bd.@\xc4\xb9{u\xf4\xfa+@4\xbbH\x19\xa8\xa6+@\x19\x07\xb22\x80P0@j\xee\xe4\xd8\x9cR.@\xb1\x9bU=\xc9M%@\xf7\x0e\x0cI\x03\xd7-@\xab[\xdd3RK(@\xc9S7\xd6\xb0\x9e,@\x0c\xa6O]D\x8c.@\x93\xcd\xf8.0\xef/@\xa8C:\xcb\xfe\x0e.@\x00\xdfL%*Q+@\xd1\x8a\x1b|\xc4\n&@N\xd3\xcb\x8b>*/@\xdc\x1cI1\xfb^0@\xe9\xdf\x96s\xb4\xd9.@\x00\xf6\xe42\xc4\x8c.@\x18\xf7\xfbx0T-@\xaa\xa2\x1c\xbc\xa4\x110@\xf8y\xc0E\x11\x15.@\x8a\x1f\xad\x9cu\xf6.@C+\x05H\xbe\x08.@%\xb5d\xddV\xa0/@`\xd7E\x90\xe0\xca.@\'\xfeAyr\x89.@\x9f^\x8f\x926\x850@\x02\x14\x12Xj\x9f.@\xf2YN\xcb\xf5Z0@Lq\xb0\xd3\x87\xa8.@p\x0f\xc6\xab\x1b\x90/@V\xff\xdd\x86\x96}0@[d\x91\xe44\x0c.@\xd1\x84\xfa\x95\xc6\x98-@\xaa\xbb\x97\xec\xe6\xb5,@\xf5\xb1\x90\xcd\x87\x0f+@\x83\xbe\xcfx\xb4\x05)@\xfa2=\x81<\x1f0@0\xce\x8f)Ju0@\xf8*\xe9\xcbY\xdc,@\xce|\xd1\xc6n\xc9.@e[Y\x84\x9f>&@\xb2\xd3\xb5\x1e=\xed.@\xeeeQl\xf6\xca,@}\x13\x9e\x0fU\x91+@T<!\xf1\x9e\x87+@\x8e\xb8\x1b\xcd6\x0f&@|\x9d\xcc\xe4\xb2{.@QI\xb6B\xa0\xc6+@\x82Xi\x05\\\xbd,@^\xad\xabQ\xeb\xf8+@#\x11]7\xea\x060@\x08H\xbes\xa6\x99+@\x9d\x07\x9f\xa9W[.@,\x9a\xa4\xe5\x00\xd8\'@\x8a\x194g\xeeb,@\xdf\x19\xa1\xf4A\xa7-@\xefJ\xe2\xb0(\x1f\'@\x97i\x10\xaad\x9d,@\xce\xc3h\t\xd0\xff%@\xe4\x9e\xfaPfQ.@\xc7X\x1b\xf5`\xd5,@#%HM\xb5\xd5+@f\xf7\x8e]\xb4B0@\xf5\x14[\xf1xL0@\xdf\x97T\xa2\xba\x99-@l]#\xf0\x85\xa0.@\x16\xe4\xf3\xb7J\xd9-@\x02\xe7\xaa8G\xb3+@5AD\x9d\xbe\x11+@\x04\xd7\xbd\xac\x8e\x06+@\xf9.\xb1\xb6\x7f\x11(@\xf6\xd8\xbe\xe7\x02\xe7+@\x11\xb4\xd4\x9c\n\x1f/@\x87%x\xf7\xb4\xcd.@ic\xecC4\xdc-@\x11\xcck\xfc\x9e\x17.@\xf5\x97\xfcO\x9e\x1b+@$\xa6T\x9d4\x88.@U\xa0`\xab[\xd4+@\xe2\x91\x19\x0b\xfc\xc7.@\xfeX\xca\x9a:~.@\xb7\x9av\xd2\xbd\x9a,@\xc7\xca\xe2\xfe\xc3\x040@\xc9?\x18\xaa\xcf\x11,@\xb8\x8e\x95\xd0\xf0\xb4.@rW\xd8\'\xaf\x92.@\xed\xc8*\x9b\xfd\x8d+@\x1f\xd1\x8a>\xd3\x85+@iW6T\xb2\xc8-@N\x0b\x856\xce\xa1(@\x9a\x01\xd3\xfb\x0e\xef/@K\xb0\xfa4\x86\xff-@f\x97F\x83\xaf7.@\x17\x81~\xd9\xcaY0@\x84\xb5\xc0\xef8\xc3.@\xb2\xceR\xa9\xae\x8d,@\r\xde2LG\xf6\'@V\xe3^r\xe1S,@\xf8\xa2\x8a\x96G\x150@\xc7\x04\n\xd9l\x0f(@^\x1eiPO\x1c\'@\x8b\xbe\xb3l\xd9\xfb/@#[\x86\xba\xb4T0@\xad\xdcO\x97\'l.@\xb2\xa1\xde\xc7\xd2\xf2.@\x9f\x8c\xa6\xd2\xab\xc8-@\xaf\xe0\x96\x11\xf7\x19(@\xc7\x04\n\xd9l\x0f(@\x11Mev.\xec%@\x96\x0c:\xc5\xfc\xe40@\xad\xa1\x94\x1e\xd0\x14%@\xb6\xd56\xb2\xbb\xa2/@p6\x11P\xc2z0@\x15\xe9\xec\xfb"_0@\xfdp"\xa4\xb8G.@\xa1\xa7\xe3\xe7Xs,@#R\x97L\xfd\xe60@4!\xbf\x99F\xd2-@BMU\xa7\xed\xc6-@\x8eH\xc3\xfda\x10,@f\xeb\xef\xfc.\xf6+@\xaa\xd3K\xe7\x17\xf9(@Sn\xa23J@.@E\x8a38A%/@ $\x00e\xe1\x1a,@\xe5C\xd1UR&%@\xe3\xa39X\x0c\x1f/@\x991\xafW\xae\xcd.@&e\xb9>\xf0\x9a-@S\xd0\x16\xde\x01\x820@c?)\xc0\xb4w0@W\xc0%M\x16\x1c0@S~\xdb2\x9e\x13/@\x15\xe4\xd9h\x1e),@\x0c\x15\x1a!\x9e\x03)@\xcb\x00g7\xa9\xde0@2\'\x97K\x03\x1a0@\xf9\xc6\xb6\xefh\xd40@\xfeD\x9f\xadK\xb2-@\xaa\xca\x06\x1a\x06\xbd+@\xf7I\x05\xfe\xa9\xe00@\xd2\xef\xbc\xe1p\x810@\x8961\x9fy\x15/@Q\xb9\xba(\xe8+.@\x1a\'\xac\x1e\xf9\x18.@\xaaBv\x1f\r\x01)@\xb1\xe0\xd2\x8cN\xc1,@\x1a\'\xac\x1e\xf9\x18.@\x8fw\xe4\xc3\x98\x86(@\x0fHLc\x0e\x1b%@\x85~\x00\xb3\xf1\xda0@q\xa5\r\xfa\x1a{0@\xa2\xb856\x15\t/@\xdfFU)\x942.@@\x03\x84-\x95H,@\xcb\x04\xa6,\xa6\x8e-@9\xec\x03\x07\x12M-@\xfa[\xec\x82\x1c\xf40@\xb13a\x8d\xc6h,@\x034\xf9\x02\x16G,@A\xf8\xa6\xdf45+@fw\xbd\x0f\xdcq.@\x0cC\xd0"\xbe\x80,@\xb13a\x8d\xc6h,@\x90\x04u\'o\x06)@]T2\xc4\x99E(@\x16\xf8\xca\x1c\xd6",@\xc6\xa4\xe3\'\x1a>.@@\xe2\x07\xea\xd6\x16.@>_D\xfe\x8b\n0@\xf90\x84\xc3\x88;-@\xfa*2\xaep\x05-@{\x851\x02|\xfd+@5\x83\xa3\x88c\x0e.@\xd1\x03\xe6\x11m\x93,@D\xccq\xf6\x13C%@\xa9w\xc8\x83\xd4\xf60@\xd9\xb2\xde\xd4\x0bl.@\x97\xbb;sJ3.@Q\xd2\x89\xee\xfdE-@H\x8cd\xb5\x0e\x9e.@\x86S\xdb\xadUZ-@\x9f\xd8\xa9\x14~\x170@+\xcdG\xc9\xad\x870@@\x10\xf6T\xa0<,@\x1e,`\x8c\x9f\xe6.@\x00\xfb>\xd1\x14\xe8,@\xd6\xf5|\x0e\xbe2%@\xcc(\x9f\xfcz\x08/@\xa9\x9f\x7f\xfa"W-@$\xa0\xc2\xb1\xa1F-@\xa9\x17\xddT\xa9\xfb+@$\x0f\xc3\xac\xa5\xfe&@A1\xc2\xdc9;/@6\x8e\x13|B\xaa/@!\xfb\x08\xfc\x08\x17,@\x1cP\xd6K\xeaN0@\xe0o\x16h\xdc90@\xe7\x98\x05s\x01_,@\xd0\x91%s\x08\xa60@\xd9,9\xee\xc1\x14/@\x01\xc8\x86\xca\xb2&.@\xd9,9\xee\xc1\x14/@\x8d\xaa\x18\xfb}\x11.@\x84LC\xac\xf3\x8f-@\xe2\xa1\x1d\xdf\xdb\xf7%@\nr\x9d\r\xab\xc4,@Ny\xfdL\x93\x89\'@_\x17dG\xdc\x1e/@\xfe\xc7\xe9\x19~\x061@\xbf\xf7\xfd\xe7\xe8\xba0@\xa19V!\x85w0@\xad-n\x9c\xeb\xba,@\x89Ub\xcdB\xf10@\x15q\x94\x8boE-@\xae\xac\xaeJ\xcf1%@\xd2\xa2h|\xa8\xc2+@\xb6\xa3\xdf\x1b1\xd7-@&\xf3\xdb7\xdd\x11-@\x95Ch\xbbz\xcc-@M+\xd6\x86\x9ak-@"\xb4\xff\xd6\x11\xcf.@)\xb0&\xee\xc9C-@S\x83&j\x95\xb2,@,a!\xd2z\x8f,@.\x90\xde\x13m:,@\x07\xe7f\x98\xfa\xbf.@h\x1dc\xaf\xec;%@\xe4W\x00e\r4/@"\xb4\xff\xd6\x11\xcf.@+\x04\xc1\xfc\x836.@a\x1e\x05X"M0@\x80h\xf7\xfb\xb4\xcf,@\xa8\xcd\x13\xfe\x8a\xb5,@\x87\xffh\\Pb\'@\x7f\x02\x8ct\xb0\xcb0@r\xd8\xde\xe6\xd9\x9e0@\xdb\xcb0\x0c\xa1m0@\x83RE\xea\xe8\x81-@\xb6\x85\x00\x14\x90\n1@\xc6\xab\xd1\x85,g.@\x0e\x13/GI\xed%@\xbfJ\xd6\xf0i).@\x02\xf5\xfaP\x93\xf0,@\x8c"\x8b\xe5H\xae0@2\x14wC2\xcc-@\xf7\xfcWc\xcd\xc20@\xfe\xd4hb\xbe\x96-@{O\x8b\xe1\xd3\xe6,@ai\xbd\x1fSt.@\xb3i\xae\xaa1\xa9+@V\xf6\xe6}\x90P0@#\xc84\xd0A\xad0@\x9al\x13\xa3K\xb00@\xa6\x02\x99{\xb600@\xea\t\xe4#\xc8\x0f1@)\x87l\x9cC\xeb0@\xc5\x1dg\xb9\x7f`0@|1\xa9\xaa\x1a\x02/@\x00\xcb\xfa\xf2\xbaN.@TR=\xb5/\xef-@CO\x00\x8b\xd7\x0f-@$8\xa6\xdf\xe6\x8d,@\xf2\xec\'zd+.@)\x87l\x9cC\xeb0@\x91\x98\xf2\x92c\xb00@K<<\xcb>\xd9,@\x15\x1axN\xb7\x82,@5Y\xe4\xf0\x10\n1@)\x87l\x9cC\xeb0@\xb9\xff[4\xff\x8c.@\xe1\x0f\xfc\xb9\'I.@\'\xda\x95[\xf3\xa7,@<\x14+\xa0\x8a\xcf+@\x8d\xaf\x10\xb8fc,@\xb7\xfb:u\x1c\xe7,@\xfa1#\x02\x14\xe9.@\xf6@\xa40p\xa1/@\x9b\xd0\x86\x97\xca1/@&\xedfQ\t%/@\xdf\n\x8c.}D.@\xa8gRh\xdc\x1b,@\xffVUZlj0@*\x10\x97\xf6(\x0b-@\xca\xf3C\x98b\xac,@+\x8c\x84`\xb9\x9f,@\xc5w\xf1J\xc1\x031@\xf6@\xa40p\xa1/@\xda\xa3B\x89r\xef-@\xdd\xaeo\xd0\xb9\x1f%@?8\x19\xe7\'\xfa0@Z+\x7f\xa8\xe9\xd9.@1j\xe5(\x7f )@\x9fD\xa6\x08\xb7\xe50@y\xf4\x98 Q\x930@4D3?\xe7\x85/@M\xd79@kq-@5~\xb3\xdfS\xd1,@\xb9\xecsu\x171%@%fj\xe9\x05\x0b-@:\x1c\xfc,\xca!)@\x01%\x02\xb2\x14\x85-@\xc1\xca"\xc1\xd2\xe0,@A;\xb0\x994\xf30@\xfe\x8f\xb2`\xef$/@7:\x87S\xcbq.@/r\x00`\x01\x960@N\xfe\x03+z\xd0.@\x9fTUH?\xa3.@61\xe6}y\xf8(@\xb1\r\xf1t\xc4\xec(@uw\x1a\xea\xd8\xa50@\xb9\x12\xa6\t\xe0G,@(\x1fu\xe9c\xa50@-a.C\xba\xf8\'@\xd0:\xc2*\x8e\xac/@\xe8gy\x88\\\xd2.@\xbc\x7f\xb3vU\x94-@\xec9\x15B\xb7\xbd0@+3\xb34L\x84/@k\xcb\xbf\xb6\xc0\xbb.@\x80\x84X\xea\xec*,@\x7f./\xbe\\\xfa(@~\xdb=\xa2\xa6Y.@dh\x03\xe7YZ0@F\xb3\xba\xfdG\x860@\xb9\xa2v\x9d\x00M0@\xabP\xc0\xb4\xef\xf1.@\x14\xb1\x8c\x8b\xee\xf40@\xdd\\\x04\x8c\xae\x98-@\xf2\xa9@\x88u@,@\x06\x96P\x1fW\x13)@\x06\x96P\x1fW\x13)@}dh,\xff\xbe0@3\x95x\xe0\xa1\xb80@\xcf\x90,f\xa8N,@g\x87>\xe1\x10\xbb/@\n\x11)\x16\x05\t/@`\xe9\xc2\x80\x99\xd6.@\xc1\xe2}d\xe7\x9c+@\xfc)6\x90\n\xe7-@\xacD\xcb]\x06\x05.@\x0f\x12\xfeq&\xc0-@\xad\xf9\xd1\xb2w\xa8,@\x1d\xfd\x90\xcf\xfa\xf8.@\x13\x84\xb2rZ\xce.@,9\x87\x04\x84_(@\xf9\x89C\x9c\xedM-@\xf5v\xa8q\xd9\x930@\x11\xa0\xe3\xc5"\xa6.@\xfd>\xd4]\xcaU.@\xec>\xfe\xdd\xbbM-@Y\x88~\x0b\x1b\xf4,@\x96\x12\xc6\x04\xbb\xb9/@\t\xaf\x80\xb4\xe5\xaf0@E1<w\xd1\xa0.@\xb8\xef\xc7H}\x1a1@\x08\xca\x13\xb3`\x83.@\xb9 \xc8\x1aC\x12.@\xc8\xa1`\xa8\x7f\x9f,@\xae\xf58H\x0cv,@e\'\x88f\xe0\x18.@\xfa\xf2\x13\xe2;\x9b.@\xf1\xbaU\x1d\xd8\x89%@!aU\xa7\xe0\x17-@\x18%"I&\xd6%@\x91\x92\xa6\xf3\x0c0/@o\xa1\xdb\xde\xffs.@=_\xe0\xde(\xf7-@\x05\xad\x90D\xb6\x0b)@]rc\x02d\xb4.@\xb0\x90c\xc9T\xdb0@\x87\xbe`\x05\xd8\xb7-@/\xccQI\xd7\x9b.@\x8c\xaa\x92z\xc2g/@\xabQ`\x8bC\xf3/@FM\xf1\xf5D\xc2/@S\x84c\x95:\xca0@\xd6\x07\x14\xb4\xc7\x021@\x15!x\xdb\xe7\x17-@\xa8s\xc0\x1fMN+@\x17\t\x9d\x82\x01\xbd0@e[Y\x84\x9f>&@.\x9d\x7f$!E.@SRr\xc9\x85H/@ \xda\xb6\'\xc3\xcb%@\'\x07\xbeg\xc3</@\x1a\xb6\xc5\x8f\xea%-@\x8eD\xce-.\xad*@7z>\x0crG&@,}\xe9\x99\x08\xc40@e\x0b\x95\x16\x13\x8e.@\xe7\xc4\x9b\x19\xfd\xe2-@\r\xe0C@C]/@\xfe\x89sX\xb9\xf5,@\n.\x97\xfe(8&@;B\xe7\xe2r\x9a0@N=\x02\x87Qm0@\xd8e|\x1e\xeb\x940@\x8aA\\yi\xf6,@\xe1NK\x05\xe9!&@\x08\x8c\xf2\x07^\xd80@fp\x91\x1b\xda\xba(@Z{\xc1XB\x0c,@[\xbe\xed\xd0\x0f\xb80@\xc1\x8f\xad\x1dE\xa1.@v`S1-\x8d%@\xcd\xd7W\xd7\xac\xf1-@\xfe\xa8x\xaf\xa4c/@[\x80P$$\x86-@\xe4\xf7\xceV65/@\n\xad\xa4\xf7\xb4\xf2%@\xfbi\xa6d-\xb6\'@\x97\t#L\xf6W.@\xdb\t\x1c<;1.@X\xe2\xd2\xf7\xfd\x83-@m\xcee\xcaJz-@\xf6\xfda@y\x04/@\xdeA\xa3|\x83s.@\xb7M\\_\xe0\xb2.@\xfd\xe6\x91\xc0t\xc7-@RT?\xa4\xe0]&@bm\'\xf2\xd9\x93&@\x9f^\xe4\xeb\xc6\x9d/@\xf45_\xa4\x7f0/@\xf5\x0e\x8bp\x01\x1a/@M\x92\xe7\x96\xff\xfc0@k\xb5\x94\xfb\xf4\x04,@P/8GT\x1a,@\xe1b<\xf3\xfcQ+@\xaao\xab\x90\xd9\xba/@\xdf\x92\xb7\x8cr\x1a/@\xf81b\x1e\xad\xe6)@z\x8f\x97\xf1%8-@\xe23\x10@\xf5\x1f+@\xf0k\x15\xfc!<,@\x1f\x83*\x93\x02A-@\x9e\x06\x84\xc0\xef\xd5+@\xce\xad\x84\xb9#\x19&@\xf2\xcc\xcf\xbfn\xf8(@j\x18\x8e\x89\xec\x96%@ \x0c\xe24\xeb\xbc/@0KW\xa0\x06O-@\xec\xdcl\xc2\xd2\x04)@OYk\x12\x00\x05,@\x10))\x96\xe7\x7f0@\x8b\x0c\x18\xd0YI0@\x9e?-\xb0 \x97-@\x10\xbd[S\x8a\x18/@w\x9c\x80N\xd1\xfa+@\xb94\xfb\xc1\xef\xfa%@#\xf8\x88\xa9\x99\xa4%@\x1e;\xf3\x9e\xe9\xc10@\xaf\xef~c\xce~.@8\x80\x08l\x03".@\x9f=\xfa\r.\x0c,@\x11pa\x15\x99L&@}\x7f\xe4\x93\xfb\x84-@\xf5\xb8\xdb\xc8*%/@S\x14\xb6\xd3\xaa\x0b,@\xb9\xab\xd8v\xeb\xfa)@\x9c\x06\x0b\xa4\xa4\xa6,@%*\x05\x08\xd3\xe1.@4\xb0\xcbT\xba\x11&@(v\x1e\x8b\x89\x19.@\xfeA\xfb\x8e\x0e,,@\xd4\xa4\xc4\x02i\xd9.@PBH|\x9f\xc6.@\x8a\xffVe?\t.@\xe4\x89\xd1uu~-@\x8d\xf8\xd6/\x07\xc70@\x1b\xa7MX\x8c\xbd0@+Z\x8a1\x1f\t&@\xe6\xabr\x0fJm/@7\x1b\xed\x8da\xbc/@\xc8\x12\xd1 s\\0@:\xdb\xe0\xd1@T+@\xbc\xe4;u\xf7\xbf0@\x85W\x89\x1e\x94\xc70@#\xc9q\xfa\xd3C.@?\x9d\xbeg\x8a\xe2+@.\xb76\xb4\xfaK0@X\xb5\x96}\xf3\xac/@\x8f\xf0 |\xfe\x90-@7\x99\xacj\xff\x85-@I\xc8\xb7(d\xaa-@N:\x91\x85\xa8\x10.@\x11\xe2\x03h|\xc4+@\xafYD\x8a\xaf\xbb\'@\x88\x03\xd5\xbbz\x97(@g\xc9\t\xe3z\x7f-@\x9e\xca\xa9O\xeb]+@\xb1q\xcb9\xce\x87.@\t\x04\xf07\r/,@\x07\x9e\x03^\x0f5+@w?\xe6\x1c\nL,@@\x19"\xb4\xd5\x000@\x14\xc1\xa5\xfd\xd4\xa4/@\x9d\xf9\xa9\xcb\xd4\xe4-@/\xb3\xe2&xM*@\xe3\x10\xb2\x0b\x11\x92.@fJ\xe4\xd4\xefA.@0i\x95\x16\xa4\x14.@f\x16\xaey\xe4\x0c0@\xf9\xd5\xb1\xd2K\n&@w?\xe6\x1c\nL,@\x8bbT.q\x11/@\xf6@\xa4;\xc4\xf5+@\x81\x98 \x11\x16\xdc+@\xe1o\xd8\x00\xb6\x160@\xa9;\x89\xea\x8f`.@\x9a/\xa7\xd6\xe7\xdc-@&\xc10t\x7f\x130@e\x06g\xc1\x852,@\xe9\x17\xaf\x1d\x8a 0@7t\xe6\xe6\xe3\xfc/@}\xdc\xc8\xd4\xf1\xc9-@l\xba}P\xe3%/@\xd4\xc5\x8a\x15\x08t0@\x93\'\xab\xe7\xa6o.@\xe1\x05\x00/\x01\xe6%@r\xe7\xa5dw\xfb-@&\xc9\xfd\xfb\x16\xe70@K\\\xe5@\x1d)&@\x16\xe1\xc9\x07{\xfd%@\xf4\xad\xc17H\x13/@\xd3c\x067\xb4\xee+@\xa4^\xe4Tb\x111@\xba/\x0e:%\xe00@\xd2\x98\\\xc1Ba0@}Q\x88\xe0\xa8\xbd/@\xcfU\xa5>#\x1a-@d\xc9\xcdt\x11o+@\x1a\xf9\xd1\xb4\xf4\x001@a\xae\xf57\xd05.@}\x94\xa2a\xee\xe3/@\xe9\xf2\xf9\xcd\xd1{0@\xecd\xe3\xff\xd4\x0f&@n/:M\x05y.@\xf4\x13\x83\xd0\xcc\x141@\xc9v\x94\xc8\xeaS.@\xf8\x14=RO\xae(@\xab<\x9e\x17\x8d\x0b/@zA\xef\x0fg\x051@\x8bH\xc3\xa1.\x05&@3\n\xaf\xb3^\xef*@\x06\xc2.\x95{\xf2/@\xbcJM\x871\x13&@\x1b\xfaN\x8fp\n,@\xc2\xa1\x0c\x86<\xf6.@}\xe9\x03v\x8b\xe6+@\xecl\xeb\xbc\x08\xec/@)\x02\xde\xbf>=/@D\xb4\xf0\xa5\xacP0@L\x95\x84)\'\xa0.@\xb6\xca\t\xea\xff\xed%@\x86\xd6\x1c\x84$\xae\'@\xf2\'\x81\x1a6!,@wg_\x9f\x97\xc0)@\x1e\x8c\xe4O\xfb9/@\x11\xe4m(\n\x12&@O`0\xd6\x0cJ+@T\x11\x16\x87v\xa3(@\x8b\x1cVn\xe7\xd9.@\xe3\x04\x13\'f?-@\x9eMpyG\x04.@\x94\xe2i\xed\xfd\x06+@3q\xf1i5\xe3%@\x9b\xcc \xb1\xa4\x990@,Z\x16\xdc\xd4\x1c,@\x07\xad\xe1!\xf1\x06/@?\xa4-\x98\x12,/@ty\xdc\\\xab\xa10@\x0f3]`\xc0\x0e)@\xcd\xef[y:\xd4+@\x08%\x9c\x85v\xcb+@\xb3R1d\x8a\x010@#\xbaG\xf1K\x84(@\x13\x00\r\xb1\x87\x0c/@9E\xbd\x924\xbd/@\x87J\xc0\xf6\xd1\x190@\xdf\x01\x93\x90\xcc\t,@\xc8o\xc2\xf6\x80\x0b&@\xff?\x82\xca\x8f{-@yQ\xf0et\x92/@\xae\x7f\xe6\xc0\xea\x9d.@o\x8a<\xa1\xad\xf8-@\xaa\x05J\xad\xc0\xd1-@e\x1c\tr\x94\xd4/@=$\x159\x87\x1b0@\x02G\xf9b\xef1-@\x05\x03t\x02\x95\xff%@\x85\x85\x85$v\x1c&@\xfa+\xa0\xb0\xfc\x900@\x02\x8b\x08\xab\xea\xef%@+\xb21\x02Z),@kMz\xda\xe8\x030@\xb8\\laP\xd9/@\x97_4\xcc\xa7.+@+\xcdG\xc9\xad\x870@@\x02\xa1\xe9\x99,,@\xb8\xb5\xa5\x16\x95!.@\x1d\x14\xb2\x88\xf6%.@\xe4WJ\xa6(!-@\xd9\xab\x90N\xdd\xce*@g\x0b\xff\xb9\r\\-@\x1c\x943\xaeV\x110@\x8b\x13>\xe9\xea%0@_K\x99\x9f\xac\x8c0@\xf0\xd5\xda\x00\x19\x910@|N\x12\x9a\x06m-@\x10\xcd`\xf5j\x94/@d\xc0\xbd\xc4\x8f\x03&@\xc4\xcf\xb8\xa2\xff\xd2+@\xa9\x90\x80\xd9}I/@\xbaF\xd4\xb1\xa0\xeb/@\xe9=C7\xd6\xf6/@\xc6\x96\xe6_]\x161@\x01\x91\x96\xfc\xbc\xee%@\xb5\x94\xcag\x93G-@\'\xa2w{\x8c\t1@\xb8\x80\xea\xabxY+@\xa8\xc2T0\xf0N-@\xa4\xd4\x88\xa35\x10&@\x844\x92\xe2\xc0\x1a,@\xdb\x0ey\xa0e:.@S\xeaJ\xdb\x8e\'/@\r\xc6\xac\xd2\xd6\xf0%@\x1b#=\\B?.@\x1ax\x86du\x7f*@\xca@=\x95A\',@\x0c}\x9a\x05\xfe2.@\x1b&h\x04\xeb\x04-@$\x95\xb8\x83\xf3\xf8-@\ne\x0e\xbfr:-@\x15?9C;\x030@k\x1b\x8f`\xc0\x140@\xf7]5\xa5g\xaa,@\x1bw\xdcy<\x1c.@\x7f+\xcb\x15\xfa>.@\xb2\xb3\x11\x1a\xf5\x980@\x0b(\x93\xf6\xab\x8b0@A\xc4Y\xf1\xae&/@\xf7\xc0\x07\x1f\x91\xf2.@\x13W\x12\xe8)\x100@\xde\xf7\xa0\x9c\xd0\xa40@\xb1\x137\x84\x14\x83/@|r\xac\xf1Xf+@kf\x9dc\xb91.@\xdaa\x90\xc9\x0c\x12-@\nr\x9d\r\xab\xc4,@\x95\xf4\x1b\x0b\xc3\xd5-@\xeb\x05\xaav\x96\xe2.@\xd2\x84\x96\x95\xb1\xec*@\x97xf\x93tV.@]\x89\x90m\xd0\xd8,@\x9e\x08A\x00\xab\xd5*@Z\x018-\xc3\xb7+@\xc2\x16\xa3\x1b,\x92-@\xbd\xc6(\xea?\x07-@\xddHpp\xaf\xab-@r\xb8\xc5\xb5\xeb\xcb.@\xca@\x07j%\xb3.@\xbay?\xf4\x9f\xd8*@.F\xe8\xc2k].@\xd0\xd8\xf8.[\xa1-@\xb9\x10\x12Ssw-@\x80\tN\xb8\xfe\xac+@\xc3L]\x02\xbd\x9c+@\xdd\'\x90\xaf?\xcb0@\x1c\xa2\xda\x83\x1b\xb10@\xce^\xbdc\x08h0@\xd0\xd8\xf8.[\xa1-@\x95{\n\xbd=\r.@d\x84DG\x10\xa8,@\xccq\xd2\xe6~{0@\x8b8pV\xa9\xee*@\x11J\x11\xa2\xac5/@\t\xa6\xfb\xcc\x0280@}+\xdf\xbfUX.@\xcaoL\x1f28.@\xe9\xbf%{\n\xc1+@#{\x17\xfby\xb3+@Z\xe5\xb1\xf1Pr0@\x9e\x8f(\xea\xe43.@u\x91|\xa2Bc.@\xb6;4\x94LL.@\xc0S}%/\xd2,@\xcaoL\x1f28.@b{\xe5ad%.@\x14fR\xc7)\x010@s{\xfb\xbcs\xb3*@\xc9\xbbT\xc6\xfe\n.@\xc0w"\xf2\x06a.@\x02F~\xb4\xfc\xad.@u\'?\xb9\x0c\x94-@\x8d\xeb\xce\xbc\x1d\xb8+@zNk\x880O,@\r\x13[\xa4X\xe0.@\x9bP\xf7\x06\x1a\r-@\xb8\xb7\x83\x0c\x8eS0@\x0c\x86.\x84\xbe\xce.@\x91\x19\xb1\xc5\xf8g.@\x1a<br\x07\x82.@\xa2\xba>\x8e]\x00-@6\xe3S\xce\xae0(@Q\xb4\x19\xad\xcbg0@\x9e\xbe\xfb6\xdc\xe2.@5O\xa1]\xbc\x13.@n\xe2Sy\xa8\x98+@eC\x84-\x07\xd1.@\x9ai!xm\x8a.@){j\xf4*P,@m$\x18\xc8\xc1\x1d-@(|\x00\xa6g\\-@\xf7\x81\x8b\x0b\x9d\x8f.@K8y\xe2\xfe\x01/@\xd1\xfc\xdfJ\xb8X-@\xdeh*\n\xc0U.@\x80\xb3\xb3\xda\xbf\xc9+@\x99\x85\x83-\xcbP+@\x00\xf1\x99\x99\xbe\xd6.@\xc7\xcc\xaa\x8b\xbb\xf5-@\xa7W\x1b\x9e\x00\x04-@,\xcc"\x98\xf7\xe0-@6Ac\x94^\x91-@\xae\'\x9d\xff\x90\xed/@\xa1\x88gYMy&@\xda\x82\xf9\x96\x14\x980@\xbb\x84\xbc\xfe"\xa9+@\xb9q\x12\x932\xe2.@s\xd5\xf9\x9d\xbbR,@\x10Q\xfa\xe3\xc7\xec/@!7\xde\xac9~0@!\xe4A\x1c[\xbc.@\x92\x9d;\xf8\xa6\x0f.@\xf5\xb1\x90\xcd\x87\x0f+@\x06V\xb9\x93\xee\x9b-@\xe1\xb8]=\x8ae0@\x1a\x84\xb5C\xfbr-@\x0c\xbb\xa1\xc3\xa0\xd9,@\x18\xf7\xfbx0T-@CW\xba~H\x0f&@\xdf~\x89\xa9y\xec.@\xca\xfa\xb5\x0f}++@\xee$)\x0bGx.@\xaa\xf7);\xff\x04+@{U>\xa1\xd9j0@.\xaf?\xaaD\x860@\xdb\xeb\xa1\xe1\xbf\x060@\x1d\xda\x00WD\x98+@\x15\xf1\xc7\xc0SA0@\xaaj(c\x9f!0@\xa6\xe4\x94\xda\xfa\x8d-@,\xb4\xebH;\xa8-@\xa4\xee\xf8]f\t&@\x8ez\xb3`\xda\xd2+@\x1bVm\xed\x0e\x9e.@KN\x1f\xa4;y0@\xe6o\xe5\xa6\r\xd6-@o?[\x0e\xd7\x82-@\xd7\x95\x91\x8f\xa8K(@\xf9\xfd\xf5\t\x9e\x06-@\x12\x9f\x9fR3\xb5+@\xa3\x9d\x14\x18\x8e\x12(@C\xe2\xcb\xf7w\xee%@\xf1\x04\xa1\x1c\xe5\r&@\x08|\xd5\x8a\x91\x18&@\xc6\xef>-E\xc7,@\xbd\xed\xbe\xdd\x1c\xfe+@\xf0\x88<\x0c\x9e\xe7+@`\xe8\x03lf\x830@t\xccA\xe7\xe7\\0@\xba\xb6\x07\xd2\\\x97,@\xc7\xce\x0f\xcas\x17+@\xdb\x81!+\xaf\x86.@\x12\x97\xbf>>j,@\t\x00GY\x8c\x03,@\x00\xbe\x1cHk},@a\xfd\xb7\xfb\xda\x12,@\x89\xd6/\xb5\xe9\xd3+@\x17\x8c\xde_\xf0\x8c+@\xb6\xc127\xcc\xb7.@Q\xbc\x15\x14B\x93.@KZ\x0c\'\xcc\x85+@\xa7p8\xbd\x88\xbe0@\xfa\x16\xf8\xee\xa6\xc2.@\x07\xa8W\xee\\{,@LM\xba\xdbh\xa3(@NI\xa9\xb1\x17\xfd\'@t\xb4C]\xb7\xef+@{\xcbv\x18$S0@=8lN\xd0\xae/@L9\x94\x15\xd4\x18(@\xb1o2\xbc\xea\xd8.@\x90X\xd0\x85}&.@\xfdxrL\x86\xb1\'@\xedT\x14\xb1B\x1d.@\xc0\x81\x1e\xa3\xb1\xe30@\xfb\xde\x8a\x0c\xbe\x870@~\xf13\\\xe0y0@A\xca\xcc8\x19t,@C\x06\xe2\xace\x02&@\x0eO_\xf8\xa7\xe00@\xa2"\x0bX\xe64/@1\x1a\x13\x98\xd3\x13,@\x16%/\xe2 \x800@a\xe8\x07s\xc2\xc4/@s\x16\xef3\xb9\x1f/@\xa2\'\x97w\'\xd8-@\xffAu:\xee\x1b,@\x82\xdd0\xf6\x19\xfb(@\x82\x9c(\xcf\x7f#%@iK\x96\x0b\x9f\xdd0@\xfc\xd4\xb1\xcd\xb4w0@A|\xf2c7\xc7.@v\x8a\x19\xac+D.@\x18)W\xb16+,@}\xef\x0cP\xdf#.@Pz\xd2$\x90\xb4-@\xf7I\x05\xfe\xa9\xe00@\xa0(\xfcf\xf4\xd50@\xea\x91B9\x14\x810@\xd9\x9eG\xfeF}0@p\x89\x85_\xa0\x1d.@\t\xc4/\xf0\xee\t/@\x92\xfbm\xad\xe9_-@\xde?N\xfa\xfbG,@u\x8f\xc3\x90K\xbe(@\x1c\xb6\xb5H\x9dt.@\x87DJp\x1fc0@\xd8M\x98\x1e\x16G,@A\xf8\xa6\xdf45+@#=\x95\x10\x87^.@=V\x88sSh,@\xe6@B_K\x06(@w\xa1p\xabr@.@.\xe2\x0e1J\x07)@\xb8\x82o:\xe4\xce/@i\xad\xa2.5i,@/\xe3\xdd\xd1A\x10.@]\x88E\xa1\x06\x03-@\xd2\xbe\x045\t6,@i\x9e\xbcW\xce\xfc&@!\xe3<^\xa4;%@\xd7gc\x91#00@In\x16\xc1x3.@s-a\x96T\xb10@\xa7\xe0\xe1\x9f\xbf\xf4.@\xf55\x9ez\xda\xb7.@\x98\xa5(\xae;[.@\xde\x12q=9=,@\x03\xe6\xe2\xc3\x90\xda-@\xce2\x15\x11\x1e\x04/@\x84\xb1\x93y\xd8(,@\x15\xed\xa07\x15\xb60@M\xb4~\x97,E.@I=\xc8\xfb\xb8c\'@D\xf9+L!\xa50@\xcev\x9fw\xf2\\0@"\xe1\x06\x04\xf4\x080@ ]\xa1\xd7\x82],@\x02\x91\x12u\x96\xfd(@\xee%=\x1a\x87\xe3-@\x15\xed\xa07\x15\xb60@eq\x14\xa8*\'.@\xe7\xba\x10K\xf5\x19\'@\xa5Rs\x9a\xe5e/@\xf1\xef\xf3\xf9\xbe\xfb/@t$\x8e9uz-@\xac)0\x1ex>.@\xaa7\xfa\x8d\n\xd6-@:\xcf\xd5\x81AI.@S\x9b\xbd\xb0\x87v0@\xb33\xc2\xb2\x8e\xbc,@\xfb\x9a\xe9i\xe3X0@\xb3N`3\x1fP+@A^+(\xa8\xe7%@\xbb\x176\xea7%&@|\x97\xc1\x95\x05F-@\x00o]\x11\xe6\x16,@@\x8a\x89\x7f\xfc\xa30@\xc1n2\xda\xe3h0@Wv\xabH\x81\x18.@\xb8\xa4\x81E\xc3\x10/@k!P\x85\x14\xf4.@L\x17"Se\'.@\x0f"\xda\xcf\x88\xe2-@\xce\x83\xe6\x0fJB-@\x94\xc0\x88\xbf|\xb3,@\x93|\x15\xe3\x1a\x94,@\xd6 \xd9b\xc64)@\x1e\xc4[\xb3\xd1\xb80@AGaD\x84M0@\x96\xd8\xcd&g\x08.@\x0f"\xda\xcf\x88\xe2-@a\xef\x7f\n\xb8\xc2,@\xd0\xbe\xfa\xaf$\xcf-@\xbeih\xdcZ\x89/@\xc3&a\xa8\xc7).@I`\xb6dc@.@\x91\x10-\xcfv\xcd,@\x82K\xc2\'\x14\x82-@%\xb3=\x12\x1840@\x8b\x82\xee\x90\xf7P%@\xf9c\xaf\xed_\x80.@\x7ff\n\rW7.@\xf0\xba\xae\xe8\x11\xbf,@\x18\xc7\xbd\xe7q!)@w3\xa1\xa3\xef\xc20@\xab\x9b\x99\xe9\xa8\x1f.@\x81\xb8\xd5 .\xa4,@$\xd4\xbb\xf6\xe5X.@9|L\x038W\'@\xb7\xb3\xfak%,.@8\xb3\\\xaa\x00\xe2,@&q$\x0fP#/@\x83\x12\xe4\x82\xae\x0f-@\xcb\xbe\x10\xa3\x1f\x93,@U\x01\x84d\xf4k+@Z\xeb\x1d\xa6\xbd\xb30@\xd7\xe3\xc2\x8a\xad\x1e-@\xfb\x008-\x15\xc6-@\xa2Q\xf2nFc0@\xd7\xa9\xd2\xae_\xd5,@V\xf6\xe6}\x90P0@\xb4\xea\x10\xf2\xeb+%@\xfb2\x1e\xee\xa2X0@]#,\xcc\x90\x9b/@\xa9\x83:\xfcz8%@\x9d%\xb0\x00\xb9\x890@\x8dI\x86i\x1d\xbc-@\x06\xed\xc5\xd5\x05D.@\rO\x87\xfc\xb2\x85,@\x9fp\x8d`|"/@\x8a\xa5\xfe\x07N\x08-@!\x8a\x1a_\xe8\xb8.@0~YM\xb7\x1e%@\xc6\xb6w4\x12\x061@\xaf\xd0V[f5.@J\x02\x1c\xc6\xc0\x1d,@\x99\x1d\x153\x06\xf0-@\xe9\xde\x96d\x84\x94.@\t1}>\xda\xba0@\x05\xbe\xb8\x17R\x950@oM\xa9g\xe9\x96.@S\xd9(\xbf\xaaO0@N\x85\x0cVk\x87/@\xaaj\xe3D!\x94+@\n\x03SF\x8f\xfa%@\xea\xa4\x95\xb0\x00\xd8+@\xb4\xc6\x05*BI-@y\xde\xfb\x1b?+/@\xd5-m\x07\x9a\x17/@C\xa6{`\x10&)@<6\x88\xb1\xb8\xf30@5\x14I\x817%/@\xff]\xb3\xd3\'t.@\xc0\xdd3\xb1\x7f\',@tJ3\x80\x03G.@g\xe9\x1e\xb7\x03\n.@\xae{\xd1\xe6)Z+@<\xd5\xfaJ\xb9\x96-@\x0b\xcd\xf8\x00\x86\xc40@\x13D\xd3\xee-\xbf0@\x06yx\x92\xed\xde.@\xb7\x1e\x16O\xfcT+@e\xeetD\x94\xd9.@\xd0\xcf\xbezh"&@.h\x13\x80P\n,@\xf5\x10\xde\xc9\xee\xe0+@\x01\x1d\n\xe8@\x960@*q^\xe3\x11\x17/@\nL86\xc1\xa4.@i\xb3\x0b\xa2<1,@P:\xd0\x88\x8e\x96,@\xfe\x98\xa6\xe7.\x870@\xac\x91\xa5\xb7\xe8\xe8(@\x9e`2TU^+@\xa6t,\x84\xd7\x9f0@@\xf2\x9b)\\\x17&@\x9f\x85\x875\x9b\x80.@7\xb8\x89P\xa9\x0b-@\x83\x17\xe3\xcb\xf2++@O\xb3\xde\xb6\x01\xff/@\xd1f/a\xf5\x92-@\xcd\xa8\xc3g$\x8b/@\x83Q+\xe7\xee\x85+@\xf7X\x89Y\x92j(@V\x89\xeb\xf4\xd1\x83/@H6w\xc3\xf0\xbb.@Z\xef\x9f\xce\xcb\xd8%@\x87\xefk\xc2\xd6#/@\\X\x92\x14(\x870@~\x98\x90\x15\xb6\x14/@b\x8f\xa6J\xb9k.@-\xb7\x8a\xf4\xa5\xe4.@\xc1\xb2\xac\x0c\xcab.@\xef2\xd9Q\xca\x97.@\xd0\xf6I\x0c<\x03&@\xc2\x82\xbc\x9a\xf0\x10)@K\t\xf7\x85\x01y(@\ni\rT?-(@\xf8\xb6\xa5\xfbb\t,@\xf3\x95\x9fN\xa3\x16,@\x06\xaa\xad\x13\t\x1b/@A_%.F\x121@;\x0c!\\\x18\x94)@\xb8v\xe4\x14;\xa6+@\xc2\x8dN\x1f\x8f(+@\xd4q:\x147\xc70@2y8$]t.@\xf0\x06J\x8d\xc6\x8a.@m<z%\x871/@\x8b\xcb\x99\xc8j+*@u\xad\xdf\xa8\xac;)@\xb9\xd4\xac\xdd^\xf20@\x0e\xaaYF\x96\xb60@\x0b)\x11o\x1d\xd3.@4\xc1\xb9W\xd8\x08,@\x04\xfb\x94MC2.@e5a\x8e\xe4\xa2-@(\xe4\xce=\x8f\xba+@\t\xdahAO\xd50@\x0f\xf8\'\x90%\xa3.@?\xf1%\xfc\xc3\x8b%@\xa9\xa3\xbd\xd1\x92\xbf-@\x05\x1c\'\xa0_\xbe0@!\xaa\xf3Zx\x18.@\xf60\xda4\xb4J&@\x15+.\x15M\xa2.@.\xa9R\x1d3\xa9,@TW7\x83o|/@3\x1cy\xa7\xd2\x19&@\x90!\xac\xf9h\xa30@J\xbe^\xe3U7/@P\xf8\x93\x8d\xfd\xd5.@\xf8t4\xa7d",@\x90\xc6)\xfaoV.@){\xb7I\x92\x02+@\xf4\xe8\xfb\xa2u\x1c/@\xce>\xf4\xa3\xbb\r,@\xbc\t\xf8\xd2Y\'+@`Q\xf632\xd90@\xc2\x0f\xa8\x83\xdc\x920@\xd8L\n\xd0\xad\xbb/@\x86\xf31\xf9*\x00&@\xd5\xd8\x1b\xbb\xa1\xd80@\xc7\x01#\tQt0@\xef#w\xa0T</@4\x0c\x1e\xfc W(@\xc8\xd0\xd5\xd7\xac6,@\xbc\xc3/TR\r,@O2\xf3=\xde\xa90@\x02\xec\xcf\x93*\x1d&@\xcd\xb0V\x87\xa6\x920@G7\xd7m\xdf\xf6-@\x04UQ\xad \xa1,@\x8cn!M\x9e\x0e)@7\xc4\x17\xdc\x94\xdb0@\xd4\x05l\xf7\xf0*/@fjX\xc3\xa0\'+@\x9c\xc7\x87H\xef\xf2%@\xc1#)\xcc\xf3\xf6.@W0&(3\xda,@R>\xcf\xae*\x91&@\xe6\xe2g\x13\xfc\x910@FW%8\xf1\x880@\x9dt\x05,\x03\x85/@\x06\xb9zg\xcb\xed-@\xaa|\xbd\x9f\xa7\x9a0@\xb3\x86\x9c[9\xeb.@\xd9\x7fhO\x0e\xf3+@\x8d\x87\t\xa3\x90\xd2+@\x85:VMM$-@\xc3\xba\xd8\xd8\x19\x980@@\x91\x91i#\xb30@\xb7p}\xa9\xc5\xfb/@"\x9e\xde\xa15</@\x1e-\x95r\x05G/@=8lN\xd0\xae/@\xe3\x0fm\xd7\x84y0@WV\x19\xf8o\xbf0@\xca\xd3C\x14F7.@\x8dg\xb8c\x9b\xf20@\x9b\xf0\xd6\xb7[\xf7-@\xed\xd3\n\x07\xba\x19,@\xab^\xdd`\xac\xe0+@\xd9\x1a%$\xca~&@\xf3\x98\xd2\x01*\x8a-@\x16\xc4\x0c*\xd7\xef0@\xf1\xd0\xb5\x90\xfc+/@R\xebJ\x1a\x0c#/@\x03\x02\\U\xb9\x16&@D\x15\xdaf\xc6 )@\x80\x0b\xfe\xc93^0@Yl\n\x9f\xbd\x130@RSH\xfe\xbb\xbb/@\x0b\xb8_D\xe4}0@g\xae\xa6\xe5\x10\xbf\'@"E\xaf\xb2\xc4\xef/@\xd5l![\xbb\x8d0@g\x1b\x83\xe6db-@\xb6\xf2F\x00\xc5>+@\xbb\xe82\xd4[s0@\xc1{\xd7\xe1\x86\xbc0@\xb2\xb3\x11\x1a\xf5\x980@\xb8\x14\\e*w*@\xbf\xce\xb2\x0b\x1a\xaa0@\xc2*\x1e}\xc0\x140@\xbd`\xba*\xf9\x010@\xc7\x8a\xa8<\xc1\xf5%@\xc9U\x8a\xd1\xdf\x1d.@\xf9\xd1*\xd4\x95\xb90@\x96[5\x07=%/@\xe0\x1f\xfa\x99\xddN+@\x15!x\xdb\xe7\x17-@\x11\xab\x9f\xa9\xde6.@h~Ks\xb7)-@%\x87\x05\xff\xe6\x0e.@\x14\xce\xf3\x13_G.@\x85\t\x19[q\x81.@\x8c\xaa\x92z\xc2g/@N\x13x\xc2.^/@,0R\xbf\xc1\x0e&@\x1e\xde\xe7\x1e\x14\x04&@A?\xb6k\xa6\x90.@\x1e\xcf\xf07\xdb\n.@\xcc\x86\xd8\x8c4\x7f-@[\x8d\xc7\xa4\xf5\xf2,@\xc0\x15\xd5\x15;\xf3%@_\x9e\xd0\x94u\xc80@XA=\xc8\x9f\x161@\xa2\x16\x08\xbe\x01\x180@\x9dC\xe63\x15\xeb/@\x07e\xeb\xab\xc3\xa2,@\xed\xa9\x13\x13G .@~\xa4\xec\x05FZ+@jn\x18R\xca\\-@\xde\x0bn\xd7\xc6\x031@+b\xbc\xdc\xa4\xa10@\x07\xb36\xd8\x04a0@e\xe3]\x06\x98\x8f0@@\xdf\xeb\x93\xffv-@W\x177\xd7\xd7\x0f0@g\x13w\x1dc\x021@\xeb\xd5\xcf@\x03\x92-@\xd2\xe0\x86\xf0\x11\x1c0@\xfd\xb6\x0b%\x80\x080@Gb\x13f\xa5\xc3/@\x04\xf9\x9f\x1e\x96\xba/@\x17\x1eA\xfc-\x90/@\x08\\\xac\x91s\xf2.@\xb7\xa9\xca\xd24\xd2-@\xad?\xe4Sj8.@\x04\xd2]\xe0\xfa\x96-@\xd3\xc1s\xa1v\xa3(@Ny\xfdL\x93\x89\'@\x91}\xb7\x8e\x0e\xfd%@(Q\x1c\xb4\xbf\xf70@\xa6\xa2u-v\xc2-@%)\xfcK)\x8f/@}`\xba\xda\x163.@\n\\\\ce\x180@\r\x8b\xda\xc3\x10\x0c/@\xf1\x86<\x0f\xb3\xe6-@B\xc2J+"\x11.@\x01\x84\xab\x1b\xb8\x0c&@\xac \xa0)\xe8\x9c\'@\xf6\x9b*\x81H\xc5/@{\xeb\x94L\xaa2,@(\x12\xdds\xee\\-@\x14\xf13\x13\xb8\xce+@]\xf4_\x1fK\x0c)@&\xecb\x18\xbd\x15&@-\x8a%9Q\xd6-@\xe4WJ\xa6(!-@./\xa6\xffv=,@\x91r4\x83@\x19.@\xc7\xd5\x06\xf6}A,@\xef\x1ex\xbd\x04/.@\xcc|SU&\x08/@\xdc\xa2\r\xe2\xb5\xc00@H\xa4\xb3\xb1G\x04.@\x01\xf0fl&\xff-@L\xc2\x01\xee\x19\xaf/@X\x04\t:\x8b\xed+@j\xff\xa6\xcb\x1bf/@t\xfbMR\xf8\xa80@B&\x95.\xd80,@7\xc0A\x85=\x9c-@g\xea\x12+\x8c[/@_\x1c\x04\xcc\xd3*,@\xc3\xa1?x\x85\xe5+@s.W\x7f\x88\xdf-@\x0f\xa7o\xb9{\x910@\x0e\x07T\xf5\x14\xf60@Z\xb0\xd5\x86@\xf3-@N0\x0c\xf3\x16\xeb-@\x00\x02\xf5\xed\x0b\n.@\xf1H\x84Y\xea\x12&@\xc3\xbf\xfd\xbf\x0f\x04&@\x93s\x9d\xf1]\xd0/@)\xb6|5\x8e\x83/@3\xf1\x8b\x90\x99f.@\x7fo\xe9\x9a\x8d\xf8.@\xd1\xb9J\xe6F\xbd*@\x861\x9b*)\x1a/@g\xefx"\x8fS.@\xa3\x81{Y\xb3\x9c.@m\xdc\x81v#\x1a-@1[$\xd5\xb6\xf9-@\xf6f]\xb7\xf6\xd6\'@\x80\xa9\xab\x07\xc9@+@\xd0\xe8*\xc2\x8c\xd3*@\x07.\xc9c\xeb\x9e\'@y\x13P\xea\xff#,@\x9a\x1a\xde\xd2\x06\x94-@\xc9b\xc1\xfe\xbf\xd6,@)\xf4a\xa9#\xcc%@\x9e\xdb\x00\x01Pz.@ W\x83a&4(@&\xb4f\xc6\xf4^0@\x01\xb25{w\x9e0@\x06\xc8\xba\xce\x90\xb1(@-\nd\x85\xa8_0@\xf0\x0f,T\x83\xc1.@c\x8b\n\xe3\xda2%@Mq9\xc2\xd2\xae/@\x91&F\xadEZ-@\x11\x96P\x9b\xdf<.@\xc9\xb6\x87\xd7\x9d\x14)@\x81<\xea\n\xa8\r&@\x80\xa8w1(\x11/@\xd2\xbb<\x89\x1a\x8f-@V\xb8!AK\x04/@\x07\xb4M\x91\x082/@\xf4\xf4\xf5\\\x04:-@z\xbf\xc9\xd2c\xc0.@5a\xaa\xef\xc7\xeb0@S\xb5\xf9\x11\xe3\xe9%@\xcec\r\xf7\xa0\xe60@\x83=\xccK\xe5\xa3%@61\xe6}y\xf8(@\xe7,\xd7\xbb\xeb\xad/@\xf1\xef\xf3\xf9\xbe\xfb/@\x01\xde\xd0\xba\xc5a0@\xea\xf4\x03\xee74-@Z|\xdaEJ\x19+@\xce\xcc\xc0pDt0@\xba]\t5g\x140@J\xb8\xb9\xdb\xadf,@\xd9\xf8\xc5\xe5q\xc7%@\xd3\xa8\t\x04QE,@\xefr\xd4\\\\\x960@\x87*Z\xac\xd9\xba/@z0"b\xfb\xc5-@a\xe8\x07s\xc2\xc4/@\xd3\xa2w*.\x0c(@\x95\xbf\xc9\x1a\x07\xad/@\xaff\xce\xfa3\xf7.@\x93X\xee\xd2\x03\xf1%@\x05!Fd\xf8\x000@w\x8bq\x1aM\xa1-@\x81\xde\xfc\xa8&n0@\x1c\xa2dX#\xd2-@\xabq\xd1\xe9\xd2\x8a-@\xc0\x81\x1e\xa3\xb1\xe30@KO\xaaQ\xba\x90,@\xe6\xe6\x90\xf29\x94,@\xb2\x84\x8cN\xe5<-@\xcc\xdf\x9e\xaa\xd0\xdc/@\xfc}\x86j\xfaJ-@\xe0\xf2\x8b\x86\'\x06-@\xaf\x92v\x7fp\x13/@\x8b\xbc?NS\x17-@\xa1\x04\xef\x140\xb1-@\xfc/\xa1-\xcb\xae.@\'A\xa17\x08h.@\xfd\xd4\xfe\x06\xb7\xd4/@\x06\x08(\x7f\x10\x08-@\x93\x86A\xf2\x0f6+@\ni\rT?-(@\xe6\xa1\xd5\x82\x18\xf7,@\xae`\xcd\xfd\xacM(@\x88\xc0\xe9\xd8\x9fU+@\r\x16\x97\xe0\xb2 0@sP1\xad\xfa\xbe-@\t\xf8\xe2\\`\xf2%@\x00R;\xa8\x03b/@\x15\xcf6\xf7Oi-@\x8d\xb1\xc8\xce/v0@\x8b\x15\xa0\x8f3\x86&@)<:+\xb4W0@g\x90\xe6\xc1Y#+@\xc5&\xa6\x8eg\x06-@\xaa\xc3(\xb6\xa32/@:\xb5\xb3E^\x81&@\x1c(\xefJ\\\x93\'@\xb9,E\xb1\xcf-&@\xa5\x12^\r\xd6`&@=B\xee\xfbF\r0@\xd3$\xb0\xd7\xb9\xfe/@\x1f\xe4\xaa\x922\xae+@=\xc6\xa5VH70@\x8b\xbb\xb0A\xd3\x88.@\xb7^`\xa77b.@E\x1dGu\xc5S.@\xa8\xcd\xf3\xfa#6.@:\x1b\xd0\xce\xfd\xd1,@\x04\x9a\xb8x\x15q0@7\xbb\xc6\xc2I\x0f0@1/\xb9\xe35\xff/@\xee5( \xdf\xc2+@Gq\xed\x12\xf4\x080@M\x16Nz\x93\x94.@\x05\x0b\xaaix\xb5*@\xf3r!\xf7\x0be.@\xcd\x97\xa3l\xeeL.@<\xd4Dp\xe9\n.@9\x84\xc3#\xe50/@\xfe^oj\xe8\xcf.@\xc2\x17Q\x1bF\xa9.@g#\x01\x1e\x0ei0@\x84\xafs\x1b\x8eS0@h\x8fv\xe4\x10\xcb.@\xcbD[o\xedL+@\xfe\x88-(4\xe3.@_R\xba\xc2\xb9\x00.@g\x08\x07\x8bKk.@\xec\xf3s\x00\xa8\x96+@\x7f\xd1y\xe1\xff%/@\xcd\xe0\xc1H\xa1\x89.@\xc3\xfb\xce\xd6\x91$.@!!o\x18"\xf7+@\r\xb3\x1e\x162{.@s\xa6[h\xc7\x8d.@B~G\xc1\x0e\xd6.@\xcf\x84\xa5H\x0e;+@\\\xfd\xf9[\x10\x0f,@O\x18\x02I\xa3\x9d.@\xf12\xb4l\xb56-@\xfc\xd6A!\xb8\xcb.@\xe20\xfc\x8e3I-@\x1a\xae\xe7[\x9c\r.@{\xba\xe7\xfaG\xaa-@\x02\xa6\x18\x05E\x10+@pD\x8d\xf9\xe5\xbb.@\xf4ls\x13\x930.@\x90\x02\xe75\x8bB-@\xdfGd\x1f\x85\xc5.@7K\x00n\xa4\x98-@<\xaeh\xcelr-@\xc8$\x19i\xdf\x8c,@o\x8aV;\x85\xe6.@I1\x83WZ\xd2,@\xcd\xab \xe1"s.@p\xe2\xc8_3\x97+@F\xfe\x06\x07j\x01+@\xe6\xa64\x1e"\x830@^\xf8\xbe\xd0\xe8\x8d,@\x92o\x16P0\xa3-@\xca\xf8|\xa7\xd6~.@\xa9M"\xf4|\xd5,@\x96\xa69\xd1\x9d\xbc,@6A\xc4\xb1\xbb\xd3+@w\xada\x08g\x9e.@u\xd2\x01_"D(@\xec1\xe7\x19\xb3\x14(@\xf9\xb4$\xd8\xcf\xd1-@)\x8d\x00\x16A\xe7+@d\xae\xe2-\xf9\x03+@<\x8a\xc4\x15t\x830@\xcd\xc5\xbf\t\x00\xcb.@\xd2*\x87\x0b=\x07(@viM\x84_\x03,@\xc6\xecj\x87*\xd1.@\x80\x0c\xcf0\xbe\xb5.@\x10\xebt_\xf7Y.@\x89b\xf2rW\x10,@\xd3U\xcc\x0b\x9d\x8a+@\xc6Qp\xd1\xcf6+@\x0f\t-7\xd4\xa5(@z\xfce\xe4\xde\xfd\'@z\xfce\xe4\xde\xfd\'@\xad\xd0\xb8 \xfc\x990@\x81QQ\xf1\xadR0@S\xcfP[\xa8\x8c-@\xdag\x80S\xaa\x06,@\r\x1b;\xbd/L(@\x1b\xdd\xd1\xacm\xdb.@\xdf\xd4\xda\tk\xc9-@\x90\xfc;&\x81\x880@\r\xfe\xf9q\xe6u,@8\xdc\xb0\x16\x91\x12,@\xb7D\xc2ro\r/@]4\x19\xb1\xd93/@C[\x0b\x05\xe5\x1d/@G\x1d\xdf\x1a=),@\x7f\xa50U\x9a\xfa(@\xa7x\x11s\x08x0@}>\xfc\x84\xd0\x1a0@\x96\xccGQn\x19.@\\Ctm\x99\x8d,@\xe9\xde\x96d\x84\x94.@\xdf\x85Z7&N-@\x10_\xe8\x146D,@\x92,D[yc,@l\xe8\xf6\x02\x86H,@\xd3\xdd\xc9\xe2\x9d9.@\xaa\xd1\xbe-\xc2\x1c0@?\t\xecW`\xff(@\xa7\xc2\x88\x8a\xa6F%@\xe0\xc8[\x11}\x13.@F\xa4\xf2\x90\xeci,@\x16\x89\x9c\x82\x17\x02-@\x1c\xe5\xed;\x86V,@\x1d\x7fqp\xce\xfc&@\xbdN\xef\xa4\x06\xb1.@\xbb\x02\x1c\xd8YG.@$8\r\xf4\x911.@`\x14JYPT.@\xecb\x7f\xee\xc2=,@NM\xa0~\x8c1%@\x83_\xb3\xd7\xb9[-@\x05\xe8\xfd\xe0\x90\xda-@\x85\xb9\x8c}Q\xd0,@\x9d\xc9\xe1\xad\xf8u\'@ \xe5F,Tf\'@\x8b\xe1\x89n\x13\xa60@\x14k\x81C\x06\xc9-@\xa1\x83\xcc\x07m\x1d\'@\xa4\x17\xeb\xb0\x10@.@\xf8\x86\xca\x14\xd1\xe9(@\xa4\x17\xeb\xb0\x10@.@\x84\xc9D\xd4\x9dD-@I[\xa5\xb2\xd9\xac0@F\xdcb\xc5N\x13.@d\xcdj\x92Bi-@\xb7\xae\x81\xd7O".@\xad\x9e\xd2\xbe\x9f\xc80@\\b\x00rVL0@\xe0\xfc\x8a_\xcd\xf1.@\xe5 \xc8n\xfe\xdb.@o\xbf>c2\xc6.@\x90\xe3*\xac\xab4.@\xf7&\xe7g#@-@\x89\x1e\xbd\xb8\xdc\xb1,@I;\x93\xb6s\x8f,@\xd6 \xd9b\xc64)@4W.\xff/:%@G\x9dTT\xe7\x05.@M"\xe6\x96\xe1\xdd-@\xcaV\x07?#\xc4,@[\xe9\x13Al+)@\x02\xb6\xc0&\xe2\xaf0@!l\xb1\xd4\x80\xbb,@\xb1\xc1\xb9\x9d\xcf\x8d0@s\x0cKb\x02\xed.@\x83D\xb1\xd1\x827.@\xc6\x8b\xb2D\xe0\xa4,@i\x87\xaf\x840 )@\xad\x04\x852\xaed0@\xd5\x01\xd4\xf3\xf9T0@M\x93K\xb8}\x05/@\xe2G\x87bH\xe8-@4^`\xef\xc0\x91-@\x86\xf9\xf7\x03i\x99/@\xaf/\xd1\x85.\x8d,@\xf0\x95sA\xa7\xc8-@\xb1Q\xe2\xef\x9d\x880@\xec"\xbf\xdcd#/@\xab>\xbe@\xe5C.@\x8cR9)\xc9\xa4,@\x04\xd1\xac\xfb\n\x8f/@o\xd7\xbd~}f.@dL\xb8\x1f\xb9\x85.@\xfe\x15F>U\xef-@nI#\x1b\x9c\x1c%@\x0e\xd5\x05=\x8e\xb80@\x9e\xd4\xa4Z\xc0\x940@\xd57 \xf8\x9f\x08-@\xa6\xc8\x8c\xb1\x81\xcd,@\x02\xec\xeb"\xb1\x84/@\xbaM\xb1\xaa}\xf8.@\x03\xd4\x88\x97o\xab/@X\xdc\x92\xe3\xc0\xf10@\xbd\x12\x8f\xba\xa8\xa5.@\xe0\xd1.*\xeb\x8d.@}JC\x85.v.@\xb6\x98\xdc1`\x94-@\xc4\x85\xe512!)@-\xc2\xe4\x88\x9e\x97/@3\xd0\xaa\xc2\xd4\xc2.@}\xd9F\x1d\x8b\xe7(@\xab\xbbF\xb3\x82\x93,@\x00(<\xbf\x15j(@\x82\xfdd\x02W\xa70@\xcd\x19o\xa5\xea)0@\xba\x92h\xe4|(,@j\xe2\xc2L\x0e\xbc.@c\x15tV\x1a\x96.@`\x1f<\x08\x11\x10)@AibYT~(@\xbd\x01\xa4\xe1\xfd\xf00@\xe5\xde\x168}\xbd0@\xa9U\xf7\xe3\x88Z.@\x1b\xe1o\xfe\xce<,@\'ll\xcb1\xb60@\xea)\\\xffC4,@\xb5bf\xe5\xde,0@\xb6\x8c\xe10\x87\xf0-@\xf1;v\x07\xeb\xbd-@\x8f\xee\xfd\xf1\xe0U.@\xe1\xde^\xb5\xca\xd20@\xdc\x8e\xb7v,\x9f,@/\xd10\xbe\x95X(@\x95\'a6?\xb80@\\\xb2\xe42e\x940@\xa7\xfe\x03f\x8a\xc9-@4\x9d\xfe\x9e\x9c\xab/@\xf5\xff\xfap\x1f\xae,@\x8a\xffg\x0c?\x10)@\x8fm\xdc\x9b4\xda0@NCM\xed\xf6\xb00@:\xa1\x84\xc0\x11\xdb,@O\xf8e1\xc4\xcf-@\xd9\xa2A\xe7!\xf20@\xe9<v.\xdf\xbd0@)\xbel\xe3\xe6\x8b-@\x8d\xb8)\xc0\x89\x1e)@7#\xd0\x1b\x16\x1e.@CH\x92\xbe\xa6\x03-@M\xdcN\xcb3M0@\xba-\xf9\xb4\xfb\xad(@\x1b\x8e\x94\xdf\x1e\xb6/@\xf0\xba&\xfaS\t.@N\x80\xc7\xbaj*/@\xdbLA))\x1a/@U|^\xa8\x1av-@\xd8Nx\x17\x16\x90/@\x15$\xa1\xc2\xf8\xc4/@\xf3\xb5\xe2\xba\x0c%.@\x96H\xe4g\x96\xaa-@5\x03\x99\xf0mE,@\x8bO>4\xa3\x9a0@\x9eN\xfcP[\xa8/@\x85\x89wsD\x99-@5\x03\x99\xf0mE,@\x19\x14\xcb\xd0\x990.@\x88eZ\xec\xf4,,@\xf1cAN\t\xa20@\x89\xba\xc0Q]\x84/@#\x93\xf4\xdb\x8d\xcd\'@\xb0@\xacI\xce\x19.@A\xf7M\xc4\'\xf70@\rg_+W\xbf0@\x9e\x80*\x8d\xc5\xc1-@\xb6J\xca\x8b\xc0\xe0-@R\xc5\x92r\xf8\x9f,@M\xc0\x98[\x95G,@\xdcP-a\xd5W+@ L\xdf\x87\xa3\xc80@\xc5Oy\xd8Ym.@\xb0\x97\xe7#<\x15-@\xb7\xbc\xeb\xa4\x1a\xc5/@\x89\xffD\xc5\xdc\xb0/@\x12\xdf\xcc\x84\x03e/@\x8f\xc3\xf7\x91=\x850@J\xeb\x03R\x9ac/@y\xd5.\x86\xf8O/@\xf2\x10e\x0e\x0c\x8b.@y\xd5.\x86\xf8O/@L\xe2\xf74\xc2\x14.@,i\xb3\xd5GW.@\xf7\x8f\xfd*\xb63.@cs\xec\x96\x86\x89%@D\xf2\xbf\x8a\xc2(/@^\xb9P>M\xa1.@V\xc4\xa0\x13\xa8]+@\x1fiK"]\x8e+@l\xdc5\x0e7\xd5+@4\xa7m\x9d\xd4\x17/@\xd4\x92\x9b\x17\xb2\xe7/@_\xfd\x89\x08\x05,/@\x03\x1b;:\x9cg.@\xea\x98\xa0\xa3\xbb%,@}\xd3n\xc8\xee\xe0+@\x86N\xe9(k1,@\xf4\n\x98\x0e\xaei+@\x91\xf9|\xd9\x82\x9e/@\x84\xb0\xc5\xcf\xde!/@\x02=|x\xaa#,@r=\xe8oV\xf8+@\xca\x93\xfe\xdf]\xd3+@\xbb\x86\x93Y\xe7\xcf0@\xd0\xf6I\x0c<\x03&@\x8c\xed\x12a\xe8\xef+@\x13=\xbeY\xde\x031@\xfd\xd4\x7f\x98\x9e\r/@\x07\xbdI\x04\xbe\xf2.@_\xe1\xb9\xda\xc1\xc5.@C|X\x02\xeam.@\xe6 2\x84,\xc40@Q\x05\xdc*^?)@a\x895\xe1|\x14&@@O\xef#\x02\x03,@\x9al\xf2\x83\x84\xd3+@vf\x14r-\xf0*@\x81 VA\xec[0@\xdf=y\xc2b\x1c/@\xe8\xc2\x10\x1d\xdb\xbe0@\x90\xb8t;\xa8@/@\x83\xc8\xb0`\xe26*@B\xf5\xd5\x965\xd5.@\x96.\xc96\x8d\x1a-@}h\x9c,\xa5 ,@\xdb\xbf\x87z/\x01+@\x85h\xb1\xf9\xdb\x18&@\xe1?\xb0\xec%\xe6%@\xcf\xad\x16\xd4\x83\n,@\xd6\x06\x84\xf5<*+@\xfaw\xb3%\x04\xf5%@\xd2\x88\xc6\xf4\xbb4,@\xc8d\x87\xb8Q\n-@x\xce\xa3\x8dC\xf3-@"0\xc6\x05|++@\xd9\x7fhO\x0e\xf3+@\xd9WL\x120L+@*\xfew\x86T\x970@\xa6S\x9b\x11\xf9\xcb.@hc`\xfc\xd2\xd3+@\x80v\xd0\xfbk\x1a,@\xd2\xb1\x97*\xed /@Q\\\xcai\x08\xf2.@\x89\xc4\xe3/\xc6\x940@\x91\x02\xc5\xf6I\xbd/@\xdd\xf6pn\x99\x8d0@\xdeH\x95J\xd9?+@\xe5g<je\x990@\xc2*\x1e}\xc0\x140@\x02\xe7@\x9d\'\t-@6\x18\xc6_\x8c`0@n\x0b\x01Y\xa1\xf3/@\x0e\xda@\x15a\x12.@\xf4\xc3\x01\x0c\xcbn-@\xdb\x94\x07\x8c5\x89,@N\xe8ND\xa4\x0e&@\xfb\x11\xb6\xaf+\x02&@\xcb\xbe\xf1o\xd7\x960@\x9c\xebh(\xc1\xee/@v\xf8\t=\xcf\x141@\xb1K\x84e\xb7]-@D<\xc9\x1a\xb3\x021@\xafx\xc0\xc5+\x0c0@t\x91\x9c\\SF/@9\x84\xc3#\xe50/@\xf6\xe8a\xbc\xe0\x8e0@>\x00T2\x95\x1b0@9\xb1\xda\x14 \x0e0@\xbc\xb3\x028T\xed.@*[\x8d\x80N\x10&@\x16\xf2\xd2\xccJL/@\xe2mpl\x1a\xfc%@\x82@\xa1 \xce\xc4/@\x034\xc3R {/@\xef.\x0f\x07@}-@A\x94\xc6;\x03\x15&@\xb5x\xbd\xd5\xca,/@\xad\n\xd0|^\x05/@`\xa1\xcb\x8eM\\-@V\\!\x00\xef\xcb+@\x0c\xbf\xb31\x91\x050@ux\x9d\xc2*\xe5+@\xbf\x9fh\xea\xd6T/@\xaf\xd5\xdb\xd5\xb2T-@`\x94\x98\x15\xa0\x11&@%d<\x1e\xb5\t.@\xe3\xbc\xca7\xbe\xf7-@\xea\x1e;s\xd8\x04&@\x0fLe/R\xdb/@\xa0aN\x86\xdd\xe9-@\xf0\x1as\xde\xc4\\/@\x0b\xbb:I\xa2\x01,@\x1b\x02\x06\xb9\xab\xec+@J,l\xcb\xef\x01.@\xfa\x18s\x8al<,@\x98\xab\x1fL\x043,@\xd0e\x98\xca\x154&@\x98\xfd\n\xe7\x03\x80&@\xd4\x7fY\xcd\xf8\xbd.@\x9c3L\xcc\xd6\x820@\xea.9Xu\xc0,@\x176h1@9+@\xdd\xde\xd7\xf1\xa7w.@\xc2/v\xec\n\x90-@O\xc2\xbb\x9b!10@\xea\xb9\x9b\xb3\xda\x95,@\xda\xa6n\x97\xef\x03-@`\x95\xb7z\x00\xf6+@\xa2\xa3\x81X\xb270@ma\x07\x81o&0@\xe4-\xddJE\xd2-@\x11\x0b\x14\x14\x84\x9f,@ma\x07\x81o&0@\x9a\x1c\x1fU\xd2B-@\xb4N\x14\x96\x9b{,@\xab\xdf\xbat\x8b\x93-@\xdef\x02\xfe\xa4\xba+@`\xcbDr<\xa8+@\xa6\x16\x86\xf9p{0@\x99\xda9\xa1!\x83,@\x1a\xae\xe7[\x9c\r.@\xad\x99X\xc4g\xd1-@\xb2\xb7b<\xefa.@\x00\xcc\xc1bo,+@\\\x86\x00t\x85\x890@\x07\n\xbc\xd4\xd7.0@\x12\xf3\xe5"\x18%.@\xf9\x9ef\x18\x10\x9d,@^\x94\xddx8\x88+@\x16EV\xfd\xe8\xe5\'@\xad\xbcp\xeeV\x83-@\xb18\xce\xa2\x8c\x97,@\xd2\xcc\x14\xa0\xd1f,@\xeb\xc1$\x96\xd2\xd2+@1S\xc0\x98\xf1\xec\'@\x89#\x81\x95\xfb\xfc.@\x11.\xbeZM7.@5\xfd\xc9\xce$\xb1-@\x1c\xd3R\xc9/\xff(@^@!JGk.@r\x13\x9f\xb01\x07/@du\x944H3+@\xeb\x9d\xd1\xa2l\xe0(@\xc5\xaf$\x18k\x8c,@]1d\xa3\x9e=-@\xca\x17O!\xa1\x18(@+\xa7Cj\xc300@\xaa\x12B)fU-@\xc6O\xf6g\xb1i0@\x8d\xb7\xad\xb3|\x89.@\x81U\x87@\n\xfa+@\n\x9d\x96p::0@\xbb]0mC\x11/@\xcaT\xec\x14\xf9n.@;\x087\x99Af-@Cf\x15\xedyu0@h\x15U\x9f\xed\x01-@\xab\xc4\x1a\x1b\x01u%@\x13&\xba^\xf3U%@z\x90\xf4\xca|U\'@\xfe\xd8\x0e<\xe4\xbb0@lc\xd7>g\xac-@\xcaA\xbcg\xa8\xe50@\x83\xb2_-\x17.%@O\xf1r[\xacv0@/\xb9\x0c\xa7`L0@\x9f=a\xa7e\xd8%@\xc4$\xdb\x0e\xbe<-@\xe2\x89qA\xf4\x05/@\x1fk\x17w>`0@\xe4\xcd\xda\xfa_\xba(@\x02<\xa7\x7f\x84\x0f-@%<\x02\x81\xf6\x8e/@FV\xcc\xbcx\xbe/@u\xe1\xf0\x02C\xa3,@\x85\xf0\x81\x98\x83o(@D\x83a\xca\x8f7,@u\xe1\xf0\x02C\xa3,@M\xd8X=\x15\x1d-@\xcf\xb2rS\xf2M,@|d\x81OJ\xa90@\x93s\x9d\xf1]\xd0/@3\xc2>#\xf4\xae,@\x10\x82\xdd#\xa9\x9b\'@t,\xd8L\xa7\xeb,@l\r=\xf0\x14\xb2,@(O\xe0\xc0\xf9\xce%@\xe7\x99?\xd5\x0e\xcd.@!hw\x14=\xaf-@\xd2\x8d\x88\x17\xa3Q0@t\xe8|\xf3"\x99-@h\x10D\x1a\xd1e(@\x9b\xb8\x04D\xb03-@a\x08e}\x96\x86&@\xe1gK\xd4\x12\xf8%@\x14\xa2\xc2\xb9\xa7\xca/@\xe7G\x15\x0eR\x9f%@[T\x1f^-\xd40@\xd9W7.\xba\x17,@\xcd\xab\xfd\xce&\xb0/@P\xf4\xfc\xbc\xca\x13,@\xf7\xb9s\xcc\xc8\x06-@3I\x0f\xf9&\xad0@\xa8\xbb"\x02K\x89.@>\xc4\xffn7\xaa.@x\x10\xa4\xb0\x11=&@\x89\xb6\x18=\xc0\xb0-@\x1b\x14Mr\xdd.-@\x95\xfd\xb2x\xef\xde/@\xf1\xef\xf3\xf9\xbe\xfb/@\xb6\x91\x95M\xf6W.@>\xc9R\xd2\xbbs0@\x82\xd4\xfbq\x03P/@\x96\xb9;\xa0\xf9e(@\xfe\xd3VS\x00B0@\x82\xd4\xfbq\x03P/@\xca\xde\rA\xe64-@\x18\x83\x9d[\xd4\x040@8\xe1<V\x06\xf0%@\xe9/t\rt\'&@f,H\xf2\xd5#-@\xearf~A1(@\xe1\x11\x0b\x17\xd6\xd5\'@$\x9e\x80\x87\x81*&@\xa6\xcb\xc2\x11:Z)@\'\xa5s&\xff\xf7.@\xc7\xba\xe7[\xc19/@\xcat\x8a\xa1O\xf00@w\xfb\x97\xd5\xf54&@\xca\xc3g1b\xa4\'@A\x8c3\x8c\x93\xe3/@\x19\x97\xbev\x8d\x01.@\xb8\x9c\xba\xf5\xf6\t0@krD\x83\xa6}(@\x0blP_\x8f!/@FMy\x9b.\xbd+@\xf5\xd39\xcbXu0@\xbb7d\xca\xd4\xc60@@j\x15i[\x87+@i\xfc*\x9eh$0@\x1c(\xefJ\\\x93\'@\xb3\xa2\xe1\xd0\x8a\xcf/@\xb2\xac\xcf\x06kF0@\xd0\xf2\x0c\xf5M\xc8/@\xf3\x07Ub5\xc5-@\x13\xca\xc46[\xca+@\xd3G\xb7\xbe\x1b\x1d-@\x97\x89\x1a\xbb\x0bA0@8<\x1c\xaf\xad\x93.@'
p29
tp30
bg3
(g4
(I0
tp31
g6
tp32
Rp33
(I1
(I4983
tp34
g13
I00
S'n"\xd1@\xf6\xb3S@\x98\xe8C\x9f\xb8\xc2S@\xdfx\x1bO\xd0\xcdS@\xc0s\xfc\xc6\x8e\xb2S@1\xec\x80\xc2\xc2\xaeS@\x9b\xd0\xa98\xd4\xc5S@12\xce\x1c<\xb4S@\x89\xcd\xbeis\xb0S@\xaa\x85\xec-s\xccS@\xb3\x1cw\t3\xa3S@\xb4!\xbdo\xf4\xb2S@r\x92\xdefK\xa3S@\xa0\xbd\x037@\xd2S@\xf9\xfc\x12\xd7`\xabS@\xfc\xd2\xe4\x08\xd8\xc2S@\x0eU\x1f\xc3\xfd\xc5S@L\x02\xdb\x9d_\xc6S@V+\xb4\x04\x13\xb0S@*\xbf%\x1d\xa2\xcfS@\xfcD|lv\xc5S@\xae\x8cy\x86\xc8\xc9S@+{\x8e\xc1\x06\xc3S@\xcf\x9er\xd52\xccS@\x97x\x103\x86\xaeS@\x7f)\xc3f\xbe\xacS@\x92\xb7\xfb\xed=\xccS@\xdb\x01\xa8&U\xccS@\\\x10q}\x86\xaaS@\xc6\x7f`\x81K\xc6S@,;\x8fK.\xceS@\xc4^,T?\xcbS@\xeb4\xdfs\xf2\xccS@j\xa9\xd0\xd7\xe8\xcbS@_\xc7 \x1bH\xccS@\x13\xb4\x15\x1f\x05\xcdS@Z\xd8kO\xd8\xcaS@\xfb\x847=\x8e\xd3S@\xbfj\xe0a\x81\xc5S@f\xaa\xbe\t^\xcbS@\x9aT\x1b&I\xa4S@\x84}\x0f\t\xe5\xcbS@\xefN^\xe7u\xb3S@\x94r\x9eY\xe9\xcaS@\xd4\xee\xfdKi\xcbS@Uh-2\xe1\xc9S@\x8e>2\xdb\x96\xc5S@\xd9\x94\x017S\xb7S@\xf7\xf2\xe4\x83U\xc5S@\x850\xf8/\x01\xc5S@\x15LoOq\xc3S@1Kq\xc3\x8b\xcdS@ \x96!\xa8P\xc8S@\xa2\xa5\xf7PW\xc3S@\xfcJ\x1e`?\xcbS@\x1a\x15\xd1\x87\x92\xb4S@\xb7L\x86\xb18\xb2S@\xec\xdab{p\xc5S@\xdcU*B\xe3\xc5S@\xe9\x167\x04m\xc6S@\'{yr\'\xb5S@#\xdd\x80\xe4e\xc2S@\xcb+Ab\xd4\xa0S@\xeb\xd2\x89;r\xb7S@f\xa1[|\xc1\xc6S@\x8e\xfd\x84W\xfd\xc5S@^\xaf\xc2H\xd9\xa1S@#\xa82\xb1\xa1\xc6S@\xa5\xaf\xdd\x9a\xab\xc5S@\xc3cH+\xd0\xc9S@\xbc\x05\xae\x9fj\xb4S@\x05\xec\x84\\d\xa1S@"\x91\x83\x8a\xbb\xb8S@v\x0e\xc8O\xfc\xb8S@\x8eN\xc1IN\xc3S@\x82f\xfej0\xc7S@\x9fXwQW\xb1S@\xa9\xe8\xe3\x08\xc4\xc6S@_H\xb5\xaf\x0c\xc9S@\xaf\xe8c\xe9\xba\xb4S@\xfd9\x96[\xce\xc5S@\xaeT\x8df\x10\xa0S@2\x0b#\xddS\xc1S@9\xea;\xd7\xba\xceS@\xa5\xe6m\xa0i\xa0S@\x9f\xa2\x03\xb8>\xc3S@X|\xf2\xa4\xa7\xc7S@\xcf\xde\x10S\x86\xc8S@\x12\x91\x19\xc0\x89\xc8S@\xdd\xd6a\x16\x04\xbdS@<\x13\xe5\xa2\xaf\xcdS@G6\xd2\x0cB\xc3S@jk\x7f\x89\xa7\xceS@^\xbf\xb4in\xccS@\xae\xd1\n\x12\x12\xb5S@\xc4\xc3\xa6\x87l\xa9S@\x88@p4q\xb8S@\x8d0,\x08\xa5\xccS@t|I\xc7\x05\xc5S@8\x08\xc7\xd7\xb8\xb0S@\x07xp\x1f\x1b\xc5S@\xc4\xa3\xb9\xdc7\xceS@\x99\xbfB\x99\x9b\xceS@Kf\x15\xa8\x89\xbaS@;\x16\x93\xa1\x0b\xcdS@\xc4\xa3\xb9\xdc7\xceS@\x1b\x98\x01\xb6\xb8\xccS@:\xa8\xd9\xd8;\xbdS@\x80V\x994*\xacS@\xf5h7"\xe0\xadS@\xf5K\xb3#0\xbcS@\xf04.\'\n\xc9S@\xd1WKP\xcd\xb6S@h\xb5J\x11]\xc9S@\x9dR\xcf\x97K\xcdS@\xcfC\xa6\xe0w\xbdS@PR]\x9f\xe0\xc8S@\xfe\x95\xeb\x07\xf3\xbdS@\xff\x84\xaa\xd6\x8c\xc7S@\xbc-\xdd\xeb\x93\xc1S@\x93\xde\xaab_\xc9S@\xfc\xd5\xcb\xac~\xb1S@\x90\x02\xd4\xba\xf0\xd0S@\xbb\xcccdv\xcaS@4\xc9\xe8\xe4\xc9\xbdS@\xfcO\xffZ\xa8\xbdS@6\xb3\x89|\xf4\xc5S@01\xe1\xe6\x04\xc3S@\xc3\x05\xb0\xdd\xbf\xbbS@Fn\xd1\n\xad\xbfS@\xbf\x1cz\x97W\xb3S@\xf95\xc6w\x03\xd0S@cq\x96\xd5\x1c\xbbS@,\x01Uyd\xc0S@\xd9}M\x15X\xa6S@\x8dP\x863\x90\xb6S@8\x82\xca\xec}\xc0S@\x00\x97I\x16\x04\xd1S@\xc8\x04]\x1e\xa9\xb6S@zq\xd5}\xca\xb6S@\xd66-Tq\xc4S@\xbd\x8e\xff\x83\xfa\xc1S@o\xfcK\xe1\xec\xc4S@\x95T\x8d=a\xc3S@d\x96\x8a\xdc\x7f\xbdS@\x1c\xfa\xe6\xbb#\xd0S@\x88I\xec\x03v\xb3S@\x86\xccf\xca\xac\xb3S@\xecd\xbb\xdcP\xd2S@[\xffL\x184\xc9S@d\x18\xd6\x83\xbe\xb3S@p\x00\x93q(\xc5S@;\x98\xd9i\x89\xc7S@\xe1\xb485\x0c\xcdS@G\x94\xde\xe1\xa8\xcfS@*\x96\x9cR\xc7\xbdS@H\xd7l,\xc8\xb7S@\xcd1\x0f\xeb\x8f\xbeS@\xabf\xa3F\x8d\xc2S@tBf\x9b\xf2\xd0S@\xd2\x0f\x90@m\xc7S@n\x11\xaf\xe8\x9a\xc8S@f\x15\xb5,$\xa7S@\xa5\xe7\xe3\xbf=\xd1S@\xe3\x1f\xc3[\x1a\xc3S@\x17\xb2\xb1\x8d"\xc4S@%\xb7\xb4%^\xcaS@>"lsi\xbeS@cY\xdd\xc6|\xc7S@\xc4\xe1\xf0\x13T\xd1S@-\x90[Gx\xbeS@\xfb\xc3\x8cD*\xbfS@I\xb0\xf9\x92H\xcbS@\xe2\xfb\xf3\xa9\xa7\xc3S@\xfc;\xaaS\xd9\xcaS@{y\xbd\xb7q\xcbS@\xc3\xe9\xb8\x081\xc8S@\xf8\x9d}8\xff\xc2S@m\x82\x19\xd71\xb4S@\xf4\xee\xcf\x05\xc7\xc1S@\xac\x91\x81\xe0\x93\xadS@\xfc"\x9a\x8c\xfb\xbdS@j\x99\xff\xe9\x8b\xd1S@\x93\xf8\x07V\xa8\xbeS@a%g\xeb\x80\xc0S@\x12\x8a2\xe1\x9a\xc2S@\xfb\x8b{}\xea\xd0S@o641[\xc2S@\x7fd\xc6E\xf4\xbeS@T\x81\xe7\xf9\x92\xb4S@\nn\xe1\xf8h\xb4S@8\x9b\x92a\x1a\xc3S@\x11\x0b\x92\x9b\xee\xc0S@\xb7R\xabZ\xfd\xc7S@tkt\xd9\xef\xccS@z\x91\xda\x8b\x0e\xc0S@\xdf2$e\x07\xc3S@\xdf2$e\x07\xc3S@8\x9b\x92a\x1a\xc3S@\x89"u~\xef\xc1S@\xc5\xe3\xc0\r\xc8\xc0S@j\\\xda\xb6\xc7\xd0S@X~#\xb5\xd0\xaeS@z\x91\xda\x8b\x0e\xc0S@V\x85<\xd3\xd6\xc0S@/\xda#\xde\xfc\xccS@\x9f\x18fG\xff\xccS@\x0c:\xd5\x8d\x05\xd1S@5\xdc\xbem\xb6\xbaS@\x01*\x1e3h\xd3S@\x99\x05M\x0e\x99\xbaS@\x83\x08\xa6\x8c\xce\xd2S@\xfc\xa6\xf0W\xb0\xd2S@\xd7\xfa\xa60\x91\xd3S@\x18U\xadA\x99\xbeS@\x9f\xc9\x1f%\xb3\xd0S@\xc5C\xf4nM\xbfS@$aj\xac\xfc\xc1S@\x9b\x8aPL(\xc6S@w\xffe\xbbN\xc8S@8\x01\xf0\nL\xbeS@\x9c\xd0\x81>m\xbdS@\x80\x94\xd7h\xcd\xd0S@\xf6\xdeljd\xb8S@L\xccl,\x03\xb3S@\x81\x95Pe[\xc3S@\xc1\x97\x1c^\xc3\xcdS@\x94N(\x87v\xb8S@\xcf\xbcT\xab-\xc6S@f=\xc6\xbb\xa1\xbbS@\x9d\x95\xca\x9e\x9a\xc1S@0p\xe3\x084\xb3S@\xde\xc3\xae]|\xbcS@\x19oq\x9c\x94\xc3S@&\x18\xfb\xc4\xec\xb8S@\x8f\x01~\xbc1\xbeS@\xfd\x92\x85\x1b;\xc9S@Lq\xaf\xfb\xfd\xc6S@:\xdc\\\xc4A\xc2S@\x83\xa8\x8051\xb8S@JB\x8ev\xa7\xa8S@\xceU\xea(&\xcfS@\xfb\x87\x0c\x9b\xf8\xc3S@y\x8e\x85 \x17\xc4S@Q\x8e\xd3\x03\xa0\xceS@T3\x19\xf2\xa5\xc2S@YLc\xe2\xe7\xceS@\x0c\xf26\xf2T\xbcS@YLc\xe2\xe7\xceS@\xd5\xf1\xcc\x9b\xd7\xa8S@8\x93sj6\xbdS@\xf0n\x91\xc6\xe4\xbbS@\xa8U7\x0e\xad\xc1S@\xbe-U\x99\xb4\xc7S@D|\xc6\x11\x0e\xc8S@\x90r\x95\x9ci\xccS@\xd5\xf1\xcc\x9b\xd7\xa8S@l\xa6Pq\xec\xd0S@\xdf\xdf\x05\x11Y\xcfS@\xc3\xdfqG\x00\xc7S@\xa8U7\x0e\xad\xc1S@o\xb1\xa1\x87\x98\xc7S@\x93\x1a\xeetz\xcfS@\xe1\'\xc0\xddQ\xb9S@\xc1\t\x17C\xae\xafS@\xa6\x1a\x02\xf9\xc2\xd0S@\x82q\xcc\xb5W\xc0S@[\x96\x1f\x9bM\xcbS@\xc3\xdfqG\x00\xc7S@IX\x98\x14\xf9\xd0S@<D\xe5\x15q\xc8S@\x03\xa2\xc7\\\x8c\xd1S@{t\x8d@\x17\xc1S@r\xef}BI\xcdS@\xd9\x1fx\x8ez\xc7S@dX\x1dI1\xc6S@x\x7f\xd0(\xed\xb4S@\xbe98\xdfJ\xc4S@y\x12n\xdd\x1b\xd3S@\xdauq\xfb\xb4\xc6S@t\x10\xa35\x1e\xceS@\xcf\xbb;b\x97\xceS@\x01\xbf:\xacI\xa9S@\xfe\x1a\x15\xd6\x08\xd3S@\xf6\xc2\xe9\x94S\xccS@\xe1\xb4\xa6\xa2\xf0\xafS@\xbf\x9ep\x14d\xd2S@B\xef\x9f\xe3k\xceS@\xd6B%\x1c\xe6\xb8S@J1\xce\xbe\xad\xcfS@6\xe6\x00L\xf0\xceS@PWH\xaa\x0b\xabS@)3_\x81\xb5\xa9S@]1\xe2L$\xb5S@\x84w\xd2\x1f\xfb\xbdS@\xc0\xd9\xa1\x8c\x9e\xbaS@\xbe\xec\xdb\xfa\xe6\xbfS@\xd2W\xf5\x1a\xfe\xbfS@\x15\xc2c\x87\xd0\xcfS@O\xe8H\xe05\xb5S@d\xdb\x8fm\xe0\xc5S@\xf1\x15\xce7\x03\xc5S@\x99\xe1\xef\x8c\xcf\xbcS@\xbeZq\x93\xb1\xceS@P\xae\xe0\x9f\xd7\xbdS@d\xdb\x8fm\xe0\xc5S@\xa4\x03K\x06\xd2\xd3S@i\x0fC\xac\xd5\xbcS@%\x98\xdf@\xec\xaaS@\t\xf9\x08\xfe\xdc\xbaS@E\x00\x9e\x08(\xcbS@Z\nZ5F\xd0S@\xe8\xd4\x10?\x8d\xc5S@\xeb\x894b\x16\xbdS@\xa9\x91\xb2\x94\xc0\xceS@1\x15kT\x89\xc0S@"-\xf4\x9e\x9e\xbeS@\xeck\xbc\x9a\xee\xd3S@\xfd\x1d\xaaw\x8c\xc0S@a%h\xf2E\xcfS@7\xd1\x94\x90\xb8\xcfS@\xc6cS\x8fg\xc0S@\xe4Q\x0f\xaf\xa1\xb5S@3\xbf\'V\xb9\xbeS@\x89\x8c\xfc\xde\xe5\xd5S@C\xb5\x97\xb2\'\xd0S@\x7f\xf9\xeek\xe3\xcfS@B\x02e:\x10\xbfS@\x1d\xf9\x16\x08\r\xc3S@*\xa7\xe0I\xe4\xaaS@83\xadQi\xbdS@\x1f^\xdd\x06\x07\xcfS@co\xb2\xa6\xdf\xcfS@LF\xa4t{\xd1S@\x9a\xd2I\xa1$\xbdS@\xbbl? \xcc\xc0S@\xd1`c\x1c\xa5\xceS@?\xe4\xe4\x15~\xaaS@\xe2\xb2Z\xdd\x87\xaaS@6\xdc\xacu\xcb\xb5S@7\xb8\x11*\x8c\xc5S@#\x90\xce\xda\xfb\xc9S@\x12\xf2\xde&\xa3\xc0S@?\x84\x9cs\x07\xc1S@p;\xe5f\xa9\xceS@P\x1d\xf3\x8c\xd6\xbdS@\x00\xcd\x14/Z\xcdS@^\x1cY\xa1\xa4\xafS@(-\x17V\xd2\xc5S@R\xcc\xfc45\xccS@v\x05\xae\x1e\x1f\xbdS@\xc0I\x91\x8a\x16\xc5S@\x03T\x8c\xe1\xf5\xcfS@R\xcc\xfc45\xccS@\x85\xd9\x04\x1b=\xc5S@\x1f\xd9\x81\xc0\x88\xcaS@7l\xe8\xccS\xd2S@uz\xa2d4\xc8S@\x1a\x9c\rM\xea\xc1S@Cz7\x04\xe1\xcaS@\xad\xeb\x97\xd8\xef\xcbS@\xe5|\',\xb3\xcdS@\xa3)\xa0D\x04\xc2S@B\xe8/\xad\x07\xb3S@\xc8!\x07\x1e\xac\xbdS@\xb0Q\xd5\xcd\xf0\xb5S@:\x8a\xc0\xae\xe5\xcaS@\xc8\xfe\xb9\xab\x8a\xbfS@*\xb1\x8dj;\xb0S@\x12\xf2\xde&\xa3\xc0S@tkN{y\xd5S@\xb7\xc2\x01\xcer\xceS@2^bNU\xb9S@\x9b~[#\xb4\xcbS@\x15\xc3\xe5s\x91\xc2S@!,\xd5\xaa\x92\xa8S@(\xc1\x1fo\xda\xc0S@\x11\xe0\xff\x02\xb9\xbeS@\xba\x1bpu\xf6\xc1S@\x88\xf8\'\r\xdb\xc6S@\xa8\xb1ia\xfa\xd4S@\r{\x8d^\x03\xb5S@\x16\xc25k+\xa3S@\xcd;/\xefE\xc2S@\xec\xbb\xc2\x9f\xe9\xb2S@\xc4\xc3\xa6\x87l\xa9S@\x164c\x9b\xca\xa2S@\xdfua~\xc3\xb7S@\x82\x14\x18G\x82\xc0S@gc\x18\xe2]\xa3S@\xe2\xd3\xd3U\xf2\xbeS@\xef\xdbT\x06\x94\xd1S@EB\xabs\xdb\xc1S@ 0\x1d\xc9.\xccS@6\x1b\xc5\xe1\x9d\xcaS@C\xaf\x97\xd8\xd5\xaaS@\xa5\xc3,\xa8\xce\xb1S@\xa4\x88OP\x15\xc8S@\x97\xaeuI\x92\xb0S@h\xaa\x0eM|\xc0S@>\xcf\xc0\xf2\x0c\xc1S@\xb1\x9fw\'+\xd4S@\xe1os2\xba\xd5S@\xc2H\x82\x91g\xc1S@\xf2\r0Je\xbbS@GN\xc5\xd5\x8f\xacS@s4GJ\xb3\xc0S@\xc5\xd1,\x1f\xac\xc9S@\x16\xed\x86\xcb\xb2\xccS@\xc2v2!\xc2\xcfS@\x1d6\xc9\x9e\xa2\xc3S@\xf9\x82\xfek\x99\xc5S@S\xc0x\xa8r\xccS@\xf4\xf3\xcd\x95,\xa2S@o\xb8\x1a\t\xfd\xb2S@+U\xfd\xb4\n\xc4S@\xb7\x0b\xfa\xb9\xd2\xb8S@P\x03\xc9\xa1\x88\xcaS@y\x92\xb37\xb4\xceS@>\x1c\xd4w\xb5\xa3S@\x96nE\xbc\xde\xadS@\x0e$\xe0\x91\xe9\xc4S@\x0e\xef\x94?\x08\xd1S@E;\xc8b7\xc7S@8\xad\xce\x1b\x95\xb2S@\xb9NU\xf1\xfc\xc4S@1J\xd2\xbb\xad\xb6S@\xa3pY\xe2n\xc0S@\xb3\xba\xaet4\xc4S@\x7f\xeb\x1cd\xf5\xb4S@\r\xca\xc5Z\xe7\xbaS@.\xfds\x97\x97\xc6S@\x18\xa7\xdc\xd6\xd7\xc0S@~\xf8\x97\xd2\xe0\xa1S@\xf8\xe6bT\xac\xc5S@dF<\x82)\xcaS@%\xfbK\xd7\xc2\xb3S@O\xaa\x89\x06*\xbbS@i}\xb1\xc1z\xbaS@z\x9b\xf0m\x0f\xb3S@\x06\xf0\xc1\xcb\xb9\xc0S@}M!\xe0\xfb\xbfS@A!\x1er\x1a\xceS@\xd5\x87\x02\xa50\xc3S@\x90\x8ehdH\xb4S@\xa4\xf4y\xd3p\xa3S@}"\x9a6\xc9\xd1S@`"\xafI\xe0\xc8S@\x92?/\xbcB\xbbS@\xf3;9N5\xd0S@\xdc\xd2\x16S\xb9\xc5S@I\x84\xdc\x8c\xca\xb5S@#]\xd4\xe5A\xa7S@\xb7\x96:\x1b\xed\xbaS@\x83\'Y\xd9\x8b\xcdS@\xea;\xb0*/\xb8S@U\xf6\x18\xf0\xa2\xcfS@\xecKp\xa1F\xc6S@;\xea]\x1e\x9c\xd4S@\xf9,\xdb(n\xbaS@4x\'\xfc\x8b\xc6S@Iu\x08\xa2O\xb9S@\xcb\x85\xecF\x18\xb9S@\x9f)!\xafh\xbbS@\xc8\x99`Oy\xc3S@\x15\x90\xd1\x99\x02\xcbS@\x91G\xd0\x95\x86\xc0S@\xb1\x14\xc4\xf2\xf4\xbcS@\xd93\xe7{\xa3\xc5S@\r\xf7C\xa9\x11\xc5S@g)\xf3<Z\xbcS@b\x8fH\xe4\xaf\xbaS@\xbe\xe7\x94\xa3\xbb\xccS@\xb8T\xe8\xf4\\\xadS@\xa5\x81\xa5\xb0\x9f\xc8S@\x11!\x94M\xf8\xbfS@\xf6%\xb7\x1e\xe9\xbfS@\xe4\x04yX\xc1\xbfS@\xc1pYh\xc4\xd0S@\x96\xde\xc8V\x18\xc4S@8\x9dB\x88\x18\xc3S@R\xc9\x87\xb2\xfc\xcaS@\xe3\xba\xff4\x01\xc6S@\xd2\xabN\xf4\xb6\xb7S@\xc7JbH\xfc\xc6S@9\x1f\x8bm\xc2\xbdS@\x14oc\x0c\xf7\xb9S@\xcd\x8cEBL\xbaS@\xa5\xebfxd\xc6S@;\xae\x02/\xf4\xd4S@\xec\xd94/\xc0\xbfS@=\x81\xd8\x9fm\xa9S@\xe2Z=\x1b\xca\xc5S@\x9a\x9a\xca&S\xc7S@\xfe\x0b,G\xa5\xbfS@X$\xf2w\xf4\xb4S@\xa4\xec1\x11|\xb9S@\t+N\x7f\xee\xc9S@\xe8\xd4 \xe2\x12\xb5S@q? \xcb{\xc5S@Q)9N\xcf\xcbS@v\x88\x92\xb7\x81\xd2S@L\xdd\xd6\xc6\x9c\xd2S@\xd1Q\xb6\xa8\x94\xbdS@\x02\xe3\xd8\xed\x00\xb5S@\x03\xce\x05\x9a\x83\xa1S@&W\x10\xcew\xbfS@b\x9fl\xeb\xb0\xb3S@\x1f\x94\x7f\x1b\x84\xb6S@\xe9\xfb\xc6\x1b%\xd5S@e\xca.\x931\xb9S@\xe4\xf7\xd6o\x82\xc7S@\x82\xfc\x8dA\x9f\xc5S@\xedCQ\xaf\xb1\xcfS@x\xa8\xe0\xb5\xf3\xcdS@I\xb31\n\xe2\xbfS@v\xfb(\\\'\xbcS@)GP#\xa2\xb8S@\x8eN\xc1IN\xc3S@?\xeb\xe6\x08\x8f\xccS@\xd2\xddy\xf2\x12\xc4S@\xc0\xf3\x83\xd2\xaa\xb1S@\xf5\x133\xd8\xa3\xcdS@;l\x0c\xff\xfe\xb4S@q\x85\xae"l\xcfS@s\x0f2\xa9T\xa0S@\xbe^V5h\xc9S@-K\x10\x82c\xd2S@\x1d\x997\x84\xe1\xbcS@\x01h\x12^\x81\xc7S@\xbd]\xf4\x9aP\xd2S@\xca=M\xd3$\xbdS@I\x0c\xe3\x7f\xb1\xc7S@\xcc\x17\xc5\x0e\xf7\xb5S@\xda\xe2\xa0\xb5\xbe\xd2S@\x01\x18\xad\x9e\xbd\xa0S@\x93]\xc3Tg\xaeS@\xd1R\xfeb\xcc\xb8S@\xd1V\xec\x0c*\xcbS@\xd1\x9c\xde\x00\xf3\xafS@uy\xf6\'6\xc0S@x\x9e-\'\xee\xc8S@\xce\xab_\x9aD\xbaS@ES\x98\x8a\n\xd3S@\x89\x13\xdf\x8f`\xd1S@"\xa2\xb0\xf4z\xafS@\xd6\x0e\xaa9\xb6\xc6S@(V\xe6u\xdb\xcdS@\r\x97\xc5\xc0\xbd\xb9S@\xd7.\xa9\xaf\x13\xb0S@\xa2\xd3R\xd3\xa0\xc1S@\x0b\x08a\xe4?\xc1S@\xa3DQ6\x96\xc1S@\x15\xbaPx\xf8\xcbS@?\xf9\xfe\xa2\x17\xccS@I\xc6\xebJ\xa6\xb4S@\x12\x84\x14\x0c9\xccS@\xd1\xe0.\xf0*\xb3S@\xf4z>l\x90\xccS@F\x92[8V\xbbS@\r\xe3\xf3\xf7\xe9\xbcS@/\xce%\xdf]\xc5S@\x961\x85\xab\xa3\x9fS@\t\xe9I\x94\xe2\xcdS@\x8d\xba\xf6\xec&\xc8S@\t\xaftxo\xbbS@\xeeY\x16\x95\xbd\xccS@\xfa\\\xe8e\xe4\xb1S@Q\xe7\xa8\xc64\xcdS@\xa1\xcb\xf3]\x9a\xbeS@\x95\xfe\xaaO*\xb5S@Ig\xc0i\xff\xccS@\x04\x1a\xf8|\xa2\xccS@c\xa9\xd5:\xf5\xd0S@C\x1d\x99\x99\xfa\xcbS@\x0c\xfd1aX\xc3S@R\x11T\xf1\xe8\xcdS@V[#\xf3W\xd0S@\x80%\xba\x9f\x07\xc8S@\xdf\x00Y\x12\xbf\xb8S@\x05\xb2\xc5\x99\xc9\xbdS@\xa1\x8f\x06p\x12\xbcS@Iq\x1e\x04\x8f\xb0S@\x85\xe6G\x84\xd8\xb2S@\x8f\x19\x0ce\xc3\xc3S@x[\x17\xb0M\xcbS@\xe6\x1c\xfcW\xb8\xb7S@!\x1b`\xb5`\xbcS@\x9f\xc9\x1f%\xb3\xd0S@t\x14\x83\xb1d\xbaS@\x84\xc6\x95\xd2\xb9\xcaS@\xf8\xa2\xb4\xde:\xd4S@M\xcb#\x1b>\xc8S@\xbc\x81D\x04\xd9\xd0S@\xb25\xdb\x13\x1e\xc7S@\xdf%\xc2"\xb8\xd2S@\x81\x8a\xe9>\x9e\xc6S@1b^\xf9^\xbaS@5\xbe\xfc\x13\xee\xc3S@\'%\xdb{\x89\xcbS@\xbd\xeeI/\xd0\xc4S@\x0bp<\x84\xa9\xcaS@6\xfe*\xd2\xd7\xabS@\xb1}g0\xc8\xcbS@\xb1\xfc?~_\xc9S@)\xfd$\x0eu\xc9S@\xd2ls\xe5?\xb5S@\xd7I\x8a\x9e\xa5\xadS@\x8d\x96\xa1\x9b\xe0\xcdS@\xa8\xa1\xaaw(\xc0S@\xfd\x85W\xf1\x97\xbeS@R\'DH\xf4\xccS@\xd7u\x9d\x8c \xc9S@p\\\xb0\xc1\xf2\xb2S@T\x05\x8bE4\xbcS@o\xe4=\x84\xbc\xd1S@\xee7}\xad&\xd0S@R\xfd\xe8c\xcd\xc7S@xe#\x16\xa6\xbfS@\xa1j\x93\xe7\xe2\xcdS@o\xdc\xf6\xa8w\xc3S@\x11\xe0\x19k\xa6\xccS@\xe6\x0e\x8fk\xda\xcfS@\x02\xf2YLO\xbaS@\x80\xcd\xcf&;\xb4S@\x1e\x85k*x\xcbS@tv\xa3\x1d8\xc4S@\x02\xfe\t+\x9a\xbdS@\x02\x18\x1a\xb9\xca\xd5S@\xf3a\x89\x0fD\xbdS@\xf0\xf6Pl\xd7\xc8S@\xd1\'\'\xa6\x91\xb9S@g/]\xe7U\xc0S@\xd8Rw\x88P\xbbS@\x11\xb9\x07\n\xb9\xb4S@|e["%\xc9S@\xd2!2\xc4\x1e\xc8S@\x18\xe8\xf2\\\xed\xc8S@V\xb2\x84\x88\xde\xc0S@2\x8c\xa7\x9e\xe0\xcfS@\xd6\x088-\x1b\xbfS@2\xa0\x98\xdbe\xd1S@\xab\xf4\x13\xea\x1c\xc0S@\xdc~8\xa6y\xc2S@8\xad+~\x12\xb3S@\xfeR=d\xcf\xb8S@\xbe\x8f\xbc\x84\xb1\xcfS@f\x022\xb4\xb1\xb5S@\xd1\xa4fJ\xbc\xc8S@n\x7f\xa0\xeb\xc1\xccS@\x10\x86\x10\'o\xc3S@6\xc4\x13\xf3|\xd2S@iO\xfe|\xae\xc7S@1\x96L\xd1\x80\xc3S@\xcb\xe27#\xc4\xb7S@\x94\xf7\xbdl\xb2\xd0S@\xb96\xf3 \x00\xb1S@\x0b6\xcd\xbd\xfd\xccS@\xf8\x92#\xfcG\xcaS@\x02\xfe\t+\x9a\xbdS@\x13\xc5\x84\xf6\\\xc9S@z\xd7p\n\x04\xd0S@H\xc6\x81\xbe\xd0\xb9S@\x1d\x8b2\\\xfb\xb5S@\xb2\r``7\xc8S@B\x072b\x0c\xbfS@TS\xe5\xaa:\xc5S@vR\xc1\xfb[\xadS@:\xd0\xd4\x0fL\xc8S@\xf9I\x82\x92\xe5\xabS@%\x04Pn\xb9\xbcS@\x85c\xed\x05\xc9\xd0S@\xaa\x9fB{g\xc9S@\x97]\x11\x1af\xc0S@h\xa5X{\x07\xc5S@?Q@\xb6\xea\xbeS@\xcb\xa5\x961O\xccS@\xc9\xaf\xe9\xd2\xa6\xc3S@\xce\x9aQ#P\xabS@U\xde5\x84\xf1\xc2S@\xf4\xf6l\xad\x98\xbdS@\xfb)p||\xcfS@Z\xb0\xdb\x8dI\xd1S@<\xcc\xff\xc6;\xc7S@\xd3I v>\xc6S@>\xad\xcd"=\xcaS@ _\x9e@\xa4\xc8S@5J\x10\xd9\x1b\xd1S@\x8e2*}\xe1\xc0S@@"\x05\xdek\xc6S@\x17\xf1H~\xdc\xc2S@/\x8f\x89\x7f/\xb3S@\x16\xbd\xd5\xd7@\xb3S@\xc2!\xfa~_\xc7S@+\xd6&3#\xcaS@\xed\x8dq\xe8\xc5\xcaS@<\xf2\x1c\x03\xe9\xd0S@\xb9\xc0\x9f\x14\xa5\xd0S@\x0e\xcdQS\x8d\xb4S@N_\xe57V\xbcS@\xfa0\x9b\x99r\xa6S@Fk\xe0\xde\xa0\xb4S@\xe1}\xc4\xae\x0c\xcaS@M\xed\x0c%4\xb7S@\x03\x9e\xcc\x1b\r\xbeS@j\x9a\xaa\xe6\xfe\xc6S@\xf9\x07$\x93\x8c\xc7S@\xf9\x86\\\xf5F\xc4S@1\xc5A\x03\x83\xd4S@x8\x0b\xf0m\xcbS@\x08\n\x95\r\xa9\xa1S@\x84\x1f\x8b\xf53\xb7S@\x18\x18\x1ao\x04\xc7S@|\x9e\xb71t\xb9S@Ep\x88jJ\xccS@K^qk6\xc0S@z|\xf0\x9d%\xcbS@\xbf\xaa\x15N \xaaS@H3\x9a#\xab\xb5S@\xea|G\xabz\xd4S@@\xa1S:D\xcbS@\xb1\x1e_\xb5\xac\xa7S@N\xa6\xc1\xf0;\xceS@\xf5\xd1@\xdb\x90\xb4S@\xaa\xaa%\x14\xfb\xccS@:\x0c]\x10V\xd1S@\x17\x13\xce\xe0\x13\xadS@p\x0c\xe1\xacN\xbeS@N\n\xb0$\xf8\xc9S@zW\x93]?\xd5S@Y\x0eT\x98S\xc0S@\x12r\x004\x05\xcdS@\xb6:\xb4\xf4\xf9\xbfS@wZ\xac\xfcZ\xd1S@f\xd7F\xc79\xccS@\xb5e\n\xf5\xe2\xb7S@n\xa0-mp\xb3S@\xd2\xf7\x0c \x9c\xccS@\xd2c\x18\x90\x0f\xc3S@\xae\xf3\xb3\xb5\xad\xc6S@\x95\xbf\x8fz\xd7\xb7S@\xae\xc0Nr\xb3\xc1S@\x9bQV\xa0\xac\xd0S@\xcf\xfd\x06&\xa1\xc7S@i\x9b =?\xd1S@7\xd1Lz\\\xcaS@\r\xd2\xccb\xce\xc8S@\x9cp\xb9\xc2\xfa\xd0S@#\xc2}\xd2R\xccS@\xaa\x11\xe2\xa9\x15\xb5S@\xaa\xf6\x1e\xc6\xc8\xd0S@\xddiXF\xf2\xbfS@\xb5\x89\x11x-\xd1S@?\xe0\x00\x18C\xcbS@M\xf5\xf6\x16\xb0\xd0S@1\xe8n\x03\xed\xc9S@>\xfaD\xa4Z\xc5S@!\xcf\xe4\xff\xad\xc0S@\x14\xa7\xe6\x93\xfb\xd0S@\x94\xf9\x00\xd3?\xc1S@\xa7\x9f\xbc\xe1)\xcbS@J_}\x18E\xc0S@:\xf9sj\xa7\xcfS@(.#%y\xcfS@\x84:\x8cd\x07\xc9S@\xa5b{}\xa2\xc5S@\xc7\xe7\x0f\xd7R\xccS@p\x88K~o\xd0S@?wZ\xc7;\xc7S@\xf5H}\xf9\xf0\xbfS@(\x82\x1b\xee\x81\xb5S@\xca>\xf6\x0b\xcf\xc9S@\xde\xe4\xd9P\xe9\xcbS@6\x91\n\xb4%\xc3S@\x8eN\x13\xc1b\xd0S@$\xbb\xa6\'\x91\xd2S@\xb5a!\x11:\xd0S@R\x00U\x16\xb6\xd4S@\x0e\xfdj(\xb2\xc4S@\x83\x97t\xfa+\xc8S@ \xd7<\xaf\x93\xc8S@\xec\x1fc\x9c\x9e\xc7S@\x81\xd3\x1fQ\xa5\xb8S@\xf1\xd1p\x9fu\xd0S@\xafk\xe0-\x0f\xc6S@=\xb2\xc6s<\xcdS@{\xf1\xf5\xf2\xc8\xcaS@S\xb7m\x84Q\xd0S@\xeb\xaaT\x17\xd3\xc0S@:\x0c]\x10V\xd1S@\x9b\xd9\x84\xe4\xab\x9fS@g^;\x00\x19\xcdS@=)e\x812\xa1S@\xafn\xe0h:\xc9S@\xe7\xd2&=\x83\xd3S@S\xadt\xd2\x95\xa0S@\x84\xab\x92\'H\xc6S@\xdbh\x93u\xd9\xcfS@\xfd;\xa2`\xb8\xa0S@\x84|\xfc\xa0M\xa0S@\xb1\x04\xa7\x87f\xa1S@\x7fT\x87v\xd6\xc9S@\x10V\x18\x1b\x91\xccS@R\xe2\x96g?\xc8S@\x95\x0f\x137j\xa0S@w\xe3Jg\xbf\xc2S@C\xd61\x82\xc2\xccS@\xa8\x86\x90\xce\xbb\xa1S@\x00\xcd\x14/Z\xcdS@\xe17\xb8\x9b\x9d\xcfS@\xd5v\xf1\x8e"\xceS@\xd4\x9e\x00\xebY\xc9S@\x8ftX\xea\xcc\xa0S@\x94\x80~\xdbf\xc9S@\xafN?\xce\x00\xc8S@T\xa7P\x93L\xd1S@U&q\xf13\xcdS@\x8dL\xder\xde\xa1S@\x00\x82Tk0\xc9S@\xff\xc1\xa4[\xf7\xccS@\xa7G\xb3g\xa4\xc9S@\xfe!\x87\xf5\xa1\xc7S@P\xdcup#\xb0S@o\xad\xec{+\xbfS@w@\xbdc\x9b\xa5S@{6\x91\x0c\xc5\xb6S@\xc7\x98V\x9f\x16\xccS@#\xa7\x96\xd4\xc1\xd2S@\x90\xcc\x05\x18\x01\xcbS@\xa2F)\xe2\xc3\xccS@5]a\xc4;\xcdS@\xa8\x16\xc3\xb0H\xd1S@\xcbkl\xb6\x18\xd2S@c9,\xea\xd4\xc5S@b\x0f\'\xcfo\xcaS@\xab\xb9G[a\xc0S@\xc5c\x14"K\xcdS@j&6am\xcbS@1]s\xa8\xf3\xd1S@:m~3\xa5\xb9S@\x08WK\x85\x08\xcdS@\x1b\xd24t\xc2\xa2S@f\xe4\xbf\xb8\xb9\xccS@\xfam\x0c\xc8\xf1\xc4S@wG\x98\x9c\xbe\xa0S@W\xbb\xba\x93\xa3\xccS@3h\xefa\xcf\xcdS@|\xa4\xc6ek\xccS@\xc7\xef4\\)\xcaS@\x96\xdf}8\xe3\xa2S@\xba\x0e18\xc3\xacS@\xe0Rr\xd0\xe9\xadS@\'}\xc4\x1cn\xc8S@\xcb\xa9\x83\n,\xabS@r\x9b\x17\xfd\xaa\xcfS@I\x90uP2\xb0S@p\x85\xf8_.\xc8S@L\xe95\xccc\xabS@\x87\xd4\xa2\x96\x06\xc8S@ud\xd57\x9b\xcdS@KN\x99\'\xa5\xc7S@\xacom\x14\xae\xb0S@\x05_\x91\xed\xf1\xb2S@$}\xba\xafk\xd2S@\xf5\x80\xc3\xcfk\xb0S@\x97\xa8?\xcb\xe1\xceS@\x13\\\xf3\xd3\xcd\xd0S@L\xc8_\xf6\xc4\xaeS@\xcf\xc0}**\xa3S@\x06\x89\xbdfg\xbbS@\x11J*\xc5^\xa3S@\xbe^V5h\xc9S@\xdd\x89\xe7\\\xc1\xccS@\x07\xdcK\x1a\x92\xabS@\xbe;\x90\xb7&\xc9S@\xc7&;\x91N\xc4S@2a\x992d\xcfS@p\xc9\xb9\xbd\x8f\xabS@\xa5^vCz\xbaS@\x9f&\xf5\x01\xe5\xc8S@)\xc9\xeb\x04\xc1\xc6S@\xa1\xf5\xf7\xd3\xe9\xc5S@S0Z\xf7k\xcdS@\x02{\xf6\x11\xbb\xb4S@;\x05\x0c=\x18\xc4S@\xee\x80\xcc\xe0\x1f\xd0S@y\xafz\x0es\xb3S@\x1dqY\x12\x98\xb3S@\x16o?\xdf\xf6\xcaS@1\x15O"D\xcbS@g0\xf6\xf4\xf2\xd4S@\xd4\xb3\xe8\x8f\x05\xd5S@\xbd\xc1\x86!\xd3\xcdS@\xeeWsr\xd0\xcbS@(\xfdI\xcc_\xcbS@\xbcu\xb2W\xe6\xd0S@lX\x80/\x1b\xcdS@Iu\x08\xa2O\xb9S@\xcc\xe4\x9f%$\xc6S@N\x19k+9\xb7S@\xdb\xa2\xe9\xba\x02\xc6S@\xfa\xc6xY\xae\xc5S@,\xd1\xaf\xb1\x18\xb1S@\xf6\x08)\xbf\xb7\xcdS@\xab\x8d\xa1!\xb7\xc5S@?\xb9h\xee\xc8\xc4S@2a\x992d\xcfS@\xfe\xa3\xbb\x19I\xceS@\xf5z\x0e\x11\n\xbdS@\x88\x10wF\xa2\xc7S@\xd9`C\x9d,\xc8S@)z\x0e\xba\x06\xb5S@Tyk\t\xa4\xd2S@\x0e\x06\x1aD5\xc6S@&\xf4\xae\xbc\xde\xb9S@cH\x9cG\xe7\xb9S@Y\x05\xfe\x88\x00\xb5S@\x0bi\xadB^\xb2S@\xf3\x04\xcd\xe6\xb8\xc6S@z\x810\xbf\x9f\xc5S@\x8e@\x86P\x88\xbaS@\xdb\xf7\x8e\xa0\\\xc4S@\x00\xfe\x9e5(\xcaS@\xc6\t\x83pR\xadS@\x89$X{b\xc6S@\xcaT7\xa4o\xc5S@.\xa0\xf5K\xaa\xc4S@;nD#\xd7\xc3S@\xda\x91\xff\xfb\xc1\xb4S@\xa8YCI\xd2\xb8S@\xbe^E\x1b\xa2\xb7S@\xfcJ\x1e`?\xcbS@)\xfd\xe3vM\xcfS@\xcc=\xf8\x8a\x9b\xc3S@\xc5S\xc5t3\xb5S@\xdb{\xf2\x12\x07\xbdS@u#.E\xae\xc5S@^\xd3\xab\xb03\xbdS@\x93^\xdd\xfbY\xbcS@\xb4[\xa3;L\xa5S@\xac\xca4\xbbS\xcbS@\xc7e\xaf/\xd8\xb4S@1t\x02\x81\x16\xb5S@1\xe3\x19\x8cX\xcaS@\xef\x18`-@\xccS@o\xf0\x08\xaf\x98\xaaS@\xd7M.V\xd7\xcdS@\xc4\xc3\xa6\x87l\xa9S@\x94\x87X\x8d\xf6\xcdS@\x83\xfcT\xf6E\xbdS@\xa73\x1f*;\xb5S@\x9ct\xb4\x05G\xbaS@\xf9l\x08\x99{\xbdS@\xbb\x94\xf3^\xfc\xccS@P(\xb2\xfeG\xd2S@K\xe0\x9c8\x82\xbbS@\xdc\xbf\xe4\xa6\xc7\xb8S@\xb4?dy@\xbdS@2*\xa3\xcc\xab\xc9S@\xcdX\xbb\x8d~\xb2S@\x00\xd1\x99\x1b\xa4\xb5S@\x918\x01\xefL\xb6S@(\x9dR\xd6c\xbcS@]\xf6:\xfa\x04\xbdS@\xf5%\xf4\xbc\xd8\xd3S@\xe3&r\x1cM\xafS@\x03\xb5\xca\xa5o\xc8S@\x00\xee\xd5l\x7f\xbcS@E\x06\\~\xfc\xb5S@T\x85\xaa)\xad\xc5S@sj\n\xc2\xa0\xcdS@%\x04Pn\xb9\xbcS@_\x07\xa6\x81<\xd4S@\xb7\xf6\xf9=\x83\xb3S@)&*\xad\xf9\xc1S@\x0f$\xaef\xf8\xccS@~\x9e\x02\xed\x82\xccS@\x1b\xbf\xdf\xd4T\xccS@$3P\x8e_\xb3S@\x82L\x8cP`\xc3S@o\xb6\xfc\xaf\x14\xbbS@T\xe2!T\x9e\xbdS@\xab\x0bM\x98F\xb3S@f\x11\xf8\xfaH\xcdS@:)\x17\x15\xed\xa6S@:\x96\x11\xfc6\xb3S@\x04o\x99v\xef\xccS@X\xac\x1f\x05\x96\xb6S@\xfc\xf4\xb9>\x85\xbaS@\xc3\x08\xa0!a\xbbS@`\xc09\x84\xe6\xc4S@x\x95W,\xc4\xbdS@#O+\xa6|\xa6S@C\xf8~^~\xb3S@*\xa7\x8b\x1a*\xbeS@\x17_iR}\xb7S@\x92\x81\xd4\xe6C\xccS@\xc9CD\xc9\x15\xd3S@@>7\x00\x1b\xc3S@\xc0\xd3\xb4\x9c\xe9\xbcS@\x8e\xd6\x8ed\xe3\xabS@\x10\xa2\x9e6l\xc8S@\x12H\x90\xa6\x87\xd2S@\x0e\xef\x94?\x08\xd1S@f\x0b\xc0\x0f\xcf\xcaS@O[\x0c\x9a\xc4\xb9S@\x99\x88\xcc=G\xc6S@\x8e\x96\xb7\xa1k\xcbS@\x7f\x1b\xb0Z\x9e\xcbS@\xe7\xea.@\xc7\xc7S@\xbf\xa4\x9fd\xe6\xcdS@\xa6\xa8\xb3e\xb6\xceS@\xe4K\xbbk\xd4\xb8S@\xde3\xb6(\x0c\xa4S@\xf7\x8a\xf4\xec\xfb\xc8S@\xfd\xea7\x8d\xbf\xd1S@8\x92\xdf\xd14\xb9S@%\x05\xf2\x8b\xc8\xccS@3K\xbbi\xab\xd0S@\x8eU\xa6\xe9\xe4\xbaS@&\xc4\xd6 \x8c\xc0S@\xf5\xa5=m\xad\xcfS@\x06\x94\x8d!X\xc6S@\x1e\x8d\xa9:\x00\xc6S@FE\xba\x9a\x8a\xaeS@\xfebX\x90\x03\xbeS@\xa4\x95\xe09%\xccS@\xadZ\xf91\x0f\xc5S@Hy\x11\xac\xba\xd2S@\xd4\xc0\xe1\t\xa3\xccS@\xd2\x8d\xf3:\x94\xbaS@\x9b~[#\xb4\xcbS@\xd7\xfc\x95\xf9\xe9\xcaS@\xdd~\xe1\xa7\xb8\xbaS@@\xb3\xd0\xb8X\xc4S@ =S\xd67\xcaS@\xf9\xca\xec\xb8h\xccS@]u5\xc1\xf4\xcaS@\xb8\xc7\x9a\xdf)\xcbS@\xcb\xc7V.\r\xbcS@\xd8\xc1\xfeT\xb7\xbaS@\xd94W\x82\xd9\xa3S@\x81yi3\xb6\xb8S@\xc1\x04k\x97\xc5\xd2S@>\x01X\xef\xea\xcbS@!\x0cA\xb9%\xd0S@\x9a\\\xd3\xebf\xa8S@\x8c\xecE\xcd\xec\xc3S@kq\x833~\xc1S@%\x06\xb7\x87q\xbcS@\xec\x04g\x07(\xafS@\x192`i\xd0\xc6S@\xf2\r0Je\xbbS@5\xc4\xe2\n\xf7\xb8S@\x8b\xec\xcf\xc7\xf7\xb4S@\x1c\xba\x8d\x8b\xab\xb4S@o\xb6\x14\xf35\xb8S@\x0e\x1c\x85\xd0C\xcbS@>d/\xb5\xbb\xc9S@\x16\xa8\x0e\xe4\xf4\xbeS@g\xe2)\xb6\xba\xc0S@x1h40\xc2S@y\xab\x1aB\n\xbdS@\x98\x92\xc0\n"\xbdS@\xd2\x8e@\xac\xb8\xc9S@\\\xf1\x8b\xdb9\xcaS@\x1cq\xee\xdc\xd5\xa8S@\x19\'\x16\xe4\r\xc6S@\x96\xb12\xe43\xc5S@O\x15\x01\xc9L\xb8S@u\x07\xe5\xc4m\xc0S@\x1cq\xee\xdc\xd5\xa8S@\x90\x02j\xe3K\xc7S@\xb4(\x9b\xe5\xe3\xd0S@\xd5&\xe5\x03d\xcbS@S\xb1"\xa86\xcbS@br\xeap\xbe\xc3S@MAn\xca\xe9\xc2S@o\xadR\t\x1c\xbcS@S\xfe\x16\xb9\x02\xd1S@\xa1\xc9\xd4\x02C\xbaS@/\xb0\xf2\x8c\xfb\xbbS@\xe9D\xdb\x94\x83\xc0S@\x85\xe5tL.\xccS@\x1fY7\x87\x00\xbaS@\x1bBi\xe0w\xbfS@\xd0\x93\x04\x96\x98\xbfS@\x7f\xb6a:\x83\xc0S@$\r7K\x04\xb0S@a\x8d\xadw\xeb\xb7S@\t \x0e\x979\xc0S@\xf0cx\x1aa\xa9S@\xbd\x9c*\x96\xab\xc0S@\xe9\x8b\'N\xf1\xc9S@\x03\xa1\x1f\x9b\x97\xc2S@{\x80G\xe8\xa9\xc5S@\xf9\xabR\x85\x03\xc5S@\xbbOn\x93\xe4\xbfS@\x8e\x15\xa8\xa0W\xa9S@\x07$\xec\x0fS\xc5S@Fto\x14\xb4\xbaS@m\xe9P5L\xb9S@\x10F\x96\xd8\xf5\xbcS@\xdc\xa6+\xcb\xeb\xc4S@\xb7\xc5\x96\x05\x1b\xb5S@\x01\x13\x19T1\xb5S@\xd8g\x18\xb9\xf1\xc6S@\xd4OfyH\xc5S@\xc3\xca\xfc\xe8;\xc5S@MR?l\x9d\xbaS@\xa6\xfbQ\x0e\xe7\xbfS@\xfc\xb4\x9es\xc7\xbcS@\xdb\xef\x83\xff\xa7\xc5S@\xbcBY<\xdd\xc9S@\x85\xed\xe2L?\xccS@g\x1b0\x06\xf2\xccS@;-a \xb6\xa9S@L\x84\x1a\x81\xe8\xa9S@\xbbC\x83\x11\xd6\xbaS@\x9a8t\x00\xc8\xc0S@\xbd6\x13\xa5\xf9\xc9S@z4]2\x89\xc8S@&\x10r\x9a\xc2\xc7S@\xf3 \xc4&\x91\xd4S@\x99@\x9b\x00<\xcbS@\x1a\xb1\x91\x12H\xcaS@\xbb1F\xebr\xb7S@\xa8\x02\xff\x8c\x17\xc3S@\x90\x1da\xb99\xbaS@m\xe9DR\xa4\xb5S@\xbe\xe7\x94\xa3\xbb\xccS@bD\x02L\xaf\xcbS@"M\xdf\x1cx\xb7S@\xd9\x90\xc8Tm\xc0S@\xeb\xe2/\xc9\n\xc3S@>\x981O\xae\xd0S@\xb80\xc0\x96\xbb\xc3S@\n\x96\x9a.`\xc1S@S\x1b\x97\xd6\xd3\xb5S@\x90V\x929\xc5\xb7S@\x967\x1fT\xa7\xbeS@@\x00P6\xa3\xbdS@\x83\xd9\xaa\xe5Q\xcaS@\xe4y\xb3\x17\x80\xc9S@\xfbt\x03A\x7f\xc8S@\x95\x90\xed\xdf;\xd2S@6\xd3\x9d\'\xee\xb5S@Jp\'\xdd\xa9\xc0S@cU\xc4\\\xdd\xb7S@\t\xa3\x9b\xcd\xcf\xb2S@<\x0b\x1e\x9b\x82\xceS@\x94\xf6\xd6r\x18\xbdS@\xcab\xc6%\xe5\xb0S@\x0b\xb3\x96sV\xc8S@\x05\xc26\xd8\x05\xb6S@\xb5\x08\x95\x9c\x99\xbdS@bD\x02L\xaf\xcbS@\xdf\xf6~\xea\x0e\xc1S@\xe8\xb2w\xfa\x9c\xabS@\xa51\xc1C\\\xc4S@\x81\xdbI\xe9@\xc1S@$\x08\xc6;\xed\xaaS@\xae\xd3\xa5\x0c\xfa\xccS@~\xf0\xabh\\\xcfS@\x82\xa5 \'\xea\xc2S@@\xc4$\xf3\x19\xb4S@\xe4\x95\x93\x84\xc3\xcdS@\xf6:U\x82\xbb\xc1S@\x89\x96\xef@\x06\xd1S@yp}\xfa\xe7\xa3S@cK\x0b]D\xabS@\xe7\x0e\x1d\xe5\x9f\xc8S@y\x83\xe6\x9f|\xb6S@\xad\xdc\x043\xe3\xc0S@3\x93\xfb\xe8\xdc\xc8S@B\xe5\xd4\x96\xae\xb1S@T\xe94\xa1i\xc3S@\x04{\xd0\xe9F\xc3S@,N\xa7\x07\xb6\xcaS@\xfaAv\x7f)\xc4S@\xb9r\xc3\xb2{\xcfS@\x0f{u{\xd9\xb1S@B\x88\xea\x85\x91\xc4S@E\xb6G\xab\xfc\xcdS@\xc9\xf1\x96\x86p\xbdS@ }?\x9e\x85\xbdS@\xb3\xd4h\xf3\x02\xc3S@\xebD\t4\xea\xabS@\x8f\x19\x0ce\xc3\xc3S@TS\xe5\xaa:\xc5S@\x0f\xb2]\xbb\xf5\xc4S@r\x10\x80\x82\xf9\xb2S@\xcf\x8a8\xe07\xb7S@\x96u\xfce\r\xc3S@\x8c\x88\xc6\x11\xc6\xd3S@\xb3\xcd\x82R\x8c\xc9S@`\xcar\xc6\xe2\xc3S@\xde\xc8|\xb5\xcc\xccS@\xe1I&BJ\xbdS@x\x91\xden.\xacS@\xa5\xd7Y\x04E\xcaS@\xd8\xf7\x1d\x0e\xc4\xc0S@/\x9fU.\xa1\xccS@9\xcf\xf0\xc1\xeb\xb8S@\x00\x8ez8E\xc4S@\xbc\xca\x8d\x19\xfa\xbeS@\xcb\x99\xee\xfc\x93\xc0S@T\x8er\xb2\x81\xc0S@\xee\xca`l=\xc5S@\xfe\xedY\x15^\xc3S@z\xb2yb\x95\xc1S@i\xa1\xe5\xde\x1d\xceS@b\xcd\x99\xd6\xdd\xc9S@\\[\xc1\x91\xfd\xc1S@\x03+\x80\xf8\xc5\xbcS@F\xe8\xda\x02\xee\xbdS@\xb4S\x9f-\xe5\xc3S@\x1e\x8f\xd4H5\xd0S@\xb2Y\xd6\x90S\xacS@B\x9c\xba\x06\x0b\xb2S@\x8f\xa0\x92\x8a\x84\xc2S@4\xe5k>\x99\xc8S@;\x7f\x8c\x1ad\xbeS@\x0f\xd1\xb6\xc5\xcf\xbfS@\xb2\xc9v\xb12\xbfS@i5T%z\xcfS@K\x80\x03\xc5[\xc8S@k;\xa6\x081\xc8S@Ep\x88jJ\xccS@\x9d\xf5\xdd\x12\xca\xd3S@\x9d\x1c\xca\x80\x12\xbdS@\xce\xe7\x9a\x0e\xa5\xd2S@\xfe-\x9c\xe2\xb6\xceS@\x06\xff\xd6\xcf)\xbdS@\xaa0\thO\xc2S@\x8b\xb9\xfb;R\xcdS@?\xf1\x8a\x0c\x14\xb1S@\x15*\x00\xc9\x0c\xb6S@\x88E\xa2\xc7\xdd\xb3S@\xb6{8\xdf\xa0\xbaS@\xf4\n\x1d\x17\xdd\xb8S@U$\xc9\x94\x1a\xc4S@!\xd0B\x7fx\xc4S@\x9ft$s\x8c\xc2S@\xe5\xae\xfa\x1a\xca\xb8S@\x9b\x00\xd4Od\xc5S@m,\x92\xbf\xe2\xb8S@2\x9b\xd3\xef:\xc3S@\xd7P\x0e\xaf\xf7\xb0S@\xaaP\x018\x07\xc4S@\xc9.\x9evz\xc7S@\xb1\x9fL\x00~\xc3S@7|\t\xff\xdc\xadS@\xe0U\xb12\xba\xd5S@\x84<\xcbD]\xb6S@Er\x07,\xc4\xbaS@Q\xd2\xe9u\xcd\xbcS@\xb8\xa6\x0c\x02\xf5\xcbS@\xa4\x96@{x\xcbS@Y\xd4w\x1c\xf0\xc2S@\x0c\x85lX\x08\xc3S@/Q\x1d\xc9i\xacS@3m=U\xb5\xb6S@\x9d\xe4\xfaq(\xbfS@\xd2\x17e\x16\xb3\xc1S@\xb0\x91J\xcd\x06\xd0S@\x1d\xf7\xd8h\x84\xa3S@c\x12\x97\xb29\xb6S@\xe4BN\xc0\xa3\xd1S@\x8a \xb3g\x96\xadS@\xf0U~g\xb3\xb4S@\x0c\x029\xa9V\xbdS@\xe04\x1ah1\xc4S@G\xd1\xdcO@\xc6S@\xad\xc7>lu\xcbS@\xb0\x9a\x9a\xca\x90\xb4S@I\xc7e\xa3\x06\xc4S@e\x06\x8f\xadj\xb5S@\x01\xf1\x8a\xc4\xb3\xb3S@\xe0\xc5r\xb7[\xa3S@\xbc\x1b\xd4\x97\xb7\xb9S@\xbd?\x8d\xd2\x8f\xb4S@ZWXQ\xc2\xbfS@\xe3m\'p\xfb\xb8S@r\xb4tu\x98\xb8S@\x85+[b\x13\xc1S@\x0f\xfb\xfe\x8a\xfd\xc5S@\xd2J\xaf\xe3\xbf\xadS@\x85\x05\x94NH\xbaS@k\xba\xdb\x15\xef\xcfS@\x0c\x0b\x08Q\xea\xbfS@\xa9\xe9\xadqg\xb6S@\xae\xaa\xe1\xde\x80\xc4S@@\x1d\xf8\xc51\xc1S@\xd5\xa0U\xbf\xd2\xaaS@\xd6!\xbc\x05\xa4\xbbS@WN9\x13\xe2\xadS@2f\x91\xa9t\xd1S@\xd2\x8dV5\x8f\xb2S@\x9f\x80"P\xf5\xb6S@0\xc2\xfeZ\xc8\xccS@\x01\xfb\xcb\xe3\x8b\xbfS@\x1d\xe2-\x9b\x90\xd0S@A\xa6s\xdce\xc1S@\xa7(\xcax"\xc6S@\x19\xbf\xc5M\xaa\xc1S@\x14\xf4\xa6\x96\xa2\xceS@\x1d\xd3Q<\xe2\xc1S@\xf9\xaa\x1d\xaal\xccS@8o<\x87\xdf\xd0S@&\xd9\xd1c\xcf\xb6S@w6}\x0e3\xc6S@,\xe7\xe7\x0f\xdc\xc5S@e\xb6a\x82\xdf\xadS@\x92*>\xad\x9f\xc4S@m\xcb\x88\xb3\xe0\xd5S@uou\\\xbd\xbeS@\xb3\xa7\xc5\xf8\x9d\xadS@`8\xf9\xe4\r\xb7S@t^\xdd\xc2c\xcaS@\xe1\xbf\x98\xb1p\xc0S@\xaek\x7f\\\x9d\xbfS@x\x02\x9bi\xf8\xb5S@\xaau\x0e\xd5^\xc0S@\xa3\xf4\x02C\x93\xc5S@?Q@\xb6\xea\xbeS@}M!\xe0\xfb\xbfS@\x9a0\xe0mP\xafS@\xfe\xaf_\xe8c\xb6S@\xc0\x9e\xe9\xaeC\xbbS@|B\xcdm\xe0\xc5S@D\xe6Mh\x8a\xc6S@p\x91V\xcd\'\xbaS@\xaeV2(\xb1\xc7S@b\x9cx^9\xcaS@\x85\xf2\xb3\xee\n\xc8S@9[\xff\t\x9a\xc7S@\x8e\xd7\x1f\xe6\x9b\xc6S@\xa2!M\xa5\x82\xc1S@\x84\xf3:\xf8\x92\xcfS@\xb6\x8f\x85\n!\xb4S@k\x99\xc11,\xd0S@q-\x041v\xb3S@\x83\x1d\x90\xe6\x9d\xceS@\xa3\xfdi\x82\xdd\xb3S@L\x18\xe4\xffT\xbbS@\xf9\xefv)\xcd\xc3S@0@\xed\x859\xc0S@\x0c\xda Dr\xc5S@\xef\x08\x8f\xf5\xa8\xafS@\xcb\xdf\xa2\x10,\xa7S@@\xfa\xab\xee\xb1\xc6S@\x18\xc6\xf6\xb8\xb6\xceS@\x91$d\x12v\xc7S@\xec\xa43\x0f\xe6\xc3S@\xae0\xf3\x0cI\xcbS@\xae\x97\x9cP\xbe\xb7S@\xde\x1d\xaen\x06\xc8S@t\x04\xea\xa1\xf6\xbfS@\xd4\xe3\x91\t0\xb4S@\xe9.\xdd\x8c\xfb\xbdS@\x04_l\x8e.\xd0S@\xc5\xd3\xbel\xd3\xcbS@\xa9\x1aF\x91e\xc7S@\x99e\xa09\x17\xbfS@\xfe5\xf8f\x8e\xa7S@dF\xfb\xe5\x87\xcfS@\xfa\xb0\xf1\xaaD\xbbS@S\xf4\x13)\x9e\xafS@\xddZ2\x85\xf5\xccS@\x91s\xbd\xbcN\xc8S@\x8a"\x10\xecn\xbbS@D6\x86s\x97\xc6S@\xcc\xe4\xf0{\xa2\xc6S@\xa1\x95\x03\xb8U\xcbS@\xd5\x131\x85=\xc6S@\xc7\xea\xa4t\x03\xbcS@iU\x98\xa6\xf8\xc7S@\xcc\'\x9d\x82\x10\xa9S@,\x0b\xe8\xbfa\xbbS@)m8e\x93\xd2S@L\x89RQ\xa7\xcfS@\xf0\x8e\x1e\xbe\xb1\xbeS@\x11\x1f)m\xea\xcfS@\xa1\xcc\xca\xa9\x03\xc2S@\x9f\x1f\xcf=0\xcdS@\x19wd\xe9"\xbdS@i\x05%\xa2\xb2\xb6S@\xf0[\x02*\r\xbeS@\x08\x95"L\x1f\xc9S@\xc9\x03`\xfdm\xbdS@a\x80\xaf\x1a\xa8\xc1S@\x88\xd50\x9f\xdd\xcbS@\xea\xba\'\xdf\x01\xcdS@\x1e:\xeaBG\xb5S@\xe5\x9d\xd4\xc9\xbe\xc1S@\xcaD\x94U\xd8\xbeS@D\x1f}@&\xb5S@\x13\xfe\xfc\x8a\xd9\xccS@8\x1aoQ\x81\xd3S@!\xca\xda\x86\x91\xc3S@\xa0\x84\xcb^Y\xc9S@I6\x90\xb1\xf6\xc6S@\xbd\xa0\x11\xf5\x83\xb9S@\x03}\xd6\xbb\xba\xc1S@\xf1\x08\xadyh\xceS@\x12\x94\xdcfs\xd0S@\x00rV/\x01\xcbS@h\x8c\xbaOm\xc8S@\xb1\x14\xc4\xf2\xf4\xbcS@\xe5\x85\xc0\xbf\xf0\xbfS@uI\xfd\xc0\xc4\xbdS@\x96\xa0\xb6\x9e;\xbeS@]\x93+\xc1\x96\xc8S@\\=2\xdfi\xd0S@\t\x7f\xd8\xe7\xe1\xbdS@`a\xa0<\xc5\xc5S@e\xbf\x92_\xea\xd1S@\x13-\x0b\x19\x19\xb7S@\xa9]\x18\x81\xca\xbdS@\x8d\x86\x1a(\xdc\xbcS@\xe6\xf9\x08\x91n\xcbS@\x19\x9c\x8a\xae\xce\xd0S@\xd85\xd9\xd8V\xcbS@<\\6\xc4\x82\xbbS@\x85x\x02Q\xf6\xc0S@\x1bT\x96l\xc9\xd5S@95b$*\xc9S@\xeen)<\xcd\xa1S@$I6\x8d\xed\xbaS@y2\xf0\t\xb8\xbeS@\x84|e\xe4\xbe\xcaS@w\xdd\xa7\x84%\xcbS@\x86\x0eR\xa3Q\xc7S@i2\xc2Fp\xbdS@[\xe5X\xdd\xeb\xbaS@\x006EL\r\xc1S@\xe4,\xfa\xd5K\xc5S@U\xa227\xd6\xc9S@x\xd1\xd6o;\xaaS@\x1ed\x9fm,\xbeS@P\xfb\x07\x95\xc4\xcfS@\x13i\x9d/\x94\xd0S@3\xd5DO\xbe\xcaS@\rmb\xab\xbc\xc8S@\x9a\x10f:\xbc\xd0S@\x83\xf1\xd6mZ\xadS@\xe1\x0e\xfe]\xf4\xc8S@\xf9G\xeeRB\xb8S@\x94\x15f\xc8\xe7\xcbS@;%G\x073\xc1S@M\xbd\xc3~\x04\xbdS@o\xb1\xdb\xe9\xdd\xc7S@}\x1dJ\xb1\x17\xc5S@\xbd\xa19\xcdt\xccS@\x14N~\x1b\xab\xb4S@\xf5\x89\xd68\xfe\xc8S@g/]\xe7U\xc0S@\x18e\xf6\x08/\xc1S@\xbf\x0b<\xf6\x89\xc3S@B\x11\x0b\xc5\xcb\xc2S@\xb4h\xc6\xb3\xf1\xcfS@\x8a\xf1\x1e1\x97\xb7S@#\']\xd67\xc2S@\xdb\x8e8\xb8\xbf\xb8S@\xa5^vCz\xbaS@\xcfl7^\x08\xc0S@\x01\xefx|y\xc6S@\xca\x89^\x97\xc4\xc2S@Vz\xa2\xc9\xc6\xbdS@:P\xcf\x84\xe1\xc8S@\x06\xf8\xc6`\xcf\xabS@,\xf7\x1eN\xb5\xcaS@\xb9\xf8\xe4\x0e:\xbcS@Y\x93\xad\x08\x9e\xbdS@\xc6\xbc\xd8\xf3\x9e\xc9S@\xec\xbb&\x9e\x06\xc5S@9\x95)\x93\xb9\xc2S@\xb1b\xef]\x1f\xd3S@\xb3$\xbbq\xc5\xbdS@\xd4\x98\x14\x8a\xff\xcfS@w\x06\x93wR\xccS@\x19P\xbbct\xbaS@\xcb\xafFj\xa5\xc4S@\xb6#\xf5R\x81\xc7S@\x04\n\xb7\x1e\xe1\xc8S@s\xef\x94\xb9\x10\xc3S@Y\xdcp\xe5\x95\xbfS@\x1bn\x0c\x19f\xcdS@;\x178\x86\xb7\xcfS@\xa9\x9dV\x10^\xb7S@\xd1\xe7\xac\x17R\xc8S@k \xbe\x0b\x9a\xb2S@\xc2\xaci\xba\xf8\xc1S@\xbe\xcfx\xb0\xd3\xbfS@n\x08\xae\xab\xfb\xd0S@\xe7\xc1\xdf\x9a\x96\xd0S@u\xe3`\xae\x85\xc9S@\x18M\xd3\x05\xf3\xbeS@E\x1f<\xa0!\xa6S@\xe2j\x0eS\xa3\xc5S@:\xf5\xb5=\x0f\xbbS@\x1d\xb4j,?\xd4S@\xc4&\x04n\xc1\xc6S@\x9e\x82E\xe9~\xc9S@\xd34~\xc3#\xcbS@^\xe1\x9d$\xc7\xd0S@\xf7\x85\xd8\x12X\xb3S@t\'\xd4\x9e\xee\xd1S@\xde\xf7a\x92\x96\xb7S@q\x98\xa8\xff\x14\xc4S@:\xd2\xdf9\xdd\xd2S@\xee\xab{\xba\xef\xc2S@N\x05\xff|\x83\xc5S@@\xabE\xd3\x8f\xbdS@\xa2^\x9e\x7f\xd4\xc6S@\xc2\xec\xb7\xece\xb0S@F\xebI\x991\xb0S@\xfej\xc8>\xe3\xd0S@\x81\xc0\xbe\x91D\xb8S@\xd7\xb9(\xbcS\xbdS@b\xe0H\xe9\xe1\xc1S@br\xeap\xbe\xc3S@0\xb8Vg\xa4\xc4S@\xa1\xf1\x98\x8a\x82\xd3S@\x13\xb70\xc3\x9c\xc5S@0w\xf3\x1a\xef\xc5S@\x9d~\xf9\xd8\xa4\xd0S@\xe9\xba\x9c\x95\x0f\xc6S@\x86#\xac.\x96\xd0S@\xd5e1i\xb5\xc9S@\xb8\xb8\xc8\x81\xc9\xc6S@\x18t\x9d\x9f;\xcaS@Y\x1d\xf3@\x84\xbbS@\x1fX\xa9\x94\xc1\xc4S@]\xaaw\xcc\xad\xadS@\xfe4\xda\x10\xa1\xd1S@\x12K\xe5\xba\x18\xcdS@Tuw\xa8I\xd2S@\xd2\xefi\xd1;\xceS@\x98d3DS\xbbS@4\xe0}\x83\xde\xb8S@\x06.\xeb\xa2\x90\xc5S@\xcd`\x90\xe8r\xd1S@\\\xabG\xc6x\xd0S@\xfa\xfe\xd6n>\xcbS@\x02\xbf\xd7\xfe\x9c\xc3S@\xbd\x15\xfe~\xe7\xd0S@\xbf\xb5B\xec\xa5\xc6S@\xc5\x8fo0k\xb7S@\x87\x85\xefNg\xd1S@\x877jIA\xceS@\xb1Ra/t\xc1S@Y\xf8\xc03\xdc\xc3S@\xa2\xbf\xc1\xe95\xc7S@\xb1{kd\xb8\xc5S@\' .T\xa5\xc5S@\xf3\xfaba\x0e\xd3S@v\xd0\x14^\x19\xbdS@\xa1\xdf\x18\xab\xd9\xcdS@\x82\xd4x=\x0c\xbdS@\xe7pG%\x02\xbfS@\xc3\x04\xf4\xa8\\\xceS@\x96\xac\xcb\x90\xc8\xc9S@\xd5Q\x00Xg\xabS@\xb0\xa1o\xe8w\xd1S@\xf6\xda$*\x03\xbcS@-\xed\x88\xbfj\xc5S@\xba4\xf7\xd8\xcc\xd0S@\x8c\xe8Z\xf4\x96\xa5S@y\x1d\x16Z\r\xc3S@\xf7\x9d\x19\xca\x85\xd2S@\xcc_\x0bM\xda\xb6S@\r\x112Z\xf8\xcbS@\xbc\xae\x85Y\x0c\xc8S@xf\x8a\xd1g\xccS@\xd9\x8b\xc6\x176\xceS@\xb9\xf8\xe4\x0e:\xbcS@\xd3\x91\x94*\xc7\xbeS@\xe3\xdb%s\xa9\xc2S@\xf0\\;E\xf7\xb2S@\x9a)]u\x0b\xc2S@\xba[\x07r\xef\xb8S@\xf81Y\n\x83\xc5S@\xff=K\xb8\x17\xc3S@\xc2\x87\xca\xc1\xfd\xc3S@{\x04qY\x0b\xcbS@W\xc1\xb9\xd5_\xcbS@\x81\xf4ec?\xb4S@\x01\x84\x1e3\xab\xc7S@\xf3\\\xad\x8b\xc6\xb9S@\x05\x90=\x16]\xc9S@:\xcb\xcd\x98\xbb\xbdS@\x1b\x91\xf3!\x94\xb8S@f\xed}\xdcx\xcfS@=\xc3\xe6\x85(\xcdS@\x94\xe1\xe77\xac\xbcS@\xcf\x1dL\x94\xee\xb2S@\xcc\xb9\x00\xb2\xd1\xcfS@2\xe5\x18\x8d\xae\xcfS@\xa8q\xd6\x07\xcd\xabS@\x98\x03p_S\xc3S@\xd5P\x8f\x81N\xb8S@\xe3c\x89\xf8L\xb6S@\tj\xf5l\xeb\xb5S@SZ3\xda\xd9\xbdS@\x1a\x02k\x91\x14\xd3S@I|\xec\xabK\xcaS@\xc6x\x88\xa0\xf3\xc9S@2\xc3\xcc\xd1*\xa3S@j\xbe\xe4s0\xb8S@\x18\x04\x0f\x14^\xbaS@34\xf9\xcb\xf5\xceS@-\xe8\xe0\xd5;\xccS@tt\xf0\xde\xa9\xc5S@\x17\xa9\x9f%O\xacS@\\u\xbb {\xc5S@\x9f\xf9\x8d\x82q\xbdS@\xc1\xce\xc7B\xd4\xc4S@*\\\xf1\x0bO\xc3S@\xe8n0 x\xcdS@x\x97~\xcf\xa7\xc0S@G\ty\xce\x11\xc5S@\xe9\x85\x8d7K\xc0S@e\xb7\xb3\x8a\xb6\xc0S@\xeb[\xafyD\xbaS@\xb2\xb3\x81\xea\xb2\xd4S@\xb1i\xb3\xe9\x92\xabS@\x06H0H\xcf\xccS@\x05<\xa4>I\xd2S@B\xd22!\'\xb0S@L\xb1m\xb6d\xc2S@\xc1\x16\x14=w\xc2S@cS\x05t\xcc\xc2S@X,H\x80[\xe3S@\xaa%\xaa?\xae\xbfS@\x9d\xecEk\xe4\xc0S@\x14\xe9:\xa4\'\xc4S@\xd3d\xf5\xc0\x01\xc6S@\xac\xd8\xca=J\xc6S@\xd5x\xe6&\xdf\xabS@\xbb\x02J(s\xc7S@Qt\xa9*\x90\xc7S@Y|\xe9\x07\xc5\xcbS@FE\xba\x9a\x8a\xaeS@\x81\xf4ec?\xb4S@r\x9d\xdd\x9c@\xd0S@\x91\xd4`\xf5\x84\xc4S@\r\xc7W7=\xc3S@\xbf\x89\x9f<\xf8\xb7S@\xfa0\xd2*\xb9\xd5S@\xb8OI\xc1s\xccS@P%2\xa3p\xc3S@\xcf\x8d\xbb\xa1\x17\xc4S@5\x08\x80}\xee\xcfS@<Es\x81\x87\xd4S@\xe3*\xf4\x9e\x1a\xd4S@\x9b`\xd4\xda\x96\xd1S@qk\x00\x05\x7f\xbdS@\x01\x80L\x90@\xbdS@\xadn\xde*5\xcaS@\xac.r\xe0Y\xbdS@\xf5\xbc\xe6j\x16\xbbS@\x84\x1c\x8a\xa5)\xadS@sk\xc3\x90\x1e\xbeS@B\x86}Q\x8e\xb6S@\xf9\xfa\x1a\x00\x17\xc3S@C\xfe\x0b@\xc5\xc0S@\x01\x93\xd1|\x9e\xc4S@\xb2":x\x14\xcbS@Z8\x13\xb4\'\xc9S@\xbe\xd0\x04\x9a\xf2\xb4S@\xc7e\xaf/\xd8\xb4S@\x15a\xcc\xe0\xbd\xb2S@\x89A\x1b\x85\x84\xc2S@\xfe\xe4\xb1\xf7\xa6\xb0S@5\x94]\x0b\xb5\xb9S@\xed\xad\x1f\x93N\xa5S@\xb2\x89\xd0\xcc\x00\xc3S@ pJ\x10\xdf\xbcS@ss \xf6\xd9\xb6S@u\xda`\x82z\xd5S@\xef\x8b\xb6\xc7\xf7\xccS@\xbd\xd2{$=\xccS@\xbf\xaf\xeb\x94\xb5\xc6S@\xb6\xf7\xcb\xea\xd4\xd0S@\x97FGUV\xbcS@\x1c\xb8\xb1\x93L\xccS@[Y\xe2b\xa3\xc6S@\x19\x18\xe9vV\xa3S@\x11e\xfe\x03y\xb9S@\x9d\x8b\xca\x15J\xbdS@\xb1\xc3\xfa\x00b\xc1S@\xe5\xb5\x91\xbc\x8c\xd5S@\x01)\x9e\x04\x1f\xbbS@~\xf0\xabh\\\xcfS@4\xcf\xdf\xd4\xc0\xc6S@\x02\xc8\x1a\xa7\xfb\xd4S@\xc9{\x01l\xf5\xd4S@\xba\x14\x9d\xec\x8c\xcfS@\x8e\xdfehI\xcdS@3\x84\xda\x83\xe0\xb9S@\xf2\xbb\xff\xc8k\xbaS@\x89\x01\xb56\xe4\xabS@\x8c#\xfd\x96\xea\xa6S@\xc3\x9f\'\xea\xba\xc3S@\xa9%\x92\xae9\xb8S@\x9f\xbcl\x0f!\xc3S@]`\xdb\xec\xdd\xcbS@Jq\xe2\xf5\x83\xbaS@S\xa7\xe5\xf6\x18\xbfS@\x8a\xcd\xaa\x9a\xcd\xc0S@$\xf8\r\xe6a\xccS@Eb\xbb0\x1a\xd0S@/\xb2\xe7\xd6\xda\xcfS@\x89\xa2\x81t\n\xbbS@\xc4\xe9\xfa\x95q\xceS@\x12W\xff\xd4$\xc4S@ C=\x10a\xc4S@du\xa4U\xd4\xc9S@\xa3H\x89\xf0+\xc3S@Q\xb7\xa1GW\xcaS@\x0b\xe4e\xb5z\xc8S@\xc4\xf5\'zZ\xcbS@\xd4\xea\xb5u\x8d\xccS@\xb1\xd2\xa9\xd5\xad\xccS@\xb8\xf5\xfa\x9e\x82\xbeS@\x96\xaelk\xb2\xc2S@n7\xfc\x82\xcc\xcfS@\x8c$\'\r\t\xc4S@\xb7\xaf\xf0R\r\xc3S@\xa1\x91g\xec\xf2\xb0S@\xb1\xde\t\x10\x1b\xd1S@*\xa2\xf5\xa0\xb0\xcfS@Ld\xc7k\xea\xcdS@J$v\x92\xd5\xc6S@t\x04Z)\x99\xc3S@X\xe2\xdc\xfd\xad\xc9S@e\xfaiO\x99\xa0S@\x88MY\xb1v\xc9S@\xe8\x00\xf8j6\xccS@\x96\x02\xe4*P\xbaS@$\xf8\r\xe6a\xccS@\xf8\xc9n3q\xa8S@=\x9b\x1fB[\xd4S@\x0b\xa4\x05\xed\xd2\xd3S@g\xac\xc1\x1cH\xbcS@V\x94\xd4\xb7\x06\xd1S@\xb3\x00\xe6pk\xbdS@\xf7\xe90\xa3g\xb5S@\xe7\x111\xc3F\xadS@\x1b6\xc8\xfc\x8d\xadS@\xbe\x13\x1d]\'\xc3S@VU\xa6\xb4\x9c\xbaS@\xb6\x99\xbe\x9b\\\xd1S@\xbd\x10\x08\xcfq\xbbS@\x7f>Z\xf3\xbd\xbbS@\x06^\xcc\x1f\xfd\xbbS@*\xf5\xa7\xf6\t\xc3S@\xba\xc9\xcd\x8c\xba\xb8S@3u\r\xbd\x07\xd0S@\xa2\x8d\x89\xa9C\xbfS@/Q\x1d\xc9i\xacS@\x872\x94qN\xb9S@g\xf1\x1f\xcb\xf2\xc2S@\xd9q\x1ao/\xa3S@\\\x9e0vs\xceS@f_Ho\x06\xcbS@\xea[g\xdb4\xb3S@\x89\x98%l\x99\xd0S@\xb9r\xe6\xeb\xb6\xb9S@aE\x80\xdc\x03\xbdS@2\xd8\xf1\xb6D\xc6S@\x8c3=\xb9\xb7\xd3S@\x93\xb7\x97\xd5\x98\xccS@]\x99/?\xe5\xb4S@\x17\x08\x96\xe7z\xd3S@\xe0+\xa5\xb2\xbf\xbaS@g\x10K\xd7\x96\xcfS@\xe7\xc8\xe7\x94\xb5\xc1S@\x15\xdc\xf2\xc6\xf9\xcbS@\x13p-54\xc2S@\xac\x0e\xfa\xaf\xe8\xc0S@e9\x06\xf1\x16\xb2S@m\xdd\x15h9\xb3S@\xca\xd4\xb3RD\xbdS@\x02\xa4Y\xf6<\xc6S@\x87"\xe9D\xc9\xc7S@\xfd;\xa2`\xb8\xa0S@\xcf\xf6X\x98\x8f\xceS@\xf2zt$\xe4\xbcS@\x7f*n\x8a\xb2\xb9S@\xcf\xf9\xa5\x13<\xc4S@k\xdf\x97p\xb1\xc1S@\xcb\x9a\xec>f\xbcS@\xa4\x87\xbd\x14\xd1\xc8S@\xfd:\x139u\xb6S@\xd3\xaa.Z\x12\xc5S@\xcb1\xa3\'\xbd\xb4S@7\xf8Tg\xc0\xbcS@\xe6\x9au`O\xc3S@2\xd8\xf1\xb6D\xc6S@\x0e\x8a[\xae\xf4\xb6S@\xc0<\xff\xfc\xfd\xcbS@\xcc\x89\x05\xf1J\xccS@\\$\xb8\x12\x04\xcdS@8\x80\xd3\xe5E\xbdS@a\xba$\x86\x18\xb7S@gC\xb1Fh\xa1S@T\xd1h&_\xd3S@\xc4\x87\xbb\xcbf\xcfS@\x12\xd5\x19\xce\x82\xb2S@\x1c\x9b\xdf\xd7X\xb3S@\x0e+\xaa\'\xd2\xb3S@\xd5\xf1\xff\x8e\xad\xb9S@0L\x90;\xd9\xcfS@RmC\x9e\x8b\xcfS@\xc2<e\xf1\x86\xceS@4\xb87\xf5\xbf\xc1S@qN\x8b0N\xb6S@Y\xdfw%d\xcfS@\x03\xb5$\x1fk\xb1S@\xcd\x8a\x8cc\xe0\xc8S@\xdc\xb8\xba0\t\xa7S@\xdb\xc8PP\xa4\xadS@W\xe7\xf92\x9c\xb8S@\xf0h^3\xb4\xb8S@zk\x1a\x04\xea\xc3S@\x1c^Bh\x8c\xceS@\xdd\xb3\x1a\x1cK\xceS@\xa6\x7f\xa3J\x17\xc4S@BJ\xc7>\xf7\xc5S@\r\xde\xcc\x15K\xbcS@U\x0b4;\x08\xbdS@\xec\xa8G&G\xbeS@\xd7\x14J\xbbQ\xd3S@\xfcR\xa4\x1f4\xcfS@\x1e\x11$\x16b\xcdS@\xcc\r\xe8\x03c\xbaS@V\xc8\x17\x1e\x80\xbbS@~%\xff\xe9g\xbfS@:d+"\xad\xccS@\xa3\xefh\xac\x03\xc1S@\xfa\x1fi\xb6\x10\xc1S@*q\x98\x8c3\xc1S@\x01\xdc\x97\xdb\xf5\xc1S@\xb8\x85\xaf\x16s\xd2S@\x07\xec]\x99\x88\xb7S@t\xb6-\xf6\x10\xa8S@\x01\x82rF\xa2\xd2S@\x173\xac\xdeC\xabS@]UE7U\xbbS@\xadc~\xdf\x86\xbbS@\xa9\xa8,Y\xe8\xbfS@t8fg\xb5\xc3S@\xce\xfb\x0c}u\xc8S@\x87\x8bo\xbe\x84\xbcS@\xd8g\x18\xb9\xf1\xc6S@\x12\x8b)\x87\x9d\xbcS@I\xbb[A\xc6\xadS@\xe7H\x1a\xe9e\xb6S@\x01\x82rF\xa2\xd2S@\x0cT\xf0\xd8\xfe\xcdS@\xd7\x00\xdf8\xbc\xbbS@\xf2zt$\xe4\xbcS@\x0f\x0e\xd4p\x1b\xc8S@\x9eT8&%\xc1S@\x9b\xdd\x15\x12\xa9\xbaS@e\xf3\xbd\xb8\xc4\xd2S@`\x1aw\x12o\xb9S@\x9a\\\xd3\xebf\xa8S@\x83\xb0\x17\xee\xef\xc3S@\xd6!\xbc\x05\xa4\xbbS@t\xd2Qm\x99\xc9S@B,\xf7\xbb\xa0\xc8S@\xb7S$j\xa5\xb6S@\x10\xc3\x17T\x8a\xb2S@\xb429~\xa3\xcdS@\xf2\x95\xcb\x1f\x9e\xccS@H\xea\xc1\x83h\xbbS@&Qy\xdbZ\xc6S@\x8d\x94~\xd9\xe8\xbfS@\xf4\x0e\'{\xdf\xbcS@\xde\xac\x9bi\x80\xc4S@3\x94\x1f\x17}\xbeS@}\xfd\x9c\x8d\x80\xbfS@j\xde+\xf5\x04\xcbS@\xe0,\\:\xa4\xbfS@\xc3\x90\xf3\xe3\xea\xa4S@\'Dv\xaes\xc1S@\x8f\xb2P\xc5t\xc3S@L\xf7\x8f\xfbg\xd2S@l\x97\xd0\x9d3\xccS@\xa5\xd39\xdbQ\xcbS@\xe8h\xc4\x0b\xb8\xa1S@ \x9d\x9d\x19\x15\xd2S@\xa5SE?\x91\xcdS@\xa0\x0c\x87"x\xaeS@\x1a\xcazz)\xcbS@\x03\x14\x8a\xd3\xb3\xaaS@\xbd{\xc6-\xb5\xadS@o9-\x9e\xdb\xb4S@iwy\x15\x10\xb3S@U\xdc\x00\xed\xdb\xc1S@\xa7\xfbY\x7fQ\xc5S@\xad\x07\x88\xa1\xfe\xcaS@\xb3i\x02\xda\xcd\xb7S@u\x06D\x04\xbc\xb2S@\x87~\x9a\xc3\xc5\xb6S@\x8c\xd4\x95G\n\xceS@V\xd4-\xcd\x18\xcfS@\x1c\xc6\x9a\xcd\x8a\xcdS@j\xd2\n=\xe1\xcaS@\xe5\x13\x04\xcf\x17\xb3S@\x1f\xe2\x1f\xc8?\xb3S@\xdd$\x1e\xe1\x04\xc3S@\x98\xca\xb5\xb4\xdf\xc5S@p\xb4.\xd8\xfd\xc9S@\xe3\x9b\xe9\x7f\xf1\xc9S@\xf1B\xd4\x84\xba\xc7S@}IV\x08\x9d\xbbS@Qo\x80"\xea\xc0S@\x8dGSu\xc7\xadS@(\xeb\xb9\xcc\xe9\xbbS@%\xaf\x83\x91\x1d\xc4S@\xa9\xa1\xc9v%\xcdS@\xbe[S\xeb\xaa\xc0S@\x0bK\xf5\xae\x1c\xcaS@\x99\nnxz\xc8S@\xc1c\x19\xda\xe7\xc8S@E\xf4\xb7<\x19\xcbS@W%\x82\xaf\xab\xcbS@\xbe\xe7\x94\xa3\xbb\xccS@\xed\xbd\xbe\xc4o\xcdS@*\xb7y\xc3Z\xbeS@\xba\xe3\x80QJ\xcaS@Z\xf0\xb26\xd8\xa0S@\xda\x0f\x10EK\xb6S@\xd3?8\x842\xd1S@\x9f\x95\xd6q\xa9\xb4S@\x9b\x92\xf5\x07\x0f\xcdS@\x8e\x14\xd0/\xb3\xc4S@\xb2ec\xcd\xb8\xc5S@\xafn\xe0h:\xc9S@\x83\x19\x9b\xe9\n\xc6S@9v?\xfd\x8d\xaeS@M&\x8f\xf1t\xb9S@x\x97&\xa20\xb8S@U\xa6$\n\xf2\xb8S@@.\x89%\x18\xd3S@\x7f\xa9\xcc\xf3\xbe\xacS@_\xe1WH\xb2\xbcS@\x9f\x9c\xcb\x84\xfa\xc6S@TT-j\xc3\xb0S@\xa3\x9di\x0eK\xbeS@\xf1\xac\xd7:\xc9\xa2S@\x8bF\x1d\xea\xe3\xcdS@P\xd1\xa2\xf4=\xc8S@\x01\xac\xb5\xf6\xd8\xa1S@:\x82\x95\x87\xe0\xbaS@\xf4A\xe2\xf5~\xc8S@KO\x03\x14\xc9\xc2S@\xf6\xfa%\xa0_\xb9S@@\x12\xdc\xdb\x88\xcbS@\xad\xb0\x8b\xb0\xf0\xbeS@\xdd}\x8e\x84\x94\xc8S@\xddp\xff\x9d\x14\xc8S@\xa5<Xp^\xa4S@uQs\x9f\xa6\xc4S@e\xb8\x1f\xd8S\xc6S@\x0b\xec\xbe\x02{\xb5S@y\x1a\xff\xabV\xc3S@\x85\xb6\x89\xea\r\xbdS@\x1d\xc4@\xaaC\xccS@\xa0`\xd1\xcd\xaf\xc0S@\x15\xaa\xc5\x81\xf3\xc5S@\x92q\xd6_\xf5\xbdS@}IV\x08\x9d\xbbS@a\x99:\x93p\xbcS@c\n\x1f\x7f\x13\xcaS@\xccj"\xf3D\xbdS@P%\xd8\xa5V\xd1S@b\x9f]\x8e\x0b\xceS@-V;c@\xbeS@\xe7U(\xee\xa0\xbcS@\xea;.\x8f|\xc5S@\x9f\xb0\xd5\x11\xc0\xa9S@\x07\x06\xf5\xc2\x92\xb1S@9%\x7fgX\xc8S@\x9f\xe8^H\x81\xc0S@\xaf\xe6\x97|,\xc5S@\x1c\xa4\xe8\xe1\xea\xaaS@\x99\xb3\x0b\xfd\xad\xc4S@\xbf`;%\x92\xb7S@\xbcz\xcb7B\xc7S@$\xd3\t\xdb\xe1\xb4S@\x02b\xe2M\xfd\xc2S@\x178\xed]\x97\xc3S@\x17_iR}\xb7S@.\xe5\xd2\x8a7\xb7S@\x89\x96\xef@\x06\xd1S@B\xfe-\xffb\xbcS@\xf9\xa1|X<\xb7S@\xc4\xaf\xf9\xf0*\xc8S@0\x93q\xd6\xd0\xc7S@k\xa0\xbeku\xc6S@m9\xadG\xf1\xbeS@\xe9:\xbd\xa82\xc2S@Ss\x87Td\xaaS@\\\xbfcY?\xc6S@V\xa7N\x9d\x14\xc7S@#>,\xc7\xe1\xb8S@\x85\x1bH\xd7\xeb\xccS@{\x8aK\xd96\xc4S@Lu]&\x8d\xcbS@\x19^w\x06\x1d\xbdS@\x8c\x8f\xf2\x94\t\xcdS@\xb0t\xa8Zk\xc2S@\xf3\xb1h{\xd8\xcbS@\xffI\x16\n"\xb0S@\xca\x10J\t;\xb0S@\x9f\x83\xf1\xaf6\xc8S@U\xf7\xe2\xc4\x8f\xb3S@C\x93\xd3\xc5v\xb3S@\x86\xeb\xb0q\xc8\xb8S@6K\\\xb9p\xb7S@\xb8x\x9c\xc3\xfa\xccS@\xff\xf74\xdd?\xc0S@X\xe1\x0b\xfc\xdb\xa6S@&H\xbc\xacY\xafS@\xd9\xfa\x0f\xd7\xdf\xb4S@wTjs\x9c\xc5S@\x9e%\x0b3\xfd\xc5S@m\x95\x8c\x83\x80\xc6S@\x05\x0e\xf6\xd2=\xc2S@\xc1\xb7q;\xf2\xb4S@\xc1\xb7q;\xf2\xb4S@Q:3oI\xbcS@\x1d|\xce\x08\x08\xbaS@\xbb\xcbn\xeb\x15\xbdS@S\x1b\x97\xd6\xd3\xb5S@\xfa)\xc7\xaf\x1c\xbdS@\xf8\x8d\xa1\xbc\xe5\xb7S@\x87\x90\xfdc\xd9\xc2S@\x8f\xe8!q\xcb\xcaS@4\xb5\x96\xdb\x15\xc9S@\x1fX\xa9\x94\xc1\xc4S@!\x95\xe5\x13\x01\xc6S@\xe8\xe4\xc7\xaa\xaf\xc6S@\xe5)\xef\xd50\xc7S@g"\xec\xdb\xf5\xbfS@\xb5\x90\xb1\x86\x87\xbfS@}v\x11\xfa\xee\xb8S@\xde\x19{p\x08\xd0S@b\x93S\xf4\xc1\xc7S@</(o\xe4\xc1S@\xf0\xdd.\xf6\xa4\xbfS@H\xa9\xc9w\xb3\xbaS@\x7fD9\x91y\xcaS@\x01\xf70Z\x92\xc2S@Q:3oI\xbcS@\x0e\xab\xbd\xa7\xd3\xbfS@\xf8[\x17\xa97\xc6S@\xc4\x1e\t0\xbc\xcfS@\xd7\xc1*\xfeh\xd1S@\x80\xa1w|\x8a\xc9S@\x1a\x80%\xf6H\xc9S@\x90\xfaB\xda\xd3\xc8S@\xe5\xce\x7f\x10\xcd\xc1S@\xc3FE\x04\xfb\xa7S@V\x972\xc8\xaa\xc6S@`\x0e"\xf3z\xc7S@\x00\xa1S\xaa\xa0\xbfS@\xe66^\tt\xd1S@^`\xb4\xd5&\xc0S@6\xef\x95\x8d\x1e\xb5S@\xfa\x93O`|\xc5S@\xa68\x03\x95g\xcbS@\x85d\x9f\x00\x1d\xbcS@\xa0(-[3\xa7S@\xd5\x8cY\xfcs\xc1S@\x12R\x13\xd4_\xbbS@D\xa1\x1b\xe4n\xd1S@@\xabE\xd3\x8f\xbdS@\xeczs\xbe\x97\xcfS@%\xc4\x87\x88\xe8\xc0S@2\x02\xf8e?\xc3S@\x82\xf5?\x01\xe3\xc3S@\x0b\xec\xbe\x02{\xb5S@\xd8W\x85hK\xb8S@\xfa\xa0\x7fQ\xd5\xbdS@\x9c8VG\xea\xc0S@\x14\xeb\'(%\xc6S@\xfa\xe2\rN\t\xb4S@\xe4\xe8\xc1\xae\x1c\xc9S@\xb7\xc5\x96\x05\x1b\xb5S@p\xf4\xae\xcb\x92\xa4S@}\xd4\xb9\x98C\xd1S@\x01\x87Q\r\xd4\xcfS@\xf9G\xeeRB\xb8S@5\xe5\xd9\x16\xec\xccS@\xe2\xdcSPQ\xb8S@j4~\'\x90\xc7S@r\xca\xacO>\xd1S@g\xcc<\xbf\xbd\xccS@g\x99@\x87\xee\xc6S@\xcb\n\x11S\x94\xc6S@\x11w\xc4\xc2\x8d\xc2S@\x034\xa2\x04\xb8\xafS@\x1a\x14e,O\xc9S@\xf5\xc5\x90\xa9>\xd1S@\xcbp\x08\xfb\xf7\xd0S@Q\x15\xf1\xc5S\xc5S@\xeaeL\x9e\xf6\xc6S@\x0e\xfe\xfaBd\xc7S@>z\x0c\xba\x0c\xc8S@_xJ\xb1\xa4\xc1S@63cq\xc0\xccS@zI\xdc\xab\x0e\xb1S@\x07BN\xfb\xda\xbdS@\xf3\x1e\x83\x0b\xa2\xcfS@\xb8\x10\xc7\xa0u\xcfS@n/\x0b\x15e\xccS@\xf4`\xc4mL\xafS@\xcc\xe4\xf0{\xa2\xc6S@%2M5\xe5\xc8S@\x19\x9c\x8a\xae\xce\xd0S@\xa9\xc8\xa1\xc4\x9d\xbdS@\xdb\x0bv/\xd1\xc2S@\r;\xe9\xaee\xd0S@\x9b\xc2\xd4_\xa3\xcbS@\xa8\xd4\x08\x19\xd4\xc9S@p\x8f\x11y\xeb\xc5S@p\xb3O[\xbd\xc6S@\x02\xf2\x15\xbd\xdc\xb0S@\x82\xf1\xc1\x0c\\\xcfS@$q\x15\xcb=\xccS@\xe9\xcchBw\xb6S@T&\xde\xb5\x10\xceS@_7S\n\xac\xbfS@\xa1\xbf\xe65Q\xb6S@`\xc5\xa2[\xcd\xb8S@\x0f\xaa\x16Rf\xd0S@\xbf}C\xda\xc4\xc6S@+\xde\x8a\xbd_\xb9S@:\xae\xa4\xa0\x01\xbcS@\xa1\r\xec#\x8c\xbcS@\xee\x82\xb5l\x1f\xd0S@\x88)a}\xcc\xbeS@\xd0jx\x19\xa1\xc1S@\x98\xa9p\xd7\xdf\xc3S@h\xc2n\xcc*\xd0S@U\xb4\x07 ]\xc5S@C\xb8\x99\xc9\x9b\xbdS@\xe8O\x17\x03\xc1\xb4S@\x9aOH\x8a\x85\xbbS@)\xc1\xa6\xdd\xa7\xb4S@\xf9\xb2\xea\xb3\xf3\xb3S@}\xbd\xed\x92g\xceS@\x11&\xb5\x94&\xcaS@\xba@M\x05\xae\xb3S@\xb6\xd5s\xb4\xf4\xcfS@\xd2\x1a\xb6\x7fQ\xd0S@\xf1\xb4g\x12\xc1\xb7S@Q_\x07=k\xcaS@\xc3FE\x04\xfb\xa7S@\xb1\xa4;l\xe9\xc8S@\x18E\x1f\xe6s\xc8S@\xb4\xe0W\xe10\xc8S@\x83\x85tD\xbf\xcaS@\xc6\xf4\x18&\xd1\xc5S@\x93O/jd\xcaS@\x9b\xc2\x92\x89!\xc6S@\xcf\xde+s\xe5\xb4S@\x99j{\xd9Z\xc6S@\xee*\xa2/I\xc6S@\xa0\xda\x07\xea\xfc\xc1S@\x17\xae\xdd\x0b\xbf\xcfS@oY\xed\xab\xd2\xc9S@j\xc0z\xfa\xe8\xceS@\xbaxo\xa4c\xc6S@"\x0b\x81\x9aF\xc6S@\xbe\xc9h\xd5U\xc9S@1\x04f\x89:\xb7S@S\x98n\x99S\xc9S@\xb5\x19`\x92\x7f\xbdS@\xeb0\x93\x9c\xfa\xbaS@\xf0cx\x1aa\xa9S@\x84B\xe3|\xed\xc2S@L\x81D\n\x12\xc6S@\xedO\xf9&\r\xc7S@ct\xf0\xfd\xa0\xa7S@G\xd6\xban\x17\xbeS@m\xc4\x0e\x01\xc0\xbdS@ZzS\xa2\x92\xceS@:\x15\xe8B\x95\xc7S@bo\xa1g\xb2\xbaS@\xeaMAG-\xbaS@\xb8\x98\xf2"\xe9\xbaS@\xa6\xcd\xee\xce\x18\xc1S@-\x0f\xba .\xc3S@\x89\xab\xeeC\x93\xb9S@"\xf3p\x1f\x98\xc6S@U\n\xe2ih\xb5S@\xf6\xec.\xbf\x83\xbdS@\\\x1b\x8eIs\xbbS@y\xf5\xb9\x04\xdf\xc3S@\xa3\xd5#\x9b\xf0\xb9S@\xb2I\xdb\x17P\xbaS@>\xbe\xa1M\x17\xc9S@\x8f\xed\xc7\x99\xd8\xa3S@xEI\xe9\xaa\xcfS@JV^\xd5\xd3\xccS@\x01O\x86\x0cY\xa9S@w\xdc\xe8\x86)\xc2S@K\x1d\xc6\xdb\x00\xcdS@\xb9 \xb4\xae\xe7\xc9S@\'}\x18\xd3h\xbaS@\xa3GjQ\xa5\xb5S@\rL\x02\x86n\xbaS@|vy\xc4\xba\xbdS@Ra\xe8\x9fe\xc8S@Uw\x05\x0c\xd0\xa1S@\x19(HRg\xcaS@l\xb2\xaa\xba\xa5\xa7S@\xe3\xa8\xd5\x97\x13\xc0S@\\\x8e\xe9\x0be\xc2S@\x04Y\x03\x9e\x9e\xc2S@\xc7\x8a\xf1\xe4\xda\xaeS@OR\xa2\xc6\xdb\xc4S@\xea\xf3\xee\x1a\x89\xc2S@\xda\xa6\x8b\xbe\x85\xb3S@Zk\xaf\x1d\xd0\xb3S@\rR\xa3e{\xb3S@2rT\xb5\xcf\xb8S@\xc4\xed[D\xc3\xb4S@ \x81\xa8\xc0\x0f\xcdS@\xfc\xb5"a\xa4\xccS@\x99\xb3\xf3 F\xc7S@\xbeR\x10a\xfe\xc2S@\xc00Z\xd2+\xa9S@\xe0\x17:\xff\x18\xc1S@9\x94TUv\xc4S@\xe1\xd1\xbd\xb2W\xc5S@)\x87\xe1P\xbb\xcdS@\xcb\xe6\x9c\x93\xa5\xccS@Pa]Q\xe6\xcdS@\xa3\xea\xff3\x8b\xc9S@\xca \x8b\xdd\x14\xc8S@YWw\xd1\x0f\xceS@V(\xaen\x9c\xbdS@\x89\xed\x08\xd2\xb7\xceS@a.\x8ch]\xbcS@\x83\xa4\xff\xbdy\xccS@\xb6\xe1\xd0D\xf6\xb0S@q\x04\xf8r\xdb\xa9S@\xdb\xb3\x98\xf5\xc1\xc9S@\x94\x1dI\xfc\xb6\xb7S@y~\x91<\xb4\xbfS@\xa1\xc5\xf2k<\xccS@\x9e)\xa6U\xc2\xc8S@b\'h\xf1B\xc3S@\x97\x9dg:\xbe\xc9S@\xb6|\xdf{\xea\xbfS@"a\\\xcec\xb7S@\x15\xc9^\x00R\xafS@+\xd5\x96\xd9\xf4\xcbS@\xcf\xdf\x07\xd2\xf5\xb9S@#\xd2\xbb\x90\x94\xb5S@\xcf0Z\xcb$\xc0S@\xcd\xd3\x98/8\xcbS@lX\x80/\x1b\xcdS@\xdf\xc1QZ\x82\xc1S@\x89x\xc2\x00\x9a\xbaS@\xbf\x13\x87\x03\xdd\xcaS@?\xe0\x00\x18C\xcbS@\x0e\xdfQ\xb25\xcbS@\xb18\xfe}i\xd0S@\xd8`"\x940\xc2S@\x0e\xeb\x01:\n\xd1S@[\x1f\xb4\xdc\xa9\xbeS@w\x9d\xc6]\xcd\xb5S@\x81j\x93>\xde\xbfS@\x04\xdeH=\xd3\xb8S@\xb5\'\x1d|\x99\xd0S@O\xd4cww\xd0S@&\x92\x03\xde\x91\xbdS@\xd94a\x86V\xbeS@\xb0?\xe7bk\xc3S@\x84\xdaI"\xbb\xc1S@@\xd0@\x1dF\xc9S@\x1ao\xd1Xr\xb3S@\xfc\x89\x8c\xf0_\xc6S@\x0c\x83\xbcvh\xc6S@1\x16\xaf\xe6\x86\xc9S@*w@Z\xa5\xc5S@\xd7NM\x0e\xa7\xbaS@\xbe\xc9h\xd5U\xc9S@\x0bS\xfe\xe7\xc3\xa6S@2\x12\x9a\xf1\xd2\xa6S@,\xaa8\xc0\xf6\xaaS@\xd6\xc3yRt\xa6S@\xd9c\x7fg\xb5\xb4S@\xe5Dt\xd8\x88\xb3S@,\xac\x03H0\xc6S@\x8c|\x9e\xaf(\xc0S@\xe6\xf7Rr\n\xbeS@\xe8\xef%\xd2\xd0\xbfS@,\xbb\x8a3d\xc8S@xSk\xd7\x1c\xb7S@Q\x92QE}\xc2S@\xad \xd5\xdfg\xc2S@\x8f`9\x8d\x1b\xc2S@]\x1a\xadr\xc5\xb3S@X\xb4O\x9d-\xb3S@\x9d G\x95\xeb\xb6S@gJ6\xf5\xca\xb6S@^\x97\xab\x93\xbb\xcbS@\x97\x80\x17\xc3+\xd0S@\xf9\xff6\x8d\x05\xc9S@zpw\x8b\xad\xbfS@U\x8f\xd5m\x08\xb5S@\xd4\xf3\xac/]\xb3S@\xcb\t/\xf87\xcaS@\xe9\x03#iY\xcaS@\x1dBK%\x18\xccS@\xfc\xc9\x01R\xbf\xb6S@\xdfQ>:\xe6\xa0S@\xd3:\xa5\xcfN\xb6S@[i\xb3\x0b9\xbbS@mi\t\x11\xce\xb7S@\x0bR\xf5\x12n\xcfS@\xb9(\x08\x88\xd1\xc4S@\x03\x0b\x97\x1bA\xb8S@\xa2"\x15\xd7g\xbaS@\xe8\xd9\x1e>j\xcaS@\x00ho\xce\x1e\xcaS@$\xfc\x9fG\x13\xbdS@\x05\xf7xpX\xb6S@f\xb3e\xae\x1b\xb3S@y\x8c\xd3\xe8r\xd1S@\xc5\x0faP\xb3\xc6S@\xe8\xd9\x1e>j\xcaS@\xecIG!=\xc9S@\x1e\xe3\xa1\x86b\xbdS@1X\x0c\x9c\\\xcaS@?\xe1?\xf6\x1c\xcbS@\x9b\x8b\x94\x17\x08\xd1S@\xf2LQ\x8f\x81\xb8S@V\n\xc9\x81\xfe\xc4S@\xd6\x8b\x90V\xef\xbcS@\xa2)\xb4\xec\x08\xc8S@\x0f\x8e%~\\\xd1S@\x15j\xe8\xf4\xbe\xb9S@,hz\xe7O\xcaS@P3\xc7\xcc\'\xbfS@\xf9\xb9\xee\x04;\xbaS@\x86)jyn\xc8S@\xe5\xca\x1b\x19#\xceS@r\x9a\x93Ur\xbfS@r\xd2\xe8\x81\r\xc1S@S\xf4N\xcd:\xc9S@#\xd8\xf7\x0f8\xc8S@\x03aT\xfa\xf6\xc1S@k.\'D\x7f\xc4S@\x83\xceK\xa87\xc0S@V\xb4\xdf@\xb5\xcaS@\xfb\xe8? \\\xbcS@t\x8a!\x86\r\xbaS@\xd7\xad\xb5l\xd1\xc3S@8\x05Y/\xca\xcfS@\x12\xdf\x10\xf1E\xcbS@\xc1H%^v\xccS@\x8cg4\xdb\xfc\xb4S@\x88\x80t\x92M\xceS@bb\xd2,\x86\xbfS@9\x84cI;\xbeS@\xb5p`\xb3#\xc9S@S\x1eG\xf8&\xc2S@\xfb\xc5g[%\xb4S@K\xff\xf6J\xcd\xd0S@e\xdb\x8e\xf9m\xc1S@\x07\xfb\xa0\x93\xa2\xb7S@\xea*5\xc6\x93\xbdS@>\xa4\xc7\xdd\xb5\xbbS@\x9c\x9fK\x10\xd8\xb4S@\xf8\x07\x9bTp\xbdS@\xb8Uy\xcb\xfc\xccS@\x03\xb1yh\xbe\xbfS@\x06@\xf4`\x01\xc1S@I\t\xf0y\xde\xb7S@!\xa7/\x90-\xc8S@\x91\x80*:q\xbaS@iK\xf5\x05p\xb5S@\xcc\x04[\xc4\xbc\xceS@Bz\x1d`\x8f\xceS@\x80\xc2\xb4\xff\xc3\xb7S@p\x92|\xc8\x98\xbdS@u\x0b6\xd2\xcf\xcbS@x\xac\xa2\xfcM\xd1S@\xb6t\x80[\xb4\xb4S@eQ\x05\xed\x8f\xc1S@\xca\xe8\x8f\xf7\xc6\xc3S@\x03Q\xa9vE\xc8S@\x03U7}\x02\xbaS@ \xfa<W\xa0\xcdS@X\xb8\xa7\xddw\xcaS@\x97pz\xda\xb3\xc0S@\xa3\xbd\xf3c3\xc9S@\xdfM\x07\x18o\xceS@\xb0\x0c\x80\xf4\xf1\xbaS@\x04\x9f\xc5\xb6\xa0\xc7S@\xe9\xe7\xa0D\x8e\xc8S@.y.\xcf;\xc0S@\xeafPx\x00\xb9S@\xc9\xd3\x19=K\xc8S@\xd1B\xd7\xbd\xa4\xc8S@\x1e9Tn=\xc5S@\xc8 \xfe\x10\xd2\xbcS@F\xb7\x85\xe6@\xc3S@\x16\xc2Z~\xa2\xc8S@\xac\xf8H\x80\x91\xb6S@\xaa\xce\x92t\x89\xbdS@\'\xdb\xa7\xa3R\xb4S@\xdb=\xaci\xb5\xbaS@\x86\xcdJ\xed\xbf\xc8S@\xcd\x9b\xe5\'\xc4\xc0S@a^6\xc4\xb6\xb8S@\xf6\xf7\xe8\xce\xeb\xbaS@X\x88@\xf2\x83\xbdS@\x82\xac\xa9\x8b\xb1\xaeS@\xd2\x81\xec\x08\xb6\xbdS@\xda\xbd\x95\xcb\x82\xbaS@\xc6x\xe2\xf5\x8a\xbfS@\x89\xe3\x1eg\x8f\xbfS@\x87\xfb\x1f\x10j\xc1S@\xd8\x04#\x91\xfb\xcbS@\x01\x15@O\xe8\xaaS@\x07\xbc\x19i~\xbeS@\xcbo\x18n\xcc\xceS@73Gt\xb6\xc6S@\xb8\xb3\x9bQ\xc2\xc5S@\xa9\xf7\x8f\xd9\x9a\xc7S@\n\xfabz\x11\xcbS@\xb7\x16\x94/\x1e\xb5S@\xee\xde\x13\xb0\x04\xc8S@B<\xbf\xe0\x1f\xd2S@\x14\xe7\xd3q\x90\xc8S@\x13\xa8\x00\x13\x86\xc0S@\xae\x04L\xffj\xc1S@\x85\xb3Q;n\xcdS@\x84\xdaI"\xbb\xc1S@\x97^\xc8[\x04\xc6S@\x85\xfe\x84\x95\xf1\xa7S@k.\'D\x7f\xc4S@\x1e\x11\xdf*9\xcbS@F7\'\x10\xc4\xccS@x\xe39\xed\x9f\xcdS@\xc2\xa1\xff\xa6D\xcdS@tB\xb2\xa0\r\xc3S@\x8b\x9fs<\xd3\xbdS@\xe5\xa2\x18\xb6\x1e\xc6S@P\xce\xdd\xfb\xa5\xbcS@Z\xf00\x8d\xd4\xcdS@H\x07\xfbm\x06\xceS@\x14\xe7\xd3q\x90\xc8S@\x81\xb8\x95\x88\x0e\xc6S@\x9c\xad\xf5?\x0c\xb1S@,\xc3\xc5\x9e\xb3\xc4S@\xd8\xa5 \xa6~\xbdS@\x02\x0c\x18\xa6\xf0\xc3S@\x90ZV\xfa\x9a\xb4S@\x86\xb4b\xbc\xd3\xc5S@\xfb\xc1\xf1\xaa$\xcaS@U%\xb5\xbd\x96\xcaS@\xe2\xbfH\x8e\xaf\xccS@\xa4q\x8b\x13\x00\xcfS@\xa1u/\xfd\x82\xc1S@pZfG\xb2\xbaS@\x12\xdcG\xf2\x9d\xc6S@\xb7\rZ\xd2c\xc5S@\x86\xd7\xf1\xbf\x7f\xc5S@,\xe5G|\xc3\xbaS@\x1d\xc4@\xaaC\xccS@\xff\x9e\x14n|\xaaS@QP~\xd0H\xd1S@\x0fN\xd8u\x9c\xd0S@\xe8V\xa0\x9cP\xbbS@\xd6\x9cV\x92l\xa9S@\xc9\xcb\xa2{@\xceS@\x05i\x1eDH\xc6S@9=j\x95\xc1\xc5S@\x83\xcaN\xb0\x97\xc4S@f\xe7\xfdPO\xbdS@x\xe6\xa7\xefr\xb3S@\xed.$\xc8\x8d\xb4S@*\xf6WR\x88\xc7S@\x97]_\xad\x8f\xcfS@\x0ftS\xc6\xde\xcfS@\xe7\x8c\xebc\x8f\xcbS@\x0e\xa8!\xaf\x06\xb7S@\r\xe3w3\xde\xc6S@s,\xc2\x1c\x84\xb7S@{\xd2\x18\xa0S\xc5S@Z\xb1\x95\xa8Y\xa8S@\x918$\x00\xdd\xb0S@;i\x07u\x86\xacS@h\x18\x89\xd3]\xc2S@\x17\xd0\x02\x9a_\xcdS@f/\xc0\xd6\x0c\xc0S@\xbe\xa5A\'\xff\xbcS@\x82\xf0\x137_\xc6S@\xbbb\x03\xf0\xe7\xc9S@\x8b\xe0h\xdf\x83\xcfS@\x1cx\xc7,+\xccS@3q\xe8ms\xc9S@\xb9\xc9@jq\xc6S@\xd7\x88\x8e\xf1V\xbcS@\xba\xea\x80\x02\xbe\xc5S@\x91\xa6\xed\xbd\x15\xc5S@\x0c\xde\x83\xeae\xbbS@\xb1\x1a\x93&\n\xc4S@\x8f\x9c\x80L\xbe\xb0S@PE\xd5\\\xa5\xcaS@r\x94\xd6\xee\x0f\xadS@\x8d;\xb51\x94\xc6S@D\xd5J\t;\xc4S@\xc5\xf2H8c\xbeS@\xbc:\x93{Q\xcaS@\xb4\x99\xd9\x0cW\xd0S@B\xb3\xe5::\xd0S@\x9f\x86E\x08\xf6\xbcS@v\x9b\xc2#\x1c\xc7S@\xc5\xac}\xb4\xd8\xc5S@x3\xaf\xd4+\xc6S@H\xd0nO\x94\xcfS@\x01\xff\xabv\xbf\xd3S@\xa6\xdc9\xde%\xccS@1T\xa1\x8e\x0c\xcbS@\xa11\x00\xaf\t\xd1S@;\xb2x$h\xd4S@ku\xbd\xe7\xfd\xc3S@-\xf8\x1e\xe3\x87\xc5S@>{SA\x19\xc4S@/5VML\xd1S@<\xd6\xf4m!\xc3S@<0\xbb\x16\xd2\xc8S@\xf0\xdd\x8dM\xbf\xc0S@<Es\x81\x87\xd4S@lm\xde4\xb6\xcfS@\xbf\xf9\xbc-*\xc6S@\x99w\x92\xeb\x1a\xc3S@\xbd\x1c\xe8P\x1e\xc4S@F/]\x1e\x9c\xcaS@\x9bC\xef\x83\xce\xc7S@#\xe5\x83DM\xcfS@\x91\xb3\xa7\xc6`\xd1S@\xb5\xdc\x1ci;\xc6S@\x83\xb5\x08\x94\\\xbcS@\x86\x9b\xc5)\xbf\xc0S@\x0e\xaf\x82#\xe2\xc5S@\xbe\xe2\x84\xb7\x9c\xb5S@\x86\x9b\xc5)\xbf\xc0S@i\xf6\xae\x98=\xc6S@~\xd89\xddN\xbdS@T\xbf\xb9\x97\xac\xbdS@\x88\x7f^I^\xc2S@\xfc\xc9<\x1b\x9d\xcbS@WA\x0e\xad\xd2\xc6S@\x9e\x1f\xd6\x9c\x04\xc5S@K\x1e\xb6\xaf\xa3\xc3S@\xf8\x15BP\xe2\xcaS@\x8d\xe3:\xe8\xac\xc5S@\xde\xa0U3.\xc5S@\xfa\t;>\x1c\xc3S@\x10\x9b\xc2\x896\xccS@\xbb\xa5\xeb\'\xde\xd0S@\x93\x94e\xb6.\xc6S@\xa1\xac\xd5\xf4\x1b\xd1S@\xf6\xe3\xce((\xc3S@\x03\x8fP$\xa4\xccS@y\x91W\xc2\xe6\xbfS@\x15\xa4\xe6\xf0U\xc4S@PiC1\x8a\xcbS@\xcc\x92.\x1e\xe6\xc9S@&\x92\x03\xde\x91\xbdS@\x8c\xd0\xfa\xe88\xb9S@d\xbc\x94qX\xcfS@\x13\xa0\x95.g\xceS@\xb0\xa1\xa7\xaa1\xbeS@\xf8\xca\x9fAC\xb7S@\xc3\x11\x95\xad\xc8\xc0S@\xcd\x9b\xe5\'\xc4\xc0S@FK.\x99\xbb\xc5S@6)n\xbb\\\xc3S@\xcb\xdb`\xe3\xb8\xbcS@\xd4\x96\xb1\x06S\xc3S@.\xe6\xb1\xceq\xbbS@/\xec\xfb\xd0D\xbcS@6\xf0\x17\x96\x86\xc2S@VY\x18\xd5+\xc4S@\x8d\xc1dK\xe6\xc0S@x\x97~\xcf\xa7\xc0S@\xcd;i\xe3\xc9\xd1S@M\xc1\x90\x98\x83\xc9S@\xde\xd1\x14\x97\xd9\xb9S@\xf4\x86\x97\xce\x00\xc6S@)\xfa\x7fh\x95\xb4S@\xf4\x0f\x9bT\xe7\xb8S@\x9c<;\x1b\n\xbcS@\xf0\xfe\'\xd1\x8b\xc4S@\x99\xfe\x81\t\n\xc0S@\xc1\\z\xa9z\xccS@\xa1\xc1\x93\xd3_\xd0S@00\x80\xf5q\xd2S@\xc2c\xc2\xd3\xf4\xcfS@\x04\x92\xf0\xdf\x16\xa6S@\xd9\xf1\x15\r\\\xcfS@\xb2,jA\xa6\xc9S@\xc5\x8ba\xc3W\xbaS@\xc5\xcd`\xea\xd9\xb8S@7P\xab\x7f~\xc8S@\n\xd4\xb4\xec\xd5\xccS@n/\x0b\x15e\xccS@b\x19\xd1\xa0\x9d\xceS@_\xbdH%\xba\xd0S@\x8a\xb19\x02U\xc4S@\x12\x07\xcc\xe4\x97\xc6S@\xd0?\xcc\xaf\xb1\xb2S@\xfe\x84\t\xb0\x9a\xcbS@z\xf7\xc2(\xed\xc2S@\t\xe5!\x0b\xe0\xc9S@\xdf\xeb\xe4%\xeb\xccS@\xb587\xacF\xb8S@#>\x8d\nY\xbcS@\x18\xd8O5\xaf\xbaS@WoO\x93\x15\xd1S@\x18\xd1\x92\xdb\x04\xccS@Bw\x17fI\xd1S@S\xc2\xc7\xb9\xb9\xb9S@Cp~\x14\x13\xd3S@0\xbfq\xa5?\xd2S@u\xfeM\x01\x84\xd0S@\x0c\t\xc1\xffm\xd0S@t\xac\x02j\xb8\xbeS@\xb7\x1a\xc3\xad\xba\xa8S@\xfe\xbe\x1f\x1cn\xc0S@\xe7\xf9t\xe8\xec\xc8S@\xe3N\xc1\x07\x88\xbcS@mO\xf8Z\xb5\xccS@E\x96nj\xd2\xd2S@\x90y\xa6%{\xbaS@\x8c\xf7B\x15T\xbcS@\x83N\x98$\xd9\xd5S@d8sKx\xd3S@\xaa\xe9\x08\x95\x9b\xc4S@W\xefOJ\xc8\xcbS@\x1as\tk\xe1\xd0S@\xf1\xcd@\x02\xc1\xc4S@\x02k+1I\xbbS@\xa9\x98\xc7:s\xa0S@(\x91Ya)\xc1S@\x9fx\xe0\xbcI\xbaS@w\x19/\x00\xea\xc9S@PI\xf7]\x15\xc4S@\xd7\x91\xb6(\x83\xa5S@\xa2)\x98\xeb\n\xbdS@\xc0T\xdd\x9f\xd9\xb0S@\x8e\x93M\xa3\x00\xa4S@"\x12\x7fu\xba\xc8S@\x178\xed]\x97\xc3S@\xf6rR0\xed\xb2S@\xc9\xc9\x92\x99\\\xbaS@\xb7\x98<\xcf\xea\xcfS@\x9a"\x80"A\xbdS@\x03\xa0\x93\xe6\xc0\xc7S@$\xf2\x01J\x99\xbfS@-\xc3\x89\xee\xae\xd0S@K\xb7\x9eB4\xa3S@=\x97\x7f=0\xd0S@\xbf\xb1\xfe2\xb4\xb8S@J\x9c\x1d\xc9\xb4\xcdS@\xc8\xe6\x8d\xfa\x1e\xd0S@Q\x182N\xe8\xd4S@!6e\x1b\x10\xc3S@c\x9f\xf2:y\xc3S@\x00\xfc\xfd\xaf\xff\xbfS@c\x12\x1d\xc1l\xbeS@\x83\xb4\xb5\xe41\xc8S@\x9d\x00\x0c\x8c?\xc7S@e&\xa2`$\xcbS@\xb23:\x93\x9b\xccS@q\x8c\xe3)\xdd\xc5S@\r\x9fM\xc4\x1a\xcdS@\xf3\xa0a\x90\xf6\xbdS@\x94+\xf4\xa7\xb3\xadS@\xc9\xf8\x92&\x8f\xcbS@\xd2\x84\xb6\xcf\xc3\xb9S@\xe8\x01]\xd4\xdf\xbdS@4\x81L\xd0\xc4\xc7S@\xf4\xc2\xa2\xe0\xda\xc8S@6\xc2x!\xc2\xbdS@)G\xa8`\x88\xccS@\xffc\x14V\x98\xccS@\xf5\xd2@f\xcd\xbdS@\xfd\x9c\xca\x8dS\xccS@[\x83\x8b\xa0\x8c\xd2S@/,x\x86\xc6\xccS@\xfd=4\xd9\x86\xcfS@R\x86\xca\xe2]\xb7S@4)$\x19\x92\xc1S@LK\x08R\x12\xc9S@\xe6\xa7\xa7t%\xcaS@\x0b\xf25@+\xc1S@\x9d\x85;\xdf\x9d\xc1S@/\xd2@\xac\xc0\xcbS@ALG\xe9\xeb\xb5S@\xe2\x9e\xde+g\xadS@Z\xc0\xdc\x1a\x0e\xc8S@\xc6\xdd\xf5-\x97\xceS@\x8a\xed\xf6-\xba\xcbS@\xc1\x8d\x80R\t\xccS@\xebk _%\xb3S@U\xb4\x07 ]\xc5S@PI\xf7]\x15\xc4S@<w\xffx+\xd0S@W\xec\xc72%\xbeS@\xdc=\x02\xa9+\xb8S@\xe2\x7f\x87\x1e\xc2\xc6S@\x7f"\xedh\xd8\xb7S@\\\xe9\x01H>\xc9S@\xa6vDF\x0c\xc0S@\xd0?\xcc\xaf\xb1\xb2S@Bp\xc4\x98\x15\xcfS@\x87-T\xeb\xf7\xc2S@\xb7\x02\xdb\xcbh\xbeS@ot*\xc3\xec\xabS@\x87B@F\x05\xc1S@\x96\xde\x19>0\xb5S@D.\x85\xdc\x95\xb3S@\'\xcc\x0e}\xc2\xc8S@k?^"\xce\xbdS@\xcd\xb0\xa8\x99\xf0\xc9S@\xffBqs\x1e\xb5S@\xb4\xbfQ\xa8\x88\xb4S@x\xb5\xcfA\x91\xcaS@\xba\x84\x8e\xd9n\xc2S@<\xccFx?\xbdS@L\xd0\xbdb.\xd3S@\xab\xdf\x19\x15\x17\xceS@\xce\xdd\xfa\x85j\xcfS@\xefOnw*\xcfS@(FXU\xf3\xc2S@\xe8\x05\xf5\xfa\xc4\xb8S@\xf4\x18\xeb\x01(\xc5S@\xa6z \x85\xea\xc2S@\xbd\xaf\x04xl\xc7S@\t\xca5\x05\x95\xb8S@\xf3\xb0}\xbdr\xc7S@\r\xac:\xae\x82\xc5S@\x13\x8d\xd8\xeci\xadS@#\xd4\xf1\x9f\xa0\xceS@\xb2":x\x14\xcbS@=\x11)\x08\x8a\xcdS@\xf0_\x84\xc4\xbd\xacS@z\xe2\x8d\xc2v\xc0S@\xa2f\x8fB<\xc7S@\xad\x1f\xbc\r<\xd0S@\xa4q\xe8\'\x85\xb4S@\x871=\xb2\xe5\xc9S@\xc1F<\\\xa9\xc3S@\xc9\xdd\xaf\x0f\xfb\xbbS@\xbfZ\xf6\x0f\xa9\xb4S@]\x8e\xc3\nw\xaaS@\x02\x11\xba\x1a]\xccS@\x9d\xecEk\xe4\xc0S@\xb2\x07h/j\xbcS@\xf4e{x\x13\xcfS@X\x1d\xe0\x16q\xcdS@\xd2\x01t!\x8a\xc0S@\x95\xe9\xae\xbfn\xc6S@]\xaaw\xcc\xad\xadS@\xefa8\x9f/\xd1S@\r\xe4Ts=\xc1S@\xb9\x9a\x8b|\x92\xc6S@\x08\xf7\xb5\xb6\xc0\xcbS@|\xd0\xabyx\xc8S@\xbb+\x07\x83\\\xc7S@\xed\x18\x9f\xdd9\xd3S@\x1cd_\xcd\xbd\xbfS@\xd0\x13\xce\xe7M\xbeS@]\xd6\\4\xa3\xbfS@\x12\x1c\x86o\x8c\xd5S@\x80\x8d[y\r\xc5S@\x9e\'\x0cVf\xccS@A1%\xc4\xb1\xc8S@\xf2*\x85.!\xc4S@c;b?B\xccS@`\x88\x918\x0b\xcdS@\xa9~\xbf\xf5\xbd\xd2S@a\xfb\x08\xda\x9c\xc7S@|\\u\xa9\xb0\xbeS@J\xac\n\x1fm\xb7S@W\xe0\x16&x\xb2S@"\xe4\xf0D\xbf\xc8S@\xbd\xd5\xff>P\xd1S@\x7f;I\x8a{\xc3S@\xc5\xaaK@\x8b\xb9S@\xc5\x82\x1d\x04\xa8\xb6S@S@\xa5{\x8c\xd3S@\x07\x96#g\xbe\xbfS@\xb0\x1a\x96e\x8c\xc7S@\xd4Oh?m\xcbS@Y\xe2\xae\x96e\xd0S@\x0f \x0b_\xd3\xbaS@\xa6\xc2{\xec8\xb8S@,ZI\x14\xd7\xc3S@\x03RC\x11\xfc\xc3S@\x16+r \xfb\xbfS@\x08[\xd9\xfa\xe5\xc5S@x3\xaf\xd4+\xc6S@\no--\xad\xcbS@\xb1\xd9\x0e\x97\xb8\xcaS@\xda\x83\xd6\x08\xa0\xa4S@\xaf\x95\x86\x08\xb4\xb9S@\xf7\x92\x99o\xed\xccS@\xbf\xccO\xee\xe6\xc6S@kK\xc6\x1fL\xd1S@\xbb\xba\xd7L&\xa3S@;\xa0\xaeAR\xa3S@\x96f-\xbd\xec\xb1S@\xee\xf4(\x80\x88\xc0S@\xad\xcf\x9f\xfe\xa7\xadS@\xc3\xde\xbfV\x8e\xa1S@\xb2\x0b&\x03q\xbfS@)\xc5\xc3*\x07\xc8S@\xab\xe86n-\xc4S@h\xc6\x03g\x88\xbbS@G`\x1c\xec]\xd3S@\x11\x0e\xaa\xe7\x11\xc9S@a\xd6\xd4\xd3\xc6\xc6S@\xcb\xe6\x9c\x93\xa5\xccS@\xae,\x10mQ\xd1S@\x91\x11\x19\xbc\x14\xcdS@m\x1b\xe8\xa3\xbb\xccS@\x19\xc7\x044\r\xd3S@\xd6\x00\x9d!\x11\xbaS@\\nG\x88/\xb3S@\xff\x93\x89\xba\xfe\xbaS@\x18\x01DI\x0c\xd0S@\xf4ryz\x04\xbeS@\xc3{B\xa1\xe1\xb7S@\x1aI\xbce\xbb\xb2S@-\x16`&\x0f\xc1S@\xcd\xb8B9\xee\xc6S@\x82(\x10kM\xbbS@\x08\xe9$%\xa3\xccS@\x1b+\x9b\xdf\x1b\xcdS@\xebp\x81k\x88\xccS@z\xe6\x01\x0e\xbf\xcbS@\xfdw\xdb\xb3\xd4\xabS@AVr\x87\xde\xb4S@hV0\xc0\xaf\xd5S@J\xa2\xd6\xfb>\xb9S@y?e\xc6\xc7\xacS@\x8e\xc9\xf1\x17U\xa4S@\xd3\x91\x0fa\x03\xc3S@\xfa->\xf6\x9e\xa8S@\x85S;\xff\xc7\xcbS@x\x80\xd9P5\xd0S@ER\x18*3\xc0S@\xe9+}\xdb4\xb3S@}\x8c\xff:\xdd\xb4S@\x19\x7f\xf2\x1f\xbc\xc8S@[\xce\xe2d\x03\xa8S@<\xc7\xb6\xa9\x86\xd3S@\xc8\xb7\x9c\x11\\\xbaS@\x87\xb4\xc9\xd3%\xbfS@\xe9Y\x10\xf2\x0f\xcaS@$\x10\x03<\xac\xc9S@\x8b\xb6\x95\x98\xa8\xccS@d\xbe\xcc\x12\x98\xc8S@\xb70\xd1g\xde\xa7S@\x01\x92\xd7\x17\xce\xc2S@\'\xcc\x0e}\xc2\xc8S@\xc8\xb6&h\x15\xcdS@\xbe8\xc0\xb2\xd9\xc6S@\xe9\xcchBw\xb6S@T{\xa2X\xa0\xc4S@ <X\xfe\xb7\xb1S@\xf6\xe73\xc4y\xcfS@n\x8fxE\x1a\xcdS@;b\x11\x02\xcc\xbfS@|X\xc3>\xb1\xcfS@\xa8y+M\x06\xd5S@F"k\xfew\xbeS@b\x8aGqo\xb7S@\xca\x14@\xe8\xff\xc7S@\x91\x89\t/t\xd0S@:\xb6X\xc3\xff\xcbS@w\xcd\xfb\xcd[\xc9S@sU\xd9\xa32\xcdS@\xd3t\xa1\x7f\xe2\xb6S@S\xfd:\xb2\xeb\xcbS@\x17\xbd\xcd4@\xbfS@\x96\x81p\xbf?\xc3S@\xc9\xc9[\xd2~\xb3S@\xce\xfc\xe2\x9bV\xb8S@\x19\xbb|\xa4\xba\xbaS@\xb5\nd\xd0<\xceS@\xbc:\x93{Q\xcaS@\x83\xaa\xc0{O\xc0S@\xbe\x92\x10\xbf\x06\xd3S@g\xe1\x86\x14\xb2\xb6S@E\x88t5A\xccS@j\x166\x88\xa1\xcdS@\xe4@t!\n\xbfS@\xc0\xd5\xef\xa8\xfc\xbeS@\xf7\xb4\xf5\x14\n\xb4S@nY\r8\xa7\xc4S@\x11\xd1\xd33D\xb3S@\xceV\x0b\xba\x1a\xb5S@\x96\x9f\x06\x84>\xc1S@\xa2\\\xe4\xcb\x84\xc3S@\x98\x8cMo$\xd2S@\xd3\xdcM\xba\x9b\xd3S@\x9f/QUJ\xbeS@\xef\xd5\x07\xaeH\xc3S@\x9f\xaa\xbbO?\xccS@\x1d\xa4\xa6/\xe9\xcaS@\xb3\x94]\x15\x00\xbaS@\xacKl\x10!\xc0S@"\x17wk\xd7\xb4S@\x00:\xe1:h\xbfS@u\x1e\xc9\xe4\x98\xcfS@\x1aG\xce"\xcd\xc3S@\x07\xe3\xea[7\xc0S@7\x19\xe5\xae\xbb\xbdS@\xfc\xf9\x82\xacr\xd1S@\x16\xf5\x86\x0f\n\xcfS@\xbbgp\xban\xb2S@\xcew\xd8\xba\xae\xa8S@\x8f9\xee\xf0\x19\xb5S@\xf24\t\xc8x\xbfS@\x1b\x9aD\xb2s\xb8S@\xc7K\xc8\xa7\x16\xbfS@xx\xd8\xd6n\xcfS@\x02\xd7\x05\xd4&\xcbS@\x1fQs\x9f\x90\xbaS@T\xe8\xcab\xbf\xcaS@x\xdd\xb7{\xf5\xccS@q\xc6m|\x83\xc3S@\xf0j\x17r\x8e\xc0S@\xd2w[\xc5\xf2\xc2S@\x93\xc3R\x00\x84\xc6S@\xc8\xcd\xaf\x17\xa7\xc2S@\xbb<\x86=\xb4\xa9S@\xb5#\xde\x0c\x82\xc7S@\xf5\xd2@f\xcd\xbdS@\x84:,G@\xbeS@k\x12\xb9\x17\x15\xc3S@\xfe\xec\xe5\xa2\xc4\xc6S@\x84\xf7J\xa2\xf5\xc9S@\x92;\x7f\x92I\xb0S@\x0b>,8t\xd1S@kM\xcc\x85\x14\xc5S@\xff\xa5\xeb\x04\xd6\xb8S@\x13\x98\xd3d\xc8\xb8S@\xea\xf4\x93:\xca\xb6S@\'\x96n\xcd+\xbeS@R\xa8\x90`\xbe\xc1S@=o\x9b<\xf8\xccS@\xfe!!\xd7\xe4\xbfS@qa\x84j\xd3\xb9S@\xd0\x13\xce\xe7M\xbeS@S\xda\xde\xf7\x86\xb9S@\xca\x10J\t;\xb0S@;\xb2x$h\xd4S@\x8a\x9a9:X\xc8S@V/\xc9\x8b)\xd4S@x\x80\xd9P5\xd0S@]\xce&\xca\xa9\xd5S@\x08]Z#\x90\xb8S@M\xce\xba?\xff\xa3S@I\xc3\x83\nW\xc9S@:\x95\x10\xfd5\xd2S@\xba\xd8\xb2\xdf\xc7\xd1S@\x02\xd7\x05\xd4&\xcbS@\xf9\xc5^\xdf4\xb8S@W\xefOJ\xc8\xcbS@)(\x8d`\xfa\xbdS@C\x9b\xa3\x04\x92\xd3S@\x1c+-\xdcb\xb0S@\xb87uu>\xa3S@@t)\x07\xd1\xc8S@Yk\xb3,\xf2\xc4S@\xfb\xa39\xa5\xfb\xb5S@E\xe9\xe5\\/\xc7S@\x89\xb2\xd2\xb6\xde\xccS@\x0b\\D\xcb\x96\xbfS@\x9b?Zt\x9e\xc1S@|\\u\xa9\xb0\xbeS@\xc1m\xc5\xb7\xdb\xa3S@\xc9\xdd.\xd9\x04\xb4S@\x82\xcc\x8f\xf7\xf5\xcbS@5\x0bM\x8d\x8c\xb4S@\x89\xccH\xadW\xcdS@\x15\x07\x9aK\x17\xcbS@M\x96\xb9!^\xbdS@\x80q\x114i\xccS@[\x7f\x9c\x90\xd9\xd4S@\xe0\xd4\x0f:\xa7\xd3S@\xbc\xa3\x97\xf0.\xa6S@(\xb7\xbe}\xab\xc2S@\x04N\x84js\xc1S@\xff\xa5\xeb\x04\xd6\xb8S@\xc08\xf8\xe1A\xc8S@\t\xac\xb9\x9cT\xcfS@\xf7]E9\xe3\xc3S@;\x1c.Rv\xc1S@\n\x1f\x9d\xfb\xc2\xc7S@\xf2<\xcbX\xb7\xc9S@L\xce\xf7ih\xb5S@\x87\xe1\xe8z$\xcfS@\xba\xe8(kN\xa7S@X&\x06\x9d\x84\xbeS@\x9d\xa9\xb0\xca9\xc1S@\xb5#\xde\x0c\x82\xc7S@\xf28Be\x96\xc2S@N"\\\xec\x1f\xc0S@\xc2\xd0\xf5&\xbc\xa1S@M\xd5mi\x8f\xc4S@\xbc\xb5bc\xab\xc8S@PI\xa4\xdc\x04\xcdS@\xb7\xfa?V\x85\xcbS@\xd0dj\xa6x\xbdS@\x89\xdf\xbd\xa6j\xbaS@\xca\x8d\n\xc20\xb9S@\x9b\xf6\xe2S\xa1\xd0S@\xa9|\x19n\xbc\xb2S@\x1b\x8d\xc2\xda\xdd\xc3S@u5q\xa6\x04\xc8S@\xf1\xf6\xcd\xea5\xccS@.=\x8e\xf4\xe0\xbbS@\x18\xechpd\xc8S@\x11\xee\xd6\x85\xc2\xbfS@\xba\xb0\x88\xa9\x1c\xc4S@\xc7/\x8d\xf6\xa8\xbdS@[\xc5\xe0\xfd\xc6\xb5S@K\xf8\xac\xb1\xf9\xa4S@\x18\xfc\x97\xe3h\xc1S@\xa8\x9d\xe8\xa6b\xd2S@\xa7\x9d\xad\xcb\xad\xc1S@\x96]\xb8\xd3\xcd\xc0S@|\x1a:\xf9\xd1\xb5S@\x83\xd6\xff\x8b\xbe\xd1S@5\x00\x029L\xceS@\xa1&\xb6\xe1\x14\xd3S@[\xf8\x02\x04)\xd2S@/\x1b|6\xb3\xceS@\xf4\x1e\x13J\x03\xd1S@]\xba/\xb2\x81\xcfS@\xc5L\xad\\\xf3\xcbS@\x8a\x08\x96}\xe1\xccS@o.\x1aK\x9a\xc4S@\xc2\xf6-\xde\xdb\xbaS@H\xcav\xb4\x13\xccS@\xb6\xbd\xb31`\xd2S@\xcf\x05\xb2\xd7\xea\xcbS@\x1fZ\xea\xa2w\xbaS@\xbd\x99\x8d\x0e\xea\xd0S@\xa7\xec]E\xcd\xcfS@\\\x96\xf6uH\xcdS@\x96\xc7\xa36\xe2\xd2S@@&oP\x08\xcfS@\x05[=\xc8k\xcdS@QP~\xd0H\xd1S@\xbfF]\x1b\xa5\xd0S@\xa0\xd0\x0b\xc7B\xd0S@\x08e\xbe\r\x0c\xb8S@\xfd\xa08\x82F\xd2S@Xy;}\xde\xd1S@\xd1u\x93\xa7\xb1\xd4S@\xd9\x18\xa5\x14\x9f\xcaS@\x0e\xae`\xa1I\xa6S@\x1a\xdfZ\xb6d\xcfS@\x86\x14\xcf\x07\xa8\xd0S@|U\xa67F\xd0S@$\x00\x91\'\xba\xd5S@\x99\xcb\x06\xc9A\xd1S@\x18\x05\xf6\xbdG\xd1S@\xd0\xfc\xe63N\xcdS@Bz\x90\xd6.\xd0S@\xceY{\xce\xdb\xd5S@H\xe4m\x9a\xd8\xcfS@U\x04.\xa9}\xcbS@\xa5Im]`\xd1S@m=\xe9\x9e\xf8\xcfS@\xcc\xcc\xe6s\x97\xceS@*\xe8\xf6\xb2\xdc\xc2S@\xaf\xb6\xaf\xb6\xfc\xd0S@\xe7\xc3\xcf\xe4\xe6\xcaS@\xaf\xb5d?n\xd5S@\x18\xa4\x01\xa90\xb5S@\xaat\xc4\xe2H\xccS@\xf5\xf0h\xbf\x7f\xd5S@\xdeZ\xd7\xa8\xc2\xceS@\x1d\xbf`\xf2O\xcbS@\xac0}\xfd-\xcfS@\xb1\xd4\x05\xe1\xc7\xcfS@\x85\x141\x01\x14\xcaS@\xb5\xadG:\xb4\xd1S@xo\xda\x96H\xd0S@yRb\xdf\xe3\xc4S@\x99DY\\x\xd1S@E\xb3\xe4T\xbf\xd3S@\xc6\x9b\xd9\xd0}\xd3S@\x94YS \xbf\xd0S@\xd8\xb2\x97(\xb4\xd0S@\x9f\xb3\x8dj\xdf\xb5S@d\xb1~\xc3\xf7\xd3S@\t:\xc5\xd8\x8d\xcfS@\xbc\xd2)-f\xcfS@\'\xd1N\xbc\xcc\xa5S@\x99ON\xa3J\xd4S@\t\xcdq}Z\xd0S@\xd82\xe2\xb3\xaa\xcfS@\x1c\x99\x14#\x01\xceS@]\x86\xc1\x9d\x10\xd1S@ \xcc!oU\xd4S@\x00w\x8d,\x1b\xd1S@\x9d\xca\xa7y\x90\xcfS@C\xd9/\xdej\xd4S@\x18\xd1\xc8\xe0\xb6\xcdS@\x93\x8f*\xa3\x07\xcdS@.6\x85a\x15\xd0S@\xd9\xe2\xefk\x84\xccS@D\x02\x1e\xe3\x94\xd0S@)Y=\xb4\x92\xd0S@\xbd\xab\x07\x953\xd0S@`\xdf\xff\x8e\xbc\xcaS@\xe3\xf5\x0f\xe0.\xd0S@\xf1\xa6\xcaR\xd6\xcfS@\xd8\xef\x18\xa5\x86\xcbS@6\x19\xae\xa5\xd7\xcaS@X\xb8d,\x88\xd3S@\xcc>(~\xbc\xd1S@r\x8b\x8a\xd0\xe3\xb6S@\xc4\xb7<\x0c\x9a\xceS@\x1c\xa9S\xdc\x9c\xa7S@r\xe2T-j\xccS@\xe9\x7f\x97x\xc6\xcfS@\x8ax\xbc\x83\x9e\xd4S@\xfb\x86\xa83\xc0\xb6S@vk\xec\xbd\xb9\xc9S@\xe4x\x8b\xf7\xe7\xa5S@G\xc0\x18\xf4\xd4\xc3S@.\x94s"\x0e\xd3S@\xbf\xfe \xf6\xd3\xcfS@\xe0\xfce\xdex\xcfS@@T\x0fRd\xc1S@\xb8\xd8\x83\xf1\x17\xd2S@<\x8a\xbc\x19\x88\xceS@R\xc2\x90\xf5q\xcaS@\xb1\x89\xf3\xd47\xceS@\xa8w\xf4\xb1\xea\xb9S@\x1a\xdfZ\xb6d\xcfS@\xd0\x0c\xce\xcc"\xcfS@Ak\x05G*\xd3S@\x12\xa75\xff\x1e\xcfS@?\xa5\xe2\xe7J\xcdS@n\x9bZ\x86\xed\xc3S@i\x960\xa6\xe0\xb9S@!"\xf9\xc1\xbc\xd2S@x\x0624\xbc\xcdS@<-p\xff\xd0\xccS@\xc3\xb4~\nI\xcbS@g\xed\xd7- \xc8S@\xdf\x7fVg\xfa\xc3S@P&L\x0eb\xbbS@\xd5oWbf\xd2S@2\xed\xb4\x86S\xcbS@\xc3 W\x06\xaa\xceS@7\xfb\xdb\x9b\x82\xa1S@\xe9\xbc\xfa\x9b\xde\xceS@\xe5\xea\x19\x98\x10\xcbS@\x98\xa4\x9f\xf1\xc6\xc8S@\x93\xa1Z\xf5\x94\xc8S@\x81U\xab\x07\xce\xa6S@\xcet1\x19\x18\xceS@\xe0\x08\xb8\xccP\xcdS@\x06\xdb\xf2j\xd6\xcaS@?b\xa7\xa2U\xc9S@9\x95H\xfab\xd0S@\x0eF^r\x8b\xc8S@C\xefA}m\xcaS@\xcf\x01\x00\x15\x00\xabS@V\xa1\r\xfa\x01\xcaS@\xe3O\xb4\xea\x03\xc1S@\x064\xbf\x8c\xb7\xbaS@\x086~L<\xcaS@\x04\xa7\n\xef\xf2\xa6S@M\xe8\xb7z6\xcdS@\xb7\x8bA\x14p\xcaS@\x8f;\x84c\x97\xc8S@\xea1\xf8M\x11\xd1S@&S\xc7\x13\xec\xd0S@M@\x95\x92\xb1\xcbS@o\x17\xcd8*\xc4S@ 2#\xa0\r\xccS@xE\xd0\x9b\x0f\xc8S@\xa3\x149\xbc\xd6\xc6S@\x93V\x8cL\xbb\xc6S@z\xc4\xa7\xb3\xa3\xc0S@\x8a^\xba\xe2V\xc8S@\xf8q<\x04\x1d\xbaS@;\xb6\xa1\x15\x93\xcdS@\xfa?\xe0\x9f\xdf\xcbS@\x90\xe2\r\xe1\xd5\xcdS@p6\xff\xa0\x84\xc6S@\x02.\xd4\x89\xc4\xccS@\x89\xa8\xbc\xa4\xa5\xc7S@\x0c\xbbo\x93\x1d\xcdS@F8\xd4\x11\x94\xccS@\x8f\xe6R\xd0\x17\xc9S@\xd0B__\'\xbcS@\xe8/[S\x1e\xc8S@\xd6\xdb\xa6m\xf3\xccS@\x05(\x01a\xa7\xccS@\xbb\x89\xc8\xf50\xc7S@Bv\xb3\x1e\xe8\xc6S@\xbe\x9f\x1a\x8aD\xb8S@\x17\xd5u\xcd\x13\xc1S@\xfd\x84\x12\x84;\xbcS@.\x8d\x8c\xe0?\xc3S@\xb0\xa9mh1\xcdS@\xbc\xe0dF\x05\xd0S@\x89\x89\xfc\x9a\xde\xccS@!f^\xd0\xbf\xc8S@\xa1\xbe\x0f\t\x84\xbfS@\x93\x12\xe6h\xde\xc9S@\xfe\xcb\xed\x9aV\xd1S@\xc1"y<\x91\xbfS@r\xbe\xc9\xd5m\xbdS@h\xf8\xa3\x86\xed\xd4S@\x17i\xdb\xf0\xd5\xcfS@\x88\x94\x82\xde\xd4\xc8S@\x14\x92\xbf\xd4\xde\xccS@\x0cN\x1e\'\xac\xcaS@9\xfc\xe0|w\xbfS@\xc1"y<\x91\xbfS@U\x86=\x03\x00\xa8S@[\xf3m=X\xd1S@\x12\x05\xf4\xd2{\xb8S@\xb21\xbeA\xfb\xbbS@\xc54\xd6v\xf2\xcfS@\x0e\x9aQf\x99\xcfS@Z\x91\x13Rb\xcbS@\xbdJ,y\xfd\xc7S@\xb3\xd5\x81~\x12\xd1S@\x0f\x1d\x16\xc7X\xcaS@F\xc8\xa9\xee>\xcaS@\x9a\xce\x16\x9c,\xc7S@i\x01\xcb\xe1\xed\xc6S@p\x8b!\xb1\xd0\xc0S@\x16~xy\x7f\xcaS@\xf9\x12\xf2q\xb0\xccS@\xcf\xed@\xbe\x10\xc7S@\xa2\xdc=<A\xb8S@\x06\xe7\xd3\xa6\x88\xccS@\x89_\x0f\x91\xef\xcbS@R)\x0e\xb0\x9c\xcfS@\x01\x07\xccr\x8e\xcfS@\xf1]\xd2\xac}\xcfS@\xb2c\xad\x9a0\xceS@^\xf4\xcc\x90o\xccS@\xc0\xfe\xe4\xc9\xfd\xc6S@\xd2\x90nu\xb6\xc0S@x?\x92\xcf\xbc\xd0S@4R\x8a\x99\x89\xbdS@3\xc8\xea5_\xd0S@q\xd6\x9d\x91\xa6\xc9S@\x10D<X\x16\xccS@\x9f\x17\xe5\x12w\xd0S@\x9b\xa9\xea\x0eX\xcfS@\xa5E\x80\xe0\n\xccS@\xe4q[\xd2k\xcaS@\xb3!\x9a\x11A\xcaS@E\x0c-g_\xc0S@\x16\x8b|\x1f\xa4\xc7S@\xb3!\x9a\x11A\xcaS@t\xc8$\xb69\xbfS@6U\xcdp}\xb7S@\xc2\x86>\xf4\x11\xd0S@\xfc\x81\xe5\xaf\t\xcfS@\x93\xd2\xbf<\xbb\xcbS@\xb7\x96\x1aQF\xcaS@\xcb\xe5x\xf9\xa9\xc6S@\x02\x98\x05\x1fL\xcfS@\xeb\xac\xed\xc2n\xc8S@\xba\xf0\xc8/*\xd0S@\x8e|\xe0\xa9\x8c\xc6S@(\xe7j\x93<\xc6S@8\xbd\x94\xacE\xc4S@\xdd\xbdd\x14\xe1\xd0S@\xc0\x14\xb7\x04\xab\xc6S@\x8e|\xe0\xa9\x8c\xc6S@A\xabx\x0c\x97\xbfS@)\xff\x90\x85\x07\xbeS@\x1e\xd7t&\xe6\xb6S@Uz\xbf\x1d\x8e\xc9S@\xa2\xfa\x89\xaeO\xc9S@\x07\xd1s\x061\xbeS@\xb4\xe5\xfe\xf3\xa7\xc7S@\x0f\xca"qD\xc7S@\xb3\xbf\x96\x0b\xda\xb6S@A\x04\xd4\xf5\x07\xc9S@v\xa2,\nS\xc6S@\xfb\xc6\x86\x11\xc5\xb6S@\x8d\x12\xaa\x95\x7f\xcfS@\x1d)*\xaa\xa6\xc9S@9;\x85\xe6&\xc9S@\x9f9<z\x8b\xc7S@\xd2J\xae\x85\x92\xcdS@K\xf1\x96\xcc\x9e\xb9S@\xa45{\xe7\xb7\xbeS@c\xbcl\x82f\xc0S@\xcea\x06\xf0O\xc5S@\x9a\xbc\xf2Z\xb3\xc5S@\x8f\xc6&\x9b\xb0\xc6S@7\xe5@lD\xb6S@\x0e\xac\xb6We\xcaS@\xccp\x16\xc2I\xc7S@\xa1\xab\x06\xdf=\xc7S@\xe3\xc4\xe3\xc1\xce\xc4S@\xa7o\xa3U^\xbaS@\xa6\xcf\x87\x0c:\xbdS@\xc9D\xee\xee\xfc\xbdS@\xce\xc4 4\x9d\xb7S@}\xc7 #\xe4\xccS@\x91\x8b\xbb6\x8b\xccS@\xa8\x1fb\x82R\xc5S@gy!c\xe7\xcdS@f\xb2P=\xe3\xc9S@W\xf0`zR\xc8S@f\xb2P=\xe3\xc9S@\xe0\xe50\x1d\x08\xc8S@[\xd2B1\xfa\xc6S@\x84o\x01\xaa\xc8\xaaS@`E\xcf\xc0o\xc5S@Y\xde\xd9\x16\x95\xb4S@\x94\x13\xb0\xd0\xb1\xbdS@J\xd9\xde\xa7\x87\xceS@\x9a)\xd5Mh\xcdS@\x9dC\xbd\x1e\xa4\xccS@+>\x1f\\>\xc5S@6\x94\xbc\xefo\xd1S@L\x10R\xb9\xfe\xc5S@\xe8Q\xdbx1\xb5S@\xcd\x85s\xf5\xd6\xb7S@\xecXa\x14\x1a\xc7S@\x11\\P\xe0=\xd0S@L~`\x9f\xb2\xc6S@\x85\xf2\xf4/\x08\xc6S@\xf4:\xa2l\x91\xc8S@\x10&\x89n\x91\xc5S@W\xdf\xa2\xbdq\xc4S@\xe7\xafY\n9\xc4S@\xbf\xee\xfb8\xa3\xc3S@\t9m[\xfa\xc5S@5\xf4zJ\xab\xb4S@v\x954\x01\xc8\xc6S@\xf4:\xa2l\x91\xc8S@B\x92\xbb:U\xc7S@\xce,\x1c\xa3!\xcbS@\xe3J\xc9\xa4\x81\xc4S@\xc6\x83\xb8\xe4C\xc4S@\x87`\xcfTn\xb9S@m\x1b\xe8\xa3\xbb\xccS@\x84z\x94\xaaC\xccS@\x80\xc0\xb5r\xaa\xcbS@_r-\r\xb8\xc5S@\xf6[\xde\xe9`\xcdS@\xcdo#\xce?\xc7S@\xc6\x9b\xc2\x8cA\xacS@/\x91\xa0j\xce\xc6S@\xa3\x19D*\x9a\xc4S@(\xe5\xe2\x8e5\xccS@+T\x9de.\xc6S@\x9fp\x9d/V\xccS@\xbf\xfd\x0b\xce~\xc5S@\xa0y\x07\xdbh\xc4S@Bz\x90\xd6.\xd0S@"\xd5\x12\xaf\xce\xcdS@Mv\xd5\xa9 \xc2S@\xd2qou[\xc3S@\xca\xda\xb7\xe3\xef\xcbS@\x84\x82\x9c\xbf\xed\xc8S@\x12f\x0e\\\xf4\xccS@\x88\x8c\xfe\x1b`\xccS@F\x9e0\x04\xd7\xcaS@\xdd=\xc78\xc8\xc7S@\x0bQk\x92\x9f\xc6S@KpD\xa3\xe0\xc5S@\xda\xa8Z\'E\xc4S@\xa6u\xe9_G\xc3S@!\x170\xc8i\xc6S@\x88\x8c\xfe\x1b`\xccS@P\xa8uL\xa2\xcbS@\xfe\xa1\xf6q\xaa\xc3S@\xb7\xce\xad\xc6,\xc3S@O\xb2\xc9q\x8f\xccS@\x88\x8c\xfe\x1b`\xccS@\x8e\xe5\xf1\xe3\xc2\xc6S@\x15\xdf\xf5\xe0)\xc6S@\x98~\xc0\r\x01\xc3S@\xdb5H\x82T\xceS@1_\x0bSx\xc2S@!\xad\xec\xd6\xa2\xbeS@\xc3\xfb\xe6\'H\xc8S@0f-\x85\x06\xc8S@\xa3\xd1\x85Rz\xc7S@\xaa aXx\xc7S@\xa1\x84\xe9\xc3\xea\xc5S@\xf1\x95\x81?\xa9\xbaS@\xd76\xc1e\x16\xcaS@\\\x9fnu\x81\xc3S@\xf7\xb9\x86J\xbc\xc2S@\xf9\xcb\x1e\xad\xb8\xc2S@\x7f\xe5\xc0.\xf4\xcbS@0f-\x85\x06\xc8S@\xa6\xe7\xe9\xcd\x0e\xc5S@\x17\xfa\x0b\xd1\x8a\xb2S@\x15\xae\xf4,\xcd\xcbS@\x89\x9a\xc2\xf6\x82\xc6S@\xa2FC\xcd\xec\xbcS@J\x90\xc5\xd9_\xcbS@\xd9@+\x91Y\xcaS@\t\xcbF\x17\x96\xc7S@`e:\xf1\xd1\xc3S@\x86\x053\xff,\xd0S@\x0cU\xc05P\xb2S@\xe9\xf4H0\xfd\xc2S@\xb3\x95(\xca(\xbbS@h8R\x9dy\xd1S@3~qS@\xc4S@\xebEw\x14I\xcbS@\xcc\xb3\xe5\x95\xa6\xc6S@\xa9a\x8d\x1d\x7f\xc5S@t\xdb\xe9\xb9\xfc\xc9S@\xa2I#\x05\x05\xc6S@j\xf9\xc1\xb6\x9f\xc5S@\x80\xc2\xbd\x02\xd2\xbaS@7\xafZ\x00\x83\xbaS@\xd7\x87\x92t\xa8\xc4S@Ig\xffFH\xc1S@\x13\x8f\x9c\xbf\xee\xc9S@\xce\x0c\xb7\xc2I\xb8S@-\x1a\x81\x95M\xc7S@\xad\x03\xebV\xa0\xc5S@\x9c\xfd\x8c\xd2\x84\xc3S@\x81^\xdbC\'\xccS@\xaft\x0cx\xdb\xc6S@\xbaV\xab\xbem\xc5S@\x0ezEA\xb3\xc0S@\xb4T\xa7~;\xbaS@v\xc4\xa7\xed4\xc6S@p\xbd\x10\xda:\xcaS@I\xcf\x00\xee8\xc9S@\xfb\x8fs\x8f\x95\xc8S@\xbf\xb9\\\x91\xcc\xc5S@\x82\x9d\x18\xa59\xccS@B\x8c\x8f\xdf?\xc3S@\xea\xea\x80!\xb2\xc0S@Iu0nG\xbaS@Iu0nG\xbaS@\xe4\x05{\xe7\xf0\xc9S@J+\xd2R\xf8\xcbS@\xd8b\xbc\x86\xfd\xcbS@\n\x16\xe5|\xea\xc6S@\xa7\xbd\xe4L\xb1\xc5S@\x96|M%[\xc5S@\x99Tk<\xf6\xcdS@\xfa\x1b\xe6\xeep\xc3S@:\x19\xa3\xab\xb5\xc3S@H\xa7\x99\xbf1\xc3S@\xc6H\x85\x94&\xc1S@K\x00\x054Y\xc5S@\xfa\r\xf0j\xd3\xd3S@Q\xdaM\xbeP\xb8S@\x19p\xe9\xfaX\xbeS@\xe7\nh\x95\xd5\xc8S@\x82P\xf6\xcf\x9f\xc4S@w\xc9\xd2\x95\x04\xc4S@c\x9b$\xcb\r\xc2S@uSR\x88\xe4\xc9S@\x98\x8f\xdd\xe2\xd1\xc2S@\x87\xbcbi\x16\xc9S@e\xe4/\xb4\xd9\xcfS@\xbb\xde\xbb\xbbI\xcaS@\xb9p/\xff\x1c\xc4S@\xaa\xee\xe3\xc4j\xc3S@kd\x86\x82\xa7\xc0S@/c\xeb\x0e)\xc3S@\xc0\xd87NE\xc3S@\x0e@\x10\xdb\xee\xccS@\xa1N\x92\xe0\x81\xb1S@\x80\xdc\xc2\x1fC\xbeS@AU\x87\xae\x12\xafS@\xe2k\xcf"\x1c\xc5S@\x8d~|\xdeu\xd3S@\x87W\xd5\x17\xf8\xc2S@\x14\xa6,=B\xb9S@\r;\xec\x05\xcf\xd3S@\xe5\rK\xfdG\xc9S@\x11\xee\xd6\x85\xc2\xbfS@\xe2\xff\x9d0\xeb\xc3S@\x93\x0e-\xa7\xaa\xc2S@\x8ap\x1e\xd7\x83\xc3S@\xb8\'\x02\xe1\x18\xc3S@\xf1)\xef\r^\xc6S@s\xe96\x16\x13\xc7S@Sk\xe3\x94]\xbeS@oc,p\xf7\xbaS@#\r\xaf)\xd9\xc5S@7\xfb\xdb\x9b\x82\xa1S@A\x15\x1d\x9f{\xc0S@\x0c\xc9\xe8\x9a&\xc2S@\x91\xe4\xd60+\xafS@\xfd!8\x18\x1e\xc5S@\x1b\x81l\x80/\xbeS@u\x99\xc0\xebc\xb9S@M\xb9`S\xb7\xa1S@\xaf0ak\xc2\xc5S@.u\xd0\xa2\xb8\xc0S@\x83D\x9a\xf17\xc0S@4\xc7\xd4N\xbd\xc2S@\x0eUht\xbd\xbdS@(\x8b\x1cd\xdc\xa1S@\xcc\xb5\xda\x11;\xc8S@K\xd9T\x9d\xb1\xc7S@\xff\xa4\xb6\x99\xcd\xc5S@\\C\xa6$\xd7\xc0S@\xf7\xb6\xdb/\xed\xa1S@Q\xbf\xc9\xc9\xe2\xc5S@\x1b\xa1Xe\xf6\xa7S@8\xbe\x05\xa6\xdb\xbbS@\x7f\x99_\x99\\\xc5S@-\x15\x02c\x95\xc0S@\xd7\x9dr\x80\xb8\xadS@\xda\xfa\nH\x82\xc2S@\xff\x8ct\xad\xc5\xc1S@\xa1L\x12j\xbe\xc1S@\x86\xc6\xe0\xb8x\xc1S@\x0b=\x0c\xcf\x9a\xafS@5\x1f\x07\xa7\xb0\xb3S@\xb1_\x81q\xd4\xbfS@\xee\x00@\x17\x96\xbfS@\xa2uJAn\xbeS@\xf0\x1b\x137=\xbeS@\x97\x18e\xde\x0b\xc1S@\xeb\x025\xff\xf8\xbfS@\xc5_\xa1R\xd0\xc3S@\x10w6\x98\x12\xc0S@\x19A\x00\xb0=\xa3S@\xb6\x89(\xf3\xbd\xa3S@\xc2g\x86k\xdd\xc1S@\x05\x0b}\xd59\xc1S@\xb3\xbdh\xa1\x07\xc1S@\xeb\xc0`@I\xc7S@\x15\x06waE\xbbS@\xd4\x15/tD\xbbS@\xd77\x108\xa7\xb9S@\xf5/7\n\xe9\xc1S@\xd1\xcc\x10\x03\xba\xc0S@,f}\xc9\x82\xabS@\xf2U\xe7\xb1R\xbdS@\xd8\xf4]y*\xb9S@\x83\x8aH\xa0X\xbdS@d4\xa66M\xbdS@\xed\xfb\'\xe2\x82\xbaS@\xc5@j\xc1O\xa3S@\xfcl\xf3\xb0\x8e\xb4S@A\xfa&(\xfb\xacS@W/mlf\xc5S@\x82(9{9\xbdS@\xe9\xc5\xfc\xb2\x94\xb4S@?\xa8\xae!\x81\xb0S@u\x9fN\xc0}\xc7S@X\xda\xcc\xf1\xca\xc6S@\x99\xf5\xca\x81|\xc1S@\x94=\x89\xefL\xc0S@SX\xc0\xe6\x9c\xb0S@\xee\t\xebi\x93\xadS@9v\xc2\xf7\xb5\xacS@U\xae\x0c\xc8M\xc4S@\xfbLm \x0c\xc3S@\xb1\xbb@\x95m\xc2S@\x98\xf3\xeft\x17\xb1S@\x06n\x04\xa2\xa2\xa4S@\x9d\x91\xce\x99\n\xb4S@\x1ca\xe5\xf8N\xc0S@e\x9c\xb7E\x9c\xbaS@E_\xb3\xac\\\xb6S@GB\x98\xbc#\xbeS@\x1fN9\xe2\xb7\xbfS@]\x87\xfd\xe1d\xa4S@7\x93\xe4\xcc\xcf\xc0S@9\x18\xbd+\xb6\xbaS@d\xf8\\q\x89\xc3S@\x8a\xa7\xdfL_\xc3S@\xdf\x83\x8c\x93\x1a\xc2S@\xc9\xeb\xa4\xcc(\xc1S@\xd4O,\x1f/\xc4S@Y\x04F\x99\x07\xc4S@\xcd\xd4\xd9\x0fg\xa4S@k\x12\xb9\x17\x15\xc3S@\x135\x8b\xfb\xc2\xc3S@]c\xa91a\xc5S@\xd8\xff"P\xd8\xb8S@/\xa3\x99d\x9b\xc6S@1\xee\x01\xfd\xba\xc6S@\xeeI\xe5\x07\xcb\xb5S@\xc0\xa6\xb2\xb3\x02\xbaS@\n\xd37Hu\xc2S@5\x14\xcc&\xdf\xc0S@\xfd\xf4#\x9d\xdf\xb4S@\x1c\x04\x0e\x8b\xc5\xb4S@g\x8f\xa0/Z\xc1S@\xc1t\xdaL\xd7\xb5S@V\xc5\xec\xdc\x83\xb9S@\x92\x0b\xdc&\xcd\xb0S@\xb5\xe6\x8dd\x1d\xb7S@\xa9 r\xcd\xea\xb4S@h \x88\x1a\x86\xb8S@\xb7\x02\xdb\xcbh\xbeS@\x99\xa5o\x13\x04\xbaS@\x84\x9f\x89\r\xeb\xb7S@\xc5\xe9}?\xd8\xb2S@\xe7+j\xee\xe1\xc0S@,=\xc5~J\xc0S@\xaa)\x8cJ\xf4\xb5S@|\xbe%\x8e\xda\xaeS@|\xea?\xec\xe8\xc2S@w\xd7\n\x96\xfd\xbdS@n\xa8\t$d\xb6S@\xf2\xc8HH\xf2\xb9S@`\x84\xd7\xfey\xa5S@\xc5\xe9}?\xd8\xb2S@\xda9\xb2\xc6\x1c\xbfS@\xafr\xb4\xbd]\xb9S@Z\xa7\x01\xc2\x1e\xb9S@\x07\x03\xac\xafQ\xbaS@M}L\x18r\xc1S@\xecY\xb8\xac0\xb6S@\xf5w\xa4\xcew\xbaS@\x87\x13J\x01\x1e\xb3S@\xa2\xac\xb1\x01\xb1\xbaS@\xbe\x1e\xfd?\xa3\xc0S@{\x1b\xf7!S\xb6S@R\x83\x05\xc9\xd7\xb8S@\xb9p\x01\xf3\xe6\xbbS@13\x0c\xa5\xc8\xbdS@4\xee,H\xf6\xabS@\xfa\xcc\xab{0\xb7S@N\xe6\x9ec\xb4\xbdS@!P\x9be\xc7\xa6S@\x11\xa1.gd\xa6S@/\x88\x05\x14\xb8\xbeS@`\xbf\x81Je\xb3S@\xae\xe0z\xf7\xdc\xc3S@\xa3\x08\x0bM\xcb\xbdS@m\x8ab\x9f\x97\xc1S@\xd2F@2\xcb\xc4S@\xc4\x83\xcf\xb7\xb9\xb5S@\xa6<q\xb5\xc1\xb7S@\xbdT\xa5\x87\x7f\xc3S@\xc6\x17H\x1d\xfd\xc1S@\xf9\xdb\x83w\x03\xbbS@J\x91*\xb8\xd8\xbcS@3\x19\xfd\xe2\x01\xacS@\xe9r\x83\xfet\xbdS@\xe5\x8c\xc3\n\xf4\xbeS@&m\xaf\x91o\xc1S@\x1bQ\x98\x99\t\xb7S@[\xf5C\x86\xbc\xb9S@F\xcb\x02\xe2w\xc3S@\xb2,E\x9f\x1d\xa7S@VS\x07\xe4\x81\xb6S@;\xe3\xf5\xfeq\xbbS@\xfeR\xa9\x1dF\xa7S@\x1e\xa9\xfc\xd5\xa1\xb8S@\x1d\xda\xc9\xa7\xc0\xb9S@\xa8~\xd5=%\xb4S@\xa8A\xe3\n\x98\xbbS@\x06\xb0\x11\xe3x\xbeS@\x1f\xc5`\x9e\x19\xc6S@\xf8\xc0\xaa1e\xbdS@\x1e\x90\x103O\xabS@\xbaO\x94s!\xb4S@\xb68,\x05\x8a\xb8S@j \xac\x8a\xec\xafS@\xb4\xb60\'\x8e\xbaS@\xadxi\x83\xca\xa7S@rK\x8b\xd8#\xb3S@\xae\xf2\x80\xc0\xec\xb6S@.\x1eoD\x7f\xbdS@\x84E\xf51\x81\xbaS@{S3\xcc\x80\xb8S@\xef &\xc9\x1d\xb6S@M\xbb\xf6\xc7\xf9\xaaS@\x18e|\xc2h\xc1S@-\x07\xd5VJ\xb8S@-[\x14cO\xbaS@\\\x86\xb7;\xa3\xbaS@\xe8Y\x9f,J\xbeS@\xa2\x1f:\xea\xb6\xaeS@\xf10U\x87|\xb4S@\xbf\xf0\x92X\x81\xb4S@\xb8\x0f\xb9rM\xbcS@\xf9l\x185\xae\xadS@qJ\x8a\xe2\xc4\xbaS@\\C\x94\x84\xe7\xbbS@\xd0\xfa,\xe3\xb7\xbcS@L\xf2\xec\xc6\xe6\xb7S@D\xde\xb2<$\xa8S@&*\xe2\xbf\x12\xb8S@0\x89L:\xf1\xbbS@\xa0r6\xdas\xbcS@\x0e|\x18\xd7`\xbbS@\t\xccE\x12\xc3\xb8S@\xee\xde\x1f\x85O\xbcS@b12\xad\r\xbdS@\x9e`\x83\xfa\xc2\xb9S@e\x92cDS\xa8S@\xe2\x01#v\xe0\xaaS@\x0c,\x01\x11\xdc\xc0S@Wf\x85$A\xa8S@\xb2)\xbe\xfe\xc9\xb7S@\xec\x0b\x8b\xd1\xca\xbeS@74>A\x8e\xbcS@\x83\xbd\\W\xc7\xb5S@c\xbcl\x82f\xc0S@+\xae\xd6{\x82\xbdS@\xf7bmU\x97\xb9S@Z\xcfAO\xa4\xc1S@"4b\x11\xb0\xbfS@\x94 L\xa6+\xb3S@\x9b\xbc\x02\xaa1\xb8S@\x90c\x19\x94I\xbdS@\xdc\x03\xf2e\xa3\xbdS@\xa5"\xe6A\xdb\xbeS@\x1a4nv\x8e\xc0S@\x1dl@5t\xb8S@\xa6\xf7\x15A^\xbcS@^\x8d\xdf\\\xcb\xa8S@4\xc2\x95\x81\xdb\xb6S@<\xe1\\\x84\x05\xbcS@A\xa2r\x07\x05\xbdS@\x99\x1b]\xaf\x1d\xbdS@\xd0\xd5\x88d\xcd\xc0S@\xe2}\xda\x88\xc5\xa8S@\x14\x86{\x9aj\xb8S@\xa9d\x19\xf5\xb5\xc1S@\xe7\xa7\xf5\x92\xbe\xb4S@\x0045\x12|\xb8S@^\x14IDA\xa9S@\xeb\xb5O\xd6!\xb7S@K\xd6\x8b\x85n\xbaS@\x920\x8a\xe8\x07\xbcS@\n\xc62\x15\x1d\xa9S@\xaf3\xc7\x8e\xa9\xc1S@\x10\x8c4y\x1b\xb3S@\xd0\xee\xa7\x7f\xa1\xb6S@\xf0\x1dEi]\xbaS@9\x9b\x9com\xbfS@i\xea\xc2\xfa\x8e\xbaS@\t\x81y\xf5\xb4\xb8S@\x92\x951\x9f\xc2\xbdS@\xce\x9b\xad,\xf5\xbdS@\x87\xb7D\xe1\xb0\xbeS@\x1fZ\xea\xa2w\xbaS@\x9ed\xdd\xab\xad\xbaS@\x10Y\x0e\x8f\xc5\xbfS@0\x10\x9eI\xdb\xbfS@\xda\xaf\x14(\xa3\xbcS@\xee\x887\xac-\xbcS@g\x0eh\x95I\xbeS@\x8f\x9c\x13\xbb+\xc0S@\xce\xc5[#\xe2\xc3S@i.\xc5-~\xb5S@\xd2\xa0\xb1Zp\xc1S@%\x83A\xeb\x9e\xbeS@`E\xcf\xc0o\xc5S@b\xec\x0c,\xdd\xc9S@*\xda~\xf3\xb4\xcbS@p\xf3\xb3$\xe8\xb1S@\xc2\xba5J]\xd2S@\xd7\x84\xf9V\xba\xcfS@{4\x13&\x0f\xccS@\x1a\xd7R\x0c\x92\xcdS@\xd8\xdb\xdfF\xe4\xd0S@dW*\x83\xc6\xcfS@0\xafn\xda\xf3\xc0S@]\x15R7\xe2\xd2S@\x9e\x13\x9a[\xcb\xd2S@\x80\xb0\x87\xba\x96\xcbS@jq\xff\xba\xee\xd1S@\x04\x86B+I\xd0S@f\xd9\xba\xcdH\xd0S@-\x1a\xee\x15\xf9\xccS@\xd99\x7fY\xb2\xccS@\x9e\xd8\xcb`\xf0\xccS@\r\xfc\xe0\xfc\xa3\xccS@dn\xda\x16\xb4\xd5S@\x04\x86B+I\xd0S@\xbf\x99\xdc\xba\x95\xc1S@{\xc7j\x03\xf0\xbeS@\x80nx\x16\xe5\xd5S@1\xdaE?\xed\xcaS@Rv\x17\xc6\xe5\xc6S@\xef\x96EI\xcd\xd4S@o\xcaH\xefE\xd1S@\xc0.\xbak\xfe\xd0S@\x80Z\x96(j\xccS@\x9b\x06\xc5\xb9I\xccS@\x1d\x04\xf1\x9ba\xd5S@\xda\xaf\x92E:\xc7S@\xa3\xfb\xa7\xaf>\xd1S@\xb4}\xe4\xac\x0b\xd1S@s\xa1\xeb\xe8\x8d\xceS@\xc0.\xbak\xfe\xd0S@q-\xce\x84\xad\xc1S@J)b;\xc7\xd3S@\xe8\xc0\xe7>\x1c\xcaS@t\xd4\xa6\xc8:\xd0S@h\xb6?\xbb\xbb\xd0S@h6\xfa\xf8&\xd1S@5\xf7\x85F.\xcfS@@$\xbe\xc8\xb5\xcbS@\xaan\xef\xdb\x1a\xbeS@e\x800\x9e\xab\xccS@\xd1\x81j\x86\x01\xcbS@\xdb#\xea\x00F\xd4S@N\xec.\x9e\x10\xd1S@\x99\xe9\xa1(M\xd0S@!87\xb6\xb2\xcdS@\xbd\xe9\x96w\xfb\xcdS@\xba^\xc11\x8e\xbfS@T\xd9\x16\x81[\xd4S@X~+H\x1d\xd1S@y\x8a\x07\xb3\xb0\xcfS@\x90\x1ce9\xcb\xcaS@#\xc3\xfc\xd1\x97\xd0S@\xf5\xe5\xf2\x99\x1b\xd0S@\x9d\x06\x83\x16\x01\xccS@j\xcc\x1d\xe8]\xc3S@\xff3*\x9d\x18\xc1S@%fy\xa2\xc8\xcfS@v\xe0\x852m\xb9S@\xbb\xac\x18R\x8e\xb6S@\xf3<\x94\xcf\x96\xcbS@\xe9(\x97N$\xc9S@\xb8\xb3\'o~\xc9S@;+\x93\xaa\xe7\xcfS@\x18\xe4a_Q\xceS@\x84\xfe\x93Y\x88\xc0S@6\xedVz\x06\xcdS@\xf1\xe91\xe0m\xcdS@\xfeR\x86:8\xbcS@\x9a-b\x84\x8b\xa4S@\x94\xfe\x9c\x8aU\xbeS@\xb1\xb8@u\xd4\xc9S@3\xff\'\x08\x83\xcfS@0\xbd\xa9\xcdx\xc3S@\xcf\xec\x8f\xb0\x99\xbbS@%\xfcC\x98\xc4\xd2S@2\xb2V\xce\xf0\xceS@\xeb\x87\xb5\xee\xae\xcdS@g\xed\xd7- \xc8S@\x00\xc2\xf6e\xc8\xccS@\xd3\\\xd5\x10?\xd2S@\xca\x08\x0c\xd4j\xccS@<\xa3#\xe8G\xcbS@@T\x0fRd\xc1S@\x87\x10kj\xcd\xa7S@\xee\xbb\xe4\xee\xdc\xceS@(\x8d\xa9\xd6\x04\xc8S@\n\n\x91}\xfb\xcdS@a\xfe{\xce\x86\xc7S@\x8dH\x8b\x99\x93\xd2S@\xd8\x08\xd2G\x0b\xd2S@\x8c\xdc7\x94\xb0\xd0S@\x1bN\x01>\xad\xc8S@m>X\xa5?\xd1S@\xf6jI>3\xceS@\x80\xa6_\x94\n\xccS@\xab\xe8\xf6P\x07\xccS@\xb0\xe8\x16*\x1e\xa8S@\x98\xa1\x8c#\x9b\xc8S@\xc25]\x86\x92\xcdS@\x08\r#\xe1\xa1\xc5S@\x88+\x1f\x93\xd8\xc9S@o\xd8\xb7\xb0r\xcbS@\x86W\xdbZ8\xc1S@\x93\xf1\xdd\xd8s\xcaS@6r\x05\x0e4\xc8S@\xdc\x17\x17!\xa1\xc0S@\xa4y\x01\x172\xa8S@\x9c.AJl\xa8S@<\xda2\xa1\xab\xa8S@\xb3i\x1d9\xe0\xc9S@K\xdd?\x92\x83\xc8S@\x05%\xd7\xbdM\xc8S@\xd2\xd0<Vc\xd1S@>M\xd1\xa7%\xcbS@\xc1yq+P\xc9S@G\xb1\n\x1bu\xc6S@_u\xb6&\xc1\xccS@W\x89\xac\xca\xe5\xc8S@o@\x9481\xc8S@\x15\xfd\xc6\xed\xcc\xcbS@\xad\xe6\x06\x006\xc8S@\x97\x9f.F\x9f\xc7S@\xe4?Q\xb83\xc7S@\xdeQ\xaeD\xef\xccS@g\xad<)\x9e\xccS@\xa76\xf1\x95\x02\xc7S@q\x94\xf5yG\xc6S@B;\xf0\xd4\xe7\xccS@\x0b\x13\x14\xc5\xce\xc8S@\xe4\xcbS,\xfd\xc0S@\x01\xc8\xa4\x10\x86\xbfS@\xb5\xdfIt\xe7\xcaS@\th5\x04\xdf\xcfS@\x86\x82\xe1a\x08\xc3S@\x06V{\x16o\xbfS@\xa5\x88\x94\xc2{\xccS@l\x83K\x1aL\xcbS@\xf3V\xa3\x86=\xb3S@\xd7-\xde\xbft\xbaS@\xfct\xe30X\xd1S@n\xad\xa7\xe6\x1d\xd0S@o\xbb\x91c\xe4\xcfS@\x88\xa6\xf8?\xff\xc7S@-\x1e\xc5\xc1O\xa9S@\xb1f\xfa\x95\r\xd1S@\xe1\xebL\xa4\xe7\xccS@<\x0bM#:\xc7S@\x89\xefA\xe5\xbf\xcfS@V-,\xa1H\xc6S@\x1b7\x81\xd8\x99\xccS@m\xb5\xac\xa1[\xcaS@\x00L\x0b\xf5\r\xc7S@\xb2 \xcey\xc0\xc0S@\x91\xcc]\x04D\xb8S@\xa6\x1a\x02\xf9\xc2\xd0S@]\xdc<\xad}\xcfS@\xe5F(:\xf6\xcbS@\xc7\xe3L\xcc\x10\xcbS@Fa\xf7\xaa\x12\xc7S@1Q\xa4\xbbV\xcfS@\x1e\xe4\x8f\xc0\xab\xc9S@\x9f\x17\xe5\x12w\xd0S@`\x18\xdf\x7fe\xd0S@\xb7\xb5\xad\xf1F\xcfS@G\xe2m\xec\x17\xcfS@4\xb1\xf5\xd0;\xcaS@\x8a\xe4Xd\xad\xcbS@8@\x05\xe4\x96\xb9S@y+\xff\xac\x98\xc6S@\xe3K*\xe6\x80\xbfS@<\x9e\x8f;*\xd0S@)\xf8\x16Q\x01\xcbS@3\xf1g\tW\xc6S@8\xbd\x94\xacE\xc4S@\xdc\xd3 \xdb\x10\xcaS@\xbc\xb9\xd9N\x86\xc6S@1\xea\xa7\x14\x9a\xbdS@\xf7\x15\xba\xac\xad\xc9S@\x06\x04n{~\xbfS@(V\xd2\x89\xf0\xc2S@[h[1)\xc6S@\xa4\xa5\x11:!\xc9S@;\x90e@4\xc7S@\x02<\x1f\x1e\xcf\xc5S@"\x93\xc2\xc0\xca\xbaS@\xa1B\xe5\x07\xc0\xb6S@\x8f\xa1\x89@\xf9\xccS@\x04\xd9\xdd\xd11\xc9S@\x86\x15\'\xc5\xe9\xcbS@F\xd7S\xb2c\xcaS@\xa3\x99\xd9\x18\xfc\xc9S@\xa7\xea\xbeaL\xc9S@\xa1-!>a\xc5S@\x7fh\xe8sH\xc8S@C\x14e2f\xcaS@XB\xd8\xd5\xb8\xc0S@\x87Z\x84\x8a\x0f\xceS@\xc8\x1en$\xbc\xc8S@\xa2\xd0D\xc7!\xbbS@3\x12\xc3\xdb\xe8\xcdS@r\xde\x14o\xdb\xccS@\xfa/\x8a\xe0\xc8\xd3S@.[\x0e\xf4N\xc5S@\xcd$\x15\x9b>\xbaS@\x87\r\x93\xb2\x8d\xc3S@\x87Z\x84\x8a\x0f\xceS@\xcd\xea}\xcbX\xc8S@\x13\xc3\xadGX\xbaS@\xc1\xbfw\xab\xca\xc1S@V\xb2\xe8\xf4\xa5\xbfS@\x970(%H\xbeS@\x10a{\xe7.\xc8S@\x99m\xa1\xb2n\xc3S@\xf1\xe2\x0f\xbd\'\xc8S@\xe7x\xbd(\x8b\xccS@\x02\xcc\x19_2\xc5S@>|C\xc7\x10\xc1S@\xfd-\xfd\xd9\x0c\xbaS@\xfe\x1e\x83g\x8e\xabS@\x9fzw\xa9W\xa3S@l\x92[\x8a\xf5\xc5S@7o\xb2\xcb\xda\xb8S@#\xa9\x11%\xac\xccS@\xc1<oN\xf4\xcbS@\xc3\xc34|\xf8\xc7S@\xe7,\x1e\xaa\xb7\xbeS@1\xf6Af\xc9\xc8S@\xb3\xe4\x1a\x04]\xc7S@\xad82\x1d\x81\xc6S@_\xcf\xc0\xf1\x8d\xc5S@/\xdd\xfaq~\xc4S@)\xa8\xe9&4\xc4S@KgxW\xd2\xbdS@^*\xde\x9a\xa4\xccS@\xb4G\x10A#\xcbS@\x1e\xf4\xf1\xf4\xb7\xc6S@\xad82\x1d\x81\xc6S@`\xf3A\xb6\x82\xc4S@\x03\xce\xa4\xa3\xb0\xd0S@Y\xb2oYy\xc8S@9\xa6\x1a\xd4<\xd1S@\x8a\xf8\xbf\x7f\x17\xc7S@\x10\x18\xae[|\xc4S@h\x85\xda\xfa\xc2\xc5S@ \xe9!\x07\x07\xc8S@\x86\xd8\xe2\xd2\x90\xb4S@\x12S\x8b\xd9-\xbeS@eGp\x03\x03\xc7S@\xa1\xe3\xd9\xff\x1a\xc4S@\xc5O\xd43\xdf\xbcS@\x00\xf4\x81\x8aQ\xccS@\x87\xdc!7\x8e\xc6S@\xb9b\xfdc\xdb\xc3S@\xa9x>:3\xc6S@\xda+!\xf1\xb8\xb8S@uJ^~k\xc6S@\xed\x99\x97\xfa-\xc4S@\x8d\xe2Fx~\xbfS@\xbd\xc6h9:\xc4S@\xee\x87\xc4\xc7S\xc3S@\x8a\x1b:\x9f\xb3\xb8S@\xe5\xd3\x8f)\x96\xcbS@O?\xd4{w\xc6S@\x10\xb0\x13\xe2b\xc5S@N\x8382\xa4\xcaS@\x0b\xe7m)\xb1\xc3S@Mv\xd5\xa9 \xc2S@`a98A\xb3S@\x10D5\x16X\xcaS@nq0\x12\xa1\xc8S@\xd6A22$\xb3S@\x7f\xb0\xd45\xa9\xcaS@_%\x18k\xe4\xd0S@\xe9hmt\xe4\xc5S@L\xc3\x8d\xdf3\xc3S@\xd2\xd8\x8e\xf2w\xc7S@\t\x14x\xecj\xc3S@1\xe8\xec\xeb\x16\xd3S@\x8fW^;\x98\xb2S@\x9d-\xe2\x04\xee\xcbS@\x9b\x7f\xca7\x84\xc5S@0\xf35!\xe8\xbaS@\xc5\x84l\x9a\x05\xc5S@U\x175+\xe8\xcaS@\n\'\xdel\xf8\xcaS@\xc9u|\xee{\xcaS@\xbd\nr\xb2\xeb\xd2S@l{\x0f\xfc\xfc\xc2S@F\r7h\x99\xc7S@\xae\x8b\xee\'\xf6\xb9S@\x8cJ}\xe7\x8c\xadS@\\\x1d\x0cX}\xbaS@\xbf\t\x15s6\xbdS@\x1bJ\x1d\xd6L\xc0S@\xa4\xae\xa6Z@\xc0S@!L\x90>)\xbbS@`\xed\x92\xfeE\xcbS@X\x0f\x97\xf8\xa1\xc6S@\xce\x15&\xb1t\xc5S@*\x07!~\xa0\xbaS@\xa2rz\x8b\x0e\xc5S@N\xbe\xf7\xe3\x01\xc5S@\x8a\xec\xe5\xc6&\xb9S@a\xb4\x8c^\xd9\xc3S@I\x08N\xe6\x0f\xc4S@\x02\x03O\xcd\x18\xc4S@\x1f\xe0\xfa\x9f\xa1\xbfS@\xb49\xe7"\xda\xb8S@\x8a\x9aN\xbd\x11\xcfS@!]\xa6@\x9d\xadS@8\xb8\xe1\x8f\xd8\xbaS@]\xc7\xe8\'\xf4\xb9S@z\x13\xb9\xf6\x02\xcaS@f~\x15\x7f\x9d\xc0S@\xd7kp\x19\xa3\xc5S@\xdaYH\xd6X\xbaS@\xa7\x07\x1cI\xdf\xc1S@\xdf\xaf%`\x0e\xc3S@N\x89\x98\xf1\x88\xbaS@\x92up\x85\xd0\xb9S@\x00\xc6\x80\xdb\xa1\xc6S@8\xda\x84\xfb\x1b\xadS@\xf2\x08\xa4\xc4Q\xc5S@\x99\xaa\xad \x95\xc2S@>.\xdc)\xf4\xb7S@\xcd\xe8n8\xc7\xc0S@^\x9a\xc7\xd5q\xc3S@\'x\xd0F\x07\xc0S@4d\xa8\xa22\xbaS@\xee\t\xc3s:\xb9S@\xd2\x9a\x151\xd5\xc6S@\x14\x8dr\xa8x\xc5S@|\x90\x06\xb6\'\xb3S@9\x12\xabS!\xbfS@\x9e\xc3_\x01G\xc9S@\xb7*R\xde\x1e\xbfS@\xc8)\xa4/\xdf\xbdS@?\xea!\xa7\xd3\xc5S@\xbe]K\xc0\xca\xbdS@\x04\x9a\xff}\'\xc5S@f\xbe\x97\xffR\xacS@\xcd\x16\x937Q\xbaS@\x14\xb173\x00\xb9S@F\x17]\xebU\xb8S@\xfa\xdc\x15\xaf5\xbbS@"\xd3\xd9\xf5U\xbbS@\xbb\x10\x19\xb1\x04\xc1S@\x034\xb0m\xdb\xc3S@\x1d\xc4U\xa7b\xb6S@^l},E\xb8S@\xcb\x96\x14N\xaa\xb9S@\xc0c\x12\xed\xa4\xc2S@\x86y\xf5,\xeb\xbfS@\xf5\xc9o"\x1e\xc0S@)4\xc4\xe36\xc1S@|\xeao%\t\xb5S@:\xceWO\xf8\xb2S@47w\x81f\xcaS@K\xbaI\x1c\xce\xc9S@\x8d\xc0\xbf\x1cN\xc5S@Y\xe9\xe6\xd5x\xb8S@\x94M\x1d3\x93\xbfS@\xb2\xd72L\x18\xc3S@*\xde\xcf\x07\xf8\xb7S@\x14\xb2h9\xd0\xc9S@s\x99O\x02B\xbdS@.s=k\xb4\xadS@}\xa9\xc2\xf2:\xc3S@\xd5\xaa}\x99q\xc9S@\xaa`V\x13\x97\xbfS@j\x16r\xe5\xdb\xa1S@?o\x04y\x92\xc0S@*D\x91\xe4\r\xc1S@\x84\x97\xc9\x86\xfc\xc1S@\xba\xfe\xb3F\x9c\xabS@\x93M\xfb\x12\x1b\xc5S@\x80R\xcd\n2\xbeS@\x8bJx\xe3\x95\xbdS@\xff.\r\xb7w\xb8S@\xf2\x18m\xd0\x15\xc4S@&7lA-\xb6S@\xb9\x05\xb8\xcb\xf5\xbdS@\xbf%\x87<\xdf\xbbS@(\x19^\xcdi\xb6S@\xc0rl\xe2\xa1\xc9S@\xf6/\x88\xa4\xbc\xc8S@vA\xf3\xd74\xc6S@C\xca?s\x11\xabS@\x80\x18\x89~\xd9\xc5S@\x94\x9fkf\xca\xc0S@\x9a\x8c\x8a\xec\xde\xbdS@\xe2\\\x1a\x93\x04\xb8S@W0\x95\x13*\xb8S@\x88\xf0o\xce\xe4\xb7S@\xaa\xf7\xb8\xf5\xbe\xc8S@\xe7\x96\x1a|\xe2\xaaS@55\xacJ\xce\xc0S@\x97c9\xb2\xfc\xc2S@0\xff\xe7\x87\x9b\xc0S@\xab;A\xdfI\xb9S@n\xb7J6N\xc9S@\n9U\xa5Y\xbdS@\x0e"\xc0\xf7\xca\xb5S@\xd4S\xaf\x03i\xaaS@P\x1a\x83+\xc5\xbcS@h\xec\x1e\xa7\xe3\xc0S@jK\xe7\xea\xcb\xa3S@\x1eQ\x18\x04\x8d\xc0S@\xa6I\n\xabf\xc0S@yr\xcc\x81\xc4\xbdS@u\xe7\xca\x8e\xe3\xbaS@\xe2\xb8UX`\xc8S@\xa5|\xc93\x8b\xbcS@\xbfx]U\x05\xb7S@lx\xf8!\xd5\xb6S@\x07\x08\xf1\x85;\xbeS@\x93\xf9\xe5uh\xc0S@{,V\xe7\x87\xc8S@\x18\xeb\xaf\'M\xbeS@\xe0\x1b>1\xe3\xbcS@\xe4\xab\x8fE#\xc2S@\x86\x82\xe1a\x08\xc3S@R\xbeG\xa2\xe7\xc4S@ga\x80}\xce\xc5S@\x1c\x86a\x8f\x0f\xbbS@\x1e0_4O\xc9S@\xb1\x0es\x10\x9b\xbaS@\xfas*\x9f$\xb7S@\xaa\x8b\xe5s\x98\xb6S@[\xa4\t\xac\xf8\xa3S@Y\x93\xff~\xc2\xc1S@u\xabB\x1a<\xc1S@\n\xab\nZ\x9f\xbcS@\x0c\xb6\xccB\x8b\xbcS@\x9eG\xc8+N\xa3S@\xbe\x99\x1d\xc1\xd8\xb8S@0\xee\x87yR\xbfS@\xc9t{\x18n\xbeS@\xd2Bso\x81\xbdS@?\xc2\x0b\xdfj\xc7S@\xfb\xc3#K\xb3\xadS@\xcd\x82Q\x01w\xc3S@\x1b\xbf\x97\x98\xbf\xbfS@r:\x8c/\x1e\xb9S@\xf8\xbcS\xd8\x05\xb5S@/i\x03\x0f\x0c\xc5S@\xe0$\x9e\xc4F\xc0S@\x10Y\x0e\x8f\xc5\xbfS@/\x17i\x89K\xb3S@\xb8\xc0z\xbb\x04\xc8S@V\xee6-\xf5\xbdS@\xf9_DT\xc2\xbdS@\x06?\x8dG+\xa9S@\xc0\xda+&y\xc2S@U\x06\x91\x03\xfc\xbfS@\x9dv}i\x12\xbcS@\xb9\xdf\xae\xc7\x08\xbbS@Sk\xe3\x94]\xbeS@]\x1b\xa1\xe3p\xbaS@TH\xf4\x9e\x87\xbeS@\xbbq\xbdT\x14\xbaS@I\xaa\xc6\xbe\x80\xc0S@\xa9\x90\x05\x17\xfd\xc2S@\x93\x0e-\xa7\xaa\xc2S@\x14\xec\x82CS\xbcS@\x89B\x8692\xa9S@\x87\xdex\xdd\xf2\xa8S@\x8f\x86\xb8\xf8\xff\xc2S@\xac\xd6\xb2|\x0e\xc2S@\xea/\xb9\x89*\xc1S@\xcf\xa1\xf3\r\x01\xc0S@9\x8eJ9\xc2\xa8S@>\xba\xbb\x84Q\xc6S@ \x1d\xf4\x15\xc4\xc0S@\n\xf8\xe8\x0f\x86\xbdS@\xdb\x14\x8aH\x0e\xbdS@\xd2\xb0\xd2\x85B\xbfS@\xa7\xaf\x05\xd4\x9e\xb9S@\xca\xd2\xa5\xf3D\xbbS@\xc1\xa3\xedh3\xb8S@\xb6zZ\x0f8\xc0S@\xf4]}1\x1a\xbfS@Nh\x08\t\x1c\xc5S@\x16a$\xa4\xcd\xbeS@n~\x9c\x8c\xb8\xc0S@\xa3p\xd9\x08C\xbdS@\x1eF\x7f\x0b!\xc7S@\'(\x87\xc1\xdc\xb4S@\xc5\x9e;(\xfb\xbcS@\xe7t(.\xe4\xbcS@\xbcftr\xae\xc4S@\xa2\xc4i\xa7\x9a\xc4S@vQ\x87\x1d]\xc4S@{!\x1e\x8c\xc3\xbaS@\x01\xa7\x1ef\xc9\xb8S@\xd6\xa5\xa5\x14\x18\xc2S@\x1f/I\xf8]\xb8S@\xd9\x00\xe1\xc0\xec\xb6S@Y\xde\xd9\x16\x95\xb4S@#\xa0\x1f\xae;\xa8S@\xbc\xdc|\xf0\xc7\xbfS@\xe8\x12\xac\xe1+\xc0S@\xfe\xd8\xb9C\xc5\xbbS@\xd4\x8d\xbe\x83\xd0\xc0S@^T\x82\xc5\xcb\xbcS@\x0f\x19\xa6\x97\xbe\xbaS@\xa3\xc5\x1e\x9d\xe3\xb5S@\xb6\xda\xbazf\xb6S@\x92\xc5\x15\x96{\xa5S@c\x8a\xb3{\x86\xb3S@\xabi,B\xdf\xbbS@\x14w\xad\xf3(\xb3S@\x8e\xe0p\xc3\x1c\xc0S@\x98I\x0f\x0eO\xb4S@-S\xc8\xb7\xb5\xaeS@-n\xf5\x9d\x00\xa8S@h\x10[\r5\xb8S@"4b\x11\xb0\xbfS@\\R\xe5AQ\xbdS@%\xda\xb6g\xd4\xc0S@\xac\xbb\x1a}\xcc\xb3S@\xe0\x05\x0b\xe9d\xc1S@\xa6)\x0c]W\xbaS@]\xb16\x13\xae\xc6S@2\x11\xc3\xcc\x80\xb8S@L\xbd<\x169\xb7S@Jk\xc5\xd0T\xbaS@\xb3\x0e\\\x1e]\xb3S@9;40\xd1\xb9S@~\x81\xe8\xff\xc7\xc6S@s\xdb\xdb\xfc\x02\xb4S@\xb3\xc3\xfa\x92Q\xc0S@\xcb\x1a\x82\xe9\xd8\xb9S@3\x9bm|\x83\xbdS@9,\xc4\x03(\xb4S@\xa3\xf6\xc3\xe5M\xb7S@9\xcb:?\'\xc6S@_\xd8\xad.k\xc7S@\x95\xa3.[\xfa\xb7S@\x19\xb3B\x88\x88\xb7S@6\x08w\xcd\xd0\xb7S@=\x93\xc8\x99U\xa7S@MG\xed\x16\n\xa7S@\xd0pG6@\xc4S@\xd5\xfc\x0e\x00\x85\xc3S@\xfb\xdc\xc9\x1e\xc4\xc1S@\xc7\x87\x84-\xb6\xb9S@\x1c9 ]\xf3\xcbS@Y\xac\xffn\xb6\xc3S@1\xc2n\xbcY\xc1S@\xeeC\xd9\x99;\xd2S@\xa2\xfba\xb8\xb9\xb5S@\xef\xd6\xd6\x15\xbd\xc4S@Z=\x98\xd5l\xc4S@\xa1\x9e\xcahU\xcbS@0M\x04\xe7+\xc9S@\xec\xb6\x8b\x9d~\xb4S@\xc3\xcd\xed\x84\x80\xc7S@@\xcbp\xa2\xdf\xbfS@\x84\x81\x99\x1e\x83\xcaS@Z\x90\n\xb51\xafS@\x18\x8f\x81\xa2\xec\xcaS@1l\xe3\xac8\xc0S@\xa6\x17v\xa7\x1d\xd3S@D\xf5\xc2\x9f\x89\xbfS@^\x9e\xb0\x14\x93\xb7S@\x83\\J_\x96\xcfS@C\x89`\xa8\xaa\xcbS@/.\xf0je\xb6S@S\xf0\xc6\xa9\xb5\xc6S@s\xba\'4A\xc7S@1\xe0\x1d\xd4v\xcdS@\x17O\xaa\x1d\xc0\xbeS@\xc9\xe2v\x12\x13\xaaS@\x94\xac \xc7\xe5\xc9S@\xcewu\x90\xc3\xc6S@\x1f\xce\xd0\x99]\xccS@\xf3\xdd?\xc4%\xc5S@\xc8\x14E\xc5\xbb\xb9S@&\x82\xc4\x1fK\xd2S@\xe7\xa3\xe9\x06]\xccS@\xe7dd;\x9e\xadS@_\xfb[\xd2N\xcbS@\xe7C.\xee\xb3\xacS@\x80\xc2\xbd\x02\xd2\xbaS@\xf0\x10\xde\xeeo\xc7S@V\xb2\xe8\xf4\xa5\xbfS@\xa8d\x15\x99\x94\xc1S@\x9dRrI\n\xbbS@\x82\x03:\xd1w\xc8S@\xc0j\xde\xf1\\\xd2S@O$juH\xd1S@\x1dB\xb4~\xbb\xc9S@\xca\x88\x81\xff\xb4\xb2S@\x06\xa2\n\xb9X\xc3S@\'L\x0ca\xea\xbeS@w,\x8d\n\xe9\xc1S@\xe9\x9b\xdc,Z\xbeS@V-,\xa1H\xc6S@\xed\x10\xb6\xfa\x8d\xbfS@F\xf3J\xa1\xcf\xc0S@6\x9b)\xfe\xdd\xccS@q\xf90\x8c\x0f\xb4S@\xcb!\x14\x99\x89\xbbS@\xa3`\xe5\x96\xc5\xbdS@\xc3r\x10\xdbH\xccS@\x00\x1b\xb2\xf2c\xbaS@\x84\xec\xe8\x1c,\xbfS@\xfct\xe30X\xd1S@Q3\xfd_G\xc6S@Y\x8bi\x7f?\xcdS@\x8b\xda1\x8b\x80\xbaS@\x17\xed\xf3\xd3\t\xc4S@)\x1f\xc9g=\xc7S@\xaf\tu\x03\xa7\xb6S@~\x18\xa2\xef\xe5\xbcS@\xf0r{\xae\xce\xceS@8\x8c\xc6O\xeb\xd0S@\x85}k\xebw\xbeS@\xf3@\xf0\xfb1\xc7S@l}\x15\x02\xe3\xc1S@\x17\xf0\xca\xda?\xbbS@\xb1\x8b\'\x1f\x9e\xc8S@F\x17]\xebU\xb8S@q*\xc8\x1a\xd1\xc9S@j\x04\xa8\xd5\xae\xb9S@,\xb2\xbdt\xdf\xb4S@N\x95/\xcaX\xbbS@\xcb\xca\xc9\xc7\xf4\xbaS@\x8f\xed5K\x9f\xafS@\xb4m\xb5\xfc\x0e\xbfS@x\x80#C\xa6\xc6S@yD\xd3\xc3|\xc9S@\x9f\xa4\xb4\xdbJ\xa3S@\x08O\xfb\xeb\xbc\xc1S@\xb8|\xfa\xb4N\xcaS@\xb7\x83\xe9\xf2p\xbfS@\x8e\xff\xd5\x890\xbcS@g\xf3J\xdd\xba\xa2S@Zke\xd8\xa0\xb1S@\xaf\x8a\xeczA\xa7S@\xdad{C \xa3S@\xd5\x96\x88qq\xd4S@\x15\xbd"\xa26\xd4S@c2\xa5\xa0i\xccS@4\xa1{8\xb1\xd4S@\xe8\xa4\xb6\xbd\xa4\xd1S@4\x82\xb0EO\xd1S@\x83\x9eVc\t\xd1S@2\xf7M;\xed\xd0S@lk\xd5\xca\x80\xceS@\xb6\xb5\xd9GV\xd5S@\xa5\x06\xe6\xc8.\xd4S@\x9c[\xd3\xe5\xc6\xd3S@\xd04\xcd\xbaN\xccS@\xf6/\xc9\xe0\xc8\xd3S@=\x93\x89\\M\xd1S@\xcdMW\r\x0e\xcaS@\xdf\xc2g[\xbe\xd0S@\r~g\x8e\xae\xd0S@\xa1~3\x0f\x1b\xd0S@\xc5\x06\x8a\xd8\x82\xbbS@`\x14\xa4f\x84\xd1S@}\xd3\x92x/\xd1S@\x88\x9b39T\xd4S@1C(\x01F\xd4S@\xae\x86\x9e\x8a\x08\xd1S@e\xc51f\xc0\xcaS@\x03\x08\xff\xbe\x17\xd1S@\xc0\xff\xde\xa5\x92\xcfS@\x95T\x80\xd6Z\xd0S@{\x17u\x81\xd9\xcaS@c\xfa3\xda\x92\xc0S@\xf4\xfc\xfa\xf1\x06\xd0S@\x11\xb3\x15\xafK\xcfS@L\x98-\x04t\xcbS@9\x9e\xac*\xc1\xcfS@|\x7f\x9c\x92\xc4\xcfS@\xcb\xf0\xe2\xbc\xf2\xcfS@\xd7EC\xe2<\xc9S@|\xa4]*\xc8\xcaS@\xd4\x8eQ\xcd*\xcfS@l\x132\xce\x97\xccS@\xb4*\xfa\xc2j\xcfS@#T\xedf\x9c\xccS@\x8do\xba\xb8\x9d\xcdS@G*\xae\x91.\xcdS@kI-;\x15\xc8S@\x96{$\xa0\xd6\xceS@\x1e$\xaao\xc6\xcdS@T\x89l-A\xccS@\xe7\x13\xf8X\xa0\xceS@\xb9\x8fj\x94\xba\xccS@\xa2]\x81;c\xccS@S\x94;\xbf\xc0\xcaS@\x7f\x1c\xb0\x01\xe9\xceS@\xe1\xb2\x8dE\x17\xcbS@\xf6\x88\xf8\xbe\xe9\xcdS@*o\x0e\xf0\x9d\xc8S@\x17U\xbd\x05~\xc7S@\r\xb2\xd1\x8c\x1d\xd2S@\xa9T\x89\x03Q\xcaS@OR\x9b\x16\x15\xccS@\x89\xf6qk\x92\xcdS@Z\xdc\x18\x83\x86\xcaS@\x01\xca\x10\x87\xe4\xcaS@\x90\xe4\x1f\r\xbd\xc8S@\xfe\x14\x13\xfe\x8c\xcdS@\xc3!L\x08\x1e\xc1S@\xed\xb5\x1d_\xa0\xc0S@g\x1fG\x9b\xe7\xcbS@\xc3\x17\xe8:S\xc8S@?~\xf1\xa0\x9e\xc6S@A\xb8 \x18>\xd1S@\xdacgm~\xcdS@\xc5\xac|\xdcU\xc0S@#IS\x17$\xc8S@\x9eT\x97\xcb\x1a\xcdS@\xf0\xd7\xfd \xde\xccS@\x9c\x8e\x10R]\xccS@43\xc8\xef\x1c\xc8S@ X\xfa\xb8\'\xc7S@\xca$\x1c\x965\xc6S@\x1e\x83\xf4\xc0\xe9\xc0S@\xa0\r\xa69{\xbfS@\xa0\r\xa69{\xbfS@\x03\xec\x08g\xba\xd0S@T\xe2U\x15\xdd\xcfS@va\xe3pf\xcaS@:\xfe4l\x93\xc7S@o\xf2O\xc3\xfd\xbfS@C<\xee\xb9t\xccS@*\x06\xb2\x8b\x7f\xcaS@\x94\xc4\xd5L\'\xd0S@\x1a\xf9\xbc\x82\x03\xc8S@o\xd8e{=\xc7S@\x18\x9dB\xb3q\xccS@\xdff\x1d\xee\xc5\xccS@\xceA\xd5\xd5\x95\xccS@\xa2L\x81@\x01\xc7S@\xcfR\x9d\xbf\xb8\xc0S@\xa9,\t\x8br\xcfS@L\xc7\xeb\xa15\xceS@c\xcf\xbf\x06,\xcaS@\xfaj\'\x1aW\xc7S@U\x175+\xe8\xcaS@\xb5,\xd5\x12\x81\xc8S@\x0f\xb36\xfe\x82\xc6S@X\xe6\x90#\x81\xc6S@\xb8j\xdb\x0eA\xc6S@\x9d\xe6\xde~\xb7\xc9S@\x0b\xa5\x8a $\xcdS@\xe1\n\xf8\xe0i\xbfS@\xfcp{\x924\xb7S@\xe0\xf5\x17Ta\xc9S@\x81@\xf62\x1e\xc6S@C\xa8zg\x12\xc7S@Fj\xa0\xff\xc9\xc5S@\xd9\x92:\xc1\xca\xbaS@W\x92\xd8\x13\x06\xcaS@\xfa\x0e\xdb#?\xc9S@\xc3^x\xfe\r\xc9S@>f)\x836\xc9S@\xc77\xd0\xe0h\xc5S@\x94\xe1\xb6\x1f[\xb6S@\xc7\x04\xe4\xe4J\xc7S@\xd2\xd1*tH\xc8S@\xc0\xc3\xbe\xc5Q\xc6S@\x89\xd6QcS\xbbS@\xfaj\xb2\xde(\xbbS@1N\xcf\x0b\xda\xcdS@\x1c\xf2\x10\x9a\xd4\xc7S@\xc4\xee\xd2\xc9a\xbaS@\'\x02V\xe6%\xc8S@\x17r4<\xd6\xbdS@\'\x02V\xe6%\xc8S@\x87V\xdd\x95\x0b\xc6S@,\xb9N\xfc\xef\xccS@*\x84\xab\xd0t\xc7S@\x9a!:\xae\x14\xc6S@\xe6q6-K\xc7S@\xa9y@\x13\xf2\xccS@jx\x90\xd0\\\xcbS@\x92\x0c\xee0\xab\xc8S@\t\xe5\xa3\xc7z\xc8S@\xb0\x16\x88EJ\xc8S@%55\xf3N\xc7S@S\x15\x98D\x8f\xc5S@\x0f\xe4\xbf\x94g\xc4S@\xf4/\xc9%<\xc4S@KgxW\xd2\xbdS@g\xab\xe9\x91\x9d\xb4S@\x02p\xf1\xe2\xbe\xc6S@\xce\xd4>j\x89\xc6S@\x99\xcc\x9f\xb3l\xc4S@\xc8\xdby\xc2L\xbdS@\x06z#\xef\x1b\xccS@`\xab\x86F2\xc4S@\xd7\x06\n\x07\xb4\xcbS@&\xfc\x8aU/\xc8S@I \xfe\x07\xbe\xc6S@\x91b;\xa4\xb0\xc3S@\x12c\xcb[\xe2\xbcS@\\\xe31\\\x97\xcaS@\xb8\xcaU,\xa0\xcaS@u/\x00\xae\xce\xc7S@n\'\x02\xcb\xe3\xc5S@\x92\tq\xe6\x1c\xc5S@\xd8Lr\xa6\xa2\xc8S@On{%\xe0\xc2S@\xec)\xa6\x9f)\xc5S@p\x8b[\x92\xbd\xcaS@\xc3\xa7|\xf4y\xc7S@\xef\x9fE\x15\xf7\xc5S@\xb1\xaa\xf9%\xf2\xc2S@\xe2u\x07\x0f\x1b\xc8S@\x89\xea4\x82\x1f\xc6S@\x1b\x9f\x8dL\x1a\xc6S@\x19\x7f\xb3\xa5\x10\xc5S@e\xe2*\xa9\x98\xb2S@\x1ej\xbf\xef\xee\xcaS@l\x87MXZ\xcaS@j\xfe,\xacE\xc3S@l\xfe\xdad\xba\xc2S@8I\x15q\x93\xc7S@\x9ct\xdf\xae\xa9\xc6S@\xc4\xfbT\x11w\xc7S@\xf1\x82\xff\xd3\x1e\xcbS@\x04\x01S!\xa5\xc5S@\x92\xcc\x0c\x8e\x95\xc5S@\x0f\x94\xf3\xdd\x85\xc5S@\xde+\x9d\x9d\xcd\xc3S@\x86\'\x07\x18\x16\xbbS@\xc9\x93\xc3+&\xc7S@\x13\xc2a\xbe\xc0\xc5S@N\xf5\xcc\xea~\xbaS@_C*\xa8\xbe\xc1S@\x0b\r\x03\xb52\xb9S@6\xcd\rs\xec\xc9S@W=\x8f\xa5&\xc8S@\xfa\x9f\x01T\xbe\xc0S@(\xfd\xec\x07f\xc5S@JZ\xbc\xcc\x10\xc5S@\xd5\x02\x8b\xedN\xbaS@~\xa1\x97C\x1b\xb9S@\xceHz\xdf`\xcaS@}\xebr\xf6\xd7\xc9S@\xcd\xfcpF\x8a\xc4S@6\x92B\x00\xa3\xc0S@!\xb5\\X\x94\xc9S@\xaf^\xc6Rh\xc0S@\xa7@\xaa\x98\xc2\xc7S@\xfa\x7f"\xb7r\xc3S@\xe0\x01\\-$\xc3S@\x18p\n>\x0e\xc4S@\xf0\xad\xa7\xd4t\xc9S@V\xf8|\xe8\xa9\xc0S@f\x82\xd7\xd1\x1b\xb8S@57\xbe\xb8\xe1\xc8S@\\N\x9a\xcf\xbc\xc8S@\xb8\x08\xaaD\xcd\xc2S@\xde\xf5\x9fN\xd9\xc5S@G\xde\x08a\x81\xc0S@\xc5T\xa1HA\xb9S@\n!\xb6\x8dH\xc9S@4\'Z\x11\x9e\xc8S@\xe6\xf6\xe6\x04\xc6\xc0S@\x01\x01\xdb\xebi\xc2S@\xecJ\x9e\xf2_\xc9S@\r72\xc4\x88\xc8S@8\xf9\xd8\xeb\xa6\xc1S@\xad\x8a\xa9t\xcc\xb8S@\xe4.\xe5@\x86\xc2S@\x06\xd5U\xdb\x8d\xc0S@\t\x8c\xe3\x10\xbc\xc6S@cI\x1b\xaf|\xb7S@+\t\xf5\x15\xc3\xc4S@\xb1c\xea\x1c\xe5\xc1S@\xd6\xe1|\x93\xda\xc3S@\x8b\xef\x15o\xb6\xc3S@#t\xbav\xb6\xc0S@\xa7\x87R\xbeo\xc4S@\x13\xf0\xaa?\x98\xc4S@\x19En\x0b\xb3\xc1S@\x8c\x96\xbf\xaa\xe4\xc0S@\xd0\x17\xe3\x8e\xe3\xbdS@\xa4\x06\x84\x0b\xa5\xc6S@\xdf\xfc\xd9Y\x0e\xc4S@\xd8\x12\x99\x97p\xc0S@\xd0\x17\xe3\x8e\xe3\xbdS@pY\x9e\xe9[\xc1S@\xf2%-I\x82\xbdS@G\xbe\n\x1ay\xc6S@+uh\x9e\x99\xc3S@\xd9h\xa06\x86\xb4S@a\x1b\x82\xfc\xdb\xc0S@J\'*[i\xc7S@?\x97ib\xa8\xc6S@}`n\xeb6\xc0S@\x919~\xc72\xc0S@\x05L\xf6\xa2\xfe\xbdS@\x1b\r\x99\x0f\x04\xbdS@\x07$\'\xc7+\xbbS@\'\x8a"R9\xc6S@\x92_\xa2u\x03\xc1S@\xcf9>EW\xbeS@\x18O\x19}\xfa\xc2S@\xb1\x8dkm\x19\xc3S@\xad~ISr\xc2S@\xd6\xfe\xd0\xe6\xf9\xc4S@0\xc2\xba\xd1#\xc2S@\xf8\'\xd1\x98\xd2\xc1S@\xaatQ\xab\xaf\xc0S@\xf8\'\xd1\x98\xd2\xc1S@\x0c\xed\x8cy\xa1\xbfS@|\xf3\xff\n\x14\xc0S@8\xfch\xd4\x9c\xbfS@\x83\xeelL\x8d\xadS@\x8e\xdaZ\xe9/\xc1S@\x80\x0bO\xb7p\xc0S@\x83\xa0,\xb7\xbb\xb9S@\x88$\xbf\xaf\xc1\xb9S@\xe5\xd4\xee\xf5I\xbaS@,.\xa8qM\xc0S@\x86\xd7\x1f\x8e\x82\xc1S@\xd1\xd7\xac /\xc0S@\xf0\x8b;\xb1\n\xbfS@\x9fIn2\x9c\xbaS@;\xd5\xfe\'\xf4\xb9S@`\x02h6F\xbaS@p\xb4\xb1\x98\xa7\xb8S@\x91\xb3\xe41K\xc0S@\xb2\x11\'B\xa7\xbfS@\ry\x9b\x9a\xfe\xb9S@%\xa2!yH\xb9S@\xc80\xb8\xc0\xed\xb8S@\xcafrs \xc3S@f\xbe\x97\xffR\xacS@q!3\xa6\r\xb9S@W\xbc\xc9]\x87\xc3S@l\xea\x1dr\x97\xbeS@5\x0eJ\xfaZ\xbeS@^\x8d\xe6 \x1b\xbeS@\xab\xf1a\x06y\xbdS@\x9a\xee7\xb3\xa4\xc2S@\x91\xe8\\\xc6\x1b\xb3S@(\xf7)=\x0f\xacS@\x11m\xe9\xc8\xa3\xb8S@\xaf\x0c\xab//\xb8S@\x80\xa6srk\xb6S@\xf4W&D\x11\xc1S@B\xcb\xe4\x1em\xbeS@\xe5\xba\xc5/\x1e\xc2S@\x9f\xa7/\xe5r\xbeS@\x10\xd4\x18\xc7\xb9\xb4S@{\x8fL<\x81\xbdS@[\x84\xaa\xb7;\xbaS@\xec%y\xa8S\xb8S@m\xb5+a#\xb6S@\x90\xfe\xfdu\x7f\xabS@r\xc7\xbb\x9d\xed\xaaS@9\x13O6\xd1\xb7S@\xae6\xae\xff=\xb6S@\xc9\xee\xa4@\xca\xaaS@\x0c\x88-i8\xb8S@$x\x9c\xb2\x89\xb9S@z\x9a\x8bm/\xbbS@@\x874E\xce\xb5S@\xbfx]U\x05\xb7S@\x116Jl\xad\xb5S@\xccz.\xb0q\xc0S@%\xc0\xf4fD\xbcS@\x06/q\x0c\xb2\xb6S@[\xb0Mf9\xb7S@j\xfe\xc9\xc7\x8c\xbcS@\xbb\xf5\xfa\x8an\xbcS@\x18v\x82s\xf6\xbfS@\xa3|\xe2Qx\xbdS@\xf6\x15G\x8a\xb2\xbfS@\xd1D3j\xf5\xb4S@\x0f\xf41\x17\xbf\xbfS@V\xee6-\xf5\xbdS@\xfa"\xf9\x18J\xb8S@\x95\x8bN\xb2\xcc\xbeS@\x87\x03F(\x7f\xbdS@<\xdd\xcf\xd5\xfc\xb9S@\xd1\x12I\x97\xc9\xb8S@|\x7fI\x1b\xca\xb6S@\x8e\x81i\xd5\x17\xa9S@\xca\x88~\xf9\x1a\xa9S@\xbf\x90\xae\xdaC\xbfS@\xdc^D\x8c\x03\xbdS@x\xea\xa7\x9d\xbc\xc0S@~\xa4\xef?U\xb8S@\xcb\x16T\x84L\xc0S@@\x98(\x9d\x13\xbdS@Q\xb6G\xfc\xb2\xbbS@\xc5\x06\x8a\xd8\x82\xbbS@\xa1\xf9b\x9c\xb1\xbeS@\xe1\xcf\x91\xd3\x0b\xbdS@\xbf\xab\x0f\xf5\xd0\xbcS@\xdd\x9c\x19\x86\xc4\xbaS@\'\xe0\x90/Y\xa8S@W\xad\\9O\xbbS@\xdf\xdb+\xdb\x1e\xa8S@K\xb4\x02\x19\xc5\xbbS@\xb1GQ\xa1l\xbbS@\xd1(\x90\x04\xe2\xb7S@\x91\x8d\xc9\x94\x18\xa8S@\xa4s\xcd:\x97\xbaS@\xf6\xe3p\xf2c\xbaS@\xa7K\xb0\x10H\xb7S@{\xf5\x87k;\xb4S@\xc6\xcc\xf9T\xef\xbbS@\xa7\x92\xb5\x80-\xb4S@\xbds`iZ\xbaS@\xb8o\x98\x15\x9e\xb6S@\x80\x0b(\\K\xa7S@A\x04\x9eS\xd6\xb7S@\x83\x8fgP\xd2\xb7S@\xf3\xc0\nS\xff\xa6S@\xa5W\x86\x07\x15\xbbS@X\xcch\xfc\x8b\xb7S@\x9c\x18\x9c^\xd5\xb9S@\xb7"&\xc3\x8e\xb3S@\x1c\xe3z\xf5Z\xb3S@\xf7\xec\xbe\xa5,\xb7S@\xf2n\xdf\xfc\xac\xb3S@\xc3\x16nu#\xb3S@a\xc1\x86]\xc8\xa4S@}J\xf3\xb0\xf5\xa3S@\xb1\x10\x9f\x86?\xd2S@\xc5\xe0\x9e\xeby\xd5S@\x8d\xe3\x81\x0b\x0c\xceS@+\x0f\x1b\xa7)\xcbS@\xae\xad\xac\xd6\xc1\xd0S@\xc4.>|+\xcfS@\x03\xb9\xf8\xca\xdb\xd3S@Y\x89\x04\x9f6\xcdS@\xed\xd61g\xc4\xcdS@\xfb+\x84\xbb\xe3\xcbS@\x1e\x02\xb8\xc2\xd1\xd3S@\xfb*\xcf\x98\xcd\xd2S@5\xe1\x82|\x92\xceS@\xc3]\xcd\xe4B\xccS@\xfb*\xcf\x98\xcd\xd2S@B\x07\x0b\x99\xff\xccS@\x06~\xb6\xac\xc8\xcbS@(\xc7\x18\x84l\xcdS@\xcd\xc0\xebW\xd8\xc9S@\xb5\xcd\xddJ\xd2\xc9S@\xe7\xa8\x00\x17\xb9\xd2S@\xac\x1d\'\xfa\xf5\xcaS@\x8do\xba\xb8\x9d\xcdS@BSS\xbc\x15\xcdS@\x1d\xff\x1a\xd04\xceS@\xf4\xbfIE\xe7\xc7S@O\x8bs\xd5\x82\xd2S@4+\x92S\xe3\xd0S@\xa8t\x8f}\xef\xccS@\xe9\xa1\t\x80(\xcaS@\x9d?3&\x07\xc8S@\xe3\xfd\xa7Nq\xc0S@U\xd9%\x8dZ\xcbS@\xc7\xcd\xfbJ]\xc9S@\xad|\xa7c\xea\xc8S@a\xfb`\xbc\xaf\xc7S@\xc8U~\x0c\xb3\xbeS@\x90q\xc7\x82M\xccS@cbf\xc4\x06\xcbS@\xa2*\x1f\x92\xb0\xc9S@\x08\x1c\x8c~w\xc0S@DN31\xe4\xcaS@0\xe4\xa6\\\xa7\xcbS@\x08p,\xa4;\xc4S@\xac\xe7\x98Uf\xbfS@\x12f\xf3\xdeI\xc6S@X\xea\xec\xf8\x9c\xc7S@\xa1\xd2"\xd5V\xbdS@\xb2f\x1b\xa4\xf5\xccS@J\xf1\x8f\x1c\xae\xc7S@l\x1f>G\x12\xd5S@_&\xa5>b\xc9S@\xe8H\x89y\xa0\xc4S@\xf4;J\x8e\x87\xccS@n\x96\xd0&\xd3\xc9S@\xf1k\xfbd\xb5\xc8S@\x02c\xf2\x83\xa5\xc6S@Y\x99\\Bz\xccS@\\\xc3\r\xf4{\xcaS@\x99,\x12\x8c\x1f\xb5S@r\xde\xb7\xfbw\xb4S@;\x9415\xb4\xb8S@5bS\x10(\xccS@\xac\x84V\xcc\x9c\xc4S@{\r~\xeb\x82\xcbS@\xcb\x186\xadU\xb2S@)\xae\xa0\x10l\xc9S@\xd8\xee/\xb2\x8d\xc8S@ue9\x17-\xb3S@\x85\x14X\xeai\xc2S@#7\xdd\xc6\x02\xc5S@Z:\xbc\xc2\x03\xd3S@n\x13\xa4m\x85\xb8S@\xe1~\xee\xd6\xf5\xc0S@\x1eOJFO\xc5S@;Dx\xe7k\xc5S@tM\x18\xe5\xea\xbeS@{V\xc91\xd6\xb6S@\xce>\x17\x8fZ\xbeS@tM\x18\xe5\xea\xbeS@\xe5\x95\xce\xcb\xbf\xbfS@Wx\x0c7\x1e\xbeS@\x1a+\x16\xdb\xbc\xc6S@\xd0pG6@\xc4S@\xc7U\xbd\x9e\x94\xbeS@>Ib\x8a\x89\xb3S@BL\xf2\xd1@\xbeS@\'\x0c\x0e\xdb\x03\xbeS@\xffZ\xca@\x19\xafS@\x89\x10\xd9f\x90\xc1S@\x81wcBt\xbfS@f\xf6\x83N\xae\xc3S@R\xae\xdb\x7f\xc5\xbdS@\xda\x81\xc14B\xb3S@O\xc8DB\xd7\xbcS@0\tAwE\xa3S@\xfft\x87\xce\x92\xadS@\xd6\xd1\xe3\x97h\xc1S@)\n<E\xba\xacS@\x07\xb1|\x138\xc4S@^*,\xdf\x02\xcbS@\xb3\xf0\x8cg\xbd\xc0S@\xbf\x17\xdc\xe6\xd7\xb9S@D\xab\xc0\xdf\xd4\xbbS@p\xd2\xc0`J\xc3S@(\x1d\x12\x96t\xbeS@\xf6\xc4f\nN\xbeS@\x9ecQ\xe9\xf7\xa3S@\x91|f\xa2\xe9\xbbS@\xfc\x85\xf5\xf0\xdd\xbaS@\xa7\x0e\xa2\xcc\xab\xbfS@V\xb2\xe8\xf4\xa5\xbfS@Z{\x83\x93\x89\xbcS@\x1a|Qj\xbb\xc0S@#3W\xa6\xd8\xbdS@\x82$\xfd\xcdV\xaaS@\xdd\xceT\xbb\x0b\xc0S@#3W\xa6\xd8\xbdS@+\x8c3K\xbc\xb9S@;/\x8dm\xdc\xbeS@\xfe\x01@\x93&\xa6S@\xac\xe4\x9b\xf2\xc6\xa6S@KMI\xc1G\xb9S@t\xc4\x97\x97\x97\xabS@\x03\xb1\xd4\xee\xe9\xaaS@Xj\xd1\xfaD\xa7S@fK\xe2\xdb\x93\xb1S@\xa4dF\x9f\xae\xb9S@$[\x9aC\xea\xbcS@\xe7\xd7\xb3\\+\xc1S@\xe9\xe6\x03;\xb1\xa7S@g\x14\xb4\x0fJ\xabS@EJ\xaa\xd5\xbd\xbbS@sU/\xdfZ\xb8S@\xfbL\xbeC(\xbcS@\xe8:\xab\x97v\xadS@7M\xa0\x00\x1d\xbcS@\xf1\xadK>c\xb4S@=\x0e\xdaz>\xbeS@D\xe2\x80W\xc3\xbfS@\xb5\xf6\xf8-\x0f\xb5S@\x92&\x83\x81}\xbdS@Zke\xd8\xa0\xb1S@\x83E\xbf9\xe4\xc1S@\xc9\xe3\xd2QZ\xd4S@\xb8b\x85*c\xc6S@\xf6\xcaqL\xae\xccS@\x19c[_\xb6\xc6S@\xff\x12z\xff\xba\xcaS@\xfa\x98\x8fU\xd3\xd3S@\xfa\t\x18f\xea\xc9S@'
p35
tp36
btp37
a.
