# Supplementary material for: Sea ice drift data for Fram Strait derived from a feature-tracking algorithm applied on Sentinel-1 SAR imagery
Source: Data Brief. 2018 Apr 19;18:1410–5. doi: 10.1016/j.dib.2018.04.034 (PMC5999601; doi:10.1016/j.dib.2018.04.034)
Supplement: Supplementary file 2 — Supplementary material [file mmc2.zip › fs_s1a_data/HH_filter200vec/FramStrait_HH_20141215T160152_20141217T154520.dat]

(lp0
S'S1A_EW_GRDM_1SDH_20141215T160152_20141215T160252_003732_004717_26DD.zip'
p1
aS'S1A_EW_GRDM_1SDH_20141217T154520_20141217T154620_003761_0047C4_5990.zip'
p2
a(cnumpy.core.multiarray
_reconstruct
p3
(cnumpy
ndarray
p4
(I0
tp5
S'b'
p6
tp7
Rp8
(I1
(I4912
tp9
cnumpy
dtype
p10
(S'f8'
p11
I0
I1
tp12
Rp13
(I3
S'<'
p14
NNNI-1
I-1
I0
tp15
bI00
S'!\x0f\x11^\xeeb.@H\xf6\x9f\x8fK\xeb)@\x8b\x91Z&%5(@\x82\x7f\xce\xe5\x98\xa0%@\xd5\x90\n\xa2\x9d\xaa,@\x86\xcac\xef\xc3\xb7%@\x89\xb1h\x91^\xf6,@#c\xbf\xe6\x90\xeb,@\xb4\xe9L\x98\xe5M(@\xc3\xb2w\xff\xeb\x9a.@r\xc5\x9e\x8c4S-@\xf5\xb3\xf8M\xc3\xd9-@?\xe7\xb2V:\n\x01@\xc0\xa0\xb8\xbe\x8f\xb2-@\x7fW\xf7\x1e\x85>,@\xce\x13\x0f\x0b\xc1\x0e.@\x0c\x19]\x91G4*@\x04l\x19\x11\x01\x86-@\xff\x80\x0cd\xc83(@\x8d\x86\xbd\xc9\xfa\x1b-@\xf3\x15t\xd6\x9bz(@\x17-^(Td(@(oz\x90\x9a\xdc-@|\x12\x9e\x8f\xd1\xd4-@\xb7\xd4\xc03\xa8\xed,@\t\xe0\xd8\x08t_-@\xd5\x16\x0c6\xeb6(@&Y\x17&:\xe0&@k]\x8a\x13\xd8\x8e(@\xef"\xe4o\n^\x0c@\xb0\x16\x7f\xa8\xc7\x1f-@G:2\x01\x83\x0f.@k-\x02 6\x96%@l\xe1Mp\x93\',@\xa7\xd0\xa2O\xcaT(@:5\xe1\xaeX\x02-@\xe83\x95\xb6\x909-@{G\xd1$\xd9\xeb)@\xc6\x1c\x03|9\xe0-@:\x12\xcfA}6(@y\xf0\xf5\xbf,\xb4)@\xdc\x0bf5X\xc7%@\xfa\xc1\xec\xd2\xde\xca,@u\x0e.\xa7KY.@\xfc\xebL\x05<\x16-@\xcb_\x03Q\x84\xa1-@^\x05\xe7Ck\xe8\'@\x0e\xd3\x1aB\xd6\xaf+@\x1e\x94\xe5\x87l\xd4-@\xdf\xfe\xd7\xfd.\xdb%@\x1a\xa8\xf7[\x80|&@\x8e\x9a\x9e\x8b~\x87)@%\x8c\tL\xe1I(@\xd0\xab\xd4\x9a\x1a\xb4\'@A!\xdb~-"*@\xa2(R\xca\xf4\xca\'@\xdbh\xb7\xc9\xbb\xf2,@\x89\x86\x83\x00\x89b,@:\x91KT\x00\x06\x11@\x11~\xdc\xd0N\xfb)@\xce\x0c\x00?\x8f\xbb+@\x0c\xfd\xac~\xc8\xe5(@G\xd2\xd3\x90\xc1\xfe&@\xec\x01K\xa0L\xed%@!\x12C?\xf5\xc5/@\xad\x0e\xbdk\n\xf3)@\xa9\x04\xe3\r\x9b\xcf(@\xdagA\xd3I\xc3&@Y)\x1at\x1c\xc7&@\xbf\xe4\x12\xb0\x17\xb0,@G\xcdO\xb3\xbf_&@\xcb=\xcd\xc3R\xc7,@VC9!S\xac(@\x03\x7f~\xc5\x0b]-@\xd9w\xf6\x82\x1aq&@\xd5\xda\xe6\x18\x07\xbf%@\xb8u$\x90U\x8b*@\x94\x8c\x8a\x06\xf2\xd9-@A\xd8&\xd4\x13\xb5,@\xaa\xe8\x81r\xa6^*@\xb0=\\i\x16\xce\'@R\xa0\x0f!\xe8\xea%@\xd9&.Y\xd1+-@s\x9a\xdc\xa7\x96\xf8,@#\x88\x85\x7f\x8e\x99(@/#\xa7CLb(@H\x15\x1eq\x94\x94-@\x1f\x81\xd4\x07"\x16.@\x11c\x8b\'\xe3\xbe)@\xfd\x92S\xc2\xe6n(@\x9a\xdd\x8ar\x1d\xef\'@\xc4R%\\\xb2i-@\n\x157\x8d\xe4T&@\x0f\x1f4WDJ,@\xbd\xb6\xf7\x18M\xbc\'@W*\xdf\xd40\x1d.@\x1b\xd5m\xfd\\3-@\xc8\xe0\xcd\xccyL/@\xf6\xffQ\xbf\xc2z\'@\xc8\xa6\x05/H\x8c%@$WL\xc6\xbf#,@P1\xc2\x9f\xe6\xb8%@\xd8\xfd\xd4\\n)\'@\xaf\xf0\xefu.T(@u\xc2\x95\x17\xb8R(@\xf6\xc01\xbf\xad\xcd&@\xaf\xb8Pw/\xa8\'@\xc3\xec\xaf\xfd4\\&@\xa9[\xb1e\xcbE)@V\xda%\x12P\xb9&@\xa4\xf8yF\xa8Z-@\xea\x10\xd3\x8e\x9d\xe2,@\xaa/\xcf\xed\xd1\xbf,@\xa3\x81\xa6T\x94\xed)@I\xc0\x88\x0e8<\'@\xc7%\x1e\x1ev\x1c,@a\x06U\x03\x92\x90&@@?\xc9\xd3rt(@?\x88gK\xd8\xdc%@i@\x0c\x1f\x80<\'@\xf2Xn\xd7Bb-@\xfa\xd2\x9d\x02K\xe8,@Y\x1e\xdd\x8e\xe5b(@\xa5PD{b\xf7,@\xa9\x85\xe7\x10\x96\xc3\'@@\xc0*\xce\xfbo\'@\xd7@\xe0\x13\xed\x0f+@\xcd7\xcfESF\x07@|\xe0|0At,@\xb5\\\xf6/\x0b~)@"?\n\x8d\xde\xee&@\xe2\xba\xe7\xd7\x8c\xaa(@\xd7\xaf3\xa0M\r"@\xb7#]\x04\x98\xdd\'@\xc37\xcbf\x9f5-@\x02\xdcD\x13\xaa[(@\xe3\xe5\x99\xff\xdb\x86&@\x12\xb5\xa5Ai5\'@\xdcoA\x14\x98\x12\'@A\xc1\xeb\xdc,\xdd,@\xc8h\xd8\xb9\xccT(@,\xda\x1b\xdd\xa4v,@X\x94\xd8K\xb6\xfb\x00@\xe2\x9f7\x99\x8f\x13*@S\xe6\x82K\x82B/@\x83o\x99\x00\x96u-@56\xc9\x84\x96\xaf\'@u\xe8\xcb~\xedO-@\x03\xbct\x8a\xd4b&@\x160\x87\x1a\xfc\xbc%@q\xe4\x89#\x85\x01\x1b@\xad\xbc\xdb\xb4\x0cr,@vU\x11\xe9?\x97\'@(\t\xd1\xe5\xa3i\'@\x13\xde\xe4kk\xe6/@\x8az\xd9\xee/\xba(@\xa2>\xe2s\xc7\xe9,@\n;\x06\xf8qw&@U\xd8\n\x9d\x12\xf9)@\xa3\xa7N\xff\xe7\xbd\'@W\xd4h\xab~\x87-@|\x83\x82\x14\xa6\x84&@\xa8\x1bK\x1a\xc8\x08-@\x03}\x0e7-\x94%@qf\xf2y4\xa6%@\x0c\xa4b\x8f\x85\x04*@\x84\x00\x88\xc7\xe8\xc3)@\xa4\x93f\x82M\x8c/@\xce}el1\xa0/@\xda\xa1\xc0)\x83`0@\xab\xf9\x03\x14\xf7t\'@\r&)\xe5\x1f\xb5(@~\xb7\x1f\x1c\x07\xa6\'@T\xfe\x1f-\xf6\xbc(@\xd4\x84\x14\xd5\x91\x86(@`*\x99\x91\x15\x0e*@~\xaaK\'\xf9\xde*@TVL\xf9@b-@\x0f\x017h\x18\x88*@j\xc3C\xa2\x13\x95)@i\xe0\xfb\x12\xbe\xb6(@\x044\xaf\xf1\x9a^(@\xa2*w\x9d,\xbd&@W\xb0\xe9\xc6\r\x04-@\xdb%aHPZ(@\xddsZ\xf4\xe6\xad(@]u]B\xd6\x9f(@"\xcc\x01\xe9\xb6j\x1a@TX\xace\xbf\xf8\'@\xc0\xd4\xb5\x91\x0f|-@8Bq\xb9\x16\xe1#@\xeeM\x18\xcf\xadB(@9`]\xfc\x80F(@^\xa9\x86M\x8b\xfb,@\x17\xa66\xbbg\x86-@\xf0\xd8\xe5N\xf1f(@a\xffa\xd0:\x100@\t+\x01(c\x8d*@\x96A@\x9c\x8fK(@mI\xc8\xe5\xf9\xaa-@)\x82\xb0\t\xcfS-@m\xd00<Nz.@\x8d+Y\x18\xcaD0@b\x9e!\x8c\x1a_)@\xab\xa5c\xe6\x11\xb4+@8\x96\xdaH\x9fe(@vil\xc99\x9c*@X\xb2\x92\x88\x07\xc7,@\xc7\x13Q\x97RP(@|m\x0c\xb1\x1c\xc2\'@\xbc\xac\xc3r\x9f\xcc%@3\xfd\xb0\xf3\x8d\xca\'@\x9fM\xe2\xd8%\xd5%@i\x84C\x978\xa3%@o\xe7\x8b\xddv\x9d%@\x7f\x99\xe7p\x82m)@\xfd7\xd8X\x13\xc2-@&\xae\xc3\xa1#0\'@\xc9\r\xbcuAz\'@z\xa8i!5\xcf&@\xaf\xa4\xb8\xb3\x14A0@,\x9fN\xfc\xc8h,@\'\xa4/\xa1\xfd\x89)@\xfa\xe9\xd1\xe9\xe6\xef%@\xeb\xab^\xbb\xcd\x14)@{u\xd9awm)@\x18\xa9\x0f\xae\xe9\x87%@ItX.\x0b[,@yX\xda\xfc\x11\xf1)@]\x93\xa0\xe7S\x90)@\xb9\xe4\xa4\xb0\xecV(@\xd5\xd3\x0f\xc2\x94\\0@\\\xa2\t\xdam\x8e(@\\RA\x10\xa4\'-@\x07w\xc7\r\x0c\xf6(@2\x80NL#)-@)\x01^\xce\xed\xc6\'@\xfb\xfe\x04\xa8\xfdx\'@1\x15!\xd3#q(@\x02t\xde\xa5Nm.@[\x9cZ\xd7\x0c\x97)@\x93\x89\\C\xc2.(@\xd8(\xd5_o\xf9&@\x06\x10\xd6\xce\xdc\x90\'@\xdd\xb82S\xe1\xbd)@\x1a-\x88\xa3j\x8c,@\x1b\x95IYv\x19,@tb\x96\xd25\xeb\'@\xd5R.\xdc\xec\x12-@^\xcb\xa6%\x9c\xd1&@\'\xd0\x8b\xc7\xe0\xd5&@9\x1c\xbd;\xe8\xd2\'@6v\xa8\x07\xc9V(@\x03\xcc\x0cC\x95_,@M\x9e\xbe\x18z\xe0%@\xbe\\\x96\xf2\x03[-@Qt\x10\x02\xe3\xeb%@\xfb\x90\x05\xd4\x0c\x90%@X\xc4\xec]2\xe8\'@\x96\xa8qh\x8dl%@\xb8\xdb\xf4\xf1\x9f{)@\x11\x00q$\xa0/-@\x04\xfd\x0c\xbe\xf0h(@\xb3\x1d\xbeH\xae\x85*@/!o\x8e\x91\x96*@\x7f\x97\x9e\x02g\xce\'@=\xa1Vl!\x1e(@\xab\xcc`&Z\xbb%@\xd4\x8a3\x87(\r)@\x88\xd5\xb5\xad6\xff&@=M\x00VW<*@\xb4\x85\x10X\xb3G)@B\x01\x87\tk\x1a,@\x82\x90l\xa8\xca\x02-@h61\xa7\xfd\xf7%@u\xb2\xe9r\xf4\xf5\'@\xe64\xc3\xef\xabI(@G\xa9\xd0\xf8\xa1].@d$v\x87#\x07-@?8(H\xb7<(@T\xe1\r\x9d)\x05,@&Q\xe59"\x14*@\x94\x8a3\xe8\x99\x0e\'@\xe4\xdf\xad\x02\xb7\xed%@+\xeaep\x863*@70\x9aw3\xf7-@\xf3\x04:x\x1b|.@\xa2fH4\xf39-@\xd6_RJ\x992-@\xc3e \xf7\xb5Y)@\xc1c#_/\xe4&@\r6/WG,0@m\xa1l\x1b~C0@\xb9ga\xed\xc5\xb5%@\xf5\xa4M\xf4\x0cu(@\x0ci\xd6\xdc\xbcj(@\xe9+\x1c\x1e\x18 ,@\xda\xd1\xdb\x90\x92\x14-@\xc8\xf3C\xe5\x06\xae%@\x95\x923\xe0\x16\xf6&@Rj}O\x9b\xcd-@\xaa\x9e\xa9/+\xbc-@\xfc~\x1e\x04N\xec(@eJ(\x1fO\xf4,@\x98S.~bg(@\xbc\xe0\xb4\xe0b_.@\xf7\xee\xd9\x00B\x13.@f\xbb\xba\xf6\xca4-@I\xfeC\xf9y\x0b\'@^3\xa4RV\x93%@\x15\xe5\xc40p\x8b(@z\xcd\x03\xa8b|(@\xa4W}P)P+@]\x1d\xc6E\x98n*@\xe1\x81\x1bH\x8a\xd7%@\x1fe\x15\x88\x82_&@\x06\xb0\x92\xec\xe8\x0c0@f\x85\xa8\xb6f\xcb\n@\xe4\xe0q\xd5\xa3J/@\x13\x83%y\x88K\'@\xe3\x84V\x0e\x85d*@\x95\xc0\xca\xb3\xfaQ,@UM\xe8\xb4\xc0\x050@\xd8\xec\x1cN\xcbK-@\x9b\x85^\xa2 \x87(@\xea\xa9\xf9\xc3\xe0t*@\xec\x9fL^V\x85(@\xab\x90/A\xcf\x8e)@\x0c\xc2\xadt\xbd\xf9&@%\xfeAP)\xe4,@h\xdf\x19\xd3\xd3\xc8(@\xc1\xf5\xf4\x18\xe3\xf6%@\x05{y  Y&@#\xb5t\xb8\x97g&@\xb4\xd8\x82tP\x84,@\xf3q\xe9c)\x8d*@\x9d\x9f\x86\xe1\xa3;0@\xf4\xa0uH\x1f9(@\xd5\xf1x\x04}\x140@wE\xafnX\xa1\'@\xcd\xe2F.\xad\xeb-@92\xd8\x10\xae:)@\x0b\x90\xba\x08ZE.@}\x82U\xffO\xf5&@\x9c\x1f: j:(@x\x0f\x9cN\xe9\\,@\xd0\xcab)\xa7\x040@\xe2\xa9\xc2\xe4\x91\x070@\xf8\tu\xcb\x07\x9f%@m\xa1\xaa\x1fA!0@\x83\xd5\x81\x0cp\xb2\'@\x98\x8a\x17\xc6\xeb\xdf(@\xd1\xb8\xc5n\xb5\x9f(@r\x94\x8a\xc1x\xf4%@S\x11g\xa9\xf1\xe9%@[1\x90\xc81V*@\x92\xa9;L\xc9\x0e\x0c@\xc4\xc5\xcbplK)@\xed?A\xab\xd7\x93,@D$\xde\x82:\x89-@\xe3]\xae\xb2\xb3B(@\xcav\xbeo\xd1\xc4,@]\xb8\x0fqW\xef(@V\x92Q[\t\xe6\'@\xa3Y\xc0\xd1\xa86-@x\xfa\xe61Jd)@Q\xa4\x16W\r\x160@\xe8\xca*^tH(@Z\x82\xa64P\x12-@\x84\xb8\r\xba:\x0f)@\xed\xfeI}\x0by,@No\x19\xffE\n*@\xdfZ\xb3\x9aM\x9d)@\xf2\xed#\x08\x80K(@\x81I\xd7cq\xd8%@H\xdf\xd8\x1aN\xaf,@*L`\xb64\x87.@\x95Y\xc5g\xf4((@Nw$\x99|\x8d(@\r\xc9W\x03\xc8\x10*@\xd7\xb7\x97\xbd\x9cW0@T\x8c\xefu>\xfd\xf4?\x9b\x82\xc2\xafg\xa0%@\xb1\x92\x9f\x80M\xc0%@Y\xf1\x87\xac\xeeO.@/\x0c\xb2\x03<Z(@\xad\xa3&C\xd9\xc0&@}U\x80\xd1\xe4\x160@^D3\x05\xe2\xd9-@<\x91\xb2\x08e\xa3&@bd\xea\x8b\x92\x06-@dDh\xe5\xb3m\'@ \xb9\xd8@\xcc\x13-@)\x96\xb5ZM\xb1,@n7t7&W\x05@\xbe\x91\xc3 \x1c\x86(@\x0eV\x9c\xa7O\x85,@\xc2\x04\x1bj\xccS,@\x9a\xd7O\x8fU\x15(@\xaf%\x1a\x90\xf7j*@\xb5J\xd3\xc6#u)@\x97;I\x92~\xa0-@8\xf6\xfa\xd9\x11\xd7/@\x8a+m\xfe\xe6\xdc/@\x0fM\xce\xe8F\xd1&@:_\xddZ\x9d\x8e&@)\xf1\x98\xb6\xda\xeb&@\xbc\x86f\x9a\xd7\xbd&@5\n\xea}i\xb2%@\xee\x07\xcc!m,,@\x9e\x80\xd1\xbb8\x82*@+\xfc ~\xfc<&@\x8ct\xfc\x99\x9b\x94&@\xa5\xcc|\xbf\xc8Z(@\x89\xe8\x8ca\xec\xee\'@=\x11Jb\xeb\x85-@\x0b\xd8\xde=;A(@\xc3\xd1\x1d\x96\'|-@\x00\x06\xeb1C\x1e\'@\x16\x01\xa4\x00\tp)@\x93\x94\xec\x033\x97(@HR\xde\x1a\xcf\x8c&@U6\x00\xdd\xbe\x14(@\x8f\xb4\xb3\xf0\x8c\xb6,@\x90\xb5\xd5\xbeX\xe2\'@\xe5\x03\xa8\x87l\x02(@\x06\xfd\xb7\x00`\x04\'@\x90X\xea\x89}\xae/@\x16\xc8\x8f\x83\xa6\x0b*@g\x07Sa\x15\r\'@\x8aA\x95wOw&@\x01\x14\xfd\xd2G&)@#8\xafc\xb5\xc2-@\xc4\xc4&L\xb5\x95&@Q@\r4\xda\xb4-@\x946\xe1\xb3\xb5\xdc(@\xee\xef\x07C\x0f\xbc\'@GoL\xa2\xcfW(@~\x99H\x01\xce\xfd)@\x8c\x06\x99\x87\xa2\xc8/@\x02N\xa5\xb4\x8c40@\x9e\xfe\xb2\xd1\xac\x1d*@v,n\xf4\xb9\x9e)@\xb8n\xea\xbfso)@\x8c\xda-\xbf|\xd8*@\xb2\xde\xa8\xff=\xc0\'@\xe0G\xd0\xc1v\xa3&@\xf4uQ\x8a"\xf7*@\x9d`Dq\xd6\xa8)@\xaa\xc8{\xc5\xa6\xca&@\x1e\x16g~\xb1\xc8\'@\x930\x17\x13\xf7_*@ V\x97\xb8?\xbd/@\xe8T\xec\xd2/b(@\xf0\xbc\xa4%\'\x8c-@\xcdL=V\xd4\xf3(@\x00E\x1a\xeb\xee|)@K\xb3\xd2\x92\xdd\xce&@3\x12\xdd\x99B\xe3(@\x9c\xd7f10\x10(@\x12\xbb\\\x18\'\xea-@\xdc\xb7\xe6\xa7\xf2\x91\xf0\xbf\x17\x0c\x8f\x12$_\x1e@t\xf0T\xd8\x89!-@\x9d\xbe\xdd\x0eCk&@PF\xac!\x93\xaa,@\xb5>\xf9\xd7\xb2c+@ZW\x1ci\x13\x8c\xe9?\xa7\xd9\x8d\x8e\x10\x0e*@\xa3\x9a\x86\xeeV\xd5$@\x8cx\xfe\x9cu\xc6(@\x94\xe4\x98\xc8`\xe7&@a\xf2+\xc4\xc7[(@\x14\x02\xf9\xf4\xb0.(@\xb0 \xf6\xb9\x8d\\)@\xc9\xbe\x1bl}9(@Q\xd1\x8eS\xb9\xcf(@\xf3)\t\x85\x13\xd4*@\x01\xc6?\xa2\x9d\xf3,@\xbe\x9a37\xa6J-@\xb0\x01\xc9\xa5f\x80-@x]\x9f0\xfe\xd1\'@c\x98KQ\xb7\xf9-@\xa1%X\xa6\xe4?0@sH\x08\xcd\xf8r(@\xdf}>\xbev6\'@\xbbZ\x8b\xf0\xc8*-@\xaf\t\x8cm\xeb/-@\x06\xaf\xf7\x94nE&@Vv],\x16\x9e,@\x94A\xc6s\x05$-@:S\x1d\xd04\xb4-@NP\x07\tnG,@\x8f\xc5$\x85\xado*@\xd6\x94\x9c\xd4\xe1\x9e&@\x04\x9a\xbc\x82\xe0Y.@[\x0f\xfae p)@\x8a\xe7\xd6\x00\xbf\xd5(@\xd6mp\xbb\r\xdc\'@\x0b8\xed\x1a\x8dE\'@F&L\x7f_\xd1(@%%?\xf4\xf7\xc9*@C$y.5\xab-@\xf8.\x94\xba\x80\x1a+@\xe6\x01\xaba\x00\xcc%@\x08\x82\xa8&\x80\xfe\'@\x06\xa3\xe6\xfd\xdb\xce,@\x8f\xd0G\xc6\x17K(@?\xafm\x1f\xb07*@\xe0\x08(cF\x81\'@\xd2\x83\xdbd\xe4\xa9\'@\x00P\xf09\xb9\xe4,@\x19I2\xb3\x11<-@\x11q$\n?\x1a-@2\xa15\xdd\xb3\x0b.@\xd4\xdd\xe2N\x12\xa9\'@\x92\xaa\xbeBiI+@\xc8\xfc\xe6>LL+@\xe9\xa7~\x18l *@3\xf3\x87\xf8\xf0\x8c-@nE\xd2L\xfcS-@\x15\x9d\xe0.\x95\x11-@\x83\x98\x84N~\x14-@\xb8\x187\xc0%\xe1&@)\x1d{=\xf4f%@n\xed\x11\xf2\xc3h)@`u@(\x806(@\x1c\x0c\x07\xa3\x98\xd1\'@\xce@\x9a\xd3Dk-@\x87\xe0=\xd1\xb15(@\xde\xb8C\x818\x12&@~\x9c%\xf3_#*@i.\x9a\xa9\x809*@\x92y\xdf\xdd\x0750@.u\xa1C\xd4\x8c\'@\x10\x99\x8eA\xdc\x8f\'@\x85I\xc8\xf5nZ(@\xe0\xdf:0\x1c`(@/\xb2b\xf3m/.@\x7f\x04\xfb\x9df\x05,@6\x1c\xad7\x9e\xfe)@5\xa1<\xd9\x9b\xdb(@1\x0b\x1d\xdfy\x11+@\xa8\x17\xb9\xaa7\xbf+@\xefi\xfb\xa0g\xe1(@r\x88\xd5;i\xaa,@\xf3&/\xba\xed8*@m)H\xce\x93g\'@\x9f\xd6\x8d!\x81t%@Q#\xe4\x1f\x06\xc0)@\xc22\x13/\x8c\x88%@\x1b\x0b\xd8\xfd\x87\x8f(@\xba\xc9\x19\x92\xb52(@X!\x8d[,?*@5\xae!4\t\xfb(@\x8bq.\x01,\x01(@\xbeh\xea\xf5\xe9\xce&@S\x05|\x86\x11\xaa\'@\x16\x90\x80K\xb2\\*@\x0b#\x9d\x10\x06\x02*@\xd3\x8fA\xd7\xf2\xd3(@\x1eq\xf6q\xff}\xef\xbf\xaa\xd2h\xb0\xe4\xb9-@\xbcj\xc7\xd8\x95\xad)@\xa9,\xd8?\x16F*@~\x1aM\xe8}\xde(@(Y\xe8\xaf\xca\xb4-@\xa2\xb3]\xdbT\xfc%@7\xfe\xd2G\xc0\xba&@.\xe4\xe8v\x0co&@\xf7\x0c\x05&\xa1\xec(@Lp\xb5\t\xf2\x1b*@\x03-\x0f9X\xc4(@ \x97l\xda-\xc5&@@nn-S\n\'@\x83\xc3GDVp/@$J\x1b\xb9\xe7\xf8)@eN\x85\xdc\x9a\x92(@\x90\x9d\x13\xfdS\x9b\'@\xf7l\xce\xba\x02\xaf&@/5\x85\xc6+\x7f*@{\xf0\x18a\x92\x81-@\xca\xd0\xc9f0},@\xce\xd46\xd5\x82\xf1&@k\x95\xb8\xef\xeb\x06*@\xbb<o\x87\xbd\x12*@\xc6\x8a\x8b"!m*@\xaf#\tI!\xe9(@0\xbeV\x93\xde\x1e\'@\xb7\xc3\xb5$\xba\xf4%@\x87uZ\xd2{\x07(@\x11\xe9\x1f\x06!\x02(@~\x06\xea\xfa\xde\\(@\xca\x02\xf1[\xf7\xb3)@8X\xfc\xd2\x8aQ)@\x9f\xcf\xcc\xae-\x0c*@\xe5\xd46\xf0N\xd7\'@i\x15\xb8\xc8\xb8-)@\xca\n\xfd\\\xf3\xcf-@"\x9f\x0b\xc8\xe9^%@\x0f\xa1\x96\xaa\xc9\x9a%@g&\xbaF\x04\x96+@t\xfb\xe3\x8aS\x16\'@[\xb9\xf6\\l},@\x1cX\x02\xfe{\t-@$vG\x1fk\x0f.@>\xcf\x98T\x0fE*@^ \x11Z\x84\xcc\'@fF\x86G\x01\xac\'@\x07\x80\xea\xdcO\x07)@>x\x95\'\xb5W-@v\x8f\n\xbb\xf1\xce%@\x91%\xb0\xbdZt%@\xf8\xb5\xc3\x1d\xf0\x16*@\xfa\x17c\xa6\xf0\x12,@\x8c\xcd\x1f\xce\x80\xe4/@\x9f~\x8b\xd2\x97\x93-@\xe3\x9b\xf8\rqs,@\x07\xfe\x08\xfc\xa2\xe3(@,\xd8\xdeW\xc49(@\x98`\xd8\x01\xa2\xc1&@k\xad5cpt(@\x9e\xbf\xf7\x0c\xa4\r0@\x89!\x92\xec*d(@\x10(bs\xde\x0c\'@\x1b\'\x01\xc7X\xf1(@\xd3}\x9a\xc18\x81%@/8u\x88\xac\xc2\x07@\xd6\xaco\xf8~\x92%@T\xf9a\xf7Cp\'@\xef>/\x8d\xd4\x88%@\x84HC\xd9\x07c-@I\xfe\xee\x18O\xda,@W\x8d\xdaK&\xde,@\xe7 Z\xf3\xea\xce/@\\\xdc\xa4\xcb:\x0b*@\x11;\x17@\xa8\x88%@\xa2\x16c@\x9b\xfa\'@\xdbl\xd3S+\xac\'@\x05\xa8\xbe\xe0\x81\xb5+@D*\xbd/M\xd4\'@H\xb0\xab\xf2\xb5\xc6\'@\xc2\xa4\xdf-{\xf4/@\xb7SC\xb5D\xf0\'@\x19\xc1\xa3\xb7\xf3)\'@\xa7!~\xbd\xca\xb4&@\xf3\x1c\x18\x10h\x0e+@\xfe\xb8\nt\x8b\x88-@\';\x8a\xdf37-@\xff\x9f\xd9\xb6\xcc\xfe/@\xc5\x87\x1d@Qb.@\x1c\x9a6\xb1\xc5l-@\xb9f2\xbc\x08\x99%@~\x17\x84\x8a\xfe\x9e)@\x0e\xad\xeb\x03\\E&@\x94\xe2\'\xa8C\xca%@W$>=zV,@\xdc[1\xc4\x8a\xc8,@\xe9b\xcc\xa6[\xf8/@\x10\xa5\xc7/\xb5\xf7&@\x83BG\xd5\'D\x12@j\x11\x1d.\xccl-@{\x12b\xc8\xf87(@K\xd2>\x7f\x7f\xad,@\xfe\x9bBKF\x1c&@\xf0\xa2\xeb\xbc\xe80-@k(\xaf\x8f\xde\x8d(@\xdeS\xd7;\xd0|(@\xd7\xb2#\xfcJ6\'@\xf5\x15R\xfe\x19V\'@C\xfc\xac\xf8|\xce(@K\xa8\xf4!\xbd\x0f*@\x82A\x02v$}(@\x83`\xf9\x92O\x17-@\xd4\x02l\xa8\x13n+@\xc8_\x87Q1\xc8(@\x0f\xff\xab\x12\xa5\xf0/@\x8f\xd8X\xac\xbe\x95,@\xb9\xabq\x044\xc1\'@\xaenY\xa8\ru%@\x0fZ\x85\xe0:\x06(@\xc0>\xa4\xd8\xc6\xf4/@\xdd\x1f\xa2\x14\xec\xc9(@!\xcd(\xd4QY+@\x92\x94l\x1b\x87[%@K7\xe4\x01\x1f\xc3,@\xa2^\xb4\xc3\xe5p(@:\xeb\xb7\xd7\x04\x8d(@\x18\xd6%\xed\xb8\x93,@\xd27qu\xb5\x7f%@&-W\x90Ku\x02@1yj;\xb4-&@Ag\xda\xb0UL\'@\xf4D]\x8f\xfc\x0e\x12@\xf5\xb8\x91PJP(@\xa7\xfe\x18:\xb4\x16-@\xc3g\x86\x8bc\x12,@\xea\xa7\xff\xaae\xc6(@!Z\xaa\xd5\xd7\xb6\'@\xea\x06\xde\xfbBv)@=]\xab8l\x83\'@\x8a\xd9\xd8-\x8e\x93\'@\xe9C\x8e\xcd\xa0\x81,@nZ\xfa\xe4\xa5Q(@\x04\x8b-\xa0\x16\xcf%@8\t\xc9\xad\x14_(@O\xa2\x95\xbb_\xac.@K\x9b\xa5\x15v\x0f*@\xc1\x8c\x01\xf8\xdc\xf3/@\xc1,\xad$\x16N0@\xc0\xf9\xe7\xb7\xeb\xfc%@\xeb\x11\n\x9f\x11\x9e(@\xefA\xe4\x16\xfa\x84,@\xc2o\x9e\xba"o&@\xe3Z}c$\xe8\'@\xcc\xf6NG\xbcj(@\x02X1\x87\xe0\x08*@\x89\xf2\xad\xad\x0bg,@\x0e\xca|\xa8\x8a}%@\x11\xc1\xef\xe5\x06\xa6&@\xbd\nm\r@\xbd/@\x1f\xf4\r\x90\xff\xe5%@\x19\x8d\xc4Ne\xc0%@U,s\xd1%F(@\xf6?\xf8\x07R\xf1&@\xdb\x195\xe8\xb2\x94)@\xfe*!9\x8f\\-@C\x97\xfa\x19\x05\x83-@\xf0\x99\xe9J\xf6\x06\xf5?\x83\xe5\xb3\xf1qK/@\x84{\x80a\x97\xa0/@E\xe2\xe1D\xb9\x88/@\xd61\xac5\xba\xf0)@\x8b\xc3Yy\xca"*@\x88_\x85\xac\xe2\xc4-@\xe1\xe4\xc9\x81\xc6\xaa,@2{\xd0|\xb5:/@Ep\x81\x0f0\xa7-@\xd7\xa9;\x06`\x0b\'@1\x04\x883\x9b\x92%@&\xf0T,^)-@X\x18\x91\xf6\xe5\n,@\xfb\xf1\xd1Rg\x8c\x0b@\x8a\xa74\xc3\xde\x94(@\\C\x83\xee\xe5h-@\xd1o\x99\xe1\xfc4-@\x0b\xa9@\x81\x7fM-@\xaf\xd2\x82\nR\xe1&@\x1ai=\xcc\x99/.@\xdfC-b\xec)0@`@I=\xaf\x86/@r\xb0\x14\x00\xf9N,@\xd4\xc6\x15?\x08\xb5\'@\xf1!n\x06\xb2H)@\xa1\xa6p\x8b\x1bx\'@5\x9c\xb51\x1dq\'@\x80\xee\xbeb=@0@\x18\xb7\\3/\xa6(@\xac\xa9r\xbf\x0fd(@\xf9SW\xaf\x00r&@\xfd\xef\x93\x9e\x0f+0@h<U\xa7\xbd?(@k\xba\x17\x195|(@\xe8r\x85S\xfe\xf9&@\xffYV\xdbJ\x8d\'@\x08Rb\x8b\x1aI(@\x8f\x1a\xadTY\xcb)@\\\xb2\xcd(\xac\xfc\'@\xe4c\xc7\xe7dW&@\x91d\x84\xd4\xb0:0@\xfd\x1b\xf0?\xcb\xe2\'@<^\xa1I\xd8s,@\x8a\xf2\x9b\xc5\xbd\xaa-@;f~\xb7\xbe\x16.@bF32\x81\xb4&@\xbc\x82\xa9\x1br\xc7,@\x00(\x82\xbex\xb3(@\x97\xe4-\xe9\xd1\xcb(@\x07\x9d\x15\x8a\xbf\xc4,@Vz\xd3\x08\xb7\xf4,@\xf2\xe8\x9e\x06\x1dP0@\xe3?\xe9\xbe\xc4\xca\'@\x04U\x0c\xd0\x89\xc0,@\rCb\x89n\xa1-@$lU\x8c\x89<0@ q\xe3y\t\xec,@>\x9dt:\x1b\x9a%@{m\xc4Yj\x120@v\r\xf7\\\xffz\'@\xbbf\xed\x15<\x1c.@\x92\xe4\xdd\xc4\xbeD)@?\xdb\xba\xf8\x01R-@\xbd\xecj\xf3\xf5\xb0%@\xb4\x86\xf2\xbbV\x00-@\xf0\xa8\xc1\xa1\x93\xc9)@\xe0MJ\xdb\xa1\x15.@<\xe2"\x87#R(@\x0b\xfc\x1e\xc1Rh(@hS\x03\xdd\x861-@\x93\xb1\xd1\xfe\xf2|%@\xe4\xfe\xc2\x85~k/@\x03GdzP\x87)@fq\x02\xbf\xa9\x90)@:\xe9\x8d\x01v\x10.@\x99\x88\xf5V\xe7T-@\xd9\x06}\xdd_d(@l\xd4\xedw\xa7g(@\xba5\xa6\xed\xbex\'@[\x98=\xdd\xea}\x0c@0\xcde\xa3\x1e\x140@\x86 \xb3\xff\xfa+-@-\xf3\x95\xd6\x9c;.@\xc4\xafn+\xc6\xcf(@}\xac[4U\xfb&@\xec\xc5\xf5\x9a\x9b<0@\xe2\xfd\x07\xb8Jz&@\xe6\x00\xd7`$2+@\x9e\xd3\xb6#\x98r-@GS\xb4\x81C\xc3\'@\xd74\x15\x19\xc0\xf2(@\\t\t\x99\x86W(@$V\n\x8eg6&@\x9d\x00\xe5T\xa8\xd9&@S,"v\x1b)-@\xc0\xa1GJ\xa5\xc9,@\x92\xa5C\xe9\xfeX.@\x84&\xef\xe2s\xa7&@w\xe4\xc5\xf4!\x83)@\xe9\xbeq\xb0\xda\xc3&@\x05\x94\xe9\xaa\x12\r\'@\xba\n\x067\x19\xc7\'@,Po-I\x14)@#\x8e\xb2\xc4\xb0\xcd%@\x8fS\xeb\xd3!\xbc\'@\x8b\x16B\xcc\xae\x0e$@\x8e\xa1\xdc\xd3\xf0\xba,@\x8d\x11E!\xfe\x13-@\x14\x0e\xd4\xfb\x9f\xc4-@\xfd;\\%\xf7\xff,@5\xe9\xb1ai\xb7-@\x84\xdc\xa0\x84\x11\x80&@\x93|\xa9\xf5\xd7\x12(@\xa1\x9a\x99\xd5\x9a\x95\'@N\x0eoJU\xe7,@Su_\xfa\x9cM+@\nV\xe8`\xd2 \'@\xa6\xbad4$\x0c\'@\x8c \xc2\xea\xdc%.@\x07H\xd2~p\x0c-@\x8d\xf7\x1c\xfa\xbe\x14(@\xc8\xad\xe6\xdf\x0e\xd2(@P\xba\x92\xd8}s*@\x82\xd9}"\x0f%(@\xe4\xcf\xaf\xfc\x91\x83,@\x80\xcf\xcd\xd5\x8f\x07*@\xebwE\x89\x83\x040@\xad\xaf\x00h\x8a^.@\r\\C\xfa([,@\x99\xff4%\xbd`\x1b@ \xb2\xec\n\xb4n\'@)G\x0f{\xa0U(@\xdf\xba[--\x07\'@\xa4\xc1\x86\xd46\x0b)@"\xa0\xf2\xe6\xcf\xcc,@\rIZN\xd6g.@\xca\x0b\xfe\xc0\xb8\xf0/@\x8c\x98\x04\xc9@\xa4-@\xd3\x14I\xe1(\xba,@#VRN\x0b\x11(@j\xaf\x7f\x97\x9f\x88+@\x05(\x19\xd7\xbc\xd6/@\xcc\x03X\x92C\x15*@\xb3\x1bc\x81_\x8f\'@\x83\xa8`<\xe8\xf9&@A\tV]\x8f\xd6\x10@\x19\xf1\xe2\xb6\xcf\xff)@\x12\xc0\x85\xbfi\xc8/@p0\x0fWT\xbd-@\x00\x99\xf3\x08\t\x18(@\x8aAR\x1a\x83\x1c(@\xb4\xff\x15\x08\xb7_*@\'\xf1 \x93\xbd\xcc*@\xe5h\x05\xe4Sb+@0tb\xd4]!-@=\x06\x15\x85$\xcd%@\xf0L\rQ\xf6}*@\x1al\xfc\xf8\xbd\xa4,@\xfd\x8c;\xb2\xb7\x1d,@\x0bq|\xf7.\x87)@\x02>\x19\xf9\xc9A-@\xe7F\x90\xcc\xc7k*@\xde\x18xdG`-@\xf9Ba\x15\x19\xc0(@\xdfk\x1e\x1d\xdeK(@\x94\xa3\xbe8\x98\xca&@\xc2\xbaC\x96\x80%)@\xd63\x9c\x9b\xe1#*@\x8d\x99\xfd\x9a\xbcX\'@\xe7\n8\xfc\x99\xf8,@\x93N\x1dv8+*@\t\xb8u\x9eRb(@\xc9<\x91\xef~\xef\'@w\x04\xc7\xbdr\xbf,@`S\x04\xcaQ\xf0)@\x10\xebFX\xbbq*@\xf1\xe1\xd55</.@T\xe6zw\x9f\xfe,@\xe6\xd6\xfa\xa1|\x0b*@T\xd8\xfb\xe1\xe7\x0e+@\x15\xa4~>\xee\xb4&@Kn\xd6\xde~7(@j\xaf9Y\xfa\xe8,@\xbd\x97x <\x17-@m\xd2\x84a\xe7Q,@[sX\xbc^\xcf&@\xab\xc7-l%%*@m-\r4\xcad*@ \x9825\x05n\x1d@\xcb\xa4\x98\x8b$N,@\xbb\xbc\xa8\x06\xa6\xc2(@#^\x0eP\x12\x06-@\x1f@\x19\x1aX2&@\xf2\xfaF]\x90\xb1-@[\nZ\xfa\xe2E,@\x00\xa2\xc8\xfb\xd2\x91,@\xaf\x1e\xda\x9a)o(@~nN\x9cj\x1a+@\xb9\\\xcc\xe8\xe0\\.@zj\xcd\xb95\xd1%@\x94\xb0~9k\xd3\'@<E\xfad\xb0\x030@\xb8B\x83?\xcb\t-@g1\x04zv\x80*@\xc8N\n\xe2\x16P-@\x07z\x14\xb6\xa3\xbc\'@\xed6\x8ce\xf3\xb6,@\x94\xb1\x1chJ\r(@\xd0\xc2\x94W\x16Q)@]\rI\x02\xc2\x17&@\xfd\xdc\x07\xadq\r*@\x99f8\xf6\x96H*@\x81\xa0>\x94Y50@\xd80_\xbfe\x8b)@\xd9P\xcf\xd9\x14r)@\x06\x0b!\xcc|\x13(@\x98\xf8Or\xb7\xc5(@\x10R$\x03\x8b\x19*@W-\xc1\xe8\xb6\xae,@\xd86/\x82\xb5\xf2(@<\x9f\xd2\xe4\xee\xd8\'@\xf4i\x9b\xd0<d.@X\xc1\x05p\xe6\xf4&@\xb8\xd3\xb7|\xd3E\x05@\x94\x13C\xddk\xfc-@\xdf\x98]\xbb\xb2\x0b"@\xb9I\x8c\x7f\x0f(-@\xd0X\x07f\r7*@\xb2\xeb\xb5\xb1\'t%@\xad_\xaa\xc9\xc1l-@;F\xcb\x91\xae\xa2&@\xb6#\x0b\x14\x11\xd0\'@\xd8Q\xf7\xfa\xe7\x80-@\xa1`\xee\xab\x17U(@[v\xd2\xbf\x96\xc7(@\x80\xb2\x93\x0bOP0@c.^\xa14f+@P!e\x95x\xa8)@U\xa8\xa5\xd0\x1e\x95,@t\xc2\x0f@G\r-@2a\xde\x00\x16\xbb,@\xceW\xe7\xcajP-@\x00\nK\xb3\xb0\x8c-@\x1c\x8cI\xaf\xa6\'.@\x82i\x129P\x11-@\xa6\xb9CJsH,@B\nv\x16\xaa\\.@\xa0\xe5e\x19\x86\xb9)@.\xfbF3V\xfa(@\x90\xab] qp)@\xbeAm\xee\xd3\x9d)@c\x11\xf5\x1e\x1f\'-@q\xae\x07\x14\xc8Q"@\xa5\xf6\xdb\x189U/@\xab}\xc9wr\x96(@\x985\x983\xc2\xa7-@\x9c\xffh\x82\x0bw-@\x1c\x1a\x85}\xb2J*@%\xc7"\xac\xc1\x80)@\x149\xa5\x9eX\xef-@\xc9Y\xbf\x11\xb8\xd9-@|\xca\xb7+L\x05\'@\x1fo\xd9D\x1e8\'@\x9d\x87,S\xa2\x06)@U\xc5P\xdd\xe7\x84(@\x05\xfbs\x81\xef\x94-@\x16\xbb\xbb\xb7dF-@\x1b4\xec\xfa\x1c\x15-@kq\xdf0\xe8M-@\x16C\x1a\xee,\x14*@p[~m\xf6\xcf(@_/\xe1\xdf\xfd\x8c(@/\xeb\x0b\x9b\xa1\xf2%@\x9e\xff\x1b{\xc3\xbf(@M\xbb"\xf8\xd4B\'@\xa1hVOy\xfc(@]\x18\x9aD\xb4\xf0,@X\xdaE-~+*@~\xcf\xf9\xb5x"*@\xf4\x99R\xaf\xbcc(@Md\x8e\xad\xe6\x1a\'@)\xee\x02KJ\xff,@\x1c"\x01\x8fo\xd9-@\x9d\xd5k\xcb\xf7\x99-@\xec\xbe\xed\x1d\x1a\xcd-@\xf7FY\xc4\x0cd-@\x00\x07\xcc\x97\xdaR)@\xf1\xdb,I\xf6K)@\xc1.[\xa4d\x06-@{\x86\xf6\xa8\xd6E*@\xd1\xd7I\x08@\xde(@j\x92\x95\xda\xbc`,@\x0f\x08H#:\xf5\'@\xf9\x86G\x04g4-@+\xf8%>\xb9\xa2)@\x87V\x90W\xbbh%@\x88\xdavU\xa9\xc9&@\xca#\xd4\x89\\&-@\x99\x859\xc0\xd5B,@\xc4\x9fF\xc5\xaat%@\xa5\xdf\x0eC\xe9\x8b)@n\xfe;Pu\x90)@\x1d&U\xb7\x1c\xe0)@)\xeaU\xace\xdc-@\xc17\x9b\x91l60@\xcb\xf70\xa1\x03\xf1%@q\xb5K\xc5\x8bp\'@\xfd\xcbu\xe40\x04&@hb\xfe>R ,@\xa66J\xe3\xac\xd1-@\xd2cE\x1d.G\'@\xdd\xae\xf6\xb8\x0ca%@\x02\xca\xef\x01\xff\xf5%@0Vhg\x8a\xc4,@S=\xd2\x11\xa9)&@\xd87\xdd\xfb\xaf\xee%@\x14\x15\x03\x01\x9a\xa4%@\t\xf0\x00;\x91\xe2/@kO\x0e\xd9\x92\xf9,@\xd5\xb5]\xa0\xdc[,@0z\xc0\x0b\xe4\\-@\xef\x0c\x8b\x19\xa3\xe3(@\xc5\xf9\x9a#\x06\x97%@w$fX\x02k%@)#\x83Y\x9b\x1f-@d\xb4\xa3\xb3B@)@\x0f)m\xd8Q\xc5)@:\xa9k\t+\x05*@H\xbf\x92N\xab\x92+@$~\xa7\x07g\xc2%@\x08S\x91\x1c\xd4\x95&@1tp\xd6\xc8\x06)@\xde\x95\xa4\x13\xcc\x89%@\xe4\xaf{G.%\'@X9.\xfb\x89p%@\xbai\x87\x03\x99\x96%@\x1b?Od\x87\x1e-@\x89\xbaL\xe3y\xc7)@\xe1\xde\xee\xc0_P-@\xf9\x82f\xa7\xe9\xb7%@\xf8\xa4y\t\xd5\x11)@\xe4\xfd]\xe6\x89\xd0)@\x868\x81\t\x07\xe8,@U 3,\x9e\x10*@HpR\xa9\x12]-@\xa9\xd1r\x18\x05\xe5)@\xe0\xceZ\xbe\x8d\xe9+@T\x08\xa6\xc5\xbc\xc0,@&\xa2@\xeb\x17b*@QU\xd3ez\xf0/@\xaa\x0fkJ\xdd\x98/@N\x0b\xdfo\xe5\x1e*@q\xd3\x1fE\xd3F\'@\x81\x92\x0f\x9a]\xed(@<\xa2\xb2\xf9\xc8\x03,@,\xefx9\x7f\xdb,@U\x8b\x17\xe2\xa9\x9f&@\xfa\xe7v\x01\xf4\xb5)@\xf9\x96\xdd\xaf\x0c\xa5,@\xaa\xb7Je\x0e\xdb)@qW\xc8\xae\xe8\xe3&@n\x1eT\xae;\xfb(@D\xca\xa5\xc2\xed\x00.@\x8aY\x0bsv\xc7-@\x80\x03\xe4\xa6\xb03,@6\x0fG|\x94\xd3,@;|\xbc\xe8.\'*@\xcf\xc4\xfb\x07hr\xed\xbf\xc1\xe70\xc8Q\xaf,@\x01$\xef`\x06\xd0\'@\xea5_\x80f1-@|\x9b\x84\xa6\xd9\x97-@?!3s\\\x84\'@mc\xb6f\xf89*@z\x056\x80\xeaf&@\xa3\xf5\xa6\x9f\x9b\xef\'@\xa9&g\x15p\xca,@\x7fX\xd4S\xef\xfa)@\x04xGQ\x16\xfc,@\x15\x904\rTA0@+\xd6\x96\xcb4\x97*@\\Q\xaf\xae1v/@\x13\x84qL\x1d\x99,@\x14S\xf2\xf0\xc6a,@\xd3,\xb5\xfd\x8e\xc6+@z\x8a7\x86\x19>,@x\xf1\x9b\xf1\xfc\xf5&@XV\xd7/o\xba/@\x1d\x02\x10\xbe\xb1z(@U\xaf\x01\x7f\x05\xfd)@t\x18\xa9!\xec\x1d&@\xc2\x9c\xac\x9c\xf3R+@\xd0\x15\x9f?vn+@h2>j\xcf&\'@\xde9\x92\xdc*\xc1\x05@\xf2\xcd|m\x12\xa9\'@\x03\xd3(%\x80\n\'@\xa8\x17\xd4LQ\x0e)@\xbfB\xba`O\xce/@\x17\xeb\xdfWT]*@i\xc5\x8fM\xcbF*@B8|\x9ay}(@\x1b\xc9~\x7f \xde(@Y-\x90\x06\x95Y*@\xde\x8cm\xfd\x17\xbe(@\xf2}\x05W\x17\xb6)@\xb1\xcf\x95\xe5\xbe\xa0-@Is\x8e\x15At(@\xe4*\x8c\xa1\x0b\n&@l\xcb\x00\x8cd\xe8\'@\xde/%^U\xd4&@]X\x15\x9f\xf5\x8f%@\t)\xab\xe3\n\xe1+@)\\\x9a\x12\x86\x91(@\x15\x03\x83\xb2S\xc1%@\xa5\xf4#H\x08e(@\xd5\x9c\t\x06}\xc8%@\xd1\xef\xc6v\xa7\x84(@\xe7|\x89\xe8\xf5\xa5)@\xe5I\x9c \xd3\'-@\xc2\xd0\xa0\xafs\xa1)@E\x83\xa5\x1aP\x040@^\xcc\xbe\xa9\x81\xda%@\xdc\x9e\xf4+J\xc5+@\xc7\r\xdb\xf2\'\x8d,@;\x19\x10\xe8\xb9L\xe9?\xad-d\xf7\xdf\xb4&@\xbd\x80\xf0Yx\xbd+@l\xddC\xe2H\\%@\xa9\xcd\x15\xecK\x12-@,\xb7\xf8|\x0c\xcd-@.\x15Q\xd1w\xb8(@,\xd0S\xcf2\xd6&@W\xa7\xd9\xa1\x0e\x140@T\xe3\x8fa\x0f\xed%@A\x02N8x^&@xY\xa8p\xf1\xe0\'@Q7}\x0c\xb7#0@\xbcl;$h\x9c(@\xd4 Z\x7f_\xed%@\xb2-SL\x10t*@\xdaE\x07\xa2:H,@\xa8\xfb\x0fMh\xa7\'@\x7f\x01\x0bz\xbaY(@\xb7\xdca\xe78b%@:\x8f:z\xe2;,@!\xa8\xa0\x02X\xbc/@\xaa\xa3\xe7\xc7>\xf9-@\xfe\xc9\xd0P\x95n-@\x8a\xacU"\xe8\x91&@\xa1\xdd8\xe5\xd0h(@\x0fF\xa5W\xc4\xda\'@\x19\xc2$\xa4\xc9\x05,@(\\\x87\x9f\x9e.+@\x1c\x07\x19J\x87_\n@\x11\xc9\x90\xcf\x90\xe2,@\xd8;\xf8\x8c\xd5n)@\xa4X\xe5\x18\x1a\xa9(@ej\xf1:\x1ea-@\xd94\xb3\xb1\xb6K.@\xe0{\x1a\xf6\xacK-@\x16\xce;\xd8-\x85&@c\x9c\xac\xbca\xba&@N\x87\x80\xdc\xf52-@i\x8b\x1f\xf4\xb3i)@@8\xdeJ\x88\x9f&@9\xd1&\x92\t\xc0,@\xbe\xa7\xb1\xabir(@s\x96\xaaq\xe9T\x12@*P\x9e\x12\xb1.(@\x7f\rZk\xe1g(@\x91\xb3\xf5|\x16\xaf(@\xca\x1fJ\xd7\xaa\xe3&@\xfbK:u B\'@\x0bQe\xaa:<0@ip \xa3\x14\x9d%@t\xbd\xba?)\xda%@\xff\x90\x11\x96\xb1v(@4\x0c\xae\x8a\x8b\xc8(@\xb2\xa3\xe5\xd7(\x07\'@8\x1fID\x14P.@\rVQ\xcf\xd25\'@ua\x9a\t\xd6>*@\x12\n\x93\xaf\x9c\xb7,@\xfet\x00\xf93\xd0(@\xbb+\xd5\xb1V\xb5(@\x93\xbf\xf9m\n\xbb\'@^E\xdeT\xf7\x95%@\x0bic#6\xc5\'@\x9c\xb0y\x0e\x91\xa4\'@\x11\x0bp\xf4\x8d\xe3&@$\x9a\x8e\xd5\xa2\xdb)@\x9c\x84\xfc\x9f_\xb9%@&\x1e\xe4\x10\x12\xaa\'@\x05H\xca\x08\xc9\xdc&@\x93^^\xe78\x10*@\xc8\x19\x87\xc9\x15\xae\'@\x0e\x1f\xcf\\!|)@X,\xa5\x93\rn-@\x1d\xa8\xf8\xe4\x97d-@\x00\x18\x91\xe4\x0c:-@\xb1\xaer\x16\x8e\xf0(@"`\xa51\xd6\xc2(@_\x97\xc7\x11\x18B&@\xa45S\xe2m\x99\'@\tD\xab\x8d\x80\x0f.@\xd6\x83\xd2|/\x81\'@\x99s\x8b\x16\xf7\xd2&@\xc1w\xf6\xda\xb2I&@BL\x89\x08\x9f20@v\x9d\x80\xb7\x12A&@b\x8c\xd4\x08\x14Y&@\x84\x9d\x93|F\xc4(@0\xdfaSL\x8b\'@\xc9\xc8@\x9cG:(@\xf2\x82C\xe8\x01\x11-@q\x8f\\\x99\xf9\xf5(@\xf47\x1d\x13\xe9\xa9(@\x96\x1a\x1e\xc8\xa2;0@\x0e\xbc\x03\x82q\xd8%@\xbb\x88\xd7\xeeK\x7f*@ ~Y\x1fr\x000@\xf0\x15\x9eH\xb5C0@\xcf\x0f\\\xa6,\xc4)@p;\xa5:N9(@3\xfc\x03$4^-@)\x14C!6\xd4\'@Z\xdc\xa3\x85\xfax\x1a@c\x05\x82\xaa\xfd\xc6\'@\xe5M\xd5\r\xa1p,@\xe5_T\xb7\x02\xc4\'@\x8d\xcd\xcb\x84#\xed(@o\xaf\x0bC\xdb\xf8(@\xd7C\xd3\xff\xdct)@"=\x00u\x90\xfe)@o\xda\x11\xc7-~%@5\x12\x97\x9fn%)@\x9b\xdaK\x89\xec\x8b\'@\xe2\x18\xc7\x9d\xd9)0@\x17\xb4\xc6bC\xef(@\x0b\x9d\'\xeb5\xec(@\xd0\xfd\xb1#\xaa\xd1-@\x16\xffo\x16\x87r*@\xb7\xadSjJ\xa2(@+S\x95t\x11\xc1%@\xa0\x87gW\x92\x9e(@\x8c\x04\n7,\x8f,@\x93\x12\xb0\x9aB7*@l\xedo`q\xa9&@z\x9cT$\xb0\xb4&@4X\x992\x96\xaa,@\x9c\xe0\x0c]\x08h*@\xe0\xd9\x07%\xdc\x99\xfb\xbf\xf7\xb6\x9a\x96`\x91(@\x00\x8b\xd3\xfaC]0@H\x93\x15\x12"\xf8%@\xb8X\x0b\xd81^\x16@\xbfR\xc9D\x82\xdd(@\xc3\xeb\x83\'\xe5\xe4(@\x18\xf3\x07\xa7E\xbd&@dCL7\xa8\x0e*@\x07\xf7\xbe\x91}\xa9\x18@\xe7\xef\xf5\xe1\x0c\x95\'@o\xbc[\x04\xbaz.@\xbeW$D4\x9d%@\x8f\x95\x81i\xc8I+@\xdc\x83xA\x1a\x18-@R\xf5a(\xab\xdf%@a\r\x12\x91\xa0=(@S\xcf\\\xd2\xb5\xbb\'@\x8aY\xe3\x1a\x1c\xaa(@\n\x00t-\xb9\xc3%@`\x0e{4\x96\xf5\xf9?\xbb\t\xfd\x13\xfe<.@!\xf4\xedl\x11\xb8(@\xbd\n\xce\xa7\xe2\xa3.@\x00\x8b\xe1eB\x91\xf0\xbf\x17\x08\xe2EP\xb7\x0c@\xc9(Xc\xee\xf5(@R-BY\x9bR)@\xbc\x81\xb3\xc5w\x87*@\xe0vi\x7f,\xce+@UI\x81b\xfb\x11)@!\xd5D\x04\xfa\x8d(@\xf6\xdb\xdf\x16\x96:\x1d@/\x9a\xb8\xcd\x9b\xec-@\xafl^\t\xe1\xcf\'@\x07G\xa7\x86\x88\xbb&@\xb1\x9f\x8f1Fn(@yv^__\x84(@\xd9\x89\x9b\x9d\xc7\xa3&@h\x1fx\xca\x15%\x04\xc0\xc1\x97]\xb6\x9b\xa6%@\x03\xe6s\x16\x95t(@\x11]\x870/\x97(@\x92&\xbc\x9c;\x1c*@\x9c\x7f\x0e[_c&@\x16\xdc\x17\xcb|1.@\x00\xa4p\x01i})@N\x10\xd1\xe6\x9d\xea*@\x88\xe6s\xd8VU\'@A\xcb\x9b\xackN0@\x0bV\x9e\xb4"d,@\xdb\x15\xde\x9b\xba\x0b\'@\x14W\xa8c\xd8\xb0%@\x03\xdc\xc3\xe1\xd0\xb0&@\xacW\x86\xf9\xc2\xe3#@\xaa6\x1a\xf5\xc0\x9a-@\xde$\xd9\xd7J\x0b"@8\xb0~\x80\xf2w)@L\xc4\xc6^7\xec\'@\xfa-\xd5\x05\x08\xd8%@l\x9f\xb2\xf2\xb46(@\xb4\xe1\xdb\xc0(\xe2-@\xcc+(F{U*@\xbc\xe0\x02\xeb\xaf\xa1-@mM\x0ei\xc0\xc4\x18@K\x9b;\xcbTm&@|)\xb5\x08O\x88%@\xe1\xd1&\x14\x10\xdd%@o\x93^w\xfd\x03)@\xdbcS\xfc\xab\xc6,@%\x14\x01\x9c8\xb2!@E\xc5\xdb \xca\x0c\'@\xa58:\xd8\x13|%@k\x9a\xb0we[(@\xc7%\xf7\xab\x12\xa2&@*\x0e`\xef*\x94*@5\xb11\xef{m.@{\x14c9\xfe\xf7 @ \xb3|\x8fb($@{\xf0\x18a\x92\x81-@)L+m\xb6\xf8,@3\xbd\x9b\x10$\x0e,@\xbf*\x9b\x91\xa9\xe7+@\x13AQd\x95\xec%@\xe5\xe0x\xf5\xfb\xc0\'@\xc4\xde\xcaXM\x0f0@@b\x99\xe3\xf2\xcf&@\x186\x90]r$*@\xbb\x00%?\xda\x06(@\t\x8fu\xad\xde\xe8\'@\x8e;J\x90^P0@[\xca{\xa3l\x1d\xf4?y\xbf\xf8\x98\xfb^-@\x97\x91\x0e\xe7\x92\x16\x15@S\xdd~\x13*\xa7(@\x1f\xd9\xbc?\xc6\x00(@\x00\xd2\x93\xc7\x14\x9a&@\\f\x7f\xbc\x192-@`Q%\xfc-M+@\x12Lx^o\x0b.@=9\xa0N\x91\xaf&@\xe2\xab\xb4\x1f?-.@\xea\xc6P\xdcW[&@XYk\xcd@\x8f$@\x82\xbc\xe2"N\xd0\'@\x08\xd63\x17\x94\xab,@ 1\x83\xd3\xe4\x84"@\xae\x1c\xbf\xb9J\x8d&@;O\x1b\xb7\xb3\xb7,@k\xfb\xcb\xc7\xd4\xbc*@N\n\xd4\xed\xbft\'@\xee\x14\xf7\xf8b\x14+@_\x91\xbe3*\xc1\xff?\x03\x9c\xdf\xda\xb3\x13.@\xcbW\xebd1"\x02\xc0P^\xa5Z(\xe1%@q\n7\xfbBv)@\xd9\x92\xe3\x18]\xd1\'@?\xcf\xadw\xc9+,@\x87\x92\x81\x0bz\xe6(@6\x93\x03\xdb\x8f\x94*@r5]\x070\xac,@#\xc2\x0f\xa9\x823*@\xcb\xaa\x1cc\x8f\xaa%@U\xea]\x89j\xe4-@$J\x1b\xb9\xe7\xf8)@\xac\xc1\x08R\xe9\xb3&@\xb72{M\xb0\xf3(@\xca\x999p\xb2\x80.@\xcd\xd9A\xd2<\x1a0@\xfbF\xeae\xce\x88-@\x8a\x84\xc90i\x11,@h\xa5\xc0%_\xd7-@\xd4d]\x84\x0e\x12,@\xc8)\xdev10&@\xc4,\x99\xad\x1d\x1c0@]]\x9e\xeaX8(@\x12\xdc.\x17\xe1\xad+@*\x0c\xd1L\xe83-@\xad=h\x06\x12\x1e0@EB`ae]*@MK\x8d)\xcf\xef&@q\x05\x04\xf8\x15G*@\xf7U\xe0\xa9\xf5Q0@\xb2\xe2}$\xbbP/@\xcf\x8b\x1b\xcb\xbf\xbd/@\xa2\xeb\xe0\xe6p\xe7\'@z\x02\xaapD\xec%@!$UW\xe6\x0b*@\xd1\x81\xde\xe0(\xef%@\xe9Z}\xef`|.@\xdd&8\xed\x83<-@n\x17\xf5\xfam\x0f+@J\x1eMxI\x11*@\xca\x00b\x1aEp\'@!W-T\xb2\x8a\'@,\xcf%\x11)$*@K\xcd\x84\xc43R\x1a@:\xc2\x01\x8b\x9d@-@\'\x16\xf9\x8a\n\xb4-@x\x94gOd\x86.@4M]\xf6s:(@\xc9\x85\x89\xce\x8fY0@n\x87/%\x17\xe6(@\n\x8a\x0b\xba b*@\x94<\x9b\x00a\x9a\'@\x7f,\x84\xcd \xab\'@Si/X]\xf1-@\xe5\x08\xb5\xed\x92\xd4\'@?c\xa5\x84~`&@(\x13E>\xf1$)@0\xd0x\\\xf5\xfa/@V\x9b\xea\xb5. \'@\x9f1OG[= @\xff\xf4\xa4\xaf\x16\x89/@\xa6W\xea\xd188\x12@\x8f/\xe0\x9d\xb8\\0@\xe9L,$\xafh,@Q\xa91\\\x0e\xb7.@\xf9-\x04\xc6\xf1\xc2.@=6\xb1\xfa:\xbd,@f\x94}%\xc0\x92-@\xd5\x9b\xefg\x8c\x120@\x84\xcf\x00MKu(@5\xed\xde\x81\x18\x9d)@\xca\xf6\xc2\xb8\xfc\xd9)@\xe1Y\xf9\xa9\r\x06(@x\xfaZ\x99\xd8U-@\x15`\xcc#T^-@<\xbe\x18\x0f*\x01\'@\xe1\xc4\xcd\xa7\xbdR(@\x00r2\xa6\th(@ACM\xd7\xd8\xb2&@&k\x86CN\x19,@Ad\xe3\xe4\x03\x02(@\xb7\xd52\xef\x03\x010@\x9al\xcc<\x02\xe7,@!\xa7\xd0T\x02\x03,@\xf2\xd2yF\xd9\x85.@l\x1a\x17d\x91S(@\xb4\xcd\x85\xb3>\xf4,@B\xb6^.\x1c\x19.@E\x1cJ<\xe3?-@\xb5\xb0\xb7\x90&^-@\xa9\x07h\xfe\xf8\xca,@\xba\\\xa0J\x0f\xef\'@\xdd\x0b\xd9\x01\x81\x04(@(\xda%\xcd\x85Y0@4}V\xed\xb1!-@J9\x1d\xff\xecZ-@\xb8\x0b\x87?\xa3\xc1,@\xcd@\xc7McZ,@1\x9a\xb0\x04"[&@\x8b^\xdb\x0f\x11\xb0(@\x16\x1d .\xc4d+@l\x04\xce-\xdc--@5\xf0\xd8>)\x1f(@\x9bU\xeeb\'M-@\x96\x14\xe9\x97\xc9t-@\x86\xda\xc9W\xd3\xf9&@KCU\xa6\xef?(@u\x02\x1c\xe8E\xe6\'@5\x00>8!\x87+@/\xba\x06 \x90\xe7,@l\x03o\xb3\xed\\0@*\xdf\xe3tV\x01,@\x8c\x0bP\xd4\x03\x16.@<0S\xa2s,.@N5\x18g\x8dz(@\x94\xa8z\x8e\t\xc0,@\xc7\xd0(\xd4%\x0f0@\x8d\xd8\x883\xd1\xc9,@\xf4\x1e\xaa"\x14\x18,@\xf9\xd2T\xce@\xbf,@\xc3jh\xc4\xab\x9c\xf6?\x83\xb4Ww\xa0f\x1a@\x11\xbf!\xb9\xf4\xdf&@\xdb0\x16\x85{\xb2-@\x87\xc2\xee]iA-@\x84H\x0ej\xc9j-@\x99\x01\xc8\\/\x82/@\xaa\xb3\xe3L\xe2\xf9)@0<\xf3\xb7\x94\xc8,@\x18\x90\x0f\xe5hP-@\x9b\xed\x05\xb7}(&@>\xf1\x87F\x1e\xb3-@8\xc0\xb0,2\xa5-@\xca\x0fs:\x08"&@\x00\x8c\x98-"\x89/@w\x10\xcc\x93\x0b\xa0/@+\xcf7G\x08\xc7)@\xd5yi\xd5\xf9\xe3%@\x11\x9e\\\x03\xff\xd0&@u\x14d)\xd1o-@\xba-\xf9\n\xdfD(@\xe6L\x87\xdd\x8ah#@\xd5\xb13\x0c3y,@D\xa9\xca6\xcd\\.@\xdb\x05\xb1\xaaOb.@\x0chs}?\x8f\'@\xb8p\xbf\'\t\x11)@6|\x94\xa1TJ-@:T\nd\xc1x/@qB9\x1f5 &@\x93x\xef\xd8\xe3\xd2\'@\xef\xf6{\x04\xcc|\'@7:\xc8\xe4\x02V(@\xf0\x0b\r\xd6\x11\x88(@x\xcbl\x93N\xc5)@G>/\x14h\x99,@\xe8\xc6\xecb\x11\x03)@\xd5D\x08k\x92Z,@\xbe\x82\x849\x81]&@6\xd0\x93\x8f\x8fC0@\xa6\xc1-} \xcf-@\xe4}`\x98\xd00&@\xdb\x85\x7f\\\xbcw\x1c@YNX\xb2SN+@\x17LP\xbd\x90@(@T\xbb\x81\xb6\xc0]-@o\xb9\rS\xad\x92*@\x0f\x80c\x87\xcd\xc3&@\xc4\xec\xc6G)[(@\xaa\x04&g\xa7\xc9(@T&\'\xcf\x038-@\x9c\xfd%\x8e\x8eb-@5\x19;~\xc2\x1e+@\xc6\x92\xeaC\x82B)@\xbduq\x19\x90c(@\x91[N\x88t\x05\'@\xfab\xe5\xca\x1d\x05\x1a@\x89\xdcI\x1b\xf8\xab(@\xf1\xc4\xb9\xd0\x89\x0f0@=\xda\x0f\xa4\x86^&@w\x13\xa1\xe1\xda\x90%@~\xf8\x8b1\x9dq&@\xfa\x1f\xf0\x8f\xc8[-@\xb3C\x95\xd8kS-@\xf4L\x9a\xbb\x1am+@+\x94W\x14\xbdF,@\xd4*GR\x05`)@\x9a\x94\xfeWP\xf3%@\rA\x0e\xe3G\x82\'@\xed\xf8fjC\xbf(@\xa7\xc4dLw%-@Rz\\\xb9>\xff)@\xfa^W\xc7A\xa2,@\xf0\x81\x16Y\x80a*@\x17x\xce\xf1=\xaf/@\x80\xbd\x842\xa3\xc3+@\xffo~j\x0bx\'@\xf6\xbf\x817\x05\x84-@\xc1_\x83\x84\xe51-@\x1f\x02\xef)\x9c\x81(@\x88\xd4\xfd\xd6\xad\xc1,@S\xd3Z\xdc\x83\x18,@i@\x83\xd6\x82i.@\xbe\xa5\xb5\xac\x95\x87)@K*\xf9\x14N20@\xbc\xa2\xde\xf2G6)@\x83c\xa20\x85\x80-@\xa5g>\t{\xb1-@Y\xecSl\x8cf\x01@\x85K\xbc\x89\x8a})@xt\x12\xf3H~\'@\x1cJq\x18\x18\x81\xf4?j0\x11\xf7\xfb2-@\xb2\x12\xe17g`-@ja\xd7\xdb\x8a]%@\xb6\x86\xadH\x99$&@ \xb4\x12e\xa8?,@$\x17\xe4C\xc1\xb2-@\xed"c\x82\xc2&-@z\t\xa1\x856_-@7;\xe8\xa8\x9ej,@\xe38\xf5<\xafW(@\xc1&B\xca\x05e(@[uN\x8e\xde\x03&@N\x8d\x9en,)0@&\xb0\x8d\x12\xf5+0@k#4\x0c\xfeK0@c\xae\x97\xc4\x17Z&@\xb7\xdb\x84<\x06j-@\x01\x9b@\xae\xb7*&@\x11\xd2ss\xe0n)@;=\x0bR\xf3X(@\xdbG\x18\\\xaf\xc1-@\x99\xa2dC\xa0[%@>\x11\x11/\x9e\x16&@T\xb5\x83\xd9\x19\x10,@\x8bv\x00S\xca\xe1)@U\x00_F"\x8d)@\xd3d\xeek\x8720@\xee\xbf\xd4\xc14\xca)@w\xa7b3\xcf\x08.@B\xe8\'\xb8\xc6\x9f\'@5\xcar\xed\xf9&-@\xd1\xac\r\xda\xf74,@\x9e\x0ct\x1ej\x84&@\xa5\x81u\x97d(0@A\xca\xf4#\x89$-@\xcf\xecH\x08\xdb\xa6&@\x82i\x129P\x11-@\xe5\xa0\x04\xe9*Q+@\xc9\xae`\xde0s.@F\x9eb(g\xcd%@5\xe4\xe7C\xb7\x01(@y\xca\xf6\xcc\x92\xd3*@\xcc#%}D*\x06@)ey\xfc\xeap,@\xb2d\xcc\xa6\xc7\xaf,@\x10"ub\xec\x99/@\x98\x98\x0f\xbf\x88\x7f)@\xe2q\xddd\xbeg&@zO\x0f\xd2>\xd6+@\x9f\xb0c U\x8c*@\x15`\xd6\x15\xf9\xd6&@Z\xb0\x87w\x08\xc8\x11@I\xea\xfc\xa4\x01*0@\xbe>\xc5\xbe\xdd\xd0\'@\x17\xa9\x8b\xab\xbc\xff\'@\xa9\xf1\xee\xd2CJ)@\xd8\xf8\xa1\xc1\xfdt%@+\xb7\xdd\xc4\xc9>*@\xe3\xed\xe7\x99\xc2$-@\xfe \x98\x94\x15\x1d0@N\xf1+g\x9e\xba%@\xe5\x92\x90\x9dP\xa7\'@\xbd=\xfc\xcb\xafc-@\'M3\xf6iE\x1a@\x85\xaa\x12\n%\xcf-@\x02`\x82\x05\xd7\x03-@\xec\xc9\xbe\xc2\xc8F*@\xa5&+H\xef\x8a-@\xc0lv\xd2;\xc5+@@m\x7fS\xce\xab)@\xb3\xb1\'$\xe8\x87)@\xf45\xc7\xe7\xac\xda\'@\xbc\x1c1\xed\xda\r)@9\x82\x0b`DI.@\x93\x98\x90\xd9R\x1d-@\x0c\x13\xb2QpT0@\x86\x173\r#\xc4&@\x7f\x9f\xe6\xca\'\xdb-@/\x93\xd0q\x889-@\xa50\x19\xceK\xf1%@k\xcf}2\xe2o,@\xae\xec\xdfq\x0f\t\'@\xba\x0c\xec\xa6\xc6)-@\x87H\xa8\x1d\xcb\x12*@\x15\x0bUs\xdap/@\x95\xd9\\\x8ez 0@\xc2p\xb83H\x8a(@.\x9c;h\x8d*,@?\xc1\xfeuS\x8f)@?\x97\xcb \x02\x1c0@\xc8\xbe\x1d\x8d\x19i-@\xb8Q%_vc-@\x8a\x0e\xd6(\x1c\xd1,@*~\x9e*9[,@\xb6\xbf\xc1\x9bo\xf7\xf4?N\t~\xf0}2-@\x1d,0\xb6.=(@Qi\xd5{\xeew(@ACT\xdf\xd7\xa4\'@\xb5\x0c\xd3\xcdV\x83-@\xbf\x98\x85\n\x0b--@\xa8\xff#\xa9\xb3\xb4-@\xa6\xccg\x8f\x0b\x96-@\xf6\x9d`\xc2\xda<.@\x12<o\xc8\xf2\x170@J#0}\xca -@\'RJ\xb3O\x84\x19@G5[\xf2>\xcd,@\xad\'\xb4\xe7IZ.@K\x16\xde\xd7\x14T-@\n\xf1\x89[\xcd\x0b-@\x0c\x01\x08\x92\xed-(@\xe3\xbb\xc1\xd4\xec\xbd,@{\xb6<a\xff\x85(@q|\xba4\xb3d%@v\xe2\xc4\xbe\x0f\xe2-@]\xc6h;{\x0f0@o\x7f=\xbc\xcf\x130@\xc8&R\xa0\xe6k,@\xc0h\x9a\xfd\\\xca-@#\x0b\x82\x8bG>\x1d@\xd1\xf2-\xfc+[*@>9{h\xce\xed(@\x8f\xa5\x94r\x05\xef-@\xd5\xd4\xcf\xaf\x8fV,@)B5\xfa\x06I*@\x0c\x95\xc0:~\xf0&@\x9f\\\x85z\xc5\x160@\xec`\x1d\xef\x95\x1e-@(A\x01X\xf3w%@y\x15"L\x15\x15,@\x1b\xb4\x90\xf8z\xde%@\\A\xe2F\x01\xf7%@>Ao\xc3\x97\x130@\x95\xc5ll\t}/@\x8f\xb8j\x11\x18\xa6&@\xd5\xf0\xfe\xc3`\x97(@\xae\xb2\xd6\x90\xc1k,@\xdd\x02:\xa7E\x050@\xc2]\xbeL\xf5..@[\x13\x00\x0fy\x97/@+t\xa1\xb8R\x1d*@\xf6\xde\xf1\xad\x94x)@j\x03V\x06\x1d\xee\'@\x0e\x9ax\xdc9\xb8/@%\xf0\x1f\xa0\x19N-@\x05\xac&\x8f\x9b_,@\xd9&\xc3s3\xa6)@p$D\xbf\x1bv(@\x80,\xb3zJ\xd4-@\xf4[+Cz\xeb\'@\x8fewa&\x8c-@\x1c%k\xa8\xadl*@\xfcHF\xaee\xc1,@`\xd5\x9d\xccR\xf1,@-\xd5d\xc9M`%@\xf0\x9b\xd4\x16n\x85(@\xdf\xca\x85\xa5\xe5\xe5&@}\x1b\xdd\xab\x01\x14-@\xed\xe09\x00\x81\xba\'@;cX\xb3t\r(@c\xd8\x8d|\xcd\xc3\x08@\xa3O\xbc\x97\xe7\x90+@\xc7;\xc7\x12\xe0\x060@\xfd\xd5]\x17\x0e\xfe\'@&^\'\xe2h\xdd(@\xc8lx\xec\xfdD*@mpX\x08\x86\x12.@\xec\x9a:P\x8b\xac%@\xb2|5w\xb3\xcf/@k\xbd\x8cy\xbb\x08\'@\xd0\xc4\xd64\xc3%\'@\xe4\x973\x1b\x82\x90%@\x14\xe23=B\xd5+@\xe3R\x10\xfe\xd6e-@\x8c\xe6x\xab\xbb8*@4\x0c\xe7\xcb\x1f\x96-@\xeb\xfa\xddGZl,@$HJ#]R+@|~\x82\xcf\xb1\xd4\'@\xf0\xb6\xfcL\x0b_%@\x8a\x95\x90\x87\xceJ)@\x85\xdf\x95\xd6\x81\x08*@\x18iW\x06o7*@\xc9\xefH\xdbqc%@^\xfee\x16\x86\xcd/@6%8\xc1\xa1\xb9/@"\x14be\xd3\xd7-@M\n\x17\xa6\xd8D,@\xabn\xd2\xf3\xb0Z,@<,>\xe6E\x95)@\xb7\xed\x18\xa3\x89\x92*@s\xdch\x81\xe4\xcd%@\xb7\x05M\x14L^.@/\x971\xc9Q\x8d.@\xe6\x17\x1d\xef\x16Z&@\xf2b\xb2inF*@\x05D\xf8\x0b"_)@!\xabP\xfa\xbe\x1b&@\xbb\x83z\xad\xe2\xaf&@\x81a\xfadX\x8c\'@0\x01=\xfc\x9f\xc5-@dT>\xe2\x82\x1b-@\x88\xc6r\xfa\x84\xf0&@\xf51\x98\xdaN\x18\x0b@b\xc8=\xf1d3-@\xd7\xa1\x0e\xd3\x9e\x82%@\xf0\xeb\xf7\xc5~~,@\xa4\x93\xe5u!\x17*@w\xa2\xc6\xb7v\x11&@\x9d!Yz\xf3k\'@|DSw\x0f\xc6(@\x08\x08*\x14\xe4x*@.F\x890s\xae\xf0?\x9aM\x1ad\x05A(@\x8b\xfb\xd5\xdaq\x0e.@\x7f\xb9kZ\xf2\x84\x14@>\xef\x8f\x1f\x93\xe5&@L9\xb6~wF*@\xa88"\xe4\x12\xda%@=\xdc\xd0\x84\x92~(@\x90\xd6M\xb1A\xa4&@Zj\xed1\xb0\x14+@9`\xc1\xde\x86\x13*@\xb2\xf1"\'\x0f\x99%@1\x8a;\xfa\xa4\xf3%@\x9e\xcdP\xf2=\xc4&@b\xea\x16\xcdS\x9a/@\xd4\x9c\x7f\x08\x9b\xf8\'@\xb9@Q]\xe2\xcc-@\x07c~ \x03O)@\x10\xff\xa6Y\x1ax)@>\xce\xf4\x86&\xeb,@\x85\x80]\xdc\xd30\'@\t|\xa5p\xda3\'@\x92\x81\x13-\x9d\x95%@\x84\x13\xd0[[\xe9%@\xd8\xe2\xdb\xf1(\x0b*@\xa1\x8b\xd8\x89l\xc3)@\x83\xe2\x9a\xb5\x87\xcb-@\xec\x0b \xf6\x85\x07)@jH\x9e\xf8\xc7p%@\xc3\xccbv\xa7\xf7,@v\xfb\x11f\xa4\xa4&@\x817\x08\x99&\xb5&@\x98\xc8n\xe3x\xf2-@\x0fF\x05\xc7\x1f4\'@\xb3\xb7\xcf\x00\xf0\xa3%@9\xc6}Y\x04\x96%@0\x90\xbe@\xdd\xd9-@\xb0\xec\x1a/\xc6\xcb-@m\xc6\x0e\xb1\xb2\xe5&@\xfd_\xc7\xe3\xc6N%@\x01\x1a\xefGg\xee(@2b\xb6\x03\xa2\x93-@\x836\xa6\xf5\xb7\xfb/@p\x01\xdf\xfd<d.@:\xdb\xc5\x9c\x19\xd4/@m\xc4\xbc\xdb\x08\xe2/@\x90\xc7LS\xbf\xb2,@\xb1#\xcf\xa2\rG\'@&<\xf6,\x9a\xad&@\xba,\x1e\xba\xd5\x0b)@\x19L:1\x95a%@~\xf7\xd3\xf6\xd5\x94+@t\xff\x96\xc7\xaf\xf8,@\xcf<\xc0|\xaa5.@\x96\x172\xd50b)@h\xa9q\xdes\xf0!@\xe5\xa3\x9d\x01?\xbd%@\xaa#\xcf\x0f\xff\xe0\'@\x8c\xac\xb6\x15\x0bK)@\x0c\x16\xe3\x86\xbb\x83-@#^\x95\x85\xac\xa3%@\xeaK\x9b\xee\x08y-@\xc8\xcc\xc6\x11,x\'@F\xaf\xdb\xbd\x8b\xe5\'@_\x80\xe0%\xbb%)@P\xb6|\x99^\xe1)@\xa8H\xadlx\x01\'@\xc0_\xb9\xb1\x11\xa3(@\x07\xa8\xa0\x1egk%@\xefI\xd9\xc1W\x1b,@\x97-\x05\xe7\x7f\xac&@\xe0\x8e\x9a\xf4&\xd1-@\xdf\x87\xbf[\n\x18\'@\xb2\x86)\x18\xad\x0e*@3\xa7\xa5>\x8d\xf0)@X\x10\xe3\xc0Ax(@Ht\x9aAFr+@\xde*\x84\x85\x01\xe0%@i.\x8b\xea\xd0\xcb)@\xa6^\xe2\xbc\x80\xff\'@}\xb8\\\x8a\x07\\(@\xf6W\x1b\x1c9\x9b\'@Q+\xaeT\xe3\x14,@.\xc5\x18c\x01G,@\x8dI\xb1\x93\xff\x0b*@\xb4\xda\xbf\x05H\x16-@\x9f,\xc8\xaa\x96F*@\xc2%$\x8a\xb3s(@Y\x90\xac\xaf]\xf3,@\xac\\\xb6\xf2\xb4\x96\'@\x8apx\x06L~\'@\xa6\x0e\xfd\x8d(.,@\x1b\xd9}\x81\x02U0@\xec\x81\xc6z\xd6i\'@.\x1c\x95<\x11:\'@\'\x06a\xbf!U-@\x1a\xfbYE\xafh(@\x07\xb8\xa7\x9e\xab\x10(@\xf0 \xc2\x8a\x8f!*@]\xbb\x83\xd5c\xe2,@\x18I\xe4\xb3;\x1b+@4\xc8\x06\xff\xf6\xf9/@\x12\xcbM\xcf\xcc@-@h\xce\xfb\xfaU\xff)@\x9e\x87\x1b\x99!\x7f(@\x16\xe4\x1f\xd1\xcb\xe7(@\xa0\x10\x8d\xe6\x019*@\xd6\xd9\xdf\xd3\x12N+@\xa4\xd9\xac\xc40\x0e+@\xd2B\xb4\x8b\xca0*@.\xa4\xc3R9\xc2(@\'2c\xd6\xf02\'@\xb1~\xd5!\x91\xbc%@\x82C\xd4\x87\\\xec/@\x91\x9a\xc7yA\x8c-@\xb3\x92\xd8=r((@\xe6R\xc8\xee\x8e\xd4%@\xfe\xfe8\xe3#\x9a\'@\xfa\xc4\xfa\x9e\xa7\x19\r@\xfe*/\x11\xb9\x1f*@\x02\xba\xb5\xea\x8be*@\x0f\xcc\xa8iy\xdb+@\xd2\x81a\xe8]\xc8,@&\x82\x0b\xba\xdfN,@\xc1I\xa4\xae\xcf\xbc\'@\xbd5\xc5\xf8\x01%*@3\xbe3@\x05\xbc(@\x91\x8cg\xde\x96\xcd&@\t"\xdd\xe4i\xfb(@=\x1e\xd5\xb9\xa9G,@\xf7\x8bK\xd6[\xb0)@\xd5\xb3\xb8\x10\x00\xfa&@?\xc9\xd7\x83#\xc3)@\x15~\xaf\xed\t8(@\xefP5N\x81\xc7%@\xcb\xba\xf6\xd6\xda\xc0\'@x\x83\xfa{\x90\x11)@\xa0@\xf9\x06W\x8f\'@\xc1\x02\xbb\x19T/0@\xa2\xd5\x1a\x89\xa7(.@\xf7\x94<\xfc\x087&@\x98n\xa8\x81[\xbf\'@\xa7h\xe5\x16\xfcB)@\x8f}\xd6\x8c\xc9m)@\x17\xf8p\xdb\x88B\'@\x02\x7f\x84\x95\x11\xb6%@\\\xdd\x169\xa2\x11$@6\x92h\xc0\x8b\xe8,@\xcd4\x19\xeeg!*@\x19\xd53u!\x96(@\x8es\x9a\xe7/\x1c+@\xa6dDo\xc2e+@?\xe4\xae\xc1_\x95-@\xf4T\xbc\xb8*\xa1&@h\x81\x1e7\x9a\xcc%@\xdcC\xed\x07\xcd\xb7\'@@]\x90\x96\xa0(+@\xa7D\xd2\x17<\r+@\xb2\xb0\x1f\xf0\x83\x18-@\x8a\xaa@\xff\xda\x10.@\xbe\\+f9C,@\xb1\xb7\xb0"2\xcc&@\xd5\x94)\xfc(f&@\xbc\xb3\xc9\xd9\x9e_&@\xdd\xd1\x84\xc1B\xf2(@\'T\x99\xf4kn\'@\x81\xf0&\x07\xdc\x00\'@\xa3\x1b\xcb\x94\x0c\xf1-@;\xa2\x14\x08\xe3\x80*@\xd4#$Z\xe0D*@\xdd\xda@\x98\'p&@\xb32\xb6\xa8\x8450@1\xa5"\xcb\xcfC\'@\xa7w\xeeB\xa8y(@wLV\x8b4"\'@\xa4I1r\x08!)@\x1cB\xc5\xf3mq*@\xdd~<\xe1\x85k\x0e\xc0@.\x8e\x96\xe4z*@\x0c\xb0\x82\xe5\xd7\xeb\x05@\x9d,\x97$3=&@\xdf\x12_\xe89\xc9-@\xf3\x1e\x02#\xd8\xc9&@\xb5\xa4\x95\x13\xaa%)@\xadW\xc5"`~/@\xdd\xc4\xeb\r<\x0f-@\xa2\xc4\xf4CA\x19,@\x80p\x82\r\x85\xb1\x13@\x8d\x99\xfd\x9a\xbcX\'@\x94o\x7f\xe8h\x7f*@fT\xbb\xbe\xf3\x9e-@!\x1f\x13\x88W7&@\xea \xfa\xf0\x02\xc4&@\xd5\xe1\x86#\x9d\xcd&@;d\x93\xab\x9a\x08)@\x95\xe2\xd8\xaf\xd4j/@\xee\x1c\xa0\x92)\xfa)@J*!\xc1\x81\xcf%@MN\xedA7p(@\xb18w\x0f&\xb4&@q\xd59;\xa6\xa1(@\xe4\x86\xfe)\xbf*,@\x8a\xda\xf6\xc7\xb8\xea\'@:\xb4\xbb\xe1\xb5\xc8,@3\x8b\xf2$\xa6\xb8&@U\xb3\xe9\\(\xfd&@\x87N\xb9?\':-@\xce\xfd\x11\xf3.(&@\xd8{\x87\xb0\xef\xd9)@\x14\x9c\xa3\xd4\x9bu(@\xd7u@\x10o\xdb&@\x9c\xae\xb0\x8cL\xc3%@\xc5\x93/\xcb\x18_(@\xb6KG\xa5B\x1a*@\x82P\xa4\xa6\x03_-@\x00\xbe\xee\xa7\xd6v,@\xbeo\xe6\xeaKf,@\xafT\x8c8\xed~,@\x99%oO#\x07*@\xb0#\xdf\xc9\x08E(@\x85\x07j\xedc\xfe,@(x\xca\xca\x8c\xca-@\xf6[\x17\x94mO.@&T\xa8\x93\x90L\xeb\xbf\xce\xd9C\xda\x10I\'@\xe6S\xe4\xf9\xd0\xd2&@\xc7\xeb;\xe5O\x90%@\xf0\x9f\x07 \xd5\xc7/@A5\xcbG[d&@\x1am\xb7\x89\x00\xae)@w\x87\xc6\x1fR#-@\xad\tg\xec\x83\x05\'@\xe6\x12\x19\tf\x9f)@\xc5\x1a\xdcTEm*@b\x86\xd0\xeeF\x1c,@\xe3o\xa6\x1c\x88\xbf\'@0\xe3\xdaJ]\xc2\x13@ \xac\xee\xe6\xb2\xb7(@d#i\x1dJe,@\xf8\x94e\xd6]\xfa%@\xcf\xaf\xf7\xe8?C\'@\xf9!eC\xd4\xac\'@\x8c\x17X;W\xa0\'@\xcc\x82M\xabsE.@\xb0 \xb6\xfc\xf3c.@\xbeS\xa0gV\x04&@\x9f\xc3mX\xd8\t&@\xd5\x12L\xca\xa3\xd2/@{\xc2\xac5\x85"*@\xc9{\xab,D\xb4,@\xe1j\x8bbN\x8b\x0f@\xcdc8wrk.@\x9f\xaa3\xb1\x02G0@k[Iq}\x00)@jL\x07\xb1r\xf5,@\xcb\xeb\x94L\xf4\xb9+@O\xef\xbc4\x8b\xc6,@\xc4\x1f\xf6\x9c\x88M(@\xc3\xd2\x1aM\x0c\xfc\x06@\xd4t\xc2\xe6?Y.@W\xd4\xffI\xdc\xac(@\x86\xbfg?\xb0\xc2%@Qk2\xddj\xf1)@\x10\xf8\xa0\xe4\x11L-@T\x98\xaa\xf8D\x9b,@\x18.\x87_\xccn*@%\xcf\xa4p\xed\xa9,@\x84\x8e\xc8\xe1Cj*@vS%\x8b\xa5\\*@\xbf$.B\r\x1e*@\x8d\xbd\x9b\x8a~\xc6\'@\x07:`zU\xce\'@hk\x017mw&@\x92\xa4\xe71\xa5\xf9(@\x9d\xd9\xea\x9c\xcd\xa5,@\x02\x8e\x0c\xe8F\x9a(@`K\xe5aIv\'@\x04\xc5\xcb\x1b\xa1\xea&@\xd6\x99\x85\xf6\x92,*@\xd4\x95\xdcv\x1bS(@\xe1\xac5C\n\xb4%@\xd8\x9e\x16\xf8\xb58*@\x95\x00$\xcaH\xd2,@\x88z\xe1\x19\x87\xa7(@z\x82\xee\x8aI\xc3&@cZM\xf3\xa3\xda(@V\xc8\x10\xeb\x92\xca&@w\xcf"l|\xfc&@\x84\xa4\xc5\x1e\xec\xf2(@fS\x1d\x01\xdb\x92&@\x81\xb1C\xfcYi+@\x08wKo\xe3\x00.@\x04yZ<V\xa5\'@\xcf\xcf\xfc\xf62\x8c)@\xc4\xa0q\x9c\xcc\xf5,@X\x1b\xa1\xeb\x1d\x93-@\xd5\xc8\xc1(\xa5\x97.@\xb4\xc3\x1b\x16\xc1\xb6(@\xa8W\x05K\xceq+@\x8f\xcc\xe9\x8b|\x9c%@=~J\xc8;^.@\xa6{\x16\x97\xd8a+@\xbc\xb7B\xe6\xaa\xce\'@\x9cy\x84b\x91\xc1\'@\xb7\n~\xb6U\x9f&@\x17J\xb8+\n{.@\x82\x9d=4G\xf8-@\xca\x87\x86\xa2\x0e\xe9,@\x9b\xb2\xe8J\x88W+@\xa0\xb1\x91\x99\x17\xfb(@\xee\x02\xb5\xfeU\x9e.@\x15\x8d\xcc\xcf\xac\xa6.@"\xf4AH\xbe\xa9&@\xb7\xb9\xe2\xffa\xf5%@[\xce\xcd\r`\x80\'@t\x1d\x00m\x9a\xa4\'@\xd2\xa2\xadF?^(@Ta\xeb\x04\x9b\xae(@\xf4\xfd\x16;!i&@\x1diD~\x9d].@\x93VE\xbe6\xbe\'@\xbd0\xcb\xd8\xb2\xe1&@N&\x83\xb2U\x19(@\xa0\xc6z\xde\xfd\x9a\'@\\\x16H+\xd7\xa8\'@+\xdd\xf7\xc6\x94\x9b%@\xf2m\xcc\xfca\xf3(@\x83\x8a}\x0f\xe6$(@\x07<&\xd0W\x1b&@\x8fY\xb0M,\x0b-@\xe5(Q\x94\x99j\'@\xb5\xf4\x8b\x04\x82\xad\'@fJd\x0b\x9b\xd4/@\xbc\xca\xa5PR\x9f-@^f\xaa\xff\x9eo&@\x136\xce\x0b-\xc6&@L1W\x18v\xa0&@\x7flj\x98\xe0\xf8(@w2\x1e\xcaJD.@\xb7\x0es\x04\x95\x02-@\xecd\xb6\x05Cs,@K/lB\x12\x060@\x00{\xa3\xae\xd37+@d\x93\xd4\xfeV}%@\xcaI\x86\xd3\xcb\x8b\'@\x17{\x16\xeb\xa5\xec(@H\xa2\xdf\x8aT\xd2&@\xc0\'\xb5\xe1\t?,@yv\x07\x0cV\xcd-@\x0f\xb1U$\xec\xfd,@h\xdd^Nlj\x0c@\xbf\x93WG\xb6\xb0,@Xejl\x08\r*@_\xa9Qt^\x9d&@M\x9bfbQ\xcf&@\x92T\xa7\xb9E\x1b\x0e@\xcc,u\xc1\xd5\x97\x0c@\xc3\xc8\x19\xb2\x03\xb8-@\xe8\x14\xab\x01\x17\xb7,@U\x82\xa6\xa7\xb5\xb4&@\xa06B\x1e\xa6O(@X\xc1\xe8\x03\x7f\xb7(@\xd3\xf67U\xa6g.@\xe5~\x8a\xd4\xfa\x18&@H\xcc\xfb\xb3\x9d\n\'@\xa0\xa6_\xda{\xea-@+\xe9\r\xec\x05_.@\x7f\x0eL\xc2g\xdf,@\xfe\xac>U\xf7e&@\xe2\xfe\xc9Y\n\xac.@\x92\xdd\xda\xd4\xdc\x9e-@\xf3\x13\x8c\x02_z,@\xa7!\x9d3\x03\x16.@\xbd\x9a<<\xc7\xad(@\xbf\x8b\x14\x8d\xf9\x89/@\xf9\xec\xffO\x86\x020@u\xee\x93\x05Dt(@*)\xc5?\xc1\x86.@\x89{ \xbc~\xaf&@\xe0\xea\x19m\xb3\x190@*\x92\x94qd{-@\xb3\xcc\xc9N\x88$\xf0?\x1e\x91\xea\x8ea^"@Xw\xee\xf6\x00S-@\xe2m\xea\xb1\xea\xe8%@`\n\x81\t\xbd\xdf\'@\xb2^3-\x04\xa9&@\xf1E\xb2\xfc\x03\xbd/@}\xe2\x9a\xbf\xa0V$@\xea*\xca\xae\xc5\xda\x1c@\x8f5\xa4\xe5\xf1[\x0f@\x88Q\xed\x0e\x13\xbb\xcd?\x070\xb1m\xb7\xb1/@~\x01\x94\xdb\xe8F\xe5?\x1e[\x92\xd3G\xed-@u\xa9\xdb\x10v*-@\x17+\xa4]\\~\x02@\xe1t,\x06\xc7\x80,@\x1a\xd8\x1f~k\x99)@E:s\xe4\xe8\x11,@\x02~\xd1\xc8@v-@\xe0*\x8e\x00~\xbb+@\x08\xf2\xe9\x1d\x94\xc9,@\xcdMU\xaf\x15N0@\x1e\xcc\x02\xe0\x97\xea\x11@\xe3\xc4\x8en\xf8\xd5\x15@\xdf\x91\x11\xedH\xda)@S_\x04\x11\xe86"@\xc2\t\xf3nM\xe5%@N\x1c\xddT\x08\xa6%@S\x13\xcd\x82\xd4\xa8.@\xbf\xdb5\x83\x88\r0@\xcb\xba\xa7\x7f\xdf\xb5&@M:\xc1\xd9\x8b]\xf8?\xaf\x8dI\x7f\xfe\x15\x01@v\\%\x19\xd1\xf6-@r\xbe\x885\xe5\x0b.@y\x12\x10\xe9\x86\xdb\x1c@\'H2\xb2\xc6r&@q\xaa\x1f@\x1f;)@\t\x95\r\xdcd1\x06@F\xcc\x99\x9e"\xce/@_\xb3?\x06\x86\xad.@\x91\xe9\xb2G\xe2\xfb%@\xdb-\xa6j\xeb\xc7\xff?\x17\x1d$k\x85\xcb\xf6?\xa5TRvQ\x18&@\x8e\x10\xd9\x8d\xb7\xaa\xda\xbf\xe2\x94\xcf\\\xda\x89\x0b@\xd4\x90?\x1d`^0@[AK^\xa9\x18*@\x14\xdd\xa8n\xbdn(@\x1b\xdb1\xeas\x07*@\x9d\x04J\xc2\xb7\x03+@\x13uv\x8ax\xc9)@>\xc3\xdf\xc6|=+@\x94H\x82\x88HY,@\xd5\xb2\xd8\x82\xb51-@\x86CF\xf8@\xab!@\xec\xed\xf1f\x1bZ0@\x05\xa0\xe5\xa5\xa2\xed)@\xc7P\x15\xa9\x15\x9c,@\x04[\xa2\x86:\x83,@\x9b"\xc2&?B0@\x93MV\x94\xdeN+@\x12\xd7\xc4g\xe3\x0e\x0c@\xa8C*\x8d_\x110@=\xa4\xb1d}d-@\xaa\r1\x82\xe4\xa7-@\xbb\xea\xd2\x02\x12I,@&eK\xb3.\xc0%@\xb6\x9c\xaf\xb0\x81\x15\x0c@<\xb5#i\xf680@T\xee\xa2\xe3\xb7Z\x0c@\xec\xa2\x0fB\xcb\x8c,@\x17\x84\xa6^\xe1\x07.@\xe4\xfeXr\xfd\x81(@C\x85s=\x86A*@MQ\xc5\xff|](@\xe5\x10I\x19Ji.@<\xc4\x94ggD-@\x12\xfdd\xd1\xac\xe2/@\xcf\x1b\x1d\xf8c\x9e,@\xf76\xd0\x9f5/0@2m\xd7\xcfu%+@\xdd\xb9\xb3\x91\xe3b(@\x1e\xbe%\x0b(K0@\xdf<\x938*\xdd\x10@\x91\x85\x1a\xaf<\x8f*@\x00h\xe1\x10}\x9d(@\xb8_\x11\x02tw*@lD\x8d\xc3\x94r.@\xef\x97\xb0\x8b\x13\x0e-@\x8d/\xaa+\xd1\x8d\'@\xc3\x8f\xef\x93\xb4e(@c\x1e\rX\x17P+@u\xa5\xf8"i\x90,@D\xbf\xeb\n\x15\xd1\x10@\xe4nb\x1d\xf9\x8b*@1\x9d\x8fm\x9co+@ON\x9d\x05Ok,@\x1f\x91\xb9d\xc1\xeb\x02\xc0=?)\xf2\xb9\xa9\x10@T\x9e\xda\xb0l\x80(@l\xaa\xf0\x038\x81,@\xa0\xb6\x89\x94\xf0z-@\xb1\x8e\xd7m2K.@\xdc\rc\xf4\xec\x0b-@\x89j\xcdz}\x03\'@M\xe7Io\x90\x1e0@p\x8fk\x10\x80L-@\xac\x85\x06\xf0!\xf8&@\xbe\xd7kZAx-@\x02\xf7\xd7\xbe\xac\x8c%@\x0b\x82T\xe0M%,@\x9d\xea\xe1\xe3\xb8\xae-@\x84]e\x97\xa3\xc2-@\xa9\x14\xe0\xde\xc5;(@2\xcd\xcf\x0c\x9aX(@[_\xe18C\xbf(@\xd6\t\x0exF\xf3\xe8?\x85#\x13\xb2\xba\xcb%@\x98\xf7\x1a\x0f$\x180@\xcb\x0f\x1fzB\xaf%@\x8e\x0b\x18\xf5\xd6\xfa"@\xca\x82\xba\xa6\x0c\xa3.@\x03po\xad\xd7\xef,@c_\x9a\x8fEj.@\x18?\x9ba\xab,(@\x88\xb2\x8d/\x0c\x7f-@Cm\xa8/\xb80+@\x03\xfd\x01\x86\xa8\xbc,@\xa7\x990\xa6\xeb%-@\xcc{\x03\x88\xba\x160@d\xcePe.\x1e)@\xc05\xc0DU\xdc\'@O\x18\x82Df\x9f)@8T\r(2\xa1-@\x8f\x913\xa1\xdf\x02-@K&p\x8dm(-@\xb9~\xdd\xc0@\\-@BR\xd6\xb8%\x02(@\xe0\x9e\x85\xd5\xc0b&@=\x9d$7i\xff+@\x8d/\xc1n\xccm&@\x9a\x87F\xfe\xb9t-@\xfa\xbc\xd1r\xcc\r.@\x98-\xee$%}-@\x04\xbdn\x8b\xb6/.@;\xdasz\xda\xd5-@\xee^\xf3\xe6\x0fY(@\x92\x83\x0eH\x17Z*@_\'x v\x8f+@\x02\xb7\xec\xf3\xbb\x82-@ :4\xcb4\x92.@b\x9fN\xe0GB*@\x93\xe9\xfd^:i*@\xd3\x7fAl"h\x12@\x1f X\xfb\xea#\'@I\xd8z\x0b\x8bR+@@\xbc\x15\x85\xe5l-@\xe7_J\x1cZ6*@)b\xfa[K\xd3%@0\xb3Q\xe1\xb7"+@Jd\xc2\x98JC(@XTqy\xa8_+@q\xf9\xe6\x8a\x15\xc3-@\xcem\x98\xcd\x14S\x00@~C\xae@,\xdf$@\xd5\xb3\xf8\xec\xd1\xe0)@\xf0\x96\x03\xb4*\r*@\xf6w\'\xd6\xf2\xa5&@\xe0`8\xa7\x1a`&@\x00\xecZ\xecY\t)@p\x86o\xc1U\x7f+@2%\xd1\xc0\x1d;*@\xfa0\xa1\xf7\xac\xe0/@\xcb\xcf\x14\x7fx\xc6/@:\x06P\xd1\xc2\x13(@8\xfdO\xe7\x94,+@\x87Eu\x9e\t\x93-@\xbcV\x93\xcb\x13^-@\x8e\xed\xb1\xc9\xb7?-@g3-\x12hp&@|\xc6\xec\x04P\x9c\x11@\xf4+\xaa\xbf\x19\x94+@\xa7S@\xfb\xd4\xf6,@\xbd\x84\x81\xfbd\xd1/@f\xb8g\x0b\xe2\x88)@<X\x0f\xbf\x05\xae-@\x96\xa6\x8bq=\x0f*@9\x03\xdam\xcb_*@\xf0ZT\x15\xa2]+@\x0b#/5\xb5\xb7-@:G\xd5A\x02\xdd(@\x01\xcf\xae\x10\xb0\x14+@zh\x04\x9ee,*@j\xb9\xc9\xcd\x14\r+@\xcdV\x90\xbf\xaeQ+@\x8a\'\xe1z`P0@=fe1\xf50*@\xbb{\x82\x04\xa3\xe7(@\xb1~\xd0\xf4\x8f\x14*@+++\xce\n5*@\xb3\xfbs,/C,@;\xc1\xb0\x0b\xac\xce%@\xc0:"\x97iP-@\xce\xc6C\x8fe\x97)@\xa6E\xb3)!\xc5\xe9?\xba\xe5\xfd\xba\xf3\xfb(@6,\xef\x91B\xeb-@R\xea9\xb9\xa9G,@\x94\xc7\xb7\x18K\x0e.@\xd9p+U\xc2X*@k\xec\xcdn\\\x1c+@\xa9*\x98\x86\x19\xde,@f\xcc;\x0e|\x0e.@\x9fjB\xa1\xb8%.@\xbe{>\xd9M\xdb\'@\x82#\xcc\x9cL\xb1)@?\xa2\x8a\xf5gW-@\x855b\x11\xa8{+@\xca\xcdDY\x90\xf6)@n\xa6\xda\xa8s\xb4-@\xb7\x8d\x15\'N\xd6-@\x96\xc6\xe4\x08\xe4\x19*@\xc8C\x14\xa18c+@>yRI&\x1f\x11@\x82\xaa\xcaf\xdb\x9a&@\xae/\x1c\xce\x19\xf2(@Yx\xa5\xbd\xde\xad,@N\x88\xe7=&\x14-@p\xb7\xa5\xee\x15\xe1!@\xba\xd6\xder\xe210@\xc2\xee\\\x1e\xea\xf0/@\x03\xff\'\xe2\xe5\x02-@\xb2\xa2\x9f\xc9-x*@-Z\xa6\x1e\x1f\xc8-@\x02!\x89\x00\xbd^\'@\x00\xd1\xc0z\x021\'@\x05A\xa9\x01\xc2\x93,@\xba\xf1\x16\\\xd5\xb0)@\x10l\xbeo\x10\',@\x92s\xf5\xb7\x05\x9c-@\xa6\xc5\x01[\xcc\xf9(@\xae\x08DDC,0@]!po\x03\xc1(@\x8b\x07\x04V\xeb*\'@\xceV\x05\x92\xd5o(@W\x0e\xe6\xafR\xcc\'@R\xc4&t\x01Z\x0c@\xa9\xd8\xd0\x96\x83\n)@\xb2\x9f\x8c.\x92\xe7%@\x9e#\x99A\xbcY.@\xf7\x97\x19?\\\xab)@\xdb\x85v\xde\x03\x99\'@\x12@.\xcb|a\'@\xc8\xd3\xb1\xb7W..@,\xda\xd4[\x80\x8b.@0\xee\xddC~\'0@$]\xa6\xceQ\xd5\'@\x93\xed\xe9\xd0\xcd\xcd&@\xd4\xe0UYB\xe4-@\x15\x19\xfa\xefH\xb8%@\xa8\xff\x00\x869\x1b,@\xed2[\x95\x02X-@\xe7D\xa1\xa4\x91a.@v\x05\xcc\x15\xf3\x8c)@\xf1S\x11\x88B\xe9*@\x03\xca\xd4\x07>\xe3,@\xc8G\xc2m\x9d\x19,@\x96\xe4s\xdd\x95)+@\xcf\xf0\xc3\xb1g3+@\x18\xd3\xce\xc4\x08\xf6,@\xcd\x8c\xb0\xd5\x0cP,@\x11c\xf7\x8ee\x13,@\x9es8d$8,@+\x90uP#%0@t^\xa8\x02\xd2m&@,\x0brV\x98g(@\xca\x05\xa3\x12\x97\xd9+@\xc3\xef6\xea\xf8\x04,@\x1e&\xd6\x82\xd4\xf8/@m\xf2 (f\xfd-@\x19\x1e@G\xf5\xc5,@\xa4\xdf\xae\xe7\xe1H-@\x02K\r\xc7\xad[(@2\x06\xb8\xfd=\x00(@\xd6\xee\x8bE\x1c\xbe)@\xe4Dl+Y\x86)@\xd3\x08O\'\xb4\xa4,@\xa5\x0b\xde\xe1y\xa3-@&\x8aq\xec\xc2@\'@\x9b\xa9\xd2\x15\x90\xa3.@\x1d\x8bt\xeb\xd9y(@El\x08\'\xf1+0@E\xc5fA$\x1b,@\xca<\xbb\x85\xce\xa5)@Z\xba4\xbcj\xc7,@\xe4\x96\xf5\x19fr(@\xa5\xf3\xd9\xac\x11|(@!nc\xb0/0\'@ej\xf60\n!-@\xc4T\xdc+\xfc7*@r\x80\x95ERm/@\x0c\x9d~\xc8\xe8\xd3)@\x0b\xa9\x8c\x0e\xba\xde\'@\xfb^U\xd69\xc2%@g \xe80\xe1r(@\x93\xf6\xd3t\xdc\xbf,@IB\x1b\xf1p\x02-@\x80\xde\xa4\xd4\x99\xcc-@\xb6%I\x9bq\xe6%@g\'\xa6\'B\xa8.@^\xc7#.\xfco-@,^Tf}\xfd,@6\x8f\xf3\x1bh\xaa(@Ee\xbc\x1e\x7f\x18,@\xde}\xee\x17\xb4\x10-@c&\xfb-v\xa6,@l\xbf\x1cgvD-@\x10\x8d\xa8_\xc46,@\xe8\xd8\x19\xb5J\xc4+@\x9fO\xcb^\x03n(@\xcb\t\xa3\xc9\x00/,@\xc12\x1c-7\xbf,@U\x8a9u\xa4\x07"@\x17\xcd\x80\r\xf2\xd2%@\xa3\xb0\xbf\xb7\x888-@\x9a\xffA~\xf3Q(@\x8a?\xb5e\xb8\x0e,@\x13g\xadre\xeb/@*\xc2\x19\xdd\x9c\x9f.@n\x98\x01\xcbH\xa6.@+z\xb1\xba\x07r(@\xda#\xa6\x96\xcb\xa5,@\xa7<\x83>\xb0M"@4\x80\x85j\xdcA,@\xfe\x12\x97|Rj-@#\xe8\x0e[m\xb6\'@{\x10\x99\'\xf3[.@\x8f<w\xb0\xe6`)@Yn\x9d\x13@\xf4,@P\xe5\xd1L\x99\n*@/\x9f\xf3\xb0\x05\xda%@+\xc0\xc02B\xb7%@\x05\xe0\x1c\xb7\xfd>(@\x99E\x0f\x15qB-@0\xa6\xd0\x88\xca2-@\xb4\xd8*\xa4\xa9^-@\xe3n\xe3\xba\x83_)@\xa4\xbd\x84<\xa4\xeb-@E\xbab\xd0@<*@\xe7_\xb2\xc5\xf4m.@\x82\xec\xf53\xcb\x040@\x85\x19\xba\x13\xbdU(@\x103k\x99%\xf2)@WQ~\x11\xe0b(@\xd6vW\x87v\xed\'@\xa4\x19\xd8\xc8\xacw,@\xf8\xbaccfp)@\xc2\xde\xbb\\\xdcz)@[\xce\x96\xc5\xc1\x87-@R\xb3C\x81\xdf\x13-@\xe6\xbb\xbd\xb08\xbf-@\x19\x9d\xe4\xf9Ly/@"t\x07\x00@_,@\x80\xfd\x01\xc24\xb5)@Q\xa7\xf0\x8c\xdc\x1a-@#\xfci\xaaxM)@\xb8\xf6jt\x03\xbe)@<\xda\xfb\xf6\x0eZ*@z\xc57\x9c\xfd\xe7)@\x85\xf9""\x85\x80-@\xc4\x18T:}>+@\xb7\xe3\xdeN\x99\xc8-@\x11\xfb\x9d\xc2\x94\xd3,@\x0f\x8e}.\xcc%,@;SD\xcb\xecY,@\xaaA\xd4#e\x8e)@D{\xcf\x9c\x0cm,@5\xf4F\x87\xa1\x86)@6\x87\xb9y\x81@*@\xa8\xcf\xb5\xc4sy,@V.\xc4\x19j\x7f(@\xf8\x10\x8cwK\x89(@\xc34*\xc2d\xb1)@\xa5\xe8\'\xce\xe8c(@vp\x0b\x99\xf8T,@>\x80\xc5\xafr\x11-@\xb9\xb9\xd7\xb1\xc3\x8a-@\xdc\x84\xbd\x8e\xcd\x9c,@G\x1b4\xe6\xbe\xd4(@\x90\xb2U\x12\xbb\x89)@\x7f\xe2[\x0f\xfbi.@j\xb2 \x94\xd4\x9e-@\xd6\xb06\xd2d\xac-@\xf5\xf4\xee\xeaO\xa3-@i\x9c{\xdb\xd20*@3\x9e.\xd5\xa7\x92,@\xef\xb3\x13\x12\x89^)@\xe52c\x12[\xeb%@ ^\xa7hNb(@\x84`\xc2\xbb\x15\xb0-@j\x085\n^H)@\xa9\x9c,\xc7\x19\x86-@\x92HN\xf7\xcd\x10(@)\xb6h\xfdf\r*@\xb3*\x7f\x9e\x0bx,@+\x19[K\xb9\xc3-@5\x82\xd4*\xc8\xce-@A\x17\xbe\x94\x996-@y\x95\x90\rz\xb7-@\xd8\xef\xc0\x9bw\xa5-@.{\x8c\x17\xa3\r.@\xb8k/\xde\x86\xb9-@\xbb\x95\x06\x99\xd9\xe2,@\x8fU:\x14\x0fx(@\xfc\x0c\x00z\xce*(@\xe1\xfaiA/\xb7,@r\xd4UgN\x03-@\xf8\x97M*\xc0\x1f(@\x0f\xd3\xcd\x83\xb0,-@\xe6\xd3H\xf3z!-@\xec\xfc\x80\xe2\x9d\xc1+@\xdc\xa1Qs\x18\x06(@\xc3\x93\xc3\xe8db(@^C\x05\xc2\xaa\x80*@\xbd/\xc4,\x91\x01\'@R\xc4\xc4t\x8a\x85(@P\xf8\xa5\xd1\x1dc/@d\xb2\x01&\xed\xd2/@\xec;\xeeq\xab\xb0&@\xf5\x1b0\xd3R\xe7,@\x8a\x00\xf2\xc1\xb5\xb2)@S\xd0.\x95\xfe\x16(@\xa7\xec\x94A\xdf7-@\xba=1\x9f\xf6o\xeb\xbf\x14X\xba\x92\xc75-@c\xfd\x8el&J-@\xdd\xfe\xc8P\x84o-@w\x8f\xcf\x83\xb1\xf6&@\xd0KTV\x8b?(@\xf6\x9a\xbe\xca\xb4w(@\x139\n\xdd\x00\xbd,@s\xfe\x83R;\xbe%@os>\xea\x9d\xe2(@\xfbc\xf1\xb5\x8a`+@\xe9P\x02\x12i\xdf&@\xeb`g\xfa\x05\xe9,@\xa7\x03I\xbd\xaa\xfc-@f\xea\x06\x83Zk-@\xef\xd7l(\xe7\x83/@A~wD\xd3\x94\'@?<jI\xdd\xa0/@\x0b\xafj\x1f%\xfc,@\xb5\x08\x9c8\xd3\xbe)@2\xe4\xfcq:W-@J-*5\xa1k-@\x8e\xcfGg\x1e\x0b*@\xd0Q\xc2z\x02\x1d-@U\x1c\xe3\x9d\xbb\xd0&@1\xa1\x94V\x84D(@\xdb\xc7\x92h\xf4(-@\xb7\x14\t\xea\x02y\'@\xb8\xff\x07n~1,@/\xeeh\xaaB)*@\xf2|\xd9\x92o\x0e)@\x11\x06)g\xd9H-@\x85\xe2\x11\x8ech/@\x08\xc2\x03\xbb"v/@\xa2\x00\xacW;p&@\x1f\xdb\xdd\xbd\xa5S(@%\x00Q\xacYO/@\xe8^\nR\xc4l-@\n\xe8\xf2\xe0\x9a\x00,@\xe7;\xe2A\xfc\xf8)@k\xda`\xa8\x81*-@\xdf\x9e\xfd\x186\\&@\x88\xdb\x16\xab\x03E(@\xecL\xa7>`\xa8(@\rD\x9a\x90\x0b\x85\x05@\xe0\x8b\xdd\x1a:\xf0(@\x16qt\xfe-{*@s1P\xfejk-@\xf4>[)\xfe\xe8-@u\xc2\x83\xad\x08]-@i\xd0Q\xb6 .-@"oq\x95a>&@y\xca\xe7K\x1c\xcd,@\xb3\xb9\xf1\x97\xb4G)@\x04\xa4\xb7O\xd8\xf2%@\x1a\x84\xce-d[&@~\x93.Z\x9bY(@\x8a\x11\xf2O\xacl+@\xfe\xca)V\x1e\xf5-@\x1b\xc3"\xe5\x97\xac,@n\xc1\xfdX\xb8\x93-@Q\xe8\xdd\xf8$\xb0/@\xfc\xdd/\x05gw.@k\xd5\x86\xd3\r\xb4\'@%\xa6\xbc\x97\x051-@\xdd\xf1\x9d\xec\'u-@\xe8\xa3{\xf3\x9d\xf1\'@`\xa7F\xe1q\xa0,@\xc9\x04\xe9\x8a+\xd8)@\xfd\xdc\xd9\x86\xaa\xaf/@\xfe|\xf9B\x05\x12)@\xd3w\xc7\x19\x98u&@\xc4z\x10I\xf0\xe6+@~p\xa0t3~&@\xbb\xb4\xf6,\xae\x9f\'@\x95\xb6S\x9aw)*@\x0eh\xbfG\x83\xaf*@\x06B\xa8\xf4\x18\xcb%@d:\xd5\tu\x00(@h\xdaQ\x0ek\xef(@\xcb\x0b\xe5C\xdbf&@\xa4*\xfe\xdcL\xa9\'@\xa7\xbfGC\xf0\xd8%@\x08b\xcd\xf9\xa8y\'@\xd6Z8\x9d\xc3\xcf\'@\x0e`6\x10\x15\xfe\'@Q\x9a\x05Z\xfc\n*@a:\x17\xa8\r"-@_\xdd\xd8E\x7f\xb9/@\x86\xad\xc1\xad\x10\xb9%@^\x9f\x13\xb95\xa1\'@{8\xe6N\xa7\xf3,@\x0b\xcaG\xcf\xd07-@\xb8\x0b\x87?\xa3\xc1,@3\xb0\xa4\x10:\xd8\'@T)d\xccl\xa5\'@\x81\x9fxJ@!-@\x92\xacJx\x1cM(@\xb65<\xe7:\xc6,@\xc3Q\xfc\xf8\x83\\-@\xf0K\xe3F\x8fQ/@8W\xf5`\x07\x1c,@\xbd\x9d\xb4]\xcd\xd2)@[!=o#\xa5\'@\xe4V\xefO\xf5\x06&@\xf0A\x11\x8c\xe1"*@z\xb0q\xfbE\xce(@\xcb\xa3\xab\x02tO%@|\xc4\xc9\xecCE)@\x89\xebv9[u%@\xca\xbc@{\xe5\xf4%@"\x9bc\x98\x80\x17,@7\xe2\x04\xf0\x0c\xbe&@Ay\x84${H)@\xbbN\x05\x9d6R-@d^\xeeN1\xdd,@\xbd\xa2\xd0&\x98q%@A\xd5GS\xc0\x8e&@\xcc=AE\xb4\xbd*@j\xbfn\x80\xc1^%@\xf1\x06\x19RDG&@AW\xa0"\x87\xea\'@8\xe6\x13kI]-@Y\xa4\xcaE\xec\xce(@\xf3:\x90\xa4\xc8/)@\xe7\xda3\xf9\xdf\xc6)@\xbdYM\xba\xa6\xdf%@\x8cn\x1c\xa0\x16n%@W\xd9S\x03V\x95%@V\xd3#4T\xed\'@f\x85h\x06\xfeV\xf8?m\x83s\x9b\x06F/@H\xdd\x90\xfc#\x1b.@L\x9eS\rd.+@\x15\x8b\x14~\x83X&@m\x165\xa2\xdb\x1a&@x\x85%\xaf\xfd\xae&@\xa0P\x8f\x88B\xeb&@\x8b\xa6\xd3\xe6y\xf8&@+bN\xca\xe5J+@\xed\xf64iMl\'@8\x1d8\xcc\x1dA.@]u\x17q\xf6\xc6)@(U\xd2\x13C\xa2&@3\x85N\xf6E\x0f\'@WT%\xc7\x99\x1e\'@\x0c\x88\xd4)\x84\xf1(@\xc9\xe4\xb9u\xaf\xca%@S\x13`\xa1\xf3\xa3&@T\xbb\xf1\xcb\xcc\xe4&@7J\x10\xde\xa9\xf0)@:\xfa,\xc9KM/@\xe9bN+\xd0\x000@d"\xf1\xef\x86\xba-@a\x94NF\xbcR-@|\xd2\xa8\r\xc3\xe0%@\xc0\x89\xda\xd0A\xc0\'@U\xbaz\xf5\xb0\xcd)@:\xda`\xe9\xe5\xe1)@\t\x8bX\xcd\x01\xc3&@\x84\xb0x\xfb\x15C&@\xed`\xb2\x1b\xcb\xaa-@\xba\xfc\xd2!\x84D*@\xce\x8e;\xdb\xdfT*@\x17\xb5]\xfe\xc3\xc8\'@\xce\x00\'\xda\xdf\xb0&@\x9b\x99\xefvX\xda\'@\xde\x01\xcf\xf10\xa1&@G2\xc80)\x18,@,\x05\xf9\xb5s\xad\xf0\xbf\xbf\xfc\x11\xd5\xcd\xa7&@\xeb\x01\xd2\xc7\x98\x8f(@\x14S\\\n?\xcb)@\xe3\xc0\xd7q\xbf\x7f&@\xd0\x95\x10\xeb[\xc0\'@/\x059\x86\x08\xf1%@\xf8\x14m\xc6\x1f\x12)@\xa8\x82\xfa\x00\xe6\xc7%@LB\x07\xb6\x9f\xba\'@\xfd\xdb,M\xe6\'+@\x06\x17\xf9V*\x8d\x05@*\xb5Z\x889U&@\xd4\xeao\xa3\x8a]-@\xef\x08D\xe7\x10j,@a\xd7\xdd\\\x0b\\*@c\x8b\xea\x11\x19T(@M\n\xbe\xccx\x05&@P\xda\xdb\xe5\xe5]&@\xfb\\y\x89\x17\xcb&@\xf4j\xe5\xfc\xc0\x07)@ \x92O\xd7\x15/(@\xa7yM\xfc} *@O\x9e\xff\x1f\x90Q*@\xd8\x90\x01\xa9\xac\x1c&@]\x1eSNM )@\xa7\xb4\xabe\xfc\xae&@k\x81ZZV\xe0)@\xeea\x9eg\x9b\x8c\'@\xb0&I%4\x15&@Zw\xa9e\x10\xbb)@\xee^e7\x12\x18&@\xaeQ\x0f\x14\xa93,@\n*Y\xca \x0f,@"\xf9\xb4\x83\xe9\x9f)@j\xa3\xdb\xa2\xd8\xc0\'@C\xb2\x04\xbfFf*@\xe5\x0f\x92\x03q\xca,@c\xd9\xbe\xe9=\xbb)@\x96xy\x13\x94\x83)@a+1\xf3\xbf\xee%@\x8b\x1c\x9aY\xd0\x04)@\xae6`\x9b\xb5\xfa%@*\xaf\xfb\xbc\x9e\x04&@X\xbc\\\x1dg\xaa\'@\xc5\xc9Yf\xe9\xfc(@\xe7E\xaal\xc9\x93&@\xee|\x12\xc6\x9c@\'@\\fe(\xa9\x1a0@\x83\xb7\x07\t \x00)@\xde\xce\x05\xba\xfa`,@\xe8s\xcdj\x8e\x9b\'@4\xc3N\'\xb8\x01\'@RXb\xb7\x9c\x01\xf5?>\xe7\xa5-\x0b\x05,@*\x01U\xe99\xc3&@5Ej\t1\xf2(@\x19z\xe9\x14\xa5\xc8&@\x02\xbf\xba\xf6p\xb5\'@\xbf\xe4\x83a\x07\t&@kC\r\x19%\xd1\'@6\xc7\xa4\xaf\x9c,.@\xa4b\xc2\xed\xcd\xd8-@%<\\\xe0\xdb\x95-@\x92a\xc6\x9d\xe6\x02-@>vt\x8f\xca\x81\'@\x04\xfe\xd6\xb9\x94\xbb\'@\x97\xd4\xa5p\x1f\xbf\x05@+\x9e\xceg3~(@g\x910\xa9\x1a\x85%@:\xd6\x9eP+\xf1%@\x83\x14\x8a5\n\x9b\'@M\xa0\x9e\xa2g\xcf\'@\x00\xa4w\x18K\xf7(@\x8c3T\x13\xd4o&@\x1c<)\xd4\x04\x8a\'@\x01OM\xccP\xf8(@_\xbd\xf9\xed\xfc\x9d&@\x8e\xb9<\xdd\xdb\x8a(@\xe0=\x80|p\xf2!@7\xafp6\x0c=.@\xa6\x9a\x98oM\xa6-@t\xe6y\xcd]\xef!@\xec\xf4\xf1og\xb1,@\xaa\xf9I$\xffP-@Y\x8d\x18\x00e\xe0&@\xa6Ln\x94\xd9\x010@4t\xd9\x8a\x8aV.@0\xc38\xa4\xb8\xb5-@1\xdb\x80\xcfr\xa6\'@c<\xc2:w\xb7%@\xee2&e\xad\xdf&@\x83s\x83`\xaa\xaa(@\x17{\x95T\xc1~\x0e@\'\rk\x17\x91\xa0%@\xba\xe5\xcdf\xd0\xb6(@\xd9E\xa4\xacf\xd4%@\xc1\xe3\xd19{\x95&@5\xb1h\\\xab\xa4\'@\x1bBV\x81\xba\xa4(@\tYG\xc0q8\xf4?\xdc\xed\xe4\xeb\x11\x81&@\xbc/\xbb8\x07\xbb(@\xa6H\xcd\xae@\xef\xf4?\xa1\xb3\xe8}\xe8w&@\xfd$n\xb9\x83\xe9&@\xc8h\xd8HQ\xa5\'@\x81\x88Kyg\x9b(@\xe32;\\\x0e\xf8%@\x05m\xee\xb8\xd3\x95/@\x94f\xe3A9\x13+@[\xa9\xc6uB\xe2\x05@\xbb\xee\x12G\xd8\xd3&@u\xe4U\xde\xf0\xaa(@H\xb4`\xeb\x14\r\x06@\x0f,\xff?J\xa5%@Ef\xe8\xab!\x81&@\x01\xe8=<\x93K-@y%\x98\xd4\xd7].@\x96\x868\x03\xcf\x9c\'@\x18\xee\xbe\xaa\xc1\xa2%@\x13\xfb2\xb5kq%@\xf3\xb7j\x01\xac\xe0%@\xd4\x1c\xdd\xc7\x06\xf8\'@U\xcc\xb6\xab~\xc7(@(\x9d\xa7\xca}\x17*@\x1c\xa9\x13^\xa9|,@\xf2y)\xd1\xb8G\'@q5\x1b\xdf\xb3\xc0,@\x85\xa9\xeb\x1b\x97*\'@*\xf1\xe0\x962\xa3%@\x7fz\xf1\xda\xd7\xa5)@p\x8f\x84T\xee\x84&@\x86\xac&\xced\x90%@/ \x1atih%@C\x87%Erx\'@?\xcc\xce\xa5q\xb3\xf2?\xc5\xb1\xfaC\x88G*@\xb3\x9f\xfd\xcc\xc6i\x1b@l\xac\xade\x8c\\(@\x0e\x9a(:\xa7\x97\'@v\xeb\x11S\x1200@BP\xd0#\x0c\x8d-@\xb7\x98T\xd6\xb0\x7f-@\xc8\xf2\x90{\xf8\n-@\xe1\x8d\x96\x881\x88%@\xffbG\xc4\x0b\x08\'@\xe9B\x8a\xbf\xcd\x16-@\xfc\xddKi\x01\xe0(@\x92\xb9\xa6\xf5]\xe7&@s\xfbD\x97fj\'@O\xc2k\x7f$\xa9\'@\xbf)\xcd\xc4\xbc\xb4&@\x83\x95\\\xb7\xbf\x97)@\xc1o\xc6\xd1BH\x0b@\r\xe3q=$\x8a(@G\x14z\x0fY\xef&@\xef\xc6L\xb6\xa32\'@\x0b<R\n\xdb\x92&@\xe8&f\x8f \xc9%@\x9d\xbbW\xf5\xf0\xfc&@LE\x8b\xfaU\x8b,@0R\x19\xe3x\x90\x0b@\x1e\x8fH\xd1n@\'@~\xf9\xd1\xde""\'@K\xbd1\x9b\x92\x82&@p]\x8cX\xbc\xa0&@\xd0\xbc\xad\x08\xe2\x88&@e\x87\xdd\x1c\x187*@\x9d\x1a\x9e~\xbad-@\xb9`r\x1d\xe4B\'@7\xbb\x9d\x16\x9cO-@*\xc9y\xe5x\x8f,@7\x85\xa3\xb7\xbem\'@\xe8\xe2\xed9\x86y\x14@J\x1d\xfe\'\x1a#\x05@&Q\xe6Pa\xab\x1a@3\'\x8b\x96^0"@\\\xea\x86V\xbd\x8c+@\xa3\xf7\x98s\x9d\x93\x04@\x90W3\xf3;\xbe$@\xaf\x0fD\xf6\xfd((@vy\x15\x1fA\xc6%@\x0f4\xf3r\xb9\x14.@\x88\xacB\xe2\xc8\xfc%@&\x05\xf2N\xdfg\x00@H?`\xbdV;)@\xeb\xcdt>\x0b\x05\xf0?#K\x14\xa3~\xf5\x0c@\x03\xd3\x9a\\\x1a\xe5/@\x93t\x8d\xc2A\xa8&@\xa6\xc4\x8e\x91H,.@\xd1\x88\xa6\x04\xfcD\'@\x07\xd4l\x9e\xd9\xb9-@\xe6\x08m&\x83c\x1e@\x19\x9f\xc1\xdb\xe6\x13.@X\xab8\xb6J,.@\xe3j\xb2A\x84\xaa&@\x8d]\xe7z\x8d\xeb%@\x8a\x91\xfdl\xa9\xe9-@\xcc\xd8\xfe\x8e\x7f\xe0%@\x04H\x14\xd0\x9b\x0e,@n\xbc\x94\x7fE\x03*@\x99\xf4\xd6mR\xcd*@\xde \x99\x90\x0e\xb9\n@\x94HV\xd5\x9fH,@Bq\xf7\x1bY\x8f,@d\\\x90\x91\xa9Q.@\x8a\x8b=\n\xff\x0f0@>\xfb\x9a\xef\x0e:0@!\xfd\xb0\xe5\x8f\x98\'@\xcfv\xd3\xf6\xfcb*@\xa8\x83\x9c(\xc0\xa1(@\x03\x08-\xfc\x8a\xdf\xed?\xe7\x07\xa2\xb7\xe4\xa5\'@\xf3\xa5\xfd\xcc\xa94-@\x9c\xb2\xcc*\xe5b+@BB\xbaa\xf080@\xed\x16p\x80\x83&-@\xe9\xb6#\x8ame\'@Be\x18\xbbQr\'@\x98\x85\x1cC\x8d\xdb%@\xfb6\xf1\x08\x1d\xa4\'@\xbe\xca\xe7vx\x9d(@\xdb\xc2\x1b\xd2\xef\xbd(@\x90~\xc5l\xd9p\x00@V\xa6iR\x9bY\x0e\xc0\t\x89\x9dz\xfa\t\'@QH\xe6\x19\x7f\xa7(@lr\x84\x16\x82\x13+@\x19\xa4Z%\xfb\x94/@\x1dL\x1a_1\xcd%@R\xe6\xb3d7\x00&@.\xb5\x9c\xb6\xc2\xdd\'@48\x0cI\xdb\xd1\'@\xda\x17a\x1faj&@L6\x8e\xb0V\x1c\'@\xed\xdeC\xde\xc0\xa6+@("\xad\xa0\xe1K0@\xe6\xb6\x96\x94\x83\xa8\'@j#\xef5w\xe3&@\x17\x87\xa0\x06\xce\xd6\xf4?\xa0\xb1\x9c=\x84D,@\xb8U\xf0\x0c\xd4\x9b%@\x86\xee\xee\xa6\x00\xa8&@|\xfb\xb1\x82<W+@80\xf6\xd8_\xfc-@\x9f\xd0>\x03\x9b[.@M\xfc)>s\xda%@O\xb0Z\xc3\x906-@\x8e\xa2=q\xec\x84&@\xba\x9f\xec\xadx\xe2,@d\xc8\xc4y\x01\xc1%@\xdaMa-\xaa*0@\x8a*\xa4\xd5\x14\xd5&@V\xa3_u\xa8^)@\xc9\r\xb9\xae{\xad(@,h\xdb\xae\xc4\x82)@\x1c?*\x03\xf4\x15&@[o\xa2\xd4\x07p(@n\xf3(v\xf6s+@\x1f#3\xb9\x08o,@\x15\xdaD\xf6\x82\x8e,@8\xa8,\xcd\xe0\xb8(@"\t\x9a\xcd\x8c\n\'@+a\xc6\xffYw&@\xfdM\xd6\x89\xa9\xe3&@x\xfc:\xb05@.@\x1axr\x1f\xb1S0@\xb1\x8d\xd2{\x0c+&@\xd3q*=\x0e\x06&@\xb3\xdd\xc2n\xa3J\x0e@Ca%\x95\xbf\xb0/@\x9c\x0b\xd9\xf8!\xd5*@B\xb1\xb9\xc5\x13^/@\x0b\xafR8\x90_&@\\h\x9c\x8e\xadr.@\xac\xcc\x15\xb9\xa6a-@\x95\xe3\xba\x8c\x13[*@\xe0\x95>x\x92\x91*@t\xa1W\xef\xa6\xf3\'@c\x9f\xd0\x8e\xfc\xb2-@\xe6hI\x04\x8b3)@\xabhX0|\xf6%@\xcdo6[\x11\xf5&@\x88\xe2\x8e\x97\x83t-@\x88\xbd\x19\x88\xb4\x7f\'@&\xeaC<\xc3o&@\x81\xb1\xad\xce\x06K\'@\xe5\x13t\xdei<(@3\x0b\x9fVC\xbf(@M\xa5JoQR/@a\x07\xb6(b\xa0%@\x88\xce9V\xa4\xbe(@%\x1b\x07\xd8*[(@>\xa6\x19z\xce\x170@\xfc\xa6~\xc2\xbe\xf3%@\xe1\x8f\x94\xa4\x02\xa3%@\xc2\xc4\x16\xa6\x8b\xa0\'@2X\xc3\r\xaeG)@.\xa3F\x82\x82/(@\xd8\x15\xc2\xca\xb4\x0f+@M\xf2\xa5s>i-@\x83\xe6\xbav\x83\xbb,@\xc9(Z\xbd\xaeG)@\xa6\xc7_S\x14&-@B\xa6\\zq;.@\xed#\xac$PO.@P\xbcH\xebw\x92 @\x82\x83\xceL\xab_,@]%8`\x17\xb9(@\n\x148\x94\'8-@s\x14ask\x1e(@?\xa9\x1b\xa2%z%@\x07\xd4\x87g\xf0\x14+@#U\xe1tD!(@/d\xa6\xcd\xd1\x13-@K3\x0f|`\xa8(@#\x85\xb8\xc9\x03E(@BB\x9f#\xfb\x9b%@\xa7(\x02\xdd?\xdc&@\xd1^pO\x10e(@P\x9c\x14K\x1c]&@8\x99\xdb\x852r&@\xfc\xc7\xf7\xca\xf9\x0e\xb0?k\x9dq2\x875(@\xb9\xd6\x92\x80\xc9\xc2&@\xf7\xaf\xb7\xdc\xd3$,@\x18{=f)U(@\xeaQ\xa1&CF\x11@}|\x11\x18w\x9b%@\xb5D\xdaIo\xf5\xef\xbf.\x97%mR\xd4%@\xa3uUacJ&@\x0f\x1eB\xd6tO/@\xa5\xbfdoW\xea\'@\xc4\x91\xab.\x8a\r)@\xae\xeeo\x186q&@\xeb\x1e\x1a\x0ex^(@\xba\xab\xd2U\xabY*@\x91m\xb9|{\xae-@}\xb5H\x94\x801.@\x10\'\xd0z\xefK-@\xd0\xc8-\x16\x13\xeb(@\xb2\xc8\x8e\xe0Sz\'@\xf9\xcbR\x15\xca\xd8&@o\x00\x81%\x04a%@_\xc7\x10\xdc\xe2D*@\x8c\xaf\xd9n\x81\x8f\'@\x0f\x82/\xfe\xfe\x90+@\xa0]\xdb\xb5\xcd\x93.@\xdcg\x07\x990\xa9\'@\xf6\x9b\xbdkAl-@\xe6\xa2|`R\x96\'@\x06\x00dS\xb6\xa3/@B\xa3\xc9\x88G\x0c\xf5?\x90tU\x1f\xc1n-@\xd4\x91r\'$\x89%@h\xb8?\xb3f\xbc&@\xf9A\xee3\xff\xf1\'@\r\x08\x9eEw:*@\xc6\x12U\x1f\xa5S+@Y\xb5\xba\x1a\xc6g\xe9?\xb3\xee\n$\xca\x92*@\xc5O\x80\xf3H\'+@\'\x0bc\x0f!\xe5/@9W\x16\xe1\xa6U,@\x19\x90-+\x10\xfd&@\xe1\x99d\\$\t\'@\xc7\x8e\xbb\xe7([&@\xaau\x8aw\x0fO-@0\xd7W\x83\x95\xbc,@\xc8r[\xfeU\xac,@[&\xfc\xd04\xc4-@\xc8\xd7|W\x97n%@7\x03b\x84"\xef\'@4q\\5\x8f\xea,@\xb5\xc6\x8a\xf1\n\xca,@\x1c\x89ZJ\xe6\x98\'@Zy\xcd\xf4UJ(@\xa5\xf7\x97\xff\xc1|(@E(\x91\xcc 9-@AC\xec)\xa6\xa9&@GQ4\xcbA\x0e*@}#p\x8d\xd4>+@\x16\x94\x89\x0e\xd1y.@\x16\x12\x87@\xce]&@S-w\xf2\xbcl&@`\x8f_\xaf98(@\xd3\x15A\x9a(Z&@\x97tJ8\xd8\x88(@\xce\xb3H\xee8a(@\x7fy\xfd\xf4\xaa\x97-@\x18\xdcf^\xbag/@Ge\xd7\xaa\xf6_-@\x9cZ\xd8\xd4\x1f/-@\xec\xf8\xa33\xa6\x07(@\x14\xb4\xd9\xbeV\xab\'@\x8a\xef\xb2\xe3E\xe7(@,\xfb\x95\x0b9\xe2&@\xae\xfd\xa5f]\x8c\'@\xfe\x12\x81\xe3\x06\xd8\'@\xcaD:9eX)@\xfe\xddD\x0fB\xb5&@\xbc+Fb\xb9\xb4&@\xde\xf2FA(C-@Qr*P\xa0"-@\xe4\x11\xb7\xcc|\x8e(@\xf6\xfbJ\x07\xf9\x1e\x06@]u+\xfd\xccQ-@\xc3%\xeeo\x11!(@\xff\xca\x14\xc8\xf9\xb8-@)\xa3\xc39A8.@C\x946\xf2\x1b\\.@\xb7\xd9y3\x87=-@\xce\xc7\x87\x13\xb3\x7f&@\t\x17k\t\xf8;-@\xc0;s\xd64u,@\xc1\xdb\xd9oS\n\'@\x98Y\x17\x05\xcd\x12(@!\xef\x13\xb0\xfd\x0b+@\xe1\x98\xddM\x8dR+@\xe1<0\xce \x96&@x`\xfb\x1dC\x04 @\x1f\xe2\xb1\xe5r\xc3,@\xc7\x0f_\xb6\x1f\xf5\x01@\x9bt\xe7I\xe7\x83,@\xf0\x04\xff[\x92\xe9(@\\:N~u\x18*@\x12\x86\x0b:\xbe3*@D\xca\xdc\xff\xff\xc3&@\xfcm\x8a\x83\xc2\n-@\x01\x87u \xebP0@O\xe4}\xdat\x84(@eNc{\xd8\xa2&@\x97\x8e\x00\x9aF\xde&@\x9cF\x9e\xc7\xe1\r\'@\xe1&Q\x1cL\xcb-@$r\xee\x1f\x01\xbb-@\xa4\x14Y\xdd\xefH-@W\x04\xe8\xda\xaac(@jn\xa0\x86\x86\xf3%@N\xdb.\x1b#\xb9&@31D}/d)@\x81\xd8\x01\xe4\xf4\xa2\'@\x0et\xd4f$\x95,@%\xc2\xfd\x9a\xb3\x1b+@[gL\xb8\x16\xdd%@}\x93\x9bi$\xd7-@\xa1u\x1a\x8d8\xa2-@3.\x86\x92"\x1c-@;\x88\xf5\xc2\'\xb0\'@%\x19\xd7V\xfa\xf4(@\x19>v\x86\xaa\xaf-@\x1d\x82\xca\x17{\x18&@_n\xeeJ\x81\x96&@\xaa\x1a\xc3\xe1X\xa6&@\xfe\xabl\xfc<\xa0&@q\x86\xa1\xfb\xeeK/@\x1f#\xea\xef\xee2-@\xa4u<\xa2F\x8d\x18@\xd1\x88\xe3\xf1\xf4\x1a*@\xe6\xfeJ\x07\xd5n)@2~\xa4\x03/q(@\xe1\x12\xfeV\x98\x12\xf6\xbf\xb5\xe1\x02\xe5\xbc\xae,@I\xdd\xeb\xa2\x9d`\t\xc0fH\x8e\xaa\r\x86%@\xfcn\xc7\x99\xd5^(@\xecz\x8e\xa3\x1e\xb2&@\x89|\x89\x11\x9e\xac)@\x0b\x95\x0fs\x80\xc0&@\x1e\xcd\xab\xc6\x98<(@H\xa4\xe5\xe0\xe8\x96-@\xf1\xc8|\xb3uz-@\xa3\xc1+\x87\xbe\x87(@!\xbb\xbb\x08\xd7\x7f(@\xd4\xeen0\xf1\xe5(@\xd0\x95\xfd\xf7\xa8\x14(@F\x96\x02*\xeay*@\x0fm\xac\xbd\x84N)@\xf6M\x8e\xe8!\x89&@\x88\x19\xd5\xb4XQ,@\x91\xd2\xd5\x13J\xa4(@\x85\x9c\xacb\xaf\xb1)@\xc2\xfcV{\xf8\xab)@\xd7\xd3\xbb\'/\x88)@\x9c\xc5\xc3\xf0\x82H\xf5\xbf\xa5\xb4Cj*\xe4\'@\xdaY\x1b\xd2{\x08\xf2\xbf\x14\xa5\xfb\x1b\xfd\xb6%@\x18\xdaT!\xd4$\'@\x1b\xdb\nf\x1bA\'@\x11}\xcaE\xbcD*@w=\'\xf9\xb2\x9f(@:x\xab\x18\x14Q\x02@OG\xe2\xb1\xfc\xe0-@\x02\x8e\xbb\x04\xe9[,@\xb6\xca.\x82\xbd\xc4)@\xc7\x8aE0\xf0[/@\xa7U\xa7 \x1e\xab)@"(z\xc4\xe9c\r@\xdfY\xf2q\xa6\xff,@\xb8\x08:\xd7A\xca-@\x938\x8d7\xc2L)@\x029\xba\xc9\xbb\x8e(@\xa1\xacH \x93j,@\x84s\xc6\x87+\xe1%@\x1c\x95c\xf8\xa1\xc6&@\xd5\xa3\xeb\x8f{\xcf)@d\x9b\x11^\x9aL.@\xd6"B5\xc2\xb6)@V\xacz\xd2!\xb1(@\x03\xcb\xb3\xc6\xb5\xe4!@\x99eP\xb9\xef\xa7%@\xdd\x17\xef\xa5\xcd\x84\x0e@!\xbf\t\xa4B\xb9&@\xd4\x9d7H\x01\x98\'@O\xae\x9a\x85\xf9\x1a-@L\x8d56_\x98\xec?\x9el\x90\x99\x80;*@\x9b\x7f\x91|\xfd\xa7-@K\xaf\r\xd6S\x98)@\x0bl1\xac\xc2J0@\xdf\xe4\x905\xf2\x97/@\xa5\x11\xb2NA{/@\xcf$L9\x9c\xc6-@A\xbe\xde\xeb{\xbe-@\xaa\tJ\xbe,\x84(@_\x04\r\x98&\xe4,@\xa9\xf6\x973\t\xce&@\x9c"\x96?*j.@j\x8f\x03\xe0N\xb5(@\x17iyD\x14\x9a)@\xf1\xd7\x12\x04\xb94+@:\xcbv\x8a\x01\xc9\'@\x8c\xd7z\xe5uU(@j\x8d\xb7a\x87\xe1(@\xf5\x1ej\xe0\t\xc8\'@zYt\x95\xb5u(@b`\x88\x124;\'@\x02*\xcc\x0e\xee\x13,@l\xd8Q\xdcR\xa8-@\x1c\xee\x10\xf4\xc2\xa7.@\x17\xbf\xaa\xdd\x18K0@\xe8\xca\xb0\xeb\xe5\xcd%@]\xf4\xfe\xb7\xd7\xb4&@ZW\x10\x0c\xa5\xa9)@wH\xda\x1c\x91\x9f&@\x1dYX\xfe\xfb\xa4,@\xa3\xefE\x13\x00\x98-@V\xbc\xacwSn\'@\x1c\xee\x80_?\x84*@\xa8\xd1\x88Gw\x7f%@\xb3\xcf\xa4\xaf\xd5\n-@\xd9R\xc2\x15\xa0\x86\'@\xff\xb7\xc2\xc0}\xee-@T\x8a\x8c\xddP\x96,@\xce\x95\x08\xcchb)@\x7f\x05\xf5\xe42p.@\xe6\xae\x91<\x8df&@\x86\x1a\x1a\xb7\x8e\xfe/@\xca$\x86\x9c\x8f\xdb%@Y\xd7\xec\xc4Z\x95,@\x16\xe8W\r\x04[.@\x88\xfb\xd0 \xbe\x1b\'@[\xd8\x15\xf97\x89)@\xe8Zi\xb2h\xa5\'@8\x00\xfcs\xcaS\xfd\xbf\x8b\xf6\xdd\xcf\xc4\xbd)@\x88m/\x80\xe6w\'@w\xe9B_w\x9b/@\x9d\x0e}\xd7\x11\x0f-@b%\x8f\xe2\xc6O&@\x1470\xe42\x8f&@\x80\xa6\xa5JUa)@;\x00\xa99\xa6\xa3(@`\\\xc9bS\xef\x05@\x1a\r]\x93\xa4v&@Y\r?\xb5\x9fp.@\xea\xe8\xb5M%\x070@\xc8y\xfe\xe6\xaan&@|\x12\xc2S\xc8\xcb%@\xaf\xd9\xe2\xf5$\xff%@\x9a[\xe4l\x8d\xb4*@\x1dQ\xfd\xf2\xd7I+@a`\xdc\xde\xd1\x81&@$\xcd\xf6r\xdb\xe8,@\xae\xa9\xe1\xe1}6,@\xc4\x9a@\x90B\xa1%@\x92\x08K\xe4\xddG(@\xee\xf93M\xbf<+@\xa6\xca\xd6&\xdd\x8e-@y\xa2\xe5\xc0\x9ct(@GB\xf9\x7f\x02\xeb/@IR\x07\xd7\xae\xb1/@\xff\xc0>A\xe7])@\x9f\xe3\xd2$\x00\x88-@\x06\xad\x01\x97\xc1\xa5,@ImXw\xf4\x91(@\xa0&H7w0\'@\xe42\x14}\xfd\xd3%@g\x9bA\x88\xec\xae-@\x8c\x9d\xf5\x8c\x913,@w\xacI\xaat\x1b,@>(D\xdb{\x8c(@\xc7&\xfa|A\xb4,@\x1e*\xaf\x1d\xad\x03-@\xcf\x8e\xcetZ7(@\xb2\rrew\t*@_)\x05\x80\x8f\xd1-@\t\x00\xcb\xc9\x1b2,@d1oN\xcao(@"Zl(M\x8d*@a8\x84\x83t\xa4-@\xdaG\x13\xfa `&@\xfb,uYV\xcb&@LTJ\xdeRq\xf4?\xb13\tk\xe0\x87+@B\x8bo"\x8a^(@\xe2^<\xda\n3&@\xbco;-q\n)@\x89\xe6\xba%\xbc\x94,@\xf2>{t\x11\xff-@\x1d\xe4)\x85\x99\x8d%@\xad\xbf\\\x80M\xbf\'@\x1d\xacTs\xa6\xfd)@j\xed\x91\x1dL\r*@2P\xebP\xd8\xea,@ \x1d\xe4\xce\x8a\x1e-@(3\x85 \x8aq-@[y\xfa\x0cU\x14&@\x1e\xd7lZHL(@\xc6\xcc\xa5R"b*@\x11\xe1HN\xf8\xd3*@\x19\x96\x01\xc2\xc4v(@4\x1f\'\xd7\xd1\xa4/@{\xba\xa6\xb2\x8f\xb1&@\x89\x1d\xbf:\x81\xc2,@\'*,\x08r\xc5&@\xfd\x96E(Jj\'@A\x86\xe2;/\xc6%@E\x93\x10\xac\xd2\xcc\'@\xd6(\xea!1\x80*@I@f\xafv -@\xe5\xda?\xd8\x01\xc1)@"h5\xf4,8\'@\x04\xa4\x17<\xa3\xa4\'@Z\xc1\xe5\xf57\r*@\x95\x93\xa1\xd3\x87\x90&@\xd4Q\xf6\xc3\x83\xab,@\xd6G\xc9\xe5"2\'@\xb5\xa1:A\xf88&@4\xbdk\xca\xf7\xab)@\x9d2l\xec\xa9\xe5%@\xabqA\xbex\xce%@\x92\xce\xd32\xe5y\'@\x03lXB\xe47)@%\xd1\x81\xdc \x99,@\x15r\xb9\x85!P-@O\xde\xa9q\xb0\xb9/@\x83\x10\x02\xd1\xdb\xe4$@\x9b\xbc\xa6\xcfv\x83(@n?A\rrk&@+\xa7\x0e` B\'@\'\xe0\xfe\x94F\x16&@0\xa8\xd7=\x16\xb5&@\xfe\xda\x1e~\xf9\x81\'@\xba\xacx\x8c\xef\xf1!@\xa4\x97\xcd\xf0:\xf8)@p\x85\xc8n8\x03+@\x82\xado\x96($0@[\x92_\xafL\xc7,@B\xf4u\x92\xee\x04&@\xce\xf0rd.\xd8\x10@)\xf5\xa3\xb8]\xf3)@\xe9\x10\xac/\x9e\x1c)@-\xbe\xefNQ\x96\x10@K\xcdn1\xa9\xf7/@\xb3\x89.3\x1c\xfe(@Es\xaa`\xb5\xd9(@\xf6\xcd>\xed\x81\xdc%@!Bf\xfa\xd3g(@\x1f\xa4O\x9f$\t*@\xf6lF4\x81\x00.@\xd9\xa8n\x133\xe8&@)E\xf3\xb2`\x82-@~\x08\xd7g\x9b.+@\x80~\xebr$\x1a-@\n\xed\xaf\xfc\xec\xe2\'@\x94\xc7\xe4z\xfe\x83\xe9?\xd4Ju\xd6\xdeL+@\xb2\x02\x9ek\xc7\xfe&@U\x8bh\x86U\t&@\x9fb\xc6\xfb\xcc\xaf\'@\xaa\xd7[\x99\x13o*@\x17A)\x82\xb6\x0b-@\xc6\x15r\x0fV\x010@\xde\xb2\xf1\xb4\xa5O,@\xe0#\xb1\xee\xcd\x83(@\x0e\xb3Y\x168\xf0)@\xdf4\xfe\xe6|F*@\xf6u \x04\x8c\xf5,@g\x81\xcb\x9d@\xb9,@\xdf\xf3\xd6\xf1\x95R\x0c@\x12?\xd5\xc9\x1b+-@\xe3g\x92[\\\x95&@<\xb1M}\xb2\xd5(@tQH\xf2\xddT*@V\\\xbb\xf7Kc(@o\xac\x95\x16\xdc<\'@~\x0c0J\xdf\xe5-@:\x17R\x9f%[&@H\xc6\xe1E!\xd5,@s\x88\xb3\xc3c\xc9%@\x9e\xef\xf7\xdcx\x01)@\xddL\x1bF~\xce/@\x0b\xc8\xf6|\x9c3(@\xef\xda\x9b \x92\xe5!@)\xae\xe9\x96\xc1K,@\x15\\Ec\xdb\xea,@\xf7\xe9=\xfa\xf1\xbb\'@\x00\xdc\x04\x8f\xb21*@\xeafK~\xba\x8b\'@\x8d\x99\xbc\x96e\x92&@!\xc3\xfa\xdf\xb0\x9c,@ZWM\xf0\x03v(@\x81f\xed\x0f\x89\x9c\'@\x07`\x07m.\xe2,@M{j\xa5\xdf\xc1+@\x03b!\xa4\xed!*@\xd3)\n\x8b\xa2\xe6)@\x0b;<\xc3\n\xff,@\xeaS"?=\xdd&@\xf2x:0\r\x02-@\x84+>\x10\xb8\x99,@1\xd2F\x1en\xe1)@\xdf\xf0\x17\xce\x9bY-@8+\x10\x97>\x8b(@\x9eX\xde\xfaqp\x11@/\xe4\xbe\xc4\x1aq-@42\r\xbb\x9b\xc0)@\x13\x80\xa5T\x02\x8d,@\xb2I\xd9\xe4S\xcc\'@p\xf9BrU\x81(@2\xba\x06\xb1n\xfa(@f\xc8\xb1+y\t,@,J\x11\xb1iX.@\x82\xab\xec\xd9\xfe\x0c\'@\xb5\x96"t.\xcc-@GM\xd8\x816/-@u\xa1<\x01\xdb\xca,@;9\x9f\x05\xd4\xe2+@\x83q\xcaP\xa8p\x1d@\x14\xab\xc7\xf8\x07\xa4,@\x84}\x99\x81\x01\x00\'@\xd4sD\x8c\xb0\x93*@\xfb\xd8\xc8\x9cP\xb2,@\x1e\xfa\xfa\x90\xe6q-@\xd6ZR\xf9\xfb\x000@\xe4J\xff\xf2M>)@\xf8\xa1\x8c\xe5\xe7*-@7H\x01\xc6\x14\x02,@\x9bfk\xb0X\xbe&@\xf7(\x0c\xe1\xd9\xc3,@\xe37\x9f\xe8\x8e\xff)@\xeewmd\x06\x170@\x03\x90\x00\x00\x99]-@\xf5\x84\xf9\x92+\xe5,@nD\xcf9\xc9\x15*@z\xc1\x9c%\xf1\t\xf7?\x14\x1ey\x83\xb1>.@\x83\xd6N\xa2 \xde/@\x1fe\xde%\xd7i\xea?\xb9\xe4\xe8\xd5\x9fC*@\xf5\xbc\x7f+\x04T-@\x14\xea6\xce\xa7\xdf,@8\x17\xb0\x87\x00\x89-@\x18VT\x99jy-@\x87\xc7bY\x81\xcb)@\x06\xc2\x15\xb3b\x91.@\xdc\xc7\x90\x81\xe3\x1c.@\xee\x1c7\x85\x80\xea)@nR/\xff\x07G.@\xba\xe8\xa3\x84\xbeu)@/\x1f\xc3zl\x01*@\x07\xeb\x8b\x82ps&@\xb0\x14\x92\tM\xee&@s\xdc$%\xf0i*@\x99M5\xd2\xb5h-@\x89\x83\x1c\xfd\xa3T-@K\x97y\xd5HX*@\xc7\xe6\xadt\xa7<*@\x07\x04\x96\x86R\x03*@\x1b`\x05#\x8dR-@p\xbd\x10^b\x8c,@\xafa\xb4\xe6\xe6\x1d,@\x9b\xaa\xf9\xe4\x1a\x8e(@\xa55\xff\x10#_-@\x98\xc3.\x87\xe4\xc6,@T\xa6x\xd8*d*@h\x01X\xf5\x02\xea&@\xa46P\xd2\xcd\x05&@\xe8K/\x0c\x97\r-@\xec\xbc6\xa3\x93)-@\x85%\x92^\xf4+0@\xee\n\x0fH\xf5\x1a0@FY\x94G\xfc\xa4)@\x8b\t\x81\xa4\xb6*-@U\xf1uX\x0f\x13,@BC2:r\xc4,@\xba,\x98\xb1~\x82)@\x8f\x02\r\xc7\x0fd,@hlU2\xc6\x04\'@&:\xbb\x8aJ\t%@\x9f\xa5\x1c\x7f\xbfn*@\x10\x8a\xa2N\xdf\xed\x0b@,\x8d\xe1`-\xa7/@\x15\xa8c\xccq6-@\xbf1\xe1;f\x06-@\xe7\xeb\xc4\xcep\xf0&@\xaf\x8d\xbc\xe2^\x94(@\xea\x14\tE\x1a\x1c*@\x8f.\x90\x87\x11\xc4-@\x03\x85\x1a\x9f\xea\x9b-@C\x9c\x9c\xca\x03\x83-@\x0b\x0b\r\x13\xe59.@=\xd9b\x82\xad\x15.@\x9cTzC\xdex,@[z\xeb~\xad\xc8,@\x85\x81\x1e\xab.\xa9-@j\x1c\x8b\xc7\xf4\xac,@Sf\xfe\xde\x07\x89,@*\xdd\xf9..\x81*@\xb1\x8c\xee|\xf5\x8b%@x\xb9=\xddr\xb6-@\xc2\xfd\x83y\xd3\x83*@$\xe1\x8f\xe6#\x97\x17@yF\x8d\x84lS-@\xca\xa9\xce\xb8\x91\x97-@G\xd8\xd4\x10\xcf\xdb-@f\xe8\x82\r\xe1\x0e)@G!\xbf\x05b\xfb,@s\xa7\xf9\xfdM~,@\xcc\xc7\x06m\xa40\xf6?[\xdd\xbe\xe5B\xcf+@WUc\x0eZ\xa7*@\xa9\x05G(\'\xb8)@|oZWSV(@\x0f\xed#IE\xdd\x18@1\x91\xe7\xc3T\xd9%@ri\xa8\x1d0])@\xb5j\xefE\x9b\x1d\x0c@\xc5?\xa6\x92\xda\xa2.@\x91Q@\'\xb6>&@\xb4\xe4>b\x0f\xf0(@\xf3\xb9\x99\xe1*`,@\xfaG\x163\xc8\xbf&@\xa80:\xeb\xbb\xf8%@\xd5\xf6\xbb\x82I\x12\x1d@\xa0\xfa]\xfeI\x86\x05@\x1f\x97R\xeck\xb5/@k\xcf\xc5S?~/@}R\xf2\xb0\x84\xa7\x0e@\xac"RZ:K(@\xdf\xcc\xae\x8e\xca\x86\x02@\xd7r\xcbE\'++@\x02Z\x10\x95\xf9o+@\xa9\x80F\xf8nX-@\xe2\x9c\xb0OmU(@[\xb9\xd0\x13\xfb\xa0-@\xae\x85k\x06\xad\x97\x05@(\xa1\x8fQ\xcbK)@~\x9a\xdc`\xa2x-@\xe3\xa5\x94R\x9e\xbf,@\xa6.\xdf\\\xbfL\x02@\xa9X\x03\xa4p\xd5 @\x1e{#}\x02\xf4\x03@T}\x98\x9aK\xb2&@\x83\xb7\x89t,\xe7\xef?[\x84\x05\x0f\xea\xe9%@\xa9\x87\xa1p\x1cM0@@\xbf\x04\xb6\xd4\xb0!@\x11}\xc0\x8e\x13o\'@\x80I\xa5\xb2\xcd<+@I\x8e\x9ah\xc4\xdc(@\\\xdc1\xfcV`\'@\\q\x99\xf9X\xd2/@W\x1d\xf5\xd9\xbf\xf8-@\xca+\x8d6\x1e\xbd%@\x9f\xf4\x0c\xf9\xc9,\xf5?\x9e\xf0*\x0c\x05\\*@m\x90L\xffT\xfa&@\x0e\xcd\x04\r\xdb\xad-@G\x7f\xbe|\xf8\xc6-@\xd2\x0f\xf89\x82!\x05@2\x13El\x93\xf6)@\x05\xa5\t\x93YO-@\xfft\x86P\xd6s,@\x03\xad^\xa6\xb2\x8d.@\x0c\x90\xc8?\x7f\xf8\x0b@\xd7EU\xec\xc6\xe5&@\x0bei\x8b\x96\xf3(@.17\x1a\xea\xfb&@\x05\r\x0b]\x8b\x8e(@8\x99\xf3\xe6\xb8\xed-@\x85DVpq\x87.@\xf8Z\xbd\xe1\x9bq\'@\xd8\xd7\xe3\xf35\t*@b\xdag\xf8\xd9\x7f,@9\x14\xda\x00\x13\xf8&@\xf6!-[\xdf\xaa+@\xf0`\x8a\x94Yw+@\x8f\xd7z\xcb/\x8d,@S\x1e$)\xfc\xb2,@\xdf\xd5&\xf9\x04\xa6&@\x0e\x83\x19\x08\x8d\n\'@{v\xc3\xc6\xa8t.@U\xad\xa0+\xe9\x1d0@\xaab\xfa\x99LU0@\x92F\x14\x94\xf0\x1d)@\xcb\xf4\xa5\x87{\x060@J[\xc8[\xd7\x80+@=\x17(\x91N\xf9-@c\xf8 \xe8\x07\xa3(@\x1fPA\xd5\x92Y(@\xf0\xb9\x9e\xfbiY)@\xd5L\xba\xc2ka,@2\xcc\x8d\x9c8\xbb,@|\x0e\t\xca\xfeN.@\x92|aq\xdb\xee&@Ob\x0b\xd1\x043(@J\xab\x02E!\xa2-@p\x1e\xe3\xdf\xb85.@/\xadk\x03\xf4Q+@\x19A#\x04Q\x0c-@\x9f\x9a\xae|\xcb\xb0-@L\x1aE\xf9\xe6\xd6/@>\n\xb6\xf6\x90Z(@`Z\xf6@\xdc\x93+@i5\xb8\x89\x8a\xd1(@<\x86B~\xc8j*@\x0b\x0bj\\\xbd\x0e+@\xb1\xd7|\xce\xdb\x92.@1/Q\xb4\xf8\xbe\'@V^\xee\xcbXX+@\xc1\x1c\xf90\xad\xa7-@?\x80\x801\x87!*@Y\xe1\xe3\xeffU,@\xc1a\xef\xa2 \x0e-@w\xa1\xd2\xd7H\xa7,@\'{\xc7\xc0\xc3\xc7-@\x17\xdb\xa6?16.@\xf6\xbf\x8a\x83W\xc1-@z>\x8c*X\x10*@\x06>\xc2z\xf2\xa4&@\x07B\xbd\x92\x92\xaa\'@\nV\xff\xb9\x8b\x83(@G(\x08Y^?+@\xec\xbc\x89\x14\x89|+@\x88Hq\xda\xcd\xbe-@ \xdfr\x85\x8e\xc8-@\xbd\xfa3/h}.@\x8d\x00\x90\xc5\xb3O+@g\xb3\x82i\xc2D)@O\xbf:&\xd1s-@b\x07t\x1b\x91{(@\xcf\xb3r\xbd}\xf8,@\x96 W\xd5\x88\xbb-@\x8b\xb6a\xce=H)@\x82\xd7\x9c\xed\xffL0@\x07B\x8fZ\x95\x1b\'@\x00\xaa\xd1\xe7OQ-@D\xad\x9f\xf4\xd8Z*@(n\x13un\\.@\xb4^Z\x7f\xb6P+@n|%_\x1a\xb0+@\xf2\xb6\x17.y\xd0-@j\x10\\=\x8b\x15(@=\x17^h\x915*@\x88\x0e\xcel=R0@\r\x02v\x0e\xc3\xe7-@\x17P2\x86z\xfe-@\xddo\x8c\xa4\x00\x1b*@\x88\xad]\x1e\x03\x1d+@&\xa6\xd2D\x0em+@MV\xca\x92\xacF-@\x025\x040\xcf[&@H5\x83\xeeV\xe1,@I#5^1\x96-@^\x92\xdd\xbcps&@\x00\x80?y\xc7\xbe&@0\xb6Ug&=(@\xd7\xff\x93\x98\x11\x17(@\x08\xafQl\x9c\xe5\xf0?\x91\xe1\xf1\xf1\xcf\x9c-@\x8fo\xcc\\\x14\xd7\xec?)\xf4+C0\xac)@_\x85\x00\x83\x0c:,@\xdd\xe9\xe2\xea\xac\xfc,@\r\x12\x85\xb1v\x14-@&\xacKd\xd32.@![\xc8B\xa2Q,@\xd3c%v\x0bI(@nIc\xd4\xc4\xe9!@\xfe\x067U\xf5\xcc-@6\xe3v\xb4\xe9O-@\xea\xa6z\xf3\x1f[*@\xec\x16\x02\xb8\x11\xaa-@\xf8\xb9\x18\xf1\xfc:+@\xe3[\\i1\xe5,@\x0e\xd6\xa7/\xaeK.@\xdd\xdf\xf1,g\x8e)@\xef\xa9\xc1uj\x9c)@ne\x8e\xd4\xdc1.@\x16\x99\x824_k.@\x07~\x13[\x89&0@\x86\xddA\xf5EM0@\xad\xf2S\x11(\x9e,@\xafP\x0f@ou(@\x15\x84\xac\xfdi\xa7-@\xfe\xa8DJ\x11}(@\x19\xe3S\xcf@\xcf-@\xf0\xa8\x03\xc5\xd2V,@\xe3\xd9+"\xce\xfb,@\x1a7\xbf\x99\xe2\x8a-@\xb9R\x1fZ\xc6q,@+Q=\xd5\xfdO(@\xc8\x88\\\x85}\x98,@E\xf7\xa1\xbc\x9a~/@\xa5x\xb2\xcciq&@\x85\xccQ$\x12y&@\xd9l\xb3k}\xf3(@G\x05\n\xbd&m(@g\xcd\xf8\xe0\xbaG+@\xb6\xc4\xce)\x10\xac,@\x08]>\x98\xd6\x070@\xafL\x10\x03(k+@\xf6FSJN\xe0#@\xcc*\xb4x\x91\xe7,@\xd3y\x15\xf9])*@\x9a\x07H\xb3\xd3\x81*@\x9e\xe3\n=\xfd*0@f\x9bu.\xc9\x9e-@\'\x8b\x9d?\xd8\xba)@\xfdT|\xc1\x8c%(@\xa8m\xc4\xee\xcd<+@\x82n\x1a_\xed\xe9-@S\x02\\SS\xe8/@m\x8a\xcf\xfe\'\xaa,@\xfe\x13\xd0E3\t*@\x1b%t=\xcc4,@*\xbfd8\xa9\x98,@\xfa<\xe4\xe1\x0e\xd7/@\x85J(=]\xbb,@\x98\r\x9a\xd9\xef\\(@\x1c&:He\x0f*@U\xef\xff\xd3\x90\xf7/@\xc7\x19\xe2\x80\xfbQ(@@\xff<*fb*@5{\xf9\x84x\xad,@\x08\xe4\x85\x85{\x11.@\x14\x17M\'l\xc4,@\xabk;\x8a\x08\xb7%@\xb3\xec|\x90A\xec-@.\xb5\x81/h\x93&@7\xdb\xd7Oy\x8d.@\xa48{w\xcb&*@a\x8c\xc1T+\xbe&@3\xca\x07}B\xe2+@\xe7k\xe93\xe9\x95,@\xab\xf92+\x84\xf0,@\x08\xf3\x80D\xc0u*@"\xc72\xddD\x04+@\xf83\x83cW\xe3)@\xb6\xff\xb7[(\xd9%@\xea\x83\xf8y\x84D,@\xa8\xd7\x1ew\xddY*@\xfc\xc0<x%*+@\xb6<\xd3\x93\x8bF+@wir\x0f\xda\x18-@\x08\x9aDQ=\xbb(@qJ\xae\x01\xb4\xef)@\xb2<\xf5ZS\xe0&@\x11\xff\xc0B\x97\xd9(@\x88!?\xa8\x84G*@RS\xac\xb9I\x0b(@ \xcf\xce\x88i",@\x8d=\tXm\x15+@\xad\xb9\xb8\x00\x98\xef)@\xe4\x1f\xa5\x07\x1e\x07*@\x0e\x06Tb\xb3\xc9,@\x8f\xa5\x84\n.m*@A%2\x15\x06\x11+@#\xd3q~\xafC\x1d@\xe5\x87tV\xfeK*@\xe6j\xe8\xae7\x99*@\xb5\xb8W\x94\xa8\xe9-@\x0e6\t\xae\xb9\xef*@\xdd\xaa*#\x83@-@8\xdd\x8a\x82*\x8e*@\xce\r!\x8d\xa3\x8d,@A\xe2\xdf^ps-@o\xc9uv#\x020@\xd0\xb3\xeeG&\xd6\'@\xcc\xcd\x92i\x95u(@\x1a\x93<V\xf0\x18(@\xd5\xc0t\xe5\xa4M*@#\x9f\xaa\xa6\\\xb2,@\xa4\x02\xc1\xbcjJ.@\x90\xfa\xd1\xda\xdbQ-@Ya|\x15\xe2\x87*@^\x82\x85\x06\x1c\x1c+@\t\x9f\xe3YW\x1f+@^\xc74\xe6\xe3=.@%,\xaf\xdf \xde/@\x96\xb8\xbc\x9a=\x19,@:\xbd\x14\xd1\xb8?&@h\x05\xd4\x95*\xcc(@K=y\xbf\xf8\x14*@\xae,\xb0$m?*@\x14WnP\xd3\x82,@\xb1\x01\xac\xfc\xc9\xa3%@\x9f1\xf1r\xf3\xe8)@\xa92}_\xf5\xb2&@\x1d\xdb<K\xea&+@\x9b\\\xb6\xa2\x0eg*@\xd4F\xa2\xf0\xbb\x06*@\xe7+\x0b\xda\x1ci-@dK\xa38\xa9\x92)@\xd2+\xf2\x81\xc0\xee)@\xe5Y\x05J\x7f\x97\'@\xbc\t\x06\xbc8\xc7&@\x0f\x05\xfc^\xc2\xc4)@_\xec\x0f(\x83\xcd\'@W\xa7#\xbdY\xa8&@\xc9\x82-\xaf\x95\xed&@\x89N\xe7\x0b\x84\xe4\'@xe\xa7\xc8\x17\xa9)@\xbc\xc2@\xaaG\xa5)@\xa4\x80ht\xf3f&@q\x08\xa5\x15\xbb\'-@\xe0\x9f^4\x86H.@$\xa6\xa2S\xa7,0@`Ay\xc9\x1ay\x0e@N\x110`\'R&@~\x83n\xcc\xb6\x81&@\xa3Z\x9cD\xfe\x8f&@\xf8a\x0b0\x12\xe6&@v\xfcH\x19\xfb\xac&@d,3\xae8\xd0%@\xe3\xef\xc3)\xa3\x1c*@\x91\xc8\xfe\x81\r\xf1%@_\xe5\xab@\x97v\x19@i\xd1\xe75\x88T&@\x94\xac\xf5/\xceb&@@\xa4\xec\xf1\xa1\xcb&@6\xe6)b \x0c)@\xea\xca7\x8a\xd3\x94(@\xc7\xe3t+!\xc8,@\x84,Z\x9b\xf9\x1d\'@\xc3\xe5\x94\xc1A\xa2&@\xb8\x93h)\'\x13&@\xba\xd5<\xb1n\x11\'@P\x84nCa;\x1a@Mg!\xb0x\xb1&@\x10\xfar\xff]\xff\x19@J>\xe4}\xed\x8a*@\x02\xf0\n\x81\xd2Q-@\xad\x08\'\x82\xcb\xb8&@PD\xbb\xe5{\x15&@\xb1e\xdb\xd5V\xe5\'@E\x8d\x9b\xb1.\x91\x18@\xe9`\x17\xc0!\xfd&@\xb9\x06u\xe6\x1a\xc8\'@\xb3^g\xdf98\x0b@\xd4q\xa8\xbe\xd7\x15.@G\xc0\x15\xa6K\xff\x18@\x8b\x97\xd3\xad\x03\xed%@+\xa9P\x10\xcd\xd4\'@!\x17\xaahz\xf9%@TX\xa6\xaf\xbf\x07&@\xefpa\x91\x1e\x1b&@\xf7pd\x06E\x03)@\xbcY\xa6\xb5L\xaa-@\xe6\x0f2\xee\xba\x99&@\xaa*S\xe1\x9eW)@%\\\xd8U\xad:\'@\x98\xc0\x07{K\xd7\'@\x17\x7fBg\xd8\x8a\'@\x12{\xc4\xd9w\xef&@\x0b)\xaf\x11L\x05-@\xbc\x85\xf0\x1c%:-@\x04Ch_G\xc9%@\x87\x189v\x9e\x8f&@\x84\xc5rD\x07-)@\x82\x1e\x14,\xb7\n,@\x8d\xc8 \x9d\xbf\xd2-@l\'\xc6\x89{L)@\xda\'\xe1\nG\xcf(@^f\x19\'\xdb\x97\'@\xa1\x8d\xbfFEY&@(%\xa3\\:\x03\'@\x8aw\xf5H\xb9#\'@\xf6d\x93\xbee\xe0&@-\xd8\xc8O!L,@\xf5aU\nS\x95\x10@\xff(\xf3\xebnG/@WSql\x1c\x17&@\x15H\xa1\x0f \xdc%@\xd7\x97F\xfe\x01\x07&@C]\xc4j\x83})@p3}\x12x7,@\xcd\xaeh\xecB\'-@\xc6v\x02\xfes\x84\'@\x10\xc8\xa5b\xca\xe0\x0b@U\n<b\xef\x8d&@a\xdf\xfbx`;/@\x90\xce\xb3`\x1fh*@\x071\xae\xde\x04\xf3\'@K)\x16\x8ee\xbd&@\x9bU\x982eP&@;\xd8\x0f@\xa8p&@Bn<p*\x8a\'@\x93Q,\x8e\xf7\x9c&@\x97\x0e\xee\xf0\x99\x8d(@mM5\xdb\xb5\x18.@\xe4\xe3\xd6\xa1\xe4\xec\'@\xbe~o\xf5\xf9{%@i\xc2\x00\xeaa\x19&@Wb*&\xech&@U|[)\x17}%@\xd0\x85\ri\xb2\x1c)@\xc2\xf0\xbe\xa4q=*@(\x04!\xd67\x0c&@\x88\xeb\xca\xed\x7f\xc1\'@1\xa4\xf2@9\x1e,@@\x0fh?z\xd1%@\x83\xc1\x05>?V-@\x05\xb1y\xd8\x18\x82&@\xa6\xf7\x14\x03:\\&@\xd6\xd6\xc0Q\xeet&@\xfe\xff{\x0ep\x1f*@\xc6\x0cF\x9fp\x01*@;\xff\x14\tI`)@Q-\xf5\xec\xd7y%@\xbd\x05C\xea\xb3x%@\xaf\x96\x01\x82v\x96%@x\xf8f\xef&\xef\xe1\xbft\x03S\x06\x80\x84%@U\x18\x87\xe9P\x9f%@\x1d\n\xe1\x9d\x8d\xe0&@\'\xf8\xf8k\xb9\xc4(@\xbb\xbe\x94e3\xca)@\xf0$\xc1\xcc\xdbs\'@\xccn\x93Ui\xbf%@I\x9d5\x8a\xe2\xd5&@T\xb9\xe8\xa6\xeca%@z\x83$:\xd9s&@\x03\xf1Q4\x90\xe2&@h\xba\xbc\x89\xfbe(@9\x84\xd1V\xce\xe0%@\x9alp\xee\xaf~&@]\xae[\x99R\xa0\'@:\x1f\xe1\x1c3\xa0%@\xbe.BT\xea\xe4,@\xa5\xb6\x89\x1c\xdd\xd4%@Z\x12\xa9\xf9b@.@1f\xc8\xe8E\xf0\x03@\x15\x9dOCr\xdb&@6\xd0\x1e\xa2)R-@\xf6\xe9\xf7_<b(@+z\xfa(\xf6\x160@I\xc7]dB\xa7%@\xb7t3,\x8d\x01\'@\xc2\xe79\xd4\xb5\xf8\x12@\x015\xad\x02\xc4\x16,@\xec/\x0cfP8,@\x80\x12\x996Hh,@pP\xe2\x12\xa9]-@*W\xf8\xf9\xbf\x9d\'@\xea\x0f\x0c\xb8\'\xaa&@\xcf\xa8\xd9>X\x99&@k\xcb\xc4\'\n#-@\xb2\x8bDg\x08\xd5)@\x85\xbf\xd1(\x13\xce\x1f@!\xe0H\xcd\x9b\x95\'@1\x9fK\x1d\x9e\x9d&@\x0fY\xcd\x0ce\xf8,@\x12Xn\xe1\xc2\x84%@\x16DR\x8cC!&@\x1f\xcf\x03\x9b.\xb2&@:R\xb4\xa7\x88$\'@iF\xae\xf8\xebh)@\xdeu\xed\xa2\xf9; @~\xee\x1d\xb1s\xaa%@9\xde\xfd\xf7g\x81&@\xbd\x03\xd5EI\x90%@\xc0^\xd7+\xb1\x95/@U\xd1u%\xfc\xa6,@\xb9r\x9f\xd4\xcb--@\x07\xea\xb26\x82f\'@\xfa\xb2Y\xfc\xac\xae-@r\xe7\xdc\xc1y\x00(@\x88\xc5X\xf4\xf4f%@\xce\x14b\x1c\x18\xc5)@X\xf2\xb8\xa4\x84\x8e%@\xa6\xd6#\xe7hF\'@\xec_\xaa0m4-@\x14\xbd\x14\x85\xf7p%@\xebH\x97L@\x9c%@\x1a\x8d\xc2\xff\xc4\x08,@\x9cz\xf8\xfaE^\'@+\xf7Xy\xbf\x02-@\x95\x85\xc6c\xc5R\'@\x12\x82\xf9\xc9\x13\xec\'@\xd1\x06\xb1\xd2s\x83\'@\x88\xdd\x95\xc2\xdc^%@\x91\xec\x86}\x99_\'@\xea\xb7\xd9\x01 \x9c,@dQ\xfb\xea\x80\xa4\x11@\xc7O)R\xf2\xd2\'@]h\xdf\xac\xfd(&@\x07S\x1d\x04"\xe6)@\\\xcbP\x9c\xca#*@\t\xaf\xd0\xf7\xb7a-@\xef\x95\xc2\t\xea]\'@\xc6 \xce9\x7f\xae/@\xce\xb5\xf8P\'_/@\xb5\x9c\x9c\xb1\x8fB,@\x1a<\xc5#-2-@\x8b\xea\x15I\xfd2)@u\x141{rs-@Q:\xc4!\xd6}\'@\xa8\xe3.XAp&@wi\xa7\xa8\x19\x04*@\x8f\xda\x89\xb3K\xc4+@%\x16\xd7\xd5d\x9c,@\xe8\x8c,\x8d_Z(@\xe8\xdd$|\xf6\xf2%@\xe0B SQn\'@\xac9\xae\x1a:\\&@\x16\x88\xda\xce\xafu(@\xa2\x14hn\xb76*@\x92]Qat_(@\xb3\xac\x01\x19\xfe\xd7,@\x92\xb5\xce\x95Ug-@<\x7f\x1c\xf4\xb3\xa8(@\n\xa8\xb20\xd1\\&@\xf3\x022\x01\x86\x92(@\xf3\xab\xca\r\x8ez)@>\xd6/\xb8\x07.,@\x95T\xa1Wqt/@!.5\xa9rN-@l\x99\xebD\xdb+-@\x99~Y\xdb\xc7w/@\x07\xcd\xf8\xdc\x80\xed(@\xad\x9e\xff\xaefz\'@\xba^\xc1\x06\xf2\xd4&@\xa4\xe6\xa8\x8fpk-@\x84\xeb\xc3j\x11\xec(@\xc1$\x8bj\x88\x95\'@=\xe6>!\x1b\xb8,@x\xe1a\xdbuc(@\x064\xec\xf4(\x80(@\x01\xc4\xc4\x1ag\xbd(@^\x84\xad\x1b\xe7O,@\xbc\xb2\xf0\xf1\xbd\xf3,@:E\xc18pn-@\xc4\xb8\xc2\x11\xd6.-@\x03\x82G\xf5\x15\xe1(@\xcb\xc0\x16@?8-@\xc3U\xe8\x0b\xe0\x18-@\x92\x068c\x0b\x0b.@\xb1\xa9\x07\x93i]&@\x97\x91\xdc\xed\xbb\xbf,@!FA\x02u\xec-@\rD\x89\x85E\xb9\x05@\xf3\x10\xd4\t\xe2<,@K\x96\xff\xed\x1e\x18\x06@\xd9\xe9\xc7\x9f\xf17(@\xb6\x10\x06Tn\x8a(@\x06\x96\x92\xcd\xf7d(@\x97\xa9V\x8d\xa3_(@\x87=\x07\xa8$\x07(@\xc9\'\x84 \xfa\xb2)@|\xd8 \x9d-\x08,@\xccx\xe7\x13z\x9d,@\x92<k\x89\x82(-@\xa1;3\x994\x1f(@\xd4}\x98\x10-y(@4\xe4\x87\xf5e\xc7,@_\xc2\xe9\xc2\x956-@j\xa8\xb9>\xe3\xbd\x12@\xa5\xf8\xa5\xc1\x90r,@}2\xec\xf7\x8f5(@\xb7\x98\x1d\xbe\xa0\xba-@\x10\x86I\x8b[\xeb\xfa\xbf\x88\xb4\x1f=\x18\xae)@\x8erBh\xb6\xf0,@\xdb\xfc\xbf\xe4{\x83(@\xf5)\x9f\xfb\'\xab(@]jj\xf5\x96\xd5-@\x95I\xec|\x08\x94,@r\x9d\x0e\xfa\x94\x9e(@S\xa4\x9f>\xa2e(@\x91\xd0c\x01sD(@\xe4\xda\x92\x00F\xea%@0)\xa0\xebs\x13*@2\x82Zc\x96\xac-@\x9c6\\\xf2\xe3\xc5%@\x87\xed\xd7\x991\xf4!@G\x88;/\xac\x83,@\x8b\xb8\xa4\xab\x90f,@e\xb7\x00\x16|r(@\xebV\xa54\xdas(@\xbd\x8cLU4a(@\xe3\x9d\xdf\xbd}\xb9,@\xac\x95\xa7cSv-@co\xc1\xc5\xd0\x88(@\x99\xf1\x9c\xae\xf8\xa7)@TF\xc1)\xd7\xe2%@\xe4\xe96}\x02\x81(@l= \xb5\xb2\x84)@\xd1\xa9E\xe1\xc0\x81-@\'\xbe\xc1"\x84d-@\x86i\xfa;={,@\xb6\x18?\xc1\xfa\x8c)@\xcf\x88\x9a1$\x9f(@\x95f\'P\xc9\xd7%@\r\xc0\xe7p\xd7 ,@\x1a\xa5{eg\xe1-@\xde\xa5IN\x86\x8f(@\xca\xcc\xf3\xb6 \x07(@)\x01\xac\x10<s\x1a@\xb1\xda\xb49\x98\x17*@\xc3/\x12\x08\xcb\x17-@\xe4ic\xefu\xbe)@\x0c\x93\x95\xa9\x0f\xb4(@\x9d1\xa4\xa4>e\t\xc0\xbb\x8fl\x15\xf0\xc1,@\xb6]_\x8ds\xd0,@KRfL\xb5\x9e)@\xee\xb7\xc25X\x9b/@\x0c\x1di\x04\xcf\x87(@e\xd1\x1f\xec9\x1c,@\xd8U\x87E]>-@\x98\xc4\x9e\x8b\xbb\x87/@:FG\x9e4\x8f\xf4?\xf8\xd1\x8a\x96\xfbY-@\x92(\x99\xe0\xd4\xb1/@-\xe2\xeegQW(@y\xc7<\xe9\x95\xd3%@\xe5\xe1\xa9\\4\xa5,@;\xa2\xbed^\xa2/@\x9b\xfaS\t\x10\xec/@w\xe0\xdb\x8bR\xf6)@\x03(\xf5\xfa\x9ct(@4\xeegK\xb0\xd9-@\xd1\xe0\xb7\x87]\x9a-@\xaf\xef\x10\xbeS>(@\xdcw<\x1d\xa9\xee-@\n\xa4\xad\xd2\xb7\x95,@\x99\xc1p\x0b\xdd&)@\x8b3\x90r\xfb\x1a*@\x8e0\x1d\xd6 a)@}\xa5\x87^\x82w-@\xfa\xf2\xa3l\x01\xaa(@\xae\xec\tz\xf2b)@\x00v\xc3\x15\xfa\xec)@\xea\xa3\x04\xb9\x8f\xdb%@\x99\xce\x1d\xee\xcf\xc7(@\x97\xd6\xf1J`\x9a)@2\xf2\xec\xc3U\t*@l\x11E\xac\xb9\x9e.@;\xa0\xf0\x88"\xa2\'@\xc3\xb8\x01\xca\x85$\'@i`\xc4t``!@i\x8a\xc4\xce\xd4{!@6\x15\x0f~\x150\'@7D\x82\xbb\x06\xe7%@\x9b\xe8\xe3\xbe<\x9b\x19@ \x03M\xd0\x8a9.@\x89\x8c\x98(_K(@O\xa3\x04V}9\xee?u\xff\xc2\xf2\xb8\r\x05@\x9b\xca\x84\x14f\xf4+@\x96\x01\xc41\xa1z\x06@|\xaab\x9f\xda:0@#\xb0\x03\x1c{\xb9\x04@_<+\xb8,\xb1.@qAo\x8e\xbfA&@\xf9[\xb4\x1a\n\xe1\x14@bo\xd7\xea\x1e\x99\x1a@\xf3\xe0X\x17\xa2\x83\x02@\xb0y\x15o\xb0\xc5-@\xad6}f}j&@\xb7g\xe0y\x98$(@\xc7\x84\xafd\rW(@\xf3\x99\xac\x07\xfcS(@AN7\xf7\x98\xae&@?\xed*\x9f\xd6\'\x0c@Q@w@\xac\x04\x0b@o\'%\x076\xae&@\x08Q\xfc\x08\x033*@\x90\x18\xe3i\x12\xc0\'@\xe9\xda\xbb+\x9d\xde%@f\x04\xcb\x10\t\x1c\'@-\xea\xac\xc1c\xff&@L-\x03_oM)@\x0f]\t\xda\xf1\n.@\x15\xfa\xd8\xdaO\x1c\x1e@[\xba\xc4;\x8c\xc5!@\na\x84\xcdx\',@\xc4\x8e-\xa7\xd7N+@\xb3\x0c\x02/^Z(@\x8a\xef\xa7\xfae\x85+@\x92/\x0cf\x17\x84-@F\x06\x8eH\xbf\xb1-@W\x1e\xce\xcb=5.@\xce\xfd\xc20\x0e\xd3/@&Ee\xf8\x9d\x000@\x1e4\x89f*\r+@/\xe6J\xf4~\x94+@\x8d\xe4\x04\x05mv+@\xf9h\x9al\x91\xf8-@\xfa<_\xd2\x82\x8d.@\x8cs\xfe*~\x1d*@\xdcA2\x89\x14M+@\xb6\x18\xc3&\xa5m,@r i\xbb\x1d\xac,@+\xa1\xee\x12\xd2\x0c-@5\x16\x94\xfb\x02h-@\x82\x9es\xc1FY*@\x0e\xddB\xb2\xcf\x8b*@=\xb3\x84\xa2\x8b\xb6+@\x8c\x9f\x08\xafGE.@\xcd\xe8\xf7\x14z\x0e*@g\x9e}\nq\x98+@\x0f\x10\x83\x88,\xba-@@\xd6C`\t:\'@\x97~}je\xa8\'@1\xb7\x86<\xf0H(@~#\xb0\xa4p\x80(@/\xa5\xbe\x95\xe1A+@\xeb\\~\xc8\x90\xa7+@\xfa\x93\xad\x9b5{.@@\x07@\x1e\xe7F)@V\xaf\xcf\xdc\xcd\\.@\xdf\\\xf2\xefGh.@\xfd\x87#\xe8\xf3K0@;\xea$\xf3l\x1a\'@\x05_\x9f\x14\x18N-@\x04d\x11\xac\xa9\xba-@\x98\x1cV\xae\xe7R+@\x9e\x11\xb6B\x81i+@v}\xe2\r\x07\x19,@~\xdf\xa8~\xdf\x07-@;9>?\xcf\xcf-@KZ\xb9kp7*@\xc8\x876_\x81\x8e,@\x12\xbdz\x99\x1dJ(@\x81\x95h\xcfw\x19*@\xf6\xb0="_\x1c+@\xbe\x0cL\xcd\x9ci+@~\xbf\x02\x91\tG-@x \x9dl\x8360@\xef6\x8bI\t;(@8\x8a\xa4z\xb4\xef+@^s\xbf\x8d\x89;.@9\x8e\xa4\x8a\xc0\x1e\'@y\xb0\x06\x0e0\x12(@\x99\x1c\xb2\xf2I\x99-@\x04\x96\xdc\xbc\x19\xc7-@E\xefs& z,@<[\xc9K\xae\xe0,@C3\r!5\xfd,@\x15\xc5{TY2.@\'\x8b\x8f\xf9\xe290@Q\x10\xe5\x19\xbf9,@@HL\xc0\xe1\xbd-@ \xcd\xf27X\xc9-@\xd4\\\xf8\xfdMC,@\xa6h\x0ba\xaeN,@\x11\x83ow\xd3p,@1\x93\x08\x00\x84`-@\xaf\xfb\xa6r\xac\xb0-@\xb3}\xfcA\xc0)0@oh\xaa\x16\xa1\xba*@l\x8c\xb2\'\x8d<+@\xe0\xb8X\xfc\xb5\x0e-@TU\x00\xa5\xe8I.@\xaad:\x07(\xcb\'@"\xec\xef./\x12,@\xceH#\xf2M\xb7,@I$\x02\x8a\x15\xf6,@B\xca\xec[\xb1\xa5-@\xd2\xce\xce\x9a~t.@\xeb\xfb\xff\xae\xda\x87*@\x13J\xb1%`\t-@G\xf0\x83\xc7\x17\xcc-@->f\xa8\xdb\xa0.@\x0ch,\xe5\x0eP(@\x1am\xb8oA\x8b-@\xe4[\xc0/\xec\xac\'@e\xbbm\x08\x89|*@"_\x93\x06`B+@(\x05-\xf7\xa1m.@\xeb\xac\xa4\xe1\x16\xc9,@\xa6\x14t\xc5\xa9\xe5,@}\xa9\xd9\n#\x82*@y*.\x89\xca<+@\x8a\xce\x95>?\xe6/@\xb3\x81\x8d\x0c\xf0K+@\xe8\xeaa\x88\xc0s,@\xdb\xb7\x0f\x81A\x16\'@\x9b\xc7\xfe\xafJ\x02*@\xedJ9\x03\xc5`+@H\x16\x9b\x943\x94,@i\r\xd6|}\t,@+<\x849\xf8\xae,@j\n\xab\xd8)\xe8,@v\x18\xa8\xd3K\xe1/@\xc8ry\xd2.\xd8/@\xf0ec\x1f\xb8\'*@\xb2T\xa2u\xb3\x92,@\x9b\x16\xf2`\xeez\'@\x08\xfd4\xfbc$+@\xe5\x95\xe4OxL(@Ao\xb8\xe2(\x06+@\xa6\xb6\xd2\x8d\x98\xc7/@\xbe\x9a\xc4"\xc5\x05*@\x84\xda&\xe3S\x15,@\xc0\xdc\xb2\xcah\x02+@e\xca\xb5\xe2-\x13-@^\xc4\xa9\xa1\x01\n+@\xc7SeC\xfc\xd3(@\x88!?\xa8\x84G*@\x15\x9a\x01X\xb2#*@1\x083W/~*@\xf0\x0fS\x83Zm,@\n:\x16\xab=p\'@d\xdc\xc72\x89\x05*@\x065\xfc\xb6`\x04+@\x12$\xf8=\xc6\x15,@\xc3\x12\x90\x89\xd20*@R\xc4\x8f\xb89\x19+@\xf4\xe3\xe1\x95\x020.@\xb4L\xde$qM-@\xe7\x8b\xe2*\xab\x0b\'@\xdb3\xfc\x071\x8e,@\xeb\x12\xc15\xe9.-@\xedo!\x155\x1b.@\t\x01\xc3\xcf\xefq.@\x88\x9dKC/r-@\x10\xc3/\xca\x1eK*@1\xa0\xf4\xeb\xfa\xac,@:~\xd0=Y\x14-@\x1d\xc1\xec\xa2\x8f\x98*@\xe6\xa7\x99\x07\x95@-@\xeb\xa7\xa8\xd8Cx\'@\xef\xb9\xe6\x81\x1c\xe7)@\xc1\r\x89,\xb1\x0e*@N,\xeen7\x81,@\x9f\x02\xa5\xf3\x89--@\x95\xa8\xb9\x10#\xd9/@\x9b\x84\x87Aw\xf0/@\x97\xcf\xfb\xd6\xdf\x8a,@\x1cm\x1f\xda\x1ak-@\xaf\x15u\x00\xe4;*@h\xcfTG\xa2S,@\xad/\xa8}*\x11-@\xf1\xe5\x17>\x91\xea&@u\xd4\xd1e\xcc5.@\xd6|\xff\x9c\xf6L.@\xe8\x1c\xec\x87\xcf\xc2,@Y<;,\x9f$-@\xf6\xff\x14\x9c\xdb\x80-@.\xb2HO\xc3]!@\xe3\x14\xd1\xd9\xcd\x19*@@E `d\t,@"E\xe6\x90\xf7g\'@7\xde\xcf.\'S-@\xc8\xe8 \\\xe3\x11.@`\xd8\x90\x19mW.@\xa6J\xc9Y/z*@\xab\x1c\xfdMp\x9c-@M\xef<{\xe82.@$b6\xaf\xfe\xac/@\xf8\xacGt\xe2\xee&@\xb6\x8e\xe9\xd8\x88\xa8,@@\xf1\xa889\x14(@\xb8\x8bMt\x07\x01\'@\x11\xb4y$\xc7 ,@\x1d\xd4\xf8\x8f\xf4H,@\x82\xd9\xef*,\x1a0@w6\xaf|\xae\x0f\'@N\x15\t\t\xe75,@h\x1d.}xx-@\xd3\x89\xe0y(C.@J\xb8-\x8c`\xe8)@\xfe\xea\xa0\x92\x17\xa0,@\x1d\xe0\x08\x07\xae?\x1c@yw\xc2j\x11\x17.@\x9a\xeb\x16\x1a\xa89*@\xd5\xe1D\xcf\xc2[*@i\xdck\x1b\xa5A,@\x83\xc1\x05>?V-@\xd4\xfa"\xbd\x02!*@\xff\xbb\xde\xd7_\xfc-@5c\x04\xf8\x02\xc8)@\x95V\xdd\xf9\xe2\xd3+@LSJ\xe4\x8c\x15*@\xb7#qU^\xe1,@U\xae\xe9\xf6\xf2\xa5-@\xab>\x1b\xd8T\xb7-@\x11\xab\xcf\'3\xee+@>> \x81}L*@S!,\xdf\xf5\xc6-@\x7fvz\x08\nr,@\xab\xcf\x8a\xae(\x14,@C\xc5\xfa \xb3d,@\xb6p\xea\xb3!W-@\xe0\x0b8\xc4f\x91/@>\xedf\xe8\xf2\xd6)@\xb7\xe1\xc0\x9e\xdf\xc4,@h[\xa0K\xbbF*@\xbdh\x99\x1f\xc4\xe0%@+|\xc4v\xb0\xc7-@\xe6?+\xc7\x07\xc7,@%H\xc97\x0f/-@\xe9i\xe3X\xf2\xd7\x01@\xc7\xa5\xcd\xb7\x96\xa2,@A/\xb9\xb6`a-@T\xee\xbf\x87\xf7@*@\x8e)(74\x05,@a\xfe\x88]3\xfd,@>\x1aD\xec\x08\xe5-@\xfc\xa4+\x81\n\xe2)@\xbf\x91Ae\x0e$,@\xecc\xc5k\x04\xf7-@\xe0\x94\xdeiE9*@\xfb\x1f5\xbb\x81\x99,@\xbf\x90\xb3j\x97q(@\x83\xef\xef\xc7h\xb4)@\xcdI\xf1\x7fp\xc2+@g\xdd\x1b\nE\xd7,@6\xbcR\\\xd0\x89.@0\xe8\xff\x10\xc0\xf1-@\xee\xf1\xd5\xa2\xf8`)@%Qgy&,,@\xf2\xda\xd1\xb6\x85*-@\xda8\xbf\x8bI`(@\xa39\xa5\xc0\np)@\xe6\xf6\xf5\xbb\x8ah-@\xc0^1\x13)\x80(@)\xbf/\xb4\xb8b)@"\xc1N\x9a\xddP,@-Z\xd3^\x8f\xc9-@\x82\xd8\x0c\xca\x8f\x0f,@#(\xa6\x03\xb8\xea-@\x8c\xa0P\xfe\xd6\x07.@\x94\x04G\xb3\x8bc(@\xd9a\x03)C\xa0,@\x97\xc3lS\x93\x02.@j\x1c\xe4\x9b-\x08,@K\xbc\xcd\xf8\xbe\xf2/@\x01\xb4J\xd5\xc8y(@\xb5\x95\xd2<*\xc5,@\xd6\xa9\xd4\xb2mP-@\xc3\x1dO\xf0R\xaa)@\x84\x0e\xd6\xed\x1d\xc1)@p\xe9\x05;h\x8c(@\x95\x8b\x9f6TS\'@\xde\x8cmtAG\x11@T[o\xb9\x84\xc5,@.\xc4\rGU\xab/@\x01M>\x98\xfd\xd6%@\xfb\xbf;\x94x\xb4,@\xf1j\x7fo\xafE-@i\xd7\xbf\xae\xb6|(@\xc4^\xb9\x01\xc3\x89-@\x8a\xce\x88\xb3\x12\xa1-@6\xbd\x08\r\xb6i(@\xf9\xb8\xbd\xeem\x9f,@\x0ev\xab\xd9=\xc2,@,DQ\xc1\xd9\xcd,@\xd7\xc1\x9b\xc5G<-@\xa6\xcf\x12\xe3\xb2\x89(@\x17=H\x82\t\xf6)@\x92r\n9\x04\xaf-@\xc9\rj/\xcf\x83/@:4\xb4\x90\x12\xd4%@\xd5\xf9\xf2|\x95\xa1,@\xe3\x9f\xc4d\xa0[-@|\x1f"b\x96~-@\x9f\xda\xf2L1\xec/@\x0c\x83\xa5\x9c\xact(@\x1c\x98\x91!Z\x8e,@\xa9\xb6(X\'\xd3(@9\xb1\x81\xb4\x04\x9e-@\xc4@\xea+\xcc )@f\x8f\x96S-e)@P\x0f\x11\xe6Iv)@\xc9\x9b\xf5iA\xee)@y\xe5\x1d?N\x96,@\x0c5\x900\x1c\xc5-@]Hk\xb3\xef+\x1a@\xbc"\xb4\x1b\x0fx)@\xae}O\x97\x9a\xbc)@\x04\xc0\xc5-j^,@\xdf\x1cJ\xbe\x0f\xd8%@\xb6\xb5~qm\xb4(@\xba=\x93\x1aC_)@u\x99O\x92\x0f\x91-@\xa0\xcc\x85\x7f\x91\xee-@\x9c\xd5\xba\x06h`/@I\x95\xaf\x009;(@\x15\xcf\xc0\xb9\xf5\x9a-@\xb5G\x1c\x9d"n*@\x9f7\xe8\xeb\x7f (@\xff\x17\x80L\xe2\xda)@\nfAz\xe1},@\xf1RN\x0b\xc5\xe0,@"\xb9nf\xf8\x99)@:\x84\x80\x87\xd0\x98/@\xb9\x10t\xaaW\xba)@\xbe\xe1\xa9\x8c6>*@\x88\xd88\x1d\x9f\xfd\xee?\xbb3\xa4!w>-@\x19\xd1\xad\xeb\xfd\x87,@DT\x87\x7fm\xe0-@\xb0%\xf0\x10~\xca%@\x12\xfaB\xf2\xb4t,@\x89\xaf\x8d=\xc3c-@\xb3$\x1bZ\xbd\xde%@Voy\x19\xfc\x94(@\xad\xc6Z\x1a7Q)@\xc2\x9f\xb8qj\x8a)@>\xb8\xbf>5\x7f-@L\xb9\x05\xf6\xad\x9a-@\xdf\xfb\xd3\x00pc(@\xb5\xfd\xd5\x15j\x12-@Z\xc7\xdcy\xb7a,@\xc4\xd4\xdf\x96\xa4\x84,@\x91\xaa\x9a`\xd0--@\xe4\xe2\'w\x8a\xae-@\xe0\x91\xa5\xafH\x94,@\x99(Uuz\x1a-@=\xd2\x0e\x15\x10c(@\xa0D\xccQ\x05\xd4-@\x9cS\xe4\x9b0\x81(@\xdd\x92\xdd\x12s\'&@Pd\xb7}w/(@\xa9\xd8\x85qQ\xc9(@\x0c*\x9d\x83\xb5\xa9-@\x0e18\xea\x05 (@\x12\xc9\x97\xdd5%-@x\x1b\xf2\xcc{B-@\xb7Qx\xa8\x04\xcc\xf2?\x86\xeb\xe8\xcc\'\x03(@\xce2\xd0\xfbwG(@\xd2}+KtP-@\xff\xcc\xff\xbf\xdf\x89(@>\xbaLJ\xa7\xa6-@\x06MP\xcc\x028(@\xac\xdco46Z(@\xf74\x99\x91\x80\xba,@<V6\xf7+S-@\xb3\xb6\x9d\xb0\xe9\x90(@\x048+\\\t4-@\x05\x1f\x933\xd9h-@\xe4\x05\x1a?\xb9\xc2%@=\xd2rB\xfb\xdc(@c\xe4\xaf\xee4\xe4,@*"\xee\xb8\xd8b(@\r\x9aa\xb1)\xec(@\x06\xba\xa6Bc\xb9,@\xe9\x0b\x02\xa2\xbf\x82/@\xca\xa0)7\xa3\x93\'@\xd8\n\'\xf4\xae\xd0&@@\xca\xdc\xf19B(@\xa7\xff\x95\x82\xe2\xed(@/\x83?\x9e\xc3x\'@\\\xc4\xb9?\x04\xbf/@>\x9aj\xea\xc5\xbd,@Gu\xff\xbf\x0fp/@\x1d+\x02\xa7.\x8c(@3\x9f\xb0\xee\xcf\xa8(@@]\xb7v\'\x9b-@\x1a\x02\xdc-\xd1\\&@1y\x82b:K(@\x8b\x0b\xd0\xb5\xac\x8c\xf4?\x17n\xfdQHV(@\x7f\x17\x9a\xdf\xb7\xee%@H^t\x8c\xbat-@\xe9.=P\xd5h&@P\xdb\xf5!\x85\xab/@1S4@\x87(&@\xfcP\xcb\xc3\xb0w&@\xe2\x977\rj`\'@\xf2o\n=t_-@\xdb\x9cJ\x9a\xef^&@\x86\xdf}\x82?j\xf3?.\xc8\x8b4\xb16-@\x90s\x9bR6\x80&@\xac\xff\x1d\x12~c\'@\x9f\xc2D\x13\x15\xda%@&\xbb\x1e\x1b\x1b\\&@\xc2d~\xb1\x16x%@\xef\xaena:\xe3%@\xc8\xfc\nN8i)@\x0f\x88\xb1\xc3]\xf6,@\xc3\xed4\xf2\xf9u\xe9?\xdb:k\x07\x0c\xfc,@E1/\xa9L\x96\'@\xb2\x88\x01\xd9\x8bx)@\xa4\xa3\xce l\x95)@l\xf0<\x9d\x17\xe8%@\xd5\xd0\xf5^J\xa3\'@\xb2\xd0[\xe2m[\x19@\xee\xde;i&(\xed?\xf0!=O\x9c\xab\xea?\x1e\xbd\xefz\xb3\xf6/@\x03b\xc3\xdf\x8d\xd8\xfc\xbf$g\x02^\xd4_%@\x92\xceC\x1b\xe5\xc8%@e4*-?\xfb&@\xd9\x92\xda\xd6\xecv\x0c@\xbaG\x9b\x8a\x8c\xae @$5\xa2\xad\xbe\xb0!@@\xce\xe7\xaf\x0bN%@\x0f\xdb/R\x85u%@\x9fmG$N5\x0b@\xe0\x92G\xd5\xb4u\x0c@*\xd1\xef f[&@\xbe\xe7\xf7\x16?\xef&@|\x04\xb4\xa0@\xd1%@\x04}\xa9L\x11\xc6\x0b@\x04%\x11"\xe0G\x1d@\x8f\xf1\xaf\x92\xd1;/@I1\x81V\x93\x8c%@I4\xd9\xd0\x88\x9d%@\xd5\x8a\xa8S3M&@q\x05\xaf9\x8f\x96\x10@Is\xb5N\x82h%@(\xce\\8"\xb7&@#\x8d\xeb;\xfbY&@\xac\x1ap2\x97B/@S\xf1.\xf2l\xd4\'@\x01\xd6\x1a\x879\xdd(@\xba;\xb2\xdb\xa7V)@n#\xe0\x8e\x15\x15&@\xad\xc1%\x84\x7fO\'@\xdf\xceg\x9a[\xc3&@h\xac\x9dAn\xfc&@Yb\x1d\xd6\x80\x8b/@\x9e\x86\xa5\xb7\x12\xf6(@\x15\xf1\xc4\xff\x1d@\'@a\xbd\xcc!s4\'@\xe3\xe2\xca9.\x11\'@\xe4\xa6\xf4\xca\xa9\xdb&@s\x08s\xbc\t`)@\xbdrF\xf1\xb1\xf2\x02\xc0\x0f\xe2\xaeP\x1b\xf0%@\xbc\xed\xb2\x9d!\x1e\'@\xc3\xfa\xaac\x80F\'@\xbd\x96\x12p\xc6\xa9&@\xde\xc0\xc4\x1eO\xc6&@\xfe\xc2%\xeb\xdc\xe2&@\xc4\xc3+\x94\x8cg%@?\nn\x13\xe3l(@\x0b\xac\xe5\x84r\x9c\'@\xee}%\x84\xf2\xb0&@[\t)\xeec\xc6)@g\x83\xd45"\xdc%@\xef\xfbS\xae\xab\xc5&@\xa4\xf4\x82\xb6\xa7\xb1 @(\xfc\xa0\xbd\x16\x90)@\xb4\xba\x1d\xcd\xad\xdb)@\xe3\xf9%\xff\x93\x9b&@P\xc5\x04\xe6bp\'@^\xb0#\xf7\x06\xc9%@\xc6\xa6c\x94$\xc9\'@\x8b\x88\x8c\xd9u\xa8&@n\x84\xc2v\xc9\xf2&@\xe0,\xcf\xa3{~)@]\xf8\x9c1\x85v\x19@\xb4\x91\x16\xe0\xc7\x89&@w\xe4\xa1t\xd1\xaa%@\xfdU\xb9\xc1/\x01,@X\xb5<j\x86v&@\xdb\\\\=\x01L)@]K\x83\xf2\x0b6\x1a@\xbe;\xa3KTB\'@\x9a\xd0\xa9\xdem\x1f\'@M\\/\t.\xcf%@\x85\xe5\x8f\x9c\xcf\x7f&@\xc7:\x8e\xb7G\xb6%@\xa3-\xf6\x9bu\xad&@\xd2UH\xbc\xef\r)@\xdd\xfe\xbb\ta\x8d\x19@\xbf\x05\x0cb\xde\xc4%@\xc8\x0b\to\xdb\\&@\xd8~\xb9\xb83\xcf&@\xa2y\x085\xa3\xc1&@\x9d\x15\xd3t->&@\x1c\x0fc\n\xad\xa4&@\x11\xb7Z\xe7k\xcb\'@\xfc\xcc\xaa\xdcx\x1e+@\xf1\x9c\xcbV\x15\xaa&@\x9f\xb0\xea\x86\xfd\xc0&@t\xc2\xd03\xce<(@1\r\xd1XU\xa5&@/\x8b\xa6y\xe99)@,R\xaa\xc0e\xd1)@\xb7\x17\xdd\xd6@\xe3%@\xda+h\xb3\x14\x00&@\xab\x7f\xbd\xe4\xc0@\'@\xb1v}\x87ZI)@\x07\xb3\xf3w\xef\x86&@\xf1\n.>\xfcR)@\xc6J\x13\x03*\xa6%@\xf4\xbd\xac/\xa7\xea%@zJB\xec\xba\n&@\xc00W0\xb14\'@\xd7\xeb@\xaa\x7f\xfd(@\x07\xba\x08\xfc\xd91)@=\xef\xa3m\x93\x97&@\xf2\x8e\xbc\x81\xcc\xa4%@\xfa\xca\xd8?\xff\xdc/@\'\xafL\x83\x8d\xd8&@\xee3!\xbe\xfc;\'@\x15\xf8&\xd4v\xc9%@\x9f\xf4Z\xac\xe4\xdc%@.%\xf4\x0fO\x93&@\xd1m\xda\xb3\x15*(@\xb2P\xcb\x06\xf6\xfb\'@R\x99d\xad\x8b\x0b*@\xf9f\xeb\xf5-\x9c\'@.\xa8\x92\xdd]\x80&@F\t\x86<\xf7\xbe%@\xf6\x9cM\xe3*\x87&@\x90\xb3[\xa1&\xf7(@6\xd6!\xbd\xf5\xde&@\xc2$9\x83\xa0\xd3%@0\xe1\xe5y&\xdb&@\xf8\xf1\xbcV5q&@\x1e\x82\x9cr\x0b{(@\xefMR\x9a2X)@\x9d\xffR&\xf6\xc0%@\xf9\x89\xdf\xef\xda\xa2(@\x1d\xd8\x04\x9a\xb9\xb9\'@\xfd\xa9\x8c\xf3\xc8\xc7&@\x15Y\x8a\x98\x9b\xbf\'@$Da\xe9\x93\xf4&@V\xc9mj\xe2\xd1&@j>\x93\xeb\xd8\xf6%@\xf6F\xba\xc4Wp\'@\xd1\xdaC\xea\xbb\x8e&@\x93S\x03\xfd\x15U&@\xac}y\x93\xba\x02&@\tP\x8e\xe5\x9c\x19&@\xda\xe1\xa6\xd8\x86\xed%@\xce\xef\xef\x91\x8b\xd8%@-\xdbX$\xea\xd1(@#\x08]\x0f\xd6\xf8&@\x0c\xf8\xaa\xa1\x94\x7f&@O\xf842\xbf &@\\\x11\xb8Ko\xc2(@^6\x93TD\x98%@\x19{\xccdh\xce\'@\x08\x06=8 N)@\xf7\xf6\xda\xee\x14\x9d&@\x91\xe0Z#\x13\x06)@\x9c\xbbu \xd9\xba(@\xa0\x83\xde\xebc\xf8%@f\xaf\xb5\x9a\x99\x8a\'@\xac\x8d\xf0\xeb\xba\xa1\'@\xe5#T\n_\x96&@\xfaj[\xf8\xc8\xb6\'@S\xc1eo\x84\xf0(@\x85 \x18m\xa1\x85(@u\r\xb2\xf0,\xdd&@\xe7O\x96bI\x9b%@\xd6~\xa8\xe3\xfa\xc3\'@V\x8e\x19G\xa6\xa9(@\xb9%.>\xc0\xa9\'@LDI\xf1\x11l&@\xcdE4w\\\x17&@\\\xbe\xfe\x1f*i&@\xb1\xcdN\xd6\xb6\xbd\'@:Z\x1c\xf3\xfe{%@9/\xf1\xd9"\x0b&@\xfe\xf2 0u\xf3-@\x06\xba;\xc6\xc9\x10\x05@\xfa0*\xc0]\x87\x1e@r\x04s\x16\xb6g\xf6?\xfa\x0fpAn\xb8&@R|(\xfe\xfd\xcc)@|\x19\xda\xe8oT\x02@\xa1:\xee\r\xed\x9b-@\xde/5\x1a\xbc%,@\n&\x1c\xef$\x9a)@\xe4\x9f\x11\xbb\xbd(,@8\x0f\xc30J\xa2%@'
p16
tp17
bg3
(g4
(I0
tp18
g6
tp19
Rp20
(I1
(I4912
tp21
g13
I00
S'\x81{I\xca\xf1\xe2S@D>\x861\x1f\xdfS@t\x83\x1a\x9ea\xe3S@\xb8\xb9J\x92+\xf0S@\xa5R\x99\xc5R\xd5S@\x1f-#\t]\xf0S@<g\x92{\xdd\xd5S@h1+\x8b^\xecS@\x89\xf3X\xc5\xdb\xd4S@a\x19y\xe41\xdcS@\xff\t\x8a}F\xeaS@j\xb9G\x17\x82\xd7S@\n\xa1\xa5\x02\xfd\x7fT@\xdddnc\x0c\xe6S@\xec\xbclxw\xe3S@\xbexz@6\xe0S@7 u\xee\xa7\xd0S@\x93kP\xfb\xe3\xe5S@\nf\x00\xf6w\xe3S@T\xf1u\xaa\xbf\xecS@{\xf9\xf7\x02#\xdcS@\xd8\x1c\xf4\xaf\x15\xd0S@u{\x8bb<\xe6S@\t\xec\\\xf4.\xe6S@\xc3`\xb6U\x87\xecS@\xf85\xeae\xb4\xd6S@\xa9/P\xeb\x8a\xe3S@\x95\x19\xd6MB\xeeS@`\xedvV3\xdcS@\xf2\x86\xca \x07hT@\xdf8\x96\x07\xf9\xe9S@:\xa9\xe2\xfbF\xddS@\xf0\xcc\x8f\x05"\xf0S@\x81s\x0e:\xce\xe4S@\x85\x07II\xd4\xe3S@\xa2\x06\xcb\xd9\xa5\xe4S@\x84\x08\x1eG\x18\xedS@21)\x0f\xf5\xe3S@}%\xf36\xa6\xd7S@t!\xca\xc4\x8b\xe0S@\x07\x13\xae\xc4g\xdeS@\xe4a@\xbf4\xe6S@e\x01k5\x1e\xe1S@\xa9\x1f\x1f\xd9\xd7\xe3S@!\x9c\r\xbd\xda\xecS@\xf6\xfan\x8c\x92\xdcS@$uA\xd7d~T@\x8fNJ-L\xe2S@\x12~\xcf\xe3\xfa\xd9S@\x89\xfa\xd7\xfa"\xeeS@\xe6H-l\x1f\xefS@\xc2;^M.\xeeS@\x07\xcf\xdd7\xd7\xe3S@\xd1mm\x07\xe9\xecS@\xacnTP\xc2\xd0S@WU\t\xe8c\xeaS@\xb2\xee\xc8\xba\x84\xe9S@\x06^\xe5\x0f\x84\xe8S@\x08\x8a&\x8a\rlT@Sn\x95\xa2\xc1\xdeS@j\xd4\x06\xb0\xd1\xe2S@0N\x1f\x89\x8e\xecS@\x89E\xf6Y\xc3\xe0S@\xdd\x8f\x1d\xb2\xd7\xedS@\x05v?Q{\xf1S@@\x11\x89\xffL\xdaS@\xa8R\xf2h6\xceS@\xe0\x11\x87\xa3^\xe7S@FRu\xb0f\xe7S@\xf2\xee\x99\x01\xb0\xe3S@R\xb9\xb0\xb8\xfa\xdfS@\xc2\xac0\xc5\x81\xecS@;\xe3b\xdb!\xdaS@\xba*\xaf\x9e\xd6\xe4S@\xd6\xd4\xc4\xc4\xca\xf1S@\xb6B\xd51S\xf0S@T\xeaz\x00"\xd3S@\x05^\xb8\xb0\xa3\xe5S@\xcd%)\xf0m\xecS@\x984\xb3\xe2E\xd9S@W\\\xae\xdc%\xeeS@s\x93\xecJ\xb9\xedS@\x91\xc6\rx\x8a\xf1S@++\xc4\x0c\x8f\xe9S@\xa2\xf0\xb9\xb4\xcd\xf3S@S-\xf5zw\xcdS@7\xe4O\x06\x1f\xe5S@r"z1t\xd8S@\x99\xe6\xb8\xe8\xae\xdeS@\x00\xc3\x83\xff{\xdcS@\xc4\xf7\xf4\x9dR\xdaS@T\x1d\xfa\xadm\xe3S@\x9d\xcb\x9e\x9b\xfc\xdfS@2\x94Yk\xc6\xe2S@;\xa7M\xc4\xc3\xeaS@\xdc\x95\x16\xe6\x8c\xd8S@\xd7H\x12\td\xedS@t9\xadb\xe9\xf0S@]\xd8\x06\xa0\xe0\xf0S@%\x80\x98\xc32\xf0S@\xb72\xe9S\xb6\xe3S@j\x188\xb5\xe0\xe1S@\xbc\xe0|\x06\x93\xf3S@\xd4\xb1\xc3\x10<\xd6S@W\xbfT\xef\x88\xcdS@\xaa\x9b\xd0s\x1f\xedS@\xb9\xa2\x1430\xf1S@\xaa\x81\x8cL2\xe0S@\x0e\x83j\xf2\x12\xeeS@(\xdeN\x1c\xfc\xd8S@Bd\xde-c\xe4S@\x89\xbb\x12\x9d\x8e\xe3S@\xf7j\xc2_P\xe3S@e8#V\xd2\xddS@\x89\x08-\xf1\xc5\xf3S@}\xf7\xad\xfb\x1b\xe2S@\xb5\x93\xf4\xf9z\xe8S@\xda\xa2\'\t\xad\xdcS@c\nG}L\xeeS@\xf98\x079\xcb\x8aT@\x85\xdd\xb2sK\xe4S@\xdb\xb2\x1b\x9cs\xe3S@\xa9\xd1-\x1f\x94\xe4S@a\xad@:9\xedS@0V\xe0\xd5A\xf1S@N"\x03X\x98\xf0S@\x94[9z\xe0\xd2S@\xf1sZ\xc9\xac\x88T@\x15W\x157\xee\xe8S@ND.\x96\xdf\xe2S@,\xed\x89\x05\x9e\xe1S@\xeb\x1e~\xe5\x00\xf3S@5\xbf\xe2_rfT@J_>\xa7i\xf1S@\xfcJ\xd5"\xb2\xedS@ 5M^\x90\xdaS@\xd7X\xbb`G\xf1S@\x9f\x81"\x93\x99\xdbS@\xe9.}\xd9\xba\xe0S@\xbb\x19*?.\xe3S@\x7f\x1a\xf6\xa5u\xdaS@\xd8\xdd\xc1\x1at\xd9S@\xe8R\'_\x86}T@\x00\x9e\x8fQ!\xf1S@2MxD/\xf1S@\x85\xc7\x87B(\xe9S@"\xec\xeaJ\x00\xf1S@\xb0\x026j\xed\xe3S@\xf0w+\xd4\xd1\xe2S@\xbe\x1d@B\xaa\xefS@\x0e\x1c\x04\x13\xd9iT@\x08\x83,\xa8-\xd9S@rl\xd9\\\x0f\xe8S@R\xc31h;\xf4S@\x01\xbd\x01\x9a\t\xdfS@\xd6\x1a\x0c\x17\xb2\xd2S@\xccI\xfe\x7fF\xedS@%\x96\xba\xc8\xbe\xe2S@\xc9\xd1-\xf0\x9d\xddS@\x08\xf3*\xa7\x10\xf1S@\r.\xcf#N\xebS@)\x9cQ\xb4\x7f\xeeS@\xcbD\x98\x15>\xe3S@=O\x96G\xca\xedS@\xf95^<\xf8\xefS@\t\xe8(\xea\x8e\xddS@.\xa8\xa1\xc8\x0f\xddS@s\xfe\x1d\x0e\xcb\xf1S@\xbf\x07\x9e\xe6\xea\xf1S@\n\x0e\x07<\xb0\xddS@\xcd\xe6\xd8\xd9c\xe4S@;\x00\x0f\x82\xe3\xf2S@\xce\xe6\xd76\xc7\xf0S@\xe7\xf0\x9c\xa4\n\xcfS@\xac\x9f\x17V\x04\xddS@e\xf2E\x13\x12\xe0S@\x89\xe9\xa7\xdb\xeb\xdcS@\xab\xe1s\xc2\xaa\xe3S@\x9dy\xd4\x02`\xd4S@\x1e^*i\xe7\xe2S@\xbb\x17\rB\n\xcfS@|\xba\xfe\xd6\x18\xdaS@Y%|A\x80\xe1S@\xfb\xf75\xcf\xf7\xe2S@\x14\xb5I\x9a\xda\xe4S@\x19\xd7"\x89DgT@\x88X\x88\x16\xe7\xceS@M5[\xe4\xafST@\x81\xd0k\xc4d\xe0S@\xf9\xb1H\x80\x84\xebS@\xe1LfPN\x92T@\xcb"\xb3-\xb7\xe4S@#\x11\xca\xf3\xbe\xe4S@Q\xa3\xcc<\xf7\xe9S@\x83\xf9mp\xe9\xeaS@\x11\xf1 \x1e\x89\xceS@[%g\x18\x14\xe8S@\xec\x95k\xd7\xbb\xe4S@<\xa51\xc8\xd5\xe4S@\xe3\xcct5\xec\xe3S@"\x95\xcc\x89S\xe3S@\xc8\xfe\xc0\xcd1\xdaS@\xad\xc7\xa8\xe7\xa0\xddS@\x992\xa7\xbaS\xe7S@Ka\xda\x00\x90\xd5S@\xe2\xedRy\x9f\xceS@\xc3s`\xba\x1d\xd3S@\x95\x1db\xa08\xd7S@\xb1\x96bs\xea\xf1S@B\xfa\xe7\xb4\xcd\xf0S@?P\xe9\xc20\xe7S@\x8a\xc7t\x94^\xebS@\x83\x10\xe1\x02\xcd\xecS@t*q\xeea\xecS@\x83\xeb\x97\x8bU\xecS@n\xa3\x82\x10\xe7\xdbS@\x98{\xbaU\xef\xe3S@\xe1i\xa8\xe2\xf8\xf3S@\xe6\x89\xf8H\xdb\xf1S@\xeat\xda\x14\xd9\xe1S@\x83\xf5\x8a\xbe\xb9\xddS@\xad(\xb5\x8a}\xe1S@\xd1\n\x9dU\xfa\xdbS@\xc4T\xdb\x89e\xd4S@\x05\xe0g\x1b\x8f\xe6S@\x088\x0b3\x1d\xe4S@\xb9\xf9\x84\xc2\r\xecS@\x1cU\')\xe6\xe8S@{\xa0O\xd5\xb9\xdcS@Z\x94\x86p\xfa\xdbS@\xa6\xc3\x85\xd2~\xd9S@Gu\xa9\xe7M\xddS@\x05\xce\xb3\xcf}\xe1S@\x08\xc2S\xee\xae\xe2S@\xd7AKOg\xe9S@n\x0b\x10;B\xecS@_P2\xa6\xf8\xe3S@\x17\xdd\x1cE\xb7\xf0S@\x9cx\x93u\xf6\xceS@\xde\xc7;Qe\xdaS@\x01\xfdJ\xc6\xc5\xe2S@\x96\x8aG\xb6\xf1\xdfS@\x8e\xd8\x11\n>\xe9S@\xa7[sd\x95\xe3S@\xef\x81bU/\xdcS@\x1d\xd7\xfas\x17\xd7S@\xb5q\x87\xc1y\xe2S@\xdb\xbc\x16\xa5\xc6\xebS@\xcc\xfbg$\xec\xe5S@"\xdb\xee\xcb\xd0\xefS@9\xa1\x05\xb8\x19\xe2S@[\x07R|*\xe4S@\xe7\x90u\xe37\xe5S@\xa7\x08\xa1\x06\x16\xe1S@\xb7\xc1\xdb\xf1\xa5\xecS@\xeb\x0f\xdai\xb3\xe9S@\x80\x0ej5\x93\xe5S@\x07\x01\xb3j\xe7\xedS@}\xf6]\xbb[\xe0S@\xb7\x95\x03\xbd`\xf0S@<\x1bc\x1c\x86\xdbS@\t\x10\xa9,A\xecS@\x90RL\x84\x17\xcfS@\x87\xcb\xb0\xc0a\xd3S@\x7f\x93"\xe6\x82\xd3S@\x02\xaeK\xc9-\xe4S@\x01c\xb2`\xa8\xe2S@\xdd)\xe4\x17[\xd7S@\x07h\xb2\x05\x15\xeeS@E\xf1;\xc7\x18\xecS@Ek\x01J(\xd7S@U\xe0\x0c\xa8F\xeaS@\xf0\xa7w.:\xe4S@H\xb4\x9e\xf8\xdb\xe5S@c<\xa0\x80\xc2\xd9S@\xe0\xa7\\QA\xe1S@\x82\x85\xf2\x04\xed\xe1S@\xe1_\xb4\x18\xac\xdeS@\xa4\xb7\xb6\x93\x1e\xe2S@\xfeV\x94\n\xa2\xdeS@\xc2\x1d\xb2BK\xe0S@\x11\xa8\x06o\xe5\xd6S@}\x9b\x1e\xfa\xef\xe7S@\xb0\x12z\xfb?\xe0S@\xe5\xb0\xb0\xe5/\xd7S@\x84B^ ,\xdeS@\x1aUY\xae\x11\xdfS@\x08\xf8\xadkl\xe2S@\xbf\xbf\\\x7f`\xe9S@\xdb\xd8\xb2\xe9\x82\xeaS@\x0b\xb7\xe3g\xaf\xeeS@\xac\xa4\x83\xf1\xe4\xddS@\'\x84\xa9\xd3/\xdeS@\x0c\xfc\xff%1\xecS@\x06\x8b\x14M\xfc\xdeS@:F\x86\xd0#\xe2S@\xb2i&\xe2\x92\xdaS@\xb4Z\x00\xcb0\xf1S@\xe7oL\xe5g\xe9S@\xd4\x12\x10\t\x1f\xecS@\x1f\x01\x9b\xdcb\xe3S@W\xd3\xdf\x8eD\xe3S@\x89\xffb\x9by\xe9S@\xd2\x8am]\x86\xdcS@\xa5\x9f\x9e]\x1c\xddS@%\xe6Ve\x05\xdfS@\x13}\x05R\xa3\xe9S@\xb5\xd3_)\\\xf1S@#+\xd1\xd7\xdc\xe7S@\x19L7\xa6r\xe2S@\x06\xfa\xab\xed`\xd9S@\xb0<\x04\xf6A\xd9S@L\xd5\x14j\x1c\xd5S@\x18I\xdf?\xe2\xd7S@h\xd5C\xf3(\xe0S@+ a\x82O\xe1S@Q_\xef\x16\x12\xf6S@[\xb6Fv\x0ejT@U=\x89U\r\xf2S@\xeb\x97\xdb(\xb6\xd6S@\xa4\x1d\xf9\x03\xdb\xd7S@\xdd\xd0\x13\xe5\x83\xdbS@\xc6b\xaaA\xf5\xe1S@\xcc\x0b\xd7\x81Z\xe2S@\x83\xa2\xb8\xf5>\xd9S@a|Z{\x07\xd8S@\xd4\x94\xc8\xb7O\xdfS@\xd0=0\xeej\xd5S@\xd4~\xcerL\xecS@\xdbr\xbe\x14\xa1\xe7S@=RV\xb3\xf4\xefS@(\xa89\xedy\xe0S@.\tFlN\xe1S@\xe4\xd0\x8c\xed\xc6\xf0S@k\xcc\x89\x02\xf9\xdbS@\x9d\xf3\xb3K\xbb\xd3S@\xdc\xb1\xa6\x96G\xdeS@1\xa4f\xeb\x9b\xd3S@\x8b\xb0\xbc8\x11\xf6S@\xd8\x03U=\xd5\xdfS@\xda?\xf9?Y\xe3S@\x98\'\xf7\xb6k\xeaS@\xa2N\xc7\xa2\x1f\xdeS@\x07\xaf\xf6\xb5\xf5\xd0S@\x07)"\x7f^\xdeS@\x9c\x81\xd5\x99\xc9\xdbS@\xc2\x0f\x93\xc1"\xe2S@\xc8\xd4\xd37,\xe2S@\xb6\xc0\xa5=\xda\xebS@/\xaf\xb0\x8a\xfe\xddS@\xe1\xab\xd9\x9a\xd4\xedS@\xa2\xccO\xac\x0e\xd5S@\xb5<\x06\xccK\xd9S@\r\xbe\xf9\x1cs\xe5S@\xd0\xda\x18?\xd6\xd9S@\xad\x17\xd6\xcf\xd1\xd6S@\xc1\xae\x80M\x87gT@!\xd7x\x06\x99\xeaS@\xf0g\xb2d\x1e\xe7S@}\xed\xbe\xce\xce\xe8S@\xa2\x1a\x85\ng\xe5S@U\xe9*\xf9\x9f\xdcS@q[B\x00\xc2\xe6S@S\x03P\xbdI\xeeS@\x901\xea\x88\xb7\xeeS@\x98:\t:4\xdfS@%\xfcc\x95\xfd\xf5S@\x85}\x82\xf5\x9a\xd2S@aS\x04\xaf\xe2\xf0S@\xdeq\x7f~s\xe9S@\x01\xe8H\xc6.\xdcS@\xad\x04\xff\x03#\xd6S@\xe8/F\x83I\xd5S@\r\xf60\xbc\r\xd4S@Q\x0c\xee\x93]\xe0S@\xacT\xc7\xf7\xf8\xe0S@\xca\xf2\xed\x87_\xdeS@\xeb\x92\x10\xa7\xab\xdeS@!R\xefgy\xdfS@\xfe \xdd\'\xb3\xd7S@\xcb_sV\xd2\xdeS@\xe9\xea\xefOKrT@s}\x16\xcc\xf5\xf0S@\xc3\xdamK\xfd\xefS@\x04i\xf7=\xf4\xddS@ j\xc2\xdd\xaf\xe5S@\x92\xbd]\x84\x86\xe5S@\x8a#\x99p\xdb\xf5S@\x8e\x0b\xd6`\xf0\xe2S@\x82\xcaPG\xd7\xebS@\\\xac\x8bW\xa3\xdbS@\xf1\xaeX\x8d\x8d\xd6S@Eo{\x89+\xe6S@&\xaacG\xd3\xdcS@V\xf5\x08\x05\xcfkT@R\x0c\x92N\xeb\xcfS@-\x83\xe1W\xc4\xd7S@\xd5,\xa9,Q\xdaS@\xe9W\x14\xc7\x8f\xdeS@X6\xbf\xb0\xaf\xd6S@\xd0\x01o\xb1V\xe1S@\xa8\xc8\x8c<\x8b\xdeS@e\x16\x9d\xb3K\xe2S@\xac\xa2\x058U\xe2S@1(\xa0w<\xeeS@\xeb\x12/\xac(\xe5S@S\x95\xbe\x8aj\xd5S@\x90\x18\xa4\xb6\x83\xe4S@\xa4/8\x8fD\xe2S@\xef\xca\xac\x00\xfc\xd9S@\x17\x1c\xa1\xba\xd0\xd6S@?\x93\x92\x08Q\xe1S@ML *\xd9\xf0S@\x86\x0e\xd4&\x9d\xcfS@T\xb2\xe4\x977bT@\xe1\x8b\x068E\xe2S@\xfb\xa3\x01AP\xd4S@\xc0\xa8S\xdf\x8f\xd9S@-\x8b\xf6\xdf\xd9\xdbS@8\x8e\x0e5\x9a\xdaS@K\x94\xd7z\xe2\xd8S@\xda\x1f=\x18\xc1\xebS@\xc3"\xa5ro\xe2S@\x03\xcf\xb2Z\x0e\xddS@\xbe\xad\xd0\xb2;\xdcS@e\xafW`~\xdcS@\xbd\xc7Dm\xa5\xebS@\x84\r`\x91\xdf\xe5S@\xfdK\xb7\xf2\x0c\xd8S@"\xf5l)\xa1\xe7S@\xaf\xa2\xe0\xc7s\xedS@<\x06\x17?\x91\xeeS@\x0c\x80x\xaa\xc0\xdcS@\x84dbl\xe0\xebS@\xa0(\xb7\xe7\x00\xdaS@`\x84)\xf9\x7f\xf0S@\x95\xb9 \xc5\x85\xe4S@\x19z\xe7\x9f\xd7\xe1S@v\x1a}\x0e\xfe\xd7S@M\xda!~q\xe2S@\xcd\xb0\xee\xbb(\xe1S@\x13b\x13$\xd9\xdbS@\x8f\xfc\x9ea\xde\xdaS@}\xe7\x82\x02\x80\xdaS@\x94\x8d:\x9c\xb5\xd9S@\xe4\xe2\x80\xde\x1a\xedS@\x197\x8f9\x95\xceS@\xa8\x90[:q\xddS@\xefyu\xfd\xe5\xdaS@^\x12\xfeo\xd8\xe9S@):0\x1c\xe5\xebS@\xa4\x83\xe8\xa0\xe4\xd8S@\x08\xdf\xbb\xb1\x83\xe2S@\x07\xc7\x1eNj\xe2S@J\x19\x11\xbb\x1e\xe2S@\xf2\xf2\xf1\x18t\xd3S@\x8e\xa46}\xe6\xe9S@o\xbf|\xfa\x16\xdbS@\x9dF\x15\xe2K\xd9S@\x83\xf6\x95K\x9e\xdeS@GU`M{\xdfS@Uln\xf4hHT@\x85lP\xae\x18\x8fT@a\xad\xfc\xac%\xdeS@\xdd\x80?.A\xedS@\x80\x05%!\x8d\xdaS@\xf78\x11=,\xd8S@IA\x93\xd6\x00qT@\x9c,4\xa6u\xd8S@\xa4e\x1f\xacI\xa1T@\xb9y=\x0b\xf8\xd8S@\x9c\xca\xd1\x80\x08\xd5S@\x16\xc7\n\xe7O\xddS@C^\x1e7\x7f\xcfS@\xf2q\xbe\xbd\xfa\xe1S@?\xb2\xda\xe4#\xe2S@IU\xc6\xbc\xda\xe6S@\xa7\x91\xbcT\x04\xdaS@MS\x98v\xf8\xddS@iR\xec\r\x9c\xe7S@~\xd5\xb6\n\xe5\xe1S@B \xef\x1b\n\xe8S@.\xcf)\x9e\xe0\xe7S@\xa2\xa9\xac\x93\x03\xe1S@\xd8R*\xf7m\xdeS@\xae\x8a\xc7\x7fx\xcdS@\xdf\xc8\xdf\x14\x85\xf0S@\x8d\xaf\xba\x91J\xe1S@\x9b\xf9Cp*\xe3S@\xfe\xb6\x97\x98v\xddS@\xb9\x84\x06\x19\xfa\xeeS@QYvVD\xdcS@&\xf1*\xe6\xb1\xd9S@\xc0\xda\xac g\xd9S@\xe4\xd6\xc6l?\xecS@\xd6\xb0\xf2\xb3\x92\xe0S@\xf4\xc48|\x9b\xe9S@35\xc1Gk\xe8S@:\xab\x0e,s\xe6S@\x92\rQU\xed\xebS@@\x89\x05=\x19\xeaS@\xb5\x9cI\xb1"\xdaS@\xcd\xda\x02\x1e(\xdcS@\xcc;\x0e\x9dn\xd7S@\xdb|=h\xe5\xd7S@\xaa\xfc\xb9\xf4\x9b\xdcS@\xa4\xe7\xb4h\x84\xe0S@Q\x1c\x08\xe1-\xd5S@7\t}-\xa8\xdbS@xv;\x0eK\xe4S@-P?\xef\xa7bT@\x81\xfb\xdd\xa2\t\xe6S@\x05\xd6\xcb\xe1&\xe9S@\x15\x18\xaf\xb2O\xf0S@\x8cB\xbd\xf6\xc4\xdcS@ J+\xcf\xfd\xe5S@c\x83\xa3\x0e\xe3\xd5S@\'\x97\xcau\xc1\xd7S@\xdc\xe3\xed\x8az\xd5S@5\xba\x8f\xf2\x88\xebS@Bm\xed\x94B\xecS@\x83\x12\x18g\xb2\xeaS@\xc7K\xe1\xb0}\xdeS@u\xb5\xc0\xc4\x11\xeeS@\xba;\xe9\xd98\xf1S@\x8c\xa2\x0b\r\x91\xe4S@(\xa3\xaef\x9b\xe2S@\xc2\xc6\xef\xca\x04\xe9S@\x9d\xeb\xd3\x17\x9e\xdbS@\x95\xf0\xf7\x83_vT@o\x84+\xa5Z\xe5S@3\x8a)\x92\x03\xd9S@\xfc\x17\x14\xa4\x9f\xd5S@\xdeq>7\xb2\xf5S@@\x15\x17\xbcD\xeeS@\xda!5\xbc\xa2bT@\xbd\xa4.Af\xddS@Z\x89\xe2\xe6q\xddS@1(\xced\xea\xdcS@+-\xa5w\x83\xe4S@B=\xf1\x068\xf1S@\xb3\xfc\x0e\x99F\xeaS@\xfa\xa8:\x82\x90\xd5S@\xfd\xce\xd1\xc7\xdb\xd6S@\x0c\n\x19\x14R\xeaS@1\x97\x05\xc9\x90\xd8S@\xb9\xdd\x16\xd3\x13\xe3S@\xe5\xcd\xd3\x13]\xe5S@\xe1\x16\td1\xe1S@\xb8\xeb\xc0\xaa\xe3\xe0S@\xbe\x85\xc2&t\xf1S@\x01\xf8\x7f\x95\x82\xdeS@1\x95\xb1o\xc4\xddS@\x15`\x1d`\x85\xd5S@\xc7J\r\xf8\xf8\xd2S@\x96\x115\xa0\x9c\xe8S@\x8f@)y\xc7\xf0S@\x9d\t\xd9\xb1\x95\xecS@N"\xe9_\xb2\xd9S@\x8d\x08\x0fu\x00\xdbS@\x08\x0c\x93\xb9\xa2\xd8S@0V\x00\x95IHT@\n \x8f\x82\xda\xe1S@\xab`\x9f\xea\xb2\xe0S@\xd2\x91\x06\x0bz\xd5S@\x7fJm2\xa5\xd2S@\xde\x0b\xe6\x1c\xdd\xecS@)\x0e\xc3\x81\x06\xe9S@\xb3u\xae\x00\x9c\xedS@x\\\xec\xfd\x19\xecS@\x91\xc6\x1f\xed(\xf1S@\xb0\xf8\xe5n\x1a\xdbS@\x06\xdc\x86\xbei\xd8S@\xdd\xd62\x0e\x0c\xeaS@\xfc{\x16r\x9c\xeaS@\x96\x97\x7f\xfa\xf7\xf3S@{:\x1b\xf1q\xf0S@\xfb\xb9]\xf0\x99\xe7S@\xe1Q\xf0\x86\xa2\xe5S@\x18\xf2\xcd\x85\xb3\xe3S@\xed\xf1|\xbc\xdd\xd5S@2\xeegS\xd9\xefS@]\xd8~\x9e\x8d\xdfS@A\x8d\x8e\xf0\x86\xd4S@\x8101\xe8;\xd9S@\xc5^\x18}\xfb\xd4S@E\x9f\x96e\x82\xd4S@#_\xc1\x03\xa2\xd2S@\x96\xf8\xee\xfa\xd8\xceS@\xcb\x86\xa7je\xd8S@\x0fc\xce\x96\xc2\xe8S@R4\n4\xc9\xdcS@:\xdes_\x84\xddS@\x0bY\x06\xf8\xb2\xe0S@\xa1G\xe1(T\xebS@\xc4\x84\x90y\xe2\xdaS@\xc3\xaa\xa6k\x11\xe6S@\x1be-u \xe1S@2S\x93\x81\xc1\xecS@\x01^\x08\xd3\xa8\xf0S@T\xe6\xb1 )\xf1S@2I\xf6\x90\xdd\xd7S@\xe57\x91\xcb\xb9\xceS@\x7f\xf76j\x01\xdeS@8a\xe0w\xfe\xdeS@\x86\xe5\xe4\x85=\xe2S@l\xf4\xfa\xe3?\xd4S@d\xda:\xb1\xee\xe5S@z\xd8u\xc7\xab\xe5S@\x11\xe2w\x91)\xefS@\xa9\xc0\xf8\xf1\x0b\xdbS@0\xe6\x17"\xb8\xe1S@\x19\x9c\xc6\xa7\xf1\xe0S@\xd4Pr\xa5\xde\xdaS@\xdfv\xa1\xc2V\xddS@\xc0\xf8\xe0c\\\xdfS@?\xf4q\x1aj\xdbS@\\\x0e\xea\xd0a\xd9S@\x08\xac*\x15q\xd2S@\x80\x9d\x1b\xf3\x88\xe2S@\xdf>\x03\x820\xdaS@\xc7\xd9\xe7Y\xb7\xdfS@\x1d\xd8\x87\x82\xa9\xdfS@\x1e\xd7\x1c\xe8\x98\xe1S@\xf44\xb2\xcb\x1f\xebS@V\xab4\xc1\x80\xd2S@\xec`\xe2\xe0\x87\xe3S@N\x0f\xd7B\x02$T@-\xc6\xafic\xf1S@\xd3O,\xf9\x16\xe5S@0\xa9(\xc0N\xf1S@\x9c\xd5D\xbb\'\xebS@7\xbf\xb6\xa7\xe7\xdeS@\xd8*\xa3\x91\xee\xdeS@r\xc1\xd7>h\xdeS@\xd0U\x0bV\xa8\xd9S@-)\xa4\t\x0f\xf1S@ c\xdcf\'\xe6S@\xd1d\xcf^\x86\xe5S@P\xaa\x0f\xe1\xda\xd7S@P\xe8U\x92\xab\xefS@\xecnO\x1b\x90\xefS@\tu\xab\xb0*\xe5S@\x13\xbc$\x10\xb9\xe8S@Od\xcaS\x01\xceS@\x89x\xe6Z\xc7\xd2S@~\xe7\xab\x90\xab\xdbS@\x97YR\x14%\xdbS@\x82\xect8\xd9\xe6S@\x0b\xcc\xdc\x1b/\xe5S@u\x85T\xd3\x81\xe2S@Uq\xbd\xb2\xd7\xe0S@\x80j\xf5\xb5d\xf1S@\xb7\x08\x9c\xd2\x19\xe2S@\xb8\x00!(\x89\xe5S@\x00\xc90D{\xe1S@S\x15\xdf`r\xd8S@\xb1\xb3N)\xf9\xdeS@\xa8\xa9\xa5\xc4\xc4\xdeS@\xeb\xfe\xeb\xbd"\xd4S@\x8b>\x96\x13\xf7\x87T@\xe7\xdf\xb2k\xf3\xefS@L&V\x0b\'\xd6S@\xdb\xce\x14Ri\xdfS@F5w\xae \xe2S@ijt\x9f\xff\xe6S@\x0b\xfc\x83\xe63\xdeS@\xce1I\x18\x11\xdeS@\xe7d@\x04i\xdbS@\xeb}\x82,o\xe4S@}\x1d\xd4\x1aw\xd7S@\xba\xd4\xe7\x98x\xd4S@\\\xe2jK\xfb\xdfS@\xd1U\\V\x97\xeaS@h\xc7\xa3=\xd7\xd6S@\x8e\xedU\xc1v\xd7S@\xbb\xcc\x8b\x11\x0e\xdfS@\xf0\x17\x0f\x83%\xdfS@\xe7\x05\x85\x859\xefS@\xbdD\xfa\x0e\x0b\xf1S@>\xdeZ\xcc<\xd6S@\xfc\xd7g\xbb\xe3\xdeS@>\xb0uQ\x94\xeaS@\xc4\xbdi\x01\xd5\xd6S@\xe5\xb5\xfd\x90t\xe3S@\xf6\x9b0\xd6^\xdfS@\xff\r\x9b\xa0\xdf\xddS@\x93\x89\x10\x0b\x0f\xe0S@\xa2C\xf5\xaa\xfc\xdeS@q\xe6t1\x99\xeaS@\x92\xff\xdc+\xa8OT@\xa8~\xd6g&\xe0S@\xf8y\x07\x9e\x06\xe3S@Op\x7f\x1bF\x7fT@e\xf7\\\xb2\xd7\xe3S@\\\xa6\x00^\xd1\xd9S@\x0b\xbe\x7f\xd4\xcc\xe4S@\xa1\xc5\x86C\xb1\xefS@\xff5\x92\'m\xeaS@&\xa2&Rz\xd9S@|]\xfd\x19!\xddS@\x13\xc6zO\x8a\xdeS@\x03\xcdi\x99\xca\xdaS@n\xbd\xe4Bd\xcfS@\xee\x0c\xf4\xb0\xa7\xd9S@\x1eq\x953\x0f\xf3S@|B\t F\xddS@\xb5\x94\xed\x00\xef\xd7S@+k#\xe9\xc7\xddS@O\xfb\xb8\xa0\xd8\xdeS@i_>\xee\xd9\xe2S@^\xe6\xa8\xa2\xa5\xeeS@\x93\xc8/B+\xd9S@\xf4\xe7\x1a\xa1a\xf1S@\xd9\x8e\x12w\\\xddS@A/\xb6\x94\x0b\xcdS@\xf7\xdf.,\x13\xd2S@\x9fm\x93(\xcc\xddS@\x12F\'\x92u\xe2S@{\xef\x8c\xa6{\xdfS@\x0bO\x10N&\xdeS@\x1d\xafZ?\x84\xd8S@,@\x98\x8e\x02\xf0S@\xb6\x0f\xb9\xb1\xb6\xe4S@.\x08\x97\xdb\x18\xe7S@[\x1b\xc2V\xba\xd5S@\xb1`\'\xd85\xeeS@\x07B\xb11\x91\xe4S@\xbc\xcf\xdcDFrT@\xb4\x81\xc9:Q\xf7S@\x0bv\xa0\x89\xeb\xf1S@z\x8c\xc0P\xc5\xf1S@Tlg\xeam\xdaS@v\x018\x88\xcd\xd0S@\xb6\xbbG\xc6\xa4\xd7S@;\xbbA\x19\xa8\xdeS@\xe7\xd0\x85g\xd0\xf3S@\xdd\xb0\xa4\x07p\xd7S@\xd5+\x13\x08E\xebS@\x00\xf6\xad=\xa1\xe3S@F\xac\xc8\t\x02\xdcS@,\x7f\x01M\x84\xe2S@\xd22\xb5\x86\xf2\x83T@\xd3i\x17\xc7\xcb\xf4S@wl\xfa\xd5\x0f\xeeS@\xba\xbb\x88\xfa\xb5\xedS@;\xb3\xadR\xde\xd6S@\x8dp\xd5\\\x86\xe1S@\x1e\x07;Uw\xe7S@\x0c\x8b)\xdc\x8f\xe1S@\xe4\xd3P\x19\x87\xf1S@4\xa9\xc0T\x92\xe4S@\xd7y-\xb6\xa4\xf1S@\x94o\x19\xd0\xf3\xecS@\xa6\xeeYp\xb0\xf0S@RM\xee2\xa2\xf0S@\x84\xb0\xd2m?\xf5S@s\xceH!\xb2\xf2S@\xce\xec\xacB\xc6\xe5S@\'\xf9\x01BE\xedS@\x16\x8d\xa2\xff\xbc\xf5S@F\x92\x04\x08"\xe4S@\x10\x89\xad\x9b\x8d\xe4S@j\r\xe3\xean\xe1S@&\xcfB\x1cY\xe3S@\x90[\x8e\xd6\xda\xe4S@R\xdamy\x1d\xeeS@\x11\xdc\x13H\x13\xe8S@\x19\x13\xa6\x87\x04\xe0S@o\x9dK\xfc\x93\xddS@\x1d\xdeq\xd1\xa4\xedS@7\xb9\xbd\x0b\xe6\xe8S@H\x9f\xccd\xed\xe2S@&2>Tp\xd8S@{oVZ\x07\xeaS@\xdc\x14\xbd\x82\x7f\xecS@\xc6\xa5k\xc9\xcf\xe4S@s\xb5\xc4p]\xd8S@i.\x1b\xc0\xa3\xe0S@\xc1\xda\xe9\xb7\x93\xecS@\xd3\x82\xfb0\x10\xe1S@QS!\xcb\x90\xeaS@\x00\x14j\xeb!\xe1S@\x91D\x19H\x9c\xdcS@<\x16\xc3\xa8d\xe1S@\xa1C\xa1\xa4u\xecS@\xecM1\xbd,\xf1S@\xd9\xda=\xa4,\xe5S@\x85\xadQ~\x7f\xe4S@\xc1\xd9\xf0\x90\x97\xd8S@\x10\x9b\x12\xe0(\xd3S@\xc5s\x8e\xaa\x18\xedS@\x92\xe6R\xfdK\xf0S@I,]W\x9b\xdfS@t,\'y\xef\xddS@\xdd\x99\x1aG\xc9\xdbS@\xd2\r\x15\xa8}\xcdS@\t\x1e\xaf]\xac\xcdS@\x9b\xce>\xd4\x83\xe5S@\xf0SD\xb2\xae\xe3S@\x0bUS\x83o\xf0S@xP\xa8uN\xeeS@6\xeeb\x82`\xeeS@\xad\xd9\xe7\xfaP\xe7S@^)\x14]\xe2\xecS@\x9dC\xcb\x89\x99\xe3S@`\xbfN\xe5\x17\xddS@&\x94#\xf1\xcf\xf0S@\xa6I\xa2\x94\x81ZT@Z)1m\x17\xf6S@\xe8\xc2\x12F/\xf1S@\xbd \xa3M-\xdbS@\xf6\x14\xf0\xfd\x05\xedS@\xfe\xe8O\xbe]\xe9S@,.\x88\xb4J\xdeS@\xa0\xcf\x01^\xac\xe1S@w\x02\r\xa7\xc6\xd8S@`Z\xa3\xd7`\xe9S@\x92]ZN\t\xebS@y!\xcd\xc8\xfd\xf0S@\xd6\x98[\xf2\xf2\xceS@\x08\x8eBJ\xdc\xe7S@\x87\xc0\x12\x83\xc0\xebS@\x19Tv\xef\xe3\xefS@z\xa2|\xca\x8d\xe9S@\xa7t\x02\x82\xdf\xd9S@WW\xed(\xd8\xe6S@\x11a\x8aE\xd7\xe3S@r!v\xd7\xaf\xeaS@\xba\x89\xffM*\xebS@\x18:\x92\xef\xee\xe3S@\x1b\xf0\xfc\x95\x90\xe6S@\x96H\\\xbe\x19\xe7S@\xfe\x0e\x96\t(\xebS@\xae\xca\x83A\xe5\x9fT@\xaeO\x89\xfee\xedS@\xc0\xfaG5\r\xebS@\x971l\x7fk\xecS@\xdc\x87\xb4Uf\xddS@KB\x0ft\x8e\xdeS@Q\xec\x86oK\xe8S@<$\x96*yXT@\x15(\xe3wy\xe3S@tz\x92am\xecS@n\xec\xeb\xfe\xda\xd9S@!j\xb6V\x04\xe8S@V\x9f\x840\xd9\xe7S@\xfc6_.m\xd8S@|\xebkc\xd9\xdcS@\x0b\xf7\xf9ro\xe2S@\xef<\x86\x87\xc5\xceS@8\xae\x85\xc3\t\xd8S@\xa0G\xdf\x96?\xd3S@\xc6\xb3C\x16\xff\xdbS@\x10\xfffxS\xd7S@\x07\xaa\xe3\xd9\x1f\xe2S@\x87}\xd7\xcd\r\xdfS@\x91\x9e\xda\xc8\xd2\xdbS@h\x82~\x1awOT@\xa4\x01\xddH\x1b\xe5S@_\xee\x7f\x12\x87\xd3S@i\\M\xb4e\xd1S@\xb59\xee6\x11\xeeS@ye\xcd\xb4\xf1\xf0S@\x88\xb5c\xaa\xb1\xdfS@\x04\xbd\xba\xf7A\xe2S@\xc2/\xbaW\xb9\xecS@\x06rB\x94\xca\xdcS@\x91:n\x86\xbb\xd3S@z\xfc\x89\xdd:\xd4S@$\xd9\x15\x86R\xe2S@\x1b\xe9Y\xab\xe7\xd6S@\'\x9d\xa7\xbf\x8a\xe3S@\xafvr\x0c\xed\xe5S@_X\xaa\x1f6lT@\xb26\x97\x06\x07\xd8S@\x83\x13S\nv\xe2S@F\x94\x8ea\x0f\xdfS@6e\xad\xeaB\xd4S@\xf4\x99\x9fNL\xd4S@\x99\x9e\xcc\xa4\xe1\xd8S@\x0e8\xb7d\xb5\xd9S@\x11\xe8\x086\xe2\xdaS@z\xfaQ\xff\x18\xdeS@\xd6\x93\xe6\x13\x84\xe1S@\xb4\xd6\x1b\x9d:\xd9S@f\nP\x0b\x98\xdbS@L+.\xda\x9f\xdaS@PC\xba\'\x9f\xd5S@\x1a\x1a\xf8\\\x7f\xdeS@\xc9\x90\xc3\x13D\xd9S@\xcbc1_4\xf0S@\xdc\x10r\xdfR\xe3S@\xcbak\xf4\'\xd5S@\xb0\x7f`\xb3\xcb\xe9S@\xc1)G\xba\x8f\xeeS@\x13$\xf6\x11\x02\xd9S@Y\xca\xf3T\x02\xebS@\xcaB\x95\xc1\xe5\xdbS@\xa8\xd3\x18(\x9b\xd6S@\x04\xa1&\x12h\xe2S@-\'\x1e\x98\x16\xe8S@g\xed=_\xac\xd6S@3We9A\xd9S@\xd2\xd5@6?\xdaS@\xd9\xa8,\x0c>\xd9S@\x08\x07\x8c\xe7\xd2\xdbS@\xf5\xbe\xbe\xd8\xa3\xd9S@\'\xa1r\x16\x9b\xdbS@\x7f\x80\x8b!\xc5\xd2S@-\x9e\xf5\xd5\xfd\xd5S@\x9cp;S\x18\xdfS@"\x96\xcf\x910\xebS@\xb7c\xad\xf0#\xdeS@K=\x1e2,\xd3S@\xb7\xd1:D!\xdaS@y\xaa\xb3\xc5\x9d\xdaS@\x05\xf7\xeaZ\x05|T@\'\xad\xf1\xcf:\xdeS@\x9e\x0b;\xf0w\xd7S@alJ\xea\xa4\xdbS@\xafH\xc3\xbb\xe4\xe8S@\xbb\x14\xb7e\x1e\xecS@\xcf\x0e\x97\x17v\xdeS@\n\xf1\x07\xa8\x00\xdfS@\x81\xe4\x96\xfd\xac\xd2S@X\xeb\xe8Ld\xdcS@-\xcf\x88<G\xe2S@\xd8\xd9\xfe\xa2#\xe8S@q\xd1\xed\x87\x18\xe6S@\xb5\xf5@\x9e\x1a\xe5S@;Lk\xea\x8d\xdbS@v-\xce\xcb\xca\xd6S@\xe1m-\x12\xa0\xe0S@T\x87\xbd\xda\xdb\xe7S@\xd7cW\x16\x9d\xdfS@\xca\xa1X{\x80\xe8S@\x872G\xaf\xec\xe3S@k\x04\xaa/\xda\xe1S@\xa5\x83Iw\xe2\xdaS@\xeei\xc7\\V\xdbS@\x8e\xc4\xb5\x7f!\xe1S@\xd3\xc5C\x93P\xe4S@\xae\xb1:\xc9\x1e\xe4S@\x87UCh]\xe1S@_\xc5d\x0fo\xd8S@\xa1\xa8\xfe6\x18\xdbS@\xdb\xf3pu\xad\xdaS@\x84\x833\xccq\xd3S@YM\x0c~\x9f\xecS@q:\xb7\x99\xc6\xd9S@T{\xb5\xd9\xca\xd4S@{\xe9\x93\'SuT@\xefi\x8fi\x7f\xe2S@\xad\xf5\xb7\xaa~fT@0r\x1a\x1f\xe6\xeaS@\xdb\xd3\xbd\xed\xab\xdbS@\x85\x9a\x12U\x1c\xe1S@(\xa341\xb1\xe1S@\x1d\xcbx,d\xd4S@\xe5<\xff\xb2.\xe4S@\xba\x1dJu\xe3\xe1S@\xbf[{\x80>\xe5S@\xf9\xa7\'Z\xfa\xd8S@\x1d\xe2\x97\xe8<\xe1S@\xde\xf7!\x1a\x1d\xd8S@\xc9\x19\xf7\xc1\xdd\xdaS@?\xd2H\x7fk\xe0S@\x95\xf4m`C\xe1S@D7S\xd1\x92\xedS@/\x82d\x88\xba\xe1S@\xdf\xd1e\x9d$\xe2S@A\x08\xedP@\xe3S@H~\xf1t\xaf\xeaS@\xa4\x8d\x1dD\xb6\xd9S@h\x15\x01F\xc8\xd9S@\x91U\xf5\xe6}\xe4S@}M\x99DE\xd3S@\x7f\xff\xe1\x00\x8c\xdaS@\xbb\xcab\x99\xe6\xdaS@\x91N\xaa\xa4x\xefS@P\xe1?&ifT@\x85#^\x1b\xf7\xf1S@\xcb\xe4<\xef\xe0\xd8S@\xb6\xc7\x9b\x07"\xdcS@\x94>\x97\xd2Q\xebS@I\xdb\x97\rh\xdcS@qFr\xa0\xff\xe3S@qQ\xac}\x1a\xe3S@\x16\xb1\xe4\xd7\x03\xe3S@\x0f\\\x11F)\xebS@I\xea0\x9d\x92\xebS@\xbc\xd9\x85\xc34\xefS@\xaf\x87\x08-\x08\xd9S@\xd4\xba\xf0\xa6\xa9\xe2S@\x82dy[W\xdbS@O)\xeen\x98\xeaS@\x8c\xac\x07uJ\xe2S@\xae\xdb\xa4\xcbA\xd5S@\x98!\x8e\xecR\xe9S@\\\xc1\x13\x0fU\xd9S@v\x8c\xa2;\xf4\xe8S@H\xdb\x07\xb42\xe9S@\x1d[v\xdb\xb7\xebS@\x0by\x07\xe8/\xefS@U9\xd3\x87\x9f\xdaS@f\xfa\xfd\xfd`\xd5S@\xed\xa3`#O\xd5S@J\x83\x82\x18\xa7\xe1S@%\x01D[\x05\xcfS@\xbdQ\x19w\xeb\xe1S@\x0eP\x0c\tk\xe3S@=(\\d\x0b\xe3S@`\xf4qtd\xe3S@\xcd\x81\xb3m\x04\xebS@\x1c\x88\'\x07x\xe3S@@8\xe3bj\xe3S@\xc6<F\xac$\xe2S@\x8ako\x0ew\xd5S@1y\xcd0\xa2\xd2S@\x01\x97\x94 \x18\xe1S@\xc2A\xb1\xdb\x8b\xe8S@\x172\xe0\xfdq\xefS@\xa2\xe4e{\xef\xdbS@\x1e\xca\xcf?\x1e\xf1S@\xca\x14w\x90\xf8\xeaS@\xf0\xe7\xec\x06G\xf0S@\xcb\x9dTA\x0e\xe1S@\x9b\x99&;\n\xf1S@\xa04r%\xef\xdbS@\xa1\x8f\x942\xf8\xdbS@Z\x03\x87\xf2\x95\xdcS@/\xac\xfaw\xf5\xe3S@c\xfdP\x8e\xfd\xf5S@m\x87\xea\x01h\xd4S@\x03\xfc+\xb5\r\xf5S@_\xb4\xb6\xb9\xa1\xd4S@\xc9n\x92\xc0\xfb\xe0S@S\xa5\xa0\x85\x00\xe4S@=M\xaf\xc1\xaa\xf4S@\xd4\xad\xf9F\xa3\xf0S@z\xac\xe6u\x91\xd4S@o3!QR\xe2S@S\x08+\xfa\xb4\xe1S@\x17\x0c\x97,5\xe1S@K\xc0\x8bZ\x06\xf1S@@x\x1d8Y\xdfS@\xe1T4oV\xdaS@\xca\x19\x8c\x81\xf6\xe8S@\x02\xb4>\xe3o\xe3S@V\xb6m\x15q\xd2S@0Jc\xc2\xbb\xf0S@\xa0\xa8ml]\xf0S@\xb8aSW\x94\xf0S@\xc4%X\xbe\x1f\xd3S@\xdc^\x9c\x11\x06\xddS@T\xe4\xde\xb0\x83\xddS@\xfa\xe5\xf5\x86\xa0\xd7S@.*\x01\x04\x06\xe9S@\xe6\x11\xd1b\xc8\xeaS@\xc8jD:\x9b\xd2S@\xed\x86\xc6>D\xf0S@]\xd4\'\xc9\x82\xf3S@3B3\xa0V\xe3S@\xe0\xe7e\xd9"\xf0S@\xaa1\xe8IH\xf0S@"\x9c\x8cTd\xddS@\xb3\x8a)\t\xfd\xe3S@#\x97{\xd1Z\xf0S@zm?\x1bl\xe9S@W\x82\x7f3\xa3\xddS@\x1eK.\xa9p\xe3S@\x99Na\xd8w\xd4S@h<\xb9\x88]\xe4S@\x96]v\x7f\xf8\xddS@EJ\xc2\xd7\xcf\xe1S@\xd0\x8c\xe2\xf8V\xe3S@[06.\x10\xe5S@\xd0\x1f\xd9\xe2\x08\xdfS@\xb3\xf7.JB\xe8S@\x98\x1e\x073\x85\xd4S@\x9d\x1c\x16\x12\x12\xf3S@\x01\xe3\xf2-o\xe9S@Kn\xe3\xe3\x1d\xe2S@\xdd\xb6\xb6\xad\x8f\xe9S@\xddnJ\xf8\xaa\xf1S@\xc7_w\xed\xb3\xe3S@\x15\xba\xb1\xd8Q\xe3S@Jc\xd6\xe3 \xdeS@\x0e\xc5>eH\xe7S@\r\xbbj\xd6\xf0\xefS@\xdc\x8f\x0f$\xa5\xdbS@\xf4\x8f\x92P@\xdbS@{\x7f\x95!\xb1\xe2S@\x88\xc6\x7f\xd8\xd1\xe3S@\x05\xfa\x11\xa7w\xd4S@ER\nW\xf9`T@K-Y\x9e\xae\xe3S@\xad\x12\xa7\x10\xac\xedS@\xb2$\xcc*\x96\xe4S@"\x8b=\xc7I\xe5S@\xe9\xd5\xfb\x9ae\xe4S@\x95\xc6\xee\xdb\x8d\xd4S@\x04\x8cp\x90\xca\xf0S@A\r\xef\xbe\xbc\xe8S@\xa2\xbf\x9c\x12\xee\xe3S@\x8b\xe8\xfbh\xb9\xdeS@m\xf3kJd\xe4S@l\x8b\xde\x16\xb8\xddS@\xa9t\x8566\xd5S@(\x9d\xd6\xf8\xcb\xedS@;\xf8\x94\x08\xd1\xe3S@E\n$#\x8a\xe8S@D75\xaf}\xe2S@\xe6\xc0\xac\xd2g\xe3S@-\x98\x18\xc8\x19\xecS@|\x04\xb8\xb3W\xdeS@\xc7\xc6\x9e\xbd/\xdcS@8\x9a\x97\xfc\x07\xd2S@\x88\xfb\xfd\r\xbc\xe2S@NVl<t\xd6S@hlL\xef\xd9\xd4S@\xf0\xd9\x17h\xf0\xcdS@Q\xd4\x96\xbd\xb2DT@\x80`j\xcf\xfd\xe5S@\xb3\x82\xb2\xd5Y\xd9S@\xa5\xc1\xba\xe3\xce\xe8S@\x0f\xcfd\xf7Z\xdeS@\xaf*\xb3\xbd\x88\xd4S@\xd19\xadI\\\xd4S@\x9d\xb4\x10\xc2\x80\xdcS@\x02\x00\xd5\t!\xf0S@2O\xf7`r\xd4S@a3U\x11\x86\xf4S@$\x89\x88\x15\x13\xdfS@\xae\x94A6U\xe6S@\x98\xd1\xaf\x0f\x9b\xdcS@n!kJ\xe1\xe4S@\xc7.U\xf5F\xeeS@+\x9aq\x96\x8e\xf0S@H\xb3\x9d\'\xe2\xedS@\x8a\x9f\x90qR\xe3S@&\x13\xf0\xa0\x01\xf4S@\xaf;\n\xc9<\xeeS@x$\xd1\xf8\x99\xdcS@\xd5\xfbR\xd23\xd7S@\xe8\xf6\x8b\xf3\x07\xddS@\xaa\x17(HM\xdfS@\x1a\x01m\x9c\xda\xe5S@C\xca\x19\xba\x04\xe3S@\x13\xef\xa8\x9f\x7f\xdeS@\x12\x15D\x99&\xeeS@\x16\xce\xb9\xab\x9c\xd5S@\x1b\xf07`\x11\xd7S@\xac\xad\xc8\x18\x04qT@J\xe3\t\x1f\x95yT@~\xc5\x94\xe9\xe4\xd6S@s1\x06;v\xe3S@\x90\xca\xcd\xfa\xef\xe5S@\xd3}\xa4\x0b6\xe7S@-\xba2\xc2%\xe1S@\xbcp\xb1\xb2\xcd\xefS@W\xc8\x18}\x95\xdeS@\xefQ\x00\xa8\xd4\xedS@\x07\xb8gTR\xe1S@\xea\xa6\x9b\xce=\xdcS@\xfa\x90V\xac\x98\xebS@\x18\xc8\x83M&\xf3S@\xf6\xc0l\xc5\xa7\xedS@#\x16\x9f&!\xd3S@t\xe07b\xdf\xe4S@\xef\xcbD\xa0.\xf1S@\xed5\xd0\xbcU\xddS@)\xad\xd5\x7f\x92\xe3S@\xd5%R\xdd\xd7\xe4S@\x84\x0cPp\xb8\xedS@\x91\xcdn\xae\xe9\xe7S@\xc2\x7fy\x02\xf8\xeeS@R\xff\x96\xdc\xd0\xebS@H\x82\xc7\xbf\x83\xddS@\x99H\xeb\x0cs\xe6S@\x92\xd7\xb5,\x84\xe4S@9%O6\xa8\xd5S@P\x8fk\r\x13[T@\x18\xd2\xe3-\x12\xe6S@e2\xc4v\x9b\xe9S@fE[\x11\x03\xf3S@\x07:.\x17\xb9\xe9S@\x8f\xde\xba<I\xdbS@\x0bJ\xb22\xf8\xe6S@\x95\x08bJ~\xeeS@\x90\xef?\x9f7\xdaS@\xb2^8\xb6Y\xe9S@\xdar\xce\xd4K\xe2S@k\xaenC\xa6\xeeS@\xf6\xc8\xa8]z\xd8S@5y/\xba\xe2\xddS@,\xb6\xba\xd3\xc1\x87T@\xb1\xe6\\7\x7f\xcfS@c\x8do7\x06\xcfS@\x02\xb8\xdf\xfe\x9a\xcfS@#e}\xdf$\xefS@k,\x0f\nx\xdbS@\xb41\x1e8\xf1\xddS@]\xdd^\xb8T\xecS@\xe6!\xaa\xac\xcc\xdaS@\xbc\x9as_\x07\xd0S@\xa1\x0f\x10G\x9f\xe6S@\x17\xb3}\x18\x05\xe3S@9\xfdBh$\xdbS@\x87V\x9c7L\xcdS@\x85\xc6\xc9\xee\xcd\xe3S@\xf5A1\x19i\xe6S@\xce\xe7d)\xf9\xe8S@4,5\x9af\xf2S@\xc8xg\xfas\xf0S@m\xed\xf2b\xf9\xebS@\xb0Oeqy\xf0S@\x1c\xc0\x1db7\xf0S@\x00y\x9e\x93\xab\xeeS@U\x9b\x02\xca-\xe1S@zT\xceX6\xecS@<\x008r3\xf0S@\x89\r\xc7\x11\x19\xdbS@\xa3\xcd\xe69\x1e\xd3S@\x10\xdf5e\x1d\xf0S@ZJ\x98\xd6\x8f\xe0S@\x04\\\xfad2\xefS@\xc8\xe6R\x1b"\xefS@\x9aO9\x9b\xd8\xeeS@*\xaa\xb2\xfa\xdf\xe6S@\x96\x05\xfd\xe25\xf2S@\x8c\xabc\xeeQ\xe1S@C\x00\x1c\xccL\xeeS@t\x9cp\x9d\x87\xdaS@O\xaes\xfe\xa3\xefS@hN\x87t=\xeeS@-\x04<\xa98\xe3S@\x14\x1d\x90\xed\xe0\xddS@ I\xfda\xa3\xe5S@\xeb\x13 \xe8U\xe1S@\xcev\xa2(\xb6\xe0S@hu\xac\xebX\xe8S@\xdf\x8bo\xbb`\xdeS@\x98d>\xe4\xe2\xf0S@\xb9\xab\xd1\xb7\xdb\xe6S@\xe0\xc9\xc4\xddC\xe6S@\x19\xf0\xe4\xb4s\xdeS@\r\xe6/\x94]\xe0S@\x82\xedb-d\xd3S@\x16X\x86gL\xddS@\x8d\xcd\xc8\xb6&\xdeS@\xae\x8a\xa3\xc6\x94\xe2S@\x07Nh\x08\x9b\xdeS@\x9b\x9c\xa5\xbem\xe8S@q\x1f7\x8f\xfd\xe8S@\x03\r;\x15\xa8ST@\xef\xee\x06\xa5\x8b\xefS@\xd9\x90\xfe\xd0S\xd7S@\xff\xa0\x9dpg\xefS@\x91\xe0\x92\xee.\xf1S@\xa79G\xd2E\xf1S@5@r\xa8b\xe1S@\x12\xe2\x97\xc7p\xe2S@\\Qf\xe1\x95\xeaS@7\x17\xa2\xd4\xe2\xe0S@\x00-n\xc5|\xeeS@\xec}\x92\xfc\xe1\xddS@\xcb\x19\xfaA\x8d\xf1S@/?E<i\xf1S@\xe0\xe0\xe3\xe5\xba\xe9S@\x91\xff\xab\x00i\xd3S@\x97&\xc3\x18\x17\xe0S@\x96\xfc\x85H\xfd\xd9S@9\x81\xe6\xdc\xb4\xcfS@\x1a ~\x12\xab\xe0S@\x95\x9dh\x96\x1a\xe3S@\xd8\xfft?\x90\xcbS@\xad\xa6E\x1b\x0c\xedS@Oh\xe2\xef\x89\xe7S@\xe2#AYE\xd3S@\xc4~\x8eAhbT@\xbc\xea\t\xff0\xe0S@.{1\x95x\xdeS@c\xeduH\xc0\xd9S@5\xd7\xda\x9fY\x86T@\xa9\xd7\xa4\xc9\x82\xd0S@\xcb\xa7^p{hT@[\x14\x99\x83\x85\xe1S@\xa4\xf0p\r\x90\xe2S@q\x13\t\n\xcf\x80T@\x1c\xa3*\xb1\xf2\xe5S@\xa9\x0e-\xf1K\xdcS@/\xb3\xe8_\xdb\xebS@\t\xce1M\xdc\xd5S@BBs\xf41\xe7S@\xb5\xe0\xea\x8f\x97\xecS@@\xc2\x0e\x86\x80\xcfS@\xd3\xa3[\x80}\xe4S@*\xdcbf\xea\xe2S@\x177:4\x9b\xdaS@b\xb57\xbc29T@w\xf9\xf9\x18\x12\xdbS@K[\xeb\x03\xd9\xe4S@~\xe9\x14^\xd2\xdbS@\xcc\xc3\xe3\x08zHT@\xe8e\x11\xfa\xb4ZT@\x8a\xd0\xec\x11b\xe9S@\xd9z\xdc%k\xdfS@7RJ\xc5c\xd4S@e\xe9S \x1e\xe4S@\x80\x919m\x1dhT@"\xceP\xa9\xc0\xddS@\x1c\xd6\x1a\x11\xea|T@\xa5\x7f\xb8e\xb6\xe7S@^\xe3I\x97[\xe4S@\xaceQ\xb8v\xdaS@\xe5\xec\x85 A\xd0S@7\xb6\xe9<\xac\xefS@\x90\xab\x18\x16\xd8\xebS@\x7f\x99\x8dVM`T@\x11\xb7\xa0\xcbz\xedS@\xd5\x96\t\xb3\x02\xcfS@\xba\x1a\xcf\x91\xd0\xf3S@\xd35\')\x17\xe0S@\xe0X\x87\xfc\x93\xefS@\x17\xa2i \x92\xdbS@$\xac\n\xd6\xdb\xe2S@\xd8;\xcd\x18#\xdeS@\x9dj\xa2\x95m\xe4S@\xe2\xe7\xfa%\xdc\xdeS@\xf0\xde\x1bB\xf7\xe3S@\x9d\xba!\xa9[\xf1S@z\xf8a\xbdH\xe2S@\xed\xe1\x0fPE\xe6S@\xbb\x1be\xcb\x91\x97T@\x9d\x07"3\xa7\xdaS@\xc4%\n\xb7\x12fT@w\xa8\x82\x1c\r\xe3S@$\xe4\xb1\xb0?bT@\xfc\xd3-\x97\x8d\xdbS@0\xd9\xd0C\x96\xe0S@\xc9\xa6\'O\xc6\xe6S@r\xea\xad|~\xdbS@\xdf\x13G\x9d\x1f\xe5S@\xc0\xe1\x87E\xe6hT@\xe6\xc0k\xeb2\xf1S@\xc8\xfc\x86\x1bq\xf1S@z\xf2\xa7\r\xb7\xdbS@\xaaDRFJ\xd2S@-X\x13h?\xd7S@\x9b\xe0\xf0H\xf3\xffS@\xecD\xcb\x06\xe7\xf2S@c\xee2`\xdd\xeaS@uE\x04\xd7\x94\xdaS@\xee%\xaa$U\xe7S@v\x02\xcc\n\x99\xd5S@\x16\xbe\xc0\xcb\xda\xe5S@\r\xd3\xda\xe7\x92bT@\x05\xdbN\xd9A\x92T@2\xeegS\xd9\xefS@\xfc\x01\x9d*7\xdaS@\xbf\xd4\xb2g`\xe1S@Y\xe6\x1e\xab\n\xe1S@w\xda\x9b\x84=\xe0S@\xb3\xf7+\xec#\xedS@\x02\x89\x00\xb5\xe9\xdcS@\x96\xed\x9b\xda\xb5\xe7S@\x10\xe7[\xd7\x16\xe1S@v\x06G\xcb\xbe\xe8S@\xc1\x91t\xc2\x81\xe8S@\xea\xcd\xf0j\x9b\xe0S@\xdd\xebV\x1c\x8bwT@\xbd\xbb\xea\x87\xbb\xefS@\x80\x13P|uTT@7TP\xfe\xc6\xd9S@7\xed\x13|\xef\xccS@\xb7\x0f\xe3\x8c\x16\xd5S@\xd7\xac\x85q+\xedS@W\x8f[\xa7\xc0\xd7S@\x1c\\\xa3\x07\xc2\xdcS@\x82\xac\xc3\x16\x9f\xe7S@3\xeb\x8ebK\xe6S@\xbdy\x84{M\xe2S@\xceJ\xa8\xef<sT@!\xee\xc5\'\xac\xecS@\x0es\x17\x01\x8a\xdaS@X\'\xae\xbc[\x90T@\x84y@)\xc7\xebS@j!\xb8\\n\xd7S@\xf8\xd6(\x8dd\xdcS@\xfe"\xbc\x83\\cT@3\x8b\xfbS\xd0\xdcS@)\xc3\xca\xe2gtT@\x03J\x0c\xdfF\xddS@\x91\xf2\xcf\x1c\xc3hT@N|\xdd\x9a8qT@=\xd71Rz\xd9S@Q\xf1\xacN\x06\xe8S@[\xb4\x13V\xf8\xd9S@1t\x90~\x1b\xd8S@r\xc4\xc0]T\xdbS@\x13\x0fJ\xa6,\xd7S@\x07\x99kj[\xdaS@\x1b\xef+\xf5>zT@6\xb9\x97q>\xddS@{:\x1b\xf1q\xf0S@\xc5\xc2\xb0\xd0\xe7\xe9S@\xd45(\x1c\x13dT@2\xdfA\xc7[\xdeS@\xeeU\x8cY\xf8\xf6S@\xd9\xd6\x08|\xd1\xe9S@\x17\xb11\xefS\xddS@{1\xb8\xf7\xf1\xd7S@\xef\x0f\x0c\x8e\x19\xddS@\xc8\xb4\x7f@\xd9\xddS@\xc4B\x88\xc6\xe0\xf6S@\x14\xf7\'\x8f!\xe2S@\xce\x95\xe94\xa7\xd7S@\x8b\x9d8\xedi\xedS@P\x0b^\xef\x9f\xf8S@\xfd\x1d\xb5\xf46\xd9S@\t03\xeb\x95\xe1S@\x9c&\xb6#T\xe5S@\'a/\t=\xddS@\x14\xd9\xdcL\x83\xf2S@\x8c\xe9\xd1\x0e\x82\xe2S@\xad\xeb\xc8\xe6\xf5\xccS@\xf0j\xd0\x07\x94\xe5S@\x9fBx\xf0\x0f\xd8S@[w^\x8d\x15\xe0S@m\xdf5\x9c\x14\xdfS@\xbe\x95u\xe2\xc3\xddS@C:?{\xe9\xd2S@1\x9c(\xa8\xb1\xd7S@\xbdU\xf7"\xd8\xeaS@\xa6\xc8\xd4\xcf\x9b\xf3S@\xe6\x82\xce\xec\xc7\xd7S@\xb4\xb9\x14\xbf\xffuT@\xda\xe0\xd0\xfd\x1b\xecS@1\x06\xf8;\xe3\xecS@\x8f\xb2\xbd\xcd\xaa\xdfS@\xdc\x7f`\xc2\xa8\xd3S@nl\x1d\xfd7\xddS@\x02>\xdd\x0e\xef\xceS@A\x00\x0c\xd4\xd8\xd7S@\xaea\xbd\x0eV\xe3S@,a\x9cA\x89\xe5S@\x9dba0 \xdfS@y\xf7\x1e\xfb\x1c\xeaS@8\xd3\xfa\xba\x01\xcdS@\x94&\xdb\xfb\xbc\xecS@B\xc6%\xec\xe7\xf1S@:\xd4?d\xd6\xdbS@i\xbb\x1f$&iT@\xab\x9cy\xa6\xbc\xf0S@\xfe\xa1\x8d\x15a\x88T@G\x01\xb9\xcdP\xddS@\x00_QTO\xe7S@V\x97fqs\xddS@\xfb\x07+\x91\xbd\xdbS@C\xe9\xb6\xa8\xd1\xe0S@\xe1\xe4\x05\xf5\xbc\xebS@(K\x8a\xcdv\xeaS@\xc6\x96]\xbc\xac\xe2S@\x8e\xc1vHU\xe4S@\x99WN\xc9!\xdeS@\xc6\x1f\xa9\x0b\xd9\xe2S@\xbe\x97\x17\xff\xe3\xecS@\x85\xa8?\xaf\xf2\xecS@\xaeU\xb0y\xcb\xe0S@xP\xce\xe8{\xcdS@\xa1z\xf8\xbf\xa8\xcdS@\x94\x1c\xcd]I\xe0S@\xa6\r\xfc\xfaw\xe2S@\x1a \xde\x06\xe3\xccS@\xc6\xdf/\x11\xef\xe7S@\xe2"j\xd7i\xecS@\x1c3u|\x19\xe2S@m\x01\xc2t\xf8\xdeS@\xa4\xfa}\xcd\xd1\xe3S@\xe8-\xe1\xe4\x92\xecS@\xa9\x82p|\xc1\xd8S@\xec\xd06\xb2v\xecS@,\xeeM\'\xd0\xe4S@!\rr\xf6m\xecS@En%\xf6}\xe5S@Yz\xcev\x8d\xe2S@\xec\xacc\n/\xddS@>\x12\xd2L0\xecS@\xb46\x12\xb2_\xe4S@\'\x93\x84\xabO\xe3S@\xd7\xe8T\x98\xac\xe7S@\xd0*5b\xfa\xdfS@\xd6\xbbt\xfc\xd4\xe4S@\xbd\x00\xa1e\xf0\xd3S@\n0g\xb63\xecS@[\x0f\xf5\xee\x9f\xe2S@<2\xcb\xe6\x86\xedS@\xa0f\xebb\xcb\xedS@\xf6/\xf5\x96q\xe1S@\x186\'_\x16\xe4S@\xe7\x99jc\xf0\xccS@tYq\xf5C\xd4S@\xa2z\x0c\xd5o\xe3S@\xa8s\xd0:]\xddS@\xb3\xf0\x02\xc8o\xe2S@i\xa86\xb3 \xe6S@\xdc3\x89\x11G\xe6S@6\xc9\xd0j\xb1\xe4S@>un\xa1\xc5\xecS@\x0c\xe1\xbb\x8b\xf0\xf0S@\x05\x82.\xd5(\xe3S@MK\xe8\xc9\xe6\xe1S@\xa5\'.%\x9d\xd6S@v\xa0\x06\x04\xccrT@Ek\x9e\x9b\xa3ST@P\xd1\x18x\x83\xe1S@\x8a;\xe4\x86\xe3\xecS@\xfe\xe8\xdaW \xecS@i\x16\xf2\x17\x13\xeeS@\x1bRz\x9c\x8e\xf1S@\x9d\x94\xa4\\\xa8\xdeS@\xcb2>\xc0\xea\xe3S@\xd2\x83\xe9\xff\x05\xe4S@=+\xdbq\x0c\xe0S@\x15\xb8\xc5\xfe\x87\xe5S@\xd3\xed \xf6\xba\xecS@\xfc\x05\x10\xab\x10\xe0S@\x1a\xb7\xb2!\xbd\xf1S@\xceLZ\xd3\xe1\xf1S@\xcdICtZ\xddS@\xe9\x06\xa5\'5\xd5S@\xb9\x9a\x0fj\xac\xe1S@\xf8\xfb\xbd\xecb\xeeS@\x0b`\x82+\xc3\xe4S@\xd5\x89\xf7E\xdbhT@\x82\xba\xac\x08\x8a\xeaS@R\xc5@\x8d\xc5\xd9S@\xc3\n\xc8\x19\xcf\xd9S@b4hr\x84\xe3S@j\xe8o)\x93\xe6S@\xab1\xd9_i\xeeS@\xf3\x17K\xf2\x0c\xf2S@`\x90`\x1f\xea\xddS@\xbd>\xd5f"\xe4S@\xe6\xfa\xe3^\x82\xe3S@4\xf3G]@\xe5S@\xf7\xe2=\xc9\xd2\xe2S@\xfa\x86L\x0b\x0f\xddS@\xe8\xc1\xdb\x9c\xcb\xe3S@\x8e\x8eg\x90\xad\xe6S@n\xd90\xb7N\xd6S@\xf3\xb5H[Y\xe1S@"2T\x07\x99\xddS@{g\xe7\x1c\x98\xecS@\x86\xf7\xd3\x90\xd7\xddS@F9\xb6U4JT@\x85\xdd\xb5\x99x\xd4S@\xb7Q\xb6Bo\xe5S@\x16r"}\x07\xefS@[s\xaeXT\xd3S@t\xaa\xcd\xd1\xb8\xeaS@\xa2\xd0+D\xb7\xe5S@\xe3\xf4?u\x95\xe6S@\x05\x8e\xc7\x0b\xd8\xeeS@i\xc3\x14\x90!\xefS@yw:\x03\xf0\xdcS@-\x8f\xda\xf3#\xe4S@\\{\x17\x91d\xe2S@\x9at\xc7\x8e\x07\xe3S@\xb2\x1ag\x91]:T@\xe7Aa\x1e\xe5\xe2S@z\xb8\xfe\xfe\x0b\xe8S@R\xd8\xbe\xf7\xda\xe1S@\xca\xebr\xa6\x00\xf1S@\xe7&&\xeb\x03\xe2S@u\xf8\x9f\x01h\xe3S@f\x1f\xcbHY\xe3S@8\xb4\x9bW\xd7\xd4S@\x94\xcb\x93]q\xd6S@\x1e\xbcY=:\xe4S@\xb2w\x9f\x81\x05\xe1S@+\x97\x943U\xe4S@\xe3\x8a,\xf5\xda\xe6S@@\x1c\x1f\xe2\x10\xefS@\xdbd\x96m\x1e\xd2S@\xb9\x07N\xba\x0b\xe2S@k\xd5\xb4\xd0\xd4\xddS@\xcbL\x04\x99[\xf3S@\xe0&"D{\xe2S@\xea\x15\xc74d\xe4S@7\xa0\xe8\xc5\xa0\xe5S@Il\x81\x0cJ\xefS@E\xa2\x92\x01$\xcfS@\xb7\xcb{n2\xe2S@\xb68vL\xff\xe0S@\x1c{\x89\x9ai\xdaS@\xcc\xbc<\x92\x16\xdcS@\x04s\xd5\xa5\xb9\xddS@\xae\x89\x1f?\xfd\xe7S@\xcc\x1e&a\xe3\xefS@\xa6\x0b\xeby\x0c\xecS@\x0eS\x8b\x069rT@\x96\xee\x93\\P\xe4S@r\x12\x8dm\x95\xe4S@\x19o\xcb\xc9noT@%\xf7\r\x89o\xefS@E\xb1\x1b\xfa\xbd\xefS@\x04\xce\x9f\xe46\xf1S@S\x07Qp\xcb\xe1S@q\x8fs\x9cp\xe3S@\xc8HJ\xd5\x03\xe6S@\xc7\x12\x86%l\xefS@xw\xa9\xd7&\xe3S@\xe5]\xd1\x80q\xe1S@\xf8\x1e\xb3C\xf0\xceS@\xefH\xdfG\x0c\xcfS@\x95\xcfI\xc7\x8e\xd4S@\xd8B\xcfj\xbf\xddS@\x915\xb4n\xc8\xddS@\x91M\x98\xab/\xdeS@\x8b\xd5\x85\xddP\xe2S@\xd5q\xda\x1c\xf2\xefS@@\x9bp\x15\xfd\xe1S@?\x96\xe8v\x0f\xe4S@~\xe88|\xe2\xe1S@\xd0\xc5\xc18\xc1\xe3S@\x85\xed\xd3"-{T@\x12\xcc\xea\xdd\xe3\xe1S@i\xc9,<\xba\xe0S@?\x02\x88A\x93\xdcS@dI`\x93\xeb\xdbS@\x0b\xac/X\xef\xddS@\xfa@6yV\xe4S@\x96\x8e\xd9\xef\xa9\xe6S@L\n/k5\xe5S@\xa9\x96\x9a1\xe7\xeaS@\x0bz\x1b\xfa\xeb\xe0S@\xcb\xc0iG\xf4\xe2S@\x83[\xd65\xe0\xddS@\xd0\xc0\xa1\xc2\x89\xe2S@\xda\x7f\xa1m\x81\xcbS@H~\xf1t\xaf\xeaS@\xe4HRV\x1f\xd5S@\x84,$\x17\xd3\xdaS@\x99H\xc1\x00\xa0\xe1S@\xdf\x8aY\x04G\xe6S@b\xa2\x17\xdd>\xd4S@\x9cV\x98\xc8\xfe\x81T@\xa2\xf1\x9deN\xd7S@(;\xaf\xff\xc1\xd7S@\xe5eN\xc1\r\xf4S@\r)c8\xfa\xe3S@e\x96\xa3\xbe\xff\xe2S@)\x8c\xb0\'\xe5\xe2S@%\xbb%\xa5\xc5\xd3S@\x83\xb7\xdd\xd6\x01\xd6S@\x81r\xd3\x85=\x85T@FQ\xadj\x1a\xdeS@\x86S\x1a8\x07\xe6S@\xa5\xe8v,g\xe6S@\x03h\x82\x08m\xe3S@I\xf2\x9bM\'\xe1S@\x10>\x14#\x1d\xe3S@hLaQ>\xf0S@T\xb8 -\x02\xdeS@\x0c\xe2t7\xd2\xe1S@\x95JY\x11\xe8\xe5S@,db\xef\xf7\xeaS@\x0e(\xf1n\x02TT@7\x05\x00\xedm\xe3S@\xf8\xef\xba]\x08\xe2S@\xec@\t\x95G\xe5S@A\xbc\xa4\xc6\x05\xe6S@x>n\x96C\xd6S@\x8ev\xb9\x13\x1b\xe4S@\xe3\xe9\x0b\xa7\xd4\xe3S@|6\xfc\xc5c\xe6S@\xd7\xa8\xde\xf9\xcd\xe8S@\xdb\xce.\x90\xd1\xdaS@\x9b\x0b\t\tU\xf0S@\xef\x12[<\xc6\xdeS@\x92\x0f\xd8\xa1B\xf0S@0\xbcf\xfap\xe3S@\xf5}\x1a\xebU\xe2S@d\xb2L\xad\xd3\xd3S@\x020\xb7,8\xe9S@vJ\xa20\xb4\xccS@\'\x08\xdb6\x8e\xf0S@\xd7\x9dE[\x0b\xd3S@~\x86\x1a\x96Y\xf4S@\xba\xc4\t\x860\xdeS@\xbb]4}O\xd9S@g\xfc\x8ay\xa3\xe3S@:*\xf86\xbf\xe3S@\x125\xdf\r\xc9\xf5S@\xbb\x17\n\xf2\xcb\xeaS@\xb0N\x88)\xc2\xeaS@\xdb\xf2\xc6\xa1\xc1\xe9S@,\xe0\xb4h\xef\xe8S@\x9c\x85]p\xf1wT@\xc0\xa1\xf7n\x8e\xe5S@\xc8\x8bE\x96\x7f\xcfS@\xd5h\x94\xe3\xfa\xcfS@F\t?\xees\xe6S@"\xc3\x13\x99\xe7\xeaS@\xdf.\xa6\xac\xfe\xf0S@\xcd\xbex\x0c\xe7\xe2S@\x9c\xff\xe9\x85\xb1\xe2S@\xe2*q\xd1\x14\xdbS@\x88\x99Ez[\xdeS@\xb6j}G\xfb\xf0S@\x9esW\x84HyT@tr\xc7#\x97\xe9S@\xd2RR\xaf\xf2\xe3S@\x86\xdfV\xd1+\xe2S@AA\xca\xa5\xab\xe1S@^\x1e\xf0\xa3\x83\xcfS@\x12\x14\xa3t|\xd8S@\xf4\x1a+_\xfe\xd8S@*\xa7\xc0\xd7\xf0\xe1S@\x00\x99\t\xfd\xd1\xe6S@\xf0ml\xe6\x0b\xf6S@\xdcP7h\x19\xf6S@l\x10\xeb\xcd\xd7\xe8S@\xe28w|\x9e\xe5S@h\x05\xca,\xde|T@\xf6\xc7&\xf4\xf0\xe4S@?n\xb3\x12y\xe9S@\xbd\x93\x91\xf7\x16\xe3S@\x95\x15=/A\xe0S@\xd0%\xa7\xcda\xdcS@\xfd\x838m{\xe5S@\x1d\xdc\xec\xa5\x8c\xdeS@\xd2\x19\x18\x00\xf1\xe9S@h-\xa5{v\xe2S@*\x1c\xc2W\xb7\xdfS@\xe8\xd6\xa6\xdb)\xedS@\xc9\xaa,\xb5\x9d\xe3S@\x11?s\xfa\x93\xdeS@\x84\x06>\xf1\xdc\xedS@\xe5L\xa1\xfcm|T@\xd7;\x84\xcf\xd9\xd8S@\xbf\xb0\x11\x01\xa2\xe8S@\t<\x83\xf9v\xdeS@\xb1\xb1y\xd1O\xe3S@\x80|\x9c\xf1\xf5\xedS@\x9a\x98\xfbs\xd6\xdbS@\x0b.\xdfY\x02\xe3S@U\x82\xed=\xb9\xdbS@P[\xae\x82\xcf\xe5S@k\xdb\x1ep\xb6\xe1S@\x89\xbf\xd5C\n\xe0S@o\xac=>\xd9\xdaS@GU\x9a(q\xd8S@\x00\xab\xa0\x95\xef\xe6S@\xd9\xb2\xb1n\x14\xe8S@v\xcb\x86\xe0\x11\xe2S@\x87\xb6\xde\x01\x83\xd4S@\xad>J\x9b\xa9\xe0S@\xb47d\x0fy\xdcS@\xf8b\xefU\xc2\xe2S@\xa0\xecX\x83\x03\xddS@DhQk\x11\xd5S@\xe5`\x7f2\x97\xe9S@\x0e\xecJt\xd4\xe7S@\x87\xfd\x1a\xcd}\xe8S@\xe9l<\xfa|nT@\xd0\x83\xb7P\xc9\xd6S@\xe1=\x9d8\xb1\xdeS@\xec1TM\xd0\xdfS@I#e1U\xeaS@\xe0=2\xbaX\xd4S@\x04\xf9\xb2\xe8\xf1\xdcS@\xd9\xcdV\xc2\x90zT@x0&A]\xdeS@\x84]\xb1\x8d\xf9\xd9S@\x7f\xedO(\xf1\xcdS@?F\xc2\x9c\x99\xe3S@E:\\\x92\xbf\xe2S@P\xfc5W\x87\xe1S@\x95V\xf9;\xa0\xdbS@\x85Fl\x9f2\xeaS@\xfa\x08v%&\xe8S@\x8b\x08\xa4\x04\x88\xd6S@*D5\xda\x88\xe8S@c\x1c\xb8\xf1c\xe3S@3\xbc\xab\x90\x86\xebS@\xf5\x93\x11\xb1/\xdbS@w\x0c\xfe\xdcs\xd4S@vE\xc3\xe0\x7f\xe3S@\x9c\xe9K\xb4\x10\xf7S@k\xd8\xb0#\xb1\xedS@G7\x9c\xd7\x91\xeaS@\xdb\x02\xfd2b\xe4S@\xde\xfe\xc7O\x84\xdfS@\n\x0b\x1d\xc7\xbc\xe2S@\xe9\xf9\x92\x0e9\xd5S@\x906{5\xdc\xdaS@\xaa\xfb\xb7\x925\xdcS@\x9ai\xdc\x80\x86\xdcS@}\xa6\x8e\x86\xba\xe5S@\x8db?\x12\x85\xdbS@\x9b-\xfe\xec?\xe2S@O\xe2\xe7_Y\xe5S@Y\x08\x0c&\x95\xe6S@\xea\xb6]\x1ea\xe8S@\xcc\x7f\xe0\x13=\xdbS@\r\r\xdee\xbc\xe0S@\xcdF\xc4\xf8\x96\xd4S@\xa2t\xc2\xc0\xc5jT@ \xea\x8d\x91Q\xe9S@\x04L\xad\x17\x06\xf2S@\x9d\x88\x8a\xfe\x8f\xdfS@\xb0\xf4\xd1}\x04\xdbS@\x180<\xb1g\xe5S@\xda\x94\x85\x89B\xe8S@n\xac4\xb6`\xd8S@|\xe1`\x1cw\xd8S@[\xa8\xd1@jqT@y\x95\xe4`\xdb\xdfS@\x81\x93,H\xe0\xdbS@\xd89\xc9\xd2\xb5|T@c\x9e\x8a\xebN\xe7S@DV\xc48O\xdbS@g\x8e\xe1\x14\xae\xdaS@)\xd8R\xf4v\xdcS@\xca#\xa8\xa4\xe9\xe6S@\xbb\xa4E\xed\xca\xdcS@2\xf4.q\xd9\xdaS@\xc9\xcb\xbf\x17\xa4\xf1S@9P\x94\x8a\x82\xe5S@t\xff\xb5T?\xe7S@\xea\xcd\xfc\xfc\x02\xedS@\x13\x03\x9cs\xcf\xe9S@o\xb2\x8c\xac\x02\xeaS@82\xf8\xffx\xecS@O\xa9\x0e3\x05\xe2S@/\x1b,\xdd\x0c\xe0S@\xbc\x86`\xd2@\xf4S@\xf6\xb7\xef\x12\xd8\xf4S@\x05L\x94Bx\xf1S@\xac\xf1\x80\xc8\x90\xe5S@\xab\xcc\x17\x1f\x13\xe3S@\x9f\x9f\xe5N\x87\xe2S@#|\xfd\xe6\\\xe7S@\xab\xab_\xc0\x9f\xd2S@d\xf7@\xf0\x04\xf1S@T\xf5(98\xdaS@\xcf\x9e\x99\\E\xe7S@\xc6\x83\x9c7h\xe7S@\xf6\xafl\n(\xdfS@\x81\xe4\xea7\xa2\xf4S@\xd3\xce\xc8\x1d`\xf1S@\x8eO"gB\xf1S@\xdfS:d\xf5\xe9S@\xcd\xc2Q8\xdd\xe9S@\x8fY\xcc~\xe0\xe7S@N\xd4\nW\x97\xf0S@k\x18~6~\xd2S@tB\xe5Fa\xdbS@\x9f/2\xd7\xf7\xf1S@S\xb0\xa97}\xe2S@~\x08\xa4\xa78\xdfS@\x8a\xf9\t\x82O\xdfS@\x0c\xdaK\xa8\x83\xdfS@\xc9\xee\x8ft\xa4\xf4S@F\xa3\x05\xa5|\xe7S@\xf3\xe8\x83\xab\x07\xf1S@K\xff\x11L\x9b\xf0S@0x\x1ek\xcb\xd7S@\xc1^r\xbe]\xdaS@MOF\x15\x8f\xdcS@\xa5\xf7\xbc\xcb\xa3\xe1S@\x0c\x07\x07\x16w`T@\xf1\xd4\x97\xff\x00\xdaS@\xd55\xb3$\x1e\xeaS@\xdf\xe0ca\xef\xecS@w\\\x1f\x9d\x83\xe4S@K\x1a\xc0_\x04\xf1S@\x94g]\xca*\xe9S@l\xf8\x08\x81\xbf\xf4S@z\xbb\xc2\x809\xeaS@f\xee\xc8\x84\xb8\xecS@G\xf5\xd9\xb0#\xeeS@\x04\x01\xa3\t\x18\xd4S@\x9f`U\xa7\x12\xe0S@\xad*\xf2dg\xf0S@\xae\xabl\xd8\x81\xe4S@\xa0\xf7zt\xf3\xebS@\xf1\xb8\xc0!\xb1\xe9S@\xa5\xf9p\xb6\xd1\xceS@\xb2\x05\xaa\xea\xfa\xd4S@\x8d\xabet\x97\xe2S@0\x97N\x8b\xa9\xdfS@\x08\xff\x9e\x82\xe5\xdaS@y=\xc0\xa4 \xe6S@\xbf\x89\xcd^\x1e\xeeS@U1\xe1w\x92\xdcS@Pb.kQ\xddS@b;\x87\xc3\xbd\xf4S@\x94\x85c\xef\x87\xe4S@\xccw\xf9\x1d\xe3\xe4S@%\x06\xb1\x19C\xd8S@St2A\xfc\xddS@\t7\x1c\x88{\xd5S@\x95w\xd1\x8d\x02\xd7S@.S\x85\x9a\x89\xdaS@O|\xec\xdd\xe0\xe9S@\xe2a\xe3+_\xf4S@\rB\xa3\x1b\xaa\xe6S@\xc8\xbc\xdd\xe0\xea\xe0S@\xf1\x96\x1c\x85\x11\xf4S@\xb8\xcb9n\xb0\xf3S@\x88\x8d\xf0\x1b\xa5\xe8S@\xa3\xf6\x0ft}\xddS@\xff\xf1\xbe\xc9\x9e\xdeS@B;\xc7SV\xd5S@A-\x10\xed\x0b\xe6S@\x07\x14\x187=\xd7S@\xb9\xa4C\xb8C\xebS@\x06s\x8d\xcbk\xdeS@\x12(\x13Il\xe2S@{\xe0\xddq,\xefS@\xf0C\xbf\x07\xef\xd2S@k\xe6\x0e\xac\x96\xd5S@\xfc9\xd4p\xb0\xd7S@\x85\x1bcW\xf9\xdbS@\xf4\xa3y\x18M\xdaS@d!@\tn\xd7S@\xbaR-ZY\xf3S@\x81-pnL\xf0S@:$\x1b\xf7\xd5\xecS@$\xdc\x89e\xe1\xe8S@\x0f\x03w\x9c\xab\xdeS@\xf41\x17\xc8\xb4\xd9S@\x1b\x01\x88w\x06\xf4S@,~C\xbe~~T@\x10\x0b\xee\xa8v\xd5S@`q\xbf=\xa2\xdaS@\xd5\xa5\x92\x84B\xe4S@X\xc9\xa7m\xef\xe5S@\xf4\xee&E-\xdeS@\xcf\xbbp\xe3\xd1\xeaS@\x94\xf4\x9e\x02\x12\xdaS@\xe3\xa3\x18/=\xd7S@\x1d\r\xacR(\xd3S@\xf8\xc7\xf3p;\xd3S@t\xb8\xe9\xe6\xa8\xd9S@\x878<\xcbI\xdfS@\x9e=\x02\xe2Q\xe9S@7\x0b\x1f\x96\xe5\xeeS@\xd9\xe3#\x81\xa7\xdeS@\xd1pl\xb5\xd8\xe6S@D\xf0\xb7\x9f\x1d\xedS@\xfa\x00[q\x9f\xedS@N\xc6\xfd\xe1\xb6\xd4S@\x90`\xe7\xdf\x06\xecS@?\x8e\xfa]\x18\xddS@\xb9\xad!\x9a\xda\xe7S@\xa9)\nj\r\xebS@\xda<n\xfb\x11\xeeS@\x82\xdb\x05T\x97\xdcS@\xd6t\xed6\xfa\xf2S@&L2\xf3\xbe\xefS@\\"\xd7\xb3\xd4\x9fT@\xbc\xb6.v \xdfS@\\LM\xf8\xe6\xd9S@\xcd\xd4a\x8b\x8e\xd2S@xU[\xb1\x98\xd7S@C\xcf\xd95%\xd8S@O\xc6\'\x16(\xdcS@u_\x83\xeb\x9b\xf1S@\x7f\xc3\x9en\x1a\xe7S@(\xfb68"\xebS@=\xa9U\x14\xd2\xdbS@\xdf_\xba\xdf\x9d\xdbS@\xe8\xe2i/[\xdbS@\xc3}I\x8a\x12\xddS@\x86\x12\xd8fA\xe6S@\xc6\xd3\xd8.q\xe9S@\xc5\xa8[\xf3\xc5\xf0S@\x83?\xf0:\x9e\xe8S@|H\xa3\xe0p\xd3S@F\x7f\x8bU\xd4\xeaS@Y\x89=\xc0\xf4\xf1S@\xea\xebpT$\xe9S@L\xcb\x97\xa8k\xdaS@1I\x0f\x9d\xf6\xd9S@\xbaI\xe6\xb0\xa6pT@@f\xf2\xfa$\xe1S@\xb3\xce\x8f\x8fu\xdbS@\xebG\x1d\x94\xfa\xddS@\xa2\xda*\x17\x08\xdcS@\x88&0\xf9q\xeeS@\xbc\x1f\x14\xa1;\xdaS@q{\x04]BdT@\xc6\xd3E\xf3\xa7\xd6S@\xb0\x12{7\xd9CT@r\xc1Q\xcf\x9d\xe8S@\x80.\xbf\xa2\xca\xdcS@[\xaaz\x19\xc7\xe9S@T;=\n\x8d\xeeS@R\xe0\x1dd\x97\xebS@\xaf\xec\xc9jx\xe7S@\r\xcbZ\xa1\xbf\xe5S@\xb1\xaa\x89\xa9\xb4~T@Y\xca\xf3T\x02\xebS@\xd5\xae\xdf\xbf\xc2\xd6S@n\xb1A\xf9\x91\xdcS@\xbf\x99\xee\xf0\xc7\xe8S@V\xc2.a\xf1\xe9S@\xb6\xa0\x7f\x0e/\xdbS@72\xce\x8c\xb8\xe6S@\x91\xba\xb8\x9e+\xf2S@?\x01\x12Wn\xf0S@\xdc2i\xbb\r\xe8S@,\xaf\xed+\xac\xd2S@\xc8\x8d0n\xf4\xe9S@[5\xe5\x9a\x96\xf4S@XeIR\x02\xdaS@\xdd\xb21\x1du\xecS@5>\xd4\x03[\xe6S@\xae\x8e\x16\x0e\x10\xeaS@`\xd8\x05\xa07\xf1S@\xa9\xa9\xed\xda#\xdfS@\x01\xa3[p\xf0\xe8S@+\x85(u9\xe1S@\x95\x1c\xcd\xd7p\xdeS@P{\x04,\x16\xdbS@D\xa5\xc6\xae\xb3\xd8S@+f\xa4l\xcb\xf3S@\x99 \xad\xedn\xe1S@\x8dj\x8d}S\xdfS@\xe7\xc9R\xf8\xb1\xddS@\xf5\xabF\xbd\x93\xddS@^\xe5\xd7\xc5#\xe8S@\xf1q\x0b\xcc\x1d\xd6S@\x019\xfe\xac\xbevT@\x99\x8d_\xb8\xba\xdbS@9f\xbe\xdd%\xddS@ \xa7[\x04\r\xdeS@q\xcaM\xa8taT@#W\xea_\x97\xebS@D\x1ebd\x85\xf0S@\xab$\xf5\xd4\xdc\xedS@z\x00\xf8\xe1Z\xe3S@N\xf9\xe2\xf4\x8c\xefS@9\x8bE<\xad\xe0S@\x92g\xca\x1f\x1f\xe7S@\xd6\xa3\xc9\x9f\x1d\xebS@\xf6\x0f\xf7\xbc`\xd5S@\xdcm\xdb\x14\xf9\xd6S@\n|\x9d\xf8.\xdaS@Bl\xc5,\x9c\xecS@\x81\xec\x97\xfc\x8d~T@\x174\xb0c1\xf4S@K|;0n\xddS@Cw\xa4\xef\r\xe9S@|\xf2\x0b\xca\xc1\xebS@\xc3\xba\x04Q\x9a\xecS@\x9a\x93\xb3\x84\xe1\xf1S@\x07x\xc9P\x1f\xdeS@}\xdc\xec\xdbS\xdeS@\x15*\xf3\x845\xe9S@\x1c#\xfdNA\xe9S@\x1a\xd6\xb0}7\xe3S@\x96\x80Ld\xff\xd8S@\x1e\x80E\xf9i\xdbS@\x97b$\x81\xe1ST@\xf8R\x00|r\xdeS@\xe7\x1a\x8a\xbf\xfb\xe1S@\xc4\x17\x0e\xea\x88\xefS@6\xb6\xc8\xe4\xf1\xdbS@\x1d\x9a5r\x99\xe3S@\x92\xee\x8f\xba\xd7\xddS@\x16#!e%\xd5S@ow\x9e\xceD\x81T@s\x14\xb47\x8b\xe0S@\x18\x88:\xbey\xf3S@ligE\x80\xedS@oi\x82J\xa1\xf1S@\xed\xba\x8eB\xb5\xdeS@\xac\x07\xeakw\xddS@\xf4\xa9\xd0\xec^\xd9S@\xb1cC6\x80\xddS@\xf6\xc7C\x1dD\xd9S@\xca_\xe3\x82)\xd9S@w:\xf9\xa8\xae\xd8S@\xa6\xefc|y\xf1S@\xc3{\xab\x9e\xa5\xedS@\x16\xac/\x83\xc8\xeeS@\x18)\xd8\xc0\xf9\xefS@\x8a\x15\xfa\x00\x97\xdbS@\xfeP\x1d\x0e\r\xf3S@\xd8n]\xe5\xc4\xf0S@?+eJ\xa6\xefS@\xfb\x18\x12D\xb9\xd8S@~\xe4\x99\xba\xfa\xd4S@g\x1e\x82iQ\xe9S@y+P\xa9\x0f\xd7S@\x89\xd4\x9c\x9d\xa5\xddS@C\nL\xfc\x02\xf3S@\x1b\xc6\xd9\x1e\xb6\xebS@\xe0\x1cf\x1c\xf3\xefS@u"\x10\x85\xd7\xebS@\xa2} ~?\xecS@_\xd6q\xbc4\xf0S@\xd1\x19#\t\xa7\xeeS@\xb9\x90a\xd7@\xd4S@jD\xf5\xa8\x01\xd9S@+\x1f\xfe\xd6\xc9\xf0S@H\x93(M\xdc\xd5S@\x0e\xb9\x86z]\xdcS@B7A&v\xddS@\xdf*tU:\xdfS@\x80\xef\xcd\xaa\xd8\xf2S@%.\xb9t\x93\xd5S@J]\xaa\xaee\xecS@\xa1\x85\xbcD)\xe0S@\xb4\xd3\xc3n\xc6\xdaS@\xb7h8!7\xeeS@\xa3\x99\xcd\x9b\xcc\xf0S@\xa6Z\x19ix\xeeS@\x12b\xa80\x1b\xdfS@\xb3\x03\xc9sg\xdfS@8\xb5ra\x87\xddS@\xe7\x8e/\\O\xd5S@\xe1\xd56\xe9\xb0\xf0S@\xbb\xb7S7i\xdfS@0X\xcajw\xdfS@\xdc\x0b\xb5\xcbi\xeeS@\x11\xa6Wb\xed\xecS@!\xdd\xa50\xce\xedS@\xcf\xa4"\x10\x18\xeeS@*\x08\x89a\xa5\xd4S@L{:d\\\xf2S@\xef2\xcc\x0b\xbe\xedS@{\xf0\xc06\x0c\xdfS@\x88\xf5\xd8Mk\xf0S@B\xfc(\xba\xa7\xeeS@\xdd\x0b\x87A\x03\xd4S@\xd7\xd3\xa7\xf5L\xeeS@\x19UZ\xef-\xf0S@!\x80?\n\xe4\xebS@R\xa1\xbd\x03\xfc\xf0S@Z\xe4\x1aEB\xd3S@z\xb6ne[\xe2S@a\xaa\xb7;\xcb\xdcS@{\xc9\x8dF\xfc\xedS@\x0c\xbd\x14\xbb\x84\xeeS@\x1f\xdc7\xefT\xe2S@S\x92\x87\x83\x96\xdeS@\x8d\xae\x96\xf7\x04\xecS@\xa5\'\x97\n8\xeeS@\xbd\x83v\xd0}\xecS@\x08\xdf\x9d\xd8<\xf1S@\x9b\xc5+F\xd0\xd9S@\x07\xe7\xca\x01n\xddS@\xe7|8\x1cj\xdcS@"\xc9\xc5\xa1\xfe\xe1S@\xb1O\x08\r\x1d\xdaS@\xda\xcf>\x84#\xeaS@\xb8\x87\x9bxv\xeeS@\xcf\x03\xad\xfd6\xf1S@\xc3\xa7\x8d)?\xeeS@Q\x85J\xab\xda\xe0S@\xce@\xb7\xaf\xc3\xdeS@\x7f,\x85\xcfS\xddS@\xd6\x01_w\xf5gT@A\xb3\x01L\xc8\xdcS@*8s:\xc7\xd7S@5p\xa1\xdd\xad\xecS@\xaeY\xd0@\x16\xedS@\x0el\xc6\xf4\xe4hT@\xf8\x9d\x99\x83\xfdgT@\x9c0\x1c\x8c\x8c\xdeS@\x1fEc\t\xc2\xdcS@}\x14\x08\xd6\x8eyT@\xeb\xd6\xd6\n\xd2\xd3S@v\x9c\xdfk\xcb\xf1S@Y\x86\xb2m\xab\xdfS@\x97\xcd\x03\xa2\x1f\xe2S@\x94\x8a\x98\x1ag\xd1S@38\xc4\xb7\x9d\xdeS@\xeeo\xa0ag\xdfS@\'\xe16Y\xe7\xdcS@\xe6\xdb\x84\xe7\xca\xecS@\xae\xd0E\xaf\xfc\xdfS@\x19c\x7f\xf9*\xdeS@\xa7S\xdb\xdc\x1d\xdcS@\xc8\xc3\xb9+\xfb\xdeS@\x17}#\xda-\xe4S@\xe2\x19\x83;\xb5\xf0S@\x16\x0e\x15Ly\xf1S@T\xec\xcb\x10\x08\xcfS@\x0e+\xb3\xae\x99\xdfS@\x94\xac\x16n9\xe6S@DIz\x07\xdd\xe8S@\x0c#S6\xac\xeeS@\xd3\xcb\x18\xc7\xdazT@\x9d\x08\x89\x90\x93\x04T@\xd1\xd3\x91\xb6\xf7\xebS@\xff;\xe4U&\xe0S@0\xe2|\xfe\xfegT@\xd7d\x98\xcd\xc7\xebS@\xd0?\xfe\xbf\x86\xe2S@\x94\x0c\x9b$3sT@\xa0\x17\xfa\x83\xc7xT@`\xda\xccc2LT@\xff\x167\x1c\xeaiT@\x19\xb9\x14;\xa6\xf3S@\xcd\x18\x1dA\xc7|T@k\xe0\x85\xff\x92\xeaS@f\x93\xa6\xef\t\xdcS@\x11@(^\x9dPT@F#\xef\x93\xc4\xdaS@\xa9/a\n\xe5\xe3S@\x85b\xfdB\x1c\xddS@\x91\x13\xc0-\xa0\xdfS@i|\x94\x86\xd7\xe2S@3E\x1f^J\xd8S@\xd1\x1d\xf20\xd5\xdeS@\x99\xbePn.\x80T@\x94-\x0b\x17[\x8aT@\x11j\xee\xa9\r\xf0S@\x8b\xa2\x0b\xf2\x14\x93T@\xb2\xab4*\x7f\xd8S@\x95\x83B\xe1\rwT@\x9a\xb3S\xac\x10\xdfS@\x176W\xf7\x92\xeaS@\xacQY\x17\xbe\xd2S@\xc2j(\xe5\\rT@%\xa5]\xc5\xf1\x7fT@\xac#\x903\x19\xe7S@\x95\x96\xf3\xd4\xc2\xdcS@\xdfE\xae.\x90NT@D\xcb\x85\x8f\xba\xf1S@\xb7\xfb\xeb]\x9d\xf0S@\xb6Of\xa2\x7fCT@\x9a\x01\xd4\x94u\xdfS@\x9ekO\x89K\xddS@\xa0\xef\xd6\x02\xf2\xe2S@2\x9e<\xbeftT@3\xb1\x10\r\xddpT@\xfe\xe0A\xd7\xc5\xdeS@\x80\xaaM\x1eMQT@)\x8fC\xb1AbT@JF\x1c\xf5\xab\xddS@e\xa8%\xd6\xa6\xe4S@\x01\x89\xb4\x98\x07\xe2S@1\x9f \r\xb8\xd1S@4\xe4\x9f\xbaN\xdbS@\xf0>\x13\xa6S\xdfS@\x8d\\\xdc?-\xd4S@6\x86$.E\xd6S@\x86m\x97\t\xd1\xd7S@\xbdx\x80tg}T@%\xc6+\xa8\xc8\xddS@\x91\x85\xf6\xf5\xd1\xe3S@\xbd\xb6\xe8\xbf\xdd\xdeS@\xbb\xbf\x8f\xd1{\xeaS@\xd5\x83\x98D\x91\xddS@t\xdd\x12\xa4y\xd4S@9\x86\xeeuqgT@\xba\x9a\xe3\x07\x08\xddS@-\x0c\xb62p\xe3S@\xd2\xfb\xe9\x1ae\xdbS@\xcc Tgg\xd6S@s\xc7\x1e\xbab\xdaS@8\xb7\xd0\xb2\xbagT@{\xc0\xf6\xb5\x9d\xddS@A%\x84j\xfbgT@\xe0\xd5r\x18\xfa\xd6S@\x04\x9d/\x16a\xe7S@\xd8\xc2\x18\x91\x1d\xcfS@\xb3|\x86\x1f\xad\xd2S@\x11\xa8S\x92\x17\xd5S@\xddBl\x1eb\xdaS@\xe9\xed\x84\xefe\xedS@\xc2g\x8d#\xfe\xf1S@\x99|\xbaLE\xd7S@\'\xff\xdb\xc3\xbd\xddS@b<w\xf86\xdaS@\xfe\xbdV\xcd\x07\xcfS@\xd8\xde\x06\xfd,\xdeS@\xfa\xaahM$lT@\xdbm\x9b\x14\x87\xd3S@\xe1\x02\xe1\xc8\xad\xcfS@\x16\xe0\xd1\xe7m\xd3S@z;\x12c\xc7\xdaS@\x84\xf8\x08\xb7\xeb\xe0S@1\xc5#\xf4\x8fbT@\xca\xeau\x8e \xddS@\xee\xa75\x07(\xd5S@\xdan\xa1I\x81\xd7S@\xd9\x9e\xf3\xf3\x88lT@\x158\xd3X\xc1\xd3S@\xce\xcc3\xc6y\xd5S@\x85 \xe2RR\xd7S@\x88s\x8b\x12\xa1HT@\xc8\x81\xa00\x89lT@\xbb\xa9\xfd6\xb2\xcfS@\x84\xcbD,\x90\xd7S@\xe0\x86\x80\x86\xc2\xe4S@\x1c\x05\xf0&\xc3\xdaS@g\x07\xddM\xfa\xdbS@A#\xaey\x99\xccS@\xf0\x1e\xe3-\x1c\xdeS@:0%\xa7\x1c\xe7S@4\'Il\xac\xefS@qgu>=\xe2S@\xf6 \xea\xf8?\xecS@\xe1\x83\xf7*\xcd\xe4S@~2\x06"\x9c\xddS@\xe7\xc6\x1c!\xbf\xddS@Q\xbbo\xffx\xcfS@\xbf\xe4]\x9f\xb5\xcfS@\xb8\x94&\xd4\x8b\xd0S@\xa4\xeciW\xa9DT@\xc2De\xeao\xe2S@\xd2v\xa1\xe7F\xdeS@\x95D\xfd\x1b\x83zT@{FY\xd7N\x8bT@ln\xb3\x1b\xc5\xdbS@\x89#\x13\xd3r\xdcS@EB\xd3\xa5\x0c\xdfS@\xa4\x89>\x9b\x84\xcfS@o\x1bANt\xe4S@%\xaf\x9a\xed\x97\xd5S@8V\xc7\xb5}\xd8S@\x0f\x95x\xac<\xd9S@T\xa6\xf4\xe8\x81\xdeS@\xcc\x82\xac\xe49\xe8S@\xcc\x14\xa6\x19\xb2\xe5S@\xc5\xe5z\xbd`\xd5S@\x01#\x1e\xb5C\xdaS@\x991\xa3\xa6\xea\xdcS@\xab\x12\x81\xba\x02\xdcS@\xd9\x9a(c\xba\xefS@\x9c!\x15\xa2\xa8\xe5S@S\x08\xfe\x01\x17\xe2S@\xb1u5\xecD\xe2S@\x07\xeb\x85\xdb\x18\xe2S@KYk."\xe4S@\x86\xab\xbe\x85B\xddS@\xd0[\xd3\xbdC\xdaS@\xd4\xdf-\xdf}\xdbS@L\xf6\xdc\x92\xa0\xe5S@\x81#\xc0Kd\xd0S@\xd1\x82`\x93w\xd4S@\xda\x0e\x9e\xbd\xcd\xd6S@\\\x8e\x8b\x0bc\xdaS@\xd9E.D=\xdcS@\xc1\xf9b(^\xd4S@k\xc8\xed\xf1\xaa\xd4S@\xc9\xe3(&\xb0QT@\xe6F\xd8\xae\xfb\xcdS@\x14A\xed\xc6\x84\xd6S@\x1b\xbd\x0e\xe1f\xdaS@\xa7\xe3\x1c\xb9q\xd4S@\x0bQ\xb9\'\xbc\xd4S@\xff\x1b\xea*T\xd6S@\xd7z,.\xa3\xd0S@/X\xbdN\xde\xd6S@\x17\xe1\xfe\xb6?\xdbS@\xe3h\xcfA\xd8rT@n\xd4\xc4\xb9knT@\xdc\xc1\xb0\xd9\x17\xeeS@/\x7fc\xf9\x8b\xd4S@\xbc\xf8\x84\xb2\x80\xcdS@\x8b`\x00%\xe6\xccS@\xc1\xb1\x19\x0f\x95\xd2S@zp\xf7\x89p\xd7S@\x9d\xe1Z\xff\x94\xddS@\xe4\xea?v-\xdfS@,\x96\xc0\x96Q\xe3S@g\xcc\x1f\x00h\xe2S@A\xf7\x8d-\xe8\xd6S@H!\xb5\x8bU\xdbS@a\x0cOEN\xdfS@\xef\xbe\xdbe\x1d\xecS@\x95o\xba}\xa3pT@U\xfb\xaa\x8d \x80T@9\xa5\xb7\xdd\xc2\xd7S@\xd3\xe8rBS\xdaS@\xf04 \xd2>\xdfS@\xf8\x11\xa4\xbe\n\xdcS@\xddGl6q\xecS@t\xbf\xabr\xe6\xd4S@\xe0{7\x11\x12\xdaS@\xf73Wo\x86\xd7S@\x84!\x89g\xd6\xdbS@\xf7\x83\x93A\xa6\xd2S@\xb9?\xdb]\x10\xd7S@O\xf9b\xfb`\xd5S@?\xeaWB\x17\xd7S@B\xca\x05\xa8\x9a\xd7S@$\xb4\x16,\xe3\xe0S@i\xd2\x89\x8cA\xe5S@\xa5\xbb\xa3z\xe7\xd2S@Q\xe8\x17\\G\xd5S@Km&\xa6\x87\xd5S@\x16\x8b\\\xbfu\xd9S@B\xee\x9b\x84\x1a\xe8S@Z\xe9\xd3\x8at\xdbS@ \xcfk9j\xe3S@\x8b\xd8TF\x97UT@3\xc2\xc4\x8b<\xd3S@\xe1\xbc\rt/\xebS@h\x01\xf5\xe6\xa8\xd9S@\x01<\xc0\x1d,\xe7S@\x80\xe3\xe5\xc0\x0e\xd6S@\xf7\xe4\xf4\xae\x8a\xd7S@\x13\xa4\xf7\xa4\xd1\xdaS@o\xd4\x83n\xee\xdcS@\xb7\x88?\xd4\x16\xddS@k\x1d\x0f\x1f\x12\xedS@2\xe9\xfc\xa49\xdfS@\xff\x9d\xa9)X\xe0S@\xebQ\x94\xb4\xe6\xd5S@f\xa1\x89\x90_\xf1S@z^\xce\xb5\xe5\xd9S@\x8d\xb3\r\xaf\x8b\xeaS@\xc7erC\xa8\xd5S@\xd1\x93\x9b\x8c\'\xd8S@W\x192\xa9\xe3`T@\xb7\xbf\x91Zn\xceS@E~\xadSi\xd3S@\x1b\tn\xc8\xa4\xdaS@:.\x1e\x06^\xdbS@\xf8\x9f\xaaXR`T@\xbd\x83\xfd[0\xdeS@\xaaB\xc8\x87)\xe5S@\xeb\t\xd6O1\xe8S@\x00\x01\xa3\xa3\xa2\xd6S@ba\x1b\xb2\xc8\xdcS@\xe5\r\x0bEA\xf5S@t%\xf5]\x8d\xf4S@$P=\x9f+\xe7S@~YUD-\xd5S@\xbb\xfd\x143\xed\xd9S@/\xdat[\x90\xdcS@\x14P\x90+\xa7\xf0S@\xea\xff\xe3\x10.\xe1S@\xb9\x9f)>\xcd\xdfS@\x95\x0f\x91\\\xfe\xf3S@\x1efk\x9c\xb2\xd2S@3x\x84\xccz\xeeS@\x96\x0f\xb8")hT@\xde-\xa3\xb3\x08\xf1S@\xeb\x00\xb5\xc2\xb6\xd3S@q6\x10\xe21\xdaS@\x9e\xbaX\x84M\xd5S@\xf9\xbc\xa82\x04\xf4S@\xe6U\x82\xf04cT@6\x90\x7fJ\xd0\xddS@\xbe\xfd\xb9\xa3p\xdeS@\x8c0\xbeB^\xe1S@FOe\xde\xae\xd1S@\xed,\r\x17\xdd\xf0S@\x96a\xe9\xaed\xddS@\xb1C\x9d\x9f\'\xeeS@(`\x0bwB\xdaS@o/9\x80\x82\xdcS@\xb0jMOS\xdeS@\xdc63\xe3f\xd5S@T\xc9U\x1f\x15\xd8S@\x827\xe2P\xc6\xdbS@\xad\x15\x12\xf1\x9b\xdfS@\x8f\n\x86*\xa6\xd8S@"\x848\xef\xb8\xd8S@\x0e\x8cw\xa5\xfd\xdbS@\xb9$$\xdfj\xe0S@k,\xb0\xa3\x81\xe4S@\x9a\\\x85\x90\xc4\xe4S@\xe6\x80\x1b\x98\xc0\xe1S@\x94\xdb\xd5\xf2D\xedS@\x9f\xf9\x918{\xddS@\xd7\x1a\x8d,-\xe4S@Z%7\xba|\xe4S@|\xc4\xc9\xe7A\xebS@xd_\\\xe4\xe7S@\'@\xfa\xb2\xee\xe5S@\tU\xdb9\xd6\xe6S@I\xbf\x12\x15M\xddS@\x98V\x94a\x90\xdcS@\xfc\x85+\x1bV\xe0S@\'\xb6\x82x\x9a\xd5S@\x19\xc1+\x00\x95\xdbS@3\xed\x94\xa3]\xddS@@\x8a\x96vk\xdbS@\xc3\x82"p\x19\xdfS@FF5\\\xf7\xddS@Q`\x8f\x9b-\xecS@\xab\xdf\x04Uz\xe4S@\xf7\xb4\xc6\xaf|\xe0S@[\xff\xb6F\\\xe6S@K\x1d\xaeG{\xd3S@\xca|\x05d\x8f\xd3S@\xfc\xb9\xc2\xa3\x89\xdbS@\x8c`\x1bl\x10\xe7S@`\xa9\xe7\xd3\x11\xd7S@t\x08\x1d4\xf5\xeaS@\xe8dv\x10\x18\xe1S@P[\x08:\x1f\xdcS@\xe4\x96xN\xb1\xd8S@\xc8MODk\xdeS@\x94\xf3\xa7d\xa4\xe6S@S\r\xcf\x8di\xdcS@\x8dwb\x99\xd0\xddS@i\x18%!-\xd9S@\xa3-\x15\x00L\xdfS@5\xeeb}\x05\xe8S@SY\xe5y\xe6\xe5S@\xd7\xfe\x8cg\x1d\xdfS@\x8d\x03p\x1a\xb7\xe5S@U\xee\xcc\xe1s\xe7S@\xb8X\xde\r\xe2\xe6S@O\nJ\x90\xf9\xe7S@\xb3b3h.\xe6S@\xe8\xcbF\xa5\x9a\xe3S@\xa4\xee\xac-\xf9\xdeS@-\x97\xe3\xc15\xe6S@l\x1a\xd0\x049\xe7S@D\xea\x83V\xf3eT@\x1c\x89\xd48\xb1\xd9S@N.0~O\xe8S@\x05\x82\xed\xc3x\xd3S@\xf0\x88\xb9\xe2\r\xe4S@\xe8\x15\xd7\x9f\xe9\xecS@o\xe6)\xd8g\xdfS@\xd7\x9e\x8f4s\xdfS@Te\xd1\xd8m\xdfS@Z\xdd\xe7\xaev\xe7S@\xda\xea\xa2\xe1`fT@\xbeq\xb1\xa2U\xe4S@\xa9\xec\xeb\xdd\xfb\xe8S@\x15\xe9\x8d\xc6F\xd2S@\xe8\xea\x18Z\t\xdfS@\xe0\x19P\xd8\xa4\xe1S@\xb6)\xae\x8e\x80\xe5S@\xfc\xe2x\xd2\x1c\xe3S@\xd6\xbaU\xba\x9b\xdaS@\xa3\xf2\x04\xcdz\xdaS@\xddy\xf3s\xde\xdfS@\x1c\x83WH\xf5\xe5S@e\xb6d\xd4E\xe9S@\xd1\xd5\x92i\x92\xe9S@\x8b\xe5\x1cy9\xe2S@\x8f\x87\xdf\xdb\x9a\xeaS@\x8d@\x0fD\xfe\xe3S@\x9d^&\xdbR\xdfS@\xe3\x01F\x8d\x01\xe2S@5\n\x90\x1fN\xe0S@t8\xd8d\x84\xe3S@\x9b\x9a\xa4\x8e\x98\xdcS@WH\xe9\xc6\xa5\xdbS@\xdd\x0b<Je\xe8S@+\x12\xecC\x1b\xd6S@{\xf3\x0b\x9d\xdb\xe2S@\x06z\xed\xd1Y\xeaS@\xe9\xa7r6\xa5\xe9S@\x15S\x8b\x12\xe4\xeaS@\x12\xd9\x845\xc5\xedS@\xc0\x88\xc2\x1d\x8f\xe8S@\xc4+y\xaa\xa4\xe3S@\xd0ZW\x98\xf1\xe9S@}A\x1e\x01\xee\xe2S@\x08\x8c\x81}\xcb\xe3S@\xf2\xe4\xbe\x98\xf9\xe4S@\xa9\xd8\x04\xea2\xe4S@:@\x13\xb9\xe2\xeaS@\xd0\xe8\xb9\xa2\xba\xd9S@\xc7l\x1b\xf9\x9e\xe6S@\x12\x04=\xdf\xf0\xe4S@\x95\xec\xb6b\xb7\xe3S@\x86\x89q\xa5\xf0\xe8S@\xcd3\xfe\x96\xc4\xe3S@\xe6Vnc(\xe9S@\xc3\xb1\xb4\xf0\xca\xe3S@\xf4\xf2\x04U4\xe5S@R\x9a\xc3\x03T\xe9S@\xb34\xa3d\xe8\xe1S@x\x15Zn\xfc\xe1S@\xacN\xdc\x03\xf9\xdeS@n\xb5R.\xc6\xe1S@\xa5?\xbeD\xd9\xdbS@B\x95\xa6q\xa1\xeaS@\x91\xf8\x9a\t\t\xe6S@z\x9b\x0c\x01d\xe4S@o\xb1\x91w\x1f\xd5S@\x9a3|\xb4R\xe4S@\xd5\x06\t:\xa1\xdfS@\x05P\x85n\xec\xebS@\xfaU\x89\xbe\x03\xecS@\xde8(c\x1e\xe6S@`q\x11[\xc7\xdfS@l\x97\xafH,\xeaS@\xa1b5\x84>\xe4S@}\x80>\x92&\xddS@\x15S\xb8\xc7Z\xe2S@>\xf9A\x15J\xecS@\xf5&\xac\xf7=\xe4S@Z\x0c\xfb6\xd6\xe5S@\xaa\xc8P\xc7\xb3\xd3S@\r\xbfq\xc3\xc0\xd7S@\xd6[rD}\xeaS@\x18D\xa0\x0c\xc1\xecS@\xf7\xad\xb2\x1a\xbf\xdeS@\xfd\xda;*\xf8\xebS@/=\x11\xc0\xd6\xecS@\x9b:\x1a5\xcd\xecS@\xa8?|\x1a\xab\xe6S@3\x96r<\x1a\xe6S@\xe4\xd5n"\xa1\xe4S@\xbf\x05\x94%,\xdcS@\x89;\xb42\x97\xe2S@\xfd\x8a\xfcP\xe2\xdcS@\x8b\x94f\xbek\xddS@d0\xcaH\x96\xe2S@\xf0\x99U\xfd&\xecS@\xd91\x8e\xcd(\xecS@\xd5\x8b@\xaf~\xe2S@\xf7I\xb8E\xce\xe2S@\xa2\xed,\xac\x8a\xe3S@\xaa\xbc\xc7\x1f\xce\xd8S@A\xe7\x14\x10\xc5\xe0S@\x02\xb8\x10\x8e\xe7\xe3S@\xa1f^\xdb]\xf0S@\x8c\xc0C1R\xe2S@\xad\xb0\xcc\xb7D\xe0S@\xd8\xb8\x85\x93X\xecS@\x8fiJ`d\xdeS@!%\x13\xf7\x01\xd4S@u\xeeb\xd1:\xedS@&\xfd\xd1DraT@\x8a\xd5\xdd\xe7a\xedS@:\xe1\xabA\x85\xedS@\x94`\x9b\xdb\xc5\xedS@\xa3\xdc\xd7:r\xe1S@\xa0 \x0f\xcf\x1c\xe4S@\x81\xa1\xf4\xbf\x8e\xe4S@\x9f\xf1\x84%\xb9\xecS@\x11#\xc9\xbe\xfc\xdeS@\xf0v\x96\xdb\x90\xe5S@\x17\x8d\xf7M\xa7\xdaS@\xa9I\xedO\x82\xe1S@\xe4\xc1\xad\x9f|\xddS@\xe2\x18Mkd\xdfS@\xba\xc8/\x12\x14\xeeS@\x97\x1f\xb9^\x91\xf1S@\xea1\x94\x83*\xe3S@b%\x125\xea\xf1S@\xb8\x00\xaf4c\xe4S@8\xc1\xfb\x13Q\xdeS@}w\xe9`1\xeeS@w\x05\xd5\x97T\xeeS@,\xd8\xe3-(\xd8S@\xd8q\x1d[\xef\xddS@G10e\xba\xe1S@V\x85f\xd5\xbe\xe4S@(B\xef\xe2\x0b\xeeS@\x00#\x93\xb9G\xe3S@T\xc9\xe0\xec\xe0\xe2S@\xef\x94]\x12\x0c\xdfS@\x89&\x9f8\x95\xe6S@h\xf0\xf6\xedm\xeeS@_\x1f\xc3\xb2\xf9\xf1S@\xdd?\xb2\xcf\x0f\xf2S@\xe2\xbc\xd1\xb2C\xe1S@e\x8c.W4\xe5S@\xa2\xf4\xee\x8b\xe6\xf1S@\x1e\xceS"\xff\xe4S@\x9e\xbd\xce\x02r\xe2S@\x9b\x9d\x1a6\x98\xdeS@\xea\xf7\x87gy\xeeS@\xaa\xfc\xaa7Z\xe1S@\xb0\xc4\xbcqm\xe5S@>*\x1a\xf45\xe6S@\x88\x1b<\x949uT@\r\xf7,\x1e\xdb\xe6S@\x97\xef\xb34/\xd9S@\x1e6\x8e\xb5)\xefS@*\xe6>+\x82\xdfS@\xd4\xf0\xa91\xce\xe4S@\x90\x1d\x08\x9d{\xe4S@\xfakj\x87[\xe1S@\t;\xc71\xcf\xe3S@\x17\x07\xfbf\xb3\xe7S@\x119\xc9\x8c\xf9\xe0S@\x989\x19\x84\xdb\xe1S@xN\xcb\xa9\x03\xe6S@<\xa2\x8c:\x14\xdbS@0\x8b4&\xc1\xe5S@\xf5\x8d\x8a\xf0d\xddS@|\xde\xae|\x18\xe5S@\xd0\xbd\xe5\xf6U\xf3S@(\xebW$\x8d\xe0S@M\xc0\xab\x90\xf2\xe4S@\xa2\x9a\xcaUZ\xefS@\xb5Q{\xe0\xcf\xefS@\xd16\xc3\xd1\x86\xe5S@@\xa1:DT\xe3S@\x11\x1ey\x03\x17\xdeS@L\xe03\n\xaa\xf3S@O\xb0\xa6:\x0c\xe8S@\xa5m\xf1g\xc2\xe2S@\xe2\xdb\x17\xfe\xec\xe1S@\x90\t\xcb\xa4\xea\xe2S@\xe5@\xa4\xf7J\xe5S@\xc1iy\xec\xcf\xd8S@d\\&w\xd5\xd9S@7/+\xae\x93\xe1S@p\xd775=\xe6S@TG\x82D\x1e\xe8S@\xfc\xfaM4\xfa\xe2S@\x03\xe6\x8b\x0f\xa0\xe5S@.b\x81\x9b\xdd\xe1S@\x0c#\x06\xcbb\xd3S@\x153\xe1\xf4\x04\xe6S@t"\x92\xcbc\xe6S@\xad\x1cIn\xa9\xd8S@jD\x89b+\xf0S@5@\x13\x87\xe7\xe2S@\x92\xc7\xe5\xe0\xc3\xe1S@\xea\xe0\xbfX\xe6\xe5S@\x9b\x0c\x11u\x05\xf0S@\xa7%W\xc6{\xf0S@\'\x93\x84\xabO\xe3S@\xc8u\xa7=m\xe6S@\x93*\xea\x87\x1a\xe6S@\x00\x92\xbes\x7f\xf0S@\x80\xef\x8c\x9b6\xd5S@\x035\xc9\xfe\xe8\xddS@\x01\x19\x0b!M\xe4S@\x1c\xd0\x89\xd1Q\xf4S@\xaf)\x170\x0e\xe2S@\xc1FF\x0f\xb6\xddS@\xc5\x8b\xdb+[\xe6S@\xa2N\xd2\xcc]\xe3S@q]\xc3\xb2\x03\xd9S@\xcf\xa4\x1d\x8fL\xe9S@\xf9C\xa8\xba\x0e\xe2S@\x02\xdb\xed\xffL\xeaS@\x1c\x15\xba\x16x\xe2S@\xc3\x1775\x8e\xe3S@=\xc3\xf5\x02\xdb\xe1S@\x17\x84\x9eDh\xe5S@:\x10.+\x94\xeaS@U\x87\xcc\xee\xfa\xe3S@\xc2o\xfeg+\xe3S@(\xb8z\x8f\xb1\xe2S@1s\xa4\xce\x19\xe5S@:\xbd\xe7\x95\\\xdaS@\xaa\xc7\xa7\xf8\xb3\xe2S@\xacwL\xe9\xac\xe4S@ypD\xbc\x19\xe8S@w\'%\x0c\xf9\xe3S@tx=\x1c\xfb\xe9S@\'\x08\x95F\xba\xeaS@\x18\x99\xa6$H\xddS@\xa1\x9c?O\x19\xd5S@\xd0\x0c@)Y\xe3S@)\x89\xdf\x1d\xaf\xe3S@\x15uk\xc7\xa1\xe8S@n\x18lyjrT@\xd9\xc3\xc5Z\x12\xf6S@\x16<\xcc\xf7\x17\xe5S@c\xad\xff\x96_\xdbS@\x13\t\xb4=\xac\xe5S@A\xb5\x94\xd2S\xe5S@\xe1\xc9q\x9f\x8f\xe6S@\xba:\x10(:\xe7S@({\xcd\xddU\xe7S@T\xe0\xb7;\xab\xdbS@\x92\x9f\xd5\xe3F\xe8S@\xe3\x01\xe3\x9cC\xe5S@\x90\xa9\x85\x83\x07\xddS@\xb88\xf2\xc9\xe1\xe6S@T\xc7\x99\xeb\xc6\xe7S@\x9889\xaf\xfc\xe7S@\xc2|X\xed\xda\xebS@\xb8\x86@\x97k\xe5S@E\xa1\x86\xa1<\xe7S@\x9c\xd0\xb9\xfa\xda\xe7S@Y[g\xb57\xd9S@\xa9\x82Y\xe7\x86\xf7S@\x84<^\xe2\xea\xe7S@G\x91K\xe8\x1b\xe4S@\xd9%VQf\xe3S@^Y\x8b\xa1\x1e\xe6S@\x9a2\xb3\x15\x0e\xeaS@\xc1r\x9d^\x1e\xeeS@U\x11%\x12E\xeeS@?\xbb\x08\xce\x16\xe8S@\x9eG^Y3\xe7S@R\xb6\x063\xeb\xe3S@@\xa8AP\xf2\xd9S@\x00\xf5\x9dN\x12\xdaS@\xabCM`v\xeaS@(\xf4%\xddG\xe8S@0\x13\x91\xa4\xc5\xeaS@h%tkR\xe8S@j:\xdc\xcb\x05\xe1S@\x96\x95\x88i\\HT@@\xaf\xcf^`\xe8S@\x94\xda\xc1t(\xdaS@\xc7z\xa3[\xc6\xeeS@\x89\x12\xd0.M\xe8S@\n\x0b\xd8X\xfd\xeaS@a\xde\xd5\xe5z\xd4S@\x124\n\x8a\xa0\xedS@s\xd0%q\xef\xe6S@\xcf\x10\xeb\x1c\x1d\xebS@\xb7\xc6\xa0G\xd4\xdbS@gZ\xebFj@T@\xfb \xa7\x1a`\xe8S@:P\xc3\xe6#\xe3S@f0d\x7fp\xe1S@\xa2\xe2\xadT\x94\xddS@\xce \xf5\x86\x82\xd9S@\xa8A\x06T\x92\xd4S@\x04\xa5@`\x88\xe8S@\x06\x0fU\xden\xe9S@\x1f\x95\xe3\n\x0e\xeeS@\xb9b\x16\x94\xfc\xd5S@\\l\xe8]\xec\xd9S@M\x86E\x88L\xdaS@\xfb[\x9c\x03)\xe8S@+D\x1aVi\xeeS@\xbb\x93\x03\x11\x8b\xe9S@r|%\xcb\x8c\xdcS@Ar\x03\xf4\xbb\xd4S@\xbc\xd1r+\x9c\xe8S@\xe9Z\xfdQ\x16\xf0S@\xa1\x9e\x9e\xdf\xe3\xe8S@\xfctkp\xe2\xe0S@OCym\x9f\xe0S@,Er\xb4\xf7\xdbS@\x0b\xf74:\x9b\xecS@\xdbB\xe4\x11\xa0\xdaS@\x0cJ\xaaN\xde\xe1S@"\xd2mN\x18\xdcS@\rx}\xb2\xa9\xdbS@aG=\xca\xe2\xe8S@\x9e9\xcc67\xefS@\x17U\xccP\x12\xe9S@iv\xcb\x8c\'\xe9S@\xd4Y^\xfe\x98\xecS@\xe2\xec<c=\xefS@\x84]p=\x83\xeaS@\xd3\xf4O\x82\xeb\xebS@%\xaf71\x94\xe7S@\x13\x942\x98\x84\xefS@\x8d&\xe9H\n\xe1S@2\x01\xaa\xa9\xd1\xecS@\xbbV\xe8\xb3a\xd6S@\x14\x90pnMuT@\x92\xa6\x04\x88L\xe0S@\xa6\nE\xe5\xc0\xebS@\xael\xcd\x17,\xf0S@\xe3\xfb8\x06\xe2\xebS@\xb8i!\x02\xca\xedS@"\x06{\xe3x\xeaS@\xd7\xc2\x08\xaa-\xeeS@\r&V\x92\x0b\xe4S@C\xda\x8a\x1f{\xe3S@\x84?\xba\x94\x06\xe3S@\xd17\xf0 \x03\xe2S@2_L\xb6\xb7\xedS@c\xc5\xe8\xdcX\xeeS@\x1cypp\xa4DT@\xcf\xa5\x1b8\xdf\xefS@\x8d\x0eT}\xca\xe9S@\xb8Pc\x19\xcc\xd3S@\xe3\xf1M0B\xeeS@x]\xd75\xc2\xeeS@\xda\x98\x7fy\x0e\xf1S@\xbe\xc6G\xc4\x01\xecS@\x8a\xa6$\xba`\xeeS@\nJ\xe5\xbf;\xf1S@\xc2k\xc9A\xa4\xecS@\x89Up\xd4E\xd9S@\x8a\x10\xac\xc8\xcb`T@=n-\xcc\xe7\xe3S@\x00\xc9\xe9F\xe3\xe2S@\xd1\x92\x83\xb9\x83`T@u,\x8ado\xdfS@\xca\x054\xe8\x8c\xe0S@\xfcb\x1f\xa2\x1e\xeeS@\xeex\xa9\x82\x1d\xe5S@\xc1\xc3\xb3\xbe\xe8\xe3S@\n+\xa8|\xd3\xe2S@\x86\xcfy\xd7!\xf0S@\xf6\x07\xbc\x9a.\xecS@\xe3\xd0\xec\xe6\x9f\xeeS@\x14\xc0\xc4\xa6T\xf2S@N@\x12a\xc7ZT@\x84\x88\xb1\xd0j\xecS@\x9d\x81?!\xc3\xf2S@x\xb9\x9e\xde\xef\xecS@6M{+\x88\xeeS@\x8a\x16o`\xb6\xf0S@a\xf3uI\xb5\xf2S@\x826\xc9E\x89wT@\xa2\x9a\xc5\xe5\x9e\xeeS@7\xa6\xcd\xa97\xf3S@G$\xe4\xc1\xf2wT@R\x0bQV\xb7\xeeS@\xb5\xe8\x15\xfc\xa3\xefS@9\xad\t\\$\xf1S@t\\\x97E\x0f\xf3S@\xd4\xa1\x95\x1f\xbf\xedS@\xbdqHC\xbe\xe5S@\xe8\xa2\xa1\x8d\xc4\xdcS@\xf24\x8b\xd6\xd2CT@\xfbCwD\xce\xefS@\xfe\x83\x1ck\x84\xf3S@\x9e\x83\x16i\x10\x82T@(\xd63\x9d{\xedS@\xe5<\xcf\x95M\xefS@\x10^7\xc7\xc3\xe1S@\xd0\x95\x15\t\xcb\xe2S@\xe1\xae~G\xab\xf1S@(\xef\xeb\xf2\xa1\xedS@s\xa3\x9f\\\xfb\xf0S@\xf7lW?<\xeeS@\xb3\x04:\x91\xb9\xd6S@\x07\x028Bg\xd8S@e7\xf6\xcb\x08\xdbS@\xda\xcf\xd4:\x90\xdfS@\xd3Y\xaa\x0e\x90\xf4S@\x0e\xa2a\x9f\xb6\xe0S@\x07\xa5\x13\xfd>\xf4S@\x84g\x95j\xf8\xf0S@0\xcc\xfa\xed\xd4\xdaS@b\xf8L\xa0\xc2\xefS@j4\xdd\x0f\xd2\xedS@\xcb\xaa:\x9ed\xf0S@\xba7\xa9?\xce\xf1S@\xfe\x97eQ?xT@\xfd\r\xe9o|\xdbS@=\x9cs\xcf\xe8NT@\xb9\xafL\x18\xad\xf3S@\xaab\xc9\xff8\xf2S@\xf34\xc7\x1d\xc5\xe6S@<\x85\xacU\x0c\xe2S@\xb5\x01^\xe5\xf4\xe1S@\xceurQ&\xe1S@5\xa1\x87:Q\xf0S@\xe3*\xc3\x84?\xf1S@\xa21\xcb\x83\xd0\xe0S@\xa6 \xe8\xfd0\xd9S@o\xbb\xc8S\r\xd5S@\xe4\xd3^\xa9\x12\xf4S@t\x98\x88\x01\xc9\xf2S@ \xc3\xd4P\x00\xf1S@\xc9g\xb0\xa3\x8d\xdaS@K\x84\x82\xf9x\x83T@\x82\xda\xed\xa5\xdf\xf4S@\xd0{.U\xc7\xd4S@\xd7\xcc\x94:J\xf3S@\x81\xd7\x90H\xfb\xf0S@\xc2\x85\xf9\xfeg\xefS@\xfe\xe0b\xb1\xec\xf1S@vg\xa9\xf5\x15\xe0S@\x98(\x84e\xe7\x83T@\xe2\xf6\xda\x13%\xf3S@\xef9\x014\xe7\xf2S@\x14n\x87kF\xf1S@8\xf8]7\x85\xf1S@L\xf9\x89\x05\x95\xf1S@\x1a\x1f\xb6\x07\x9d\xdbS@\x00k\x96a\x85\xe1S@\xcdj}\x91\xfe\xf2S@\xd3\xedU\xb88\xebS@\xe4Kf\xd4f\xeaS@X"\xfd\xbfK\xf1S@\xbe\xa9\xb05\x83wT@\x97\xf7c|\xe3MT@\xf4:\xbc\xb7lcT@\x13g\xc0hHgT@\xad\x1c\x10\xd4\xef\xd4S@\xa5\xcdpP2pT@\xaf\x96n\'ZfT@\xd9\xe0=\xbc\xac\xdeS@\xf4?\xfb.\x1a\xd7S@V5\xcf\n"\xe6S@\xb9\x7fAr\xda\xe2S@\\H\x06\xf2\xfdsT@R\xd4\xc6_\x8f\xf0S@\xf1w\x07\x9e\x03qT@\xdd\x8a\xedBXhT@\x8f\x81\x84\xf7&\xe8S@c\xe2\xa9\xd8\xc9\xebS@\xbc]7UJ\xe6S@U\xcd\x96\xf1\x07\xf4S@\x01\x0e\x0c\xf2\xc4\xdcS@\x15H0\xd9\xdc_T@\xc1\xe8\xd1\x0f7\xe1S@.\xf7,\xd1K\xe1S@Xj\x80a\xa0\xe3S@\xbf\xec\xe1\xf6,\xe8S@\xd8\x07\x14\xe7\xec\xe9S@\x84\x04\x18u5\xedS@\x96Tt \x9d\xdfS@\xa3\xd9\x86\xc2\x01\xd2S@\xdbd\xddm\x90\xd3S@bi\xe4\xf6\x1ejT@\xffToIb\xd6S@\xb9\x16\x1f\x17\xe5\xd6S@_\x0cyO\n\xdaS@c\xa8X\x80\x14\xddS@\xe8vk\x02\x9d\xddS@\x1a\xf5u\x8a\xe1\xe5S@wu\x8f\xbd\xd9\xd2S@<D\xb2\xc3\xc0\xf2S@#\xc7\x12\x1b\x9ayT@\x9e\xadi\xf6\xe2\xe5S@\xcf\xb7\xb4g\xb6\xf0S@0bd\xcc\xe4\xd4S@\x85j\xf3>\xcc\xddS@\x91eB\xc0\x1d\xf0S@\xff\xd3\xa8A)\xe5S@\x1a\x03d\xc5\xaf\xf0S@?\xf4\xa2K\xe3\xe1S@\xf0\xfa\x02\xaaG\xe6S@!{\x1eV\x06\xf3S@\xcd\xd3v\x05F\xf3S@#:\x80\x17\xbcrT@\xcf\xe1;\x824dT@\xfa8\xb1\xb0\x17\xccS@\x12I\x02;\x8a\xcfS@FVa\x14f\xd4S@\xc4\xfej\xc6\x0f\xf4S@I\xae\x90\xdb{\xe2S@6\xec\x02\xa0\xea\xe2S@\x1a9\xca\x98\x07\xe6S@\x06\xe2\xcf,\xef\xe5S@\x8c\xbc\xcaa\xfd\xe2S@\x94\x92T\xe8\x19\xf0S@\x88\x12T\x8d\x99\xd5S@\xc8\x18<\x05<\xdeS@\x81\xdalx\xb5\xf0S@\x0f\xba\xee\xca!\xefS@-n\xc17\xdbuT@\xdd\x879\x1fh\xe1S@W\xc4\xab\xc0m\xecS@C\x1d\xa6\xact\xcbS@\x97H0\xe7\x1b\xd5S@\xbc\x83vq\xf5\xd9S@\xb5k\xd4f\x9b\xdaS@\xdd\xff\'\x85\x91\xedS@L5G\xa4\xec\xefS@ \xf8\xb2\xbc\x01\xe3S@\x02\xc4\x12h\x17\xd8S@O\x14\xbe`u\xedS@\xe0\x8e\xfa\xd2\x03\xdeS@R\xd5j\t\xbb\xefS@\x04\xd3\rA\x0e\xeaS@\x04q\xd5\xbes\xf3S@-\x9c\x05\xacT\xeaS@\xab\xf8\x06\xc9\xde\xe1S@P\xf1\xf6\x8a~\xcfS@\x19)\'_\x86\xd5S@\xcb\xfe\xb9}]\xd7S@R\xcbV\x80\x97\xd7S@\x12\x0e\x05/\xba\xf2S@*e\xad\xd0\x9b\xccS@I!\x81\xd3\x11\xefS@W8\x0cd\xf3\xefS@\xbb\xe3\xa8\x9a\xb8\xdaS@\x06\x8d`\xac\xba\xdeS@\x13=N$\xf2\xe1S@,\x83\x119`\xe3S@\xbd\xd4\xf2\x91\xa3fT@\xca\xe3\x08G\xa3\xf3S@B\xa1\x90@\x88\xd4S@\x9d\xbb_\x06\x1f\xf3S@\x00H-\xf3H\xe2S@\xa1\xc3\x90\x8a)\xdbS@y\x17\x1d\xe0\xb6\xefS@\xf0\x81\x05\x14\xb3\xd3S@0G\xa8=\x1e\xd4S@\x8b;\xff\xf3}\xe5S@\xf4\xce\x142\xf4\xd9S@\x845W\x8c\xe6\xe7S@\xb4\xd5\xc6d\xfb\xecS@(\x88*\xf8w\xe5S@x~\x97\x15\xa4\xefS@\xd9\x92\xd5\xbbZ\xe4S@\xb3\xaa_\x11\x1d\xe2S@X=\xdd\x96v\xcdS@N\xa1\xe3Xz\xcfS@\xdeAd\xd4\x8b\xd0S@\xecS\x17.\xa6\xf2S@GF8\xc1(\xecS@P\xf6\x16\x8d\xca\xe6S@\x18\x97~{\x02\xe6S@\xcb\xb9f\xd1E\xdeS@\xea\x15\xeb!\xf7\xe0S@u\xa8\x0b\x1e\x9e\xedS@\xdd%\xd7:\xc4\xf1S@\xa6F\xecS\xc0\xe7S@"~\xa37y\xcfS@\x1c\xab},G\xd5S@\xf3.\x86Bw\xf0S@\xc2P\xbd}j\xd8S@Q\x15\xae\x08c\xeaS@\xed\x0e\x98\xda+\xd9S@\x83\x9c7\xa1\x16\xdbS@\xacdr\x199\xdbS@\xd0\x9a\x1eh\xf0IT@\xd0kpi\xdb\xd7S@"~\x86\xa4l\xf2S@\xdb\xf9\xd5p\xd5\xeeS@\xa6\x8fpt,\xe8S@B\xd5Z\xff\xbb\xebS@\x80\x9f\'\xe9\x84\xd5S@\xed\x8e\x8d"\xfe\xe7S@.\xbf\xa5=>\xd9S@mX\x95\xf45\xe6S@\xf6\xf2\xfaqm\xe5S@h\xc4>\x8e\xc3\xedS@\x07\x82\x0b\xccf\xf0S@\xb6G,\xf97\xd0S@\xc8\xce>\xc8W\xe1S@\xc5\xcb\x1c\xdbj\xe1S@\xa9\x8a,\x870`T@\x12|1.\xee\xcfS@Z\x08\xac"[\xeeS@\xf1\xcaas\xbb\xd7S@=\xd5\xcb\x16@\xe5S@sd\x14\xed1aT@^\x15\xf4\xa0\xe9\xebS@&g\xd0\xd1DHT@\xe4\xd7\xa37\xac\xe3S@3\x96X\xdc\xaa\xe4S@\xf6\xb8_\xbb\xd5\xf1S@\xc6Q\xab\xaa\x10\xe8S@L\xd5\xff\xc5\x97\xe6S@\x8b\xa2\x99T4\xe1S@\x87\xf3\xc7B^\xd0S@\xb9\xdf=}e\xd4S@\xae\x91H\x8c\x9f\xdaS@\x89f\xaf>\x85\xdbS@\x83\xb4\x08\xea]\xeeS@\x0f\n\xf8L9\xe6S@\xbf\xa1\xd6vJ\xe3S@\xa0WQ\x1b\xf7\xe1S@\x95\xff\xaaz\xca\xe2S@\x0eOo\\V\xd4S@\xd7\xa2j`\\\xe3S@(\xfd\xc5>\xd9\xd6S@\x9c\n\xe9\x85H\xdcS@\xa5\xf5\xf0[\x1a\xf0S@\x9f\xed\x13\xddH\xeeS@\xb8T\x18R6\xe3S@4\x17\xeb\xc9\xdd\xf1S@\x17\xe4u\xb7BuT@\xf9\xadz\xef\x19\xeeS@\xce7]\x1eW\xe3S@\xb0\x04\xcf\x02\xec\xe5S@\x9aL/yn\xe8S@\xca\x96\xb0\x8bu\xd4S@\x96\x11i\x15\x98\xd6S@&g5`TqT@\xcf}j$=\xd5S@\xd8\x0b{\xf0\\\xd6S@\xae\xf9|\x8c\xf9\xf1S@\xdc\xff\x16\xa9\x96\xd8S@\xf1keD-\xf1S@#}%!F\xf1S@D\xda\x8a\x06\x19\xe0S@\nU\xf5\xad|\xedS@\xc8\xa1\xf4\x81|\xecS@\xf4a\x9e\xc9_\xecS@!T\xdf\xf5E\xdbS@\x99|\xde\x7fQ\xe3S@\xe1[/\xc5\x9c\xe8S@0\x11x\xc9\xb3\xecS@n\x17u\x95z\xecS@\x12[\x98l\x85\xf2S@-\xb2\xd1\xa9\xf1\xe3S@\xe7~\x12\xe29\xd1S@\xfc\x18\xe1]#\xedS@\x9a\xea\xc6\xf2\xb4\xf0S@fnC\x81\x85\xd4S@Jd\xe4\x82\xd7\xd6S@f\xea\x95\x9eM\xdfS@w\x1b:\xaa\xdc\xccS@\xc7:TN>\xedS@H\x82\x1e\x9bd\xe3S@\x87\xc7\x1aH\x9e\xe5S@\x9d\xde5;\xee\xe3S@\x04\xac\xd1\xfc\x9d\xe3S@;\xd9\xa7\xbf]\xdbS@.2\xf4\xd4K\xf0S@\xb8\xceP\x91\xe6\xecS@^\x1f\x06\xc9\x91\xecS@\xa9\xe1\x1e\x1e\xcd\xe2S@\xc3\xe6\x97\xfc\xe7\xcfS@\x1aP\xce\xb5~\xd2S@-\xe2\x83\xb6\x19\xeeS@&L\xdd\xd5T\xe8S@\xc4\xa6K\xfc\xef\xe8S@j\x8a\xe9\xea\xee\xebS@\x7f\x91U\x8f\x1b\xf1S@|\xa8\xbb\x95~\xe7S@\xa2\x7f8\xbbg\xecS@\x01\x88\xb0\x13/\xecS@\xb6\xaf\xa7\xd8\xd6\xf4S@\xa3%1O\x16\x82T@4\x04\x8e\xb9\x14\xdbS@;\x9eo\xfb\x98\xe2S@r\xf6`\xd5\xcb\xdbS@\xb5\xd7\xf1M\xaa\xdcS@+\x19lL\xe8\xdcS@\xfe^\x87\xad*\xecS@m\x9f\xfe\xca1\xedS@\x0f\xc9\x1d\xb2\xf4\xebS@\x9a\xb1W,\x96\xeaS@\xde6+9{\xe7S@.\xf8F\xfd\x11\xd1S@;\xb6\x9b\xdb\x10\xd7S@\xdf\t\x9f\x03\x98\xd7S@\x9a\xd7\xe2/\x0f\xf1S@\xdaHH\x82\xafMT@\xf5"\x05\x92\x07\xebS@K\x19\xac_\x1b^T@\x1c\x0e\xd1\x05}\xeaS@[cnu\xeb\xd2S@\xf1\r\t\x16O\xd5S@8\xb0\x1d\x15\x85\xd5S@\xbe\xc7\xde\xed\x1b\xe7S@t\xe8>0\xe2\xdaS@\x1fpz\x10\xfa\xe0S@\xdf&J"\xc7\xe2S@\xed\xc0)\x1d\xf0\xe6S@\x9eq<_m\xe7S@\xd4\xb0\xed\x15\xd1\xe7S@=\x10\xde{\x85\xecS@HmM\x9ai\xecS@|\xaf\x80uk\xdbS@\x80\x18K\x88P\xe2S@\xbf;\x18\xc8\x93\xe5S@\x83c\x0b_9\xe7S@\xe3fJ\x82\xa1\xecS@?\x91\x8c\xc4r\xd0S@\xc8\xf1\x81\xfe4\xeaS@?\x97C\x82|\xd7S@\xf8\x13\x98z\xd8\xefS@Fc\xb0\xf2L\xecS@\x1d\xd0^C\xf2\xebS@4\xb6\xb9\xa7\t\xebS@\xb9\x9b\x1e\x0e\x9f\xf3S@+\xe3L\xe6P\xd3S@\x10\xe8\xde\xc2\xef\xebS@%\x8dR\x02\t\xecS@\x83\xa1Q\x8d$\xe7S@\x808\xac\x0eF\xe7S@S\xc6\xed\xe7\x8c\xf1S@\x94\xb8\x02II\xf7S@Nd\xd77\xfe\xeaS@\xaf{\xfdf9wT@m\x14|\xa4\xbb\xd5S@\x86\x07\xee\x85\xff\xe3S@\x04\x84\xfd\xe2\x03\xe2S@\x0e\xae\xb1|J:T@\xf5DD\x15\xa2\xdaS@j\x95\x1b7\x12\\T@>v\x12\x0fS\xefS@\x8c\x11\x8a\x86\xc4\xe1S@\xff\xe5{\x82\x8d\xe6S@O\x1f\x13}{\xedS@iy\xb1\xf0\xd6\xceS@\xb5\xc2\xaaX\x06\xd2S@\xb8\xfaM]x\xebS@\xea1\xdb>G\xebS@E\xc7\x02\xa0\xfd\xe1S@z\xbb\x13\x98\xed\xe1S@X\xa7q\x07\x12\xecS@\x8aCWs\xcc\xd1S@\xe8!\x13Y\xaa\xd6S@\xa2\x8e\x96\x17\xdf\xecS@\xf3:\xb9-\x91\xf1S@)\xfb\xd6=*\xdaS@\n\xbaU\xd9%\xf1S@`\xb7\xb8\x9e7\xd5S@\xd0l\xf8\xe0\x0f\xe4S@\xfe)\t\xac\xc9\xe3S@\x91\xcb+\xf2\x08:T@\x8dZ\x8d}\'\xeaS@\x96,\xd6\xe4\x80HT@\xf8\xe1\x9bQ\xf0\xefS@n]%\xb6\xec\xf2S@\xbf&\xdfs&\xf3S@\xb2e}F\x1e\xe5S@Q\x85\xb3\x13\xe0\xe1S@\xbbO\xe0\xab\x1e^T@\x8c\ti\r\x91\xebS@\xc9\x8d\x8d\\\xe7\xe8S@k\xc6\xf4\x9b\xf7\xedS@\xa1|\xa7\xc0\xc8\xf7S@W\xc9pR^\xd5S@\xe2\xb3\xddX\xf0ST@\xbe&"&\xb5\xdbS@^5m\x87\x1d\xddS@\xfa\x10;\x8c\x06\xe3S@\x11#H\xb1\x89\xe1S@\xf8\xd0\x84I\xce\xe8S@C*]\xe3#\xe6S@\xb23\x9a\xfc\x0c\xe8S@\'0,\x1f&\xeeS@\x9bLK\xe6\x19\xdeS@\t\xc4Tb\xa3\xe3S@XB#D\x9b\xe1S@\xb2e\x0f\xaa\x12`T@\xe6O\xf3\xb0\x04\xf0S@\x13H\xab0\x83oT@qR\xca\x02\x0b\xe8S@\x00\xc1\xfc\x1b\xda\xe9S@\x129o\xdf\xd3\xe9S@\xf9\xa3\xa3\xe2\x13qT@\xf69<$\x8b\xe4S@\xbb\xcd\x0c{\x14\xddS@Dv\xf2\xccM\xe3S@\x90nz\xd3\xfd\xe1S@;a\xc8\xf9\xe9\xedS@\x92\xff\x02\xa3\xbb\xedS@g\xd8\xf4\xf3\xe3\xeaS@Q\xea\x06\x02\xd6\xeaS@\xccq\x94o\x98\xf0S@\x84(H\x84\xd0\xdbS@d|\xa1{\x1e\xedS@\xa9\xb3\xad\xe6\x7f\xdeS@\xb3\xfc\x8b\xadU\xe1S@\x1f\xb2 \xe1\xa3\xd5S@\x919\x0b[\xc8\xd8S@|\xf9\x83\x85r\xeaS@\xcc\x8bB\xea^\xe0S@\xeeG\xa32\xa5\xecS@cA"\x14\xfb\xd1S@\xd5x% h\xd3S@p\xfe\x05\xdf\x82\xf3S@\xa4\x9b\x02m\x86\xdaS@\n\xe4P\xe9a\xddS@\xca\xdc7U\x1c\xdfS@\xe8\x1a.\x18K\xe2S@8\x96H\xb5\xe5\xdaS@\x9c<z9P\xe8S@\xa0\xc5t\x10E\xeeS@8\x89H4\xa3\xecS@y\x93N\xec\xaa\xdbS@^\xac\x86\xb7\x13\xeaS@\xe3\x00P\xde\x04\xf4S@m\xc9=6\xc1\xd7S@\xa7\xb1\x1b\xc5\xd8\xe2S@\x04\xda\xb3\xed|\xdcS@&b\xd4\x066\xf4S@\xacO\x8e\xab\x8e\xeaS@\xfb\xc2\xcc[5\xe8S@h\x93\x93\xe7-\xe2S@\xcb\x9b#\t\n\xdfS@\xb3L/\xfa\xde\xe7S@h\xea\xd6M{\xf9S@)\x89R\xbd\x9a\xdaS@51\xbd\x82\xdb\xdbS@\x1c\x93\xed9\xff\xdeS@\xc6\x8f\xda\x11v\xe9S@\xa6!}LT\xeeS@\xa9\xc0C\x8a\xa5\xeeS@!\xf7>\xa3\x8ekT@\x81?]\xfe\x93\xe2S@\xb49\xee\xbe\xd2\xd1S@U\x17\xb0\x05\xf1\xecS@\x87\xfb\x12\x85\xd1\xdcS@\x88\xdfO\xf1\xe2\xe7S@\xcb\xc2\xae\x82i\xe8S@\xfcg\xcd\x06\xaa\xe1S@Z\x18-\xd8-\xe0S@J\xb9\x98\xe1\xd6CT@8\xc1q\xdb\x18\xecS@\xec\x98\xacmW\xdfS@\xaa\x08\xf1.\t\xe2S@k%\x08\r\x08\xecS@Enn\xf5\xe1\xe6S@\x99z\xad\xaaP\xe7S@q\x9a\xe5k\xa0\xd8S@(!|\x0b\xbf\xd9S@p\xbd}eg\xe8S@,\x8d2\x12\xc0\xdcS@\x0eCB\x12\xd5\xe6S@\xf0\x0fV@\xae\xf0S@\x15\xed\xd0\xf3\xd8\xd3S@A"_\xeb\xbf\xd9S@\x12_oi\x1d\xe9S@\xc6\x00O!\x80\xdfS@\xe1c\xcd|\xf1\xecS@9\xc9\xe8\x89\x95\xecS@r\xb1\xb8-.\xd6S@\xb1j\xa2\xe7\xf7\xe8S@\x05\x7f\xae\xc5i\xe7S@l\xae\xe7\xacK\xf0S@6\xfa\x89$r\xf4S@u\\\t\xe8\xb7\xd9S@\xb7\x98H\x02\x08\xe9S@!\xd2K\xe7h\xe6S@y$\xe7\x1e=\xe6S@\x0f9W\xafb\xdfS@L\xd1\x87\x98\xc7\xdcS@\x18\x9b\xdc\x05W\xddS@\xb3$h\x84\x9a\xdeS@1\xd2\x9a\xe2\xd2\xd7S@2\xa2\x84\x90\xdd\xdeS@[\x12\x94\xd12\xe6S@\x07\xd2\xa9!\xf4\xdeS@\xf2i\xb8W\xef\xd8S@\xe6\xd35\x15\xa8\xdeS@\xba\xaeH\xbf\x88\xe8S@\x94\xe2\xcd\x05k\xe9S@\t\x91\xe9\x8b\x0fvT@\xc9\x11B\xbb\xe1\xd6S@=r\xf6\x8a\xa4\xd4S@\xef\x08\xd0\xf6B\xe8S@PC6O\x13\xeeS@\xcb\xde\xa5Y\xdb\xdcS@z\xd3\x03\x10`\xdfS@\xb3(\x8d\x8d\x07\xf1S@6\xb2\xb1\xcbq\xeeS@\xdf\xbb\xbf9\t\xd8S@\xb9\xe4\x9f*(\xd8S@\x9b0\xe0\x04\x91\xddS@|4\x83\xd2\xed\xddS@Sx5\xed\x03\xe8S@\xfc\x11\x10\xc25\xe8S@\t\xb6\xad\x9c\xb2\xd4S@\x0fp\xf6\xc4\xe8\xd8S@-\xbd\xe4\xb9\xc5\xd9S@\x11Xi:\x80\xdeS@{\xa1G1\x82\xebS@lk\xc6\x91\x9d\xe9S@\xef\xedwD\x9c\xe6S@\xaeB#S\xc7\xe9S@\x06\x12N\xc1\x1b\xf5S@\xcd9-\xef\xac\xd8S@T6\xd6U\xe7\xebS@\xc0\xf0\x99G=\xd9S@\xd0\xf2\x1c\x0e)\xe7S@\xf7\xe5\xf7\xb7\xe1\xe0S@l\xac\xde/\xd0\xf4S@\x15\x19\x84\x8d!\xeeS@\xa5\x1b\xbd\xb7u\xd8S@D\xb7\x86\x93\xe6\xebS@\xd3\xb5z\x8bk\xddS@u\xa3\x0b\xc8\x8d\xdbS@\xd2\xc5iz\xb8\xe8S@\xb1\xaf\x9f\x80\x84\xe0S@\x9a\xfb>\xb6\xa3\xd8S@\xcf\xd1\x90tp\xd8S@7\xc2\xe8\xf0^\xd3S@\xf9A\xbb\xd7\xed\xeeS@\xbb(\x1b\x85}\xddS@"\x81\xfcq\xc6\xdeS@\xf9\xf3^\x99\xe3\xe2S@sKk\xb7_nT@hk\x8d\xf9\xc6\xefS@\xafn\xe7A.\xd1S@A\x12\xf4Ia\xdbS@n\x85\xa7\xd5\xa2\xe8S@ICo~\xf3\xe9S@^\x99[\xc9\xc0\xedS@\xd1\xe7\xe7d{`T@)Q`\xdb\xb3\xd8S@\x96\xb0\x0fu\xbb\xdaS@Zy?\x7f\xd5\xebS@\xfbbg\x17\xf1\xe5S@\xb1\xf2}\xed\x97\xe8S@5v\xbck\x83lT@y\x92{g\x8a\xf0S@\xd8=\x85";\xe8S@\x11\xb0\x83\x017lT@\xec\xc9\x98\xcb;\xebS@\xf0\xf1\x86H\x9e\xf0S@DQ\t\x08W\xf0S@\x92\x0f\x05\xcf3\xeaS@.T\xdd[w\xddS@l\xe2W\x16\t\xd9S@U*\xdf&\xe1\xe7S@Jc\x9d\xf4\xa7\xd2S@w\x80&\x1a\xef\xefS@\x0fUE\xb3[\xdbS@1\xb8\x06\x7f\xe6\xdeS@i2\xf9\x95\x16\xdcS@\xbbKH\xb0\x90UT@\xe09\x06\xf9\xae\xdbS@\xd8\xc2\xe7\xc2\xe7\xf1S@\x9c\x1f\xa7\x86$\xe9S@\xc1\xc3P\xf4\x96\xecS@\xe6\xec\x8a\x9d\x1e\xdaS@\xf3\xe7\xc2\x00\x00\xdfS@|\r\x9e\xc8\xb4\xeaS@\x1e\xc6J\x15f\xe4S@F\xd5\xe7n\x14\xddS@L\xe9`w?\xd9S@6\xddt;\xe9\xd9S@T\xce>\x07v\xe5S@\xc7`\x89\x96\n\xe5S@O\xd5\x82q\xf0\x83T@\xbf%\xdc\x1e\xbb\xe5S@\xf8\x07\xc30\x82\xeaS@\x86\xfb\xb2\xe2 \xd7S@q\xd1G;\x1f\xdaS@\xc9\xb1Q\xc3\x9d\xdcS@\x84\x88\xech\xdf\xebS@\xe7\xffj\xc3\xe6\xe6S@\xc2T\x03i\xbc\xe1S@G\x9f.[\xef\xe4S@d\xf8\x95\xec\xe9\xe8S@\xf3\xbd\xbb:\x87\xefS@\xb3\x1d;,y\xfbS@tf\xca\x05\x06\xd6S@\x14,\x9bFI`T@8\x1c"\xfb\n\xdeS@*\xa8\x8a\xbe+\xdfS@N\xccm\x87\xce\xedS@\xc19\x90\xae\xd1\xdfS@\xe3\x98\tp\xbe\xd4S@P\xfd\xa6P\xb0\xeaS@\xe0hGE=\xe4S@\x8e\xf9_\xfdA\xdcS@\x8dx\x0c\x19\xf2\xecS@\xf8\x16\x7f\xf1\x9f\xe4S@\x11^\x8d\x9f\x94\xe2S@\xf6E\x12Ye\xdfS@\xe3!\xbds\xf1\xdeS@B\xc1\xad\xf0\x9c\xdfS@,#|!\xea\xebS@2\xb7r\xa1\x8b\xe4S@\xf1\xd9\xa3+\xd1\xe3S@\xd1\xa9\xb8j\xb3\xdeS@v>\xa0\xc9W\xe0S@\x9f\x9a\xad[\x05\xdcS@8Y\xae\x10:\x85T@\x07\x00%\x15\x1c\xe5S@\x82\xe9Z\xfe>\xdeS@id/\x9e\x02\xdfS@\x82\xc5\xb2\x8d\xa1\xedS@{\x88\xa3\xb1\x0c\xefS@gV`K\xfb\xefS@u\x94\xbc\xfe}\xe2S@R\xc09\x97/\xdaS@\x07\x07\x1c\xa51\xd4S@u\xbe\xa4R\x87\xe5S@P\xe6E\xfbt\xe4S@j\xd6F\x9a\xc2\xe3S@\x1b\x88$3\x1d\xe2S@!9Y\x08\x99xT@>o\xbeGc\xe3S@8\xb9\x0f\xc5/\xd4S@\xc2\xadc3\x82\xdbS@\xa3\x9d\xd7\x99y\xdfS@r\xd3\xae\x93\xcf\xe0S@\x07\x92U1#\xe5S@\x03T\x0b\xd5\xc7\xe7S@\xb6\x1d\xc3o \xe4S@6F\xcc)Q\xdeS@\xd9\xc7-\xbbb\xf1S@\x17[\x81[O\xe3S@\xce\x1e\x13\xa5\x94\xdaS@\xd1D\xa9t\xfd\xe8S@/\x07\x8a|F\xe4S@\xc9+ODq\xe3S@\xd1r\x06I\xda\xdaS@-!\x82+zrT@X\'lo\x80\xe2S@\xfe\xcbg|5\xe5S@N\xbf\x9e_\xd4pT@\xb6\x1e\xd6\xfbM\xdbS@\x1b\xac\xbb`\x02\xe4S@\xc0k\xc0\x154\xe3S@\x04\xa6\xbf\xb6^\xe1S@\xf8\xf1re*\xe4S@\xa6l\x89\\7\xddS@/I\xf8C)\xdfS@Z)\xc7p\x12\xe5S@\x83p=\xbe\xd2\xdaS@E\xc3;\xd3\xdc\xdeS@\xb2\xb5\xf3\xd5k\xe9S@\x11\x94\x14\x9am\xddS@y0\x90\xbb.\xe8S@\xb2B\x00\xb5\xc0\xd4S@~\xeb\xd1\xa1E\xd9S@\xf4\xb9\xceWs\xe3S@\xc7\x89\x1b\nP\xe3S@6\xea.g\xc9\xddS@\x9f\xa9\xf4\xad\x93\xddS@<#\xdcz7\xdbS@J\xe4&\xc0\xe4\xdfS@ \xe4\x9dr\x02\xe0S@\xaf\x15\xe2\xc0\x07\xe1S@$\xbd0\xb8\x1c\xdaS@6\xfc\xad@/\xe3S@k\x83\x12\xb0 \xe2S@#\xf2\xb2\xd7\x92\xddS@\xd6j0\xf5\x05\xd5S@)z"\x8f\x81\xd4S@\xa50\x1e)\x1e\xe1S@\xbc\x8c\xea\xf7O\xe1S@\xd1;\tN\xab\xe6S@Z\x83\x1e\x17\xa6\xe7S@d1-\x94\xca\xdaS@\xbcf\xfa\xc0\x85\xe2S@\xc5\xc2\x1c\xec\x8c\xe0S@\xad\xabJ\xcd\xb4\xe0S@\x17\x9a\x7f6\xa3\xdbS@\xd9U\xeaR\x07\xe1S@!\xc8\xf9\x8d_\xd6S@B\xbd\xbe\x93UoT@\'\xdd\xb0\x03&\xddS@\xba\xb0\\\xcf?hT@\xfa\xfa\xcbes\xe6S@\x8a\xd7\n\x9aM\xe2S@:\x9b\x1dB\xf8\xe1S@s \xf9h\xff\xd5S@\x872\xe8>\xd7\xd8S@\x99s\xb8\xa3\xe9\xdbS@\x15\xb1ew,\xe3S@\xb6\r\xe9z\xe6\xe2S@;\x9d\xe8nn\xe4S@\xfa)\x04$\xde\xe3S@\xb2\x07*\xff\x9f\xe3S@\x08\xdd47y\xe0S@\xaf2tr\t\xe1S@\x84M\xd0\x08\xe4\xe2S@@\xc1\x19\x93$\xe1S@\xc2\xe3\x8b\xa2\xe3\xe0S@,V\xa3\xfa\x15\xddS@r\xf9\xa1\x82\xc3\x92T@\xcb\x12\xbc\x8e\xe1\xe2S@\xc03X`\xe7\xdcS@\xbb\x01zT%\x87T@T-\x9bG\x1a\xe2S@\x08\x19b\t\x92\xe2S@\x05"\xc2\xe3\x08\xe3S@xUK\xc5\xd5\xe8S@\xef\xbb\x82\x0cS\xf0S@}\xee\x06\xc6\x9e\xe2S@9\xce\xac\xac\xc1rT@\xf7e\xad\x81\xc2\xdfS@\t;\x96g\xde\xdcS@\xe1\xab;\xcb\'\xdcS@P\x81k\xc4u\xd9S@\xcc\x8f\x0b\xd1\xdb\x8aT@J\n`\x15Z\xd5S@\xd6\xf5-\xcc\x82\xe7S@\xd2{\x8bp\thT@o\xa0\xeb\x07\xc9\xdbS@\x0c\x1ey\xc2J\xe1S@f\n{"\xc5\xe6S@\x04\xdb\x0f\xd15\xe3S@\x8fGhJp\xe5S@\x92)~|d\xe0S@\xe9g\x17H!xT@\x8fV\xdb\xcb\xc8CT@\x88\x9c\x01\xc3\x92\xf2S@\x7fi\xf9Zu\xecS@8\xfbo\x8d\xabpT@:v\xba\xe35\xd0S@\xaf\xefj?\x90PT@/\xf9|\xeb\x16\xd6S@\xf9\xcc0a1\xd5S@\xccg\xb0\xd1\xd4\xddS@\xf3\xe2\xcdR\x18\xd6S@{%\xfe\xa0V\xeeS@\xdb\xe4\xe3N\xeazT@\t\xc4\xd9/\xb0\xefS@\x00"\xeb\xf0\xa7\xdfS@x\x85\x80?\x83\xeeS@x\x16\xf3\xaf\x8f]T@\x1c \xd2;M\x95T@C\xaf\xb8TRpT@\x99\xae\xc7\xbb6\xe0S@\x8c\x90\xc6q\xf4pT@\xb4oag0\xd9S@\x06q\nQ\x88\xe0S@\x88"\xcf\xeb_}T@\xa3d\x9f\x832\xe8S@\xc6\xd2\x9ap\r\xdaS@\x0c\xae\xa6\xac\xe2\xf1S@P\xf0\xd0\xe9P\xf4S@%\xa2v++\xdfS@dR_^\x88\xdeS@a\xb9\xc5\xbe\x08\xdaS@0\x19\xb6\x15nrT@M\xbc\xea8\x08\xd6S@\xb4;\xb6\x06-\xf2S@\x0f9\x83\xe0\x9e\xddS@\xb2\x87,d\xb1\xddS@\xc1!`\x1a\xe7MT@\x87\xc3\xd2^\x84\xe3S@\xe3\x93\xb9\xb9/\xebS@\xbe\x88\x96\x8d\xd0\xdaS@\x18yy#p\xdeS@\xd5W\x93\x19\xf3gT@\xe9&}\x97\xcb\xe7S@j\x85\x97\t\xc5\xebS@\xc2(\x16\xbe3\xe9S@4\xa9\xbd\x06\x1d\xe0S@8\x8d\xf9\xd8\xf3\xe9S@UU\xfe\x04\x98\xdfS@ P\n\xfci\xf2S@:D\x93\x18\xb1\xefS@<\xd6\x86\x10\x1c\xddS@\x94\xfe\x8c\x12h\xe1S@\xa5\xe3\xe1\x04<\xd6S@\xdd\xcc<\xab\x87\xd5S@"\x85R\xec\x8f\xd7S@aYoI\xd5\xd7S@\xbfhH\xec\xbe\xcbS@]~3\xd1\x9b\xccS@\xc0\xff\xebe\x13\xdbS@\x01\xe7\xfdV\r\xdeS@\xe0S\x11\xd0\xbf\xdeS@\xbe"8\xf0B\xe8S@\x0e\xa2+$\xc5\xe7S@dc\xd2\x96\xf6\xd5S@M\xbc\x0eu\x8e\xdeS@\xd5\x10\xa8\xc4X\xf4S@\x99\x04\xe7K\xc7\xcfS@\xc3\xe2?\x86\xeb\xeeS@$\x84\x82\xa4\xba\xd7S@^\x8a\'\xae_\xd8S@\xf2\xa3\x0fR.\xdbS@v\x1d9y<\xe7S@\xb3$\x0ey\x95\xcfS@J\x1a\xa3\x13\x1e\xdaS@\xe4\xa3\x90&!\xdbS@\x1e\xe7\x16\x08\xfa\xd5S@"X"\x9c\x15\xdfS@\xd6\xc9aD\x94\xdaS@j\xbf\x0c<>\xdeS@\x02\xe9\x80\xb6e\xd0S@(g\xa8\\\xd4\xd6S@>\xfd|\xd3[\xe0S@wwU\xc4\xb5\xd4S@$\xb3\xb2\xeb\xf4\xd5S@\x96\x96\xb7W[\xdcS@\xba\x98\x00\xd0\x7f\xf0S@\xf8\x9c\xb5\x0f\xa1\xd6S@\xe9\x10\x10]\xe0\xdaS@\x08Ha;c\xd4S@Tj\xdbW\x9b\xd8S@?AO\xc0\xec\xd9S@X\xa9\xe3u\x01\xe8S@M\xdf&7\xc7\xdcS@\xdbVe\x07\xe2\xe3S@\\\x903(K\xdbS@.\x1aAJ\x7f\xd4S@\xa4\x95p\xe1t\xcdS@#\x92O\xe5\xac\xcfS@\x94\xb9\x1f\xe9v\xd1S@._\x1e0\xed\xd6S@w\xcb\xf4\xc4a\xd7S@\xe5\xc7\x00\xcc\xe0\xeaS@n\x97\x82\x87\xf1\xeaS@G_N\xd5\xcf\xdcS@\x83\xc7\xde`1\xdaS@9A9\x18$\xd3S@\x1cR\x1c\xd5\x1f\xe1S@\x08#\x95\xbf\x8e\xe4S@lH5\xac_\xdaS@@\x0e\xb5\xda\xbb\xdbS@\x8a\x97O\xda\x92\xedS@\xaf\xb2\xa1\n\x8d\xe0S@e\xa9\xd2\xcb\xd6\xceS@\xfb3\xf0\x1b\x1e\xdbS@\x0b\xb0A|\xe4\xd6S@+\x91\x86\x14\xf3\xdcS@N*\xa7/\x8a\xd7S@\x89\xda \xcc\t\xd7S@\xaci\xea\'\x1e\xdcS@R.q\xa3,\xd1S@(\xfe^\x82\x83\xd5S@\xe7-12\xf9\xe0S@Y\x11\xe6\x88\x13\xe1S@\xf3\xfe\xe9\xc3\x81\xe6S@\xc54j\x1c\x8d\xd5S@\xa0\x04\x070\x84\xd7S@\xe1\x19H\x02\x1d\xd8S@-\xb6\x190\x86\xdbS@\xe4\xd6\x1e\xfb\xd2\xccS@cd\xab\x9f\xee\xdaS@S\xceE\\2\xdcS@\xf6g>\xbc.\xe8S@\x8a\xc5\xd2\xae\xc8\xceS@\xeb\xd6\xfe\x14\xfd\xd1S@\x10\x08\x05@\xc8\xe2S@\x13\x84\x0b\x98vqT@\x08\x8c\xc8\x8c{\xdcS@\xcd\xc8 ;/qT@\x7f\x08g\xb8K\xd5S@\xb8S{\xce7\xdaS@\x1fe\xab@\x9b\xdbS@\xa6<\xdb\x15\xc6\xdbS@\xb3n\xf0T\xbf\xddS@\xe8W\x80\x1d\x93\xe9S@\x8f\xbd=\x18\x93\xd2S@0\x80\xa2\x86\xc0`T@\xba\n\xb8\x82,\xddS@\x90\x9e\xba\xd45\xebS@\x9f\x80x.\x13\xd5S@\x16:\x15\xe6\r\xddS@\xc0\xf6\x0eY\xb5\xd8S@\x9b\x8c5D\xcd\xdbS@\x1f$\xc2\xbd<\xdcS@\xff\xcdzh\x8c\xd5S@\xdeK\xa5\x92\xa8\xd5S@O\xa3tk8\xdeS@\'#\xe6\x87\x9b\xdeS@M\xd4\xc1\x9f\xbc\xe1S@\xbbL\x13\xa08\xe2S@w\x06w\x19\xaa\xe8S@\xd9\xf86\xc3l\xd3S@i:#O\x13\xdcS@.\x1b\xc6\xe1\x9b\xd3S@\x9e\xbb\x0b\'\xca\xddS@\xe6\\\xfd\xe2\xae\xe7S@\x8d\xb6\xa4Hq\xdcS@w%#\x93p\xddS@\xefR\xb5\xb0\xcf\xd8S@\xd9\x05]}|\xd3S@\xa7\xa8\xc2\x92\x8a\xe7S@@\xe4\xa1v\\\xecS@\x13^\xbe,i\xe1S@\xb1\xf1G\t\x99\xe1S@\xd7*\xfdX\xd6\xe6S@o\x15\x96\xf2\xf3\xdeS@\x01g(b\xa6\xd9S@\xbe\xb4\x04\xcd\x1b\xd9S@,\x10N\x84\x10\xe2S@\x80XE\xec\xc4\xd6S@\xff7\x05\xc3xVT@n \xb4\x03\xc8\xdcS@\xa0^\x88\x9d4\xd4S@\xce\x0c!=\x86\xd8S@\x84\x17\xe7qo\xe1S@\xa5.\xf6#L\xdeS@\xb5\x1e\xb80Y\xe0S@\'\x84\xe8R\xdf\xd3S@U\xbb\x19q\r\xdaS@\xce\xc6#\x81\xee\xdeS@\xac\xed3\xaeJ\xe2S@\x8d\thb\x7f\xe5S@\x86\xc59\x8a\xd7\xd7S@.Xc\x0e\x1c\xdcS@\x01ht\x15\xd3\xdcS@\xa7o4\x9ak\xe2S@!\x1f(\x18\x04\xe5S@\xcd\xcf\x10\xd6\xb0\xd4S@\xe3\x15e\xf3!\xd8S@8\x1f\x84\x11\xbf\xe2S@ocXH\xb9\xd4S@\xd9I\xda\x1c\xe4\xd8S@\x02\xf7\xa8\x946\xddS@b\x8f\x87k\x1f\xdbS@\x88\xe30k[\xe4S@\xa4\xbc\xf8\xac4\xf0S@,\xd4\xce\x1d\x8c\xdfS@\xc3\x11\xa9\xfa\xc5\xf1S@ \x8b\xd8\xe91\xdfS@;\xbe\xd3Q\xad\xd8S@\xdd\x8d\xb7\xc1\x81\xf1S@\xb7\xe2\x07\x8e\x07\xe2S@\xf2\xc5\xe7?h\xddS@}vB+\x0c\xdeS@\xfe\xebb\x1fO\xd4S@\x04\xdd\xe0L\xb8\xdaS@\x9d\xe2\x1fU\x9f\xddS@\xe8M_\x83\x89\xedS@az\xc0\x1fh\xe1S@\xc8N\x9dx\xcc\xddS@*f\xb0\x88]\xdbS@\xb2\x18+\x80\x93\xdbS@\x8f\xf3\xa1s\xee\xdeS@\x84\xa8\xde\rv\xf2S@\x18\xb8~C9\xd9S@\x01\x7f4\x01\x1b\xeeS@+?c\xda(\xd7S@\x82\x97\x94!\x05\xdaS@`z\x18\x8dN\xe8S@\x11\x9eZ\xe3\x13\xe0S@\x93i\x8aS\x84\xd9S@\xcd+rS\x96\xd9S@p\xf1\xce\xc5\xc4\xd9S@\xa9\xfd7T\xfa\xdeS@\xf3?:\xca\xab\xdaS@E\xf3\xa4}\x06\xdcS@\x18\xcc\xccZ8yT@z\x89b\x8e\x82\xdbS@\x9e\xe9[U?\xdbS@\xfb\x88\x84?T\xe1S@\xb9\xd8y\xfa\x98\xd9S@h\r\xc8d\xa6\xe0S@\xbe\xcb\xd3\x0c\xa6\xdbS@J\xed\xbf\xbc\'\xdfS@\x0b8\xa5\xe9\xc2\xe0S@\xfe\xc9\xf3\xa8\x17\xe5S@\xf0\x12]2\x04\xedS@\x9c\xcd 8\xa4\xcfS@p\x08\x85p\x03\xd4S@%\'\xcc\x8e\t\xdbS@\xcf\x9e\xe5\x18\x89\xdfS@oXA,W\xe2S@\x96\xac\xe9\x98\x87\xe0S@*"\xbc\xd0[\xdbS@!\x96\xee\x90Y\xdcS@&M\x10\x9c\xdb\xdcS@\x12{\xec\x0e\x7f\xe2S@\x91\xf1\xe3|5\xe5S@\x14\xb7\xf3W\xb8\xddS@\xa98`\x02^\xe8S@\xacm\xe3\xacd\xd8S@\xcd\x1d!\xc3\xf7\xdaS@\xc6\x82\x17\xf5J\xdbS@\x9b\x1e(q\x8f\xdfS@v7D\x15\xb0\xe6S@\xa7\xe01"\xc0\xdaS@L\x04AE\x9a\xe7S@\x8c\xe2c~\xdb\xdaS@,\x14r[J\xd9S@\xd0,\t\x039\xdbS@P\xa4\n\xfc\x87\xe1S@z\xc2P\xb7\xa6\xedS@{\xfc\xa6\x99W\xeeS@\xd3hh\xd9\xd3\xe9S@.\x99{\xc2\x03\xe8S@\xc2\x9a\xa9\x1a\xe8\xedS@\xa9\x07\xb3\xec\x80\xeaS@\xc6\x83\x9f]@\xe8S@1\xc9\xdc\xea\x12\xd5S@\xfe\xb5\xa5Y\x13\xeaS@\x8b\xc3\x1b^N\xeeS@H\xae\xfej\xb6\xdaS@\xf3\x1d\x82\xc9\xf4\xe7S@A>\xb1\xd1Q\xe1S@\xb29\x84UI\xe3S@\x0f\xbb?\x9d\xb2\xe6S@W4\xffz\x9doT@\x01w)\x01\xe8\xe7S@\x06Tn\xfbL\xe8S@n\xa7\xcc0k\xe8S@\x1f\xe0G\xfa\xc6\xe7S@\xbc\xdf\x82\xd5N\xe7S@\x80\xd8\xea\xcd\xf0\xe6S@\t\xf3\x94T\xe0\xdbS@\x98wd1\x9e\xe5S@\x05Idw\xf0yT@e\xe5\xb0\xdcj\xe8S@\xe1\x88\x181\x89\xe8S@!\xff\x1cif\xe9S@\xa6\x1b\xfes\xf7\xedS@\xf6\xa7\xe1\x00\xed\xd8S@\x83\x1a\xa2S\x03\xe1S@\x16Z\xcf\x1f\xfd\xe7S@\x17{\xa0W\xf9\xe6S@P\x95\xd1?\x1e\xe8S@\xa54l\x96\xc3\xe7S@\xb7R\xfe\x90\xb6yT@\x8f_\xb1\x15\xad\xe9S@F\xf0\xb9\xb98yT@ug\xe7\x1b\xf5\xdcS@\xb1\x01\xdcs\x17\xe2S@\n\xa9S!\xea\xe6S@h\xab6$\xa1\xe8S@\xb9\xc2cPg\xecS@\x16_\xb6y=wT@\xd1\xa0\x99cZ\xe7S@7&\xde\xd3\x89\xecS@\xe6W\xeb\xaf\xb3jT@\x9b\xf2\xb8\xd1\x8b\xe3S@\xe5\x02&\x97NwT@\x17\x0b0R\xc8\xe8S@\\\x96w\xe5\xc2\xecS@\xcc\xc7\xe2\x8e\x02\xe9S@\xc1\x95\x1f"!\xe9S@\x1cLqa[\xe5S@\x92\xd2\x8a\xd9<\xefS@P\x9aV:\xf0\xe2S@>\xf8\x99qv\xeaS@\xa5\xe9\xa2\xd7\xdd\xebS@\xda\x02uZ\xe5\xebS@\x0e\x84\x00\xd9\xde\xe8S@\xfb8\xc3\x0bB\xe8S@\xef{\xdd\xd7\xf2\xd5S@\xb6i\xfb\x07\xec\xe1S@Moh\xe5I\xe2S@\xb3\x08\x9fp\xf9\xe8S@g,\xd7i\xbf\xeaS@\xbb%\r\xea\n\xf0S@\x00\x1a\x91\xf5D\xe0S@\x00%W\tt\xe3S@\xfa\x92$\xd7\x89\xebS@v~\x9ei\x93\xeaS@\xe3\x9d-4\x1e\xe8S@\x94\xa3q-\x82\xe5S@\xde\xaeY:\\\xd6S@\x98\xea\t\x06\xa2\xd6S@\x03\xa9Z\xde\xc6\xebS@I\xdd\x16\xb8\xdb\xe0S@IO\xaf_FlT@Y|\xf9E\x0b\xf6S@\x9f\xa3\x02\xb7|\xeaS@\xf5\x0f\xa9\xfd\x1d\xeaS@\xc1J\xe2\xd1y\xeaS@.\xe8Aw\x9e\xdbS@=B\xb1\xd4\xd4\xe0S@\x9a8~\xc3\x84\xe2S@\r\xc8r1\xb6\xedS@\x93\xd2jz=hT@D\x184\xa6\xd6\xebS@\x8a\xd8\x7f\xc0\xba\xf5S@\xcci^\xfd\x8a\xddS@\xf1\xdfV\xfbz\xe8S@\xc9[z\x95\xf8\xe5S@\xaf2\xeb\xd8\x10\xe5S@@\xe2\xa5J\xf7\xebS@\xa9\xc1Vk^\xeeS@V\xb9\xeaH\x93\xecS@\xe4\x80\x00{\x16\xdaS@\xd9\xc2"H\x86\xe4S@\xb1Jx\xf0/\xe8S@NN\x04`\xa9\xeaS@\xc4\x1b\x801\xfb\xebS@$^\x1a\x05\xc3\xecS@\x9em\x9b\xdc\xea\xeaS@\x8fO\x14Mq\xeaS@\x1f\xbe\xd47\x95\xddS@\xbc\x90A\x1f\x1e\xecS@1\xb4K\xea\xa9\xefS@\xb4z\xb2\x12"\xe1S@h\xca\xdf\xc9\xa0\xe3S@9\xa4~\xdeR\xe3S@\xd9S>\xd46\xedS@-W\xe2W\xac\xe4S@\x17o\x1c\x04Z\xedS@\xe6oX\xbey\xddS@\x82\x18\xc2\x17^\xddS@\x82\xacrS\x98\xeaS@\xed!-\x99\xc0\xebS@\xbc\xb6\xd0P\x80\xe2S@\xa3\x90\x10`\xfe\xebS@\xa0Hg`&NT@\xf52\x89\xb0\x16\xecS@\xe4\xfd}\x01p\xecS@L?\xfa\x86\x16\xefS@C"3.\xe6\xf2S@\x83z\x93\x9a/\xddS@\xc0P\x9e\x90\xc2\xf0S@@.2\xf7q\xedS@\xe5\xaf\x17\xb4\xbc\xefS@\x93\x18t\x8d\xef\xe1S@\xa7\xba\xd8\xb8\x0f\xefS@)v\xdbX\xf6\xefS@hG\xdc,\x06\xf3S@\xc5\xc6\xea\xdf\x1b\xd5S@9\x1b\xedEe\xefS@\xcd}\xc8X\xb9\xf1S@6h\x9d\x18\xad\xedS@\xbc\x10\x92\xcf#\xe3S@ 6\xc3\xd1\x1d\xeeS@\xedAPG\x82\xe5S@\xec\x98\xde\x07PpT@\x0c=\xef"e\xf0S@U\x84?>\x04\xe4S@\xd6\xcd]\xda\x9a\xf3S@\xf8o\xed\xff\xed\xe8S@\x1c9,N:\xeeS@\xafI]\xeb\x11\xf1S@\x92\x9fVf2{T@\xf0;hh\x0b\xe2S@W`3\xc1H\xe2S@\x84\xac\xec\x02\xa0\xe2S@.\xb4\xcb\xf9U\xe4S@$\xe2\xd8:\x8f\xf2S@\xaaK[<\xbb\xf0S@\xb1\x13E\xe2\x15\xf1S@\xf2\x02\xac\xe5n\xf0S@\xc0\xb6\xbbv\xe0\xddS@\x03\x1e/\xfc\rsT@*\x168\xe1\xe5\xe5S@E\xf7\xde\xfd|\xf1S@7\xab\xf9\x06\x06\xf0S@\x1c\x0f \x08K\xefS@u\xa1\xc0\x1c\xb4\xe2S@\xa3\xa5\xa0|\xe6\xf1S@\x10\xe6~U\xf1\xf2S@\x85m\x1e\xcbR\xe9S@\xeaMD\xd3\xb1rT@\xec\x8a\xb5O\xfa\xefS@\x1e*\x89\x03c\xe3S@Aj~\xee\x90\x92T@#>\x90F%\xf4S@Z\xec\xaa\xbam\xe3S@\xbb\xf2\xd6\xf6]\xe4S@X!\x15H&\xe5S@)\x1a\xc4m^\xe5S@o\x12B2D\xe6S@#\xcb\x89\xdfe\xf0S@\x173Lx=\xdeS@\x94 \xf8\xc1\xf9\xf0S@\x94|\xf7!\x8f\xf4S@h\xe5\xaa1\xf3\xefS@px-\x0c\x19\xf1S@.\xa9\xed\xa6u\xf1S@^\x84\xe2\x06\xab\xe2S@U\xd5\x9c\x87\x1d\xf5S@z"\x03\x14n\xe4S@b1|\x8a%\xf5S@R\xee6\xee\xdb\xe5S@]\x0eh\xfa\x87\xf5S@\xe2\xfe\xc9B1\xf1S@\x07/\xe4\xda^\xf5S@I\xb6\xd6\x7f\xd5\xe3S@\xbc\x82W\xa73_T@?\xa5\xe3\xcei\xe5S@\xfb&)t\xe8\xe1S@\x82\xb1}\xbd\xdb\xdeS@\n\xf3\xedCT\xdfS@\xc8}\x14]\xc6\xefS@:j\xb9YX\xe4S@\xc8\xbe\xa6\xf9v\xf3S@!J\xe0\xff\xf7\xf2S@?\xcf\x03.q\xe3S@$v\x1c\x80U\xefS@=Z9\xd7\xef\xe7S@\xc9d\xd4_\xa7\xefS@\x08\xc8I\x13\\\xe4S@\xb1\xa8U]#\xe2S@\x02\xa5\x1c\x97T\xdfS@\xc6\x89\xf5\x8d\xa8\xe2S@w^7v2\xe4S@\xf3\xc2\\\xe0\x00\xe6S@!\x12\xa6n\xf5\xe0S@jh\xce%\xfd\xe3S@c\xaa4}\xb9\xe1S@|_\x81$V\xdcS@#\x16\xdc@\xd6\xdfS@(\xa3)r\xad\xe5S@\xa2&\\\xca\xda\xe4S@\xf1v\xb1\xd5\xf8\xeeS@E\x8aL\xce!\xe6S@\xb6\xe8\xe3d\\\xe1S@V3\xe9\x08\xd6\xe5S@\x0f\xb4K\xf0\xa2\xdeS@\xc7{\xdf@\xc7\xe3S@\xa6\x90#\xb6%\xf2S@\xc8/\x08\xa3q\xeeS@\xa8\x19q\r\xad\xe5S@-\xeb\x8bJ\x92\xe9S@\xe7\x14y\x8c.\xe6S@\xd0\xfc\xa0\xf3:\xe3S@\x94\xdd\xa0@\xdf\xe1S@h\x9b\x07uG\xeeS@\x84\taT\xed\xe5S@0\x87\xf8\xae4\xe3S@\xfa\xc8\x98\xd3\xef\xecS@\x9b\xc1\x1c\xaa\xbb\xe4S@\xb8\xf0r\xc6\x07\xddS@\xe6C&\x97\x84\xddS@\xf2\xc6\x99ga\xe4S@\xd5\xe3\xa2Z\x87\xe5S@f\r\xe3$\x0f\xeeS@MaH\t\xa1\xedS@$G`\x10\x99\xe5S@\x81\x11\xbc\x1aU\xedS@YT\xeb\xe3\xe7\xe5S@\xc7\xde\xd3\xde\x8c\xe7S@\xb8xr\xaa\x03\xe0S@\x17)\xbbCc\xecS@\xe4F1$w\xe7S@\xf6]8AD\x82T@\xc4T\x0fu\x9b\xe4S@\x17\x93\x13F9\x82T@\xdf\x0c\xdb=i\xe3S@\n\xba\xd7o\xf1\xe3S@\x1fV+Jl\xddS@\x8f\x97\x03\xc6\x9a\xe3S@o{\xfa\xdd\xc6\xe2S@}\x8b\xdc\x99*\xe0S@P\xb3\x8e\x08\x98\xe4S@v\xdf;O\xa6\xe5S@A8\x93\xd4$\xecS@\x1dPIa\x9a\xe2S@\x14\xa8A$\xd4\xddS@:+\xc7\x13\x10\xe6S@\t\x1fG\xe0\xd4\xe6S@p\xac\x16\xcc7RT@^\xd9\xfe\x02\xa6\xeaS@\xae\xdap\x95\x89\xe2S@\x08x\xe5\x1b\xc5\xecS@Mz\xf8\x9flbT@\xfc\x8b\xe2Q~\xe0S@\xee\x9d}5)\xebS@\x18\x84\xa2$\xab\xe2S@=\n\x9b\x1c\xdc\xe2S@\xf5\xa9\xa8\xa6Y\xecS@\xa6\xf5\xb6\xbe(\xeaS@\x81\x8d\xeb\x84\xa3\xe2S@\x19\xe7\x1c\x160\xe2S@\\V\x9du\xec\xe1S@\xb9+\xe2O\xf2\xdcS@C%\xe4\xc8\x82\xe1S@\x80gm\xfe\xd5\xebS@\xe2\x86\xf2\x89\xb1\xd8S@\xb0<\x16\xe5\x94`T@\x19{\xd2\xe9\xcd\xe9S@N<=\xd6\x99\xe9S@\x10\x96\x84\xbc\x0b\xe2S@\xd4\x17\xf3\xae\x84\xdeS@_\xd2;Z\xc9\xe1S@\x0c\xb1\xb7$\xb0\xe6S@a\x89\xb9\xe2\xfc\xe7S@D\xae\xcd\x97\xfa\xe1S@\xde\x95s\x9a\x17\xe4S@x\xfc\x85\x900\xd9S@h>\xfc\x88\xcb\xe1S@7H\xf1?\xc8\xe0S@\x84.\xd1A\x11\xebS@\x01\xb7\xf1\x9c\xde\xeaS@\xc8@\x86\x83C\xe9S@\x14\xe6\xb5\x89\xc3\xe3S@G\x00\xe8Z\xe9\xe1S@^L5\xb07\xd9S@\t\x03\xb9\xde\xda\xe5S@\x9d2q-x\xebS@\xbcm\xe7K\x8b\xe1S@\xc6S\xa1\xf1\x02\xdeS@G\x8f\xc1\xe9%TT@\xd8\x10\x8cst\xe4S@J@!\xae\xdd\xe9S@\x10\x13\xa1\x14\xa8\xe3S@B\xf85\xc7\x96\xe1S@&3\xb2i\x1a\\T@\x10\xe0\xb6q:\xe7S@hi\xc1BT\xe7S@\x1d\x19\xcf\xc5J\xe3S@s\xb4B\x15\xdb\xedS@\xca\x82\x13\x8eI\xdfS@`\x10O\x16/\xe6S@T\xa7\x94\xf54\xe8S@\xa5,\x02\x91\x0f\xecS@\xfc\xa0\xa8\x1e\x19vT@\xcb\xd4u\xff\x83\xe8S@WF\xaf*\xc2\xedS@\xe3\x11\xcf\x80]\xe0S@0\xd3\x82\x07\xcc\xd9S@9\x19\x86\xa6c\xe7S@\xcc\xb70\xc2w\xecS@C\xd9\xd6\x14\xee\xecS@\x13\xc4\xb7\x84y\xe3S@C\xa4\xf7!\x80\xdfS@\xe5\x90VTu\xeaS@H\xd7\xb2o\x08\xeaS@b\xa9f\xda\xeb\xdfS@T6\n~z\xeaS@\x88\x95\xaf\xbd\x1f\xe8S@T\xfch\x04\x07\xe1S@\x9f\xc3\xc2z\x82\xe3S@\xf1}\x01\x9c\x16\xe2S@\xe4\x88f\xa5\x13\xe9S@x(O\x1e+\xe0S@\\Y\xaa\xa7\x9d\xe1S@\x85\xecX\xd7\xac\xe2S@\x89\x9f\xaa\xbd\x9a\xdaS@1\x1b\xb5\xcc\xa5\xe0S@\xf5g\xa98*\xe2S@\x8b\xb3\xe5\xa4\xfb\xe3S@Z\xd6\xe3d\xd6\xdbS@p\x08~\xf1\x82hT@6\x9bm"\xe9\xdbS@T9eh\xa5TT@O\xed\xbc\xd7\xfcST@C\xbf\xc01\x84\xdbS@\xd9\x90\xbf6\x9c\xd8S@I3\x0f\xd3\x03\x8aT@\xd9\x17\xec\xd4\xa0\xe1S@\xa7\x1a\xa1\x14\xbd\xd1S@\x1f\xa1\xd1\x9c\xa8yT@\xb2)\rp(NT@\\_\xf4\xd6:\xd9S@\x06\xd47%9wT@\xac`\x89be\xe1S@\xf1\x92\xb7\x1d\xf1MT@\xdc\x05y\x11\xa3\xddS@\xfc2\xc6\na\xe1S@\x94\x0f\xa7\x0b\xac~T@\xb9$\x9d\xd8\xb0kT@\xb6X\xfb\x8b\xa7WT@\x94\xc5\xb5b\xb9\xddS@!HN\xa9!\xd1S@\xad\xb6\xfc\xe8@\xd3S@\x99~\x9c\xe5\x86\xd9S@%_\xa0\x10\xf6\xd5S@\xe31\xfe70\xccS@\x9d\xde\x91V^gT@e\xd4\x9cn3gT@`A\xfb\x8f\xdb\xebS@\xe1\x1bg7Y\xdaS@\xde\x80\x92\xfa\x01\xebS@TS\x05\xde\x13\xe6S@\xbc\xf9\xb4sq\xe9S@\xe0\xef\x94\xc45\xe9S@\xacT\xaa+\xe2\xecS@8\xbe\xad\xd3\xfe\xdfS@9_\xcd\xcc\x81lT@\x88\xfa\x9f,\xa5}T@\x16\x86\xb3\xaa\xca\xd7S@U\x15\xc3\xda\x0c\xd6S@Q*\xe3\x07F\xd0S@\x16KI\xfb\x99\xd6S@\xc1u\x92\xfeD\xdaS@\x01)g\xf3\x95\xdaS@\xd3"0e|\xdbS@\xc4J\xf1\xe87\xdeS@GQk\x9e\x83\xdeS@\x01\xa4f\x18\xd9\xd5S@\x84\x92\x15\xc1\xdb\xd6S@O\x0e\x8a\xcc\xc7\xd6S@!\xe8AG\\\xdbS@i\x96\xc9n^\xdcS@U\xc5!\xcbN\xd4S@m\xd6\x8f\x1e\x9e\xd6S@\x88)\x81\xbd\xbb\xd8S@\xbc\xa8\xede.\xd9S@\x85@\xb6\x12\xde\xd9S@)\x9e\xa2\xb7\x81\xdaS@\xd6\x12\x7fE\xea\xd4S@\x07*\xf3}M\xd5S@V\xe3\xd1y\x8b\xd7S@\x87\xd6N\x86+\xdcS@g\xacN\x94{\xd4S@\x1a\xe4\x96\xb9w\xd7S@\x94\x1b\xd8@]\xdbS@R@\xf7\xf7\xc0\xceS@\xc1\n~\x82\xae\xcfS@\xdb\xafe\x9b\x02\xd1S@R^\xe9\xafv\xd1S@\x8e\x0440\xf8\xd6S@\xbc\x90%o\xb9\xd7S@HD\xab0\xd2\xdcS@bF\xb0\xec4\xd3S@\x07\xe1\xe9\xa3\xc2\xdcS@$]\xdbl\xd6\xdcS@\xff\xa0ghw\xe0S@\xab\xbfp\xb8\xc7\xceS@=\xd3t\x0c\x0c\xdbS@\xf96\x17\xc2\xcc\xdbS@p]\xcb,\x88\xd7S@\xdc\xd7\x147\xb3\xd7S@ \xa4^Z\xfd\xd8S@,\x8c\xae\xe4\xb2\xdaS@\x03G6\xd8\x16\xdcS@|Y\x884\x87\xd5S@\x0e\x9d\xbd@\xfb\xd9S@\x95\xab\xd6\xb3\xc0\xd1S@\xd3E\x834q\xd5S@\x13oa,j\xd7S@ut\xe2\xd8"\xd8S@zx\xa8%\x93\xdbS@\xd3g\xdf\xaf\xe9\xe0S@#\xb1\x19#\xec\xd1S@\xb8\\\x0c\x9dD\xd9S@\xdfR1\x12f\xddS@\x80/\x8a-\xb3\xcfS@\xfam.\xc4\xbb\xd1S@\x80\x9f\xe3,o\xdcS@\xc15I\xe7\xbf\xdcS@\xba:\x88\xf7\x8e\xdaS@\xea\xe0X\xddI\xdbS@\n\xd5ki}\xdbS@6\xd07\xd1\x9f\xddS@\xb8\x14\x03Ib\xe1S@-~\xffk=\xdaS@\xd6Ods\xf9\xdcS@\x82\xde\xa7\x96\r\xddS@/\xaf\x02!t\xdaS@\x11\x01\xf0\x1e\x89\xdaS@\xa4g\x08\xf1\xc7\xdaS@\x93\xb7\xd63y\xdcS@cx2\x17\x07\xddS@\x97)o\xa9w\xe1S@\xb1Rs\xfd\xb1\xd7S@K\xa5\xca\xf1\xab\xd8S@n2\x83\xcd\x0b\xdcS@E\xe31\x007\xdeS@\x8b\xa0GU\xe1\xd1S@AY\xf5Dc\xdaS@\xab\xee\xbd\xb8\x92\xdbS@\x97\xf2\x18i\x04\xdcS@\x7f\x9fGfb\xddS@\xdaa$\xd9\xc9\xdeS@\x9co\xb6\xef\xbe\xd7S@\xdc\xa9/\x11q\xdcS@Q\xae_\xc2\xca\xddS@43\xc0u:\xdfS@5L\xb0\xdei\xd3S@_\x0eN\x87}\xddS@\x14\xa0~m7\xd2S@>\n\xb2\x97\x18\xd8S@\xfe\xa7t\xff\x95\xd9S@n\xfe\x99GQ\xdfS@&\xc9\x8c\xe9\x90\xdcS@\xafJ\xa3\x93\xc4\xdcS@q\xc7\x0bB\x93\xd8S@\xcaLj\xd6\xfa\xd9S@\x04\x9c\x1d\xf94\xe2S@q\x89Q\xcd<\xdaS@\xde\xd0(\x86d\xdcS@\x81\x14F\xe7\xd5\xd1S@\xfb\x8a:\xbe\xe2\xd7S@\xf9Q.y\x89\xdaS@k\xf0\x19\xcb\xc4\xdcS@g\xc1\xe6\xd6\xea\xdbS@\xf9\x1b\xc6y\x1a\xddS@\x13\xeb\x9f\xeb\x81\xddS@5,-\xd6\x9a\xe2S@\xa6}\xd0E\xd5\xe2S@m\xaeK\xc8\xc1\xd8S@g\xf0\xa0\x12V\xddS@=\xb3L\x8fj\xd3S@\xa6l\x88|\xd0\xdaS@\xbb\rv\x1dJ\xd5S@b\xeb!\xeb\xbb\xdaS@\xe7\xaa\xc9\'(\xe3S@1\xa2\x06\xbe\xee\xd8S@z\x1ds \xdf\xdcS@\xf0\xfbw\x1b\xff\xdaS@\x0cTX\xc8\xf6\xdeS@v\x9c\xca\xfeW\xdbS@`-\xbaa\x1d\xd7S@\x82\x97\x94!\x05\xdaS@\xfa\xa5%*\xe4\xd9S@\x13\xd1\xf0\xfd\x94\xdaS@\xbd\xf9H\x0f:\xdeS@J\xcd\x90\xbb\x80\xd4S@C\xa8\x9c\x16\xce\xd9S@am\x1d\xc8\xbc\xdbS@x8>L\xbe\xddS@\xe0\x17V\x7fH\xdaS@\x18\x10\xa3\xbb\t\xdcS@i\x0f3\xda\xa2\xe1S@|\xa5\xa9\x17<\xe0S@\x12\x9a\xce\xd9\x19\xd4S@\x80\xfa\xd3\xe7\t\xdfS@\x1dA\xce\xcf*\xe0S@q\xc0\xe4\xac\xc8\xe1S@\xd9\x7fW\\]\xe2S@\xb8\xe61\xda\xc6\xe0S@\xb4%\\\r\x11\xdbS@\t\xf2\x92\xb2\x8b\xdfS@eu\x06^E\xe0S@\x92\x1d\xe4\xc7\xcc\xdbS@$\x01\xbe\xfa\xb8\xe0S@:Km3\x99\xd5S@KY\xa0/\x97\xdaS@\xa3j94\xe5\xdaS@-(\xa1Y\x86\xdfS@\x07\x9bI\x19\xbc\xe0S@%\x0c\xe7\xd0E\xe5S@\xd0\x02\x06\xa2k\xe5S@:\x93\xd8\xe5\xbc\xdfS@\xb7\xbe\xbc\xfcM\xe1S@\x1f"e\xa7\xad\xdbS@\xa9\xdfeU\xa2\xdfS@k}\x7fh\xf8\xe0S@\x97\xd6\xb2\xd4\xff\xd4S@\x17\xa4)\xfe\x1c\xe3S@\x17}\xaa\xa7D\xe3S@\x9b\xe5\x9b\xf7\xb5\xe0S@|r\xd0\xead\xe1S@#tD\xdb\x07\xe2S@\xf3\x8a\x82\xbc\x86TT@4:\xbb\xc6\xda\xdbS@T\x19\xba8\x89\xdfS@\xa2\xacp\x80\xa3\xd6S@\xacK[\x1b&\xe2S@<O/\x99r\xe3S@\x82\xb5p\xbe\xe9\xe3S@5K?_\x06\xddS@S\xa7*\xbb\xcb\xe2S@\x87O\x82!\xd0\xe3S@<r\xd1\xeaG\xe6S@\xb4`^M\xeb\xd5S@Nz_\x88?\xe1S@O\x0e\x8ek\xc2\xe2S@T\xde\x94\xc6]\xd6S@\x85?r\x8f\x92\xe0S@\x9e^\xa8\x18\xdc\xe0S@\xe1\xa2\x9aB\x90\xe7S@\xb6\x82W\xf5\xa2\xd6S@j\x8b\xb2O\xde\xe0S@\x11\xa9\xf8N \xe3S@\x8c.\xad0\x7f\xe4S@B7q\x0f\xa4\xdcS@\xaa\x92\xc6\xcd\xd5\xe7S@S\x97\xb8;\x85PT@\x0eY\xe7R}\xe4S@\x9d\xbe7\xd7\x8d\xddS@\xe0\tf&\xd0\xddS@\xdc\x85\x98\xe1b\xe1S@9\xa4~\xdeR\xe3S@\x1f\xe6\r\x08\x83\xddS@\x85LS\x16\x99\xe4S@%7;\xd7\x1e\xddS@\xc9\x86\x81\xa9Y\xe3S@ Q\x8a}\xdc\xddS@\xa4Z\xfdP\x17\xe3S@\x95G\x02\x01r\xe4S@\nc ;\x90\xe4S@\x05\xf7\x86\x83a\xe2S@ y\xc5\xcel\xdeS@\x1bp\xa36\xd0\xe4S@\xbd\x81C\x02t\xe2S@\xb3\x80\x99\xed\xed\xe1S@\x91\xd2\xec\xd5\x80\xe2S@=\xdc}\xe51\xe4S@y\xe31\xab\xf7\xe7S@s:\xc8\x93\xd1\xddS@:\x10y>S\xe3S@,\x91\xecj\xd1\xdeS@\xe3\x96L\x9f\xd2\xd5S@\xdd\xb1\xb0n\xcf\xe3S@r\xdc\x1d\x0e\xa1\xe3S@?>v\nZ\xe4S@\xd8\xed\xda\x1b\x88OT@#O\xf4\xa5\x84\xe3S@f3i\x86\xd7\xe4S@a\xac\xca\x056\xdfS@\x13\x1c\x0c\xc8\x8b\xe2S@,\xe2\xfb\x97K\xe4S@\x91r1T\xe1\xe5S@x\x1c\xd3E\xc7\xdeS@\xde\xc7\x90]\x0e\xe3S@\xc0\xb3\xe8\xcfn\xe6S@d\xc2\x9f\'\xbc\xdfS@\x97x]E-\xe4S@7o<\xfeS\xdcS@7\x98Po\xdd\xdeS@\x9cSg6\xca\xe2S@L+\xb8\xdb\xc0\xe4S@\xf3\'\x94"\x13\xdfS@\xb0;\xa7J\xd4\xe6S@\x871\xb9\xbc\x82\xdeS@\xf5\x95\x03Y\xd6\xe3S@\xb9`\xffc\x9e\xe5S@\xdbW\x1f\xf5\xa0\xdcS@\xcd\xca,\x18\xc6\xdeS@\x9c\xb6\xc450\xe6S@\xc4\xdb\xb0\xc6\x07\xddS@\xfd\xe8H\xf7\xd0\xdeS@^\x85\x84&c\xe4S@\x1d\x10\x98\xa3\xfd\xe6S@\'\x1e\xb6O\x11\xe4S@<\x04\x87\x97[\xe7S@J\x1d\xae\x86\x8d\xe7S@\x1cN9\xa1=\xddS@\xc05\x98P\x86\xe5S@=\xe4\xa9\x05\xf3\xe7S@GB\xa5\x08\x98\xe4S@\x91\x81\xe9^M\xebS@\x96\xed\xee\xa1\xdb\xddS@UF\xc3A\x12\xe6S@\x0ew\xaf\\\x08\xe7S@3\xf4\x17:d\xe0S@\xc8\xe2\xb5\x10\x91\xe0S@NS\xe6\x9aL\xdeS@%\xf6\xc3\x150cT@\x19\x15\xbf\x85\xcd_T@\x1d}J\xcd\x81\xe6S@\x9a\x04\n%m\xebS@\xefxy\x04#\xd9S@\xbb\x0c\xaaS\xd2\xe6S@\x16\xe0\xbc\x07\xd3\xe7S@\xaa\xc6\xc3\xfc\xe7\xdeS@Y\xf9\xa6\x96n\xe8S@\xef\xa4\xc0\xf8\x96\xe8S@q\x179\xab\xe6\xdeS@\x91\x0eT\xb3\xf6\xe6S@\xc9)\xa7\xd24\xe7S@\xe3#\x0ezI\xe7S@,f\xcfc\x0c\xe8S@\xf3i?gM\xdfS@\xdcK\xe3\x13#\xe2S@\xc6y\x8e\xce\xf8\xe8S@\x12\xe2\x055\t\xecS@\x13\x87\xb8\xe2\xb3\xd9S@@p\x8d\x86D\xe7S@\xa2\xd0=\x04\x8d\xe8S@\x94b\xa0\xdb\xc9\xe8S@\x0e\xc5\xc0\xdd\xd5\xecS@I\xd3\xff\x83m\xdfS@P^P\x1bG\xe7S@\xcd\x86d\x99R\xe0S@g\xb7?\x12J\xe9S@\xa6\xb1`\xd6\x13\xe1S@BnC\xd8\x9b\xe1S@G\xd97\xb4\xbd\xe1S@\x02!\x8e\x1d\xa9\xe2S@\x98\x11\x89S\x9f\xe7S@E\x89PQ\xb2\xe9S@\x00yk\x1a\x12PT@\xe2M\xa9\xea\x0b\xe2S@\x84\xb1\xd7\xbf\x92\xe2S@ij(\t\x85\xe7S@\xd9\xe8\xb8\xa3\x9f\xdaS@\xb0\xcf\xe3T\xaa\xe0S@"\x8d\xdd:\x00\xe2S@\xe5=//\xc7\xe9S@mz\x00\xeag\xeaS@1WJ\x81\xd0\xecS@\xff<\xf0\xfb\xd8\xdfS@2\x7f\xab+\xfd\xe9S@\xd0\x12\xa2yZ\xe4S@\x15\xb7\x13#\xed\xdfS@\xd8\xc6\x9e\x7f\x88\xe3S@y\x9c\xcc\x93v\xe8S@*\x92\xb3\x8f&\xe9S@\xf3\xe8\xf7\xcc.\xe3S@|\xe5Q:\xe3\xedS@P\xf1B\x96\x93\xe3S@\xbe7Dw\x93\xe4S@\x8c\x04\xf8*\xa6yT@\r-c\xf89\xeaS@6mv\xa7\x1c\xe9S@\xbc\x88\x9a\x82v\xebS@ \xae\xf32\xd6\xdbS@0\xea\x1f\'\x1f\xe9S@\x18\xa3\xbb\xb4\xc4\xeaS@\xef\xe6_\x8b(\xdcS@y\xba<J\xe1\xe1S@\xdc\xe0=\x1fZ\xe3S@{\xd0\x90\xf2\xca\xe3S@\xab\xef\xbf&\x19\xebS@\xe9\x08vrm\xebS@L\xcd\xbf\xa6\xc7\xe1S@`\xc5\x94\x88\xa5\xeaS@\xed\xa7\xbd$\x91\xe9S@3Jb\xa5\xcf\xe9S@\x08\xf4sh\xfa\xeaS@\x98\xf8PY\xd9\xebS@\x8d=\x8d\x88\x10\xeaS@*L!\x86\xfd\xeaS@m\xa5ZZ7\xe2S@\xfb\xe6OAc\xecS@\xadc\x12z\xbf\xe2S@\xd6CY\xca\xf5\xddS@"\x1f\xdb\x9a>\xe2S@\xb0\x9d\xb6kv\xe3S@\x9f\xac+A\xae\xecS@b\xb16\x07j\xe2S@Z*:\xc4\x12\xecS@H\x9f\x89\xc0E\xecS@\xad\xe3/\x93QxT@G4Kg\x9f\xe2S@\xae\xbd\x03!+\xe3S@t\x070\xd3\xa7\xecS@\xc1\x88\x84U\xd7\xe3S@\x00\xad]Ya\xedS@\xa6^\x0f\xa0V\xe3S@w\xa5R?\x9c\xe3S@\x0e\xec\xd7\x1e\xeb\xebS@\xfe\xe6r\x0ce\xedS@B"\xe3\xdc\xa0\xe4S@\\\xa6\xa2\xf0S\xedS@\x88\xc8\'l\xaf\xedS@\x82\x01z^\x05\xdfS@\x8e\x9eTe\x84\xe5S@[\xde\xd2X\x12\xedS@\x8f\xc6j,\xb4\xe4S@\xa9\xc3:\x1a\xc8\xe5S@\x82hx\xed\xeb\xecS@\xa6\xf17\xc7\x9d\xf1S@3B\x15\xc00\xe3S@\x93\xed*\x15\xbd\xe1S@n\xd4\xc9\xf4\xbc\xe4S@GCc]\x16\xe6S@\xfa\x1c\xde\x13D\xe3S@\'\x0bi\x15l\xf2S@\x87\x1c\x91\x86\x87\xedS@\x19\xe8Rq\x12\xf2S@#Y \x07\xc3\xe5S@N\xfc\xc8\x93\xfc\xe5S@y\xeb\x05\xf0,\xefS@\xd0^\x10e\\\xe1S@\xeb\xed\x8e9e\xe5S@\xa30\xe9\xf3\x03vT@W\x18\xf8\x19\xec\xe5S@Z\xb0\xeaf\x05\xe1S@\x04^\xe8m\xa3\xefS@\xda\xe9\xf6\xe62\xe2S@\x83"\x8d<r\xf3S@d}SF\xce\xe1S@\xcb\xd9\x96vx\xe2S@\xde\xe8\xbf\xd3c\xe4S@.\x89\x08\x9d\xc8\xefS@\xe7>Y\'i\xe2S@\x89+\x17\xb9`tT@\x93\xb5\x80\xf6\xf0\xefS@o\xd3W\x97!\xe3S@\xfd\xa0\x92\xab\x00\xe5S@\x1b\xdd,&\xe1\xe1S@\xcd\xa9*\x0e\xfa\xe2S@\xdd\xd3\xae\x840\xe1S@\xd2-\xff\xd9\x1a\xe2S@$\xa1\xc8\xd3_\xe9S@I "\x06\xf0\xefS@\x05\x15U\xa4fqT@\xa5\x8aU\xf3\xaa\xedS@\xf0\x7f\x8f\xc7\xda\xe5S@NU\xbe\x18\xa3\xe9S@\xc2\xe81P\xdb\xe9S@\x93f%\xd5\x96\xe2S@\xd9Q\xd8\xbf@\xe6S@\x07\xf2p\x05F\x8aT@A\xaee\xba5qT@\x1dL\xc5\t\xcdpT@E\xa1\x02\xb9\xa0\xf5S@\x0e%$\xf9\xc8aT@\x1a\xc8\x1dP\xde\xe1S@E\x0f6B\xea\xe2S@M9\xf0ry\xe5S@\x96j"b\xd0gT@\t{\xf3\xfc\x04JT@\xe2\x17)\x8f\xfe}T@\x8d\x04\x16\xbd(\xe2S@o\x0fc\xa3\x7f\xe2S@\x0b`\x134^gT@\xcc\xe1\x84c\x1fhT@\x11\xb3\x05\xb4\x97\xe4S@\x00\xe6\x9f6\xd1\xe5S@\xd4s\x14\xb2\x93\xe3S@6y\nb-hT@\xfd\x8f"\xc3"yT@\xa8\xec\x00\xe3\x9c\xf5S@\xecz\x1cuo\xe3S@Do\r\x87\x94\xe3S@k\xe5jM\x10\xe5S@`8R\xc6&lT@\n\x17\xfe?F\xe3S@\x96\xbe\x9eR\x17\xe6S@TZ\xaf\x1dw\xe5S@\r\xed\x8c\xd7\x15\xf6S@\xea\x7f+\xfd\xd8\xe8S@\xc1K\\h\xed\xeaS@\x8a\x15#\xf6\xdb\xebS@\x7f\x83U\xb2T\xe5S@\xfa\x7f\x07+%\xf5S@\x90i\xd4\x90\xed\xe6S@\xf8y\x13ye\xe7S@\xce.\x7f\xcc\xee\xe8S@\xd1\rlPi\xebS@\xe7\xe5\xa6V\xe0\xf4S@\x10r\xf5\x9a\xc8\xf4S@\x94\xd4\x96\x83\xb6\xe7S@8\x18\r\x12l\xe7S@\x15\x04e\xa7\x83\xecS@r\xbc\xb4\x93\xf2IT@hF\xdb&\x9c\xe5S@\x19~\x90\xd0\x1c\xe8S@x$L\x85|\xf4S@K`\xdaXN\xe7S@g\xa2\xdd\x83\x8a\xe7S@\xbd\xa1\x90\x86\xc6\xe7S@Z\xb6Etm\xf0S@\xf0\xe6C\xe0\x13\xebS@\xff0\xdf<\xdf\xf4S@9j\n\xe0\xa8\xe7S@\nQj\xcd\xde\xedS@\xce\xf1\xee4\x08\xe6S@$||7\xfa\xe7S@xu\x87\xdfs\x7fT@\xdeC\x8a\x86\x9b\xedS@\x88\x92\xdd\xe9,\xeeS@vSd&\xc7\xe7S@=`\xe3\xfd\xef\xf3S@\x9c}\xd6\xcf\x80\xf0S@\xd0\xa6\xe5\xfb^\xeaS@\x9d\x01\xe1\xbf-\xe8S@\x08b\x1b\xdb\xc9\xe8S@\x1e&\xa4y\xe9\xedS@&G\xc0\x8f\x9fxT@\xfc`\xbf\xa1\x12\xe8S@A\x13\xa3\xca\xf4\xefS@H\xd0\xb0\x91Q\xdeS@\x82Z&\x8e\x0f\xe8S@\x10a\x018\xd2\xedS@\xd0\xc6yV\x8ayT@u@G\xa2!\xf3S@]1\xe3Y\xda\xf2S@\xa4\xb7\xd3\x0b\xcf\xe6S@\x05Q\xca\xf3H\xe8S@\x16\xdb\xa2\xf9\xbe\xe6S@!\x7f\xec\xda\xc9\xf1S@5\xa5\xae\xc2\xa3\xedS@\x8fA\xc5\xa1+yT@l\x11\xb4*\x95\xefS@\xbc7\x13\xfbo\xe8S@\x90\x01\x90Va\xe9S@\xab"\xce\xfe\\\xf1S@\x90\xc9%mT\xe8S@\xc6\xa9O\xe4 \xf1S@gS\x8c\x19\xdb\xebS@\xda\t\xda!\x07\xd9S@ \x82\x9a\x1c\xaa\xe9S@\xb4\xe0H=\xda\xe9S@\r\xf3\x10\xaf\xe5\xecS@\xf77_5\xb1\xf0S@\xc5\x9d\xb0D\xff\xeeS@\x98\xd4\xa6V#\xf0S@.=\xe9!\xf3\xeeS@\x106\xc9z\x8c\xe8S@Z{P\x8e/\xebS@M\xad9\xa5B\xefS@\x92\xf9\xd4v&\xf0S@\x8e\x87j\xb0z\xefS@\xc4\xb8\xcd\xddJ\xeeS@\xb7q\xe8\r\xaa\xe8S@\xcf\x87\xa9\xa0\x14\xe9S@\x07n\xfbz\x87\xebS@t\xca\xa6\xdb\x1e\xefS@w\xfe\x00\r\x85\xefS@\'\xd3\xc3We\xeaS@\xe4\x01\xa2M\xfc\xedS@\xab+1\x85m\xdfS@\xc2\xc1\x91%_\xf0S@{\xc50\xca\xe1\xebS@\xda\xff5\xfa$\xeeS@U\x14\x04\xa6(\xeeS@\xe1\xdbe\xc3\xa7\xeaS@}\xf0z\x93+\xd0S@Y\xfe3\xc1\xb4\xedS@%\x8a\xf0f\xe1\xf1S@\xe0\xd8Yq\xa4\xf1S@YeS8\\\xefS@\x8f\x8f\xc8\xa4T\xe9S@\xe7rtO\xff\xeaS@\x9f\xf4?\xcc\xf2\xefS@!t\xafp\xfb\xefS@P\x9fs\xef\xa6\xe9S@\xb3\xbau\t\xd5\xebS@\xb3\x92\xe5\xc1\x16\xefS@\\\x88_\x95#\xefS@\xf7\x07h\xef\xd4\xf0S@\x08\x07\xf8\x95{\xedS@\xd3M^\xb4?\xf3S@L\xbb\xc0\x83o\xf1S@e!\xa5F\xd2\xebS@\x98\xd9f\xc0\xd0\xedS@o1\x9d\xd9\xdc\xefS@{\xa7\xc6\x05\x95\xefS@NO\xbc\xcb\xc8\xedS@\xd3\xc4k$\xb5\xf0S@e\xf1\xf4x\xe3\xeeS@\xd4\xfc\xdb\x81j\xeeS@\x8b}\'~W\xeaS@\xc1\xc2\x08X\x88\xeaS@\xea\x80\xb8+\x8f\xedS@\xb8\xaek\xe7"\xeaS@\xce\xad)l?\xf0S@&\x87\x00\\\x9a\xefS@\x11\xd3\x17\x0c\x9e\xeeS@!\x94b\x11\xe3\xeaS@\x8f\x05\x1c\xef\xe7\xf2S@\xbc\xd3^#g\xecS@\xdf\xfd\x19\xee\x84\xeeS@\x97z\x186|\xf1S@\x92CL\xb0j\xeeS@\x94\x061\xaf\x15\xf1S@\x86\x96\xb7;\x8e\xf2S@H4\xddj\xe9\xecS@\xd9\xec|AF\xeeS@)`\x9c^u\xeeS@\x91jn\x9ar\xecS@+\xa0\n\xb2\xc5\xeeS@\xb8\xfbVc6\xf1S@\xc2L-\xa2\x89\xf0S@\xc7\x88\'*\x7f\xeeS@\xa2\xaf\xd4T\xd6\xebS@C%\xbf\x87+\xefS@\x05O\xae0\xfc\xf1S@\x16x\xa4>\xfd\xefS@\xd9u\xdb\x18m\xedS@\xd4\xda\xc8l\xd7\xebS@\xe9\xdfe\x1a\xd0\xecS@\x00\xc9>{\x8f\xefS@\xa4\x1dfj\xfb\xeaS@\x9d^\x1a\xb4.\xecS@Kb\x8d\x05\x82\xe0S@!p\xc7\xe3\x08NT@\x05\xf1\xa8\x85H\x96T@:\xf3\xe3\x15zrT@\x00\xc59\xe97\xe5S@\x1b\xf0\xd8\x10L\xebS@\xd5~\xd2\xb3\xc7|T@\x05\xa0\xbd+,\xeeS@\x90\xecR\x8e\x11\xd8S@v0\xf9\x1f\xbf\xe2S@z\xf1\xd78\xbc\xddS@4+H\xa2\x0c\x8bT@'
p22
tp23
btp24
a(g3
(g4
(I0
tp25
g6
tp26
Rp27
(I1
(I4912
tp28
g13
I00
S'j>\x04\n\xe4b.@\xc6\xfc:W8\xe9)@\xfc\xa8\r\x96\xde0(@\xbb4R\xff\x8f\xa0%@\xfao\xd3-@\xa7,@\x9f\x80w:\xf1\xb8%@\t2c\xb3\xa1\xf2,@x\xb0e\xdf\xd0\xea,@\xe3j\x0b\x8a\xe7K(@\x926\xab5\xbe\x9c.@\xdc\x9d\x9b\x03\x04P-@>\x98\xd2\r\x19\xd8-@\x08\x0c\x8c\x8f\x8b\x07\xff?\xfaum\x80\xa9\xae-@+\x8e\xe7\x82\xcf;,@A\xc0\x8c\x14o\x11.@FK\xa4(:1*@\x03\xf3\xd2\x88\xde\x83-@\xfc\xa8\r\x96\xde0(@\xef\xd0\x9d\x8fj\x1b-@\xd6[\xef\xcf\x11x(@\xdd\x840\x92\xb1a(@\xc31\xd3\xa9\xec\xd9-@\xda\xd2[\x85\xdf\xd1-@#X\x047f\xec,@\xa24\xc1\x08\x85\\-@\xf4D1\xd3\x9f5(@\x9eQ\xa3\xfbe\xdd&@\xf7p3\xc9\x01\x87(@\xa7\x99}\xfe\xabA\x0b@^\xc4(\x0c\xbb -@\xae\x0e\x87\xb6\xd8\x10.@\xde8s\xe4\x92\x94%@\x8b\xc5\x869D%,@\xc0\xc0i\xe7\x00N(@\x03g\xa0\xd7\xb7\x00-@\x17\xb1_\x1e\x968-@\xda\x17G\xa2r\xea)@\xc4\xc4\xd1zf\xdd-@0\xc4b\xc1\x9d3(@\xd55\x12MM\xb1)@\xb6R\x0ei3\xc7%@\xf0\x00\x96\xed\xf6\xc7,@\x02\x01\x0e+\x18Y.@mk\xce\xc5\x9a\x14-@\xb56[<\xcb\xa0-@\x88.\xc1\xe6>\x17&@\xe1\x15[\x9aq\xae+@\xd4\xcd)\x1f[\xd3-@\x0f\x1fk\xb1\xf7\xd9%@Oq\x1a\x90\x17{&@\xc7\x87U\x98\x89\x87)@\xe8\x1d\x83\x1a\x9dG(@C\xe2(\x03\xb6\xb0\'@\xe8G;\xd2\x16\x1e*@s\xc3\x85O\x1f\xc7\'@\x1a(\xc1\xd2\x8f\xf2,@d\xb9A\xc0\x17b,@\xe9;l\'\xb3j\x10@\xa4\x0btKS\xfa)@\xdeD\xce\x8ee\xba+@\xff&\x05\x87\x92\xe4(@F\x95\\\x14\xc2\xfd&@`\x03o\x1a\xf9\xec%@\x06\xe8\xbd^\xa4\xc5/@#\xc6\xef\x8b\xab\xee)@M\x8f\xea\xac\xb7\xca(@\xa5\xa8\xddk\xe4\xc4&@\xa5\xa8\xddk\xe4\xc4&@u\x99\xfa\xad\xca\xac,@\x08\xec\xd6\x95\x85]&@\xdd]\xf7\x93x\xc5,@>\xed\x8f/\xc0\xa9(@\x9a\xd8\x99\xe1[[-@C\xe3\xe1\x1a\xa1o&@\xe8DCJo\xbe%@\x96\x197!\x14\x89*@\xff\x8a\xa4d\xf6\xd7-@g\xfaj\x8a\xc2\xb2,@\x0b|\xb1\xec\xa7]*@\xbf\xf9\xca\xfe{\xca\'@ \xbde\x01\xf6\xea%@~\xd3<\x90\xbb+-@0\xe0d1_\xf6,@O\xb7\xf2\xb61\x97(@mDN\x87\x93_(@l\xb4z\xeb\xea\x92-@\x1f\xcf\xceN\xb4\x11.@j\xf7\xbc\xfa\xb3\xbc)@S\xac\x8b\x0b\x95l(@\x9aN\xa0R\xa7\xf7+@O1p}ng-@\x94\xc4\xccG\xd3Q&@\xd0\xca\xeb_\x90K,@\xe9\xc9\x1f\xcc\x11\xbb\'@\x0bV[%s\x18.@\x1b\xc5\x89\xf0\xa22-@\xd9\xba`\xd8PM/@\x18r.\x05\x1ex\'@\xf9\xd9\x81~\x95\x88%@\x194\x82\xddw!,@B\x00\xf7\xe2\x1a\xb5%@u\x1d\x08\xd8\xbd)\'@C\x7f\xdc\xfa\x99P(@\x9d\xc4\xfc{\xd5P(@\x03JV\x9a\xc2\xcb&@x\x0f>\x04K\xa5\'@\xa3\x91\x9cCyX&@\r\xe7\x08\x02\x17C)@\xc5\x04\xeb\x00\x82\xb7&@S\xe3~#TW-@\xc1\x9c\x94\x10\x17\xe1,@\x81\x1d\x99\xfd\xc2\xbb,@\x1a\\^c,\xe9)@\x1dO\xed\xce\xf49\'@\xa4\x95\xd1\x9d\xab\x1a,@\xd0\xe2"\xb1\xd2\x8f&@\x8c\xc7\xd2\xbe\x86q(@\x1f\x00\xde)\xfd\xdd%@\xefoc\x16\xca\x1f%@a\xbd\xd2\xce\xef_-@\xae\xa1\xa2(2\xe5,@\xffqI1\x9fc(@\xbdV\x14%\xd3\xf5,@\x9e\x93\xd1g%\xc3\'@[[\x93\xdcNo\'@T\xf1\xaaf\x84\r+@\xf7\xfcJU\x83\x0e\x05@\xbbz%\xb4Rq,@\xdc\x1d%p:{)@\xb9\x9dM\xd1\x19\xed&@\xdf\x9e\x8c\xdc\xb3\xaa(@:\xe9\x9d|\xa2\xf5 @\xcf\x1e\xa2\xa6\x8b\xdb\'@[\x9ck\xa7\xab4-@W\x0c\xfct.X(@\x10\xa36\x93\xd3\x87&@\xe9%\xc1\xc5\x112\'@y\xbf\xfe\xe0\xcf\x0f\'@\x0e5Nq\xf2\xda,@\x8cG\xe6t|S(@\xf9\xad\x97\xf8\xb6s,@ \xc0\x99T\x99\x10\x00@w\x16w\xcc\x8e\x12*@\x87\xaf?\x80\x80B/@\x07pW\xe7~s-@F\x97\xb5[\x01\xb0\'@\xb2Y\xfc?7O-@jQ\x91\xf3\xa9b&@nu\x15:\x8e\xb7%@\x99\xc2H\xd7{\xf9\x18@\x13P\x8d\xccyq,@\x8b\xbf\x9c\xc2\xa0\x94\'@\xd28\x86\xacgi\'@B-\xad\xf3\x1a\xe7/@\x15\xd0\x19e\x06\xb7(@\xda8,{\xd5\xe8,@\xb6\xf4\xe5I\x9fu&@\x97\x01J\xc8\x1f\xf7)@\xee\x7fw\xe1M\xba\'@C\x94u\xe7\x11\x85-@;\x12#9\xdb}&@5,g\xe1\x1c\x05-@\xb6g@\xf6\xde\x8f%@\xd5F,J\x0c\xa4%@8\x10\x1bW\xba\x02*@\x1e^R\xbfa\xc0)@\xf5\xcc\xac{g\x8a/@&B\xc1\x01\xce\x9f/@\xba\xde\xe3\\\x03`0@B3\xc2\xe5mo\'@g\xc9\xda&\x8a\xb4(@\x8c\xb9A\xaaq\xa4\'@\x0c\x8f\xce\x817\xb9(@\xb8\x9eL\x073\x85(@\xe2k\xa3+\xa8\x14+@\xe0\x9f(V\xb9\xdd*@\xa3^\xda\x80\xe2a-@=\xc0\x83\xcc\xb9\x85*@\x02\xb5(\x8e\xb3\x93)@\x83U\xc3C\x04\xb3(@\x98\xca\xba\x9b\xe2X(@\x05\x11\x94\xf2_\xb9&@\xd7\xff\xbb\xc0\xfc\x01-@I\xb4V1\x86W(@\x94\x0c\\D\xff\x1f\'@\x0f\xb8,I\xfd\x99(@,\x15\x99\xean\x1c\x19@\x85\x95\xda.\x04\xf3\'@\xd0sk\xb0\xbay-@E,\xcc\x0f)\xd9!@\x9f\xce\xb4S\x8f?(@&\xe1\x84\xdf\x18D(@!\xa56V\xf2\xf9,@\x00\xbdX\xf18\x85-@\xf8\xd1\xc5\xaa\xc5a(@]\xe7\xb8i\xaa\x0e0@#7\xdc\xcf)\x8a*@\xdb\xee\x1b\xec\xe8I(@\x10\x18\xfa\xa8{\xa8-@G\xf5\xeb\xd4-Q-@\xd9\xd2p\xc5\xddv.@=`\x17B\xc4C0@-\xc7\xaa\xc0\xce_)@J\xcd\x14\xd9\xae\xae+@\xf8\xd1\xc5\xaa\xc5a(@\x88\\f;\xea\x98*@\xe7;\xf7\x87\x12\xc4,@\x1a\xc1o\xc2\xdeO(@\xe2\xaf[[\xd8\xc5\'@I(+\';\xcc%@\x9f\x92\x11\x0cC\xc9\'@\x8bw\xb4Dn\xd5%@\xbbN\x8d\x17\xbd\x9d%@M\x0f\x83\xdb\xe0\x9a%@>\xf9T\xa3ek)@\xd2\x05\xf4C~\xbf-@\xac\x8f\x9d(60\'@\x0c\x7f\xd4\xfeGx\'@\x97\x9eEk\x7f\xcc&@\x0b\x9e^\x173A0@\xaf\x98*\xf7zf,@\xcb\xd7;\xc6\x85\x86)@9\xb4\x16\xbfn\xf1%@I\x96\xa3\xcf\x1e\x11)@{\xd7Q\x1e\x15o)@\xc4@h\xf2\x1e\x88%@\x8d\xc3\xa1ejY,@oJ\xe5\xe0g\xed)@\x0e2:?\xb0\x8e)@%NV\xeb\x11S(@s\t\xaf\x99f[0@\x13U\xd7\x04\n\x8a(@-\x19\x17\xa89%-@?Q\n_\x80\xf4(@\x00z\x7fHC&-@\x9f\xfd\xe5\x8e\xf5\xc3\'@F\x18\x87\xff\xb4w\'@\x87\xfb5\xdd\x0co(@\xa2\x06\x83fqj.@\xd89\xdf\x067\x94)@\x83\x10\x9e\xdb\xf4,(@\xd6\xf86:\xc2\xf7&@\x96U\x19\xe0\xc0\x8c\'@D)\x9f\x92\xa7\xb9)@\x8c\x0b\xfc\x04B\x89,@\x0b\x0f\xc8%\x8a\x16,@o\xa4\x1c<9\xea\'@\xb2\xea\x1d\x0c\xe9\x0f-@\x08\xd8{\x87}\xce&@F\xfd\x1c\xe0\xfe\xd0&@]9\x8ddM\xcf\'@j^\x1b\xb7\xe9S(@[\n8\xd0\xce],@\x93\xff\x9b\xbc{\xdd%@\xee\xf3\xe4\xd2ZZ-@\xdf]\xc4\x15\xc8\xeb%@\xb6g@\xf6\xde\x8f%@ 5\x99C}\xe5\'@PRMt:j%@\x94$\xa0\xfd\x87x)@7_(\xb6\xbf,-@\xf0\x17]\xaezf(@K\x88\xe5I\xae\x82*@\xdd*,\xea\xf6\x94*@\x95\x99a\x0e\xcd\xcb\'@\x17\xe599\x1f\x1b(@\xc0p\xf6/\xdf\xb6%@\x1a\xd5b\xc4\x8d\n)@\x87\xf6\xd5\x19\xad\xfc&@2\x07\xfe\xb1\xd5:*@\xdeI\\v\xb9F)@S%\xc4\x13\xaf\x17,@\x99o\x06\xff\xa2\xfc,@\xcc\x80v_\xaf\xf4%@\xbe\x17\xb4\x1e\x19\xf3\'@\x9e\xecE\xa3\xf1E(@J8)\t/\\.@]\x8e\xfe\xac\x14\x05-@\x03N\xefxg9(@Sr\xa4\x17\r\x03,@\xe4X\xea\xc1\x88\r*@a\x1f\x04\xf5\x15\x0e\'@L\x8b\x90\xf73\xea%@0\xa4<\x83\x81-*@\x1f\xac\xeahb\xf5-@j\x81qE\x13z.@\xce\xffV\x07\xae5-@\xe30}\x9dN2-@\xc5\xfd[\xf0\xdfV)@\xeb\xe7\xa6\\\xe0\xe1&@7\xd9\xdbK*+0@Z\xc6\xf5\x92\x8eB0@\x02\x94\xa6\x10s\xb4%@\xbcR\x7f\xaeSq(@ \x92e\xfc\x1eh(@\xf3\xb2\xe2\xb5F\x1d,@\xe4\x1f\xb8\x9d\xf9\x12-@3\x178\xc7,\xae%@?\xf2\xd5)W\xf4&@\xae&\xe8\x19\x17\xca-@]aZ)\x9e\xb8-@[\xb8\xf4\xba\xad\xe8(@\xc7f\xe3\xe0\xe9\xf0,@e^u\xb4&c(@?m"]\xbd^.@v#\xb6K\xf5\x12.@\xc7\xb4\xc5XU3-@\xd8<\x9d\xb23\x0b\'@WW>\x15\xab\x90%@=\xbbr\x98\x9e\x88(@\x9f\xb4\x8b\xf7\xf8y(@\x01\xa0o\xc3\xb8L+@\x8cvx\xe3Il*@5Ey=}\xd4%@\x1f\x01\xad\xf3\xab]&@/gzmW\x0c0@\xb6jqC\xfd\xd0\t@h\xd3F?\x84J/@,\xe8\xeeY\'U\'@\xb3X\x896\x8ea*@\xc5\xef\t\xc9\xb4T,@\x0c\x95#}\x12\x050@\xa8\xc6\xb1,\rK-@3\xc7\xe4\xb3\xb9\x84(@\xd3\x01h\xbd\x1cr*@e\x1f\xea\xb18\x83(@Z\x16\x8b\xf9\xee\x89)@\xf1\xcb\xa3Ql\xf7&@4\x81C+\x03\xe2,@wOSj3\xc7(@\xdc\x96\xa2`|\xf4%@\x13"\x9d\x8fPW&@\x18B\x98N\xc3e&@\xf2tZ\xa2\xab\x80,@\x86\xfa,j\x14\x89*@\x8f\x87\xf1\xd1J90@\x0b\\\x94\xc3_9(@\xfar\xd4\xc7\xe8\x130@\xe5\xa1]^\xf8\x9d\'@\xd15\xed\x1c}\xe8-@\x99\x9f\xc9\tG9)@{\x13\xf9\xb6\x0eC.@\xc6\xf0\xa0o\x9b\xf4&@y\xc3\xc4zE5(@\xf1\x18\xd0\x8d\r[,@\n\xc4\x1c\x80\xbf\x020@\xe6y\x82\x00\x81\x070@\xb6\xa3\xe2\xc3\xf5\x9d%@\x9e\xf9$\xb4\xd5\x0c0@\xc7\x02\xdf\xb9\x04\xae\'@;\x8d\xd4\xd4\xb4\xda(@\xda1\xab \x10\x9c(@\xa3\x82\xd7\xcf\x07\xf3%@\nu~\xe9g\xe7%@\xac\x17\xa0\x81\xd2S*@!\xe0\xf1*\xa9\xf3\n@\xbc\xe6\xafDmI)@\xafI:\xa8:\x91,@\xf1\xbe\xda\x1eu\x87-@_(>|L?(@\xd2\x19ep\x17\xc3,@\xb8\xa5\xd1\xec\xfd\xec(@\xc1]4\xe6|\xe5\'@\x81\xa5\xd4=#5-@l\x1b\x0fx\xfb`)@L\x93|\xb5\x97\x150@wa\xaf\xdc\x16H(@G\x97\xfd\x8a\x03\x0f-@MDvH[\x0f)@\xde\xc6\x13\xe2\xe7u,@2\x94Z\xa2a\x05*@\x83\xfe\x95x\xca\x98)@\xd6\xfe\x1c\x11)K(@n1\xaeNo\xd7%@g\xb9\x1a\x85,\xac,@s\xbd3\xfc\x96\x86.@\xc9~\xdb\xc2\x92%(@\xbb\xb6\xd0/\xd9\x8a(@X\xf6\xa2.\xf3\x0c*@\x81\xfc\xef\xe0\xfdU0@\x857\x10\x7f\xa4\xa5\xf4?\xdf!$\xde\x9d\xa1%@\x08i\xdfb\xc5\xc0%@~\xff\x8b2#N.@\x9f\x99\x89\\\x85W(@\x84\xc1\xf5V\x1a\xbe&@\xc3\x83mf\xa5\x160@"\x07\x10\xbc\x02\xd8-@\xea|\xae62\xa1&@\x07-\xfb$u\x05-@m\xa1\'\x1dDe\'@O\x03\xa2Sa\x13-@Re\x1b\xbbD\xae,@3\x1dZ+T\xb7\x04@_\x13\x86\x90{\x85(@Wu3\xf4\xaf\x82,@\x90\xac\xa8%\x7fQ,@\nqxC\xb6\x10(@\xa8?\xf8\x07He*@+\xf8\x98q\x88q)@2\x9e\x89\xb0r\x9d-@9\xc9\xba@\xfc\xd5/@\x06\x9a{\xb5\xb0\xdb/@\x11\xe6\xa8X\xb4\xcd&@\xab#G]q\x8b&@\xaf\xb7J\x15\xf0\xea&@A\xf2\xf5\xa8\x8e\xba&@\x8b~\xbd\x08A\xaf%@ZJ\x8f\x05k(,@\x9b\xed\x17!\x87\x80*@\xfd:\x0b\xec\\:&@OA\x94\xa8$\x93&@ _k\x05\xcaW(@3\xd1\xae\t\x07\x86&@:\xd6Q\x9a$\x84-@X\xd0\x0f\xcef@(@\xae\x06pM\xafv-@LOz\xaf\xda\x1c\'@\x87\x19\xea\xa6,m)@4\xd0\xcd\xc5\xdd\x95(@!\x1d\xa0w\xa7\x8d&@qn\x1d\x0f\xf7\x0e(@L\xf3x&\xcb\xb2,@\xf1\xaf\x91~\t\xdf\'@\xdbG\xcf\x10\xee\xfe\'@j\xe6^\xffX\x00\'@\x19.@K\xcd\xad/@I\x06\xa5\xf4\xfb\x05*@\x98 @\xb3\xac\x0b\'@\xf5<\x12\x90\xbcu&@U\xda\xd0\xf2\xe4")@\x88\x16\x1ca{\xbf-@\xe0\xbe"OG\x94&@u\x82\xe1\x8dU\xaf-@e\x18*\x805\xdb(@\xa1\xea\xcb\x88@\xb9\'@\x85I\x1e~\x7fS(@\xa2z\xedKi\xf9)@X\xfel\xb4n\xc6/@l\x86\x17g.30@w\xf0I\xe5w\x1a*@\xf45\x16H\xfe\x9b)@\x87\x19\xea\xa6,m)@BG\x07\xab-\xd8*@Y?\xa5.\x16\xbe\'@G\xa3\xe7.\x11\xa4&@\x9e\x81F\x0e\xe6\xf3*@\xea\x08\x05\x07\xc6\xa6)@\xa83\xad\xdd\x0b\xc9&@\x00\x172o\x94\xc6\'@l@\x04\xb4\x84]*@\xa8\r\xd0^\xc0\xbc/@\x89\xb6.\x9d\x96`(@\xee\xbfK\xc96\x88-@"Q\x18cb\xf1(@\x95\xc5U\xfe\xdbz)@\xae\x88\x0b\x9a\x05\xcb&@c\n\xd5\xeb\x81\xe5(@\x0c\xcc\xe1\xeb\t\r(@V[?\x9a\xbf\xe8-@zM<\xf8\xcb\x99\xdf\xbf\xb8\x9b\x05{\r5\x1b@\xcd\xa5\x99K:\x1b-@!\xb7\x907\xcbo&@\xf9\x0cf\xa65\xab,@BJwk{`+@\xeb\x03\x11\xa4\x1d\x00\xea?<\xf6\x05o\x97\x0b*@w\xa8V\x1eb\xb9"@\xae{\xd0\xf8\xb9\xc3(@\xb4k\x87\x046\xe7&@c\xdf\x97\xfe-W(@\xa54\x8e\n[+(@;\xac\xa2l\xbbZ)@\xc1\xa6\xb6\x10\\5(@\x0e)\xd1\x07\x04\xcf(@\xc5.\xf9F\x99\xd3*@\x06z\xf5\xe5<\xf0,@\xe8T>;\x7fG-@\xe4\xe1\xaf\xfbu|-@]\x82v:\xeb\xcf\'@|\xfd]r\xe9\xf5-@N\x19X\xd9\xb9>0@/f\xb0O\xc7q(@\x06\'\xca\xee15\'@c\x00\xb6\xabW)-@\xd5\xdbH\xaa\',-@\x82G\xb8\x08\x90B&@\xeck\xbdNd\x9b,@}g\xce\xad\xe4"-@\xb9\x83\xda\xe1\xc9\xb1-@\x8c+!\xd5\xfcD,@\x9e\x0e\xa3\x1bgl*@s\x11X\xf4h\x9b&@|\xa4\x9dK\xa4Y.@__Pd3n)@k6\x17+\xde\xd3(@&\xbb\xf1\xcd\x8d\xd9\'@\xe6\x90a\x9e+B\'@\xc9\x1f)\x91\xac\xd0(@\xfa\x85\x84\xfdb\xc8*@\xdbq\x1a,G\xa7-@i\xf7A\xc2u\x17+@Q\xf1j\xa0\xf9\xcb%@Alg\x8ax\xfb\'@TY@\x860\xcb,@g\xd0S\x12\xeeH(@\x83\x7f\x0f3\xdb6*@<\xae8\xda\x8c\x80\'@=\x8aDY\x9d@&@\x1e[\x1d\xe0\xdd\xe1,@\xfd\x99\xac\xa7\x8e:-@\xa77\xeb\x1d\xc1\x18-@\xf2-\xe5\x85\x88\x08.@x{\x1e&x\xa6\'@!\x8c\x00\x86\x0cH+@;\xd6\xef\xf7\x80K+@\xcd\xb2\xa4\xc3:\x1b*@\xfd\xa3C,\x84\x8a-@z\xb9\xeb4\xedR-@\xe8\th\xd8\x07\x11-@\xee\x15\xa1\xae*\x10-@\x84\xe1\x06[\x11\xde&@\x8a\xa9\x7f\xaevg%@\xb8\xbf\xbfF\x1dg)@\x89|\'8\xc72(@\xa2\xcf\xda\xaf\x0e\xd2\'@r\xee\x84\x9a\xb3g-@\xa4\x90r=\xf3\x87&@\xa1\xf6\xc5^S\x0c&@\x1e\x08\xd0\x97\xed\x1f*@\x8d\xcah\xc7=8*@PV\x9d6\xad50@\xec4{|\t\x8a\'@D\'\xbb\x80\xa1(&@c\xdf\x97\xfe-W(@\x7f\x08\xce\xf7\x16[(@\x96|\xc6\xedp,.@\x8a\xc7UE\xf3\x02,@\xea\xad\x84\xe2\xab\xfa)@/\xf9\xf0\xfar\xd8(@\xb7`\x9a\x07\xe2\r+@\x02\xdb\x121\xb6\xbe+@\x1eq\x16\xb9\xf8\xdf(@\xfa\xe4\xcb\xc3\x1b\xa7,@W\x0e(\x8b\xa07*@p2usme\'@\x04\x1aOh@r%@\xfc\xb0n;&\xbe)@\x7f\xa4\xcd\xba^\x87%@\xe8q\x1d\x06\x06\x8e(@\x85\xe7\xd8\xfc@0(@2\xc2\x05\x18a<*@\xd0\x00\xffEn\xf7(@s\xdd%\xb4\xee\x00(@\x8c\xd8\xad\xdb\x89\xcd&@\xb7#\xd3\xac\x99\xa6\'@\x8c6\xea\xa3hZ*@\xf0\xfa\xb9\x1f\'\xff)@\xf0\x8a\xf6XV\xcf(@\x12S\xf8\x15c@\xdc\xbf\xc0p{\xf1=\xb6-@0\x9a\x96\x93\xe8\xa8)@R\xd6L]iC*@I\x1f\x11\xcb\x8e\xd8(@k\x81\x0c\xb8\xea\xb1-@u\xaa\x07\xf89\xfe%@\x01\x98kL\x10\xba&@\x17c2^)m&@\xef\x02r,\xb7\xeb(@J\xa8cV\xa2\x17*@\xf8\x91\xcb\xb9|\xc1(@\'\xe2\xaeS\xd1\xc4&@<\xd45]>\x05\'@\x149\x11MNq/@\xf70\xdfqV\xf9)@/&\xfd\xa4\xf2\x8f(@\xcc\x1ab-\x0b\x99\'@\xad\xac79\x9d\xac&@\xaf\xc3z\xe3\x8a~*@\x9df</r\x80-@H\x1d\xec\xc45{,@1\x8f\xbcF\xd6\xef&@f5\xee(\xef\x03*@\xda\xdb\x91`~\x0c*@\xb2g+\r\xa6i*@>\xbai(\x99\xe6(@\xc5\xfey\x9f\xe2\x1e\'@=_\x10\xd0\x9a\xf5%@\x01g\xde\t\xb8\x05(@\x19\n\x14\xbb\x8b\xfe\'@\x7f\x08\xce\xf7\x16[(@\x07R3\x0f\x10\xb0)@\n\x88\x8f\xc3\xebO)@\xd7\x8c\x99v\x93\x08*@\xa1V\x1e0\xa4\xd0\'@Sm\xcc\xfe\x0f-)@\x85\x01\x18\xab\xd3\xce-@i\xa9o\xd5y^%@e\xeds\x89\x80\x9a%@8x\xeb\xda\x9f\x93+@z\xf5\x9c\xee\xea\x15\'@\xe5\x11\xf5!\xbd{,@!\xdcIq\x1c\x08-@tN\xd31\xd0\x0b.@\xcfp\xd8X\xb2A*@\xa8\x91\xbbD\xcf\xc9\'@&1\x83\xc8\x89\xa8\'@\xd3\xad\x14|\xfb\x06)@)}M!\x13T-@*2\xd3\xc0q\xcc%@-\x80Z\x05\xbbs%@$%b\xf2!\x14*@12\xde\xff\xd5\x0f,@\xd8oay\xed\xe0/@o0\xb7\xf4!\x90-@\xf9\xad\x97\xf8\xb6s,@\xda\x14\xa0+O\xde(@6\x04\x14i\x137(@\xc0Y\xf3F\xc3\xbe&@\xf0H\xa9\xb1\x1bq(@_\x82\xa0\x81N\r0@\xd4\xdb\xc2\x8f\x96`(@\xc7\xc20A\xcf\t\'@~\x10\x94\xd8_\xed(@,\xaet\xf5\t~%@8\x8e42\x93D\xf7?\x82\xa0?5\x82\x92%@\xed\x11\x85\xd1Cl\'@\x7f\xa4\xcd\xba^\x87%@\x1f\x16b"l`-@\xd0._\xd0\xf9\xd5,@\tC`0\x99\xdb,@\xc4"\xd77U\xce/@\x91\'\x19\x85\x17\x05*@\x03&\x0b\xff\xbb\x88%@\xa9\x14\x87gG\xf6\'@P\xe9\x1c\xa7(\xa9\'@\xda\xf6\xf4\x97k\xb6+@\xb6D\xbds0\xd3\'@\r\x92\xc0\x1a"\xc5\'@\x9dz\xedFj\xf3/@8U/\xce\x05\xed\'@\x90\x12V\xbd\x15(\'@b\xb8\x80\xd5\x80\xb1&@\x82i\x1b\x9c\x01\x0b+@$\x89%\xc7Y\x83-@>Q\x17wz6-@\x85\x81\xe0\x95\xa8\xfd/@\t\x0b\xb1\xf1\xbda.@E=\\\x08\xfcj-@\x80Bz\x1e\x02\x97%@\xad\xd8\xb2-p\x9d)@\x91\xa2\x1c\x04|A&@b\xad6&\xa9\xc7%@\xee\x11\x1eJ\x86Q,@E\x0c\xfb\x9b\xe9\xc5,@\xbdise\xae\xf4/@\xbe\x049L\n\xf7&@\x13\x03\xd5\xf19\x8e\x10@\xc7\x1e\x86M\x94l-@}\xcc\x7fJ\xe83(@\x05La\xa2s\xab,@\xdax\x97;2\x18&@\xc5\xed\x13\xd3\xba/-@"\x145\x8cP\x8d(@\x03\x0fE\xac\x07y(@\x04\x85\xef%\xd3\'\'@\xa9Pp\xbc.S\'@\x01[\x02\x0b\xd9\xca(@\x97\xf4\xf9\x8fI\n*@}\xe0R\x0f\xa0{(@\xa1 \x0b)m\x14-@V\xd2\xbc\xc0Ol+@/w\x91\xf0\x9a\xc5(@n\xc9\x11\xbb\\\xef/@\x16T\xac\xd3\x17\x93,@J\x9ai\xdb\x98\xc2\'@\xac\xb8-\xf5Xt%@c;\x991<\x02(@\xbdise\xae\xf4/@\x98\xae\xa8\x1dl\xca(@\x08\xc6\xec\xcf\x08U+@bs}\xcbU\\%@q\x82\x8b\xcdi\xc0,@%c\'\xc3\xc6n(@\x1d\xe4B\xf09\x8b(@\xdf\xb7\xb6\xf5\xd3\x90,@\xe7\xfc\x08\x1d\xed\x7f%@\x8e7\xc1\xfeh>\x03@\xc4\xe0\x98\xb27*&@\xb5\xe9\xa3|PJ\'@\xed\xf6q\x1dW@\x10@\xc0\xc0i\xe7\x00N(@\x89`\xbe5\x81\x11-@j_\xa4]\xe2\r,@A\xae\x95\x98\x9c\xc5(@\x93Y\xe9\x97G\xb1\'@jq\xf9\x00\xa4r)@\xca[\xd3\x8a\xa9~\'@\x9d\x81oe\xdf\x8d\'@OZ\xc2\xf9\xe1\x80,@\x8c\xaf\x87E#P(@\x8a4\x1a&#\xce%@`\x9d\xc1\xca\x90](@\xf4/\xce\x1b\xb7\xac.@\xb8\x1f\xd0\xe3$\n*@\xd2X\\\x0e\x9d\xf4/@\xa9U\xf5\x93\x84M0@\xd8\x1a\x99^T\xfb%@\x8d\x02\x05\xffT\x9c(@O\x1d\x96\xf5\x07\x81,@\x1d \x08\xa1\x1cn&@\x80\x89\xbbL\xde\xe3\'@\xa0\x0cS\x89\x10k(@\xd2o\x11n}\x04*@.\x9e\x95"Pe,@\xef\x87\x8c\x0b\x07z%@GB6gZ\xa1&@\xdcNO\xc5\xbf\x060@\xf6\xd7\x19T\xb3\xe5%@\xe2\xc0\xcd`\xac\xbf%@\x13\xee\x99\xd7\x8fC(@\xe4\xf0\x16\x7f\xb8\xef&@\x19\xfd\xcb\xad\xfc\x92)@\xe2\xb1k\xcb|Z-@>R=\xb7\r\x81-@N\x8d8i\x93\xa5\xf4?\xd7B.\xf9\xc2A/@\xb5\xc9\xf3\xf8U\xa0/@\x03\xb2\x0b\x8e\xfd\x88/@\x9b\xdaF\x89\x90\xed)@\x9b`\xe4\xee\xe0\x1d*@\xe7\x824\xcb\xca\xc1-@\xc5T\xc5:\xec\xa7,@W\x0b`\xca\x957/@Uv_\xcc\x13\xa3-@l\xce\xde\xa5\x9a\t\'@I]\xad\x1cb\x91%@\x0c\xb8\xf9\x8d\x87(-@;e\x93p`\x06,@\x8d\xdfph0\xf2\x08@\x81\xbc%\x13(\x94(@\xcf\xc2\xca\x1aEg-@\x9e\xfb\x15\x00\xb13-@M\r\x98\x97yJ-@\x07\xf1\x1b\xd1[\xdc&@\x13\xb6\xb7\x82D0.@\x85\x826\xdf\x10)0@[\xb7\xd7K\xe0\x86/@\xdc\xe6^\xe5\xd7M,@\xb6\xa94\'\x95\xb5\'@\xd2!\xb7/dH)@\x9d\xd8}\xfb\x89w\'@\x93\x83\xaf\x13\xbao\'@\xcb\x19<w\x1c?0@\x98%\n\x7f\x90\xa6(@6R\xf7\xf3Na(@\x04\xc2_\xc1,o&@gn\xc5\x9a\xb5*0@\xd7\x16\xfb\xf5\xfa>(@1\x92jN\xfaz(@\xc5\xeav\xd6B\xf6&@\xe5\xda\xa6\xeeu\x8a\'@^\xcfs\xa7\x0cG(@\xde\xf5z\xdd\xef\xca)@\xdb}\xfc\xb3-\xfc\'@v\xe8\x08\x12dR&@\x18\xc6\\\x9f\x0490@\xd7Y\x9d\xaaQ\xe1\'@\xc1\xde\xbd\xacip,@L\xb2_\xeb\xda\xa7-@\xc8\xe2\x13\xe5\xbb\x12.@\xe4\xd2\xed\xc7\xcb\xb3&@\x158\xbe\x89#\xc6,@9\xf7\xc5H\xbb\xb7(@\xc4\x1d\xb8M\xc6\xc8(@R\x840\xc0\x15\xc1,@\xde\xacL\xcd\xf3\xf3,@\x89W\x17E{N0@\xff2\xfbF\x0c\xc8\'@\x9bS\x11\x0f\xc1\xc0,@8\x9c`\xa9s\x9d-@\x9d\xbc\xdd\x07\xfc;0@my\xf0\x8a*\xec,@\x9fh\x82):\x99%@,\xfe\xcd\xe7\xb6\x110@gp]\x8f\x12y\'@\x16\x92\xb6<\xfa\x19.@g\x96\xaaJ\xe7B)@\xad\x05L\xf5-Q-@8uu\xc6\\\xaf%@\x83\x03\xba\x9d]\xfe,@\xb1\xfb\xca\xbeW\xc6)@\x99\x1cN\xc4e\x13.@z\x9f$\x9e\xd1P(@\xd3C\xa7\xb2>d(@\x8b\x1c\x1c\xa6\x91/-@\xa4|P\xc5\xc8|%@{m\x06E\xe0l/@\xee\xc1\x08\xef\x85\x84)@+\xebfy\xe7\x8f)@\x07\xac\xe2\x9c\x82\x0e.@\x84G\xa1\x7f\x8cQ-@\xb8\x13XG\xbb`(@\xe09\xe4\x06\x85c(@\x16\x87\xa30\xc6v\'@\xe6\x14\x9e\x90\xc6\xa4\r@\x02q\xc0\x84\x01\x140@y\xdc\xafR\xb6*-@\x89\x84\x98\x14\x877.@\xeem\xbfm\x99\xcc(@\x95d\xfb\x0b\x15\xf9&@\x86D\x91\xef\x13;0@\x16\x18\x9b\x8e\xb5x&@O\xc5\xa8\xb7\xea/+@\x01\x0b\x95\x13*p-@\xa2\xb9t\xc1S\xc1\'@$\x96\xf5\xda=\xf0(@\x8d\xf6~\x81\xbdR(@\xff\x92\xd4\x8em4&@2\xc1\x16\x8e\xb6\xd7&@\xfd\x84\x83\x84C)-@\x86\xdc\x89e\x1f\xcc,@\x01\xaa\xd7\xd3\x8cZ.@>M\xc2\x96\xcc\xa5&@\xa5,Sd\xd0\x85)@&\xe6_\x14L\xc4&@l\xce\xde\xa5\x9a\t\'@\x98a\x0e\xfeL\xc3\'@0y\xd6\x03\x87\x13)@\xa6\xd9\xd2+=\xcb%@mEBs\xd5\xb9\'@\x97\xfbe\x0e\xb6\xeb!@\xe0G\xb0\x94\x82\xba,@\xaf\x15B\xfd`\x13-@\xf4\xaf\xf8F\xd9\xc2-@\xa79E*\x0f\xfe,@\x07\x07\x11\x02\xbe\xb2-@\x85]\xbf\n\xa2\x7f&@{i~\xef\x07\xcb&@N\xccW\xf4T\x95\'@\x93\xb0\xfd\x00\x93\xe7,@s\xd22]\x01P+@\x90\xf6\xed\x8c?\x1e\'@;\x9d~\xa5^\x0b\'@\xcaE\xe1Y\xb7\'.@l\xb1\xd3kR\x0b-@.\x9bX\xef\xba\x10(@\x8c\xe9D\xd63\xce(@P\xd9\x0c\x90\xb3p*@\xbav\x95\xe1\xb8$(@\x1a\xa2\x0e\xc1\xdd\x81,@\x8b}N\xaa\x80\x03*@\xc5%\xf2q.\x030@\x92\xe0\x16\xdd\xa6].@*\xe4\x16I\x92Y,@\xb3X\xf9\x9a\xd6.\x1a@\x04_id"m\'@m\xf89\xc3\x1dS(@\xfc\xa6\x9fe\xa7\t\'@\xcelt\x05\xd3\x08)@SEd\x16\x89\xcd,@\xc3S\x99\xb7\xcde.@\x13\xdb\xdaT\xd4\xeb/@\xba8>\xb3\xe3\xa3-@\x84\xbd\xb71i\xb5,@<.4\x91H\x0f(@>\xd2\xb5\xa6\x1f\x88+@\x11\xad\x1c\xb7\xe8\xd1/@\xc6\xc64U\x0e\x0e*@\x95\xb4 \xbb\xee\x8b\'@\x8f2\xe9\xaf~\xf7&@4T\x92W8A\x10@\xf5y\x9e\xc1\x9f\xf9)@\x04\x85\toK\xc6/@_\xfck|w\xbc-@\xa2q\x9e\xf7\x9c\x15(@`+\xd3\xd4\xf7\x19(@\xff\xf0D\x18\xe3]*@X\xe2\xd2\xf7\xfd\x83-@tt>\xda\x01b+@\x12\xd3\x88\xaa\x99\x1e-@\xe9\x8dif^\xc8%@\x17\x0b\xa2G\xa2z*@a\x13A\xa2\xf6\xa1,@\xe1\xce\xc2\x93\xe7\x1c,@\x153\xfe\xd2\xe3\x84)@\xd6n\xe2j7=-@5\xaaj*\x98j*@|m\x92\x01b]-@=\xf8\xef\x83\r\xbf(@mi4\xbd\x85H(@\xd7.\xb8\xb8\x8d\xc9&@=\xc0\xbf\x94|!)@+\xa1\xae\xc0\xe0 *@\xabm\x00=_V\'@\xe5*\xc0\xb18\xf4,@?\x1d\xf3\xfb\xcc%*@w/\x0b\xc9+`(@\xff\x10v\x0e\xbd\xed\'@\xf7Gyi\x91\xbc,@=\xa9/a\xc0\xeb)@\x9e\xe6\xd0N\xf4q*@\x15DpOk/.@\x04\xa5Zm\x92\xfd,@y\xbfe>\xe2\x07*@;\x94g~\r\x0c+@\xd6o\x1b\x14u\xb2&@n\xa2p$\x056(@\x068\x8b\x15\x82\xe5,@\xdb\xd8\xec\xd5-\x16-@\xd3z\x1bB\x8aO,@\xb4\xa7\x04|\xc7\xcd&@}K1;\xd7!*@f\xdc\x04\x1f\xe9c*@\x90\xdb\x0b\x10y\xf2\x1a@\xd3z\x1bB\x8aO,@\x92\xad\x95\xaa+\xc0(@\x90\xd1H]\xeb\x06-@\xe8\x0f\x92\x88\x9e2&@\x0c\xf9(\xe9\xe5\xaf-@\xe8nP\xa5=H,@\x07\x96[>R\x8f,@\xf8\x95.\x07\xf5m(@.\x8e8Q\x08\x16+@}\x90\xba\xc0\x0f_.@\x1e^\x92\xda\xc7\xcf%@\xd7\x107NF\xcf\'@\x8e\x1e\x88\xe4\xb6\x020@\xf4\xbb\x9c\x97N\x07-@\x028\xd0\xc0R~*@\xafk\xd6\xde\xcbN-@\x98\r\xdf\x07\xbc\xb9\'@\xb9\x16\xe2\xda[\xb3,@D\xc6\x81\x1c(\x0b(@\xdf)I\xc0\xb4Q)@\xaa\xe5\x9ez\xcf\x13&@\x85\xfd5\xb2(\t*@\x0f\xef@n\xa2D*@W\xa4O\xee\xda20@BQ\xa3\x03X\x8a)@Vd\xbcF\xbcp)@\\\xf9\xce\xb0\x94\x10(@bu\xee<G\xc0(@J\x83\\\x14\xbb\x17*@\xe7z^O~\xac,@\xbd\x13_\xfbn\xf1(@S\xba\x83\x94\xb4\xd9\'@\x9e\xc9\x9fy b.@N\xbf\x9f\x98\xa0\xf3&@x\xdf\xdf\xf0Cp\x04@\xc3j~\x0f&\xfa-@L\xdf\x95q2\xf5 @\xee\xf4\x02\xf2\xce#-@\xd3\x05\xac\x05z7*@\x8e\x00\x9c\x05[t%@RH`u\xf7h-@\xc6\x7f\x9e;\xd2\xa1&@7\x00U\xcf\xaf\xce\'@\xbf\x9c\xf5\x16v|-@\xca \xab\x9b\x07T(@`\xc3\xae\x00\xd4\xc5(@\x07\xd3\xe2\xc7\xcfN0@BJwk{`+@\x05\xc98\x15\x08\xa7)@\xb0\xa7%\xd3\xdd\x95,@<\x83\xbe!\xa8\n-@A3X\xdf\x19\xba,@\xc8\xbb.\x1a\x94L-@\xbf\xcb\x94\x86,\x89-@\xc2\x82X@\x12&.@\\\xa7\x90\x05\xad\x0e-@\xce\x80\xeb\x9cnE,@\x01\xaa\xd7\xd3\x8cZ.@y\xa5p\xc3\xc4\xb8)@\xb2\xf0\xdd;\x92\xf9(@\xe0O\xe5\xb5\xf6l)@%z\xde\xa4N\x9c)@\x06\x90\xf3\xd0\xe3$-@\x84\\?\xe6\xdc4!@\x1e\x93E\xb9\x99U/@* \xa8(c\x95(@\xaeO\xb2\x04<\xa5-@\xd9i9\x97\xd8t-@j\xda5\xc4\xd0H*@Mm\xbd\xcdY\x81)@\xe9\xecMn[\xee-@"\x07\x10\xbc\x02\xd8-@\xc0\xf9\xfa\xea\xde\x02\'@T\xe1?\x04\x0b3\'@\xf1\xa7\x86\xca+\x06)@{n\xfc\xdf\xfb\x7f(@\xe6\xd1d\xf5\x0c\x92-@\x84>;YLE-@A\x9f\xca?\xc0\x12-@\xee\xa3\xc7\xf9\x96J-@o;"\xca\xcd\x0f*@\xe8\xbf\xb0\xe9t\xcd(@/X\x1d\xe9]\x88(@\xc7\x1bQ\x82\xcc\xf0%@\x1b6\x0b\xc4\xb0\xbd(@\xe9|\xab\x80\x85?\'@\x0c\xcd\xcbZ\xd7\xf8(@\x01\x88(\xf7\x05\xee,@\x8b\xa3\xe6\xa1\x8f)*@\xbd\xc3\x90\xed\x0e\x1c*@5\x99\xbd\xf5\x80^(@\xf6V\x03t\xb8\x19\'@\xff\xc3\xc74\xce\xfd,@\xe9\xe2\xe4\xd6/\xd7-@\xd7\xbf\x86W\x9d\x93-@\x07\x062\xd4\xf5\xca-@C\x00\x10\xfc\xf5a-@+\xe1~76Q)@H\xb3+\x1d\xfbJ)@Fq\x85\xe4\xd1\x02-@<\xe7\xadb\xd6C*@w+\xd0u<\xd9(@\xc0\x8e\xf7\r\xbb],@*\x11\x98\xa8@\xf5\'@\xff\xc5m\xad\x1e3-@\x0f.\xb9\x05\x11\x9d)@\xe6Vz\xa1\x16g%@|H\xf3\x9e2\xc9&@\xe7=\x13E\xc7$-@bwBh\x04@,@\x94\x03\xfa.Lt%@T\x97Ek\x86\x88)@*W\x1a]\xe5\x8d)@\xa8T4\xc2X\xdd)@\xcflJ\x89\r\xd7-@1\xae\x82\xf0\xe240@\xb4\x0e@\xfd\xd9\xef%@\x84\x90$\x04}o\'@\x1c2\xc0]M\x03&@T\x02\xb5\xdf\x02\x1c,@\xfc\xd3\x19{~\xce-@\xc2\xefe\xe9dD\'@\n:\x040\xb3^%@.T\xfcxT\xf4%@\x05|\xbb\xadm\xc2,@\x06\xdb\x1bjT(&@AM\x85w\x04\xee%@\xcegZb\xf8\xa2%@\xed4\xc0\x92\x19\xe0/@\xf0\x8f\xb7\xad\'\xf4,@\xa97\xa7\xd9\x8fZ,@\x0e\x83\xa8Vb[-@0\xbe\xf1]1\xdf(@\xe0\x0c\xad\x0eM\x95%@\xd4\xd0#\xe7\x80i%@\x01L\x91Cd\x1f-@[l\x9dq\x89>)@\xad\x94\xdfSS\xc0)@\xc5D\xbdv\x9c\x02*@\x86v\xe0\xadk\x92+@\x1e\xed\r\xc8l\xbf%@_\xd4\xa9\xfd\t\x94&@\x97\xd0z\x02\xa5\x03)@\x05[\xedAb\x88%@\xc7!\x81\xb8\xe2#\'@LR\xc9\xe1Co%@\x92\xb6&y\xb9\x95%@\xa2\xa3\xd9w\xd8\x1d-@g\xcdd8q\xc5)@E\x8b\x16\xa2rO-@ \x8f6\xb8]\xb8%@y\x96\x0e\x84\xd7\x0f)@\xd61U\xec\xc8\xcc)@\xd5\xc4\xed\x06e\xe6,@\x1e\x81\x17\xd0\x89\x0b*@l\xaa\x85\x17\xacX-@\x1dK[\xa5i\xe2)@l?\xe4\x95e\xe6+@\x8a:-~\xba\xbd,@}\xef{\xdcX`*@\x1bc\xdf\x8a\xf3\xee/@\x81\xab\xd6\xc5\x12\x9b/@[\xad\x8aH\xbe\x1c*@\xa2n\xdc\xdd\x95D\'@h\xda)Zk\xeb(@\xc3\xf0\xca\r\xc7\x02,@n\xb6c\xbeV\xd9,@\xa8z\x03\xdd$\x9d&@*W\x1e\xdc\xe3\xb1)@f\xe4+5*\xa2,@s\x19NQ\xb3\xd6)@\x9a\xd3\xd8\xea7\xe6&@\x83\x93\xaf\x8c\xc3\xf9(@h\xee\xd6JW\xfe-@\xe0\xd2\\VU\xc5-@\xed)\x9ey\xb01,@\xe0\xa7;C0\xd2,@.8c?\xfa"*@\xf0\xc3\xc7w\x0ff\xe3\xbf"\x15W\xb5,\xac,@\xfd\xb7\xa3\xe2\x80\xcd\'@\xf8\xa5\x91j\x110-@Dr\xc1ov\x94-@\x97\x03{\x17\x81\x80\'@0\x14\x9d\xd9`6*@b\x06\x996?e&@\x02\x1c\x17\xb8\x0e\xee\'@\xca\xc8\x179u\xc6,@7\x11\xff}\xd3\xf7)@\x9d;\x17\xff\x98\xfa,@\xd2d#\xef\x13A0@\xd4\t\x07\xc3:\x93*@\x13\xf3{\x1a\xeex/@\x07\xf2\xdb\x12\xf9\x96,@\xf1\xb0\xff\xc9\xcaa,@:d@\xf4\xd8\xc3+@gG\xb5\x9d\x03=,@\xb2\x07\xccF \xf5&@"BR\x00U\xba/@\xd6[\xef\xcf\x11x(@\xbb\xc4O\xc1,\xf9)@%\xd9\xf0\x1bq\x1a&@\x97\x9e\xc7\xc8\x82Q+@\xb9\xa5\xa9\x03\xeci+@\x17\x93\xbbp\xe3\'\'@\xa0\x96\xbb\\D;\x06@\xb8\x85\x97\xdb\x99\xa5\'@\xb9\xb3U\xa4\\\n\'@\x0f\x94\x95o\x02\x0c)@\x16\xdf"g \xce/@F\x97\xfcgpX*@\xdb{\x01_\xd7B*@\xf5\t\xf7E\xdey(@\x86\xd0\xec\xb5k\xdd(@F\x97\xfcgpX*@\xef\x19W\x9f\xdb\xbc(@\\\xed\xca\xa4X\xb3)@\xb0V\xae\x06\x81\x9f-@E\x97\xd7Q\x98q(@\xc9\xeew\x03\xc6\x08&@\x0f}\x83\xac)\xe7\'@\x06\xb4;5\xfe\xd3&@M\xe7\xd2T\x7f\x8f%@\x96\xac\xb1G\x9f\xde+@\xfc2\xf3\x04\xc3\x8e(@y\xe6\rn\xa3\xbf%@V"X\xcf6`(@\x8a\xc3#_b\xc5%@\x96\xa9\xee\xf7\xd1\x83(@\xefe;\x94\x1c\xa5)@\xfa\xb3\x9d&\xd4$-@\xa3K2\x1b\xe8\x9f)@\x7f?wT\xc3\x040@0k\xd6\x8e\xdf\xd8%@v\x9fl\x9cp\xc4+@\x9a\x1e\xb3`.\x89,@\xa1\xab\xaf\x8d\xa9\xa4\xe9?\t\xc2\xcf[\xef\x07%@\xefb\x80[\x0b\xbe+@\x01\xd7]\x05\xe0\\%@=\x85,\x81\x16\x0f-@\xce\x9cg\x15g\xce-@j6\x15\xab\xc6\xb8(@\xf7\xa1\xfd,\xf6\xd4&@y\xcb\xe6\xbb\xc0\x140@\xdb\xf0^\xdde\xec%@\x18\xf5\xdfb\xd5[&@\xf1\xaf\x91~\t\xdf\'@A\xf0?\xa69"0@{\xe5\x01\xaf\x11\x9a(@uF\xf3E\x05\xeb%@\x1b\xd5\x95\x0e\x18n*@\xa8\x8b\x8c$\xb6E,@\x81Ce\xc4\xe7\xa3\'@\x8a\x1b\x8f\xbc\x16W(@\xd2\xe3\xaa\xcetb%@\x9b\x01~K\xc0;,@\xa6?\x85\x16\x04\xbc/@\xb4\xd0\xa8\x14Y\xf6-@\x9e\x1b\x91[Dm-@\xa9e`o\x9e\x94&@\x94\xbc\xf1\xf9\x8df(@D\x04\x043\xf8\xd9\'@\xb4j\xcc\xd8\x14\x04,@\x05]D\x8b\x94,+@\xdd8m`V\x86\x0b@\x04\xc1\xb7\xf2n\xe0,@\xf2\x80\xe1\xf4\xb1l)@khl\xe7w\xa8(@I3r\xa0\xee_-@\xc4M\x163\xf5H.@\x9bjAJ\'I-@\xee:p\xd60\x85&@\xac^\x83\x96\xb3\xb8&@\xe7\x1c\x072\x0c3-@\x06\xa4\x1b\x9dcf)@@\xff\xed\xe8\xd0\x9f&@\xb5\xaf\xd2n.\xbf,@\x08\x8bcw\xf3o(@L\xea\xd2]\xe6\xa2\x10@\xc7\n!h\xb7+(@\x93\x01\xf6"\xfed(@\xacj\xe0\x97\x1f\xad(@\xe4\xd74\xbbx\xe3&@LOz\xaf\xda\x1c\'@\n\x172$`<0@M\x0f\x83\xdb\xe0\x9a%@~\xc9\xed@\xe7\xd9%@5\xdc\xa5x\x04v(@\xa2\x9f\x15\x9bS\xca(@57\'\xe7\x1b\x06\'@0\xc1}dMN.@\xe9\x88\x1f\x00\xae5\'@O\xe4\x96h\xf8<*@nO1\x89\x00\xb5,@H\x13\xac\xd7\x8b\xcc(@\r\xd1\xf5nW\xb4(@\xc8\x94D\x13\xd1\xba\'@\r\xce\xf8\xfe\xc2\x93%@va\x17[\xe4\xc3\'@\xc8\xcb\xd4\x94i\xa7\'@\xdaK\xf8\xdc]\xe1&@~\xeba\xcf\xf8\xd8)@\x0c.x\xad\x9d\xb9%@\xc8\xcb\xd4\x94i\xa7\'@(\xba;hR\xd8&@\xef\x82\xe7\xb0\x0f\r*@\x8a\xdf\x8f\x90\xb2\xac\'@\xd6\xd8\xc4\x16\xb3y)@\xa3\x0b\x8c\xc9\xe7l-@R\x9b\xc17\xc7b-@Ia|\xabX8-@A\xe7\xa9\x1b\xf0\xed(@\xbc\xf7\x80\x02g\xc3(@\x0f\xc3\xe0\xe7K;&@Z\xc5\x13^\x8f\x98\'@\xf8\xa0\x8b\xad\xa7\x0c.@0\xd5\x85tb~\'@hp\xc2\r\xec\xcf&@\x1d\xda*\x16\x0bJ&@\xdf\xa2\x94\xb7\x1220@\xf1\xc5\xd6\xfb\'>&@\xf0\x1f^9iV&@\xa4fk;\xaf\xc3(@\x83/\xd5\x1c\xfa\x85\'@\xeb\xbd_x\xb36(@2\xef\xd5z\xd9\x0f-@7za\t\x1f\xf2(@ `\xcc\xf7j\xa7(@=~\x071\xff:0@\xb9\x91\xa9J6\xd7%@\xbe\xb2\xc4S\xce}*@\xd4HT\xa7\xe2\xfd/@\xf60C}aB0@\xfe7\x8cB\x9f\xc2)@\xa0\xea\xb5\xbdC6(@\xd3\xada\x87\x83\\-@_\'n*,\xd4\'@\x89\xa02r))\x19@\x0c\x10\xb5\xdeX\xc6\'@\'\x88\xba\xc0%n,@\xd2\xe3fT\xd2\xc3\'@\xee\xe4\x88\xf6O\xec(@\xf0\xbf\x1f[\xb8\xf7(@\xf7\xde\x1b\x0c\xd8p)@\xc3on`\x06\xfc)@\xdd\x02\xbdJ[\x7f%@\xb3\x00\x96o\xc8#)@\x8c\x95 H|\x89\'@\x8f\x91\x81\xe2\n\'0@\xf2\xd6\x7f\xcc\x86\xf0(@\x85\x14\xeeB\xa5\xeb(@\xc1\x01\x8f\xc9X\xd0-@F\xae|\xe1\x17p*@\xe4\xd7#\x80\x83\xa0(@\x99\xed~\x8f%\xbf%@\x07\xe2\x1c\xdbd\x9b(@\x13\\\xec-\xe9\x8c,@p\x98n\xb0\x977*@\x19O\xcd~\x9b\xa7&@H\xf0D\xaf1\xb1&@M\x00R\xc2A\xad,@^y\xf4\x9d\x0bf*@w\x87\x04\xc1d\x1c\xf6\xbf\xe7\x89v\x8c[\x8e(@\x9f\xaa\xa6\x1d3\\0@\xcb\xad\xb8)\xad\xf7%@\x88\x99*\\\xeaT\x14@\xe1\x16\xe6\xf3\xf0\xd7(@\xde\xd5\x0efmV\'@\x98\xe2~\xf8\x9b\xb9&@\x1e\xf8\xc8\xaf\xb3\x0b*@\x9d\xdf\'\x92W\x81\x16@\xb1\xb5\xae2\xc1\x92\'@1\xe5h\xff\xffv.@\x13\xff\xcag\x96\x9d%@\xa4Bp*\xc2E+@\xb6uD\x9cb\x16-@y\x8f\xe8\xd0\xaa\xdf%@\x8e\xb6V?\x8e;(@i\xb6\x8c\x82m\xb8\'@[\x92\x8c\x0f\x9d\xac(@V\xcd\xc6/\x18\xc3%@vL;\xc2\xe9D\xf8?\x89\x84\x98\x14\x877.@9\xf7\xc5H\xbb\xb7(@\x1a\xa2\xe5\x88\xb9\xa7.@V\x8c\x87\xa5\xa0\xa5\xdf\xbf%\x05\xba\xa4\x8f\xd8\r@C\xb7\xeb5 \xf4(@Q\xc6\xc0\xe8\xa2P)@\xef\xc8K\xab\x1d\x85*@\x91\xa7qg*\xc9+@\xea\x1e\xfb\x9e\x83\x80\'@\x12Kmq\xdc\x8b(@\xfe\xb9\xb0\xbe0\xb9\x1a@\xf2\xb1\x07\x91\xc8\xeb-@fC\x12\x8a\xb9\xcb\'@\xd4\xeb+\xe7\x17\xb9&@\x02\xa7\xedV\xefl(@\x87\x02,]]\x81(@8\xdd\xa8S\xe0\xa1&@\xe3\xadDQ\x80\xa6\x00\xc0\xd0\xef\x8e\x16_\xa7%@@\xd6(\x1a~p(@\x98\xfcD\nQ\x96(@\xffW\xe2\xfb6\x1a*@Q=\xed\xaa\x0ca&@\xd4\xff4\'P/.@(\x0e\xd1\xb0\x89z)@\x95\xb0\xf1\xad\xba\xe6*@\xa9Pp\xbc.S\'@\xa9U\xf5\x93\x84M0@1;\xd2\xc5\x1eb,@\xe0u\xd9\xbe\xc3\n\'@N\xb5=\x19[\xb0%@/\xa2\x18\x8e\xb2\xad&@s\xb0\xb7X\xa1\xb7!@\xbee\xd2>v\x97-@\x1d\x0b\xfc\x84N\xf5 @3\x9f\x13\xd7pu)@J{;U\xaa\x86&@T\xa0\x83A\xa5\xd7%@\x18\xfb\x1c\xce\xe93(@q\x8c\xed\x01D\xe0-@a\xe3\x81\xc6;S*@\x18\x87l\\\x11\xa1-@\x1f\x95\xe7h\xca\xdd\x16@\x9b\xea\xff\x16\xa5m&@\xa2\xf9\xbfw\x9e\x86%@\xff.\xe3\xf8*\xdc%@\r=\xbeX\xa3\xff(@\xca\x87\xa5\xc6\xe4\xc2,@\xb1)\x94\xd5\xf3\x0c\'@\xaf\xcf\xca\\\xb7\r\'@\xb7\xbepEW{%@hXk\xc8rW(@2Q\x08Q\xe7\x9e&@\x07\x0f\x88\x0bl\x93*@\x9d\x04x\x992l.@\x84\xf63\xac|\xe6\x1f@\xe3\x12\xb0\xe9V#"@s\x86\x02\xb7\x9f\x80-@\xf0\x8f\xb7\xad\'\xf4,@h\xd2t[\x00\n,@k\'\x82q\xe6\xe6+@\xdeR\x89\xf0\x83\xea%@O\xff\x99\x9a\xeb\xbd\'@8\x10\xf0\xc8y\r0@\xd3&\r\x0b\xf7\xd0&@=\x14A\x9e\xb8$*@#O\xbf\x899\x05(@\xc0r\x10J\x0c\xe9\'@\x85B<\x85qO0@\x1dh\x19M\xb1\x1b\xf3?\xa0G\xd2\x0b{^-@~F\xccLG\x14\x14@-\x0f\xa5j\x83\xa5(@.v\xa0\xf0\xb6\x03(@!\xe1\xd5\x07\x1f\x97&@)2*\x9080-@OZ\xe7C\xceK+@\xb6L\xd9\xe2z\x08.@u\x0e\xd2\xd9\xeb\xaf&@\xd6\xe1\xff\xfc$,.@\xf0\xaaS\xf3M]&@\xca\xc9B\x14\xc2*#@\xc0\x1a6\x16\xaf\xce\'@\xf9\x0cf\xa65\xab,@=\x01o\x85z\x96 @a\xb3\xfb\x10\xa6\x8b&@\x16K\xf9]e\xb3,@\xdc\xaaP\xc5\xe2\xbd*@\xa9\x87\x00\x0e\xe0\n&@\xb8\xeb\x8eq\x16\x14+@\xcd\xe9\x1c\x8e\xd2\xbb\xfe?w\x8a9\xf7\xc6\x12.@\xe9\xe2\x164\xd8@\xff\xbf\x10\x1d8.\x84f$@O\x8c%\x8c\xf5q)@\xfd\xe6\x8dN\xe0\xcf\'@\x94\xd4;\xe9_%,@\xee\x9bL\x8f\xf6\xe1(@\n\xb8I\x95r\x95*@\x1d\xa4<^\xea\xaa,@\x81\x1cS?y/*@\xbfO;\x80\x1d\x03$@\x80\x06w\x99M\xe2-@*\x01F2t\xf8)@\xe4\xd2\xed\xc7\xcb\xb3&@\xf90y\xc1\x8a\x7f\'@\x90\x17PV6~.@)\xb2\xac\xf4\x1f\x190@\x1d J\x87\xb5\x86-@\xa1\xc4\r\xc9\x03\x0f,@\'\x9d\xb7^\x8b\xd5-@\x16\xa4A\xf6\xdb\x0c,@hk\xd7j\xc2,&@\xf6.0)\xbf\x1c0@\xa4\xd9\nl,6(@\xb6\t\x9b[c\xae+@G\xb6\x9f}\x8d3-@\xa3\xa8\xb2\x92\x12\x1d0@\x87\x8b\x9b\xd0\xc3\\*@F\xb0V\x96\xd6\xed&@H~\xee\x07\xd3F*@*\r\x9eAyP0@\x1a\xb4;Y;P/@\xef\xe3\xcbL\xad\xba/@XE\xf9)L\xe6\'@\x02\x0fg\x13\x19\xeb%@y\xcd\xb9\xc2\x81\x06*@\x00a\xc0$\x8d\xec%@)\xc7\xa5\x10\xefy.@\x84f\xa9\x7fv<-@S.\xe3D\x1e\x0c+@\x0e4\x97\x16\x02\r*@G\xb9{\xe3 m\'@-\'\xbc\x84\xa2\x89\'@qI\xdee\x7f *@tV8AE$\x18@\xefw[\xe5\xc0?-@0\x13\x16H \xb3-@A\x92\x03\x1c}\x87.@8vR\x13\xf5;(@\xa7h\xca\x1f\\W0@4"v\xb9\xdd\xe3(@\x18\xb4C\x88\n_*@N\xccW\xf4T\x95\'@\xbc\x02\xb8^\xd6\xa7\'@\x90\x0c\xcd\xe8\n\xf1-@-W@\x16A\xd3\'@\xe0\xd1\xc5\xd2\x18`&@\x04\x13a\x10\xb1&)@a\x0f\xf5\xe5\xfd\xfc/@{\x8a2}4\x1b\'@\x895TR\xc1J\x1e@\xd6\xeb\xc5\xa3t\x89/@e\xf1\xb1\xfd\'\x85\x10@\\\x0b`\xe0M\\0@\x80\xcb\xa1\xebth,@u\x913j\xf1\xb8.@?=\xe3H\x9e\xc1.@\xeb\xd6\x99rH\xbb,@WtF\xbb\xc1\x8d-@\xbb1\x9f\x07\xb8\x110@&\xcf\xc3\xf2Cr(@AA\x18\xf8\xe5\x9c)@c\x92-\x84J\xd8)@\xa81\x93\xc1\xf5\x02(@V\x1e\x96OpR-@\x18p0L>`-@8mI\xf4\xbe\xfc&@\x0f\x04\x9c#cP(@~p\xde\xf4>f(@\x87tX7n\xb0&@\xa1\xbb\xd0\'\xf4\x19,@[>\xb3\xe0\x86\x04(@\xf8k\x94\xe7\xa7\x000@X6\xb7S\xa7\xe7,@\xa0H\xd8q%\x02,@F\xa1\x99C\x89\x82.@\xb8:\x0f\xfdpN(@\xb7f\xf0M\x99\xf1,@9]\x84\x13\x92\x16.@\xd33(z\xcf<-@\xec\xa6\xc5?\xb3]-@\xd4W\xc5\x89\xcb\xc7,@C\x15\xffzJ\xed\'@nN\xa4\x10U\x02(@\xa7h\xca\x1f\\W0@\xbc\x1d\xa6\xbeO"-@\x92\xc6\x8e^ Y-@\xa2\x8d>^.\xbe,@V\x8c\xbf9\xc8X,@\x88\x9b=\xeb\x18Z&@\xb7?-\x02F\xaf(@\xad\xc1\xe6+Fc+@\xf7\xf2N\x86\xa6+-@\xdf\xb4Vu_\x1f(@\xb6\xb2L\xc4\x83J-@\xdc\xc1\xc7\xb9\x0bu-@$\xd9\x11\xa7\x0f\xf6&@\xb4\x8e\xe7\xf2\xb1<(@%c\xcc\x83\x8a\xe7\'@\xec\x7f\xca\x9c\xa4\x85+@B\xfa+\xaa\xc3\xe5,@\xeaw\xe9\x82r[0@\x9d\xb7\x99nn\xff+@\xad\xe2\xe0y?\x15.@\xa9\xb7=\xf74,.@\x80\xf6\x8cU$y(@\xcc\n\xe7\x14\xa3\xbf,@^\x93C\xcbL\x100@\xb8\xa0\x94\xe2\xe1\xc7,@\x01\xcd$\x96\x14\x15,@\x18\xc9q\xcd\\\xbd,@\xa1\xf7.\xcf\x95\x1f\xf6?\x8dF\x08\x959\x1b\x19@\xa6\xd9\xfb\xfd\xd4\xda&@\x1d\xdb\xdb`\xc3\xb3-@>m\x12\xb4e?-@\xee\x80N<\x1di-@\xbc6\xea\xd2\xc5\x85/@\xccS\x96\x8a}\xf6)@\xead\xdbs\x13\xc8,@5^\xc8\xcb\xb9O-@CS\xad\x17#&&@\xa0\xc0=\x02\x9c\xaf-@R\xbf\xe4\xcd.\xa3-@\xee$\xa6H\xa4\x1f&@\xb1G\xc9\xb1T\x89/@&Y\x08\xd7\xbd\x9f/@\xe3\xb0\x05W\x1e\xc5)@C&\n\xed;\xe4%@\xf9\x890\xe3\x0f\xce&@<B\xe3\xc56n-@\x18\xc2\xf2\xb7]C(@\x17\x9e\xf0S\xbf0"@\xef\xa3\x8d\x82@w,@\x01\xaa\xd7\xd3\x8cZ.@\x9e\xc9\x9fy b.@\x8d\x06i{!\x8c\'@cI\xff\x8b\xec\x11)@\xde\x82(\xa5mJ-@V%\xeb\xaf\xc5y/@4\x06\xfa\xa8\xc5\x1c&@NA\x13Y\xe2\xce\'@\x04\xef*c\x8ex\'@\xe1%~\xa4\xf0R(@\xe0"a\xf6k\x84(@H\x8e|\x81\x83\xc0)@y\x15\xd17?\x97,@@<\x8d\x8f\xcf\xff(@K<\xc0D\xb9W,@\x0f7\xae\xa2\x12\\&@\x18\x9c\x05f\xa6B0@\x98j\x9b\x99t\xcd-@\\<iM\x91-&@\x0eR\x9d\xa8\xf3(\x1b@C>voCK+@0\x86:3\xa7?(@\x98\x9fB\xf9&Z-@\x8dV[g\x13\x8e*@"\xa5o\x84e\xc5&@\xf6\xb0\xb5\xc0"X(@\t\xd4\x8a\xba\xe0\xc9(@\xcaw\xed\x9d\xc86-@\x0e\x0b\x8b\x98da-@F\x8c\x8c\xae\xca\x19+@~\xe6\xaf.\xf8>)@w/\x0b\xc9+`(@\xb2\xcc\n"\x0c\x02\'@0!\x86\xd0\x81"\x18@*\xf7\xcfP\xdb\xab(@\x82\x01\xf5Vx\x0f0@\xc4\xa4"%NZ&@2\xb6\x0c\xc4\xad\x8e%@<:"\xbaJn&@\x0f\x05<\xb7EZ-@onh\xf3\rQ-@\xb9\xa5\xa9\x03\xeci+@\x8f\x14\xb01\x85C,@e\x98\xbeZ\xfb_)@\x89\xb0\x15= \xf2%@\xce\xe5f\xebQ\x7f\'@Q\xf8^\xd7}\xbc(@z;.\x07\xa6$-@\xc2r\x90\xe0\xbc\xf8)@E\xb5\x0b5\x06\x9f,@ }\x14\x85\xc8c*@C\xa1\xd7\xe4\x08\xae/@w\xa4&\xf3X\xc3+@\xa3\xc14\x9f\xect\'@fV\x06\xfc\xfe\x81-@\xed\xe3\x08V\t2-@\x85\x8d\t\x96\x9d\x81(@c\xc6\x98\x9e\n\xc0,@Quk\xe3\x9e\x15,@\xee\xe5k\xd2tg.@4\x96\x08*\x97\x88)@f\x0c\xef"\xbf00@\x92\x918\xaf\xd03)@u$]\xff\xba\x80-@\x0e5M\xfd\xd4\xae-@\xd4\xc6\xb3`\x94\xdb\x00@7\x1d\x08uP~)@gp]\x8f\x12y\'@\xa8\xef\xce\xe4i\x95\xf4?;\x10\xf2{\xa82-@R\x00\xb8\x19`^-@\x14\x7f\xb6\x7f\xfcZ%@~\xbau\x00 "&@}\x9ert\xa7<,@m\x91\x8c\xdcw\xb0-@(3q\x80m%-@\xa9\x83\tQ\xb6Z-@\xe0\x82\x9c@\xf1i,@\xc2\x8c,\xbf\x10R(@\xb8w\xd9+\xa3a(@Wd\xcd?p\x03&@B\xd4M)y(0@B\xd4M)y(0@~\x9e\x8d\xd4\x84K0@\xc5\xae\x17\x7f.\\&@\x8b\xd7\xe7(\x1aj-@\xd5\x7f\x7f\x9f~+&@\xa7\x98\xdeKSo)@~g\xdf{~T(@.\x03\x8aa:\xbe-@\x04*\xfaqd\xbc#@\xa8C\xd3\x88;\x11&@\x8eL\x82\x1e]\x0b,@/(^\xf1k\xde)@4\x96\x08*\x97\x88)@\x11\x99Zh\xa500@\x0c\xea\xbc,\x0c\xc8)@u\xc8\xdf\x02p\x07.@-\xc3\xbc\x86\xb0\x9c\'@\xaf=\x1d\x92\xfc#-@\x890\xb6\x0fK4,@n\xe0\xf0f\xe7}&@\x0c:\xda\x1c\x7f\'0@\xc7\x02\x00\x13\x83\'-@\xd8\xef\x8b\x13\x92\xa7&@\xf3\x9bk\xac \x10-@\'\x0b\xcfG1M+@\xb1\xf4}7+n.@9\xd2\xa6\r\xd8\xcb%@\xb5\xaf\xa1~"\x00(@\x02\xe3zVP\xd1*@(c\x15\xd3\x1e\x1b\x04@i\xb5\xb5\x13\x15m,@\xc9cG\xd8\xdb\xa9,@\x93f-*Y\x99/@Mm\xbd\xcdY\x81)@\x8eu\xfa/wf&@\xb9Y|@\xce\xd6+@\x0f\x84\x99_\xaa\x8b*@RG$\xa3\xa2\xd7&@q\xb5j\xc2=#\x10@F\xf65Jm(0@\xf9\x98\xb5\xe0|\xcd\'@\xb5\xaf\xa1~"\x00(@\x07\xf6\x98\xab\x9eK)@L\'\xe8/\xa0r%@\x91\xe5WQ\xa4<*@\x04\xbb\x9d\xd6\xac$-@8-x\x95\x01\x1c0@\xc068\x85\xd9\xb5%@\xf7\xab\xe9\x17\x8b\xa0\'@W\xd6N ~b-@\xbe\xdb\xec91\xf5\x18@\xd3\xc7\xc0\xb5\xab\xcc-@\xd9\x04f\xa0\xe9\x00-@\xfae\xcc\xa6\x83E*@\xa8\x00\xc0p\xa9\x87-@\xa2\xd2\x1c-\t\xc6+@\x1dr`\xbbo\xaa)@\xc4\xeaZ\x0fy\x87)@\xab\xcc\xf4\x83\xd3\xd8\'@\xc6\x1dC\xe6*\r)@\xe5\xd7\xee>\xc0I.@`\xef\xefR\xf9\x1c-@,8\xf0\x1f\nS0@{6\xb3\xe3r\xc4&@\xd8Z3$m\xdd-@\xb5E\xde\r\x9a6-@`\x01l\x01 \xf3%@\x8d\xa8\xd0C\xa1l,@(\xed\xe5\xa4M\x08\'@a\x1c\xd2.c*-@\xcaY\x8b;\xc8\x0f*@\xb0\x18\x03h:r/@\xb5\xe8\xf9#\x1d\x1f0@\xfe\xc8\xbd\xe8|\x87(@~+\x92\xf2\x0c*,@8\xc8\xaa\xde"\x8f)@\x1d\x89M\t<\x1c0@\x83\xd8{\xbf\xaee-@R\xc5"\x9a-`-@\x17J\xad\xe1\x06\xcd,@\xa97\xa7\xd9\x8fZ,@\xe3\xc1oY!\xd5\xf3?|\xde\xde\xb5\xc2.-@\x87M2|\x1f;(@p]\x0eFlu(@\xb1G\xd0\x94<\xa0\'@\xf5&\xeb\xde\x95\x80-@-\xbc\xcf+h.-@\xac\x94\nm\xed\xb3-@_\xf8\x8e\xa79\x92-@\xd9[7k\xd27.@2\x824f\xb4\x170@\x83!\x95V%!-@\xa6 utqE\x17@\xce\xa9^\xf9\xc4\xca,@/\xc0\xc80\xbb[.@S\xa3\x08P\xb5S-@\x9d\x1d\xa6\'T\x08-@,\xaf\xce#\xb6*(@\xa0B\\}\xb2\xbc,@\xcb"\x03x\x8c\x81(@\xd2\xf7\xe01\xb0^%@}@\xc8\x03\xfc\xe1-@;\x8d\xf2x\xe7\r0@\x8a<\xc5\x1f\xf7\x140@\x08\xd0\x98\x04~k,@\xb0\xb1\xe8\x17\x93\xc7-@\xf1)\x98,I\xb9\x1a@\x94\xdb\xc1f\xc8Y*@\x1eR\xa3RB\xec(@\x11\xd5\x1a\x87\x92\xee-@,r\x96\xd2\xe7V,@-\x12*G\xb5F*@V\x1b\xf2\xaa\x03\xec&@]\xb5\xb6^a\x140@\x1a0\x03\x12\xe5\x1b-@\xbc\xa7\xe2Xcu%@\x8f\xf5m\xa8=\x17,@\xac\xe6\xd3\x0e\xf4\xde%@1\xa9\xd2\x10\xeb\xf6%@]\xb5\xb6^a\x140@G|\xe9\xb4Z}/@\x05C7\xa5\xa9\xea$@\x9f\xc5\\\x9eS\x93(@;x[\xa4Ei,@\xf2\xfa\x08\xf4h\x040@%\x19\x9a\xeb\xb5..@\x85\x1bj\x82m\x97/@@6\xdbB\x8c\x1a*@8p\xc2^\xe8v)@N^\x1d?\x80\xec\'@g\xe2\xe2\xaa\x88\xb9/@\x8e\xca\x03g\x1cN-@@\xaa\xf3k\xe5],@\x11\xfd\xd8\n\x80\xa4)@\x97\xe10\xf0bs(@\x08L\x0e!\xd6\xd2-@\x93,\xa9\xe9<\xed\'@\xcb\xe6(\xab>\x89-@\x18\x81z%\xd5i*@\xe8\xaanR\n\xbe,@\x08<\xf8\xf0\xf2\xee,@]iT!\x84_%@\x8e\xafTmW\x80(@\x96se\xe2\xc6\xe6&@\xcd\x8a\xb2Dq\x12-@+1)\x80\x17\xb8\'@D\xc6\x81\x1c(\x0b(@ \xd0\t\xc4C\xf4\x07@\xa2\xb4H\xb6\x14\x8e+@\xd1\x8e8\x96*\x050@\xc7\x7f\x8b\x8a\xb8\xfc\'@`-Miq\xdd(@\x99\x1a,D\xa3A*@\\K/\xe5\x95\x10.@\xae\xdb\x18)o\x0b$@T\x89=\xa3%\xd0/@\xe0gSQ\xf2\x05\'@\xce\xed\xdd#\xf6$\'@F\xdd\xcc\xb7\xff\x8c%@\xb9Y|@\xce\xd6+@H\x84o\x01\xb4d-@<_R\xa1\xa97*@\x8c#\xf0\xd0\x8d\x95-@\xec\x1c1\xb4bk,@ W\xdd\xc9aO+@\xacuY\x9b\xe4\xd3\'@\x00\xf2\x15\xc8\xc0a%@\x1f\xf2\x94\xfaUJ)@\xf7:g\x81\xe2\x02*@w\xc5\x00\xb3\xc93*@\x00\xf2\x15\xc8\xc0a%@b\x7fH+\xe9\xcb/@\x0e>&z^\xba/@\xffD\xb5R\r\xd8-@$N\x07\xbfQD,@4\xd7\x90\x037U,@&;{\xf5\xd6\x92)@\x05[\x7f\x9cF\x92*@\x19\xce\xd77\xc5\xcd%@\xaf\xfa\xfa\xa2"\\.@A\xe2\x86\xdc\x1d\x8c.@\xcf\xf4.\xb1\x88Y&@[\x91:\xae\xa7E*@b|\x1cC\xe8Z)@\xc5@_/\x10\x1a&@\x98\xfav1\xff\xab&@O\xf7H\xe8\x1e\x87\'@!NI]\xad\xc2-@\xe0?2\xed\x13\x16-@\xddC\x00\x939\xf0&@/86\xeec/\n@\xb1\xe6\xa7\xc1\xae3-@B|W,By%@\x81\xfdZ)\xefz,@\xf4\xe8\x03u;\x14*@\x81N\x86\x122\x0e&@/k\xf3\xf3\xdci\'@"\\\xb1\xba\xdc\xc1(@\x06w\x14\x9f\xbbv*@\xf5~\x9bT\x84\xa4\xf0?"\xbc\x98\xea\x92@(@;\xf2\xd0\x99v\x0c.@\xd8\xda\xc4\xaa\xcd\x9e\x12@H\xc8\xa7\xd1\xa2\xe4&@\x07\x9b\x9b\xea\xacC*@\x90N\xda\xd1J\xda%@\xf4\x96\xc3f1{(@\x91\x85U\'F\xa2&@\xcb\xd7\x8evb\x12+@\xb4\xc6\x10.\'\x11*@\xf8m\x14\xf4\x89\x97%@C\x90\xb67\x8c\xf1%@8\x9fh\x1c\xd1\xc3&@\x1c0q\xde}\x9a/@\xe4\x8c\xf2\x1e\x9a\xf7\'@J@\xa5+\x16\xcb-@\x19\xab\xc0\xa6\xfcP)@\xdc\xac\xab\xe1$t)@\xcd\xc4\x84\x9c\xf3\xe7,@\x85\x0c4\x0e\xc6/\'@\x18\xc5\x88\xbf\xa33\'@\x02o.L\xa5\x94%@@\x02\x1c\xaf\xc4\xe9%@C#\x80X \x08*@e\x89\xac\x9f\x89\xc1)@\xa8c\xb7\xa9=\xce-@\x1d\x9c6\xc1\xf3\x04)@\xdc%U\xcc\x10p%@\xc6n\xd6\x0f\x16\xf3,@4\xb9\xf3\x9b\x89\xa1&@\x9b\xa96\x00\x81\xab&@XE\x98\xce\x94\xef-@\xbe\xb8\xa4\xdd\x944\'@\xd9\xa6\xa2\xd9<\xa3%@\xd4r\xe3h\xb7\x95%@\x1a\xe1\xd2%~\xd8-@\x85\xbbMjp\xca-@\xb2i\xeao0\xe4&@\xdeB\xfd\x92;N%@\x9d&dQ\x8b\xe8(@\x1d\x8a\x04\x1c]\x90-@a\x0f\xf5\xe5\xfd\xfc/@{f\xfb\xd3\xbad.@\xb1\x91\x82\x0c\xe4\xd1/@)\xdf\xe3y\x82\xe0/@\xf1E\xab\x15G\xb0,@\x05\x9c\xb1"qG\'@\xb3\x9bd0\xb1\xad&@\xf5q\xb6\xc6s\n)@f\xd5\xc4\x18\x83_%@b\x83\xcbl\xa8\x92+@\xc6n\xd6\x0f\x16\xf3,@\xa1;1\x8f\x842.@\xden\xb7-R^)@\xbc1S0\x1a\xe6 @f>r\xd1\xf4\xbb%@}Y!\nb\xdc\'@\xe1\x0egJ\x02J)@\xe5\xcf\x9d@\xad~-@\xd8\xcb\xb3\xe8\x1c\xa4%@>\r\xf0\xd96u-@w\x8c3\x0e\xdds\'@n\xf7\xbbM\x17\xe2\'@[\x89\xdb\x9bK$)@\x8b\xbf\x1e\x01d\xe2)@\xba\x05\xbd\xfc\xa4\x02\'@\x1f!\x88\xddf\xa1(@)\x16\xbf\x05\xf4i%@@*$\xaf\x85\x1a,@\x00\x13Gu\x86\xaa&@\xc1\x01\x8f\xc9X\xd0-@\xc7\xee>C`\x18\'@J\x05PBi\x08*@@\x88t\x97\xf3\xed)@P\x170\xc9Ku(@\xfa\x7fJ\x13\x01t+@\x1a9\x14\xf9\x05\xdc%@\xd4\xfc^\xe47\xca)@\xaeYq\xd3g\xfc\'@W\x1aZ+\xbfX(@\xc9\xe8E\x9e\xd0\x9a\'@aa\x8b\x01K\x11,@w\xfb\xfd\xf7\xfbE,@\xe9%>\x9d\x15\t*@%\xecO&D\x11-@p\t\x8c\xd3\x82C*@\xf0Z\x11$\xfbn(@K\xfb\x06\xc4\xe1\xee,@\x08\xc3g&S\x93\'@^\xc1N\x1a"\x7f\'@U}U\xc8[*,@\xb4\xdel:\x83S0@\xc9\xcd\xa1&xj\'@t\xd3\x8f\xad\x919\'@\x12\x04R\xd7\x08S-@O\x9c\r\xa1\x00f(@\xcb\x19\xd6\x08\xad\r(@6S\xb6@\xb0\x1b*@\xd0\xcc\xde\x93\xf8\xde,@\xe2k\xa3+\xa8\x14+@\xbe\xa7\xccTV\xf5/@\x1c\'\x8dS\x17>-@\xe0\x15\xda\x12:\xfd)@\r\xe0\xa8A\x97\x81(@|\x02}e:\xe3(@\xa1\x81\r\xbe\xa35*@\'\xae+%7J+@\x0fJ\xbf\xe9\xa6\n+@\x98\xe2\xe5\xeb\x070*@8\xc9x\x16\xca\xbf(@\x8e{.j\t2\'@\x01"\xeb0\x93\xb8%@\x0c0\xbe\x97$\xeb/@\x19eH\x1b\n\x8c-@W2\x1c+i&(@W\xd00\n\xbc\xd2%@\x95\x02\xe7\xa7H\x99\'@ h\xbeV\x1a\xe3\t@6S\xb6@\xb0\x1b*@\xf1F\x86v5c*@\xc3f&\xec\x03\xdb+@\x9bc!!\x03\xc7,@U\xa2\xbbP\x91M,@\xb5\xe7\xc3\xbfE\xba\'@\xc2l\xd0\xf1S"*@\xfd\x96(!\xb2\xb8(@\xcd\xb3\xfe\xde\xef\xcd&@@\x17\xdd\x8e\xe4\xf5(@f\x03\'\xe8\xb7D,@\xeee\xb4#\xdb\xad)@)sU\xc4H\xf9&@\xb4P\x1b\xaf\xfc\xc2)@rZ\xef@\x046(@\x81}\x93\xfcj\xc5%@d\x9b\x19$\xab\xbd\'@\n\xaa\xc4{\xe0\x0e)@\x93\x1c)\x86u\x8b\'@c\x93\x1f\xff\x97.0@\xc34l\xe9\x95&.@\xf2\xcf\'\x13?5&@dr\xcc)\xfa\xbf\'@\xf4\xa8\xc0!\x1bA)@g\x19\xc2\xd3\x8fl)@q\xfa\xa6]ID\'@\xae\x92\xb5\x13\x19\xb5%@x\xa5\r\xee\x92\xec!@\x068\x8b\x15\x82\xe5,@\x17\xca-b"\x1e*@\x86\xa1/\xfe<\x93(@>\x9a\xe1\xf9\xba\x18+@\xd5i3\xa2\x9eb+@!\x1e\xf9\xc3\xbf\x90-@\xce\xc0hyD\x9d&@-\x88/\xce\xef\xca%@\xad~\xa3_\xaf\xb9\'@\x04\xa9\x96\xaa\x98&+@\x1f\xda\xfc\xe2\xe4\x0b+@\xf8\xcb\xebW\xd9\x17-@\\K/\xe5\x95\x10.@\xfe\xa81+LB,@\xc6\xf5i\xad\xfb\xc9&@6\xa7\xb2J\x86f&@\x8a\xd4\nG\xcc]&@R\xe3\xeb\x93\xe0\xef(@\x9d\xa3b\xa0\x87m\'@\x07\x9cJ\x0eU\xff&@\x02\x95\x08!\xdd\xf2-@5S\x0ex#\x7f*@F\xd2^\x00\x90C*@\x7fS\xb1?\x8e\xf4$@*H\xb2\x1a?30@V\xe3\x9b\x95TA\'@\x8c\xf1\xd5\x8d\x14x(@\xfe(t\xea\xd9\x1c\'@\x84\xc8`\x86)!)@\x99*"!Kp*@\xee\x1fK\xce\x8cb\n\xc0\x9c\x97T\xd9\xdbw*@T\xca&\xdc\x03d\x06@U\xcb\x13\x17[>&@|\x15\x98\xb3\xf3\xc8-@\xdas+cD\xc9&@\x84\xc8`\x86)!)@\xc3\x92\x04$\x82|/@\xd2>\x92\x87\xda\x0e-@\xa3\x96\xf2y\x00\x1a,@M\xd8Y\xee\x8a\xce\x11@<\xbc\xca\xb1\x1fV\'@\xa4?\xfd\xab\x0b|*@\xff8\xb9t\xb9\x9b-@2.\xb7\xa2\xfe7&@\xda\xb8\x0ez%\xc4&@\x19\\\x13\xf1\xdf\xc9&@S\xfd\x84D\x0e\t)@\xad5\xeb\x99\xeaf/@\xd2\xa7\xebF\xe9\xf8)@\xe6\x00\x95k1\xd0%@_\xb4\xe2e\x87n(@\x9d\x9c5e\x87\xb4&@\xd3\x9fs\x15\x8f\x9c(@\x8dx\x95 \xbb%,@L\x9d\xebW\xb7\xea\'@\xeby+6\n\xc6,@\x9d\x9c5e\x87\xb4&@\x9dw\x05T\xc3\xfc&@e>W\xf3\xf07-@U[\xd3Z_(&@y\x18\xc8\x08\xd2\xd7)@q-\x8b(\x9dr(@m\x81\x0e\xe6\xc4\xd6&@\x00\xcd;\x8d\x96\xc4%@V\xd9\xca2\xe1](@Z\xd2g\x8e\xb8\x1c*@\x0ek\xf6\xd8\xe5_-@\xa0\x1e\xae\xf6;t,@\xd0\xc7\'3\x18d,@\xe7\x9d\x15\xf2!z,@\xbd\xe4U\xdc\xce\x03*@\xb8\xc2\xac\x8eX\x95&@\x81W\xe1\xa2\x88\xfa,@G\xd9G\xc8p\xc5-@\xcf\x13\xd9\xd7XK.@\xdd>\xcd\x8f\x8bO\xe1\xbf(\x8e\xfaI\xa7D\'@\xba\xd6\xa9f\x7f\xd3&@\xa3\xa1ta/\x90%@K]\xb3\xab\xc4\xc3/@CsE\xfd/c&@&3\xd5>\xe0\xa9)@R\xae\xb90@!-@\xec\xc8@p\x07\x03\'@\x14J\xdf\xbeV\x9c)@\x1f&\t\x0bMi*@\xa8$O?\t\x1b,@\xceJ\x1d@\xf2\xbd\'@>\xb4o\xdb\xf7\xdf\x11@\x19\x90\xea\xebe\xb7(@\xd0\xc7\'3\x18d,@\xa8(Gp\x0f\xf9%@\x18\xad\x0f\x8e\x06A\'@$r\xb3/O\xab\'@\x1eZ\x9f\xba\xa0\x9f\'@\x01\xee\xbf\xa3\xe1C.@#\x9c\xfe\xe1\xb3b.@?\xc6\xe0J\xc2\x03&@b\x83\x1f\x0c\xc9\x0b&@Z\x0b\x15\x86\xfa\xcf/@\x9cb\xe7({ *@Ml\x9f\xa9\x8b\xb1,@0\x99s(H\x00\x10@\xff\x81\x8ap\xcfi.@\xb0\xc4~{\xfaH0@A)#7\x96\xff(@\x0eQ\xdc\x9a\r\xf3,@\xa4\x06\xb3G\xea\xb8+@\xcf\xb5\x19\x88\xbc\xc2,@8\xaex5\xd8M(@\xd2Yu\ni\xef\x04@\xac\xb1\x94\xadeZ.@\x97A>M\xf0\xaa(@A\x1e\xe3\x9f\'\xc2%@D\x04\xce\xd3\x1e\xef)@\xfa\xd8\x87\x1f3L-@\xc6\xdd\xef\x19Z\x9a,@\xe1\x0e.\x83\x8bl*@\x19v\xbde]\xa9,@\xeb|\xbfD\tc*@\xe7\x1c*\xa5\x9e\\*@\x98\x15\xdd\xc8V\x1a*@4\x1cSxx\xc5\'@\xb0G\xdb\xb4%\xcc\'@\xfa(\xf7\xe4,w&@W\xe9\xfb\x9e\xea\xf8(@\xcc?\xa3"\x84\xa1,@F\xcaX\xe4\xbf\x99(@\xfa\x028\x88\x8br\'@\xd3\xd0\xb0\xa4\x0b\xe6&@@q~\xc4\xb2(*@\xd0\xabl;\xb5O(@\xf4evu~\xb3%@\x8d\xe4r\xde!6*@f\xd2\xb2gk\xcd,@\xbf9\xa1\xf8H\xa8(@\xf0z\x13\x9a=\xc3&@\r\x9c\xa9y\xdb\xd5(@\x9d\xae\xf4\xa6\x19\xca&@\xa9{\x9bJr\xf6&@\xa4\xec\xec\xbe\x08\xf3(@\x9dNnB\xf4\x92&@\x17T\x92@+c+@\xe5\xe1]-\xa8\xfe-@$T\xab!\\\xa5\'@\xcdyS\x8b\x05\x8b)@=\xdb\x1c\xc7\xcc\xf4,@Qe-\xad\xd3\x8e-@P\x95\x19\x82\xf2\x99.@\xef\xf4f\xfdB\xb5(@\x9d\x1d\x89\x8a\x04o+@8X\xc9\x15V\x9a%@\x7f\xcd\x0c2\xc2\\.@l\xfc\x1f\x18\xfcc+@\x0f\xbd9w\x98\xce\'@7\xb0DS\xb3\xc2\'@!\x9fT\x81\x0c\x9c&@_\x98N,\x11{.@\xf4\xc7HyQ\xf7-@j\x9e\xfb\xaf\x80\xe4,@\xd2\r(\x18\xf8R+@\xac\xbc\xa9e\x16\xf8(@\xaa\xe2\xfd\xd8\x0e\xa0.@\xd9\x89jR\x82\xa6.@\xe5e\xa1\xca\x8b\xaa&@\xcb\xb3\x1c\xdd\x1a\xf5%@B\xbd\x7f\x8cu{\'@V\xb4:\x8b\x9a\xa2\'@\xe3 \xf9,\xd6[(@\xc1\x0f\xc3U\xc0\xaa(@\x88^V\x88\'g&@7\t\xae\xe6\xd7[.@\xa5M\x8a\xa8\xa1\xbc\'@Q\x07E\x83!\xe0&@J\xba\x9d\x8c\xdb\x17(@BU\xcc\xeb[\x98\'@\x9f\xed00\x11\xa8\'@#w\xa4\x0eG\x9c%@\xeao\x83\xf52\xf2(@W|=\xc6\x87$(@\xe44@[$\x17&@\x1c\x96\x1eN\x7f\x0b-@\xd1.\xec\x18\xddg\'@\x92\x9c\x15nY\xab\'@\xd9\xdb"\x1f\xf3\xd1/@\xddn\xe7\xaf\x03\x9f-@\x07\\\x88\x9d\x07o&@\xdfv\xcd\xa1\x1f\xc2&@\xfc\x913Tk\x97&@AM\x15[\x9d\xf9(@\x1e\x9c\xa5[s@.@\xf5BZ/F\xfe,@\x1d\xe1\xe7\xc5.v,@g|\xb4\xc1U\x040@\xa9\x86\x8cr\xaa5+@\t\x1bX2\xaf\x7f%@B\xfc\xe9\x05\xaf\x88\'@\xcd\x1a%H\xbf\xea(@N\xcc\xf0\xcf\xdd\xd0&@:R\\\xc2\xe0:,@\xca\x94x\x03\xac\xc9-@Y\x91!\xbc\xf0\xf9,@\x13\x1d\xa1\xce\x8eR\x0b@\xdc\xd4D\xb4)\xaf,@;\x89-k \x0c*@3\xed\x8c"!\x99&@\xdf\xb1L\x1a\xd3\xce&@\x81\xd2\x19R\xf6\xea\x0c@\x8b\x1f\x1a>\x90q\x0b@=6J8\\\xb2-@J\x8bD\xc7\x99\xb5,@Q\xd0\x06 \xfa\x07%@\xb3\xdf\xb0\x80\xc7O(@\xe1\x0e=\xf2)\xb8(@\xb0XVb\xacg.@\x1e\xb6\xb8B(\x18&@\x9d\xdd0/\xf3\n\'@\xa3\x7fCk6\xe7-@W\x0f\x80.,].@ M\x0fE\x8c\xe0,@\x02\xbd\xb0}\xa6e&@\x908\xc2\x9d\x01\xac.@i4\xebJr\x9a-@\x1d\xe1\xe7\xc5.v,@\xa6\xd2Q\x0f\x00\x19.@=\xd1y]\x06\xaf(@p\xe5\x92&\xa0\x89/@A\xf5\xd1\xa8\xa8\x020@\xe4\xd6Z\x05po(@\x01\xcc[r\xec\x86.@\x97\xb2\xb1>\xf8\xac&@\xea5l\\\xd4\x180@/\x83\x8f)\xb1|-@\xb6\x02`3\xfe\xc2\xed?\xbd8$\x85j\xe2%@cg\x11zsQ-@\x100:\x95:\xe9%@\x1c\x1d\xd7\x0evd&@\xeeh l\x96\xa7&@F\xe9\x83U\x8b\xbc/@O\r\xcb\x808\xf4"@\x0cM\xe8c\x90~\x1a@\x0bsx\'j\x85\x0f@u\xf8\x92\n0\'\xd8?\x8d\xf6\xc0.b\xb2/@r\x7f\x1b\x96\xa2\xb2\xe2?\xc4@\x87r\xb0\xea-@i\x0f)G\xb4(-@\xf1\xdd\x00S\xfaC\x03@\r{j[\xb8\x80,@\nya\xf4o\x9b)@\x8fd\xa5\xc5\xc8\x0c,@`\x02@0\xdex-@\xc0\x87\xf1\xa8\x19\xba+@\x90\xb3\x8a\x8d\xaf\xc5,@\xa7.\x9c\x95\x9bL0@\xebb5\xbbv \x10@a\xf8w\x84\x19\xd7\x13@\xbe\x87\xbf\xeb\xfe\xd7)@h\xc0\xf5X|Q @\xed\xf0\xa7\x83S\xe3%@\r\xd0\xa3\x0e&\x0f$@\xf1\xb5#\xef.\xa7.@\xa4\xacW\x95\xa8\x0e0@\xcacH\xe6+\xe5)@\x00U\x83\xee\xae\xd8\xf7?\x88\xd1\x8e\x01\xe8#\xff?\xd9\n]\xb6\x14\xf3-@\x066K\x04\xe5\t.@iF\xbe\xad\xe7\x9c\x1b@\xcc\xa1\x95T\x13p&@\xe9\xa2\xb6\xe3\x8f:)@\xe3\x93n\xbb[\x9c\x06@\xdc\x13Q\x156\xca/@_\xb5\x1a\x9f\x95\xac.@\xa5|\x8a\x12r\xfc%@J\xdf\x03\x0e\xe7\xd0\xfe?mnr\x8d\xfc\x97\xf6?S\xcf\x9c\x08v\x13&@Z\xff\x8d\xac\x83@\x95\xbf\x84\xd2a\xd0\xa0\xe3\n@\x85\x1d\xb5\x95T]0@\x04\xec\xa2\x94\x87\x19*@\xd3g\x8e\xb7\xafm(@\xa8\x81\x93\xf4\xc3\xff)@7"\xd9jq\x03+@@\x12\xd6\x0b\x14\xca)@\x05\x96\x9aH\xf79+@S\x06\x83\x80qV,@\x052\xb0\xc9\xbf,-@\xd4\xf7N\x80\x92C @\xcd\xed\xa74QX0@\xa0\x87Q\x90]\xe9)@\xd2\x0f\xa8$\x92\x9b,@<\x96X\xf6v\x80,@\x1c\x96T\x8eyB0@\xed\xd9\xcd;\xb2K+@wH\x1f\x1d\x94\xf9\n@\xa8\x8f\xb8\x80#\x0f0@\x00\xa3Uo\xed`-@\x9ef\x97z\xda\x9f-@\xb3\xf5U\xad\xdbE,@w\x0f\xfa\x10H\xbb%@\x01\x84\xacm<\xed\n@\xf6\xfd\x08\x14\x8d80@\xca\x0f\xe8`QB\x0b@F\x1fH\xcf6\x8a,@\xc6\x97\x16\x9az\x04.@\xa6\x10,{\xed\x7f(@\x18\xa0Eu\x97<*@\x96\xa0\xa8\xd0\x8d](@\xcc\xf8h\x10af.@\t\x8e\xa8F\x15C-@\xf1"\x0b\xf45\xe6/@\xfbnF\x1b\xdf\x9a,@\xb4\x18\x8b\xf5\x9f.0@S\xc0\xbf\xe7\x0f"+@\x97\xd3\xe4\xef\xc9_(@\tt\xb4\x8dmJ0@\xc4\x05>\xbb\xb3G\x10@\xce\x03\xe4\xdfT\x8d*@Q.L\x9d$\x9e(@\xb7\x88/\xc4\xe6u*@\xb0\xdcFz\xa7o.@\x17Y\xb4\x94|\t-@\x9f\xfb\xe1)\xbf$&@eMab\xace(@\x98\xcc8["L+@\xf7\x7fI\xd5u\x8c,@\x14E\x87\xeeo=\x10@\xaa\x95v\xf9a\x89*@p\x96\xf2\xe8\xf5p+@V`\xe63\xaei,@\xf6)\n?\x91\x08\xfb\xbf:=\x9b\xf3\xec\x17\x10@\xe2\xe4\xb9\xca\xba\x7f(@\xa7jX4\x12\x80,@\xc11v{\x03{-@2\x88\xdb\x150G.@\xbc\xa3\x1cI\xd0\x10-@\xb36\xf4\xcd\xee\x01\'@"z\x93\x8b\xdb\x1c0@\xfaA\xfc\xc0TG-@\xf6\xf9\t\r\xff\xf5&@$\xe1\xc9\xbe\x1du-@\x85{A\x05\xfe\x8e%@\xae\x9d,\xe4\xd8$,@\xa8\x13-\x85\xc7\xac-@\xb7\xb5\xc5[y\xc1-@?(\xb7~+9(@\x8f\xfd,\xcaxS(@I\xdb\x1e\xcd\x17\xba(@\x1a\x8e\x85z<\xde\xed?\x1a\x92%\xfb-\xc8%@8u\xdc\x890\x160@\x95G\x0cwt\x07$@\xfa\xbf\xb3\x8ca&!@7\xc6\xc5\xad\xa9\xa4.@\x12\x84\x95\x14\xaa\xe9,@K\xbc\xe6d\xb0m.@|z\xd7\xbbs.(@\xb4v@z\x10\x80-@\xc2\xc2\xd8\xe4\x13,+@\xab\xcc\xa2\xa5\xcc\xb9,@\x1dQ\xddX\r#-@(\xbeE3\x0f\x160@\xab\x84\x97l\xa1\x18)@\xb2vB\xc74\xda\'@\xaa\xca#\x90\xc2\x9a)@\xf2\xef \x11+\x9a-@\x81\xd7\tr\xb3\xff,@\xe5\xc8\xb4\x11\xf5\'-@\x98m\x1c[m[-@\xb4ht\xc5x\x01(@\xaa\xe3O\'B^&@\xb9\x91\x9d\xe8t\xfe+@5k-\xe3+l&@4sTo~s-@]\x98>\x8b\xf6\r.@|\xb1\x9fJ\xe4}-@\x83\xb6\xe8!\xfe/.@\xaekF\xc8\x89\xd5-@\xf8\xfc\xbb7\x1bX(@H\xe4\xa4\x16JW*@\x8e&P^\xfb\x8d+@\xbav@\xbe\x17\x83-@\xc2\xa6\xe0\xb5i\x92.@\xcd\xb0\xcfF\xd6?*@\xdc\x04Q\x0e\x9eb*@\x8d^\xd8lE\x8c\x12@\xf1\xa4\xb2T\x9d"\'@0\xc5-\xc3zO+@&\xe7IK\xcah-@ e\x95)\xb43*@$nm)x\xd1%@u\x9c\xe3Y\n\x1f+@\xca_\x13\x96D@(@_`\xc9\xcd\xcb\\+@\x0b2q\x1e\xa6\xc0-@\xe8\xe5~\x19\xda\xb2\xff?\xda\xb9\xb1\xb05z#@w\xea\xd3L\xb3\xdd)@\x10\xad\xfaGN\n*@\xe6\xae\xa0\x11S\xa6&@\x0eY\x19\x9b\x8a^&@\xb0\x80\x8d\x1c\xae\x03)@\xca\xb8\xf8.\xa7z+@.\x9b\x864#=*@\x97\xcdl\x91%\xe3/@\x07q\x14K_\xc2/@\xd1=\xb3\x0c\xef\x0e(@\xf1\xe9\xed\xea\x99++@\x92 \x19\xd4r\x90-@\x0ek\xf6\xd8\xe5_-@m\xa5C$\xde=-@\xde\x13]\x0f\x04\xf2$@\xf7\x1ak\x85\xc3\xb7\x0f@:\xa6\x1c\xc9\xdf\x92+@I\xc8\xa2\x19\xb0\xf2,@\x95\x08r\xce\x0e\xd0/@F\x9a\xa3\x00\xa1\x85)@\x91lM\xf5\xb8\xae-@\xd1\xda\x192\xf7\t*@\xdeX\xdf\xa3e^*@\x99\xe4tw\xf4[+@2\x13\xe9\x99\xba\xb4-@9\xe3$#`\xda(@\x7f\x84\x12\xc1H\x13+@\xe0\x1e\xeb\xab\x16**@.zp\xd2\x9c\x0b+@\x06\xf5`h\xcaO+@1\x00\xad\xc5]P0@xw\x85\xed\x992*@55Id4\xe4(@\xe2d\xc8\xe1\x1e\x0e*@pEw\xd3@2*@\xf8\x9a\x0e\x89\x81A,@\x1c\xdb\xcbS\x87\xcf%@;J\xe5\xe3TN-@GZ\xc6\xb4M\x98)@\xd3\xe4}\xcc\x00\x9b\xf1?:\xbf\xab\x93v\xf7(@\tf\xec\xc3)\xe9-@\x91\xadR\xa7\\E,@\xf5\xc1\xfc\x05\x91\r.@\x92\xf2<\x9b\x1bQ*@`= \x04,\x18+@_+Eb~\xd8,@{\xf9\x19\x91l\x0e.@\x15J3\rY$.@\x93\xa6\xc35\xb3\xd9\'@*kn\x05\x12\xaf)@\xecdJ\xde\xedO-@\xd9(eI\x80x+@\x93\xf4\xa5L<\xf4)@\x9b\xa4\x88\r\x83\xae-@u.\xc3F\x93\xd9-@a\xfac\xe4q\x15*@\xb7<\x98\xef\xe7`+@\x17$\xf1`\x9e\x8d\x10@\x93\x105\x17\x92\x9d&@\x18\x12\xf3\xab\xd2\xef(@v\x13\xd51"\xac,@&N.*\xb3\x15-@\xd2\xc0b]e\xd6 @\xd6\xc1\x07N010@S\xf4V\x9c\xf8\xef/@\x92\x84y\xd7\x11\x01-@a\x00\xcc\x1c\\v*@X\r\xad\xe9\xaa\xc6-@\xf0\xc7\xad?^_\'@YN\xbe\xf6*2\'@\x88\xae]\xc08\x90,@=\x93\xb0?\x14\xaa)@m\xd8\x94s\xa9$,@\x190\xedy\x1b\x9a-@]`\x03\xf0\x02\xf8(@\xe0\x11R7\xdf+0@\xce\x99\xd4\x03O\xc5(@\xc0RI\xfcf,\'@\xe6\xf7\x8b\xac\xd8p(@\xc5?\x10;\xfe\xca\'@q\xb9\x0b.\x07M\x0b@\x94.\xc4\xa8z\x07)@\x91X\xab\x0e\\\xe7%@\xb1\x0c\x03j7V.@=\x93\xb0?\x14\xaa)@z\xd7\'C\x8c\x96\'@\xf1\x1a\x8e\xe9\xef\xf8%@\x05\x15.\x9d\xf6-.@\xa0\xe9#=q\x8b.@r\n\xe1\xd6\x96$0@}b$\x8f<\xd4\'@\xb6g%\xa4~\xce&@\x08R\xba\xba\xdc\xe0-@\xb9_2\t:\xb9%@D\xc156e\x1a,@C^v\\2S-@\x01\xc9\x82q\xb4^.@\x7f\xc3Z\xf7\x17\x8a)@(=\xb2\x1a\xe7\xe9*@\r\xd6\x19\xaa\xa8\xe3,@j\x1d+\x83\xb8\x19,@%?6\xfbx&+@.\xcd\xf1)Z1+@\x93\xca\xfaOz\xf4,@6\xff;\xa2\xdfL,@2.\x17[\xa4\x10,@\x08\x81{\xe2\x0b9,@\xcf\x0e\x8e\xd4\xe5%0@\x99\x92\xa2\x80\xefk&@\xa9\x1d\xfd\x0c\x13e(@,\xd8+\xb7\x95\xda+@Q\xd2-\x95C\x04,@Q\xabbr\xc2\xf7/@\x8d\xd6\xe0!\xb5\xfb-@\n\x06\x98B\xc7\xc6,@\xc9\x88.8\xdbE-@&e.\xf2\xbdY(@\xf8"\xc7\xc7\xd1\xfa\'@r\x91\xe6M\x9e\xbb)@\xb4\x99\x1cU\r\x86)@\xc5fi@S\xa3,@\\\x01f\xb1O\xa2-@\xef\xe3\xbe\xe7\xfc?\'@j\xc2\x07"\xa3\xa2.@\x980\xb3\xf5.w(@\xa9A\x06_R-0@\x00O\xb5\\u\x18,@\xd4A\x06J\x1d\xa6)@<\xb6N\xc5\xe5\xc6,@\xd2\x14\xa0a\x07q(@\x02\x88D3pz(@\xdc\xc9\x91z\x16/\'@\xf8ho\xc1e\x1f-@\x84\xefJ\xa7\xa83*@\xeeO\xfb=,n/@z\xd4\xe6\x8f`\xd0)@\xee\x15\x0c\xd7\x82\xdc\'@\x8dtn\xd0K\xc2%@\xf6a9\x12\x04r(@\x7f\xc5\t\xa80\xbd,@\x7f1\xe1\xa8\xc9\x02-@S\xe8\xbf\x0fr\xce-@\xa1\x8c\xc2\xc4\xf4\xe4%@Z&\xff\x85}\xa5.@O\xa3e\x94\xb6m-@\xac\x9c\x81\x85J\xfc,@\xf5R\xb9!\xd9\xab(@\x84\xafI\x83z\x18,@\x0c\xe9u\x0c)\x0f-@\xf5\xeb\x0b{^\xa6,@\xe7\xb4\xfd\xf9,C-@gc5\xe195,@\xe7M4\xe2H\xd5/@\xf0\xc7\xd2~rk(@\x01\xf7\xb2\x9cc-,@p\x92\xb9\x16\x04\xbc,@d\xb8B\xff\xd6\xf3 @w\x0bE\xc8\xea\xcf%@\x06\x9e\x1a\x1854-@\xcb\xbf9\x04rR(@\xdb3\xdf\xd7V\x0f,@p(-\xcaw\xe8/@-\xa13\xea\xbf\x9d.@Z&\xff\x85}\xa5.@\xe3B`T\x0bn(@\x00\x80\xce\xed\xe2\xa3,@\x81\x83\xbd"q1!@\xf8)\xa8\x9d\xcbB,@X\x8c#H\x9bi-@\xc3\xcc\xf6\xdd9\xb2\'@\xbf\xb0_\xde\'Z.@,\xc4*\x88\xfe`)@wF:\x01Q\xf4,@r\xa3\x0b;\x99\x06*@\x83pN\x96M\xd7%@w\x0f\xfa\x10H\xbb%@\t\x03\x08\xa6\xbe>(@\xff\x9a\xa1\xa9-B-@\xa4\xb1kJ\t2-@\xc4\xe6\xb3\xd5\xd9Z-@]\x10\xd1\x11\x0f[)@\xc8\xaf\x126_\xeb-@\xdd\xec\x81\x866=*@~\xeb<\xb4}n.@\xa3\x84\x0e\x80\xaa\x030@I\xdd\x16c\x17T(@\x0c\xf5\xf1d\n\xf2)@\xcd\xc4\xf7\xab\xea_(@\xe8\xc6\x9b\x96\x81\xe9\'@\xae\x81\xae\xf4\xedt,@\x06\xfb\xdd\xbcEm)@\xcc\x9fW\xb0\xf7x)@\xd8\xdc\xd2\x86\xf9\x85-@{\xb9\xa3\xe6\x03\x12-@\x1bM\xd0\xa6&\xbe-@\xe9!02{{/@\xa3\x8f\xb5]\xa0`,@\x11\x94I\xacz\xb3)@7\xb5\xee\x81X\x1b-@I\xed\x99gtK)@\x05\x90\xaa\x00\xef\xb9)@2\x86\x067>Y*@\xba/4o%\xe7)@\x97\xe3\'\x92_\x80-@\x9b\xe2G\xa2\x85<+@\xf4\x81\x1f\xf9}\xc8-@\xf7\xf3\xf2\x8b1\xd4,@=i*\xdb\x19",@\x06\xbe\x13u\x1eZ,@0\xda\xa8\xcde\x86)@\x8f\xf5\xcf.\x84l,@0\xda\xa8\xcde\x86)@r\x1ehE\xeb@*@\xac\xd7\xf5![x,@\xb7uh\x98\xb3~(@\xbb\x8e~\xf0P\x88(@oJ\x9aD&\xb3)@H\xa0\xf2\x17\x12_(@\x81\x1bj\xbd\xbbY,@\x80\xa8\xcd\xcd\xca\x0f-@p+\xb8d\x15\x88-@BD\x1d\xce\xb5\x9a,@\x11\x80)$i\xd5(@\xf5I\xfd\xc0\xd6\x87)@\x1f\xcd\xeb5\x94i.@\xbb\xe8\xc31\x9e\x9c-@x\x90g\x1e-\xad-@\x05\xa63\x88K\x9e-@\xe2\xba\x8a\x85K/*@\x1f\xd9\r\xb7\x8f\x90,@c\xc6\rA6`)@\xf6+q\xad\xae\xe3%@\x0b\xd1\xf3\x94\xde^(@\x91lM\xf5\xb8\xae-@tE\xc1\x89\xb8H)@\xf6K\x85\x17\r\x84-@\x8e\x0b\x84\xd1]\x0f(@\x91\xad-\xccB\n*@\x86J\xdauIu,@\xff\xdc-ud\xc3-@\tH!\xe7A\xc9-@C\x9d\nT:5-@\x84\xf7\r\'Q\xb2-@\xe5\xbe\x8d\xd3\xbc\xa1-@wo\x1e\xc4r\x0c.@(\x96\x99c\xca\xb7-@\xe1$?\xfd\xd9\xdf,@\xc7\x11\x0b\xecZv(@{]\x00\x0b\xc3&(@<\xf8\x19\xb6\x06\xb3,@\xcepy,\x94\xfe,@\xfb\xd4\t\'\xbe\x1b(@\x8c\x1d\xa7 \xc3*-@3=\xa5e\x8e\x1f-@I\xd0\xd8\x00e\xc1+@\x0eoW+\x0e\x00(@\xdb3V\xf0w^(@\x10\xb2\x0b\x0f\xb3|*@\xd9\x1dVz\x86\xfe&@\xce\xfc\xd5\xdbl\x86(@\xc9\x82\xe1o\x0be/@\xb6&\xe5%\x18\xd3/@\xd3\x1f\xd3\xde\x8c\xb2&@\xf1\\\xdb\xa8\xf8\xe8,@\x8d\x85\xb3\xbe\xb1\xb1)@\x9e\x1fV!"\x19(@u\xfa\xabi\xae9-@l-\x80\x8d\x91u\xe1\xbf\x0f\xf0\x0e\x01\x926-@Y\x8a"9\x07M-@\x01UF\xac\x83q-@\xa2\x86/\xa7\xc2\xf4&@\x92\x86\x99\x11S;(@XR\x94\x8f\x96v(@\xadQ\x95\x0cA\xbc,@\xfa\xeeT\x8e\x99\xbd%@\x03\xa9\xd7\xd8!\xe4(@\xaeA\x81*\x11b+@\xcf/y\xc9\xb5\xd8&@"5\x1d\x87\x1e\xe6,@Q\x8f\xe0\x84\x86\xf7-@\xd3\xdc\x01W\x13i-@]\x18\x11\xddO\x85/@%\x88\xf8\x17|\x91\'@$g\xe5>\xfa\x9e/@I\x8eCg\x1f\xfb,@\xc1\xb4:,_\xbf)@\n\\\x10zYS-@\xaf*\x8a\x8e\xdfk-@$\x99\x95\xd9\x15\x08*@\xa2|\xfff\xa2\x16-@\xc8\xf7U\x92\x91\xcc&@\xbc\xe8\xeb\x17\x86A(@\x17\xf3\xb1<\xa5%-@\xaeqC3au\'@\x8f\xb5Ci0/,@[\xf1x\xf2\x02**@\xe3#\x9e\xe3\xb1\x12)@_\xe4\xaf\x8c\xdbH-@\x05A[w\x8eh/@c5JY\x00v/@a\x9d\x0e)\x8dl&@lJ\t^gR(@\x9a\xb6K>\xceO/@\xc6\x80\xb6\xbb$n-@\xb9\x91\x9d\xe8t\xfe+@\xc9\xe3*\xa1V\xf5)@\xac\x18\xdd\xe7\')-@\x01nR\xaa\xc1Y&@D?E\x88\xe3?(@\xe2\xf7s@\x9c\xa6(@7G:\x1d\x82\xa7\x04@\xf0\xb1l\x89\x13\xef(@\xf4aH\xf6n|*@`\xa4W\xa5Yl-@\xc7i+\xf6\xcc\xe8-@k\'\xf0\xee\xc3[-@\x1dY\xa9\x16\xf8--@\xa9\xdb\xef\x98\xfa;&@K\x8e{`\xb7\xcc,@\x88\xa3\x1e\x02\x1aE)@\xe67\x94\x1e\x0c\xf2%@\xd1\xb4\xb5g\x8cZ&@\x86D\x1e\xe3\nY(@]x\x98\xb5\xf7j+@\t\xe5\x9e\x02\x97\xf5-@\xa8\x86\x17\xa8\x1d\xaa,@x\xe4s\x14\xf4\x93-@y\x9d:\xb4\x10\xad/@\x7f^\x90\xffaw.@7\xc8\x1f\xfc\x81\xac\'@\xae\x00E\xbb{1-@\x1eD\xe2\xaaJu-@\xc3U\xd6V\xc1\xec\'@]F7\xe3\\\xa0,@z\xfe\xc2#(\xd6)@O\xf8S\xd4"\xb0/@\xfbD\x91\x80s\x0e)@\xb5\xf8\x99H\x88v&@\xeb\x1b\x90#\x11\xe9+@\xecT\xf9\xb0\xa1~&@\x88%7\x93\x85\x9d\'@?\xc1>>\xb0%*@O\xd7:3\xcc\xac*@\x96\x11\xca\x8f8\xca%@\x80\xde"\x81\xc5\xff\'@\'\x1f\x86\xa0\xca\xf0(@\xca7\xd8 \xb1e&@\n\r3`\xde\xa2\'@\xa5d\x7f\xff"\xd7%@\x84J\xf2\xe8yx\'@n;\xdd\xeb\xdc\xca\'@\x80\xde"\x81\xc5\xff\'@\xbc\xa2-!\xe8\x06*@\xca\xbdby\xfe!-@EP~#\x84\xb5/@\xf9\xdcL\xea\xa4\xb7%@\xcc\xa6\xfe6\xcb\xa1\'@S\x1a\r\x0c\xd8\xf0,@Ka\xa9\x9c\x008-@l\x1f\xe1lG\xbe,@\x0b6h8w\xd8\'@\xe3\x9f\xf2\xe4\\\xa5\'@\t\xa4\x7f\xad\x14\x1c-@\xef=r+\xb4I(@\xc3H\xa4\xcf\x19\xc2,@\xc3\xe9\xefUGV-@\xc3\x9a\x84%\xaaM/@\xc0:cJT\x1c,@\xbe\x02<J\xc5\xce)@\xa9\x00/c\xa4\x9f\'@\xa1\x7f\xaf\x08\x83\x06&@\xc4\xdeN\xc7W *@\x90f\x1a\x7f\x04\xcc(@\xfa\x84\xa7\x18\x90M%@\xdf\xb9[\xa8\xa3E)@\xb4!\xfd\xf3\x96s%@k\xd4\xff\xd2\x9c\xf5%@Q\x0e\x9b\xcf"\x17,@\xa4\xd8K\xba\xaf\xbc&@~I\xdf4\x1cF)@\xfa\x81n\x9e\x00M-@\xab\x0b\xc8\x00~\xdb,@\x12:)bOr%@\xd0j0[\xfe\x8c&@\x13\x1a\xd1H\x0c\xc1*@\x9e\x0e\xac>\xff]%@2w\xb5\xf5\x88E&@\x02\xe5[z{\xe5\'@9\x02\xbe\xaaW[-@\x13\xbb;\xbe\xc4\xcd(@\xd6\x08\xa0K6*)@\x1e\x19\xa5\x962\xc4)@\xd6\xc9\xa4\x14\xeb\xe2%@w\xcd\x83\xb6\x16k%@O\xa4$3\x13\x96%@\xcc\xfa\xade\x11\xed\'@1\x06\xfad\x88\xd5\xf7?\xac\xa2\x85XLC/@\x9e\xf7\xd8\x05f .@]\xfe\xcb\xfb\x9c*+@#dM\xcd\x05Z&@#6h\xcdq\x17&@;\x81\x97\xed\x82\xab&@7$\x94Z\x86\xea&@\xf9f\x9a\x95\x10\xf7&@\xa0\xd2\xff\x9e\xa9J+@D\xfc\xeb\x01\xcah\'@\xa5\xb9\xe8"\xe9@.@h\xf3\xcd\x98\x83\xc0)@<d\x8c\xc9\xc2\xa2&@\x86\x02\xf5\xac\xa4\x0f\'@\xcf0-\xadG\x1e\'@1\xa2\x03\x0b\n\xef(@$\xa9\x83\x1d\xde\xc8%@E|\xf5\x89\xe0\xa1&@\xddw\x18\xbc\x04\xe5&@\x9f\x13\xf8\xbbH\xec)@^\xfd\xaa\xf9\tC/@\x18\xe8\xed\x90\xda\xff/@\xaf\xb9\xab=3\xb7-@w\xf8fq\x99P-@\xcd~\xc1:z\xdc%@C|\n\x1d\xdc\xbe\'@\x17\\*[\xd0\xcd)@z\xc4\x96O)\xe6)@\x01=\x0f\xf0S\xc4&@\xf4\x113\x00\x12C&@\xc2\x89\xe6Q\x18\xa8-@\'K\xc9\x1a\x90C*@\xe9K\x12\xd1\x7fS*@\xdc\xd7}\x94\x80\xc7\'@\xda4\xbc\xc0,\xb0&@\xe5\x99\x02E\x11\xd8\'@\xc6]GVe\xa0&@\xad\xde=m\xe4\x13,@x\xa9F\xec\x9d\xed\xdf\xbf\x00\xb1\x01\xdc\xd2\xa6&@\xa8\xc9\x98%\x84\x8a(@Q_\xfdw\x11\xcc)@\x95\xb1G\n\x17\x7f&@3\x02\x1d\xdf\x04\xbc\'@\xe9R\xcd\xf6?\xee%@:A\xb4\xaa\xa4\x0e)@\x14\xc7\xfa\xe7\x06\xc6%@\xd5A\x10*%\xb9\'@Y\x0c\xa4\xe1@\'+@!\rz8\x80\xa5\x05@\xea8\xd2\xfc\xf5R&@\xc67R>\xecZ-@R&M\xeb%j,@\x04\x13T\xc1\xff]*@\xf6g\xb4\xfa\xc3O(@x\xa5\xae\xca\\\x02&@\x13E\x1f6\x1f[&@&\xbc\xcf\x8bf\xcb&@<\x82r-\x9e\x07)@\xae\xcb\x92\xde&+(@?Z\x1d\x9d[\x1e*@\xa6!N\x82\x7fO*@g\x81\xf7\xf5\xbc\x19&@\x16\x1c\x1a\xd0\xd9 )@Q\xd3|\x88\x02\xaf&@\x92\xbcC/O\xdb)@\xc8\xc2lJj\x8a\'@\xfd3\xce\xfd\x8e\x15&@M\xc0\x04\xf7\xa9\xb9)@\xc3\xa4\xa8\x8e\x95\x14&@\x890\xb6\x0fK4,@\xd6m\x91\xf9\x1e\x0c,@\x02\xa2\x89\xb3\xd4\x9c)@\xb7\xe8\x87\x8bT\xbf\'@Bv\x86\xb2~d*@g]6;K\xc8,@\xa5\xe6ZOY\xb6)@+ui\x18%\x80)@\xaf\r#\xbd\xc7\xf1%@N\xb8\xce\x97H\x04)@\xf36\xf7\xdfg\xfb%@}\xf9|\xd9\x08\x05&@P\x1d\x1e,\xf7\xa8\'@\xdf\xda\xa7\x01u\xfa(@~?\xf4\x02\x0c\x94&@\xd2*P\x8a\xa9>\'@=f\xda\x11\xd9\x1a0@!9X\xc1\xa5\xfe(@a=\xd9m\xc9],@\x1a\xed\xfb1t\x99\'@\xcf\xaf\x97\xed\xcd\x02\'@}q\xe1\xed\xa4N\xf4?\x84\xba\xdc\xf2[\x04,@d\x9aZdh\xc2&@\xe9y\xb5\xe9\xf2\xf1(@\x01vs\x0eh\xc7&@\x0f\xc7\xc6\xecv\xb3\'@\x98\xfc\xd1y\x82\x08&@\xde\x8dO\xf8P\xcf\'@\xeenx\xd2\xf7,.@kt\x88\xfb\x9d\xd8-@\xec\xd5_$\xfd\x95-@i]\x91\xabt\x01-@B\xbd\x7f\x8cu{\'@\x1dny\x80D\xb9\'@\xfd\xa9\xab\xbbXO\x06@l\xeeKb\t\x81(@\xf6=\x199\x89\x82%@\x06n m \xf2%@\x1fI\xaf\xfa\xa2\x97\'@\x91C#qq\xd0\'@\x1c\x1f\xc0\x92\x83\xf7(@\x16\x91a\xe5\xb0n&@\x9b\xa0\xfc\xf9\x14\x88\'@`\x8f\x19\xdd\xf8\xf7(@\xf0\xc9#;\x83\x97&@T\xe9\xb0\xbe\x1f\x87(@G\xf5\x12C\xe3\xe6 @wO\xbdxH9.@\xc8u;\x19\x91\xa5-@\xeabW7\x02\xe7 @\xb4&7\xdc\x0b\xb1,@\xecdJ\xde\xedO-@\xd4\xd0\x1e\xa5\xfb\xdf&@\xbe\xdaj\x18\x07\x020@\xb6\xb3CfDY.@\xc5\xb6^a\xe0\xb1-@\xe4\x94[\xf4\xc1\xa9\'@\x8f\xef\xdd\xa7\xe5\xbc%@\xdfoe\x83\xab\xdd&@\x11v\xeff(\xac(@\xc7y\xf4\xe0=\x8a\x0f@_#\x7fd\xdf\x9b%@M\x19#\x80\n\xb5(@\xfb\xfd\t\x7f*\xd4%@C\xfa\xf2zm\x9a&@\xac/M\x8d\xb1\xa4\'@^\xb5\xb2A\xbe\xa1(@?"A\xa1[,\xf3?*\xaa\x1d\xd6\x95\x7f&@CW^=\xa9\xb9(@d\xa8i;\xca\xe9\xf3?\xc8\x0c\xe6W$v&@\xd3\xd0\xb0\xa4\x0b\xe6&@\x96Lv\xd9\xf9\xa3\'@\xd4\x7f\xce\xd4\x9b\x9a(@\x17z\x1e\xf3\xac\xf6%@Q\xb1Y\x02v\x97/@pl)f\xa1\x11+@K2\xdfw\xa9f\x06@y\xef%;\x9f\xd4&@\x05\xba\x8cA\x14\xaa(@\x11\xb8c\x15\xfd\x01\x04@\xd6\xf3\xd7b*\xa2%@g\xcf\xb9q\xb0\x83&@\xdd\x8a\xd2\x1f\x03J-@\x0b=w\xbew].@\xec\x12GG\xe6\x9e\'@\xd6\xf3\xd7b*\xa2%@m\x9bh\xb0\x07p%@v\xe5\x04\xad\n\xde%@Ls\xfc(\x1d\xf5\'@;\xcah\xdaU\xc1(@\xfd\xcc\x9b\x1b(\x15*@\x19/\x03\xc7\x11z,@\xbb@\xc0\xa9SG\'@3]q\xe5\xe8\xbe,@\x91\x81\x91u\x8c.\'@\xb3\x9eV\xa0>\xa3%@\x97\xbb\xaev\xb3\xa1)@\xb0\x0b\x8by\x12\x83&@\x89\xa9M\x035\x97%@&\x0b-\xd4\xe8h%@\xd1\x04\xaez]x\'@d~\xe3e\xac\xa3\xf1?\xb6\x84\x17]\tE*@~\xfa\xb3\x84\x87>\x1a@\xab\xf0$\x17\xc9[(@\xb5\x03\xa2\xa7-\x9e\'@\xc0\xf0\x00\xf2\xc1.0@>\x06\xf3\xba\xb6\x8b-@\x8f\xf6\x03\xc3i}-@\xb7\xc9*\xce\xed\x08-@\x87m\xfa\t"\x87%@F=qz\x99\x05\'@nv\xe7\xea\n\x17-@8k\xac\xec\x13\xdf(@]@v\xc6\x01\xe8&@\xfb\x0c2\xc3\xadi\'@\xa8\x18$\xb7\x90\xaa\'@\xbd\xd4\xca\xb5O\xb0&@\xf4^\xbc\x96\xad\x97)@\xa0\xe7\xd4@\x0f\xc7\x08@\xf5\x15\x85T/\x8a(@u5].\xad\xed&@\x8a\xd6\xd5\x8f\x123\'@^\xd97z\xd2\x91&@=\x86jn\x92\xc7%@\xa8\xe8b\x0c^\x00\'@4\xc6t\x9a\x0c\x89,@Lc\xb5\x19\x9e\xf5\x08@\xa7F\xeb\x8c\xc3B\'@@!\x94\x89\xd6#\'@\xb1\xdas\x01\xe6\x83&@\xb1\xc5\x17\x94p\x9f&@\xe1s\xe4%8\x89&@8\x16${p7*@SW?>\xdce-@\xa7F\xeb\x8c\xc3B\'@\xca\xa1\x8f\x80\x8aP-@\x1e\x7f\x89\t\xf3\x8a,@%\x154\xb8\xd9m\'@\xbb\xe7\xf4\x10\xc5\x97\x12@\xa8k|U\xd9\xe0\x05@\xb7\x83E\xba\xf5\xd3\x18@\\\xcf\xc2\xfak\x11!@\xac2\n\x182\x8b+@\xd1\x9b\xf6\x05\xbe\x10\x04@Dj\x18\x8e\xa9p#@Z]\x11!\x1d&(@\xeb\xb9\xc6@\x98\xc6%@moj\xb9\xf1\x13.@\x16-\xa8U|\xfc%@\xd2\x13\xc7\x9fc\xb6\xff?I\xad\xc2\x14\x1c;)@\xad\x8d\xd2\xaaR\x01\xf0?\xc1\xab\x1a!\x1c\xd9\x0b@@\x99\x13{\xf8\xe5/@\x87{ j\xec\xa5&@Q/\xb1\x155,.@=\xe1\xaa\xf8zD\'@\xeaj\xee\x81;\xb7-@\xc4V\xed\xeerz\x1c@\xdb\xab_%\xd6\x12.@G\x8d\x06@),.@\xcc\x973\xac\x18\xaa&@\x89\x19y5\xe2\xeb%@\xe5\x0e\x89k\x88\xeb-@A0\x89\xb4\xf7\xe0%@z\x8e\xc6\xa3>\x0f,@\xc7D\xecN\xf6\xfd)@L\x0c\xa8K)\xc9*@\xf9\xda&\x89\xc8\xca\t@\xd1\xa45S\xb0I,@7V\x14\xab\x8c\x88,@\n{\xdd\x08\x04P.@D\xff%\x83x\x100@8\x15\x16d]80@\x1f\xa5\xf5\xc2K\x93\'@\xaa\xfe\xdd\x1a\xaa_*@\xfa#\x8c\xed\x16\xa4(@J\x90\xfa\xa7\xac\xc3\xeb?\xc56\x12\xb1&\xa6\'@\x8f\x9a\x896\xcc2-@g\x97\x83\x97\x96`+@\xf8\xea\x06\xa9\xec80@\x13R\xdd<\x06%-@\xe3\x08S\xb3\xa8d\'@\xebSteCs\'@\xe0?\xf2\x0e\xa1\xd9%@\x16\x99\xb3\x13n\xa1\'@\x9c\xd0\x9d\x8d\x01\x9b(@\x8d\xaa\xc7uP\xbc(@,\xa4\xd1\xf3\xc5\xd0\xff?\xb7\'\'\xef\x9dG\n\xc0\x81\xe2Iab\n\'@f\xa0\x18\xd1\xc0\xa0(@W]\xa4\x96\xc7\x0f+@|\xb1\xc5\xfbB\x96/@\xdf\x9fg\x0bs\xc9%@H\x9a\xf3\x08\xd5\xfe%@\xed,/\x87\xbc\xdb\'@y\x025{\x01\xce\'@\xe1\xc1z\xfbjd&@\xa4\x12kM)\x16\'@\xc5f\xd2+"\xa2+@5\x99\x80\x94\xdaK0@\xfc\xf5\x08\xdbX\xa5\'@t#\xe1\xc3}\xe0&@\xe6\xe3ju3\x18\xf4?$\xea\xfc\xfdw?,@\xeb\xf6\xfdTQ\x9b%@\xde\xfb\xbd\xb3&\xa5&@6\xf7!\xb7\xbeR+@\xca\x80\x0b\xd9\xb1\xf9-@\xa8\x1f\x89h\xa9Y.@\xf5&\xa4,\xcc\xd9%@J\x93Ho27-@\x04F?\x10l\x84&@\xd4i<\xf5\x06\xe1,@\xbc\xc3|<\xf6\xbe%@\x94\x92\xe8\x81\xa4)0@\xcb\xf6\x7fi$\xd4&@i\xcf\xce\xb3\x94`)@\x98\xec\x97\xeb\x91\xad(@+\xec-5i\x85)@\xa8\x13\xba\xa3\xe8\x11&@\xf9\x95\xe0\xc0Jm(@\x99M\x95\x00\x81s+@\x01\x10l\x8f\xb4j,@\xf7\x7fI\xd5u\x8c,@\x14{}\xc7L\xb7(@/\x89\x9cTg\t\'@\xe05\x8d3\x0es&@#s\x9c\x1b\xfe\xe1&@WXn\xa1\xfa=.@\x83\xafh=\xe2R0@\xd2~\xe0^z(&@\xb8\xf6\xb8\xd8\xc1\x06&@8\x07\xfb\x1f\xe9\x06\r@\xc1Y\xe5\xddF\xaf/@\xcc(F\x1a`\xd3*@\x9bu\x8f\xd3\xf2\\/@\xae\xc9\x97\xd2ba&@\'\xeb\xb2_pp.@\x14(\xf3D\xdc^-@\xdc-^U\xc4\\*@\xaff,o\xdc\x8b*@\xdf\x98L\x8d\x1b\xf1\'@\xdeK&\x03\x02\xaf-@\x0e\x82D\xd6\xdb2)@a\xed:%\x9f\xf7%@\xfbXt\xabH\xec&@\xfd\xd1\x8f(\xeaq-@_\x11khC\x7f\'@yG\x95=\x84l&@L\x1a&H<N\'@\x83\xd9K\xdb\xef;(@z`\x08\x90\xcc\xba(@U\xd6L\x95\xb7R/@I\xe7\x17_\xd9\x9c%@\xde\x08%LY\xbe(@\xdb\xd0h\x9d+Z(@\xc5\xc0{\x04c\x180@\rr\xde\xab\xd3\xf0%@\r\xdaX\x05g\xa4%@\x80\xe3\xe6\xc3\xb2\x9f\'@H"\x0c\x04\x87C)@\xce\x8a\xae?\x13/(@\x99\xac\xe1l\x1c\r+@^\xd0\x0e+\x0cd-@\xd4\x1e@\xe0\xac\xba,@(\xb5P\xd0\xb5D)@\x0c\xae\x16^2$-@\xb2\xde\x85C\x9f6.@\xa6\x80\xcb\x84\x08J.@l\xc1\xceX\xe8\xca\x1f@\xa80`\xcbsX,@\xb6\xd2\xce\'z\xb8(@H%\xe5,@8-@t\x0e\x87\x8d\x88\x1e(@\xfa\xa9\xea\x8d\xe5{%@\xf59\xa8\xc2\x98\x11+@t\x0e\x87\x8d\x88\x1e(@N\x1c\xde\xe2\xc1\x11-@\xe2\xf7s@\x9c\xa6(@Z\xff\x1e\xda\x05B(@\x9d\xa5AH\xed\x9c%@xu\xc1a\xee\xda&@\xb75\xc9S\xe7c(@kOh\x86|X&@F|\xda\x19\no&@\x94\xfeCU\x9bF\xd5?\x0f4\x9e>\xb33(@>l\xfeAX\xc2&@ \xb0\x1a\xde\x18\x070@X\xc4\x1d\xa0\xafR(@\x88\x88\x99\xb4\xcc\xa3\x10@\xe7fp5\xb8\x98%@m\x93\x15\x19Y\xd6\xdc\xbf\xceC\xdf[r\xd2%@\x05\x1dO\x98\xacH&@K\x82G\x90\xf8P/@d\xfd\xcd\x9d4\xe9\'@U\x92?3]\x0f)@F|\xda\x19\no&@\xe1`\x9d\x7f Y(@\n;T\x8esU*@\xf1\xe2\x93\xc0S\xac-@=:\xc7\xe3\xba0.@\xc0\x02\xc2\xcc\xebK-@\x02\xa3\x10x@\xea(@\x06gl2\xa7w\'@u\xcc\n\xacn\xd5&@G\xdc\xbfl\x97^%@\xf9\xe6\x91\xd7\xe5@*@\xbcf\x87\xa1\x90\x8c\'@\xbf\xbd8b\r\x87+@.y\xd5\xe5\xec\x91.@\xda)[8\xaf\xa9\'@Rs/\xc5rh-@_\x0c!>\xfd\x8f\'@"\xc0\x1a\xd3f\xa2/@\x84\xe8\xad\x07\xd0]\xf4?\xf8QU6\x0fm-@\xe1\xae\x003\x82\x8a%@FVS\xea\x03\xba&@[\xaf\xd8\xcd\xb1\xef\'@\xde\tz\x8e!6*@\xb6\xd8\xed\xe2\xffO+@O:\xd6Yg\x88\xe9?4\x7f!\x8ft\x8d*@\x8bI\x97\x91\xe3"+@\x8b\xea3\x02\xcf\xe4/@\xb7\x89\x1fWyQ,@\xf7$7`\x1e\xfd&@\xd7\x9b\xf9\xc7\xdc\x08\'@\xcf\x14\xbe\x98fZ&@qO\x84\x87aO-@\x8b\x1a\xaf\x1bY\xb9,@4&v\x08W\xaa,@ai\xbc\xc3\x00\xc0-@\x10c\x1b\xa7~j%@\xd3\x95ezE\xec\'@\xd5\x87\xad\xfa\xa1\xe9,@Px\x04#>\xc5,@\x92\x16\xfd\xb8i\x97\'@\x9b\xa13\xdeiF(@\xdb\xb9\xd4I#z(@0\x8d.\xe9\x99:-@e&6s\x9d\xa9&@\xf0\xf7[\xbe\x08\x0c*@\r\xe7\x17\xfc\xbb<+@`Dq\x8ezv.@\xb2\xe5\xed\xbaJ`&@\xf4\xbe,\x8e\xb2j&@\xa1\x9c\x00\xce\x0f6(@\xdfz[\xacFY&@\x17\x14\xcd\'\x82\x86(@(\xd9\x1c\x9dD^(@EpA\xefG\x93-@\xc66\xee\xe4\x06f/@\'\x99){\x95\\-@\x05\xfaj\xedT/-@\x86\xeb\xe3\xf4\xe6\x01(@\x89+\xf0\xf8P\xaa\'@V\x9a"H\xd4\xe3(@\xa9~\x15@\x84\xe2&@\x18\xe7"q\xe4\x88\'@9\x0cq\xa6\xc9\xd9\'@x\xbe_\x15VX)@O\xba\xc1\xbb\xec\xb3&@\xcf\xc4lHb\xb3&@\xeb\xd1\xaf[hA-@\xe0\xb1\xd6a\x9e%-@\x99\x08f\x94+\x8e(@\xc2\xa5\x89\x02\xbc\x08\x04@\xf2/\x1a1\xd4P-@[\x00\xf6\x97\xbd\x1f(@V\xe0\xea\xa5\x8e\xb8-@`B\x9e\x0b\xf13.@\x1d\x02\x88\xacT\\.@\xb9Fjk\x8b<-@\xe2\x9a\x93i\xa9{&@\xb9Fjk\x8b<-@\xceF\xe2\xd2Wu,@\xe5\xf0\\\xe8z\x08\'@\xafz.\x19Y\x11(@\xb9I\xe2\xb3%\r+@.<.\x99\xacO+@\xcb\xa7\xf9\xd3\x04\x95&@\xd7\xb6\x7f\xd5#\xd4\x1e@\xcd\xa2\xfd\x95<\xc3,@q^\x9eX\x83+\x03@:\xd2^\x87l\x82,@:\xe2\xd1X\x99\xe8(@\x0c\r\xd6\xab\x04\x10*@I\xa3V\xb5\xfc/*@\xc7X\xcc\x0c\xbb\xc1&@\x08!+\x8ch\x0b-@\xefl\x9a\x1c\x94P0@M$\xe9\xd6\xdd\x81(@\xa9o\x15\xbe/\xa1&@\x8dC\xe0Z\x8d\xe0&@\xa3u;\x8f\x93\x10\'@\x14\x99\xaf\x1ee\xce-@@\'\xfc\xd9\x05\xbc-@\x1d\x86\x16\xe3pE-@\xfaN\xf4\xb3\xe9`(@\xa0\xf5\xfd\\<\xf1%@\x99\x05\xf6]n\xb4&@\xf6?\x8bA\x92c)@\x89+\xf0\xf8P\xaa\'@\x1f\xd9\r\xb7\x8f\x90,@\x9c\xf2$\x07\xf8\x19+@\xb1\x9a\xcb\x94\xc9\xde%@,\xe1\xb8\\\xf4\xd2-@\xd9\xf8\xefYD\x9f-@\x06B|\xd9\xbd\x17-@6\xb99\x8c;\xb1\'@\xa3Z\xaaz\xa3\xf0(@\x88\x1d\xb5\x81\xb6\xac-@57W\xe1o\x1a&@9M\xf0\xbdz\x92&@\xa1"\x03\x14\xa1\xa3&@\x96\xaf\xb3B\x8b\x9d&@^\xfd\xaa\xf9\tC/@\x06\xdd\xe2\xa8+0-@\xf3\x12\xfe-\x9c_\x16@7i\x13\x81\x9c\x16*@\xab\x9b\xc7\xf6\x8fn)@\xffP\x94^To(@;\x06\xb1\xe6\xf9\xe0\xef\xbfv\x13\xd51"\xac,@\xeb\x9eV)8\r\x05\xc0\xf6\xfd\xbfB\xfd\x85%@\xa4of\x8a\xf2Y(@\x1bc:\xbe\xc8\xad&@\x0e\x01R\x1f\xb9\xac)@\xba\xfd\xf5\x149\xc0&@yyq\x86\xe9;(@\xcb\x9f\x96Q\x83\x91-@\xb6\xaez\x8d,x-@\xde53\xe5\x97\x87(@\xc8l\x04\xd7\xe6\x7f(@@\xf7\x0b\x9b\x06\xe4(@\x03\xad\xd1)\xbf\x14(@\xc4[\xb1\xf0\xe4w*@\x92\x9d\xc1\xf2\x84K)@\x99"&`\x91\x88&@}o\xa4\x1f\xdfI,@v\xc8\x1f\x9d\xd7\xa3(@\xb5\xa1H Y\xaa)@\x1c\xc8^\xf2}\xa7)@vs\xe0\xfca\x8c)@t\xb2+\x15\x17U\xee\xbf\xb6\x12\xc5,\\\xe0\'@\x852\xf8\x11\x1f\x9c\xe2\xbf\xa4c\xc76\xad\xb6%@m\x8b\xc6\xa1\xeb$\'@\xb1\xa6L\x88-B\'@B\xd4\xf6\r\x85A*@?\xa9\x13\x02\xda\x9f(@\xf8\xa8QE\x8dr\x03@\x8f)}\xc5\x9c\xe0-@\xee\xf9\xf1\x88\x8e[,@@\xbb1\xf7\x03\xc3)@\x89r\x9b\xc4\xe4R/@\xb5\xa1H Y\xaa)@\xd4|5;\xe7\xf4\r@O,\xe2\x89N\xff,@\xc8\xf1G\xf1\x9f\xc9-@\xc2F@T\x7fN)@\xbf/\t\xc7s\x8a(@\x82\x8d|V\xefh,@\xdb\xbe\xb4\xce)\xdd%@\xaf\xd3\xb10C\xc5&@\x01p\xa6\x1c\x18\xd1)@y\x18m\xff\x9aK.@\xb2\xc2@\xa01\xba)@\x9e.\x91\x1e\xc0\xb3(@r\r\x7fR\xf2\xda @/XP\xd8g\xa7%@\x81\xc6\xd7\xe8YT\r@\'\xf6)s\xf1\xb7&@\xbd\xcb\x10\xabS\x95\'@IJ-\x13e\x1a-@\x84\x8f\xd7\xf1\x8a\xe4\xec?Q\xdbT\x0b\x1a:*@\x93\xcd\xe0\xb6\x8b\xa7-@\xe2O\xd8\xcc\xc4\x9b)@=\xa8\xe03\xdcH0@\x0f\x99>k\xad\x99/@\x87S\xe5,\x9d}/@\xca\xf4\x89\x8d|\xc0-@\xca\xf4\x89\x8d|\xc0-@q\xe0+9\xd9\x83(@@\xd8{x\x8b\xe3,@\x1e\xa6\xcb!\x96\xcd&@g\xdc\x8fpXi.@4\xc1\xf1\xf8\x16\xb7(@P\x1ed\xd0\xb3\x9a)@\xe57\xc8\xa9\xef5+@LE\x14T9\xc8\'@;f\x15\x7f\xeeT(@&\x8f\x1d\xd9\xce\xdd(@\xfe\xecW.\xc0\xc7\'@\xdb\x0e3o\x02t(@\xe2<\x1dt\xcc6\'@\x81\xb7@}\x1e\x10,@>Mbws\xa5-@o\xdf<Lb\xa6.@0\xab\xd6\xeagK0@\xe1Z\x1f,\xea\xce%@\xa1}T\x05\xb0\xb2&@\xc3\xb7FTK\xa9)@\x8f\x98WGV\x99&@\x96C\xa39S\xa7,@=\x8c\xa5\xf7\xfd\x96-@LC\xf8\x91\x86l\'@\x17\xd4)\x8e\xb0\x82*@\xb2<H\x92/u%@\xa9\xa2B\xd1\x10\x08-@\x0c\x03\x02\xcd(\x84\'@\xf6\xf5{RK\xed-@\xf52\x12\xcc\x12\x94,@\x06\xa3\xd7\x8bOb)@\xa0\xce\xd1\x00\xb3m.@Qg/\xd2If&@\x8f7>\xe2\x80\xd61@\t\x0bh\xfe\xad\xd9%@\x06\x8e\xd5\xde\xc1\x91,@\xfa\x920\xe9\xb1X.@\xe1\xd2\xbfi@\x19\'@\x05\xc1{\x87\xc0\x88)@\x92\xad\x17R\xe0\xa4\'@,\xe9\xc6n\xbc=\xf9\xbfj-\x1e\xda\xa4\xbb)@\xa5\x9e\x19\xf4Yz\'@]{N\xcd@\x9c/@`\x94~\xc8E\x0b-@/\xe2\xcb\xf7\x82O&@O\xb0.\x80\x87\x94&@?\xc5\x1e\x92\xfa^)@\x88v\x9c\xe84\xa5(@\xe3*1\xb99q\x06@6\xcf\x961Rt&@BSAM0m.@r\xd4O\x19\xe0\x050@\xa92x*Wn&@\r\x0f\xa5h\x8e\xc7%@*\x82\x80\xdb\xe8\x02&@\xef\xfa\xfe\xa0\xce\xb1*@_\xcc\x81\x1b\x0fH+@J\xfdE\xd5~\x7f&@VdtT\xd7\xe3,@uj\x9d\xd4?\xb8/@P\xa3.R\x88\xa2%@\x8a\xf0\xefS\x0bG(@\x9f\x93\x14}\xfb:+@\xd94\x0f\xdek\x8b-@\x93\xa8\x0f\xb2\no(@\x8c\x06\xc9\x81\x14\xe9/@$r\xdc\x00\x02\xb5/@\xce\x94t\xa6g[)@3\xbeY\xd8\x08\x85-@0\xefY\x0c\x01\xad,@\xb6(b\x18\xd7\x90(@\x03\xfaz\x80\x9c/\'@\xd6\xa9`\xa5U\xcf%@\x19_\xd3t\xa1\xaf-@}v\x13\xf3\x0f4,@\xcd\x97\xf1+\x9e\x18,@\xed\n\xf0\xa66\x87(@I\x97\n+\x9e\xb1,@\xcc\xa1\xd9B-\x02-@\xac\xbc<;\xda6(@V;\xcesb\x06*@\xd5\xdd\xf1-\x7f\xce-@\x841\xe1]X/,@\x14\xa9\x01\xe6\xeck(@\x87;\x94>\x86\x8d*@\x9b\x89\n/\x8d\xa1-@z\x01\xceM\x90_&@\x15?=\xd6G\xcb&@sX\xaf"+\xb1\xf3?\xbf\xbd8b\r\x87+@\xf5\xf8\x0f\xb5"Y(@&v\x006\x95/&@\xffA!\x84e\t)@\xf13\x98\xf3u\x93,@|<\x94\xcb7\xfe-@\xc5\xdd;\x02\xcf\x8d%@O\xd1\xae\xd8,\xbd\'@kx\x91\xc1\xf2\xf9)@\xd4>\xc1\x1a0\t*@\xd2v\xd5\x8f\xd3\xe4,@[|\xea\'H\x17-@\'g\xf3Q\x17p-@\xe6\xd9\x1d\xa0.\x13&@!\xe8=KJN(@\xee\xbd2\x93\xb7^*@\xc2\xcb\xc3\x13\xf5\xd5*@P\x01\xe6\x8fIt(@\xb8\xb6n#\x1a\xa6/@b\xae\xcc(\xf1\xb0&@,o?\xf9<\xc1,@\xad\x88u\x07E\xc4&@\xebD\\\xfd\xf4h\'@\xf3r\xc3{\xc1\xc4%@\x8cwg4q\xc7\'@\xed\xc8\x8bk\x83\x7f*@%\x04\x1f,h\x1c-@n\xb1\x94\xa3\xa5\xbe)@\xa8\x19f.\xe57\'@\xbe\x98\x97\x02\xd5\xa1\'@\x04\xec\xebz.\x08*@#NM\xc3m\x8e&@\xa2\xba\x81\xd6\xfa\xa9,@\xd2v\x11c_/\'@\xac\x00\x1cA#6&@F\x93\xdcl&\xa9)@C\xd9\x8aY\x05\xe6%@\x1e\x81\xd8\x12~\xcf%@z\x19,\xda\xb9y\'@\xfa\x87o\x8c7:)@\x93\'fp\xe4\x95,@\x10\x0e\x05\xa5\rM-@*\xc4Rl\xc1\xb5/@\x9aw\xd4\xb4I\x80#@\x03\xf7W\xf2\x18\x80(@3E\x031\x03h&@\x0be\xa9\xce\xa6C\'@\xac\xaf\x82\x91\xa2\x17&@,YB\xa4E\xb7&@t\xf4W\x94r\x80\'@\xa5\xbd\xb3\x9d\xe2\xe5 @\xe3b33\x1c\xf4)@\x02jz,\xd6\x00+@\x82[b\tH"0@\xdd\x87\xd1S/\xc4,@\x95\xf2\x180\x9d\x02&@8\xca7D\x02@\x10@\xaa\xc8\x11\x82\xf9\xee)@\x02\xcc\xdfU\xd7\x1e)@\xd9\xf3(\xad\xb3\xfc\x0f@\xd4\xc1Q\xec\x17\xf7/@Mi).\xbc\x01)@0\x9b\xa4\xa0\xe5\xd9(@=`m\xf6\xee\xdc%@\xca\xe5j\x05\x16c(@\x18dw\xd9*\x06*@V\x95\x93\x18@\xfe-@\x0cl\x9fS%\xe7&@h\xa8L\x02[\x80-@\x8f\'\x14k\xc7++@6\x80P\xfa\xa9\x17-@\x0b\xa1\x11\x04\xb5\xdd\'@\xf1qa\xf7\xff\x9a\xf1?\x81.5\xc6\xb2F+@2\x01\xce\xa0\xe6\xfc&@>W\xfd0"\t&@\xe6\xdf\x98\xfcP\xa8\'@\x95D\xf8x\x91o*@A\x05\xf1W\xf5\x08-@\x14\x93\xa1\xdc\xbe\xff/@\xed\x93\x13\x84\x85N,@\xb3\xbd\x1a\xf20\x80(@D\xceR\xcd\xa6\xec)@\x1bh3\xd0\x1cF*@5\x0b\xfe\xa0^\xf5,@\x0e\x80\xeff\xfb\xb8,@\xcd\x05\x16\xdc\xfe\xb7\t@mz\xc3\xc8\x7f+-@U\xaaR\xb7\xdd\x95&@\xb7\xc7\xcf%L\xd3(@\xb8\xd9\xa0\xa4iU*@\xd2\x8c\x00\x050a(@1]\xa7\xf1\x0f:\'@\x1a\xa3o0\xbd\xe6-@\xd1\x96\xda6/[&@\xf1d\xb6\xe6\xbe\xd2,@Z\xf7\xf9UD\xc8%@\xc2\xc6\xa0g\xc6\xff(@\x1fF\x0e\xa3\xe6\xe81@\x86\x07,\xc8\xa41(@\xe8\xd7Ck\xde\xda @P\xd3\x01\xdeVI,@\x96k\xfe\xf9\xa5\xe7,@c^!\xd9\x1c\xba\'@\\\x18\x1f<\xc31*@:P\'\xce\xc9\x8c\'@\xbf9\n\x7f\x94\x90&@\xaa\xdc\xe47\xe5\x9b,@\x9c\xb5_\x8d\xf7t(@\xe4\xd7\xf9\x13\x99\x99\'@\xbd\x04\xfb\xcb2\xdf,@\x0b\x87\x7fY\x9a\xc3+@\xbd\xe99\xa2\xb8!*@C\x10\xe1\xff\xb6\xe4)@\xd2"\x0emk\xfa,@P\x9ex\x16\xea\xda&@\xc6S\xeeZ\xc7\x00-@JZ\xf3~\xe0\x97,@\x84\xe4>\x12E\xe0)@iV\xff\xbb\xf7Z-@\xf6\x10\x90W\xe0\x8a(@Bz\xf1i\xac\xad\x0f@_,\xf9\x1f\xf0l-@Z/\xf9\x93\xec\xc0)@koaVU\x8b,@\x88\x96\x1b\x86\x03\xcb\'@^\x83U|\x92~(@\xfeh\xc9!\x8e\xf9(@\x00\xe9\xa6fk\x07,@\xc0\xff\xb9\xbaMV.@\xae](\x03T\x0e\'@\xe0:e\xe8\xf1\xcb-@\x94\x04\xb7\xd1\xa3/-@\xaez\x03"\x15\xc9,@A\xcc\x95Y\t\xe2+@L\'\x16\xa0x\x0e\x1b@\x06>\x96l\x80\xa3,@\xe7*e\x8f\xff\xfd&@\x97\x1e\x84\xdfm\x91*@\x1e\xd38j\xa7\xb0,@.\x00(\xe3\xd9m-@\x11\xa4\x13!\x8d\x010@H"\x0c\x04\x87C)@\xb8\xa4 \xf5\xec&-@\xca\xe5\xf6tR\x01,@\xebX\xd6\xf9\xca\xc1&@\rl\x07?\x95\xbf,@c61\x0bL\xfd)@v?D1\xa8\x150@\xaf\x95}\xf0\x8fZ-@\xf00\x81O\xf3\xe1,@~\x05\r\xd3\xa2\x12*@Z\xd9\x90J\xd7\x9d\xf6?=\xc4\x88\x9d\xea7.@:#\xea\x12\xae\xdd/@HC\x84\xb0\xfd\xdf\xea?+ \xa3\x1a\x95@*@3v\xce\xf2\xe8M-@\xd8\x04K^1\xdd,@\xc3\xe1\xb9G\x12\x87-@lT\xf9\x89\xbcr-@\xa5\xc3E\xe9\xeb\xc8)@QK\xfb-X\x92.@Q\x18d\x8b\x96\x1d.@w_\xc9\x0bQ\xe4)@$}\xe7e\x99G.@v0Y\r\xb4u)@\x9c\xdbA\xf0\x83\x03*@~\xa4\x93.\xefs&@J\xb0E:\x9c\xea&@:b%w\xcbc*@f\xbc\xfe\x8eLd-@b<1\xf9\x1aS-@v\xb1O>\x87^*@\xa8ys\xd4\xc2?*@\x97+\'\xda\xec\x02*@\xa4\xe2r\xc7\xe7O-@\xe3\xc7n\x01(\x89,@\xe4\x08\x1a!\x8f\x18,@\x99\xd6\x82\xb7\xfa\x8b(@-\x010\x8f\x93[-@[\xcf\xfc\xe2\xda\xc0,@-3\x90\x82\xbda*@\xd7\xd8X\xf1A\xe9&@y\\\xcc\xa5\xb7\x05&@i\x1dA\xf0\xb0\t-@\x8d>+\x92}#-@E\xa4z\x0ex+0@)\x80x\x96\xf7\x1a0@\x0c/\xac \xe1\xa2)@\xe77\x15u\xd0\'-@\xc5\x97\xd0,;\x0f,@)$\x8b\xc2v\xc0,@8\x0eQ;\xde})@\x02\xdd\x92\xc5\x91^,@-\x8a\x15\x8eO\x05\'@\xb0\xa7\xfa\x00\xcb\xa5#@\xfd\x91\xf3\xe3sq*@x\xfaz\xa3\xa0\xdb\n@?\xfa-\x0f\xef\xa6/@,\xdf\x82[\xb85-@\'`\x88\x8e\xde\xff,@\x079C\x86h\xee&@\'D\x11\xcfw\x94(@\x99\x9b\xa3\x87\x1e\x1b*@,F]fS\xc3-@\xa7\xc7L\xdb\x1a\x99-@j\x06\xc3\xfbh\x7f-@\x9d[>\x8288.@\x89\xae\xfb>\xd7\x14.@\xdb\xc4w\xd2\x98v,@QhPb \xc2,@\xa2\x19\x89\xc5\xe0\xa7-@\xd5\r\x166\x92\xab,@\xe1\x1f\x89\xe7\xf9\x86,@a\xd7-)\xcb\x81*@W\xe8-\x02\x9fo#@\xcd\x8fV\xea\xa5\xb6-@>(C\x7f\xd6\x88*@\xf8\x97\xa0\xd6\xc7\x85\x15@\xb7\rP\xb1\xd3M-@C>}\xdfL\x97-@iP\xea\x9bq\xdb-@\xf0\x9e\xaf9Y\x0b)@c!V\xe6u\xf4,@\x94U\x8b\xb9W|,@[n\xd4\xf2\x92\x8b\xf5?\x96\xf1+3\xeb\xca+@Z\xb7j)L\xa6*@{\x81\xb0\x0bB\xb7)@x\x9c\xb7\xfa5O(@\xd0Y.\xc9\xdd\xa9\x16@ \xca\x1dC\x82\xda%@\xb6\xfd\x9f\xebf[)@\x88\xc9\xfb5\x12\xf5\n@\xc7\xf1Y}y\xa2.@7R\xaa\xeb\x1f>&@\x1ed9$\xb9\xef(@n\xda\x86\xec\xb3b,@vf\\\xa0\x0e\xbb&@\x01|\xfb\x96\x94\xf7%@\xe3Yx\xd2n\xb8\x1a@YC\xc9{\xb5\r\x06@&\xaf\x05\xfaT\xb7/@\xbd\x1f\xc9\xd8\x9d\x80/@B\xd7!4DX\r@\x01\x90\x88S\x81H(@\n\xaf\xed3\xbfQ\x03@(\xd1\xac*\xc5#+@\xccB\xb7W\x89p+@\xfd\xf2!\xc2\xbdV-@\xbc\x14\xb0\xe9)S(@\xbcou\x82\xf4\x9f-@1\xfb*\xa6\x91_\x04@V;k1kI)@\xea\xbb\xa5\xd8\xa2v-@\xf0\x87\x95\x04\r\xbd,@\xdc\xc4\xcc4\xfa\x86\x03@\x02\x94e\xf3B?\x1e@9h^,\x95x\x03@\xe7\xde\x81\xe6\xb8\xb2&@\xb4\xaa\xa5,5\t\xf0?\xac\xd4+\xa2\x13\xe3%@\xday\xb2WwM0@|\x1a\xa9X^D @eH\xc8\xc7]j\'@\x19\xadb\x15\x1c:+@\x81v\xd8\xb1\x8b\xdb(@O\xe8`\x0fq[\'@\x95\x08r\xce\x0e\xd0/@\xaeHJ\xed \xf5-@fV\x99\x94M\xbb%@\x92\xf0\xf8\xad\x18\xd5\xf4?h\xcb\x00/\x9bV*@2\x01\xce\xa0\xe6\xfc&@\xae]I(\x9f\xaf-@\xea\x14\x1b\xc1\x12\xc3-@\x1d\xcc\xe3-\x89\xe3\x05@\x00\x92\xc5\x11\x07\xf3)@6V\x1b\\\xe1O-@\xcc\x05\x7f\x88\x9al,@\x97o\x7f+\xfd\x8c.@\x88\xc9\xfb5\x12\xf5\n@\x08\x08\xd4\xd3\xe2\xe6&@\xe9B<\x97\xe7\xf0(@WY\xc3\x1bO\xfa&@a6%\xa0\xae\x8e(@\x9eU\xb3\xa8m\xee-@\xb9C\n\xda\x8e\x88.@?\x9f$\xa6iq\'@O\x06xnj\x0b*@\xa2\x8a\xfe\x9c\xb8\x81,@\x00;,k\xd5\xf0&@X\x01\xb5@\xac\xa9+@\xe0\x1f\xcc\xf4\xc1n+@\x88\xa9\x04j\x8c\x8b,@N\rN\xe2f\xb1,@\xc3\x9e\x99mG\xa8&@\xbb\xdb,\xed\x95\x07\'@\x80\'o\x1f\xe4q.@\xeb<\x1f$\x80\x1d0@8Ez\x1a\x06S0@a\xbd\xdb]H\x1c)@\x9e\xdfr_\xb8\x030@\x0f\\+k{{+@\xc8\xf4\x952\xa4\xf3-@\xf5U_j\xbd\xa3(@\xb6\xf99\xa4EX(@D\xa1\xd0jqY)@\xd9H\xb3\xa2e[,@\xf1ui\xb6\x9b\xbb,@/\x93H\x80\xfcK.@Y\x8f3p\\\xf3&@\xe2\x16\xfeFe2(@\x01h\x08Nr\x9d-@\xd3GF\xab\xed2.@\xfc\x8b\xfb\x06=Q+@wT7\xe0J\x0b-@\x1e\x1b\x81\xdf\x17\xb1-@hhV\x94\x00\xd4/@=\xc6[\xb1\xe2[(@\xaf8M\xa5B\x92+@\x89\t\x19\xafH\xd2(@\xe4\xf7f\xc4\xcch*@\xfb\xfa\x98\xca\\\x0c+@E\x17\x13\x06C\x94.@\xf1\xdf\x1d7\xc6\xbe\'@N\\\x9c\'\x0bQ+@\x82\x83~C\x15\xa7-@]\x06\xdd\x11\xca\x1e*@\xc4\xd5\xd3cyS,@\xd4\x15\x1c\xff4\r-@,\xb3\x83\x98Y\xaf,@\xd2\xb0\x003\xb2\xc7-@\x00\x86\xed\xcd\x078.@\xd4\xab\r\x97h\xbf-@\x82p\xbd P\r*@\xf5k\x80t\x8c\xa8&@\x92c\xe9\x9e\xfb\xaa\'@\xbb\x03PU\x8c\x81(@):\x9ena@+@\x19~\xc5\xccnw+@\x16\xa5p(\xc0\xc2-@\x16\xa5p(\xc0\xc2-@\x94\xa4p\t\x07w.@\x12\xb4p\xa6GK+@{\xa2,\xec\x8c@)@@\xf9\'\xd7\xbfr-@\x1d\x0c\x08P*{(@Q\x85\x9a\x95m\xf4,@\xde\xdc\x10\x93B\xb8-@\xf6\xa1\x93\x17\x93N)@\xa8\xc8Q\xa8\xadL0@2\x89\rRU\x18\'@\xe3\xd7TFaN-@\x9e\x98\xc2\xc0`[*@\xd8 \xb1)`Z.@a\x06"\x93\xd0O+@\xda\x1f&3\xcd\xad+@\xc7V\'\x9d\xc1\xcd-@0<?\x8b\xb0\x12(@Lv#wY/*@\xf1hJ\xea@Q0@\x12\x9dH\x131\xea-@d\xa1\xb1r\xfd\xfc-@\xf1i\xcb\x13_\x17*@\x19\xd5\xf6|k\x1a+@\xdb\xa9\x86\x7f\x9eg+@i\x13#\xa4)G-@H\xceX\x88d]&@W\'Y\xean\xdd,@_\x1bL2\x94\x91-@\xc0a\xed\xfb\xb1u&@\xa8\x9c\xc8SU\xbe&@\xe7\xf4\xc5\xea\xb89(@*\xa5%c)\x11(@\xa8\xd4\to?\xed\xf0?J\x8c\x92DM\x97-@:\xc3\xabD]\x1a\xed?\xe3\xf9\n\xf5\xa7\xa7)@\xc0\xd8\x8e\xab\xe350@\xc2\xafH!E\xfb,@\xd9\x9f\xd3\xe0\xa8\x0f-@_\xd2\x83~O1.@\x9d\xa2\xdc\xe3^O,@}A\xf9\xc5QH(@d\x81\xa51)\xe7 @+\x99\xf9\xea\xa8\xcb-@\xc5?\\\x1beO-@c\xd6\xca\x13\x11X*@8\xe2(\x02\x17\xac-@(\x05\x18P\x906+@\x91tI\xd7=\xe3,@\x9a\x96\x83\xa7\xfaF.@\xf8\x91\xebM\xb7\x8d)@\xa6G\xdd\xd3L\x9d)@\x8c\xe1\xa5\xe0\xe3..@\xd8\x87\xaa\xbb\xede.@\x98\xb5\x82\xf1\x9c#0@=\xa8\xe03\xdcH0@xbq\xaf\xdd\x99,@\xf63\xe1\x85\x02t(@\x8dd.\x08"\xa3-@\x83p\xba\xf2\x10{(@\xcf\x9c\xcc\x93\xb8\xd0-@\xb3aG\x12\xc3U,@\x97\x0e!Z\xd4\xf7,@\xa9C\x1a\x1b \x87-@\xd1N?\xbc\x8aj,@\xa6\x14\xbc\xbf\xffP(@<\xbf\xb5z\xe0\x94,@dR\x94H\x14~/@\x84\xdb\xab\x97\x0fp&@\x8e\xef\x97>7y&@`\xcd\xb4;\xb9\xef(@\x9cN\xa4\xc5\xb9i(@\x0f/p\xb6\x8c?+@A\x0f|\xb0;\xaa,@\xb7n\x86E\xfc\x050@\x1e\x8aY\xc5\x9fg+@J\xe4\xf6\xfa\x946#@\x16\xa2\x9b\x91\x98\xe2,@]\x06\xdd\x11\xca\x1e*@0\xa2\xd4\x7f1\x7f*@\x04>\xb4<\x86(0@\xfa\x14\x14p!\x9a-@\x04\t\x88\xf7D\xba)@\xa7\x08\x19\xf9z%(@\x90\xa4o\x0f\xbd:+@\x0e\xc9\x9d\xb0\xd0\xe7-@\xe9\x9f\xe9\x9e\xba\xe8/@\xcc\xcb3n\n\xaa,@\xf2\x98\xca\xc5\x19\x05*@\x82&+\x8ap1,@P%\n\xe3\x8e\x96,@-p\x8a\x0eb\xd5/@i\x0fIn\x01\xb8,@\xe8Z/Q>\\(@\xe7\x02elQ\x0c*@\xc2\tW\xa1=\xf8/@W \xa9\xaa6Q(@3\xa3\x96\xad\xb7^*@xD\x98O\x1f\xaa,@\xc5\x11CR\x91\x10.@f\x9e\xe0\xfff\xbf,@\xdd\xab@b\x83\xb5%@\xf8\x8a\xe9\x9d\xeb\xec-@\x0b\x87\xd9\xffl\x91&@\xfdG\xe6\xdc\x82\x8f.@\x17\r$\x82\xfe!*@g&\xa2\x18\xa6\xc2&@$"1\x7fc\xdf+@\x15y\xa7\xee\xaa\x96,@\x0c\x89@\x93\x18\xee,@\x93\xae\xb8Z\xf6t*@\xc7\xbc\xb5\xf4\x00\x03+@0kua\xde\xe1)@\xf3~o\xa2\xb2\xd6%@\x00\x94\x92\xec\x18G,@b\xc6\x02I\x11`*@^\xcf\x84[\xb4(+@\xa0\xeb\xbf\x02dD+@\x89\xbct\x93E\x18-@^&\xe8^\xcb\xb7(@\x02J\xc0\xe0\x01\xec)@/\xe9\x03\xe9\xff\xe3&@\xbc\xf0\xdb\xb0\n\xd5(@d\xb0\x97\x14\x07E*@j+\'\xbf\xb3\x08(@\x87%\xa9z!\x1c,@\x88jF_5\x13+@\xf1\xc4\xf9\x95\xc8\xea)@\x04WQ\xa0\xa0\x03*@g\x1cT\xc0T\xc7,@\xa7yK\xd6\x99h*@r\x8d^\x95:\x12+@v&KL\xb3\xdf\x1a@0\x0fb\x9e\xe9D*@\xb4\xb1\x02\x1bH\x99*@\x12\x9dH\x131\xea-@2\xa2|8Y\xed*@\xba\x1b\xd965?-@\xcc\xd7\xac\xfe\x8a\x93*@\xaa\x9b\x00:\xdd\x8a,@\xde\xc0\xb3L\xcfn-@6\x06\x0f00\x010@\xce\xce\x12\x10\x89\xd7\'@!dad$p(@)N\xf78v\x1a(@6A\x8d\xe8\xafJ*@$\xf8\xf1\x80R\xae,@\x87/\x90EHL.@\xb6\x11\xa49\x06N-@bT\x16\x01\xbb\x85*@\xc8\xc9\xbf{e\x1a+@\xa1\xf8\xbe0)\x1a+@\x9d\x8c\x8f\x0eM?.@\x9c\xb3\xf6\x999\xda/@\xb1\xdb\xc7\xc2z\x17,@\xc7\xbb\xdf\xdfF=&@\x18\x89k\xddl\xc8(@\xd9\x19d6[\x12*@\x9f\xf4\xa3^\xa4=*@o>\xab\t\xd3~,@\xc28\x01\xdeC\xa7%@\x06\x08\x9f\x1c+\xe5)@\x11\xefRiC\xb2&@\x9b\xa8\xc2\xb1\x8a +@%\xebQ\x0f\xbaf*@\xcb;\xe3e^\x03*@{\xd1\x1ap\xcef-@E13\xe9\xdc\x91)@+.\x18\xe7\xd7\xe8)@\x89\r\x9dw\xa7\x97\'@<\x13\xda\x0c1\xc5&@|\x0c\x0e?\x0b\xc5)@\x17\x1cgQ\xc2\xc6\'@\xe6\xb4\xad*+\xa8&@9\xe2R.\x82\xeb&@\xc0\x17\xeaY\x0f\xdf\'@\xb0\x0fo\xbe,\xa8)@\x07ZC\xed\xd2\x9f)@\xf6\xb9\xf2\xf5\xb6e&@\x80\xf8\xf6?g$-@\xf8\xd6\xef\x1d,L.@\x00\x05\xb19Y,0@\x0cLR\xed\xadU\r@\xdbe\xa77\x9dN&@|\xb1\x13\xe0t\x81&@\x9aDm\xd7q\x91&@\x15\x83s!\xd0\xe6&@T\x1f\x00\x80\x7f\xa6&@\xfa\x8f\xfa\x89\xbf\xcb%@\xe9\xd8\x8dv$\x19*@\xab\xd5\xa5w\xa4\xf0%@7\xe0\x1f\x99R1\x17@X\xda\xee\x03bO&@/\x14\xbeS\xe0a&@}g\x87P\xfb\xcb&@\xd2~\xae\xc9\x9c\x08)@+Qn##\x94(@\xf5\x97\x18\xbet\xbf,@\x11\xdf\x8e\xc6\xee\x1d\'@\x13\xdc\xffD\xd8\x9c&@L@\xa2/3\x16&@"\x80\x8a\xed\x1e\x12\'@|\xf23\xacu\xe4\x17@\x1b\xd9tZ\x03\xb1&@HX\x0e\x14I\xb4\x17@\xf2\xab\xf7a`\x8a*@\x98\x1f\xd0\xe7\xd3M-@s\xdf\xeb\xac\x9e\xb5&@z\x00*@o\x14&@\xc4\x8b\x81k\x9f\xe8\'@r\xbf\xe2\x00\x11h\x16@\x93L#\x92\x0f\xfd&@qt\xab7\x07\xcb\'@ \xa8 \x9c\x994\n@\xe0\xbaU\x8aK\x12.@\x95\xfe\x8e\xa7\xaa\xd0\x16@\x89iD7\x10\xee%@\xd2[\xcam>\xd0\'@\x84c\x9b\x128\x08&@\xae\xe7.\x11\xa7\x07&@\x82\xa8\t\x1b\xd6\x16&@\x8d\xb2\xbc!}\x02)@\xa2,_B\x18\xa7-@\x13\xf8\xe2\xa4\xbd\x94&@\x01\xddu\xcf\xe0W)@\xb2_\xb59\x1d7\'@z^\x94K\xa8\xd5\'@\xb7\x1a\xa2\xeb<\x89\'@=2\x9d\xfdE\xf1&@4\xc1N\xcf,\x00-@\x1a\x8f\xce:\x975-@\xe86\xc3S\xce\xc9%@\xb7\xecQ\xaf\'\x95&@\x06 q\x83|+)@"\xe2\xaa.k\n,@.\xc5z|\xd8\xcd-@\xf4\xd3\xd4\xf9\xcaK)@5\xce\x9e\xee\xdb\xcd(@\x8d\x9f\x04\x93\xa8\x96\'@\xfd\xe06/\x19[&@\xda\x0b\xa4\xf0\x85\x01\'@\xfa\t\xad\x94T#\'@\x08\xe4-67\xd9&@6jq[\rG,@\xfd\x01\xa8\x8e\'\xf7\x0f@\xe7\r\xac\xf7=E/@\xc5>\x9dM{\x19&@\xa9g\x87\xca\xa5\xdd%@h\t\xe7y\xd1\x04&@\xa0\xd6\x82\xa6\xe6{)@\t\x9fCuT5,@\x1f\x9f\x9dq\xba&-@]\x941\x9f\xd4\x83\'@\x80\xda\xec4\x19\xd3\n@\xb5\xd4aT\x0c\x90&@4\x16\xe3\x0c7:/@Q\x07[\xdb\xebc*@XI\x07]\x8b\xf2\'@d\xa6@\xf3s\xb6&@\xf5\xffA\xfbkJ&@\xa8g+\xe2Op&@\xae<\xef=]\x85\'@\xf5\xc6\x95\xfd\xf2\x95&@\x94\xa6\x9d\x02^\x89(@#Ov|\x8c\x1b.@\xe3\x82PC\xc1\xea\'@Y=*\xa6x~%@i\xc8G4/\x19&@P\xbchM\x15f&@\x85U*\xab\x9e|%@\xf8\xb8\xee\x9a\x8f\x1f)@\xdfsd\x8d#:*@c\xbf\xae9{\t&@\x0f<\xad\xb3S\xc1\'@\x18\xe5`z4\x1b,@\x01\xa5;\x00\x9f\xd0%@$4\xce/\x1bS-@e\x0bi \xc6}&@\x17\x893(tW&@?H\xfb\xfcSr&@\x1d\xfe\x0c\xae8 *@\xf9\x1d\x1f\x92\xaf\x00*@\x82O\xd0\xe7\xd4_)@9!B/\x8b}%@z\xcc\xbf\xa5\xd7t%@,\x92\x05V\xde\x96%@\xbb\xf3s{0\xc9\xbc\xbf&\x89\xdfr|\x82%@\xf9\x8f\x1f\xab\x81\x97%@*\xc6\xf6\xc1\x01\xdf&@Z\xf6\x80\x18\xdc\xbf(@\x17\xb8\x97F\x87\xc5)@\x95\xfde\xc7\xffr\'@\x03 \xbf\xec\xca\xbf%@3h\xff\xf7k\xd4&@\xf4`\x8f2\xbc]%@\x93\n\x18\t\x80p&@\xb9\xb2\x95\xf6<\xde&@~\xd7t|\x9cc(@\x17\xb0\'\xe4\x02\xe2%@I\xb2\xc0\x9a\x84~&@H\xdf\xce\nL\x9c\'@:\x88tN\x14\xa2%@\xf6\x95\xfb?\xc4\xe0,@I\x08Q\xc5l\xce%@.\xf3kh"=.@K\x93\x9fh\xf1t\x03@?\xc6t\xb2\x91\xdc&@\x93Y\x84\xe4\xb1N-@\x08!\x19\xcd\xc1b(@\xf9~\xa7^t\x160@ \xa6\'\xbe\xde\xa9%@\xac^\x11\xc1r\x00\'@D\xdaD\x82\xd8\'\x11@\xf3\xa5<\x08\x9b\x15,@\x8a\xa1\x95=V6,@\xee\x9fY\xbc\x00g,@\x98\x0f\xcc\x80+Y-@\xbd\xa1\x0b\xa2\x10\x97\'@\xc0_\xf0@2\xa8&@\xb1\xbdD\x05n\x98&@\xe7\xa4\xec\xbd|\x1d-@v\xca\x89\xdd\xc1\xd4)@\x16\xdep\xf2\xf7\x84\x1d@\xb0pPf\xb9\x96\'@\xa7\xd3\xf8|\x1a\xa0&@\x17Zl~*\xf7,@F9?\\\x13\x84%@c\x94\xa6\xa5\xa5 &@\xb0"\xd8\xd6O\xb3&@\x02\x7f\xbd\xf9\x80\x1f\'@\x1eIn \xc3e)@\x08\x03Q#\xeb\x1f\x1e@\xc2\xfc?\xcc\xae\xa9%@l\xa3\xb5\x18*\x80&@\xd3.F\ndb#@,?}\xcfy\x91/@\xfb{|%;\xa0,@z\xca\x93\x8b2,-@\x85\x0f\xa6%bc\'@\'\x8e\xae\x99\x96\xa8-@\xbe\xfdP\xd9\x9d\xfd\'@B!~7~g%@\xe4v\xb0\xb1\xd4\xbf)@\xbd? B#\x8d%@\x8b\xc6/\x89\xb2G\'@\xeal\xd9E)5-@\x80\xe4\x82x\x97j%@2\xe7!\xd6\xdc\x95%@\xea]TF\x93\x07,@\x0f~\xf8\x82\xbb]\'@\xe7\xed8\xfb5\xff,@\xf5eQ\xa4\'R\'@5i\x94<\xe8\xe5\'@\x96Eb=#z\'@m\t\x90\xb2\xe4\\%@\x0f~\xf8\x82\xbb]\'@\xe3\x90\xb1C\xad\x9a,@/S*\xe9<\xfe\x10@\x95\xde\xb9\xdb\xdb\xd2\'@\x90\xf2Fz\xd3*&@V&\xee\x8d\xd5\xe0)@\x00\x87A\x89v#*@!\xb4N\xc4\xf7_-@b\xf2\xa3\x91@[\'@\xf6 \xed\x1dC\xb1/@\xfa\xda\x04o\x07]/@\xb3,`\xab\xd2>,@\xa4\xfc)|9.-@\xf3\xf1\x17\xe0M4)@\xben\xee?\nr-@\xdd\xf0N\x0b\x1f}\'@\xa8KS{\xa5l&@WJw\xbf\xd6\x03*@\xbd\xff<\x11k\xc1+@#\xa1iV\xa8\x9c,@_\r\xb9\xb4+Z(@M8\x9c\xe0-\xf1%@5_G\xdd\xcan\'@\x82\xff[\x1b\x0b\\&@8\xc1\xe9\xc2\'q(@<\x00\x83\xd8\xb66*@\xae\xbd\xba\xa1\x9e[(@\xe8.\x93\x1e9\xd3,@\xef\'\x80\x99{a-@\xb9\x9c^lM\xa5(@k\x87\x8a\x94/Y&@s\xf9mr\x19\x90(@ju\xd1\x0fMp)@\x0e\x88i\xa9J),@-\xb3`,\xd2q/@\x82\xa3*\xf8SJ-@\xb3\x88G}\xe3*-@\x8c\xf9+)\x1b|/@8\xf3*\x8a\xcd\xeb(@\x1a\xc1\x82\xe0\x8av\'@$\xf9\xee\xcf\x08\xcf&@\xe2\xbe\x10\x9d\xeee-@\xa478\xa5\xd2\xf1(@\xcd6\xd2\xfa\xbe\x93\'@\xfa\x1d\x93\x07%\xba,@\x82}\xe1\xce\x90b(@/\x1bWM\n|(@\xd3\x02b\xe59\xbe(@\x08\xb3^e\xe6M,@\xac\x85\xc1\xfa2\xf5,@\xf6\xdf\xfdA?p-@\x14oU\x8b\x84+-@I\x0eW\xcb<\xe1(@\xe1(\x17\xbf\xd85-@\x7f\x02\x99\'Z\x14-@Az\x11\xd3\x0f\x08.@b\x96\xc8.\xc4Y&@\x8b\xdf-\xb0\xf3\xb8,@\x89\x02\xf2\x97\xbf\xec-@},\x86T\xf3\xb3\x03@y\x85s\xe86:,@\xa1\x9eF]\xcf\xf9\x03@|4Z\xbd\x9d4(@u\xcf"\xcbG\x87(@\xd4\xc5\x8a,\xb4a(@k\x11\x1bt\x9e[(@\xf2F\x12\xdeA\xff\'@\xd9\x15\xfcU\xf1\xb4)@\\\xd9v\xe6\xab\x05,@\xb0\x18\x89\x9d\xe9\x9d,@E\xb2\xb8S"%-@\xd1\xf6|\x1bs\x1e(@\x18\xde4\x171w(@\xe24\xc8\xb6\x98\xc3,@!\x8d\xb9d\xd03-@\xe1\x97?\x93\x81\xdb\x12@\xceF\xe2\xd2Wu,@\xcbv\xecl\xf54(@\xea\xb0F\x81\x9f\xb8-@\xc1mQV\'\xba\xf5\xbf\xba_\x8fgy\xa8)@\x008\x86q\xda\xec,@\x9d\xa1\xc3%M\x82(@[\x97\xd3@N\xab(@\xbf\x89D\xbc\xd9\xd4-@\x86\xc6.\xd2\xa9\x91,@\x95\xa4\xc7+r\x9f(@\x05*\r\xb9da(@f\xa2\xbe\xaa\xb7E(@\xc0\xd3\x1a\xbd\x98\xe7%@\xad\xc3m6\xab\x15*@"w\x0c\xbd\xbb\xab-@W\xed^AN\xc7%@d\x81\xa51)\xe7 @^V&Rt\x82,@\xf7\x95\xcc\xf9,d,@U(0i\xa8n(@\x17*\x1cF\xc1q(@\xd5s5\xf38^(@\xb9LM\xf4\xe7\xb1,@; C\x96\x9dq-@\x1b:;\xb7%\x85(@\x9a\x1d\xf6\xcc\x0b\xa7)@\x00\x8c\x89\x88\xac\xe2%@\x13\x04\xe7\x87\xf1\x7f(@3\xb2\xc1\x87G~)@\x19g\xac$\xa7~-@\xfeByB\x1bb-@\xd3\xba\x00\xa7\x01w,@\xd0\xd9\xed\x07*\x8b)@\xe1<}\xd3\xa4\x9d(@\xe3\xd8E)\x8f\xd7%@\'\xa1q;\t\x1f,@\x08\xaexGj\xe3-@\x0e\x0e\x97r1\x8d(@\xec\t?|\xd7\x04(@\x80\x1de\xb2o\x1c\x19@\xe0\xfa\xd3L\x98\x12*@\'\x14\xcf\x90\xc7\x19-@\xb2\xc2@\xa01\xba)@\x8f.(\xa8\x84\xb3(@n\xe0"\x95x\x17\x05\xc0O\x1c$\xce\x11\xc1,@\x15\xe6\x0e\xc8;\xcf,@9\xea3\x0e\xa7\x9b)@U\x0b\xac\xad\xd8\x9a/@Q\x1dA\xd8\xe1\x87(@#v\x1a\xf8f\x19,@\xf5\xf3\xefxB7-@\x96\xd9\t\xc7\xee\x8c/@\x9b\x98T+\x98\xcc\xf3?S\xdecr\x95V-@\x1c\xe5\xe8\xbaX\xb3/@\xc5M\xd7@*T(@\xfe\xf0Gq\x97\xd1%@\xf8\n\xf2\x18\n\xa2,@.\xad\xe1\xdfn\xa1/@\xec\xff4eC\xeb/@.\x8ak\xb9t\xf4)@\xbb\xf9D9yo(@k\xb2\x9c\xe1P\xd8-@\xb1\xeb\xe5Ww\x9a-@]\xce\xeb\xac\xfe5(@\xc66\xeb\xe0\xfe\xee-@\x97\x12\x7f\x82\x01\x95,@\x12A\x99\xd5/%)@\xca\x01\xedC\xec\x18*@^#\xf0\x0f\xa4b)@\xdf0G0\xdcx-@\xc3h\x84;G\xa9(@K\x1c\x0c$Ec)@\x10\xc8;\xad\x9e\xed)@\x9bs1\x11\x12\xd7%@\xb35D\xa3$\xca(@7A\x91\xe7\xdd\x98)@\xac\xda\xb2*\xcc\x07*@W\xc5Dx\xb2\xa1.@\xdd\xc6FG,1&@\xcf\x92v\xf2\xce+\'@\x13QsK@\xb7 @\xe6\xca\xdd\xcf\x06\xdc @\xcf\x92v\xf2\xce+\'@\xea\xcb\x00\xc0\x1d\xe4%@\x97\xa1J"{Q\x17@;\xb0[\xf2\xde;.@\x83\x82\xf75\xabH(@vN]\x91\xaa\x08\xec?\xf2\xc2\x01&\xf9\xca\x05@\xbe\x03\xbf9\xb3\xf1+@\xf0|\xf8\xe2hs\x05@\x10`G\xccj80@H\xfd\x98\x88\x9e}\x05@\xd0>\x171?\xb3.@\xd2\x03N\x02 >&@\x03\xac\x91DR\xea\x12@s\x8aM\xc1z\x82\x18@\xd6\xd5Xc\xfc#\x04@h\xb2i \xb6\xc2-@b\x0f\xfb\xb4\x13l&@\xc1\xfdrPg&(@V\x13 H\xacR(@\xa9t\xf4c\xf9S(@\xa5M\xdas\x19\xad&@\xfa\x8aSh\xad\xf6\n@\xf1\xcdbc\xd6\xf7\t@\x9c\x08\xcc*\x8a\xab&@\x89L\xfb-\x0c)*@\x0c\xdb\x18\xe8}\xbe\'@\xea\xf7\x1b\x07\xcf\xdc%@\xcd\x8cb\xa3\x13\x1c\'@\x85\xa7\xf1\x02\x95\xfb&@QU&k6O)@\xba\xd6\xad\x80\n\t.@\xd8}\xfe\x80\xad\xdd\x1b@f\xad\x1b\xab\xeeV @\xe3\xfd\xc9\xb9I\xf3+@8!\x94\xac\xa8N+@\xe1\x85SEbV(@\x08\xb7\xde\x9bh\x83+@\xad\xc7\xaa7\x15\x85-@\xa0\x01T]\xaa\xb1-@E\xcc\xe4\xa0]6.@\xe7M4\xe2H\xd5/@mo\x03\xbb?\x020@F`c\xd3\x7f\x0b+@\x9f\xdc[\xdaj\x8e+@0_\x03`my+@\xc3R6Q\xa2\xf4-@zK\x93\xcf\xd5\x8d.@?\xeb1\xa3=\x1a*@4\xe6\xef_+V+@\n\x1di[\xdfq,@\xbe\r\xf46\xb1\xa2,@\xda\x0e\xdf\xf2\xfd\n-@aVy\xbcWh-@\x05%}J\nT*@\xc3\xd9\x8fd\xd8\x89*@\x94T\xc0\xdc\xcb\xb3+@\xa2\x104\x92bF.@c\xa5\x84\xf3l\x08*@\x14\xfe(\x9b\x82\x9b+@\xf0\xf4>\x8c\xd3\xb9-@y\x18O\xc9\x107\'@\x9aP\x04\xf84\xa7\'@w-\x15\xda]=(@A\x82?\xf7\x88\x80(@* \x9a\'\xec>+@\x8523jM\xa4+@\n\x90\xb1\t/z.@9]]\x9b\xe0B)@qIl^\xebY.@8\xce]\x96?g.@?\x9c^zmK0@\x96\x07\xd1\xc1\xdc\x19\'@j\x93\x03L\xaaJ-@\xb4*\xfc\xaa\xf9\xb8-@\xf3\xe1\xeb\xa9/N+@\xdc\x80\x99\x18\xc0j+@\xfc\xb6HCc\x19,@\x05\xdf\xe6\xe9\xad\x05-@\x8e\xeaJ\x96.\xcd-@\x84\x1f\x92=\xb42*@\x1d\xab\xf8\x1b\xfb\x8f,@\x9b:q\xfbuI(@\x9cy\xa4\xac\x11\x15*@\x9b\xd7I\xbcb\x1b+@\xdc\x80\x99\x18\xc0j+@\xc7C\x0c\x10+D-@N\xb0\x94\x80W50@b\xf0&j\xe79(@\xfe&\x82\xecM\xef+@Ot\xb1\xcf}>.@\x8d|\x8e\x850#\'@i\xe2l%?\x16(@t\xe5\\w\x93\x93-@\x00\xd8\x89\x93u\xc2-@\xe7XuM\xe1y,@j\x86\xb3K\'\xe0,@F%e\x83-\xfe,@V<Q\xf7\x802.@\x1a\xfd\xc39\xfa70@$=f\x08k8,@\x84\x0e\xc33*\xbe-@\x84\x0e\xc33*\xbe-@M\xc0X\xbfLA,@M\xc0X\xbfLA,@p\x19\xceI\xebo,@\x7f&\x15\x9a<^-@\x97]\x18\xae\x13\xa9-@Y\x84\x99X\xbf\'0@\x1f\xe3a\x9d;\xbc*@\xa9-\x16K\xa67+@\xc0p`b\xee\r-@\x16zT\xf90H.@[%\x84\xe4m\xcd\'@\xf6\xe9=\x16F\x0e,@\xa0\x84\x9e\x83\xff\xb5,@\x0ej\xad\xe3\xe0\xef,@+\xb4\xd8.7\xa8-@\x94\xb4>\xf0\xe9p.@\x93@\x0e\\\xec\x83*@\x98\xe0lMd\x07-@\x82G\x0b\xe2m\xcf-@hvv%\r\xa0.@\xc2oJX\xc4O(@\xbd\x0bU\\\xe9\x87-@<@\xf7k@\xae\'@\xb1\xb2cP\x0e}*@\xee\xaf w\xeb=+@\x88"\xfaJ\x8dj.@G%\xb2\xb1\xaf\xc4,@\x94\xb6o\xc2\xc2\xe2,@L\x96{\n.\x81*@\xee\xaf w\xeb=+@f\x1f#\xbc\xc2\xe1/@\x1f\xa2\x17m\xfbI+@W\xa0\xa4\x13ss,@\x1e*\xad\xb8\xa5\x19\'@\x11&\xf3\xceq\x01*@O\xbd\x93\x00\x1b`+@D\xd7\xcf\x8d\xdf\x94,@\xe9\xe3\x97\x18\xad\x08,@E\xf4<\x9e\x8c\xae,@B\xabY[\x8f\xe8,@\xf4\xaf\xe0\xf9R\xe3/@\xd4B\xff\xc4\x85\xd9/@\xb4\xf8\xde\x1e\x1e$*@\xdf\x89\x89\x86l\x8f,@z/\xd8\x90\xbb{\'@\xf8\xf4r\x0f\xc1 +@\x89\xc7\x1a\xbf\xe9K(@\xf7\x8d?%\xd7\x02+@\xacu\xa5\xab7\xc0/@\xee\xc6T_\xb6\x01*@\x89U\x95X\x01\x16,@=\xf2\xe0\x07\xce\x04+@T:\xbb\xd9\xc4\x16-@\x84\xd6]\xe0R\x0b+@\xec\xfa\xd0XP\xd2(@\xfaM\xee\r\xc8G*@\x94\x0c\xb2\xfe "*@\xf5T8A\x99|*@F\x9b=}\xfel,@~\xf8#\xd8\xc4m\'@\xe4\x9a\xf0Q\xcd\xfe)@\x84\xd6]\xe0R\x0b+@\xe5\xb1\x1c\xbc\x1b\x17,@\xdd2|\xe7\x83(*@"jJ\x11b\x18+@\xf9<\t\x9a\xcf6.@\xc4\xcb\xa9\xa8\xf9L-@\xa8<PA\x9e\r\'@d\x01\x02^\xa9\x85,@\x94\x89H\x02\xb9.-@\xdc?\xd1\x7f\x86\x0e.@\xed\xf4/R\xb0p.@Rv4@Vj-@\xc6\x8e\x1e\x10*H*@\x9e\x10\x1d\xf8\xd2\xac,@#\xe4\xd1\x89\x19\x0c-@\x85EZX\xff\x9a*@1hD\xa9\xa2>-@`ZQTpr\'@\x8b\xd5\xc5%\xb8\xe6)@\x8bN\x18r\xeb\x11*@\x0cB\xea\xbe\x04\x7f,@\xa8Q\xb6\xcf\x98+-@\x1e>\xc9\xdb\x95\xd8/@X\x9a\xde\xe8g\xef/@\xa4\x96U\xb8\xc7\x85,@C\x9a\tBBg-@\x02y]\xd3\x167*@\xa4\x03\x8a\x9c\xfbN,@\x03\x8f\x0b\xaf\x8f\x0e-@\xa59Y<\xd1\xec&@\xa2JL\x10[2.@q{8|\xfcH.@\xedj\n\x01\xff\xbe,@\xe5=\xc6\xd1\xa7 -@]\x1f\xff\xf9\xb0\x84-@\x1eH\xc2\xf4c\xba @{\xb8\xe6\xf6\x0f\x1a*@\xf5S)\xb6\x91\x08,@\xf0\xb8\x8dCld\'@\xbct\x03h\xebN-@\xf7\x91&\xfa|\r.@\xb9\xb2`\x13\x15W.@\xa2vh\xee\xecx*@@\xffr\x19\x05\x96-@\xa50-H\xf42.@\xcc\x82\xe4\xf7O\xa7/@\xc4i+\xde\xc7\xf0&@V\xd9\x0f+\xba\xa8,@\x82\x1c\x10\xa6}\x12(@\xda\x0b\xa4\xf0\x85\x01\'@\xe7.N}\xee\x1e,@\n&\xef\x8e[H,@_\xcazp\x1e\x1a0@\xc7\x98\xf1\xeaQ\x0f\'@L8\xe01\x173,@]r\xa0E\xbfv-@W\xf5\xe6\xea.C.@{_<\x8e\x01\xe4)@\xa8\x13a*\xaf\x9c,@o\xfc\t\xf0\xad\xef\x1a@\xea\xe4 \x87\x95\x18.@\xdfsd\x8d#:*@\xaf\x8c\xc1\xc1$X*@\xae\xf8\x15\xd0\tE,@q\x0b\xe0\xe2\xfcS-@\xc1\x0fO\xb5\xad!*@<\x05>q\x19\xfa-@\x93\xcf\x89\xa7<\xc2)@\xb2\x1d\xcd\xe8\xce\xd4+@\xb9\x00\x06$+\x15*@\xea\xd8\xe0qV\xe1,@\x08\x9f\x01\xde/\xa2-@o\xe4\xdfW\xa6\xb6-@\xe2\x02V(v\xec+@\x06`\x04\x0b\x90L*@\xc9\xfc\x1e-\xf9\xc1-@\xf6j\xe4\xbd\xc9o,@?6\xa7\xf7\x19\x17,@c\x1c\xed\xe5\x8cd,@\x15\xe6\x92\xcc\xcdW-@b\xbb?\x97K\x8e/@\x1efc,\xd9\xd6)@\x19\xdb\xe5}\x8b\xbe,@.\x81\xa2\x0caN*@\xdf\xa4W\xb3\xea\xe6%@Q\x1bg7\xd4\xc5-@r\xbbU\xcba\xc5,@<C\x95\x17\xb0)-@i9K7\xf8\xb6\x02@{\xbf\xf4\xa8%\x9f,@\xef\xd1\xe2\xa1\x02`-@\x1a\xf8\xa7\x010D*@L-\x8aiC\x06,@\x92\n\xc9\xdf\x90\xfb,@B^\x82.R\xec-@\xaf\r\x05\xd1%\xe2)@\xa8\xd6K\x87V",@{=&7`\xfa-@=8~\xcf\x908*@\xfb\xe5\xe2\x96\xaa\x99,@\xe8\x8c\xf4\xb2\x95p(@\x1fa\n\x8cY\xb4)@\xaf\xca\x95\xe1\x88\xbf+@r\xc8\xbc]\x14\xd2,@\xae\x96g\x90\x0c\x8d.@\xd0G0\xf9\xe1\xf3-@0)\x03\x1c\xd7_)@\x1dE\x8b\xf6\xfa\',@o\x88\xda)\xa7$-@\xb0\x1d\x1dy\xcc`(@\xcah\x89`\x10n)@\xb5\x12\x8c$\x9eh-@\xdc\x0cH\xc6uw(@\xf4\xfa0A\xa4`)@\xef\xb4{T\xe4J,@\xa0)\xcd\xfbk\xc3-@\xef\xe1\xd5\xb3\x1d\x0e,@\xe1j\xeb\xf2a\xed-@\xc69\x85\\\xd3\t.@2\xc5:\xfa\xc1_(@F\xf1\x05\xd23\x9c,@H\x11\xb2/U\x03.@PW\xcb\x7f\x1b\x05,@MDS$\xc5\xec/@1\xe1I\x11\nt(@\x04\xe4\xed\n\x8b\xc1,@e\x04UU\xeaM-@\x8b=[\x9c\x8f\xa5)@o\xee\x9b9\xa9\xc3)@Z\xd1\xfci*\x8d(@t\xcd\xc8\xe3\xf9\xea%@\xd4\n\xdd \xa3\x9e\x10@i\x11^\xe8i\xc8,@K\x9cI\x01\xc7\xa8/@Yp#\xa8\x0c\xd3%@\x92d\xc2\xbd\x88\xae,@\xed\x91\xe4\x81\xb6@-@\xff\x98\\N\xa2{(@q{\xd2\xfa\xcd\x8c-@\x9e\xa2\xc4I\xb0\x9b-@`\xd9\x17\x0fHf(@\x9b\x93\x02\x8d\x85\x9c,@J\xc5\xda4K\xbd,@\x99\xfbD\x10J\xce,@a\x886FN<-@1\r\xfd\']\x87(@\xe8\x91 \xfd\x96\xf3)@$\\:\xaa\x18\xae-@\xf1\xc5\xfbB*\x85/@\xfd\x98\x8e\x1c\xd1\xd3%@\x9b\x93\x02\x8d\x85\x9c,@\xfa\xf9\xae\xb9\x85V-@\xb2\x7f\xc1\xd4X~-@\x08\r\x1fO&\xe7/@k\xe0\xe7\x03\x00r(@L\xddx\x7f~\x8a,@\x89\t\x19\xafH\xd2(@=@EY\x1f\x95-@\xd9<? \xf1")@\xd54\x12LXb)@\xf1\x8a\xa8N\xd2s)@\x03\xfe\xb8\xc9\x8b\xec)@\x06\xdd\xa79\xd2\x95,@\x9183\xec\x0c\xc4-@\xc8\xee\xe1r\xcf\x02\x19@\xf1\x8a\xa8N\xd2s)@>\x19\n\x81\xee\xb8)@\x144\xd1v$\\,@\x15\xd9\t}}\xd7%@\xbc\xbc}\xe4\xb3\xb5(@\xa6=\xdb\xe0g^)@\xfa\xe6GT\x13\x99-@\x8cJ\xaf\xae/\xeb-@{\xe4\xed\x18a_/@c\xff \xd3\xf64(@\xfa\xe6GT\x13\x99-@\x1b\xb2\x85!\xc8n*@x\x98;\'\x0f\x1a(@\xbb]\x97\xd4\xb9\xd9)@]\xd1\x14i\xd1z,@\xb5"\xf4\x11:\xe3,@C\xc0+\x0b\r\x9a)@\xa2d\x00\xdc(\x9c/@\x93{~r\x1f\xb9)@\xf4\xf2\xf6\x8d\xef;*@Zsl\xf9\xd8?\xec?\xab\xf3l]\xd99-@(a\x99`\x0e\x84,@VLnmv\xdf-@"\x15\xa9\x7f\xa7\xcb%@\xc0/\xd4\\\x06s,@8\xf3l\xd6\x0ec-@?\x18\xa0\xad\xe8\xd6%@jD\xba\xd0\x1a\x98(@\xffL\xe8\x90!T)@\x15\xd6\x114\xd6\x8b)@\xa81J\x9bg}-@\xac\xb6\xed9\xfa\x99-@\\\x0e\x19\xb5\x07_(@\xce\xa0\xcc\x0fG\x12-@\x15Y\x19\x1b\xad^,@\x97\xf0^H\xc2\x80,@\xe7\x1f\xea\xce\x91,-@\x02N1n\xa8\xae-@\xdc\xb7\x8d\x7f\x91\x8f,@1\xf9\x15f\x05\x17-@\x07\xcf@\x99\xb8_(@\xe0\x92\xc3\xc7Y\xd2-@\xf4\xe1\x0e|\xa9\x81(@|(\\\xcdb$&@L\xef\xb5a\xd6,(@\x14\x83\xb8\xe9\xd8\xc1(@\xe51\xd6+\x04\xa5-@\x91\x9c\x13\x80\xe6\x1c(@B\x93\xad\x8c>&-@\xd9\xeeb\xf5\xd2B-@\xcaA\x07\xf8|\x9f\xf1?\xd8\x0fO\xa7r\xff\'@\xb8\t1\xc6WD(@\xfd]8\xe7\xc4Q-@\xb1Q\x88Sz\x8c(@\x91 "\x8a\xc0\x9f-@\'\xc6\xef&d4(@\x149\x9cj\xaaU(@\xaez\xa7\xb3\x17\xb2,@] 0\x90%R-@\x85hx\xda\x9c\x96(@\x1f\xc4w\x1f\xcd6-@"\x01\x8e\x18\x96l-@\xea%\xd7Z\x11\xc2%@d4\xdbW\x93\xe4(@\xa4\xb3.\'\x01\xe0,@Z\x9bY\xbe\xdab(@\x9dV_\xab\xe9\xea(@\x92]\xfa\xf9\xc1\xb5,@>DV\xc6\x1c\x80/@\x83x\xe9\x17~\x91\'@f\xf5_\xa4\x88\xce&@s\xb0\x1c\xcb\xc2G(@\xaeL\x03\x06\xad\xeb(@\x12\x0f\xfc\xd8qv\'@n1\xfe(\xce\xbb/@;i\xe9`\xed\xbd,@\xee\x9c\xd0E\xd2q/@\xa7E_\xd1\\\x8e(@\xf3e!\xab\xa7\xa4(@\xde\x0eb,\x12\x9a-@\x85\x9a\xa8\xf3\x9aY&@v\x8b\x7f~"A(@\xd8\x04X\x19\x84\xe5\xf3?\xdd\x18\xe4x\xa5U(@Vb+\xc5\xc6\xef%@\xdd0\x13\x92Br-@\xed\xac\x1c\x97\xf3]&@\xc4?\x08k\x9d\xae/@\x8f\xda2\x8e\x05\'&@I\xd9\xf8\x00wv&@\xf6\x01\xb6m.`\'@8\x06k\xaa\xca^-@\xed\xac\x1c\x97\xf3]&@$\xcc\xac\xe79\xe3\xf2?\xe6\x9f\x94\x10,1-@ir\x87\xb2\xe9|&@\xbc:c\xa0Wa\'@\xa4\x05\x9f<\xfc\xd5%@\xaa\x81\x19\x0f\xdf^&@\xf6\x83\x87cEy%@t\xfc\x92S\xe5\xe3%@\x89\xa9\x88_;i)@cdU\xd6\xbe\xf6,@]\x81od\xd7\x06\xea?\xc2\xab\xf3Q\xe7\xf5,@n\xc0=\xe0\xd8\x93\'@\xfa\xdf\xb86\xb2w)@\xf2ldA\xd0\x93)@(\x99\xe3\x17\xb4\xe4%@\x8f\x1e#\xbc\x08\xa2\'@s\xfd\x1d\xf4\xd9\x19\x17@@\t>k\tU\xed?)\xd2\x7fh\x19\x10\xeb?\x90\x92\'I\xa8\xfa/@^\x97+e!\xfb\xf6\xbf4\xcc}\xfd\xf5^%@\xc0]\x02K\x1a\xc7%@j5C{\xe8\xfa&@\xe00.\x84\xb7r\x0b@:\xff\xda\xa8\xe5\xfa\x1f@!UR)\x97C @\xa9\xe1<\xe87O%@G\x8c\xe0\xcc\xa5r%@\x13\x01\x06\x0f\x10\x1f\n@\xfe\xb7\x1e\x833T\x0b@xN\xd9\\\x9cV&@S\xbb\x86V\xdd\xed&@i\t\xc2\xd2a\xcd%@\x07\xe2\x96\xb4K\xc4\n@\xc2\xc3\x8aI\x0b\xe5\x1a@H\xa8!/\xe7;/@sd2\xbd\xc9\x8e%@\xf8k\xb9\x92\xc0\xa4%@5BP\x97\x80I&@d}\xd3K]\x10\x10@\x1c\xac\x88\x02\xbch%@.\xc6\xcf\x06\x07\xb5&@\x92\x9a0\xdb\x85Z&@\x1f\x81\x14sKC/@\xff4G\xcb\x11\xd6\'@\x19R"Uz\xd9(@\xfbj\x03g\x85T)@\xa1P\x81z\xa7\x13&@K}d\x08\xcbN\'@P\xfc\xe1t\xa1\xc1&@~\x8a\xaa\xc0\xa0\xfb&@[\xddAA\xee\x92/@\x98h\x18,\xcb\xf8(@\xe3\xf7(jN@\'@;U\x135\xf64\'@]yX\x9aW\x0f\'@}\x1e\x07\x9dV\xd8&@\x90\xe3)\xecta)@C\x02\xddY\xa9O\xfb\xbf\xe8`S\x9af\xf3%@\xbbs\x12T\x03\x1b\'@\x83\x1e\xb7\xd4\xebG\'@ze\n\xdbp\xa9&@\xa4\x14b\xd4\xa7\xc2&@\xbe\ru\x86\xfe\xe8&@B!~7~g%@4\xf4\xea@Do(@\xc8\x8d\xa3\x85\xc4\x96\'@\xd8\xd0\xa0\xa5\xf7\xac&@\x0e+\x0e\xea\xb1\xc5)@)L\xbf\x8b\'\xde%@\xaa]\xf8@+\xc3&@z\x1d\xf7\xfa\x04\x91\x1e@\xc6t\x1f\\\x9b\x93)@\x8a\xe5 \xab\xf8\xd9)@\xa5\xd9c\x02\xbf\x94&@\x90\xd2bf\xcbm\'@\xd2S\xcen\xb8\xcd%@\tP\xf4\x06\x07\xc6\'@\x9d9+\'l\xa8&@0\x1e\xca\x07\xb7\xf5&@F\xd6\xf7\xc6\xd2})@\xab*:\xb8\xec:\x17@\x13Y/&\x97\x84&@\xacP\xd8e\x84\xa6%@\xcd\x03i\xd6\x8f\xfe+@\xfa\x1do_\xf6v&@\xaf\x16i\x9fWI)@\xf8b~\xfd\t\xe4\x17@\x06\x1a\rBjB\'@\x13\xdf\xabc\xf2\x1d\'@\x87\x17!\xbc\xcd\xce%@_\x0f\x0f\x9c\x86\x7f&@\x83\xdd\xe6sNh%@\x07\x1a\xbf \xb6\xb2&@q\x7fm%\x92\t)@\x1e-I\xca:F\x17@W54\x08K\xc4%@\x9e\xa1&\x1c._&@\xe2m\xe67\xd6\xcd&@u:2;\x02\xc0&@\xf7\xe4)\x0e\xe6@&@\xa8\xc8\x04.i\xa6&@\xef\xf3\'\x109\xc9\'@S\xaf`;\x0f\x1e+@\x99r\x92\xf8x\xad&@\xb8\xe8\xe9\xcf\xb2\xc0&@gW\xefv\x03<(@"\xab|/s\xa8&@jC\x97\x19:9)@\xf4\xceh\xc0*\xcf)@\x1e1u#\x9d\xe4%@\x13\'\xad\xc8\xb4\xfc%@\x14+\xbf\xbd{>\'@\x9b\xf7\xb4\x9a\xccG)@\xf9\xe7\xbc6\xaa\x83&@ `\x00\xe8\xb6P)@\xeeef\xfe$\xa7%@\x89iD7\x10\xee%@\xae\xe7.\x11\xa7\x07&@\x10\x07\xcb\x90\xf56\'@\xea\x7f\xce\x80\xca\xff(@\x94R\x84N\x87/)@\x1dT\xa0O\xa3\x93&@\xd5\xa8\xb4l\xc0\xa6%@\x0b\xff\xc7n:\xe5/@\xaf\xfe\xb9\x91\xf1\xd6&@1\xdeun\x887\'@\xd4P\xd3\xab\x02\xd3%@\xd4P\xd3\xab\x02\xd3%@\x1dT\xa0O\xa3\x93&@\x0b\x80\xee^%$(@\x10\xcb\xfe\x8a\x8a\x01(@h\xfe\xb5\xfc\t\x06*@\x8b\xe7-\x06%\x9b\'@\x1e\xea4,\x9e\x7f&@ \x00\xbf,\xcc\xc1%@5\x00\xe6\xbcr\x86&@\xbdi\xd9\x88\xd5\xf6(@3R4g\x92\xde&@e\x0b\xe5\xaa\xdc\xcf%@O\xc3G\x81%\xda&@\xc1^!O\xcbn&@!q\xa8\xc3\x1e{(@|h!\xa1\x9dQ)@\x11\xd0\xc1\xfb\xdc\xbe%@\xffSNK\x96\xa3(@\xb2\x19\xca3H\xb9\'@\tZA\x00\xdc\xc6&@a\xb3\xed\x98\xba\xb9\'@]I\xa5\x1a\x85\xf4&@\x11\xdakh@\xd0&@\x08C2\xaeB\xf6%@z\xfb\x05^`r\'@L\xfcy,\xb5\x8b&@a\x05Y\xf6LR&@\xb1\xcd\x08s\xd1\x04&@]\xcf\xe4/\x0e\x1b&@\xbc\x12z\x17\xac\xed%@\'\\\xd2x^\xdb%@\x8f\xc6N\xbae\xd6(@]I\xa5\x1a\x85\xf4&@\xd2\xf3\xfc\xb5\x06y&@v\xed5\xc2\x0f!&@\x99\xef\xaa\x83\x80\xbe(@\xb60i\x12\x13\x97%@\xe2\x9c~\xb3\xe3\xcb\'@\x0b\x92wf+K)@l\x80\x8f\xa9@\x9f&@\xab\xd9\xc3W\x8e\x04)@\xa7\xb5\xc8\x9e\x0c\xb8(@9\xbb\xed\xe5\x8d\xfa%@\xaa%\x92\x90\x83\x86\'@X\xa4\xe5\xf1\x01\xa2\'@&e\xa5c\xa1\x96&@\xb3\xc6\x03\x10\x85\xb3\'@\x16L\xe6\xb6\xa4\xee(@O\x97XC^\x89(@\x80\x1c@\xd0\xe1\xdb&@\x18)XXO\x96%@\x91O\x1f\x9b\x0e\xc5\'@\xb4\x99\xa3\xf1\xb4\xa8(@/}\xc0~J\xa8\'@\x9b\x87\x0e?zq&@\xce\x1d\x92\xf6@\x17&@\x11\x08E\xe9^h&@L\xd1\xc5\x8e\x91\xbd\'@\xa7j\xb7\x80\xc8y%@\x06\xb0\xc7l\xfb\t&@\x13+\x0fY\x19\xf6-@\xe6\xc7\xe9\xaf2\xc8\x05@\x1a_n\x04\xf7{\x1b@\x10\x1a\tXm\xf7\xf5?k\x04P}\x88\xb6&@\xf4\x93\xeb\xb3\\\xcc)@\xc3Nq\xb1\xeec\x01@\x85g\x88\x088\xa0-@\x86\xf4\xee\x84$!,@C\xc0+\x0b\r\x9a)@\xff\xfc\x832{$,@\x9a\xbb\xd8\x17\xf8\x99#@'
p29
tp30
bg3
(g4
(I0
tp31
g6
tp32
Rp33
(I1
(I4912
tp34
g13
I00
S'\x97Xq\x19\xf5\xe2S@\xa6\x8a\x1e\x1b\n\xdfS@\xe9l\xf6?]\xe3S@\x8d\x99\xb0\x1d\x1e\xf0S@?\xa8\xc9\x89:\xd5S@\xde\xcc\xb1\x80]\xf0S@kl\x92\x08\xce\xd5S@\x87G\x1f\xc7U\xecS@=\xae(\x1c\xd1\xd4S@[\x9c\xbd\x8c"\xdcS@\xef5\x84\xb5F\xeaS@M\xce(\xd2z\xd7S@\xf6#\x8c#8gT@\xd7)\r\x12\xfb\xe5S@0d\xc9\x7fe\xe3S@\xb4\x12\x84\xcb0\xe0S@\xe7\xbd>\x94\x8f\xd0S@\x885Y\x1e\xd0\xe5S@\xe9l\xf6?]\xe3S@\xe3d\xc1\xe2\xb3\xecS@\xa1\x06\xde\xb2\x16\xdcS@E\x98Cn\x14\xd0S@\xb8`H\xfd?\xe6S@\xac\x98\x90"\x15\xe6S@0a\xc6d\x7f\xecS@5^\x92l\x98\xd6S@\xf9p6\x1cv\xe3S@\x1b\x9f-\x1e5\xeeS@N\xd7\xab\xcd,\xdcS@\xafK\xfaT"OT@\x01JxP\xf8\xe9S@\xa1\xe0\xf5\x95]\xddS@n\x8a|\x1a&\xf0S@;H&\xa0\xb0\xe4S@\x97\xfd\x85\xfe\xcc\xe3S@h\xfc\xf3\xc7\x94\xe4S@d<I\x1b\r\xedS@\xfb\x19\x19\x16\xf9\xe3S@\x19\xc0\xa6\xa9\xac\xd7S@\xbe.Ktu\xe0S@\xe5\x02%]h\xdeS@7\xa9\x03V\x19\xe6S@\x9d\t\xe6\xfb\r\xe1S@;\xcf\x0eT\xd0\xe3S@z\x17\xae\xc1\xd7\xecS@\xf9\xcd\xce\x92\x7f\xdcS@\x19Oh\x0fglT@\x11\x93\xe3\xa1G\xe2S@\xc5\xdaq\xe7\xf6\xd9S@\xcfmb\'\x19\xeeS@Id$\x12\x0f\xefS@\x02KQ\x9f&\xeeS@\xcfUm\xf5\xc9\xe3S@9%\xaeq\xd6\xecS@\xf2\x00\xf3~\xad\xd0S@\xc5Ci\x96R\xeaS@\x07\xe4\x14\x07y\xe9S@F\x08\x9arv\xe8S@C\xba\xd0F\xe7RT@\x16\xe7\xde\xfc\xb2\xdeS@;\x06))\xd6\xe2S@\xfd\xb63Z\x84\xecS@\x9a\r\xec\x95\xa9\xe0S@\xda`\xf5\x00\xd5\xedS@\xc0\xb6bL|\xf1S@\x15\r\x9f\xf87\xdaS@\xae\xa1 \xe1\x19\xceS@\xe1J8A[\xe7S@\xe1J8A[\xe7S@\x1c\nl\x0e\xa6\xe3S@\xc0\xbb[\xff\xf1\xdfS@\xc1\x9b\xe6\xbfu\xecS@\xe1*>\xc4\x17\xdaS@\x1d\x89\xd8\xb4\xde\xe4S@\xbf\xeeV)\xbe\xf1S@d\xb5`\xa2Q\xf0S@y\xab\xa4\xb2\x0e\xd3S@\x80ZH\xff\x96\xe5S@\x7f\xefP\xc4e\xecS@o;\x8e\x017\xd9S@\xb9>\x99\xd1&\xeeS@2\xe0l\xab\xb5\xedS@\xb0\xef\x1b\x0f\x81\xf1S@ix\xaat\x81\xe9S@\xa5hW\xf8\xcc\xf3S@\x18\x04\xe9\xcem\xcdS@C\xd3\x1b\xce\x0c\xe5S@\xdar\x17\x10`\xd8S@\x87\x14j\xe6\x9d\xdeS@F\xcfP\x8dk\xdcS@e\x9b\xc4y\xe9\xc6S@\x1cy\x98/c\xe3S@V\x8f\n\\\xfa\xdfS@u\xbf\x01l\xbd\xe2S@\x18a\n\x05\xb6\xeaS@\xff\x90)\xa4{\xd8S@G-\xcc\xace\xedS@>\xf2yI\xeb\xf0S@o\xfbe9\xd8\xf0S@\'4\x80\x10.\xf0S@\xde\x8dF\xfb\xa8\xe3S@u:H\xb9\xd3\xe1S@X\x8c\xca\x0e\x87\xf3S@\xb9m\x9f\xb0-\xd6S@\xac*\x84g\x88\xcdS@\xf7\xdd/\x1e\x11\xedS@$,\xca\xb0.\xf1S@\xcf7^\xf82\xe0S@\xe5?\xd94\x1d\xeeS@\xe7/\x8a\xcf\xed\xd8S@{\x12\xff\xddV\xe4S@\xfeQ_\xc1\x82\xe3S@\xd0\xb8EyH\xe3S@nl\xd4\xa6\xbb\xddS@\x92\xd6\xdb\x8b\xbc\xf3S@\x8cV9*\x0e\xe2S@\x9d\xd73\x14s\xe8S@\xb9\xc0\x85\xd1\x9e\xdcS@O\xfb\x80\xd5W\xeeS@\x87z\xf4\\\xe0xT@~sV\x1a7\xe4S@\xd6p$\xcce\xe3S@$\xf5\xc6E\x84\xe4S@My\x07V9\xedS@N\xd8\xa9\xdaD\xf1S@\xe8,ZS\x9b\xf0S@\xbb^\xd2\x94\xce\xd2S@~\x0f=\xba2qT@\x03%\xbdQ\xd8\xe8S@y\xbf\xb0\x16\xdf\xe2S@\xc9\x9b}\x9e\x82\xe1S@\x06B\xdd\xd3\x06\xf3S@\xe6\x80Y\xff\xd4PT@\xbdH\xf4Dg\xf1S@X\xe4Y\x98\xa9\xedS@\x94O\x06\x1b\x80\xdaS@\t\x81nx8\xf1S@=\xa1\xa7\xf5\x80\xdbS@\xe9n\\D\xa4\xe0S@8\xc6\xfc\xfa\x1b\xe3S@"*\x10Cg\xdaS@\x1d_\x94\x84d\xd9S@\xedP=e\x89dT@w\x82\xc4\xbd\x17\xf1S@1\xff\x85C-\xf1S@\xdae\x15\xa1\x17\xe9S@;\x99\xd1\x81\xfb\xf0S@5#\xf7\x0f\xec\xe3S@H\xcc\xd3\x9a\xcc\xe2S@ \x88\xd3\x82\xba\xefS@\xea\x08\x1b\xc2\x16ST@\xfa\x1d`\xe2E\xd9S@\xdc\xe2=\xee\x00\xe8S@#\x91\xb2\xab2\xf4S@O\xe6m\x1c\xfa\xdeS@\x1c\x90\x1e\x9e\xa6\xd2S@\xed\x18\xab-6\xedS@\x05\xd2w\xf9\xbc\xe2S@\xd7\xea0b\x90\xddS@\xdc}\x88\x15\x08\xf1S@\'q3\x05F\xebS@o\xc4N\xday\xeeS@\xda\x08\xf0\xfe-\xe3S@Ej\x9a\x97\xda\xedS@(}\x83\xe9\xf2\xefS@\xe4M\xfe\xf7\x85\xddS@C6z<\xfe\xdcS@%E\xc5\x94\xc0\xf1S@6w&0\xec\xf1S@\xaf\x8ft\xf0\xa1\xddS@\x1c\xa1c,W\xe4S@\x8e\xb1\xad\r\xde\xf2S@t\xefS\xe2\xc4\xf0S@\x1a\xbb3\xa1\xef\xceS@\xd9\x1fM!\xf7\xdcS@pu\x06+\x00\xd7S@\x1c\xa5\x05\xa6\xeb\xdcS@\xa2]\xf3d\x96\xe3S@\xd6\x98\x9fBT\xd4S@\x88\x93\x9c9\xda\xe2S@R\xfbT\xb0\xec\xceS@\xb720}\x00\xdaS@\x1d\x89_\x84q\xe1S@\x8c[\xe4\xc1\xda\xe2S@\x8c\xfc\x9e\x96\xcd\xe4S@\x8a\xfc\xa9\xd9hTT@*\x9dIe\xc6\xceS@iLt\xc9\x9b<T@\tO9\xcfF\xe0S@d\xca\xa0\xc5l\xebS@Y\x1dKfP\x7fT@=\x9fM\xa7\xab\xe4S@\x890\xd8\x0c\xaa\xe4S@\xdb\x82H\x06\xef\xe9S@\x10\xfa\xab\xe3\xe0\xeaS@\xf3"\xeaev\xceS@\x06\x0bm\xee\x0f\xe8S@\xde\xb3\xe3\x88\xb5\xe4S@\xce\x10\xe4o\xd2\xe4S@l6\x84\xaf\xe5\xe3S@{-:[K\xe3S@\xd6F\xbd/"\xdaS@\xc5\xa0\x87\xa7\x92\xddS@\x96t8?J\xe7S@e\x90\x81f\x8e\xd5S@\xf3"\xeaev\xceS@\xff\x12X\xe6\x01\xd3S@YMr\x9a-\xd7S@\xa9\x01$\xda\xe1\xf1S@%~p\xfa\xc9\xf0S@\x19\x9e+\xed+\xe7S@\xc1]\x97\x1d[\xebS@\x0e4\x14\xdb\xc6\xecS@\xa5:v\x9ei\xecS@v\x93!\rU\xecS@v\x9f\x15\x8b\xd3\xdbS@3\x97y\r\xf2\xe3S@O\xa5C\x1a\xff\xf3S@\xdb\x91\xe5\r\xdc\xf1S@\x8c\xa1\x88\xa3\xba\xe1S@\r\xadY9\xa1\xddS@\x81\xf3\xbc\xa4o\xe1S@~S\xbf\xd1\xe2\xdbS@\xce\xe9\x8a\x92]\xd4S@\x9d\x06b\xc3\x8a\xe6S@\xb4\xebAA\x1d\xe4S@\x8e?}\xb0\t\xecS@\xd7*\xb3\x91\xd5\xe8S@\x0fiS\x08\xab\xdcS@\xdblt\x04\xea\xdbS@\xb2~\x10ac\xd9S@H\x8fT\xc5C\xddS@\xa5>\xbe\xe3t\xe1S@P\r\xf8\xd9\x90\xe2S@9*\x7f\xaeW\xe9S@\x99\x8e\xccB3\xecS@\xe98\x02}\xdc\xe3S@\xc3\t\x9eP\xa3\xf0S@Md\xf7L\xe6\xceS@6\xf4V\x9e_\xdaS@5\xbe{\xda\xb4\xe2S@\xbc\xce<9\xe3\xdfS@\x0c\x92E\xe6I\xe9S@;fMN\x84\xe3S@\x83\xb4e\xc2,\xdcS@\xb3\x04\xe3\xa1\xff\xd6S@\x08x\xfc\xbcj\xe2S@H\xe6\tD\xba\xebS@1^)\xd8\xda\xe5S@9q&x\xbc\xefS@"T\xba\xfc\t\xe2S@F\x10\xde\x17\x13\xe4S@!N\xc5\xfe8\xe5S@IU\xfdy\x0f\xe1S@C\xa0\x90\x88\x9a\xecS@\xcc\xf4n\xa8\xab\xe9S@w\xc5\xb5{\x81\xe5S@Ej\x9a\x97\xda\xedS@\x0c\x02\xb0bK\xe0S@\xfb/D}T\xf0S@\xbdd\x8aQY\xdbS@\xefH_\xc54\xecS@>\xd3\x84\xfc\x03\xcfS@\x1b\xa4\xc6!L\xd3S@\xad\x0eC\x9fx\xd3S@+Ar+$\xe4S@\xfa\x9f\x0eK\x8b\xe2S@\xa6\xf7\r\xabl\xd7S@;j\xa0\x00\t\xeeS@\x97\xa1\x1dz\x14\xecS@\xa0y\xa0\x07\x14\xd7S@\x8e6&\xfeE\xeaS@#\xb5\x91o8\xe4S@\x95f\xcf&\xd6\xe5S@\xc7\xec\xb1e\xb5\xd9S@\x8e\xe5\x8e;0\xe1S@IEv-\xcd\xe1S@\x9d\xe8\n\x9f\xa6\xdeS@\x9a\xdc\x9e\x97\t\xe2S@\xf6\x8e\x1e?\x8b\xdeS@\x06c\xab\x96L\xe0S@\x93^S\xc4\xd8\xd6S@~\x0c.\xeb\xef\xe7S@p\xfeI\xd5.\xe0S@\xaa\xdd\xc9\x11\x1a\xd7S@k;\x02\xaa\x1e\xdeS@Q\x0f\xb8c\r\xdfS@_\xe0\xea\x8b\\\xe2S@\xb3\x80+\xc9S\xe9S@2\xc4\x8f\xdfy\xeaS@\xa4\xe6\x1b\x84\xa8\xeeS@\xff\xf6\x8d6\xdd\xddS@3\xa2Ji$\xdeS@\x94\xbd\x96o/\xecS@\xf9\xad\xde;\xf1\xdeS@g\x18\xea\xd5\x15\xe2S@\xc3\xeb]B\x8e\xdaS@\xe4cH$%\xf1S@\xf5l\xd6Lj\xe9S@;\xe1\xfbH\x0c\xecS@$\x08\xe5\x1fq\xe3S@\xe8\x89\xfd\x821\xe3S@\x1c\x98\xcf\x88a\xe9S@\xa7b\x15+\x7f\xdcS@\x0c\x01\xe8\xdd\x08\xddS@\xbb\xeb\x9f\xbc\x04\xdfS@\x88\x17\xf1\xd5\x99\xe9S@\xb4T_\x15R\xf1S@:\xbe\x1d\x8d\xdb\xe7S@\xfb\xf2\xa8/k\xe2S@3\x96\t\xd7O\xd9S@L\xd2d\xc8*\xd9S@\']\xd9t\x0c\xd5S@\x82\x12\x19p\xcc\xd7S@VL\xbeg)\xe0S@K\xde\xd6kE\xe1S@\x94\xf3\x92\xb1\x04\xf6S@\x82v\xb6\xc6FQT@\x07Gg`\x07\xf2S@\xecX\xa7.\xa2\xd6S@[\xd5\xc0\x17\xcc\xd7S@\xe6G\xda&t\xdbS@:^\x1cM\xea\xe1S@\xd5p[\xd4?\xe2S@9\xad1!,\xd9S@Fd]8\xf4\xd7S@\xac\xc2\x13\xe7D\xdfS@\xcd\x8c\xfa\xcaS\xd5S@@\x986 ;\xecS@\xb3l\x87"\xa4\xe7S@\xb1\x83g\x05\xeb\xefS@\xb4\x9a\x9dLq\xe0S@\xc6~\t\xc8A\xe1S@\xf4x\x97\x86\xc7\xf0S@i\xec\x01\xba\xe5\xdbS@\xa2\xb0N\xb9\xa8\xd3S@\xb4\x94q#=\xdeS@\x07\xa2\xae\x9e\x9e\xd3S@\x02U\x86\xbe\t\xf6S@\xbc\x91.%\xc9\xdfS@\xa7\x9c\xb4$N\xe3S@\xc0~I\xe6e\xeaS@\xbb0{[\x17\xdeS@\xe2\xd7\xa0\xd9\xf6\xd0S@\xab\x7f\xd8\x07M\xdeS@>\xc7\x9a\xb7\xb5\xdbS@5z\xbc\x01\x13\xe2S@\x8dq\xd6\xa9&\xe2S@\xc6Z\x14f\xda\xebS@)\x82\xd8\xe8\xbe\xe1S@\xa5XY\x02\xc6\xedS@~ek\xf2\x05\xd5S@\xa0];a3\xd9S@!\xc0\xd2nz\xe5S@\xc3\xba3"\xd3\xd9S@\x1fT\xc8\x93\xc3\xd6S@r\x0bv,\xb0NT@\xb1<\x1e\xd2\x99\xeaS@kd\xf7\xa7"\xe7S@@\x9b\x8e\x0f\xd1\xe8S@\x9as\x1f$`\xe5S@R\x9eD\xd8\x89\xdcS@@i\x81U\xb3\xe6S@\xcf\xf1\xf9\x02C\xeeS@V\xc5f\x84\xa8\xeeS@?\xc1h7\x19\xdfS@\x97\xfb8S\xf7\xf5S@\xd6\xa4\x1d\x9b\x9a\xd2S@B\xd9d\x03\xdd\xf0S@acLgr\xe9S@\xe8\xc9\x98B&\xdcS@|O@\x0f\t\xd6S@4\x85\xf7G8\xd5S@\xf4Z\xe2\x02\r\xd4S@\xed\x1f0qX\xe0S@\xd1\xab.\xbb\xe8\xe0S@\xc1\x00\xa2\xc7j\xdeS@l\xbfa\xe9\x8c\xdeS@\x92\x9f\x07\xdbq\xdfS@\x88\xf1\x87/\x98\xd7S@\xd2\x99\x03\xec\xcb\xdeS@\xda.c\xca\xc1XT@\xff\x15\x93\xf7\xf1\xf0S@\x1fl\nB\xfc\xefS@\xc9KZ8\xf0\xddS@K\x9e\xb5\x84\x9c\xe5S@n\x0b\xfc2u\xe5S@\x16\xed\x9b\xd5\xd5\xf5S@!\xf0g!\xde\xe2S@f\xd6\xa5\x1d\xd4\xebS@\xd7d7$\x89\xdbS@\xce\x07\xf1\xbbP\xd6S@\x91H+\xa9\x08\xe6S@\xfe\x13\x00W\xc0\xdcS@\xc5\xe0C\xef\x1dST@\xcaN\xe4\x15\xe2\xcfS@Ca\x0e\xd8\xa2\xd7S@\xb1v\xe8f=\xdaS@\xee\x93\xa2\xf0~\xdeS@\xfc\\T\xf9\xa0\xd6S@\x13RZ\x11E\xe1S@\xdd\x17FE\x80\xdeS@&Mo\xf3:\xe2S@\x8a\xa6~\xccF\xe2S@\xa1a\xdb@4\xeeS@\xc0\x18f\x10\x19\xe5S@\xf1\x02\xbf\xcec\xd5S@\xac\xaf\x93\xafg\xe4S@-\xc7\x0e\xd69\xe2S@7\xce\xc5\xb8\xe8\xd9S@|K\xd4f\xc9\xd6S@\x1d\xe1\xad\xf5C\xe1S@\x9ctg\x11\xc6\xf0S@\r\x08\x88X\x93\xcfS@`QG\x88\xfbNT@\xdd\xba\x87\x922\xe2S@_\xa0\r\xb2A\xd4S@\xdcr\xc6\xff\x80\xd9S@\xde\xc8\xc7\xcd\xb1\xdbS@\xd8\xf0\x90$o\xdaS@\x0bD\x87)\xd6\xd8S@\xf9"\x8f\xff\xae\xebS@\xbc\xf6\xd7\xbd_\xe2S@\xc4\x13\x88\x8a\xfd\xdcS@}zcE&\xdcS@\x9es\xf2sr\xdcS@\xedQ@\xd1\x8e\xebS@s\xd9\xfd\xb2\xd6\xe5S@\xd8<T\xdc\xfa\xd7S@D{o\xc3\x9b\xe7S@s?\xba\x8em\xedS@\x92\xfc9(\x84\xeeS@\xc9\xe3\xca\xf2\xb6\xdcS@R\xc0\xbc\x06\xcd\xebS@\xb6\xcfw\xe6\xf2\xd9S@\x97\xd3\xff\xa6\x82\xf0S@S\xdb\x15\xf1i\xe4S@\x15\xc2jY\xc8\xe1S@\xb6N\x80\xce\xf5\xd7S@\x17\x1e\xe8%f\xe2S@?\xca\t\xde\x15\xe1S@t\x06\xa4n\xbd\xdbS@\xa1\xe3\xf6\xab\xd5\xdaS@\xd8\xf0\x90$o\xdaS@9pf\x10\xb7\xd9S@~C\x15\xbf\x11\xedS@\xa5\x1cK\xe3\x8b\xceS@SX+\\`\xddS@\xc0|ej\xd6\xdaS@\xda\xa9\x11\x89\xd6\xe9S@"\x1c\x8c\x00\xd6\xebS@\xd7\x9a\x9a\xca\xdc\xd8S@\xbc&Y\xc5w\xe2S@8\x89B\x88]\xe2S@2;}~\x15\xe2S@3\xb7\x91vT\xd3S@8\x9cu\xec\xdb\xe9S@\xf8v\xd0\x04\x10\xdbS@\xb8\x8e\xb4@7\xd9S@DY\x95\xf1\x8c\xdeS@\xe7\xdc\x03Pm\xdfS@\xe53\xf1n\x82+T@\xb3\xd2\x93\xe2\xecyT@1\xff\x88\x9c\x0f\xdeS@6\x9a\xb50*\xedS@\xe8\xf8\xb8B\x89\xdaS@\xd7\x7f{\xb2\x14\xd8S@\xf6Z\xb4\x8a3WT@\xfb\xa5\xea\x90b\xd8S@\xf2\x92?]\xd6\x8eT@B3\xb0S\xef\xd8S@\xac\xe3\xa8\x10\x11\xd5S@\xe7\xa8_+R\xddS@\x8f\xb4^8n\xcfS@\x9c\x92\xd5V\xe8\xe1S@\nq\xdd\x03\x18\xe2S@0\xb5_\x19\xc4\xe6S@(l\xa0\x03\xf9\xd9S@/\xee\xa7m\xee\xddS@G#59\x93\xe7S@\x0c\xd2|)\xe2\xe1S@G\x1bB\xa2\xed\xe7S@\xc89n\xb2\xd2\xe7S@\xe0\xc4\xed\xc6\xf9\xe0S@\x88\xa8\xdb-W\xdeS@Zy\xce`]\xcdS@B| \xf5}\xf0S@\xd3\\ +#\xe1S@\xf9\xc7X\x1e/\xe3S@\xc1\t\x82\x89z\xddS@\xc2QW\x00\xf3\xeeS@\xce#v\xd3?\xdcS@f\x9d\xb0\x82\x9e\xd9S@8*\xa0\xaeZ\xd9S@|\xeb\x1du:\xecS@\x00\x89\xea\xe3\x81\xe0S@(\x1e9\xce\x96\xe9S@\xf5\xaf5(`\xe8S@m\xec\x08+g\xe6S@\xd1\x00\x19\xb5\xda\xebS@\x0b;V-\x0f\xeaS@\xa9d\x0cH\x1e\xdaS@\x9a\xb1\xae\xce\x1b\xdcS@\xcf*\xa5[Z\xd7S@__\xc6\x0b\xe7\xd7S@\xde\x0cN\x8e\x83\xdcS@\xe8g^\x97|\xe0S@\x92\x08\xe7+\x17\xd5S@\xea\x9a\xa4q\x9b\xdbS@\xf07Q\xdcA\xe4S@\r[6\xdf[OT@\x8f\xfb\x02@\x00\xe6S@\x01\x93D\xbd\x19\xe9S@:\xb1K%M\xf0S@6\x93\xc9S\xb3\xdcS@\xea\xdf\xc2R\xf3\xe5S@\xf7mk\x17\xce\xd5S@\xeb\xa5\x14\xcd\xaf\xd7S@F\x9b\xdf\xee^\xd5S@\xe2\xe8\x1b\xe7w\xebS@Y\x88\x95\xbdH\xecS@\x17\xd8\x0b\xfe\xa0\xeaS@\xf7\xffv\xddu\xdeS@U\xb4\xde\xcd\x0f\xeeS@\x1d\x82\xf2\x8f\x1e\xf1S@\x1c\x0e\x83\xac\x8a\xe4S@\xf5SI\xf5\x92\xe2S@\xc7"t+\xf6\xe8S@D,W\x0f\x8e\xdbS@\n\x84\x92\x9f\xf2cT@u\xf9=pT\xe5S@\xe5\xfc\x0c)\xee\xd8S@t\x18\x87=\x8c\xd5S@\xd8\xda\x19\xd1\xad\xf5S@l\xaa\x01\x9a;\xeeS@\xb7a\xab\xc6AOT@\xe7\xa8_+R\xddS@(\xe2\x85\xe8u\xddS@p\x07\xd0\x19\xdc\xdcS@/.G\xa9\x88\xe4S@\x13\x12\xde\xb9,\xf1S@P\x9c\xb4\xfb;\xeaS@\xac\xbdXbv\xd5S@\x1b}b\x05\xda\xd6S@\x89\xc3\xffWN\xeaS@\xbd\xb7\xd2\x9d\x82\xd8S@-\xd0MW\xfd\xe2S@P\xb8\x1fQN\xe5S@\xba(\xa5a.\xe1S@\xa2;\xac\xb1\xca\xe0S@\xd7\xdb.\xc3q\xf1S@\x9dz\xddDw\xdeS@\xd4\x0fq\xff\xa4\xddS@D\x0e8\xceo\xd5S@\x0f\xf0`\x9d\xe2\xd2S@\x1d\xc9\xb8*\x9c\xe8S@z\x98\xc61\xcb\xf0S@W\t\xf1Z|\xecS@\x07.;\xb5\xa2\xd9S@U",{\xfa\xdaS@\xa9k\xf1X\x8b\xd8S@\x95-\xa4Ca+T@\x02\xf9#J\xc9\xe1S@\x8a<\xa3\xf0\xa3\xe0S@\xe6\x82\xb3Ig\xd5S@\xebJSm\x94\xd2S@\x00\x03\xfa!\xe4\xecS@\x01\'\xbe\x92\x02\xe9S@)Fx!\x80\xedS@N\'5\xd2\x11\xecS@_OEx+\xf1S@q\x16\xccy\x0f\xdbS@n\xff\xe8\x91[\xd8S@Q\x9a`\xc2\x0c\xeaS@\xee\x05\x9aK\x97\xeaS@\xf0bmr\xf6\xf3S@T\x1a\x8f\xe9h\xf0S@P4\x07r\x85\xe7S@\xf7\xb3Ux\x9d\xe5S@\x06\xfa\x89P\xa7\xe3S@}\xd74\xb7\xd0\xd5S@\xd3,7\xbc\xca\xefS@+\xd6\t\x11{\xdfS@e\r\xa2u\x93\xd4S@\xfd\x0cxm*\xd9S@I\t\x84\xc6\xe0\xd4S@\x14\xe3\xcd\x9fv\xd4S@\xcf\xaa\xfeY\x84\xd2S@t\xf5\x11g\xc2\xceS@\x07=\xec\x12W\xd8S@\x96\xf1\x03\x10\xb5\xe8S@\x00\x1b\x08B\xb2\xdcS@(\xe2\x85\xe8u\xddS@\x9c\xa7\x14\x9a\x9b\xe0S@\xf1\xa8\xc5\xf4P\xebS@\x11\xfeK%\xd1\xdaS@\xe6\xcc\xc8\xf1\x0f\xe6S@H\xc9$8\x11\xe1S@{3\xed\x14\xbd\xecS@%\x8b\x83S\x91\xf0S@\xe4yg\xe3-\xf1S@ x%r\xda\xd7S@.\xed\x84\x93\xaa\xceS@\x18-\xe3m\xf1\xddS@\x00\xe1\x05\x97\xef\xdeS@\xca\x8d*r8\xe2S@K\xafp\xbf.\xd4S@\xb0\x89\xa0\xd9\xd7\xe5S@\x08FL\xc6\x9d\xe5S@G\xe1\x1d\xec(\xefS@\xacJ{\xca\xef\xdaS@\x03\x8d\x86+\xa9\xe1S@\x11\xb53\xcf\xe3\xe0S@\xdf\x94I\xb3\xc6\xdaS@\xf5Gh\x14S\xddS@\x9cm&\x82^\xdfS@M\xa4C\x0cP\xdbS@\x1d_\x94\x84d\xd9S@\x07\xb5\xf1kb\xd2S@\xd0%\x01\xebv\xe2S@\x9d\xc2\xf8u\x1f\xdaS@\xf0\xe6\x0f\xbc\xa5\xdfS@\xcb\x8dD\x10\xa4\xdfS@(;I\x97\x8e\xe1S@\x84\xad\x91\xe31\xebS@V\x89u\xdaa\xd2S@\xd8B\xcb\xb2\x8d\xe3S@Fo\x85\xc6\x87\x1bT@L\xb9i\x99t\xf1S@\x9b\xd9\x9c\xd4\x11\xe5S@\xd7\xdb.\xc3q\xf1S@F\xcd\xf8>\x1c\xebS@\xf0\x06D\xb0\xd7\xdeS@;\xdb9a\xe4\xdeS@6x\x06\xaaa\xdeS@\x8e\x0b\xf2\x1b\x94\xd9S@N\x99\xca\xb8\x0c\xf1S@\x13:O\xc5-\xe6S@\xd0\x8cXpx\xe5S@\\"\xc5\xd6\xd2\xd7S@\xa3Dk+\xa7\xefS@\xc4-\xd6C\x91\xefS@]cma\x1f\xe5S@\xe9e\xe5\x1e\xb8\xe8S@P?z\xa9\xf0\xcdS@\x8ef\xb5\x81\xc2\xd2S@\xb1\x08Q\xdc\x96\xdbS@\xf5\xeb\x18t\r\xdbS@;M9\xa5\xc8\xe6S@\x05\x1c\x07\xe7\'\xe5S@\xe7Pi\xc7\x80\xe2S@)\xf5\x85\xa4\xbd\xe0S@\xb4\x19\x18\x16Y\xf1S@}\xfc\xe6\x0c\x17\xe2S@#\xc0\xffQ\x91\xe5S@d\xe0$Au\xe1S@6{\xc9Bc\xd8S@\x9b\xc0\xabG\xe6\xdeS@\xcfR\x1d\xe4\xca\xdeS@U\xa2MQ\x17\xd4S@m\x8d\xfeiNqT@A\xac\xfb\xe7\xeb\xefS@^7\x1c\x1a\x18\xd6S@-\x8a\x1f\xd2O\xdfS@\x128n!\x16\xe2S@\xca\x1c\xeb\x8a\xec\xe6S@5\x84\x01\xee\'\xdeS@\xc1\x1de\x03\xf5\xddS@\xbf\x14\xdbU\xce\xdbS@\xdc\x19Z\x0bP\xe4S@\x89\xbeL\xd7c\xd7S@w\xbeo\xa0g\xd4S@\xc1\xbf(\xe2\xe6\xdfS@\xdf\xfd\xbe\x0f\x8f\xeaS@\xb8$\x02\x8c\xca\xd6S@v\xec\x9evp\xd7S@L\x8b\xc2\xbb\xfe\xdeS@(\xe0\xd1\x8e\x18\xdfS@c\xff\xfc9=\xefS@\xffU\xd4\xe0\x0b\xf1S@\n\xb6>\x174\xd6S@\xcfR\x1d\xe4\xca\xdeS@\xb9JP\xf8\x80\xeaS@\x1d}\xa0\x82\xc6\xd6S@\xc9\xeb\xca-u\xe3S@\x8e\x1ae\x15Y\xdfS@\xc7\xba\xe4L\xce\xddS@\x8f\x9c\xb7\xfe\x00\xe0S@\xbe`\x16\xf2\xf9\xdeS@\xbd0\xca\x01\x93\xeaS@\x00\xf3\xd5)x5T@\x93n\xe7n\x14\xe0S@X\xd3\xaf\xa9\xf4\xe2S@e\x01]1vhT@\x97\xfd\x85\xfe\xcc\xe3S@\x85\x9a"\xfd\xcd\xd9S@Ld\x97\xdf\xc7\xe4S@\xf0\x7f\xab\xa4\xa6\xefS@\xabjr\xa3i\xeaS@\xcbL$\x11n\xd9S@\xdd\xde\xee\xdf\x16\xddS@\x87\x12\xf0zu\xdeS@RUH>\xc1\xdaS@\x80\xd4\x0e\xd0K\xcfS@\xcd\xfb\xa5j\xa9\xd9S@^\xd5V\x81\r\xf3S@\xa0\x87\xa1\xedA\xddS@\x08\xa1\x8fv\xde\xd7S@\x10\x08!\xe6\xb5\xddS@\xed\xcb\xadr\xd1\xdeS@\x98\xa1\xe2,\xdc\xe2S@\xfe`]a\xa7\xeeS@\xa2\x8a-6\x1d\xd9S@\xcf\xa6\xf6\x1c_\xf1S@\xf9\x05\x80\x97J\xddS@\xff\xf7\x02\x0e\n\xcdS@\x00#\xac\xea\xfc\xd1S@\xc1"\x844\xbe\xddS@P\xb3\x1b2p\xe2S@\xb7Y\xcc\rk\xdfS@;\x1b\x8d\x93\xb0\xd0S@\x06\xfa\x7f\xc0z\xd8S@6\x84\x1b\xa2\xfe\xefS@\xb6\xe2=M\xab\xe4S@i\xd9\x97\xc4\x15\xe7S@\x9fN\xbe\x1b\xa8\xd5S@t\xeb\x1d\xcc3\xeeS@n)X;\x8a\xe4S@Y\xa2\x02V\xcaXT@\x7fq\xb9\xcc;\xf7S@uu\x85\xc0\xea\xf1S@\xf8x\xc4-\xbb\xf1S@\x19I\x87E5\xdaS@\x12\x96\xc3g\xaa\xd0S@\xaf\xfa\xcd\x06\x8b\xd7S@\x01[\xb6\xe4\x88\xdeS@\x90\x10\xd0\n\xcc\xf3S@@\xdf\xba\xccd\xd7S@\x0b \x88\xc4.\xebS@\xd0\x95\t\xcf\xa1\xe3S@pl]E\xf9\xdbS@#v5\xc3x\xe2S@E\xb2\xf3<\xbdlT@\xf0\x93\xd0J\xc5\xf4S@\xcb\xd9\t\xa8\x12\xeeS@bOh\x9d\xb1\xedS@\x01\xae\xb0\xdc\xbb\xd6S@\xdb\x8diwv\xe1S@S\xbc\x7f?t\xe7S@\xe4\x9f!-\x88\xe1S@\x90P\x88\x88\x89\xf1S@>\xb3\xdd[\xa9\xe4S@\xe2(q\x11\x9d\xf1S@^\xa9&|\xea\xecS@^\xbc\xb1}\xa5\xf0S@\x92.\x94\x8f\xa1\xf0S@\x7ff\x1b\xfb/\xf5S@\xd8)\xdf\x87\xb4\xf2S@w\xc1p7\xbf\xe5S@!\rIr=\xedS@:\xd2\xbb\x1f\xc1\xf5S@\xec\x93\xe9\x1c\x14\xe4S@\r:\xbb\xac\x8a\xe4S@\x83\xc7\x8c\xe3[\xe1S@<\xed\x18aE\xe3S@ic\x03\x89\xc3\xe4S@\xf8i\x8c\xf3\x12\xeeS@\xb7\x13\xb5\'\x19\xe8S@q\xad\x06u\xfe\xdfS@\xe7R\xd8%\x92\xddS@\xb8tW\xa8\x9a\xedS@\xd8.,\xd3\xd8\xe8S@\x8c\xbc\xd0\x01\xda\xe2S@\xe7\xe9\xccE]\xd8S@\x11=\xce\xed\xf5\xe9S@;C\xf2le\xecS@5\x0b\xd5\xb6\xd3\xe4S@\xf6\x89Q\xaaV\xd8S@~\r\x95\xf8\x8b\xe0S@\x9b\x1b.<~\xecS@\xc9_\xc0\xde\x02\xe1S@*b;\xf7\x80\xeaS@\xc4\x08\x1c^\x05\xe1S@E\xaa\xbf\xd5\x84\xdcS@K\x0f/\xf3>\xe1S@\xb5\xea\xc9V|\xecS@\x7fj\xb4j2\xf1S@F7\xd3\x0e*\xe5S@\xb0\x95\xcc\xb9o\xe4S@^\x903\xaf\x8b\xd8S@\xeea2\xb0\x1f\xd3S@3w\xc2r\r\xedS@\xfd<w\x00B\xf0S@\xdcZ\xbd \x89\xdfS@f}$\xa7\xda\xddS@\x8f4\xe32\xc1\xdbS@/\x03\x83\x0eq\xcdS@N\x18}M\xa3\xcdS@}6\xa3\xf3\x80\xe5S@\xf3W]v\xb9\xe3S@\x9d\x1a\xf1\x82b\xf0S@\xd1\n\xc6uC\xeeS@\xf8\xd07\x9d^\xeeS@\xb0\xef%\xe4I\xe7S@v\xb3\xfc\x90\xe0\xecS@}\x1eC\x1d\x8f\xe3S@\xdd\x8b\xbd\xcb\t\xddS@)\xff\xe6G\xd2\xf0S@\\\xfb\xdc\x94\xae?T@\x99\x05\xc7\xb7\x1b\xf6S@\xfa\xaf\x89\xe6 \xf1S@\x9a\x9b\x08f\x1d\xdbS@\x8f\xd9\xa3b\xf4\xecS@\x11\x0f\x89\xe1O\xe9S@R\x90\xe4n:\xdeS@\xfb\xca\xd0\x85\xab\xe1S@\x86r\xb9\xb4\xab\xd8S@`\xf6\xc1\x15d\xe9S@@\xcc\x17\x1e\xfc\xeaS@Ec\n\r\xfb\xf0S@!p\x10i\xdb\xceS@`\xbb\xd5U\xe1\xe7S@4\xa7\xbaY\xa9\xebS@\xf5\x91\x8bI\xfc\xefS@\x9d\xfdf\xb9w\xe9S@\x1a\xbb\x9c\xd8\xc0\xd9S@8r\x90\xc9\xc4\xe6S@x\x82\xa5M\xd6\xe3S@!\x97\xdb)\x9d\xeaS@\x0b \x88\xc4.\xebS@\xd1\xb7\xba1\xe5\xe3S@\xb2\x84\xf8\x10\x8e\xe6S@\t\x1e\xcd?\x1c\xe7S@\xa3:\x11\x07\x18\xebS@\xbb\xe5:\xc6\x06\x8eT@\xa9o(d^\xedS@\x96\xdf\x9d\x00\xfa\xeaS@\xdb\x0fE\xfdh\xecS@\xe9\xef\xd2\xb1D\xddS@\x025r\xa7|\xdeS@u\'\xb5\xa5F\xe8S@\xe1\x0c\xf9R\xe6ET@z\xac]\xe6A\xe3S@\xda\x1a\x8a8r\xecS@\x0b\x9b5\xa9\xe0\xd9S@\x0e\xaaa\xfc\xf9\xe7S@5\xb3{a\xd9\xe7S@\x85\x0f\rj|\xd8S@\xa5+E\x08\xca\xdcS@5/;\xd4Y\xe2S@\xba\xca\x12\x8a\xb3\xceS@\x92\x15W\xf0\xf5\xd7S@_;\xe3\n@\xd3S@\x94\x0b\xad\x8e\xed\xdbS@\x9f-\x8a}H\xd7S@\xe7<\xb5\xd4\x19\xe2S@\x90\x8a1\x07\x0f\xdfS@\xcc\x0f\xa4\xcd\xcb\xdbS@)\x13\xc9\x10\xc68T@\x92\x1bFA\x0c\xe5S@\x02\x01\xb0\xa5\x88\xd3S@&\x84\xbdZe\xd1S@\x035\'?\x02\xeeS@\xdaRN6\xfd\xf0S@0\x13\xdeV\xa9\xdfS@c\xbaGs7\xe2S@}-;\x03\xaf\xecS@\xa4\x07\xb8|\xaf\xdcS@\xf5}\xa7\xd0\xb3\xd3S@q?\xbd\x126\xd4S@]\xcb|5S\xe2S@\xd2_My\xd7\xd6S@\xa5\r\x7f\xd6w\xe3S@\x19\xd1\xa3\xff\xe1\xe5S@\xbdI\xad\x15\x0fST@E\x87U\xe6\xf8\xd7S@\x83a(ah\xe2S@\xcf\xb9\t\xa6\xfc\xdeS@\xf6\x92P\xf90\xd4S@\x90I\xf4/<\xd4S@Y\xd4x\xaf\xdd\xd8S@\xa2uJAn\xbeS@\xd1x\x8b%\xd0\xdaS@\x8ey\x01/\x17\xdeS@\xda\xe6\x9e\xe8q\xe1S@\x97z\x1a7#\xd9S@,\xf0\xdf\xc9\x8e\xdbS@[\x0c\xee\'\x9a\xdaS@ \x1f\xaa\x8f\x94\xd5S@\xa6\x13\x13\x07k\xdeS@2T\xb5\xa9*\xd9S@\xc7\xac\xb5\x820\xf0S@\xba \x03\xe3R\xe3S@\xd9\x83:\xf3\x10\xd5S@QqS\x07\xd0\xe9S@\x00(\x0e\x14\x8b\xeeS@R\xf7}\x0b\xf3\xd8S@Qj\xd2\xe3\xf7\xeaS@\x1b\x7f\xfe\xc8\xde\xdbS@&?\xbb\xbc\x86\xd6S@\xc41\x0bQW\xe2S@/@"\x92\x04\xe8S@A\xf6\x1d\xd8\xa9\xd6S@\xcf\xe7Vw*\xd9S@&\x1b\xd9\xe72\xdaS@\x0fg\x8d\xc0C\xd9S@\x8c<\xa6&\xc6\xdbS@n\x89\xd1}\x9d\xd9S@>)\xb48\x94\xdbS@i!H3\xb0\xd2S@\xa4\xf2\xca\xb6\xe9\xd5S@\xfc6@\xe7\x04\xdfS@\xd6\x99U\xa5\x1e\xebS@lO\x95\x18\x1b\xdeS@\x91\x96\xbb\xca\'\xd3S@g\x9a\x97\xfa\n\xdaS@\x86\xee&>\x8c\xdaS@:\xc7_\x9d\x82eT@lO\x95\x18\x1b\xdeS@\x1e\xa2\xa0\xecg\xd7S@;T\r\x80\xad\xdbS@\xd33\x85\xb7\xe6\xe8S@ \xac\xe1\xa7!\xecS@/\xcf\x95\xcam\xdeS@\x0f\xa0\xe1\xc9\xe9\xdeS@\xcc\xf9*U\xa6\xd2S@\xa1\x1d\x8f\xe5T\xdcS@\xe9*\x9e\xddE\xe2S@\xa3\xad\xfa^\x13\xe8S@\x19v\x05\xba\x04\xe6S@3\x86\x05\xb5\x19\xe5S@M\x86`\x9b\x80\xdbS@u0\x8e\x0f\xc4\xd6S@\xb6q\xf5j\x98\xe0S@\x82\xfc;\xcc\xcf\xe7S@\x19/F\xe8\x87\xdfS@\x00\xef\xd2-m\xe8S@S&p\t\xf2\xe3S@\xb56\xb2\xe8\xcb\xe1S@p\n\xc9"\xd5\xdaS@\xf1\xe6\x9f\x9cF\xdbS@\x04\xbaj\x8e\x19\xe1S@`~\x81qM\xe4S@5\xfe,\xb3\x1e\xe4S@4!a\xbcA\xe1S@\xcd\x8c?G`\xd8S@\x15E\xe1\xff\x07\xdbS@\xf2\xa8l\x1b\xa3\xdaS@\x1bJ\xe0\xc0Y\xd3S@r\xd4\xb6\x91\x9e\xecS@\xe8\x9a\xef?\xc2\xd9S@\xf0i\x06$\xd4\xd4S@l\x01y \x9e\\T@\x96\xed\x85&m\xe2S@\x9d\x1b\x9a>\xd9PT@\x81\xa1\x10d\xf0\xeaS@\xfcbF\xab\x92\xdbS@\xdaT\xf0\x12\x1f\xe1S@\xad\xa8\xf1\xcc\xa7\xe1S@\x8f\xdb\xfc\tY\xd4S@\xeb\xe6\xc8\x17!\xe4S@\xda\xd9\xeb)\xe2\xe1S@W@\xa0\x861\xe5S@{\xd0\x99G\xea\xd8S@\xe7S=Y"\xe1S@\xd7\x7f{\xb2\x14\xd8S@1\xb7G\xc0\xcc\xdaS@z\xfe\xbf\rX\xe0S@\xda~\x86\x88@\xe1S@6u\xe1D\x8b\xedS@\xf4l\x18\xc4\xa5\xe1S@RJsv\r\xe2S@\xa0\xa8{\x057\xe3S@\x0fjIn\xa3\xeaS@\xcd4<\xe3\x97\xd9S@\x1a\xbb\x9c\xd8\xc0\xd9S@L\x0b\x83\x02\x80\xe4S@\x0e\xf0(V0\xd3S@\x91\x9e\xaf\x0bl\xdaS@\\\xc1]K\xd1\xdaS@\xc6\xa2,\xdfx\xefS@\xefN\x86=\xe4PT@N\xab\xd1P\xf8\xf1S@\x05\xe5\xdf\xb5\xdc\xd8S@k\xd2d\x1e\r\xdcS@\t(L<F\xebS@\x9bE\xdb\xb5V\xdcS@\'C\xcc\xb9\xf6\xe3S@\xec\x1f\xdc\xa7\xfa\xe2S@!\xf0g!\xde\xe2S@9\xd3\xfb\xa4\x1d\xebS@\xfaO\xdcK\x88\xebS@\x1flC\xcf!\xefS@\xdf\rA\xa4\xe4\xd8S@C4\x1e\xd2\x9a\xe2S@\x14\x97\xc3@U\xdbS@\xe7\xab/\xea\x8d\xeaS@\x9bp\xd7\xb99\xe2S@ \xee\xb4\xc3+\xd5S@\xe0\xc5\x8b\xb2E\xe9S@\x91H^qG\xd9S@\xe1\x82\xfe\xf9\xf6\xe8S@Di`\x11\x1f\xe9S@\x1ay\xf9q\xb7\xebS@Z\xed\x8f\x95 \xefS@\x87r\xc1A\x90\xdaS@\xef\x03^\xf9H\xd5S@9\xcc\x83@Y\xd5S@\x91\xfc\xce\xe4\x98\xe1S@A\xe7i\x89\xf0\xceS@9\x0e\xe5\xcf\xda\xe1S@\xdd\xb4\x01Vo\xe3S@c\x9b\xd0\x98\xf9\xe2S@\xe6\xe4y\xd1c\xe3S@\x9e\x7f\xd2\x9c\xfe\xeaS@\xb6\x95\xb5Hz\xe3S@\xc2\xb84`u\xe3S@\xf43\xa3\x89\x04\xe2S@\'\xff\x8fwm\xd5S@\xa2+\x0f\xfb\x90\xd2S@\x8f#\xaa4\n\xe1S@\x94\x92W\xa0t\xe8S@9\x88\xa3)j\xefS@\xcfT\xb4F\xe9\xdbS@\xc3\x8dx\x95\x1d\xf1S@W\xf7\x95(\xe8\xeaS@\xcd\x1e\xcc\xb3>\xf0S@t\xcf\xabV\xf4\xe0S@-\xc4CI\x01\xf1S@\x8d@C+\xe5\xdbS@\xeb\xdee\xeb\xe2\xdbS@\xdd\xf1b\x7f\x86\xdcS@\xa0pb\xb3\xe8\xe3S@)\x8a\xed\x83\xf8\xf5S@1\xa8?$a\xd4S@\x0e\xf7\xc3\xbd\x01\xf5S@\x9e\xc5d\xac\x95\xd4S@\xa0e\xd6y\xee\xe0S@\x1b\xeeYm\xf4\xe3S@\n\xa3\n\xd6\xb5\xf4S@\x9a\x9b\x81\xc3\x99\xf0S@\xbfM\x82\x9c\x8c\xd4S@6R\xa0\xbfI\xe2S@\x8dK\xea\xad\xb3\xe1S@X\x90\xe1P)\xe1S@Nf\xf1S\xfd\xf0S@\x88\nD2P\xdfS@l\xf3\xf5T3\xdaS@\xb5\x91!\xe2\xe4\xe8S@p\x13\n\xf1a\xe3S@@jZ\x14b\xd2S@\xbe/vg\xba\xf0S@\x1bP\xaf\xd3W\xf0S@\xc0i3e\x8e\xf0S@\xb6\xac\xc6\xb9\x14\xd3S@\x97&\xe8\xf3\xf8\xdcS@\x89\xb2\x18g{\xddS@;`\xfc?\x9a\xd7S@]]\xbc\xa3\x02\xe9S@\xdc$\xf9\x8f\xbd\xeaS@\x86\x8f\x8f^\x80\xd2S@\xbc\n\x96\xed*\xf0S@2\xdf\x9b\x02{\xf3S@7I\xec\x96V\xe3S@*\xb8\xb9T.\xf0S@8\x9b\xc0\x9a/\xf0S@\xa5\xd5\x984C\xddS@S\x12\xa3\x1d\xef\xe3S@\xe6\xc4\xe9dY\xf0S@f\xc4\xf2\xd8k\xe9S@\xfa\xb9\x0b\xde\x92\xddS@+\xaf\xd7\xd9`\xe3S@*\xd1\xaf!h\xd4S@\xc2v?\xaeO\xe4S@\x98!\xb8\xcf\xf5\xddS@{\xdb\xfe.\xc4\xe1S@5\xec\x89\xfbQ\xe3S@\x8cKH\xbe\xfb\xe4S@\xcb\xce\xc2m\x05\xdfS@t.p 2\xe8S@\x16i\x9f\x8as\xd4S@\xa5y\x84\xc2\x11\xf3S@\x93\xad\xf1{`\xe9S@yd}\xab\x14\xe2S@xj\x88\x8av\xe9S@\xb5*>\x90\xaa\xf1S@\xf8\x97\x08=\x97\xe3S@\xbez\x93\xc6A\xe3S@\xda+\xf3\xa1\x07\xdeS@\xc9b\xb3lK\xe7S@\x14jP\xfb\xeb\xefS@~\xd03\xb8\x89\xdbS@\x8c\xbf\xfb53\xdbS@\xc7=k\xd6\xad\xe2S@R\xb2\xbb5\xcc\xe3S@\x11\xffX\xfdc\xd4S@>\xc5\xe7\xeekDT@1\x0b\x05f\x95\xe3S@\x07\xcdj\x95\xa7\xedS@\xc4\x86\x042\x8e\xe4S@\xea\x8b\x08\xdb=\xe5S@:q\x96\xe9S\xe4S@\xd0\xe5P\xb2t\xd4S@M\xf7d\x06\xce\xf0S@\x98\xac\xecX\xb0\xe8S@=\x85)\xb4\xdf\xe3S@\xeat=8\xa5\xdeS@\xf0\xf7\xc9LT\xe4S@\xc5\x84B6\x9e\xddS@k\x0fj\xb8(\xd5S@/\xf4\xbd\xd4\xb4\xedS@V\x0fQK\xc1\xe3S@r\x0b\xd6\xddz\xe8S@\x1b\xb4zCl\xe2S@\rr\x1c\x97`\xe3S@B\xa1\xdc{\x13\xecS@\x08ng\xeaK\xdeS@\xa1\x06\xde\xb2\x16\xdcS@\xa5\x11f\xd3\xff\xd1S@n\xefb\x04\xa9\xe2S@?EP|v\xd6S@\x13\x80|6\xc5\xd4S@r]\xec\x89\xed\xcdS@@\xb9W^H*T@\x82\xf8\x14\xe9\xf8\xe5S@@\xf5JLE\xd9S@\x8csG\xc6\xc7\xe8S@\xb2\xb9\x08)W\xdeS@\xfd\xce\xc6xk\xd4S@7\xee$\x86U\xd4S@\x03cJ\xd3h\xdcS@\x88\xb4e_#\xf0S@\xfd\xce\xc6xk\xd4S@\xa4\x0f\xc7\x05}\xf4S@\xa7\xf2\xbe\xc4\xf5\xdeS@\xfd\x11\xf8\x86I\xe6S@\\l\xca\x0e\x92\xdcS@U\xb1\xc4t\xdd\xe4S@\xb1\xcaJ\x93D\xeeS@\x81n\x01\x1b\x90\xf0S@\x93\x8f\xc3\x9d\xd9\xedS@\xa4\xba5\x80@\xe3S@A\x9d\xbe\xcf\xee\xf3S@WV!\x9aG\xeeS@N\xdd\xb7C\x85\xdcS@s\xb9/\xe0-\xd7S@\x83\x9a\xd0\x01\xfe\xdcS@D=F\x9eN\xdfS@\xa9\xcbr\xdd\xd3\xe5S@\xfc\x08\x9e\x93\xff\xe2S@B\xcc(rx\xdeS@2\x18\xa5\x88\x1b\xeeS@.UhU\x9b\xd5S@\n\xd5M\\\xfa\xd6S@\xf2\xe1pA2WT@\x88\x86\xf0\x1c>gT@c@-\x90\xdd\xd6S@\xafk\'\x01t\xe3S@\xa0Q\xe6\xa4\xe0\xe5S@\x96\x87\x95\xa78\xe7S@hQ\x8a\xdd$\xe1S@,\xb2\x84H\xd7\xefS@\xd3@\x93\x8a\x8d\xdeS@J\xbb\x82\xe6\xd0\xedS@$\xafd\x99@\xe1S@}zcE&\xdcS@\\\xbf\xec\xe9\x9c\xebS@z[\x89>\x12\xf3S@\\$YS\x9e\xedS@RW\xa5\xa8\x0f\xd3S@\xa1c\xfd\x15\xd4\xe4S@+/\xf3w#\xf1S@\x8a\x11 \x97G\xddS@e\x94\xdb\xa0\x92\xe3S@\x82\xf9\x13\xc8\xcc\xe4S@\xbd\xb7E\x87\xc5\xedS@]\x17\x85\n\xcc\xe7S@\xd2\xe5\xba\xc6\xf4\xeeS@D&E\xb1\xc8\xebS@\xa5\xeb\\\x95n\xddS@k6\x91em\xe6S@\xd6\x81{>\x8b\xe4S@K9\x16\xa2\xa3\xd5S@\xab\xeb\x04\xbf8@T@J\xc9%$\x02\xe6S@\tk\xed,\x93\xe9S@\x19Gv\x97\x06\xf3S@v@*g\xba\xe9S@\xfc9q5%\xdbS@\xee\x15\xf65\xea\xe6S@OE7:\x8f\xeeS@/\x95\xf2Y$\xdaS@\xca\x7fT\xb7H\xe9S@-v\xe2=E\xe2S@\xbb\xdb\xfe\xc1\x94\xeeS@6\x01M\x12z\xd8S@\x90\xcfnR\xc4\xddS@j\xe0\xe5]\x1aqT@\xeb\xff\xc7\'o\xcfS@"$\x1f\xfa\xfa\xceS@\x13\x81{\xaf\x85\xcfS@0R\xc3\xcb@\xefS@\xde\xc8\xc7\xcd\xb1\xdbS@A\x8d\xaaQ\xe5\xddS@v\x93!\rU\xecS@\x11;\x06\x01\xc4\xdaS@\xcf\xf3\x9b;\x00\xd0S@\x96(`\xea\xa3\xe6S@\xf31\xe1]\xfb\xe2S@\xf2\xb2\x91\xb7!\xdbS@\xed\xd6\x98\xdcV\xcdS@\x8a\xedAs\xc0\xe3S@U\x15\xfc\x8dg\xe6S@\x18\x9c\xd0\x87\xe6\xe8S@\xa6\x1c\x8aii\xf2S@b\xfb\x1e~c\xf0S@\xcf\xfd\x06\xb7\xee\xebS@l\xcf\xd2\xfey\xf0S@\xf9\xf4v\xc0#\xf0S@ly\xbd\x06\xaf\xeeS@G\x05\xc0\xb9/\xe1S@\xe4B0~2\xecS@\xf9\xf4v\xc0#\xf0S@\xc9\xb5\xb4\xa6\x13\xdbS@G\xff\xee\xf9\x08\xd3S@eW\xce9\x02\xf0S@\x80M\xc6\xca\x85\xe0S@\x83W\x80\xa8!\xefS@\'s\xf9\xf0\x1a\xefS@\xd7e|\xf9\xcd\xeeS@\xe8\xc1\x9e\\\xdc\xe6S@xpa\xdf0\xf2S@\xd1 \xb2\x06I\xe1S@\x81\xda\xa3$K\xeeS@\xcf\xbcH!s\xdaS@hv7f\x9e\xefS@\x13\xa7\xcb\xb04\xeeS@\xee\xefk\xad5\xe3S@\x9f\xae\x08\x1f\xe8\xddS@w\xa6\x9e\xa0\x88\xe5S@&Z\xc5\x04B\xe1S@X(@{\xb4\xe0S@uA<PF\xe8S@\xee&mwK\xdeS@\xe0\xcd\xf06\xd7\xf0S@{\xd2\x8b\xa5\xc7\xe6S@/\x8f\xe3f>\xe6S@J2\xb9Sg\xdeS@\xe52v\x02P\xe0S@\xa5\xfd\x93\xcbT\xd3S@U\xcf)VA\xddS@\xc7u\xe3&\x1c\xdeS@u\x059\xf3\x8a\xe2S@\xc2u\xad\x07\x98\xdeS@"\x88\xd8\xe0c\xe8S@h\xc7\xcc\xeb\xeb\xe8S@\xffr\x07?\x92<T@\x7f\x1a6R\x87\xefS@q\x94~P6\xd7S@\xe3\xe2\x0b\xf5a\xefS@\xe8W\x01}/\xf1S@s\xe1a\xf5J\xf1S@q\x14v\x89H\xe1S@\x1f\x18\xec\xc1k\xe2S@\xc6y\x11\xe4\x8e\xeaS@2\xd9PU\xe8\xe0S@\xc6[,\xda\x82\xeeS@\xff\xc4\x8b\xc0\xd8\xddS@\x05\xeeE\x04\x87\xf1S@i?\x95O\\\xf1S@\xf5\x8dwW\xaf\xe9S@\x11Xp\x94a\xd3S@M*\xf1d\x0f\xe0S@Q\x86\xf6\x9e\xfe\xd9S@\x01\xd7w\xde\xa5\xcfS@\x93g*$\x90\xe0S@\x19\xe8\x91\x19\n\xe3S@z1\x1a\xc9|\xcbS@\xc9\xa1\xa0\xcb\x0b\xedS@\xd0\x96\x08\xfde\xe7S@J\x07\x97\xa49\xd3S@\xf9[um\xeeDT@.>\xc1\x99/\xe0S@\x9e\xc8"\xbfg\xdeS@x\x9f\x1a\x1f\xab\xd9S@\xa4pF\xe4\xc9oT@ \x80\xe3Lg\xd0S@\x93\x1d\t\xc4\x9cUT@H\x7f\xb1\xf0y\xe1S@^\xa2\xe8v\x91\xe2S@\xdd5\x14\xf3.jT@\xa6\x0c\xbc\xc7\xd8\xe5S@\x86\xba\xbb\xe3?\xdcS@\xbd0pl\xd9\xebS@\xbb\xac\x08Q\xd0\xd5S@<\xef\xda\xbf!\xe7S@\x8c\xbbR\xc6\x95\xecS@\x10\x05\x01\x83i\xcfS@\x88cj\xd2t\xe4S@\xc7\x19]1\xe7\xe2S@c\xc7|v\x96\xdaS@\xe7\xdem\xf3\xef\x1bT@\x9a\x9b\x08f\x1d\xdbS@5\x0b\xd5\xb6\xd3\xe4S@l.\x93\t\xc6\xdbS@4\x99\xa2\x13\x81+T@\x83\x99\x08\x9a\xe6?T@\xe5\xc9\xf3\xc3V\xe9S@\x0bS\xb6&X\xdfS@u\xa6\xe9\x0b]\xd4S@\x82\xc0H\xc0\xba\xe3S@\xeag?!+UT@6\x1a\xdfY\xad\xddS@ad\x8c\xc8]fT@o\xd6\x9b\xfc\xa5\xe7S@\x80V\x9fEH\xe4S@\x81&D\xe6c\xdaS@R\xab\x07\x886\xd0S@\x04Y"\xcb\xbf\xefS@\xcf \xfaq\xcb\xebS@\xe2\x89zT\xefAT@\xff\x86w-{\xedS@\xae\xc0R\x04\xea\xceS@tU\xbe\x98\xd2\xf3S@\xb4\xc2\xae\xee\r\xe0S@\xc6\xfb\x19\x98\x8a\xefS@]\xd4*\xbcu\xdbS@\x08\xfa(\x8f\xe2\xe2S@\x03\xe8\xffx\x1d\xdeS@\xdc\x19Z\x0bP\xe4S@\xed\xcb\xadr\xd1\xdeS@\xd4!\xf6\xf9\xf1\xe3S@\xd4\x1b\x92\xbfX\xf1S@\x8d\xf2!\xc4<\xe2S@}W\xa0\xf3<\xe6S@\xfdt6i\x11\x85T@+\x00,J\x90\xdaS@\xf3b\x00\xf6yPT@\xb8f\x91\x82\x04\xe3S@!\x1e\xdcP\xfaNT@\xea\xb5\'\xdc\x89\xdbS@d\x90b%\x83\xe0S@\xb3\xe2\xafe\xc7\xe6S@\xc3\xc9,Ny\xdbS@\xf5\xd3r\x9a\x1c\xe5S@\x88\xe8;m\xa3QT@\x1f\xee\x92\xa21\xf1S@\xa6\x1a\x0e\xcfo\xf1S@Y\xce\xbcV\xb5\xdbS@\rM\x9c\xc5(\xd2S@m\xef\x80\x8a2\xd7S@g\x10I+\x87\x04T@\x0f\x02V\x88\xf5\xf2S@\xe3\x8d(~\xe2\xeaS@N\xf0^?~\xdaS@*\x9e\xc9\x9a?\xe7S@\xec|\x0c\xfa\x94\xd5S@QVe\x98\xe1\xe5S@yV\xe7`\x8eLT@\xd6\xf8\xc8\x19}\x7fT@\x84\x98\xb9C\xd5\xefS@l\xf3\xf5T3\xdaS@2\xd2\xfa<^\xe1S@u\x0c\xdc?\xfe\xe0S@\x15pJ6%\xe0S@\x93\xb7\xae\xec\x13\xedS@\xd73\\\xdd\xdd\xdcS@y\xbd\xb8\xf4\xb0\xe7S@\xaaJiy\x0e\xe1S@|\x13y\x99\xbb\xe8S@\x10)\\\xa3e\xe8S@\x86\xdciC\x8e\xe0S@\xc0\xcd|=\xf1]T@s\x93\xa8\xde\xa9\xefS@7\xd4\xe2\xe2\x8a:T@\x95\xa3\x00\x0f\xcf\xd9S@\xfaZ\xf2\xd4\xe6\xccS@u}\xb2\xe3\x07\xd5S@}}f\xea \xedS@\x82\xc5Jf\xab\xd7S@\x12r\xbb\xcf\xba\xdcS@a\xd8\xb4b\x9a\xe7S@\x81e\xc8\xd0J\xe6S@\xfb8\xa4\xce>\xe2S@N#7\x0b|_T@\xc5U\xbe6\xa2\xecS@\xe8\xf8\xb8B\x89\xdaS@\x98\xdd\xf1\xf0\x02|T@\xffz\x96\xa9\xb1\xebS@\xd6{\x88f[\xd7S@\xa1v\xa5Yy\xdcS@\x16\xdb\x9c\xf7\xefOT@M3\x0f\xd8\xbb\xdcS@-\x9euKV[T@)\x03\xaa8Z\xddS@\xb6\'\xf6#\xb4JT@ P:\xdd,^T@\x90\x0f\x10\x89q\xd9S@GX%X\xe8\xe7S@\x7f\xe3w\x15\xf6\xd9S@\x15\x89\x88\x02\x1a\xd8S@a\x93`\x1bA\xdbS@\x8f\xa35\x1b\x1a\xd7S@\x11LN\xf0J\xdaS@\xec\xa0\x10E\x8fgT@Mq;r,\xddS@m\xe7\x94\x8e\\\xf0S@\x11=\xce\xed\xf5\xe9S@xM\xec\xcd\xecPT@\x17L\x80\x95S\xdeS@\x1c\x81\x8e\r\xf4\xf6S@\xe8\x8a\xd4\xf3\xc2\xe9S@\x7fd\xe9\xd6X\xddS@\xa6h\x9a\xb6\xe4\xd7S@\xc6]\xb9\xa9\xff\xdcS@\xa4(\xb0\xbc\xe4\xddS@\xf1s\xb09\xd5\xf6S@\xda\xc3\xec\x1d\r\xe2S@\x9e=\x9d\xbe\x9e\xd7S@\xe0\x889#e\xedS@\x96\xa4\x00\xa7\x9a\xf8S@\xe9\xc4\xb1j7\xd9S@\x89H2\x87\x84\xe1S@\'\x14jI:\xe5S@5\xfa\xff\xb8F\xddS@\x80\xda\xf5cu\xf2S@\x88`V\x86}\xe2S@C\xba\xecV\xf7\xccS@\x8cL&"\x8a\xe5S@$\xcdv\x91\xf9\xd7S@\xfb{IC\x0b\xe0S@\x86\x14\xed\x9c\x0f\xdfS@\xa7\xe3\xeck\xb2\xddS@Xa\x0bW\xd0\xd2S@\xc3\xa7\x90x\x9d\xd7S@\xe9]pI\xc4\xeaS@r\xd2\xd8\xcf\x8e\xf3S@\xb1q\x00>\xae\xd7S@\xea\xfdI\xcf _T@b\xf9\x91-\x12\xecS@`d\x85#\xdf\xecS@\x8c\xab\x88Q\xa6\xdfS@\xca\xf1\xd1o\xaa\xd3S@\xb3+\xd1\xbd5\xddS@\xc6,3\xd2\xea\xceS@%-\r!\xcb\xd7S@z\xac]\xe6A\xe3S@\r\x9e\xbd\x80r\xe5S@\xe3B\xb1\x13\x15\xdfS@d\x04;\r\x11\xeaS@}r\xf0Q\x0e\xcdS@N.\x9a/\xb8\xecS@;c/P\xfd\xf1S@\r<\xc2\x84\xc7\xdbS@\xccI_\x17\x0eST@\x997\xeeA\xbb\xf0S@\x8c\xbdo\\\xa8qT@\x94\xb5\xee\xe9:\xddS@v\x8c\x8f3X\xe7S@\xf4M\xb1mf\xddS@\x98.lb\xc1\xdbS@\xfa\xaa\xe1\xf3\xbb\xe0S@ /l\x0e\xaa\xebS@\x89\xc5\x05\xb4h\xeaS@[%n\x8d\xa3\xe2S@\xd4S\x0c\x11L\xe4S@\x1cU\xd0\x96\x0e\xdeS@]\r\x1b\xc9\xbc\xe2S@\x9f\x8c\xa5F\xd3\xecS@\xc5z\xc6V\xf1\xecS@:\xe4\x16~\xb4\xe0S@]Jt\xf0o\xcdS@\xc8\xba\xea\xd4\x95\xcdS@G\xdd\x85%9\xe0S@\xd4wV\xe3\x83\xe2S@[\xc8C\xba\xe2\xccS@\x16R\x7f\xba\xe8\xe7S@\x01\xc5\xc2>i\xecS@%\x1f\xb3H\x16\xe2S@=\xaf\x05\xaa\xf1\xdeS@<)I\xc6\xc4\xe3S@\xf3s\xc5s\x91\xecS@b\xb5f\xf6\xc0\xd8S@\xff\xf4f=m\xecS@_\xd2\x95t\xc8\xe4S@\x00\x8a\xbb#l\xecS@\x92\x9aH\x02\x83\xe5S@\x8c\xd51\x99p\xe2S@\xb3+\xd1\xbd5\xddS@\x11\xca\xd8\xf2 \xecS@^\x02\x1b\xafP\xe4S@\xc8\x82\xe0\xffR\xe3S@\x0cpih\xbb\xe7S@\x93\xfe\xf8*\xed\xdfS@\xcdx\xc9\xb4\xda\xe4S@\x9a\x94J\xbf\xea\xd3S@\xf8\x97\xed #\xecS@\xb9#Pn\x94\xe2S@\xa5\xac9\xc3x\xedS@\x84\x8a6\xf1\xc2\xedS@.\x91A~^\xe1S@WE\x88/\x08\xe4S@\x9e\xfc\xf0]\xf4\xccS@q\xc9\x91v<\xd4S@@\x1d\xf5}b\xe3S@\xa7\x88\xd0xF\xddS@\xd3\xae\xed\xe8k\xe2S@\xd0\xef\xdc\x81"\xe6S@VJw\xd6A\xe6S@f;O\x8c\xb1\xe4S@f\xb2{\xa7\xb5\xecS@b\x83Y,\xfc\xf0S@\xa3\x01\x1f\x83\x1f\xe3S@\xbfg\xcb\xd3\xe5\xe1S@\x00\x95I\x8e\xa5\xd6S@\xcf\xfa\xdctcYT@\xbf\x80Z\xb7n<T@8\xfdd\xa1u\xe1S@\x8c\xcc\xe3x\xdd\xecS@\xc2\x92m~\x17\xecS@.\xff\xa6\xa8\x16\xeeS@X\x15eM\x8a\xf1S@\xafT\x9e\xfb\xa1\xdeS@\x18 \x1e\x1f\xd7\xe3S@\x9f\xb1\x19\xc7\xf2\xe3S@S\x9a\x04\x85\xfa\xdfS@\\o\xfdS|\xe5S@\x80OZ\xa7\xb9\xecS@hA\r\'\xfc\xdfS@\x84\xaah\xd4\xb5\xf1S@\x84\xfd6\x80\xe3\xf1S@\x8eo\xd9&9\xddS@\xa6z\xc7\xbe&\xd5S@\x19\x89\nv\x9f\xe1S@h\x0bK\x85X\xeeS@\xe2n\xeb\xea\xad\xe4S@\x88\x8d\xe7y\xeeST@\xd6\xf8P\x9a\x81\xeaS@\x1a\xbb\x9c\xd8\xc0\xd9S@\xe8\x9a\xef?\xc2\xd9S@\xf8\x81q:u\xe3S@\xb8.\xb8\r\x87\xe6S@/\x7f\xb1(f\xeeS@\x1b;\x8b\xff\x14\xf2S@\xeb,d8\xe6\xddS@N6#{\x1e\xe4S@16\xdfp{\xe3S@-[\x18\xea1\xe5S@\xea\xf0?h\xc4\xe2S@\rU\x97R\xf6\xdcS@d\xf3o\xf7\xc4\xe3S@\xdb\xcb\xa9\x0c\xa5\xe6S@\xe1\x81\xa8\xf4M\xd6S@(r\x9b[D\xe1S@EK\x97\x83\x83\xddS@\x18G\xf7`\xa7\xecS@\xba\xaa\xdbX\xda\xddS@\xb3\xb72`\xd83T@\x10\xa1\x01\xc6i\xd4S@\x0c\xa0\xde\xf4^\xe5S@\x99\x92_\xf6\xf5\xeeS@o\xbf\x88\nH\xd3S@\x1e\x88\xf4\xda\x9c\xeaS@\x892z:\xc1\xe5S@\x80\x8d\xd8\xcf\xa2\xe6S@H\xc2\x0c\x9e\xcd\xeeS@\xe1X8\xf0\x17\xefS@\xb1\x81_\xca\x06\xddS@\x04He\x14!\xe4S@\xc41\x0bQW\xe2S@Z\x1b\xab\xbe\x06\xe3S@4\xa9\xda\xe7# T@X}\xa2\x03\xdc\xe2S@]\x92\n\x1d\x01\xe8S@z\xbc\xc9\xef\xd5\xe1S@\xe0\xa8\x91R\xf1\xf0S@\x8f\xee8\x0c\x1d\xe2S@6\x99\xbfKS\xe3S@\xf2\xa1\xaf,Q\xe3S@\x13\x80|6\xc5\xd4S@\x80\xbd{\x86h\xd6S@\x01\xe9D\xf09\xe4S@\xb7T\x9c\xc5\xfb\xe0S@\xabtw\x8eG\xe4S@a\xf9zW\xcf\xe6S@\xc7\x9cu6\xef\xeeS@\xbb)\xc9\xbe\xfe\xd1S@\x87<kF\x0c\xe2S@\xdd9\xb8\xb4\xc8\xddS@\xa5\x06G\xe3X\xf3S@\xfd\x15\x90\xd0t\xe2S@TF\'zR\xe4S@^\x07\x82?\x98\xe5S@}\x83\x17>C\xefS@4\xd6\xe4/\x19\xcfS@AC\xb5\xbc\x1f\xe2S@\x8a\xbdSP\xf8\xe0S@Q\x9c5\xac_\xdaS@m\x88\xfd\x82\xeb\xdbS@-\x90\x00U\xa6\xddS@\x81N~\x1f\xf0\xe7S@\xd62\xc9\x94\xdb\xefS@N\x81\xd1\x0e\n\xecS@\x1b\x06\xc5\xbcEYT@}\x84,\x0fL\xe4S@\xb0\x95\xcc\xb9o\xe4S@\x89\xe8\xe5\xc2\xe2UT@Z\x15Y(i\xefS@f\xa3[\x8d\xa3\xefS@,D>\x9d9\xf1S@\r\xe2\r\xca\xc5\xe1S@\x00\x0b\x8c\xe3e\xe3S@\xa3PS\x00\xfe\xe5S@\xdf\xa2\x07\xe7p\xefS@\xa7r\xc4m\x1d\xe3S@\xd9)\xe5\xb3\x81\xe1S@}\xc7N\x8f\xd6\xceS@\xa6\xa0\x93\xc0\xfe\xceS@~\xea\\\\\x86\xd4S@\xd6\xef\xf6v\xba\xddS@\xd6\xef\xf6v\xba\xddS@\x05\x1d\xf0\x84&\xdeS@hw\xaa\xbc8\xe2S@Wr\xccy\xe1\xefS@\xe8j\xf1@\xf1\xe1S@g\xb0\xad\x16\x15\xe4S@uS*T\xca\xe1S@\xae\xa4\x9cd\xaf\xe3S@9\xc3\xf7\x06\x84hT@\xe2x\xd1\xa3\xd1\xe1S@\xd9I\xe1\xad\xa9\xe0S@\x9aE\xd6\x07\x86\xdcS@m\x88\xfd\x82\xeb\xdbS@ot\x8e4\xdc\xddS@z\xda\xfe6j\xe4S@\x87_\x14\x83\x96\xe6S@x\x81\xc0C:\xe5S@\x85@\x06\xbc\xed\xeaS@u\x14#c\xdb\xe0S@O$m\xbd\xee\xe2S@\xf7\xaa\xde\xa0\xda\xddS@\x14\xad\xa2\xe9t\xe2S@\xdc8\xbcmv\xcbS@\x1e\x13\xd1z\x9d\xeaS@\xc0\xa6\xff\xcd\x01\xd5S@\x1eDn5\xb7\xdaS@\x81s\xfb\xa4\x9d\xe1S@\xce\xd2\x1f,Z\xe6S@\tQ!\xd2Y\xd4S@n`M]\x14jT@_\xc3\xe2\xe96\xd7S@d\x8e\xf7"\x9e\xd7S@%\xc2!k\x08\xf4S@\'C\xcc\xb9\xf6\xe3S@\x92\xe4\xd9\x9c\xfc\xe2S@\xd0\x04\x08c\xc6\xe2S@NV\xb6\x8c\xc3\xd3S@\x9a\xc7\x80!\x01\xd6S@\xdb\xc8\xda1\x8enT@\xec\xcc\t\xac\x02\xdeS@e\x88\xcf9\x00\xe6S@\xce\xd2\x1f,Z\xe6S@X\xad\x0b\xd8s\xe3S@^\xa8N\xb9 \xe1S@\x01\xa9\\\xed\x0c\xe3S@\xdc\x07"b8\xf0S@U\xcb\xbd\x80\xf3\xddS@\x14,3O\xc1\xe1S@\x03A0q\xd9\xe5S@\x1b\x91>\xa3\xf6\xeaS@a\x0esi\xd6<T@\xd6\xe9\xc8ya\xe3S@v\x99\x83+\xfa\xe1S@)\xb0\xbb\xc3\'\xe5S@\xa8\n(\x04\x00\xe6S@1Y*A2\xd6S@\x80\x07\x1d\xb4"\xe4S@\x87\xa9a\xf8\xcd\xe3S@T~nig\xe6S@\xe4\x81\xb3\xb0\xcd\xe8S@\x07\x19"x\xb0\xdaS@1kr.L\xf0S@\xa5\x1d\xbe\xdf\xc3\xdeS@:\xa2\xb7\xbdO\xf0S@\xa4k\xe5WO\xe3S@6\xbd\xacRM\xe2S@\x1aJ\x9d\xbd\xc3\xd3S@\xa78\x8c\xcb\x1f\xe9S@\xa2&\xccN\xb2\xccS@S\xf679\xa0\xf0S@ \xa7\x9a\xd1\xf0\xd2S@2\x05\xc2\xefI\xf4S@\x0c\r\xba\x93$\xdeS@>.|8E\xd9S@\x14+\x172\x91\xe3S@\xd8\xd6\xe6~\xbb\xe3S@Y;P\xe7\xc6\xf5S@6\x88+\xc9\xc6\xeaS@z\x9bn\xc4\xba\xeaS@\xac\xdf\x88\xec\xbf\xe9S@\xb5\x91!\xe2\xe4\xe8S@\xa4@\xe2\xbcm^T@g\x98(B\x85\xe5S@\xf5\xe4\x8cdh\xcfS@S\x11\n\x12\xec\xcfS@\xb5\xc9Ng[\xe6S@\xecWk\xe3\xdc\xeaS@\xc1\xb5R\x15\xf2\xf0S@\xf2\x07\xcb\xfe\xcf\xe2S@^o7)\x98\xe2S@\xee\xef,\xc6\x08\xdbS@\xbe\xb6\xa1RN\xdeS@\xad\xa2\xb0\xd2\xf9\xf0S@D\xe7\xa9\x0eGbT@{\xa4S\xfa\x83\xe9S@\xa8\xe4\xf1\xdc\xf3\xe3S@\xcf\xb3j\xf7\r\xe2S@\xebC\xdb\xa2\x8a\xe1S@/\xb1d\xe1u\xcfS@v\xaf\x15\x9c\x80\xd8S@\x11\xc9\xea\xb4\xeb\xd8S@\xb6\xbe@:\xf3\xe1S@\xf2E\x85\x0b\xc5\xe6S@i\x7f\x14X\xfa\xf5S@\xfc\xe3\xb3~\x16\xf6S@OCF\xe5\xd3\xe8S@{\xa8\r#\x8c\xe5S@h\x1d\x06oWfT@T_\x95\x11\xe9\xe4S@\x0fQYW\\\xe9S@1\xdb\xa0I\x07\xe3S@\x02\xbc\x00,C\xe0S@\x8cO\x0f`H\xdcS@\xf0\xef\xa85p\xe5S@\xe7\x14\xc6\xfa\x88\xdeS@\xaf\xe6\x8d-\xee\xe9S@^\xe9\xb7\x83h\xe2S@\xe9\xb1\xde\x13\x9f\xdfS@\xa0\xf7q\xc03\xedS@\x87\x81\xa5\xb1\x9a\xe3S@\xe7\x14\xc6\xfa\x88\xdeS@r N\x06\xca\xedS@\x8b\xd7\x90\xcc,jT@l\xc4?1\xce\xd8S@\x8a1N\xe6\x97\xe8S@\xd8\xbbi\xe6j\xdeS@BZ\x18\xbeI\xe3S@\xaa\xf4\x8bo\xed\xedS@\xabV\xbc\xfd\xca\xdbS@$&S\xcf\xfe\xe2S@\x19\xec\xe1\x03\xaa\xdbS@\x88\x1aw8\xc6\xe5S@E\x01^\x1f\xa6\xe1S@}E\x87\xb8\t\xe0S@\xf8\xd7\xc7B\xbd\xdaS@\x8d.\x00\x11X\xd8S@\x15\xb8\xce!\xed\xe6S@\x96\xeb\xaf\x19\xfd\xe7S@\xdb\xd3\x15|\x04\xe2S@z\xf3\xad\xfds\xd4S@*9\xf2y\x9a\xe0S@W\x02`\x9ft\xdcS@\x19\x86j\xf9\xb1\xe2S@zA0w\xfb\xdcS@F\xed\xfd\xea\x0f\xd5S@0\xe4/.\x90\xe9S@\xe9\xb7\x94T\xc2\xe7S@\x00\xef\xd2-m\xe8S@%Td\\\xf2UT@F\x1e\xf9q\xc2\xd6S@\x05\rD\x82\xb6\xdeS@!\xb4\xbc\xe4\xc2\xdfS@\x05\x8aW\xe2N\xeaS@\xb2D\x11TI\xd4S@\xce\x97\xb0t\x0c\xddS@\xb4Q\t\xd2\xefgT@6\xb3>MO\xdeS@~\xd8\xf7\xb4\xeb\xd9S@\xf1\xe6\xdb?\xf2\xcdS@(\xc0\xe5k\x9c\xe3S@\xd0\x04\x08c\xc6\xe2S@y9\x1f\x90j\xe1S@\x8e\\K\t\x90\xdbS@\xa0\x87\xd6[/\xeaS@Jw\x84H\x1c\xe8S@\xb7\x88[\x91w\xd6S@\xcfu\xa5\'x\xe8S@L*\x15S\x87\xe3S@\xbe\xe6w+|\xebS@-\x05\x1c\xf04\xdbS@\xa1(e\xee^\xd4S@L*\x15S\x87\xe3S@_\x19=\xc6\xfa\xf6S@[\x92\xcb\x14\xb6\xedS@\xc3\x93\x19\xae\x88\xeaS@\xfdL\x94\xe2e\xe4S@\x8d\xa8\x1fwu\xdfS@\xf7(\'l\xae\xe2S@\xdd\xe5b? \xd5S@\xab$\xa8\x10\xdf\xdaS@\x1c\xd3T\xeb2\xdcS@;az\xdev\xdcS@ y\x7f\x03\xb7\xe5S@<x\xf4ez\xdbS@|+\x974K\xe2S@\xca\x82\xb6G\\\xe5S@\xeb\xde\x96mg\xe6S@9\xff\xdbPL\xe8S@u\x82\x18\x89<\xdbS@\xact\xady\xbb\xe0S@\xb5\xcc)\xec\x92\xd4S@\x88g1\x9e\xfaQT@\xbe"\xad\x10G\xe9S@\n\x9a\xed\x9d\xf9\xf1S@2\xcb\x9a\xbdo\xdfS@\xa3\xfa\xa0\x12\xf0\xdaS@\xf2\xbe\xa5\xf2O\xe5S@\xe3\xd71\xb0\'\xe8S@n\x91r\xa9Q\xd8S@\x92Y\xd6\x1eg\xd8S@\xbb\xccg\xdb\xc4WT@\xac{\xc7\x1f\xd9\xdfS@\xe8\x04\xb3N\xcd\xdbS@fS[[\xd8eT@\x97i\xd1=D\xe7S@9\xb2\x8c >\xdbS@\x92\xc4`\xb7\x8f\xdaS@H\xfdt)l\xdcS@\xac\xeaTN\xe4\xe6S@\x06}\xc8\xf5\xbd\xdcS@9\xdfL\x91\xc3\xdaS@\x8a0=\xf5\x9e\xf1S@\xefJ,}u\xe5S@\t\xd8"\x8eM\xe7S@\xb9.\xeb\xe2\xf5\xecS@G1\x0f\xf5\xc3\xe9S@\xe8\t\xdb0\xff\xe9S@\nx\x1eS}\xecS@\xd4" n\xf4\xe1S@+\x91\xb9x\xf8\xdfS@eN\xd2\xa87\xf4S@x\x15F\xdf\xd6\xf4S@9k\xd6\xcaq\xf1S@\x1a@b\xa2\x86\xe5S@EJ\xa9\x11\xfe\xe2S@#\xad\xbci\x8b\xe2S@r\x19\xa9\xe1b\xe7S@\x05Nn\xac\x83\xd2S@\xaaY9\xa8\xff\xf0S@\x04"\xd7\xf53\xdaS@\xaa--(@\xe7S@\xb8&=!e\xe7S@\xae\xb9\xb6\xc9\x0b\xdfS@g8)"\xa1\xf4S@\xa7-X@_\xf1S@7\xbf\xa4\x1b<\xf1S@\xa02\x0b\x18\xe9\xe9S@\x88\xae\xd4K\xd9\xe9S@T}g5\xc6\xe7S@\x00W\rV\x94\xf0S@z>\xdc\xfb`\xd2S@hq\xc9\x80L\xdbS@;c/P\xfd\xf1S@T\xe5=\x87v\xe2S@\x88~d\x7f,\xdfS@\xeaY(\xe28\xdfS@X\x19=\x7fh\xdfS@\xa0rD\xbb\xaa\xf4S@\x7f\xe4wEr\xe7S@\xe7\xce\r\xb5\x0b\xf1S@\x17\xec2\x0c\x89\xf0S@\x0c/\xa4\x8e\xbc\xd7S@\x04"\xd7\xf53\xdaS@\xaf\xe5&\x03|\xdcS@\xe4\x96\xb7\x04\x9a\xe1S@[\x1eR\x90\xe5IT@+\x86!\xba\x05\xdaS@(u\xcc\x8f\x02\xeaS@\x08\xbd\xa3\xd3\xdb\xecS@\xd0\x11\xee\xe9~\xe4S@\xec\xd1\ro\x03\xf1S@#\xd6\xcc\xf3\x1f\xe9S@\xcc(\xd4\xa6\xbb\xf4S@\x05\xbf\xb4!6\xeaS@\xda\xc1|\x06\xa6\xecS@\xac\x90\xefm"\xeeS@\x9b\xd3a\xe6\x1a\xd4S@\x0f\x95B\x9c\x11\xe0S@\xbd\x02\xb2\x00Y\xf0S@\x1c\xee\x99\xf8t\xe4S@PA\xbeX\xf4\xebS@\xf5\x8dwW\xaf\xe9S@\'$L^\xc4\xceS@\xc1\x92\x89%\xe5\xd4S@\x07\xd6\xe9\x8f\x87\xe2S@\xd3\x12\xf2\xae\x90\xdfS@h-7\x18\xe8\xdaS@t%F\xbd\x0b\xe6S@\\\xd06)\x0e\xeeS@:\xc8\xd8\x88z\xdcS@>S\x0cZ?\xddS@\x92\x10\x96\xad\xbe\xf4S@\xb7\xf8\xaeKr\xe4S@\xbd\xf79\xc3\xd7\xe4S@\xf7i\xf9\xd2[\xd8S@\x02G\xb4\xed\xe6\xddS@\xfc.\x9bkc\xd5S@\x9c\xdc?\xdf\x06\xd7S@X\xdc\xf1\xads\xdaS@;V\xe8\xfe\xcd\xe9S@\x84\xe6$\xdbT\xf4S@\xbbM\x88\x01\x9b\xe6S@\xfe\xd0\xb8&\xe4\xe0S@`H\xa6\xea\x0e\xf4S@L\xff\xb6\x8a\xba\xf3S@t\x0f\xbb\x00\x8c\xe8S@_\xc1\xf9\xc5`\xddS@\xd0\xe0Ps\x8b\xdeS@H\x95/\x84^\xd5S@\xe3P+\xc7\xf8\xe5S@pu\x06+\x00\xd7S@\x8f\xac\xda\x925\xebS@\xe8\xd3\xd5\xbd]\xdeS@+\xb1\xf3Ob\xe2S@\x92\x90\x01\xea\x18\xefS@\x07\xc4\xe2\xb6\xd5\xd2S@<+ \x08y\xd5S@z:\xdd\x8d\xa4\xd7S@D\x99\x9b?\xf3\xdbS@\x05H\x8f\nC\xdaS@\xffWW*m\xd7S@\x9b\x16\x0c@J\xf3S@\x1c\x9f\x1f\xcdV\xf0S@\x0b\x12^y\xd3\xecS@\x883\xeb0\xe4\xe8S@7P)#\x92\xdeS@\x1d}\xd4\\\xac\xd9S@/\xd29<\x00\xf4S@\x0c\x9c{ jgT@H\x95/\x84^\xd5S@\xaa\xfa\x95w\x87\xdaS@[j\x04\x06R\xe4S@.\xd8\xb3\xea\xe7\xe5S@f\xfb\x1d\xa3\x19\xdeS@\xe0\xbaZ"\xc5\xeaS@\xaf\xbf\xfd\xbd\xfc\xd9S@\xbe%mo#\xd7S@\x04\xbbj\xd5\x1e\xd3S@g\xc4\xbf#*\xd3S@\xa1\x16\xee-\x93\xd9S@g\xb9LV,\xdfS@\x87\xd8\xcdFM\xe9S@\xc2Wc\xa7\xc8\xeeS@\x06\xf7\x11L\x94\xdeS@"}\xa8\x9b\xd7\xe6S@\xc7\x94\xb9/\x10\xedS@%\xc0XI\x9b\xedS@\xf4\xa1\xee\x86\xc6\xd4S@\x1d\x9a\x83\t\xf6\xebS@\xe4\xe8\xb5\xfa\x05\xddS@\x1aO\x12\xf2\xd6\xe7S@\x80\x06\x8d\xbd\xf8\xeaS@\x83\xef\xa2\xc4\x01\xeeS@\x82\x1a9\xaf\x97\xdcS@\x87\xb6\x12\xab\x07\xf3S@\xf9\x9e\xbaA\xb7\xefS@K\x0bo\x1a\xff\x8dT@\xfc6@\xe7\x04\xdfS@:\x1d.\t\xe0\xd9S@\x87\x8c\xee\xf3y\xd2S@\n\xeb\xda\x89x\xd7S@\x93<1>\x03\xd8S@~\xa8\xb2\x16\x04\xdcS@\xab\x8c\xd5A\x9b\xf1S@\x1b\x8eU\xc6\x0b\xe7S@\x0c\xba\xc4\xfc \xebS@\x84UA\xd1\xc6\xdbS@\x17\x8d\x18\x8d\x87\xdbS@\xe24\x1d\x87P\xdbS@\xce\x97\xb0t\x0c\xddS@f\xaf5\xc2P\xe6S@\xc9h=\x14j\xe9S@\x96bT\xc8\xc4\xf0S@\xa6\xbd\x07l\x8b\xe8S@\t\x12@\xb8R\xd3S@t\xf3\xe2\x11\xbf\xeaS@\'y\xc9\x9f\xea\xf1S@\xb6Dhv@\xe9S@;\x12\xb5\xee[\xdaS@\'\xc1+o\xde\xd9S@\x1b\x89\x8d\x07n]T@\x149Y!\x15\xe1S@\x17\xb2\x96\x14g\xdbS@E\xa1\xcab\xeb\xddS@X\xf8Q\xa7\xfb\xdbS@\xae\x1e\x8e\x04\x81\xeeS@z\x9a\xde\xa7%\xdaS@\xc7\x0b\\\xf2VDT@\x16\xa5@\xbe\x9b\xd6S@\xc3\xe3\xce\x82\x80)T@\x9dV\xd2t\xaa\xe8S@q\x85\x06\x9e\xb7\xdcS@,:8\xed\xc5\xe9S@\xae\x1e\x8e\x04\x81\xeeS@W\x03)\xd9\x83\xebS@\xbaT\xe9gc\xe7S@\xe5\x8dxI\xbe\xe5S@\xa1\xf0g\xdc\xe8gT@\x91l\xc0%\xf4\xeaS@\xd9\r\x04a\xb8\xd6S@Q\x05j\xdcw\xdcS@t\xbd\xc2B\xd2\xe8S@\xd5\\\xdcF\xde\xe9S@9g1"\x10\xdbS@8y\xfb\x16\xa9\xe6S@U\xecB\xb8\x12\xf2S@t` \xa2]\xf0S@d\xd4\xf5.\x0e\xe8S@\xd4\xfb\xfcz\x9e\xd2S@\x10\xe4M.\x01\xeaS@\xbfA\x0f\x96\xba\xf4S@"\x9ee\xc9\xf0\xd9S@\x0ch{\x85h\xecS@J\xc0p\xa3S\xe6S@\x10\xe4M.\x01\xeaS@\x1a\xdc\x86\xba;\xf1S@\xae\xf7\x903\x19\xdfS@\xe3\x1f\x8f\xc1\xf4\xe8S@)\xc71\xda)\xe1S@\\\t\xd7\x00`\xdeS@\xe5L\x13u\x0c\xdbS@f\x03\x88Y\xa4\xd8S@\x07\xbb\xab\xc9\xc5\xf3S@\xe3|Y\xfe\x85\xe1S@8\xe0\xe7\xbfM\xdfS@W\x90\x90@\xa8\xddS@%\x04\xf8Z\x83\xddS@\x1f\xfc\xd0\x0f+\xe8S@3\xa1\xd5\x1c\x02\xd6S@1\xc0\xe4\x13PdT@:{\xdfb\xc5\xdbS@p\xbcbf\x1d\xddS@E(OW\xfa\xddS@\xadE\x8d\xdb\xfdDT@4*\xfb\xf7\x82\xebS@\x8f\x85\xec\x9b\x88\xf0S@r\x03\xb7\x8d\xde\xedS@\x9b_\xb5\xee`\xe3S@\x92r\xf1N}\xefS@^\x1eLN\x95\xe0S@}\xe4\x83\r\x0c\xe7S@A_7\xb0\x14\xebS@\x99N\\c:\xd5S@\x7f\xa9\xdeV\xe7\xd6S@\xd1\xf3\x9c\xdb3\xdaS@6\xb1d>\x8e\xecS@\r\xc6e*\xc5gT@%}{\xd5.\xf4S@%\x04\xf8Z\x83\xddS@\xa3\x02H\xb5\x0f\xe9S@\x91o\xc4\xe5\xb1\xebS@@U\x15\x05\x85\xecS@\xab\x05*\xf5\xdf\xf1S@\x81\xb5\xa0\x85\x0e\xdeS@@\x7ft_?\xdeS@I\x18l\xa6+\xe9S@-\x9d\xa4\x97@\xe9S@\x19\xce\xed\xc61\xe3S@kj\x0e\xa8\xe2\xd8S@\xe5s\x8c\xa9V\xdbS@\x95\x84\xfe\x1e\xb78T@\xfb\x170\x06a\xdeS@\xc7\xd1\x10\x7f\xda\xe1S@?E\xeb\xaak\xefS@r\x11\x10\x17\xd9\xdbS@\xcf\xfd4Z\x95\xe3S@\xb0\x84/.\xc8\xddS@\xd0\x7fo\t\x0f\xd5S@\x7fo\x95\xddkiT@\xf9\xc3\n\x87\x83\xe0S@\xf9.\xb1\x17|\xf3S@\xc4\xc4\xa98\x7f\xedS@W\xb4\x02\x94\x93\xf1S@\x9a\x8b\xd2\xd8\xa1\xdeS@H\xb3\x01ul\xddS@\xa9W0EQ\xd9S@\x9d\xbaUHE\xddS@=\xc4\x93\xc8\'\xd9S@c\x110\xbd*\xd9S@5{\xfd\xa6\x89\xd8S@\xcc\\\npp\xf1S@\x05\xf1\xa75\xa4\xedS@\x8e\x9ct\xdf\xa9\xeeS@\x8fJ\xaa \xf0\xefS@\x86.\xa0\xc4\x8d\xdbS@\x1agP,\x08\xf3S@\xa2.\xe7\x0c\xb5\xf0S@:-\xef(\xb5\xefS@\\\xf0\t%\x9a\xd8S@\x06\x08\xdc\x85\xee\xd4S@\xcdi\xd2\xeeM\xe9S@\xe0\x1b\xe7\xcc\xfe\xd6S@\xa4\x81\x90\xc5\x84\xddS@\\^S\x8f\xf3\xf2S@u\xe2\xb3d\xb0\xebS@\x1e\xa3\xd8\x01\xc8\xefS@\x00>h\xa7\xd4\xebS@0\xcel\xec2\xecS@M\xd3F\xca>\xf0S@\x13\xadC)\x93\xeeS@\xac\xd8)\x9dF\xd4S@\xb3\x9a\xe1M\xe7\xd8S@\x07A\xee\x87\xc3\xf0S@\xdb\xb7\xe56\xab\xd5S@\xd5o\xb2\xe9J\xdcS@p\xa0EAm\xddS@\x1f\x7f"p6\xdfS@\x8c\xcd\xd5\x90\xc8\xf2S@[\xe2_\x84\x89\xd5S@\xe1(f\xc7m\xecS@@j\x91^\x1e\xe0S@\xc1\xbeCc\xc2\xdaS@\xb2\x17\xc1\xe4,\xeeS@\x97\x84\xee\xab\xc1\xf0S@ \xed\x1a&r\xeeS@\xbbS\xd1\xec\x05\xdfS@h:\xc5~S\xdfS@\xdd\xa2j\xb8o\xddS@\x05fqk4\xd5S@\xdf`\x03\xd2\xa7\xf0S@pQ\xb5\x04h\xdfS@\x0f\x0c\xbb\xb6c\xdfS@D\xd4A\xe9^\xeeS@X\xa7\x8a\xbb\xe9\xecS@\xceQS\xd0\xab\xedS@x{8\xa5\x1c\xeeS@Z\xc42\xb7\x9d\xd4S@\xfd\xcf\x888R\xf2S@\xd1\x14/1\xc5\xedS@\x7f($\x1a\x0b\xdfS@\xf0R\x86\xfeg\xf0S@\x1f\xbe1I\x9c\xeeS@Y\xfe\xab;\xef\xd3S@\xa5\x0c\xcd\xc0M\xeeS@\xff\xc0_D"\xf0S@\xb4PfC\xdc\xebS@\xb3<g{\xf6\xf0S@y\xecL\xa8B\xd3S@H(B\x02R\xe2S@\xff\x0ej`\xc7\xdcS@f\xc6\x19\xb8\xf9\xedS@\x17"\xf2\x1f}\xeeS@k\xe9\n;J\xe2S@\xbeu\x8e\xaa~\xdeS@\xa4\xf5\xdbc\x04\xecS@\xca\\P\x8f*\xeeS@Z\xf5e\x1fl\xecS@\xb9g\x0b\x0b@\xf1S@\xd5\x86#S\xc1\xd9S@\x10\xf8w\xa4`\xddS@\xc1\xca\xdf"\x19\xdcS@=\xf3\xdaU\xf4\xe1S@\x1a\xd5qC\x0b\xdaS@\xcf\xca?v\x18\xeaS@\xf3\x9d\xa0Hq\xeeS@$\xb8\xdc\xcf.\xf1S@Q\'\xb9U=\xeeS@\xdd\xd3\xde\x10\xcd\xe0S@\xc2\xcc\x0cf\xb8\xdeS@\xbb.y\x8fD\xddS@l\xe4g\xd8\x1aOT@\xe5[7\xd4\xbf\xdcS@\x90w\x98P\x9b\xd7S@Yt\x01\xc0\xa8\xecS@\xd714p\x0c\xedS@\x0c\xdd(\x0e\xfaOT@\xda$\xdb\xe4\x1dOT@W\x8d\xa7\xadr\xdeS@\x90\x1d&#\xbc\xdcS@\x0e"4tDgT@\xe0n\xc6q\xc4\xd3S@\x08l\x80`\xcb\xf1S@~\xf6)H\xa4\xdfS@\x84\xe7xK\x1c\xe2S@@\xca\xd0\xc9h\xd1S@^\xbb\xeb*\x9e\xdeS@3\xe1\xe1\xdcV\xdfS@:\xeb\x0f\xef\xc1\xdcS@\x92.\xdcg\xcd\xecS@}\xc8\xcb\x82\xc7\xdfS@`\xaf\x0b\xf0\x06\xdeS@\xc1\xca\xdf"\x19\xdcS@\xae\xe3\xea\x11\xf9\xdeS@YN\x03\xb12\xe4S@Xu?\x95\xb8\xf0S@T\xacR\xc8n\xf1S@\xe8 \xc1g\xea\xceS@\x18\xa4:\x07\x9f\xdfS@\x05\x92$\xb21\xe6S@\x81\xc4\\/\xca\xe8S@\xaeMUh\x9c\xeeS@\xf6\x80\xf3\xf0$aT@qQ\x19\x9e\x94\x1eT@\xbb\xfaS\xd2\xf5\xebS@\x14\xa3:\x11(\xe0S@\xb2\xd4\xdc\xf2\x9bTT@7\x8c\x80U\xc7\xebS@\x94\xf0\xd6Xx\xe2S@\xe9\xa7\x07\xefR_T@\xa3\xba\xcb\xe4UbT@\xea\x14^\x10\x880T@\xd2%\xdb\x1e\xa6NT@G!\xf8.\xaa\xf3S@\xcd\xd0VE\xa9bT@E\xbf\xfad\x8c\xeaS@\x92\xc2G\x9d\xf6\xdbS@\xba\xdeV$Y6T@\xc6\x0fdf\xc2\xdaS@\xc5\xc1\x04\xdc\xeb\xe3S@`\xbc\x1f%\x07\xddS@Z\xb2K\xcc\xa9\xdfS@\xb5\xca\xcf\xd0\xcd\xe2S@\tqz1\'\xd8S@\xd3r\xfa\xb8\xcd\xdeS@&=Z&SiT@_`\t\x8b\x0ftT@7\xd9\xf5\x07\x10\xf0S@w\xf7\x1f&\x87~T@\x8c\xae7%\x86\xd8S@g\xb0Q\x19]dT@\xb13\x11\xf6\xf7\xdeS@\x1d\x9c\x0ciw\xeaS@\x8di\xa0\x08\x07\xdaS@\xae\xe7\xc0\x81\x06YT@\xfdz\x08\xff.gT@\x10\x01\xc4\x96\x0e\xe7S@\x0c\x85\x88\xcc\xb4\xdcS@s\xe4bw\x1b8T@\xbe{\xf1A\xbe\xf1S@\xd0\\\xd3\xe2\x8d\xf0S@Cw\xa8k\x0c)T@\xb45\xd5\x19w\xdfS@6\xd8\x93\xcaN\xddS@\xe5\xb5ek\xda\xe2S@Z\x1fm\x9fW[T@\x1aS\xc0ehWT@Rl\x15!\xaf\xdeS@\xc4\xdcPz\x125T@iN;\xbb\xa4IT@\xfal\xf7y\x96\xddS@\x0c\xf1\xec\x9f\xa8\xe4S@\xad1\xfd\xbe\xf6\xe1S@\xa5\xbf\x1d\x19\xac\xd1S@\xbd0()<\xdbS@e\x08t\xafO\xdfS@h\xde*\xf9"\xd4S@%\x80[M<\xd6S@\x1e\x07\x16h\xb9\xd7S@\x18a\xc1g@hT@-jE\r\xc3\xddS@\xfa\xbd\xd9\n\xc6\xe3S@\x93\xf7\x18;\xc4\xdeS@\x13\xa3"\xdb\x8e\xeaS@\xd0\xe4A-\x7f\xddS@\xe8\xed1oc\xd4S@\xac#\x90\x08\x9cNT@\xc1\x95\x9c\xc3\x01\xddS@\xb2LYSi\xe3S@\xb9\xd7[38\xdbS@h#V\xebW\xd6S@>\x00Y\xbc\x87\xdaS@\xe4\x10)-\xdbNT@\xe4\x03:v\x97\xddS@\xc8\xcc\xbb\xc7\x1aOT@|\x10\xa3\x00\xe0\xd6S@\xa5\xaf\xc1\x1bJ\xe7S@Ki\r\xf1\x05\xcfS@\xben\xd3\xcb\x9a\xd2S@H\xd1\xc03\x0e\xd5S@\'\xf7\xc7Q]\xdaS@p\x96h\xf1Y\xedS@\xf4\xa1L\x90\xf3\xf1S@ \xf8D]2\xd7S@\x03\x11E\xac\xaf\xddS@S\xe5"\xd4"\xdaS@@\n\xb2A\xf6\xceS@\r\xa8\x04\x0c"\xdeS@A\xac\xe9\xd9\xffRT@~\xcf\x8dHv\xd3S@\x97\xcb\xf0\x90\x96\xcfS@\xe6\xae\xd6eS\xd3S@\x1e\xad\x01*\xb3\xdaS@\x82.\xa9\xdc\xd9\xe0S@\x97\x02\xb0\xf4.OT@5\x8b;\x15\xff\xdcS@\\k\x8dH\xff\xd4S@\xd0>*\xd8d\xd7S@\x14\xd5\x85\xc7PST@\x17\x8b76\xaf\xd3S@\xf2\x97\xa1\xf9l\xd5S@y\xc5\xe0\x13E\xd7S@\x7fs\x95Xh)T@\x83\x01\x04lJST@\xfeB\xcb\xf0\xa1\xcfS@7\x8a"\xbdx\xd7S@[\x1a\xe6\xef\xbf\xe4S@Y33%\xb2\xdaS@\xdd\xe6%X\x06\xdcS@r\x14pM\x83\xccS@\xad\xbds\xff\x13\xdeS@\xcc\xab\'\xeb!\xe7S@\x07\xdb6\x94\xb0\xefS@76.\x0b7\xe2S@\xa8\x12\xb5\xf8@\xecS@P\x8b\x94\x8f\xc3\xe4S@-\xf9N\xd3\x8e\xddS@]B=\xb3\xa6\xddS@\xd1\xe5dCr\xcfS@*L\xb3\xd3\x9f\xcfS@\x19L\xc3pz\xd0S@\\\xcf\x07g\xe0(T@\xde\xde\x85<n\xe2S@\xec;\xfa\x8e9\xdeS@\xb9W\x1f\xa5\xdfgT@\xb6\xcf\xef\xe9rwT@\xe7\xedeg\xbf\xdbS@i\xefw\xae]\xdcS@\x1cm\xc9\x97\x1f\xdfS@s2m\xe9l\xcfS@\x0cR\xcbYs\xe4S@\x10\xa06\xff\x8f\xd5S@\x03R\x87Qk\xd8S@wp\xae\xc7.\xd9S@\xc8\xd4+5z\xdeS@\x9e\xddC\x11;\xe8S@\xaa\xa1\xba\x8d\xac\xe5S@\xa4\x97\xb2x6\xd5S@\xea\x9d4\\:\xdaS@\xa9\x90{d\xd1\xdcS@\x84\x08\x02\x98\xf8\xdbS@\xb9\xb1x\x16\xb3\xefS@\xc63^O\x9f\xe5S@\x00\xce\xc6\xaa6\xe2S@\xdc\xbc\xa5\x06q\xe2S@i\xdf+\x80\x17\xe2S@i\x1c\xd1\xe4\x15\xe4S@v\x96X]H\xddS@\xfc\xcbt\t\'\xdaS@&]\xfd\xeeo\xdbS@(\x99\xc7\xf5\x9b\xe5S@\tZ\xc1\xbf^\xd0S@<\x8c\x98\xbfk\xd4S@\xd4\xcb\xfd\xd8\xba\xd6S@:[\xc0\x9aH\xdaS@\xbdv\xc2\xc40\xdcS@f\xd7\x98\x9fH\xd4S@\x81B\xe0\x93\x9d\xd4S@\x0c\xbf>x\xf35T@\xa1\xe8\x02D\xe8\xcdS@\xd8\x16\xc6+\x7f\xd6S@\xc8\xf7\xc0\x85O\xdaS@At\xeeRW\xd4S@\x14\xd1\x11l\xac\xd4S@\xfb06\x1eN\xd6S@\xd3\x8cq\x8c\xa7\xd0S@\xd6\xae\x9a\x03\xcb\xd6S@\'0\x0eW?\xdbS@\x86c\x98&\xcdYT@\xb3\x17[\x98\xa0ZT@\x8d\xae\xf8\x9f\x13\xeeS@\x1b3\xf9\xc7`\xd4S@\xe3\xe9:\xeea\xcdS@\x97\xa8\x16G\xe8\xccS@\xcf\xe5\x88-\x84\xd2S@\x7f\xcdo j\xd7S@\x83\xacnF\x89\xddS@HF\x8f\x08:\xdfS@o\xaaj\x87O\xe3S@I\xb1biX\xe2S@+\x98E\xb7\xda\xd6S@\xcd\xe7\x9e\xbaA\xdbS@8\xe0\xe7\xbfM\xdfS@F\x1aav\x1b\xecS@\x97[\x99\x05p]T@\x0b\x80\xe0\xa6OiT@S\x96\xc2b\xb9\xd7S@\xc7\x01;\xb2L\xdaS@S\xdd\x93K,\xdfS@\xaf_\xdd\x84\xe0\xdbS@|\x84#na\xecS@\x8a\xa6\'\x0b\xcf\xd4S@\xb9\xa0F7\t\xdaS@P\xdd\x80\xe0y\xd7S@\x9eT\xa6I\xbe\xdbS@\\&\xa30\x8b\xd2S@_\x99\x943\xf9\xd6S@X\xea\xfcCJ\xd5S@\x84\x1f\xc6\x00\xfd\xd6S@a\x8dV?\x89\xd7S@\xb2r\xfa\xa3\xf0\xe0S@\xfeH4\x15\'\xe5S@\x1a@\xba\xbf\xd0\xd2S@]\xc0\x13 2\xd5S@}\xd2\xbbst\xd5S@\'\xe2\xb2\tg\xd9S@\x8d\x153\xc7&\xe8S@\x1e\xa4\x9bIs\xdbS@\xce\xe2\xafXq\xe3S@V\x9f\x0f\x89\xe5:T@|\xd5\x02\x1c.\xd3S@\xff\x84\x07\x9b)\xebS@\xf2+\x9c\x02\x9c\xd9S@\x12\t\xfb\xf91\xe7S@\x97\xa2\xb9_\x02\xd6S@\xfd\xf0\xa1\xa5\x89\xd7S@\x08</\x12\xc1\xdaS@\x13qE\xb6\x07\xddS@\x8fZ\x08\x05\x0c\xddS@6\x00\x18\xe9\x03\xedS@\xfe3\xcf-$\xdfS@\x13\x15\xd9\xa9o\xe0S@]O\x17C\xd7\xd5S@\x9dD4\x1bh\xf1S@\xd9\tl.\xe4\xd9S@I}\x0c\xac\x84\xeaS@\xf0\x95\xd8\xf5\x9c\xd5S@\x1f<Q=\n\xd8S@\x19\x1e\x8c\xd1=GT@x\x95\xca\xc2s\xceS@\x9a\x92\x0c\x1c1\xd3S@U}\xb4\x02\x88\xdaS@\x05_\xd2\xadK\xdbS@\x1f\xb9EB\xe1IT@\x8f_e\x1c\x11\xdeS@T\x9d\x10\xa1\x1f\xe5S@\x911A\xc7\'\xe8S@\x08\xc9\x85\x80\x9f\xd6S@M\xaf\xf8B\xab\xdcS@\x03zu\xc6]\xf5S@\xd4\xf4\x074}\xf4S@A1NNB\xe7S@\xc5^}\xf3/\xd5S@\xc0-\xc4\xad\x00\xdaS@\x95\x1aYDt\xdcS@\x10\xe2\xea5\xa0\xf0S@\x18,b\xad\x1e\xe1S@\xc1\x1d\xd6?\xd6\xdfS@\xb2\xc9\n\xa1\xfe\xf3S@\x95\x9ae\xb0\xa0\xd2S@\xad\x1b\x02\xe9[\xeeS@G\xa7\xb5\x01SOT@R\xc8FF\x08\xf1S@\xca\xaa\xff\x02\xc2\xd3S@\xcd\xfb\x9d\xf69\xdaS@\xc5^}\xf3/\xd5S@\x92b\x04x\xf9\xf3S@\xa60p\xf6\xafOT@R@\xd3\x18\xd0\xddS@w~\x1e\x9do\xdeS@\x8en\xfc\x9eW\xe1S@\xa4y\xee7\xa9\xd1S@\xfe_\xf2\x12\xe1\xf0S@et\xe8\xa3R\xddS@$\x84\r`/\xeeS@\xf7\x00\xb3\x06+\xdaS@1\xf4\x15\xb6C\xdcS@\x92\xeevT:\xdeS@\x1a\xc1\xe6\xdcO\xd5S@a\x14>\x94\x0e\xd8S@\xce\xa0?@\xa0\xdbS@\x7f\x85\'\x15\x96\xdfS@\xb9\x83r\x17\x9f\xd8S@\x10\xff\xce\xd3\xa2\xd8S@\x1e\x07\xbbI\xf2\xdbS@\xe2\x1a\xefOM\xe0S@\\\nXwi\xe4S@J\xb4\xcbd\xaf\xe4S@S\xeci\xcf\x99\xe1S@\x88\xae-\xe2B\xedS@=\xc9\x93Vm\xddS@ \xf0\xb7\x02F\xe4S@o\xfeWKy\xe4S@\xf0\x12\x87\xe46\xebS@9\x15\xe2T\xd0\xe7S@\xd7\xbf\xdf\xbd\xd8\xe5S@\xd0\xee\xf5\xe9\xc6\xe6S@/\x8cIi:\xddS@Q\xdf\xcc~v\xdcS@\xdd\xb0\xe5\x8eM\xe0S@\xfbIy\x9b\x88\xd5S@\xc3-\x89\xe5{\xdbS@\xac\x01\xab\xc8K\xddS@\xa7t\x9f\xda_\xdbS@.j-\xed\x0e\xdfS@\xd7\x83g\xf5\xdd\xddS@?\x04\xb2\x15\x15\xecS@\x8a\x91\x92@e\xe4S@\xf0\xe0P4r\xe0S@\x1dI\xf3\xe6F\xe6S@\x9c\x10Xdj\xd3S@7\xff\x8cq\x82\xd3S@|\xddCWw\xdbS@)~*\x9d\x0b\xe7S@\x92]\xf1\x91\x07\xd7S@w\xb7\xe1\x81\x0b\xebS@"\xfe\xf1N\x05\xe1S@l*\x90\xbf\x12\xdcS@n$\xc3x\xa9\xd8S@\x9b\xb5q\rW\xdeS@\x9b\x94\xcf\x1c\x9f\xe6S@\x06\xfc\xf0\x81j\xdcS@\x12\x97\x04Y\xc3\xddS@\xa1Wm\xe93\xd9S@\x0c\xbf\x89\x99V\xdfS@\xc2\x99\xc2\xd4\xf9\xe7S@\xfbv\xe1;\xcc\xe5S@\xbbOs\x95\x14\xdfS@\xcc\xd1\xc2\xce\xaf\xe5S@\xde\x1e\xc7rU\xe7S@\xaa\xa5s\xfd\xd9\xe6S@+O_\x18\n\xe8S@W\xc7}(3\xe6S@u\xdaQ\xae&\xdeS@zd\xc1\xfc\xe2\xdeS@\x85\xcc\xc5j7\xe6S@\xee\xac\x8c` \xe7S@V;\xd2tXPT@c\x8c+\x16\xb0\xd9S@\x8c\x82I\xe8@\xe8S@\xdd\x9a\x87\x87u\xd3S@\x12+\x1cX\x0e\xe4S@e\x15\x97#\xe0\xecS@\xf2\xb44\xc3[\xdfS@\x0c\xbf\x89\x99V\xdfS@X%\xb4?Y\xdfS@8\xf7\x97Yn\xe7S@\x90g\xb1\xe2\xd6PT@\'\x96LjW\xe4S@\x1f\x10\xc9\x06\xe2\xe8S@7\xdb\xd0JG\xd2S@I\x0b\xc47\xf5\xdeS@i+\xb0\x95\x86\xe1S@\x8b\xd2G\xa1b\xe5S@\x15I\x1a\xcd\x01\xe3S@{b\xcf\xd0\xa5\xdaS@>\x00Y\xbc\x87\xdaS@\xaeG\x01?\xd8\xdfS@c\xee\x96e\xe3\xe5S@\x1a\xe9(rC\xe9S@\xeb\xe3\r\x14\x87\xe9S@c\x1e\xfaq@\xe2S@6\x96E)\x95\xeaS@)\x86z\x91\xf3\xe3S@>\xc5\xe7\x0bM\xdfS@i^\x85\x0f\x00\xe2S@\x089D\x03Q\xe0S@\xddi\x84\x0e\x82\xe3S@\x11"\xcd\xc9\x80\xdcS@\xb3\x94\xb3*\x97\xdbS@|\xb3\xc0\x0ee\xe8S@`\xab\x8dc\x13\xd6S@\x87@ r\xe2\xe2S@\xaa\xda\xde\xdaR\xeaS@\xcf\xb4l\x8e\x96\xe9S@\xd8\x9f\x94\xc7\xcc\xeaS@l\x1b\xef\xcc\xc9\xedS@\xfd\x9d3xy\xe8S@U2\x08\xf0\x9c\xe3S@\x80Hq\xf8\xec\xe9S@\x84k-\xb2\xe2\xe2S@\xaav|\x8b\xac\xe3S@3-*\xc9\xe7\xe4S@\xbd:\t\x91\x19\xe4S@\xef>C\x14\xe0\xeaS@JW\x01\x9d\xb0\xd9S@OA<>\x9c\xe6S@\xa1\xb4w\x07\xd9\xe4S@\x9ebP\xea\xa9\xe3S@_!W\xe2\xd8\xe8S@\x86\x9fg\\\xcb\xe3S@8\xb4\xe54\x18\xe9S@\x86\x9fg\\\xcb\xe3S@\x16x\x87\x023\xe5S@\x03\x93\xa1\xbfH\xe9S@\xb3Sj6\xde\xe1S@\xe1{\x072\xf6\xe1S@\xbaI\xefg\xeb\xdeS@J\x89\xee\xd6\xbb\xe1S@I<o\x8c\xc5\xdbS@p\xa3\xa1\x15\x99\xeaS@\xbe\x1b\x96\xa2\xf9\xe5S@\x17\xfd\xef\x12B\xe4S@]\x8f$\x00\x06\xd5S@\x02\x87`XT\xe4S@\xfe\x8c\x9d\xd6\x99\xdfS@\x0b\xda\xfd\xa1\xe2\xebS@\n\xb82z\x06\xecS@Z\xb0,s\xfe\xe5S@\x16O\x9d2\xbf\xdfS@\xe0#\xf493\xeaS@\x99\x1e\x0b\xca6\xe4S@\x04\x8bH!\x12\xddS@\xb1R5\xc9W\xe2S@|\x84#na\xecS@\x07TqP@\xe4S@_!\x1f\xf3\xc4\xe5S@\x830]\xd5\xa8\xd3S@\xffT\xf9\xf7\xac\xd7S@\xaa%\x12\xe0\x8b\xeaS@\xa1X\xd3\xd6\xb9\xecS@\xae\'\xb5\xc9\xbe\xdeS@`\xd5G\x9f\xf2\xebS@DJy\xb3\xd6\xecS@\xb9\x9c\xbd\xe0\xb2\xecS@=\x1d2h\x96\xe6S@\tV\x9cU\n\xe6S@\xc9\xf5:1\x9b\xe4S@[\x82I\xee\x1c\xdcS@\xc5`\xdd\xfe}\xe2S@\xb6Q\xed\x9d\xbd\xdcS@\xaf\x90\xc9\xaeR\xddS@tVv\xa8x\xe2S@\x072\xbb\x86\x1d\xecS@\x11\x88\x93\xe8\x1a\xecS@\xa2\xce\xc0\x05\x7f\xe2S@\xf43\xfe1\xb9\xe2S@\x7f_m\xac\x8f\xe3S@37\xdf+\xc3\xd8S@F\x89\xd1\xdc\xad\xe0S@Yw\xb8\xdd\xdc\xe3S@\xfd\xb7\xa3AT\xf0S@\x86K\xf3\xbbA\xe2S@(V\xc9k\x15\xe0S@\xd0\x1fM}h\xecS@\x86\x84\x9flb\xdeS@\xd4\x14\xbf\xc9\xee\xd3S@\x1eP\xd8\x9d\x03\xedS@\xc6K\xbdF\xf1DT@\x15aU\x82j\xedS@*u\xa6\x9eo\xedS@\xf4\xed\xd1\xef\xbe\xedS@\xbcs\xe0\xdf^\xe1S@\x9e\xff\xac\x07\x01\xe4S@\xb4\x93\x9c\x85~\xe4S@"#\xe8x\xcb\xecS@\xa6g{\xb6\xf7\xdeS@8\xa6\x8d[\x8d\xe5S@\x8a\xf2\xde/\xba\xdaS@j#\xe3 p\xe1S@D\x8b\xc1_s\xddS@\x02w\x14MP\xdfS@L\xba\xc6N\x04\xeeS@\xf2v\xb4~\x9b\xf1S@\xa9}\x05\xf5\x1d\xe3S@\x08\x1bw\x92\xe5\xf1S@\xa0\xf5?@T\xe4S@!\xe3v\x11A\xdeS@\xd6\xda\xb6\xcf,\xeeS@\x9f\xf1\xc0#L\xeeS@\xf64\xd7\x83\x00\xd8S@\x06\xf7P\xb1\xe0\xddS@\x1e1{\x94\xaa\xe1S@\xeb_\xfe\n\xad\xe4S@\x1c\xc5O\x0f\xf5\xedS@\xc7\xe5\xcb\r0\xe3S@\xbc\xa0)o\xe0\xe2S@A.e\xe4\x00\xdfS@u\x19E9\x85\xe6S@|:\x0e\xc7W\xeeS@wo\xce\r\xf9\xf1S@\xe2\x0c\x94\x8c\x14\xf2S@y\x0f\xfb\xc2M\xe1S@\x03\x02a\x940\xe5S@\xd8BK\x19\xdc\xf1S@\x8d\xdfW?\x11\xe5S@\xdc\xbc\xa5\x06q\xe2S@\xe8nO\xc9\x97\xdeS@\xf1\xc9\xc7nj\xeeS@\'\x15\x13\x8cI\xe1S@&o\xa7\xd1[\xe5S@\xdf\xaa\xc1%.\xe6S@U\x07\xc0`\x9a\\T@\xf0\x96\x98\x18\xca\xe6S@@a\xd6j1\xd9S@\x8f\xda\x82_(\xefS@\x1b_\x10\x95\x87\xdfS@a\xe4\x17\xcf\xd2\xe4S@\x17\xc3\xe0~m\xe4S@\xf6Fe\xec>\xe1S@\xa4\x8d\xb0\x8e\xc0\xe3S@\xde=\xf40\xb2\xe7S@\x86\xcd?\x84\xec\xe0S@\x96\x84&\xd2\xd2\xe1S@\xda\xc7%A\n\xe6S@\x15<Cr\x11\xdbS@}\xa3\xc8\xd5\xb5\xe5S@\xe6AASC\xddS@pM\xa7\xa4\x0c\xe5S@\x0f!\xf7+^\xf3S@\xcf ~A\x92\xe0S@\xaf\xe2\xfc\x96\xdf\xe4S@\x96\x87\xb9\tB\xefS@\xb8\xa0\x039\xbf\xefS@\t\xe9\xea\xa9\x81\xe5S@\xf2\xbeW\xe1F\xe3S@h\xb2\x01f\t\xdeS@\x8eA\xa0\xa1\xa5\xf3S@\xd4\xfa\xc4\xb1\xf5\xe7S@\xe8<\xe6\xb8\xb9\xe2S@p\xb1\x9a\x9f\xbb\xe1S@o\x0cja\xe5\xe2S@<\xe0\x12\x1c@\xe5S@O\x0b\x18\x9e\xa1\xd8S@\x85\x03\x802\xd2\xd9S@\x89\xf5\x98\xce\x91\xe1S@\x98\xc1\xfc\x12N\xe6S@\xa5W\xbc\xb7\x1c\xe8S@\xe8\x14\x95X\xfe\xe2S@S]\xe7\xe2\x90\xe5S@\xb8V$?\xe1\xe1S@m\xea\xee\xcaZ\xd3S@#\xe2\xf3{\xdf\xe5S@\x98\xc1\xfc\x12N\xe6S@\n\x7f\x8f^\xaf\xd8S@\xf6\x01\x99\x93\'\xf0S@\x19}n\x84\xf3\xe2S@N\xb9\xa7\xc9\xba\xe1S@\x84g\xb2f\xd1\xe5S@\xeb\xf5\x85&\xe8\xefS@\xa9\xdd3am\xf0S@5\xe7\x8e:H\xe3S@r[~O[\xe6S@\x9a\xf0\x8d?\x07\xe6S@\xe6h=\x94F\xf0S@\xbc\xb6\xf4\x89\x1e\xd5S@\xfa\xf1,\xbc\xd1\xddS@\x96\xd4\xc0\x14C\xe4S@y\xf2s%O\xf4S@f\xe6#\x1b\x05\xe2S@!+\xf6\x7f\x9e\xddS@\t\xd1PnR\xe6S@k\xbe\x82\xbcV\xe3S@\x1e\xb2\x8al\xed\xd8S@\xe7\xeb\xdd\xd6=\xe9S@\xfd!\x1a2\t\xe2S@D\x8dXnO\xeaS@\x9b2L\x04o\xe2S@\xee\x8c]\x03\x9b\xe3S@\xb3l\x140\xe3\xe1S@\xba\xa4\xfb\x1b_\xe5S@\x0b`\x10\x18}\xeaS@\xe3\xe9v\xc0\xec\xe3S@c\xaf\x8c\xe1\x1b\xe3S@\xe5\x92\xfcq\xaf\xe2S@\xf9M\x18\x96\x10\xe5S@\x94\xe6\xfb`[\xdaS@\x1e3%\xfe\xbc\xe2S@\xe0`S\xfb\x99\xe4S@\x8f\xd56\xfc\x0e\xe8S@\xac\xf2\xd8\x86\xf6\xe3S@^/s\x8f\xf4\xe9S@|h\xcf7\xbf\xeaS@5\xc5\xec\xc9+\xddS@\xe4w\xf4l\x1f\xd5S@\xa1\xf6\xdfy:\xe3S@}2\\\xa2\xc3\xe3S@T^MG\xa8\xe8S@\x08\x13"_\tYT@\xa1\xec!\xfd\x18\xf6S@F\xb6\xe8\xed\x16\xe5S@)\xc1\x9c\xaaV\xdbS@&\xe4B\xc7\xb0\xe5S@\xff\x12\xd7\xee\\\xe5S@\xcb\xff\x8f\xacm\xe6S@3qLZS\xe7S@\xfbZ\x89\x8fF\xe7S@[\xf3\x8ca\xa2\xdbS@\x03\x17(\xf8$\xe8S@\xf9\x9f\xb7O<\xe5S@\xf487S\xf6\xdcS@E\xa4\x7f\x10\xde\xe6S@\x02\xd81\xd9\xc8\xe7S@\x05\xc5\xe1\xab\x04\xe8S@~\xd2\xb3\x04\xd7\xebS@\x19\xa8\xab\xe1o\xe5S@=?2IL\xe7S@\x0b\xfb*\x15\xcc\xe7S@\xea\x93i\n \xd9S@\xec\t.\x19"\xf7S@O\xbe\x9b\x1e\xe2\xe7S@\x1bxl1\x11\xe4S@*q\xce2E\xe3S@\xa6DG\xe3\xfd\xe5S@0D\x1a\xc8\n\xeaS@@X\xe7d\x1a\xeeS@c;C\xdc=\xeeS@)&8\x84\x15\xe8S@\xc1aq\xa07\xe7S@\x1d\xfbJ/\xda\xe3S@".\x9fo\xde\xd9S@Y\x81\x90\n\x05\xdaS@\xe7m\n\x9cc\xeaS@@G\x9c\x1fR\xe8S@jq\xad\xcd\xb9\xeaS@5\xcc\x04xV\xe8S@}uF_\xff\xe0S@\x10\xca\x12\xa5h+T@\x13\x7f\xb5\x08g\xe8S@\x9a>\xf2\xcc\n\xdaS@\r6\xe7\x89\x9b\xeeS@\xfb\xd9G\xfeC\xe8S@7\x0e\xd6\x08\xfa\xeaS@\x8e\xb6 /\\\xd4S@\xf3\xf4\xa3o\x9e\xedS@\x97"\x88D\xe8\xe6S@\xcf\xc7H\xa3\x1f\xebS@\xbeH?P\xbd\xdbS@< HS>&T@\x95\xcdE\xc9X\xe8S@(\x03E=\x1a\xe3S@}\x0b\xcd(l\xe1S@ \x8b\xf9\xd5\x95\xddS@2<\x11\xa5_\xd9S@\xc4\xb0\x98\xee{\xd4S@$/G|\x84\xe8S@qy\x80\xf4x\xe9S@\xdd.\x95\xdb\xfc\xedS@2\x9a\x96*\xf3\xd5S@L\xcf\x01\xe1\xdc\xd9S@v\x95\xe8\xed=\xdaS@W&\x06\x02\x1e\xe8S@\x08\x9as\x8e|\xeeS@\x12TO\x0b\x8a\xe9S@\xd4\x04\x9a\xda\x85\xdcS@\xc6k\xe3\xce\xc3\xd4S@L^u\xd9\x83\xe8S@g\x8f<\xd2\xff\xefS@\xf2\xb4\xdd\x0e\xf2\xe8S@u\x14#c\xdb\xe0S@D\x93\x7f`\x95\xe0S@\xa7\xbc\x90\xc6\xd6\xdbS@D\x14Vn\x95\xecS@\x8cX*\xe0\x86\xdaS@0T\xe4\x0b\xd3\xe1S@\xd03ET\x15\xdcS@\x1ds\xfc?\x90\xdbS@\x9bW\x99e\xf1\xe8S@F\x91\xd5\xba,\xefS@\xc9p\xf6\x8e\n\xe9S@\x962\r\xb4#\xe9S@jX\xb7\\\x8a\xecS@)H|\x03\x15\xefS@\xdb\xdd\xd8\xb3\x7f\xeaS@\x0f\xcf\xf9\xcd\xd8\xebS@\x85"\xac\xa1\x8c\xe7S@\x8bH\xe7Ax\xefS@k\xbd\xa0\x00\x0e\xe1S@H\xb2\x1f,\xbd\xecS@\x8f\xc3\xd4r\\\xd6S@\xc7\xae\x90w\xc9[T@\xf1\x84\xdb]+\xe0S@\xb3\\\x80\x84\xaa\xebS@\xe2\x7f\xc0,"\xf0S@z\xaep\xc6\xcd\xebS@\xf6\xeaP\xc5\xc7\xedS@Y$\x80\x12\x7f\xeaS@\xfb- ~#\xeeS@\x83io\xf3\xf4\xe3S@\x8fO\x13Vi\xe3S@\xdc#b*\xed\xe2S@\x07\x9e\xbab\xfb\xe1S@\xceQS\xd0\xab\xedS@\xc7\xe595F\xeeS@\xb6\xd3\x91P6*T@\xe4\xdb\x13\xb7\xc2\xefS@\xcaN\xf9\xa3\xd4\xe9S@z\xab\x98\x91\xc8\xd3S@\xa5\xd1F\x8b5\xeeS@\xb9z\x97\x9c\xac\xeeS@\xeb\xf3\xe7l\x0e\xf1S@\x8b\x08:C\xf8\xebS@\xbafIOh\xeeS@\xabr\x87\x17<\xf1S@Q\x0e\x1d\x9c\xa4\xecS@\xacW\x0e!9\xd9S@\xe0\xe7\x03\xc2NJT@S\x10\xc4\xd7\xe3\xe3S@\xbf\xb8\xba\x96\xe3\xe2S@\xb6\xab\x18F\xf3IT@\xc2\xf4_\xe6x\xdfS@\x13\x15\xd9\xa9o\xe0S@}\xbdNW\x11\xeeS@\xe3\x0f\xcb\xc9\x07\xe5S@\xa7%\x02!\xfd\xe3S@\xc2\xedM\xcc\xd2\xe2S@\xc0\xe9\x05W\x0c\xf0S@\xb5\xf5\xcb\x15\x1b\xecS@\xa5\xe1BL\x92\xeeS@\xa0\x19FWY\xf2S@:\xcb@F-@T@\'\x14\xa9\xbeb\xecS@\x87\x04\x17\xbb\xb1\xf2S@\xe1\x014@\xdf\xecS@q]R\x02n\xeeS@\x1c1|\xf1\xb2\xf0S@O\xa6\x04\xaf\xaf\xf2S@\xfa\x9f_\xa4\xf1]T@rV\x00\xe4\x99\xeeS@\x14\x1a$\xb2B\xf3S@\x9ba\xd7\xa1m^T@\x10x\xdb\xba\xae\xeeS@:-\xef(\xb5\xefS@\x94\xaa\x11(!\xf1S@}\x9e\xe2\xf8\r\xf3S@\xc4G\x93\xc7\xa9\xedS@\xd58jl\xc4\xe5S@\x8fC\xf3\xdc\xbf\xdcS@\xd7(\xf5fn)T@BTYo\xcc\xefS@\xd1M\x1aMv\xf3S@\x15\xe7\xfc1\x16jT@*\xc6\xba\xdc\x98\xedS@\x8f(Ti+\xefS@\xe9#Y\xa5\xab\xe1S@%G\x86\'\xd4\xe2S@\xb7&\x88\xc0\xc7\xf1S@*\xc6\xba\xdc\x98\xedS@\xb6t\x0b\x08\xf8\xf0S@a\xb4\x0bpK\xeeS@[W\x05\xd8\xa1\xd6S@<\xc7\x1aVP\xd8S@kN\x06m\xfd\xdaS@>\t\xcb\x1aj\xdfS@ud\xbc~\x9b\xf4S@\x04Cb\x1a\xa0\xe0S@+\xab\xc0LG\xf4S@\x1dn4\xe3\xf5\xf0S@\xd8\xfe\xde\x81\xc1\xdaS@\xaar\xb4Z\xc7\xefS@\x0e\xcc\x94\xf9\xbf\xedS@\x94\x93\x86\xcf]\xf0S@\x7f_\xb5\x98\xc1\xf1S@\x81fE\xea\x97^T@Q\xed\x8d\x81q\xdbS@\x8b\xe0i\xf698T@5\xd1R\x16\xae\xf3S@\xedu\x87\xf65\xf2S@\xd6j-\xb6\xad\xe6S@;2{Q\xfb\xe1S@:\xa0\xe1\xaa\xf1\xe1S@\xfc\x9c\xbf\x80\x1a\xe1S@\xbco\xfa\xbf;\xf0S@\x149\x1bF?\xf1S@}\xb9{P\xb6\xe0S@?\x9dr\x08!\xd9S@\x00\xcc\x07\xec\x07\xd5S@F}\xaf\xb0\x10\xf4S@[\xf6c\xa2\xc4\xf2S@\x01\x95u\xf6\x04\xf1S@\\\x11\xa7Z|\xdaS@\xde\tCJOlT@X\xde\xa2x\xe7\xf4S@\x0cM\xf9\xec\xbc\xd4S@\xe2te\\E\xf3S@<\x01\xa9\xf2\xfa\xf0S@\xdfB\xcd\x96c\xefS@\xeb\xb9\x9d\xbe\xe5\xf1S@\xfc0\x8d2\x10\xe0S@\x14\x11p\xfb\xb8lT@P\x0bk\xd2\x12\xf3S@\x07v.\xee\xdb\xf2S@\xe7\xa0\xb8\xfdG\xf1S@\xf3\xff\x00\x8bw\xf1S@j\xd7\xbe\x08\x99\xf1S@BZX2\x93\xdbS@ts\xce\xaf\x91\xe1S@P\x0bk\xd2\x12\xf3S@"\xe0\xd4\x12=\xebS@\xd8|\xf4Gd\xeaS@^+\x03\xbbM\xf1S@,ja\xb9\x83`T@\xc6\xbc\xba\x97\xd73T@\xcb\x1aJ\xe8\x83LT@**iT\xb3QT@\xb5\xb1\x0fe\xfa\xd4S@S\x12/E\x80WT@\xe2\xdbc\xfd\xc5QT@&G\xc4\xa8\x8d\xdeS@r{\xa8P\x1e\xd7S@\xa9\'7V#\xe6S@\xb8Z\x9e\x0c\xe2\xe2S@\xa6w\x0bT\xf4ZT@\xf7\xf6\xee2\x8f\xf0S@\xc2\x10_%^WT@\xa9\'(\x17sOT@Tj\xb9\xb4\x19\xe8S@\xf0\xcb"\x93\xbb\xebS@\x13\xf0\xb8\xd6A\xe6S@o\xe8\xe6g\xf7\xf3S@\x893\xf4\xe8\xb4\xdcS@[2\x005\x9aIT@5\x03\xa3\xc0A\xe1S@\xbc\xbap\x1cM\xe1S@\x1d\xa5\xae\x02\x9a\xe3S@E\xbf:\xe2\x16\xe8S@\x17\xce\x9fk\xe6\xe9S@\x81\xea\xb72)\xedS@\xaf/T0u\xdfS@\xfe\xb2\xf6\xfd\x04\xd2S@\xfd@>E\x8b\xd3S@)\xab\xe4E]QT@\xa4O\xcc\xcf`\xd6S@\xbc\xc2\xc8\xc3\xd7\xd6S@\xe4G\x8d\x03\x05\xdaS@\x0e\xa6\x9fC\xfa\xdcS@\xcd@lS\x85\xddS@\x9e\xf6t\x90\xd0\xe5S@\xd3\xc9\xd7\xe4\xbf\xd2S@\x1f\x86\x06\xd3\xb9\xf2S@\x1ds\xff\xde\xd4_T@\xf3\x08\xa4~\xca\xe5S@\x88K\x18\xe1\xa3\xf0S@\x1a^\xado\xc1\xd4S@\x86]\xb0\xbc\xbb\xddS@x\xc8G\x9f\x1c\xf0S@\x05|?K$\xe5S@\x14,\xd1j\xa3\xf0S@\x92\xd4\xd9\xd2\xde\xe1S@\xbd\xed[\x05E\xe6S@f~A)\xf4\xf2S@\xbc\xde\x80\xe0)\xf3S@F\xf7\xca\x87\xb1YT@\xffB\xc0\x1bADT@\x16\xf3<\xeb\x1b\xccS@\x9b\x01C\xe8\x86\xcfS@\x99W\xa1\xf9O\xd4S@~\x0f\x1a\x0e\x05\xf4S@A).\x9bq\xe2S@\xea\x15\n\xce\xfe\xe2S@\x1d\x81\x92\xe2\x1b\xe6S@\x19\x15\x10r\xde\xe5S@\xda\xc4g\x04\xfb\xe2S@\'+v\xab%\xf0S@\x9ff;\xd9\x91\xd5S@B\xa5\xa8\x8d#\xdeS@E\x8f\x87\x91\xb4\xf0S@\xd7\xe7\xabJ\x17\xefS@3\xc7\xc4\xc7`\\T@I\xf8\xe6\xd5U\xe1S@\xaaW\x11]s\xecS@:R\xb4 ]\xcbS@"%T\x9c\n\xd5S@\xdd\xdc\xf7\x8c\xe4\xd9S@\xa3\xfcL\x1c\x83\xdaS@\x8f\xbf+\xdc\x82\xedS@\xe8\xba\r\xdd\xda\xefS@\x9d5\x16}\xfd\xe2S@\x9c\xe5\x1e\x96&\xd8S@\x82\x98\xcc"s\xedS@\xf9\xc9s\x01\xff\xddS@\x0e\xc8\x0f\xbf\xb4\xefS@\xe7N\xdca\x0f\xeaS@\xa7\xba\x14Yq\xf3S@\x7f\xe4\x98YM\xeaS@\xa9\xc2\xab+\xd1\xe1S@\x91*\x92\x0cn\xcfS@\xca\xe3\xa1\x02s\xd5S@\x95\x83\x94\xd9K\xd7S@\xd0>*\xd8d\xd7S@y\xc7\x0b\xba\xb2\xf2S@\x17<\xdd@\xa0\xccS@&&h[\xf3\xeeS@g#\x95\xcc\xf2\xefS@4\x94\xd04\x95\xdaS@\x96\x89\x1f{\xa8\xdeS@\x94\x9d\x0e\x86\xd6\xe1S@J\xa7\xcd\xd8I\xe3S@b\xd6\xedo\xacMT@\x19V\xcf1\x9b\xf3S@\xe0\xcd\xea\xa4x\xd4S@}\xfa`\xb5\r\xf3S@\x03%x\xd85\xe2S@\xd4d\xa3\x93\x03\xdbS@\x93\xb9\x93_\xad\xefS@\x0e\xedc\x80\xa8\xd3S@VgM\xa5\x00\xd4S@8\xe2\xfc\xb1z\xe5S@\x13\xce\xce\x84\xdc\xd9S@\x1f7\x84\x7f\xda\xe7S@r\x16U\xca\xf7\xecS@\xf3\xea\xdeii\xe5S@;\xeb\xa6\x01\xa2\xefS@\xb8\x82\x8e\xf0?\xe4S@`e\xf8\xe8\x1c\xe2S@H}\x80Or\xcdS@\x00\xe1\xac\xf1t\xcfS@\xd5xx-\x85\xd0S@c\xa2zB\x90\xf2S@\xc7\xf3<\r&\xecS@\xac\xd9\xacz\xbd\xe6S@\nr\xbd.\xfb\xe5S@\x8ds\xef\xf89\xdeS@P|\xfdO\xf2\xe0S@gcT1\x9a\xedS@\xa4e\xdeU\xb3\xf1S@\xae\x14\xfa\xd2\xb2\xe7S@6\xc2\x9f\x86n\xcfS@\xd7+/\xa18\xd5S@\xcd#\xce\xbep\xf0S@\x1b\xc0^\xedR\xd8S@\xdb\xe9C\xa3Q\xeaS@F\x89y\x95(\xd9S@Kw\xaaT\x08\xdbS@\xb3q\\\xdd2\xdbS@em\xe9\xaaa3T@\x7f\xdc:g\xa1\xd7S@\x93\x8c\x11He\xf2S@0\x07\x11\x9c\xbb\xeeS@\xf0\xc7\xbe; \xe8S@To\xf7h\xb4\xebS@\x9bHX\x7fx\xd5S@\xf0\xc7\xbe; \xe8S@\xf9\xd8\xda\x903\xd9S@\xdf\xaa\xc1%.\xe6S@p\xa59\xbbS\xe5S@\xd9\xbew\xdc\xbc\xedS@\xdcpo\xc7L\xf0S@\xa9\x1d7\x98,\xd0S@\x88\x7fI7F\xe1S@\xe5y(EK\xe1S@\xf1\xda\xc8\xda\xd8DT@\x18Z\xc8\xf0\xe5\xcfS@\x82\xb7\xfb\xdaC\xeeS@r\xeb\xb8^\xcb\xd0S@\xc7\xee\'\xd0,\xe5S@\x8bD\xb6\xee\x97GT@\x8fM\xab\x01\xe5\xebS@\xb7\xc9}\x80c+T@#\rQl\x98\xe3S@\xc2\xfe\x98,\x99\xe4S@@\x9d\xf4\xc7\xd5\xf1S@\x8d*\x86g\x06\xe8S@\xb8\xd8p^\x93\xe6S@\xe5y(EK\xe1S@\x11\xc0\x9a\x88F\xd0S@\x85\xca\xe2\x10Q\xd4S@d\x1d\x05\xad\x8e\xdaS@\\M\x8bld\xdbS@#\x15s\xd4b\xeeS@\x98\x93\xf5\xb9\x1d\xe6S@R=\xe2V:\xe3S@>\xea\xb9\x0e\xea\xe1S@2k\xdf\x88\xb5\xe2S@\x03\x1c1u9\xd4S@?\xdf\x96\xb3T\xe3S@O1~\x80\xdf\xd6S@\xdeD\xb4s8\xdcS@\xa4\x11\x023\x03\xf0S@\x96\x07T\xddQ\xeeS@\tJ\xc5\x9a\'\xe3S@\xbf\xf3\x8a}\xdf\xf1S@X\x94\xa7\x86\xca[T@C\x18\xa2\xf3\x0c\xeeS@;k=\xebE\xe3S@\x08\xd9\xef\xab\xda\xe5S@\x14\x15\xf49g\xe8S@\x0b/GcT\xd4S@\xd3\x9f\n\x90w\xd6S@\xb1|\xc8\x81yWT@\xe6\xd7\xe8@)\xd5S@\xfdz\xa0.A\xd6S@\xf1\xb6X\xc5\xfd\xf1S@5F\x8e\x93\x83\xd8S@\xb4\xa7\x9a\xe9)\xf1S@\xc3\xc6L}G\xf1S@O\x1d\'\xc1\x06\xe0S@\xad\x1b%3c\xedS@k\xf4\x85^N\xecS@Q\x96)\xdca\xecS@e\x92Q\xe8=\xdbS@\xc9\xb6 \xf0A\xe3S@\xd1V\x1ca\x94\xe8S@\x96\xdcq\xf2i\xecS@P9\x84\xb1h\xecS@aI\xb2\xf2Z\xf2S@\x9d3\xaa\x1b\xe7\xe3S@\xef\x11\xff\x8f!\xd1S@`\xfez=\x01\xedS@v]&\x81\xa7\xf0S@\xf3,\xda\\r\xd4S@H\xaf\xe6n\xce\xd6S@\xb1\xc4^\x1dD\xdfS@\xec\x80q\xfa\xda\xccS@\xd9\x05\x8c\xb5H\xedS@C \x1c\xd9R\xe3S@\xb2\x10\xb4\xcf\x9c\xe5S@\xab\x04\x99\x01\xe6\xe3S@\x1bKI\x95\x9c\xe3S@\xba\xbf\x81\xa8C\xdbS@\x01PX\xdbD\xf0S@\xc5\xd6`\x11\xe2\xecS@]\x06{\xa0\x99\xecS@Q\xbf\r\xe6\xb4\xe2S@\xd4\xa4\x10\x03\xde\xcfS@\xa77\xb9\xa8d\xd2S@\r\xfai\xc9\x0e\xeeS@\x129J\xde;\xe8S@\'\x8cR\x90\xd1\xe8S@\x85\xee\x89\xed\xf6\xebS@<\xf62\xa1\x12\xf1S@\xcb@\xb5p\x94\xe7S@f\xf2\x8d\xd8W\xecS@\xdb\xa7\xb2\x08\x1b\xecS@\xde\xc5]\xdc\xd1\xf4S@F\x81\x17l\x11jT@NQ\xa5\xfc\xfd\xdaS@\xb5\x85\xdc\x9c\x94\xe2S@8\x0f\x91\xde\xb0\xdbS@:\x91\xabA\x8c\xdcS@\xec\xd2\xed7\xca\xdcS@\xa7\xce\xb2\x91\x18\xecS@_;\xb6:#\xedS@\xa7\xce\xb2\x91\x18\xecS@\x19`\x1d\x86\x8f\xeaS@a\xca\xc7"|\xe7S@a\xcb\xf4/\x05\xd1S@\x94\x95\xa7>\xfc\xd6S@\xb0\x87\x92 \x80\xd7S@\x1f\xf9\xa8\x15\xfa\xf0S@m&\xde\xaa\x187T@\x1e%\t\x16\xf3\xeaS@\xf8\xdbco\xc1DT@\x94\x17\xb1<}\xeaS@\xde\xbb\xe3\xe0\xdb\xd2S@\x0fc\x95\xc86\xd5S@E\x1a\xd3wj\xd5S@L\xb9\xccu\x17\xe7S@H\xbc\x9aZ\xe5\xdaS@\xbc\xd4X\xd8\xf5\xe0S@h\xc9\x9a\x9e\xb3\xe2S@vz\x1c\x7f\xde\xe6S@<w!\xb7f\xe7S@\xf0\xbc\xf9\xbd\xc6\xe7S@\x80T\xaa\xff\x9c\xecS@\xe4\xc4\xd9\x1d[\xecS@\x9a\x92M\x1ch\xdbS@\xbe-V\x8cF\xe2S@\xee?\x19\xf4\x7f\xe5S@tq},\x10\xe7S@5U\x7fs\x97\xecS@\xd4\xa4\x10\x03\xde\xcfS@\xe0#\xf493\xeaS@\xb1\xb4\x01\x15\x85\xd7S@W nn\xc8\xefS@A\xeb\x8f\x01X\xecS@\xa0\x9f\x97_\xe8\xebS@\x18G\x95\x8c\x0f\xebS@\xb3[?\x9d\xa7\xf3S@\xc3)_\xc8%\xd3S@\x9c\x94c1\xeb\xebS@^\x95\x9dZ\xf2\xebS@\xc0$:\x7f$\xe7S@\xe7\xc7\'\xcf5\xe7S@A\xfe\x9e\xb9{\xf1S@\xec\t.\x19"\xf7S@\xb6T\xe51\xf6\xeaS@\x9a\xe5\xb3\\1`T@m\x82@\xef\x96\xd5S@F\xb1\x0b\xe2\xee\xe3S@\x91\x95(R\xff\xe1S@\xbc\xe7i&o\x1aT@U}\xb4\x02\x88\xdaS@U\x97\xa5\xf8\x98<T@\xc6q\x8b\xc8M\xefS@\xabN\xa5\x02\xaf\xe1S@}\xdd\xae\x0bx\xe6S@\x15\xe6kmv\xedS@A_4\xb9\xd0\xceS@\x10;\x18I\x14\xd2S@\x1f\xb9Xaa\xebS@\xe7"\xd5\x97D\xebS@\x91\x1b\xf8u\xeb\xe1S@(\xdb,F\xd8\xe1S@S[l\x94\x03\xecS@\xd1?\x9f\x16\xca\xd1S@\xba/\xdd\xc9\x9e\xd6S@\x9d\xbf7,\xe3\xecS@\x11\xd4\xcf`\x97\xf1S@\x97\x0c\xa5\x8a\xfe\xd9S@T{\x01\xe0\x0c\xf1S@\xd9\xee\xf8*,\xd5S@\xb0\xa7\x83=\x0e\xe4S@\x01\xd7\x0e\x8b\xcc\xe3S@l\x0e2\xbd5\x1aT@\xe3s\xd2`$\xeaS@\xaa\x1b#\xbf}+T@\xea\xd2\xa3\xc3\xe7\xefS@\xa9YW\x1b\xec\xf2S@\x86\xe9\x1bU\x1a\xf3S@,\x0f\xaca\x15\xe5S@\x17\x93$}\xd7\xe1S@M\xd6\xff\x06\xbfDT@M}\xcb\x01\x89\xebS@\x922Y\xe9\xce\xe8S@\x87\xd6\xad\x1b\xe6\xedS@M\xf0\xcc\xb9\x90\xf7S@\xd9\xee\xf8*,\xd5S@x\xfa\xb0\x95\xf28T@%\x96\xee\xe8\x9c\xdbS@$\xcf\xde3\x12\xddS@]\xbce\xd85\xe3S@\x91\xd9\xaa`\x87\xe1S@\xbf\xee\xa7\x8e\xd2\xe8S@\xa2JO\xb9\x08\xe6S@U\xd5\xfck\x13\xe8S@6\xf5\xaa,"\xeeS@g\xa7\xcf%\x15\xdeS@#\xb3#\x0e\x96\xe3S@y@y\x05\x83\xe1S@x:\xce\xae\x90IT@\xed\xd8\x10=\xf6\xefS@\xe0\xbb\x96\x8f\x93VT@\x03\xe9$&\x0c\xe8S@v\xc6_\xe3\xb8\xe9S@\x1f\xc8\xf9P\xd9\xe9S@s8<\x01WWT@\xba\x04\xbe\x95~\xe4S@\xc0\xd5BU\xfb\xdcS@\xc3\x16\xcc\x067\xe3S@\x82\xf3\xa2\xc6\xf4\xe1S@\xedX\xe2\xb2\xed\xedS@P\xc2\xad\x11\xb4\xedS@\xc1\x9beP\xc0\xeaS@\xc1\x9beP\xc0\xeaS@\x83\xf59\x8c\x89\xf0S@\xe3\xb29.\xad\xdbS@8\x8a\r\xcb\x01\xedS@\xc7\xad\xf4\x0bp\xdeS@jc\xad\xbfU\xe1S@A\xa1\xdf\xe6\x8a\xd5S@y\xdd\xa0\x8f\xb6\xd8S@\x89T\xb8_n\xeaS@ge\xef\xb5E\xe0S@\xf4\x14\xd9\xfb\x94\xecS@\x7f+cn\xd9\xd1S@\xe3I\x92 `\xd3S@v\x02H\xc03\xf3S@\x7f\x01\x0cp\x81\xdaS@@\x911\xe6_\xddS@\xa3F\xd7C\x0e\xdfS@\x8d\x12\xfb73\xe2S@\x12\x80\xfc\xa1\xe0\xdaS@\xbdU\xa4\x98O\xe8S@\xb9\xc7\xb0\xf6H\xeeS@`\xfd0I\x97\xecS@\xe0\xee\x0c\xd2\x8d\xdbS@\xd7[1+\xfd\xe9S@\xc6Y\xceO\n\xf4S@\x99\x00\xcf\x15\xc3\xd7S@\xa5\xeb\xb0\xa6\xbb\xe2S@\xf3LV<i\xdcS@\xaa\xeb\x1a\xedD\xf4S@s\xf3\x13k\x83\xeaS@U\xd2\xd8D+\xe8S@2\xfc\x06\xa4%\xe2S@"\xa6\xb8\xa4\xfc\xdeS@\x0b\x0fxC\xf6\xe7S@\xab\xe0\xef\xae\xa2\xe9S@\xb8\xe5V\x16\x91\xdaS@\xa3<\xd43\xc6\xdbS@\nL\xc0L\xe9\xdeS@f\xdc\xc6\x1dq\xe9S@"\xb0~tK\xeeS@%k\x19\xcb\x99\xeeS@s\xabJo\xddMT@\xb7\xa3\\qy\xe2S@\xf9%\x1e\xbc\xb0\xd1S@zRy\xe6\xed\xecS@\xab\xbb\xb6\x8c\xbf\xdcS@\xebmP5\xf1\xe7S@\xc5\xe7k\xdem\xe8S@+\x026\xeb\x97\xe1S@\x9c>>V\x1d\xe0S@"\x1a\x16\x0cw)T@\x9e\xe55C\x1d\xecS@\xd5\x8f\xa89J\xdfS@\x1bB-\x80\x00\xe2S@\xfe\\\x97\xdb\xf2\xebS@V\x0c\x94\xbf\xde\xe6S@\xee\x9a\xe8\x86_\xe7S@qJq\x1d\x9f\xd8S@\x1f\x9e\x9f\xd0\xb5\xd9S@l\x96\xba\x8cR\xe8S@T\xbd\x19\x9b\xb5\xdcS@\x10v\xb6~\x05\xe3S@QmsA\xa7\xf0S@\n\x833\x84\xde\xd3S@$&\xb1c\xb1\xd9S@7\xd5=\x99\x11\xe9S@\xa3\xbf\x159`\xdfS@5\x89\x8bm\xee\xecS@\x86\xcbS\x0c\x84\xecS@\xb11\np\x13\xd6S@\xb2\xec2]\xe9\xe8S@\xb3\x83F\xc8@\xe7S@\xc6\xa8C\xd2X\xf0S@\xb4_\x12\xcd\x7f\xf4S@K\xea}\x8e\xb7\xd9S@\xa2\xc38\x8a\x11\xe9S@Y\x9b\xee`e\xe6S@\x91\x1e=\x1a\'\xe6S@D@#aL\xdfS@AK\x8a\x9c\xc7\xdcS@\x1e\xe4\xf07I\xddS@\\,\x11G\x82\xdeS@\xea\xd4\xe2\xb3\xb9\xd7S@b\xe9&I\xa7\xdeS@]E\x9f\xd3%\xe6S@\xfb\xe9\x05O\xd2\xdeS@\xa8\x87\xd8X\xe7\xd8S@\xdb\xd8\xa83\xad\xdeS@^\x98\xe0\xfd\x86\xe8S@\x0fzc\xa9f\xe9S@\x89F\x85\xfd\x90\\T@O1~\x80\xdf\xd6S@\xc4\x87\x97\x14\x93\xd4S@\x84\xf3\xcf\\%\xe8S@\xf7\x11\x10U\xef\xedS@\xe3\xd8;\xbd\xb7\xdcS@\xc1\r\xd9\xb2D\xdfS@\x9a"\xe4\xd8\xf8\xf0S@\xedW\xbd\xefO\xeeS@\xdav`@\xeb\xd7S@\xda/\xb9\x8a\x10\xd8S@\xa1\xba\xe5sp\xddS@\rx\xc5%\xe2\xddS@\xd3\xfeRm\x03\xe8S@L\xaePw,\xe8S@\t\xa2\xb1\x01\xad\xd4S@\xbf\xb5\xdf\x0e\xc6\xd8S@\xd1\xa4t\xc2\x99\xd9S@\xa3\xe5\xf6:a\xdeS@E\xa3\x83\x85z\xebS@\\\xd7\x94\x02\x8f\xe9S@F 7\xf8\x9a\xe6S@$\x96,\x9d\xc0\xe9S@d)\xefV)\xf5S@\xd4\xc5N\x10\xa7\xd8S@zgW\x9e\xe4\xebS@\xbf\x17\x84\xfb/\xd9S@$k\x86\x8f\x16\xe7S@\xcfZ\x0c\xde\xd5\xe0S@\xe4\xde\x9cL\xca\xf4S@\x11\x92\xb3\xc9\x0b\xeeS@u\x02\xbd\x0f^\xd8S@\xa7o\xdaM\xbe\xebS@^\x88\xcc7:\xddS@[\x00\x1d\x97s\xdbS@\xfb\xeb\xc8\xa8\xbd\xe8S@~\xf4&\xf0\x86\xe0S@\\\x0f[*\x94\xd8S@h\xacq\x8aW\xd8S@\x80z\xb4\x0f^\xd3S@C\x08(C\x05\xefS@\xa6\x1c\xfa\xb3[\xddS@\'K\x00\x9b\xa9\xdeS@o\xf3\x06\xaa\xef\xe2S@\xe1\xd9!.\x9cZT@\xcd\xb6\xf4\xe3\xc4\xefS@\x95\xf0\xd0\x1c\x0f\xd1S@D\x17\xb4eW\xdbS@3\x05PS\xa4\xe8S@gG\x94;\xf0\xe9S@/\x06_j\x9d\xedS@\xd4\x997F\xfeIT@\xf4\nu\xf5|\xd8S@\x9bm\x03\x99\xb5\xdaS@\xd2\xfb\xa4\xc3\xb8\xebS@\x89\xae`\xec\xe8\xe5S@:\x84\xf8\x82\x88\xe8S@c\xb1.\x13^ST@\x1e\xc9P\xbd}\xf0S@oi~t/\xe8S@b\xef=\xce\x1bST@\xcez\xbf\x885\xebS@\xa9\x10a\xac\x9e\xf0S@\x16#\xab\xad^\xf0S@\x1d\xbf\xa7q(\xeaS@\xab\xcf\x0cc_\xddS@-\xfa\xd8\x19\xf9\xd8S@\xbaB\xae\xf4\xe2\xe7S@\r\x81\x19\xbc\x98\xd2S@\'\x03\t\x81\xdb\xefS@\x95-\x05\x94P\xdbS@}?\x1e\x8b\xea\xdeS@\r\x98z\xd8\x0c\xdcS@Z\x8a\x80\x8a\xe5:T@p`\xd5/\x90\xdbS@\xf7\xdd\x90\xe6\x1b\xf2S@\xbf\x8bI\xde \xe9S@AG\x8d\xbd\x88\xecS@n;\x11\xa4\x13\xdaS@n\xf6O?\xfe\xdeS@\xed\xa4d\xb6\xaa\xeaS@\x96i@\x00\\\xe4S@M\xa5S\xc0\x07\xddS@_\xc1\xaeb%\xd9S@\xf4\x19#\x9e\xe4\xd9S@\xa76K^i\xe5S@\n|C\xd1\xfc\xe4S@>5\x00~\xcflT@\t\xc6\x95\xdc\xac\xe5S@\x9f\x87Qar\xeaS@\xc7\xa47\xcc%\xd7S@TN2\xac\t\xdaS@DBz\xff\x83\xdcS@\xb8\xc4\x173\xc4\xebS@\x18v\x98\xf4\xdd\xe6S@/\x07\xef|\xd4\xe1S@\x02\xeaO\x00\xcd\xe4S@&\x01\x0ck\xe3\xe8S@\x95\xf64\'i\xefS@r\xbe\x8at\xf0\xebS@\xb1\xb6\xf6_\xf6\xd5S@\x8a*\r\x93\xc7IT@\x14\x9do\xc5\xe9\xddS@-I\xd8\xc5\x1c\xdfS@\x16\xbf"\xf2\xc1\xedS@a\x1a\xc1A\xbc\xdfS@\xa1\xba\xb8\n\xb8\xd4S@o\x94\xc0\xcb\xb5\xeaS@-\x18V\xf0Q\xe4S@\xd9M\xb9\xc7/\xdcS@\xb6:\x98u\xcf\xecS@\xa3B\x9f\xbb\x99\xe4S@\xe6\xf2\x88\xb3\x7f\xe2S@\xa2o\x80Y`\xdfS@k>\xb8\x1f\x02\xdfS@\xc4Y(\x1c\x96\xdfS@KQA\x18\xe0\xebS@O\xcc\xd06{\xe4S@O;,\xec\xc4\xe3S@\x17\xcew\x00\xc2\xdeS@\xd2r\xe1:9\xe0S@\x0f\xec\x9c\xb5\xfb\xdbS@|\xec\x10\x18\x80nT@*\xe3\xbdo\x01\xe5S@\xc1\xd4\xaag@\xdeS@\xbf\xa7\x11\x8a\x04\xdfS@\xc3\xac\x87k\x9b\xedS@t\x0bum \xefS@1\x88\x08\x95\xfa\xefS@~E\xd2\xbe|\xe2S@\xec\x15\x84\x08-\xdaS@\xfc\xae\xe7B\x0e\xd4S@{\xd5\x14\xaf\x82\xe5S@\x95\x04\xbc\xa4_\xe4S@\x9a\xd3\x7f\xfe\xc9\xe3S@=\x01\xfc|\x0c\xe2S@\xd9\x14\t\xc31bT@\xc7\x92\xf4%[\xe3S@sn\xf0\x1c4\xd4S@\xc9\xb5@@o\xdbS@<?\r\x9ds\xdfS@+\xf7r!\xb2\xe0S@RpB7\x17\xe5S@\xae\x14\xfa\xd2\xb2\xe7S@Eg\xc1\x9f\x17\xe4S@\xdd)\xa4\x1e2\xdeS@`\xf7\xc8\xc2P\xf1S@\x91\x1c\x87(K\xe3S@\xa9\x88\xbf^s\xdaS@_\x01\xc1\xf4\xc5\xe8S@\x1b\xfd\xe2\xfe:\xe4S@\xbad\x91zc\xe3S@\x99:3\xfe\xc1\xdaS@\x8d*\xd7H"YT@\x15\xbf\tX\x87\xe2S@\xf9\x0c\xa7i2\xe5S@YK\xd2Z\x0cWT@29\x1aw1\xdbS@\xa5p\xbe_\xea\xe3S@yJ&\x16$\xe3S@\xea\xd6\x9e7S\xe1S@\x08\xfd\xd5a!\xe4S@\xc3\xa6\x1b\xbe\x13\xddS@\x99\xf5`\xaf1\xdfS@\x1f\xd1K\xca\x1b\xe5S@\xf5\xc5\xb8h\xd6\xdaS@\xa0\xf7\x9b^\xde\xdeS@+\x9e\xeb\xb1l\xe9S@%\x80\xf5GR\xddS@\xe5\xaf\xbf\xa34\xe8S@c\xcb\xe3\xd1\xbd\xd4S@\xb8\\\x14\xd9<\xd9S@c\x9c-\x9ec\xe3S@\x1a\xe0S\xe9W\xe3S@\x99\x08\x82y\xc3\xddS@\x02Bohy\xddS@\xe3\x96N\x0b!\xdbS@[\xfd\xba\x9f\xd1\xdfS@\x12-\x1f<\xed\xdfS@[\xf4,\xd9\xfc\xe0S@\xd6*\xd6\x16\x01\xdaS@\xb2;\x85\xaf\x1b\xe3S@v\xb08\xd4+\xe2S@\xb2b\xbd\xf4\x95\xddS@\xc3\x10\xfb9\x0b\xd5S@\xf4\x8fEpw\xd4S@\xb5\xa2\'\x08\x0f\xe1S@@\xc4\x88\nc\xe1S@\xe7Q&O\x93\xe6S@B\xe1-\xc6\x88\xe7S@\xc5\xc49\x81\xbb\xdaS@\xb7F\xc3\x1ft\xe2S@h\xfd\xeb\xa8}\xe0S@\xb0\x19\xa46\x9f\xe0S@\x8c\x12\xf80\x86\xdbS@\x1b\xc9^\x97\x18\xe1S@\xec\x1fq\nc\xd6S@\x85s\xb3\xba\x93[T@\xd5{\xcd\x9f6\xddS@\x8e\x0b\xff\x12rOT@e\xce\xe9\xc4b\xe6S@\xe6Y\x99\xb5)\xe2S@l\xe8\x06D\xe6\xe1S@8\xecK\xc2\xf0\xd5S@t]D\xcd\xd4\xd8S@\x1b\x12\xfbt\xc6\xdbS@\xa0\xa1eX\x13\xe3S@\xd9\x8dLA\xeb\xe2S@\xe0\x83N\xe9q\xe4S@szt,\xdd\xe3S@\xbfz\x02\x89\x90\xe3S@h\xfc0\xec{\xe0S@[\xa8H~\x0c\xe1S@\xf1\x92\xde"\xd7\xe2S@+}\xca]\x0e\xe1S@\x02\x1ct\xed\xd5\xe0S@\xcf\xad\xe0\x01\x0e\xddS@\xb7\x98{"\x94\x80T@M\xa7s\xfa\xc2\xe2S@\xd5\x04\xa0\xaf\xe9\xdcS@\x0eh\xb9h\xa3pT@\x03^\\F\x10\xe2S@\x02\x17x\x13~\xe2S@\x1e\xcc\x8cC\xf9\xe2S@\x8f\x1f\xdd%\xbb\xe8S@\xab\xa1\xaa\xa1\x01\xf0S@ \xe3\x80\xb8~\xe2S@\xeb\xb8\xb4{bYT@\x93\xb8\xbf\xbe\xc5\xdfS@iC\xad\xd1\xc5\xdcS@:\xca[\x1b\x13\xdcS@V\x0b\xa9.g\xd9S@\xf0\xc0\x83\xee\x87tT@\x193\xc2\xf0G\xd5S@\x08F\x9e)g\xe7S@\x104\x9dJ\x11OT@\xdc\x14\n\x08\xbf\xdbS@3\x9e\x0b\x0b7\xe1S@\xbbsd\xae\xcb\xe6S@\xa6\x1b\xdaR2\xe3S@\xe8X\xe8fV\xe5S@B\x95\\\xb3a\xe0S@U\x9c\x05\x08\xa9aT@G=\x89\xf8_)T@\xe9\xa4\x81}\x8c\xf2S@\xb5G\x8f\xb6f\xecS@\xe4b\xb8\xb2\xd3WT@\x97p\xdc\x886\xd0S@\xf2<\x8e\x1cX6T@@\x88\xaf\xa1\xf3\xd5S@C\x8cGf\x1c\xd5S@\xd2\x96\xf7=\xd2\xddS@Q\x02\x8ai\x16\xd6S@,w[wF\xeeS@\xa3\xcd=\xdcVbT@A^\xf8D\xaf\xefS@\xa9\xe3\x96\x1d\xa4\xdfS@\xd9r\x0f91\xeeS@\xc4\xabd\xd1<DT@=\x8biC\xc1\x80T@r\xf0\x97\x87\x9eWT@\xd6\x86\xcc\xdf0\xe0S@\t*W\x8cHWT@6\x9d\xa3\xdd.\xd9S@\xbe\xdcl\x03\x81\xe0S@K\x1d@\x189hT@w\xba\x9cz$\xe8S@\xe3A"\xf0\xfe\xd9S@\x93\xe5B\x1d\xc9\xf1S@\xa4\r\x12\x910\xf4S@S\xdd\x93K,\xdfS@\x10\x13Y\xddx\xdeS@\x9a\x82G>\t\xdaS@\xcdI\xdc\xa9\xf7XT@\x7f\x000\x03\xfe\xd5S@\xf7\xdd\x90\xe6\x1b\xf2S@\x16\x89\xc1\xbc\x90\xddS@8\xe3P\xc3\xbb\xddS@n\x8e\x90\xc1\xd93T@\x8e|\xf8\xc6i\xe3S@g\xd5\x87\xa1;\xebS@Q\xdb\x0f\xa0\xd2\xdaS@J\xba\xf4\x96n\xdeS@\x104\x9dJ\x11OT@\xa39\xca\xe1\xc7\xe7S@\xbf[\xc7\xa2\xd2\xebS@\xac\xc9g6"\xe9S@\x05$\xe1\xb2\x1a\xe0S@\xab\x85\x04J\xe8\xe9S@\xb9X\x1em\x85\xdfS@\xe4\xebq\xe2\x9d\xf2S@8\xe0;R\xb6\xefS@\xa0\xa5,\xe3\xf8\xdcS@\xa8A[.t\xe1S@\x9d\xd3\x0e&(\xd6S@\xf8\xa5l\xa9w\xd5S@\xd8UN\x98r\xd7S@s,\xe1\xe6\x08\xd8S@:\xff\xa6{\xc1\xcbS@\xb0\xfcw\xcc\xa0\xccS@\x976\xca{\x16\xdbS@\x8e:A&\x06\xdeS@\xa5\x99-\xd9\xa3\xdeS@a\xa8\xcfD9\xe8S@\xf0HD\xfb\xc0\xe7S@\x13\x8cNO\xf5\xd5S@-\x8d\x92\xdf\x8f\xdeS@+6\xb50\xa0\xf4S@\x8f\xca\x15^\xb3\xcfS@\n=h\xfb\xef\xeeS@d\x817\x9e\xac\xd7S@0\xd8\xeb\x9e_\xd8S@.\x17\xa4$"\xdbS@\x7f\x13\xce\xe9\x1a\xe7S@GQ\xc6\xbfq\xcfS@O\xda|\x98\x1e\xdaS@\x84\xd0\xb7\xba\n\xdbS@\x94O\x04\x88\xf0\xd5S@C\x04n}\x03\xdfS@Hf\x85\x80\x89\xdaS@P\xafZC*\xdeS@E\x8f\xcc\xbe]\xd0S@8\x00\xd1@\xca\xd6S@,JY\t\x1d\xe0S@=\xad\x808\xa0\xd4S@\x12\xa0Tt\xeb\xd5S@\xf5\n:\x85=\xdcS@A\x08\xfb\x8d\x8d\xf0S@\xa6\x06\xbeE\x8f\xd6S@\xdb\xb9\xce\xea\xd1\xdaS@w\xbb\x80 K\xd4S@E\xc3`|\x8d\xd8S@"E\xdf@\xd7\xd9S@\xd3\x07\xd5\xc3\xd9\xe7S@\x87\x94\xc3\x8c\xb4\xdcS@_\xd1+D\xd2\xe3S@\xf4wn\x1bG\xdbS@\x82\xf7U-`\xd4S@O\xfa\xe7\xe9g\xcdS@\xd0\x15\xc5\xfd\xd4\xcfS@v\xd8\xf1\xac\x7f\xd1S@V\x19\xc3\x08\xe7\xd6S@\xaewh\x96i\xd7S@\xac\x0b\x7f\xfa\xd4\xeaS@\xac\x0b\x7f\xfa\xd4\xeaS@\xa8\x191\xdd\xba\xdcS@\xfbI\xf2\xc9<\xdaS@Z\x14\xc2\xa4\x03\xd3S@d\x8a\xcdB&\xe1S@A\xf7\xfe\xcb\x8a\xe4S@\xebi\x9b\xf3\\\xdaS@\x0enux\xb5\xdbS@\xccS\'hu\xedS@\xdf3`\xcc}\xe0S@\xe0\xe1\xf9\x8b\xd3\xceS@Q\x1e\xc4J\x08\xdbS@o3\xb1\xaa\xde\xd6S@Z\xa4E\xf3\xda\xdcS@\x03b7\x13\x8b\xd7S@\'I\x99*\x0b\xd7S@)\xb8?\xaa\x04\xdcS@\xa3A\xf0\x88#\xd1S@\xc1\xfc\x80\x91s\xd5S@\xe4\xe4 /\xee\xe0S@\xc2\xfe}B\x11\xe1S@\x8a\x08V\x15f\xe6S@C0p\xcc\x98\xd5S@:\x04]x\x8b\xd7S@1\xe0T#\x03\xd8S@K\t\x84\x83v\xdbS@\x16\x93S\xf3\xdd\xccS@\xd0\xeb\xab\x04\xc7\xdaS@H\xac\x85\xe3\x1c\xdcS@\xf8\x92\x9c.\x1e\xe8S@\x90\xbfcB\xc6\xceS@d\x9b|\x0c\xe9\xd1S@\xbd\xb4\xc0B\xa0\xe2S@\xc5h\xc4r\xebWT@<$\xb3\xc4h\xdcS@\xae\x08\xe7\xddaWT@\xff\x892\x8aE\xd5S@\x10\x92Q\x9c\xc8\xccS@\xafV\x8a<\x89\xdbS@\xfd\xe3,\xab\x97\xdbS@FU\x18I\xbc\xddS@t)C\xf4\x9b\xe9S@Qa\xed\x80\x8f\xd2S@ok8\xf9\'JT@q\x8d\x97\xf5\x1b\xddS@\xf2G\x94N5\xebS@kAE@\xf7\xd4S@6\xcaN1\x15\xddS@\xcc7|o\xad\xd8S@\x1a\xdd+\xc5\xb1\xdbS@\x04Qf\xa62\xdcS@)\xd5\xabb\x85\xd5S@\x04\x85\xf8\x00\x8c\xd5S@\xdf\xaa\xdd\x025\xdeS@\xc5\x8b\x8d\xe0m\xdeS@\xbcPa|\xaa\xe1S@\x82\xf3\xa2\xc6\xf4\xe1S@\xd7\xea\xf2\xb9\xc6\xe8S@\xf3\xc93!`\xd3S@\xeb\x0e(\xcc\x04\xdcS@<$z[\x92\xd3S@\xec\x12\xaf\xdd\xc4\xddS@0\xb4.-\xaf\xe7S@H\x8e<\xf2^\xdcS@\x1e\xd9\xbc\xf5`\xddS@\x1f(M\xb6\xc2\xd8S@rA;L\x87\xd3S@n0E\xe3~\xe7S@k\xec\x85]G\xecS@*,\xcd1y\xe1S@\xd5<y&\x91\xe1S@\x1a6\x05\xaf\xcb\xe6S@\xa8E\xf1\x82\xd7\xdeS@\xf0\x92\xa7\xfba\xd9S@~\x9d\xb8\x99\x15\xd9S@\xe8\xea\xbdc\x0b\xe2S@\x8b\xc3\x88\xb0\xe4\xd6S@Z\xfa]\x04\xaf>T@\x99H\xbb\x83\xad\xdcS@w\xbb\x80 K\xd4S@\xf2l_\xect\xd8S@\x12\xcd#\xd8`\xe1S@;\xcd\xcc\x05)\xdeS@0\x08E\xd8U\xe0S@\x170\r\xd9\xd8\xd3S@\xcf\xd0%\xd0\xf5\xd9S@[|{\x05\xf4\xdeS@\x92\xe6\x9f\xaa?\xe2S@.\xbe\xbf\xacT\xe5S@\x83\xe5X\xe4\xcb\xd7S@L\xe8Gm\x16\xdcS@{0\xa7\xcd\xbe\xdcS@\xa8c\xe1xu\xe2S@%0\x13\xb2\xd5\xe4S@\x1d\x97\x1d\xc4\xa5\xd4S@\x1e\x90\x12\x89\xfd\xd7S@QF5i\x9e\xe2S@\xff\x84\x1e\xc1\xa9\xd4S@P\x01S\x0f\xc6\xd8S@a$\xa2\xb4*\xddS@\xb4\xb7\x0e\xb3\xde\xdaS@\xab\xb9/\xa8g\xe4S@\x15\x0c\xce\x990\xf0S@z\xec\xa3\xe2\x9c\xdfS@.J\x99\x06\xbd\xf1S@<\xff=S&\xdfS@\x83\x808f\x92\xd8S@D\x8c]\xb8]\xf1S@\x08E\xe7\xb0\x0b\xe2S@\x80\xa7sx]\xddS@\n\xb3mR\xe4\xddS@\xc7\xd9\x0c\r>\xd4S@f-\x0e!\xb0\xdaS@=$B\xde\x95\xddS@\xed\t\xf3\xcbz\xedS@n\xba\xd4\xaa\\\xe1S@\x10#\xd3,\xc7\xddS@\xd2h_MI\xdbS@\xd4\xf1\xfd\xbd\x8a\xdbS@\xc5\x91\xe5]\xe1\xdeS@\xd7\xa0\xc9Vn\xf2S@\'Qez.\xd9S@{\xff\xec\xc4\x07\xeeS@+OE\x1f\x1a\xd7S@\xe8\x99\xd0P\xe7\xd9S@\xc5/*\xf14\xe8S@\xefC)R\x1c\xe0S@\xc1\x11\x87 x\xd9S@\xbf\xe73\x7f\x8b\xd9S@\xfd\x9c\x051\xa8\xd9S@\x98\xa1\xd1\xef\xe8\xdeS@\xb3\xca86\x9d\xdaS@\x05\x96\x85\x11\xf3\xdbS@\xdc@7\x14\xcbbT@e-(\x8ef\xdbS@\xe0\x81\x80L2\xdbS@\xc2\xfe}B\x11\xe1S@<\xcbM\x84}\xd9S@PaQ\xc5\xb3\xe0S@}\xb8\x8aI\x84\xdbS@\xde\x1b]1\xfe\xdeS@)\xc7\x01\xc9\xbe\xe0S@\x82\xe8\xb9\x12\x06\xe5S@d\xcbl\xe6\x03\xedS@\xa4\x8d19\x90\xcfS@V\xc2\xe2\xb7\xdc\xd3S@\\\xb0\x8d\xa5\x14\xdbS@ \xa3\xe5Un\xdfS@\xa0\xaa\x8d8E\xe2S@\xee\xf4\x80\xf5u\xe0S@\xc6.\xa6\x1cc\xdbS@>\xb7\xed\xfce\xdcS@\x9e\x9b<\xb7\x04\xddS@\xd0\x16"\x1ah\xe2S@\xbcp\xa3~0\xe5S@\x8ae\x1f\xe2\x96\xddS@\xb73\xc9\xddn\xe8S@\x93\xbb}\xf0[\xd8S@.\xddq\xf5\xeb\xdaS@;\xd6\xe5\x005\xdbS@\xc3d\x8e\x8fa\xdfS@\xd8\xdd\xcd2\xc5\xe6S@\x90\x02\xb6\xd1\xbd\xdaS@\x84,+\xf4\x96\xe7S@\x8b0\x99f\xd6\xdaS@P\xcaBK9\xd9S@\xa8\xfa\xdet\'\xdbS@\xd9\x93@"\x8a\xe1S@\xa0P\xc3n\xb6\xedS@9\x80\xde\x11e\xeeS@\x82\xc8\xf6\xbe\xbe\xe9S@(\x14or\x08\xe8S@\xa1\x8b\x12B\xf0\xedS@\xb7B\x92uu\xeaS@^v\xeb\xb3_\xe8S@W\x96\xa6,\x11\xd5S@M\xeb\xb8\x03\x11\xeaS@\x19&\xa3\xa2K\xeeS@&\xc8\xde\xfe\xb3\xdaS@\xf1\xb5\xb35\x15\xe8S@\x9d\x05\x86EU\xe1S@2^D\xdc@\xe3S@_\xac\xc8\xf0\xb0\xe6S@ ^\x82M\x9aVT@\xc8\xf6\x03@\xd9\xe7S@\xe20f\x06]\xe8S@\xea\x8bX\xe9e\xe8S@\x14\xef\xc3\xe8\xbc\xe7S@\xb7\x8bF7X\xe7S@\x0e\xad\xcf^\xe4\xe6S@\xd2\xb2\xb2T\xbc\xdbS@\x83/:\xe4\x9e\xe5S@C4\xb3\\\xedbT@x\'k\x04]\xe8S@\x99\xee\x9d\xfc\x8c\xe8S@\xa0\x03\x0f\xab]\xe9S@\xeb\xeczp\xed\xedS@\xb4\xa1\x96T\xd9\xd8S@j\x17#^\xf1\xe0S@\xea-v-\t\xe8S@\x1eT\xde{\xfe\xe6S@[\xc9|\x85)\xe8S@\x04\x0c^\xb0\xca\xe7S@\xad\xe1\x1c\xc9\xc8bT@\x1e/\xbe\xfd\x99\xe9S@XJ\xe6;hbT@x\xf0\x1a`\xed\xdcS@\t\xeb:G\x10\xe2S@\xb3*\x9fA\xdd\xe6S@\xbc1\xdcT\x86\xe8S@\xbaBM\x04m\xecS@\xa9\x8cX\xa2+`T@\x00\x99\xe1zt\xe7S@N\xf1\xef\x08\x84\xecS@_i\x1f\xc8\xdaQT@\xac\xca\xd3\x81\x80\xe3S@%\x86\x07\x82P`T@sY3z\xc4\xe8S@\x80\xd55\x83\xd1\xecS@w[\xc9Z\xe8\xe8S@\xbc\xb6\xf9\xd4\'\xe9S@\xa3\x85\xe9\xc0`\xe5S@b6d}\x1f\xefS@/A\xb7j\xd5\xe2S@\x88v\xac\xe3t\xeaS@\r,\xd2\x18\xcb\xebS@xEoJ\xd2\xebS@\xe9\x86\xa0V\xd7\xe8S@\xf2\xb4\xf4\\7\xe8S@\xbdx\x10\xb9\xe2\xd5S@\x8e\x8c\xea\xad\xe1\xe1S@\xb9\x8c\xce99\xe2S@}\xb8\xa4u\xe7\xe8S@t\x922\xc2\xb6\xeaS@\x9b{>r\x02\xf0S@\x08\xfe\xfd\x1f3\xe0S@~\xc6\x08si\xe3S@S\xd8\xc7\xee\x8d\xebS@\x93_\xd7\x81\x9c\xeaS@\x9a0\xbc\xae\x18\xe8S@\x87\xafNW\x91\xe5S@\xb7c\x97\xc3T\xd6S@\xd7\xd4l\x14\xa7\xd6S@7a\xc8/\xc6\xebS@\xb9\x12\xf4\xfe\xbd\xe0S@z\xa8K\x8a\x1dST@r\xaa\xcf\x15\x1c\xf6S@P:\xd4\x85z\xeaS@~\x079{\x1f\xeaS@K\xe9\xfd8e\xeaS@\x01\xe5d\x01|\xdbS@\xad@\xa2\xf2\xd4\xe0S@\x8c|\xbc\xf9v\xe2S@\r"\xc5\xc0\x95\xedS@c\xc9\x81\x8aTOT@\xab\x06\xdaC\xcd\xebS@kp2\xdc\xc6\xf5S@\xbc\x8b\x1c\x8d\x90\xddS@L\x1fDx~\xe8S@a&X\xa9\xfc\xe5S@\x9b\t\xda\x80\x04\xe5S@E\xd5\x94V\xfd\xebS@)\xbe\n>[\xeeS@\r\x8at\xce\x9e\xecS@\xbe\xbb\x87\xdb\xff\xd9S@F\\i\x9e\x90\xe4S@S\x85EI\n\xe8S@\x1b0h\xf4\xab\xeaS@\xd5j\xed\xdf\xde\xebS@iv\xd7\xf7\xc5\xecS@K\xed)\xb9\x08\xebS@\n\xa1\\\x96b\xeaS@K\xe8e\xcf\x8b\xddS@\x03n8\x87\x17\xecS@\x022b\xf3\x91\xefS@n\nl\x11\x18\xe1S@D\x1d;\xda\xa3\xe3S@\x81X2\xeaW\xe3S@bU\xcb\xa8C\xedS@\xf7\xf1\xac\xbd\xa4\xe4S@\x1c\xe8\xed\xb2F\xedS@y\x18+,m\xddS@`+1\xbe`\xddS@\x0fG\x0b\xbd}\xeaS@*,\xdap\xce\xebS@)\xbd\xb4\xbfn\xe2S@\xf9\xc3\x1dk\xf0\xebS@}\x89\x11\xee\xca1T@t$\xf7\x85\x1c\xecS@\x0e\x0f\xbc8t\xecS@\xc9\x10\xe4P\x1e\xefS@\xebz\xdd&\xe2\xf2S@\xf7\x19\xb3\xcc\x10\xddS@\xa4\xe38\xe6\xb2\xf0S@a5\t$\x80\xedS@!\xa3\x9bF\xa5\xefS@Z\xa5\xb8\xc5\xef\xe1S@\xe5\xed\xc2\xd3\x07\xefS@uN\xfe\xdd\xfe\xefS@4y\xef\xbf\x03\xf3S@\xa8\xa0\x04\xbf\x15\xd5S@]CU\xb2+\xefS@"\xc2\x8a\x06\xbb\xf1S@\xfeLw\x1f\x94\xedS@\xack\xe3\xff\x16\xe3S@qY\x17D(\xeeS@e&\xdb\xa5v\xe5S@\xa0\xb3%8\x8aWT@J\xc5g\xb6[\xf0S@i\xedb\x1c\xec\xe3S@\xfb\x8c\x04t\xa2\xf3S@\xf8y\x914\xc9\xe8S@\x83\x90\xbe\x13K\xeeS@O\x01\x0c[\x17\xf1S@\xe4\xf7\xd0\xa9>dT@0\xa0\x16\x1e\t\xe2S@H\xd1\xce\xe4S\xe2S@\xe60\x06\xdf\xa2\xe2S@.FpsB\xe4S@\x8fy\xf9\xd9\x8f\xf2S@c\x98\x87}\xb9\xf0S@\xa7\x83Z\x91\xf2\xf0S@\xae<\xf9\xeeU\xf0S@Y\xda\x1f\xf9\xb5\xddS@\xb4\xb9h`\x18]T@F\xab)\xde\xd3\xe5S@\x81g(=g\xf1S@\xa5\xb2\xa3H\x02\xf0S@\xbd\xccX5N\xefS@I\x9b=\x0e\xb0\xe2S@\x83SC\xbb\xd8\xf1S@\xbd\xbd\xbcP\xe9\xf2S@\xda\xf4\x16\x97K\xe9S@\xc5\x80\xe7\xd4\xcd\\T@\x0c\xd1\xe4S\xf1\xefS@\x922.n(\xe3S@\x17v\xcf\x83!\x80T@~\x16\x0f\x1b%\xf4S@\x0fs\xda\x9dc\xe3S@h\xd5\xa4F]\xe4S@\xdeo\xfc\xe4\x10\xe5S@\x1b\x0c^\xc3O\xe5S@$\xc3m\xe05\xe6S@,\xfe6{i\xf0S@E\x15\xe4\x13C\xdeS@\nF\x1b\xca\x0c\xf1S@\xd63#\xc2\x90\xf4S@j\xaf\xcb~\xeb\xefS@,\xfe\xcaS\x14\xf1S@\xb5X\xfe\x04D\xf1S@\x01\x9c\xb7\xae\x87\xe2S@\xa1\xcc\xd7e(\xf5S@\x9fR\xfa\xb8w\xe4S@\x1e\x1cI\xef+\xf5S@\xe7\xbdC\xe0\xb9\xe5S@L\xb3\x86\xcan\xf5S@|\x84c\xa41\xf1S@\xa1\xcc\xd7e(\xf5S@\xf0\xb2\xee\x1d\xb6\xe3S@\xf4\x19\x19y\xa5ET@4w\xa1mI\xe5S@h\xaa\xef\x87\xe7\xe1S@/\x9f\xc3_\xd3\xdeS@\xb5Cf\x90T\xdfS@\xdc>T\x83\xaa\xefS@P\x92`\x9fZ\xe4S@ \x19\x9dW\x8a\xf3S@)\xae\n3\xfe\xf2S@\xcc\r\xc5\xf3d\xe3S@\x0b\x9c1\x0b^\xefS@\xc2k\x9aR\xd3\xe7S@\xb2\xd0\xb4\x7f\x92\xefS@\xd1\xf6\xed\x04P\xe4S@-\x18\\\xe02\xe2S@\x9f`\xde+H\xdfS@\xc9}\xd2A\x85\xe2S@%\x92dC9\xe4S@\x08\xe5^/\xfb\xe5S@O\xa5\xc6\xd4\xed\xe0S@\xd3\x14<\xee\xea\xe3S@>(\xb9\x12\xa6\xe1S@,K\xbd+&\xdcS@\x87\x95\xfd\xd6\xc2\xdfS@\xb3\xea\x96?\x9e\xe5S@\xa9\xdb\x86X\xd3\xe4S@\x03p\nb\xf0\xeeS@\x7f\xb0G\x99\x14\xe6S@\xca\x8c\x92<=\xe1S@ \x10\xe2\x03\xc0\xe5S@\xa6\xf1\x03\xf9\xc0\xdeS@Q\x05P\xd0\xb2\xe3S@@\x83V\x9e\x0e\xf2S@e\x04\xa8]_\xeeS@\xa5h\x0e\x0c\xb6\xe5S@"\xf2\x88!\x9c\xe9S@\xa9\xc0\xcb\x88!\xe6S@f\x07\x87\xe4<\xe3S@\xe3j\xa4H\xae\xe1S@\xfa\xce\xd00\\\xeeS@\x8dJ\xca\xfb\xcf\xe5S@\xee\xc9\x91g&\xe3S@\x00!\xdb\xd0\xe3\xecS@3\xde\xff\x1a\xae\xe4S@rBh\xac\x02\xddS@Tt\xa6v\x88\xddS@\x14\x98\x17)e\xe4S@j\xe4Pr^\xe5S@2\xc6\xe9\xdd\x13\xeeS@\xc2\xf3$\xd7\x9d\xedS@\xf9\x16\x85"\x87\xe5S@\xb3\xe0"\xa0U\xedS@.\xc1\x82Q\xc3\xe5S@e\xf5\x14\x9aZ\xe7S@\xd1\x90\xcb\xb8\x1a\xe0S@/8\xa5\xa6\x03\xecS@}*\xdd\x8e^\xe7S@\x80\x0b\x1fj6jT@c\x90~\x9e\x97\xe4S@\x8a\xf1G\xa9#jT@\x05\xe1\n\xf6Y\xe3S@\xa2\xea@\xed\xe7\xe3S@\xac|j\x14A\xddS@\x05\x03+V\x9b\xe3S@\x1f\x80\xe9\x9a\xb3\xe2S@~\xef\xb4\xda\x08\xe0S@\xbf\x0e\xa4\'\x7f\xe4S@u-.\x1e\xb8\xe5S@u4\x18\xb5\x14\xecS@G\xe9QB\x81\xe2S@5\xa4\xa4\xb9\xd7\xddS@\xf1\t>\x89\x0c\xe6S@\x94\xc1\x1b\x9b\xc6\xe6S@\xde\x06\xe2\xb5\x8c6T@\x19`\x1d\x86\x8f\xeaS@Y[\x03ey\xe2S@>\xefX\xa3\xb7\xecS@u-\x1a\xa8\xe2DT@pdK\x9bj\xe0S@\xd6\xc5/\x12:\xebS@\xcb\x1a\x95\x10\xba\xe2S@\x86\x02\xdf\xb5\xdf\xe2S@\xf7\x8d\xd4\xd5V\xecS@\x04\x96\xc8h0\xeaS@?=\x01\x1c\xa2\xe2S@w\x17\xc1\x91\'\xe2S@\x1a\x17i>\xe2\xe1S@T*k\x18\x05\xddS@\x7f\xfd\x05\xcb\x92\xe1S@Sb\xb3\x8f\xde\xebS@\x8a\x08*\xab\x9d\xd8S@ok8\xf9\'JT@~\xf3A\x19\xcf\xe9S@\xf4\xf5\xd3\xf9\xaa\xe9S@\xae\xdb\xb0^\x08\xe2S@X\x13\x8b\xf5j\xdeS@\xfc\xcc-\x15\xbf\xe1S@\xf185\x8f\xc2\xe6S@\xbc\xb30u\xec\xe7S@\xe7\xc6\xc9*\x00\xe2S@\xfa\x02\x9b\xd3\x07\xe4S@\xf0\x81;](\xd9S@:A\x90\xd9\xb2\xe1S@\xe76\xd8\xe6\xa3\xe0S@d\t\x85\x87\xfe\xeaS@\xd5=\xf5K\xc0\xeaS@tDC\xc46\xe9S@z\xcb\x9f?\xc4\xe3S@2\x13\xe9\xb6\xdc\xe1S@\xdd\xd83\x05+\xd9S@\xa0+\xf5\x82\xd6\xe5S@R\xd62\x08z\xebS@\x1d\xd8%\x93\x93\xe1S@\x82\xd0@\xa6\xd8\xddS@\x97Ii\xac\x1d=T@\xa9\xfd\x84\xbej\xe4S@%"\xb7\x7f\xe2\xe9S@#\xb3#\x0e\x96\xe3S@_}^\x84\x92\xe1S@\xaf2\x8f\xcc\xa1<T@@#\x88\xbf#\xe7S@\x8d\x90\x12VC\xe7S@\xc0\x84L\x12,\xe3S@!\xfe\x176\xdb\xedS@\xf3\xb2\x1eUC\xdfS@\x8d\xb4\xf5\xe2(\xe6S@\xdd\xa9l\xca)\xe8S@\x91\x10d\xf3\x07\xecS@\xea\x91@\x0c\x8a\\T@~l\xab<\x8e\xe8S@\xeb]\x06i\xaf\xedS@\x9d\x9bk\xc9C\xe0S@\xd3f\x07\xa0\xbd\xd9S@\xf9R\xba\x06]\xe7S@U\x19\x08\xc7p\xecS@\xb7\x049q\xe8\xecS@_\xc2\\\x8db\xe3S@\xbb\x06\xb1\xabf\xdfS@w\xc5\x99u\x85\xeaS@\xe3Jsw\xff\xe9S@\xc5\xe1q\xac\xd7\xdfS@!\xed\xf4Sw\xeaS@\xae\xf7\x88\x85\x1d\xe8S@\x91%P\x1f\n\xe1S@\x86uT\'z\xe3S@j\x08\xe3\x1a!\xe2S@\xd1\xa5>n\x18\xe9S@s\xf7yj\x17\xe0S@\x86\xe9q[\x82\xe1S@\x8a\x06,+\x92\xe2S@\x1b\xc7\x95\x82\x8f\xdaS@\xf5l\xeay\xa9\xe0S@ce\x01\x12%\xe2S@\x8c\xbf\xcb\xf9\xd0\xe3S@\xb6\xca\x13Y\xbd\xdbS@\x11\xe1C4\x0fUT@\x8b\xe4\xc1\xac\x8a\xdbS@(%\x8cf\x10>T@~\x01:\xaed=T@\x8b\xe4\xc1\xac\x8a\xdbS@Y\x9d\x8a\xa0\x89\xd8S@\xec\xb4\x9cv\xbbsT@ue\x82\xb7\xa3\xe1S@\xc6\xaa\x11\xde\xae\xd1S@\xd2\xd6\xb5\xbc\xd0_T@f\x90\xa3\x96\x1d4T@i\x18KJG\xd9S@\x8d\xd6\x93<\xa7^T@\xe2\xa0\xb3{c\xe1S@e8/@\xdf3T@A\xdd\x9c\xa2\x9b\xddS@9\x8a\xaf\x0b7\xe1S@1\x1a]L\xdcgT@\xf2\xaa\x9e\xca\xd2TT@E\x06\x18\x15p>T@b<i\xee\xa5\xddS@T\xcbw\xa1\x14\xd1S@\x1c\x05\xa1\r:\xd3S@\x84O~Xu\xd9S@\xbc9=\xe8\xf2\xd5S@\xe4]\x1fZ\x0f\xccS@\xd7\xe6\xff\xb1\x9eNT@\xde{\xc0\x84jNT@\x97\x86(\xf6\xd2\xebS@\xae\xe2\x8fAC\xdaS@\xdb\x94.\xc4\xe1\xeaS@Q,|5\r\xe6S@f\xfd\xf0y\x88\xe9S@\x16\xd9)\xa45\xe9S@\xf7\xb8\\\xb0\xd6\xecS@?\xf7\xf0w\xda\xdfS@\xe1I\x8fi.VT@\xfc\xde\xc4\xe2\x90hT@\xfc\xdav~\xdb\xdcS@5\x87\xea!\xf7\xd5S@w\x18\xbd\xb0B\xd0S@5\x04\x95p\x9a\xd6S@\xef\xe7,\xa6-\xdaS@5\xa5\x81\x16\x91\xdaS@\xa4\xd2\xc0{j\xdbS@u\xdaQ\xae&\xdeS@\xf9[\xd9\x97c\xdeS@\x8b\xc8\xb9\x83\xc9\xd5S@\x96w\x94t\xb4\xd6S@\xeb\xf4q2\xcf\xd6S@\xe8\xcf\xd7\x82%\xdbS@\xa7^4\x0bO\xdcS@\x92\xd4\x9a\xf5?\xd4S@E\xca\x19\xd1\xa1\xd6S@Ve\xf2\xc5T\xd8S@q,\xc8\x067\xd9S@\xff\x89\xbc\x90\xd8\xd9S@\xe8\x04\x1d\x05_\xdaS@W\xbe\x13\xd2\xf3\xd4S@o\x02N\x13*\xd5S@\xa3}\xcb\x02\x7f\xd7S@lqu\xf5\xfe\xdbS@|\x8d\x0e[\x87\xd4S@\xa8\xbcp\x05l\xd7S@\x92\x89V\xb7:\xdbS@\xa0&\xeff\xd7\xceS@;w\xb0B\xb1\xcfS@\xc5\x0eu/\xea\xd0S@E\\-4p\xd1S@\xb9\xda\x192\xdd\xd6S@\xe6\x0c\x03\xe3\xa6\xd7S@\xb7\x8d}m\xbb\xdcS@C\x91\x9b\xe7\x0f\xd3S@\xd2\xb83\xc4\xc0\xdcS@,\x019\x05\xb8\xdcS@\x17\xd5\x8dqr\xe0S@.k\xc5\xc1\xb0\xceS@lFm\xf3\xff\xdaS@\xf1rXo\xaa\xdbS@\xc1NB\x1bt\xd7S@\xd67\xd7-\x04\xd8S@\t\xaa\xa8\xd1\x04\xd9S@<\xe5g\\\x8a\xdaS@\n\x0e|\x15\xfd\xdbS@\x12I\x881b\xd5S@\x83\xed\xf6N\xf0\xd9S@\x1eB\xf9\x04\xa4\xd1S@\x00m\xd8\xfa?\xd5S@\xb0#\xb8\xe8m\xd7S@\xd67\xd7-\x04\xd8S@\x83\xe3p%c\xdbS@\xda~\x1e\x97\xd3\xe0S@ZAUJ\xc9\xd1S@\x01\xc5)[;\xd9S@Y\x84\xc4\xe0A\xddS@\x90\x18K\xc2\x8b\xcfS@\xc7\x17\xbc\xf7\xcd\xd1S@,\xb2;{`\xdcS@\xcf\xa5\xa7\xa6\xa2\xdcS@\xe2\xf7:\xcd{\xdaS@RgG&?\xdbS@\x83\xd680]\xdbS@>3\x08\x17\x99\xddS@hO\xaa\xedN\xe1S@e\xee\x1921\xdaS@\xa5\\Q\xdf\xe4\xdcS@\xa5\\Q\xdf\xe4\xdcS@x\x9a\x83\xc6k\xdaS@x\x9a\x83\xc6k\xdaS@\x8c\xa3\x02\x06\xb1\xdaS@3v\xf0\x1b\x81\xdcS@-\xd9\x1b\xe3\x01\xddS@\xf8\xc2\xeceW\xe1S@)\xf5K\x1a\xbc\xd7S@\n4\xdb\xc0\xbc\xd8S@~\x17\x0c\xaa\xf2\xdbS@=K\x0c\xcd9\xdeS@.\xe9VR\xbf\xd1S@\xcd8\xa2\xfeg\xdaS@m\xe3IMw\xdbS@&\xc2\xb6\xb8\xd4\xdbS@ce[\x9aq\xddS@\x0f\x0em\xd7\xdd\xdeS@BwW3\xa7\xd7S@\xd8f\x83\xcaU\xdcS@\xf3\xec*S\xc8\xddS@ibF\xf9\x1d\xdfS@\xe7\xbck{]\xd3S@\xbb\x12\xa5\xa7u\xddS@G\'0\x14\t\xd2S@\xa1\x13b\x8f\t\xd8S@\xca\xe0\xf5!\xd7\xd9S@\xe2@\xa1]A\xdfS@\xaaA\x11\xb6|\xdcS@c\xaa\xc4\xe5\x9a\xdcS@\xad\xc7W\x7f\x86\xd8S@\xca\xe0\xf5!\xd7\xd9S@\x94\xa0\xe3y7\xe2S@\x9f\xd8\xe0\x16@\xdaS@v\x1c\x0b\x96[\xdcS@\xad\\I/\xb9\xd1S@~\xa0\xaf\xf1\xc2\xd7S@\xd4\xfc\x88Qt\xdaS@\xb2\x1cx\xf3\xa7\xdcS@P\x8e\xe9\x02\xd8\xdbS@\x84\x7ftm\x08\xddS@\xd5\x0e\xdb\xe6e\xddS@\xd4oL\xe0\x85\xe2S@\x05\xecO\xb4\xbc\xe2S@B\xe7`(\xb1\xd8S@Z)8\xa4Y\xddS@a\x94\xf1aV\xd3S@C\x05\x88\xca\xc3\xdaS@d\x19~"J\xd5S@\x1f\x10&\xfe\xa2\xdaS@}\xc6M\x7f\x1e\xe3S@\x18\x83\x1d\\\xd0\xd8S@\x11\t\xfd4\x8f\xdcS@\x9ccT\xa3@\xdbS@a\x08\xd6\xab\xd7\xdeS@\xecdW\x98\x9c\xdbS@\x99\xaa\xd4?\x13\xd7S@\xc5-\xaf\xfd\xed\xd9S@Uy\xaeM\xdf\xd9S@e\xc3Z\xf0\x93\xdaS@\xa6\xcbmZ;\xdeS@\x92\xed\x82-h\xd4S@\xaei\xb4\x9c\xaf\xd9S@\xecdW\x98\x9c\xdbS@\xe1\x06;`\x9c\xddS@\xeaX\x9d\x91;\xdaS@C\xa3\x01{T\xdcS@a\x99\xd6\t\x9f\xe1S@\x83\x9b}m4\xe0S@S\x1d\xb9\xfe\x06\xd4S@\x91\xf8\x95\xb5\x0b\xdfS@\xda\x1b\xdc\xe2\x16\xe0S@\xdbP6\xdc\xb8\xe1S@\xd6\x04\x85\xbfg\xe2S@\xe7\xd1\x01\x80\xc1\xe0S@2\x8e\xdc^\xfb\xdaS@\xf2\xf3\xb7\x9bd\xdfS@*\x98rA;\xe0S@SH\x19\xdb\xc2\xdbS@\xf6\xac\xa0,\xac\xe0S@\x03\xc6o\xe3\x83\xd5S@t\xe5\x14\x01\xa8\xdaS@\xad\xadR\x84\xc4\xdaS@D\xf5\xb2\xadn\xdfS@v\x13@\xa5\xa7\xe0S@t\x9f\x07\xa29\xe5S@\x06\xf9)\xbbh\xe5S@\xad\xc4\n\x1b\xca\xdfS@lG\x7fHR\xe1S@\xf5\xd1m\xd1\x91\xdbS@\tpAR\x99\xdfS@|\xc2\xc6\x92\xd8\xe0S@\xa0\x1b(\'\x0e\xd5S@\x00\x1a\xe7R\x0f\xe3S@\x10\n\xa1F@\xe3S@+\n\x80\xae\x97\xe0S@\xab\xd5^\xe8L\xe1S@\xd1U\x031\xdf\xe1S@\xa5\x80-\x1b\x0b>T@7\xf5\x9b\x90\xbe\xdbS@\xb7G\x81(\x90\xdfS@AJd\xa8\x95\xd6S@x\xae\x9a\xbe\xff\xe1S@\xadj\x86\x8eV\xe3S@*c%\xcd\xf5\xe3S@\xc4u}7\xf0\xdcS@\x0b\xc8<\xcd\xc2\xe2S@TOe\x96\xcd\xe3S@\xc1%S\x88K\xe6S@\xf0 ;\xf2\xda\xd5S@\xa6\x9c\xafc#\xe1S@\x96\x1e\xf0)\x9d\xe2S@\xb7c\x97\xc3T\xd6S@\x89^\xf6\xf1\x81\xe0S@\xe6\xe7\xf5\xa1\xba\xe0S@F\x88\xaf\xde\x92\xe7S@\xb3k\x93\xe1\x9f\xd6S@\xb8\xaf%,\xd6\xe0S@\xe4j\x88h\x15\xe3S@\x04\xb5\x0f\x03b\xe4S@r\xfe]\xa5\x94\xdcS@\xc1O\xc5^\xdc\xe7S@\x95W\xeb\xdc\x03:T@\xf2.\x9e\x19\x9d\xe4S@K\xe8e\xcf\x8b\xddS@\xdd\xb3\xb1\xbc\xad\xddS@=\xf6\x1bIK\xe1S@h\xd6\x9cF:\xe3S@\xa0\xee`\x17w\xddS@\xec\x01\xa2\xc6\x80\xe4S@\xe2\xddb\\\x02\xddS@\xaa\xd5\x96\x05D\xe3S@At\x93\xf0\xcb\xddS@\xd3\xcdt\x9b\x1e\xe3S@\xf7\x0f\xc5>X\xe4S@q\xf7w\xeb\xaa\xe4S@)\xdd\x06\x80I\xe2S@\xbaxU\x93Q\xdeS@\x10\xcd\xa9\xab\xc3\xe4S@u\x98@\xc2\x90\xe2S@\xe3\xf9D\xe3\x12\xe2S@\x16t\xfdDw\xe2S@\xdd\xbe\xbd)&\xe4S@\xe0,\xb8\xee\xda\xe7S@\x7f\xc7\x1c\xdc\xa7\xddS@\xb4D\xfd~B\xe3S@\xec\xceeM\xef\xdeS@g;\xff\xa5\xd2\xd5S@.\x96\x15\'\xc3\xe3S@\xad\xe9b\xd2\x9d\xe3S@|A\x10\xc71\xe4S@\xd2\x1dstZ5T@\xf8\xb1\xfe\xd8\x93\xe3S@\x9f\xbc\xe2\xe4\xcf\xe4S@.BW~#\xdfS@Z\xe3\x91\xc4\xaa\xe2S@@\x1f_\xfe<\xe4S@\x83\x84\xa3A\xb7\xe5S@\xeb\xde\x80)\xd0\xdeS@\xe8{\x9e\xf3\xea\xe2S@\x18X\n\x07m\xe6S@\x016\x84J\xc7\xdfS@\xf5\\\x9d\x88E\xe4S@\n\x9eDZK\xdcS@h\xf7\x12\x01\xd4\xdeS@\xabE\xaa\xaf\xa0\xe2S@\xc4\x80\x0f!\xc4\xe4S@{XA\xb7\x1a\xdfS@X\xe2\xa3k\xd0\xe6S@/\x15\x87}x\xdeS@\x9ca2,\xb6\xe3S@\x18\xee!\xea\xa1\xe5S@\x8d\x9c\xba\xc6p\xdcS@\x85<9\xe5\xc1\xdeS@\x96+\x12\xec7\xe6S@\xf7\x19\xa7%\xf7\xdcS@\xc5#\xa9i\xc7\xdeS@7\xf1.\xa8Q\xe4S@2y\xfd\x89\xfe\xe6S@1\x8f\xb4|\x13\xe4S@T\xc8\x07\xce3\xe7S@\xc0\x9d\xcbPq\xe7S@0\x12DL/\xddS@k\xa1(G\xa1\xe5S@\x1f\xcc\xc7\xb9\xd4\xe7S@\xf7\x0c/B\x97\xe4S@\xbc\xd2\xdd\xdaA\xebS@y[\\<\xd6\xddS@"1\xe4\xef\x1a\xe6S@\\z\xd8y\x06\xe7S@x\xa1l\xb4V\xe0S@\xb0\xfa\x9cvy\xe0S@\x11\x8f\x86\xee;\xdeS@\x0e\xc0\xefj\xc5OT@\xd6B\xb90,FT@\xdb\xb49?v\xe6S@d\x92\x9frr\xebS@y\xcbK\xe4\x1e\xd9S@\'B$X\xd4\xe6S@\xee\xadd\xdd\xcc\xe7S@\x9c\xa5C\xfd\xd0\xdeS@w\x94B\xcbM\xe8S@&\xf6\x1b \x94\xe8S@|\xda\xcb\x9a\xe8\xdeS@7\xbdG\x02\x1e\xe7S@\xae}\xacQ\x1b\xe7S@\x84\xedf;A\xe7S@\xb68\xbf\xfc\x0e\xe8S@!6+\x9a;\xdfS@\xc7\xc0c\x9a \xe2S@5\x02\xf7\xe5\x07\xe9S@eBj\xc0\n\xecS@\xa4\xfc\xca\x19\xbd\xd9S@7\xbdG\x02\x1e\xe7S@L\x93\x18\x85n\xe8S@AA"\xb8\xc5\xe8S@Wi\x8b\x8b\xd3\xecS@\x0fjZDS\xdfS@$\xbb\x0c\x9dg\xe7S@,JY\t\x1d\xe0S@\xae\x9c&i\xf7\xe8S@h\x0c\xaf\x03\x0b\xe1S@\xfd\xbaA\x18\x80\xe1S@\xbf*P\xb6\xf7\xe1S@\xc5\xb2\'\xc9\x82\xe2S@J\xcb\xd4\x00\x81\xe7S@\x9c\x1f\x16\x13\xa9\xe9S@IjG9\xf18T@\xbf*P\xb6\xf7\xe1S@B\x83TGy\xe2S@ *\x86{q\xe7S@\x82p\xc8!\x8a\xdaS@\x15\xf1\xa5\xcd\x96\xe0S@u\x05\x89X\x10\xe2S@\x16\x1cY3\xe3\xe9S@\\\x90\xdd\x1eo\xeaS@!\xe2\\\x17\xc4\xecS@\xa1\xcc\x891\xc8\xdfS@\x16\x1cY3\xe3\xe9S@ \x14o\xbdS\xe4S@\xee\x05\x10\x9a\xd1\xdfS@H\xa1\xb4\x8f\x88\xe3S@t\xb0\xc8\x8aN\xe8S@\xc1&\xc4g\x11\xe9S@\xdbt\xb7\xf7\x14\xe3S@\xc0\x17,\xa3\xd7\xedS@%}e\xa9\x86\xe3S@c\xe9\xbfc\x9a\xe4S@\xcd\x8a\xccm\xcd_T@w\x02\x05^\x1c\xeaS@\xbce\x85PG\xe9S@\xa4\xa2\xc6n\x84\xebS@R\xad&\xb3\xc9\xdbS@:[\t,!\xe9S@\xf4\xd6\xcd_\xc2\xeaS@\x03B_\xe85\xdcS@\xac"\xe0\xec\xce\xe1S@dB.\x80Q\xe3S@\xf5x\xd3\x19\xd9\xe3S@Fe\xde\xaf!\xebS@\xd8\x87\xb2\xc4_\xebS@9%\xfb:\xb4\xe1S@\xee|\t\xfd\x82\xeaS@\xc201\x9f\x8b\xe9S@I\xa6g\xfa\xd7\xe9S@\x11[\xc0\xb5\xe2\xeaS@\x0b"}l\xb2\xebS@C\xb4\x87\x11\x1f\xeaS@\xf5@M7\xff\xeaS@.\x1e\xf03\x03\xe2S@8\xd7"&K\xecS@W\xbf[,\xa5\xe2S@W\xac\xbaB\xee\xddS@\xa0\xe8\x11\xcbD\xe2S@ql\x8f k\xe3S@\xed1\x0c\x85\xa6\xecS@\x96\xfe\x94\x08j\xe2S@C\x0bM.\x04\xecS@w\'\xd2\xb9B\xecS@\xcd3L\x9b\xae^T@3\t\xfc\xda\x93\xe2S@K\xa2\xc9R\x1a\xe3S@*\xa2!?\x89\xecS@\x96\x04\xaa@\xce\xe3S@\xe10\x16gX\xedS@\xaeg\xa3\xa2?\xe3S@o\x82\x02\xe8\x92\xe3S@F\xe10\xc9\xe7\xebS@\x1f\x9f\xa9\x8aG\xedS@\xde\n\xf3V\xa8\xe4S@\xbe-,\xb6W\xedS@\xaf@\xf2\xea\xa6\xedS@\x80\x04s\xd5\xe3\xdeS@|\xc7\x10\xceh\xe5S@\xf0,.\x1d\x0b\xedS@\nG\xce\x84\x9b\xe4S@pi\x97q\xc5\xe5S@\xc8\xd2\xbb\xc7\xd3\xecS@\xca eg\x95\xf1S@9\xd1\xd9 \'\xe3S@\x83\xd8\xbf\x81\xa6\xe1S@\xc9\xa5g1\xa5\xe4S@\xd9.\xf3`\x14\xe6S@&32\xb9/\xe3S@j9\xac\x12Z\xf2S@y\xc4\xea\xbd}\xedS@\x00G\xef\x9e\x0e\xf2S@!)\xa4\x93\xc8\xe5S@\xcd\x85\xd2\xb6\xff\xe5S@\xc2\x81 ;8\xefS@\xc1\xf8\xf2\xd87\xe1S@\xe1z*\xcfU\xe5S@\xaa\x1a\xc18i\\T@\xb8(f\xcd\xfc\xe5S@*O\xf5\x9c\xe3\xe0S@\x98}r\x99\x9f\xefS@\x88\xab\x8d\xc9S\xe2S@\xd5\xde \x81\x91\xf3S@FM\x93\x89\xc3\xe1S@\x8d+\xd5\xf9l\xe2S@}Qi\xd0S\xe4S@\xa9\xa6;V\x9b\xefS@\x88\xab\x8d\xc9S\xe2S@\xa3\xfb\xa2+\xd8ZT@\x12\xa2\xd9\xc5\xf5\xefS@s\xb4Qw\x19\xe3S@,6\xb2\xd9\xf1\xe4S@.\xd4*U\xd7\xe1S@q\xb9\xb1\xeb\xf1\xe2S@\x0f\xed<k.\xe1S@\x9a\x7f\xf04#\xe2S@\xe8\x9e\x8aT:\xe9S@,i\xad\x12\xe8\xefS@\x16Nhy|WT@\x9aO\x95"\xad\xedS@\x9b\xf3\x9d\xab\xbf\xe5S@\x0c\xc1I\xa7\x83\xe9S@\xc5%\x16I\xc7\xe9S@\xafv&a\xc1\xe2S@w\xa97O\n\xe6S@\xad}\xad\xf9\x02tT@.\x94+\xfd{WT@\xf6\n\xbe\x9d\x06WT@\xcdX|\xce\xc7\xf5S@~\xe8\x7f\x86IDT@m?zz\xd2\xe1S@\xb1\nB\r\xe8\xe2S@2\xfb\xae\xbbo\xe5S@\x81J@Z\x02OT@\x82\xfe\xd9\xcd\x983T@\xb1\xb88\xf3\xf4hT@>\xcd\xf1\xacD\xe2S@O\xe6\xc2l|\xe2S@*\xb3\xb8\x0f\x81NT@b.i\xe7>OT@T\xaf*\x85\xaf\xe4S@\xac\x1c\x87\xb5\xc2\xe5S@\x9e\xe7\xa2\xc7\x94\xe3S@|\xee(jPOT@^\x95b\xc4\x8ebT@\xfc\xa5L\xc4\xbd\xf5S@wZ\xe4\xc2c\xe3S@\xce\x83\\)\x9e\xe3S@\xb9\x89\x0f\x1a\x02\xe5S@i\x88\x16)\x19ST@\x10\xf3\x1epL\xe3S@\x8d\x1f\x91\x80\xf2\xe5S@s\xa2^`|\xe5S@Z\xaf\xd2\x1c\x18\xf6S@E\xe6\x85\xec\xd1\xe8S@\x98\xe1\xf5f\xdf\xeaS@%u\xcb\x9a\xbc\xebS@u[\x86\xe7^\xe5S@>\xd1\xcf\x1f\x1d\xf5S@\xf4\xe0q7\xfc\xe6S@X3YWj\xe7S@\x8c\x9e(1\xc6\xe8S@\x17z\xbc*R\xebS@\x82\x02\x13U\xd2\xf4S@\xf4\x82\xa9\x11\xb6\xf4S@\xf2\x87#\x97\xc3\xe7S@r\x92fV\x84\xe7S@\xd8\xb1\xaf\x89u\xecS@\xa8\x17F\xb5\xbe*T@\xdf\xcc\xee$\xa6\xe5S@\xb4\x84\x81\x00/\xe8S@ f,\x05q\xf4S@\xf2W}t2\xe7S@\xeau\nM\x9a\xe7S@\xec\xe0P\x15\xaf\xe7S@,\xfe6{i\xf0S@\xa2\x9a:=6\xebS@$\x8b \x19\xe7\xf4S@\xf1\xb3\xf4,\xb0\xe7S@\xae\xd6\x006\xd8\xedS@_\xb3w@\n\xe6S@{lIW\xe9\xe7S@\r\x8f`,\x0cjT@\xbeE\xfb\xc9\xad\xedS@\xc8\xcc/\xaf.\xeeS@f#\x17S\xe6\xe7S@E\xe7\xa3\xbb\xe6\xf3S@\x0c\x95Ckb\xf0S@,\xb5\x9baS\xeaS@\xf5\xf0\x0e\xf6?\xe8S@\x08\xfb\xb2\xa5\xb8\xe8S@;\xc5\xc7\x9b\xc6\xedS@g&\x0co\xc9aT@:\xce\n]\n\xe8S@\x1a\xb0\xf6\x99\xfc\xefS@\xf6\xcfESH\xdeS@\xe2\xb9\x1a\x02\x0e\xe8S@\xdd\x0fb+\xbc\xedS@}\xf9\xddu\xa6bT@vO\x1dx\x06\xf3S@\xd0D\x1a\x06\xd2\xf2S@\xb2\xfe\x03\xe7\xcb\xe6S@\xb4{f\x11K\xe8S@6\x8b\xc7\xceQ\xe3S@3\xe7\x0b\xc9\xc3\xf1S@\x8e\xa5Z\xec\x95\xedS@0V\xcfv)bT@\xe2\x01D\xf4\x86\xefS@\xcf\xde\x12\xf9\x92\xe8S@8\xa2\xdflb\xe9S@x\xbc\'\xeep\xf1S@\xb3\xf7EMk\xe8S@\xd9T\xff&\t\xf1S@g4vQ\xde\xebS@L\xc6\xef\xdb\x18\xd9S@k\xd7\xe8\xce\xaa\xe9S@|k\x8bL\xb5\xe9S@{\xaa\xfcy\xd4\xecS@#`\x91\xc0\x99\xf0S@>\x7f,\xa7\xef\xeeS@]\xe2\xbao.\xf0S@\x12f\xc4\xdd\xf0\xeeS@\xa6[\xbbQ|\xe8S@\xb0\xca\xe4\x92\x1c\xebS@-\x87\xe4\x149\xefS@{S\x123\x15\xf0S@\xb4\x1f{\xe5t\xefS@\r\x9e\xc0\xf9P\xeeS@sY3z\xc4\xe8S@\xbc\xb6\xf9\xd4\'\xe9S@pxa\xdf}\xebS@\xfc\xe2t\xd0%\xefS@H\x86,@r\xefS@\xa8\xd1\xe4j\x9f\xeaS@\x0b8\xf0\xe5\x01\xeeS@\x1aI\xd3~)\xdfS@\x96\x9b\xb5xM\xf0S@\x13\xc0E\xe3\xcc\xebS@\xd6\xddl1\'\xeeS@\xd6\xddl1\'\xeeS@\xa8\xd1\xe4j\x9f\xeaS@!\x9f\xcc\xf94\xd0S@\xb7\rta\xc6\xedS@\xaexn\x83\xe2\xf1S@T\xc7\xf7[\x9e\xf1S@#iNoH\xefS@GH\x1e\x00h\xe9S@)}\xe3\'\xf2\xeaS@\x18l\x1f;\xf7\xefS@\x98G\x9bL\xec\xefS@\xc9\xccJ\xe4\xb3\xe9S@\x08\xea\xf6\x8f\xc8\xebS@\xcd68d\x1d\xefS@/\x7f\xac\xff\x17\xefS@U-\xf1!\xd1\xf0S@\xcd\x1c\x9c\xb7}\xedS@w\x10\xcav>\xf3S@\xf9\xc48\xfdt\xf1S@>\x06 ,\xbe\xebS@$\xd1\x8c\xb7\xae\xedS@\x87\xf5L.\xd6\xefS@q\x1e\xa7,\xa1\xefS@\xb5\xaa\xc1\xcd\xbf\xedS@\xa4\xcbc\xfa\x9d\xf0S@8\xaf\'\xcc\xcb\xeeS@\xd0=\xfd{\x86\xeeS@ pT9e\xeaS@\xf8\xc5\xb2\x14\x9f\xeaS@\xeeA\x04\x89\x82\xedS@\rg\xc0\x05 \xeaS@Um\x13\xf5B\xf0S@\x87\xf5L.\xd6\xefS@^yX\x02\x9c\xeeS@\x97%\xfe\x97\xfc\xeaS@\x1c\xda\xd3L\xe5\xf2S@3D\xf8\x98y\xecS@q*\xbf\xadv\xeeS@\xccr\xab\x01\x82\xf1S@9e\x078b\xeeS@\n\xdf\xc6I\xff\xf0S@@K\xea\xa5\x88\xf2S@!Q\xd9\x17\xe1\xecS@\x90\n4\xd8=\xeeS@\x8f+\x11\x175\xeeS@\x92\x10\x82\xacy\xecS@n\x82L&\xae\xeeS@\x13\x11m\x8c\x17\xf1S@\xef\x91\xf2Xo\xf0S@\nc\x96-a\xeeS@@X\x11o\xdb\xebS@C\xcc\xee$\'\xefS@\x02\xd1H\xe9\xef\xf1S@\xb5o\xfb\x88\xee\xefS@>Oe{Q\xedS@V\xbf\x90\xe1\xcc\xebS@T\x80\x1e^\xc5\xecS@\x1d\x83\xa5\x9e\x88\xefS@-Z\xda;\xf4\xeaS@\xa9\x02$S\x1f\xecS@f\x8f"\xc5z\xe0S@cP\xdeV\r4T@\x91#\x95\x9d\x02\x82T@/\x86\r\xa9\x10YT@\xd1\xab\x84\x084\xe5S@\x01W)m[\xebS@\xa3\xee\xd3&\xf8cT@\x12\x14-\xac\x16\xeeS@n\xcb\xd6D2\xd8S@\xdbt\xb7\xf7\x14\xe3S@\x1e\x80\xba\x18\x95\xddS@8\x1c%\x1c\xb9xT@'
p35
tp36
btp37
a.
