# Supplementary material for: Sea ice drift data for Fram Strait derived from a feature-tracking algorithm applied on Sentinel-1 SAR imagery
Source: Data Brief. 2018 Apr 19;18:1410–5. doi: 10.1016/j.dib.2018.04.034 (PMC5999601; doi:10.1016/j.dib.2018.04.034)
Supplement: Supplementary file 2 — Supplementary material [file mmc2.zip › fs_s1a_data/HH_filter200vec/FramStrait_HH_20141216T065605_20141218T063857.dat]

(lp0
S'S1A_EW_GRDM_1SDH_20141216T065605_20141216T065705_003741_00474A_DD2B.zip'
p1
aS'S1A_EW_GRDM_1SDH_20141218T063857_20141218T063957_003770_0047F7_310E.zip'
p2
a(cnumpy.core.multiarray
_reconstruct
p3
(cnumpy
ndarray
p4
(I0
tp5
S'b'
p6
tp7
Rp8
(I1
(I2245
tp9
cnumpy
dtype
p10
(S'f8'
p11
I0
I1
tp12
Rp13
(I3
S'<'
p14
NNNI-1
I-1
I0
tp15
bI00
S'\x17\xa1R9\x9c3/@\x98/\x07~K\x84(@\xd2\xe6g\x83\x8bX0@\xf8,\x04\x17\x83\xa9-@\x89\xdf\'}I/*@{\xe7\xc1%l\x18(@%US\x0c\x17\xf1(@B#\xa5\x98\xa9\x03.@\x98\x11\x81\x93\xcf\x08.@u\xf9||H{(@i\xa2y40\'(@p\xf7]\xf2ox(@\xe4\xf8\x1d\n\xf1H.@\xf1?\x0c\x95\xa5\x8b\'@1|\x0e\'\xc5\x91(@8\x89Rl\x98\x02\'@~\x8f\xd2\x8b\x8e\xe8,@_r\x10\xd9\xd0 +@\x16o\xd4Yx\x1c,@4V\xaf\x99\x9e\')@~\x85\xe4\xd0\x1b-/@F4\xce\xad\xd2\n.@\xfb+X\x15l;)@oc\xb1\xaa\xf3|-@4\xb7zM\x88c\'@|\xef\xd1\x82\xbfm)@\xba\x99V\x16\x92v(@\xf9\xb1\x8a\x14\xf4s\'@^\xad\xf0Ol\xf6.@$\xbe*R}\xc5(@Fm\xac\xc6|j\'@\n\xder\xa2\x15\x03/@?\xd7\xaf$\xf9\xe7)@*\xde&\xa9\xd1\x1c)@hQ\x18pq1&@\x16\xe6\xed\x85\x80%&@\xf9\x9f\x1d!\x1d\xa5/@Auw\x00Z>)@\xc0\xed_+\xa9\x81)@\x92DcZo\x98/@G"\xa9\xe0\x82\xd0/@VV\x1c&\xfbC/@D*V\x93\x83\xc7-@\xbd\xce\xa5k\xc7\x15)@\xcf&\x1fA$-+@\xd2\xc8\xd1\x12\x96k(@\xb3$\xb8\xd9~B*@Z\xcd\x81\xce\xd2-/@&\xa4]\x94\x8e\x02+@B\xaeA\xaf\xeb\\*@3`\xbf\x03#{0@\xe3\xc9\x8f\xc0h\x08%@\x15GN\x1e\xb5\x00+@\xa5\x11\n\x82\x96\x13+@\xdc\x9e\xf1\xc7\x1fw/@@\x1b\xafhP]*@lCD\xdb\x10x+@\xe7\xc1\x10\xaa\xceM&@\xf7\x93\x1bx>3(@T\xc3\xd8\xad\x9e\xd6(@\x8bZza\xcb\x19&@p\xc4\x0e\xc22a&@b\xaf\xa9\xd8\xcb=+@\x02\x1a9\xf6$\xa5(@\xdf\x143k5t(@10\x08\xcb\xe4X.@\xd1\x13\xfa\xc5\xe5%/@F7Zr\x06K&@\xe6\xd2\n2\xbcb(@\x04\xdf\xfe\xd4[_&@\xc2Y\x81h\xd97+@D\xb4@\xfd\xc2\xa3(@\xd3\x83\x7f)\'\xe80@O\xf3\xf4\xdaW\n&@V\xcc\xe8\xfe$\x0c(@\xc6\xc1\x1e\x12\x14f.@\x02\xe4\xc2\x06z\xaa,@\x04$\x88U\xda\x02(@\x9d7\xd39"\x11/@\r\xe3\xe4\x84\xf7\xd1-@\x13v\x00\xadXj,@\x96\xcf\x01\xad\xd5\xbe&@\xf0\xa7\x91w\x83\x0b(@\xc4\xdb\x10X\xd9\xc7\'@\xed\x92\x89\xdeR\xc6-@\x06\xfb\xecUo,/@\xc6\xdc\xe1\x90B\xfd(@m\xcaRL\x9d\x0f/@.\x03/\xa7+,&@\x9egG\x00\xe9\xf9\t@\xb8\xd1\t;V\x0f0@\xc7>]\xf2y\xb8,@\tA*f\x88p(@\x10\x9e\xee\xa1\x0fV)@\xf5\xbf\r\x94f\xd8-@\x9f\xbcc7+\x010@\xa8s\xd9!\x1bu+@FQ?W\x8e\\&@\xc0+\x8f\xac\xd0\xc9\'@\xe5j\xeb\xbc\xf3\xbf/@p\x91K\xc7^\xd90@KR\xfc\xe0\xc5b%@\x83*\x14\x8d\xb9!(@\x8dW\x8fD%m(@\xb5\x01\x9b,B\xeb%@~\x86n\xf6L\x18(@k\xb2B\\\xe1\x8f/@\xa4\x06\x99\xab\xe1\x14+@\x94&\xc6\xb3O\xd3(@\tM\x10\x9e\x1e\x970@[#]\xff\xf1\xa6/@\xcc\xc3\xeco\x84i,@W\xec\x18\x7fB\xff&@\xdd\x02\x06\xacY\x91.@qO\xcd%1 (@\x95\xbd\xa4\x82U\x9c.@\xf3cf\x06\x89#\'@TVW\x97\xd1\xe1(@\x8d\x08\xc2d\xcc\xe5(@\xea\x84\xcc\xf8\xd4\xb7)@\x1a\x10\xa7\x12U\xc4\'@\xd1\x98\x1fXFd(@\xdd\xf8\xd7\xdc\xd0\x08/@\xf1U\xb7\x87S\x0c/@\xe1\xe2\xdf\xbd\xb6$(@u\xc5d\xba\xa2H)@\xcfP\xa9\xc8\x8f\x0e)@\xcf>?\xf4\x9a\x15+@\x07\xef6}ZO(@\xeaDHO=\xb9)@"\xcc\x1c_\x1cB)@\x1f\xcc\x06\xf3\xef\t&@\x87\x1d\x1a\x04\xf2C)@\x19\x11\xbbflj\'@\x08/\xb7\x0f\xcc\x9e)@\xaf\xc4\xab\x88\xf6\xf9&@x%\x02\xc8\xd5\xe9*@\x14\xf4\xbb\x08\x92\xcc\'@\xba\xce\xf5\xfa\xe6\xd7(@\x17\x91\xf3.\x8d*0@\xc9\x11\xe5\x9c7\xc7.@Q\xdb?\xee\x85\xc0(@\xb3\x00\xdf"nT)@\xdb\xb9\x84\r\xcd\x04&@\xbem@#r$)@5ee\x8cU&)@\xfd\x8b\xac\x03\x8c\xa5&@wC\x90\xde\xeeH&@\xe6\xb6w\x96\xd0\x95(@\xfc\x05eFW\xbf*@;\xa2;1A1)@\xf06H\xb1\x9b\xc5)@&\xff\xee\xee\xdb\x9b\'@\x7f\x82\x1d\xee.\xce*@\xaaJm\x7f;\xf8(@\x05\xfb2_\rH0@\x86\xef\xb7\xc7\xc8\x1d)@Ji\xcb6I$)@yDB}\x19\x87/@9\xc1\x9a\x14\xb7\xdd0@%\xa6sO\x05\xd2*@\x00\x86\n\x83Tb/@\xa9\xfc\xe3\x9b\x89\x15&@_\x852\xd6\xc3I&@\x92\xb8\x90"\x87\xf7/@\xca^\xea\xac\x99\x96/@\xb6\x06\x1eM\xc3\x87\'@\x0f\xd5\xb6\xa5m\x98/@ul\x17w\x88\x97\'@\x9eS\xb3\x95\xd3\xe9%@\x961\xdc8\xef\xc0(@> \x82\t\xec\xa5(@y\xb2\xf8\\\xf1\x89\'@\xd5\xf0\xe2v*\\&@K\x9a\xd5J\xe9\xbe(@{\xe1\x0e\x9c\x98J&@\x18$\\L\x92\xd6%@-v\x19\x9aq\xe1%@\xdaA\xe8\r\xdb5)@s\xe9\xfb\x8be\x94(@\xd4tR\xe0\xd6\xad/@\xe1N\x1f\x8c\x91],@t^y\x05(\xdc\'@\x8f\x90\xe4\'\x84\x04(@\x88v\xfe\x1e\xdb%)@\t\xbbZ\xb9$\xaf(@\x9d\xd2;\xa1\x15H)@a\xcb\xba\xdf\xd0\xb5%@\xda\xcdK@~\xe8.@\x10Q\xcaP\xa3\x86\'@\x06\x89\xda\xec_\xb3)@\xfc\xb044\xdb\xdd%@\xfaY\x1fre\xa6(@_\x97"\xb3M\x9a(@si;\xd2\x19\xc4/@F\x96\x99\t\xc2d-@\x12\xce}4Z\'0@\xd72`\xdb:N,@\xc0\xa4\x06U\xe0P)@\xc3b\x03\x99\xc8o(@_\x87\xc1\xc4\x927)@\xf4\xd5\xff\x93\x83\xe4/@!\xb9\xd8@9~\'@r\xee\xbe\xc8\x88\xb8&@v\x96\xe0\xa8\x8b\xd3.@\xe1}\x1a\xcc\xc6\xbe&@\xec\xe1\xba\x92\x9a\xae\'@\xd5\xa9\xab\x17\xc3\x8e+@f\x98\xda\xa9q\xff(@\x02\xac\x8c\xc6W\x1b+@\xe6\xc8\xd1\xd4\xbfs(@\x99`\xed\x98\x9f\x1f\x18@\xb0:\xd1\x11\x94 0@2!\xbfe\xc7\x15+@;\x07\xdaG\xd6\x01)@)\x96\x8e\x9dF\x95(@\xb5\x1a\xcfr\t\xf6%@{t\x1e\x82\xba\x1e+@\xc5\xbfwC\x9a1,@\x1a\x81\x9f5`\x86+@\xbfned\nA/@~\x15\x00hr\xe1&@\xb5_\xc2\xf6\xce\x13+@\xcb\xba\xfa\xaaaZ%@\x04\xf1u*\xbf\x17+@#AO\xc9\x9ak(@\x9a\'\x88\x85\xbb5,@\x0e\x8f\x137\x84\xd6&@\x84\xb8DuJr)@\xcaI\x93z.()@u\xd3\x14\xe1\x07\xa8)@Tg\x1d0\x9d\xad(@\xc3\xf0nK\xe51,@\x04\x1b\x0f\x92\x87\xe7\'@\xed\xc9\xbd\xbb\xc8b(@\xaf?\xa5\xc10\xd6%@~Y\xd3\xca+\x941@\xa2V}\xc5\xddN)@\xb0\xc5\xe776\xaa(@2\xe9G\xaf\xc3\x19(@Se\x11\xe5t\x14\'@}R\xe45\xe5\x1b0@%K\xe5\x00^V)@\x87\xd8\x81\x9b\t\xaa(@\xca\xd5>\x8d\xe5Z/@hu\x84\xc20H)@/\xfa\x98\x16\xa9\x830@#\t\xe9\xd4\xc0\x0f)@\x04\xe2\x82\x90\x1c\x15)@=\x98\x8a\xb5\x8c\xd3(@\xaf+6\x87Q\xbc%@F\xaa8\xb9;\xd4(@m\x02\x9b\x8b\x01\x9f/@\x8e6\x89y\x9d\xaa%@\xd9h\xb9\xdb\'\xd4-@C\xbe\xb5\xd8\xdau*@\xe7\xd0\xd9)\x9f\x18(@L\xa2\xea\x83q\xe7(@\x1c\x9b\x7f\xf4\x10i)@\xaf\xb4t\x1f\x8a(%@\x86t\xae\x0b\'\xa7%@\x8c2\n=\xadL)@\x1a\x9e\x82\x99\x05\x00,@\xba\xb1U\xb3;l)@2)\x87\xc1F\x88/@\x8a\x1b\x1f\xe9\xe0x0@L+\x0e0\xdb7(@6\xf8\xdd8WN)@\xb5\xf4Z\x109m%@~\xfce?\xa4q)@"f>\xfb$\xda)@x\xa0P\xa4\xe4\x91\'@\xe2\xc9,$\x1av)@\x9a\x17\x1c\xf3Gx%@3R\x16<"~)@\x91\xf4\x80\xc7Y\xa5/@\xc4\xbe\xfa`\x91*0@\xdc\xab\x16q\xbbD/@\x9a\x1d@\xc9$a0@\xc0v4\x07F~%@\x95N\xf3\xbf_\xdd%@>A\xf2\x04\xb2\xa1-@\xdb\x0c\x19<\x88\xd7%@\xaf\xe8\xc1\xab\x17\xca%@P\xff\xa0L`\x06&@\x0f\\Y\xc7\xe0\xd5%@\xe5\x83>G4\xbe*@\x19\x9d\xe4P\xdf\x1a)@\x006i\xc4\x07Z&@-\xe9%\\%\xfc%@z\xab~}P\x04/@K\n\xe1@\x13+0@\x0e\xc0\xc6\xca\x13\x93*@\x10lx\xb16N+@\x94\xf8u&\xf5n,@.\x18\x0e\xc0\xed\')@R\xf1\xedp\xc0,0@p\xff\xd5\x13\xc5\xe6*@l\x95\xf3>\x9b\xf7%@cJ\x93\x9cL\xfa(@\x9c\xacGXt\xb4,@\xfeAR\x9f\xe1d-@\xff\xaf\xd2dn\xab(@\x83y\xb5\x1a\x16\x1a/@\xc6\x16Z\x1d\xb32(@\xbfA\xd4g^\xb5)@\xf5;\x8ajjw(@\x15\xfe\xf1\xc4\xb6\xc2\'@[\xbc\x14BU\xfa.@\x89$\xb5\x99dX0@\x02\xe9\xfb \x93\xf9*@;k\xf5J\r\x18+@N\x1f2 \xbf\xc70@\x1e\x01\xb5\xc5}\xff\'@8_;i\x87\x10+@\x11\x0c\xaa\xc7\xf9\x01+@\xfft\xb69L\xeb)@}\xae\x86??\x00/@ \xac\tR\xcaD/@)[\x81\xa1I\x1c)@\xefO\x14\xb0\xea,/@\x81=R\xc9\x98\xc6-@\x9fk\xddG\xe52(@\x9f\xf7\xd6(0^&@\xb6\xc8\xcf\x94\xe7\xce,@\xc0\xf2Y.{Q-@\xb4\x9bNh\x0540@5{\x14y\xba\xb5,@*W\x8a.\xb9[*@u\xbd\x1d\x7f\x8c&/@\xcaF\x19\xf2\xc7Z&@\xa2o\x8a\x9ai\xbb(@]>o\x9e\xeb,)@\xe4\xf7\xcb\x1bJ\xb9\'@\xb7N\xb0\xf3\xfa\xae\'@\x8aR\xd4S1\xa5(@\xbc\x7f{\xefD\xc3(@t\xa7\xfb\xc0\x1a^&@c\xe7\xd0\xe2\x1a\t&@\xb1<1{\x1b\xf9%@\x0b\xa1\x16\x8e\xbb\xe4.@&=\xe9\x8e43(@\x0c:\xf47\xe0\x1b1@\xec\xbb;\x8a\x1c\x1b,@\n\x11\xea\xa9\xc14&@\x04\\\xd2\xfd\xca\xc3)@G\xc5\x9e\x07\xb9\xf2(@\n^\xcc\xe71\xc9%@\x05\xa5\x10\x9c\x87\n0@W\x9f\xfa\xa9\x8d\xdf%@J\xfa9\x9e\xff\xdb(@\xce\x1f\x04\xc9\xfb\xd7(@5\x16\xebl\xb2}+@\x82z\xb2E\xd1\xed0@\xd0a,\xde\x83&(@\xf08+\x98q*(@\xc8\xaa\xb9\xae\x1e5\'@^u.\xde\x86\xef%@%u\xc8+nU&@d"\xc1"U@-@T\xc1D\xb7\x02\x1e(@ \x07\xcf\x14\xd0\x1f&@\xe4\x8dH\x13\x86\xe6(@\xb1\xe1\x8d\xe5j\x14,@\xd8\x02R[I\xeb\'@t\x8d4r\x05\xf3)@%P\x86\xbe"\x010@\xe5=\x9d\xb3\xd3\r.@\x8e\x1f\\\x17JR&@B\xa5-\x102\xea%@\xd2\xbb\xda\xa3\xcf\x0c(@@\xb9\x86\x1e^\'(@\x13}\xae\x8e\x08x+@\xabx>\x072|0@>\x8f\x1btJ\xff\'@\xef\x9cY\x0e\x17\x14\'@\xc1\xc7\r]\xfc\xf2(@\xe8.[\x08v\x1d(@\xd2"\xe7\x08MM&@\xd6\x8c\xd9\xf7\xa8\xe8/@\xc3\xe2\xa3!t\xd7\'@\xb39GZ\xdf\x82(@\xb8\x83\xa6\xa4\xff2(@\x102\xd8j\x8fb(@\xcbi\x8c\xef\x1eX&@\x05^\x1az\x0cW(@\xa2\x86\r\x16q\xfd.@]R&\xa0D\x11+@\x99\xa3}\x08\x11P&@9U\x00\x07?{\'@\n[\x06\x9c\xb7\xf8(@\xf4hl\xfc\x14\xdd*@C7\x84\xccn\xbc*@\x11\xf8a\xa2\x15\x83(@\xe6\xef\xff``\x9b-@\xf0\xb1/\xfd\xf2$)@\x12B\x9f\x9b\xf6\xf7%@\x03\x10\xb1\x99\xd0\xa7)@v\xc0d\xa8\xb1\xaa0@\xf2(uC\'\x82/@\xa8,\xc9@\x9f\xbe(@\xe9\x11\xdd\xf5QN/@~W\xf3\x0egG(@0\xd6fhp\xdc*@\xf0\xf4\xb6u\xba\t,@b\x01\xe8P\xbc\x84\'@\\\x1c\x93\xfb\xee\x8b/@0Z\xfa\x99\xbe\x96(@\xa0\xef\xc2,1\x1d,@\x07\xb5W\xa7\x88H)@\xc7\xc4\x81\xe2{*/@\x10j\x99\x9d\xd50+@\x8e\x7f\x12m#*0@\xbfJ\x87L\xdfH&@>|\\d8\xc5)@\x97i\x03\xb7\n\xe1(@\x19\x80x\x82B")@\x154l\xa14w)@8\xf9\x1cv\xf2\xbf(@<\x0c\xcf&2\x92\'@\xe9\x85\xe7\x80!j)@i\xe5\x83X\x98\x8c\'@\xd6hO$\x91\x9d0@\xeb\xbah\x8f\xa5\xcf,@\x99\xf5\x7fm\xad\x9d(@\x8d\x00\xdc*\xe5$)@\xcd\x03d\xe7 \x90(@\xfb\xbb\xc1\xafX\x86.@4\x8d\xc2\xcb)\xe6(@\x9c~\xa3\x10M\xa60@\x96\x076\xe2\x97m)@\xb3)U\xb73\x0f&@\x8agJ\x01V\xf3\'@\xb0\x90\x8c@\xd5t\'@\x9e\x99\xd2C\x99#(@dc\xb6\x80a\xdf/@b\x029\xe9\x8e\x86\'@\x16\xd2o>D\x99(@\xfd+t\xe6\x88\x95\'@6\xa1\xabe\xa0\xec/@h3\xde\xba\xd8\x1a&@\rd\xbdZ\x08\xcf\'@y\x85\x1fSyJ0@\'\x8e\x01\xafr()@%X\'F\xb1Q&@uY\xc7\xe8\x97x/@\x1cvdo\x9d\xe7(@V\x91.\xe4\xb8\xfb(@\xdck\x1e)\x99\xae/@\xb6H\x1b\xd9\xfb\xc4.@\x9az\xda\x93\xcb\x8e0@\xfc\x82J\xfe6\x86(@1\x9e\xe7\x1e\xf8\xdc\'@\x7f{D\x08n\x97.@\xde\x89[\xbf\xd1\xca.@\xcd\x1a\xf2\x08^60@\xd3*1\xc5\xa4y(@\xd8\x99\xd0\t\xd36,@\x0fN]\xfcv\x86\'@\x95\xd2\xa3\xc1\x92\x07(@\x08Y\x0c\xd3\xf4\xc6%@\xd6\x0f\xa7I\xef\x08&@b0\xea\xc5\xc6\x82.@L\x80\xb3]\x11#0@o%\xe3\xcbX\xc6(@\x85/\xf7\x14;\xf1,@=\x90\xd5L\x12\x02)@1\x19\xec\xec\x89\x96(@\xa1=/W\x01\xa1\'@/\x8a\x07\xe6\x8c\x16)@\x80)\x1a\xf2\xd3\xd1(@\xcb\xe7\x9e\x88\xdf#)@!\x8f\x08=\xa6\x01%@J\x85\x93~\xeaj/@\xda\x03\xfd7\x0b\xde\'@\x85\x82\xf5\xfc\xcc\x04&@\xc9M\x1d\x01\xdfz.@\x86\x95\xcf\x89\xd6\')@>kw\xe2\xb9k(@O\x03:n\xbb\x15&@rC,\x9d\xbf\x15+@\xc09\x8eK\xc8\x00(@$m\xd9\xf0\x8c\x17(@}\xc3\xdc?\xe7\x1a0@f\xf0\\\xec\xd5\xad\'@\xe42\xe2\xdfI\xb9/@\xe6\xae\x88\xf9\xbfo(@\x02\xeb\xb7\x8a\xc1L+@\x9f\xb60;A\x1e0@\xaa\x03n1\x9e\x1c+@\xb5,\x02\xabi\xe9/@6\xd1A\xb4\xf540@\xc58\x99 \xca*%@\xc1$s\x8a\x07\x0e(@\xec\x02\tH;\x010@h\x96\xb3\xb3\xce\xa7\'@\xda\xeb\xdf\x04\xbd\x1b+@B\x00\x85\x03\x10\xc0\'@\xf9\xb2a\x8c\x18,%@\xcc\xa8\xad\x1f\x16b/@\'\x0esk3\x9a/@\x1d8\xee)\xf1\xfb(@\x0ef\xa1w\x00{&@\x14\x98\xfb\xed\x99e+@Fj\xf1\xe3I\x82&@@%\xafS,\x8c/@)\xac\xae\xe9\x8f\xf7/@\x1d\x04\x91b\xb4\x01+@=\xe9\xd2\x12\x8b\xfb%@\xfd6\x1en9/%@\xfaIC\x0f\xf2\xb5\'@8mbe\xf3"0@\xed\x0b\x1d\x03\xad\xa6/@\x8aG\xb9+>\xb0/@\xbf\x91\x11\x85\xa2}*@\xadUz\xbfz\xb4-@N\x03\x1ckK2)@\x16\x86\x1e\x85\x15\x1e+@wc\r=0T(@\xdbC9\x97\x9c\xc9(@\xd9\xe1v.\xdeL(@\t\x93\xbf\xbf\xdc\xcd+@\xee\xd1\x13\x91\xb6\x18+@"z\xac\xbeF4,@\x10\xea8!\xf8\xdb(@\x96W7\xf5o%(@\xcb\xf9\xd7"\\\x81(@\xc7\xca\x94Ye\xd9%@\xc5_}\\*\xa4/@\xccJ@\xe9Ar(@\x03e\x04Q\x98L(@_\xbb\x9e\x86\xda*(@\x01\xc3\xa1-Kd(@[5\xd8\xd7,\xe9\'@]\xf5\x99\xf2\xcaT,@[WP_\x93\x02,@\xa1\xe6\xad#5%0@\xa7\xa3>\xfe\xe5-0@\xd1;\xab\xa1\xeb /@\xbe\x8e\xc1&\x11;(@u\xfb\xe2\xbd\xf3\xac)@\x89xq&\x9c\xc0(@\xcd\xf7\xac\x9f\xdb5)@\xb1\xc2\x1e\x92\x00")@\x0et`\xfa1\xdd%@\xe1E:\xd6=\x94(@Z\x85\xa7\x0c\xd5\xd2-@\xf3\xdbc\xf0\x10\xd3(@k\xf2\xb37\xc5\xd7\'@PH\xb5\x84\x14\xb9%@\xed"\xf9\xf9\x1f\xfc+@\xfbs\xd0\xfb\x12g)@T\xe2%\xa9\xf3n-@\xd44\xdd\t\x06%(@\xe4C\x8e\xa9!(-@\x99\xe6\xb7Y\x1d)%@9pr5\xfc^(@QJ\xfcCZ\x15)@\xcaU\xcb\xed\x8bl)@\x8d\x9cl\'\xebg(@\xb3\x1c.\x0fO\r0@T-\x87w\xa8\x03*@\xa6\x07\x92\xc3\xb6\x8c%@\xc1\xca\x07)\xcbG%@\xc5\xae\x10\xc0/\x1a(@\xee\xc4@\x9a|\xf8(@a\xf5j\xdb\x90F1@\x1e\xdd\xfd\x11t\xd5-@S\xc4\x90\x01\xa5\x80%@\xff\xc1\x17\xe4\x8ai(@1\xea\xeb\xaa\xde\xca%@$\x1e\x88\xbc9\x1e(@\xee@\x95\x8e\xfe\xc6\'@\xdd\x84\r\xcd\x8cn%@\xe0uN~Z6)@\xc7\xb3\x16\xf4+%0@\x1cc\x8f\x88%u)@%P\x03\xe9\xe30\x08@\xbf\xdcbs\xad\x85/@|d\x97\xd5\xed}%@J\xcb\xd0\xca\xd99*@\x9e\x03\xdb\xcd5W)@I\x87\xaa\x9a\xd6]*@Jk\xecAO\xeb(@\xe6\x9a<\x89\xf8\xc8*@8}\x1e\xe1\xd2\xcc%@\xa8\x8b\x9b\x99m\x7f(@\xb0\xcb"\xea[9)@\x7fN\x97\xfe\xcb\x87(@\xfc\xa7\xe1+\xde\xb9*@\xdb\x0e\x13\xea\xcb\x1f-@\x1e\xbf\x9b\'\xa0\x05\'@\x10\xf3\n\xc6\x10d*@\xfaS\x0b\xbfA\xc3&@\xa3\xd57\x0c\x0c\xbe&@\xe7] \xb9+\xaf(@\x0b\x83"\xe0\xbf\xa6&@\xc1\xb1\xc7\x92\xebM0@1\xc5\xe2r\xcf\xa7%@\xb8\xfa\xd5\x89\xe3d0@X.\xdd\xf0*q)@"7\x11\xe2-\xb3\'@\x04\xe3\xca\xe3\x9e(0@\xf3D\x90\xa9\x19G)@\x08\xfe\x15{\x02]%@-w\xf5a\xec\xab%@\xda\xd0\xc4\xb7\x0c\xd5/@A\x836\xdf\x9f\xe0*@\x95\x93X\xac\x82\xa9.@\\\xde\xbd\x07\xc3\xac/@\xe8\xac\x9e{U\xa8&@\xd3\xb5Sv?\x1d0@|!D\xc1\'\x8c\'@\xc4\x98P\xc6A\xb80@\x1d\xb7\xac?\xe7\xc9(@d\xad\xb5_\xc1n-@\xd2\xe98\x9f\xfc\xbc/@,#}\x11.p\'@:\xed\xf2+\x00\x050@\x13\xa1\xb2\xe8\x96j)@\xda\x12\xc5\xe0](0@\xe2x\x00\r.\x18&@\xc5\xc0\x06*@\x94(@$\x12\x18i\x95\x97&@\x8d-\x90\xc53\xc7-@d\x91\xfdGou(@\xd59\x85D\xbb\x92\'@#"\xdd\xb1c\xce&@I\x06\xfc<\x13C/@\x81gk\xc1}l\'@\xd3\xd1\x92^\xa1\xad&@7_}?$d(@N\xe6\x8b\t\x8f>(@:\x1b\xd1\x86y\x14*@\xed\xce\xf4\xb9\\\xc6-@\xae\xa6\x89yNU&@\x02\xc6\xbd6\xadg(@)\x08\nr\xb2M0@\x8c\x15\xe2\xd7h\x170@"\xa6\x8d\t\x8av(@Q\x89\x8c\xd6Y\xda%@\x81\xf8\xea\x85\x9f\xc50@\x80\xfb-\xe9\x8c(0@y\xa2yHw\xc2(@\xa2i\xd0mV\xb4-@\xf6\xe0\xc0\xbeWa*@\x8f\x02\x83\x89\x9cS0@(\x04\xeek[f(@\xb5Wh\x83\x81\xb1&@i\x7f\x98\xa0G\x1e/@Ko\x18]L\xa9%@8\xeb\xae\r.\xd9,@l,\x8c\xe4Ir\'@\xf9\xeb2\x13\x19\r0@\xc8\xc1h\x00\xe7\xa4%@9\x95\xda$_#(@G+~9\xfb90@\xceE\xe4#\x0c\xca%@\xb5\x86\xd0\x0bDt*@\xdb\x15\xfe\xb8\xa9W&@\x1c3\x9a#\x88I0@d\xb3\x13Fw\xe30@\x81\xd9\xe5\xbbo\x800@p\xe5\x9d\x8a$Z&@1\xd0A\x1d\xfc\xe9%@63\xe7\x8a\xc4\xdf%@\xc3\x18\x92P\x13\xe6-@O\x0b\x9bZ\xc6\xf6-@1\xc5\xe2r\xcf\xa7%@j\x1f\xcf\x1b\xcfQ)@x6\xc9\xd0\xa7\x80*@\xce\xb6\x9c\x90\xdb\x160@\x89\x81\xf8ud\x80*@*\xe5i\x0e\x02U(@\x06\xdd\x11\xb5\x12\xdb/@\xca\x8e\xba\x8b\x8c\x86*@\xbb\xb4\xf90\x17>-@4\xb6~\xb0\x98\x99(@\xcc\xb2\xd2\xe3$\x83(@\x82\xfa\t\xeb\xa7{(@\x18g\x15\xc9\x86\xbd%@\x06i\xee62\x050@\xe1\x1c5\x9f\xdbc(@`\'i\xc5\xff\x000@C\\a\xe2`\x0e)@3\xa3<G\xdf\xa2%@\x00\xb0V\xa3\xff\xed/@\xb6\x89q\x7f\x97\x9f(@t\x82\x93[\xdfO&@`\xbe[\xbf\xeb\x00&@\x12\xc1\x8cb\x93\xb2%@\x87=q.O\xee(@1\rOX|<0@^.\xc0\xf2\xaf40@]}ks{\xfb(@I\xb6\xa6\xb4,\xdb(@Z,\xd3\x14\x95O(@\x07\xf6D#\xedF&@\xfb\x81\x9a\xce\xb58&@\x0e\xac\xfd[!\xee%@yw&\x19\xf7\xf7%@\\\xc1<}\xee2)@m4cT\xe2\xf1/@\xf0\xc6\x97\xa9d\xbf*@\x17d\xe3\xba\xb1\xeb%@4\xe0\xf3@\xcc\x861@\xe8j\xde\xb79^*@b~\xdfF\xe0\xd1(@g\x8c\xea\x8b\x05\xd7&@\t\xfa\xc6d\xd6\x94(@\x01H\'P\xefv(@\xeaF[\xc5\x18H&@*>\xc7W\xa7\x97%@B\x89I\x191\x9a%@\xb5!\xa5\xc0\x80&)@\x19\x80x\x82B")@\'^I\x11\xec|%@\x1fz\x93D\xb6\x8b&@\xde\xafR\xf4#\xc0(@[F\xf0\xe8\x1fC&@D\x9b2\x05{\x9e(@\xbb,\xebw\xbb~)@\xe7\xef\n\xfb6\xc9%@F\x94\x08\x95\xb1\x83/@\xab\xccL\xf08\x8e(@^x`\xdf\xc5v%@\x9ef\x03D2\xe2%@q\x9c\xfe\x0f\x0c$&@J\xb8\x17\xc9\x01n(@\xd9])\xeb\x82u)@\xacX\ta\x80r(@\xc5\x07D)v\xa4(@\xf9r\xf7[N\xf0%@\xb6\xef\x1f\x0b\x1b\x7f*@\xcb\x1d\x8f\xe0H\xdc(@\x07r\x83\x8aA\x8a(@3\x99\xd5\xec,\xb7%@\xce\x15p\x9a\x12t/@\x92S\x0c\x1cE*)@\xcd\xd9\x85\xd9\xeb\xdf(@\xd2Y\x1a`8i%@\xc2\xdd\xd0I\x18\xf6\'@\xe6_{\xd3\x8de)@h\xbb\xc4\xf1\xd2~(@wB.\xd5{\x1b&@0\xff\xad\x7f\xc4\x03)@\x99\xa7\xae\xfdR@)@\x17\xc3^d9+)@F\xb0\x81v\xf8\x84(@r\xd8\xd2\x8c_\x04/@\xe2\x080\xc8\xf3\'/@\xa2\x9e#\x0e\xd3A)@\xc3:\xe8\x178\xd8&@\x14@\xd4\xb4\xd4$&@\xdah\x91\x1a\nI(@\xb8\x08]:/P0@\x7fs\x99\x17\x1e&%@\xd8\'0\xbe-7%@\x98>\x9d\xa9\x1dh(@3dq\xc9\\\x16&@dI\xa4o\x10\xdb(@\xd3\xb8\xa2\x10\x87\xe6-@d\x8b\x91\xaeq7(@sPh23\x18)@\x94Qz\xaa\xf7\xe5&@\x841M%\xb2\xe4-@\xac\xb8\x0e\x80\xedd(@\xf6x\x01\xaf_\xf8(@:K\xd7\xd5\xe1X(@\xbf\xe4\x9fI\xf3D(@\xc6s\xa8\x08k &@f\xba\xe6\x19\xd0\xaa/@\x11\xd5k\r\xa2L)@:\x8c\r\xe0\xc6\x1c)@\x1e\xbd1W\xec\x17(@TM\xc8\xc0\x15\xea.@\xcd\xec\x99*\xcc7)@Kh\x01t\xd2m(@\xb3\xa4\xe3\x9f\x03\xad&@\xdd\x8a\n%~Q)@I\xceX>\x98X(@\x98P\x90\xc5d\xfb.@-y]\x9c8\x9f/@\xc9k\xdbk^\xea(@H\xba\xbaJ{k,@i/\x8d\xda\xfe\xf2)@%\xf4!\x17\x11`&@\xd4G\xa5\x97Cl)@\x00,m=\x84\x1c,@R\x8c\xfb\x16k8(@z\xc4\x81\xf5\xf2y)@\xd0\xccN\x956 +@}S\x1b|\x88f*@\xb2\xeb\xb0@\xcb/)@\xad\x88.\xcc\x93\x80&@\x1c\xdczI\xd7\xa0-@\x1fw(\xe2\x94\xe10@\xe6towO@(@\xe8z\xdf\xf7!\x1e)@\x0e\xa2\xc6\x7f\xfa\x1c(@\x9a\xf3\xe8\xe2im)@L\xc0\xca\xa2 \x08.@\x99s\xac\x938\xb4&@\xb1\xd3k\xd6=\r(@\xa00l\xf0\x1c\xf6+@\xba\xe7i\xac;U,@_\x1c\xf1\x1a\x80)(@j+\x17\xbe\xf9\x06(@\x0f\x92\x16\x9c\t\x17-@c\xa7\n\xc1\\q)@\xac\xc6\xcfV%(0@\x8eu\xa9 .L(@.\\t\xd67\xf9(@\x08h\xada\x07\xec%@\xc9"\x00.\xce@(@To=\xc6f*\'@\xd9"B6\xbd\x08&@6p\x83S\xdeJ-@2\x93\xe7\xe6"F%@\r\x1b\xc8\xe0\xd0\x040@|\xbaZ\xe9\'\t0@I*\xf3%S\xbe(@\xce\xaf(6\x85\x0b)@\xb7{1\xdd]m)@\xe2:\x12oh\n\'@9\xf68\xc5U\x14(@\x985\x85\xe6f\xa1*@\x1c\xe9\x96\x940\r0@\t\xe2w\xe5\x98\xcd+@\xde@\x99\xd3r\xfc\'@\xd0T\xee\xe9\xd6\xea/@\xec\x80\xd2\x1c\x0b\xd5(@Z=\x1d\x9a\xf9\xa8\'@\xffZ\xe9\xf5J\xc5\'@[\xb9\xf2Q{\x820@\xd6c\xeb\xed\xea7.@\xce\xb3\xab\x9a\x08\x1b+@=\xcc\xbeh\xdf\x18(@q.k\xee\x04\xcd-@\x03~v\xf6=\xaa&@\xe9\xe1Y\xb2\x81\'1@\xa1\x9eS\xf8\x9d\xe6)@\xe1\xf8\x1f\xc3(,%@\xa5\xae\x9bdr2/@\xbb\x08\x9b i\xa8,@d\xeduMq\x93,@\xe2\x18]\xd3\x8dW)@\x80<\xbf\xda\t\xfa-@\xdd\xf9\x8e\x81zl(@S\xfc\x80\xb4\xee8/@\xa5\xcdR\x0bt\x9c-@-wxj\'\xae(@_\xfcx\xaeN\x1b+@N]\xd7\xf2G@\'@\xe8{\xe2\x14\x98\x89/@m\xb7\xe8\x7f\xfcq)@\x12\xc2\x01\xaf\xfdW\'@\x02\xe1\xc4,\xf8\xe9/@\x7f*\x01\xa9\xcb\xc0*@h\x83\xb2\xc1\xe6`/@\xc1\xbb\xa5\xd9\x07S-@\x03m\x19"\xa8\x7f*@\x19\xef\xfbW\xf4r%@\xac\xbaPM<\xd1(@v+\xb9I\xf6:)@t=\xd3\x85\xfaq+@\xe0\xf0\xdfp650@\x0b\x02\x07WRi(@\x9b\xce\\\x13\x17\xec&@\xb7\xeda\xfb\xc0"0@z\xd7\xdd\x1e[+-@\xf9\xf9\xa2z\x16l(@1\x896f\x06\xea\'@\xaan\xe8\xf5\xacx(@\x1c\xb1k\x1a\x89\xb1\'@\xd7\xca\xc0\x0cp\xc9*@o\xf0\xc5j\x9b\xab-@^\xe6E\xd5\xe0\x89/@\xb2\x90kj\x0e\xcf&@\x1b\xa3\x84\xeb\xf9\xc5*@H&TM\x12\x18.@\xde\xce\x13q\x83\x9c\'@f\x13\xb2\xd3\x9a\xa0\'@\xdf\xc1\x9f\xebQ\x93/@\x8b\x9e\x15\xcfr\xef%@>\xe6\xbf\xd3c\x07&@\x92\x9d\xa9\x8cO\x170@\xdbIO\rj\xbd&@bn\xee\x16,t)@\x8b\xf5\xe0CB\xc7/@j\xef\x80\x13\xef\xc6/@n\xa0\xb47\x15g\'@H\x85\x8c\x00\xed*/@\xefh\xb2%S\x85(@\xffS\n\xd8\x1d;0@\x1fF83HZ)@\xe5M\xd9\x06Cu\'@\x84\x1f\x15\x84\xb4\x15&@\xb2\xe1s "\x8a\'@\xb2Qr%\x11\xff/@0L\xc8\x91\xd4=-@\xf7\xf4\xe9f\x8b\xfe\'@&\xf4Y3\xb2F&@\x8a\xcf+\xb3\xcfT&@#\x13\xdc\x00\x8d./@\xe9\x9b\xc6|\xb0\x1e/@\x97\xcd\x03%\xa5\x86\'@\xf2\x1eh\rd\x08(@\xb1a\xc5\x9a-\xea%@\xe2\x14u\xe0\xb4\x8c\'@^g\x8c\xb7\xbaK\'@+I\xb7l\x9eK,@\xe2\x96:\x10e\x0b0@J\xa9anKz/@\xc1k\x08L\x82\x93/@\x90\xa9TeOk\'@@V\x14\xdd\xff#-@\xc9`\xa06^\x93(@\xd4C\x8d\x88\xf9\xda\'@\xf1\x00\xd5nw\x93\'@\xdfV\x868\x7f4)@\x80tD\xa2\xae\x170@Y\xb9\x03Y k\'@]44\x05\x90b\'@\xd4|xC\x83\x1f\'@\xc6A\xf42\x8a\x1e\'@zb\x83\x1fn\x010@C\xe2\x02\xf48\xe0\'@9F\x8eE\x059)@\x0cc\x84\x01`\xc6(@J\xe6(\\\xd1K&@w\xc7\x10"lL0@\xc3\xf4h\xeb\xfa\xd7\'@\x1f\xc7\xbd\'\x94\xe1/@\x8ft\x060\xaf\xd6\'@\xcd\xca\xaa\xbe\xb3p\'@\xe7\xeb\xde\x10\x1a\x13\'@\xb3\x08\xdfI%\xdd%@\x91"\x03U$\xbd(@\x1a;\xd2\xd4\xfc\x93\'@j%\xcb_\xaa\n(@\xeeY\x80l\xcd\t0@(\xc6`\xa2\xe3\xaf-@c\x8eD\xf6\x02\x010@*\xab\x04\xf9\xd8\x0f/@\xecNx\x88\x18\xe9%@a\xfd@\xcd\x96{\'@\xd4=VC%\x96\'@\xd8\x9a3\x15\x18\x1d)@%(j\xdf+\xa3\'@\xb7aKJnM+@\x10\xed\xe0\xab\xdf\xb9-@\x81\x02/\xb2\xe1\xab)@+\x0f\xaf\xad\xd4\xc9\'@\xab\x9a\xe3\xd4\xc1\xb3(@\xea:\xe8\xd7\xac\xa5)@A]^\x13+\xa7)@\xcf\xea\xcc\x8c%\xb7\'@\xaa\xc2\xd4x9\xec*@\xcb\xb6s\x8f\xb1\xba\'@\xfe\x1a~\x97\x1d&)@\xd2\xd5\xfb\xdc\xa8\x17(@\xad\xe0c\xac\xca\xcf-@\x82\xce\xaa\xd4\x94\xa0)@`\xfe\xd9d\x88\xf7%@$q\x07\xffL++@\xa6n\xea\x81v\x9f0@{\xd5\xfdi_%0@\xfa\xda\xaf\xfa\x10 /@pHx\'\xcd\x8c&@\x14C\xf1\xadN\xb80@\xd9\x92J\x07\r\x1f+@u\x9e[\x16\x15A)@E\xb8\xdc-\xf5\xa8\'@k\xd4J\x0b\xa7\x04&@\xa8S\xfa\xbb\xaa6/@2\x0ev7*\xde0@\\\xd7\xf2\x81\xce\xa1\'@x\xde\x8fH\x80\x82&@\xe1\x1f\xe9W\xa4\x8b/@\xd5\x15\xad\xd1\xc6\xe2*@\xa3\xf8\xc0\xaf&\xfb%@G\xe9&\xfcB|&@\x01\x97y\xe9\xd0\xce&@^\xdbE(k\xda*@\x8b\x15\xaf\xcb4%)@\xe9jm$Nb/@M!5~\x81#(@rBy\x8ep\xa5/@\xa9\xc1\xefQe1+@K\x14g#\xb2\xcd\'@S\xf6\xcc\x13o\x14\'@\xf4\x01D\x05\xa4\xee\'@\xfdw&\xd7\xf3\x92&@m\x06\t\x957\xdc(@Y\xddX\xe5!1/@\xcd\n\xbe_\xcfU(@\x1d.\xd9\x1f\x03\xac\'@\xa1B\xab \xcc\xfe(@qK%\x15^\xf5*@?_\xa1\xb0\xae\xa5\'@\x81\xd9r\xfe02/@>Y\xban`N&@\xf2\xc4\x19\x16\x85E%@\xd3\xaf$\xaaa\x18&@H\x98g\xc8\xb2\xc2(@)NS\xbd\xf1b&@\xf7\x8dq\x7f\x19\x18/@?20E+C(@\xc9*\xca\x18\xa2\xb7\'@\x17\xb5l\xce\xda\xc20@\xd2\x8f\x90\x1bqb(@\xc56\xa9\x8dv\xf9(@\xe6<Enr\xff%@\xa6\xdcx\xf0CV(@\x98\x80\xc3s\xc2\x0e\'@\xf0\x8a,\xaf*[&@\xefP\x94\x93\x01R&@e\x1a\xbd\xbeT\'-@\n\x01\xbb\xe5\x15X,@\x10\x89\xd0\xceZ\x14(@\x9d\xee\xdb\xfe\xe1\x000@\xe9\xcf?\x1f9B1@\xf8\xfd#j\x83\xeb/@\xbf\xd8\xc9\xac\xdf\x85(@u6r\x7fp\xe8%@\x1cN\xdd\xf2\xaa\x10)@\xfd-\x0f0Tc(@\xc0 \x8c\xe9UW(@\xd7\xaf\xcf\'*6(@\xe6Q\xc0n\xcaK&@\x80\xb1\x8d\xe6\xf8\xfc(@8\xf4{\x06\x95O(@c\xbb?\xa3\x82\x1e0@\xa5#h\x92\x16\xc4(@~\xfb\x88d-\xf6%@\xd8;Q\xcc2\x180@\x9d\x7f[\xfb\x89\xa9&@9=\x86V)\xb0&@\xba\x84Z7\x9f\xcf(@r\x15xo\xe4\x96(@Y \x102\xba\xb7&@\x98\x03\xd1$\x13\x9b\'@3C\xa8\xe5>\xb0\'@\x90C\x11=gw(@W\xb3\x11A\x99H&@\x91j\x0e\xf0\xca")@\xed\xa3\xa6JCD-@\x1b\xe1\x0b\xaf\x9b~(@\xf8\x9c\xd4\xdf\xc6!(@\x86\xaa{\xb5\x99=-@\'-\xc2\x1f\x81f(@<%\x14\xdd\xaa\xa3(@;L\xe0\x11\xd1*/@\xb6\xf7\x14E\x88-)@\xb5\xe80R-\x1c)@\xb4\x8c\x98\xf8`T(@`\xc4w%\xb77&@jJD\xb1Aa&@0\xda\x9a\xfa\xcd*)@\x03P\x93<\t\x84(@\x14f\xe3aj\xa8&@z\xd6\xf0\xa5\xdd\xd9&@$85\x80\x94a(@\xf11\x08\xe4\x11H(@\xd3\x98z\xa7\x8d\xce&@\x1d\xfd\xba\xb7"\x1a)@\x0eOo\xf3]\x02)@ZC\xd0\x1d)\x97(@\xc0<\xca\x14bg(@\xff;\x97i\xa2\x17&@\xc8~\xff\xca\xb19&@\x17=\xf6\xe0HR(@\x8b\xb4\xb1\xdbN\x92/@Wk"9\xa9\\(@\xb3Veb\xb9J(@\xbd\xca\xc5\xe7\x8f%)@.\x9a2i\xd7)&@q\x08!\x80\x90@&@\xdd\xc3\x9ab\xd1\xa6&@\xef\x9ay\xe8dq(@\x99EB\xfa\xcb#&@`\x1c\xafH?F0@\x94}[\xb7\xd1\x970@\xda\x0e\x12\xb3\xe4 &@\xea\x04\x949\xdc4&@\x8b\xd8\xf1\x07\x01\xea*@\xdd\xe3%>a\xf8(@\xadw\xacL\xfbX(@0\x9e\xac]n\xf1%@\xe5\n\xa1\x07\x9f\xb8-@\n\x07\xdf\x17\xf1\x03&@s\xbb\xe0\xd5,\x1c&@Bu\x97\xbei-(@u<\x92\xc7\x10\x11/@\xb47\xb4\x8dL2)@Y\xa9\xdb\x04X\x0b/@\xd0Ia\x8d\xea\x1c)@\x9f\xe3(\xba\xbf*/@fb\xdc\x10dG)@D\xd6\xac\x14\xf0:)@#\xe0\x8b\xa6(\r)@\xed\x85\xd8\x9a6\xb0/@\x840\x96\x0b=\x010@ V9]t\x17\'@\xc4\xfa\x92\n\xfaa&@`\xe7n!\n\x95.@\xf2\x9aR\xbf\xd2a\'@\x17P\x967\xf9\xc2-@n\x87S\xdc\x130(@D~\xa5\x0b\xf1{/@\x1b8)\x99/\x05)@\xea\xbe\xb4\x07Hn.@-o\xff\xdbd")@\xab\xc7\x12\x92(\xad.@\x9dZdW\x04\xa4%@\x9f\x021\xde\xf33\'@\xbc\x03a\xf3\x07+)@\x8b;nG1\xd8%@\x89F\x82;-\x0b)@\xff\xe1\xf7\xb4\xda\x060@_\xbe\xee~\xf0\xe5)@\xd9&Ll\xc9\xd7.@9\xdf\xfeN\xb6\x81/@-\'dpfp)@\x07*\x02|&\xa4%@#\xb8\xfe\x04h\xf0%@\x87\xc80\xc3c\x07&@\xd3\x15\x90\xb7E\x1d0@h\xb3\x01\xd3\xa7j.@\xf1v\xfd0m\xcc%@\xc1fZ\x1f\xdb\xb9.@\xe2X\x1c\x17\x05\x9e/@\x82\xae\xeeG\xb9\xc3%@\x95\xaa\xd4Bm{/@\xd3\xa0\x0c,\x83\x9d/@j\x1b{\xcfG\x1b0@\xe3\xb7\xb4c\x03\x020@~\xb3x\x10F\x8d/@\xb3wo\xfd7\xfa%@i6\xcao\x89^/@\xae\x99\xceg\xe001@m\xb2\xe53i\xf4%@\xc5\xc3\x0cp\xa5\x030@.E>\xfc\xcc#0@\xa0\xc8\x0c+4\xe7%@\xce\xcf4\x9c\x17m-@@\x9b\xc8\xd9\xd8\x170@u\x11\x0e\xf8\xc5\x130@\xaa-9\xa6/\xb7%@\xb6\x06F\xc7\xed\x1f.@B\x9e\xc1\'\xf1\xc9%@\x86\x9d\x8a\xf8\xa8\xa8%@\xe5\xc4f\xc0\xaac%@\xdc\x9cN\x90[\x190@y![N\xae\xae(@\x03\xdb\xd4\xc7lO0@\x13\x9aX.\x07R0@c\rP\x90Ip)@|t\x02\xf7\x85l%@\xd1\x90\x85\x80\xf2Y0@\xe9\x13~B\xec\xf9\'@Yu\xaf\xe3:M0@\x1a\xf4$\x92\xef\x9a&@\xd2.\x81y\xc1#0@\xe4!\xdc\xbc\x92\xe1)@\x01\xa2,\xd8O\xc3/@\x1b\x96-*\xe3_0@\xd08-\xf4Lj0@p8\x04!\xee\xb7%@\xa8\x87\xf8\xea\x1eF0@\x0cA\xad\x03_\xa9%@\x82\x07TKNR)@\\\xb7\xeb\xf7T\xad)@\x16\x06%x\'n0@O\x01WpcS%@\xfd\x02\xe6\xe3\xce\xa4%@\xdc\x94\x1c\x99(Q)@\x98\xdb\x8b\xba0=0@\'\xd6A\'?\x080@\xf2\x02\xdd\x93\x95\xc4%@G`\xb0\xea\xa5E0@+\xa9P\xf1E_0@"\xfc\x9dO_\xa6)@1n\xdd\r&}%@\xe7\n\x0f\xf46\xab)@"r(\x9f\x12@(@\x18\x15\x81\xb8\x18l)@u\xc2\xd9x\xb4|(@\x86\xf0 Ubn%@(\xf6\x01\xa3Ue)@\x8cu\xacq\x93,%@\xe5\x82,\xd25/(@ukN\xae\x9c.)@\x11\xbf\x89[$%%@\x90~\x91\xf3\xb06%@\x96\xc3\x19\\{F)@\xf0k\xafU\x8cS&@\xee9\xe7\xf1wf)@^\x9b\xb2G\x1d|)@\xe5\x18\x8e\xfc\x0f\xf0\'@\xea\x19\x8b;l\x9d&@\x1aaV\xc9A\xaf(@I\x1a\xf5\x061\x14\'@\x18\xdaw\xa1\xc8_(@\xc3{\x13t\xff\xaa*@*\x9ee\xe2\xe3s(@\xbb\xdb\xa9\x12\xf2\xc0(@\xce\xa2\x0bA1\xab\'@\xed\xb5\xda\x93M\x9d&@\x01f\xc4\x8e\x8bP(@\xa1[\xf5\xf5\'\x1a+@\xcdIi\xa6\xd0,%@x\xc6\x7fn\xf3\x1f*@\t\x9b\x11F5\x1c/@\xdb\xb3\xae\xfeHb0@\xf0(\xa5U\xd6N&@\xc3\xa9Hl\x935(@jUts\x03\x1c+@<\x1bx\x07\xbb\x12+@ \x98|\xae\xac\xd4\'@~oa\xeam2%@\xc1(\xcc~s40@[\x97)\xcc\x07\x1c+@0\xd2\x85\xb9h40@\xcc\xdf\xaeh\xff\xfb\'@\xa9!"D\xc6\xfe)@\x1e\x83\x9f\xdf\x01\xa3\'@ifhM\xca\xd8\'@W\x8d\xf0\xa9^\xef\'@\xc7\x11\x92\xeb\xbc\xec\'@\x17|8\x18\x9f8)@\xf5\xd6\x81F\x95\xaa\'@\xae\ni\xd9j\xde+@Cr}W\x92\x98/@}zH\xfeR\x8c\'@\x88\x85/\xc9\x8e\xfe/@O\r\xc6\x9e <0@\x07\xcfh\x1dZ\x91/@\xc1\x9d\xfc\xd8\x88\x89\'@\n\x04~\xa1s\xb0&@o\x850\xae\xf6\x1e0@\xf2\xfbP\xeei\x8f\'@R\x917Q\xd7I,@}\x15>\x9a\xd9\x90&@i6R\xa5\x8fA0@\x8f\xebg\x10\x04"/@K\xb2v\xa8\x01\x94\'@\xa9Yc\xb9\xe3\x8e0@Pu\x1ed\x18w-@(\x01\xde&\xc6U+@\x8b\x01A\x84\xeb\xe1/@\x1e\xa45\x10\x10\x00)@E\xf3\xeeW;\xe8\'@PL\xd0\xa4\xfcC&@\x81J\xee5%\x96\'@Aj\x1f\xc8\xd0\xb1\'@\xc4]\x94\xad\xae*+@\x8a$d\x89F%(@\x982X\xfd\x06\xd5(@\xe6\x8dTG\xbb\xd2&@\xfcBu\xa9S\xc7)@f\x86u\xa6d\xd1\'@\x7f\xf3o\xc5\xf9&)@\xf8D~sp\xc7\'@)6J\xd0\x95\x8d/@\xd8l<i\xfa\xe3*@\xde5\x06\x85\xba\xcd0@\xa4\x00\x93\x17\xbeB)@5\xd1!g+\xec*@\xbb\xc9o\x9d\xda\xdc+@\xa4\x15]fl\x97)@*\xc5\x94\xa7b\xa7)@\xc3\xd1\x1d /p(@v8\xf4\xd9Tf(@"\xf2y\x0b\xc6!)@\x18&\x8e\xca\xce\xd3-@\xb1-<\xf1rU/@\xb8\xa5\x8fZ\x16\\\'@\xd5\xa1[0P\xdb-@\xf7\xb3\xd1\xdc\xadM\'@\xa4\x05\xef\xb8\xdc\x1a(@\xae\xa6\x8ej\xc8M\'@\xa0\xdf,\xed\xfa\xd3\'@\x8f\xc9\xc4\x1f\xa1\x00/@\xdc\xe6\x15\xef\x1c\xea\'@\xee\xce\xe8\xfb\xbbR*@\x1e\xd1\xd1&\xebg,@c\xba\x94/\xa7k(@\x94\t\x94\xa6\t$)@\xb0\x1d\xce\x1d\x142(@X/\xf1\xc0\x0f\xc6(@\x1f\\\xf7Vy\x95\'@\xa5K\xc7{Fb/@\x86\xfb\x86B2\xb0(@\xe5\xd8|n%\xf9(@\x08\xcde\xa1\xd6\x13\'@G\xc7\xc8,\xd9\x1c)@\xc7\x8b\xc2\xea\x07n,@ \x17\xc6\x07H\xaa,@)\xe9\xe7\x16\xb5\xf5\'@GJ>\xea\xa8\xf4(@\x19\xc9  \xd0\xf6-@\x103v\xbf\xbcW\'@\xdaz!1\xc3k,@\x1a\x11(\xc2\xcc\xf5*@\xac\xd0O\xe1\x15\xc4(@\xd5\rs\xee\xe9\x9c,@\xd8\x84&\x95x\xdf0@\xda\xdc\xe6?\xf3\xbc\'@\x86\xf76I9\xde.@\xd3Kcvg\xa5+@\x9c\xf4\x82\x80j\xa9,@\xfanz\\\x0e\x0c.@\n\xce#\xeb\xf6.)@\xefNVp\xef;)@;8a,\xb6\xb1-@)\x158\xb6\rs)@\x90\x87\xb7\xff\x9f\xac-@\x84- \x1bY\xf8(@t\xf8";G\xe0*@V\x92\xc9\x05\xfbm(@\n\xd9?x\x0b\x9f\'@a|\xa6\x1d\xdf\x82)@\x15L\xe9!\x90\xf5)@8&JGP\xf2.@\xd7Z\x93\xf7\xc8\xdf)@\xb6\xd2\x1b&\xc9v\'@\x9b\xe7N\x0f\xbc\xb2-@\xbc\xf8\xd4k?\xe1.@B\x93\xb5\x17\x7f\xe5)@\xa0lU\xc5\x97\n)@\xfe\xd7\xae\xd5\xea\xaa/@\x1drh$\x97E(@\xd4a\x95\xaa[\xf6-@R\x95\xbe\x94\xb6\xb3/@\xed\xe8X\xa0\x10\xa8)@\xf6\xec!o\xdb\x1b*@;\x89\xcc\x99\x8d\xc3+@K\xb8s\xe6\xf8\x94\'@\x90\nu\x16GR&@\xc1<\x1fV\x9d\xf4)@\xa4\xcc\xbf\x98P\x17-@\x866\x81\xf2\xc7\xf2)@\xdaN\xe7\xfco1)@N\x9cU\x93\xf9\x9e\'@\x92\xe6t;\x94Z1@\xe7s\xc1\xb3_g%@U\t\xae\xce\xab\xf8.@\\\x984\x97k;)@lkO\xdd9S-@\t\xf5\x1e\xa2\xc1\xd90@\xbe\x99\xcb\x7f\x0c$0@\xa2\x97d\x83Xk(@Z\xce\xdd\xf0\xf7\x8f-@\x98\xad\xe9\xfa\x0c\xe4(@K\x83\xbd\xf4z\x9b*@\xf1k\xa0K\xc1+0@\xebS\xeb\x13]\t/@\xe4\x94G\xb6\xc7\xf7.@(ph\xbaL]&@e[\xa4\x06\xdf\xf2%@>\xdfS\xec\xf7\xca,@tW\xa5\xd9[\xda/@l\xdd5\x8a\x19>-@\x9c{;<D\x9a(@O\r\xc1\xcaYd(@\x86\x17\xad>\x81\xeb%@C-\xb5\x96]\xec/@^\x10q\x98\x9a\x0e)@\xd5\x9f7\xcai\xc3(@%\'\xbd\xbc\rT(@\xcdmn\x03E\x03\'@W\x12n-\nI&@\xe0\x95v\xc9\xce\x06\'@\x18\r\xf3\x19\xf4<0@\xd8G\x8b\xe8\x9a\xc4(@\x00sc\x8c\xa4\xbe-@Wc\x14\x96\xcf&)@\xb3Y \xaf\xb6\x03/@{\xb2\xe0\x0e\x11\xb1&@y\xf2,\xa6\xdd\x93(@\xc3\xc19\xa7R/)@\x00\xf8\xd4\x9f\r!)@k\x1d\xb8\x01\xfe\xb0&@\xc9\x96\x978g\xd8(@J\xa6j}\xaa2(@\xfbH\xddD\xdfH&@\xf7\xeb\x05\x18\xceT&@\xb9\xe7\x95\xb4\x12\xa0(@T\xc8\xa5\x18d\x83(@m@\x15\xa6^h(@\xdek\x7f/<$&@\x86S;\x1f\xbaC&@\xbb\xf4\xd0"m\xa3(@\xb3o\xb4\xf0M\x1f(@\xc9\'\x99\xb6Rn)@\xa1\xf2\x15\xacy\x81-@\x96\x8a\xdf\xd2\xb77&@\xa3\t*\xdb\x05))@\x91\xa5\xed\x17\xa2\x84(@\x95\xd0\xdd\x82E\xef-@\xb7\xe5_\xc5\x7f\x1a)@\xb2\xe4\xc8gR\x96(@\xbe\xf2\xe7\x07pG(@\x87\r\xb2\xeb\xa9<(@\x88}c\x90\x81\x15&@\x81;\xee:\xd6/)@y\x80\x7f@6\xa1&@\xe9B\xc0q\xcf\xae&@\t\xbd\xf3#\xc6\x87(@i\x94Q\xd7\xc3\\(@&\xe6=\xd5N\x92/@\xb0V\x0c:\xa6$)@\xee\xa6?\xda\x08G(@\xef\x1d\xbe\x08\'\x030@:\xa6\xd2\xfd)p(@\x9d\xe0Q\xf0\xdc\x12(@Y\xbfQ\x8f\xfd\x0b/@^\x8b\x04\\\xd7)&@\xb2\x93&\xf6\x9c\xde\'@\xd58?y\xb0\x05\'@\xd1\xa2\x89e\xbfI/@\x7f\xfa\xa6r\x11\x10.@\xc1Kp\xb0>Z(@\xe3p\xcf\x1d\xf4*)@\xbeA\x16\x97y;(@\x11\x11\xbf\x01\x1a\x1e)@\xdf\xaa`\xd6y\\&@\xe53\xf0\xee\x07#)@\t#\xc0,<p/@\x15\x0b\x0c:\\t)@\xe0>|`\xec~&@\xaa\tr\xb4z\x1d&@e\x94\xd9\'<\x1e0@\x19r\xf8c\x0b\xec/@\x15_\xa7\xae\xe5s&@[%\xaf\xcd\xed\x19&@\x80\xd6\x08\x05UB-@\x08|\xd2\x9e"\n0@\x8a\xca\x98\xb4\xf0k&@!\r\xd1.\x0b\xe5(@Mt\x1d<\xcbC\'@\xcd>8\x8aH\x95&@\'\xc8\xf5\xcf\x9d\x19&@\xd3\xa1\x88\x17PK&@\xff(\xf8]Y\xb1\'@Q\xb2\x156\x84\x9b&@\x96\x81\x1dS\x95<-@CG\xee9\xf1.-@\x95E\x108\xab\x1b0@\xca\x80\xdb\x1d\x0f\x16&@\x98\xd3\xe8<\xbe\xfe\'@tBO\xb2\xe9\'/@\xd3\x01\x04]\x0f\xeb%@\x03_<a\xa1\xaf)@Z\xf04\x976\xb0/@\x19\xe3\xe9\x10\xc8\xe6.@O\x8bL\xc0\xd1\x12)@.\xf28\xc6\x8f!-@\xe42\x08g\x80\xbf&@~-\xe4\xcb\xfc<&@#\xe90BAh&@\xa6\xc67\xd0+\xab)@\x0cJ\x12\x93\xbe\x05)@\xa9\xc2\x07@\'\xb4\'@\\\xa6\x93\x84\xceH-@:l\xe8\x9a0\xca/@\xb8\xaa2Fz\x9e.@3"\xcc1\xa1B)@`\x83\xae"\xb2\xd7%@X\x0f\x7f}\t\xad.@h"\x8e\x11?\x85-@\x8bx\x88\xc3\xd2\x07)@jY\xe5-4\xc6%@\x87:d\xde\xa3\x9e&@A\xf6]\x8b\x818-@Q\xd5\x0b\xb4\xef\x17/@\xb6\x87\'\xe5}\xf7/@c$\xba\x19r\x82/@\xd7t/\x19\x98_0@\xc4\xc2\xab\xa6A}-@\xe6\xc2:}\xe1\x9a&@\x89\x94\x8f\x02\xce\xb3.@\x08\xfc\xe8\xc2\x12\xae\'@\x17-\xf8D\x7fQ(@\xf7H\x95\xe0\x89\x9e-@H\xf8\x05\x1c\x8f\x8f.@\x1dj\xf6q \x9e/@c\x0c\x81\'E\xd5\'@\x19\x8f\x91p1\xa0&@\x19\xe7j\xe1E\x1f0@.=\xa7\xdd\xbb\xbc/@bH\x01r\x8a\x1b0@\x98*\x00u(\xd7%@\xe9QBJJ\x9f\'@\x16\xe4U\xe7m\x8e/@\x85.\xb5\xa3\xed\xf7%@\xd0\x021\xc3A\xc9%@%}Y\x9d\xa5\x8e.@\'\xa1\x9am\xb77)@ \x07o\xe4|\xad)@j\xf4\xde\xdb-\xc8\'@#\xe7M\xbf\xdb\x84&@J\xf9\xbd\xad\x88\x030@\xbf\x02\x95\x1d!\xa4+@\xa1\xb1Pn\xb7\xa9\'@\x8b8\xce*\xc9\xd1%@\xf8\xad\x87\x08\x11\xdd/@X\x0e5\x07\xc0\n0@\x98o\xe8Z\xb0 /@\xb7TH\xa1\x9f\x8f&@\xfe\xe5\xe1y\xf4\x82&@\x11\xed%\x9c\xcd\xfc(@pg\xae\xc0c\xe6%@`.\x9eG\xe7"0@\xde\xa0\x93*\xd1^(@_\xf4T|\xfe"+@\xe0J\x9bI\x02\xb4%@\xe8&\x11\x97\xa9@&@w\x14W\xc6W&)@\xc4\x98Qv\x14\x9a)@9=\xbf\xf2\xb2\xc0/@$^T\x86q\xb1-@8\xe2\x81\xf5\'\x170@8(\xe5\xd6\x10\\\'@\tIe\x8c\x16j\'@\x0f\x02\x06\xfch\x130@;\xcf\x03>\xd3\x05)@\xbf\x02"\xd2\xc3\xa6\'@\x86<\x1ee\xf9\xaa%@\xc2?\x9fu\xe5\xd1-@oS\x9a\xa3R\xba-@65\xca\xfa\x9e\xa7)@/\xcb\xdf\xb3\xc7\x9e%@\x13\xc6\x86\\Z\x16&@\x0eP=s\xc7\xc8)@\x19:~\x8a\xb5\xd7\'@\xc3\x99\x15 \xd8\x91)@fD\xd5"\xfc$)@"\xfb@\xf4\x90\x06(@\xb1\x00F\xf0/\x98\'@0\xbd\xd8\x13\xe6p/@]ze\xd2p90@\xff3vt\xb8\xb5-@l];\x9bY\xb9(@\xa6*\xe9\x12\xcfR0@2Sj\x86\x17\x960@\x80]|\xacrs/@\xac\xa84^\x14\x9f&@\x80*A!|\xa5%@[\x1a\x8b\xd4\xec\x80%@\x7f\x03aY\xc9Y0@%jD)\xce\xf7\'@\x87T\xef\xaa~\x89%@\xe4\xc3`\xd2\x14\x1d0@\x97Oy\xbb\xa6M0@\xa4\x8f\xc3\xb0\xc5\xa1%@[\xaf\xca\xc4\xe0i(@\x90\n\xae\xfc\xf4\xfc(@\xe4<<\xe8N\xee*@\x92\x10\x1fh\xfd\xd9*@l0\xa1.<\xa9\'@\x9a\xd2\xff\xec\xeb\x83)@,\xf7$\xcaA\xa0\'@OK\x7f3\x10!\'@\x17\xf5\xff\xed\r\x9a(@\x15-]\x81\x93\xa3(@d\x93\x97\xb8\xfdr(@\x879v\xc1\x83\x02)@W\xcc\x9f\x15`\xac(@r\x0ei\x1b\xc8x\'@b\x93\xca\xbb\x1aA)@\x9d^\xb4\xc4x\x7f&@\xd2\xbf\x8e\xd5\x0f\x19+@|\x87\x14\xd5}F(@\x10\x8c\xa7M.\xce0@\xc6\xe3\xa8\xd6~\xa1\'@\xf3a)\xd3\xce\xa4%@\x10\xf8y\x80\xef\xb7%@]\xedtnFm/@e;i\x99\xce<0@\x9c#\xcd> \xb5\'@\x9cw\xe8\x9ayF%@\xcc\x1a\xb4\xe7\xcdv(@\x97\xdbt\xfc\xcd\xc5%@\xed\xf8\xc5\x1cA\t0@\x17\xf6\x06\xed@\x18+@\xdf\xd2\x95\xe7e:0@\xa91\x1e\x9c\xf4F0@\xf7\x16w^\xf9\xc3%@\xdd\x81\x94JT\x7f\'@\x04\xad%\xdfH\x98%@\xb1\x15\xc2\xa6\x81G)@\x1e\xd1\x93A\xcd\xee/@\x9a\xea\x94\x03v\xd10@\x16;K\xfb\xc4})@7$\xa0\xe8+\x13)@ j\xd8\xebi\xcb0@\xf2\x03\x98\x10\xbe\xd2+@\xeaM\xdd\x96M+)@\xf4w\x88L\xf7\xa9\'@\xb1Q\xc5\x1e\xc0\xe0-@\x895e"\xb1\xc8-@Z+\xd7\x16\xfa(+@\xa5\x9f]WA\x06.@\x1e\x83\xbdt5\xfe\'@\xdf\x1f$[\xce5%@\xf3\xa7x\xcc\xd3h)@\xef\x9e\x9c\xce3\xe4-@Q?I\xeb\xa4\xbc\'@\xa6\x1d\xf8!}`*@\xc5\x0f\xdav\x14\xcd-@%\xa5\x1e+\xb5\xf7(@\x86g\xb64\xc1+(@z\xa4\xaay.\x11(@\x83\nMJJh(@g{`\xbf\x9e\xfe\'@\x08\xa9\xdf\xed\xa1\xe9-@SEV\xd4\xb9\x04(@s(%7\xea\t0@8\x16\x97\xdc\x1f\xd2\'@!\xbf\xc0\xe5&\x8f\'@\xa8\x859\xd9\xe6I0@\xb9\x17\xcal\x02\xa4(@\xb1\x9f`\xfbT\xc0(@HWA1C\xb1(@u\xbb.\xee\xe9\x95+@\xab\x87\xcb"\xa3\xf1\'@;2ie\xf0s(@\xaf\x8e\xf2\xc0\x1b\xe9\'@\xd0\x8bU\xd1\xc5](@\xddi\x95O\xc7>0@\t\x85\xc0\x02\xc64)@o&\xfd\x95\x9c((@-\x02\x18!.\xd2\'@z!\xa4\x17b\x06(@;\xaeG\xa2\x87\x8e0@\xe1\xbcCKv\x95\'@-\x88#Jm+\'@\x01\xc6\x1a\x81\n\x08)@\xf29!\xd9E\xeb.@\xdcO\xe7H0\x010@-\x12\xf6r6\xa5*@\xad\n?\xdf\xbb\xd0(@U@\xb7\x9b\xb6\xcb(@\xb9\x84<h\xc3\xf3.@\xebT\x0c\xe5\xbe\x91\'@$3dU@5(@\xb6\xde\\?\x8a\xcc/@\xd1m\xfc\xec\x87*0@\xccM\xa7\x9e\x9dw)@[\x8c\x13\xb8\xd8+%@\r\xf5L\x10\xdf\xcf\'@\x94PB\x89\xf7\xae(@\x1d\xfe\xb2\x08i\xeb)@%\xbe)\\\xc4+%@2\x9eI%\xde\xf5*@,\x9b\x94\xbag\x840@/\xba\x97a\x1a\xbd\'@\xc3\xf3&\xdd\xb0\x9d\'@Kv\x0b\xa9\xd6G&@\xf2\xe4\xf0\x87\xfff*@kH\xb0\xac16%@Fv\xd5\x05\x1c\xfd*@\xda\xdb\xdb\x1d\x9440@;b\x1b!\xb0\x0c0@\x80\'\'H\x1b\x130@\xc6\xb0\xe8\xd8,\x030@\xff\xb6\xec\xa1\xc9.0@\xdd\x86J\n\x9dR0@\x07\xcf=\\x\xee\'@\xcaE6rs\xa2\'@\xad\x88\x01\x96\x7f\x12%@\xb0G\xd8\xc1Y\x14+@\x95N\xa6\x81G>&@\xd8\xc1,\xfa\xe1\xf7\'@\xde\xecr.\x03y/@\xa6\xda\x81E\x00h/@I\xd8f\xd6N\xf3/@:\x84\x92$\xe9\x010@\x7f#\xf47U\x99/@\xbf\x1c\xb1\xb0\xbb\x97\'@6e\xa5j\xcb\xca-@\xb5\x01@C\xe7\xeb\'@\xf2\xb2\xd4a\xa0\x15\'@\x89\x93\t\xc3\x9f\xe0-@\xe9\xf4\xceW$40@\xdb!\xb5\xb8\xe52.@\xc4\x07\xf1\xa9\x12M&@\xc9\xe1\x08G:\x81-@4\x16\xb6\xc7\x13a1@\xa9%\x03\xdc#\xea-@\x8fy\x9f\xf6E\xc5(@r\xc7\x05\x8e\x1b|(@S\x1aU\x07\xeb\x1c\'@k\x99h\xa1\xcf\xb1&@k\xd8g}\xeeO&@u\xa8Q\xe9\x1b\x02(@\x8bv\x02\xf3,2)@QK\x9a\x91\r!)@%\x13\xc3\xde\x86H&@M\xd0\xc7\xeaT%(@\xbd\xc5\xe4\xc0al(@\xc6\xde\n\xfe\t\xa2(@PdB\x81z=&@\xbd\xdb\x9b\xee\xaa\x83(@k \x90\xc4\x95\r\'@\xb9\xfe\x9e\xe1T\x19&@\x9e\x8c\x94\xfb\x96V(@\x88F\xd8H\xa3\x1f(@\xf7\'\xc0*\x8f\x19&@h\x18\xa1`\xc9\x1d)@\xbd\x19\xe4L\xd4B(@o\xf2\xc1\x9b\x9c\x96(@\x19\xa8\xc2\x01J\xb5/@k\x12\x17\xb3\x0f00@!\x18\xf0\xdfj!)@\xd51L\xe8\xf3\xd10@tT\xde\xb8\xc1\x1e0@J\xbb\xc2f\xaa\x9d\'@\xee\x05\xab\xefwW&@\xec6.\x1eH+)@S\xb9\xe3\xc0\xeb\xc9\'@\x16\x19N\xcf@t%@j\xe9\xe1\xc3\\\xbd\'@\x98\xf3\xf1\\/\x7f*@Od#>\x1e.(@L\xac\x9c\x85\x0e;(@\x81\xb2\xe7$\xc9\x9e&@\xd9UMe\x19`&@\xb3\xbas\xe4}\xbb%@F\xb2m=\xd5\xa2%@v\xab\xfa\xd9\xa9s&@j!\xd2\x934\xc3,@C\xbf\xf4\xa1\x1a\xb6%@\xf2z\x9f\xcaNm%@\xdd\xf2#z\xf8\x12&@>\xa1\xf5\x99\x96\xc2)@\x19\xd5\x08\x9dn\xd1%@\xf6xpV\xce\x18&@w\x11\xa0\xee\x88\x14&@Sx\x04f\xbeu&@i\x8a(7=\xb7.@\x16\x1b\xed\x01O\x82/@\xea\x80iI,$)@c\xa7\x9e\xb0\xae\xde%@\xe7\xde\x07\xb2\x85\xe0%@{q`\x1a\x12\xf1%@\xbe\xf3{\x9c\xd4\x1a)@\x1d\xa0\xd8\x94\xfc\xf0%@m\xf5\xb4\x7fb\x8b/@SC$\x9b\xcc\xd1%@\x85\xe2\\\xe4\xfe\x1c0@\xdb\xea\x9d\x11\x99\xb6%@\xe5o\xc6\xae\xf1\xf8%@\x0b\xf3\x94\x94u\x91/@p\xe7\x04`2:&@\xad\xb6rqP\n0@\xbdG\x18\xc3\xf9\xe3%@#".\x83\xaf\xff/@vz\xa3\xcbv\x88/@\xcdz\xc8\xd3\x95\xf4-@\x90?\x9d\xc0\xaeT0@\xc6t\xd5\xb5=D0@\x16@\x9f=u\x87%@\x98;\xc66\xe5\xc6/@\x859zz\x1c\x85%@=}B\xc9zs*@I\xd2\x1e\xfdB`0@\xed\xf4X\x85\x17\xa2%@\xa2\xbek\xcb\x16\xbb%@R\xe00b\xa3\n0@\xff.\x1d\xc3\xd7`%@\xbc^\xc7\xa3)\xd7)@{\x15+\x9c\xd9R)@\xeb\xfa\xf3\x1c\x8b\xe7\'@9-\x1c\x92\xceo0@M\xab\xff\xc9\xf7h&@\xd1\x99e\xc2x\xa5,@\x007K\xfcRz*@\xfc\x98\x91\xe5\xea"(@[\xde\xafm\x00\xec.@\xab\xec\x0f\x19\x99!(@v\xb2\x1c\xb3\x14\xab*@\xa9\xa5\x94\xacu\xa7*@\xdc\xc3vl"5%@v\xaf>h\xe5\xcf\'@\xfc7\x18R\xd8]*@\xadO)n:\xb7\'@\xd7*\x12J\xe6\x17+@U\x8bz\xca\x8c 0@7<?\x1afZ(@\xac\xa2\xcc\x98\x15-)@\xe3~\xbb=\xd0*-@\xfb\xec9[\xfb9+@1`=\'\xa3\x0b0@T\xf3\xbf\x88T\x8f\'@\xfdoA\xe1\xa5\x100@\xb0\x13q\xa9q-(@Y\x7f\xfb\xed\x80\n.@\x80di\xa8\xdc^+@$\xb7G4?\xe2/@\xa4\x82\x08,\x86\xdc(@Z\xbeu\xcfc\xc60@\xdcvu}&\xee*@~\xe9{J\x94o(@6\x0f\x1d\x1a\x84k\'@\x1a\xb2\x9fJnl,@]\x1b\x9e\xfeT\'(@*B\x98\xd4\x15\xa1&@\xf1E\xa3\x95\x97g(@\xb7\x11\xb4\x0eW\xc0,@{?\xc8\x93\xc0\t)@6a\xfft\x9e\xe3.@\xd7\xcd\x1bI0\xe4)@\xe3\x0b\xf6\x91S\xf0.@\x92\xb3\x94\xc7\x17\xea.@$I\n]]%)@\xfaR7Z\xc8\t(@[T\xd1\x84\x87\xc2(@\x13C\\\xc2R\xad\'@\xe3k\xbcQ\x0e\xba(@~\xdd\xb6\x94\xa1\x1d)@\x92\xc8\xc11\x02\xf5(@|\xe7\xcb\x08\x18!/@\xeav\xdb>\xda\x04(@\xe0\xf0m\xda+\xdb-@t\x05\x90\x1d\x82=)@\xd9\xe8\xc7\x08\xfe\xfd(@\x86\xcb?\xea\x86\xfc(@dNl2\xe3p(@\xb6\xda<cg\x00(@\xd0\xa5b\x97I\xa0\'@8\xbaA\xf7M\xda(@n\t\xb4\xc7\x90\xf8-@(\x16\x06\x7f\xec\xf1/@P\x14\xf2\xf0{")@\xe7\xf7\x0c\xa5\x9dr(@\xcd\'^\xd2i\xae-@xqFJS//@9\xab\x05e\xca\xb5(@1\xda\xf98Us)@^\xfe\x90\xb4\x1c\x1a.@h\xc4$\xe9\x86 0@(\x97>c\xf2G(@\x01\xc6N\x1d()0@\xc9~*\xd8\xe9\xa4&@\x1e\xb9\xdenz\xe0-@f;]\x0f\x10\x1d0@\xa1m}\x03?\x85/@\xf5\x0b\xeb\xf1\x0c\xe4\'@\'\xe8\xfe\xeb\xe0\x92&@\xd8\x08i\xc4\xbf\x9a&@\xbe\x04*J\xf8\x90/@C\x01\xeb\xb26\x900@\xda\x95\x86\xc5l\xd0-@\xcd\xef#$wy\'@\xd0.\xf3\xc8\xad\xa5\'@Ug\xc4\x00\x98])@\x01JL\xb3\x19\x96\'@\x1e\xcf\xb3\xe2\xed\xd9)@\x0ey\x17^s\xd3&@Q\xe6n  \xb5\'@u\x872\x8bgo(@\xc1/g\xaalD)@_\x11\xe6\xeb\x9e\x8c0@\xc7\x84\x10\x07\xc3<0@V\x04\x84J\xdc{\'@o\x1c\xbafs\xf6\'@x\xdb\xa8\x941\x07(@\xbf+\xaf:\xb8\xef\'@\xc8P-q\x11t&@\xc9q\x10\x9a\xb1b,@Zr.\xdfjn,@nYA\x19r<0@\xf7\x88r\xebm\xe9&@G\xe0li-\xb5&@\x91\xeb\xd7\x02\xa330@\xa7\x84\xc7\xa3\xe4\x0f0@\x9d\x87\xf5\'\x1e80@f\xe9\xcd\xbc\'3\'@b\x94T\x98\r\xbe%@\xd4\x11\xe0K-\x8c&@\xabI\x87VT\x96&@\xac5\xdd\x8cE\xf9/@\xf0\xe2H;E\x80*@zw\x87\x02\xfbN&@\x1c\x91\x84_@\x00/@\xa9\xfe\x9c\xe68-,@\xbf\xb2\xa9\xd8\xa4\n0@\x15\xfd\x8c\xd5]/-@4\x83\x86\xa4Q\x15\'@\xd0\xcd\x92\xcc\xee>0@\xff)+\x88\xd6 0@\xdd\xae\xf3s\xefz&@\xee\xf3\xe8;4&)@6\xa9\x9d_E\x9e&@\xfc\x03\x8dx>\x97%@\x1b\xc6\xc8\xa2\x8d^0@1\xae;L\xe3\x80(@k\xee<\xe9\xad\xf9)@\xdf\x88\xb9\x92\xec\xae*@H\x02\x8d\x1d\x91\x00/@x\xc2(\xb8\xb2\xce0@\xdbB({l\xf5\'@\x9c\x87\xbf\xcc\xae\xb1)@|@H\x1e\x01z*@q\x81\xecI\xd7o)@<\xae+\xff|\xc3&@\xacO\x1c[\x02\r/@\xfc\x08\xfb\xa1\xe6\'+@\x13\x041C%\x15\'@\x15E\xd0&$\xe8/@\xee\xcc\xe9IC\xc9-@_\x12\xbe\r\xec\x0c0@\xe9\xa0T\x86\xcd\xc9%@\xfaw\xa4\x85/3(@%\xcc\x1a\xe14\xed/@\xc4\xbcQ?\xe9\xa4+@\xffO\xa5|\xdc_+@\x07\x0b\xbb\xcf\x03\x8e0@\x9f\x06\xab\xf4\xe9\xca*@\x91@\x92\xa4\x82a&@\\\x87I~\xed\x9f/@\xc7\xb1\xe8\x16\xc9#)@\x92\x01\xc5g2M-@\xa8\x18\x1c}\x88E%@\xf7\x1f\'\x01\xd3z/@\xd1B\r\xe7@\x05(@H,q\x0b\x1b\xfb(@w\x9e\xea\xa6&\xca&@3\xf7J\x1f\xc2.(@?\x90\xda\xb8\xb9J/@\xf0\xc0\xbc\x97\x99\xd6-@\xf3.[\x8a$i)@V\x8cB[\x19\xf0/@\xe0\x1d\x1e\xedV\xd5\'@\x0c\x9d\xea\xe3\x84\xa3/@\r\xa1\x0c\xd6\x94\x010@\xe82\x96OA\xe3)@\xea\xc0\xf0r\xf6\')@\xf2\xde \xc9u\xed%@\xf9\x8a-\xeem\t0@aM\x17\t\x16}*@\x91\xcf\x8b\xb2\xe5\x951@\\@\xa3\xd7\x81g(@>\x91"00*&@\xc6\x04\\\x00\xb8\xa8\'@\x82m]\xbe\xa14.@\xa9\xee,\x9f[\xef\'@:w\x12\xd9\xb1o/@W\xd6\xa5\x03\x89{-@[))^D\xa8\'@\xfa|\xa9Hj\x97%@s,f\xf3\x9f\x1e*@\xe1t\x1f\xd2\x1f\x02/@x\xa6\xa9i\xe5^\'@b#^\xc1\x1a\x98\'@>\x8e\xfa\x9aQ\xa2\'@h!Rx56\'@\xfc\xdd1\x14p\x060@\xd8/\xca\xb0\xaf\xcc-@\x88\xe4\xd9\xbf\xee\xad)@0?\xb6\xdd\xe8\xfd\'@\x98\x1c\xee.\x83L(@\x1f\r\xe2m\xa0\x9e0@\'\\\rE\x03-&@C\x93\xc9\xd5\xf0\xf9\'@\xabz`\x80\xda:0@\xaa*e\xbd\x95\x92/@\xcd\x95\x83d1\xd9-@l\xda\x85\\\x82\xec*@\xcb\xfcf_\xcf\xb0&@\rM\xf3\xcd\x1an(@\x13o\xc7\xdc\xfa )@\x0bk\x8b\x92\x00\x9f(@\xa1\x9b\xe3\x8d\xb7\x7f(@*i\xb7\x8c\xc5L&@\x9c\xe5IT\xca\xee-@\xe0v$]a()@\xcb{\x10\x04w\xf6\'@\xf3.x\xcd\x98\xfa,@\x95\xb1e8\x1b\x00)@5\nz=\x97e(@\x0c\xdb\xf8Y\x8d\x06-@\xcb~\x07\'&\xb8\'@\x82\xfd\xf4\x96\xa6#)@\xd3\xa2JA\xe0l(@\xa7i52\x90!(@\x8b\xbb\x1a\x02p\xb8*@~@\x96d_70@\xfc\x0b\xfc\'\x9c\xfc(@LV)Z\r\xfc&@\x18\x16\xaa\xe5\\Z(@\xf1P\xe7\xdf\\*)@Kt\xd6N\xeb\x80&@\xcb\xc72(\xcb^&@\x15\x0e`o\x97F-@\xec\xda\x947\xf3p&@\xed$\xbbR\xc5\x1e&@ZT|\xc1\xa1\x14&@d\xf1\xa9\xb1K\x03&@\xe7\xb29t\xdf\x16&@PC\xe0v\xb4\x0c&@\x14fi\xa3\xbc\xed\'@\xc8\xb4\xf9\x1b\xe5\xdf%@\'tI"\x18\xe7/@\xfa\x9a\x14\xee\x8b\xd0%@\xe0v\x1d%\x85,/@7\xabo\xaa{\xc6%@\xce\x97GY\xb3X)@M\xc9\xba\xb9h\xa3/@2\xaa\x11\x8b\x1d\xf8%@\x1b\x94(\xf7\xa2\xb4%@\xde\xc9{o!u-@\x92\xffz_|\xe1%@\xc1d\xb7\xfe\xf6\xb1%@u%GrU\xd2%@\xb2\x99\xa2\xcf\x0f\xaf%@L\x9d\xfa\x07pP)@)n\xd4\xf9\x84\xa7&@#\xf2\tXv?/@\xda\xb1C\xf0\xe1:/@_\xd8c\x0f\xa52/@N\xa6\xbdu\xf9\xb5%@E\x89\xc4\xed\x8bo*@\x02\xe6/\x02\xd3\xa1%@\xa8q\x91d\xf10)@>bj1n\xd2/@[\xaa\x82\xc9\'\xbd%@M]^\x13w]%@\x99\x98a\x82\xf9x%@\x80ptO\xfd\xb2)@+\x88\xae\xa5\x16y)@\x11\x9a@C\xa3i%@dH\x89\xa0a\x83(@&P\xfb\xed\x16\xe3)@\xfe\xb9\x02\xee\xa3`&@\xf6\xddt)\x0fP%@\x9a_\xfcI\xbd#(@\xbb\xdcmq\x1b`)@OS\x1a\xe9\xc2\xeb\'@Jx?\x9c\x97 *@\x02\xa0\x8c\x9dz]*@\xa1\xbe\xce\x06\xe4\x1c0@\xd1\x16J\x88)B%@+b\xdc[\x07\x1c+@h=\xcb\x0e\xb9\xa7\'@\x1en\xd3qY!0@\xefI3Rm\xfc\'@3\xd4\xdb\xcaF\x02(@\xf4\xcbB66\xd4-@!p\xe1\xe6\x7f\xd8\'@"\xdce/\xb3\xdd\'@\x85"\xed\xcb\xcd]+@\xb3b\x8f\xafJK0@?:\xb1\xb6\x9b\xd9(@\xf7\x14le\x00\x910@\xf2\xaf\xdb8\xcd\xd1/@\x0f\xe6N\xd9\x87\x840@y\xf0\x81\xfb\xf8\xa7,@T\xc9Y/z\xfe\'@WR_\xfc\xfd\xde*@M\x99\x98\xdd\xbbl%@\xe2nFN+\x9c-@\xc1#G0)\xcb\'@\xb3\x08k[\rp\'@\x17V\xcbL\xa4m,@\x98l\x96\xfc\xf5h\'@\x99\xde\xa4\xa1\x04K\'@C\x9f\xa0\x9a\xff\x180@\xc8\x92\n\xe7\xca\xa0,@?\xc3\x13uh \'@\xa8\x960\x98/\xab,@O\xf3\xbc\xb1\xfb>\'@sh\x87\x16^\xb6\'@\xad\'\x9d\xde\xd5I\'@\x025\xd8\xb6\xd4\xcf\'@?\xa6-\xde\x0e\xeb(@CU\x88\x9f\xa3\xab&@-\xef\xfe\x9e\t\x1e/@\x0e\xb3\xe6z,\xbd)@\xf1\xe2\xb6\xac\xa2\x1c-@\x0f\xddN\x94\xba<)@\xf9\xbd\x1b\x10\x15\x00+@ty\x1d\x0b/\x9d/@\x19OWg&3)@.r~\x99\xf24/@-\x84\xb7{\x1d\x1d)@\xf0p\xa707\xfe\'@\xeb\xa0\x8a\x02\xcc\x08+@\xfc\xeb\x86x\xb1\xf9-@\x89\xd7\x11\x85\xef\x08(@j\xc0\xa0\x1f\x04F(@(\xa4\xfbM\xa1\x010@\xa8\'r"_t(@\x9a&(z\xe7\xae/@\xa3L\x0fb8\x1e(@Wm\x91dRL.@\x13\xeb1m\xb1\xb6(@\x0e{%\x9f|\xd4\'@\x03\xc7\xb8\x14\xd4\xc0/@\x94\xef]\x07Qu(@\x986\xe4*\xf2\xf6(@\xbd\x9a\x8bA0\xa4\'@\xb1M\x86vg\xa3(@A>\t]\xb4\x05(@\x9f \xc6x\xd6[)@\x16\x19\x8f\xf9@\xc9\'@[\xd1\xe4`\x0f\xf8(@%\x9e\x1cp\xf5\x190@\xae\xf0\x08\xf8\xed\x08(@\x9d\xeb\xe1:\x11&)@\xaa\x91}\xeea\xd1-@A\x90\xcdk\xc3\xa7\'@\xdb\x19]\x16\x9e\xab/@y,\x0c\x8c\x8b\x1a)@o\xce\x9f\xe3\x883-@\x99l\'\xea^\x9a\'@5+d\xb6)\x88/@\xc7\xa6>U\xc9\xf7/@WLr\xb8\xf2\x01/@&\xd3\xb0\xab><(@\xc5nIn\x96\xec.@T\x82\x81\xd1\x03Q/@\x16\x1e\x01\x9e\xf1\x9f%@"\xab\xca\xfaM>-@\xf0{?\x95\xe84(@\xd3;\xc6Ij,/@\x07RBv\xf7\xb7-@\x04\xf8C\xbd\x05\x98%@|/\xba\x15\x16\xda*@d\x95\x12\xbbA\x02(@\xcc0a\x07L\xc9\'@\x12q$\xbc\x9c\x89&@[dJy\xf2^-@^\xae&\x1b\x80\x10/@\x96\xc4\xab\xaa\t+(@\xb3\x04\x16\xd2\xdfO(@\xcbq\xf5a\x7f\xc9%@\x19\xf6\xd6\'\x0e\x98&@\xe7W\xcfw\x07\x1f0@\xd1\xde\xba\xea)\x1c0@#\xfa\xdd\xf96\x92/@\xc7\x05\x91\xde6\xd0%@MB\x03}\x1240@\x07\x06\x80L+\xdc/@$\xe7\xcd\xabvj-@\xff\x87\xc5\x90\xee\x90%@\x11_\xf4\xbbl\xa5%@\xf6\xb5Y\x8a\xb7\x120@01\xa8\x83}C0@\x1e\x9crX\xd5\xe2/@\xf4hKfp.%@h\xf7\x12\xfe\xdc\x88%@*oA\x1c\xd1\xdc%@+\xd3\x81v\xe8\xc1)@\x98\x8de7H\\(@\xd0\x8bK\xb4(\xb2*@\xbd\xfc\xda\xf0\xd0=-@\x01e\xbaO\n*0@h\xe9\xbd\xdd\xdb(%@\xc8\xb5\x99(\xc5\xdb/@\x1c\xad\xdf\x0e-\xef/@\x16\xf0\xfa\x00i\xc9)@i\xe0\xbd+\xda\xab/@PdO\xab\xd0\x8e0@\xcd\xc0>\xb9\xa0\x140@R\xe6\x1e\x19\x1f\x9f&@\xc4\xc8\xcf\xf0\xbd\xe0\'@~X\xca\xf53\x94&@|\x91\x98Q_\xcc\'@\xdf6\xff\xf2l\xa9&@\xad\x1f\xf9\xdd \x970@\x04\x8d\x8c\x80\xd0\xa2\'@zS\xd1J\x85\xd8\'@&\xde\x12\xb6\x8d\x1f-@\x1c\x8d#\x1f\xee\xfb/@\xcb\xf3W\x9b!.0@uB\x04IZ:-@y\xfaL\x86\x98\x01.@\x18\xf9<\xbed\x88-@\x95\xe0\x91\xf5&\x150@\xfa.\xe9\xa0\x9b\xe1-@\x99^\xcaL\xd3\x1f)@\xbd\xf3D*\x84\xaa(@t\xacE\x9d\xd5\xf3-@N\x8d\xf3^\x83i&@\xcc!\x17\xe4\xe3\xc6\'@(\x97S\\\xc6\xef*@\xa7h\xfb\x1e\x84\x99(@\xde\x80\xe5\xa7\x03\xca\'@b\x95\xe2\x8f\xb1b,@\xbf\xf3\x95<QI(@\xe25\xa8\xfd\xdbM0@\xcd\xa4\x7f\xf74\xe5\'@(w\xfb\x8d\xa30)@\xd07\x8aZV\x9e)@H\xe6a\xe2F5.@$\xb5\xe6\xbc\x95\x021@y[\x03E\x98I(@\x8b\x13\x8c$N\xdc-@q+\xe4\xfe\xf7\xc4/@\x93\xb3z\x8ev\xef/@\xe7:\xbfc\xa8{(@\xbesl\xfc4\x9b&@\x03\x8et\xf6\x01V0@\xfd&\x98\x91\xd9\x1e\'@\xe2^\xdf\xe7\xf2\r0@\x19\x80\x81\x9399&@\xee$\xacQ1O1@bG\xcb0\x8f!0@.J\xf9~<\\0@2=\xc7\x12\x8e\n0@\x85w\xb2\xc1\xa3V0@\xdd;L\x13\xb2G0@h\x11\x06%\x83\x020@m\x1dh=D\x1a.@\xec\xd4\xb3r)N/@\x0b\xa87>\xef\x04*@\x00\xc0\xc5e2i)@\xadS\x8a\x89\x01a*@\xb3\xff\nL\xa4\'+@\x07\xb4S\xb2\x91\xc7)@\x86+\x89\x89\xa3\xa0\'@\x10\x16\xa5\xa5\xc7\x060@\xbfHSr\x97\x93&@\xb4`(\xbe\xa6\xb8-@ n\xe5\x9c\xa4a(@\xcd\xde\xd3\xb0\x12b0@\xcb\xc5~v\x8a\xc6*@uUJKIR-@K\x07\xfb\x1ab!/@\xdb6\xb0p~\xe9&@Hp\xbe\xb7!\xe8\'@\x9blh\xc0\xb1\xf4/@\xe5\x8eU\x9d\xca\xcd-@\r\xeby\xe3\xea\x88*@\x82\x1cJEp|/@]\x13L\xfc\x19\x0f/@K\xfaV\x1d\xfe\xd0&@\x92\xf6r\xcf\xe4\x95*@!]\xe7\x05\xc2e/@\t`H\xac\x0c\x040@'
p16
tp17
bg3
(g4
(I0
tp18
g6
tp19
Rp20
(I1
(I2245
tp21
g13
I00
S'/\xc4\x9a$\x1b\xa8S@UN\x05\x8c\xab\xcfS@\xe7&Qy\x17\xb3S@\xe4\xf4\xb1\xa2I\xbeS@Ewn6]\x97S@\xe0\x1e\xa7\xb4:\xc0S@\x9c\x08?L\xf8\xbcS@\xca\xb4\xedA\x0c\xadS@<k\x82\xf8\x14\xadS@Ol\xaa\x12w\xcfS@\x12!n\x04j\xbfS@QV\x10\x89\xc1\xb4S@\x8fCz\xe2P\xacS@Df)\xd1p\xc3S@q\x7fbX\x15\xcfS@~3\x13\xb8<\xd1S@O\x99r\r\x95\xc0S@\x8b\xb0\x0b\xf4\xd4\xb4S@\x88HT\xe6I\xb1S@\x9e\x8f\xb0VR\xbbS@\x1c\xe67\xe2\x98\x8cS@E\xb7\x8a\xa0\x12\xaaS@\x9a\x92\xa4\xff\xbf\xbaS@\xc5\xbc\x85\x87^\xbeS@\x0f\xc6\xc2,\x8a\xd2S@\xc1,\xda\xc6\xcd\xbdS@\xa8\xda\x16\x9e\'\xcfS@a\xb6\xb7JA\xc4S@YF\xd9\x9b\x04\xa6S@\xce>\xc3\x00!\xceS@!\xcd\xe1\x16Z\xd2S@$\x8a\xc0\xb9\x8e\xa5S@\xcb\t\xaa\x1b\xd2\xb7S@Uh\xc6\x84\xfd\xccS@G`\x1c\x89\xfc\xd5S@\r\xe7\xb8ZT\xa3S@\xd7\n\xd9\x17\xcd\xa2S@\xde\x06V<\xb5\xb9S@\xfe;\x91\xf8\xea\xbdS@\x8a\xd8\xe5$=\xa8S@Y\xd8\xdf\xd3\xec\xa1S@w\x10\xd3\xba\x9e\xb7S@\xbe\xda\xba\x98\x0e\xbdS@@\x01Z\x00\xf9\xccS@y\xbc\x91q\xe7\xb2S@\xdeD)t\x8e\xc1S@\xa9M{\xaa\xe2\xb5S@\xe3z\x8b>\xe3\xb7S@nA\xaev6\xb3S@\x9a\xda\x0f\xccm\xb5S@\xc1LZ\x89\xd3\x9fS@7;M;\t\xb3S@)\x94\xf6\x8a!\xb3S@\xe2RB\xa2\xd2\xb2S@\xf7AI\x90\x02\xa9S@\xf8\x9ajj(\xb5S@\xb5F#-\x84\x91S@\xec\x97\x93QK\xa3S@w\xe9jw\x9c\xcfS@\xd3Q\xf0\xe8\xcd\xb1S@\xd5\xefRR\xff\xa3S@\x17]bs\x1e\xd5S@B\xb6z\xd81\xa7S@\x91\xe9\xc2\xb0N\xc1S@\xc1\xe5\x11q\x8d\xceS@\xdd\xed\xd5fA\x87S@\x1c\xfd\xda*\x91\xb7S@!l\xe2\xe3\x1d\xd5S@\xfaY0t\xa9\xceS@\x1b=\x1e\xef\xd3\xd4S@\xa6\x8c\xab9*\xb9S@g\xea\x10\x03\xcf\xcdS@\x9b\x1f\xc1@)\xadS@\xf6fG\xf8\xb5\xd5S@\x988\xa5\x86\xf4\xc3S@n\xf1\xb5\x9f\xc2\x87S@\xa2Sw*\xd3\xa9S@%\xe6TS:\xc4S@\x1f\x86\xe8\xaa9\x85S@\xa2\xf00\xee\x85\xb0S@\x00\xd37UL\xaaS@\xde\xfd\x14\x05b\xc8S@\x0f\x8d\xc6;:\xc3S@"\xf2\x81\xe07\xc5S@R\xf9\x7f!\xa0\xa6S@\xf0]&\x88\x12\x85S@\x03\xba\x8f\xb4F\xccS@LL\x1c\x9fJ\xb7S@\'\x8b\xfd\xd6\xda\x9fS@vs;\xc8\xb7\xe5S@.n0\rA\xb3S@\n0\xde\x98c\xa8S@\x96\xfc7\xb4\x11\xb7S@\x8b\x1b:R\x13\x9bS@HI)\xe9\xd0\xb6S@\xc4.]\xfa\x88\x92S@a\x06m`v\xb9S@\x16X\xff\xf4.\xd4S@\x19$\x108:\xcbS@\xed\x0b\xc5S\xf1\xa9S@\n^\xb8\xb3\xf4\xacS@\xa2B\x1c\x06r\xacS@G\xf7\x11\xa1b\xb7S@\xc4\x0b\xfa\x8c7\xb6S@\xae\x89G\xd8d\xd5S@\x8e\xf6\x07\x92\xfe\xceS@\xa8D\x97E\xd3\xaaS@h\n\xf9\xce\xfd\xa1S@\xef\xc7\x85i`\xccS@M\x0bO\xf1\xaf\xa4S@RW/\x16\xb3\xaaS@\xb6\\\xe5\x7f\xd6\xa7S@\xca\x03\xb9m\x03\xbaS@4\x15`\xb9\x82\x88S@M\xfa,\xaf\x12\xc5S@\xa4\x13\xd1^s\x88S@\x85\xa9W\x1e3\xb9S@=Me\xbc\t\xccS@\x931;\x0f\x89\x9dS@/\xbew\xa6A\xc3S@R}\xcd\x15(\xc5S@\xd05\xb3\xe0\x89\xcdS@M\x1d/\xd9\x86\xa5S@\x1dj\x0c\xf8\xef\x86S@D\x0eE\x9dG\xc5S@\xf4U\xb1;\x9c\xc1S@ki\x06\xd2_\xcbS@\xa0\xe0~\xa3\xe3\xa2S@\xa4p\xe2\xbe\xb0\xcdS@F\x8cE\xe3\xaf\xafS@\xe2-+\xa4\xe7\xc1S@0;\xa0^m\xa7S@\x81\x0f2\xb7\xfc\xc1S@B\x01z|?\xd2S@\xfe\xf9n\xa2\xe0\xc0S@\x9c\x10\xec4\xa7\xd1S@^9\x01\x1a\xf6\xaaS@\xd9\xc8\xf5\xda\xd6\xc6S@\x02!\xe8\xdc\xca\xcbS@\xfc\xaa\x95\x1b\x02\xa9S@\xefC)U\xb7\x88S@:&\xea\xc2\x07\xccS@92\xdf\x92\n\xc2S@\x13\xa1\xc8\x1a\x03\xa8S@\xc2!\xda\x92\xad\xcaS@\xe1<\xaan\xb3\xc8S@\xfd\xea\xec\xd5\xc5\xcaS@?eK\x93y\xd3S@\xe98\x8f\x19\xc4\xc4S@3\x14\xbf\x15t\x98S@\xb2\x92\xbcm\xe9\xc2S@\xf6\xb8k(#\xadS@\xc4\xbcr\x15K\xb4S@%\x059x\x86\xa9S@e\xe2\x03\xdb\xaf\xc3S@\xfd\xaem\xee\xa8\xa8S@\xb8\x92LX0\xafS@!\x87\t\x87\xff\xaeS@\x870\x88\xe9\x8c\x86S@\x00W\x8a\xcc\xd7\x8eS@\x05[\xb0\x9bu\x98S@\x9e\xe2\x87OJ\x87S@I\xd9Y\xfb\xd2\xd2S@\xe9\x03Pp4\xd3S@F\xbaV7G\x91S@\x85,\x90\xb0\xb0\x86S@y}\x91\x02<\xb3S@\xa1n\xf2\\\xc5\x86S@\x05{\xa8\r\xc6\xb2S@\xc0\x97\xf9\xeb}\xa9S@rO\xdc8\xd0\xaeS@\xbe\xe2\xc6j\xba\xcbS@\xe3\x00\xa6F\xa1\xb2S@\xed[!\x16l\xc7S@\x98q\x8f\x89]\xcbS@\x7f#\x0eM\xef\xd2S@\xd6a\xf1O\xfd\xa9S@\xfc\x90\x1a\x95\x1a\xd4S@\x802\x99\xe7\xcd\xc3S@\xbe\xad\x9f\xc6\xe3\xc5S@\xd5\x03\x11\x8d\xaa\x94S@\xcc\x01\xa0=<\xa1S@\xab\xff.\xa7\xb2\xb0S@h\x11o\x1f\x80\xafS@\x80\xecNg*\xc4S@\x99\xeey\xb8Y\xcbS@\x95wJF\xd6\xc3S@*\xa8\xab\xdf\xf6\xaaS@<\n\xc1\x1e\xcf\xa4S@\xc6\xf7\x1cYA\xb1S@\x08!G~\x92\xc2S@V\xf5\xc9\xac\x93\xaaS@\xc8\x9b.\x89Z\xcbS@\x80\xado\xe8\x80\xcbS@\nS\x1cS\x8e\x93S@4\xf5a\xdc\xa6\xbeS@\xebu."\xa7\x84S@p9B\xb6\xa5\xa0S@\x19.\xb6\xc8\xef\xc3S@\xe1\x84\x89\x0f\xdf\xcbS@\x1b\xf0X$x\xc4S@\x8f\xbd\xc8[g\xacS@\xd0\t\xd84\xb6\xceS@\xdd\xa4aLz\xccS@\xa7\xd8?\x83H\xa5S@v\xba\xa1\xd2\xc4\xccS@u\xd2J}\xe1\xc9S@)\xe6\xb6\xd1j\xa1S@\x02U\xa5\x80\xb7\xc9S@\xafu\xe3\xfb\xdc\xa2S@\xbd9Z\xe3\xf6\xabS@\x836+\xcbP\xf0S@\xe3\x98\xb0I\xf9\x8eS@\xf4\x80\xf9T\x83\xa2S@\x8bB{O\x87\xc9S@\x7f\x91\xf4\xa0\xe1\xcaS@\xbc\xbem\xd1\x91\xa7S@\x18\x93<8\xf6\xa1S@\xd5\xfa\xae\xd6\x0b\x9eS@\x0fV\xc2\xd2v\xa0S@\x02\xa06\xdb\x8f\x8cS@s;d\xf6\x02\xd0S@\x92\xebI\x9a\xd8\xa1S@5\xd5\x14\x1a\xc1\xb4S@\x93x\x16\xf6\xbc\xa1S@\x05\xaa*\xb5/\xcbS@\xe6\x86\xf9F\xaa\x9dS@\x1f&\x04\x18\xf6\x9cS@\xd9\xa7,f\xf0\xc4S@C\xba\x1b\x84\xc8\xc8S@!\xf9=^N\xc4S@8eG\x1c\x86\xc7S@\xa3j\xc7\xc5e\x9dS@\x17\xa2\xc4\xe40\xacS@\x00\x9c\xcb\xfb\x8c\xaaS@\x9b\x83\xdf<\xb1\xa8S@\x8c\x89\xa1\xf9T\xa1S@\xc3F\xb0\xcf\xb4\xc5S@F\x1c\x1d\x9f@\xa9S@3\xf0z\x9f\x12\xabS@\x01\x03\xbc<E\x9cS@\xcb<.6J\xadS@\x80\xd7\xd8\x18\xe1\xa6S@\xf6v\xa7-\x0b\xa9S@\xe4}\xfb\xef\xaf\xb0S@|\xc6\xc2\x88\xcd\xa6S@\x98\xfe\x1c\xd4\xbb\x89S@\x07\xe2\x1d\x08\xc6\xc8S@\xf8\xa4"\xd2\xc0\xc6S@\xe4\xe5\x94k\x06\xa8S@\x88\x0c\xe0\xe0\xd9\xadS@ws\xd1\x91\xdb\xa7S@\xcf\x7f\x1c\xbd\xc1\xb1S@\x86\x0eH\xbfS\xaeS@\x98)\xd7w\xd2\xb6S@\xb7\xc5Y\x12{\x9eS@\x17>\x1d\xd2P\xcaS@<}\x87\xd2\xda\xc7S@\xfb\r\x130\xfd\xa4S@w\x10aw\xc1\xb2S@\xe35\xa3q\xae\xaeS@E\xc4\xa6qf\xc1S@%\xa3\xb9+9\x99S@\x1fC\x16z;\xc6S@\x15\xae^(\xd6\xb0S@\x00\xb6\x1cS*\x86S@\x14OV\t\t\xcbS@\xb9\xc5\x03\x16\x04\xa3S@D`\xf7\xe8[\xb1S@\x181\x9a\n`\xc6S@v\xfe\xf3\xa6\xba\xa2S@\x1d\xb2\xc2\x9c\xcb\xb1S@\x05\xca\xa09\x05\xa4S@sW\x866\xf7\xb0S@\xbef\xa5\x97\xce\xa3S@\x10\xb6@\xfb\xad\xb0S@\x17,\t\\\x0e\x89S@nX\xfa\x11\xff\x8cS@\x079\x1aON\x88S@\xc4\x0c\x0c$\xa2\xb0S@;\x0bzAR\xafS@\x17\xe5\xc9\xf7\x8f\xb8S@\x82\xae!\x89<\xafS@\xf6q\xd5\x84f\xafS@\xfd0\xe2\xe8}\xd1S@\xa5\x086\r\'\xafS@#I\\\xc5\xa7\x9eS@\x90\x1b\xf2\x12\xe5\xc7S@t\xbb\xc6*\xc9\xd4S@\x16Q\x04W\xc5\xd5S@4\x9b\xbd\x16a\xa2S@\xb4\xff\\:\xa5\xb2S@\xe3\xdf\x99\xa0\xe0\x9eS@\xc2\x9eYU\xaa\xb9S@\x9da\xdc: \xaaS@2C\x92\x89\xe3\xc7S@=\xca$\xc5P\x84S@\x99\x1e\x18?\xee\x99S@\x85d\x19ck\xd4S@q\x88\xa9u\x85\x9cS@\xe8\xa9X\xcd\xcf\xc0S@\xe3\xb5s:\xfb\xbaS@\xb7\xb9\xe6}\xeb\xc7S@\x7ffe\xb7s\xa4S@\xa3\xb6p\xe7\xa2\xc1S@[\x80>W;\xb7S@`?\xe7tx\xcfS@\xd5b\x07\xc4\xd0\xc2S@\xc3t\xa6\xc04\xa4S@2\xe309\xb6\xb2S@X\xac\x0f\xdc\x1e\xb3S@\xc1\xf6#\x9c\x11\xb2S@w8\xc3M\xff\xadS@\x9c\xbe\xc5\xc6\x85\xafS@zm$\xb7\xd9\xb1S@>\x8a\xa0dC\xb3S@<\xa2j\'\x19\xb7S@R\xe8m:\x19\xa5S@\x8d:U\xd3\xb4\xb7S@*\xc4\xf1\x83\xfc\xccS@\xbbfD1\xec\xb7S@\xd4\x94}\x96\t\xbdS@\x96M$\x8e\x9d\xcfS@\xc7\x03\x9e\xc3$\xd5S@\x08\xfc\xe4\x956\xc0S@[\xc1b\x08Y\xbeS@^\xb22\xd1\xe1\xb2S@j\xd4A\x01\xc6\xa9S@X\x91\x87\x9d9\x94S@$\xf4\x0c\xbf\x8e\xb7S@\xaf:\x9d\xfc\x1c\xa0S@\xa0\xc0\xa2 Z\xa8S@\xe6\x0b^*\xc7\xbaS@\xb5\xe4@wn\xbaS@p\xc1\xa3\x0e1\xc4S@\xe2\x03(E\xd5\xcdS@n\xd7r\xd2e\xcdS@\x87Sr\x02\xc5\xd4S@b\x00S\x9f\xc1\xd5S@\xb1\x05\xa7\x1f\x81\xd5S@\x81T\x84\xe1f\xa7S@@j\xb0\xc1\xca\xceS@\xca\x97\xaf\x07\xf6\x91S@\x82&\x027I\xb1S@\xfa\x17\xb5\xac\xd8\xa2S@\xf1\x07\xcfue\xb9S@\xa0t\x02!\x8e\xccS@\xccX\xf2O>\xd6S@\xd9\x11\x07 \x98\xb3S@|\xf9 \xb8\x8c\xd5S@C7\xe8\xa3\x8b\xb5S@2\xd6\xbf\xde\x98\xb5S@O\xdb\xdc\x15j\x91S@k\xa50\xd5\x9e\xacS@\xc5\x80x\xd1\x9b\xb7S@\n\x18\r\xc7n\xb7S@\xac\xe7\xae"\x80\xbaS@}\x81Ow\x8d\xd5S@_\xe2o\xe7\xfe\xd3S@\xf1\xb1;\xa1\xbe\xbdS@R\r\x7f\xa0Y\xbfS@\xf1\xa8\x8f\xfe\xab\xa3S@=\x02\xaf\n\xe2\xbcS@\xdb\x9f\x8c?v\xa9S@\xe6\\\xbbf\x99\xb7S@\x15(\xc4\'\xe3\x96S@\xbb<\x81\xb3z\xb3S@\xae\xb0\x1c\xa4\xa7\xabS@\x14\xb3\xcaF8\xd4S@\r\xb6\x8aNm\xd5S@\x1a\xa0\x9c\x06\xc1\xbfS@5>\x81"l\xbfS@9\xd6\xb6\xcf~\x91S@\xb0\x93\xae\x05\xdc\x9fS@\xca\x1c\xd5F\x18\xb7S@\xe62Ea\x07\xbaS@\x81\x97\xeb6\xfa\xbcS@\xc1\x91\xdfX\x96\xb6S@9\xd7\xb1NZ\xa3S@^\x9aKV\xba\xb3S@\xae\xe3\x01\x87\x07\xb7S@\x9a\x12\x84\xf9>\xcdS@\x8b0\xda\xf6\xb7\xbfS@m(\xde\xa8\x94\xcdS@\xda6a\xba\x87\xa3S@r\xb8\x9d\xb6\xa8\xcdS@ej\xf2V6\xa8S@d\xecx\x1bs\xb6S@z\xa5i\xed\xbe\xd3S@\xa8\x82\xd2\x8e\xd3\xcfS@\xfdv\x90\x90g\xcbS@\x99\xeb\x7f\xe5J\xaaS@\xa2p\xdf$\xb2\xabS@\\\x1ax"l\xccS@\x11\x06\xcfi\xf3\xadS@\xcc\t<A\xa9\xcaS@\xcaO\x8d\xfat\xd4S@\x9e\xa0\xeb\xb7$\xafS@QTg\xc9j\x92S@\xeb\x95\xd2\xceD\x83S@\x10\x91>e\xef\xb1S@i\r=\xaf\xcb\xa7S@6\x97\xc9F\x89\xc0S@\xdc\x9cYG~\xaaS@7^\x1b\x08\xe8\xb3S@o\x8c\xf8V3\xc3S@\xc7\x17q*\x0c\xb4S@\xc4\xd9\xd3\xc1\x1d\xccS@\xe5\\W\xd4\xf5\xb3S@\\\xd0G\x92\x0e\x9bS@\x99I0\x1b+\x85S@\xf5\r\xef\rq\xa8S@\x85\xabh\xd5\x0b\xb3S@)\x84>\xaa\x89\xa5S@\tn\x86\x9d\x19\xadS@_\x1fgU%\xafS@\x81i\x85\'0\xcaS@6\x84\xf1\xceO\xbdS@\xc0\xf6\xef=Z\xcbS@(z0\xbb\xfe\xb3S@b\xbc\xcb%\x8b\xbdS@)vI\x06\x1f\xb3S@\x1d5ld\xb7\x90S@\xe8\x0c\xb7\x98\xaf\xbdS@*ME\xe9\xb6\xcbS@I>\xc8\xaf\x83\xaeS@\xc7\x8f\xdd\xac\xd1\xcbS@\xa9m\xf3\r\xa0\x88S@\xc6\x85\xfc\xc0\xe2\x9cS@G\x8d\xe4.\xf9\x8fS@\x82z\x9e\xfe\xd0\xbdS@\xe3\x04+\xbea\xa6S@\xc6\x0f\x19\xbe\xa7\xc2S@\xd1\xc5\x81\x95F\xc4S@\xf5*\xddp\x1e\xc2S@\x9c\xab\xcbpg\x94S@\x0e\xab\x8au2\xb3S@\xdb\xa412\x84\xcbS@:\x00x\xde\xd1\xb2S@bg\x8fc\x00\x94S@\x90\xf8t\xd1\xdd\xd2S@\xdc]5\x84\xf5\xb0S@\xe1\xe0r\x89\x07\x92S@\xf5\x0e\x1b`\x81\x9cS@?^\xb1\xbc\xfd\xa5S@DT\xbb\xbe\xff\xa8S@\x93\xa3\x94a\x90\x9dS@\x0f\xaa\xbd8\xf8\xbfS@\x8f\x9a\x98\xc2\xb2\x94S@\x88\x1d\xa9W\x1e\x88S@\xf0\xabS\xea\xde\x8eS@\xd8-\x07\x89_\xcbS@.W$\xf0\xa7\xb0S@\x97\xf9-_\xf3\x88S@huh\xc3(\x88S@\x91b\xbc\xa0h\x91S@ViZ\xfdf\xcbS@\xbfg\x01\x8d\xbb\xa0S@\xf5%\x958?\xb1S@\t~\xaa\xaa\x8b\xafS@@\xc67\xa3\xa6\xa8S@\xbe\xff\xe2\xe3u\xa7S@\x8b\rs\xaav\x89S@`U\x89\xb2|\x91S@\x91\xe6\xb5(7\xc1S@\x1bq\x95\x9eQ\xbcS@8\xa7\xaf\x10\x94\xc9S@\xc6\xae\x9f\x19\xeb\xcaS@\xc0g\xee\x97\xf7\xafS@f2\xe7\xe41\xc9S@\xe9)5\xb7\xad\x9eS@\x8d\x8c\x91\xd3\xf6\xc8S@\x9f\xdavG\x00\xb8S@\r\x89G\xebK\x94S@\x89&\x0b{\x8e\xc4S@\xc6\xc5\xc7\x1a\x03\xa8S@t\xed%_\x1b\x8aS@\x85\xdaL\x9f\xc9\xc8S@\xac\xb7\xf6\xda!\xcbS@\xca\xb0\xa2a\xdd\xa7S@8\xd132\x02\xa4S@\xbc\xd8\x88\x1d\x7f\xaeS@f\xad\xac\xb7\x1a\xccS@\xcb\xf2\xe8{)\x90S@\xb3\x8c&Y}\xafS@\xecl>\xa0]\x92S@\xf1\xc3Q\xce\xf4\xcaS@\xd2\'\x9f\xf1\x9e\xb9S@wF\x14Q\xa0\xa7S@qK\xd4\xa6f\xa3S@\xd8\xe5\xf4\xe1\xca\x84S@\x8a\\\x01\xeaF\x8fS@\xd0B\x84\xee\xe3\xb6S@\xa4\xa5\xc1\'\x08\xccS@\x80\xd7\xd3\xbc\x97\x84S@\xb8]kf\xc8\xbbS@\xe4\x1c\x10\x85\xe6\xa2S@\x1e\x88xO\xef\xadS@\x98\xf6p\xbc\x10\xb6S@\xb1"\x1d\xe2P\x87S@\x86\xf2\xb6\x8a\xbd\xb1S@\x8e\x80\xdd\x07\xd5\xc8S@\xc6\xab.:\xec\xc9S@\x02/\x15\xb5\x8d\xa1S@\xbeD\x1f\x07\xc6\xc9S@\xfc\xf1\x01\xa0\xde\xaaS@PL\xc9\x0fJ\xb0S@\xee\x19bw\xbf\xa2S@2\xd1\xc5\x92\x10\xa9S@"\r=^\xd7\xb5S@_{\\\xbc\xcf\xadS@\xe51\xa1\xef\xfa\x83S@YG\xee\xb8\xab\xaaS@7\x84\x9b\x1c\x87\xaaS@\x01\xd2u\x8e\xb6\xc3S@\xb0\xf4\xf7\x99\x8e\xb8S@\x9f\xc0\xa1w\xf5\xc7S@\xe2`\xc0\x81\xf8\xa1S@\xef\xdd$Q\xaa\xcaS@\x06\xc3\xc0\xee\xbf\xa9S@\x87A%"_\xabS@\xe92\xf7\t1\x9fS@\\\x8e9\x88\xb9\xa1S@}\xdb\xc4\xd6\xac\x9dS@\xc7\x94\x10{\xe7\xc2S@\xc5\xd6W\x15P\xc5S@\x01\xaf\x81\xd8\xa0\xaaS@\xbdo\x8fi\xfc\xa9S@\xd8\xee9\x0e\x1a\xabS@\x86\x94\x08\x15\x82\xaaS@X\xad\xbe\xf7\xfe\xaaS@;R.un\xabS@\xf6\r@\x11\x90\xaaS@\xa2\x88\xf0\x1d&\xacS@\r\xc5ou\xc2\x9cS@\xe6\xe0\xba{\x1b\x95S@\x19\xd4\xd8\xd0\xed\xa8S@\xb4p\xe32J\x84S@\xee<\xb5\xefp\xadS@\xad\x97`\xf3\xb8\xcaS@<\xe1\x90\xa7\x00\xc1S@v\xa8\xc4\xc6\x99\xa8S@\x1a\xb3\x91\xd4\x96\xc2S@\xd5\xa6g\x97w\xc7S@=Vpl\x90\xaaS@\xc7\xd9y\x0c\xc1\xc4S@\xe7\x9f;\x14\xce\xb2S@\x81\xc5^\xbf\n\xa8S@\x9c=\xf1/\'\xc7S@C"c\xec!\xabS@\xa3\xb3]\x18\xd8\x95S@\xf9"^~\xc4\xa5S@\x05\x11`\xa9\xa0\xb8S@\x95\xabT\xff\x02\xc6S@\xd4\xc5\xe0\xd8\x8a\xb5S@\xd8\x9e\x16v\\\xb3S@\x08\xd7L\x14T\xcfS@\x86\x7f\x0f\x81_\xc7S@\xf3\xb7#\x0b5\xc6S@\xa0\x03\x0b\x99\xae\xa8S@\x02\xde1Y\x84\xaeS@\xae\x92Ty\x17\xa3S@\xcaJy(\xaa\xb1S@?\xea\xa1\xc3~\xb2S@kw\x07\x97N\xcaS@\x10\xa7@\xb70\xc4S@k\xc4\xd9b>\xa1S@\x1dL\x95\x9b\xdb\xb6S@\x86\x88\x13\xa1\x8f\xb1S@e\x13\x0c\xae\'\xa8S@\xec^\x9f\xf9\xa9\xabS@\x82M\x04\x9b!\xcaS@<\x9e\xb5\xe72\xcbS@\xa0@\x99\xc5g\xb1S@\x08\x17\x13\x95\xc9\xc3S@(\x88\xa5\x9dx\xadS@\xf75~\xeb\r\xa4S@\x87mUn\xb5\xd3S@\x13\xc9\x01At\x8dS@\xb1\x1b\x86\x87\xa8\xb0S@\xf0\xde\x18\x7f\x81\x9dS@"\xaf3\xf6\xd7\xc5S@\xa7\xb9\xab\xd2D\xa0S@S\xae\x83G$\xc7S@\x17\n\xed\xfb\xba\x9eS@\x83\xc0\xefY3\xafS@\x03x\x0cw\xc8\xc6S@o\xb2\x1e\x93\x82\xc4S@P:\xb9 \xce\xc6S@\xa4\x11w\xca}\x9eS@\xb4 \x7f!\xa1\xb6S@\xb3bq\xbe\xd7\xccS@;qk\x17\x16\x93S@p\xb8\xa7\xc0\x91\xccS@\xf8z\xee\xa9\xb1\xccS@1\'2\xd5\x83\xc7S@\xd1\xbeO38\xccS@,5\xe4Y\x1a\x86S@KN\x15\x0c\xb7\xaeS@\xfa\xae\x1ea\x13\x88S@#\x03\xe4\x98\x01\xc5S@\xb6\x00m\x0f\xee\xc9S@\xc7\x14\x16\xdc}\x87S@\xc4\x02\x9c#z\xc5S@O\x95\xfe\x85\xb0\xadS@\x0c6PMj\xaeS@I8\xf3\xdf\x0b\xaeS@\x19\x90\x1f\x1f\xd1\xb2S@\xcb\xc5\xad\xb1J\x8eS@U\xeb\x91\xba\xda\xa1S@\xc3\xb9_\x1c\xc4\xcdS@\x17\xf4\x8fdF\xa6S@\x8a\xbaK\x0e_\xb2S@\xddv\x10\xef\xa6\x91S@\x01\xe7\xc9\x0b\x9d\xc1S@;E\xb2\xb0[\xbdS@\xa0\xa6<\xf5N\x92S@\xb2\xa6\xd1\x02\xe5\xb9S@\x92\x9f\x87-\xfc\xb1S@\xe3\xd5\xbd\xd8b\xa4S@\x0e\xaa\x18m0\x91S@n9s\x12\xc4\xa2S@\x9c\xd2}\xcd\xd5\xc0S@\xdeu\xa5O\xb4\xc7S@\x03\x02V\xba\xe4\xb0S@\x95d\xe1F\x8c\xceS@\x14r)Gk\xc5S@\xa8.Ct\xed\xc8S@+t\xe8\x8f\xbe\xb7S@\xfcP\xb1\x16G\xd2S@ \xa4\xfau\x05\xa1S@z1\xb7\xbd3\xcfS@\x1b\x0e\x00\x84\xa9\xcfS@\xc2w\xc2]{\x95S@\xcf\xc0\xfe\x1b\x07\xbdS@\xfd\xb5\xf6\tl\xd5S@\xa4\x7fYz\xee\xceS@_.\x14k\x15\x86S@\x04\xab\x8f\x8b\xc6\x94S@\x82WA\xf6\x98\xceS@\\@\x9f_\xb9\xaaS@\x0eo\x85\xb6I\xaeS@\xa8\xb2\x9d\xce\x81\x87S@E\x97)\xd8n\xcdS@.L\xb2E\xd3\xb0S@O\x88\xf9\xc9&\x9eS@\xa9\xfeZ9.\x85S@\x89\x9d\xb6W\x02\xcbS@P\xe1\xc3\xd3P\xd2S@u\x97c\x90j\xb7S@\x83\x7f\xa7v\xdf\xadS@\xbe33\xd9\x9e\xbfS@\xcf\xbb[\na\xd1S@~\x12gj\x9d\x88S@\xa7[.[\xba\xacS@\xd8\xf5&H\x19\xc5S@O8\xdb!\xec\x85S@\xb3\xb6\xe1k5\xd6S@^\x98\x88\xb22\x9eS@K\xab+\xa2~\xd4S@j\x1aVj\x02\x87S@\xfa\xc18w\xe3\xacS@\xa8\x00.\xa7t\x8eS@\xca,On*\xd4S@\x8e\x89\x87\x82w\xd5S@,\x83p\xaa\x95\xd5S@\xdcP\xd1\x1a\x9b\xacS@w\x83\x93b\x85\xacS@KN\x15\x0c\xb7\xaeS@gz\xe7N\xbf\xa2S@\xfa\xd9\xa1\x1a\xa4\x9eS@\xc8Ar\xeb\xb6\xb2S@\xc2\xf1\xb9\xf6I\x94S@3\xf6\xd2\xf7\xf2\xcdS@oK\x10\n\xdd\xb3S@\xb39\xe8\xf8\xa2\x9eS@\xa3\x1eR\xcas\xbdS@\x94\xb0\xdaT\x07\xcdS@L,\x9bHN\xcdS@TR\x81\xe9e\xcdS@\x07\t\xb9\xab\x99\xaeS@\xb7\xfa82\x15\xb3S@\x1d<L\x80\x9d\xcdS@[y\xbb\xf4 \xb3S@\x0b\x86\x95\xd5l\xcbS@\xae\xed\x97 \x13\xafS@?E+\xc8X\xb3S@\x84\x93\xa4 \xba\xccS@\x04\x99f\xe7\xd5\xd3S@\xec\x1e\xdb\xae\xc0\xd4S@\xa2\x86ia\xf5\xaeS@\xbaw[\x9c\x1c\xbbS@\xff\x8e0\x9et\x88S@&Jf\xf4\xf0\x88S@\xbe\x8c\x81\xeen\xcbS@\x99\xdc\x89\x07\xd6\xcbS@\xd4n\x80\xb9\x8f\xcdS@+\xf2r\x04\xb7\xd3S@\xea3\xd5\x038\xa1S@\x0f[K%\xae\xa8S@\x08\xa1\xb7\\{\xd4S@y|\xccJ\xff\xa3S@\x8e\x8f\xc5\xd9\xbc\xb2S@\x9a\x9e\xcc\xf5\xc5\x9eS@\x0fM\xa1)\xf5\xa1S@\x03fs\xa1 \xa0S@\x11\x9bGwC\xa0S@\xde\xfb\x11\xa2k\xcbS@\x82\x7f\x1e\x92\xe9\x9eS@\xceg\xd6\x17\x1a\xccS@\xf1\xeeL\xa7x\xccS@$\xacB(-\xd3S@\x1e\x14U=/\xb0S@l\x9f\xdd\xef{\xacS@\xfd\x86X\x15\xb2\xa4S@\x81i\x85\'0\xcaS@1\xac,t\xa8\xb0S@+\xdeV\xd9\x19\xcbS@v\xcc\xb9cV\xcbS@Y\x8e]\x8d\xd5\xd3S@\xe8\x98\xd4\xe4\xad\xcbS@\xdau\x11\x85\xbf\xa3S@k\x15\xe2\x8c\xd5\xabS@\xed:\x1a\x81\x7f\x8dS@\x06n?\x02\xce\xcbS@d\xd0\xb2\xf5\xf4\xb0S@\xec\x19\x86u\xad\xa8S@S\x02\xfe%[\xa3S@\r\xa1!\xf9\xed\xceS@\x83p\x81)\x06\xa4S@\xf6\xf8\xc6"\xd7\xc1S@\x8a\xff\x8d\xad`\xcbS@\xa6}\xeb\xb3k\xd4S@\x0e\x9c,\x9eF\xc5S@\xe3\xcc\x11\x8c\x9b\xcaS@\xab\\\x91Z\xa0\xcbS@\xeb\x8as\xec\xfa\xabS@I\\\xe7R\xab\xa9S@\xf2h\xf8*\x8e\xc9S@\x17=\xda\x7f|\xcaS@\xee\xa3\xc6\xeb\xa4\xb1S@\x94VvI\xa1\xabS@a\xa6!\xe0\xb1\xa4S@\x96\xed(U\x8a\xcbS@\xd4\x9cI\x1e\xdf\xd2S@`\xa9\r\x13\xef\x9cS@\x04\xc7\xd1 \xc1\xb9S@\xc6\x8e,\xb4P\xc9S@.\xc6\xb0yc\xcbS@do\xecEq\xa5S@7h\xe9)\x99\xa4S@;\x94\x81\xa3\xf6\xb9S@\xe4L\xb2\x008\x9eS@\xc0\xbeb\xe4}\xa0S@DsP\xeb\xf9\xcbS@\xd3\nMw\x7f\x84S@\xdf\xbb\xe4\xfb\xd2\xb2S@\xa2\t\xb1\xa9\x9e\xb2S@q\xeb\xac\x88\x84\xcbS@CN\xbe\xa4\xa1\xd2S@H6\xbd\xca\x8d\x9dS@\xd5N\xef\x1d\xd6\xb8S@\x016\x06\x85\n\xccS@\x86\x02|\x97,\xc9S@\xe0y\xb2\x9c\n\xd0S@2"y\x8c\r\xaaS@\x07\xf8x\xd6\xae\xa8S@*%\xbb}I\xbbS@f\xce\x90\x10g\xcbS@\x05j\\\xe4\xa5\xcbS@\xe0d\xf3q\xa0\xa3S@\x1c\xb1:\\\xec\xa1S@\x18\xc8\xf3\x07\xf1\xa5S@r\xff\x0f\t\xd0\xc8S@W\xc1\xd4\xa3\x0c\xccS@\x07\xdb\xa4=\xbc\xa4S@|(\x93\x11\xc7\xbaS@~k\x9b\xbd\xea\xcaS@5\x87a\x1cW\xd0S@|\xbbt\x84\x07\xa6S@\xec\xbd\x08l\x1a\xcbS@\xa0\xbe\n\x04*\xa4S@\xc8\xa8\x04.\xd6\xb1S@\x1d\x82\x9d\xf5\x93\x9dS@\x98\xb4\x18wh\xbdS@~,\x9f\xb7\xdc\x96S@\x06G\x0f\xa1b\xa5S@\xbc\x88\x8e"k\x9fS@\xd9\x1d\xda\x89G\xb1S@\x97\x08^\x83+\xaaS@\x93v\x1d\xb8\xf2\xa5S@M&\xc62\xcd\xb4S@\xfc\xb5\x85\x8b\x10\xc4S@\xfe^\x1b\x0c\xf7\xc7S@o\xfb\xc2C0\xd0S@C_n\x0c\x93\xb8S@)\xd3\xce69\x9cS@\x1e\x1b\xfb\x92\xb8\xcaS@\x94\xaf\x1d#\xe2\xc7S@\x8f\x9d\xe3\xb2Y\xbfS@]H\xc5\xc5\xbb\xb6S@\xfb\x12\xaf\xa9\x05\xabS@E\x84\xca\xfe3\xcfS@G\xfd\xde\x1b\xc6\xbfS@*\x14A\x02\xb8\xadS@!\xfc\x86U\xb0\x9cS@s\xfbd&\x7f\xbfS@\x9d\xb5V\\\xb7\xabS@VM\x92\x8f\xf5\xb9S@\xc7^\xcc\xdd_\xc6S@\xb9\xc4Fq%\x85S@$\xc4g\xde\xf9\xaaS@\x8d9.J\x06\xbdS@\xbd\xec\xa8T\xce\xa7S@\xe4r@_\xfa\xb9S@\xafG\x1b_r\xbdS@\xfav\x0bOs\xa7S@\xa9\xda\x86\xc6\x14\xb9S@\x8f+d\x06\xc2\xb4S@\x82Ql\xabX\x83S@\xc4\x80\x1cM5\x83S@\x1f\xe9|\xdb\xa4\xa9S@\xbax\xa0\x03L\x9cS@\xd5:\xa3`2\xc6S@\xc3\xa8\xedI\xb0\xbdS@\xa56}_\xec\xabS@x\xb1 \x00A\xa3S@\xd7\x0et\xe5\x81\xaeS@\'\x16\xb6\x1d(\x9fS@\x97~V\xddo\xc0S@\xf4\xffE\xae#\xafS@\xd5j\xa7#\x93\xa9S@\xb7\xd5n.\x99\xadS@\xe4z\x84R+\xcbS@\x9e\xd5\x86%S\xa0S@\xd6\xf3\x95\xa1B\xb5S@x\xdf\x8c\xe4\t\xa2S@\x05~uUO\xc0S@\x07\xbd\xbe\x93\xbb\xacS@\x9f}\x8ayB\xbeS@_g\xa1\xf0U\xa5S@\xe6\xe6\x11,\xb4\x9aS@\xadM.\xe9\xe3\xb5S@\xd7\x94\x9aM\xbd\xa7S@T\x04\x07\xf6\xe8\xa9S@\xd5\x1b\x12\xb24\xaaS@K\xb8\xf2\xda\xc9\xc5S@\xe9MV\\e\xacS@\xbb\xbc0\xd6"\xb8S@S\xe4\xe6\xe7\xe0\xa7S@7\xafGo\xf9\xadS@\xad,\xbdQ\x8a\xc7S@o\r\xe7{\xe1\xa2S@\x94\xb0\x03\x9b\x06\xccS@\x1a\xe3\x07\x07J\x92S@r"\x1c\xee\xfe\xc4S@\x9e)\x12\xca9\xbbS@\xf7\xab\x18J*\x84S@\xbb~\x9c\x16H\xa4S@=\xb1=\xd6\x98\xa7S@Z?\x0f\x8d\x91\xb7S@;\x9e\xabXS\xa5S@\xa5\xb2\x99\x80\xb0\xabS@$\x9a\xcc|\xac\x9eS@D\x8d\x1c:n\x9bS@\xf8\x13$j#\xa2S@\xf9\x1cl\x7fA\x8fS@o\x08\xcd\xfdj\xb7S@%\x9c\xee\xaf\xa8\xccS@c\x00\x07\xa8\xfe\x8fS@\x15\x8e\xce\x13\xe4\xb7S@5-\x18\xa0g\xc0S@b\xe7\xf6\xa2-\xc2S@ngS\xdc\xd7\xb6S@\xa6\xd1\xea\xa1\xf9\xc9S@\x16(Q\x10\xce\xb8S@\x7fs\x94.\x9d\xaeS@\xa8.m\x01\x9d\xa7S@\xf7N\x85\x18\xa1\xccS@L\x9e\xe6~\xed\xb8S@)\x16\xcb\xe5!\xadS@\x97V)\x88\\\xc3S@x/%\xe4\xf8\xafS@o\xff\xcfUz\x93S@o\r\xa6\xf2I\xa8S@`\x95u\x18\xfe\xa7S@\xcd\x9aG\xcdH\xa5S@tRYb\xb0\xccS@\xf6\xa5\xe0\xd0\x80\xbdS@\xf6]\x8af\xb3\xadS@Oj\xfbi\xd6\x92S@\x90`Q\x89\xc1\xb9S@\xd1FRF\x1f\x85S@\xf4F\xea\x02\xd6\xc6S@\x112\x01\xbb\xd3\x83S@\x82\x11kG\x14\xc4S@\xd9s\xd4\xadK\xc4S@\xe4z\xc7\x17\xf7\xa7S@d\x08\x8c\xb0\xef\xb0S@\r"\x11\x9c\x84\x92S@\x05\t\x8c\x96\x8b\xb6S@\r\x02\xea\x0f.\xb7S@\x90J\xb6[n\xa7S@`\xb5\xb0~@\xcdS@g\x9a}\xe8\xf6\x83S@\x8e\x95 \x07<\x85S@~a8\xf84\xb1S@f\x00}t\x8f\xafS@3\xe5`\xb1\xda\xa9S@\xb8V\xec\xbc4\xb1S@"\xab\x13\xa90\xb9S@"}\xbc0\x01\xa1S@\x98\xcdxH\x9f\x92S@\x08q\xdb\xa9\x06\xa9S@\x93\xef"0\xa6\xa8S@\x9e\x14<\x9b\xa5\xb8S@\x1b\x15v\xd4\x84\xb6S@\x97\xeap\x10\xe7\xc5S@\xd7vR:\x19\xb7S@\x15\x12s-\xae\xc4S@]\xa58^\xcc\xc3S@X\x02@;\xa2\x92S@\r\xec\x0c\xe8X\xb8S@\xd7\x03\xac\xdd`\xb8S@3\x0f\xc6]"\xb9S@d\xe7\xad\x17,\xcaS@\xe9\xe7Ewr\xa7S@T\xe7\x9d\xf9\xfa\xb0S@F\xf3\xbc\xc3o\xc3S@\xab\x90\x07\x8c=\xc1S@\xdb}Xa\x88\xccS@\x8aHf\nt\x91S@+\x9f\xe5Ba\xb6S@\xdc2~\xa6y\x94S@\xf4\x8c.\xe6\xa1\xc7S@\x85\x1c \x92r\xb7S@\x9b\xac1\xf4\xee\xc9S@\xf5\x9d\x9db\x1d\xa6S@\x1b\x8b\x93.\xc0\xaeS@\x97\xa8\'\xc8m\xc5S@\xe1\xc5?\x9a\xf7\xc3S@\xfeu{\x00\xbf\xa7S@6\x16\x1c3\x89\xb3S@\x85\x81\xae\xc8\x92\x84S@\xddw\x82\xe2:\x85S@\xa7\xf16\x18~\xa9S@W\xfb6\xa2(\xb3S@jp\x8d\x1f\xd3\xb2S@6\x05Q\xc7\x07\xc3S@\x18\xae\xaa \xb2\xc5S@\xd0\xc2\xf3v\xa6\xb9S@3k\xa4\xcb\x0e\xb1S@\xebJck\xfa\xc0S@\xbeq\xb0~l\xb5S@/\x1fp\xd4b\xc2S@\x99\x1b\x83U\xfb\xc0S@\x15S\x1e#\x1d\xafS@\xeb\xd1\xc3\xba\x16\xb3S@xd\x1d\xc6\xac\xaaS@\xbb\xe3\xc8\xa8\x11\xc7S@\xb5P7\x18\x86\xaeS@\xe4\xf3\x08\x14\x90\xc4S@\x81\x94\xe3o\x0e\xb1S@\xe7\xcaD\x10\xe5\xc0S@\x1e"\xbf\x10*\xa9S@\xe8\xa1\xc4^\xbc\xa7S@{T\x17\x7f\xa4\x90S@\x8dl\xd7\xa4\xf6\xa8S@,v2vm\xadS@\xd5\xa8D\xf1\x8f\xcaS@~\xce[O\xad\x91S@S\x03\xd2I\xbb\xbbS@\x05\xd6h\xe6\xf6\xc1S@\xc3\x8f\xc4\xa2\xb8\xb3S@.\x92\xd7\xd3?\xa5S@(\xfb\x83\xef\xef\xacS@\xea\xf76N\xc9\x8eS@=\xae\xc4`\xf6\xb3S@\x87\xde\xb8\x95\xc8\xc9S@v\x0f\r\x02\xe4\xaaS@Y\x9c\x95\xd0\x1c\xaaS@\x19\xb1@i\x0b\xa9S@8\xa5\x1d\xcd\xee\xc9S@\xcf\xc8\xf0\x8f\xf2\xc8S@\xbb[ S&\xaaS@\x942\x19\xf8\x8e\xc1S@\xf1\x08\xcd]S\x87S@\x0f\xe7\xfe\x9a?\xc5S@\xc9\xa3\x07\xbc\xa9\xaaS@"\x02\xb7\xcbk\xa8S@{h\xe7\x8d\x03\xb4S@\x802\xec\x12\x88\xbbS@y\x83Jg\x0e\xafS@\x9e\xe4H-\x18\xceS@\xae\x9b\xd1f\xf0\xc2S@\x8f\xf0\x16\x18\xf5\x88S@\x8ef\xe3\xd0\x00\xabS@[N|\x93I\xc9S@T\xf59\xb5\xe5\xc7S@\xe1.\xfd\x06\x8a\xb1S@\xb5\x91;#\xeb\xb7S@\nW\xbb\xed&\xa5S@\t \xea\xa9\xc7\xa4S@\x12\xf9\xf1\x87G\xb0S@\xd9\x1a\x009\xc0\xa2S@wY\x009j\xcdS@\xc2\x9d\x13\x1f\xb9\xd4S@+\xaa\xe0\x90\x8d\xb7S@\x13\x88\xaf\xf8\xe4\xceS@W\x8c\xd7\xd3\xf4\xadS@_cJ8\x12\xaeS@\xc3\nf\x0e=\xceS@\xe1X\x01`G\xccS@\xeb&7\xbcm\xd5S@>\x0e\xb7\xcb4\xceS@c6\xc0\xd1\x11\xd2S@|\xe5\x89\r/\xd4S@{\xeaRfJ\xd4S@\xf0\xea4\xa0\x05\xb6S@]\xb5\xbe\xb4$\x9dS@?\x95\xb9\x10\xf4\xabS@9{\xdb\x99\x04\x8fS@\xef\x99q\xffm\xa9S@:\xebG\xad\x9a\xb3S@\xbf\xfa/\xc9A\xcdS@\x12\xde\x04\xc2>\xd5S@\xb0i6-q\xcbS@\xa8\xc0$i\x97\xcdS@i\xde1"\xbd\xcdS@\xd8\xaa\r\xbe\xf6\xcdS@\xb3F\t\xbb\xd2\xd3S@M\xd11+j\xcbS@k\xc4\xa6\xb9\x8f\xcdS@\xff\x81\xa8\x048\x91S@a\xf7\xb1\xe1\xf0\xcbS@\'\x1a\xd9\'u\xd4S@\xe8j\xb6)\x9b\x91S@P\xb1\xab\xcf$\xccS@;\xd5\xbf/\x1b\xd2S@\xf2\xbeo\xedn\xcbS@\xa3Z\x8c\x1c#\xccS@B\xeb\x8cD\xed\xd1S@\xf3\x03p\xd0O\xb1S@8;h\xad*\xc7S@Ub_jo\xccS@jv\xd7\xfa#\xd3S@\xd4\xf6\x06:6\xcaS@\xfd\x9f+\xc87\xb4S@85\x0c\xd1\x12\xccS@\xf5\xc6\xd9\xf46\xcdS@\xe9\xc8\x96E\xa4\xb6S@\x9f8\x07d0\xccS@_\x93\xe6\x8cW\xcbS@\xf5\xf4^\x99\x04\xadS@h\x83\n\xbf\x0b\xc2S@.`\xb1^\xbf\xc9S@\x9c\xbb\xe8\xff:\xccS@\xa4\xb8\x00+\xb5\xd2S@P\xd3\xcaV\x8a\xcdS@\xc8\xf48\xa0a\xc9S@\xda/\xc3\xf4u\xcbS@N\xa9\xf0\xcd\xc0\x9eS@\xdc\xf9\xbax6\x9eS@)b\xa6\x95\xcb\xcbS@>-M\xb9\x04\xccS@F\t/\x14\xb8\x9eS@z1\x8d-Q\xc9S@\x88\x9f\x9a}\x9d\xc9S@\x193\x91z\xf3\xcaS@)\n\xff\xb9\x8a\xcbS@\xb8\x88G\xb1\xa1\xd2S@\xf5[__\x0e\xa1S@~0^\xc4\x9e\xcbS@\x01J\xe9\xb9w\xb2S@\xd5>\xbf\xc5f\xcbS@\xfc\xf9\x8eU\x9f\xcbS@w-0\x01\xcf\xc8S@\xec{c\x0c\x11\xa2S@\x89\x01L:\xf6\xa1S@t\xcc\xfb\xc7\xab\xa0S@\x19\xa5k\xb7\xf6\xcaS@J\x9aw|g\xa3S@\xa3\xa8\xd9\x92 \xabS@\xda-\xd3i\x18\x93S@-M\x87\xec\x9e\xa3S@S\x8c\xd3\xfb^\xa3S@C"8\x07\x0b\xabS@4\xde\xc4$\xd4\xc8S@\\\x88\xb1B\xb8\xcaS@\xe7\xb0\xad\xf93\xa5S@ \xd8\xc6\x03u\xb8S@\x0b\x93\x07?>\xa5S@\x93\xbe\xa836\xa5S@J\xf0\x8e\xd6\xfb\xcaS@\xc2\xac;\x19B\x85S@\xe9\x91\xad\xa3&\x9bS@\'\xc0\r\xfdP\xb3S@m^\xff\xf2\xe9\xc7S@\xe5\xde\xae\x01$\x85S@\xf4\x12\x84\x16$\x9bS@\xb9\xad\xcf\x80f\x9bS@\x04p\xc0IJ\x9cS@iU\xd1S\x84\x83S@\xd2\xacP\xe7z\xafS@`\x1f\xcd\x0b\x15\xceS@\x9e\xa9\x86\xcdT\xa5S@3~\x8e\xb3\x1e\x88S@S\x81+[_\xb8S@\t\xd0\x0f\x9d\xd5\xb0S@\xe5)\xb4u\x96\xcaS@>\x0b\n?\xd0\x84S@\xbd\xbaM\x02\xf2\x9cS@h\xaba>\x17\x89S@\xc6\xdb\x8c\xdez\xc7S@O{kIh\x88S@\x9e\';X,\xadS@\x99\x8a\x9c?x\xcdS@h\xe4\xa1\x9c\x8f\xc9S@n\xf9\n0\xf2\xa7S@2\x11e\xd6i\x9dS@\x88>\xac\x03D\x83S@\x05\x15_u\xba\x9aS@\x9fM\x0e\xb0h\x88S@|\xba\xber\xdb\x85S@\xaf\x04\xc9\x1b8\xc6S@-u\xb3\xe1\xcf\xacS@c\xcar\xeaF\xa8S@Y\xbct\x18\xfe\xa7S@w/^p\x12\xaeS@\x1cE\xb33^\x8aS@r8"\x9c\xcf\xa8S@\xf8\x9cl\xb3\xa2\x8cS@\xb4L\xdb0\xb2\x85S@\\8G\x18\x19\xa9S@\xf9\x7f\x9f\xe1\x85\x86S@\x1biS\xe1\xfc\x85S@\xd7\xa4T~\xa8\x83S@tb\xb7\xaf\x8e\x84S@\x0e\xf0\xaf\xd2\x86\x86S@\xc91OO\xf7\xa8S@\x9a\xa6\xd0\x8fr\x87S@\x15p _G\xa5S@\xe0\xd5\x07\xc77\xa9S@\xd4\xc7\x85M+\x85S@R\xb0\xf2\x18\xb7\x84S@\xc6\xb9U\xe20\xaaS@\x13\xc9\xe2\x0f\xd7\xb7S@S\xd0\x86~a\x85S@T\xafe\xf3D\x86S@\x0f\xcfT7\xf3\xabS@\x0b\xb7\x8b\xa0\x06\xb5S@h*\x03n\xcf\xabS@\xed\x86O\xb8N\xacS@\xcdF\xb7\xe9\x11\xacS@/\xf1f\xda%\xadS@RFvg\x90\xc7S@\x14\xc7\xa8\xf9h\x85S@\xafl\x06\x97S\x85S@\x1b{8]\x08\xc5S@\xb8wBc\x9a\xabS@\xf6JWD\x8c\x85S@4\xda0B\xa1\xc3S@"\n\xdak%\x86S@9\xc2\x90s\xc2\xcdS@k\xf2\'\xd3\xa8\x87S@m\xe3<\xa7\xd5\x9fS@\x05\r\x89U\xd7\x89S@]\xa7\xc9\xad6\x86S@\xdb\xcd\x14\xf4\xe0\x85S@\x90$\x86V\x02\xaeS@\x02\xe4\xa0\xb9:\x87S@Q\x17\x03\xce]\xaeS@\xaf0*j\xc5\xa2S@w\x15~^\xb4\xc3S@\xe7Ag;\x84\x86S@\xfdLp\x96\t\xb0S@EN\x85\x19\r\xafS@\x0f\x8cm\x98\x0f\xa3S@\x87\x07\xd4\xfav\x88S@\xba\xd6t\xd7<\x8aS@\xb7U4"4\xafS@\x1a\xe4\x89H\x93\x88S@\x9dO\xfd\xe8\xd9\x87S@\x84\x119\xac\xd5\xa2S@\xa9\x08r?\xb3\xb0S@\t\xb7\x184F\xc3S@-t\xaa\xf4K\xa8S@\xdc\xf5\x86#Y\xa4S@\xcb\xe2\\\x19]\xc1S@j\xfan\xd6j\xb1S@\xbdz6\x87\xb6\xa4S@\xa5\x00\xcbPz\xb2S@\x17\xe9s\x08\xe1\xa8S@nb\xfa \xb7\xa5S@Q\xe9\r\xf9\xd5\xb2S@\x9a\x11\xb5(\xa0\xb2S@S\xa5\xe8\xe1\x02\xc4S@R\x9f\x01w@\xcdS@g\x83\xa9\xc3\xcb\xa5S@\'\x12}\n\xf7\xa5S@P\xad\xa8\'\x04\xc8S@\xe3&\x7f\x82\x1b\xccS@\xf5\xae\xd9g \xa9S@\xa4\xa3\x00\x12\x99\xcaS@=\x94\x8am\x86\xaaS@\xbbR\xc8O\xb1\xa2S@\xc7\xc7\x81Kr\xaaS@1\xe1\x0f\xfa\x9f\xa9S@\xb3_\xa7?\x7f\xc8S@"K\x0b\x8f\xbf\xcbS@\xe9\xc1\xf3\x06\\\xabS@\xa5\xcf>\x01\xce\xa1S@\xc9\x18\x0f#o\xb5S@\xdd\xed\x1a\xa3R\xa5S@\xe0(\x02b\xbd\xaeS@\x02\r\x97ou\xacS@\xc2\x02\xa9C\x7f\xccS@\xa02\t\x02\xfb\xabS@R\xa7pJ\x0e\xa2S@\xdf\xe2\xb4\x12v\xa2S@\x98\xea\xf2x\xa0\xc7S@\x92\xe5\xbc\xa3\x15\xb6S@\x07\x84\x01\x89\xa1\x8eS@\xdaC\xd4\xdb\xe2\xa2S@\xd0\xd1\x00Wd\x8fS@\xa0\xf4\xf2Wr\xaeS@\x17vV\xc6\xbf\xb7S@\xc4M\x91\x1a\xf1\xafS@\xeb\xd5\x8ew\x1f\xc7S@:y\xc8\xe5\x0f\xafS@@(\xa2~u\xafS@-\xe3\xbc<\x8b\xc2S@5\x1a\xac\x17{\xb0S@\xab\xa6\xe5\x01\x8a\xb9S@%\x02\x01OV\xb1S@]kc7\xf4\xb0S@3\xf4\x87\xc3\x92\x92S@$B\xfaK~\xa8S@r/\xfe@\xf8\xabS@_w*\xa4+\xb1S@L\x0cX\x1aY\xcaS@T#f]\xde\x91S@1\x086\x12G\xb1S@"\x13\xc7\x93\x0f\xa1S@ \xed\xf2a\xa2\xcaS@3F\xee\xceA\x91S@\x01\xe4\xc8$n\xadS@\xe8\xc1\x00J\xac\xb1S@:\x14&G\xe6\x8eS@\xf4\xc6\x0e*\x80\xb3S@\xc5\x17\\\xbb\x80\xa5S@\xb8\x1d\x068p\x94S@T\xeek\xc8\xb6\xc2S@\xc6$e&U\xb1S@\x06\x84i`F\xcbS@\xab\xa9\xb8\x1f\xd3\xb2S@\x08V\x1bt\xbf\xb2S@\x96\xab\xeey\x05\xa7S@\xe5\xfe\xff\x9dE\xc5S@\nE\xb4\x0eb\xafS@a|\xa2\x83N\xc9S@\x8aW\xb0\x12\x06\xadS@\xec@\x8c\xb4\x12\xb4S@nT\x01\xe4\x94\xc1S@\xc3\x9eX\x90x\xb4S@C\xbbv\xa5\xe4\xaaS@g\x19)\x8d\x1c\xaaS@\xd2:tz\x9b\x90S@\xd6"\xee\xfa"\xc1S@\x91\x83\xba\x19\xa5\xaaS@\x8b\xaf\xc5\x1e,\xb8S@\xe8\x97\x8c{\xde\xbfS@\r#\xe3~\x18\xafS@\x17E\x83\xbdj\xb3S@\x0eiL\xea\xd0\xb3S@\xa7\xe1\xe9\x03s\xbdS@R\xdf\x02\x03\x98\xb0S@\xa2\x08p\xc13\xa7S@\x1cV\x1a\xf9\x9f\xb8S@\xb9\x95\'\xd9\xa6\xacS@\x1d\xbd(x*\xb9S@A\x7f3\xbbP\xc0S@Q\xce\x18|X\xb9S@:\xbdK\xff\xd2\xc4S@\x00t&E.\xa8S@\x85\x97\x1d\x18\xaa\xb7S@\xe1^\x89d\xd8\xafS@\x0f\xc7\x8e\x13\x87\xa8S@@\x9f\xf1\xd7K\xb6S@\xc3\xc4\xe0\xb5n\xc0S@\x97\xfa\xc8v\xa9\xbfS@\x1b\xff\xdb\xbd\x9f\xc1S@=kd\x1fi\xc5S@\xd3\xc8\xbd\x95\x93\xa7S@\x10\x04\xfe\x13\xe0\xb5S@:`\x11\xf5\xf6\xbcS@\x82\xb3@\xf1S\xbbS@\x8f\x0fH\x9d\xbf\xb4S@\xa9\xf0\x8a\x00G\xa9S@8P\x1e\x19\x85\xa8S@\xb4=\xe0N\xf4\xc3S@\xa6b\x97w\xab\xc0S@G,\xd8\xd9!\xabS@z\xe9\xed\xba6\xbbS@G\xebe\x1f%\xaaS@\xf8%\x16\xd2\xe6\xb9S@XA\xf5\x821\xc1S@\xfdh\x9a\xaa\x8b\xa9S@\x19\xe3\x83\xce-\x9cS@{\xc5R!:\xbaS@,.\xe9l_\xa7S@P\xfd\xc7\xfcu\xadS@\x87\x86eB\xed\xa9S@\xab3lg\xfb\xa9S@G\x996l\xff\xbaS@\x05\xeeVU\xbd\xbaS@q\xb6\x1d\xf3^\xaeS@pr\x8ad:\xbdS@N{\\m\xa1\xaeS@m\x0c\x162\x0f\xbbS@\x0e\x92\x8e\xaes\xb9S@\x82%\xa9`\x8c\xc1S@\xe08+\x96\x1d\xc4S@\x17WZL\xf0\xbdS@ ^1\xda\x80\xb7S@\'\xb9\x06\xd9\x91\xa5S@\x88\x19\xc4|\xb2\xb7S@,\xb9X[V\xc4S@\x8bJ\xbf\xe4\xba\xaeS@\xa5\xe4\x96\x84\xa2\xa5S@[\xackC\x9d\xb6S@\t\xcc\xf70\x1d\xbfS@y\xa8\x80\x04\xf4\xa1S@a0\xc5\xd6j\xc1S@\x9bR\xbcG\xf2\xadS@b\xb8\x1eN\x02\xa2S@\xf2\r\x16\x0f \xc2S@t\xc1\xc4Px\xa5S@\xc2K\xf5g\xf8\xadS@\x12\x96\x9d.\xb1\xc4S@\xad\xd0\x82\tp\xa5S@\xda\x1dJN\x1b\xb2S@\xe2\xf8\xc3\x8b\xf8\xb9S@\xe1[\x95c\xe1\x96S@V2\x90\xc5x\xb2S@\x1875\xa2m\xb7S@\xc8\x04x\t\xf5\x99S@\x988\xa51_\xadS@\x9d\x1f,?\x13\xa7S@\xd3N\xf7"k\x9fS@\xb9\x88#\xdf\x8c\xb7S@mp\x94C+\x9cS@_\xa0\xb8\xc1\xc0\x92S@w-\x8f\xb1{\xb7S@@\x06:/\xf6\xb2S@\x03\x96\x13g\xe5\xc6S@\xa2\xb0\x0b\x1az\xacS@\x80\xaf\xf3\xe5|\xb2S@\x8b\xe5\xa1\xdcK\xb7S@FZ/ \xb7\xacS@\xefv\xc4\x12$\xd4S@\xc6B\x95R`\xd5S@\x06\xd5c\x9b,\xbfS@\x17\xe4\x90c\xe5\xb3S@9&iRy\xbdS@\x90\xf9G\xa5\n\xcdS@fSY\xc4\xb4\xcdS@z\x9ec\xe6>\xd5S@\xa5\x12\xad\x15\x84\xb3S@\x15=\xafs|\xcbS@\xea\x0b\xb0;l\xccS@{\xd9\xad\x19\xcc\xcdS@\xa2\x1f\x81p\xa5\xd1S@\x98\x10GU\xd6\xd3S@\\x\xbe4c\xd1S@\x9b=R\xde\x84\x84S@\x7f\x02\x0f\x97\xdc\xcbS@\xd1\x8f\xd29\xfd\xacS@s\xad\xcb\xbb\x86\xcaS@\xa7e\x9d\x01#\xb6S@\x0e\x83\xe5\xd6\x13\xd2S@\xc4w`a#\xccS@QH\xb0K\x17\xcaS@j\x02\x8c\'E\xcaS@\x05\x9b\x95\xac\xdc\xd1S@/8\x96l\x9e\xbdS@+0\xbb\xe6\x1d\xcdS@\x1f\x9d\x06\xb3\xf9\xd2S@\xd0F\xdd\x93\x1e\xa0S@4\xd6\xbf\xd7\xa8\xcbS@\xf0!(\xb1\x03\xccS@\xcb\xb0\x14\x1f=\xccS@\xdb\x03\xec\xb6/\xd3S@\\&s\x18\x8d\xa0S@oF,Kf\xcbS@~\x8d\x1d\xc5\x9f\xbfS@KAsn\xe4\xbdS@\x9b\xaa\xcf\xd9\xfd\x7fS@\x00\x8d+\xe1\x06\xa1S@9|\x06\\g\xc9S@\xf6\x91\xcd\x10t\xcbS@M\xd5\x9d\xba\xdc\xb8S@\x85E\x0e\x05^\xc9S@(\xe1h\x1d\x04\xcbS@\xb3\xafYi\xfd\xcbS@<b+O\x1f\xccS@\x0b\xcel\xd6\xb5\xd2S@\x15\xcd>\xe5\xfa\xc1S@9\x81w\xb5 \xa0S@\x11V\x98~\xf4\x9fS@\xf8,2Z\xfa\xcaS@\xdc\'+]\x82\xcbS@\xab\xa6\x01\xbaw\xb2S@\x0f\x87\xbcE\xcd\xc8S@l N\x0c\x8f\xcbS@\x8d\x80\xae2\x85\xb0S@\xa6\xce0L\xf1\xcaS@\xf7\x13\xf0\x14\x17\xccS@\x12\x83U \x8c\xadS@a\xc6\x8d\x0c\x11\xa2S@XK\xc1\x91\x9e\xccS@\x92/\xf2V\x04\xcfS@\t\xc5\x15\x16\xdb\xb2S@\xac\x7fu\xe8b\xb7S@\x91I"\xe2\xc6\xcaS@\x9a&\xb1\xc8\x10\xc8S@%y\t7\xd4\xcaS@\xdf\x16%!\xe6\xc7S@\xa9\xe3\xf3Sz\xd0S@\x91\xf4>(\x82\xc7S@cd\xa6\xa6E\xb1S@\xf8-a\x9fB\xc6S@\x06\x82\xacI\x88\xcfS@\x94\xaeF\x9d\xa0\xa3S@;<\xffm\x1e\xaeS@q\x7ft\x9f\x18\xafS@\xcc6[\xdc:\xcfS@9+\x9a\xb3\x1a\xa4S@\xd5\x9b_\xcb~\xb8S@K\xd3\xa5\x82r\xb1S@\x0e>(\xf1\xb9\xa3S@\x18\xd6\x15\x8b\xf9\xc6S@[F,\xdd\xfe\xcbS@\xe6\x10bCD\xcbS@\xa5\xb5\xbe\x850\xa5S@OC/O\xad\xa4S@\x19?/\xc5W\xcaS@\x07\xc0\xc7:\xae\xcdS@\xfb\x18BZ\xae\xb7S@\x8fc$2\xdf\xb7S@ 57\xaa1\x91S@~\x90&\x96\xaa\xa5S@\xf8,b\x0e\x8f\xaaS@\x0e.\xd7+4\x85S@\xb3\xd3\xc6\xf9N\xa6S@\x9f\xa6\xaau\xa3\xc3S@\xe3\xf8\xa7S\x84\x83S@\x90\x83\xa7\xcdA\xa3S@\xa7g#\xedR\x9cS@\xc7Y\x90\xfb\x7f\xb7S@\x01\xa4e\xa1\x9a\xccS@\r\xf7:\xb8%\xceS@\xf7\xcc\x1b\xe5I\xa5S@\'\xa9\xb6r\t\xc3S@\xda\xd6*\x18\xf0\x9cS@\xec\xcf\xcc\xa78\xc9S@n\xbbq*\x9f\xb7S@\xcb\xae\xef\xcf\xaa\x92S@\xd2X\xa4\xab\x93\x88S@"B\x7f\xbb\n\xc4S@K6\xdav\xbc\xa7S@\xe3\xb6<8w\x88S@M\xf4*Z4\xb5S@\xc63\xefSu\x9dS@E\xc4\xed\x86\x99\xa8S@\xf1\x9e\x14\n!\xccS@65\xed.,\xb6S@\xe4\xaa\x10\x9d&\x87S@\xc4\xe3\x02\xcd\x93\x94S@C\xb9\xd7\xa8\xd3\x85S@4\x90\xa6Rn\x88S@\xd5\xd6c\x8e\xde\xb4S@)!9\xb2\xbd\xcbS@\xf5R\xed\xed&\x89S@\x99\x0e\xda Q\xc8S@\xa2\xc7\xb8\xc1r\xb8S@\n\xf3\xa9\xa7,\xb4S@b\xe2\xf8b\xd2\x89S@\xac\x896r\xbb\x85S@k\x9a\x16\x9a\x9e\xc7S@\x02lRqZ\xcbS@\xc6\x8e\xca\xb3j\x83S@)\x11\x81l\xfe\xb3S@a\xda\xed]\xa6\x83S@\x0b\xe1\xf50A\xa9S@\xa7\x18\x18Z\xd8\xc7S@\x1cU\x8a\xdc\x8b\x86S@t\x04\xbeU\xf5\xa8S@\xc3\x85\xcfE\xa4\xa9S@\x8dJ4\x15\xbd\x8aS@\x84<C\x82\x89\xc2S@\xa5t?\xc2\xeb\xc0S@3\x19\xc6\xbb\x04\xc7S@\xde\xb0K\xc8\xeb\xcaS@YT\x83\xcc\x18\x85S@\x07\xbb\xa6Z.\xbaS@\x88\xc9\nhH\xc7S@\xae\x12\xf7T\xdc\xa9S@,\xc6\xa1,\xe0\x85S@\x85\xbc:C\xfb\x84S@H\x13=\xf8w\xadS@\xfb\xcd\x1b\xa8\x93\xcaS@\xdb\xb2\x1e\x85\x9e\xcaS@O\xa6\x8d\xac\xbc\xc2S@+\x00\xb1\xf9\t\xaaS@1x\x91\xfb\xaa\x84S@\xe9\xbb-\x81\xe9\xb3S@+o\x1aw@\xbbS@, c\x982\xabS@\x0b9 \xf5Q\xceS@S\xb2\xd8\x9a\x8d\xc1S@L\xe2qj\xda\xbfS@\xba\xf0\x85\x82\xd8\xa9S@\xe9\xbe5A\x8d\xb1S@\xc6O\xd8%\x11\x86S@\x15\x0f\x06\xc5\x96\xb8S@@,\x11 j\xb8S@S\x1f\xb9\xc2L\x86S@\xdfc\xd7.O\xc1S@\xff\x81p!\xb0\xc5S@\xfd\xe7\x18{G\xacS@\x88X\x82\xcc\xa3\xb0S@R\xfb\xe3\x03\xfa\xb0S@\xe5\xc7\x9fd\x85\xb0S@\x95\xd6\x1f7\x89\xacS@\xdcv\xa5\x1b-\xabS@4R#e\xec\x9eS@\x046\x90\xcdG\xb6S@\xc7qC\xc1\x14\xbfS@\x92\xa2\n\xa4y\xc0S@\x8a\x0e\x0b\x8b\x12\xc4S@\x18*\x88\x87n\xc5S@/\t\x80\x10\xf5\x89S@Q\xc4\xeb\xc4\xe2\x85S@\'\x84\x0c\xff\x97\xb0S@*\x0b\'\xcb\xba\xc1S@i?Q,M\x85S@\xf4\xdf\x8c\xbe\x10\x94S@\xb2\x9d!\xf8A\x8aS@\xb7\xb8\x8a\xe3\x1e\xc8S@\x96\xd5)\xf4\x19\xadS@U\x1d\xe4\x83\xa7\xadS@$Lk\xb7\x88\x85S@\x1c\x89P\x07\x9a\xc3S@v\xc9\xe5\xa4\xdf\xadS@\xbf\x91\x83Z\xb3\x87S@\xb7u\xc0\xd5&\x86S@g\xc8-8\xcb\xadS@.>\xe4PH\xb6S@\xb6\xe2\x04\xbb\xe3\xbfS@!\x1at:\xb5\xaaS@\xa8\xbd\xb0\x16\xfc\xaaS@\xbf\x0f\xa4\xa7"\xc4S@\xeb\xdb\xef\x9b\r\xbeS@\x19r\xa4\r#\xc4S@Xk\x1eX\x9f\xbaS@k\xfa\xe2\x02\xec\xc0S@\x05\xc7\x8b\x80\xdf\xb5S@\xea\x8e\xac\xc61\xc1S@j\xa0a#\xab\xa3S@\x94\x8d\xb3\x9f\xde\xb5S@\x9a\x88\xa3\xa7/\xc4S@\x8e\xa46%\xf2\xa2S@\x10/\x07\xd6\x17\xcbS@\xc0\x0cb\xa3u\xa9S@\x8f=\x12\x9cl\xc1S@\xd7g,\xf7\x8d\x90S@I_\xd1P\\\xc3S@D(\x84\x19\r\xafS@\x12\xc2\xc2\x1a\xed\xaeS@)\x98\x0c\x01\x9f\x8cS@\xd6\x03)\xa5f\x88S@\x9f\xb7\x07\xb6\xa5\xb4S@\xd6\x80d\x92h\xb0S@E$\x86\xd9\xe1\xb6S@\xb9\xaf\xaf\x11\xf9\xaeS@\xb0L\xb8DC\x8aS@T\x04\xda\x1e\x07\xa9S@\x95\x84\x94\x08\xef\x88S@}\xdc`\x9b\x88\x88S@\x152\xef\xa9Q\xafS@R\xfc\xf4\x96<\xc3S@-\x93.\x83,\xb0S@\xf7\xc8\xdd\x89I\xa4S@\xec\xa7\x1f$K\xa5S@\x83\x7fo\xd6\x1a\x90S@H\xf4\x88I\xc8\xa3S@hT\x80\xcd\xa2\xbdS@\x95\xa8\xf6\x84\x9c\x8fS@W:?|\x00\xacS@dl\xecf\xdc\xaeS@\x16[\xce\x0f\xb3\xb3S@m\xea\x81\x1e\xb9\xacS@\x87\xdc\xd1D\xd8\xacS@\x12e\x9a7\xcd\xa7S@\x8d\x97,R\xd8\xabS@\xb3=w\xdc\x94\xc0S@\x18\xbfzw\xa7\xb2S@\x18\xe4\xa4\xfd\x0c\xa5S@\xee\xb9\xcd\xb1\x1c\xacS@\x82\x97\x14w6\xbaS@\x8d\xf2u<\xd1\xa1S@\xe8lc\x02\xe8\xb9S@e6{S\x00\xbdS@\x95B\xdb\xd7\x93\xbfS@_\x1dy\xe6\xcc\xbfS@L\xc6M\xa6D\xb8S@G\x06\xb9\xa0W\xaaS@\x066\x91\xac\x95\xabS@\xa4\xc0\xae\xc2\xd8\xbfS@\xa9\xe1Pqz\x94S@\xe0_\xf2\x96!\xabS@f\xf6\x03\x19\xd7\xb2S@\xfc\xad\xa0r"\x92S@R\xdfm\xc8\xf1\xb7S@\xfc\xeb\x9b\xda\x97\xa8S@\xfb\xe20]\x1e\xa9S@\xf3\r\xefg\x14\x9fS@Bp\xb5A\xd1\xabS@\xd7K\xd9\xdc"\xaaS@B9\xa0#\t\xacS@\x10\xd6\xb8o\x88\xaaS@_\xf0\xb9\x96\x92\x91S@\xa2\xd1\xa7\x84\xaf\xbaS@\x0c0Vt\xe9\xafS@\x19\x14\x93n\x03\xb1S@\xfe9\xd1\xf0\xc4\xabS@\xa9\x9f\x82\x19\xee\x8eS@\xd5A\xc2:\xac\xb1S@\xd4b^\xd4l\xbdS@\x1d;\xd1_m\xb7S@}\xfc\x87 =\xa6S@C\xf6\x03\x99\xf3\x8eS@\xea\xa4\x89\x0e2\xa3S@\xb3k\xba \x95\xa9S@\x10\xb4}\xf9\xc1\xa9S@\r\x00\xab>\xa9\xa5S@4Ax\xd2H\xb1S@\xd6\xd4o\x1b\xee\xabS@\xc6r\xf7\x11\\\x90S@\x99a\x8bm\x86\x91S@%\xc1\xff\xc1k\xb6S@#,Z\xc6\xad\xb5S@\x10\xf32\xc9V\xadS@\x8at\x98%v\xaaS@\x19\xbea\x047\xb7S@\xe7m#\x1b\xe5\xb5S@\xdb\xc1\xef\x84\x92\xb1S@p;\x91\xefs\x8eS@\xcdJ\x0b\xa8\xe7\xadS@Qll\xa2\xce\xb0S@\xf05j\xda\xef\xa4S@\x0b\xbbl9&\xa5S@\x17\x17Bx3\xb6S@\xe5\r\x82\x17\xb2\xb1S@f\xe3\xf1\xf3\xb3\x8eS@|Y\xde-L\x90S@(\x99>a\x93\x91S@\xc2\xf3\xc7\xaf\x12\x92S@9\x95\xfa\xd1\xae\x8fS@\xb2m&l\xaa\x8eS@\xe3\x8e\x15\xe2\x04\xafS@\x9d\xa2\xb01\xfc\xafS@}S\xc6\x8b\xb3\xb7S@\x01\xf9\x8a9\xef\xb1S@\x95\xca\xdf\xce\x06\xa2S@\x1cX\xf1\xa0\xa5\xaaS@\xa1\xb1\x9c\xba\x8a\x86S@O\x9c\xb9\xf2\xeb\x86S@\x81c\x8f\x13z\x83S@q\xca\x92_\x94\x84S@R/\xeb\xa8\xab\x94S@\xc5_\xc2\xfb\xc8\xc4S@\x94\xbd.&e\xafS@8\x1d\x8e|9\xc2S@\x15!vd\x11\xceS@\xf4\xe5X\xb3\x7f\xb7S@u\xc6\'G+\x86S@\x02\x9eI\xc95\xacS@\x18c0\xd3\xcf\xd3S@P\xb3\xd3\x15\xe5\xb3S@\xe2\xd4\x7fW\xe4\xa7S@p\xfaq\xbey\xacS@\x9ek\xa8F\xcf\xcbS@\xc5\x08f&\xb7\xccS@n\x02j\x05\xf9\xd0S@\x107\xbd\xab\x1c\xd2S@;\x8d\x81-\x85\xccS@\xaf\xc1\x81\xa1\xe7\xccS@"0\xb5\x1e\x0e\xcaS@\xff\xf2\xb2\'E\xcaS@\xef\xe7\x86_\x16\xd3S@\x1c5\x12!B\xcdS@ \x15H7A\xccS@&\x02\xe5\xe0u\xcbS@\xdf\xa4\x91\xdd\xd3\xd2S@\x11C\xb9\x0f\x93\xcbS@o\xad\x1at\x06\xd1S@w\xf8{\x18\xcf\xa3S@\\\xfe\xb9\x1a;\xb8S@h\xfcq\x1f\x99\xbfS@T\xc1\x1f\x0b\x07\xa3S@\xd6q\xa7Cd\xc9S@BR{\xa8\x1c\xccS@\xd1\xc6\xcfl\xf2\xcaS@$\xd5+\x9d\x8e\x94S@\x85,F\xa8.\x85S@\x16\xd4%\x12\xd2\xc8S@\x08\xa0vF.\x90S@\x9a\xe5\xbe\xe0\xe4\x91S@\x9f\xefz\x92\xc3\xb0S@\xda\xe44\xfb\xf7\xd0S@\x9a/\x87\x1e\n\xc8S@E\xe7\n\xc1\xd9\xadS@U\x9a\xaaE>\xb5S@Vr\xc2\xc7\xbf\xadS@/\x90\xe4N\xa6\xa3S@ \xa8d\x86 \xabS@V\x80C\xca\xc4\xcaS@\x8er\xc8\xd9\xa9\xcdS@\x82\x84YPY\xd0S@\xd9\xd5+\xf3\x85\xadS@\x03\x9b\xc6\xde\xc9\xacS@\'4\xe2\xd7\xba\xcfS@n`\x0b\x1bm\xa7S@\xe0\xc1[\xf9 \xabS@\xa2\xfeQZ\xe3\xabS@&\xef\xbc\x7f\x89\xa4S@+\x99\x12hx\x98S@\x16i\xf5\xf8\xe2\xa9S@\x06\x9ct\xd4\xa1\xa5S@\x1fw\xf8K4\xa6S@\xa5w\x1b\xf6P\xcfS@\x91i\xe4a\x94\x88S@\xcbG\x19A\xe0\x84S@\xdfM\xf2\xc4v\x9cS@\x93\x10`\x03d\xa7S@x\xc1\xc8\x17\x04\xa8S@y\x05\xd2\xb9\xcf\xa7S@aq\xe0\xc5\x82\x9dS@\x11d\x08_\x12\xa8S@q\x98|n\xf5\x85S@d\xe1\x7fv\xd8\xa8S@\xde\xeb\x89w\xbd\x83S@B\xad\xab\xe8\xd3\xa9S@\xdf\x06o\xb7\x02\xa9S@iyt)\xae\x86S@\xe1\x07\x88\xe0e\xa3S@$\x01\x16\xa2\x04\x85S@\x84\x94\xae\x0e\x0c\xaaS@\xe6v\xe7|\xe5\x85S@L\x82g\xa8Q\x88S@\x06\xca\xee\xa2\xc1\xb5S@\xd0\xc9\xe2\xc4=\x85S@\xb6ri\xd1\n\x86S@$j\xcf\xdc\xc4\xadS@U\'\x8e\xc5\xed\x89S@\xa1\x04\x10\xc0q\xaeS@Q\xe5\x95\xe2>\x9eS@d\xb8gX=\x86S@\xf3\x85rU\xde\xaeS@z\x99\x04\xb1\xd2\xaeS@"\xc3\xddD2\x8aS@`\xe7)\x80\x90\xb0S@\xa8\x9c\xb0G\\\xa2S@7\x91\xa6D,\xc5S@\xc3\x99\xdc\xe5\xb3\xc9S@U\xadE\xcc\xe4\x88S@2\xdbSl\xc3\xd0S@\x18?\x7f#=\xb7S@\xed\xafW\x96\xba\xa1S@F\x9f`\xbb\xd4\xa9S@\xfb./\xe0\xb2\xa3S@\xc32\xd2\xc9\x06\xabS@\x94s\xa4\x97\xc8\xa2S@\xf5M\xbd2\x19\xa3S@\xcf\x1bU@9\xb5S@\xae\x9a\x02\xdca\xadS@\t\xfe\xd1*\xc4\xa4S@"-\x007\xf5\xadS@\x8c\xb8\x7fw\xbe\xa2S@\x8a\x82\xbb\xe1\x0f\x90S@\xb6gE\xea\xb0\xcbS@\x070\x14\xf86\xbaS@`@\x9f\xea\x1f\xb7S@\xbd=2+\x88\xa4S@\xceo\xf1\xcd}\x92S@\x82/\x9e1V\xb1S@^\x93\xbf\xb9x\x92S@3N\x00\x9e\xd9\xafS@n\x9c\x9d_\xfc\xa9S@\xcd\xfa\x04\xee{\xa5S@bk\xfc\xec\xad\x94S@h\xf5fL*\xafS@\xe5\xa1\x1d\xbbs\x8fS@-\xa0\xc4 \x9f\xaaS@\xdcQP\x1cu\xb3S@\x87\xad\x11\xb4p\xb8S@\x0f[\xfdk\x95\xa7S@\xd3%\xf56\x85\xb7S@\r\xf6\xbd\xf1\xa9\xc7S@U\x95b\xebF\xb8S@j\xb2\x13/\x9c\xa9S@\x95\xf3N\x1fb\xb7S@\xdfs\xdd\xa8\x95\xa5S@\xec\xb4\xab\xd3\x92\xb7S@/p\xfd\xbe\xaa\xa5S@\xf5\xec\xc3*M\xa6S@\x9b7\xbd\x02\xd7\xbaS@?fV\xec\r\xc4S@\xa3qg(\x9d\xc1S@H\xdc\xee>H\xc7S@e\x13\xdd\x83\xb8\xc1S@\x00.\xe6\x08w\xbbS@\x01\xad\x17y\xb6\xc0S@+\xf29:|\xadS@\xc1\x12\xc9\xc6T\xc3S@Sjh\x0b@\xafS@\x8f<\x9br\x06\xc2S@Y U\xd6\xd4\xc2S@D\xcbSQ\xd4\xbfS@\x95DV\x8a\x97\xc1S@\x13z\xdd-\xa4\xc0S@M\\-\x17.\xc4S@\x8c\xec&?\x08\xbeS@\x11b\x16\xf8f\xacS@\xac\x84\x9bi3\xa5S@8\xb9y)\xa3\xbdS@>\x06bd-\xc1S@\x1d\x8d\xb0\xacF\xaeS@\xd11Y\x9f\xbb\xacS@\x89h\x7f\xa0\xce\xbfS@/\xd3\xd8\x98c\xbdS@p\xf5\xc2\x89!\xadS@\xeaq\x1dE\xa3\xa8S@\xf8}X\x1fs\xc1S@\xa4\xe4sK=\xa8S@v\x1c\xdc l\xccS@U\xe7\xae\xde\xbf\xacS@\xadk\xb9\x00\x04\xa9S@\x9d$A\x14&\xa9S@\x07\x8ds\x80\x1b\xb8S@\xce#aH\x8f\xcaS@y\xe0\xcc\x0e!\xc8S@#\xc42\xc7|\xb2S@l\xcd\xfa,\x8a\x8fS@Z\x07S\xb2\x9d\xb0S@\xdfT\xe3b"\xc4S@R\xd6\xa9\xf8\xad\xc5S@/\x92\x1f\xe0L\xc0S@@w:K*\xb2S@\xc6\xaa\xd2wc\xb6S@\x85\x89\xf8_\x02\xc9S@\xc9\xda3\xb6\xa5\xb4S@\xc8q0\x87\xe8\xcaS@\xc0\xe4\xc8\x81\n\xc4S@\xd8\xc8c >\x8fS@>Sg\x99\x80\x84S@\xd0\xf2\x9e\x03\x7f\xc4S@G>\x06\x8e\xfb\xaeS@\xb3\xbf\\\xcb\x07\xafS@)\xac\x1c\xf5\xe1\xaaS@b>\xd7\tH\xd1S@\xa7\xc2_\xcc\xda\xa7S@\xc9\x85hPK\xa9S@\xb3\x1e\xc8\x1a{\x88S@\xd1\x12\xfbf\x98\xceS@\xc3\x18=@7\xcfS@QQz\x91)\x86S@\xcf\x98\x84\x9bL\x87S@\xc9\xca\xe5\xe9\xe1\x85S@x\xd6\xf37t\xcdS@\xc9\xa6\x17D\x11\xacS@\xae\xdc\xa5\x8e\xfd\xc9S@\x9a_m\xd9\x8a\xceS@k\x9799\xb6\xb2S@\x04\x9c\xd8\x8f\xc7\x96S@\xf19q6]\xd2S@_\x12\xf8#\x0b\x87S@8\xb2\x1bj\x12\xa8S@47W\x12\x99\x84S@zU\xa6 \x9c\xb9S@\xe6\x8b\xa6\x1f\x8f\xcaS@\xe4\xc7\t\xac\x05\x84S@\xbc\x8d\x9a\xe2\xc2\x86S@\xa7?\'xt\xcaS@\xfd\x94\x9d\t\xcf\xa3S@+=^\x9f\x1c\xccS@7@\xda8*\xb0S@p\xc8\x19\xab\x0c\x8cS@[\xd5\x84n\x16\xa8S@O\xcbj\\\xbe\xa3S@6\xa1\r\xa4E\xa1S@\xc9\xf9\xe4\xd6\xa9\xa3S@\xe3\x01\x92\x93\x8f\x90S@\xb6\xf0ys\x18\xc8S@\xfeD\x1b{\x91\xc3S@G\xd8\xde\xf0\xec\xa2S@\xac;\xfa\xe5\xf5\xbdS@\xb1\xff\xe0\x05\x94\xccS@@4\xed0\xb1\xb4S@\xb5\xa2\xa5\x8e\n\xa7S@\xf0\xb9\xb6K\xad\xbdS@\x0e\x05\xb8\xf3\n\x94S@\x01o\x8d\xf4\xad\xacS@\xb3\xeb\x19\xf6~\x91S@Tx\x05\xae*\xa8S@\\\r#\xdd[\xa9S@d[\x82N\xc5\xa6S@\xc7\xf4\x82\x017\xbaS@\xe3\xd9.\x9f\x00\xa6S@\xb9\rQt\xec\x8eS@}\xa4\xff\x14\xb4\xaaS@Px\xfd:\x17\xcdS@?\x18R\xdc\xc7\xadS@\xde\xe6\x85\x18\xac\xbeS@H\xaf\xe66\x82\xb6S@\xa8\xddj\xe6\x93\xb6S@\xfc$/oe\x88S@\x8b\x9e\xbd(-\xacS@\x01\xf7c3E\xcbS@\x08\xc6\xe8{\xe3\xccS@:\xb5,d\xe4\xa8S@\xdcv;\x11\xf6\xa2S@I\x9d\\\xdf\xa4\xb5S@\x01aOJ\x06\xa5S@\xca\xe8\xe4\xfa,\xacS@\xb1\x17\xd1\x94"\xc3S@\x81\xa1\x10iq\x85S@\x1c\xc5\xa4&\xc2\x90S@PH\xf4N\xcc\x9aS@62^\xd9\x93\xcaS@M\xee\x03\xe4L\xa6S@\xf2\x0123\xd1\x83S@\x19\xd2\'\xb5L\xc5S@\xdc\xefx#6\xa1S@\xb1\x05\x00\xa8\xd2\xb3S@i\x84\xebd\n\xa2S@D\x1b\n\x19\x12\xbbS@\x8d\xf6\x8a\x1a5\xacS@\xa5\xc2\x19\x19N\xcbS@#\xa4\xc9\xcb\xa6\x8cS@H\xe8\xc9S\xf6\xbaS@Zc\x9d\x8fL\xc3S@\x87\x1f\xe40\xa5\xafS@\x90\xeb\x92\'\xbc\x97S@\xa9# \xd8L\xa7S@\x92\x93z\xe3\x98\xb8S@\xd8\xa5-b\xcd\xc4S@\xa2>st\x04\xb8S@^\xbc8&\xb5\xbbS@\x7fx\xe5\xc8\xe0\xaeS@h\x7fI\xb9R\xafS@r\xf4\xff(\xfb\xc0S@\x99\xc2\x8c\xccN\xaaS@:\xc9\x96s\x86\xb6S@\xad\xb0\xb4%\xba\x90S@\xfd\x934\x16\xf0\xa6S@\x14\x9c\xa4\xdb\x9e\xaaS@\x15\xc8\xda\xa6W\x86S@\x17\x00\xaf\xa8\x94\xaaS@kx\xc0\xac\x1f\xadS@\x03W0*@\x99S@e\xbd\xf5\xa2\xc2\xd1S@\xb0\x885\xc7;\xccS@"=\x01\x8ce\xbaS@\xf4\xab%\xcex\xcbS@\x9c\xf5\xe5r\x8b\xcbS@\xb8\xad\x94\xeaO\xd2S@\xa9\xec\xaa\x9a\xf6\xb8S@t\x8b\x1a\xd8>\xbeS@\xc3\x0e\xbc\xb2\x12\xcdS@\xba\x85\xde18\xbcS@+SH\xf0\xa1\xc9S@\xaf\xdc\x0c\x98\x8d\xcbS@e +\xab\xe4\xbbS@\xfd\xdd\xb2\xc3:\xcaS@\xef\xc0\x8a\x0f\xdf\xc8S@>be\xee\xfd\xcaS@\xa3\xe3!\xe3Q\xaaS@m\x9f\xd5 \xeb\xa2S@\xec\xa1`\xc3\xa2\xaeS@K<=\x82\xe3\xc8S@\r\x83yK\'\xcfS@\xc0.G\xcf\xbf\xcaS@D\x0e\xb2\xa0\xff\xc7S@&\x0c\x89\xfe$\xd0S@\xcd\\,\xe0c\xd0S@ck\x87+\x12\xb9S@\xe6\x93L\x0ef\xcfS@\x02\x04.Sg\xa3S@\xe7\xfc\x08\xe9v\xa4S@\x0f\x97\x92\x0b\xd6\xa4S@y\x01\xc2\x0e7\xa5S@Dg\xfb\x92F\xa6S@\xb6\xd40R\x11\xafS@\x17\x90X\x15t\xa7S@\xc7\x19\x89B/\x84S@\xa4\xbf\x03\x0c\xe3\xa8S@8i~\xe1\x9a\x87S@2\x9e\xe4[R\xa9S@\x1c\xe3Rh\xad\xc5S@\xf82,F\x12\x86S@\xad\\\x84V\x05\xa9S@\x1a\x02\x11\xfa\xa0\xaaS@\x9f[Y\xa5s\xb7S@\xeb\xc2K\xe8\x13\xaaS@\r\xd3\xab\xb1 \xabS@\xbb\x9fz\xd7\xe2\xaaS@Z\x8a\xd16@\xacS@\xc6\x8d \nO\xc5S@8\xcbp\xee\xa9\xcdS@%\x81\xb9\xf6\xe5\x8aS@\xd4r\x14\xe1\xc8\x8bS@ \xf8x\x01=\x8cS@\x02\x06\x00\x1e\xe0\xadS@\xb7O\xdeKZ\x9eS@\xcb_\xd3\x83n\xaeS@\xc3\xff\xc88\xfb\xa2S@2\x92c\xd2\x90\x8aS@\x92V\xa9!\xe0\xaeS@5\x12h+\xa8\xb0S@R<$H\xca\xb0S@\xab\xcaU\xf0\x93\xc3S@#Q\xd7\xd2\xc1\xa3S@VA\x14\x91\x98\xb1S@\xe7\x97\xc4\x8a\x1b\xa8S@\xfaR\xcf\x0b\xc2\xa3S@\xb9\x9b\xdd\xdb\x19\xcdS@\x99\xb8\xc8\x98\xd5\xb2S@A*\xe9\x03\xd2\xa9S@}\xaaV\x85\xd4\xa5S@\t\x89\x1f)\xf4\xabS@\x16\xce\xdc\xf7v\xa5S@\'.:8\xcc\xa4S@l\xdc\x93\x8c\x00\x8fS@\x88\x8c$\xf8\x90\xb6S@7e\x98%u\xa3S@\xc8\xe9\xa7\xa0T\xafS@zqHn,\x90S@J\xf2\xf0\xf0\x90\xaeS@\x9c\x00\xd3Y\xbf\xafS@\xcc\xc7o\x0ej\xacS@dn\xcc\\\x10\xb1S@\x80\xdch\xc8O\xb1S@\xffMr\x1e\x94\xa5S@\x8f\xd5\xe7\x07\xa1\x92S@E\xa0\xebE-\xafS@/\x04\xaeU\x14\x91S@[2X\xf5\xe5\x93S@\x0b\xba\xd9\x80"\x92S@\x95\xb0\xb5a\xe6\xb7S@\xa8\xa7T}\xa9\xb4S@\x0f\xfd+\xc5\xfc\xaaS@\xdb_h\xad\xb1\xb8S@S\x1d\xb5\xa0(\xb4S@\xac\x9b\xeb\xed\xcd\xc7S@\xcbhH\x8b\x8c\xb7S@\xf64\xf0\x078\xa7S@\xb2i]}k\xb8S@\x95T\xd0\xe5j\xb9S@g!\x04\xdc\x82\xa8S@i8\xa9\xc0\xc7\xa7S@X\x922\xdc\xb9\xbaS@\xdc\xb3JT\xf4\xa7S@Kl\x91E\xa9\xbaS@mM~\xd8\xf5\xb9S@\x1c\xa5\x0b2\xc7\xbbS@b\xea\x07\xd6\x1e\xc7S@\x85\x18N\x91\xef\xb7S@!\x02\xdb\x9e\x7f\xcaS@1\x11\x17\xedr\xadS@\x12\xcd]-D\xb7S@\xcd\xa6X\t\xd4\xb4S@G\xd2\xc1s\x16\xc2S@7%\xb1\xf3K\xb3S@\xa4J|\x18m\xa2S@\xf1\xc9\xea\xe8\xa2\xbaS@\xa0}:\x18\xc9\xacS@&\x00\x10\x8ad\xbbS@@\xa4\xf6\x11\x97\xc0S@,\x8f\xe8\x0c\x86\xb6S@\x1e\xa1\xb9\xe6[\xacS@y\x9c\xe9\x90\x15\xc1S@[}\xd1oR\xc0S@_%\xeb\xdbJ\xa5S@\xe94r\x89^\xc0S@\x0c\xdb\xb9\x1fR\xaaS@4\x1eC\x17\xbe\xc4S@M\xf4\xdf\xa4K\xacS@\xe1\x97j#\xd9\xbfS@\xc9k\xf2F%\xc3S@\xe1\xcfJ\xd2\xb9\xa9S@9\x8e\xcd\xf5L\xc1S@\xb1]\xe6L\xd2\xbfS@i\xb2\x04\xde5\xc4S@g=U)\t\xc1S@\xa2\xd1\xa8\x12R\xc3S@\x08\xfb\xd0\'E\xc0S@"\xad\x994R\xc5S@\xe3\xac\xa5\xbb\xc0\xc0S@\xd5SI;\x02\xa7S@}m\xc1\xa0\x10\xc4S@\xfe\xf1\xfb\xb7{\xc0S@g\xf3%\xfa\xa7\xb0S@\xfa\x1aUc\x93\xc5S@\x8c\xc2\xcc\x00d\xa9S@\x0erxt\xee\xc9S@P\xd23\x86\xcb\xb5S@\xe6l$\x06\xf5\xc4S@\xaf\x7fp\xadD\xa9S@\x1d\xc39\x16\xf0\xa6S@Bl0\xad\x8f\xacS@N\xa1\x9c\xe2\x0f\xccS@\xce)93\x0c\xa6S@\x98\xddXE\x89\xb3S@\x08l+\x03\xbf\xacS@\xd2R\xc0\x05\xe6\xb7S@\xb4\xe9Zw\x9f\xccS@$ez\xac<\xadS@\xb3\x8bOj\xf3\xadS@0\xd0.\x07\xee\xadS@\xa6\x97\xd8\x8f\xe3\xa3S@EE\xa6\xa1\x84\xcbS@\xb9Y=\x936\xccS@\xca>\x03\xf3\x1f\xcaS@w\xb3k\xe3\xcb\xb6S@\x89\x9eA\x04)\xadS@\x01_?\xa7\x91\xa9S@\xc6\xc1\x9aQ\xef\xa8S@\xb5i6\xad\xe2\xa7S@*1:Ux\xceS@^\xb1\x19\x83\xb8\x87S@\xb6H\xadD\xb6\x83S@%\x0fG \xab\x86S@ \x15\xf6\xe7\xd2\xa9S@\xa8-m\xff\x10\x86S@\xeb\x1e\xd9\x1a\x8b\xaeS@_\xf6\x1f\x7fG\xb7S@<\x80\xbc\xdc\xed\xacS@\xcb\x87.\xc1o\xabS@\x8a\xb4\xaf\xa0t\x87S@%\xb4\x91\xf7\x10\x86S@\x9c\xaa\x1b\x9c\xe3\x85S@\x19V\xd6\x9b\x84\xafS@1\x1b\x86\xb5l\xaeS@\x93C\xef\xc23\xa9S@W*\x1e~\xc7\xa2S@\xfd\xc4\x1e]\xee\xa8S@\x0e\xc82\xc0\x0c\xa2S@p\x8f{0\xc7\xb6S@e^\xe6\xaeB\x8eS@\xca\xf0o\xd3\x8e\xb6S@p\xd0\xe3s \x91S@\x8a\xf5\xfc\xe2&\x91S@\x82\xdcE\xb0\xf2\xb6S@~\xa5Yx(\x94S@\xff\x19\xfcZV\x8fS@\xa2\x15\xc1\x01\x19\x8fS@\xd6\x85\x08\xbe\x0c\xccS@\xcb\x08)\xb7\x0e\xb2S@\\\x18\xdf/\x9f\xcaS@1n\x12_\xc4\xadS@k\x90\x9a\x9b\x9d\xcbS@\xba*K\xcd-\x94S@\x92\xc2]\xec$\xbbS@X+|\xf9A\xbbS@0\xd6\x9c6\xe1\xb6S@\x167J\xec\xc0\x92S@\xdfb\xd7\x83?\x91S@D\xe9\xab=5\xbaS@\x8eX\xc9\xae\x90\xb7S@\x87\xd8z\xc3>\xb5S@e\x08&\x89\xd9\x92S@\xaf\x8f\xd1\xce\xb4\xacS@\xfa\xe3\xfe\xaa\xaa\xc1S@\x95\xf6>\xcd\x07\xb7S@\xae\xe2+\xbd\xed\xacS@d\xc4\xe8\xa42\xd1S@\xf8h0\xad\xbc\xb4S@\xf8W\xb4t\x99\xaaS@\xcaq3\xb59\xcbS@\xd9\xe6 %\xf6\xc2S@\x88tM\xcc\xda\xa7S@|\xea\xd3\xef\x0e\xccS@K\xe2v6\x0e\x92S@\x13\x9f1Q\xf6\xb7S@\xd2+\x03\x9b\x9e\xb2S@\xce\xad\xb1\x9c\xc9\xc1S@\xd1\x1f\x03\xe4$\xacS@\xf4J\xff\x7f\xa1\x9eS@\xd7j<r`\xc1S@\x82f3\xfc4\xafS@\xa9q\x1a4f\xaeS@0\x1a\xd4-a\xb0S@\xbc[\xcfBj\xb8S@\xe1p\x86\x993\xc8S@\x91\x9c\x9c\x94\xe3\xacS@\xd6X\xbb\x95t\xd0S@\xba\xe2"$\xbc\xaeS@\x1f\x8f\xed\x9e\xb8\xa5S@\xd0\xb6\x89\xd0\xa4\xa4S@"\x17\xc7\x86i\x8bS@g\xc6b\xc6\xb9\x88S@\xafr\xa7\x07\xc8\x83S@\xad\x9a\x0bD?\x88S@d\x9c(i\x8f\x88S@\x08\x10\x99C\xb1\x84S@\x87I\xc4\xc6.\xadS@d\xd3\xb1\xdf\xea\x86S@\xa6n\xd2\x1d-\x9fS@ak_\x99\x13\xa5S@w@p\xf5L\xa0S@2\x84\xbe\xe1\x1f\xa7S@\x0cq\xef\x9d\xff\xacS@%i_\xd5\t\xb8S@cL\t\x18\xf3\xaeS@\xd1\xa8\xb3\x85\xc2\xc8S@E\x96aP\x12\xafS@=/\xe4\xa4}\xa9S@5\x899\xc6G\x8fS@\xf7\xa8\xc2U\x06\xb5S@\xe39\x02\x84\xfc\xa7S@\xa0t\x11lr\xabS@X\x96\xf4\x9e\xd2\xc8S@\xdaf]"\x86\xcbS@2\xdfNb\x1e\xb1S@\x007\x8b>j\xafS@\ti5\xdft\xa2S@\n\xaa\'\x1c\x85\x86S@\x0e\x92\x0e\x97:\xabS@Qj\x84\x18\x8c\xccS@\xdbq\xb6e\x81\xa4S@CIl\x08\xe0\x86S@\x84\xb4S\x90\x85\xafS@'
p22
tp23
btp24
a(g3
(g4
(I0
tp25
g6
tp26
Rp27
(I1
(I2245
tp28
g13
I00
S'\xb0\x8b\xf2\t4>/@\x84\xad\xbem\xbe\x8c(@\n\xef\x05d{]0@\xbe\x13\xd3{\xac\xae-@\xe7%\x9a\x0f@/*@])\xebq\xbc$(@kH\x04\xf6\xe9\xf9(@\xde\xc3\xf7\xbe\xc7\n.@\x8bA\xa6\x19\xad\x10.@\xf7\x90\xf6\x1f\xa1\x82(@\ro\xaeA\x811(@c\xef\x9dqH\x80(@\x9b\xd4\x7f`\xbdV.@\x16\xd4\x05x\x84\x9a\'@\x00\x86D\xa3h\x98(@\xdf\xa5vB%\x0b\'@x\x1b\x8d$r\xee,@\x96\x1fT\x9f\x98\'+@\xdf\xed)}\xb3",@O\xb5\n\x16\xc81)@\xc8\xac\x11\xbd\xd8//@p_\xd8\x1c\x17\x18.@\xe3\x839\xb7bE)@\xcd\x13[\xe3\xa6\x84-@\x1d\xdc\xc9:(l\'@m\xa1\xa7,nx)@x \x9b\xb7\xe8}(@vs\n\xda\xb8~\'@\x93\xaa\x8d\xf3\xb0\x00/@\x99\xb6\xe3-\x81\xcc(@\xfb/J\xa2\xacs\'@g\xd9\x7f9\xad\r/@\x0e_m\xb1\xae\xf0)@\x1c\xad\xc6\x9a\xce")@\xe21 \xb8\xd39&@\x9c\xf7\x16\xcbR\'&@B\xbc\xd7P&\xaf/@\x0e~0\x88\xe3F)@\x84\xaa\x11\xfe&\x8b)@^\xc4\xb6K\x85\xa2/@}M\xbd\xa8J\xda/@\x90m\xde\x9cOI/@\xbe\xdd\x04\xc7\xdb\xcc-@\x05\x13\r\x0b\xa5\x1d)@\xa70\x83\xa3k1+@\xbd \x7f\xd2\x82w(@\xe6l\xd8\xe6\xb5I*@\xd5\xff\xc0G$4/@\xd5\x00\xed?\xf4\x05+@b\xce\xfe\x83\x89d*@\x13g5Ov\x800@\xf9\xa5\xf46-\x0c%@\x82}ms6\x05+@d:?\x871\x17+@<\xc2S\x10\x87\x82/@WL\r\xc4\xbcd*@\x98\xd6\xc5/\x83z+@\x8bC\xf0\xa3\x0cN&@\xac\xd5\x1b\xc4C:(@\x1cm\xa0\xd55\xd9(@$\xb0\x86\xe0[\x1a&@\xf8\xe5g\x99\x87i&@\xc2\xa7L\xd9k@+@\x87\xbdS\x98\x85\xac(@\xdc_\xbc\x80\xdez(@=ss\xa5$Y.@\xdb\x15\x9f\xed\x14./@\xb8\r6\x87xS&@w\t\x99\xe2\xeej(@\xc3\xa3\xe7$\nf&@\xcc2\x8e5\xe1:+@\xe4\x9d\x8eq\xbd\xac(@\x15\xe9/@/\xec0@u\xb8q\x8a\xb8\x12&@U\xfaX\x19\xf1\x15(@\xba\x01\x03l\x16e.@\xfa\x8c\x00\xb2@\xb2,@r\x92,\xe4\xdd\x0b(@8\x1a\xef\xcd\xbd\x0e/@3\xbfh\xaa\x9b\xd9-@e\x7f\xba9\xa9q,@;\xf1\xf0\x10\x1e\xcb&@\xce\xd1\xee\xe1\xf2\x13(@\xfe2\xb3\x84\xbf\xd5\'@\x84G7@\x8b\xd5-@\xad\x12\xdc\xee\x15(/@\xc9\xb0\xb3J\x11\x02)@\xcaD/\xd0!\x13/@^\x04\xc3pV/&@l\x05 \x7f\xf1\x82\x10@\xe1#\xf2Y>\x130@e\x92c\xe2\x18\xc2,@\x8c\x03\x13P\xb4w(@_\x0ez\x1e\xefT)@\xa0\xb3\x16\x9e\xb6\xdd-@\x9a\x16A\x9b\xac\x020@\x9d\x84\xc9\x9e\x97z+@\xc2A\x1c\xf5wc&@\x18\xa9\xa0aT\xd2\'@\xf7C\x81`\x8e\xc8/@\xfd\x1b\xb7"\x99\xde0@\xdde\xfd\xbfve%@lk\x11[\xdb&(@\x15C\xad\xf4\xb2t(@\x14i\xc7y\xb6\xf3%@n\xb5\xdb\xdb\xbe$(@*a\xf6\xf9\xd8\x97/@xf\xd8\x89\x10\x17+@\xd0\xd6\x87\xd0\x95\xda(@\xfe~H\x17.\x9e0@\x91\xa9\xf9\xd2\x00\xb0/@E\x99\x1c\x1d\xe4p,@\x8f9\x19\xd1\x8f\x08\'@\xb2C\xe2U\xf4\x8c.@\xd0\x87\xbb\x98\x8a\'(@U\xf4\xcf}L\x9b.@\xf7\r\x05\x80\xa5*\'@\xfc\x00\x0fcI\xe9(@\xcb\x05\x11i\xf6\xe7(@c\xd1u\xdeD\xbc)@\x17\xcc\x97\x89\xe2\xcf\'@m@\x8cB\x9em(@\x01P)@~\x13/@\xd6T\xa9w\x8f\x07/@\xe9\x11\x0b61-(@6(\x10E&S)@9&j\xa4\xbc\x11)@\xbf\x0em\xfd{\x1c+@\x8bD\\A\x16W(@\xcd\xdb\x10\xa2\x04\xbc)@{\x9fJ\x1a@H)@W\xc9\xdc\x97\xb5\x08&@{\x9fJ\x1a@H)@\xfb/J\xa2\xacs\'@\xfe7\x89C*\xa7)@q\xa6\x87\xd5\xc7\x02\'@\x19\xf4Et\x8c\xec*@\xb0\x8f[:\x18\xd9\'@\xecZ\xd7\x9c/\xdf(@\x88\xc98\xe9\xa900@\xdf\xc9\x06\xd1\xfd\xc3.@T\x90SW\xf7\xc7(@E\x88\xc44\x04\\)@\xaeHy\xc5\xe4\x03&@\x94\x94\x18\x1b\xe3()@\xd2\xbe\xe9P\x88+)@K=\x89\xa2\x7f\xb0&@\xa5\x9bN\xa9XP&@\xbc\x0f\xdeW\xd2\x9e(@\xdf&\xab6\x15\xbd*@\xf7k\x1c\xbd\xc17)@\xfd*\x96.\xdf\xc6)@K\x00 \xc0%\xa0\'@\xe3U\x87\x94\xe7\xcf*@JR\x98\x18\xf2\x00)@\x12\xb2\xf0 \xb2M0@\xb3\x18\xe2\xd63\x1f)@eW\x8c\xe0\x15\')@W\xd2c\x94\x8b\x85/@\xc9\x02\xd9\x07\xab\xe10@tSv\x8e\xc9\xcf*@\xe4\x17\x9e\xc1|`/@\n\x00\r6&\x1e&@\xf3V<\x92\xf5P&@\x82\x0c;\xa9o\xfc/@]\x1d1\xdbD\x96/@J#~\xc3r\x8d\'@\xf5\x16C/\xb8\x98/@\xf6\xaa\x9c>\xd4\x9b\'@3\x83\xba\xb2\x89\xe8%@f\x9e\x99\x13\xe1\xc1(@\xb7\xb4\xd6z\xa3\xac(@Y\x9b\xaa\x1e;\x90\'@\xf1\xadx\xf0\x9bh&@\x1eq\xb2\xbf\xa3\xc6(@k\xed\xe2\x81\x1eQ&@\xed\xdb\x84\x04\x80\xd6%@\x03\xb8\x9a\xcdn\xeb%@u\xaf\x95m&=)@\xde;k\t\x8c\x9c(@\xb9\x0b\xe2\xc5\xf6\xb3/@U\x1c`:\xfd_,@\xd3\xb3m\x16\x9e\xe0\'@\xcb\xfc\'\x1a\x8d\x08(@\x9c8\xcb\xf8[*)@[\x94\xfb@\xfd\xb6(@L\xcc>\xb52O)@m\x95f~F\xb9%@\x1d\xfc\x84\xed%\xf4.@\xfa\xcf^\x1dy\x8d\'@\x85\xea\xa0\x1f\x14\xa4)@\xb2`\x1c\x13~\xdc%@\x7f\xc0\xe3\xd9\xb2\xab(@\x8a\xda\xd1\xde\xc4\xa1(@\xb4\x89\xb8\xce\x19\xc8/@<S\t\xc3\x90l-@\xdd\x1b|\x1b\x13\'0@\xf3S\xcc\x02\xb3R,@\xa4\xf1\xa6_\x9eX)@H1\xfb\xa0\xdew(@\xdf\xea.\x01\x99>)@D{|\xf3[\xee/@E\xb6.\xa6b\x87\'@{\xac\xb1\xff\xc0\xc1&@t`B\x93\x1d\xdd.@k\x0c8\xb0\xa1\xc9&@\x87I\x93\x86\x98\xb9\'@\xb8\xbe\xefF{\x90+@\x92\xcbM\xbb?\x05)@\xbf\x0em\xfd{\x1c+@\xe5\xa5\t\\\xefw(@n\xddD\x9e_\xa5!@\xed@N/\xf4 0@g:\xd6\xef\xa5\x17+@ji\x87\x91\x00\t)@\x16t\xe5v\xe7\x9b(@\xe7\x01\xd0k\x8e\xf8%@\x91\xbdf\x00\t!+@^\xa6\x04k\xfc4,@z_\x8bLu\x88+@`\xec\x15\xf8\x80A/@\x978\xb1N\x8d\xe8&@xf\xd8\x89\x10\x17+@\xf6\xfeh\x89\xcd]%@\xd7\xb2\x02\x14\x04\x18+@x\xdc\r\x15xq(@\xb5\xd9\x83$Q8,@[\x8bs\xe3\xb7\xd5&@\xd9L`D\x95x)@\xd2\xbe\xe9P\x88+)@`i\x9bXp\xae)@Z\x8d\x0e\xb4\xc4\xb6(@H\xa6E\xbb84,@<d\xe9\x9eU\xee\'@\xf81?\x1d\xc7d(@M\xc6tw\xac\xd6%@<\xec\xc3%\x05\x991@e\x99\xc6\xc8\x88U)@\x08\xc6E\x81Y\xab(@\xfc%\xa6\x9bC\x1e(@\xfa}e\xe1\xf9\x13\'@\x97!\x1d\xe0\xbc!0@<\xb8\xd1\xb6!X)@J-a\xce\x9e\xab(@\x19\xad\xc4\xf9Tf/@\xfe\x8b(\xb3\x82L)@T\xe8a\xb4@\x850@\x7f\xa3\xf0\x9aC\x12)@J\x176x?\x1a)@\x9b0\xd3E\x98\xd2(@0\xcb*\xfb|\xbd%@\xcc\x1a]\x8a\xdb\xd2(@h\x93\xe2\x10%\xab/@CB\xb9)h\xab%@\xa0\xb3\x16\x9e\xb6\xdd-@Y\x1d\x1a\x94\x80u*@\xe3"\x85\xd4\x12"(@\x8f{\x8dP\xc0\xed(@\xcc\xb7\x14\xd7\x80l)@\xd05\x17\xa5\x9c*%@\x98\xe2\xd2\xd2\xe8\xa8%@\xb1\xd9%\xe0\x03W)@1\xf1:F\xc6\xff+@\x98\x03I\xeb\xebr)@\x9a\xb0\xbd\x9e6\x92/@\xeb\x8b\x1dL\xf2v0@\xd6z\x89\x89,=(@\x11\xb0\xd3\xa1\xebP)@PL~\xd3-q%@w\xa6\xfa^\xdew)@m\x97\xad\xa2D\xdf)@2(\x93\x8e\x89\x98\'@\xecr\xdf\xe7\x0fu)@\xa9+\xed\x1b\xe8y%@Z\x8f{0\xd1|)@0!\xc3FK\xb1/@\xfe~\xdbD\xc2+0@[\xb7\xe1\xd8\x9cF/@\x10\xf8e\x8ak_0@Z\xddF\x08\xaf\x80%@\xa5\x8d1\xe7c\xde%@q\x18\xf7\x10\x83\xaa-@\x93\xd5\x88\x8d5\xd6%@\xfcz]\x7f\x8f\xcb%@\x89G\xa3ca\x11&@\x93\xd5\x88\x8d5\xd6%@\x9c\xc5\xed@\x1b\xbd*@\xe5JL"\x03!)@\xc3\xa3\xe7$\nf&@\x8c\x8fSN\xe4\x02&@Y\xfeb\x93\xc2\x0c/@\xad\x8d\xc7\x05\xe0.0@\x98\xf1\xf4\x8a\xdc\x92*@\xa7\xb2\xcf\xf2\x99V+@u.\xf3\x8b\x0fz,@\x1c\x8fn\xb0@,)@\x81 W\x8a},0@\x14>cp\xee\xe5*@\x98{\x1d\xb7A\x01&@\x18\x11RT\x12\xfb(@\t\x1b\xac\xda\x95\xbb,@\xec\x85\x1dO\xcbk-@Oc\xf7\xee\x98\xb2(@+\tc\xd1\xa2&/@\xd6\x9a\xe6\xaa\xf2=(@\xe4\xac\xb0\xdde\xbd)@\xabGG2\x8d\x7f(@\xe8\xcfy\xe7\x8a\xce\'@Y5\xe7\xfb\x8c\x07/@\x11tB\xcev\\0@\xccW\x12j@\xff*@\x90\x82z\xf6\xb2\x1d+@V]\xee\'\x80\xce0@\xa9\x9c\xa0\xccc\x03(@R\xdcv\xe4\xaa\x13+@\xad\xbe^\xc1P\x05+@[\xfb\xd8Gc\xf2)@duC\xf0Q\x08/@\x07q\x1dz[K/@\x90$\xcb\x9f\x8f#)@\xb1{\xb1\xf2\xfb3/@\xffp\x8f\x14_\xcd-@t\xa5"\x84\xb39(@D\x96\x9ff\xc2f&@\xc4\x17\x1b\xf6E\xd3,@b\x0e@\xb6\xe3W-@~iS;\x1f90@!\xddq\xc7\xa7\xbd,@\xc73\xa7\xa0`\\*@-u\x0e&\xbe./@\x9b\xcbo\x81\xd8]&@;\xd7\x1b\xf3\x1c\xbd(@\xe4{&W&7)@\x8a\x94\x06<\x8d\xc2\'@\x98\x8b1\xbc(\xc1\'@3E_DO\xac(@j\x8em\xa7s\xc9(@tE\xbc\x14\x0ej&@\x86m\x80\xdb<\x13&@\xd4)\xbc\x95\xb9\xff%@\xc5\xbb\xe7B\xe7\xee.@ %\\\xb8n:(@\xfc\xac\xe9\xd4t\x000@\xb5\xa8.G\xdf!,@\x94\xd4\xff\xc0\x974&@\xc3E\xb7D\xa1h+@{\xd1J5N\xfc(@\x1e\xabc\x8a\xca\xd4%@\xa9p\xdd\x98K\x0e0@B>\xfb\xf6\x0c\xe7%@\xf1\xb8\x173N\xe2(@s\xae\xd7_ \xdb(@\x00\xe6\'\x9cD\x80+@N\xec\x05q\xf7\xf20@|k\x01\xad\x0f-(@A\xa9\x1b\x1fa2(@w\x04z\xc1x;\'@\x95/\xc6\xa2;\xf8%@Fnm\x1b\x92Z&@\x8f\xcat$\x85D-@\x7f\x04\x8fD\x9c((@lE\xb5\xadu &@\x90\x9bt\xe7\xf7\xef(@t;\x80\t\xa8\x18,@\xc3G\xe8\x11\x89\xf1\'@\x91\xff\x8dn\x81\xf4)@\x95T\xda\xb4\xa4\x050@RZ.\xb5&\x17.@\x04\xe3u\xbc\xbeZ&@Xr\x80\xb2:\xf4%@\x15\xfcL\xf7W\x19(@\x1c\x17\x0b\xb4\xac2(@\x968VJfz+@\xf7\xc7\xbbq=\x800@)S\xc4\x11\xd5\x06(@\'\x1al\xcbd\x1a\'@j\xa6\xdas\x17\xf9(@QL\xbdYZ"(@\xe4`\x10\x86\x15M&@\xc5-\xa40\x18\xf0/@\x06]\x05\xf0\x0f\xdf\'@"W\x175\xef\x8c(@\x89\x11?e\x7f<(@m@\x8cB\x9em(@\xef\xc7SpyW&@:\x1c\xbe\x87\x9c](@Z\xf4\x92rz\x07/@|o\xc8I\x08\xf2*@\xb1\xcf8%\xeeV&@.d\x05a\xd6\x83\'@\xb7_\xe3\xe0\xac\xfe(@\x07w\xe2v%\xe1*@v~\x85R\x16\xbe*@\x88\xe2\xb9\xac\xce\x8a(@\x19\xc60\xf6\xc2\xa9-@X\x03\xfc\xc6\xf6()@Y\xde\xf4@\xb5\xff%@E\xe68j7\xab)@$;\xe1\n\xa8\xad0@*\xd8b\x05\x1e\x80/@dN\x01\x8d=\xc0(@\xdb\x96?=[Y/@\xb1\xf1\xf2\xa8\xb5R(@;\x7f\x83B\t\xe0*@\xd1\x00\xaa\xd5p\x11,@\xff\x92\xbc/}\x91\'@\x0b5\xed\n\xe6\x93/@\x89f\xc4\x0f\xd7\x9c(@l\x8c\xe7\x08\xc3&,@\x85D\x05F\x9eI)@\x7f\x08\xd1!t\'/@hl\xc3\x92\x935+@|\xef\x04 \x84.0@m\xd0\x11j>H&@\xae\\\xecxc\xc6)@\xe9\xe0a\x9f9\xe3(@\xa0\xd5\xed\x8e\xcc&)@\xbd\xf7%Vu\x82)@\xde*\x17GG\xc7(@A\xa2>\x05t\x98\'@\xf8\x9d8#\xc1t)@\x13\xca\x02\xd6\x97\x8e\'@\x075\x7fU*\x9e0@nQ\xdeP\x96\xd7,@\xeb+A\xdd\xee\xa5(@L\xd1\xb5\x10\xe9&)@+\xffLER\x99(@v\xf3\xf1\x1b\x0b\x84.@>1\x05\xd7e\xea(@\xcd\xcb\xe3\x8f\xce\xa70@!\xadG\x97]x)@CU\r\xae\xd9\x0f&@\x05s\xea\xfd~\xfb\'@\xd2\x9d\xd43b\x7f\'@\xdeqD ^.(@\x9a\xd4\xc2\xc6\x9b\xe1/@\x13\xca\x02\xd6\x97\x8e\'@\xec\xab\xb1#6\xa1(@V\x03\xd5\x81{\x9b\'@\xbd{5\tl\xef/@\xb3-{tU$&@_n\x16\x8e\x91\xd4\'@\x96\xa3\x9e0\xa5L0@\xddMX\xe1\xe9\')@\\\xbb\xb2\xf0\xdeW&@q\xf2p\xc7\\\x83/@\x7f\xdd\xcf./\xe8(@\xe4\xc7 \x00\xa1\x07)@$\xfd\x90\x91\xff\xb2/@"\xb7S\x06\x03\xc4.@\x1a!O&\x8e\x8e0@\x9c\xcc\xef \xb0\x8e(@\xfd\x02\xd9\xcc.\xe1\'@\r\xe6m\x10K\x95.@\xe9r\x88w\xd9\xc7.@p\xb7P\x85\xc460@\xf1O\xbbH\x06\x83(@\xc6\xa1\x80\x8e&:,@zC\x8d\xd4\xd9\x8c\'@\x80\xd7lE\x95\t(@}a\x92.\xe3\xc9%@\x95g\xb4\x07\xea\t&@\x9e\xb6\xc2\x0eE\x81.@\xa5J\x05\x97\xc7#0@\x18\xeb\x7f\x08n\xcc(@\xa9\xb4g)2\xf8,@\x98N\xbd\xcdu\x07)@p\xbe\xe0\xb2\x0f\x9c(@\x89\x95\x9b`X\xa7\'@yl\xcc\xc2\x12\x1c)@)\x7f.\xc6\xab\xd3(@ \x96\xcb\xf3\n*)@3\xed;\xde\xee\x06%@\x83\x9euN\xd5o/@\xef\x96#$\xb8\xe6\'@\x0f=\x85\xf6\x9a\x03&@\xf9p\x90^\x86}.@m\xe2\x18IE*)@Pw\x13\x9e\xb6q(@\xe1z\xa8\x9e\xce\x15&@\xdf56\x831\x16+@\x9a5]\x0c\x0e\x05(@1gb\xba\x1f (@ct>\xef\x1a\x1c0@=\xfa\x0c\x9f\'\xb1\'@\x14jL\xeb\xdd\xbf/@\x1b\x16c\xabCv(@)P\xfc\x16\xb3S+@c\x93=\x9f\xb1"0@\xd0\xc0\xd0\xccs\x1d+@A\xe0\x14\xcd\xa0\xe6/@\x85L\xe5\x8fV50@Q\xc2\xc0\xd8\xce1%@Gb\xac\xa8\xcd\x17(@\x9cq\xbe~\x92\x000@\x1dqL\x80\xae\xb2\'@\x0e\x86\x16~\xa8\x1d+@5d\xfd\xef\xfa\xc7\'@\x8b\xe9F\xc8\xaf3%@A\xfdN\xe2\x84_/@\ny\xa5R\xf3\xa8/@\x82\xb0$\xde\x85\x01)@\xf6V7\xd5-\x87&@\xfc\xc7\x8dW\xf1e+@}P"\x91\xfc\x8d&@]t\xc6\xf6\xae\x95/@#}\x8a\x93\xfb\xff/@V]\x08m\xc5\x02+@\r\x7f\xc2\x98\x98\xf9%@j\x86\xfe\x99j3%@Mc\xdd)"\xbd\'@\xa8\xe3\x04U\x8b#0@\x92\xde\x15k\xa4\xaf/@,\xcfW\xb6\x8c\xb8/@\xbbJs\x13\x95\x82*@\xe5\x05\x86\xb6\x87\xba-@}Y\xda\xf9$4)@\xa8<\x15\x90\x08 +@\x1a\xa4\xe2\xd4\xb7[(@=\x8e\x87\xa7}\xcc(@V\xb1x\x8c]Q(@\xb4\xa5z\xca\xfd\xcf+@\xed\xfd\x19\xf1/\x18+@\xb6\xe5\xd6`R7,@\x95\x8fg.N\xe6(@\x11\xed\x0b\x10\xf2-(@zr\x07\x1b\xe1\x82(@\xda\x05gI>\xd7%@[\xfa\x00\xae\xeb\xab/@\x1c\x99\xdaW\xd3u(@\xa8\xea_\x86\xd7O(@;X\x93\x04\xf7/(@\xbeH\xf8\x9c\xa1b(@\x97\xe4\x0c6>\xee\'@\x13*"\xd8\x0eW,@\xd9\xd4\x90\x81\x1e\x03,@\xbb\xff{\x0bM+0@\x89\xbb\xd9d3-0@\x12\x9c\xb6\xe7\x94+/@c-\x00uvC(@Y\xf7+\x8c/\xb5)@\x056\x1f\x9a\xcf\xc1(@\xdc\\g\xde^@)@\x07\x87\x89\x19\x90\')@\x8c>\xca\x03\xb1\xdc%@\xcb\xa6\xb9\xadL\x9d(@\x8d\x12\xd7\x88~\xda-@\x9b0\xd3E\x98\xd2(@\x90\xd0~\x191\xe4\'@0W\x9b7S\xbd%@\x91\xbd\x1ea\xe0\xfd+@\x04\xd6!\xd1\xaag)@\xc6&\xeb\x1e\x1aw-@\xe3\x1f\x0e\xecx.(@\xea\x96\xf2\x01\x941-@&\x8f\x06\x08E/%@\xc4\xcc\x96\xe9\x88e(@\x9b\xd5T~\x15\x1a)@\xe0\xd9F\xeb\xb2s)@\xd8\xe5\xfdhJj(@C4\xc6Z}\x100@\xca\xb3=\x12:\x05*@G\x04\x9c$\x8c\x8f%@uu\x04\x8b:J%@AG\x1f\x9e\xb5\x1f(@\x11,\xa5\xab\xfc\xff(@obwA<K1@]\r\x11\xddT\xdb-@\xd0\r1\xa4k\x82%@d\xeeB\x0c\x1el(@!\xe1\xbd\xe0\xc4\xca%@\xa8\xae<v\x10#(@OWY52\xd1\'@&<\x0b\x82\x88p%@\x16\x91\xa5\x90\xca>)@\x08\xd4\xeb\xf6\xbb*0@\x04\xb3=4\x94u)@\x12\xee/\xfc\x0f\xe1\x0b@\x7f\xcc\x91\x93j\x8a/@Z\xddF\x08\xaf\x80%@}\xc8(\xcdC9*@7\x10\xb8st])@\x99u\xb6\x7fAa*@C\x85\xcd=\xe4\xf1(@(\x89\x7f\x1dn\xc9*@\xa3y\xba\xaaL\xcc%@#\xd0\xec\x83W\x87(@4\xe5\xaf\xe1\xb2A)@\x1d5\x85z\x9b\x8f(@\xdf\xad\xf0\x11\xc6\xb8*@J\x10J\x80!)-@I\x9a{\xae\n\x0f\'@|K\xef=\xb1f*@#\x16\xcf"g\xca&@L\xef\xb7\xb3\x10\xca&@(\x1b\x80\xa7\xc4\xb6(@EQ\xc6/B\xb1&@\x91V%e\x81L0@\xa9\xed\xd0\xc1\xf5\xa8%@b\x95\xae#\x8ed0@\xac9 \xc7\xf2w)@\n\x1c\xb8F\x02\xba\'@\x03,\xbe\xc9\xd7\'0@\x07NS\xc7\x8aN)@\xe9{\x1f\x9d\x95_%@\xb6\x89\xe9\x9b\xa6\xab%@T[\xcc\x84 \xe0/@\xfa$=\xa7\n\xe5*@\xa5\xb6\x1d\xfe\xe9\xa7.@\x7fp\xf2\x03\x08\xb3/@Pw\x1e\xf1C\x9e&@\x0e\x8d\x92\x9a\n!0@\xf9R9D\x12\x93\'@\\F\xb4\x03\xbe\xb90@-\x1a\xbf<\xba\xcf(@\xf5M\x7f\xcd\x01w-@\x14jL\xeb\xdd\xbf/@\x0eck\xe6@z\'@\xf7\xde\xcd\x8e!\x070@C\xff\xd0\xe1>j)@g\xa1v\x92}(0@o[\x89\xd53\x18&@\xa3\x94O\xae\xbb\xa1(@\xff\xd6\x12a\x81\xa5&@\xdaZ\xec4V\xcf-@\xc7\xe1\xadX:{(@\x16\xef\x82<\x02\x9e\'@T&\xd5f\xa0\xd9&@7WH\x9b[J/@\xdc\xd4\x87l\xeax\'@2G\xe6{Z\xad&@C\xd4\x00\x03\xbcl(@#5\xfc&\x05G(@\x0f\xab\x88\xc6M\x1b*@1\xb1\xbb\xa8+\xcd-@\x7f\xac\x9fQ\xf8^&@\xc9\x10\xc4Q\xb0s(@!Y\x0c\x91eM0@w\xfaL\x82%\x190@y\x0bt\xc2Z~(@\xff\xa3\xea[\xc7\xda%@18k \xa8\xcd0@8\xdb5\xe7!(0@a\xeb\x96\xab\x05\xc9(@\x84\x8e\xb6\x9f\xe8\xbb-@\xea\x15\xa5\x17J`*@\xbd%Wi\xb0R0@dk|\xce\xb3k(@\x1c\xecI\xcdN\xb8&@\xb8\xab\'\xcc\xd8!/@\xe0\x94"\x1f\xb0\xa9%@\xed\xc6\xa7\x1b$\xda*@\x1f\xae\x08\xd6\xbdz\'@@/\xab\x90\xf9\x0c0@e\xc8>\xf9\xc9\xa3%@\x14\x037C\x9c.(@\x89\xdf\x12q\xd990@y\x98\xd6Z\x0c\xd4%@\xf2\xdcLv/s*@<$\xf0\xa8\x89`&@\xdb\xd2<\x06=I0@O\x858B\x96\xe80@\xa9ee^\xac\x820@^\xfc6\xd8\x0bd&@Xr\x80\xb2:\xf4%@\r@<d\x03\xe9%@\x0e\xfc-:&\xed-@\xf1^\xb2w@\xff-@\x11\x08z1\xf8\xa9%@`\xee\xb6\xbb\xc1Q)@\xf0\x8eL\xec\xe8\x7f*@7\xa4b\xd3\xed\x1b0@\x89z\xa7.\xf3\x80*@@\xfb\xc0\xcf\xe0](@\x17}\xaf\x0b/\xe2/@\x1ar}\xfc\x93\x84*@\x83;\x969pE-@\x08\xec*\xdf\xbf\xa2(@[\xbbA\xa2\x1e\x8e(@\xe4\x9b\xf2\xa0\xee\x84(@\x87b\xbeX\xff\xbe%@\xa7y\xf2\xf8V\x070@\x89)\xe4\xb0\x91l(@\xa7y\xf2\xf8V\x070@\x16\xac\xa5\xb3h\x13)@\nh1\xc9\xbd\xa6%@\x91\xf2\\\xffM\xf5/@e`z\xda\xa2\xa5(@\xd9\xc2s\xae%W&@\xcf\x18\x8e\xc8\x8f\x0b&@\x12\xec\xcf\x9cJ\xb4%@\xf7/O\xec\xb6\xf8(@}\x92\xb0\x98J=0@\xeett\x02Z40@u\xe8\x94?\x02\xfe(@\\\xa6_\xb6r\xe1(@\xb7\xbe\x17\x05\x1aW(@UO(*?Q&@\xdb,\x91M\xe68&@\xf0\x14<k\xcf\xe9%@\xc3\x91\x00\xb9\xde\x00&@\x91\xcc\x85\x9f\x1b1)@$qF>e\xfd/@\x87?\xd6\xa0\x0f\xc1*@\x93\xfc\xe3U\x95\xeb%@V\x9e\xaf\xdc\x84\x831@C\xe4\xff\xf4<c*@\xfd\x92w\xab\xe9\xd6(@2\xce\xc2N\n\xd8&@A\x10\xb0\xd1\xbd\x9b(@x\x912\x04\xfb\x81(@\xdfD\x05o\xf2O&@\x91c&12\x9a%@\x1e\x9c\xd0\\\xfb\x9a%@\xc5\x9dz\xb2\x84+)@@\xf4\x95\x04S\')@\x02\xdbv"q~%@l\xbbC\xc0/\x96&@\xf5\xb7O\xdc\x15\xc8(@[\xfd`\xba\x8dK&@\xcf\xef\xfe\x16\xa7\xa6(@\x06\x90\xb2[\x13~)@8\x12S3\x93\xc9%@\xd8\xec\xdc\xee*\x8c/@NX\xdf\xf4\xa6\x98(@\x1cS\x05\xd0\x0f{%@\x996\x1c!\xdc\xe4%@\x9fG\x92\xc6\xbc$&@\xc9\x10\xc4Q\xb0s(@_\xf7\xb4\xd9Uu)@\x82L\xb0\xa6*|(@^\xd8\x077F\xab(@F\xe9,\x08p\xf9%@m\x14\x8d\'>\x82*@7"\xa8\x10\xa8\xe2(@[d\xbe\xda\x8c\x91(@\xf3L\x1a\xd2\xa7\xba%@@\x81q\xa1\x93~/@g\x00\xd3\x0b\xd5/)@^\x00P\xc0\xa6\xe6(@\xed\x83e\xef\rm%@\xa3^Z\xc31\xf8\'@\xc53\xe5\xf2Df)@\xb8Q\xf0]\xbb\x82(@\xd8L\x07~\xf2"&@\x0b\xecq %\x06)@&\xa0\x9f5cH)@\xa4\xd9=\xf5\xd1-)@8O~\xec\'\x8e(@3\xc7/\xae\x0c\x13/@\xd8\x94\x14\x7f\x125/@\x06<\xa5\x84\xd4J)@\xf2:\'&\x97\xd8&@\xf6<\x91zR(&@\xe6\xb1\x92\xfd7O(@\x08\xbc\nB\xf3N0@\x00`q\xbb/)%@\xda\xd9\x1c\x03\xc9:%@\xc7\x84<\x1b\x95o(@$\xf1\x07\xf4\x82\x1d&@\x08e\xf3\xfdW\xdf(@>\x17\x03\x9d\xc7\xee-@\xa6s]\xb53A(@\xae\x82\xc1r\xe0\x1d)@\xa5d\x10\x8dt\xf1&@\x94\xd3\xa4fv\xec-@\x85\xb2)Cyi(@\xb3\x1a\xbf\x1e\xca\x04)@\xc4X\x8b\xf1\xc4`(@\xb0|[T\xbdN(@\xb5\xf0&M\xfe\x1e&@\x9fK\x0c\x9au\xb1/@z\xf3\x05\xfe\x86P)@0\x89\x8b\x9a\xfc )@k\x15\xc3d5\x1f(@\xfb\x93\x17\x84/\xf5.@\x10.\x0c\xfa\x14B)@\x86\x1d\xf7,\x1fw(@\x14b\x114h\xb7&@!U\xa8\xd2\xcbR)@(.w\xfbG`(@\t\xe6V\xc2\'\x07/@n\x90\xd4\x91\xfa\xa8/@\x17\xb2e\x8d!\xeb(@H\x059|\x10u,@c\x89\xd8\xd6 \xf6)@\xd4H\xda\x87\xa8d&@\x91\xd2&N\x13n)@\x08\xaa\xee+~#,@\x94\xabh\x9a\xa8:(@VB~o\x1cx)@\xa3\xef\xb6\xb6V\'+@*\x16E\xf1Rl*@J\x15\xe98`5)@a\xfe!\xcb\x7f\x87&@N\x88]Le\xab-@\xad\xc6\xb3Q\xe3\xe40@\xa2\xed\xd2\xf3AE(@?\xb3G\x82~!)@\x89\xfc\xe0v3*(@|[?~"w)@I)\x05\x9d\xf3\x10.@\xa4\xe1\xd5C\xed\xbf&@i\xb9\xcaKK\x19(@J1\xdei6\x00,@\xe3\xf23Z\x0cX,@\xe2-\xb4}(5(@Q=9\x10W\n(@\xd1\xde\xcb9w -@me\xd1\xfe\x10x)@\xcc\x9cr\x95\xda(0@/\x98\x9fygP(@\x9c;\x957\xaa\x04)@\xf6l\xb95\xcb\xea%@\x83\x99\xda\x84\xaeL(@\x94a\xebc\xee4\'@+\xd2s\xc4\xef\x04&@\xf3\x9f\xbd@\x08S-@\xaeoc?hL%@\xf3\xea\xec\xb2\xe3\x020@\xd8+J\x7f\xc4\x080@\xd2h\xa3\x13\xaf\xc2(@\xc7nh\xf5\xea\n)@\xe0\xd9F\xeb\xb2s)@\x19\x05\x17\' \x1e\'@\xf3F=wV\x17(@\x90\x0e\xfe\x17\xf7\xa9*@\t\x17]\x1bk\x120@@\x14s\xb4\x02\xcf+@a\xc6;\xe6^\x08(@}\xaa:A&\xf6/@\x8a\xaf\x8f\xab\xf8\xd4(@\xce\x98\xa4\xb6\x0b\xb0\'@fl\x17\xb1\xde\xd1\'@\xda\xc1\xcd\xaa\xe5\x880@\xdcP.\xa9\xe2A.@H\xce\xcb\xc68\x1c+@W\x98o\xbf\x03\'(@\xd9}\xf5G\xfd\xd4-@\xa0\xc4\x9b\xa2\x88\xb6&@K!\x9c\xbco,1@\xca:k\xd13\xe7)@Q\xad\xd05\xf43%@\xf7\xdb/\xc2w=/@@\x8d\x99\xc4,\xb0,@z\x9c \xeb\xa4\x9b,@\x80\xb6M\x0f\xc5^)@\xf1\x0e=\x8e\xd9\x02.@\x92\xe5e\xf9|t(@\xb4\xcb\x7f\x113A/@\x19\xc60\xf6\xc2\xa9-@\xd2K\xb9\x06{\xb6(@\n\xe3\x82\x94>\x1e+@i\xedTO\xe5G\'@Z&\xab\xf6\x8f\x8f/@U-\x80\xf9\xd1w)@]\x8b\xf2\x1d%b\'@\xcf\xd1Ke\xfe\xe7/@\xd3\xef^1~\xc2*@\xde@\x7f~Jl/@j\x1c\x14P\x03\\-@\xaf\xca\xab\x94\x86\x85*@/.2\\Vv%@R\x12*q1\xd5(@\xbd\xeb\xf9gy;)@\xc5}]\x8d\x81s+@\xdd\xb1\xbc\xe0\xc050@\x14\x8fv\xde\x02r(@\xebh\xc3\x06\x8a\xf6&@\xed\xdd\xcfo\xf5"0@\xbc\x81\x95\xb7\x8c3-@\x84\xdf\xb9A\x04z(@2\xa2\xc0\xe3\x1a\xf5\'@Z\x85\x83\xe51\x7f(@\xbb\x16L\xa1\x9b\xbb\'@:\x008\xd87\xcf*@\xbc\x9d\xcb\x13\xbd\xb5-@\x12N[\xea\xb5\x92/@\xd9i\xf6\xce\xb8\xd9&@:\x008\xd87\xcf*@P\xae\xf8\xb1>!.@"\x1e%uz\xa5\'@\xf0/\xf1=9\xa7\'@#\xf4[?\xec\x97/@\xb2\x7f\xdcf\xff\xf0%@\x88;\xfaR\xc6\x04&@v\x1c\x9b\xfaA\x1c0@\xed=\xe2\x9e\x90\xca&@N\xf2~\x96\x1e~)@t\\_\x12\xab\xd5/@U\x1c\xd1\x04\xca\xca/@\xe2\xea-\x18\xd5n\'@\x1a\n\xfa\xd9w\'/@\x9bN\xe2\x8f\xfb\x8f(@\xb8\x01\xb0\xc9\x1a:0@\x13fe\xa1|`)@\xa1W\x08\x88\\\x80\'@\xabt\xbf\xfc\xa1\x12&@l\xa0\x92 \xff\x90\'@3E^\xcf\xd5\x000@\x8cL\xe1x{G-@AK\x95\x85e\x07(@\xd5\xd9jx\xf9K&@8\xe0\xf3\x0e\xa4]&@\x16\xaf!\x9c60/@jay+\x0c\x1c/@\xb2\xab\x8c\x0f\x03\x8e\'@\xffu-.\xa3\n(@\xaf\x90\xda2+\xea%@\xc7:w\xd3y\x95\'@\x06\x1e\xfb;\xb9S\'@\x01\xb4\x99\xc8\xa6O,@\xff\xd1\xbe\xc1.\r0@\xe1\x15\xf8\xc1,\x84/@GO5\xbcc\x9e/@\x0f!\x96\xa42r\'@\xdc\x80b\xec\xd5--@\xa8q\xacQ\xf1\x9c(@\\\x05\xdb\x01q\xe1\'@\xba\xb9\x16\x1c\xdd\x9f\'@\x07\xa6"Vg?)@J\x07\xca\xd8\xd6\x1b0@\x02S\xb4\xfb\xdes\'@@M,~\x17j\'@\x99=\xcb\x1c\xc8)\'@\x1bdQD\x1c-\'@\x891\xa7X\x1d\x070@\x9e\xc9\x8f\xa8\xd6\xe3\'@\'#\xc7k\x11A)@)88y\xc2\xcc(@\xa3F\x83x\xe8V&@\xff\x10W\x9dnM0@\xb5\xa4e 1\xe1\'@\xea\xb0\xc2\xe78\xe4/@iQ4+\x00\xe3\'@\x80@b\xd7\x06x\'@\xf51\xc0C\xe0\x1f\'@\xf9\xa0\x91mq\xdc%@C\xf8;X7\xc0(@\x16\xe3;\xca\xb1\xa0\'@\x15\x95C\x93\xde\x12(@\xb5\x90\x06+?\x100@\xe2\'\xbe20\xb8-@\x8e\xa6\x7f\xa2\x18\x000@U\x8f8\xe1Y\x0e/@Q[a\t\xe8\xe9%@\xe4l\xec\x82\x05\x81\'@\xce\xf0cpu\x9c\'@\xe8@;\xdd[%)@\xb0\x99\xccE\x03\xaf\'@]\xbb\x195IT+@q\xf5<\xb7\xfb\xc1-@Y\xf7+\x8c/\xb5)@\xa6\xa46fK\xcf\'@\x9b\xe7\xd5\x05\x95\xbb(@\xfe7\x89C*\xa7)@1\xd7\x84\x89\xe5\xa6)@\xce\x9c\xbb\xbb\x83\xba\'@-\xa9\x03?v\xef*@\xe3@=\x00I\xc6\'@4=\xf6(\xad\')@\xfb\xb0\x1b\xb4\xb0!(@!\xbc\xbd\x1bj\xd5-@\xa1\x11~\xb2\x83\xa6)@|2g\x8f\xa4\xf5%@G\x05[\xff\xfd++@@\xcc1\x17\x8a\xa00@\x8a\x13=\xc1\x0e-0@\xa9\x81\x7f\x11\xfb)/@{qn\xb2\xec\x98&@Ju\xeb\xba\xff\xb90@\x95\x0e\xe6\xa4]&+@\x04ks5;G)@\xb0<\xab\xfb\xcb\xaf\'@\x84-\x82\xc3\x1d\x05&@\xdf\x03\xe9\xf7D>/@\xcb\xa7\xd3\x89\xa0\xe20@eAl\xbd\x8f\xa5\'@99D\x1fv\x8e&@\xac\x9f[\xfb\x13\x95/@Jn<\xd5\xd8\xe4*@\x88\xca\x83M\x98\xfa%@C\xde\xa6\x83\xca\x87&@\xbf\x85\xf9,\xbe\xd9&@(g\x8fI\xcd\xde*@\xf7\xb2\\\xa94.)@\xd0eL\x05na/@\xc1\xc11\x8eh/(@X!\x06\xbc\xb2\xb0/@\x8d\xa8"\x05\x956+@\xd9T\xa6]_\xd5\'@\x99\xd8\xcc\xe3\xbc\x1d\'@\xdc&-UU\xf4\'@$Z\\\x95\x85\x9b&@\xf8\xa6h]\t\xe5(@\xfb\x83\x1d\xf2L1/@\x1fN\x04K\xe8X(@Z^\x00):\xb8\'@\xee\x97Mtf\x03)@XN\x8d\xf0\x89\xfc*@\x00\x16\x05fa\xad\'@\x06\t\xe4hL@/@\xe9\x9e\xcc.\x08M&@\x80\xd0\xd5$\x89J%@\r|\xbd\xb8!\x18&@=\xdc\xc1\xa5\xd3\xcb(@c\xe5I\xf7\xbbj&@\xb5g)C\xc4\x1c/@40\xf7\x82CI(@d\xb6\x875y\xbb\'@\xf5e\x1aO\x16\xca0@\xcb-\xb1\xed\x15i(@\x9a\xca\xd8\x8dT\xfe(@\x16\xed\x80f\x9d\x03&@-\x8b8A\x11](@\x10!\xf6\x04\x84\x17\'@\xb2\x03\x1b\x97\xb3d&@]\xeb\x82e\xc8V&@^\xf1#t\xee/-@avNi\xd2[,@\x85\xb7J~l\x14(@q\x0bJ;\xd9\x000@\xe3\x9e\xf8\xbc\xdfF1@\'\x18\xe9\xd4n\xf3/@\x82|:v\x0e\x8e(@\x08\xd7\xe0\xa0\xc2\xf1%@\xdb\x1d\x0b\x90\x94\x13)@\xfb"\xe3\xe8\xfck(@\r\xee\xeb\xb7}\\(@\xc0\x04qz\x1f<(@\n\xcc\x8b\x15\xecN&@\x1c\xfdR\'\x10\x00)@p\x91\xb1\xe1lX(@\x89\xfe\x88\x19\xee\x1e0@\xa9F%\x1f\xa0\xcb(@0\xf0\xf8\xc8\xc3\xfe%@\xf1\xfd"\xdc#\x180@-\x1c\xa6?s\xb2&@\x8a\xc5p\xfa\xef\xb6&@|-\xc5\n\x99\xd5(@\xf4\xc3\x04\xdf/\x9d(@\x19,*\x9f\x08\xbf&@gN\'\xd1o\x9e\'@?\x15\xbf\xba\xee\xba\'@\xc8>r*\x1d\x7f(@\x80b 24O&@3\xd0\xa8z\xfd$)@\xc8V\x11\xc5/L-@\xba\x96\xcd\x99h\x87(@\x12h\xe1\xde\xa7<(@\x11\x08\x9c^HD-@\xfdA\x90\xcdhp(@\xa7[y\x9f\x1f\xaa(@\xee\x84UH\xbc2/@\xee\x04\xd4\x16L8)@z*\xdc\xe5\x81\x1f)@\xd7m\x1b4\xe1\\(@vC\xb6\xee\xbf?&@\x8b\xafh:\x92j&@\x9e\xb7M`(.)@I\x14\x105Z\x8d(@\xe3\'\xc1\r\xf5\xaa&@\x89\x90\xdc\xef\xa3\xd9&@R\x7f\xa1\xa0\xecf(@\'\xc2\x93\xe7/N(@\xe9\x07\x9f\x05y\xcf&@\xe4\xe4\xa9\x8f"\x1f)@\x87*j@\xda\x04)@\xf7Q\xfe\x0c\xcc\x9b(@V\x92 ]\xd7n(@\xfe\xa9\xa2\x84\xe5\x1c&@\xa0z\x12\xd0\xfa9&@V\xbeeQ\x97Y(@\x1e\x9a\xf5\x9d\xa5\x9f/@\xcap\xf9j\x82a(@\xbf,\x95S\x0eR(@\xb9\xd3\xfa\x04\x01))@\x8f]rY\xb3+&@\xd1w*\xa1\xc2?&@\x1dO\xf3B\xaa\xa5&@\x9f\xfb!\xb0\'v(@\x13m\xe6L:%&@\x9fPY\xfa\xd0L0@\xa3\xe6\x83=E\x172@\xa7\xc5\x86\xea\x1c\x1d&@\xb90\xe3S\x9c7&@\xa0\xe3T\x8e\xe1\xea*@:\xa3\x92\x93g\x00)@\xba\xa2\x15&\xf4_(@S\xff\xc4W\xf7\xf4%@\xb8\xb1V\x7f\xbd\xc0-@\xf3#9\x0f;\x03&@197\xa4\xa1\x18&@\xdb\x97\x86\x18\x022(@\xe4\x8c0\x0b\x13\x0c/@\x7f\x03\xb0$Q2)@`\xf5\x9f\xa4\xf1\x13/@\xabX\xa3\xf4$#)@\xe8\xbc<\xed\\#/@A\xd5\x14\xa6\x93D)@h\xef\x16_Y:)@\xa0f\xe3\xd6\x9c\x0b)@Uk\x15I`\xae/@\xb8\xe9P",\x060@g\x93Uf\x03\x1d\'@\x03C\xdfp\xa8d&@o/tD~\x96.@\x1f\x0f\xa5\xb5\xdch\'@p\x92|\x87s\xcb-@\x07/\x99\xc7\x894(@\xf7\x08\xf4\xc2.x/@4\xc9z\xff\x98\x04)@m/\xb6\xfc\xe8k.@\x84\t\xc1\xea\xdc&)@\x0f\x8e\xb7\x191\xab.@*rs\xfc\xb9\xa2%@\x92\x83\xce\xd2\xbe;\'@\xde\xca\xb7x\x920)@\xf9\x9bq~\x00\xd8%@\x93.4Wu\t)@\xb7h\xbb\x88\xf5\x060@\xc7Y\x11a4\xe6)@\x11\\\xe8\xb1\xda\xd5.@|\xb7ND\xd4\x80/@\x8f\xce)1\xadx)@W"\x9f\xc4[\xa5%@kt\x0ep\x83\xef%@\xe7\x85\x90\xa5G\x04&@\x15\xb1\x91\x846!0@\x9b\xce\xaaV\xa4j.@\xc5/@\x82\xa1\xcc%@CZ\xff)\xb0\xb8.@`\xb0\xf6k\x99\x9d/@f\xa2\xc9 \xfb\xc1%@\x12\xccV\xd7Iz/@@\xc1U\xb9^\x9c/@\x98\xe7W\xbc\x99\x1b0@\x9b\xff\xbb\x83\x91\x000@^\xb5\x94x+\x8c/@\x04\xfe\xc7h\x01\xf9%@\x90\xfc\xe0p\x1f[/@\xa6A\xf1\xecv71@\xb1_zJ\x90\xf5%@\x05\x80\xa2\x87\x1a\x020@-\x95P\x94\xe9"0@E\xa6\x07\xa9Z\xe4%@-\xcbbZ\xf4r-@\xc2qh)\xd3\x180@\xb6C\xbc*K\x120@G\xa1\xa1@^\xba%@;b\x811\xfe(.@M\xfe\xf9\x9aI\xc9%@6\xc0!\x91\xff\xa7%@\xd8cl\xea)i%@\xa1\t\xbc\xa2\x1a 0@\xd4SA\xac\xc7\xb4(@\xddq\xe8\xadzN0@\r~\x18\xe1\xd3Q0@\x1d\xc5\xf3O\xb8t)@\xcb\xca\t6ck%@%\x02\x81\xbb\xc8X0@\x0b\xde\xe9\xe5\xcb\x01(@\xd8q\r*\x06L0@\x13\xc0\xcbY\x06\xa2&@y\xe7\x140`#0@\x8f\xe9(o\xe3\xdf)@97I\x81=\xc5/@\xfa\x9c\xf3\x02M_0@\xcb\x8dV\xf7&j0@\xfc\xe2\x81\t\xf7\xba%@)\x9d\xbc+\x08G0@\x05#\xb3j\x91\xa8%@~\x86\xe6\xef\x13P)@|\xc3\xb7\xa2\xd1\xb2)@\x18\xc5\xfa\xdc\xe6k0@\x96\xef\x89\xac\x15T%@3\xc0\xf9o\x87\xa5%@\xb3\x80)]\x1cT)@K\x94spR=0@\xcb\xc3\xe5\xd4|\t0@\xa2\xba\xe7O1\xc2%@\x01\x1f@=\xafG0@\xca$\x8e\x1c\x8e_0@\xa6\x9c!\x12\xd2\xa5)@\x02\xdbv"q~%@\xcb\xf9\xdby\xc2\xb2)@\xce\x86\xc9\x03=B(@_\xa8\xf6\x1c\x08i)@\xc9\xb3\xa1&\xc5\x83(@\xe4\x914[\xa5p%@\xe5P\xf3\xd93f)@\x13\x16\xe4\x1a\xc41%@m~\xa6\xaa\xa04(@"\x1c\xd3\x81Z.)@\xae\xb2c*\x89)%@\xc8(\xb9|[:%@d\x88\x02=.K)@&c@\xfa\xcf]&@\xe77\xb1b\x07e)@\x9c\xfd\xbf\x8c^})@\xf9\xd9\xcf\x1e\xf6\xfa\'@\xf2\x18\x91\x1f\xce\xa7&@\xdf\xfes!G\xaf(@\xfa\x87gFs\x1d\'@I\x00z\xf6\xfda(@n\x8d\xddJ\xea\xac*@^{\x0f\x97bv(@\x8a5\n\x8b\xf2\xc2(@\xd5\xda\x10\xe2\'\xb3\'@.\x964"-\xa6&@v<Q\xb8;R(@\x0f\x0c\x7f\xa1\xf9\x18+@0\x07\xd8\xd7\xce.%@_\xb3\x07Wb%*@G\xdc\x87: "/@\x9c\xad_Y\xa2h0@\x0e6\x89\xe6UX&@\xe8\xd9\xacN\xc75(@\xff2\xa0\xd0.\x1d+@&|\x0b\xa8\xc5\x15+@\t\xa5\xb2(\xe1\xe0\'@,\x8a\xb8\xbd\xac8%@d\xfaf]\x1350@\xb8&,*\xb0\x1f+@\xf1\xa2&\xc1*40@&\x95\x9a!-\xff\'@\x9d\x84\xc9\x9e\x97z+@\x88\xc7k\xcd\x16\xa8\'@\n\tIZ\x1b\xe2\'@\x8b\xbf\xac\x96\x1b\xf4\'@\xf6%(\x03\xeb\xf4\'@\xa6[\x159\xcc>)@\xd3_\xfd\x8d\x81\xb1\'@\x00y\xc5~u\xe9+@\xb2\xcb\xa0x\xd5\xa4/@;\xeb\xefnb\x93\'@q\x01\xab)\x1b\x000@\xd8\x7f\x88\xd2vA0@\x0f\x08Mz\xd9\x9b/@\x18\xe9\xad\xb0\x1d\x8d\'@\x9f\xe4\xcf\x0fq\xba&@\xa3{\xf6G\x08 0@\x1e\x1f\xc1u\xc6\x95\'@\r\xd9b\x1e\x11L,@\x8dj\x9a\x0b3\x9d&@|=6ZjC0@w\xf7\x12I\xab+/@+\xea\x18\xa1\xdb\x9a\'@\x81\xfd\x88Y\xe8\x8e0@y\xa0\x9el\xfc}-@[fgK\xcbY+@\xcdL7\xa8\xf8\xe4/@ot\x07\x07S\x07)@\x12i\xd3\x8a\x94\xed\'@Ybj\xe7\nQ&@\x1b~\\U\x11\x99\'@\xf6\xe1*{a\xb9\'@7yy\xbf\x80,+@\x0fV\xab\xbd).(@\x8d\x93\xbf\n\x10\xd6(@qRz0[\xdb&@\x1b\xc1Gm\xf3\xc7)@\x0b\x07\xc5f\xac\xd7\'@\x17_\x11$\xba+)@/\xe6\xe4\x1e\xbf\xcf\'@/\xad\xea\xb5\xe9\x93/@\x01.\xc9\x93\x95\xe5*@8\xbf\xaeT\xe9\xd00@G\xb0\xb4O\xc0K)@\xee\x19\xc0b\xe8\xf0*@c/\xd7f\x8c\xe4+@\xa0\xeaS;&\xa1)@4J\x0f\xb3W\xaa)@\xa2\xee\xd6\xf6~q(@\r\xbf\xa2\x06\xa2l(@\xc3\xdd\xc4\xccK+)@\xce\x82\x8e\xa1\x8d\xd8-@\r.<%<`/@\xfd\xfd\x13\x18~b\'@\x9d\xf6\x87\xaf*\xe5-@\xdc\xb0\x17`\xb7R\'@\rJ\xdc\xfc\xf7\'(@2O\x16\xa4_R\'@B\xd4#\xbe\xd0\xdc\'@k\x88\xa7\xa9\xac\x0e/@\xc9\xfd\xa8\xa3\x84\xf0\'@\xb3\xf7\xddH\x1cV*@\x9aI\x9d\xb1\xc4n,@?\x9c\x0b\x92Ip(@4\x10C\x8aD/)@Rx\xf6\xe7\x9e<(@\x88\xa7\xf9l\xc8\xcd(@\x13?\xd8\x00s\x9f\'@\x134\x16\xa2\xebn/@\x81R\xce1\xa2\xb4(@\xbea\x0f\x0b \xfe(@\x1b\x1f\xce8j\x1d\'@\xb9Ob\xa7\x90\x1e)@!sj\xc2\xfdu,@1\xe9.\\T\xb1,@D \x13\xebV\x01(@\xc1\x8f&\xca\xf0\xf7(@_$\xa0\xcbU\x00.@$\x11\xa3\x1cY`\'@\x08\xa9\x01\xc1\x82t,@\xb0z\x8f\xaa\x12\xfe*@SV\xb9\xbeh\xcb(@~\xa7\x90\x99\xe3\xa2,@\xed\xdew\x19f\xe40@\x9d\xf7\xda\x16\x81\xc2\'@{1\x87S\x07\xea.@I\xf11\x1bW\xab+@=K\x10\xd3a\xb1,@8\xb0\xe0&8\x14.@zy\xbb\x9c\x9d9)@\x08#\xa4\xe1DD)@\x81\xb8J\xf8J\xbb-@\x0eL\xb0\x16\x9f~)@\x90\xa5\x19\xa0g\xb8-@\x8e\xca\x0f\nL\x04)@\xf7\x9f\xc7\xc2\xa0\xe4*@jjo\x18\x98w(@\x10\xa8\xd1\x11x\xa8\'@\x1a(\xa8\xc4\xf4\x8a)@\x89\xbf\xeb\x92\x85\xfd)@\x12eZ>\x0b\xfd.@\x8b\x9d\xa8A\xba\xe7)@\xc3P\xbc\xfa\x05\x81\'@\x90\xa5\x19\xa0g\xb8-@b\r\x10\xafL\xea.@\xcf\xa0\x85\xd3\xfc\xe8)@`\x92c\xf9a\x12)@\xbd\xd6\xe5\xc6\'\xb3/@7\xbf5\xbe\x11Q(@\xf4!\xe9M\x89\xff-@\x05[zf\xa8\xbe/@\xf9\xed\x15\xebG5*@D)x\x8f\xf3 *@\xa55\xec#2\xcb+@`\x81\xb9N\x1b\xa1\'@\xcdD\xe3\x96\xe9U&@\xc6\x9b\xaa0\x85\xfc)@\xb3\xb7\xc6\xe7\xf8\x1f-@\xdd\xd9=\xb39\xf4)@\x91O-\x96\x0b6)@h]=+\xc9\xa5\'@\xaf\x16=c\xc5`1@4\x141\xdc\x93i%@\xc2\xad\xad8f\x02/@\xd1\nC\x0b\xf6?)@\xca\xf2\x95N\x10Z-@\x13\xe4O\xe2\x12\xe00@Ne\xcd\x9bH&0@#1\x95\xdc\x02s(@B\xe0\xf1\x0b\xe1\x96-@\x97\x1a\xe7\x93\xf4\xeb(@I\xdb\xec\xe2s\x9e*@\xc9\xf0\xecU9/0@\x89\xca\xfd\xfb\x12\x10/@,:L\x1c\xc1\x06/@E\xe4\x86\r}e&@zN\xfb\xba\xc2\xfa%@\xccF@"\x9b\xd3,@x\x95\x08&T\xe1/@\xcb\x89M\xa2CD-@\xe8\xa2c\xba\xd3\xa2(@FE\xf2\x7f\xb9l(@\x8chf*\x83\xf4%@\x95\xe5\xc6\x01\r\xf6/@\x9dTlhx\x14)@\xde\x1e\xfc\xc6\x11\xcc(@\xfa*\x92\x98\xd8](@P\x11*\xc5;\x0c\'@:\x82\x01\x15GR&@K\x82\xa8\x9f\x91\x10\'@\xdf4(\x93^;0@\x1d\x03\x10\x97\xee\xcc(@\xf5-\x17\xf7z\xc8-@\xeb\xb8\xac\xfc\xd8+)@\xe9?\x87\xd8\xa3\x0f/@76\x07\xf2\xa3\xba&@\xf4\xc3\x04\xdf/\x9d(@\x93\xa3\x9d\xb8\xaa5)@\xf0>\xd3\xc5\xe8&)@76\x07\xf2\xa3\xba&@\x81O3\xe3\x05\xdf(@\x8cG\xedk\xb8>(@.m\xdb\xa6\nQ&@\x9d\xf2\xbaT\xfaW&@\\\xb3x\x1b1\xa9(@{A\x7f\x9eu\x89(@\xe6\xd1\xa3\xdd\x91q(@\xff\x95n\x05\xe6+&@\xcet;"FB&@w\x916\xff\x8a\xa9(@\xcclV\xdb\xe8((@\xf7\x99\x82C\x84y)@@\xb0]}\xe0|.@E\xcf\xa1\xf1\x04:&@Y\xdf_\xef.,)@\xd4\xaf\xb6\x92\xce\x8a(@\x9c<\x90.:\xf6-@\xaf\x96\xc1\x00\xd7\x1d)@\xe6>\x1f\x08g\x9f(@\xde\x0e\xb1(vO(@\xd1\xef\x0f^\xb3B(@\x07\xb3\xc4\xcf\xb8\x1e&@o%-\x00S9)@\xac0\x8f\xd3\xe8\xa2&@\xf9\xb3+\xbb\xf3\xb0&@\x16!\xc7\xd4g\x8f(@B[\x17\xa3Pa(@#\xa9\xaf\xaa0\x9c/@\xafJ\r\xa6S+)@\x04\xc7Z\x04{R(@,\x8bW\xcb\x01\x080@\xce\x1dp\x9a\xedu(@\xb6N\x1e6\x82\x1e(@Y\xbb\x8f:\xff\x14/@\xc5\xd7\x13\xb3})&@U\xcf\xe1\xfe\xbd\xe6\'@\xbf\xc50\xce\xc4\r\'@r\xf7UJ\x97T/@\xef\x88\xc2\x8f\x85\x19.@n\xe3\xec\x89\xb1b(@\xf0\xa48q72)@\x08\x11\']\xceA(@8\xa5A\xeaA")@\x13c\xf7\xfese&@Y\xad\x87x\\()@\xfbgN\xb5Tz/@7\xd2\x16\x19\xd6y)@h\xe0\x8b9`\x85&@\xbb\x11\x11\xb10\x1e&@\xaej<P\xfa"0@+Sd\x12k\xf8/@\xcb\xc5\xd6\xc3\xe7|&@M\x15u\x89s\x19&@\x91W\x10\xca\xdeL-@w\x04\x0fKP\x0f0@\x8b\xfd:F\x90n&@\xb6i:\x94K\xec(@\xcbQ\xb3\xba\x05N\'@\x18g\xbd=\xf6\xa1&@\x13\x92\x8cQ\x02\x1a&@P9*\x13\x0bM&@\x16\xb56\x11\xf6\xbc\'@\x83\xf9\x89_\x9a\xa7&@k\xde{\x19\tF-@|V\xda\xb5%6-@z\xd9En\xd8\x1b0@\xb1a\x14\xd2H\x15&@Y\x81\x80}D\x01(@\xb0\xe1\x9b\x11\x8f"/@\xe1@\x11\xb4\xa9\xed%@z&\x97OD\xb4)@M\x80\xd4>\x8d\xad/@\x0c[N\x10b\xf6.@{\x9b\x01\x9d_\x0e)@\x9a\x85\x15P\xee)-@Q\xe8\x85\xae\x9d\xcb&@Pa\xa8\x8c\xf0H&@x\xdc\x9b\xca\x9dj&@\xcb\xf9\xdby\xc2\xb2)@\xe7\x1d\xb2\x93T\x06)@\xcd\x92dW\x9b\xc1\'@\xf4\xfd\x8a\xe5\xe7N-@\x02{\xdf\xc5r\xcd/@\x8a\xe6\xef4\x11\x9c.@\x89\xc7%\x1etK)@/\xf9\xa1 \xd1\xd6%@\x9e\x9e\x1d\t\xed\xaa.@\x93T\xd5\xbf}\x90-@\x87\xec\x1c>\x9d\n)@\xeb\xdd\xad\x9f\xc0\xc9%@L\xf2\xe3\xf2\x9f\xa8&@\xf0\x82!?,A-@\xac\x8f\xa7^\x8c\x17/@=\xffR\xfe0\xff/@\xa3H\x1c\x11\xdf\x83/@\xad\xf3\x07\xb97_0@\x85\xa8\xfbu\xbd\x87-@\xb9\xfa\xe6\xcc\x13\xa6&@t~\xaf\xc2O\xb3.@S\xebn\xf9\x07\xb9\'@\x9dQa>\x85Y(@S$\xe1\xc7\xeb\xa3-@\xa5=\xda)]\x92.@\xf9\xbe\xb4\x8f)\x9e/@\xdcj\xf3?1\xe2\'@\x01.\x90H\x8f\xac&@9i;O\xf5\x1e0@\xe4\xaf\xc4\x9e\x1f\xce/@c`,\xe1\xa1\x1c0@\x1a\xabJ?@\xd9%@Wq\x90\xab\x0f\xa8\'@H\xd1\x85\x8b\x1b\x8e/@p\x84\x90oY\xf9%@\x13\xe4*\\e\xca%@\x10\x1b\x16B{\x92.@\x8e\xea\x89\x80\x80A)@4[{}\x18\xb3)@\xf8\x9fBu\xae\xda\'@\xa1S\x87\x15\xf0\x8e&@&\xad\x13\x07\xc7\x020@\xf0\xe1;\xdb\xc4\xac+@\xd9\xee\xc82\x8c\xbb\'@\n\xf5C\x04\xe4\xce%@\x17\\\x14\xe5\x84\xd9/@\x96Fr\x1f(\n0@\xd9CvZj-/@8\xc8\xc8\x17\xb7\x9a&@\xa1S\x87\x15\xf0\x8e&@?SB\x14\xde\x07)@a\xb9\xa1\x02\xd4\xe8%@-\x95P\x94\xe9"0@\xea0\x9cX\xcdl(@\xc7{\xe0\'Y,+@y\xd5X\xa9\x17\xb5%@Pa\xa8\x8c\xf0H&@\xad\xb10w\x84/)@\x99\x087\x92\xf6\xa2)@\xdf\x01;%\xbe\xc5/@p\\\x8ev\x82\xb8-@O\xdd\xdel\x8a\x180@\x99\xee\xf12+d\'@C\x00DJ\xa7r\'@\xa4&\x19\xbe\x7f\x140@\x0b\x18h3}\x11)@\x81\x8f>\xc4_\xb2\'@\xf6\xd5C"\xba\xae%@E\x97\x9f\xf1\xcd\xd6-@4\xef/\xa4\x95\xc3-@\x02<x\x94\xa0\xad)@S\x9f\xa3\xd1\xe8\xa1%@\xd4.(\xd7\x82\x16&@\x04I\x93\xe9v\xc7)@.\x93\x1d\xc5\xeb\xe0\'@\xd7^\\\xd3\x0c\x9d)@Y\xe7\x97!\xc0/)@l\xae\x7fhc\x11(@\x1bq\xb1:\xf1\xa0\'@\x99\xe7\x1ep\x1dr/@\x1eM\xcc\x15\xac80@\xd8\xbc%\xea\x95\xbc-@\xce\tM\xc7\x0c\xc4(@\xba\x1d\xcb\xd0\xf8Q0@\x9c\x97r#5\x9a0@2\xf3\xc7+\x88u/@\xff\xfb\xbf\x1a\x97\xa8&@8qv\x14_\xa5%@\xd2P\xba\xf3\x01\x83%@\x00\xa1\x8950[0@\x9c\x92\xce\xb5\x16\x04(@F{\x1a\x06)\x8b%@\xfd\xa5E\xe4%\x1e0@J5n\x10\xc5K0@;\xbapV\xc0\xa3%@z\xed\xde\xf3\x8an(@)\xef\xd0\x0c\x9a\t)@\xc4(M*N\xf0*@K\x16\x93\xacw\xe0*@\x17\xf9\x9e\x87"\xb2\'@\x1a(\xa8\xc4\xf4\x8a)@\x17\xf9\x9e\x87"\xb2\'@\xc4h\xd1\xc97)\'@4\xa2@\x12\x9c\xa3(@O\x7f\x91W]\xa9(@\xd2\xf09\xa0$\x81(@\x15\xf9\xe6\xdf}\x06)@\x92\xb1\xa5\x86\xc7\xb5(@%nvzb\x85\'@2@Hw\xe3A)@\xa1S\x87\x15\xf0\x8e&@\xab\x9c\x07`n\x1c+@7\xbf5\xbe\x11Q(@\x1ei\xa7TH\xd20@\xa3\x8d\x18\xf9 \xab\'@\xb6\xee\x1b3\xc0\xa7%@\x99UO\xcd\xb9\xb9%@\xd6^\xf5\xad\xban/@G\xd0\x81\x17-=0@\xa1\xc8\xe8v\x83\xbe\'@>\x06j\x85\nI%@_\x0c\xf4F\x98}(@\x92J\x8e\x1c \xc9%@WI;\xf1R\x0b0@\x13\xb0\xc6"Q\x1e+@vL\xdf< :0@\x15,t\xe6\xf9G0@\x9e\xb9\xf5\x85\x04\xc5%@\xfb\xa9J\xc1q\x8f\'@\\~\x11\x9ee\x9c%@\x1f\xf6\x88\x08\x8aJ)@\x14\xdf\x94\x8d\xbf\xfa/@\xb0V\xfdk\xd2\xd60@R_\xce\xc7\x18})@K\x0c\x94Rh\x1d)@;\x0e\xb6\x00\x04\xce0@\xb9\x9c\xb1\x9c\xb9\xd7+@!\xf8\xf4\xb2\xc0+)@\xab\x9b<\xad\xba\xaa\'@\xf2\x07\x99\xd3\xcd\xe7-@{E\xb00\xe9\xd2-@\xf0"\xc7\xcf\x05++@)(l\xb6\xcf\x14.@\x86\xe89}g\n(@}\xd9\x98/-7%@w\xef\xa8\x0e\xeff)@m\xe1\x12^m\xe9-@\x1fT\xd5\xcb\xd6\xc2\'@\n\xa3\xaf\x02\x1bd*@=\xf5\x97\xcb\xe4\xd9-@\xccot\xc5v\x05)@.\x0c\x98\x04\x1d9(@\xb0\x87o9Z\x1c(@\xe2g)g\xccp(@q\x88\xd6\x13%\x05(@\x975\xbf\x1eC\xf0-@\xb5\xd8\x10]g\x11(@\xf1\x83\x9f$\x0f\r0@.\xc7\xf8\xe9O\xd8\'@\xb7\x80\xa0\x7f\xf2\x98\'@xg#?wL0@\x89\xce\xbf\xd8\xc3\xab(@\xe6\x18a\xc8[\xc3(@)%\xb6]\x8c\xaf(@\x0f\x92-\x81\xbd\x93+@\r\xd2J\xf3\xf6\xf4\'@h\x95\x7f\x19\xd6t(@\x02\xb4\n\xef#\xef\'@U\xcbg\x05\xdab(@\xdb\xe72\x0c\xaaB0@\x0f\xeb.j\x9dC)@\xe9\x19\xdf\x85\x17,(@7[\x99\xdc\x98\xd9\'@\x98\xd1\x10\x80\x8c\x0b(@\xca+?\xef\x81\x8d0@k1\x9e\x9d\xb5\x9c\'@\xcb\xbf(\x86\xe58\'@b\xf9\x1b\xab\'\x12)@\x0b\\y\n\xa3\xf8.@\xc3\x95\xf7\xb5l\x000@\x83T\xb1\xc1\x84\xab*@?\xe3\x8d\xed\xbe\xd1(@?\xe3\x8d\xed\xbe\xd1(@\xe43*\xecd\xfd.@X\xb6\x07\x18\xd6\x99\'@m\xae\xb1\x05\xbc8(@Pj>\x90\x1d\xce/@\x7f\xb6N\x97H*0@ \x90I\x94l\x80)@0\x07\xd8\xd7\xce.%@l\xfaVZ\x86\xd6\'@\xa2\xfc\xf8\xb6\r\xb3(@\x88\xe8\r6\r\xf4)@\xf0e"\x9c\x920%@\xea\xfa\xd7\xd3Z\x01+@\x1c\xa7isj\x860@\xebu\x0cBA\xbd\'@\r\xb8/,R\xa3\'@{\x83hX\xeeH&@j\x9f\x16\x00\x15l*@\x94\xed\x8eJg:%@\xea\xfa\xd7\xd3Z\x01+@ 43o\xf250@\n\xa5\xb4X \x0c0@\x9f\xec\xa8\x0b\xcc\x120@\x0fu*\xd8\xc2\x040@\xc8\xc9-\xe0\xe6/0@\x87<\xaf\xa87T0@\xc5\x18\x08\xf1=\xf5\'@\x11N\x89\xacL\xa8\'@\xbfx/\x95e\x15%@\xc1\xe3q&\xed\x1e+@T\xdau\xd7\x90A&@Y\x81\x80}D\x01(@]<\xc6[Vz/@m\x12\x1d7\x1ae/@\xdd\xbc7\xdb*\xf4/@\x90\xbafJ\x01\x010@lM\x1f\xf7\xda\xa3/@h\xee\x9e2o\xa2\'@H>l(\xb9\xd6-@D\xda\xda\xc2\xa2\xf8\'@\x8c\xab;-n\x1e\'@\x80\xc7>\x86\xf4\xe9-@\x973s\xfa\x0230@@\x17\xe0c\xa5>.@\\O\xcf3\xf9R&@j\xc6\x9ebW\x8a-@\x19\x9f\x01^\rc1@I\x1a\r\xcc\xf9\xf4-@~\xb2=\xe9\xfa\xcf(@\'\rX\xa7V\x84(@QD\x95Y\x1a%\'@\xad\xdd\xae\x18\xd1\xb8&@\x01z=\x839[&@k\xcf\xd6\x18\xc9\x07(@\xa9\xe7\xed\xd9\x015)@\xbd9CHL#)@}\xc0[\x06\xbaP&@\xa9T\xacx\xa14(@~\x89\x9d\x10\x1dv(@w\x916\xff\x8a\xa9(@\xa5\xaeDP\x02B&@|\xfd\xd7\x89\xff\x88(@=.\xe2\xa6.\x1a\'@#\\\x98\xcbJ\x17&@\x83\xbd\xea4\xeaY(@\x11-\xdc\xdd\xab((@u\x8a\xc8\xe24\x1a&@\x13.\xfd\x9f.\')@\xb5YJ\xf7\xbbH(@;V\xea\xc3D\x9d(@\'\x83\x9b\xc3.\xb8/@\xe3A\xc7_\x9210@B\xc9\xcda!()@\xf9\x1brW\x19\xd50@\x81\xe8\xeenu\x1f0@\xdb\xb4\xbb\\5\xa3\'@\x9cMf\xbfK[&@l\xa7:\x94\xf5-)@7M\x7f\xcd\xd4\xcf\'@\xe5\x17\xf1\xfbdu%@\xe940\xcf\xdc\xba\'@\xe1\xd7{\xaaT\x87*@\x06\xe5\xde\xd4L2(@\xe3\xf7t&1>(@\x1diD:V\xa4&@3b\xb1\xdfVj&@!\x1dk\xed!\xbf%@/\x8b\t\xc0\x97\xa3%@\x9d$\xc1~={&@E\xdc\xf5*\xd4\xc9,@\xcf\xdb\x1f9}\xb4%@\xb6\xc0/.\x8fq%@FM`\xbe\\\x13&@\xe9\xe7\xd7\xb8\x93\xc0)@\x1e\x9bN0\xf6\xd0%@O\xce\x96!\x86\x16&@_EYU\xdb\x10&@\xdd\x87\xf5\x9c\xb6|&@\x89\x06\xf8\x99\xfc\xbb.@b\xb8{f\xe6y/@\x8e\x10\xe2\x0c\xba#)@\xa7$\x9ch\xd5\xdf%@\x07[I!#\xda%@\xd2/\x18\xdfG\xf1%@\x9a\xca\xa7\x9f\xfa\x1b)@\x8e\x0f\xc4H\x95\xf0%@@\x9b\xb6\xa5.\x8a/@~/h\xf3\xbd\xd3%@\xcd\xb7\x7frB\x1e0@\x1d{\xb6j%\xb6%@\x17\x00\x7fAb\xf6%@ \xa8s\xc0k\x92/@\xf2\x92\x0c\x1at7&@w\xa6J\xd7\xf4\t0@\xc7\xfcw\xc5\x82\xe7%@\x1f 4+\xd5\xf8/@s\x17\x89\x92w\x83/@_\x12}vM\x02.@2\xe1"\xbd@S0@}\x89\xee\xd6\xd2B0@\x02\x1f \x97\xc9\x87%@\x98q$\x96\xec\xc5/@\xe4&\x85\x1a*\x82%@\x8c\xa5n)\x7fr*@\xd1\x8c\x91\xe9\x9f_0@\x87\xa1OD\xbc\xa2%@m\xf6\xd5A\xfc\xbb%@WsA\xab\r\x0b0@\\\x07\xe8\xa91a%@\x8b\x15\xaeV\xc5\xdc)@\xf0<\x02\x16\xbeW)@\x97\xe6w\x9eN\xee\'@\xbf\x8e=]\x05p0@\x87U\xa8\xa7]m&@\xf2y;\xc5\xfb\xad,@e\xa0R%A|*@\xae\xe5,\r\x88%(@J&W7r\xf8.@[)\x93_\xbb\x1f(@\xb8\x88\xac\xac\x01\xab*@\x1e\tR\x81\xd9\xaa*@\x9fD\xc8\xed&<%@\x90\x90\xc8\xb9\xfa\xd2\'@zX\x9dq8_*@\xe940\xcf\xdc\xba\'@\xf0\x90H\xde\x8a\x16+@0\xad$pY!0@\xdd]\xc8h\x00_(@\xf4\xd6\xe5\xa6\x9f4)@BT`\xd9\n1-@k\xd7\xc2E2=+@0\xa5\xae\x10\x9e\x0e0@\x9b^4\xe2v\x95\'@0\xa5\xae\x10\x9e\x0e0@\xce8\xeda\x94-(@\xe4\x18^m}\x13.@\x8da5b3`+@\xdb\xd0\xbe\x8e\x1f\xe5/@\xde\xbeFe\x11\xdb(@\xd3\xa1\x16\x00v\xc70@%\x003i\x9a\xef*@\x8f\x11\xb7d|v(@\x95\x05\xfb\x16\xc4q\'@\x07U\xa8\xcfUp,@\xb1\xf5\xea\x95\xb40(@\x1c\xc51\xae1\xae&@\x98\x92\xb4\xd60m(@\xa1\xca\xb3_\xd3\xc5,@.\xce\xea\xe6\x18\x1a)@\xe5\xd8T\xf9\x97\xf1.@\xc2)k\x8dn\xea)@h\xce\x08\xfe\xf5\xfb.@\x93P\xf4\xf0\x1a\xf4.@jkH\xaa--)@\xdb,\xffD\x84\x10(@\'#\x002J\xc1(@\xc6\xabROU\xb7\'@\'#\x002J\xc1(@{4\xcc\x1f\xc3!)@\xc9\xa1\x82\xf3\x10\xfd(@\x88\xa8\x0cfc,/@\xea\x06e\x8a\xc4\r(@`\x89\xef\xdf\xad\xe4-@H\xac$BXA)@\xaa\x91\'_\x00\x06)@\xfd\xc3\xaa\x00+\x07)@\xdd\x0c.}\xb6z(@\xf6\x11\'k\xd4\x0c(@IvN\xf33\xb1\'@\xf6\xda\x93\xed\xe3\xef(@\x85\x9b\xb2\xdbx\x01.@\xb2\rN|\x83\xfc/@\xddR\x06(\x08/)@\xb3f\x83D\xa8}(@\x9f\xb2k\x18\x85\xb6-@[\x0f\x94\xfb\xd29/@\'\x02S\x8f\xaf\xc2(@\x96\xf7\xd2\xc2j|)@\xf1\x93\xceG\x19#.@\x9e\xe73\xf6-%0@\xf6\xfa\x9d>TR(@\xbe\x88\xe9\xd88.0@\tUy\xbdG\xae&@g\xb6xQ\x95\xea-@\x8e\xad\xb2\xe1>#0@S\xc1\xa5\x92\xbf\x8d/@\xf5t\xef\xb08\xee\'@\xd9\xee\xf5\xc0\x93\x9d&@\x1f\xc0\x8c@z\xa6&@\xaa}\xdc\xa6\x86\x95/@\xf3\x82\x1b\x9b\xc8\x8d0@\xc7\xe4z\x864\xd8-@uA\xf6pT\x84\'@ JF\xa3?\xae\'@\xdd|\x87\xaf\x83d)@kN\xb6\x01k\x9a\'@\xdc\xdf\x9al\xd0\xdf)@\xf4\xb97g\xd9\xde&@\xd6C\xdf\\,\xbf\'@\xd4\x96\xf7\x87dt(@\xeb\x8ea\xcc\xd6L)@\xf3\x82\x1b\x9b\xc8\x8d0@\xb6\xa0\x8b\xd1\'<0@r<\xd4\t\xbb\x83\'@\xd9\xba\xd6\x8fr\xfe\'@\x8aU\xa7\x0c\xe6\n(@\xd2N~1\xb8\xf1\'@L\xec\xf2\x08R{&@f;G\x82\xece,@\xb8]\x19+\x92v,@\\5\x00\x1a\x15;0@N\x06\xe6"]\xee&@\n6<Q\xce\xbe&@($\x9bq\x0320@\x91\x80\xef6\xca\x100@.\x93\x96\xa7\xe270@ku\xe1AL;\'@\xd4Ad\xed\xb4\xbe%@\x11\x1c\'x\x86\x9a&@X\x15\xfd\xdc\xf5\x9c&@\x14gi\xa6k\x010@qo\xfc`\xdc~*@\xd5\x840\x9fjY&@\x0bf\x80\xcb\x1c\x00/@\xc32\x9cv\xd81,@\xbd#sd\xde\t0@\x95\x85\\u\xa56-@=A\xbb(>\x1e\'@\xce\x95\x1a\x16\xf8<0@\xa5\x8a\xb8gt\x1f0@\x1e\x15\x80T\x94\x81&@NN\x95\xec\x1e%)@\x00\x14\xd7\xbd\x9f\xa8&@\xb0\xa2\x85\x88C\x9b%@n\xa2h\x08u\xe61@\x15+^y\xe8\x83(@#HN^P\xf8)@\x9c\xe4\x0cl"\xb2*@K:K/K\x0f/@:\x01"N~\xd20@u7\x02\xd2\xb6\xfa\'@N\x86h{\x1d\xb7)@\x18\xc9G\xfcV{*@Ug\xab8\xa6y)@\xb2\xe0\'\xd7Z\xca&@f\xedU\xbc3\x16/@\xe14\xa0\xfa\x82\'+@\xf4\xc1\x15\x95n\x1c\'@\xa7\xf6\x02\xd6\xa3\xf2/@\xea\x95\xa9\x17\x83\xd1-@\xe1*\xc6\x98\xf6\r0@\x00\x1dR\xdb\xfc\xc2%@\xc0/\x01Z\xe66(@\x8d\xb5\xbbu\xe2\xf9/@\x97\xd6f2\x9b\xa9+@B|\xa4\xde\x0b`+@\xc4\x9f\xc1\xc8u\x8e0@U\xd3R\x07\xca\xc5*@\xf0w,\xcd\xd8l&@\xcf\xe1\xc2\x1f\xca\xa9/@\x9f\xdej\xd6\xc1-)@\xa9^\xc6+-U-@QurU=G%@\xeb)\x80\xdb\x80w/@L\xeeT`\x17\x0e(@\x94\x91J\x7fd\xfc(@<\xa9q\xb8\xeb\xd1&@\xa1\xe9\x19q\xc05(@!A\xaf\xf5\xf0R/@\xfcH\xaf\xdeY\xdc-@\x8caq\xc6\x19h)@\xdf5`\xf9\x03\xf8/@\x11E\xd0\xff\xae\xd8\'@k\xae\x81%\x9f\xa1/@\xac\xc3\x85}e\x010@\xd53\xcd\xbe\xb2\xe5)@\xb7\x173\x1c\xa7-)@\xb4nR\\\x7f\xef%@\xaf5G\xfb\x8b\n0@u4<{\x1a\x81*@\xba\xfe\xbc(\xfc\x9a1@Og.\x8d\xdao(@\x0e"\\s\x9a,&@\x0c\x9dl\xef\n\xb3\'@\xae\xed\x9f\x89\x04@.@}L\x18\x81\x12\xf3\'@N\xc3\x10\xc7\x0fr/@8\xfd@\xe4\x90\x80-@\xa1\xd1\xe3\xbd\x1e\xaf\'@\xcf\x12\xd2\xbe3\x98%@flZ{\xa3\x1c*@\t\xe6p\xd3\x91\t/@\t}\x1a\xae\xa9f\'@m\xf0D\x8e\xdc\xa0\'@D\xaeSX\xcc\xa7\'@:\x9a\xe9?\xb8@\'@\x8b%\xde\xa6\x9c\x0b0@G"\xd7x\x05\xd6-@\xe5\xcd\xea\xc1\xe0\xb4)@`\x1e\xc2&\x8a\x03(@~"\xf1\xc4\x82T(@&\xc5l\xfc\x15\x9f0@Yt\x18\x83\xb0-&@\xd0\xb7\xbb\xd8\xe2\xfe\'@\x8b7V\xf5\t90@\xe4\x8fJ\x9a3\x9b/@\x8b\xb9UyJ\xe2-@I"77\x96\xeb*@ie\x95T\xe8\xbb&@\xa4\x06R\x1c\xb1}(@\xf6\xd8;\xb1\xf71)@\x1eR\xdb\x9e\x0b\xa9(@\xed5\xba\n\xac\x89(@\xcbglR\xfb[&@\xaa\xf5\x08\xbb5\xf7-@\xe5\xc5\xb3\xa3\xb63)@\xa4sq\xbd\xf2\x00(@T\xa1\xa5\'c\x04-@EiF\xd5[\x05)@\x9f\xab$;Kj(@\xa3\xa6W\x07\xc3\x0e-@\t\x9f:\x7f\xf2\xc0\'@\xc6\'\xf2\xd9\x14+)@S\x98\x9f\x12Is(@\'t|\xf5d*(@e\x12dQ\xa0\xbc*@\xda\x06\x03n\xb1<0@\x8e\xde\x0fz\xd5\x0b)@T\xae7\xe3\xba\x02\'@\xfa\xef\x0f\x99Ei(@I3\xfbp$/)@\xe5\x83\xbc\xd7\xb5\x8c&@\xa4\x10\x8d>9l&@\xfd*\xfe\xff\xe4Q-@\xc1\x86xN\x1f\x7f&@\xd9\'\xcd\xc43!&@\x16\x02\xe7\x8fk\x14&@\xc8\x1a\xe4\xe8=\x07&@\x16\xe4\x05\x13\xcd\x17&@\x16\x89V++\r&@\x0c\xbc\x834\xb1\xff\'@\x88;<4\x8c\xdf%@F\xae\n-\t\xea/@\xc07\x04\xc8\xe3\xd1%@\xbb\xbd\x11;\xdd-/@\xeb\xcc=\xaa\xc5\xc6%@\xa7\xe1\xcd\xa5\xa0_)@\x91\xec\x0c\x11\xf7\xa3/@\x0b\x9bh\x1f-\xf4%@\x7fB\xf5\x10\x00\xb4%@F\x99\xc7\xdd\xf6z-@X\x05\xb4xS\xe2%@l\x02/\xbd\x84\xb7%@\x1b\x86\x18\xcf\x9a\xd8%@N^\xc6\xdf\xf5\xaf%@\xa7\xe1\xcd\xa5\xa0_)@aS\x08\tr\xb5&@\x9d\xdd9\x81\x04@/@\xd5#\x8c\xa1\x99;/@\x0e\xce\xf4E\xba4/@\xab\x999\x19\xa1\xb5%@s\xcc\x1a\xbc\xe2p*@\xfd`\xafL\x8e\xa7%@tl]\x1c\xc9/)@\xb5d\xd0v*\xd4/@X_\xc1\xc4\xb5\xbd%@6\x98Ao|h%@\n\'=^\xb3~%@\x7f\x8bb\xa8M\xb8)@\xa35\xebN\xb3{)@J9f\x10\x95m%@\xc2/\xe937\x82(@4W\x88Z\xfa\xe3)@\x87\x07\xffCsm&@i\xed.\xdc>Q%@\'t|\xf5d*(@\x95VJ\xc8z`)@\xc8\xbfU\xdb\x8e\xed\'@U+\xb7\xc59(*@6\x00C\xdf\x17b*@.Y,\x9d\xb5\x1d0@,\xb3h!=G%@\xb5S\xa0\xa2<\x1d+@\xcau\x8dJ\xc2\xb0\'@0Z5~\xde 0@\x1131\x17I\x05(@\xae\x8a\x9f \x95\x08(@\xd3\x93\xc1\x8f\x0f\xe0-@\x08\xf0$x&\xe3\'@\x08\xf0$x&\xe3\'@\x80\xec\x9c3Cb+@\x89Xr\xb7%N0@\x16f\x97\x88\x80\xdd(@L\xe9\x8e\x85\x0e\x910@{j\x90\xe6\xe0\xd3/@\xb7$.\x02\xed\x850@\x17%\x07\x14W\xb2,@\x1f\xe9*]\'\x06(@\xa9\x8a\xb3q\xdf\xdd*@\\>fg\x98\x80\'@\xcf2:(x\xa1-@Zq\x93\xbbZ\xde\'@%t\xc0G\x05u\'@\x85?f\x92~t,@1\xf1\xff\xfaOs\'@Y\xe3\xa3\xf6\xd5R\'@\xff\x1b\xc9\x18\xce\x1a0@\xb4\xd4;\x8b\xf4\xa3,@\x194`\xaf-\'\'@8\xeb\x08?{\xb5,@\xc7\xbf6\xfe\xf6E\'@O\xd3\x8e\xfa\xe3\xbf\'@0\x07\xcdE4S\'@\xc4<Wsw\xdd\'@\xd9\x11To\xdd\xf5(@m\x8cC\xa6H\xb6&@\xd5\x84\xd8\xd4\xa3(/@\xe8\x1a>\xd3\xfd\xc4)@\xb4\x19\xee\xf0\x8c*-@\x9d\x96|\xc8.D)@\x90\t\xcf\x9e\x9a\x03+@\xa6q|\xda\x1e\xa7/@\xfew\xfd\xea\xe4;)@[\x0f\x94\xfb\xd29/@6ei3\xcf#)@\x84|b\x1a@\x0f(@\xcc\x05uG9\x10+@\x85\x95Q\xcb\xa9\x00.@\nCjWv\x1b(@\xfb\xdc\x1fb\xfcO(@76\xe6\x05\xdc\x070@\xf9\x88\xc5cW\x86(@M\xe1\x99\xcfF\xb5/@\x93\xd4\x8b\xacj"(@\x07NB\xe49].@3\x14\xc1\x83\x10\xc0(@q\xb0\xc4D\xde\xdb\'@\xd5\x91\x94\xf2\xe2\xc3/@M\xcbV\x07:\x82(@\xae\xedn\xfbk\x05)@\xbb&^\xfbw\xb2\'@\xde\xe4\xbb\xdd\xae\xab(@\x08\xe3O\x8e\xac\x11(@z\xec\x88\xbe\x9eh)@\xa7$\x86\xac\xc2\xd1\'@w\x93\xb0\x1e!\x06)@\xfb\xbb\xef\x0fN 0@\xb2\x12\xc7\x1c\xaa\x12(@\xa7\xee\xe0\xbfj2)@\xfb\x0f\x18[\x90\xdb-@\xaf\xac,q\xa2\xaf\'@n:\xbaX/\xb7/@W\xf5\xcf\xd3\xc0\x1e)@\x17\xc1\x1c\xf7\nA-@\x8f\x8a\x19z(\xa4\'@\xebR\xc1J\x8c\x91/@n1\xcf\xbc\xda\xff/@\x9d2z\xe5)\n/@\xf1\x05\xb5:\x93L(@\xab\xcd\xa7\xa5\xd3\xf9.@/mJ]1[/@\x89HJ\x17\xdf\xa1%@x\x15 \xa1"H-@r\x01<\xfe{3(@\xdb\xcfu\xdb\x937/@\x08YV\x9a5\xc2-@\xecG\x1e0\x8c\x9c%@\xb5\x93\x88`\xf6\xde*@\xc3IV\xbc"\x0c(@\xd0\xbf;\x84\x9e\xd6\'@$\xe7R\x98\xe6\x9a&@>\x8a\x83\xc2\xd2f-@w\x7f\x08\x90\xf6\x1b/@p\x1d\xab[\xf4/(@\x00\x88#\x95\xf4N(@L\x16|\xda\x0b\xcb%@\x91\xf9;&&\x9e&@\xaa(\xd2i\xce\x1f0@\x1f\xa0|)\x1b\x1d0@\xb2e\xe3\xf9@\x91/@?\xe6\xad^:\xcd%@\xd1\x94r&\xd050@\xeeM!\xae\xb5\xe7/@\xd53!H\xdbp-@\n\xc6<\x81a\x92%@\xea\xbdF\xd5\x16\xa2%@\xd7/i\xeah\x110@\xc5n\x8a\xcb\x0bD0@&\xecZ%\x1f\xdf/@E5\xc2\xaa\xeeI&@\x88\xe4\xe5\xe0\x13\x87%@\x13*\xad\xb6\xa1\xdf%@\xf3)\xbe\x0e\xb2\xbf)@\xa2\xce\xc8\xc0\x87`(@ \x17\xf4o\xc6\xb5*@\xb6.\x7f;cH-@M{i\xf3\xe0,0@K&\xa9/\xd10%@\xe0.\xe0\xd4\x1e\xe4/@w\x95w;\x97\xf7/@f\x9a1z\x13\xd2)@\xac\xeb\xefkH\xb2/@\xc02\xff\xd4\xd9\x900@\xa2\xe3\x8e\x1b\xaa\x170@<\x82Y\x8aj\xaa&@\xec\xed]a\x08\xe4\'@\xb4\x86C\xe8\xed\xa3&@J\xfe\x08\x8c\x8a\xd1\'@,\xc6\xc2\xb3\x03\xb6&@\x0fj0\'\x0b\x9b0@o\xdc\xf8\xec\x95\xab\'@\xb0\xa3\xc5\xc68\xdb\'@\xf6\xc73!s\'-@IS\xb4jj\x000@\t[(\xa4\x9a-0@*\x04\x15LJB-@-7\x99V\x7f\x06.@Hc\n\x91*\x92-@\xb4\x9dY.\xf3\x130@\xabzk\xf80\xea-@g\xe4C\xc7\xe9-)@\x92\xe4I\xdd\xc5\xb4(@\xc3\xa62!D\xfe-@\xb9\x02\x8a\'ct&@\xd3\x04\xc5\xee\x88\xd0\'@\xf4\xf1dM\xad\xf4*@ jz8\xaa\x9c(@q\xb0\xc4D\xde\xdb\'@C\xf9\xaaf\x01h,@\xf1\x05\xb5:\x93L(@\xabQ\x9c\x8c\x13P0@\xddUB\xaeO\xec\'@\\\xf1:\xc1\xa44)@\xb0\xda\n\xfa,\xa9)@\xb9\x17N\xc43?.@\x8d\x85\xd0\xear\x081@\xf6\xfa\x9d>TR(@t\xad%]\x01\xe3-@\x17\xfdL\x9e\x9d\xd3/@%\x95\x97K\x1c\xf8/@\xcc\x13\xa7\xe0\x88\x87(@K\x15\x1c\xb8\xa7\xaa&@\xf2\x93\xaa\x11+[0@T\x085\x170(\'@\xc72S\xf2L\x130@\x1d\xce\xb6n ;&@\xf2\xedm\xa6\xe1T1@R/\x1a$\xf7#0@J\xb1C\xe1/]0@\x0cZ\x8d\x97#\n0@\xc7\xce\xbb\xc1cY0@$Q\xf4\xeb\x01J0@\xfa]bU\r\x010@>n\x1f\xc0\xf1#.@\x89\x13\xc3\xa2\x8dL/@\xc3[\xe4(V\x06*@\x02P\xfa@\xe2h)@3\x1cq\x8d\xf9b*@#\xdf\xdc8\xcc%+@iN\x9d\xd5_\xca)@\x17G\xfd\xd4\xbc\xa9\'@\x17\xe25\xda\xd8\x0b0@\x16\xc4\xc4\xd0H\x9e&@\x07\x0b\xd8\x9e\xd2\xc4-@1\xd3\r\xeb\x0eg(@\x82m\x87\xd7\x90g0@j\x19\x92\xe0)\xd2*@;\x00\xb7pHN-@\x0b\x99\xaa\xab\x13*/@\x01Vw\xd3y\xf4&@\xf0Q\x90O\x18\xf2\'@?[\xc5\xdb\x0e\x000@\xe3y\x865\xf6\xd8-@\xb5<\xb3\x85k\x8b*@q\x0e,\x84\x80y/@\x8c*\r.\xf9\x1f/@#\x8b\xd7\xa4\x8b\xda&@8\xb1\xdc\x13u\x9b*@\x8a\x8a\t\xa6\xe2a/@\xec\x10\x05\x1cI\x080@'
p29
tp30
bg3
(g4
(I0
tp31
g6
tp32
Rp33
(I1
(I2245
tp34
g13
I00
S'!_~{\xf0\xa7S@\xc7I\x00\xf1\x98\xcfS@\x8a\xeb}p\xf3\xb2S@\xc2\xe5\xbc\xf6>\xbeS@\x80\x91ej\\\x97S@<\'\xe0\xf0\x14\xc0S@\xb4\xaf\x9b\x80\xdc\xbcS@\xa3\xb3\xb3\x03\xea\xacS@C\xa8B\x83\xff\xacS@X\xce8\x9ee\xcfS@\xcbc\xce\xe6I\xbfS@\x1b\x12_!\xa7\xb4S@a\xd0\x04\x05\x1b\xacS@\xfa\xdeS\x81V\xc3S@\xc7\x89\xff+\x12\xcfS@\t\xee\x94\xdb\x10\xd1S@`Q\xf7D\x8d\xc0S@\xb4\xec\xae!\xc3\xb4S@6l\xb0\xd8?\xb1S@\xc2\xe1\xa3\xfd#\xbbS@"\x04\xba\xcc\x91\x8cS@\xcb\xb7&^\xc8\xa9S@x1\x8a\x83\x9f\xbaS@\xfd\x1d\xbc\x81F\xbeS@\xd9+CRl\xd2S@+A!\xfa\xb0\xbdS@\xfe\x00g\x15$\xcfS@\xc9G\xdd\xfa \xc4S@\xfex#\x08\xe4\xa5S@\x99\x021\x1a\x13\xceS@\x87\xdd\x996?\xd2S@\xf5\xf94\xaei\xa5S@\xea\xdc\x98Z\xbb\xb7S@\xfd\xa5\xf4\x96\xf8\xccS@\x8d\xf3\x03\xcb\xe2\xd5S@t\xa9\xcf\xc8E\xa3S@\x05}*\x17\xac\xa2S@\xf1\n\xed^\x96\xb9S@\x87\x19zz\xcb\xbdS@\x8c\xbb\xb8\x05"\xa8S@>\xdb\xb6\x7f\xda\xa1S@\xa2\x00X\x9e\x9b\xb7S@Q\xe8\xcd1\x01\xbdS@\x8c\xde_`\xec\xccS@\xf1\xff\xe7#\xe7\xb2S@1I\x9a\x98e\xc1S@^\xe64\x02\xd3\xb5S@\x1b\xa0\xb3/\xd1\xb7S@\x06\xd6&t>\xb3S@A\xe1\xb2\n_\xb5S@\xf0\xde\xca\x98\xa0\x9fS@\xb5j\x04\xb3\xf8\xb2S@\xc3\x9bi*\x19\xb3S@nd\xe3\x9f\xd7\xb2S@\x0e=\x9a2\xe8\xa8S@V\xd9\xc6\x04*\xb5S@\xc0\xa3\xd3\x9f\x83\x91S@\x19\xb3\x8efR\xa3S@\xcf\xdb"\xc7\x87\xcfS@\xd6\x8d\xe6\xb1\xc2\xb1S@\xda\xcfi\x0b\x10\xa4S@\x94\x83\x06Y\x12\xd5S@\xcb\xb4?\x0b)\xa7S@o\xcbF\xaf1\xc1S@Q\x8bo*\x83\xceS@\x1b\x80\x91\x83D\x87S@\x93\x00\xd6\x9a\x86\xb7S@\xeb8P\xbb\x08\xd5S@\x12#\xa1)\x93\xceS@\xce\xff-\xd5\xc0\xd4S@\xd7U\xee\xfa\x1d\xb9S@\xec\x83\xf2O\xbe\xcdS@\xe1\xe5\x1f\x99\x10\xadS@!y\x07\xff\x9b\xd5S@\n\x8ad)\xe3\xc3S@i\xd4\xcf\x88\xca\x87S@\xc4\xd6:Z\xb6\xa9S@\xc5\xae\x8b\xd8$\xc4S@\x0f\xb67\xc3Z\x85S@\xa2h[\xb3z\xb0S@-\xd2\xe4?9\xaaS@\xe3}8\t8\xc8S@\xcd`\xa1\xbb2\xc3S@\xfd\x92\xdf\xbe\x1b\xc5S@+\xa5\xdf\rp\xa6S@s\xe3\x14l:\x85S@VS\x86\xc6>\xccS@q\xf3\xdff@\xb7S@\xb0\x0cU\xb8\xdc\x9fS@j]\xf3\x0fL\xc7S@\xec\xd5\x9e\x15)\xb3S@\x17\x02\xe2u:\xa8S@\xe7\xe6\xd7\x0e\xfb\xb6S@\xfc\rr\xb8 \x9bS@H\xaa\xa4\xc0\xb8\xb6S@\x1d\x02\xb90\x85\x92S@}e\xcf\xfd^\xb9S@\x14a\xc7\xba\x1f\xd4S@rU\x9b\x87\x1e\xcbS@MJb\xff\xd9\xa9S@x\x1d\x88\xdb\xc9\xacS@\xdb\xb0|\x0eh\xacS@\x12\xd9&2U\xb7S@\xc0\x18\xa3#&\xb6S@0]\x12\xf2M\xd5S@\x10:Lh\xf0\xceS@\xc8@\xca\xc4\xbb\xaaS@5\xd8\x1d5\xfc\xa1S@\xd4)F-M\xccS@Q\xc1\xc4\x9ap\xa4S@\x9dk\xbd\x80\x95\xaaS@X6\xab\x84\xcd\xa7S@\xe3\x12^\xa9\xdd\xb9S@*\x97\xc3\x95\x86\x88S@A\x8b:\xf5\xf8\xc4S@\'.\xf4/\x8c\x88S@\x91kT=\x1c\xb9S@\x12\x8eD\xd8\xf1\xcbS@f\xdeD\xb0\x94\x9dS@R\xfe\xfd+<\xc3S@_\xbb\xf1L\x04\xc5S@\x88\xd9\x9c\xdb}\xcdS@\xd9\xf6\x93=d\xa5S@\xb2\xd2\x07\xd2\n\x87S@\x0cU\xae\xdd*\xc5S@d\xd9%:\x8f\xc1S@\xf5\x8epf^\xcbS@\xe1G\xa1\x1c\xe6\xa2S@\x92Vt\xa4\x9c\xcdS@ya\x15\x94\xba\xafS@\xbe\xa9\xbdF\xe1\xc1S@7I\xbb8x\xa7S@\xbe\xa9\xbdF\xe1\xc1S@\x87\xdd\x996?\xd2S@\xdc\x10-.\xc7\xc0S@\x88\xd6$o\x8d\xd1S@k\xd0\x8c\x1e\x02\xabS@\xb6\xab\xdd\xdc\xb1\xc6S@\xaaWe\xbb\xbe\xcbS@\xa5B\x89\xee\xd5\xa8S@\x19}C\xc9\xcc\x88S@f"(\xb1\xfc\xcbS@\x9f\xa6\x16W\xec\xc1S@\xea\xd8D\xe0\x05\xa8S@\x88\x89:\xde\xaa\xcaS@\xbd\xf8\x94}\xc1\xc8S@I\x8a\xb0\x0c\xa7\xcaS@\xc5\x19\x16kg\xd3S@\xfdB\xefG\xb1\xc4S@\x01\xd5J\xe3s\x98S@y\x87\x03\x18\xec\xc2S@\xa4BK\xb4\'\xadS@\x92^p\'1\xb4S@4[\xa1:\x8a\xa9S@@\xdc\x82Y\x9b\xc3S@z\xa9\xbc\x15\x81\xa8S@\x9d\xd8\xd5\xd36\xafS@k$\x16\x8b\xf9\xaeS@Q\xc1:\n\xa9\x86S@s\xd9vK\xb4\x8eS@R\xef_Q}\x98S@&7B\x92j\x87S@s\xeb\xa1\xe5\xbb\xd2S@\x81,!^2\xd3S@\xfb\t\x89\xe47\x91S@\xd6,\xf0\x18\xb3\x86S@U\xf8\xdeY,\xb3S@$\x9b\xab\x0e\xd3\x86S@M\xcca\xcf\xb7\xb2S@\xeb\x02\xf8J\x83\xa9S@\xf5%\n\xb4\xc1\xaeS@\x99\xde\\X\xa9\xcbS@\x148jK\x89\xb2S@\x8aL\x03\x07I\xc7S@\xf9V\x1c\x13W\xcbS@@\xd3M\xcc\xd7\xd2S@4\xc1\xaa\xf4\xff\xa9S@\x94\xc6\x00/\xfa\xd3S@\x16\xd8\x8b\x1c\xc8\xc3S@\x0bo\x13\x8b\xd5\xc5S@\x8bX\x12\xa0\xb2\x94S@MC\x05\x1e.\xa1S@\x972\xb0\x17\x9f\xb0S@T6SHo\xafS@\x82a\xc9l"\xc4S@\xdf\xda\xea\xc0L\xcbS@\xe3\x83$\x10\xd8\xc3S@\x80\x1e\x93\xfc\xe6\xaaS@L\xd6bw\xb0\xa4S@\xcc\xfdk\xbe%\xb1S@\xfcS\x898+\xc2S@\xe3\xfe~\xb7\x97\xaaS@\x92\xfcu\xcbC\xcbS@C\xa3q6k\xcbS@\x0bK#\xc6|\x93S@\xba\xc1\xd0+\x8f\xbeS@b\x84\xe6\xd2\xb1\x84S@!\x8e\xb9\xba\x9d\xa0S@\x96w\x1cu\xe5\xc3S@p\xa0:\\\xcd\xcbS@\xa2\xd1\xdb\xb2m\xc4S@$\xc8f\xa9\\\xacS@\xb6?`\x80\x9c\xceS@\n\x03k\xb3X\xccS@u\xd9\xe6\xa1\x15\xa5S@z\x9f\xc5\xf0\xab\xccS@\x8b\xc7\xb9^\xc0\xc9S@\t\xfd\xed\xe4a\xa1S@\xb0\x01\xf2\xff\xaa\xc9S@\xe1G\xa1\x1c\xe6\xa2S@s\xbe\x9a\xeb\xe5\xabS@/\xbe\xca\xe0\x18\xebS@\xbf\x13\xd7\xf7\xf9\x8eS@\xb5m\x84A\x8b\xa2S@\xc9\xae\xac\xd9\x86\xc9S@\xd7\xd2\xa1\xc2\xde\xcaS@\xb8\x9eK\x03\x96\xa7S@\xa7\x19\xc8\xb4\xf8\xa1S@\xd8\x94\xe3\xce\xf9\x9dS@\xee\xb6\xd7_r\xa0S@`\t\xd0\x08\x8c\x8cS@\t8\xc0E\xd8\xcfS@5\xd8\x1d5\xfc\xa1S@\xe8\xfa\xe4\x16\xb8\xb4S@H\xf3\x9b\x8b\xb7\xa1S@\x86~va\x1b\xcbS@\xa7\x81`)\xa0\x9dS@Wr,\x7f\xf0\x9cS@\'\x0cv^\xee\xc4S@\xbd\xf8\x94}\xc1\xc8S@x\x80\x07}M\xc4S@#\xd1\x1c\x9a}\xc7S@\x01\xd0v/P\x9dS@\x81\xc7\xf9\xfa\x1c\xacS@\x9f\x1e\x91\xc4\x87\xaaS@1\xa9\xe2\x8d\xb0\xa8S@\xe5a\x00T\'\xa1S@\x88}\xd8o\xa9\xc5S@\xfe]\x8d\x8a@\xa9S@\x00\xc5\xe1\x1f\n\xabS@\xd8\x16A\x83E\x9cS@\x85@\xae\x15\x02\xadS@\x9e\xe4\xd3/\xe2\xa6S@\x91V\x7f\xac\x0b\xa9S@\x814\xb6\xb7\x8b\xb0S@\xcd\xdb\x1d\x1d\xcf\xa6S@\xd09\x84\xe7\xa6\x89S@\x0eZ\x14\x8a\xc4\xc8S@\xb08J\xd7\xcc\xc6S@\x96g\n\xc3\x0e\xa8S@e\x1c\xa6\x88\xe0\xadS@\x8f\x13\xa4\xe0\xd9\xa7S@62\xc3\xf0\x9e\xb1S@e/\xca\xbe\\\xaeS@H\xaa\xa4\xc0\xb8\xb6S@\xe6\xb7`\xfd\x85\x9eS@\x13\x93Az@\xcaS@B\x8b\x16<\xd4\xc7S@,|\xb6\xb7\x05\xa5S@\xf8\xdc\x8d\'\xb8\xb2S@/.\xc3r\xb0\xaeS@\xd6P\xcbnP\xc1S@\xed4I\x9e>\x99S@\x95\x99\xc3\x167\xc6S@\xfc\xca\xd8\x84\xba\xb0S@\x034\x0fPB\x86S@\x9d06\xb0\t\xcbS@p\x9f2\xc7\xfb\xa2S@z_\x93\x96\\\xb1S@6sU\xc9]\xc6S@\xd8}\xbao\xa7\xa2S@%\x01Cq\xa3\xb1S@\x86\xc9\x87\xec\x0e\xa4S@\xf9\xe9\xb2"\xec\xb0S@eOXd\xd1\xa3S@\x95\xc2,z\x99\xb0S@\xd4\xe2\x91B\x0c\x89S@\xa6\x8e\xa1\x0e\x01\x8dS@<\x06\xe9\xfda\x88S@\x1b\\A<\x95\xb0S@qO\xfb\xa2M\xafS@A]\xd1\x13\x95\xb8S@\xa3\x91\xe2h/\xafS@\xfe\x14p\xdad\xafS@\xf7\x93\xe8Kf\xd1S@\xa3\x91\xe2h/\xafS@\xd8\xf0\x9d\xb8\xaa\x9eS@\x04\x99eA\xd9\xc7S@\xce\xff-\xd5\xc0\xd4S@V+\xf2\x83\x8f\xd5S@\xb69\x112.\xa2S@\xb0\xb9\'6\x90\xb2S@\xa6\x11\xc8\xbd\xe6\x9eS@\\T\xe7\xf8\x92\xb9S@\xb6\xca\xfc5\x05\xaaS@\x836\xd5\xf3\xe1\xc7S@>oi\x1dV\x84S@\xa6>q\x0c\x07\x9aS@\xb8A\xce\xc6^\xd4S@\xb1p\xf2\xf6\x7f\x9cS@\xba\x10\xdbh\xc7\xc0S@L\xcc\x19\xe3\xef\xbaS@\xa5\xa3^\xd6\xd6\xc7S@\t\'\xc1\xc7O\xa4S@\xad\xf4w\x16q\xc1S@2\xcf\x84\xfa\x1e\xb7S@\xda\x98\xf0Rp\xcfS@\xfb\xb8r\x06\xa9\xc2S@\xf7\xcd\xcc\x15\xf1\xa3S@\xaa\xcc\x86\x9b\x93\xb2S@\x9e,l\x9f"\xb3S@\x8c\xf7\x08T\xff\xb1S@/\xd7\xc22\xd9\xadS@\xe3brh}\xafS@_Ma\xb5\xcd\xb1S@3\x05\x13\x880\xb3S@cH\xfe\xef\x01\xb7S@R\xde\xf3\xba\xef\xa4S@~\xd4X\xda\x9f\xb7S@)\xe1_Z\xf1\xccS@:#p\xb7\xd9\xb7S@\xb3}\xf8J\x02\xbdS@\x83\xba\x13\xd9\x8b\xcfS@\xc0\x87\xd8\xcf\x1b\xd5S@\xe8\xc6\xc1\xc51\xc0S@\xf4\xb2=\x01F\xbeS@\xeaxXe\xd9\xb2S@G^r\x88\xb8\xa9S@\x14\xd1t\xf9?\x94S@@N\xc7\xcdy\xb7S@\xfdxz\x1a\x1c\xa0S@\xa1<\x9b\xddZ\xa8S@P#\x06\xf9\xa4\xbaS@\x96\xc2oKF\xbaS@\t-\x91\x84\x03\xc4S@\x87H\xf4q\xb2\xcdS@gK\x8bqU\xcdS@\x02#1\xd7\xb6\xd4S@pW\x99K\x9d\xd5S@et_Fa\xd5S@Z\xa6g\xe03\xa7S@ \xef\x12n\xbf\xceS@\xc6h^\x92\xcd\x8cS@\xebn\xde\x1c5\xb1S@\xc0\x199\x7f\xd7\xa2S@\x8b\x8b\xe6\xb7p\xa1S@U\xc7@J\x82\xccS@\x87&iB\'\xd6S@^\xbc$\xfa~\xb3S@\x86R\xd7\xa0o\xd5S@\xf5\x06\xca\xffr\xb5S@(\xe4\x9e5w\xb5S@\x01\x03\xd7\xa4d\x91S@\xf0\x81\xbcx\x8e\xacS@\xef\xe4t\xb9\x82\xb7S@w(c\xb2d\xb7S@\xaf\xad\xb2\x0cg\xbaS@K\xcc{Ed\xd5S@\x88\xf8\xe2\x87\xd6\xd3S@\xfef\xfc8\xb1\xbdS@\x9e\xd6\x9a2+\xbfS@\x85M\x95\x12\xa8\xa3S@\xdb\x00\x86\x04\xc1\xbcS@\xb2\xfe\xc1\xfcr\xa9S@+\xcb\xc5\xf3\x87\xb7S@Xn\x92\xf4\xdf\x96S@\x16iYTf\xb3S@\xe5k\x1bFs\xabS@\ro\x10e#\xd4S@\xe9\x85\\?O\xd5S@\x96W\x9eg\x92\xbfS@?\x19s\x8dN\xbfS@\xd6\xc0)\xc7v\x91S@BK~6\xaa\x9fS@\xff\xc5=\x17\x10\xb7S@\xc4\xc85\x85\xf4\xb9S@\x81\x12\x8d\xef\xd6\xbcS@s\xa6#)\x87\xb6S@\xc9\x9a)\xd1O\xa3S@\xd5Z\x01\x18\xae\xb3S@\xfa\xe3eP\xef\xb6S@\xe7N\x90\x85\x1b\xcdS@\xc6\xc2\x8d\xba\x91\xbfS@\x88\xd9\x9c\xdb}\xcdS@\xd9?gq\x81\xa3S@o\x9f\x96s\x98\xcdS@r\xe8\x12\xdf\x05\xa8S@\xb1W\xd0\xb9w\xb1S@>\xf7E\xc0\xa1\xd3S@u*yL\xb0\xcfS@8\xb3Y\x0b`\xcbS@\x01C_\x06L\xaaS@\x88\xb4\n.\xaf\xabS@\x1cX\xf1+^\xccS@\x95}4\xe0\xb8\xadS@\x95\xac\xfb;\xa0\xcaS@\xda\x94\xc9\xdfZ\xd4S@\xce\x17Vx\x16\xafS@\xc3j\xd7\xe7B\x92S@f\xa0\xe1vL\x83S@6\x0e\x97\xba\xe8\xb1S@\xac\xdaA\xce\x9d\xa7S@@\x80R\'_\xc0S@/\x85\x9b\x9d~\xaaS@\x84\xb8\x01Y\xd0\xb3S@Z2\xaf\xc7\x0b\xc3S@\x84\x16z\xde\xe4\xb3S@\xa7\x98\xffW\x07\xccS@n\xc2\x14 \xe0\xb3S@\xce\x13\x14N\r\x9bS@\xe5\xa6\xc3\x91<\x85S@\xfd\x0bs\xb5e\xa8S@$|\x12\x1f\xee\xb2S@\x8d\xae\xf3\xe2z\xa5S@\xf5\t\xc3;!\xadS@\xef\xeb\xab\x8f%\xafS@_\xbf\xa9P\x19\xcaS@|+\x96\xf41\xbdS@G\xdb\xf7ZH\xcbS@f\xbe\xe2\x83\xe8\xb3S@Z\x00\xf0\x94g\xbdS@\x04\x88\xe3\xb5\x19\xb3S@\x18\x8cS\xfd\xb6\x90S@\xc4\x08GR\x99\xbdS@\xe3\x98o\xc5\xb0\xcbS@\x06\x8f\x882\x87\xaeS@x E\x11\xb3\xcbS@\xa1\xe8\x8cT\xa4\x88S@!\x01v\xa4\xd9\x9cS@F\x87\xab\xda\x01\x90S@L\xba|\x99\xbb\xbdS@R!\x0c\xbem\xa6S@\xee\x0b\x16\xb8\x7f\xc2S@7e\xfcl$\xc4S@\xb0\x96S?\xf8\xc1S@\xb56\xb9pY\x94S@\x04\x88\xe3\xb5\x19\xb3S@#I\x88Ko\xcbS@\x86\xc8\xbf\xbe\xb8\xb2S@\x1d\x9eX\xde\xf3\x93S@\xc1\xed\x13u\xcb\xd2S@0\x0b\x13=\xd7\xb0S@\xff\xd6\x91\x03\xf8\x91S@\n!\xa4|\x86\x9cS@7\x92\xa9\x91\xfb\xa5S@_+\xcf)\xe8\xa8S@\xa7\x03\x1e9\x8c\x9dS@\xbfh\xc5\xb4\xcc\xbfS@\x95\'\xf4\xde\xb5\x94S@\xc2>\xdd\x95\x1e\x88S@\xe5\x16\xa8$\xeb\x8eS@&i\xdb\xe1B\xcbS@\xae/d\xc3\x95\xb0S@\xccR\x813\xeb\x88S@\x16\xf9\xdf\xd91\x88S@\xc3\x96\xf1\xa2j\x91S@\n\x97j:R\xcbS@X\x0f\xc3\xf9\xae\xa0S@\xe73\x8d\x0c\x1d\xb1S@\xb1l\x1dul\xafS@\xc0=\xfbr\x99\xa8S@\x02\x8e\xe8\x80\x84\xa7S@\xb3\xff\xe6G~\x89S@\xc5\t\x06M{\x91S@\xed\xaf`\xc3\x19\xc1S@y\x9b\xa3:F\xbcS@\xe0p\xac.\x83\xc9S@\xed\xc3?\xf1\xe0\xcaS@\x9e\xa1\xecb\xdc\xafS@(E\x9a\xbf\x1c\xc9S@t\xcc`s\x92\x9eS@6v\x0bg\xe7\xc8S@\x1d\xde$\x83\xe0\xb7S@\xfbU\x18\\4\x94S@\xf1\xe7\x96\xaaj\xc4S@\xbd\x15\xc8y\x01\xa8S@\xdd75H+\x8aS@\xa5c\xa7\x81\xc7\xc8S@cE\x89\xef\x12\xcbS@\x83`\xc3N\xf0\xa7S@;\xa6\n\xc5\x02\xa4S@\xee+\xf0F`\xaeS@\xfaZ\x94\x19\xea\xcbS@,\xaa\xca}+\x90S@\x8b{\x97\xefs\xafS@\xfd\x8e\xcb\x9fE\x92S@\xd4-\x11\xb0\xe7\xcaS@\x86B\xe4~\x93\xb9S@(\xd5^\xf1}\xa7S@o\xc8$\xf5^\xa3S@D\x89\xc4\x95\xe2\x84S@\x1e\xab\xea\xf0M\x8fS@.\x18<\xc2\xca\xb6S@\x1e\x00^\xcb\xe0\xcbS@^\x14\xcdH\xa7\x84S@\xe5\xc9@Y\x98\xbbS@\xeeE\x11\xf8\xdf\xa2S@\xf6K\xbfA\xdf\xadS@\xee~>\r\r\xb6S@`{l\x1dc\x87S@L\xf2[\xf3\x9d\xb1S@\xd6|J\xf4\xc7\xc8S@\x03\xff\x18\xf2\xca\xc9S@Q\x05\xf9\xa0\x88\xa1S@\xde\xeb\xe2\xb3\x9a\xc9S@\xb1M)\x1c\xc0\xaaS@R\xc3 \xdc3\xb0S@\xd6wR\xad\xc1\xa2S@{a~\xda"\xa9S@\xd0\xe5V\xac\xc0\xb5S@HcJ\xfa\xae\xadS@\x076\x1a7\xf5\x83S@\x90\x9e7\xee\x8b\xaaS@\x13\x0b\xf2\xce^\xaaS@\xee\xe2Iv\xaa\xc3S@}\x9c\xbc\xb8n\xb8S@\xfa\xccR\x16\xf1\xc7S@\x0e\xecH\xb4\xfb\xa1S@q\xd3\xa6\x0f\x92\xcaS@\x95\x1f\xdb\x9d\xb6\xa9S@\x95\xef\x91\xc5L\xabS@\xd9\xef\x9a+*\x9fS@\xf2\xa8\xbde\xb4\xa1S@?\x12\xe1\xcf\xad\x9dS@;f\xec\xa1\xc7\xc2S@@?6\xab#\xc5S@lo\xe1\xa4\x84\xaaS@<\xa2A\xd9\xf8\xa9S@\x161{\xba\xf8\xaaS@n\xb5`(z\xaaS@\x1b\xfb\x95W\xf3\xaaS@9"J6[\xabS@\xe5\xe0l\xb9\x80\xaaS@\xd4z\xa8>\x10\xacS@\x81\x80\xf7\xf0\xac\x9cS@9\\HU"\x95S@L%9\xeb\xc8\xa8S@\x877\x9d\xdbS\x84S@\xfc3\xb6HH\xadS@:-\x15f\xa3\xcaS@V\xbd(\xc8\xee\xc0S@\xaaF\xd4\xd8\x9b\xa8S@\xcd5o[{\xc2S@5g@\x15g\xc7S@e+\xb4\x9d\x94\xaaS@\xed\xc9\x16&\x96\xc4S@\xa0\x1d\x95\r\xbf\xb2S@\x96g\n\xc3\x0e\xa8S@RJ\xa2n\xef\xc6S@\xc8\xbc\xfa\x9b\x05\xabS@\xc4\xda4o\xc1\x95S@\xfa>\xf0\x8c\xca\xa5S@N7B\xfe\x9c\xb8S@\x85d8>\xdd\xc5S@\x0f\x90\xa9\xbed\xb5S@\x9e\x19A\x959\xb3S@\x90\xbb\x00\xa3G\xcfS@\xd8*\x9d\xa1\\\xc7S@\x87Gm\x86*\xc6S@87\x9c\x8c\xa6\xa8S@Wx\xfeJe\xaeS@\xbc\x19\xf2\x94\x17\xa3S@\xc0\x10\xd3:\x94\xb1S@\xbbP"\xecd\xb2S@\xe4\x8c\xfd\x1f7\xcaS@\x06P\x13< \xc4S@in\xa62!\xa1S@Q\xc4E\xba\xca\xb6S@q\x81\xdd\xb5\x87\xb1S@~\xfe\xd6\xe5\x14\xa8S@R\xbeDa\xab\xabS@\xe9\x17q\xb7\x1e\xcaS@\x80\xc7\xff\x85\x14\xcbS@A\xa2J\x19Y\xb1S@S\x99\x03\xcf\xbb\xc3S@\xb8->EH\xadS@\xee\xdb\x1c\xd2\n\xa4S@\x1d\xe3\x99(\x9e\xdbS@\x9f*\x11UN\x8dS@\x1b\\A<\x95\xb0S@\xc9\x8e\x14~\x84\x9dS@\x98*\xdc\xa2\xca\xc5S@\xfb\'\xfft1\xa0S@[&\xdb-\x1d\xc7S@_\xab\xfb*\xbd\x9eS@\xf3\x9a\x9d\xb2\'\xafS@\x02\xe3\x1a\xbe\xb4\xc6S@\xf8SY\xado\xc4S@\x18f\x0c\xdc\xbd\xc6S@g\xde{m\x80\x9eS@\xdey\xb7/}\xb6S@\xea}\x8c\xa6\xbc\xccS@\x9e\xe4\xbc\x10\x15\x93S@7\xc85\xc2s\xccS@\x149\xe1\x99\x93\xccS@\x1eJn\x99}\xc7S@S\x005J\t\xccS@K\x8bu\xf3!\x86S@\xde\xf9\xfe)\xab\xaeS@\x1bc\xed\x0b#\x88S@~\xf5\xd1\xa9\xe5\xc4S@\xdb_-?\xcc\xc9S@\xf6\x9f\xc2i\x82\x87S@aa\xcbef\xc5S@\xfa\xbaIB\xa9\xadS@\xb7\xe4$hf\xaeS@"M*\xab\xd5\xadS@\xe80h\x12\xd1\xb2S@\xe1(e\x942\x8eS@\x98\xa0\x01F\xc0\xa1S@\x85U|T\x92\xe5S@\xe9\x91\xeeU%\xa6S@y\x84`gC\xb2S@\xfa?\xf8\xdf\x8c\x91S@\xbb\xec\xd9\xcf\x8d\xc1S@ \xe6~\xd4H\xbdS@\xfd\x8e\xcb\x9fE\x92S@NK\xb6\xa7\xdf\xb9S@%Elm\xd9\xb1S@\x02\xc4\x8drZ\xa4S@ST;\xb9:\x91S@\x1a\x07\t\xf1\xb6\xa2S@\x97.\x8c\xb5\xb2\xc0S@G\xfc\xe3\xd3~\xc7S@\xd1h\x18|\xd2\xb0S@\x86uz7\x82\xceS@L\x9e\xc41I\xc5S@\xe0z\xcd\xbd\xba\xc8S@\x16\x07\xa8\xa9\xac\xb7S@\xf5JG\xa7\x01\xd2S@\xc0C\xcb\x1c,\xa1S@\xcc_\x9aZ+\xcfS@\x81\xb8*\x0e\xa1\xcfS@\xf7fx\xff]\x95S@\x1e\xbb\xe1R\xf9\xbcS@B\x9dX\x8b]\xd5S@\x81\xab\xd8\xec\xe0\xceS@\xf8F\x88l2\x86S@\x9d\xa6}\xf4\xbb\x94S@}\xf4If\x9f\xceS@\x0fw\x05]\xb2\xaaS@\x81d\x1a\xb6#\xaeS@\x8c\x03\x8c\xa5\x83\x87S@]\xfd\x14\x96V\xcdS@\x1eb\xcd\xe0\xae\xb0S@ZuLc)\x9eS@\xf7o\x9a\xccJ\x85S@\x14Hl\xf4\xf0\xcaS@O\x16\x1f\xb7>\xd2S@\xdb[\x1d\xa3X\xb7S@\r\xadj\xf4\xcd\xadS@\x15\xb7)\x8b7\xa9S@\xc2\xa0\xe1\x13J\xd1S@\xdf\xe4\xb0 \x8d\x88S@\x14\xcc\x95E\xc7\xacS@\xd5\xces\xec\xec\xc4S@\x08\x99\x1eG\x12\x86S@?\xb2\x94O\r\xd6S@\xeb\xd0|\x06=\x9eS@a\xcd\xb8xh\xd4S@:\xa0\x93\x03\x12\x87S@\x9a\xa4\xf0\x9e\xd1\xacS@3\xb2\xdd\x93g\x8eS@\xfbP\x1f\x87\x15\xd4S@\xe9\x85\\?O\xd5S@\xfc\xcc\xaeS}\xd5S@\x1d\x1e\x8d\x89\x90\xacS@\xedN\xeb\x08k\xacS@\x8a\xb6f\xa3\xab\xaeS@/\xf9\xd1V\xca\xa2S@/0\xf9\xa6\x9b\x9eS@\xe9\xec\x96K\xcf\xb2S@\xe9\xddF=S\x94S@\xb8\xa6\xe4T\xdc\xcdS@\xc3R\x9aK\xd1\xb3S@\xf2,\x8d\x9f\xb3\x9eS@\xcb\xa5i\x05b\xbdS@\x86x\x005\xee\xccS@\xa7\xf8\xdc\xdd$\xcdS@xo\xef\xe2O\xcdS@\xd4\xd3\x06\x96\x87\xaeS@\x9b\xc9\x94p\x07\xb3S@\x1a\x81\xbb\x81}\xcdS@\x9b\xc9\x94p\x07\xb3S@\xc6\xef\xcb\xcec\xcbS@_\x8b\xe6"\xfe\xaeS@\xa5\\`-F\xb3S@\xcf\x97k\x18\xc1\xccS@\xd0\xbf\xe2\xc2\xb3\xd3S@0-s\xa1\xa6\xd4S@@I\xe2\x8a\xed\xaeS@\xc7c]\x15\t\xbbS@CZ\xe8zu\x88S@\xe5F\xdaK\x01\x89S@b[\xdc\xf4d\xcbS@%\x7f\xa1\xe2\xd6\xcbS@\xc6\xb9\x80\xf3}\xcdS@m\xa9\x8c\xca\x8a\xd3S@\x88tlk<\xa1S@\xf6\xb8\x18|\xa8\xa8S@\x81x\x17\\d\xd4S@\x1d\x8bW\x99\t\xa4S@\x8bd\xd1\x84\xa4\xb2S@V\xf0\xe7\xd3\xcf\x9eS@;\x83\xab\xfd\xed\xa1S@tJ\xc0\xdfp\x9eS@\x04\x82\xa2\xe71\xa0S@\xaf\x9c>\xd3o\xcbS@s\xe0\xf2a\xe6\x9eS@F\xbbqa\r\xccS@\xa5S\x11\xabQ\xccS@e\xc0Q\xba\x1e\xd3S@\xa29X\x06"\xb0S@\r[\x01\xf6n\xacS@\xc3\xf7c\xfc\xaf\xa4S@\xf0\xa8\xad\x89\'\xcaS@ \xa8\x92\xc5\x99\xb0S@\x05\xdd\xe7J\xf6\xcaS@X\x92\xadrL\xcbS@\xf8\xa6>\n\xbe\xd3S@\xf98\xdb}\xa5\xcbS@\xfdqCN\xc3\xa3S@\xcdi\xe1\xf4\xbd\xabS@\xd9G\x1c\x15R\x8dS@Z=\xf9\xf6\xb7\xcbS@\xc7\x94.r\xe1\xb0S@\x93\xa40\x83\xb5\xa8S@e\xd6#tU\xa3S@\x81\xab\xd8\xec\xe0\xceS@\\\x80\xa4\xef\x14\xa4S@\x97\xa0i\x12f\xc1S@gl\x89\x8e;\xcbS@At2\xa0Q\xd4S@k9\x96(T\xc5S@r\xe3-\xfb\x94\xcaS@tg\xc9\xed\x7f\xcbS@\x11\x1dl\xe6\xe4\xabS@&\xcc\xc9j\x85\xa9S@\xac\x98!\xfa\x9f\xc9S@;6]\x89w\xcaS@\xcbf\xf7\x94\x99\xb1S@\x83\xb2b\xdc\xa3\xabS@n})#\xb1\xa4S@\x01\xb6\xc2\\\\\xcbS@\xf3L\xfe\x12\xd5\xd2S@\xc1\xfc\x96`\xf4\x9cS@Z\xc6\x92\xb3\xa9\xb9S@\x19\xdd\x8aTZ\xc9S@\xa6#\x13\xc7P\xcbS@m\xf5\xbb\xd9`\xa5S@m\xccX^k\xa4S@\xec1\xb5\xe8\xd1\xb9S@\xb3\xf8\x8b1=\x9eS@\xcbk\xb0\xb3d\xa0S@\x88\x0f\x96\x92\xe4\xcbS@a1\x02b\xa2\x84S@\x9a\xbe\xda\xa0\xc8\xb2S@5\xd0\x99\xc6\x9b\xb2S@/Mv_|\xcbS@\xc2\x11\xb4\xde\x85\xd2S@\xb1(yb\x89\x9dS@\xd9\x82\x184\xc1\xb8S@w\xe9\x8c\xcf\xf6\xcbS@\xf0\xd2J\x85\'\xc9S@\x83u\x9c*\xf0\xcfS@\xa3\xdd&z\x06\xaaS@L\xba\r\xd4\xa8\xa8S@\x02M\xaa\xf52\xbbS@*\x8b\xe5\xb6X\xcbS@\x95\x167T\x88\xcbS@\x91\xf7o\x14\xaf\xa3S@Q\xe00u\xc5\xa1S@\x10\x8c\x83\x01\xe4\xa5S@d-\xc7\x10\xd4\xc8S@K\xc9v\xbb\xf2\xcbS@\xf7P%\xb0\x94\xa4S@EZ\xee\xa5\x9c\xbaS@@\xc1Gj\xe5\xcaS@\r\x01\xa6SK\xd0S@\xf5\x827$\x03\xa6S@\xe602x\xfc\xcaS@X\xf0\x06^\xf2\xa3S@\xff\xd9\xb5\xbe\xaa\xb1S@\xec\x1as)\x8d\x9dS@\xcb5\xba\rZ\xbdS@\xd7\xaaf\xda\xd4\x96S@5\xd8\x94\xc1G\xa5S@\tTV;b\x9fS@*x\x88\x9b6\xb1S@\xc2\x86\x90\x87\x1e\xaaS@_\xeb\xfa`\xf6\xa5S@\xf3s3\xab\xc9\xb4S@\x03\xa6\xba*\x05\xc4S@q\x0c\x8b\x02\xf4\xc7S@\xba\x07Nb/\xd0S@Kf\x1c\xa1\x96\xb8S@\xd1\xfc\xb1\x86 \x9cS@kJH>\xae\xcaS@\xce\t\x02\xba\xde\xc7S@\xd8\x7f\xb7f3\xbfS@|\x9cE\x81\x95\xb6S@/\xd7-4\xed\xaaS@\x94\xd4cz\x0c\xcfS@\xd0\xe7\xe0\xc4\x98\xbfS@\xcb\xec\xba\x06\x9d\xadS@\x0e\xb0|\xb3\xa6\x9cS@$\x8f\xfe\x1fN\xbfS@\xa3>\xa2\r\xaa\xabS@K\xfd \xca\xdc\xb9S@m\xf2\tsJ\xc6S@\x7f\n\'H$\x85S@\x85\xa4\x86&\xfb\xaaS@$\x91\xb79\xd0\xbcS@H\xc8.\xc4\xd9\xa7S@\xe1\x8b\x90:\xde\xb9S@G{!\xf0K\xbdS@b\x89s2\x82\xa7S@\xb1\x06\x8e\x8e\n\xb9S@\x1c9\x12(\xc8\xb4S@)\x92^\x87]\x83S@Z\xae\x0c\xbe4\x83S@@\x010\x7f\xa9\xa9S@\xf8\x93\xd5r=\x9cS@\x87Gm\x86*\xc6S@6>\x0f\xd6\x87\xbdS@\xa7\x03\x95\xce\xe3\xabS@\x1d=AQ%\xa3S@\x18\xf4PLo\xaeS@\x14S\xb8Q\x1d\x9fS@\xbd;h\xf4K\xc0S@\x15\xc0\xdc\xd6\x1a\xafS@\xbe*\x1b\xe2\x88\xa9S@\xc7\x94H\xaf\x81\xadS@9\xe3Q\xa7\x0f\xcbS@?o\xae\x9d\x1e\xa0S@\x9bT\xc8\xf23\xb5S@\xee`\xfaC\n\xa2S@5\xf8\x86\x0c/\xc0S@/K\xdd\xb0\xb5\xacS@\xa4\xf5p\x82&\xbeS@\xed\xae\xd172\xa5S@\x1f%W\x85\xb0\x9aS@opX\x8f\xc8\xb5S@\x0ce\xc0\x11\x8e\xa7S@*\x1b\xf6\xe7\xd1\xa9S@8\xec0\xbe#\xaaS@\xe7r\xfa\xc8\xc0\xc5S@_mf\x91L\xacS@\x06\xf6\x7f\xf6 \xb8S@},\x04\xe2\xbb\xa7S@\x95}4\xe0\xb8\xadS@\x1e%\xd2\xbc\x87\xc7S@?\x93\xaf\xb2\xe7\xa2S@\xd6\xc7\xd1@\xe0\xcbS@m8\xa6~0\x92S@K-"\xcf\xf8\xc4S@V~\x98\xe1\'\xbbS@3\xe7\x9eiL\x84S@|\xcb\xc7JD\xa4S@\x9a\xd2\xc6@}\xa7S@Vc\xf7\xfd\x83\xb7S@"0F\xd80\xa5S@\xc5\xb6\x81\xa3\xa5\xabS@*\xec\xb3\x9e\x9a\x9eS@\xe4G\xad\xe3e\x9bS@\xbe(\x91\xbf \xa2S@\x90\xd5\xc2\x0bX\x8fS@\x9d\xa0\xfa\xb0Y\xb7S@F\x11\x8b?\x9e\xccS@\x01\xeb\xf2?\x13\x90S@K\xf1\xe2x\xc5\xb7S@D\x94\xe5dC\xc0S@\x8fY\xe6>\x17\xc2S@\xc7Z\xf5D\xc5\xb6S@\xa1\x94\xe5\x83\xd4\xc9S@\x14\xf4\x1e\x90\xd0\xb8S@A\x01/\x03p\xaeS@\xe8\x17\x8b\x0ct\xa7S@\x11"\x07\xbe\x8a\xccS@\x14\xf4\x1e\x90\xd0\xb8S@]\xfee\x1b\r\xadS@ \x94\xf9z4\xc3S@\xcb\xcfmd\xef\xafS@\xf9\xd6Z\xb5p\x93S@\xc7\x07\x8d\xc28\xa8S@t\xe5-\x93\x04\xa8S@\xe7\xfbv\xde+\xa5S@\x95\x08\x91!\x8c\xccS@w\xf9c\rW\xbdS@;\xa2\xc3?\x8d\xadS@\xac\xd2Ha\xc5\x92S@\x119\xe6\x84\xb6\xb9S@@ \x1dgI\x85S@\\\xf9\xf5\x18\xc3\xc6S@K\x13R\x05\xfd\x83S@\xaaP\xd9\xf5\x0b\xc4S@*\x99@/+\xc4S@\x94m\xe5\x81\x0c\xa8S@v\xf8M\x9f\xd3\xb0S@?[\x0fH\x93\x92S@\xe9\xe7\xc8a}\xb6S@\x90\xf2\xe9\xe8\x17\xb7S@s\xa0e\xf4l\xa7S@m\x8c\xa1\x9e\x1d\xcdS@\xa3I\xa7n\xf6\x83S@H\xdd\x84\x87I\x85S@s\x83\xce[&\xb1S@l\x9f\n\xbf\x88\xafS@\x18\xf4\xa0\xff\xe2\xa9S@|\xb6\x991\x12\xb1S@S\xc5H\x17\x0c\xb9S@\xb5\x8a\xab\xf8\xfe\xa0S@\x91\x85Ue\xa0\x92S@\x19\\\x80\xf6\xeb\xa8S@\x056\xa4\x9c\x96\xa8S@\xd46\x0c\xc4\x95\xb8S@R&\x94\xb9k\xb6S@\xbe\x025G\xcf\xc5S@\xdc\xa7\xab\x95\xfb\xb6S@\x8d\x91\x99\x18\x93\xc4S@\xa6\xdf\x8cD\xbd\xc3S@\xc5`\xd2\xa9\x9d\x92S@\xf3\xdf\xd2XY\xb8S@\xd8\xdc\xc4\x15N\xb8S@\xc2\x9a7`\x0b\xb9S@\x1c\xdfO2\t\xcaS@a\xb8,\xbbN\xa7S@\xe9\xaa\x94v\xf8\xb0S@p\xc3Qb\x80\xc3S@\xf3\xf2\xeb]%\xc1S@\xf1\x1f<mb\xccS@\xab\x12\xc4\xf8p\x91S@\xa6\x8d"aA\xb6S@\xcd\xcb\xe99g\x94S@u\xf7_Iu\xc7S@\xaeX\xbccn\xb7S@G\xf0\xd70\xce\xc9S@\xeb\xdf]&\x1d\xa6S@n\xcb\xdf\xe8\xbb\xaeS@\x8b\xc5Z{K\xc5S@\xb0\xdd\xfb\x1f\xe6\xc3S@j/\xfe$\x9a\xa7S@\xd0rmD\x7f\xb3S@\xa3\xd3TW\xa7\x84S@\xe17\xc6YQ\x85S@\xeb\x89\xe9\xe7\x86\xa9S@+*pY\t\xb3S@\x86\xcd\x8fq\xbf\xb2S@\x98J\xe9i\xfd\xc2S@&\x0cR\xdd\x95\xc5S@\x03GOD\x9b\xb9S@\xb0\xcf\x05\xdf\xfb\xb0S@V\xbd(\xc8\xee\xc0S@J\xb9\xfefY\xb5S@\x89\x96\xf9KZ\xc2S@\xdc\x10-.\xc7\xc0S@<E\xef\xe2%\xafS@t\xce;[\x16\xb3S@k\xc9\xbe\x11\xb3\xaaS@\xd5\x98\x1c\xb2\xe0\xc6S@\x14}\x11\x92\x91\xaeS@\xa7\x9fEb\x8c\xc4S@m]\xbaO\x0c\xb1S@TY\x89\x1d\xcc\xc0S@\x82\xfd\xffZ0\xa9S@\x18\xa9\x08\xcf\xb4\xa7S@\x04\xbc6,\xa3\x90S@\x82\x8f\xa6T\xe7\xa8S@\xab"?kM\xadS@\xfc\x04DNm\xcaS@\x0e \xfa\x99\x9e\x91S@1V\xaf,\x97\xbbS@\t\xe2\xdb\xd8\xde\xc1S@d\xae\xfd_\xa3\xb3S@q$\x96*B\xa5S@\xbbh\x8ae\xd2\xacS@;j\x1f\xe2\xab\x8eS@\xed\xcf`S\xe4\xb3S@\\k~\xf9\xa8\xc9S@\x96\x87\xa0\xdb\xbe\xaaS@\xd9\x9bl\xe6\'\xaaS@k\x80\xf1O#\xa9S@r;\xc5|\xcc\xc9S@\x97\xc4\xce\xbd\xc3\xc8S@\xady\xe9\xbf&\xaaS@\xf4\xdc\xd5\x8b\x80\xc1S@H\xdf\xc6\x0fc\x87S@\xad\xb9\xdc\xe5"\xc5S@(\x19\x95\x0e\x9f\xaaS@\xa5:~\xe2e\xa8S@-1>\xf4\xe5\xb3S@b\xaap\rZ\xbbS@\xf4\x93n\n\xf8\xaeS@j=\x16\x85\x07\xceS@\x96\x92g\x12\xcb\xc2S@1$\xf0\x96\xf1\x88S@)\x93\x8eI\xf6\xaaS@$\xf3\x9e\xbd"\xc9S@\xa4w5\xee\xe4\xc7S@9Z|\x8b\x80\xb1S@8\xb6\x17\xf7\xe4\xb7S@\x9cb\xd5\x94\xf4\xa4S@0\xc2\x18n\xba\xa4S@_bneH\xb0S@\xf9\xdfLR\xbd\xa2S@Y\x05\xf4\xdeR\xcdS@\x80\xf9\xb8\xde\xab\xd4S@\xc5yB\xa7\x83\xb7S@\xfe\xeb\xa3\xba\xd8\xceS@\x80\\\x85\xe7\xce\xadS@\x9c>\xcaK\xd6\xadS@l\xf3\xefO+\xceS@`\xe3\xa0!E\xccS@7\x96\xbe#R\xd5S@\xc0\x19"\x0e\x1e\xceS@\xfe\xd6\xa5\xf2\xed\xd1S@m\xdc\xaf\x06\x1f\xd4S@E\xf6Vc+\xd4S@K\x05\xe0\x0e\xeb\xb5S@\xd7\xe8\xdc\xe2+\x9dS@\xc1\xc1VY\xe4\xabS@ic\x11o\x0f\x8fS@P#\x01\xd8Q\xa9S@6\x97Frc\xb3S@\x80\x80l\x84,\xcdS@\x1c\xa0G(%\xd5S@!\x95\xc5\x99n\xcbS@{&\xce\x84\x86\xcdS@\'\xdb\xdaY\xaf\xcdS@\xcfp\x01\xfd\xed\xcdS@\xcc\xe4\x01`\xb9\xd3S@\x80\xaf;r_\xcbS@\xb05\xca\xb8v\xcdS@\x1e[ezB\x91S@)\x1b\x84\xa5\xeb\xcbS@\xe0F\xcb\x8bi\xd4S@\xd6\x95Zg\x9f\x91S@v\xd6M\xd6\x0b\xccS@x\xf4uI\x19\xd2S@\x1d"Z\x15w\xcbS@\xebCc?(\xccS@}\nc\x9b\xee\xd1S@?\x03C\xa7D\xb1S@y\xdf\xff\xf1\x05\xc7S@\x8c\x1f!\xff\\\xccS@\x15\xc1\xb8\xdd\x1c\xd3S@\x8bgp\x941\xcaS@\x93c\x11\x0f\x0f\xb4S@Q\xca\xb1\xa6\x03\xccS@\x97\xc7\xad \xe3\xccS@\x02\xd6^\x94\x92\xb6S@\xb2V\xcb\x11*\xccS@\xaf*\xba\x99M\xcbS@\xda\xac&\xbc\xef\xacS@_\xb3\xcf.\xfb\xc1S@\x9b\x82,G\xe6\xc9S@Ig\xa9N\x1a\xccS@\xde\xe5\xcd\x82\xa7\xd2S@\xdd\xb5\xbd\x96]\xcdS@\xeb-F\'N\xc9S@2\x907\xa6V\xcbS@\xda\xb1D%\xb2\x9eS@\xcdFo\xde2\x9eS@\x85n\xbd\xfa\xa5\xcbS@\xa3k!J\xe7\xcbS@\x84\ra\xc5\xd4\x9eS@dp\xda\xa7I\xc9S@+\xd5\x94\xf4\xa6\xc9S@\x8a\xf5\x86\xe0\xec\xcaS@W5t\x96z\xcbS@\xc3\x11\x02\xce\x8e\xd2S@xln{\x05\xa1S@\x0c~\x0e\xde\x85\xcbS@\xa9\xc1\xe2\xa4[\xb2S@\x8c\xc0O\x7fZ\xcbS@\xf0]\xe7P\x83\xcbS@E\xe0\xe5\xee\xd4\xc8S@\x17\xaf\x85\xb8\n\xa2S@\xd0Y\x84\x9d\x01\xa2S@\x9e\x7f\xca\x03\xac\xa0S@\xa8\x8c[}\xe0\xcaS@>\xe3=%T\xa3S@\x93\xb4?Y\xfe\xaaS@\xe9\xb20\xf4\xb9}S@\x831\x98\xa8\xac\xa3S@\xf6\x98\x1f\xf3e\xa3S@:7>\xfe"\xabS@J\xea\x11\xd7\xd1\xc8S@\xbf(S\x05\xab\xcaS@nR;\xfd8\xa5S@\x0frDyh\xb8S@\x99\x89\x0b\xbd?\xa5S@I\xd9x\xc7I\xa5S@\xa5\x10\xean\xf7\xcaS@{\x00S\x11Y\x85S@\xd9\x1e\xff\xd4\x1a\x9bS@\x85@\x8b02\xb3S@\x10\'\x19\x08\xed\xc7S@\xfc,S\x9bO\x85S@y"\x8e\x9f)\x9bS@\xe5.\x9f\xdb]\x9bS@\xc0WU3?\x9cS@\x9e_M\xcb\xa2\x83S@1\x8e\x0c&Z\xafS@\xac\x05\xc4\xb9\x1f\xceS@\x18#5\xc0G\xa5S@\xf1\xec\x84\t)\x88S@\xc1\xb4\xa1\xa0M\xb8S@\x90B\x8a\x07\xd3\xb0S@~\xff"\x99\x80\xcaS@\xe2V\xfe+\xe8\x84S@\xd9\xfd\x94\xdd\x07\x9dS@\x96\xd6)\xac*\x89S@\x83\x96\xdc\xe1\x88\xc7S@\xd6^v\xb3\x85\x88S@\x07~\x1d\xd01\xadS@v\xd5\xa8Ra\xcdS@\xc5\x82h\xba\xa1\xc9S@\rA\x16\xb7\xde\xa7S@\x14\xd5\xe27\x81\x9dS@\xf3\xca\xb1KA\x83S@o\x8fk\x00\xbb\x9aS@\x94\xf9\xbdXj\x88S@\xab\xc5\xafP\xe1\x85S@%\xd5\xe8\xbe9\xc6S@\xda^\xb5\xc6\xbb\xacS@j=\x00\xac<\xa8S@\xdaT\xc9\xe1\x05\xa8S@b(sv\xef\xadS@\x1b\x84MK[\x8aS@\xc6\x92\xa24\xdb\xa8S@\xd7$\xc6X\xc6\x8cS@2\xfd)\x8b\xc4\x85S@\n\x13!e\r\xa9S@\r\xfa\x8e>\x9a\x86S@<[\xddy\x0e\x86S@\n\xb5\xef\xd2\x9a\x83S@M\xbb\'\x98\xb3\x84S@{\x8fn\xda\xa2\x86S@\xcf\xfd\x91_\x02\xa9S@0\xce:\xf0\xa6\x87S@\xb8\x93\xc5\xfd;\xa5S@\x01\xe5\xd3\xfb7\xa9S@\xa2\xbao\xae4\x85S@\xb7e+\xeb\xdc\x84S@\x9d9\xb8\xe8C\xaaS@e\x96\xe9\x86\xcf\xb7S@\xdc\x856\xedh\x85S@\xbcx\xec\x9aP\x86S@\x80+BZ\xe9\xabS@\xe8I\xaf\xb8\xe7\xb4S@x\xa8Pi\xc2\xabS@!\xea\x10\xb3E\xacS@\xa8\xe9\xe7\xfb\xdd\xabS@F"\xce\xd4\xf6\xacS@\xc6\x1f\x81\r\x81\xc7S@,\x8f\xf7\xf7\x96\x85S@\xf2\n\x06.h\x85S@&yA\xce\x08\xc5S@\xbee\'\x90\x95\xabS@\xeaC\xa6\xe0\x94\x85S@\x96j\x9b\xef}\xc3S@\xb2\xb3T;4\x86S@\xd3L!3\x9a\xcdS@p\xd0\x0fc\xac\x87S@\'\x05\xc1/\xc1\x9fS@\x8c\x7f#y\xde\x89S@\xd93bw9\x86S@\x1bmvT\xed\x85S@\xf3}v\xc0\xfd\xadS@\xdf\x8e\xb1\x85@\x87S@\x86\xd9\xd1\x02Z\xaeS@\xa5\x9c\xf8c\xcb\xa2S@\xa0i\x0e\xc2\xa9\xc3S@N\xbb\x9d\t\x9c\x86S@\x82\xec\x97\x12\xfc\xafS@MK\xdc\x91\xfd\xaeS@l\x9c\xde\x8a\x03\xa3S@\x92\xf4\xf2\xd1\x84\x88S@,\x8cb\xc2\x19\x8aS@i`\x0f\xaf8\xafS@\x95\xe0\x9c\xc3\x82\x88S@p\xd9f\x95\xf3\x87S@\x89\xb9v\xcb\xd5\xa2S@ \xa8\x92\xc5\x99\xb0S@\x17p\x0b\xcc<\xc3S@]":\nH\xa8S@\x1c\xf7\xee\xee]\xa4S@\xa2~\\\xfeA\xc1S@X\xb2T\x07o\xb1S@\xed%\xdba\xc0\xa4S@\x8a\n\r\xfa~\xb2S@7k\xbe\xfa\xd2\xa8S@R\xaa\x1ae\xba\xa5S@q\x1d\xdf\x86\xd6\xb2S@i\xfanu\x95\xb2S@\xda\x9d\xcf\x07\xfb\xc3S@\xb6\x9fKV\x0e\xcdS@a\xa0/\xba\xd2\xa5S@\xe0\xa9C\xe0\xfd\xa5S@\x8c\x1b\xe6\x00\xf1\xc7S@Q\xe0\x06\x8f\x10\xccS@^\x069\x14(\xa9S@]\x9a\xb1\x84t\xcaS@\x80\xa6\xb6\xdd\x86\xaaS@\x89\x97P\xb5\x9f\xa2S@\xac\xd3\xcd\x18{\xaaS@\xc9\xd3\xb1\x00\xa5\xa9S@\xb8\xcb\x8e3j\xc8S@C\x8fg\xea\x8e\xcbS@=\xe1\x08uf\xabS@\'\x9cJ\xbc\xcf\xa1S@\xba\xad\xca\xf1b\xb5S@\x0eAS[\'\xa5S@\xedd\x16P\x97\xaeS@C\x1bK\xfcO\xacS@\xf5A/\xb2S\xccS@C[\'\xa0\xf8\xabS@\x07\xa4\xe7c\x07\xa2S@\x8e\xfa%F\x8f\xa2S@q\xed;T\x82\xc7S@\n\xe3\xe4\xda\'\xb6S@\xec\xf24\xf0\xa9\x8eS@2\xb0\x8a`\xe3\xa2S@\r?\x82\xb7j\x8fS@$\x050gf\xaeS@}e\xcf\xfd^\xb9S@?\x9e\xd8\\\xda\xafS@\xfa)\xef\xa6\xf8\xc6S@g\x87\xfc\xe8\xf4\xaeS@\xb9\xdde\xe5b\xafS@k\x0c1*\x87\xc2S@\x06\\d\xb8]\xb0S@v=9\x13v\xb9S@\xe0\xb1\x89\xa74\xb1S@i\xeb(\x1a\xdc\xb0S@\xf4a\x02\xb8\x88\x92S@\xd4\x82\x19\x0b`\xa8S@\xbd\xa1\xa2\x02\xe2\xabS@\x13Ap\xd8\x19\xb1S@\xf6\x83\xc3x9\xcaS@\xdb\xd8\xa2\x02\xde\x91S@\x11\xb4\x0bA/\xb1S@\xb1\x91+.\x06\xa1S@\xb7\xaf\xd2\x96m\xcaS@m(\xb3\xa01\x91S@\r\x84\xd7\xdcK\xadS@e\xd7\xa2\xf4\xa7\xb1S@\xeb\xb9\xc9E\xf8\x8eS@\x1d\t2\xa2v\xb3S@\x8e\xd5I\xa7\x7f\xa5S@\r40Rp\x94S@\xcfb\xd1\xc3\xad\xc2S@\\\xb5l\x1aN\xb1S@\x7f\x10\x05\xdaZ\xcbS@\xf8\x9a\x15\xa6\xb9\xb2S@boj\x05\xbc\xb2S@\xcbm\xc5\x16\x01\xa7S@\xdd\xe8\x96v"\xc5S@\x8b:\x98\xd0j\xafS@\tc\xb9\xe82\xc9S@\xeb-z@\x1a\xadS@\xcb\xe0&\x9f\xfd\xb3S@]+\xdf\xce\x7f\xc1S@\xbb\xcd#VV\xb4S@\x0f\n*<\xce\xaaS@\x08\x9c\x84\xf1!\xaaS@&18\t\xa4\x90S@\xe4\xf2\xe1\x98\x11\xc1S@\xc7\xb5+d\xb6\xaaS@\x03]\'\xb7\x17\xb8S@5\x8c\xad\x0c\xcc\xbfS@\xa0t\xbc\x16\x1c\xafS@]\x08\xe3\x9ag\xb3S@\xd9\xc2\xb3d\xb8\xb3S@Ll\xb4\xed]\xbdS@\x03\xa2O`\x93\xb0S@\x7f\x17\x88<\x1d\xa7S@e\x06\x12W\x8b\xb8S@\xaaW\x98\xa6\x8e\xacS@CW\xad\xc3\x0e\xb9S@:\xa1\xcf\xf83\xc0S@7K\xe1k<\xb9S@\xe5\x1eL\x8e\xa9\xc4S@5\x92\r)\x0e\xa8S@>\x12\xe9\xb7\xab\xb7S@\xb0\xa5\xda`\xd7\xafS@\xd3\xb3qSx\xa8S@\xc0\x9cP7:\xb6S@\xa4\x17\x9c3Q\xc0S@\x92\x17\x05h\x8c\xbfS@PM\x8a\xd4\x87\xc1S@\xa7\x0c\xef\x03K\xc5S@\xac\xc8\n\x8fx\xa7S@\xcd3)\xa2\xd8\xb5S@m\x17\xcf(\xe2\xbcS@o\xa0\x8f\x8cD\xbbS@[\xde\xbe\xeb\xc9\xb4S@^]\xf0\'0\xa9S@9\x84\xb1\xd9c\xa8S@\x03\xd1\xf9C\xef\xc3S@]hx\xb9w\xc0S@\x16\xa8\xd2;\x0e\xabS@\x9a\x83~]0\xbbS@\x1a{ \x83\x02\xaaS@\xc7\xbd\xe2\x18\xd7\xb9S@M\x98-F4\xc1S@\xa0\xa5\x0c\x02u\xa9S@pU\x88\x19\x1c\x9cS@\x9b\x84\x13pA\xbaS@{.\xe5:)\xa7S@\x9a\x89\xec\x1fr\xadS@\xb3\xe2Y\x07\xd2\xa9S@\x1f\xe5h\\\xe9\xa9S@\x14GF\xe1\xd5\xbaS@\x86"\x8a\xdd\xa1\xbaS@H\xb4YB<\xaeS@\xfe\x81\x0fI,\xbdS@\x0e\xa5\x8a9s\xaeS@SR4\xba\xe1\xbaS@a\x1e\xa1\x93}\xb9S@"\x04\t\xc5b\xc1S@n\x04\xf3\xdd\xf9\xc3S@\x87EM6\xd5\xbdS@\x99\xfcs\x1bv\xb7S@\xb0/"\xc5y\xa5S@j\xbf\xd2\x06\x9d\xb7S@*\xe7\xf3\xa24\xc4S@\x0e\xa5\x8a9s\xaeS@*0\xe9\xeap\xa5S@\x88M\x7f$\x8a\xb6S@\xee\x0c\x13=\xf4\xbeS@\xe5qDx\xcb\xa1S@\xe0\xc6iyC\xc1S@\xcbl\xd9\x89\xda\xadS@5\xa3\xe4\xf4\xd3\xa1S@`\x13\xa5\r\xa7\xb0S@r2y\xedJ\xa5S@\xbf\x03d%\xf7\xadS@\x89\xfc\x04\x8f\x93\xc4S@\xeb\x07\x18-o\xa5S@\x1cGn\xd4\xe7\xb1S@\x87f7F\xde\xb9S@\xb3\xbc\xad~\xda\x96S@\xd5\xa8\x18Lk\xb2S@\x12\'\xedGQ\xb7S@\x9a\xb8\xd5e\xcd\x99S@{\xd24\xafV\xadS@\xf6\xb0\xdb\xce\xf1\xa6S@\x9a\r\xc8\x1cS\x9fS@t`\x00\x9ez\xb7S@y\x93\x032\x0b\x9cS@Wb\xf8\xe9\xca\x92S@R-\xf5\xf5V\xb7S@8\x0e\x8b9\xe5\xb2S@\xfb\xd1\xb8\xca\xec\xc6S@\xac=\x0f\xe3\x8a\xacS@\xb5Q\x9eB|\xb2S@\xd2\xba\xf6\xcdS\xb7S@~\x1e\x902~\xacS@\x83\xac\x7fl*\xd4S@p\xf6}\xedg\xd5S@\xc2\xe5\x80(%\xbfS@\xf8J\xf0<\xda\xb3S@\xad\x01\t\xd4\x81\xbdS@\xa7\xdc\xeb\xfd\xf0\xccS@\xc4(\x10\x06\x9b\xcdS@S\xcd\x12\x9b\x0c\xd5S@\xc3&\xb6\xa1_\xb3S@\xce>\x0b\xb6p\xcbS@JB\xd4eM\xccS@Ay\xc59\xc2\xcdS@d\x80X~\x96\xd1S@x0\x15\xa5\xd4\xd3S@v\xdb\xac\xe7U\xd1S@\x0e\n\xf8\xbc\x9d\x84S@d#a*\xdf\xcbS@\xaa^\ni\xda\xacS@\xb24\xdb\xb2\x8f\xcaS@\xe2^Y+\x08\xb6S@\xa2\xe1\xde\xaa\xf9\xd1S@\xebCc?(\xccS@0\xd2)"$\xcaS@\xff\xe7\xc5\xeeK\xcaS@\xa2\xe1\xde\xaa\xf9\xd1S@\xd8Z^\x17\xe0\xbdS@\n\x83\xf5\xd2\x06\xcdS@"\xb5\x9b\x07\x02\xd3S@\x8fq\x15\x8b*\xa0S@\xa8\xaa\x1d}\x9c\xcbS@\xa1H\xf8\xb0\x0b\xccS@lI\xb6\xfa/\xccS@\x07\x0c\xc6\xe8(\xd3S@\xe0\xbe\xd1v\x9a\xa0S@|\x88ffp\xcbS@J\xfbr]\x94\xbfS@j\xaeO\xd5\xca\xbdS@\xa3\xde!\xc9\x0b\x8cS@=\xf9\xb5\xad\x1b\xa1S@P\x99\xcf\x7fe\xc9S@ko\x88cf\xcbS@\'H_\x1e\xcf\xb8S@(Y\xf4&V\xc9S@\xb0\x98\\\xb8\x14\xcbS@{s\xf6X\x03\xccS@T\xbf\x17\x0b\n\xccS@3\xe8\x94j\xa9\xd2S@\xb9\x84\x82j\x13\xc2S@\xafM\xa9a6\xa0S@\xb3\x8d\xb2F\x10\xa0S@@\xf2\xf1Y\xee\xcaS@\x89g\xbe\x89M\xcbS@sZ\xd6\x05p\xb2S@\xa6W\xdb\xac\xe0\xc8S@<\x10\xb3\xb9t\xcbS@Sr\x00`n\xb0S@\x9d\x9b\x8e\t\xfc\xcaS@w"k\x88\xfd\xcbS@\xf1\x13\xab\xb1.\xadS@\'\x87\\\x01\x1e\xa2S@Cz\x82~\x8f\xccS@BEk\xd0\xf4\xceS@\x8d0\xfaB\xca\xb2S@(3\x02$N\xb7S@7\x0e#B\xa8\xcaS@ f\xaa\xd5\x10\xc8S@u\xd5\x87L\xc9\xcaS@\xb4\xb0\xb8\xeb\xea\xc7S@f\x8a\xac\x92h\xd0S@w\xeexT\x89\xc7S@\x1b\n\tv;\xb1S@\xb4d{\x98?\xc6S@\xbd$\x93\x13x\xcfS@f\xe0O\xb3\xb2\xa3S@\x8c\x0cv\xce\xff\xadS@\xd2De\xe0\x18\xafS@t\x14\xbf+=\xcfS@\xbd\x90\xc7O*\xa4S@\xb4\xd11\xc4u\xb8S@\x1eK\x83\xc2U\xb1S@OP\x96\x9e\xcc\xa3S@C\\\xf6^\xe7\xc6S@j\xb0\xf0\x90\xe7\xcbS@Yv\x89\xc2\x1c\xcbS@\xf3\xe5hH4\xa5S@S\x10z\t\xc7\xa4S@VQA\xafA\xcaS@\xaa\xcbIK\xab\xcdS@\x04\xa26H\xae\xb7S@(VU\xf2\xc2\xb7S@*\xf1\xfa\xe6D\x91S@<\x040\xcf\xab\xa5S@yS\xb1|\x89\xaaS@\xbd\x81[?`\x85S@\xaf\xbf\x1d9J\xa6S@\x18\xdf\xda\xa3\x81\xc3S@\xdf4\x00\xfb\xa0\x83S@\x00\xec\x12\xe3\'\xa3S@\xa1\xb0\x0bJI\x9cS@\xbfn\x03a^\xb7S@\xa2\'\x95\xd6y\xccS@8\xb8\x85{I\xceS@\xe8t\x00\x1eN\xa5S@\x17p\x0b\xcc<\xc3S@\xe86\x98\xdf\x02\x9dS@\x06@&\xf3\r\xc9S@\x10\x90\xcd\xd1w\xb7S@\xa1\x1b\xa8\xaa\xad\x92S@\xb6Q\xb1k\xaa\x88S@D\x8b\x9b\xca\xfe\xc3S@\r\xed2f\xac\xa7S@\xd1.Wx\x94\x88S@\xfet\xe0m\x12\xb5S@\x01\xea\xb5\xe4}\x9dS@\xc8)\xb1n\xa4\xa8S@\x1c\x05\xe3\xa3\xfc\xcbS@\'\x1e\xeb( \xb6S@LK\x17\xe6&\x87S@\xad\x85UF\xa3\x94S@\xa1\x1b\xa3$\xee\x85S@\x94\xb9 !\x90\x88S@k\xfaB\x90\xda\xb4S@\xd4x\xab\x15\x98\xcbS@\x1a\xe9\xed\xc2:\x89S@G\x91\xe3\xa6\x17\xc8S@:\xa8\xe7\xb2T\xb8S@\x9f\xa2b\xc6\x15\xb4S@\xa7\xb2\x85\xd5\x17\x8aS@\xfbH\x07\xe8\xcb\x85S@\x1c\x12O\xe9u\xc7S@G]NY7\xcbS@bk\xf8"l\x83S@\xea#M<\xfc\xb3S@\xfc\xe6&>\xd0\x83S@\xb8\xc4\x8epQ\xa9S@\xea\x80\x0e\xd6\xa2\xc7S@\xba0\xa2*\xaa\x86S@\xe8\x8d\xed\x02\xfd\xa8S@\xe3\x8dS\xd5\xad\xa9S@\xca\x04\xa1\xf0\xbd\x8aS@|x>G\x84\xc2S@\x1c:o|\xdf\xc0S@\x9aD\x85q\xcd\xc6S@\x0e\xfbUJ\xc7\xcaS@)U [+\x85S@\xca\x07\xe5\n1\xbaS@\x8fpLT\x04\xc7S@=\x16\xb5-\xf2\xa9S@2\x0c\xcc>\xdf\x85S@%\x05Q:\x14\x85S@\x8a\xeb\x13\x84O\xadS@\xe8\x16\xc3\xe5s\xcaS@\x0e\xfbUJ\xc7\xcaS@\xcb\x0e\x7fJ\xb5\xc2S@\xb8<&D\xfe\xa9S@\xb7e+\xeb\xdc\x84S@\xa2\xf9*h\xce\xb3S@\x8a\x95\x84\xa78\xbbS@\x98c\x90\xf9%\xabS@8\xb8\x85{I\xceS@\xc5\xc0\xe6\xfa\x8b\xc1S@F\x88`\x05\xc7\xbfS@\xf0\xfc\xe2@\xc1\xa9S@"f\xff\xacR\xb1S@\xdf\xebl\x01\x1c\x86S@K+\xcd\xc8\x98\xb8S@\xb9\xecj9r\xb8S@\xa2\xd0R\xf7S\x86S@\xa36\xa1\xceV\xc1S@l\x85\xbdL\x89\xc5S@\x96zH\x87A\xacS@-\x11\xd8\x99\x8f\xb0S@\xf3W\x1e\xcf\xe6\xb0S@\x92N\xe8V\x85\xb0S@o\x12^\x90}\xacS@\x0eL-\xc51\xabS@\xe2\x8b\xbal\xf4\x9eS@\x9b\xda7\x9e=\xb6S@uF\xda\xac\xfe\xbeS@L\xd9\xc8\xe7a\xc0S@g"t\xf5\x07\xc4S@\xc8\xd1q\x92K\xc5S@^\xc4\x15\xe8\x15\x8aS@\x9e:5\x8d\x00\x86S@\x84[,\x1d\x8e\xb0S@\xf2~\x012\xa2\xc1S@\x17Qu\xd7k\x85S@H.\xb8\x0b\x1c\x94S@\xef\x92\x83\tB\x8aS@^T\x84\xed\x03\xc8S@\x08@[d/\xadS@\xdb\xbew+\xa3\xadS@\x92\x8drj\xb7\x85S@\x8eP\xaf\xca\x89\xc3S@\xd4\xc9\xe1\x19\xde\xadS@\x7f\x19\xf5\x9c\xb4\x87S@\xa9\x15\x05X?\x86S@\xc9\x8ct\xb9\xd3\xadS@\xd1\xc6d\xfe5\xb6S@\xf9\x9e\x08\xed\xbb\xbfS@\x88a\xbb?\xc1\xaaS@\xa2h/\x10\x0b\xabS@\xbc68\xb4\x11\xc4S@\x87EM6\xd5\xbdS@\xbc68\xb4\x11\xc4S@\xfc\x0f?\xe5\x91\xbaS@\xe6\x04m\x19\xd1\xc0S@+\xb2R\xa4\xe5\xb5S@\x1c\x7f\xc5"\x13\xc1S@\xc1\x18$`\x90\xa3S@\xe0\xa7e{\xde\xb5S@\xd7.\xf8\xec\x00\xc4S@\x8f\xb5r\x91\xe6\xa2S@\x0e\xfbUJ\xc7\xcaS@\xdd\x86\xda\x1d\x80\xa9S@\xe0\xc6iyC\xc1S@\xd3\xa6\xd0d\x9a\x90S@\xb1\'\xd8I2\xc3S@\xb4\r\x86\x9a\t\xafS@\xbe\x05=\xfb\xda\xaeS@W#e$\xa2\x8cS@\x06\x9c\xd1(\x81\x88S@.\x0b\xaeL\x9b\xb4S@K\xecHZh\xb0S@\xcb\xdd\xff\xa3\xc9\xb6S@\x88\x1e\x7f\x11\x03\xafS@\xc9Wm\xba-\x8aS@\xf9\x0b\x11\xaa(\xa9S@\x9c\xa3<T\x06\x89S@\xa7\x9a\x1c\x11\x8a\x88S@\x8d\xb8r#C\xafS@\xdal\xa2\x83\x1c\xb1S@\xd1=T$\x17\xb0S@q\x1d\xde\xfdH\xa4S@2\x8f\xe8\xd3\x0b\xa5S@\xe3\xbb\xf2\xdd\t\x90S@\x1b\xade\xec\xd2\xa3S@\xf1-$\x19\x84\xbdS@\x12\xe5o\x06\x9f\x8fS@c\xc3;\x07\x05\xacS@\xc2\x97\xa2\x8f\xe2\xaeS@Qr\xdc\xb6\xc3\xb3S@\x85\x92-\xd3\xaf\xacS@\xc4\x1f\xfa\xde\xb9\xacS@\xf2)4\xc4\xd6\xa7S@\t\x00v7\xb4\xabS@6&+q\x87\xc0S@\xc8\xb8=A\x90\xb2S@\xc7\x00c\xa5!\xa5S@Xw@\xa7 \xacS@Sr\xec\x0e<\xbaS@E\x8d\xab\xf7\xb9\xa1S@q\x16\xa6\xab\xcb\xb9S@f\xf3\xb3\x8f\xed\xbcS@\x9b\xe4A\xdc\x83\xbfS@\xf5\x8a\xe5\r\x9b\xbfS@\xab\xeb\xe4C0\xb8S@\x15t\xa4\xebH\xaaS@\xc1b\xc6\xc1\x9c\xabS@{\xb0\xf3T\xb8\xbfS@\x93\xc6\xc1\xf2\x7f\x94S@o\x19\xa3\t\x15\xabS@@\xf1d\xe5\xcb\xb2S@+h\x94b\x0b\x92S@\xd5\x96\xe4\xf6\xdf\xb7S@>\xe7\xb6 \xa3\xa8S@\xc1\x1d`\xd1+\xa9S@\xb9\x1d\xd11\x08\x9fS@7\x00\xa5\xb4\xb8\xabS@\xa5\x91\xda\xf2 \xaaS@O\x07_~\x19\xacS@^\xbbs\xf9\x88\xaaS@\xed\xce\xd4\xc7R\x91S@\x1cy\x8e\xb2\xac\xbaS@\x98\x99\xed\xab\xdd\xafS@\x932\x12\xeb\xf4\xb0S@\xb3\x97\xd0d\xcb\xabS@\xda\x8ck\xad\xf8\x8eS@\'s\xd5\xfc\x99\xb1S@\x9f>\xd4\xdcW\xbdS@h\x8c\x02\xabW\xb7S@\x9cn\xfa\xf3)\xa6S@\xa3\xd1\x82\xa9\r\x8fS@)\xf8\x97\xbd\x07\xa3S@\x0b)(\xf7\xa3\xa9S@\x0b)(\xf7\xa3\xa9S@=\xber\xc6\x8f\xa5S@+\xae\x8e36\xb1S@,=ls\xf0\xabS@\xe3#|\xb1E\x90S@\xaf\x1cB\x05n\x91S@K\x10Z\xdbO\xb6S@\xba\xad\xca\xf1b\xb5S@\xda\xc8x<O\xadS@\xf6\xb7V.\x81\xaaS@D9\x88\xd4(\xb7S@\x9f\xcf\x92\xbe\xda\xb5S@,gB\xd8\x96\xb1S@\xeb\xf7\x12\xb8\x81\x8eS@\x87\x14\x83\x0c\xca\xadS@C\xab+\xe0\xcb\xb0S@O\xd8y\x8c\x07\xa5S@\x0fg\x9bc\t\xa5S@\x0c| X,\xb6S@,gB\xd8\x96\xb1S@\x98\xb7\x8c\x98\xb6\x8eS@\xa5\x11d\xd5`\x90S@\xd2\xba-\x90\x9e\x91S@\x01\xd4\x02\xff\x19\x92S@\xe6\xfd\xed\xf4\xbf\x8fS@JB\xc8\xcd\xc5\x8eS@yo\xeb\xc7\xfa\xaeS@-\xc4\xb4<\xe7\xafS@~\r\x9b\xec\xcd\xb7S@\x87\xfd\x8dj\xff\xb1S@\xca\xef\xa1\x14\x13\xa2S@yS\xb1|\x89\xaaS@1c6\xf1\xb5\x86S@\x03\x8c\xa8y0\x87S@@uY\x81\xa8\x83S@\xd2\x9e\x84\xdb\xc7\x84S@\xffe\xf7\x13\xc0\x94S@\x974,v\xa6\xc4S@\\ft\x95D\xafS@R\x02\x06\x7f/\xc2S@\x83)S\x80)\xceS@\xc91\xd1\xf7\x8d\xb7S@J\x1f\xaf\xf7C\x86S@B|\xde\xbf\r\xacS@\xf9"\xe62\xb8\xd3S@v\xbe\x05v\xc4\xb3S@CK!-\xe1\xa7S@E\x8bKve\xacS@\xfb\xad\x81<\xcc\xcbS@/\x10E<\x95\xccS@h\xad\n\xb9\xe6\xd0S@\'\xe1C\xe7\xf8\xd1S@\xfd(\xe1\x02`\xccS@\x1a\xfbR9\xba\xccS@p\x15\xb0\x18\x1b\xcaS@\n\xca,\xd9J\xcaS@\xef\x02\xa2w\xfd\xd2S@oX\n\xb6&\xcdS@;\xcc\xfc-\x19\xccS@|\x88ffp\xcbS@\x19\xf3\xad\xee\xc1\xd2S@w\x93\xeb\xc9e\xcbS@\x04\xc3O]\xe2\xd0S@S\xd6\xe3\x1d\xd5\xa3S@6\xbe\xd9:N\xb8S@O`\xe7\xd6\x84\xbfS@\xeb\xda\x00\x94\xcc\xa2S@\xc6\xed\xb6_]\xc9S@Y\xa2\x83_\xef\xcbS@z\xe5q\x9a\x0f\xcbS@A\xf2\x9b0v\x94S@\xa0\x19\xbf\x126\x85S@*\xe6r\x16\xd9\xc8S@\xbc\x88^{\xff\x8fS@\x84\xf6d\xb7\xe4\x91S@\xbc\xcb+\x87\xa6\xb0S@\xa8\x03?-\xe2\xd0S@\xf0\x17\x8e\xb9\x06\xc8S@\xb9w\x14\xcd\xc7\xadS@4n\x95\xe1@\xb5S@\x87\x10\x87k\xc0\xadS@\x0f,\xb2`\x88\xa3S@\x03\x90Q\xfd\x14\xabS@\x17\x8f\xc7\x0e\xc8\xcaS@\xb3\xb8#\xc0\x88\xcdS@\xdb_\xc4B<\xd0S@d\xdb\x92\xe0\x81\xadS@\x10\\\x96@\xc9\xacS@\xd7\xb4:\xa1\xb1\xcfS@\x8b\xa5\x88\x9a^\xa7S@\x17\x19J\xde\x1c\xabS@\x9b}{\xe8\xea\xabS@\x14T\xb3\t\x80\xa4S@6\xe5\xd7\xbao\x98S@P2:\x08\xd2\xa9S@F\xd0gw\x98\xa5S@\x11\x160\xdd\'\xa6S@\xc7\xa8K\x9c-\xcfS@`\xd4\xf7}\xf3\x88S@\xe6\x91\xf0\xef\xf3\x84S@w\xbb\x17\xd0\x82\x9cS@\xf7Z#\xe8i\xa7S@5[*&\xf9\xa7S@\xf8\xfb\x1c?\xdc\xa7S@+\xc3>\xa0|\x9dS@=)\xd69\x1e\xa8S@\x8cXP\xbb\n\x86S@\xeb\xbc\x8cM\xca\xa8S@\x9d\x963\xe9\xc4\x83S@c\x90\xdd\x1d\xb8\xa9S@\xc6\xd8\x97\x82\x0f\xa9S@\x1dh\xf9I\xb7\x86S@\xe2\x0ba9_\xa3S@\xd8V2\xa8\xf9\x84S@\xde\xb9\xd0\x07\xf7\xa9S@\x1a\x17\x86j\xdd\x85S@\xfd\xa5\t\xc3{\x88S@\xf9\x1e=\xde\xd0\xb5S@\x979\x00\xa7W\x85S@o\xe9\x1a^/\x86S@\x8c@\xedz\xd1\xadS@\x10\x1e\xdc\xe5\xd1\x89S@\xefzF\x11`\xaeS@\x89|\x15\xb5i\x9eS@!\xf4\xafZQ\x86S@X\x07y\xde\xcb\xaeS@u9}m\xca\xaeS@\xecU\xb9\x1dQ\x8aS@\x96\x8f\xea\xfd\x94\xb0S@\xc7EA\x13L\xa2S@\xe5\xe2\x82\xaa,\xc5S@\x86\xfcC\x8f\x95\xc9S@G\xcb\x12\x84\xe4\x88S@\xfc\x05#\xf5\xb4\xd0S@N\x0f\x119\'\xb7S@\xbc\x0c\xb5J\x9e\xa1S@\xc7\x86\xc4{\xd4\xa9S@x\xfe\x9f\xcd\x95\xa3S@\x8aI\xc8E\xe7\xaaS@\xad\xcc-\xf6\xbc\xa2S@\x10\x873\xd0\xfe\xa2S@:\x97<\xd72\xb5S@\xf6&\x00\xb6\x1d\xadS@\xb3\x90\xe4\x9a\xa1\xa4S@\x87\x10\x87k\xc0\xadS@\xae\x8b\xa0v\xc4\xa2S@e\xe3\xef\xb0#\x90S@\x9a\x91}\x9f\xb4\xcbS@\xb0?\x10\'\x03\xbaS@\xd2\xc2\x1d\xce\'\xb7S@\xae\xab\x85 \x98\xa4S@\x1a\xe8\xbb\xfcx\x92S@\xae\xc8B\xc4L\xb1S@\x1a\xe8\xbb\xfcx\x92S@\x9b\xf8\xae\xcc\xce\xafS@\xb29q\xd9\xd1\xa9S@\xf5\xaa\xfa\xc5}\xa5S@\xed!\n\x9b\xa7\x94S@\xb3\x19\xbb\x822\xafS@)\xfeG\x1as\x8fS@9\xf1\xf0N\xc3\xaaS@n\xf6\x05\x12s\xb3S@\xeb\x0f\xf8\xb7Y\xb8S@\xb9}\x81?\x8a\xa7S@dn\xc7\xcbz\xb7S@\xcf\xffC\x90\x8a\xc7S@\x9aj\x14\x18:\xb8S@"\xa0\xbb\xa6z\xa9S@\xc1\xac\xe3\x18o\xb7S@\xdc\x88?^~\xa5S@[\\\x91\x1c\x85\xb7S@H\x03\xa3/~\xa5S@\x1f\xceZ\xd1\x1c\xa6S@\xa8\xaa\x8c\x07\xba\xbaS@`\xb1u[\xef\xc3S@\x8e\xd0E\x10\x94\xc1S@rP\x99~\x1f\xc7S@\x8e\xd0E\x10\x94\xc1S@\'yJ\xe3:\xbbS@\x05\x00\x86y\x90\xc0S@2Y9]X\xadS@\xb8\xf3\x86\xe04\xc3S@\x9c\x01\xe79/\xafS@I\\Oy\xfd\xc1S@\xef\xe6e\xc3\xbf\xc2S@\x8d\xfbF\\\xb2\xbfS@\xb7\x84k\xf0o\xc1S@;eM\x1d\x91\xc0S@!\xab\x9b\xa5)\xc4S@\x8ed\xa4\xd0\x1b\xbeS@\xfa\x81\x04N>\xacS@1\xe7k\xba\x16\xa5S@&\xdd\xa5^\x9f\xbdS@\x8f%\xfa\xf2\x06\xc1S@\x8d\x0f\x1aT1\xaeS@d\xad\xe9\x88\xae\xacS@f\xbdsg\xaa\xbfS@\xef:\x95\xa9K\xbdS@\xed\xad\xe2u \xadS@\t\xa3\xfbO\x88\xa8S@\x9c\x88U\xb2:\xc1S@>"\xc1\xe6\xe7\xa7S@\x0b\xab\xc8\x9aN\xccS@[\x88,"\xa7\xacS@w\xf8\xe4\x1d\xd8\xa8S@\xedE\xf6\r\xfd\xa8S@\x1f5\x98\xb7\xcd\xb7S@\x01R\xa4Rw\xcaS@\xee\xfe\xab\x9d\xfe\xc7S@\xf2\xccg\x98i\xb2S@G\xc1r\x93P\x8fS@f(\x9eU\xa1\xb0S@\xae\x88\xcfP\xfe\xc3S@\x98\x88Y\xe1s\xc5S@Pl\x00\xd87\xc0S@\xfb\x0eJ:!\xb2S@\xac\x12\xe7\xa7R\xb6S@\xca\x81\x12\xcb\xcf\xc8S@\x10\x84\xc3\x14w\xb4S@\xe2\x9bz_\xda\xcaS@Gx\xdf\xd2\x05\xc4S@G\xc1r\x93P\x8fS@\x10\x1f`p\x87\x84S@Z\xfbEV@\xc4S@$z\xed\\\xec\xaeS@lZ\xac\xe8\n\xafS@|\x91\xc2\xc5\xe4\xaaS@A\xd6\x05]2\xd1S@\\\x9c\x05\xf5\xca\xa7S@\x8b\r\xc1f#\xa9S@5\xd1\xbd\x80\xa0\x88S@\xbeGC}n\xceS@\r\x0b\xe8F\x07\xcfS@\xbcV\x84\xb5?\x86S@\x8a,F<i\x87S@\x9d\xb9=\xd3\x16\x86S@\x04\x9b\x90\x9di\xcdS@\xa5 \x84\x83\x02\xacS@j\x10\x9f\xaa\xfe\xc9S@\\\xed\x1c0\x9c\xceS@\x9c\x98\xcf(\x9a\xb2S@\xc8k\xd0W\xdd\x96S@\xcd\xe8\xa6\x88G\xd2S@*\xa9!\x90\x17\x87S@\r\xd2\x1b\xae\x06\xa8S@kv\x8c/\xb7\x84S@\xb3~\xa49\x8a\xb9S@s\x87A\xa0O\xcaS@\x9c\'e\xf1\x1c\x84S@$j8.\xe2\x86S@\x19!\x0b\x16^\xcaS@&\xf0\xa8^\xdb\xa3S@\xb4\xbd\xcc\xa2\xfc\xcbS@Z\x96yg\x1f\xb0S@E)\x80\x1e\x84\x92S@mb:\x96\x0b\xa8S@u\x85y8\xc4\xa3S@D\xa3~)@\xa1S@\xcc\xc6\xa2\xad\xaf\xa3S@\x1c\xec\xa5"w\x90S@\xa1\xe7\'\xa5\xf1\xc7S@\xe9"\x91\x9d\x84\xc3S@\x98\x87\xab\xb0\xe7\xa2S@D\x97/\xcd\xb4\xbdS@\xc2\x18\x8c\xa0g\xccS@\xc2\x18&]\xa6\xb4S@r\xf1\xc3H\x0c\xa7S@Vm\xdc\x9d\xa2\xbdS@|\xd0r{\x15\x94S@\xf7\xce_/\xb3\xacS@\x8e\xa0\xa8Aq\x91S@q\x99\x16\xf0\x15\xa8S@q\xb0\x14\xa8c\xa9S@\x9dq:\t\xb1\xa6S@\x82\xe39\xe0)\xbaS@X\xf1<d\x01\xa6S@>\xaa\x98\xcd\xe6\x8eS@\xfd\x1bjE\xbb\xaaS@\x00\xd4\x04#\x14\xcdS@\xe3\xdb[U\x97\xadS@o\x1aN\x94e\xbeS@\xe9\x0fP\xeaV\xb6S@\xa3}\xdc@\xb6\xb6S@,q\x15\x9ea\x88S@\xba\x98k\xab\r\xacS@\xb6\xb2XyU\xcbS@!\x91\xcc\xe0\xd4\xccS@A\x9b\xba\x10\xc5\xa8S@+cR\xbc\xf4\xa2S@#,S<\x7f\xb5S@\x0b\x05*1\x03\xa5S@)\xa5A"\x13\xacS@A\x82\xc5\xa8\xdf\xc2S@\xdd\xe7\xe2\x87w\x85S@\x91*T\xac\xba\x90S@:\xff\x80\x81\xcf\x9aS@\xd4\xd6\x97<\x90\xcaS@e\xc9]\x06@\xa6S@(!\xaf\xb3\xc7\x83S@#1\xeb\xe9D\xc5S@\xe9\xce\xdb\x0b\n\xa1S@\x13\xaa0\xa8\xa5\xb3S@hv\xe7\x07\x1b\xa2S@\x8a\x1c\x9a\\\x12\xbbS@g3\xc4[\xfe\xabS@m\xf9\xbf\xdcL\xcbS@\xc9\xd9\xfa\x02\xa2\x8cS@^\x9e\x93\x02\xdc\xbaS@,\xc5z%-\xc3S@\x1e\xa7=@\xa7\xafS@\xac\x83,D\xc1\x97S@\xcet3\xb3$\xa7S@\x8bJ\x14\x83\x97\xb8S@1\x16\xb8S\xb5\xc4S@:\x9c\xf9\x9a\xe9\xb7S@g\x01\xfa\x9d\xa0\xbbS@\x02\x18\xd5k\xd0\xaeS@u\x1c<\xb7;\xafS@\xab-?\xf7\xdf\xc0S@&\x9c\x13f2\xaaS@\xe8C\x03SW\xb6S@\xa0\xc2{\xa4\xaf\x90S@\xcc\x03\xd24\xfc\xa6S@\xd6le\xe1\x7f\xaaS@\xf1\x1d\xc3\x93s\x86S@_\x14\xdb\x1db\xaaS@^\x96\xeaU\x03\xadS@\xc3\x18\x07\x04K\x99S@\xc4p\xae\x8a\xf7\xd1S@QD\xbf\xdd8\xccS@\x86\xc3=\xe5^\xbaS@8\xde\xda1x\xcbS@\x11\xb1\x1b\xe1}\xcbS@e\xf5\xd6\xf4M\xd2S@\x85x\xf7\x98\xe6\xb8S@\xe1p\xca\xc6\'\xbeS@\xc9\x8e\x86\xa8\x0c\xcdS@\x8f1L\xc4>\xbcS@cE\x10\x14\x98\xc9S@JcL`\x83\xcbS@A|\xe0v\xd0\xbbS@f\'Pm9\xcaS@\xe3\xf2\x01\x93\xe4\xc8S@\xcdHC-\xf7\xcaS@}\xb09\xd6\xed\xa9S@\xa3I<\n\x05\xa3S@\xa6`\x8cy\xbc\xaeS@\xb3\xe2\xa0\x0e\xeb\xc8S@\xf1)\xcf\x80(\xcfS@\xa6\xfbC\x19\xc4\xcaS@\xa8\xc1\xfc\xfb\x16\xc8S@;jm\x0c\x06\xd0S@\x86[\xff\x9aW\xd0S@$\x0c\x80\x88*\xb9S@A< 7A\xcfS@\xb9\x83\xb8Z\x87\xa3S@B)\xe8y\x90\xa4S@w\x18\x05\x00\xda\xa4S@\xdc\x08\x1d\x8a!\xa5S@qw\xffOK\xa6S@R\xa0\x17k\xef\xaeS@\xdd\xf4\x1aN\x84\xa7S@\x87\x1d\xdc]O\x84S@w\xc5\x1a\xfe\xdb\xa8S@\r\xe6\x9e\xf5\xc3\x87S@\xeaG\x8c\x14F\xa9S@\x1c\x19"\x02\x99\xc5S@NY\xa6\x9d1\x86S@\xd9\x16\x8c\xbc\x1b\xa9S@\x92\xc9p\xcf\xaa\xaaS@\x03}&ep\xb7S@\x1ckh\x881\xaaS@K\x8b\xbfg;\xabS@\xd9\t\xe9[\x0b\xabS@\xe8\xb0\x9f\xc45\xacS@\x1c\x19"\x02\x99\xc5S@\x89\x9aO|\xaa\xcdS@%,\xa7e \x8bS@[K\xb1\x9e\xcf\x8bS@x\xf3\xa8\xff^\x8cS@\x00\xa8+K\xf4\xadS@\xffN\ria\x9eS@`3H"\x8c\xaeS@\xc3\x1b9n\xf3\xa2S@\x1c\xd7^\x86\xba\x8aS@v?\xc1\xf2\xc5\xaeS@\xfdT\x82\xa7\x88\xb0S@\xe4\xe0)\xb4\xc2\xb0S@\xe0\x81\xa7\xd8\x94\xc3S@\xceP\x17\xaa\xc6\xa3S@7\xe7=N\x88\xb1S@Q\xbe\rQ\x10\xa8S@\x85\xee\x12\xb6\xd1\xa3S@i\xf6zF,\xcdS@,\x8e\xac2\xb7\xb2S@}\xb09\xd6\xed\xa9S@\xef\xe5\xa0#\xe9\xa5S@b\x183\xbe\xf2\xabS@p\xf6_\x1f}\xa5S@\x05#w\xc4\xac\xa4S@\x8f\x1c\xdf\x84)\x8fS@lt\xc5?\xb6\xb6S@\xcb\xa9\x07\xbf\x95\xa3S@k\xf5\x8acR\xafS@;w>\xf1U\x90S@Q\xdb\xa7\x86\x92\xaeS@\xf5\xd6\xb7\xcc\xbf\xafS@0\xb5o\x18J\xacS@}\xab\xe6\x99\x0e\xb1S@}\xab\xe6\x99\x0e\xb1S@\x82A\xc0F\x8b\xa5S@B\xaeQ\xe6\x95\x92S@\x80o~\xa8E\xafS@\xd41B\x1d\x18\x91S@\x96$\x11\xf5\xd5\x93S@\xe4\xf1`\xe5W\x92S@\xb4\xfd\xba\x11\xcc\xb7S@\x9fa\x1bs\x9f\xb4S@g\n\xc1\x95\x11\xabS@\xf8d\xc4\xab^\xd6S@f\x14uZ\x08\xb4S@\'\x9b\x9e\xca\xa7\xc7S@\xc6I\xde\xba\x82\xb7S@VO\xe3\xa8;\xa7S@e\xf4\x13co\xb8S@*W\xbbi`\xb9S@ \x06\xa7\xd2\x89\xa8S@N\x92\xbe\x0cp\xa7S@\xb1\xef\x06\xc2\xbb\xbaS@n.\xfa\x15\x00\xa8S@\xa9\xcbc\xbf\xb7\xbaS@\'\x83\x1en\xe7\xb9S@\xcd\xac\xf6\xfb\xc9\xbbS@Y\xc0d\x87\xe8\xc6S@\xd1OiO\xd3\xb7S@\xd9\xbe\xe4\x1c\x7f\xcaS@\x15\xf1\xc0\xb6]\xadS@\xc8\xe6,\xd6>\xb7S@\xff\x0f\xc8\xb4\xad\xb4S@\x9f\xd3\xf7)\x16\xc2S@\x92v\x7f\xdf`\xb3S@}vO\x92_\xa2S@\xb5\xf1CY\x91\xbaS@d\xad\xe9\x88\xae\xacS@\n~\x96\xb5H\xbbS@\xf1UB\x7f\xa4\xc0S@\xb2\x0f\xc6\xf9\x9b\xb6S@\x97<|\\[\xacS@\xe4v\x982\xf8\xc0S@[\xff\x10Q>\xc0S@\xa6\xfb\x13gB\xa5S@a\xd7\xd2\xbdM\xc0S@U1\xd4\xa8.\xaaS@\xd7i\xde\xeb\xa1\xc4S@\xfe\xc2\x91!\xff\xabS@\xa7VR\x85\xb1\xbfS@\xfc\xcd\x8d\xf4\xfd\xc2S@N\xe3\xcf\xca\xae\xa9S@\xf7\x91\xfc\xfd\x1a\xc1S@\xe0\xee\xac\x1f\xb7\xbfS@\'\x84\xb6\xc3,\xc4S@\xe7\xb3\x16\xc9\xf8\xc0S@\x15\xf2\xf5\xf30\xc3S@#\xc7\xa9\x83S\xc0S@\xb3\x1c+\xbc6\xc5S@(\x95\x9a\x94\xc5\xc0S@\xea\xd1d\x9b\xfb\xa6S@\xdc\x96\xc6\x1c\xf0\xc3S@G\xf4Oys\xc0S@T]\xdah\xb1\xb0S@6\xd2\'\xcbi\xc5S@\x88\xf9P\xe9_\xa9S@[\xa4\x11T\xef\xc9S@\xb7\'\x8f\xf8\xcd\xb5S@\x01\x97\x06w\xc6\xc4S@p\x17\x13\x15\x12\xa9S@5\x99\xb5O\xe0\xa6S@\x9c\x82\xa0}\x7f\xacS@\xb4Q\x1f\xa3\xf8\xcbS@E\x81\xb1\x04\xfd\xa5S@ \xe1^ct\xb3S@]R*\xb8\xcd\xacS@\xd8\xbe\x99\xb8\xbb\xb7S@h\x89\xcb\xf9\xae\xccS@\xfa\xc9\xb0\xc7-\xadS@\xef\xbc\xce>\xe5\xadS@c\xa9\xd6\x88\xe8\xadS@FP$@\xd9\xa3S@\x81\xe5\x8d\xc1\x92\xcbS@\xb0"\x88\xb4\x1e\xccS@"A\x90!\x04\xcaS@\x9d\xc0\xde\xc8\xbf\xb6S@\x07U\xac_\x0e\xadS@5\xe9D\xcc\x90\xa9S@\x84\xd9.\r\xed\xa8S@]\xc9\x04A\xba\xa7S@\xabz(\x82\x7f\xceS@k\xb3\xdf\x8d\xb6\x87S@\x81\x88\xc2\\\xda\x83S@y\xe16\xf8\xc1\x86S@\x93\xc13\x89\xa8\xa9S@\x97\xcf(IT\x86S@K\xd8\x9f-f\xaeS@\xa7\xde\xf2\xdd?\xb7S@d\x07U\xf0\xf5\xacS@9\xc3\xfb!\xc0\xabS@\xe3\xce\x10\x13y\x87S@M\x16\xd1\xb9A\x86S@w5\xa2\xee\xde\x85S@\xf1%B\n\xac\xcdS@\x91n\xba\xf7l\xaeS@9\xc4\xda\xc5Q\xa9S@w\x9e\xb8)\xdb\xa2S@!\xcd\xad\xf7\xe2\xa8S@u$\xf4\xa5\x06\xa2S@\xd2\xcc1\x1d\xcd\xb6S@\xa0s\x93\x9eH\x8eS@\xb6\x98\x1e\n|\xb6S@d\xca\xea&\x1c\x91S@\x0fq\xcdu*\x91S@\x02\xff\x86\xf0\xf2\xb6S@\xf6<4\x1fG\x94S@\xe9\x80e\xe0\\\x8fS@\xee&\xf7\xa5*\x8fS@\x7f.\xb3\x15\xf8\xcbS@\x92\xb8Q\x88\x1b\xb2S@\xec\x98\x90G\x87\xcaS@:\xc2\xbb!\xc3\xadS@\xf1\xad\x1e\x8f\x8d\xcbS@\xbf\xcc\x98&L\x94S@r2\xf7\xb4,\xbbS@\xa5B\x18QH\xbbS@(\x9f\x8e5\xba\xb6S@+V6U\xc5\x92S@\xf7MU\xe9@\x91S@7`\xc5\x95G\xbaS@\x96\xf1\xe5fy\xb7S@r\xed]\x8b%\xb5S@\xb7\x01|\x84\xe1\x92S@\x82\xab\x11\x7f\xc9\xacS@\xe5\xf5\xdc[\x90\xc1S@+I-\x9c\x01\xb7S@\xf06u<\xda\xacS@od\xaa\x12*\xd1S@9\xc9\xc5h\xbc\xb4S@\xce\x8c\xf5H\xa7\xaaS@r\xe4\x1c\x9f$\xcbS@\xfc\xcd\x8d\xf4\xfd\xc2S@C.\x9c\\\xd8\xa7S@\xb4Q\x1f\xa3\xf8\xcbS@UbiZ\xe7\x91S@\xf8\xaf\x11\xb3\xec\xb7S@:\xca\xde\x8d\x94\xb2S@z\xbc\xb9h\xc3\xc1S@K\xbaZ4\x0e\xacS@\xe7%\x03\xd2\x9e\x9eS@\x9c\x88U\xb2:\xc1S@\x0f\xddZp4\xafS@r\xe4\x0b6W\xaeS@\\\x1e\x18\xcfb\xb0S@\xa1\xc3\xa9\xe2?\xb8S@\xf41\xd6\xa3\r\xc8S@\xce\xa8\xf6w\xd9\xacS@\xca\xdd\xc7K\xe5\xd0S@\xd4M\x80O\xb2\xaeS@\xcf~m4\xd1\xa5S@?\xf7=\x11z\xa4S@sP2n`\x8bS@\xbed[7\xb9\x88S@\xe1\x0bv\x1c\xbd\x83S@\x99{\xda\xa3Z\x88S@[\xd2\x83\x86\x9d\x88S@\xb0\xccj\x85\xed\x84S@\xd5\xebc\x14+\xadS@q\x07\xdc\xc33\x87S@r{\xf6\x10&\x9fS@A\x8aq\xf3\r\xa5S@\xedQ\xa7\xbe9\xa0S@\xea[q\x93+\xa7S@V\x9f\xce\x9f\x1d\xadS@T\xc5\xda\xab\x04\xb8S@tV^\xf7\xe2\xaeS@\xf1\x9a\xddQ\xc7\xc8S@Tx\xf6P\xf3\xaeS@\xc0k\x03\x0f\x93\xa9S@\xd9R\xf0\xb48\x8fS@\x14\xbb\x9a\xec\x02\xb5S@J\x18:\xa4\xad\xb9S@h\x0bS\x1cQ\xabS@m\x90\x85\x96\xab\xc8S@5q\xc6\x81\x89\xcbS@\xb7\xf3\xc2\x8a\x11\xb1S@t\x90\xa3\xb2S\xafS@\xbbQy\xc4\\\xa2S@\xdd\x97\x05\xd2\xc2\x86S@\x94\x06\xda\x9b!\xabS@\xe2\xc9\x12\x85\x8b\xccS@\xcc\x83\x10\xb2y\xa4S@5\x99\xa0P\x13\x87S@\xda\x8el\xacr\xafS@'
p35
tp36
btp37
a.
