# Supplementary material for: Sea ice drift data for Fram Strait derived from a feature-tracking algorithm applied on Sentinel-1 SAR imagery
Source: Data Brief. 2018 Apr 19;18:1410–5. doi: 10.1016/j.dib.2018.04.034 (PMC5999601; doi:10.1016/j.dib.2018.04.034)
Supplement: Supplementary file 2 — Supplementary material [file mmc2.zip › fs_s1a_data/HH_filter200vec/FramStrait_HH_20141216T065605_20141218T063957.dat]

(lp0
S'S1A_EW_GRDM_1SDH_20141216T065605_20141216T065705_003741_00474A_DD2B.zip'
p1
aS'S1A_EW_GRDM_1SDH_20141218T063957_20141218T064057_003770_0047F7_0280.zip'
p2
a(cnumpy.core.multiarray
_reconstruct
p3
(cnumpy
ndarray
p4
(I0
tp5
S'b'
p6
tp7
Rp8
(I1
(I352
tp9
cnumpy
dtype
p10
(S'f8'
p11
I0
I1
tp12
Rp13
(I3
S'<'
p14
NNNI-1
I-1
I0
tp15
bI00
S'h\x1egAs\t.@\xd0k\x1cOp\xf6-@"\x06\xad\x05\xb1>.@\xe5-}~v}.@\x14\x9a\xe8\x1b\xbb\xdd-@\x97\x83\xc9\x0c\xa5\xcb+@P\x8f\xfc9\x018.@\xb45\x1a\xc8_Z.@i\xeet2\xc6q.@\xb1\x83v\x81\xa6\x8a.@\xe8\xab\xf4\xc3\x1b\xc4,@\xf1\xa7\x9f\x01\x8f\x07-@\x86\xf3s)\xb4W.@_+k<\xf0\xce-@\xe6]\xe0\x1ch\xf4+@\xdb\x15\xe0\xedt\xc3,@dg\\\xc0m\x8b/@\x1e\x02\xde\r\x8f\xdf-@\x84-\xc9\xb1\xda\xf2-@>\xa9\xc86\xa3K,@\x81J\xfa\x01\x10a-@yL\x02\x12\xbdG,@5{\xdbf+j.@k\x10J\xdd\x81\xef-@%\xea\x0cU<\x87-@\xf1\xcbt\xbd\xb4\xf6,@\x05M\xc3\x18?M-@\xf7\x9b\x93\xa4P$.@\xbd\xbf\xa6>DG.@F\xba;n@\x13.@$\x9f\x9b\xf38\xcc,@4\'\xaaym\xf7,@\xdbs\xd6\x0f\xd4G-@\n\xc9T\x0fi\x03.@"\xf0\x94X_\'.@\xf67\x08!(\x7f-@\xb7\xe61\x8fSd,@\xc4\xac)\x9b\xde/.@=\xa0\xe0\x19l[.@\xdc$Sm\xc2d,@\x1a&\x16 Y\x7f,@\x8d\xa1~\xde\xd5\x98-@\xb1\xbb{\x08\xe4o.@\x12\x1cL\r+s-@3\x83/Ve!-@/\xf4\xbb\x89\xed\xd1+@M\t\x04A\xc1x-@^\xdd4-\xd2\xe1-@\xc5Ate\x0f\xeb-@\xa0l\xd8uqX+@\x8c!\xb5\xde\xdfy-@$\xb8\x8a\x061u\'@*Y\xeb\\g\xa8\r@\x8b\xfe\xfa}\x82\xf7,@m\xd7\xcc\xc4\x7f\x0c.@-F\x0bq\xab\x99-@e\x1f\xf3LEt.@\x80i\x03\xf53\x08-@\x844\x14\x878\xf3+@\xd7;\x17\x9c\\\xba-@\x86\xe9\x7f\xeab<.@\xb6O\xda{\x0e\xd2+@\x18A"\xf4\t\xce-@+\x90\xd6\xcd)\xc8/@\t\x8eM\xdd\x8d\xf6-@\xbd\xf8\xf9\x17b\xc3-@g\xb7\xb1\xae\x08\xf6,@\xf0\xd3\x85\xc4\x9d\x18-@P\xc4\x0c\xe4\xdc\xc3,@_\xeb\xb5\xe7\xb6d-@\x9f\x92\x08\x96\xef\x8a-@,]\xa1:\x9d\x17-@eF\x10\xbb1),@O\xc8P[@\xfe+@\x0e\x17\xb5\x02\xb5:.@\x81\xc2q`\xcc\x1f-@\x04\xb0\x8e\xdc1\x88-@\xf2+\xd0\xc9T\x8d-@f\xae\xdci\xedB.@\xa4\x93\xee\xa26\x18.@\xfe\x8d\xac675.@q\xe8\xd0\x0e\t".@=\xe1\xed\x84\x85\x04.@)\xa1\xb9\xb1\xb9\xfd-@\x0f\x84\x85\xba\x08\xfe-@i\xd4&\x93M--@\x81\x8f=\x83\x04\x88-@\xda\xf3\x8a\xbf\xcf\x17-@  \x9fV\xffS-@\x84\x89p\x14ec-@\xc1\x1eC\xdd\xee\xbb\'@\xc0\xd9\x12\xb89\x00.@\x90#\x12B\xac\xe6-@Z<\x15>pc-@\xda\x19r\xe5M\xae,@zg\x18\x96u&.@\xc1%\xca{\x806/@\xd5:\xe8\xdd9Y.@\x88Db\xb3\x99\x18.@&\x9195g\xea-@\x0ek\x163\xda8.@gp\xfe\x8fP\x95+@\x0e\xa7%\x0e\xee\t.@\x90\xc8\x1d10I-@R\xc1w\xb9[\xdd-@\xa5\xe2\x0c\x1b\xe80-@\n4{\x0bC\xf8-@2\xe0i\xf9h\x7f,@\xbec\x85\xe0\xef\xaf-@W/sd#\xa6.@\xac$N\x8a\xf6\x10-@\x0f\x94"\x9c\xeaH,@QN\x9c|G|.@+\xc7\x06\xe5>y0@\x1eU\x02\x8b\x1cg.@\x14\x04=\x97\xd3\x17-@\x02K\x8fs"*.@J\x99\x94@\xe8,.@\xa2\x0c\\\x81\xb1\xee\'@%\x88+\x85\x86\xdd,@\xcb\xa2\xd7p\xf5\xc3-@\xca\x8e!M\xd2M-@\xde-*\xa80\xde-@\x82\xe9\x15eV\xe3-@\x04\xff\xcb\xce\x11\xc8-@\xd3\x98\xf6\xa4\xa0G.@\x13\x19\x0bx\xfb\xfd-@\xd2\x97\xb8h|\xcc,@\xa0\xd8\xf8)\x93\xfd-@\x95\xf7\xcc\xf8\xaf\x88,@\xd5;h\xb9\xb6T.@\xdd\xcc\xc5\xbe0\xea-@B\x1a\x95\xa0X\x1c.@\xc5^\x05?\xf9D-@\x10\x1c.Y\xc9\xef-@\xa2\x1bXN\xc1\x06.@\x8c\xc3\xe9\\\xfa4,@\x1c\x89\xd4\xb7G\x98/@\x84\xd5\x15h\xf8\xfe-@\'\xe5\x0c)B\xdc-@\x1eV\x80\xb8\xa0\x01.@\xdd8")gL-@&\xc5\x81\xbc\xdbE-@\x9c;\x81P\x8at-@\xbcr>m\x07\x13.@U$\xd5\x93q\xf4-@\x8b\x9ff\x10s8-@5\xa5\x12c\xacK-@\x9e\x95\x07x\xc1\xe4-@\x8a\x0f\xb9>\x1e\x1b.@\xef\x06k\xe5]@.@2<i;5\xf3-@?\x8a\x9d3\x0f\x12-@\x7fl$HsA-@\xad\xb7\xbe\xc08C&@\x04K\xa8)\x05p-@\xedMn\xdb%\xe1\'@}\x9f*\\B+.@\xc5p\x9d,1\xec-@O\x85pD\xb7\'.@\x80{6\xdb>\'.@F\xacn@\xd0\x18.@\x81\xa8\xb6P\xd5\xf7-@I:\x0f\xa4\xe03.@\xf0\x7f\xdd\x0f\x99M-@\xa9\xaeu\xacg\x1d.@;{\xb20\xe9\t.@\xfb\x0f\xbcW\xe3\x05.@\xfc\xed\xd0\xc3\x0e\xb2-@\x13Lle\xe7\xe6-@\xda\x1c\xc3}\x05\xeb-@\xf212\xac\xad\xdd-@\xc5=\xfc\x0f\x801-@\xb2f\xcb\x13\x0c\xf3-@\x15h\xf7\x01\xeab-@&yjo\x15\xf8-@\x8e*\xfc\\\x1c\x14,@\x8f\x8d\x11p\xc3>.@\x19\x8c\x0c\xa6\xe9\xf7-@]\x11\\\x8co\xdc-@K\xaf\x85\x1f\x92\xd1-@\x1b\xb8\x8d\xde\x18\x17-@\xea\x16\xce*\x9c\xfa-@\xa6j\xc6\x879g-@\x8e\x86\x87\x13-\x1b-@hk;\xde\x0e\xe8-@\xfbvP\xb6T\xeb+@\xf9\x00\xa9\x19\xf9\xb4+@1\xb9\xee\xbe\x10\xf5-@k\xbf\xd3\xf56\xdb-@J\xe8sr\x08\x1b-@\xfc@\xedg\x08\xae-@^@>(\x10\x05,@@\xcbJ\xa0\x8f\xf3+@\x067l_$\x98+@\x83ic\xf9\xa2\x04.@\x17b\x8eRd\x92.@#\xab\x1b\xe9\x90\xf7-@\xd9&Ll\xc9\xd7.@\x1f\xde|M\x82\x84\x10@\x19\x03\xd2\xa9U\xe2+@#\x806\x1f\xe9\xca-@\xda\xc9\x86B]\x82.@\tY\xa1g\x89\xbe,@\xd7n\x11\xa0\xbar-@\xf6\xfeg\x86\xe6\xc8+@\xee\x88#\xc8\x7f\xe1\'@ )*\x0f\xb95,@\xce\xe7\xbb\xaa\xfcE.@u\x7f\x16\x9em\xe0\'@\xd5\x0f\xc0\x97_<-@\t\x7f\x1d\xf8\xbd\xfa-@\x0f%\x82\x1aG\x1b.@\x19\x10\xcaI\x01\xe6-@\xc7\x90\x9c\xc3\xf8\x1a.@\x1d"b\x03o\x8b.@+\xd2>\x1cT\x9c.@\x9eX\xad8J\xe3-@\x19\xe1\xadT\x13\xaa+@\x93\xeb\xe0\r\xd2+.@\x8b\xb0\xcb}\x0c\xf6-@\x08\x1c\xbc\x9e!\xdb-@UH\x91\xc7\xec\x82-@I\xaf0i>C.@\x81O\xc0\x1c_q-@d\xb3#r\xd5Z-@\xbe1\n\x9a\x06T-@\x00\xf5?\xf0\xcdE.@u\x0e\xe5.\xd3T-@3\xb3\x87\x06\xaf\x00.@\x8f\x87\xda(\xef\xed-@\xd1\x0b\x8a\xc4d\xc8-@#\xae\xb6\xa6w\xde-@\xb9f\x81\xbb\xab\xb2-@\xb1\xb2\n~\xc1\x08.@j\xac \x9d\x7f\xc2-@f\xc8B\xc5EH-@\x120\x13\x11\xdf\xf8-@\xd8\xf0q+\xd7q-@\'G\xc7\xe9F\xef-@\xfc\x9e\n\x8fs\xf3-@s"p\x9a\x9bb-@T\xd3\x0c\xeb\xc0\xb7-@\';B>\x91P-@\xad|\xec,\xd6"-@\xac`\x96y\x03\xdc-@\x1f\xe9`[\xc9;,@\xf6\x9d \xeczt-@)\xc2\xf7!A\xec-@\xe5"\xe2\xc2\xe4\x19.@\xf3|!W9\xe9-@B_\x7f\xc8\x86:-@,<s\x8a\xd3v.@\x8c\xe0\xc4\xe0\x04\x8a+@\xa8+v\xa1\x95\x04.@\xdf=~\x03E\x11-@=f\xe2\x8cC\x1d-@>\t\xc4Cv\xd5-@Du\xcf\xc8\xb0\n-@\x8b\xe9~\xf9\x04\x07-@<\xc4j\xe0U\xe1-@\xa1\xdeM\x1e\xa6=-@\xf9>\x1dfC\t-@\xc7\xe4\xab\x86n\xeb+@r\x03l}%2.@\xd9\xa5ME\xfc\xf1+@O-\x18T\xde\xfb-@\x1c\xfcSsw\xb9+@\xcc\xeb\x17cWc.@`EB\xb4\xb1\xab+@3<\xebPv<-@\xde\xfbZ\xe3\xc1\x9c+@?\x06\xb4\x13\xc6%.@\x03\x04u\x94\x0b\x10.@\xdaF\x80\xa7(\xe6-@\xa4\xc9s\xe0\xff]-@\xed\xc8o\xc2\xc3\x19-@m\xcfo\xd7\xe3\x12-@J\xe7\xbc5\x04!-@u&c\xf5\xba\x0f.@(S\x02\xbd\x97\xb9-@\x90y\x1f4t\xda-@\xd0_p 4\xc8-@%\xbb\xb3\xa9Q\x8f-@\xfe\xe7W_a\x1e.@}M\xeeAj\x1a.@&\x81\x85AnU.@\xbcW\xc0^\x812.@\xce\xd9\xf0\xe2\xc2\xf2-@\xd8K(v\xb6j.@4\x0e2\xf8G\xda-@\x02\xd4\x7fq\xf0]-@\x9dd\x8b\x04\xc8\xe2-@\x1d<O\xb8^!-@\xf6R\x80n{\xf3-@IH{\xf4W\xf1-@S\x9d\xe7\xdc?:-@\xb4)~g\x120.@\xd9\x9b\x01;\xc4\x1f.@\xd7\xe8\xa2\xbd\\j-@\xf9]T\x90\x9bb-@\xd0\xbchq\xf5\xf3-@\x86\xb0\x14HZ+,@\xb18h\xc0\x9d8-@\xbe<\x14{<..@\xc0\xcc-\x1af\x13,@\x142X\xc6\x80\x14-@\xa9\xb2\xbd:I\xe8-@\xba1\xf4\xce=\'-@\xb5r\xff\r\x1aG.@\x9e\xcf\x9fC\\\xc0-@&\xba{\x1d\xfe\n-@\x1f.~\x94)O-@+\xed\xb7\x0f+*-@\xce1\xef\xe4\x14\x9e+@\xb2\xe7\xbe\x8f\x8e>-@\x0bj\x88\x95C\xe2,@@\x95\xb6m`5.@6g\xa9\xc4\xa6\xc8-@\xfd>s\x1d\xb1\x87-@\x84 \xe9\xb6\xc4\xee+@\xb7\x16\x9bg\xbd$-@\x9a\x92\xb4\rD\x8b-@{\x02\xb2\t\x17`,@*\n- \xe7\xf1-@\x89Ku\xa4\xff\x82-@\xaal\x0f,T\x0f.@]]\xd3\x0eVG.@6_\xd5\x9f\xfd\x13.@\x14\xd4\xae\xa3\xd6\x1c.@\x91\xc2\x19f\xda\xe5-@\xb5\xc5\xf0\xc3\xc8\xeb-@,&,\xcb\xf2\xe8-@\xfaW\x1b9\x18\xe8-@\xe8\x11%\xca\xf8\xef-@\x90tV\xfb\x17\xb8-@\xe2\x9ckX\xbe\x05.@\x96\xaf\x98\x1b\xedX.@\xe9\xc4/\xb3\xd2F.@\xffe\xba\xad\x8f\xfd-@\x05\x1e\x96\x08\xa1#-@\xe0\x95\xed\xbb\xfb\xe7-@\x1a\x01\xfb\xeec<-@Eo^\xdf\xd3-,@~\xb8\x8e[\xb3\x1f.@\x8d\xda\xaf\x02\xb5\xc6-@\xa7\\#\xc4\x1b\xe2)@\xc19J\xd448.@\x0c\xbb\xcc\xaac$-@\x8e\x04\x17\x94S\xdc+@\xe7\xceH\xa3\xa2\xa1+@~\xd1\xe43*6.@'
p16
tp17
bg3
(g4
(I0
tp18
g6
tp19
Rp20
(I1
(I352
tp21
g13
I00
S'\x1b\xb4\x93%\xed{S@\x81\x08\x10\x81*|S@\x861\xd7\xf05\x80S@g\x9e\xdeD\xd9yS@-\x85\x10\x8cT|S@Y\x06osL\x84S@\xe0\xe1"\xdd\xd2zS@u\x91\x11\xbc\x92|S@`\x9e\xa7G\xdeyS@\x97\x0b\xd5@ulS@\xc8\xb7\x81\xefVsS@\xd85\xae-@xS@n(+\x97s|S@C\xf5\x8cK\x81uS@\x8f\xdb\x1a\\\xee|S@\xeb\xdc`I7rS@\xa6\x1e,\xf7\x89wS@\xee\xcf\'\xd0\x0f}S@\xf0n\xae\xbah\x82S@\xce\x13Q\x1a\x86tS@Dw}!\x04xS@\xae\xf3>h\x87tS@`\x98\xd2\xc6\xfekS@\xb4\x01t\x038|S@\x96Z`CT{S@\xbc\xef\xd8\x9cP}S@\xddQ\x08\x08\xc8yS@X\xd8*\xcf\xf9\x81S@\xc2B\x02\xf8o\x81S@\xda\xc5r\xe3\xf5kS@\xb44\x9d@\xb6~S@.*\x1d\xc6\xa0}S@\xb2\xd2\x80g\xcfyS@\xd9\x1f\xdd\x11\x05|S@Jtw\xaa\x94\x82S@lr\xed\x83<{S@_\x04|\xb8\x83\x7fS@\xd40\xc5 \x81\x82S@ed\x1b\xdf:lS@$E\x8e\xb6X\x7fS@0\x1b\xa5<\xeabS@\xda\x03&\xa8\xb1\x80S@M\xeeJ\x04\x00}S@\xbc\xe5\x13<&{S@\xbe\xff\x0e,#cS@\x11w\xf2\xa0]tS@\xcbJ\xad\xff\xd4\x81S@T\xeb\xacQ\xbdxS@\x8f\xc0k\xed\xf9xS@\x8aa\x8c\xca\x9a|S@\xa6\x9aP9\xfa\x81S@\xa5?\xb5\xb2r\x97S@d\x94\xc8S\x93\xcfS@`q#\x07\x02zS@k\xf8"\x04\xf4~S@\x04\xff\xad\xb8\xb6\x80S@+\x19\x04\xe3y}S@@\x85\x0c\x1fv{S@\xe9\xe2\x11\x85\xf0yS@\xcef\xf7-\x8a\x80S@\xc4\xa7\xc6\x1d\xd2zS@w\xd9\xa6\xe2MzS@xi+\xedctS@"A\xf8\x94\xc1xS@)V\x1b\xb0ytS@h\xef\x9ad\xb7{S@\x02\xbe\x9c\\gyS@j\x98\x91\x98\xd3\x81S@\xdbM+l]sS@L\xd1[G\xf9\x81S@\xe1Cv\xd9 |S@~\xba\x82\x00HyS@\xe5`\x97\x86\x01}S@\xa9)"\x8f\xb5}S@=}\x0f\xd1\x10\x80S@*XS\xad\x8byS@\xe5B:\xc2\xc7{S@\x8c=\xd2N\x92{S@Ym\xfb\x80T\x80S@w\x8e\xed`\x99}S@o\xdd\xda\x90\n|S@/\xfe\x94\xcca}S@d\x05\xfa%\x9ayS@\xd75@c\xf1}S@\xf3\xb3\xde;\xa3yS@\xef\x14.\x80\xd2\x84S@\xf0B\x1a\xf7S{S@\xe5s\xc8\xb9\x82zS@#\nT\xa7\xb8yS@\x11f\xfbG\xc2{S@a \x88\x0f\x93\x94S@\xf0\x89\x82\xac\x0e}S@\xdeSH\x1fw\x82S@R\xac\x02\xdb\xdfyS@\x1aj\xcf*1\x82S@\xb8\x95:B\x98\x82S@\x84\x89J^:~S@\xdf\xa6\xb9\x9e\xae\x81S@dY\xbf\xd9\xf5\x81S@\xa7\xfb\xcb\xf9\xf6xS@\x03\x9f\xa2Y\xfc\x81S@G\xe7\x18\xc6\xa3\x81S@Q^h\x07+}S@\x9c\xe8\x1f\xe9q{S@\xa6\xe8<\xeb\xae|S@\x16"\xb1\xbc\x1dxS@\x0c\xa4\xf95\xe3iS@-\x8a\xd6S\xcd_S@\x92>\x1dG\xc8uS@\xb2\x86\x08\x0e\xf4kS@\x9a\xf6\xab\x85,zS@\xb7UT%\x96tS@E/\xea"\xbdjS@\xcb\x07\xbc\x90\x1c\x86S@\xddX\xd6\x9e\x0ejS@\xcf\xaeb~JyS@\xa7c\x99?x{S@\x89\x82\xf4\xee\xcczS@I\xf8u\x10\xbe\x91S@~\x7f\xc1\xefN\x7fS@\x9b\xb8\xaft\xb8{S@0h\x15\xba_}S@n\xdd\x90\xe1\xeczS@)b\x15\xb2otS@\xf1\xe8\xf4F\x1c{S@\xd1\xb7\x92\x9c\xf9xS@\x1a#m\xe3\x1ezS@^\xcc*\xae\xc9~S@\xa4\xa9HQ\xf5}S@\xab\x11\xb5i\'cS@#\xf1n\x00\x8b\x81S@.\x10\xa6r\xe0tS@\xe7\xfa\xc41-\x82S@g7\x1b\x90\x82wS@/\xedS \xdetS@\xce\xfe\x7f\xf2\x97yS@#\xba\xdb\x84\xaabS@zn3\xcf\xe4wS@\x9c\xcb1\xda\xa2yS@\xc7\t\x93y,zS@\x8d\xef\x1d<\\yS@\r\xe7\x9a^\xd6{S@*\xc9s\xee\xef{S@ty\xbeI%{S@KL\x9a\xa7\x9d\x81S@\xdc~\xc4\xc2\xbbuS@4Q\x86\xe5\xcaxS@\xabP\x8ap\x89{S@\x9cc\xe1\xb8\x1ayS@\xc03\x16\x02\xe9~S@Dx\xf1\x8c6\x80S@\x86FS8-xS@\xc2\xa7\xa2\xc9\x9fzS@\xabU\x8f\x8a"zS@u\xf6\xb5\x1b \x9cS@\x0c\xe6+\xd0\x9a{S@-\xd7?\xc8T\x90S@t{\x11\xc9w{S@\x02\xb5\xd8\xaaA|S@\x99\x82N\xb3%{S@\xa3A\x87|\xf7zS@\x91\xf6Q\x9f\xa0zS@\xf3\xb3\x8f\xd2\x1b}S@\xe4\xce\xcb\xf0-|S@m;\xc7\x87x}S@\xa1\xf0\x8f\x97\xc0\x80S@\xc2\x14\xe7\x92\x1bzS@\x1d\xa6\x7fd\x9byS@e\x86Z1\xb7zS@\xe5~\xca5&yS@\xb6\x12\xbax\xa5vS@\x85\xde/\xbe\xbaxS@\x1an:\x13`{S@\xf4YV\xd8\x1dxS@\xb9\xb2\xb42\xf7yS@\xb2E\xf20\x81uS@\xf8\xe7\x12=u~S@\xe2F\xfcvd\x7fS@O\xba\xe5:\xeavS@m\xafg\x8a?wS@c\x15\xb4\xaf:wS@\xd1N\xd6\xac\x00zS@>\xe9\xfd\x8d\x91\x81S@T\x0eIR\xefwS@\xc1\xe2#\xb6\xe9xS@\xe1\x7f\x06\x13\x91uS@\x17\xef)\xb54}S@\xea\x01\xab\xa4D}S@\xaf\xec\xa7\xf3ltS@\'\x80w"\xd4tS@\xa1\x85\x86\xca\x80zS@Q\x07fn\x9fxS@\xf7\xc4w\x82\tzS@\x85\x07\xbc\xbb\xe7xS@\xedG\xa1\xb6N\x81S@\xf3\xa2N\xafjjS@\xc4\x9aD\x1d\xa4kS@\xc3f\xa4\n\xccxS@\x9fM\x0e\xb0h\x88S@:jl&\xee\xceS@\x12\x1f\x965\xd9rS@\t2\x16\x11\xe5zS@\x1a\x7f6\xe9<kS@\x9d\x02\xfdgV\x82S@\x03SKj\x17}S@\x80\xcf,_\x0exS@q\t\x8fY@\x92S@+\xc4\xde7\xe3~S@[\xd9\xa2G\xf1iS@!3\xb1\xf0\xe6\x92S@\xab\x06\x8aZFzS@\xc4a\xc1\xa0\x82\x81S@\x93\xba\x01\xf7\x1b\x80S@\x11a\xec\x8d]\x80S@\xed\x0b\xbeQS\x7fS@FE\xcf\x81\xca|S@a\xd2\x03\x08j|S@)T\xee91xS@\xfcbT\xfd\xfduS@1\x1d\xaeA\xaf{S@^x[\xbbJ|S@^\x01\xae;\x98|S@\x0b\x11\xb6y)}S@l@\x8e\x8c\x14zS@\x8a\xd6\x1djQ}S@\xda\xfbl\xfco}S@S\xe0\x9a\x19Q}S@\xab\xb0\x9c\xafK|S@\x1b\xeb\x9e\xcf\xf7|S@\xd7WI\xc5\x19zS@\xc3 F dzS@_}m\x9a\xf8zS@\xf7L\xc0R\x11zS@)\xd4[^\xbezS@\xdd\xd1@\x01\x0cwS@\xc0\x03\xa0\xf4\xefyS@\xf0\xc9\xf8)\xd0{S@\xaeO\x1b\xb3\xfbxS@\xc2\xd4\x9e?\xd7zS@\xf44\xf0\xd97wS@\x9a\xbc\x0c\xa6*xS@aO\xdf\x9b\xf3yS@coA\xceMxS@\xf2\xd9$\'\xe4yS@\xe6VKCzzS@r\xd9=\xd2JwS@q\xaa\xf6\xa5\x83}S@``\xdc\xb1\xaaxS@\xc1vs\xc6\xb3vS@\r\x01\x98;\xe4~S@\xf0\x86\xbe\xbd/vS@x\x92S\xdd\xe1xS@\x8b\xef\xb6\xde\xff|S@Q\x11\xa9s]\x7fS@\x1e\xcc\xff\xef\x88uS@\x19_\x06\xcaIyS@^e\xb1\x8c\xe1xS@G\x81\x1d\x1c{uS@\xe3\xfb\xb7\xa6\x9axS@s\xe7\xda\x9coxS@\xe8>\xee\x16\x82tS@\xf7\x8fql\xedvS@&\xcc\xe1\xa8dwS@\r9\n\x10]zS@\xc2\x9d\xe6K\xc5\x80S@\xb7\xe1\xb8\xc0\xedxS@^. h\xe5uS@\xe5FV/oxS@\xa9B\tR>kS@\xba\x1e\xc7\xdaLuS@\xdaS_\x93OzS@\x9e\xf2\xd5\xba\x16~S@\xcb\x07\xbd\xaf \x80S@\xa4b\xe9\x96\x0e\x80S@\x18\xb9\n~\xe5uS@@\x94\xaf\xef"xS@B\x032|\xe9xS@\x80=\x8f3IyS@\x81\x11=VyyS@3\xf4\xe4\xdf\xdevS@\x8e\xacK\xfc\xe1xS@V1S\x87\xc7xS@\xb3\xf7U\xb7\x01zS@\x10\xd7?\x1a;|S@\xbf\x0b2+\xa5{S@\xa5^\xe3\xf3a|S@\xd1\x1b\x04\x88\x8c|S@\x05I7S,~S@\xd9\xd2\x11"\x1a\x80S@\n\xea:[\xfa}S@\xd4\xf8&\x0euyS@\x1e\xb2t\\mzS@Ht\x14\xc5>xS@\xc3\xdd\xa8\x06izS@~2\xda\xec\x7fvS@\xa4\xa1i\xe8\xb8uS@n\x9e\xa1\x82\xe0wS@\x07\xfa\xe6\xa1\xc7iS@-=Jg\x7fiS@\x87i\xd5\xb8(yS@\xf4\x1a\x98\x9b\xf3yS@\x81\xa2\x99\x19\x1dxS@\x86\x92\xe02\xed\x80S@\xe2\x050\x8f\xf0{S@J\x82\x9cj\x97\x7fS@C\xaf\xda\x0c\xbf\x80S@f"N\xa1\xbdzS@\x8fE\xd8\x83\xacvS@<\xddH;\xd7xS@\xe8\xce\x12\xb4\x10zS@\x930*\xbb\x18}S@wv\x0f\x0bwxS@\\>\x90\xe4\xfayS@\xaf\x84\x9at\xd0zS@x\x15a\'D{S@c\x86\xd2Z^zS@c\x0e\x8a\x9aZyS@\xb9\xdc$.<|S@\xfe\x06\xe1\xd2\xf1zS@\xb1\x04\xba\xf0\xbazS@\xc2@-\xe6\xaayS@\x8a\xa4%\xe3\xdfyS@\xae\xfb\xc0\xc1\x89{S@Ug\xcc;b\x80S@W\x9a\xf26qzS@\xa7\x92U\x04\xfd{S@\x93^\xa3o\xb7}S@\xdb\x83\xae\xd1\xaf|S@\x18*\x8f=\x97\x7fS@\x7fO\t\xed\xbfzS@P\x00\xd1\x8e\x85xS@%\x99Qz\xe3yS@\xfc\xdbyK4vS@N::\xb2\xe4uS@+\x08\xacW\x11wS@?\xe3\xe4\xe9\xe7xS@\tQ>\xfe\xf8yS@\x18\x80\xf7\xccvzS@\x7fJ\xc7\x83Q~S@"\xca\x17\x1d.}S@,H\xd55`zS@\xe9l\xf9\xa2\xb4vS@\xea\xa2-[\x07yS@\xf0\x82\xc2\xdf\xe1~S@\xe0\xff\xbce\x0ezS@"\xfb\xd9\x96\xf2zS@p+1\xa1\\\x8eS@^\xc0\xd8\xb6E|S@M\xcf\xd6\xe5\xafzS@\xb5\x18\xbb\x07\xc0wS@\xd1\xdb.r\xb3vS@\xfa\x82\xb9\xec\xb4yS@'
p22
tp23
btp24
a(g3
(g4
(I0
tp25
g6
tp26
Rp27
(I1
(I352
tp28
g13
I00
S'\xc7\xb0\xf9\xef\xdc\xfe-@\xa9\xa9\xf6\xf1*\xec-@\x0ck\xcdx\xa88.@S\x91\xec\x943t.@i\xd8\xe08Y\xd5-@\xf3sg\x15O\xc3+@\x16M\x85\xb4d/.@_h\x19\xbf\xfbQ.@\x8f\x06\x11\xachh.@\t\x8c7\xf4\xe9\x7f.@\x15W,\xb5\xea\xba,@8{_J\xe9\xfd,@}\xdcZ*[Q.@\xfb\xff\xfa\xf8~\xc7-@l\xd8\x8d\xae\xb3\xea+@\xa5\xa1\x81\xc9\xf5\xb9,@\x9f\x94ur\x86\x84/@dF\xb5\xa8\xe6\xd7-@\x92\x0er\x91I\xed-@T\xeetB\xf6D,@\xb7\x8f9\xfb@[-@\xc2\xba\xe9\xb4|?,@\xe7\x1b\xe3\xa9\x11_.@\x8e\x99E\x0e\xe3\xe5-@\xd8`\t\x918\x7f-@M\x9f:\xe7\xaf\xf0,@\x15\x8b\x98\x0f\xf7C-@\xba\xbf\xd3\xfdX\x1e.@\xcf9\xd4\xeb\xa0B.@\x81$&\xbb\x11\xcc0@\xce]\xdaM[\xc8,@:T\xed\x9e\x0e\xf3,@\x8eW\xbd\xdb\x08@-@\x0f\xd1.\x94\xb3\xfc-@\xc0\xba\x90\xf4[#.@\\\xa7\xf9\x8c\xc1u-@\xe0jw\x81\xf2`,@\x86\xeb\xd7\xfdC+.@x\xc9f\x8c?Q.@ \xca{\xfe\xa7`,@\xdas\x16l\xa0t,@\xb7~\xdb\xfc\xce\x90-@\xee\xd2\x02\xeb\x13i.@\xb9d\xfel\xedi-@/\xed\xf1\x88{\xd50@r7\x1a;M\xcd+@|MR\xe0\xa2s-@}6\xaa\x0f0\xd8-@`\x9e0#\xe7\xe0-@)\x84S]US+@Y\xac)0\xa3w-@\xf3\xc7\x91\x86fu\'@\xcd\x8b\x81{\xcb\x19\x06@\x95\x9c\x0e/7\xf2,@\x90\x07\x86=j*-@w\x82\xdc\xe4\x13\x92-@\x0c6hI)n.@\xcc\xad\x0e\xd2P\x02-@\xef\xd3]\xe2\xe9\xea+@\xa8\xda\xd5OG\xb4-@\xa4_\xb39V3.@\xb2\xbd\xa5\xb9\xc5\xcc+@J*\xbb\xd7\xfb\xc1-@\xfa\xe0%,>\xc1/@ \x1e\xa6\x9fN\xea-@\x98\x8eMY\x85\xbd-@[\x1aN\xb8z\xed,@>%\x1a<\xcb\x12-@A0\xe8BJ\xba,@\x8a\xe1\x95\xbc\xe8]-@\x17\xea\xae\x87\xfb\x82-@\x93\x19\xdc\xabi\x0f-@x\xf0\xc0\xfe\x02 ,@>Rq\xcaR\xf6+@\xb2HG\x14\x006.@\xd1\xed\x03\xa4\xec\x17-@\xac\xa7\xa8\xb0#\x7f-@\xf2\xbcs\xd5\xa8\x86-@pH\xd8\x8b\x15>.@\xce\x8e)\x15\xb3\x11.@\xac\x7f\xf67E,.@!LZ\xa6\xc8\x1a.@\xee\x90[\x933\xfb-@n\x12\xf9f\xe7\xf7-@\xc9\x00X\x88|\xf6-@\x9fl"\x1a\xa9)-@\x0b\xfeu\xd0\x0b\x7f-@y\x15\n%d\x11-@2\x1d\xc0\xd5\xfeH-@\xed\x9e\x9f\xe94[-@\x8b\xeb\xb6\xcd\x9b\xb8\'@\x0b\xca\x84\xa6w\xfa-@\xbdY!\x88\xae\xde-@\x9a\xcc\x98\x7f\xe1[-@\x7fA[\xbe\xf9\xa9,@\x15V\xc5\x0ce".@\tn/\xd0\xa7//@Z\xcb\xd6\xb1\x81T.@2\x8c\xc87\xdf\x13.@\xf8\x89q\x0b\x97\xe0-@7a+zK4.@n\x86\xb6\xe8#\x8c+@\xc9\x88D\xce\xfa\x03.@\xce\xfe\xfe\xcc\xb3@-@\x1b\r\xf2\xb7q\xd5-@\t\x16l2\xbd(-@\xa1\xba\xa0\xd2\xda\xef-@\xd3B\x9c\xabqr,@\xe1\xc5\xd4A\xb9\x03-@\xf1\xdas=\x11\x9c.@\n\xd9\xe6\xfe\xcf\t-@v\xd3FL\xedA,@Y)N\x98\xf1r.@\xd1g\x11\xb7xX-@D\xf9\xc0\x1f\xf9Y.@c\xa3\x1dt\x8c\x10-@\xc9\xc3\xa6\x1f\xdd .@\xf6\xce\x9b\xef\xe2".@\xbb\xdc\xb17u\xe9\'@k/\xbf\xf9\xba\xd6,@\xb3\xe6L3#\xbd-@j\xe2\x90"\x13E-@\x01\xd7Ms\xdd\xd5-@\xaf\x96Avn\xd9-@\xa6N\xfe\xbd\xa5\xc2-@\x81\x91B\x9f\xb1@.@B7|\xf13\xf4-@\x94\xee\xfd\xed\xf8]+@\xe4*\xd6\'\xdc\xf8-@\xefA\xd3\xd7\x99},@\xde\xadF\xdd\xd3P.@)h\xa0\xd1u\xe1-@\x05p\nj\xf7\x17.@\xe8\x91\xd3\xe9L;-@)h\xa0\xd1u\xe1-@\x89`\xf5\xfa\xce\xfa-@zI\\\xd7\\,,@\xdfB}\xe8\xd4\x91/@\xb8\x0c\xc5\x93M\xf6-@TT3\xa6b\xd3-@\x89lc\xf7\x80\xf8-@\xac\xf0AmMH-@iTy\xda<?-@\x83&Y\xe7>j-@\xba\xe1\x8bJ\r\x0e.@\xdf\xbf\xf6\xb8\xa7\xe9-@\xe4\xe8\xd7\x99\n/-@$\xd1\x90s\x98B-@n\x9c\xf8d:\xdd-@\xbau\x02\x9a}\x17.@su\xdb\x8c\xc3;.@+\xcf:\xb5\xa2\xeb-@\x0b#\x18,\xf9\n-@\x8e`\xe33\x83:-@D\xf0z\x1e\xf2\x18*@\xfe%{\xe2\rh-@V\xa8\xe5S\xc0\xdd\'@\x90\xe8\x1b\xefu".@\xfc\x08\x14|f\xe1-@\xb9\t\xdb\xe5\x84\x1b.@\xb9\t\xdb\xe5\x84\x1b.@\x125\xbf\x88}\x10.@\nP\x93\xce\xa3\xf0-@$\xe6\\bB,.@\xf7\xa1N5\x1eB-@\xeb\xab\x93\x1d\xbe\x16.@\x94Sd\x05\x9d\xfe-@\xb4\x15\xd8D\xb8\xfb-@Q?j\x88\xce\xa7-@\xf6\x02\x02#\xb0\xdd-@\xdea*$?\xde-@i\xce\x94\xeb\x16\xd4-@\xbd\x0b@\xe0g)-@\xc0-\xdbh\x93\xe9-@s\x07D2\xd4X-@\xb4%g\xbe\x15\xee-@|}nu\xc1\n,@g7U\x0b\x167.@\x8b\x9f\x00G8\xed-@\xe1\x93\xf35V\xd6-@w\x1d\xc4@k\xc7-@\xfb\xb8%\x90\xd1\x10-@NJ\xed\xbc\xc7\xf4-@\x9f\xe2\xe6\xb5\xea]-@\xbe\x80u\xd0\x19\x12-@\x04K\xa24\xf2\xe1-@\xf1J\x00\xc3/\xe2+@\xd7\xdb\xad\xe1\xf7\xac+@\xaa\xa8O\xdd\xfe\xea-@\x92\x0e\xa0yn\xd1-@i\r\x9a\x87\xc8\x0c-@\xedJ\xa7\xec\xdc\xa1-@\xeb\xde\xe1\xbe\x96\xfb+@\xb4\xa3\xb8\x80x\xe7+@\x88\xa6p\xa0\x8f\x8e+@\xa0f\x0f\xd5 \xfb-@\xde\\jK>\x8b.@9h\xb8\xa9\x84\xec-@H\x84Q\xa8\xde\xd6+@\xaa&)9\xb0\xfa\x08@x\xfdB\x82;\xdc+@\x81\xa9\xbb\xfaV\xc0-@\xa5\x14\xc5\xae\xa1u.@\xe8\xccW<\xf2\xb7,@\xe9\xefo\xf5\xfdj-@\xfe$\x1c\xb3\xb1\xc1+@\xb0@\xcc.Y\xdb\'@SM\xf1\xa8\xd0,,@\x1e\xfc_I\xb79.@ts9qj\xda\'@[g\x99I\xe76-@\xcb\xa7y\xc2S\xf2-@*\xdf\xeb\x88\xb5\x12.@\xfd\xd1\x1c\x8d\xe3\xdf-@\xbe\tK~W\x17.@X\x9ajq\x13\x84.@\xcd-$\x036\x94.@vk\xc4\x88\x84\xd8-@8\x1e"\xdd\xbe\xa2+@4^.\x01\x16#.@\xa0\xdb\xf9y\xc7\xeb-@\n\xf5\x92\xe6P\xd3-@\xa9\x99\xeb\xc8[~-@\xfa\x14.\x8bI9.@"\xc6\x8c\xc2\xc2j-@Jp*\x9c\xdaS-@\xa30\x0eUJM-@\xebt\xc4\x99p=.@\xf7\x9f\xdbr\x9eK-@b\xd2\xc9M|\xf6-@\x94c\xed\xc1?\xe6-@\x10\x03\x9b\xe9>\xbf-@\xb6\xaf\x81\xd57\xd4-@\xa7\x02\x11\xd2\xb1\xa7-@i\xf7;_\xb5\x00.@\xce\x9e-\x87[\xbd-@b\xea\xeb\xffi>-@>\x03\xdbu\x8e\xef-@\x07\x9a\x0cg\xbdh-@\xdf{Gu\xd6\xe6-@\x84\x18\x7f\xf7]\xea-@\xf8\x07\xf2\xc2JX-@ \x80\xf7\x7f\xaa\xac-@P4x\xdd\x99I-@Y\xdc\x1e)\xbe\x18-@N,\x95`\xb3\xd1-@\xf8\x0f\\\xe6\t2,@O\xd3\\^\x9dk-@\xc6s$\x8a&\xe0-@GuN\xe1\xeb\x13.@\x9b\xcd\x0bQ<\xe3-@\xee\x89\xa3\xe6i/-@\x84\x0b\x11\\6m.@\n\\\xf6{\xaf\x83+@J\xc5\x1d\xa5V\xfb-@\x0c\xe6\xbf\r\xd7\x01-@e\xe2\x1e\xff\x18\x12-@\x98\x99\x08gB\xcc-@\xae\xa68\x1b\x88\xfe,@\xae\xa68\x1b\x88\xfe,@w\xf4NWK\xd7-@\xc5\xd9w\xebg2-@\xde\xd2\x02\xfbr\xfe,@\xb4Q\xdfo&\xe1+@\xda\x87\x98\x1c\xde..@Y\x17m9\xc1\xe4+@NRX\xc9\xbb\xf1-@F\xa8\xacP\x0c\xb4+@\x0b\x08\xf9>\x8a^.@\x16AQ\x13|\xa4+@$\xb8HD\x176-@\xd7\xf4\xe4B>\x96+@\xd1p\xe166\x1f.@\x973\xe00~\t.@\xcbrJ\x89\xec\xde-@\x12\x90\xd2v\x11U-@\xd6\x92^\xb4\xcc\x10-@@8\xd4N\xf8\n-@\x1f\xdcS\xb3\x94\x1c-@\xde\x03\xb7\x89&\x08.@\xab!\xb6\x020\xad-@~Q7\x8dQ\xce-@\x00{\xac\xc1\xf2\xc0-@;\xe5TJ\xb9\x86-@3\xb4X\x8f\xaa\x19.@ G~\xe9\x0c\x12.@r\xe78\xef\xebN.@\xe8\x1aY\x921..@3p\xd0\xac\xed\xeb-@\xa9W\x06o\'e.@\x8dH\x15\x87u\xd0-@U\xf56\xdatS-@\xc0\x8cj\xb5\xd3\xd9-@\x1b\xc7,\xd0\xb2\x1a-@z5\xf9o\xd3\xea-@\xab\xd1\xd8/\x91\xe8-@\xa5O\xc6h\xe21-@\xd0@\x11\x93\xe9%.@\xa6\'\x1a\x82F\x16.@"\xcb\x9a\x9c\xe8b-@\xce\x84\xee7SW-@!\xf2\xec\x9e_\xe9-@\xd9\xf3+\xfda&,@gt\x0f \x87(-@\ndsk\xdc&.@v\x9e\xc2\xed\xe2\n,@bV\xe5\xd9\x18\t-@\xc1\xc0J\x100\xdf-@+s\xb2by\x1e-@\x9e\xcf\xaf\xe66<.@A\xa4\xf7\xcf\t\xb6-@As\xd9G/\xff,@\xbe\xc77.\xc2C-@\xa3h\xe2B\xa1\x1e-@\xdc+x\xb1\xa3\x9a+@\xccW-j\x186-@\xb9o\xf3D\x16\xda,@\x9b\xe7\xf0\xdby+.@\xe4eB\xdc>\xbf-@ \x10\x8d\x01\x89\x80-@\x0e\x08\x18\xe63\xe6+@\xfa#-}\x9c\x1c-@~-\x9b\x15\xdf\x81-@i\x10*\xd5\xf7Z,@\x1dd\xd4\xe0\x04\xe9-@co\x0eO\x8ax-@\xf4l\xc7&a\x06.@\xf0\xb2\x941\r5.@\x94\xdb{\xe2\xb8\x0b.@\xc2\x1d-\x13\xb8\x15.@7 \xa8pN\xda-@\xc2\x86a\xcdw\xdf-@ \xaf\xb3&A\xde-@\x07B\xa8\x01&\xde-@\x03E\xd9\x07\xe2\xe7-@\xea!+G\x92\xb2-@\x05\xed\xc5IU\xf9-@\xddu\xaf\xe0QP.@\xa2\xb8o5\xe3C.@i\xf05\xd4\xfb\xf7-@l\xee\xf5*M\x1a-@\xbe\xd5\x0f[\x15\xdc-@\xdc\xa6SSL/-@g\xe9HxL\',@\xa6l<\xfa{\x15.@T.\xc0\xa5\x81\xbc-@\xf4s\xd2H.\x0c(@\x88\xfc\x9a\xec=0.@9\xc2\xfa\xde\x04\x1f-@\x88\x84\xa5\x05\xc6\xd6+@\xe8vP\x8c\xb5\x97+@_n{\x1ap*.@'
p29
tp30
bg3
(g4
(I0
tp31
g6
tp32
Rp33
(I1
(I352
tp34
g13
I00
S'Xp\xa1i.|S@Hf\xc8\xca_|S@\xca\xd3ccT\x80S@\xb8\xb5Q\xc4\x0ezS@\xe9\x937+\x84|S@bJ\x12\xefe\x84S@ZH\xd9\xf7\xf7zS@\x01\x00\xb6_\xa7|S@*Y\xce\xb2\x0ezS@\xcd\x84\xa6\xe5\x8flS@\x19q\xc8\xee~sS@\x05\xe2`\xc1dxS@\xdbpR~\xa9|S@\xf2\x9a\x9b\xde\xa8uS@\xbd\x1e~g\x16}S@\xbei\xb5\x85PrS@d5\xbbq\x99wS@}\xa3M#)}S@s\xcd\xad\xa2\x90\x82S@|q\x05:\xa6tS@\r*\xea\xd2+xS@N\x16S\xe1\xaatS@\xe2\xc28f+lS@}\xf8\xac\xd7t|S@\xfd\xb4\xea\xb3\x80{S@\xa6f\t\xccd}S@y\xaa`%\xeeyS@\xc0g\x8f\xe0\x07\x82S@b-\x9a\xc0s\x81S@T\x1b x\x98aS@\x9av\xb9\x97\xca~S@r\x1d\xd9\x13\xba}S@\x11d\x03\xdf\xedyS@\x1d\x1c4bP|S@\t\xde\xa0)\xb2\x82S@\x90\xa6i\xe0j{S@k|n\xeb\x92\x7fS@\x08\xe6\x9e\xc2\x97\x82S@\xad\xdc\xe70[lS@\xedDH\xbcn\x7fS@\xab\x88\xdb\x03\x15cS@\x8c\xd2\x1ea\xd8\x80S@P\x14\x9a\xf5!}S@\x0e\xfb\x85\x91O{S@\x07\xe3p\xd2thS@quCZ\\tS@0#\x15\xdd\xe5\x81S@\xdc\x91\xf4\x9f\xe1xS@h\xdc{\xc2!yS@\xa3\xc1\xe0\xce\xb3|S@<\xf78H\x1b\x82S@8\x8e<\xaew\x97S@\xb6\xbe*\x99\xff\xb9S@\xcb9V\x8d\'zS@/\xbe\x93\x9eDpS@\xb3fW\x83\xd9\x80S@`R\x021\x89}S@\xf4\xe1\xc3\xbc\x86{S@\x81\xcb\tq\x1bzS@\x80\xae\xc28\xa8\x80S@"5(]\xfdzS@\xeb\xe1\xeb\xedizS@\xf3\xc8\xf8\x84\x98tS@\x9d\xa8\xe3\xb5\xdfxS@\xcf\x99\x10O\xa0tS@\x0c\xa6\x06\xfb\xd8{S@F\xff\x12\xfd\x8cyS@\x80!\x8e2\xe4\x81S@\xf6]H\xb1{sS@\x8f\xa8\xf7c\x15\x82S@\x110\x1e\x1a<|S@\x98\xf3\xf2\xcd\\yS@\x01\xf2\xf4r9}S@\xac\xfc\x06\x16\xd2}S@\xa9\xcc\xb0A.\x80S@\xf5{\xf7g\xb0yS@\xcbF\x83\xec\xe8{S@\xb0\x89\x0e\xec\xaf{S@\x82\'z\xf4l\x80S@\xe0\xf4\x0bX\xb5}S@\x08\xc0y\xf85|S@\xbc\xc3qu\x81}S@\xf8\x95p\x9f\xc9yS@\x118\xf9y\x06~S@\nx\xbfy\xc9yS@\xf40\x81U\xef\x84S@\xcd2\xafKi{S@X\x06/q\xb5zS@Pg\x00n\xedyS@L\xf3\x8aS\xe0{S@U\x87\xa9\x88\x9e\x94S@{n\x81\x90-}S@2\xad\xcf\xc9\x9b\x82S@(\xb1\x17\x96\x0ezS@\xfb\xd2M\x04J\x82S@!\x1a\xf3\xb1\xaa\x82S@[f\xdc\xdf`~S@D\xcc\x0f\xc8\xb2\x81S@\x91b\xa7\xca\n\x82S@-H\xea\xcf"yS@\x8bC\xdf\xb6\x1e\x82S@\xd0\x1e\xa0\x14\xcc\x81S@\xe7\xcd0\xc5M}S@N\xf3\xacT\x98{S@<\x7f\x11D\xd9|S@R\xe6\xd1Z9xS@\x86\x1c\xd5\x1a\x08jS@+h\x13\x87\xff_S@\xa0\x9c\x9bnE\x84S@#\xff\xe3\x8d%lS@X\xef\xd8\xfeAzS@\x0f\xd0\xc1\x90\xaetS@\xb23\rg\xe5jS@f\x9d\x106\xb1vS@&E\x9a\xa5TjS@\xbe\xc4U4lyS@\xf8\xce2S\x92{S@\xf8<x\x88\xf1zS@m\x97\xa3Q\xc6\x91S@\xc1(\xec\x04S\x7fS@\x82\xa9\xa2\xdb\xd3{S@\xf5yR\x12\x89}S@\xdc\xe4X\xc9\r{S@\x11\xd4R\xc2\x9ftS@\x84\xca\xd9\xf0:{S@&g\xb3\xe6\x1eyS@\x9c\xa4\xfc\xc2GzS@6A\x90U\xa1uS@\xd2\xbd\xd4\xe3\x0c~S@\xe7U\xadnVcS@\xad_M\xfe\x8e\x81S@\xf5\x1e\xb5/\x0buS@\xa1\xab\x19DM\x82S@\xad\xa9v\xd3\xabwS@\xf5\x1e\xb5/\x0buS@\x80g\x9f\x1f\xbeyS@\xb2YR\x9e\xc2bS@\x7fn\xc4R\xfcwS@\xf0\xf6}L\xcdyS@\xbd\xea\xbc\xe5UzS@\xe0\xc9pk\x9fyS@\x8c\x00,\xd0\xeb{S@>\x1fp\xcd\t|S@w.\xe2\xe7T{S@\xe7s\x9f\r\xbe\x81S@%1\x1et\xe9uS@\xb0\x96\xe6\x11\xf4xS@]\xbbh\xd8\x9e{S@\x8dH7\xf0:yS@\xeb\xb7\xb2\xb7\x13\x7fS@\xd4\x81\x13\xa9T\x80S@|\xc0\x9a`]xS@\xa8\xfd\x95;\xc4zS@\x0cX\xcdcMzS@\xca\xd7G7g\x8dS@\xa7\x1f\x8bH\xcf{S@\xde\xd1\xe8Mq\x90S@\xc4OH}\x98{S@\x86\xc3\xb8\x1as|S@\x89\x06#k<{S@\x89\x06#k<{S@\xcc\xa9\xf3\n\xd7zS@x\x18U\xd5=}S@\x9b@\xe5TG|S@\xd9S\x9dT\x87}S@\x9c\x05\xbb\xd1\xcc\x80S@g\x06%~CzS@\x15\xf3@\xbf\xc2yS@,\xb8\xe9F\xdczS@\xf6\x1b\xce\x14AyS@;\xa4\xb3H\xd0vS@\xd1W\x88\x04\xeexS@K\x17x\xf8\x82{S@I\xeb(fIxS@[\x8e\x99\xcf\x16zS@\xac\xd5\xd8\x00\xb4uS@[\x89\x96\x0f\x9f~S@\xbe\xe20\x89y\x7fS@S8\x1b\x1b\x11wS@!\xfd\xbd`uwS@\x10\xc4\x9ekbwS@P\xad\x85b\x08zS@\xe8?\xa9\x84\xb1\x81S@\x9d;\xb6\x80\x0bxS@Q\xd4\x91J\x07yS@^\xec\x10\xfc\xc5uS@\x8f\x14\xed\xd4W}S@s\x0c\xc7\x1db}S@\xb6J\xf5\x83\xa9tS@Ag\xe3\xf3\xe8tS@r\xb4\xbf\x99\xb6zS@\xc7\xe0I\r\xc7xS@\x18\x9d`F*zS@\xf8K$\x1c\x14yS@\xd2\t\xed\x03k\x81S@v\xc9\xbc\xd5\x86jS@\xeeI[\xf0\xbdkS@3\x01;\x17\xf8xS@\x9a\xc0\xb5{\r\x84S@>P\x0f\xa7\x1d\xb1S@\x8a\xed\x12\xb9\xe0rS@\xf8\xad\xfa\x8c\x14{S@\xb6S\x13\x16~kS@~\x9e\x02Go\x82S@?X;-.}S@B!\x07\x1a xS@\xe5\x94\xa2\xd6^\x92S@\'\xe2d\x82\xff~S@P\x0fDx"jS@\xc9\xa7\xd4@\xe8\x92S@\xd3l\xf6XpzS@}C\x98L\xbe\x81S@O9\x91Y=\x80S@\xafb\x04\xe5\x93\x80S@\xf2\xd4\xd7\xf0k\x7fS@_\xec\xad\xdc\x03}S@;\x99\xa3\x90\x95|S@s\x06|TYxS@\xf9\xb8\xe6\xb4\xf1uS@\xf6\x95t\xcf\xcd{S@6\xee\x81\xb2\x87|S@~\x8d\xe8\xea\xbd|S@\x81\xda0\x063}S@\xb0r\xc3.6zS@ \xd0\xd9\xffs}S@\xe3\xa3\xb2\x8f\x88}S@x1\xb6\x08g}S@\xd8D\xa8\xb0R|S@\x94b\xbf\xbb\x19}S@\x87\xb2\xe2\x9eUzS@\x07\x90>6\x8czS@\x82\x8aJ\xfd\x0e{S@+\xb2%X>zS@ \xa9\xc7\xf6\xd8zS@P\xd4W\xdb\x0fwS@1\xffTO\x1czS@\x9e]\xb4\x1f\xfa{S@A\xe8\xde\x9f yS@\xa0\xcdA\\\xffzS@;U\x17DgwS@\x99\xbe\xc9\xe28xS@\xf7#\xe7\xcc!zS@\xb8\xd1\xf8\xa1\x99xS@\x0f\xf8b\xbe\xffyS@\xcdC\xde\x82\xa1zS@t\x94\xe7y[wS@\x18pV,\xae}S@\xe3E\x07B\xcdxS@\xab\x86\x97\xb3\xd7vS@h\xcc\x1a\x98\x08\x7fS@#"\x1a\x88^vS@`\xa9\x0e^\x0byS@^61\xd0\x19}S@5s\xf36n\x7fS@\xe5\xc2=\xe8\xb9uS@\xf6\x0ec\x01kyS@c\xbfa\x1b\xfexS@\xa6J-G\x97uS@y\xa8\xf6R\x99xS@y\xa8\xf6R\x99xS@D(\xa97\xb0tS@\xb6S\xe0\x9c\x10wS@\xb8V\xdb\xd4\x85wS@\x0b\xe6\xc2\xa0hzS@\xc3\x84\x05n\xd8\x80S@\'K\xb3\xb9\x13yS@\xbd\xc3\xfc\xd2\x11vS@\xfb\xcc\x13rgxS@;^\x9cRhkS@n\xfaI\x05cuS@\xf1]u\xa3wzS@K\xack\xb4<~S@\x8f|-\xe9J\x80S@\x97^\x92\xda/\x80S@\x18\xaa3\x08\x1avS@\x91\xff\x9e\xf8KxS@\t\xb0<o\ryS@8\xd7^\x01\x84yS@\xa8\xc8\x16\x16\xadyS@\xc9\xa4.6\xfcvS@\x9f\xb7\x92\x81YyS@\xeeC\xf9\x8f\x0byS@\xaa-\xe4\xe0 zS@\x81(\xc9mq|S@\x96\xac\x97\x15\xf3{S@Uc\xd8\xb3\x91|S@cmYg\xad|S@\xba\x99\xac\x1fG~S@6z\x8b\xe3.\x80S@3^\x81\x05\x13~S@\xa1\xd0\xdcn\xaayS@\xc4J;\xb5\x84zS@\xf0\xf8\xce\xfe_xS@X\x9f$\r\x9bzS@\x15\x15\xaf0\xb9vS@\xc76\x9b5\xd8uS@A\xf9\t4\xfawS@\xc2\xa1|\xa9\xfbiS@#e\x07\x8a\xaciS@\xad,Z1HyS@FvD\x955zS@\x81Z\xea\x9e+xS@\xbb\xc5$;\x11\x81S@\x9e;M\xca\x1b|S@\x81\xb6\x14J\xac\x7fS@U\xc1g\xab\xa3\x80S@\x9c\xcaV=\xf6zS@\r\x17\xf0|\xe0vS@\x8a\xf58G\x01yS@\x84\x16\\\xd21zS@=\xd8\xf1\x0fb}S@y\xef!2\xa2xS@\xc4\xdaXB4zS@\xca\xe5uF\xd0zS@|p\x04B[{S@\xe7A\xdc\xa9\x82zS@J\x8f\x94\xc8\x7fyS@\x0c\x87\xa7_]|S@_\xdci\xfd\x0e{S@\xa0 ]\xe2\xd6zS@|\xc4Q&\xcfyS@\xb9\xa3Z\xaf\tzS@\x99\x88\xd5P\xad{S@$\x11\x8a\x12\x89\x80S@\xa4\xd48!\xa4zS@\xdc\xbb\xde\xeb\x1b|S@N\xf5\xe6\xa4\xfe}S@*\x9c\x90\'\xc2|S@\xbfO5X\xcb\x7fS@a0\xd8\x1e\xd5zS@\xfd~\xe1v\xa7xS@\xac\xc8\xb1\xbf$zS@/\xf4\r\x08lvS@\xe5\x0f\xd9\xa6\x1cvS@\xce\xea\x9b\xc1:wS@(\x00\xc8\x13\x05yS@Ws\xcfcEzS@\x984,\xd2\x86zS@\x9cx\xfc<o~S@W\xbft\x9f?}S@\x12w\xf9\x7f\x88zS@y!i\xf6\xeavS@\xec\xeci\xde,yS@\xfb*\xf2\x8a\x05\x7fS@\xb6\xfc\xdfM6zS@\xf2\x8b\xe5\x83\x11{S@\xa8B\xa3DP\x8eS@\xbfW\xed\x87\x82|S@\xf9EY^\xc8zS@,\x06\x85\xef\xd9wS@pK|\xb7\xf2vS@\x96\xaaI\x9d\xc7yS@'
p35
tp36
btp37
a.
