# Supplementary material for: Sea ice drift data for Fram Strait derived from a feature-tracking algorithm applied on Sentinel-1 SAR imagery
Source: Data Brief. 2018 Apr 19;18:1410–5. doi: 10.1016/j.dib.2018.04.034 (PMC5999601; doi:10.1016/j.dib.2018.04.034)
Supplement: Supplementary file 2 — Supplementary material [file mmc2.zip › fs_s1a_data/HH_filter200vec/FramStrait_HH_20141217T154520_20141218T162611.dat]

(lp0
S'S1A_EW_GRDM_1SDH_20141217T154520_20141217T154620_003761_0047C4_5990.zip'
p1
aS'S1A_EW_GRDM_1SDH_20141218T162611_20141218T162711_003776_004817_002B.zip'
p2
a(cnumpy.core.multiarray
_reconstruct
p3
(cnumpy
ndarray
p4
(I0
tp5
S'b'
p6
tp7
Rp8
(I1
(I322
tp9
cnumpy
dtype
p10
(S'f8'
p11
I0
I1
tp12
Rp13
(I3
S'<'
p14
NNNI-1
I-1
I0
tp15
bI00
S'[%\xfa\xfa\xab\x90\xf6?\xff\xdc\xbe\x90xA\x1b@i\x8e\xe4H\\\xfa\xf6\xbf8uX\xfd\x05\n&@zM<\xf8\xcb\x99\xdf\xbf`\xe5/\x16\t<\x04@\x14.X|\xc47\xf4\xbf!\xe0\xf1*\xa9\xf3\n@n\xb0\xd0c\xad\x14&@\x891\x1b\n[\xe3\x16@\xd1[\xe2V\xb9`\xf6?\x1ce\xb2.\xb6s\xf4?\xcd\xab\x93\x1c\x8e\x94\xf4?\xcd\xac~\xc4\xb6\xde\x03@.<g\x83R5%@F\xf8H\x83\xcdC\xed?\xb6jqC\xfd\xd0\t@t\xd7\xd7\xbc\x8e\x01\xd8?\xa0\xeb\x97\xe5\x91\x1c%@=v\x87_\xdd\xef%@\xddp\x072r\x0b\x10@\xfa\x9c\xb9\xecm\xea%@P\xef\xd8\xc6\x90\xdf%@\xeb\xf5\x7f\x07\xe7^%@8\xaa\x18rK\xf9\xf3?@R\xcb\x94\xf0\x8e\x0b@{4\xf0_d\xa5\xf6\xbfC\xd2g\xe8\xb0k\x01\xc0+o\xd7\xc93q\xf3?\xce:\x94\xa5\x14,&@\x9a\x93\n\xa90\x01&@\xcd\xde\x8fN\x01\x10&@\x1a\xee<\x94\xc9\xfa%@c\xf9)]w\x18%@\x89\xa02r))\x19@\'\x8f\xf7\xcf=5&@\xdd)\xeb\x7f\x87\xff\n@\xaf\x08\xa7oS\x9f%@\x95y\xb5cQ\xe8%@\xdf\x8b\xbd2\x85\xbe\x08@2\xaa\xae6\x05\xf8\x18@\r\xb1z\xeaOH\x12@\x88j6\xd9\xc0k%@\xfb%\xf7\xdf\xbe\xd7\t@v\xa8\xf6\rl6&@>\xc6\x12\xf0\xa9\xf2%@\x93Fr,a\xac%@\xb9\x05$\xca\td\xfc\xbfl9\x9c\xa7W\x12\x04@V\x8c\x87\xa5\xa0\xa5\xdf\xbf\xd7\xbf6\xf1\x01\xaa&@\xe8\x99\xb3\xaa)\xb7\xed\xbfB\x11\xc22\xd1_\xf4\xbf\xcbGL\x8e\x0b\xb6\x08@\xb5\xb9\x08\xc0\xf6\xb4&@p\xb3z\xefi\xae\xfd\xbf\x199fQ^\x1a\xf6?\xcf\x1f\x06W\xd4\xb0\x0f@r\xaa\xbd1\x85t\x01@\xd4\x18p"V,%@s\xac/\xaf\xaa@&@\x83\x85}\xda\x01%\x17@S\xcd\x84V\x8b\xa2\xeb?\xbd\x9c\xe1$y\xf7\xe2?\xf3vu\x80\x9b\xeb\x18@:\xf9n\x14\x92\xca\xed?\xf5O\xb3\x87\xbb\x0e\xf4\xbf\xcd\xc9K\xb58\xfa\xf3?\x01\xa9\xef;\x14O\xf7\xbf\x9f\'\xf6\x02\xf3\xeb\xf6\xbf\x8d\x02\x11U-\x8e\r@\x7f\xd3G%\xb0N\xec\xbf<\xb3`O\xef\xc7\xe5\xbf\xb9\xe7\x08\xdeFY\x01@\xc2\xa2\xa7W\xcdt\xf4\xbf\xa76y\xff\x99\xb0\x11@M\xd8Y\xee\x8a\xce\x11@+\xa5\x98\x84v\xc8&@db|<\x1dV\xeb?a+\xae96?\x13@`\xaed\xcc\xc0\xab\xed\xbfo\x95\xecTu\xa0\xf1?\x14\xf3vO\xa0\x89&@\xa9\xcbx\x13\x9c\xa1&@`\xa5\xa1Z\x81\xcf%@\x81O\xffD\xe2\xaf\x17@I\x12\xcf(\xb0g\xf9\xbf\xc3z7s\x90/\xf3?\xc8\xad\x9b\x01>\x19\xfc\xbf\x9az\xf7uM\xb5&@N\x06$\x80\xf9\x11\xc8?\x82\xc7=\x9b\xcc\xf0\xf5?\xcc\x8ex\x82\xda+&@\xcd?\xe5\x12\x93P\xfe?\xbe\xdb\xec91\xf5\x18@8\xab\xbf[\x1b\xee%@\x9c\x0c\x93\xf1\xfc\x13&@\r\x17\xf2\x91\xcc3&@\x9f2\xf9\x05\x80\xde\x16@\xae\xa5vi\\2\n@\x15@\x1a\xe9\xc6\xbe\t@\x94\x08\xd3*|\xd9\t@Bu\xd6P#d\x10@\xa5\'72\xbe\xfb\x12@\xea\xd4\xfe\x8b\xd4\xff\n@e\xa5\xfa\xc3\xb5\xdc\x13@\x07\xf8\x9e\xfct\x06&@\x11\xb8\xdcR\x89\x0f&@\n\x86a\xd0\x1e\x11\x19@\xad\x96\xdcZK\x95\xed?\x0f\xa1\xce\x13\xc1\x04\x0b\xc0)\xff1w\x17@\xff\xbf8\x81\xfauZ\x18\xf0\xbf\xbd\x03Z\xc2f\xdb\t@J\xc8J\xfa&)\xef\xbfT\xe0\x7f\x88\x82*%@\x15\x88?\x19Q\x05&@-Stc\x99\x08&@\xbc\x9b\xc1\xb4\xa6\x06&@\xf2\x1b\x0f\x8b"@\x01@\xbd_\x0c\xa8\xcd:\xfc\xbf^\x05\x84^\xb6\x01\x0e@xje\xdc\xa8\'\xf0\xbfcW\xdc\xfa#\x1d&@\xb2\xdc\xce\xb5\x96\xe0%@x\xa9F\xec\x9d\xed\xdf\xbf\xd2\x13\xc7\x9fc\xb6\xff?bu\xcf\x8a8\xea\xe9?\xfd\xa9\xab\xbbXO\x06@\x96}BA\x10G&@\xc1y\x81sG\xf6\x16@S\xc3\x81\x92W\xe4\x17@1?Db\xf52&@\x9dH\xc4<Z\x91%@\'o\x08HeN\xf0?}\xab);Q\x9f\xed?97m\xcb\xda\xd9\n@\x83\xd3\xd6\x9a\r\x9c\xeb?cE\'\xa1\xb1\x9a\xec\xbf\x9a\x85\xac\xc2\x93\xb5\xf9?G\x8ex\xb8i*\x1a@\xdc\xe4\xec\xe6\xf3\x92\x12@wH\x1f\x1d\x94\xf9\n@\x91<\xa0\x1avk\x06@\x197,\xef\x9f\xf8\x0b@8\x11\xc5\'\xbe\x18&@>\xf5\xeb`\xdc\xfa\x10@\xe9\x0e\x01q\x03[&@n\x19\x19T\x970\x10@_\xaa>\xb2\x08\xe8\r@S\xc4\x11\x9f\x8a\x9a\xf0?P\x8a,$\xa2\x12\x05\xc0\x01[\xcfs}\xf0\x04@\x88\xa2\xa7\x92\xcc\x92\xf4\xbf\x1b\xc9\x94\xda\x9b\xbf\x11@\xce\xf0\x13*\xd0\xae\xfa\xbf\x92j\xe51\x9ae\xfc\xbf\xe8\xe5~\x19\xda\xb2\xff?x\x89[\xc6@\xc3\xf2\xbf1\x06\xfad\x88\xd5\xf7?o\x85\x94\xfc\x0f\xef\n@\x88 I\xc1-\x9c\xf7\xbf_\xf0w\xeb\x9c\xe2\xdf\xbf\xf3"\x12\xedKy\x12@P\xe4\xc7\x88F\xbe&@\x98\x848\xc4xR\x0e@),\x1e\xdfoS\xfe?\xf3\xd9\xb0E\ri\xd5?\xc9\xd7+\x01\xb47\x17@\x1b\xa4/?\xff`\x14@\x8cLIG\x84\xce\xf0?\x86\xef\xfa\xecW\xe8\xf6\xbf\xe2\xa1\x1d\xdf\xdb\xf7%@\\!c\xa5\x8fv\xc7?L\'\x16\xa0x\x0e\x1b@bm\'\xf2\xd9\x93&@<\x1f\xd5\x85~d\xed?\x9b\x08\x9c\t\xa3f\x1b@e[Y\x84\x9f>&@q^\x9eX\x83+\x03@9)\x13&S+\x17@\x16b\xacao\x81\xf6\xbfv`S1-\x8d%@j\x18\x8e\x89\xec\x96%@\x98\xe9\xea=%V\x12@q\x8d9\x89\x86M&@\x87\xdd\x8bz\x86\xf7\x18@\xdd\xee=_\x01\x1a&@2\xc2\xd6ms\x8c\x12@h\x1dc\xaf\xec;%@\xecd\xe3\xff\xd4\x0f&@D\xccq\xf6\x13C%@3q\xf1i5\xe3%@<\x97\xbb\xdd\xef\xaf\x17@3W\xdfe\x8a%&@\xeb5\x87\x84g6&@\x95\x07\xb0W\x80\x98\xf0?\xd4\x19B\xc3\xc9}\x06@\x97\xe4(\x0f\x07\xe1%@\x00\x86\x07:p\x1f\xc7\xbf\x86\xf7\xdf1\xbf$\xfc\xbf\x06\xbd\xa3\n\xdbv\x0b@\xb3\x82!\xd0\xd1C\xf4\xbf\xb7\x97%\xd1\xb0\x13\x0e@k5#\xcaoT&@\xeb\x9eV)8\r\x05\xc0.(\xd9\x9a\xe6]\xef?B\xd7!4DX\r@\x11pa\x15\x99L&@\x94\xfeCU\x9bF\xd5?\x1a\xaan8p\xc6\x12@\ny\xb1\x837\x18\x01\xc0\x80\xec\xbacN\xc9\xff?\x83f:2\xf1\xf8\x1c@X\xbc\x93\x96\xb7\xab%@\xb4\xaa\xa5,5\t\xf0?9h^,\x95x\x03@9\xfc\x86\x83\xd6@\xfc\xbf\xce\r\xea%U\xb7\n@\'"\xac[\xe7\xee\x05@\x06C\xe7u\x98\x97\x03@Y\xad4\xba\xf3\x1f\xf0\xbfE\x9c\t\r_\xa3&@S\xc23\xd9\xe8\x17\xec?\xc6>\xbc\xfa{R\xfb\xbf\xf1\x04\xa1\x1c\xe5\r&@\xf60\xda4\xb4J&@w\xda\x8e\x07\xff\x1c\x19@\x9b\xd6\x93t\xbd\xf3\x18@\xb0\xeb\x94\xa9\x99\xe0\x18@\xd9\x1a%$\xca~&@\x03\x02\\U\xb9\x16&@K\xd2u\x13\x8e\xbe\n@>\x06\x13\x06RE\xf4\xbf?\x0e\xa7\xba\xbb\xab\x17@/S*\xe9<\xfe\x10@\xc48\x1d\xe3\x89!&@\x86\xf31\xf9*\x00&@;\x1cG5\xd1\xb8\xee\xbf\xb5\xc6\xbe\x89\x18\x10%@\xe2\xae\x8e\xf3\x0e#%@\x91}\xb7\x8e\x0e\xfd%@Sq(\xe0\xbbM&@\xb3:\xba\xe14\xc4\x0b@:\xc3\xabD]\x1a\xed?J%\xfb\xf8?\xc7\xf6\xbfOd\n\x03:K\x17@-\xca\xfe\x1dF\x1c\x1a@\x9c\xc7\x87H\xef\xf2%@\xa8\xd4\to?\xed\xf0?xlf\xec\x7f\xf5\x03@b5\x01\x92\xda\xe4%@\xa9\x83:\xfcz8%@\x08\x98\t\xb5\xcd\xf1%@A^+(\xa8\xe7%@?\xf1%\xfc\xc3\x8b%@\xca\xb6\x95\x0cy\x95%@\x83=\xccK\xe5\xa3%@c\x7f\xc3"CS&@\x9b$E@vd\x0b@x0\xc1\x01\'\x10\x13@\x1d\xa33O\xf1\x1f\x19@I^>\xdeVl\x03@\xd1o\x03\x8e\xac\x87\xe3\xbfy\xc6\xf5\x8a\xcbF\xc7?\n\xb7\xd3O\x13\xaa\x08@\xc1mQV\'\xba\xf5\xbf\xec\xb5\xd1\xcc\xa7\xae\xfa\xbf\xc6\x9c\xcdq\xf6\xd3\x12@\x95(\xbe\x10\xfd\x94\x1c@\x1f\x9d\xde \x89\xbe\xc8\xbf\xba\xe0a\n\xdb|\x06@\xa5\x12^\r\xd6`&@K\x93\x9fh\xf1t\x03@\xe0+\xe2\xc4\xf8\xea\xe8\xbfH\xfd\x98\x88\x9e}\x05@f\xf7ku.\x80\x18@\x9eN\x87#\x9f@\xfc\xbf\xb3\x05\xe8\x10\t\x91&@\x98\xfd\n\xe7\x03\x80&@;\x08\xdf<\x80N%@\xfe/\x0c\x1c\x06\x9f\xed\xbfiE\x82\xea\xf6\xb8\x17@NM\xa0~\x8c1%@6io\xe1j6%@N\xe8ND\xa4\x0e&@\x00\x9f\xe6\x8a\xc5A&@\x81\xd3s\xb5\xadn\x10@\xc8i>P;#&@D\xc0\x90@\xcdO\n@\xedA\xa6\xb1\x9e\xf0%@\xd4\xf4*>\x96\xf9\x16@\x8e\x157\xbd!&\x1a@A\x94\xc6;\x03\x15&@x\x10\xa4\xb0\x11=&@l\x07\x7fcl\xfa%@i\x01f\x01\x17\x03%@\xc7\xbdY+\xfa\x86&@@\t>k\tU\xed?\xe7G\x15\x0eR\x9f%@\xcd\xcc0\x00\xbd\x13\xf1?\x030\xd62L:\x06@\x7f\xbd\xfdl\xc8Y\xf4?\x90\xd8_9\x8f\x9a\xc8\xbf\xe6a-\xa2\xfa\xf1%@E\xfd\xdbL~.\x17@\xd5\x8fi\xecp\xba\x0b@C\x02\xddY\xa9O\xfb\xbf\x83\xbfG{j\xae\xed\xbf\x18O\xfdb\xeb9%@\x08\xe2\x03\\\xa7i\x1a@\x0e\x8c\xbbD\x03\x18%@$\xcc\xac\xe79\xe3\xf2?\xa2\xea\x12\x91\xef3&@\xf3\n&\x9e\xe9\x9d\xdf\xbf:\xff\xda\xa8\xe5\xfa\x1f@1$\x04\x84\xcd\xb2\x06@2\xeamy\x9ah\xef\xbf"#k\xe1\xcfr\x10@*\x839\xa6\xb2\xcd\x18@?\xb9\t|\xafn\xf2?\xe0s\xcbL0\x9a\xf5\xbf'
p16
tp17
bg3
(g4
(I0
tp18
g6
tp19
Rp20
(I1
(I322
tp21
g13
I00
S'\xa6(\xc6\x89.YT@\xdfIF\xb5\x04\\T@\xf7\xb0\xb2\xd0\xa3FT@\xb62Q\x00"\xa6S@\xe53\xf1n\x82+T@V*\'\x17M^T@T\xba\xe5\xfc\x00ET@r\x0bv,\xb0NT@:\xceU\xa1\xf6\xa8S@\xf6\xdaq<\xdcYT@\xb4F\r%y-T@V#\xde\xa4\xbf[T@\xfdW\x15\x9c\xcc[T@\x02\xaf\x98\xf5kDT@%\xfbK\xd7\xc2\xb3S@\xda\xedsCX\x1cT@\x82v\xb6\xc6FQT@\x11\xc9\xc0\xdd\x85NT@\xc0s\xfc\xc6\x8e\xb2S@?\xe4\xe4\x15~\xaaS@\xf3@\xb33\xa60T@*\xa7\xe0I\xe4\xaaS@%\x98\xdf@\xec\xaaS@\xb5\x0cR\xcd\x13\xb0S@#\x91p\xd8\xd6FT@\xfe;\xe6!B@T@>\x8b\xcb9lDT@\xe4g\x96\xb3]>T@\xafG\x9e\x18$^T@\x98/\xb7<T\x9fS@\xebD\t4\xea\xabS@\xcb\xdf\xa2\x10,\xa7S@\x1cq\xee\xdc\xd5\xa8S@\xc8\xb1\xbf\xd2<\xb8S@\xffr\x07?\x92<T@\x95\x0f\x137j\xa0S@\x8e\xe2\x1e"\x9dNT@\xe9iU/\xc7\xacS@cK\x0b]D\xabS@\x08\x84\xff\xc5\x8c_T@`\xc8\xc1\xd5\xe0<T@\x1b\xea\x11\xb1\xb15T@e\r\x99/\x19\xb2S@A\x96\xa4\x98jQT@\xde3\xb6(\x0c\xa4S@\xb7\x8d\xa6e\xbe\xa8S@w\x15\x05\t\xef\xd5S@J\x9cO\xd7\'\x18T@\x18\xff\x8f\xcc\x9dET@4\x99\xa2\x13\x81+T@\xa8\x86\x90\xce\xbb\xa1S@\xcdY>\x82\xb4\x13T@#\xa8\rc\xd3\x16T@\t\x17\xe2\xf3\xe6\\T@\xcas|\xde\xff\xa0S@\x1e\x08\xc0\xd7<JT@\x14\x00\xae\xf7]YT@\x04lT6.jT@\xf0P\xd8\xf2^KT@XM\x0c\xa9\xf7\xb3S@\x1b\x15\n.I\xa4S@\x17Km\x88\xe0`T@\x98\x19<j\xa3)T@Z\x14\x1c/\xc4<T@\x0e\x19\x0cgM<T@^U:\x9f\xd2\x1cT@\xbf\x88x\x03\xf6DT@o\x8f\xd6\xbf1YT@\x01\x90\x0f\xcdtDT@N\xedQc\xfd\x15T@\xc2\xdb\x93>\xe8gT@\x84\xc0\xd1\n\x92+T@\xd2\xb7Yc|:T@\x96h;\xbe\x94ET@DF\xce_\xfe\x16T@\xde\xd1\x0fn\xfbgT@\xa1\xf0g\xdc\xe8gT@v\xaeB\xa7y\xa1S@\xf2\xd6\x92\x00\xc3)T@\x0fC\xd7RQhT@\x82\xb2n\x9a\xa5\x13T@}\xd4\x9a\xc2\x9a^T@\xf53\xb4\xd6\xa2\xa3S@\x01\xac\xb5\xf6\xd8\xa1S@q\x04\xf8r\xdb\xa9S@W\xc9?s\x8dET@E\x83ex\xdb\x14T@\xa8\xc2\xfd\xc7\xee]T@!\xc1Y*0\x15T@gC\xb1Fh\xa1S@\xde\xdd\xa8J4QT@\xb3eUP\x13YT@2\xc3\xcc\xd1*\xa3S@\xc00\xbe\xeds1T@a\x0esi\xd6<T@\xc00Z\xd2+\xa9S@_\x04\xed\xf40\xa3S@\x8f\xed\xc7\x99\xd8\xa3S@\x1c\xc6\xf7\x86\x14`T@\xf1\x91\xcf\xc8\xf4QT@\xc3\xe5\xbe\x1avQT@F\xc9D\xd4aQT@P\x03\xdb\x98\xc4>T@W\xa8\x851\xcdWT@\x8d\xfd\x9d\x05\xddNT@\x8d\xee4x(TT@E\x1f<\xa0!\xa6S@I\xde\x1c\xe1\xbf\xa6S@\xa3B\xb0\xe2\xcbRT@\x9e\t\xce\xf9#\x1dT@B}\xd4AzGT@l\xcf\x94X\xc6JT@Y\t\xb3D\x07\x14T@\x00R\xd1x\xbcOT@\x89\x18\x8e\x03\x1d\x14T@\xa3GjQ\xa5\xb5S@\xf3\xf60m\xd0\xa8S@&\xa7\xc4\xa5\x8d\xa6S@\x04\x92\xf0\xdf\x16\xa6S@\xf1\x06f\xc6XWT@\x9f\xdc\xd3j=\x15T@\x9e\xc7]\xf7\xac?T@I\xdbQ\xa6\xc1>T@\x91\xbf=\xe5;\xadS@,\xaa8\xc0\xf6\xaaS@\x10\xca\x12\xa5h+T@\xa6w\x0bT\xf4ZT@R\xf1/\xa2\x15\x1eT@\xb6\xd3\x91P6*T@\xdfQ>:\xe6\xa0S@M6\x16\xcc\x1cFT@I#\x84j\xd0WT@;\xa0\xaeAR\xa3S@\x01\xec\xce)j\xb1S@\xa1\xd5\x84\xbf\x10^T@p\x14\xc5>C\x1dT@\xb2wb\x93uOT@Ic%\xaa\x0fWT@qzX\xb0\xf2+T@\xa3YD\xa4[KT@Y\x9d[\xed\xc18T@\r\xd4\xcd\x0bX=T@\xac#\x90\x08\x9cNT@?\x8ab\x97NST@\xc9\x80T\x9e3;T@2\x12\x9a\xf1\xd2\xa6S@\xfc\xbd\xcf~\xa0ET@\xb87uu>\xa3S@\x86\xccAQ\x0eST@\x0f\x93f\x92\x059T@V\x8cp4\x16^T@T\x9d~\x86\xa8<T@\xea\x7f70\xd9aT@\xc5%\rD\xd3\x16T@\x13\x14r\xce\xaciT@\xacN;\xab\xcd4T@A\xbb\xae\x11,\x18T@\x86c\x98&\xcdYT@\xa4\x89\\\x93\xe9\x16T@\x08\x13"_\tYT@\x8e\xa0\x85\xec$OT@\xddq1\x84TFT@\xd5\x96\xe0\x10\xcf+T@\xba\x14T\x1ewaT@\x0c4e1k\xa2S@\xb7\xfc\xbdM\x879T@\x01\xed\xfa\xbed1T@\xba\'jx"5T@|A\xe3\x13\x8e`T@\xf3\xdb}\x0e\xa6VT@\xf2L\x94\x1c\xe9\\T@#\xf6\xc0\x8a\xad\x16T@\x84o\x01\xaa\xc8\xaaS@\xbc\xad\xe2\xbd.WT@\xd9\x14\t\xc31bT@\xb6\x89(\xf3\xbd\xa3S@W\xactS#XT@\xabC\x00*\xa6[T@7\xfb\xdb\x9b\x82\xa1S@\xf8\xdbco\xc1DT@\x86g9z$`T@\x18\x89y\xfd\xacDT@\xd7\x9dr\x80\xb8\xadS@A\xfa&(\xfb\xacS@V\x90/\xd8\x9d5T@\x89\xd9x\xde\xde\xa6S@\x03>@,\xd4<T@\x8a\x07@\x8aI\xadS@\xa1\xfe6\x8a\xcaaT@5\xf4zJ\xab\xb4S@3\x19\xfd\xe2\x01\xacS@\xfb\xc6\x86\x11\xc5\xb6S@M\xbb\xf6\xc7\xf9\xaaS@\xd1\xb92\xba\nIT@\xda\x8d\x0f\xe8\xb4\xa9S@\x0eN/1S\xa3S@\x7f\x19dL\x1f^T@R\xa3\x1aI\xa5ST@x\xe9T\xd4\xd0\xadS@}\xa9q\xe9O!T@\xf2\xad\x88\x90)\x15T@\xb9\xb3{HUOT@\xc6]\x81\x96\x9d\x17T@\x9f\xd9\x10\x07\xadNT@\xda\x89\xd4d\xfb\xa3S@U\x97\xa5\xf8\x98<T@\x98\xf5\x07\xf4AWT@\xe4b\xb8\xb2\xd3WT@\x06n\x04\xa2\xa2\xa4S@\xf1\xda\xc8\xda\xd8DT@\x8b\x86\xf5r\xe0`T@_\xd1\xf6\x07\xcf\x1bT@c\x05\x9a\xd3\xf1ZT@V\x93\xcd\xab\x022T@N\xc1y\xa5\x98\xaeS@\t*W\x8cHWT@r\xf0\x97\x87\x9eWT@\x19\x1a\x15|\x1f\x18T@\x1c\x1e\x82Z\x18NT@\xf8S\xd4O\\TT@\x84\x05\xe0\xc0$ST@\x1a\xedc\xf9\xba>T@X(\xf1?o\xa2S@j\xb7}\xfb\xe5PT@\xe6_\xc0\x80\xb95T@\x9c.AJl\xa8S@j\x16r\xe5\xdb\xa1S@\x9a\xd6\x8e\xe5\x1eST@\xf4g\x15s\xe5<T@=?\xcdn\x87<T@[\xa4\t\xac\xf8\xa3S@\x9eG\xc8+N\xa3S@\xb4\x0be\'/NT@\x84,X\xb9\x96\x17T@\x10\x1a\xc7T\xffHT@\xf4\x19\x19y\xa5ET@\xc4\xc8x\xad\xe6\xa1S@C\xca?s\x11\xabS@\xcb-\x88cB\x1aT@\x90\x87r\x81\xeb\xb7S@\xb7\xbb\\\x0b\xc0\xb7S@#\xa0\x1f\xae;\xa8S@\xd6h\xec\xfa\xa5\xa9S@g\x99\xfc^cQT@\xae\x08\xe7\xddaWT@F|\xa0\x966\x16T@*\x80\x8dNDbT@w\xd0\xd1\xd599T@\xd4S\xaf\x03i\xaaS@\xc5h\xc4r\xebWT@\x1e\x95}\xfefST@\x15\x13[]\xe3\xaaS@\xd6A22$\xb3S@\x9aZ\x13\xdcI\xabS@\xfe\x1e\x83g\x8e\xabS@.s=k\xb4\xadS@\x8c\x7fO\x14\xec\xacS@\xe7C.\xee\xb3\xacS@S\xa3)\xe2\xdc\xa3S@x+\xc4{\x13OT@4Fl\xb1\\WT@{[\xcc\x07X<T@\x82\x961cP6T@\xd4\xcb\x1fN\x0b*T@\xef\xb9yC\x1aWT@\xa2\xba<\\bNT@u-\x1a\xa8\xe2DT@\x9a\xf2\xa6\x81\xeb4T@\x84\xb1\x9cT\xed`T@{"\xf8\x7fi0T@\xa5I\x02%V!T@/\xe5\xd0:\xb0ST@\xdad{C \xa3S@\xa0\xb3%8\x8aWT@e\xbc?\x02\xc69T@e8/@\xdf3T@M\xc7\x13\x0f\x895T@\x14{\x1b\x84:\x15T@Q\x13\xa8\x87\xb1\xa3S@}J\xf3\xb0\xf5\xa3S@\x99\xe7\xb3\x1eO\xf0S@\xb8\xf3)Xs\x13T@Fz\xa8\xd7\xe8HT@\x94\xe1\xb6\x1f[\xb6S@\xc3\xea\xcc\xd51\xb3S@\x8e\x81i\xd5\x17\xa9S@!8\xf1!\xfd\xa7S@\xd3UI\x00KhT@+_a?\xa1\xa9S@e\xd0\xc8AAQT@\xfd\xaf\xf4\x00Z\xabS@U\xd1\xa1"W`T@\xf3uZB\x189T@\x91\x8d\xc9\x94\x18\xa8S@\x9ecQ\xe9\xf7\xa3S@Z\xa6\x06\x05(\xabS@\xeb\x15^\x8aN\xb2S@\xd2\x84\x9d\xa1\x94\xa3S@.\x94+\xfd{WT@)\n<E\xba\xacS@\xd4|\xde\xfc\xc8WT@\xd8\xac\x95\xdd>ST@\xf5\xed\x83\xd5\xc1[T@\x99~\x7fz\x81RT@[I\x840L\xaaS@\xaeN\x7f[\xd5bT@\xc17\x050UQT@\xa8\x17F\xb5\xbe*T@\x88\x03\x18-{\x1aT@\xfa\xd7Zye\xb1S@Ss!\xa1L9T@\x19\xf6a<(\xb3S@\xa3\xfb\xa2+\xd8ZT@\x14\xcc\x8e\xce}\xa2S@\nvTP\x9d+T@\x82\xfe\xd9\xcd\x983T@\xff$\x0b\xf4v)T@\xf40H\x03\x0c\x14T@I\xea\x8d\xd3\x14FT@\xba\x85\xec\x0eeST@T2\xeau\x7f[T@\xd8\x92%\xb1\xbdDT@'
p22
tp23
btp24
a(g3
(g4
(I0
tp25
g6
tp26
Rp27
(I1
(I322
tp28
g13
I00
S')\x8c\r\xba\x14\xd0\xfe?\xf4T\xb8\xcf\x17\xf9\x1c@-\xb8\xe8\xaf\x02\xea\xeb\xbf\x02\xd2\xf4\x13\x7f\r&@\x99\xc4\xb6M\xb2\xd9\xb0\xbf|\xb6\xeb\xf3\xee\x1f\x08@\x8b\x16\x80\t)t\xe6\xbf\x14+r{\x90\xc2\x0e@\xaa\x1e1\x1f\x17\x18&@4*\xf0\xcc\x02\x9e\x18@\xf0}^\xaaX\x06\xfc?y\x03\x9c\xfe\xdd\xaa\xfc?y\x03\x9c\xfe\xdd\xaa\xfc?o\x87+\x19\x9b\xa6\x07@;c\xb2\x87m5%@\xd1Z\x91tnY\xf4?\xb5JU\xcc\xf2\xb4\r@\x17\xc0\x86Kn!\xec?\xc5\x9b\x80|\xdc %@>$\x9e\xc9Y\xf4%@PGw\xbc\xb1\xc9\x11@1\x85\xb8\xe58\xee%@)\xa3D\x07\xc0\xe3%@\t\xe1\xc3\xb1\xc9_%@\x81\xdd\xe4\xb9\xa9\x02\xfc?\x07\x93\x9c\xb7\x98|\x0f@\xc6>\xb8\xa5!\x12\xeb\xbf\xc2s\xc2\xae\x17F\xf9\xbf9\x91)\x08\x07\xa6\xfb?\xb6\xd4N-\n+&@\x9929\xa4R\x00&@\xe7\x06\x88%f\x14&@#\xad\xfc_\xe8\xff%@^\xa0R!@\x1c%@b\xf1\x85\xe7X\xc5\x1a@\xc3\xfbn\xc4\xf18&@\xfc\x19\xb2\xf0M\xc5\x0e@\xf3gR\x1b\x85\xa2%@\x19\xe1\x97\x19>\xef%@\xca\x0f\xb6+\x1c|\x0c@\xe8\x8f\xe1\x84\xd0\x8d\x1a@\xf7=\t\xba\xb3\xf3\x13@I\x8e\xbf\xa1\'k%@\xee\x88\x08\x17\xbe\xb3\r@-\xf4\xf1\x1dJ:&@E/?\x88\xd6\xf7%@\xd5\xc9\x99N\xe5\xae%@\x9dx<\xea\r\xb2\xf6\xbf\xd6\xde~|\x16\xdb\x07@\x9a\xe2\x94/\xf9\xf1\xb0\xbfA\xed-\xdcS\xac&@\x95\xb7J\xe5?*\xe5\xbf.\x9aU[\x86\xac\xee\xbft\xe6\xe6X\x82u\x0c@yc\'\xb8\x8b\xba&@\xd3JL\xcf"\x9f\xf4\xbf\x0b$\xf1\xdd\xa8\x1e\xfe?\xbdd\x07p\xc0\xc9\x11@\x0c\x0602qG\x05@i\x89\x98y2.%@D\xdf\x9a\x1d\xc4B&@\x8e\xfc\xa6\x9e^\xe9\x18@\xd0\xf0\xeb`f\xcd\xf3?r\xcdA\xf8\\\xef\xf1?\xd2"\xb0F\xa2\x83\x1a@\xac\x87\xc6\x02\xb3\x92\xf4?\xfaD\x1d\x0c\xf0\x14\xe6\xbf\x82\x1d\nR\xd5+\xfc?\x87\x9d@\xe5hO\xec\xbft\xfe\x13\xd0N\xf4\xf1\xbf>\x0e\xb3\x97\x9d\xba\x10@+p%Y5\xc9\xdc\xbfP\xf8_\xe3v\xef\xbd\xbf\x14;Bf\x103\x05@\x17r\x1e\t\xc9\x9c\xee\xbf\xb5\xe4\xa7=7\x97\x13@\xd4\x9dH\xf7\xb1\xb6\x13@i\xa3;\xd5\x8e\xcb&@\x0f\xb3J\x02\xaa\xa5\xf3?0\xedb\n\x92\x17\x15@`\xd7\xfb9~5\xe5\xbf\x006/\x00\xbc\xd6\xf9?2\x0c\xdd5+\x8c&@\x80\x06N\xdf\x1c\xa4&@\xcaH\xa2\xa9\xa4\xd7%@\xe7\xaf\x94Dlo\x19@\xa4\xaab\xf6\xd0\x87\xf4\xbf\x98P\xcf\xc2CX\xfb?,\xfc51\xda\x1b\xf7\xbf\x0e#LP9\xb8&@DV\xcc \x0b#\xe6?\xbc\xbcq\xb5\xd7\xf3\xfd?\xc1MdO\xb6,&@s\xd3\x82\xd7\x9e\xd2\x01@\xcf`Wq\x0c\x8b\x1a@\xac=\xb4\x88f\xf5%@%\xc5v\xc4\x11\x16&@\x0f\x1bd\xee\xb86&@\xf6\x16\xb5\x11T\xa2\x18@9\xe2\xc5H\xf9\x0c\x0e@\xf4\x08\xaa\xa2e\x9a\r@\xf4\x08\xaa\xa2e\x9a\r@gf\xear\xd18\x12@\x0eGBD&\xcf\x14@\xe3\x93\x04_\x90\xc0\x0e@q\xda\xda\xd9\t\xa2\x15@\x1b\x98,\xa1\xb1\n&@bkE\xf3\xd1\x12&@\x87\xeb<\xee\xaa\xc0\x1a@\xdd.\x1c\x87+\x89\xf4?\xac\xd2\xe2\xb9\xca\x17\x06\xc0_\x90F\xf3C\x1a\xf6\xbfY4\x8e\xa9\xba\x97\xe7\xbf\x05B\x00\xbd\xa9\xac\r@\xdc\xf30\xe2\xa5\x90\xe6\xbf\xe1h\xad\x989-%@\x8d\xab\x03\xa5\xc8\x08&@n\xf3\x08\x0eg\x0c&@\x0f\xa1\xea\x9dP\n&@\x92DxR\xe3"\x05@i\x86\xad\xa4l+\xf7\xbf\x01ij\xa1\xf4\xe8\x10@\x12\x99N\xfd\x8e[\xdc\xbf\x15=\x10\x0e\\\x1f&@T\xc8L\x0bh\xe7%@\xf6g\xfa:\t2\xb0\xbf\xbd\xbc\x07\x9b\x85\xcc\x03@L\xe5\xbd\xe5k\xc0\xf2?\xff5\tFES\x08@\x06I\xd6\xde\xfeK&@\xc1P\xb2\xc4\xaa\xb2\x18@\x1c\xc2\xa73\xd1\x9c\x19@q3\xd5\xf4\xef8&@\xad\xcb\x88Kn\x94%@\x1f\x1f\xac\x08\xce\x8d\xf8?\xc7\xe6\xdfSpz\xf4?A\xd8c\x9d^\xa5\x0e@{=\xc2\x1d\x15\x1f\xf6?\xdd\xa6r4\x10\x80\xdd\xbf\xadD\xdc4{\xc8\x00@A\'D\xe5x\xc9\x1b@\xc5\x0e]\xf7\x98H\x14@\r\xb2\xc8\xc8:\xc8\x0e@\x17r\x94-X\x1d\n@\xc4\xd1Z\x10\xd3\xef\x0f@`L}`F\x1a&@Q8"\x8a}\xd4\x12@\xfa\xc5\x9dpIZ&@\xdcVTge\x0e\x12@\xdb`+}\xb0\xd8\x10@X\xd0\x8f!$\xf7\xf8?t\x83\xb0y\x82\x17\x00\xc0vp\xd47\x8a\xd1\x08@\xde\x8c\x99\xc5\x81\xdd\xee\xbf,KP\xc4\xd9\xa4\x13@\xc6\x1ex\xaa=p\xf2\xbf\xa6UP\xb4Q\xab\xf6\xbf![\x1e\x9f\x08\xd3\x03@\x0b\xb3\x8d\x16\x97[\xeb\xbf8\xf7\x00g\xe0\xd9\xff?\xec\xe8\xa8\xf5\x14\xbd\x0e@a\x15\x14\r\xa9*\xed\xbf\xd3\xbbW\x96\xbf\xd5\xb0\xbf*\xb3\xe9\xa9RY\x14@4\xca\xe8\xb6%\xc0&@V\xb8\xa58?\x0f\x11@\xc6\x87P\xdc\xc3\xdb\x01@t\xb3\x1c\xce\x15\xdf\xe7?\xdb>\xae!\x00\x03\x19@VPk\xb3~,\x16@\x0cY\xc6\xca\x8c\x0b\xf9?\xae\xb4/\x1f\xe0\xa6\xf1\xbf\xfa\x80cJ\xb1\xff%@\xa8\xe6\x80\xae$\xdb\xe6?%\x93\xbc\xf61\xd3\x1c@\'/`\x8bF\x92&@\xf9&,"\x06\xfa\xf6?\xeb\xe4Z\xfc\\\x1c\x1d@\xbdH\xd8\x95xA&@~\x84 I\xa3\xf3\x06@/\x16\xd7\x99\xbe\xe7\x18@\xd8\xa1\xb1\xfe\x19\xad\xea\xbf\x99_\xf4\xc1\x95\x8f%@\x1cf$\x98\xab\x97%@R\xe6E\xbbS\x00\x14@w|\x12\x1e\xbbM&@\xce\xaf\x8d\x8a\x9e\x8e\x1a@\x9a\x19\xec\xc7[\x1c&@f\xb5\xb2\xf7Vc\x14@O\x83\x04\xe5\x00A%@\x06}[\xd9\xbf\x11&@;\x7fR\xe8VL%@\xe3\xb2\x8b\xcf\xfc\xe8%@i\t\x89\xa63e\x19@\x00\xc9u\xd5\xc5&&@\x01S\xbeS\xfd:&@\x1d$)\xa4\x1f\xef\xf8?Mu\xda\xcfz,\n@\x19\xabW9G\xe6%@\xb8Mq\xe8\xda(\xc9?\x9c\x02\xb5\xa2\xc6 \xf7\xbf\xdfRu\x82+L\x0f@\x84g\x9c\x89\xd1\x07\xee\xbfkY\x10\x06\xf3\xe7\x10@\xe9/\xb2\x9axX&@\xb7~c\xca\xd9\x1f\x00\xc0\xcb\x91r\xf1\xf6\xf1\xf7?\xcb\x9e\xa0\xe6>\x9a\x10@9\xf1\xd4c\xf1L&@6w\xf2\xb9e{\xeb?h\xd0N\xbf!\xa9\x14@g\x1b\xb0]\xe9\x8c\xfb\xbf1\x03\x0e\x81\x84\xd7\x03@\x90^C\xb4\x9bf\x1e@\xd0\xe0\x81\x98\xda\xb0%@\xfc\xaf\xaa0\x89J\xf8?\x1a\x7fU\r\xe0U\x07@\x0f5LM\x0e\x96\xf6\xbf\x04\x0ex\x00\x81\x8d\x0e@\xcb\x91\x18\xdd\xb2\xc5\t@\xdd\xa3\xe4\xbe\xb5r\x07@\x9d\x17\x17U\xc2.\xdc\xbf|\xc9[D\x84\xa3&@!\x95\xce\x014\x19\xf6?\rJ\xf2ue\x0b\xf3\xbf\xc3\x80VZ\x81\x12&@\x149\xeb\x9d8F&@dp\x7fy1\xc9\x1a@\xcb\xf2\xcfV7\x89\x1a@\x94\xe5\xa50\xf5z\x1a@\xc7B\xad\x87(\x7f&@6\xacU\xf2\xbf\x18&@"\x9e\xf0\n\x81{\x0e@\x84g\x9c\x89\xd1\x07\xee\xbf-2\xed&\xb7_\x19@\x07n\xf3\xde\x8e\xda\x12@\xe0d\xd9\x17q"&@7\xa1\x174\xe9\xfe%@`&\xd6\xcd-\x8b\xe1\xbf\x94\xc1\xa9\xc2!\x13%@[t!)\x13"%@\xb0\xa8\xf9a\x97\x00&@\xd2\x97\xb9c{M&@\xec\xd9\xb9\x12\xf4\x8a\x0f@\xbe\xd2q,\xea\x96\xf6?=4\xcfeX\x8f\xf1\xbf\x94g4\xf5T\x0c\x19@l\xf9@\x02\x8c\xaf\x1b@j\x96\x97\x06\x98\xf8%@\xa9I\xc7\xeb\xc5\x0c\xf9?\x95\x95\xe9;P\xb6\x07@\xbf \xac6p\xe8%@\x07\xa2\xbe\xe0\xdf5%@\xac\xd2\x80}U\xf2%@\xcch\xd5\x9eq\xeb%@\xa2\x87\xcb\xdfc\x8d%@*\xf5:\xe6+\x99%@\xcbp\x01\xfb\x98\xa4%@M\x87\xbe\xca\xb8T&@\x97;\xec\xf50\x15\x0f@\xcd\xf4\xbd\xeb\x10\xd7\x14@\x8d\xfa[8\xe5\xb0\x1a@@\x8d,\xd3\xb5\xe8\x06@\xbd\xd2\xd5f{\xa5\xc8\xbf\xce\xda\xa3#\xb4\xcc\xe6?\x9f\xc3o\xac-r\x0c@\xc1\x12kD\x81\x16\xe9\xbf\xef.D\xcf1\x97\xf2\xbfz\x8e|\xac,\xa5\x14@#Uup\xab\xf7\x1d@\x1b\xfe\xb3J\xee\xa4\xc7?@\xac\xd2C\xcd \n@\x0ea\xa6\x94@_&@H\x82\xfaO\x05B\x07@k\x1a\x19\x90\x1e\x1d\xcb\xbf~\xf3\x95\xf4\xb0\x9a\x08@\xc5\x83\x06\x03\x0f\xf7\x19@L\xa9z\xff\xaa3\xf7\xbf\x9f\xc4 \xcd\xee\x8e&@6R\xac\xa4\x0c\x80&@\x89Q6z\xb9\xe6"@x\xc2\xf4Q\xa6!\xe5\xbf\xa7\xf3.\xe7\x8dk\x19@j\xd2n\x03p9%@\x93\xfd\xceOr.%@\xf7O\xa2\x0c\x85\x10&@;\x80Uz\xf3B&@H8C&ba\x12@\x17\x99\xa1\x85\xc6!&@\xae\x08\xe8,\x91\x1c\x0e@\x83\xcd\xef-\xd0\xf2%@=\x8ce/\xf6\xb9\x18@\x98\x15OV\xf7\xba\x1b@Y\xf7#S\x8a\x16&@\x19\xa4\xb2\t\x07A&@\xb6$>Rx\x00&@\x81\xaf_\x88k\x03%@\x9f\xc4 \xcd\xee\x8e&@i;W\x9a\xc2\xd7\xf6?\x84k\x96\xdb6\xa3%@\xbc\xf2@1\x98.\xf9?\r\xc8\x89\x80L\xf3\t@\xb0\x18\xe7\x00\x11U\xfc?\xc3\xa4!\xbdP\xa0\xd3?\xb6\xce\x97Du\xf7%@G\xf7b\x10\xf4\xf7\x18@%0x\x155\x81\x0f@\xa0\xd5\xd0\x7f\xb5\x99\xf3\xbfp\xa1\xf3\x03\x15\xb9\xe0\xbf\xe9\xf6h\x8bA<%@\xa05\x1ewp\x0c\x1c@\x00\x9f\xfc\x19\xa0\x1c%@\xa2\xf4\xacP\x1b\n\xfb?\xf0\xdb\x16wl4&@\xd8\xe2\xfe\x82\xe6B\xb4\xbf\x98Y\x85\x0eB\xd2 @\x18\xc6\x88\xf9\xd4\xae\x08@\xf8\xc0\x19\x9c\xba\xe3\xe6\xbf\r\x92d\x19\xe2V\x12@\x8f>\x8c\xf7=\x82\x1a@\xd4b\xe7F\xd9\x80\xfa?=-\xeem\xde\x1f\xe9\xbf'
p29
tp30
bg3
(g4
(I0
tp31
g6
tp32
Rp33
(I1
(I322
tp34
g13
I00
S'\xd2\xae\xfa\xfc\xeeKT@\xb1\x14\x9c\xd9ANT@\x9b \xcf\xbe\xf68T@\x00\xea!\x91<\xa6S@vB\xd5\x95\'\x1dT@\xf2\xb9\x9a\x00\xebPT@\xd5O\x89\x89`7T@\x9e\xb0\xa7C\x19AT@r\x1b\nd\x06\xa9S@\x023\x04xqLT@#\xa7\xfb\xe4\xa0\x1fT@\xc4g\xca\\\x8bNT@\xc4g\xca\\\x8bNT@\xb6\xa4\xb2dX7T@\xec\x8f\xfb\xe6\xd5\xb3S@%\x9d\x0e\x9a\x84\rT@y\x0cI\x07\xb7CT@,\xf73vGAT@\\\xf5\xff\x86\xb2\xb2S@\xc0\xf1F\xa0\x8f\xaaS@_\xbb\xedmh T@\x05\x9b\t\x82\xf3\xaaS@\xcd\t\xc6\xe6\x06\xabS@\x882\xae\xf40\xb0S@^\xa7\xf8\x85\xbb9T@\xde\xf5\xa0\xc6H2T@C)\xba\x95\xb96T@av\xf56y0T@5\xf1\x85!\xdbPT@\x04-\x9a\x1cQ\x9fS@\xd5\xdcK9\xed\xabS@\x08\xde\xbd\xc1>\xa7S@\xf9\xd4\x8f\x1d\xf2\xa8S@\xf6\x98\xc84(\xb8S@+\xcb\xa9\x03n/T@@X\x94m\x8d\xa0S@4cjo\x10AT@\xa0?\xa6o\xde\xacS@T|\xe5\xd6[\xabS@\x02kp` RT@\xbd\xc5E\x16\xb6/T@\xf8\x9a:\xab\x9f\'T@00z\xfc \xb2S@\x11\x85\x15\xa2\xe1CT@B\x83\x93l\x1c\xa4S@\x99\x80\xff!\xd6\xa8S@\xd7y\x12\x13\x06\xd6S@8~\xbf\xf1\xaa\x07T@\x94G_\xe9\x8e8T@0HB\xbd)\x1dT@g\xaa\xdeb\xc0\xa1S@ZJ[v\xe2\x01T@\x8cZ\xd3\x11\x7f\x05T@N\xff^]~OT@\x1a\xdf\n\x97\n\xa1S@\xbb\xfdZcr<T@$\x89\xe6\xb8\x10LT@\xe0\xa6\xee\x0e\x7f\\T@U\xea\xf5\xfd0>T@J\x8e\xe2\x0f\x07\xb4S@\xd0\x8f\x08\x04e\xa4S@1z\xfb[eST@+\xc0\xbf\xb2"\x1bT@\xe25\xf1\xce\x90/T@\xf3\x98\x13\xbc&/T@\r\xc26\x81\xfd\rT@\x87q\x1b\x84G7T@b\xa3:v\xebKT@\x0f/.\xd1\xd26T@\xf1f\x91\xfb\xec\x04T@\x8c\xe8\xfeLNZT@\x8f\xe8\xe11G\x1dT@*}\x9a\r\xf2,T@\x8d\x18F\x1a\x828T@D\xd6\x0e\x15\xa4\x05T@\xe2\xa4\x98N[ZT@\x08\xbb\xcehRZT@\xa7O\xb9\xf0\x83\xa1S@\xed\xe8~\xa0B\x1bT@E.z\x9f\xbaZT@{\\\x0b\x18\xd7\x01T@\xc8\x1e\xdd\x8aDQT@\xef\xb0+\xc9\xa6\xa3S@\x042\x86\xd7\xe1\xa1S@\xe0\xff\x15\x04\xfb\xa9S@Z\xeb|7H8T@\x10V\xfe\x7f\x00\x04T@w\x9aK\xf1\xa4PT@\xcd\x92\xf1%\x9d\x04T@w\x17\x01\xa3\x87\xa1S@#\x12\x8c^\xf7CT@\xaa\xb5\x15\x8d\xbeKT@\xbe\x10\x04>P\xa3S@z\x13\xa6B\x95#T@\x84\xf6>\xb9\xb0/T@\x1d\x102kG\xa9S@\x0f\x08%\x81_\xa3S@F\xec\t\x80\xed\xa3S@\xc3\xc1&@\x92RT@_9\xa2\x0chDT@\x01{\xcee\xd5CT@\x01{\xcee\xd5CT@<32\xb4\xbf0T@\xe4\xab\x95>\x18JT@\nA\xe7\xe0>AT@\x0bG+\xe9\x94FT@\x00\xd2\xbc7A\xa6S@\x11\x120\xcd\xc9\xa6S@]\x05BirET@&>\x03\xd0Q\x0eT@\xe4\xdc\xe5\xaf@9T@6\x9cI\xbd\x04=T@\xe1\xd0\xf3aU\x02T@\x9f\xe2OB\'BT@^\x9b\xe5>[\x02T@\x11\x7f\xc5v\xac\xb5S@*\xf4\xbe%\xde\xa8S@\xd2\xd2\xd4\x16\xaa\xa6S@/\xf0\x88\x12=\xa6S@\xcf@\x82\xeb\x03JT@\xf2\xdb\xe8;\xba\x04T@Q{:\xc5\xb31T@\x96m\x8e\xc2$1T@\xe6\xfew\xcdL\xadS@J\x91\xb4w\x0b\xabS@\xb2\x1d\x81|\x0b\x1dT@\xa9\x1e[\xb8\x93MT@+\xee\t\x80B\x0fT@\xd3\xef9\xaa\x9d\x1cT@\xbem\x963\xf9\xa0S@w\xa5\xadd\xc58T@,\xf1{5eJT@\x13\x9e\xcf\xf7g\xa3S@T\t3\x08q\xb1S@\x89\x84fb\xbePT@\xfff\xcb\x16`\x0eT@\xe9\xd817\xe1AT@s\xfczW\xd3IT@\x85I\xb2\xf3\xa0\x1dT@d\x03,\x0c\x13>T@\xfc\xbfE!\xae+T@L<\x97\xbc\x8c/T@L\xbb\xf9\xca\x00AT@B\x06\x1a\xcd\x06FT@s\xc9-\xdd.-T@\xaa\xe8i6\xeb\xa6S@\xe7\x0e\xfc\xa6\xcd7T@\xe5\x88g\x9d_\xa3S@&$\xc3\xdbeET@\xcaF\xa3\xb9\xcc*T@?|\xc0\xa3\xc3PT@\xe8\xb4\xf3\xff\x98.T@\xa4.\xc4\xe2rTT@\xce&\xf8\x9d\x8f\x05T@;R^S\x16\\T@\x9cqk\x12\xac&T@\t\x17rM\x96\x07T@4\xdf\xd4:wLT@)\xf0\xf5\x11o\x05T@\x12\x9a\xcb\x06\xc6KT@\xf9\xe4\x18\xec\x94AT@sg\x01\x88\x8a8T@\xef\xa3\xd0\x8by\x1dT@\xc2\xc2\x1e\xe8\xf4ST@k|\x8f^u\xa2S@\x08\x82\xb2\xfaY+T@,\xf4\x06\xe4\x92#T@\x03\xd6\xb2\xbb\xc3&T@\xc3\xdc\xe2\x7f)ST@K\x97\x11\xcd+IT@\xe1\xaa\xb64\xa7OT@4:\x1ba\x9e\x05T@\xf9<w\xaa\xc5\xaaS@EM\xad;\x9eIT@\x04\x87\xc6\x05fTT@\xd4\xc3\xdb\xdb\xb2\xa3S@\xeaq\x14\xd6\xf5JT@\xcd\xfb\xc2\xf8\xe3MT@gZ\x08\x14\x99\xa1S@a\x86\x95\xd9\xaa7T@v\xd9\xc5\xde\xc9RT@\xfa\x8fR\xdd\x167T@\xca\x92^A\xb6\xadS@~a\x9c\xcc\xf8\xacS@h\x9a*\xa3\x8b\'T@\x91\x0b\xee\t\xd2\xa6S@\xe2\xeem:\xb5/T@"U\xe7\x91T\xadS@\xc1Aq\xdbXTT@g\xd6\xdb)\xd5\xb4S@#&\x01K\x13\xacS@\x12F\x93K\x97\xb6S@\x91g\xda\xa0\x05\xabS@\xc6\xb3\xabA\xbf;T@h\xa8\xb1\x85\xbc\xa9S@\x15]a@V\xa3S@\x97\x8f(\xec\xcePT@\x019}HPFT@\x04\xa5\xf1\x0b\xe0\xadS@;\x10\x8d\xcfG\x12T@Yep\x87\xab\x04T@%\x80\xd8\x88\xccAT@\xdb\xa8\xafx<\x06T@\x9e\x7f^\xde\x0bAT@5\x0f\x8d\x1a\xec\xa3S@|}SZ\x8a.T@I\x8c5/\x11JT@\xf3\x93Oo1JT@p\x9f/\xb7\xa3\xa4S@\xe3}\x1b\x1b\x897T@*\x9a\x04\xd5\\ST@\xab\xf7R\x1e\xfc\x0bT@\xb5\x80\xe2\xb0\x9dMT@0\xf2\x8e\\\r%T@\x18\x12\xb68\xb8\xaeS@\xaa\x047\xec\rJT@\xd3fK\x8e.JT@H\xf4\xdf1\x8b\x07T@:Mb\xf7\x83@T@4\x0c?\x94\x0bGT@^\x0cI)\xcaET@<\xdd\x12\x16\x1f1T@\x08\xe4j\xbbl\xa2S@\x01p\n\x1afCT@\xfdKV\x0f\x9f\'T@\xb6\xe3\x18Fk\xa8S@/6AS\xbf\xa1S@\tL\xac\xd9\xa1ET@\xc9\x1c\xd1\x1a\xc0/T@\xf1\x07\x9e\xd5u/T@\x9e}\xa1\xff\x02\xa4S@\x06T\x90aZ\xa3S@\xe6\x00\x1d\x99\x95@T@\xdb\xa8\xafx<\x06T@G\xe3\xba\x94\xba;T@_N}0\xb97T@\xf9\xac\x06\xa4\xfd\xa1S@\x0f\xe1m\xa8$\xabS@\x90\x055E\x19\x0bT@\xda\xcd\xd8h\xc4\xb7S@\x8b\xbfm\xc1\xbe\xb7S@\x8d\xa9%\xbcM\xa8S@F\x16\x8e\xa5\xa0\xa9S@sEWl\xceCT@\xc8m\x0c\xf9\x1fJT@\xbdR\xedA;\x05T@\xd5\xd7\x8cs\xb9TT@\xa8\x85J\xb1@,T@\xb9\x1d(\xd6c\xaaS@\x0e\xdcC\x0e\xa7JT@\xc1\xd3\xe5\xb3\x0bFT@\x0c\x15\xd7\xa7\xff\xaaS@s\x9e\x8bJZ\xb3S@\x89N*/k\xabS@\x01\xe3\xb2\xa7\x9c\xabS@LD\xa4Q\x9e\xadS@P\xacOK\xfb\xacS@\x85kJg\xd1\xacS@#\xd4\xa92\xfa\xa3S@\xf3\x03Q\x89}AT@\xeeq\xf6\x0f\xb0IT@\x95\xf7\xd7\x0eG/T@\xcd\xd4\xfe\xae\x0e)T@\xd6\xd3\x1e\x89\xbc\x1bT@=\x15\x05@\x9cIT@\xc0\xa49A\xd4@T@m\xe0\xa7\x9997T@\xaaL\xffg\xb7&T@\xd4\xd8K\x08iST@\x8e\x97\x81\n\x8c#T@\xf5\x0cw\xf8H\x12T@\xef\xd2\xa3\xfd?FT@\xc1i\xee\x10\xfa\xa2S@\xba\x96>\x01*JT@\xeb\x12O\xbd\xf5+T@\x13\x11\xb0\xfaX&T@U\xd2plX(T@\x8f\x06\x0e\x0b\x9a\x04T@ "\x99n\xaf\xa3S@\xd2\x8a\x98t\x04\xa4S@\x82\x13\xc5\xaf\x04\xf9S@\xd3\xe6\xa7\xb7\x9d\x01T@I#\xe91\x99;T@\xa9\xd5\xfe\xedq\xb6S@\x9c\x1d\xba\xa2;\xb3S@\xec\n|z$\xa9S@\xc0\xec\x12\x03/\xa8S@\xd7\xa0\x06\xb2\xa6ZT@R\xa7u@\xae\xa9S@\xfa\xdbR\xbc\xa9CT@\xa02_\xcf_\xabS@z\xf3\xb8v\xe4RT@yG\r\x0b\x1f,T@D\x8b\xc1\x90\n\xa8S@\xa1\xd2\xb4f\n\xa4S@\x03j\x1fM-\xabS@\xf1\xba\x9aca\xb2S@ "\x99n\xaf\xa3S@\xff$\xde\xd2*JT@\xaa\'\xbbG\xdb\xacS@\x9e\xbc2(\xa3JT@X4x\x8c\xf0ET@\xa0\x8b\nVxNT@\xbbh\xdb\xf1\x16ET@\xd0\xb4\xfe\x0bh\xaaS@\xac\t\x14_kUT@\xf7\x8d\xb3\'\xbdCT@\x8ep\x0b\x19\xec\x1bT@-\xbf\tbi\x0bT@:U\x9a\x8cw\xb1S@\x01X\x01\xe5>,T@X\xd4\xe9nB\xb3S@\xb6\x92\x1f0\x88MT@\xf2\x05\x1c\xe1\x88\xa2S@\x01r\xecH$\x1dT@\x1e\xd9\x19D\xaf%T@\x89\xd5\t\x9b\xc1\x1bT@\xd5\x19\xe9\x16?\x02T@n\xe7\x9dS\x068T@\xc7E\xca\x1d\xf6ET@\xb61\x05:KNT@\xd3jii\x177T@'
p35
tp36
btp37
a.
