# Supplementary material for: Sea ice drift data for Fram Strait derived from a feature-tracking algorithm applied on Sentinel-1 SAR imagery
Source: Data Brief. 2018 Apr 19;18:1410–5. doi: 10.1016/j.dib.2018.04.034 (PMC5999601; doi:10.1016/j.dib.2018.04.034)
Supplement: Supplementary file 2 — Supplementary material [file mmc2.zip › fs_s1a_data/HH_filter200vec/FramStrait_HH_20141217T154520_20141219T152851.dat]

(lp0
S'S1A_EW_GRDM_1SDH_20141217T154520_20141217T154620_003761_0047C4_5990.zip'
p1
aS'S1A_EW_GRDM_1SDH_20141219T152851_20141219T152951_003790_004868_747C.zip'
p2
a(cnumpy.core.multiarray
_reconstruct
p3
(cnumpy
ndarray
p4
(I0
tp5
S'b'
p6
tp7
Rp8
(I1
(I7845
tp9
cnumpy
dtype
p10
(S'f8'
p11
I0
I1
tp12
Rp13
(I3
S'<'
p14
NNNI-1
I-1
I0
tp15
bI00
S'\xc7\x9a\x8d`\xe7\x19&@\x93\xcb\x10\x13\\\x0f0@ot\xfaf\x8f\xcb0@\x18I\xfb\xeaY\xad2@\xacT\x15\xa8\xf9\xca+@\xfc\xb0n;&\xbe)@\xafQ\x852Tc-@c\xdf\x97\xfe-W(@\xdbG\xcf\x10\xee\xfe\'@\xa9Pp\xbc.S\'@D\x12\xb1\x08\xae\x8b&@\x13\xeeY\xfa\xcb\x051@\x82\x05=\xfd\x0b\x9d-@\x1aBY\xd1\xd8\x93-@\xd1QOoAU+@mp\x1c\xe5\xec|)@\x19m\xdfg\x96\xc6-@\'/he\x953/@\xb7\xc0W0\xda\x041@\xa0C\x95U\xf2\x7f3@\x02\x88[\x8f\x1b\x12)@\x82\xa3}Nf\xd3)@\x0e)\xd1\x07\x04\xcf(@\xb2\xf9\x17X\xdd6(@7\x9a\xef\x7f1\x131@\xfcE9\xc5\x08\x82)@\xeePx.o\xc9-@\'\xc5\xbf6\xae7(@A\xf2\xf5\xa8\x8e\xba&@h\xcd\x8ek)\xc6.@0\x9a\x96\x93\xe8\xa8)@\xf6v\xda/\xd9\t0@\x08(\xb2\xc1\xbd\xd30@F\x1c\xadO\xa4\xb9)@\xc1\x97\xf3\xcf\x10\x1b/@Z\xa0\xe6q\xd3\n/@6O\x8fG%\xa1.@\x88r\xf54 \xa0)@\xad\x01\x04\x95\x86\xe8-@\x9d\xf5\x0fK\xbe\xb6*@N\x95>\x82\xcfD0@\x9fF\x1e\xde\xaa\x0c-@\xf5\xee\x0b=\x9a\xc7.@\x0e\x9d\x80\xcd\x89\xb9(@\xad@f\xc2\x01\x9d,@(S\x92\x85\x1a\xb74@\x9f\xe7\xe4\xd8\xb8)*@\xe1Y\xcd@\xd6\xfb&@\x01\nw[/\x05*@=\x00\x89e\x1561@I\xca\xe3\x998\x9b*@P3\xd3\xc26\xac1@g7\x9d\xf6n\xbe)@/\x94\x9b\xba\x10\xb41@\xe6\xa9L\xed\xd6\x8d*@3!\xa2q\x98\xe0.@zv\xfcI!\xee%@v\x89\xc8\xc1\xe5\xcf*@\x12\xcf\xea\x14\xf2\xc3,@\rT\x9d\xfe\xfc\xac&@\xb2w\xbbW{\xeb0@9\x05Yi\xf4\xcb(@k\x06\x88\x8a\xf0\xbc(@\xc1\xe1_\x9d\xe1%(@l-\x9f\x8a\xe8\x19,@\x81\xae\xcbN\xd0\x05(@\xe0\xf3.\x0c\x87\xea0@/\xd51\xfc7\x011@\xd8aP\xbb.\x8e-@\xcacH\xe6+\xe5)@\xc8X\xb7k\xee\xf7/@\x9f\xc9\xf5\xd6\t\xe4-@\xbb!Y=\xf8\x04/@\x1e~\xdbb\xbe\xfa-@O\x8fd\xd7\x10a-@\x01\x98kL\x10\xba&@X\x1cH\xe8\x98?\'@0\x97\x11\x00\x1e\xa0-@H\x1d\xec\xc45{,@\xc5\xfd[\xf0\xdfV)@\x9b2\xfe\xcd\xf5\xf9/@\xb6\x02b\xfb\x11\x88,@pd\x04\xd6x~(@)\xe9\xec`4\xef0@h\x8a\xfa\xd2?\x81(@\x1d\'\xc8y?\xba1@\xd9^m\xc8\x06\xd8*@\xe4CNkH}0@\xa1-\x9c\xe9\x02;(@83+\xff\xd1\xb71@[\xb8\xf4\xba\xad\xe8(@\x04yA\x7f\xbc\xd1*@\xeau%\xc4\x99Q4@\xe5\xe2\x04B_\xc00@ \xb1\x05I\xbd&\'@\x87\xcd\xe0\xe2#\xaa\x10@\xe7q,\x19K\x1e-@\x1e\x9d\xb7\xe7\x9f\x16-@\xa8Y\xc4\xcdN@+@\xaa:^n\x8fu(@\x0e*~\x80\xc5\x90-@\xf4\xf5b\xbb\x07\x992@\x92$\xe8\x91\xc2E.@\xd5\xf6\x16uzS.@\x19\xd0\xfaL_\x04)@\x00\xd3\x10\xdc;*1@1\xf6\xaa\xe4\x1a\xcf0@^.\xf8f\xc1#2@"\xbf\xd4\xa3\xc3W.@\xf0<\xb6Q\xac\xc8+@P=\x82L\x89\xbb&@\xbcA\xb6\xbc.\xb22@@\xb4E\xa7\x99\x87-@\xc4\tG\x06\t8(@\xbd\x1cAp$#/@\x01"\xa5D\xb9\x0e.@\x1eq\x16\xb9\xf8\xdf(@o\x81"#\xb1\x121@#W0\x00G\xe0-@\xa4\x94<;\x82_2@C\x7f\xdc\xfa\x99P(@#\xc6\xef\x8b\xab\xee)@\x93*]\x1f\x1a\xee+@%c\'\xc3\xc6n(@\x01\xde\xe3\xc6e^-@\xc5\x94[(\xf1b,@\x8b~\xbd\x08A\xaf%@\xa4\xf4\xe9\xb33M.@+\x8dR\tfO&@\x80\xd8\xd8r\x9b\x1e-@7_(\xb6\xbf,-@|\x86\x8bW\xf7\x17-@ \x0b\xa6(z\xd9-@\x19k\xec\xf5P\xfd/@\x9e\x13dW\xc9!)@\xc1a\x9d]\xe3\xe8,@\xac%\xc0t\x84\x174@-\x9e\x8e\xc6-\xa7-@\xe7$\x05\xfa\xeeW)@\xed\xba\xa6\x99\x92\xd0(@\xa3eg\xb0t\x080@Z\xf7\xc0n\xe41+@y>w\xbbmK-@\xc0\xden\x1c\xdf\x90,@\xba%\x81d*y0@0\xf4%\x0c+\x141@;m\xa2%\x96\xb4*@x{\x1e&x\xa6\'@~!d\xd3.\x1d+@%;\xd9\x81\x91\xe5,@7\x87${\xda\x88-@\xd2\x95l\x12J\x8b+@A.\x84\xaeY\xb3+@\xd2\xeeT\xb0\x8c\xff)@\xbf)\xb4\xe2Q\xd4,@\xf6\x91\xec\xe71h0@\xf1\xbe\xda\x1eu\x87-@&\xbb\xf1\xcd\x8d\xd9\'@\xc3\xe8\x7f\xef\x9c\xb6(@\\\xce\xce\x134"+@f\x86V\xa1\xe1b1@\x82i\x1b\x9c\x01\x0b+@\xb3;\'\x8a\x9d\x81\'@\x0b&\xbbg\x92S&@:i.\x95"\xc7,@\x80g\x8761\'2@p\xd2A\xa5%~)@\x16T\xac\xd3\x17\x93,@\xe8nP\xa5=H,@\xc0\xce\xd9E\xd0\x1c+@*9\xc1m\xab\xf4\'@\\\x1d8\xf1\x1d4+@\xe0\xa1\x8b\x7f\xacf.@\xc1L\xf5\x03.\xcc-@\xcd\x08\xe9\xce\x9d\xb0+@\x80hL\t\xd4\x0c0@8\xeb\x89\xc1\xe1\xd00@\x18\x9cd\xa4\x97\x07.@?S\x7f\xa3\x07\x1e)@\x11*0\xb5Ap0@N\xe0\xed\x03\x18\x10/@UBm\x07bd.@\x9f\xa5\xf7*\xf5\x0b+@\x03\xa1\xcd3X\x1e1@j\xc4~k\xed\xca,@\xdf\xb7\xb6\xf5\xd3\x90,@k\xffZ\xa8\xcd\x88,@\x11U;\x0b\x000-@O\x06Y\xde\x13\xa0.@A<N\x03\xf6E)@\x16b3\xae3\x064@\xeb\x10\x86\xc9\x7fX(@\x84\xc1\xf5V\x1a\xbe&@\x01g\xde\t\xb8\x05(@\xdb%\xae\n\x02\x8c2@\x10\x9d\xba5,O-@y\xa5\xc2\x1f\xcb%-@\x19\xe4O\x8d\x13\x07,@6\xaf\xd9MMQ,@\x0f\x8a\xfe\xdd\\_(@\x17dRAvg,@\x9b\xcc\xa1\x92C\x01+@$%b\xf2!\x14*@\xd1\xb5c\x83\x90h.@\xce\x94:\x8b\x9c\xa4)@\x11J\xfe\xc5\x1b\xf5\'@\xa1V\x1e0\xa4\xd0\'@\xed\x11\x85\xd1Cl\'@1\xb6M\x9c\x13\xf0%@\xbf\xba\xe0\xb91\xac\'@+/vl\x92\xea%@X\xcf\xcb#W\xb41@oe\x00Y\xf7\x1f+@\xcaT\xeb\xd1A\t1@\xe6\x17\x99J\xd0r0@\x02rS\xac\x95\x7f+@\xb9?\x8a|\xf9\xec%@\xa3Q\xfds\xdey)@\xca\x01WcB\x00.@\xaeE6\xf0\x87\xd62@A\xd9\xcc\xf8\xd9\xb7,@\xd3A\xd4\xc8\xcc\xae4@\xfc:\xea\xb0O\xc9*@ \xa5\xa5\xba\x15T+@\xeb\x95-\xd5\xf6i4@kS\x80?tP\r@\x1f\xe6\xb9\x083h.@Ky^2x\xaf,@\x83\x10\x9e\xdb\xf4,(@\xe2\x92\xf1\xa1q\xd6*@oH\x12\x889\x9e(@\xb8\x85Y\xe6\xec\xf0.@w\xfa\xb6\xd1\xa0\xaa-@\x18\x9ap\x9dP\x15+@\xb4]\xecz<\x93-@\xc3\xcev\x93\x19\xe9/@\xd3\xe4\x96\xf1/\x062@\xad\x93,]\xa9\x982@\xb4r\x8et\x10\xd30@\x04V _\xb5\xb6,@\x84\xe1\x06[\x11\xde&@\xf3\xe8i\x0e\xce\x9a+@\xe8X\xbc)\x8eD-@\x18\x94K\x83\'\xf20@k*\x9d\xff=\xd2\'@\xff\xca\xcc\x15\xb3r)@\xd7>5!/\xef.@\xd9\xfc\x17\xad|3+@\x1dZ\x9eF\x19y0@\x00\xed5\xf6\xb7\xf30@\xd7\x8c\x99v\x93\x08*@k\xfa\x8b\x9e\xaf\x880@\xcc\xe2,fjw0@\x9e4w>\x1a\x0b-@PyF\x98\xc3\x04-@!\xcf\xca\x7fNS-@l\x01\x02o\x9c\xf10@\x0c7\xed\xb1;?-@*\xa5\x9c\xb9\xa9N-@U\xe1\xfc{\xb1n,@\xdc\xf9_g\x10\xd8\'@\x92(\xb1s\x80\xf1%@\x9e\x0e\xa3\x1bgl*@\xe9\xc3\r\x8d\x13\xa9-@a\xb6\xeb\xcb\xb0\x17*@2\xb4q\xfd\xb9h3@L\x18,\xd4\x7f\xc7-@A\xb3hw\x01\x05+@\xdd\x840\xdb\xd0")@<\xf6\x05o\x97\x0b*@\x05\xa0ZpX\xf8(@\xc6\xb7\x02\xe37\xa1-@m\x1eA\x98/\x9e)@\x87\xa9\xe4\xc3\xe7\\&@g\x9f(\xe6oi-@\xa26%\xc5\x8ep-@I\x05\xda\xf2\x1e\xe4&@$\xc5\xffo|\xe0&@\xa2)\x89\xd0A<,@)\xe37\x1c{\xf9,@9\xd6\xce8k\xea+@Y\x12\xa2\xdd\xef\xc3,@ge5V \xdc0@\xa7\t\x02\x12uw-@1\xd1\xcb\xacB\xd7+@\x85\xc1\x12\xbd7_-@/&\xfd\xa4\xf2\x8f(@\xbb5\xd90\x93\xe3/@\xc6\t\xf7\xa2md0@r\xe4\xd2b\xd5"+@\xe5~\xb38\x15\xc72@\xdf\x1c9\xdf\xca\xbb-@\x19\x0e\xe8\x18\xc3\xa7\'@\xc3\xe4\xb0A\x11\x141@\x8fi\xa3[\xc1\xac&@\xa2sZe$\xe2+@\xe7G\xd10#f)@\xa2\xf2\x9d\xc6Az,@\x93mCS4\xb1-@T\xdd&\x0b\xf6\x7f0@\xaaR)T\x0e\xc30@A/\x98\x9a\'\xf1*@\x99\x1f3\xc1h\xe5+@\xd0\xcfY\x1dLh\'@\xe8T>;\x7fG-@\x01\xb1\xf7\xd1\x86n.@\xa8u(\x1cVr0@^\xf5\xe7k\x0c\xd1(@\xc3\xdaI\xde\xc0\x1d.@\x15H\xf9\x97\x10\xc1,@\x0b\x0f>\xcfx\x95,@\xfc\x03\xe5sC--@\x98\xb2%D\xc9t(@\xe2{\xb7\xaf\xd4\xa3.@Da\xdb\x85\x8d\x00,@\x12\x9c\x13~\xe6\xbd0@%$\xa8\x05\x9ax0@\xaa\xab\x02\xc5\xe7f)@so\x99\xa3\xa0|(@\x10\x0f\xdc\xc2\xca\xc9,@\xc39\x95\x8d\xdfE)@~\xbad~@\x80-@I\x06\xa5\xf4\xfb\x05*@y\x018w\x8f\xc5&@G\xe2\xb8&:\xb63@g\x953\xf6]~4@\x92\x1d\x86\x8a\x13\xe50@-\xeaU\xe9n\xb9-@\xa2\xb4j\xb32\xe6/@V\x9a\xb4\xe9\xb7\x1c/@\xcd\xef+G\x03b%@\x8d\xf1\xf3\xa5\xa2m\'@\xd6\xc6`U\x13\xd4)@\x0f\xdd\x18)!\xff)@;\x8d\xd4\xd4\xb4\xda(@\xcf z/\xf3\xa30@\xbb\x1d^o\xe6\xbf-@\xff\'\xcfs? /@\x04\xee1\x1e-\x1a-@\x8a\xc7UE\xf3\x02,@\xc0;@$\xf1\t1@\xa7J;\x85\x00\xc0,@\x17\xb1_\x1e\x968-@\xb2\xb6\x0c\xbd\x8f\x15,@\xb6\xddop\x0e\xba0@G\x9b\xc8\x90\xb5l*@\xa0\xa1\xd9\x97\x16\x86*@\x94\xff@b\xf6!-@8:l\x87\xb1\x990@\xa2\xb9>O\x8ez\'@B3\xc2\xe5mo\'@1F\xc7/\xb8@&@\xa2wK\x05\x9d\xa82@m\x19\xb1\xba\xf8\xef%@\x0fQ\x12\x15\'].@K\x16j\xc3ME.@\xf1\xca\xa1\xb4Q\xe4%@;Q\xcepM\xde*@\x95J2\xeb\x06\xe6/@\xb8\x1f\xd0\xe3$\n*@\x7f\xf9p\xa1F\x0f/@\xbdh\xbb\xcb\xb6\xf50@:bY\xc0\xf2d.@\x08c\x1e\xe7\x9c\xe8*@@\xe44v\xa9\xeb+@\xef\x1f\x13W\xdb\xc3-@\r\xe2:\x84\xd1\x83*@\xadW5!\xb1k.@\x9dG\x954\xa1E\'@e\xce\xae1\x16X*@\xf6\xea\x1b\'\xfb./@\x90\xeeG\xd5\xcb\xe70@\xbf\x7f\xcb\xa3{\x971@\x89!j\x9e\x1a\x080@\x12r\xf6\x9dk\xef&@\nu~\xe9g\xe7%@]\xc3\xe8r\r](@\x82\xd7yB\x1d_.@\x02\x1a\x96\x16\xc1\xfa/@W\xc6>\xf0-\x960@\xd7\x9fD\xae\xcbm0@~\xa9\xe9\xb8\xa8\xe6,@#X\x047f\xec,@E>#\xf1\x1cN-@\xb9\xdb\xa3\x9aC\t0@:\xe1\xcc\x05#\xf0)@\xfb\x8fA\xb0O()@\xae\xb4T\xb8K\xd4+@x\xf8\xc8\x1cy\xfc/@S\xa5\xa7\x81\x86\t0@,\x81\xa1\xe6x\xee0@\xb7Tbv\xf6q\'@\x080S75\x80-@,\xe4x\x99\x18,-@#\xbb\x8ch\xd9\xa6.@\x08\x99\xb6\xc6K82@*\xf5\xc3\xa0\xac\xa8/@\x96f\x830\x11D(@(\x83yL\xf79\'@\xd6v\xcduT\x99-@\xef\n\xa7\xd06\xbd,@\x1cl\\\xed\x88v,@\xb1\x83\xf6\xb7\t\x08)@\xbe\x80]\xfe\xd6\xbb,@a\x07\xb8J\x19\xe4,@}\x9a\x15?4n,@\xb7\xa7j\xb4\xbd\xe5/@{1\xc4\x13\x93\xe90@L\xa4J,\x17\xf80@\xbb\xb6\x9f\xdf{F*@\x8eW\xbf,9\x051@\x9aN\xa0R\xa7\xf7+@\x91\xa2\x1c\x04|A&@\xd7\xec\xe4\x12\x01}*@\xaa\xe1\x8e\x81\xa5\x7f\'@\xca?\xb71iV)@\xaab\xdb\xbe\x8d\xf6)@\x80\x0b\x84\xecX\x8a0@<\xae8\xda\x8c\x80\'@\x13"\x9d\x8fPW&@\xf8\xfb#e\xc2J)@\xfd\x1c-\xad;N)@\x1b/\x98\xffx\xdd0@\x9d\xf9\xc4\xba\x80\x85(@D\xaa\xa6b%\xb3&@\xf7u\xb7@\xad\x91,@\x93\xe1\xa4tv\xed0@\x86\x00\xd7\x95\xa4\xe5&@\x91\xf7\x94\xbfz\xd1)@#\x86g\xb7\x81\x151@\x9fP\xdc\x12I\xc6+@\x1be\xe8\xcc\xbe\xdd,@u\xe5\x8c\x96{\xba-@\xca\x8f\xcc\x94`{0@\x00\xb5\x11\x8e\xcc\x051@F\x131|\xa8q*@nL*\x92\xee\x16.@\x99\xec\x8c\x9d7\x07\'@\xb0\x0b\xdc\xcc\xac\x01\'@\xc26b\x1d\xc1\x870@Sd\xf1Ob\x90-@\xd5\x15\x91\x0f\xbd\x8c-@8,Nd\x1d\x96/@t<\x91hN\xff-@\x05<n\x9e\xe4\x98,@\xec\xc6#\xd5\xc6}&@\xd6\xec\xf8V\xc6,0@\xb1\xab\xb0@.Z%@\x8f\xbet4\xa1\xbc0@[:\xcf?\xad\xa6&@\xeck\xbdNd\x9b,@+\xb1~\x92I\xc0.@l\xb1U\xccL\xe90@\xde\xc1Dc\x8a\xe3(@}<(\xf3\x0c\xfe,@\x9d\xa2\xc3\xf5\\\xf8)@\xee\x15\xa1\xae*\x10-@\x855`{\xca\xa2-@\xe2X\xf5\xf0\x85\xd1+@OT[Wio%@\xdeZ\xe4-\x8c\xc8)@\xf0\xe6\x80\x80\xb9\xe4)@\xf1X)\xfa\xfc\xc21@ \x92e\xfc\x1eh(@\x10\xc3\x0c\xaax\xc61@`\xed\x02\x1aNd-@s\xcdi!.:.@\xac*C!\x0f\xc5,@\xfc\xa2_\xc9\xcb\xca,@#\xe5\x9f\xfb\xa6\xcd1@8\xed\x05\x97<D,@\xc5\xc3\xb2fv\xb9&@D\x11I%\xd5\xa8(@\x91,\xb9\x98E5+@X\xda\xce4\x95\x0b*@\x81=\xa2\xcf\x85S-@\x00\xf0P"\xca\x950@\x7f\xc2\xa3\xe1\xb4#+@T\xfc\xd1\x85\x06\xb7/@&\xb3zM\\\x86&@\xc5Qh\x0c\xeb\xf50@c0.\x95M\x1e/@=OVy8\xcb0@+\xb1\xcf\xa7\'\xfa%@\xde\x1a$\x8a\x1bO+@\xe3\x01d0b\xcc1@\x9fH|l\xde\xb5-@\x11\x93"\xe6\xbe-%@\xc7\x87U\x98\x89\x87)@\x00\r\xb8I\x99\xa41@\x8e\xd1K\x04$y1@8\x17\xd4\x81\x82&+@\x15\xaez\x19\\2-@\x17\x80\x03\x0c9\x1b.@{\xf7\x96\xa3\xd9/-@\xdd]\xf7\x93x\xc5,@\x1b\xc5\x89\xf0\xa22-@\xe9l\xe7UH\xe5\'@\xdb#\xa1\x08\xafE,@\xe8\xd9G\xd0\xf0p\'@\xb8\xbd\x05\x9c\xa2\xb4-@-,n|\xb6\xc82@>\x99\x0b{\xad\xf20@\xfb\x9d\xa78\x94J,@\xd6\x16\xc3Y\x81\xc3+@\x80\x89\xbbL\xde\xe3\'@\xa4\x90r=\xf3\x87&@K\xd7k)\x16\xfe1@\xad,\x9b\xb2}\xaf-@9\xb2s\xe4\xf7\xc12@\x04gI\xado\xc40@!\xad\\\x7f\xaf\xdf(@T\xefei\x1f\xc52@c118o\x1e-@\xf4pH\x89v\xcf(@\xda\xca\t\x92=\x05/@C$\xae-7\x93.@\x0e(]\x02\x9eO1@<\x8f`\x1e\xea\x850@\xc4\xc9\xab\xda\x99a0@\x1e G\xeat$0@\xc0\xe5\xd1)#\x141@\x91\xc4\xb9\xca}\xf40@\x8b\xcc\xa0\xdfd\x18(@\xa7HIi\x01\xbe3@O\x03\xa2Sa\x13-@\x99o\x06\xff\xa2\xfc,@\xfa\xa4F\x08\x0b|\'@\xff>X\x08\x97y-@\xa3\x82\xd7\xcf\x07\xf3%@\x89\xa0Z8DB)@\x9aw\xb1\xd4mF.@\xd85P\xdf\xc0\x83.@\xfd7\x02\x83\xb8S/@pv7U\x06\xd1%@\x90&\xa6`\x91\xbe0@\xa2\x8b]\xa3\\_2@]`m\x1e\xa1\xbb1@\xf4\x12\xad\xdb8\xcc\'@\xec\xed@\xefe\x0f(@:~\x88,\x9b\x181@\xccF\x03\x9e?!.@\xcb\xaf\xd8\x94J\xbd(@\x03\x18\xd7\xd4\xf3\xf7\'@:\x82\x8fY\xb0.,@\x11\xe6\xa8X\xb4\xcd&@\xdbT^\xfd\x1e\xb92@]\xcd^xj\xce&@\xa0\xeb\x97\xe5\x91\x1c%@\t2c\xb3\xa1\xf2,@!:\xa5#\x9f\xa4-@\xe0G\xbe\xb1\x13\xa6(@\xfd*\x8b\x88\x1f\xe70@+\xf8\x98q\x88q)@\x957\xe5\xea\x19()@|\xfd]r\xe9\xf5-@\xdeD\xce\x8ee\xba+@\xa4\x0btKS\xfa)@;e\x8d\x11\xe7\xf2\'@\x04M\xe9\xdes]0@Z@\xff\xbdf\xd5-@\x0bV[%s\x18.@\x88\xc4\xde\xa8\x9e\xd8&@\xad*\xfb\xb7\x1e\x98-@\x13M\xfbu,x/@\xf8\x91\xcb\xb9|\xc1(@\xb5\xe9\xa3|PJ\'@\xe0Ue\xb5\x9dF\'@\x8e\x90=\xeb\xed\x9d&@L\x9c\xa2\xc6\xe5\x9b*@8:\xd1\xfft\x94.@\xe0\x81\xee\xd1\xc8\xe8,@~%P\xa5O5(@h\xd3F?\x84J/@\\\xc0\x96\x9c\xf3\xd70@\xd2(\xbe\xfc;\xd32@\x1d\xf7\x96<\xe7\x16.@\xbd\xb9a\x92!\xcc(@\xe1\xfb\x1a\xb6z\x1b.@\xbdUu\xc0(9+@\x80\xaae\xe0A\xf3%@a\xc0+\xf3O7(@\\\xf3\x06\x0c\xc8\xe9\'@\x08\xb0\xef\xfaq\xb81@\xc7\xba\x8d)\xf2\xcb(@\xd2\x931"$o,@S\x90\xcd\x8ew\xc3&@\xdb\x1b\xe2\x04\xb6Q+@\x89\xb6.\x9d\x96`(@\xc4\x95\xa18\x8c\xf00@\xf0\xd4\xd2-I\xae/@\xd8m\x82>Ss+@Re\x1b\xbbD\xae,@\xb4\x86\xb1Jk\xd8\'@j\x9a\x93\xaf\x04/1@\xe2\xf7\x8c\x89\xc7\xa1-@0:\x8d\xfe8<-@]\xb7x\xcc9\x16*@\xb4\xa5\xe1\xf8U`-@\xbd\xcd\x9b\x93\xdec-@E^\x84\xd9\xb7\x14.@\xc8\x91\xbd\xf2D\'1@\xc6\xcb8\x1d\xd1\xa70@\xc6\xaa\xdbe2p2@\xfc\xecb"A\xe70@\r\xed\x0b\x16\xe6\xb8(@\xee\x80y\xc4\xf5a)@\xe8\x0f\xdd\x1a\x10\xac(@\xff\x19\x99f]3(@i\x8f\xed\xf7\xf2a(@\x1d\x88\x93\x84\xc7m*@|\x11\x85\xe6\x1d\x1f.@\xd5"\xc9\xdb\x87\x9e(@\x10L5\x94\xabY0@o\xa7\x17\xd4\xf3\xcb0@fG\x85\x98\x88l.@\xf0\x1aHE\x0e 0@;\x9av*)i1@%\xe4\xf8g+\xba&@\xad\xd4\x19\xc1\xabS.@\x1d\x89\xee\x02\x95\xdd0@\x93Y\xe9\x97G\xb1\'@^"s\xe3\x08z\'@\xed\xb6L\x19*\xe9,@M\x18J`\x9dM2@%O\xf3 @\xfb,@\xb3\xa8\r\xf3\x01,,@\xa1\xda\x93\x117\xdd/@\xa0qL\xf6F8.@\xae\xef\xfdU\x17s&@\xcd\xbe\xda\x89\xf2\x85(@\x83\xfe\x95x\xca\x98)@U\xcaMc\t\x19\xf0?\x85l~\x9a6r,@\xc9P\xf5"\xe4\xe6-@\xe3?\x95\xbaK\xfa)@\xe1\xad.|\xdd\xdc&@\xd3=t\x93\xbe\xb04@\xa3\x91\x9cCyX&@r\xff\x16q\x87\xb9\'@\xb3X\xb1\xd5\x1a\x98-@\xf5<\x12\x90\xbcu&@\x04&>\t\xd9\xd3+@\xa8\xdf1\xc9{m%@\xfc\r\x9d\xadeL*@%\x07sX\xa2\x1c.@J\xe1\xcdw\xd2\x192@\x9d\x10\x07.\x97|,@c\x00\xb6\xabW)-@\xf4`\xc9\xa33\xd80@\xbf\xcf\x89\xa2TG)@;\x12\x8b\xf2\xd9"2@\xc2R\x98\x181k,@\x11>\xdfLj\xdb-@\xe1-m\xaa^\xd5&@&v\xf2G\xd5r0@-r\xae\x89\xc1<2@\x8eQ\x90\x92i\x95\'@\xb1;\x0e\xf1T\x041@_,\x06\x06\x89\x011@\xee\x98\'\x93\xaf\xc1-@\xf9+\x18\xd4\x00\x94(@\xa3\xb3L\x96\x9c(*@]\xde\xea\x9d\x86\xbc.@\xbe\xb3O\xc2\xd4\xd7,@\x1a\xd5b\xc4\x8d\n)@e\xa8\xb2\xb3\xd9\x00*@y\xb4\x94\x87\xcb\xcb3@\xd4Er\xb8\x03\xf4/@\xf6 \x83\xc3\x98\xf1-@\xa9a\xe6r\xf9\xdd,@\xf2tZ\xa2\xab\x80,@\xc9\xb5\x97\x15\xca\x06*@\xea\x08\x05\x07\xc6\xa6)@P\xef\xd8\xc6\x90\xdf%@\xc7\x02\xdf\xb9\x04\xae\'@n/"\x12\xd0/.@FK\xa4(:1*@V9\x81\xf9\xa8t(@\xc7\x1033\x83\xfb)@k\x88\xa1)$\x05)@\x9cFqc_\xe1%@\xc4qJk\x0c\xcf2@E\xd1"\xb2\xe9\xb5+@\xf9\xb45\xb6\x8a20@Wz_\xf1\x16\xbe\'@\xc800Y|\xa54@\xe5\x92\x88\xf7p\x1b.@\xedk\xae\xe7\x98\xaf,@\xe9\x85nF=b,@\xdc\x95\t\xb2J\xd4,@\x15m\x87\x95\x8c\\(@\xb8\xaf\xb8\x13\xc5\xba/@\\\xbf\n\x90cm.@\x03N\xefxg9(@\xb0\x1b-htI)@\x97L\xe4\xb3\x11\xcb-@d\xb9A\xc0\x17b,@\x89\xd8\xf2A\x84\xaf2@\xf7`\xf2u0\x89-@\xafB\xae\x8b\x81G,@\xaex>L\xbd\x0f1@t\x06\xc8S=\x9d2@\xda6Md\xe8\x9f1@\xea\x95\x1d\t\x0c\x9a(@\x07\xb84\xafi\x130@E\xd6\x00\xeb\xf8\xb11@\x9b\xaf\xe9<\xadY0@U\xda\xd0\xf2\xe4")@D6\xff\x0f\x87*+@c[F\xd5\x19\xd7-@\xe8G;\xd2\x16\x1e*@]\xaa\x00\x13\xc5\xfa(@\\o\xfa\xb5\xed\x192@V\x9e\x0e\xfa\x83H-@\x8f,D\xe3e\x1c)@j\xfb\xea\x1e":0@\xa8?\xf8\x07He*@&\xcej\xa1\xa0\t,@\xdc\xddl\xebv\xc4\'@\xc9\x1a\x874\\\xb6-@L0\xef`\x1b++@\x8a-\xf4JB#1@\xdf7\xe3\x1a%\x0c.@\x95I\x01\xeb\xeb\xcd(@gU\x9a\xffgj(@\xd6\xf86:\xc2\xf7&@\xe3\xa0\x96\x82\xac\x0e&@\xc3\x01\x94\xae\x845.@\xe0\xc0\x9c\xd7\xc4\xf7\'@\xed\xa2rXp\xcd(@&\xe1\x84\xdf\x18D(@\xf6g\x84\x95r;-@4\x1f\x14\xfa\x8c<*@\x1f\n(*\x9b\xba1@\x0c]\x8e\xa1\x07\xd3-@\x9f\xfb\xaa\x8d\xa5\xfa&@\xf8-T\xba\xdff.@\xe9\xbd\xbd3\x9e\x0f.@u+g\xd1\x82\xeb0@\xdf\x9e\x8c\xdc\xb3\xaa(@\xd0n\x133\xa8L-@@z\x8d\xfdt\xde0@\xf2J\x11\xb6\xf1\xa40@\xfc3l\xc1\xcd\\.@)\xcc\xf9\x15\xe4\x8f2@\x06\x7f\x0e\x84\x90\x0e)@[HE\x8aRe.@q\xa1\xe0\xb2\xcd\xc3,@\xb4\x95c\x14\xd2N*@V\x08I\xa3Hf,@\xdf\x8aZS\xf7\xcc,@\xd0\x00\xffEn\xf7(@\x01\xa9\x0b\x1d\xf5\x7f(@eW\xd2\x08\x93\xa30@\xfe!\xa1\xac\xc8\xf00@\x14\x9c\x16 \x0cB)@\xd5F,J\x0c\xa4%@\x95\x90C\x98W\x98,@W\x94PU\xf2.+@\x98s\nD\x8f\xa31@\xf0}\xab\xd6\xcdw*@-@\xbc\xcco\x18*@\x99\x1bj\x05\x8e\xec-@\xab(e\x99AI+@\xbc\xe5\x8e\xc1L\xe8+@\xedj\xe9\xf1\xaa\x990@\x12qf@.\x890@\xf8t\xc5\x8b\xc5k,@$h.C\xe3\x9c%@\xf8\xb0\xb1\x1c\x0f\xae*@\x13\xf6i\x07\xdfN.@4}\xe8\x06lA,@\xd0r\x18\xdf\xc6e2@,Q\xd77}0*@\x03\xf3\xd2\x88\xde\x83-@X\xfel\xb4n\xc6/@n\x86C\x89\xf5\x17/@M\x8f\xea\xac\xb7\xca(@$\x8a\xa9\'\xde\xc93@\x9c\x1d\xc1\xb7{\xa2,@\xbc\xb7\xf9\xd5\xddH.@\xc4"\xd77U\xce/@\x87\xf7\xc6c\xdd\xd70@\x92\x00y\x1d\xd8@+@\x97\x0f\x02.\xdd~/@tLE\x03]\xd0(@\xc3\xb3\xfd\xcfrG.@\x97\x01J\xc8\x1f\xf7)@\x95""&8\xf6.@\xd3\x11vh\x1f\xc8,@PRMt:j%@\x16}\x16_\xf3x/@>\xbai(\x99\xe6(@~M.\x0e\xa3\x93\'@B\x82\x91\xfce.-@\x1fX\xdf\x9fII-@\x8ag\xe84\xfd\xa1,@\xfa\xe1d&t\x01)@\xfar\xd4\xc7\xe8\x130@"\xd2\x8c\xd8%\x071@\xa7*\xcc\xed\x835.@\x85\xa5\xe9U!\xc1)@Sc\x11\xe5\xee\x1c,@\xbe\\\xc3\xc5\x85\xe00@\x03g\xa0\xd7\xb7\x00-@\xf0\xc8\xfa\x8b\xa0\xde0@6\xaa\'\xa1\xaa\xe6,@3\x1d\x02\x91\xc6\xb6-@\xde(\x1d\xcd\xf6\xc4-@@5\x96\x89\x1c\xd0/@\xfbM\x18\xcf\x99Z*@t\xd3\xc5\x83\xa3\xa0-@\xeb\xd7\xc8?\xd4\xe6+@\xaf\x8e\x11\xad2\xe1+@7\xdfoQ\xa4\x19(@\xb2KiD-B+@J\xe5\xc4\x16!\xe0-@\xfc\xe5\xcc\xd8\x02\xcc,@#\xdb\x1a\xb9\xf862@\'\xa5\xb5\x9d4v*@\x89)XxO;,@\x17r\x96\x9c<w4@\x89|\'8\xc72(@Um+\xe5y\x87*@h\x8c\x95Qd\x8a1@\xc6>\x1d\x08P.*@\xd6`M{\xa4])@_\xb8c\xdc\xb7\xb12@\xbbz%\xb4Rq,@\xc2(\xb2\xcbd\x0b1@^\x87\xbe=\xd9\xc6.@\x07\x8eEE\x8c\x11&@\xa5\xbd\xc8b\'\xe3/@A\x0f\t\x10\x8c\xa51@Z\xf5l\xa1\x04X-@\xc9\x8bd\xa8\xd7\xed+@\xe8\xd9\x8f<g\x89.@J~ ;Q].@rf\xa8\xd7\xda\xe2-@\xaf\xd2d\x7fX\\(@\x15\xc2\xca#\x90&,@j\xa5\x80\x15\x83\xcf2@2>!\xe5\x85\x920@\x8a\xd8\x0f?\x8d6.@`\x9d\x91u}\xf4)@I8\xc1#\xd1\x99(@U8w\x84hc\'@\x95#\x0f\xad\xfe\xdd/@3\xde\xfe}6\xc7,@u\x99\xfa\xad\xca\xac,@\x17\x94p`\x9fm\'@\x84Wg\xfd\xf2\xb0,@\xe1\x8c\xe5\x11\x1a\x01)@MUA\xe2\x9f8.@\x1a\xef\x9a\xa1\xa0z-@\xdd\xb06\x02\x83\x02&@\x8b\x82j\xa2\x1e\xbc.@g\xd9\x8eC\xed\x10-@7R\xebB\x1b\xae0@-\x05\xc6\xbeU\x07)@}wz\xdf\x89\x7f)@\x98\x1aL\x99\x0c\x1d(@j\x1eH\xa6\x92\x19(@\x17\xbc\x17`\xb0k*@\x85\xfa\xe1&\xd7\xbc%@I\xe9\xf7$D\x17&@\xbd\xa9Z\nK\x07*@\xb8\xc0\x91\x0b\x13\x1f.@\x8b\xf4}\x84\xa9U\'@L\xad\xa3\x7f\xc4}*@\xdf<\xda7\xc4\x0c,@\x00\xef\x91\'\x80}*@x\x0f>\x04K\xa5\'@MA\xa4F\x04\xfa,@\\\xbf\xa1\xa7H\xf6,@wOSj3\xc7(@\x83U\xc3C\x04\xb3(@\nR\xab\x87\x86\xcf2@\xf1\x1fuj4\x1d3@\x02\x9d\xa0\xc6\x0f\xbe-@\xe3\xe0\x90[lf-@\x8e\x03\x9e\x7f\x99\xe7+@\xd70\x83\xa2\xed\xf7.@\xcag\xd6oH\xa40@3Q~\xea:\xa7,@\xf7wE\xf4\x0b\x01.@\xfb\xf1]3d\x19.@BJwk{`+@R\xd6L]iC*@\xda\xdb\x91`~\x0c*@\x1d%\x07`\xae\xa7.@\xc4sG\xc4\x9f\xb1,@\xaaQ\x14\xcb\xd9q(@\x97>3\xf3\xc9\x930@b\xf3\x94\x94\xbc\x920@\xd7\x81\x1e-\xd22-@I(+\';\xcc%@\xb7\x19\x00>u\xaf,@>RF\xa0v\xdc-@[[\x93\xdcNo\'@\x87\xd7\xbe\x11\x18\xce.@j\x10\xc9\xc9BF0@5\xc1i\xab\x17l0@5\xca\xd2\x97e^0@yN\x82\x03k\xaa.@\xa9\xc6\x0b~\xc8\x9a-@\xd1\xa4\xc2\xb6Y\xaa%@~\xef\x8d\x9e\xa3\x18)@?\xc6\r\xa0\x82\x00.@\xea)\xf77M\x04\x19@\xa1+\x10q3\xf9+@\x15}\x05\xf7G\x0e1@\xf9\x88u}\x11\x181@\xab\xd8\nw\x1d\xdf\'@\xbe\xb3\x01\xf0U\xa6.@\x7fK#\xabG\x89.@K\xb4\xdf\xc2>\xd52@\xde8s\xe4\x92\x94%@\x05\xe2\xe8\xe1\nM(@\xb2Y\xfc?7O-@\xa7Vw\xdf\x03!,@\xe9\xb6\xb3zk\x80-@s\x15\x90E\xe7\x1d&@\xa83\xad\xdd\x0b\xc9&@\x03\x8d\xeb^\xba\x93.@l\x86\x17g.30@\x82\x91\xca3\xf9\x9e-@X\x94\xd7C\x00\x0c+@!\x8c\x00\x86\x0cH+@$\x1b\x1b~M=0@\xe9j\xf4\xab"3-@\x99\xa4\xdb\x8a\x88\xf1\'@S\x84-\xa9\xb6\xb2.@\x07@\xbd\xa2p\xba-@\xc2\x9c\x85=\xd6\xb7.@$\x89%\xc7Y\x83-@\xd3y\x82\xa0\x81\x9d-@\xfaf\x17?\xac\x9f\'@\xd5\xd9DI@\x8a1@y2\xbe\xa0>\r(@\x84\xd6\xcdnJ&-@\xae\x17=0\x87\xc22@\xc8\x81\x10\xf0y\xd6,@\xa4\xd7\xe1\xf34\xae(@\xc0\xc0i\xe7\x00N(@\x8d\x00\x8b\x04\x0e\xc4-@\x98\xf1\x00\xaf\x1eN1@\x07}j\xaa6\xe9)@y\xde\x866\xdd\xee0@\x18D\xb7M4/-@K\x87\xc6\xf2\xee\xca/@o0\xb7\xf4!\x90-@\xedom\x86J\x891@\xd4\xc14Q9\x02/@i`2L\x181(@z\xba\xde\xa0\x1f]4@}0\xa2.\x9a\xcf\'@}\x8de=\xd1\x02/@\xca\xacZ\x12\x89\xbb,@\x91\x1a\x0b\x94\xa4//@@?\t\xf3\x9a\x05,@\xc6r\t\xb7\x0c\xa4,@\x1e\xfb\xfb_\xdcQ(@\xb6a\xe8IuV.@\'\xe2\xaeS\xd1\xc4&@#\xc0\xa3\x07"\xda)@\xbe\xfd#\x05\xd2\xf7+@\xfa\xa7\x80@[L.@\x8fb\xec\x8b\xdb\xf6+@u\xb1o^\xd9\xb3\'@\xe2\xe3A\x1f\xc6\xc1-@\xf6L\x7f\x86du/@l{\xc8\xa5\x16\xf9%@\x95L\x07\xf4j\xf5,@\x1c\xa4\xcd\xb8\x87\xf1.@}g\xce\xad\xe4"-@h\x16\xf6\xf1z\xe4&@\xfa]\x88\x89h\x05.@\xfc\xa8\r\x96\xde0(@\xfd\x06.\x87Kl0@oJ\xe5\xe0g\xed)@\xa0\x94V\'\xf6\x9d)@0\xaa`U"\x84)@\x97\xf4\xf9\x8fI\n*@\xf2-\xe5\x85\x88\x08.@\xdb<7\xd7K$0@\x86A\xb6\xe6\x8c\x8c0@V\x9e\x85\x911+1@\xf7\xe4\xa6W\xa1\x9d0@\xf3\xebXqN\xba\'@Dj\xfd\xfc\x8a/.@\x84N\xe9\x03\xfe\xb6(@\xf0\x17\xaf<<\xbf*@\x86\x15\xa6Ai7+@\x10C>:)\',@-\x8dn\xabj5,@\x0c\x9b\xa2/\xb6\xa41@\xc5\xfb\xc7P\x9701@\x894d\x97\xc6\x990@\xea\xad\x84\xe2\xab\xfa)@\x9a\xe1\xb4h8\x86.@\xedTo\x10\xc6[*@\x8c\xb9A\xaaq\xa4\'@\xe6\x90a\x9e+B\'@f\xc2\x92\xa7C\xe50@\x86%\x1bh\x82\x831@\x99@\xe6\xdd2\x91-@\xa1 \x0b)m\x14-@\x98\xb2\xf5\xd4\x04\x891@\x8f\x94\x9f\x8a\r"-@\xd7T\xf1\x1b*\x9a-@\xf7<a\x1c\x8bm(@\xfe{\xae\xe7c\x82-@\x90\xe6\xc6\x97\xf0\x04(@:O\xf4\x9c\'\x97(@+"2\x96+6&@\xfdD\x96\x15\xf4\xec+@%\x83)\x1d\xb8\xa2\'@\x9e\x83}\xb5\x8d\xc7&@\x87\r\xfc!\xb6X*@\xa62\x04\x8b))1@\xb9\x83\xda\xe1\xc9\xb1-@\xe0\xc4ai\x86O(@\x1f6\x98\x8c\xb2\xe4-@L\xdb\x13\xe7\xef\x80(@i\x1f_\x12Rm(@\x9e\xfbt\\vC\'@1=\xc2\xaa"\xa3\'@\xabs\x19\\\xf4\xb50@F\x97\xb5[\x01\xb0\'@,\x14\xaa\xd0\xf8"*@\xed\xa6\xcc\xaa\x91\x96.@\xe8\th\xd8\x07\x11-@\xb2\xef\xb6\xb1g\x9b1@ _k\x05\xcaW(@\xcf\xdbwh?\n0@\xdax\x12t\x07*1@:s\xfa\xaax\x920@\xc7\xc20A\xcf\t\'@\xfb\xee`\xe8\x96*+@S\xe3~#TW-@\xcc\xde\x82\xa2@++@\xc4\x17\xc2:C\xe5%@\x08\xealy\x1d\xf9(@E\\\xea\x83Ub(@\x08\xdc; \xd1b0@6\xe9\x8a))<(@3a9\x1a\x19t(@0\xcd2\\ip,@\xce9)0\xfe\xc00@\xf8\x91J\x93"\xb2\'@\x88\xf5\xa8\x07M\x01\'@\x88\x16\x1ca{\xbf-@\xd6O]S\xe8\xaa&@\xee\x7fw\xe1M\xba\'@s\xbd3\xfc\x96\x86.@(TCg\xda\xe9\'@\xef\xfa\x0cFU\xbd\'@\x86\xf6\xff\x9d7\x05+@\xbf!$\xf8\rH.@\xc0\xd7\xa9\xf6\x93\x1c,@\x04&_X\xa5\x08*@\xf1\xb0\xff\xc9\xcaa,@\x16\xdf"g \xce/@0\xc1}dMN.@y\x1c\xa0j\xfd\x88\'@T\x1czh\'H-@[\xdf\x9b\xd60\xb9+@j\x93\xc7g\xb9g,@\x81P\xbf\x02\x06\x9c(@C\xcfWgK\xae*@7\x11\xff}\xd3\xf7)@\xd0\xf1\t>\xfa\xd80@\xc0\x1a6\x16\xaf\xce\'@/\x8a\x08/Xe)@\xaf^-\x1b\xf1\xf0)@FZ\xdd\xcf\x9e\xba)@\xe1}\x83+\xe8\xcb%@\x06,=\xb8\xa4{+@\x89\xcc\xec\xd0\xff\x1c/@se\x97\x98\x9d3-@\xef\x1b \xd5\x03:0@\x8dQP\xd1N\xb8-@\x98]\xc4\x95\x93\x9d-@\xc4M\x163\xf5H.@\x01\x88(\xf7\x05\xee,@1\x1f\x81\x94\x1c])@\xc1\xde\xbd\xacip,@%\xd9\xf0\x1bq\x1a&@\xa6\n\x807\xd6\xa1.@\x0c\x1f\xc2$_j*@\xdaNg\x83\x00\xc3,@C\x00\x10\xfc\xf5a-@z\x1c\xa6\xe0\xb8\xa0.@\xe8\xbf\xb0\xe9t\xcd(@\x1b6\x0b\xc4\xb0\xbd(@By\xcb\xd0\xe1\xa0\'@\xfa\xb3\x9d&\xd4$-@\x88^V\x88\'g&@\x89Xv\xadQ\x90-@\xefWf5\xe5\xbc\'@\x9f\xbbu\xae\x10z(@ \xa6\xa2\xd7Ns\'@g\x90\x1f\xaa\x19\x07&@\x01\xa5T\xb9nj,@*\xeaxM3\xe4-@\xd7\x88D\'\x1fk.@\xce\x9cg\x15g\xce-@~+\x92\xf2\x0c*,@p\xb8\x05k\xb0\xe6)@\xaer^\x01\xd3\xc0.@\xe7\xc9\x99\xaamW(@x`\xdf\xb7\xc9\x810@\x1eyr\xcc\xd0%\'@\xee\x97\xa4\x8b6\xe7*@&c\xed<X++@\xca\xbd^BN\x14/@`_\x0e\xf5fr.@\xe6R\xe2\x9bG"+@[;\x1d\x12\xc3\xaa-@C\xc58\xf7n\xb2-@\xa97\xa7\xd9\x8fZ,@\xc2x\'\xf1\x14\xe7%@5\x8e\x1dr4\x121@<E\xe0\xaf+\xbe/@\x18X\xfe!\x1a\xb40@\xbd\x8a\xd8\x04\x9c+1@\x12I\xb8\xfe\xaa\xfc,@\xe6\xb9qQ\x00\xb1-@\xa9e`o\x9e\x94&@\x0b\x98\x1dJ\xd9N.@1;\xd2\xc5\x1eb,@\xc64I\xbc\x1do4@\xd7.\xb8\xb8\x8d\xc9&@\xe6\x90|\x94D--@\x0e\x11Z\xfe\x89[.@\x0b-\xbb2r\x1d-@\x08\xf2\'\xd9\x14Y)@\x16 \xdf\x98|4-@\xbc]Uh\x9e\xed(@pV\xb6\x82\xde\x90.@\xbc\xd8#\x1b\xa9\x054@\x7fVm\xf3\xa2"1@y\xcd\xb9\xc2\x81\x06*@\x9a\xe4{p]\xae\'@*NI\x03\x1e$+@\xca(n\xd7\x06\xdd)@\x16\x98?\x8c\xea\n.@o\x08y\xdf\xbe\xcb-@>\x0c\xf31\xd3\xd2\'@\xc9\xacj.\xb3p-@yu\xf1\xecQ\xeb0@\x9bU\x9d\xa2\xe7\x982@h\x92\xb2"\xb6Q%@f\xda\x85D\xe9\xaa-@\xac\xf4\xa6\x12\xaa\xd60@\xba\xc0\x8e>\xea/2@h\xda)Zk\xeb(@qT\xbc\x8d`5+@\xecO\x02\x0c\x8e\xc31@@\xb4W\xe5v\n1@\x0c\xcd\xcbZ\xd7\xf8(@q)\xb7\x0f\xff\xaa1@y\r\xf9\xd6\x1aC1@\xa6\xd9\xd2+=\xcb%@x\xd4:H\x03\xa9.@\xee\xda\x1a\x88}\x9e4@p\x86\xc3\x8f)y*@\xa9\xf9t\xad\xa6L1@\xf4\x98%\x80K\xef)@\x0cF\xc3\x92\xc1F,@gG\xb5\x9d\x03=,@\xe5e+r\x97\x0c0@\x85y\xbc\xa7\x98B-@\xb3\x06\x1e\\\xe8\xc7-@\xaa\xdcr$4\xd2(@\n\xfa\xec\x17\x0c\x181@\xff\xf0D\x18\xe3]*@U\x17!{\x15b,@4T\x92W8A\x10@\xb8^\xfe\x01\xbfx\'@\xcc\x88A\x9a\xa96-@sk\xc2;$=*@bf\x8fT;\x01.@75\x1f!E!(@\x9d\x18\x1c\x11\xaft*@"\xe4& \xdd\x141@\xeen\xc5:=\x0f4@\xa3K2\x1b\xe8\x9f)@\xaf\x15B\xfd`\x13-@D\xd6\xa8K\xe3\x121@O\x9cJ\xd8\x84B+@\xc2\x95?\xf3\x07\xc0-@"-\xbd@\xb0K.@\x1a/\xcf\xdeb\xb01@\xe5g67.\xdd\x18@\xabm\x00=_V\'@\xed\xfes\x99\xefu-@\x07\xd4\xd1\xc3\xd6\x7f&@l|sM5\xad%@\xf5y\x9e\xc1\x9f\xf9)@\xc6\x8d\xa2J\xe5I-@\x19\xbde\'\xa6i*@~\xef;\x8d\xe9).@\xe5\xd6\rf\x8e\x820@.\xea\xbf\xebGv%@\xdb\xd8\xec\xd5-\x16-@>\xd2\xb5\xa6\x1f\x88+@%\x8c6\xe7\xe8\xaf,@\xe5\x88n%*D,@\xa0\xcf\xd6\xc9\xa4>+@f\x18&4\x17F-@b\x9b\xe8\x88h\x1b.@.8c?\xfa"*@N\xe2\x06N^a\'@(\xd3:\x8d\xb1\x90-@h\xf2\xe0\x07\xae\x8b)@8\x9c`\xa9s\x9d-@\xcc\xb1\xd7{\x18H0@\x94\xbd<\x10\x1cn.@\xce\x90R\xc5?]\'@\xd2\xd6"*\xf7}\'@\xb8\xed\x89f\xa7\x972@^H\xf2\xa8p\xd1-@\xbb4lD\x1e\xc2-@\x92\x06$.@\x0e.@\x1e\xe1\xa9\xf7\t$&@=+\xea|\x06\xb71@\x85\x8fY\x11l\xd8+@`\xd3\x14\xa08\x82&@RMx\\\xe652@\xe8\xcb\t\x9f\x95v*@\xd5\x03\x96\xee\xfc\x1d1@;e\x93p`\x06,@\x1b\x8eI/b"%@\x9f&jGfL,@\xd2\xb5;\x87c\x93-@\xc5\xe2 \x0c\xe8\xb11@\x0cA\xb5\xaebY)@\xb8\x85\x97\xdb\x99\xa5\'@\xba8>\xb3\xe3\xa3-@\xc8X\xb4\xf1\xe8\xf6)@;\xe0\xee\xa7{\xca)@y+\x103\x80L(@\xd0\xf4\x1b\x86\xb6:+@[\xad\x8aH\xbe\x1c*@\xcd\xde\x8fN\x01\x10&@o+R\xd2g.(@\xe6\x03\xebd\xac0.@&\xb8\xa6\x97"\xad,@S\x90#\xcf\xd7\x8a.@*M\xe1\x97\x7f\\,@\x11\x88\t\xb5\xed\xad-@\xd4\xde\xcf\xbe\x00+*@\x11\xbf\xdck\xb2N(@$\xd6\x97\xa9Y\xea,@\xeb\x02)\x07\x01D+@%&% \xe6^2@D\x04\x043\xf8\xd9\'@&\x87>7\xa6**@\xbaR_N>\x98-@b\xdbu\xc9s/.@E_\xaaA\xc2C.@\x9fso\xd8h20@$\xa7\xf8\xd9\x00;(@\xaa\xe1a\xc1R\xbf,@!\xa3A^ld.@(\x97.\xd5\xdf\r2@\xc5\xcf\xee\xf5\xd7h.@\x865\x86\xdb\x94)*@wtr\xc2\x836)@j\x99`\xd1\x821-@\x068\x8b\x15\x82\xe5,@)\x08\xa6\x9d\n\x1b,@k\xd5\x99\x90;})@\x82\xb0\xa1\xc7W\x150@\xaa\xe5\x9ez\xcf\x13&@\xf1)\xe7\xe5+\x14-@ \x0f\xd0H\xfb\x120@\xa0:\xc2n1D1@|$\xd7M\'\xde)@\xc5D\xbdv\x9c\x02*@\xef\x00^>Y\xb3.@\x1d\xbc\xff\xd2\xab\x174@\xaagIh\x9b\x821@\xc3on`\x06\xfc)@\xed\x9b\xf5\xe3!0\'@a!\x85p*\x9b,@\xee\xf9\xb0\xd4\x85H-@!A\x1b\xf1|G,@\x90[\x19\x8c)\xbb1@r\xa0MQ\x14\xb4+@\x9b\xd87\xe2%D(@\xf7tW/\xabZ/@K\xf3x\xd9\x1a\xc2,@\x16\xc1\xbf\\\xcb\xc6\'@\xac_\xec\x05\xa7\r.@\xa0h\x069\xc0\xe9/@\x1a-v\xb7ZW+@sZ\xd0\xf4\x0bY*@O\x85i\xda\xc0\t*@A`qVh\x1b*@\x07\x8f\xf2\xda\x8f/*@\x0e\xe3\xf3-\x92\xbf.@y\xc9\x04\xb7_\xb7(@J\r\xb1\x9c\xe2*&@\xac^\x83\x96\xb3\xb8&@.\x0e\xe0F\xce\x95*@!b\x7fpH6,@\x86v\xff$v\x1f.@"\x15W\xb5,\xac,@\xc3\xf0\xca\r\xc7\x02,@A{k\xf5\x15\xf00@2\x01r\x96\x14\xe6,@\xb57\xb0\xf0\xd5h.@\x1a\xee<\x94\xc9\xfa%@F\x91\x078L\x9c2@\xc2\xebETG\x98,@\x02}Xs\x00\x004@\xa2]R\x86\x1c\xaf)@\x98pSD\x91\xc6.@\xb4\xa8\x06;\xd5\xb4-@\xf6n\xc1\x89W\xc8(@H\xf5\x08\xf8\x84\x0e*@\xdd"\x90\x06%//@\xfb\x98\xaci\xd7\x1e-@\xf5?\xcb?0[-@\xbf\x16\xf6\x12?\x04&@\xc7\xfb\x9f\xcc\x88\x07*@\x9f5\xdd\xe8xy0@\xbe\x0f\xea\xc9\xfcA2@=\x81%\xbaU\x83(@\xa1\xa3\x13\xe8\xaa\x114@D,\xc2\xc2f\xaa,@~{\xb0\xeb.\r/@_A\xd5y\x84\x9a&@\x9bC\xec)7\xd5-@?\xf5\xb9\x16\x9bg1@\x04B|b\xf0\xdc%@\xbe\xb7\xfd\xf6\xeb\xf0+@H\x82\xdc\xd0r\xef*@A3X\xdf\x19\xba,@{xy\xc4\x0b\xa54@\xfa\xe1\x80\xa9g}-@i\xf4\xdf\xbb\xab\x1a,@\xe0\x8cN\xc8\xa65/@+v\xce\x9b\x95\x19/@|7\xe7\x90\xa4\n+@\x92\xd4\x03[\tf.@\xa3RROy\x03+@\x80[\xc5\x9d\x15a.@\xf4GH\xf3\xcb\xb6(@\xd7\x107NF\xcf\'@3\xe7\xbd\x96\x16\xc0*@\x99\xae\xe9^v\xd30@\xe0\xb4\x8c\xfcV\xe70@\xbaR\x9d3\xa9\',@T\x97Ek\x86\x88)@T\xe1?\x04\x0b3\'@\x18p0L>`-@\xc4v\\*\xf8\xe4-@Lqc;\xe5./@\xb0\xc7E\x04\xf6\xd40@\xe6\xf3\x9c:\xf2\xc72@tYw\x07\xcf\xab+@\x83\x93\xaf\x8c\xc3\xf9(@l\xf9\xcd&v,/@\x89\xa02r))\x19@e\x94\xbfs\x12\x8d-@~\xc9\xed@\xe7\xd9%@\xde\xfc\xa4\xff\xf6\x17,@6\xda\x0e_&\xbf(@-T\xbc\xc7\xbc\x08.@\x06\xdb\x1bjT(&@7\x13\x0b\xdey\xf0%@V"X\xcf6`(@\x18<\xd2\xe7\xc8\xbf,@g\xd3\xb4\xb5\xed\x0f)@\xe3\xd6\xe9\x13\xcf\xc8/@OZ\xe7C\xceK+@\x07\x99\xed\x13\xdb\xc8-@M2\xf7\x07-\xb5-@_\xb8\xad\xf5\x11\x07&@\x1a{\xbd\xa3wE,@\xec\x02\xaai\xa3\xdb0@F\x01vV\xb5\x011@\x04N\xd1\xa82Y)@\xcaa\x87\\\xc4\xa1-@6l\xf8\xdaF#/@BQ\xa3\x03X\x8a)@e\xef\x98\xf0\xda\xa8-@\xc9\x9f\x11E\x99\x1d+@\xad*\xfd3`\xe6*@\x16QcY\xbbS+@\x19\x1c"\xa0\xd2\xa1+@H>\xa8\x0b\xffH.@H\xd20\xc9[\xaa.@/X\x1d\xe9]\x88(@\xc6\x7f\x9e;\xd2\xa1&@\x86i\x0f\xe0\xdf\x1e\'@\x8aT\xf1\xe1\x8d\xca\'@\'\x1av\xc3X\x1b.@=\xc0\xbf\x94|!)@\xb5\xc9\xf3\xf8U\xa0/@ne\x93\xd8\xa3\xb8,@\xce\x9aB%\xe1\xbc/@\x1b\xf9\x1b\x8b\x1fN+@\x99\xa5,\xad\x02\xb22@\x92\xc5Y\xcd\x93\xbf,@\x0fk\xe2\x13Q\xfd/@\x8e\xb1\xcb\xa0j2.@\xed\xed)\xe8\xe1\xde0@\xf6\x1d\xcc\xed\'\x9a-@\xc0\xf9\xfa\xea\xde\x02\'@l\xce\xde\xa5\x9a\t\'@\x1d\xdf4\xacH,-@\xb9\x0f\xe3\xbe"\x1b.@\x17\xc4\x1f\x82c\xee.@t\xca\x95\x94\xc4Z4@\x15DpOk/.@\xc1G\xd1/\x7f\xa3/@\x02\x069j\xa8l\'@\xfbMC\xaf\xf4\xb5,@\x85\xef\x83ly&0@9\x7fe\x1b\x98\x17.@\x02\xd7\x89hb\xc81@\x13i\xa9\x02\xe4;,@)Y\xaf9{\xf9,@\xde\xacL\xcd\xf3\xf3,@\x88.\xd7K\xe88-@\xd2\xd7\x0c4\x17\x1d+@\xe8\xeb_A\xa4\xb32@\xf9\xbf+\xbcd\xd60@\x85\x826\xdf\x10)0@\xfd\x8f\xd7\xd7\x17\xf2%@_\xf3\xf7\x97l])@f\xff\xc4_+A,@%\xb8\x9e\xe7\xa0\xd3+@\x94w\xdf.\xfeb)@\x19gF|\x97\r(@\x06\x8ew\x19Or(@\x19\xcf\xcc\xbct\x9a.@\\\xcb\xe2\x19\xc2\xfa/@\xa2\xb9t\xc1S\xc1\'@\xf60C}aB0@@o\'\x1c\xa6\x890@\x81\xff\x17\xd74\x1f.@Ui\xd9L\x93\x9f,@\x83.\x8et^\xbd,@{n\xfc\xdf\xfb\x7f(@\x0f\x94\x95o\x02\x0c)@\x95x<\xa6\x1bZ0@8\xd8\xe3A\xc2 .@+\xa1\xae\xc0\xe0 *@\xdd\x94;k)\x03*@\xdd\x9d\xf4\xe7[o.@E\x97\xd7Q\x98q(@l\xaa\x85\x17\xacX-@\x9d\xbc\xdd\x07\xfc;0@\x0e\xa5\x922\xcf\xdf%@\x04\xa5Zm\x92\xfd,@!\xa9\xce\xd9_\xdb%@)\xc7\xa5\x10\xefy.@\xeb\x82i\xd0\xd4S1@ULjn\x15\x90*@dc\x8c\xe6\x96A&@\x97\x9e\xc7\xc8\x82Q+@3\xdeK%B\xfd1@\x86\x94Q\xa9\x87w,@|\x04\x8c\xbe<_)@\xda\xde:\t\xe8<2@\x1e^w\x80Cg(@\x158\xbe\x89#\xc6,@!\xfc\xcf|}%+@Y\x010\x02`\xf60@\xdc"\xe7\xa4\x15\x010@\xcelt\x05\xd3\x08)@\x04\xc1\xb7\xf2n\xe0,@\xcb\xa1]J\x9dI-@\x95y\xb5cQ\xe8%@\xccG\xba\x08\xf5\x87-@<\xe7\xadb\xd6C*@u\\\xda[\xecD(@U\x81\x15\x1db\x8a-@4De^\xfd\xc32@\x9bjAJ\'I-@G\xb6\x9f}\x8d3-@\xe5;\x12\xd9\x90\xcd-@\x1e^\x92\xda\xc7\xcf%@\xe9\x88Q\x9e\x9a},@3 F\xd4\x84\xe2+@\xad/\xb4\x11\x7f\n1@\xf3+\xff_\xef\xb6/@sA\xc2V\xe4.1@>R=\xb7\r\x81-@d\x93\xb9\x1db\x1c/@J\xde\xd3%5t+@\xae%\x19=\x92L*@\xae\xdf\x1aRV\xac2@\xbf&\x184\xe0//@N\t\xd9e\x86\x03(@\xcf\xdbAV\xba\xaf-@d\xc0\x89\xd2\xa0p&@\xd6\x01\xa7\xbe\xbf@(@\xcc\xa1\x82\xaeU\xe10@* \xa8(c\x95(@\xa4\xa6\x82\xd12\xaa,@\xbfLlC\xd0\xba0@\x06\'D\xd6L\xb6.@a\xebU\xd4\xb04(@a&@\x0f\x1e\xd5)@C\x95\xbc\x9e^\xfd,@\x04\x19\xeff\x9df*@\x10\xf7\x18\xa2\xd9Y.@U\xada&\xa2I-@\x0c\xe9\xfe\xb3\xdb\x0b-@w/\x0b\xc9+`(@D\x89a`~8+@Sw\xb5J\x89\x8e&@\xa4iHO\xa8\xd7%@nO1\x89\x00\xb5,@A\x12\xe6Ut\xf3-@\xe5*\xc0\xb18\xf4,@\xea\xa1\xb0\x07\xee\x96-@l\xb1\xd3kR\x0b-@\x8f\x1d]\x10\xde\x82-@\xbf\xdf\x13\x98\x14\xea,@\x16\xacI\xbd\xba\x02.@\x83\n+\xa0\xf2r(@\x17\x01\x88\xf5mI2@,=:\x9e\x01<2@\x19\xd8\x1c\xb7+\xf1)@\xdf\x90\\C\xec\xad(@\xda\x17\\\x077a\'@\x16#\xa5\x92\xa3S*@\x97\xd0z\x02\xa5\x03)@\xe3\xd6\x06O}\xbd-@L\xdf\x95q2\xf5 @2\xb8$\\Fn,@1=\xe4t+&-@\xafk\xd6\xde\xcbN-@\x17\xe7\x90\xc6\xea\x05)@\xdcr=R\xf2\xca(@\x1a\xf7ElN\xd0\'@P\xd9\x0c\x90\xb3p*@\x7fJx\xfaG\xc5/@\x16\x92\xb6<\xfa\x19.@\xbf\x02,:=\xdb/@m\x96\xe1\x96\x00B\'@:\xf2N\xbdyM2@\xc1\xc9b\xd2u\x13,@\x8c\xab\'\xd0D\xf2(@\x86\xe374S\xda-@\xc7\xad\x89\x9e\x10\xf60@\x1fh\x98V\x9d\xe60@\x98\r\xdf\x07\xbc\xb9\'@|4\x9a\x05j\x13(@C\xbeR}\xd5\xbd0@\'\x9d\xb7^\x8b\xd5-@\x9f\xa4\xa3\xee"L0@0\xf7\x96\x94\xaci,@\xdel+\xef\x0b\xd9\'@z\xc9\x85z\rd\'@\x1f\xf3Cf\xbe\xc40@\x8a\xdf\x8f\x90\xb2\xac\'@o;"\xca\xcd\x0f*@\x113Y\xd4=\x0b.@\xc1\x05\xe6l\xae\xb7-@\x0e\x18\xbelm!-@\x94\xd0\xe0\xdd\xe8\xb64@eSn~D\xe90@Ee:\x86\x82\xf80@l\x84\x90\xed_\xdd/@T\r\x83m\xd4\x972@\xab\xa5[j\x0b\xb3,@\x80\x06w\x99M\xe2-@I\x02\xb1}\xfe\xa71@T\x02\xb5\xdf\x02\x1c,@\xff2\xfbF\x0c\xc8\'@Uv_\xcc\x13\xa3-@\x16\xf4\x04o\xaa\xa9/@gp]\x8f\x12y\'@\xe6\xc8\x03\xd5+p\'@\xe2\xd3\x8b8\xbc\xf4)@\x9a5\xd8\xa5\x01O3@*\x11\x98\xa8@\xf5\'@=;+=\x81X2@\x87\xa6 \xd7\xbe\xa7/@"\xc6\xaf\x07s72@\xe9\xbb\x03aj;-@S\xc7\xb7@%\xd3+@K\xfcO;\xa7N0@\'>\x87\x9d\x86&-@\x85CRBVp0@\xd4\x0e\xae\x97\x04\xd90@\xfb\n\x95n\xcd\xd9(@\xda\xe5\xa7\x82\xa9\xcb2@\x95=c4A\xf0*@\xbc0\xc6\xf0&\x82.@\xc4\x9a\x8d\xca\xa7\xf4%@\x93]\xad"Vd3@\x85\x8aH\xea^@2@\x97vC\x8d.3+@\x86-\xf3\xa2-\x05)@\x16\x18\xb1\x1c{\xff\'@\xa0\xf4\xd7\x8a\x13E.@\xf2R\xde\xf5!\xcc(@\xad\xfb\xdb=;\x84.@7\xb1\xaa\x0f\xc9\xd0\'@\xf8H\x1bFL\x990@\x82\xc6\r\tkR.@\x0e\xae\t\xc1\xbd\x1e-@Z\x9c\x1f5\x9cI-@\xe0\xc5\x87kV\x93*@\xc4oU\xac\xfd\x07)@ut\xdf^\x19v,@M*\xfd^\xad\x9d+@\x95\xad\xa0\xd1\xf2\xb9(@\xb7K\x00\xa76\xb54@\xc6J\x00)\'\x98-@\xa8\x8b\x8c$\xb6E,@\x07\xf9\xc5XT\x8e2@8\xdaR\xb3~\x06-@\xc9\xf2O\x0fS\xe50@\x8a&\xa7\x10:b.@N\xc3U\xcd@\xbd2@\xc9u\xe7\xe0\xef\xb7\'@0\xbe\xf1]1\xdf(@\xbd\n\'\x88\x92\xb31@\xd1\xb8\xff\xb3\xe0\xba/@\xd7\xb0\xe9\x86\x14\xbf&@3_\x927D\xee-@\x8a\xbd(+1\x05-@\xf8\xe6\x85?\rp)@\xd8\xc33\xca\xa0\x8b,@D\xac\x83\x06xt-@\x9a\xee\x93sO\xc8+@\x11\x18\t\xfcoL-@\xfbdV\x03\x1az.@J\xee\xb7\x13\x19\x97(@\xc8\xcb\xd4\x94i\xa7\'@\xce\xc2#f\x15\x1a.@\xef\x9b\xee\x1d\xca\x890@.\x9bX\xef\xba\x10(@\x18\x0e\xe6\x1aQ\x18,@\x80\xfb\xb9?\x13\xc3+@9\x01ou\xc3\xc2/@\xa7C\xb6\xf0 \xbb1@/\x07\xf5\xe13\xff0@\x88j6\xd9\xc0k%@\x9eg\xf9U\xcfD2@2@\xca3\x94\x1d(@\x16\x8b0\xc6\xe4\x1d.@\x0e\x83\xa8Vb[-@\xe9mK\x97\x86\xf4\'@\x9b\x01~K\xc0;,@\x8e\x9e\x96\xc4\xb0\xee0@\x93uB_\xfb\x11-@]\x97\\\x92E%-@q@\x9c\x1b7D)@\x18\xf5\xdfb\xd5[&@6\xe0\x1c\xb0\x13y(@\t8\xb0\xf6\xa4\x9b*@\xd4$\x9bX\x81\x8d/@\x98/\xfb\xfa\xdcW-@)v\x19\x16>\xd42@\\\xbf\xdcA\xe9\xd72@>q\xe7=\x11\xbb2@\x80\xb6\x8c\xeby\xdf/@\x98Ln,\xf5\xb82@q>\xc2\xde\xc7\x1d1@\x12\xcd;\xc4\x00\xf6-@\xf9\x90X[j\xc00@\xac\xd8~$\x01\xe7/@\xe9\xe5\x9et\xa6\x0c.@H\r\x15jf\x980@,Z\n9!\x872@\x8e\x89\xf8=?+*@\xc2S_:\xba\x03,@bu\xee<G\xc0(@\xd5\x1c\x91)+\x8e\'@\xf6\xd4\xbc\x8f\x03F.@\xa2n\xdc\xdd\x95D\'@D\x9a\xfeJc\xd62@\xd4G\xe4\x9d\xe28-@\x1aQ\xef\xad>d(@\'\x8b\xa8\xb0-\xe7)@\x98%\n\x7f\x90\xa6(@\xadWcrl\r,@F\xdb\x91\x01\x02\x17,@a\x13A\xa2\xf6\xa1,@\xfb%\xf7\xdf\xbe\xd7\t@\x9fDz3h\xf5/@\xdf\x8d0t\x98\xea/@\xb6\xbe\xd0\xa6\xe7\xa41@\n\x050v\xb7\xa4.@\x95:\xe0\x14W8-@L\x0b\t\x05\xc5\xbe-@\xc05\xd5\tjZ0@\xfa\x0e7\xdb\xd1\x9c0@\xaf\xc9\x83\xec\xae\xfc/@\x1fi\xd1S\x9e\xf40@\x03\xa1\xf6^\x89\xf7+@-{\xf6)2\xa0.@\xeeW\xac\xb1\xfd\xb9/@\xc4\x1d\xb8M\xc6\xc8(@\x83\xbc\xe8\x11\xc5\x10(@\xad\xbc\x9a\x07\xd5\xda(@\x80\xd2\xe5\x94\x91\xb5(@\xee\xc1\x08\xef\x85\x84)@\x02\x1c\x17\xb8\x0e\xee\'@H\x80m\x9e\xb3\xe3,@\xd3\x82\x01Y5\xf40@9\xeeh\xd4Z=.@\x9a8\xc8\x86S\xdc0@j\x10&\xd1\x1eR-@\xec\x81\xacc\x18%+@\x00\n\x93\xc0{\xa4-@D5\xd4\x83\x14\x0e+@7\xe1\x13\xbd\xe7\xdf%@\xaa\x90\xbd\x04o\xc2,@\xef\x85\xcd\xe4\xe9!1@>\xcd\x03!7\xd11@\x9c\xde2r\x91\xcf2@&\xe3&\xf4P\xce(@\x15\xb9\xbc\xbc\x05\xb04@q\x8c\x83\xfc0\xd5/@2\xe4\n,\xf2\xbd3@\xc7\xc7\xbe>\x9a\xec+@\xab9\x01n\xd4\x8c.@\xb7/\xa5I\xcc0-@w+\xd0u<\xd9(@\tx\xcb\x01\xb5\x18*@\xe7\xd9\xfe\x00\x0c`-@c\x12\x19\xd2\x83\xbb2@\xe6\xfd^\x8b\xfd\xe2\'@\x04\x1dcMXw*@\xef\xc8K\xab\x1d\x85*@\x807f\xd9\x1c(+@\x827\x99\tu\x03(@\xd2\xe6Rp\x14\x930@f\x80\x10\x8d\xea\x9e"@L\xe1\xc0\x13)\x87/@\xdf\x99\xd9\xed\x05\x8d*@\xdb\xa7\xef\xf2\xa4V.@\xfc\xd3\x19{~\xce-@f*\xbf\x93\x1a"-@\xd5\x9b\x8d\xaaA\xb7\'@\xf2\xfe\x9e!\xcd<.@\x91\xf86\x9cv\xe30@\xa3\xa5\x1b~U\xbb\'@0\xa9$\xf8\xa4\xe20@v\xa8\xf6\rl6&@\x0b\xccj\xcb\x88\xe9-@\xcb;\x03\xcf\x8f\x03*@\xb4\rv\x8a\xcf\x9b0@Y\xd5 \xe7_\xb3,@\xa8\x94f\xeep\x89(@3z\xac\x8eO\x1f1@\xad\xa5*\x10d\xc30@\xbfN\x1bQIq-@\t\x0fz\xe9Hi0@\x9d\x01\xab\x15H\xcb\'@s\x86\x02\xb7\x9f\x80-@~\xeba\xcf\xf8\xd8)@\x9e\x1b\xebOD51@\xa2P-=\x1a\x82-@\x800\x1e\xa5!\x9e0@\xaa\xe4\x84X\'s.@\x11OY\xcdf\xe1,@C6\xd6\xf5\xd6\x9d2@8`\xad\x87$\x87*@\x96\xe2\x9f\x8d\n\xbe0@\xefe;\x94\x1c\xa5)@\x19nH\xaf4\xc8-@\xe6\x83u\x95y\x160@9\x960Hwl-@\xcf\xc5H\xc5\xab\x11-@\x10\xccev\xca\xa2.@yUX\xf0\x7f\xbc/@b\x19\xd3\xa2Zu/@w"\xe2\x11\xbao)@\xe83\x99\x95\x8f\xf60@\xf2\xb5\xd4e\xc8\xf6+@\x8a\xec\xea8\x1e\xcf&@8{L\xe3\xbc\xa30@\xb5G\x95\xcaa\xaa0@\xe3\x8c\xde\x04\xec#+@\xe6H\x9c9.\xf70@\x07\xff\x82#\x10\x8d0@\xd4\xd8"\xa3s\x89.@\xa9\xb9\xe5\xd2\xac\x93\'@\nr\x86r)%0@\x9bj*\x18\x8bC4@\xbf\x9e_\xe4\x02\xd3.@\xa52L\xc7\xb9\x15-@\xff\xc5m\xad\x1e3-@\xa0~\xefn\n -@\x05X\xb3\xd96/0@/\x18\xaf,\x92Y(@\xe2\x8ff\xf9.\xd5(@h\xf5\xc7\xfe\x1dD1@z\xe6D{ci3@\xea>\xeeF\xd4\xfd&@\x0f\x9a\x908d_0@\xdef\xdd\xb4\x16\x86*@\x83\xab\xf8A\x00b0@\xa1\x1d\xea%\xb2\x810@\x00Km)\x8fv0@F\xfa\x02\xbf\x1a\xe3-@\x1b\xd5\x95\x0e\x18n*@:R3M\x10\x1d*@f\xdc\x04\x1f\xe9c*@\xbd\x01\xda\x9e\xba\x97.@\xa7*\xff\x9e\xbc9-@\xb2\xf0\xdd;\x92\xf9(@&\xa3~R\xe1\x8f*@\xbc\xef\x98\xc3\x14\x05-@vQ\x89\\\xb4\x93-@\xd2\x12\x00\xe7\xe5m-@\x06\x90\xf3\xd0\xe3$-@mK]\\\xe3\x8b2@\xf6a*Ax\xae.@\r<\xe6-\x90\x80-@\xb39\x85\x02\xf3\x8a0@\xa4n\x94\xb3y\xa32@\xd7\xbf\x86W\x9d\x93-@\xe09\xe4\x06\x85c(@\xb3\xa7\xc4\x13P\x08-@\x16\x87\xa30\xc6v\'@\xa0\xd5\x13/e=-@\xdd\xe8\xe4\xd0\xb8\xe30@O\xc5\xa8\xb7\xea/+@\xd6[\xef\xcf\x11x(@\x1f\xfeU\x80\xe3\xce2@\x00\xd8\xd4>\xc9\xf2.@c\t8GJ\xa9-@7\xfc\x11\xb4\xbd\xa12@\xd0n\x80\x1e~\xc8,@\xb0-\xfeb\xba -@\xd8v-\xfa6c-@\x0b\xf0\xb4\x1f\xec_-@\x0f\xef@n\xa2D*@\xc2\x82X@\x12&.@\xed\x85\xc8\x8a\x01 0@\xc9\xc0\x08\xa7\x0e&/@\x01w{\xb7\x00((@{\xe5\x01\xaf\x11\x9a(@\x8a\xb3\x92\xbf\xb7\x131@\x7f\xde\x08\xe80\x88.@\xd0$l\x8a_\xd0*@\xfdYV\x00\x85\xa4.@<n\xe1\xac\x8cf0@C\x8f\x9c\xb3\xe2N1@\xac#\xf4\xa3\xb5\xad0@n\x14\xb7@\t\xf8)@\x94\xbc\xf1\xf9\x8df(@k\'u\xb8\x0bz-@\x8a\x1b\x8f\xbc\x16W(@\xe6\xe8\xac\xf20\xb1&@\xeaf\x8d\x8dPk-@\x84r\x8e)\x8c\xfe,@Tu\x16\x19DR,@\xcd\x1e*L\xa5\xda\'@\xf7\xe1\x18 e\xfd)@\x92\xad\x95\xaa+\xc0(@)\x95\xe4\xb8\xa8^0@\xc0\x0b\xb6\xcf\xff\x90.@\xea\xf4\xb9A\xd8\x8f-@lC\xe8\xce\x13\x930@\xa3\x07\x08K\x9es,@\x91\x0c\x93\xd2\x19\x9b*@\xd4\xd3\xe3\xd6r\x0e.@\x96\xf6\n\x00\x917+@,B\xdfq\x9fe1@?\x8d\xcd0\xc8\x99-@\xec\xe9\xc1B\x84\x9e.@\xa40\xff\xf4\x80\xce.@\x02q\xc0\x84\x01\x140@+\x8c\x06dN\xae&@2\xc9.z\x08B+@\xb4\x07\x9d\xaf\x002-@\xa2b6y\xc1\x0e,@$\xd4~>h\x07,@Y\xe7:\xe2\xdf\x13*@v\xd7x/\x9c-1@/s\xcd\xdfz\x8a1@\xc8\x9f\x97\xe1\x85\x0c0@\xfc\xcf\x07\xbe\x85\xed0@\xfe\xac*\xc7\\e0@X\x9fB\xd9W7+@D\x10\x9f+\xbe\xaf,@\xb7\x81\x08{\x7f\xbb(@p\xbf#\x1a\x1d\xb7(@"\xaa\x0b\x00\x9c\xc4-@\x84\xbd\xb71i\xb5,@\xfd\x84\x83\x84C)-@\x93\xe2\xccE;\xc7.@\xba-6I\xa2x-@^Qf2 \xc6%@\xe9\x80"\xb2U~/@\xdef\xfcr\x9b\xe1/@8)\xae\x94\x8c\xf8-@\xe6\xd1d\xf5\x0c\x92-@7\x00U\xcf\xaf\xce\'@%\xb6Xm\x7f\xa0)@\xbf\x9c\xf5\x16v|-@\n\xe7Y\xa0`\x95-@\xbd\x13_\xfbn\xf1(@\x81Y\xdc\xf7\x03\xb1\'@\xcd\xc224\x9d\xbb-@\xe8\x00-%\x87\xcd(@\xc4J|)o@+@\t\x01\x08v\xae\xdd,@\x05B\xe7i\xbdx.@\xd4\xf4Y\xb1H\x8f/@\x18\x00\x92\xae\xd3z*@\xbe\xb2\xc4S\xce}*@[q\x8b\x93W\xb2,@\x00\x93z\xd2h\x950@\xfb\\+\xe4\x06\x960@\xe8\xa2\xc8\x08p\x05*@\x7f:F\xad\\\xaa+@{\x1fau]\xdd-@\xed\xecdX\x08\xff.@\x89W\x17E{N0@\xb5L\\\x0fk\xa2,@\x89v\xe0\xac[j\'@\xaf~oeFx-@\xb3Y1\x11\x8f\xbd*@\xdc\xe5i\xf3U\x8f2@\x12\x05g23\x07*@\x0c\xb8\xf9\x8d\x87(-@ywB\x05\x0e\x93*@\xa7\xf9\x96\x94U\xda-@\x93l\xb43\x0523@\xef\xb1\xcdc\x12\x9a0@\x98w\x9b;\xde\x92\'@\xa2\xa3\xd9w\xd8\x1d-@S+a\x82\xb8\x1c*@\x99l\xb4\xe7\x7f\xad*@y\xeaa0\x0c\xca0@\xf8\xb1?kHW)@F\x88Z\xe5\x8ck0@\xee\x83R\xdb\x9c\x1d\'@R\x840\xc0\x15\xc1,@\xf0m`\x16\xd35-@\xfd\xb7\xa3\xe2\x80\xcd\'@\x80\xc0\xeaJ1Y+@k\x87\x84\xb9K\x1f/@F\xb0V\x96\xd6\xed&@\xb7}\xdaW\x1f?.@F\x0c\x16$\xc6\x87-@\x19\xbaA\xe1\x86_.@\xf0\x99\xfb\xc1\xbbz,@v\xe8\x08\x12dR&@N\xccW\xf4T\x95\'@I=\x1e]\xacT-@\x04\x92S\xda\x96\x15*@7za\t\x1f\xf2(@:@R\xfcI\x84-@\xe6\x18sy-Y&@\xc1eI\xf34\xe00@\x9e\x08\xca\xdf\x04\x171@\x83/\xd5\x1c\xfa\x85\'@?\x1d\xf3\xfb\xcc%*@\x07\xf1\x1b\xd1[\xdc&@\xca \xab\x9b\x07T(@\xb3\xbdl\x90\xbf\x18.@\xab\x01r\xaf\x1a\xcd2@S"\xf8\x95\x97\xf7&@z\x92\xea\xeb\xb1\x8c-@n\xf9\x00xDr0@;^"\xd4\x07}*@\x8f3W\x99\xce>\'@\x16\x8c%z\xc0w,@\x0e\xc5\x1a\x1b\xd1\x97,@CW\xcf\xe7X2*@\xfb\xedVs0\xb9+@\x87\xdc\xd1\x9f\xaf\x1d\'@\x13M\x17\xf9P\xa2-@\xa8B\x99\xa2\x14\xb6.@WG\xe7\xba\x8d\xef.@\x01^D\xbc\x14\xeb-@\xd7:asQ|(@\xab\xddS$}\xb9+@\x06\xa4\x1b\x9dcf)@\x8b\x1c\x1c\xa6\x91/-@\x17\x0b\xa2G\xa2z*@/\xa2\x18\x8e\xb2\xad&@pl8\x18\xcb\xb51@b\xb1\xa3a\x0ci.@7c\xec`A\xbf)@\x9ca\xea}\xb2\xfb(@H\x899\xef\xd7\xec0@\xf7\xde\x1b\x0c\xd8p)@\xa6\x91#\x1f\x7f<.@\xef\xe9\x0f\xcd\x0001@\x1c7\x7fb\xcaB(@H\x13\xac\xd7\x8b\xcc(@g\xcdd8q\xc5)@/\xcfb\x88S\xd6%@\x01!\xe6y>S\x08@\xd5M!\xb1s -@s\x95\xcb`\x0f\x83+@5\xe8\x9fH\xc7\xe9+@\x9b`\xe4\xee\xe0\x1d*@\xb1\x84bw\\\x9a(@\x88\xb8%p\x82^+@E\x9ds\x863\xa0-@\xf6\xb5\x1c\x89\x9e\xdf+@z\xc4\xc3\x19\xd4~-@4\xe6\xb7m\xe7\xa4,@\xfc\xa6;\xd5\xbe\x8c+@\x1e\x81\x17\xd0\x89\x0b*@\x02\x98\xaaKOB.@*\xca\x04Mkx0@8\xdd\xa8S\xe0\xa1&@\x11>\x1d^\x01{,@\n\x9d\x9d{34+@\x18\xfb\x1c\xce\xe93(@\x87\x8b\x9b\xd0\xc3\\*@ \xc9\x06\xd4?l*@2\x94Z\xa2a\x05*@a\xd8m\xdb\x1dm-@\xf8\x9a\x89\x1a\xa16,@\x8dq\xfa\xba\x91\xfa)@\xd4\xbaG\xe5\x16\xc4\'@o\xf9f\xed\xc5O.@\xd85\x1d\x0c\xae\xba0@\xb5-\x9f\xc8md-@t8V\xb0v\xdf&@\x8eqaz\xbcu0@\xe4\xf0\x16\x7f\xb8\xef&@kh\xd08\xbd*(@y\x14\xa4^W2(@b_$\xd6s\xf6*@\xd9\xa5\x92\x8c6,(@"9\xf2B\xe6\x933@\xd5\xc4\xed\x06e\xe6,@\xe5]\xf2\x11\x81\xce&@\xca\xaa\xcf\x99*U-@]\xca\x02\xf4tx)@\x96\xa9\xee\xf7\xd1\x83(@\x97\xfbe\x0e\xb6\xeb!@\xc7\xe5\x04/\x16\xff\'@i\x1f\xb7\x15\xb9R\'@S\x1a_^=j.@\x112Yl\x10\x9e&@\'u\x9e\xb6w\xec,@\x9d\xf2\x15^\x86,/@\xd4\xa2\x9dh\xc7\xa00@uw\xbc\x0b\xba\xec-@\x9b\x0b\x11\xa1\x9c\xc4-@\xca@~\xfc\x069(@\x86\x7f\xc4I\x04\x01,@\xacj\xe0\x97\x1f\xad(@j\xed\xfa\xbf\xe6_-@\x01>Is-\x990@Y\xdbk\xf4\xcb\xad\'@\xb6\x95\xe8d(\xe7,@fC\x12\x8a\xb9\xcb\'@\r,\xf26J.-@YUx\x9b\x91s,@\xeb\x89mD\xcc\x9f-@\xe0\xa6\x16\x18\x7f`\'@U\xee\xb6\xa6\x80\x13.@*\xe5\x14\x7f\xe3\xeb)@\x8a\xe7\xadJl\x10&@\x9f\xa1F\xf6`\x90,@<\xcc\x82\xd4c\x03/@(\xee\xb5\x07n4(@\xaeD\xb4ZyF*@\xab\x8cA[<c+@\x16@_L~\x9c1@\xec\x18\xd1;\x11\x91+@1V\x7f7X%,@\xdc\xd4D\xb4)\xaf,@\xf5\x02\xee\x87\xf93,@\xa0G\xd2\x0b{^-@\xf5\t\xf7E\xdey(@l\x97\xc7\xac\xe2\x0b1@\xd3@\x17\x07\xc1\xa9)@\xd4-\xbd~=d*@\xd2/\xee\x06\xd21/@f\x12\x91\xbcw7.@PT\xd7\x1f\xe9I)@\x9b\xc5Ms\xb3\xa3(@J\x83\\\x14\xbb\x17*@?\xe8\x88\x10;&1@\xbe^\xa4\xfe)\xcb/@\x1e+\xbfQ\xcf\xb31@\x87C{\xa4\x12\xda0@s\x08\xc3\xcb\xaf\xa31@\xee\x9bL\x8f\xf6\xe1(@\xd9^  p\xd7+@w\n\t\x1e\xb7\xb0/@ \xd6\x7f\xec\r}(@Q\xbb\xa2\xe94\x96.@\x9d)9\x80m\x99+@\xf9\xb8!1\xcb\x00)@T\x19&4B\x93\'@_k\xe3\x11\xcd\x07,@\x1a\xd2\x1az\xa6\x8e1@\x07\x10\xa5%\x12\xc0(@\xef\xf5\x0c>\xda\x103@J,\x9f\x01G\xf7%@\xf7b\xc8\n\xd5\xf40@l(q"l\x0b+@3\xb3\xf6yJ\x080@p\x83_\x8a`\xff-@\xe1\x89\x04\xa6f\xd6,@\x98\xb5<\xfb"6)@|7_\xb3\xa2\x9b(@\xf8\xd6\x1d\x19\xa1\x15.@l\x8b\xf5\xa9\x0c\xd1(@\x0bny\xc9q\xa8(@\x80\x8c\xaf\x80\xd0\x1d-@qI\xdee\x7f *@5\xaaj*\x98j*@W\xa7\xa3\x7fFV-@s\xfa\xd8\xed\x87$+@5\xa9!\x17,m-@V\x90\xc0\xe2\xd0\xf4(@6\x1f\xc7\xa0\xf5G+@\xab\xaf\x84\x10\x00\'2@\xf1\x013$\xa5\xd5-@\xa8\x97\x8avBC+@@z\x10\xb7\xad\x17-@n\x13]v\xb8f,@\x0fG\xa5\x071\xcc1@h\r\xc3\x00{\xb1(@\xe9Q\xf9VH\xcf(@\xe8*\xc9\xc5f\x93-@\xc6\xf5%\x99\x99\xf30@\xcb \x1d\xea\x14\xa41@\xd7\xd7M\x1c\xba\xef)@E~(\xd14\n-@\x91\xac\x19\x9en\xb1.@\x08\xa4\x9c\x00lx2@\x95\xb4 \xbb\xee\x8b\'@\xb4\xd1\x94\'/p\'@\x98\xb6\x94e\x03\xec\'@\xa1}\x15\x82\xa9\x11+@\xf4j\xa9(\x12\x191@N\xb5=\x19[\xb0%@\xc0\xa5\x8e,\xc3S,@\xf1\xc5\xd6\xfb\'>&@\xeb\x94\xcdl\xbd[&@\x8a-\xd9\x1c@\xbd\'@\xf3LE%<\xdb/@a\xa6\xad%\xb7\xee*@\xe6\x9d_\xe4\xc3\xdc(@\xc9\x1et\xb1P6.@n6Pm\xe6/2@\xd3C\xa7\xb2>d(@\x04\x13a\x10\xb1&)@\xc4E\xfb\xdd\xc8\xae3@\x9ec5t|\x0c.@\xeem\xbfm\x99\xcc(@4\xa0?\xac\xe4\xeb*@\xdeR\x89\xf0\x83\xea%@\x07\xe2\x1c\xdbd\x9b(@s6\xd6\xb2\xe2\x9b)@\r!\xf9\xcf\t\x19-@\xf8\x89Z\x92~\xe3-@k\xbb\x1f\xf9kj*@#O\xbf\x899\x05(@%z\xde\xa4N\x9c)@\x11"\xfd\x17\xba\xc13@\x9cd/\xc2;\x07+@\xe9\x8dif^\xc8%@\x18\xda\x02$\xe3\xe9,@\xb4\xe3\xec\xb4\xb0\xb2-@g\xf3\xc0\t\xfdJ1@\xcb\xad\xb8)\xad\xf7%@\xbflg\x9dV\x832@\xd83Z\x84\x94\xd4(@V\xf4\\F\x9d\xa4+@\x0c\x1c?\xb9\xc8\xb7,@3\x9f\x13\xd7pu)@\x17\xa3\xe8)\x10\xad/@\xd6o\x1b\x14u\xb2&@\x07\x0f\x88\x0bl\x93*@8\xd2\x1f3\xeb\xe9+@\x9d\r;\xa3.\xc3-@\xd4\x84-+7\xc4,@\x88\xc8x\xa8.-,@>\xc2\xe1?\xa7\xaa&@\x92\xa9\xa5\x92\xd0u)@|/_\x88Q\xd5*@\xe0\xa7;C0\xd2,@\x9d\xac"\xfc\xbd},@\x1d$\xac0\xa4X(@\xcc\x1an\xe8\xaa\x960@\xfeE\x0f\xe9\xffD&@\xd6\x16o\xc1\xdfz(@\x8a3\x18\x08m\x81\x1e@\xfd\xe6\x8dN\xe0\xcf\'@\xa0\xd1\xa72\xa3\xfb&@\x81\\\xbdb\x11\x17(@\xe3\xf9\xfca.\xab\'@\x04_id"m\'@\x0f\x08\xf19\xf5\xec,@\x1bl6\x0c\xcdA.@\x04\x95n\x178|2@\xc2\x96)\x99\xfd\x8f(@\x0e97G#k+@I\x80*\xba2\xf1.@\x9f-G\xb0\xf3\xf8,@\xb2\x19\xbc\x00i\xd00@\x0cf??\xdf\x8a)@Ng\x88U\xd96+@\xf6\xe2\x1ei\xc8\xe6.@\xa2\xbe\xcfx\x1ap*@\xd9i9\x97\xd8t-@A\xcdX\xad\x1f\xc9(@]\x12\x02u\xfa\x87-@\x99\xbc\rY\xda[.@i\xb6\x8c\x82m\xb8\'@\xb2*\xe1\xb8\\B-@\xaazh\xa6\x1a\xc9.@\x05I\x15t\xc4\xc3-@\x01\x97%\xe8c\xc0\n@\x00\xeau[\x82\x87-@\xae\x17\xa3s\x0b\xa50@\xfc\t/d\x9f])@Z\x16\xb9 ) -@&\xcf\xc3\xf2Cr(@h\xa6\xddp\xbc\x17%@\x94\xb4\xce\x07\x05-0@%\xfe\xa7\x1b\xfd\x9d0@-u\x90}qY0@\xd6\x92\x8a\x876<+@\xe2\xd5v`k\xa6+@yF\xa9\xf5\x0f\xa1.@\xde\xd3\xa2VC\'.@\xe9\x17\xb7\xe8\xa8\xa0-@\xb60\xd5Ms\x17,@\x17r\xdbC\x9d\x06+@{r\xdau\xdb\x87/@\x11g\xb0v\x90\xaa+@c\xbb\xe5\xcdZ\x99-@\xc6\x88\xa9;O\x121@\xd6\xa4-7\xeb\x9a2@\xb8|\xcbg\x1b\x8f,@G\xf9\x0f6\x9e\xbf\'@\xb0\r\xc9G\xaa\xb62@\x81\x8e\x9e\x9ey\x8d-@j\xffj\xbd\xe07+@\t9,\x05\xd6x-@^\xd4\x83\xec\xf2()@U\xd0h\xb4O\xca,@xo\x9cy\xd2\xd3.@\xa1\xa2\x85\xf0\xceX1@j\x9d\xc3\x12U\x99+@\xd3\x962\xf1^\xaa-@\x9e\xb3 \x1e\x0c?.@J_\xe4\xbeW\xa8.@\x17~\x0b8\xbaL1@\x8b\xc1 \xb3i\xd8+@+\xa5\x98\x84v\xc8&@\x00\x1eV\x93t\x1a2@Zw\xf4\x0b\x17\xcd-@\xf0W\xe8F\x9a\x12.@\xfazD\xcf\x15\xe9+@\xa4mZ\xfb\xcc\x91-@\x97,\xc6\rw\x8a.@[6ob\x7f90@b|\x1cC\xe8Z)@*\xf5\xf1\xa6\xa1i.@b69\xf9\x9a\x83)@\x96^\x8d\xbd@%+@\xef\xfe\xc1\xd2\xf7/.@\xb9`\xa9h\xe9\xc6(@\xbc\xaf"\x18\xd8\xa1*@\x90\x02C#\x17\xdf%@A\xf7\t\xa4Di1@\xaej:2\x1fA,@\x9f\xeai\xeb6S/@\xb3\xa4\xef\x858\x0c+@\xda\xa9\x7f\x13m\x10/@\xc3\xbf\x1bu\x94\xb1+@\xae0\x7f&\xe7\xf5,@~<\x9a\xf0\x07\xe7+@\xfc\xef\x0e\x87\xf8Y/@\xc4S \xe2\xa4\xca-@\x87"\x08\x12\xf8\x122@\xc9\x8d\x0f\xdd\xc6\x1d+@\x87m\x11/\xbd\x1f2@\xc8o\xc7\xb5WT+@\x80V`\xf1\xd3\x9f+@\xe6\x81\xd2-\xb7G.@U|&\xb5=\xb22@\x15\x05\x8fa\xd2\x8a-@\x7f \xeb^\xef\r,@\xf8m\xc9\x86\xa4\x19.@`\x03\xeb\t\xe4\xc8.@\x1ec\xe1F\x1b\x92-@\x1d\xee\x89\xc7\x1c\x05,@\xd0\to\xee$\xf6,@?\xe2\x89\xfd\xe1`.@\x91V\xc4\x82\x19\xb8/@\xc3\x1b\x891\xd4\xbd-@\x02\xf2\x9d)F\x0e0@\x94!%\xc2\xb1?1@\x9c\xfe\xacp\x83\x11/@\x113Y\xd4=\x0b.@%\x0f\xb0\xd3\x07\x1f*@\x8c\x83\xafd\xa6:-@\xf6M\x8b\x11\xdb\n.@\x9c|\xa3.>\x8e2@\x93"\r=\xfc\xd30@\x10\xf8\xe0\xc6\xe0\x02,@\xe1\x9fW\xfe\x01~.@\x18\x18\xdd\x827\xc1,@\x06\xae~6"\x97,@.\xceX\xd6\x8c\xd6*@\x10d\x87M\xfc\x862@\nt\x05\xe7\xa1\xfb/@\xd7\xbb6\x87l\\.@\x8e!D\xb9\xb9\xd0*@\xab\rC\xc0$\x8d*@T\x9bJw\x94^-@N{\xfd\n\xe91-@\xfc\x99\xe4\x16\'\x02,@\xbe\xb8\xa4\xdd\x944\'@\xeb\xdc+\xc9\xa8\xa7,@l\x1f\xd83\x8dQ0@\x1e\x94&ooC1@[\xd9\xff/W\x0b,@\xa6(\x8e\x83X//@\x01\xd5?P\x02_.@\xc1\xf0\x83k\xb2\xb5,@\x9eLHJ|\xaf1@\xd0\xd2R\xa9\x88\xed.@@\x94z\xfb\xbdZ,@>>\xc7\xf9%\xae0@3\x87\xe6\xcf\x9fL\'@6\x9eUK=\xb73@S\xf5 \xc2+\x82-@-#XG\xa3j,@0\xfc\x12\xef\x93V2@NZ\x18\xdf\xa7\x1b*@6%\\Ewm+@\xc3\xd2\xff\xce\x0b\xf70@\xbe\x9eg\x9d]\xae*@\xbc":\xff\xf1o-@.\x85\xe4\x81(\x8b)@\xe4N%\xb4\xbd7-@\xe4\xd7y6\x85\xb5*@h\xdd\xf6\x85\xf4;.@\xaf&\x90Q\xd97+@\x0e\xb7_\x96\xe3\xf2*@\xc2\x9a\x81\xb1\x98\xbe(@\xc1\x0f\xc3U\xc0\xaa(@\xc1\xef)\xe0S\xf80@\xb4\xf5\xd8q\xe4\xce*@\x98\x91\xee^\xe1`.@0Ih\x864\x8d2@\xbaN\xd7#\xc5\\,@\x97B\'f\x0e\xed*@\x11\xc6\x9d\xa8\x92:.@\x9bQ5\x9ag\x14,@\xe8f?\x04!\x89*@\xe6\x03\xfaW\xeb\x9a+@\xc5\xd2\xbd\x02FD-@l\xaeQ\x92=\xab.@\xfe-\xdb0(\x8c*@:,x\x9d\x9f7-@j\xd4\x1b\xb3\x95@1@\xae\xf4\x8dL\xfc\x96*@\xef9#@\x0f\x852@\x1a\xa6\x13\xea/\x10/@z4Yx\xcfx+@\\\xd6(\x95\xe6z0@\x0b)\xc4\xb8\xe3^0@\xe4\xcd\x948\xb8~-@I\xc4\xe6\xabyS.@\x98\x8d\xb9\xe3\xfa\x11-@\x00\xdc\x19\xce9[-@\x02\xe3zVP\xd1*@X\x9c"t\x11\xb7-@]Bv\x86\x84>0@f%\xbbk\x81#+@P\xb4kPW\x7f0@\xe1Qq\x86>K-@OB@//\xe4+@\xe3,m\x13W\x0b-@\x00\xf4\xfe\t<H-@2\x84\xb6Y\x16\x0c,@\xe5,\xe8\xa0e\x8f*@\x18\xa9,\x11 \xe0*@\x1f\xa5\x15&w\x9a(@^\xc8;\x90M72@6\x93#n\xca\xe5*@\xb8\xa2\xd1\xef\xa1\xe3+@\x12?A\x16\xfb\xa9-@\x85e\xb7\xbd\x19o.@\x8e4kgw\xab+@\rj!LL,/@\x83_\xbd\\\xd6\xd0-@\'f\xd0\x14f\x82,@fP\x87\x08\xda\xf50@d\r\xea#M\xfa/@T\x87\x88f(\x892@\xa6&\xfc\x1ao\xb8(@\x01|W\x82\x99\xef*@\xd5\xa0\xe9\xeb\xac~4@\xa3H\t\xfau?-@G\xa7\xa7E\xd5\xda-@\x1b\xf3)\x83\xec\xf70@\xb9\xbcNa\x8d\xf2)@n\xa4m\x91v\x81-@\xcd"\xe4{\xab\xf2.@\xc2-`2\xc6\x181@}<\n.\xa7\xde0@\x8d\xc1\x1e\xec\xcea2@h\x9e\xaa\xc3gf0@+\x1dC\x07.B\'@\x97I\x9fV\xbaB1@q\xfa\xa6]ID\'@aa\x8b\x01K\x11,@\t\x96\xf2\xf6\xd2\x1e.@\xe04\x10\xb3aS/@l\xf7\x7f\xbe\x1e\xef1@\x9d\xd4>\x7f\xeaZ&@\xed\xfe\x8e\x05\xd7\xc7-@\xceE\xac\xf2\xaf\xe8/@w*\xaf\x05\xc2\x151@*\x87\x81\xc1\x1a\x17.@\x9e\n\xccd\x8c\x1d/@\x0c\xcbPl\xd2\x062@\xe2\xf7\xe9\x9c\x0b\xb8*@`\xae/\x9d\xa4\xf5,@\xf7x\x80vB\xc02@ZSp\x133\x1d1@\xa8\xc7\x7f"\xc4\x03/@\x90\x8d\xc0\x12Jr.@%\x9e\xd9fWN-@f\x9f\xa1\x03G\x97-@\xabe\x18N0r,@\x9c\x85\x18|\xd7#+@s\xb8\x0ep\xad\x85.@\x9e\x86/\x08\xd7\xa4.@\xa7\x17a7\xe1\xe6)@\x81\x90w5\xe6-0@\x02\xc9\xbecs\xda-@`\xe7\xbdv\x03n,@\x92J\x11 >\xfd1@4\xbc\x15j\xd3\xa2.@\x0f\xd5\xe3\x15j\xd6\'@\xef\xc8\xf0\x06\xb8\xc4*@y\xb4\xee\xc1\xf2\xc9*@F\x10c\xa5E\xe8.@\xff\xc8o2\\?+@f\xb4\x1f\xbf\xce\xa31@\x05\x92\xf2\x9d\xe4\xf70@\x9d\x95\x94\x16\\v+@+\x1fL\x13\x104,@\xec4\xa9\xd3\x88"-@(Z\xa8\xd1\xb3g-@]\x1b\xc0\xf6/\xf70@\x95\x1a&\x90\xc3`0@(\x95\x9c\x0f\xe241@\xd5\x00+\x92\x9d\xc7\'@bZ+RL\xa9-@\xf2\xd3\x90\xd6\x91\x8a-@\xdfhR{\xb9&-@\x8a\xe3U\x12y\xc2+@\x88]\xbf\x15\xd2o*@\x02rv#|\x7f*@\x88\x03M`(\xa5&@J\x90,\xe8Z\xd8.@M\xa8>\x93\x1c,(@\xaeT3Q\xbd^.@\x18\x9a\x9aS\x9f\xec0@\x98\xcax\x01C,-@\xa0K\x9c\xbb.\xc9+@\xc7\x8e\x06\xdd\x99\xa7/@\xe9\xfd\xb9\nz\xe10@s\x14\x8d^\x81\x1e-@\x98\xcb.!|i2@x\xae,\xf8\x84\xfb(@\x1bJd\x92vz*@\xb2\xf5\xc7\x8f\xd9x.@\xbb`\x1bt\xdf#1@\x94UH\xa2\x16\x95,@x\xff\xd0\x92\x0f,0@^z\xef\x18N\x16.@\xc1\xae\x11\x13"9.@yQ>L,\xa7.@-\xd2`\xcco\xed0@}\xf3\x0b.\xa1\xe1+@)\xc5x\xc6\\\xbe.@8\xcae\xba9\xea0@\x93\x95\x90li\xc8-@\xa6|\xc2Rdr*@\x1c\xfa\xfd\xf3\xad\x90*@O\x07\xdc\xad\xda\x91-@ jg\xf4\x94\x17.@\xa8\x1b\xa71\xf4\xb4.@@\xb5\x04\xa0\r4-@s\x96\xc6\xef\xe30,@?\xf5?\xd0\xed\x011@\x17\x98\xd5>\x1c\xf50@3\xb5N\xc6\xcc.0@\x11~>\xbd)\xf40@\xb2\x01\xe9\xcfT\xa4+@\x9cp\x83\x00\xdd\xbb,@\x99\xd0\xc6\xdb\xf20-@N\x0fo\x8d\xdb\xe3-@\x01\xc3\xd1\x0f\xaek.@\xa7h\xca\x1f\\W0@\xeaw\xe9\x82r[0@8\x04\x8b\xe5\xd4/,@\x07\x0f0Q\x1cc,@\xbbg\xd8C!\xf40@\x97Xv/f\x121@\r\xd8j\xd4\xccT-@\x81T\xf0Sk<+@\xeb\xa8D\xc4\x1ei-@2\x11j#BP1@^x\xf6+@\x8a2@}xr\xd6\xc3\xdd-@\xa7/\x80<\x08\x9d-@\xea@3P\xd6\xc90@\x05\xbbZ\xc99\x9d1@\x97b\xb8\x9cP3+@\x86\xe6\xfa\x18\xf3\xc21@*\x94\x99\xccN\xdd1@\xb9dL\x13\xc4\n1@X\xfc\x9fg\xe3a.@\\\x87F\xe6lY0@\x14+\x0b\xfb\xa0K2@$\xab\x9b\x98\xe8\xad-@R\x99\x8a\xf0\x93-+@\xcd/\xfc\xf626+@\xcf\x15K\x1e\xa5\xfd+@\xbd)/L\x1f\x16*@rV\x8ce>\xf1,@\x0b\xf0\xb4\x1f\xec_-@\xbd_e\x15\x1c\x1d/@\xe4\xc4^<\xe5\x08.@\x8fL\x85\xd4\x0b\xa2-@\xc0qJ8\xed\xd4-@\xd6\xbb\xe58\xa9\xf70@\x02\xa2\x1d<\x0fz\'@t\xfd\x92\xbe\xf97+@\x16\x82\x99\xbcL\x1b.@\xd9Ed\xf8/\xac+@E&\x10\xb6\xb3W*@\xcd\xe4u\xb5\x91\x820@\xbe]\xf7\x9d\x94y2@~\x9e\x8d\xd4\x84K0@-\xb5f\xe4,O*@\xfcA.H.u&@\x0b\xe0\x10\n\x13\x1f/@\xf1\x17\x95\x07Eh*@Z\x17\xe6x\x8al,@\xce\xfe\xf9"\x9d\xfc0@\xc8\xa6x\xcd\xa3y1@.\x19\xf7\x05\x1d\xd2-@\x83\x9dD"\xfb\xc4-@\xa7`/\xab\xfd\xe70@\xce$$\xd8\x00\x083@\xe5\xe1]-\xa8\xfe-@\x1b\xe5\xb8"ud1@\xe6\xac\x90\xf88g1@\x7fQi\x03Z\x9d*@\x17\xcc\xd3\xfdb\x9d.@=\x02\xd0U\x96)*@\xbdp>\x9a\xf9]*@h)\xe0\xe35\x12+@&@S8\x0b\n.@A(\x13\xdb\x96\xf00@\xc6\xeb\x10\x13\x10m\'@\xa8\xe9\xb2aq\xa3(@\x0c\x99\x155=/*@\xc2D\x91\x85\xb1U+@\xa3r\xa1=\xe6|1@~\x0bn3<E.@\xd2z4\xde`\xaf-@P\xb7V\x14K^,@\x93\xe7\xec\xd9\xf5\x150@\x05L\x8a\xd1\xd4\xc20@\x8f\xff"W":*@\xd9H`\xe8\x83x+@\xd7\xc7?G\xdf\x9a(@;\xca\xda\x00\xe0\r+@\x83\xed\x0cB<\x18/@\xd8\xec\xe8\xbdA\x1f*@\x9f=\x8b\xf3\x93i)@\xc9e\xc6\x80l\x1e)@\xacZ\x96\xbf\x9a\xcd(@\x15<mr\xc4\x15/@\xb4V\xf5\xe6\xfa!(@\xec\x7f\xca\x9c\xa4\x85+@\xa7\xa2\xa6\x04(\xb11@\xfa(\xf7\xe4,w&@\x19\x90\xea\xebe\xb7(@\x1f\xff[\xf1\x03>*@\xac\x1c\xcf\x07\xde\xb41@X\xa2H\xe1\xcbl.@\x90\xe6\xecAd\xeb0@\xa4\xe2\x15\x11\xab\xb20@t\xf0l\x84\x94Z.@\x84\xb8\x02\x88\xc6\xdb0@\nQ\x92\xcd\xfc\x992@KV\x9f[\xfb])@\x80\xf37\xf7\xf5<*@\xae\x00\x0b\x93\xce~&@\'/\xda\xbe\xc9\xd7&@\xf4\xad\xf9K\xefT-@\x10\x1cQ\t\xc6\x841@\x07\xf9\xd80N\xa31@T\x89=\xa3%\xd0/@\xa3(\xe1\xc7X\x9e0@\xf8\x13\xe9\x87 \xc9-@\xf7\xa5\x0e\xa3\xe4\xd5-@\x0b\x02\xe5\xfb7&/@\xc3\x17b\x10\t\x03,@\xfa\x0c\xf6B\xb8\xd5)@\xdb\xaa\xf9P\x92r,@\xf97\xf4\xb1l\r+@\xa5\xf5\x10M\x99\xc92@\xf0/\xa9\xd2\xa8f2@\x18\xb0J\x92\xce\x00&@\x07u\xdc\xee\xb1\xb11@Q\xf0\x1d|\xdd\xde0@\x02&\x00\x00\xa3\xac+@-\xb6\xd5\xc5\x1b\x03*@~@]l\xfds*@8\xf1\xc6W\xaf1.@!\x9fT\x81\x0c\x9c&@\xf33\xa0\x9cg\xa2/@Ar(\xe7\x99W2@\xaf\xf5 \xef\xd1\x13-@\x05\xab\xc7\x89\xfb\xa1-@\r\x1a\xbe\x18tv1@kn\x87$u\xa81@V%\x8fv\x02\xe52@\xa9\xe5\xae\xc8|\xaa,@~\x1c\xb8/\xbe\r+@"6\xb8\x06\xfa\xfb1@\xcd\xc0\xe1\x99\x18\xfc0@\xa5n\x10\x1d\x12\x0f1@\xa7\xeb\xc3\t#".@\x97tN\x82\x17\\*@\xa2\xd2\x1c-\t\xc6+@\x83\xebH\xe1[\x13-@\xfd$(\xccF\xa7"@fz|\xde\x07p*@\xa0B\\}\xb2\xbc,@~\t\xdf"\x99}-@\x9d\x1d\x89\x8a\x04o+@\xa8{\xdc\xfa\xc4\xb1\'@t\xf3\xad\x1e\xe0\xfc)@M\\\xfc\x96\xfdz*@\xd6S\x1c\x8a\xef\x1a-@(\xb4\xea#H5,@\xd8\xfc}\x89\xe9\x990@\x01L\xd2\x1c\x81\xae(@$T\xab!\\\xa5\'@A\xc6\xef\x9e)/*@\xe3\x92zz)v*@\xe0\xa6\xd8DU7/@\x98K\xd1\x19\xd2\xe20@S\xae\xe6c|)*@\xf3O\x95/\x7fE,@F\xcaX\xe4\xbf\x99(@oP\xb2B"\xd80@\x05"+\xdeM\x191@\x0f\x84\x99_\xaa\x8b*@\xdd\x9d\xf4\xe7[o.@Z26\xb6\xb1\x8e2@\xcd.\x9f\x13\xc5\xd1*@\x88\xae\xed\x1e\xcd\xae-@#\\\xef\x9b\xd3\xc02@\xf9jid\xeai2@\x8eN9\r\xd0\x0c2@R\x87"@\x11\x981@\xb0\x80\xeb\x1c\xee\xc24@\xfc)rS\xf9E+@\r\x18W\xec!\xad1@\x8d\x01\xdd\xb3\xe4\x9f-@Q\x07E\x83!\xe0&@\\\x0f\xf1\xfa\xf8\xb02@u)Po\xa1\x082@\xc2\x8c,\xbf\x10R(@\xb8w\xd9+\xa3a(@\xc9\xd7\x87wk\x84*@\xf2\x90\xbb\xff4\xc3-@\xd8U\xd0y\xe0\xf8-@ZL\x87\xae\xc7\xd0\'@\x8cqV\xc3B\x9c(@\xb3\xd4r\x97\xcc\x8b1@ W\xdd\xc9aO+@\xe5\x02}v\xe2U.@\x18\x81z%\xd5i*@\x9d\x1dVT\xbd\xe4-@\xf1\x1d\xf0IiP(@K\xfb\x06\xc4\xe1\xee,@\x90F.\xfb\xae\xa5-@\x8b2\x9aG\xab\xf2,@lLJ\xb9dA+@\x0e\x7f&\xf0\xd0W*@\xa3+t$\x01\xb8-@\xe4VqI\xcc\xa30@\xcb\xd7\x8evb\x12+@\x80\x14\x19\xeb\x19\x82(@\x99\x1a,D\xa3A*@z`<**i*@\xd1\xec\x8e\xb1\xb5B-@\xdd\x81qK\x0e)+@\xaf\xc7\xb8 \xa0\xa3(@\x91C\x1fN4?.@p]\x0eFlu(@\x06W>_4k2@`]E\xfe\xd4\xb82@\xef\xf4f\xfdB\xb5(@0\xd1u\xbb\x13q,@+\x0b\x02\x07\xdf\x03-@\\\xa2\x9fA\xb3\xfa+@P.\xcf\x9d\xd1\x01/@\xe5\x82&\xa9\xad\x930@b\x83\xcbl\xa8\x92+@"\xe8H\xfbG\x0c0@c\r\xcb\xac\xc6!*@\xff8\xb9t\xb9\x9b-@\r\xb5Z\xa1\x16\xbc-@\xcf\x13\xd9\xd7XK.@\x19\x1c\xfb\xe8\xd9\xa20@#\x9c\xfe\xe1\xb3b.@\x15\x95\x13\xd1\xb5\x9a1@\xc8O\xce\x0f^\x191@Z\xa7\xc1\\\xeb\\+@f\x03\'\xe8\xb7D,@\xad\x85(\xc5n\xbb0@\xc4^ I9..@go\xfcW\xbfx&@\xd0{\x8f\x1f\x1d\x1c/@X{J\xecG\xa32@\xcb\x13\xd0\xf5i\xf3,@g|\xb4\xc1U\x040@(\x16b\t\xdf\xdd&@\xe2k\xa3+\xa8\x14+@k\xf3\xee\xa2\xbe\xd32@K=S\xa4\xd2\xad*@\xa1\x07\xa5\xee\x15\x060@\'\xae+%7J+@:\x9c\xfeo\xa3\xa4-@\xc0\x1b\x0e\x92\x0e\xb92@+\xf9\xcbE\x81\x9b-@De\xae\xb0\x95\x95-@\xe7*g\xb1\x9dZ)@\xd5i3\xa2\x9eb+@K\x8du\xa57\xdb2@-m\xa1\x06^"1@l\xf4\xd4\x8f\xf8\xb2(@\x81W\xe1\xa2\x88\xfa,@\x8b\x12\xbd\x16\xa6M4@J\x05PBi\x08*@\xeee\xb4#\xdb\xad)@\x8b\x94Dx}\xc8-@\x0eQ\xdc\x9a\r\xf3,@\x19\xfdU\x07O\x01"@Ml\x9f\xa9\x8b\xb1,@7\t\xae\xe6\xd7[.@\x1d~\xa0\x0e\xc9\x1e1@\xa6\xb7\xe8L\xde+.@Qe-\xad\xd3\x8e-@\xf9z\xfd|\xc3\xb8&@\xd9\xdb"\x1f\xf3\xd1/@\xf4\xa2\xac\x12\x92\xdf(@\x95U#\x05\xe3P*@\x0c\x86i\xab\'\x9a2@\xcc?\xa3"\x84\xa1,@\x02\xc0\x06j$\xf5-@;\x00\xfex\x8e\xd9(@_\xac\xcc\xd7?\x17*@\x9c\x97T\xd9\xdbw*@\x9c\xc1O\xae\xe5\x14.@\xfe\xef\x82\xf7Y<,@|\x02}e:\xe3(@d\xf1:\xcb\xce3.@\x1b;`\xf4z\t/@\x1c\x96\x1eN\x7f\x0b-@\xd2\xed^\t\xe8\x161@\x9eG\xf1\xb5\xe7\xd10@\x0c\xb4Lk\xab\xb92@\xee\xd8\xd7t\x9e\xbd.@@\x17\xdd\x8e\xe4\xf5(@\xe4\x9f\xff \x8c\xab(@d\xf1\xecn\x9eN\x17@\xcfEd\xdft\xdd1@g\xe4Z\x9a\n",@\xe6{Q|)w0@ M\x0fE\x8c\xe0,@\x86\xa1/\xfe<\x93(@6V\t\x07\xae\x1e(@\xf4\xc7HyQ\xf7-@\xf5BZ/F\xfe,@\xdc\xd4D\xb4)\xaf,@\xcfe\x8d\xa5P\x873@3\x17\xd7{q\xd92@\xce\xdb6\x0eS\xef0@\xbf}\x84Q\xb2\x8a)@\x1c\xc5\x04 h\r.@\x006\x90\x11\x983+@\xe5\x1ea\xb1\x87\xa6\'@D\x1ez\xec\x84\xc23@B\xfc\xe9\x05\xaf\x88\'@\nj5\xa5m\x0e4@j\xc8E\xbb\xc3\xa8\'@\xb8\xc2\xac\x8eX\x95&@\xcbR-_\xa8q*@\x0e\xf2\xef)\xa1;3@\xfe\xb3\xe2\x08s\xbd/@\xd1.\xec\x18\xddg\'@|\xe09\xc8\x13\xa8&@\xbc1 \x1f\xec\x8c0@\x0e\t\xd7\xdd\xef\xe10@\xc5\xad\x8e\xcd\xd9\xe60@7 \x01\xe1\xd3\xe6,@\xc6\xdd\xef\x19Z\x9a,@V\x0b\xb2\x06\xc3\x93&@\xb8\x11\x13\x05\x85\xf5+@\xd5>p-\xbd\xcf2@;\x89-k \x0c*@\x0b\xb2.<\xaa\xab%@\x90\xce\xd0\xf6\x9a\xcf-@+\xf2\x8bGA\xa94@\xb48GT6=.@\xf8`\x83:\xcd\xd8*@\xef\\\xe8\x9a \\)@\xc1\xb3\x0e\xf9\xc5\xf1/@\xd0\xc7\'3\x18d,@\x8c\xd4\x8b\x96\xff\xd80@V@#n1\xc50@\x13\xd7\xbb\xa0\xdb\\*@A\xe4(:\x94o0@\xd3\x80U\x8d_\xdb-@aI\xbd\xf7!\xbd&@\x8a\xfdjH\xed\xb7-@S\xf3\x8a\xc1\x9b\xef*@\xeb|\xbfD\tc*@\xe7}\x1c\x98\x16X+@=K?\x17\xd1\xc0-@(\xa5\x07\xbcd6&@\x98\x15\xdd\xc8V\x1a*@\xe7\x1c*\xa5\x9e\\*@\xa4R\xf4g\x11\x0f/@\xe1\x0e.\x83\x8bl*@\x9fQO\x0bC\t+@\xf6\xb4\xab\xb7\xc0\xac\'@\x9cb\xe7({ *@\x88\x88p\x1ct\x94/@x^\xba\x03\xde}\'@\\\x84\xbd>\xea\xeb+@\xd5\xc3y\xb9u+-@\x14w\xea\xfd>\xf8*@Q\x98?\xfeT\xd72@e?\xedar\xc9-@\xfc\x81*\x93\xa2\x8c,@\x1f\xda\xfc\xe2\xe4\x0b+@\x17\xcb!\xb0yq-@zOX\x8d,p(@=\xad\xa4\x8cY\xeb+@\xcb`\xb4\x96u\xf5+@\xf1E\xab\x15G\xb0,@@\xe1\x03\xff\n\xe20@D\xd3Op\x9d\xd00@\x94\x08\xd3*|\xd9\t@a?\x16z\xcd,/@\xc8\xdf\x0b\xac\x01\xc3,@\x16\x9e\xca\xc4<_*@e\x8bV\xb1\x19\x9c2@F\xd2^\x00\x90C*@\xc7\x13\x8dC\xdc\xb8,@s\x88O\x8a\xc7\x01.@\x0f\xbd9w\x98\xce\'@\xbd\x02\x7f\x1a/\xf6&@yO.\xbe\xe5\xd5/@\xe3\x96\xca9\xe5m-@\xe6\x80\xf5|\xb0\xbc-@\xb1\x06\x97\x0fK\xae0@\xeb\x9c\xa6\xc4/\xd0\x0f@\x9c9\xd5\xcd\xe833@\xe0?2\xed\x13\x16-@p\t\x8c\xd3\x82C*@\xfe_\x0e\x1aF\xd70@\x17\xca-b"\x1e*@F\xc3\xd8\xc0\x01\xcf2@\x14J\xdf\xbeV\x9c)@\xf0\xd5\x12\x11D\xdc0@\xb9\xe6\xf6\x95\x0f\xd7&@Gl\x1ax\x11i(@j>b\xc9q\xec,@X6\x98ey\x03/@\x88j6\xd9\xc0k%@\x86\x9b\xfc\x7f.R.@P\x95\x19\x82\xf2\x99.@2" \xaa)\xb3\'@\xa9\xce\x10/\x82H,@\x89,9\x90\xb6\x81-@G\xa1\xe9r\x96F&@\xee\xe5b\xce\xb7\x08/@%\xe4\x82\x9a\xf9\xf9+@\xbel\x12"\xb7\xcc(@(WUI\x87\x940@\x82\xf12a3\x08-@\xe3\xa1\xcf\x9c\x9d\xaa&@\xfd\x96(!\xb2\xb8(@f\x1a\x9e"\xe9X3@s\xa1\x18K\xd7\xe5)@S\xa3\x08P\xb5S-@_\xf8\x8e\xa79\x92-@\x1f\xa0k\'}N(@x\xe4J\xa5\xf2\xa6-@$I\xb4j)\xb7(@\x9d\x1d\xa6\'T\x08-@\x02J\xe9\x93I),@x\x00]cg\x892@nF\xfat\x1a*(@8\xc9x\x16\xca\xbf(@\xb4\xc6\x10.\'\x11*@\xa6\x1f\xf4[\x12\xb0.@\xff\xccuWs\xd40@F\xc6\x93#\xfe\xca\'@A\x13?\xd3\xf4\x0f/@\x0fb-\xf3\xc2\xab,@({G\xf3\xf9s)@\xb7T\xfda\xf7\xaf-@^\xece\xf8\xc4m.@\nf\x9d\xab\xd2&-@\xbb\xb0\x96\xd1\xdc\xc7(@\xda\x19\x0b,R\x91/@\xb1y1:\x87\x970@.\x03\x8aa:\xbe-@.\x0bx\x02~\xc32@\xc7\x02\x00\x13\x83\'-@\xb0\xd5 r\x10\x15/@\x06\x94\x8e6\x13\xf0/@t5\n\xd2\x8b\xc0-@\\|\x91&H\x10(@\xd2ms\x07G\xc8(@[\x05\x86\x97\xcc+.@\x84\xa9\x01pp\xda(@\xdb\x9b\x05i\xc8\xcc(@\xfc\x13Qx[\xed\'@@6\xdbB\x8c\x1a*@\x0f\x05<\xb7EZ-@\xbbIj\x1a\x1e\xc7&@onh\xf3\rQ-@\x9e\xf7\xd8\x05f .@s\xd6\x1aS\x86u/@\x1bg#\x8a\xfa\xf6\'@\xac\x91\x05\xfe\xd4+1@\x01z\x1b/}\xb9-@\xb9\x9d\x0cY\xd0\xca(@K\xd8\x83Bc\xf5(@\x00\xdb\xe4\xd2\xfa\x02+@\xf6|\x8d\xedMA\'@"\xa5o\x84e\xc5&@\x0ef\xaf\xdd\xb6\xee0@\x8b\xd3\xc2F010@\x97\xe10\xf0bs(@a\xc0\x88\xc7\xd1\xbc\'@~,\xd6yuV1@\xee}J-\xef\x02&@\x9f\xc5\\\x9eS\x93(@-r3U>f*@W\xe9\xfb\x9e\xea\xf8(@B.\xb4,%\x83/@\xaaw\xe5\xcc\xea\x890@\x18\xad\x0f\x8e\x06A\'@Y\xee\x0e\xf9]\x101@\xd2\x95\xed$f\xd3/@\x92\xc6\x8e^ Y-@m\x08\xbc\xb0\xf4\x17.@H\x0bM\x9e\x89\xa22@r;k\xc2\xec\x024@\xcb"\x03x\x8c\x81(@B\xfa+\xaa\xc3\xe5,@{W\xfb\xbc\xbf4\'@>\x19\xa6\xa3\xff]*@\x93\xbd8\xf7[\xed%@\xe6(\x9e,A\x944@\x87\xfa0\xcc\x17\xc2-@!MI\x153"-@/(^\xf1k\xde)@ }\x14\x85\xc8c*@\xdd\x88\x9f\xe2\xb1\x10-@\xfe\xc8\xbd\xe8|\x87(@$r\xb3/O\xab\'@}!{\x87\x08S+@ou\x84A\x9b\xe2+@\x16\xdf\x9a\xba\xfe\x990@\xa9\xb4\xba\xf1\x1c\x1c,@D|\x88$\xde\xa42@\xcfv\x92\xf8F\xb62@\xd2\x14\x01I\x8f\xf4)@i\xfc8\xb7\xea\x12,@\x9bU\xc8\xce\x88\xa2,@\xbdtz,N\xf40@\x91\x1c\x9f\x10\x8c\xa2(@\xc1O\x0b\xe2$\x1a1@\xa0\xa7;\xfeQj0@\xbc^!b\xf4\xf0\'@\x89b\xae<\xa4\xff)@\xceJ\x1d@\xf2\xbd\'@\xa0H\xd8q%\x02,@\x14\xc8\x83\xd8\xe6\xac,@\xdfJ\x9d-i\xbb-@0W\xa3\xb5\xd0P0@\xaa\xcd\x1f\xc6j\x90-@\x9a\xa8 ih\xac,@\x95X\xc8\xd8c )@O7\n\xedY\x82.@\xb9{\x7fb\xbe\xa1-@z\xa2\x03\xd8\x88\xea.@\xf4\x11]/\xc4$/@o\xaeX\xf4e\'*@\xb5\xdfQ\xae\x10\xe0+@.1&n\xd8\xc22@\x13\x7f\xbd\x84\x8f\x07-@y\x15\xd17?\x97,@\x97\xe1\x1a\xd9\xde\xca-@\xff\xc94z\xa5\x96-@\xa5;\x04\x02\xd6E-@\xe3\xb0\x05W\x1e\xc5)@uW\x87vu\xed*@\xf8\xcb\xebW\xd9\x17-@\x87\x80\x8f\xeb\xd690@R\x81\xe6\x8a\xec\xa4.@\xcd\xe9j\x0f\x9d\x1c&@\xff\xa5\xffy\x98\xd0)@\xe9[\x01\xd0\'\xeb+@}\x9ert\xa7<,@:\xb8\xcd=\xb4\xbf-@|\xde\xde\xb5\xc2.-@l\x84\x90\xed_\xdd/@\xbcC_\xec\x97/2@2:\xa8t\x10\xce2@\x10\x98\xdd~\xaa\x98-@\xbc\xbf\xc5m\x0eP+@c\x92-\x84J\xd8)@\x9d&<\xbbR\xe7-@\x12\x1c\xf6\x1b\x84\xec)@\xd8\x9c~\xaf}\x14/@Bf\xd8;\xf9\xe7-@=i*\xdb\x19",@\xa6\x19!\'\xf9\x06&@\x11\xb7px{\x83.@\xccS\x96\x8a}\xf6)@\xb4\xd0\xa8\x14Y\xf6-@7mC%H\xf9,@\x19\x96\xc2\x0f\xb5\xbd)@v\xe5\xa1\x96w\x191@<\xf1>\x10\x03K-@$N\x07\xbfQD,@\x81}\x93\xfcj\xc5%@I\x05\x92\x87\x03\xda\'@d0\x9e\xc8QV0@v\xc4~}\xe3\xf2.@\x1b\xf3\x95*I\xa9.@\xdes$\xc3\xac\xca-@\x8e\xe2%\xe3\xf0H+@\x9b\x9b\xce\x872\xc1,@\x18]AT]V-@\xe0\xe3m?[\x100@MSa<\xb8\xba)@V\x8f\xda{\x13A,@\x83\x1c\x1e\x16\x93^0@\xf6\x8eJ\xc5\x12X2@1\xab\x973\x1d;,@\xfd\xee\xc9MSF-@\x9c\x1f\t%\x04\xbd/@\xc9\xb1\xca\xb7l\xc8\'@\x0c0\xbe\x97$\xeb/@HE@\xc7\xd732@\xdbn\xf1\xbbe\x7f-@R\xae\xb90@!-@\xf7?^\x8eg\x0b.@\xd7\x8cFFYb0@o\xba\xa0\xca\xcb\xb50@\xeby+6\n\xc6,@[\xf8\xe2%\xd2\x10*@\x93\x90\xa9\xfa\xea\x16-@Y\xb7\xd4\x97\xb5\xa4)@.\xcc\xb9\x9dgl-@s\xc1\x87j\x8a\xe3&@{\x7f_\xa6Z4)@d\xad\x89,\x86\xe0\'@S\xd9\xc7\xe4\x1dp)@!y\x9b\xfe\x848-@V"X\xcf6`(@\xf4\x1d\xe0j\xa9\x88-@\x91%\xda\xe3\xa4\x93-@\xc6*4\x93[\xb7-@\xf9\x91\x88\x98D\xe4/@\xe6I\x0f\\\xb7).@\x951~\xd9\xc90/@\x0b\xb0\xba<_\x120@\xbf\xc6\xc3\x99R\xac2@n!&\xf2\r\xa6,@\x7f\x06\xd7\xb1 `-@:\xc1\xfe\xf9kA2@\xa2\xba\xc7\x0e\x93&+@YT\xabs\x93\xe9%@\x12\x04R\xd7\x08S-@<\xbb\xaeZ\x80f(@\x9asG\rhv(@\x1e4\xaa\xe4\x95\xbe0@\xdf{\x9d\xbd\x80V0@\x05\x88\xd4#fh.@\xab\x1f+\x96\xf9~)@\xcb\xf0\xeb\xe5\xf5\xe1%@)sU\xc4H\xf9&@\xdd\xbb\x00\xc7e,*@p\xa6\xb5\x07\x80\x89-@\xcc\xd4m\xd8\x19\xda\'@ENB1\t\x07&@\xac;\xc6(\xf4\xf80@\xa3\xa0\x9e\xc2\x1e\xa4)@Z\xd2g\x8e\xb8\x1c*@*d\xa9d3F2@W\x1aZ+\xbfX(@O\x9c\r\xa1\x00f(@rJZ\xda\xba\x120@\x95x\xce\xc3\xb6\x9a,@\x84\xc8`\x86)!)@\x89\xa9\xaa\x84\xdc\xdd\'@&3\xd5>\xe0\xa9)@\xa7!]\xf9(\xbe)@\x88\x10\x9c\xff\x85q-@y\x97\x98\xb4~\xc61@\xf6.\xee\x1dGq(@qF\x9a`+..@\x1e3\xd2FlE,@dr\xcc)\xfa\xbf\'@\xc1\nJ\x9e\x1ft0@[\x97\x91(\x88\xc02@z\xbd\xc7\xdc`y)@yu\xc2\xf4?\\-@\x0c\x9e\'\xc1\xf9\x95-@\xb9\xa5\xa9\x03\xeci+@\xa3a\xc5\xc2\xe1b,@\x97o\x85\xc7\x82\x17\'@\x01+\xd8\xe2\xa8\n&@\x03\xab \x88\xd3\xee-@q-\x8b(\x9dr(@\x1f\n\xe04\xc7Y2@+\xf8wP\x92\xc0&@w$\xebKX\x830@\xe8\x14\x11ec\xbd-@\xbd\x15Y\x1d\x81\xe9-@\nt\xa1\x0e\xda\x07)@jy\xc4\x94\xa6\xe1+@\xeb\xb0\xf4\xfaBh3@\xe0\x15\xda\x12:\xfd)@\x9e\xa7k\x8a\xd9\x9d,@\xaf$\xc1\x8e\xdb&1@@\x88t\x97\xf3\xed)@\x1a0\x03\x12\xe5\x1b-@&\xe6\xbc\xf6\xd0j(@\x1e\xe2\x9awe\xcf2@\xce\x99\xd4\x03O\xc5(@\x17\xe7\x90\xc6\xea\x05)@C#\x80X \x08*@m\x81\x0e\xe6\xc4\xd6&@rZ\xef@\x046(@H\xf25Sh\x88(@\x04\x80\xfc\x11\xb2O*@0:\xd4\xbe\xb1(.@FZ\xdd\xcf\x9e\xba)@e\x89\xac\x9f\x89\xc1)@\x95\xba\\\xe4\xfal(@d\xa9s\xc6?\t1@\xf1\\\xdc\xfe\xbf\x862@^\x89\x04<d\xc0,@W\xd6N ~b-@-\xe5\xdb\xba\x85\xb4)@#\xd3\xc19&4.@Rm\x8d=\\\xca,@cO\xb7k\xc872@\n\xaa\xc4{\xe0\x0e)@\xee\xe1]\xab\xd8\xc6\'@\xa97\xa7\xd9\x8fZ,@\xc9B\x13\xcf\x82d3@\xf3\x9bk\xac \x10-@\xe3\x01\\\xf4\xed\x0e0@\x84\xff\x12\xe1e\xa8.@\xf4\xa8\xc0!\x1bA)@\xc8nP\x98\xa5$+@@\xeeP\x15K{(@#\x18\x95\xedDJ2@\xba\xab\x11\xaa\xbb\xd2-@\x18\xc0\xf0\xbc\xe0E2@\xad\x06$\x02\x06@2@\xa9Mu\x0eX\x05&@u\xe9\xa7np\x8f(@\xbc\xbf\x17^Pr*@G\x8e\xa1\xc7~4-@\x08\xc3g&S\x93\'@\\\xb6\x9f\xb6\xf38*@\xb7\xf5\xcc\x80T\xb1\'@\xcf(h2\xad\xe9)@\x94\xdb\xc1f\xc8Y*@d\t\x91\x8e\xff\xae2@"\xbc\x98\xea\x92@(@\xb3\x9bd0\xb1\xad&@.s\xe7\xf6\x7f\x8d.@,6*\xc7\x14\xb10@\xd6\xe8\xaf\xd0v\x8d1@8p\xc2^\xe8v)@\x7f\x8aC\x90\xd2\xc2/@&\xa0\xc7\xb6\x99.(@NA\x87\x92\x9aD)@\xee\xe8\x8a\xd7\xd0\x1a(@{\xe3\x94boJ.@z\x88\xf78\x07P(@\x08o]\xe0\x7f\x91&@P\x01\xd8&\xaf\xf1,@\xc4\xb3v\xd3=].@\xd8\xf7q:\x0c\xbe,@\xd9\xb3\x0e\x1c0&/@\x89Q\x0en\xfc\x13+@8\xc8\xaa\xde"\x8f)@\xef\xa3\x8d\x82@w,@\xb3x\xce\xdd\x86\xf82@wA\x9a\x8a;\x9a,@,\x8e\x9c\xa0 \xee%@\nya\xf4o\x9b)@\xf7\xf2N\x86\xa6+-@\xc4\xeaZ\x0fy\x87)@\x1dr`\xbbo\xaa)@\x07\x87\xd5\x9b\x0c\x91\t@\xb1j\xf0\xbc3M0@\xb2i\xeao0\xe4&@o\xaaV=\xe9\xcd,@\xb4P\x1b\xaf\xfc\xc2)@\x90N\xda\xd1J\xda%@CW\x89\x17\x0e#\'@\xe2U\xc9\xa7\x00\xd1*@\xf3M\x89\x1b\xcb\xd0-@Mm\xbd\xcdY\x81)@\xe9#\xfb\x96T\t.@\x8b;\x8b\xdc7\xf9.@\xbdq\x17M?\x9c)@\xb0\x14\x9b\x9e\nE0@\xc3\xc0\x83\x16\x89\x151@\x98\xbc\xd7\x1b\x9a\x94+@\xc9\xbb\x9c\x10\xb9\x13&@\xd4|\r|\x87\x87)@}^\xe2\x8d\xc8+-@&Y\x08\xd7\xbd\x9f/@\x0bZq\x1f\xd7\xbe,@\x03K\xae\xcci\xfb,@s\xa2\xae\x82I\xe0(@\xd7B\xf5\xc5dc.@\x91\x85U\'F\xa2&@]#N\xed\x853-@r\x96U\\\xb8$1@\x81N\x86\x122\x0e&@\xda\xa3\x90U6b)@e\x98\xbeZ\xfb_)@\xd7\x1c\x1c,X\xb3,@\xde6\x17X@\x05)@\xb7f\xf0M\x99\xf1,@\xcac9\x0eX\x16/@\x84\xd9\xfdA\'\x1d\'@\x13\x19\\\x9a\xecP0@\xd2R\x13\xea\xd1^/@\x94m/<q\x031@\x0f\xbf\x0c\xa3\x11\r\'@ \xcfs\xbe7o-@\xb6\xedzJ\x98\x83+@/\xbe\xa4\xef\x1b\xe1-@\xa0~\x1e\xa0\x83g(@\xd4W\xc5\x89\xcb\xc7,@\xcc\n#mf\xa22@\x85 M*yB(@1\x81\xf5\xc5\x19\xaa,@G5\x8a\x8dE\xbc(@A\x1f\xe4\xa6\xdd\xe2,@w/\x0b\xc9+`(@\xe0"a\xf6k\x84(@\x89\xa97I\xfb\xe8,@\x03k \x8b\xc0\xa72@\xbd\x88\xb3\xf8dM0@=\xc9\xcc\xe9j\r0@\x1e\x9e\x8d\xcd\xe2u(@\xc0\x86\xcd\x84\xdf\xdc,@D\x94\x00\xfa\tk/@\x92\x82Fe\x95\xe9,@\x95\xf6\xd1"3\xa40@\xab\xa5[j\x0b\xb3,@7\x01\xa5\xe9\xac\x0b/@\xe1\x0egJ\x02J)@\x10\xa9\xffU\x164(@\x0em\xbaB\xd7\xae0@{H\x92\xbe\x93\x8b/@\xfc\xbc\x9bD8-,@+F\x00\xdf\xd5W+@\x1dW\xb0b\xd5\x06-@\x9c\xa6bp\xec\xcb2@\xdf\xb4Vu_\x1f(@\xd8_\xdeX\xdd\t0@\x86\xc8O\xd86\xd20@\x14\xcb\x8bjp\xae2@\x97\xf1\xf5\x0c\xac\xec%@nN\xa4\x10U\x02(@\x10\x0fx\x9a\x8bm-@/k\xf3\xf3\xdci\'@#-i#\x18\xac2@J\n\xd2\xf5\xc3\xd42@\x81\r\xdf\xd0\xa3S0@\x0e\x0b\x8b\x98da-@\x01\x85\xc0$AB0@?\x12XSz\xe50@\\<iM\x91-&@\xcaw\xed\x9d\xc86-@\x0f]\xf8*\xe4\xef(@H\xa6\x8cj}|2@\xac0S\xe0\x00_(@\xc5\x1a\xc373\x7f2@\xc0\x95p\xc7\xc0\xaa2@\xa81\x93\xc1\xf5\x02(@O\xf7H\xe8\x1e\x87\'@,\x9dV\x98[60@\x87\xa3)2]3(@bm\x0c\x0e\x7f\xa10@v\x1a\r\'\xbf\x1f1@\xd6\x90\x90"\xd4V)@/\xb9\x96\x8e<W0@\x1d<\x95\xd6\xbb\x95,@M[^\xc9E+0@\xb8:\x0f\xfdpN(@u$]\xff\xba\x80-@\xe3\x03\x17CQ\x18/@(\xa5t^\x04:/@R\x00\xb8\x19`^-@\xc7\xferW]9(@AOCW\xc6\xca\'@;\x10\xf2{\xa82-@\xf9\xa8\xfe\xd9;\\-@8mI\xf4\xbe\xfc&@D=\x97%\xf1\xad&@\xcdy\xa9\xe6\x17n.@(3q\x80m%-@\xee[\x89l\xcbv0@y\xb7I\x8cJ=-@z\xca\x8c{/\xca2@X&C7\x8d\xce2@\x80\xf6\x8cU$y(@\xe6R\xe2\x9bG"+@\x87tX7n\xb0&@\xb7\x9e!V\xa6g-@\x86q7\xed\xc4\x940@\xf2\xa7\xaf\xc0~l(@\x11y\x9b\x97HJ.@\xc4\x00\xd5\xa5\x1c\x00,@\xf9\x9c\xab6\x9d\xbb\'@DH\xf4>\xab\t0@6\xff\xf0z\x1cu2@\x8a<\xc5\x1f\xf7\x140@>\x8a\xa5-x\xbd&@\xfe"\x90\xa82c(@w\xa7\xf1\x88\x92P1@0n\xaa$H\xbc0@\xe7\xaa\xe1%\xfb(-@2\x80\x02\'\xc5\xa7.@\x8a\xc8\x00\x0c%\x83.@\x87\xc5R$L\x93-@RH\xf4\r?\xaf,@$\xd9\x11\xa7\x0f\xf6&@/\xc2\xae\xf7\x8b\xf6(@S\xfd\x84D\x0e\t)@@<\x8d\x8f\xcf\xff(@\x15\xe7\xf5X\xc0\n.@\x04\xbb\x9d\xd6\xac$-@k3\x1fS"D2@\x8eQ\xcdj\x13\x92\'@\xf3\xbcYe\xaf\x960@`\xef\xefR\xf9\x1c-@\xf2\x02Gc]\x8a\'@\xe1%~\xa4\xf0R(@[\xf3\xec\xc2\xd9\x06-@\xd3\x97ed9`0@0\xad\xe2\xad\xc0\xfc(@(\xdd\x80\x04\xfdw\'@\xf2\x8a\x7f\xd6CH)@%\x19\x9a\xeb\xb5..@\xf6(\n.\xb6\xc7%@\x88c,\xc1=\xbc-@\x8d\x06i{!\x8c\'@NA\x13Y\xe2\xce\'@"\xd7\xef\x94X\xca2@\x99\xa7J\xb7\xedQ1@\xf9\x890\xe3\x0f\xce&@p\xd4\xa68\x7f\x84/@\x87\xe0|\x0c\xa5\x9d.@0\x86:3\xa7?(@\xd9\xb0\xf2\x0f|Z(@S\x80Q\x8a\xecE\'@\x95\xcd\xd7\xf2\x8a\xd6(@6NQ\x1a\x84\xd6&@\x1b\x89\r\x1fq\xba(@\xe5>\xb4\xdc[\xd0.@\x0eEF\x80z\xa6.@p\xec\x04\x03\xcb\xc12@\xf8\xc0\x86\xf5\xd9\xec0@\xa5<&&w\x054@B\x96A\x01\xbck&@\x0f7\xae\xa2\x12\\&@B4lI\x91\x10.@\xb2\xcc\n"\x0c\x02\'@\xce\xe5f\xebQ\x7f\'@`\xf0i\x1a\xed\xa8-@\xb0\xabfT\xc7\xf50@\x04U\x06\t\xcc\xd02@\x1b\xee:\x88e?&@BjzRf\xbb1@\xdd\x88\xf6\xdc\x84b\'@\x14\xb6\xbb\x1d\x86\xcb2@\x98v\xb0\x89/J+@\xf9,\x02\x1c\xe5\xaf\'@!q\x8ds\xb6\xad1@\xc4\xa4"%NZ&@\x866\xc3\xb9AT\'@/\x9a\xfd\t`O)@`-Miq\xdd(@\x07\xbfDI\x80\x95.@V\x1b\xf2\xaa\x03\xec&@\xa1\xb9V\xe3\x97Q+@\xc6\x1dC\xe6*\r)@\x89\xb0\x15= \xf2%@R\xf20iJE1@\xb5\xaf\xa1~"\x00(@\xa3\xeb\x86_c\xd7,@\xb5\xaa\xf91u\xee%@\xf7\xbb\x89\xbaN\xa5\'@\xf9\x98\xb5\xe0|\xcd\'@\x9a\xeez\x85G\x06.@\x15\xf2\xb6\xef*\x184@~\xbau\x00 "&@\xcb\x08`\xa1/\xfe&@\x1bx\x85\xbeG\x9c/@\xb9\x05\x1d5\x05`0@&NI\xd3H`\'@\xda\xb2\x1b+\xef\xc6-@\xa8C\xd3\x88;\x11&@la\xf6\x1e\x8bZ)@CQd\xb2\xa3\x1a)@P\xd8X\x9f\x183+@\xc068\x85\xd9\xb5%@\xb5\xb4\x84\xc0\x14\xb9\'@\x1b\xa1>>W\xd60@\x83\x7f\xf3\xd4-Z)@\xc7?\tZ\xa1\x972@K\xed\x88fb\xb7,@\xd7\xf1\x17\x0f\x18\xff-@9\xd2\xa6\r\xd8\xcb%@\xb1G\xd0\x94<\xa0\'@Q\xd4\xa3\x15\xd0\x800@6\x8b\xa3\x19\xcd\r*@n\xe7\x0c6\xad\x9f.@\x1a\xecc^_g\'@\x94\x8fEJ\xde\xa5+@\x0e\x0b\xb43\x84\xc2*@\xe7Q\xec?\x18\x17.@\x02\xeb\xde\xeeI\xea%@\xb1P"\xa8\xda\xa8(@\xfdS-.\xbar-@\x9d\x0b\xc4\xb2\xb3!,@\xa1\xa5\x8a\x87\x85\xa0&@\x97`\xe6\x0cc\xc2-@\x87\x83\x8c\\\x8d\xfe-@\xa8\xd2\xa9?\xc9$-@\x8a\x19c\xb2|&+@\x8dZI4\x07\xb2\'@\x0c\x8d\xcc\xca9\x82,@\xa4\x04\xa6\xa5B7.@\x8d\xd95\xa7\xa4A!@\x80\x8e\xc8\x8f.\xf50@J:\xdfx\xff\xee*@\x98\xe2\xe5\xeb\x070*@\xe2:\'\xbeY\n/@\xecA\xf4\xaf\x83z1@\x8a\xcd\xff\xb8\xea\xf10@\xeem\xbf{\x01\x01(@\xaf\x9a~\xbf\xa0\x06&@\xe0,4\xf4\x1b\x85,@\xff\xfa\xcc\xe9\xbew2@\xca\x11\'\xc8]\xd2,@\'\xb9\xa4,\x9f\x80+@\xd5\xf7\x83D\xcd80@\xd2Y\x12\xfd\xa7\x91+@2u\xba0\xc4\xeb,@\x97\xde\x02\x99~h\'@d\x19Z\x01B"/@\xa4}\x166&\xe4*@\x02\x0e\xf2\xf6S\xc5,@Ff\xfa\x9d\xb1\xe4*@\xfdo\xe7\xa8\x96\xd5+@\xfb\x18R<g\x894@K\xbc\xe6d\xb0m.@\x0b6 \xd8x4.@h\xf8\xcb]\xfd\t1@M\x19#\x80\n\xb5(@\x16z\x1f\xad\xf8\xfc0@\xa36;\xe0\xb5\xb9-@\x82\xcd\xcd\xb7\x01f.@X\r\xad\xe9\xaa\xc6-@$\x80n,\xb7\x1e1@\x86:\x08_\xf7P0@SJ\x8fl\x00\xcc-@\x88\x1c`\xf4\xc4\x0c0@\x1f\xe1]@\x94*.@\xdd\xe5\xd2QJ\xc8-@lc\x97\xf8\x9a\x0b0@u\xf0\xca\x13\x031.@\xf2\xef \x11+\x9a-@\xdcV\xcb\x99\x95\xd6\'@\xc5?\x10;\xfe\xca\'@U\xd1\x11\x8fi\xf40@\xdd\xec\x81\x866=*@\x91lM\xf5\xb8\xae-@\xa2\x9b\xfa\xcd\xa9*1@\xa6B1\x8d\xc7\xf8,@H\xa0\xf2\x17\x12_(@C\xc3\x94f\x99\xf1,@\xcc\x15\x97\xe4\xe5\xef0@\xd4\xba(\xa3/\xad+@\xadQ\x95\x0cA\xbc,@u\x01\xbc\x15\x18\x1b.@\x1eD\xe2\xaaJu-@\xa8/\x02\xcd\x07\xb2+@\xc3`~.\xf9E(@(\x11\xe8*r\xb7(@r\xb2/u\x8f\x15,@\x11v\xeff(\xac(@\xf2\xed\x86\xf3\x01\xe10@\xe46d\xd3\xd4K*@\xc3\n\xf1\x92Am.@\x1d\xc3i\x82\xdf\xe4*@\xf3>v\x0c\x0b]1@&\xba\x9dU,\x040@\x7fD9\xa6VL*@\xb0\xe5\x9e\xc4\x16/0@E\xa8#V\xe5\n/@9\x07\xac\x99\x96\xf4&@\xfd\xf2:\xe8\xd6~-@B\xc9\x96\x1f\x80+/@x\x1f\xe0\xe0W\xb5+@\n\r3`\xde\xa2\'@\xabT\x80N\xc7\xf00@5k-\xe3+l&@\xa0\x89\xf0\x91\xef.*@/Et\x9a\x9b\xac-@+\x896T\xf9\xb8-@\x7f\xd9\x7f\x87)\xc80@\x87\xd5V<F5+@N\xd3Wd\x0b\xb3,@\xf8N\x87\x7f\x87\xb8\'@a\xa2<\x8d\x1c\xb4,@$-\x1e\xb6\xd42.@\x9c\xae\x80\xb3\\\xa80@\x86sN\xd4\xec\xaf*@v\xc0Q\x98\x88\xa2/@\xa0\xf5z\xc9nl(@\xe2\xa4%\\\'K0@\x87W(\xf53\x1e1@c\x12\x1d\xbc\xe1\x191@R\x96\xae\xf1\xb8\xcf,@\x01\xf9\xf9e\x90\xbf,@\xfap\x01gK\x11,@\x08#\x83\xda\x02\xe1-@LV\x9a\xf3j++@\x98\xd3\x8b5\x88G.@\xf2\xcf\xacR\xdb=2@\xdct\xaf{\x88\xff.@\xac\x03\xf3o\xb9\x9f.@\xb9Q\x98\xb7\xf4O.@\x93\xca\xfaOz\xf4,@{\xe6E\xd3\xc2\xb4,@\x8e\x02\x92\xe5\x0e\xa4-@\x01\xc9\x82q\xb4^.@\xbf\x85x`\xbed.@\xce\xadr\x03w$0@\xe2Gv&\xb7p.@\xd9(eI\x80x+@g\x81\xf7\xf5\xbc\x19&@\x98\xcc8["L+@\xff\xac\xfc\xb7\x99\xe1/@V\xdb\t;bp*@\xcb\xb5 \x1c89.@\xb0\xdcFz\xa7o.@\x10"\x7f\xfa\x8a3.@\xb7\x88/\xc4\xe6u*@\xc00\xc9\xdc1\xd2+@\x0c\xefu\x85g\xd3+@\xf8(\xc9\x1f,\xab(@\xce\xaf\xaf\xae\xac\xe12@\x97\xfe%\x9a\x15\x01&@9\xea\xa8\xe6\x116\'@ZL\x9a\xf7\xe0\xa10@\xef\xd8\xf5\xf2\x0e\x161@\xa4\x86\x06v\xd09&@\x1c\xb3\x0fB\xf3\xa00@\x9e\xb9n\x1e\xe8N,@\xa9.B\xf4\xc8\x8c0@\x97\xd3\xe4\xef\xc9_(@* >\xd4\x9cu/@@#R.\xe9\x0b/@\xcf\x1c_]I\'0@J\xb6\x11\xd4%\xf4+@>]]\x1b\xcb\xfa+@o\x18HHhZ4@G\xbf\x19\xf5\xb3\x91/@\xe5\x99\x02E\x11\xd8\'@\xf6@\x11-\xf1M2@\xdc\xd7}\x94\x80\xc7\'@\x871S_\x04\xe3+@\x07\x1d\xed\x04p\xdb/@\xb1=\xcd\xe5H\xe0\'@<d\x8c\xc9\xc2\xa2&@\xad\xf9\xdf\xd5\x1eY-@\xf8\x9a\x0e\x89\x81A,@\x9ajsX.I.@\xc8h\xcd\x02\xd98-@\x0ewWb\xd2\xcc.@r\xbc\x03 q&/@\xfa\x19z\xf9i\x0e)@\x88u[\x95\xbb8/@s{\xb0\xba`\x15/@\xcaw\xbet\xcf\x114@&\xb6\xba\xc1`f.@\x0eJ\xa4\xa3\x98\x8a.@\x1c@\xd4\xbb\xf1\x0f4@Vp\\\xea3\xdb(@`\xd1\xe3VP\x06+@k=o\x92\x14F+@\xb7<\x98\xef\xe7`+@.\x1f\x88\xa0\xc3%+@\xbf\xb0_\xde\'Z.@\t\xee`\xc2\\\x03&@\x01f\xb8O`\xb6-@\xb6&\xe5%\x18\xd3/@\x1b\x07_QC\x7f\'@\xe7F\x94\xfe\x8f\xd60@\xf1\x99\xf1\xc9\x82\xee*@(Z\x13RZ\xee+@\x8c\xe5\xec\x1bs\xc20@-r\xf3\xf8\x1f\x19/@\x16\x86\xff\xff\x9c\xe60@\xe2\xf7s@\x9c\xa6(@`=\xbd\xa8\xc1\x18/@\xfb\xf2s;\xad\xc90@\t\xa4\x7f\xad\x14\x1c-@\x17\xd3q\xb7\xf7q.@>t\xc9yt\x0e/@\x85\r{\x9d\x1e\xbe,@(\x8c\x8b\x90X\xa7+@Lp\x04[\xe0\x98-@Z\xd1\xaeu\xe6f-@\x05\x94H\x01t_+@X\xa1\x83}\xde\xff)@\xf2\x94\x87QQ\xaa,@\x95%\xc8\xe5\xc1\xe2-@\xb4\x11|<;\xb20@\xf5I\xfd\xc0\xd6\x87)@\tH!\xe7A\xc9-@\xdf\xa00\x8b51.@0\xda\xa8\xcde\x86)@w\x02Q\n\x03*,@|\x10-@\xb8<(@v\xc9N&\x1e\xa5.@*\xaa\x1d\xd6\x95\x7f&@x\x90g\x1e-\xad-@\xf4\x7f\xae\xfe\x16\x970@x\x9e\xb4(\x94\xa30@\x1dny\x80D\xb9\'@\xa6T,\xaf)\xd0.@\xd0w)n\xd0p(@{\x94\x9d,\xc2\xa5.@\x92t\x86\xee=t-@\xafEOv\xde\xad0@_\x99\xd3\x8e\xebE.@}\xe7c9t>.@\xef\xd3.:\xab\x88&@\xf8ho\xc1e\x1f-@bz\xb8\xebY\xf7)@\xc8\x0c\xe6W$v&@\x17\x02\xd6\x9b\xb4\xee-@\xac\xb26:\xaa\xa21@\xcd\xf0\xbd\xe1>\xd8,@\xfd\x9d\xdb]G\x1d.@4@\xad\x7fv%,@\xd9\xde\x81z\x99r,@\xbe\x02<J\xc5\xce)@\xdb\x7f\xb4\xa9\xc5!)@\x9e\x03\xc0|\xc4\x131@\xd6\xe3y\x16\xa2E-@\x83R\x86\xb3\x96\x84(@\xfb3\x9d\xddn\x8c-@ZT\x044\xdc\xe60@?\xc1>>\xb0%*@Q\x0e\x9b\xcf"\x17,@7w\x07q"\x8e&@\xad\xde=m\xe4\x13,@vG\xday\xd4\xa6\'@\x890\xb6\x0fK4,@w\xf8fq\x99P-@6;e~\x15w0@\xf9\xba\x8f \x19\x15.@\xdd`\x90q\x07\xc41@\xec\xd5_$\xfd\x95-@\x8eA\x89\xfe\xf6\x8f-@p\xd9\x87p\x08\xd2-@T\xd8\x9f\x16F\xc2-@3\xe8\xe8\xdc\xd2\x18.@\xb4\xdf\xc4\xaf\'\xc92@\xa4g\xcd\x8f\xbf\x8c,@\'K\xc9\x1a\x90C*@\xfeD\x9f\xadK\xb2-@\x88M\xa2@\xceV0@ct\x0c\x9c\x8b\x00,@?Z\x1d\x9d[\x1e*@l\x9b\xc4\x92{\xde0@\xbd\x89(\x1d\xc0\xfa0@\xb7\xc9*\xce\xed\x08-@3]q\xe5\xe8\xbe,@5`\xb3\xe3\xd8\x02-@232\xd6\xe8\xfa+@\x0e9$\x85\xd32(@\x04]\x06Jz\xbd(@\xae\xcb\x92\xde&+(@\x95\xe9\x16\xb2F\xdc1@\xfd\xfdW\xe3!\xd41@;\xcah\xdaU\xc1(@\xc4\xdeN\xc7W *@c\xa9J\xd1?F-@p\xe8\xf9)\t\x19*@\x00\xa3Uo\xed`-@\x97\xbb\xaev\xb3\xa1)@$\xe8\x84\xc0\xca5+@Ls\xfc(\x1d\xf5\'@\xb8\n\xa0\xdc\xf6\x99-@\x80\x00\xba_1\x932@2C\xed\xe2\x91\x92(@\x17f\xe1\x7f\xfb%-@\xbf\xbbL\xcc\x8d\xa01@\x19h\xf7\x04\x03\x12-@i\xbfT\xf9\xd0\xc8-@T\xe9\xb0\xbe\x1f\x87(@l\x1f\xe1lG\xbe,@\xc4h\\\x93dl.@\x1dY\xa9\x16\xf8--@\xca\x14\x01\xcc&\x1c*@?\x95\x89I\x89\xf60@\xddY\x87\xb0\x93\xf2/@p+\xb8d\x15\x88-@\x90\xa5\x18\x16\x0c\xfa)@\xbd\x9f\xdcJ\xeb]*@\x06O\xee@\xf6\xbc,@\xc6\rX\xdd\xf0a\'@ \xea`\xfa\xce\xf8+@\xc3Tb\xa2R*+@\xae\x07\xda"a\x95-@z\xfe\xc2#(\xd6)@\x03\xea\x96\xc0E\xa40@\x01a\x8ci\xfa\x10-@\xc9\xe3*\xa1V\xf5)@\xad\xdc\x1e\x14\xea\xb8+@JVv\xd2Y\xd9-@f\x17\xfe\xbc\xb5\x95,@\xd4\xfc\xe2\x84Z?0@\xe7"[\xe3\xb6\xa7,@\xdd\x8d\xee\xaa\x89a,@%\xf6(\x12\rd(@s#\xfa\x84&\x95-@MGh\xb09\x87(@"W?,\x12\xcb,@\xeeJ\x9bF\x9d\xc82@)\x19:}\xf9B-@\x889\xb5\'\t\xdb-@\x90\x17\x81\x8e\x19\x98,@\xcd\xc4\xf7\xab\xea_(@\xfe\x0eMu\xf7w-@\xf8\x10\xdfB\x1c\x80(@mh6\x9c\xd7\x91-@\x87{ j\xec\xa5&@D\xd7N\xed`\xed0@\x85\xc4N)k\xd8.@\xb6\xc0\xe1\x84\xe0\xb90@\xd7\xe6\xcda\xd4|0@\xd4A\x06J\x1d\xa6)@\xee\x15\x0c\xd7\x82\xdc\'@\xa9\x1d\xfd\x0c\x13e(@\x13r=\xba\x16\xbd)@\x7f\tyT.\xb00@\xb4)e\x96\t\xb00@B\x04\xd7\x92E\x85/@\x1c\xda\x00\x92h_/@w\xee\x10m\x97\xce.@ \x9c\xc6\xa4l\xa62@\xcdyS\x8b\x05\x8b)@A\xd6\xf1a\xa9\x97.@07\xec8\xa5\x81-@\xf6a9\x12\x04r(@\xef\xe3\xbe\xe7\xfc?\'@\x1bM\xd0\xa6&\xbe-@\x9b\xed\xb7\x01\x82\x980@\xdc\xc9\x91z\x16/\'@\xb8t\xaf\xc7>\xb6,@\x10\x8e\xe1[\xea\xec.@7\xb5\xee\x81X\x1b-@?tA\xf7\xa4m0@\xa6\xb7\x04\xc5\xa75(@\x0f\x18\x0c@\x13\xbb)@\xd1\xb08au\xc8,@\xd3\xc3\xc9{\x06\x81.@\x7f\xaf*\xbc\xfaL0@\xab\xea\xa8\x95\x08s(@cb\x8fu\x1b\xc1,@\xe0*\xae@\xbbx-@ Q\x8a\x1eS8*@GR\x19\x1c\x91\x16-@\x1c\x9b\xcc\x8c\xe4\x16.@\t\x03\x08\xa6\xbe>(@\x9c_\x8c\x1a\xfeo-@\x84\xf7\r\'Q\xb2-@d\x9aZdh\xc2&@?Cb\x18\r\x89/@(\xdf\x7f\x90P\x8b-@\x13\xc6Q\x96\\\xbe,@\x807\xach\xeb\xd30@\xae\xc3\x99\x82i\xf82@\x86J\xdauIu,@nP\x84}H\x17+@\x85\x15tm\xab\xa6)@\xf7\x94\x06\xb9\xb8$-@$g\xe5>\xfa\x9e/@\xb6T\x89\x8cl2)@\xa7F\xeb\x8c\xc3B\'@\xf1\\\xdb\xa8\xf8\xe8,@\x19\xaa\xd4\xa4CW(@P\x11\xac\xc4\xdf\x9c1@.\xcd\xf1)Z1+@P\xe3dZ\x8a\xf30@\x0b\xd1\xf3\x94\xde^(@vF\xa0V\xceb2@\xa7D\x18\'u\x0f0@\xb7\x13\xb4n\xaf\xbb\'@N\xd0pM\xfc/(@\xcaMJ\xad\x9d\x8d-@O\xf8S\xd4"\xb0/@Gh\\\xd7\xde\x1c+@|\x05@s\x12\xac2@\xce\xfc\xd5\xdbl\x86(@\x11\xf9\xa1\xc3\xa0\xb7/@\x0c\x9fn$6K-@\x17\xa7d\x81\xb5\x04,@\xdb3V\xf0w^(@?+Xmv\xaa2@\x0eoW+\x0e\x00(@\xc3\x18\x11\xcc\xfb-/@\xb5W@\x90G\x7f-@\x90f\x1a\x7f\x04\xcc(@\x02\x94@B\xf1\n\'@[~\x1c\xdb\xbb\xb4(@\xae\x00E\xbb{1-@_}\xfeZ\x85\xa92@\x18\xe9\xdd&\x99\x03+@\xf8\\\xba\xfe\xfc\x15,@\xa2/\xe9\x96\x17\x9e*@\n2\xd3\x15\x02n.@p\x1c\x80u\xc4\xcd2@a\x00\xcc\x1c\\v*@TE\x08i\xdd\x1d/@\xce-\xb6\x83\x0c6.@R\xee\x13\xc090.@\xa0\x9f~\x9eIa(@]Bi<2)-@^k\x03\x7f\xdf\xb8/@\n\x03\x18\xe3@\'/@\x0f\xed\xc5(5\xc0(@/\r~\x1e\xb2\xee&@%\x88\xf8\x17|\x91\'@q9\xd2\xd5\xb0\x03/@\\\x80\xac\x0c\x162-@\x18\x9b\xdd)\xbfT&@\xcc\xfb\xce\x1c,\x12*@\x06;\xfd#\xa2Y&@lJ\t^gR(@\xf0\xb1l\x89\x13\xef(@\xaeqC3au\'@\xbb\xb2\\[\xc8\x9d)@\xa2_n\xe3\xa3}.@\xb0\x00E\xd8\x02\x02&@\xc8\xf7U\x92\x91\xcc&@\x8ai`\r\xaf\xf5-@\x9cn\xd8\xec\xf1\xd5)@\x0b\xe5\xcff63.@\x1d\xe97\x04\xad\xeb0@\x9f\x11?\x93\x10\xd9(@\xbaA\xff\xf9\xf6\xd8+@\x08$\xc3:,\xac1@\x01nR\xaa\xc1Y&@b\xd2\xe1\x07\xb1m4@\x89j\xfd_\x1d\xee%@\x8b\xc5\x89b!\xaa-@\xa9\xdb\xef\x98\xfa;&@\xe2d\xc8\xe1\x1e\x0e*@\x1a\xad\xc7\x0e\x19W2@ \xb6\x07\xdb\xe8\x98+@\xe67\x94\x1e\x0c\xf2%@;\xe5\xffD\xeaK1@\x80\xde"\x81\xc5\xff\'@+!-\x7fz\xb32@\x1cK\xd7)\xcc\xb0,@\xa36\xc6B\xa5\xed%@pEw\xd3@2*@\x12gy\xadC\xc62@^\xb4<\x1c1*&@\xfaN\x83l+\xb6*@\xb2\x18\xb2\xa4\xdd\\)@S\xe8\xbf\x0fr\xce-@\\\x01f\xb1O\xa2-@\xc6\xb2rb)\x8a4@\xa9\x00/c\xa4\x9f\'@\xbdMt:\xc4Z)@\xb6\xe7*V\xf0l.@\xa5d\x7f\xff"\xd7%@/st\x92\x7f\xc9\'@\x91\x97l\xd1 \x9b)@\xd4\x1e\x95\rK\xef+@\x8dR\xc5\x08\x9c\xea0@\xa4\xd8K\xba\xaf\xbc&@\x9f\xdbDO\x86\xfd*@\x91\xadR\xa7\\E,@\xbb6k\xf4\xb1\xf6.@\xefS4Y]\xba&@\x8d\x1e UA\xc3/@\xb9(*{s\x85\'@\xcc\xf7\x0cM\xca\xc1)@\xe4\xdc\x1f\xb80\xbf2@\xd0Q\xa6\xfa\xb0\x80-@\xc0\x18\xda\x9d\xddJ)@\xe1I\xbc\xbcM\x120@\x1cee\xac\xfdL-@\xbb@\xc0\xa9SG\'@_\xb1uX\xe0\xac2@\x11A\xcfW0F-@\xe2\x0b\x01"\xbd\xc92@\x03\xc8\x07eQ\x9b2@\x859\x0e\xfa!G+@\x95)\xf3\xf0?!*@Q\xe9I\x91&\x8e.@\xf9N\xfe\x81X\xc1)@;U\xf15\x1d\xcd+@:\xa6\x1c\xc9\xdf\x92+@\xddw\x18\xbc\x04\xe5&@\x8b[\xd6\xe2\x93\xc22@I{\rS7#/@\xec\x8e\t\xb7\x80\xee*@E|\xf5\x89\xe0\xa1&@\xd5\x16\xd6N"\x010@\xce\x0bB\xd2\xf2\x91\'@:A\xb4\xaa\xa4\x0e)@\xb3\xb9\xe3\x07e\x1d%@\xcd\xb0\xcfF\xd6?*@6\x0bv\xe4\x8c62@\xdb\x01I`ts/@r\xb8T\xfcI\x06,@E?j\\\xb9\xa3,@\xcd~\xc1:z\xdc%@\xfaR\xa8i\x81\xef0@x\xd5\\+\xbb\x1b+@\xb3+\x18\x8a//0@&\x99LfH\xbf0@h\x01\xcf\xb3\x87\x15.@\xff0\xb0\x9b\xea\\3@\xab\x7f>\xd6\x06\x05&@*\xd8;\xa8\x0c\xeb+@\xc7\xef\x14\xdbC@2@\xb7d\x07b\xc8\xc5\'@\xe8\xfd\xedK\xfe\xf2+@\x9f\x90\x19\xeaTS(@\xd3m\xb89\r\x821@\xdf\xda\xa7\x01u\xfa(@z\x18|\xde !,@q\xddW\x16\x05\x19&@\xda\r/\x06\xbc\x04.@?\xab+y\xa1\xbb-@S\nP\x18\xa1\x9f2@n\xa6\xc6\xc1\x18\xc4&@*\xa4H^\x1d\xdc-@\xd0\xc4\x8f\x04x\xf3/@\xb9\xbd\xef\x84_3,@\xc7\x9fn\\vV2@P\x1d\x1e,\xf7\xa8\'@\x04l\x9a\x8a\x91\xfa-@\xaa\xae\xef\'-E+@\xb8\x10\x88\x0b\x83`&@\xe4\x94[\xf4\xc1\xa9\'@\xb9\x16\xaf\x07\x16p*@\r\xe7L\x02W)1@*\xebTu\x08N,@\x05\x87M\xf0bD,@\x9cl\xa1\xda\x90\x852@[\xe8\xe5o\x94\xdc\'@v\x85\xbe\xe4\xb6\xa4.@K\xee\xd23\x84\\-@\x90\x01|\x9b"\xc4*@\x1br\xf2*\xf3\x0b-@\xf9\x0c\xc3\x9e/\xc2-@\xee[@\xd3\x8b\x14.@\xf6 \xd6\xa9vE1@\xce\x8eVU\xbaB1@\xf0n\xe4\xc5a\xb2-@\x8c^\xb1\xe3\x99\xb01@1\x1cug$/-@~Rn,\x83\xa4-@3c&\xeb\xcfk.@\xe8\xf9]8\r\xaf/@f\x9e\xafq\xc0X)@\xc7\x9d\xc1X\x08&.@\xfd\xf8\xef7\x15e+@\xcb,\x82\x05\xb3\x9f-@!9X\xc1\xa5\xfe(@O\xab\x0e\xc9t\xf80@\xc1\x8b\xdc\xe1\xa1\xee/@e9\xf7\x8a\xe8z.@o\x9e\x97\xc9W\'(@\xf2\xcbo\'<H-@\'\x93i\xe0P;*@\xb2\x9f-\xa6\xaf}2@\xb7\xe8\x87\x8bT\xbf\'@\x1dz\xd5\xb4\x7f\xf90@\xb9\x0e6m\x9e\xc4-@\xaa\xd9\xf9\x16Y`.@\xd8-\xab_*\x95*@\xdc\x02\xdd}\xfaR0@\'08\x10\xcaz-@Ci\x01vE-2@\xb6l\xba\xe9\xe1{1@\x99\xaaM\xc9\xc6\xac.@\x13\xdc]\x80\xbe\xef1@\xa2\xff\x90\x1e\xcb\xa81@K\x9a\x8e\n\xf8;.@\xcf\x83\x12B\xeb\xf1,@Oe\x96\xc6\x99t+@O\x81 \x89\xb1\xf80@\x15\xfc\xc5\xfaD\xfc)@\xafyW\xf8\x07\xd6*@\x96vR\xb7\x18\x8c2@H\xfc\xed{\x88\xc02@(WQ\xe0\x89\x872@\x8e\xd8T}\xae\xba*@\xd3\xcc\x992\xe4\xfa-@2\x88\xdb\x150G.@>\xee\x9c\xdfU\xbe+@a\xb1s\x82\x8e\xd5+@\xff\xf9)v\x99\xba+@k,S*\xe2\x851@\xd4\xb3\xe34\x92Z.@\xdd\xe9#P\x0c -@\xc1\x81j`\x07\x93-@5\xaa\xdd\x06\xae\xb51@Ml\xabb ~1@x\x19\x93O}d.@\xc2\xa6\xe0\xb5i\x92.@&^\x8c\xb6\xfe\xe50@P\xdb=\xe2z\xcb(@\xc55\x17\x8ds9*@iF?B\x01\x111@\xea\x8d^,p\xfb/@\xe9\xa5\x8e\\\xd8g,@\xbav@\xbe\x17\x83-@\xc4\x9f8U\x04}2@Y\x8f\x14\xa8\xde\x902@\xf4?|f\xb0\x020@W\xfe\x03\xacN\x18-@\x1dQ\xddX\r#-@|M\x9d\x98\xfd\r+@\xd0\xec\xea\xddd\'0@\xbe%\xc5\xf9\xd82\'@\x9dR\x80_@R-@\x98\xcdy\x8d\xcf\xc6*@\x96\x93"9:\xaa(@Nb r\x1b\'.@C\xfa\xf2zm\x9a&@\xd8:\xdd\x9aCY3@\'r\xd0=\xae\x9d,@0\xc5-\xc3zO+@I\x7f\xee\xa8\xe4\xac(@\x83\xb6\xe8!\xfe/.@,\xc4*\x88\xfe`)@u\x9c\xe3Y\n\x1f+@\xf4\xae%\x99M\x000@\xf3\xce\xfc\xeblA-@,\xedw+\xf5./@\xce}F\xd3\xc7\x90*@\xf1\xe9\xed\xea\x99++@\x05\x15.\x9d\xf6-.@d\xb8B\xff\xd6\xf3 @Nl\xaf\x88\xe8\xd5&@\x06\xf5`h\xcaO+@.zp\xd2\x9c\x0b+@\xba\xf4\x8a\xfb\xae82@H\xc8-iX90@j\x0e8\x95\x17\xa2.@\x08B\xeaG0j-@\x1c\x14\xb9\xd0\x08\x8c0@a\xd4\xbbB\xbf\x06.@\xac\xe1{)\xe2\xec!@p\xfc_<\xc4q,@\x10(e\x91}D1@m\x0fX\xbc\xc6T.@\x00\x1a\xf5\x82\x85\xc12@O\xa2a\xbbt\xc9,@\x04\x0f!\xd1\xd3**@\x1d\\\x85]\x9a\xb8,@\xe6\xcc\xa1\x1c\x0b42@s\x8c$.\x86\xc9.@\xca\'\xc3;"\xa0.@\xd7h\x12\xbec\'.@o\xf4\x06E\xee\x11.@\x06\x12\x01\xc4\xbb\xe7+@\xf0\xfd^\xcdR\xd2+@9\x00x\xe3Y\xe8+@A\x7f\xf0,\x10\xd81@%\x92Q\xab?\xa5&@\x01\x877,Y\x85-@<\xf8\x19\xb6\x06\xb3,@\x05\xc8\xc3n5}.@\\\xf3\x92\xe5\t8&@k\xdd\xf2\xc9\x9a]-@wf\x05\x9b\xaa\xa61@\x9aU\xa8\xa0Nm(@^\xb5\xb2A\xbe\xa1(@\x9b\xe2G\xa2\x85<+@o0\x91\xe8\xd6\x850@\xd5\xbfV\x07\xfa\x8e,@\x85\x99\xfc\xfbH\xad,@\x0f\x87\xfc\x88\x7f\xee.@\x82\x89\xfc\x9aD\\2@\x85\x1d\xb5\x95T]0@\xaeA\x81*\x11b+@\xeb\x03\xa2\x97\xfd?\'@\xb8a\\\x83!6.@O\xb08\xb1\xa6\xfd!@\x88Wg\xcc\x0f\x02+@\t\x10\x19\xf8\x16\xe6.@\x84\xc2\xeb\x98\x0f\x95,@Y#!\x95\x00\xc0(@0\xfa\xe8UF\x8a,@\xed\xd9\xcd;\xb2K+@\x92\x10\xd6\xe5\x8c:+@\x87L\x01\t\xc8\x90.@Ea9_\xe4\x150@\xf5\xf0\x06\xd0\xba\x930@\x0f;\xba;&b*@\x9e\x81\x11\xdb\'h2@q\x901S\xe5\x9d)@\xd6JEI\x83\xd7+@]\xfe\xcb\xfb\x9c*+@P\x9fW[\x84\xf9,@\xa9kd\xadM\xd8-@xS\xac\xb26\xc7(@\xd1\x06\xc6\xe7<\x89-@\x18\x806\x9e\x9e#1@\xe4f\tj\xcf\xae1@b\xf5tU\xc7\xf0)@\xdeX\xdf\xa3e^*@\x1fJh\x91\xc6\x9d*@\xfc\x7f}n\t\r1@\xdb\xb7\xcc7\xacX0@Uu=93\xaf-@\xa3\x17\x03\x05\x80 -@\x19/\x03\xc7\x11z,@\xa6/2\x99\xc4\'.@\x8di\xe5\x80\x11X2@\x8e\x9c\xbc\xd6\xbd\x161@^\x8d[ \x86;.@\x9f"\x91\x81$4,@T\xd2#\xc5\xcf\xfd*@\xe9Nd\x89\x8c9-@\x8cQ\x1c\xb2\xe7Q(@\xee\x97?-\x89\xb8(@\x13\xab\x8c1\xbbN-@\xc0\x9a|\xeb\xb7\xea4@;{[O\x1b!1@\xb6\x84\x17]\tE*@\xfc\xe2]S\xc0_,@\xe7G\xa6\xa1\x03\x9f-@T\xf8\xcc,\xed\xbf,@R&M\xeb%j,@d.XO\xb3\xe70@\xc5_j\xa9\x02G2@4Q\xb1\x84\x1d\x181@\xcc\x1e\xec\xc6T\xe10@\xb3 \xfb\xd3\xa2\xcf0@\t\x8bL5\xbe\x06/@7\xc6\xc5\xad\xa9\xa4.@\x83\x9b\xb1\xce\xd63%@E\xe6\x13|\x8f\x83(@\x04\x13T\xc1\xff]*@5\xa2dB\x97\xbd/@+ui\x18%\x80)@+\x1d\x99\x18\xc6\xc42@\x92\xbcC/O\xdb)@\xd1\xe6Y\xfb\xbba*@\x9b\xc9T\xcd4\x96-@\xa8U\xdc\xdf\x96c-@\xde9\x8at5\'-@\xdf\xe9\xae\xd1\xeb\xcb(@6SK\xd8\xd300@j3\x1b\xe2B\xa1(@\xdclx}\x073-@;\xc4x\xde\xab\xdb0@\xd3iM\x8b1\xc6,@jH}5T\xf6\x0f@\xf2\x1e\xe9\xbd\x1b\x17.@h\xf3\xcd\x98\x83\xc0)@f z\xb4N\xdf+@\x9d\x85\x9f\x98c\x95,@l\xc1>\xbd\xdf\x1b*@(~c\xd0r\xa9&@\xac\xaa\x00{\xea\x89/@x\x1a\x0f\x91[\xa8+@\xb1\x0c\x03j7V.@lM\x04\xfdu!1@\xfb\xad\xe2\xd2nV0@\xb3\xa1\x0e8\x8f\xd3+@\x11\xa6\xf7\x1d\xf3v0@\x90\x87\x84\x99\xa1\xf1)@\xdaL@\xdapd3@\r\x8c\x9bE\x97\xc1.@\xc0\xd5\x98\x9e\xdd\x89-@\x8d\xd6\xe0!\xb5\xfb-@\xca\x08>\xb9|\x191@\xb9\x8e\x11\xd4\x9b"0@F\x1fH\xcf6\x8a,@\x91 _\x82\xd1\xce-@_\x81\x12\xff!w,@\x8d\x85\xb3\xbe\xb1\xb1)@}\x98p\x07\xc7\xca,@\xc9\x88.8\xdbE-@\x05\xdc\x9f\x96U%1@\xb12\xcf\x07\xfc\x9e,@\xebZ\xfe\x96Gr0@IH\xd2\xaf\n\x8f*@@\x08\xc4\x0f\tF\x1d@Q\xd2-\x95C\x04,@p(-\xcaw\xe8/@r#\xb9\xc1D\x85(@N \xb4\xe1V\xc9-@\x1f\x12\x18\x8c-\x8a-@\xc7\x11\x0b\xecZv(@\xde\x16\xbf\x11hL0@0\xd6@\x1f\xe0\xcc,@\x0c\xe9u\x0c)\x0f-@\x8dB\x0c\xa4\xac\xa61@\xfa\xb8\xcb\x97\xdd\xbe.@\xe6\xbd\xa4e\xb5\x9e2@\xa8\x9f\xa9\xa2\xc1\x7f)@\xc5m\x9d\x80\xd3\xf50@&e.\xf2\xbdY(@\x85\xe7`\x84\r\x9a,@\x92\x88\x16\x1dY\n0@\x8e\xc4Z\x95z\xc9%@\x1c\xdb\xcbS\x87\xcf%@F\x1a\xbf[u^0@\xdd\xe3R\xb4\xc6\x850@x4I\xc6&-.@\xf5\xe9\xc1\x80\xe8\n1@`g\xd1\xbc\xb2;*@4\xc0h\x11\x95\xd9(@Jk]t\xf2\x910@\tf\xec\xc3)\xe9-@\xc8\x93:\xf9\xb7\xdd(@\x8c\xeb\x82h\\\x82(@\x05\xa2\x11\x81\x7fb.@\\\xe1\x93=\x80\x14&@\xabu\xe1\xf0\'\x9a\'@y\xbfy\x8bj\x8f(@\xd5YGcg\x860@p\x82\xf2h\xdf\xb92@\x86\xc6mw\'\xc0)@\x03\xb0\xd5\x9d3\xaf0@\x88\x05\xea\x82\xb3\xbd.@\xd7\xea\xb0\xf7J\x08.@\xf4z5\r\xc2\xb3)@hW\xd8G\xd9\x8d-@#6h\xcdq\x17&@\xd0\x85f,\xde\r&@y\x9d:\xb4\x10\xad/@rY\xe7\xc8\xa0\xd1-@TW\x16\xba\xbe\r/@\xba\x93\xab\xe8\xf7\xeb,@\xef\xe86\xdbt\x83)@\xb3\xec\xfa\xe4\x17\x82&@2\x86\x067>Y*@\x03\xc6\xc6\x9cxI-@\x11\x94I\xacz\xb3)@\x00\x80\xce\xed\xe2\xa3,@\xcc\xaa"s\xd751@E$\r)\x06*-@v\xc1\xbd\xb5\r\x7f-@\xad\x8c\x87[\x08\x9c2@\xef\xbd\n44P,@C\x7fmV\xbb\x1c)@\x83\xa4\xfc\'\xdf\xc51@\xf1"\x0b\xf45\xe6/@\xb84&t\x88\xb72@bd.B\xf5\x08/@Mie\xad\xc6l0@\xc3\xc6a\xef\x0f\xba/@R\xad\x14\xba=\xdc%@{]\x00\x0b\xc3&(@<\x85\xef\x88\t4.@\xa7iYR\xd2\xa1-@0\x18\x0b\xd4\xc6\xd20@B\x01\xc1|W\xc7,@h[GD\xdd\xdc1@\xd6\x82\xc3\xc7\xfa\xbe/@\xdb\xdd\x9c\xac\xe5c0@5\xda\x9c\xdd\xb3\x0e0@U\xa2\xdbvy$-@\xb1^\xb3\xcc\xea\x11-@\x02\x9d\xbd\xcee/-@cG:A.\xcf2@q\n\xb3\x94N\x98,@\xa2\xd8\n\xff!\x7f1@\xaa\xc7\xaa\xcc\xfd\xba/@\xab\x14\xe7\x82L\x10-@\xd1=\xb3\x0c\xef\x0e(@\xc7\xe5\xbf\x17\xab\x99-@7\xedv\xd8\x8e\x8a-@\x06q\xd6K\x14S+@\xec\x0e6l\x14\x1d*@W\xfe\xa2f7\xa2/@\xe00\xe2eS\xbc0@\xb5\xa9?\xab\xf8=0@YN\xbe\xf6*2\'@:u\x1d\xdb9\xc0-@\xa7\xd8\x13P\xae\x7f-@&\xd8\xd4\x944\xa1,@GJ\rDz60@N*M\'\x9eP(@\xd7\xda\x8d9Y\xa00@\xc3\x06\x95:\xa5\xc7/@\x1a\x85D\x0cx\xc4%@I\xeb8y_\x1c/@O&\xce\xbb3U+@\x1f\xc8\xd9\x96\xcf\x050@\xde\xffZ\x8a8\x96-@\x98m\x1c[m[-@\xa9\rz{>\x8d-@S\xd9\xc7Y\xf7&-@\xf3\xd7}|9\\0@eMab\xace(@pFc\xcb\xdb\x9f2@\x11\xcc\x8d\x8cQ\xf51@\x8f\xec\x02\xd6;\xf4/@_l\xd5\xde\xf29.@/\xb1R<\xc6?-@\xceop\xde\x9ah\xed?+h CR\t0@\xd6|m\xfc\x8aN-@\\A\x9aG\x8b#+@h;|\xd5\xa9\xe9+@\xb1\x01\xaf.m\x03)@\xcf\xfa\x1eT\x91\xa71@\x8b\xdc\xe3\xe3\xb5c+@{\x02\xffX;\x88\'@\xa1;6\x9eK\x9c(@\x88\xd9\x1c\xde\x8aY-@\x8b\xad\x92\\\x87g2@\x82?v\x9d\xc9\xc92@7\x9d^]\x8b&2@cZ\x18\x95\x0c\x1f-@qK\xd1b\xd2+.@\\~j\xfd1F(@a\x9d\x0e)\x8dl&@\xc1\x12\xa2?\x8b\xbc&@;7Cy\xbb\xac,@;\xf8um\x1a\x1c2@\xfe\x8f!\x83\xa3\x1a2@m&\xe0Dm*2@AQm\x11\xa1\xcf2@\n[+\xdalx.@\x11i\xcdP\x96W-@\xdfoe\x83\xab\xdd&@\xd1\xb4\xb5g\x8cZ&@\x19\x01\x02\xd4.\x830@\xc6N\x0f)g\x822@\xd9=\xba\x1b\xd2+/@~\x00\xcc\xa6L\x93&@\xad^}\xe1la-@`,\xd8+^\x10+@\xb7Z\xc5\xdd\xf9\xc2+@\xad\xb9md\x89W2@h\x9e!\xaeD\\*@\xc7\xfc\xb3\xca\x89T3@:\x93p\xde\xfd])@\xe3rY\x92\xc3&&@\xd4\xd0n\x8cY\xed%@T\xd4f\'\xbe\xfe.@\x1c\xf1LF\x7fY0@\xd9\xbe\xd3\xae(\xed%@U_\xb3\xef\xad\xc5\'@\xcbCd\x90~\x12&@O\x05\xa0\xf9\\\xf1/@$H\xa8i\xde\x10.@*\xbf\xe7\x904\x05-@\xb2\xe1\xcfT`\x99/@ B6\xb0\xb8\xb9-@\x0b\xb6\x91\x06Z\x114@\x9f`\xd1wy\xd1,@\xefI\xda\xf39\xee0@\'=\xd1Zx\x1f-@\x00,\x8d\xa2\xac\\,@\x13\xbb;\xbe\xc4\xcd(@\xe2t}"\xd3f)@\x93U\xf9\xaf2q(@9\xa3\xbbU\x1e\x184@%\xce\x0b9$\xa12@\xcc\xfa\xade\x11\xed\'@iQ\x89\\m\x95,@\xbd\xc4s\x10\x97b.@\xaa\xca#\x90\xc2\x9a)@\x96\xec+\x90co0@\xdb\xd7y\x9e\xf3\x011@8kB\x94\x07A.@\xea\xdb=\xf91\xee-@C\x15\xfd<\x13o0@m\xd5o?\xa9,1@\x7f\xc5\t\xa80\xbd,@h\xc7\x8e[\x9e\xa52@S\xc0\xbf\xe7\x0f"+@\x0c^\xceF\x98$/@\xa3\xdeL\xa9\xe0\xc6+@\x9c\x07\xa9c\xe6V2@\xb6\xc0\x11h\xa5E,@\x16C\xf5#c\xbc.@=\x93\xb0?\x14\xaa)@\x12\xca\x14\xa5\xbd2(@xJ\xb3\x9bVc-@\xaab\xde\xeb\xbb\xa2)@\x97\xae\x12\x06\x84\xdb-@o0\x1b$H7+@\xadO\x93q~=-@\xfe)\xdck\x80\',@\x1d\xf8\x9bt\xcb\x86/@\xc0RI\xfcf,\'@\xbb\x1aW\xfc\xef\xa22@W\xc1!l\xefr2@Y\x08\xa6\xd5pj-@,F\x01\xfb\xa4+0@\x02\xa0\xa4c\xd0\xe7/@-\x14B\x04V\r.@\xf7\x17O\xbc$\xf1(@\x9b\xa96\x00\x81\xab&@\xdc\xe9g\x8ec{-@\x11\xf0\x9d\x12\xe3H,@1_F\xf5\xa1\r+@\x10\xd4\x80\x8a\x93Y.@d\x8f\x04H\xecd,@\xcdA\x0e\x98z\xfa-@\x93g*\xbe\xfdY,@\xb7\x95~qt\xe0+@\xd4\x92\x80A\xa6\x02\'@/h\\v,\x93/@R\xa6\x82c\x9e\x08(@\xd0;_"}5-@,\x93\x88U\x8e\xa8/@a\xd9\xca\xcc\xf4\x83-@!\xd9\x19\xa0\xbd-2@\x8c\x85\xa2\xe3\xc7\xa0(@E9\xbeOj\x030@i\xb8V\x0b*Q+@:\xbf\xab\x93v\xf7(@\x16\xaa\x18S\xc7\xf50@\x8a\xd6\xd5\x8f\x123\'@q\xf7\xd8\x9b*j+@\xa8\xb4Xe\x11A*@k\x8a\x0cJD+1@\x1d\x99\xcc\xc3Ng*@\xa8\x7f\x80N\x1e\x11-@\x0c\x1e7\xf7\xf5\xde+@%\x154\xb8\xd9m\'@I\x9c\xee\x1b\xd0\xf4.@\xcb\xdc\x87\\\xbd\x07/@z\x857\xe0\xb1\x08-@\xc6\x07\xbe\xcb\xfc\x19,@\xa8tV/6Z-@\x1d~\xa0B\xc5(,@\x8c\xd4\xaa\xa8/^2@[\xd3\xa2o\xa0\x9a(@\x81\xcf\x8c\xc8u,1@\xa0\xd2\xff\x9e\xa9J+@\xa1\xbb\xfa`\xd5O,@o\xde\x9a\x08=$1@\xedP\x9f\x95\xf0\x131@\x01x\xab}+..@2\xb2\x1a\x13\xd1\xe7.@\x12\x84\x95\x14\xaa\xe9,@\xa8\xd7\nf\x12\x7f0@\xbc\xa2-!\xe8\x06*@\xd2(*\xbf\x19|%@\tt\xb4\x8dmJ0@\xfb\n\'\xacU\x03.@fp\x1fBr\xd4+@\xa7\xbdUl\xd73+@sR\r\x1f\x8e\xae0@\xd7\x8b\xe7\xf3P\xe1+@\x8bH\xe2$\x9d(,@gi\xcb\x1f(\x1e-@Q.L\x9d$\x9e(@P\xfbV\x17\xe8D.@}Fc\xaet\xf80@\x0f\xe6Ng\x1521@\xa2.\xe3\xe3Y\xf1,@=iH\t\xf4\xbe*@g\xdc\xb9\xb0\xe1t&@\x16\xfaQ\x13\x01\xda2@=t:\x96\x12\x1e.@\xab\xf0$\x17\xc9[(@\n\x91&\xe6\x8e\xc9\x16@\xe9\xd2\xba\x83\xeeq-@=\xb2"\xa5.\x92-@>=\xf0\xd6\xfe\xc1/@3\xa2J\xc5B#+@\x0b\xc2K\x93\'\xc2+@7C\xb3\x86U\xe0-@=\x83\xab\xf8\xe0\xd6-@\xb7#\x91\xd1\x153/@\x97`MHj\x8f*@\xe8\xb1)\xbf}_.@\xff#r\x1c\xb6\xc3-@\xfc~=\xcb\x97\x001@\x90\x91\xa1\xb4\x83T-@w\xea\xd3L\xb3\xdd)@\xfd\xda\xa4\xdb8\xee-@I:wi_*1@Ml\x15\x07\xc1\xba2@L\x07X\x88\xeb\xc32@^\x0fm\xc5\xc5\xdb+@\xc6\xff\xef `\xf9,@\x06ce\x950\x161@b\xe7Vx<T.@\x02\xfa\xab\xc4\x8c\xc9-@p\xdc\xea\n\x15\x0e/@\xe0;\xbd\x90\x98\xed\'@\xbb\xc8<9\x83#/@8F\xa9g\x10/-@5\x96\xd5;W\x7f(@\xa4\x16\xaa$\xab\x89/@\x15V5Y\x01\xc1-@\xbe&\x98\x92\xea\x15&@\xfe\x130\x12\xe3l,@Y\x1a\x7f\x82\xa5f,@\xca\xdavm\xe7i)@\x0b\x81<\x04\xeb\xdd/@>\x06\xf3\xba\xb6\x8b-@\xd7\x08C\x03\xbfi*@\xdf\x96VTS`-@\x0c^l\xd4\x97\xac1@3\x02\x1d\xdf\x04\xbc\'@g\xcf\xb9q\xb0\x83&@\xba\xcask6\x8c.@\xa0x{\xc2F\xd7(@\xe7\xe6k\xed&Y3@\xfd+\xc1\xf3\xdf\x021@\x91\x81\x91u\x8c.\'@\xa4\xffa\xba\xee\x9a.@\x12\xc9\x91^\xc6\x972@*;\x02\xe2t=,@\x05\xa63\x88K\x9e-@GX\xaf\xb5\xdb\x110@lM\x96\xaa\xc0M,@\x0e\xae\'\x12\xc5z.@\xf8A\xb3\xfd\x99O(@\x1b\xf0\xea\x88d\xb9-@\x06!~\x18E\xa9+@\xbdrP\x0c\xbb\r,@\x88\x14K+@\x1b1@\x7f\x90(.E`,@B%>\t}O2@+\xd8\xbf\x83`f,@~\xaa\xbb\x16\x04\x11.@\x9d%\xc4\xffX\xe70@\xfe\xecR\x1a\x8f\x04-@x\x83\x92\xa9\x95\x972@\xa7\x91\x85\xa9\xa3\x18\'@\x8c\t#\xfaRA*@\xb5\t\xab\xc3\xf5\xcb(@\xdc\xbcl{Ah0@H\xe4\xa4\x16JW*@n\xc1\x8ag\x83u.@\x8a\nz\xcf\x80\xe9.@\xfa\x1e\x95\x10\xfc1(@\xea\x93\xab\x88\xd8;.@f8\x0b+\xe1\xeb0@\xa4\x10\x06\xb1\x05\xa6,@\x88C6\xff\xb8y*@\xdc\x04Q\x0e\x9eb*@Q\xb0"\xfc\xb6\x01,@\\\xa6:\xb4\xc7#1@\xd8;]\x10C\xaf-@\xfcv\x0b\x18\xceO,@\x17?n\x06\x1d\xd3-@%?\xb1\xd3\x14\x141@\xf05\xf2\xaf\x85Y,@\x83u$\xc2s(\'@\xffo\x9c}\x87o,@\xf4^\xbc\x96\xad\x97)@a=\xd9m\xc9],@qw\xb4&\x83\xdb.@shzC\xfbk0@\xaa\x91\x1d\x8dP\xb01@\x9f\x1d\x9bYp\xab1@\x83\x14\x8cy\x07]2@z\xf6/`\xecA+@\xcc\\n\'m?2@\xb0\xd3\\\xe1\xa5\xc02@\n\xed?}\xf0\xdc0@(\xf4\x8dR\xd5\x071@\xca\x96\xeav\x01r-@\xfc\x9e\xd3\xfe\x917+@.\x9b\x864#=*@\x9f?\x16\xc4P *@[\x1a\x97Z\x14\xa5.@\xafJ>\x14\x82\xcf2@\x99\xe4tw\xf4[+@\x11\x89kZ,\x0e,@\xf7\x82\xe0\xd5\xa2\xb52@\xdb\xad)1YT*@\xa5\x1c\x19K\x0fT.@\x0f\xdba\x1b\xf3|2@\xb9\x93>\x1f-\x9e1@\xe1\xf2\xfb\xfb\xda[1@\x002\xbb\xfd\x10).@~P\x00\xc2\x93\x9f\xec?\xaa\xbe\x9b\xfbM \'@#\x08\xb3\xd5\xb833@,!\rI\xda\x8a.@\xe5\\9\xfb\xa4\x9a2@\xb4v@z\x10\x80-@\x87\x93\t\xedV\xf8/@|\xc3\xbc\xefC\xbb/@\xc76MM\xa5\xbb.@EJm\xef\xfb\xed)@\xd7{\xa8\x01t\x17.@\xfe\x18\xfe\xdan\xe2,@\x9a{\xdf\xd3\xd0:.@\x8a93\x0b<**@l_6\xd3\x92\xbb-@\x08\xb3\xe52\xe3\x15.@_\xc9(\xea\x96\x882@\x85\x01]\x98B\xcf2@\x07\x02\x03\xd1u-*@\xf2\x12\xf1mL\x0f*@jY\xaf/=\xfa+@.\xc8\x8f\x9a\x7f^+@\x0b\x18\xf2u\x90r(@\xfeK\xff\xd4\r\xb51@\xde%\xe3lGO3@7\xc8\x1f\xfc\x81\xac\'@\x15W\xe1\xeb,Y.@\x9fVP\xbe\xe8\xf4,@[\xb7\x1c\x8f\xa9@/@\x14\xe2\xb4\xf6aP3@\xe5\xf7\x10\x97MS+@\xa5\xb4\xea5he&@\x7f\xd9\xbf\xbdt*+@\x0cP!s\x12z&@!\x1e\x114\x87\xe1+@+~\xf8\xc0[H.@\xf2;\xee\xef\x98\x0c0@\x93<\xb2L;\n)@\x10\xce\xb6@\x0eU3@\xce!\xc0\xafy\xb73@Q\xce\xe5\xbf\xa4\x1b\'@\xa6\x10,{\xed\x7f(@\xc3J\xce\xafou,@r\x1e\x8a_\xa601@\xd4\xec\x88\xfagH-@\x01\xf60\xa6a\x8f,@\xff\x9a\xa1\xa9-B-@!6\xa2\xe1_\xa9/@\xb4u\xab\xfd\x13A+@;lb\n\xdd\x082@\xf8\xc5\x9b\xc4\xcfv)@\xd7\xc1\x97\xcdH\xa3*@D\x19\xcf3\xf23-@i6\xa3\xa4\xc9\xbb)@\x17"\x06\xd8(\x13.@\x88|\xa4\x9f\'\x14/@\xf5\xa9\xd53\xa7\xfb-@oJ\x9aD&\xb3)@\x1d<1d\xd2c)@$\xc9h\x05\xb7\xb9(@\x9dg@l\xa7\xb2+@g\xe8v\x06\t\xc3*@\xfd\x83\xb4\x92|\x8b.@\xfa\xbfK\xe8\xbe .@b\xc2@\xcbf\xc6(@\xa1\xe5\xaf\x91\x19\x9c)@\x0bI\xf7\x8e\xa8\x17.@\x7f\x9a\xd8\xc5;\xbe.@r\x91\xe6M\x9e\xbb)@\x10\x06<\xc6\xa3Q.@\x00\xa2\x04\x8a2\xa0/@/E\x8f|y\xf2.@\xcf(e\x11\xddn\'@\xc6\x13\xcex\xdaA0@\x8aK\xe5\xfa\xa7\xbc(@\x18\xd6\xc0\xdf\xd0\x800@\x80\x90J\xe6cD,@.1Xm\x8dU,@"\rO\x80L-,@\xf9\xdcL\xea\xa4\xb7%@{E\xd6<\x08w3@\x05\x15\xa5*\xdf\xbd+@\x96Lv\xd9\xf9\xa3\'@\xf6g\xf3!\xb0\x001@N@@\xf1\xfa\xd3)@\x17\xe4\x92\n\xd2\x80)@\x1d\xf2\xa0\xc3g\xbb.@\xc1Y\xe5\xddF\xaf/@\xcc\xe6\xdcI\x1d\x9a2@\xedetq04(@id>\xed\xac]-@\xd8l\x06\xc5k\xac2@1?k\xba@\xd62@\x17\x14\xcd\'\x82\x86(@\xc2\xd6\xa5\xfa\xa3(&@\xbafqf\xa9\x01.@#\xc9q\xfa\xd3C.@\x86\xeb\xe3\xf4\xe6\x01(@(\xd9\x1c\x9dD^(@\x93\xb0\xb1Cn90@f\x16\xaey\xe4\x0c0@;\xe6S\xec\xba\xa30@\xe47vY\xf7\xb3,@h\xa8L\x02[\x80-@\x90\xa7\xe5\xde\xa5\xaa2@\x14(\xf3D\xdc^-@\x00Dr\xce-?(@\xd7\xf7\x07s\xc4\xcd2@E\x9d\xd82\x9fG*@J\x93Ho27-@&\xc9\xfd\xfb\x16\xe70@\xafE\x8a-\x96\\2@9\xdb\x94,\xdbb(@\x02\xa3\x10x@\xea(@~\x9be\x9dR\xcb2@\x80\x85\x00\x85\x11\n0@~xk.\xbcl,@_\xa5\xc2\x81z\xa81@\x13R\xdd<\x06%-@\xcf\x14\xbe\x98fZ&@_\x0c!>\xfd\x8f\'@@\tu\xef\xdfe-@\xf8QU6\x0fm-@4&v\x08W\xaa,@X\xc4\x1d\xa0\xafR(@c!V\xe6u\xf4,@E\xf4@\xad`\x1c-@\xbcf\x87\xa1\x90\x8c\'@\xa98\xba\x7f\x13\xa6(@\x06gl2\xa7w\'@Z\xff\x1e\xda\x05B(@_p\x1d\xe1$6-@\xaf\xe7\xbf\xb4\x9e\xd5(@7L\xce\x94\x9d?.@\xdb\xd0h\x9d+Z(@&\xaf\x05\xfaT\xb7/@kOh\x86|X&@\xfei\xb4K\x07\xa21@\x13\x84\xb2rZ\xce.@\xd5\x87\xad\xfa\xa1\xe9,@\xac\x16n}w\xd02@\xa4of\x8a\xf2Y(@J\x96\xae=\x18f)@\x9f\xda/\x84\xe2\x9a*@\xf6H\x01\xa0oA/@:u\x08\xefR\x8d\xe2?\xa2\xa5\x0em\x9c\xbb,@\xd1\x96\xda6/[&@N:\x91\x85\xa8\x10.@yG\x95=\x84l&@\x9fH\xd0\x05\xe4+1@\xf2j\xe6\x0b\xceU3@\xd2~\xe0^z(&@\xfd\xb9\x9c\x9a\xf6\x13,@\xe3\x08S\xb3\xa8d\'@i\xcf\xce\xb3\x94`)@\xc53\xd3A\xeeS3@\xa8\x13\xba\xa3\xe8\x11&@\x86S\xdb\xadUZ-@\x1f\xa5\xf5\xc2K\x93\'@\xc8lS\xa28_/@QK\xfb-X\x92.@|\xda\xea\x85\xe9Y)@\x16\x99\xb3\x13n\xa1\'@\xf2\xed\x04\xb3\x0c\x972@?\xa9\x13\x02\xda\x9f(@\xe0?\xf2\x0e\xa1\xd9%@\x8f\xf0 |\xfe\x90-@\xb0)]\x94\xbc\x10(@\xf9\xaf4\xe7\xa7\xd4/@S\xf7W5\xf5,.@t\x0cY\xea\xd2\xe80@\x92\xfb\x9e\xe5e\xfd&@\x82\x9c\xfc\xc5\x8e\xa8+@Q\xbb&\x18\xe9\t(@\x1c\xc8^\xf2}\xa7)@vs\xe0\xfca\x8c)@\xcb\xe9\x90\xa6\xd5\x13(@}\xb9\xc21+\xda(@\xee4\xcbK\xf6x,@\xc9\x82\x82o\xdd\xf0&@[\xaf\xd8\xcd\xb1\xef\'@\xc8\x1b\x91\x1fE_2@@c\xed\x11\x10\xf8%@\x926\x107\x8a\xe9&@|\x10-@\xb8<(@\x05\x1dO\x98\xacH&@\x8evV\xaaw\x15,@FVS\xea\x03\xba&@S\xf2g\x81"\x8c4@\x8b\xa8\xca\xc5gi0@\xf6?\x8bA\x92c)@\x18\xe7"q\xe4\x88\'@Q\x1221y\xac0@t=-\xb2^\xec,@\xca\xc8\x11\xbfq\x8d,@\xdfz[\xacFY&@\xe1c\xd2.\xe0\x9e1@6\x99s\x8b\x1f\x7f1@x\xef\x90\x83\x01\x02/@\xf1zdZ\xf9\x82&@^\xb20#\xe9\xfc&@\xf0\xd2\x80@\x17\xb9)@\xa9\xd2\xb4\x0e\xf0X0@\xa3u;\x8f\x93\x10\'@p\x7fb\xe2\xd2\xb42@\xa9o\x15\xbe/\xa1&@\x9d\xf9\xa9\xcb\xd4\xe4-@0i\x95\x16\xa4\x14.@\xe2O\xd8\xcc\xc4\x9b)@frr\xd1w=(@\xa1"\x03\x14\xa1\xa3&@5Y\xff\xefp?2@\xa1\xdbV\x18ge3@LE\x14T9\xc8\'@\x0e\xe0H\n\xfaN2@St\xa6D\x88\n)@\xaf\xd3\xb10C\xc5&@\x14\xc1\xa3\xa6\x8al2@\x06B|\xd9\xbd\x17-@Q\xdbT\x0b\x1a:*@gi\x83\x19Lr2@\xbe\xd9\xba\xe8J\x80-@\xfeX\xca\x9a:~.@\xb7/\xc7\xc0\xdaW3@\xe7~B\xc7\xa0]3@\x06\xc2.\x95{\xf2/@,\xe1\xb8\\\xf4\xd2-@\x06\xdd\xe2\xa8+0-@N\x84\xcc\xf1\x0142@\x06\xa3\xd7\x8bOb)@\x1a\xb4\xd2\x16\xddX2@\x88\x1d\xb5\x81\xb6\xac-@\x83\x14\x7f\x97\xea\x00)@\x05\x9f.t\xac\xd91@\xc2\xc6\xa0g\xc6\xff(@N\xc0\x13~\xe1\xc4\'@\x9a/\xa7\xd6\xe7\xdc-@\x0e\xf9n8>\xeb%@\xe6\xdf\x98\xfcP\xa8\'@\xafD`6Yx.@\xac\xaf\x82\x91\xa2\x17&@\xcb\x9f\x96Q\x83\x91-@\x04\xd4\xab\xd0\xa99\'@\x82\x8d|V\xefh,@\xdc\xc8\'<f\xa0-@\x93\xa8\x0f\xb2\no(@\x1c\xe2BQ=\xfd"@\xa8s\xc0\x1fMN+@\xecE\x10\xa9\x1e)&@\xfeh\xc9!\x8e\xf9(@1]\xa7\xf1\x0f:\'@\x9a^\xaa\xbe\xde\xa1\'@\xed\xae\x98\xdb>\xc1,@?\xc5\x1e\x92\xfa^)@Q\x1a\xe5\xf2,\xf3(@\x16\xf8\xca\x1c\xd6",@H\xa0t\xac\xe4\xb0-@\x88\x96\x1b\x86\x03\xcb\'@\xadkr\xcf\x01a-@/\x90\xe0m\x89\xe8\'@\xc7\xc1}\x089Y3@c^!\xd9\x1c\xba\'@+\x04\xc1\xfc\x836.@\xe1\xa9\xf4\xa9\xc2\xc4-@\xed\n\xf0\xa66\x87(@l\x82.\xe5\xa3\xc3&@m\x83\xdc\x11\x117/@O\xd1\xae\xd8,\xbd\'@\xb6(b\x18\xd7\x90(@IJ-\x13e\x1a-@\x04"q\x926\xa9&@9\x11\xe6\x8f+\xd1\'@q\xe0+9\xd9\x83(@#NM\xc3m\x8e&@}\xdc\xc8\xd4\xf1\xc9-@\x8b\xb4\xfe\xd4\x06\x14-@\xf4\xf9\x17:\'\t&@\x92\xad\x17R\xe0\xa4\'@\x8e\xb1\xc9G\xdc?)@h)\x9b\xe1\xca\x87\'@Y?dt\xe6\xbb2@\xd2v\x11c_/\'@\x8f\x98WGV\x99&@\xbb\x03\x13^\x95X2@\xb7\x06f\xb6(\xec-@4Pd\xdb*\xad(@P\x01\xe6\x8fIt(@\x14{}\xc7L\xb7(@dh\x03\xe7YZ0@\x13W\x12\xe8)\x100@>_D\xfe\x8b\n0@\xfa#\x8c\xed\x16\xa4(@\xe1\\K"8\xe42@\x8d\xaa\xc7uP\xbc(@SRr\xc9\x85H/@\x9c\xd0\x9d\x8d\x01\x9b(@\xd5b\x1e\x10\xdc\xaa,@\x98\xec\x97\xeb\x91\xad(@\x9f!\xcaL\x99\x98&@\xebSteCs\'@a\xc4\xd2\x96\x9d\xaf.@\xc9S7\xd6\xb0\x9e,@#"\xba\xc8]~(@\xcf\x90,f\xa8N,@\x93\xb5-\x97\xe8^(@r\xe7\xa5dw\xfb-@\xe05\x8d3\x0es&@#m\x15\xde\xd7\xdd/@\x99\xee(\x02\x93n*@\xf6\xf5{RK\xed-@\xb5\xac \x0e\xaav(@\xc4\xb9{u\xf4\xfa+@\xa8\xa9\xba\xdfA\x88&@\x92\x96\x98\xf5\x9fK,@F\x93\xdcl&\xa9)@\xca\xe5j\x05\x16c(@\x0c:)(\x0el,@\x14~\xe80\xb3f2@\x9d\xa4h1\x0fX2@t\x89\x10\xf3\x1fG.@f\x9bg\x1a\x91-&@\x01\xdb\xbdu\x9dU-@=l\xff\x03W\x8b.@\x9b\xd8d/e\xdd2@\xd9{i\x1a+\x05"@{\xd7(\\:V2@\x88\xab\x89\x0es>2@QI\xb6B\xa0\xc6+@o\xa1\xdb\xde\xffs.@\xfe\xa8x\xaf\xa4c/@\xe7<*\x86\xc7s(@\x07\x9a\xb5fB\xe6%@\xb0x*6\xc0\xdb+@n\xb0\xcc\xc7\r\x8d2@\x1e\x81\x98&*\x8e-@ps\x05\x00\x08\xcd,@,o?\xf9<\xc1,@eH3\xed\xeb&1@\xf7\r\xf3\x18\xb9\xc9,@\xc5J\x88\x86E(,@@\'\xfc\xd9\x05\xbc-@\x9c\xb5_\x8d\xf7t(@\xa4$#Nt\xb71@%\x04\x1f,h\x1c-@\x8c\x06\xc9\x81\x14\xe9/@e\xdb\x07q\x0b\xa4-@\xd1\xa8\xc4\x88i\xc7,@a\xc3v[{\x03,@\x17\xe5\x93\'H<,@P\xbe\xed\xfa\xe1\xbc1@Q\x00\x8a\xe5\xe3\xe1+@\xcfU\xa5>#\x1a-@\x03\x11\xb8]\x80\xbd.@<\x1f\xd5\x85~d\xed?\xf6\x10\x90W\xe0\x8a(@|\xc6\x1b\x8f\xb5x,@\xec\x16\x84\x06\xd9\x8c0@\x83,\xb2.\xa7G1@\xf9\xf6gvp>-@6\xa0/\x83\x16\xc6-@\x07\xad\xe1!\xf1\x06/@\xe4\x9e\xfaPfQ.@?\xc9\\\x17\\R+@\xfe\xc5re\xa1--@\x99\x05\xf6]n\xb4&@j\x06\xec)\x9cM-@\xa5\xa7\xd1\xd3\n&/@ic\xecC4\xdc-@\xb8\xb6n#\x1a\xa6/@\xf0\xea<\xc9\xed\xb7&@\xb2\xceR\xa9\xae\x8d,@\xad\xd1\x1c\x9eD\x12*@%*\x05\x08\xd3\xe1.@Gd\xac\xfe\x8f?.@\x19o\xffcB\x13-@\xe4\x9d\xb5\xbf2(,@4V,V\xc211@7\xberu\xfe\xa2.@mz\xc3\xc8\x7f+-@>\x96\xc7\xce8`.@\xf1d\xb6\xe6\xbe\xd2,@\xaa\xdc\xe47\xe5\x9b,@\xb5i\xf7\xd3\xf4\x0e0@G\x01O\xd7\xbd\x8b.@m\xaca\xc0\xb33.@\xc7\xca\xe2\xfe\xc3\x040@\xcc#3u\xa2g2@u\xb7\x89\x1a\xc6\xd1)@G\xd1\x87l\xb9\x001@\xd3c\x067\xb4\xee+@\x877\x02\xb3\xdf)1@_*\x0c\xaa\xa02.@\x13\x00\r\xb1\x87\x0c/@\xbd\x04\xfb\xcb2\xdf,@E\xbc\xd5\xfa\x04\xbd-@\x9c53\xae\x84B-@:\xd2^\x87l\x82,@\x11Mev.\xec%@^\xe8\xdf\xa5(<-@q\n\x18\x14\x84\x9d)@JZ\xf3~\xe0\x97,@\x00\xe9\xa6fk\x07,@}w\xce\x10n\xff+@\xc4T\xa0\x93{#*@\x9d\xbf\xec+\x89\x98/@\x1c\x943\xaeV\x110@A\xcc\x95Y\t\xe2+@\xa5\xc3E\xe9\xeb\xc8)@\x93\'\xab\xe7\xa6o.@\x9a\xce\x83\xfb\xde\xf4/@q\xa1\x9f\x15\t\xf3+@\x17zj\xea\x99\xd6-@C\xe6|M\xc2\xef.@_m>>\x06b,@\x14\x93\xa1\xdc\xbe\xff/@\x91h\xb93\xfe\xff\'@\xaez\x03"\x15\xc9,@\x9c\xdbA\xf0\x83\x03*@\xc7\xfd;\xf0\xedU,@\xbf\x04e\x02\x15:,@\xf4\x9b\xda\xecO\x05.@\xdfFU)\x942.@\xbaF\xd4\xb1\xa0\xeb/@\xf8n\x05D\xd0\xa1(@\xd1\xcf\xdf\n\x91\xc42@\xed#\xae\xba\xd8\xd62@\xf4\xa0\x07\x9e5\x7f+@$\xcen\xc7\xbd@+@\xc6\x80?\xd5\xf2\xaa-@\rl\x07?\x95\xbf,@\xca\x93>\x8cs\xe7)@\x8f \xfe\x11g\xe1)@m\xacE\x1e\x0c\x8a(@\x10\xcd`\xf5j\x94/@\xe3\x04\x13\'f?-@-3\x90\x82\xbda*@\\}3$\x86\xee)@\xca6+2$\x84*@/\x93,\xb7_0/@S\xd0\x16\xde\x01\x820@\xc6\xa4\xe3\'\x1a>.@\'D\x11\xcfw\x94(@Y\x04\xcfo\xf1\xf6)@\xf5\x02+\x0c\xba\xf6.@\xaff,o\xdc\x8b*@\xfd\x91\xf3\xe3sq*@\x85\xcbJ\xcd$\xd1&@\xe4\x08\x1a!\x8f\x18,@*Y\xf5\x17O\xa6.@\xc2\xd9\x15f\xec\xa71@zz&\x82H)0@\xf7I\x05\xfe\xa9\xe00@?\xf9\xa6\x9b\x96\xba-@\xefvb\xf1u\x1b.@f\xbc\xfe\x8eLd-@\x99\x9b\xa3\x87\x1e\x1b*@k\x1b\x8f`\xc0\x140@\xae\xc9\x97\xd2ba&@\xa6M\xa5j\xfa\xea,@\xc8\x96\x86F-,/@\x97o\x7f+\xfd\x8c.@-\x010\x8f\x93[-@E\x0cD\xed\x97#0@\xa8O\xf2\xf1\xabd-@\xf0\xf7[\xbe\x08\x0c*@?\xf0m9\xb000@\x1b&h\x04\xeb\x04-@}\xe9\x03v\x8b\xe6+@\xaa\x05J\xad\xc0\xd1-@\x18:6n\xd3\x7f,@\xf8s~;E\x80.@\x97+\'\xda\xec\x02*@\x9e\x188\x9b\x88_-@\x15\xa1v\xac\x08\xb0-@\'`\x88\x8e\xde\xff,@`Dq\x8ezv.@_\x17dG\xdc\x1e/@i.7\x18o\xea-@\xd5\r\x166\x92\xab,@\xe1B\x92w\tE*@\xaf\xef~c\xce~.@\xa4\xda7\x87\xf4\xb5*@X\xec"1\xbe\x980@c*/\x01\x07\xa32@~\x05\r\xd3\xa2\x12*@2\xd6Y;{\x070@\xa2\x19\x89\xc5\xe0\xa7-@\xb7\rP\xb1\xd3M-@\x99\x98\x1c\xcc<J,@)f\x1b\x9eh!1@\xbfJ\xd6\xf0i).@S\xeaJ\xdb\x8e\'/@P\x1ed\xd0\xb3\x9a)@)$\x8b\xc2v\xc0,@\x9b\xbb\x08\x9d<\xb4&@\x8d>+\x92}#-@\x97\x1e\x84\xdfm\x91*@_\xcc\x81\x1b\x0fH+@\xb7\xc7\xcf%L\xd3(@\x83\x0cqj\x1b\x8b0@\xd1\xc9\x0e\x7f\xaaZ.@\xebi\xf8D\xa8\xfe/@\xe2\xd3\x85}\xd0\x07/@\x00\xcb\xfa\xf2\xbaN.@\x03V\xaf\x96\xee\x81-@\x8d\xd2G\xa0\xaa\xab/@\xe6\xdc`0\xa2\xce2@\xf3\xdb\xe4\x97\x80-.@N@\xa3\xab\xabe-@0\x19\xc4\xaf\xe0{,@<:}f\x90F.@\xca\xe5\xf6tR\x01,@\x9f[\xf8\xf93\x0e+@\xd4\xc5\x8a\x15\x08t0@_\xc1o\x11.O,@\xcd\xef[y:\xd4+@\x034\x938\xa6\xea.@\x1bh3\xd0\x1cF*@\xeb\xdd!\xf5\xa9^*@\x04\xec\xebz.\x08*@L\x0e"\xf8\xa3\x9b(@\xc0\xe5Z\xff_\xc3/@\r\x1f\xbe\xf4a\xba+@\x18dw\xd9*\x06*@\xf4\x0e\xb7\xaf\x07\xbb2@V\xc5^\x99{\xca2@?(7c_\xbf*@\xf4\xa5\xa6\x8f\x02"/@\x95D\xf8x\x91o*@\x0c}\x9a\x05\xfe2.@\xd9\xcb\x8bLAr,@\x02\xde\xf6\x01\xe2!*@\xda\xd3\x86U\x91\xb62@\x9f\xca\x00R\xa5\x92,@\x8f\'\x14k\xc7++@\xf0\xd5\xda\x00\x19\x910@\x9b\xa13\xdeiF(@Dl`\x10\x15\xb0/@:b%w\xcbc*@|@\xda$\x10\x1f*@+ \xa3\x1a\x95@*@QhPb \xc2,@\xa8\xc2T0\xf0N-@\x92CS\xfd\x84\xc0/@\xd9\xac\xb1\xb9\x94\x130@\x01F\xb1(\xa4\xad2@:#\xea\x12\xae\xdd/@kx\x91\xc1\xf2\xf9)@A\x05\xf1W\xf5\x08-@\xb6Gy\xfbN\xad/@WkU\x0fv\xbe,@6\x80P\xfa\xa9\x17-@V;\xcesb\x06*@\x1bw\xdcy<\x1c.@kMz\xda\xe8\x030@\xf3N"&s\x870@j\x06\xc3\xfbh\x7f-@$\xea\xfc\xfdw?,@\x9fD\xa6\x08\xb7\xe50@g\x87>\xe1\x10\xbb/@K\xfd.\xfc\nn3@\n\x8e.\xf3\xd2\xbd2@\xdc\xf8\x1c\x0fJ\xcd2@\x8aA\\yi\xf6,@\xfd>\xd4]\xcaU.@\x93\'fp\xe4\x95,@?8\x19\xe7\'\xfa0@$%z\xa0\xf9\xb7,@+3\xb34L\x84/@M\xec\xf8\xf2\x91\xb90@\xda@V\x17:\xa6\'@\x10\x0e\x05\xa5\rM-@\xa2\xba\x81\xd6\xfa\xa9,@\ne\x0e\xbfr:-@OU\xdd]+V.@\xe3u\x0c\xdc\xdc\x99.@k\xcb\xbf\xb6\xc0\xbb.@\xe8gy\x88\\\xd2.@%w\x95sl\xa40@\x9f\x93\x14}\xfb:+@\xfd\x01m&\xe4\x8a0@\xb6\x12\xf1x\xef\xc13@[|\xea\'H\x17-@\xa9\xb6\x1f{\xa8\xf4(@\xc6H\xeb\xf9\xc7\x82.@\xcd\xd0F\xb1K\xec.@\xb2\xf9\xe4\x05u\x0b.@\xc6\x0f\r\xbcYO1@\xf5WZ\xfb\xa72*@\x9fTUH?\xa3.@4D3?\xe7\x85/@\xad\xf9\xd1\xb2w\xa8,@I\x97\n+\x9e\xb1,@\x07\xe7f\x98\xfa\xbf.@\x18\xf6w^#\xea-@\xe8\xec\x90\x9fQ\x0b/@\xe7M\x18\xed%(/@=\x98\x90\x95n\xae,@\x80\xb1\xbcG\xd7I.@\xf6@\xa40p\xa1/@7:\x87S\xcbq.@\xcc\xa1\xd9B-\x02-@\xcb~Ub\t\xd02@\x93\xcfpj\xf3V0@mi\xd4\xf0\xa3c0@\xfd\x03\xf0N\xa1\x8f0@\x8c"\x8b\xe5H\xae0@\x80\x84X\xea\xec*,@M\xd79@kq-@\x91\x92\xa6\xf3\x0c0/@Lq\xb0\xd3\x87\xa8.@\xe57\xc8\xa9\xef5+@\xd3\x1eg\x1dt\x97,@Zb\xee\x8b\xc0\r\x12@\x83}J\xfb\xde\xac(@\xdf\n\x8c.}D.@<I\\\xdcn\xaa0@\xe1\x0f\xfc\xb9\'I.@\xffzX\x08\x18\x1b1@p\xa6Jl\xadl.@7i\x13\x81\x9c\x16*@\x0f3]`\xc0\x0e)@.\xbc\x88E+\r/@\xb7M\\_\xe0\xb2.@%Qf\xd0\xf2\xaf2@\xd7\xb4u\xec!\x101@y\xde\xf2\x0bj\x18(@+\x8c\x84`\xb9\x9f,@]h\x84#\xf3\xd4/@4@\xa2\xcdy\xf3.@\x8aQ\xd9\xa7\xf8%1@8\x80\x08l\x03".@\x82P\xee\x80qr-@\'\xda\x95[\xf3\xa7,@\xe4ls`\x81\xf1,@I\xa3V\xb5\xfc/*@\x8d\xaf\x10\xb8fc,@\x00\xddzf\xc3\x114@\xe9\xfd\x84\xc68\x1d.@\xfa1#\x02\x14\xe9.@\xe4\xaeU\xda\n\xd51@\xfa\x920\xe9\xb1X.@\x99\x06\x0bd=\xd0-@>Mbws\xa5-@K<<\xcb>\xd9,@\x1cH6\xafW\x1a1@f\xe2\x9d\xa2\xad\xa6.@\xa0\xce\xd1\x00\xb3m.@\xd0%\xd9\xcf\x8c\x0e/@CO\x00\x8b\xd7\x0f-@\xf4\xb2i\xc5\xfcL4@c\x18!\x16\xa9^-@\t\xd87g\xc6e+@Y\xfc\xe0\x1c\x08\x0b*@\x94Y\x08:=Y)@I,\xcc\xaa\xc0\x9a2@\x93\xcd\xe0\xb6\x8b\xa7-@\xe3\xec\xa9\xb4\xaaa-@\xc1\xca"\xc1\xd2\xe0,@\x83RE\xea\xe8\x81-@(0\n\xe7\xd1\x8d/@\xf9X^H\xdf\xdf-@\xcd\x88D?\xd0\xa7.@\xeao-Cq\x94,@\xc8\xf1G\xf1\x9f\xc9-@/\x89\x9cTg\t\'@\x95Ch\xbbz\xcc-@\xe0o\x16h\xdc90@\x03ql\xff\xa9 1@}XWQf(1@n\xf3\xe2\x80\x82S*@\xa8\xcd\x13\xfe\x8a\xb5,@)\xb0&\xee\xc9C-@pS\xb9\\4\x1a1@A\x96\xb6\xc6\x97\x94*@@\x02\xa1\xe9\x99,,@\xe4\xd7|#\xcb1.@!\x11\xf2\xca,\xb9-@\xe5\x9e\xfe\x94\x1b\x9a-@o\x8a<\xa1\xad\xf8-@S\x83&j\x95\xb2,@\xad\t;o\x04\x151@,a!\xd2z\x8f,@\x90@\x19\xdf\xf4e.@\xcc\xbc\x8c/"\x93+@\xa0\x0b\xb5\x95\x0e\xc0,@\xe5G{f\xca\x1d*@\xdf\t\xbd\x8c4a,@\x15q\x94\x8boE-@\x07\x1c\x9c\x9f\xdc\x8d1@Gn\x85\x9f\xcf\xad4@4\x7f!\x8ft\x8d*@\xde\tz\x8e!6*@,\xf2\xc1\xbcE\x10-@\x01\xc8\x86\xca\xb2&.@\xd4\xa4\xc4\x02i\xd9.@\xe3\x10\xb2\x0b\x11\x92.@\xbc\xd0c1\x1a$-@\xd7j\x91\x96\x04>.@\x1d\x86\x16\xe3pE-@zm\xe6+\t\xd6-@\xcc(\x9f\xfcz\x08/@\x844\x92\xe2\xc0\x1a,@\xe1I\xe6\x92\xb2\xd10@a\xae\xf57\xd05.@\xf0k\x15\xfc!<,@\xf5\x1e_X\x1e\xbc.@D\xc3\xa0\xc6\xe5\xf4,@\xff\xd7\t}\x10\x85,@A\xbf\x01X\xfb\xab4@\x93\x1c\xb5\xdb\xc2\x94/@\xce\xc3h\t\xd0\xff%@\xd9\xb2\xde\xd4\x0bl.@|r\xac\xf1Xf+@\xf5\xa3\xc6^\x94\xcd1@\xc31\xacGT\x0b+@\xdf\xa0\xd3\x95d\x8a/@\xd2\xef\xbc\xe1p\x810@$\xa0\xc2\xb1\xa1F-@\xa7\x06\t\xde\xe0\x971@\x19\xed\x1dg\nX(@\xe7\x98\x05s\x01_,@\xde\x0b\xa4\x7f\xa7\xda1@\x8bH\xc3\xa1.\x05&@\xbcJM\x871\x13&@\x91\xe0\xe8vz`1@V\xe0\xea\xa5\x8e\xb8-@\x9d+\t9\xeb3\x1a@\xd7\xb4M\xeb\x99\x04+@f\xa0\x18\xd1\xc0\xa0(@d\x91\x91!.z.@\xaf\xbek5\xf8\x7f0@\xb7\xfb:u\x1c\xe7,@EpA\xefG\x93-@\xf59\xa8\xc2\x98\x11+@\xa9\x17\xddT\xa9\xfb+@\xedY^+\x0e\xda1@Dk\xc2\xc1\x83\xb72@\xe1\xf0\x04\x0cHw*@\x10c~\xa7#5,@Sn\xa23J@.@\xde \x0e\x8b)\x8b1@\xdeobp\x96e.@\x1a\'\xac\x1e\xf9\x18.@hl\x8c\xa2\x8b .@\x01?\xf6!U\x081@\x86\t\x0c\xa0!</@kf\x9dc\xb91.@\xf56\nv\x08\xfc0@\x034\xf9\x02\x16G,@7\xd3\xd1\xb1\x99\x90*@\xb13a\x8d\xc6h,@=W\xd6a\x8fT,@!\x7f\xb2\xcd\xbf\x191@\xf5\x1f\xa6\xb5\x92\x10.@}Q\x88\xe0\xa8\xbd/@\xed\x99\x01\r\xe42-@\xc4\xcf\xb8\xa2\xff\xd2+@@\x03\x84-\x95H,@#-@\xdamu*@\n\x15]\x9d\xca\xaf1@_%l\x0b\xce@0@BMU\xa7\xed\xc6-@4!\xbf\x99F\xd2-@Zu\x9c\xbb\xb3$1@\xb8\xb8j\x15fz1@|\xc9\x0b\x035O%@\x99M\x95\x00\x81s+@\x7f\xaf\xc1\xc8T\x8f*@X9g\xb5\xcdt*@A\xf8\xa6\xdf45+@\x1dq\xdc\x91\x1f\x101@\x97\xcdl\x91%\xe3/@{_\x00\xb2\x8c\xf10@\x8d"w\xee\x0e\x0c1@\x9f\x8c\xa6\xd2\xab\xc8-@\x0c\xae\x16^2$-@\x92k\xb1\x98+\xe3-@R\xdf\xc7\xf6\xa5\xbc/@=:\xc7\xe3\xba0.@rW\xd8\'\xaf\x92.@0\x98\x99\x8d{b2@\xbe\x8a\x18\xf9C\x001@\xa8c\xa6)s\xe60@)\x8e7\xce\xd3+1@\x07\x0c\x88\x1e\x1c=+@\xa1\xa7\xe3\xe7Xs,@Q\xf8)\x8bd\xa7/@$\xa6T\x9d4\x88.@V\xf6\xe6}\x90P0@\x90\x04u\'o\x06)@\xd1A\xc9P|\x171@\xa3\x1d\x17\xb0\x17+*@At\xc0\x9a\xe2.+@\xa6\x80\xcb\x84\x08J.@\xb2\xde\x85C\x9f6.@#+"\x14,22@\t3\xef\xf0\x96\xc7,@r\x1b;\xf0\\(+@L\xb6\xc8D\x8a\t2@=}\xa2\xa8\xd6e0@\x7f\xf1\x15;\x9d\xbe(@V\xff\xdd\x86\x96}0@MaPkZ\xbd2@\xd8\x9dJU\xc4\x9c&@\x7f\x1b\xb5\x02\xc5\x851@\x9b\xd4\xc3$\xee\x104@\xd1\xa45S\xb0I,@\x8fw\xe4\xc3\x98\x86(@\xc9?\x18\xaa\xcf\x11,@Y\x97r\x84\x02\x83-@mT\x15\xa5GK-@\xb9\xba\xc0\x7f\x0fo(@7V\x14\xab\x8c\x88,@\xb7\x98YN2\x030@\x1d\xc7\xf7\'\x9eI.@g\x9a\x1d\xea\xc7\xf1,@\xb2\xd3\xb5\x1e=\xed.@;\xca2l\x96Q0@\x97_4\xcc\xa7.+@\xdf\x01\x93\x90\xcc\t,@\x1f9\x18MU#*@\xb0\xb7\x11j\xd3\x8a-@\x1e;\xf3\x9e\xe9\xc10@\xfe\x84\xf8\xc4\xc14-@\xc2\xd9\xdf\xc2\xf3f+@\xfe\x89sX\xb9\xf5,@\xb9\xab\xd8v\xeb\xfa)@\xf6\xd8\xbe\xe7\x02\xe7+@\x99\xf0\x92\xdb\xf2p.@\xff\x07\xc4RL\x96,@$\xe3\xfa\xc6\xde%+@\xe3\x94\x88\xaf\x8b\x9b+@\x02\xe7\xaa8G\xb3+@\x1f\xb2K\xe1\xf88.@\xd0Mx\xe5#o.@\xb1\xcc&?L(,@ \xce\x1e\xbd\xf4\xe0+@\xd8\x90{\xbc\x92\xa1(@`\xd7E\x90\xe0\xca.@\x04\xd7\xbd\xac\x8e\x06+@\x177qb\xf9\xaa+@\n{\xdd\x08\x04P.@\x869F\x14\x9f0*@\x82Xi\x05\\\xbd,@\xd1\x84\xfa\x95\xc6\x98-@T\xc4\xd9\xd1o8.@\x02\x14\x12Xj\x9f.@5,u\xaa\xbb.1@\xf9\x89C\x9c\xedM-@,Z\x16\xdc\xd4\x1c,@\x9a\xff\xf7=\xed\xce+@\xeeeQl\xf6\xca,@\xcfm\xb8pS\xf30@\xb0\xd66\xefM~1@0\x9f>+\x1b>.@\x17t\xbd\x9d\xf7`2@7\x1b\xed\x8da\xbc/@lX\xac\xc7\x13\x831@Rt\xe3n[\xb4-@\xd1\x95\xac\x02\'\xab-@\xe1cbi\x07L1@0\x7fN\x1e\x0b`.@\x95J\xc6\x13\xc3L1@\xe5@z\x84\n\xc62@\x08H\xbes\xa6\x99+@C+\x05H\xbe\x08.@\xa0\xb7\xcd\xb2\xce\xa6,@\x9f\x9d\x8b\x81\xe8\x192@B3-\x8b\xe4t.@\x7f|o\x0bM\xc5/@\xc8\x1ep\x8a>r-@eB\xbf\xef\xf6\x0b*@A\x8e\x03\x1fw\x8a4@}\x13\x9e\x0fU\x91+@E1<w\xd1\xa0.@\xfd{\xd0\xc9\xcd\xcb+@S\x15J\x05\xe3i.@\x0c\xa6O]D\x8c.@V\x00#\x0fE\x050@\xd0\x8a\xb5\xb4\nC.@\x89a\x01\xd4>)+@\x01VQ\xf1\x8b\xd5+@\x97\xc9\x00l\xb9((@T\xf4M\xd7\xd5d-@\x9e\x06\x84\xc0\xef\xd5+@\xe9\xcc\xfd^\xe5S*@\xbf\x82}\x8fd\x0b(@\x05\x03t\x02\x95\xff%@r\x0b\x9d\xc3U[)@\xc5\tX\xfe\xfe\xe20@D\xbbr\x8d\x8e\x17.@\xa0%\x8a)\x81\xfc-@\xa6\xd2pI\x8a\xa6.@\xbd\xe6&F\x9a\xcb-@\x9b(\xba6&\xa6/@q\x878\n\xbeN2@Q\xe9I\x91&\x8e.@#P\xaa4\x95\x892@B\x11e\x10a\xa1-@\x1c\xa8cY+A.@\x1cS\xe0\xa3\x81\xdf.@\xd4\xb5\x95\x89\xd73+@\xe5f<\x84\x1et0@\xadAX\x81\x92C0@\x10Rai\xbe\xce.@Ur_\xdc\x83\x0c.@e\x0b\x95\x16\x13\x8e.@m\xcee\xcaJz-@\xa6R\xfa/\xa0B-@\xb4/:\xc7\xc5\x15.@T-\xf4\xcb\x87\x000@\xbf\xe4\x02\xabD\x94(@\xcfl\xad\xeb\x84d.@\x94\xe2i\xed\xfd\x06+@\xa2\x83\xbf\xe4\x95\x0e0@oA\xd0c\xb6l-@\xa7\xb5\xcc\xb5/C+@\x13\x8a\xef\x90A\xfa1@\x7f13\x95}\x0c0@o\xc9\xaa\xdf\xf2\xbc-@\x04r\x99>\xcfQ.@x\xe2\xda\x04\xfe\'+@|\x83%{J]1@r\xed\x06N\x14\xe0/@;\n\xfb\x9b\x1e\n.@\xabQ`\x8bC\xf3/@\xc1\x8f\xad\x1dE\xa1.@\xdb\t\x1c<;1.@\xbe&\x88\xeb\xbc\xc4+@MEHQ\x8eV2@\xf1:&\x10]\x17.@%\x04:/\x02L.@\x0bg\x19B\xf8b.@\x12v\x9fx\xc6}.@\x93\xcd\xf8.0\xef/@\xb4\xbc\xa4z\x8f\xe80@\n\x9a\xcf8\xd3\x882@\xa6\xf0\xd9\xc3h$+@\xbe5\x93v\x83\x88.@\xfeA\xfb\x8e\x0e,,@?\x9d\xbeg\x8a\xe2+@\xf9\xf7\x81+n7.@\x1fG\xe3\x9e\x80\xd0+@>\xf2CLjX.@\x8b\xbe\xb3l\xd9\xfb/@\xd0\xceQ=N\xf50@\xcb\xd3\xad\x12\r\x95-@\xcf\x05\x98A\xf6).@\x0e\xcf(\xbe\x8a\xee0@2\x9eb\x9ea\x19.@>Z,\xcdq\x94-@\x87\xbcy\xba\xe6\x95*@\x81\xe9\x01>\\{.@\x87\xcd#\x91[y*@\xe9?\xdc\xe8w\x02+@\xd8e|\x1e\xeb\x940@Qj\xae\xdb.\xae-@0KW\xa0\x06O-@\x1dz\xa4\x0e\xe9\xb0+@x\xeem\xdd\x9cd-@`\x8f\x19\xed:\n1@)\x15;.\x17\'+@R\x12Z\xd8\x81%-@\xe4\xf7\xceV65/@\xba\xaddZ\xd62-@\x89\xe9#\xfd\xe1\xcc2@\xa0\xc6;\x82\x8c\xf60@\xa4\x0f\xde)\x1c\xde,@\xd6r\xa7\xc0\x12\xad1@(\xf6\x97i\xe6\x9a+@\xdd\xa87\xe1\xf2\xd1+@\xebC`q\x14>-@\xbb\xa5\xadflv/@\x14\x8e\xe8RK.,@\x07\x9e\x03^\x0f5+@;\xdc\x07{(`,@\x80\xe0j\\\xee\xac+@izv\'P\x84.@\x81K\x9e47\xf50@\x08\x8c\xf2\x07^\xd80@+n\xc9{\xe39.@\xd1\xbd\x05\xdb\xa7\xee0@S\x84c\x95:\xca0@r\x08\x9a\x8f\x00 -@\xde2\xdf\x9e\xa5\x80-@\x94\xe0\xc9!\x9b\xf60@\xf45_\xa4\x7f0/@\xf5\x0e\x8bp\x01\x1a/@\xc3\xef)\x04/\xd5\'@\xc3\xe3\xb1\x02`\xd9*@b\xf9.0\xc3_.@u\x83\xf9=p\xc7*@3\n\xaf\xb3^\xef*@d\xc9\xcdt\x11o+@\xbaN\x8d)6\xef+@K\xcf7\x8a\xa1g2@<\x14+\xa0\x8a\xcf+@\x17\x95N\x8cn\xbc-@\xe3\xbeP\x8fA\xd1-@\x90\xb6OpZ\xf80@|TJ\x86\xa2c-@\xfa\xebh\xaa\xcd**@\x067p\x19\xdb\xf1*@Y\xed\xae\r\xcf\xb5+@Jo@\t\x85\xd2+@\xa7\x18\x8c q9+@\r\xc6\xac\xd2\xd6\xf0%@3M\x04\xd4\xed\x842@\xeaBl#\xd7\x1c1@\xaao\xab\x90\xd9\xba/@tl-`\xb6\xe30@,}\xe9\x99\x08\xc40@\x17\t\x9d\x82\x01\xbd0@\x9f^\xe4\xeb\xc6\x9d/@z\xd7t;\x9c?,@\xdf\x92\xb7\x8cr\x1a/@\xf6@\xa4;\xc4\xf5+@\xe6\xefkv\x0f\xa2.@ss\xda\xe8\x1bT,@t\x9f\xa6\xe4_]1@\xb5\xfd\x7f\xbeS-1@\xe8;E|\x04\xce0@\xacWC\x8e\xc7+0@>S\x0c \xff=\n@U\x80\xedR\xff_4@\xf7\x80\x8f\xbd\x86t-@T3\xa6@6\xde+@\xc5f\xfbN+\xcc%@`\xfc\xb1\xf7\xbf\x90+@\xed\x83\x00R\xd8\xa7.@\x1ed9$\xb9\xef(@\x01\x8c\xcd\xc4\xd7C(@\xb3;\xa9\xe1\x0b\xe72@F|\xda\x19\no&@7R\xaa\xeb\x1f>&@l\xd1\xff\xcd\xfbo*@"\xc0\x1a\xd3f\xa2/@L\xfc\xf6\xe3\x08\x91)@(\xb5P\xd0\xb5D)@r\xdf\xd2B\xc7\xd1/@y<ZLd\x08,@\xe3\xb0\xf9\xfc\x8f\x19*@vf\\\xa0\x0e\xbb&@\xe70t\x9f\xcc\x95\'@P\xc5y\xb0rh.@\x08\x08\xd4\xd3\xe2\xe6&@\xdb\xbe\xb4\xce)\xdd%@\xe1\xd2\xbfi@\x19\'@=,\x0fr\x84\xd8)@*\x82\x80\xdb\xe8\x02&@\xde\xde\xe8<\x91\n#@h\xac8\xa4\xe0e3@\xc2(\x10\x1d\x8a\x85*@\xfb\'\x90\xa2Z\xa1)@1j\xe5(\x7f )@r\xba?T\x8a\xaf0@\x9d\xecd\x0b8\xca&@,L\x8fO\xb0R1@qkM\x03\x82\x9c+@Z\xb6\xb4\x95\xfc$4@\xa5\x9d\x19\xed\xfcV,@ 4\x11\xfeA\xd4\'@\xe6\x85$@\xc3\x18+@\xc2\xe88\x05\xaaP+@\x0e\x85\xcd\xeaG\x1c+@\xa9~\x15@\x84\xe2&@\xda)[8\xaf\xa9\'@L\xdbd\xb6(\xc5.@\x10\x00@\xf6\x99\xae,@\x91\xf9Y\xacOy\'@\xce\t\x99\xf45"!@5\x99\x80\x94\xdaK0@\xf7\xd7\x01\xd7\x16\x84-@%\xcbb\xb9\xfd\xa12@\xa1,(\xdc\x07\x96+@Qm\x11\xc0\xf9|2@\xa9\xca\xb9\xd8M\x96+@\x02\xc2\xba\x8a)\xe0+@k\xb5\x94\xfb\xf4\x04,@}\xdd\x9c/\xdc;1@|\x9d\xcc\xe4\xb2{.@\x1b\xc9j\x82\xb2\x0b2@r\xf12\xa1\xfe\xbc+@\xaa\xa2\x1c\xbc\xa4\x110@S\xb1\xfer\xac--@\\\x18\x1f<\xc31*@\x84\xe4>\x12E\xe0)@m8\xf7\xb7\xb8\x0b0@\x83~\xd0,N\x11.@}\xb3t\x8a\xc7\xdc-@o\xc3\x0bN[&2@\xd6Z\x02d\xea\xb82@f?h\x07\x88M-@f\xac\xd2zN\x98+@\xc7\xf1Y}y\xa2.@\x00/\xba\xec\xecD*@5\xaag)\x90\x15-@l:&j>\x8e,@&\xf8\xd17A\xa8(@V\x14B\x02d\x9a2@M\xb6\x98\xc7\x1f\xb71@\x8b\xea3\x02\xcf\xe4/@8\x0eQ;\xde})@g\x97\x83\x97\x96`+@\'\xa2w{\x8c\t1@h\xceM\x8b\xf3p-@+\xec-5i\x85)@\x8bI\x97\x91\xe3"+@\xc7D\xecN\xf6\xfd)@\xa7\xfc\xaf\xb4-\xa31@* \xfa\xc9B\xcc+@\x04"\\8\x7f\x11+@+\xcdG\xc9\xad\x870@~\xd0\x07\xd7\xa2 +@\xea\x98\x11S\xdcf3@\'\x07\xbeg\xc3</@\x8c`\x9f\xceM\xc7*@\xe3b33\x1c\xf4)@.\x00(\xe3\xd9m-@\xa2\xa8\xdb\xe03l3@)*\xa0\x94\x10\xfc-@8\xcc\x84\xf2"\xff,@\\\xfa\xe4M\xb3\x0b/@\xfa\xc2a\xbe7\x14.@\x19\xe0\xbe\x98\xe4\xe3+@\x9bw\x0fo{\xbe\'@\x93\xbeR\xac\x17\xf7(@\x08\xca\x13\xb3`\x83.@\xf53\x17\x1e\xf5\xac(@\xd2v\xd5\x8f\xd3\xe4,@\xb5\xa1H Y\xaa)@\xe6\xae\xa0\x11S\xa6&@!\xf1\xd0f>\x0b\x19@ipP@\x16\xd1,@w\xaa_\xa8\x82D,@\xf75\x0c+\x99\x8e+@\x86\x07,\xc8\xa41(@\xbb\xed4j\xa8\xcd2@"\xad\x80j\xc0\xdc*@fJ\xe4\xd4\xefA.@\x19qgd\x1cC.@\xfa\x0c`\xb2\x14\x99-@;f\x15\x7f\xeeT(@k\x8e\xb8\',r)@\xf2\xc7+G\x1eI,@L\x0c\xa8K)\xc9*@\xb9-\xf0\xd9\xd7\x012@\xda\x92Z\x95\xa9Z0@%\x17{\xd7\x9c\x00\'@(\x1f\x96\xc2y\x83/@\x00;,k\xd5\xf0&@\xc3\x1c\xa4\xeat\xb2,@S\x14\xb6\xd3\xaa\x0b,@S\x04\x82\xe1Q**@\xef\xc0\xa3\x9c\xea\xc52@\xde\x08%LY\xbe(@\xce\x94t\xa6g[)@\xd2\x84\x96\x95\xb1\xec*@\xc1|\xcb\xf5\xd5\xd0/@\x9a\x01\xd3\xfb\x0e\xef/@\xee\xbd2\x93\xb7^*@\xdaa\x90\xc9\x0c\x12-@T\x19\xe9\xb0N\x8e2@\x16\xac\xa7\xd1\x12\xd2(@\x9b\xe4//m:,@Vn\xddf7\x9d(@2\xdd\xe0\xe9\x85e0@\xea\r#:\xe0\xf5\'@3\x90K\xd4&%\'@!\xe1\x90\xc4\xa2\xaf4@\x17\x13[\xef\x9c\x14+@\xf9\xb9:\xec\xe3\xdb%@_\x7f\xaa\xce\xdd\x862@w\xb9\x8b\xa98X3@\xa0OBWS\x8f$@\n;T\x8esU*@[\xcf\xfc\xe2\xda\xc0,@\xf8y\xc0E\x11\x15.@.\x1c\xe5?\x91\x972@sy\xbc\xe5 \xf52@\x17B\xf4U\xfd\xad,@i\x0f\xaf\xb4\xba\x1a*@\xda\xc5\x85\x8cw[.@\xe7\xd4\xd3}\xff\xc8(@\xc8\n\x94\xb9\xb8\x03.@\xafq\xe0\xd4\xc7)3@+\x89\xc8Q^k3@5\xadv*\xba\xb72@!\xb4N\xc4\xf7_-@\xcc\xd7\xac\xfe\x8a\x93*@\x08!\x19\xcd\xc1b(@\xa4\xfc)|9.-@\xben\xee?\nr-@?Y\xe5\x8c.\x1c0@|4Z\xbd\x9d4(@\xf1\xc3\x90F\xd1\x84-@\xf1\x04\xa1\x1c\xe5\r&@\x1e\xb0\xdcX\\\xaa2@\x9b\xd6\xbe\x8e*\x0e/@k\x11\x1bt\x9e[(@\xb0G^\x93\x88\'&@\x16\xdb\xa1\xe1_;0@\xa478\xa5\xd2\xf1(@\xef\'\x80\x99{a-@d\xa1\xb1r\xfd\xfc-@\xa6G\xdd\xd3L\x9d)@\x82}\xe1\xce\x90b(@\xeal\xd9E)5-@\xf6 \xed\x1dC\xb1/@[\xff~\xc7F\xf7,@T\x10\xaf\x06\xf34+@\xcbv\xecl\xf54(@w\x8bq\x1aM\xa1-@\xc4\xb0P\xef\x9370@&\xb9\x98\xad\xa5\xa50@\xf1\x86<\x0f\xb3\xe6-@\xed\xe8\x9c!!\x9f1@\x9d\xa1\xc3%M\x82(@\xcd6\xd2\xfa\xbe\x93\'@f"\x99s]\x06)@\xf6\xdf\xfdA?p-@4\xc1\xb9W\xd8\x08,@h2\xa7\xe0$`1@\xd8 \xb1)`Z.@\xb9\x9c^lM\xa5(@\xb9Z\x91\xfb\x96\xb80@B\xc2J+"\x11.@\xe1(\x17\xbf\xd85-@e\x16\x04\xa9\xaf\xc50@\xdb\x16\x85 nz0@\x1a\xc1\x82\xe0\x8av\'@\x8b\xdf-\xb0\xf3\xb8,@\xd5s5\xf38^(@\xae\xbd\xba\xa1\x9e[(@\xa9\xc3P#8*0@\xda\x1f&3\xcd\xad+@C\x9a"\xd0\xf2\xc22@|-\xcak>\xe62@\xbe(\xddN\x98-1@\xc7B\'\x04_y2@\xe1<}\xd3\xa4\x9d(@_\r\xb9\xb4+Z(@\xc7V\'\x9d\xc1\xcd-@\xb0\xeb\x94\xa9\x99\xe0\x18@\xa2\x1a\xb6)\xf2\xe32@E\xb2\xb8S"%-@\x9a\x1d\xf6\xcc\x0b\xa7)@\xd0\xd9\xed\x07*\x8b)@\xcfx\x083\xfa\x831@\x1e\x1b\x81\xdf\x17\xb1-@\x8f.(\xa8\x84\xb3(@V\x08\x85\x0eo\x13-@k\x87\x8a\x94/Y&@(;\xc4\x0e}\xdb-@o\x91\x80y\x07\xb00@\xbc\'\xa5\xd6\xe5"+@\xd2;\x85\xae\xba\xd12@\x8dd.\x08"\xa3-@\x86\xc6.\xd2\xa9\x91,@\xe0\xfa\xd3L\x98\x12*@\xb2\xc2@\xa01\xba)@9\xea3\x0e\xa7\x9b)@b\xf2\xa3\x91@[\'@\x92\xfbm\xad\xe9_-@\xfb2\x1e\xee\xa2X0@^V&Rt\x82,@\xa74A\xfa$\x1c-@\xa8KS{\xa5l&@[\x85*\xa4$H,@\xbf\x89D\xbc\xd9\xd4-@^#\xf0\x0f\xa4b)@\xde!\x8a\xbd\xeaL,@"w\x0c\xbd\xbb\xab-@\x9e1\x12\r\xd9\xca-@q\x97\xc3\xd1\x8d7*@\x0b\x8e\x95\xba3v&@\x00\xfd\x1c\xda\xcb\x92-@\xbb\xf9D9yo(@q\xe1F%S\xb9)@\x19~\xc5\xccnw+@\x85\x0f\xa6%bc\'@\x86\xb4\t\xaf\x8bf.@\x19g\xac$\xa7~-@\xfeByB\x1bb-@\x82<\xaf9"Z2@\xb3O\xfe\xfft\xe42@Q\x1dA\xd8\xe1\x87(@\xf8t4\xa7d",@\xb0pPf\xb9\x96\'@\xd8\xa6a\x10\xc7\x16&@l\xa3\xb5\x18*\x80&@\xd1v\xc5~\x9cy2@\x80GW\x87\xeb\xb7-@_\xd2\x83~O1.@\xcf\x92v\xf2\xce+\'@Z\xf6\x80\x18\xdc\xbf(@M\xa4\xd4\x0c}\xa0\'@|N\x15bh\xc5(@\x00o]\x11\xe6\x16,@\x16\x15g\xb8\x16\x9f.@c\xd6\xca\x13\x11X*@\x01\xf0fl&\xff-@\x17*\x1cF\xc1q(@\x97\x12\x7f\x82\x01\x95,@\xa8\x9d4O5\xb02@\x07\x91\xb5\x85t\xd7%@Kz\x88?\xaf\xc8(@\x9c:<h\xb8\x90(@\x18\xde4\x171w(@\xc66\xeb\xe0\xfe\xee-@\xba_\x8fgy\xa8)@\x9f\xd8\x03v\x80Z0@\xe9.r\xc3\x17\xfe&@\xb0\xc8\xc4\r{\'*@\xd6\x11~G+\xee&@g\xae\xa6\xe5\x10\xbf\'@S\xdecr\x95V-@{\xeb\x94L\xaa2,@|ZS\xae\xb7\n1@"\x84\xcd\xb7#\xf1&@\xb9LM\xf4\xe7\xb1,@\x07\r\xbe|\xafn.@XI\x07]\x8b\xf2\'@\xb3\xaf\xcfo3\xcd,@\xf9\xa3\x04\x00$w1@\x1e\xa7\xf3\x01\xe2\x15-@ju\xd1\x0fMp)@; C\x96\x9dq-@\x17\x893(tW&@D\x84\xca\x11J\x1e-@\xbd_\xbc\x8b\xc7/+@\xebx\xe3\xac\x12\xbc1@N0\x0c\xf3\x16\xeb-@\xec\xff4eC\xeb/@Q\xd7\x18\xbe\x17i/@\xcaC\xcb\x02\xa7\xa4-@\xd2\n\x97,\x9a0+@\x91tI\xd7=\xe3,@eC\x84-\x07\xd1.@\x85\xd6\xa7\xcd\x9cI-@d\xa6@\xf3s\xb6&@\x7f\xf3|\xe6\xa8K,@\t\x95C9\xa6$,@<\x00\x83\xd8\xb66*@\xb7\x1a\xa2\xeb<\x89\'@\xc4\xd8$\x8a\x03\xac+@\x9e\xe8s\x8e\x9b\xaa/@\x9d\xbf\xe1\xab\n\xff-@\x9f\xeb\xfb\x19\xb2\xcc-@\x7f\x02\x99\'Z\x14-@\x0e\x88i\xa9J),@\xd2\xe0\x86\xf0\x11\x1c0@ym6\x03\xce\xf3)@\xfd\xe06/\x19[&@\xb3\x88G}\xe3*-@\x89\xaf\x83\xe6\x9b`,@\x93\xbc\xce\xe2d\xcd-@#\xa1iV\xa8\x9c,@\xb3,`\xab\xd2>,@J\xf1*2]\xd0.@\x99\xf9q\xe9Lh)@\xf7A\x9dcwz/@\x93L#\x92\x0f\xfd&@\xc3G\x05\x8e\n\xba-@"\x80\x8a\xed\x1e\x12\'@\x8a\xce&\x8e\xd8[,@\xea]TF\x93\x07,@\xe3\x90\xb1C\xad\x9a,@\x17\xb8\x97F\x87\xc5)@\xd8\x96\x9f\x81\xceY.@_\xe17,tf-@`\x06.Gu~-@\xfc\xc8\xcb\xa1\x99\xa8-@\xf9\x1d\x1f\x92\xaf\x00*@\xa0\xdd\xea\x98B\r-@\xfb{|%;\xa0,@\x13\xdc\xffD\xd8\x9c&@\x15\x83s!\xd0\xe6&@\x8a\xa1\x95=V6,@\xf3\xa5<\x08\x9b\x15,@\xb8RXV\x90\xeb+@X\x04\t:\x8b\xed+@\xc6\x15\xeah\xd8\xef0@\xfd\r\xb0\x85\x91\x12,@\xa4\xa2\xbf\xa7\x02`-@\r\x8b\xda\xc3\x10\x0c/@\'\x8e\xae\x99\x96\xa8-@H\x80\xb4\xb9"V,@\xbc\'\xae\xff\x04\x94&@T\x1f\x00\x80\x7f\xa6&@\xb7\x93\xd1\xbf\x9e\x89(@H\xa4\xb3\xb1G\x04.@\xa4u)\xac\xb4@2@\xa9U\xfe\'H\x99/@W\x177\xd7\xd7\x0f0@Q\x07[\xdb\xebc*@\xab\xd5\xa5w\xa4\xf0%@-\x8a%9Q\xd6-@\xf5k\x80t\x8c\xa8&@\x08\\\xac\x91s\xf2.@\xedT\x14\xb1B\x1d.@\x17\xef\r7JN2@\xc1{\xd7\xe1\x86\xbc0@^\x01\x97\xce\xf3\x07)@,\xff\x84\n\xba\xc0)@\xba\xec6O\xad3/@8U\xa4\xa2\x14\x97\'@\xa1\x04\xef\x140\xb1-@\x07ZC\xed\xd2\x9f)@\x07\x06\xa7\xbf\x04\xf1\'@\xabo\xf2\xe7f\x8f/@\xa0\xd9\xcb\xa6\xfaF2@\x13}F\xf0\x01\xb9-@j\x1e\xd8WzW3@#Ov|\x8c\x1b.@\xcb;\xe3e^\x03*@W\x9c\xe18\xa8\x84,@\x06\x08\x9f\x1c+\xe5)@\x89.\x17\x17f\xb7-@\xf8Qz\x10\xc7\xff*@,\x8e\x81\xdb\xe6\xab,@\xc0\xb5L<P\xdb+@\x94=H\x90`s/@|\xb1\x13\xe0t\x81&@\x0f}\xcb@]\xb30@Q\x81\xa6g\xc6/1@\xa4\x81\x02{\xfc\xb9*@g\x9a\x9cO\xae\xfa)@`\xc9\xf4J\xdbH2@\x98\x1f\xd0\xe7\xd3M-@~\xc6\x9b.\x18\x96-@eXi+]\xb9-@\x0b\xb5\x9djL\xc0,@\xf2\xefn=\x9c\xfd*@.F\xe8\xc2k].@\xc2*\x1e}\xc0\x140@\x80\xf8\xf6?g$-@\xbc\xf0\xdb\xb0\n\xd5(@\xd0\xd8\xf8.[\xa1-@X\xda\xee\x03bO&@\x84wRC!\n-@\x110\xe0Y\xf7\xde+@e\xab\xa8\xf1F\x87,@$:FV&\x81-@\xc8\xc9\xbf{e\x1a+@\xc3\xa1?x\x85\xe5+@\xbd`\xba*\xf9\x010@9\x02\x94@9\xa7/@\x9d\xb3\x0f\xc7\xdd\xd6.@{\xd1\x1ap\xcef-@\x04WQ\xa0\xa0\x03*@\xc7\xbb\xdf\xdfF=&@o>\xab\t\xd3~,@\x1b\xd9tZ\x03\xb1&@\xf2q\x8dV*\x01,@\xf8\xd6\xef\x1d,L.@L@\xa2/3\x16&@\x9f|k\t\xcc\x0b\'@OG\xe0\x16W\xb7-@d\xb0\x97\x14\x07E*@\x9c\xd7\x90D\xe7\x9a0@@\xf9\'\xd7\xbfr-@Rj\xf2\xf4\x14\xce-@$\xf8\xf1\x80R\xae,@\x1fW\x8b\xc2*O3@n\xe3\x14N\x0c\x06*@\xde\xc0\xb3L\xcfn-@\xe2\xe1\xd5\xc2\xf11-@\x9e\x85\xb5C\x8f_3@\x98b\xcd\x04j\xe90@\xca\x8a\x04\x04\xc0\xa8\'@\xc9\x04v\xb9i)&@\xa0\xeb\xbf\x02dD+@^\xcf\x84[\xb4(+@\xff\xaf\x06hQ\x02&@RSH\xfe\xbb\xbb/@\x87/\x90EHL.@FW%8\xf1\x880@\x98&\x87\xaebs*@\x17\r$\x82\xfe!*@\xd3GF\xab\xed2.@\x11}O\x05p\xff/@\xbc\x1bY\xd4\x85u.@\x9c\xb3\xf6\x999\xda/@wT7\xe0J\x0b-@\xe3\xbb\xcc\xdd\x9c\x85-@"R\x0b\xc9\xc7\xdc%@\x16\x19\xa3\x91_\xd3*@\xf2\x98\xca\xc5\x19\x05*@\xd3`Sij\x18,@\xb7p}\xa9\xc5\xfb/@\xa6^\xa9\xcf\xe5\xb8\'@\xcd\xb0V\x87\xa6\x920@t\x8f<u\xd7\xbc2@\x9f\xfc-\x0f>\xf0/@P\x16W\xbc\xd4~.@\x15y\xa7\xee\xaa\x96,@\xd2(\xe30\xa2\xd7\'@0\xa2\xd4\x7f1\x7f*@\x9e\x08A\x00\xab\xd5*@F\xc9\x186\xf5B(@l\x9d\x8azC\x171@\x08\xe4-67\xd9&@8l{\xe7\x8e\x11-@%\x87\x05\xff\xe6\x0e.@\xf1\xd0\xb5\x90\xfc+/@xD\x98O\x1f\xaa,@\x12f\xe4G\x9a\xe5,@\xd07\x90\xf5\x1a\xa32@_\x8f\x01\xfbg?3@\xf8\x91\xebM\xb7\x8d)@\xae\x85#\xf6q\xa0\'@\xf8\x8a\xe9\x9d\xeb\xec-@\x87o\xa9R*h.@;S\xe2;\xd0\xaf2@\x9c\x08\xcc*\x8a\xab&@f\xd6\xee\x19/\xbf\'@u\x9dBMt\xb1,@\xc5>\x9dM{\x19&@\x1d\xd5w\x05\xa2v3@\xe3\xf9\n\xf5\xa7\xa7)@u\'?\xb9\x0c\x94-@\xfe\x93T\xe4\xd8\x9a2@:\xad\xa0 \x85Q.@}\x97e\xbe\xac\xfc)@\xc4\xac\x0c\xea\x9b\x14+@\xe3\xcfP\xc7k\xd0-@(\x05\x18P\x906+@\xceXfn\x8d\xf3(@V\xbc\xa0/\xd5A/@\xbf\x95,-\xfc\xc32@\xc7\x01#\tQt0@\x1a\x01\xc15G\xbc2@\xc3\x8e\xe1\xc6um.@\xf1i\xcb\x13_\x17*@\xd2\xfc\x95j\xc2\x040@-p\x8a\x0eb\xd5/@a$\x98\xbcV<-@\xa9C\x1a\x1b \x87-@g\x1b\x83\xe6db-@%\xebQ\x0f\xbaf*@Q\x9d(9\xa1V.@Lv#wY/*@\xdb=%\x88+h-@\xcf\x9c\xcc\x93\xb8\xd0-@\x82bQ>\x0f\xd1.@\x9b\xf0\xd6\xb7[\xf7-@\xd4\x05l\xf7\xf0*/@\x94\xd0\xe7\n\xc0|.@\xdb\xa9\x86\x7f\x9eg+@\xb0\xbc(\xb7\x8aa-@g\x8aq\'\x07\x0e*@\xd1\xf8\xcf#\x98\xb82@a\x06"\x93\xd0O+@\xd8\x87\xaa\xbb\xede.@\x82p\xbd P\r*@\x065\xeb5\x9bK.@\xdc\xae\xe9\xe9\xd0\x881@J\x8c\x92DM\x97-@\xdf\xf2\x94\xab\xf9L-@]\x06\xdd\x11\xca\x1e*@\xec\x04\xadv\x1e-,@\xe2\x16\xfeFe2(@\xe8\xf0\xb5\xe7\xeb\xa80@\x91\x19\xb1\xc5\xf8g.@\xce<\xd0\xc3\x88e1@\xcan\xd3G\x1eW1@\xb6\xf99\xa4EX(@_\x1bL2\x94\x91-@i\x13#\xa4)G-@]\xf4_\x1fK\x0c)@\x81\xc5\tdE\x9d(@\x8f\x07\x0bQ\xd2?*@\xb1\xdb\xc7\xc2z\x17,@\x04\xba\x88}h]0@m\xd1U\x1a\xab\xae2@Q\x85\x9a\x95m\xf4,@N\\\x9c\'\x0bQ+@\xfb\xfa\x98\xca\\\x0c+@d\x92\xa9\x9eZ\x0c,@\xbb\x84\xbc\xfe"\xa9+@+\x9f\xdb\xa2^\x12/@\xaf\x8dB\x14\xcc\x1f/@X\xdd\r\x0by\xd20@\xbf~\n\x10%_1@\x1b\x98\xb8Cm\xa0(@p\xb4\xc0\x8c\x93a(@\x95\xfde\xc7\xffr\'@\\ \xe8\xcd\xfd\x95*@\x88\xc0\xe9\xd8\x9fU+@]\xb1(\xf9\xc2\x95,@\x1c\xb6\xb5H\x9dt.@$\xd3\x82\x81A\xc2*@\xd4\x15\x1c\xff4\r-@Ak\xf0\t)\x8b1@}\xef\x0cP\xdf#.@\x94\xa4p\t\x07w.@\x7f\x86\xeaJ\xe0O1@w\xb4y\xfc\x16\x1a-@[\xefL\xa4\x8f\x92*@\x9dF\x8fUkO.@\x9d{\xc78\xc8\xa41@_0^zw\r.@H\xdf\xce\nL\x9c\'@\xce\xedsP\xd9?0@\x89\xc9%\xff\x80v*@\xe0\x1f\xcc\xf4\xc1n+@\xd6\xeaX\x8e$\x8f*@@\xc9\xa5\x1d@\x101@%\xb4\x0c\x1d\xe6]*@\xf4\xf4\xf5\\\x04:-@sP1\xad\xfa\xbe-@\xd2\xbf\xe6\xb4\xee\xa31@\xea\xbf\xd3\xab\xca\xfe0@E\x17\x13\x06C\x94.@\xc4\xf1~\x96H2.@&\x13y5\xee$-@\xb8o\x80\xd6\xb0\xa7.@\xab^\xdd`\xac\xe0+@\xed\xd3\n\x07\xba\x19,@gV\x1a\x1b\xaa\xa0,@\xa1\x0b\x96\xe0\xa5\x1b.@\x9d\x9e\xeb7e\xe0,@/\x93H\x80\xfcK.@\x02J\xc0\xe0\x01\xec)@\xc8d\x87\xb8Q\n-@l\x17\xa0\xab\xfb\x86&@JW\x06>a31@\x15Iw\x01\xde\xeb0@\x81\xa0\x93<\xdb\x86,@\xb8\x14\\e*w*@\xc2r\xa2;\x04:0@\x08\xda8]M\xf7,@\xab\xe1\x80\xf4\x15V,@\xbd\t\x1eio *@\xc1\xb0\xe4\x14g\x82(@>D\xc0n1\x05,@\x96\x0e\'c\x1cY2@\xb1\x1c5L\x8d\x041@[-2\x04\xc5}.@z\x8a\xf3\xb7T1.@\xbfc\xb25Bt.@Z\xe0\xfe\xb4\xf9q+@,f\x85tp\xa6(@(P\xa1\x14mG3@2\xe6\xd2t\xc6\xf40@\xb9\x87a\xc5\t=.@\xb9g\xd0aF\x13+@\x9f\xa3R\xa0\xa5]*@\xb8\xf0t\xb8a0*@4\xba\xe7Mwa(@\xb6S\x01\xca\x9cB\'@\x17~\x8d\x04\x8d\xb4,@~\xfa\xd8\xc3!z.@\xaab\x8b\x88V\x14+@\xdcL\x03A\xee\x06.@\xa5g\xf6\x96#\xc8*@\xafG\xe8\x8e}-0@\x86wyp\xbf70@)P\xae-\\i4@\xf0 \xeb\xb0\x97\x81.@\xd7\xe4I\x06\x1c\xe50@\xfe\x98\xa6\xe7.\x870@\x0b\xcd\xf8\x00\x86\xc40@\x9d\xe6d\x80\xa4\xed2@Enr\xd2\xa1u.@\xa7p8\xbd\x88\xbe0@7M:\xa1n\xc7.@u\xa4\x06\x88\xc0j-@\x13D\xd3\xee-\xbf0@\xa2,_B\x18\xa7-@\x85\xc5G\x03\x85q.@\xa7\xd9*\x96\xe2(+@1\x03\xaa\xde\xfd5-@\xbc\xc3/TR\r,@_\x0cn\xe2\x9542@t\xf5nU\xda\xfd0@k\xa8\xbb\xa8\xef\xc20@P;\x9bm]\x8f-@\xd7\x89}a\xd0\xf20@+\x1bI+.\x17.@,\x83\xd9\xe4.>-@\xe96\x8b\x9b\xa28,@\xf5\x97\x18\xbet\xbf,@u\x9c\xeb\xe6\x95$+@fjX\xc3\xa0\'+@\x03\xe6\xe5\xbe\xb3\xef0@\x1e\x84\xa3\x18W\xfc+@\x84\xef3!\x9d\x99.@\x07\x82\xdb\x89h\x97*@\xb8\xe9(\x0bz%1@\x12\xf6\x128\xacy*@r\xe2,\xa6\x7f\x04+@\x9c\x19\xbfw\xbd(-@uAd\x8e\xcb\x80/@\xcev\x9fw\xf2\\0@z0"b\xfb\xc5-@\x0f\xe9\x9cB\x17\xc52@\xdfD\x8du$B,@Z\xce\xfcM\xd1\xbc/@\xb8\x82o:\xe4\xce/@"\xb35o\xae\xc6+@\x19\xfe\n&\xa1>,@\xa8\xa97\xb1\xec#-@\x8cz\n\xca\x0f\xc6*@\xebb\xb1\xe9\xe7\xd6\'@J\x8f\xab\xed\x89\x83,@\x01VQ\xee;c-@\x92\xfe\x0b\xa4l^)@\xbe\x17H\x0e6\x85-@\xb8\xfd@\xf3=8+@\x88\x1c\x19\x08\xf2\xcd-@\x84L\xa3\xfd\xae\x9e,@\x97\x81)\xb4bM1@bc\xc4\xda\xebW0@cE\xb7wD\x1d2@\x8a=\x9b\xdcY\xe0+@\xbfl\x14\x8f\xfb\x1c1@K(\xa9AA\xe40@]n\x13\x14\xee\xda\x08@Z\x05\x02\x85E~2@\x19\xcaX\xfe\xd4\x8c2@\x84\xd6\xe9\x85e\x16+@\xbc\t\xf8\xd2Y\'+@\x84\xeay\xc2n\xf2)@ L\xec\xe3\x02\x0e*@)\xea\x7f\x1f\xb3\x1d2@{\x0b8\x82\xd7\xe8/@\x00\xadHT"\xa6/@\x8dN\x14\xf8\x9cY2@G\x11\xb7\x187a-@-\xf7\xca\xd7\xabc0@\xaa\x89\xbc\xc7\xe3\x13.@){\xb7I\x92\x02+@98\xe2\'\xcf\xb5+@\x94\xb4^\x7f\xd9\xee*@<:R"\xb8\x05.@H\x047F\r#,@\xf8\x00ro\x91\x88/@\xb0\xa0}@M\x81,@;l\xd7U\xc1_,@r\xf1\x1bJ\xde\x8e+@,\xad\xd5\x9c\xcc\xb5+@\x1b\xeb\xb6K\x0e\xb72@\x9a=\xd6\x95$\xd4-@cr\x18%\'\xd0+@\x08\xf7&\x0eO}*@\xd3\'B\x16\x908-@\xc6\xa8?mp8-@\x06\x08(\x7f\x10\x08-@V\xc7\xce\x14D\xb5-@{\xe9\xcc\xe6E\xe4*@\x15+.\x15M\xa2.@\x00\x94\x92\xec\x18G,@\xe0\xa0=[CK.@\x01\x8ew\xa1\xaf\xef0@\x8e\xeb\xd9\xc7\xff\x83-@Z\x018-\xc3\xb7+@]i\xe9\n\x93B2@\xdePe\x05\x02g.@\x12\xea\xf2\xe7\xf5\xa2+@`\xcc\xb1\xe4;\xdf1@x]\xd4/a\xcf+@]\x89\x90m\xd0\xd8,@\xc4\xcdp\xba\x8a\x8c*@\xc3L]\x02\xbd\x9c+@H=\xd7/{e3@\xb9>L%\xe0u*@\xf3\xac\x98O\xc7\xcb1@\xd5-m\x07\x9a\x17/@\xfd\xd4\xfe\x06\xb7\xd4/@\xe3\x86\xc1\xc6~\xaa.@\xc2\x16\xa3\x1b,\x92-@\x16\x062\xcb+\x90+@s{\xfb\xbcs\xb3*@\xfd\x01\xa8\x8e\'\xf7\x0f@\x97xf\x93tV.@}\x86G\x99bc-@#{\x17\xfby\xb3+@8\xc9\xbaf\x0e\x9c-@Geu\xfd\x89\xbd*@\xcc\x0eN&7\xee*@\xf0O\xcd\xde\xf9\xf0+@x\xd6\x16\x1b\xddK+@i\xed\xe0\x8ca\xbc2@s\x95\xcaE*\x97-@\x1e-\x95r\x05G/@p`\xa1T\xcb\xd4+@=8lN\xd0\xae/@\x87*Z\xac\xd9\xba/@}+\xdf\xbfUX.@\xcaoL\x1f28.@?\xed\xc1\xc7\x80\x8e1@\xeb\xb6o\xe0\'i\xeb?\xc2\xa0\x14\x1e\xb4`.@u\x91|\xa2Bc.@\xb6;4\x94LL.@~\x13V}n\x98.@\xb7g\x9aD8\xf6+@\x8e\x84WTAq,@T\xbc\xa2\xf9a\xa2.@\xfe\xd1\x02\xa8P\\0@\xc9\xbbT\xc6\xfe\n.@^|\xc25\xf1\xbe-@)\x9aWOA)2@I\x06@\x94\t\x0e0@\xc0w"\xf2\x06a.@){j\xf4*P,@d>\xbeYj\x0e.@<0\xdb\xac4\x941@\x02F~\xb4\xfc\xad.@:\xb0\xe8\xef\x8c\x100@\x8b\xcb\x99\xc8j+*@\x14fR\xc7)\x010@\x0c\x86.\x84\xbe\xce.@t$\x8e9uz-@\x9e\xbe\xfb6\xdc\xe2.@\xc9\x0f\xc7~\xfb\xbc+@\\\xf6b\x1e\x9f\x872@\xa0\x12\xacR\xbc\xd2/@\x9ai!xm\x8a.@\xb5=\x7f\x8c.\x9c2@p*\x817\xfc:*@\x06\xaa\xad\x13\t\x1b/@m<z%\x871/@aT*w\x93\x980@l\xf7e\xe91\x8d,@_\x9e\xd0\x94u\xc80@\xf7\x81\x8b\x0b\x9d\x8f.@ `\xaa\\e\xdf-@\xb6\xfd\x87\xe3\x0b\x1e2@\x93P\xf2\xf9 D0@\xfd\xb6\x0b%\x80\x080@Q\xb4\x19\xad\xcbg0@\xb55\xf0\x03\xf7\xa6,@i\xb3\x0b\xa2<1,@\x00\xf1\x99\x99\xbe\xd6.@LM\xba\xdbh\xa3(@jr/v\xa4\x8b.@0\x1c\xcd\xd7\x97!(@L9\x94\x15\xd4\x18(@a\xf4SH\xb74+@\xb2\xd4\xb0\xff\xc44-@\xe4\xf1D\xbb\xeaH1@\xf2\x19\xe9\x0e\x1e/1@`\x843\x1e\x83X0@^0\xc2\t=\xc0,@\xb7\xa3\xeat\xbbS,@\xd8\xe6t\xda\x86\xeb+@\x06V\xb9\x93\xee\x9b-@\xce\x81\xa9LC\x90,@\xe3h\xf0\xfe4\x12.@\x8ez\xb3`\xda\xd2+@\x9f\xbe_=c-)@\x12\x9f\x9fR3\xb5+@+\xf7\xaf\xca\x8a\xbe2@\xf4H?\xda\x05C/@\xd9\xd7t\xf2~:.@\x0e\x07T\xf5\x14\xf60@A\xbf\xeb\xac\x8aI\xed?\xc7\xce\x0f\xcas\x17+@\xbaj\xc5&@\xbb2@&\xb4f\xc6\xf4^0@\xf5\x10\xde\xc9\xee\xe0+@\xc0\xdd3\xb1\x7f\',@\xdc\xa2\r\xe2\xb5\xc00@\xa6\xe4\x94\xda\xfa\x8d-@7\xe0\x1f\x99R1\x17@/C\x1b\xa83Q0@\xdf~\x89\xa9y\xec.@\x8e\x0e6\x9a\xf6\'2@\t\x00GY\x8c\x03,@N\x8a\x07a\x86\xc41@\xc6\xef>-E\xc7,@a\xfd\xb7\xfb\xda\x12,@"E\xaf\xb2\xc4\xef/@\xd5i\x03\xb2\xebm(@o?[\x0e\xd7\x82-@\xad\xdeS$T\xc0%@\xe3\x9azGaN.@\xb4\xd4W\xd0\xa1\xc62@"\xden \xeb 2@\x8f\xed\x88\x9a_\xcc.@\xb4l\x1f\xa2\x91\xff.@1\x1a\x13\x98\xd3\x13,@\x03\x10\xa3|]/+@K\x10\xfe\x1a\x90@-@\x8c\xaa\x92z\xc2g/@\xdb\x81!+\xaf\x86.@A\xca\xcc8\x19t,@.\xe2\x0e1J\x07)@\xad\xd8N\xf2\x18\x1c1@\xa9\xa5\xec\x8b\xf7;+@\xa2"\x0bX\xe64/@\xea\xa4\x95\xb0\x00\xd8+@[\x19\xf3\xb9qb-@\xb6\xc127\xcc\xb7.@\xe4v\xb0\xb1\xd4\xbf)@Kpk\xa3\xab\x0b1@\xdbe\xa77\x9dN&@\xaaj\xe3D!\x94+@\xdeh*\n\xc0U.@!\xa9\x1eq:\xac1@+\xe2\xe2\xe3\xa5\xf30@:a6*\xad\xb6,@\xb1o2\xbc\xea\xd8.@\xde?N\xfa\xfbG,@\xdd(P\xf5)\x1c-@\xf5\xffA\xfbkJ&@v\x8a\x19\xac+D.@\xfd|0q\x1a\xd7-@|\xc3\xf6\xaa\x8c/-@_\xdb\t\xde@\x8a.@\xf1\xc9[h\xbe\x9a.@\xd2\xc8\xc1\xce?\x08*@e\xae-\x9f\x881.@!\xf9c\x8b\rY,@\xd8M\x98\x1e\x16G,@\x14\xce\xf3\x13_G.@\xae\'\x9d\xff\x90\xed/@=V\x88sSh,@\xfa{)\t[a2@s\x16\xef3\xb9\x1f/@p\x89\x85_\xa0\x1d.@i\xad\xa2.5i,@gB4\xee\xc5\x0f1@B\x0fR\xcc\x8f\xbd2@F\x13Z\x7f\xd0\x032@\x9e`2TU^+@r\xd2i\xe4-),@\xab<\xbeV\x1e\xf5,@\xe3\xae\xe9\x83\xbc\xe6+@\xde\x12q=9=,@\xdc\xb5\xedy\x80\xfe+@\t\xc4/\xf0\xee\t/@|\xa9\xcd\xa0S\x11.@\xf2m\tG\xb5\x02*@\x0e\xe0F:{\xd91@\xfc\xd4\xb1\xcd\xb4w0@\xdf\x7f\xf9\x90\x8eG&@ ]\xa1\xd7\x82],@\xcb\xc9\xdf\xd6K-)@/\xe3\xdd\xd1A\x10.@\xfc\x86E\xc4+\x88\x1a@\xea\x91B9\x14\x810@In\x16\xc1x3.@\x91&F\xadEZ-@\xd9\x9eG\xfeF}0@\xba\x15\xc5\xe3311@\x03\xe6\xe2\xc3\x90\xda-@C\x85\xe8\xcf)\xff,@CW\xba~H\x0f&@\x15!x\xdb\xe7\x17-@\xf4\xf4\xbe\x05>^.@\x9e\xbb\x9et\xcb\xab/@M\xb4~\x97,E.@\xc5\xab>\xed\xe6\xc0,@\xa9\x7fD\xd5X\xc22@\xd1\xb4\x91\x91:!-@a\x03\x16\xad\x8d\x1b0@\xf8\xab\x82\x06\xc1--@j\xea\xfc\xc8\x0f\x8c,@\x10R2NNv(@\x90%k\x1e\x9d-1@\x9c\x1f\xd8ee\x8a-@\xe6EZ3\x95a2@\x0b\x1ec!\x0ea,@\x9f=\x00\xe4@ -@{JB\xc1\x99\xd3-@\x94\xc0\x88\xbf|\xb3,@\x93|\x15\xe3\x1a\x94,@a\xef\x7f\n\xb8\xc2,@!\x83,\x969&-@Gb\x13f\xa5\xc3/@%\xda32^\x16.@\xce\x83\xe6\x0fJB-@\x91\x10-\xcfv\xcd,@\x0f\xb2\x06\x06\xd7:+@\x19\x04,\x1c\xeb(1@\xda>I\xd6\xf4!1@l*d\x01\xff\x1a1@\x9a\xc2\x85i\x84\xd1-@\xf0\xba\xae\xe8\x11\xbf,@`\x14\xb0 z!1@a\x06\xeaT\x84\x801@\x82K\xc2\'\x14\x82-@\x0f"\xda\xcf\x88\xe2-@8\xb3\\\xaa\x00\xe2,@\xbf\xa29\x84B\xd91@\xe5\x87K\x12\\\xd1,@\x96\xee\x95v\xa5J-@\xd7gc\x91#00@iK\x96\x0b\x9f\xdd0@\x8a\x80\xfe*\x93\x96-@\x83\x12\xe4\x82\xae\x0f-@\xab\x9b\x99\xe9\xa8\x1f.@&3J\xd5\x8e\x95-@\t\x04<\xc0\xa7\xa7,@\xfc\x9f;P\x97d,@2yVCm$1@\xb7\xb3\xfak%,.@\x01\t\xc5\xf2\xe8=)@\xb2\x7f\xc1\xd4X~-@9\xa3\x86pU\xad4@\x8e\xebX\xb6\xba\xb1,@V\x00\xc3\x94\x8a\xeb,@@\x91\x91i#\xb30@\xdf\x1f\xf4\x05/\x06/@wj\xf5\'Z$,@,\x9c&\xaa\x01\x1c1@\x02\x8c;\xef\xc3\x8b/@\xcd\xab\xdd\xcd\xa2\xa2,@\xbd\x89\x0e)\xa1m0@AGaD\x84M0@t\xccA\xe7\xe7\\0@P:\xd0\x88\x8e\x96,@\xb3N`3\x1fP+@\x84\xb1\x93y\xd8(,@\xa7\x99}m\xd6A.@\xbb2h\xd2\xba\x8e0@\x9fp\x8d`|"/@\xacP\xa3:\xbd\xbe.@*\xe3T\x82\xf3o1@j+\'\xbf\xb3\x08(@\x0fv\x8b\xfe/V0@./\xa6\xffv=,@D\x15\xdaf\xc6 )@\x07\x8d:\xbf_\x8e/@P\x16#o:\xbe/@\xa2Q\xf2nFc0@i/\x14Z\x1c7+@\xbf\x05\xcd\x9d]\x9f/@\xff]\xb3\xd3\'t.@tJ3\x80\x03G.@~\xa4\xec\x05FZ+@5\xab\xb5\xd3\xbf\x1d1@7\xbb1\xb4q\xda.@N\x85\x0cVk\x87/@E\xf7Y\xcc\x90\xdf.@\xc7~\xcd7\xe3\xbf.@\nL86\xc1\xa4.@\xd2\x08\x02UP\xd20@\xd3\xc1s\xa1v\xa3(@\xb33\xc2\xb2\x8e\xbc,@\xb8\xe2.\x0e\x03\x040@\x9d\x04\x9c\xf6\xceL2@-\xcf\x0eL \x99,@Q\x94\xa5\x97/\x931@R\xe1h\xa8k^(@\x82T\xbc*\tp.@\x9d%\xb0\x00\xb9\x890@\xc5&\xa6\x8eg\x06-@\xe4WJ\xa6(!-@yl\x0f}\x00_0@H6w\xc3\xf0\xbb.@\xef2\xd9Q\xca\x97.@\xf9=AAQZ.@}\x05F\xa2\xd8\x0e(@l\xb6\xdf\x9f\xf1\xd2\'@_\x1c\x04\xcc\xd3*,@W0&(3\xda,@?\xf1%\xfc\xc3\x8b%@\x99\xab\xa6#1N2@\x0b)\x11o\x1d\xd3.@\x90\xc6)\xfaoV.@\xe4\xa3\x9b\x0cRv1@C\xd8\x1c^}\xb72@\xcec\r\xf7\xa0\xe60@\xc5\x9d+\x02\x83(0@@\xdf\xeb\x93\xffv-@{Gfy\xc6\x8e/@Mq9\xc2\xd2\xae/@\x880\x80\xf4\x19\'.@_\xfd*|\x973-@\xe3\xcf\x8e`|\xfc*@[\x8d\xc7\xa4\xf5\xf2,@\x04\xf9\x9f\x1e\x96\xba/@\xbc\xecd\xdb\xaaZ*@\xd6]\xea\x01\xee\x08+@\xc9U\x8a\xd1\xdf\x1d.@\xb3\xdaV\x81\xb2\x0c/@\x13nA30\xab/@\xac\x9eG\x92#\x94,@\xaa\xa6\xc9O0y,@a\xe8\x07s\xc2\xc4/@\xc7\xe2S\xb7\xa0\x1c+@\rO\x87\xfc\xb2\x85,@\x07\xb4M\x91\x082/@R\xc5J\xc8\x93\xa0/@\xa57Aq\x9d\xc3,@\np\x82\x9c\xf5\x85)@(|\x00\xa6g\\-@}\xd0{\xde\xa6\xcf2@\xd8L\n\xd0\xad\xbb/@\x1f\x8ae\xf4\xf5<(@B\x8c\xc7\x8d3\x85,@\xbd\xed\xbe\xdd\x1c\xfe+@\x01y#\xc5\x15\xbf,@5i\x94<\xe8\xe5\'@\xd1\xf6|\x1bs\x1e(@\xa7W\x1b\x9e\x00\x04-@\xb4\xe5\xcby\xd5\xce2@\x1e\xc4[\xb3\xd1\xb80@\x90\x0f-\xc4F\x070@\xaf\xd0V[f5.@"\x96\xbe\xfc\x8f\xd6/@"\x0ch\xdb\x0bh-@@?\t\x84\x94\x04/@X\x08\xfa\x9b\x16Y1@7\xb8\x89P\xa9\x0b-@\xdc\xc0\n%\xca\xba/@\x12:\xbc\x90@\t/@HA\xf1\x87z\xda.@\xbf\xd7\x18\xc3\t\x89.@\x13\x04\xe7\x87\xf1\x7f(@\xb9\x8bb$\tj-@\x14oU\x8b\x84+-@\x8d>\xfd\xd3\xf8\x9d2@\x86\xe6I\xe0\x9dg.@u\x18\xea\xd1yB\'@\r\x16\x97\xe0\xb2 0@\xf2F\x12\xdeA\xff\'@f\xa2\xbe\xaa\xb7E(@`\xcd\xb4;\xb9\xef(@\xbb\xc9] o\x8e+@\xda,\xe4D\x11\xd7(@\xaf8M\xa5B\x92+@\x06\xa1\x8cS6\xac-@Z\x18\xe2Rx\xa6&@s\xd8PR\x04\x9e-@`\xa7\xe8\xe5/\xa7\'@\xc5?\\\x1beO-@G\xef\xa3\x97\x8d\xc9*@\x05\x1e\x10[\x82\x07,@\xbc\x1c\xd3I%\xf72@\xb9\xfc\x95=\x0b\x812@\x0f\xfe\xa3\x14\xf7\xa7-@tL\x8b\x13\x14\x1f2@\xb9/`\xddr\x89(@V&\xee\x8d\xd5\xe0)@\xde\xd8g\xfa2\xf7.@I$NB\xb2u+@\xcaBA>\xee\x0f.@\xcb\x9f.\xe5\n\x11,@\x89\r\x9dw\xa7\x97\'@\r\xe7\x8e\x1d-e3@\xc2\x9d_\x06n\x7f3@\xea\xf7\x1b\x07\xcf\xdc%@\xa6X\xc58)v-@v\xcf\xe7\xd5\xbc3*@\x95\xde\xb9\xdb\xdb\xd2\'@\x86V{\xf7\x9a\n(@\xd6 \xd9b\xc64)@\xc4\x88\x12\x07\x16\x7f2@\xb5p\xf5\n\n\x89-@2\x89\rRU\x18\'@\xae<\xef=]\x85\'@\x95\xabN\xb0d\xa4(@=\xbaI\xfb\x96\xcf*@\xed\xbdH!\xa9S+@\xee\xbaMr\xb6\x9e(@\xb0\x0f1h\xd8\xfd)@A[\x9b\xec\xf0\xce(@\x1f\xc2Tk\x8e-*@\xf2\xe3\xd98\x12\x874@\x11-\xb7\x1b\xa8\r+@\xa4E\x95q\xf4\xe7,@\xbf\xfc\xf5\xf6\xd1\x003@\xb6\xaf\x1f\xa7|X*@\xb2\x12m7\xe7\xd4/@6\xe0\x16-\xa6\x18/@,\xb4\xebH;\xa8-@\x8b8pV\xa9\xee*@\xb8\x03\xb6Y\xe3\x0e,@\x9e\xd7\xee8!\x84.@\xd2^\xf2\xc8\x13\xbe.@\xcd\xec>\x9b\x1d\xe4\x19@\xcb\x83MNV\x17(@\x1a\x10q8\xf5\xac(@c_={\xe0g2@n%\xb5?k\n-@\xf5\xe9\xbe\xb6\x87\x05&@\xd3.F\ndb#@\x80\'o\x1f\xe4q.@\x15\xc6\xc8^\xe9l.@\xbd-\xaf\xd9J\x8f1@`Q\x03xY\x1d.@\t\xe4\x92\xb6\x93\x19.@\x8a\x06\xcbOTO+@o$\xe4\x15\x05\x140@\xc9\xb6\x87\xd7\x9d\x14)@\xaf\xc3\xa9\xcf\xc6#/@gqVV\xa9\x9f-@\xeau\x12>p\xf9,@\xd1\xee\xaay/\xca+@(\xd3\xf5e\xd85(@\xe7\xee\xa2+\x19\xfd0@s\xbd\xe4\x0f\xb4F\'@\tr\xa0\xf7!\xfc1@\x99\xfd\xb0\xf9E\xda/@)\xb6|5\x8e\x83/@\xabq\xd1\xe9\xd2\x8a-@\xa1\xb05\xc0h\x12+@\xa9T\xa1\x1e\x0f`3@\xf9\x88\x8e\xfe\x86\xaf4@\x1a\x99\xcfME6,@u\xfa\xcc\x7f\t\x93#@0)\x03\x1c\xd7_)@\xa7\x94\x1a2\x9c\xc1,@M#v_\x9b\xa62@o\xc8?Ju\xf3/@\xbe\x8b\xd9\x05/Z3@e#\x07\xa6\x10\xf6(@\x83\x15\n\xa7\xc0i*@\xbf\xa5QlH\xff2@\xe63\xb5q\xef\xd7-@R\xe2\xd2\xcc\xc0\xce&@RX^\xc2"\xa8.@;\xd4\xf7\x17u\x7f0@\xc3\xbbOZ1A.@\xedh\x9e@\xd2\x8b,@Z\xf5\xcd\x0f\xfa\xc9,@{\xa2,\xec\x8c@)@\x16m\x1e\xe528*@\x84\xa1\x04<\xb1D3@ W\x83a&4(@~\xd7t|\x9cc(@\x19\x9a\xcd\r\xc7\xe0.@\xe9\xe9)\x0f>b,@\xe1_\x88\r\xf4\\(@\x1f\xe2\xd2\x19\x12\xfe2@\x89\xc1(o+K,@\x06\xdd\xacU\x01\xdb0@\xb6\x03\xcd\xa0\xa4\x942@ma2|\xb9\xc5+@CH\x92\xbe\xa6\x03-@\x8bO>4\xa3\x9a0@f.A\xdbc\xe32@&d*\xdb3\xb4*@\x13C\xe6\xc6N\xe50@J,l\xcb\xef\x01.@\xed\x02\xe3\x08\xbf\xef,@\xa5\x05-B\xfb\x06.@\x11.\xbeZM7.@\x14\xfe(\x9b\x82\x9b+@\xee\xaf\xbe\xab\x9e\xba3@r\xf9\x85\xdb\x8e\x8f3@\x82\xed\xabN[\xcd2@o\xd7\xbd~}f.@\xa2\xa3\x81X\xb270@\xc6O\xf6g\xb1i0@%d<\x1e\xb5\t.@\xda\x0c\xc9\xa3\xfcn2@\xe7\x0e\x8b\xd5 \xa0+@\xb5x\xbd\xd5\xca,/@\xffSNK\x96\xa3(@\xcb\x1a\xb7\x9c+p-@\xa5J\xcb\xa3&\xf9+@\xad\n\xd0|^\x05/@>\x00T2\x95\x1b0@<\xa6P\xfaa\xf7*@\x85\x0f1\xc7\xb67,@\x10"|\x98\xb2~.@\x14\xd9\xd8\xc2{P0@\x1b\x02\x06\xb9\xab\xec+@r3\t\xd7\xb7\x06/@\xafx\xc0\xc5+\x0c0@\xf6j\xe4\xbd\xc9o,@n\xf00\xbb\x8d\x81-@\xc1\x0fO\xb5\xad!*@p\xec\x95b\xc4.\'@\xe2\x02V(v\xec+@\xf6\xdf\xd7\xb7\xb2@-@DO\'\x99\xdc\xd4*@\xd0G0\xf9\xe1\xf3-@^\x0ev\xb5O\x10.@\x83(\xed\x04\xfb\xd2-@\x9c\xebh(\xc1\xee/@\xfb\xe5\xe2\x96\xaa\x99,@\xb7\xd6R\xbb^\x982@H\x11\xb2/U\x03.@K\x9cI\x01\xc7\xa8/@$\xfa\xa9<\xb3\xb62@]\x16\x19\xc6>\x7f,@v\xed5\xc2\x0f!&@e\x04UU\xeaM-@u\xc0\x99\xb3\xa2\xa2\'@\xb1\xcd\x08s\xd1\x04&@F\xf1\x05\xd23\x9c,@\xef.\x0f\x07@}-@O\x97XC^\x89(@<\\9Sh\xa2*@\xb2q1\xde\xa1\xc0\'@Om\xfa\xf6\x95\x040@\x8b\xd5\xc5%\xb8\xe6)@\x8f\xc6N\xbae\xd6(@!q\xa8\xc3\x1e{(@\x88\x8bw\x94*F3@\x9c\x06G\xd0\x15\xca2@\xa6\x0f\x85r\x0e\xfd\'@\x99r\x92\xf8x\xad&@\x85\x10\x8e\x82\x8c\x17&@]w98\xa1\xc9,@\xb8\xe8\xe9\xcf\xb2\xc0&@ux\x9d\xc2*\xe5+@\xf7\xe4)\x0e\xe6@&@\xe2m\xe67\xd6\xcd&@\x9b\xf7\xb4\x9a\xccG)@\x0b,\xa1\xccr\\3@\xe0\xf6\x1c)PF2@\x1e\xc8\xf3M5W3@\xaa]\xf8@+\xc3&@\x0e\xb6\\\xf7\x15O2@\xe8`S\x9af\xf3%@\xfaA}X\xbf\xf7\'@ze\n\xdbp\xa9&@\xbbs\x12T\x03\x1b\'@\x92"0\nV\x9b&@]yX\x9aW\x0f\'@o\xfe\xf7N\xbd\xaf,@G\xc4<\xc0L\x98(@:\xef\xd4\'b\xfb*@\x9b\x93\x02\x8d\x85\x9c,@\x95\xeb\x05\r\xe9\xab/@\x1a\nh_O$(@.\xc6\xcf\x06\x07\xb5&@xN\xd9\\\x9cV&@\xc8\xcc\xc2\xab\xef\xf3&@P\xbcj\x0c\xaf\xf0\'@-a\xf3\xcb\r\x1f,@\x0blP_\x8f!/@\xbcP\x0e\x15\xa8K)@\xd2E\xff\x1f\x86\xd5(@1\x02HU\xfa\x13(@j5C{\xe8\xfa&@\x06\xdd\xa79\xd2\x95,@1\xe1I\x11\nt(@"jJ\x11b\x18+@\xcc\x82\xe4\xf7O\xa7/@\xcd\x03i\xd6\x8f\xfe+@\xcc\xc2W4\xe0\x8c,@\x16a\xec\x8c\xd9\x11+@_DO\xd1\x07\xbd2@\x95\x95\xe9\n\xa5\x0b*@\x8aG\xa4\xa4F{\'@1hD\xa9\xa2>-@\x84\xd6]\xe0R\x0b+@q^\xfe\xc6s\xc32@\xf3e!\xab\xa7\xa4(@\x02N1n\xa8\xae-@X\xf8\xb9\x10\xed70@\xe6\x9f\x94\x10,1-@\x0e\xda@\x15a\x12.@\t\x83b\xf6\xbe\x910@\x0c\x0b\'\xf8\xaf\xcc2@\xfa BY\xde\x1b0@d4\xdbW\x93\xe4(@\xe5\xb1\x1c\xbc\x1b\x17,@\x149\x9cj\xaaU(@\xcf\xf6\x90\xfae:0@\x1eL<36\xd22@\xc4\xcb\xa9\xa8\xf9L-@\xb5\xe8\t.r\x12*@\xa4\xb3.\'\x01\xe0,@\xdc\xb7\x8d\x7f\x91\x8f,@\xf8\xcb0Bf\xb8-@\xe51\xd6+\x04\xa5-@\xe9p*\xce\xe5m-@\xa6y\xc1I\x0f\xba0@\x1f\xc4w\x1f\xcd6-@\x07\xcf@\x99\xb8_(@\xaez\xa7\xb3\x17\xb2,@G\x06[$Es,@\x15\xd6\x114\xd6\x8b)@\xd9\xeeb\xf5\xd2B-@\xcb-\xe6#>\xfd/@&\xae\x05\xe2\xfc\xaf2@\xd1\x959y\xd9<*@\x93{~r\x1f\xb9)@C\xc0+\x0b\r\x9a)@\xe7\x1f\xea\xce\x91,-@\xa6=\xdb\xe0g^)@\xb7\xcf\x90\xc1\xb2\xc8(@;\xeb\x80\xeacc2@\xac\xb6\xed9\xfa\x99-@\xa81J\x9bg}-@\x06\xbf\xa0\xd8*\x10+@\xe6-\xcf~\xc6\x0c)@Q\\\xcai\x08\xf2.@5\xde\xaf-\x16\xf1(@k\xe0\xe7\x03\x00r(@8\xf3l\xd6\x0ec-@\x91 "\x8a\xc0\x9f-@jD\xba\xd0\x1a\x98(@]\xd1\x14i\xd1z,@\xf9<\t\x9a\xcf6.@\x0b(\x101\xd6\xf8,@\x8b\x1b\x14\x19\xc3w-@\x11&\xf3\xceq\x01*@2\xc5:\xfa\xc1_(@\xa6"\xaeA\xb5-,@\xfa\xf9\xae\xb9\x85V-@\xdc\x0cH\xc6uw(@\xf4\xfa0A\xa4`)@\xb1#\x01\xa6\\\xab,@\x03\xb7\xef+\x90r-@\xdf\x89\x89\x86l\x8f,@\x92]\xfa\xf9\xc1\xb5,@\xef\xe1\xd5\xb3\x1d\x0e,@\'a\r\xdbh\xb61@\xa0)\xcd\xfbk\xc3-@\x13S\x18s\xd9\xf2-@l\xd72x\xe8\xf8)@y\xc3l\xd2`\xf3.@\xe1j\xeb\xf2a\xed-@r\xc8\xbc]\x14\xd2,@\x05.\xf6\xb6\x90`)@\xa8\xd6K\x87V",@L-\x8aiC\x06,@\xd8\x180\x92\xc8\\,@x\xce\xa3\x8dC\xf3-@\x86\xe1\xdb\x19i{-@{\xbf\xf4\xa8%\x9f,@\xbf\xd0W\xca\x9b\xb5+@\x13=\xbeY\xde\x031@\xc4m2T\x1e\xa6-@\xa59Y<\xd1\xec&@#\x8er\xaf\xf7\xa52@\xf2\xdc\xf87\x06\x1f/@E\xf4<\x9e\x8c\xae,@x~nEl,,@\xff\xc8\xad\x8a\xf2\x19.@8\x06k\xaa\xca^-@\x12\xf4\xf4\xbf\xcb\xd6-@D\xd7\xcf\x8d\xdf\x94,@Y2,\x00_\xad,@\xc32\xa3\xbe\x99\xb7*@@\xffr\x19\x05\x96-@\xedj\n\x01\xff\xbe,@\xec\xfa\xd0XP\xd2(@\xa4\x96U\xb8\xc7\x85,@\xe7\x10\xd9\xd7\xa5\xd3*@\x03\x8f\x0b\xaf\x8f\x0e-@\xb7\x05\xed\x8a\xfd\xa70@\xe4\x9a\xf0Q\xcd\xfe)@\x0cB\xea\xbe\x04\x7f,@q{8|\xfcH.@C\x9a\tBBg-@\xa9-\x16K\xa67+@\x9e\x10\x1d\xf8\xd2\xac,@\xee\xc6T_\xb6\x01*@N/\xad\xcf\x03%+@is3\xe5\xe9\x10/@\xb4\xf8\xde\x1e\x1e$*@\xa6\x15\xa2:\x14u.@\xbb\x86\x93Y\xe7\xcf0@-\xf8?\xb2\xbb\xd4*@\xdd\x18\xe4x\xa5U(@/\x14Z\x15\xb5n3@6\xd5p\xc2F\xa00@O\xbd\x93\x00\x1b`+@\xfb^\xbf\x08\xea\x88)@\x88"\xfaJ\x8dj.@\x0b\xc9K\x92\xbdu.@j\x11\xf9\xab(a0@y\x18O\xc9\x107\'@\x14\xa8ow\xfbm&@\xedo\x7f.\xc1\xcd-@I\xd9\xf8\x00wv&@\xae\x96g\x90\x0c\x8d.@\x94\xb4>\xf0\xe9p.@\xc6\x1e%\xa1\xe0(-@\x9cy\xa4\xac\x11\x15*@\xba\xc8AT%-/@f\x1f#\xbc\xc2\xe1/@\x82G\x0b\xe2m\xcf-@\xed\xac\x1c\x97\xf3]&@\xdc\x80\x99\x18\xc0j+@\x97]\x18\xae\x13\xa9-@\xb2\xf9\xa8\x1eId.@\x16zT\xf90H.@\xf3\xe1\xeb\xa9/N+@n\xc0=\xe0\xd8\x93\'@\x08m\x06\x1d"\x9c2@B\xf5\xd5\x965\xd5.@\xcc\x17o\xe0\x90\x8f1@a\x91\x02o\xda\x871@* \x9a\'\xec>+@\x05\xd53\x02L\x92-@\xc7C\x0c\x10+D-@\x84\x0e\xc33*\xbe-@d\x06f\'\xb9\x8a1@a\x0bw\x7fAL1@mH\x7fsn\xef,@\xd5PoG\x95\\1@Y\x84\x99X\xbf\'0@\xb4*\xfc\xaa\xf9\xb8-@qIl^\xebY.@\xda\x0e\xdf\xf2\xfd\n-@oH\x1a\x07\xc2\x881@\n\x90\xb1\t/z.@\x12\xa5-\xb1s\x1a-@\x83\x0f\xb0\xdc\xda{+@\xb9\xce,\xc4;Y3@o\x9e\xee\xa6Jc1@)\xa8\xad]\x01t*@\xa8+\xde\x19#z*@\xc0\x91\xc6\xec;\xe40@hc`\xfc\xd2\xd3+@\xe6}M\xa8aS+@?o`q\x1f\x81.@E\xcc\xe4\xa0]6.@d}\xd3K]\x10\x10@#h\xaf\xfbL#+@\xfb\xc89dO\xf90@\xf1S\x1f\xed\x8dd3@\x0bF\xa9\x1b\x7f41@mo\x03\xbb?\x020@\xb3\x194\xf4v\xf7,@\xd8\x8f\xe2\x8ce+.@\x8523jM\xa4+@*\xe7\xbc\xf5\x17\x9b+@#Q\x9bh<o+@\xd6\x91\x17@\x8aK.@S\xbb\x86V\xdd\xed&@17\x7f\xbdT7.@O@\x95\x94\xd6\xf30@\r*D\x85\xb4\xb7+@\x1dR\xdd\xe1E4+@\x8by\xa0=\x12_(@\xf4\xa4zA\xdbR0@\xaa\x00v33\x14-@e\xb9d\x9ey71@\x15yB\xf4\xddT0@\x9f\xc7\xcc\xb3\x8eJ0@V\\!\x00\xef\xcb+@\xf8\xb8\x15]\x06\xf30@5BP\x97\x80I&@U\x02\x12kb.+@\x84\xb0l\x87z\x87-@?\x05\xab5\x824-@\x94\x9b)\xe9b\x16.@\xc6t\x1f\\\x9b\x93)@\xfb\xbd\x9b\xa1\xb2\xec0@\xb4x\xfa\xec3\x971@\x08`|8\x7f\xf6+@\x18\xa1V\xac\x0c4.@\x0c\xd9\x8c\x05\xbde,@\x08\xb7\xde\x9bh\x83+@\x1d\xf8(\x14\x0e\xe6*@*\xfew\x86T\x970@\x81iB\xa4T\xd5\'@n\x17\xb8\x86\x7f\xf40@VE\xc9M\x18\x82-@\x9a\x19\xe9r\xb8\x8b+@_\xe1\xb9\xda\xc1\xc5.@\xfd\xb6Tj\xe1\x010@,/1\x14\xcf%1@@\\%l\x1c\xc00@\x85!Jki\x1b1@8 \xa1\xe3eY.@\xcf\xad\x16\xd4\x83\n,@wc\x8b}\xdd@2@-\x12?\x06\xac\x95*@\x0f}\xc5\xf7\xf7\x12.@\xba\xb3\xe2\x92(\xb2+@o\x92"\x9f\xbb\xa11@J\x04\xc0\xf7\x04\xd5+@\xb9K\xa3s\x9d\xeb*@\xd8\xd0\xa0\xa5\xf7\xac&@i6d\x05\x92_,@)G:\xeaT\xcc+@\x0b\x17\xe7(\x19\xe2*@\xb2j"\x84k/(@\xdc8p\xee\xf0\xb9+@\x1b\xaf\xd6\x90p\xec/@\xaa\xa7\xb0\xde\xd5\x89*@\x16%N\xc0L\xb8*@"0\xc6\x05|++@\xa0\x01T]\xaa\xb1-@\x8b\x01\t\x8c,\xc8+@\xda*\xd8\x88\x84\x99+@\x05\x0b\xaaix\xb5*@\x87\x8b\xed!\x1eY.@\x13Y/&\x97\x84&@\xee5( \xdf\xc2+@\x0b\xff\xc7n:\xe5/@\xd8\\\x1f\xf5\x19\xf0/@\xd4\x7fY\xcd\xf8\xbd.@_\x0f\x0f\x9c\x86\x7f&@\xec\xf3s\x00\xa8\x96+@\x8bs5g\x88y2@M\x16Nz\x93\x94.@<\xd4Dp\xe9\n.@Y\xba\x13,\x07\xbe-@=B\xee\xfbF\r0@\xaf\x19L\x8d\xa1P+@e\x94o|\xc9\x921@1/\xb9\xe35\xff/@\x1a;\xba\x9e=/+@\x80j\xf7\x80-[4@u\xd2\x01_"D(@\x02\xa6\x18\x05E\x10+@\xd2*\x87\x0b=\x07(@\xcd\xe0\xc1H\xa1\x89.@\x89\xd5dj\x99\xa31@\xd9|\xb2n\x0b\x811@\xf12\xb4l\xb56-@\xa2\xfc\x162\xb8\xa3,@g#\x01\x1e\x0ei0@p\xe2\xc8_3\x97+@\xb3\xd6\xdcFsb.@\x85Te\x96|G1@B~G\xc1\x0e\xd6.@E\x8fO=\xc4\x86,@\xdf=y\xc2b\x1c/@\x0f\t-7\xd4\xa5(@v&\xe3\xfd=-1@\x96\xa69\xd1\x9d\xbc,@7K\x00n\xa4\x98-@|\xef\xc3\xb3\xc0\x16,@&D\x1f\xa5"O+@\xd6\x06\x84\xf5<*+@pD\x8d\xf9\xe5\xbb.@)\x8d\x00\x16A\xe7+@\x84\xb0\xc5\xcf\xde!/@\x07\xe2\x96\xb4K\xc4\n@\x14\x19\xb9\xd9\xb0E1@\xe5\xc1Y\x13\xac\xeb%@\xae\xbf\x99\x87@\x8b-@o\x8aV;\x85\xe6.@\x7f\xa50U\x9a\xfa(@viM\x84_\x03,@\x89b\xf2rW\x10,@\xf9\xb4$\xd8\xcf\xd1-@\x1e\xb9\x19"\xb5\xde0@c\xb7\xb5\x85\x1b\xa0,@\xd4\x92\x9b\x17\xb2\xe7/@\xcd\xc5\xbf\t\x00\xcb.@8\xdc\xb0\x16\x91\x12,@\r\xfe\xf9q\xe6u,@?\t\xecW`\xff(@P\xb2_\xc0@\xe80@\x80\x0c\xcf0\xbe\xb5.@\xc2*\x1e}\xc0\x140@n\x0b\x01Y\xa1\xf3/@\xdf\xd4\xda\tk\xc9-@\xccy\xad\x9b\xcc\x07.@\xf0\xa8\x9a\x94\xedS.@\x9f.004\xc3/@\xdb\xbf\x87z/\x01+@UdN\x88\xf5=3@Z\x88\xa5\x9b\xe0\xf20@\x95\xb5\xa6|\x9er/@p7JV\x0e\x011@\x1b\xdd\xd1\xacm\xdb.@\xee\xfa\x1f\xef\xc9\xc5,@\x10_\xe8\x146D,@S\xc4\x1au\xe5\x1a+@\xadA\x94\x8a\xd5Q0@\x1c\x8a+[\xcd.-@\x92,D[yc,@l\xe8\xf6\x02\x86H,@\xf8\x86\xca\x14\xd1\xe9(@\xc7\xb6r0\x0e\r1@\x81QQ\xf1\xadR0@C[\x0b\x05\xe5\x1d/@\xdf\x85Z7&N-@\x96\xccGQn\x19.@F\xa4\xf2\x90\xeci,@\x99|\x98\xaf\xc8\xda1@h\xc2*g\xddw0@\x16\x89\x9c\x82\x17\x02-@\x81U\x87@\n\xfa+@\xaa%\x92\x90\x83\x86\'@\r\x94y\xf1\xfd\xd61@\xe0\xc8[\x11}\x13.@\xa7x\x11s\x08x0@8\xb8\xd0\xe9\x1f_,@Xk?\xdb\xe5\x89,@\x93\x88\x9e\xd8}\xc22@\xb4\x91:\xc6\xc2|0@-\xa1\xe12;\xd21@\x05\xe8\xfd\xe0\x90\xda-@_\xfd\x89\x08\x05,/@[\x99\x89\xec\xb5\x151@\xf8\xfeg\xe0\xf0\xc61@9-6\x08\x1dH.@\x19:B\x99x\xbd2@\xb7!LW\xa7\x03/@?c\xd0\xf8&\x05.@\xe6\x8b\xe2+\n\xce-@\xa4\xaa\x99\xaa\x15_,@\r\x8e\xd0G\xb0\xc32@K\xa1\x9bKt(1@\xca\x03\xf6\xa1\x19 1@!l\xb1\xd4\x80\xbb,@\xcf,G\xb8e\xfc0@#G\x82\x1b\x91\x1d.@\xc4\x85\xe512!)@K!"\xa4*\xe2,@o\xbf>c2\xc6.@\xd7c\x1c8E\xd6,@\x9f\xf2\x7f\x95\x14\x031@We\xc4#\x01\xf3%@vf\x14r-\xf0*@\t\xf8nwzu.@\x1d\xc34T\x87\xa50@e\xcfV\x1b[n0@\x96\xf3\xc3\xf3\xe2\xb9/@\xf7\xbb)"\xec\x8d/@\xf5\xe8\xf1Pd\',@P~b\xeff\xd70@\xab>\xbe@\xe5C.@\xab\xbbF\xb3\x82\x93,@\x02\xb6\xc0&\xe2\xaf0@\xd5\x01\xd4\xf3\xf9T0@\xb6\x98\xdc1`\x94-@\x04\xd1\xac\xfb\n\x8f/@1\xea\x1a9\x9c\xa4,@\x8c\xed\x12a\xe8\xef+@(~j\x07G\xb7/@\xbaM\xb1\xaa}\xf8.@0JM\xf7{G.@\x87&\x0e\x977\xae,@\x16Q\x0f\xf7\x98\x1f1@\x02\xec\xeb"\xb1\x84/@\xbd\x12\x8f\xba\xa8\xa5.@\xb1Q\xe2\xef\x9d\x880@3\xd0\xaa\xc2\xd4\xc2.@\x01>X\xc1\x17\xa60@c\x15tV\x1a\x96.@\xa9U\xf7\xe3\x88Z.@W\xc4r\x9bWD*@\xca\x93\xfe\xdf]\xd3+@r=\xe8oV\xf8+@\x0e\xd5\x05=\x8e\xb80@:\xa1\x84\xc0\x11\xdb,@,!\xebV\xbf+1@\x89\xb9\x04\xebz>+@\x02<\xa7\x7f\x84\x0f-@\x90\x9c\'\xa8\xa5(+@^\xc5\x1a\x8f\xbb\xa5.@D\x83\x8a}\x97\x03.@k0\xcf\t\xb241@\x90\xee\xf9\xb3\x81..@G\x92o\xea\x8d\xf4,@\xbd\x01\xa4\xe1\xfd\xf00@U|^\xa8\x1av-@%<\x02\x81\xf6\x8e/@M\xd8X=\x15\x1d-@\xa7\xd9\xfb\x8br\xba*@\xa9,\x19\xb1\x19Z-@\xe1\xde^\xb5\xca\xd20@\xdcP-a\xd5W+@\x85\x89wsD\x99-@\xcc\xd5\x0bZ\x19\xe21@\x9e\xc2\xcb\xf9\x10\xf4(@\xa0Fc\xed6\xf20@\xe3H\x08\x01\x98`2@\xcd!Pe\xdcW-@\x9e\x80*\x8d\xc5\xc1-@,{E\xb8\x93\x1a/@\xaf\x87\xfa\x19\x92_2@\xef0\xe2\x06\xb8k0@ L\xdf\x87\xa3\xc80@\xc5\x18}]A\x9b2@\x05\x8e\xfd\x0f\xf7\xf1,@79\x12$\x19r.@JX\x87n\x95r-@3\x08\x8cE#4-@+\x8e\x15\x98\xb5&,@V\xc4\xa0\x13\xa8]+@^\x14|:5a2@\tj\xd8W\xeb].@\x86N\xe9(k1,@\x01\x940&\xd1_-@D\xf2\xbf\x8a\xc2(/@\x1fiK"]\x8e+@\x10J\x12-\xb8#2@\xf2\x10e\x0e\x0c\x8b.@\x93\xbbc\xe6\xedC-@l\xdc5\x0e7\xd5+@\x95\x9b\xa54+c0@\x12\xdf\xcc\x84\x03e/@,i\xb3\xd5GW.@\x0b\xce\xde\xb1\x88\xee/@J\xeb\x03R\x9ac/@\xea\x98\xa0\xa3\xbb%,@}\xd3n\xc8\xee\xe0+@C\xd8K\x17\xdeK.@\x0e\xd5\xab%^\xc3+@\xef\r\xe8A\xf5\'+@\xd6v\x80\xb3\xd4w/@t\xe8|\xf3"\x99-@\xafa^\x1fwq.@\xa9\xa1{\xfe\x89!+@\xac\xa9B\x17\xc1?/@\xef>\x86\xe1\xb8#1@\xcdS\xf5\xd8\xfc\x140@\n\xc0\x7f\xd4\x1c\xc9/@"\xd03\xd0\xa9\x88/@\x12\xff\xc1\xad2.1@\xed\x9f\xeao\x8c\xe40@\x91g\xa0\x06\xc6]1@\xf6\xdd\x7f\xb1\xc1\x842@\x8ff|\xc8r\xf31@8\n\xb6~\x01\xf91@O!\x11\x97u\xdc,@N\x1b\x97{\\\x882@\x89\xffD\xc5\xdc\xb0/@\xf1cAN\t\xa20@[/\xba-\xf2\xb1-@\x0b\xbb:I\xa2\x01,@\xcb\xa7\xfd_7\x85.@\x97\xc6\xf0l\xb3\x9a.@\x99\xd1\xa8\xe5\x8ev-@\xde\x9f&\xee\xcc\x93.@_)!\xb9]\xb9-@V\xbb\xe6\xf7d\x98-@.a\x8e\xcd&\xb0.@\xb5\x8b\x82\x8ccF.@\xcbD[o\xedL+@\x06A\xf7\x06\xac\x98.@T\x99tr\xd0\xcc-@\xa0\x995\xe0\\\x832@\x04\xe9\x05\xeb\x99\xc0/@\x02\xbf\\\xef\xc1\xb7/@\xb7^`\xa77b.@\xea\xb9\x9b\xb3\xda\x95,@\xe4\x08)3\x96*+@E\x1dGu\xc5S.@\xde\xe2j\xb6I\xab+@\xcd\x97\xa3l\xeeL.@\xf3r!\xf7\x0be.@\xfe^oj\xe8\xcf.@\xc2\x17Q\x1bF\xa9.@7\xbb\xc6\xc2I\x0f0@J>\x99\x974\x11.@\xc7\xe7:\xe4\xee\x18,@g\x08\x07\x8bKk.@\n\xec\xe7\xf0mz4@Mt\x8ai\xa1\xfb.@Gq\xed\x12\xf4\x080@h\x8fv\xe4\x10\xcb.@\xb4N\x14\x96\x9b{,@\\\xfd\xf9[\x10\x0f,@\xfe\x88-(4\xe3.@\xc3\xfb\xce\xd6\x91$.@\xa2/\xb4l%.1@\xc8$\x19i\xdf\x8c,@\x06b\xdeh^\xf7+@\xbej1\xad"|1@6A\xc4\xb1\xbb\xd3+@\x14t\x01\x16,D-@\xfc\xd6A!\xb8\xcb.@^\xf8\xbe\xd0\xe8\x8d,@9\x1f\xa0\xa0\xdb\xe5.@\x83\xe1\x01\xb9\x89;.@\xf4ls\x13\x930.@\x00Ui\xf31\xb8,@\xf9\x9ef\x18\x10\x9d,@o\x93/k\x1a\xbb2@\xa9M"\xf4|\xd5,@\x9d\xcf\xfc\xad\xd9\xfc+@\x01NJY\x8c\x07/@\xcd\xab \xe1"s.@h\x15U\x9f\xed\x01-@\xca\xf8|\xa7\xd6~.@|i\x82N\x81\x062@\x9e\xf1\x97"}\x8a,@Q\x99\x8a\xbel)2@\x07\n\xbc\xd4\xd7.0@\xb0\x97\xe7#<\x15-@\x0cK\xa0\x12\xecF.@\x88\xf5\xd4N@$1@@O\xef#\x02\x03,@V\xe9\x9f\xb7m\xb3,@\x82@\xa1 \xce\xc4/@\xd5\xafO\xd5\x89V,@\xa1\xde\xd9\r\x8c\xc92@]4\x19\xb1\xd93/@\xa0aN\x86\xdd\xe9-@h\xcfK_\x0b\xb91@\x85\x10+\x8c=/.@B\x14\xe5\nz\xb92@\x15$\xa1\xc2\xf8\xc4/@]\x1b\xa7\x1b\x1f2)@\xecb\x7f\xee\xc2=,@\x94\xf2\x95\xa1i\x171@r\x13\x9f\xb01\x07/@\xabq\x9b\xe3\x1b\x1c1@[\xe9\x13Al+)@J\x02\xd8\x9e\xc9\xd81@$8\r\xf4\x911.@&\x16G\x16\x9c\xe0.@`\x14JYPT.@\xd0\xf6I\x0c<\x03&@M\x166\xf4r\xce1@\xe8:a\xaa\xf8\x9a1@N\x17\x10(}\xb9,@\xa6\x94$\xbf\x97\xf10@l\xd4\xfe\x05\xb1\x1c-@\xd9\xbc\xaf\xac\t|0@N)\xc9\xfdS\x0f1@\xa4\xcd\n\xd7\xe1\xf7,@\xcf\xd9C\xa3\x1cn,@Qq@b{\x1b1@\xb3\xc8!o\x08~1@\x81\xfa\xbe\x1a`\xd2-@_\x8e*\xd8Ho2@\x12\xed\xe8\xd6\x1e"1@$\xa9\xfc)\x97u0@\xfa\xdc\xef\xc6\xaa\xe71@\xdbLA))\x1a/@\xba\x92h\xe4|(,@\xaf70\xe1t\xc1.@dL\xb8\x1f\xb9\x85.@S.\\v\x1c\xe4.@\x0c\xbf\xb31\x91\x050@\xe0\xd1.*\xeb\x8d.@\x10\x85h\xe8\xe1n0@1-eH\x00\xbb-@\x1b\x86\xa6s\n\xbe\'@\x1b]\x00\xd7k2*@L\x06\xe0\x8b\xdaK2@\x9e\xd4\xa4Z\xc0\x940@\xa2\xce+I\x83k0@\xda+\xef==\xdc-@\x8b\xe1\xa6\x02\xdf\xad2@\x82n\xd7\xf7\xe0\xba/@\x13b\x8c\xe4 \xfd.@D\x83a\xca\x8f7,@)\xd2\x7fh\x19\x10\xeb?@\t>k\tU\xed?\x0e>\xe0\xa8\x99\x06/@$\xc7,O\x0b\xef,@D\x90\xbcnn\x04-@4\x9d\xfe\x9e\x9c\xab/@\xcf\xb2rS\xf2M,@\xf5\xce;I\xe6\x9a2@\\Ctm\x99\x8d,@?\xf3\x0b\x04yF,@\x07\x0b\x04\x1d.\xa12@\xe2\x81R}t\xab&@8\xadDi\xe6\xba2@\x05\xd2\xe92\xf5\x1d*@DT\xf2=\x1fv.@[\xa20\x046/2@\tZA\x00\xdc\xc6&@4\x84\xfd\x01\xbf\x0c+@/\xe0@|#\xa62@\xe7\x0fC&\x8c:+@\xedK\xcb\x17\xd3\xb82@WM8o\'C-@\x13\xca\xc46[\xca+@M"\xe6\x96\xe1\xdd-@\xad\xbcp\xeeV\x83-@\xfb\x19\x1c,z\x11-@\x85EZX\xff\x9a*@\xc6\x8b\xb2D\xe0\xa4,@sZc\xc3\x84\x12+@\x8e\xe26A\xef\xa6*@_\xa7\xfa\xb1\xf8\xb1/@`\xa8F\x90\x1c\x9c-@;IAeHX3@\x8ax\xec\r\xfb\x030@\xbf/a@\xccg\x1a@F\xfe\x06\x07j\x01+@tF\x03j\x11Y2@\xdb\xf8\xc6RFg.@\xf7\xb9s\xcc\xc8\x06-@\x98\x97\xd4\x9euV-@\x8e\x8a\x1a\xf2\x06"+@\xcb\x7f\xb3\x07P\xae(@ \xd0\xcf\x1d\xe7\xad-@M\xf5\x93\xdc~B,@i\x05%\xe4v\xca*@zK\x93\xcf\xd5\x8d.@\x98\xe0\r0\xbb\xc4/@j\x15.\xd5*\x8c*@\x88eZ\xec\xf4,,@\xc3R6Q\xa2\xf4-@\x05d\xc6\x8d\xc0>-@W\xcf\xbd\x0enf(@\xf6\xe4~\xc4\x9b\x9c.@\xd4\x14%\xb1K\x86.@\x04}\xba%_S/@\xfe\xd8\x0e<\xe4\xbb0@\xe6a-\xa2\xfa\xf1%@\x05\xf1\xd9\xe8\xce\xc6%@\x01Ki*L\x962@E\xfd\xdbL~.\x17@\xca\xab\xaa\xa1\xb17+@\x88\x89q\xfc\xe9\x16.@\x9c\xa4\n\x04\xe5\xcc\'@\x9b\xb8\x04D\xb03-@\xbe\ru\x86\xfe\xe8&@\xa3\xd3\x80\x7f\xed\x9b.@\xff\xdc\xc0\x0e\x10\xc5)@V}iQo2+@\xf6`\xab4\\d-@\x12\x9fc\xad%c*@\x98*\x8b\xf5\xe5\x1d-@R\xc5\x92r\xf8\x9f,@\xd2\xb9\xc3\xc6\xf8\x94.@\x8e\xeaJ\x96.\xcd-@\xc3\x86\xe8\xcb\x93\xa71@\xeb\x9d\xd1\xa2l\xe0(@4\xe6\xef_+V+@\xf4\x02\x85>\x04\x8c1@\x8cR9)\xc9\xa4,@\xda\xa4\xee\xd2\xbf\x1a-@\x98n\xb95\xd9\xfb-@l\r=\xf0\x14\xb2,@]\x020\x06p6+@p\x81\xa4b\xcfx,@\x96Z\x84_F\x06-@\xcf \x94Ex\xfe)@\x8a\xa1\n=\x16\x9f+@\xed\xa7?!\xbbu+@S\xd6\xda$\xde\xa0(@?\xeb1\xa3=\x1a*@y\xf9\xa0b\x96\x884@\x05%}J\nT*@\rg_+W\xbf0@w\x1c\xd7\x97\x02\x9e1@\xca\xde\rA\xe64-@X\xe0\xd4!9\xef,@\xf2\xd0\x01"\x9cm4@\xdeH\x95J\xd9?+@c\xa5\x84\xf3l\x08*@\x84\x1f\x92=\xb42*@\x96\x81d&\xf4\x8c1@\xcaT\xec\x14\xf9n.@\xb0eEZzn,@P\x904\xf2\xb7\n.@\x11w\xb3#\x94\xb7+@]\xa4\x0c\x15\x96\xa2)@M\xc0X\xbfLA,@\xf6\xd8*,\x84\x92*@/\xc7M]do0@\x87\xc7\xbf \xae\xf6.@\xbd\xe2\x8a8s\xb8,@\xc0\xc0\xee\xdd\x0f=0@~\xccuHN01@UL\xfc)ND)@\x12\x0f\xfc\xd8qv\'@\xceQ,\x97F\x1c0@8<\x1c\xaf\xad\x93.@`\xcbDr<\xa8+@\x94\x0c\xb2\xfe "*@\xd2`rV,\xf1+@\xdd\xde\xd7\xf1\xa7w.@\x0c\x1fZ\xc7K\xa72@Z\x9bY\xbe\xdab(@5\x00\xe6\xbcr\x86&@`\x02\x18\xaf\x0e\x06,@\x8bN\x18r\xeb\x11*@\xf1\x8a\xa8N\xd2s)@d\xf4\xc0\xc9\x12\x052@\x13\x00\xc2S@V1@\xde\xb2\x0b\xb7W\xc13@$\x16\xa0C\xbf\x11+@\xfb\xf7-dzN-@\x8eZ\xec\x1et\x08-@\xaa\xe5\x0c\x87\x85\x1b-@\x1b\xb3S!\xa1.1@\xb2\xb3\xa5\x0b+W2@r\x93\x81\xa6\x9d\xa6(@\x93\xcf\x89\xa7<\xc2)@\x06`\x04\x0b\x90L*@\x7f^UT\xf9\xea,@o\x88\xda)\xa7$-@\x04%\x1c_\xec\xaf,@,t\xcb\x08Y\xa40@\x98#\xaf\x19\xa2\x17)@\xfdo\xc5^n\xfe.@g\'\xa5\xb2\xe0S+@\x87\xa4\xf5}nn+@\xcah\x89`\x10n)@\xcd\xba!\xa3\xc9;1@\xcf\x88\xa6\x8b{\xe0-@\x89U\x95X\x01\x16,@\x8b=[\x9c\x8f\xa5)@\xe6-`!\x17l/@\x0b\xfe@\xb8\x89\n&@t,\xd8L\xa7\xeb,@\xd23(\x8f\xe1\xcb2@\xb8W\xc5\xa6b%*@Q\xc4\x9b\xf5\xf7i-@>\x19\n\x81\xee\xb8)@\xadGV\xee\xc80+@[\xfaN2\x0102@Sj\'\x12\xfb\x0f,@!hw\x14=\xaf-@\x9c\xb7\xe1\xfd>>(@\xdeb\xa0\x19\x01\x8a,@`\x02\x9c\xf9\x96\x0c(@\xda\xb0TK\xb6F.@\x80\xa5\xa3\x04V\xbf.@%\t\xbb@D\xd11@\xf4\xe1\x0e|\xa9\x81(@(:\xc2\xe0\x85\xa82@n*\x05;\'\xcb1@\xc9\xd5\x1e\x8b\xaf\xa5.@\x1c\x88\xce\x11n\xc42@\xc4?\x08k\x9d\xae/@\x1c\xd3R\xc9/\xff(@}\xa6\x16\xa7Ai(@\x89a-\xf9\xa6\x0c-@|(\\\xcdb$&@1\xf9\x15f\x05\x17-@\'\xc6\xef&d4(@\x92o\x16P0\xa3-@\x00\xce\xcf\x1c*\xfe)@\xa1\x98glz\xc2*@T\xf6\xfd\x93w\x1c2@\x83x\xe9\x17~\x91\'@\xf3lo\xd1\xca\xd8-@\xf9\xcbE^\x7fB/@\xdau\xf9\xf76c2@\xda\xb6\xb7\x18\xa6\xe52@\'\xcd=D\xa6.,@\x19\x97\xbev\x8d\x01.@\x85\x9a\xa8\xf3\x9aY&@{_<\x8e\x01\xe4)@\xb7\xb7\x1a\x08R\x86-@gH#\x1e\xb2\xaf2@\xc9\xac\x1a\xd6\x8f$,@\xeb\xd6\x83\xa3\x0f\xd02@;\xa4\xd1\xc0\xeb\x882@E\xe26\xfb\x1eP,@\x89\xb8\x88B\xebo(@\x8f\xda2\x8e\x05\'&@\x05\xca\x93p\x1f\xdd+@\x87]\xe6%\xdb\x85-@\x0eR\xd3D \x99*@W6\xcf\x0b\xcd\x1e*@c\x8cr(Q\x8d4@\xd9\xf3=\xd1\xcaG3@%\xce\xadI \xf1)@\xbd\xca\x13\xd1q\xcf1@\x06\x1a\rBjB\'@\x99\xda9\xa1!\x83,@<\x05>q\x19\xfa-@\xe5=\xc6\xd1\xa7 -@\x99#)\xceX]+@\x13\xd9\x1a\xa1\xd7w+@z\xfb\x05^`r\'@\x92\x9a0\xdb\x85Z&@\xaf\r\x05\xd1%\xe2)@\x18\xcbx\xd6z\xc5,@\xcf\x02\xed\xd4d\x864@\x1aH\xb5\x12z\xb9+@\xea\xe89,*\xa5.@\x9f#\xa6\x10\xeb:-@\xd9\xc1+\x92\x85\xb4)@\xce\x9c\xa3\x02?\x11.@;\x0b\xa9\xbd\xabP,@\xebF\xc8\x1bH\x9b2@\x1b\x14Mr\xdd.-@a6\xbfw\x89\x852@V\xd9\x0f+\xba\xa8,@O\xc3G\x81%\xda&@\x9a\xef\x18-\xca\xfe-@E\x87i7xm,@>\xc4\xffn7\xaa.@\xe8\x8c\xf4\xb2\x95p(@1\xdeun\x887\'@PL\xc0s\xaf\xf7-@\x1e\xba\xcb\xdc\xeb\xbd)@\x17xgG\x19\x864@h{\x8ey\xb0\xe2)@\xff4G\xcb\x11\xd6\'@\xdd2|\xe7\x83(*@\xa5KQwr\xcd2@5\xe9n\xa8^\x08)@\x82\xad\t\x98\xabc3@\xa1!ri\x98\x020@\x9e\x17\x01[A\xab2@F.\xe6\xc6%\x0e\x19@l\x80\x8f\xa9@\x9f&@\xa1\xf6h@\xbd\xb9)@\x9b\xb5\xaf\xd9\xafc0@\xaf\x8e\xa5\x10\xd2\xf9&@\xf4\x93\xeb\xb3\\\xcc)@:\'\x0f\xf1[&4@~T\xa7a\xf77,@3\x12\xcf\xb6Sg)@j&\xed7\xac\x1c2@3{\xbe\x99<)4@OUQ\xe4\x0b\x16-@'
p16
tp17
bg3
(g4
(I0
tp18
g6
tp19
Rp20
(I1
(I7845
tp21
g13
I00
S'\x02\x86\xe45\xaa\xe2S@H\xc9\\\\\xf7\xbfS@a8\xb8\x98\x19\xc3S@\xde\x10\x8b\xb4~\xcaS@\x8a\xfd\xd0%\xa2\xccS@\xa2;\xac\xb1\xca\xe0S@\xc3\xe4\x9c\xf4M\xd0S@\xe7\xa8_+R\xddS@\x9es\xf2sr\xdcS@\xdc\x19Z\x0bP\xe4S@\xf8a\xd1&v\xeeS@>d\x1e\x93\xf1\xc3S@\xc1pYh\xc4\xd0S@\x01\xd9G\x8f\xaf\xd0S@\x98\x89\xd6\x93\xd0\xb4S@R\xc7c\xd9\xd9\xc6S@*\x82J1\xd6\xb2S@P\x1d\xf3\x8c\xd6\xbdS@\xc1\x1eH:\x13\xc4S@\xea\xc5\xc2x\xe6\x05T@X~#\xb5\xd0\xaeS@c\xbaS\\\xf1\xe0S@0\xb5_\x19\xc4\xe6S@b\x85\x99\xdcI\xe0S@\xd9m\xdd\x91Z\xc4S@\xdf\x87>\x10\xcd\xc6S@\xec\xbb\xc2\x9f\xe9\xb2S@2\x17<\x80h\xc3S@\xac\xaf\x93\xafg\xe4S@v\x05\xae\x1e\x1f\xbdS@\x8a<\xa3\xf0\xa3\xe0S@\xdf\xe6\xad\x1b\x05\xc0S@\x95T\x8d=a\xc3S@\xc9\x0b\xa4\x9d\xcc\xe0S@\x83q|\xe8\x92\xbdS@\xf6\x11/\xa1\xb0\xd3S@p\xd23\x9d\xc9\xd2S@\xeb\x87\xef\xf1g\xe0S@8lD\xab?\xb3S@\xf8\xdd\x97\xdfQ\xcaS@8\x92\xdf\xd14\xb9S@[\x0c\xaa\xc75\xe1S@{\xa4w\xf8\xce\xd3S@c^\xb1WB\xf2S@\xa9$q\x80V\xe7S@@\x16x\x8f\x93\xdfS@\x17\xa9\xf4\xb8&\xc8S@h"\xe6b\xae\xd9S@Y\xd90U\xee\xd9S@o\x16\xfcV\xa6\xf6S@\x93\x94\xef\x9d4\xcaS@]1\x901;\xddS@\xaa\xb5\xa3\x1d\xe5\xe0S@\xb6\x02\xb71G\xdcS@\x9c\xec\x02q \xcaS@\xfe\x1a\x15\xd6\x08\xd3S@A\xf0\x19\x86\x88\xa6S@\xd5\x91l\xc4\xcf\xcaS@\x1e\xdfh\xbf\'\xebS@G\xac\xe8n_\xbdS@\xe7+\xb7br\xdaS@b8.\x05B\xe9S@\x0e\xd1\xfa9\x1d\xe9S@\xf4\xe96\xb6\x94\xdcS@t\x00\x1f\xfd\x1d\xb7S@u\x92P\r\xc1\xdfS@D\x80d\xda\n\xc4S@U\x86\xb6\xf0|\xbcS@~\xb8\xe3\x96:\xddS@\x8di\xa0\x08\x07\xdaS@\x7f\xe44\xa8\x15\xd5S@q6\x8a\xe3g\xb3S@o9\xa9J\x05\xb6S@\xf7\xf3?b\r\xb5S@Ee\x95\xb5J\xcfS@)Fx!\x80\xedS@X\xfb\t)\r\xe3S@o\xe4=\x84\xbc\xd1S@+\xd6\t\x11{\xdfS@2\xc4\x8f\xdfy\xeaS@;\xae\x02/\xf4\xd4S@\xe5YG\x96\xe5\xc9S@\x0c\x1c^(L\xc5S@L,;B\xcc\xdaS@\\\xaa\xb0Z`\xc5S@\xdc\xef\x9c\xe1\xec\xddS@\x88B<\xc7"\xc9S@LX\xea\xf3\x84\xc1S@\xd9:^\x12\x88\xe0S@\xf3x\x07\x1d\xc0\xdbS@\x1c\x98\xcf\x88a\xe9S@\xd1\xe0.\xf0*\xb3S@5";\xd3\xc7\xe4S@\xef\xac\x1d)J\xf1S@&\x8a>\x16\xe6\xe5S@c\xff?O\xd1hT@j\\\xda\xb6\xc7\xd0S@q\r\x94A\xc0\xe0S@O\xe8H\xe05\xb5S@\x8aL\xac=7\xddS@ \xb0 \x8a\x9a\xe2S@\xac"\xe5\x02\x90\x02T@\xb7\xa3\xf5J\x02\xd1S@\xdf\xdc\xa4.\x8d\xd3S@"\xa2\xb0\xf4z\xafS@v\x88\xfc\x0e}\xd6S@3_\'0\xdd\xbbS@\xbf\xf0\xc8\xeb=\xc1S@X)\x8d\x02\x11\xd1S@\x90\xa4\x9d\x08*\xcbS@T\xea\xda\x9e\xcb\xd1S@C\xe3\x91\xe39\xcaS@\x89\x81H\xca\x10\xe9S@9\xb5\xc9E\xe1\xc4S@"\x8dq\x80r\xbdS@\xafo\xc6]a\xd0S@\x89\xc3\xffWN\xeaS@\xdd\xd6a\x16\x04\xbdS@co\xb2\xa6\xdf\xcfS@\xb62\xa8\xb6\x96\xcbS@\xb9m\x9f\xb0-\xd6S@\x15\r\x9f\xf87\xdaS@\x82R\xbb\xef\x0b\xb7S@\xc7\xba\xe4L\xce\xddS@ C\xa0\x00\xaa\xe8S@P*+\xe0\x02\xe0S@-\xc7\x0e\xd69\xe2S@\x81MA\x8d\xad\xd0S@\xaes(5\xa7\xe2S@\xb1\xb2Sz"\xecS@\xefH_\xc54\xecS@\x01`J\n\xf6\xb9S@\xc8\xe9y9\x84\xcfS@\x10\xa0kc\x96\xd7S@\xd2\xddy\xf2\x12\xc4S@|\xe5I3-\xebS@5.\xec\x01d\xd0S@j\x1ar\x86\x97\xd2S@\x9c3w%/\xeaS@\x95k\xc9\x10\xe6\xe8S@f\xee%\xbd\xe1\xc0S@M\xf8\xf3\t\xf2\xccS@68\x0b\xde\xe0\xd1S@`\xcbc\xb59\xdfS@\x89\x8c\xfc\xde\xe5\xd5S@u:\n@<\xbdS@\x90\x8ehdH\xb4S@\xea\xdf\xc2R\xf3\xe5S@\xbb\x18\xc2\xac\xcc\xccS@\x00\x97I\x16\x04\xd1S@\x8f"\xda\xedg\xceS@\xa1j\x93\xe7\xe2\xcdS@\t\x07@\xadB\xceS@\x89\xc8H\xe0z\xdaS@<\xf2\x1c\x03\xe9\xd0S@B\xfbzv\x0b\xd2S@@\x9b\x8e\x0f\xd1\xe8S@m\xec\x08+g\xe6S@&\x86%\x04\xd4\xf1S@\x9f\x18fG\xff\xccS@\x0c\xfc\x82\x03\x98\xddS@\xb1\x08Q\xdc\x96\xdbS@\t\xf4\x88\xb6\x91\xefS@\xaeT\x8df\x10\xa0S@\x90\x02\xd4\xba\xf0\xd0S@y\xe8\x9d5\xa2\xc1S@3 \x80\x90d\xeaS@(\xe0\xd1\x8e\x18\xdfS@/\xcf\x95\xcam\xdeS@<D\xe5\x15q\xc8S@\x0f\xab\xe3\x93p\xe8S@\xf7;\x93 \xb1\xb5S@\x85\xe6\xf9N\x02\xd0S@[\x0bP\xea\xa7\xceS@\\u\x86\x8f\xbd\xc9S@v\x0e\xc8O\xfc\xb8S@T3\x19\xf2\xa5\xc2S@\x1d{\x96\x93\xee\xd3S@P\xbd\x84$|\xaeS@\xb7[s<5\xfcS@\x7f\x15\x8c\xe7]\xd1S@\x91\xa2\x01\xe6\xe3\xcfS@\xd6\xbb\xf8\x9c\x14\xc8S@\xdd\xec&\xce\xaa\xd1S@\xd6\x7f\xfa\x8f}\xdfS@\xbe`\x16\xf2\xf9\xdeS@\xe3\xbe/\xca\x9f\xd0S@e\xa5>_!\xd2S@\x04V0\x83[\xd0S@\x19oq\x9c\x94\xc3S@\xec0o#\x8c\xd0S@bpt\xbc]\xe0S@n\x0b\xfc2u\xe5S@\x96\xf1\x03\x10\xb5\xe8S@\xa9<\xcc\x04E\xddS@*\xb5\x16A\x99\xe0S@\x04\x84\x99\xfb<\xe0S@gb\x02\xa4\xe2\xb7S@l\xbe\x16\x7fC\xb0S@+\t\xa1\xe0\x8a\xdcS@A\x04\x9dFx\xd0S@u%\x04T\xba\xc7S@\xdf\x94I\xb3\xc6\xdaS@\x968\xf6=\xa1\xcfS@\x9e[\tQF\xc4S@\xf1\xbe\xdfz\xa5\xe8S@\xe6\xcc\xc8\xf1\x0f\xe6S@\x9b\xd9\x9c\xd4\x11\xe5S@1\x96\x9d\x9b6\xe1S@!\xfa[\xc0\x08\xf0S@&\xb1\x0e\x06(\xe1S@\xb6\xac\xe5MX\xdfS@6\xdc\xacu\xcb\xb5S@\xae\xf4\xc0,v\xc3S@\x1c\xf1\x87\x80\x00\xc1S@\x0e\x02q\xde\xad\xc8S@\xd9\x05\xa5\xa7\xcc\xa7S@V\xa5\xc0\xcdb\xd7S@B\xef\x9f\xe3k\xceS@.\xb8\xde\xdb\xa1\xccS@x8\x0b\xf0m\xcbS@\x16\xe2\xe5]\xbf\xe9S@GN\xc5\xd5\x8f\xacS@\r\xce\xc0\xc2\xf1\xadS@n\xcf\xf6x\x06\xe3S@\xbf\xdcN\x8a\xbfVT@\x1c\x91\xd7\xeb\xc4\xbdS@[\x96\x1f\x9bM\xcbS@\xbc\xce<9\xe3\xdfS@\x7f)\xc3f\xbe\xacS@\x81\x01\x04cX\xf1S@\xd2\xc0\xfc\xd6\x07\xc7S@\xb4\xa9I\x07^\xcdS@\xb0Q\xd5\xcd\xf0\xb5S@c\xd1k\xc3\xf8\xe2S@\x8cQ\xf1\xae\xbf\xd8S@y\xd2\xce\xf0\xed\xe0S@\x0b\xf3\xd2X\xd5\x01T@\xf8@\x17\xec|\xc2S@\x8c\xee\x14\xd8\x1e\xcbS@U\xb4\xde\xcd\x0f\xeeS@\x94I\xe0\xb2o\xc8S@R\xdfb\xe4\x0e\xd3S@fgO\xd4\x88\xc5S@S\xb4\n\xed\x9b\xe8S@*\xfbRc\xf7\xdeS@\xdb>N\x10\x00\xd0S@z\x0fJ5V\xb6S@i\xd4\x86\xab\x9b\xc3S@\x92\xcc\xa6\x16?\xbdS@\x11\xfeK%\xd1\xdaS@,\x03\xdd\xce7\xc1S@=\xf8bm\xee\xc0S@\xdd\xa0{\xd4\xb1\xd2S@\xca\xa7\xef\x0e\\\xecS@\x1a\xc3\xf4\xed\x07\xedS@\xb8xo\x9a\x08\xddS@\xc6\xa6\xdc[\xbc\xefS@\x8a\xf0\xd1\xd12\xccS@Hx\x0bL)\xcaS@\xa7\x89\xdbn\xc4\xe8S@\x81\xbc\x9e\x02\xec\xe0S@8*\xa0\xaeZ\xd9S@\x94\xc5Lp\x82hT@\'d\xb5\xf5\x8c\xd8S@E\xef\x9f\x8e2\x07T@\x16+\\\xd9\xaa\xbcS@\xe4\xfe"{\xa9\xc6S@\x1a\x9c\rM\xea\xc1S@\xfb\xa5\xea\x90b\xd8S@\xc6H2\x99\x98\xebS@\x85a\xca\xab\xc9\xccS@8\x9b\x92a\x1a\xc3S@\xd7\xd8x\xf5\xf9\xe1S@\x06\xbd\x1d\xd9\x03\xe8S@Xwj\xcaM\xccS@\xfb\xb7\xb8\xd9Q\xd8S@\x92\xactJH\xd8S@\'\x93Ky\x05\xd1S@\nG\xb0N\xbc\xd2S@\x1b\xf5\xc27\xaf\xc8S@\xa5\xc3,\xa8\xce\xb1S@M4\x12\x03\x02\xbdS@%\x10=0D\xccS@`\x05&\x87t\xc8S@\xba\xba\x9d\xfc~lT@P4\x07r\x85\xe7S@\xbc-\xdd\xeb\x93\xc1S@\xfd\xf0\x89\xea\xb6\xfcS@@\xa0\xa9]y\xb6S@\x9b=\xa0\xbe\xfe\xc9S@\xfb\xe0}^\xc2\xbcS@\xdd\xb5\x04\xa1\xc6\xeeS@\x1f\xe3\x85\x86\xf4\xddS@\x16H\x0b\xa0\xfe\xe5S@w\xffe\xbbN\xc8S@\x07\x10\x0c1Z\xcaS@\xcd\xd4\rA\xd4\xe7S@\xad"\xc8\xa6`\xe3S@\\\xddh\x9b\x10\xc4S@\xa8t\xbe\xa5\xb1\xbcS@N\xa6\xc1\xf0;\xceS@\x8b\xd72\x02=\xc8S@\xb1v\x873\xc1\xf1S@G#59\x93\xe7S@\xf8\xa2\xb4\xde:\xd4S@\xe0\x08\x0b\xd5\x8d\xf4S@;\xab\xdeJ\x14\xd5S@`\x95\xb9\xab>\xcdS@7\x97\x98\xdb\x1e\xcaS@\x00\x97\x98\xa2\xb8\xc9S@\xe52\x0c\xe5\xb1\xd3S@\xbd-\xce\r\xe0\xdeS@_\x94\xda\xbe\xf5\xd6S@M\xcb#\x1b>\xc8S@\xf3\xcaW\xf7\xb4\xbcS@y\x8e\x85 \x17\xc4S@\x0bp<\x84\xa9\xcaS@m\xde3\x8c\xee\xe1S@\x1cC\xd5#c\xe6S@\x01\xc6\xeeu\\\xc1S@[$<\xcd\x99\xcbS@\xd8<T\xdc\xfa\xd7S@+x>\x03\x95\xebS@\xd9\x84\xe5\x94-\xc8S@\xbc?\x0c[g\xeaS@\xc5T\xaa;\x98\xbdS@h+g\x10\t\xbdS@*\x0b\xd2\xdd\xf1\xc1S@\x15\xc2\xf2F\x1b\xcfS@\x98\xde\xdb*\xda\xe2S@:F>\x16-\xe8S@\x0b\xaf:\xe6\xab\xaaS@\xbeI\x8e&\x1d\xabS@~ek\xf2\x05\xd5S@\xe1g?%`\xbcS@\xca=M\xd3$\xbdS@\x19G,\xe3H\xc0S@\x130\xeb\xa0\xd2\xd3S@/.G\xa9\x88\xe4S@\x94\x92\xbf\xe7\x14\xc3S@\x11\\\x90\xea\x03\xecS@d<I\x1b\r\xedS@\xb7R\xabZ\xfd\xc7S@g\x9e\x99T\\\xc5S@$Np\xe2\x91\xcdS@\xdfx\x1bO\xd0\xcdS@\xc0\x8b\x1d\xd3\xfd\xd3S@\xce\xfbS\x12A\xbcS@\x1aJ\x1a\x80s\xe4S@\x1c\xa1c,W\xe4S@-\xean\xa2G\xe1S@\x0ei\xfc\xc74\xdbS@\x01\xeafdr\xe0S@Q\xe7\xa8\xc64\xcdS@Ig\xc0i\xff\xccS@\xf6\xd2\x14\x8d?\xd5S@\xeeC\x00\xc5\xb4\xceS@\x01*\xdcK\x17\xc2S@\x08\xa1\x8fv\xde\xd7S@a\xe4X\x13\x98\xb7S@\xcf\xca\xc0"\xd1\xbdS@\xe1\x97iw\xea\xd6S@\xb4M\xf4\x1bg\xb6S@d^\xa0\xc1\xeb\xb8S@\xebB&\xf7V\xe8S@w\x00Z@\xf1\xcdS@\xe5$\x17\xf0\x05\xd7S@,D*\xc2e\xdbS@\x0bv}e{\xc3S@\x99\xe1\xef\x8c\xcf\xbcS@H\xaa\xef\x99\xa3\xbdS@\x95n\x13-r\xc0S@>\xb3f\xe3\xa9\xd0S@\xf4\xf8\xa2f\x1f\xe7S@\xc3\xba3"\xd3\xd9S@\xd2n\xcdK \xddS@\xd7bq\x9b\x03\xd7S@It\x94\x8fw\xdaS@\xfcC\xeb\x19\xf1\xf9S@\xe1\xf4\xd4\xc7M\xc4S@\xc0r\xbd\xber\xecS@0a\xc6d\x7f\xecS@\x00HosU\xedS@\xcer\xf0\xe7\xb5\xdaS@\x0e\xbc\xfeR)\xabS@\xaf\r\xa5\\\xb4\xecS@ym#\xba\xd8\xb8S@\xb5/\xf8\xea\xa0\xdaS@\xa3\x1a\x0f)\xd0\xdaS@\xc0"\xd9Ws\xdeS@A\xe6\x84\xe8\x85\xe8S@sC*\x13\xb5\xcaS@E+AS\x87\xd4S@V9hG\xd3\xd7S@J+\xf6\xe1\x01\xc3S@\xfea\xf0\xd3\xcf\xc1S@\xd7\x08x\xad\x94\xabS@\xd3<:6\xef\xdeS@1\x7fA7\xd5\xcaS@\xf0\xf6Pl\xd7\xc8S@\xc3\xe9\xb8\x081\xc8S@Fn\xd1\n\xad\xbfS@\x06\x0f\xf4\xd9 \xecS@\x8e1\xf3\x8e\x84\xbbS@\xef\x12Y\x95\x10\xc8S@&y\xa9\xfd\x96\xdaS@\xfd\xd1[\x9a\xd0\xbdS@\x03\x9e\xcc\x1b\r\xbeS@[\xc3\xb4q\x17\xb5S@\xf4\x0bD\xd9@\xd4S@e\x9b\xc4y\xe9\xc6S@#\xc0\xffQ\x91\xe5S@\xefb\xa9\x12T\xceS@\xd2\x15\xf6q\xd4\xf1S@\x8f$e_Q\xc0S@\xf9\xfc\x12\xd7`\xabS@(\xc1\x1fo\xda\xc0S@\xf07Q\xdcA\xe4S@\xc6~\t\xc8A\xe1S@8\xad\xce\x1b\x95\xb2S@\x01\xff\x88E\x9e\xb2S@\x1dn\x7f\x86\xaa\xbdS@\x89\x12`z\xaf\xdeS@p\xd1\xaf\xd2\xac\xd2S@\x04.\xbb[1\xc8S@E?tb\xba\xdeS@\x92\xf4[XG\xe7S@t\x8a\xe4r|\xeeS@\xff\x88\xeb\xe8O\xd4S@\xd8_{\xa8?\xc6S@\xac\xfa\xfc4\x1d\xe6S@\x06t\xce\xab\xd5\xeaS@D\xad\xd0\xa6\xd2\xc4S@r \xa2C\x12\xc7S@Ki\xa3\xb6^\xceS@\xedc\x80\xe7\xe2\xd6S@\xa4\x16\xff8\xfe\xe2S@\xf7^\xe8\xef\xef\xe2S@\xff\xd5\x80!\x04\xd2S@\t(\xd9&[\xcaS@\xeb\x15<\xccR\xcaS@(\x1f\xfd\xdd3\xbeS@\xc8\x18\x0cU>\xcbS@@\xe2\xf3\xa3\x02\xc8S@\x7f\xc4\x1bv\x8c\xe1S@\xc8\xfe\xec\xe4\xcf\xbaS@\x99& U\x19\xb5S@\xae\xd4Lu\xfd\xc5S@?a\x9f=\xbf\xe6S@\xc1\t\x82\x89z\xddS@B\xd4\x8fh|\xd8S@\xbbT\xd7\xf0\xdb\xdeS@\x88\xd8\xd6\xb4c\xd8S@\x05%\xd31\xd6\xc8S@\x86I\x9d\x81H\xdfS@\xf7\xffv\xddu\xdeS@`\x10\xff\x01\xaf\xeaS@6\xb3\x89|\xf4\xc5S@\x81^\xdc\xb4\x14\xb5S@Z\xcc\xbaV\x1b\xabS@K\x8e\xfb\x0f\x0c\xdfS@\xc3y\x81\xd3x\xd6S@g\x18\xea\xd5\x15\xe2S@)b@\xc8\x90\xc1S@\x9c\xd3\x90\xe1\x19\xbdS@w\x16\xc5\xf8\x9f\xc5S@\xb6\x10&h[\xecS@\x08\x15\x90\x17h\xecS@\x19X\xe3\xfem\xcaS@SW\xee#\xd4\xc6S@\x1cI\x0f\x90+\xdaS@\xf3\x8a\xc8\xb9!\xdfS@A\xa9\x9c\x9c8\xc4S@4\x0b\xc5\xe5\x86\xe2S@\xac\xd5\xd4 \xff\xbcS@\xe8\xd4\x10?\x8d\xc5S@\nq\x0bZ\x90\xd0S@t\xcet^\x0b\xe4S@\x04t\x89\xe1+\xefS@e\x80?\xd4q\xdfS@\xd3x=\x9c4\xc1S@%\xd0*?\x85\xc6S@d\x955\x82\xf1\xa9S@\xd0i\xcd\x12\x1f\xd1S@O\xf4\xd1\xbb,\xd6S@p{\xea\x13\xd9\xc9S@\xa0\xdeRV\xd4\xb3S@\x02KQ\x9f&\xeeS@\xf0\x1b\xf8\xb2/\xc1S@\xe1pc\xa9\xd2\xd4S@t\xf2\xc3\xf2\xe3\xd0S@\xb0\xdb\xdc\xcf\xe3\xbcS@\x04kV\xa7\x02\xbfS@\xd1 b3\xb4\xd5S@\xc1\x9b\xe6\xbfu\xecS@G-\xcc\xace\xedS@\xc1\x8a\xc6GC\xeaS@\xd3I v>\xc6S@WY*\xf7n\xf1S@\x05\xdfT>\xec\xd6S@\xaa\xcd\x93\xa8\x87\xd9S@\x91\xfd\xb5\x92\xbc\xdfS@\xa7:\xabpl\xe4S@\xa4\xec1\x11|\xb9S@\xf9\x05\x80\x97J\xddS@\n\x84\x92\x9f\xf2cT@U\xf9}\xe5\x85\xd6S@\xe9\xab\xaa\x1a\xfa\xd6S@\xe4\x0c\xd1`J\xd9S@\xd0\x00\xbe9\x9b\xc6S@1\x06c\xe3\xc5\xecS@m\xeb\xb0RI\xd9S@\\\xb9\x1e\x97\xfe\xf0S@9\x92\xec\xd5\x02\xb2S@#\xfeV\xc1;\xc1S@\x1c\x11\xc8\x86\n\xd9S@\xb0\xabn]e\xe1S@h\xaa\x0eM|\xc0S@2\x8c\xa7\x9e\xe0\xcfS@cq\x96\xd5\x1c\xbbS@\xc0\x89V\x89\x17\xbfS@\xd9\x1fx\x8ez\xc7S@\x8e\x0fp\x18\xdd\xddS@\x0b\xf9z\xc1l\rT@\x91H+\xa9\x08\xe6S@\x95f\xcf&\xd6\xe5S@(\xb0\xbf\xcd\xb0\xedS@\xd0\xbfI\xfcf\x9fT@!\xc0\xd2nz\xe5S@&gU\xef\xcd\xedS@\x9dQ\xffX\x88\xd8S@\xeb\xbc\xb2\xff0\xc0S@\x03X\x8b\x0f\x01\xf2S@\xd2bIi\xd6\xa9S@\xdauq\xfb\xb4\xc6S@\xc7Z\xf6\r#\xcdS@\xae\xfd\xf8 \x00\xd5S@lN\x15\x15Y\xe4S@\xeflF\xbf\x89\xd6S@j\t\xae\xd4t\xd2S@\x13\x91\xd2*\x07\xcdS@\xa7\xcc\xe59\x83\xf4S@\xe1\xb4\xa6\xa2\xf0\xafS@\r-\xd9Vi\x8aT@\xa1a\xdb@4\xeeS@Z\x1c\xd5!\x96\xd8S@\xd1\xe4\xa7\xae\xec\xebS@\xc0s\xfc\xc6\x8e\xb2S@kl\x92\x08\xce\xd5S@\x94^\xfe\xa4`\xd7S@!,\xd5\xaa\x92\xa8S@\x8b\xb2v\x06%\xe0S@\x13RZ\x11E\xe1S@\x9f\xa2\x18\xe6\xaa\xe7S@\xc89n\xb2\xd2\xe7S@;\x06))\xd6\xe2S@\x16\xe7\xde\xfc\xb2\xdeS@\xcb\xa5\xd9\xeb\xa4\xd9S@\xf3E\xb3jB\xc5S@\xe9\xe9\x14\xee\xe6\xd7S@\xff\x90)\xa4{\xd8S@t\xf8\xd7\xb4\xf9\xebS@\xe2-\xd0\x8aW\xc8S@\xb1\x14\xc4\xf2\xf4\xbcS@n\xff\xe8\x91[\xd8S@X\xd3\xaf\xa9\xf4\xe2S@\xd3\xc4\xf3/\xeb\xe2S@\xdbk\x1a?\xce\xddS@\xb1Mb\xdam\xd0S@rP\xf6*\x86\xcaS@\x94\xf7\xbdl\xb2\xd0S@xT\x0e\x86k\xcaS@\x07Gg`\x07\xf2S@\x9cy\xd9\xf3\tmT@\x99Q\x82\xbe\x0e\x01T@\x96\x83;j\xfd\xdfS@\xccc\x04\x96\xb8\xceS@\x13\xc5\x84\xf6\\\xc9S@\x7f\xcex\x10\x04\xd2S@\xe2\xb2Z\xdd\x87\xaaS@\x0b\xe2\x92\xa7\x8a\xcaS@_@\xe6\xd6\n\xb0S@\x00#}\xf5j\xd4S@\xd2Ny\x1e\xfd\xecS@yk\xac(b\xc5S@\x97Q\xe36\'\xeeS@\x8e\xc3j\xf7\x13\xb3S@8\x89B\x88]\xe2S@\xa5\xe7\xe3\xbf=\xd1S@\xd5\x87\x02\xa50\xc3S@\xe74l\x88\xb5\xd2S@\xfe\x13\x00W\xc0\xdcS@\\\xce\x8a\xa9\xb1\xeaS@w\xa4\xef\x7f\xa2\xe1S@\xc3"\xc5\xa7\xe2\xdeS@`8<0\xad\xbdS@\xeaW.\xb0\x9b\xacS@\x9d@\xfc\x89\xd1\xb4S@\xb6cd\xf3\xd9\xb4S@\xf8\xb4\x91\x98\x01\xc9S@\xc2o\x11n\xb4\xcbS@C]i\x82\xba\xc6S@\x9f\xdf\xc1F\xcf\xc4S@tBf\x9b\xf2\xd0S@z4\xfb\xe2\r\xccS@?\x1dHO\x0b\xddS@\x16\x13]HG\xe6S@.=[%\xc1\xcaS@\xf3\xe6XK:\xcbS@\x02\xbe_\xbac\xd0S@\xaaS\xb3\\\xfc\xd8S@,\xf5\xff:\x1b\xb2S@\xab;\x19\xb9}\xc5S@\xd3\'a\x96j\xd0S@\xd54c\x99\xa1\xc9S@\x8d,\x83Mn\xbbS@V\x85<\xd3\xd6\xc0S@R\x00u\xca4\xd3S@h\xb5J\x11]\xc9S@N\xffn\x93\'mT@\xabjr\xa3i\xeaS@*\xcf\x92\xad:\xe3S@\xf1\xa5N\xc7\x10\xedS@\xa3[\x85\xedy\x05T@x\xb5t-\xda\xe1S@\xb9\x8a\x01\x01\x8e\xe3S@\xc6h\xca\xe6\xae\xbdS@\xe2\xcd\xe3of\xd9S@ug\xcfo\xac\xeeS@2\xff\x88\x9d\xd4\xe2S@4\x85\xf7G8\xd5S@\x80aT\xd0\xc0[T@\xc9\x0b\xb47\xb9\xb2S@>\x08\x10\xa2\x1a\xc8S@:\xe97\xdf\x83\xe2S@\xa4\xf7\x88\x99\x8c\xe1S@\xadp\xdb\\\x04\xdeS@\xcf7^\xf82\xe0S@\x87\x04\x7f\x9f\xfc\xedS@\x94N(\x87v\xb8S@s?\xba\x8em\xedS@\xfdIg\'2\xb4S@}5\xe8k#\xb2S@\xd4\xf7\xe9\x84x\xd0S@$\xbai\x11b\xc8S@\xa7>=\x1f\xca\xccS@y\x95\xe8\x9a\x02\xdcS@B| \xf5}\xf0S@\xb3]\xae;\x06\xd0S@q\xad>I\x11\xe1S@\\^\xc0\xe5\xf8\xccS@3}\x19lq\xe8S@X|\xf2\xa4\xa7\xc7S@&\xc6\xf5`\xb0\xebS@f\xc7\xfbU@\xc6S@\x07\xcd\x02\x1d~\x05T@\xbf\x80\x97{L\xe3S@f\xdb\xcb\xe1\x86\xd0S@\xe4\x8c\xd1\x9c{\xd0S@~\xe6\x11\x81\xcb\xb8S@\x17\xf5O%t\xd2S@/9\xc6\xc3S\xd0S@B\xff\xcb\xe1D\xd7S@\x19T=\x8c\xde\xd4S@;j\xa0\x00\t\xeeS@\xe6\x82\xa6\xb8&\xb6S@}D\'\xdd\x8a\rT@\xf9\x86\\\xf5F\xc4S@\xd1R\xe1m \xdfS@w$\xa2\x12\xba\xdcS@i\xec\x01\xba\xe5\xdbS@\x0c\xef\xd7^\x07\xd6S@\xc0|ej\xd6\xdaS@%\x98\xdf@\xec\xaaS@\xa5XY\x02\xc6\xedS@\xa3pY\xe2n\xc0S@\xe7\xbd>\x94\x8f\xd0S@Gb\xb7P\xd0\xe2S@#\xab\xfb\xf6\xd1\xd5S@I@\xab\xb6\x15\xeeS@PWH\xaa\x0b\xabS@X|\xa0\x8d\x02\xd7S@\xa6\xbe\x04oF\xd4S@@\x8e\xf5i\xbf\xccS@[\x08x+\xe6\xb7S@\xbf!\xbd\x16\x1d\xddS@\xd6\x0b1\xe6\xad\xc7S@\x0b\x87H\x82^\xe4S@\xd9\x19R\x01\xb0\xe3S@wS,\xd8\xac\xc4S@\xd5\xa5\xa5\xc7\t\xdaS@\xeb*=\x84\xfc\xc3S@\'\xf4H\x8f\xdc\xe5S@\xf6\x8e\x1e?\x8b\xdeS@\r\xac\x15F0\xe1S@ \x98\x1dM\xdd\xc6S@F\x08\x9arv\xe8S@\xc3N\x874\xe7\tT@f\x022\xb4\xb1\xb5S@\x98\x80\xbe%E\xc3S@\x9f_S\x0f\xda\xbfS@\x17\xc3\xc9\x86\x19\xcfS@fZ\xa2\xd6K\xd2S@\\f\xe0\x18\xce\xccS@\x15\x7fN\xa7P\xdeS@\x82g\x0c\xa5\xb4\xe4S@\xcf\xbcT\xab-\xc6S@\x92\xfc9(\x84\xeeS@"e#W\xd4\xd3S@\x97\xad\xab\xd3\xa6\xdeS@\xf2\x00\xf3~\xad\xd0S@Y3\xf5\x9d+\xd3S@\x84\xb7\x1c\x00\x0e\xc4S@\xec\xdab{p\xc5S@\xd2\xcd\xc1e\x81\xeeS@^\xbf\xb4in\xccS@\xfc\\T\xf9\xa0\xd6S@\x8d\x96;\x14+\xb2S@GR.+B\xebS@V\n7ID\xd9S@PXx\xb9\x9b\x9eT@v\xe5;\x92\xfc\xcfS@\xdf\x12Q\x02\xf3\xc6S@0\xdb\xea\x86b\xf0S@\xdd\x19S\x96\x13\xdfS@\x0c\x92E\xe6I\xe9S@+\xfe/\xdf\x13\xa8S@u\xb7+\x947\xc7S@\xac\x1c\x92\xa9\xc1\xd6S@x\xe3P\xff\xe0\xd8S@\x890\xd8\x0c\xaa\xe4S@\x18&\xff\r\x9d\xbeS@\xade\x92O\x91\xddS@D\xa7\xce\xe7\xfc\xcbS@\x80v\xb8\xdf=\xc6S@3\xf9\xb7F^\xe9S@)\x99\x95N\xfc\xdaS@\xf4<\x0c\x84\xbb\xc6S@\x0c+\x1d\x0f\x1e\xe2S@\x06B\xdd\xd3\x06\xf3S@\xa2\xed]<\xd2\xbeS@\x99\xbfB\x99\x9b\xceS@<\x13\xe5\xa2\xaf\xcdS@\xf6l\xba\xf6\xf2\xdaS@\xb4zs\x96\x00\xc6S@\x8e\xf6\x91Vy\xceS@\x94\xf7\xa1\x92W\xc7S@\xca\xdc\x89)\xeb\xe0S@\xfd\x01\xc6\xf2\xc1\xe3S@\xbf\xbb\x1dV\x99\xe8S@mr\xc4\xae~\xe9S@\x0f\xf0`\x9d\xe2\xd2S@\xd4\xea\xc7\xcd\xc4\xb8S@\xe1\xf8@\xf5`\xbeS@jk\x7f\x89\xa7\xceS@^\xf2\xc5V\x1c\xefS@(}\x83\xe9\xf2\xefS@+{\x8e\xc1\x06\xc3S@E\xaf\x81\x1e\xd2\xd3S@\x86\xd3i\xe1\x13\xe5S@\x93\'"\xbf\x8d\xd6S@\x9e\xab\xf37\xa5\xd5S@$\xa1\x19\xc8\x12\xc6S@EW\x12\x9d\x8a\xb0S@\xbf\xd7 \x7f\x18\xb2S@\x90 \x87\xda;\xf8S@\xbe\xec\xdb\xfa\xe6\xbfS@C\xde\xa7_v\xc2S@\x96\xd4\x8d\r\x99cT@)GP#\xa2\xb8S@\xb7\xbf\xcf<\xcc\xc6S@\xa3)\xa0D\x04\xc2S@UO\xfe\xe3\xc7\xceS@\x0e\x03&\xd4\x8e\xd1S@\x885Y\x1e\xd0\xe5S@\x17\x1e\xe8%f\xe2S@\xcc\xaae\xe4\xf3\xc0S@\xae\xa1 \xe1\x19\xceS@\xe6`\x02\xdcS\rT@Dd\x9dm\x8d\xdbS@6r\x10\xf2\x1f\xdbS@6x\x06\xaaa\xdeS@-\x8f\xa4\x11\xbb\xc8S@Iq\x1e\x04\x8f\xb0S@\x804$\x00\xa6\xbaS@\x87*\x0c*B\xceS@59\x1b(6\xdbS@\xd7\xea0b\x90\xddS@(\x7f\x0e\xbe\x03\xc8S@\xdap\x18H\x05\xc3S@\xfb/D}T\xf0S@\x9e6G6_\xbcS@\xcf\xaa\xfeY\x84\xd2S@O$\xfb\xb7)\xf1S@Y\x82g\x8f\'\xeeS@\x92P\x81\'b\xeeS@\x15\xc3\xe5s\x91\xc2S@p\xfd\xd6\x82\x89bT@\x02U\x86\xbe\t\xf6S@\x9e\x9f\x99\xb13\xc0S@\x0e\xa5Mt-\xc6S@l\xaa\xfeV\x87\xe2S@\xd1\xd6\xcc\\\xac\xe2S@\xaf\x82\xbc\xad\xc2\xcdS@h\xfc\xf3\xc7\x94\xe4S@\'\x7f\x8d\xe6\x8d\xe2S@\x93f\x14\xb2\r\xc3S@\xc8\x04]\x1e\xa9\xb6S@zq\xd5}\xca\xb6S@\x06,\x02\x82T\xe2S@\x82*\x1d\x96\x06\xd6S@\x03\xef\xde\x18\xe9\xe5S@G9R\x17\n\xe2S@\x96\x80\xf8#\xfd\xe1S@\xdf\xe0\xc2\xd4F\xe2S@8\x08\xc7\xd7\xb8\xb0S@\xf7\xb4\xa4[+\xc5S@\x82q0\x91\xa8\xc2S@;Na9I\x06T@\xa5\xb2_U\xad\xd2S@\xa7\x1d\xb9\x03M\xe1S@\x7fY\x05Z\xaf\xf2S@\xf5SI\xf5\x92\xe2S@y\xcb\xb4M\x9a\xb8S@\x9bWi\xb2.\xd5S@z`\x06\xd0\x80\xd5S@\x95e\x9f&\xa2\xe1S@>\x9aq\xe2\xe1\xc6S@\x03%\xbdQ\xd8\xe8S@\xc7\xcf^\x1c\xe2\xc1S@\xf6J\x08\x12\x16\xd1S@\xc1[4\xcf\x8c\xdeS@QTb\xa1\x17\xdfS@d\x88\x97\n\xd6\xe5S@\xf5\xfd\x03\xe4_\xb7S@\xea\xc5,\xc0\x7f\xb2S@L\x02\xdb\x9d_\xc6S@*\xc1\t\xf4\x1a\xdfS@\x17\xa8=\xb56\xb7S@\xd6\x88\x0e\xa2\xac\xaaS@x\xf8\x833$\xdaS@\xc0\x91\xb3\xfd\xd9\xffS@\xab`\xfa\x01}\xbeS@\xc26/\xbc\x97\xc5S@\xdd\x9b>e\xaa\xe3S@lG\xe9\xce\xf7\xf2S@_;\x99\x0b\xf7\xeaS@5g\x12\x0b&\xdfS@T\xbd\x9be\xe1\xe3S@\x1c\nl\x0e\xa6\xe3S@\xbb]t\x10\xb1\xf0S@\xd9=gMU\xdbS@\xb7n\'\xf1y\xd2S@\xfcD|lv\xc5S@\x0e\x8c\xefT\xc2\xc3S@\xa4\xd4\xd2\x17y\xe7S@5\xe5\x8f\x17\x92\xc6S@lu\xb4\x1f4\xd9S@\xd9\x82\xf6@+\xccS@Y\xa1R\xc8|\xd2S@\xc8$6eqYT@\xdb\xca\xe9\xe86\xb6S@T\x91\xb6\x88-\xb6S@@O\xd47\x07\xd3S@\xc1\xf0}!\x7f\xafS@\xe9\xcfh\x95O\xa5S@\xdbM\xd0\xb6\xed\xd4S@\xb9NU\xf1\xfc\xc4S@:\x92\xdfI\xfb\xeaS@!\x05\xa4\xc6\xdd\xd8S@\xb6\xb3_\xa3z\xe2S@\x86\xae\x86/Y\xd3S@$,\xca\xb0.\xf1S@\xa5\xdfZ\x00\xd5\xdbS@.G@\x8f\xcc\xdbS@\xb1\x83g\x05\xeb\xefS@R\xfbT\xb0\xec\xceS@-\xe9R;\x1e\xd4S@`\x8c%\xe6\x9d\x12T@.\x08Z\xd9\x9b\xd6S@\x9d!\xbd-\x1d\xe5S@\x07\xdc\xabJ\xbf\xe1S@\x0f)P\xf6\xe7\xb9S@\xb2\x16\xd1\x80\xfa\xbeS@1\xc7\xdfC_\xc1S@\xf8~\x02\xce\x98\xdbS@\xacH\x88_\xce\xdbS@\xd7\x7f{\xb2\x14\xd8S@\xe6\x82\xb3Ig\xd5S@I\t\x84\xc6\xe0\xd4S@\xd9\xb5\xa2\xcb\xe5\xc5S@\xe5J\x07z^\xc1S@\xe47\x91+T\xd8S@\xcf.-\xb0@\xcbS@\x8dY\xa6\xab\xbc\xbeS@x`\xbd\x96n\xefS@\x19\x9e+\xed+\xe7S@\x89$\xcb\xd7?\xc1S@\x8a\x98b\xd1T\xcbS@\xe8,ZS\x9b\xf0S@\x9e\xdd\xee\xd9\x15\xc6S@\xfd\x9eSRe\xf5S@IU\xcb\xb8\xb5\xc7S@9y&Q;\xcaS@\xdc\xd2\x16S\xb9\xc5S@\x8eN\xc1IN\xc3S@lo\xea\xbe\xb9\xaeS@\x0b\xe7\xe9\x99\xe8\xe5S@H\xd7l,\xc8\xb7S@le\x7fd\xd9<T@@\xc7TG\xe8\xb3S@\x13\xb4\x15\x1f\x05\xcdS@,\xba\'\x90\xf6\xc0S@5\x8c\xeb2\x1c\xb2S@\x8e>2\xdb\x96\xc5S@\xf7\xf2\xe4\x83U\xc5S@\xc4\xc6[\xb1\xd8\x08T@n\x8a|\x1a&\xf0S@\xba7\x85\\S\xb3S@5#\xf7\x0f\xec\xe3S@\xbf\x1cz\x97W\xb3S@E\x15\x19\xa0X\xe4S@A\x02\xd6\x08\x1c\xe8S@\xda\xa9\x11\x89\xd6\xe9S@\xbe.\xfe\xb8S\xc5S@?\xca\t\xde\x15\xe1S@u\x04\x0b\xc8\x0b\xc3S@tkt\xd9\xef\xccS@\xf7mk\x17\xce\xd5S@\xfb\xc0\xf3\xe0K\xe1S@\'\x98Z0I\xefS@o\x89\xae[u\xb2S@!\xfd\xc2\x07:\xc3S@\xbf1\xec\x89\xe4\xe4S@\xfe\x88\xfb\x8de\xc5S@\xf5\xeb\x18t\r\xdbS@\xc3\x13\xc6\xc7G\xdbS@\xf3\x9a;\xb4\x1d|T@\x81\xd3\x98B\x81\xe6S@\x01\xc84\x0e\x90\xdeS@\x12\x82Pv\xfc\xedS@\xeb\xc5e\xf2\x1c\xd3S@\x84Q\xf2\x82\x03\xc1S@\x9ca\ru\x88\xcfS@\x97\xfd\x85\xfe\xcc\xe3S@N\xa6\x80\x1b\xaa\xdbS@\x93H\xfeD\xa9\xe5S@m\x0e\x1bi\xc7\xdcS@\x1e\xdf\x82\x9b-\xc1S@1\xcb\x05\x07\x93\xecS@2)\x06\xde\xbc\xbcS@M\xa4C\x0cP\xdbS@\x9f\x86r\x00\xa3\xe6S@\xc4O\x11)K\xbaS@\xfa])\xb3w\xe3S@\x1bR\x1bh\x95\xe3S@\x1b4\xe4\xe8\xa1\xecS@\x141\xdc\x17\xc1\xc5S@\x91\x060\xe8\x83\xc0S@\xd8;n\x13w\xc4S@\xc2YU%G\xb3S@\x88\xe7\x96\x05F\xe3S@\x96-Q\xba\xdb\xceS@\x81\x00=7+\xddS@Q\x9a`\xc2\x0c\xeaS@\xb4=\xe6\xf3\x88\xdcS@d\x18\xd6\x83\xbe\xb3S@\x87.\xee\xd8!\xddS@/\x8f\x89\x7f/\xb3S@\xdd\xb8d*\x05\xedS@\x01tG\x81\x81\xb7S@\xe5\xd7$og\xbbS@\t\xadK\xc2\x99\xe8S@\xd4\xe5\x02\xa73\xdaS@P"\xe3\rh\xc5S@\xc2QW\x00\xf3\xeeS@\xab?t$\x17\xefS@\x89"u~\xef\xc1S@\xe9l\xf6?]\xe3S@\x06\xd6\x81\xadz\xc9S@\x0fiS\x08\xab\xdcS@\xcf\x9f\x9a\xe5\xe8\xdbS@\x1d\x188l\xa9\xdbS@w\xbeo\xa0g\xd4S@6\x93\xc9S\xb3\xdcS@K\xec:\x1f|\xe1S@\xc1\xf8\xa1\xcb\x06\xbfS@\xaa\x85\xec-s\xccS@\xec\xd94/\xc0\xbfS@Q0o\xac\x93\xecS@\xc5?\xc2m\xf9\xddS@Pz\xb9\xf7\xe3\xb4S@,\x16\x978(\xbaS@L\x18\xe4\xffT\xbbS@\x00\x84\xbaM\xa1\xbdS@\xfe\x07\x8c\xcb\xc3\xbdS@L\x0eX\x9em\xe7S@\x16lG~i\xcbS@y\xd5\x89\xf0\x06\xcaS@\x13\x12\xde\xb9,\xf1S@tv\xa3\x1d8\xc4S@\xd1\xeaZ\xf1G\xd4S@t\xefS\xe2\xc4\xf0S@\xd1\x00\x19\xb5\xda\xebS@q\x99\x1e\x80\x88\xc0S@\xbbV\xd1H\xfd\xe6S@\xbd\x8e\xff\x83\xfa\xc1S@\xdf\xfd\xbe\x0f\x8f\xeaS@<\xd5CR\xd9\xe7S@\xb2c\x80\xec\x06\xe4S@h\x13\xe3\x96\xa3\xdcS@\xef\x0c[\xdc?\xd0S@Of\x96\xb2\xbe\xc1S@\x81+\xcb\xfd\xc7\xe2S@&\'+k\xce\xeeS@\xf1\xb8S\x1c\xf9\xa3S@~A\x91\x15\x8a\xb3S@2\xd2\x0fp\xc0\xecS@?\x00u\xe2\x95\xeaS@\xba\xea\xb5\xd7s\xd4S@\x85\xdd\xba\x12q\xcbS@\xce#v\xd3?\xdcS@J,Y\x7fB\xe3S@\x10\xdfj0/\xddS@v\xa3CS\xda\xdfS@\xb4[ig%\xd0S@%\xc3L\x0f\x90\xebS@\x1f\xf8\xfd\xa6\x80\xecS@\xf9\x15\xa9\xf3\x9f\xf3S@;\x99\xd1\x81\xfb\xf0S@GB\xc6\x0b\xd3\xdcS@\xcbg\xa4\xba\xf7\xc3S@\x17\xd8\x0b\xfe\xa0\xeaS@\xcd]\x90\x04\xf9\xe7S@\r\x08\x88X\x93\xcfS@\xcd\xcc\xdc`\xcd\xe1S@\x84}\x0f\t\xe5\xcbS@&W\x10\xcew\xbfS@\x84\xad\x91\xe31\xebS@W\x1c\x92\x81\xa1\xd6S@{\x12\xff\xddV\xe4S@WktL\xd6\xd6S@\xec\x87\xba\x8e$\xe8S@\x96\xf5\xc1\xad\xe2\xefS@\xbbx;Z\x8b\xe3S@\x12\x91\x19\xc0\x89\xc8S@&7\x02\xd9r\xcfS@\xc7\x00<\x10\x03\xd0S@\xa3\xb2\x88\x1c\xb6\xd9S@\x01\xaa\x13\xa5\x06\xcaS@\xd0a\x0c$\x8b\xb2S@\xd3U\x1c@\x0f\xebS@\xc9\xe3\xca\xf2\xb6\xdcS@\xa6m\n\xc0]\xeeS@\xdc}\x88\x15\x08\xf1S@\xc1\x00\xa2\xc7j\xdeS@\xdd\xf6I\x08\x18\xb7S@(\xbdN:\x06\xeaS@d_p\x90\xac\xc6S@\xa892\xe9\xce\xbdS@\x85P\xf0\xceO\xc9S@Uc+|\x05\xe3S@r\x0b\xd6\xddz\xe8S@\xb2\xb9\x08)W\xdeS@\xf2\xb2\x91\xb7!\xdbS@\xddP\xfb[C\xeeS@\xcaT7\xa4o\xc5S@\xec\x06\xf8\n\xdb\xe2S@\xd9\xd8\xbez\x97\xe8S@-\xbf\xb1\xc9\xc8\xf4S@r\xb4tu\x98\xb8S@\xeat=8\xa5\xdeS@\xff\xe4L#\xb8\xc8S@\xc5U\xbe6\xa2\xecS@2\xb0oY\xd6\xb1S@\x13H\xdc\x0b\xbd\xe2S@@\xd3*$h\xe2S@\x91\xd7\xa2[\xaa\xe1S@C\xc4C\x91\xa2\xd4S@\xa2\xfdR\xbc\xc0\xbfS@\x9d\xb2y\xbe\x1c\xbbS@|\xa4\xc6ek\xccS@\x99q\xc2\x0b\x1a\xb3S@d\xaaM\x13\xef\xccS@\xfc9q5%\xdbS@\x87r\xc1A\x90\xdaS@]\xee\x1an\xa3\xe1S@\xd8.,\xd3\xd8\xe8S@n\xefb\x04\xa9\xe2S@\xe6\xce\x82\xe1\t\xcfS@\xfa\xc9B\x05\xb6\xd4S@{\xf1\xf5\xf2\xc8\xcaS@\x9e\x7f\xd2\x9c\xfe\xeaS@\xf0\x0b\xb0!D\xcfS@\xe0\xc5\x8b\xb2E\xe9S@Di`\x11\x1f\xe9S@\r\xd2\xc5\xebY\xe6S@\xa9\xcbr\xdd\xd3\xe5S@\xd1\x14/1\xc5\xedS@\x0e\x06\x1aD5\xc6S@\x06(\x02\xf4\x94\xecS@\x1d\x84\x16\xf2$\xc0S@\x02u\xee\xd2\xad\xf4S@3\'\xd2$-\xa8S@\x8e|\x87\xb7o\xe8S@\xf3\x04\xcd\xe6\xb8\xc6S@kt\xf0\x00\xc4\xbdS@\x96\x87\x95\xa78\xe7S@\x14+\x172\x91\xe3S@\x11 \xaf\xe8\x94\xe2S@(\xbe\xf0X1\xc8S@\x9b\xb6\x8ej\x92\xcfS@\xc9.\x9evz\xc7S@\xedx/\x1c\xaf\xdbS@eR\x9e\xd6\x0e\xcdS@q\t8\x81\x96\xd6S@\xc7\r0\xf13\xbfS@\xb3$\xbbq\xc5\xbdS@S\x1b\x97\xd6\xd3\xb5S@\x9c~\xc6HV\xdcS@\xa7\xd7\x1f\xa2*\xb3S@\xb5\x91!\xe2\xe4\xe8S@\x8d\x9c\xf4g\xfd\xabS@\xdb{\xf2\x12\x07\xbdS@\xbd\xeeI/\xd0\xc4S@K\x80\x03\xc5[\xc8S@\xa5\xd7Y\x04E\xcaS@B\x88\xea\x85\x91\xc4S@f\x11\xf8\xfaH\xcdS@D&E\xb1\xc8\xebS@\x84\xe5\xfeIA\xdbS@\xd4!\xf6\xf9\xf1\xe3S@\x1b9\xd0\x88\xc3\xe2S@QqS\x07\xd0\xe9S@ +\xd7]\x82\xd4S@\x8d\xe9\x0b\xbb\xf2\xdaS@y\x83\x89\x8b\xee\xe9S@\x8cm\xae\x0bz\xeaS@~]\xa48\x8c\xd2S@\x99F\x95&\x1b\xceS@\xaa\x1d&W\xa3\xccS@i\x96\x0e\xb0\x91\xd0S@,\xeb\xf2\x93\xfc\xcfS@$\xcdv\x91\xf9\xd7S@\xa7>\xce6\x80\xecS@\x87.cTr\xb6S@\xd6\xcbs&\xf8\xddS@\x83\x16\xcb\xbf\xf2\xc6S@\x89$X{b\xc6S@"M\xdf\x1cx\xb7S@\xd4m\x94\x93K\xccS@\xf1\xf4\xeeN\x1d\xe2S@\xfb\x82l\x88\x94\x02T@\xda\x91\xff\xfb\xc1\xb4S@F\xbfn\x98Y\xcdS@\x1c^\xaa\x82\x08mT@\x98\x1d\xcb\x1a\x94\x06T@\x93\xad\xf1{`\xe9S@\x870T\xda\xb6\xb5S@\xaa%T\xfez\xd6S@ 6W\xc8\xa6\xd3S@Z\xed\x8f\x95 \xefS@&\x8ec\x18\xef\xe4S@o\xbc\x83\x87\xd5\xddS@\t\x1e\xcd?\x1c\xe7S@^\xbb\xe7\x16H\xc8S@\x06\xff\xe0\x8c\x8a\xe9S@\xea`\xb3q\xa4\xd8S@@-}Q\xd6\xd7S@\x83:\xaf\xcc\x8a\xe2S@\x0eQ\xbf\xbf]\xd9S@\rr\x1c\x97`\xe3S@\x879\x15\xe0\xb8\xe1S@z\x810\xbf\x9f\xc5S@}M!\xe0\xfb\xbfS@O\xe8tK\n\xd5S@]\xe2P=S\xe3S@Y\xd4x\xaf\xdd\xd8S@8\xf8\x88v\xa5\xe3S@\xbdI\xad\x15\x0fST@\xbb\xa9\x18>\xd0\xf1S@8\x9b\x97%\r\xf1S@^C\x18\'5\xd1S@\xda\x87\x98^;\xceS@\x9a\xcb\x19\xb5\xdd\xcbS@\xdb\xa4\xa9\x84\xa5\xcdS@L\x89RQ\xa7\xcfS@\x8b\x87\xd0-h\xd0S@\xfc\x08\x9e\x93\xff\xe2S@\x96\xdf\x9d\x00\xfa\xeaS@\x83\xfcT\xf6E\xbdS@Y\x15\xf0\xa6\xa9\xb5S@\x02\xfd O\xc2\xdcS@\xbbE\xaa\x02\xf5\xddS@\xaf\xd2\xa8r\xe5\xe4S@Kj\x16Jc0T@Qj\xd2\xe3\xf7\xeaS@\x8a\xeb\x97SH\xccS@S\xadt\xd2\x95\xa0S@jy\x91\xea_\xe9S@E\x87U\xe6\xf8\xd7S@R\x9f\x16p\x90\xe6S@R*A\xa0v\xd4S@\xd8\x86P\xf79\xdaS@\xe7\xdd\xc5\xa0_\xd1S@\xed\x0f\xd4\xe2j\xb1S@\xd6\x99U\xa5\x1e\xebS@q?\xbd\x126\xd4S@\xac\xca4\xbbS\xcbS@shd\xdd\xce\xc6S@\x80jK\xfd\xf0\xc4S@\xab\x8d\xa1!\xb7\xc5S@\xcf\xfd\x06&\xa1\xc7S@\x11\xffX\xfdc\xd4S@m\xf3\xda~\xf4\xeaS@\xdd\xe9\x06\x11j\xcdS@\xa9\xe9\xadqg\xb6S@E\xaa\xbf\xd5\x84\xdcS@;\x1b\xcf\xc5\xf4\xd3S@\xf38e0\xc0\xdaS@\xa3i0\xdcP\xe5S@\x1aW)\xdcj\xf4S@\xd4\x9d\x1dOJ\xcfS@7\xd1Lz\\\xcaS@\rO\xf1\x919\xcaS@\xca\x08\x02z\xbd\xc6S@\x1f\xee!\x1d\xb1\xe8S@\xc1M\xa6e\xc0\xe5S@\x03\xb5\xca\xa5o\xc8S@<`\x1ez\x83[T@|g\tuO\x06T@(b!h\x7f\xd8S@9\x04\xf7\xc1\xb8\xd3S@#v5\xc3x\xe2S@\x1a?\rF\xdb\xb7S@\x07\xbd\xe4\xd5\xc3\xc6S@\x9f\x9e\xa2\xae\x8e\xcdS@a\xca\xc5k\xaf\xe4S@HE\xe6\x7f-\xeaS@\x82\xf8\x14\xe9\xf8\xe5S@}-;\x03\xaf\xecS@\xc1\xd5\xf2J\x8d\xddS@~\n+/!\xddS@\x90v0\xfci\xd9S@\xb7\xc5\x96\x05\x1b\xb5S@\x16i\x9f\x8as\xd4S@\xcb\xdf\xa2\x10,\xa7S@\xef\xf1s\x00\xf9\xdfS@\xba\xe8[\xab\xef\xc1S@&I\xee\xa3\xd4\xe3S@p\xa0\xe5\x0e\xd9\xcfS@\xf5\x80\xc3\xcfk\xb0S@1\xe8n\x03\xed\xc9S@X\x8a@\xfa\xfb\xddS@\xf6\xcdR\xd1Y\xe0S@\xd8\x06d\x0e8\xebS@E\xb0\xf8\xf1"\xb5S@@nqX\x9e\xcbS@k6\x91em\xe6S@\x8b\xf7o%\xd0\xd1S@\xec;\xcd\xa6\x90\xc5S@@\xcb\xbf*\xf4\xddS@\x85\x03\x18{ \xdeS@\xa2F)\xe2\xc3\xccS@%+\x1fWG\xe0S@\x0b*\xa2X\xf7\xeaS@\x84\xf3:\xf8\x92\xcfS@\xd7o\xea\x1f\xa7\nT@G\xbe\xb0\xcc\x9c\xcfS@a\xb3\xaeK\x9c\xd8S@\x94\x8d\x1dP\xd2\xc1S@i\xd3\xca\x90\xb8\xb9S@\xfc6@\xe7\x04\xdfS@\x13-\x0b\x19\x19\xb7S@\xd4.\x0e\xf1d\xeaS@\xea\xcc\xd3Z&\xdeS@\xb56\xb2\xe8\xcb\xe1S@F\xaaB\xe5\x8d\xe9S@\x94\xec\xd1\xd5I\xdeS@\xef\xeb\xaa\xeb\x1b\xe4S@\x10(v\x87\xc3\xdeS@\x89\xb2\x18g{\xddS@r+\x13f6\xc3S@\xb8\xf3-\xa4\xd3\xcfS@\xc2\x0egc\xf7\xe6S@\x1f\x18\xec\xc1k\xe2S@\x00\x07\xf4Sl\xdbS@k\xa9\x16zw\xddS@1]s\xa8\xf3\xd1S@\xc7\x7fO\x13m\xe4S@f\x022\x9a\xf7\xcbS@cRmjD\xceS@\xdd\xb5\x9ch}\xe0S@\x86\x88\xd7\xbf\x96\xb7S@4~\x85\t\x1c\xebS@\xba\x83\xf6\xc2\xae\xeeS@\xee0\xb9\xa3k\xd0S@\xb0]\xf4\xb6\xd7\xd8S@\xde\xab\x18\x8fV\xd3S@\xcf\x07e\xf5\xee\xd0S@\xcb\x0bS\x13^\xd8S@\xc0\x7f\x86,\x89\xd8S@\x86\xa2K\xe7\x88\xd0S@\x10\xfa\x1b\x11a\xc3S@\x9e\xfeC\xdb\xd5\xf1S@/\xf4\x80\x0b\xf9\xe1S@/\x95\xf2Y$\xdaS@\x88\xba#\xe4\x1c\xb3S@\x85\xde\x0b\xa6;\xb0S@ud\xd57\x9b\xcdS@1\x0b\x05f\x95\xe3S@yd}\xab\x14\xe2S@7b\xbf\xb9\xb8\xceS@S\xfe\x16\xb9\x02\xd1S@p>\xab\xc2M\xc7S@\x1cq\xee\xdc\xd5\xa8S@\xa6!!Y\xa2\xd0S@@>7\x00\x1b\xc3S@\xc9\x9a\xe7\x11I\xcfS@{\xb8\xc6\xeb*\xe4S@\x94\xf6\xd6r\x18\xbdS@\xcf\xd7\x81\x18\xcf\xc9S@\x9d\xa3\\\xa3\x16\xb2S@\x01\xa4\xae\xb3\x0b\xf1S@!\xd0B\x7fx\xc4S@\xf2\xaeS\x88%\xecS@;\xfar\xd9*\xe0S@#O+\xa6|\xa6S@R\xc8\x1a77\xdfS@\xdd\x89\xe7\\\xc1\xccS@\xc3\xc7\x8f\xb5\x1f\x06T@o\xab\xcf6\xaf\xdeS@]\xc8\x10\x15g\xcfS@\xce\xb55\xb36\xc3S@\xb5\x08\x95\x9c\x99\xbdS@\xcf\xbb\xe6\x8d\xb2\xecS@\x83\x1d\x90\xe6\x9d\xceS@6\xf4\xa8\x97\x1e\xe3S@\xf3\xa6\xe6\x16\x9d\xdaS@\xa6\xa8\xb3e\xb6\xceS@-\xb68\x86K\xccS@6u\xe1D\x8b\xedS@\x01\xe5\xa5%\x1e\xddS@y\xafz\x0es\xb3S@\xa5\x17~*\x0e\xe2S@\xd6\x171!\xd6\xbdS@#`\x98)\x97\xbdS@\xb0\x8a>\xa6\x1b\xc8S@\xb4h\xc6\xb3\xf1\xcfS@y\x83\xe6\x9f|\xb6S@\xb6}\xd0\x0e\xb5\xdbS@\xbb\xa7\xa9\xdb\xe0\xb4S@\x19v\x05\xba\x04\xe6S@p\x91V\xcd\'\xbaS@\x96u\xfce\r\xc3S@\x80DJ\xbb\xd0\xe2S@\xe6\n\xcd\xf5\x9f\xbdS@\x8d@C+\xe5\xdbS@\xfaO\xdcK\x88\xebS@\xc5z\xc6V\xf1\xecS@\xc5\xcc\x10\xc7<\xcaS@\xcb\xafFj\xa5\xc4S@\x125\xcf;\xf2\xc9S@K\xcc\x96\x11v\xdbS@]\x0fP\xa8\x02\xceS@\x14jP\xfb\xeb\xefS@@\x00P6\xa3\xbdS@\xffr\x07?\x92<T@f\x02\xcaI@\xccS@\x11;\x06\x01\xc4\xdaS@\xc3\x1b\x80^\xe9\xe1S@\x83\x8b\xf8\xcdscT@\xfeb\xb0\xa4\xfa\xbaS@\x8dK\xea\xad\xb3\xe1S@o\xc4\xe9!p\xaaS@N\xdd\xb7C\x85\xdcS@?\xb9h\xee\xc8\xc4S@h\x81\x01-\x97\xaeS@\xdb\xbcx\x9b\xb0\xbcS@\x82\xc5Jf\xab\xd7S@\x87\xb8(\x1c\xcf\xc9S@e3D/\xa2\xc9S@\x89\x10\x97E\xce\xe6S@\x84\xab\x92\'H\xc6S@]\xf6:\xfa\x04\xbdS@U\xe6\xee\xe2\xa3\xbdS@\xd9Q8\x03\xe2\xdeS@\x8f\xd2u4\x08\xddS@i2\xc2Fp\xbdS@`~\x81qM\xe4S@$\xbb\xa6\'\x91\xd2S@\xde\xd8\xf3 x\xc8S@\xc7\x98V\x9f\x16\xccS@\xf7\x8a\xf4\xec\xfb\xc8S@\xd2\x8e@\xac\xb8\xc9S@E\xd7\xe8\xa2\xde\xcfS@*\xcc\x9d~\xb6\xd0S@\x91H^qG\xd9S@\x8f\xdb\xfc\tY\xd4S@oR\x7f 0\xf3S@\xaf\x83\x12\xba\xd9\xe5S@\x01\xfb\xcb\xe3\x8b\xbfS@\x00(\x0e\x14\x8b\xeeS@uu\x85\xc0\xea\xf1S@SX-\x9a\xc7\xb1S@>zQ\x87\xab\xc1S@i:\xbe=\xa6\xdbS@\xde\xac\xe0\x8d+\xdeS@U\xfb\t\xd3\xdc\xebS@\x1c\xb5\xaac\x96\xd7S@[\xa6\x9d\xf6\x9a\xc2S@\x1a\xb1\x91\x12H\xcaS@w\xa7\xbe\x87\x06\xddS@9\xd3\xfb\xa4\x1d\xebS@\x0b \x88\xc4.\xebS@\x94\xda\xddX*\xe4S@*\xf4\xdc\x88\x96\xcfS@N\x1ck{\x0b\xb7S@\x10\xdc\xff\xf9\xd4\xe3S@\x0fg\x8d\xc0C\xd9S@\n6\x97\x10\x0b\xc2S@Nv\xf7\xb7T\xf1S@\x16o?\xdf\xf6\xcaS@\xa8\x16\xc3\xb0H\xd1S@\xd6\xebbv\x1e\xe6S@\x86.\x9bT\xcb\xd5S@\x90\xa4o\x9d\x04\xd1S@\x1a\xe4\xf3N\xbc\xd2S@\x9b\x1b.<~\xecS@E\xed\x0em\x15\xedS@\x8b\xea\\\x04\xa5\xc8S@v\x9b\xab\x91\xe8\xfcS@,\xe7\xe7\x0f\xdc\xc5S@\xe4\x9f!-\x88\xe1S@\x11Xaj\xf5\xe0S@\x8d\xa9b\xcd\x14\xd3S@c#\x0b\xcd\xc1\xb0S@Py>\x8b3\xceS@\x1b\xb5e\x8bJ\xe4S@\x00)\xf16s\xcaS@u\xbb\x17\xedU\xdeS@mc\x89\xb4F\xdfS@\x18>d\x1d/\xe2S@@\xcc\x17\x1e\xfc\xeaS@\xc7u\xe3&\x1c\xdeS@\x81\xdbI\xe9@\xc1S@\xb8\xe5d\xa0\x01\xd9S@\x0c\xda\xe0\x8c\xd0\xc2S@\xb3A\xda<$\xecS@\xdf\rA\xa4\xe4\xd8S@\x8csG\xc6\xc7\xe8S@&\x7f$\xfd,\xc6S@\x9e\x8e\xd0\xech\xcaS@R\xf7}\x0b\xf3\xd8S@\x0bXNl\x1d\xabS@f\x8b\xf4\xe2\xb7\xdcS@\\l\xca\x0e\x92\xdcS@\xc2v?\xaeO\xe4S@K\x0f/\xf3>\xe1S@\x9e\x9e\xfc\xd6\x18\xe6S@\x8c<\xa6&\xc6\xdbS@\x8e\x8a\x80*\r\xe6S@\x86\x14\xed\x9c\x0f\xdfS@\xa1\x85I\x02\x8f\xe7S@8\r\xac\xc9\x14\xcbS@\x8ftX\xea\xcc\xa0S@?EP|v\xd6S@\xb8` Xv\xd6S@P\xd4\x9b\xc5\xd5\xe7S@\xd3%\x84=\x1f\xdfS@e\x1f\xe0\x89\x88\x05T@X\xb1\xeds\x1b\xe2S@;C\xf2le\xecS@\xfe{\x15:8\xb6S@B\x11\x0b\xc5\xcb\xc2S@y2\xf0\t\xb8\xbeS@\x035\'?\x02\xeeS@J\xc9%$\x02\xe6S@h\xfe\xd6\xd8\x91\xd3S@cK\x0b]D\xabS@\x88\xcdx\xee\xc2\xe8S@\'\xff\x8fwm\xd5S@4;\x0f\xf8\xd4\xe1S@%PT\xaa\x1b\xccS@\x99\xf1Yn,\xd7S@\xee\x15\xf65\xea\xe6S@\xe0\x889#e\xedS@\xd9\xd2\xa4\x05\xa6\xddS@\xa3\xad\xfa^\x13\xe8S@2*\xa3\xcc\xab\xc9S@\xf2\x96\xf2D8\xceS@C\x1a\xb4\xad\x0f\xc3S@\xf9\xb6\x15\xbc\xbc\xc1S@\xe1Mf\x83\x9f\xe1S@n)X;\x8a\xe4S@\x15n^\xc2\xb0\xb7S@\xe6\xd9\xf7\x13\xb5\xd2S@yf"\x0b\xe9\xcfS@\xe6A\x13\xa8`\xc9S@\xfc\xb4\x9es\xc7\xbcS@\xe6r\xf3\xda?\xe1S@\xd0\xcc\x1a\xc1U\xb9S@\r1\xf2\x83\x13\xe2S@\x84\xdf\xdd\x8c\xe9\xe1S@\n\xcfO\xb2`\xe0S@\x05\xe5\xdf\xb5\xdc\xd8S@\xce\xb3TUU\xecS@gx\xa5\xc2?\xf6S@\xe2\x14\x92@\xe9\xcdS@\xb7\xd7\xfa\x97\x8b\xcaS@\xd5\xa0U\xbf\xd2\xaaS@Zx\x15*\xab\xbaS@\xdf\xf7|\xf5G\xddS@\x10M\x04!\xb7\xc8S@\xca\xa20\xf3l\xd1S@8o<\x87\xdf\xd0S@\xc41\x0bQW\xe2S@\x0b\xf8\xd9\x96\x07\xd2S@ \xfeK\x0f\x95\xf1S@{&\x06\xda\x98\xadS@U\x15\xfc\x8dg\xe6S@\x8f\xa0\x92\x8a\x84\xc2S@\x1b\x7f\xfe\xc8\xde\xdbS@\xc6\x0f\xa8Y2\xeaS@\xa5+E\x08\xca\xdcS@\x17N\xefB\xb8\xceS@\xe0\x9e\xf5@\x10\xedS@\xdbh\x93u\xd9\xcfS@\xf2\xc3\x12\xf4V\xd8S@\x95\x16\x93\xffw\x05T@\xf3\x8c\x04\xffI\x05T@\xcb\xa9\x83\n,\xabS@\x8d\xa0\xba\x9c\x83\xb5S@\'\xf4L\x0e3\xbbS@\xb4\x16\x16\xe3\xf9\xd4S@\x86\x8f\x8f^\x80\xd2S@}\xbf\xf4\x99L\xcfS@\x9d\x1b\x9a>\xd9PT@\x04\x1e\x92\x19\t\xc8S@l\xdb\x1b\xd3=\xe0S@\xb6q\xf5j\x98\xe0S@\xf2D\x8aT\xbd\xedS@P\xb7\xa4O.\xedS@\xf3\x10\xb9C\xc4\xeaS@\x92\x15W\xf0\xf5\xd7S@\x98?I\xa5$\xdcS@^\x903\xaf\x8b\xd8S@\x0f=\xdeF9\xe2S@\xce\x0c{\xe1\xdc\xebS@\xfd\xce\xf6\xf9v\x05T@\xd6\xd0\xbd{\xf9\xe0S@\x86\xf2\xb8S\x08\xf0S@KN\x99\'\xa5\xc7S@9[\xff\t\x9a\xc7S@\xd1\xfdF\x94Z\xc7S@\x82\xfc;\xcc\xcf\xe7S@\x1e\xe3h`\xb0\xe8S@@\xfa\xab\xee\xb1\xc6S@\xa6h\x9a\xb6\xe4\xd7S@z4]2\x89\xc8S@\xa1\xcc\xca\xa9\x03\xc2S@\x01\xff\x05\x01\xbb\xeaS@A\xea\x95\xc1I\xe4S@\xfd\xf6y\x05\x10\xf1S@eW\xce9\x02\xf0S@ \xee\xb4\xc3+\xd5S@Eb\xbb0\x1a\xd0S@P(\xb2\xfeG\xd2S@\x13s\xe1\x80\xf2\xd0S@\xb8\x9a\x1b\xf4\x92\xdfS@\xc0+\xb8T\xd4\xbdS@\xb93s\xdc\x13\xbeS@\x97\xadf\xe6\xc0\xbdS@\xe98\x0f\xf7\x7f\xdeS@\xc6\x11e\x0b\xe3\xecS@Mq;r,\xddS@|v\xa2\xb5\xe1\xe5S@\xa0e\xd6y\xee\xe0S@*b;\xf7\x80\xeaS@@\xdf\xba\xccd\xd7S@{g\xd1\xf6\xcc\xc1S@\xb0\x95\xcc\xb9o\xe4S@\x80\x8f4\x10Y\xe4S@L\xe95\xccc\xabS@\x0f\x99\xed\xf8\x9d\x08T@\x94\x92W\xa0t\xe8S@\xea\x9f\x85p\x9d\xc3S@\xae\xaa\xe1\xde\x80\xc4S@.\xb2"\xe2\xfe\x04T@\n\x12*\x06I\xbeS@\xa9\xdc\x1cj0\xb4S@T+V\n\xb2\xc8S@f\xe4)\x84\xff\xedS@"M\xf7\x85+\xfcS@\xd4\x98\x14\x8a\xff\xcfS@\xbe\xb7{\x83w\xf0S@K(!\x08\x14\xd5S@\x1c\xea\xd5"I\xceS@N]\x12\xb63\xd9S@\x01l\x1a#o\xe0S@\xa7\x14\x1d*\xd3\x08T@\xf6K/\xa9\x0e\x05T@\xa2\xf5z\xf2\xd3hT@D1\xe8\xb8\xb2\xd2S@\x06\xac\xee\xb8\x9d\xe8S@\xbb\x94\xf3^\xfc\xccS@\xef\x93b!\xdb\xd8S@\xfaAv\x7f)\xc4S@\x1c\xd0\xc3\xb7w\xeaS@q\xf7*\xea\xfa\xc9S@\xe7\xd2&=\x83\xd3S@\x13\\\xf3\xd3\xcd\xd0S@0\xf3\xe5xj\xeeS@\xfc\x0c\xd0^\xc0\xcaS@\xd8\xc4x\xc0\xa7\xbfS@\xbcL\x85\xe7*\xc8S@8rp\x96\xb3\xcaS@\x976\x16\x138\xf4S@deGHp\xdfS@\xb6^\xf0q\xcd\xcaS@\xa1c\xfd\x15\xd4\xe4S@\'*w9\x99\xdeS@gu\xce\xce\xc7\xc0S@\x0e\x1c\x85\xd0C\xcbS@\x90Q\x1b\x81\xcf\xd8S@.\xb5\xeb\x88a\xd2S@M\x032J\xee\xedS@@jZ\x14b\xd2S@\x1fm\xdb\x87\xe2\xddS@\xec\xa43\x0f\xe6\xc3S@~\xab\xe2\x88\x7f\xe5S@\xb9\x9bZ\xd14\xe2S@}\x87\xbd\xfdc\xc7S@SYB\xbe\xeb\xdeS@\x93\x1d\x9bYF\xc6S@\xe78\xcb*\xd6\xb7S@\x86\xccs*)\xcbS@\xf3O7\x14\x8f\xeeS@6\xf7a\']\xd1S@\x08\xd0\x00!U\xdeS@\xf9\xf4v\xc0#\xf0S@\x9f@k\x1d\xd8\xb5S@\xa6\xfbQ\x0e\xe7\xbfS@5/;\xd4Y\xe2S@\xdb\x8e8\xb8\xbf\xb8S@o\xdb\xda\xf9+\xcbS@\x8d\xfd\xb8\x02\x19\xc7S@\xfbR\x85/\x03\xd5S@\xf4\x8cN[\xcb\xcbS@e\r\x99/\x19\xb2S@\xee\xdb\xee\xc7\xc2\xd0S@/>\x97\xa1`\xafS@=\xb2\xc6s<\xcdS@p\x13\n\xf1a\xe3S@\xab|\x0fo\xa1\xe8S@\x82\xf9\x13\xc8\xcc\xe4S@\t\xcab\xb8\xd6\xdaS@0\xc0W\xe8\\\xe0S@\xba\x18 \xa9C\xd9S@\x89\x1e\xac\xc5\xd7\xedS@$\xafd\x99@\xe1S@?^\xd6M\xfa\xddS@,N\xa7\x07\xb6\xcaS@di\xe7\xa6i\xbcS@\xee\x99\x05YU\xb7S@\x96\xce\x02\xd6\xf3\xcdS@\xf2\x1d\xfa\x1f\xbe\xd7S@\xb0w*#\x86\xd2S@O\x0f\xbd\xaf0\xdfS@\xaaG\x19d\xa4\xd8S@\x92\xb9\\\x01\x8c\xd2S@\xab\x90@\xb7x\xdeS@\xa1\xfctJ\x1d\xf1S@\x84>^;\xa1\xd4S@>\x18WU\xa3\xc9S@\xde\xfc\\\xc8\xe8\xbfS@\xeb\xf7\xc3\xb8\xba\xdeS@\xb9\xfa\xcfh\xc8\xd2S@\rS\xbfH<\xe0S@\xcd\x8c?G`\xd8S@\xc2;\xe7vP\xd5S@~\x9a%Q&\xd1S@\xa5y\x84\xc2\x11\xf3S@33v\xbb\xed\xfeS@j\x94\x9a\x9a\x18\xe9S@o\xf0\x08\xaf\x98\xaaS@\xe8\xb2w\xfa\x9c\xabS@\xd8)\xdf\x87\xb4\xf2S@,\xd1\xaf\xb1\x18\xb1S@\xafN?\xce\x00\xc8S@,\xf0\xdf\xc9\x8e\xdbS@A\x96\xa4\x98jQT@\x98\x92\xc0\n"\xbdS@y\xab\x1aB\n\xbdS@M9\x10\xe4:\xc1S@\xea9P\x16\xd2\xc6S@\xc3j\xcf\x93\xdc\xb6S@\x06\xff\xd6\xcf)\xbdS@\xc0*)Yy\xc5S@\xf3,\x16R\xce\xbfS@\x19wd\xe9"\xbdS@\x91$d\x12v\xc7S@\x1a7\x9d\xed\xc2\xb3S@.it\x18\x07\xd7S@ \x9e\xc0\xc9\xd3\xc2S@\xf6\x89Q\xaaV\xd8S@3\x15g\xe7\x82\xd6S@\xd9\xeb\xef&\xfe\xefS@\x01\xfb\xa7H\xe8\xf2S@\xd1\n\xc6uC\xeeS@\x98\xac\xecX\xb0\xe8S@N\xb9\xcd\x03t\xddS@v\xc8\x89\x1b\xbb\xdfS@\xd0y\xec\xc0\x17\xd3S@\xb5a!\x11:\xd0S@\xd5_\x0c\xff\x89\xe8S@\xd9\x00!y\xf2\xd0S@\x88\xa1\xc7\xf2=\xe9S@\xc6`\xb6\x1bt\xd4S@$\x08\xc6;\xed\xaaS@\xf8?\xe4:\x10\xcaS@\x9flG\x82~\xd2S@K\xb2\'a\x00\xd4S@\\V\x99\x13\xaf\xd7S@;o\x9d\x89\x07\xb2S@)\xab"\xa5\xff\xddS@\xa6\xca\xc7\xb2\xad\xbcS@\xf7\x99N\x07o\rT@M\xd9]7\x89\xb3S@\x10B\x91>\xb3\xd8S@\xc7\xfa\xa3/\xac\xd5S@\xa2+\x0f\xfb\x90\xd2S@\x94\xbcC\x98\xad\xd5S@)\xfd\xe3vM\xcfS@\x85\x9aT\xb5\xe1\xdaS@\x1e\x1d\xa4`8\xeaS@\xe02\xe1U\x94\xd6S@u\xa6\xe9\x0b]\xd4S@a\x88\x12\x10\x83\xcbS@~\xd6ZA\xc4\xe2S@\x1bBi\xe0w\xbfS@/\xf6\x03]\xf2\x8dT@\xd8g\x18\xb9\xf1\xc6S@t^\xdd\xc2c\xcaS@0\x03^@\x11\xbfS@\x1b\xeeYm\xf4\xe3S@NS\xf5\x1cx\xe2S@?\x1b\xd5u6\xe8S@\x99\xeb\xca\xd8\xd0\xc8S@\xbd\x9c*\x96\xab\xc0S@|\x87\x94\xf9\xa2\xf0S@\x8eN\x13\xc1b\xd0S@\xde3\xb6(\x0c\xa4S@j\x8c\xb8%\x9a\xdeS@\x8ar\xa2\x12$\xdbS@I6\x90\xb1\xf6\xc6S@h\x13m\xaci\xecS@V""j#\xdcS@\xaa\xab\xf7 V\xd2S@\x8e\xd7\x1f\xe6\x9b\xc6S@\xadU\x85\x95\x17\xe8S@\xfd\xd2}\xc0!\xc5S@\xb8\x83\xd3\xfb-\xeeS@\x84\x98\xb9C\xd5\xefS@G\x05\xc0\xb9/\xe1S@\xb2\xa5\xe6-\x07\xdfS@\xe6xqQV\xbeS@\xa1\xc4t\x17\xa6\xc6S@\x0c\x0b\x08Q\xea\xbfS@\x05s\'<\xa0\xe7S@ur`8O\xc7S@;=#l\xd9\xd6S@\x909{Q\xfe\xc5S@D=F\x9eN\xdfS@\x8f\xb5Q\x19\xd7\xc7S@_\x911G\xf7\xbeS@WE}\xa0r\xe1S@\x16A|\xcf5\xd9S@\x91x1v\x8d\xd3S@\xcb\xc7V.\r\xbcS@\x8a"\x10\xecn\xbbS@\xafC6\x07\xcc\xdeS@a1z\\j\xdfS@:\x96\x11\xfc6\xb3S@\xb9\xca\xb8\xe9\xff\xe1S@\xd7\xfc\x95\xf9\xe9\xcaS@\xac\xbc6\x88\x05\xcbS@\x85\xbc\xb1n\x93\xd0S@\xc3\x89\xe7\xba"\xdeS@\x16\xa8\x0e\xe4\xf4\xbeS@\x06\x94\x8d!X\xc6S@\xfd\xd0\x98\xee\xfb\xe7S@\x14o9=\xc9\xf5S@W\xc9d\xae&\xe5S@\xfeI\xf9\x01\xa2\xceS@{\xdf\x8c\xc9\xc0\xe0S@9\x88\xa3)j\xefS@c\x13lw\xfa\xf0S@!\xb3\xcf\'~\xbbS@\x94h\x82\xe7l\xddS@\xb0\xdd\'\x0c\x0c\xe7S@#\xf7,\xc9\x92\xdaS@\x9c\xb4\xf4\x99\x19\x07T@\xf6\xf4\xe4,\xb4\xe0S@m\xde\xda\x91\x17\xcbS@\x99\xbdbO\xd0\xcdS@9vu\xc0\xf3\xc4S@:\xf9sj\xa7\xcfS@(.#%y\xcfS@\xd6\xe1\xa4\xc0\xef\xb5S@RW\xa5\xa8\x0f\xd3S@0\xb6\xe1\x83\xe0\xd9S@\x86\xee&>\x8c\xdaS@\xd4OfyH\xc5S@M\xbd\xc3~\x04\xbdS@\x0e\xf0(V0\xd3S@#\xce\xce\x9f\xfd\xceS@\xca\x82\xa3y\xda\xdcS@\x1e\xe8G\x83\x02\xd6S@eg\x8fW\xad\xd5S@\xc6\xa2,\xdfx\xefS@\xc8\xa4\x19\x8aI\xddS@Ca\xfap\xc5\xd3S@1t\x02\x81\x16\xb5S@\xe2\xab\xe8\xf6\xbe\xcbS@\xe4\xc7\xa4\xebx\xdbS@c\x9b\xd0\x98\xf9\xe2S@\xdd\x8b\xbd\xcb\t\xddS@\xc5\xd4H\x1e\xc8\xd0S@)\xff\xe6G\xd2\xf0S@\xcc\xf4$q\xbd\xefS@\x13i\x9d/\x94\xd0S@\x86r\xb9\xb4\xab\xd8S@\xa1\x06\xde\xb2\x16\xdcS@T\x1b\x04\x7f\xd0\xffS@\x07/\xb9\xb6\xd8\xceS@_\xe6L3G\xc3S@\x9f^\xb9\xd8\xe6\xc6S@>\x0f~\x10V\xe6S@\xdd\xe5\xe6C\n\xd4S@\x07c\xda\x9a\n\xbdS@\xc7e\xaf/\xd8\xb4S@\xf1\xe6\x9f\x9cF\xdbS@\xa0\xa8{\x057\xe3S@\x8b\x08\x9d\x0ci\xbbS@\x85+[b\x13\xc1S@\x94\x91\x8es\x8e\xe9S@z[\x89>\x12\xf3S@\x8d\x81\xff!\xbf\xc0S@\x07$\xec\x0fS\xc5S@e\xf2\x1ci\xbc\xcaS@\x1e\x08G\xc7\x92\xc5S@\xcbkl\xb6\x18\xd2S@\xff&\x93\xc0\xfb\xcdS@\xef\x18`-@\xccS@}\x7f\xcd }\xdaS@\xa5\xeb\\\x95n\xddS@br\xeap\xbe\xc3S@\x8a\x11 \x97G\xddS@Q\x8f\xc4\xc1J\xe0S@\xe5\\*F\xfb\xe7S@\xdd\x00YOd\xddS@\xd0\xe0\xb1\xf9d\xd8S@\'\x86\x17\n\xdd\xe8S@\xcc\xd1S\xc4z\xdaS@\x1e\xa2\xa0\xecg\xd7S@\xce\xf3\x94_2\xcaS@\x83\x81\xa3Xf\xd3S@@\x03t{T\xdbS@L\x054\xd5w\xbeS@\xb9\xf9\x00\xa7\xbc\xb2S@\x93\xc4\x08\r*\xcaS@\x1b1\x9cF\x0f\xc9S@>\xfaD\xa4Z\xc5S@\x8e2*}\xe1\xc0S@\xfd\xae9\rQ\xc3S@\x12\xd1x\xaa\xa3\xc5S@\xafk\xe0-\x0f\xc6S@\x99\x05\xc7\xb7\x1b\xf6S@\xe8\xdelh\xf0\xe5S@\x07\xbdP\x0b\xbb\xb0S@{\x16\xf1\xf7\xe2\xbcS@\xed\xb5\xc2\xc0\x0b\xc8S@g\x1b0\x06\xf2\xccS@"%>}\x1d\xe0S@.O2E4\xdfS@\xb9\x96\x0b\x0f\x9a\xe0S@U\xa9Y\xf5\x0c\xf6S@l\xfc\x97\x9f\xbf\xdeS@\x9d]c\x85\xb5\xfcS@\x95#\x08\xb5\x13\xb8S@\xb0\x88\x1dl;\xc1S@-\xe1\xac\x1e=\xd7S@.\xe7V\x0c2\xd7S@\x92\\s\xa8\xc9\xb6S@\xa4\x07\xb8|\xaf\xdcS@\xf5\x91\x8bI\xfc\xefS@\'\x9b\xc1(\xce\xd3S@\xd3\x98\xeb\x05\x0c\xe9S@\xbb^Z^.\xafS@\xc6G\x8d\xea\xae\xbaS@\xb0\xfa\xb2\x00\xaa\xdaS@M\xed\x0c%4\xb7S@C4\x1e\xd2\x9a\xe2S@\xeb\xe6\xc8\x17!\xe4S@M\xab\xe1\xd9h\xe0S@\xda\xd9\xeb)\xe2\xe1S@3K\xbbi\xab\xd0S@\x1bJ\xe0\xc0Y\xd3S@\x88\x82F\xca\x05\xf1S@X\xac\x1f\x05\x96\xb6S@\x17Q\xd1A\xa8\xb1S@\x8b\x805\xda\x88\xb0S@\xe6|\x82\x7f\xbe\xdcS@\x86\xe0\xbeo\x94\xd7S@\x13?\xd2J\xab\xc8S@\x88:U\xb9N\xceS@\xa5\xfd\x93\xcbT\xd3S@\n\x96\x9a.`\xc1S@\x95\xbd\xa4{S\xf8S@\xa3\xf4\x02C\x93\xc5S@\xe1F\xef\xa9\xe4\xd9S@&\xa1\xf2\xa1{\xc8S@\x918\x01\xefL\xb6S@\xf5[tu\xdfzT@\xc9_\xc0\xde\x02\xe1S@.M\xc2\x9fI\xc1S@\x8d\xec\x04,/\xe8S@\xfe\x92\xa2\xe88\xe9S@\x1b\xb3\x06\x13\x13\xcaS@\xa2&\xb2\x81\xfe\xc5S@C\xbcW\xfa8\xd8S@pl]E\xf9\xdbS@\x95\x15\x93U\x88\xdbS@\x1cSQ\x19k\xc8S@e(0\n\x93\xc7S@\x90\xda\xe8BY\xc0S@\xad\xdb\x91~\x1c\xe3S@8\x9b\xc0\x9a/\xf0S@ \xd7<\xaf\x93\xc8S@O\x96j\xf7\xfa\xc9S@D\xe6Mh\x8a\xc6S@\xd9\x13\xdd\x8e\xb1\xecS@U\x8b\xa3$\xfe\xc4S@\x82b\xe1k\xbc\xceS@~\r\x95\xf8\x8b\xe0S@Q\xd2\xe9u\xcd\xbcS@\x07\xcdj\x95\xa7\xedS@\x05\xf67\xc2K\xd0S@@\x1d\xf8\xc51\xc1S@\x89H2\x87\x84\xe1S@\xac\xa9\x01\xb6\x83\xd2S@-\xe0\x14K<\xe9S@\xf6L\x93\x8c3\xe0S@t\xd5%\x18\x0b\xdcS@q\xad\x06u\xfe\xdfS@z\xac]\xe6A\xe3S@j\xcci\xec\x06\xbdS@|\xbe&\x9c$\xb5S@{\xd2\x8b\xa5\xc7\xe6S@;\xe3\x93[0\xe2S@\xfbE\t\x9b/\xe0S@\x99e\xa09\x17\xbfS@\x9dni\xfb\x9d\xd2S@uA<PF\xe8S@&?\xbb\xbc\x86\xd6S@\xdb\x8diwv\xe1S@W@\xa0\x861\xe5S@\x00\x97\x05\xc3\xbd\xdbS@\x89/\xd7\x1e\x0e\xd8S@_\xe4\xba\xf48\xecS@\xb4(\x9b\xe5\xe3\xd0S@\xee\x15\xec\x11\x90\xf4S@(\x88#\xff\xdb\xd8S@\x84\xc1s\x19\x05\xcaS@\x94~\x84bo\xe0S@\xb4\x04\xf8d\x82\xcaS@\x81\x8d\xc4\x8c\x86\xd1S@\x10^\x17\x8fk\xcaS@\x95\x83s\x95\xf7\xdbS@\x11:0,\xcc\xccS@\xe6\x93\xd0\xf0\xd5\xdbS@\xd7\x00\xa5\xdf\x00\xd0S@\\y\x17\x10\xc2\xb9S@L\xf1\xbar\xe3\xdfS@d\x19\x8a6\xe8\xd4S@-v\xe2=E\xe2S@}6\xa3\xf3\x80\xe5S@\x97z\x1a7#\xd9S@}W\xa0\xf3<\xe6S@>]\xb9\xa2\x08\xe5S@\x87Y\x14\xa6E\xbdS@\x99\x9f\xe5}K\xe3S@\xb3\r\xc7ww\xebS@%q\xc1\xe2S\xdeS@q\x14v\x89H\xe1S@\x02{\xf6\x11\xbb\xb4S@\xd7\xa4A\xb3\xb0\xcaS@\x9ek\x85\xb4\xde\xdfS@\x18\x9c\xd0\x87\xe6\xe8S@\xa5\xd5\x984C\xddS@\xc3\xf3\xc0\r\xa0\xd9S@\x00\xea]\xbb\xa3gT@\x1b\xda\xd3\xae\x83\xd4S@\x97\xb9\x96\xb5\xc9\xcfS@4\xe5k>\x99\xc8S@\x12\x96\xc3g\xaa\xd0S@\xb8,\x86\xbb\xc9\xccS@_R\xbf\xa1{\xd7S@\x86t\x00\xc0\xef\xe5S@(\x96\xe5*\x01\xe2S@\x91H\xe0CY\xdaS@\x92\x83S\xb9v\xc7S@\xbf\xa4\x9fd\xe6\xcdS@*\xd1\xaf!h\xd4S@l\xb2\x101,\xbeS@\x08%\xb1Z\x16\xc4S@\xcf \xfaq\xcb\xebS@@\x94\x0b\x92\xd3\xc9S@\xea\xba\'\xdf\x01\xcdS@d\x90b%\x83\xe0S@\xe9\xc4\xb1j7\xd9S@\x81$\xfb\xe0\\\xd9S@|O@\x0f\t\xd6S@N\x1e\x0b\x13\x81\x9fT@x\x95W,\xc4\xbdS@\xc6\t\x83pR\xadS@\x9a3\';A\xebS@\x8a6)i\xd8\xc6S@r\xfbeD\x89\xbcS@m\xe9P5L\xb9S@\xf2#\xe9\x82\xad\xebS@9Q\n\xc3\xca\xf4S@i\xd9\x97\xc4\x15\xe7S@\x02\xa8\x86\'N\xe4S@\x8e\xd6\x8ed\xe3\xabS@U&q\xf13\xcdS@\xdeB\xa1\x8c\xf1\x93T@\x87\x08\xe5\x18Q\x08T@+\xaf\xd7\xd9`\xe3S@(\xbc\xd1\x9b\xa0\xe1S@\xf2\x89\x8f\xbc\xa5\xd1S@$\xd9\x8dtd\xd7S@\x83\x9a\xd0\x01\xfe\xdcS@\xbb\xe5:\xc6\x06\x8eT@\\\xbd\xe2\xa34\xe1S@\x1e\xd7w\xdb[\xe4S@pR\xba\x17\xe1\xd1S@\xb4\xdc\x96\xc8\xc6\xddS@\'\x1f\n\x1dh\xbbS@\xf0\xed\xd9\xe2F\xc5S@P\x9a\xf4q\x08\xf6S@\x1e*\x16p\xa7\xb9S@x\xa5)){\xcfS@Z6:\xd7\xf0\xc4S@\x9d+\x0e\x7fW\xbbS@\x13\x81{\xaf\x85\xcfS@"YY\xaa\x10\xd4S@\xe6j\xd4\x9c\x81\xccS@\x9cR\x9ak\xe0\xe7S@\xaf\xb3\xeb\x92\xff\xc2S@\x80V\x9fEH\xe4S@\xbb\xa9s&\xaf\xd3S@%\xd6_\x12\xde\xc1S@5\xa4Yc\x92\xcfS@V>\xa3z\xf9\xe2S@\xaa,&eu\xc3S@\xce\x85\xdaZW\x91T@9:\xa5\x9a\x84\xdeS@s\xe5\x8c\xb2#\xc6S@F\x94\x102?\xc1S@\xf1\xa4\x87Y?\xe3S@\xe3&r\x1cM\xafS@a\xcaE\xa9\x9d\xafS@\x11-\xf8\x03\x91\xc1S@\xfc\xc7ZH*\xc7S@\xbc\x18g&\x91\xb1S@\xe5[7\xd4\xbf\xdcS@\x91AQ`\xc8\xd1S@s\x93\xa8\xde\xa9\xefS@\x03cJ\xd3h\xdcS@e\xbf\x92_\xea\xd1S@\xcd\x18yF\x9e\xe0S@\x03\xcd\xab\x94\xa3\xd6S@\xd1\x1eo\xf9%\xcfS@/XE\xad\x8f\xc5S@\x84\x9e\x84B\x93\xeaS@H"&\x85\xab\xcdS@\x15E\xe1\xff\x07\xdbS@\xfe\xa3\xbb\x19I\xceS@\xf9\xefv)\xcd\xc3S@i\x8a\xbb>A\xdcS@\x10\x15a\xd5\r\xbcS@\xc6\xc5<a\x0f\xe5S@\x15\x89\x88\x02\x1a\xd8S@\x8d\xfc\x1a\xc7\xc4\xe2S@\xe3\xa3\xe4GX\xf3S@K\xf7\x13s\x8b\xc4S@E\xe2\x87\xe9\xf6\xc3S@Ce\xe6}q\xc8S@\xc1CY?\x02\xb0S@\x9fN\x93\xc7(\xf1S@\x86\xeb\xf2;.\xb2S@\x9bP\x9b\x8d\x98\xd1S@\xbe\x1b$\x04\xa4\xdfS@x{g\x8c\x14\x14T@\'?x\xfaq\xa7S@SI\x0bzs\xdeS@\xb6\xc7\xa9\x9aU\xc7S@\x1d\xdf\xa4v\xd9\xc0S@g\x9e \x00\x1a\xe7S@w\xf2\xff<\xfe\xc0S@`\xff7C\xfc\xb2S@\xcb\x9f\x105\xcd\xceS@\xea\x8b\xae*\xfd\xdfS@R$I\x8f\xf1\xe8S@\x81\x8b\x1a+x\xc1S@\xe3\xd0\xfe\x90%\xa0T@\xb1q\x00>\xae\xd7S@2T\xb5\xa9*\xd9S@\xda)3*\x07\xc5S@\xfc\xe4N8\xce\xdbS@\x8c\xecE\xcd\xec\xc3S@\xec\x04g\x07(\xafS@\xee-\xa4\xad\x83\xd4S@\xe0\xcc\xe7U3\xe6S@\xf6\xf3o$\x1c\xbbS@F\xfc\xc4\x8d\xe3\xb4S@,\x9b\xcf\x7fO\xc2S@;nD#\xd7\xc3S@\xaaE\x11\x89$\xd6S@\x0f{u{\xd9\xb1S@\x15=$\x08\x04\xeaS@\x1dqY\x12\x98\xb3S@\x1f\xca\xee\x16<\xbdS@.a\xaa\xbc.\xe5S@x#\xd1J\xa9\xd8S@\xc93E\x9a\xa5\xd2S@\xb1\x9fL\x00~\xc3S@\x06/\xfd\xaf/\xddS@\xa5\r\x7f\xd6w\xe3S@\xdd\x0e\xc3\x14m\xf1S@k\\w\xff\xa1\xe5S@\xf4\xc6\x1b\x954\xd2S@\x85\xf2\xb3\xee\n\xc8S@\x8d\xf2!\xc4<\xe2S@\x01\xefx|y\xc6S@w\xa6\x9e\xa0\x88\xe5S@n\x98\x83y\xec\xe1S@)Z<W\xcb\xb2S@A\x1c\x89\xc3\x9b\xd9S@\xe7\xca\x90xH\xc9S@\xfa\xa8?]\x91\xeaS@\xa1\xc9\xd4\x02C\xbaS@`e`\xba2\xe2S@N\x18}M\xa3\xcdS@N.\x9a/\xb8\xecS@B\xa5\xc8\xc7n\xc8S@\x04{\xd0\xe9F\xc3S@\x8f\xd9\xa3b\xf4\xecS@\xb9\xdc\x00\x89>\xceS@\x15pJ6%\xe0S@\x01\xd7w\xde\xa5\xcfS@o\x8b\x0c\xf2\xec\xe3S@\xd24\t\xc1\x02\xc1S@\xfc?\xee\xc3p\xb3S@\xbd\x99Lh\xbe\xd8S@|\x13y\x99\xbb\xe8S@\\\xc1]K\xd1\xdaS@X\x89\xce\\q\xf1S@\xd3\xb3\xb4\xbb\x02\xd6S@\xda\xe6\x9e\xe8q\xe1S@\xa0\x84\xcb^Y\xc9S@5\xb0(\xebt\xb7S@\xc3\xf3b\xe9\xf9\xd9S@x\x9f\x1a\x1f\xab\xd9S@E9\x1a-\xca\xccS@\xcd:\xc8\xb0\t\xe9S@\x9cH\xe5\xfct\xaeS@\xad\xc7>lu\xcbS@\xb8f\x91\x82\x04\xe3S@:\xb1\x00|0\xc3S@i!H3\xb0\xd2S@\xec|\x0c\xfa\x94\xd5S@j\x0c\xb9G\x12\xb2S@\x0f\x8dq\xfe`\xc7S@.\xd8\x8d=l\xc5S@\xa1\t\x8c\xd4f\x8aT@\xff\xa9\x12s\xc0\xd1S@\xd3\x04\xfc\x011\xb0S@\xba\x0e18\xc3\xacS@R\xb2\xbb5\xcc\xe3S@\xc1H\xa0E\xe8\xc5S@\x1d#|_\xd0\xe4S@f\xf6\xa45\xa5\xbfS@\xa1\x94\x94}\x94\xa4S@\x83\xe5\xab\x114\xd3S@\xc2\xf6\xbe\xee\xc2pT@GX%X\xe8\xe7S@E-6C\xab\xd9S@Ss\x1f\xf9s\xd6S@\xf7\x92\x89\xcb\xcf\xefS@\x92\x1bFA\x0c\xe5S@\xee\xae\x19\x92N\xd5S@\xf1\x145\x13\n\xc3S@oS\xe7 \x04\xc5S@*\x98U8\xb7\xe3S@\x19Qk\xa6\xc2\xd6S@\xd8-\xe7c\x03\xc7S@\xea\xa9,I\xea\xe9S@\xc3\xc1\xc7\xf2}lT@\xa8\x08\x12\xec&\xc3S@\x946\xe4\tQ\xbbS@F\xe4\xab\x92Y\xd1S@7C\xef=\xa0\xceS@\t(L<F\xebS@t;g\x04%\xe6S@\xf1\x08\xadyh\xceS@\xf8\x1f\x1ah\x1c\xe0S@\x88cj\xd2t\xe4S@0bW\x9b\x16\xd3S@>\x981O\xae\xd0S@B\x11\x04\xb4Q\xe8S@~B\x1d\x05\x9aHT@\xdfK@|[kT@\xc6\x88d\x11\x0e\xc8S@{\x80\x1d\xfb\x0b\xefS@$\xd8\x7f,\x19\x9fT@[%n\x8d\xa3\xe2S@\xa9\x9dV\x10^\xb7S@\xce\xf5Hr\xce\xbaS@\xcc\xe4\xf0{\xa2\xc6S@\x01\x8d!H\x81\xc5S@\xe0\xc2A;S\xc9S@P\xd1\xa2\xf4=\xc8S@bRQ=\x0e\xcfS@\x0cT\xf0\xd8\xfe\xcdS@\xee\xee\x16~\xce\xccS@\xafn\xe0h:\xc9S@\xb5j\x83\xc3\xa6\xc6S@\x8f\x9a\xd3c\x9e\xb7S@\xae\r\x8b\\Z\xc8S@\xa5\xb0\xe3g\xe2\xccS@\x01\x80L\x90@\xbdS@\xea.\xf8RN\xc3S@]\xabK\x87\x8c\xcaS@\r&\xb8\xab31T@\xf9m\x90\xc7A\x0cT@3\x94\x1f\x17}\xbeS@\x83\xf9\xc0\xa8\xc0\xd6S@\x08>D\xd7L\xbeS@\x05\x0e\xf6\xd2=\xc2S@\x1a\xcazz)\xcbS@0L\x90;\xd9\xcfS@\xba\xbd\xed\x94\xac\xe6S@\x99\nnxz\xc8S@\x89n\x03FR\xcdS@\xe8O\x17\x03\xc1\xb4S@RmC\x9e\x8b\xcfS@4+\x1d\x9f\xd3\xd7S@\xf4A\xe2\xf5~\xc8S@v\xaeB\xa7y\xa1S@-q\xb4r\xda\xccS@\xd3\xed\xc1\x01\xfe\xc5S@\xc2<e\xf1\x86\xceS@\xdd}\x8e\x84\x94\xc8S@\xe1{\r\x04\x88\xcdS@\xba\x98\\\xd1\xb6\xcfS@\x0b\xa4\x05\xed\xd2\xd3S@|+\x974K\xe2S@\xea\xce\xa9+\x80\xcfS@\x01\xf70Z\x92\xc2S@\x87\xd4\xa2\x96\x06\xc8S@8\\\x82\x04$\xcfS@\x83H\xe5\xa6j\xdfS@\x9d\x90\x1c\xe1M\xb7S@\x1c\xa4\xe8\xe1\xea\xaaS@\x11x\x88\xaa\xe4\xd8S@F\xebI\x991\xb0S@6K\\\xb9p\xb7S@\xec\xa4\xeb4\x13\xc8S@\xb6\x99\xbe\x9b\\\xd1S@\x16\x1c\xb3\xab\xb6\xc9S@R\xa9,\xbbQ\xecS@9%\x7fgX\xc8S@\xbf`;%\x92\xb7S@L\xd0t\x93\xad\xceS@#\xc5\xf6b\xa0\xc1S@\xce\xfb\x0c}u\xc8S@A\x05\xf3;\x83\xccS@\x96\x8e\xe7U\xfa\xc8S@\x99\x95c\xcd\xb0\xc9S@\xa9fS\xfa\xea\xcfS@es\xbe`,\xdeS@2\xd5\xf9\xaa\x1c\xccS@\xbf\x13\x87\x03\xdd\xcaS@a\xf5\xdb:\x96\xcfS@\xb1\xde\t\x10\x1b\xd1S@\xda\xa6\x8b\xbe\x85\xb3S@]UE7U\xbbS@\xd6\xa1\xc3\x0b\x99\xbdS@~\xff\xcc\xedk\xd0S@\x82\xf5?\x01\xe3\xc3S@\x8d_JGG\xcfS@<Es\x81\x87\xd4S@\xd6\x1d-\xd7\x80\xd6S@\xcebx\xc2a\xcfS@Eb\xbb0\x1a\xd0S@gv\x7fi\xa6\xb6S@\x02O\xb5SM\xbeS@\xce:+\x14P\xd0S@\x83{ \xf8\x92\xdeS@\x8c\xca|\xcb\xcc\xbcS@\x9cwQ\xc2\xb1\xcbS@\x8c\xd4\x95G\n\xceS@c\n\x1f\x7f\x13\xcaS@oO\xd2Y~\xe8S@\nPAZ\x13\xc9S@I\xd8A%\xc0\xdeS@\x0bb6\x17\xe5\xd4S@&\xfb\x06ys\xd1S@\xa8<Du<\xc9S@\xdf\xd2?X\xd2\xb7S@~\xf0\xabh\\\xcfS@\xa3\x9di\x0eK\xbeS@\xc4\xaf\xf9\xf0*\xc8S@g8)"\xa1\xf4S@\x8d\x93\x1e\xb9:\xbeS@\xb8\x85\xaf\x16s\xd2S@z^\x07\x1f\x90\xdaS@\x89x\xc2\x00\x9a\xbaS@\xc3\xef\x9fw\xea\xc3S@%\xc5\xba\n\x0b\xd2S@2p\x18\xbf\xcf\xb1S@\xb7J0\x93f\xdcS@E\xe7_\x88\t\xb7S@\x8c\x80R\xf8\x18\xb3S@\x83\xdd\xbbFc\xbcS@\x88\xe5b@\x92\xf4S@}L\xfa\x04\x16\xc8S@@\x12\xdc\xdb\x88\xcbS@\xc1\x16\x14=w\xc2S@\'\x87\xf0}\xe1\xd0S@7P\xab\x7f~\xc8S@\xa0q\x9c\x1f\xb5\xaeS@\xcfZ\r\xd7\x04\xdaS@\x11\xdf@\x19\xfd\xc9S@\x07\xc4$\x19\x84\xd0S@\xd4X\x07bV\xeeS@^\xd3\xab\xb03\xbdS@\x87/\x01$F\xcaS@\xf7\x9d\x19\xca\x85\xd2S@\x12R\x13\xd4_\xbbS@)"}\x01\xef\xcaS@\xcb]m\xb7rcT@\xfd\xcf\x888R\xf2S@\x01\xfev\xfau\xdaS@\xb0i\xea\xdb\xbb\xcaS@\xf3\xfaba\x0e\xd3S@\x0b\x0c\xb0p\x82\xe0S@\x99j{\xd9Z\xc6S@\xcd\xf4\xd3$\x18\xcbS@\xe8m~\xaa\xcb\xd2S@\xb5\x06\xe4\x97\xfa\xc7S@\xadn\xde*5\xcaS@\x06H0H\xcf\xccS@\xe7\xba\x13*\xc5\xd0S@.\xb5^\xd8\xe8\xd3S@s\xed\x96\x9fa\xcaS@\xba4\xf7\xd8\xcc\xd0S@X\xa4\x01n\xfe\xdbS@\x89\xdb\xcaN\xa1\xcaS@\xc2\xf6@)\xd0\xe0S@_\xb8\x909\xa1\xb7S@\xec\x1a\x84\x81\xd9\xccS@;\xdd&\x0f\xd1\xbbS@\x04\xd7\xf5\xe0+\xc5S@\x9bL\x0f\xb2\xa5\xd1S@\xa1\xf1\x98\x8a\x82\xd3S@aQ\xc8\n\xc6\xe9S@\x87\x85\xefNg\xd1S@\tQ!\xd2Y\xd4S@Tuw\xa8I\xd2S@z\xf8\x9a\xebu\xf5S@jd\xe9=U\xccS@e\xf3\xbd\xb8\xc4\xd2S@>w\x1b\x9f\xbd\xbeS@\xd9\x8b\xc6\x176\xceS@\xbd\x15\xfe~\xe7\xd0S@\xcd`\x90\xe8r\xd1S@b\x93S\xf4\xc1\xc7S@\x83\x10\x95\x03\x10\xcbS@\x88L\xdf\x1e\xd6\xcbS@\xe5\x1a\xea\x9dk\xcfS@\xf4q%\xa5\xf1\xc2S@\x1f9\xc0\xe2\x08\xccS@\xa7\xb4\x14\xf7k\xceS@7\xa2\x07\x83\x87\xd2S@\x1d\xb4j,?\xd4S@\xe9\xc6\xc5\xa2\xf8\xcdS@W\xa0\x02=\xd4\xceS@\xf2\xf54:\xf1\xd2S@\xbb\xfe\xf8t\xc8\xc8S@j4~\'\x90\xc7S@\xe5X\x81O\xb7\xd7S@\xff\xd6\x06\x83Q\xddS@\xc3FE\x04\xfb\xa7S@\t\xa8\x133X\xccS@\xea\t{60\xe1S@8\x80\xd3\xe5E\xbdS@2M\xd4\x03\xd3\xcbS@G\xd6\xban\x17\xbeS@\xd5Q\x00Xg\xabS@\xff\x8f\xb1\x07\xf5\xd2S@\\ \x1e\xf3\xa6\xb7S@>z\x0c\xba\x0c\xc8S@m\xc4\x0e\x01\xc0\xbdS@\ra3\xca\xc9\xc3S@ \x9d\x9d\x19\x15\xd2S@[i\xb3\x0b9\xbbS@\xa6\xa6:\x15\xc8\xddS@\x87\xb6\x12\xab\x07\xf3S@\xb7\xf8\xaeKr\xe4S@\xc0 i\xc1^\xe2S@\x1b\x91\xf3!\x94\xb8S@\xa7\x8d\xadJ\x18\xd8S@/m\x97q \xc7S@r\xbe\xe5\xdb\x04\xc0S@\xa4V\x16\x7f\xd8\xd8S@xEI\xe9\xaa\xcfS@\x9d;?)\xd1\xb5S@\xe9:\xbd\xa82\xc2S@\xb0\x7fC\xa1\x8f\xc2S@9Vg\xe1A\xcdS@+\xa2\x0f\xea\x91\xd2S@P\xce\xcd\xab\xf5\xdaS@\xa4\xac2a\xe9\xddS@\xd5\x19\xdd\xde0\xc1S@\xa9\xa8,Y\xe8\xbfS@\xca\xd4\xb3RD\xbdS@\x8f\xe8!q\xcb\xcaS@\x19\x16\xd5\xa8!\xc8S@\xe5\xf2\r\xb2\x01\xb8S@\xcb\x8b\x81\xf6n\xd6S@\xf4\x0bF_\xc5\xd6S@\xb1i\xb3\xe9\x92\xabS@\\\xb4\x82\x14\xce\xd0S@\xf7\xe90\xa3g\xb5S@\xfa\x0c\xd7k\x05\xc8S@\x8d\x1e\x8e\xae\xff\nT@\x9d\xbe\x7fc\xe5\xd6S@\xbf\xb5B\xec\xa5\xc6S@8\xef\x1e\x95\x19\xceS@\xd6\xd2\xaeW&\xceS@U\xff\x02k\x9b\xcdS@2[I\xb5\x1a\xc5S@\x8e\xd4\xec}?\xc1S@\x96\x1d\x98\x9a<\xdfS@dNq9\xfe\xcfS@QI\xa6e\xbf\xd1S@\x9f<t\xb8\xe6\xd3S@\xf3et\xe1\x83\xd4S@\xe9\xce\x16\xc1\x19\xdeS@$\x93\x88z\xeb\xc4S@J\xa8v\xad\x0b\xdfS@\xb8\xb8\xc8\x81\xc9\xc6S@E\x1c\xdc\x0f*\xd5S@32\x8e{w\xcaS@\x1e\x94\x17\xeb\xce\xe5S@\x11e\xfe\x03y\xb9S@\xb0\xd6\x0f_\xb8\xcdS@\x0bp\x8b\xe6\xde\xcdS@\x1f\t\xc8\xa8\xbb\xf0S@\x96\x14\x84A\xd8\xb7S@xq\xeb\xd8;\xe4S@\xc3\xa6&\x1a\xf4\xd6S@\x94\'\x99\x01J\xdeS@\xe0_\xb8\xb8j\xd4S@i\xc1\xb702\xc6S@\xb8#\tJb\xc4S@\xd9\xd5\x9a\x92\xeb\xdcS@\x14\xb5\xf9K\x82\xd4S@5\x88\xbb\xfdc\xc4S@2\x86|k*\xafS@\xd2\xb1\x98\xfeS\xceS@\xa4\xf2*\xc0\x9a\xd7S@\xc8\xc4\x0c.}\xdfS@\xd5\x11\xce\xe8\x05\xc8S@\x9f\x80\x90W\xd6\xbaS@\xfb\x01\xa8\x13\xe6\xd6S@\xe7\x86\xd9\x163\xd7S@C\x10\x96e$\xd8S@N\x13RJ\xcb\xdeS@K\xa3\xf7x\xec\xd1S@I\xf7a\x0fi\xd8S@\xf7\xb1\x86\x98\xd0\xdeS@^j\x1f\xa4\xbb\xcaS@\xba\r\xe4\x9e\x9c\xceS@\xf8\xea\xbfk\xf9\xceS@\xc4m\xe3}\x07\xd6S@ \xac7\xe01\xd7S@A9Hj\x9d\xd8S@\xb0\xb5r\xb4\xe1\xbcS@!\x1d\xc7\xa1\x02\xd3S@\xd0\xabJ\x1f\x88\xdfS@N\xc5C\xa4g\xdfS@\\\x1b\x8eIs\xbbS@\xcct\xac\xbe9\xc9S@\xbdQ`\x85\xee\xd1S@\xbeV\x8b~\x8e\xd4S@n\xcb\xfc9\x9a\xd5S@\tj\xf5l\xeb\xb5S@\xd8\xa4R\xbej\xd8S@\xb3+\xd1\xbd5\xddS@\xa7\x88\xd0xF\xddS@2BO`n\xd3S@|m\xcap*\xe3S@\x17\x1b\x87\xcc\xbd\xdfS@\xd6\xcb\xd1\x82\xd5\xd3S@\xa4h\x95\xab4\xd6S@\'\xbc6\xf0d\xd1S@|\xc9\xd3\xdat\xd6S@ \xdb\xdc\xdcZ\xe1S@Y\xaa\xea\xbe`\xcdS@\xb6\xf5\xe8\x82\x8c\xd7S@\xc5\xb1&\xa4\xea\xbfS@m\x95\x8c\x83\x80\xc6S@\xca\xed-\xf2\x90\xc1S@\xe5@\x91\xb3\xbd\xd1S@\t\xba#\xb1u\xd6S@)>\x1c\x97\xea\xccS@\xeb\xe8\x05\xfd\xa4\xd3S@b\x1c\x18\xd6\xd4\xd8S@\xa6\xb9\xed\xbc\xbc\xddS@%\xb8\x15p\xd6\xd1S@-\xdc2(l\xb3S@\'\xbap\n\x8b\xd1S@\xbf\x89\x9f<\xf8\xb7S@\xec\xe6\xc5q\x9dkT@\x96A\xfc\xb6\x1c\xb5S@\xfe\x1aV-\xc0\xd5S@\xc7e\xaf/\xd8\xb4S@#>,\xc7\xe1\xb8S@k\xcc{\x81G\xd8S@\xed\x83\x18\xc3t\xd7S@\x17Lya\xe6\xd7S@\xa4\x88}\xbe\x7f\xe0S@\x0cA\xfdH\xcd\xf1S@\x1d\xd1r3\x00\xd2S@)\xdc\xdd\xec\xa6\xd8S@\xddp\xff\x9d\x14\xc8S@)\xe5\xb9\xec\xf1\xcfS@P%\xd8\xa5V\xd1S@_\x06\x8d\x07\x0c\xc5S@\x05\x1d\xf0\x84&\xdeS@\x9a[\x89t\x14\xd0S@b>kN\x15\xefS@\x9eT8&%\xc1S@\xc7\x14\x9c\x99d\xd0S@\x1a\xc3\x1c&Q\xbdS@\xdf\xa6\xbe8\x11\xe1S@s\xa2x\xe6$\xd5S@\x14N\x92\xd4Q\xcaS@\x06x*\xea3\xcaS@B\x0c~\x89\xe3\xbeS@S\xe6r{-\xc7S@\xb3\x9a\xe1M\xe7\xd8S@~U\x0e\x9c\xfd\xe2S@4y\x03/\x08\xe3S@\xbe\x10\x84\xfa\xc6\xb8S@B\xa3b\x0b\xaa\xcfS@\xb6\xf7k\xe3K\xd0S@F\xbbQ\xcf\xcc\xd0S@\x9d\xb9\x995\x95\xd2S@H\xbd83O\xceS@\x99\x1c\xf2\xf9q\xe1S@S\xedl\x80O\xf1S@\xd3\xa2\x0e\xb6\x99\xccS@+\x85(\xda~\xd0S@\xb1(3aI\xd3S@\x9b)\xe4\x98\xa2\xe3S@\xe0\n,\xb01\xcbS@\xe9\xe3W\x0c\xde\xc9S@Y+)\\\xb3\xb2S@L\xed\xcd\xe0"\xdeS@\\\xbfcY?\xc6S@\xf6\xcb\x12\xb7\xbe\xd0S@\xe7\xb6\x992\xc1\xd3S@\x0eg\xa4\x86\xbb\xccS@H\xbe\x17\x91\xd4\xd2S@\xa3\xefh\xac\x03\xc1S@\x15\x17\xa5\xfa\xb3\xd0S@;\xb74\xf0P\xe9S@|\xf8\xb7\xa0C\xceS@\xb2k\xa5\xee\x98\xb1S@x\x1f\x82<\x81\xbeS@\xe4\x8av\xe5\xcc\xcbS@q\xc9\x91v<\xd4S@\xd8\xf0<Y\xe5\xe4S@\x8e\x9ct\xdf\xa9\xeeS@%}{\xd5.\xf4S@N\xaa\\M7\xd1S@FE&+\x05\xe5S@\xe0;R\x16\xfd\xdaS@R\x12\x98\x97#\xe2S@\x18E\x1f\xe6s\xc8S@&S\x16\xbf\xf9\xdaS@\xe4\x08\x0e\x0c\xf8\xe1S@\xc1,\xee\x85\xe7\xcfS@\xedfL\x94l\xe9S@\xe7<\xd9&n\xb5S@z?\xadcr\xeeS@\x98{O\xedM\x7fT@\x82<9\x97\n\xbdS@\xc3\xd5\x13\xaf\xa9\xe4S@\xbd\xd0\x1b\xe2\x1c\xe5S@6\xb3>MO\xdeS@\x7f\x00\x0b\x0c\x95\xc5S@\xa1\xbf\xe65Q\xb6S@k\xa3\x9b3o\xb6S@\xfa\x1fi\xb6\x10\xc1S@\x85=Ej\xe6\xc9S@\x81\x87\x99b\xa8\xdcS@8\xeeFF^\xe1S@?\xae+0\xe8\xd3S@\xa5\xdaxH\x8f\xd9S@q1\xf0\x7fA\xc5S@\x9f\xb0\xd5\x11\xc0\xa9S@G\x82~u\xac\xe5S@r\xcd\xf8W\x94\xe2S@vC%\n\x88\xd5S@\xf9\xbe\x01\xba\x96\xd1S@{w\x86\x08\xac\xd2S@\x90\xfcq\xb4h\xdbS@ \xed\x1a&r\xeeS@\xb7\xfa\x1d\x116\xc2S@o=\xaf4\x1a\xc5S@8R\x03\xa8\xfd\xd8S@l\xa9\x06,=\xdaS@\x97\x8e\xac\xc8&\xe5S@*\xd8\x8ar\xe3\xe5S@\x80\xff\x9cS*\xc7S@\xb9ug\xeb\x1f\xd8S@c\xe6_\x13j\xd4S@\xa6\x81\xb5xw\xd6S@\x17LH\n\x92\xd2S@\xed9[7\xbd\xe3S@\x87\xb2`\xe9b\xcaS@\x80\xdc^\x16\xce\xd2S@1Y*A2\xd6S@\xc8\xe6\xfb\x873\xd9S@k\xd4\xb0\xdc\x15_T@\xde\x8a\x1eN\x11\xd3S@v\xaf\x15\x9c\x80\xd8S@qPz\x005\xdaS@[\xe2_\x84\x89\xd5S@8\xa9U\xff\xf4\xf0S@\xd9\x1e\xea~\x1b\xd2S@\xe2\xa0\xca\x03Q\xd3S@Lw:\x99{\xd9S@\xeb\x8e\xad\x0c\xd8\xc5S@\xb4\xe0W\xe10\xc8S@\xfa\x8a\xa6\xf0L\xf3S@\x07A\xee\x87\xc3\xf0S@?TGp\xbc\xd2S@p\x8c\xe77j\xd3S@\xd9>Z\n&\xc0S@\xee\x96#\r|\xe3S@\xe1\x175x\x04\xb5S@\xf0\\;E\xf7\xb2S@\x1agP,\x08\xf3S@\xa2\x8d\x89\xa9C\xbfS@Dc\xe7\x1b\xe3\xd2S@NV\xb6\x8c\xc3\xd3S@f\x8b\xf4\xe2\xb7\xdcS@\xff\x81n\xf2\r\xc6S@\x81\xd3\x8b\xd8\x7f\xd4S@R\xaa\x8f\xa7"\xdbS@\x18\x90\x02\xe5\x10\x01T@Xq8\xbe\xe2\x0bT@\x84$Ks\xa6\nT@\x8e\x87\xfb\xbcQ\xd9S@Oxn\xef\xd2\xdfS@\xc3\xe1-\x9c\x8d\xb0S@\xd2\x89\xd6\x11\x15\xd5S@\xad\x10\xd8\x8eJ\xdbS@\x1f\xbe1I\x9c\xeeS@\x00;\x89\xb7\x9f\xc6S@\x18|\xcf\x99_\xd6S@}\xc7N\x8f\xd6\xceS@\xa6\xa0\x93\xc0\xfe\xceS@\x96,\x17FX\xd4S@\xb9\x1a>\x06\xb1\xb6S@s\x87\x9b\xd1.\xb7S@;\xc6\xee*S\xe6S@*\x8d%\x17\xa8\xcfS@3\xa9LE\xde\xe6S@\xb7\x88[\x91w\xd6S@\xc7\x97\x96\x98\x15\xbfS@z\xf3\xad\xfds\xd4S@iT6z\x87\xdcS@g\x14\x0e)B\xcfS@X\xdc\xf1\xads\xdaS@B\xa9\xda\x1d\x0e\xdcS@\xdc[\xdd\xe2\x0f\xdeS@\xfe\xe4\xb1\xf7\xa6\xb0S@\xea\x97\x98\x08m\xd4S@\xa8\xe0_\xf6\xa8\xb6S@`XZ\x9f\x9d\xbeS@\x06}\xc8\xf5\xbd\xdcS@\x0f\xa0\x92`\xe7\xcfS@\xb2D\x11TI\xd4S@\x15p\xb8\xd5\xa9\xd4S@Z\xa6\x16\x89U\xdbS@\xc6\\^\xe6\x8a\xd6S@\xca\x13\xe4\x84\xb0\xf2S@\xb7\x17x\xf5\x96\xddS@S\x11\n\x12\xec\xcfS@cf\xd91|\x0bT@"\xe3\x0f\xc9\xb2\xd8S@\x8c\xcd\xd5\x90\xc8\xf2S@cdG\xff\xaf\xd9S@\x86\x0eR\xa3Q\xc7S@\xb7\xc6\xa6^\xdd\xc4S@5\x94]\x0b\xb5\xb9S@`]TSk\xbeS@\x0c/\xa4\x8e\xbc\xd7S@\x18\x1d\x99\x9c\xba\xe1S@\xa0\x1fH\xc9W\xd4S@Q\x05j\xdcw\xdcS@8Z\x85\xaa\xbf\xdcS@E(OW\xfa\xddS@\xa0!3\xe4\xfb\xc7S@@\x7ft_?\xdeS@J\xb5|`\xff\xe7S@\xa1M\xda_w\xd2S@\xb9y\x10\xcbt\xd7S@\xa1\x16\xee-\x93\xd9S@\xc3\x81\x87c\xd8\xc5S@}\x87L@\xdf\xddS@4\x14)\x00$\xedS@\xcf\xe30\x8f\xc3\xc0S@i\x83\xecy\xd1\xc7S@\x05\xcf|gG\xdbS@=\xf3\xdaU\xf4\xe1S@\x9eP\xa0w\x13\xeeS@pu\x06+\x00\xd7S@\xb5QZ\xb4\xef\xd8S@\xf6\xfa%\xa0_\xb9S@\r\xfcY\xcc\x1f\xe2S@z:\xdd\x8d\xa4\xd7S@\x0f\xb3D\x88\x0b\xddS@\x93\xeb}\x18&\x0cT@a\xf8\xb9\x86\t\xddS@\xd9\xdcq\xa1\xd6\xe1S@\xf7\xff\x1e\xdd\x10\xd3S@\x93<1>\x03\xd8S@\xd8\x12\x19\xc2\xff\xc7S@\xd4\x1aURw\xd2S@[xl\x19f\xf2S@:{\xdfb\xc5\xdbS@\x1b\xe3\xda\x1f\xe1\xf1S@\xc1\x92\x89%\xe5\xd4S@g\xb9LV,\xdfS@\x9c70\xe1\x18\xb7S@r\x11\x10\x17\xd9\xdbS@\xe5d\x1b\x14m\x8dT@\xe5s\x8c\xa9V\xdbS@\x7f($\x1a\x0b\xdfS@\xc5\x7f\xac\x07W\xd2S@qA\x1e\xc6\x90\xbeS@p\xa0EAm\xddS@~\xc2\xf6VW\xedS@k\xe9\n;J\xe2S@\x99A\x17\xd6\\\xd2S@\xda.\x85\x88\x05\xd6S@\x8d\x15a$S\xd0S@\x86.\xa0\xc4\x8d\xdbS@,\x1c\x97\x07\x86\xdeS@\x8f\xee\x04d\x85\xd2S@\x0b\x875\xae\x9d\xd5S@\x16\xa5@\xbe\x9b\xd6S@\xfc%\r\xb2W\xc9S@\x8b?\xd7X\x86\xb3S@\x07\xc4\xe2\xb6\xd5\xd2S@\xa0\xda\x07\xea\xfc\xc1S@y\xf5\xb9\x04\xdf\xc3S@\xff\x0ej`\xc7\xdcS@\x9c8VG\xea\xc0S@\xcf\xb0\xabms\xc9S@\xc1\xc9.\x9cN\xc7S@\xe0l\x05\xcc\t\xcaS@g\xc4\xbf#*\xd3S@\x05\x02\t\x17\x80\xd2S@\xff\x9cq>\x1f`T@#0\x81\x12\t\xd5S@\xf7\x85\xd8\x12X\xb3S@\xb8\x10\xc7\xa0u\xcfS@:\xeb\x0f\xef\xc1\xdcS@\x87\x8c\xee\xf3y\xd2S@k P\xf1P\xafS@h:\xc5~S\xdfS@\x10\xf8w\xa4`\xddS@\xe5[7\xd4\xbf\xdcS@\x88\xb8q\xaf\xfc\xf0S@d.9q\x87\xd8S@r\xca\xacO>\xd1S@\xdb\xc2\x0b\xc8X\xd5S@\x7fL\xe4\xf4\x0f\xc9S@\xe5\xe4\x8f\x89d\xdbS@\x94\x1c\x03\xc8\xbb\xeeS@\x1f%p\n\xe1\xf1S@\xf3\x9d\xa0Hq\xeeS@v\x134\x9d\x94\xd0S@\x1f)\xc1\xbc\x89\xb3S@1\xc0\xe4\x13PdT@^\x8b\xb8j\xfe\xd7S@E\x82\x07\xba}\xf0S@\x06^\xcc\x1f\xfd\xbbS@f\xc6\x19\xb8\xf9\xedS@\x92\xbe&\x91\x13\xecS@m9\xadG\xf1\xbeS@X\xce\xff\x13W\xc0S@\xcbp\x08\xfb\xf7\xd0S@\xee<\xa0|\x07\xdeS@H\xb3\x01ul\xddS@[\xe93\xbe\xcc\xebS@OW\x91\xdc3\xb3S@\x1e\xb4\xdfN/\xd8S@\x90w\x98P\x9b\xd7S@\xba\xaf\xd7\xfe^\xe9S@"1\x9aOi\xe0S@%2\xc8\xffV\xdeS@gw\xeb]\xe2\xd4S@\x11\xcb\xb6S\xaf\xd9S@\xcf\xa3U\xf02\xd6S@Pc*\x97*\xe5S@%\x04\xf8Z\x83\xddS@\x83\x19\x9b\xe9\n\xc6S@\xb2ec\xcd\xb8\xc5S@\xb1\xe6q\xdd\xce\xd8S@k\x94\xf0SQ\xc4S@w|5\xd7B\xc8S@\xb1\xf6\xccw\xfe\xebS@\xde\xf7a\x92\x96\xb7S@B\x86}Q\x8e\xb6S@=\xc4\x93\xc8\'\xd9S@\x0c\n\x13\rf\xbbS@4g6\x1a\xed\xe0S@~\x9e\x8e\xcb\x05\xa4S@5{\xfd\xa6\x89\xd8S@c\x110\xbd*\xd9S@\xe0+\xa5\xb2\xbf\xbaS@\xa9W0EQ\xd9S@\x9b]O3\x16\xb6S@\xdf&>"\x03\xe8S@kj\x0e\xa8\xe2\xd8S@\x01\x89j\xf1\xfc\xbbS@V\xe4`\x1c\xae\xedS@\xba[\x07r\xef\xb8S@\x9b\xfe\x0cM4\xe0S@\x14\xcb&\x9d\x91\xb6S@V^\x15w\xf1\xd7S@[\x96\x1d\x13\xe3\xc7S@\xb6\x0c\xf5\xf5\xf2\xdeS@\x17\x8d\x18\x8d\x87\xdbS@\xeb\xcb\xc9\xec\x06\xe1S@\x911Ehk\xaaS@C\x93\xd3\xc5v\xb3S@U\xf7\xe2\xc4\x8f\xb3S@X\x19=\x7fh\xdfS@\x0f\xaa\x16Rf\xd0S@\xee\x82\xb5l\x1f\xd0S@F\xc9D\xd4aQT@9\x94TUv\xc4S@\x06Y\x92\x81o\xc5S@\xb7\xe4\xb0\xf1\x0e\xdaS@\x94\x13\xbct\xb3\xd0S@\'\xc1+o\xde\xd9S@\x8d\xfb\xcb2\xe8\xdcS@\xe6\xa5Z8\x9f\xe2S@\xb2\x17\xc1\xe4,\xeeS@\xaf\xdfT\xd0\x0c\xecS@_\xe1WH\xb2\xbcS@s\x95~\xa7l\xe1S@\x87E%e\x1a\xe2S@\x17]H\x04\xfd\xbfS@.\xfe\xe5\x98hiT@\x85\xe7r\xea\xb1\x0bT@\xact\xady\xbb\xe0S@\xfc.\x9bkc\xd5S@\x98\xca\xb5\xb4\xdf\xc5S@:\x1d.\t\xe0\xd9S@y\xeb?9\x9e\xd7S@\x99N\\c:\xd5S@h\xc2n\xcc*\xd0S@\xb46A\xcf\xaa\xebS@Qfla}\xaaS@Rg\xba}I\xbbS@O\x0b\xebN\xee\xbaS@e\r\x99/\x19\xb2S@F\xd4\x81\xb1\xd1\xc6S@\x1f\x7f"p6\xdfS@K\xd0\xcbH\xc3\xedS@\x11\xc7\xd3C\xcc\xc3S@\xe7Imf\x18\xe2S@p\xf4\xae\xcb\x92\xa4S@\x19(HRg\xcaS@\x0e+\xaa\'\xd2\xb3S@<5WAd\xf0S@y~\x91<\xb4\xbfS@}\x05\xff\xd5.\xe1S@JX\xee\x17\xba\xd1S@\xbe%mo#\xd7S@\x99KO\x88\xf2\x0bT@2]\xe5\xdf\x0f\xdaS@\xcf\xb3j\xf7\r\xe2S@^o7)\x98\xe2S@\x00\x06\x92K(\xd6S@\xa8\x8b|\x03\xd8\xe2S@o9-\x9e\xdb\xb4S@\xebC\xdb\xa2\x8a\xe1S@\xa9\xc8\xa1\xc4\x9d\xbdS@E\x92\x1bJ\x81\xcdS@\x98\xce\x87z\xf0\xd5S@\xffWW*m\xd7S@9\xdfL\x91\xc3\xdaS@\xbd\x84\xd6\x0c\x84\xc3S@\x83X6\x1f\xea\xc9S@\xc1\x15`\xe8[\xeeS@F&\xf2\xe5R\xcaS@\xbd\xfd\xd1x\xf1\xe0S@;q\x1d\x9ey\xd9S@\x06\xfdb\xa1k\xe3S@\xbd\xceP\xc4\xd7\xc8S@p\x8f\x11y\xeb\xc5S@\x10p\x92\n\x98\xe9S@B\xfe-\xffb\xbcS@\xac\x17\x1a\x17\xe5\xbfS@\xae\xa4\x9cd\xaf\xe3S@\xc7\x03.F~\xc8S@\x14\xad\xa2\xe9t\xe2S@}\xe5zV\xfb\xc1S@\x0e\xf2\x82\xfdJ\xc4S@\xcay\xc2:\xeb\xe3S@\x1d]\xa5n{\xd6S@\xd5\xb0\x806O\xd8S@\x9f\x9c\xcb\x84\xfa\xc6S@\x17\xf6\xecd\x03\xf0S@\xfa?\xc6X\xe2\xefS@V\xaa%\x9bY\xd6S@\xabV\xbc\xfd\xca\xdbS@6\x99\xbfKS\xe3S@-a&x\xd9\xeaS@\xf2\xa1\xaf,Q\xe3S@F\xb6\xe8\xed\x16\xe5S@Q:3oI\xbcS@*GU_\xaa\xd6S@W\xc1\xb9\xd5_\xcbS@\x1e:\xa1-\x08\xbdS@s\'r\xd0\xd7\xd8S@c\xe5XS\x1f\xf0S@\xfd:\x139u\xb6S@m7B\x00\xd8\xebS@\x1e\x88\xf4\xda\x9c\xeaS@0z\xb7}\xe5\xcfS@JV^\xd5\xd3\xccS@\x8d.\x00\x11X\xd8S@q\xe4q\xbf\xfd\xb7S@\xcb\xc0\xe7\x00\x9f\xe7S@O\x1d\n\x1f\x93\xe8S@l\xc4?1\xce\xd8S@\x12\xc7;:M\xddS@\x8fJ\xaa \xf0\xefS@\xa1\r\xec#\x8c\xbcS@\x94\xe31\xa6\xf3\xbfS@\x91o\xc4\xe5\xb1\xebS@c.\xc3\\w\xd2S@\xe7\xc8\xe7\x94\xb5\xc1S@^\x02\x1b\xafP\xe4S@\xdbs(\x86\xa8\xc7S@\xbb\x0ece\x12\xd1S@!D\xfa\xa1\xc0\xf0S@\x11\xc9\xea\xb4\xeb\xd8S@@\x1d\xf5}b\xe3S@-\x80\xf0$\x80\xebS@\xdc0\xb2\xd5\x95\xddS@a\x04\xfc\x125\xe8S@\xac@\xa7S\xd7\xdcS@W\xe7\xf92\x9c\xb8S@\x17\xea(\xdb\r\xe4S@\x9aE\xd6\x07\x86\xdcS@\xdd9\xb8\xb4\xc8\xddS@\x00-&\xd2_\xa0T@>.|8E\xd9S@@U\x15\x05\x85\xecS@\xdb\xb3\x98\xf5\xc1\xc9S@\xaa\xc2#\xb5+\xb4S@\x1c\x0c\xa0\xf2[\xc0S@P\xc6\x9eH\x08\xe2S@\xa0\xe0\xce\xe2w\xc8S@f\xbb\x11j\xb8\xc8S@M\xbd4\xfb\x05\xddS@\xa8b\xd6\x9a\x05\xe2S@%]\xe7\xc5K\xe3S@|\xb5n\xbc\xa2\xcaS@U\xa9\x11\xfe\xd3\xd9S@~X:\x86L\xd0S@\x89\xe4\x99\x8b\x99\xc9S@\x97\x92<\xdc"\xd8S@5\x95\x82\xebE\xddS@6\xb1d>\x8e\xecS@%\x1f\xb3H\x16\xe2S@_?\x8e\x16\x9a\xe3S@#\x1a\xe7\xe1\x15\xe6S@mc\x12\xf5\xfe\xccS@\xf3K\xa7\x96;\xc6S@\x86*\x13\xf3\xcf\xe3S@\x98d3DS\xbbS@\x16r8p\xb2\xbeS@\xe1\xff7\x14\xf0\xe5S@tt\xf0\xde\xa9\xc5S@:\xae\xa4\xa0\x01\xbcS@\xb22\xc4\xb0\x02\xdeS@\x17|.\x82\x11\xe2S@>\x02\xd0u\n\xc9S@,\x06\x90\xb5@\xbbS@d\xf3o\xf7\xc4\xe3S@\xe8\xe4\xc7\xaa\xaf\xc6S@\xf8[\x17\xa97\xc6S@\xea;.\x8f|\xc5S@\x8eo\xd9&9\xddS@\xa2u\xff\x91\xfc\xb1S@\xe24\x1d\x87P\xdbS@\x83\xa4\xff\xbdy\xccS@\xde\xc1>\xd4\xc9\xd2S@\xb5\xb5\x91<\x1a\xe8S@5\xfeU=\x9f\xddS@q\xc2\xbb~\x8a\xb4S@\x00\x0b\x8c\xe3e\xe3S@U\xa6$\n\xf2\xb8S@g\x98(B\x85\xe5S@\x97\xadf\xe6\xc0\xbdS@\xad\xb3\x91\xf9\x95\x06T@\xd6\x1991+\xcdS@(\xa3>\xbd\x17\xc6S@d\xbbd\x93\x1a\xb3S@\x1cU\xd0\x96\x0e\xdeS@1\x8e\t\x90b\xe7S@\xd3\xb6\xe1?R\xdeS@\xd3\x91\x94*\xc7\xbeS@\x9f\x16mt\x88\xe7S@\x9ebP\xea\xa9\xe3S@S#y\xe4\xc9\xa8S@qk\x00\x05\x7f\xbdS@\xafT\x9e\xfb\xa1\xdeS@]\x17\x85\n\xcc\xe7S@\xde\xac\x9bi\x80\xc4S@\x99\xfa"\x8aO\xdeS@\xc3,:Mq\xe5S@0\x04\xd7\x15\x9f\xe6S@\xfdL\x94\xe2e\xe4S@"}\xa8\x9b\xd7\xe6S@s\xddk\xf7I\x97T@f\x15\x13\x92\xa9\xccS@$}o\x86\xef\xc8S@}j]\xbcK\xc8S@e\xb8\x1f\xd8S\xc6S@\x8f\xef\xcb\x9b-\xb3S@zk\x1a\x04\xea\xc3S@x\x97&\xa20\xb8S@0\x13\xf7\xfb\x8a\xbeS@\x989\xfa\xe7\xa4\xdeS@Or\xae\x93\x95\xe4S@_>\xc8.\x85\xd2S@\r\x0f\x19\xefc\xcbS@;\x04^\x19\xbf\xe4S@\xa3\x05v\xbb\x14\xe7S@\xd9SL\'\xc2\xbdS@4\x0ep \xdb\xebS@\x0b\x12^y\xd3\xecS@W\xef\t\x889\x06T@\'\x84\xb4\xdb\xc8\xe7S@}\xe4\x83\r\x0c\xe7S@L!\xd1+\xc3\xc6S@\x0b\xe4e\xb5z\xc8S@\x89\xea?\xd4\xd7\xc9S@J\xc0p\xa3S\xe6S@\xff\x86:K\x1c\xe0S@\xe4J\xb1\xc7\x19\xe7S@y\x15\xd5\x90(\xdfS@\xcfj)\x9e\xfa\xe7S@\xc1%4g\x82\x8fT@\x800%\x01\xe0\xbaS@ \xac\xed\xa3X\xb7S@="\xff\x15\xf2\xdeS@&\xa4\xef\x01\xe4\xe7S@N\xdd\xb7C\x85\xdcS@\xcb\xd8.K\xb8\xe8S@Y\xb0\x97?\xd0\xe8S@\xe0e\xb4\xf0\x1d\xe9S@5\x92\x9e\xe8\x91\xc1S@\'}\x18\xd3h\xbaS@7\xf8Tg\xc0\xbcS@\xaf\x11\x82Q\xdc\xbeS@\xf1\x9d\r\xb0W\xc9S@\x17A\xb4\xf1\xe7\xe6S@\xa0\xec\x94+\x84\xe8S@\x11\x1c\xac\xbe \x06T@5\xfeUWr\xb6S@}\x98a=O\xa8S@t\x0f\xbb\x00\x8c\xe8S@\xf6a6\xe5\x04\xddS@\xba\xf2\xac\xf4,\xddS@6Ps;7\xf1S@$q\x15\xcb=\xccS@\xb3\xf5\xc8\xc6L\xc7S@\xa4l\x9a\xf3b\xeaS@\xd4\x0b\x9e,\x9a\xadS@\x87\xd8\xcdFM\xe9S@c\xd8\xad\xa5\x86\xe1S@\xe7\x94D\xf89\xe9S@\xa8\x8b\xa16\x1d\xb3S@\x1c+\xa0\xea\xc7\xe6S@\x8c,\x12\xfa\xd5\xcbS@p\xceZ:b\xe0S@\xe3|Y\xfe\x85\xe1S@-h)\xc5\xe9\x05T@>S\x0cZ?\xddS@_\xc1\xf9\xc5`\xddS@\xe7pG%\x02\xbfS@\xc6s\xbd%a\xe7S@\xae\x1e\x8e\x04\x81\xeeS@\xfe\xe1\xd9\xee\x19\xdcS@^\x1eLN\x95\xe0S@\xe5nG!\xd9\xe0S@0`\xe5\xab2\x9eT@}(o!\xbe\xd5S@\xa8\x9a\xd1\xa8\xc7\xddS@N\x01\x13\xa5\xa4\xc6S@\xd8`"\x940\xc2S@\x80\x06\x8d\xbd\xf8\xeaS@zA\x017\xb8\xc0S@\'\xf0\xe7\xca\xd7\xc9S@\xb5\x9c\x87\xbb{\xe0S@g3!\x85{\xe9S@\x05\xba\xc2~\xf9\xe9S@\x13\x80|6\xc5\xd4S@L\xb1m\xb6d\xc2S@\tV\x06\xc6<\xe9S@\x8c\xe8Z\xf4\x96\xa5S@\x89\x05\x8e\xe3\xef\xc5S@\\\t\xd7\x00`\xdeS@\xb4\xc8\xe1\xbe\xfe\xc4S@\x9e5\xf7\xac\x16\xdaS@\xa6\xbb\xb9\xce;\xc9S@\xcb\xf1b\xc7\xce\xeaS@\xb8 \xbf\xfc-\xebS@A\x9c\\\xb5\xf9\xedS@\xe8n0 x\xcdS@dV\xea%;\tT@+\xb1\xf3Ob\xe2S@cS\x05t\xcc\xc2S@\xe6\xb0\x08\x8d)\xcfS@\x07\xd6\xe9\x8f\x87\xe2S@\xaf\xe6\x8d-\xee\xe9S@\x9d\xdb\x99\x06\xf4\xdeS@\x89\xf4\x9e\xdeC\xcaS@\xc1\x1d\xd6?\xd6\xdfS@\xf2D\x8aT\xbd\xedS@EJ\xa9\x11\xfe\xe2S@\xe5L\x13u\x0c\xdbS@\x06\xf7\x11L\x94\xdeS@\xb93Jyc\xdfS@\x81\xe9\xd6\xd1\xbb\xe3S@\x02\xa4Y\xf6<\xc6S@@\xd3*$h\xe2S@#\xad\xbci\x8b\xe2S@\x13V\xee\x93V\xdfS@P%2\xa3p\xc3S@\x0f\x8c\xf9\xed:\xd1S@\xfe\xb1\x1a\x8b\x91\xe9S@\x1b\x91>\xa3\xf6\xeaS@\xcb"\x8b\xf3\x90\xe2S@2\xd8\xf1\xb6D\xc6S@\xd5|\xfe\xd9\xfe\xc2S@\x05~\xda\xf9\x05\x05T@%\xc0XI\x9b\xedS@\xb1\x03\x00\xa1t\xeaS@\xb5\x91!\xe2\xe4\xe8S@\xc7R;\xac\xd6\x08T@\x1e\x13\xd1z\x9d\xeaS@_}\xee_r\xdeS@!\xa9\x90\x9e\xd6\xcdS@\x83\xef\xa2\xc4\x01\xeeS@\xb9[\x1a\x1c6\xb6S@\xaaD\xc60\xea\xdfS@\x0bQg\xb8!\x05T@\xec\x81\x12\x87W\xecS@\x8f\xbc\xab\xae\x12\x05T@\x91\xbb\x91\x9b\xfe\x04T@\x9a\\\xd3\xebf\xa8S@\x0e\x8b\x833/\xe0S@\x7f|"\xeb\xc6\xe4S@\x9c#\xff\xf5\x11\xebS@;V\xe8\xfe\xcd\xe9S@\x8dcw\xecu\xe4S@dG\x1d\xbb\xde\xecS@ \xac/~\xca\xe3S@T_\x95\x11\xe9\xe4S@\xe0\x87;\xea~\xfdS@\xac{\xc7\x1f\xd9\xdfS@\x7f\xe4wEr\xe7S@_\x9c6\xb4\xd7\xc6S@$\xb3Q\xc9-\xf4S@\xc1\xe4\xbaU\\\xd2S@$&S\xcf\xfe\xe2S@\x88\x1dZ\x04\xbb\xbeS@\xa4*\xf5b\xf6\xdfS@Ho\xdb\x85\xd2\xedS@x\xdb9\x17\xd7\xdfS@\xba\xc1:<.\xc6S@\x07\xd6\x9e)]\xe0S@\x1a\xd3\x16\xb5\x16\xe7S@m\xe6\x08>H\xebS@\xe6\x03\x19\x04\xde\xbdS@U\xf1c\x9f\xfa\xeaS@.\x1c8\xbfp\xbdS@\xc1\x9dH\xc6\xf9\xb5S@\xd8\xd6\xe6~\xbb\xe3S@\xd6\xf8P\x9a\x81\xeaS@S[\xaa\xc5\xee\xfcS@\xc2\x10\xfa\xd6\x8b\xd6S@t\xb6-\xf6\x10\xa8S@\xc5\xc1\x04\xdc\xeb\xe3S@\xf8\x97\xed #\xecS@\x87\xa9a\xf8\xcd\xe3S@\x80\x07\x1d\xb4"\xe4S@\xaa1"M\xeblT@E\xf4\xb7<\x19\xcbS@T}g5\xc6\xe7S@\xa0U\x1a0\x99\xc2S@\xc2Wc\xa7\xc8\xeeS@\x92\xc4`\xb7\x8f\xdaS@J\x0b_5T\xe8S@\x14t\xc8\xfd%\xb3S@\x00\xc3xnu\xbaS@\'C\xcc\xb9\xf6\xe3S@\x07\x03^\xf9\xf8\xbaS@\x9e\xa8\xc5\xbe\x1d\xbdS@\x10\xc8\x0f\xf57\xe4S@\x1b\x12Y\xb7`\xccS@uU\xd4\xf8A\xceS@\xac\xa9t=\xba\xd3S@W\x91\xf5\t\x84\xe5S@\x0c\x89\x93\xe2O\xe4S@B\x8c1\xfb\x02\xb9S@\x84\xfd6\x80\xe3\xf1S@\xf7@\xcc#\xd8\xebS@\xc0\x10\x95\xdb]\xecS@\xe2\x85c:\x83\xecS@SZ3\xda\xd9\xbdS@\xac\xeaTN\xe4\xe6S@\xf5\xbc\xe6j\x16\xbbS@Dd \x07m\xceS@\xf2\xbe\xa5\xf2O\xe5S@\x90\xaa\xb1\xeb\x89\xb1S@\x01\xe9D\xf09\xe4S@kh\x81\x9b\xf5\xebS@LI\xa3\xce\x9c\xaeS@\xf3s\xc5s\x91\xecS@\xf6\xec.\xbf\x83\xbdS@\x1a\x17\xc6O\xfa\xe7S@\xac\x0e\xfa\xaf\xe8\xc0S@\xb8\x96\xf4\xba&\x80T@;\xd0\x14\xe1\xd6\xc3S@z\xfb\x9a>\xd1\xe7S@Y\xf8\xc03\xdc\xc3S@\xff\xb5;\xc7\xc1\xcfS@\xc8O\xb6/\x04\xd1S@\xd7\xe3\xc4.\x1f\xe2S@\x00\x8a\xbb#l\xecS@9\x8e\x97\xb6\xfe\xd3S@D\x18\x94\xaa\xe7\xe1S@t\xfe\xb7\x02O\xecS@\xa2<\x0b\xe8)\xe3S@%\x90\x92\xcf\xde\xecS@\xc41\x0bQW\xe2S@\xea\xf0?h\xc4\xe2S@7d\x85\xe2\x10\xedS@L\xf4\xbaXf\xfdS@\xbf\x83\xa3\xbb\xb2\xc8S@\x8d\x94~\xd9\xe8\xbfS@\x9a=\xee\xca\xb2\xe2S@e&\x00\x84\x08\xedS@L\xe5n\xb2\xb5\xb9S@\xe2\x1e\xe8\xcf6\xedS@M\xd8\x19\xb8<\xf6S@\xc6\x11e\x0b\xe3\xecS@\xf19|Z\xa2\xbdS@\x08\xbd\xa3\xd3\xdb\xecS@\xa5n\x82\xe9}\xe2S@\xe6\xb8?\xcd2\xccS@-6y\x7fT\xc8S@k^9(\x99\xc0S@\x872\x94qN\xb9S@~<\x0e\x7f\xc2\xc0S@\xe5\x93UY\x92\xfeS@\xb9#Pn\x94\xe2S@$\xd5R\x9f\xfd\xbfS@\x98\x03p_S\xc3S@\xca8Y\xc2@\xfeS@\xc7k\x9f)\xd4\xa7S@\x8c\xd51\x99p\xe2S@P\xf1\xe4\xff\x1f\xefS@\xe3\xd71\xb0\'\xe8S@\xdf\x05\xebi\\\xfeS@\x07\xf3qV\xe5\xfeS@\xd5\xa0\xf4\xac\xa3\xcaS@\xe1X8\xf0\x17\xefS@\x91\xfa5\xc1\x96\xf5S@\xfa\xfe\xd6n>\xcbS@\xba\xaa\xdbX\xda\xddS@H\xc2\x0c\x9e\xcd\xeeS@\xb0\xcfP\xcd\xdc\xebS@EC\xa8En\xd1S@\xd7T<\x02\x91\xe3S@\x11\xcb\x8eHx\xd1S@v\xd6\xcaB\x8d\xfeS@]\r\x1b\xc9\xbc\xe2S@9\xff\xdbPL\xe8S@\xddk\x19\x03\xb0\xf5S@\xb3X%\xbd[\xe3S@\x91\xa0\xd7\xb2d\xf7S@3\xb127V\xf9S@E-Zw\xb0\xecS@\x05a2\xad\x8e\xcaS@\x97>v\xba\x1b\xb8S@\xa3D\xcd%\x88\xbbS@<)I\xc6\xc4\xe3S@\xd62\xc9\x94\xdb\xefS@\x92q\xd6_\xf5\xbdS@\x192U\xeb@\xbeS@f\xa3[\x8d\xa3\xefS@\xfd\xbdyP\xb5\xe3S@w\xc8\xa9\xde\x85\xefS@Z\x15Y(i\xefS@\xa9P\x87s\xc3\xefS@:\xe4\x16~\xb4\xe0S@\\n\xf5\xf6\xfb\xe5S@:\xcb\xcd\x98\xbb\xbdS@\xdf\xa2\x07\xe7p\xefS@u\xe3`\xae\x85\xc9S@Y\xe6\x9f\x1f\xb7\xefS@]\x8d\x1b\xd0\xba\xffS@{\xc1\xedp\xc9\xffS@f;O\x8c\xb1\xe4S@S\x1b\x97\xd6\xd3\xb5S@G\xdd\x85%9\xe0S@?\x97\x9c\xaf\xba\xd6S@\xc5\xb4\x9fx~\xcbS@\n\xac\xf3\x9b\xb3\xb6S@\xb3\xb3\x86\xb9@\xc5S@\x8f\x0f\xc9\xfb\xd3\xb6S@-\x87\xdd9\x91\x90T@4\xf0\xc2o\xe9\xf5S@\xb8\xa7\x89\xb5\x95\xe3S@\xfc\xe3\xb3~\x16\xf6S@u\x83\xaf\x17\xd9\xe5S@vbu\x0c\xd8\xe4S@\xcd\x85\x91ZV\xceS@\xc0<\xff\xfc\xfd\xcbS@\x99\xa9\xfa\x9f\xf8\xefS@0w\xf3\x1a\xef\xc5S@\x13\xb70\xc3\x9c\xc5S@\xc6\xc33\xe9x\xc3S@\xb1\xc3\xfa\x00b\xc1S@.\x91A~^\xe1S@\xe9\xd9\x1e"\x1d\xafS@8y\xfb\x16\xa9\xe6S@\xdb\xcb\xa9\x0c\xa5\xe6S@b\'h\xf1B\xc3S@\xdc\x07"b8\xf0S@)\xb9\x85?\xc0\xd0S@\xa2\x0b\x03\xef&\xe3S@\x88#]\x7f\x91\xf8S@1kr.L\xf0S@\xc8*X\xad8\xe3S@-[\x18\xea1\xe5S@\xcc\r\xe8\x03c\xbaS@h\xcc\x8f"Z\xcaS@\xfd\xd6\x14\xbe/\xebS@\xa4p\xe6:/\xe3S@x\xb5hr\xb2\xe7S@BZ\x18\xbeI\xe3S@\xde*\xd6X&\xafS@N\xd8\xc3\x04j\xbdS@\xf8\x81q:u\xe3S@N6#{\x1e\xe4S@\xec\x80\xa2\xdb\xd7\x00T@\xae\xa4@\xd1%\xceS@\x19\x89\nv\x9f\xe1S@\xc8<\xdd\x8b\xa1\xc7S@S*\xf7\xb4\xa1\xc5S@\x0c\xa0\xde\xf4^\xe5S@\x05,\xb4\xd3\xa1\xe5S@\x8a\x11\xa5\n\xfa\xe2S@Jtw\xb3\xf9\xe6S@w\x04\xb4Z\x00\xe2S@x.>2\xc7\xe6S@\xb2q\xfc\x1c\x01\xc6S@\xe2j\x0eS\xa3\xc5S@\x92\x14\xc7\x87\xa1\xd2S@\x0f\xb7\xeb\x0cR\xc4S@\xa8\xdc\x03\xe0\x99\xd0S@\xad-\x0f\xdeG\xe1S@(r\x9b[D\xe1S@\x8f\xb2P\xc5t\xc3S@Z\x1b\xab\xbe\x06\xe3S@\xabtw\x8eG\xe4S@\r\xc7W7=\xc3S@x\xd8\xfe3J\xdeS@|q\xc2\x18\xf8\x01T@;{\xcd\'D\xe1S@\x97\xaeF8V\xe1S@\x1dk\xef\xf5H\xe4S@\x9c/\x9d\x10\n\x02T@\xf2\x138#\xb9\xcfS@a6\xb6? \xb4S@D\t\xe8\x14\x13\xddS@z\xbc\xc9\xef\xd5\xe1S@\x01\xd5H\xa8\\\xe4S@\\\x1aT8c\xebS@\x05\x8aW\xe2N\xeaS@\xf6V*F4\xc5S@\xf0\xef\xa85p\xe5S@\xcdv_U\xa4\xb5S@\xe4\x81\xb3\xb0\xcd\xe8S@\xb7T\x9c\xc5\xfb\xe0S@\xc7\xed\x11\xeeX\xe0S@\xce\xd2\x1f,Z\xe6S@\xe3\xf2\x9fa\xc0\xc0S@\xd0\xd7\x88{*\xe1S@\xdb\x81Z\xca\x9a\xe5S@e\x88\xcf9\x00\xe6S@\x1d3\x9e\x1d8\xe7S@\xdc\xb6\xcf\x88n\xd0S@\r\xe2\r\xca\xc5\xe1S@B3\xc8\x04T\xe5S@\xe3\\\xe5\xbe\r\xc7S@\x96\xac\xcb\x90\xc8\xc9S@\xea\x8a\xcf\x19\x18\xe3S@\xf2\'TX9\xc3S@\xe2x\xd1\xa3\xd1\xe1S@\xb8\xbf\xfe\xbe\x1d\xeaS@\x07\x0c\x10Yt\xeaS@\xd5\x02\x045\xb4\xb5S@\x14,3O\xc1\xe1S@r\xfb\x19\r\xc9\xb3S@ C=\x10a\xc4S@\x9e\xa0\x16\x9ay\xeaS@s\x1cH\x19\x9c\x02T@\xbd4\xc8\xc8\x86\xc0S@}\x9bWY\x16\xe7S@\x81s\xfb\xa4\x9d\xe1S@\xb5\xc9Ng[\xe6S@\xden\xad\x8aV\xfbS@0.\xb0\xc3\xd3\xd6S@O\xd4cww\xd0S@\xd9B\xc5\xaf(\xe6S@\xa0\x0c\x87"x\xaeS@e\xc4q\xf8i\xdaS@\x89S\xe1q\x06\xe0S@\xda\xe1\x0f\xcf\xe1\xe7S@aC\xc7\x8bS\xdaS@\xbe\xd0\x04\x9a\xf2\xb4S@h@v\x9d\xa1\xcdS@\x90V]\x94U\xd4S@\x04 t_\x18\xd8S@\x93%x4\x01\xc7S@\xf1\xfeZ\xcf\x01\xeeS@v\x8fI\xf7\x1f\xd2S@\x10\xc3\x17T\x8a\xb2S@\x1e\xad\x0f\x1f\x9a\xeaS@\xf81Y\n\x83\xc5S@#z\xb8=28T@\x11w\xc4\xc2\x8d\xc2S@\xb0V\x8b\xda<\xc9S@\x05H\x8f\nC\xdaS@\xb5\'\x1d|\x99\xd0S@\x18L\x98\x84\xb9\xc1S@\xf6\xb0\xb2\xce\xf6\xdcS@\xd4Y\t*0\xe1S@\\)\xa0\x06p\xe7S@|-\x120\xe2\xc9S@\xfa\xc2\xa9\'6\xddS@zPT\x8e\xc9\xe3S@\xfb\xa8\xaa\xae<kT@U\x1dm\xa3\xb5\xb9S@\xd2\xefi\xd1;\xceS@\xf2\xbb\xff\xc8k\xbaS@\xeen{3\xb4\xf1S@Bp\xc4\x98\x15\xcfS@1Hh\xc8\xbe\xceS@\xb5p`\xb3#\xc9S@\x95\xb9\'j\xec\xceS@\xe9\xe7\xa0D\x8e\xc8S@I\xd8\x9285\xe3S@\x1cm\xc9\x97\x1f\xdfS@q\xf9\xa6\x95J\xcaS@P\xfa\x0c\xd5\x05\xdfS@\x87\x04\x17\xbb\xb1\xf2S@\x1e\xe3\xa1\x86b\xbdS@\x08\x8b\xfd\xdf\xea\xe3S@\xaeJg\xeau\xdeS@M\xaf\xf8B\xab\xdcS@0\xf4\x15\rT\xd0S@w\xed\xf2g\xdb\xccS@\x05i\x1eDH\xc6S@\x81C0\xef"\xd4S@\r\xe3w3\xde\xc6S@]\x89N\x00K\xe7S@\xe3k-\x82I\xd4S@i\xf6\xae\x98=\xc6S@\xea\x9d4\\:\xdaS@\x15\x16\x1d\x16\x8f\xeeS@\xad\x1b\x02\xe9[\xeeS@\xda\x072\x1c\xb4\xdfS@)\x86z\x91\xf3\xe3S@|\x84#na\xecS@\xaf\xc0,Rt\xcbS@K\t\xdda_\xecS@J\x89\xee\xd6\xbb\xe1S@\x0f]at\x91\xecS@\x04^\xc3\xaeA\xbdS@\xc2\xa1\xff\xa6D\xcdS@"#\xe8x\xcb\xecS@\xa2"\x15\xd7g\xbaS@\xb8\xa0\x039\xbf\xefS@\xe8T\xf45C\xceS@\xc5\x97\xb3\x97\xd8\xe3S@\x00\xfb\\T^\xf2S@v\x03\xdf\xdc\xc5\xb8S@\xa0\x19FWY\xf2S@\x9e\xff(2U\xe0S@zg\xb1\x85\xe3\xcfS@\xd2\x81\xec\x08\xb6\xbdS@\xd8\x04#\x91\xfb\xcbS@\x07\xeb\xa1^\xaf\xdeS@3!\xc4\x93\xff\xdcS@\xdfw\x03-\x11\xd0S@\x80\xd2*\x05\xdd\xddS@\x87O\xa6\t\x92\xbdS@j\x90\x1b\xa9\xd8\xe5S@\xf5}<H\xad\xd1S@X\x88@\xf2\x83\xbdS@\x85\xb3Q;n\xcdS@S]\xe7\xe2\x90\xe5S@\x84t\x18\x85k\xe1S@i\xdf+\x80\x17\xe2S@\xb1j gz\xd0S@\xa9p\x13$\xea\xbcS@;Yl\xfa\x06\xbdS@\xbf\xf9\xbc-*\xc6S@\xb6\x83\x1dO\xfd\xb7S@ \x81\xbd\x0b\xe3\xecS@\xcf\xc72\xca\xea\xedS@\xefW@\xa5\xf3\xebS@\x82\xa4\xe1p|\xd2S@\xafs\x84\xc0\xfa\xcaS@\xa1\xd9*\xf0\x00\xcaS@\xc8X\x081\x00\xc8S@\xb3\xce\xea\xd1<\xddS@\xc1\xc5\xc01\xad\xccS@WN\x93\xcd&\xd0S@\x17iX\xac@\xd0S@\x83\xcaN\xb0\x97\xc4S@,\xc3\xc5\x9e\xb3\xc4S@\xf0\xb0\xf1\xe3\x01\xe2S@\xdd\xc4z\xe5\x18\xc8S@5\x96\xf4\t\xea\xd3S@T?\xf9C \xdbS@\xcc\x12\xadn\xf4\x05T@E\xef"}\xa7\xbaS@7\r\xb0#T\xcfS@8\xe1C\xa7 \xdfS@\x1e\x07\xbbI\xf2\xdbS@\x1e\x11\xdf*9\xcbS@\x1b>\x97\xfa\xf7\xdcS@\x92\xeevT:\xdeS@a\xb0\x0c\xbd\xd7\xcfS@~\x1b\x1bD\x98\xe1S@\xb6\xa9\x9eC\xac\xdcS@]O\x17C\xd7\xd5S@W&\x06\x02\x1e\xe8S@\\k\x8dH\xff\xd4S@\xfe\xaa\xb0(;\xdfS@"t>`\x03\xd3S@\x10\xb5u\xa6\x8a\xd2S@\x1e\xad\x01*\xb3\xdaS@\xbb\xa5\xeb\'\xde\xd0S@\xe6\xae\xd6eS\xd3S@\x88\x80t\x92M\xceS@\x01k\x89\xc2\xa8\xceS@\xd4\x91\xe2\xe0\x99\xf2S@"\x8a\x14\x97:\xc7S@\xe1R5\x0c\x92\xe8S@r\xb4\xba\xbf\x7f\xebS@Q5\t\x1c\x99\xbeS@\x86\x9b\xc5)\xbf\xc0S@y\x0f\xcb\x93q\xe8S@\x14\x1eNt>\xbeS@\x932\xf2\x9cg\xd8S@\x96\x91\xc6c\xd7\xbeS@@\n\xb2A\xf6\xceS@\xfe\xf2\xe9\x7fo\xbbS@,\xe5G|\xc3\xbaS@\xa6q\x96lx\xe1S@\xe5Dt\xd8\x88\xb3S@]\x1a\xadr\xc5\xb3S@\xe0\x96\xf7\xa6\xc8\xe3S@\x83\xb5\x08\x94\\\xbcS@jq\xad\xcd\xb9\xeaS@\t\xb6S\x82U\x05T@\xe7m\n\x9cc\xeaS@\xfb\xc5g[%\xb4S@#\xac\x1d\xe5\xc3\xbdS@7\xdf\x88<\x1b\xeaS@E\xa4\x7f\x10\xde\xe6S@\x90\x8b\xee\x803\xb8S@\'\xe2\xb2\tg\xd9S@\xb3\xf8X\x9f\xf5\xddS@\xe85R\xc2\xac\xb8S@\xd7\x88\x8e\xf1V\xbcS@\x02\x83\xc3\xc2b\xbdS@\x82\xac\xa9\x8b\xb1\xaeS@\xe9\x9e\xcbC\xcd\xbdS@\xea*5\xc6\x93\xbdS@\x82lQ4e\xcfS@\x8b\xe0h\xdf\x83\xcfS@q\x15\xa4e\xbe\xcfS@]\xfc\xd9\xd0\xb3\xcfS@K\xb1\x08\xfcA\xeaS@\xfa\xc2J\xeb\x8a\xc7S@I\x19\xd2/\xbb\xb5S@\x1f<Q=\n\xd8S@\xd6\xb4\xa9\xbd\xc2\xb5S@I\x0b\xc47\xf5\xdeS@Z\xb1\x95\xa8Y\xa8S@\xb5H\xce\x16\xbf\xbcS@\x86K\xf3\xbbA\xe2S@\xdf\r\xec\xef?\xe4S@U*\xfb\xf9\xe3\xc5S@r|\xac(\x84\xb6S@\xeafPx\x00\xb9S@\xe1\xd7\x97\xd5\xbb\xc5S@\xcd\x9b\xe5\'\xc4\xc0S@\x10w\xac\xc1\xcb\xbeS@\xdf\xaa\xc1%.\xe6S@[7\x98\xd6\x04\xc1S@\xb9\xc9@jq\xc6S@\xe6h=\x94F\xf0S@s\x1f\xdc\xf7\xe3\xbfS@x\xb7\xe3\xee\xa0\xb7S@]fB\xff\xe0\xcaS@\xc9\xd3\x19=K\xc8S@F7\'\x10\xc4\xccS@\x13/{$*\xbeS@\x7f*n\x8a\xb2\xb9S@\xac\xf8H\x80\x91\xb6S@\xd6\x1b\'\xd4K\xecS@./;\xd0\xf3\xb5S@\x86)jyn\xc8S@\x02\x87`XT\xe4S@\xae\'\xb5\xc9\xbe\xdeS@\x03aT\xfa\xf6\xc1S@\x86\x9fg\\\xcb\xe3S@\xaa\xce\x92t\x89\xbdS@\xfe\x1cjTY\xe0S@\xb0?\xe7bk\xc3S@rV\x00\xe4\x99\xeeS@\n\xb82z\x06\xecS@~\x9b\xfb\xe7\xef\xc9S@\x8e!:\xe8\xe6\xcaS@\xc7\xe595F\xeeS@\x8d\xe3:\xe8\xac\xc5S@\x9c\x84\x81\xf1\xcd\xddS@*w@Z\xa5\xc5S@\xc3\xfc\x1b#%\xe9S@\x1cx\xc7,+\xccS@\x86\xb4b\xbc\xd3\xc5S@\xc5\xac}\xb4\xd8\xc5S@\n\x89q$F\xf0S@)~*\x9d\x0b\xe7S@\xac\x9c}cN\xdfS@\x10x\xdb\xba\xae\xeeS@\x87\xcboN\xe8\xc5S@\xa4\x83\xa4\xc13\xc1S@K\x1e\xb6\xaf\xa3\xc3S@\x8d;\xb51\x94\xc6S@E\xe8\r\x90\xa6\xe3S@\xa2)\xb4\xec\x08\xc8S@!+\xf6\x7f\x9e\xddS@\xd9\xb8\xfb\xfeG\xbbS@\xd4\x0c\xf7(\xda\xbeS@\x86\xd7\xf1\xbf\x7f\xc5S@\xa6\xffIG\x94\xf0S@\xc0I\x94\x1fm\xcaS@7\xdd\xb8\x12\xc9\xbdS@O\x0b\x18\x9e\xa1\xd8S@\xb3l\x140\xe3\xe1S@\xf9\x8e\x88\x0c\xc2\xebS@}uF_\xff\xe0S@_\xfb\xdb\xa9\x9e\xeeS@u\x14#c\xdb\xe0S@*q\xce2E\xe3S@\x0bR\xf5\x12n\xcfS@\x01\xda\x10\x80T\xc9S@\xdd\xc1\xd0Pd\xd6S@\xdc#b*\xed\xe2S@X\xe1]$\x9e\xe2S@1X\x0c\x9c\\\xcaS@+4\xf0\xb48\xcaS@\xcb\t/\xf87\xcaS@\xee\x86f\xd1\x94\xd9S@\'\xb0\xdf\x8d\xfa\xdeS@".\x9fo\xde\xd9S@q\xd6\x9d\x91\xa6\xc9S@\xef\xd5\x07\xaeH\xc3S@\xb6\xeb*\x8e=\xdeS@L\xcf\x01\xe1\xdc\xd9S@7\x19\xe5\xae\xbb\xbdS@[\x83\x8b\xa0\x8c\xd2S@\xfc\x9c\xbf\x80\x1a\xe1S@\x04Cb\x1a\xa0\xe0S@\xc8J\xb6\x92a\xc7S@\xc6u\xbd1\xda\xc4S@\xf4s\xdfs\xf0\xd5S@\x0e\xb6\x01\x01Q\xd7S@2\x9a\x96*\xf3\xd5S@5r\x01i\xfd\xd4S@\xe2\x15jV\xde\xd4S@<\xc7\x1aVP\xd8S@\x1e\xb2\x8al\xed\xd8S@$\x99#\x978\xc7S@nU\xa3\xb9\xce\xdbS@\xb2LYSi\xe3S@\xd8\xfe\xde\x81\xc1\xdaS@M\xb7t?]\xc4S@[W\x05\xd8\xa1\xd6S@\xea\xf3\xb1\xeb\xe8\xb3S@~3=\xb5M\xf3S@\xca\xec\x16\x01\xd0\xd8S@\xe4\xa8\xaa\xf7\x03\xe4S@i6\xfc@\x00\xc1S@v\xba\x0b8\xcd\xc5S@V\xb4\xdf@\xb5\xcaS@\xacW\x0e!9\xd9S@5\xe7\x8e:H\xe3S@@t)\x07\xd1\xc8S@\x17\xc3\xe0~m\xe4S@[W+_\x8a\xd8S@\xe6\xf7Rr\n\xbeS@\xeb}\x10b\xd5\xeaS@\xbe\x1b\x96\xa2\xf9\xe5S@\x0fE\x98a\xf4\xd7S@\x16V\xd6o\xd1\xd8S@\xb8\x18\xb9\\\xfd\xc3S@\x0f=\x9ej*\xbbS@\xbf\xccO\xee\xe6\xc6S@\xfag\xeba\x08\xc5S@\xaf1Gq\xc3\xcaS@h\xb2\x01f\t\xdeS@J\x9c\x1d\xc9\xb4\xcdS@\x8a\xb19\x02U\xc4S@\xe8nO\xc9\x97\xdeS@\xf2B\xe9\xb9\xc3\xe2S@iK\xf5\x05p\xb5S@\xfa\t;>\x1c\xc3S@\xae,\x10mQ\xd1S@\x99w\x92\xeb\x1a\xc3S@h\x18\x89\xd3]\xc2S@\xa4\xa4\x82\xe38\xbeS@\x9e\x1f\xd6\x9c\x04\xc5S@\x11\x9c\xcfd\x04\xdcS@\xa6z \x85\xea\xc2S@\xc9gA\xc2\x10\xd5S@!\x82\xfc\xf4\x9b\xe7S@u\x0b6\xd2\xcf\xcbS@c\xd9\xd7Tr\xddS@\x11"\xcd\xc9\x80\xdcS@\x9a\xac\xdb\x9d\xb9\xc3S@\x86\xc1\x01\x9c\xfe\xdcS@}\x8c\xff:\xdd\xb4S@\xf0\xcb"\x93\xbb\xebS@x\xb5\xcfA\x91\xcaS@\x93\xc3R\x00\x84\xc6S@\xb6\xbf\xa4\x007\xf1S@\xa9~\xbf\xf5\xbd\xd2S@\xf0\xe0P4r\xe0S@l*\x90\xbf\x12\xdcS@=\xc9\x93Vm\xddS@\xcb\x15\xef\x87\xd6\xe0S@\xfc\xc9<\x1b\x9d\xcbS@fb\xdf\xf50\xf4S@\x9b\xa2\x9d\xb5\x94\xc7S@CCy\xb2A\xc7S@\xf4\x86\x97\xce\x00\xc6S@jY\x0c\xf9C\xdbS@\xdb\xb7\xe56\xab\xd5S@\xde\xa0U3.\xc5S@\t\xed\xf4\xa7\x87\xcbS@\x9b\xb5q\rW\xdeS@\xa7t\x9f\xda_\xdbS@\xd8\x9f\x94\xc7\xcc\xeaS@X\xb8\xa7\xddw\xcaS@|\xddCWw\xdbS@\xdc\xcc\x9c\xbc|\xc0S@\xcbo\x18n\xcc\xceS@\x80Hq\xf8\xec\xe9S@\x0c1"_\x83\xc9S@\x06CW3\x88\xdeS@"\x85I\xd5a\xe2S@h(8\x85w\xe9S@\x95\x00Eo \xc4S@\x16\xc2Z~\xa2\xc8S@\xad\xbf\x01\x1d|\xdfS@\xd7\xfb\x89\xe7\x0b\xcaS@\x83R\x1d\xf5R\xebS@\x9eI%\x08m\xe4S@\xc4>n\xbe\x15\xebS@8\xc4\xbc\xf5\x7f\xc2S@\xaeG\x01?\xd8\xdfS@H\xa1\xf4U\xe8\xc0S@DJy\xb3\xd6\xecS@\xb3\\\x80\x84\xaa\xebS@v\'\xce\x06|\xc5S@\xeb\xd2B\x82\x0b\xccS@\r\x90\x0e\xab\xec\xeaS@\xbbb\x03\xf0\xe7\xc9S@\xa54\x87H\xe7\xfcS@\xaa%\x12\xe0\x8b\xeaS@\xa6^\xf9;a\xd3S@\xcb\xea}\x97\x19\xe4S@$\xe0\xe1\x12\x9e\xbfS@\x08\x1bw\x92\xe5\xf1S@\x0bP\xfcl\xd0\xc1S@P\x0bk\xd2\x12\xf3S@\xd0\x1fM}h\xecS@EVV\xa4\xbe\xe1S@E\xc9\xb4\\\x88\xc1S@\x10\xff\xce\xd3\xa2\xd8S@S\xf4N\xcd:\xc9S@\xb1R5\xc9W\xe2S@\xf7\xe6IU\xac\xceS@\x98\x8cMo$\xd2S@Es\x90&\xcd\xb0S@\x08\xce\xbbnh\xe2S@\x103_VJ\xbfS@\x8eA\xa0\xa1\xa5\xf3S@\x8c\xd0\xfa\xe88\xb9S@\xc0j\xaf\xa9Q\xfeS@Yw\xb8\xdd\xdc\xe3S@,ZI\x14\xd7\xc3S@&\xc9D\xfdV\xbeS@\x02k+1I\xbbS@\x7f_m\xac\x8f\xe3S@&\xc2#G\x8c\xfeS@\xf43\xfe1\xb9\xe2S@{\xc5|\xd3e\xc2S@c6\'\xcc\xd4\xefS@\xe7\xeb\xdd\xd6=\xe9S@\x9a\xc5\x9f\n\xa1\xe0S@\xd7\xc46\x9b\xd5\xe4S@\x96\x87\xb9\tB\xefS@9)\x88\xdd\xf3\xfeS@\xe6\xb1\x86\xbe\xa6\xc6S@\\\xe9\x01H>\xc9S@#Q\xc4\x0eH\xb7S@*\xfc\xc7\x04\x07\xdbS@\xff\x95aB\xc3\xffS@\x08\xc9\x85\x80\x9f\xd6S@\xdd\xcb\xd6\xe4\xc3\xb7S@\x84l\xe8.=\xceS@\x89\xe3\x1eg\x8f\xbfS@\x1b\x92Z\x91\xcf\xe4S@-8\xf4o\xf5\xefS@\xe1\xf9\x05]\xd4\xc2S@\xd0\x93}z]ST@*\x06P4\xb8\xb1S@\x02\\?"|\xe1S@\xa9}\x05\xf5\x1d\xe3S@\x06@\xf4`\x01\xc1S@\xc8 \xfe\x10\xd2\xbcS@\xe0\x840\xe6\x00\xe0S@\x8f9\xee\xf0\x19\xb5S@mF\xf3H$\xe0S@\x03\x02a\x940\xe5S@\xf0\x96\x98\x18\xca\xe6S@\xc7\xe5\xcb\r0\xe3S@ _\x89\xab%\xe3S@\x80N$\\\xfc\xc2S@JZ\xe6\xc4\xbf\xa9S@\x1e1{\x94\xaa\xe1S@Y\xfc+8\x87\xdeS@\xff\x9e\x14n|\xaaS@\xd5\x9a5|y\xbeS@\x80\xc8)\xe8\x19\xe2S@\xa6\x901\xd3k\xf0S@| \xa4\xf5\xcb\xb8S@MMT\xaa\xfd\xe4S@\'\x15\x13\x8cI\xe1S@x\x90q@\xb3\xe2S@\xb7\x1a\xc3\xad\xba\xa8S@\xbb9\xfd\x1aC\xcdS@\xf6Fe\xec>\xe1S@]\xc0\x13 2\xd5S@s\xb2whg\xcbS@O\x8f\x7f\xd1\x80\xc8S@\x86\xcd?\x84\xec\xe0S@\xf0\xeb\x11\xa8\xc5\xd7S@\x98\xc1\xfc\x12N\xe6S@\x89N\xe3\x8bi\xccS@\x89\x8f\xb0\x9fX\xdbS@$\x1a\x13\x92$\xe1S@}\xd2\xbbst\xd5S@6\xe1v\xb7\x83\xccS@}e\x8a\x95\xf1\xe1S@\xe3F7\x16\xd5\xb4S@\xa8\x04!9\x18\xeaS@\x12\x97\x04Y\xc3\xddS@\xac\x01\xab\xc8K\xddS@?\x80\xef\xeaa\xe3S@\t\xd1PnR\xe6S@_\x95\xf6\x19\x06\xd3S@\xfbF\xe7\xdcG\xbdS@\xb8V$?\xe1\xe1S@\t-\xe1\x14\xa5\xedS@`\xa5lg\xe7\xe3S@\x0e\xa8!\xaf\x06\xb7S@\\\x18j\xea\x19\xc4S@\xba\xa4\xfb\x1b_\xe5S@\xe6B\x86\xac\xa1\xc7S@\xf2+\x9c\x02\x9c\xd9S@\xe8>\x9f \r\xbdS@~7\x80\x12\xe0\xe5S@\x98\xdd\x80\xd0\xa9\xbeS@\xc83b\xa0@\xe8S@\x84\xdd2\xae\xef\xafS@\x86}\t\xda\xd2\xc9S@\xc4\xc1\x11\xa8\xe4\xd2S@\x90~I\x99\xe1\xecS@\xc0\xd5\xef\xa8\xfc\xbeS@]\xaf%\xa4\x84\xb8S@ud\xbc~\x9b\xf4S@\xd8?\x8fod\xc9S@\xcfO\xc9\x88H\xb8S@\x87,\xfc\xbf\x8e\xc9S@\xe0\xf9\xa7\xder\xddS@\xebk _%\xb3S@\xbd~\xda~V\xd4S@\xbd\xab\x07\x953\xd0S@\xef\x9f\xd9\xc2\xc4\xeeS@\xae\x0e\x84o1\xb4S@S\x96\xc2b\xb9\xd7S@\x0b\xfb*\x15\xcc\xe7S@\xaf\xcf?y\t\xc9S@\xa0v\x9f#\xfe\xbbS@\x96f-\xbd\xec\xb1S@=?2IL\xe7S@6\xc2x!\xc2\xbdS@+O\xf9\xcb\xc6\xe9S@\xf3\xf4\xa3o\x9e\xedS@uq\xe4\x0f\xdexT@f\xd7\x98\x9fH\xd4S@\xf2\xe2\x98\xb6\x1a\x05T@/\xec\xfb\xd0D\xbcS@\xe4\xbf\x99\x13$\xb4S@\xd2\xba\x1e\xae\xac\xd6S@\xa6DG\xe3\xfd\xe5S@b}w\xfb8\xc1S@\x06\xb4\x0c\xc7\x9c\xc8S@\xb2\xdez\x8c)\xfeS@C\x8e\x00#Z\xc0S@H\xd0nO\x94\xcfS@\xed\xe1\x7f"\x93\tT@3rY6\xd9\xe6S@\x1ao\xd1Xr\xb3S@\xaeY\x0c|\'\x06T@\x95\xac\xe5\xfe\xdb\xebS@X\xb4O\x9d-\xb3S@\x9ae#\x1a\xd6\xceS@\xa4\x01\xf4\xedx\xe6S@)H|\x03\x15\xefS@\xd4\xf3\xac/]\xb3S@K\xb7\x9eB4\xa3S@mi\t\x11\xce\xb7S@#\xe5\x83DM\xcfS@\xeb@?\x00\xdc\xc6S@\xb8v\xb6\xa7\xd6\xe9S@\xf8\xca\x9fAC\xb7S@LRY8\xac\xbfS@f\xb3e\xae\x1b\xb3S@\x91\xd1\xcc\xcbr\xc5S@jX\xb7\\\x8a\xecS@xSk\xd7\x1c\xb7S@0\xe0\x93\xe7\x87\xb0S@\xee\r$\xd4X\x8cT@\xc0\xe9\x05W\x0c\xf0S@\x11~\xf6\xd4\xa2\xcdS@\x05h\x1d\x0f\xff\xdeS@q%\xac;\x13\xe6S@\xf6rR0\xed\xb2S@H\xe4\x0cm/\xd1S@%\x85\xd5\xb8\xa0\xf0S@Z\x89\xa4HI\xd6S@\xacKl\x10!\xc0S@\x8ey\x07\x80:\xcdS@\x95\x1d\r\xa7c\xbfS@ND\xb4\x9f\xae\xb6S@S\xd2u\xb1D\xd7S@\x1f\xfc\x8fG\xe8\xddS@\t\x94g\x15\xc8\xddS@\x19\xf0\xd1\xba"\xb4S@\x07m\xa4D\xe3\xe4S@C]\xbc\xc8\x99\xd5S@\xd0\xca9oa\xd3S@\xe2BvRr\xd8S@~\n\xd6\x83}\xc6S@\x8e\xcd\xa7\x02\xf8\xe1S@o\x80Z\x03r\xd8S@N\x15\x11\xea\x9f\xd4S@x\xaf\x02)s\xd7S@\x8bH\xe7Ax\xefS@\x99\xdb<\x00\xb7\xdbS@\xff\xfe\xe1\x18\x9b\xd7S@\x81\xb70\xd6f\xd1S@\x80\x87$\x95t\xcaS@y\x8c\xd3\xe8r\xd1S@B\x10\x9dt\xfd\xcfS@\xd1\x10\xa6\xc9\xde\xdeS@D\x14Vn\x95\xecS@)hM\x13Z\xcbS@\xca\x8d\n\xc20\xb9S@\x19\xc7\x044\r\xd3S@[\x1b\x85\x01\xb3\xcaS@\x84\xfd\xbe\x8b\xb1\xdeS@x\xe6\xa7\xefr\xb3S@\xec\x12\xf93\xe7\x06T@\xf3\xaa2\x9d\x85\xe3S@\n\xf4z#\xf7\xd3S@\xa2I\xb92\xcf\xcdS@\xbb\xab\xc7\xaaK\xddS@E\x96nj\xd2\xd2S@\xdf\x1b@\x9b\xb7\xd7S@t\x05=\x92\xbb\xd3S@\xd2\xa6\xce\xd4s\xdaS@a\x1e\x11\x97\x12\xd2S@\xbe\x1c\x1e\x14\x12\xc9S@\xef.\x10v~\xe0S@+2\x9c>\x02\x0cT@\x93\xb7\xd1#\xc2\xdeS@4\xd7\x01\xe2\x8e\xb9S@d\xab\x84U\xf4\xd9S@Y33%\xb2\xdaS@\xc1\\z\xa9z\xccS@\xb4\xbfQ\xa8\x88\xb4S@\x8f)\x99\x8eE\xccS@\xc4\xe6\r\xe3\xad\xe4S@\x91\xb3\xa7\xc6`\xd1S@\x9d\xff\xec7_\xbeS@B\xb3\xe5::\xd0S@\x9cP\xad\xc8\xb7\xe5S@5-\xc8 \xfc\xe4S@f\xb2~&\xe4\xd1S@\xbdv\xc2\xc40\xdcS@\x1fe%\xa6\xdb\xe2S@\x0f\xcf\xdfx\xbb\xceS@\xbb\xeb\xd75\xbe\xe3S@ \xb8\xf9\xbe\xc4\xe3S@Q\x182N\xe8\xd4S@M\xfdS\xc9t\xd0S@:[\xc0\x9aH\xdaS@<\x941\x83e\xd1S@\x8d\x82\xe0\xf2\xb8\xdeS@t\xac\x02j\xb8\xbeS@\x0f\xb7 C\x9a\xd9S@wp\xae\xc7.\xd9S@\x98\x7f\n\x89T\xd4S@3p\x93\xc3-\xc8S@\x0eEQ\xa3\xd8\xf4S@\x81B\xaa<\xdb\xdfS@\x85w@\xb0\x1e\xceS@\xe4\xcf\x1a\xd3\x88\xcfS@\x15\x0cV\xdb/\xd1S@q]R\x02n\xeeS@A\x8cY[\xaa\xc9S@5\xf4`ic\xccS@\xd8\x16\xc6+\x7f\xd6S@\x13\xa9\x85\x8a\xd8\xe4S@&]\xfd\xeeo\xdbS@i+\xb0\x95\x86\xe1S@\xfb06\x1eN\xd6S@h\xc6\x03g\x88\xbbS@\xd8\xabHOV\xdbS@\xc3\xb4\xac\xe1\xf0\xc3S@\x91\x88t\x03$\xd5S@+\x98E\xb7\xda\xd6S@R@\xd3\x18\xd0\xddS@V;\xd2tXPT@\xcd3\xfd\xf3\xfe\xdaS@a\x8dV?\x89\xd7S@\x84\x1f\xc6\x00\xfd\xd6S@\x82\xf7\xae.\xd3\xc2S@=\x0f9\xcf\xc3\xd3S@|\xa2\x9b\x84\xdc\xcfS@M\x8d\x00Dw\xd6S@\x87\xe3\xa1\xc4\xdc\xc0S@\xc9\xcb\xa2{@\xceS@pR\xfc4\xe5\x8dT@;|\xe8\xb7\xd4hT@\xb7\xce-\x80\n\xe4S@ku\xbd\xe7\xfd\xc3S@\xe7\'\x9d\x8b\xa0\xd2S@\n\xfabz\x11\xcbS@\xf1\x89{u\xbd\xd1S@>B\xf4`\xc2\xdbS@s/\xec\xc9=\x06T@xx\xd8\xd6n\xcfS@\xf4e{x\x13\xcfS@H\x07\xfbm\x06\xceS@\x7f;I\x8a{\xc3S@\xbd)\t\x9a\x8d\xc8S@X\x1d\xe0\x16q\xcdS@\xba\xafI{\xa5\xcdS@L@\x1d\xff\x1d\xcdS@\xe6b\x8b\x11z\xcdS@\x86S\xe2\xe4\x94\xe4S@\xb6Q\xed\x9d\xbd\xdcS@\xab\xdf\x19\x15\x17\xceS@M\xce\xba?\xff\xa3S@\x89C\x1d\xf0\t\xd1S@\xa7\xcc\x9e\x89\x7f\xe5S@\xe0P\x90\xcf\x1a\xbfS@O\xa6\x04\xaf\xaf\xf2S@JW\x01\x9d\xb0\xd9S@\xed\x18\x9f\xdd9\xd3S@<\xa5\x1a\xa1*\xc4S@\x18\x1a%\xbe\xfe\xbdS@\xee\x9bA\x17n\xb7S@\x91\xb8\xf1?\x86\xc3S@\xfal\xf7y\x96\xddS@\x8a\xf2\xde/\xba\xdaS@h\xc6\x19Q>\xbbS@\xf9_\x02\x01\x10\xdbS@\xceRX\xf2\xda\x8dT@P,\xfc\xd3m\xd5S@j\x166\x88\xa1\xcdS@\xe9%\xf2\x0b\x81\xe8S@\t\xcbJ\x00ccT@\xc6\xe1\xee3N\xd7S@\xe8\xed1oc\xd4S@2=G\xbb\xed\xc4S@\x08\xe9$%\xa3\xccS@\x9fx\xe0\xbcI\xbaS@\xc4;\x85\xf5c\xcaS@\xf2\xfa\xa8m4\xd9S@\xeb\xe4S\xf3^\xc4S@\xf5,\xa2\xcbE\xb6S@\x82\xa3/?\x03\xb1S@)\xc1\x9c\xaaV\xdbS@7\x06yy\x98\xdfS@\xdc=\x02\xa9+\xb8S@\xff\x0e[\x1fo\xdfS@p]\xf2\xb0\x04\xe1S@\x1a\xf9\x94\xfa\xdc\xd3S@-\xff\xf5j\xd2\xd5S@|aJ\xf9^\xabS@\xb9\xa0F7\t\xdaS@\x9f\xe5&\xa7\xc0\xb8S@\xa9sV?\x01\xd3S@\xc8\xe6\x8d\xfa\x1e\xd0S@\x8d\\\x1a-\xe1\xb7S@\x83bx\x18\xd7\xd3S@>\t\xcb\x1aj\xdfS@\x15)>\xd3$\xe3S@g2 #\xa1\xc3S@\xbe\xb5~\x10(\xd3S@Cp~\x14\x13\xd3S@FK.\x99\xbb\xc5S@\xa5\x02\xb0\xa3d\xdcS@\x168\xe4\xad\xe0\xb6S@\x08:\x832\x13\xd6S@\x0b\xc8]2.\xd7S@q\x07\xa9\xe4\r\xe2S@\xa5 \xb3|\x9a\xd7S@\x076h}y\xd2S@Q\xed\x8d\x81q\xdbS@ \xf6\xcb\x0eG\xc5S@\xb97^\x8a)\xd0S@\x17\xbb\xa3&\x18\xe2S@}\x0b\xcd(l\xe1S@i\x12\xf8\x01\xa5\xbeS@\xd5xh\xfc}\x05T@\xe74\xd1\xc8<\xd1S@\xa1\xc1\x93\xd3_\xd0S@c\x89\xca\xd3\x17\xd0S@\xe8\xd9\x1e>j\xcaS@\xe7\xedeg\xbf\xdbS@+\xfa\x85+l\xb1S@\xb39\xfak\x03\xd9S@ \x8b\xf9\xd5\x95\xddS@\xef\xf3]\x99\xa2\xc7S@\x1ds\xfc?\x90\xdbS@5\xd9\xab\x08D\xd7S@\xd4\x04\x9a\xda\x85\xdcS@\x12\xda\xa1-\xcb\xddS@\x08\x10\x01\xaa\x05\xdaS@\xad\x1f\xbc\r<\xd0S@\xde\xe5\x9a\xba\xd2\xc5S@\xf7\xef\x03\xf3\x12\xedS@\n\xd4\xb4\xec\xd5\xccS@\x06H\xc2y\xd4\xd9S@\xb8\xb3\x9bQ\xc2\xc5S@8u-\x0c\x06\xe2S@\xf8\x06\xc3\xed\xb1\xe3S@\xfd\xf3W\xc4 ST@-\x18\x1e\xf3\xa2\xc7S@\xf487S\xf6\xdcS@\xfe\xea5q\x13\xe2S@\x0c\xa2\xe5\x1d\xb2\xe3S@\xd3\xef;W{\xc8S@6\x15S\x97\xf1\xebS@\x80!\xa4\xadG\xc7S@xH{\x14F\xccS@\xcd\xfb\x9d\xf69\xdaS@Q\x86\xe0\x11\xf3\xcfS@\xb23:\x93\x9b\xccS@_=\xce\xeb\xbe\xe2S@o\x08$\x1e\x8c\xc7S@i\xd67]b\xdeS@*\xa8\t1\xc1\x08T@\xc4\x9f\xce\xd71\xc8S@\xb6t\x80[\xb4\xb4S@9\x15\xe2T\xd0\xe7S@\xfbz\x9e}Q\xcfS@\xf8\xd5(G\xee\xbaS@|\x10\xa3\x00\xe0\xd6S@\xe8\x05\xf5\xfa\xc4\xb8S@\xa4p\xa0*\x90\xd7S@\x86\x84\x9flb\xdeS@\x95\x04Q\x9a\xd5\xecS@\xd0\xee\xf5\xe9\xc6\xe6S@\xf2M\xea\xa4*\xcfS@\xc1}\x8c"\xc4\xc2S@W\xec\xc72%\xbeS@\xe7`~\xe0\xe6\xe0S@P\x8d\x19\x87\xc9QT@o\xfeWKy\xe4S@e\x15\x97#\xe0\xecS@\xda\xf1\xbe^\x02\xb8S@0\xbfq\xa5?\xd2S@\x81nwl\xdc\xd7S@[\x82I\xee\x1c\xdcS@\x0e\xc5\xe4\xdf\x15\xcbS@J\xcac\xbd\x96\xc2S@\xde\x1e\xc7rU\xe7S@\x81nQ}\x05\xcbS@\xf1\xef\xb3~\x8c\xc6S@\xfe\x19^\x10\x9a\xc8S@\xb6\xf0&\xa2(\xeeS@k\xfe\xae\x92\t\xdeS@/\x8cIi:\xddS@\xf4XWVX\xe7S@\'\x96n\xcd+\xbeS@6\xc4V\xbe6\xafS@\x8d\x153\xc7&\xe8S@\xe7eal\x1c\xcaS@\xc4\xa3\xba\x1e\x96\xcaS@\x0f \x0b_\xd3\xbaS@\x03\x8fP$\xa4\xccS@\xa6\x85\xb1M5\xd1S@\xba\x07\xc2\x9b\xfd\xefS@P\x95\xfbb\x89\xc0S@\xff\x84\x07\x9b)\xebS@9\xf6D\xd9\x8b\xecS@\x89\xd5\x02\xc6\xac\xdeS@vJg=\xcb\xd8S@\xc6\xc4qR\x82\xe5S@\xfb\x1bE\xf9l\xb3S@\xbf\x0cf\xack\xf0S@\xfe\xbe\x1f\x1cn\xc0S@w\xf1\xaeao\xd2S@\x867\xa8\\\x84\xe2S@\x8f\xf0Y\x99\x14\xf3S@\xda\xbe;\xe3\xf0\xc5S@\x87-T\xeb\xf7\xc2S@\xf5\xbe`\xce\x92\xe2S@>p\xf4\xf3j\xebS@\xff\x12\xd7\xee\\\xe5S@\xe9\x8d\xa0\xcfC\xe5S@\x0f!\xf7+^\xf3S@\x92\x82\xde%U\xecS@\xecm\xbe\x8c\xee\xc4S@\x99\xfe\x81\t\n\xc0S@\xd4\x8a\xce\xa6H\xeaS@-o\x17q\x1b\xe3S@3-*\xc9\xe7\xe4S@\xaf\x1e\xfb\xcd\xaa\xbeS@U2\x08\xf0\x9c\xe3S@8\xf7\x97Yn\xe7S@\x04\x01\xfa\x1c\x84\xf6S@\xc1kY\x06\xf0\xebS@\xf6\xc9p>s\xcfS@\x1a\xf3Sy\xc1\xd0S@o\xc1\xdf\xab\xcf\xbdS@T3\xb5\xffq\xeaS@\xb7\xdd\xcb\x1an\xcdS@\xf4\xa1L\x90\xf3\xf1S@\xe1\x95\x02\x0ea\xc9S@\x1b\x8d\xc2\xda\xdd\xc3S@\xecXc\x01\xb8\xc7S@\x9f\xb5\x80\xc2N\xc5S@q\x809dT\xacS@\xc5`\xdd\xfe}\xe2S@eQ\x05\xed\x8f\xc1S@\x0f\x12\xd3\xf0>\xc0S@\x17\xe5\xff.Q\xf6S@\xa3\xf3\x9d&`\xecS@6\xfeO\x0b\xf0\xccS@\xf1\xcd@\x02\xc1\xc4S@G\\}|\xee\xd2S@q\x16n\x05\x89\xd1S@s\\\t\x9e\xc1\xbeS@\x1a\x81\xb5\xce\x95\xbeS@\xb2\xf9\x1d\xa9\x9c\xedS@Y\x87c\x99\x12\xd4S@$\x10\x03<\xac\xc9S@\xf2$\xce\xb5V\xcbS@\x19}\x8e\xb9\x8c\xc4S@m\xe7\xea\x1a\xc9\xd6S@I\xb1biX\xe2S@\x1f\xcc\t\xce\x99\xcfS@l\'\x84\x03*\xe9S@\x03U7}\x02\xbaS@\'\xad\xf52\xa7\xd0S@Q\xf29\xde@\xc8S@\xa6\xdc9\xde%\xccS@\xd8\x8cH\xebh\xf5S@\xd4\xf4\x074}\xf4S@\xcfIbb\xb1\xb7S@pws\x01 \xb5S@\xa4q\x8b\x13\x00\xcfS@g\xc2\xcb\x06\xa2\xf5S@\x1c\x83\xb9"\xb0\xe3S@\xc4Uu\x16k\xf7S@\x8bS$\xc4\xb8\xc3S@Bo\xbc\x92a\xaaS@\xfa\xe4\x93\xc2(\xc2S@\xa4q\xeb\x83@\xb9S@\xb96\xae.\xe7\xbcS@&\xa2\\}2\xbfS@\xb9\xb1x\x16\xb3\xefS@2&\xf3\xe9m\xbeS@"\xbbj\xf1l\xefS@u\x96\xe3\xebh\xc5S@5\x8b;\x15\xff\xdcS@\xc8\xee\xd6\xee=\xffS@\xb3\x08\xa1\xf2\xb5\xcbS@\x178\xed]\x97\xc3S@\x18\xd8O5\xaf\xbaS@\x9c\xae\xf6LJ\xbdS@Z\x13\xf6;\x1aXT@6\xa1\x10\x9f\x08\xf6S@\x9a"\x80"A\xbdS@\x82\x0c\xeeA\xfd\xb7S@\xcbV\x82\xfba\xb4S@\xbbU\x8b\n\xb9\xe6S@]\xac\xfb\xb3m\xdbS@\xb6\x9d\xe3_\xcc\xd2S@\x058u?3\xe3S@\x8e/\x1eJ\xb0\xccS@\x102\xec\x1e\x03\xbdS@\xc3z\x1eE\xa6\xccS@+\xde\x91\xa8\xe0\x00T@\x8f\'k\xb8+\xe6S@\x90o\x95\x93\xfc\xf0S@\x07\xbc\x19i~\xbeS@\xf1?"\xa6<\xe3S@y\x0f\xfb\xc2M\xe1S@g\x02]x\xf5\xebS@\x96\x1b\x97\x19\x1d\xb2S@\xd0\xdc\x81\xa7\x0b\xcdS@\xe1[\xc4G?\xe5S@\xcb\xdazi$\xe6S@\x1b\xf1F4\xf4\x01T@-\x16`&\x0f\xc1S@\xc8\x8d"\x10t\xbeS@\xa5\xe1BL\x92\xeeS@\x96\x84&\xd2\xd2\xe1S@DK\xcd;\x19\xd3S@\xb4\x0f\xd9\x92r\xe2S@\xefOnw*\xcfS@_]g\x1c\x10\xe7S@\xed`x\xe68\xb9S@(@\x8b\x05t\xd9S@e&\xa2`$\xcbS@\x8d/GP\x13\xcbS@\xbd\x04x\xb8\xd3\xd0S@kw\xd0\xe9Q\x04T@\x10\xa9_\x8a\x9c\xb1S@\xacZsu\xbb\xe1S@[\xce\xe2d\x03\xa8S@\xae,\xbe\\\xd2zT@\xc3\x11\x95\xad\xc8\xc0S@R\xebt\x92\xd5\xa7S@\xe02HU\xd3\xc6S@\xaf\x10\xf1\xb0\xc9\xe1S@-o[G?\xc4S@JaL\xf4I\xd9S@\xc5\x8ba\xc3W\xbaS@\x86\xbd!\xf0~\xc3S@\xa9(7+\r\xe9S@m\xc2\x03\xf5\xa1\xd0S@\x95\x83k*^\xcaS@\x89\xbaE{\xe1\xdaS@\xb2\xd7\xc6\xc5\xd3\xd0S@\xe2\x17\xc3l\xba\xb2S@^/s\x8f\xf4\xe9S@A\xf6\x8f\xf8\xf8\xdeS@\xcb\xb3\x9c\x06\x96\xdcS@F\x07S?\xcf\xcfS@\x0f\xe3\x11A\x01\xd4S@T^MG\xa8\xe8S@\xe5\'\x8cP\x17\xb8S@\x9a\xe5\x0e\x13\x1b\xd1S@\xa4\x97\xb2x6\xd5S@\x94\x0eM\xb6\xeb\xfbS@i{\xdc$\xcd\xc3S@n\t^\xab\xe1\xccS@\xf8\xc2\x1b\xf0\x0b\xc5S@G`\x1c\xec]\xd3S@\x03\x0b\xfcH\xcb\xdeS@\x9b\x94\xcf\x1c\x9f\xe6S@\'o\xfc(\xec\xdbS@S\xe5"\xd4"\xdaS@\xe1\xa2\x80\xebP\xc2S@\xcc\x11\xd1Y\xdd\xc6S@E\x92\xca\xaf\x1e\xc5S@\x96\x9f\x06\x84>\xc1S@\xc4\x1a\x8c\xa3\xe4\xceS@\xc5^}\xf3/\xd5S@\x13\xddZ\xcb\xe2\xc4S@\xe3\x03yI\x01\xd4S@\xd1A\x16\x932\xdfS@\xc9\xf8\x92&\x8f\xcbS@#qViT\xc5S@\xec\xc4\xef\xca\xde\xbdS@\xea\xa27\xaf\x9d\xb6S@\xb8\x89i\xff\xde\xc8S@\xb2\xc9\n\xa1\xfe\xf3S@\xad\xba\xd5I\r\xdcS@x\xa6\xe2\xa0\x0c\xdeS@\xe7>tD=\xd4S@\x0b\x9e"\x0f\xd3\xd0S@\xf9\xf4\xef:\xbe\xbfS@}\xf0\xe5\x18\xd4\xcbS@\xaf\x07l\x83h\xbfS@\xb8&=!e\xe7S@,\x12\x11\x02\xd6\xe7S@\x92\x9b\xaa/\x11\xd2S@\x11\xad\x92\x061\xd5S@\x1d\xb5\xffw\xbb\xdcS@\xf2<\xcbX\xb7\xc9S@\xd7\xf4\x1fCi\xd8S@F\xfc~\xed\xb4\xd1S@\xaf\xc8\xfd\\\'\xe4S@Z"]/*\xebS@n\xec\xc8\xa1\x08\xbcS@\xa5\xb9~\x19:\xe8S@\xe4\xcb\xf4\x9d\xc2\xb9S@YY@N3\xc3S@\xb7\xb4d6X\xbeS@\x93\xf0\xb0-\x93\x06T@i\xcc2\x02\x17\xb2S@;\xb2x$h\xd4S@\xa2>z\xbd\xb9\xc9S@|\xd5\x02\x1c.\xd3S@v\xb4+4J\xdeS@\xe2te\\E\xf3S@\xd6\xb8-=m\xd2S@+F\xe0\xbc\xa6\x91T@\xf0Y\x8d=\x7f\xdcS@\xe6\xf0B\xa3i\xd0S@\xfe\xa6(\xaf\xe2\xdcS@\xd1B\xd7\xbd\xa4\xc8S@^+\x03\xbbM\xf1S@\xfd\xed\xba\xac \xc8S@\xc1\x9b\x19\x9dJ\xc8S@\x1as\tk\xe1\xd0S@b\x8aGqo\xb7S@9\xb87\xb6D\xe0S@\xbb$\xe5\xf7j\xc9S@\x97\x9c\xc2\xb2\x15\xcaS@\x98\x1cB\xdb`\xcfS@\xb3#>\xff\xdd\xd6S@[\xf3\x8ca\xa2\xdbS@W}\xdb\xfdt\xe4S@\xdf\x00\xa8pQ\xcfS@x\xe8)\xaa\xc9\xd3S@\x9e\xf2T\xa5\xa4\xc6S@\x8b`\xb6ZE\xc8S@i\xefw\xae]\xdcS@\\_]xe\xfbS@\n\x7f\x8f^\xaf\xd8S@\x03PQ\xd4(\xb5S@\r\xa8\x04\x0c"\xdeS@\x08]Z#\x90\xb8S@\x0c\x10\xf7\xc1\xf0\xb6S@`6}\xf7\xbe\xd1S@\xee3\xf4\x1e\xfe\xbfS@\xed\xaeQ\xb3\xff\xb9S@\x7f\xf2\xb6o\xd5\xb7S@\xb9\xe2\x8f\x88k\xd4S@\x97\xcb\xf0\x90\x96\xcfS@g\xec\x95{\x00\xd7S@4\xef\xf11\xab\xdeS@\xd7\xe8\xff\x00\x8d\xdfS@\xefa8\x9f/\xd1S@>\xa3;\xfb\xae\xdaS@M7(\x9e\xe6\xefS@F\xb3\xe0\xcd\xde\xc7S@Ku.\xc5`\xe2S@5\xd1R\x16\xae\xf3S@\xf9z\xafWC`T@\xe5\xb2\x13\xe7\x12\xe1S@\x06\x16\x85\xe2\x0b\xd6S@\xe7\xff\xc9\xd5\x1e\xbdS@1\xf7\xbeEa\xd0S@S\xda\xde\xf7\x86\xb9S@\xe6\xa7\xa7t%\xcaS@\xe9Y\x10\xf2\x0f\xcaS@\xa7I\xd9R\xe0\xbbS@\x89\xfej\x05\xfa\xceS@Y\xca\xd90e\xd0S@\t\xca5\x05\x95\xb8S@^<"\xd9\x9c\xbdS@\xc8=\x1b\xe0\xe7\xbaS@\x8d\xae\xf8\x9f\x13\xeeS@Q%\xef\xbaE\xe7S@[\xed\xa1 \x9a\xdfS@\x07\x8c\xec3/\x0bT@\x88\xbc\x9a8\x10\xccS@\t\x8c\xe3\x80\x0b\xc9S@\xf7b~\xa2u\xc4S@\xaa\xec^\xd9\xc5\xcfS@w,\x80\xe5H\xddS@H\x07\xb2\xba\xc5\xc9S@\xc3{B\xa1\xe1\xb7S@2 \x8c\x1bb\xedS@mO\xf8Z\xb5\xccS@\xd5\xb9\xefLw\xe5S@\xeb\xa8\x8e\xfa\x0b\xefS@N"\\\xec\x1f\xc0S@p\x87\x9a\xf13\xd3S@b\x1c\xa4\xd4\xff\xe1S@\x95\xe9\xae\xbfn\xc6S@\xfc\x89\x8c\xf0_\xc6S@\xd9+\xbe#\x91\xdcS@c\x9buR\xc8\xdaS@;2{Q\xfb\xe1S@M\xa1\x8ebl\xd4S@\x93f\x00\xcc\xce\xdcS@\x99r1\xc0\x1d\xd5S@7\x0e\xd6\x08\xfa\xeaS@\x8f(Ti+\xefS@\xce\xdd\xfa\x85j\xcfS@\xa8\xf0\x8bm"\xd7S@\x86a\x0b`G\tT@\xc2\x96gtl\xd2S@+\xab\xc0LG\xf4S@s\x8aa\xf9\xa0\xcfS@73.\xfe\xa5\nT@\xfe\xfe\xf1\xff\x03\xd1S@Z\xb0,s\xfe\xe5S@\xe8\x01]\xd4\xdf\xbdS@\x95wR\xfa\x0f\xe3S@\xd4\x18a\x0b\xfa\xd7S@\xea\xbbwW<\xcfS@\xebL\xf0\xbe8\xd3S@\xc68\x89\x06\xec\xcdS@#\xe7\xc6\xd1\xcd\xcaS@\xe1F\x8c\x9cn\xddS@%\x85\xdev\x0b\xe0S@\xa7\xab\xd7\xf8\xf4\xcaS@;\xda\x00\x97l\xb3S@\x84\xe5\xfd`\x83\xceS@u\x1b\xd2\xd6\xfe\xdeS@\x14\x83l\x81\x94\xe1S@\xac}%\x90\xd0\xc3S@\x0f\xd7\xa2"G\xe9S@\xc3\xb6:#<\xdbS@\xe9\x11N\x7f\xa0\xe6S@\xba\xe2i\x00\x93\xfcS@<\x8c\x98\xbfk\xd4S@\xf6\xe73\xc4y\xcfS@\xe6\xdb\xe5\x9f\xc3\xbcS@\xfa\xcc\x99\xf6y\xcaS@x\xa2\xb3\x7f\x14\xb6S@RE\xc9\xd5b\xd1S@S\xde\xb1\xe2;\xd5S@\x15=\xa1\xdfU\xceS@\x81B\xe0\x93\x9d\xd4S@hi%F\n\xe2S@6\x96/j\x80\xdfS@| r\x92K\xdcS@\xfe\xbfs\xb3\x94\xd0S@\xd4c\xbd\xfe\xe5\xd7S@A\xaa\x8b\xfb\x95\xe5S@+q\xe3:8\xc5S@I\xd9\xc3\x00\x9b\xf3S@\xfa\x1e@\x89\xd8\xe2S@\\\x11\xa7Z|\xdaS@k\xbd\xa0\x00\x0e\xe1S@\xa11\x00\xaf\t\xd1S@Kw\x80\xf0{\xc4S@\xc8\xcc\xea^\x14\xd4S@xn\xb5\x8f\x01\xd4S@\xd6\xe4\'\'\x93\xcbS@66\xcd\x06\\\xd1S@h\xa7"gy\x05T@\xda\xd5\x11i\x17\x01T@_\xbdH%\xba\xd0S@c\x9f\xf2:y\xc3S@\x16\x138\xe6\xba\xe3S@m\x1e\xc7*\xf4\xd1S@\x83\xacnF\x89\xddS@\xac\x17\xca\xa7C\xddS@$\x08\xc4\x81\xe8\xdeS@Ve\t\x8d\x15\xd8S@P\xdd\x80\xe0y\xd7S@\xdf\xfar\x96M\xb4S@\xad,+\xc9\xef\xc9S@)\xfc:\xef\xff\xd4S@\xfd=4\xd9\x86\xcfS@\x08\xc4\x1cez\x13T@U\xa7n\xef\xb0\xd9S@\x98\xda\xd1\xbd\x1b\xe1S@|\x9b/\x14O\xc8S@\xbe\xa1\xe0\xb6uWT@f\xb1\xb9;\xd8\x85T@\xe9\xa82\xeaw\x0cT@\r\x16\xc3\x11\xcc\xd8S@\x0b\xbb\x92\xd5\x84\nT@\x0cR\xcbYs\xe4S@\x08\xa6\xf8\x8d\xaf\xd7S@R\xa8\x90`\xbe\xc1S@\x86\xa6\xb1\x8d\xef\xc9S@\xfds(\xe4\x86\xdcS@\xd4+\xe1\xac\xdd\xd6S@z\xf7\x1c\xf8d\xbbS@\xeb(\xce\xdc+\xd7S@\x18\x9e\xeb\xa2\xec\xdcS@~\xd89\xddN\xbdS@|\x1a:\xf9\xd1\xb5S@\x96\xf1\x93\xc2D\xddS@D"\xb5r\x94\xd7S@F\xf2\x943D\xdaS@Gy\xae\x9b\xc1\xdcS@M\x13\xa7]\x97kT@f\xc4\xcbO\xfd\xdbS@\x03<\xcdAR\xd8S@\x16\xe1\x84s\t\xe5S@\xe5\xfe\t\x93t\x13T@\xaf\xe2\xfc\x96\xdf\xe4S@i\xd9\xe2\x92\xd1\xd2S@\xbe\x91@wC\xdbS@,\\\xbf\xee\xec\xb8S@`\xcf\xd0\x8d\x96\x08T@o\xa9\xe8\xcf\xf7\xc8S@\x1eg\x9d}\x01\xe8S@_\x8c\xc7}\x7f\xd6S@\xfe6\xad\xa6#\xedS@\xf3\x11]\xe0\xe4\xd1S@3\xc0\xa5,\xc9\xe4S@\x92\x96\xd9\xc0\xff\xbbS@A\xc9\xdc@\xca\xe8S@\xa4\x05\xe8\x15\xb9\nT@\xf8`+4\x0c\xc8S@\xda\xe9>\x0b\xe2\xdbS@Ki\r\xf1\x05\xcfS@\xc4_$\xadS\xc3S@\x0b\x96\xd5\xe9\x9e\xcaS@\x1e\xa6\x19\x18\xe1\xd1S@\xef29\x8cB\xdfS@c\xee\x96e\xe3\xe5S@\x10#~\x94.\xebS@\x82}\xcc] \xc4S@\xbc}\xd0\xdej\xd8S@ne?\xd9b\xd7S@\xc3\xf4\xaf<y\xceS@\xc4\xd3\xa1\x12\xe6\xbeS@\xec\x90\x99\x82\xa7\xdeS@\xacs\x89\xde\xaf\xe1S@\xff(\n\x96\x00\xc2S@nY\r8\xa7\xc4S@\xbaI\xefg\xeb\xdeS@\xcb\xeb$\x90\xc0\xc6S@\tPR\xf4W\xdeS@Z\xc0\xdc\x1a\x0e\xc8S@\xc4\x8a\x01\xe6\xa8\xb3S@\\\xb5\x10\xber\xd4S@=\x11)\x08\x8a\xcdS@\x83\x88\xf3O\x89\xe9S@\x1f\x17\x81\xb8B\xe4S@R_q\x06\x92\xdbS@\xd8\xde<<\x97\xc1S@\xdd\xb0\xe5\x8eM\xe0S@sU\xd9\xa32\xcdS@+\x82j\xd0\xb0\xf3S@\x87\xb4\xc9\xd3%\xbfS@\xe3\x83\xde\x81\xa0\xf2S@u\xf5\xc8\xa0\xa3\xf5S@({\xae\xa5\xb8\xb0S@\xe0\xd4\x0f:\xa7\xd3S@\xf7oR\x1a.\xc2S@]\xf6\x80\xad\x0b\xe3S@\xb2\xd1\xdd,A\x9eT@N\xb9\xa7\xc9\xba\xe1S@i\x7f\xf2\xdd\x91\x08T@\x8d\xee\xf23?\xc8S@\x94\xaa\x11(!\xf1S@\xd2%\x96\xcd\x96\xdbS@\x05>\xea\x11>\xf0S@\x91\x80\x8c\xcd\x1f\xefS@Uk\xcb\xd6\n\xc4S@\x19V\xcf1\x9b\xf3S@"\xf8\xe31\xae\xfdS@"\x14)vw\xe2S@B~P\xa5\xf2\xeeS@\xbf\x1e\x00\xd8R\xfeS@\x9e0\xf4\xa6\xdf\xfeS@\xab\x04\x99\x01\xe6\xe3S@w\xa4\x98\x9f\xed\xddS@\x18\xa4\x01\xa90\xb5S@\xeeI\xe5\x07\xcb\xb5S@Q\xbf\r\xe6\xb4\xe2S@\x1bKI\x95\x9c\xe3S@X>t\t\xa5\xf5S@\xf2\xc8HH\xf2\xb9S@q\xc6H\xa1Z\xf6S@Q\xc9\xdf\xb0\xe0\xecS@\'\x03\t\x81\xdb\xefS@x6W\x98\xe6\xfeS@\x93\xb9\x93_\xad\xefS@3\xae\xba\xac\n\xe4S@\xca\x18\xbcB\xc3\xffS@\x08\x7f;;\r\xdbS@\xe8\xba\r\xdd\xda\xefS@N\xe6\x9ec\xb4\xbdS@\xea\x8b\xa2v\x87\xc3S@t\xc3\xaf\x01\xcf\xe4S@\x98\x93\xf5\xb9\x1d\xe6S@QgUo!\xffS@\xc4\xe6\xceQ!\xf6S@@\xd9\xa2Y[\xe2S@\xb5N\xfaB\xe9\xe5S@x\xc8G\x9f\x1c\xf0S@O\x1d\'\xc1\x06\xe0S@\tJ\xc5\x9a\'\xe3S@6|<\xe9\xdd\xf0S@C\x18\xa2\xf3\x0c\xeeS@Q\x96)\xdca\xecS@\xc7\xee\'\xd0,\xe5S@\xab\xa1\xaa\xa1\x01\xf0S@\x99+\xcf\xc7X\xf0S@?\xdf\x96\xb3T\xe3S@0\xc3\x17\x82\x16\xe6S@R=\xe2V:\xe3S@p\xa59\xbbS\xe5S@\xebc}\x1c\xfa\xf0S@P\x1ek\xb1\xf6\xe6S@\x8c?\xa0\x1d\x10\xb6S@\nr\xbd.\xfb\xe5S@\xe9\xa4\x81}\x8c\xf2S@\x88\x7fI7F\xe1S@\xba\x17y\x85\xfd\xc0S@\xfa\r\xf0j\xd3\xd3S@\x96\xdcq\xf2i\xecS@\x06\r\xb9\x87\xff\x01T@\xabN\xa5\x02\xaf\xe1S@\'\xb0\xa6\x0cG\xe9S@\xc8\x1d8B*\xcaS@\xe7fZM\xc8\xc1S@\xc2E\xa7a\xb8ZT@\xd5\x07\x18\xe5\xe9\xebS@/\x07\xef|\xd4\xe1S@\xc1t\xdaL\xd7\xb5S@`e\xf8\xe8\x1c\xe2S@\xe6\xefS\x98\xcc\xdeS@(\xb0}zM\x04T@\x94\x9d\x0e\x86\xd6\xe1S@\x89zI\x9f\xd3\xb8S@\x05|?K$\xe5S@\xe7N\xdca\x0f\xeaS@1\xdd\xd0\x05\x94\x04T@\xa9\xc2\xab+\xd1\xe1S@K\xf1\x96\xcc\x9e\xb9S@\x9e\xf6t\x90\xd0\xe5S@\x05\xe3\x95X*\xc3S@\x99\xf5`\xaf1\xdfS@\x92fn\x1fj\xeaS@\xbd\xed[\x05E\xe6S@\xe6\x03\xff\x87\xa5\x02T@\x17\x93$}\xd7\xe1S@\x92\xd4\xd9\xd2\xde\xe1S@\xfd\xf4#\x9d\xdf\xb4S@\xcf\x0c\xea\xfa\xe2\xe7S@\xa6*u\x1b\xdd\xf1S@%jq\x83\x83\xddS@\xf7\xa1\xd3tW\xbeS@uiYqz\xe5S@\xd9\xe2\xefk\x84\xccS@\x9a1~S=\xe8S@\xb0\xa7\x83=\x0e\xe4S@\x01\xd7\x0e\x8b\xcc\xe3S@>i\xfc\xedp\xe8S@\x134\x9a8Z\xeaS@\x9d\xe1A~\x82\xeaS@\x0bI\x07\x13\xe1\xe5S@\x14\x15\xf49g\xe8S@\xb3\xd2\x91\xc2\x9c\xccS@\t\xda\xa5k\x8f\xe3S@\xeb\x88U/\x04\xe6S@\xfe\x1cjTY\xe0S@\xc2\xfe\x98,\x99\xe4S@\xa7~1\xf4\x8c\xddS@\x08\xd9\xef\xab\xda\xe5S@^I\xec\xe5,\xe3S@Y\xe7\x82\x1e\x93\xfcS@5U\x7fs\x97\xecS@\x129J\xde;\xe8S@Yfrg[\xf4S@\x1e\x12\x06\xbb3\xebS@\x05\x06U\ra\xeaS@\xb2\x10\xb4\xcf\x9c\xe5S@\xb5\x08\x990r\xc1S@\xf9\xc0\xef\x12\xe6\xe4S@\xf5p\xa3\x0cw\xbeS@\xeeq\x1b\x17R\xefS@yf\x85\x86^\xe7S@\x8el\xcc\xb8\x98\xe3S@\xcdL|\xb5"\xc6S@\xf0\xbc\xf9\xbd\xc6\xe7S@\xb6\xfb\xaf\x91\xbb\xc6S@vz\x1c\x7f\xde\xe6S@\xaa)\x8cJ\xf4\xb5S@n\xa8\t$d\xb6S@\xc3\x16\xcc\x067\xe3S@1\x95\xd5\x07\xd5\xdfS@\xe7\xc7\'\xcf5\xe7S@\r.Z\xa4\xe3\x04T@)L\x0b\x80\xc8\x08T@\x89T\xb8_n\xeaS@u]\xad5L\x05T@\xc5\xf9\xb6\xde\xa1\xedS@U\xd5\xfck\x13\xe8S@\x1aV{8\xe0\xc5S@\x18G\x95\x8c\x0f\xebS@\xba\x04\xbe\x95~\xe4S@\x1av\xd5\xf5\xf5\xc5S@\xac\xa1\xf6t!\xb5S@F8\xd4\x11\x94\xccS@m:\xe9\x84i\tT@\xbb8\xdfe\x95\tT@;\xe3\xf5\xfeq\xbbS@A\xeb\x8f\x01X\xecS@\xb6T\xe51\xf6\xeaS@+WQ\xfa#\x06T@2\xfc\x06\xa4%\xe2S@\xb2IJR\xd4\xceS@\x9c\x94c1\xeb\xebS@\x0c8\xa6\xb1\x1b\xefS@\xdad 8$\xcdS@\x95\xf64\'i\xefS@$M\xa6s\x7f\xecS@\xecY\xb8\xac0\xb6S@_\xbc\xea4\x15\xe8S@AG\x8d\xbd\x88\xecS@\x12ys\xbf0\xd3S@3\x05PS\xa4\xe8S@\x1f\xb9Xaa\xebS@\xa9x\\T\x8d\xebS@\xbf\xee\xa7\x8e\xd2\xe8S@\x0e\x12\xde\x91F\xdbS@\xa3\xbf\x159`\xdfS@\xa8\xb7k\xa0\xc9~T@oc,p\xf7\xbaS@\xa4\x0b=\xef\xec\xe8S@1\x88\x08\x95\xfa\xefS@\xb8\xc4\x173\xc4\xebS@\xbc-\x8a\xe0\x89\xe5S@r/Gw}\xe9S@+\x026\xeb\x97\xe1S@)$\x02\xb3\x8e\xe0S@\x1e\xd7t&\xe6\xb6S@\x82\x80s\xe8\xef\xd0S@\xc3\xac\x87k\x9b\xedS@:\x14\x01(\xc3\xeaS@\xee\x14\xb9\xa0\xff\xedS@>ZM\xba\xeb\x0bT@\x16\xbf"\xf2\xc1\xedS@B\x92\xbb:U\xc7S@\xb0\xee\xb9\xa3\xb7\xb7S@D@#aL\xdfS@g\x11$\xad\xa4\xebS@s\xcaTP\x7f\xbdS@\xedW\xbd\xefO\xeeS@\xc6\xa8C\xd2X\xf0S@\x1f\xc8\xf9P\xd9\xe9S@\xcaz\xf3\xff\xcc\xebS@\x87\t\xe0^\xb7\xeeS@\x83\xf59\x8c\x89\xf0S@\xa7o\xdaM\xbe\xebS@{\x1b\xf7!S\xb6S@+\x82\x8f\xf1\xb0\xe9S@\x96ol\xbf\x80\xeaS@%k\x19\xcb\x99\xeeS@\x01\x0e\x1b\x14\xb3\xefS@#\xb5\xd8\x11l\xeeS@\xeaD\xd0\xe9!\x0bT@[\x00\x1d\x97s\xdbS@`\xfd0I\x97\xecS@\xdd\xef;\xef\x13\xc5S@\xcc\xcb\x0f\x8c\x1e\xebS@\xbe\x93ay\x7f\xf2S@\xa3\xe5\xf6:a\xdeS@y\xc7\x0b\xba\xb2\xf2S@p\xbd\x10\xda:\xcaS@g\x0eh\x95I\xbeS@\x07\xd1s\x061\xbeS@\x1f\x86\x06\xd3\xb9\xf2S@l\xc7\xe7\x197\xc7S@\xbc\xde\x80\xe0)\xf3S@\x0c\xc9\xe8\x9a&\xc2S@f~A)\xf4\xf2S@]\xe5R\xee[\xe1S@\xa7\xba\x14Yq\xf3S@\x1cufV{\xeeS@\x14,\xd1j\xa3\xf0S@\x11\xdb\xf8\xd2\x1a\xd1S@r\xe2T-j\xccS@\x8cnq\xa5\x86\xdfS@\xd8b\xbc\x86\xfd\xcbS@@\x0e\xb9\xd0\xa3\xf3S@\xfa\xcc\xab{0\xb7S@&&h[\xf3\xeeS@\xc2\xf6-\xde\xdb\xbaS@\x08\x90x\xc2[\xe4S@s\xf3\x13k\x83\xeaS@0\xf4\xf8N\xc6\xddS@\xd8\xef\x18\xa5\x86\xcbS@\xaa\xb7\xee\x977\xf0S@\xbb)\x9f\xc2"\xcbS@~\xf4&\xf0\x86\xe0S@\xab\xcf\x0cc_\xddS@s\xc5F\xc0\xa4\xe8S@xT2\xfd\xae\xf9S@\x93\xa6\xd5\xddx\xc5S@%\xef\x1e\xf7\xa2\xd1S@\xda\x91\xa6r\x1e\xa3S@R8Y\x95\x81\xe8S@p\xd4\x08\xea\x14\xc0S@\x98\xd4\xb8M\x9e\xc7S@j\x042V\xc6\x8dT@4J\xb0\x19\xbf\xc5S@\xb0\xe7e\xbe\xfa\x05T@\xe0\x08\xb8\xccP\xcdS@\x8d~|\xdeu\xd3S@\xff\x8ct\xad\xc5\xc1S@\xb2,\x12>}\xdcS@\xeb9\xbf\x1f\xd4\xd5S@\xd3\xc9\xe5\x9a\x9d\xcdS@\xa6X\n%\xf1\xe0S@\xec\x87F}_\xe8S@\x84\x80\xe2K\xb5\xe6S@F 7\xf8\x9a\xe6S@5\xab\x08\x0c\xd5\xd6S@\x81=0f\x1b\xd0S@\x81L\xa9\x8c\\\xc9S@\xe4\xc4\xd9\x1d[\xecS@\xd9M\xb9\xc7/\xdcS@1\xc94\xad\xd4\xf3S@$k\x86\x8f\x16\xe7S@5\x89\x8bm\xee\xecS@\xac\x04l\x05&\xe8S@\x0f\xc7\xd0B?\xe6S@\x9a\xa5\xd7\xbb\x84\xe4S@}_\x9e\xb8>\xbaS@(s\xe3\xe9\xb4\xf3S@\xe7\xbdUl\x1d\xe4S@\xc4\x83\xcf\xb7\xb9\xb5S@*?\x8a[\xde\xceS@W\xactS#XT@\x0f\xec\x9c\xb5\xfb\xdbS@\xcf\x0e\xaaG|\xc9S@\xcd\x19;\xbf\x97\xd3S@%f\xa1\x08\x02\xdeS@\x7f1\xab\xac\x83\xbeS@\xbes\x1a]\xb8\xd4S@-[\x14cO\xbaS@M\xe8\xb7z6\xcdS@d/l\xd8\xf7\xb9S@\xc1\xc4gc\x94\xd3S@tq},\x10\xe7S@\xab\xe0\xd0/\x96\xe6S@\xc9\x9d\xdf\t\xd8\xceS@\xfa?\xe0\x9f\xdf\xcbS@E\xa3\x83\x85z\xebS@\xd3\x80\xb05\xe3\xe6S@!f^\xd0\xbf\xc8S@\xff\x8e\x9fIo\xe4S@\x1fN9\xe2\xb7\xbfS@$O\xeb\x0e\xb3\xd6S@RS\x8c)\xc6\xe5S@\xb9E\xfb\x9b\xb5\xe3S@h\x90a\xcc~\xdfS@Y\x16F\x95*\xd8S@\t\xc6\x95\xdc\xac\xe5S@\xe8!\xb4\xeb5\xd8S@\x02\xeaO\x00\xcd\xe4S@-\x18V\xf0Q\xe4S@\xa2)\x98\xeb\n\xbdS@\xd3J\x93\xa3\xc9\xd8S@\x0b\xec\xff\x00=\xd8S@\xd0B__\'\xbcS@\xf9\x06h\x8ce\xc4S@\x06\x1d\x0b\x08\x94\xddS@\x14\xeamsw\xe0S@`\xbf\x81Je\xb3S@\xf6\x85!o\x0b\xd4S@\x1a_\xbc.\xd8\xd8S@qJ\x8a\xe2\xc4\xbaS@\xa3B\x9f\xbb\x99\xe4S@]\x97\xf9S\x14\xe9S@U\xcbx\xa6\x08\xe8S@\x94\x17\xb1<}\xeaS@U\x86=\x03\x00\xa8S@\x10\xcd\x9aR\xe0\xe7S@\xf9a\xe6e\xdb\xe3S@O;,\xec\xc4\xe3S@~E\xd2\xbe|\xe2S@\x849\x91!\xa9\xb3S@\xc9W\xbbA\n\xdeS@9\x10\x15\xeb\x18\xbcS@\x90c\x19\x94I\xbdS@=\x01\xfc|\x0c\xe2S@\xc3\xa6\x1b\xbe\x13\xddS@13\x0c\xa5\xc8\xbdS@4C5\xae\xc8\xeaS@H\x183\x07\xa5\xb3S@\xabk\x83s0\xb8S@.\xe473\xb8\xbaS@\x80\xb8cJ-\xc6S@\xed\xa4d\xb6\xaa\xeaS@>}@\xb4\t\xe8S@\x9a\xd3\x7f\xfe\xc9\xe3S@%\x80\xf5GR\xddS@\xb6\x96\xd4\xe4-\xd6S@\x7f\xb1\x14Jl\xe2S@ZS\xfc8\xfe\xd9S@\xb7\x96\x1aQF\xcaS@A\xa2r\x07\x05\xbdS@\x06\xd1\x04\xef\xcc\xd9S@U\x12T\x97\x12\xccS@\xb36\xdfk\xa0\xc8S@\xb5\x9cL\x96\x85\xd4S@sa\xbbY\x0b\xd4S@\xb4\xe2\xd0\xecT\xe5S@\x91\x1c\x87(K\xe3S@\x96\xe6Mo\xa3\xdcS@+\xbau\x08z\xdcS@\x95\xee\xf1\xb4%\xd9S@\xa6\xf7\x15A^\xbcS@\x84E\xf51\x81\xbaS@\xb2b\xbd\xf4\x95\xddS@\xfb\r/Q\x7f\xdcS@OEd\xf3\xeb\xe0S@k\xf2w\xc1\xfc\xc3S@\x01\x07\xccr\x8e\xcfS@Uz\xbf\x1d\x8e\xc9S@t]D\xcd\xd4\xd8S@\xfe\x9dOF~\xdfS@B]\x0e\xa7\x16\xbbS@VgM\xa5\x00\xd4S@\xd5{\xcd\x9f6\xddS@\xfb\xb2@,\x82\x86T@[\xf4,\xd9\xfc\xe0S@\xdf\x9d\xcc\xb9\x0e\xcaS@\xd3\\\xcc\xa76\xe7S@\xc5\x14v\x98s\xe1S@\x9f\x17\xe5\x12w\xd0S@%WR\xda\x04\xbbS@\xa0G\x11p\x0e\xe5S@c\x9c-\x9ec\xe3S@\x1b\x12\xfbt\xc6\xdbS@\xce\x9b\xad,\xf5\xbdS@\x03%x\xd85\xe2S@d\x1f\xb3H\xb6\xdaS@R\xe0"\x04B\xc4S@J\xba\xf4\x96n\xdeS@\xb2;\x85\xaf\x1b\xe3S@5\x1a+{\xd8\xbaS@\x9c\xc0\xe8\xc31\xdcS@\xf3,\xda\\r\xd4S@\xe8\x8d)\xb8\xe6\xccS@9\x9b\x9com\xbfS@\xa8~\xd5=%\xb4S@\t\xccE\x12\xc3\xb8S@N\xed\x97\xa5z\xdaS@A\xbf\xe7g\xf0\xdeS@\xe3\x96N\x0b!\xdbS@\x8b\xb6P@\xc4\xdcS@\x90\x83\xba\x82l\xe3S@l\xe8\x06D\xe6\xe1S@\xb1\xc4^\x1dD\xdfS@\x94\x13\xb0\xd0\xb1\xbdS@!\xac \xcb\xf0\xbaS@+}\xca]\x0e\xe1S@\xa3T\x01\x82q\xdbS@\xfbLm \x0c\xc3S@\x8c\\\x94Jf\xdcS@\xd0\x1e\xe4\xc4`\xc0S@\xbd3\n\t{\xc8S@\x99:3\xfe\xc1\xdaS@1\x1bu(\xea\xbcS@\xf1\x92\xde"\xd7\xe2S@\x03^\\F\x10\xe2S@\x88ak!\xad\xdfS@\xc0\xbf7\x85\x8f\xcfS@/\x91\xa0j\xce\xc6S@\x920\x8a\xe8\x07\xbcS@A\xa1\xdf\xe6\x8a\xd5S@\xb0\x19\xa46\x9f\xe0S@\x00H\rC\xc0\xd1S@@\xc4\x88\nc\xe1S@\xc9\xb5@@o\xdbS@\x1f\x9e\x9f\xd0\xb5\xd9S@\xc7\xa47\xcc%\xd7S@\x98\x9f\xcaO_\xc1S@a\'\xfa\x06\xf3\xe3S@o\xe4\xa3|\xe0\xbcS@`\xaf\xcf\xad=\xc8S@\x0bQk\x92\x9f\xc6S@|\x8bz\xb9\xe5\xe1S@\x84\xb3t\xc1\xf7\xc5S@\xbde\x1fw\xac\xfdS@\xff\x1a7\x81(\xe3S@\xc5\xb8\x02\x8fr\xe1S@@o\x04ke\xdfS@\xef\xb8\xb9|D\xe3S@\xdd)\xa4\x1e2\xdeS@\x18{\xf8t\xf9\xdbS@\xb9p\x01\xf3\xe6\xbbS@\x95<\xb6\x02\x06\xe3S@\xf10U\x87|\xb4S@\xe0zV\x8c\x7f\xb7S@\xf4\x19#\x9e\xe4\xd9S@\x80\xa6\x90l\x05\xdaS@u\x02\xbd\x0f^\xd8S@O\xc3NY\xac\xe5S@\x0f\x19U\xc0_\xc6S@\x9a\xb3\xfa\x1d|\xe1S@-\xfa\xd8\x19\xf9\xd8S@\xed"\x0eLT\xc9S@\x0c\x1ae5\x8d\xc9S@c\x02\x01C\x9e\xdaS@7O\x0b>d\xbcS@n;\x11\xa4\x13\xdaS@\xf0\x1dEi]\xbaS@8\xce\xd6\x81\xd1\xe2S@\x93\xfe"\xbc\xec\xd8S@56O}]\xc9S@\x84uX\x88\xdd\xb1S@\x95-\x05\x94P\xdbS@\x1a4nv\x8e\xc0S@\x9d3\xaa\x1b\xe7\xe3S@\xfc\'\x03\x1f\x84\xc6S@\xb8\\\x14\xd9<\xd9S@\xa9\xa4\xcf\xe9\x95\xd8S@29\x1aw1\xdbS@[\xa8H~\x0c\xe1S@\x0045\x12|\xb8S@^\x8e\xbfR\xad\xc7S@\xf3\n\r-\xf5\xbeS@\x14\xa6Z\xd3o\xc9S@\xf9\x0c\xa7i2\xe5S@\xdav`@\xeb\xd7S@n\xf6O?\xfe\xdeS@\x17\xe0\xc4[\xb2\xc6S@\xde\x03\xa7\x1f\x96\xedS@}?\x1e\x8b\xea\xdeS@\xea\xd4\xe2\xb3\xb9\xd7S@\x1fZ\xea\xa2w\xbaS@\xec\x0b\x8b\xd1\xca\xbeS@\xf8r1\xb8\x01\xc1S@\xe0\x83N\xe9q\xe4S@I\xf8\xe6\xd5U\xe1S@J\x90\xc5\xd9_\xcbS@\n\x16\xe5|\xea\xc6S@tL\xc4\xb7w\xf1S@Ehh\xed\xde\xc9S@,R\xf1\xcb\x17\xcaS@\\C\xa6$\xd7\xc0S@w\xc9\xd2\x95\x04\xc4S@\xa6\x1c\xfa\xb3[\xddS@\x15\xae\xf4,\xcd\xcbS@\xc7\xd0\x8d\nx\xc0S@\xaft\x0cx\xdb\xc6S@\x96v3S\xf8\xcaS@-"\xf0\xfe\x9f\xb3S@\'K\x00\x9b\xa9\xdeS@^\x88\xcc7:\xddS@\t\x81y\xf5\xb4\xb8S@<+\x13\xc9\x88\xc4S@\x1d\xbf$\xa8!\xc5S@\xbaV\xab\xbem\xc5S@\xad\x03\xebV\xa0\xc5S@Q\xc6i\xbf\xee\xcaS@$&\xb1c\xb1\xd9S@\x8f\xeb<z\x9e\xcaS@F\x85D\xd9\xf0\xf1S@\rx\xc5%\xe2\xddS@\xad\xd4\xdc\x13\xa9\xb7S@\\\tZk<\xc5S@s\x1aZ\xda(\xc6S@\xf6:c\xf3\xb9\xbaS@\xf5\x89\xc9K\xf3\xcdS@\xf8B\x08\xaf\x00\xd7S@j\xf9\xc1\xb6\x9f\xc5S@\t\xcbF\x17\x96\xc7S@\xc6H\x85\x94&\xc1S@AK\x8a\x9c\xc7\xdcS@\t9m[\xfa\xc5S@\xdd\xba\xe5{g\xdfS@\x82+F\xfd\xfe\xc4S@I\xc8s\xdb]\xbdS@y\x1c\xb6/O\xc1S@t<\xe8r\n\xc5S@0f-\x85\x06\xc8S@\xa9a\x8d\x1d\x7f\xc5S@\x1e\xe4\xf07I\xddS@&\xf8~#\r\xd4S@l\xaa\xf3\xc2\xae\xcaS@\x97\x12\xfaH\xfe\xcaS@\xef\xa1\x17f\xb6\xcbS@(\xe5\xe2\x8e5\xccS@\x0ezEA\xb3\xc0S@`e:\xf1\xd1\xc3S@\xe2k\xcf"\x1c\xc5S@n\x9bZ\x86\xed\xc3S@y\xdd\xa0\x8f\xb6\xd8S@\x0c1*\xfe\xeb\xc1S@\x18\x1d@]\x1aJT@\n\x14G\xc8y\xd2S@\xa1\x84\xe9\xc3\xea\xc5S@g\x11\xc5\x90K\xc2S@\x15\xdf\xf5\xe0)\xc6S@Uf\xb5\xd3\xa6\xceS@ Ri\xce\x97\xdfS@m\x82@\xef\x96\xd5S@\xa2\x1f:\xea\xb6\xaeS@o.\x1aK\x9a\xc4S@\xc5_\xa1R\xd0\xc3S@t\xc2Cj_\xcaS@\xb2v\x0f\x8d\xae\xceS@\x19\x9amXA\xb7S@\xf9\xcb\x1e\xad\xb8\xc2S@\x1d\x85\xb7\xb0_\xe2S@LW\x00\xd0*\xc8S@\x9e\xfaI\':\xcfS@\xb1\xbb@\x95m\xc2S@X\xb3Q\x17\xd8\xc0S@\x98~\xc0\r\x01\xc3S@\xbb\x9cE+\xe7\xdbS@E\x1a\xd3wj\xd5S@1_\x0bSx\xc2S@\x9cVtPX\xcfS@\xbb\x88\xf2(~\xc6S@\xc3\xfb\xe6\'H\xc8S@!\x03C\xb4\x94\xe9S@\nL\xc0L\xe9\xdeS@\x89~\x88\x8b\xbe\xddS@@\x911\xe6_\xddS@\xfe\xa1\xf6q\xaa\xc3S@A\x1fJ?Y\xcfS@\x8d\x9eFe\x80\xc3S@"\xa6\xb8\xa4\xfc\xdeS@?"h]\xa7\xbdS@\xda\xa8Z\'E\xc4S@\x8d\x08 \x12\xc7\xf1S@\xf1\xd2\x08\xa4\x8d\xdcS@o\x13V\x14\x04\xd8S@\xd4\xb7\x88\xe3\xbf\xd4S@\x8bPa\xbb\x06\xd3S@.\x87\xd3\x9c\xc9\xd0S@\xc0\xd5BU\xfb\xdcS@~\x8a,\xb4_\xdcS@3~qS@\xc4S@_r-\r\xb8\xc5S@H!b\xf8g\xc5S@\x9d2\x8d\x12\x90\xc6S@*.\xfe\x1aT\xc8S@\xdb\xb0\x06}\xfa\xb7S@$\xcf\xde3\x12\xddS@\x17<\xdd@\xa0\xccS@L~`\x9f\xb2\xc6S@\x91\x8b\xbb6\x8b\xccS@\xc4\xd5\xf0\xf0A\xd0S@\xedV!\xe5`\xd0S@\x89\x02\xe0!\xec\xd4S@\xc6\x83\xb8\xe4C\xc4S@\x10&\x89n\x91\xc5S@jg\xc5\xf7A\xd0S@_C\x0fB\x1c\xb3S@+\xae\xd6{\x82\xbdS@\t\xa0<\x97\xc2\xddS@\x1e\xc9\xeb6\xb9\xdcS@\xb3\x07\xc8Dt\xdcS@\x0e|\x18\xd7`\xbbS@W\xdf\xa2\xbdq\xc4S@H\x00s\xfe`\xd0S@\xe7\xafY\n9\xc4S@\xf4\x95\xb6\xfd\x19\xdeS@>x\x8c\x94\xb5\xd7S@\x07\x8fa\xfa\xab\xc4S@\x1b\x1epY3\xd4S@T\xe9\xefk\xe5\xc3S@L\x10R\xb9\xfe\xc5S@\xa8\xc3\xf7\xb3r\xd2S@W^\xfb\xdb\x8a\xddS@\xe6\xd7\xe8@)\xd5S@\x0b/GcT\xd4S@\xf3F\x13\xf3\xd1\xc5S@W\xf0`zR\xc8S@d\xf8\\q\x89\xc3S@|\xea?\xec\xe8\xc2S@\xd6l\x9d\x9d\x9c\xbfS@&\xfd\xa3\x89\x8e\xddS@\x9a\x92M\x1ch\xdbS@\x8ct\x02M\xb5\xc7S@\x0e\xac\xb6We\xcaS@\xeb\xb5O\xd6!\xb7S@\rB\xa8>n\xc9S@\xc6\x17H\x1d\xfd\xc1S@\x83\x8aH\xa0X\xbdS@6u\xc8\xd4\n\xcaS@\xf9P\x00Jc\xdaS@.(\xaf\x1cd\xd9S@\xed\xff\xce\xb46\xdeS@G\xf8\xe1i\xf4\xc4S@\x04\xa7\n\xef\xf2\xa6S@\x1d)*\xaa\xa6\xc9S@i.\xc5-~\xb5S@\x98\xe0+\xfcj\xd4S@L\xbb\xd3\xba\xd3\xd5S@\x80A\x8f\xc5>\xbfS@\x9b\xa9\xea\x0eX\xcfS@\xa1\xab\x06\xdf=\xc7S@1\x94Z\x80\xfa\xe6S@&\xe5\xa7\xbc\xe6\xceS@\xa8\x1fb\x82R\xc5S@\x05\xb5\x98\x1f\x04\xd5S@\xb2,E\x9f\x1d\xa7S@\xfeR\xa9\x1dF\xa7S@T\xfe\xfb\x17\x0f\xe6S@8\x0f\x91\xde\xb0\xdbS@\x9c^\xd5\xa1\xb78T@\xc8\xcf?\xebs\xd5S@\x9b\x01C\xe8\x86\xcfS@\x1d\xea\xd7\xd8c\xcaS@\x01\x87Q\r\xd4\xcfS@!\xad\xec\xd6\xa2\xbeS@\xba\xbf\x81\xa8C\xdbS@\x9bHX\x7fx\xd5S@\xe3\xc4\xe3\xc1\xce\xc4S@@\x84\xd3\x02i\xd5S@\xae\x8e\xe2N\xb7\xd8S@~\xc9k\x7fV\xb3S@\xfd\xfd\xb6c\xc2\xc5S@\x16~xy\x7f\xcaS@\x05\xbe\x8e\x89I\xe6S@\xe70\xde$\xc4\xdcS@\xb3!\x9a\x11A\xcaS@\xc84\xab-R\xcaS@\xb1\x97\xb58\xb6\xd2S@d\xd9\x1f\x82\xe2\xccS@\xd2\xa0\xb1Zp\xc1S@\x89\xf2`\xc1\x9e\xd2S@(\xe7j\x93<\xc6S@+\xe6@T\xbc\xd3S@\x8e|\xe0\xa9\x8c\xc6S@\xda"\xc8\x18w\xc6S@\xf4\xb1G\xacI\xd3S@t3YZ\xbb\xdbS@\xd2F@2\xcb\xc4S@\xd0f\xd3\xf3\xb5\xc8S@4\xc2\x95\x81\xdb\xb6S@\xcb\xe5x\xf9\xa9\xc6S@Z\x07j\xefD\xd3S@X\xed\xa1\x19\xe3\xd5S@8\x12\x81o\xb5\xe0S@F\xc8\xa9\xee>\xcaS@\x0f\x1d\x16\xc7X\xcaS@`e\xc3\xf7\xdc\xd3S@\x1aB\xfbQ.\xd5S@\xd5B\xdb2\x91\xb4S@\xca\xe3\xa1\x02s\xd5S@\x81\xbc\xfb\xcaN\xd3S@\xd4\xe8\x92)\x0e\xd3S@8\xbd\x94\xacE\xc4S@\x99@\\\xff\xbc\xe3S@HF\x8f\x08:\xdfS@\'E\x9d"*\xd3S@\x12\xe1[{\xae\xd3S@\x0cN\x1e\'\xac\xcaS@F\x89y\x95(\xd9S@y\x9b\xa6g\xe8\xcaS@E\x00\x1b\xb4\x94\xc4S@\\M\x8bld\xdbS@\x05(\x01a\xa7\xccS@\xf5W\x1f \xab\xceS@\xc6\xce:g1\xe3S@\x9f|\xb9&\xcc\xe2S@3\x12RQ\xf4\xc9S@\xdd\x07\x03\xfd\x12\xc5S@\xbdJ,y\xfd\xc7S@\xac\xa8\xb8\nL\xc4S@\x02.\xd4\x89\xc4\xccS@Mv\xd5\xa9 \xc2S@A\xabx\x0c\x97\xbfS@\x8f!\x80!X\xe3S@[{d\xab\xb9\xd1S@\xa9\x0bsG%\xc5S@\xb3q\\\xdd2\xdbS@Kw\xaaT\x08\xdbS@\xc0\xa4\xa1N\xeb\xd8S@\xb3]\xf8e-\xc9S@\xec\xe8\xbb\x92\xeb\xd3S@\x0c\x7fQ+\x87\xd8S@\tY@E&\xd2S@\x85e\xb3^|\xbfS@!"\xf9\xc1\xbc\xd2S@\x15{\x05=g\xdbS@i\x89\xe7\xf8(~T@\x82\x9a\xc5\xee\x97\xe4S@\xeb\xa8\xb4\x14\x87\xd0S@\xa4O\xcc\xcf`\xd6S@t\xc8$\xb69\xbfS@\xe8/[S\x1e\xc8S@\xe5\xec\xc8\x9c}\xcbS@\xb1\r\xd3\x0e\xd2\xbaS@\x1d\xd8/}\x16\xbfS@\xbc\xc2\xc8\xc3\xd7\xd6S@\x98\\ygd\xdeS@\xaexq\xb8\xae\xdaS@\r`)\x80\xae\xd7S@\xe9\xbc\xfa\x9b\xde\xceS@\xf6\xa0$9\x88\xd2S@\x83\xbd\\W\xc7\xb5S@L\xf2\xec\xc6\xe6\xb7S@\x84\xbf\x02\xf4\xeb\xd0S@\xea\x82I+\x13\xccS@U\xae\x0c\xc8M\xc4S@pxo\x7fR\xbeS@{\xa8\x8b\xd2\xe1\xd3S@\x0eUht\xbd\xbdS@E_\xb3\xac\\\xb6S@\x8a^\xba\xe2V\xc8S@\x828\x1a\xfd\xb5\xdaS@\x07-L\xc9\x8d\xd6S@\xdc\x04\xd9\xde\xcb\xb5S@\x06\x81\xc5\xb0)\xd4S@xE\xd0\x9b\x0f\xc8S@\xba\xd1\xb5+\xec\xcdS@R\x04\x9c\xee\x0f\xc1S@L\xc0"\xde\xb5\xbbS@g\\\xd5Z\xb2\xc8S@\x85Y\xaa\x1d\x9a\xccS@\x1a\xdfZ\xb6d\xcfS@\x93V\x8cL\xbb\xc6S@\x83\xef9%K\xc8S@\xe4G\x8d\x03\x05\xdaS@B\x0b~\xcal\xd0S@\x06\xdb\xf2j\xd6\xcaS@<-p\xff\xd0\xccS@\x0c\xd7j\xc69\xceS@\x12\xa75\xff\x1e\xcfS@J\x87a\xed\xf3\xd6S@\x19p\xe9\xfaX\xbeS@-\x07\xd5VJ\xb8S@%\x82^\x1e\xbc\xc8S@\xe5\xea\x19\x98\x10\xcbS@Vm\x86\xef_\xe1S@\xf9\x85\x9d\xf9D\xd8S@\xe4l\x1ex\xc3\xd9S@\xce\x86\xc1r\xf1\xcdS@\x135\x8b\xfb\xc2\xc3S@\xe77\x8c\x96q\xe3S@\x9f\xe9\\2x\xd8S@\xf6\x9c\xfb\xd0I\xcdS@^\xc7\xa3\xd9\xb4\xd7S@A\xc2[c\xd9\xd9S@g\xf3\xfa\x90\xd4\xc6S@\xb6\xea~\x9f~\xccS@\x0eF^r\x8b\xc8S@\xb1\x89\xf3\xd47\xceS@\xad\xa0o\xba%\xcbS@ \x9e\xf4{\xcb\xccS@\x1ey\xdf\xbb\xec\xd9S@\x02\xaa\x96Z\xbc\xc3S@\xba\xf1\x8bqy\xbeS@\xc6\x8bO\xd3\x1d\xb6S@\x80\xdc\x1c\xccs\xe3S@\x98\xa4\x9f\xf1\xc6\xc8S@e\xe4/\xb4\xd9\xcfS@\x9e\x1bZ$n\xc9S@\x04Xd-z\xcfS@\xe9\x7f\x97x\xc6\xcfS@\xe8~\x1c\xcd\xff\xdcS@\xa5EC\xcd0\xd9S@\xd3\xf0\x1a]\xff\xc7S@o \xe1\xfd\x9f\xc9S@\xf3\xe3\xc6\x1a\x8a\xcaS@\xd3\x13n\xa9?\xbeS@\xed\xfb\'\xe2\x82\xbaS@Etn|\xee\xcfS@\xf2\xfe\xe2\xc8B\xc0S@e\x92cDS\xa8S@\x8a\xba\xd8\xfe\x99\xb1S@s\x17N\x17P\xe0S@\xbdk_x\x9c\xd8S@!*\x02\x9d`\xd8S@r\x8d\xcc?O\xd0S@7\x97\x83)\x9d\xbcS@\x9f\x9e\x91\xd0C\xc3S@|\xa9\xd1q\xf6\xcaS@\xbd\xab\x07\x953\xd0S@\xb2s.YH\xddS@\xb1\xb4\x00O{\xd7S@\xdf0[\xad\xc3\xd8S@\x00w\x8d,\x1b\xd1S@\xb5r\xc3\xf7\xbe\xd1S@\xaf\xb5d?n\xd5S@\xe3\xa2\xf6X\x7f\xddS@]\x86\xc1\x9d\x10\xd1S@\x88\x91\xdb>5\xd8S@.u\xd0\xa2\xb8\xc0S@\xf0\x1b\x137=\xbeS@\x91\xd8 \x86\xba\xbdS@\x9d\xca\xa7y\x90\xcfS@E\xb3\xe4T\xbf\xd3S@\xe6\t\x8a4M\xc2S@\x91f\xe5\x8c\xc2\xd8S@\xef &\xc9\x1d\xb6S@\x0e\xd6\x06\xf3.\xd4S@\'n\xd3\x03g\xd6S@\x84S\xc9\x0e_\xd1S@\xde\x7fz\x87\xd1\xcbS@\x1e\xd2\x9cbt\xd4S@\xbc\xd2)-f\xcfS@\xd8\xb2\x97(\xb4\xd0S@\x16`\xbc\x9a\xe8\xd0S@%\xca\x84\x05\x10\xe1S@\x1e\xd8\xf5"0\xd4S@xo\xda\x96H\xd0S@\x8ap\x1e\xd7\x83\xc3S@-\x15\x02c\x95\xc0S@\xee\x00@\x17\x96\xbfS@A3\x81\xc2\x1f\xcbS@\xc5*\x97\x14a\xcbS@V\xe2\xf8\x8dF\xd7S@:\xea\x9eG\x10\xd1S@\x8b\xe6mJC\xd1S@\x01\xe5\x16\xac~\xd1S@\x8ax\xbc\x83\x9e\xd4S@\r\xc3\xb6\xfe\xfa\xdeS@\xed\xdb}\x19\xad\xdeS@\x1d\x08\x1e0[\xd0S@\xbc\x8c\xea\x00C\xc0S@9\x18\xbd+\xb6\xbaS@\xc0\xa6\xb2\xb3\x02\xbaS@\xaf\xb6\xaf\xb6\xfc\xd0S@A\xdb\xde\xa5H\xb8S@\xa5Im]`\xd1S@h\xf8\xa3\x86\xed\xd4S@\x0ea\xb3\x91w\xc7S@m=\xe9\x9e\xf8\xcfS@\x18\x05\xf6\xbdG\xd1S@\x89\xf6D\xdb\xc4\xdeS@\xc4\xf9Z\xf2\xe1\xd6S@|U\xa67F\xd0S@\xdf7{/\xb1\xceS@\x8d\x81\xcf\x85\x9f\xd7S@.\x95\x03\x8aP\xceS@\xc4\x91c3b\xb6S@\xff\xa4\xb6\x99\xcd\xc5S@o\x0b5B\xdc\xbcS@\x82(9{9\xbdS@\xaat\xc4\xe2H\xccS@\xa0\xd0\x0b\xc7B\xd0S@v\\\xe29\xe4\xdeS@W\x8b&F\xfd\xb7S@o\x1f4\xbfT\xd4S@\x86\xc6\xe0\xb8x\xc1S@~[\x81\xa2\xdc\xbcS@2\xd8\x1c\xdfd\xcdS@K\\\xfe\xecH\xdeS@-\xe6_1\xac\xcfS@\xf9@\x12\x08O\xddS@_\n\x87\xc3\xcd\xccS@\x05[=\xc8k\xcdS@9\x0e\xf5\x98\xbd\xd0S@`6y=\xef\xc1S@\x01a]\xaeQ\xbaS@\x84\x9f\x89\r\xeb\xb7S@5\x08\xdf<\xd6\xceS@\\\x96\xf6uH\xcdS@#\x0e\xe9N\xce\xd3S@s\x0fm\xfc\xeb\xdaS@Q\xbf\xc9\xc9\xe2\xc5S@\x9b4~\xf8C\xd3S@J\x11\xdf\xd5\xeb\xdaS@\xf1)\xef\r^\xc6S@\x8f\xddV\xbf\xde\xd3S@\x83\xd6\xff\x8b\xbe\xd1S@?O\xcd^\xfb\xddS@\x05\x0b}\xd59\xc1S@\xb3\xbdh\xa1\x07\xc1S@\x9c\xdc5\x94\xbd\xc6S@\xaf\xb2\r\x90\x98\xcbS@\x9a\xea3\xa3\xe6\xd3S@V\xf6\x8c8 \xceS@VS\x07\xe4\x81\xb6S@\xa6<q\xb5\xc1\xb7S@QSq(\xfe\xb8S@\xc0\xe4\n^\xa2\xccS@\xdb5H\x82T\xceS@\'\xecwyL\xbdS@\x94\xbe\x16\x03\xf8\xd2S@\x11\xe8!\xf3\xad\xdbS@\xec\x9fL|\x00\xbdS@\xc8\xdf\xc5=\x12\xb5S@\xd0\xdf\x1e\xdas\xccS@5\x00\x029L\xceS@\xbe\xfa\xca\x12\xab\xceS@*\x80\x10\x01\xe5\xceS@\n\xc62\x15\x1d\xa9S@c\xa86\xc4!\xe2S@\xcd\xad\xceu\xdc\xddS@\xf5/7\n\xe9\xc1S@\xf4\x8f\xa7\xf2\xfa\xdcS@\xaf0ak\xc2\xc5S@#\r\xaf)\xd9\xc5S@\xc2g\x86k\xdd\xc1S@\xf5:n\xa3\x04\xd1S@\xd1\xcc\x10\x03\xba\xc0S@\xafr\xb4\xbd]\xb9S@\x8f\xe7Z\x97P\xd6S@\xa8\x12\xdc\xf5\x95\xd0S@G\x15\x1b\xb8\xa3\xdeS@\'\x12\xf4c\xb5\xddS@\xf3\x15\xfd\x81\x9b\xf0S@(G\xde\x04\xa3\xf5S@\xday\x12`\xedQT@B\xfd\xf2N\xed\xe2S@Y\x93\xc0\xb6\xbe\xbcS@\xc5\x85\x92\x940\xccS@\xcc\x95\x9a\x03\xa0\xe1S@\x94\x9d\r\xb5(\xceS@\xb1K>\x1c\xc6\xd6S@\xbbsd\xae\xcb\xe6S@\x07\x99\xa1\xe7\xe2\xe1S@\xc20xLd\x01T@\xe5y(EK\xe1S@3\x9e\x0b\x0b7\xe1S@_f\xeb\xb3\x99\xcdS@\xbf\xf3\x8a}\xdf\xf1S@\xfd\xa7\x0fv\xae\xe9S@\xdb\xe9C\xa3Q\xeaS@\xd9\x1e \xe5\xcc\xc1S@\xd0\xfc\xe63N\xcdS@\xf5\xc2l\xa2\xd7\xddS@\xe8X\xe8fV\xe5S@\xf5\x90\x1c\xc1\x0b\xe8S@\xe0\x9f\xa8\xa7\r\xbfS@\xa39\xca\xe1\xc7\xe7S@\xa2JO\xb9\x08\xe6S@f\xdc\xc6\x1dq\xe9S@\xcbW\x94?_\xe3S@\xee\x9a\xe8\x86_\xe7S@\xba\xec1\xb6k_T@\xe3\x97\x86\xb8\xff\x05T@\x95\x93\x80W\x1c\xd3S@\x8b\xf4L\x91\x9a\xb6S@\xa2FC\xcd\xec\xbcS@p\xeeD\xe9\x15\xf3S@+a\xefI\r\xdbS@\x84\x98\x18\xacN\xe1S@\xd9\xd2\xb0?K\xb5S@\xaa\x8b\xac\xb3z\xf2S@\x9c\xb0\xb2\xbe\x17\xe3S@\x10\x02jWE\xefS@:\x04s\xc7\x9e\xdaS@<3H\xae\xfe\xc8S@\xdd-#\x1f\x7f\xc8S@\r\xfai\xc9\x0e\xeeS@\xa4\x11\x023\x03\xf0S@)Y=\xb4\x92\xd0S@\xcfN\xa0-\xc4\xccS@\xc8&\xa7x\xbf\xf1S@*\xf7\xac\x8e\xc27T@B\xa5\xa8\x8d#\xdeS@\xb6\xb3\n\xc3h\xcfS@\x07u\xd5\x802\nT@\xc4Do(\x00\xbaS@\xd9\x87\nL\x87\x13T@\xfc\xd9T;\xb3\xd3S@\xe1\x0c<\xf0\xff\xc8S@\x15\x06waE\xbbS@\x12,\xbb\xe28\xddS@\xcet1\x19\x18\xceS@\xbb(,\x15w\xd9S@\xa7\xff\xf2\x82A\xc8S@\xb8\xd8\x83\xf1\x17\xd2S@\x1f\x7f\xd0\x11\xcd\xd7S@a\x1a\xc1A\xbc\xdfS@\x17\xcew\x00\xc2\xdeS@P\x0e\x14\xad\x11\xbcS@\x15\xa1\x99\xb0L\xd6S@\xdf\x13\xce\x04\x92\xcbS@\xa6\x03\t^\xbf\xd8S@\xf6I\x04\xf4\xbd\xdbS@\x80?\xa3 \x19\xd5S@\xaf\x0bA?\x8b\xd1S@\xdc\x14\n\x08\xbf\xdbS@\x19XY\xf9\xa8\x91T@\xbf\xfb\x0b\xdd\xdd\xd6S@\xbb\xfb\x80a\xe5\xc6S@\xe9\xf7\xde\x8f-\xdaS@6\xe6\xe5(\xe1\xcfS@\x10Yt\xe2\xb8\xe5S@\xf1\xb6X\xc5\xfd\xf1S@\x8c\x12\xf80\x86\xdbS@\x1a^\xado\xc1\xd4S@\xa9d\x19\xf5\xb5\xc1S@W\xf2!0\xb4\xe3S@\x7f\xe4\x98YM\xeaS@\xfdz\xa0.A\xd6S@\xfe\xb2\xf6\xfd\x04\xd2S@\xf7\xc1ilV\xe6S@\xb8$\x07\xbe3\xb4S@QM\x96\xfc\x83\xd9S@c\xbcl\x82f\xc0S@\xc5\xee\xe2\xb7,\xdaS@\xb2\xde\x0e\xa0\x91\xf3S@\xfd!8\x18\x1e\xc5S@1\xa3}S,\xdaS@\xf4\nu\xf5|\xd8S@+\xf7r!\xb2\xe0S@\x9d\x0f3,p\xf3S@\xc6l(\x19\x8f\xb9S@cc\x07n\x13\xc6S@\xbc\xf86\x99\xdf\xc3S@\x8e\x8b\xeb\x8c\xb6\xe1S@\xdcy6\x15\x9b\xb6S@\xa8}b\xffh\xb4S@\xa8z\xbb\xa1\x18\xafS@\xb9p/\xff\x1c\xc4S@\xfe\x9fo\xf4d\xb6S@\xa1\xba\xe5sp\xddS@\xd9\xee\xf8*,\xd5S@\xe3\xe9:\xeea\xcdS@\xf3Ne\xd0C=T@\xd3\xb4:o\xe6\xc3S@\xda\xbfB\xca\x90\xdaS@~v8\xbf]\xb5S@\xb1\xb6\xf6_\xf6\xd5S@\xed\xc1\xbf\x06\x18\xc8S@\xbcg1\xb1\x19\xb3S@w\xd7\n\x96\xfd\xbdS@\xa5\x7f\xa1\xff\x8a\xe7S@\x0c,d\x8b=\xbfS@ge\xef\xb5E\xe0S@\xeez\xe4\xe1h\xe7S@\to\xe5\x1bL\xdaS@\xfd@>E\x8b\xd3S@\xd8\xd3;\x1d\xe6\xd5S@\xb7\xb1\x12\xfc\xc4\xc0S@z7\xd9\x8e\xfb\xe2S@\xebD\x87\x85\x94\xc3S@\xa8A[.t\xe1S@\x9c\xd6\x15\xaa\xf0\xbdS@e\x9c\xb7E\x9c\xbaS@V\xa0\x82N\xc2\xd2S@\x90\x98J|\\\x0bT@\xac\xd9\xacz\xbd\xe6S@\xb11\np\x13\xd6S@p\xf3\xb3$\xe8\xb1S@aHx\x1c\xc6\xc5S@\xfd\x84\x12\x84;\xbcS@\xbf\xb5\xdf\x0e\xc6\xd8S@%\x83A\xeb\x9e\xbeS@\xbc\xed\xe2\x07]\xe2S@\x98l\x8c\xf5\n\xd5S@i\xdeV9\xa3\xc3S@|W&\x1e\xc2\xceS@m\x01\xc6n\x04\xbfS@\xffW\xa0N?\xc0S@\x94e\x84\x00\xf8\xcdS@X\xbb\r\x17\xf6\xddS@p(w\xf4\xff\xcfS@69\xcc\xccE\xacS@\x12\xce\x1794\xd1S@\xc3\r\xc0b\xb6\nT@\xe0A\xf5ay\x82T@\x85\xca\xe2\x10Q\xd4S@v\xb08\xd4+\xe2S@<\x8a\xbc\x19\x88\xceS@\xa6M\xda\n\'\xd4S@\xcco\x8a\x83\xdb\xc7S@T?\xc5\x94\tmT@8-`^\x81\xc8S@\xe0\xec\xf5\xf1\xc1\xdbS@\x12\xd3M\xab\x8f\xe9S@r\x8b9\xa2\x97\xd6S@|\xcf\x07\x04\xba\x0cT@\xb5o\xb07\xde\x05T@\x90\xfd\xb8\x85\xcb\x01T@\xdc>T\x83\xaa\xefS@}\xb8\x8aI\x84\xdbS@\xfb\x8c\x04t\xa2\xf3S@\x0b\x9c1\x0b^\xefS@\xb2\xd0\xb4\x7f\x92\xefS@\xc0-\xbf)\xb3\xf5S@\x05\xe1\n\xf6Y\xe3S@Sq\x8bx\xbd\xb4S@\x9c.AJl\xa8S@\xdc\xba\xd0\xdf\x9d\xfeS@9=\x05/N\xb8S@\x05\x03+V\x9b\xe3S@\xb9\xf6\x19\x1b\xf0\xddS@XAu\xb3\x92\xf5S@\x8dJ\xca\xfb\xcf\xe5S@\x03p\nb\xf0\xeeS@\x8a\x08V\x15f\xe6S@\x04\x85\xf8\x00\x8c\xd5S@3\xde\xff\x1a\xae\xe4S@j\xaf\xcb~\xeb\xefS@ \x19\x9dW\x8a\xf3S@\xc1 \x82q\xc9\xedS@X\xad\x1enm\xd5S@Y[\x03ey\xe2S@\xa3`\xe5\x96\xc5\xbdS@\xd5\xac\xc7\x00\xbc\xf6S@%\xcf\xcc\xa6W\xf6S@\xa3\xc5\x1e\x9d\xe3\xb5S@u\xd1=_x\xc1S@\xcb\x1a\x95\x10\xba\xe2S@\xee\xc9\x91g&\xe3S@Rp\x0c\xe8\xc2\xe6S@2\xc6\xe9\xdd\x13\xeeS@Y\xe9\xe6\xd5x\xb8S@\xfa\x83\xb8g\xae\xdeS@Z\xa4E\xf3\xda\xdcS@\x7f\xb0G\x99\x14\xe6S@\xe8\x8d\x91\xf6\x04\xf6S@\xb6\xda\xbazf\xb6S@\xb3\xe0"\xa0U\xedS@L\r\xcf$\x18\xf6S@\xb83\x1e0\xdd\xbcS@f\x07\x87\xe4<\xe3S@/8\xa5\xa6\x03\xecS@\xfc\xcc-\x15\xbf\xe1S@\xb3\xea\x96?\x9e\xe5S@\x8a\x17sC)\xe1S@\'I\x99*\x0b\xd7S@\xb4\xdf\xe0D\xfb\x00T@:\xe1\x18\xfdp\x01T@\xc7N\x93\x14\xac\xddS@n\xde|=\x05\xc5S@2\x13\xe9\xb6\xdc\xe1S@\x08\xe5^/\xfb\xe5S@)\xb8?\xaa\x04\xdcS@=?\xcdn\x87<T@Tv\r{\xc5\x01T@u4\x18\xb5\x14\xecS@\xfa\x02\x9b\xd3\x07\xe4S@z\xcb\x9f?\xc4\xe3S@\xbf\x13~\xe1\xd8\xe6S@Hf\x85\x80\x89\xdaS@_}^\x84\x92\xe1S@q\xd4\'\x8c\'\xd9S@\xca\x8c\x92<=\xe1S@\xfd\x0eU\xadG\xb6S@\x8c\x15<4O\xf4S@\xc7w\xd9\xfa\xa2\xd4S@!\np\xbd\x03\x02T@\xeb\x0e(\xcc\x04\xdcS@\x04\x96\xc8h0\xeaS@\xa9\xfd\x84\xbej\xe4S@#\xb3#\x0e\x96\xe3S@\xc0\x84L\x12,\xe3S@P\x92`\x9fZ\xe4S@8@\x05\xe4\x96\xb9S@\x10D5\x16X\xcaS@~\xf3A\x19\xcf\xe9S@\x91\xe5m(\x04\xebS@-\x18\\\xe02\xe2S@\x84\xb0F\xe0\xc1\xd1S@\xf7\x8d\xd4\xd5V\xecS@j\x08\xe3\x1a!\xe2S@C\x95L\x83\xca\xb2S@Sb\xb3\x8f\xde\xebS@FT#\xca_\xb6S@\xc6x\xd3e\xe3\xe3S@\xb2\xd2L\xb8\x8c\xe2S@\xac\xae\x08mi\xebS@\xbb\x06\xb1\xabf\xdfS@\xeb\xdd\xe1\xd3s\xe2S@\xaewh\x96i\xd7S@\xdeo\xfc\xe4\x10\xe5S@r8V\xc7\x10\xdeS@d\t\x85\x87\xfe\xeaS@\xd5=\xf5K\xc0\xeaS@]V\x1cD)\xc5S@\xf8\xf5\xf9\xb6-\xc7S@\xf3\xb2\x1eUC\xdfS@\xff.\r\xb7w\xb8S@F\xab)\xde\xd3\xe5S@\xc4\xfb\x82&\x14\xe2S@\x922.n(\xe3S@j]hD\xbf\xc5S@\xd8\t\xe6,\xb1\xdcS@FU\x18I\xbc\xddS@\x8b\xe4\xc1\xac\x8a\xdbS@\xebz\xdd&\xe2\xf2S@!v\xb9 -\xe6S@R\n\xbdc\x06\xe9S@7o\xb2\xcb\xda\xb8S@*\xde|@\xd2\xbeS@kAE@\xf7\xd4S@L\xbd<\x169\xb7S@X\x13\x8b\xf5j\xdeS@\xae\xf7\x88\x85\x1d\xe8S@\xf4\xf1\xcbm\xaa\xc6S@{\x8c\x11\xbd\xee\xe1S@siv\xc8n\xe9S@l\xd1\xb2\xf97\xdeS@5\xa4\xa4\xb9\xd7\xddS@!\xed\xf4Sw\xeaS@pdK\x9bj\xe0S@!\xea!%\xd9\xc0S@\xcb\x1drqq\xe5S@\x15\x08\x97\xa8}\xe1S@\x14t\x1e\xdfh\xe5S@\xfb\xc3#K\xb3\xadS@~l\xab<\x8e\xe8S@\x14w\xad\xf3(\xb3S@5\x96\x14 t\xe3S@\xd4v\xb6\x99\xd1\xe5S@\xf185\x8f\xc2\xe6S@\x05\xb6hN\xdf\xdeS@L\x1fDx~\xe8S@\x94?\xb59\xc0\xe6S@5\xef\nOS\xe5S@\x9c7\xe2\x14B\xe7S@\xa6\xf1\x03\xf9\xc0\xdeS@\xbc\xb30u\xec\xe7S@\xf7\xf1\xac\xbd\xa4\xe4S@\x18\x8cPu\x15\xe7S@P\xd1y\x14\x82\xd4S@\x8d\x8d/n\xc1\xf3S@\x19\xb3B\x88\x88\xb7S@\xb7\x049q\xe8\xecS@F1G\xa5\xf2\xbaS@\xad\tq\xd4\x1c\xe8S@\xc0\xfb\x8a\xc3\xc3\xd4S@\x1a\xdd+\xc5\xb1\xdbS@#\xc3\xfc\xd1\x97\xd0S@\x84R\xbfE\x16\xe7S@a&X\xa9\xfc\xe5S@\x98B\x8dB\x14\xbdS@\x99[\x0b\xdae\xb3S@\x87\x95\xfd\xd6\xc2\xdfS@\xf2\xb4\xf4\\7\xe8S@\xbeF\xd6,V\xcdS@\x86\xca\x16\x01\x89\xebS@\xb5\x9b\x9e\xaa\xe4\xe7S@\x19+\xb6\x14X\xe7S@.\xc1\x82Q\xc3\xe5S@Q\x05P\xd0\xb2\xe3S@\xc5\x9e;(\xfb\xbcS@*HUja\xdeS@\x87\xafNW\x91\xe5S@\xa5h\x0e\x0c\xb6\xe5S@\x91r\x88$\xc2\xceS@%\xed"\x00\xfb\xe6S@%\x92dC9\xe4S@\xcc\r\xc5\xf3d\xe3S@5\xa5\xee%\x06\xcdS@\x9f\xbe\xdeL\x8c\xdcS@\r\x98\x84\xb8w\xbbS@\x00\x99\xe1zt\xe7S@g\xd7\x05~\xfd\xebS@\x04\x0c^\xb0\xca\xe7S@b\xc8\x89\xc1G\xe3S@\x01\x9c\xb7\xae\x87\xe2S@\xf0\xb2\xee\x1d\xb6\xe3S@\xf7\x19\xb3\xcc\x10\xddS@\xa1\xbdO\xb9!\xd3S@B\xf9\x10\\\xff\xd0S@\x13>\xb16\x91\xe5S@l\xb6{\xa7H\xd5S@`+1\xbe`\xddS@fS$\xf1\xae\xdcS@\x0fs\xda\x9dc\xe3S@\x1eT\xde{\xfe\xe6S@\x14\xef\xc3\xe8\xbc\xe7S@H\xd1\xce\xe4S\xe2S@0\xa0\x16\x1e\t\xe2S@u\xaal\xab\xa8\xe1S@\xb3\x0e\\\x1e]\xb3S@\xd9\xad\xael.\xdeS@\xc0N\x0e>1\xb8S@\xf6\x1f\x8a\xe4\xcf\xe4S@\x0f\x19\xa6\x97\xbe\xbaS@\x1b\x0c^\xc3O\xe5S@-,?\xde\\\xe2S@\xb1\xc0+{(\xe7S@\xb7\x8bF7X\xe7S@\xa6\xbc\x1cD\x1f\xd9S@2\x11\xc3\xcc\x80\xb8S@B\xf0\xd4\xfb\xe7\x04T@\x9f\xea\xb9\x93\x1a\xbcS@\xa3p\xd9\x08C\xbdS@\xbc\x8b\x1c\x8d\x90\xddS@\x83/:\xe4\x9e\xe5S@h\x10[\r5\xb8S@O\xfa\xe7\xe9g\xcdS@{!\x1e\x8c\xc3\xbaS@\xd7-\xde\xbft\xbaS@\xfeg\x1a"T\x05T@\xe0$\x9e\xc4F\xc0S@<a<\xad\xab\xedS@\x0f\x82\xd0\xe8\xa5\xefS@hB\xfc<v\xbbS@nU\xf6\x94\xaf\xd5S@8\x8c\xc6O\xeb\xd0S@&\xc8\xde\xfe\xb3\xdaS@\xd9\xb7!\xb0W\xd6S@\x03"\xb5bl\xbaS@\xa0\xe3\x1c\xff\xf3\x05T@8x\xaf;?\xbdS@\x11\x03\x9a\xa1w\tT@F\\i\x9e\x90\xe4S@\xa8\xfa\xdet\'\xdbS@\x94U\xb8\x12\xeb\xe0S@\x90\x02\xb6\xd1\xbd\xdaS@@4Dfw\xe3S@\x19hN\x90\x13\xcfS@\x8f\xb5!:$\xe1S@\xa5\xd5tAi\xccS@\x1d\xd0s\xc5C\xbcS@\xe20f\x06]\xe8S@=\x83\xe9\xd9}\xc0S@\x0f\xf2\xf5\x9b\x86\xdfS@\xff<\xfb\xf7_\xdcS@u\x9b\x1eSr\xdaS@\xa6\xc2w\xa8u\x06T@\t\xeb:G\x10\xe2S@Lq\xb6v\x90\xe2S@\xa5\xb5D\x95o\xb8S@(\xc0\xc2I\x94\xe0S@!F\xf4`\x81\xdcS@jq\xff\xba\xee\xd1S@V\xee6-\xf5\xbdS@\x9d\x05\x86EU\xe1S@+OE\x1f\x1a\xd7S@\x04\x86B+I\xd0S@x\'k\x04]\xe8S@\x11\x83&\xee\xfa\xe0S@\xb3O\xfb`2\xccS@\xd6-\xf0\xd7\xd3\xdfS@2\x9d\x8b\xff\xe3\xe1S@>\xb7\xed\xfce\xdcS@9,\xc4\x03(\xb4S@\xf9_DT\xc2\xbdS@\tk\'&^\xe6S@A\x1b"\xb8\xda\xd2S@\xd9\x93@"\x8a\xe1S@\xfd\x9c\x051\xa8\xd9S@\xb73\xc9\xddn\xe8S@\xc3d\x8e\x8fa\xdfS@\x1e/\xbe\xfd\x99\xe9S@\xb3\xf7F\xa2A\xdeS@2^D\xdc@\xe3S@[\xc9|\x85)\xe8S@\xbd/\xb6o\xa2\xeaS@\x89.\xdb"\xdd\xe1S@\xe8\x99\xd0P\xe7\xd9S@AW\xack\x10\xc1S@d\x8a\xcdB&\xe1S@\x1c\xa1\x87\x1eo\xd0S@ \xa3\xe5Un\xdfS@\xcc\xf88\x03\xae\nT@nE\x91%\xee\xd8S@)\xc7\x01\xc9\xbe\xe0S@_\x8b\x9a^7\xe0S@\x8a\xfc\x07%)\xf1S@\x81r\x19d\x94\xe2S@\xd9i\xd53\x8f\xecS@A\x95\x11x\xdd\xe8S@\xd4\xf1\xfd\xbd\x8a\xdbS@\xd2h_MI\xdbS@*\xcc`\xfb\x97\xe8S@\xd2Bso\x81\xbdS@\xa0\xaa\x8d8E\xe2S@\xa6I\n\xabf\xc0S@\xfa\xf1\x96\x1e\xb9\xd6S@\x83\x808f\x92\xd8S@\x84\xd0\xb7\xba\n\xdbS@\xb2U\x9fU\xfa\xd4S@l\xe8\x8eG_\xe2S@\xbcp\xa3~0\xe5S@C\x04n}\x03\xdfS@\x10\x1d\xaa:l\xcfS@\x05\xa7\x87\xfe\xfb\x1eT@\x84\xc3\x83\xfd\xbe\xd9S@\x83\xe5X\xe4\xcb\xd7S@\x87\xbd\xae\x1e\x9b\xdcS@\x18\xeb\xaf\'M\xbeS@cq\xac\x8b\xb9\xedS@55\xacJ\xce\xc0S@\x86&?\x1d`\xc9S@\x1bt\x02\x87\x9b\xd4S@N%\x91\xc2{\xd1S@\x80\xa7sx]\xddS@\x07\'\x19@&\xeeS@\xf2l_\xect\xd8S@{4\x13&\x0f\xccS@\xaam\xc4\tt\xabS@U#\x8cR=\xcfS@7a\xc8/\xc6\xebS@X\xe0F\xcbS\xdeS@\xbbq\xbdT\x14\xbaS@\n\xab\nZ\x9f\xbcS@a$\xa2\xb4*\xddS@"\x8fV5r\xddS@\xc0\x7fO\xf5+\nT@W\x9c\x04\x9c(\x0cT@)\xd5\xabb\x85\xd5S@?\xbf~\xd5\x1d\xeeS@z\xec\xa3\xe2\x9c\xdfS@\xb3\x9bfC\x12\xbfS@\xbbk%\x98m\xc9S@\x97\x86(\xf6\xd2\xebS@[\xb9\xbe\xad\x8a\xeeS@\xbao\xfb\xae\xbc\xdcS@P:\xd4\x85z\xeaS@D6~k\x80\xf0S@\xff\x892\x8aE\xd5S@5\xf7\x85F.\xcfS@}4R}\x8b\nT@k\xfb@\xc4\xb8\xd0S@0o\xf7B\xf7\xd7S@\x89\xf8\xe1:\x9a\xdaS@\x85\xf8S\x8e\xc0\xdeS@\xcc7|o\xad\xd8S@Q\xfd\xc8p"\xd3S@\xb7\x90\xaa\xa7.\xbdS@^\x993\xbco\x0bT@\x94\x9fkf\xca\xc0S@5\xec\x00;\xd9\xc9S@\xc9+t\x80\x99\xdfS@C0p\xcc\x98\xd5S@\xa2\xaa\x8d\xbaS\xd4S@\xa8c\xe1xu\xe2S@\xdc$\xd6W\xa4\xb8S@\x1e\xd9\xbc\xf5`\xddS@r:\x8c/\x1e\xb9S@P\xcaBK9\xd9S@\xd3c\x18\x8c\t\xdfS@\xc1\xfc\x80\x91s\xd5S@\x10t2\xf6\xe0\xbcS@\xec\x12\xaf\xdd\xc4\xddS@L\x9f\xd4\x81\x93\xd1S@\xb1\x0es\x10\x9b\xbaS@\n9U\xa5Y\xbdS@)D\xb1\xc4\xfd\xdeS@1\xe0T#\x03\xd8S@\xb9\x18\x1c9o\xdcS@xe\xcb\xec\xa1\xd4S@u\xd6z\x07@\x0cT@\x03b7\x13\x8b\xd7S@\xc5\x8b\x8d\xe0m\xdeS@\x82\xf7U-`\xd4S@b\x97\xab&\x15\xdeS@^kp\x11\xa5\xe7S@<$\xb3\xc4h\xdcS@\x9fOQm4\xe0S@w\xbb\x80 K\xd4S@\tH\x98[\x95\xb6S@GQ\xc6\xbfq\xcfS@&AK6E\xc2S@\x99\xe9\xa1(M\xd0S@\xeb\x82\x07\xa1\x00\xe7S@u\xb7\xcf\xc3\xc9\xe6S@\x8f\xca\x15^\xb3\xcfS@H\xac\x85\xe3\x1c\xdcS@K\t\x84\x83v\xdbS@-S\xc8\xb7\xb5\xaeS@\xc5pD\xef\xee\xf2S@9\xdf@\'<\xd4S@\x8ae\x1f\xe2\x96\xddS@\xf9W\xe6!$\xc1S@p\xdf\x13\xd2_\xcaS@\xebi\x9b\xf3\\\xdaS@\xa6\x06\xbeE\x8f\xd6S@\x12\xa0Tt\xeb\xd5S@\x89\xae\xc0\xb8\xc1\xcaS@\xb1\xb8@u\xd4\xc9S@\x06\xe2\xed:\xa0\xbdS@\xf4\x01sf\xbe\xbdS@\xd0\xdf\xf9`1\xc3S@\xfb\xff\x1c/\x0f\xe6S@9\xb7no\x8b\xcfS@Q\xa2:\xde\xe9\xceS@\xa4\xe38\xe6\xb2\xf0S@\xd7\xc9t\x86\xfa\xb2S@,\xb2\xbdt\xdf\xb4S@\xbdU3\x19\xf3\xb7S@<\x9e\x8f;*\xd0S@\xb9\x86 \x1d\xb5\xdaS@"E\xdf@\xd7\xd9S@,\x0bY\t:\xe6S@1Q\xa4\xbbV\xcfS@\xa8\x191\xdd\xba\xdcS@\xbdc\x86%\xd1\xcdS@\xd7]\xd2#\xb5\xd9S@\xe7W\x05k\xc6\xd3S@\x80\x05\xdba+\xbaS@\xe7\xad/p\\\xe6S@$\xa6\x12\x85\xb4\xdbS@"\xc2\x8a\x06\xbb\xf1S@\xb1\\R\\\xc6\xe0S@$\xf5\x7f;B\xd3S@\xf8\xa5l\xa9w\xd5S@\x94&\xbaM^\xd3S@\xe3\xd4\xf3\xda\xc7\xe3S@:jn\x93\x03\xdaS@\xc8\x14E\xc5\xbb\xb9S@\xcb\xca\xc9\xc7\xf4\xbaS@\x9a\xefKf\xbe\xe5S@\xc82\x97\x8eE\xe3S@\xf5\n:\x85=\xdcS@sK\x15\xd5g\xdbS@?\xc1\xbe\xe3\x0f\xd9S@\x9d\xe0\x01\xcf<\xd0S@\xaa\x8b\xe5s\x98\xb6S@\xfas*\x9f$\xb7S@\xe7\x0fRe$\xd7S@\xb7]\xd8\x92\xd7\xdaS@;\xe4hQ\x15\xd8S@.\x17\xa4$"\xdbS@\'Qez.\xd9S@$x\x9c\xb2\x89\xb9S@\xa2\xd2x%$\xf0S@\xbfb\x14\x89W\xe3S@a\xd5\xf1\xb0@\xe2S@\xea\xba\xcfK\xc9\xd6S@/\x17i\x89K\xb3S@\x90\x9fUx\xdb\xd3S@\xc1\x1fr@\xab\xd7S@\xf6\xc4\xda\xd48\xd6S@\x14\x9d\xc2w\xef\xd0S@\x06\xf3\x7f\xa7\xda\xccS@\xf1M=\x08\xf2\xc9S@@\xa1j\xf5\xca\xceS@b\xed\x06\x1c%\xe2S@K[_\x08\xbf\xd7S@_\xd0\x13\xac*\xdaS@\xf9*h\xbb\x9d\xdaS@\xd4\x1b\x86\xb4\xc1\xd3S@S\xdc:\xb4e\xc1S@\xd8\xa83v\xe1\x11T@g\xc3\xf6\xd1j\xe1S@\n\xe7\xf0_\xc6\xd9S@A\x01+\x92\x7f\xd2S@\xa3\xb8x<\xc6\xd0S@\xa7N\xb7\xe0V\xd0S@\x9bq+<\xc4\xcbS@\x11\xa8D\xcd \xf3S@L\x7f\xd4rP\xcbS@\xcd\xccB\xae\xed\xd9S@6O\x1d\x81"\xd2S@M\xc6\xe4\x029\xceS@\xd8\xb5\x98B\xe2\xdbS@\x059i\xdc\xab\xddS@\xfd\x8cE\xe4\xb6\xddS@*\x17\x13\xe4\xbe\xe2S@\x1a\x1a\x12\x8fs\xbdS@\xd7x\x15BS\xe0S@\xdf\xaf%`\x0e\xc3S@I\x08N\xe6\x0f\xc4S@\x9c\x8b|\xd6\x8a\xf2S@\x1b\x0e\xb3+\xec\xd7S@q\x94\xf5yG\xc6S@\xa2\xe91\xcf1\xbeS@\xd0%\xf3\xa8w\xd6S@\x02\x03O\xcd\x18\xc4S@/A\xb7j\xd5\xe2S@\xf6l\xfd\x92\x80\xd8S@d\x91\x85`\xf5\xd0S@M6\xf1\xcf\x81\xd5S@\x88\xf0o\xce\xe4\xb7S@8\\8=0\x06T@\x9f\xa0U\xb4}\xdfS@U\x16\x1e\xa7G\xc4S@\x1e\xfbE\',\xd6S@\x04\x95\x13\x153\xdfS@\x8bWI\xa4;\xd7S@,;\x1f*U\xd5S@@\xa6>\xbb\xfa\xd2S@j\x17#^\xf1\xe0S@\xde\xc1\xce\xadK\xd0S@\x0e"\xc0\xf7\xca\xb5S@\xdc\xac\x98\x8f\xe8\xdeS@t\x00\xec\xcb-\xd2S@\xd7\x984\xe7\xfb\xd7S@\xd7\x8d\x8a\xe0\xb4\xceS@o\x8f\xed\x8a}\xdfS@u\x90:\xfdK\xceS@d\xfc L\xa6\xc6S@%\'\x1a\xa8f\xd4S@w\xe3\xa6\xafa\xbcS@r\xde\x14o\xdb\xccS@\xe9\x9b\xdc,Z\xbeS@\xc0\x9dk|a\xccS@\x1b r\xed\xc6\xb7S@TN\x8f\xf7\xc8\xc2S@(V\xd2\x89\xf0\xc2S@\x98\xd7\xe3\xc1\xb0\xd0S@\x92]Z\x9bK\xe0S@\x0b7\x96\x84\xbd\xd3S@\xa3\xbf/\x80\'\xceS@\x80}^\xfd\xb1\xc6S@N$Q\x06{\xd9S@\xd78\xb18\x0e\xd4S@\x9d\xbdS\x14\x92\xb1S@x\xd4\x12y;\xd4S@y\x18\x1f\xcd\xdc\xceS@\xd2\xb9\xbb\xd1\x92\xbcS@\xc1)\xfd\x9e\x1f\xcaS@Y\x82^T\xfb\xc6S@,\x07\xc7\x8b?\xc3S@\x0fS=\xaa\xb4\xe1S@\xba\xdc\xf5\x80\xbb\xc8S@\xbav\xf3K\xc8\xddS@t\x1e\\Z\xe8\xdcS@J\xa5\x10\xdc\xf5gT@\xbf\x88\xbe\x91\x8b\x13T@y\xcbZ\x9eR\xe2S@\xe5\xd4t0\xd2\xc6S@(\x19^\xcdi\xb6S@Z\xd7\xea/~\xdbS@\x03\x08)I\xc1\xdbS@\x8eBmu\xbf\xd9S@\xc6\x89Y\x9a\x91\xc1S@\t\xfa\xee\xe7B\xc0S@\xdd=L\xb8M\xcbS@\\2\xdf\x1fw\xe3S@m7\xd1\xdb\xec\xbeS@\xd4d\x7f!\xe1\xd3S@&7lA-\xb6S@\xb6\x9bs9L\xceS@\xbd\xdd\xb7\x86l\xccS@Bf\xbb\x1a\xea\xd9S@\x96\xe2;a|\xc8S@Z\x9b\x9b04\xbcS@\xea\xcd!\x15}\xd6S@\xc7\xc5H\xf6\xbd\xcfS@N\xc3\xdcV\xcf\xcdS@\x9d~EB\xb3\xc9S@\x90\xd3l)\xb2\xdbS@\x90\xb2t\xf9\xf3\xd2S@\x8d\x1b\xce]K\xceS@W\xee\xb8\xe4\r\xddS@9\xda\xc5(\t\xd5S@\x04\x9f \x1bN\xbdS@\x17\xf0\xca\xda?\xbbS@|}f\xb6\xd7\xbcS@\xcc\xd2o\x1b\xd3\xcbS@?o\x04y\x92\xc0S@n\xba\xd4\xaa\\\xe1S@m\xdbZ\x9f\xed\xd7S@3U\xf1\xae\x04\xdbS@\xf3\xa5\xdb\xe1\xc0\xd1S@\x1a\xd7R\x0c\x92\xcdS@U>$\xa9i\x05T@\xf8\xd5\x8di\x9d\xd3S@\xeb\x0b\xa5\x85@\xcdS@;\xe5\x8e_J\xcbS@|\xd9X\xf6j\xcdS@\xd7\x84\xf9V\xba\xcfS@\xc1\x1c\x04\x1e<\xcaS@\xd99\x7fY\xb2\xccS@\x9ek\x03\x13\x0b\tT@\xde\x14u\x1d(\xb5S@\x8crO;\x0f\xd8S@\xa4\xae\xa6Z@\xc0S@l}\x15\x02\xe3\xc1S@2S\xa3\xafU\xd3S@\xd8\xdb\xdfF\xe4\xd0S@\xa8\xfb\xd0\xbb4\xccS@\xe8\xc0\xe7>\x1c\xcaS@z\xa8K\x8a\x1dST@\xc2\xba5J]\xd2S@\x07\x90\x0e\xb6:\xd0S@\x9b\x06\xc5\xb9I\xccS@.z%\xea\x9b\xd0S@/\x86\'D\xd5\xc9S@\x9f\xf92\xa8y\xb6S@\xabm\xd3.\xfd\xb8S@\x1c\xef\xf3\x13\xb1\xcaS@\xe7}\xde\x1bJ\xdbS@Fw\xa2\xe3\xf2\xcfS@\xe4\xab\x8fE#\xc2S@\xb3=\x1c\xce\xd7\xb8S@\x86\x82\xe1a\x08\xc3S@w,\x8d\n\xe9\xc1S@o\xcaH\xefE\xd1S@\xc0.\xbak\xfe\xd0S@b\xc8\x80\xd4\r\xd2S@K&\xc3\xcdQWT@\xb7\x9e :<\xd8S@\xa3\xfb\xa7\xaf>\xd1S@\xb4}\xe4\xac\x0b\xd1S@\xca\xfb\xf5\x1e\xb6\xd8S@\x19\xf0\xba\xa5I\xb9S@\x96\xaf\x80\t[\xe2S@\xb4{\xe3\xb3\x96\xbfS@\xb8\x1b#\xd5e\xc5S@t\xd4\xa6\xc8:\xd0S@#\x16\x15\xf3o\xcfS@\'!\xact\xd4\xd8S@\xe8\xff\xb7\xe9z\xd4S@h\xb6?\xbb\xbb\xd0S@\x9d\x06\x83\x16\x01\xccS@\x14?\xa0\x07\xd3\xcbS@\x85:&/`\xdaS@h6\xfa\xf8&\xd1S@\xc8\xe6K\x96\'\xd4S@|\xeao%\t\xb5S@J)b;\xc7\xd3S@N\xec.\x9e\x10\xd1S@\x970(%H\xbeS@X~+H\x1d\xd1S@\'\xcb\xdfP\xe4\xc9S@\xd0\x9a\xaa\xabP\xddS@\xbaU\xa7\x8dA\xdfS@\xf5\xe5\xf2\x99\x1b\xd0S@\x0b\xb0b*]\xddS@\x16\xab\x136Q\xb5S@\xbb\x10\x19\xb1\x04\xc1S@)4\xc4\xe36\xc1S@r\xd3\x91\xb4\x89\xc5S@f\xac\x04\xb9\x19\xd6S@>\xba\xbb\x84Q\xc6S@%fy\xa2\xc8\xcfS@ZU\xec\x0b\xb8\xbdS@\x930\xba|3\xdbS@\xdc\xd9\xb4v\xe6\xd3S@\xe7t(.\xe4\xbcS@T\xd9\x16\x81[\xd4S@?\xaeL\xaa0\xcbS@\xdaYH\xd6X\xbaS@;+\x93\xaa\xe7\xcfS@\xe4\xcbS,\xfd\xc0S@\\n\xd0(\xd9\xd8S@\x80Luc\x86\xbfS@\x06V{\x16o\xbfS@\x95\xf6\x0f\x17\n\xb8S@\xe5\xaa\x96y\xe6\xbcS@}p\x07\x89j\xd7S@x\x00\r\xfc\x04\xd7S@\x00\x0b\xe6\x1a\x9f\xd3S@\x01\x81\xe1\xfd\xec\xcaS@\xf7\xa8\xf5\xed\xed\xc9S@MK\xf0YG\xe2S@\x00\xc2\xf6e\xc8\xccS@\xc4\xa9\xd6\xe2\\\xcaS@%L\x8d\xfd\x11\xe7S@\x98\xa1\x8c#\x9b\xc8S@{O\xb7\xac\x03\xc2S@6r\x05\x0e4\xc8S@\x97\xcf\x99\x9f\x85\xdcS@\x9c#.\x1e\xbc\xc1S@\x1a\xe6\x9b\x95\xef\xcdS@_\xd8\xad.k\xc7S@\xe5bS\xe7\x1dXT@G\xb1\n\x1bu\xc6S@\xd3\x1b\xb2M<\xdcS@\xa6\x17v\xa7\x1d\xd3S@]\xc7\xe8\'\xf4\xb9S@*\x07!~\xa0\xbaS@]\xb16\x13\xae\xc6S@\x80\xa6_\x94\n\xccS@C4\xb3\\\xedbT@`f;\x9d\x86\xd2S@\xee\xbb\xe4\xee\xdc\xceS@U\xd5\xa9\xc6\xfb\xccS@o@\x9481\xc8S@\x13T\x86\x1e#\xd6S@\xb3i\x1d9\xe0\xc9S@\xad\xe6\x06\x006\xc8S@\xcd\x82Q\x01w\xc3S@#.\xaf\x1b\x0e\xbfS@o\xd8\xb7\xb0r\xcbS@\xd9\xa2W\xc1\xd6\xa9S@Y\xfacg\xa9\xdaS@9cG\xfeO\xdbS@qZ\xe8I\x84\xccS@\xc9J\xaf\xa0\x9a\xcdS@[\xe9\xfb2!\xc2S@<\x0bM#:\xc7S@)&\xc63\x11\xc5S@\xe5\xdbJ7\xc0\xbdS@\x93\x0e-\xa7\xaa\xc2S@_u\xb6&\xc1\xccS@\x88\xa6\xf8?\xff\xc7S@\x06\x04n{~\xbfS@JW]\xf23\xd3S@(_\xe3P\xf0\xc4S@\xe1\xebL\xa4\xe7\xccS@\\\x1d\x0cX}\xbaS@\xa1\xa1\'\x82/\xbeS@\xdeQ\xaeD\xef\xccS@E\x15\xe4\x13C\xdeS@\xb3\xec*\xee\xac\xd3S@\xc8\xf6\x03@\xd9\xe7S@\xae\x8b\xee\'\xf6\xb9S@\xf3<\x94\xcf\x96\xcbS@\xc7\x10z\xfa*\xd5S@\xca\xa9\xa3D\x0e\xd3S@\xcd\x97S7\xbe\xc7S@\xa5\x88\x94\xc2{\xccS@y+\xff\xac\x98\xc6S@T\xc5\x96\x8dR\xbaS@\x9b\t\xda\x80\x04\xe5S@\xc7\xe3L\xcc\x10\xcbS@\xd8\xe9q\x1a\x1a\xcaS@\xdc\xef\xd5\x1b\x99\xc8S@\xfa\xc0Z\xa6}\xdeS@>\x86\x15\x059\xd9S@\x05\x82\xa4\xf2.\xb6S@e~G7I\xcaS@\x161\x12\xc7\x81\xc6S@3\xf1g\tW\xc6S@I\xaa\xc6\xbe\x80\xc0S@\xfeR\x86:8\xbcS@\xbc\xb9\xd9N\x86\xc6S@9\xce\xb5\xe6\xf2\xcdS@\x1b7\x81\xd8\x99\xccS@4\xb1\xf5\xd0;\xcaS@[h[1)\xc6S@\x04\xbf\x9f(g\xd2S@\x15\xf0\xce\xee\xc7\xd8S@\xce*\xe9\x02\xfd\xd5S@\x92up\x85\xd0\xb9S@\x9aL\xfe\x99\xc2\xbbS@\x96 \xf9,\xac\xbdS@C\x99\xaa\xa7\x18\xe4S@\xa1-!>a\xc5S@}\xff\xcc\xfd\xca\xc4S@\x8a\xe4Xd\xad\xcbS@\xf7\xb7\x84\xbdb\xc9S@-3\xf8\xc9\x80\xb6S@\xf7\x91\xbc\xa6\xff\xd4S@]\xdc<\xad}\xcfS@\xfbx2\xaa\x9b\xe4S@.[\x0e\xf4N\xc5S@7\xd7v}^\xbdS@\xa4\xa5\x11:!\xc9S@\x9bc=\x06\x8avT@\xb7\xb5\xad\xf1F\xcfS@\x04\xd9\xdd\xd11\xc9S@s\xba\'4A\xc7S@G\xe2m\xec\x17\xcfS@\xca\x80\x8a\x00 \xe1S@\x7fh\xe8sH\xc8S@2fJ\xe2-\xc6S@\x87\x10kj\xcd\xa7S@Sk\xe3\x94]\xbeS@D/\r\x8cR\xc1S@\xf2>\xdc\x89;\xc4S@\xc8\x1en$\xbc\xc8S@k\x9b_\x1e\x85\xe6S@]\x13@\xfbH\xd7S@\xac\xf8z\xd0\xfe\xc5S@\xdf(7(\xfa\xcdS@\x93j\xfa\xb5\xdc\xc5S@\x95\x18\xc3\x83`\xc4S@3~\x06\x85s\xdcS@\xfbH\xab\xb5\x00\xcaS@\xb2\x13\xc4\xc8a\xe8S@=k\x86\xe8\xac\xceS@/\x10\xb5{\xda\xc3S@\xeb\x07\xe5:\xbd\xc5S@\xb0\xf8\x06d\x1c\xc7S@/\xdd\xfaq~\xc4S@)\xa8\xe9&4\xc4S@`\xf3A\xb6\x82\xc4S@\x95\xe5\xb0\xb5\xbe\xbeS@\xbcftr\xae\xc4S@^\xaf\xfftu\xc7S@_\xcf\xc0\xf1\x8d\xc5S@\x10\x18\xae[|\xc4S@o _\xd6\xbf\xd1S@\x0f\xfa\x8b\xc9]\xd0S@D\xb7.\xefA\xd0S@M5n\n&\xd0S@\xd3hJR\x99\xc6S@\xa1\xe3\xd9\xff\x1a\xc4S@b\x8c\x82W/\xceS@;\xe7\x92\'z\xd1S@h\x85\xda\xfa\xc2\xc5S@\xad82\x1d\x81\xc6S@\xed\x99\x97\xfa-\xc4S@<\xf8\x16\xb3\xe4\xccS@\xe1\xaf#\x84!\xc6S@\x15\xfbZz\xb5\xbeS@\x8f\xa1\x89@\xf9\xccS@\xa6\x1a\x02\xf9\xc2\xd0S@\xdb\xf8\xb9\xe1s\xc5S@\xbd\xc6h9:\xc4S@\x87\xdc!7\x8e\xc6S@j\x14\xb6S2\xc5S@GW\xa9\xa3\x05\xc3S@\xe2\x0eW\x01f\xc2S@\xf2\x02\xba\xf63\xcfS@uJ^~k\xc6S@3,\xbegf\xbaS@AA"\xb8\xc5\xe8S@bbohY\xdeS@\x89S^[\t\xbeS@nY}\xf1\x92\xbeS@{,V\xe7\x87\xc8S@Oy\xe9\xf1\xf5\xc7S@\xa7\x8d\xd7\xe0L\xc1S@~B\xdc\xc2\x95\xceS@\xaa\xa1+\'\xfc\xc8S@nv\xbe\x02\x05\xbeS@\x9b\xedGs\xaa\xcbS@\xb4G\x10A#\xcbS@>M\xd1\xa7%\xcbS@\xa7\x07\x1cI\xdf\xc1S@\xfd-\xfd\xd9\x0c\xbaS@XB\xd8\xd5\xb8\xc0S@"\xa9I\xe6\xd4\xd8S@\xbe+|\xda\xb7\xcbS@\xd2\xd8\x8e\xf2w\xc7S@u\x9b\x9d3\x9a\xc6S@\x81O\xd4\xb4O\xe2S@\xc5/*\xf14\xe8S@S\xbd#\x8a\xab\xcaS@\\R\xe5AQ\xbdS@\xbe\x99\x1d\xc1\xd8\xb8S@\xcfP\xee&&\xc8S@ Uc\xd3^\xc5S@N\x8382\xa4\xcaS@\xd2%\xeb\x9a\xf6\xd1S@[\x9d9v\x0c\xc8S@\xce\x15&\xb1t\xc5S@\xa2rz\x8b\x0e\xc5S@\xca\xd2\xa5\xf3D\xbbS@)\xd0\xb5\xa2F\xcdS@\xe1\xae\xec\x83\x86\xc3S@F\r7h\x99\xc7S@\xae\xfe\xb4\xb2&\xc6S@\xab\xbe\x9d\xec\xdf\xc5S@\xd7kp\x19\xa3\xc5S@\xe2\x13\xbf\x8f\x85\xc9S@\xd9\x00\xe1\xc0\xec\xb6S@\x02\xcc\x19_2\xc5S@?+\x89\xe6\xda\xc0S@0 \xab\x8b\xbf\xd1S@\x10\x17u\xe8\xc7\xc0S@r5\xf3\x1d\xda\xd2S@\xfaF^\xaf[\xcbS@Yin/\xe5\xbeS@\x7f\xb0\xd45\xa9\xcaS@\xb7\x83\xe9\xf2p\xbfS@"4b\x11\xb0\xbfS@4\xd3\xed\xa5\xd6\xc9S@\x14\x8dr\xa8x\xc5S@\x04\x9a\xff}\'\xc5S@eN\xa4,}\xc4S@\xe4\x04\xf0\xa1\xe3\xe7S@\xa0\xaa|a:\xb4S@3\x9bm|\x83\xbdS@h\xec\x1e\xa7\xe3\xc0S@.s=k\xb4\xadS@\xfe\\\xbf[*\xd1S@\x8d\xc0\xbf\x1cN\xc5S@\xf2\x18m\xd0\x15\xc4S@\xe1\xec\xcb\r\xe4\xe2S@\xf2\x00\x8d/R\xd2S@_\xfb[\xd2N\xcbS@=\xf0\x04k3\xc8S@n~\x9c\x8c\xb8\xc0S@\xbd\xc8J\x87t\xc5S@S\xf0\xc6\xa9\xb5\xc6S@(\x9f \x0b\xd9\xd8S@\x08\xeeW4\xde\xbeS@\xef\xc5M\xa9Z\xbbS@\xcf\xa1\xf3\r\x01\xc0S@\xa2\xc4i\xa7\x9a\xc4S@\xe4\xa0O!\x10\x8fT@\xc0\xfd&\xed9\xbbS@\xc0\xda+&y\xc2S@\xbb\x84\xeb\x00\x94\xc4S@F\x90w{\xf1\xc5S@|\xd6\x7f\x96z\xe8S@\xfb\xde\xbe\x8fU\xc3S@V-,\xa1H\xc6S@\x1e\xb8\xc6\xb4\xf6\xd1S@L\xc3\x8d\xdf3\xc3S@\xf3\xdd?\xc4%\xc5S@\x19p\x8b\xdbM\xc8S@}\x9b\x15\xbc\x82\xe9S@\xa0\xbb\x12Q9\xeaS@\xff3*\x9d\x18\xc1S@\xf0\xb5\x0e4\xab\xd5S@vA\xf3\xd74\xc6S@\xf0^=\xdc\x0f\xe4S@\x8f\xe2\x91\x8bV\xe9S@K\xdd?\x92\x83\xc8S@-\\\xf6\xf4\x8c\xedS@\xe7\xbdC\xe0\xb9\xe5S@G\xe9QB\x81\xe2S@\x84\xfe\x93Y\x88\xc0S@\xe6\xab\xf8\x19\x7f\xfeS@^*\xde\x9a\xa4\xccS@\xfb\x1fKk\x00\xd4S@\x9b\x7f\xca7\x84\xc5S@\x02\xd6\xe0\x7ft\xc5S@\xcd\xd4sdy\xf0S@\xc1:R\xabP\xcfS@]\xe9S\xb9\x1e\xddS@\x99\xaa\xad \x95\xc2S@\xed\xa3Z\x1d\xef\xc6S@\x9b\x9dH\xa9\xcf\xc3S@\x9aO"\xbdy\xc6S@T\xf9\xb2C\xc3\xc5S@:A\x90\xd9\xb2\xe1S@G\xcc6l)\xedS@\xc2\xf3$\xd7\x9d\xedS@\'\x1b\x0e\xe4\xc0\xd0S@\xb6\xb9\xa1V\xc9\xd8S@\xb1 \xb0(C\xf4S@N\x95/\xcaX\xbbS@\x1f\x80\xe9\x9a\xb3\xe2S@\x1a\x17i>\xe2\xe1S@\x1a6\x05\xaf\xcb\xe6S@\xb8;\x9bDm\xb5S@A\n\xe0\x8a\xef\xe6S@8\x00\xd1@\xca\xd6S@\xfe%`N\x17\xeeS@\x7f-;\xc5M\xeeS@\xc3\xe8-4b\xbcS@Q\xf8&[\xfb\xe4S@\xf2G\x94N5\xebS@\x98Ou \xac\xd3S@\xba\x1e\xeb+\x0e\xcfS@6\x8d<]\xce\xc7S@T\x89\xa0\x08i\x0bT@\xa1\x0f\xa9\x12\x9ekT@\xa9\xee\x17\x83\x93\xe2S@\xc6\x0c\x99\xd7\x02\xdcS@/\x9f\xc3_\xd3\xdeS@!_\x8fa\xa7\xc3S@\xd2\t\xa6{/\xd0S@\xeaw\x88\x0e\x8f\xe6S@o\xcfl)\x8e\xdaS@\x82\xc8\xf6\xbe\xbe\xe9S@H\xad\xd7E\xae\x08T@\xd0\xdb9X\xfc\x03T@Q,|5\r\xe6S@\xeev\xa82\xb6\xdeS@\xd0v\x91\xfe\xfd\xd6S@4w\xa1mI\xe5S@(\xd6\\\xa3\xcb\x95T@KgxW\xd2\xbdS@\x19\x83\xac\xeb&\xd1S@H\xad2m\x0e\xbdS@\xe0\xe1\xf9\x8b\xd3\xceS@)\xbe\n>[\xeeS@lWJG\x1e\xf1S@\xc2=s~-\xb3S@\xado\xcc\xf4\x05\xc9S@\xc6\xa6(\xf5\xc5\xceS@\xf7\x84.\t\xfa\xd1S@47j\xbe\xc0\xceS@\xc20[\xbe\xaf\xd1S@\xebU\xe0\x95M\xe4S@\xce#\xb8\xae\xd1\xd2S@.c\xa7\x1dn\xd5S@hk@\x8c\xbc\x08T@,\xf0\xc0zX\xd4S@\x8dMEe1\xbfS@/\xf0\xf7!]\xcfS@\xab\xe8\xf6P\x07\xccS@1\xdaE?\xed\xcaS@\x80\x10\xc0\xe2b\xcdS@\xf4\xa8\x08\xb2\x1e\xc4S@i\t\x10n\xd9\xcdS@\x16\xd1\x08&\x11wT@X\xe0d\x18\xc2\x96T@;\xa2\xcf\xf4d\xb6S@\xa0\xe1\xa7\x00\x99\xccS@\xda\xe1a\xcc\x12\xb6S@\x1c\x81\xdb\x95\xa9\xe2S@\x17v\xcf\x83!\x80T@\x976\xca{\x16\xdbS@\r\x17\xf5\x91\xd6\xc8S@\xdb\xf9\xb0\xf5\xab\xd2S@\xb9\xf3\x02\xbb\xcd\xcdS@\xa8\x83{\xd0\xa7\xbbS@.\x92\xbbCO\xd3S@[\xfem\xb0\x02\xd2S@\x17O\xaa\x1d\xc0\xbeS@\xd5\xfb^\x00\x01\xcdS@\x06\r\r\xf0l\xd7S@\x16\x07Or|\xdeS@\xfd~\x02=\xa9\xc6S@PQ\x8b\x93J\xb7S@\x10H\x14\x8by\xd2S@@3\xf4\x18\r\xf4S@?\x99\xf3|\xb8\xd6S@3Jm\xf1\xa0\xedS@\xd5\xfc\x0e\x00\x85\xc3S@\x84\xec\xe8\x1c,\xbfS@\xce\xbd\x10k`\x89T@\xe7\xb7=\x88\x95\x06T@\xe6\x0e\xc60\x8b\xddS@Q\x93\xf0\xa19\x9eT@\x1d\xeb7\x0c\xacXT@/\x15\x87}x\xdeS@\x81.\x06&\x13\xe2S@\'xU[\xff\xd0S@\x97\xc5\x86 ;\xc4S@pLhi\xb2\nT@\x11\xb3\x16@\x1b\xafS@\x8b<\xa6\x18d\xd0S@\x97\xfap\xe6\xf4\x08T@C\xe8\xcc\xa5&\xd0S@\xe1\xe5\x93g\xc5\x8eT@\x9f\xd7\x93\x80\xc1\xd6S@mI1:\xa4\xd3S@1\x06\xef\xe0\xfb\xbdS@\x08Oj\xa5N\xd9S@^\xf5/\xa9\xe6\xe1S@Z\x14\xc2\xa4\x03\xd3S@\x9ak\xcf\x11\xb8\x7fT@[\x83d\xcf\xec\x04T@1l\xe3\xac8\xc0S@4y\xef\xbf\x03\xf3S@\x1de|\xa7\xf6\xc8S@\x94\xca\xa4\xa6\xd8\xb2S@\xf72}!\x9b\xe5S@\xb4\x98\\\xa9G\xc7S@\xc3\x04\xc99\xc6\xb2S@\xfe\xf7\x87\xe5\x11\xbfS@\xf1\x8f`\xe0W\xfdS@\xda\xbc\xad@u\xc8S@\x06\xd5U\xdb\x8d\xc0S@\xa4\x06\x84\x0b\xa5\xc6S@\xcb\x9b\xef\xf4/\xc7S@\x10\xbf\xcb\x07Z\xdaS@\x999\xdfUk\xe2S@\xf7\xec\xbe\xa5,\xb7S@\x13\xa1\x93\x85\r\xc7S@\x06#$d\x85\xddS@cbf\xc4\x06\xcbS@\xa8\xbcp\x05l\xd7S@\xb7\xb3\x9cW\x0f\xf1S@k}y\xa2\xe4\x08T@\xebY\xab\xeb\x19\xffS@\x89\xea4\x82\x1f\xc6S@\x1e\x02\xb8\xc2\xd1\xd3S@l\x1f>G\x12\xd5S@A\x04\x9eS\xd6\xb7S@\xb1{R\x08\xc9\xddS@\xcbDK\xbe!\xccS@\xa4s\xcd:\x97\xbaS@w\x10\xcav>\xf3S@E\xf6~\xc9\x1b\xd1S@M\xcb\x90\x83\x12\xb4S@\xf6\xe3p\xf2c\xbaS@\xe1\xcf\x91\xd3\x0b\xbdS@\x7fK\x1c}\xc7\xccS@\xe1\xd2\x0f\xde\x8d\xe3S@\xb2\x10\xc0\x10\xc1\xd7S@;\xcd\xa1\n2\xc2S@\x1c\xe3z\xf5Z\xb3S@U\x1f\x99\x80\xb2\xbaS@@\x98(\x9d\x13\xbdS@u\x98@\xc2\x90\xe2S@\xdc\x06WR\\\xe4S@\xa0\xee`\x17w\xddS@bvF\nW\xd6S@)\xdd\x06\x80I\xe2S@\xe2\x97\x8fy\xba\xb6S@\xf714\x12\xf2\xddS@X\xe2\xa3k\xd0\xe6S@\xf1\xeeL\xe6\r\xe7S@vP\x8c\xe09\xb8S@\xdc^D\x8c\x03\xbdS@\xf5\\\x9d\x88E\xe4S@\xca\x84G+\x93\xf2S@\x1f\xcc\xc7\xb9\xd4\xe7S@d\x92\x9frr\xebS@>\x9fN\xa53\x0cT@}\x1b7x\xeb\xe0S@\x97%\xfe\x97\xfc\xeaS@\\z\xd8y\x06\xe7S@\x12\xbb\x9a\x14\x84\xeeS@ pT9e\xeaS@k\xa1(G\xa1\xe5S@\xd1(\x90\x04\xe2\xb7S@\xef\x91\xf2Xo\xf0S@\x95\xc5\xb5\xccm\xdcS@\xc7F\xa5\xb0Z\xeeS@cq\xdeo\xae\xbdS@t\xe5\x14\x01\xa8\xdaS@Um\x13\xf5B\xf0S@/\x7f\xac\xff\x17\xefS@\xf7\xba\xfc\xd6\xda\nT@\x04\x1c\n\xaa$\xcaS@\xb2ZL\xfb\xf9\xecS@k\xd7\xe8\xce\xaa\xe9S@i\xe4\xa4\x8c&\xe8S@V\xd1\xb8\xea\xc4\xe6S@|k\x8bL\xb5\xe9S@\xa7\x92\xb5\x80-\xb4S@\xb3\xf7EMk\xe8S@8\xa2\xdflb\xe9S@-\x87\xe4\x149\xefS@\xd7a[\x91\x8d\tT@6\xd6\x9d\xe1\xf7\x05T@~\xf8A\'X\tT@{lIW\xe9\xe7S@J\x84\xf2\x0b8\x05T@\xdf\xcc\xee$\xa6\xe5S@N\x86g,\x82\xeaS@\xf2W}t2\xe7S@\xb4\x84\x81\x00/\xe8S@}n\t$\xe7\xe6S@\xf2\x87#\x97\xc3\xe7S@+\xdf/\x05#\xe7S@!\x14GN\'\xebS@X\x84Ex\x82\xdcS@7\xbdG\x02\x1e\xe7S@\x17\n\xd8\xb8\xac\xedS@\xd2j\x14\'\x95\xe9S@\x8d\x1f\x91\x80\xf2\xe5S@T\xaf*\x85\xaf\xe4S@\\`\xf1\xfa\x1f\xe6S@\xd4\xd7\x1b\xd1y\xe8S@*}\xa2,u\xe6S@7M\xa0\x00\x1d\xbcS@+!\x9c\xc8\x80\xebS@\xa6\xb5\xa7&b\xeaS@v\xd0]\xf6]\xe8S@2\xfb\xae\xbbo\xe5S@J\xcb\xd4\x00\x81\xe7S@y[\\<\xd6\xddS@C\xa3\x01{T\xdcS@\xc1%S\x88K\xe6S@\xf6\xcfESH\xdeS@\x1b\xd5%\xfc\x04\xe8S@A{\xf5\x8a\xf8\xdbS@\x0f\x83@\xaf\xcf\xc9S@!\x91a\xfd\xf3\xe2S@x\x90\xd9RK\xe4S@\xf6\xac\xa0,\xac\xe0S@\xecdW\x98\x9c\xdbS@\xc4)\xf9\xf4\xfc\x00T@\xcd\x85\xd2\xb6\xff\xe5S@\x0b"}l\xb2\xebS@\xc5\xf7\xa6\xe2\xb0\xf6S@\x12\xa2\xd9\xc5\xf5\xefS@<\xdd\xcf\xd5\xfc\xb9S@\xaa\xce\x1dv\xca\xc0S@\xb3\xf6Y)\xab\xffS@\xb0\x868\xaa\xab\xf5S@|\xc7\x10\xceh\xe5S@\xe1\x06;`\x9c\xddS@o\x82\x02\xe8\x92\xe3S@*\xadw\xd7\x8e\xf5S@`\xca!u\xe0\xfeS@\x83\x9b}m4\xe0S@\x96\x04\xdb\x99]\xe4S@\xf0,.\x1d\x0b\xedS@C\xb4\x87\x11\x1f\xeaS@\xc4\xc4\xfa\x8a\xaa\xecS@\xed1\x0c\x85\xa6\xecS@\x17 0\x85\xf5\xedS@\x9awJ\x9e\n\xf6S@\xbe-,\xb6W\xedS@.\x1e\xf03\x03\xe2S@F\xe10\xc9\xe7\xebS@M?J\xe5\x9d\xeaS@\xf5x\xd3\x19\xd9\xe3S@w\'\xd2\xb9B\xecS@\xb9\x1fuc\x8c\xf1S@X\xf1\x12\x90z\xc9S@$\xa4%?\xe9\xe4S@%}e\xa9\x86\xe3S@\xdbt\xb7\xf7\x14\xe3S@\x11[\xc0\xb5\xe2\xeaS@u\x05\x89X\x10\xe2S@\x9a%[v\x9f\xe0S@\xeb\xde)\x96\xa6\xf9S@\xd8\x87\xb2\xc4_\xebS@Fe\xde\xaf!\xebS@\xe9\x10om\x9c\xdaS@\xde\x14\x91a\xd4\xe0S@\xbb\xf5\xfa\x8an\xbcS@\xb6\x1eI\xf4\x8f\xe0S@\x0fjZDS\xdfS@\xf4\xd6\xcd_\xc2\xeaS@\xe10\x16gX\xedS@\xac"\xe0\xec\xce\xe1S@t\xb0\xc8\x8aN\xe8S@a\x99\xd6\t\x9f\xe1S@\xaf\x12\x1d\x1b^\xecS@C\xcd\x0b\xf9(\xe9S@~\xa0\xaf\xf1\xc2\xd7S@0\x12DL/\xddS@\x82%8+\xfe\xe5S@L\x93\x18\x85n\xe8S@\xf7\x19\xa7%\xf7\xdcS@\xc5#\xa9i\xc7\xdeS@\xab\xe2]\xceJ\xecS@=\xe0\x89\x88\xee\xe7S@Z)8\xa4Y\xddS@\xc8\xd2\xbb\xc7\xd3\xecS@1\x8f\xb4|\x13\xe4S@\xf0\xc2Q\xc0\xe6\xf2S@2y\xfd\x89\xfe\xe6S@>u\xa9\x00q\xbaS@\x0cA/fG\xdeS@\xfbw\x1f\x19\xbd\xbcS@T\xc8\x07\xce3\xe7S@\xc4\x80\x0f!\xc4\xe4S@1!>\x8a\xac\xdcS@\xe8{\x9e\xf3\xea\xe2S@Z\xe3\x91\xc4\xaa\xe2S@\xf7\xbfc\xe2I\xe3S@z\x9a\x8bm/\xbbS@\\d\xfc\xe3}\xe5S@\xf8\xb1\xfe\xd8\x93\xe3S@\x0f\x1e\xfb\xb7X\xe1S@W\xbc\xc9]\x87\xc3S@\x10\xc2@\x0cD\xe5S@\xa0\x1b(\'\x0e\xd5S@h\xe0\xc7n&\xfeS@\xc2\xea\xf4\x1b\xdc\xbdS@\x84\x7ftm\x08\xddS@\n9s\x95\x80\xb6S@5\x90w\xa9\xeb\xe4S@\xa9\xa6;V\x9b\xefS@4\xb8\xc29\xe8\xe3S@\xb2\x1cx\xf3\xa7\xdcS@\x81\x93\x94\xbb\xb9\xdcS@\xe8\xe0\x06\xe4S\xdcS@\x0b\xc8<\xcd\xc2\xe2S@+\n\x80\xae\x97\xe0S@\x99\xaa\xd4?\x13\xd7S@\xad\xc4\n\x1b\xca\xdfS@\x82\x1e;q\xd7\xdbS@|\xc2\xc6\x92\xd8\xe0S@\x9f4\xb0\x05T\xc2S@\xaei\xb4\x9c\xaf\xd9S@D\xf5\xb2\xadn\xdfS@\x10\n\xa1F@\xe3S@lG\x7fHR\xe1S@\n4\xdb\xc0\xbc\xd8S@\xf2\xf3\xb7\x9bd\xdfS@\x18\x83\x1d\\\xd0\xd8S@\xac1&\x91@\xdbS@\x85[o\xaa\x96\xbdS@B\xe7`(\xb1\xd8S@\xdd\xc5\xa6v\xc9\xdfS@\xcafrs \xc3S@\xcan\xa8\xf8\x9b\xd9S@\xb8(f\xcd\xfc\xe5S@\xc2w\x99ha\xf1S@\x19\x96"n\xe2\xc0S@\xd4\xfc\x88Qt\xdaS@\'\xd4L\xb1\x8c\xd5S@\xe2@\xa1]A\xdfS@\x9c\x13\xaa\xb7\x87\xe0S@}%\xc9:\x98\xc1S@\xa0&\xeff\xd7\xceS@O\xfc\x0e\xe2/\xe2S@\x98\xd38\xc1\xa7\xdeS@\x8d+\xd5\xf9l\xe2S@{XA\xb7\x1a\xdfS@\x0f\x0em\xd7\xdd\xdeS@\xcbi\x932\xa1\xdcS@\x00m\xd8\xfa?\xd5S@\xd2\x91\x9b\x82!\xbeS@\x94\xa0\xe3y7\xe2S@\xf3\xec*S\xc8\xddS@\x88\xab\x8d\xc9S\xe2S@\xd67\xd7-\x04\xd8S@-\xd9\x1b\xe3\x01\xddS@\xd9\xec\xf4\xe6v\xdeS@=K\x0c\xcd9\xdeS@\xc1NB\x1bt\xd7S@\x9b\xf3\x9d\xab\xbf\xe5S@\x81\x0c\xbd]X\x02T@{\x8fL<\x81\xbdS@\\X+\xa4\xe3\xe7S@\x9b\xf1\x80q\xa1\xe7S@\xb9\xda\x192\xdd\xd6S@Dq\xa5\xdb\x11\xdcS@\x83\xe3p%c\xdbS@\xa5\\Q\xdf\xe4\xdcS@\xe5\xc9I\xb1<\xe7S@\x95\x19\x9f[*\xe6S@\xc1O\x9b\xf2W\xdaS@\x82\xdf?=\x1e\xe6S@\xf8\xc2\xeceW\xe1S@\xf1rXo\xaa\xdbS@\xd2\xb83\xc4\xc0\xdcS@\xff\x89\xbc\x90\xd8\xd9S@\x0e\x87\xf5\xf80\xe6S@\xb7\x8d}m\xbb\xdcS@b\xeb\xfc\xa1\xaf\xd9S@PX\x12\xd4\xef\xd5S@6C\xf4;\xa3\x05T@\xdd\xab1\xe7\xf1\xe6S@\x15_a\xf8(\xd3S@\xce\x7f\x04\xc1L\xb3S@DY\x94|\xfc\xe2S@\x06/q\x0c\xb2\xb6S@\x1b\xb9}\xe6\xf6\xd4S@c\x06\x1b!D\xdeS@\xa4\xd2\xc0{j\xdbS@i\x88\x16)\x19ST@T\xed\xef]\x11\xd4S@\xce3l\xe9\xb9\xe2S@U\xb5\xdd0\xec\x05T@\xc0\r\xd0\xa3U\xe3S@\xf9[\xd9\x97c\xdeS@\x9e\xe2\x08\xa2\x98\xd7S@\x156\x83\xed#\xdaS@\xe6\x0c\x03\xe3\xa6\xd7S@n\xdc\xcfQ#\xd4S@\x0c/\x9b/\xbb\xd3S@I\xdbP\xe6\x1e\xdaS@\xac\x1c\x87\xb5\xc2\xe5S@M&\xa8\xbc\xcc\xd9S@\xfauTxT\xe1S@\xe4\xd7}\x83\xf4\xd3S@\xa3\xf3\xa6\xb2\xbb\xd2S@y\x88A\xb2\xaa\xcbS@\xd6\x03\x8ei\xa9\xdeS@Bnn\'\xd1\xdaS@=\x17\xfc\xbb\x11\xe2S@v\t$\xa8f\xdeS@\x1b]\xe4\xf2\x16\xdeS@{\xf5\x87k;\xb4S@z+\x10\x9a\x96\xe0S@\xb9\x89\x0f\x1a\x02\xe5S@X\x87\x9a\xbe\xe2\xd0S@8\x8e\x08\xaf3\xd6S@\xe3\'\x88\x1ex\xd5S@9\x8c;\xf8&\xd7S@\xbeE\xfb\xc9\xad\xedS@A@E\xe8\xe2\xdeS@\x9f\xb1\x9b\xeb\xd6\xe6S@\xd1\xcdRd&\xd2S@\xa1\x0b\'\xa6\xb9\xdcS@\xe5\xff\x99\xf4\xaa\xd8S@5\x04\x95p\x9a\xd6S@\xa8!\x1e\x85\xdb\xceS@\xccz.\xb0q\xc0S@\xce.l\xa8\xc7\xc6S@J\xd5E\t\xd7\xddS@7\x99=\xc1:\xd4S@\x1fA\x1cX\x85\xcfS@^\x8d\xe6 \x1b\xbeS@\xc4G4#\xde\xc0S@\x18\x92.\xb9\x03\xdeS@*\x1a\xe3\xf9\t\xc4S@\xf0\xd2&\xb4\xb5\xddS@\x88\x01\x9d\x18^\xd5S@9\x13O6\xd1\xb7S@=\xbe[^\xe2\x04T@$\xc4\'\x97\xc7\xd3S@\x96\x02P\x14\xdf\xd3S@Y\x06\'Sc\xceS@\xaa\x84\xb4\x9cD\xe6S@,5\xfc)\x90\xceS@\xb8\xf9\xbeB^\xccS@\xf1\xb3\xf4,\xb0\xe7S@\xd6\xb3\xcc\xd6\xb0\xcfS@\x91\xb1kZU\xceS@\x80\xd8G-\xd4\xcbS@\xac2mG\xfc\xc4S@\xc5\x8e;\xe3\x90\xcdS@\xfd\x9d\x02\xae\x83\xdfS@\x1a\x96%*^\xd3S@\x04~\xa5E\xab\xb4S@@\x874E\xce\xb5S@5\xa5\x81\x16\x91\xdaS@GbR1\x1a\xcdS@\xcf\xb1\xdcq\x84\xccS@\xcdMW\r\x0e\xcaS@c\x91\x1c\xb1C\xd2S@:\xce\n]\n\xe8S@\xd04\xcd\xbaN\xccS@\x1aI\xd3~)\xdfS@\x1d\xc5\x0b\x95\x8f\xd5S@\xb1\x10\x9f\x86?\xd2S@\xb4{f\x11K\xe8S@{\x17u\x81\xd9\xcaS@\x8c}{D\x14\xdeS@=\x93\x89\\M\xd1S@\xa1~3\x0f\x1b\xd0S@\x1b\xb1\xa2\xe1m\xcfS@\xd5\x96\x88qq\xd4S@y\xf8\xd9Kq\xc9S@\xae\x87\x1d#H\xdaS@\x9c[\xd3\xe5\xc6\xd3S@\xb2\x0e\x91kz\xd4S@\x9e\xad\x1e\x0c\x9e\xe3S@\xc3!L\x08\x1e\xc1S@kI-;\x15\xc8S@\xc5\xac|\xdcU\xc0S@\xf4\xfc\xfa\xf1\x06\xd0S@\xa1[\x02\xca\x91\xe5S@\xfczlt\x0f\xe5S@l\x132\xce\x97\xccS@>8\x8dmB\xcbS@\x88\x9b39T\xd4S@*o\x0e\xf0\x9d\xc8S@}\xb8\xcaG\xd0\xbdS@\x94\x86\x88v\xaf\xd7S@\xcb\xf0\xe2\xbc\xf2\xcfS@\'r}\x9az\xd7S@B\xcb\xe4\x1em\xbeS@\x1e\x83\xf4\xc0\xe9\xc0S@;\xb4\x01\x94\xfd\xd6S@\x01\xca\x10\x87\xe4\xcaS@\xb9\x8fj\x94\xba\xccS@+\x107\x1a7\xc9S@\xcf\x8fx%z\xd4S@\xae6\xae\xff=\xb6S@\x96{$\xa0\xd6\xceS@\xc3\x17\xe8:S\xc8S@\xb2\x11\'B\xa7\xbfS@|\xee(jPOT@\xd5\xb24\x82\xa3\xd6S@<i\xc1\xc0\x01\xe8S@.;\x19X\x04\xccS@\x7f\x1c\xb0\x01\xe9\xceS@\xcfR\x9d\xbf\xb8\xc0S@#IS\x17$\xc8S@43\xc8\xef\x1c\xc8S@g\x1fG\x9b\xe7\xcbS@R\x1a\x18\x9f\x06\xe2S@\xc5`Z\xc7\x1c\xd7S@\x86\xd7\x1f\x8e\x82\xc1S@\xdacgm~\xcdS@o\xd8e{=\xc7S@\x1a\xf9\xbc\x82\x03\xc8S@\xe1\n\xf8\xe0i\xbfS@\x1a\xff\x1e\xe7\x06\xe2S@\xf0\xd7\xfd \xde\xccS@V\xee6-\xf5\xbdS@\x87\x03F(\x7f\xbdS@*\x06\xb2\x8b\x7f\xcaS@\x10\xdd\xecN\xfb\xd9S@\xb7\xec\xcb\xb9\x92\xcbS@\n\x17\xb4n\x14\xbdS@m\xb5+a#\xb6S@(\xfb\x85}\x0b\x0cT@ \xbdk\xf0\x04\xd3S@\xc6o\xbe}a\xbcS@\x81<\x1f\xa5\x1d\xe2S@C<\xee\xb9t\xccS@\t\x1fRV\xb5\xc7S@\x0f\xb36\xfe\x82\xc6S@\xa1*\xc7\xc1\x17\xd3S@\x1f\x97\xee\x8d>\xc3S@rxyc\x84\xc8S@X\xe6\x90#\x81\xc6S@\xb8j\xdb\x0eA\xc6S@\x17r4<\xd6\xbdS@\xf7)8\xb5\xd8\xd2S@T\xe2U\x15\xdd\xcfS@\xceA\xd5\xd5\x95\xccS@\xb5,\xd5\x12\x81\xc8S@c\xcf\xbf\x06,\xcaS@\x81@\xf62\x1e\xc6S@\xb6\xe3\\\xa9g\xd5S@*\xd6\xb0F\xe2\xcfS@C\xa8zg\x12\xc7S@\xe8H\x89y\xa0\xc4S@\x90\n4\xd8=\xeeS@C\r\xc8\xea\x0e\xd5S@\xe0\xf5\x17Ta\xc9S@\xa9,\t\x8br\xcfS@\x8f\x02\xb4\x18F\xc5S@hg\xc9y+\xd6S@he^A}\x0bT@\xaf@\x00@;\xcfS@\xc4\x0c\x93$h\xd4S@\xd2\xd1*tH\xc8S@\xd1\xd7\xac /\xc0S@R\x08\x7fq;\xd1S@>\xb8Em\xcd\xd3S@\xfb!na\xcf\xc8S@F\x1eY\x93=\xd7S@c\x86o\x05L\xcaS@\x92||!^\xd9S@\x82\xfe\xb6\x9c"\xc7S@\x9c\xec"\x16\xc9\xc3S@S\x05\x9b\xea\xca\x0bT@\x04\xc9\xad\xee[\xd0S@3\x15\x12\x80:\xd0S@`\xab\x86F2\xc4S@\xc9\xf6:\x18v\xe1S@\x96@\x9a4n\xd9S@\x86\'\x07\x18\x16\xbbS@\xeb\xf0\xa6Z\x1b\xc4S@\xb0\x16\x88EJ\xc8S@O\xdb\xbbF\xb3\xc3S@\x8a\r\x85\xfbj\xe1S@\xcdr\xe91\xef\xa8S@\x80\xa6srk\xb6S@\xa4\xd8[\x85\xe3\xd9S@\xfb\xfc\x83I\xac\xccS@KN\xcf}\xc6\xcbS@\x1c\x12\xf9\xb9\xb4\xc1S@<\xe2\x93\x94\xfa\xc8S@\x8a\x14\xf5\x11.\xc1S@h4R\xdf\xe0\xc5S@\xef\x9fE\x15\xf7\xc5S@_C*\xa8\xbe\xc1S@\x06z#\xef\x1b\xccS@\xb8\xcaU,\xa0\xcaS@\xde+\x9d\x9d\xcd\xc3S@\xe2u\x07\x0f\x1b\xc8S@\x04\xb5<\'u\xc1S@q!3\xa6\r\xb9S@\x13\xda\xc2\x10M\xc8S@\x9ct\xdf\xae\xa9\xc6S@:\xf6\xfcc\xf6\xc4S@\xda\xb1\x99\xe0?\xc1S@%\xcc\xd1\x13N\xcdS@8I\x15q\x93\xc7S@\x04\x01S!\xa5\xc5S@p\x8b[\x92\xbd\xcaS@\x13\xc2a\xbe\xc0\xc5S@\xe9\x8d\xbaZ\xed\xcaS@JZ\xbc\xcc\x10\xc5S@\xcd\xfcpF\x8a\xc4S@\x0cA\x1d\xcc\x02\xb5S@\xc80\xb8\xc0\xed\xb8S@%\xa2!yH\xb9S@\x1ej\xbf\xef\xee\xcaS@\xe6\xf6\xe6\x04\xc6\xc0S@G\x8eZ\xbby\xccS@\xd8\xc4P\x92\xc8\xd1S@\xe1~\xee\xd6\xf5\xc0S@=\xa3w#\x94\xd1S@\xb91\xb6\x05w\xc4S@\xec\x890\xec\x06\xc3S@\x92\xc8eW\'\xe1S@\\\x0c\x9a\x04e\xd8S@\xa6\x00X\'\xf8\xbfS@\xceHz\xdf`\xcaS@#t\xbav\xb6\xc0S@\x1eOJFO\xc5S@\xe5\x95\xce\xcb\xbf\xbfS@\x90\x8b\xd8\xdb\xee\xb9S@\xe55\x83\x1e)\xc0S@\xf0\xad\xa7\xd4t\xc9S@\x07$\'\xc7+\xbbS@\xd8\x12\x99\x97p\xc0S@\x9f\x0e\x02\x8b>\xcdS@\x8b\tJ\x7f\x97\xb4S@NAO\xbb\xd8\xdfS@\xf5B\xe7r\xf9\xceS@\xe32\xed\x93\xe0\xbcS@}`n\xeb6\xc0S@\x04\xb8u\x83\xea\xc0S@\xd6I\x07\x90\xab\xceS@\xd9\xaf\xf6m\xb3\xc4S@\'\x8a"R9\xc6S@\xc8\'\x80\xf0c\xcfS@n\xa9\xbc\xb9\xdd\xbdS@-\xc3G#\x88\xd8S@T\xe6\xcdqP\xd6S@N\x03\x804T\xbeS@\xd6\xdc\x1c\x89\xa9\xbbS@\x83\xa0,\xb7\xbb\xb9S@\xd1\x0ee\x85\xf8\xcdS@\x94]\x04\x1e6\xd8S@`\x02h6F\xbaS@z=\x06\xfbH\xbeS@\x8e\xdaZ\xe9/\xc1S@\x88$\xbf\xaf\xc1\xb9S@\x85EM|\xa1\xccS@\xaatQ\xab\xaf\xc0S@xt\x07|\xbb\xbdS@\xe5\xd4\xee\xf5I\xbaS@5$}1p\xc5S@\xad~ISr\xc2S@|\xf3\xff\n\x14\xc0S@_\',\x96z\xc3S@0\xc2\xba\xd1#\xc2S@\x9fIn2\x9c\xbaS@;\xd5\xfe\'\xf4\xb9S@d\x0bU\xda\xc2\xd7S@)\x1c7[\x85\xb9S@S\xec\x9f\xcb\x86\xd0S@\xa9\x88L1\x05\xc2S@R\xae\xdb\x7f\xc5\xbdS@c\xa9[\xda\xc9\xd7S@\x9bmc\xd6*\xd0S@\x06\x9d\xb1\x90\xae\xc1S@\x8a\xc1]\xc5\x95\xdfS@\x02\x8a\xb3g\x85\xbdS@\xf8\n\xbd\x89\xb0\xbcS@\xb6\x17u\x8f!\xbcS@\xce\xb2\xbb\nt\xdfS@k0dl\x02\xddS@\xa7)\xea\xa3\x92\xdeS@.\xe1?&m\xe2S@\xa7\xe6p\x97\x9e\xcbS@.&9\xf9\xb3\xcbS@\xfeK\xb7$E\xd1S@\x9b\x9c3/\xe6\xe1S@\xb1\x8dkm\x19\xc3S@G\xbe\n\x1ay\xc6S@W^\xa5\x82\xa0\xb7S@\xb7"&\xc3\x8e\xb3S@\xa5=fr\xd3\xd3S@\x84\xe6X\xddE\xd3S@gy\x9a\x8a\xb8\xd0S@\xc4#\x90$\xeb\xd2S@\x8c\xb3{6\xde\xd0S@m<\xf1\x9d\x93\xd0S@\xb0\x02\x8b2\xb8\xd2S@q/\x7f\xf7^\xc0S@e\xc51f\xc0\xcaS@\xb5\x04\x92\x059\xd2S@\xba\xee\xd5\x92r\xd0S@;\xa0{\xb6\xf0\xdeS@L\'\xda\xd8\xac\xc3S@\xa8\xda\xc4\x8d\xa0\xbaS@4\x82\xb0EO\xd1S@Y\x89\x04\x9f6\xcdS@\x81l\xec\r\xd4\xc9S@\x83\x9eVc\t\xd1S@\xa6\'c\xb5\xbe\xcaS@\r~g\x8e\xae\xd0S@\xdf\xc2g[\xbe\xd0S@`\x14\xa4f\x84\xd1S@}\xd3\x92x/\xd1S@\xa5\x06\xe6\xc8.\xd4S@\r\x0e\xd6\xa3\xb7\xcfS@\xec|_\xe7a\xbbS@\x95T\x80\xd6Z\xd0S@aD\xa5\xbf%\xe4S@\xa2\xdf\x91\xad\x1e\xc2S@\xf6/\xc9\xe0\xc8\xd3S@\xae\x86\x9e\x8a\x08\xd1S@\x06~\xb6\xac\xc8\xcbS@|\xa4]*\xc8\xcaS@\x03\x08\xff\xbe\x17\xd1S@\x11\xb3\x15\xafK\xcfS@\xb3\x92\xc7\xbcK\xd7S@S\x94;\xbf\xc0\xcaS@\x9e:\xec\x818\xc9S@\x93\x84V<2\xd8S@\x90\xe4\x1f\r\xbd\xc8S@\xd9\x1f\xda\xf3y\xbeS@\xb4*\xfa\xc2j\xcfS@\xa9T\x89\x03Q\xcaS@v\t\xaf\xc1X\xcfS@\x0b\x8c\x97\x01\xdf\xcdS@\x1e$\xaao\xc6\xcdS@`\xb8S\x17h\xcaS@\xe9\xa1\t\x80(\xcaS@9v\xbd\xeeA\xdcS@Z\xdc\x18\x83\x86\xcaS@\xa0\xa1\x14\xe9\x86\xc8S@\xa9Y\xdbr1\xcfS@\xf6\x88\xf8\xbe\xe9\xcdS@\\\xc3\r\xf4{\xcaS@\x89\xf6qk\x92\xcdS@2\x1b\xe0\x06\x84\xd8S@\xba\r\xf6P\xa6\xc8S@w\xfe3q\xe1\xd8S@4+\x92S\xe3\xd0S@\xcf9>EW\xbeS@\xba\x99\x94\\\x9b\xcbS@I$\xe7\xe6\xef\xd3S@\x11m\xe9\xc8\xa3\xb8S@\x1a\x1e\xb4=\xb0\xc7S@K\xb4\x02\x19\xc5\xbbS@\x907\xa5\x7f\x88\xc6S@\xe0\xf8\x1d\x92\x05\xcdS@\xdff\x1d\xee\xc5\xccS@X\xcch\xfc\x8b\xb7S@\xb8r\x9b\x12V\xd5S@\xacW\xd7D]\xcaS@9j\x08\x8e\xc5\xd8S@\x13\xf0\xaa?\x98\xc4S@\xa2\xe9\x0bo\xf8\xbdS@\xc77\xd0\xe0h\xc5S@\xcc\xbc\xb8\x87G\xd2S@0\xe4\xa6\\\xa7\xcbS@9\x13\x05\xab\x0f\xd2S@\xc8\xdby\xc2L\xbdS@D\x8f\x13L\xd0\xccS@\xc3^x\xfe\r\xc9S@\xb0\x96\x15\xf2\x85\xbfS@>f)\x836\xc9S@f\xbe\x97\xffR\xacS@\xbb\xce\xc0]\x0f\xd4S@{\xb3\xbb\x8f\xfe\xd2S@,\x0f\x96\xc5\x11\xc5S@MG\x08\xf19\xd0S@7>\x93\x92\xd4\xc5S@\xe7C\x91\xcfu\xc7S@{\x04\xd7,g\xd0S@#\xc2:t\x0c\xc5S@T4t\xbb\xa0\xc3S@Iy\xce\xaa\x02\xd0S@-\tE\x05d\xd1S@\x96\xe8\x9cbA\xbdS@\x1e\xa1\'\xb3\xee\xc5S@\xf8\xc5\x89\x0e\x18\xcfS@F\xc5S$\x80\xc7S@\x16JV\xfeS\xcdS@\x8b\xef\x15o\xb6\xc3S@\xfa\x9f\x01T\xbe\xc0S@ v\xe4F\xa0\xc6S@\x1b\x9f\x8dL\x1a\xc6S@\xa2.X\xd5\xc7\xc6S@\xc6\xcc\xf9T\xef\xbbS@\x92\xcc\x0c\x8e\x95\xc5S@\xbd\xffJCw\xcaS@\x0c\x12NL\xac\xb6S@\x1c\xdcz\xf0[\xb4S@Qr)h\x1e\x91T@\x19\x875\x9e!\xd1S@l\x87MXZ\xcaS@\t\x08\xde\x9c\xad\xc9S@`\xed\xd1\xfd\xc9\xbdS@X0\xe2@\x8f\xc6S@%\xe8\xfc|\xdc\xc6S@M\xd7\xf6b\xc9\xc4S@\xce>\x17\x8fZ\xbeS@\xf6\n\xbe\x9d\x06WT@.\x94+\xfd{WT@\x04\x1cO\x02\x93\xc4S@\n\xa7\xd4\x01-\xbfS@\xa0\x19\xac\x9d_\xbfS@\xde\xf5\x9fN\xd9\xc5S@Wx\x0c7\x1e\xbeS@5L\xb0l\xd4\xd0S@\xfaj\'\x1aW\xc7S@\x98\xb5"\xfbQ\xe5S@\x87\x8f\xb4\xf7\x0c\nT@\x1ca\xe3\xc9\xc5\xebS@d!Q\xe9\xab\nT@\x05\x9c\x96(\xd6\xd0S@f\x06\xf3\xcb\xa1\xdaS@\xc2\xb7\xaf#f\xd9S@>\x06 ,\xbe\xebS@w\xe8\xe3}\xcf\xd2S@\x99\xc3U\xa4\xfd\xd0S@\xe4y\xf3v\xe6\xc4S@&&\x13z\x98\xc8S@$)\xc2v\xbf\xe5S@\x19c[_\xb6\xc6S@\xce\xd4>j\x89\xc6S@U\xd9%\x8dZ\xcbS@u\x90En>\xc4S@SH\x19\xdb\xc2\xdbS@\x91b;\xa4\xb0\xc3S@`y\xec\x1f\x1e\xd2S@\xc5\x94)\x0c~\x92T@\x15\xc6\x86n\xa3\xc6S@\x88\xfes\xa6\xf1\xb5S@\xa3\xf2\x04A\xa6\nT@\x13\xc4\xad\x1f\xf3\xdcS@\xf2+\xeb\xcc\x8avT@\x17U\xbd\x05~\xc7S@H]\x14d+\xc5S@q\xd6~\x1eo\xcfS@D\xab\xc0\xdf\xd4\xbbS@G\x07d,\xe8\xc1S@GW< T\xdaS@9\x88\xcb\x00o\xb6S@\nI\xa4U\x0e\xeeS@\xafo\x03o\xc1\xb7S@\x90\xbd\x91T\xae\xd3S@\xa7^4\x0bO\xdcS@g\x18\xd0\xbf\xd3\xc7S@\x83 +\x95A\xcaS@\xf2%-I\x82\xbdS@\xe8\xcf\xd7\x82%\xdbS@b\xc9\x05\x1b\xab\xd0S@nf\x81A\x91\xb3S@\xf4v(\xbd\n\xd9S@\xb2\xd8)\x13\xda\xd8S@\xf5\xa7\x81e\xbf\xccS@5bS\x10(\xccS@[I\x840L\xaaS@u\xe8\x82M\xa8\xa9S@\x9b\xad\xa1f\xb3\x02T@\xaeN\x7f[\xd5bT@Y\x1f\x1b\xfbs\xd5S@\x97\x8e\x1f\xdc\xca\xd4S@\xe91\xc7\xf1\x93\xb5S@O\xc8DB\xd7\xbcS@\xec\xe0P\x15\xaf\xe7S@\xae3)xL\xd8S@\xa7\x980\xa9\x96\xeeS@\xd6\x90\xe3*\xd5\xceS@\xe2\x04Tj\x1d\xd4S@\t\xe0\x98\x8a\xbf\xd3S@S\xa5G\x13\xc9\xd3S@\x05L\xf6\xa2\xfe\xbdS@i\xbf\x01\xc5\xf1\xd7S@\n\x0e|\x15\xfd\xdbS@\x7f\xba|}9\xe7S@\xac\xe7\x98Uf\xbfS@E\xca\x19\xd1\xa1\xd6S@\\\x16\xb7V\n\xd2S@\xb1\xaa\xf9%\xf2\xc2S@\x10\xcb\xe9\x9b\x1d\xcaS@)\xc9\xe8\xb3|\xb9S@\'\x0c\x0e\xdb\x03\xbeS@\x08pR\xa8\xe3\xd5S@\xbf\xf6\x9f\xce\xfb\xc2S@\xe9\xf6\xd3f\x99\xb9S@\\ag\xf9\xe1\xd1S@,\x11\xa4\xf5\x1c\xd6S@C5\xcf\xbb\x0f\xd0S@\x18\x94\x1d\x14Y\xcfS@\x92\xd4\x9a\xf5?\xd4S@\x1cP\xe6\x92R\xe2S@W\xbe\x13\xd2\xf3\xd4S@?\x97ib\xa8\xc6S@\x91\xeed[E\xd8S@+\x8c3K\xbc\xb9S@\xad\x0f=\x1f\xd2\xc4S@jg,\xb2!\xe2S@\xd1D3j\xf5\xb4S@|\x8d\x0e[\x87\xd4S@\x12I\x881b\xd5S@\xdaSZlX\xd2S@\xf1k\xfbd\xb5\xc8S@:CW)S\xcaS@\xf4\x10\xdb\x9b.\xceS@(%F\xef\xeb\xc8S@\xb2\xeaN\x902\xd5S@x\x9a\x83\xc6k\xdaS@#\xb48\xa3\xf1\xb2S@\x81\xbf\x80\xba\x05\xbeS@O\\7\x19U\xcaS@\xfbl\x95\x02\xe5\xcbS@I\x9b\xec\xc9X\xd4S@\xd9\x1cVQr\xddS@`(\xc0;\xad\xe7S@&32\xb9/\xe3S@9d,S\xd9\xf6S@\xfa\t\x18f\xea\xc9S@\xb5\xcd\xddJ\xd2\xc9S@Uy\xaeM\xdf\xd9S@\xfa]\x9f\x82O\xdeS@\xae\xad\xac\xd6\xc1\xd0S@r\xa7\xf7\xd0,\xc6S@\nG\xce\x84\x9b\xe4S@)}\xe3\'\xf2\xeaS@G\xe6#c\x04\xcfS@\xad\xadR\x84\xc4\xdaS@\xbf*P\xb6\xf7\xe1S@r\xa0@\xf1\x07\xd6S@\xdc\xb7\xb9\x1b\x01\xddS@\xfc\x0e\x84G\x01\xf2S@\xf3\xf3\x0eGn\xd9S@\x06"\xcd\xaa\x96\xdeS@\xde{c\r_\xbeS@\x9e\xa3!\xb0\xa3\xb5S@\xb2\xde\x0ft\xa5\xcbS@N\xba>6]\xcbS@\xc2\xce\xa8\x92\x1c\xdaS@\xe2\xddb\\\x02\xddS@\xbaxU\x93Q\xdeS@L\x1d-@\x03\xdeS@\x18\xee!\xea\xa1\xe5S@7\xea\x7f`\xe1\xe7S@1\xa4\x1ahL\xf6S@ig@\x89\xc1\xbeS@!;9\xd9\xe9\xc3S@j\xe5\xfd\x14\xdb\xb4S@\x90\x83\xa1\xe2\xad\xd2S@\x85<9\xe5\xc1\xdeS@\xe2\x90;\xab\xf5\xf7S@M\x08.\xc3\xff\xcaS@\x11\t\xfd4\x8f\xdcS@x\xa1l\xb4V\xe0S@\x8a\x17>\xd7\xfa\xc3S@\xf28\x82\xb7a\xa5S@BL\xf2\xd1@\xbeS@\x0f\x1e\xee\x0f\x01\xc8S@\xbb\\h\xce\x8b\xe1S@\xb0V\x9b\xb5\t\xedS@B\x83TGy\xe2S@\x86\xb4\xca\x0e\x1b\xc5S@\xfaLX\xd8\xd4\xd8S@%i\xc3iR\xcdS@\x81wcBt\xbfS@\x8d\x8c \x83S\xe0S@\x03i6SK\xceS@\xec9H\x9a\xd5\x95T@|\xca\x0fv\xc9\xccS@Rr@\xeb\xd5\xcdS@\xd6\x8c\x03\x11\xaf\xcbS@W\xbf[,\xa5\xe2S@\xed_=\xacQ\xfdS@?\r\r\x0b\x13\xd8S@G;\xd9;\x16\xd8S@V~\xcc8\xf0\xcbS@\xd5\xde \x81\x91\xf3S@\x08\x1c\x8c~w\xc0S@\xa8"r \x15\xbfS@b\xf2\xc2\xf7\x1c\xbeS@W\xac\xbaB\xee\xddS@\xf5@M7\xff\xeaS@\xaeg\xa3\xa2?\xe3S@OR\x9b\x16\x15\xccS@\xcb\xa7\xbbnG\xddS@\xf3W\x95\x81\xa2\xdaS@\x85dD\xc3\xd9\xd9S@9\xd1\xd9 \'\xe3S@!\\\xbb\xcf\xda\xe1S@\x16UT\x92#\xbdS@\x15p\x12\x127\xf9S@.\x11T*J\x01T@\xee\';\x7f\xd6\xe1S@sU/\xdfZ\xb8S@\xc1\xf8\xf2\xd87\xe1S@r\xfe]\xa5\x94\xdcS@>\xb1h3a\xcfS@\x12\xca\xbd\x0fs\x01T@\xfe\x9c\xba\x97\x0b\xe2S@\xf2\xaa2S\x04\x02T@\x00\xe9\xd5\xd2\x95\xdeS@\x9e\xbe-c\xe5\xc9S@|\xc9vXf\xdeS@FM\x93\x89\xc3\xe1S@P\xc4\xb3\x01\xfb\xddS@\xa5\x1f*w\x06\xe6S@2\xb8o(%\xdbS@|\x8a\xa9VV\xdeS@Q\x0bq@\x18\xe3S@Z\xe6\x07\xbd\xe8\x11T@\xfcR?g\x81\xdbS@\x92%\x85R\xf2\xcbS@vO\x1dx\x06\xf3S@\xac\x1d\'\xfa\xf5\xcaS@\xec\x01\xa2\xc6\x80\xe4S@\xab\xd5^\xe8L\xe1S@\xf8r\x99*\xed\x89T@S9\xa6\x8d\x9e\xc8S@\xa4\xcbc\xfa\x9d\xf0S@s\xa2^`|\xe5S@\xeb\xde\x80)\xd0\xdeS@\xc2\xdf0b\xdd\xcbS@\xcd,\xec:\xb9\xe3S@\xc9y\xb4\x0eH\xcaS@\xde\xb1{\xd2C\xd0S@?\xd7\xe5\xa2\x9a\xb8S@.e\xcfg\xe1\xdfS@cLK]\xb8\xe9S@Jx.4\xdb\xe5S@\xc7e\xaa\th\nT@\xfc\x85\xf5\xf0\xdd\xbaS@J\xebP\xcf<\xddS@\xa6\x9c\xafc#\xe1S@\x08\xea\xf6\x8f\xc8\xebS@\xfc\xe7j\x08\xc5\xbcS@w)%^\x81\xcbS@\xf6\xc4f\nN\xbeS@\n\x9eDZK\xdcS@\x13\xc0E\xe3\xcc\xebS@L\x10h\x16\xea\xe8S@4=\xfd\x95^\xdfS@\x81\xb0\xbd\x86J\xe4S@\x7f\xeb\x01\xef*\xdaS@E\xe6\x85\xec\xd1\xe8S@\xeaX\x9d\x91;\xdaS@\x99\x08\xd7\x87\xf9\x00T@\xa2>\xf6\xb6\xa7\xe6S@\xf0\x83\xa5\xa1~\x08T@\xbe2\x90\x0cI\xdaS@\x94\x12\x0b\x1d\x13\xd2S@\'\xad,\xb4F=T@9e\x078b\xeeS@\xf0 \x05\xbeL\x90T@HY"\x94\x13\xc2S@\xb8W1\xdd@\xf1S@\x01W)m[\xebS@J\x88\x9f\x05C\xf2S@\xc2$\t\x9c\x16\x9eT@\x7f\x94\x05<e\xcaS@i\xbd\xf9\xfa\xb8\xdaS@\xe5v<\xcfK\xf1S@\x8c\x1a\xfe\xd1\xe2\xc8S@'
p22
tp23
btp24
a(g3
(g4
(I0
tp25
g6
tp26
Rp27
(I1
(I7845
tp28
g13
I00
[truncated: 310,481 more chars]
