# Supplementary material for: Sea ice drift data for Fram Strait derived from a feature-tracking algorithm applied on Sentinel-1 SAR imagery
Source: Data Brief. 2018 Apr 19;18:1410–5. doi: 10.1016/j.dib.2018.04.034 (PMC5999601; doi:10.1016/j.dib.2018.04.034)
Supplement: Supplementary file 2 — Supplementary material [file mmc2.zip › fs_s1a_data/HH_filter200vec/FramStrait_HH_20141218T063857_20141219T072015.dat]

(lp0
S'S1A_EW_GRDM_1SDH_20141218T063857_20141218T063957_003770_0047F7_310E.zip'
p1
aS'S1A_EW_GRDM_1SDH_20141219T072015_20141219T072115_003785_00484A_BC7D.zip'
p2
a(cnumpy.core.multiarray
_reconstruct
p3
(cnumpy
ndarray
p4
(I0
tp5
S'b'
p6
tp7
Rp8
(I1
(I516
tp9
cnumpy
dtype
p10
(S'f8'
p11
I0
I1
tp12
Rp13
(I3
S'<'
p14
NNNI-1
I-1
I0
tp15
bI00
S'd]\xb2\x88`))@9\x15\xc7\x82\xe4\xf9)@\x88(\xc0\xd45\xd1\'@\x81\xa5\x91\xc7O\x05\'@B|M~<\x08.@\x0b\xeb\xa6S.\x92\'@\xa1"\x8a\xd4HJ\'@\x83\xec\x800\xec\x89\'@\'\xed\xaa5\n\xdd(@\xa5N\xb0R\xfa\x99\'@\xd9\xde\x0c `\x99\'@7\xf6\xcd:X\xa3%@\xccKk\t7]\x15@\xf9\xe8\xd97 \xc4\'@>\x19 Vt\xad\'@f\xa5\xec\xcakN-@\xf4\x8dF\x8e\nJ(@y?U+\xe1\')@w\xa6\xfa^\xdew)@A\xc4Z_\x83[\'@g\xf8\xc78\xd8\xa5,@\xb6e\x14\x19W\xcc\'@\xb0\x00K?Gv)@I\xd5\\\xbe\x18u(@\x07\x04\xb2F\x96\xc2)@\x8b1k\x0c>>-@X:\x9c\xc3\xf2\xdf)@\xf1`\xdb\xef\x96\x7f\'@X}\x13\xcd\x89\xf0&@D\xfd\xbc\xcfT.)@\x17w\xa1\x89\xb0\x03(@\x89\xdf-d\xe7/-@\x93\x08\x99\x8fA\xe2\'@iug\x9ak*&@\xf7\xe8\x1b/\xd6\x99(@\xff\xd8\x93F\xb8\x07*@\x95u\xc2\xb4\x11\x90(@Pyx\r\xf9a\'@\x85\x06\x1e\x1c\xe6}(@u\xaf\x95m&=)@\xd7\x9e\xc3\xe3Fl&@\x8f\xb4\xf35\x04\xd5,@\xe8i\xf6\xef\x1el(@\xdc\xfc\x022\x04\xdc&@\xf7k\x1c\xbd\xc17)@\xeb\n].B\xfc&@\x02B\xd3\x02\x1b\x19&@I\x03\x95\x07=\xc2#@6"\xd3\x876T\'@1\xf4wV\x8d\x11)@`\xda\x07\xa7T\x89#@\xeb\x9a3\x92\xd7\x96#@\xcd\'=\x97\xc9@\'@\x90\xf3\x8bC9\x91\'@\x18\xdf\xfc\x87\xf7p(@\xafH"aV\xb5)@\xbf\'\xb6%g\x81(@!\x01K\xb7lm(@\x84\xfe\xa8\xb7\xfb\xd7(@"U\x8e\xe3bT)@\xc5\x01\xea\xac\xfdO)@\x12\nX\x8a\xe1\xba&@&X\x1d<^\xb3(@\xd7\xbc\x8b\xb3\xc4 "@\xbd\x1c\xc3\xab\x1c\xd0(@\x8ad\x10L\x9f%*@euY+h\xda\'@\xe7\xb4\xac\xe2\xb1\xf1(@\x05\xdb\x82G{\x03-@\xf7E%\x03e\xd4(@\x0fE\x92V\xccv(@\xf1t>\x8dt\xff)@\x0e\xda\x80.\x04\xa3\'@s\xd3\x8fQ\xc0\x91(@\x9c\x9fHX\x1f\xf3&@\n%\xa3\xcb\xd1\xca)@\xbb\x04O=/3-@\x81c\xeb\x90m\xc6(@\x12\xe0!(\xac\xb8)@t\xe5\xaf)\x86\xcb\'@\xd5\xf0\xf8\xe02\x82"@\xd6\xdb\xe9;6\xc6)@\x8d\xadR\r\xb7T)@\x1f\\\xdb\x05\x91},@ Nl\xaa\xffg\'@?\x93{+I\xb9*@\xe0\xd9F\xeb\xb2s)@^\x12\x12b\xafL(@>\x89x:\x9f\x00\'@Yh\xeai\x87\x87\'@\x9b,\xc6"\xb8\xe8-@>\xe3\x9c\xed9\xb3&@\xd9FN\x1e~\xc4(@\x07\x87\x89\x19\x90\')@\x00\x10d\x97M\x08.@^\xc8Fb\xaa\xf5(@\xfdf%\x82\x12\xe4\'@\xf2\x05\x86\xe7\xb7\xd5(@\x8c\x02LKa\xd9\'@\xcc\xe5W\xfb\x98=\'@\xac\x15\\\x9a\x9a\xc2%@\xe23\x82\x11\xc4\xd0(@p\xae\x82\x0c\\\xae&@\xe2~6\x06\xb5\xd0\x17@\xcb\x1b`\xea\x86\x98(@J>\xfb\xce@\x17-@\x05`\xeb\xde\x1c\xeb&@\xe2\xb83:\xcc\x19)@*\xc7\x00\xea(K(@d\'\x1c\xe0\x87L\'@\x8f\x96\xa5\xb3\xee\xfc&@\x93K>\xccg\x9a(@\xd3\x94\xdb\x10\xbe\xad&@\x8dd\'DO\xbd&@[\x88\x89\x15U\xf4*@&<\x0b\x82\x88p%@\x065\x8c\x90\xe5\xca\'@7\x06\xb4\x1dLo\'@ \xd7\xe4\xed\xad\xfb\'@\x11\xaaQ\xb2\xfc\xd6&@\x16\x91\xa5\x90\xca>)@]w\x89j\x9f%*@\x7f\x96`\xad\x10\xff\'@J,\xa6\x12H\xbd)@\xa21\xbaK\xc2G)@\xf2\x9ce\xb1\x80\x8c#@x\xca\x96`\x07n&@`\xb6\x98\xd1\xed\xfe(@2\xdb"\x14f\x91\'@U\xee\x85\r\xcd\x1a(@\xfb=U\x07@\xf6,@\xfc\xb6\x96\xe7}4)@G\x90\x82Zw\x0b\'@{0\xa4`\xdcI\'@\xe0\x9c\x1a\x88\xadH+@tE\xbc\x14\x0ej&@\x9a\x17\x86\xc2\xa8\xa9\'@Y\xbdL\xd0\xa5\x12)@\xdb\rP\xa0\x17\n(@\xb7_\xe3\xe0\xac\xfe(@x#$RT\xd6,@\xa9\xcc\xab\xbf\x8dS\'@\x84\xce-\xd8S\x86(@\xf7\xf4\xb6\xcfKb\'@\x18\x8fn?D~(@\x02\xfa,<\xb61-@;\x0b\x93\xa8x_&@r\xa3\x9f#/\x12*@\x96\x93\xaay\xce\xf9)@G\xe9\xe5z\xc3\x95-@3\xb2\xd0h\xd4?\'@\x078\xc7\xe8n\x03-@\x9c\xcc\xef \xb0\x8e(@\xc7\xec\xaa\xf6\x8e\xd5,@\xec\xecM_}B\'@4\xe5\xaf\xe1\xb2A)@\xff\xaf+\x1fH\xaf,@0\x1c0\x9eOA\'@\xfefm\x9c\x1e\x01*@\x0b0\xe5\x11\xc7\xb5)@\x91ZIf\xec\xf1%@q\xe6\xa2Z\x0er(@\x15\xef\xf3-\xf4\xa2(@\xd6xA8\x01\x00\x1a@\xfc\xdf\xa08xY\x15@\x1a\xa4\xe2\xd4\xb7[(@1\xfaep\x84\xb5(@5\xc9\x10\x81\x03=-@.\xd9\xde\xe3h\xa8&@\xa9\xed\xd0\xc1\xf5\xa8%@\x9f\x1d`|"\x13-@{\xae\xc8\xb1\xd2\xef&@\xac:q3)F*@]\xcd\xa2\xe2\xb7\xbd)@Y\x91\x17{\xfe\xb5&@v\r\xa8Xg\x0f\'@\xabb\xb4&\xc4\xdd&@\xddz\xd9&\xdf\xaa-@)\xb3\xba\xd7oA*@\xcc\x9d(\xb5I\x08*@\xc9\xe4F>\xde$(@b\xa5k\xa3I\x0e*@\t\x89+\x0b\xb8\x87\'@\x13W@Hp\x99)@c\xf0\x8f\x16\x97d\'@K\xe2d\xe2\xaa\xef\'@\t\xbaq\xa0\x9c\xf4\'@x\x8d\xb7\x97V\x90(@s\xe8\n\x08\x08K(@?\'\xd8\xf8w\xd0&@-\xec;\xe1f$)@\xff\x899AC\xce&@W\xc4L3\x86/*@d\x02;@\x7fm&@$~\xe6B\xf8\x89,@\xe6D%\xd8\x07D-@\x16\x0b\x04\xb4!\x10.@\x0e X\xbd\xe6\x90\'@2\xd1\xfd\xfc\xf7\x19-@99D\x1fv\x8e&@\xd1\xdd@\x11\xce#&@Y\xc2v\xe1\xdc\xc3\'@}\xaa\xb6\x96\xac\x9b\'@&\xf6\x81\xa9G\xee-@\xb5(\xbc\xae\x12\xf8\x19@\x0e\x80\xae\x1d-0-@,\x02\xc0\x82-\x8f\'@Ob\xfdLQ}(@\xc3cT\x12\xb7\xdd\'@\xdb\xf3\xb2\xdd\x90\xc7(@Q6\x12\x80\xa0%(@\x15\x0c\xfe\x9b~\'-@\xf6\xf0*U\x87\xd6\'@1i3\xcb")(@I\x9d\xc0\xb8&m(@\x1dB\xc5N\xb3\x0b\'@\xfb\xb0\x1b\xb4\xb0!(@\xc4.\xe1\xd9\x88J*@\xc7\x92y\x82nD(@\xf7\xb2\\\xa94.)@\x12a\x168lK)@(H\x92?#\x05)@\xa2\xe7\x05\x97\x18\xd0-@\xa4\xd9=\xf5\xd1-)@\xf7\t1\xaap\xcf(@\xba\xef\x0cZ64,@\x17$\x84\xfe\xbd\xfd&@8O~\xec\'\x8e(@N\x97"\'\xe0\xef(@b\x90\x8aY?\xa2!@[\xb38\x96\x0c\xfa(@\x8eTKjY\x03&@UO\\\x9eF5)@\xf5\xb7O\xdc\x15\xc8(@\xa1\xfb\x03(qr(@\x82\xd7z\xf4\x1c\xe2(@\xa3(f\xad\xa4\xfb\x19@.\xe8\x14\x80`\x0e*@A\xd1-\xa7\x08\xa5-@z\'R\xad\xe6M\'@\xa8\x8ex\xd7\xd2\xca(@^\xff\x9ba\xecH\'@\r\xe2}\x8c(F\'@\xcf\'Rh\x82B\'@\x1cQ\x07\x10\x8bj,@\xb8\x1c`e\x8fr(@Y\xb9\x90%\xd7\xf7)@\xab\xbe\n\xef\xf4m\'@\xfb\x82\x8b\x81\x1c\xb3)@\xfc5\x0b\xb0\xa5\x82)@S?\xf6\x91Q\xf1)@g\xc6\xe7\xe7b\xd3)@\x83\x97\xb9\x9ag\xb1%@\'#\xc7k\x11A)@\x01\x08\xcc+\x8am*@\xea\xed\x8a\xa1P\r-@\x82\x93K\xb7\xad\xd6,@>\xd7\xb9\xff>\xdf!@\xa7[y\x9f\x1f\xaa(@S\x9c\xf4\x10\x80\x00)@/\x18\xaa\x83h,&@\x0c\x11\xc25\xd2\xed)@\x07\xbd9\xac\x9c~(@\xec\xe47\xaf\x07\xbb)@\x14\x13\x02\xa9k\x12-@\x12\x06`J\xf9)-@\xf54d0\x8f\x18&@\x82,y\xc9\xee\xb4(@+\x1ds\x0f\x0fx(@K\xfdK\x10*\xb0\'@\x84$\x89\xce\x86\xac\'@\xb1_l\x86|#&@G\x00>l\x96\xdf(@i\x7f\xa6\xde/\xee)@\xf6.\xea\xb1q\xa7)@\xfa\x1cix\xfb1-@\xcb\xces\x89\xd4\x89*@H\x13I\xbb\x1b\x02-@5<4\xb3\xb6\x8f\'@[\x8b\xd6oyF\'@[c\xffw\xd6b-@\xc4z\x92\xa4\x13\xd7(@\x98\x9c4\x8e\x98\xae)@\xdd8\x80\xe3\xfc\xa1)@\xee\xb6\xcaA\xe2\xdd\'@\xb9/N\x87\x8b\x1f-@ \xc0\x0f\xfa\x99\x94(@\xee*\xa9\xf3K\xdc&@\xf8\x13w\x10(\x96\'@\x17_\x11$\xba+)@q\x8b\x13\xdb\xad\xe0,@\xebde\xa1\x7f3)@,\xf6\xc2\x1b\x08\xcb,@\xe5\xb0\x12e\xa1?)@<+\x04\xc9\x9d\xfd(@\x89\x1a>\x12\xa9e)@y\x1d\xfb\x10d\xa9(@\xaf=8\xeeb\xbb)@\xf3G\xed\x08:\xeb-@M\x8e\x80\xe2Z\x05*@\xe3L\xac\x12\xf8\xdc\'@\x0e\xbaT\xba\x8e\xa2(@x\x9fa\x1e\xc3i(@\xabX\xa3\xf4$#)@%\xb5X\x02\xda\xab&@\x1c\xfdR\'\x10\x00)@)@\x93\x11\x8d\xd5(@Lu\xa3A\x0c\xae(@\x84\xaa\x87\xfe\xff\x07*@\x1d\xb5m K\x80-@\x8cb6\x1e\xf1\xc0&@%k\r\xf6\xf1|(@\xa2\xd5\xc7\xc8\xc5\x06-@\xf5\x04)\x91\xec\xd2&@\xdbc1v\xcf\xeb\'@\xa3\xcc\xc6\x9b\xa6\xc3(@X\xa7\x96\xe5\x90\x88-@\xd6\x1e\xa4\xa9\x88#,@>\x86\x00e\xc4\xe3\'@r\r\x14\xcc\x19\xf3\'@\x0b\xde\xe9\xe5\xcb\x01(@\xb9%3\xef\x84\x19&@.K\x96\xd0@\xc6(@\t(\xb0\x8b\x87p-@Wv\xc0\xa2\xce\xa2-@?\xfa\x05\xef\'\x99-@/)\x05\xc7Z9-@\x9bdP\x7fV\xf2,@\xc4\xf9\xf8\xd61\x82-@\xefY\x88\xc1j\x00-@\xd3\xcdU\x88\xdb\x86-@@\x04\x85\x87M\x1e-@\x15o~\xd1b\xb2-@\xe3\x18$\xc5\xcb)-@f\x9a\x15\x95\xb1\xbc,@\xc5\xa3\xe7\xe2\xa6\xac-@\'\n\xe4Sh\x96,@\x1b\x8d\x95\xc0D\xbd,@\xd0M\xe3$\x13\x00)@\xfd\x98G\x86\\,,@x\xdc9\x0e\x8f\x90\'@5\xd7"\x9b\x95\xac(@\xe6b\xf2\xcf\xe9\n\'@\xa1P?\xf7\xccw-@+\xbfZ @@\'@\xe1o\x8f3\xc5\xe6&@/\x10\xc8\x17ym\'@\x9c\x92\xce\xb5\x16\x04(@l\xae\x7fhc\x11(@\x1e`\x80\xf1\x9fk(@\xc0\xb96T}\t(@Sup0g\xdf\'@\xbf\xda\xa4d\x88\xa8)@6D\xf8\xfc\x8f\x90)@\xa1\xa0e\x9a\x18$(@\x89\xc7%\x1etK)@\xc3\xd6\x16\xc6gd\'@z&\x97OD\xb4)@d\x0f\xe8g\xf3\x9a&@\x10\xeb\x1dW\xda\x8e(@?\xa8\x1b\xb0E\x99)@>\xed|\x8d\x8a\x80(@j\x8fP\xda\xc3\xde&@\xe5\xba\x01f\x94\xeb&@\x95\xb17G\xba\x11\'@\xcf\xb2\xab\xa7\xec\xc6&@\xed\x90*\xafb\'(@\\\xb3x\x1b1\xa9(@\xa3\xdd\xce\xff\x16*(@\x86V\xa1\x0eA\xb6&@G\xcfE\x88B\xef\'@2\x1d\xab\xfd\xfb\xcf&@\x9b\xe2h\x9dk\x85(@\xc6\xee\xbcN\x84w(@3\xe4\x8e8\x94\x9b(@:\x9b\xf6\x97\x91\x7f(@"\x81\x11\x04\xd5s&@\x89\x17\xa5\xbb\xed\x16)@\x10\xe2\xf36\x83H(@*\xf5N\xcb\r\x1d)@\xce\x1dp\x9a\xedu(@\xe38\n%\xcd\xb6)@\x8f:\x00\xb9\x7f\xb9)@}\xd6\xc5\xfd:?)@\xc4\xc6J\xab?U-@0 5\xcc\x191-@\xce4\xae\xa8I\x84-@W\x10\x86\x18\xc4c-@\xb825?pD-@\xae<f\x12\x01}*@^+r\x94\x7f{-@m\x0b\x0cT\xe8\x1c)@\x82\x90U\x05\xd3J(@\x9f\xc5\xf8\x88\xe3\xfc)@_\xc4\x9e\xe9\x8b\x16-@\x96\xfe\xea\xe9\xba\x98\'@\xa3\xdf\\\x17\xda\xcf&@F\x9e\x9a!{\xde&@\xeb\xd9\xd1\x89\xa8\xb7&@$\xf0\xf0\xc1\xfb5&@\x93[\xfa\xeb\xe7\xad-@\xddbi\xdc\x85\xbb-@\xe1\xef_\xb7#\xa6-@Q\x191\xd0/1&@\x7f*\x8fU\xea\xc2-@\xd9d\x07\x1a=\xaf\'@L\x1f\xfa\x14\xc9\xc4%@\xd4\x01\xbcK\x8f\x08-@\xe6/e\xefS\xe7&@\x18|\x90\x155\x96(@\x856\x94\xd5\x9e\xc2-@KH6\x84;\xfe,@\x9cF_\xe2iM+@\t\x16k\xbe\xc0\x00(@1ky\x00ir-@\xee\n\xdeV\xfc\x05(@q=\xbf@s\x87-@\x19B-\xe6\xb3\x11(@\xc5+\rV\x84\x85\'@\x82K&\x1et\xc5\'@N\x86h{\x1d\xb7)@\x8f\x0f\xe7@\xd8-&@\xf4\xdf7R\xdb\x85-@\x0e\x8a\xd7H\xd6\xde\x19@\x80Z<{ p\'@\xad\x1cYn\xfbJ(@Vue\x95{\xa0)@zp!\xf9\xf2u\'@\xab\x16\x043\xd2m(@;\xb8\xde\xef[\x14\'@|\xf2\xa0_\xc4\xc5&@\xd5;b\xbf}j)@\x13R\xbb\x95\xedW\'@\xef\xbf\xe9\x831!)@\x9b\xaf\xbc\xefK\xa3(@\x80\x98\xf4\x93\x88\x0f*@M<\xb7s\xbd\xbd)@\x08\x8c\x17\xcf(\xec\x1b@\xc0\x02<\x85\xd8\xbe&@\xc4\t\xc8aB\x0c-@\x9bN{\'\xcf\xd9(@0\xcd\xe3>\xf5\x90\x19@A\xefykI\xe2(@\xb5\xbf\xf06\x0e\xf8,@m"\x0fI\xef\xd5,@F\xb0\x935\xbb\xd0%@~\xb2=\xe9\xfa\xcf(@\xcb\x1fPb\xa4\x9b)@\x01\xf5#P\x00\xba,@\xaa\x13\xcf\x19\x0b\xb6)@\xd1\x08g\xec\x19\xf4(@\x12\xd1\xd5-\x04y)@\x08\xf7\xa7X\x07E\'@\xce\x922\xb9\xce\xd9&@\x00\x03\x84\x01\xfa]*@\xc1\xad&iY\x0f*@\xb6\xcd\xea%\x82\xbc-@>\xec\xf3\xd9sq-@\x92\xa5\xb5x\xf0z-@i\xcd\x1d\xdb{\xcf(@\xb2\x86\xda\xf4\x1a\x9a(@P\x99\xc4\xac\xf7\xc2\'@\xb0\x8af q\x7f)@9u\xe97\xea/)@\x1b|At\xfb\x9e-@\xb3\xb9\xde|Q\x92\'@E\x80\xa9\xea{\x9c)@\xbf\x81\x1a\x05\xedz)@\xe0\x1c\xcc\xce\xd4t\'@ie\x95T\xe8\xbb&@\x8cq\xe2\xc8\x1e\xe1\'@\\o4\x0b\x8f\x88\'@\xed\xcc\xb5\xf2\xf1))@\xb4\xb5\xd1\xc5\'|\'@\xc9C\x8fqW\xb6(@\xf4\xd1\xa9\xb3\xb4q\'@\x7f5!zu\xd0(@\x90B\x84ci\xd8,@n^\x08u}d*@\xe3\x8b\xb9\xf7\xc1b&@\x82!\x16;n\x03*@\xe3yr\x8b\x04B*@\xdb^Y\xd4\xf3\xe7&@T\xa7${\x17E\'@s=\xa4\x8dC\x0c\'@\xe4\xd2\xb2\x1a:\xc5&@g|\t"\xbc\xc6,@B\xcf\x80\xdc\t\xda&@\x92{\xa1\x96\x0c\xed(@\x17\xbb\xe0\xef\xe6\xf5(@\x14^h\xac\x16\xd6,@\xdc2\xd6\xe1\xd9\x99\'@s]\xadVB\x0c(@Ei\x1d+\xdc\xbc,@\xa7\xd01\xf2I7&@\xae\x7f\x90\xc0\xb0\x95(@\x80l\xbcG\x1c!\'@\xb7\xbbB\x90%\xd7(@\xc1u\xb3\x03\x8b4&@\xcfG2\x92\n8&@7E\xacd\xcf\x14&@\x91L\x85\xc50\xbb&@\xfdA\xe8\xa2\x17\x9c-@\xa2w\x9b\x82C\x01-@6\xbf\xd4\x90\x14\xcd\'@\'\xc3L\x8a\x04\x00)@&c\x14F\x1eA-@\xbb\x8b%\xdcmH&@{e\xbd\xd2\xa8s\'@\xe4\xae\x1e\xa6F\xde&@L\xb4[\xd9\x83G-@\x9aU\x0e\x9e\xbf\xcb(@\xf7\x11\x9e>5\x8b(@D\xb8z\x9dp2-@\nb?a\xe3\xe2&@\x88c\xcf\xcf\xf4O\x19@'
p16
tp17
bg3
(g4
(I0
tp18
g6
tp19
Rp20
(I1
(I516
tp21
g13
I00
S'lm4s\xfb\xc8S@wJ\xabV\x80\xdeS@A\xb7\x89+\xfa\xe3S@\xa1y;O\xe7\xe5S@\xb6\x88\xbe\x14\x8b\xe6S@\xeb\x9d\x14\xe9}\xe4S@\x9f\x06s\x81N\xf2S@YX\xa9\x8d\x85\xe4S@\xf7QBe\x8f\xd7S@\xab\xc2A|\xbd\xe6S@\x17\xfd\x01\x99M\xf1S@\xc3\xba\x1b\xcf\xb0\xebS@\xf6C\xce_\xee2T@s\xcd\xb4![\xdbS@\xc7#\x16n\xb8\xe3S@\x8c\x0e\x94+>\xe8S@iv\xe2\x81\x85\xe5S@\xf7G\x00qk\xc7S@6sU\xc9]\xc6S@K\x9e\xe4|\xe6\xf2S@X\x82\xf10\x01\xd6S@%\xbf\x82\xd8\x87\xe4S@l\xb1\xa0\x06H\xc6S@\x17P\xe2-s\xe5S@\xed\x94\xdd\t"\xe2S@\xe3\xe9\xcd\x82\xf4\xe7S@}F>f0\xddS@G\x9b9\xe7u\xe8S@[\x8c\x11\x8f|\xeaS@\x0b TD\xd1\xcdS@\xe7:\xd7\x04\x03\xe6S@1C\x97\xab\xa5\xe7S@\xdb\x84b\xe7B\xe8S@LU~\xccp\xe0S@\xc6z\xda#^\xd6S@2h\xa1\xa7\x1a\xe3S@n.\x02\x11s\xdfS@j\x9b2\x94b\xe2S@\x8d%\x8b\xc5\x87\xdfS@\x16\xd8\x8b\x1c\xc8\xc3S@\xdeh\x06\xa5\x1d\xe0S@\x1e0f\xf7u\xecS@\xa6];b9\xd6S@\x92K\xfe\xfa\x12\xe3S@y\x87\x03\x18\xec\xc2S@\xe0\x02\x9d\xdb\xfc\xebS@W\x84\x87\xddN\xe1S@\xf2\x88\xf5_\x9e/T@e\xf0\xc3\xbds\xebS@U>t.9\xd4S@\x12\x97\xa4.,PT@qk\x9a\xf3\x12PT@\xb8\x9b&\xa9x\xefS@\x19\xf8\x03n\xa7\xeeS@\xbfJ\x1a\xa6b\xdaS@\x96\x18\xa2\xaa\xe0\xdaS@x\x7f\xfa2\xf9\xddS@\x11\xc3\x00^\xca\xf1S@\xfa\xd1X\xa5F\xd2S@\xf5\xadI\xec\x9c\xd2S@X\xeeX\x9f\x9b\xd2S@\xc7C\x88"\xad\xefS@\xe1\x95ZS\x19\xdcS@\x1b\xb3\x16|a;T@\x8d\x07\x13\xa4y\xd3S@\x00\xea\xcaYS\xd8S@\x85\xd8\xf9\x9fW\xe4S@\x82\xec\tQ \xc7S@b]B\x04~\xebS@\xe7{\x9c.\x9d\xd8S@N\x87\xff\xa6\x85\xddS@\xbc\xceNv\x8c\xd2S@P\xc2\xd2\x97\xe0\xedS@/\xc8\xc8I\x0b\xd6S@\n\xa8\x89\n\xe7\xe2S@BiRr\x03\xf0S@\x0bZ\xba\xe4\xa0\xe6S@g\x14H[>\xe8S@\x8e\x8b>\x85\x86\xdcS@\xb7\xd9\xcb\xf4 \xe8S@a\xdc\x9b\xf79MT@\xea\xf0\x88\xd5\x8e\xddS@\xee\tP\xe1a\xceS@\x1a\xccq\xf06\xe2S@]/}\xe6\x96\xf3S@Gc\x9c5d\xc5S@\x87Gm\x86*\xc6S@\x0e\xef\x160\xf6\xdfS@;K\xcf\xc0\x03\xedS@;\xe5\xb5_\xc9\xe1S@\xe2\xbb\x08\x8cP\xe6S@\x96t\xf0\x9e\xdd\xedS@\xbb\xa5\xa9\xe0R\xe8S@5g@\x15g\xc7S@\xad\xea\xa2\x84\x95\xe6S@\r\x84\xd0\xdb|\xd2S@=\x84\x08U\x19\xe6S@\xc2,\x0e\x89\xbb\xd8S@N\x95\xb2\xf2\xf5\xe5S@N\x94\xce\xe8\xe3\xebS@\xbe\xfc\xf3\xdd\x8b\xecS@0N\xb5\xe7j\xd3S@\xb7\xdbs\x86f\xe3S@\x83\x80\xd0\xd4A8T@\xf0=\xa1\\\x97\xf3S@\x8b*\x8c\x96\x93\xefS@\xc3?\x95\xf3o\xeaS@\xc7}=\'\xe8\xd2S@V,ZF\xbf\xe3S@\x078\xc5\x08\xa6\xf2S@\xbc\x04\xf1\x89\x05\xecS@\x8f{\x94\rZ\xd6S@\x8by\x9bi\xb8\xdfS@?\x8b\x07\x16\x92\xdfS@\x98\xef\x9b\x94\xc8\xcaS@A\xa2J\x19Y\xb1S@7\x8b<H\x86\xe4S@\x02\xf4\x11\xb9\xd5\xf1S@\xe80\xb7-p\xd6S@\xd4\xb3`\x02\xfd\xdfS@S\x99\x03\xcf\xbb\xc3S@<\r\\\x1b\x82\xd7S@\xfeo1\xb8T\xddS@\x1c\xff0z\xed\xdaS@<H\x89\x97\xf1\xc3S@\xb7+P\xe8\x0cPT@Z\x1b\x9b\xcbj\xe1S@\x91\xf7\xf2\xbb\x19\xd4S@y\xe3\xea\x95\xa9\xeeS@0\xd1\xd9y\xe3\xe2S@\xec\xc3\xaa\xf9\xa5\xecS@Zi2r\x89\xceS@\x18p\xc6T\x99\xe1S@7\x18\xcdO\x9e\xeeS@\x01k\xfa9\x90\xd5S@\x02#1\xd7\xb6\xd4S@\xe8M\xc0:U\xe3S@\xda\x87\x9fXY\xcbS@\x9coW&\xec\xdeS@8\xb3Y\x0b`\xcbS@\xb7\xdcBe \xecS@\xeb\xff\xe9\xb0\xce\xe3S@(2\xda\xe7\xdc\xe4S@\x96\xa1<\xd8T\xe2S@\xbc\xe0\x1a\xd3\x86\xdfS@\x1b/\x03\xdex\xe7S@\xc2\xa3\xbe=\xb2\xd4S@\xed\xa6\xf9\xb5C\xd8S@Hz\x91\xd6\xc9\xe3S@\x0b\xa3\xa9\x08g\xebS@\x19\\\x18\xdd\xeb\xf1S@\xa3\xf2\xdc\x91s\xebS@&i\xdb\xe1B\xcbS@Xl\x10\xd2q\xecS@\xfb\xf3imD\xecS@\xf8SY\xado\xc4S@v\x18\xac\x87m\xd7S@K=\x14\xeb\xea\xe9S@\xacvB\x07\x19\xdaS@\xa1r\xc1\xbf\xbc\xdeS@\xd1\xc4\xf7\x7fS\xe1S@\xe3A1y;\xdaS@ \xd5}\xa6X\xdaS@\xed\xb6\xad\x85W4T@A\xd8\x1ey,3T@q\xd3\xa6\x0f\x92\xcaS@\xcd:\xa1;l\xdeS@a\x12"\x04\xfd\xedS@\x90Ml\x99}\xe2S@\xde\xf9\xfe)\xab\xaeS@d|\x1fuu\xecS@K~\xe3\x9d\x9d\xe2S@{\xb3\xcc\xa7\x02\xdaS@\xd0\x94\xc4P\xec\xdaS@\x90K\xdc0>\xe3S@\xd9\x81\x1e\xc9\x95\xe1S@\x17,(\xc7\x01\xe3S@\x911of\x8a\xdcS@\x8d\x99\x92\xce\xf4\xd8S@C]\x11\xf9h\xd9S@c\xbf\x19\xa7\xe0\xb7S@\xd4\xb8@\xec\xe7\xd8S@\xf8n\xb3\x00\xcc\xe1S@\xf2\xd1[5y\xdcS@\x9cG \xedH\xe2S@\xa1\xfe\xe5\xfb\xb6\xddS@\xf1\x18\xe7\x1dM\xddS@|!\xd1a\xc2\xdfS@\xe4\x12\x056\x99\xe0S@\xa4\xe6l\xef\xa6\xdfS@\x1d\x16/\xc7\xf9\xe9S@\xae\xa1\xcd:\x87\xdfS@\xce\xa1\xc4\x92\xb7\xd6S@\x8cI\xbe-=\xe0S@\x9eo\xe1{m\xd5S@\xb4\x86\x88\x84\xf2\xefS@G\xfaI\xc6\x9b\xe6S@\xe4E\xca\xcfN\xe3S@\x06EL2B\xe9S@\\k~\xf9\xa8\xc9S@\x17\xdf\xc0yk\xdfS@E\x85\xe6\xd8N\xdbS@WP\x9eL\xb6\xe3S@/%\xe3\x92P\xe6S@n\x1b\xbb\xe7[(T@+\xdd{\xf9\xd2\xe7S@3\xebD\xbd\x8f\xe4S@\xe8c\xf6\xe2y\xd7S@\xe5\xd7\x1d-\x03\xe4S@\xa0\xc2Y\x86W\xe8S@@\xd9{c\xc7\xd7S@\xf1r\r\xe0R\xe7S@\xd9z\xf3\'M\xe4S@\xbb\xd7\xb9T\xa2\xe3S@N\xc7\x06\x92@\xd6S@\xd4\x80/\x18p\xecS@\xa7\x9fEb\x8c\xc4S@\xb49\xd0K\x1e\xe4S@\x02\xee\xc5\x8c\xba\xe3S@\xf4\xdc\xd5\x8b\x80\xc1S@\x08\r\xde\xc5\x1d\xc1S@\xbd\tkp\xa2\xc9S@\xf2-5\xcd\x1c\xe4S@\x19\xdd\x8aTZ\xc9S@c\xcc\xcf\x8bX\xd3S@\xc2\x89\x02\xb3\x95\xe3S@\x9a\xcb\xc1\xf4\x0f\xecS@\xa6#\x13\xc7P\xcbS@1\xf83\xf3l\xd2S@\xc0E\xb1O\xcaGT@&\x1b\xc0\xc6\xce\xd1S@\xf2\xdf\xc7\xedI\xd9S@\x7f\xf5\xba\xac\x14\xcaS@X\x92\xadrL\xcbS@\x06\x953\xd6\x18\xe5S@\xa2\xa6\xcc\xe8\xf9\xecS@\x9a\x1ep\x0cK1T@\x81\xd0\xfci\x90\xe3S@\xaf\xa8\x9d\x15\xe8\xe1S@\xb11\xd6\xb7\xa2\xf2S@\x1d\xe5\x01\xfc\xed\xceS@\xd8\xc3\x8c4?\xf2S@\xe1\xf9\x9e\xa1\xb3\xe9S@\xdf\xb3\x8d\xc5\xf1\xf1S@\xf4\xf3\xd3\xb0\x82\xe1S@+#\x80\xc0I\xdaS@\xce\x89e\xbd\x10\xdeS@(\xb4\xc7\xc7\xd2\xf1S@b\x0c\xcd\x81\xec\xdeS@\xe7F\xc0\\\x02\xe0S@\x02\xd3\'\'R\xe2S@qc_\x85\x03\xe1S@\xfd6\xb1\xf1W\xecS@p\xc3Qb\x80\xc3S@i\xfe\xfch\x04\xd7S@s\xba\xb3\xe3\xd7\xe9S@x\x05%\xe4q\xecS@\xd3\x8bk\x0e\xedGT@\xaf*\xba\x99M\xcbS@j\x95&S(\xd4S@\xd1Y\'\x8f\x17\xdfS@\xdeb\x9f\x0b$\xddS@\xde\xe2\xcf&\xec\xdfS@\xca p\xfe\xd7\xddS@\xda\xf0\\}\x8a\xecS@\xddi!=\xad\xeaS@\x15\xabKBt\xdfS@\xf9\xdb\xbd\xd5\xe0\xceS@\xdaCHk\xe3\xd8S@PV\x1a&t\xe3S@\xad\x83\xde\xf9\xa9\xe3S@\x92T\x1c\xf3o\xdfS@m\xc3\xd5\xc86\xe9S@\xf4&R7\xee\xddS@[Y:\xcf\x85\xc0S@\xefn\xc26-\xe8S@\xa4\xa2\xfdj\x8a\xd0S@(\xd4\x82k\\\xecS@u\xe3\xa0f\x8e\xe4S@>\xf7\xc0iA\xf2S@\x0b\xc9\xa3\x01\xe0\xe9S@\x03p\x06\x89\xf9\xd8S@\x91\xb3"\xce\x08\xdcS@z=\xc37*\xdcS@\xa1f$\xf0\r\xe4S@&ESi\xc1\xecS@\xd80\xe9\xad\xf7\xd5S@cZ\xd2\x88\x10\xe3S@\xf0\xdc0%\x02\xeeS@]+\xdf\xce\x7f\xc1S@"\x8c\xb8\xc2\xac\xd6S@oh\x97\x19\x87\xceS@\x8e\x13\xd1\x8b\xea\xdbS@\xe5\x02(g\xc0\xc3S@P\xacco\x87\xe9S@.\xb6\xfc\x1a\xa0\xe1S@;8\xceq\xa9\xcbS@\x9f\xe4\xd9\xc1\xee\xdaS@7M\x0c\xb1\x92\xe6S@\\\x04\x86\xb1\x12\xdaS@\r\xc6Y\x80\xfc\xe5S@\xe5_O\x08c\xdaS@!s\xdb\x14\xf3\xe4S@\x10\'\x19\x08\xed\xc7S@\xfe[e\x9b\x86\xdfS@\x80\xaf;r_\xcbS@8\xc7\x9cLp\xd1S@\xfa\xee\x97|\xb4\xd0S@\xcb.5\x81m\xd9S@\xf2\x03\xe0DD\xeaS@i}\xdf\x96\xc2\xe1S@\xcbh\x18\x13\x86\xd7S@\xac\x7f\xba\xe9\x8a\xe9S@#\xa2\xb7\x9ft\xe0S@RfW\x96\xb5\xddS@\x8d\x93\xc5\xb3E\xd1S@\x89\x86\x1e\xacq\xeaS@\xd2w~mR\xe5S@\x9f\xc6\xb4\x9fG\xe8S@\xde\xc0\xee}I\xddS@\x96j\x9b\xef}\xc3S@\x0b\x91@\x08\x1b\xd9S@\xb5\xc1\xa0,\xa4\xe9S@\x83\xf11"\x89\xe4S@\xcc\x08\x80\xdc\x9a\xebS@\x1fY\x01\x92\x9a\xebS@\x87\x93Vi9\xecS@\x1c\x0c\xe4\xc3\xac\xecS@\xac(.\xe9>\xeaS@\x15\x17\xdcss\xebS@5z\xec\xf3\x0b\xe8S@9\x04-\xcf\x16\xe9S@\xde\xad\xb0VF\xe6S@\xbcf+\xc9\x91\xe7S@}=\xfb\xeag\xe6S@\x9aAu\x1ex\xe2S@K\x84n{\x93\xe4S@4\x04kD0\xe3S@<\xf6G\xf3\xb2\xebS@=\xb9\x02@\x0e\xe3S@g\xef\xa2^W\xeeS@\x84\x932!\xa2\xe8S@)\x8f\xf3k_\xecS@\xe9\xbbFN\x1c\xdbS@~/H\x16\x8d\xebS@\x9b\x1a+d1\xecS@\xd7\xe5V\xa5\xdc\xe9S@\x8eP\xaf\xca\x89\xc3S@g"t\xf5\x07\xc4S@\x833\xfdQ\xf7\xe4S@\xb5\x01jm\xd4\xe5S@~\x07\xa5M\x08\xe6S@\xd2F\xc8\x86\xc6\xc0S@\xc2\xf5\xc6&\xbf\xe0S@vY\xdfg\xf1\xe2S@D\x8b\x9b\xca\xfe\xc3S@\x96\x9bZ\xa8f\xe4S@\x18\xdf\xda\xa3\x81\xc3S@\xa2\x9b\x8c\xcb\x14\xe5S@\xa9\xe0\\%v\xdfS@\xd7\x8dIl\x89\xdcS@\'d\xa14/\xdfS@\xdfA\x95a\x13\xe3S@\xf0\x9d\xea\xd8\x88\xe2S@Z\x1fW\xda\xa4\xe1S@W\xe9s\x80B\xe2S@h\x8a\x9b\x07J\xdeS@\xa8\xaa\x1d}\x9c\xcbS@?\xb41t\xf2\xddS@\xb8\xb0&\x88\x95\xe1S@\xb5jBL\xb1\xddS@e`\x8dS\x80\xe0S@4y\xb3\xb6\xaa\xcfS@t\xf7\x12\xd9\xdb\xd8S@\x9bGh/\x12\xd2S@y\xbc\xdf\x8b\xd4\xd7S@\x8fpB\x1d\xfe\xd7S@\x04\x7f\xd4\xdc{\xd2S@8\x19\xb4\xf6H\xd6S@;\x97\xc4\xa3\r\xd3S@\x9d\x9b\x8e\t\xfc\xcaS@V\x02\\u\xa7\xdcS@\xfd\xd8R\xb0B\xddS@\xdb\xbc\x9d\x02\xcf\xc3S@\x18\x05\xbc\x0ba\xe8S@\xc4\x8c\xe4XF\xe7S@\x12\xed\xe7\xed\xf5\xe4S@\x96\xdaD\xce\xff\xe4S@\xeb\xa9\x8f\xc4|\xe4S@\xdd-9\xe1B\xe1S@\xa5\xe1?d\x91\xe9S@\x1a\xae96x\xf0S@+L\x1c\xec\xaa\xe0S@rf`\x9bR\xe1S@H\x16\x86\xf1\x90\xe7S@\x169\xb5t~\xe3S@\xa4\xc2\xc2X\x8b\xe0S@\\\xcc\x02\x10\'\xe0S@\xaa(\xea\xa3f\xe0S@\xa0nxA\x03\xe1S@Z\xfe\xb8\xae\x1e\xe7S@\x8b\x05\xcf\xf0\xf7\xe6S@\xce6\xf9\xb3\x8f\xe6S@9{r\xcen\xe0S@\x82h\x7f\xf7E\xe7S@\xf2UP\x8f\x86\xe3S@12\xe1\x98T\xe1S@c\x1d|u\x95\xe9S@\x91\xaa\xae5s\xe2S@\xb9\xa4\xce\xba\n\xdaS@d!\x8bs\x99\xe5S@Ppt\xa7\x98\xeaS@,\xabBCj\xd5S@\nr\x83<i\xdaS@\xda\xa6\'\xc5\xde\xeaS@\x02\xbf\x05T\x1b\xdaS@\xf8`\x99\x80\x06\xebS@\xfc\x8d\xf5\x07\xdd\xd9S@!q\xa6\x80\r\xe3S@\xa1\xfb\x185\xb1\xe4S@\xe9"\x91\x9d\x84\xc3S@\x03\x82\x85\x91\x16\xdeS@\xa52>v\xfc\xe4S@$\x1f\xd7\x84\xd70T@\x94\tw:\xab\xe9S@B\xc0\x88\x1b\xa1\xe3S@\x99lG\xde\x84\xddS@\x14\t.\xb0=\xeaS@5!)\xf0\xa9\xd6S@\xc7L:\xb0\xa3\xe1S@\xefwgme\xe2S@\xea\x12\x8f\xe6Z\xe0S@M\xcd#\xae>\xe3S@\x92Hnc\xe8\xc7S@\xac\xbc\xd9\xcf|\xd5S@\x7f\x17\xc5\x01/\xd1S@=5\xf7Vc\xe0S@\xc7+\'\x91lST@\xb9QS\xe7\xb5\xe1S@\xed\x99\xabY\xd3\xc7S@(\xfb\xbc>\x85\xe8S@I\xb4aU\xb2*T@\xe7\x05b\xb21\xe9S@((\x83\xbf\x97\xe3S@\x85c\xb8\xc6\xd6\xe3S@\xfbs\x11?\xf9\xd9S@\xfb\xad\x81<\xcc\xcbS@\x1d\x9eP\xa3\x9c\xe0S@H0\xe0\xc8_\xe3S@\xf5k$v\xa9\xdcS@\x1b\x8b\x15\xf7\x9b\xd0S@\xc3{\x0e\x18\xb3\xdfS@\xf9\xccP)\xba\xeeS@a)\xca\xc9\xb3\xe1S@\x1eDr<\xa7\xdaS@\xf2\x81\x95\x89I\xd1S@z\x93&X\x02\xe7S@\x8dU\xc9\xaa\xc4\xe8S@\xbb\xc2\xfa\xf8"\xdcS@\x1c\x12\r\t\xd4\xcbS@\x1e\x1f_\x07b\xccS@u\x15 \xc1\xca\xe4S@\xcf&M\xf80\xe0S@<\x83\x83\xa6\x83\xcaS@B5\xe03\xca\xe5S@\xab\x90\xb1\xb2\xa9\xe4S@\xa4l\x9cg\xa7\xe0S@\x87\x06R\x1b\xa1\xdfS@\xa2\x02\xee?\x7f\xe4S@\xc4p\xae\x8a\xf7\xd1S@d{\xbb\xd9\x01\xe6S@\xb5`\xf57\x19\xe3S@\xd1\xe7JQ\x83\xc9S@\xe5G?\xf8\xa5\xe8S@\xc5\n\xb8\x19\xe9\xcdS@\xa8E\xb1\xed\xcd\xe9S@\x96\r\x11m\xf1\xcdS@\xf3\xce@\xf7\x1f\xe6S@te\x08\xe9&\xdaS@i:\x92(~\xd4S@\xcf\xc1\xac\xd8\xdd\xdaS@m5\xbf\xb6\x0e\xdaS@\xaa\xcdJZ\x8b\xe2S@\xa9\xa4\xa2\xa9\x96\xebS@\xe2\x8f\x00Tn\xecS@\x9f\xd9Q+m\xe2S@\xdc+~\x01\xfe\xddS@\xb5\xf8=z\xc6\xe1S@\xc5\x1a\xa6\x9e\xe5\xd1S@\xfb\x01b`\xc9\xeeS@\xae\xe8\xb1\xd1\xfd\xe3S@\x9e\xf0\x94\xcf\x17\xeeS@\x8f\xea\xbd\xf2\xd0\xdcS@\xb8+\xf6:\x7f\xe3S@\xd0\xca\x9c\x93w\xd7S@m\xa9*\x89\x12\xdaS@\xbeI\x8a\xb6\xbf\xf0S@c\x08\x1e\x9d\x0f\xd1S@\xe7\tFD\x80\xe0S@\x12\xc0\xc0w\x11\xe1S@\xf5\xf08\x0e\x99\xd6S@za/\xc9j\xe0S@8k\x1fL\x00\xddS@\xb6\xd1\xa2_5\xe3S@\xb5\xd1\xac\xe6z\xdbS@\x9b\xa21sb\xccS@_\x8f!\xd8\xe8\xe7S@S\x99\x99\xa4r\xd4S@\xb8\xf4\\\xe5<\xeaS@\x1dT\xe7\xb7\x16\xe3S@}\x94\xdb\xc1p\xe4S@\x8a1\x90\xefa\xe8S@\x04\xdes\x90\xb8\xcfS@\xd3s4uL\xe7S@\x9e\x17.\xdc\xbb\xdfS@.\x02A\x0e\xc5;T@'
p22
tp23
btp24
a(g3
(g4
(I0
tp25
g6
tp26
Rp27
(I1
(I516
tp28
g13
I00
S'%\x04\x81\xda\x884)@95\x10\xef\r\x04*@\xac\x1c\xc4x\xbd\xd6\'@\xd5P\xfd\x13\x81\x08\'@{\x99\xcb2\xae\x14.@\r\x81\x10Jw\x97\'@\xbeh\xce\x04LK\'@\xa8E\xc7\x8d\xd3\x91\'@@0~(u\xe2(@5\xf8\x9bC\xe3\x9d\'@\xf0\x98\x04\xa1\xf7\x9d\'@v\xb8\xc8\x19\x1a\x9f%@\x1ae\x89w\xe1,\x15@\xae3\x9b\xcf\xf4\xc6\'@\x02<Qf\xbd\xb4\'@?(\x14\xb6LY-@BZ[\xc0\x96N(@\xaf0\x1e\x0c\x9d5)@\xbfM\x11\xfeX\x85)@\x9c\x9bO\xe0\x99\\\'@\x90qM\xf0l\xb6,@\xcd\x0e\\\xbf\xbc\xd5\'@9\xe8Q\xf5X\x85)@\xf2\x80b\xbf\x99w(@T\xeai\x8e\xa9\xca)@:\x12\x0f\x11RL-@\xac\x1c\xc4x\xbd\xd6\'@\xcbx|\xa3\xae\x83\'@\xa65\xa9f\x99\xf3&@\x17\xbb\xad\x8c<<)@\x94\x8c\xcaw\x88\t(@;\x9a|\xf5\xa9;-@h\xfau`\xfa\xe8\'@\x145\n6\x07\xfd\'@]3&\xce\xc1\x9e(@\x86X)\xc8S\x11*@\xea|=\xb4\x0c\x97(@\x83\x02;\xa4`g\'@{\x84\xd3\xd4O\x81(@\xd2\xfaHB\x02F)@6\xfaGk:r&@\x82\x16\xd8\x10\x0b\xdf,@,\xe7\x19\x1b\xf5p(@{\x07\x92\x02/\xe1&@\xdf\x9fL\x0f\x01C)@\x1f\x1f\xaa\xdd\xb4\x02\'@%Y\x12\xf8X\x1d&@\'\x97f\x85\x18\x1b$@y(\x90\x14\xcf\\\'@\xbaJu\x13R\x17)@\xdb\xdc\xa86\xcab#@\x90\xc9M\x14Yo#@\xfd]\xb3\xf4\xf9C\'@\xee\xa4\xd3Y\x1d\x94\'@\x97\x92\xfd\x19\rv(@d\x117\xaaq\xbc)@u\'f\xf7\xd4\x87(@T\xcd\x13\xf4\xf2m(@d\xf8s\x90Z\xe0(@N\xe9\xc5\x13\xec])@N\xe9\xc5\x13\xec])@\x85I\xfe\x06\x11\xbd&@\'Fy]~\xb5(@>\xa2\xe3\\\xa2\x8b$@\xb3D\xd6\'\x9b\xd4(@\x9ae#\xe0\xc3\xe9(@-hZE\xf5\xe4\'@\xe1\x84\xc7v\x14\xfe(@y\xdbu\x0e)\x0f-@\xb9\x06\x87\xdaN\xd8(@\xe3]\x9a\x1ea\x80(@\xc5H\x87\xf5\x8f\x08*@\xd5fV\xd8\x83\xa5\'@c\xeaXi\xe0\x95(@\x81\x14\xb3\xf8\x97\xfa&@\xf0_v\x8c<\xce)@V\x90n\xd8\x97@-@J\x97\xdbgt\xce(@?\xb7\x9a|\x9f\xc3)@\x98\x99p\xa5&\xd3\'@\x89\xaeX3\x9e\x81"@c=+\x01\xc3\xce)@E\x02\xc31f`)@.\x14\nz\xb3^,@\x8f\xa1L\xb75h\'@V\xc6\\\xe5\xd9\x00*@ \x10\t5\x9b\x80)@\xde\x91-\xdb\x9fQ(@\x86m\xcd\x99]\x08\'@\xa0b\x19\x0e\xf0\x90\'@\xd5_\x9dC\xf4\xfa-@r\x8f\xbbN\xdf\xb6&@\x0b\xe5\x83m*\xcf(@\xcfS\x00\xf4^6)@3\xdb\xf2Jp\x15.@T\x19\xa6^\xf2\xff(@I\xcd\xad\x1c\xca\xea\'@(w2\xdeQ\xd8(@\xc1\xd9\x7f\xf1\xcc\xdf\'@\xee`\xc4\xf0\xe5F\'@J\xe9\xf4i\t\xc2%@\xd7\xca/\x89\xcf\xd4(@\xf3\xff\x05\n\x9a\xb1&@k\xbd\x89/\xc8\x9f\x17@\x93~\xb7\xd4\xe0\x9a(@\xb2\xc4\xb9\xcf\xe5\x1c-@&4\xa3!1\xf1&@& \xbc\xe1\x97%)@\xa9[\xe5\xad\xeaS(@L\xd6$,\x05O\'@\x1e\n\x1d\xde:\x01\'@z\xc7r\x1dO\x9f(@\xb7\xbfm\xfc8\xb3&@\x1b\x1f\xbbIt\xc3&@\xa7\xbfv\xacJ\xfe*@c\x06\xc3\xac\x96|%@\xf8\xd7]\x06\xb5\xd3\'@\x16,\xa8\xaefo\'@\xc2\xf1\xa5\xfe\xd5\xff\'@Vgu\xca#\xdc&@\xbe\xe3\xc8p\xb8G)@\xcb\xe6\xc6\xf2\n.*@\\\xe0\xb5\xb0\xc8\x07(@o\xb2\xfdY\xdb\xc3)@\xc8Gs \xc0V)@\x1f"L 3f#@\xb0\xf4\xf70%s&@\xf7ar;#\x07)@\xebTC\xd3%\x95\'@\xb4\x90lf\x9f"(@N\x84n2\xa2\xff,@\xea\xb0\xd3$D=)@Lz\xed`$\x14\'@\xd7?P7\xf5N\'@fj\xf0&\xafR+@J\x9aic\xc2m&@\xf4\x91Z\xb1\x8c\xb3\'@\x8e5p\xd8p\x1e)@\x87CX\xcd\\\xef&@\xe8G`D8\x0c)@\xfdg\xfa;\x96\xe0,@\xe1g\xd1\xd6jW\'@\xb3U$%;\x8d(@A\xddS\xf9\ng\'@{\x84\xd3\xd4O\x81(@CJ\x08\xc2\xf6<-@\xc7T\xcf\xd2\xc2i&@\x8f\xaa\xbf\xa2\x89\x1d*@\x96\n\x9e\t\x17\xfe)@\xe5\xbfy3\xed\xa0-@M\xfe6?\xa6@\'@\\lL+h\x0e-@\xf6p\x15FM\x93(@\x06\xa1R\x02\xa1\xde,@\xf4o=\xa6\xc2I\'@{\xacX\x8b\xf2I)@\x01?\xa5U\x9d\xbf,@\xe0!J\xc5\x19I\'@\xa0\x9c\x9b\xec\xa8\n*@\xfc\xfe\xee\xe6\xf2\xbc)@\x00\xc1\xe6\r\x93\xf2%@j\xb89\x9a\xdfu(@\xcf W\xc1\x9b\xa7(@\xfa\x90\xe3\xc9\x07\xca\x19@\x97|MD\xf8#\x15@\xbe\xb1\xa2\xc8)c(@\xf3=U"\x01\xb6(@V\xdc\xbf\xf5\xc9E-@\xfb\xff\xe2P0\xab&@\x14\xfb\xcd\xa0"\xb6%@\xde\xa6wl\xfb\x1a-@\x82=\xba\xe8\x82\xf5&@\x87*\x0bd\nP*@\xc0{\x9b\xa3\x94\xc3)@-\xc6\x84\x88\x13\xba&@ \xe5\xc3\x9bY\x15\'@\x0b\x03\x0b\xe7\xe4\xe1&@\xd4\x95\x123\x85\xbc-@\xc7\xb1\xa0\xd89I*@\x9f\xe7\xff\x18\xf7\x0f*@\x01C\xc4>\xe3.(@\x99\xad\x8cW\x93\x16*@\xd8\xb1\xef\xbfe\x90\'@Dad\xfe\x06\xa0)@\x07\xa7C\xaeyi\'@\n~\x9a<\xc8\xf2\'@V"M9c\xf8\'@(\xa8S5`\x95(@\xc7O\x1b\xed\xc7M(@\x82\xf7\xb4\xa2\t\xd3&@3\xa3\xed\x8b\xa9*)@\x82\xf7\xb4\xa2\t\xd3&@\n%\'{\xec=*@*]\xb4^;q&@\xc0\xa9\x8c\xe0\x96\x96,@\x1f\xc0J\xf3(G-@\xa9\xe4J\xf3\xbc\x18.@\x8d\xe9\xc0\tG\x97\'@yX\x90\x9c\xfd!-@Y\x00\x18.M\x8b&@\x0f\xab\xf9\xff\x99\'&@\xd1q\x05\xc7\xe3\xc9\'@\x08\xcf\xf4r\x93\xa1\'@R\x80\xd0\xba\xc6\xfa-@\xd2[\x85\x08\x9d\xc3\x19@j\xfa\xa4\xa5\xf59-@\xe4\x1f=\xe6\xba\x98\'@\x1cu\xf8\xfaM\x81(@\x92\xb7\xf6\xf57\xe5\'@5\x05\xe9\xce\x98\xce(@\x8c\x13\x04w\xca)(@\xde\xeb7\xfe\x042-@\xde\x1b\x9c l\xe0\'@6\x9bct\xf54(@\x8cd\xa4x:q(@\x01v\x1e^\xc1\r\'@qW\xf4\xff\x17%(@kg\xba\xdb@S*@\xb1\xde\x04\xdc{M(@\x1b\xa8\xe9\xca\xa54)@G\x8b\xa3\x0c\x87R)@\xbe\xc2[ \xca\x0c)@\xcd\x86\xfc\x81\x96\xde-@D\xbc\xfa\xadN;)@\xe6\xdf\rL\xba\xd3(@\xfc\xa8}\x97K<,@\x1c\xdbO\xac\xe1\x02\'@\x88P7\xc6\xc9\x92(@u\xbe_\x89\xee\xfa(@\x99\xe6\x9e\xc4g\xb6!@\xae\xb3\x11K&\x08)@\xd76\xd5\xa6\x88\x04&@\x0b\x13\x8c\xa5^C)@\x13S\xb8\xfe-\xd1(@\xa0\xbf!2nv(@H\x10w\x1e&\xeb(@"\x19#\x03C\xc3\x19@\x84tJ\xf9\xed\x14*@\xe67Z\x9d\x82\xb7-@\x92\xe6\xb8\xbdTM\'@c\x95[M:\xcd(@\x80\xccK^\xc4I\'@\x93\x9b\xb5w{I\'@\xd2\xfdp\x058A\'@\xf5\x199\xc6\xa0v,@j\xb89\x9a\xdfu(@I\x06\xe6\xee\xd3\x04*@?\xd7Dt\xe8p\'@\xc3\xf8\xac\xa2\x88\xbb)@\xb9\xd1\x96\xfa8\x8b)@\xb1\xcd+\xe6\xc1\xf8)@\xd8s\xb1\x8d \xdc)@\xb1e\xad\xddW\xad%@\xbd)$\xb3\xf7J)@U\x81\xfc%^x*@\xb0\xa0\xcc\xa0/\x16-@\xe7\x88\xe2\x81\xa0\xdc,@\xd9\xe1\xb2m\x9d\xf5!@\xd0\xf6\xce\x90\xe4\xb0(@\x0f\xaf\x02\x86\xd6\x07)@\xd5=\x1d\x92\x1c3&@\xb4\xa7\x1c\x01\x04\xf9)@\xec0\xca\x02\x11\x80(@\x01\xf4^\x18\x81\xc3)@2\x90c\xb0x\x1b-@\xe1\xef\xcb\xa7\x127-@\xc4A6\xda8\x1e&@\xbe\xe0O\x9a\xaa\xbd(@\x1b\xb6\x9bd\xa6\x82(@g\xa8\xa9\xe4{\xb7\'@\x19\xcc\xd9P\x9c\xb4\'@\xf0p\xa0 \xf6%&@\xf7\x9c\xd5\xb7\x80\xe8(@\x90\xa3\xb0\xb3\xd7\xf8)@\xdc\xac\xf3\x96\xd5\xb4)@\x81\xf19\x9a)>-@\xb5\x8a \xab\xd0\x99*@\xcd\x0f9p\xe3\n-@\xbc*6\xd2j\x98\'@\xbd\xac\xa0\x00fH\'@^n\xd1z\xd6n-@\xb7\x7f\xcf\xeb\xa9\xdd(@\t9B\x15\r\xb8)@z\xdd\x99\x15\xa0\xaa)@<\x90\xc8\xff\x92\xe4\'@\x88\xe0\xce\x8d%$-@\x1d<\xaaJ\x15\x98(@e1\x87\xc7\x00\xe4&@\x0e\xf6W5\x19\x9a\'@\x9c\xbe\x85~\n6)@\xfc)\xa8\x02\xf0\xed,@\xca\xa9 \xb7\xaa<)@\xda\xe3\x85\x1cF\xd9,@9\x81\xbf\x845K)@\xb4\x142\xe9\xa0\x07)@\xdf^y\xa9\x10n)@`\xb5>Y\x80\xae(@b7\x95q\x89\xc3)@\x161\x81{\xb3\xf8-@\x83\xfa{?\x02\r*@3<\xd08N\xe3\'@0\xe0\x88+z\xa7(@\x8c\xfd\xb5^(q(@\x9c]e\x9f\x02/)@8\xe9\x9c\xb5\x18\xb1&@\xf3\xb9\xad\x12\xb1\x0b)@\x9d\xd6\xee\x9d\xa4\xe3(@\x03\x0b.\xb2J\xb1(@\x15\xb2\xc5Q\x1b\x10*@\x95\xed\x98\xd8\xf8\x8a-@O\x99\xb1\xd8H\xc6&@\xfb\xb32\xa6_\x83(@\x9a\x1b\x9d\xb5Q\x14-@\xbf\xc1\xc2\x84M\xd7&@Nx}(#\xf2\'@p\x1a\xa2\xd2/\xce(@\xa3\x8f\xfc+\x07\x95-@\xbe?\xb2\x04V+,@^\xdeN\xf5T\xeb\'@\x8b@\xf8\xef\xcb\xfa\'@\xf5jCz\xbf\x0c(@\x9c\xc0\xcd\xc5\xb9\x1b&@9\xb44\xa5S\xcb(@G(\x91V\n\x84-@^bo,\xf1\xa8-@9\x03\x8bKz\x9f-@L\xd7e\xc0\x13?-@\x18\xa5\xe1\x07`\xf8,@\xef\x04\xb3\xc8\x15\x8c-@\xebw\xfd\x99l\t-@g\x99\x12k\xb7\x93-@<\xf2\xf7\x8e\x03--@\x93\xbf\xd4^\x05\xbc-@\x8d\xb0H\x0e#4-@\x11F]>\xff\xc4,@\x14V\\E\xae\xbd-@%\x80sK,\x9c,@\x90\x17\x96\xac\x1d\xc9,@\xab\xc3V\x13U\x03)@\x04\xe0\xcd\x08B5,@2\x96ar\x1c\x97\'@\xb2\x84\xf3\x85\\\xb2(@\xc9\xc1\xe1\x94j\x12\'@#b\x19Eb\x8d-@q[i\x03\x19H\'@\xae\xbeF\x8a\xb0\xe7&@\xfc\xaf\xad,dr\'@\x89\x9fiq\x15\x0b(@\xef\x92\xecEc\x18(@h\xf1\xcd\xb5\x9cp(@fT\x15X\n\x0e(@q\x01!5\xba\xe3\'@\xc6\xb7H\x90\x01\xb5)@\xea}/+\x8b\x99)@ \xa1^\\\x01)(@c \xcd\xdauX)@V\x16\x1fk\xbcf\'@\xbdC*\xd6\xab\xc5)@R\xa3\n1\xdf\x9c&@K\xaa<v<\x94(@\xfeh2\x7f\x99\x9e)@8\xeaJn\xf2\x84(@\x80\xd8FYR\xe7&@\x947\xc5U\xfa\xf1&@\x9e\xb9kN\xb5\x18\'@\xacZ:\x0c\x84\xcb&@~\xcc\x93\x0bJ3(@`\xb5>Y\x80\xae(@~\xcc\x93\x0bJ3(@a\x95O\xc0\xd5\xb6&@\xf3\x99h\x0b\xf7\xf6\'@\xa8\xdf\x14\xd1;\xd3&@A\x80P\xafs\x8f(@\xdd4A/.\x84(@\x11\x08||\xe5\xa1(@\x9bE\xd1&\xfc\x83(@\xd1\x81\xf5\\)v&@\r\x99/\x1bM")@\x9c\x9e\')\xbaK(@H)_Q\x05#)@\xd8U\xb8@\xfe|(@Q\x9565\x93\xc1)@\xda\xe68\x99\xb5\xc5)@Xm\xf8P\xd3H)@\x0f\x0fR1Q`-@T\xcc\x89\x9d`>-@Hl\xa12T\x90-@\xa4\x10\xf3\xde\xbcp-@x\xa8\xc2q>S-@vh\xb7`\x1c\x89+@\x0e\xd5S\x90~\x87-@\x0eu\xc3\xdd\xe7\xbb*@o\xe6c\x94\x19Q(@\xf1W_\xa4\x1f\x05*@\x97\xc4\x17&s -@\x07\x0f\xe9\xe4\xe3\xa2\'@{\x1f\x96p\xc6\xd2&@\rLZ\x1a\x11\xe5&@\xe5\xf5\x11\x9e\xb1\xb9&@\xde\xb0\xe0 \xd4;&@?7E\x17[\xb4-@T\x83:\xf0\xac\xc4-@\x07\x0bW$\xe5\xb0-@Z\x90\n\x16\xaf6&@T\x83:\xf0\xac\xc4-@{\xb6\x8aM\xfd\xb7\'@\xed\xe7\xdd\xd5\x84\xca%@\x86\xc0#;m\x16-@\x1e\x12\xbd.\xd5\xf0&@\xf0\xf6\xfd\xeb\xfe\x9b(@\xc7\xae#8 \xd1-@\xf9D/\xc0[\x0c-@\xe5\x1b\xc3&\xa3X+@\xa0\'Yg\xed\n(@\x13\x1d~)\nz-@\xc5\xd0\x90\x9dr\x10(@\xadg\'b\xc9\x8e-@W\x80\xfb\xcf=\x1e(@w(]\xb1\x97\x90\'@"i\xd56(\xd0\'@\xbdC*\xd6\xab\xc5)@\x08\xcbV\x10\x1c0&@u\xad\xcf\xa6\n\x93-@$S@\xa5\xd5\xb3\x19@\xa1\\xZ\x1aw\'@\xea\xff\x7f\x83\xa7U(@O\x16c\xd1\xe7\xac)@F\x91\xe6\xf1"z\'@\xacs\xb1\xc0\x12v(@\xcbT\xb15\xa6\x19\'@\x1d\xd9\xe6\xc0o\xcc&@\xeb\xf9\x9b\xfdVo)@\xdc\xc8\x0fQEb\'@\xcb\x0b\xacG\xac0)@\xf1\x8c\xb8uC\xa7(@\xb5\xf7\xd82\xbd\x18*@\xdaK5\x08|\xc6)@\x90\x14KL\xd7!\x1c@-\xae\x1e\xbe\xdb\xc2&@&\x05\x95\x90\x8c8,@\xea\x1f7\xe1\xd9\xe1(@\x93]\xa8\x1e4a\x19@\x1c\xc4\x87\xa77\xe8(@\x08\xf4\xb4\x03\xae\x03-@q\x95\xd2]\x18\xe8,@/\xec\xee\xc3\xfc\xcf%@\xdcu\'0\xa5\xd3(@\xf2s\x10\x87\x96\x9c)@q\xf0|\xae\xf6\xc2,@,\xa8\xf2\x97r\xbf)@n\xcf1.\xd3\x02)@\xdbj2B}\x7f)@\xad\x94?\x08PK\'@pTe;\xaf\xe1&@\xfd`\x1c7\xc7e*@\xf6\x95*\x005\x1e*@Ot\xe8\x8c\x1e\xc6-@?\xf7\xbf}+\x7f-@!Tf\x0c8\x8a-@\xc96\xb6\xe6\xf5\xd7(@\x8f\xfa\x9c\xd7\xd3\xa5(@\x08\x15,/3\xce\'@dBbe6\x87)@\xbb\x90\x98x\xd7;)@\xd9T\x01\x0b7\xaa-@\x8f\xa838\xc4\x99\'@\x90N>b\xa9\x9d)@\x9b\x0eB\xb3\xb9\x81)@\x13:\xb8L\x12\x82\'@(\x01>\x02\x80\xc1&@\x1a\x82\x9e<\xd3\xe9\'@f\x1f\x12\xc2\'\x91\'@H\rJ\xb958)@\x9eK[\x15\x01\x83\'@9}R\xc3\x8d\xb9(@I\r/\xeb\xacu\'@\xa2=X\x81c\xd8(@\xec\xa1)\xd2\x02\xe6,@@H\xc3\x99\x7fg*@\xb6ROcxj&@v\xfbc\x96\x81\x0c*@\xa4Fg\xd9wI*@g\xd1\xfd[\xb9\xef&@\xf3\x91\xa5foK\'@\xd0gd\x05\xdb\r\'@\x00\x84\x9d\xcd\x80\xd1&@R\xde\xb9\xc5\xc0\xd0,@\x90\xb3>\xf8\xde\xe0&@P\x82\x8eZ\xbd\xf6(@u|l\xca\x19\xfa(@[g\x87\x9aB\xe5,@1\x95UU\'\xa6\'@J\x9cG\xe4\xae\x16(@\xc3\x82\nJ:\xc6,@1\xc5\nl\x122&@\xa0\r\xd8sZ\xa3(@\x14\xed/$\xe3%\'@\x0e\xeb9\xe4\xa5\xdf(@\x7f8\x92\x88_8&@\x96\xeb\xa2\xc4H;&@\xea2\x9f}\x84\x1d&@7\xf0\xa9u\xca\xba&@\xc06\x1c\x94\x8d\xb0-@7\xfb\xc7g\x8c\r-@&\xf0]\xd8}\xd2\'@N\x0f\xae\xc4\n\x07)@\xfcI\x8f\x98\x91N-@\x15\x82c\xf3\xfeL&@\x8f\xbf\xcd\xc3l~\'@d2\xe4Jq\xe5&@\x16\xb3K\x02\xb6V-@\x82I\xb4\x90n\xd3(@h\xde\xc1\xf7\xdd\x8d(@y\x9aJS\x9e:-@M\xd1\xf6>\xb1\xe6&@\xf3(m\x99\xeaI\x19@'
p29
tp30
bg3
(g4
(I0
tp31
g6
tp32
Rp33
(I1
(I516
tp34
g13
I00
S'\x14[\xc9\xe7\x9f\xc8S@!\x10\x92yD\xdeS@uS\xd9\x82\xdb\xe3S@\xec\xe8\xe2\'\xe1\xe5S@\xdb\xde\xfcLL\xe6S@(7Z\x0eZ\xe4S@W\xa3\x00\':\xf2S@\xf5*\xcf\xbe}\xe4S@\xeexs%o\xd7S@C\xaf\xd8v\xb0\xe6S@g\x1b\r\xaa@\xf1S@\x11\x84\xd2\x01\xb6\xebS@\xc7\xb9A\xef\xaf"T@\xecT&\xb3I\xdbS@U\xc8\x11\xb2\x86\xe3S@P\x95\x98\xb3\xf0\xe7S@\xabs\x18\xfbk\xe5S@n\xcd8\x97\x15\xc7S@\x02\x03\x8e\x13\x08\xc6S@\xa2\x81\x16;\xde\xf2S@z\xcb\xb9\xa0\xae\xd5S@\xc2\xa0H\xc4Q\xe4S@\x8eL>\x13\x08\xc6S@P\x8d\x90lz\xe5S@\xfe\xc7c`\xfd\xe1S@Q\x1e\x9e\x00\xa2\xe7S@uS\xd9\x82\xdb\xe3S@\xe3`"\xd9G\xe8S@\x87\x8b\xc5\xb0|\xeaS@\x8a+5Dw\xcdS@\xc6\x85\xbb\x1a\x10\xe6S@\xf1s\xe7{q\xe7S@%\xd8\x80\x1c+\xe8S@\x02\x90\xf0Gq\xeaS@\x9e$j\xad;\xd6S@\x17\xab\xf8e\xfc\xe2S@\x14\xff\x01\xf3U\xdfS@\xa13\x01\xd1F\xe2S@o\x93\x8b\x01t\xdfS@\xe5T\xb6\x8bo\xc3S@\xe6\xcd\xac\x9c\x0c\xe0S@\xbe\x97\n\x1dJ\xecS@\x12\x9a\x80\x96\n\xd6S@x\xa3\xf5\xd2\xf9\xe2S@\xfe\x92\x10\xba\x94\xc2S@\xd7\x96\t\xf6\xd2\xebS@\xed\xc5\xb4\x04I\xe1S@\x02\x1a\xbe_\x91\x1cT@\xcfx\xd4\xa5J\xebS@Ru\x87k"\xd4S@\t07\xf2\x82AT@J\x87\x10\x12yAT@P\x0c\x87\x1cb\xefS@\xa3\x1bw\xf1\xa9\xeeS@)\xa1\xe8=:\xdaS@Mguh\xb1\xdaS@\x04\xe5\x89\xe1\xd3\xddS@\xe9\xf3\x10\xdd\xc8\xf1S@}\x12e;\x1f\xd2S@W2\xa6 K\xd2S@W2\xa6 K\xd2S@\xda\x0b$\xf2\x9a\xefS@\xd1\xd3\xf1\xa6\x01\xdcS@O\xa3\x9d0\xed3T@\xb0\x14\xcc\xc9_\xd3S@_\x8f1\x81r\xc7S@r\x84P\xab\x17\xe4S@\xb9\x7f\xd6\xb2\xd7\xc6S@\t\xf3\xc3&H\xebS@\x1d\x82\x8e\xbf}\xd8S@\xb6d\xe3\xf2R\xddS@\xa6!\xf8\t\\\xd2S@,\x0e=\x8a\xd0\xedS@\xb4\xa5\xbd\xc4\xeb\xd5S@\xcf\x94)\xfb\xc4\xe2S@\xe0\x18\x1e\\\xe4\xefS@b\x01\xbe\xa4a\xe6S@\xd7^i\xb5\'\xe8S@tQl\xc6c\xdcS@\x80\xabW\xe5\xee\xe7S@q\x1c\xfef\xdb=T@\x113\xd32g\xddS@\x10\x0e|\xe8\x13\xceS@\x17.\xe7!\xbf\xe4S@yJ\x84\xac\xa5\xf3S@<j?\x85\xba\xd3S@\x18\x98d\xb0\xd2\xc5S@\x91\xc8.C\xe8\xdfS@\xe1\xf6\xe6/\xf4\xecS@\xd0\xb4\x81\xba\xa8\xe1S@\xb2gx\x88\xfe\xe5S@;\xd0C\xea\xcb\xedS@2\x82\xdc\x97-\xe8S@\xc4>\x82D\x18\xc7S@eV*\xfdQ\xe6S@PlDf<\xd2S@r#P\x88\x04\xe6S@\xc3\x1b\xf0V\x86\xd8S@$\t\x81\x8b\xd8\xe5S@9\xb7\x8eB\xc7\xebS@d\xac\x13\xf9\x92\xecS@T\xde\r\x92P\xd3S@W:\x83\xb2Y\xe3S@\xdd\x96\xbd\x93\xa7(T@B%\x05=\x88\xf3S@B\xbd#\xd7s\xefS@y\xb1d\x19}\xeaS@\xec\x89\xe2\xfb\xa8\xd2S@B\xbaus\xa3\xe3S@\xd1`\x87\x89\x9b\xf2S@\x03\xf6\xb6\\\xec\xebS@\xb3\x13\x99^<\xd6S@@`\x9a\xa4\xba\xdfS@D=)\x87}\xdfS@c\xedV^v\xcaS@\xee\xd6J\xbd\x14\xb1S@\xebSn\x82Y\xe4S@}\xb7\x868\xce\xf1S@\xe0&F\xa0T\xd6S@_\xc2\xdb3\xdc\xdfS@/X\xa4Fn\xc3S@2\xc6\x87ZN\xd7S@x\xec\xdfD\x0f\xddS@(\x99\xf0\x1a\xbf\xdaS@B\x17\xc6\x1b\xbb\xc3S@\x84\x12\xae\xbd_AT@?\x07eMU\xe1S@a\xf7dI\x15\xd4S@$\xde\xb2\x15\xa6\xeeS@\xd9\x14TC\xc4\xe2S@\x18E\x84jw\xecS@\xa8\xa39\xadK\xceS@_\xa8\x04\xb9o\xe1S@\x0f\xa6\x9d\xbd\x99\xeeS@ \x07\xf48Z\xd5S@Ld\xf2\xa6\xa2\xd4S@S\xad\xd3-\'\xe3S@\xf7\xe7oC!\xcbS@\xcc\x8e\x8b\xbc\xfd\xe4S@(:\xc2\x9c\x14\xcbS@a\xe0\x8f\xf2\xff\xebS@\xb6\xf6\xbe\x91\xc8\xe3S@[\xb4(W\xdc\xe4S@\xba\xf7i\xf66\xe2S@o\x93\x8b\x01t\xdfS@\xb1o\x82\xfc-\xe7S@\xa6\x87D\xe0\xb1\xd4S@\xdc\xef+\x9b\x1c\xd8S@*\xaa\x15\xb3\xbf\xe3S@\xf6\xc0\x8c\xd8l\xebS@\x94*#[\xf2\xf1S@_\x82\xb1kB\xebS@\x12\x1f6\xfe)\xcbS@\xdb\xac\xe8\xc4N\xecS@\xe7\xac \x18\x12\xecS@\x15\xdd<35\xc4S@\xf6U\x97\x07\xfb\xd6S@5v\r#\xe0\xe9S@\'\xd2\xd2\xd0\xe7\xd9S@xGx\xd6\x95\xdeS@\xbf\xad"#W\xe1S@\x85y\x02]:\xdaS@\xdb\xfe\x13>8\xdaS@7<\x8a\x01\x01%T@8\xbaIV\xf6"T@\xb3\x89\x82\xaeo\xcaS@-\x8aDra\xdeS@RC\xfe\xc2\xd2\xedS@/\xd5\xa4\xf6\x82\xe2S@\xb2\x11\xed\xcbv\xaeS@\xef:\x92\xfeE\xecS@n\xe9\x8a\x84h\xe2S@\x81\xd7\xc1R\xd4\xd9S@z\xfd?\xbd\xbc\xdaS@\xc8R\xa5\xb1\x1e\xe3S@\xd1\xd3\xd5iu\xe1S@\xb0^\xeb\xc1\xef\xe2S@X\xe7\x94\t!\xdcS@\xe9t\x8f7\xcb\xd8S@\xbce-\xca5\xd9S@/0\xe9\xd1\xb4\xb7S@cT\xb0\xc1\x9d\xd8S@n\xc5\x96\xee\xa3\xe1S@\x19\x17\xa7\xc9Y\xdcS@F\xcb*\x008\xe2S@\xc1\xc1zz\x97\xddS@\xe6b\x9dV/\xddS@\x08\xe0FL\xbe\xdfS@\xa7\x1b\x15m}\xe0S@\xfa]ccy\xdfS@5<\x08\xa5\xd8\xe9S@\xfa]ccy\xdfS@?\xefl\xffp\xd6S@\x0c\x97\xc7\xd2\x07\xe0S@N\xc1d\xd7%\xd5S@\xb6:\xa1\xa7\xcb\xefS@ \x7fI\xe9\\\xe6S@\x90\xe5:\xa5\x14\xe3S@\xbdk\xbc[\x16\xe9S@\x03\xab\xe5\xe6\xaa\xc9S@t\xe3\xd9\x84Y\xdfS@\xbd*\x0e\x88O\xdbS@\xe1}\xc8\xeb\x8d\xe3S@m\xfe\x9fj\x06\xe6S@eZy\xb0\x87\x19T@\xac>\xd3\xd7\x9d\xe7S@C\xc5\xb4\x1cT\xe4S@\xf3\x7f\xa4\xc1b\xd7S@l\xe2\x19m\xd5\xe3S@\x14\xf9\xb4\xe2(\xe8S@\xde\xe3\xb4\xa9\xad\xd7S@\xe6\xdb["*\xe7S@\xdb\xda4\x8e%\xe4S@i\xda\x9e\xfaq\xe3S@\xf2\xc9v\x08\x19\xd6S@\x08\x127\xd0a\xecS@tY\x8a\x92W\xc4S@\xa3Z\xea\xd1\xfc\xe3S@\xf2\xba\xccz\x8f\xe3S@\xf9?\x9f\xfe0\xc1S@\x13K_\xf9\xf3\xc0S@\x96\xe2\xbcMv\xc9S@\xf1_A\xaf\xe7\xe3S@\x10\x99\x088\xf7\xc8S@[;\xcbT2\xd3S@(\xf8\xcf\x87s\xe3S@y\tX;\xe6\xebS@\xba3\xb9\xdd9\xcbS@\x89\xac{\xe5-\xd2S@\xa9\xff\x13c\x977T@\xf3\xa8w\x1a\x91\xd1S@\x0e\x1cW\xbbS\xd9S@%\xfe\xe4\x1b\xbb\xc9S@\xdb\x81\xcd\xd7\r\xcbS@\x16\xb8U\xf1\n\xe5S@; \x1a\x84\x01\xedS@\xd9\x9c_?\x03"T@2\x9e\xdaC}\xe3S@\xf37\xae\xc3w\xe1S@\xbf\xe3\x1e\x84\x97\xf2S@\x7f\x8a\xfe\x14\xc3\xceS@\x9d\x99\xfd\x17>\xf2S@\xb4\x82\xcf\xeb\xbf\xe9S@^;&\x17\xf7\xf1S@\x9e\x9a\x84\xeaC\xe1S@\x85y\x02]:\xdaS@Q\xe0\xc9\x13\xb5\xddS@N@y\xca\xc1\xf1S@\x87 s$\xc5\xdeS@1\xa2\x0f[\xd8\xdfS@\\/\xd5M"\xe2S@\xa1\x85\x1aL\xde\xe0S@\t\x84l<g\xecS@\xf9\xae\xf2W0\xc3S@\x9eT\xa3|\xa7\xd6S@)\xe9\x0c\x84\x9c\xe9S@R\xe4\x10\xe1H\xecS@\xe4\x02\xc9\xa7\xa27T@!n\xfc\x10 \xcbS@\xfa\xc4\xa5\xe1\xf8\xd3S@\xe7\xd4a\xc7\x05\xdfS@x\x9e\x0c\xaf\xe1\xdcS@r:\xae\x91\xdf\xdfS@\xb0\x1a\r\xd1\x9e\xddS@N\x87/\xf8T\xecS@\xb7V+\xa3c\xeaS@\x10\x1e\x90\rh\xdfS@d,\xe3\xfc\x9d\xceS@\xfd\x91\xbc\x85\xa8\xd8S@\xa0\xe64".\xe3S@\xac#\x06/\x83\xe3S@M\xc7\x9c\xb5c\xdfS@\xe9\xef\x9cS\x10\xe9S@j\x90g\xa6\x91\xddS@\xeepS\xcdU\xc0S@\xfd\x03+\xe8\xfa\xe7S@\t\xf1,\x90 \xd0S@\x8d(\xd1!\x1a\xecS@~\xdd\r\xdei\xe4S@\xfdN\x02\xbc2\xf2S@\xf1n\x95\x04\xae\xe9S@\xb2\x17\x08.\xcf\xd8S@T\x96\xc7{\xd8\xdbS@\xb5\xd1%(\xf5\xdbS@\xdf\x1eC\x02\xdc\xe3S@1\xca\x10\x10\x97\xecS@Z\xa2\x898\xce\xd5S@n\xf3\x83\x07\xf0\xe2S@\x10a\t\xc5\xd5\xedS@S\x0e\x87\xb97\xc1S@G\xf8\xb10n\xd6S@\x8d\xbd_\xbc^\xceS@o\xce\xaej\x96\xdbS@\x9f\xbb\xd5\x9di\xc3S@0:\xe4\t_\xe9S@\xacB\x0eT{\xe1S@$m\x8c]j\xcbS@\xba\x01\xa7h\xb0\xdaS@%\x82\xd0\\O\xe6S@_?L\xf3\xec\xd9S@\x8e\xfbvP\xcf\xe5S@\xb8t`#:\xdaS@dFw.\xc0\xe4S@M\xa0\xb7\xda\x91\xc7S@\xf0\'\xcc\xaa]\xdfS@\xb6\x9f\x0c\xc0\r\xcbS@\xe6\x94\x82\xc3v\xd1S@\x9a\xe8\xfa\x12\xa8\xd0S@\xd4\x9a\xc7\n1\xd9S@\x07y\x00`\x1e\xeaS@n\xb7\xc7\xd7\xbd\xe1S@ai\\\xe1b\xd7S@\xac\x85\xbb\x03\\\xe9S@\xfc\xfc\x13\x7fo\xe0S@\xbck\xaa\xb8\x91\xddS@\xdd\xb4\xb3s\x14\xd1S@\xc6\xafxg\'\xeaS@\x02\x187\xa8-\xe5S@\x0b\xd3\xbb\x913\xe8S@\xcc\x1bW\x05&\xddS@\x89\xbe5\xf0l\xc3S@\x9a$\x07\xdc\x08\xd9S@\xab\x00=\xa1\x9e\xe9S@Q\x84\xbdI(\xe4S@\\Fv\xedX\xebS@\x91\x91\x88\xd9a\xebS@\x92\x06\x9c\x81\xfe\xebS@\x9dc\x8a\xc8k\xecS@2\x13\xbf?\x05\xeaS@\xd5I\xfd\x8a0\xebS@R!B\xa0\xbc\xe7S@\xfe\xfb\xb4\x13\xf0\xe8S@\x87\x83Q\xde\x1c\xe6S@\x12A\xaa)D\xe7S@\xf9\xcf|\xeaS\xe6S@t\xdfoZ\x1f\xe2S@\x03\xa1kO|\xe4S@G\x0f\xc5Q(\xe3S@\xa0\xd1\x1e\xf8\x92\xebS@\xbc\xae|w\xd1\xe2S@\t\xe8\x95\xe1/\xeeS@\x84\x9b\xbb6{\xe8S@\x1c\xb2<@7\xecS@^\xc8\t\x12\xa5\xdaS@\xe4\xd7\xdfoi\xebS@\x15#V\xce\x1e\xecS@H\xbb\x9f\xf6\xc0\xe9S@\xa5\x00\xd3\xc3d\xc3S@Q\xa2\xeb\xb2\xe1\xc3S@O_/*\xd1\xe4S@\xe7L\xac\x16\x99\xe5S@\x19\xdd\xe4{\xe1\xe5S@i\x89\xa2\x13P\xc0S@\xd8\xc2\x0e\x8b\x84\xe0S@o\x9da\xdd\xc1\xe2S@\x1b\x03D\xe5\xaf\xc3S@^\'\x89\xd3`\xe4S@\x02)F\x04*\xc3S@L%?Q\x08\xe5S@Z3\x8ead\xdfS@<]\x02\'W\xdcS@\xd3`\xbc\xfb\n\xdfS@\x1d\xbb\xccy\xe8\xe2S@\xf0\xa5\x07\xe1g\xe2S@\x11\x1dS;}\xe1S@\x10\xfcftG\xe2S@\xf9\t>#\xf5\xddS@$m\x8c]j\xcbS@\xf9\t>#\xf5\xddS@;\x14s\xc0\x8b\xe1S@\xa3c\x03\xd0\x97\xddS@\x98\t\xdc\x13p\xe0S@\x96\x13\xff\xa2\x83\xcfS@\xa2\xd7\xbaw\xa7\xd8S@\xa4\xfc\x19\x08\xe8\xd1S@\x9c\xd3\xca\x10\x9c\xd7S@&t\xb7R\xe9\xd7S@\xf9B\xfb\xfd\x1d\xd2S@\xbcE\xc4\xe1%\xd6S@\x8f|\x81\x92\xd4\xd2S@E\xb9\xd6\x9d\xad\xcaS@\x03\xae\x8ao\x7f\xdcS@\x88O\x98\xf8"\xddS@\xb0\xf5\xa9mx\xc3S@\xef\x10i\xaa\x19\xe8S@~\x8e\xbdP\x19\xe7S@\xd3\xc5t\x93\xac\xe4S@Ht\x8f\xd3\xd5\xe4S@4\x16\rb\x1f\xe4S@9\xfd+h|\xe9S@Oe\xcd\xa2A\xe9S@T\xf1\x9a{\xfe\xe0S@$&e\xe3\x86\xe0S@\xa4\x02T\x171\xe1S@"[\xef\xcdw\xe7S@Ypu+M\xe3S@\x9f\n,\xe7k\xe0S@\x9f_\xfd\x88\x03\xe0S@\xe0\xc2\xb0%`\xe0S@\x00\xd0\xdd%\xf9\xe0S@\x98[\x85\x87\x1a\xe7S@\xa9.\x9b\x9a\xd5\xe6S@V\x17#\xc4p\xe6S@N\xb4y\xf1[\xe0S@\xa9.\x9b\x9a\xd5\xe6S@-\xc9.|g\xe3S@\xedG\x13\x07`\xe1S@\xb1\xb7/\xa1f\xe9S@\x9d\xf2\xd5\x93T\xe2S@\xea\x7f\xac\xc1\x1a\xdaS@h\xe8L\xcfT\xe5S@I\x1d>\xccl\xeaS@\xac\xd4V\xe6;\xd5S@\xe9\\\xb9J:\xdaS@S\x8e\x97\xb0\xa6\xeaS@\xd3U5(\x01\xdaS@\x00\t\xe87\xe3\xeaS@\xdb\x0b\x12\xc3\xa7\xd9S@?%O\x11\xe1\xe2S@2\xe8\xf2#o\xe4S@\x02)F\x04*\xc3S@\xc8\xb9\xe4\x97\xf9\xddS@\xe4D\x08\x1c\xa1\xe4S@\xe4\x0cx\xb6i!T@\x03\xcbVn\xa3\xe9S@\x90\xa6\xe0\xe2h\xe3S@s\xb9!\xf8s\xddS@\x87\xa4\x86\x0f&\xeaS@\xf6\x91\xe1;\x7f\xd6S@\x05\x05\x1f\xc4s\xe1S@8\x0f;\xcaO\xe2S@\xf9\t\x84\xe1;\xe0S@\xb9\x1e\x14b&\xe3S@\xdb\xf9\xe8\x0f\x88\xc7S@\x92X\xcf\x80Q\xd5S@"6ag\xe8\xd0S@\xd2fx\x1cJ\xe0S@\x83\xcc\xdb:pCT@\x8d\x8f0\xd8\xc2\xe1S@\x06\xe4\x02\xb3\xe2\xd6S@1S\xce\x0fk\xe8S@\x05w\x1d\xe4t\x1bT@\x86|T}\x05\xe9S@]Y|\x00e\xe3S@\xafG(\xd3\xb3\xe3S@\x94\xd2\xa5d\x02\xdaS@yE\xe5\xa9\xab\xcbS@\x01\xb0\xaew\x84\xe0S@;q\xcd\x91)\xe3S@\xe8\x19y\xefu\xdcS@\x13\x89Ca@\xd0S@@\xbe\xec\'\x90\xdfS@s\xe0\x9dw\xb6\xeeS@s\x8ci\xbd\x95\xe1S@\x86\xc1\xaff\x8c\xdaS@\xe1\x82\x9d\xe4\xee\xd0S@\x8f\xbf6\xe1\xd6\xe6S@\x95#\xeb*Z\xe8S@9\x13mM\xe8\xdbS@5\x8c\xd4\x96\xa8\xcbS@\x8dN`~\x1c\xccS@\\\xcb\xb4\xb7}\xe4S@wo\xec.\xfa\xdfS@&\xf3\xe7\xb5>\xcaS@\x8d\xd6\x10D\x92\xe5S@h\x18\x84\xcco\xe4S@\x9a\xebi\x04y\xe0S@\xa8\xd5\x88|\x8e\xdfS@W\x8f\xe8\'\x1f\xe4S@rl\xb5\xe1\x8c\xd1S@\x9e\xad\x89K\xea\xe5S@\x9b\xb9\xef\x08\xe6\xe2S@T\xa1\\\xaa\x1f\xc9S@\x87\xd6Y\x7f\x9a\xe8S@\x88\xe6\xe9\xfc\xd0\xcdS@\xf5\x08<\xb1\xa1\xe9S@\xa4/\x19\x12\xab\xcdS@K\x04=\x9c\xdb\xe5S@\xb62v\x90\xed\xd9S@\x8d\xa1\x86\x8e\x82\xd4S@\xba[\x19\x1a\x85\xdaS@\xd2\xd5[L\xe5\xd9S@Fm\xb0\x95J\xe2S@\xa6\xa9\x11\xfai\xebS@0\xb1\x01EO\xecS@\x8a\xcb\x06\xc4<\xe2S@n\x03OV\xc7\xddS@\xceQ`\x8f\x83\xe1S@\xa0\xcf\xe4\xe2\xba\xd1S@\x05\x11\xab=\xbd\xeeS@\x9fW\x1d\\\xce\xe3S@\x03gH\x93\xea\xedS@\xf9$Pq\x8e\xdcS@@g\xa8\xef\x1b\xe3S@>\xb4q\xe2T\xd7S@\xaeQ\xa4l\xbd\xd9S@-t\x9a\xf5\xc6\xf0S@3\xd0-:\xea\xd0S@s\xa3\x1b\xa6U\xe0S@\xf4W\x92\x1e\xf4\xe0S@\xd1\x93\xee\xd5O\xd6S@\x8d)\x98+j\xe0S@\x8c/\x00V\xd2\xdcS@\xbcl\x0c{\xf9\xe2S@\xd7p\t\xaaj\xdbS@\xed:\xf1\x9f\x17\xccS@}\xe1\x9cn\x98\xe7S@\xe0\xaa\xaf\x85s\xd4S@zGbC+\xeaS@\xb9M\xc0\xb6\xf0\xe2S@\x1c7\x04I\x03\xe4S@^\xa1\xc7\xabE\xe8S@+\xbc\xc8\x9b\x81\xcfS@\xab\x99\xaem;\xe7S@2\x801\xc2o\xdfS@\x16b\x82"4,T@'
p35
tp36
btp37
a.
