# Supplementary material for: Sea ice drift data for Fram Strait derived from a feature-tracking algorithm applied on Sentinel-1 SAR imagery
Source: Data Brief. 2018 Apr 19;18:1410–5. doi: 10.1016/j.dib.2018.04.034 (PMC5999601; doi:10.1016/j.dib.2018.04.034)
Supplement: Supplementary file 2 — Supplementary material [file mmc2.zip › fs_s1a_data/HH_filter200vec/FramStrait_HH_20141218T063857_20141220T062246.dat]

(lp0
S'S1A_EW_GRDM_1SDH_20141218T063857_20141218T063957_003770_0047F7_310E.zip'
p1
aS'S1A_EW_GRDM_1SDH_20141220T062246_20141220T062346_003799_004895_8C07.zip'
p2
a(cnumpy.core.multiarray
_reconstruct
p3
(cnumpy
ndarray
p4
(I0
tp5
S'b'
p6
tp7
Rp8
(I1
(I11822
tp9
cnumpy
dtype
p10
(S'f8'
p11
I0
I1
tp12
Rp13
(I3
S'<'
p14
NNNI-1
I-1
I0
tp15
bI00
S'\x18cU!C6*@\xf0\xe3\x19C\x9c])@\n\xcev\x878\x8f.@\n\x00\r6&\x1e&@\xa6\xa2\xd3\xfe\x9c@-@\xf3\xef\x048]S0@\x12\x85\x95Y\xa3\x9c)@\xdb9L"\xa2\x11*@\x99\xc7\xff\xb2F\xb5)@\xe5\xb3\xc0\n\x9a\x1b.@6\x88\xe0i\x9f\xdf\'@i\xea\xadA2;&@\x1a\xfcc\n\xd3p0@\xad\xda\xd0\xef\x99u%@@\xf7_:\x1d\n&@\xdc_\xf5\xac\x93\x081@\x1cJ4WN\x8c.@K\t\x96\x8f\xd8\xb6-@\xa1W\x0bw\x06\x001@"\xbb\xb8\xc6\x8a\x7f-@\x1a\xef\\(\xd7\xd9,@\x07\x9fX\xed\x94\x9b0@ \xfdcb!\x18*@\xda\x8c\x9b #L0@d]\xb2\x88`))@\xcbex\\\xf1\x1c)@:\xfe\xd7\xbf\x7f\xd7)@\x93\xf7\x0e\x0b{u(@l\xa0\xe5\x00\x1fp(@\xbf\xd1d\x18Xu(@T\x90SW\xf7\xc7(@\x83{yN\x9d\xd4\'@\xbaI\x9c\t\x8c\xc9*@\\\xdc\xa6]\x83\x93,@9\x15\xc7\x82\xe4\xf9)@\x82(\x92I\xb2\x91\'@B\xd4\xce\xed({&@JQ?W\x07()@\x14\x97\xc8I\xda\xef1@\xa1X(99M,@\xae\x80\xab\'\xb4\x81,@\xb3P\xc7t:l-@\xfe\xfej\x0c\xa2\x80%@\x00\x17vvv\xf9.@\x9b0\xd3E\x98\xd2(@D\x9c\x0e\xc9\x9dP-@\xa4\xd3F\x0c:\x1b\'@p\x19\x87,L;-@\xde\x02\xcf`\xf3 (@ji\x87\x91\x00\t)@K=nu\xd9\x9e3@\x9b:\x90#\xa5\xf1\'@\x88(\xc0\xd45\xd1\'@S\x03\x08\x8c6\xbc*@\xd2\xbe\xe9P\x88+)@\x97\xd7\xd1\xc9\xd4:0@\x19\xf4Et\x8c\xec*@\x96\x81\xa0cd\xee0@\x9c\xc5\xed@\x1b\xbd*@\x15\x8f\xf2dM\x0e.@\xf7,h\xc6\xf3\x8e*@\x92\x85\x0c\x01\x95\x9c3@lN\x90\xe3\xe1\x83)@u:\xb3\x03e\xaf%@\xafAF$\n\xd8-@\xfd\x06\xac\xdd\xd4\xc9%@\x81`\x86\xd6\xae\x1d0@U\x97\x13\x94\x9e82@\xa1\x1a\x92\x84\xa9$1@\xa1v~b\xe1\x8e&@B|M~<\x08.@{\x8e\x84R\xf8N3@\xfb\x1a\xda\x8d\x7f,1@L\x07{\xad\x88M&@\x14\x8fs2\xa9\xb2-@x\x1b\x8d$r\xee,@m\xdfV\x983\x9c)@k\xe3\xbc\t\xc6\xd6(@\x1e\xa4+\xe1\\\x94*@P\xf2e.\xdcR)@\xcd~\x17\xa9\n\xf0.@\x1a}\xc9\xe8Q\xa0-@\xa1"\x8a\xd4HJ\'@\xf3\x1b\xc8$\xad\xc1,@\xb2\x15\xa6\x01\xe6W,@7\xf4"h\xba\x92)@X:\xd7]w\x81*@\x14\xa53\xeah~-@\xef\x8f\xf8\xca+\xfe,@c\xd7!Tq\xa2-@\x96\xd2\xdf8\x18\xad-@\x83\xec\x800\xec\x89\'@K\x00 \xc0%\xa0\'@\x00\xfc\xcf%\xb5\x960@\xcf\xa4\x93\xe2\xe8\x17&@\x11:\xec\t\xf8\xec+@\x7f\xa3\xf0\x9aC\x12)@+x\x97=\xa91(@<S\t\xc3\x90l-@\xce\xc2\xf2\xbc\xea\xc9(@\xca:\xd8y\xcc\x8d%@v\x9d\xdax\xdf\x1d,@\xb2Z\xad\xb0\xa8\xef,@-4\xb91\xe3Z(@d\xcf\xf9W\x02\xb21@\xddraz\xf9#(@x\xdf\r\xbd1\x04)@\x089\xc9B\x8f\x19)@\x03#\xf0\x84\x9d\x9a(@\xee]Mn\x0f\xd5-@-\xdb-\xb8\x00\'0@\x11\x8e\xdf\xf8\x8d\xc0,@\xfc\x1f\xbc\xeb\x8fL2@vZ\x89C}\xb6,@\xc5\xb6\xef\xc8\x98\xda-@4O\x16\xea\x13.1@S\xea\xf6]\xb9\xf40@\x9as\x88\xabc\x08&@w_:\xc3\xf9\xcf4@\x8bD\\A\x16W(@\xe0H\xfc\xb51\xa65@\xce\x1c\xfa\x95\xd0o,@\x04z8\xd3\xd2\x806@\xbbj\xe1M1\x9a\'@\x92nb\x9bU\x05/@\xefe\xa1\x04\xba\xf1*@\x7f\xf7N>Z\x98,@\xc0\x80v\x90\xdfF0@b\x82v\xa1;\xdc0@7\xbf\x01\xa2r\xd7-@\xc9\xadz\xf1@\n+@\x9bu\xb2\xbf\xa6\x8d(@U\xee\xe4\x03\xc0\xa2\'@0\xa3\xdcjN((@\x11{r\xcfU\x1b(@V\xa1C6\xbb$1@\x92\xcbM\xbb?\x05)@\xae\xe0\xd7\x8coB(@\xfe\x8b(\xb3\x82L)@\xdd\xf2`F\'\xd4*@\x87\x10\x86@6\xdc0@\xe1u5v\xab\x19/@>n\x88\xd5r\xc2\'@\x14\xf7\x9c\xb7\x1e\xfd.@\x8b\x19(\x1e\x99\x14&@w\xb3\xa9W\xbat*@\xa3\xa9m\xf2\x87\x9a1@]\xd4-\xccB\x9b%@\xbd\xb8A\x11\xcez,@~fV\xd4[\x00(@\xfdK\rNe\r(@C\x1e\x91\xd3<\x9c-@\xe9;\t\xe6\x13\x8e-@\xc2\xa6o\xb1\x85\x011@+\xc0_\xb3\xb85)@\xdc\xe6ez\x10\xd4(@\x9e\th"Gu-@\x89]\x92\x18\xf5\xa0&@\xab\xed\xbaS\xc8\x01(@\x03\xff\xc0\x08 \xfe\'@\x840\x87!\x02[(@x)r\xc7\x13\xaa-@\xe7\x8ef}\x17I1@f\x85\xcc\x17\xba03@\xc5\xf0\x98\xfd\xfe\xb8-@\xbdI\xd3\\\xed\x11.@\xa3\xe1\xcdG\x86[(@\xec\x8b\xbb\xda\xf78-@\xec\xc7)\x87\x93\xa50@8dI\xcb\xaeE*@\xfa}e\xe1\xf9\x13\'@n-0\x06}\xa0(@\xe1#\xf2Y>\x130@\xe4\xce\xea#\x1a#&@\xd1\xea\xa7\xccbO,@\xe8\x05\xc5\x9d\xc2\x981@;\x9a[\x91w\x96(@-\x108|\xb0\x970@p\x10\xdd\x1c\x16N-@z\xd1>\x16\x92\xfe+@.\xe5\xd3\n\xce\xff/@7f/i\xf8\xa3,@\n\x85\xe9&\'\xc3\'@p\xb8N\x80\x88\x8f.@\x1a\xa7\x1c\xceR\x120@\xb9\xf8\xd9\x072h,@\xf1zk\xa5\x80\xc9+@\x0c\xe5=5r~1@\xc9\xb0\xb3J\x11\x02)@2\x1c@\xbd4\xe7.@*\x9e\xa4b^\xe1+@>\x19 Vt\xad\'@\xc5\x01G\x8a\x085/@\xc0\x8f\xfd\xb2\xac8.@V\x99\x80\xf5\xaby,@i\xa8\xff\x1a\xe4\xe50@\xbd\xcf\xc2\x14\x8e\xe5(@G\x8e\xf0|\x9a\xe80@\x1f\x1c/\xe4G\x9b0@\x90a\xfa\xf8]\xa3-@\'7b\xe9!\xc8%@\xf4\x15\x88\x80\xd5e7@r\xcfe\xbc\x16\xf2*@\x8bj?\'\xfa\xc8.@\x9f\xf1|\r%\xc5\'@\xc1\x8d\xcf\xd5\xe9\xa10@\xffR\x1e\x17D#0@\xef\x96\xf9\xfd\x7f\x00(@\xf6\xd2pt\xd3\xd52@\x80\x1d\xcf\xa6\xe6\x8e.@\xb5y\xe2\xf7^\xf9+@\x1fO\xc8!\xb7\xae\'@\xb3\xaf\x83\x151,+@\xc6\xc8\xc4\xcf\xaf\xd6\'@-\xa8\x16\xb3\xc7T\'@}G\xc6\xc9\xee90@\xcf\xf2z\x8e\xb6$(@\'\x90+\t"\xe5)@\xa2\xe6\x8b\xcbY<2@\x82\xcc\xe2c\xdf\xe4,@2yU\xf8\xc8\x901@\xf9\xe1_rn\x91.@"\xd2\x10\xc3\x96\xd1,@~\x87\xbe\xb9\xb8\xcc0@\x07\t\xf9\xdb/\x9a0@g\xd0\xb0\xac\xd9\x8f(@\xb3tn\xac\n\xd1(@\xa5\x9bN\xa9XP&@\x83?\xc72\xbd\xc1)@\x96\x1fT\x9f\x98\'+@\xe3"\x85\xd4\x12"(@\x86D\x90\x00\x8b\xc8/@Bf\xa8s.\xd60@xI\xda\xd9\x80\xb5,@2:\x0f\xd6\xb1\x19,@\xd242a8\x1b/@\x94\x0f\x9b\'#"/@\xd4\xd9\x8c\x1f\x92\xce/@5\xe4\xda\xc4\x80\x81*@\x00\x11\x1e\x1c\xa4h0@\xf3\xce8w\xa4\x84-@>\xab@\r\xda\xde%@\xde\x84\xd1.h|.@i\xca\n\xd1\x0f\xf1&@GT\x97T\x01m&@m)\xcc\x82F\x1a\'@\xd5/\xed\x0cgX0@5I O{\xd51@\x89\xeb\xe2\x10\xd5\xb20@c_\xccNJ\x1c1@\xf5\x16C/\xb8\x98/@\xcb\x12\xf1\xf1a-)@~\xf3\xa7\x90\xaa\xcc\'@M\xce8\x8bH\xf4+@\x92\xd8\x02Gd\xbc3@3\xaa3\xdc8=+@\x9cZ\xb9\xed\xdf\x1a)@\x86\x11\x19\xfb\x8c\x0f,@\x1f\r\xe0\xa0\\51@\xd4\x9c\xb5w\xe9\xcc,@\xebr\xf2\xb5\x1dS.@_A\xa0\xe2\x82\xcd\'@\xa9D\x13\xe8\xc6;/@w\xa6\xfa^\xdew)@\x84^\xfc\x8f\x8ev*@\x04\x08\xe3\x07\xc9\xa2)@A\xc4Z_\x83[\'@\xc6Z\xeb\x8aJ\x050@O\x993\xea}\x192@\x1d"\xa7\xfb\x9c\xf40@\xe2\xdb\xf8\xf6\xc7\xa8+@\x91\x1ee\xb7`)&@\x83m.*\xe0#/@\x027X6\x90\xd9,@g\xf8\xc78\xd8\xa5,@\xb6e\x14\x19W\xcc\'@a\xe6\x7f\\\xf4,(@m\xa0\xb1\xb2\xb7V&@2\x83\x1cU\xa5\xec-@~\xf4b\xca\xe3A0@\xefl\xf4\xe9\x98\xe12@\xecG\x87C\x846(@6\xcdD5\xae\xf80@\xbf\xb5\x0f\x01aG0@jx*\xe3s\xee0@\x86X\x1e^A7(@F\x1a9\xf8BW-@\x93\xb0\xde!\xbd\xe0(@g\xf7\xa5\x95\xcd\x00,@F\x16O\xfc\xd3\x87(@vr\x87e\xed9(@8L\xf6S\xd0\xcb*@\x91t\xac\x0f\xe0\xa70@\x98\x03I\xeb\xebr)@TW@\x16n\xce&@\xb3\x9c/\n]\xe3%@\xe4\x9d\x8eq\xbd\xac(@\xb6\xf6\x1b\td\xd10@<\xc3\x11l\xd0\xac1@B\xa8\xa7\x13}2/@\x95\x90\xed\xfb\x8c\xf4*@{x\xd6\x01\x96\x99/@G\x05\xc7\x93\x9eL(@\xd6\x99V\x04\xabG*@\x8b\x0b\xfeC\xb5=/@\xc9\x01\x0en\x86\x8d,@K\x83\xff\xdeu\xd4(@\xb1\xc7z;\x8d\x960@\x1b\xd6\xdf@\xc4e-@\xb5\xc7R\x977\xac5@\xf7\xa5\xb4\x10"\xec0@\xf8\xc4=\x9c\xbcP(@\xd7\xd2\xa1\xc9\x84\xbb,@\x995\x85\x8d\xfd8,@x\xfd\x0e\x83@\x83(@W\x89\x7fE\xf9\x8d(@\xc6\xc1(C\n\xd00@\xcb\x91\x89\x01\xdc\x1a*@\xd3D\x1e\xac\xc3\xcb&@\xdf\xa7\x16lq\xb1%@\x1fi\xccZ\x10\xdf0@~\xde\x93\xcb\xcc\xd50@y\xed\xef\xfe\xef\xe9%@\xf8\x12|\xa5\x8f\xb9,@Ge\xa0\x8f\xfc\xfe-@^\xf8\xd9)k\xce,@L\xc8\x11P\xa8~)@Gx2\x1f\x02>,@_2b\xc7\xe7,*@\x1cm\xa0\xd55\xd9(@\x06\xd9\x80\xa0\xa7\xe00@\xfc\xc1X\xd7w\xce.@\xb4\xaa\xe7\n\xd6\xb3-@9\xe4\xf5\xec\xf8\xe7+@\xaeF\xf9`\xe4\xfc%@\xe5\xa7*\t\xc6\xb30@\xdc_\xbc\x80\xdez(@)\tR5\xf6G/@\x8f%`\xa4[\x190@\xc7\x122\xd0\xbe\xc6/@z4\xaeN\xa7\xcd,@~7\x9c\xf7s!-@S`\x98\x97k\x1b+@\x8b\xa2\xca\xe7\x07v1@)q\x15#\xea\xe9&@\x84<a6)\x0c&@\x08\xb9\xea\x9a7w)@Zl\xe2\x9c\xa9f2@C\xe1n[P\x820@\\\xcc\\\xa6W\xbd0@\xdf\xc0\xcb\xbe\xf2\xe7*@\xb7\xb4\xd6z\xa3\xac(@M\x02f\xa7}\xa5(@\x14\xc0\xb1\xdb\xe1(1@$\xf4yj\xd8\xdd+@\x07J\x9aF,\xb03@o\x83s\xe7g8.@\xb4\x85\xc1\xfe\xe5\xd3+@\xf4\x9b\xde\x13\xab9*@k\xbd5jg4*@\x82\xa9k:-\x16+@\xf2e\xfeh\xea$,@@\x83Y\x95\xe1\x82)@t\nx\xeb^\x95-@[\x1bD~/\xc7-@\x8b1k\x0c>>-@\x1c\xad\xc6\x9a\xce")@\xa9+\xed\x1b\xe8y%@\x0f\xba$C\x9c\xd9*@\t\x8e\xe3i\xa5\xec,@\xb3\x18\xe2\xd63\x1f)@\xda\xa5H\x88A\xbc,@\xb7\xc32M_\x11-@\xe8<\xc3\x84"\xfc1@\xc2A\x1c\xf5wc&@k\x0c8\xb0\xa1\xc9&@`\x07%\x8a\x98I(@\x81 W\x8a},0@\xf2_\xcd\x94\xdc\xfb/@\xba\x1f\xf0\x9f\x1eK)@\x8cO\xb3zc\xad,@42\xc1\x9a\x9a\x8b*@o\xd8\xc8\xcc\x0c\x05&@oco{\x8f\xd2.@\xbe\xdd\x04\xc7\xdb\xcc-@\x1eq\xb2\xbf\xa3\xc6(@\x05\xbd\x1b\xc6\x1b\x7f-@\xe3\xdb2s\xc441@&Y^\x06\xed%\'@\x1d\x9e\xc6\x9e<\\)@2\xea0\x1a\xf0\x8d%@\xf4\x08\xda(H\xdb+@\xac\xd5\x1b\xc4C:(@\xc0\xda\xda\xcc\x01\x901@\xd3}\x92R\x91*(@U\x1c`:\xfd_,@\xf3Y\xd8\xeaa\xe5,@\xbd\x89\njuM0@%IGL\xe5\xce)@<L\xb0\x8au\x19+@q\x84\xb0\x1f\x1c6)@Ak\x0b\xabw\xdf.@\x99\xb6\xe3-\x81\xcc(@\r\x93Y0\x1b\x8e(@\xa7\xbbR.\xc3\xd6(@\xc0\x9c!D\xc0o*@\xb1B\\\xeb\x8f\xa3+@s\xe4\xac}P\x17,@\x04f\xb8"Oz%@C\xc0\xbb\x12r@,@\xc7\xad\xf0\xb0E\xa6.@\xde\xc3\xf7\xbe\xc7\n.@e\x99\xc6\xc8\x88U)@l\x92\x91>\x0b_%@K\xcbxz\xc0\x901@x\x7f\x1e-\x103+@\x0e\x19\xc2\xec=i0@\xd6\xb3\xb6,\xf7\xb4*@=\x0c5\x0b\xf8\xe9(@1\x19&\x0bl\xda0@\x98\t\xe4\xa9\x0f\xc1,@\xf8\x08\xd8\xcbT\xf8,@\xa1\x83\xe9Js+)@\x19\xe8I\xf8\xae\xec1@\xdd\x15\x91\x18 \x1c1@\x8e\x00:\xde\xfd\xd9(@\xc3bO\x04\xce\x86)@\x9f\x95G\xba\xfb\x1b+@\xe5;\xb6\x82o\x1e.@h\x81\x87\xf7\'\xf2)@\x8bA\xa6\x19\xad\x10.@\'\xd8\xe0\xc4j\')@Sg\x05\xee\xea\xd7)@\xb8\xf5\x03\x15.~6@0\x9a\xc8\xd6\xd6P)@\xe5\x13~I(\xce0@v\xe6\xa8\xc2\xc6"(@`d\xf7\xa0\xb4h+@\xd1\x8c\xf9\xe1\xe6\x93-@]-@%\xe8a/@\xd1}=\x0e\xd4a.@\xf8\xabNI\xdae1@\xf9B\xb1,\xf7\x15)@v\xf9\xdf\x1c\x81\xa0)@\x97@\x0e\xc9Jr,@\xf4EL\xb6\xca\x1f+@t\x06g1\xe1\xc9\'@\x99\'^#.\xf5,@7@:\x1cv\xf41@\xd9L`D\x95x)@\xaf\xea\x85\xcd\xbb\xf1/@\x83~\x87\x89s\xc4*@\x95\x10E3Z\xf60@\x9ayr\x91_`1@\xd12\xb2\x14\x84\x891@\xec[\xae\xcc`\x91,@\x8e*S\x9e}c-@1\xca\xe0R\xf8\xc7+@\x01\xe6\xe9\xec\x1dT.@3\x86\xb7\x1c\xf0\xe9&@\x14\x8fH+|\xa20@(\x07y\x14\n\x9a\'@\x9eTh\x84\xc9j(@.mg\x00\xac|6@\x00\xb2\x91\x05\xed\xcd/@brY7\xdf\xae0@#\xcd\x96\xfa\x91\xca%@\xa8+\xde\x19\xaeL(@7\xff\x0bi\xd2u%@\xdc\xb0Y\x84J\xe7(@\x00\x86D\xa3h\x98(@#\r/n\xbfo/@~\x99\xbeQ\x18\xa8/@\xc0*)\x95\x86<1@\xf0C\x18\x0c\xbf\x1a-@\x829P@\xd5\x19,@]B\xc336\x86,@S\xc9\x9c\xfeW\x19\'@\x80\n:\xc3\x0e\x8b,@~\x0c?&6u-@g?\x0c\x9f@G.@\x8cE\xe7D\xfd[)@\x03\xf5\xf1\xde\x06\xb40@$88T0\xc8&@J#~\xc3r\x8d\'@9>\x14v\x14/8@\x84\xd6\x88j\xae\xff0@u\xb8q\x8a\xb8\x12&@\x1bo2\xb9\xfc\xd8(@u\xb7\x0e\xa3\x19n&@>!\xdc\r\x1cY+@]\xa5~\xc6\xfa\xc4+@\xb7\x84e#\xe8\x1b.@ME\xb9B0\x98(@\x04\xfe\x9dj\xd2\xea*@h\xc8\x13\x849\xa1-@;\xd8\x92\xe0{\xac%@\xfb\x90\x89\'\x16\xea*@<\x1f\x930.\x14/@\x8a\xda\xd1\xde\xc4\xa1(@^P\xd1\x0eU\x8e(@\x91\xbdf\x00\t!+@\xb6\xe9-\xf0v~0@\xed\xf1\x91\xac\xa3\xf20@\xf6\x1el\xb2c\xe6.@:\xc4\x8f\x13\x8b\xcf0@\xcd\xfd\xee\x9b&\xce(@n.\xc7\x03\xe5\xc2+@>\x8d\x9f\xad\xacn/@gJ_\x18zT)@0\x95\x01\x8c\xcc\x87+@\xa1\xab\xe3\xad\x1cT\'@7\x99h\xd2\x99B)@\x13\xc1c\x9fF\xb5,@\x7fU\x00\x01F\xe80@&$\x9eT\xde\xbd1@\x90%\x04\xdb\xe9\x9d.@S\x188\xf1$\x840@\x01\x12b!\xa7t0@\xa2V\xeb\xba\x15b6@\x07\xff\xe5Xw\xf9)@j\xd4#w\xbe\x10,@X}\x13\xcd\x89\xf0&@x\x05\xaf\xb8E\xc3+@\x8b\x90\xdem\x0b\xe8\'@-O\r"&\x951@\x87\xefR<Uz-@Y\xef\x95\x7f\xb7\xcd%@\xbf\xd15\xcf\xa8(0@\x11\xed)M\x8a\x9b+@\xf9\\\x81\xcb)\xe8%@\x9c\xb0\x1bp>\xc4&@\xc7\x00\xbcPGF\'@\x05\x85O"]=1@\x13`%z\xd0\xaf0@\x1f\xa0\x12\x05\xfa>,@\xaf\x17\x97\x11\xc3\xc0-@\x1d\xa6Y\xd6\x1fV0@eY&f\x9ca2@\x90\xba\xc6k\xf7I(@$?\xae;-E&@\x0f\x83\xd6\xceo\xad.@n\xf7v\xc0\xc1\xb8-@9\xa8dP\xdd\xcb/@p\xb8\xa5+\xc3\xe2-@\x8a\xb9\x9bmD\x100@9\x13\x1d,\xffV.@e%q\xd7T\x9a0@G\xad4\xc0Y\xc1+@.\xf5l\xec\x1a\x9a-@\xc8\xd3\xfb\x03-\xb0(@\xc4\xf3U\x12\xd762@\xd84\x8fo\x0b\xbf&@\xca\xbd\xe8\x14\x99\x881@\x9f`\xcdgK`&@S\xee\xb1\x06H]0@\xa2\x82\x93\xbf\xfdc,@\xcd\xf4\xca\xe5\nQ-@p\xd9%\xd0\x9a5-@\xe9\xe4\xd11z\xeb%@\x01\x99\xb1#s\xb9+@YH\x87\xad\xc0\xb0)@q\x12cS\xfb\x1b+@\xf7\xfc\xae:\x05\xc7*@h@ \xa1\xe2\xe10@c\xd1u\xdeD\xbc)@`d\xe7\xd3\x9b\x1e+@\xf6\xaa\x9c>\xd4\x9b\'@\x7f\x0c_</\'0@N\xe1\x94gq\xbc1@\x1d\x1e\xe0 U\xe3-@\x07\xeaPf\xbf\xa3&@\x8d\x95,P\xbe\xac2@\x9c\xd8\xa4\x15\xc8\xf5,@:\'\xf0M\x95\x10,@\x17?\xaf\xb8-\xe7-@\xce\xcf/\xa2\x06~(@]\xe9:\xc7 \xa7-@\x04\xe5+\xbc\x11\xb5/@\xed\xc1i\xe1C\xc8/@\xe7\x07\x7feQ\xe2+@\xbaq\xfd\x1aJ\x8f,@\xd4qK\xf6|r\'@\x1d\xf6\xe9\x13\xd5*2@\xb1c\xf3\xb0N_)@\xfa\x84\x90/1\x941@\xf9j\x8eq\xff\x012@\tS\x93=\x0b\xf5,@u\x02\x97r\x81|0@\xff\xfaB\x9c\x85b/@\x94\xecP\xdf\x10\xa2(@\xff\xd8\x93F\xb8\x07*@\xe21 \xb8\xd39&@\x1b"\x8e\xe8e\xdf,@\xa2\x0b9\xaaE\x80(@7f\x1e\x93R\x1c-@\xa1\t\xd5\xba\xd2O.@Xv\x9b\xd6\xd6I)@\x1b\xd2\xcecR5*@{\x9b;\x10\xb01*@\xda\xd6\x01g&\x92-@\xc6H\xf8?)\xfb&@\x0e\xf8\x8e1p\xf7&@\x8dh\xc0B\x82\xe6%@)\xd9.\xfe\x16\xce%@\xffC\x0f\xd3\xe75+@\xfd\x17[>\xc5\'*@\xd8\x92\xdd\x83\n\x93&@\x80\xa6T\x85\\\xaf&@\x16x\xb8\xb2\xa0\x891@\xf8\xd0\xb4\xcb\x92\xed&@C\xb2\xbdM\xa4\xc00@T\x10y\x94\xa4\x1a/@WM=`g\xd9\'@\x8e\x12\xb0\xc8\xc3\xeb\'@\x1e\xadTv\xa3\x9b.@\xe3U\x87\x94\xe7\xcf*@uG{V\x00\xa70@eE=\x0e\xf83%@\xb3\xdfT\xd5~~\'@\xd2]\xbc\x83 \xf7&@lfPS>\xef&@\xa5\xe8\xe2\x01\x9e_&@\x1dS,\x8dz\xec-@\x9ePZ\xc9\xe1\x17.@\xe6\xa8\x80\xa4A\xd2(@2\\\r\xe2A\xb70@\x94\xeas\x8bt\xd6,@\xfdD\x91\xc0S\x13.@\xd5\x9f\x01 \x87\x81.@\x95u\xc2\xb4\x11\x90(@Z(\xa1,\x8c\xa40@\xa6&\xf4k8\xa60@N\x19\x19\x05\xee\xd7+@"t[/\x90\x9f/@\xe76\xfdR\xf6\x12)@\xca\x86\xd3\xe7\x1f\xf9.@R\x95\x92\xfa\x8f\xa4/@C\xca\xac\x04\x8f1.@Pyx\r\xf9a\'@\xbe\xf1R\xde\x8c\x91,@kt5\x08\x12!&@\x04<\xdexS\xed\'@W\xfa\xdf]\xb8n.@\xce\xf2\x9e+\xdes.@\xce\x8cb\xcd.\x801@\xf3\xbe\xe5\xd9M\xc4\'@\x0b\x84_\xe4px2@\xb2}\xb6<Rl\'@k\xc7h\r\xba\xc2%@J\xea\xb0#\x89\xc0*@rT\xef\x0bs!0@h}J#\x7f\x83)@k\xdc\xe5y\x80Q-@\xbe\xd0/C\x1f\x971@eq\x8d\x06\x98F)@;\x97vG\xdb"0@I\xbf\xeeAD\xe80@O)9\xb4\xeb0.@4\x01\xe7u\xc4\xc2.@\xb8\xa9\xd6\xd7\xfc_,@EK{\x12\xd6\xfc0@\xec\x02\xe8\x91\xd0\x1d+@\x99\x9b\x9bQ!\xa8+@\xb2%\xb5KX\xb6&@\r5\x16\x9c>\x0b,@/\xb8\x06\xbb\xb3\xb10@\xc0r\x99\xd4\xcb\xcb-@q\xdf\x89o\x86Q&@\x8f\xb4\xf35\x04\xd5,@\x87\xa6\xff^B\x1a)@\xf0P\xc2\x9c\x04\x161@\x8ep\xa0\xc7\rt0@\x8e\x8au\xb1\xd0\x95*@\x7f\x17\xc7 x}*@\x0c\xae\xe2\xbd?\x90(@\xce\x1b*\x80\xe8\xa50@_8\xbb\xaa\x1b\x1f&@\x84}\xd1h\xf9\x81-@\xef\x19\xf3q\xe1\xae0@n\xf7\xc8x\xd1]-@C0\xe5\xc9\xb6\x8e0@\x08,\x11:\\\xc3(@&\xec\x12\xce\xf0s,@\x98zz\xea\\\x0e0@\xbeN\x1b8]\xc6,@\x11,\xa5\xab\xfc\xff(@\xd9\x8fI\x03o\x8a\'@\xec\xddK\x1cv\xa81@H\x034s\xb3l&@{d[@\xc1\xaf-@\xf8\xb8\xd8E/l(@>jsXrd+@g-U\x1aH\x0e(@\r#P\xb2\x9b\xe4\'@2B\x9d\xf9\x0e\x98-@\xea\xc9\xd5\x01M\xd4(@\xc7\xcaV!\xa7\xd4%@\x93\xaa\x8d\xf3\xb0\x00/@\x04\xa7\x16\x806\x14*@\x0b\xe8LUiO(@O\xb27gO\x92\'@J/\xac\x94\t\xd60@\xa7\xe1\xbcq\xcb\xa6-@X1\x19\x12\x82\x14.@g\xfdW\xb4\xfd\x10.@2\xcf\xe3+\xb0\xe0*@.!)\x88u\xb1)@\xf5\x04\xf7e\x8a\xc1&@~Z\xae\xfb\x7f\xd8+@aa\x13\xe7\xf2\xf0.@\xc35\x0c\xb2\x05\x19)@\xa7\tC\xec\xaf\xf5.@\xae\x04\xbf\xc7\x0f\xc7.@\xe3\x99]?\xb2\xa5)@P\x0b\n\x96\xc3|-@k\x19\xac"Cj+@\x83b\x0eI\xe3a(@\x91\x8a,\xdc\xd6\xbf&@\x9d?\x02T \xb4%@\'\x9eN\x12h?\'@\x94\xa6\x17\xee\xf2{-@M4y\xb9\xfa%/@B\x8aN]\x04\xba0@\xe3!+\xb7f\xe6/@\xf0\xcd\x8a#\x8fR)@\xdd,C\'<\xc3+@z=1r\xc7\xbe\'@v\x8dz*K\x80*@c\xe8\xd5\x12`\xd4*@Qsv\xe2]\x82*@\xa2\xb1\t\xcaG\x8b*@x\x1b\x08\xbaX\xad\'@\xa14\xeb\x9f\xd9\xe1*@p=\x12\xe3\x87+&@i\'V\x1cWo(@\x07\x7f\x1c\x076\x85(@\x0c\x8ee\xb28\x9c.@L\xefsB\x03\xab(@JR\x98\x18\xf2\x00)@(\x7f\x07\xae\xfde\'@\xc2\xc7\xf8\xa1\xf9\xbe*@i\xe3\xea\xedu\xa40@k(\xeeiE\x1f7@\xb5T\xdd}\x90\xd70@v\xe3`r"\xc3+@\x03\xb8\x9a\xcdn\xeb%@;%\xe3\xa3\x14\x85-@\xdc\xfc\x022\x04\xdc&@(\xf6\xaee\x8a\xc7&@\xf9\x81\xebQ N/@g:\xd6\xef\xa5\x17+@\x90K\xb1k\xd6\x85-@\xf7\x18\x11\x85\x99\xed-@\xf7k\x1c\xbd\xc17)@\x9fx\x07au6,@\xee\x86!\x85l\xd7\'@:\x86a\xe5\xa1\xca&@\x14>cp\xee\xe5*@\x11\xd6\xab_"\xf9.@F\xaa\x99wI\x110@3\x11{F\x13@-@5\xe3\x868\x83\xec-@=ss\xa5$Y.@\xbb\xc2\x8b\xa9\xa6\xcc-@N\xf1\xea%:\x84\'@\x0c&\x0en\xd1\xe0&@\xba@\x1e\r\x19\xf91@\x10^\xdc*\x97\x95.@I8eRi\xb0&@\x109\xccM,\xb8(@&\xf5\xc4F\x17\x03)@B\tq?\xbd(,@\x13\xa3\x98\xa3${-@OF\x01\xf1k\xf2(@~v\xb7\xb3\xf9\xa3(@\x91\xfd\xf4v\xfaC-@y\xa8\xab\xa8\xb0+3@\xa9\x8d\xc0X\xae\x983@]\xbb\xa3Y\xa5x%@\x14\xec\x9a\x19\x9a\xd8.@\x82\x94\xd7\xb4DH(@\xb2]l=\xc5P/@\xdemq\xba\xb8\x8d&@\xf8DS\xe22\xba-@Y\xf0\x1a\xf2\x1a\xb1-@\xf7YG(`G\'@\xb5j\xfb2\x89()@\xbe/\x0b#\x99[1@\xf4>\xf9J\x80\xe80@\x87\xe1\xd3\xcb\xcb<)@\x85Wn\xeb\x11@-@\xf4;\xc7\xaeN2(@Ip\xbd\xcen\x150@\xb2\x13\xda\xd4k)&@\xd4\xc0\x86\xc8\xc7\xac0@C\x8f\xa1\x0e\xf5\xec+@\x9a3|\x8b\x016\'@\xae\x87\x93zw\xfa&@\xeb\xe0\x98\xe0\x9f\xa7,@\xf0\xbe\x8b\xe4$\xb5(@\xed\xdftL\x9b\xb8(@o6\xa7~\xcf\x1e)@\xc3<\xec\xf9uC\'@N\xf9\x84\x1c\xf6\xcf+@\x05\x1dF\x95\x19\xe3(@:\xed\xc7#\xa1\xa90@\xd7\xf2c\xee<H*@0!\xfc\xbeF\xc1-@\xd6\xac|\xd6\x1e\xd0\'@\x9eS\x96\xa6\xe8\xf3+@\xc5\xbe\t\xd2\xee\x86,@\xc3\x14\x89Ux\x8d0@\xd1\x06\x8d\xf0\xf1\xf6\'@y&e\xea\xf7O/@\x83\xf3Q\x91\xc8\xf6*@\x13j\xef\xc4\x07\xfe,@4\xd7\xcdu\x9a\xff/@\xb8\x9f\xbdE\xb0\xd7\'@\xaeHy\xc5\xe4\x03&@%=\x8f,a\xe04@\x05\xe6\x05g\x0b\x08/@*\xd2l\xc8n\xb1(@bt\x88\x94\x17\xb3&@3\x84_\x101\xd6-@\xa1\xbcy\xaa\xf3\xf7(@\xd6\xc6&\xb1\x82\xba0@\x83$|X\x83o&@\xd6\xbc\x155\xc8\xe2(@\xaba\xda\xe7`c(@\x11\x96K\xda\xdat*@(\xed8\x84"\xf1+@\xff7\x89\xa7>\x95*@S\xa5a\x1e\x8d\r7@\xf0\xd7\xce.\xbdH0@4/\xd0\xce\x82e)@\xdeG\x04\xbeIB(@|b;\xb0f\xd1&@\xb8\xe7(\xe8\xf7|%@`\xf7`%I\xf4*@"m\xb6\x8b\x0b9)@\xab\xc4Yv\x1e\x078@\x80\xa1\xceQ\xb3f.@\xa4\x08w\xb7\x06\x10\'@{\x9fJ\x1a@H)@x;\xe1\x92\x1d\x8a1@\xc3\xf3H\xf7\xb9g%@;\x11x\x9c\xe7p0@\xb7\xfb`QW:\'@|\x99\x98\xb3K\xe4+@\xec?\xbc\x80\x138,@\r\xe9\x04\xf4M\x1d1@ @My|\xa30@t\xb8}2\xab\x16/@\xf4|\xb8\x01\x99\xa6-@\xcd\'=\x97\xc9@\'@\xb0\x9b\x82\x02l\xdd(@\xe1,\xd3\xb5\x99\x0b0@\xe9\xa9B\x9f\xe6\x1d0@\xeep\xac\x90qK*@].O&t.0@~F\xe0\xf0\x02o-@\xd9\xfbi_^\x82(@\x03p\x8a\xce\x1b\xb4&@\xa1\xe8p\xc4`\xa80@e\x1e\\\xcd\xbf\x1e-@>\xb4\x06\'\x13\xa3-@pAA\x0fPe-@\xf7\x8c:!\xcaJ-@[\x1d\x0eK\x07/.@\xf4\xab=:\x88\x87.@\x0f\xa0\r\x7f\x8f\x921@\x16\x9e\xa3\xa4\r~\'@\nP\xa9\xb8\xf0\x860@*\x1e`\xb7\\\x05)@\xa0\xafh\xd0\x7f\x021@\xd2Fs\xd2\xc66.@ \xd4\xca\xecm\xdb0@\xed+\xabl-\xfc0@\x19\x06\x83E\x94P\'@J\x1fS\xb2,\x160@.\x9f\x1e\xb9\xd8\xb30@\xda\xe3w]\x107(@\x81\x93C*\xf7\xa3-@\xc1\x83\xbe\xc5\xec\xcb+@\x18\xdf\xfc\x87\xf7p(@\xfd\x0b\xeb+]B\'@B/\xbb\x92Bv-@\xabk\xfcT\xf6Z*@t>\x1b\x82>\xbd)@!\xd5-S\x05\xd8(@\xc4\xbc\x91;0\xf6+@\x818!\xb0\xb7+0@#@\x7f=99-@\x8e\x99\x84\xb0\xcb\x94-@\x8e{\xf2?\xbf\xaa0@\x85\xabU\xb5\xfd&\'@Z2\x1f\xcd#Q2@\xc2\xa7L\xd9k@+@[\x9a6=~\xfa*@0\x08\x88,\xba\xbc+@\xbf\xedHH0P-@\xed\xcb1\xa6\x11D\'@d\x81\\\xed\xc7\xcb(@\xcd\xd8\x85K\xe7\n,@\xff\xa6\x1e\x9b\xad\x13,@Ho;\xb6\x04t,@\xf7\x1c\x83/\x94\x0e,@\x12\xf7\xcc\x1eRw)@\x81\x9c\xb2S\x94\x18.@\xfe\xd9\xe5\xe9{H.@\xef\xd1\x1fdy+-@\xad>\xc7\xdeD\x8b,@\xf1\xa1h\x0c\xa3\x8d,@\xfdR\xab\xf7\x07-\'@\xf4\x07\t\x11\x99},@d~\x1e\x0b\xc0\x06-@\x03\xf72\x1d\xc8\x83\'@\xde\x92\x1d\xa8\xae\x01*@\xafH"aV\xb5)@\xba\xbd#Q\x81\xea+@;Td\x1c\xae\x01\'@N\x93a\x17\x88\xe30@)\x7fv\xf8Ql&@\xd0\xe9?K\x17!)@P\xad\x16[\xaeh*@i\xf4\xd4\xe4\tp-@\xa0\x8d\xbc^\xf1\xae,@\x1b3z\xb3Y\xe7\'@.n@y\x85!*@jn^\xdd=\xaf.@Aj\t\xf4\xb7\x02\'@\xdfNV\x8ff\x0c\'@\x1e(\xa8X@R-@\xc5\xae+Vq\xfb-@yT2\x1aC22@\xaa\x11\xcf%Pn+@\xf7-os\xa4\xce&@\x1a]k\xbd\xbdJ&@\xc2\xb0\xcd\xbcq%*@\x1ehu\x9a\xe5\x1b0@t\xff\x16\x88\xc3l*@\xe6\xa9\xa9\xe1f\x95\'@"\xb6B\xc5\xacb\'@\xc8\x01hEx\xd9(@\xa7I\xce\xfbg\x19.@,\x1e\xb8UU\xa90@*H\x82\xbb"i\'@\xd1\x06\xee\xac\xc1\x1e+@I\xe8\xd6\t\x8c\x97,@\x16z\x15\xb0~&+@\xb3U\x9d{L\xe17@\xf8\xb2\xb3+\x92\x04(@\x93\xbd\xb8\x8fE\xc6+@\xeb\xa2\x12\xd3X\xa8&@M:BR3t&@k\xb2\x03PD\x88&@0p)A\xd8\xb1&@\x0b!r\xcd\xe4\x1d-@\xd37\xfcp\xa7\x8d/@\xd6\xba\xc3Xx6.@\xae\xe6R\x87\xf1R,@r\x92,\xe4\xdd\x0b(@\x03\x18|\xe7_\xb7%@\xa8\xe5\x11\xc5\xe10-@n\xe2\xb5\x05\x87\xdb*@\xfa<f\x0b\xf5(+@\xd5S+\xd8\xa2\x15%@H\r7=h\x8c(@/2\x1f|\x15\xb9/@\xc5\xf9\xcc\xe0J\n*@\xed\xf7\xba\xba}l)@\xe72+\xb8\xadn-@\x10\xc3^\xba\x9a\xf9*@\xd3hq\xa7\xf2\xf1\'@\x0b\xf7U\xb5\x0f\xb70@U\xfaX\x19\xf1\x15(@\x0e\x18\xcb\xda\xca\x81)@`+\x97\xe7@\x941@\xc3\x97\xc2\x91B\xb2-@\x1f\x7f/"\xab%(@\xc9\xad\xb8Fl\x1d*@4\xa3i\xf7\x16\xf3)@3\xbfh\xaa\x9b\xd9-@\xc8V\xfcD\xc0Z&@\x1b\xf0\x87\xb3\x1c\x7f%@(\x88\x8d\xe066.@y\xd8\x11\xa0z\x840@\xb8r\xfb\xc6\xd5\xfb\'@\xd3\x0b,\xc9\x04\xce)@\x9c9\xf7\xab)\x12+@\x05\xa5\xce\xe8Mx%@\xbf\xbf\xe9\xc3\xa11*@\x80\xd9N\xe8\x00\xe0,@t]\xe7(\x8c\x81,@\xbf\x0em\xfd{\x1c+@:\x94r\x1a\xf0\x92+@\x99a\xbe\xd9\xa3C*@\xa3*5\x923-&@\x9c\xf7\x16\xcbR\'&@Rgx\x13\xd6\xd1%@\x9b\x0b\x10\xa3\xf2\xad0@L&P\xe09-+@\xc9fhU\x9f\xe7(@\t<1@\xc3\xa7-@\xd9\xf7H\n\xc3d-@\x9b\xc7\x04~\xfe\xe6*@\xb7@\x9b\x9b\xd8[\'@!\x01K\xb7lm(@#I~\xd6\x05\xd7%@\\\xc2\xd0\xfcK\xa6/@\xc0$\x07\xac\x03\xfe(@\xd7\xb4\xc5\x05g])@\x05\xaflgF\x1d+@\x8c\x87\x84]\xf9x0@\x03?17\x19\xba%@ \xbe\xc9\x06\xbd\xc4(@\x0f\x10~\xe9\xc1\xd5(@\xfbN\xee-\xee\xcc&@\xb1\xa1g\x87\xce\xf5(@EG\xcc\xac\xe3\xe9\'@\x14\xb3\xd0\xdbxn)@\xc4\xa3&\xc4RE.@%\xeb\xa3\x9d\x12//@\xbbI\x0c\x15I\x86&@\x0eb\xc5D\xf4\x9e&@\x17\xe3\x11\xc0n]1@Y\xac-\xacM\xd7&@y\xbab\x19\x98X7@\x82\xe8\xc9q\xdc\xc2-@\xa4\xa6\rcl\xba-@\x91\x01\x8d~\x0b\x960@\xbb\x8e\xd4\x16>\xcb+@\x00\x18=\xa0\xad\x020@\xcc?E\xc9\xe2\x7f1@\xe0cela\x07*@\xdf\xb0\xa5\xd9\x81{(@p\xeb]\xfd\x0f\x10\'@R\xe9\xc6\xff\x99\xc6/@J\xfa\x81\xec\xafN)@\xa6eaF\xb8W\'@\xbc\x96mY6\xe3\'@\x8f\x04\x14\xfb\xf8T,@\xf5\x96\xfdB\xec\xa4,@\xc8\x89N\xd8V\xdb-@9\x86\xbd2G11@\xd8s\x95\xe5z\xe9(@\xa6T\xd6\xe6\xe35-@>B\xbbH\xe0\x18-@<d\xe9\x9eU\xee\'@\xe9\x82\x8b,\x15\x13/@m\x17\x95\xaf\xce\x17&@\xd2\xa3aH\x03\xb70@\r\x10\xc4\xa0\xee")@\xc6K\x04<\xc2\xdf(@\xf2\xb1\xfcB\xaf\xc8&@\xe7d*\xfc+K2@/b\xec\xabd\xf1(@\xc7\x84\x95\xfe\xc7\x17\'@m\xa1\xa7,nx)@\xfa\xcf^\x1dy\x8d\'@(\xbeom\x12\xe40@NU\x93\x0e\xc4T0@G\xef\xca\xf9\x8b\xce+@\xca\x0e`\xac\xbd\xef)@*\x9b`F\x14\xf9,@\x90}*!\x86\x951@L\xee\xfek\xb8\x99&@\xe8w\x89\x87Lk&@\x05Gb\xcc\x1e\xd1(@\x81\xd6\xf4\xe2\xbbi,@!\xef\x95\xb9/\xb6,@)\xac\xe4\xb9:\xad2@&\x00>\xc3b\xf1.@\xf2\x18\x16\xb8\xcbW\'@z\x1f\x1f F\xbe-@\xb2\xb7\xa9\xc0n\xf0(@\xc7\x06\xca\xeb\xfeV-@8v1\xf6\x17\x91,@\xbf5\xf9\xeda\xeb,@D\xed\x00\x1d\x9e~/@\xbfW\xee\x16a(1@.q\x14gq\xb11@\x08\xe5>\x8b\xbdl&@P\xb00%;\xea%@\t#\xc7\xe0\xce\xf2%@0\xcb*\xfb|\xbd%@\x05\x86\x1cvM\x1c-@\xb0t\xef\xda\xea\xd3\'@\x82\xb9\x9a4\x98\x81&@\xfd=\x95q\x1b\xc8/@\xae\x0b\xee\xda\x01&,@\xcc~lN\x8b\x16-@I\x08\xec[.W0@-\xcf\x13U\xc4\xb4\'@|\x1c\xe0\x06u\xa11@\xb5\xc6\xf6\xdd\xa9\xe90@\x9b\xc76\xbe\xd2d(@\x11\xd7\x9a\xd8\xf8\xcd0@\x10\xad\xe66\xf1\xcc+@\xc8\xedUD\xd1\xb9-@\x88"\xcd,\xd0\x07(@\x90"\xf6\xe6\x12\xc3&@\x07\xcc\xc3\x84g\xab-@\x02\xfb?\x02C\xfd/@\xb6\xcd\xc8\xa1\x9d\xc82@\xca/\xbcv\x03\xa3,@\xba\x01\x03l\x16e.@\xf2\x0fI\x1a\xcfq.@T!l\xf6\xbb\x0c0@\xad\x12\xdc\xee\x15(/@\x12\xd0\t\xb5z--@\x82*\x8d\xefE/.@(\xbe\xe6pI.1@f\xa3\x12G0\\7@"\xd9\x83\xda\x92\xf6.@\xacN\xf1F\x8dq+@\xd2,b\xf3\x16\xfc0@\x81\xda)\xf4"\xcd1@\xa0\xed\xbc\xa5O\x0e(@g\xba`\x96s\xda+@\x1eS\x8b\x94\xc8\xd6,@f\xc8\xd8+aX0@\x06\xd9\x93\xccpy/@\xd4Os\x90\xa6\x13/@\xd8\xa1\xb6\x99=\x96*@\xe5\r\xfdc\x88\xf7,@\xd8V\xefV36-@ b\x0f\x1e\x8d\xb1(@\xb9\xc0J\x89\xc7\xce2@\xfc\xbc\xdd\xfe\'%1@\xa0\xde\x8b\x8aB\xde1@\xd4\xca\xca\xa7l\xd6(@RX\xa9\x86\xdb\xb9/@\x87Cs\r\ts%@Q\xc4\x11TDz.@0\x1e\xf8\xe5<\xdf0@\xe2P\x0b`\x0c3&@\x15\xd1\x07\xf2s\xbb+@\x15L\x89\x05\xc9<.@\x90E\xa1\x13J\x11&@\x98\xca\xaaK.\xde1@V\x18a(\xd6\x857@)\x01 *\xbb\xd2&@4u\x05\x84\xb1\xf9(@5\x85\xee2.\xb7.@\x97\x7fz#\x04\x84-@\xcc2\x8e5\xe1:+@\xefD\xdc\x06\xd2}-@*+`\xc8\xebw0@\xd3\x07\xdd|\x04\x950@\x84\x13\x0c\x02s\xed.@\xc6\x06q\x05V\xff*@\xad\xf3\xa7\r\xf9$,@\x0e\x07\x1cY_\x97-@3\xec\xbdKc\xd3,@\x8c\xff\xe4\x84m\x1c0@\x8aC\x0foY\xf7(@\xed\xdb\x84\x04\x80\xd6%@I\xae-\xe8\x06B&@\xf0ve\xdfp\xff(@+!\xf7\x82[\xc5+@\x0e_m\xb1\xae\xf0)@\xa2\x06dZ\xc6\xa3,@g\x96\r\xb4\xf7\xfa*@\x130\xef\xc4Z\x80,@\x82\xf3\x18\xb1\xf0\xcb(@t\xb5\xa6\x84\x8c\xcf(@\x93Uv\xd4\xcc%,@\xd7@\x10\x1e2;*@\xc4S\x03\xbd8\xff(@\xdc=\xef\x15\x18a0@\xec\xa7\x84\'Q\x9a,@A\x05\xf6)\xfc4&@\x9c\xbfJ\xae-D-@.\x89\xaf\x1fWP(@\x1aB\xcd/\xc5\x11,@\xd1\xdd\xac\x02\xa1b0@\xfe\x15K\xd7{\x1f.@\xd7\x95U\xbc\x18Z(@\xe5jt\x8d\xc4L*@\xab>Ubu\xa70@\x15-\xbe\xd1\x17w,@\xbd\x1c\xc3\xab\x1c\xd0(@\xf0\xe5\xf8\xf7\x87\x17.@\x1cq\x1d&$\xf3.@z\xc1\x8d\xa7\x7f\xc00@]*vF\xe4B-@\xaa1\n\xc4U\x10,@\xfd,\x82\x08\xe6b-@S/\x16F\xe8\xfc\'@\xd3\xa1\x0f\x11\xb3\x05(@\xc3\x15.\x0f>\xee1@{\x0b\xae\xbdq\xbd\'@s\xf8\xca\xccV\xdf*@\xa8\x83\x8d\xd6\xea\xa2/@a\xb6r\x08$w,@\x15\xdf\xed\xb9\x96\x800@\xc5\xb9\x07y\xdd\x8f-@\xc3"\x1c\x82\x06\xad/@\n\xef\x05d{]0@T\xe6lW\xdd\xf10@a\xf8\xea\xd4\xde_.@\xdfF\x1f\xdd\xe0\xd30@f\xbd\xfaa\xd0\xf7+@9L{\x9c\x18\x1a2@k\xed\xe2\x81\x1eQ&@\xcbU\x16\xa0s\x0b)@\xaba\xb4\x14mw(@m\xb61~\x90\\(@\x9e\x95\x8aD\x1b\x1c.@r\xf7\xaf&\xbf\\&@\x03/\x1b\xbe\xb5f-@\xe0\xe0@\xda<\xfa\'@VLi\xd8\xe6\x10-@\xf8\x9d\xc8\xa2\x00\xab1@\x1cH\x0c\xe4W\xdd/@D\xd2\xbb\xfbc\xe2&@\x9a\xf3\x01\xaaW\xb2,@\x8ad\x10L\x9f%*@\x82\xab\xbe\xc3\x0b\xc6)@O\xe8n\xae*U0@\xab\x9c\xf5\xb3\xf6\xda3@\x19\xc6V\x83Xg-@\xfe\x1cK\x17\xdf\xbd)@euY+h\xda\'@\xe4M\xbc_\x95\x06.@\xf3S\xcc\x02\xb3R,@\xebh?X\x18R1@3\x83\xba\xb2\x89\xe8%@x~\xe2\xd1+\x001@\xde\xec\xa5\xf5\x8dQ0@:R\x0e\x1e7O(@\xee\xefJ2\x86\xb3+@f\x1f\xe5W\x8fK0@\x18 />\xf9P+@\x81jk\xcc\x9e\xd7(@h!JlsT7@\xf2I-\xa8\xb101@\xe9\xe2\xfc$S51@&\x7fKG\xcaw-@\xa23:\xc4\xac(-@\x04\xbc\xa4`\xf25-@\xe5B\xdf\xcb\xa6\xfb(@@\xb9r\xb4\x06\x93,@\x9b\x9b$\r\x9bD)@\xe5\xff\x93,\xdfJ\'@\xb1\xe9\xf1V\xba\xb00@\xea\x91\x83w\xdd\xe6(@_"^\xf7\xcc.,@\xb0\xcd\x82\xa0\xccr*@)cI\x11\xe8(1@!a>\x88\xb6\xef,@x7[~\xe6\x1a,@\x0e#eR\n\xfe0@"\xa2\nr\x8d\xd8&@\xf4]\xfb\xe7\xa5\x02*@\xbc\x8f\xf9\x1d\xe6\xab.@%\xf8\x95u\r\xb1.@rOs\xac\xcaS-@U&l\x17h\x98(@HH\xcb/\xfc\xc01@\xba\xcc\xab\xac\xe0\xed*@\xd4\x87`\x9c\xf6\xa7-@\xb2\t\x7f9e\xd61@\xb8\x98\x89\xf5\x8b\x9d/@\x81\xcc\xday4\x01.@\x8c\x1eY>\xda~+@\xca\xd7O\xad\x91\'&@\x88\xba\xe2\x1e\xd0>-@\xd3\xdb\x91\xfee\xce-@@\xd9JH\xbe\xb3.@\x94\n\x1a\xe0\x84#0@\xff\x868\xf0\xa8\x93.@\xedHv\xec\xb9\xb40@\x0b*\x90]\xb7k(@\x84\x02\x8d\xb8\xdf|-@\x8a\x9dU#\x7f]/@\xa9\x87\xb0\xfdz\xb41@Z\x05\x99\x9a\xe370@\xea\x14\rS\xe0\x942@%\xd3\xa3\xd2\x1b\xd0+@\x05\xdb\x82G{\x03-@\xf7\x90\xf6\x1f\xa1\x82(@\x98\xbc\xda1\x07\xd90@IY/\xb8\x95\xa0/@\x11\xad\xc6b\x1bk(@W Uv\x96L0@3\x8fl\xfd8\x042@\xa3\x02,<\x10\xb1-@q\x18z\xfc\xbfq.@\x81]p\x0c\xaf{-@\x80\xa5\xe5\xbaH\xfa%@v\xf6\xf8\xfd\xd9\xad,@\xf5\x80\xfd\xfaZ&.@\x17\x98\x90kx\xd51@\x9a\x83\xa1/"\x9a0@\xad\x14\x10\x8cq\x0c.@\xc9\xcd\x01ss&2@lv\xb2\x9d\xf8 2@\xfd\xa6\xa1W\x86\xbe+@pEL\x01\x92\x11+@m;\xc8\xeb\xf5\x95)@7\xa5ED\xa110@\x91q}\xdfa\xd74@\xda\x10\xa0\xda\xa4])@]\xe1y#?"0@\x17\xf9\x83\x01\x00H.@\x8f5\x83\xd0\x1cs)@\xef>l\xccdh0@\xb9\xf3\x13\xbb\xad40@\x86hD#\xd0\xe90@{\x91\xfan\xb7\xa9)@\x8d\x81\x8e\xdd\xe9\x861@\xd0\xc6\x83\x0c\xc0\xb7+@n\xa85$\x86i3@h\x93\xe2\x10%\xab/@3\x0e\x838U\xfd(@\x01C\xcc\xe9\x10g(@@\x94\xe4\xd3\x17v-@\xf7\xc8\xd0*\x1b\x8f(@\x15\xa7\xb2\xb2\x06\x051@\x95} \xe5n<+@\xc0\xef5\x9a+-5@\xeb\x9a\xe54\xac-,@\xf1\x81\x1b\xa4\xde\xfb\'@+\xec\xf4\x8c\x1b\xb9%@g\xdf\xfe\x18M\xcc0@6\t\x04@kW-@GE\x16\xb8T\x847@b\x99\xe1\xf1\xe8Y0@D\xeas\xd9\xf7\xf2*@R\'\xab\'P\xe7\'@X\x1a\xdb\xa9\xe6|,@*\xe7\xb1K\xaeK3@\xfd\xb90\xf2p\xa2(@#\xd26Z\x89c1@\xee\xabZ\xef\xf7\xc0-@g\xdf\xfd\xa4\xf2V*@\xea\x8e\xee\x96\x9a\x13)@8\xaf\xcb\x02\xce+2@\xac\x0b\xf4\xfcJo,@\x1e\x99\xa9\r\x9a\x12-@#\xe7`\xa5\xe5=+@8r\xdb\xd7q\x06)@\xd7\xe8\x85\x9a\xca\xdd\'@\x05\x80\x8f\x1c\x9d\xc31@\xb0Z\xbd\xd2k\x14,@e\x7f\xba9\xa9q,@\x8f}\xf3\xfc\xd6\x9a1@\xb7\x0f\xa1f\xd2g,@>\xde\xbc\xde\x1c\xc3,@\x84l\xeb\xc7\xb1\x061@\xf1\xec.l\xa1\xb1\'@\xfan\x1cX\xef\xba0@6\x16\x16\x08\xaef)@\xd2\xdc\x1f\x18q\xfd)@\x83\x9d}jE\xb8-@\xe2\x12\x8b\xb4\xda\xba&@\xf6Ll\xd8\x93\xab.@\xf2c\x7f\x16\xceP.@bz\xc7\xb7\xdf\x980@eG\x95\x9f\xfcG0@\xb9\xa2\xf4a\xad\x90/@f\xbbN\x03[\xb1(@$\xd2\x11\x1b\xden1@LL\x19sR}(@\xe2\xc1<\xfd~\x1a*@\xbd\x8d\x86L\x8c--@\xb7\xc3\x95G\xcd\xfd-@\xd9\xf8\x81\xc2\xb5w\'@\xa6\xe8\x19\xd7\xe4\xf4/@\xfdg\xdd\xff\r\xa2\'@\x8eq\xa9~\xce\xe7*@~\xdbe\xb9\xb6<-@\xf3\xaf\x1a\x1f=\x13(@\xd3,\xd8)\x8f\xd0)@\x85\x93\xbc@\xa32-@\xef9jk\x12\xb1,@mds\xad#{(@\x04\x84X\xbf$!0@\xd8C\xe8AI\xf6%@\xcbh\xdd/d\xbd(@}~\xa4\x96\x19\xc3+@:\x19\xd1\xdd\xcb\x16.@\x15\xd7\xb0\xf6\x8a\x8a-@\x9b\xd0\xae2m5*@vy\x8aX\x9cG%@\xca\xc3\xa8Y\x1f\xef\'@\xdb\x10+\xafdn&@\xdd\xa0\xfc]\xdb\xe0/@\xee\x9cZ\x03\x9a=(@\xdf\xe8\x9cW\xe9\xb3\'@Q\x9b}\x17\x9e\xa61@\x1f\x17tnP;-@]Y\xb9\xf4\xd7\xa31@d\xb8\xbb\xae\x1f\xfd\'@\xa4d\x94>\xa8\x02,@z\xf9\x95\xa4Jr3@n\xd6\xc7MY\xd2*@\xcbt\xbf\xb1\nw)@\x91\x8a\x0f/\x0c:.@\xd7\xa5q2\xd7$)@\xbf\xfat\n\xbcI,@p\xe8\x90p\x93\\%@\x17\xcc5,R\x0f(@\x1a\x8c\xa7\x15\x19%1@\xe6\xf5&\x1dO\xef0@\xa7\xf6)\x928\xe8-@\xcf\nY\n\x8e\x97-@\x86\xc0\x93|R\x947@HK7\x94\xc5\x1a1@;\x16\x98\xad\x08\xa7)@7\xfd{\x91\x80v1@z\xda\xf09\x12\xe81@]\x10c\xf2442@\x88$\x9f\xa8^\xea3@i=\x8c\x19\xb8\x13-@\xe7\x11\xab>\xd7w0@\xa3E\x15\xae6C2@6(\x10E&S)@\x16\xd4\xca\xd1SN-@;\xf1\xf0\x10\x1e\xcb&@\xe9\x9fZ\xa9\x14~-@\x81c\xeb\x90m\xc6(@\x8c\xf6\x11\x11\x83\x151@\x0c\x05\xc9\x0c\xcca.@p\x08\xe8$\x93\xdf-@\xae\xf3\xb3\x01\xc4\x8a0@\xd3.0\xa9\xc1\x1e0@\xd9\xef\x8cC@\xed\'@\xd4\xaa\xc1\xf7\xd1Q&@S\xa7,\x8c&\xe1(@\xe0\x0f\x02D\xc5\xcf1@\xdf\xc3q>\x0c\x12\'@_\x05Ma\x9270@g+\x9a\xd1\x1b\x020@(\xdf=\x12\xe0\x7f,@W\xact\xcaR\x1f,@V\xfd\x84N%\xeb&@\xf73\xa3U\x89\xd8+@\x1f\x1ex9\x96\x884@\x97\x11m+\xacb0@\xdd\x9a\xb9\x9a|")@\xcb\xd9r\xe2\xa0\xed0@\xdc\xcd\\\xf2V\x1c1@\xa8\xec}\x9e\x85l0@\x15\'\xb4v:\xa20@\x11\xb0\xcc\xd9\xb9\x88/@\x99\xd9\xa5Rq\x130@8;#\x01\x85j-@$\xb9\xfd4M\xb9)@-\xc7\xc7^5\xd70@K\x9f\xacd&\xfe-@x\x9bH\r\xb7@-@q\xfa\xbb\xe8B\xe6-@\xfau\xd3@\x8c\x950@\x89W\xab?\xb9\x1c,@\x089\xf5\xfei\xcc4@{<\xbd\x93\x1b\xf02@\xfc@\rf_\x1a6@\xdc\x9b\x10\xc6)5+@\x90\xd3\x1b\xcfc.2@\xc8\xac\x11\xbd\xd8//@W1-\xa1\x05\x82,@\xfa5\x90mX\x15-@t\xe5\xaf)\x86\xcb\'@:2O\x0e\xae\t&@_\xa0\xefMl-.@\x81\x9c\xf2\xb9_\x010@\x9c?\x08\r\xba\x19)@/\xf7\xf6\x93\xa5\x02(@\xf3\x00\xd1\xe6\xe50)@Oj\xd1Yq\x15-@\xbex\t\x8a\xd3\x872@_\xaf;\xd6\xd8\x1b\'@\xab\xf0T\xdc80/@a\x1b\x9a\xb0)\xd34@q\x7f%\x11(\x8d3@\xb6F\xdb\xb4\xd7\xe5)@\x8cj\x91\r\xdd\xa4-@ \xa3in\xd0?&@\xd6L\x95^gd\'@M\\\x89\xac\xe7\xb30@\xd0\xd1\x01\x96\xb3\xbf(@\x1c\xd7\xecy\xa6\x0e0@R\x1b\xbf\xd3\x86L/@F\xac\x1c\xc2*\xc00@\\\xe3\xbb1\xc8-3@;}\xfe\x8e\x1f\xfc&@\x9e\xf4\x12\x0e\xe5*0@\x17\xff`DG\xf0-@`\x8d6\xb7\x9b\x1e-@\xd7\xc8\xa9op@.@s\x8b=\x89\xa4\xbc0@\xc7\xf6K\xf7*U\'@\xbcK\xc3jO\x19*@\x1c\xfe\x87\x8bq\xf61@$\xa1-g\x91\xa6-@\x9a\xe1:\x01\xbb\xc30@#c\xeb\x08\x90\x172@\xb4Wp9\xdb\xba&@\xa8$\xd5\xbd\x9c((@\xff\x825\xa42\xaa0@\xdcU\xb0\xae(?+@\xe8J\xd5n\xf4w6@\xeaS*\x13\x98\xe30@\xc2$\x83c\xb9\xf1.@Y.W\xde\x1fU-@a\xd9,\x0fe6-@\xc0A\xbb\r\x07\x0f.@=\xd7n\xafG\x16(@5/d\xbe\xdd\x82*@\xb8\xb0`_\x12\xb6,@\x85\xbe\xd1F\x10\xf8%@BbP\xf8\xb7\xf0)@\x17M4\xcb\xde\xc9(@\xb8\x86\xa1\xfd2#(@\xe0\xd9F\xeb\xb2s)@^\x12\x12b\xafL(@%-p\xbd\xd1w*@3E_DO\xac(@\xa7\r/\n[\xa40@\x8f\x05\x1a\xb9\xc0\x16\'@\xeb\xb9\xc5\x877n&@"M\x04q\xc9\xb6.@\xe7\xd1\x1a\x90\xed\xe6-@pa\xdb_\xef\x90.@9*\xa6\xb9\x99\x1d-@\xff\xf0LQ\xc8\x13-@F\xe8\x8a0\xe9\xdf(@\xc4DP\x003\x03*@\x80\xfd\x95`\xf6Q&@\x11Q\xbbT\x02\x8d-@Jm\x03\x90\xed`)@j\x8em\xa7s\xc9(@ES\x0bq\xac\xe8%@\x99n\x9f\xb6\x18{-@6\xd6\x84$\xc7\xc3(@V\'\xa5\xe5\x07*\'@\x0c\xd0>\x8f*h0@\xa8d\xbb\x15Sw(@\x1c7C\xc0\x07\xb9-@vZ\xecF\xa3\xc51@ \xaf\xb5\x7f\x9d\x05)@>\x89x:\x9f\x00\'@\xc4\x9b\xcc%\xd7\x9b0@\xbf\xecUz\x8fv)@\xe2\xe7\xb8\x95x\x0b1@=}\xb6H\xe6W.@\xd4G\xbe\xae5\x03(@D\x8e\xde\xd7H\x961@\xae%k\x9de\xa7-@N\xec\x05q\xf7\xf20@\xabQ\xa1\xfbYL(@N\xde\x18\xb7MT-@\xdf \xee\x0bu\xd8(@t\x95\xf6\xc6\xbe\x97*@K:!}\x07\x0f&@:\xef7\xe9\xf1h7@\t\x02\x00\xa2\x8d\xa3+@Z\xdc\x99\xb5\x9f\xa15@\xab\x06\xd7by\x99-@\xf9w\x91\xc8\xa9\x87&@b\xf3\xda\x86\xda\xc3%@o\xd9\xbb\x16{\xb8(@\xc8\ni\x83l\x8f0@_\xea\x14\xdf\xe9\xf1(@\x9b,\xc6"\xb8\xe8-@\x8f\xd6\x11\xe4\xd2\x03)@\xbb\xca\x8e\xba;q-@N\xf4\x1c\xa8\xcd\x0f+@\xb5w^\x98\xfc\x8f-@\xec\x82\xdd\xb26\xee0@~\x83!\xe6\xef|-@\x85\x0b\x1d\xe3.~-@2\x8b\xa7\x07\xe1\xe6/@_\x1eR\xbd\xcd\xd6%@>\xe3\x9c\xed9\xb3&@-$\xbd\xbc\x13\xbd)@\x97\xe4\x0c6>\xee\'@\xe3\x14z\x8ac\xd8-@U\xb8\xc8\x1a\x95\xdc-@h3$m_\xab0@\x80\xab:\x1c\x82\x011@\x7f\x8e+\xc1\xccQ0@\xdc\xb7\x9d\xf9`\x8a&@,\xdd\xdd.\x14\x92*@K\x85oT$\xd10@}s\xde\xdd\xbd\xe9-@\xf9\xf4\xe6-8~-@\'\xdb3}\x875.@\x1f\x98\x06kBS)@\x192uHP\x930@\xd9FN\x1e~\xc4(@\x8au\xbc\x1e\xf1\x13&@d\xe9\x03T\x83\x17.@\xe1\x86\xe4q\'\x0f.@T\xba\x0c>B\x1d3@fH\x7f=\xfc\xa9&@k\xf4\xe2\xc9\x1c\xa2*@\x07\x87\x89\x19\x90\')@i\x8b\x0c\xff\x82\x8d,@\x15(\x0c\x07\x838-@\xe0yK\xd7\x0f+)@\x00\x10d\x97M\x08.@K\xf8\x8f\x9c\xcbh(@G\x8f\x08}\x82\xe30@\xfe\xc4i&\xa1`\'@\xf7\xf1\x91\x1a(3-@\xb0\xdfi\xf3\x85\x070@\x97\x16~\x02v )@\xc5\x05\xe4\xdc\xd0\x8c(@\xfdf%\x82\x12\xe4\'@G+\xee\xb6\x8a\x7f-@\x0f\xa2|\xb9\x93\xce/@b\x83\xbf\x15&\x11,@X\xa0<?\xc7#&@E\xbf\xc2\x0c`&(@\xa1\x81=\xa9p3(@`5\xb9\x1d\xfe\x980@\xee\x8b\xe7\x9f\xe5\xda-@\xaeG\xc0\xe0\x9a\xd50@w\xcel\x94}\xf4*@.\xb6\xc5\r\xef\x16\'@M\xc8\xad\x9c\x89\xb53@4#\xf5E\x0f\x0f.@\xd4\x0b\xe5$g/-@\x80\x18\x1f\xf1\x8b)&@\x98\x95!\xfa\xc3\x1e-@*\xa8i\xaf\x8c\xc7-@\xa9x\xdfz\xd9\xf7+@F\x96uC{\xc2\'@\xd5_+K=_.@(\xb8\xd5\xac\x9d\xb1/@SL\xb2\xaa\xb4?-@2\x97\xfd\xedc|)@G\xaeZ\x95\x8f\xa55@\xe5\xd0\xe0\x0e\x9e90@\x97\'\xc446r-@HK\xc3\xfe\x88\x1d+@q\x03\x10\x1a\xd1,&@\xa6N\xee02\xcc-@M\xa9m2\xf5\xd4(@\x13}@\xe3#\x8a1@\xbf\xa1f\xff\xd1\x94(@\xc2>,\xb4\x90\xb0)@\x93\'[\x9d\xc9\xf27@h%DG\xd2|+@\x94?\x84\x8fE\xe7,@\xca\xf3\xba\'\xea\xdf/@\xa7\x99K\xdf\xf6\x83-@\xc09(c\xbfg(@\xae\xe4\xdd\xd9C"3@\xc37\xd0\xc0t\xfc1@S\xc5i\xa6\x94\x95*@\x1a\xf1\x0f\xe3ye.@\xc6\xcbzj\x08\xfc0@\x87\x85\xa0/;R0@|{\xe8X\xab\xf6*@\xf2\x05\x86\xe7\xb7\xd5(@Km7T\xf4,-@`\x82a\x97\xf2\xda/@\xce\xff\xac\x0f\xf33+@\xa3\xfa\xb2p\x90\x1b/@f\x91k\xbd\x95:-@q\x8b\x96\xda\xbe5/@\x8c\x02LKa\xd9\'@\xd99\xc8\xcc\x0e\xa0/@\xba\xb1\xd4z\xa0")@=C\xe0\xad6.0@z[\xb9\x01G\xa4(@x\xee\xea\xc7k\xe60@\x11\x99RqFa.@\xdf#\xf4\x11a\xe40@\x94\xe6\xa0\xed\xa8\xc0%@1\xab>$\xf2\xbf0@\xe6\x93=\xce\x134(@\\\xe2\xe0\xf0\xd3),@\xee\xa2\xf7\xec\x8a\x7f%@7\x10\xb8st])@\xde\xf1\xbaq\x87\xcf0@\x8a$\x9a\xf6\xf9\x160@\x97\xack\x9b\xef[*@\xa7&\xf2\xb4<\x8e%@L\xef\xb7\xb3\x10\xca&@!:\x9b\xac\x96\x93\'@|\x96C\xa4\xfan-@<P\xcd`2v*@H\xbe.\xe4\xa0Z-@\xab\xbc\t}m\xde-@}\xc8(\xcdC9*@\xfd^Y\x14\xc1\x8f\'@V0\xda\xea\xc1\xf70@\xfbb;\xd6\xcc!/@\xd0t\xed\x02j\xcf*@\xfeK\xe4o\xebo.@H\x96\x7f\xba\xbd\x1c0@E7U"\x97a\'@V_5?v\xed\'@d\x1e\xd0^\xacO\'@\xf7 TL\xeb\x19.@\x04\xb7\xa3(\xad\xc81@\xcc\xe5W\xfb\x98=\'@\x04\xc5\xb0\n\x98\xa6*@\x83\x1d~\x87\xf5\xcc,@qd\xb1\xec\xf5\xb3)@\xdd\x9a\xa8\xc0\x92\xf3.@\xb94f\xad\xa7\xf1,@\xea\xf9-\xa5P\t-@hl\xc3\x92\x935+@\xf4\xea _\xaay%@\xbe0\xf1\xc4\xed\x97%@\xd5!M\x17\xb2\xeb\'@\xb9\xf1-\xdeA\x9c0@/\xec\xe1\x90a\xbf&@\xc2\x8a\x87\x1c\xef),@\xe9\x8fX+\xab\x10,@z\xc4@\xc5\xc1\\-@\xac\x15\\\x9a\x9a\xc2%@ U\xe0?}\x18.@w\xa0\xa5\xf8I\xd90@B?3\x93\xb4\xc7,@\xbf\xcd\xa6t\xa5\x7f,@\xff|\xb7?\xcb\xa20@"\x11L]\xba\x1f0@p\xb7P\x85\xc460@\xdc\x94I\xbb\x070(@\xd3\x87^}aW)@^@4$\xa5\x1b(@u\xfa~1`\xad0@zp\x9a\x84\xdaS(@\xf4\xd0\xde\x1a"&,@\x18\xf6R2<\x0e)@9\xeb\x9b\xed0\x89*@m\xd0u\x91\xd5N-@\x18+AD\xd2\xdb-@\xdf.W\xca2\xbf.@\x05\xb5\xa6\x11\xcf\x01.@\x9ao3\xd5\xcd\xd3-@\x9d\xb1\xd4\t\xaf\xb7(@!xSMb\xfe1@\x1a\x92\x98\x16\x18\xb5\'@\xf2\xccM\xaf|\xb50@\xbbX\x1f\xf2\xe8\x18.@6mU\xdd\x82F&@\xd9x>\xcf\xc9w,@n\x7f$8\x86\xe4&@T \xcc\xd6\xfa\xe8-@M\xb3\xffw\xa5{&@&\xfb\xe3U\xc6r-@\x81Z\xe2\xd9\x86\xec(@\xf5\xf6\xe0S4\xe50@\xeei\xe7x\x05\xde)@}\xc2h\x1aT\x82\'@}Y\xda\xf9$4)@\x89\xbb\xe24\xdf\xce(@\x0b\xcb\x1a\xa9[k%@\xfe7\x89C*\xa7)@\x18\xfdJ\x94\xd2\x98(@#\xd9\x9f\x9dM\xea-@\x18\xae=\x9b\x14},@S\x14?\x9e\xc6\x85&@>3\'\xcd\xd2\x9e&@&\xd3\xc4\x8e\xb3+%@\xf3H\x0c\xb7\xa5\x8e(@\x04ks5;G)@\x89f:A\xfb\xeb\'@\x89\xd2\'\x9ff\xda0@\x1dg\x99\xcd\xcb\xcf.@:&\x9cSG\xc1.@*\xb3\xb7=\x97\xf6\'@\xcfkzz\x0e\xf90@\xed\xf7\xdc\xf8\x08+(@\x8c\x93B #&,@\x13\xca\x02\xd6\x97\x8e\'@\xbbL\x16,\x1f\x85,@\x97\x0e\n\x80\x9e-.@\x1aS\xa1\xb48".@\xbb\x10\xadL\xda\xc1-@uu\x04\x8b:J%@\xe8\xd2\x12\xbf\xf3\'1@}\'\xb4\xc2\xbc\xd1%@\xe5\xec\xf9\xc9\xa3\x8d%@\x10\x85\x13Hv\xfe*@\x0c\xaf^\xb6d\xa10@\r6A\xa6Q\xfa*@4\x0c\x02\x12\xf6()@\x12\xed\xe2\\"\xe9)@O\xb2\xfa`\\\xa2,@C\xaeP\xfc\x12{,@t\x87\xf3\x11\x95p,@pqC\x04\x1a\x14,@\xafz\xa1w6\xde&@T\x85Z\xcbh\xc3&@\xf4\xfa\xfa\xa2\xd5\xf50@\x16@\xb6\x97[\xc3.@]\xf7\xce{\xaf[\'@\xc8\xf3\x86\x1fZ40@i\xacr\xfe\xf4\x010@\x14O\xfa\r\x01\xb2(@\xaf??0\xf3a1@h7\x19\xb2\xb7\xcc/@5E\xd7\x963\xd8\'@\xe23\x82\x11\xc4\xd0(@\xd3\xe1\x07\xfb1\'-@[\xbc\xa9\xd0\xee\x04&@\x04\xe3u\xbc\xbeZ&@8Z\xd2\x1d\x96\x0c(@\x96{Y\xa7\x03Z,@5(\xa9md\xd50@\x998\xcf\xcd\xd1\x8c\'@Q\x92\x13K\x03\xa4,@\xf6\x9a;*\x97\xb8-@>\xc3!\'!\x95-@\x08\x03\xe2-\x15l(@\x13\xe2\xa3RR\xc1,@p\xae\x82\x0c\\\xae&@\xe2\x16nb\x83I0@V\n\x06\xba$\xf3\'@\x11\xbcq\x80S\xd6)@\xed\\\xa1gpW+@\x91}\xdb\xb6\xb9\xf1/@\x12q\x01\x16\xc5\xb3/@1\xaa\x101*T-@3\xbc\xaf\xdc;\x9a\'@4\xe9\x90\xf0\xa7;2@5}B\x0ex\xa7\'@?9\xc4\xc1/\xa3/@\xef\xe0\xdc\x7f\xfe\xc7+@\xb4.{\x8a\xd0\xcf-@\xcf5\x9d\t\xc8e-@T\xb5\xbe\xc9\x8e?,@VH\xfa\xcb\xc2\x180@\xd9\'\xf95\x94b-@\x99$5}\xd4~6@\xbcw\xa4\xad_\xd8/@\xfa\xcf\xbd^+[1@\xa8\xa5\xe8\x99\xc3\x99-@\xc3\xe1V\x86\xc0\x8c)@\xb1(\xae=\x11@\'@N\x94>\xd4W\xf4/@\x01,\xe2:\xa0\xbc-@\xdf56\x831\x16+@\xa8<\x15\x90\x08 +@J>\xfb\xce@\x17-@\x03O\x1dZ\xa6\x05-@\xfd\x8f\xd2<\xf5\xf2-@~iS;\x1f90@\x05v\x95j?\xe6*@\xd9\xa0\x8fq\xed\x1a+@\x1d\x8f8\x80\x13\x840@\x89\x1c\x1d`\xee\x850@\xf6\xc9r\xa5\n\xd1*@\xfb\xba\xd8\x0e\xed\xb4-@\x99*\x06&\x8d\xc4(@\xa2O\x01\xdf~\x8b)@w\x99\xd9\xf9\xd0\x1d-@;\xcc2\xbc\x1cW-@}5\xd4\x91\x05\xc5+@\xe6\xc1\x1e(K\xe9*@*\xd5a\x15\x8at*@}P"\x91\xfc\x8d&@\x9ek\xac\xad=\xbf,@V0\xd5m\xfb@)@\xc5\xea\xe2\xcbde1@\n%\xb3\x1a,y(@+f\xb84\xc0\xd70@\xfe\xc6_\x9du\xe40@\xccF\x1a\x9e3e(@f\x17@\x04\xfa!)@F\x87\x8ek\x90\x860@\xe5\xc6\xd1`\xa2\x92.@\x87\xb4\xd2\x86mp,@\xe2\xb83:\xcc\x19)@E3\xc3n\xf0|)@+*\xff\x98\x15\x1e+@-\x9a\x88\xd5+80@\x91d\xe7j\xf4\xb0\'@\xab\xffa\xb9\x85C&@\xb8\xbb:\xc6\x1f\xcd0@~\xcb\xb0\x19\x11I(@6\x1d\xc3\x1d\xda\xd3/@\xdb\x81/]{\x10,@\xaeR\xab\xacV\xd51@\xf1^\x15w\xef\x86\'@\xb0\x82\xadF\xa3\x94,@CN\x032#\xf4)@\x8bdz\xf9\n\xd0)@A\xd1-\xa7\x08\xa5-@\xc6\xa1\x80\x8e&:,@\x9fmj\xe9;A(@Um\xb5\xb2\xcc .@/uy\xa5\x89\xab.@d\'\x1c\xe0\x87L\'@\x82\x03\x04X\x9f`&@\xf0\xa4\x14\xb1\xf0G*@\xe4\xa0\xc1\\&\xa7-@\xe0m@\xbb\xab\x13-@m\xe2\x18IE*)@\xa6\xc0\xd7&\t\x040@\x81\x81j\xb2"5-@\x82\xdc\xaa\xd1+\t.@\x15d\x14:\x8f&/@|j\x05\xb1\xd3\xb70@\xe2\xa9^\xde\xe9&,@\x1em\xb3\x89\xb6\t-@\xd7\xe0\xeb\xa2i\x01-@\x03,\xbe\xc9\xd7\'0@\x056\x1f\x9a\xcf\xc1(@x+n\x8a\xa4\xa0(@B\x0c\xb0\x97\x98\xbb*@\x8b\xeb\xb6\x94"\xbb\'@\xc9b)\xa3\xedM-@\xcc\x0bF\xb8\x9c\xb10@\x8f\x96\xa5\xb3\xee\xfc&@!\xe1\xbd\xe0\xc4\xca%@A\xa2>\x05t\x98\'@\x93"$\x8cS\x883@\xda\xa3\xb8\x00gK(@\xa1\xf8\xf9.D@0@\xecm\xa7\xcfD\x87/@\xdeM\xec\x91\xb7\xe10@\xa02\xae\xb8^50@\xd2)\x02\xacy\xc70@\xdd\x853\x96;\x0c(@5\xe7\x11\x8c\x8f\xb7+@C*2.N\xc82@\xe2\xab\xcf\xabK\xdd0@\xe4\x06 \xeaQ\xe50@\x11\x06|\x85\x19\xbb-@O_n\xb5,\xab0@9\xf7\xe9J1\xbd%@>\x03\x1f\x80Yk&@\xc6\xad\xc1\xdb\x9d\xc5&@i\x8c\xfc!\xb6L,@\x06D\xfe\xf03\x97*@|;q\x94\x9f 1@\t\'\x81\xb6\xef\xc3(@\xacs[.\x8c\x94\'@ao\x07\x14\xcd\x08(@\x86\xf1\x16X\xd6\x11)@t\xa5"\x84\xb39(@Z\xfe\x85\xcc\x93\x82-@/\xf6\x93\xb4.W-@\xdb&\x81\x15\x06\x0b.@\x9d\xf0~\xe56\xe3+@\xed\xfd\x19\xf1/\x18+@\xa6\xc5A\x11\x01\xd5*@\xd5\xc6\x88h\xc6u*@v\x84\xde\xde[\xba/@\xaf \xcc\xd3\xab\xdf&@w"uTP\xdd/@\x0b\xe1i\x96\xa9\xd3*@\xf5\xeb\xce\xe4@\xd4\'@$L+\x9d\xf5+*@\x1d\xc6BSh\xa1&@\xce\x18\xe4\xc6\x16\xb1&@\x90\xd8I\xb3\xd7U,@P=\n\xc1\xfe\xae-@\xbf\xbf\xaeQ\x14`1@\x1b\x16c\xabCv(@\xb3\xf1\xe8\xb4E?&@DE\xc1\xe3-y\'@\\\'\x98#\x94\xa20@\xf6C\x03J\x1d,*@\x01D-\xb2\xfa\xec(@\xc4/\r\xdd\xb5\xbd0@u\xa8{o\x91\xd1+@\x01\x08\x92\x05I\x00-@\n\x16\x94\xa4\xfcw,@\'\xa3\x1f\x8cT\xb50@\xeb\xa8\\\xd8\r\xa2/@[\x88\x89\x15U\xf4*@:\x1di\r\x832(@\xd0\xf5\xac\xf0\x9d\xfe-@L\x8a}|\xc2M-@\xed\xed1\xaa\xc7\xe8,@  \xb0\x9de\x1d\'@\x01\xd9\x96\xe2\xf6--@\x86\xa7\xfa\xb5\x19\x8c-@1gb\xba\x1f (@\x98N\xbd\xcdu\x07)@\x90\x04\x90\x00[\x1b0@\x8c\x98\xf9\xf0{\xcc&@/u\x96"}\xd70@H\x85}4\xbeb1@\x15\xc4M|\xe8.4@q\xf6-K&8&@8\x88)\xab\xf6g(@\xa7\xa2\xed\x93\xbc\xcb+@\xcc5g\xf4|\x1d1@\xb0\xf8*\xe4\x17\x950@*\x90\xc8\xfd`\xd5/@\xd4N3\xcb&\x840@\xf5\x8e29.\x7f*@C\xbf\xf2\x87\xe3J1@(\xe2\x8a\x9c\xea;0@\xe5\x1f\xa0\x16\xdb\xe70@+J\xd6\x91\x1aA\'@\xafz\xd3*\x1b9*@#\x8cNj\x82I)@B%\x9b\x82\x85c.@\x024\xe0g\x8b((@w\x94\xc0\nB6(@\x80\xbc`\xb0B\xca0@\xc7\xf5I&\xaaJ\'@v~\x85R\x16\xbe*@;o\x8a.\x17\x05)@\x8f]N\x17\x9f-)@1\xe0&\t\n\x0e7@]\x9f\x9d;\x1d\x9e.@\x94\x1d\xdb\x98\xbf\xd70@m\x95\xb3\xe1\x04\xbc*@\x8a\x9c\xef\x84\xf8\xb7(@\x90\xd0~\x191\xe4\'@\xff\xc6!\xaa\xa6\x87,@(\x19y\xfbO\xd7\'@\xcb>\xab\xfd\xed\x85-@L\x9b\xf0h\xb2x,@Ukn\xeb7n,@\xcf\xf3\x83p\xf1\xe1&@\x97\xbb\x95\xd7\xe8:/@h\xb0x\x0b\x98\x9f/@\xa9\x82\xfb\xcaJ\x171@\xf3Z?\xfd\xeb\xf0,@eM\xf9\xe4\xa4\\0@x\x08F\xee\x9e\x831@\x02$~\xc7\x12C.@\x85o\x19.=\xc2\'@p\xbe\xe0\xb2\x0f\x9c(@\x1bb\x01\x8cH\xab(@\x85\x9d\xd4\xc1e\xe8)@\x95\x03\xcd\x1f\xd3+\'@\xb5\xa8.G\xdf!,@\x97\xcap?b\xe80@\xca\xde\xce\xf5u/&@I\x07_\\\xc7\x82(@\xbac\x96\xfb<\x90,@Z\xbc\xd2s\x82\xa8,@\x16\x84\xebE\x00V*@\x9c\x9e\xf1\xf0\xdd\xcc&@(Xa*\xa7\xf4/@\t\xb0\xa0\xf4\xaf\xfe%@\xad\xb2\x9c\xc3\xe3\xd0\'@Xd\xd6\xd1.\xc8/@\xabV.\xcc0\xfd&@\x8d\xb9\x0f3\xbe\x0e.@<\x12%.\xd8\xd4,@\xf0\xbc^\xd9#\xa0-@r\xa3`h\xa6\xbb+@H9\xd5v\xfd\xb50@\xfe\r>\x8e-\x89-@?\xb9J\x8e\xddF(@:\xd0\xb1\xdf\x8d\xed0@c\x93=\x9f\xb1"0@z\xfe\xea*C\xe37@M\t\xad\t\x19c0@\xdbjv\xea\xc6n(@T#8A\xfb\xc0+@\x93+\xce\xfc\xf8\xc3*@\t\xe4\x13\xb3Q;)@\x9d\xcd!\xb2N\xa3-@\x9a\x12\xb1\x1f\xd9;$@\xb1{\xb1\xf2\xfb3/@1{{c\x1b</@\x9e\xc2F\x80q\x041@\xd7l\x120I\xf2%@fP\r\xdf{\xb2-@\xddo\xe6\x87\x07\xaa/@\xff\xd4PY\x02\x91,@\xe0\xf18o5e.@\rF|\x08t\x8d.@e\xd9\xb8(\x08?.@\xd0\x8e\xd7\x14\x1e\x18+@\x0f\x93\xd7V*\xd1\'@Z,\xf7\xa4k\xa11@p\x95Z\xad(Q.@n\x19\xc5\xe2Z\xed2@f\x97\x12@\x84F.@\xc3\xf7\x91\xa3\x85\x1c,@"W\x175\xef\x8c(@\xdaB\x04\xfa\xc6R.@\xd7\xd7\xd1[\x0e\x0f,@\x0f6o\x10R\xf4/@\x96\xd4J\xf3\x91;)@\x16\x91\xa5\x90\xca>)@\xef\x10 \xaaJ\x9c(@]w\x89j\x9f%*@\x07\x93\xe8T\xfc\x87&@\x9e\n\xc0\xf3\x00\x04-@\x92\xc7c.\xcfy%@;\xd9\x1eq.>/@\xf3\xbd\x84\x02\xadt,@\x075\x7fU*\x9e0@\x1dBJ\x8as\xf01@T\x10\x9d\xb6\xb0\x9b1@\xdd\xb7\n\xbd\xbb\x19)@*D\x00\x84\xd8\x16,@\xeb\xed\x05\xecQ%(@\xf7\xb6X\xfd_\x132@;\xb1\r\x8bM\xbe-@\xe9r\x88w\xd9\xc7.@P\xa6\xa1\x1c\x03\x87,@\xca\xb3=\x12:\x05*@\xdf\xad\xf0\x11\xc6\xb8*@\x1eg/\x98h\xcc,@{\xfa\xa5]>V&@E\x1b=/\xc7\xf01@x\n}&\xec\x8b(@}\xb03|\xe2\xef0@\xa6<9\xf1\xaf\x95-@B\x06qR^<(@h\xfb12%~)@\xbb\x06\xda\xc1\xc3\'.@B\x00\xb4\xc3\xa2\x1b)@\x9a8X\x00\x1d\xfe/@t\xf4\x1cK\xf7\xa0-@\xd4\xba\xdd@\x96\x9d1@<\xef<|\xc4&\'@o3\xa3\x17dB/@\xb5>y\xcbW\xee.@\xd5lC\xe7\x8fq.@\xf6@\xab\xc3\x86\xec-@\xec\x04\xce\xf5~\x8e-@Ir"]\x93\xa7,@\x85x-\xec[*)@&\xe2\xa2\x97\x1e\xa2&@\xff\n\xb8\xb8.\xf7\'@L\xed\x19\xa0\xad\xa8+@\xfc\x04P\xe4\n\xde,@\x83B.c\xdcA)@\xd3\x0e\xbfT\x8e\x100@\xfb\x11{\x9e\xf5j\'@\x067I\x80\xed9-@_\xa4\x1d\xdb\xfa\xbe-@5}\x8cw\xc4n,@\xc17/\xe0\x19\xd3)@zN\xda\xe7\x0e\x181@\xb6\xe5\xd6`R7,@\xecx_\x86O\x92+@ZS1~\xc2\x8d\'@\xfa;\x19R\xf3\x110@\xee\x17\x8c\xa8\xebs(@5\xc5\xba\x95\xfd_,@k\xb0l\x84^\x1d*@t\xe0\xac\x93 \xc3*@s\x93Y<\x97\xb2+@H{\xb2\x97\x1d\xdb+@U>\x8a\x9c\xffV2@\xac\x96\xb7\x9b\xc1\xfd.@\xd6\xac\xc6cW\xfd-@\x83\x83V$$H.@\xfd+\xe7?\x1eO-@\x0bW\xfc\xa6\xb06-@\xa3\xe6\xbb\xac\xfeM-@}\xc3\xe3\x92i\x1e*@\x11P\xe8\n\x12\xab0@\xd5\xa6\t$\xb3\xc1(@\xcc\xefC|\xb9\xb1)@\x97^+\xb1/"(@\xb0-k\x05k\xa6)@\xe3\xb2\xdc<\xa7;)@Z\xfc&\x13Q\xd2&@j\xa6\xdas\x17\xf9(@\xb6\xff\x10)\xcc\xb4(@\'\x90\n))R)@\xba\x92\x19\xfb\xc9\xfd,@\xbbH\xe2\x076\x02-@U\x17E\xb7\xad\x95*@\xa6\r\xe2p\xda](@`\xb6\x98\xd1\xed\xfe(@Z\xddF\x08\xaf\x80%@s\xa3\xc9\x06\xaa\xb1,@v2L\xdf\xfb\xaa(@eg\xa1\x10\x05\x96-@:Y\xe9\xf3^h\'@_Uoa\x0b\'(@\xa1\x03\x03\xce\xac"(@\x1c\xbeN\x87\xca>.@H\xc5\xd62\xea\xc6/@f\x1e\xce\x18\xce\xb6)@\xc5\xabl\xc9JC)@p\xa2\xb8t\xf9~,@\xd4!\xfc\x16\x12V.@%\xfc\xd5\x9a\xbcu.@\xfdT\xd6\x0f&e.@(\xff\xbe\xb30\xfb-@\xbf\xd5\xcf5,\x80-@\xa6\x8a\x8a$\x02a(@\xd8\xe0?\xa8\xc7\x9a1@\xe4iu]p\x02&@U\xee\x85\r\xcd\x1a(@\xb1\\\r`\xf1\x05\'@\x02\xac\xd1\xe5\xf6\x9e3@F\xcdO@_a(@\r@\xa2\xef\xf1S.@\xa3\xfcjri\x00.@\xba\xd0\x86\x16c\xf0.@\xc1\xb2\x99\x8c\x10\xf1%@\xcd\xfd\xfcdnn+@6*Du\x18b+@\xd4N\x14\xba\r\xb9*@\xe8\xbe\x9d\xfe\xad@(@\x99/7>I\xcb+@\xc9\x0bN\xd2\xfd\xa3-@\xc1\xba\x1b\x1d\xb32*@\x7fD\x88\xb6\xd6r.@\nY\x17e\x03\x19-@\xf0\xd7\xce.\xbdH0@\xc9&\xe1\x19l1.@]=\xfe\xa1\x19\x03*@\xb6\xdc\xb5\x8f\xad\xb30@R\x16!\xaf ^)@\x1b\x86\xbb\xf1\\-(@\x14T\xben&\xa8%@II\x96k\x90\xea-@\rv\x89:\x03\xb00@\xe1\xda9:K?&@nY\x1c\x98\x9e\x1e*@\xc9-\x87\x95\x13\xa5/@a\x1f\\A\x97--@*G\x80w\xc8\x001@)\x88p!dS)@\xd2\x96\x9a\x8f\x12\x15/@_!\x0e\xb1\xa0\xad+@\x9ed\xc7r\x98r,@]\x97\xdd\xe8X\xf4&@\xddj\xdfFb\xa50@>\x84\xfc\x87tx*@*\xac$\x9d\xec\x10-@\xd7\x07d\xb1\xc4\xed(@~\xde\xaa\xb6\x11\x1a2@\x9f\xb5\x14\xc7$u1@\'*u\xdfU\xb4,@e@\xdd\x978\xc5,@\\\xaf`2j\xbf0@bH\xfe\x07\xd0\xd3,@1\x16\x8c$\x8b`+@\x03@\x80\xb0\x84\x1c,@5ti\xef\x84\x03.@\xdb\xbd&\xbe\x94d7@*\x08]5\xc3 ,@A0<\xa6\xd9\x06(@n\xebA\x03\xcdN.@8\xff\x0e\xac&\'.@\\D\xfd~\x80\x80,@\x9c>\xa5\xbe\x1e\x7f-@\xbe]of[\x05/@W\xb8\xf1\x1f\x1a\xc07@\xf1\xe3\xe3\xb7\x9c\x11+@\xd8\x1b\x9eX\xefu&@\xa5\x8a!aS#0@\xe6\xc2\xc3\xf9\x91\xdd/@\x18|wM\xdaP.@j\xa9\x85\xab\xfb\xdb(@{0\xa4`\xdcI\'@E\xa5r\x15F#)@\xfa\x12E\xb2\xd1\xe2)@9e\xf8\xad\xf6\xe2-@W\xfbE\xd9\x98\x950@pS\x1ep\x99O0@e\xddfs\x0c\x08,@\xd0x\x82\xc2:a/@\xe2\x9ba\xe6L\x90.@y\x168\x1c}++@\xd8\x14\x938\xc4\xab+@G\x93\xff\x11\xf2m%@\xdc\xcbg\x15\xf4\x1c+@L\xc5\xd6ZR\x7f+@\xed\xef\x83\xb1\x9a\x120@\no\x06]\xfc\xbe,@\xf3\xc4 \x86\x8e(&@\x86]\xe3\x04D\x01-@\xcd6\xf6\x84\xfew-@\x8d\ntWB\xdd(@\xf4\xcb\x9e\x92\xc7\x152@\x82\rZ\\\xad\xcb*@\xc5X\xa6\x17\xfcL+@Z\xaa\xfe\x06p\xe3,@rV\xd8W\xb0\xe7,@\xfe\xfdZ\xfa\xed+2@\x0bM\xd8\'\xbb\xce0@O\x81\x1f\xfe.s,@\xf40e0L\xdb&@y.7{\x9c\xcd)@dQz\xcc\x80\xb5,@\xe4\xd7\x06}\x84\x9a0@O\x8eMVxe&@zJ\x07\xfe6g/@\xf8\xaaGB\x11\xc6%@W\xd5\x14\xe04Q)@$z\xef\x11]\xed0@\x08/\x8e\xb7\x92\xcc,@\x0b.nj\x03\x8d7@\x00982xv-@\t\x95\xc2d%\xc4&@\xcc\x89\x02[\x07\x1f-@\xfb\x12\xa5\xaf\x81\x951@iPl\xd3@\xa7,@)k\xdb:\xa1\xf9,@\xf5%(\xd87\xc40@%\xce\xcfQ\xafu-@\xc8\xb9\x84\xb6\\\xd7,@a\xbc\xc7\x13O\xaa&@\xfc\xb9\xcf\x95\xc4\xb0%@\xe3p\xc0C\xb4\xe1,@tE\xbc\x14\x0ej&@\xdbJ\x02^\xc2\xc9-@\xb7\r\xc74\xd0\x9b/@\xa7\x16*O\xf4\xca0@H\x9b\xde\x98\xadE\'@\xd1\n6V\x18M1@\x9a\x17\x86\xc2\xa8\xa9\'@4B\xc5>\xa0b+@\x9f\xbcn\x9bi\x19-@\xb3\x972\xfcK\xe0-@\xd6^\x13\xa1\xed\xea.@\xe6L\xaf+\xfc\xa10@^\x93\xdf\xb6O\x011@Q\x01\x1c{\x0411@\xff\xddrG4\xec+@@\xda\xe8\x0cU;2@\xf7\x01\xe9>\xf3\x00-@A!\xe3\x84\xd6r/@\x9d\xdbu\x87\xee\x15.@\xb6\xfa5\xd8\x8e\xae-@\x9c\x08\xfa\xb1\xdc\x17)@\xe1\xf3\x10\x0cZ\x1c-@\xb1V\x16>\x97\xe5\'@\x07\xd4\xd2\x0b\xd5\xd40@\x12\xa1\xe2>\xefv-@\xdb\rP\xa0\x17\n(@\xbd\xff\xcd\x15\x93E)@\xd5/U\t\xd8\xdc&@\xc6\xd5\x8d\x15\xb4\t*@:\xe9\\a\x99d-@eK\xe8\xd9\xeb\x94-@\xf9;\xbc~\x03v\'@\x9dl6\xda\xee\x81&@\x86m\x80\xdb<\x13&@@\x0b\xaf\x8d\x02\xdd+@?\xe8\xb5W\xd6N&@M\xd1\xf8\n?\x04.@r<\xce\x19\x1f\xc9(@\xb7_\xe3\xe0\xac\xfe(@x#$RT\xd6,@\x1e+\x929\xa8n/@e\x99k\xfe\xea\xca+@\xcb#\x82V\x88C-@P\x91\x10,V\xa9-@%\xe5\xb5VY\xef)@V\xb0\xd6\xfc\xd5\x85)@\xf0\xdc\x1fWr\x98+@\x7f\x08\xd1!t\'/@\xa5#\xe7\x83\\\xad+@/\xd5A\xa9z\xa1*@\xc6\xf9\xa6Rd\xc80@\']\x10\x94\xa4o-@*\xd22\x86O\xe8(@\xde\xafJ\x14\n\xc90@G\x06\xa7\xb9\x04\x07.@\xc6\x89:<\x01\xea+@~\xd4\x9b\xbbH\xce2@\x03\xbeU\xcaEc-@\xcc\x99\xec\xf2\'\x1a\'@e?V\xb1\x84\xdc-@\xca\x8a\x03\xb7\x15@+@\x1azXj\\y.@\x85\xcf;\x10,\xbb/@\xb3\xfd\xba\xf2ed2@Z\xe5/\xaa?K,@\xc1\x949u\xbc\xdb0@`>$\x81\x7f\xba%@\xea5M\x1c\x8111@p\x96\x12\xf4\x1cY0@\xb4\x1cMk\xcb](@?Mpc\x91!0@V\xb1x\x8c]Q(@!^95i\x12-@\xbd\xbe\x89\x13\xe6w-@\xc9Nw%\xfe47@\xe8\x82\xcd\xc5s\x8b1@\xb1\xcf8%\xeeV&@\x9bcHN \x9a*@\xcdL+9\x8cs-@\x18zij\xe4\xb7%@\xb7\xcc~\x90\n\xea(@\x03\xcef\xf10\xdc*@\xbf#$>\xa7\x16-@\x84kp\xe1\xe3\x08\'@\xe4aD&z\x0e)@s\x17B\x87y\xe14@\xd1\x17\x88\xea\xfc?-@yM\xed:\x0261@\x8c\xe7\xae\xab\x93G\'@\xf5\x1c\xf8\xf4\xa2_1@\xf9N!\x82\xc6\xb4-@\x90 !\x9d\xdf\xdf,@\xdcQl\xa9t\x1b,@&4t\x9e1D,@N\x80\x87\x15\x0bA*@\xbb$\xb2U\xb3.,@\xe6)\xcdr\x1e\x078@\x1bb[+l\xf3+@\xf7\xf4\xb6\xcfKb\'@\xadP\xd6\xca\xe5\xfc-@\xbd\xce\xfc\xdbF>.@_\xaaX\xbb^v*@\xa8"\xab!\xa1\xa5-@*\x06\x1b\xfd\xbf90@A\xd5\xbf\x02\x16\x08,@\xf1\xf3\xa2S\x9e\x00.@5\x80\xe9V\x905.@7\xbdn2\n\xc6/@\x1f\x02\xcc\xc0}\xab/@F\x02\xb8\xc2SE.@\xe2\x1bR\xc2\x10\xa7/@\xd1\x0c\x9d\x03\xc0\r0@WUc\xc3\xe2G0@;X\x93\x04\xf7/(@[vvm\x83\x9b-@\x81\xe6\xac\x14\xb7\x98.@\x9e\xe9\xcb\xdb\xb9\xd1(@>\x9b\xe7\xfd\x1e\xff\'@\xb3M\xebxu#0@\xee\xc7\x1e3P:(@5d\xfd\xef\xfa\xc7\'@\xf1\xb2\x03a\xabX0@\xc2(\x18Q\xf0\x0e1@\xd9\x85uQ\xee\xdf*@~%\x87\xd3\xd9A\'@^O\xd7\r\x99r1@\x9b\x0cE\xd2\x0b\x8a-@\x1f!\xef\xad\x80Q\'@pH\x90b\xdf\xf3/@\t\x11\xb8\xb7\xe2./@h\x8e\x86G\x9c&.@\xb3\x1cSg\x87\x89.@\xc4\xf0\x1e\x85yx/@\x17\xaci\xa2\x8f\x9b,@\xb2\x94\xba\xd2l$-@\x1e\xf5\xe0N\xc7\xd5%@\x823\x86\xd2|\x9d(@\xea\xa2\x93\xa9$\x01(@k\xa3R\xb7\xc7\x1f.@OWY52\xd1\'@LY\xdf\xd8\x06W\'@\xce\xd1\xfb#\x938-@\xd5%\x90P\xdb\xcb)@C\x85\xcd=\xe4\xf1(@\x18\xc2\xa1\xe2\x91K)@\xc9t\xe7\x12\x088)@[%\x14zE\xee-@\rt\x0e\xef\x010(@\r\x17\xc4\xa3\x9d\xd8)@\xa0\xd0i{Q\x98,@\xf3\x7fX\xbb\xe6\x8c(@zC\x8d\xd4\xd9\x8c\'@\x87\xb4\x95<\xa6\xf4)@1\xd4\xb7B9J\'@-}\xa7\xf6\x88x2@\x97z&Y\xba\xa40@\xb3\xdaw\xafGm0@w9#\xbbh\xa1-@\xed3\r\xe6n\x7f/@\xb4\xe9\xdd\xd0\x96\xea0@i\xd0\xcb\xedD\xe70@\x8a\x05\x9a\xcc\x9f\x96(@P\xcb;\x06\x0c\x89/@\xaa\xbc\xcaH\xa5\xd7*@/\xb2I\x98\x9e\x81-@\xba\xe7uI\xaa}-@\xed\'\x17\xe6I\xb03@\x15Id\xe8)\xd2\'@\xff[\xda\xcdF\xd0,@H\x1e\xe4\x98\x9d\x0f(@\xd8ez\xffq\x99\'@\xd3Z\x0c\xa0R\x96(@\tK\xec~\x84\xc71@\xa2\xdd:\x91@\x961@\xce\x9e@v\xbb\x050@g\xee\xdfD\xf0\xf71@\x8f\xf9\xca\xd7\xec\xa31@*Xs5\x04\xc6,@\x8c\xda~\xb40\xdd0@V\xbc\xc1\xd6\x02\x01.@\xc1\xc2\xa4\xc5\xa0\xdf.@\x1fV1\x91B\xec*@\x8cc\x86\xaa\x0c\x88(@\xce\x17\xd0\x8f\xe6\xa30@T\xb8\xd2X\xed]1@2\x08q\x9fg11@^\x8a\xd7\xefRC-@\x93\x8c\x1e\x0c\xcf\xeb1@\x80\xdc\x93\xe8X\xf90@<\x15\xcc\xde\x8b\xc3-@=\x07\xac\xa5i\x15)@\x1d\xb4\xa0`Gb+@\xa7\xc4\xb8}\x8e\x0f,@N\x95\x18\x89\x15\xd41@otPh`%,@\xeb\xb1\xd9\x1e\xb8\x06/@u\xad\xaaz@\xe5,@\x13*"\xd8\x0eW,@\xf8\xf5\x88\rl\x8f/@+\x8c\x04\xa3\xc9\x012@\xb4\x1e\xc5\x17\xf8Z1@\xa8\xb4\\J\xa4\xd50@\t\x1dq\x17\xe6V0@^;\xfa#\xb5\n8@(\x1b\x80\xa7\xc4\xb6(@ar\xc3\x92J42@E>\x1c\x1a`?-@\xce\xb6/\xa0^\x142@1(\xa2\x15\xea\xc7\'@\xe7\x14S\xcf\x1f\xf5/@y\x9a\x1b_\xd2x-@\xc7\x0c\x85\xce\\F/@K\xc9\'O\xf69)@\n9?\xaf\xdc\xb90@Oi\xf1\xa59\xcd1@\x83\n\xfc\xef\x19s-@\xcf6\xae\xd8\x0e8.@\xa7\n\x03%\xc67,@\xdeqD ^.(@56\x9a;V\xe6+@n\xcd\x983\xf442@O\x16\xe3\xe8b:*@H\xc6\xd1$\x8c\xbe)@\xab\x94\x8d\x13\x92|,@h\xe4\x1d\x92\x8e\x821@KNR)\x9d\xd2(@\xfd\x13\x0e-\x06F.@\xd9\x16\xc8(j\x18)@\x94E\x8bn2\xd2+@\x1a!O&\x8e\x8e0@\xee\x12W\xc0\xc7).@\xcb\x12K\x9c\xca\x15-@N\xe8\x0bs%\x8e(@\xaf\x84\x11\xd8\xea\xf4,@\xb3\x82\xcf\x19\xe7\x181@s\xf5U\xe2B\xf20@\xd0\xd4\x00"\xc9\xb70@Y\xa2o\xc3\xe3\xac)@\x99\xf0=\xaf1\xd22@Qz\xca\x84g\x9a/@]\x85\xc6\xd5\x9f21@\xe6L\x836R"(@l\x05 \x97I\xeb+@@z\xe5\xe3\x9cU,@\xca\xbaY\xa1,l,@\x18)\xb0>L-)@I/0\x84\x8b<+@vy\t\xe9\x04s,@\x1a\x19b\xc2\xc9f\'@6\x7f\xdb\xe6\x15b1@\x00&\xfeeO\xf2(@\xea\xbd\x0ex"\x1f+@\xa7\x82b\x1a-\xf9-@\xa03\x8eX\xb5\x9b,@E\x8c\xe3*K\xf1)@P\x1f-\x04\x89C+@~\x15\xf3\xa4+\xdd1@\xb4\x1a)\x8c$\x85-@\xc0\xa47\xc8\xd0\x960@c-\x00uvC(@\x1b\xe7\x85\x8fO\xad(@\xa8\xf9n\xcc\xdd\x1a2@\xc8\xb4\x0b\x9a\x8dA-@%\xf4\x8dJ\x02a-@\xc7\xed<\x0e\x8bJ.@"\xae\x9e\'N\xf2\'@\xffr\x92\xaf\xcfM-@\xe3vP\xd3D\x14/@>1\xab~p\x80-@\xfb!~\xae\x99\xc5+@q\x0e^^\xe8P0@\xbb\xff\xdd\x94\xee\xba/@\x9c\xddA\xb2\xe7W,@\x03\xb6\xb5\x8e\xa9\x11&@\xe9\r\xc9\x8a\xbf\xaa4@\xffp\x8f\x14_\xcd-@\xbc\x1e\xec\xcf1\x90(@\xbd\xe9\'\xb1\xf7\x96*@U@fp&N(@(/"\x1aQP\'@\xfd\x0f\x9b\xd0\x7f\x96-@\xb9\xa8\x0e\x0cL\x831@^U\xdfZG\x1d)@\xaei\xbd\xb9\xa4v(@`\x8d-\xd2\x99\xf01@F\x1a$^\xeb\xe6*@\xf5\xb0\x83\xa8\xe4s%@3\x1d9LQ\xc1-@\xcd\xb5f\x070:&@\x061\xe4\xfcC\xa1%@}\ro\x8e\xe2\xaf0@X\xe2]\xc1\x87\x1a0@\xbc\x9c\xc4\x84\xd4\xb9&@\xfc\xb2\xc3(\xdb\xbf%@=WU\xee\xb6\xdd/@\xbc\x9b\xed\xda9\x02)@\xe08"\xcf\x13\x1c.@\xb1\x88.2\x80s)@\xa8 Y>\xc0P+@\xde\xbdV\x0b\xc7V)@\x14_j\xd7\xcbb+@\x81\x95\xe6\x83\xe8e1@\x99XtR\x99\xb6&@\xe4P\xb4%\x94\x10,@\x1b\xf9d\x0c\xdb\x17\'@Y(\x7f\x0f\xa2\xf1/@Z\x01FZ\x1a\xb6/@\xfc\xac\xe9\xd4t\x000@mY\xe9f\xa6\xd8\'@\x17\xd9\x02\x7f\x1e\xc0.@\xb2\xd8\xd3\x05AI1@t,\xd3C\xd8\xf7(@p\x916\xd0\xd6L-@V\xb5\xe3\xa5\x97\xdb1@\xd0\xa88\x15\x88&.@\x94\x1at\xe7R\xcd&@dqYm\x06\xdd0@\x1d\xc2\x80\x99\x0f\xb1(@7\xa3\xe3\x16\x835)@\xf6V7\xd5-\x87&@\xbc\xfa\xf4z8\x0e\'@#I\xa0\xc0\x8eD(@\xb3\xb9\xe4Ae10@+\xffLER\x99(@v\xads\x13\xe8\x1a+@B\xf3H\x89\x8b\xed\'@bM\xc6\x94\xd4d-@\x0cV#\x9f\xdc\x0c/@\xb3_\xf91\x8d\xfd0@\x1dV\x1a\x0e\xeb_(@\x02\xbf\x7f\xcd.\xbb-@\x12\xd0N\xac0\xea/@\x0f\xba\xca\x1bo\xa0/@\xbc\x81\xb3\xafD\xea,@;\x7f\x83B\t\xe0*@\xa6:\x05\x1a^a/@v\xfc\x84\x02\xc8\xf07@i$Q\x02\xae\xc1-@Z\xe2Y\xda\x99f1@\x83\xfc%\xe9\xe1\xac%@\xd7\xe5\x8bu\x9c\xfa.@\xc1_\x0c\xbe\x92@2@8D\x11\xadO\xf9-@\xd3\x1e\x13)\xa3\xa7/@gfb I\xcf,@\xd4<\xb8M\x96\n+@\x03\xadl\xedc\xb6(@\xe6\xa3\xe1:\x98R\'@eX\x1a\xb5\x91\xa5*@\x8fvA\x85\xee\xf1\'@\x84\xd0\x03<GV,@\xa9\xf5\xa1\xfa\xc2\xef)@%\x11i\xa7^\x062@\xf5\x8e-FA\x95/@\x03\xa6{"\x1b\xe1*@\xb2fp\xb2t\xfa*@\xf8\xfb\xc3I\xf1\x0e)@\x9a\x99B+\x04\x04.@;m\xcc\xa5\xb6=&@\x9a\x82\x04\xf5\x83\xca(@\xa0Fe\x00\x19q-@\xa9\x08\xbc\xc17\x12/@\x86\xec\xc1\x89\x98\xc8*@\xae\xd5\xbe\x8e\x1d//@\xdb\xbf28\r>(@=\x84\xf0\xd6W90@tS#\xa2\xe8\xb6-@\xc7\xe7u\xb5\xcbS-@!\x92\x8b\x9b\xf7\xa9-@\xa6"Q\xb9\xecF)@\\\x10_\xeb4h(@\x91\xbd\x1ea\xe0\xfd+@\xeeW\x9f:\xa0\xc6,@\x8cs\xb8\x98lU)@\xba\x96wH\xab\xbd\'@y\x15\xef4k\xb2,@#}\x8a\x93\xfb\xff/@\xfd?\xe7\x8e\x81\x141@\x83\xbf\x87Q\x16\x98-@\xf8\xa3\x9e\x8a\x1a\x060@\xe4\xfbvF\x05\xb4*@\xdf*\x80\xf1\xbe\x1c\'@\xfb[\xb7\xb6\x83\xe4)@\xc6\xab\x88k\x07r0@j\xd3\xaf\x8f\xfa\x931@\x06<\xa5\x84\xd4J)@$\xd1\xdb\x8f\xbb\xa1&@\xd8\x0c\x88\xe4\x89\x012@-\nq{\xe8t0@(`\xc9XRJ)@n\x949\xe3\xa2\x9a-@\x104\xb0\xa9_g/@\xc0\x9a\x0fP\xfdh/@\xbe\xd0\x7f\x98\x9e\xd70@\x96\x93\xaay\xce\xf9)@\xec\xab\xb1#6\xa1(@\xdeGI\xe8\xa3\x97(@\xc8\x1a\xbeh\x16\xd3%@#\x15\xf5\x12B\xcf+@l\xae\xe9\xd7\xee\x820@\xa3\x14\xc7\x1b\xdd>\'@\x13\n\xfb\xe5\x05\x052@\xc5\xa7\x83Y<\x95,@u\x02\x0f\n\'\x853@\xeaG\nC\x04\x90+@(b\xd91\x82\x83*@0\x06\xd8\xb0\x0c\n0@Z\xf4\x92rz\x07/@\xde\x0c*\xb15\xa5,@\x9a\xc6\x0cA\x93\xdf,@\xdd\x96\x8dr\x1bc.@\x07\xf5\xd0B\xbf}/@3\xb2\xd0h\xd4?\'@\x0e\xb0x\xf2\x95s1@S\xc3\xb9\xef\xb9\xe9+@\xbbZ%\xd2\xd5\xb21@:`S\xb2\xe0m&@\xa0\xceD\xe7&\xd4-@\xda\x05\xa5\x965A*@\x98\xacW\xa0b\xa4,@&#\xb6\xd8\xaa\'(@\xa4\x08\xd7cy:/@\x8bOmJ\xecp.@\xf0\x80\x12\xb9\xff\xbd(@\xcc\xe1\x02\xb2l\xd9)@3\xbds\xa6\xa4\xa2/@_\xa2\xef\xe6\xc0\x1f.@Pw\x13\x9e\xb6q(@]\r\x11\xddT\xdb-@\xbd\xe8\xae~9\x041@5Mw+\xae\xa8)@\xe26\x85E]\xdb/@\x82\xfa+e\x1092@-\x05O\x02\xf3\xcb-@lU;E\xf4\xda*@y\x8c3\xdfk|0@H\xc4\xe5\xf0:\x87)@\x17~\x13\x9d\x95\xdd,@\xe7<\xef\x0c\xa0\xe80@\x90\xc5&U\xe0\xec*@\r\xba^\x02<\x9a,@\x078\xc7\xe8n\x03-@\xa0\x0c9\xbb\x83Z1@\x1a\xfaE-\xdcQ-@Bfd\xb1\xbf\xd6+@\xaeoc?hL%@M\xaa\r\x08E\x8a+@\xf5-\xbb\xf1P\xd0.@\xda|\x93\xd0\x026&@"\x1c\xac\x8c\xca\xf00@\xe2\xc6\xbd`\xc8>0@\xa7\xcf*\xac\xed\xfd.@,\x1ca\x8b"\x9c)@x\xdf\x9a>O\xa5,@\xaa@\xa8\\oL0@\xa3\x19\x10\x1cp\x11&@beJ\xb4\x9e\x03(@\x89\x93T\x0b\xa5\xd1%@\xb9\r(c\xee\xe5*@"\xc9J\x8f\xe9\xbf-@$\xad"W\x0ei0@\xb5\xc4A^\xb7/&@\xb7If\xbe.4&@\xeaD\xe6N3\xf5,@\x1cwq\xb9\xfch1@d\x86\x997\xe5A\'@\xd1\xe1g]u\xdf(@\x8c\xe4!\xd2\xb0\x820@*{k\xa0\xe8\x97)@\xb3\x13\xf4\x9c\xca\xf8)@\xeb\xcb\xc3\xfe\xac\x8c1@\x88\xa3\xdd\xc8\xfb`.@8S.\xf7FP(@\xbb,J.a\x87*@Er\x90\x15\xe2\x8a(@\xa9\xe5I\x81 w0@m\xfeY\xa5\xbd#0@\xf3z\x90h\xb1\xac0@\x85\xb6j\x1a\x98_%@J\xd2\n\x90\x94\xc3,@\xd9\xb2\x8cA1\x7f-@+L55\xcc\x90-@|\xb5r\xdf\xa8c)@\x00\xe4\xb7\x9e\xf6#(@5\xbet\x10\x9a\xd7-@\x8f\x7f!\xe1p>\'@\xa6\xb5\x90;|Z,@\x97\x9d\xba7\xac\x132@\xd5\xd0;[\xb3\xca\'@i\xd03\xca\xb0\x1f2@\x03^A\xca\x9d\x85(@fr#x%\xfd&@\xa6\x1f\xcbr\x12\r2@\x0b\xd8\xae\xc9\xbc\xc8\'@\x10{5\xde\x88k-@\rrT\xa0q\x0c/@\xe8%{\x92X\xc42@*W,\xc6\t\xa20@\xbd\xa3:\'a+3@\xed\x02`"Q\x8e-@*X\xdbI\x9fa.@\x04\x00\xe8\xe2\x04\x03/@R\xe3\xdc\x9es\xf3.@\xacA3L6\xf5%@\x9e\xfb\x97[\x97\xa2\'@\x89\x9c^\x83\xe25,@\x94\xf8N\x15r\x137@\x16\xe7\x90Oq\xb5/@\xf1O\xbbH\x06\x83(@\x1e\x05:\x08B\x80/@eH\x88\xf1M\x17,@c\x98\xba\xe2a\xd5*@\xc6&\xeb\x1e\x1aw-@\xda\xc5\xbc\x7f\xdd\x11.@2 Len\xaf0@\x8c\xaf\x1e\'\xad(&@:?\x84O\xb0\xb9*@\x9c\xcc\xef \xb0\x8e(@\xf9\x0b\xaf\x1d\x9c\x941@W\xac1_l\x870@\xaf\xbb\x07p9\xf2,@_:}\x8f\t@&@\x87\x8c\xed\x7f\x11\xed&@H\x87U7\x07q&@<\x96?7\xca#0@\xc3\xfcL\xe1QD*@7\xfb`\xc8\xac\x90\'@\x90(\x03sx\x115@hj\xa08\x16z-@\r[qO\xef\x87*@\x9c\x864Q\x7fU-@(\xafz\xd0\xbe\xf0-@N\xb5t\xa9\x19P(@\x9a\xdb \x14\xfb%1@\x8c\xe3\xf2\xb3\xe4\xf21@p5\xcf\x1e"\x9c,@\x8f\x90\xc7\x00\xb2\xa43@tt\x87\x1a=\xe7/@\xa0.\x1bA\\\x0c2@4\xfb\xb3\x19\xd0\x001@)\xb7g\x7f\xaa\xbf0@`\x14\xbd2V|,@\xb3D\x82\xee3R+@\xd6\xf6V\xf6\x9b2\'@\xa6\xbcS\xbc\x94\xbc1@o?\x0c+\xd25*@\ny\xa5R\xf3\xa8/@z\x11\xf6k\xebU1@\xf1Au\xa3\x02k,@$\x14\xd3jT\x9b-@\xa1\x00\xf5?\xa9\x0c)@\xfdr\x15\xbau\x12(@\xda\x96\xed\xcaa\x060@\x00\x92\xea\xda\xf0;-@\x8d\x81t8\x81\x1d.@"*\xf2\xe9\xabp)@\xb9\xd2\r\xc9%>+@X\xf8\xb3OO\x8a-@\xd0\xeb\x9f\xd6\xba4,@8\x0f\xfd\x14i\x82\'@W\x00\xf1GvK,@%|x\xfb\x15\x92.@\xf7+\xea\x1a\xa2f/@O\xc1&\x0e\x08\xea-@\x9d\xd9\xfb>L\xe9\'@6z\x8fUSj0@\xd3\xefV+VG3@1hHv\xde\\)@\t\xbf\x8c\xaa\xa5\x14.@m\xbdz\xbfO\xb87@L!;GA;&@\xe56\xb2[\xac\x06)@\xdfT\'IT\xa5/@\xf9\xcf\xe0|\n7%@+uu\xb1\x12&)@\xff&2\xff\n\x962@\xa8.\x93\x18\x12\xbb,@m\x8e\xb4\xc8\x81\xd1/@m\xd8z\xce\xc4\xb2/@|\x1d\x7f\xc7\n)1@\xe2\xfbQZ\xb591@\x93\xb140W\x7f,@\xf0R\x9e4_\x03.@\x85\xb6\xb2\xd0.\xb6(@~@H\x9d\xd9\xb2-@\x1c\x90\x89\xf7\xf3\xf9)@d\x07\xfb\x11\xa6\x08*@\x9e5b\xdb\xe8\xe8,@\x94{U\t#z/@\x7f\x04\x8fD\x9c((@S<8E\x92\xe7-@\xc27g\x19\xd5x2@\xa7G\xe4u\xa8\x9f.@Sm\xeb\x87\xa4\x91(@ Il\xedx\x19-@l\xee\x1atF\x05(@I\xadp\x90\xe1\xaa/@\xaf\x02b\xcf\x15\x17.@.e\xe7\x7f\xc7\x06)@\xda\xa8\xc3\x9f\x04\x161@\x14\xa0\xe2q,\xea2@u\xc9\xc2\xa9\x1a30@\x8f\xcb!\xed~\xd5+@\x19l\x7f\tUR1@\xdb\xa3\x13\xed\xa3\xfd)@\xa0\x9a\xceC!\xd01@\xec\xecM_}B\'@y\xa0\x8b\xc7^\x112@\xb1O\tXV\x1e)@\xee\xaf\xda\xf0Oh*@\xf3E@\xa3#U,@\'\\\xae\xae\x91\xd50@7W\x89\x9e>~+@\x8f\xe2\xa6\xc1\xffz+@\xd4\xdf\xd8\xae\xd4o0@\xda\xaf\x0b\xae\xb5\xb00@\xa8q\xacQ\xf1\x9c(@*~\xd6\xa6\xa4\xd4(@iA\xf2\x13Tv)@E6A\x1b\x87G,@\x8d\x83(\x08Q\xd2/@\t\x88\xc8~Pa.@\xb2\x82RTE\xe8.@f\xfe\x99\xec\x19)-@\x89o\xb0\xc3\xcf\xe5,@P\x95\xf1\xee\x9fg0@\xc6\xb6\tV\xfd\x97+@\x9a5]\x0c\x0e\x05(@\xde\x82%\x12"\x08(@\xff\xbf.\xe3\x1eg,@c\xd2\x80MIZ)@\xcc\xec<\xbf\xad\xc5.@{\xa6\xdb\xf3y\xbf)@\xff\xaf+\x1fH\xaf,@\xd2\x01.\x89\xec\x132@\xea\xcd_\xa5\xee\x8d,@1\x009\x8a#\xbe-@\x112t\xde\x8e\xe91@u\x12\x1e\xff\xf4\x910@}\xc4;4\x94u,@Y\xfe\xe3\xeb\\h.@\xb3\xd7\x95\xe5Y\xa4(@\x18\'\xbe6\x94\xb6(@\xd1\x968\xbe&\xb0%@\xa1X\nnN\x857@\xbb\xf8\x81\x9b\x90#-@\x0bn\xea?\x1a:,@4iy3\x88\\)@\xe3\x03K\xe7\xd997@y\xff\\bm\xf40@0\xcb\xfc-\xbd\xc30@\x8b\x12\xbd\xfe\x8e\xd5*@o^\x12\x1a\xe0\xa00@\xab\xe6\xef\x82*\xfa,@%[<\x93JL-@\xd6Y\x85_,r0@W\xcbD#Zi0@\x10f\x84r\x81\xef*@\xffE\x12\xd7\x93k1@CM%o-\xbf%@<y\xb9\'Lh1@\x01\x91\x82E\x9c\xb1)@P\x80\xf2\xce\x8b\x0f)@#.\xea^\x0e\x7f2@$\x92\xd6wm\xe4\'@c\x88\xd4\x95\'\xaa1@\xb1_\x18y<\r.@\xdbi\xe3"\xab\x990@\x86]\xf6z5\x89%@\x1b\x13\xeaU\xd9\x85-@P\xae{]P\x04+@\xfefm\x9c\x1e\x01*@\xb9J\xc4\xb2\xe0\xb8-@\xb6 -\xbe\xa9\t.@\xdf\x17b\xfe4\xc9*@\xfaX\xda\xf5o\xa4%@\xb9\xa1n\xf6\xee\xc72@\xa7\xc0>\x89KO-@\xc7\x9c\xc1T\xb7\xc2-@x\x0fZ"\x9c\x9b)@\x08\xfc\x15*862@\xc1\x96\x03\x11A\xef0@\xc1\xde\xd9\xa1\xfdl.@?\xf3U\xfd\xbe\xfc,@"\xb3gc.\x891@V\xd5a\xaa\x13\x0f0@\x9f\x7f=\xb9\xf9,3@z5#\xc4\x08"-@*\xae4\x9b]\x97%@\xfaE\x16x\xc0\xf5%@\x94\xd4\xff\xc0\x974&@\t\xbf\xe7\x85+d(@\x17pb\xab\xac\xda.@Y\x92\xff}Dw(@0\xc1\x9c\xd8\xf7\x100@\xad\xbe\xe7\x86\x15\x94)@\xd8\xe5\xfdhJj(@\x96E"\x1b\x05\x87)@\x88\x0c\xf0\x9b\x0f@1@\xe1\x08\x8eX\x99\x9e/@\xb2\xd8\xa6DH\xd4(@\xc5\x89\xeb\xbdd=0@\xb9"\xf9\x0c,\xf2/@f\xc5A&\xc6\x90-@\xf9gyj\xb8{0@U\xf1*\xd1*\x86)@\xfcu\xf5\x81\xff\xa3.@dzl(\xd8\x7f0@\x13\xd9`\xc07!0@\x84y\xbdG\xc3\x90-@\x88\xfa\xe4\xc1N\x1a/@\xf2J\xee2\x8eM/@;\xd4[tMD-@/\xea\x08\xcf\xffg-@\x1d\x83\xaa[\xfbk)@\\\xbb\xb2\xf0\xdeW&@\xef\xe9p\xc5o\xe3(@]\xd7\x10\x96\x84e,@\x8e\x93\x8c\x98f\x03(@\xae\x1d\x9e\x18p{)@3f\x1e\xf5!\x98(@\xee\xdfE\x89p\x0b+@\xee\xfeJ\xd7\xa9U-@\xc5\x14\xd7%0\xb5+@\x0c#@\x82\xaeL2@y\xe0\xc2\x9e\x95L-@\xe0\xc5\x1b>i\xa4(@~l\xf74\xf1\xa7*@-.5x\x19j(@7\xd3\x83G\x00z1@\xac9 \xc7\xf2w)@v\x1b\xd4\xd4M_0@d\x180\xb8\n\x9b1@\xeb\x04\x83\x84\t\xd3/@)\xbd*\x9c{+2@#\xc1\x1a\xe1\xfd\x90/@F\xa8\xe6\xc0C\x991@\xc8.\x05\r\xc5\xce0@\xb9\x03^J\x9dU7@\x8f|\x11?\x96\xa4\'@S\\\x87\xdb\xc8L+@NF\xb16\xcfF%@\x03\xb3\xdb#\x1c\x840@\xe2\xda\xeb0#\xf4.@Xga\x0c\x90p1@\x81[\xfd\xc6,m0@\x9c2>P\x8a4\'@K=Z\xf4\xe8\xd6\'@\xdf\xd1\xa9\x7ft\xad)@\xc6\x9b\\\xc3\xfb\xfa\'@\xd11\x1ca\xcc\x99&@\xb5\x8c\xf04\x19y1@\x7f A>\x08\x9a.@\x14\xb6s7\xdc\xbd/@\xbdi*X\xa3\xb6)@\xf0\xe7\xbe\x1a\xf9\xa6)@\x8a\xee\x90\x08u\x01*@b:\x08\x1a8Z,@\x8b[i\xff\xa1\x861@I\xa7\x06:\xf6\x9a+@i\xeae@\xdf\n0@\xdd\xcf\xd2^\xa8\xf8,@\xc1\xb9~\x08S\xd90@Lt\xa7\xa8B,.@\xe3\x1c\x19\x1bm\xd6-@\x8a\x9fO\xb2\xe8\x1c,@\x94=\xd7\xc9\x18X+@\x9a\xe3\x8fV\xe9\xd8/@\x98u\x1f\xd7\xf8\x99&@\xa3,<n\xffi,@\r-\x1f[]z)@\xc6v\xde\xb4\xa2\x85.@\x88\x04\x12p\x07\xaa-@\x0f\xcb\xb5\xc3t\xa4)@\xb7v\x82\x8dV\x07,@\xebY\x8f\xfd\xd3\xa5*@\xb7\x0f\x94\xc1\x0f\xf0(@\xb16\xf8\xa36\x80(@\x89\xbb\xd9d3-0@\xf9R9D\x12\x93\'@\xa7=7\x99\x0eZ*@\xd6\xb3\x88_\x85\xc8*@\xda\x10c \xe6<\'@~8]z\x17\x12&@P\x01\x8a\xe3\r,0@M\x1e\xc2\xa5\xca,-@\t\xb9\x0b;z\x04&@.z\xd1\xfcmt%@\xb5\xe0\xb78/o,@\x1d\x9b\x18c\x1d\x83\'@\xa6y\x04I\xc5E0@\x9b\xd5T~\x15\x1a)@\xa5K\x18U{%1@Y\x1c\xab\x1coc.@\xc0\xe65RO\xaa1@\xca\xd9\x1d\xf6\xd1\x07&@\x1c\xb4\xea\xc3\xbc$)@\x7f\x18\x9e8\xeb\xb00@\x0c4\xd6"\x9a*1@q\xb7\xdc\x1f\x8e\x0e(@G\xfe\xf0L\xb8\xe8,@\xe9\x8e\xeb\xfe\x88\x83%@\x08\xdd\xe6\xf0\n\xa1.@^\x8d\xd4\xe2\xaa\xd61@zr\x07\x1b\xe1\x82(@\xdah\x9d\x13\xa8M\'@6\xaa\xd9\xe8A\xd9\'@5\xce\x93\x80l0,@\xc2AzdL\xc30@\x81__\xeb\xa5\xe20@\x11\xd32\x8e\x16\x1f1@\x7fQ\xaba,\xcc)@r\x1a;\x99\x9d\xf9(@/zQ\xe8\xd7\xd50@)Hb\x16(\x81)@\x11\xce\xee\x11\xc3\x04*@_\xff]\xd9\x99\x84\'@q\x1d\x01\xe7g\x12*@\n\xe6F/\x1cQ-@\x98\x18\xd9b\xf823@\xe2\x9a!\x90\xf3\x00(@HP\xe2\x0e\x94\x17.@0J\r\x1a\x9d\xa2&@\xf0\x89\xd3\xf5\xac(1@\x08\xf2\\C7+-@L\xd4c\xedlp-@~>\xde\x911\xdb&@\xa3\xbd9\x8a].0@\xfa!q\xc9*\x810@\xa8\xda\xb5\x95\x89\xac2@L\xd1\xb5\x10\xe9&)@\xa8\xfd\xe6\x8d\xac6(@7\x86\xf2\x0e!\x960@\xd4y\x19\xd1\xf8\xb31@Q\x98\x8e\xca\xc1\xb2\'@\x80\xd7lE\x95\t(@\xd1\xab{\xd8"\x12,@.\xd9\xde\xe3h\xa8&@(R\xbb\xde\xe1\xca.@\x1b9E\xfe\xedq.@\x8a\xbfn\xe29\xf4%@\x1bI\x05\xbfM\xe84@N\'i\x19^v(@\x83nG\xa6\x9f\xea/@X\xfcn/OT)@\x7f@\xdao\xb1\x140@j\x8d\x96>\xde6-@\xf2\xc8Js\x90]+@2|\x03\x93\x9c2*@\x9c\xfe\xe3\x87_\xb9)@`\x10\x98\xe8\x14\x816@)\xd3 C\xe3\x19-@++\x96\xba\x0f\xa0-@\xc7\xe1\xadX:{(@\xb7\xe9_Y+\x88)@!\xcaHB\x10H*@\xdd>\x8a\xb7\x8a\xbc\'@\x07:\xb4\xd9K\x15-@:w\xf1\xb2(6(@\xb5a\xd8\xde\xca&3@\x85N\xdd\xc8\xf6\xd1(@gI\xe0\xb8\xf7\xe6*@e\xf2Ld\xd1\x081@\xdf\xa1\xe9\xfd\x99\xf3-@\x83z\xd5\x06VK%@\xb1+\xcb\x7f\x9b\xc5.@\xfb\x9a\xb5\xe9\x060/@g\xfb%\xbc\xa1c-@\x06\xfc\xe9\xc5\xae;1@.;\x83\x17\x03\xf8&@\xa9r\x89R\xa5\xf2,@*\xe8vU\x1e\x00,@\xcd-\xb3\xacA\x0e.@\x95a~_F82@\x9c\xc4\xc7\xe5`\x057@\xda\xc2\xed\xb8\xaf\x157@[$-)\x83\x120@$\xa9<e\x7f\x07.@\x1b\xe5x\x1c\x97\xcd*@\xf4\x7f\xdd\x8d\xa6\x9c-@\xad\n,\x92\xea"0@\xfa\x7f\x8be\x1b^,@[F\x8b\xa3\x14%0@[\xe0\x80n\x94\x8d,@\xd0\xcb\xec\xf4\xcf\x0f7@s\x9d\xdf\xad?d\'@\xe1[\xfd\x89\x81\xfc-@% \n!\xfa\xd0)@\xb6\x802\xd3lK)@\xd3\x01J\\\xcc\x8c,@\x0b\xdb4*\x87\xc9%@\xd2v\x9fG5\xb0.@$\xe5\x17\xa0\x98\xf9&@\xc8&]\xd4\xd5\x9c1@\xde\x87\xa8My\x9a-@\x11\xfd0Q\xfb\xa9%@\xe3\xf3\xc3\xf01\xf9\'@\xc7\xc87]-X1@\xe4\x7f`\xe97\xac)@\xf5g\xe5\xb9\xab\xa0\'@\xe1\xbc\xd6\xb8\xd7!*@7,hV\x19S/@\xea@"\xbc\xaa\xbb.@9\xd9\xe4L(\x1c0@H\xe4\xab\xa0=\xcc4@\x14\xa8\xb1\x99\xf4\xbe(@\xe2\xe0p\x03\xb9c.@\xb3\xd0U\x1b]g*@p\x8agU^\xe1+@\xdd\x80)\xa7\xed\xbc3@\xe3\x1a8\x7f\xd632@\x82\x04\x82\xb9n|)@\xcb)a\xae\x8d\xd70@\x08\x80Oi\x0bC&@\xccvlz\xc7K&@\x0e\x86\x16~\xa8\x1d+@\xbc\x14P\xd1\xf3\xb2(@\xdf\xee\xa0"\x88\xf6(@\xec\xfas\x05d\xea&@?L\xaeARK0@\xd4*\xfa\xf8T()@\x14K1P_\xa75@+@8\xcb*Z-@\xa4\xfb\xe2\x08\x99\x88-@\xe8\x93s\xde\x90\xdb*@}\xfe\x14\xb4\xd9\xfc(@z\x9c \xeb\xa4\x9b,@\xbb\xd1A\xe7\x8c\xbf+@\r\x14\xb4\x9e\x12M-@\xdfbj\x95\x8d\xdc-@S\x86\x1d\xdc\x9b\x0b-@\x00A.k\x98\xa4-@\xea\xd9\xec\x92\xcd]/@\xff\xa3\xea[\xc7\xda%@Ml\xf6]\x8f\xe9,@\xe7\xe9n\xd5\xf3r.@@\x8d\x99\xc4,\xb0,@\xca[\xda\xe9\x98\xb2%@\r\xf2\xca\x894\xf6*@<\xdf\xab{K\xc9-@\x94\x084\xa8\xc1v*@\x078\xa0\xfe\x90K)@p:\xb1S\xc4:*@Y\xc9\xd8=\xb0\xae0@m\xa1\'\xee\xc2\x15/@\x87\xec\x92\xebE\xec-@`\xe00\xc2\x97g/@\xa1\xc0"\x0c\x10#1@6\x1d\xacHT\x950@u\xa9\xe1\xa6\x9c).@j\xe9\x15a\xde\xbf,@W\xd6\x8bV*\x86*@\xe7\xf5\xcel\x92\x0f0@0\xb4Wb`\xa27@F\x02\x80\xf5\xa1n-@\xe3\xf4\xa8m\xf8o(@I(\xe6\x84\x0cD&@\x9e\xf9\xd4\x9d-c7@\xe0\x94"\x1f\xb0\xa9%@\xbd\x8f{\x812\x7f&@\x07\xd6C\xb8w\xea&@\x9f\x1d`|"\x13-@\xb9\x18\xb1\xa7\xf22-@{\xae\xc8\xb1\xd2\xef&@\x99\xef\x1e\x91\x7f\x03)@#3\xc2w\xcd\xf9*@\xbb\x06\xda\xc1\xc3\'.@\x8fP\xc8\xc8\x01\x9b-@\xa4\xbe\xb1\xde\xd0y*@]\xcd\xa2\xe2\xb7\xbd)@_\xb9A`\x81\x87&@\xc8\xe0\xcf.\xe5\t&@Y\x91\x17{\xfe\xb5&@\x84\x07\x03\x96h&1@VTke\xe6,*@\x02\x8f\x96~I\x0f)@\x82\x9d1\xc9\x08\xa67@\x94\xf6\xad\xba\xb6\x8a)@|\xea\xeb\xf2\xd8\xf9\'@\t\x0e>\x96w0-@\xab\x8c\x0c6\xe9\xbd/@\x1dQ\x8d\xa57W0@\xf5:\xceK;U.@`\xadKCVL+@\x1e3\xfe\x83\xe9\x02&@\xa3zGF\xa2\xf7\'@#J^\xe9\xf5\xc6/@\xeb\x7f\xd4\xfcV\xf80@\x99N\x00\xfc)\x94*@v\xc3j\x05\xa2\xbf0@\xe2\xc5\x90azm,@1\x1f\xee3\xad\x0b/@\x12,t\x83\xb8 ,@u\x1e::\xa4\xda-@=bP\x11T\xf6-@\xd7+$\x9drr1@\x1a\xa2\xc7\xff\xd2\x0b/@\x17ye\xb3\x80\xbb)@B\xa6\xc4\xc8\xba5,@\x8a\t@\n\xa2\xb8,@S\x07\x17\xcew~6@\xb8\xb6kl{\xa60@P\xb6\x11\x1d"\xd3.@\xf1.\xaefIP-@\xee\x01\xb6d\xf6\xc2&@,R\x94\xbbZ\x0f*@\xabb\xb4&\xc4\xdd&@\xddz\xd9&\xdf\xaa-@\x93\x9aTg\x83\x8c1@\xdcP.\xa9\xe2A.@5\xdb\x0f\xbc\x84.-@\xf5\x96\xd4q\xb4\xba-@Q\xd9<\xfd\xe9\xee-@C\xe4\xff\xf4<c*@\xb1/=\x92\xbf\xdd(@iQ4+\x00\xe3\'@Vun\xf7\xeb\x87-@\x82\x94a\xc6Y\xae-@\xb5s\xcdH\x80m-@\x04U\x80\xf7Y\xab+@\x0b\x91x\x16\x9b\n&@\xfc\x14]\x868\xf9,@\xdb.\xca[[\xb9&@\xd3u\x7f\x010\x1c-@\xc9\x88\xcds\xf0\xa2*@X\xc2y9\xd7\xf8-@\x00ec\xe9\xc0\xf7.@I\xca}e\xe17%@\xde\xa5\x81=\xc9G0@\x8b\xf7>\xfccp6@!\xcb\x9f\x08\x0c\xe2(@\\[g+\x11\x91-@\xf7,\x15\x82.*1@\xd0/)?\xbb\x85(@\x0c\xf3f\xe7X\xeb(@7\xac>l\x87\x94(@k\x01\xdaEti)@}\x7fV\\H\xe0,@\x11\xcd\xe7Y\xe7\x81/@\x86\xd4c\x08,D,@)\xb3\xba\xd7oA*@\xd5/\x8avON&@\x12\xa6S\x11\xae.&@\x1b\x18zc\xad\t0@\xb2\x9f\xb28\xdc\xa1)@J\xc2(\xa46f*@d\xb1\xc5B+\t0@R\xc5T\x11\x06I1@\xc4\xb1\x80\xb7\xe3\\0@}\x9a\xb5[Y\xa7&@\xaaiq$?\xdb&@\xcb\xac\xf1\x02^\xa30@B+J\xe8\xcd\x7f-@\x07\xa6"Vg?)@\xf3\x9f\xbd@\x08S-@\xf5\xf0q\xf8+\xb0)@_\xcd@i[Z*@\x98.K\xed\x8f\x021@u\xd5~\xb5\xef_)@^ZQPH\xd2&@\xcd\xd8\xe6\x1f[\x1c-@k(k\xa1\xe4\xbc%@\xf8o\xa9lbc0@J\x0c@\xd0h\xab0@L\x1d\xa4fD\xf2%@\xd8\x18\xd2\x1b\x1e\xe50@\\\x9c\xfe\xe3\x82\xa6,@\x13F\xc6\x1d>\xd6+@\x1dS\xb4\xa20f0@\x17\x05\xe2\xa4%\xe1-@\x05\xe4Qz~\xd4-@B \xech\xb0\xef,@\xcd?=\xb2\x95,(@\xa4\xca\x0b\xa8\x96\x971@\x9d\xb3\xed\xe2j\xaa&@\x85\xcd\x1eH\x13p\'@\x82{ib\x87\x19&@\x02S\xb4\xfb\xdes\'@Z\x85\x83\xe51\x7f(@\xae4\x13a\xb1R)@R\x1b\x00\x18DR-@\x90}\x93\x1b\xd7\xd50@\xef\xa3\xf2\xf8\xd3\x81*@\x10\xbc5\x1e\xd8\xd2(@\x08\xb93*\xb7\x9f1@\xd3a\xb3I\xe9\x071@\x0e\x0bIow\x0c\'@\xc0G\x9dK\x95\x081@\xe0\x8a\xcf\xa7\x11\xd7-@\xabfr\x0bK\xe6-@\x01-\xd4\xd4H\x03-@[%\xc6~\x8a--@\xefG\x17\xf1\xa8N,@>\xf5\x1d*\xee\xa91@\x86\xaf\x83j\x1d\xb3&@\xdc \x88\x0c\xd1\x931@\x12i$\xa6|\xf0(@jt\x90\x1d\x12\xcf0@\xfft\xf0Wu\xe4,@Q\x0e\xd1Ra\x040@\xbbz\xc6ue&.@\\\xef\xef\xe1\xeb\xf9,@Y\xbbz\xe3\xcc\xa70@HQ./7\xdd&@\x87Z[\x80jo0@\xce\x97\xae\xd3Z\xc8*@u\xd2\xd3\'\x9f\x93*@\xf6\x94\x89}q|(@\x92\xed\xe9\x83#\x7f)@\x83\xf6%\x04\xa2*&@\x81\xee\x9e+\x11r0@\n\x89x\xf2\xcd\xfc0@\xbad\xef\xdd\r\x870@\x8d\x0b7\xdb\xe2Q&@Ci\xaeK\xf1|&@\xe9V4\xd7\'\x180@\x03\x1d\xc4U\x7f%-@\x9b_\xb7\x8e==\'@8\x1b\xc6|\xff\xfe\'@W\xdfx\xfcly-@\x08|\\\xbb \x06-@\x9acL\xa4\x1c\xef0@Xqp\x81v\xc1-@\xe2,ag\xb0\xba,@\xc5\x9dz\xb2\x84+)@\x06\x90\xb2[\x13~)@\xe7\xd5\xd3\xac\xb1\xc8(@0\xe9\xa0\xce\x08\x17+@rC\xc2\xd7#\xc7+@\xf4\x85\xd9\xbd>I/@c\xf0\x8f\x16\x97d\'@\x01%C\xfe`L(@\xb6@X\r\xd9\xa31@N\xbc\xeb\x8c7\xc90@\x8d\x17\xe1\xd8%\x94-@&@0\x9b\xba5%@n\r\x8e\x1b\x7f\xc5,@$\x8a\x08cW\xbb*@M\x1e\xaeb\\\\-@\xb8\xe0\x04\xc8\x14\x9a1@\xa6\xdb\x94\x10-\x0e*@\x83\xca_D\x8fE-@\xd8\xba\xf00\xfey1@\\\xa4\xf6AV\xc2%@\x1a,\xa9\xb0\x04\xe1,@\x90\xd0j[\xfb\x9c)@\xdb\x19\x9a\x03M-(@\xc3_\xd1\xb1Q7-@f\x1a\xb3e}&.@\xd7Ko\xe7x@-@\x15\x96X\x1an=)@\x18\xcf\xccb\xfc\xed0@\xb1\xe7\x93)\xaa\xff,@`\x07S=m\xa6,@\xc4\x9fyb\xe3M7@\xd9\x10@\x01\x9c\xb3%@q\xc8%f\x05"&@\xb1]\xea\xad\x05\xe4\'@L\xc43\xe3\xd6\x84(@\xf4"\xedL\xe1/1@\'m\xf8\xe60E-@\x91?\xb8\x86\x94\x00*@!\xd4\x1a|\xe1\xce-@\xcc\xed\xe5\xd4\x8d$1@\xa7W\x7fc\x05;.@\xd5\xfbF2SU-@f\x1f:\xe8\xc9K\'@\x99+\x90\x92\xb5\x9a&@K\xe2d\xe2\xaa\xef\'@\xaaJ\xd9$\xb8\xca+@\xc2\xf4j\xae\x14\xd2%@{\xc2\xb1\x92"\xdc-@\x88\xf9\\UF\x050@\x7f\xc4\x16z\xa2X-@ \xf8\xc2\xfeI\xf41@i\xd9a\xbaT\xc9/@\x8a\x80\xff\xed?\xc0-@\x93s\n?d\x81,@Fb)\xf7\tT0@\xa8\xe6\x99_#1\'@W\xac\x07\xd6]\xcc\'@\xde\xf6\x940\x8a6-@Q\x90\x11\xd0\xb021@O\xa0\x04\xe9\x05\xfb/@g\x02\x9c\xa7 \xbe-@\x07\xe2$6V:-@\xe6m\xba\xc8\xc5\xa5,@\xbf\\0h\xac\xd71@\xf1T\xde\xeb\xd7"&@\xe8V\xf4\xb8\xe0\xdd(@Nr\xcd\xbb\xe8\xcf-@\xd3\xcc\xc5V\x05 .@\xa5\xa4(5q\xfa0@\xdfD\xf7fe\xb7/@\xce\x19\xd4\xbb\x8d\xaa,@\xaf\x1bU\xc8\x142.@3\xff\xb0\xaeE\xa9%@c\x07\xf3\r{).@\x0e\x88;3\xad\xa1,@\xe3\x95\xc0n\x93%1@\xd5\x89\xb2\x90\x11\xf2(@Bs\xf9\xf9\xd4\x8a1@C\xd4\xa5R\xceS-@\xb4\xa7OY\xb11)@U-\x80\xf9\xd1w)@Z#\xd0\x04\x9f|(@\x1e\xc2\x9d\xc5\x0eu,@\x05j\x0b.\x95\xdc1@\t\xbaq\xa0\x9c\xf4\'@\xc3\xaeb\xcde\xb1%@^n\xc4\x95\x13\xb6/@\xd1\xbc\xe9z\xc3\xd9&@^A3]b\xb4&@\x97\x82f\xce\x0bL&@\xfe\xabS\xd2\xa7\xec(@\x02g"\xfc1\xc9%@yh\xf6;&\x030@\xac\xd203\xda3%@~_\'\xb8\xc0\x957@\x90\xd3\x1e%\xe5\xb2-@w\x1aO]\xdb\xbf/@\'a\x92\xbbQ(+@\x99\xc0\x0c4\xc4^-@\x16\x86\x95;\xfb\xab5@T\x91\xbd\xbd\xfa\xa65@T\xca\xa7v\xee\xc5,@\xd4n\x8a<T\x871@\n\r\xb5`\xc5\xd70@\\1\xf0\xbf\xd3\\+@\x12\x9en\xf5r\t1@\xf3L\x1a\xd2\xa7\xba%@\x10\xb1\x9b\x07\xae\xe2&@\xfb3K\xdf\x86\xbf7@\xbb\x84\xc3\x95f41@_\xed\xe2Tv\x03-@F\xa0|0\xaf\xb2,@\xadt\xe4B\x93\x931@\x82\xa5\xa9xK\x08(@\xd1.\x1f\x1f\x00;,@\xfb\x03\x06\xc6\x8f\xfb,@?\'\xd8\xf8w\xd0&@\xfe\x00\xb5\xb8o?&@\xb4\xe2\xd9y\xd2q/@(w%\x82\x8d\xf5/@\x04\x81]\xff`\x1f-@\x16)\xa9J!\xf80@\xcci\xe2\xa28\xc1*@Dk\xd1\x7f\xf2\xcc+@`\x87\xa7$\x14L,@\xb2\xccQ\x92\x1b\xcb-@-\xec;\xe1f$)@\xff\x899AC\xce&@k\x11yf\xe65&@\xf8\x1e\x07\x14\xc4\x96&@x.\x925\x86\xa1&@S\x1c\xc1\x87\xa7\xb1&@~\xa6\x98\xf5<U\'@+\x07p\xc8>\xca*@\xe8e\xa0\xdb\x92\x80-@\xe0t{\x022\xb8\'@\x9f\xb7&n\x9f\xd9+@/7l\x04Qu*@\x92\xf3\xca\xce\xa4\x19-@\xe4\xcd\x11\xfaj\xc6%@[Zj\xf6A\xd4%@_h6\xc9\x1ft\'@\xf8\x1d\xef?\xeb!0@\x13\xa1\x8c\xc5B\xd1%@9\x92GL\xdc\x821@\xed\x85\xfc\xcc\x18D\'@j\xb5\x99\x7f\xbe\x16.@q\x87\xb7\\/\x14-@3\xf2\xd6\x9f\xdc\x9c)@\x9e\xe4G\x14\x8bI\'@\r\xc9ZM\xb1\x02)@\x10\x03\xa7\x98\x87\x01(@d\x02;@\x7fm&@\xe3@=\x00I\xc6\'@\x9d\xfa\xc5\x16;\xed,@\xb0\xec\x08\x03\x07\xd5/@\x12\xd4\xd3K\x88 0@\x06o\xf3\xfb\xf2\xc8+@\xce\xa57\xaf;\x0c1@\x9f2\xaeh\xa7\xd61@\xf6L\xfdCH\xed\'@\x99\xe7(&\xcdB(@\x80@b\xd7\x06x\'@\xfaq\xba\xe2\xe217@\xfb\xf8\xa5Jm\x03(@\xe0\x84\x01\xdb\x08/)@\xc1*f\xb9\x9c\x89-@\xca\x08\x8cdK\xee\'@\xeej\x1e\xab\xa0G-@\xde\x11\x92\xddH\xe11@\x90e\xcdA/\xc4\'@\x9e7]\x14\x9b\x9c-@\xb15\xf9\xa3\xde\x7f0@\x18\xa7\x8e\x8f\xf3\x04(@\xed=\xe2\x9e\x90\xca&@\xff\x11\x7f}3\xcf+@\xadC\xe6\xc2VV\'@%\t\xeef\xb2\xa5)@\x0e^I\xf3\xae22@R\xdc\xd7\x0c\x9d\x850@\xa9\x92\xae\xb7\xcf\xaf0@\x9f\xd1\xe0\x84y\x16-@7jk\xab#\xde)@\nh1\xc9\xbd\xa6%@qw\xcb\x19\x8fj-@:\x06\x05\xfa\xd9w-@\xac_>\x92o\xb7*@\xb7;\x88H5}-@~bN\xe2r\x1e3@\xe6D%\xd8\x07D-@:\xdc5\x94\xb4\xfd(@\x04\n\xb3\xe8\x05T*@\xab\xc0$\xb1\xb7\xd10@\x852:X\x19\xaf0@a\xae\xeb\x89\xe5\xe4,@\x9d\xc2\x80\xeb\xf2\xa4.@\xd4\x8d\x08\xa6\x8cv,@\x8bU\x87V\xba\x1a0@\xb1\xd7\x10\x89\x9a\xb9&@#\x98`\x18\xb0P\'@u\tp\xa9\xa2\xc8+@\xf9\x08\x91W/\x911@\xc1\xb9\xc5s\xbc\xd60@\',\xe4\xb7RN\'@&\xce\xdd\xac\xeb\xe50@\xb9\xba\x1a\xc8o\x8c-@\xbf8J\xcc\x1f\x81*@T\xbb\x97*f}-@\xd0b\xa8\x85\xbb\x7f-@\x1a\xec\x8f\xe4\x838/@V\xa1\xa7w>\xfd0@\xec\x9az\x7f\xc9\x18&@\xad\x80owv\xef-@\xbfFl\xa9\x8f\x08.@\xfdh\x04cu?2@\xcc\xe9\xac\'1\xb0\'@#\tCN\xd4T\'@`\xc3N\xde:q0@5,\xbe\x9e\xfe\x17.@c\xf11\x0f\xdb\x88/@\x7f\xfc\xad\xf8\xf9\x90/@\x16\x0b\x04\xb4!\x10.@*\xddE\xad\x01\xd40@\x9b6\x95\x84\x02\xf1,@Yy\xdf=\xe8\xf4-@\xc3\xa8B\x90\xcc\x181@\x94\xff\x06\xe2|\x8e)@\rxo\x8e\xcc\xd1.@4I\x9f^{\x81)@\xf7-"\x86\xa5I-@\xc1\xf3S\xb7t\t.@Z\xd4k\xa3\xad5*@\xe8\xd8\xf2\xfa\xb3\x1b0@\x90\xa1|\xcbp\xfc1@\x8d\xb3C\x9fP\xc9.@Q\xab\x0c\x06N\xe30@,C$x\xe6\xd6/@gQ\xc9\xe4\xd4\xeb&@\x02FV\xce\x13\xd7(@k\x03R\xd0\xc8\xa4*@\xf1\xea\xb1\xae\x7f\xd2.@.\xd4\xa7KJ\xc1%@tq|\x13z -@\x93S$\xd8%\xaa-@}\x81\xaf\x96(]7@j\x8d\xa9V\x0b\xd61@hD;\x03\xd3k-@#?\xe4\xe6\xea\x9d\'@1\xe9\x06*\x92#-@G\xc7\xbe\x13\xa9\x96-@N.\x01]\x1db/@1\xaewz\xa4\xde-@\xc1\xb4P\xfc\x02Y0@#}\x8bB\xd2\xc41@\xa9\x86\xc8v\x8d\xe7/@fk$=\xf2\x192@l\xa0\x92 \xff\x90\'@4uV\xa2\x88",@\x989\x0fC\xa4\xbe\'@\x7fc\x8e\xbb\xdfY,@99D\x1fv\x8e&@\xc3\xdbE\x01\xfev*@\x05\n\xcd\x19\x00<2@\xc4\xe3wX>#7@\x0fb\xe8u\xdeG,@O$vi\x16\xb60@dc\xb2\x9fa`+@\x1e\xa4R:\xde\xe4(@\x8fv\x80\xd4\xc1\xfd.@\xfa\x99o\xa6\xdd\xce,@\xc9\xd1\x1a:P\x9a(@\xd1\xdd@\x11\xce#&@\xf5\x04\x05\xf5\xa3\xa8%@\xa9\x8d\t\xd2$\xfa0@\xf41\x00p\xc5}-@\xfa\'\xf1\xbf\xa0S-@(\xb8\xd5\xac\x9d\xb1/@\xca\xcb\xdcl\xac\xbb%@\xeb\xf05[\x06\x18&@s\xbc\xdf;\x85\x1f+@\xab\n\xa4\x93\x04\xdb-@\x85.\xf1.\x12\xa1-@\xf1\xa4\xa4x\xe3f*@8\xb8rt\x8f\x0f,@M\xa4\xf6\x86L\x9d(@\x96}\xc9\xd2\x9f\'0@\x89o\xf9Nc\xda,@\x8b/\'\x8b+\xa9%@\x96\xef\x11\x99\xa8\x1f-@"\x85\\\xd3\xb3\xea-@\xe1MY\x1dCW0@\x8f\xfa\x99G\xb3x)@\xdf\x10;r8\x98*@\xd1\x08\xe5\x12\x0c\xcf+@\\\x9d\x03_\xba\x040@T\xdd\xf2\xab\x8e\xc3.@f\xd6\xabb\n\x16(@\xd2\xfe\xc1j\xe9-&@\x03\xb9\xd6@\xe0\x06&@\xeb\xd5T\xae\x078.@/,\xf0k\xaf\xcd&@me\xd1\xfe\x10x)@\xa9\xb4g)2\xf8,@}\xaa\xb6\x96\xac\x9b\'@\x9d<TD\xbf\xae+@\x0e\xa1\xa9sV\x1e+@\xa2\xd7dU\xd9\xe1)@\xe7\'\xe5\xe2\xab|.@\xb3b`\xcb\xf2\xcb.@5\x80\xe9V\x905.@8\xffX>\xa7\x99-@\x1a\n\xfa\xd9w\'/@\x8d\x1f\x85\xfd\x90\x8f-@]\xfbt2\n\x18,@\x9e\xd2\xa1\x84\xd2\x98)@\xbf\x85\xf9,\xbe\xd9&@\xca\x88\'\xcd\x025-@\xec\xb2\x84\x8bN\x15(@\xe2O\x845B\r&@]\xa2\x19\x8d\x86\xef(@\xa9h\x16g\xd8\xf3&@\x081\xbcfL.+@\x7f\xff\xd28\x0b/1@\x83%\xd5x\xd5\xe80@\xc5\x8b\x84\xb5"\x910@\xa9\x9bz\xcdNW&@#\xaa\x1c\x01>z-@W\xed\xcaQ\t\xe9-@\xcfj?\x0c\xc4\x92)@\x0b\xc7\xb9\xc1\x82x(@\x9fG\xde^\x97%0@&g.\xfcg\xd32@o\x9f)\xd6\x0b\xdc0@\xa4C=j)m)@=\xfbf#\xb6M-@\xf2\x95\x7f\xcc\x13\x10.@\x1c\x0f\xd2\x93P>1@>,\xd1\x0b:\x9d0@\x08\x0f\xceA\xf8\x840@Xk_\xec\xfcn1@>/\xd9\x07\xe6\x1d.@\xd7\xfchS6\xa0-@\xd8\xb7\x8d%2#(@H\xd3!\xdd\xb4\x1a/@H\xb8\xa4\'\xc5\xc80@\xd2u\x04\xd3\x8e()@\xf9\x7f_T]\xef.@p#~\x04<\x01\'@\x91\xf5h\x8a\x9a\xf4&@\xf4\xe4\xc2\x98\x998*@\xe8\xc2\x92iX\xb20@-M3AA\xe11@\xe6Z8\x94\x88 ,@fl\x17\xb1\xde\xd1\'@\xa52\x169\xac\xdb(@\xd8\xd7\xc8\xba\x9c\xec-@q\x89#\x05\x8e\xad)@\xfb*\x1c\xad\xfe\xe4(@\xdd"b\x93\x92\xd50@<\x1f\xae\x1b8\r0@c\xb7\x19\xe9\xea41@\x90\xa0\xb3D\xb1\xab1@\xdb\xe5Z\xa1\xb3\x17.@-\xa7\xef\xc0aF0@ \xb2m\x0bM\xcf0@\xd6\x92\xcfUt\x93\'@\x0b&\x1d\xa8\xe6W0@\xdfx{1\x910-@\x00Q\xc4x3:0@3e\xe2\xd2\x7f\x95(@\xd6\xd4\x82\xf2p\x0c.@e\xe1<\xd9\xc8C-@`\x04\xa4\x9a\x14P1@\x7f\x93\xc5\xf0W\x04\'@42<\xe2;D-@t\x8aN\xab\xab%(@p\xbe\xb8V\x88o&@\x13WO\x0fz\xa20@\xd0\x11\xeb\xb3D\xf4,@ZQ=\xf3\xba\xdd1@\xfc\xb9\x1f\r\xd6Q\'@\xbc\xe6\x94\xbemP0@c\\\x99\x14\x80\xee0@1\xb9\xe3\xea\xd10(@u\xf2bj\xe8)&@pWR\xac+\xe47@\xa9\xb6B\xe6\xb0\xfe+@W\xa3\x17W1X7@\xcd\xf6\xf8\x15\xd7\x1e(@\xddd\x19a\x1f\xf8+@\xd0oQ\xf2\xb6{)@\xeco\xa5\xfa\x9d\xb2\'@\x88\xca\x83M\x98\xfa%@\xf6w?\x1e\xcf\xd2-@\xebY@\xc7>}-@NS\xe35\xeed1@\x17}\xaf\x0b/\xe2/@\xd1d\x8c\x1cQ)(@HQ\xc8\x82\xb8\xf9.@8|\x9a};\xcb*@-\x0f\xc8JE$.@\xf2\xa3\x80\xee\xd4\t/@v6\xafgY\x0e&@:l\xefR8\x8d)@\\\xb6*{\xacZ(@\xbc\xb0+\xb2\x91\xe2)@\xe4n^Z\xf1\x03+@0\xce\xa69\x9e\x951@\xdf\xdb\xd1mD\xdf7@;\xaa\x19\xbf\x80\x19,@II\x08\xc0\xb4\xea0@?\xb3G\x82~!)@uqp\x96\x9590@0?z\x04p\xf7.@\x16\x81\x05b\xf8\x00/@\xb2\xc62:\xfd\xeb.@\x14\x037C\x9c.(@al*\x08\x8d\xdf.@\xb5\x94B\xa4\x0eR0@\xcc\xf0\xd6\xba\x12\x1d,@\xa1\x92)\x05;\xb2-@z\xf3\x05\xfe\x86P)@\x08\x12\x8a\xed\xd12&@\x9fdN"\xd3\x8e(@v\xd7\xf8}XM,@\xec\xfa\x0c\xa6p\xc0.@\x93\xc6iK\x9e\x02.@\x1d]\xd0\xfd\n\xe27@bz\x0f\xf0\x86\xf1.@,\x02\xc0\x82-\x8f\'@\xd0\x94\n\x1c\xf4\xe7+@/[\xd8\xd6&\xf2)@\xaa,\xc2\xcf\xdbh/@\xed\xdd\xcfo\xf5"0@h{\xae\xec; +@\xc2\xf6_,w).@\x07]\x189\xd0/0@\xdeTF\xfe8\xd4-@;\x8a.\xc3\xc3\xee.@\xd4\xba\xdd@\x96\x9d1@\x9f\x10DLa\xcf.@b\xa6\xe2<\xa9\xed,@\xa1"\x85\x1d\xcd\xe3-@~\xf50\x7f\xa1\x9d,@\xf7\x0e\x12h^:-@\x02Gdh\xbd\x1f0@,p\x8d&\xd5\x171@\x9f\xc0\xcc\xf1\x83\xd60@\xbc\xa2\x9e\xf2.\xc4.@\xbaa\x81\xac\xc7\x04)@\xf7\xea|~\x00".@B\xe2\x15vT\x1f0@\x02D\xc1\xe0a\xd6+@\xb1[=\n\x9a.(@b\x08\xe7\x0c\xa3\xd6)@\xc2\x15\x88\x10\x97;)@\x9d\xc3\xe3x7\x94-@\x84\x03\xec\xb5~v%@y\x18\xb0\x87\x82>4@\xb6\xa1\xa9\xba\x8e\xc0)@\x9fZ\x07\x95\xff\xcc)@p~{\xc3(=1@\x86\xd3LP:\xd50@1\x1f\xa7%\xeb\x16,@\x85\xbb*\x7f\xca\xc7-@\xbd\xc9\x1a.\x9cG)@\xe9\xa8\x94\xc8c`,@l6\xa4\xe5\xe1\x99(@\xf1V\xcb\x9e\xb6\x1a1@~\xe7OdH\xc7+@\x1d,\xd3wz?-@\xf4P\xb2\xd0?\xb5-@@\xd5\xf3\x03\xf4_%@\xa2_\xb3t\xf4\xc20@\x8aJvW\xb9\xf7.@07E05\x890@j\x0e\xd7{XF.@+\x01!\xdfS\xf7%@7\xd5\xf4\xe2\xfe=(@`S\xe9\x1d\x1d;&@\xf7\xce\xdeg\x00a(@!U\xa8\xd2\xcbR)@\xac\xe3O\xf8D0)@\xd1y\xa1\xaa\x99\xb5-@J\x15\xe98`5)@\n\xb9\xd70H\xf3)@8K\xf9\xe4\n\xbb,@W\xfdDh\x19O.@~\x1ag|\x91\xb8)@S\xe1\x8d\xce3\x17+@\xf5VK\xd9D\xc6+@\xbf\x97@\xcc\x1c\xea*@\xdb\xf3\xb2\xdd\x90\xc7(@\xff\x10c\xf1\x1c\xa6\'@\x8f\x93\xb0{\x1c\xdd1@\xf7Y\xc5\x19\xb2<,@O\x9f\x9eA\xcf\xae1@,N\xa2\xe7\x91\xdb)@\xb1\x9er\xdfZ\xf8*@\x03\xd2\x96\xf9\xba\xcd0@\xd9[\xcb\x84\x17\xaf%@\xe4\xff%\xd2\x07B*@n\xe4\xf5^\xac\xd4/@bh\xf4sE\xa8/@\xe7~k\x94S\xab.@\x17\xf1\xe1\xacH\xca%@\xfe\xab\xe6\xa0\\\xc3&@\xa8\xb5Q\xc7\xbb\xaa*@\xe8\xb6A\x04j\x0f0@M0\xc7\xa8\x95\xfc+@\xf4Y\xc2Ek\xe0,@\x08^q\xa6%\xb0-@\x87+t%R"*@d\xb1E\n7\xd1)@\xcc[ A\xe4\\1@\x8f\x19W\x86\x08\x880@\xf6\xf0*U\x87\xd6\'@2\xe3\xab\xe0n\xf9)@\xa5\xed\x94\xa4\xce\xc80@$\tu\xceM\xb7+@\xf2?\x8a\x1fG\x170@w\x9cI\xe8\xa9B/@*\xbc}\xa2\x11\x82.@T\xe8\xfeF\xe0\x98-@\xbc\x8a\xb5\xc9\xcf\xbb-@!\x9e\x80\xfc\xfa--@Q=\xee\x01\x01\x11-@O6\x7f\rA[1@kD\xc3\x86\xbe\xc7)@_bRx7\x93/@\xd9w\xa8-D\x120@^u\x80\xb0\x8e\x8f-@\x1a\xf6;\x89M\x0f&@\xa1k\x9c\x18\xe8\xf80@{.\xad\xf8\xc0\x1d+@p\xd7\xde\xe7\xe1N,@|\xc6\xc0A\t\xe4+@K\x9f\x98A6\xa1&@\xfd`\x08\x10\x92\xd7)@_W\x00p\xbd\xb8(@\x90\xfb!. \x99*@I\xbd\xc2\xb8\xc81(@\xd7\xc1\xbf\xc3\xcfv.@\xaefv\x9ad\xa1.@\xeb\x86i|\xed\x99.@\x81\xc2\x08\xb0\xc3\x81-@k\'L\xc6\xd0\xf71@zJ\x8f\x14~\xea+@K\x9b\xed\xc4\xee\x02*@F5\xf6\xeb.\xb2.@\xec\xdb\xd8mY\xf4-@3\'\xeb\xfb\x86\xb2-@v\xb5\x89\xf2\x98\xc4-@\x1c\x8e\xcbk9\x8f&@\xa0\xe9\x8dh\x9a\x8a-@s\x07b#\xa3\xb2(@P(\xa4\x97^\x120@\xfa\xaa=\xb9\xdf\x92*@\xd8\xd9\xf2\x9a\xb9\xec,@N\x86"\xdfkS,@\xa9\xa8I\x96\xa0\xd7+@\x1c\xd2j\xca\x14\x83*@\xdb\xaa\xadJ\x96\xeb%@1i3\xcb")(@\xd8\xa7\xd9\x18\x12[)@a\xc7\xbd\xc4\xdf\x190@\xb1c\xae%\xee\x1e,@\x88;\xfaR\xc6\x04&@\x7f\x0e\x18\xe5g\xb1&@\xb2\x7f\xdcf\xff\xf0%@u>\xf9\xaa\n\x12)@\xdb\x1c\xf5\x06\x96R)@\'Dt\x97\xe870@\xc5)\xeb\x1e\x930&@C\x03\xc7\xab\xdf7,@t\xec)\xbb\xb1\x88+@J+\xdf\xda\'\xa1-@\xa32\xecB\xa8\xe3)@\xf4\xa2j$h\x9c&@W\x89\xaa\x0f\xc4+*@\xd9Q!\x08 \xe91@\xebH\xff\x8e\xcf\x8f+@\xf1\x7f\xc2\xe8\x7f\x950@Xw~\xea\xf5\\,@1\xd53 \xbb\xe3*@\xa4\xf9\xb1\xedV\xba0@\x9a\xd3\x89\xca_\xc8%@z*#\xd3\xf0\xa3-@\x8b\xef\xc8c\x12\xbb\'@M\x07\xc0\x19\xd7V,@I\x9d\xc0\xb8&m(@\xb8\xbaK\xc0K\x0b/@A\xb0\xd2\xce\x08P)@\x9d\x92h\xf8s\xe8*@\xf9]b\xa6?\xd3/@vl2\xcf\xc2f,@\xd4\x0f\xa9\xd7t\xaf-@/ \xc3\xc2K\x93+@\xe2T\xba\xe1\xe97,@\xcd\xf1\xafC\xf4\xc82@\xd8\xa2#\xcc\xf1\xc3.@\xe8\xcc!\x96Dh&@\xe7d\x96^\x17\x8e/@O\xf3\xben\xeb\x8f-@w\xfd\xae\xbf&m)@/\xa7\xdc6(\xe5)@\xc8\xb3\x0b\'\xd5=-@\x8b\\\xc2\xcd.r.@\xe2\xab\t\x8e\x9e\xdb-@1\xe5\xe1\xd0\xe9\xda/@\xe13\xb7\x1e\x86\xfe-@\xbf\x7f\xea+FK%@\x01\x9e\xd4-\xef\xa6,@\xa3\xebo\x85\x7f2,@\x17\xb28\x94\xfb\xff0@\xc8Q\xb7s\xf1h-@\xc4\xf2\x15\xc0\x9c\xe9)@\xde\xcd\xf6\xb3\xddw0@\x8d$[X\xf5+3@F\x95\t\x9b\xd0\x14,@\x9d}\xaa\xec3Z%@4m\x92>\xc2\xf1-@0\x89\x8b\x9a\xfc )@f\xf8\x7f\xe3\x08u,@\xfa\xc2\\l\x83\x190@\xf4!\x14\xcf\x0c>\'@\xb4M\xe3\xc8\xc2\x88%@\x96\x88\xd3Z\x8f\xc10@\x91\xbf\xa8\x85\x0b&(@\x06\xd8\xf1\xde\xe331@!\x81\xee\x88mx.@\x1cS\x05\xd0\x0f{%@{q\xb3\x80\xaf30@\x010\x8b\xe6\xe6\xf0)@\xb8\xab\'\xcc\xd8!/@\xe1\xca@R\xe3\'(@\xa39\\\x05e-3@6\xf5Y\x03\x12\x02.@\\l\x95\x19\x94\xeb-@\xf7*\xf4\x90\x11\x941@>\x7fLaD ,@\xffG\xa1\xa0\xb9{&@Vmq\xd6\xd0\x060@\xbf!\x83-\x88\xa4-@\xb7A\xafn0\xb40@\x0c\x9d\x19\x94g\xee1@\x80\xd2\xb7Gl2)@(.w\xfbG`(@\x9d\xf2\xdc\xbe\xa8\x97-@\x05Yv\x1f\x05\xdc-@\xf6l\xb95\xcb\xea%@\xe2\x81&\x97\x19\x03)@\x97\xdb\x83\xb42\xa0/@\xb0\x99\xccE\x03\xaf\'@Z\xab\xc2\xef&:0@\xea|\xf4\xe2\xe5\xad*@\xaf\x95@\x81\xa3;+@:\x9fAc\x83\x1c,@\xef\xa2\xd8\xc2\xbeo.@\x08\x9c\xdar\xecG.@\xdb,\x91M\xe68&@a\xca\x1d\'\xad=/@\x97\xefr\x8bXQ&@{\xb0r\xf7\xf5=.@\x10h\xee\xa0\x05\x9d&@+\xd2s\xc4\xef\x04&@50H\x98s\xda*@\\\xbdg#-M)@y\xf7\x98\xfbwc)@\xdfm\xee8\xd93-@4\xa1a\x80L90@\xd7\xbb\x16\xbb\x8f\x921@\xe9\xddv\xddi0-@`]M\n*\xbe\'@\x06FO\xa5\xd1\xe9-@\xf8\x08\xef\x89\xbf\x14)@upI\x961\xee)@.\x14\xdcij\xdd)@\x9f\x97\x10t\xfc^/@\x1b0\xd2\x0b\x9d\xf2%@ \xfdK\x8a\xa1k&@K\x87\xf5\xbf(\xff/@P\xf3J\xad{\x84\'@\x86\x1d\xf7,\x1fw(@\xae\x82\xc1r\xe0\x1d)@Dq\xaa!&\xda(@\xf2\x07\xff\x14\xa1\xb2(@\x9a!\xe8\xde\xf0\xdd\'@7\x80\xc3\xe1h\xe6)@\x07#\x89T\xfe--@Z3\xf6\xb0\x18\xba\'@{}1\xd0\xffS\'@\xed\x07\xfd\x03\xd4\xc4\'@\xcd\xd1\x91[\x8c\xfb-@\xde@\x7f~Jl/@\xb4\xcd\xfaw\x86\x8c,@\xdaH\xe7\x7fp\x1b,@\xea\x90\\>\xd4e.@?\xf6\x048\'y%@\xf8\xb0\x11\xf4\xc9\x90,@\xdd\x9f}\x17\xa7\x9e\'@\x972\xf5)\x08\x19\'@\x06\xd5\x16r]\xc4*@\xc7^\xfc\x95l\xee&@\xfe\xee\xac\xd7d\xb60@\x8f\xaf\x00\xe4\x85\xce\'@:\xfe\xbb+\t\xc2\'@r\x8b\x08|\xbf\x1e7@)\xb3\xbap!\xff%@\x12a\x168lK)@\xdf\xd2\x0e*8\xb7-@\xd6\xa4\x96\xfc!#-@\xb1(\xfbv2`.@\x8b\xb5/\xb9^\xb10@\x03\x93j#\xa9q(@b c"P\x92%@\x89o\xce\x95\x94\x10,@\xdet\xb3\xb6\xe7\x8b)@W\xa9\xd9\x1c\xc8\xa50@\xcc!\xff\x1e\xd9N/@\xf0\xaao\xc4\xa7c+@u\x9fw \xb5\xea(@\xdd\x17o\x1e\xb2\xa91@+\\\x17\xf6\xad\x99*@1\xd7\x84\x89\xe5\xa6)@g\xb9\xdby\xd4\x7f,@phT\xea\xed\xeb%@\xf1\x0e=\x8e\xd9\x02.@c\x89\xd8\xd6 \xf6)@i\x0b\xf6&\xe5\x8b&@\xcc\xc1\xe7#/6(@\x901<\x7f\xec\xd3,@\x94\xcb\xef\x97<H)@\xce\xb0[o\xe9\xab0@;8 \xd9<\t(@#\r\xa5\x11\xb0x\'@\x11K\x04\xa5\xf16-@\xc7\x10:\xb1<\x8e&@(H\x92?#\x05)@\xae\x91#8\xc6\xc9\'@\xfb\xdbj#Q!0@Fi^\xf0\xd4;0@\xc2\xfdv\xb6\x1b[0@\x90\xbd\x8c\xb5\xdeE)@<nOd\xa1\xfa(@H\xc8\xa9\x8bu\xc1(@7\x01\x82\xa88\x9e)@n\x0ca\xb7\x1c\x82,@\xe7\x93I\xad;\x1b)@\x82\xf9\xe8"-\xd2/@\xfeyT\xd4\xa6\xd7%@\x8a\xbf2\xbe+Z(@V\xa6\xd3A\x9a\xe7-@"zl\x82\xc6\xf3,@\xa5\xfb~\xa8\xd0!\'@\x80\xf2\x90\xcako\'@\x80\xfe\x16IA\x03(@w\nc\x14KK(@0\x9c\x9ej\xbb\x9a)@9\xed!`s\xb50@\x89h\xba\r]c-@\xa4\xd9=\xf5\xd1-)@kg\xe0\x84K\x950@m<\n\xeb\xf6\xe8+@(\xa7\xcb\xb5\x95\xd4-@\xa5Ls\xec,W)@\xdc\xfe\xde\xd1kC.@%\x80\xfa#\x02\xf14@/]Bb\xeeo%@T\xe8\xbe\xd5\'\xed0@\xf5\xad\xd72\x13\xda+@\xf7\t1\xaap\xcf(@\xcf3n@a\xa90@\x96\x13\x9a\xc7\xc3\x9c(@s\xc3m\xd7\x89z-@8\xdb5\xe7!(0@?\xed%6t"0@{;\x15\xceI\xb1*@\x0e:\'\x00\xeds-@\xdd\x12|X\xc8\x18+@\xc1\x9f{\ry&0@Awq$)F0@\x01\xb4\x99\xc8\xa6O,@\x9c\xba)M\xa2\xff(@\x12\xa1\xe2>\xefv-@\xf7da\xdd\xe9\xb6(@{Rcia\xb8(@\x05\xbeE\xfd?\x84-@\n\xb7=\xc7\xd5\x11,@A\\\xc1e\\\xc3+@\x85w\xbfZ\xce`-@\xa6s]\xb53A(@\xc7\x84<\x1b\x95o(@\x9b\xe7\xd5\x05\x95\xbb(@\x83\xd3.\xdbxl-@G\x006\xe9\xa2\x88&@A\xc3\x96L\xcc\xea+@\xa8/\xcf\xbdz\xbe*@\xca\xe6\xe3L\xe1\xd7(@\x87\xbc\xaah\xd82&@\xb4\xa2\xc2+\xe1\x9a)@:\x82XY.3/@2\x08\xcb\xc7\xa5\xf7+@\xba\xef\x0cZ64,@]\xb4\xe7\x1d0\xd41@\x13R\xc4v\x0c\xd80@-7+\xb7]\x8a.@\xd0{R\xdc<\xe5-@5\'\x0cs/\xce-@p(\x91\x97\xb8\xea-@8\'\xc6P\x17k-@\xe6\xb1\x92\xfd7O(@\xdc\xael\x83 \xf01@\x9c\x04\x02\xcb\x81\x851@|}3\xden\xd90@\x03\x94\xa9\xe64\x1a)@p\xe3\x85c\xa8<1@\x0c\xe0?R\xed\x002@\x8aH\x9e\x89\x1e\xa3)@\xad\x8e&\xd0\'\xc1-@\xec\xee\xc2\xb0\xf5b-@\x1bc\xbb\xaedS.@\x94|\xef(\xa7h/@\x14\xdc\xf2y\xeaf(@\xc7\x9b\xe4\x0bs\x99(@\xc5V+**\xe7\'@8O~\xec\'\x8e(@\xf8\xf1\xdb\x17!\x83)@\xd6\xa0\x80Av\x8c0@\tJ\n\xb1\x9e\xff\'@\xe2D4B\xa5\x1d.@"iI\xf2ep-@^\xcbgI\x89V)@\x90\x0e\xfe\x17\xf7\xa9*@\xfbP.\x88\x8e`+@\x04\x87\x98\xc3*\xd1)@\x82|\xcc\xb2\x1dV-@tT \xe0\xf8\\-@\x94=\xc4tc\xc0,@\xbc\x80\xb5\xa9\x1b\x0f.@\xa0\x9c/6\xef\xf1.@\xd0x\x82\xc2:a/@@Q\xe6\xb0rb1@E\x95\xcf\x04v\xce(@f\xd4\xee\xfc\xf1\xfc-@B\xbcW\x19G\xf7%@\xaf\xfc\x96\x1at\x16,@\r\xf7\xf8\x94\xf8y.@GQ\xc7"\xd0\xa2/@lo\x8a\x9f\x96\x92\'@*E\x1c\x19T\xf8,@\x08\xb7\x1b\xe3\xfc\\-@\x8b;\xd3J\xf8n-@\xd9*\x0c9\x1f2/@\xe4\x02\xd8\x00*\x0f&@MozPeh(@RSr\xc3\xc1\xdb(@+.w\xb8\x05y(@W%N\x88\x08/,@DO\xb6\x9b\xb7@\'@\x0f\xe3\x1c \xab\x14\'@\x1b\x87\xab\x18L\xd50@\xbf\x8a\x8d\x9e_\xfc*@\xdc\x98\xed\x9c\x91\xab/@\xe6\xcb\x87[\xaa\x05/@a\x84\xa1\xc3\xbcN-@[d\xbe\xda\x8c\x91(@\xef*\xe1\xfc\xbb\xeb+@\xf9\x91?\xcc\x00\x85-@\xa6>hk\x91\xfe,@\xd3\xd7Oy\xbd3+@~\xec\xe5n(\x12+@\xe3\xcdG\x97Yi)@ \xa3]\xd0\xf6K2@\xa9\xf5o\x8fh\xd8%@v\xfeT2I\x1b,@P\xae\xf8\xb1>!.@+N\xdc\x94\x90\x11*@\x86{P\x8cjU\'@\xf7u\x11)\\\x98(@x\xe1\x03\xa3\x1b",@e\xfe\xe5\xeaSG&@\x18\x03\xa5K\xbb\x1d+@[\xb38\x96\x0c\xfa(@\x90O]A\xdd\xac0@\x8e\x9bv\xa3\x95\xe5&@\x1bg\xafV\xe4\xe9.@\t\x12@\xe44\x130@\xb3\x98\xc1vl02@\xb9\x135\xb8\x0e\x82,@uxi:\xe7\x8b(@[\xe0l\xfc\xf0\x9b,@H\xce\xcb\xc68\x1c+@\xde\xc8(\xdd0\xd70@\x8eTKjY\x03&@\xad\xf2\x87\x97\x80\xec(@\xa1;\xe7j\xe4?0@\xca\xd5F\x92e\x11,@\xd4H\xda\x87\xa8d&@\xfd\xb6X\xe5\xbe\xa2/@yR\xd93\x0b\x1a.@8\x86\x80\'\x7f].@l\x91_\x1b\xdbr-@yt\x05\xaa\r\xdb0@N\x07\xdf^\xc4v-@\xf0\x1c\xad<8\xc91@\xbc\xd9\xd5\xa3\x1c\xf5*@h~+I\xc3\x91)@\xad\\[J\xf8\xaa(@\xab\x9b)I8r0@g9\t\xf8\xc1\x9e/@\xca\xe0\xbf0v\x05(@\xab\xbcT\x97\xf5\x07.@\xf5\xd5DW\xc4R-@p \xad\xd7\x8a\x0e.@\x05e\x88%\x98\xdf*@G0Sni\xd3*@_\x8f9m\x99A0@\x8b\xf8\x10DUu0@d6\xbb\xb2\x98_-@[\xde!9Z\xb3.@\xd0\xf1\xb3s\x07\n2@\xd1\xf1O\xba\xd6N+@\xb37\xd7\x15O\xb3,@\x87A\x0e\xd8N5,@\xc4QUCKi(@p\xccPfG\x16.@\xb7\xdd\xb0\x8fK\x01(@O\xe5vi\xdc\xb4)@\xd8<\xe8H\x8f\xe60@\x03\xadl\xedc\xb6(@\xd7\xb3\xa8\xcb\x80\xdb-@\xde\xf7\xc6\xba\xa7\x900@d\xe3\xb0\x8c\xab\xa9,@z\xaa\x84M\x87./@\x89\xc3\x82q\x1f#-@-\xa9\x03?v\xef*@\x18\x87x\xff\xc8\xa8*@\x92\x8b\xa5\x14\x8c\x9e)@\xac\x90TU\xcbp&@\xe3\xb7\xdd\x12\xf2c,@j\x92\x8d De2@\x97\x92\xe7u\xc3\xb7*@NX\xdf\xf4\xa6\x98(@UO\\\x9eF5)@\xff\x89V\xea\xefd+@\xb2U\xc1W\xcen+@\xc22\xe2b3U-@\xa3\x06[\xc6\xda\xe4-@Q\xf4\x1a\xe49\xa2/@\xd1\x86\xd9^m\xb9+@\xc9\xefc]\x9aS2@3E^\xcf\xd5\x000@\x0cKh\x96\xefj(@2`\xa2\x06\xe8W-@\xe7\xe8\xcc\xb5\xc2d-@(\xbd\x1ewn\x12,@b\xef(N%\xa2,@\x163\x93vF@,@\x11\xe4\x14D\xde\x10,@+\x80r\\I\xcb4@\xcf\xae/V"/+@^\x06g0Z\xec-@j>=\xb8\'U(@\x7f\\\xd5\xc0:G*@2\xa3\\a\x87a,@@\xc2>\\\xc3\xc94@\x98\xb84\xa2v},@\x13\x8eN$\x88\xdc0@\x87iV\xbb\n)+@\x7f\xca\x8e;\xb2\xd0(@\xe8+\xd6\x19\xa8\x8e.@\x7fs\xf2\x02\xe3`)@\xd3\xce@\xf2\x01\x81-@g\xa4\r|\'\x7f0@\xa8Z\x7f\x84\xb6?-@ \xbf\x05<\xd3\xe3,@\x82\x9f\x13\xeb\xbe\x1e/@\xc2\xe9\xe2\x12\x8f\x10,@\xe6_}\x13\xffj.@!\x8d_iJr(@ud\xed\xc9FH\'@\xa1}\xf2\x90m\xe2-@3\xec\x18\xdb\x14\x99(@\xbd%Wi\xb0R0@\xe8R\xe4~\x9b\xa10@c\xa0\x01\xe9\xa5\xa7.@\x9e\xf4`\xa5k\xcc0@\xe5\x98(\xbd\xfbp,@\xac}&\xa7\xa8\x13,@\xd7\xd3\xa7\xab\xb0\xf2(@\x99f\x8f\xa7<\xc9(@\xacD\xd9Q\xd6\xe5-@\xc4T\x1c3\xc1\xc5.@\xab\x86ZL\xb5\xd1/@\xd4F\x1at:O.@U\x97\xd8c\x8a\xa6+@\x06\x8dg|7\xd70@\xcb\xa7\xd3\x89\xa0\xe20@\xf7\xe53\x08\xe3\xb9+@a\x82\x0f\x8d\x9d30@\xbe\x11_\xa7,\x8e0@\x03u\x1f\t\xe8?0@}m\xfe\t\x07\xde&@\x874\xf8\'{\xa8+@i\'\xd6\x1c\xcbf-@f\xeb6./8.@\xfc&\x8d\x86\x138(@\xd7\x06\xef\x8b\x8c\xaa0@\nw\x08\xe3&?&@\xbf\xfe\x8ceU\xf2/@\xf3/?R\xa8\x93.@\xca\x03\x97E\xda\xed2@e\xbdP\x89\xf2\x16*@W\xb3S\xc2\x06-.@\x0f:\xa0f#j+@\xd0\x1f\xba\xcb\xe9\xe4(@\xa1\xfb\x03(qr(@\xc7{\xbc\xb4=v,@$\xe0\x85 \xb0\xc4(@J\xde\xbbY\\s*@\xe48+e~P.@\xa0\x9dY0\x12\x90.@hZ\xff\nf9\'@\x9f9R\xf0H\xa2/@A\x10\xb0\xd1\xbd\x9b(@\xb8D\xc5|\xe2\xe0-@r\x1ar&\xd3\x96.@\x87\xd2\xba\x88\xca\xaf/@\xe2-\xb4}(5(@G\x05[\xff\xfd++@\xaeu\xce\xc8k\x07,@\x03jhSI|0@(Xm\xeb\xcc\x13(@$\xf1\x07\xf4\x82\x1d&@\xca\xda\xba\x1c3*)@\xd8D\x93F|\xcb0@\xa7>\xd6\xa0q\x11)@G\xd5\x1a}\x9f\xde/@#\x1c8\x15N<\'@\xcc\x99\xec\xf2\'\x1a\'@\x14\x03ZP\xeb\xd90@\x9f\x10\xef\x8d\x9fI-@H\xd0\xfd\x06\x15\xde0@\xac\xc2,\xca\xaf5,@Y\xf3\xb0,\x8d\xd7,@1\xb9\x0f\x96p\xb03@\xb7k\xd6\x102\xfa)@)!B<\x989*@H\xf5\x02\xa8\xd3\x9a)@*\xcbV\x84,\x88,@L\xf0\x11\x98\x87\xf8+@\xcf\x13\xb2\x84%\xf2-@\x9b1\'X(\xf3*@\xe6\xc3$B\x15\xe1*@?\xa1\xd8*.\xd9.@\xfc5$\x85\xd9)(@\x93\x97/\xbb\xa2?&@\x01\xf7\x8d#^\t)@6%)\x07\xf6\xa7&@T\xef\x8cv\xa0\xe30@\x95\x9b\x80\x0f\xf8\xf8-@\xa2\xf2\xf0\x07\x0f\x04(@\xdc\x08/\x0e,U\'@\xcd#o\x8f\xed\xf0(@\xa3^Z\xc31\xf8\'@t\x8e;<\xa1)0@\x97\xa3\x01\xcc\x1d\x84-@\xc6\xbe\xa5\x13K=(@~\xff\x1b`\xf9\xbc*@\xdd\xe3\xf4\xf4\x18-.@\x8a\x1e\x8bz\xff\x8d-@\xce?\xa1\xeeX<-@w6Ws\xdd\xb7(@)\x80\x00\xd5\x85,&@\xd1\xc1\xd2\xaa\xdb\xfe0@\x0bd\xf4\x9bZ\xd3/@L\xb9\x948m$.@\xb5\xf1\xb0\xb1\xc9\x87-@\x9c\xef\xeak\xa8\x1b1@\x86\xa5\x98==o,@K\xf1\xd7\n\xf8\xd9,@\xc2\x9e\x17\xe6\xcc@\'@\xb2#rWb\x9c0@\x98d[\x84\xad\xa20@\xc6\x12\xfa\xd3\':2@\xe0\x02\xd5I\x87\xc9.@\xce>\xa9i\xd9\x80-@u\xe8\x94?\x02\xfe(@\xe0j\xb5\xcf\xed\x1f0@\x12+;,\x98c.@\xfb\xed\xaa\x02\x0e$0@\x16\x99s`\xccg(@\xe0\x8e\xc8\xb6qA\'@!!\xf8\xfcU#/@\xd6uv\x83\xb2r)@\r\xf0\xd7\x07L\x94-@\x022%\x0b\x9e,)@\x9fL\xc93\xdc\xc3+@\x88\x9ec7E\xbc+@U\xb4\x7f\x10\x11\x9e-@\x14\x1d\xea\xe4\xaa\xf5,@\xce\x878f\xa8\xf0,@>\xc9&\rV\x1a+@Jn<\xd5\xd8\xe4*@\xf2\xe9\xe3D\xac\x1a)@f\x8d\xf7\xb1\xc9=/@\x9d\xd7\x14\xe8"G.@\xb1\x1d\x9f\xb0\xe1\x87-@\xb6b\x96\x04c0-@Q=9\x10W\n(@\xd2h\xa3\x13\xaf\xc2(@<\x87\xc2\xebo\xaf0@\xe2\xfa>:\xc72*@\xcf\xb1\xef\x1a\xb7-)@\x15\xd5,M\xd2~(@\x13\x95gH\xd2\x80/@aq\x16\xdc\x1f\xf23@\x16H\xe8\x7fi\x1f-@*@\xc93\xeb\x122@\xe39\xb3\xb9yF\'@\xc2\x01K=aT&@\\\xa6_\xb6r\xe1(@\x81Cz\x91\xf48,@8"\xd3\xcb\xa0V(@oui\x07C=2@s\x93Y<\x97\xb2+@\x91\xb9\x90\x9d\xf3\xeb-@\x87\x89\x80\x8ft\xe90@\x8a\xd6\x84\xf2*\xac0@-Z\xf0t\xb0\xaa/@Y\xa1\x8cZ\x97\x17/@\x0cR\xa6f\xeaD)@\xe8\xe7\xbb)\xf2t/@\xc1\xd7\x97-\x07\xe6(@\xf3wH\xf1\x8fF&@\xf02\xa7S\xdc\x1c-@\x16\xac\xa5\xb3h\x13)@T\x83d\xb3\xaf\xa80@{\x88+\xe5L\xb7-@W\xca\xe3`\xf1\xe6\'@\x1d\x12a\t\xe8\xc00@Y\xddxqmr.@\xd5\xa2\xdd\xa6\xbb5)@\xa98\x0e\x0c\r@/@\x89\x15\xae\xec\xed\x0e/@\xc9\x93\xed\xb1\x1c\xae-@0\xe3a\xa1\xc9P.@\xc8)\x1c\x87\xe9\x02/@\xfb\xd9\xef\x9a\xd5\xbb4@\xd7\x07d\xb1\xc4\xed(@E\xb7\xde\x95\xbc\xb60@7\x9f\xca\xc0OK-@X\xb6G\x1bX\xa50@UCV_\x13%0@W\xc9\xea\xad\x8cd,@mO\xefHR\x1f+@\x14\xfc3\x98\xe0`(@o\x96y\xd3\xb0\x8a/@\x8d6\xf6\x93\x90\xc2-@\xcd\xad\x17}\xb8z\'@g\xedh8z\xae0@\x02\x1b\xf3\x9c\xed\x12(@\xb4\xde\n`n\x01-@\xb7\xad\xa5\x18\xa82(@\xa6\x8a~\xf9.\x80-@\xa7*\xe0\x19\xf1p&@\x15\x18MJ i*@\xef0"\xc2\xeb\xfb/@\x89\r\xab\xaf)\x8e(@\x19\x88\xdb\xa6\xb3\xb3(@\x8a\xa0\x92\xa5\xbf\xa9-@\xff\xe8qE[\xd0*@JeN\x82\x0b&\'@\xbf\xa6\xa6*\xd7u-@\xe9\x9e\r\x18\x18F,@h;>\xd6\xa0\xcd.@|\xeb\xcb\xcc\x197.@y\xd3\xc3\xc2\r!*@q\xb9\xb5\x87\xa98/@\xde\xa0$\x1bBN(@E\x07\x9dH\xb3-2@\xa9\xc7\x18"\x14\xff,@P%/I\xe6\x8d(@\xc5}]\x8d\x81s+@A\xd1-\xa7\x08\xa5-@\x92\xaeq\x19\xb9\xf2\'@\xfb\xb0z\xdbpu)@z\'R\xad\xe6M\'@{\xb5RFxC.@\x05NY\xbe]\xec,@]\x85\xd1\x81\x04}+@%\x0f\xbd\x11K\x060@_\xb0\x8dhTc(@N\xf2~\x96\x1e~)@C\n\xef\\\x8d\xae+@T\xb5\xbe\xc9\x8e?,@\xa9\x82\x8d\xe1g\xfe%@[\xbbA\xa2\x1e\x8e(@A.lsJ\x96-@\x90\xbb\xcd%?\x19&@\xb2\xdb\xb8\xc8\x0862@_\xd2\xf1\x14\xa9p-@\xa1\x9d\xce\x06%\xe7*@\x80x\x85\x86U\xe9,@\xf9a2[j\x16.@\xe1\xb5\xe9\xc6\xc4V)@)N\x8f\xbd\x95\x16+@q\xf5<\xb7\xfb\xc1-@7+\r\xc4\xb2N(@\x9e\xea\x84{\xa1\x0e+@M[\xd2\xe83^(@Ch/LRE)@\xe4\x9b\xf2\xa0\xee\x84(@\xa9\xfd\x99\x8a%:2@\x8c\x96\x84\xf6\xcc\x8c/@\'y\xeb\x89\xf2E.@\x1d\xe3\x02po\xa2-@@\xc5\xf8\xa8\xb0\xcf,@>\x85\xa6x@\x13+@wqu\x97\x8d\xf8.@\xd8\x00\xe2\xa5\xce\xd4,@)\xd6eA#\xc0)@I\x97\xec\xf5\xcd\xcf,@\x06\x9b{\xc8\xb3\x8e,@Y\x8a\xe3\x07\xc2\x92)@\xdc\xd4\x87l\xeax\'@\x07\x80`r\x9f,0@?$D#\x17\xc7,@dLz\xb0\xa0\\)@\\Vz\x98\x88S.@/\xb1\x84\xc1`\xf5,@\x02\xfb\xb6\xb10i1@\xe4iu]p\x02&@\x07\xa4O\x0e\xe0V/@`\xd7\xc6\xc4\x1ba.@\'\xdc\xe76\xc6y)@j\xb07\x0e\x19\x93,@\x97R\xa3kW\xbe-@Y\x93\xc6\x9a\x84f,@M(\xfe\xcc\xf5B0@y@`\xf8\xb0:/@\xb5\xf0&M\xfe\x1e&@)\xcd\xba/\xce\x86(@!\xbc\xbd\x1bj\xd5-@\x91\x17s\xc8QA,@\xfa\x8bn\xb8\\\x0b-@>EL\xaez\x830@\xdd\xb6)\xfbz\xce0@\xdb\x13\x0f\x8b\x9f\x8f\'@\x8e,\x8f\xfb\xcd#-@D\xf2\x97\xe2Xp/@]\xbb\x195IT+@^\xff\x9ba\xecH\'@\n\x11\xf4\xfe\x14\xfa)@\x13aV\xa6n\x81(@C\xd4\x00\x03\xbcl(@\r\xfb/\x9e\xc8\xe2(@t\xd3)\xa0k\xa30@ew\x99A\x01\n,@\x8b%\x81\xf7\xd2\x1c+@_.iX\xcdd.@~A\xe7\xba\x0c\xd0,@\xad\xd76r\xf5\xd2(@[\xde\xcc\x0c\xf68&@2\xa2\xc0\xe3\x1a\xf5\'@\xd9C(v\xf2\xa10@3Cj\x01\x9c\x050@\xdd\x11\x8a.\xe4\xb1(@-VB-\x8c\x14)@\x92\x15a\x184\x97&@\x16\x94\xdb\x8b]\xc2.@)\xc7u\xacf\x94*@\xc4\xf6\x9d\xabt\xe9+@\xc9\x10\xc4Q\xb0s(@\x821$,\x16\xc8&@\xff;\xed\xa0t\x15/@\x8e\x0b\x04[hf-@r\xaa\xd6\xaaj\xae,@{vPb\xfe\x96/@R\xc6\xdc\xc9\x86\xbd0@-\xed\x87t\x11h2@\x91\xb4\x97\xd7\r\x94%@\x10"\xf0\xd4\x81>(@J+\x87\x8b\x1b\x94\'@\xb0z\x8f\xaa\x12\xfe*@\xa6C\xa0\xf8\x114/@c\x05\x19dNY-@\xeeX\xd3\x97\xd0"0@\xda\tw>\x1eI0@/1\x11\xdfq_1@\xa3\xce\xaf\xad\xb9\xd8)@&\xe2E\xcdhm,@A\x03\xac\xfdMM0@\xbdQ\xda\x95\xa6\xca0@\x9fG\x92\xc6\xbc$&@&\x10/%K\xcb,@\xf8v\x8e\xc4\xa8Z,@\xd3\x83\x98P-\xb7)@7\xb6=[\xfe|1@\xea\xb0\xc2\xe78\xe4/@1\xba\xc59\x009,@\xa9\x81\x7f\x11\xfb)/@\x0b\x9bA\x148e,@\xb6)\x03\n\x9b\xdd,@\xb4\xd1fs\x17\xb6,@\x930w\xbc\x85\xf0\'@\xbf*+\r\x92\x90,@\xcc\xbc)\xa23=.@\x1d\x1d\xbcLz.2@>$\x9b\x93\x1df.@\xd3\xa4\x80\xe8\xe8\xc6\'@\x12o\xba1\xc5~(@>\xc4@eO$(@\x88\x0b\x8a\xf3\xc7\x9a&@7\xe0\xac\xa6\xe3\xdd)@n\xe1\xba\xd0v\xb40@\x94\x90\xb3L\x9a\x1a2@n\xc0y\xd05\x19/@\xa3\xa7$e\x9f\x1b2@\xdc\x94\x08\'ev-@\xe8\xbeu\x19\xb1-4@\x06t\xadEx\xb2,@\x0c3\x04\x82\x8a\x89-@\x8d\\\xd0)s\xe3%@:\xea\xa1\xe8d\xa70@\xc3\x91\x00\xb9\xde\x00&@\xb3\xb7\x06M2\xb0&@\x7f 4FH\x08)@\xb1/\xa5\x82{!2@\xa3\x81\xb4\x1e\xb9\x1e1@\x19;\xcb\x87\xf8\xce,@m\xcd\x9c\xa0\xaf\x020@r])c$)/@\x08\x85.q\xc7M.@\xd1\x80\xfa\x11\xb4+2@\xdd4\x9dr\xb3\x1e/@*\x96_c\'\xd4,@\xa3Yz\xfc\x94\xab%@+\xe0\nL\xa1\x97-@S\xe4\x96\xac\x9eW,@\xba\t\xfd>\xa6\x120@)[\r\xe4\xdeC/@\x1f\x1f\x8b\xbe;\x95/@]\x84L\x823\x1f&@\xf0e\xfc\xbb\xa7\xa6(@sq\x80=`D.@Xd\xf4\xe1P\x9b1@\xbf\xb6\xa3\x1b\xc6/(@\x88\xe85d\xe2p1@T\x8d\x90\xaa\x18^0@X\xb6\x96\xde7\xb4/@\xe0-\xe6\x1c\x10#\'@\xc4s\xac\xad\x87\x0c+@/\xe5|\r\xa4\x831@K\xd9\x13\xb3\x00e7@h\xde\xff\xed\xa8\xde(@\xffu-.\xa3\n(@\x19\xf6\xfe\x03\xe9\x08&@\x02\xa4Fv\xfdT7@(\x81\x0e\x17\xbd22@\x10\x1c={\xd7\xa0(@\x87P\x0f4>\xcf%@\xa1\x0c\x14\x8f\xd9R2@^\x0e\x89+\x0eK\'@\x19-\x94`\x9f\x02/@v\x8a\x000\x80\xf51@)p\xef\xb9R\xfc1@\xc4\x98\x8c\x1f\rO&@A\xb6J/\xe1H2@\xa9\xc8QX\xa0\xfa0@\xb9?x\x91-\x0e1@\x91n\\^\x9b\x91*@+.}\xf3E\xdf0@O\x858B\x96\xe80@\xd2K\xb9\x06{\xb6(@\x00\x16\x05fa\xad\'@\x81\xe8\x98\xceQw\'@\x8f\xfaa\xd6N\xdd\'@\xf2\xdcLv/s*@\xab\x85\x89D\x82\t/@\x95\xdd\xb2\x1f\xd2e1@\xc9\x88\x1ap# 1@`\x8dW?_\xa00@\x95B\x96\xb2z\x12-@+1\x05\x13\x94:-@w\x08\xd0\xbd\x8f\xd2-@8\xdfQ\x13#\xda&@\xee\x97Mtf\x03)@\x11\x9fh\x00\xce\x9c*@\xab\x8b\xb8\n\xf7K1@\xe7y\xaf\x88lB/@\xae\xd56\xbb)\xe2+@\xf2\x1a\x15\xee\xbdh*@\x97\x18f\xd4\x1b_)@\xcf\xddd\x8e\x98n,@\xec\x1a(\xe6\xfd\xea(@\xa1r\x86\xb0;v,@\xab\xbe\n\xef\xf4m\'@~\xb8S\xe5P\xc4%@\xc4\x12R\x9f\xafP.@bH[&\x04}-@\x9e5b\xdb\xe8\xe8,@]\x8b\xf2\x1d%b\'@\'x8Z\xf1o1@q\xed"\xd4\x17\xbd1@=\x9fL\x9aI\xaf)@\xc7\xb0\xc7n\xb3\xe91@\xa7\xb1\x808\xc8G*@\xfe\xfb\xc9_\xcd\t-@\x93E\xe30\x15\xc5-@\x81\xc4\x05\xc2\xd9`,@\xbc\x9e\xb8|Q\x926@\xb8\xcb\x12r\x9fw1@\x97\xe9\xaa\x10\xec\x000@\xe0@\xf5\xb1\x16i*@*\x86\xb5G6\x7f(@z\xee>\xbe\xed\xf10@\xe9\x0c:\xcaV\xff)@`4\xb0\x07\xa9\xe22@\xe5yd\x1d_\xc8\'@Y\xf5dZV\xd2+@Q\x01\xdb}\x97s%@7\x14#\xa9\xd8\xe30@\x96\x01\xbb\xea\xcc%2@\xa3\x9aK\x89\x9d\xa71@=\xec\\\xb6\xcd\x9f.@\xeett\x02Z40@A\xd2\x17F\xc0\x0b8@j$\x0ewe\x8d(@\xefR\x8bD\x8b57@\x8f\xac\xf0\x14L4+@\xce\xf0cpu\x9c\'@T\xcf\xadC\xc3K,@.U\xae1\x9650@\x9d\x98\xd0\xebt\x87-@\xb2\xab\x8c\x0f\x03\x8e\'@\xf1\xc6p\x1av\x9d1@@D-\xa4\xf5$0@\xf6\xcak\xc7\xca\xff/@\xe7\x00\xca]Hx)@\xac\x95C\xf8\x80\xcb\'@\xff\xb1\x8f\x91\x8b-\'@\xa0\xc5\\\xebV\x87-@\x02\x12a\x0b\xf7\x1a2@(\xb0^\xaa\x1c\xcc1@\x14\x07\x8f\xee\xf3\x047@\xd2\x81\xa7\x90y4-@\x83\x05r\xcb\xc0s1@\xc0\xb5+\'a\x1c/@\xe0\x17|\x06k\xc9\'@\xf3\x96l\x8e\xb3E*@4=\xf6(\xad\')@^>\x9d\xe2\xfe\x042@\xb5MS\x18l5,@\x81Ttg&\xe8*@E\xf4s\xea\xb2Y\'@\'\xa2\x1e5\x01,,@6\x8d\x9c#et2@p-_\x80\xb9\xb1%@\x88\x12\x16\xec/*1@o\x81\x11\xc8\xd7\xc1)@Z\x0bRE\xcc\xa7-@\x0f&\xd1\xb6\xc1I,@\xb9-6\x1e$/2@\x07\x9d\xc1\x15\x90Q+@\xa4\x1c[U\x84\x8c1@b\x18\x06\rN\xde/@\xba\xbf\xec\x02\xe5\x01.@\x13~E\x97\xc8\xe3)@$E\xf0\x8b\x0e\r/@\xc6((7;2&@\x8a\xc9U|\x08\x0e7@t\x0b\xeaO\xdaf0@\x08\xec*\xdf\xbf\xa2(@t/V[C 7@\'<\xb6\x8d\xf1\xc9(@\xb9\xaa\xb0\xe3\r\x12)@<=\x95N\xc7\x142@k\xf0\x84\x1d\xe7\xd3\'@\xa1\xc5\xde\xcc\r9,@4\x8e\xe8Y\xd8\xbc0@I\xb2cF\x8d\xff&@\x1f\xaa*vIc.@8\x03\xa2\x0f\xd2\r)@ \x8e(?!M\'@\xc0`]<\xc5}.@w\xb0E}ri1@\xbe\xac\xb9%\xe3\x18+@\x99#\x08M\x042+@ \x02\xc7R\x8a~.@\rnx\x11`z0@\xc7z\x0fc\x8e#0@\x0f\x93\xceX~\x0b/@\xb8\'\x98\xff\x7f\xc9,@\xa2\xe2}\x11\xb7)0@\x14\x8c/D\xc9\xa5\'@\x92\x8f-\xec\xedA*@>\xf8\x0c20\x150@\x83F/\xa4K\xf8(@/@@t\xfd\xda*@\xa4N\x8cW\xb2\x07(@\x91\x9e\xfd\x0e\xb5\x13(@X\xe3\xbd\x1eD\x18,@\xd0m\xaaZP\xa1\'@\xd5k\xc5\xb66\xc2+@\x7f\xac\x9fQ\xf8^&@\xbbS\x1aN1O,@\xe7\x92\xd4\x08\x88\xd01@\x11zk\x11\xab/1@GI\xfcE\x91\x19-@\xb3\xae!\x88\x82\xa9)@e`z\xda\xa2\xa5(@\xae\x88\x94JMR/@[.\x89\x1de\x01*@\x03\xb5P\x8d\x16~(@\xaf\x1c\x81\xcc\x16a+@\x95N#\xc3\x02\xf7+@\xfd\x85\x1bm\xb3\x84%@\xb0#\xb9P\x1e\xc6&@\xa6&\xa1i\xc4X,@q\xd3\xa0#F97@\xa9\x19\xab\xf3\x84\x847@N;\x9b\xf5\x11n-@\x94@\x99^\x86\x941@\xb0\xf2`\xfc\xdf\xa9&@H^"\xcc\x01&-@1&+z\x8cD\'@\xfc\xef2O2\xd6%@\x80\xea3\xe76\xcb.@\x00\xbeg\xb8\xb2\xbb0@A\xa5,\'\x8a#0@\xb5\xdd\x91\x05\xedP0@\xb0v}TPo&@\x14\x1d\xed<\xf4\xeb-@\xf3\xd42.x)5@\x1f\x13\xa1\xd8\x91\xe84@\xec\x924G^\xcb)@F\xb6\x80\xb7\x01L0@b\xfbJ<\x14\xd3(@\x89\x9e\x02U\xd0V&@lp\x1a\x86p\xfd(@\xe1l_\x9d\x85\xd6\'@\x16\xe3;\xca\xb1\xa0\'@\xf9\x8c\x87\x7f \x841@>D9s\xc9\xca)@\xc9\x0e\xd8\xec\xb0\xba-@\x90\xd3"\x02\x01q1@\x1d\xac\xeb\x7fot*@\xeb^\xcc\xcd\n\xfd0@\x99\xb6@/\x98Z(@\x13h\x08\xed\xe7\xa8+@q\xaak\x8b"\x0b.@J\x07\xca\xd8\xd6\x1b0@\xd1!p\xad\x9aR+@\xa29\x90\x19\xd7\xa70@7"\xa8\x10\xa8\xe2(@5ju\x84\xa5`0@\n\xe3\x82\x94>\x1e+@\xa5rqJ\x14C+@,\xa9\xf2P]l.@\xf0\xcb\xbf\x1d\x8c\xeb&@p\x10]\x07\xf0\xb1.@\x18\x1b\xd7\xd4W\x120@\xc2\xcdb\x9bg\xb5(@\x0ci\xd3\xd6\x0fj-@\x9bZ\xc1\x9c\xe2\xdc,@g\xc6\xe7\xe7b\xd3)@B\x8b\xa6E\xb8[1@:\x9e\xdd\xc39\xc5+@=\xa2H\x9b\x1c10@G\x01\xf7\xb3{\x9c(@\xaf\xac\x81(\xa0\n1@\xbe\xf6KC\x8a\x811@\xa8sC\xc1\xde\xee/@\xb5\xd6\x9d\xf3\x7fv)@\xaa \xcae \x81*@\x88\xff\xeb\xef\xeay(@\x90\x92\xef88\x062@\x03\xa2)\xd5\xb9\x012@\xa9\xf7\xbd\xda\xc4\xe4+@6\xbfM%\xb9"-@<MS\xd1\xaf\xc8+@\x13\xac\xbe\x19\x97\xd50@\x8d\\\xe8\xc8_X)@^\xb2\xebg\xef\xcd/@\xb2\x1au\x8a\x9c\xb6-@\xca\xc6\x819Y\xc0-@\xf3\x12D\xe6\xc9\xc3-@\x1c\xf4\x98\xcd&\t/@\xe2\'\xbe20\xb8-@\xec\xc1\x95\xc1 \x122@k\x91I\x1c\xc5\xac(@\xce\x9c\xbb\xbb\x83\xba\'@p\x1f\xb5\xcd\xf4\xcc4@\xa3\xa2\x10\x9fd\xe1%@m.<y\xb7\x88.@\x11\x8b\xda\x11\x06\x17\'@\xb7\x91L\xb5\xedC+@R\xa4\xc8\x00\x9fL-@C\x96\xa2\xfb\x9b\x9b+@J\xbah%\xce\x85(@*\x10\x84\x8eCp+@\xce\x9f\xad\xf1\xba%*@\xdf\x93\x1d^\xed\xf3/@\x16V\x12\x8c\r\xb9&@EN`Y\xae\xc3)@\xe9\x9e\xcc.\x08M&@\xd7x\x8f\x8e\t\xf0+@\xd1\xa9ow\x14\x9f.@H\xfaA#3d+@\x92\xad\x08\xda]\x9a1@\x9e\xfd\x0e\x9c\x9c\xd2(@\x14\xb5p\xf9\x84v7@\xda\x93\x8d\xb4Y\x900@\xf2\x19\xc8\xdd\xae\xc1)@\xb1\xe6\xd3L\xd3b1@Z\x18D\x81\x8f\x8b\'@\\bp\xfd\xed\x000@00o\x8e\x8f\x94-@\x11o\xef\x8a\xc3\x80,@M)\xe2\'7\xd04@\xcd\xad\x96\xbb\x1e\x9d%@22\xff\xdd\xb5?-@\xd2l-\x88\xd3\xfe0@\x85\x91\xfa\x97\xfb\x08+@[\x81-u\x90\xd4*@V\x1c\xa1\xd3\xfd\t*@\xc5\xe1\xedT\xb3\x8c,@Lf\x9f\x0c\xb2\x9c1@\xb4\x901\x02\x1f#0@Jh\'}\xf1\xdb\'@TLv|\xc7\xb3\'@\xa4\xd1Mt\xcc\xf5(@\tv7\xa7%\xb1*@\x92S\x81\xc6\xe3\x841@\x08\xbc\nB\xf3N0@O<\xda\x9d\xb0\xf0+@\xb2\xec\x08N\xfdr0@\x14\x92\xa1\xfeA\x125@\xfd2\xbb\x9f\\\xdb%@f\xbe\xed\x18\t=-@\xc0O\xe2\x9e\xe0o1@\x87X\xd0\x99Oy2@z\\m@\xca\xe9%@\xfe\x91\xfe\xc5Fb/@\x10\x13\xfc\x1b^\xee&@9K@\xcd%\xb2-@\x12&\x94\x08\xb1\x82(@Ae\xe7\xdfA[1@\x93Y9\xaa\xfe\x0c,@_~\x07\xc3\xcb\xd4(@\x9f[2\xbc\x95\xbd\'@B>\xd4\xe2\x92\x1b+@\xd4\xad\xc8\xf9\xd3z+@\x19\xe1\x17L142@\x9f\x81O&\xc2\\2@\xc9Pp\xb2s52@(;\x05z\x08\xdd.@\x93@\x81A\x91\x810@ \x8e%z\x9a\xc2%@[A\xf5D\xae\xc20@\xa9\xc0\xfa\xf8\x1f{.@V\xac@\x18\r\xd2.@\xa1V\x99N}O-@E\xa3\x01T \xe9.@$Z\\\x95\x85\x9b&@\xf7\xe1Dd\xf7\x91)@\xa6\xf8\x07\x87\x84\x1a2@\x18\xda\xbc=\x13\xa1%@\xcaA\x0bU]\x0e)@\xbd\x1f\xe5>%\xc4-@\xbc\x9d\xcb\x13\xbd\xb5-@\xe8\x84\x91\xe2\x19\xcc&@\xd22AR\xe011@-0\xa2\xbd\xbcE+@\xd9\xdf\x9f:\xa7d0@\xfe/\xd9\x11E\xb3+@\xf0\xfc\xa8\xd2Fi-@\xf6\x13\x11T\x9a>,@\n8|<\x14\x841@\x91\xfd(OF\x040@\xec\xe8p\xde\xd4\x0e0@\xef\'a\xa3ZW-@\xf9\xb9e2;\xbc/@\xb0\x82\x8c\xa4\xb6\x151@\xd9\x9a\xeb!R:,@\x0f\x12\x90\x1a\xa2\xb7,@\xbf\xd0\xa6w\xd9\x0e(@\x8c?\xc0\xbe\x89|0@\x87b\xbeX\xff\xbe%@\xa5\xfc\x9b\x9a\xde\xb51@\\\x05\xdb\x01q\xe1\'@\xa0X>\xd5\xabN1@\xc9?\x96K\xf1V)@\x1b\x16\xb4+\xc5\xc7-@\xe5\xd8G\xd0?o1@\x06\x1e\xfb;\xb9S\'@Z\xcc\xc5\xb7\xdeK,@5G\xd5\xd3\xc8j0@\xb9\xb0\xb8\x18\xc3\xf4.@\xd4N5Us\xf10@;\x80\xde\xa7\xd2\xad(@Iyxa\xd1P,@Q[a\t\xe8\xe9%@\xcc\xe1\xc4GX%0@\xddQ\xfa\xa3&\xfa\'@\xe6e\xae\xb6\x08\x19&@i0\xd7\xa1\xcb\xaa1@\x15@>\xf9b\xab0@\x11&\xda\xb0\x0b~1@\x97}]"\xbf\x860@\x99\xd8\xcc\xe3\xbc\x1d\'@o\xa7\xc6\xfa\x028(@o7X9\xees3@\xbb\xe5\xc8\xc85Z7@0\x89\xe9\'\x04\xe61@\xb2\r\xdfb\x0f\xd5/@v\x93\xca\xaf\xac\x1d1@\xfa$\x97\xb7\xad+3@\xa1\xa9\xf3B6\x9f&@C\x7f\xbb\xd9\x1c\x06&@\xe9V\x91\xc8\xf6@&@\xacw\xa6F\xc4d-@\xf6\xd4\xc3/\xc3w)@\xa3\xbc|\x9e\xc4z/@mh\x18j%\xe5*@\x03\x15\x83\xb9.\xb0&@.\x05`\xdcr\xe1(@\r\xe7UW\xee\x81,@#\x1d\t\xd0\xc8\xba*@\xbe\x0ec\xdey^,@{\x80k7}\r*@3\xef\n~1\t1@\x98\xcf\xc2@\xd3\xa20@m\x81d.sH0@\x1b\xeb\xe8\xc7\xc4\xff-@\xc1\x03T\xfcG\xde.@\xce\x9e;S\xb1\x82(@\x92D\xe1\x99\x83\x94(@\xa7[y\x9f\x1f\xaa(@\x13\xb2\x18DQT.@4\\\x17\xcf?\xe9+@\xadW\xa3\xe5R\xec-@\x93\xb9\xca\xe7!\x9b-@@\x8fd\x01\xc9\x9b)@\xd1\x18"\xa9\x92\x99)@q\x93\xcc\xba\xd8$(@\x8e\x1f\xae/\xed\xbd%@`\x8a\xcc\xd5=\xa2/@\x96\x90\xa9#\x1d\\\'@3\xc0\xf9o\x87\xa5%@p\\\x8ev\x82\xb8-@l\xdfUP\x80\xfb-@\xd2\x10\xee\xc0\xcd\x8c,@\x17\x1a\xe1N0\xb9-@\xae\xb5\x8b%,\xe9,@197\xa4\xa1\x18&@\x9c[\xd6\x89\xbaM&@\x92{0u\x82\x94(@\x897\x1a\x03\xf7\xb3,@Z\x94mx\x15F(@\x1bB\xac\xb8d\x99-@;\x0fO\xf6\x0c\xf5/@\xfe\xfe+!$0-@\x00\'\xdf\xcc\xabG(@\x1a)\x1b\xda\xe5\xbd/@u\xaa\xab\xeb\xf3%-@\x90\x9b\xf7\x15\xeb\xf21@r\xd6"\xc42\xe1(@\x98\xd6_M\x9az-@\'ADog\xed&@\x14\xbb\x98\xb8\x8d\xef1@\x9c\xc8\xd5\xbb\xbe\x97,@6\x82\xf5\x11\xf1\xb0(@\xa0\x89~Y2y-@\x91Vtk\xac\xaf&@\xc2~\xab\x8d+\xf4-@\xf5\x10\xab\x11L\xe8(@\x8e\xcb1/=\xcc*@\x06)|h\xcb\xd2.@\xa5\xbb\x93\xe0;~*@vsg\x00\x94r(@\x19\xcajHb\x9c0@\xbcF\xe8WN\xdc*@\x9fdcW\xe2\x91*@\x08\x83\xba\tn\xef,@\xc4\xe66\x01\xe8\xca(@\xccJ\xa2_\x13\n/@\xab{\xdaj\xf4\xe4)@\xda\xfcP\xae\x9fR+@\xb9\xcb\xb8\x0f\x81\xf3+@U\xf2\xc1 P\xea%@\\\xe3S7\xa3\xa2)@)\x03\x8a\xf9\xc6@1@\xc2\x8dD\x19\x90K1@\x00l\xfc\xd5\xd9W,@\xe6<3\xd9.\x7f0@\x17\x07\x19\xfa]\x80,@xB\xa6k\x9e\x89,@\xea\xdc\x1fa\xba\xcd/@c\xac\x8f\x97\x96\xf0-@4\xc9z\xff\x98\x04)@o\xa2\xbf\xe6\xab--@\xbb\x92\xae\x9c\x9f\xb5,@\xd4\x83\xf4R\x88\x10,@:.\xf3T\x84\xcc0@IBJ\x98\xf1\xd00@\x9e\x80I|U!-@\xd3\xaa\x9a\x1bW\xbc,@\xaf\x8aaPc\xfa)@\x9d\xffcM\x18\x03*@\x8b\xa3Z\xf7$W0@S\x9c\xf4\x10\x80\x00)@\x9d3\xc4^!\x0c(@\xf9F\xf0;\\\x890@6\t\xf9\x07\x01\xf8(@`\x92c\xf9a\x12)@\xa7\x8fcc.\xb1-@_\xd2Y\x8c\x1ad-@4du\xf3\xf6%(@\x8e\xa1E\x8a\xdfL2@\xb8\x05\xfa\x06\xdf\xa6.@(,c\xf6d\xe37@\xe8\x1fo0\xbf\xe81@\xbd\xea\x8db\xaa\xb5*@\x0f\xab8\x1b\xa6\xc40@\xae\x1f\xbd\x0c\xc2\x080@\x9b\x18\xfb\xc4\xcd\x17,@-|\x96\xc4\xd0\xa4-@kt\x0ep\x83\xef%@\x91\xc2\xfb\x01;\xd3/@\x8c\xaf\x11\n\xc3\xfc,@\x9fXkB[\x1b1@\x0b\xd6iq\xc8H(@^\x91FI\xbf\xdf(@\x91\xc1&\xf2\xb9\xdc0@\x94\x84\xa2P\x85\xc4\'@\xd7\xfd*\x01G\x8e(@Z\x02\xa7\xf4\xa5\x9f0@\x19?\x15\xa1\x11Y0@m\xb6\x93`;E-@e\xcb\xad\xedL\xae-@\xda\x9bA\x1fAy\'@\xfe%.\xbb\xd6\xfe.@Q\x1dT\r\xa6%-@\xb5c;S\xe3\xab)@(\x83\xf1\xec\x9b\xbf-@V\xce\xe0\xeb\'\xc4.@\x9cX\x8dAH[(@\x95\x15N\xaf\x1f\xa3*@\x9c\xb3O\xd1\xd1@,@6\x90\x14g\xbc\x17,@/\x18\xaa\x83h,&@\xbf\xfb\xed\xf0\x02\x81-@\xeb\x98\xd6\xbf\x80\x16/@\x93tG\xb9.F.@o\xe6W\x10\xa0\xd6(@\xa6-qv\x05L)@(J2\xa9{\x13(@!sj\xc2\xfdu,@\xc2\x04K\x04\xd9\xc5,@9\xc0 #\xf3\x16*@\x17-\xe3\xe0\xab=1@\xde\x03cS\xd1\x96-@m8\xe0\xb2\x8bR.@\xd0\x1e\x99e\xf0a/@\x10\x12$D9-0@\xefa\x10\n\n@0@\xda\xdb\xd0G\x80\x18-@\x85\x9au\x0b\xee\x8a\'@\xba\x96\xcd\x99h\x87(@\x89\x0f\x97vbY0@X\xbe$\x1cC\xc8*@\x13\xb3\x8e\xb4.B\'@!\x86mp\xd3\x140@\xb6C\xbc*K\x120@\xed`Y\xdf\xd1f)@\x07\xbd9\xac\x9c~(@"c\x0f\xbc\xd5\xde-@\x8d@\xd2\x07\xcc\xc0-@\x9f\xe4\xcf\x0fq\xba&@\xf0\xf4\xbdpD\xc3)@ \x0e\xe3ap\x94+@\xafA\x0e\x12:\xdb*@\xef\xf2\x98\xe8\x8c2,@\xa1yi\xcf>w0@\xb6o\xbe\x90\x02$*@p\x92|\x87s\xcb-@Zh#}\xd7\xa6&@/\xe57ut\xeb&@\xca\xe1_\x1d\xaa\x80)@mg\x1f?O\xfe-@\x8c\x87\xe8dT\x11&@\xca#\xa1\xe7\xebe-@L\xa4\xedK\xe8B/@\x8d\xae\x90(\xd6b.@2\xab\x99C|*&@\xcfu\x8f\x1b\x96;.@\x91k\x087*\xff+@\xa1\t\xbc\xa2\x1a 0@I\x97\x84s\x87*3@\x9b)}&\x9e\xb30@as\t\xfb\xde\xaa-@p\x0b*o\x08\x92-@\xfa{zK\x87\x1f\'@\xc5\xa1)\x03\x84\x07(@\xd9\xf9\x97aUv0@\r\xba&\xd2\x06\xaa%@\x08\xff^qZ},@?P\xb6\xc1\xb4\xe2,@\x186K3\x87\xd4.@\xa7\x01\xdc\xa3\x07v-@c\xe5I\xf7\xbbj&@\x8bKU\xc9=\xc7\'@v\x7fd\t\x0f.1@\x99\xefj\xa1\x07B,@r\x81:\xf9T\xf8*@sT\x81\t]2/@vZ\xce\xed\x14B0@\xb8\xe9\x8c\xc2\xa9\x97*@lp\xa6k\t\xdb)@\x9b\x17\xc2\xb0\x99\xb0/@[\xbb\x15\xdb\x8a\x830@\x1ew\xca:q_1@JV9\xad%\xec/@\xb0A\xe4\x90\x88\x92*@\x14\x13\x02\xa9k\x12-@\xe7\x88\x04\x7f\xd4".@\xfc\x0f\x8e\xd1j5-@E\x8e\x9d\\3\x8e,@\x1f\xb6by\x86\x1c+@\xf8:\xf4\xfd+\xf2-@\x9etU\xe1L\xfa,@\xdd\x85\xcf\x8524-@\xa5\xb3\xe6\x8d\xd6$-@\x0f\xff\xc5\x9b\x90\x9e/@\x1e\x18o\xfc"1-@\xd8\xad\xb3\xddR\xdf,@\x91\xe4,Dv\x99-@\xe5\x1b>\xeb\xc0y-@\x84\x7fI\xd4\xa0F,@\xd8\xd1\xa8\xd2\x16\xa4(@e\xa8\x9a\xf5T\xaf-@\x94\xb7{\xa9\xfd\x00)@E\xba\xae\xca\xe4\xcd,@\xd1\xbc\xda\xff\xd8\xb0/@y\x8b\xd8x\x0341@\x13\xea\xe7\xc5\xec*1@\xe6\xb2\x8e\xc7Q\xde1@bK\x9bl\xe46(@\xf4f{\xf7\xe4p0@\x91\xceK)\x86\xd2%@\xe2 \x8f\x04\x01^/@1\xdb\xbb\xde\x96\x0f0@JL\xba\xb5\x19\xa5(@\x89\x90\xdc\xef\xa3\xd9&@z{\xa8\xfa\xc0\x9b,@99=Up\x99&@t\xdf}\x1c\xf4\x03)@\xf1z\xe6\xd5P\xd6,@\x9e\xa5(\xeb\xcf\xfe(@\x94\x95NOhJ0@\xf2\x1d\xb9\xd6u\xc5+@\xe9\xb0\r\x17dV0@]k\xf5\xfc\xc8\xbe.@K\x1f\xc1\x00D\xf3.@\xaa\x88\\\xe6\x8d\x0b*@4\xf2\x18\xe8+\xf6*@\xe8\xcf\xa1\xab\xe6\xa30@ZZaJ\xaf\x806@\xb0\'\x0f\xd7:\xe3-@\x9d\xf7.\x10N\x92)@\x99\x9d\xf5\xe5\xe7\x9d(@\xaav\xd9\x1e-p0@\xc6Dg|\xbc\xed-@\xe5\xe0\x94\xee0\xbd0@q\xbf+Q\xa92.@+\x1ds\x0f\x0fx(@\x83\xe4v\xce\x9b\xe9(@\xe0\xbd>\x8c\x9fN)@\xac\x01\xba\x0f\xbf\x1c0@\'\xa6d\xdes\x06\'@0\xac\xe378\xb3,@3\xd5$>\x9b\xca0@\x1a(\xa8\xc4\xf4\x8a)@h\xe6\x98\xbcr,.@z\xe1k\xf4\xd9\xe8-@k\xaf\xda\xf0p\x00.@\xaf3\xfa\xeb\xc34/@\xc3\xad\xab\xe7]\xcc+@\x8a\xf8,y\xd0$\'@\x8dj\x9a\x0b3\x9d&@\xde\xca\xb7x\x920)@L\x0fg\x91\x85U0@=\xde/\xb3\xf1|%@\x98T\xb0,iy-@\x19\xd8\xe7A\xd8\xc8*@\x1e\x08q8-\xa3-@\x0c\xf1\xdd\xf8\x93\xf80@`\x84YiiI,@\xe2\x00\x17\xc7M\x0c1@k\x88\xa7\xa9\xac\x0e/@\x9ag\xbb\x99\x92\x0f0@I\x14\x105Z\x8d(@\xc6wZ\xb4K\xa2-@\x94C\xfc\xf6\x90#0@\xd8(wH\x83o-@\x97\x00\xd4S\xf0\xb8\'@\x88\xc9\t\xd1_;/@\x01H\x04l\xa2\x1b1@K\xfdK\x10*\xb0\'@\xf6\xfd~\xee\xaf\xa40@\xc5\x11VC\xb8$0@SG|\x03\x01\x050@\x863\xd6}>"&@\x9d\x13j*p\xb60@Q5^\xfb\xbbT-@R\xde0\x1d(-3@\x8bw\x06\xaep\xd3.@R\x0f\xc2\x08\xa8\x0f0@\xebJ\xcb\x06\xdb 2@\x14\xf4\xa2\xdf\x02a0@di\xf9\x94\x81\xeb(@@n\xccw\x07\xe5(@\x9aX\xff\x10\x94e.@\xfa\x11"\xcc"-\'@_\xfb\x91&A\xa55@\x99\x9f!\xf0\xfc\xfd(@\x84\xb9\x84{\xf2\xc1%@{\x8d\x876\xcd2.@\x12\xfb\xc1\x08\x11\x9b\'@\n\x03vG\xbb\xb1.@\xac\xc8\xc1wD\x821@\x94s\xbeN\xe4\xdf0@\x02}\xa2\x83\x9a.+@\xd75\xf5!\xf2\xef0@h]=+\xc9\xa5\'@\xfd>\xbe\xca\x10q/@\x04\xda\xc5\xf4({.@E\xbc\xb0F\x90\x811@\xe3#C\x0e\x8a23@\xcb\xe6v\xb1\xc34-@9\xcd\xe3cQ@\'@\x07\xa5m\xb4\xf4\xe70@5\xbe\x93\xc4\x17\x16-@X\xac\x07\x0b\xad\x890@D\xc5q&1\xdc-@\xb3\x81\xfb\xbb\xcdU-@\xfa\x87gFs\x1d\'@\xe4\x9e\x0c1qT-@\x17\xf8\xe4\xb4\x8e\xe70@0\x86\x15\xf6Nd.@\xc1+\xf7\x0c\xee\x082@3\xb2\x03\xc5\xe6\xca%@\xe3\xd2\x0e\x95\x12\x07)@V\xbeeQ\x97Y(@\x84$\x89\xce\x86\xac\'@\\\xb3\x9a\x14\xf0\x17\'@\xcd\x19r \xd6y0@\xee:\xae\x84t\x9c)@,\x13\xfe\x9ayO0@c(\xb4\x8e\x10\xd5/@k\xab\xdaK\xf7P0@\xb1_l\x86|#&@*\xaa\xdd\x03T\xdb-@u?\x08\x13t\xa1/@\x1el\x87x\xca>(@\xcf\x84"\x8d\t;,@7\xbf5\xbe\x11Q(@\xf9\xf5\xdb_+H.@A\xae\xc3\xd1w\xda,@\xa0uZ\\}\x10-@.\x0b\x84\xa1H-\'@\x86R\xe0\xb5;\x85.@\xa8\x00\xe9d\x97\x96(@W+\xe7\xb3n|.@\xa1\x9d\x04$\x89!,@R\xc3\xa6U9\xf3&@U\x8a\x1f\x80 c)@i\x7f\xa6\xde/\xee)@+\xdd\x19\x92W\xfd*@\xad\x08^[\x8f\xb5)@\x87\x84+9M~)@^\xf1#t\xee/-@\xa9\xeea1\xa6\xfb0@R\xc7h*\xb7,)@\xd1)\xba\x185c,@g\xae\xd9\xb7\xed\x91-@#T%\x18\x17[-@\xa7\x04Q\xd1\xde -@n\x91%*]W0@\xe6#\xccz\xbc\xc4,@\x1b\xca\xaa\x18\xcd\x86*@\xaaX\x80\x81\x1b\xe9(@As\x83+aC/@\x92\x88-\x93\xf9\x02*@\x82e`x\x8en)@\xbfII\nM}&@_\x88o\xbe\xc3\x06/@\nvU\xcf\x98\x8d/@6\x95\xa1\x14\xe3\xde%@\xdd\xd4\xc2\x9e\x0c\xcf,@\xb31\xec\x84\xd8\x0e2@\x04\x04\x1d\x97D$-@\xbe\xad|zRB0@\x15\xb0\x83\x8c/c(@:\xf8,d\x82S)@\xe77\xb1b\x07e)@\xed\xc0\xaa\xf1K[&@\xf6\x89\xb9\x19\xb4\xe2(@\r.<%<`/@\xa2\xebd\x98\x95\t+@\x0c\x89@C\x1a\xf4*@*\x10\xf5\xcfAa0@\xf6.\xea\xb1q\xa7)@\xc7J?\x96\xb8\\,@\xd6JC\xaf\x02\x9e4@`\xf0\xe2\xfe\xd0\x170@\xd8\x1b\x03V\x19\x1d/@\xb6N\xce\x1e\xaf\xf81@zE(\xa0\xf0\xc9/@\xf4\xc6|ib\t-@_\x15\xee\x0b\x0f\x01-@#n\xadg\xe6\n1@kT;\xfdH\xf21@\xff\x93\xc9|\xee\xfb(@\xdb\x1d\x0b\x90\x94\x13)@\xc0\xbf\xd8e\xc9=.@\xfe\x8a\xddV3\xd41@\xa70\xb5\x99\x1d\x10\'@\xff\x90\xead\x93\xdd.@k\xd5\x18"O\xdc,@g:\xbe\x1a1\xbb0@>7\x04IX\xb60@\x11\x15\x992\x1c\xe50@\xb1\xc2\x13\x1f\xed\xd1(@\x12\'\x11\xb5_\xb7.@.\x98\x97\xf9Nw(@\xe5\x0c\x8e\x94\xd3\x1e)@w\xfd-lI\x96(@\tu\x87\x8a\xae\xdf(@\xc9SlX\xa6\xd3+@R\x7f\xa1\xa0\xecf(@\xec\xcd\xafD\x91\xd0+@\x8b\x01w\xc22\x87+@-\r\\v\x89\xd51@\xcdD\xe3\x96\xe9U&@\xfa\xc2\xf3B+^.@\xca\x1e\xda\x9a\xbf+,@\xc5\xaa\xfe\x8a\xc9\xb3-@\'\xc2\x93\xe7/N(@\xbe\xa7Tv\x05\xdb1@(\x82\x9a\xe6C\x1b+@x<\x8c\xd6\xcfA(@n\xea@\xf2\xadV\'@>\x12\xbf\xe7&\xcb+@\x06as\xfaJ\xf1,@\xe4\x8c0\x0b\x13\x0c/@\x1b)q\xf0\x0b\\-@\x02\xdbv"q~%@jBu\xe3\xbeN&@\x8a\xe1\x05\x1b\xff^)@lK\x90\x96|\x820@9\x92\xd9I\xd2\xb80@\xd5\x89!\r\xe2\xe3*@.Qt\x05i\xb2%@\xde\xd4;\x9b,w*@6@4\x91[x.@\xc5\xda\xe9\xc73\x1f(@\xfd\x82\x1e\x84E\xc0.@DW\xfb\x19\xc1\xc2(@o\x01\x8e\xdd\t\x83,@\xe4\x9d\xc4\xa0M\x01.@y\xec\x1fu\xc3\x11&@\xfa\x1cix\xfb1-@E\xb3\xc7\xd9j\x040@\x97\xb4\x7f1\xd9y)@q\x1b\x16G*\xe0-@\xdd\xfb\xccj\x8e6(@\xe7U\xeb\x0e\x80Y,@\xfc\xe2\x81\t\xf7\xba%@\xc6\x009\xd99\x9a1@Y\xc1|Z\xd6\xa6\'@\xd6{\xa9\xfb\xb37\'@\xb9\xa4b5\x1f$0@\xa1\x1a^W=\xe75@ZV\x1f\x1e\xb3\xa5.@\x1e\x18\xa7\xeaJg0@\xb9\xc5\xd3\xcay\xc9-@\x1c\xf9%t\x16\xec-@Ci\x8eQ\xfe\xad0@z]\x1f\x83~\xae+@"Q\x10\xae\x86\xa0-@\'\xeck~\x07\x131@\xe3\xc4\x04\xc8_\xb7&@\xbd\xfacI<\xf2%@\xdf`@`\xb0t1@X\xaa\xa0\xb2[\xb0(@\xdcP!\x13\x1fW1@\xd4\xee\xb2\xa7_G0@\x8e\xef0UL\x1d3@\xcb%\xe1\xde\xf2\xf51@\xec\x1a8\x13\xcd\x05-@\x84\x17]\x8c\xc7}-@\xf3\xe0\x022\xba\x18(@\xcc\xcaCVhm.@\x9d*\xc8\xf7z90@\x8be\xdb\x85P\xfc+@\xc5\xe1\x1bstz*@\x82\x1cg\xf72\x04)@\x83\x15\xe7\t\xc2[(@\xb5U\x81\xdfdf-@\xd6\xf5F\xed\x13\xd9\'@M"\xe0\x9d\xd8\x18(@I=\tV\xe9z/@\xa6\xe7\x1aq\x08\xa4*@`R\xca\xd5\xc9\x0c0@\xc2\xac\xae\xb5K_0@\xb8fh\xd725(@\x0b\'\xb0}\x0c\xfe0@\xa6o\xdc\x8bj\xb1&@\xd1\x01\xea\x9e\xf01)@\xe1\xd1\x15\xfa\xeb\xe0)@E\xc7\xacY\x9c\xa6-@\x1b>\x13\x81\xc1|0@$&\x02\xbd\x89\xad0@\xde\xb0\x0b\xec\xacd&@\xc1\xab\xcaKE\x8c1@\xf7\x80\x18u\x18\x9d,@H\x13I\xbb\x1b\x02-@\x8brq\x10S\xc0.@\x18u\x8e\xf9;\xe00@\xa10\xf2n\xcf2-@C\xcc\xe7\x0c\xe0\x1c/@S[d\xa9\x08@-@-AR\x06\r\xf2/@y\xf7T\x9e\xba\xec(@\xd0\xf5I\xae{22@S\xf7\xc1|\xd6\x1b2@\xaa\x0b_-2P)@\x14\x1a\xd1Y2\xa7,@).\xbelE\x9e/@{\xf0+\x9f<\xca-@}\xfd>\xc1\x93\xec,@\x0fVy\xdd\x87\xd0\'@\x1fI\x97\x12\x94\xfe,@5<4\xb3\xb6\x8f\'@\xf7\x16\x03\xb8\x9f\x191@\xae~5\xe9\xc2\xe80@.\xd7v\xb5D-+@\r\x06\x88NF\\/@\xd8\xda\x1c\xb3\xc8\xc6(@Kw\xa1{!\x8c1@\xfe\x8a~vk\xe50@\xc6<\xc2r\xfd\xba/@*\xe8\xa6\x98\xc3\xee.@[\x8b\xd6oyF\'@\x05h\xab/\xfa\xeb1@\xca\xcc\xb5\x15\xd7]1@\x1au\xf0\x0b?\x9a0@V\xbf\x05{\xe9\x8b(@\x7f\xa9P\x0f%&(@Kj\xaf\xd7\xc9\xe0*@i%yzyP-@\x11S\xf3d\x19v1@~\xa7\x90\x99\xe3\xa2,@+\'a\xb0Kw-@\xac\xd5\xb1\x08\x9e\xde+@\xec\xd8\x0f\x13H&&@\x0f\x8er\xd9\x11\xab(@_\xd3\xcd\x17@\xd5,@[c\xffw\xd6b-@\xbbI\x03\xfc\xea\x1b-@\xc4z\x92\xa4\x13\xd7(@\x7fw\x9e\xfb\x9d\xc5%@\xa0\xbd\xde\xb0\xc0%)@\xc2PEu4x)@\r\x02\xf1\x88\xa2\x93)@\xc7\x03\x8c\xf8c\xb0-@\x15\xabO\xa0\xb1\x14&@\x9d/5\'\xd6p\'@\x19g3\xc2k\xa5-@\x86`\x91\xae\xb6n)@\x8b\xa4O \xef\xcc0@\xedjV\xc9\xf0\xb60@Y\xd1\x96\xbb\xfa!-@Z]\xd6\xeb\x0bm-@\x98k\x1a\xa6\xd5\x90-@\xa0f\xe3\xd6\x9c\x0b)@3\xf0>t\x1f\x01(@n\xbf\xe5E\x16\xd2(@_\xc0/a\x86L*@\xe4\x82\x94L\x85\xe40@\xc3\x16\x0c\x8c[6.@\xfb\xfak\xc2)\xab0@\xbbT\xdbab\xcd.@\x1f\xae\x08\xd6\xbdz\'@\r[\xae\x19;\x18.@\xb1L\xb6U&\x94,@^O{m\xa9\x86/@m\xff\x87\r\xf8\x9d(@\xa4\x8bT\x80\x1d\x0f.@\xfe\rQ_\x1d+/@1\xe7(\x0f\xbc)0@Qv\xee\x0f\xcb\xc7%@/p\xfa\xf31\x92)@O\xe2\xb48v\t(@\x97\xfe\x1b\x17\xf4\xf7.@\x1b\xb7]\xb6\ts.@\x98\x9c4\x8e\x98\xae)@\xcb-\xb1\xed\x15i(@\xa4N\x04\'\xff\x040@8\xb0\xe0&8\x14.@\xa6M8:5g0@\xdb6\x02{[R*@\xffl\x8a\x82\x95\x19)@\xa9\xb3H\x0fS\t&@C\x9cZ\xf7f*&@\xf9\xcf\xd3t\x1b\x10,@\xee\xb6\xcaA\xe2\xdd\'@\xa4\xb4d\x87\xe3\x03)@\xbe\x16.\xb0/\x16+@}\x90\xf9P\xa3F)@ij!w\x9eV0@V\x92 ]\xd7n(@\xa8u\xd8$.#)@D\x8e9\xd8\xb9\xea.@\xba\xf1\xc0\x1d=\xe1.@\x0e9|]R\xd5.@o\xcbd\xfe=\xaa-@\xcfj\x8cR\x87\x1e,@\xb7t 5\xdbA0@;[\xddI\x1a\xb6(@\xc5\x94\x07F,\xab%@\xde\xb0=\xf0\x99m(@B\x0fv\x1f\xbdG8@3\xd0\xa8z\xfd$)@\x8dt5xh,,@3\xe4\xe7\xc9\xc5\x9d)@Udt\x8cD\xc20@\x10?\x8a|\xab\xc3&@\x88\x90\xd2\xcb[\x7f&@\x17\xacZ\xc89c/@\x81\xae\xdf\x16e\x1e7@1XH\xdaN\x99%@\x92\xfb\xfbT4\xac\'@^\xc1\xee\xeb\xe9\xa0-@I\xe7M\x14\x94\x7f1@\xd9c\x07m|\xc7&@\x83\xd0\xffw\xc0>1@\xb8\x9d\xadn\xb9X)@\'cZ\x7f\xd6R/@2\xe5\x1e\xbfO\x9d)@BUy\xa8\x19R2@\xf6\xb5\x89\xf7\xb5\xc2-@\xc2\xcc<\xba\xc3*-@Q1t\xb1\x1b\x15)@>\xe8\xba\x160\xfc(@x\xb6TH\xd1\xbd(@\x9f\xf11\xc6b\xbe-@K\x7f\x9f\xdc\xce\xb1-@\xd7\xce}*j--@\xc3\xe0\x06\xb75\x1c*@\xb0\xcd\xea\x14\x8f\xe8(@\x1eM\xcc\x15\xac80@\t\x94\x89\xe6\x04w)@\xe0\xe4`\xcb\xff\x8f.@G}\xa2\xc7K\xbe-@\xf7\xa8\xa4!\xb5\xf6*@\xe8\xbc<\xed\\#/@{1\x87S\x07\xea.@\xb0\xd9\xe7-\xb0L)@]\x08\xdf\xfc\xbc\xb0.@\xb1\xea\x06m]c*@\x86$\xe6y:\xff\'@\xf7\x9f\xc7\xc2\xa0\xe4*@\x88<\x00\xca\xb1\xe0*@\xe7-\xd6\x85|\xd1-@{|\xb6n\x17O0@\xe5\x7f\x1a\xbb;@4@\xc1\x8f&\xca\xf0\xf7(@\xfe\xecu\x066\xdd)@\xa9\xe6.\xcb\xe4\x86-@\x83\x1c[\xe1\x9f\xda1@@\xcet\xf4\xf1\xff,@\xb9/N\x87\x8b\x1f-@\xa7\xa7s\x83\x14\xad*@\xb5\x8c\x1d\xe9\x1d\x9c0@\x9dx\xdfk\xd4P-@+\x7f\x8c\xee\xa7\xca(@4\xc3\xd9\x1c\xd0g\'@\xe0\xc9\x8a\x89\x95\x83)@p\x99\\\x93\xb7\xa8+@c\xf7U&J|-@v\x85\x94\xce2\n%@\xe1\x0f\xe5i\x9b\xf8-@\xf5e\x1aO\x16\xca0@1@V\xa2\x91\x190@\x8c\x15&\xc935-@\xdfh\x88\x08M\xae0@\xc2D\xa9w;\xf5.@ \xc0\x0f\xfa\x99\x94(@\xa7\xf2\xe1\xe3\x81\xf6%@\xb5g)C\xc4\x1c/@\xf2\x15\x9d\x1d\x8aX*@1_\xc5\x1c\x12\r/@S\xb1\x7f\xca\xe3w,@\xf6\x17\x03\xcb\xf1".@\xee*\xa9\xf3K\xdc&@\\\x06\x95\xd6\xc7\xc5&@\x16\xae\xcc\x9ac\xc9&@0C\x98\x18\x11\xcf.@E\x1e\xeaO\xa1\x02.@\xb7\x03\xf5\xda\x90\x18&@V\xd3<\x99\x17,&@7ZM\x89}\xc9+@t\xce\xfct\x164*@k\xdd?\x11\x9eu0@6;(\xc9\xfbJ-@\xf2B\xf6Dz:/@\x8d\r\x11\xc1s\xe0)@\x18\xec]\x06\x14\xb60@\x0f\xbe\xa8\xad\x8a{\'@\xf6%\x11#\xd7\x84(@\xb3\xcf\xf1\x18\xc9&)@O\xa5b\x8dQF\'@\x84\xe6\xb3\x8f\xb692@~\xb7\x01\xe7\x1fE.@\xc2 \xfb\x1b_\xc1(@\xc9\r\xec3\x9f\xd7-@\x0f\x0c\x7f\xa1\xf9\x18+@Qba\x87\xcc\xd0.@\xa0\xe3T\x8e\xe1\xea*@pB3\xaa\xdd\x04+@\xec\x1f<Wj\xa10@90\xabhJ50@\x86\xcdic1\x99/@d\xb6\x875y\xbb\'@c\x86ctM\xaf\'@\xaf\xae\xf3\xb1\xd7\xfd(@\x0f^\x0e\xe3\xb2c1@Lk\xd2?\x8f\xdb.@\x02"0\xceY\xf8-@,C\xc3\xeem\xb8-@\x94\xf4\x9ayo]1@[\x94q\xactm,@M\x94\xf8\r\r\xcc0@L\xe5\x8ey\x8d\xf21@\x86`\xf5\xe9\xe1\x8a.@\x97\x95\xd4\x96\xab\x051@\xb6n\xc8\x90l\x1d1@\xc0l.\xe0\xd4\xe10@\xab\xb8\xdb+wx1@\xee\x19\xc0b\xe8\xf0*@\x1e\xf57\x07EU)@\xc7rP1\xe3F0@\x16\r\x92\x15$\xfb,@\x1e;\xda+,\xdb,@\xae\x99\x8b\x1e\xb8\xaa*@\xa2\xa3SM^e1@3g@\x89Of+@;\x86\x03aD],@\xa8n\x8f\x08\xbb\xd1,@PAE\xab\xa5R1@=X\xd2\xb1b\xe4)@\xc1iM\x1f\x10I/@\xb7\xe6\x03{\xde/8@\x94\xe0\x84W\rN-@\x93\nw9\x1d\xd8/@]\xe3\xc9hr\xdb.@\xcb=\x0f\xae\x8d\xb4,@\x90S{\xfaMy*@\xee\xbf\xa8\xcd\xefg-@\xbb\xaa\x1f\xc0\xe3l)@\x10\xc5\x12\xa6\x95\x001@\x08l\xb2>\x1c\xda0@\x99\xd0Tg\x08\xb4%@sGu\x88WS0@\x07\xaa2\xe0\xcf\xe3(@\xaa\xb7\xb8\xef\xc0\x02&@p"\x96\xbb\xeaq,@h\xef\x16_Y:)@\x80\x02#<f\xda(@\x86B\xa7\x0eps)@w\xdc\xfe/P\x94-@m\x14\xfa\xa7)\x19&@f+\x03M\xdb\xc91@\xfd\x92\xd1}\x08\xa4/@F\xc7\xd1\xdfx\x8f-@\xcfBb-\x9e\xd9)@\xdc\xb0\x17`\xb7R\'@\x06uLH\x0e\x08)@\x02\x80/\xb3\xfd\xad(@~\x7fA.\xde\xfd)@l8\x08\x02\xf6\xe6*@p>\x07\x8d=\xb2,@\xe16\xab:4Z.@\x033%d*\xe9.@\x8b!\'\x89\xb7\xf6\'@M,\xdf\xcaH\xa7\'@\xfd6*G:O)@\xa0\x1eo\x1b\xaf\x7f0@\xc4\xe4\r\xd2\xbe&/@\xff2\xa0\xd0.\x1d+@\xb3\xc0\n\xbf\xff\xb2&@\x17_\x11$\xba+)@\xd0c\x9d\x8dX\xae/@\xa9\x18\xd7I\xab\xa2-@U;K\xc4\xd3n(@Pz\x82\xe3\x98\x8b/@\x9e\xb7M`(.)@=\x83\xad&\xd6\x8e3@\xc3\xd8\xcdPm=.@\xe0\x01u\rX\xa50@\xfbJB\x08\xda0.@\x04\xfe\xc7h\x01\xf9%@)]g\xeb\xe2;2@A\x83\xbb\x0f\x80|/@^\xd5\x9fAB\x9a-@\x1eQ\xa8\xc6Q\x06,@;d)\xe7+\xba%@\xad\xcae\xfb\xc6\xeb*@\xaf\x8c\x1d\xb8\xe7\r+@\xc4.9\xbf\xbb\xfa,@S\x0c5\xca\x7f\x950@"\xc8\x8f\xb0u\xd40@B\xa8`V\xca11@A\xd5\x14\xa6\x93D)@\xbea\x0f\x0b \xfe(@=K\x10\xd3a\xb1,@\xb5}\x05\xb8\x9e\xe2,@^~"N6\x8e-@I\xa3\xc2\xe4\x82\xac-@\xec\xde\x80u\xa6\xc4+@\x84\t\xc1\xea\xdc&)@#O\xaa\xc8\xe5&/@ \xe0\xef\xb71>/@\xd5\xef\x0e\xce:\xc9\'@\x07\x7fA\x89\x0b\xc0,@q\x01\xab)\x1b\x000@\xe1/\xcdI\x8an\'@\xc2d\x13\xb6\xd83-@\x06\xa7\xd8\x82\x10\xaa\'@5)\xa9\xed\xfe\xed(@A\x12&e5\xac,@\xf5\xa4\x83&j\xca4@J\xd4Gp\xc2\xf40@\xa4\x989m\xd6^,@0\xa8\xb4\x95\x9e\xef,@\x1e\x8c7A~\xf5/@\xf4\x13\xe6\x0f*\xaa0@\xb3Z Kh\xaf0@\x14eP%)\xc9&@\xb9B7\xe9|}.@o\x04\xd2y\x1b\xa0-@\x99\xf8lj\xcd\xf9*@\xbe\xd2\x9b\x94\xb28\'@\xb6\xa72\x04\xdd$0@f\xe0\xe5\x7fcA-@Dc\xc5c\xad\x80-@\xa1\tF\xc5=\xcd2@\xf0\x08\xa0\xa0\xd7\xde(@\x1b\x98\x90\x8f5\xc2\'@\x92\xa5\xec\xef\xfe\xc5)@uU5t\x8f\x81,@\'\x18\xe9\xd4n\xf3/@\xabC}\x8eg\x88,@\xe0\xbam0\xf2\xa94@(>\x0f\xa8\x89\x900@\xfd\x14d\x80\xb2\xfe(@\x04$R\xfb-_&@\xba\x87\x05\xc3#\xae,@?\x9c\x0b\x92Ip(@y\x01K\xf4\xb2~-@b\x85\xbb\x1a6q1@\xad\xa0S\x04/\xa90@9S\xcc]\xebi.@:\xf6\xce\xf5S=0@\xd8\xbc\xc6\xaf\xc2\xe31@\xb6.O\x02z;0@U\xc6\x04\xf5\xcd\xea%@:\x1ek\xb5\xcc3-@\xab\x82p\xda\n\xda-@0\x97Y\xc3\x85\xbe(@\x18\xe2\x88\xecD\xe0(@\xeb}e\xd5\xed9/@\xbb\xa3Z\xaeZ\xd3(@\xcf\xeaEsJ\x0b0@\xcd\x8f#^\t\xff(@s\xdb=\xa3\x8e\xfe,@\x87O\xb7\x0f\x07\x03.@\xac\xd5\xfa-VR*@.\xb1F\xa3\x00o.@x\xbd\xa3\xf8\x93\x86-@ik\x90\xa3\x8ad2@\xaf\xde\xb7\xbc\x18o(@\xf9\xc5e\x0bz\x8c)@\x0e{U\x90/`*@\xb2\'$A\xcf\xa80@\x15Z}m\xe4B/@\xa6\x8a\xba\x7f\xa731@)\x01\x12\x05\xa9\xe5*@\x91m\xe6\xfcj91@\'\xe6\x1a\x15\x8aB-@\xebde\xa1\x7f3)@\x82\xad\xa6-/o1@\xb5\x02z\x96\x91w,@\x90F\xeb\xad\xd4\xb0+@\x80m\x11\x0f\x11\xd6,@\x92\x1f\x18\xa1\xfbg+@\x86xD\xc7/\xd2+@\xdc\xd1\x18\xc0\xae\x191@2\x11\x1a\x8d\xa5\xaa+@\x96r\x87A0T2@\xf2\x86B\xa5;\x88-@\x8f\x03\x00a\x02\xf9)@\xf5\x0f\x9a\x91b\xa6/@\xc6\x9aq\x95\x1bp0@\xe0\xa6>m\x07d0@\x17\x9c\x9a\xa5\x05\x8e)@D\xd5tP\x85\x0b,@\x83C\xef_#\xcd/@v)+M\x80\xf9,@\x95\xa9\x83\xc5\xf3f1@\xac\x13\xda\x84$<)@n \xa9\x95_\xc8&@\x1f\xca5\xe5\n\xa2-@~\x1e\xfee.<)@r%\xfa\x01\xa7\xdf*@\xb3\x94\xd8\xf2\xd2\xb61@\xcd\xc5~\xeb\xd1*-@\x1a\xb6#O\xa87-@\xc0\x04qz\x1f<(@\xbf,\x95S\x0eR(@\xebI\x1aze\xdc\'@\xf5f\xe1s\xc8,-@&|\x0b\xa8\xc5\x15+@\xad\xf6&\xa1\xbb5)@\x9e\xf2*\x90\x8d\xb7-@\xf5\xe2\xbaO\x8c\x0c1@r\x1f\xfd\xe1\xfa\xaa-@\xa4P\x9e\xaf\x06\xed6@\x07\x97\xbfy\xce\x1f-@\xa8\xab\xa0\x9f\x97\xba,@\xc9\xaf\x81\xfbi\x8d0@\x96\xaa\xfd\xe1%\xf90@\xcb\xc3\xe5\xd4|\t0@\xb1_zJ\x90\xf5%@C\xd2\x8b\x13}\xd9*@\x07S8Sa0/@|\x80\x1f\x81\xc1\',@\xff\xf0\x1b\xc8\xa7\x93/@\xc3\xdd\xc4\xccK+)@\xbd\xa4]\xc8\xe7\x03)@\xe5\xb0\x12e\xa1?)@\x19\xe0\x82$\x05`-@\x13$5\xa4\x94\xa6/@\x11!r?\xd5\x1e1@\xe9\x13\x96\x86\xed\xa8/@\t\xf6\x90n\xd3\xa0)@`\xa9\x1c\xb6\x0b\xb7)@\xdd8\x8f%\x92O0@A\xf2.\xe7\x8f\x92/@\xf4\xa7\r\x9f\xb9\xf7,@\x9f\x81\xbfte\xc6.@\x0e"\xd31\xca\x92-@\x05i\xc9\xdb\xf1J%@\x01\x9aL\xe8\xc9\xa7-@f\x8d\xf1\x9a\x90\x94\'@\x1d\x14\x05\xe1\xb2k-@h\xde\xd4\x9dX\xc2/@%N0\xe85T-@Y\x82\xb0|\xb3\x17.@Gl\xf0\xe9\xb6\x840@\xdam_\xbf_~(@\x96\x9f\xecK\x81\xd6+@\x18\xe6`\x06\x83\x14+@\x18\xa9\xa3\x00\x0e:*@\xb6\xab[\xf4\xff\xee-@\xb7g\x85Uu\xd9,@\x97\xe4=a\x1d\xa01@v\xa3mJ\xb6\x8d(@4*\xbb\xd4\xdd\xc6%@(,\xf0A\xd0\xca-@\xc2\xee}\x10\x08r1@|\xf8\xc2\xb0\xac\x031@|\xc3\xb7\xa2\xd1\xb2)@\xbaJ_\x07\xe1H%@O\xf0\x91na\xac5@\xa8@\xf97\xdfI(@Xu\xcfJ\xde\xe3.@\xe6\x10Fn\xc3\xdb1@\x98\xba\x1cd\x19\x1a+@\xab\xff:\xaf)e-@\xafk\xfc\xf8\x1f\x0b8@\r\x0b\xfe~4\xe6-@\xe8\xdf\xb8$a\xbf0@\xebX\x81\x9d\xc52(@O\xbd\x9b\xdb\xb8\xb3/@\x19\xf8\xd4\xb8\xdb\n-@\xcc\x15oh\xa6\xeb,@\x9e\xd8Vr\x07\r+@\x98|s\x18q\t2@^\x15\xbf+z\x89&@_Bs\xd9\x180&@\x1a\n\xc1\x0c\x8bn,@p\x8e)\xc8K\xa7(@Qj\xce\xe79*1@s\x9f[H\x7f\xe1,@IP\xf9e{\xa60@.\xfc\xba\xbf\xc1b*@\xbb\xc0n\xc2\xce\xe2.@\x1e\xccV\xaa\xf6\xf2%@\xb1\xae\x93\x94h\xdd)@ \xab\x13w\xc6]/@Y=wx\xc8\xa1-@\x91NE\x8a\x80\t)@z t^\xbf\xdd(@\x99<\xa3\x19\xb4\x120@\x134\x16\xa2\xebn/@A\xbd\xb3\x0e\x1c\xf10@5\xb3\x01D\xe3\xf60@8C\xd3\xe8\x16\xb3(@\t\x88\x80\xbaS\xd8.@\xc3\xae\xf8\x13!\xb20@\x15e%Dkr/@\x04!\xbb3\xaa\xdf0@\xe8\xb8\xf9J\x1aG0@\xcc[{\x1b\xfb\xa3,@\x02m\xfe;\x10\x190@\xd6|\xc1f\xce\x9a%@0\x13j\xee\x86\xde7@\xc4\xec\xb9\xb8Vg,@\xbe\xa7\xf7u\xeb,%@G\x13\xe6\x8eF\xd10@\xb8]\x00\xd9\xe2C+@?\xe9\xa9\xf6\x84E*@\xa8\xe1\xe4\x7f\xc0\xac0@\xa9\xfe^hY\x841@\x0e8n\xba\x15\x8a-@QE\xe9h\xaf 0@b\xfdk\xd9\xc3+0@\x81R\xce1\xa2\xb4(@\x8a5\n\x8b\xf2\xc2(@"=\x95|^;%@\xc4)\xceC\xf8\xd6(@\xc5\xc3\xfeB\xfc\xe37@\x1b\xc9\x9f\x9a\x82\\\'@y\x1d\xfb\x10d\xa9(@\xe1kipr\x9e0@\xeev \x9a;6\'@\x14\x03\xf4\xc0\xee/&@\xb90\xe3S\x9c7&@\xa7\xc5\x86\xea\x1c\x1d&@\xfa\xf4\x90h\xed\x827@P\xb6Z]\xdb/-@\xd7\xd7Q\\Bh)@J\xcc\xa5\x1a,w-@?\x15\xbf\xba\xee\xba\'@\xe4\xe4\xa9\x8f"\x1f)@\xf4\x11~\x02\xbf\x04*@<\x1d\xf6R&\xe9.@\\\xb2\x94\xe1\x9c\xe27@c\rHX5\x1f(@\xe3A7\xb8\x93\'0@\x94\xc2\xc3\nr\xe7\'@\xbd\x10m\xd6\'(1@\x1d\xcb\xbf_\xc5\xe30@8\xe8Z\x195\x85)@*\x18\xf2QT\xd1*@\xd9\x84N^,\x8f1@\xd1\xe9\xf0\xa7!\x97-@\xca\xf5W\xd8\xd7\xef\'@\x88\xc5\x97\xa0\x02\xd3(@\xce\'U\x12|\x8f\'@:\xa3\'\x85\xc1(+@\x8c?R\x85\x12\x870@\xff\xc2\xd2\xc4\x025,@9\xf0\xb5\x1b\xd1^1@\xd5\x11u\x13E\x1d/@z=\xcf.\x03\x9f\'@\x00y\xc5~u\xe9+@\xbf\n\xec0/y.@\xaf=8\xeeb\xbb)@:\x8b\x1c/\\2/@]\xa8Tv\xe9Z1@\\\x0b\x12&\xf7\x980@S\xc0P\xf4\x9f\xa75@n\xc0Y\n\xdd\xa5-@\x92\xb9\xcd\xd6q\xb80@\xf3G\xed\x08:\xeb-@\x00\x90\xcd\x16\x86\x8e0@0&>\x80/X)@w\xe1\xdaD\xa6\x0e0@\xb0\xdb\x89\xb8\x1b\xdb/@gn\xb5\x81\xda&0@g\x12.\xd6\x15\xfe(@\x93\x91\x93\x87(\xab5@\xdbK\xaf>\xa5%-@G\xe4\x9eI\xf6\x8f\'@\x9eP\xbaY\xa0\xf7,@\x0fV\xab\xbd).(@\xb9N\x9c\xd7E\xd50@1\xd25Z\xf0\x9f1@O$\x17\xafG&0@\xa1\x07!zP,0@\x06z0\x9339*@\x83y2S\x11\xfa(@j\x04\n yN7@\xa7\xb0\x81\x95\xda"0@"M@\x85j*(@\xbe\x00\xa1Lm0(@\x8c\x8bA\xad\xf9T.@\x94L\xa4\xb3g\xee-@v\xbf!\xd1\x0eM+@\xf9\xa0\xedi\xd1o*@M\x8e\x80\xe2Z\x05*@A\x8f+0\xc20,@2\xdeP%z\x7f-@^\xc2\xce\xe5\xc7\xdf,@YM\xa9\xd6\x0c_-@\xd4\x82=\xe7\xb8\x931@\xa7)*\xbfvn-@\xc3\x98\x1b\x9f\xe1/.@i\xc2\xc6\xbc\x8bI0@pH\xd9\xc2\x02l*@\x10\xa1\xa0$\xa3\',@\x18\xe9\xad\xb0\x1d\x8d\'@\xb3\x80)]\x1cT)@\xba<wI{\x05)@\xfa*Y\xf9\x14\xc4*@\xf0V\xd0\xff\xcbm+@\x8d\xeb\xd3\x16AK,@\x13\xd0\x1fC|\xaa0@\'n9+\xa2\xa2.@\x1c\xb0\n\xd2\xa7\x12)@\xf04\xb2#q60@\xd0c)\xabUV(@\x01\xdc\xb6C\xb2\x82+@\'\x893\xc4\x86k-@E\x96\xbb.m;7@;\xad\x1b-\x8e}.@\x90\xda\xb7\xf6\x9c\t0@\xee\xe3F\xa8\x9f\x0c0@\xe3L\xac\x12\xf8\xdc\'@\xfckz\x87\x13A/@\x97\xd0\x865\x17\x19\'@\x90\xf2:\xb5\x95\xcd,@\'([/q\xbf)@\xf1\x0f4k\xf9$.@1\x8a\xa5\xe3ce,@\xecTH\xd3\xbd\xf7\'@\x85\xb7J~l\x14(@\x95\x0e\xe6\xa4]&+@\xfe\x80\x15\xfcn\x8a,@5TbE\x0e\xdd)@\xa2\xdeEP\x87\xbe.@\xb4t\xc1\xcf\x14\\(@>!\xfaV\x97\xe30@B\xd4#\xbe\xd0\xdc\'@/\xf8I\x1e\xae\xcf1@\x13?\xd8\x00s\x9f\'@\xd6\xa2\xd4\xa7\xf6\xb31@\xf7\x10\xbe\xc8Tw-@\x98\xc2\xab\xf8eQ%@\xb7\x90"\xcd\xd7\xe1-@V@5\xa0u\x10/@\xa9\'\x8es\x82\x1d-@co-D)\xd4)@\x1c\x13\xeda@\x050@\xc3F\xcaE\xb3?&@\xb5\x95P\xf184/@T\x08h\x0e\x90\xf10@\x9dv\x9f\x960\xb8,@4R9\x86<\xb2-@\xea5:n\x05\x1d*@\xd7\x04.+ip-@\xab`\x87\x83\xe2\x97.@wU;5\xff\xa4,@\x1d\x12\x9c%i\xdf(@\xa1Ez\xd6\xcf\xc7*@\x8f\xb9\x91\xe4\xd0T&@]\xe6s\x0b\xf1e*@\xd3NL\xc3\x8eL0@\xf2G:\xa6\xe8k(@)7\xc4\x81\xdc\xf4.@\xe8\x0e\xbd9\x8c\xf4(@\x8eP\xf7\x11"\xcd0@`\xde\x81\xd6\xa6\xb0,@\x9d\x93\x18u\x81\xe3(@Y`\xbc\xc0\xbe\xec\'@\x1b~\\U\x11\x99\'@\xdd\x8a \x99|\xd5(@\x96\xbf\xdb\xd2\xc8A\'@\x82\xae\xf8*\xf2\x9a*@\xfd`h1!s-@5;V\xdb\x7f\x98(@\x93j\x8fvB\xcd.@u\xc8\xfd1\x006-@w\x9a>\x95\xfb\x0b.@:\x9e\x929\xd3N,@\xbc\xe5\xbc\xfb\xd7\x98*@?\xadN\xde\x8b\x9c%@\xf1\xe8\x89\x93R2+@\x04\x92\x8fWc\x15+@\x9d\xe405\x0c\x93-@\xe6u\xfa\x86\xa8d1@\xd7B:\xfd2\x92.@Rb\xc1D~T+@\x90\xe8g\'\x84O-@\x9c\xda\xc6/5\x95/@\x96\x87\xe6\x93\x93\xef\'@~\xa9wa\x94\xa5,@x\xca\x0c\xf4De-@\xdd\'\xe5\xd8OH0@\x0e\xda7:\xbd\x906@\x85\xf6\xbd\x02\xcf\xd5&@\x15\x9b\xa0\t\xd9\x1d1@I\x06:\xefh\xd0%@\xafU\xa8\x9c\x8e\x0b.@i\xc9\xf2I\xf1\x12,@8\xba\xb8<\xd1\xa8&@\xd4\xc0\xe8\xc0\xfc+1@!R\xc4\x0e\xcd\x16.@\x03\x85\x12\xb2qb+@\x9d\xc7E\x96]\xa3(@2\x0f\xc7V\xa4\x93/@x\x9fa\x1e\xc3i(@!\x9e\x03\x9d\xd6\xa0/@\x01\xc4\x04\'Kb&@\xa0\xeaS;&\xa1)@\xa6\x10\xe6\xbc\x02\x8e-@\xc8F\x01O\xad\x00.@\xc4\xe9\x07\xb9S\xb7*@M{\xa7\x85A\x17)@\x8b\xb3\xa3\x1e\xf3\xf40@[]\xdf\xbb\xaa\x0f)@6\x90\x95v\x17r)@g8O\xb7\x93\x1c+@\xabX\xa3\xf4$#)@\xd6\xec\xd9]\xa9\x92*@%\xb8\x8a\xe6\x9d\xa10@\x81\xb8J\xf8J\xbb-@\xf7\x94\xca\x82\x85\x030@\xa91\xf0\x14\x95\x15.@\xe1\x91\xf7\x1b\x19K.@\x03\x96)}\x8d\x0f(@\x824\x00\x8a\xd4:/@\xcav\xbb\xc0"\xeb,@\x02\xa9O\x8e\xd5\x95*@0!\x83\xc9\xd5t(@\xc6\xe2\xa4\x89\xf6\xb9-@\x14E\x9d\x9c\xffH*@\x9a\xb1"(\x8f\x1c0@Z\xe1\xd9\xe9 \xa7,@\xf5\xbal\x03U/0@v}\xc7\xe9\x1a\x836@\xbe\xd1\x94\x166\x9e.@\x86\xd2VJqK,@\xfe\x90#17Y0@\xe0\x08\xa0EkR-@\xa9\xc7\x87i\x17}1@~-\xbb\xb5\xc9\xac(@\xcd\xb6*\xbd_C-@\xac\r\x14\x14\xd3\x8a-@\xa0\x1c\x7f\xb3\xc5\xfa0@\xe2a}\xa2\xd3\x900@\xc1\x90\xc5\x11\xb7v,@b\xb1I1&\xdb)@\xd1\xb4\xb27Q\xdb.@\xfb\x88/\xb6\xe5\x1e0@\xa1}L\x05\x1a\xae-@\xc0\xd5\xc8w\xee6.@cF\xeaP\x94\xab.@-\xda\xe3\rt\xda*@"\x86E\x96\xee\xf7+@2\xd8z\xa1\xb6\xc2-@\x91\x8d\xcf\xd6\xa4\x1b-@\x98\x86\x90/I\xd3-@\xc6*e\xffl2.@\x9b\xff\x0f\xae\xd2l,@\xab\xc2\x82\x01:\x91-@O:\xe9)v\x0b&@\xd3\x19\xfb\xf1BT*@*\x98\'h\xbcX(@k\'\xa5\xbf{00@\x0eL\xb0\x16\x9f~)@\xf9\xae\xf1\xfbI\x9f&@q\xfe\xc4?XT-@2\xe1=v\x8a\xeb*@d\x13h\xd44\xd10@\xcdL7\xa8\xf8\xe4/@\xdfm\x18\x17\x0fm&@\xc9~\xee>K\x130@m\x9fchVW,@\x9c\x94s\x99\xaa\xa8-@#\xffs*@\x89-@\x8ec\xc7\x7f\x1dz1@\x0e\tyk\x97\xc90@\xca\x94\x93\x10\xd3\xe9*@i\x00\xc5\xda1\t(@\xd4\xf1E\xff\x8d(7@\x00\xf6\xb4Q\xc3\t,@\xe2f.\xea\xba\xb1+@\xdf\xf0c\xcb\x0e<,@4\xc7\x1c,\xe9\xc0+@fBg#m\xcf/@\xb5\x01\x87p2\xfb*@\xca\\\'?3\x83\'@3\xa6\\\xa4\xf0f-@;\x01&z\x1b\xcf.@\x8fB\xdfX\xff\xdf,@\x98\xad4\x8e\x1bW\'@@\xfaM\x15\xef\x8d/@>\x99\x02\xfd\x05\xa4*@J?\xf5\x9f\xc6\x81*@\xf1\xf8\x8fs;a&@\xca\'\xbf\x83\x11\xbb*@\x1c\xfdR\'\x10\x00)@\xff\x15X\x10-u-@\x9f\xfb!\xb0\'v(@Z\xad\x9b\xaeT\xd1%@\x8a\x02\x0b\x88"1/@;RlWQ\xd9+@\x80\x06/\x18\x8e\x80*@o\xbe\xb3\x0ey9&@\x03A_\xf0\x97L(@\x0b\x19\x07Y\xb5A0@]2\xad\x82\xde\x15,@\x9f\tX1N\x82-@\xc4\xe94\x85\xbe\x82/@+\x1f\x162\xf4\xe0,@\xa8&\x12\xc3\xa7\xcf-@\x1d\x1bjJ1R.@\x16\xef\xdc\tC<&@\x8d\x8d\xb5\x99\x12\n0@\t.u]\xacF2@\xb4\x80\xf8\xd7!\x8a%@\xfe\x08\xce\xc0\x04\xad(@$\xcdg\xba<\xdb(@h1z\x07p\xc5(@;\r\xa2o\'\x8b(@\x13Fk\xd8K\xd5,@\xd3\xf6\xd2M\xd5\xd60@\xe3,{\rl\\-@\x17\t\x0e@\xfd\x86)@-\x14\xb8N\x97\xfc)@\xa2!\x1e\xc9\x8b.(@u\xc9\x05\xbdX\xbe1@\x940\x9a5\xb4\x8c,@]\xb3\xe1\xc4Q@-@\xf6\x7f\x02\xf7wD+@\xcd\x04V\xff\xad\x14(@\x18S\xa4n\xe9\xd91@\xee\x03!\xaa\xec\xbe1@\xc7A.\x1d\x17\x0f+@\xe9\x12\xe7\xbf"K,@rc\xe58\xc5A*@\x11%\xea1\xa1W+@\x048\xbc\xf2\xdc\x84-@\x9b\xc3\x17=\x16\xda&@==\xaf\x96\x92L&@\xf5=\r\xf72\x98,@\x96}\xe0k\xcc\xa21@\xddz87\xaa\xd6(@\xe2\x156\xb4:\x870@"<\xcb\xc8\xad\x13+@\xf6\xd3\x85\xf1\xc3G,@\x871\x0f+r\xd3/@D\xab}\x14\x86\xbd,@\rP\xd8z(\x000@u\xc1l\x00\x1c\xc9(@A6 @\x02~+@\xdd\xa5$M\x14\x12+@\xf9\x18m\xefo80@:\n\xb7\x9a8\xca0@~J\rm+\x01,@\x8c\xa5\xf3\x03\x96\xa3&@@\x94\x0bd:\xa6,@\xfb\x0b\xb3y\xe6\x17/@\xc7\xe3\x06\x94\xb8\x88(@?\xc7O\x02K\xc40@\xe9\xf4\x0c~\xabJ-@\xb2:\\\xb9\x1a\xff0@k\x9cM\xc4\x8a\x00(@5\xb4\x17\x94\x98\x8a-@\xe4\x07\xcc\xf4\x12\xfb,@\xc1\xb4FH+~/@\x87\tG\x18\xe9\x1f-@\xc8u\xba\xbe\xdb\x8d(@\xae\xc3/\xa69\xed-@\x915$\xb4\xa5E(@O0o\xd6\x93A\'@\xf0\x8f\xa0\x1dVd.@\xef\xac\xb8\xb0(A\'@\x00\xa7\xdd\x1d\x8f\xcd*@\x1d\xb5m K\x80-@\x88k^|\xb0\xc5,@\x16\x04\x96\xf3\xf8Y.@\xed\xfd\x86\xa3\xe6\xc6+@\x9bj\xd62\xc2,1@*\\\x93]\xe0\xb5,@~\xfb*\xcb]\xf6&@\xae\xd7\xa6\xce\xd8>)@\x06\xa8\xa1\xe4\xb0\x1a)@r"\\\xf9\xe6\xf0-@\x048\xed2%I1@\xfc\x01C@n\x891@\x91\xf1\xbaaL<,@\xeb\x95\xfa\xc1\x88\xfd&@\x9d\x1d\xeb\xe1G\x192@s-\xfd2\x11\x80-@`&\x00\x13\xbc30@.9*\xc1\x8eD\'@i\x91\x8c\xd8\xa1\xbb.@\x01t4\x91\xc2\x9d/@\x03\x83\xe6\x183\xfa,@8\xafc\xae\xa1\xd3+@\x98\xd8\x89!R)+@K\x97\xe5\xe9=w-@z\x1c5\xa2bg\'@\x8cb6\x1e\xf1\xc0&@\xce\xd9g\xbc\xe1\xb0&@\xb8\x0f\xecH{\xf0)@\x8a<8<\xb1\xa81@#\xf4W\xef\xeb\x1e0@W\xc3\x03\x16n\xa1)@7-\xf5\x80\xd7.1@\x0fKl\xa3\x8371@\xe3\xea\x96\x1c\xbb\xed0@\x1b\x8a~\xe6\x10\x020@\xd1R\xa4*\xf4H1@ ]\xcfx\xc0\xe7-@19\xf1\xa32\x08.@\xf6\x1d\x16\xc3-\xa2\'@\xefA\x14v\x1bf.@`Ph\xac\x00\xc7(@D\x03/\xcb\x1f\xa9&@\xf8i\xa0\xe1\x89\x82,@y\xa0\x9el\xfc}-@B_\xa8\xde\x94\xd7)@\xd8a\x1fK\xa5\x91.@w}y>3\xd8,@w\xcb\x14\xe0\xf5\xc6(@\r\xab)tN\x02-@\xe5I\xf9\x10\xd8\x1c-@7\xc8\x93\xc5Uk-@8\x93\x1e%[\x8c(@\xf0\x90U;P\x9b/@g\xe8\x05\x9b\xdb\xd3/@\x1dQs\xb15\x0b/@\xed\xdew\x19f\xe40@\xd7\x01a<H\xa1/@ s\x83\x92@\x03&@\x8d\xfa\xcc\x9f.\xc1*@v\xa5\x82^\xaa_1@\x01\xe8\x86\x83\xc0W,@?\x98&\xe8yQ/@\xb5\xe02\xa4\xca\xbb(@{m)\xdd\xc5\xbb&@\x15\xa7\x1a!\x00\xa0+@U\xbd\x1d\xd2\xd7\x04\'@`@4\xd7\xe7\x981@\x0e/S\x18\xc5L(@\xb74\x17\x7fzg&@\xa6vQP>\x12*@\xa9T99s\xd6%@\xa0&.\'|\x0b,@\xac\xe1|\xd1|O1@\xdd\xd5R@\xd5\x000@\xb6\x1a\xc1<E\x1b-@\x07\x1eA\x15\xc6\x1e&@\x11\xd6\xfaa\xe4\xe4(@k\xa8\xd0O\x04\x8a-@xi\xfa\xd8\x813)@\xff\xba\xa7\xda\x00\xc8+@\xa7\x10\x18T.,1@:\xf3\x89\x16\x9a\x81.@&\xd1O\xdc"\x9a-@]\xb9t\x98\x84\x12)@\xd9\x99\xf3\xf6D\x98,@\xf8\xde\x90\xb5\xf1\xe61@<T\xb0\x08\x12\xea+@\xbaB"S\xf5\xc1.@"\xc2\t`\xf4\xa6(@_\r\x95u\x08\xd20@\xb9\xd3\xfa\x04\x01))@\xe6JY\xf0\xd2\xcb-@"p\t\x9aD\xbb,@6\x8f\\\x88\\\xe8-@\xe9\x96\xc6\x02\xecA)@PV2\x93\x93\xcf0@\x89\xd2\xc1\xf8\xfe\xaa/@|\xda\xb4\x19\xdc\x8b0@Y>\xc4\xbc\xb6)+@fv9\xe4\x81\xeb.@y\xe4t\x96|].@y\x8d\xd9/^\x100@*\xf0Tw\x1b\x18.@_U\xd9\x90\x84\xdf1@C\xeb\xb6\xbc0\x0b-@\x90\xa5\x19\xa0g\xb8-@\xabs.\x15\xef\xa3/@@O6\x0e\x14j*@[\x84\xa7|<\x99)@\x9d\xd2\xddD\x81\x9c1@C\x08\xfb\x9d\xcd\xee&@\x01}\x9e\x97\x8e\xcd\'@h\x83\xc4>Wm0@\xe0db\x80\xc7\xab7@d\x88\x02=.K)@\xfb\x81\xb2\x86+\xc10@&%f\x04<s)@Y\xe9\x8cb\x95a1@\xd9\xa4e\x19\x95L-@\r\xd9b\x1e\x11L,@\xddS\x80\x0b\xb5e-@\xe5Y\x89\xc3\x8bg,@F\xf3\t\xa5\xbc\xd3-@\xc2\x9cF\x84\xcfs,@\x0e\x80oV\xda\xc41@j\x13"\x85<\xed\'@-\xd6d\xde\x8b\x0f7@\x9d\x86\x10`\xa2\x001@TYwx{\x900@\x8e\xe0\x11\xa3\xb0\xcd0@40\xf7\x82CI(@;b\x811\xfe(.@"\xbbm\xb4\xe4>(@p\xf1_\xc8\xbd\xda(@\xdd\xc5\xb6[\x90\xae,@\xae\xdd\xbf\x91;\xaf%@c^\x86\xe3P\x9d%@\xb9%\x92;\xd0\xa27@\xbfV@k"O+@\x17^\x9b\xc3*\x1a0@\xd7n|\x9b\xed\x82-@\x9e\xd4]\x99#M.@\x1a\x8b3?|b+@\xdb\xb28!\xcb\xca,@\x9b\t\t\xb1/\x97&@\x1d[\x12\x0e\x82\xa7&@\x8f\x05\xd1:#>-@\xbb\xe6(5\xb9\x187@P\xdcI,\x910-@o\x9f;q\xa9[,@w\x1e%N&[.@\x1d\x16\xc83\xad?\'@\xc9P\x00P\x14\xa3&@^\x15\x92\xed\xbfg%@{\xc4\x98\xde\x85 *@\xea`\x12x\xd9\xb2/@\xd2\x80^\x9aA\xb1\'@\xf7\xf4\x904\x82\xac(@jc\xfcZ\x10\x8d/@\x9b\x97M\x95:\xd9,@\x9ey\x02\'\xf4c+@m\xf8\xae\xa9\xa2\xcd0@Jc\xbf\x03\x81"7@\xd2Yr1\x1c\x98)@Oj\xb2/\x8b\xb9(@v\x8e\xd3b\x81\xe11@\x1dk\x98\xec\xb9\'(@\x19Rl\x940\xb5&@\xc8c\xa4\xe1\xd1\xeb1@\xba\x99\x0e(TJ%@\x89M\xc5\xb6d5.@u\xd4\xe9\x97\xdd\xa2,@]\xc7S%\xda*&@\xf5i+\xfdy1&@|F/\xda\xec\xe1&@\x9f\x19l\xeb\x14\x07(@0\x92dp?X.@`\x81\xb9N\x1b\xa1\'@\xbb\xb0\xe6K\xbe\xe9/@\xa8j>\x8e\xbf\x9c,@\xfe^\x8a\xb98\xd4*@]\x11\xaaP%l,@\x82\xd3\xb7b}y,@f\xa9\x0e\xd1\xa7\xb3,@\xe9\rH\x8bX\x0f.@\x19\xfb_\x8b&\x152@r\x8b\xb80\xc9N\'@\xb72\x19\xb1\xa5\xa4/@\xa55\xec#2\xcb+@\x88\xc7k\xcd\x16\xa8\'@\x82\x7f\xb5\xaew\x92.@\x80\x9a\x84\xc0r\xf0)@\xec3\xa2\xea\x0fl,@\xd8]\x11b\xc1\xe8.@\xd7G[\x8f\x925,@\xb29T\xddn-.@\xd8\xd6\xa8\x1dW\xcd0@\xb0\xac\x94\xf7d\xcc.@\xa6[\x159\xcc>)@\x98\xf8"\x1aD|*@\xde`\xffp\xd4\xc5-@A\xcb\x8c+\x11i(@\x8a\xbc\xa3\xed\xd0e,@)\xd1\xb0)\x0e\xb1(@\'\xc3"\x19\x91\x19.@\xaa\xbd\x05&\xabq&@\x82\xbb\x08-\xbec-@\x08\x19R\x9b\xdd\x88(@\x18u\xd8\xfd\x13\xe9%@\x15R\x11Q\x82S\'@,\x8c\xa7m\xa1\xaa0@\xa9I\x89\xd6\x11\x0c*@R\x95\x9f\xbd\xef\x107@\xectR~b\xc7,@U2vt\xadx%@9e\xf0\xa9\xdd\x9e3@\xc0\x8b\xc2\xfc\xf1"0@{\xd2D\x84\xb8\xe1,@\xb6\xd5#\xc4\x07\x83(@*\xebb"\xffq0@A\x85\xaa\x93\x9f\xd90@\xd8z\xffLD}\'@\xa5fLo\x99\x82/@\xfa\xf8[\xb6\xa5\xe70@\xb9\xa1l\xaf\xace-@}\xd3)\xebo\xcc+@[fgK\xcbY+@\x96\r\xc6\xa0\xeaZ%@\x89\xea\x8b\x9d\xdc\xa50@\xa9a\xc0\x9e\xf2\xd51@\x10Om\xb0}\x04,@\xeb]\xf5:8v-@@c\xaa[\x92\xd1,@\x98h\xa1\x9a\x16P0@\xf1\xf5s\xba|@\'@\x8c\xb9\xcd\x85\x8b\xf7)@\x03\xb5\x1f\'\x1f\xdb/@\x91\xac=\xf4]m%@y\xe7\x140`#0@\xd3>\xceJ7".@|\x83\xceg3\xc43@\xcd\n\x91\xfeU,(@\x8b\xbf\xac\x96\x1b\xf4\'@Q\xf1A\x13\xe5\xd70@9\xb8\xeb\xf6\xa5\xc0/@\xab\x99\x1c\xdd\xe1\xc60@\xab\x843\x15:t,@\xb2\xda\xa4\xdc$t-@5\x95Z\xf4g\xeb,@K9fC,b)@7\xaf\xd4 \x9c\xbf&@\x9fU\x85\xee\xa3\xea1@\xf5\x04)\x91\xec\xd2&@SV\xb9\xbeh\xcb(@-+\xa5\xdbP@\'@?\xf1u\xe5\x8f\xe9(@\x04D\xdf\xbcHy&@\xd3"x\xa6\xfd\xe30@\xb6\xbaZ\xd8\x02(,@\xea\x9d+\xd0\x95z&@\x89\xb2\xd1\xc3\x05J-@,\x8a\xb8\xbd\xac8%@T\x97\xe0\t\xfdP1@*\x9eN\x98\x03\xdb(@\xd6\n\xcd\x01\xcb\xc7+@z\xf9\x9c5\x8e\x95/@\x1c8\xb3D\xf4 +@*\xf1Ue\xcb\xee(@\xf4\x16g\x91N\xcd-@\x88\x14\x9c\x043\xbb+@S[\xdbfB\x92)@Nd\xf4VF\x82(@\xea\x02\xdd%\xd9+)@\x9e\tM\xd0\xb3e-@\x95E\x91\xc9\xa2\xe0-@D;N4p\x9a/@@\xa1d\x0eG<,@\xc4\xa5\xd9\xb3\xd0\x040@\xf9Y{\x07R\xdd0@\x8c\xae%\x11E\x00(@\xd8\xbc\x9b\x8f\x83\x967@?\'-}=X\'@}D\x97/]\xd6)@\\w\x13\xdaG\xb10@\xfe*\x97\xb6i\xe80@\xc5\xe4\xa5\xc6-\x9d0@\x0f\x8f\xaa\r\x1b\xcf-@\x89?[\x18G\xf40@\x94\x96\xb2V\x8e\x13&@\xd1{<\xf6,\xd52@\r\x7f\x9e\xa4\xc5\xc8\'@\x14\xe8\x14\xa0J\r*@\xb7\xfc\xe9B8\xb9+@p\xf0\x11\xe6:\x1d.@\xea\x18\x8a\xb98k/@M\xfe\xf9\x9aI\xc9%@G\xa1\xa1@^\xba%@j=\x84\xbb\xb5\x8b0@\xa1=\xe1I\'`,@2\xc0\xe7\xaaI\x04/@\r\xee\xeb\xb7}\\(@\xcc\xef\x06m\xd5\x14/@\xab\xb1\xb2CK\x920@\xc0\x1e\xf6\xea\x84\xd32@\xa7;S\x83\x1d\x82-@=\x80\tT\x83\xa1/@9\xdb\xd8#~I2@O\xd4=\xa6\xc0$.@\x88\x92\x93S\x17\x840@\xfa\x9a\xc0\x85)\x96-@\xbe\x0f\x0f\xdc\xfd\xd60@\xf0\xc5P\xa6\xb8\x967@\x1d\x8f\x00\xe5\x8f\xa3.@\xcbN\xb3\xd9\xea#1@\xb9%\xbaK)9+@m\x88\xff)\x15U-@~\xfbk\x18\xf6\xf7)@\x7f\xb2:i\xe8\x80-@\xcb\x07P\x1c\x01!)@\x06\xb6\xf9\x98ij,@\x0b\x97=\xcf\x1c71@}\x0bB\xf1\xd9~0@\x0bi\xfaf\x02f1@\x95\x88;\xfe*\xe40@#bv<\x97\xfe,@\x959y\xc1\x81\x991@\x97\x97\xe6\xe2\xf1\xc1.@\xfb"\xe3\xe8\xfck(@\x82|:v\x0e\x8e(@\x85\x91z\x86\xa8j-@ly\x98zx\xdd%@\xa9]\xc3?\x8f\'-@u%\x1aq\x95\xa10@\x1ctq\x169\xef-@{>MPC .@\xda\x1d\x08\xbe`0\'@\xa2i\x87yw\xe5&@\xfd\xdc\x7f*8\xd9/@\xb3=*\x99\xbdA+@\x89@\x8d=\xa2!-@h9\xe2W\xc6\x87/@(R?\xb0\x8br*@\xd5\x1d\xe1\x91\x1e\x04/@\x87\xa5\x08\x81|\x18/@R\x1aqmX\n/@W\xd2Q\xed\x1b\xb03@K\xf1\x1f\xf0\xfc\xf8\'@\xbe3\xbf\x1d\x97\xd1,@\x8f"\xe4\xed\x9e\x03.@w\n \x1d!f,@\xbd\xfa\\\x87\xa7\xf5/@\xfd\xcd\xcf\x0b\xb3S,@!k\xf5\xf7\xd8\x907@\x92\x83\xce\xd2\xbe;\'@\x82\x14V\xa2"Z7@\x8d\xc3kw=#.@\xac]d\x03E\xde%@:\xa2p\xb5\xf8\\\'@\x11\x03\x80D\x08Q.@g\xfaR/ (,@c\xa3\x03/\xb2C\'@[\x90\x92\xe2\x0b\xd42@\x9f\xf7\x1b\r2\x8b7@x\x0b\xd7\xf2\x15\xa4+@\x9c\xd4#\x17\xc4\xa40@\xd6\x1e\xa4\xa9\x88#,@A8\xaf\x0c\x03\x7f7@\x8c\xefI\x1f\x11K(@7\x8d\x060\x94\x9f/@K\x9ao8-=,@?_\xcev\xcc?*@\xaa\xbf\x08Uq\xe7+@\xb8\xb1V\x7f\xbd\xc0-@{\xce\x99\x07\xa6\x92-@A\x19_-\xbc70@dr\x14\xfe\x18\x8d(@\x89\xc1\xf0d\x07\x81-@\x8aAD\xbe\nc\'@\x97\xec\xc6\x9b^f(@\xe4k\x9e\xb3\xa2\xa8.@\xd8c\xa8\xbb\xa2<(@m/\xb6\xfc\xe8k.@\xa1\xbc\xc2PQ\xf00@T\x1b^\xb7&\x9e(@\xffE\x15\x16/\xb40@\\\xfb\xc3\xc5\xfeo-@\xd5\x19nz\xc9\xd30@\x1fa\xd3D\xbci(@\xa3M\x9dk\x94\x00*@\xd4\xc03[\x92p1@p\x93^w\x88\xc7-@0w\xec\xc05k-@\x0f\xd2\x10X\xe0q0@\xc5\x9b\xcbw\xa5\x81-@\xb4\xd3\xc8\xe9.\x910@.dg\xbeaE-@\r\xcb\x971#(,@\x7f\xd6\xe2&\xce\xae&@\xce\xd3\r\x98Y\xb7,@\x14\x97\x91\xe9\xfa?0@\x0c\x8a\xe4\xdb\x94\xcc)@\xd3\xecvL\x15\x0c/@\x17\x92\x7f\xb9d\xc6&@>\x86\x00e\xc4\xe3\'@\xa1U\xea\xd0\xc5\x011@\x83\xa0\x9f\x1d\xfb\x14,@b\xaeI\xfb\x896,@\x8d\xf0C\xe6\xa0=.@\xbb\xc5\xec\x9f\x15l,@_\xc1=\x1d\x94\xa2.@O\xec1\x93\x83\xd9+@o2\xce5d\xf4/@7l\xdc\x93\xef&)@\xbb\x85U\xeag\x08,@\x11\xc0B!\xce\x1d)@\x1b,v\xc0V\xec&@\x97Z\xde\xf3\xfa\xca0@b\x89\x80$\xeb\x122@\xd6\xac\x89\x12=K,@\x9d\xf7\xda\x16\x81\xc2\'@\xd4/o@\xa4\xf2(@\x01M43\x84h1@-\xbe\xd9\x84\xcb\xbe-@\xaa\x96\x044\x00"(@<\xab}kr\x07,@\xec\xc6\x92\x1e92%@u\xab\xaf\xb7|]7@)\xc2O:[\xd50@\xaaQ\xbcy\xc1\xe8-@&\x95\x9a!-\xff\'@\xa6\x8dE\xd5\xa8\x91(@NpA\xe5\x1aE.@V\x02\x96=\xc4T7@\xef\x98\xfei\xc8#7@K\xb5\xedN\xe9\x127@$\x11\xa3\x1cY`\'@!3_\xf3\x93\xb2%@\xcd\x06!\x15>,(@\x8a\x1eX$\xb7z-@@\xb4:MK\xd6)@\xaa\xbf\xca!\xfa\xb3&@\xafe\x89\xaa^\xad,@\xd2l\xd7\xdd\\\xa7/@r\r\x14\xcc\x19\xf3\'@e\xde\xc9i\xbeg+@\xba\xa2\x15&\xf4_(@\xc3\xfb3\x95\x1b\x120@\x07\xd1\xc10\x82T&@\x94\xe5\x8b\xd5\xf7\xd1-@\x7f(\xf8\\\x92\xb7,@\n\tIZ\x1b\xe2\'@\x82O\x90(\xf3\xbe.@\x99h\r\x04\ns,@\xd9l\x15\xc5Y\x15\'@\xad\xd4\xa6m\xd0}0@R\x7f\x17\xa1\xef\xb5)@f\x82g\xb3\xac\xa8&@\xfd\x17(Tp\x9e)@US\x16\x05\xa0\xf91@\x12\xbex\x1e\xf2i7@\xa2/\xcc>\x12p%@\x16\x89\xbe\x02<\xb3\'@9Ql\xfb1\xf0*@\x1d<\xd7\x90\x1bD/@\x04f p\xbdk.@\x8b]?\xb9I80@\xc6\x8a\xdd~H\xc2)@\xd10\x10\xba\x04K.@\xcd\xb4-0\xc5Q&@d3>J\xfai\'@\x07"r\xf9\x10\x8a0@\x88G\x1f\x0690.@V(>\xfd\xad\xe2-@Z`#\x15\x01z,@\x8f\xb4\xaa@\xf0p,@]\x18\x19\xc8\x9d\xc1(@\x9f\x97\xae\xb7n\xc52@\xb8\xa7\xf4\xd7o\x9b(@\x88\xa7\xf9l\xc8\xcd(@TGb\xc7\xfd1)@\x0b\xde\xe9\xe5\xcb\x01(@"\xe0\xbdhR\x91&@\x04\x01\xb5\x87\xdb\x97&@\xdf\xde\x0c\xb2e\xdc&@\xb9<\x1c\'\x80\x9d,@i\x83r_\xd8o1@s\xe4\x7f\x9cOm1@L\x87\x94\xd7\xef~&@=\xe7\xda\xd9\x16\xb2*@\xba\x92p\xff\x97\xa2-@\xb0\xc5+\xef\x94a+@3\x94e\xaeZ\xf20@\x8e2\x191\xa7W0@\xce\x7f\xe6@\x90X1@\xc4\xc0N\x11\x98;\'@Q\xa5\xef\x95J\n&@8\xbf\xaeT\xe9\xd00@\x0f\xd3\x82\x19\x1c4,@pm\xb0K\xed()@\x96\xef\x89\xac\x15T%@\x95$\x90C\xc0\x0c,@\x13M\xd2\xe2\xef\xe9+@P\x0b\xca\x18\xf3\xa71@y\x84\xaf5%\xa3&@y\x17\xa2\x13\xde\xdd\'@Mx\xbcq\x94#3@\x15!\xb3.\xe9\xb0\'@I\x90\x06zu\x9d1@\x95\xe9&*1\xdb\'@\xeaj1\x95\xca\xe1-@6\xa4\xde\x16\xe1\xc80@\x06\x84yRrs6@\xc9C\x9d\xe2\xa3\xc9)@\xbf\x07\x96\xbb\x91\xb10@\xd4SA\xac\xc7\xb4(@\xac\x88\x04B\xdb\xb7,@]\x87p\x86\x84\xb71@I\x00z\xf6\xfda(@\x1d\xc5\xf3O\xb8t)@@\xc8K\x89\xa3}2@zO\xa9s\xaer,@\xab\xe9\xee\xe1%k0@\xc6\x80\x99\xe0W\xb6(@\xfe,\xac\x9cd\xa2%@\xc6\x81[#\xd650@r\xe2\xde\xfcLq)@\x83\xff\xc3F\xdcn-@\x8c\xca\xbeY\xcaC&@\x16\xc6\x99\x02?\xaa0@\xc4~7\x9e\xf7\xf2,@G\xbbi:\xda\xb5%@"}a\x04\x06\x17\'@\x0b\xc9\xb9I\xb98+@C\x17]\xf6\xeb7+@\x12{\xd4\xdb\xfam1@\x8fBU\x04\xc8\xea,@=e\xc2!^\x18\'@\xce?\xedvQ\xf0+@\x83\x0c#\xea:\xa9-@\xc8b\x86\xf5\x1d;)@\xb5\x96\xb5*\xa1o\'@\x04D\xeb\xe9\rc\'@@r\xb6@\xcf\xad)@-\xfd\xe7\x1a\xcaK,@\xaf\xb6g\x18\xb5\x8c1@9\x1e\x86\x02\xa7:1@uY\xc7\t\x01\xaa\'@)\xcd\xda\xedM\xe9)@\x0ek]a\t\xdc)@\x92\xf5!\x07VH,@\xb7A\x82\xe3\xdf\xbc%@\xf7\x0fx\x15\r\xd0/@\xb0\xe1\x9b\x11\x8f"/@\x80\x1fV\xf6\xb7\n&@\xba\x172\x81\xdb;,@\xfc\xb7q\xc3\x83\x7f*@%\xdb\xac\xd0b\x83*@\xe9\x04f8\xd3\xeb(@\x91\x88\xb9\x13k\xb9,@\xe5{N3\x04F1@\x8c\xffK\xba\xd4]1@\xa7\xbe\xc6\xd2\xa7K1@H\x95E\x07\x92_-@\xa52\xde\xa0\x98\xed-@S\x9f\xa3\xd1\xe8\xa1%@(Ij\xa2\x02\xc1(@\x91\x9aR\x10\xcb\x84.@g<\xfc:\xa0\xd9(@\x9be\xb3\xbf\x83@\'@\x96\x91\x01\x98\xdd\xb51@\x035t \x016/@\x8eOF\x02\x7f[(@\x16\xff\x82\xa8\x18\x02/@\xcb\x0e\xd3;\x8e\xf9+@q;G\xce|R*@afC!&\x97,@\xf7\xc1\x83\x9d\xbbU2@\x8d\x00|Y\x97\x10,@\x9e\x9e\x1d\t\xed\xaa.@\xb2SZ\x88|\xdd0@\x00\x9d\x1d\xf5\xff~%@\xb90T\xeeOo.@\x02\xb0`\x9fx\xfa0@\x87E\x94\xc2\x04\x85.@\x86U\xb19ei1@\x95\x8ak\xed\xf2\xc2)@$I\xb1\xbe\x98\x8c-@\xac\xbf$\xc7\x18g1@\x87\xae\xabM\xab\x831@6\xf8{\xc6s\xeb0@\xdf\xb2\x7fH-]\'@\xe4d\xf7\xe7HQ/@g\xd7\xab\xbf=\x1d,@\xa9\x12\x03\xb0\x0c\x9e.@\xe3\xcf\xa1\x05\x08[)@l\x97\x86V\x82\xbc&@\xad\xafM\x10A\x8b1@\xbf\xf5\x04\xc6{\xbf1@\xc9J\xfb\xc8\xdaG)@R\xc5\xbe@~~*@6/@\xbelA0@#\xfa\\\xd4\xab\x910@*\x92l@$\x07-@;q\xac\x90S"&@\x93\xe5\xa9\xe6\xc4])@\xe9t\x17\'\xc5\x94/@\x11\xbf\x1c%@\x941@\xef\xae\x0b=\xc1\x930@>\x96\xe6\xcf`\x901@\xbb\x11\x11\xb10\x1e&@\xdb\xdc\x15\xfc"\xcc%@R\x9be5/G*@A\x0e\xbc1\x875)@OB?\xe9\xe4D)@\x99\x1a\xb2\xd0\xd0<0@]U=\xa4\x13<)@M\x15u\x89s\x19&@]\xdc_\xbcu\x8e1@g\xcd\xe4L\xcb\x97)@\t(\xb0\x8b\x87p-@\x9f^\xcap\x1d\xe07@{\x9b\x01\x9d_\x0e)@\xd0\xb0\xbc^,\x11&@\xc2\x8cj<_\x84-@\xad\xb4!\xd9f\x96(@3A\xb3\x9c\xb8b(@\xfb\xd3d\xfa\xe2\x8e-@\x1e\xfc<\x8d|\xd3(@\xb2\x8f.\xe4\xac\x1a1@\xe7\x1d\xb2\x93T\x06)@\x13\x92\x8cQ\x02\x1a&@&\xe3\xf5\xf0\xd1\x04/@\xbf\x10xS\xa8\x8f3@\x02x\xc7\xa3/\x9e)@\xb7\xc7]\n\xe0\xe2(@\xc8IO\x1f\xe18/@R\r\xfa\x02t 0@\x9cJkM\x19\x17/@\x1eM\xcc\x15\xac80@my\xc2\x06Q\xa6*@\xd0\x8c\x03\xf3\x9et(@\xb9\x8a3\xc8\xfa\x1d3@\x94\xe4\x16\x04\xffL)@\xcd\x08v\xb5\x10W0@%\x1eW&L\xcf-@\xd2H\x0fn8I1@\x18\xfa\xe2\xa0E\xe7-@\xdc\x19\xbf\x17\x7f81@"\x107\xfd\xa7\xe9+@\xbf\x9a\xa3\xec\xe9\xe6/@J5n\x10\xc5K0@\x12\xc1\xe0\xce\x7f\xe4+@e\xa0=\r\x01\x97/@\x96^\xf8\xe3J\x18(@\xe28\xdd\xea\x19\r-@/\x06\x97\x15\xc5!/@\x85\x88O|\xce\x8d0@(\x11\xf9\x94\xad}1@\xb7J\xb5\x83\xea\xec*@G\xb5\x05\xa4N{0@+\xdeZ8\x87\xdc1@\x00R!>\xe2\x060@\xc2AC?\xcb0&@\xf4\xf7\x1c\xf7\xce",@\n\x0b\x9b\x0bD\xdb%@\x90p\xc2\x05\x8d\xee%@@#\xe9\xbd\n3)@`\xa9\x0c1\x1f\x92.@\xae\xca\xa4>,y0@\xf0\xfa\x19\xe8\xb941@r\xbbc\x176\x9d.@$B\xd7\xcc\xe6\x980@\xbf\xc6\xd7\x99\n\xae0@\x07N:\xf7\xd3S.@\x1c\xa6\x15\x90\x9fs.@\xd1\xef\xe9\xdb\xf2\xf0%@\xe0\x19\xac\x0epI,@tu\x82\xb2\xc3\xbc-@\xc8\x9f\x9f\xc37\xce%@\xad\xabg\xf0\x8b\xf0(@\x988\x93\x0e\xa6\xb0/@d\xa5\xbc\xd0q\x830@.\rt\x12o!1@?&J\xf9?c1@\xa5\xdb\xc2\x06\xf29)@/\xb9\xf5\x06\x1b\xa5/@vL\xdf< :0@\xbc\x84f\xc1\x0441@\x1a\xabJ?@\xd9%@p\x84\x90oY\xf9%@\xf3-m\xf0\xe7\x17,@\x0c\xdc\t\xb9vs1@\x8b\xd1\xe1y\xccH/@\xcf\xbe\xd5\x11\xbed0@\x9a?\xd7&8\xf5%@\xfc\xd4\xf0\xb9\xa5\x8e)@\n\x86q\xb3\xd2!,@\x04I\x93\xe9v\xc7)@\xadX\xdf\xf2\x9f\xcc1@uJ\x1e\xfe]d)@\xcd\xa2\x8a\xf4t\xdf)@\'\xfb)\xc1\xeb\\1@!\x01\x81\xce\xcc\xb6%@a\xb9\xa1\x02\xd4\xe8%@\x06\xa2\x97\xa2\x85\xf0)@\x9c8aK\xfc\xb8-@\x11aUF\x03\xe0%@\xfd\x9e\x9a\xdf&L.@\xc0\x05\xe5=z\xce(@\x1bwT\xaa \xe11@\xb8G\x18\n\xc9r*@\xa11)\x9a\x1b\xaa+@\x85\xae\xebd\xe5\x0e.@B\xc5a0\xd9\xcd(@\xd1\x92I\xb8\xcb\xe41@UG\xbd\xe5\x1e\xbf%@tN_\xf2\x82\xe9(@\xf6\xd5C"\xba\xae%@\x1f\x8f\xf2m\x83\xc3/@\xac\x91\x0f\xf1\xde\xc00@\xf8\xf5e\x00F\xa11@\x18\x8b\x1f\x17\xe9V0@\x87\xddS3v\xa6%@_2\x7f\xcf\x04\xcb(@\x15\xf9\xe6\xdf}\x06)@ \xd0\xa4)1\xbc*@\x13qI\x02\xec\x9c1@\x80\xc9&l\xf6\x90*@~\xae\xffE8\xd5(@\xc09\xd7ol\xd8(@\xb2\xfan\xc7l\xbb)@\xdf\x85\x86M1\xa21@D$\'\x04\x0f\xfb/@\xf6\'\x12|\xa3\x0c)@\xcd\xa3Y\xe4Ne*@F{\x1a\x06)\x8b%@J\xd7f\xb1+/8@;\xbapV\xc0\xa3%@Tj7\xb3`\xf3/@\xce\x17q\xc8\xb4\xdb)@)\xd3\xb7\xa1\xba\xa3)@\x1bc\\\xd6\xb2\xf8/@\xff\'\x1co\xd1\xbb%@<8KS\x99\xeb(@m\x1e\xb2\x85m\xb8)@\xdeq\xc5P\xf4\xfd0@\x11\x0eCBU\xa9%@\x87\xef}H\xd8\xf0(@\xa5Y\x83\xa4{\x06*@\xbc\x8c;\x16\xe8\x1c0@$\x1c\xba\x86\xae\xa4%@IN\xc4\x01\xa4\xe0(@\xe9\x98\xb8,\x1e\xa77@\x9eL9\x06O\xf01@\x05dS\x0f\xebX7@\'\x94\x84L\xe1}*@\xf3\xb5\x10.oo1@^\xa0z\xed)\xd7(@L\xadg\x1a\x1cv)@\xc5\xecK\xb4*\x9a7@\xd4~B\xfa\xef\x947@\xd5\xb3\x8fT\xfa27@\x17\xea\xbc\xf1\x93\x807@\xa3\xa0\xf8\xc9Z\x147@\x8e\xe6=\x93mj7@T\xa3\x1c\xeb\x01\x8a0@1]\x8a\x06$&7@D\xd6\xb1\xf4w\x1e0@\xa9VE \x1f\x197@\xf2\xed\x11\x1c\x90,7@17\x18\x14\xdf\x811@\\~\x11\x9ee\x9c%@\x97va%\xd1\xd2(@g\r\xdf\xa7\xabc(@W\xa6r\x10^d)@\x83\x0f\xae\x80\x8c\t+@v;e\xa0\xbdP)@4\x99\xe3+_\xd0(@\xa5B2gM\xbb3@_k\xfe?\x8e((@1K\xc0\x1cs\xad*@W\xe0\xad9\xc6\x05+@\xd59-\xfb\x92!0@7\xe3\xf5\x95\x1f\x1c+@\xc3l@\xeb\xcfO)@E\x94\xf8w}\x1f+@L\xe5\x9a\xe9\xe5\x826@\xe6\xe4\xc1%\xcdP*@Ci\xb9\xdc\x1a\xa1/@}\xd9\x98/-7%@\x01\x8e:\xb9&\x07+@\x04\xe4i\xdf\xe8\n0@WXR\x97\x7f\xd0\'@\x86\'3\xbf\xf6O%@\xce5+e@`*@\x8f$,X"\x13+@\r\xd2J\xf3\xf6\xf4\'@aO\x1f\xa8\xc8+*@\x0f\x91\xaeo\x9a2*@\xa3/o%*\x9b*@\xdf\x18\x85\x8f\x19\xeb*@\x02\xb4\n\xef#\xef\'@\xe5a\x10\xeb\x1b50@\x98\xd1\x10\x80\x8c\x0b(@?\xe3\x8d\xed\xbe\xd1(@j\x9f\x16\x00\x15l*@\xfa\x0c\xefjS\x12(@\xb2\x95]\xf8\x8e\x102@\x9e\xc3x\xc7lo*@\xad\xccDqO\x8b)@e\x99eE\xbey*@\xef"o\x84\xb3\x19+@\xc3\x04y\xca\x15\xf9+@Aj\x1b\xc6\xbe\xfd*@l\xfaVZ\x86\xd6\'@\xe0G$\xbd}\x12+@8?\xfe\x03|I,@\x8a\r\xbb\xa6\xf8\xa50@\x841\x86\xbfkD%@\xe1\x93\x8d\x08B-1@dR\x1a\xca\xba\xce\'@\x82.@\x16q=,@:\x8c}\x1du\xfd*@\x17\xa62\xb1\x8d6,@\x88D]\x12X{,@\xdd[\x9d\x81\xd8\xab5@@\xd1{\xce\x9721@\x82\x86kI\x86H%@y\xd6\x92<\x84\x01-@\xff\xe00_\xd4;+@\x1a\x19d\xf0\xb0[%@F\xd0\x84N\xfb:.@\xf4_\xcb\x81\x7fH2@Y$\xeb\x94YR%@C\xf1\x15\x12\xa4\xc3*@:\x04\x9a\x03Q\xd42@\xb0V\xfdk\xd2\xd60@\xf0e"\x9c\x920%@M\xbd\x13CI\xb7\'@\xcfj\xdc}\x90\x7f1@\x94\xed\x8eJg:%@\x11N\x89\xacL\xa8\'@\xd0y\x08\xeaG\xc92@\x02i\x96+\x1f\xee1@\x8d\xfa+e_\\+@\x9b:\x84{m=,@-\x13\xa0\x14;\xb90@\x9e\x10k:b\x93\'@\x19\xb6\x81c\x94\xf7(@3\xedV(5s)@\xfb\xa9J\xc1q\x8f\'@\xd2\xe7g\x15b$+@X\xb6\x07\x18\xd6\x99\'@1\xa2\x1d\x1fJ\x0b,@7[\x99\xdc\x98\xd9\'@A*\x0b\xd4\nw*@^x!w\xfa\x10+@\xf0"\xc7\xcf\x05++@;\xc2\x1e\xd7+\xbb1@i3\x8c1)\x9c-@Z9=\xe8|\x92\'@\xe9\xdb\xb8\xf3s\xda*@\x11Y\xf4\x84V\xcc*@\xa2\xc2i\xa7Y\xd0.@n\x92\x8bI3\xbf1@\xb7\x80\xa0\x7f\xf2\x98\'@\x14\xa1\xcc\xb0\xca\xab-@\t\xde\xdc\xe8f\x91\'@\x9eMv\x85\xb4\xf9/@%(\x88\xf0\xa0\x172@!\xf8\xf4\xb2\xc0+)@\xab\x9c\x07`n\x1c+@Jg\\\xdd/\xfa)@!\xe7z\x03&\xce2@\xf9+y\x89\x99\x022@\xc4(M*N\xf0*@K\x16\x93\xacw\xe0*@2\x97\xd5o7\x9f\'@\x84\x1a\xf4\xdf\xf1z1@e\x18)<\x11\xd6\'@z\x88\x93\xa5\xf1\x190@I\xc0\xab\xeb\xc1+-@\xc8\xf0\x9d\x17\xe212@\xd9!\xf1y\x17v-@\xf4G\xfb\xff\xe7\x00/@\x17>\x9d\xa4\xf681@BT\x10\xf5\xc6;-@\xa8\x92^\xad|:1@D\x0b\xddp\xe6\x121@n<\x0e\x864?-@(C\xa7\xb8R\x1d1@\x15\xc3\xc8zp{(@ \xf9\x8b\x91:H-@s\xc2\xbdq\xdc\xd9-@?\xfa\x05\xef\'\x99-@\x07\x87o\xe9\xc8\xc6*@\xefq\x84h\xe5\xc2,@\x03H Q\xa9 -@/)\x05\xc7Z9-@\xd6\xd2\xec\x85\x91\xcb,@E)\x1e\xbb,\x13-@\xdaBn\x04\r\xb5,@ab\xd0}\xa1\xc1-@g\x88\x95\x07H\xeb+@\xefjl\xc1\xfc\\0@\xc1\x04f\x037q-@\xae[\xb0\xef\x1b\xe2,@\xc7\xde\x80\x9d*\x00-@V"m\x89r\xe5,@\xb9\xa7\x83]\xeeb-@\x111*\xbd1\xc8,@.?}\xbd=v\'@\x8e\xa1\xe9q\x9dL)@J\x18\xdax\xab\xeb1@\xe9\x05\xab\x1a\r\xed-@\x04:g\xb6\xe3F)@\xe8\x10~\x13F\xf5,@+\xec\'s2`1@\x0ckV\x1a\x8f\xdb,@\xe0f6Y\xa7\xea-@zS\xbd!\xef\x13(@\xaeB\xd3\x9c\xa3\x9b\'@\x11\x84\xbe\xc0\x966-@\x8b\x02\x8d\x7f\x822-@\x15\x15\x1a\x84g\xe11@h2\x8d\rl\xe2-@\x1a\xba\xb7\xae\x9b\xb8,@C\x00DJ\xa7r\'@\xfd\xedZ[\x0e\xcd\'@\x12\'\x14?z\xd8-@d\x18a\x8b\x99\xc5-@mf\x0e\xf3\x04S0@.\xaf\xd7\x99\x1e\x81(@~p\x00D\x88I0@\xb9}\x18J\x8b\x9e,@\xc1GF}\xd6\xb5-@\xe3\x18$\xc5\xcb)-@e]&\x05\x8e\xc2-@\xb12\xfd\x9d\xef\xf9,@\x0b\xe7\xdb\xf2\xbbm(@\xe3\xa5Z\x8bO\xa71@H\x81\'Ye\xc6.@\xc2h\xfa\x94P\xad-@\xf9\xc1C\x1a8\x9e-@5@\xdd\xa6\xd9\xe0,@\x92\xb1\xa5\x86\xc7\xb5(@\r\xc0\xfeK\xf3\x90,@A\x8e[-\x95\xb6-@\tb\x90\xc8>\xcc(@\xdc\xa6\xe0!\xfc\x921@_\x0c\xf4F\x98}(@;4\x0c\xfd\x022-@\x14\xb2\x83\x12D\x92-@\x11\xd9\x84\x92M\xdd-@\xed\x89A2q\x8c,@\x02\xc1\xed\x19\x12\xb8,@\x97<A\xd6-\xc9+@\xa9P\xa1\xc6\xf4\xe9-@n\xe4\xedc\xcf\x1a\'@\x1d\xf80Y\xa4#.@9\x88\x14)\x88\xd8-@\xe6\xb3\xf5W\xd9\xd9)@\x8f\x19\xadG\x15\xd2)@\xfe(\xd4\xa4K\x17\'@jO\xado\xc2\xfd-@a\x9b\xa7K\xbd\xee-@C \xe9v3\xb7(@\xd2{\xb2\xaf\xabl(@\xd9\x8c\xbf`S\xa0,@\x80 \xc2\xa8 C\'@@E\x86\xee4_\'@\x80\xe0\xab\x8fF}-@P^\xde\x12\xbb\x1a.@\x1fT\xd5\xcb\xd6\xc2\'@\x94\x9fz\xdfw\xe2-@\x19\x1d\xae\xc9\xe2k-@\xa3j\x0bk\xc4>2@\x89\xce\xbf\xd8\xc3\xab(@\x1b\x0e\xcb\xcbI\xfb.@\x8cK\xaf\x0e\x98\x11)@\x8c\xf3l\xddyU\'@sw\xc3\xf9Y\xc9(@\x07\x0b;\x83;\x03.@\xea\xfa\xd7\xd3Z\x01+@\x8aav\x08\x8a\xef.@\xa4\xfc\xa6\x9ew\xa7)@\xc0\xba\xe7\x97>\xe40@xzu\xd9\x8a\xfb1@\xdb\xae\xf3\xbcc\xa1-@&\xfaH/\x7f\x11)@C?\xe9\x90f\xdc-@\xb5\x03\x96\x13V\xfc(@\x01\xf2\x01\xff\x00\xb6(@3\xfdZ\xf9\x1d\xb6(@WX\xac\xb6\x19m(@\xa7\xe6\xc1\x00\x11M\'@3\xd7:\xf9\x80g(@\xe6\xd7$D\x81\xa0-@B\x9as\x89\xa5z)@\x1e\x97"\x7f4;2@\x0b\\y\n\xa3\xf8.@\xd0\xb1\xc8\xdf\x05\xef(@\x0b\xf2M\x1b\xa5\xac(@\xfbF\x07P\x83\xda,@\xf4=\x17\xbbq*.@4M,h\xd1\xd5\'@\xecx\x8en\xbfG\'@\x8b\x0e\x14\xc4\x9d\x1c,@2\xd0\x18\x8b_\x1d2@I\x13_x\xeb)1@r\xb4\xd8\xa8\xe1f2@\x10\xbe\x99V\xb2\xb7,@\x1f\x7fsD\xed\xee.@\x1b\x8d\x95\xc0D\xbd,@\xf1@N\xa2U\xd4\'@\xab\x03\x8c\x05\xb0\x03+@\xe3\tf\xc1\x8f\xa20@BCb\x9e\x07\xe3(@\xe7\x154\xc9\x83\xfb(@\xf57e\xfd\xcc\r-@\x0e\x85R\xc7R\xc4)@\xc3\x06\xe2h\x1a\t2@\x19\xacR\xed\xc5\x1d,@\xa3\x1d\xf3\xec\x00\xcf\'@\x91.\x95\xb5@\x010@\x1f\x91\xf4P\xf2\x130@C\xb9\xfd22\xb3,@\xb4\xeb\xb95\x922,@\x10(LT\xdc\xfc&@\x02=\xfa?\xd1"*@\xdd\xf8\xde\x14\xa3D,@\xbc\\\xe0}\x88!3@\n\xb6\xde\x8dP\xe8-@6\tX\x84\xb9\xd5)@&\'c\xfa`\xd7-@C\x07\xe6\xa0\xeb\x01-@cy\x19\x82\x9c\xe6(@n\xdf\xaf\x10\x97\xe0-@\x88t\xed\x1b\xb2\x07)@d\xba\xa0\xf5\xb2\xcf\'@\xbeO\xae\xb1\x13-*@^\xe7*F\xb0\r.@*\xf1"\xea\xb6\xea)@\xd0M\xe3$\x13\x00)@6\xeev\x18\x1c\x12/@|\x11\xff\xbe3\xc4\'@b\x1d#*$/\'@\x14[6(\xbb\x160@\x12\xa6[\xde\x9f\x0c*@N\xd0@-\xbe`.@%\x8b\x99{Q\x14-@6\xcc\xc6\x96\xd1b/@\xe1\x01\xc7\xf2s|.@\xbe.\xf5\xbc\xd87-@\xfd\x98G\x86\\,,@w\xfa\x0c\xb2I\xb5&@p\xddJ~M\xf61@m\xe1\x12^m\xe9-@\xf7\xe1\xe3X\x9e+-@\xf4\x1d\xc8$Y\x0c0@~\xfb\xbf\xf7\x05q.@\xad\r\x9e\xc9\t\x03*@\x1c\xcd\x16\xa9Q\xaf\'@\xc2\xb8\xc5\xe2\x12^/@\xc7\thhK\x90&@S\x9e2V\x03\x96\'@\xe4\xf8Ro\xdb\x89)@06\x86\xe96H)@P\x7f\xb7&8!3@S^f\x80\xf0\xf3-@\xf2\x07\x99\xd3\xcd\xe7-@%\xf2\xfe\xbac\xb5-@\x94%\x89\xfe\xcc[)@\x85\x88N$\xab\x98\'@\x03\t\x0f\xfe${,@\xc7\xbe\xe1s\xb6\')@,\xc0L\x16\x87H\'@w\xb8\xccX\xc8]1@\xb2v%_\r~&@\xac\x9c\xdfk0Z1@\xb6\xf9\x92\xdc\\R)@j\xeaP\xadu|.@^\xc1R\x84#A.@\x91\'\xd1Y\xaa|&@V9\xb2d\x17\x96.@\x0eP\xdc2\xab\x11.@\x82%\x87\xef>\xa5/@\x9cR\xbc\\\xeb\xd4(@\x0e~\xbdU\x8fr0@/\xc4\x99\xe3\x10d0@F\x19\x0f\x95\xb1g.@oA\xd4\xaa\xe4\x000@U\x10\x84\x13\xae\x8c0@\xb3s\x18\xdd\x9cF\'@\x88\x19~\xd7\x80\x960@\xa19\xfd\x83Mp/@\x9d\\xp\xbe\r0@\xf9\xf1D\xd0\xbb\t0@\x8b8E\xc5Dt.@\xca@O\xee\xd6\x10+@0\x98\x99^\xab\x130@\x88X\xd3\x08\x0b\x10.@\xf2f\xbf\x89\x176-@\xa8x\xc7\x96\xfc\xfd,@\x8b\xd9\x08\n\x83\xa0/@\xb3;8\xb6\xfd\x840@\xf1\xd1\'\xa4\x85\xab-@\'j*\xa1X\xa0-@\x1f\x02\x95\xe8*\x95-@\x17+\x00\xa0\xc1\xce&@b\x89\xb3\x01>c.@\xbc1\x9e\xa3&m+@Tg~Xa\x880@449Gww.@\x85^*\xd4\xc2N.@rv/1\x87d-@-.\x15\xc0\x85),@\tz\x94=[\xa9+@\xd9%Q\xd1\xc0\xee,@\t\xfcU\x91*\x17,@\xf8\xe1\x85mh/.@\xa6\xd8\xe3Xb\xe3(@E\xf9\x1bv\x977-@\xe7\xfb\xe0f\xda\xa1,@\x90\xef\xbe\xd6\xcd\x84&@\xebu\x0cBA\xbd\'@\xb9R+\x89\x08\x14-@\xb9\xb1,\xf5\x03 ,@\xe4U\x0c\x88\xa4\xfe\'@\xe4R:\x801\x14(@\x82{\xd4\x99\xd8q0@\xcclV\xdb\xe8((@\xcc\xde\xa5\xc4\nP.@\xf4\xc1\xce7B\xf2,@\xb7\xde>`W\x020@.\x0c\x98\x04\x1d9(@m\xc1\xd5\x92q\xd8(@,\xc5G\x1b\x0c\'/@7\xa7\xebD\xee\xc4,@\t\xf4\xf7\xfa$\xae0@dn\xa3\xa9\x08\x1b/@2j\xc7l\x9b\xab*@\x93\x1b\x1c\xcb\xd2\x84.@I*.\xaan\x06-@\xf6\xda\x93\xed\xe3\xef(@x\xc6&7\x10x-@\xcdW\x00!,/)@9X\xfaoT\x06-@\x12\xe7\xb5\x0f\x1di,@\xeb\xa8\xbd\xe6\xdc\xa2&@\xa9\xf7V\xb6\x8f_(@\x12\xf6t\xa9H.0@\xa8F\xe8\xb0%U\'@\xa5\x1b\xaf\xe7\xa0A\'@\xe6b\xf2\xcf\xe9\n\'@\xab$=\xff\xd5\xec-@,:L\x1c\xc1\x06/@\x9b\xb5\xa3\x06\x89\x08.@\xa1P?\xf7\xccw-@\xca\xf5\x99E\xc5\xd3,@Ec\xa2\xaf\'|)@\xbc\xbfe\x18\xab\xfb&@\xed\xc2\x0b\xe7\xa7\xa80@\xb5Mlku\x8f0@|\xef=\xe1\x86p,@E\x97\x9f\xf1\xcd\xd6-@+\xbfZ @@\'@\xd9\xf9\xb7\x03\x1e\xd80@\xe1o\x8f3\xc5\xe6&@\to\xdb3n\xe5*@p\xa0O\xdasB0@\x8f\xef\x94j\xd9\x900@\x9d\x8fE\x0e\xf8\t.@\xf7\x99\x82C\x84y)@\xf0\xb4-\x1f\x1b\xf7*@%\xbe\x87\x98\x05=*@\x86D\xf7\xb1W\xb7-@\x11\x1e\xf5\x19S\xd3-@\xe8Z\x92\xba\x14D0@\xc0\x7f\xb8T\x92\x87(@J*\xe9\xecR\xc8&@Y\xbb\x8f:\xff\x14/@G\xf2\xc4\x1ad\xe00@U,\xfezM\x85.@a\xc3\x8cyx\x82-@\x91C\x85s\xcb\xb00@\xa4\x92\xbd\x06&\xfc*@z\x04\xa7\x99\x7f\x97.@\xe3}\x00\xc5\x16\xc0-@\x08\x18\xbf\x01-\x83.@zo\x9c\xf3a\xb10@\xf8\x86\xc4\x10\x947.@J\xcc{H?\x11)@\x8a\xdf\xadq\xd8L0@/\x10\xc8\x17ym\'@4\xa2@\x12\x9c\xa3(@)\xef\xd0\x0c\x9a\t)@\x83\x19\xdf\xf3\n+,@}Q\x1fr\xce\xd8)@p\xf4\x15gI\xb5(@\xcc\\AI\xb8<.@\x9eB\x88\x03\xae\xc6&@0}\xb5\x019\xbc+@\xa9\x16<h\xcb\x90-@d\xa9"\xd3vn,@\x9c\x99\x1a\x12\x8f\xf7)@I\xa2\xbb\xdb\xb9}+@\xf5\x87\xb3\x92\xe7\xf9(@I*\x9cWn\x94)@~a\xe0\xa2\xcf\x80/@\x13\xba\x978;\xe50@\x17\xf9\x9e\x87"\xb2\'@#\xae\xed\xaa$\x7f-@{\x08\x18@\xc6\xcd(@\x0eT%\xdf\xf7\x9b\'@A<\x00\x87\xe8|\'@_\xa5\xd6:{\xaf%@\x82P\xb7*\x9a\xa4,@\xd2\xfc\xd7r \x89-@W\xf8^\x11S}\'@\x1eH\tv\xdc!/@\xb1\xa0\x80>\xff\xb00@\xfa\xbb\xcb\x13i\xda-@\x9c\x92\xce\xb5\x16\x04(@\xb6\xc8\x88\x8c\xd2\x9f&@\xbcTLy[\xbd&@{Q\x87Zv\x1d-@\xce\tM\xc7\x0c\xc4(@\xb6\x91\x17\x10\xdb1-@\x8a\xdb)LX\x894@\xa7VWY\xe4^0@\xa8\xf6\xcf\x19\'\xa6+@\xd0\xa5UT\xd1>-@\x96\xdf\x9f\x8f\xa8\x101@qa\xc5\xed\xfc\xe50@\xc7{\xe0\'Y,+@\xdd\xfdz\xed\x9a\x84)@\xac\xa7\xa1\x00\xe2\xbd.@:T\xb6J\x1e\x90,@6\x92\xbf^8\x121@l\xae\x7fhc\x11(@\x0b\x18h3}\x11)@S$\xe1\xc7\xeb\xa3-@}QQ\x96\x88\xdf\'@\x0f(Z\xcd\xde\xb7(@\x82\xa1\xd9\xd7\x1cF)@Um\xa3Q\xa5&+@)\xa3M\xa5y\x12,@\x1e`\x80\xf1\x9fk(@a\xee?QNV)@\xbe\x90\xe5\xcen\xe9+@\xf3\x8d\xbb\x10Hi-@\\EcO\x83r-@"\xa77\xe1\x84\xa6,@i\xe0D\x9e\x05K)@e\x86A\xf3;\x8b%@E\x9e&R\xfb_-@\xad\xb10w\x84/)@|\\\xf0\x93-\x94\'@[\xaf\x0c\xa0\x1a\x9a0@\x80\xc4}6\x15\xa2-@\xcb\xd3\xa2?\xc6{,@\x00l\xf3\x16@\xf20@\xd6\xa2c\xfe\xaaw.@-\xddTw\xb4K.@+nP\x96:\x84)@E\xf0%\xae\x18^-@\x1f\xda\x178\x13\xc7)@\xf0\x82!?,A-@u#p\x0fUg-@\x04\xaa\xe6\xe4\xd1n,@\xe5\xdd\x9fhMG0@\tG\xd5y\x9e\x8b.@\xfes\xc5na\x93\'@\xc7\x06\xe8\x0e\x866-@\x19\xa68\xb7I\xfe0@o%-\x00S9)@8Ye\x13CD)@\x82#-\x05\xd4T-@\x86\x91x\x9ft\x18-@H9j\x88\xfbF.@\x93$\x9e\x00\xb6c,@\xeb\xee\x13? j)@\xe1\xb5\xee\xb5YN0@\xcb\xca\xedY\xc3\xcc-@)\xefr{\x06\xc0)@\xb8\xb9\xfa\xbc\xech&@\x9f^G\xb6\xffb.@sC\xd9{\xe4\xae0@\x1f\xd3e\xa3\xdc\x8a,@\xc7\x91l\xa8H\x02&@\xbaSy\xb2\xc6[.@\x88]\x9f\xee\xc5B(@\x19\xd1\xc3\xc0D\xca)@\x9a.\x86\x92HO-@\x02c\xdck\x1a9-@\xe4\xd1xv\x1e\xe3)@\xefQ8\x1cCS&@k\xf9\xb3X\x9f\x041@\xd8\xc9\xf0s\n\x95&@\x11`\xf9\xd1\xedb.@\xdc\x19\xff,\x1f9-@w\xfd]\x1b\x92\xb7,@\x83\xa19E1\x96,@\x0e\xe11\xce\xa9i)@w\xe5\xfd\x7f\x19\xc4\'@\xfe\xdc\xd4\x1fm\xd7&@\xf8\x9fBu\xae\xda\'@y#\x06\xf2\x0es/@n\x1eDc;k\'@\xce\xaa\xda\x99Q\x19&@|V\xda\xb5%6-@\xba\xd0-\x9a\x92\xe1\'@\x8c\x9c6\xbe\xe3Z*@\xc1\x91Zi\x88\'.@D\xe9\x80\xa9\x04l*@\xa2Z\xfe"P\n&@\xfc\xc1u\x8a\xac\xb5*@Z\xc2\xa5:\xb3>0@ \xe57+\xed^*@Q\xf6\xff\x16\xe2\xdd\'@\xde\xee)|\xf3\xfc%@Tj\xc3\xe10\x9e1@H\r7\xc8,9-@j\xb5m\xf2\x93\xc8-@d{D\x1e\xfb\xf6)@\x89!\xdec\xbc\xbc%@3_\x07\xd8\xbb\xf2.@o\x0c\x03\xc2\x0e\xa7,@\xdcj\xf3?1\xe2\'@\x86&\xf6\x9c\xc5\xf5%@\xdb\x0b\x07\x11\x96\xf2,@Q\xbc\xeau\x0f\xb4,@\xc8P6\x8b\x0e~.@\x11Y\xef1 \x16-@\xef\xfe\xbb.V\x07-@~\xf6\xf6\xc3\xea\xb1(@\xa1\xa0e\x9a\x18$(@\x0c\xc8\x91\x88\xd7s-@\x97qe\xe7\xc8\xe6%@\xb1`\x8f\x07L\xbc.@\xe8\xa2H{\xd6\xb7,@\xbe\xc1\xbc"\xe9\xd5.@\x89\xc7%\x1etK)@$\xb6\xb6\x11\xd3\xb4\'@=$\xce\x0e\xa6\x95.@\xf0\x16^eQ\xf0)@\xe1\xe6\xcb+\xf6j/@\x1f\x88E\xd1\xe2\xf10@-\xaa\x94\x9d\x9f;0@\xb3m\xc4\x98*W0@Ut\xa9)\xc3\xfc/@\xc3\xd6\x16\xc6gd\'@\x86\x8ff\xd3\xd5\xc8%@\x98\xbaha 2.@,\x99\x87a\xdd_0@|\xa8\x88[\x13|.@3\xb1`\x88c\x9a,@ "\xff\'\xf1S,@\x19Cfx\xa4\x0e-@\x0f\x8fOTG\x1d\'@\xf8\x87iCb\xd9-@\x1b\xbc^\x8f:P-@\x80\x13\x0e\x8c\x91Y,@a\xae\xa7F\x17\xb2\'@3E\xc5\xebA\xec0@=\xf4\xe3\xdf\xf2\x1a-@~\xe3Us\xd1\xd1/@\xa95w\xb9S\xd3.@\x06\xc5!yb.-@\xf5\xcb[\x04v<+@\x03\xa0\x14\xf7f\xf7%@\x0f\xd8\x04$}\xe10@\xe54j\x9c,\xe0,@#\xa9\xaf\xaa0\x9c/@\xda\x06f\x88w\xca0@u\xfc\xb9\xfe\xa9\x01.@\r\x84pH\x95\x81)@s}\xf9\xd8f\xb9*@\xd2OJ\x82|\x84(@q\xcd\xce\n\x00\xb5)@\xbf>\xa0\xa9\xad\xaa(@2Ci@\xfc\xa6&@\xb0c*9\xc4\xa5.@\x1e)\xad\xd7\xf3(-@\xef\x0e\xa1\xa6HS\'@B\x8b&\xa3\x8e\xce,@>\x93-\x12E\xba\'@\xd1\xaa\xf2\xed\xe6\x80,@\x1b4!\xbf\xb4\x12/@\x08+\xf0>C\xd10@\xba\x1e9\x1a7\x8a,@Q\xe8\x85\xae\x9d\xcb&@\xb5%\xf2\x1a\xf97*@\xcf\x13\x92\xe0x\xa4)@\xb6\x96\xa1\x0eW\x96(@\x87\xcf\x83\xedS\xc8%@[\xff\x02ms\xc70@\xd6\xae\xb3H\xcc\xb4,@q\xb30%\x86\x93,@_>9\xd7\x8b\xf8(@\x07\xd2\x8c\xdd\xe73+@Yi:\xbft\xc3*@a\x86Q\x11BX\'@d\x0f\xe8g\xf3\x9a&@h\xd99s\xb9\x1e&@\xc7\xd3O\xd3\xf1\xc80@\xa3W\x8aA\xcf\xe8.@\xc2\xf6\xf1/\xa3\xa3*@*g\x07\xe0w\x97,@\xc1\xe9fI\xd1\x9d&@\x94\xe0\x8a\xday\xed%@/\\\x07\x00<\xbd0@y\x9dW[_\x11-@\x02\xd2 R\xa8\x020@\xf6\x18\x8dg\xbe\x02*@\xc5\x00\xca6v\xa0)@\x10\xeb\x1dW\xda\x8e(@\xf3\xa65-\x1e\x1f&@\xf3^D7\x96\xee0@\xdc\xdf\x9al\xd0\xdf)@YRl\xbb\x14"-@c\xe7x;A\xc2,@\xe9?\x87\xd8\xa3\x0f/@6\x01\x02\xa3\x8f\x8e,@vm\xef\xf8{~&@\xac\xdb\x12\x0f\xfaO&@\x1a\x9c\xee\xaa\x1f\xbd.@c\tY\x83P\xef,@\xee$\x1e4\xa2\n*@?\xa8\x1b\xb0E\x99)@N\xfbt\xa1\x10\xee.@\xd7dX\xdc\xa4U-@\xa7\xd8t\x94;\xc6,@w\x85W\xdd\x8c\xad&@\xc5,\xb0\x993\xe80@\r\xc3\xef\xae\x8c\xd60@N\xa2\x92\xd0%\x12.@\xbfR\xc0\xf8[\xb0)@>\xed|\x8d\x8a\x80(@\xf0\xcbo\xefht\'@8\xa5A\xeaA")@\xc9\xf0\xecU9/0@}|"\xf2\x98c*@\xce\x84\x18G\x82\x91.@\x83\xd84\x007s,@9\x19\\\xc8\xbb\\+@\xf0\xa48q72)@j\x8fP\xda\xc3\xde&@\xac\x8a\xf9\xa1\xbe\xc3&@:\xce^\xc5\x0c\xd6,@+\xabs\xae\xc3\xda0@\xf9+\x9d7\xdd\xdb.@h\xec$\xd7y\xfa-@\x01i0)\xb8\x94*@yde\xa8T>*@\x18B\xd9\xc8\xa1)/@\x82wd\x04\x9c\x03.@\x18\xb9\xb41\xbe\xca0@\xe6S:V\x1f%/@\xb6\xc2\x1f\xa3&80@}\xca%\xa4\xad{&@\x8b\x8b#\x9f\xf7\xe1*@\xe5\xba\x01f\x94\xeb&@\tTj\x0e@;*@\xa7\t\xcd/c\xad0@\xafJ\r\xa6S+)@1\xd3\xc6\x0cu\x17/@\xf1S\xa4V\x81\xe6-@\t\x0f\xa4\x14hk&@\xb2d\xd6\xe2g\xbe-@\xb3\x9c>-5r*@\x13c\xf7\xfese&@I$\x18\x82;\x05*@<\xb5\x95\x96\x9e\xbd)@\x04\xc7Z\x04{R(@\xcf\x00\xe7\x81\x84\x88&@\xaek\xaa\xf5B\xe5.@@\x00\x10\xe3\x1a\xe1-@\x0c\x06e`uw&@\xd17{\xa2k\t(@\xe7}|\x84\xc031@\xc6\x07\xdf\x9e\xcb\x17.@Cp\x9f\xb0\xcc<0@\x9f\x89}R0\x0f*@\xbch\x98\xae\xbc\xd4&@\xb4\x1f\x8b_\xbe\x9e&@Y\xdf_\xef.,)@@\xcb\xbbvF\xac-@\x89H\xf1\xa4z\x1d-@\x80.#\xae\xa8\xcd0@\xfc&\xec&\x15\xdd&@\xa6\xae\xf9K\x9ca&@\xe6>\x1f\x08g\x9f(@bn\xa0\xa8D!-@\xde\x0e\xb1(vO(@\xd4\xaf\xb6\x92\xce\x8a(@6\xab\xf1\x0b\xfcV0@*k\\\xcd\xafL&@\xda\xc8[\x82\xe0\n&@\x104q\xb70\x0e(@*?b\xcbT\xc3,@\xddI\xdb\xff\xc9\xfa,@%\x11\xe9U\xc9\x0e/@\x82\xaan\xa7\xddc,@\x9c\x9c\xfaU\x13\x8c)@\xed\x90*\xafb\'(@\xaaf\x98\xe7\xe7\xbe&@\x84r0\xaeW\xb3&@\xd1\xd3\x14PtA0@\xb6\x00\x9c\x88\x81\x19*@\xb0#\xe2\xf4lh&@v\xa0i\xf4\x9dt0@\xd6\x81-\xd6\x13\x1b&@\'1\x02~\n\xda-@\xf0\xf4\r\xb4L\xbc(@\x8b\x1d\x17\xd5\x01\xd00@\x93\xa3\x9d\xb8\xaa5)@\x99\xaf\xe6\x91\xc6U-@N\xb1\\\x17\x1d\x8b0@\xa3\xdd\xce\xff\x16*(@\x86V\xa1\x0eA\xb6&@\xc9W\xa4^\xad\xbd,@\xbd\xa3?\xf1\x8c\xc9-@H(\x16\xb1d\'&@H\x19\xa0\n\xd0\x97/@\xc9h\xe1\xce\x16\xca(@\x1b\xb6\xc6\xbc;d,@\xa15\x9c\x0e\x14\xdc/@\x1d\xee\xfe\x14\xbaJ+@\xeb\xb8\xac\xfc\xd8+)@\x9fN?\xb0\x10\xc0/@d\xea\xa4-\xbf\xd7-@R\x0f\xc5mz\xc6,@\xb1]\xf8A\xb0\xb5(@\x0e];\xb6Q\x84(@\xf1v$X"\x81(@\xafi\xb5\x94\xb3\xd2(@>\xaa\xf9\xa9\x90\xd6,@\xa0\x03L\x1e\xafe-@\xf4\xabN\xbe\xd8\x0f1@\x8c\xf7\x10\xda\xa0\x021@\x9b\xb1\x1e\xa8\xd3\x8a0@(p9\xf8\xdb\xe4.@&\xab\x8b\xb0-\x16&@\xab\xfb\xe4$z&1@\x99\xbb\xcb`]\xe4(@,\'\x148\xd6\x82-@\xde\x1e\xfc\xc6\x11\xcc(@\x08\t\x94\xb24\xf1,@u\xbdf\x9ax\xb3+@=\x13\xbe\xb97\xf60@-0\xe1\xd5&&0@G\xcfE\x88B\xef\'@\x9e\xf1[&\xa0\x1e&@\xff\x95n\x05\xe6+&@\x91\x06h\xca\x97Z(@\xf7\xc9\xf0ef\x81(@\xe8\xa2c\xba\xd3\xa2(@\\6aq+\xde(@\xd3$i\x95vS-@.m\xdb\xa6\nQ&@\xfa*\x92\x98\xd8](@FE\xf2\x7f\xb9l(@U\xbe\xa8\xbbhD+@E\xfdm\xbex\xd60@\x07o\xbcJ\xab\xa80@\x81>\xed\x0f\x95\xda&@HP\x80$\xfa\xb7&@\x17\xed\xc9\x0e\x03\x191@E`w\xa6H\xb4-@\x90\x9aV1\xdc\xaf%@\x95\x9b\xb2\x94\x06\xfd(@J\xb6A\xbc\xdc\x0b-@\x7f\xb2\xffGx\xa20@\xb0X\xe7\xd9\x8a\xa6/@\xcd\xa0\xa1\x96]\x18-@`\xd7[\xa2\xa8\xfa(@\xa0F\x95,\xcd\x07(@\x82U\x1b\xe5\xc3^-@d/\x19H\x08\x0e0@\xdb\x9a@\x91\xec\xcd-@hc%\'\xca?-@\xea\xf0>\xca\x1f\xe5%@\x06\xb6\xbb8\x9cV1@\xf0\x86abq\xb5,@y\xc8\xa6J\xd3h-@\xb5I\xa5\xaf\xca\xf4.@\xda?\xe3\x9a;\x99,@\xd1\xa1?\xe5\xb8I/@h~\xc8\xb6WI(@\xa8\xde\x8e\x8dA\x9f/@\xb0\t"\x8f\xd3\xbb-@D~\xd0\xedt\xaf(@\x16\x8b\xa0HB\xac,@\x9a\xbc%\x93\x93\x81-@z\xbb\x06\x01f\xbc,@\xb7\x1c\xe6\xf31\xc7,@\'r\xba\xdf O/@\x10\x10\xe0\x03\x86.0@r\x0c\x87\x81jR.@\x8chf*\x83\xf4%@h\xec\xa6\xe2f\x8e,@\xa5\x93\x05]8N(@A\xd8\xab\xfa\xd6n,@\xa9\x1a\x9b\xf7\xc4x-@\xa7\xd6\xcfL!\xaf&@\xed\x93I~\x1f\x1e/@\xb8\xe8^\xdc\xc8T&@4\xad\x07\xb35f(@g",\xce\x92\xb30@\r\xfe\xf2\x91\xd7\x8a-@E\xe4\x86\r}e&@\xf3-\xc6GJo(@\xeeZ\xd1\xc7\xb1n,@\xdeKpx\x96\xb4/@\xd3:IF\xe6\xaa0@\x80\x82\x8a+\xa7\xd1(@\xceb\xba7\xba\x040@\xfbFn\xec\x93\xeb%@\x05\x99\x81t\xe6\xcf,@^\x0f\x04\xb1?\x880@VN\xa6q\xa6\xa2-@N\xd7\x81\xbf\xd5w/@\x00\xdc\x8d\x90\x97\xcb%@f[V\xf9\x17\xa40@\xc7x\x96\x93\xc9\xf0-@\x86\xa3o\x10\x92\x88\'@\xa4\x95|\x9b\xb06/@\xe5\x92\xbbH\xcc\x120@\xabSb4\xf6A0@1\xa0\xe9\x88\xce{0@\xaa\x7f_\xa7\xbe\xc2/@e\xb22@\xe2z,@\xd4\x89i\xe7\x93i&@\xf2\xae\xc1\x9c\xfb\x96-@\xbd\'\x8a\x12+\xf7.@\xab\xea\x7fP\x14a/@I\x12\xaa,\xb7\xe8(@\xdac\x1bV\xdd\xfa,@O\x8d)\xd4\xc8T/@\xfdI\xf1\x0f\x9b\x034@hA\\\x152\xf40@<\xcb\x04:-\xdf0@9\x04\xce\xe0\xcc\x8e-@\x1d\x1b:\xf1\xcbE.@\xb1\x1ai-Nv/@\xc0y\xbf?\xbcV%@a\x0c\xdd\xed0\xd6.@\x83\x0e\xbf\xe2\xb0\x98-@6Q\x95\x00G\x94/@\xfeh\xe7qRL&@\xa7\xd2\x1f\xde\x84d&@\xcc\x19\xb2\x98\xc6r(@\x9b\xe2h\x9dk\x85(@9\xf4\xf7\x00\x06\x171@\x90\xdc\xb8\xed\xab\xaf+@<)\x13v\x83\x1d0@\xc7}\xcf]\x8e\xe6%@\xa6}\xbdO$\xe50@W\xd9\x05\xcf\xcb\x9f-@\xc9\r_l\xe5\x97/@\x05\x0cT\x8eqT(@\x85\xb3\x94\x9a\x8a7.@\xbak\xf53\xcc\xd8(@\x1b,T\tb\x1a1@}\x07\xe6Z\x17\xb6/@h\xba\x13\xd9\x01e(@\x93z}G0\xa1-@>\x8e\x9fbGn-@\x8b$\xe7\xb8\xbe\x01-@\x90\xbd\xb8\xab{\xaa-@\x9a\xfd\xe4\xcf\xe7F/@\x84\x9b\x12\xa96\x141@$G\x14/\x8ez\'@h\xa0\xe2?m\xb70@\xf0!\xe8\x93\xf4\x8e0@\x87\xc9\xd3h\x1d\xc6/@\xf2\xb8s\xfd\x87d(@\x85\xdf68\x99y*@\x8e\xf8\x10\x9d\xcdU.@\xc1\x06\xeanO\xd6%@\xc3\xdem\xeb\xc8\xa40@)\x83\xa7\x0f\x92\xb3%@\x83~\xe7\xc4\x93\xc8&@\xffUs\xd4\xe8`,@\x8dV\xd4\r\xca\x1f/@n\x8e\xc4_\xbc$0@\xdf\x9d\x19\xf3\x984)@{\xc7\x8e\xaff\xb4+@\xb4\xccJg\x1f\xb5-@\xd1\xce\xfbF4\xdf(@\xd4\xbd\xd5\xe8\x9d\xca\'@=\xdb1\xdc\x8e[&@\xa9\xeea1\xa6\xfb0@\xc8\x177h\xc0\xa50@\xc5\x03\xae\x01\x17\xa8/@\xb9"5i\tC)@_\xea%)G &@\'\xa8\x0fm\x8c\xb0+@R\x9a\x81\xc1\x8a\xf40@k0\xb5\n\x8b\x900@\xf4\x9d\xbd)\x97\xb0/@\xe0\xfbu\x07u\x1e.@9\x8dN;\xed\xe0-@\xb1\xbe\xef\xee@V(@jl\x7f0P\xb7(@\x9d\n\\\x9f\xf95.@O\x0e\x9d\x0b\xd5.&@\xbc\x9b\xdd\xa5\x9c\xae0@\x92\xd0\xd7/\xcb\xbe/@\xa0f;\x83#".@\xb4^\xfe\xeey\x98-@\xcb\x9c\x04\xd18\x9e)@\x97s#\xcf\\!(@\xdd\xe4R!\r\xb2+@\xd2J\x1ar\xae\x18-@tb\x8c\xfdOI.@\xe7\xcai\x8b\x8d/&@~}\xe8t\xb8\x9d/@\x80\xed!)\x9ai-@\xe2\x15zS\x1b\x91-@\xdc\xe4a|1\x0e,@\xf8\xb2\x9a\xc1h\x93)@\xa3\x04\xa5 \xf1\xae(@\xab!\xc9\n\xd2e.@>\x95\xffo\xe5\xe80@\xcb\x9bR~\x8c\xd0.@P\xc2\xe5\n\x02p)@\xc6\xee\xbcN\x84w(@\x8d\xd9h\x0e\xafK(@\xa9>F\xd7!\xc2+@\xef\xa4\xae\x04\xbew,@\x1fc\xe6\xe4a\xd9,@N\xb1\xcc!\x86i-@\x11\xc2\x83\x07\x89..@~\xd3\xa2\x8a\xf5-&@\xb3\x89\x92Hu\xa40@.\xfb\xd8\x82+\xa1)@\x18zg\x0e\x17:(@\x87\xe5\xcd$\xc9\xda(@\xdc\x9ff\'E\x96,@XP\x81\xc73g,@O\xb7N\xf9m\x8b,@8q\xcc\r\x02d-@\x87\xe2\x1c\x89\x0b\xad.@\xdb\xccL\xf8R!-@\x8c\xb2\'8n\xf4(@\xba8\xba\x84\xb2E.@\x83\x11p|[3/@ %f\xe5\xd1\xd9.@\x02\xa7\\\x01\xe8\x98-@/\xa8\x98\x0e\x06\x8e-@\x88\xc1\x16\xdf\xad`(@Xv\x8c\xff\xd0i+@\xdb\xa9s\xda\xfa>&@7\xa0~\xc3\x01y,@\x8e\x85u\x96\xd3\xab0@$\xbf=\xc1"\xe40@\xa3b\xda*\xef\xd8.@\xf9\r\xb6^\xf8\xfb%@\x0b\x83\xeeih\xdd.@\xab\x83@U,9.@\xfe\x9cR\xc6\xcd\x8e.@1\x9e\xc3\xb9\x96\xf4/@U\xc4L\xf5\xf9\xd2-@\xc6/\xa8\xb4\xd9+(@2\x19\x12\\VK(@\xccLf\x8bL\xf0,@\x0c\x01\xe2\xbf?\x1f-@\xc7Pf\xc5?\x11,@\xa0U\xd5\xcem\xa20@a\xd6q\xb8\x00\xeb0@b\xa8/\xbbo,,@r\x80\xe22\xfe\xe0.@\x8fqS\x086\xc8-@\x7f\x92m\x16]\x83-@\xecJW!\xf8\xe70@\xbe\x085\x8a\xc9*(@\xe0$\xfd\x85C\xc8\'@\xfd\xaa\xf8\xfdA\xbb+@\xafyT\x91\xbd\xc0.@\x1f\xc3\xa8\xfd\xfa\x9f0@\x86\xefK\r\x9e4.@"\x81\x11\x04\xd5s&@\xaeY\xe2\x17\xf8Z(@m\xd2\xbd\xfe\\\xe5(@\x85\xaa\x99v2\xe7+@\xfc\xbd\x14\'\xff\'-@\xa9!U-\xd4\xe90@N\x92\x9a\\\xc9\xba0@\xa5\x0f\x0c\x18J\xcd.@|\xc0\xc6n"\x00+@\xe9B/\xee\xa6\xa7.@v\x81i\x0eM\x1c1@P:osp\xb5+@8\x12\x13\x0b[\x81,@!\x99\x0bF|\xd1-@\x84\xb8\x04\xbc\xe4\xe7.@\x9d\xb6\xab\x0c2=/@N\xf2q\xe2\x04\xc3-@H\xa8\xdbd\x93\x97-@\x93M/\xb1k\xed0@s\xfe\x15\xd9\xa05-@W\n\x1br\xf6p,@w\xc7\xeb\xeeM\xa4-@\xbahO\x0f\x94\xea/@\xcb\xf6\xc5e\xd1\xd70@\x9aI\xb2\x0eC\xd2%@.&\x80d\xec\xeb(@\xef\\\xc5n\xea\x13+@8\xcb\x1d\x9a\x88\x9a3@\xe8\xfc\x98\xbc\x97\x9b\'@\xbb\xdf[(\xe3\xda(@\xcc\xc9\xf6\xaa\xd70/@\x9a\x0e+\x96no,@\x87\xab\xe2\xe9\xdbU,@sXv\x84\xb0\xe9*@\xc3\nl\x8d\x9b.(@\x84\x1d\xd0\xf9\xf7Q(@-\x82\x92\x938\xca0@\x1a/ge\x8fD-@\x07\xef\x86\xed\x00S-@\x9a\xd2\x17\x17\x11\xad.@\xdd5r\x04\x9c6.@\xe2B\x0312\xdb+@\xf2\xe0\xfc\xfd\xfd\x93)@\xbc\xb5\x1au\xf3I(@\x8eL\xfcJ\xadK-@\xcdd>,\xc7o-@R\x84\x1a\x7f\x07\x96-@\xf1\x1e\x0c\xe3\xce\xf4%@w\x89\x16h\x98\xfb(@\x95r\xf8r\xc1N,@1\x05m\xa9|_-@\x88lM\xfei\xdf%@\x9b\x8f\xfc\xa5\xb0/&@\xa7\xff2\'\xdd\xb20@\x04\x04\x89t\xfb\xa6/@?\x94\xd0\x81\xdf\xc4+@\xef\xac\xf0\xc1\xa8\x840@\x1e\xe8Gh \xea+@l\xf4\\\x0bF\x8b-@\xb6\x0c\x8b\xbc\xe77-@l\x08<\x8f\x8a\xdc+@a@\\|\xab\x93-@\x13\x18\xefT\xdfd,@\xd5/\x96\xd9g\x06*@\xe8~\xf1\xaf\x1a\x191@1\xbc\x90[\xdd\xa00@73\x11\x9560(@\x00\x0b\xc6\xf7[\xb7(@N\xf6 [l\xfe(@\xf8%\x96\xf1L\xd6+@\xb1P\xbf\xaa\x88\x89,@\xees=Q\xc8\x7f-@\x8d\xc1BDH\x82.@\xac\xff\xad+\xb4\xde/@r\x10\x1e\xf3\xcc\x8c+@5\xfb\x96\xf2\x98\xaf0@\x12\xbb_\xfc\xc8\x86*@\xaa\x8f\x1b\xa7\xe6s-@\x12\x10&Uq\x05)@V\t!\xb40\x14+@\xd1[v\xd69\x1f+@\xbaG\xae\x95\xf4I/@\xeeE"in\x9f-@:s\x88\xdf\x94\x94-@q\x17\x8b\r\xbek/@\xe8\x15y\x10G\xa5,@\xc2\xe1B\x08\x14\x0b(@=\x85&_y\xa4(@\xf1<{\x8b\xc0x,@\xd4\xa3mQ\x90\x82+@\r\x06\x14?\xc9\xb60@\x10\xe2\xf36\x83H(@*\xc6\xff\xaa\xe3+3@\x97\x99{\xe1r\x14,@\xd2I\x95C\x00\x01.@\x8e\x03\x05\xe1\x02\x9c-@h\xdfs\xfa\xf2\x95(@\x8c&\xd4E\xa5\xd0+@%\xe3\x03\xc8;z/@\xec\x06\xba\xd0\xea\xaf0@9\xb0T\x0cD\xe2+@<\x18\xaf\xba\x99\xeb-@vnK\xe3\xaa\x0c(@\x9d\x88\xcf\xd9\xd0\x9d0@Z\xeb\\\xe0A\xb50@\x18 \x057\xb0\xd6(@\xf5\xfc%`HE.@\x18&\xce\'\xf96.@\x1f\xfa\xdb\xc6&i.@\xfa\xa3F}{_/@\x99\x14Q\x1b%\x110@^\xf5\x0e\xdf\xf6^)@\x99\xeaO\x88\x1f\x0e*@\xc1\x01\x9e\x18\x9e\xb30@\x17\\\x14\xe5\x84\xd9/@\xe2CL \xf0\xd2\'@\x825@\xb8\x17\xb7)@\xf0\x08\xa0\xa0\xd7\xde(@\\T\xb6\x8f\xad-*@MU\xce\xa2C\xe41@\x98\xf4\xcd|\xf3\x800@\xf8\xa8\xe8\xfb\x9f\x19(@\xa9\x96\xbaS2i.@\xad\xc6\xf6\x02\xa8\xc8(@{}\x1f-\x9a\x9c0@\xcf\xceAs\x106*@bSR`bp1@\xd8\xbd\x96;\x18S2@\xfaI\x174\x1331@\xa5\x9b\x13\xa2L\x9e1@\x1f\xf6\x88\x08\x8aJ)@7b\x04J\xd2\xe47@\x9e.\xfa?\xec\x07&@\xae\xcf_\xad~o(@R_\xce\xc7\x18})@\xff\xa1\x16\x1e\xd7\x810@\xfd\xb6h\x9cjK-@\xc3\x8a\xf96\x8a\x1b+@\xdb\x9a~\x17\xba\xe40@>\x8f%|\xca\xe6%@\xee\xca%1\\\x13)@\x18\x1aW\xc6\xbfa+@\x97\x05\xac\x9fx\xd61@\x7f\xd1\xb8\xa5\xaf\xad-@T\xdau\xd7\x90A&@\xcc\xef\xaf\xe0\xd6\xbd%@\x9b\x8e\xa5H\xfc\x83(@3\xd2\xc8\xdc\x9b\xac7@\xb6\xee\x1b3\xc0\xa7%@\xc4\xd1w\xa9+-0@\x8bs\xfa\xb9\x90\xf7+@\xedUI\xa5\xd9\xa17@+\xa07\xd1gp*@\xda\x86\xc1\xb2\xe0\x030@\xe4C\xe1\xd2\xecS,@\x8a\x12"\xc5?\x0b/@p\xf2\xee\xa1\x82\xb1\'@t\x18\xb7\xb97m7@>\x06j\x85\nI%@8"\x80Hb\x7f*@P\x8a\xef\xf5\xf6\x11.@j\x90=\x1bO]7@\xae\xe1\xf2\x0e\xeb$7@]\x03\xee!\xda:/@T\x8e\xad\x08\xa0\r+@\r\x91\x06e\x00\xbb-@\xa0\'\x08\xf1k\xd4.@\xa7j\x8e~*\xf8/@\xda\x108\x82\x0b\xd51@\x96\xa8\xfe/\xb7\xc71@\x15\xa3`\xf4\x1ao-@\xe8\x9d\xe3\xd6\xbe\x011@\x15\x82\x98}/&-@<\xa4\xe6\xf8|\x1c-@\xd1\xb9M\xf9\xd6\xcc.@\xf9\xfbY\x0e^\x890@\x13\xe4*\\e\xca%@\x020n\xf6\xb6\xe1,@Y\x81\x80}D\x01(@vPg\xee\xac\xec-@\x06\x1f\x8fV\x17\x8d/@\xda\x10\x8f\xd0\x95\x13&@\xb0\xeb43\xd5\xfe1@\xe0\xc3-D\x91\x1f)@\xeda7&\x15\x83(@\x9e,\xaf\xac\xac\x1d1@\xb3t4W5i(@\xbd\n\xc9e\x17\xcf+@\xfbFL\x91\x8e\xfd(@\x93\xa8rP\'l&@v\xb2\xd7\x1bTf.@\x90\x07?N\xd0J.@\xca+?\xef\x81\x8d0@Z\x89\xd4!= 0@\xcbq\x8e%e\xf54@\x10,\xa6\xc6\xc2\xd7+@D\xb5\xf6_\x113-@h\x95\x7f\x19\xd6t(@\xc3\xfe\xd6C\xcfo1@\xb7!\xdc\xc4\xe9\x9a-@` \x00Y\xa0\xa5(@\x92J\x8e\x1c \xc9%@\xe1\xbaE\xeb<\xa0/@k\xe0\xa0\xbc\x11\x0c0@\xe1@\x11\xb4\xa9\xed%@\x1e\xdb\xa2k\xd2\xa0)@\xdd\xb1\xf6\xaaA\xef/@A\x8ax\x93nm&@\xfch\x15\xb2GM+@\xb5S\x86\x061$*@\xdd\x9e\xceL\x0c\xa30@\xfc4Ub,\x13&@$O\xf8\x93Q\x081@\xd9\x089\x164S1@\x83\xe8{\x08]\x7f-@xi\xd1\xdcw1/@\xa7\xdb\x04\xc4\x95$\'@\x08$\xe79\xa5*7@\xf5\t\x89\x88\xaf\x002@/\xa5|\xa3t\xf5)@;\xbf=\x08J\x19&@5\xde\x8c\x9a\x9d`1@\x01\xea\x9f\xf5\x0c\x01/@\xf7\xbe\x1f]\xd4p-@\x97\xe3\x9fO\xcd\xe32@\xef\xf3N\xda\xa49%@\xb6N\x1e6\x82\x1e(@\xb7\xaav\r\xeb\xca,@?\x07\xc687\xaa-@\x92w\xa1Gd\x9e0@\x1c\xa7isj\x860@"\x8d\x06\xaf\xf2\xef&@+$%\xba>\xd41@\x81\xf4\xa2\x87\xe6}%@\x85h\x88?\x0fe1@\n\x84\xa6\xcc\x0b\x87/@(=)\xdc\xe3!*@TJC\xf8v\xf20@\xf4\x9cs\xc4_\x00\'@\xe8i\xa7\xa3\xe3d2@\xc1\x1f\xf0-\xbf\xb5/@\x111\x9e\x9a4\xd8%@\x82\xcd\'\x06\x10\x991@\xb4j\xaeq\x7f7(@\x1b\xc4\xf5\t2!0@Y\xad\x87x\\()@\xf9\x0b\xb5\x03\xb2\xe4)@\xe63\x15\xda\x0e\xe2)@\xd4{\x02\xc5\xb9\xfe+@e\xfba\xb7\xf8\xc4\'@\xe38\n%\xcd\xb6)@\xf9\x10\xe1\x8e&|1@y\xb8\n\x037\xab1@\x16\xfbJ\xe1a\xb2.@\xcc\x83\xfa\xf5]B&@\xd0\'\xcd-\xae\xab0@\xf6g\xcbJ\x883(@]\xd8\xb140\xd9*@51M\xe0\x91\xd8,@~\xbf\xd9\r\xb6\xe6,@\x06\xf0\xfc_U\x831@\xb6i:\x94K\xec(@\x8f\xfbjf6I0@w\x04\x0fKP\x0f0@\xe8\x17\xc2bpF-@G\xd0\x81\x17-=0@`\xdb\x08\'j\xd7%@,\x8c\x01\x89\x93\x0c-@\xd0Lni\xe4T1@\xef=\x82Zz\x10+@\xa8&\x1dK0o0@\xed}\xfe\xd48\xb14@\xdc\n\xcc\xf8aF)@\xcd\x92dW\x9b\xc1\'@\'\x08\x9c\xc6T\xb81@\x99I\x18\xdbK\x06/@\xb77)\xc0\xf7\x07&@\xc2v14\xdc\xb0.@\xf0\xb9\x13\x1dw\xa90@*\x92\x9c\x94\x05V0@\xa4\xb5\xb3f\x93\x05-@"Mr\x93\xe9\xdb-@\x91W\x10\xca\xdeL-@\xf69\x05)O\xca-@[-e;S0*@\xce\x86]\xba\x18\xaf+@\xbdBbn\xf7\x170@4\xd6#3\xa7\xbb&@\x13\xb0\xc6"Q\x1e+@\x03\xd0L\xa19r0@\x9e\xbdX\xfdo\x17+@\xb5\xf8\xd2\xbe[\xc1&@\xfa\x82\xf7\xa0I\xac+@]%r\xfay\x891@\xa3\xe7\xec\x04hJ&@k\xde{\x19\tF-@2\x1e\xd1\xa41\x880@x\xea\xf29[\xf4\'@\xaej<P\xfa"0@\xca?\xc3\xa7#,(@\xfe\xee\xff\xa8B\x9f1@(\x99&\xc4\xddX/@\x8fNt\xd4<\x830@Im\xdd\xd3\x82g0@\x1e7\xee\x12+\x1e*@\x15\xea;D\x97=1@\xb1b\xad\x14\x95\xe50@\\\xaek\x00\x90\xd7&@]\x92*\xb7\x1c\xd1/@\x93\x90\xf8\xe1mG0@oC\xb0\xd8X\x9d*@\x85\xf4\xee\x02}\xfe0@w\xb1\xef\xd0\x89\xc7*@\xa1\xc8\xe8v\x83\xbe\'@\x07S\xe8\x13\xfen1@iuo=\xd9n\'@l\xd3\n\xf0n,2@\xef\x1b\x97\xde\xcd#-@\x99\xffgR\xae\xce0@\xb2Ao\xd0\x03\x0e1@\xfd\xa5E\xe4%\x1e0@s\x8f\x8a\xd9[e.@2\xe4\xd2\xe0I\xfa1@J\xa6\x9f\x0f\x9fM-@*\xe5\x0c\x86\xe2\x001@\x80\x90\xea\xcf\xcc+1@\x93T\xd5\xbf}\x90-@\xa5\x1f\xe0\x95\x199-@a\n\xe0\x1d\x98\x08\'@\xfb\xceC]\x87\xd3\'@\x1d\xf1H\xfd\x92\xcb.@\x8a\x12d\xcf\xca?(@\x90\xe0\xb0\xbf\x00Z0@\xfb%\xc6\xa6\x98{\'@\x7f\x9c\xc6\x8e\xd9\x95,@\xbf\x84;\xfc\x8c,/@\xc4\xc6J\xab?U-@\x9c\xd6H\x85n\x1d,@\x0f~\xdd\xe3\xda+1@\xb9\xa6\x0c\xc7)C-@\x0c\xa9\xa2\xc3G\xf6/@u\x072X\x92%.@\x9b\xd2\xdbO\xc4\x9a)@X\xddt\x96\xe0i0@F\x1e\xcb\xf4\xb7//@?\xc9\xaa\xa7m\x84,@\xe6\x95\xeb\x00[\xf2)@\xddg#\xcf\xfc\xd7)@\xa0\xf7\x82\xde\xca6.@O\x7f\x91W]\xa9(@N\n\xad\xf3\xbdT+@\xdc\xb6\xe5Nd((@l6\xef\xae4\xa5&@\xeb\xfb]\xa6\x0b\x85+@\xd18\x02\xa3\xed\xc20@P\xb9\x84>^\xe91@\x1e\xd8;\x8e\x1311@\xc8\x01\xe0\xec_N\'@\x8ek.\xf1\x91\xbe+@\xd9CvZj-/@\x93\xdc\x07a\x94\xfa-@\xad4\xde~\xed\xc2%@\xf41\xccO\xc93(@n\xbe\x8e\x0fNZ,@y\xd62\xa2\x12R(@\xfe\xae\xa9%\xf5\xf2\'@\x92U\x92\x82\xfb\xcd-@\xddg\xa2p;\xa7/@\xbaO\xaaS\x06b(@\x16\xc7\x91]\xe9e.@\xdc\x8d\xbdP\x87\x19,@usL59v\'@[\xfcAN\xc6\xb1(@\n*\xc0\x8av\xdd(@\x00\x92\x1app\xf4(@\xe8\x81\x16\xf1VV0@\xe0\xfb_=m#0@i\xe3\xadf\xc82\'@\xd3"\x18\xc95l)@\t\x85\x92\xedc\x830@x\x86[\x9a\xafp-@z\xca\xe2>\x18\x0c/@\x10\xdcb\x06fn)@\xed\x0e\xea3\xc2\x9b*@\xd3\x1av\xe4\x13\xa60@P\xcc\r\x88\x81S*@\xd8\xbc%\xea\x95\xbc-@\xda\xdf\x89%\x12\xa3(@\xe4\x95\xe0\xb1\x1a\xa0/@n\x10*\x8c\x9e70@05F\x01W\xfb\'@:~\xc8\x02\xad\xec.@\r\xec\x16\x18<\xb8&@\xcb\xbf(\x86\xe58\'@\tG\x85\xd9]$0@!\xc2\xbb\x89. 1@\xc4~R%D\x020@\x00S,\xbb\x8b\x102@z\xc8\xfe\x00#\xf4+@\x89e\xd1J\xb2\x132@\xe2\xfep\n\xfe\xfd&@\x8e\t\xb2bl\x9e1@\x10\x1c\x9d3v\xc1-@y\x9d\x90\xb51\x8a0@X\x8a\x8f\xe6j33@\x01FaS5\xfb0@\xdf\xb4H\xf0l2.@<$Y^VD\'@\xff\xd6]1\xbf;,@5\x0e"\x96\xaa\x1e3@\x13\xed\\G~\xa5-@\x1d\xc2\xeb{#z0@\xccot\xc5v\x05)@{\x85-\xfa\xdb\xf6,@mr}\xa0C\xbe-@RXo\xda\x1c\xc6&@\xcd\x90\n-zd1@p\xf0i_\xc3\x9e-@Hv}d\x8fJ-@#\xc1CZY\x9e/@\xe5!\x0f\x8f\xbc\xfc-@\xe1w\x8a\xc2\xce\xcf-@\x8fD\xee;+\xea.@\xd9\xf7=\x98)\xeb/@\x87\xf3g\xf0\xb0~,@a9i\x8e:\xca\'@\x899\xb9\xa1\xa5\xcf-@\xa6N\xd7U\xd3d+@s\xad\x04J\xf7\xb8-@%\x91\xa3\x95]\xbc+@>\x08\xa4T\xb6\x837@\xff\xfbz&}C2@\xedS\xf6\xfd\xb9\x01)@N\x17\xc9Y\xba\xaf,@\x9b\x12\x1c\x7f\x83\xda*@\x1a\'\xe4oN\xdc&@\xa3\xf6\x8c\x86\xd4;\'@\xf2Ln\xc2i\xbc%@\xa4\xca\x9bU1\xa4&@8qv\x14_\xa5%@?UF\xbe\xd7R,@\x1d\xaf\xeb\xa1\xc7\x14&@\x00\xb9x\xbf\x8en1@G&q\x7f\xf7\xd51@n\x14A:H\xf3.@R\xe3\\\xda}\x1e3@"\xda\xb1\x0e\xbbN7@`\x966\x0c\xf3\xce&@8 \x9a(\x0fj*@QR7Z\x8f+&@W\x9cD\xd7\xef\xa5&@a\xe9\xc1c6E+@\xeb}\xff\xbf\x98L1@\xe9\xfd\x8fL{z)@c5\xc0d\x93\xe7(@\x0b\xa6\xc2\xf3\xecU0@\x86`\x93\xe1237@\xce\xaa2\xdc\xa0\xdb0@N\xb6\xc3\xc3Q\x9c.@\x89/\xbf<z\x107@!^X\xba\\J-@3\x8f6|\x9d\x89(@\xa4\xf6\xef\xb6\xcf,3@\xd1\x13=Z\xa5\x96(@\x85\x16I\x93\xa6\x15)@\x94oz\xed\xb4\x047@3\x992\xe4\xac\xc6/@\xef\x1aN\x91\x84\xc6,@\xa1@\xbbu\xc0(1@\x80\x9c\x0c\xe0\x8411@\x1c\x8a6UD\xc6.@\xdf\x08`\x98O{*@\x1d\xcd\rw\xf9L,@Rz\xdf_\x83\x85/@\xe3*\xc1|\xa2\xfb,@&\x03\x93\x12\xf6d-@\xdc_c\xb8\x95|)@\xca\r\x90\x81\xd2\x93+@cev*^)0@\xa0v\xc6\x08\xc5\xd6,@b#\x9e\xab\x82\xb70@\xd4PU\x8f\xc5\xe7,@uJ\x86\xcf\x8d\x8b-@Y\xe8|\xbe@\xb71@h/\x01\xa7m\r2@\xf8r\xed\x90\xf6\xf3.@b\x15)"\x12\xd8%@S\xee\xa7\xe9v\xd7-@\xf6\x8fW\xd6+\xe5&@\xb1\xed\xc7\xfdr\xc4.@|O_y\r\x92/@N\x85\xc2\x8d-\n1@\xa7+RD`\xad-@\x86M\xce\xe6E\x11*@\x0f\xe9\xe2\xfe\xba\x900@5I\x0c\xb1\xaf\xc66@h\xee\x9e2o\xa2\'@\xf1P\xbcQf\x9b1@\x81\xc7R\xc1\xdbl0@\xadMz7 \x16&@\\\x0e\xd53a\x05(@g\x8a\xff\x1a\x17\x962@\x0f\xf3\x91\x1ai\x1d\'@\xfd)!Q\xc0U&@B\xf2\xa1\xf77\xc02@\x84\x85\xbb\xe2\x1e\xcb1@\xcbKb\xb7\xda,1@5F\x8b\x18z!*@\x83\n\xc2\x91(K*@\x9c\x95\xc0M\xae\x97-@\x83.},l\xb4\'@T\xb7\xdd\xa7\x94\x0f0@\xecS8\x83l@-@\x11\xe6@;\xecV0@\x95\rO\x82h66@x\xfc\x0b\xf3\x1d\xe0+@\xa5\xdbG\xeeJ\xf5\'@xO0\xa7%-*@\x023\xa5\xba\xff8(@\x95\xaa\xf0:3\x07-@<aX\xc4\x91\x07(@\x8e\xe4\x95\x89p:0@\xd32\xfa\xbd]\xeb*@\xd9\x87\x11\xdf\xbb\xb71@\xf0\x10\xfb{\x0e\xcf1@\xa3b\x9d\x88\x80b,@\xbd7g\x94\xa8\x161@d\xd6\xcf\x99\x01Z1@\x98\xda\x18\xf5k\xf7*@e\r]gF\x872@A\x1f\x90|@v1@\xd9\xee\xc82\x8c\xbb\'@\x1d\xa8\xb8\x97\xe3\x902@\x02j\x9b\xaf\xab\xc7/@:^&\x90\x15f\'@7\xd2\x16\x19\xd6y)@\xb6\x8e\x99\xd6\xb47%@\x89b3#i\xad0@\xf5\xcb/\x04)\x19&@\xd1\nC\x0b\xf6?)@\xf6\x13\xb0\x85\xefJ%@\x0b\x12\x94%\xfa\x1c,@\x8b\xf4\xc9GAJ0@\xb3%<\xdeoa1@\x85y\x83\xbb\xac\xcc*@\n\xa3\xaf\x02\x1bd*@p\xc9\xba\x8fp\xea&@0F\xc7L\x8c\xf1&@\xec3\xae\xb0\x10\xee\'@o\xf8\xe08\x9d\x8d0@-\x85\x01R\x95.,@z\x8a\x8f\x9f7d1@\xe6\x18a\xc8[\xc3(@\xa1cS\xfc|\xb3+@O\xa4\xe9\\\x80\x1f1@NI \x1f\x9e\x962@zx7\xc3\xcdN/@\xed\x87\xc8\xef\xa7\xae+@\xc9\x7f$\xdd\xb0\xf6&@\xc1u\x1d\xc0\x11e7@SU\xb0\xaf\x8cQ1@\x02<x\x94\xa0\xad)@\xec\xd1\xf7eLo7@\xd3\xb9\xb2\xa8$p6@\x8c&\xa4[\x1c@4@w5\x82P\x99\x05.@\xb3\x91\xae\xfe\xc2\xd00@\x08\xc3\x19\xc3\x87G0@C\x12\x93\x14U-(@\x94^\x9b\x14.\xb2/@~\x8b\xe0\x08>:1@pi|\xf2\xd4A\'@-\xb7 \xb5^\x1e2@xt\xd9k\xb9z-@?\xc6^\x08M\xaf/@Ll\x92\xe0]m1@\xc8uU\x7f\xd871@\x96L#\xe3-\xf9*@\xf8\xf2\x86x\xb8\xf6&@\xb2\x9b[E\x99\x16+@\xb0\x12s\xcc\xd2^,@\xf9\xf4]EW\x0f-@\x14\xeb|\t;l,@\xf2H\xd5!\xba9&@\xc2b\xe2\xd6\x18\x9a)@\xc0\x11\xde\xaa\x15\xbb,@\x12\xaf\x9a\xd0\xe5e.@b\xb8{f\xe6y/@\xac\x86\x10\xc9l\xd42@kN\xb6\x01k\x9a\'@4/\x0c(\xb3=-@b\x1c\xa2dwO7@p5\xc4\xec\x85\xbb.@\xac\x0f\t{\x97\x861@\xf4\xb97g\xd9\xde&@S\x1d\x13\x18\x8e1*@\x85T>Vp\x04-@\xff## G@0@^\x99\xb0\x9d\xa7\x031@\xf9\x9e\xbfg\xf0\xf10@\xd7\x92\xbc\xe8HU1@\xf19\xb0\xf6[#3@L|5~sx,@\x96\xfe\xea\xe9\xba\x98\'@\xa8\xcd\xb2\xea\xcd\x87/@rk\x85\x1a\xa4\x18&@\xb0\xdb\xed7y\x060@\xba=\xb9\x98$}0@\x85\x0c\x0e\xe1\xfe\xf50@`\xf7 q\xb8\xf5\'@,a\x81C-I&@hF\x9d**\x86)@H\x03i\x14)$1@\x90\xf9T\xcb\x0fJ-@\x15")\xa1\xaa\xcd,@\xd8\xf8u\xc5\xcf\xae,@\xdc:\xa6\xcbn\xb2+@\x0f\xc2\xf7\x91o\xf1\'@<9DB\xf9\x81/@\xba4\xb19R\x9d5@&\\\x1f\x183[1@\xa9\xb2\xd1=d\xf6,@\x91\xe9\x1d\xda\x88=-@\xef\xa0\xdav:\xfa0@s\xd6}\xac\xde\xf60@\x8e.lq\x90\xb1+@\xe6\x9d\xe3\xe8\x15\x11)@\xee\xe3\x17\xbf\xf8k-@\x9e_\x84,\xdf\xbf0@\xc9F\x9a\xd9B{-@\x0fO\xa6\x0f\xd1S-@EXe\xa0xQ1@\x93\xa6\x12\xce#$&@\x0e"\\s\x9a,&@\xe0VZu\x0c\xa90@\xf4n\x83\xe8:\xd80@\xd0\xcf\x18\xe8\x9f\xe5%@k\xf7\xbb0G?&@\xa9\xf8[\xd6%@-@\x05\xd2\xceh\x9e\xdf0@:\xe8R\xdf\x80\x9c-@ \xa2m\xe2A\xfb\'@F\x9e\x9a!{\xde&@\xae\x9c=UY\xb2)@s\x14\t\xa8_\xfc0@#\xcf\xea/Nw,@\x10?\x0e\x0b()1@\xdc\xbb\xaa\x1b\xffi1@P\n\xd8 O\xdb.@\x1djS\xe0\xbf\x161@\x9d\xd1\x99\xf8k\xe32@\xd5.W\\\xf8\xba+@\xaf^(*v\x9a0@pxJ\x19\xee\xfc%@\x9a\x85\xb4%_Y)@\xc3\xf0\xef\xe0\x06\xde\'@\x8e\x89M\x0bT\xc00@)\xf6\x9e\xc3\xba\xea0@J^\x99~+_+@\xd7\xbf]\xdb\xfb\x1a.@\x95\xfb\x98k\xaf\xad%@\xcbP\xe1c\xc610@$\xaa\xdc4\x15\xc00@\nU\x1a\xa6n$&@\xc4\xd8\xb7!#1&@\x95[!.\xf3M0@\x98\xbb>$\xe6l*@4\x17\xa4\x9f\x9a\x800@\x1cqahl\x018@\x9b:Q\xb3\x1e\x821@P\xb7\x0e\xda\xf0\x1e\'@\x88\x83\x17\x95sl)@\x1c\xac\x89\rB$-@\xd9\xef\x10Y6\x06&@N@\x8f9\t>&@\t\xd9\x9f\xff\x88\xea/@\xec\xae/\x116\x8f0@z\xfa~u\xc7\x81)@\x13a\xffB\xb4)1@\x05h\x03w\xff\x06&@\xccto\x9db\xa8,@;k\xf6\xfe\xa6B*@\xc2\xfd\x8d\x10!\xca%@G\xf8L\xd4\xa8\x91.@\xbb\xe7m\xe3b\xe30@o\x0by\x03\xded0@\xb9K\xe3w\xf4\x9e0@[:\x12\x00\xbf\x9a*@f\xf5x\x96\x8a\xc50@U%\x8b\xe7\xf2\x891@\x01\xaf"u\x01W,@2\xee\xc8\x0f\x9b\x94)@\xe2\xc9\xab\x1a^\xa4/@^\xachm\x0f9*@\xe3\xbb<\xba\xff\xce,@.\xed\x9cH\xe0\n1@\xdb\xb7\x9d\x07\xbc\xb3\'@~\xf4\x90\xf6\xfa"&@\x81\xbb \xfd\xf6\x02.@\x06\x98\xe4\x848\\)@(\x9d\x80\x80\x00\xb7+@\x84\xa5`D\xb3C2@\xbf\xdb=\xa8\xb6L,@\xff\x07\xf6e \xd9/@l\xb8\x8b7Q\x920@\xdfo\xeb\x02\xc0T1@~\x1eOu\x03j-@\x0b-\xf4\xdb\xe4r-@\x95!o)\xf9M.@\xd7<\x82\x08\x8f\x1c2@\x0116\xe7K\xb10@\xd0\xb7\xbb\xd8\xe2\xfe\'@\x17z\x8f\xeb\xd0B*@\xe7\x86l\xd5\xbca)@0\x90\x81\x9b\x9d\r/@\x82+=\xfc\x18\x901@\r(\x89\xd0#u-@\x06\xf4\xabh\xdai*@\x14\x18,\xffq3-@\xecTU%\x9e\x99,@;\xfd/\x00/K+@\xa9^\xc6+-U-@\x96\x91\xdb\xff\x03\xdf1@\x1f\xc8TG\x80\x8f,@$\xf0\xf0\xc1\xfb5&@\x9e\xd2\xaf6\xe5@)@\x94{\xcdN\xa1))@\x0e\xff\x9b\t\xa8F)@c\xa5\xe5\x99\x00\x9d.@\x1f 4+\xd5\xf8/@\xce\x95\x1a\x16\xf8<0@\xc5\xaa]\xe0\x84\\,@\x14\xe1x\x00\xdd\xf5.@8\x1as\xbf\xe7`.@\x06\xa9[\xf4PQ.@\xe2\n`\xaa#\x80-@H\xac$BXA)@Fk\x00Y\xfb\x821@\xe5\xa27\x8b\xa4\x9d1@~\xd9u6\xcf\xc3-@\x01\xeb\x1a|\xe3\xd2*@9I\x16\x16\xe2H2@Hm7\xbe\xcd\x83%@\xd8y\xfd&6\n*@\xd8G\x00\x05\x12@-@\x1a\x8b\x9a\t\xc1G0@\x14KW+\xab\x15-@\x0f\xd6#m\xb9\x16/@\xf9[$\x02q\x8b)@"3\xfa\xf315-@\xd58\xb6\x95\xa1W1@\x9d9\xef,\xba\xac.@5\xb8\x1fu/\xab,@U_\xae\xb1\x1c\xa5,@\xc7\x89\x7f\x7f\xd6\x99,@\x91\xc0\x90\xe4\xac\x1f1@-)F\xc8\xa3I*@t\xeeJb\x8141@G\xd7\x0b0\x07\x02.@\xf3~\xd0\xa4_\xa1-@\x1f\x9b\x19\x0bv"/@\x9a\xba,)!\xf7/@\xb6\xa0\x8b\xd1\'<0@P}\x83l\x996+@\x8d#A\x9292/@\x98\\\x96x]\x18/@\xa7f^\x15x\xd3-@\xbb\x0b9\xf3\xe4\xbf0@I\x89\xe5~\xafU)@\xe1\xef_\xb7#\xa6-@\x93\xd4\x8b\xacj"(@FM`\xbe\\\x13&@U\xea\x9b\xbd\xff\xdf(@\nf5\xa5\x02\x9c0@Xp\x1e\n\xb3\xb30@WaU6\xf5\x8d,@\xda\xdd0\x98\xe3\x86-@\xc4\x9f$\xca\xaf\x11)@\xaf\xc5\xeb]\xddN,@\xeb\xa9\xdaf\x18?(@\x9bN\xd9bu\x16,@\xa5\xcaS\xcd\xd9\xde+@P\rN\xbe\xd9\xd1.@\xbc\xb4\x0f\xbe\xa7e1@\xa2\x97\x0b\x9d\xb0U/@]\xf0\xc7\xeba\xe90@\xb4S\xc1\x14\x08\xe65@\x9f\x87\x08\xa7\xd4\xae/@\xbc\x00\x01\x16\x05\xf7%@\x8d\x895K---@+OE\x14lK)@\xeb)\x80\xdb\x80w/@ JF\xa3?\xae\'@\xc7-\x10|\xd7\xf5.@- \x9801k0@\xf8\xaa\xbedV\xa3-@\x16\xfe9h\xae\x85,@\xf1h\xe5\xe4\x89O)@B\x96\xb8n\x1a\xd8,@\xd8T\xaeERS-@h*Q\xebb\xfb,@o%\xa5@\x9a\xe7+@Z\xb4\xe8\xfa\xab\x9e(@&%b\x0c\xc0\x8f,@\xb5D\x060\xe26-@\x8e\x10\xe2\x0c\xba#)@\xc0\x86\x97\x81O\x140@}4v[\x02\xde%@\x97\xd6f2\x9b\xa9+@t\xfa\xee\xb3>\xc8,@\xd2\x9c\xf9:\x98T)@\x03\xf8:\x14\x10\x1f-@\xf7\xbd3_\x1a\xbc\'@\xc1 \xf5\xaa_`(@,\xcbas\xbf\xeb-@\xd9d\x07\x1a=\xaf\'@\xd4\xdd2@J\x890@\xc7\x99\xba\xb9 k*@\xab^W~\x1e\x94-@\x9e\xb6\xf6\x04\xb9\x147@\x13;\xd7VV\xac(@\xa5)\xf2\xa7.$7@\x1f\x1a\xb2\x1d\x99\xdb&@\xdcH\xfc\xa0\xe0V7@X\x90\x80(\xf3\x86)@\xea\x83\x97\x85\xcbH0@@\ny\x9f\xb6\x19&@_\xb4\xc8l>-/@\xb3O=s\x94\xa3-@\xda\xfc<\'$\x05/@\\\x86\x15h\xe8\xba0@\xb3\x87\x81`~\xa3)@\x95k?{3?)@\x10\x0b\x1c\xb4\x10M-@\x0c\xc3j\xa1\xc7},@*\xec\x94\x05\xe6Y0@)\xba\xccV\x97\xd0,@\x8eCI\x95Y\xd6\'@%P\x0b\xcb\xd0.(@\xde*w\x11<\x8b%@\xd4\x01\xbcK\x8f\x08-@\xd6,\x1d\xe7\x89\xb24@$\xbdO\xea\xfb\xfb-@,\x9e\xbft\xbb\xf40@\xe4\x99E\x9e\xb6\xdf0@\x11\xc4v\xf3Y\xb10@\x87\xd6}(\xf4p/@>\xcaA>\xe1\x8f-@\xe6/e\xefS\xe7&@\x87\xfcx,K++@\xfa\xff\x98rA\xc5(@\x14\x81\xcd\x03\xa1(-@!Sg\xabN\xf8)@\x14t\x01[\xb3\xe81@\x06g(\x8f\xd7\x830@\x87\xbd.\xe1X0-@.\x93\x96\xa7\xe270@\x00L\x81=\xbe\xa5+@\xc3u9\xe567-@#\xba\xa5\x01\xa1\xd7.@\xb4nR\\\x7f\xef%@\xd3\xf8\x9e\x18~\xe70@s 0\x801\x9f/@\x9e\xe0\xc3\x1f#\x884@-I-\xa3\xf2\x95*@\xa5\x8a\xb8gt\x1f0@\t\x84\xef\x90@\xda\'@m\xf0D\x8e\xdc\xa0\'@\x8f\xef1p\xa1N&@\xe8\xa3U\xee\x82\xc5,@\x0f\xae\rH8X.@j\xc6\x9ebW\x8a-@\xff\xe8\xbe\x8e\x94\xdf0@\x8f<\xfa\xa8\xd2\x1d-@\xae\xb4bI\xe6\xb2-@9H\xe7\x8b\xfc2)@\'#\x002J\xc1(@\xa39\xa6\x13\x8dS+@\x82-\x97\xd3\xed\xec0@X\xcd\xddK\xf2\xe7-@Q\x8d"3s\xa4(@\x00\xa8 \xc6\xd4\x96(@\x10\x95Z\xe39\x98%@:\r\x01~GJ-@c&\xd1\xda{\x02(@}\x89\xee\xd6\xd2B0@e\xe8\xe6\xe8/\xbe1@\x856\x94\xd5\x9e\xc2-@\xf6^\x02\x03e1-@$m}{\xbf\xfa,@\xf4\'N5}\x84*@6ONN%\xe5%@\xe9\x90\xc6\xb3\xae#7@\xd6<\xd6\x96\x13\x181@\x0f[E\x86\xc0\xe50@\'\xec<\xe4\xc3\xe9+@\xba\xcc\xf4\xc9\xb1\xb8-@C\xaa\x9b\xab\xd9\xe2/@\xac\x91\x93m\x00\xb5/@\x14\x85;\xf9H81@*\xc1\x12\xd58\x9d-@z\xc3\n\xcb\x87\xca(@m\x13\x98\xff\x1ch7@\xb9;\xbc\xd08m-@j\xb2+Q\x19\xb95@\xea\x06e\x8a\xc4\r(@IvN\xf33\xb1\'@\xf3n~\x9a\x93\xe3+@\xccM?\xa5s\xb90@\xda;R\xac\xd9\x7f-@\x00\x17"8B\xb2-@*\xb2\xd0\xf6\x03\xb45@\xd9\xee\xf5\xc0\x93\x9d&@\xc9\xa1\x82\xf3\x10\xfd(@\xe6\x03\xbeCU\xb60@\x95OJ\x02V\x081@\x15\x7f\xa2\x8f5\xd71@\xb3wH\xda\xc8\x0c7@\xf5\xcb{cM\xf9&@~,\x8d\xec"p(@\x90I\xfe\xc9U\x15\'@\x80\x1d\xaa\xecH\xc7,@KH6\x84;\xfe,@\xcd\x0f\x96\x03\xb4\xff%@7Va|LO&@\x92\xa2\xf7\'4\x7f-@x\xbfy\x05\x0f\xcd,@\x1a\x1e\xa6\x8a\'\x8e/@\xa5<\x1e\xce\x83y+@2&\xbfe\x1b\xcb1@\xf1\xc3\xe6l\x10\xf41@E\t\xace\x8c\xe2(@\xde\xd7\xd6`8\xcd\'@\x8c\x91fDk\xb91@\xb6;\xc1B\x9e\x81,@*\xe4\xda\xa53\x920@Wc9\xb6\xd0\x9a)@\x89]\xbbp\xb2\xfc0@\xe1wv\x96R\x107@\xdc\x94\xe38\x0077@\xce^\xe5F\xb4\x1e/@[\x11=p\xdb\x89/@\xd7\xbb\x8f\x86V\xaa.@\x1b\x1d\xe6\x17\xdf\xe1\'@\xb1s\xb3\xab\xe7\xaa(@<+\xd9\x96t\xb0\'@I"77\x96\xeb*@\xb8\x98R\xf3F &@\xb1f\xebv\x9c(1@\x88\xfc\xcc\xfcl?.@*(\xc3I`\xb8+@^l\x8a\x0f\xff\x1b7@\xd1\x8c\x91\xe9\x9f_0@\x06\x96\x95\xbf;\xa30@\x87\xea}\x92\xa7\x070@\x80\xaa\xdaww\xbc-@\xd5\'\x92)\xad\x980@\xc68\x16\xe7\xd3:1@\xacM\xe5n\xfb\x91(@B\xa1SD4\x817@\xfd\xc3\xaa\x00+\x07)@<\x89\xber\x0b".@q)49\xe4\xe0-@\x81\xfb\xe11D\x87-@\xc5R\xa4\xb4\xf8\xba&@\x98q$\x96\xec\xc5/@\x94#\x06\x82,\x01&@\x9d\xd8\xf4}a\xaf%@\x9c6\xcc"S\x0f/@-\xd77\x82\xff\xda)@\x1d\xa6\xa1\xe7\x90\xeb)@\xd5j\xee\xe3\x80}\'@}\x14\x80\xd2L\x12)@\x96\xb8\xb8u\x97\xf1)@\xc7\x8f\xf2x\xb3.(@\xff\xe9\xf6t\xf7\xe1*@u,\n\x82\x05\x8f,@\x02\xc2T\x9df\x960@k`~+\xdan-@\xcc\xfd\xd7:+\xf40@\xc3\x960iK\x91(@f\xec@\xd3:\x910@\xca\x9d\xd9\x1cL\xac/@~k\xdf\xb3\xe9\xc0(@Z\x7f\xd2kt\x90.@|\x18\xa7u\x13\xca(@\x07[I!#\xda%@\x11\xe6\x8f\x16\xcf%)@R\xd5\xbd\xebz2)@\xeb\xd0T\xb1\xb457@\x8b\x944|\xe5\xf2,@\xef\xdb2\x00z\x85)@\xee\xbc\x95hH\xec.@\xfa\xaf[\xf0\x9e?/@\xc3\xd8W\x8f\xccZ.@\xafL%\x15\xf3h)@\xd2/\x18\xdfG\xf1%@\xde\xa86\x92\x1f\xa30@C\xb3\xecULy0@\x9b)PF\xcc7.@\x90ep\x07v&.@\xac9\xd2\xe4[\x9b-@\xeb6\xfb\xb1\x9f11@\x8d\xe5\xb0\xb0\xcf\xfb*@\xa4E\x8c\xf9\x89\x9b\'@=\x0b\xf6\x91\x99\x8c)@7-\xdc\xaa\x87\xca)@~c\xc4\x13\xe3\xe7,@\xf6\xfa\x9d>TR(@\xda\x00\xdfg\xc8@(@\x8f\xfd\x88\xa08h-@\x87\x0b\xac8\xaf\x937@\x0e\x13\x9ay\xd6Q0@\x012\xc6@"\xa1)@\xe9\x1d$\xc9\xee\\0@\xeb\x8ea\xcc\xd6L)@z\xeb"\xe8Q[,@c*\x84\xdfb\x17/@\x86Q\xa6M\xee\x051@\xa40@\nGk/@\x8e\x0f\xc4H\x95\xf0%@\x9f\xedZ\xc5\xbd\xb8-@\xf8G|)\xd7\xde(@\xd4\xda5\xca\xf0\xaa,@K\x9a\xbf\x10[\xa40@\xc6`p\xceW\xbd/@\x80h=E\xc7\xd7,@R^\x91f\xa3\x11\'@\xa5 \xe1\xa7327@\xc4\xf0\x85o\xbbm7@Ug\xab8\xa6y)@\xc2\xee\x9b\xdf\xec%\'@R\x08\xbf\xf2\x9c\x04-@[\xc5a\x17M\xb4\'@D\xc0\x02\xa0\xd5\xba0@\x18\xa0B\xf2\x19\xf70@\xa8M\r\xf8\x90\xe2*@"\xa2\x1f\xb0r\xc2-@\xa8I\xacK\xcb\r&@V\r\x8bR\xf6\xb9-@r\x9f\x0e\x8fr\xf01@\xe9xw\xe3\x9a;0@\xf9\xbc\x071dt*@\xc7\xe4z\x864\xd8-@\x99\xfd\x12\xe0;\xc3-@\xc3\xfc\x8b\xec\xca\x8c,@\x83O\xee;\x05e-@i\xe2BB\xfbA)@\xd3\x9cL\xdb)x)@\xe9\x12\x9b\xa7h\xe90@,\xdf\xe3\xe8.\x94-@9\n,ix\xb3.@\xa0\xfe\xf2\xea\x92\x1b,@\xc1-H\x85?\xec.@\xef\xd77\x90\x11\x0f,@\xfd\xd8\x0e\xbch\xc4%@\xa5Wa2\xbf\xc2*@]\xa2\x1f\x07\x98\x91*@6\'\x19z\xef\x18(@)\x974<7z(@\\5\x00\x1a\x15;0@u7\x02\xd2\xb6\xfa\'@4\x120 \xe0\xdc1@\xb2\x13B\x02}\xc1&@J\x01\xa8\xca\xec\xa3%@\xb7\xdb\t8u\x1a\'@\xbc ?\x8d\xf52)@)\xda\xb0\xf9\xd2\xa5(@4\xd1\xdfy\xa7\xda/@I\xf7\n\x00\x92\x840@6p\x8c\xc0c\x987@\x95\xa2T\xa9Q\xac)@\xae8"\x06\x1a\xb6/@8\xe7\x10\xf6m\x08/@q\x94=\xe9?\xfa)@4\xb3\x9eo_q)@=A\xbb(>\x1e\'@\xb1\x9c\xfd_@90@\x98\x0f\xe5\x12\xce\x17-@\xc7i\xe2$v80@\x06Zb\x03\xa7\x86*@\\\xfe\xe2W\xab\x9d)@\xcb\x1fln1l)@6\xd6S {21@\xc1H\xaf\xb5\xf8 -@\x0f\xc2\xfa7\x9f](@\xddO\x01h\xb9\xca0@fb\x01\xb0#\xdc-@np\x07\xc4\xc6\xd4/@\x08\xeao\x18\x8f\xef0@WsA\xab\r\x0b0@\x11X5-\x01\xaf&@\x91\x108s\x87a0@N\x86h{\x1d\xb7)@\xdfb\x84\x88WR-@s;id\x10s1@1\xb1g\xb2\xe1].@\x1d{\xb6j%\xb6%@\xc8\xf7\x10\xa9\xf1>)@\x93\x0f\tN\xd8l)@\x13t\x7f\xdc>\x19,@Qk\xe3\xf3p\xde(@\xdb\xe3\x9c\xd5\x8c\x8f0@N\xc3\xf7P\xa0\xe8(@E\xd2\x1a\x98\xf0?1@J\xa7\x12m=40@\x06a\x19\x1de\xa7/@P\xa50\xea\x800&@\x81\x16+\x8e\xb1\xc0&@=rH<\xf9\x8b/@V\x1di\xa7\xc6\xc9%@\xa2\xc1\x85\x02<\x12(@\xd5\xa0Dw\x18\xa0-@\xe7\\9;\xed\x8b)@\xc4|nv\x83\xe5(@`\xa0\xf7(\xb4\xda1@\x18\xf7\xb6\xb0\xec\x920@\x88\xb4\xb9\x04\xda\xb8/@\xf2\x8e3Z\x0847@\xd0\x11\xbe\xc9\xd1\xd9.@\xceU\xee#p#-@w\x16\\K\x92\x8c-@\xfa\xb8i\xf0EM,@;\x98=K\xc3\x8d0@\x18\xfd\xa7\xcd\x9c\xff/@\x11\x88z\\C\xab0@\x82~|\xec\x1020@J\xd4t\x0f\xc5j1@\xfd15\xcbY+1@\x1d{\xdd\x1e\x19O0@\xea\x9a\x85\x95\x97h-@\xfbv\xbf~@\xc01@\xcb\x99M\'~\xb13@\xa7\xfb\xc1\xa7\xc8\xc7)@\x00\x14\xd7\xbd\x9f\xa8&@\x9e\xeeHH\xb7\xce1@\x17\xa9Q\xa5\x89\xb5/@\xa3\x9c\xd7%\xbf\x1c/@g\xe8\xa4\xd4>\xbb*@+\xde\x91P\xb3\\1@\xe5x\xf1\xd1\xbb\x842@\xe7\x1ef\xb7\x8f\x0f/@c\x84I\x9d\x8e/-@\xaa}\xdc\xa6\x86\x95/@\x80Z<{ p\'@%\'y\x12U\xf5.@iV\xe6\x95\x8bz0@\xb8\xdc\xe2\xcd\xbc7(@F\xfb\x07\x87T\xb33@\x88\xd4G\x07\xfdL)@M/*/\x0c\x14-@U\xe2b\xc9\x03\xb7,@\x19\x9f\x01^\rc1@\x9f\xa1\xf4\x02,\xb80@\xcf1\x90\xa6f\x97%@\xfce?\xb4\x11\xa51@\n\xa4\xf3\xad\x97\xa5%@\x1aU\x1d\x9dH3/@\x14\x8c\x06\xf8#\xd0%@\xf5n99a%.@y\x8br\x86R\xeb-@K\x01\x07\xc3\xefg,@1\xa8\x11{\xdc\xe2)@\xbf\x8e=]\x05p0@\xf3\t\xb6\xc2\x08a1@\xd3\xd2\x84\xe5\x8a\x08.@\x98\xa1]\xa4\xcf\xcb-@[\xd3\xc3\x828\xae-@\xa0y\xf4$^\xf47@B\xfaz\x83\xc4:*@\x95\x1aH.\x17\x045@\x0f5\xd0c\xaa-.@y\x05\x0b \xfc\x1c.@\xed\xa4\x85\xee\x03\xa9+@\xaf\x8es\xb0T\xe2/@\x83\xb5\xc1]T\x01)@\ntV\x909\xb7)@#\xa1\x8a\xbc\x15F.@\xf3R\xc6\xd7Q\xc4.@$\x93\x83\xe8\x1a\xb3.@\x12\xe4,\xf0\xc7\x7f-@\xad\xc5\xf5\xa1\xd6Q*@\xf7\xd4t\xd03U.@\xce\xd3F\x1a\x0e\xf10@\xe8}\x17{\xa7\x03)@7\xb5\x810\xcf\xff-@t=^\xea\xa3\xd8%@Vue\x95{\xa0)@o\x9f%%\x92\x060@\xf6\xdf\xed2\x90\t-@Qr;\x89\x96\xec0@*\\\xb0\r\xb5{.@\x00\xf8\xfa"K\xdb1@\xb3?\x9c\xd6\x92/.@\xed%\xedT\x82\xf6,@\'y\xfdOJi+@"\x0f\x17\xb5N\x84(@R>\x84\xd3\xac0&@+FN\xe0\xf3\xb91@\xc2\xb3#\xa9\xca6(@\x9fH%\xd9y\x1d1@\xb1\xb4\xf6\x02\xc2!*@gSV:\x86\xea.@\x92\xe4\xcfz\x8a\xe40@\x00\xa59w\xe1\xd50@\xf6\x8eM\xb7b\x8a0@\x1c\x89\x89\xd2^o-@k~:\x95\x90\xdc%@\xdd\xc1 \'f -@\xb4\xe2t\xc7\x19\x8a-@\xb5\xb9|`\xee\xcc.@\x8c\xa5n)\x7fr*@\x19\x17\xa7\'\xe2\x060@\xe2\xc5\xf1:g\xe4+@A\t=-\xd3\x910@\x83\xbdx\xd0\x82\xaf0@\n\x1fJ\x13\x00\'.@\xdfUf\rZ\xc3-@\x97w\xfaA\x1c\x8f0@@ji\x10\xc9\xda)@!xq\xfd\x0e\xfb,@){\xa3#\x8e\x93)@\x9bCw-\xec\x1c0@\x8b_\x8f\xc7N\x00*@\x94\x14\x1e\x83%\xd50@6]b//\x8c*@KbM\xee\xb0r/@\xf1\x93\xceG\x19#.@%\xf58\x84a\xad.@\x13\xc1 -\x87\x161@\xcbCe\xc3\xfa\xc40@\xf5\x91\xd2\n\xa4\x030@\xd8\x0b\xc4\'f *@\x18\xb9\xf9\xbd%\xe6(@\xf9<\xa0\x0fB\xce-@s\xd3\x92Q\xc6@-@\xdb\xb95\xfcuG-@\x03\xfar\xacZ\xc52@z\x02X>J\r.@\xebF\xa3\xd9\x13|-@\xe6/\x1clLg.@\xdad\x00\xd3\x19\xdc-@\xda\xf5A%wN1@[\x91\x15P\xb9\xa0-@\x9f\xb2k\x18\x85\xb6-@\xea\xc3\x1eh\x97\xcc+@\xea\xf4\xa6A\xf1\xba+@\x9e\xaa\x04r\x83\xad%@\x0c\x96\xc2\xcc+\x131@7rb:\xa2g+@\x18tL0s\xd20@\xd6in\xb7\n\xee4@,\x08*\xbb{\xf7(@\x0f\x14\xfaO\\\xda,@\xe4\xab\xe2<u\xeb,@\x90\xb6\xc8\x0f-\xbf0@|\x01\xcf\xa1\xe6\x9f1@\xd5\x02\x13\xe7n\xd91@q\r/w\xab\xa13@8\xbe\x9b-\xdd\xa5/@{`\xe3L([.@\x0e\x10\xb9:Q\xf0)@,\xc5`\xfa\xb9\x88*@\xfa\xc8\xa9\x04\x9bY/@h#L\xaf\xda\xbe-@zp!\xf9\xf2u\'@\xcfo |R\x81-@\xb4#"\x13\xd7\xe5-@9\n\xf0\x86\xf2\x96,@\xa5\x97\x0f\xa9\x80\xd9/@\xbc\xe5\xcf|\xdcG-@\xc57Gg\xaf\x07-@\xf5\xec\xf0b\xd6>-@Vha\x1e\t\xca0@&\xfc\x0c\xd2\xda\xb00@I\xe6\x03X\x81\xea-@\xf2\x0c\xcd\x82\xb5\xac.@\xe8\x06"\x90\xc7/.@NK\x04\xb1\xa7\t0@\x01\x8ej\xf3\x8bc\'@$\xb3/\x95\x01\x13-@\x1b<~\x8bl\xb2+@\xdd \x12L\x01\xf2%@\xdb\xcak\xaa\xb2\xa4*@\x02\xa8\x9f\xe5\xb7\xcb(@\x0e\xbe)\xac}\x06)@K\x1a\xda\xc4Z\xa7/@,\xdc\xcc\x02\x8d\x9a/@\x06\x97\x93\xd4\x0c8/@\x97\x141T\x10\x95.@_\xa8\x1e@\xe4\x07-@Z \xfd;\xd8\xcc&@\xcfi\xa3xm\xca0@\xc5\x83\xbarv\xed0@\xa5l\x94(\xf6\xec(@*Y\x1f\x89\xe3\x06*@Z\xcdO\xad\x9a8-@\x90X2\xb5\xa1M0@\x13T\xb2\xbc\x9d\x0f-@\xb8\xd4\xf3\xc4\xb8\xa5-@\xa0\xb1\xb1\x07\xa1\xe7+@h\xd4\xc7Th1,@hV\x96\xfe\x08\xfe-@7C\x05\x12\xce.1@am\x01\xc0\xe1C0@\x16\xb581\xacr-@_\xe6\xc0\xee\xb7\x101@\xf3\xe5\xdb\xd2\x10\xa9%@&\xb0\x975\xae\xd5(@p6\xc6\xc0\x13\x08)@r#\xe2\xf8\x8a\xcf+@C\x92d\xa6Rd)@u\xbef\xd7T\xb4-@b\xe0\xd3\xf1\xbc\x06*@0M\x05a\xb7\xe1&@\x90+v/?\xb9)@\x1a\xfb\xbdm\x80\x1a-@UG\xcbX\xccb-@\x97\xf9\x01\x88\x8a\xda,@C\xa3\n\x11\x17\xb4(@\xf4\xd17\x83\x1b\xbc%@\xd4\xaf\xae\xe25\xe4(@@bb\xef\x02\xc8,@\xc9a\xc4\xb1\x91`*@\x15\x9d\x9b_*Z1@{\xe1\xe1a\xea\xa10@\x90g\xc0\x0b\r\x94/@7\x8d\xbb\x17\x0b\xfa/@P\xba\x86\x9d\x91[-@\xed{\xa5\xc5\xf2T/@\xbf\x99\x94\xe6\x93[1@\xb3\xe2\xce\xba\x8a\x16.@cI\xe7\x17\xc5>&@8\x93\xce\xc1\x13>2@\xdc\xf8\x83\x17T\x8b+@\x85\x9b\xb2\xdbx\x01.@^"t/\x17R0@\xee\x0c\xbaY\xb0\x8e0@\x1bSe\xad\x8d\x89&@\x1e\xb5\xacl\xceX1@v\xdam]\xd2\x85+@\xd5;b\xbf}j)@\x1c]8?\xcd\\\'@\xbb\xc2\xe7C\xe3\xaa,@"f\x81N\xff\\/@\x01\x98\x90\xdc<\x0e/@\x7f\xe8k$\x01w&@\x80G\xd2\xe8\x99\x81-@<n!\xa8#\xcc)@\xfd\xf7o\xef\xb8\x1c)@Z\x13\x00fR\x01*@k5\xf5\x144o-@\xe3%9\xb3\xc7\xc0&@}\xcb\xc2\x06\xa7\xe5*@\xbc\xcd\xb7\x90\x07\x84*@]\xae\xaa8\x19D0@\xb2\x98\xa1\xb4\x92\xdc&@\x82\x0b\xb9\x11\xab\xce-@,\x16\x91\\@\xda,@\xeaQ<\xfd\xac\xe31@\xb0[|\x8b\x05\x05)@\xabwnn\xad\x9c%@!\x1dk\xed!\xbf%@\xa3\xb8\xe6z\x90\xf3(@(YRt\x7f\x9e&@[\xa5y\xc5\xdf/1@\x1f\x99sg\xfe?/@H\xa4\xcf\xe6\xa15\'@\x9d=\xd5:V\x02-@\xd56\xd2Rz\xc4,@Y\xe9}\x93(\xbc+@W\x9bK\x1f;91@"\x8d?dT\xd1,@\xdd]\x1f\xc4K\xef,@\xd7\'\xdd\x8d;\xb9(@In\xce\xc4\xac\x99(@\xa7\x9aDZvu,@\x1f\x81\xfe\xea\xe1b/@*\xe9\xbe\x93\xcc6-@i=\xdd\xd7\x92-\'@+H\t$\xf0s/@\x8b\x15\xaeV\xc5\xdc)@\xee\xf1\xbe\xc6\x828*@\xf4$\x87\xf2\xf8\x1c,@\xc99\x08G\x19\x9f-@\xa0"\x04\xc1*\x160@\xb5+He\x14\x92-@@6\xdb#\xc3>0@H\x91\xf4I\xd2\xe8,@\xf0\r\xea\x0bSq.@4\x8bW\xcaY((@l\xae\x8a\xa1\x82\xde,@V\x81\xd4#\x86\n*@\xe4&\x85\x1a*\x82%@V\xd3\x80\xd7sS*@\'\x8cY\x9dU\\7@H\x9f\xe5\'c<2@\xe7\x08\xb3sY\x10/@\xc2)k\x8dn\xea)@\xd6#S`\xb8\xb7%@\xef\xbf\xe9\x831!)@\xfd\xeb\x05\x80\x89r*@\xd3\xa6\x0e^i+-@\xb3N\xff\x9e\xd4\xaa+@$\xbe\x8d:Y\xe2-@\x9b\xaf\xbc\xefK\xa3(@W\xf4\xbd\xcec\xf60@]B_\xd3\xb9\xe9,@\r\x0e%8j\xd3-@_\xe8\x84\xdbQ\\,@\x02U\xc6\xb2#\xdb-@\xd3\x07\x16\xc9\x1b")@7\x96\xaa\xb3\xe4\xa70@\x9a\x83\xdaG7~)@\n\xdc\x1b\xc4\xd7\xb8)@\xb4\xf9\x8a)\xc1\xcd*@2[\xc8\xae+\xed-@_w\xe9\x88\xd0\xa2,@X\x15\xfd\xdc\xf5\x9c&@\xe4\xcd!\xa1\xccv.@i\x91\xc6Z\x87I,@\x0bJ\xe5\x8d9\x94*@\x1f\x98\xce\xd4\xa0\t.@\x0fmf\x82\x8d\x1d0@\xb0\xad\xd5@\xb8\x111@<G\xa06fA.@b\xbdh\x1d\xff\xfe-@\xa0A\xb18\x14\xcd-@?V\xd5?`e)@\xd1d`\x8e\xa5\x00.@\xe2\xac\xfd\x88\xc4\x98-@}L\x18\x81\x12\xf3\'@\xf5\xf8h\xf5>\xd1)@l\xa7:\x94\xf5-)@\x12\xac\xb2\xee\xae\xa7%@\x12\x1aYk\xf0{0@!\xe4"\xc9\x95I(@\x07\xe4\xff\x96\x16\xd1,@\xadr;s\xde\',@]\xf7\x1a\x1f\xb1\xfe1@\x83\xe0\x8fk\x83H*@1@\x91\xdd\xc5\x000@iE\xdd\xc9O\xe2+@\x87\xa1OD\xbc\xa2%@&m\xe4Fzc*@S\xef\xca\xe3\x92\x18-@\xc2\x04\xa3\xb2>\x08(@Cah\xc4$\x9e1@\x8e"h\x7f\xe5\xe7/@\xfd\x1f\xe3\xa7:\xee(@\x18\n\xfc\x11\x1a\x05.@\xe8\xa4\xa2\x9b\xbe\xa7&@:4]\xfc\xa7\xd61@B\xdf\xd0\xbb\x93\x8e\x1a@\x8aa\x87\x14\xa9\xc2)@\xc5L\xc2\x05-\x0f\'@\xf4*m\x1cV\xb40@\xf3[\x12\x07\xf3\xb9(@\x9d\xf4\x80\x0cC\x9d0@\x12o\xe6t\xcf\xaf%@\x80\x98\xf4\x93\x88\x0f*@\xaf\x1d0h\n\xe91@{\xf2I\'\xe0\xec1@M<\xb7s\xbd\xbd)@\xedxU7\x16Y.@p.)\xe1k\x88/@m\xf6\xd5A\xfc\xbb%@\xc2bU\xd7\xf7\xb7&@e\xa0R%A|*@\xb7\x0c(Fk^/@oZ*\xe9P"\'@3\x19C\xe2\xb3\n(@\x8d\xc1y\x109j.@\x0fK\xe9@<7(@\x8f\xaf~\x93H\x03)@&\x19vJ\x83\xd8(@\x1as\xday\xcc\x1e&@l1JB9<%@\n\x0f\xe9\xd8~\xb2-@\xe4\x82\xf9\xc9#\x01*@\xbb\xcb\xaa\x8c\xe0\x86&@\n{\xdf\x96\xae40@\x90\x1d\x11\x19\xdb\x04-@\xf5\x02HN\xact-@N\x06\xe6"]\xee&@\xde!\xb3\x07\xf3#-@\xe1\x00\x98\x11\x0850@S\xde2W\xc6\xd9.@\x1eZ\x8e\x1cO&0@l\x9ez\xd3\x89{1@D[{\x0c\xa0\x1c&@\x9d$\xc1~={&@#\xe2\x0e\x108\x82*@\x9a\xed\x88\x80g\xed-@.\x8f`g\x80\xa5)@\xec\xe0&C\x01\xb71@\x99\xe5\\\x99\x8b\xa2-@K\xaf\xdf\xadJU0@\xae\xef5\x19\xe1f&@u\x8f_F\xd2\xda0@\x13Y\x94\xae>\x840@\xaa\x03\xa9\xa9KW,@\xc0\x02<\x85\xd8\xbe&@8*\x85K\x95\x1b.@\xe5\xacfpF\xc0,@\xc5l\xd8\x18_\x18)@\xa8\xf9\xfc\xef\xa5\x05)@j\xad\xc3^\xebR-@\x93\xf0Q\xa6\x9f%/@\x99\xaf\xb1\x98\xc8\x16&@#HN^P\xf8)@B\xc9\xcda!()@\xb1\x9f&W\xe5\xaf0@\xe4T\x1a\x8et\xde1@\xdatAL{\x15,@\xb1E6\xdc9\xcf+@\xf1\xedZ\x8e\xe8\xc2(@\xd4\x96\xf7\x87dt(@?4\x0c\xd1 })@\x97w\xf6\xe1\xa7\xb3(@\xd2Y~Vd:0@\xaf\xd6\x04\r\xae\xc90@)\x8eSU\xa1\x8f-@\xa6\xdd\x92\x1b\xec\x9b0@A\xec\xcdTW\xe4-@\xb3CH\xc1)\x9c)@\xa5\x10\xdcKA\xdf.@\x1b<\x10$!R\'@u ii\x90\x8f+@\x93P\xf4\xf0\x1a\xf4.@\xcfP2YH-3@5\xa5I0\xb9\xeb.@\xc5x\x9bHh\xbe0@\x12Iqe\x12\x9a*@3b\xb1\xdfVj&@0\xad$pY!0@<\x14\x98\x95\x0b\xb60@\x159\xd9\xd4\xd3g+@\x93\xba1\x8a\xeb\x89&@F\xe8)\xe5$\x00\'@z\xfeR\x82\xc8\xe7\'@\xadd\xc7.B\x801@(\xa6n3\xfa\xf3-@\xb0\xa2\x85\x88C\x9b%@\x16\x9d\x9e\x19\xada(@\xa1A\x07w\x80"0@\x12\xccb\xf2\x0ec)@C\xd7\xf7\xec\xeae-@sd\x1ac~\x180@w\x9c\r\xcd6<0@K\xd6\xbcs\xf7\x10.@\xb0\x001\xbc\x15\xb17@)\xa4\xde\x1b\x08k/@X\x0cI\xfdT\xed1@\x8b}\x932\xde\x8f+@\xf4/\x80wz\x02\'@\xda]L\t\xc8\xb9-@\x17I2\xfc\x8a!(@](j\x82\'\xd3*@\x18\xc9G\xfcV{*@\xb7\x83\xd3o\xf4Y1@\xf3\xac\x8a\x05a\x12+@\xe2\x91\xf4N\xd0\xaf(@[\x81tq\xb4\xea%@\xb8\x060\x8b\xd6\xf9.@8\xfa\x10*"\x0c3@\x13.\xfd\x9f.\')@\xc6\x1fK\xeb7\x95.@\x92\xaa\xe36\xb6O)@Lj]G\x93\xfb1@T\xa3\x9a\xb5\x8c\x8e-@\x87\x87d\xc4\x19\x87+@\x9cH\xa2\x95\x9f_1@W>u\xc8\x1a\xfa(@B\x01\x9a\xda\x91\x94+@[\xb5\xb6\x0e</+@\xb1\xf5\xa9\xce\xa3\'0@\x89\xd6\xa5\x00\x91\xa6,@\xa5(xJ\xa8\xbe1@\x0b\x1e\xfa\x880D\'@\x0c\xaf\xb8%_\xc0*@\xae\xe5,\r\x88%(@"4d\xf1/\xd3(@\x94\xa1\x99;\xc8\xb50@\x9b7\x83\xfd\xe5\xda-@\x8d\x8c\xc8v\xaa\x04\'@w\xef\xbeJ\x95c%@\xaa\xfb\x87\x07\x90\xd2,@-\x1aZG4\xe8/@\x95\x96\xdd\xda~\xdb/@\x1e\xb9\xeb\xcf\x07V\'@\xb8\x88\xac\xac\x01\xab*@\x9ah9\xcb\x81\x06+@J\x94%\x0f\x1e{-@eN\xa7+\xc4\x87,@^\xa5L\xd1&\x031@\xb7!\xf2R>\x06-@pRMM\xd9!0@u\x84\xcfF:\xdd+@^\xfc\xce\xc2\xb0\xfc(@\xee\xa9^\x80\x8d\x13-@\x9cMf\xbfK[&@\x9cw%\xf9\xa1"&@\x87U\xa8\xa7]m&@\xb5YJ\xf7\xbbH(@\xad\xc3pP\xb0~/@V\x15\x86\x978\x00/@\x8f\xed\x11\xc7\x83\xc4(@=U\xf94;\x96(@\xf3\x9bi\xf0!\x11)@9u\xa2\xf0\x95\\,@\xee\xc7\xce0\xa9\xad(@L\x91E\xd00\xa4-@:\x9a\xe9?\xb8@\'@\x06F\xa8a\xa4\x13.@\xc1\x0e=\x1db\x06+@\xb4\x1e\xa8\x7f\x1d\x100@\xd3\x85\x88S*\x100@O\x8c\xd8\xdf\x10\x850@\xb4\xabR\x02\\\x980@\x93\xc4LB(\xc3+@\x15c8?\x9c\x9b+@61\\\x80h\x9f-@\xe4r\xf8\xde\xf2\xe4\'@\xd2N~1\xb8\xf1\'@\x84\xfdcB#m1@n\x8f>y\xd7\xb57@\xf99\xb7l71&@m\x85\x18!\xba\x96/@\x98\x92\xb4\xd60m(@\x8f\x1b\xcb\xd7\xa5\xde%@;?A\x18\xe1>0@ BW\xe4\x1f5.@D\x11\x1d7K\xcb0@\xd3_\xdf\xbd"_-@+\xa0\xf5\xc40\x1f+@\x83\xaa\xe3}\x02\x1f3@\x10\xb4p\xc7=\x180@\x11Al\xba\xcd!)@\xb6/\xf0\xa3\xd4\x7f0@\xeb&\xb2z\xb4\x0f/@Bb\xa4"\xae\xf4%@\xcb]\xfd\xfa\xdcP*@\x1d\xa0\xdd?\x82\x8f*@\xde\xd1\xe6\xa7\xf70(@e\xaeAA\xef\x0b&@\x02\xb2\x1dq\x14\xc0\'@\xf3g\xbf\x95\xe7!,@\'o\x06q\xaa;.@\x17\x1ar\xa7ht\'@\xaa1\x0f3`\xe6/@\x19\x81V\x99\xaer-@\xc6\xba\x84\xf2@6%@<\xd6\x89\r(\xb5/@\x88\xad\xd1\xb9*\x15-@\x86\x0f(\xb1,\x06+@\xda\x94\xe3\xab*\x88(@\x1c\xb9i$\x0e\xc9-@S\x99\xdb1\rJ(@S\xc1$e#\xe47@\x14\xed\xe8f\xb8\x99\'@\x0f0\x8c\xd8\xb5,/@\x92\x91+\xa7)\x1b7@[)\x93_\xbb\x1f(@sB_\x885\xbf/@L\x8a\xe5(*\x826@\xa3z+\xda\xf5L&@\xe6\xc5/u&@/@A\xefykI\xe2(@\x19=[=\x1f\xb3(@[\xd9\xbe\x94BR-@\xb1P\xd1\x00\\\x1f\'@\xb9\xa2\xb5\xc8A\x83(@\xaf\x05s\xce[\xb0)@\x0b\x1cNz\xb1\xbf\'@zX\x9dq8_*@,G\x0bF\x9fU(@0\xa5\xae\x10\x9e\x0e0@G\xa5\xc4\xa0\x12\xf8,@L\xec\xf2\x08R{&@\xc5a\x05\xf2\x8d\x1c2@eT\xa9\xdc\x80Q%@\xcf\x83<\xd6\x89\xc0/@\xdd;p\x08\xa8c-@+4q\x1b\xa1&*@|\x9f\x959Ld(@\x1e\xdd\xe9\xfa\xe3\xb2&@~\x89\x9d\x10\x1dv(@\xa9\xe7\xed\xd9\x015)@lL\xda\xccSO1@T\xa7`\xb1\xeeR-@!pc\x1b\x9b/(@\xed\xbag\x85\x87\x8b0@j\x8c\xdbSkx2@\x8c\x8c\xca\xcb\x15F+@\x06\xe5\xde\xd4L2(@\n9\x90@\x1eg1@D\xd1\x8e\xe5e*.@\xa1}H\x15\xba\xd1/@\xd7\x1c\x91\xfdA\x98,@\xb8#k\xfa!\xc8+@\xce\xe6\x06x\xc7*/@\xf3\x82\x1b\x9b\xc8\x8d0@\xaeo\xfd\xb2\xc0\xfa-@\xf9\xea+\x19$\xa1-@Z\xbb&\xc4$G\'@ \t8\xc9\xb2&+@\xbb\x06k`\xda\xeb\'@\x89\xf47z\xc3\xbe,@\xaf\xfav-07*@\'w\xca\x8f\x01\xb47@\xed\x04\xcd\xef\xa2H&@\xd5\xb7\xfe\xb47\xc4-@\xee\x1e\xdc\x89M\xb80@\xa2;\xf0\xf4\xbf\x0b&@\x1f\x0f\x08\xc7& /@\xdd\xd3\x12j\x9d\xe8.@\x84}o\xad\t\n,@\xc3N\xa8\x945\xd3(@\xc8\x93\xe9\x81b\x99*@\xb9m\xf4\xb9k\xf1(@\xf1\xce\xfb\x1d\xa8\xb2(@\xd91\xc8\xcaMx.@\x19\x0fXz"6%@\x15\xa6\x08\xa7\x86`,@8L\x81l0\xab0@\xcb\x87\xa5\x9f\xc6\x020@ >\xba\x02km*@\x1f\x01\xe9\xbb:\x0f.@\x19\xc8\xf4c\xf9).@k\xacCP<n6@\'F\xe9b\x9a-1@"\x97x\x9a\x04\x8a(@K\xe1\xa3Y{\x871@\xb1P \x0c\x06\x08-@\x13\xf1j\xfd\x91+\'@\x91Y\xc4%|\x0f(@W\x85a\xfd<\xec%@\xfcd\xd1\x926\x150@\xb7\x173\x1c\xa7-)@\xb4H\x1fP\xa3\xb60@\xb4\x98\xc4\xedn\xa7&@F9\x8f|\xa5\x98(@\xb2vc\xd3<\xd6,@\x83\xfaSy\x88\x97,@\x00\x01\xc2\x1cvt&@l\x97A\r\xe7\xd60@\x88\x08\x93\xac\x1f\xea0@\x10]#\xad\xc6\xc7/@tBi\x8e\xce{*@\x19e\xa2uB\xd7+@njP\xec\x89\x1e+@h\n*\x88Q\'-@u\x87<\xab\x1a\x18&@\'\rX\xa7V\x84(@Gj\xc2\xca\x98a+@\x1c}}dY\xfc*@\t\xe4\xc9\x1a\xbaG.@\xa7\xf6\x02\xd6\xa3\xf2/@C\x88\xbd~\xe4\xae,@5\x10\x0c;\xd9\xe70@8\xdfd\x1b[\xe00@\xe1\x1a\x1b\x98t-1@\x9f\xf5\x8d\xfc\xaf\xe0,@\xda\x8e\xc9_\xcc1,@\xcb\x1fPb\xa4\x9b)@s\xfc\x88\xf8\xd8\xc6.@\xa6\x90\xb7\x90\xa3\xb2(@\xcd\xbc\x970\x17\xe4*@\x9e\x7f\xc5\x00\x8av.@\xe4O]\x10\xbc\xf6,@KB\xdf\x0f\xe4\x950@["\xc5x\x99\x1d\'@\x16\xa9\x84X"\xff*@^O\xcf\xad\xb3\xe9-@\xc0\xdcq\xbeO%2@F\xf95n\xf7\xa71@L{\xa4\\\x16q,@b~\x18\x15\x8a\x15,@\x8bZ\xa2DM\xd9%@\xa8\xe3\xb5\xc4o\x08,@\x87d\x99i\xe8\xb0+@&\xc4\xe4Zk\xaf&@W\x82\xaeu\x00 2@\\e\x00ul\x871@\x9d\x1f#y\xd8P)@\x8cL\xceH\xe0\x9f(@X\xb5\xcc\x05\xd5\x11+@\xdeP\xb6\xf5|n(@\xa5\xaeDP\x02B&@v\x19\x0c2\xa4\xb7&@"\xcbt\xbdE\xb9-@^\xd5*\xa1\x02N\'@\xb1\x0eo\xc0\x94\xa40@\xd1\xc0H\xa6\x89/\'@B\x1d\x9a\x03[\xed4@\xe2\'f\x94_;-@\xd7\xd2*\x98E\x8c0@\xe940\xcf\xdc\xba\'@\x0fn\xc2\xb1\x08\r*@\x9d\xea\xef\xa2q\xf9/@\xc4I\xb4{3\x891@T\x00w\x0f\x0f\xa20@\x02{\xc2W\x1e 1@[h\xc1\x0b\xddZ)@c\x94a\xcbI\x17.@\xba\xda\\\x99\x9a\x1a*@\x9e\x84G|\xc2\n\'@4\x9ap/;F/@X\xeb\xb9\xd2\xf4L&@\x06\x14\xe4\xb4p\xa2(@\xe8\x1b\xe0O\x92l.@R\xa2\x0e1\xe7\xf1,@CxN\x1aw.1@\x9a\t\xb0(\x10|,@\xd9`\xd3\xc4\xc7\xb6*@7M\x7f\xcd\xd4\xcf\'@$@\x0f\x02\x13e.@\x10w3\xf2\x9c\x88.@>*P\x03\x97\x811@\x81\x9a\xac\xdb\xe0\x0c0@t\xe8V\x849d0@^n\xaf\xeay\xbd,@<\x00BW\x1cK(@\xa5\xe7\x13$\x9d=(@\xd3\x96I>qs0@\xd2u]n\x84\xf3&@R\xfd\x966[\xfd%@\xa3\x10^\xa6A\xd6-@ u\xed\x8bg\x00&@]\xa6]\xda\xe8".@1@&\x1b\x9e\xc40@D\xaeSX\xcc\xa7\'@\xdfB\'\x01\xa5)1@3M-\xfe\x02H%@\x1d?\xa9X\xbbF,@\xeeH\xf6I\xbf\x80(@.\xf1MV\xb3\xe2(@\xf5(:\x89\xa8\xbb.@\xdbp\x17{E8,@0&\x10\x7f\xc7\xf90@f\xce\xbc\xc0\xe44.@\x89\x1dT\xdd\x01B0@\xcdZ\x9f&\xb6\xce0@_\xee\xa0,B\xbc+@\x986W\xfc\xfcO6@\xeb\x1e\x8di\x19\xf3%@\xc7\xd6q\xf7`\xc6\'@\x95\x05\xfb\x16\xc4q\'@H\x0bm\xe4\xfe\x9a4@\x1c\x93\x0c\xde\x04\xd8(@}\xc0[\x06\xbaP&@\xad\xdd\xae\x18\xd1\xb8&@\xab\xdc\xd5\x84;=+@\xb1Z\xa3#\x8bZ(@E9\xc8\x81\xefg(@\xb9$\xc15F~-@<\xcd\xa6\xed\x0cF)@\xd7-0=\xf2\x9c,@x\xd6\xe6bMw&@\x9fD\xc8\xed&<%@A~\x18A$H+@\x8b\xca:-\xa7\xe8(@\xbd\xd6]\x19\xd8"*@\xc0\xdb}\x06-b(@]\xf5\x97\xb9\x9a9&@\x01\x01\xfe|\xd4\xcb%@\xaa\x13\xcf\x19\x0b\xb6)@"\x16\x80`\xde2&@^\x82K\x0f\x05}&@\x03(\xc7\xc5\x8f\x12(@\x04\xbfee9\xed0@\xe69\xd4{ \xc96@\x8f5\x81\xc1U\x7f1@}\xd5P#Y\x92-@p\xe1\xddb\xd6q)@.\x18\xcf\xfd\x1cs6@\xbf\xe7&R\x05\xfb1@cj\x1e`)N-@a\x91\\GZ@)@\xb2\xf8\x12\x98\x1e_1@\xab&#\xeb>\x8d1@\x08\x97\xff\x1e\x16\xc8%@SP\'\xf5m//@F\xa9y\x87\x95\xde/@\xf0\xec\x03\x89\xffN,@\xaaC\x90\xac5Q/@\x15Ek)\x1ca0@\xa9<\x11\xe8\x8a\x072@\x96\xaa\x10\xf8S\xb5,@\x82\xfa\x98\x11\xc5#.@^j\x95\xdb\x96_1@\xd1\x08g\xec\x19\xf4(@\x03\xd8z\xc0\x86\xf3,@\x07|\xa3\x07\xccl1@\x95V\xcb\x99\x01\xc5(@\xec2,V(D.@\xbdW\xa9\x04\xecC.@\x89\x94le\xa1\x8f(@h\x17\x88f:M)@\x1f=\xb3\xe6u{0@\xd7\xb6\x076!\t.@\xfe\xef\xa6\x03\xc3\x13,@,P\xa1\x0c\xa8\xee1@\x14\xb5\xe0\x80\x8f\x0e&@\xc4\xdf\xac@A9/@\xd3\x18\xa6\xf1\x1a\xb4\'@\x1f\x84\xbe\xcd\xddd(@:\x01"N~\xd20@\x06)h\xb5\xe4\x11-@\xec\x9f\xe4\x17\xc9O&@\x01U.\xb5;b-@4\xeb9\xb9\xcbq-@\xbbC)\xdf\xbb%-@\x88fH\xd9\xa9\x89,@\x0b[\x07\xc4\x81\xa20@\xb63M\xd7\xdb\xf2*@G#\xfa\xcc\x13\x14/@\x0c\x1b\xee\xc26\x801@.\xd5xi\x87\xc3&@2zp\xd1^/(@\x9b\xf6\x886\xb4R)@.\x88 O\x89b-@\x12\xd1\xd5-\x04y)@B\xc3\xf2\x0b|}%@\x15\x94}\xe5\x12\x1f,@k\x96S\xd2\x11\xf6+@W\x98Tw<\x1e-@:\x97\xd4\xb2%_1@jW>\xa5\x9b\x102@\xc7\xfc\xf1\xd7\xc2\xa8\'@\xd9\xba\xd6\x8fr\xfe\'@\xea6"\x95Q\x97.@\x92\xf1\xe03\xad0.@q\xd3\xce"V\xf70@\xcb\xaf|us\x8d-@\xa9\x8e\x97Mwx,@p\xe7\xd4\xe4\x83\xe8+@>\xc8mF\\j(@\x8b{w%\x7f\xf6(@\\O\xcf3\xf9R&@\x07\xa5\x1d\xdc\xdd\xcc(@\x86\x96\xed\xf4V\xb9,@\xce\xa4j\xbf\xf8s1@\x19\x10\x05zc\xee1@E\xdc\xf5*\xd4\xc9,@!\xbc\xdd\xe2s\x1e3@|L\x05\xc2\x8e\x132@\xb9{\xabBd<,@U\xf5\xeb0\x8d\xec1@t%\xc5\x00c\xb80@\xe9\x14\x01&\x1b\xb0(@\xb8\xe3\xc8\xb1d\xf9\'@\xc8N\xd9\xb9\x98\xb1(@\xa3k\xa3k&\xc6,@\xaea\xad\x15\x8a\xa8,@\x85\x15\xa33\xb8\x01,@H\xc9\'z\xce\x9e/@\xf2\xda\xd0\xd7\x90R/@\xffme\xde\xbc\x9d)@\x1c\xad\xb9\x90\x02\x19-@]\xc6\x0cv\xa7\xc1+@A&"\x93Hp1@^.\x7f\xa4\xfd\xf7/@\xb7\xf4\x9cy\xb1\x920@\t\x9d\xf0\x15;,0@\xd9\x8b3bx\xa4,@|&\x113\xf9\xf60@\xef\x86\xb5^\xde71@\xafP1\x1eux1@\x7f\xf8\xed\x13T3,@\xf5\xf0?>\xcf\x192@.\x9b\x90\xe1\x92\x1c,@\xf7\x1a\xdd\x8a\xc0N+@5Pn\xc9\x17\xb0\'@$2\xc9\xdc\x99\xbf,@^\xcc9\xa3\xebV0@\xaduowy;,@b`\xf7\x9c\xc0\xbd0@\x8f\x11\xb7d|v(@\x86a_W\xfd\xe3(@Kd,2\xb8s1@\x94+s\xb2\x1b\xc6\'@ \x18\xae\xc11J-@\xe1A\x1b\xda\ne1@\x0c\xb3\x99\xb7-%3@\xd3??\x12\x85\xf6%@M\xf7\xfd\x14\xb9\x08&@\xe8\xf6\xe1j\xab\xc2&@>?\xe2q\x83\x1a1@\xd6F\xa5!\xde\'0@\x98\xe2\xf1yr\xc0,@f;G\x82\xece,@\xda\xed\xb8\xca\xa3\xb7(@\x1c\xe1\x8f\xd7\xbeR1@\x80\xc4\x1e"\xd3{1@\xdcN\xda\n\xf4\x05-@\x07U\xa8\xcfUp,@\xe14\xa0\xfa\x82\'+@\x13D,\xa9\xbd!-@9tn\x81\xe380@\x9b^4\xe2v\x95\'@xt\x04\x05\x98\n,@W\xad"\\\ti-@\x03Y\x0c\x8b\x1d 3@\xdeS\xaf\x8a\xe3o1@\xce8\xeda\x94-(@ZG\xcc\x97\xcf\xd7*@\xee\xa2\xc3s?\xab/@\xf9x?u\xce\xa5/@\x100\xa3\x0b\xfb\x16/@\xe0\x80S[{\xfd.@\x88XD2\xcd},@\x10\xc0-[\x1fF.@>VG\x0f\xdas-@K\x98\xb6\xc5w\x030@\xfb\xf3R\xdaA\x19-@\x9c\xe7j\x91\xea\xe1(@\xbf\xe4\xb8\xc2_\x12+@w\xf4\xbc\xcb\x15>)@\x9d\x88\x12Wvq/@1\xfd\x03<\xd6\x820@\xd0\x9cE\xa4\xde\x9a*@e\xdb\x9d\x10\x19}\'@\xf4\x9d\x01"M\xdc*@\xd0\xda\xfc\x9d\x98\xd0,@WV\xb0t\xd6+2@9\xca\xd2\xceM\xa7)@\xedI\xc2h\xc8\x156@\xef\xc1\xe4\xc2q\xd4\'@y\x8f\xb7\xfe\xae&0@\x07\xac\xce\xd8Z\xb7+@OH\xd3p\x0c\xd2-@tFSvcT-@\x94\xe0*Pn\x96\'@,\xefdQ\xb4\x9e\'@1(\xc4\xfa\x15\xbb,@\x18\xb5\xb1\xb8\x18\xcc\'@;7\xf6c\xca\xee+@\x0e\x06\'\xc0\x87\xfb1@\t+7\x89\xc0\x122@Aa\xe3\xd1\x10\xd0\'@uDbw\xe0B\'@\xaf\xec\xf8\x81\'\xa50@\xc1\xb1\x8f=\xdf-1@~\xe3\x90\x0eX\x130@\x9c~\xb2\xe4\x1d\xec\'@7\xd0]1\x9d.0@\xbf\xacf\xc4vA0@\x92\x1d\xad\xed9W.@q\xdf,\x8b\xe1\xad0@d\xceF\xe6\x8b|-@\xbd\xbaC-4\xd4,@\x1dQP@\x85\xbe1@\x92\x16\x11f%_,@\xf0_2dU\xad0@\xfe\xde\x89\x9bS\xee(@B+0\xa0g\xab\'@A-3\xe8\xa7\xdd*@BW#\x12\xb8\x02)@\x90\xb6A\xe9\xe3\x93,@\x14\xbd\x11]\xcf\xc7,@M\xacZqy\x1e&@0\xdf\xc3\xf1U\x92-@\x84\x07p\xac\xf5R.@\xd6~>.K\x90&@\xe2\x92\xfc}\x9a^/@\x83!\xf7\x1a(\x87,@%\x003i\x9a\xef*@X\xc4\xe8\xf0\xc4\xde*@4+V\x1f\xae\x01-@\x08\xdb\xb3G\x11\xec,@k\x19T\x96\x00C,@i=\xfd\x048\xac*@\xf3m@\x08\x91\x03*@Mi\xca\xe26f(@\x1a\x87\xe1\xde\x84\xc8*@<\xbc\xef\xa7l\xf9,@\x9a\x93\x16\xc38\xf6)@\xeb\x8cO}%\xae0@\xc9\x80\xbc+\x84\xd0-@DE]\xa5\xbf?.@\xed87\xb7\xbaI/@\x13\x12r\x02b\xc1-@\xe4l\xe1w[e.@,4W\xd6>d)@\xe1\x97\xc1\x9c50.@=\x83x\x0b#D)@I\xe5<\xbb\xa4\xa8\'@\xea\x80D\x8d\xe3\xcd2@\x14\xb4L\xd5T\xea4@\x0b6\xe0\x01\xdc\x9a-@XRK/\xd9s/@1w\x10l\x11\xa80@\x84<\n\x0e\xee\xce,@\x19\xc5.\xf6\x08\x87/@\xa8M\xce\x0bl\x91/@\xfe\xea\xf7\xe9k\x120@[{Q<\xc4\xbb*@\x8a\xd7.)\xf0o.@\xa5\x1c\x02~\x95\xd91@=\\\\\x96/\x0c0@&X\x94\x89Y0\'@P/\xc1\xa3\xdb\xb0+@0\x88@82\xad0@\x80{9\n\x9d\x0e)@\x81\xe7G\x13O\xec-@5 Y\xd0\x1b\xd9\'@\xf6.\xc6\xfe\x149-@\xbcmI\xae\xf9\x88,@\xce\xc9{\xf54\xe1*@,\xbe,(\xb6\xff,@\x08\xfb\xa3%\x1c\xea,@IC\xb5c\xac\xb72@$\x9cHh\xba\xb9,@\xa62\xd1@\x8b`&@\xa2:\xa8\'2y\'@\xbd\x81\x1d\xb3\x02\r.@\xe4,}Y4\xc7(@+\xc9\xaa(Np(@\x03\xd9\xbe\xb9\xa2\x88(@\xd6\xda\xc0\xbe\xe4\xd6*@6\x03\x1a\x9a^\xaf+@vFn;\x1f\xb00@\xc5\x9f\xc6T9\x150@\x95V\xbe&\x04\x1e0@CY\xb7Qt^.@\xc3FAe\xb5l-@<\x87Wsto2@\xab\xe4\x8d!\xdce7@@c\x87\x10\xb6=1@\tf\x9e\xb6\xafQ&@\xb3\x01\x1f\xc2\xb8\xa6&@y\r\xb0-:\xe9%@\x1cp\x01zp\x87.@\xb0\xe4\x8a!\xb2\x97)@ U\x89\x8a\xe8j1@\xffRi:\xb4E&@8.\x1aQ\x8c\xb10@\xfa\xd3\xc9\xaap\xdb)@\x12x\xe3\x94e\xa1\'@\xc1\xad&iY\x0f*@\xe1\x19\xb7h\x86:*@q\x15T\'\x8b\xc8*@\x8fl\xe5\xdd\xde\xd9,@\xe7\xce\xf8\xd7\xdf\xf1.@(\t\x03\x7f\xbb|)@\xe5\xc5\xb3\xa3\xb63)@\x8c\x13\x927\x94P0@\xd8f\x9b\xf6f\x94%@k.`\x8e\'\x8d-@\'\xe6\xfc.\x98`)@A0\xad\x88\xb9\xb8/@\xde}*CFc/@\xcaY\x91\x08U\xcc,@2\x81\xb6f\x1a\x86+@\x9b\xa1>(\x97\x17.@\xd3\xad23\xb5\xb5+@\xfe\xe1\xba\xfc\x8a5-@u\xcb-\x17\x82!-@*\xcc\xd1\xa0c\x89-@V\xac??\x7f\xeb-@\x81b\xc8$\xea\xaa+@5t\x02\x9f\xf30)@J\xa7\xbcR\xc3I)@$9\xc7\xce\x1f\x0c*@\x0cZ\x8d\x97#\n0@\xc2\xd4\x87O\xa1t2@\xb3\xd7\x8d\xbb\x8b\xcb0@\xe4VT\xdfa\xf6(@\xb54\n\xb3p\xc4-@\x88\xe4\xe5\xe0\x13\x87%@\xa7\xee\xe0\xbfj2)@\xeb{\x87\xbd\x81x,@\xaal\xcc\xb5\xa4\xdb-@\xab\x999\x19\xa1\xb5%@\xfd\x1d\r\xbe\xda\x81/@\xa1I\x01mM\x83,@\xc8\x90\xdd-\xc0\xca/@8\xcf\xe5r\xb1$&@\'n\x8d\x91\xbf8.@v\x84\x9bz\x90<.@\xa9\x060+\xb5\xdf,@Q\x8b\x85\x0f6\xb9,@\xf0\xba\x95@\xc6\xd5%@/Z\xd8:\\c(@\x08YV\x9a5\xc2-@\x1b#\xe8\xf2\xdcU*@\xbdWs\xe9\xbc\x9f,@\x17\x05&\xc9\xcds*@\xcb\xaa\xa4\xf5\xc0\x8a-@X\xcb]\x07\x98\xed-@Y\xb83+h\xcd,@\xe3\xd4\x00W\xa9/.@\xaak[\xc9\xa9\xf8%@\xa68O8s\xf5/@Zb\xdas\xe3\x850@\xbd9\xac+:\xac0@\xaf\xfe\xbcI\xac.1@/d=\xc1r\xfd(@\x93w\xb3\x99\xe7\xa1)@J\x14\xa2YB\xc8,@m2*J\xc4\x9d(@c%\x97\xe5\xc4\xaa+@8\x11\xdf\x99>\x08*@\xd58Q2\xb6}-@\xe0.\xe0\xd4\x1e\xe4/@I\xdfZ\xdb\xc8\xf6(@vi +h\xc9-@\xa5E^\x025N)@\xf5\xcc!\xf7\x07\xe7,@k-\xf3<\x1e*)@\xac\xa7s\x1c\xced)@\xfa\xe8\x06p\x8f\xbb%@\xecG\x1e0\x8c\x9c%@\xfb&=\xe6;S(@\x81)\xf9\x19\xf7\xd6.@w)T\xd7\x15L-@\x03\xab\x92\xa8>\xab-@\x9dq\x06\x04\xb4\xa4-@,\n_\x8f\xde\x02-@\x01\x86\x18\x1e\xa7\x85-@\xb4\x9fSy<u/@!\xe2\xb2\xf0\xb5b0@\xaaG\xf4\xbc\xe2\xeb(@\xd2kH\x97f\xae,@\x17\xcd\xbb\xdf<,-@\xc8\xa8<\x98"\xf9%@e&\xd1\x17n<,@K\xb8X\xfe`\xc6,@\x01{\xa5a\xb2h-@_J\x9a\xff{\xbd,@\xa9j\x89d\x19\xff,@iu\xf5-}\x10-@\xfc\x7f\x91\x89\xd2}0@\xeb\xa0\xdel.\xd9/@\x1e1p\xb2\x86\xf9+@\x9eM\x1b\xa8\xe5\xe7-@\x11\xee\xc9\xfc#.*@5@\xc2d\xc0%7@\xb1\xc4H\x14\xb3\xbb+@\xb3T\xab\xb1TB&@G\xd73\x08#\x15.@8\xd3\xc6\xff\x7fx0@]\x08\x96\x02\x01\x01-@\x03\xa8\x9fj\xef\x17&@\x95\x9f>T\xd1J0@\xbbr4\xf9\xc05%@l\xbf\n\xac\x10\xb3,@\x117\xb5)/\xab,@0\x84<\xcb\xbc\x82-@\xfb\x90\xd6\xbcp\xe0(@~u\xc5Tb\xd30@F\x922\xbf[n(@J\xc2\xe6\xfbA\x03\'@\xfd`\xafL\x8e\xa7%@\xa1\xa2\xa7\x9f\xef\xdf(@\x91{\xa1\x16\x1e\x891@[\rS\xf2\xbe\xb8/@\xdc\x88d\xf7\x81\xac.@$\xff\x11\n\xb2\x83)@zum\xdc\x85C.@\xb7U?\xa5\xc6\x02.@*\xd6vi9V/@\xe2\x06\xf2\xf2\xde\xed-@\xb2\x12\xc7\x1c\xaa\x12(@R\xed\x86r\xafH,@\xf7;w}v\x0f)@X\xcd\xd7\xbd\x1e,.@\nCjWv\x1b(@\xb3\x88\xae\xacX\xce+@\xc21P@T\xbe0@\xf9\x11@\'\x8d\x8f+@\xcf2:(x\xa1-@0*=w\x12\xcf+@\xab\xf1\xb9\xb4\x82)/@CEX\xeaA\t&@"q\xea\xeb6\xe1/@\x9d\xc8\xbc\xc8_`,@[-7R%\xfc0@\x90s=\x83\xd1\xe3,@E\x948\x02\xbc\xcf,@\xc9\x90\xfd\xa8\xc5\x9b/@\xc7\xb8\x07\x7f\xb8|,@2\xb6\x1b\xferE)@\x84\xbd\xee;\x7fm,@\x1c\xeb]Z\xc2R,@\xca\xa3\x90\xf2\x0e\x14&@\x8c/\xf8\x9f\xb0\xe6+@\xbb\x18\xb9<]P*@\xa6p\xe8-[\xba)@\x81\xc8\xbf\xf1\xec\xd5-@\xbb\xbf\x12\x7f5\xc5+@\xde\xf4U\xf6\x0c\xe0\'@>F/0\x13A)@\xe7\n\x8c\x89\xc9\xfb,@p\xafXV\xbf\xce)@\x1bd\x08Tb\xe5*@\xcc6\xd0\x9dp\xd4,@i\xcd\x1d\xdb{\xcf(@\xd7\x0e\xb9\xc6\xac!/@\x1fq..`6&@\xaei\x83\xc2\xba\x84(@P\x99\xc4\xac\xf7\xc2\'@\xa2\xe3\x8e\x1b\xaa\x170@\x91N\xc46\x8e\xe4)@\x05G\x0c!l\xc3)@\xb7\x85\xfd\xdf}\xef)@\x93[\xdc\x9a\xa98-@i\xa5Gt\xf4M-@\xca\x088M8\xeb1@\x9a\xa5\xf8#\x87\xa0(@\xc5\'S\xfa\x1a\xb0.@b-\xbc-\xb0#-@\x1b\xce\x88V\x83_*@\xb0\x8af q\x7f)@\xce\xe0\x1eV\xe2\xee0@\x0e\xddG!J\x031@\x9cfa\xc0\xfbn)@a\xf1E\x06\xa3\x1c)@Sy\xf4\xe5/\x17)@#\xdf\xdc8\xcc%+@F\xbe\xf1\xf8\xe2\x17&@A\xc0\xdbk\x84\xf1%@&0\xff\x90f\xad+@\xa7\xe2\xe5\xc9R\x13,@\xb4\xe5Z{w\x1a1@s?w\x85\n\x0e1@\xe5v\xcb\x06\x80\xdd,@3\x1f\x00\x17\xf5_/@\xe8\x1a>\xd3\xfd\xc4)@)\xd2(\xec\xfem0@\xbc\xccu\xc0\x87~&@M\xc1\xad\x9e;\x8b-@\xd1\x16\xd6h\x06q)@f\xbfC\xcd\xc5\x9f-@\x07<\x9a\xdb\xad{.@\t\xfe\xef\x0296/@\xc9\x06.\xb7\xc7\xb6*@\xf4\xf4\xcb$\xf0\xea0@\x8d\x8d\xd3\x96Q\xf8)@/&\xf0\x089r,@\x9c\x94+J\x94\xce0@\xdbl\xbb6\xa5)1@{(\x9fRo\xd7\'@-^\xccz\x93>-@\xe8\\\xb8\x1d7\x801@\xa3\x81\xd8\x0eT\xc4%@\xa1\x8c\xa5\xe1I{0@\xe6\xd8\x11\xb3}\xc1%@\x8f\'8\x9c\xf3\xad0@\x1c$T\'\xa6\x88%@\x96\xad\x96$\xa0j/@8\xb4\xcc\xc48\xb81@v\xe9w\x00\xce\xda-@\x86(y\x10\x1a\xd0(@0\xcfA&3b*@0`\xa6\xfa\xa7?,@\x1b|At\xfb\x9e-@\x86\xfcf]\x1a\x1d)@\x8el\x80%\xea\xc9*@\xce\xffl\x9dAg&@c\x00v\x0e\xab\xf4%@\x89\xa4\xe3\xb3\x9a$-@\x81\xbc\xc4vd\x9c/@<Sl\xe6a\xe8+@\xaa\xa9\\p\xa371@G\xa7\x9c\x1d\xcc\x8d,@\x94\r\x1f\xf321,@hb\x0f\x94{\xcd-@\xc5\x7f\xb9\x11c\x141@@o\xbaft\xa4\'@\xb3\xbf\x8eJh.1@\x9a\xc6\x13k\xc7\xc3-@\xe85-\x14\x8e\xf6.@\x00f\\\xbe*\x16-@\xc7X\x92[D\xa6,@\xa4\x06R\x1c\xb1}(@2\x86\xc4\'TE&@\x08\xf0$x&\xe3\'@\xbf\x81\x1a\x05\xedz)@\xba\xf0\xd4!jZ,@\xc7\x9b0n\x0f\x89.@(\xae&\xab%\xb3.@\xb2\x0b\x1d\xde\x9d0.@|B\xfd\x8ds\x9e/@\xbczD\x10\xe4;1@\xc6e\xd3\x10\xc7t0@\t\x86\xfc\x18\x06-%@\x11u\xf0\xa2X\x02\'@/\x97\x9d\x05\xab*/@{\xb8\x9b\xbd\x8b /@\xfbF\x07\x9b|U-@Gv\x85\xffb^1@\xf5\xebe9\xcc5)@O=\xad\x1df\xea/@b>?\xc05;-@\x16Y\xf1\x0b\xd4&1@\xdf_\x04\xbb\xec\x8e(@/8O\x85h\xcb0@.Y,\x9d\xb5\x1d0@\x13\x9fz\xcdbM)@K:\xed7\x90\xe0+@\x15\xab\xf4\xc2\x05\x19,@\r\xfd\xa8\xe7\xf9\xc20@\xbc/i,\x16\xf10@\xb4\xa7\x0f\xdc\xf0\xd9*@aW^\xd8)\x9e(@\xb0g\xb2\xdc\x96\xe3(@\xe4\x95\xfaq\x8a\xf50@k\xce\xd4$;\xde+@\x035\xc1\xe3\x17\xcf1@8\xe2\xf3p\x11\xc6-@wo &\xf4\x081@\x9d.t\x1b\x065*@\xe7by\xd4\xcc%/@"\xeb\xb9\x19|\xb8,@\xf1\x07\xb6\x81\x9d\xf8,@\x9d\xc4\xfa2"\xdd-@\xc1\xfd\xc1\x99&a/@\xc0\x97\x90\xde\xdf\xc3(@\xaf\xb07\x876\xcc+@\x925N\xb9\x99\x05.@\x84\xb1\x9e\x9d`\xdf.@\x9a\x9d\xc7\xf9@\xb4-@\xd0J\n\xb9\xf3\x13.@#F\xfb\xa0c\x070@\xa6\xdeR\xe6\xbd\xfb/@\xb9\x02\x8a\'ct&@\x80\xec\x9c3Cb+@\x92M\x8d\x7f}\x18+@/&\rY <%@3\xda\x13T\xba\x0f/@\xe4\xfa\xa18\xb7\x82)@\xa2\xcf:\xe5\xb1\xb2\'@0\xa5Q\x02\x92\xbd(@\xc4\x0e \xb4q\xa6-@T\xa4-\xf0\\/+@\x90\xdb=p\x16\xb2\'@\xde\xff\x8b\x9dJ\xd7,@QO<\xa0\x87\xa0,@\\\xa8UB\xa9\xc00@\xd5\x84\xd8\xd4\xa3(/@\xd4\xa3\xe9\xce\n\x990@T\x085\x170(\'@\x83b\x8a\xef@\x11/@|O&\xe5\x17x*@\xb5\xfb\xb6\x1b\x9fO.@\x81y5\'\xc5\x85(@\xc0\x82\xa2h)F-@\x8cq\xe2\xc8\x1e\xe1\'@\xa4sq\xbd\xf2\x00(@\x13r\xe8`bi*@\xf3o\xf2IQ\x08&@\xfe\x12\xc9\xb0_\xee1@\xdbw\x93eu\xf60@\xbank\xa9\xa8q,@\x99\xb1\xd0\xb6\x18\x11-@vl\xdf\xb2\x86#.@mLX]\x89\xd30@R\xed\x0clD\x1c1@\x97\xe5r\xe5O\xa1,@\xa8\r9\x91\xcf\x01&@4_l\xd31Q,@\x9eJ\xc9\xc03\x93-@\t_F\xa6\x01\x8c,@\xa1&Ai\xfb{,@*\x01\x08\x92\x89\xb4(@\x95l&q\xc8;2@Hc\n\x91*\x92-@\xe5J&\xe8\x9e\x95,@e\xackyHx0@\x9d2z\xe5)\n/@\xf4,\x92\x05\xb2\xa5,@\xf6"\xc2\x90\x0e\xc8*@\xf3\xc3Q\xbd\xad\x97\'@\xde<\x8e\x19\x00\xec-@\xfa(\xafg\x9a?0@\xe8\x97"ZWk-@\xc7^\x06]\xa6i/@\xd7e\x93)w\x9f0@0kR\xa1wQ.@\xda\xf3\xe2\x9c\x1b5(@\x8a\x94MUO\x1a2@\xcc\x80\xebYk\xf7,@\xb0\x89\xccg\xadN,@\\P\xb4\xbf\xb8@-@f\x0f;1\x0c\xc1)@\xbb&^\xfbw\xb2\'@?G5\x83t\x7f)@\x14&\xd0\xdf\xe9\xc2,@W\xf5\xcf\xd3\xc0\x1e)@\x0c\xbc\x834\xb1\xff\'@Dn\xc0\'p\xad\'@\xfe\xed\xa7\xe0i\xf8%@\xb7\xd5\xc8\x10t\xcb%@\xfc\xe7\xb3\xa0\x1f\x9c.@\xb7G\x9e\xf6\x04B1@\x1eS\xd9\xe7M>%@\xc8V!ZT\xb00@h\xb9\x89\xebVh1@\x0b>f\x14\x98\xee0@\xbe\x8a\x86\t\x80\xa5,@B\x86\xc5\xf3vC-@\xbd\x8a\x18jn\xee)@\xfd\x03\xd6P\xf4\xbd*@7&/\xdb\x91Q*@\x03\xf5#\xae\xb9\x811@c,\xa5\x83\xaf\xde-@\xe6\x9f\xaa\x88\xe3\x87-@\xb8\xd1\xb5y\xfad(@\x84m\x10\xdbe\xb4.@23\x82e?V.@\xda\x92(|(\xa7)@#\x06f\xfa\xe2\x92,@\xb3]\x97cQq1@\x97,\xb5\xcc\xfb\xfe%@\x8e\xce\xe0\xa5\x1a\x13)@\x8d\xb5\x9ci\x03s&@{\xb3\x93qT]&@\xbb\x17i\x0b\xdfg0@8\xb4\xb0\x08V\xa55@\xadz\x97\xc7\x8f\xd40@\xeb\xcc=\xaa\xc5\xc6%@\xd7\x99~\x13\xbd\x04*@\xcf\x00\x9d]Xg\'@J^\n?\xf6\x96,@\xd0\xef\xbc\x88lW*@\x9d>}\x9c\x03\x17-@\\o4\x0b\x8f\x88\'@\xeb\xf0\xc7\xa1(u)@\xe5\x02uJ{\xe8(@\x89\xea\xf1\x03[\xd9(@\x8a\xf2I\x04G\x7f-@\x17\x1c\x05\x00\x057/@D^H\x98\x89\xd2,@\x80\xfa9\'.\x18-@\xed\xcc\xb5\xf2\xf1))@\xd0q\xf3\x18\xa6\xb9,@r\xe8PF\x8a\x14/@I\xb9N\x8b8\xbb,@\xf6\xc73!s\'-@_\xf2v\x92\xc2\x9b0@O\xb3\xfd\x17"\xf3/@\xcbmj\x0c[z1@ \xcd\xe1?\xbb\xd3(@\xa1\xe3\x1b\xcbxE\'@4W\x88Z\xfa\xe3)@V\xc3\xc7\xb1\xcc\xe0*@\xc5\x02c\x11\xd9\xc20@\xf5{a\x1fD21@[9\xa7oS\xea-@\xf7Hk\xc5\xc1\xb9,@+\xe2j|>\x86+@\xc2\x0c*\xa1H!/@\xf8\xfe\x02\x96\xfb\x05)@\x9b\x05\xc8\xa406,@\x97\x18\x9cj\xab\x84(@\x1eT\'~=\x9a&@\x1d\x01\x9a\xa4\x873(@\xcau\x8dJ\xc2\xb0\'@f\xfe\'REG2@\x9fx\x1b\x84X\x008@{\x8e\x9c\xc1::1@?\xc8\x81\x06\xe9\xfe,@[\xff4%G\xd40@U\x1aq\xf6\xfbQ&@\xfa\x01\xd6\xb8\xd3\xd1*@\x9d\x96|\xc8.D)@c\x177Q\xecx1@\xd8\t\x99y\xee\x1c&@[\xcf\xac\xf2\xc7\xf37@\x0b;\x02\x03\xd2=-@\xba\xe6X\xe0@\xcc*@$Ax\xdb%F0@\xb4\xb5\xd1\xc5\'|\'@K\xa3H\x13\xa9\xc9/@\xc7$4k\xf0\xe20@K#\xf4{\xbf\x92(@\xbaq\x8f\xc1\xbf\x8b-@(\xe7\xa9\xf0C\x01.@\x06\x0b\x18u\x97\x82(@\x88;<4\x8c\xdf%@\x94\x00\xfcj@\xab%@\x9db\x0f\xf53s1@\xaf\x11\xb2c\x9b\x9a\'@EiF\xd5[\x05)@\xc0Btc\x1ci-@\xe5\x83\xbc\xd7\xb5\x8c&@M\xcbV\x07:\x82(@\xa4\x10\x8d>9l&@|P\xe0<\x14V.@\x87;\x16^I\x08&@\nJk\xb4\xc6\x17\'@\x94\x8b\xc3\xb4\xd0\x13&@\x89p:\x05a\x891@\xc9C\x8fqW\xb6(@\xabi\xd0\xe1\x1d\x11\'@\x908\xe1\xa4\x9d.)@\xae\xedn\xfbk\x05)@\xf4@\xcck\xf9\x0e-@\x99\x92\x98\xec\x0f\x9a,@\xd5iL \x1ez,@\xf4\xf1dM\xad\xf4*@\x94)*\xea\xb3v)@\xa7|\x84\xc8\x16\xa6)@IY5\x03zQ,@T\x94\xaei\xa9\x88/@D\x0e\x08I\x88_-@O\x14\xd0\xc0\xc9\xc1&@\x1c\xbb\x8e\x7fy\xa2(@\xd9\x95\x16\xad\xcd\xf8)@\xce\xb3\xd0\xd4[\xbd0@\xebg\xf3\xc3\xac\x96-@7\x8b\x0f\xcc\x01\xc80@\x1b\xa6\x16\xe7z\x80-@\r\xab r\xb4\x0e/@\xc9c\xab\x15\x91\xe7(@}\xb6\xbd\xcf\xbb\x85&@\xc6\'\xf2\xd9\x14+)@\xf1\xe9\x0b\xe1\x87\xf2.@\'\xfd\\b,!&@\x07\xf3\xf1\xdc\xcd\x012@\xdb\xd7Zi\x10\xbd+@\xb3\xf6\x88\\,\xd10@\xc1G\x9e\x055C1@:E\xa9R\xe9B1@\'`\xc1\xf7%\xa84@A\x161\x15\x92\x0c.@\xe5\xee>\xdd\x19\xce%@\xa3\xd1@\x86\xd3\x9a)@0\xdc\xd8\x0fJ\x8a,@\xbea\xb8\xa5z\x9c(@w+\x9e\x13\xea\xa2)@\x12\xac\xe6\xe3Dw)@\x9d\xdd9\x81\x04@/@\xd3\xcdfL%V0@\xe2\xb3_\x96\x7f\xf2.@\xf1\x15$\xc2\xd6\xba-@\xf4\xd1\xa9\xb3\xb4q\'@\xaf\xb8\xd8\x99\xf5\x06&@\xb8F\xd4\xc9J\x8e\'@\xe02+ATS&@\xc5m\xa8@\xabj(@\xe6D<1\xc4]%@\x7f5!zu\xd0(@\x84\x8d\xc1@\x85\xed0@;\xcc\xd2\nW\xc1.@\'M\t6\x9ae1@\xa9\x19>P\xf7\xca.@\xb9\x00\xe5\xc9\xf4?/@ZM6Urd)@\xa8\x8f\x07\xc6\xbb\xc6*@S\x1b\x14\x128\x96)@|\x92\x96\xb1\xdaN&@\xc33\x02\xfd\xa5\xb7*@\x05\x8b4\x11\xe7\xdb1@\xe7V2y\xf7\x0e0@\x02\xa1\xea:\x85\xdc*@\xc2\xde\xec\x1a=\xe2)@\xda\xd0\xdft\xef\xa2\'@K\x8e\xfa\xd5Q\xab&@\xd4+\x11r\xac\xfd-@\x90B\x84ci\xd8,@\x8d\x9dcz\xa4=,@\xd7\xdd\xa0\x06\'\xad,@31\x03Z\'Q,@Z7\xd0\x02L},@t\xde\x98\xe3\n\x8f0@\x85\x95Q\xcb\xa9\x00.@V\x98Y\xb3\xcf\xc4&@\xd2\xb7#\xbf<K0@\x00Z\xcc\xfb\xf5n-@\xd6\xf2*<\xdec.@\x9c\x1b\xb4%;\xb00@\xe3\x8b\xb9\xf7\xc1b&@b\xda\x18\xfb\xa5\x8d/@\x19]\xc9\xe6\xe4\xae&@a\x80\x7f\xa3\x80\x0e.@\x11\xa4/\xf6\'Z(@\x11\xceX\xe2}W/@V\x17XU|\x1e*@\xde\xccZ:\xb8\xce7@\xd4\x10\xbeAS\t0@.\xce\xea\xe6\x18\x1a)@W?{M\x14E,@\x8d}\xf0\x9e\xd9\x94.@@\xe4f\xa9\xf9\xcd,@\xa6)\x82RM\x9c\'@I\x97\x81\x157\xad0@ns\xc3/ \x99)@T\x93!\xe2\x19\t/@\x89\x0e:p\x14\xd0&@YeI\xd6\xe9<(@\x1cAun\xcc\xd80@\xc1\x86xN\x1f\x7f&@\x1a:\x9c\x9a\xf0\xd1-@BH\xc1u\x99\xc70@B\x86J_\x85\xdd,@\x8cG\xee\x81\xb5./@L\xe9\x8e\x85\x0e\x910@\x9f\xd3v_\xc7\r0@\xb9\x11\xe7+\xc4\x04.@\xa1\xee\r\xa0\xfev.@c\xc6\x01\xa62\x90*@\x85?f\x92~t,@\x82!\x16;n\x03*@T\xb8k\xe9\xec\x94-@fA\xf8\xd9p~1@\xec>\xd8\xb1\xa7-0@\x0c\x85\x81\xcc}\xe3&@|\xe5-\x99\xd7\x03+@l\x08E\xe4_<*@!Zs\xb1M\x9e-@\x183\xd9\xdc(\x130@6;\x0f.\xda.0@\x82\x949\xa0\'\n.@\xb7\xa9\xbeq}\xa3-@\xd5\xda\x0f\x9d\tV0@\x9b\x8fs\t\xcbo)@\xa2q\xa5\xf9\xa6\xca,@J4\x11\x98\xe0>/@l\x17\xfdb+\x8f0@J\xfe\x08\x8c\x8a\xd1\'@v\x000\x7f&\xad&@!\xa4\x87\xee\x95\xdf*@IP\x88@\x8c\x13.@\x8c\xf9e\xbdGU-@\x8e1\xc9\xb5\xfeT*@\x7f\xab\x02\x1feJ%@\xc0\xa7!\x1d\xd0V0@t\x01\xda\x86\x9f\xd0,@\xbb\xf0\xb1\xca9\xe4%@I3\xfbp$/)@\x88\xe8,\x9d\x7ft,@E\x08\xb5\x89+l-@A-Ob\x8d\xe1*@+\x00\x05\x1c\xa1\xe2,@q\xf2O7\xd54)@\xdb^Y\xd4\xf3\xe7&@\x9aF\x94\x85\xdfi)@\xc3\x02v\xc0\x9d\xc8,@\x93{\xdeL)\x97/@\xbf.\x9f\xf7\x08\xec1@\xfb\x0f\x18[\x90\xdb-@6\x98Ao|h%@\x1f\xdc/=+\xa40@\xe1\x06\x8eZ\xaa\xb6.@\x039T\x9e\xbd\x060@\x16\x89V++\r&@\xd4H\xf1\xad\x8ci0@\xfew\xfd\xea\xe4;)@C\xf9\xaaf\x01h,@\xb2e\xe3\xf9@\x91/@\xdaP\xbc#\xeb\x06*@}\xa3"\x11\xef\x89)@\x83t=\xa9;\xeb4@\xdc@\x8eR\x00|&@A\xa3\xad\x11\xd8\xa40@/Tn|\xbb\x881@F^\xa2U\xc0G.@\xa07\xfb\xdb\xa0H1@\xcf\x9c\x03s\xf7\xac)@]\xee\xa3\xea[\x9d)@B *\xbb\xf6\x89*@FSM\xdf<\xa80@svfk\xc4u)@\x8e\xba\xa2\xedB01@\x8e60\xf2,\xed0@\xccjI\xe4\xca\xf9,@\x86\xffb\x03\xf8\xef-@&\xc2\x90N\xe0\x0c/@\xd1\xd6\xcb\xdd\xce\xcf1@\xacW4W/\x19,@s=\xa4\x8dC\x0c\'@Xr\xb8\xb2\xa7\xbb/@\xc7\xf9\xce\xa4\x8c\x10+@\x8ff\xb3l\x15\xea1@vl\x84%@E(@\xed\xb1\xe2\xdax\x162@\xc7%\xe1\xaf\x0cJ-@n\xa1(\x81\x07\x00-@\t6\x1c\x8a\xbc\xe7,@(sY\x87\x1d\xda*@`6\xae\xab\x02n(@\xe4\xd2\xb2\x1a:\xc5&@\x98 \xb7\xb0\xe3\xa3&@\xc8\x01q\xb0q\x04-@\xba\x85\xbc\xdd\x86z-@\xef\xde\xaa\x92"\x1c0@Ff\xc1\x0ch40@0\x07\xcdE4S\'@\xb3\xdf.l\xee{0@\xd9\'\xcd\xc43!&@\x95VJ\xc8z`)@\xfa\xa1\x9b\x1f\nR-@\xb6\xc8eo\xc3\x98,@\x05\x06\x13\\\xb0[1@Yj\xd7m\xa4h&@_\xfc\x9e\xa3\x16\xe6*@W\x97\xabT4\xc6(@s\xab\x1b\xea|\\&@\xef\xe1\xf9\xa5`\xb1+@\x0f\xbd\x08\x98\xd704@\xd3\xf5\x91Xz/1@$\xe7R\x98\xe6\x9a&@\x0f\xd4\xef\x8a!\x88.@\x83s\'\x7f\xe2\xb7.@\xfeu\xcc\xc5\x81\x13(@s\xe1s\x080\xdb&@\xa6\xde\xa2\xf1\xce\xba-@\xf8YN9ct-@\xe9tit\x0e\xb3-@\xc5\x92\x85\x85d\xac0@u@\xfa\xe7\x14q)@\xb4O^\x0e\xe8+,@\x039,V\xc13/@G,\x0b\x1aA\xd1&@\x8d\xb7\x94\xe6X*/@w\x1cZ\xd99\xc3(@Lv\xffYQ\xfb(@\xe6\xbf\x1a\xf1\xc8r&@\xb3\x00/\\*\x90-@\xc87\x91\x15\xc8\xe5-@\x1cRxcL\x1f.@\xda\x17uz\xca\xa4*@X\x05\xb4xS\xe2%@\xde\xab\xbf\x01}\xed0@\x08J\x97\r\xd4W(@\x82\xeae\xc7\xd7\r/@\xc8@\x1a\xdc\x88\xc0-@&\xecZ%\x1f\xdf/@-:3\xa2\x85n,@\x0e\xdaV\x9f\xcd\x0c0@\xe1\x02\xd4\x12\x16O&@\xd3\xe9p\xcc}\x87/@;LS\xecQ\x15,@\xc3;\x0f\xd5k\xc9,@U\xae\xea\xf7\xcf\x04)@\xee"\xbc!\x1c\xfb,@\xce\xf2\xa7\xf8\x88\xa0.@7\xbb\xc2A\xf2\xe5,@g\x06\xf2\xb3\xb8\xdc0@\x89HJ\x17\xdf\xa1%@\xa8\xae/O\xedd(@^\xc0\x8f\x8f\x1c\xb0(@\xdf\xd6\xc3\x15\xf1g,@\xc4<Wsw\xdd\'@\xb1\xcb\xb2 \xb5\x950@\x1e\xe6\x8a{\xa0h&@m\xc5_\xdc{\x0f&@\r \xabh|\x051@\xf79\x8c\xceq;-@\xf2\x061l\x1e\xc8(@<=\xc7\x05q\x1c,@w\x7f\x08\x90\xf6\x1b/@\xc7\xa4\xfb*\xa1k/@\xb5S\xa0\xa2<\x1d+@\t\t\xc7\x9e\x0e\xa6-@\x0f/\x98\xb3\x91\xa00@\xa7\x9b\x14@\n\xb1(@\xe4\xa7\xd9\xf4\xa0+(@$)\xaa\xd9m].@[p[\xa9\x03`,@\x13\x1c\xeb\xd1\x9e\xf1,@\x8aR\xe3\xb5;\xb2(@\x81\xf3\x8bG\xdb\xed0@X\x00\x8d\r\x86S\'@N\x0e>\x1e\xff\xfb,@\x90\xaa\xc4\xbe\x8c\xf7,@9\x84|2\xe3\x13.@\x03\xffr\xe8W\x1c0@t\x10H$g\xa60@\xcc\x05uG9\x10+@w\x87\x85\x8c\xed\n&@8\xeb\x08?{\xb5,@2v\xe4}\x83\xd8(@\x9c\xfcZ<\xa7\xe3(@\xc4\x1a\xcd\xb6\x86\xa4)@\xb2\xda-\xce)\xea,@\x91\xc2\x83\xfc7\xde/@\xa3\xa6W\x07\xc3\x0e-@\xfco^-e\x110@\x86\x8b9\xae\xa5\xd20@j\x8b\xfc\xa0E\xf21@P\xb7\xa4\xe8C},@\r\xb1\xec\xd5\xc8\x830@\n\xaf\xa9\xf2\xb7:)@\x92{\xa1\x96\x0c\xed(@w\xd6\x03\xa9\xabB-@\xfe\xec\x0c\xf1\x9c\x08-@\xde\xe4\xbb\xdd\xae\xab(@\x04\xb1U\x13\xcd\xba(@\x1eK\x03\xa3\x7f\xfd%@\xb0\xeb\xaa\xaf7\x0f&@\xe6g\x196\xe7\xcd&@\xde\xbd\xb4\xe8(\xdc-@?\x13\x009d,.@\x93\xb9\xd5\x96\xa8J-@*7\x0f\xaf\xa5\x91,@\xa2\n\xf8\xc38%0@\xf5\xa4\xc9\x0f\x96L+@B\xedR\xda\x82<+@\xe5~%c#s*@\xe3 e\x1eB\x141@\x13eC\x88\xec\x8d*@j\xbe\x89\x8a8a\'@\xc9\xc6\x04y\xc3\xa2,@<Yy\xb2\xf3M)@\x17\xbb\xe0\xef\xe6\xf5(@\xcd\xac\xb1\xcau\x0c\'@\xd4\x93(g\xd3[(@tl]\x1c\xc9/)@L\xeeT`\x17\x0e(@\xb4\x7f\xb6\x90Mo,@\xc3\xef \xf4\xf5\x1a-@\xd5K\x1cX\xef\xb0-@\x01[\xa3\xf3\x06\x15(@O5B\x91;\x7f.@f\xf0\x03/O .@\xcet\x1d\xff\xb6\xf3(@\xc2\x91\xeb\xe0x\xae/@\xe9l\x9f"\x9f\x98/@\xa1\x0c\xbfs\xe3\x89/@\xd35\xc5\xc4\xe0\x1c/@\xa2\xb1=mo\x070@\xba\xd0\xdf\x17\xd2\x190@\xcd\xf5\x99\xc5\xc8p/@\x86)\xc6\xe0\xc9\xd10@\xdf\x17\nl^\xf61@\xd0"\x95\x9d\xae\xb6(@T\xe3\xb2d\x0en(@\xc42\x17\xa4\xb9_0@\x94\x88\xb2A\xb2\x1d&@0\xc1i5\x90\xd2(@V;\x86+\xbe\xb9-@\x16ak\xb4x\xb0+@\x82I\x9b\xde\x95\x8f.@T.\xa3\x05u\x930@\x8b\xe6X\xbf@\xd4%@\xcf\xb1\xf0\xf3\xed\x00/@\xc72T2\'\x9c-@\x0b\x14*\xcc\xb6%1@\xb6;\x13`\x17=.@0\x19x\xbdwb.@-\xf39\xc3\xd1\xdd-@MO\x18c\xabu0@\x83\xab\xdby\xd8\xaa-@\xa7\xe1\xcd\xa5\xa0_)@\xb4=\x97\x96\x8a\xe6*@\x8b\xc6+\x7f\xdb /@7\xc1\x16\x00O\xb1.@F\x99\xc7\xdd\xf6z-@\n\'=^\xb3~%@\n\x1em\xf3\x90\xa40@H\xc4\x10\xea\xed\xf60@T\xd1\xfc\x13\x19\xdb0@\x9c\x02\xc3\xc0\xeb\xfc0@A\xb8X%\x84U-@j\xe4\xa8\x13S\x86/@l=\x04\x82\x89>)@\x89\x81\x1bi\xaf\xa20@(\xcb\x05\xe5\xb8E-@f\xb6Nq\xe3\x197@\x14^h\xac\x16\xd6,@\xfck\x05x_P.@\x8dj\xc8Rd\x7f&@\x07\x0c\x00\x1d\xa3\xfd*@\x19\x99\xf0!\xfd\xe02@Uv:\xc0U\xe3(@\x95\xfb\xc53\x85\x082@\xdct\xd6\xea\\]0@\x87}\xb9x\t}-@\xd9\xc3\xed\x06\xeb\x0c7@,\x82\xb4xD#)@q\x82\xa3\xe0\xbc\x95+@v\xd9\xc0yiy,@\xect\xe0\x93\'g-@l\x02/\xbd\x84\xb7%@\xc8\xbfU\xdb\x8e\xed\'@=a\xedc\xd3\xeb-@\x1e\x8c\xc7\x12\xab\xb2(@\xa13E\xfcW\xfd\'@3\x9a\x1f\xa69\xbd-@f\xc6\xc6\xed\xab\x087@LD#\x1f\xe2\x07,@0(d\xf8\xba\x99/@\xdc2\xd6\xe1\xd9\x99\'@\xc0\xba\xe5Zj\x17(@\xd7\x803 f-)@\xfc\x9c\x92p\x14\xf6(@\x7fj\x0b\xb6\x19H)@bi\x1b\x7f\xa7p+@\xa5\xe5\xda\xfd\xb4+1@\x1e\xbfe\xd7\x13\x1a1@\x8cY\xd0/\xa4\xec0@29e_\xeeJ.@\xb1\xa6\xe3\xa4\x9bK0@\x9d7D\xd2.50@\xf5sT\xd9\x87X)@Z\xb5\xac\xe4Y\xbe.@\xc7r\x01\x82\xea\xbf&@6ei3\xcf#)@U+\xb7\xc59(*@\xf5u\x18\xb5\xa8-(@m\xcd*\xcd^&3@W\x84A\x98\xf1\xe80@\xc5\xf8i\x10\xc8\x99/@\xe7Nz2\xc0\x181@@r[[\x17\x0b-@\x93\x07rl\xda\x1f-@$\x17\xe1\xf5)U/@\n\xe9\x19\xc2\xd0\x07+@\x06\xe3\xec\xa6\x15\xe1%@1\xe3\xae{\xdbR)@\x19b\xe2\xb9*h-@6\x00C\xdf\x17b*@\x94\xe0*Pn\x96\'@1\xa7\xa5\xaay\xb2-@?[\xc5\xdb\x0e\x000@\xaect\x85\x06\xbe+@\x0bx\xbf6\xbf+1@A\x01.\xaa\xb0v,@\x16\xd9\x98op!1@_\xc9b\xeb\x7f\xa30@\x976\xa4\xf7\x97&)@t\xf3)\xc51\xee+@\x9e\x985\xde\xce\x8c*@N^\xc6\xdf\xf5\xaf%@\xa2\x1c\x8d\xa6n\x0e0@\xdcSM\x0e\nA+@y$?&\x82\xd6(@K)\x81f\xd3\xfa,@e/\xc4x\xa3\x16\'@3\x14\xc1\x83\x10\xc0(@FA\xb1L\x96\xa9\'@\x82\xfa\xe7l\x05j.@)\x9dKG\xe3\x10)@s\xcc\x1a\xbc\xe2p*@\t\x06\x9f*\xba},@\xe9F\xc9 \x0f\xef+@\xcf\x94%\x99\xa4p/@\x12\xb0\xa3\x92?p-@pbKa\xb2~7@em\xf2\x89BS*@\xe4\xa0,[\xba\x00&@%\x82\x1f\x04\xfb\x02.@\x06g(\x8f\xd7\x830@\x995$\x9b\x89u-@\'t|\xf5d*(@\x9a\xd6\x1c\xc8\xe9/\'@\xb3\t3\x97<;\'@\xacJa\xd8\xfc@-@.\x00=\xcc\xdf\x947@\xa7\xd01\xf2I7&@\xc8\x1a\xe4\xe8=\x07&@\x07\x1b\xb5\xa6*\x87(@\x92\xe1t\x05*\xdd(@\xc7\xbf6\xfe\xf6E\'@g\xeb\x1e_ \xf7*@\x99\xdaQ\x10\xe5e+@\xd4o\xf3\x90&\xef(@)_\xd5\x92\x98\xe7(@\xae\x7f\x90\xc0\xb0\x95(@\xb8\xef+\xd5\xc0\xbc7@\x04 \xef9\xe3\x1d+@\xdc\xd53\'\xec\x92-@\x83]\xfd\x96\xb4}.@\x0c\xa2\x7f\x97\x01{0@HM\'F\x89\xf40@\xfd*\xfe\xff\xe4Q-@)\x9c \xf1\rU)@uU7\xfa\xa4)1@\xa2\xc9\x9f\x01\xf8\x13.@o\xd1\xf9\xaf\x803,@\xcd\xa1g\xf2\xf7\x1e/@\x0c\xe7\xb4\x05"\xc1.@&\xf6\xec\x07\xb7\x1c-@O\xf6\x89%\xf7\xe2(@\x92\x1b\x1a\xbc\xa20\'@I\xcb\x0c\xef[57@\xb8\xfd\x82&\xb5\xba,@\x80\x8e/\xc0\x19\xa6(@\x9c\xd8&G\xd4\xb6+@\x80l\xbcG\x1c!\'@D9\x9e*\x9e\x83%@\x88\xad\xb0\xccP\x05)@\x19\x12\xcc\x01\xccI7@&\xe8u0u\xe7(@\xdf\xb6\x9a\xaf\x9ds/@D1>\xc4\t\xb77@\xb5\x02\x95\xd2\xebU-@\x85\xdc2\xad\x11\xbc0@k\xd70_\x11\xb3,@\x06qx\xfe\x87\xc6.@\x14C\x9fh+\x95-@\xb8\\P\xf00\x89%@vl\x90S\xabP0@\x16\x02\xe7\x8fk\x14&@\xa7\xac\'\xadO\x04\'@N5"b\xae\xd7\'@\xe8\x17\\\xc2"\x88-@`\x8e\xee\xc5\xb3\xac.@K\xbdui=\xe6(@y\xbe\x80<\x9c\xa4/@M\xcf\x18-\xfc\x95,@\xab\x07\x0fW\xdc3,@S\xab\xfbS\xb1\xae7@\x07NB\xe49].@Z\x14s\xb8\xce;&@\xd1s\x99*\xdc\xa5/@\xf3d\xda5\x9fr\'@`\xa2"\x10\xda$/@\xa5\xfbV\x98-\xb40@\xfb,\\&R\xb40@\xa4\x06\x92L\xfe\xf1(@\x1c\n\xb5\x97\xd5J.@\xc6|\x07M\x92\xf7.@\x1c\x985\xec\\k-@\xdf\xd0\xe4\xca+F/@}6\x85\xd0\x10]/@a\xeb\x9b\xa6\xf2$0@\x1d\xf1\x9f-8\xab*@\xc2\x9b\xc4\x14\x16\x16,@4\xb2j\xd8\xa8#,@\xd2\xe6<\x0b\xf7\x1d-@F\xf6\xae\x86:\x7f-@$*\xe1\xea!\x8c0@\\\x7f\xc3s\x91\x96%@\x05\xe9\xbd\xd1\x01\xa30@\xb8,\x0c\xd5\x9d\xea0@\xd3<3\x1c\x95\xba0@g\x9eu\xf9|\xa2-@\xad\xc6\xc8\xd5f\x86,@\xbd\x1bPdx\xd6+@\x844\xaf\xb5\xd0\xae/@.\x82?\xb1\xd8\xaf(@\xd8\x88\xe7\xb8\xa6\x85/@?\xe6\xad^:\xcd%@\xb5`+\xa0\x06\x90.@Q\xa2X\x04b--@\'\xf6\xdbP\xaf\xa5/@\xa5\xaf\xf3\xce\xc1\x800@\xa6\x8f\xa9\x99\xc6\xc5/@\x194`\xaf-\'\'@\xe3\x81\xaa\xce\x0b_.@\xac\xce\xed\x00D\xe6,@\x02T\x82\xcb\xf5\x140@\xbc\x8e\x16\xdc\x17\xb4)@6\xc1\x19:\x84\xbc+@Vr#\xf7D{/@\x8eirj}\xef\'@p*\xca\xcd*\xce\'@&\xec\x9f\xf9Dx7@\xc8\xde\xc6;up1@\x8e\x01\xfaV\xe1*1@\x82$\xee\xc9\xa7 ,@s\xba\xfe;/\xff\'@s\x18\x1b\xc9\xec@/@\x9b%|"\xec\xd2,@\xc1`c\xe8\xa0\x00-@P\x84\x81\xa5\xf2\x807@\x17\xd8X\xf1.x-@\x92@\xf1M}\x1d0@\x02\xf1\xb2\x87M\xce,@^\xc0\xd1C\xa5\xa3*@BByg?q1@\xc8\x1b\x19.F\xda(@y)\xb7\xdb\xfc\x99(@\xdc5oTQ\xca0@W9g\x9e\x01\x1b)@"\x19\x10\x95\x8c\x9d7@\xbe\xc7 \xde\xf2\xf9.@\'\xdam\x12\x1aR)@\xb5y\xf2\x9a^\x061@\xb5\xe5=\x06_\x89)@@{\x02&\xa7\xb80@\xf43\x1b\xabd03@\x7f\x8bb\xa8M\xb8)@\x02\xf7\xa6\\\xe4\x977@\x15>\rUR\xce-@\xcfG2\x92\n8&@\xd2\xfa\xa5\x14\x832)@\x13E~\xa8\xcd\xf01@Y\xe3\xa3\xf6\xd5R\'@\xbfP\xc6\x10\xa5\x160@\x9f\x07\x15\xdc\xbfB1@\xc4J\x99\xdf\xbd=&@J\x81\x11\x14\\m7@\x06\xc2\x90\xbc\xc0\xbe+@Z\x9e\x0550s,@\r\x99\xbc\x92~X1@\x92\xc9/\xf8\xe9\xa0/@~\xbb\xb1\xa6\xbb$/@+\x0f\x14\x9c\xe231@-\x14\xc3\xeav\'1@#n\xde\xc8\xb0\xbf-@\xa5\xc1~R\x18<\'@\xbc#\xec|$87@h\x01\xfa\x0e\xbf\xe0/@X\xce{C\x03\x9b%@e.\xaceq\x991@\xa4P\xd68\xd6\xb71@>\xc7W\xb4\xec\xe5/@\x80\xdfi\xff\x1f\xaa0@\xcb8R\rE\x062@\xf5e\xc7{\x88\xd04@3\xb9\xcf\x06`p(@\xe0\xb6\xd4\n\x0b\x187@\xa1\xfa\x131[i1@}\xa8\x8b;\x01\xff.@\x05sb\xb9\xda\xb2(@~\x1b\x1c\xa1\xd0\xac0@U\xcf\xec\x85\xb1\x96)@\x8d\xd3\xbe\xf8&~/@<~\xbd\xf4S\n0@\xd5\x91\x94\xf2\xe2\xc3/@\xf3(m\xef6<+@[\xef}\xc7\xd0e1@\x17G\xfd\xd4\xbc\xa9\'@\x8f\x8a\x19z(\xa4\'@\xdd\xacU\xf3\x17O.@\x08\x9do\xea\xce\xa31@1\xf1\xff\xfaOs\'@\x0e\xb1)\xb9o\xac\'@\xe3\x1f@\xec\xf1\xf7-@\x9e\xc7[p\x03\xf6-@,\xb3h!=G%@\x8c*\r.\xf9\x1f/@\x89\xdc^<z\x11)@\x19\x18\xe6\xf7\xa5"2@\xab\xb4\xab\xf4\x96z)@\x0b\xda \xbcT\x951@\xacE\x13\x87\xf0d1@jW\xbf\xfa\xa2:(@\x05&RL:;1@%?~\x18\xc5\xeb)@\xd8}$\xa8\xc13)@\xd7t\xa8\xb1n\x121@3\xaaS\x8e\x83\x96(@\xec\x10\x05\x1cI\x080@\xe1\x1f\xcbL$i(@f\\I\x1c\x02\xad5@\xfdA\xe8\xa2\x17\x9c-@hO\x9e\xfc|\x940@\x9e\x9b\r\xe2d\xc5,@\x9b\xcf(z]\xb11@\r$T\xdfSH0@\xdb\xcfu\xdb\x937/@?\'\xd9f\xef\xf11@\'\x16\x9d]\x104-@\x1d\x9a?\xae;\xc6/@Hp\xa3\xf4\xb5\x9e,@\xcc\xdb)\x7f\xed\x17.@oy\x90\xf7:.)@u\xac\xa7\xc9\xf2\t.@\x1fX\xd1\x93\xb7\xde/@{\x96\xc1\x1b\xd0f)@do7,\xcd\x87)@K\xc76G\x0e\x82(@qY\xcc\xe0\x7f)1@\x15\x05\xda\x19C3)@Gc\x1a\x94\x1b\x8a)@\x97\x89\xd4Z<\xda.@\xb6\x80i;\x8cg1@\x1d\xf6\x04\x17\xf1=0@m\x8cC\xa6H\xb6&@\xc3\xf2\x82\x13n`1@|HD9\xaaf0@ Y(\x99\xdcO-@\xdf\x90\x82|i-7@X_\xc1\xc4\xb5\xbd%@\x8f\xae\xa3\x9eX\xf80@\xc02\xff\xd4\xd9\x900@\x89\x13\xc3\xa2\x8dL/@c}`\xc1\x0190@GDf\xb1\xfb\xc9/@A\x91\x8a\x9e\x08\r(@\xa7\xd1\x97\x127\xfa1@.\xd5xi\x87\xc3&@\xd5z\xcd+&((@*\xc8\xbc\xcb\x9ck1@\xe9Y=\x0b\x0b *@\x92\xf7\xf0p\xe1\xfd*@\x89\xdc(c\x03\xe1,@*\x04\x15LJB-@O\xd3\x8e\xfa\xe3\xbf\'@9y\xb2\xfai 8@hF\x9e\xd0\xa5\x06/@\xd9\xb3=\x10\xe6U,@h6\xef\x94\xb4\xe1,@\'\xc3L\x8a\x04\x00)@n:\xbaX/\xb7/@\x16\xe2\x80G\x87\xdd1@\xea\x89\xfe}Y\xdc+@\xff5*\xde\xa8\xb20@\xd1[\xfd>\xdd\xe90@\n\xe2\xf0\xcb\xc7\xa2%@YU\xf6\xb4&\xf2&@\x199x.\x904,@\x8c\xa4\x1a\r\x89\x93/@\x0e\xccSB\x91\xf2/@\x1131\x17I\x05(@P\xc3\xff\x17N\xa1)@\xf0\xac\x18\xc7\xc0\x0b)@\xde\xa4\x8f\xca\xe1\xe0+@u\xbbZT\xcc\x92,@\xec\xff\xe9\x1e\xa1x%@]@\x83\\\x02Q*@\x9f\xab$;Kj(@T\xae7\xe3\xba\x02\'@\xac\xfb\xf8x\xde\x1a,@\xd1kb\x93\xda\xbc0@{J\x9b!\x81Q%@g\xdc:\xe8\xe7\xee-@\x19\xa6)\xdc\x9c8%@\xa0\xb6\xb4\x11a\xb55@h!\xaf\xe0{\xff,@s\x98\xc2>A\xe80@>n\x1f\xc0\xf1#.@\xe8\xe4\xff\xbf(\xb6*@\xcd\xd6x\x9a\xc4\xe00@|VCr\xf7|\'@\xd8@\'\x19 \xc4*@\x05)~\xc6\xedD.@\x81\x8a\xf1\x0e\xf3\\\'@\x94{\xf7\xf7\xe3\xef1@\xe7.\xfb~\x01\xf1\'@\x02\xcc\x0bB\xeeD2@"\xfe\xed\xa5\x89\xb20@\x9b\xb6\xa2\x9e\xb2]\'@]+\xc6\xc7Y\x99)@n\xa8\xf8\xa2}S(@\xd8#\x98\x16n\xa7/@\x03\xfd\x16i\xe1\xab0@:\x0e9\xd2\xac 0@b\x94\xd1\xa5{\xa1)@\xf8\xfb\xfc\x9c\x87\xca)@g\xcc\xecO\xdd\x142@\xb4\x86C\xe8\xed\xa3&@\x98\xa9\x12\x86l\x047@q\\!\xa0\xd7\xfd.@F\x1bA\x91\x16..@\xbb\xbd\x11;\xdd-/@\n\x8f\x9e)\x8b\xc4\'@\x94\x86\x80Zw\xd52@\xa6!\xe4\xb1\x00?.@~\x82N\xd1\xfc$*@+\xce\xd8\xd3\x80\xcd0@\xa2\x1dT\x10\xf9\xd50@\xc7\xce\xbb\xc1cY0@8\xbcb\x9a#U-@\x17\xcc\x93\x95\xb0\xa5,@\xfe\\\x16\xe8\xa2\x1f1@\x08\xfa\x8d\'\xca\xcb/@m*a\xde\xb8\xb5)@\xb1\x88\x84\x18\xab\x8c*@H\x06\xca\xc2\xa7\xb8%@\xa6Y\xe8&"\xa9(@\x00\xf1N\x9c\xfa21@PGe@Q\xce0@\xb3\xa7\x85\xac2m(@\xc5^\xcbeK(-@\xb0\xe2\xd3\xb6\x07\x05(@\x13e\x88\x07w\xc5,@:>\x9a\xa8\x01\xaf-@\x1b\x92/\xe1\xae>.@\xdd\x94\x83\xc1Cb0@u_;\xa8f\xa50@ \x08\xa7\xef\x9f\x930@\xbb\x8b%\xdcmH&@6(\xea%AY-@\xd4\xdc\xd8\xff|4.@\x93\xe23\x01\x1a\xc30@|\xb0\xdbT\xa4\x900@\xf0\x16\x83\xb4\x90\x1d*@\xbf\x07\xdb\x15\xc9\xe4\'@*b\x80\xbf4\xd7,@\xdbv\xf0\x98\xf1\x88,@\x9eOI\xc8\x0e\'1@\x8e\xde\x0fz\xd5\x0b)@p\x0e\xb2A\xcd&&@}\xff\x8a\x1c\xa4\x1e3@}.\xf9\x12\x96\xa80@\x90\xbc-\xb6\xb6B,@\x05\r%X\xab\xb30@\xb6.\x7f;cH-@\x04\xc9,\x92Q\x8d)@\xdd\xccl%\xcbq-@K\x94W`\xa7\xa7)@\x06\xc1<\xac7c-@|<q\x16\xca\xf2(@\xb9\x8d\x1c\xcb\xfc\x06+@=1\xbf\xb6\xf7h-@\xfb\x86Y\xa2n6.@\xfa\xe1E\x92\x1b\xb4)@\x88++\x07\xa4n-@\xc2/\xe937\x82(@\x97JPe\xab\xe1+@\xb9\xe5\xe9\xd7\xcc\xfc)@\xe4\xae\x1e\xa6F\xde&@\x0c{7\xe5\xea\x810@\xfc\xb7\x90%\x91\xe10@\xe1\xc7v\x7f\x15\x002@>\xce\xb9\x1c\x89\xb60@GL\x0f\xb7\x18\xdb.@\x94_z\xc0\x8b\x950@\xb0!\xd2\xb7o\xe6%@\x8d+"p\x1bJ(@\xc7%GV\x99\x82,@\xc0\x82;?\xd6f0@\x1f\xf6aXM\xc7+@\x07Nnr\xcb\xd60@\xef\x9c\xcb6\xed\x9b/@\xc3g\x12%\x8c\x9d1@/9\xb1\n\x0e\xc0\'@J\xb1C\xe1/]0@\xc0\x90\x86\x11\xad\xdd-@\xc0\xde\xda\n\x98H1@\xc8Y\xaa\x82\xbfQ1@1"\xe5\xc1]\x122@Z<\xa1\xb0"\xbf,@\xea\x13\x90\xe6r\x826@^\xf1\x0c\x8f#\x9b0@fi\xd3;\xe3\x1c-@\xbc\x8d\x9f\x17\x1c\x131@\x9eW\xf9\\\x14\x1c0@\x9aU\x0e\x9e\xbf\xcb(@T\x95a\xfa\xeb].@:f\xb9O\xf0\x86-@>\x8a\x83\xc2\xd2f-@\x92p\xa2\xc0\xeb\x040@p\xd4OV\xb3\x810@WF\xaf\xc5\nX,@\xa6\x8bo\x9a\xa0\x14-@Jw\x1a\xd1\x7f\xbb+@\xd9\xfb\xa4\\E\xfc.@1\xb2C\xa8\xed\xe17@\x12]l\xb8\x1c\x1c0@\xbd9\xf8i\xa7\xe5.@:(%\xf8hU\'@b\x817\xfc\xed\xec*@r:\\\xe7f60@\x91\xf9;&&\x9e&@ \xe4$\xa4\xf3+0@\xf5z\xe4\x91e\xfe/@\x02\xd1,_T\xdd,@\x03\nL\x19\xe5\xdf\'@\x14\xe1\x9c\xafh\x99%@_C\xe71!\xe4)@!\x8d\x02(\xe6\n.@\x038`\xedH%0@3\x08\x8e\x11\xfe\xd71@\xd5\xb0\xa6\x01\x94\xce*@]/\x85\xf5\x8c\xd8,@G&5\xdb\x1a\r\'@67(\x80\xec\xb1-@\x1a\'\xf1}r\x9d-@3\xd9\xf7Ga 1@\x13\x00\xac\xd8\xa9\xe41@\x9f\x97\xb8\x1e\xa8\xf5\'@\x8b$\xf8\x0f\nz+@\x1f\x8f\x86\xa8Q\xec(@e\xdc\x0c\x9cCN.@\xcdk9\xc3t.*@\x17\xb6\x8b8\x1a\xd81@6\xde2\x88P\x80)@\x92\xe5\x13\xd6y\x821@\x00\xed^\x08VG*@\xb4\xd0\x82g9\x1a)@\x90\rzn\xcd\x9d1@hM\x9b~!\x9a-@RG\xf9\xb5\xc5\x874@\xc6\x0e\xa9\x89a\x1e\'@;\x82\x0112\xc7\'@\xd6C\xdf\\,\xbf\'@\xa2b6\x1a\xbf\x04(@z\x92\x10u\xd7\xe8.@\xb0\x99BH\xa5{1@v\x87\x8f\x1cV\x91,@\xa7$\x86\xac\xc2\xd1\'@vqt\xdb\xd6m1@\xaeBw\'\x14{)@\xf6C\xbcSf\x83&@2\xdc\x06\x91\x9b\x97/@\xc1\xae\x18\xdb\xa7d-@b\x8c\xeaq\xfc\xf7\'@\x9f[\xd2\x08O\xeb.@\rm\xab\x97^j7@\x96oJh\xa1m2@\xc3IV\xbc"\x0c(@\xa35\xebN\xb3{)@X\x17\xd3\'\xa8\xe0.@z\xc0H<\x1e\xab0@"\x80rP\x95\x995@\x0eu$d>\x8f1@\xf2*\x80N\xa9\xb7,@"\x81\x95\x8a\xc5\x0b0@\xeb\xacjKK\xc5(@\xf7\xbe\x94\xa2\xbc\xf7%@V\x96\x98\x9b7u&@\x86\x98\x13\xf5X\xa0-@?\x19\xf3|\x17\xa81@S\x98\x9f\x12Is(@\xf8\xee\x94\xfd\xb72&@\xef`\x18\xbd^\xc20@\x91\'\xa2\x04yL1@r\xf4\xa8*\xc4\xf1\'@mS\x03\xc1\x8eA0@\xe0\xc9\xbd%\xbc\x1f1@'
p16
tp17
bg3
(g4
(I0
tp18
g6
tp19
Rp20
(I1
(I11822
tp21
g13
I00
[truncated: 707,982 more chars]
