# Supplementary material for: Sea ice drift data for Fram Strait derived from a feature-tracking algorithm applied on Sentinel-1 SAR imagery
Source: Data Brief. 2018 Apr 19;18:1410–5. doi: 10.1016/j.dib.2018.04.034 (PMC5999601; doi:10.1016/j.dib.2018.04.034)
Supplement: Supplementary file 2 — Supplementary material [file mmc2.zip › fs_s1a_data/HH_filter200vec/FramStrait_HH_20141218T063957_20141220T062246.dat]

(lp0
S'S1A_EW_GRDM_1SDH_20141218T063957_20141218T064057_003770_0047F7_0280.zip'
p1
aS'S1A_EW_GRDM_1SDH_20141220T062246_20141220T062346_003799_004895_6D35.zip'
p2
a(cnumpy.core.multiarray
_reconstruct
p3
(cnumpy
ndarray
p4
(I0
tp5
S'b'
p6
tp7
Rp8
(I1
(I1508
tp9
cnumpy
dtype
p10
(S'f8'
p11
I0
I1
tp12
Rp13
(I3
S'<'
p14
NNNI-1
I-1
I0
tp15
bI00
S'\x06\x8d;W%:1@|E~\xc5n"-@\xb9\xb3\xb3\xe1\xd3b1@\x187\xccY\xe2c+@\xb7\x8f9\xfb@[-@l\xd8\x8d\xae\xb3\xea+@\xd8\x12y\t\x86Y1@\x9f\xf5\x0e\x13\xc1\x060@3\xb0\xc2,=9.@\x12\x83\x9e\x01\xb0r0@3W\xd7s\xb8L1@\x10&d\xb3\xd5S.@r\xfd\xe6\xeb\x98F1@\xf2\xefb\xfaD)-@:\x88\xe7T\x0c%,@\r\xfe\x88\x802\x801@\xa3\xcad\xdc\xb8<,@\x943S\x9e\xfbR1@\xc3\xcd\xd7\xcdz\xb3-@\xa3\xa2\xbe\xa5\xc9\x911@\x0b\x00\x112\xe0\xb50@G\x96\xb6g\x0b\x0f1@@\x99\xdbp=R,@\xc4\xea\xc6\x8b\xba\x0e2@\x1f\x00\xfe\xb2+\xdd.@\x92C\xd0\xc2?\xaa0@%EJlp\x8f1@\x89*oS\xfag1@o\xf4\xb6\x8cS\xec+@\xca\xa2\xc8\xd3\xaf\xff.@<bU\xbf\xff\x821@O\xa7\x1aa941@+K\'xqr1@\xfda\x9d\x8a\xdb\x8a,@\x8d\x00\x9b\xf7\xb1\xfb0@f\xca\x87\x0e\xe0e0@\xa6\xe7@\xe1\xb7\xd11@\x01\x8a\xce^9N1@\xfb\xfa6\xf7\xf6F1@b\xd9y\xfb\ty1@\xc0m\xcb\x10\xb6\x0c,@5\x97&\x94j\xb1,@k\xe2\x0b\xe4\x08\t2@\x8a\xa8\xf0\xb4B\x9d+@\xf1\x9a\x8co\xbf\xfa0@t\xa0\xf8\xf9\xfe\x1e2@\xac\xf0\x12\xc0\x1bu1@\xa8\xb8\xdf7\x10\xde1@\xc1a\xba\xbcb"0@\x86\xeb\xd7\xfdC+.@x\xc9f\x8c?Q.@\xb0\'\x89L\x1fX.@\x08\xc0jV\xb4\x8e+@\xa3\x13)\xfc2;2@#\x9c \xec\xb2\xa0.@\xcdz\xad\x1d\x89l1@ \xca{\xfe\xa7`,@)\xc5\xef\x8a\xfe[/@!#\xb3E\xb7\xb01@0\x94\xc7\xdai)1@i\xeb/\x9a\xfe\xe7,@\xd8\xc9\xdb/3\xdd1@Y\xab\x87-~\xd60@Y\x94l5f\x131@\xf8NH\xf6\x8d\xd50@\xd6\xb9\xbd\xd6\xae.2@\x1f\xb9u\x98\x02\x1a1@/b\xe5\x95_].@\x1d3\xf7z\xf8`1@\xa4\xfc\xd3\x86\x94\xa91@\x15v\xc6\rz\r1@9\xf5\xad\xf0U\xec-@\xb4%\xa5\t\x13\x0f1@\x88\xddL\xccp-1@`\xb1!7\xb4\xe4-@\x98\x1c\xdfU\xf1;1@\x15wL7g\xc01@\x17\\\xeeg/\x072@\xdd\xcbK\x93\xc3\xbf0@\x19\xd4I\x7f^\x0b2@\x0c\xa62\xabzp1@\xca\xe0\x0bD\xf5\'2@E\x816T3\x0c2@\xf4eJ\x03\xc2\xd01@\x19\xe0;\xb0\xcc\xbf1@\x11\x8a\x1d\xf2\xfa*2@$e%"\xdf\xd81@\x83\x0bg,!\xb8/@6\xef\x91>\xa7J,@\xa4\x8fh\x1d\x03\x032@_h\x19\xbf\xfbQ.@\xf3\xd0\x81\xcd<\xd81@\xaet\xf2\x08\xb4\xfc0@\x0f\xaa\xd0\xbe\x05^1@\x8eVp8\xd2\t2@\xa1b\xd3\x10\x10_1@\x92(\xef \x17\x1b.@aT\xf7v,]1@m\xfe\xe9\xa5\xe9\xd0,@\x92\xfd\xcc\xb3\xe8\x052@\xc8\xe5\xc4\t\x9eU1@\x82gt\xca\x90\x102@\x97\xe4\xaf\x90`\x87,@WK\xf3\xe4&\xa3/@3\x9cA\xe9\xa3\xba,@>z_F\x19\xd0,@\xb0\x9f\xce\x9ds\t0@\xc0\xbeZ\x83|60@\xd2\x1a\xc4rf\xd20@\x97F1Z\xf7\x082@\xd2\x06\xfd\rN\xcb,@\n\xa2\xd24\\v-@\x05uTP$91@\xe9\xf4oD\xc0\xcf1@\xd5\xba]K\x9d\x881@m\xe7T\x80\x8d\x8d1@\x0f\xd7@PH\xd31@\xa2\xefA\x98$\x891@\x95\xbc\xc1/cW/@9k\xc1*\xc8\x9c1@\xf2\xd0\xe3|C\xc3/@\rL\x892\xd7\xdc-@\xaf\x05\x90\xe7\xfeW1@W\'\xe3 \tF1@h\x06\xbabw\xe51@&J\x07Kz\xc01@\x80U\xb0R\xce>1@\x06r\x13u\x95\xf01@\xc6\xe6\xb2\x9b\xc9\x8b1@\xea\xa3\xfd\xe9\xaa\xcd.@[|nU/\xd7/@\xd3\x14\xa99\xce\xdd1@\xd1\xda\x85\xdd\xca2.@\x9eUh\x9a\xaeE.@jO\x08\xe9x?.@\'\xf9@\xcc\x9b\xeb1@\xf5Q\xafR\xa7\\0@5\xd8&\xd0\x1f\x18.@y\xc5?\xb9\xfc\xa51@\xef\x93\x04\x1b\xd1@1@1\\1G\xb4:1@\xb7\x83\x18\xab\'<1@\xefav$dO.@R\x95\xc8\xde\xa74.@\xc0\xd7\x917\t\xca1@\x9dz],p\xfe1@\x12(\xd0;\xfb\xe4+@\x99 \xf7\x8e\xe1|,@\xbc\x11lV\xa9<.@\x13\xa8\xc1#\xcf\xaa1@b\xa7}\xd9K\xcc1@.\xc7S\x92f\xa50@\xd7\x16\x8e\xe2\'J.@\xd2G(T\x88\xda.@X\xb6y\xba\xbd\xd21@\x08Y\xa6\xf7\'F.@\xd3\x1f\xe0[\xd1\xcd1@\xde\xaa\x1d\xeb\x1a\xcc1@V\xd3\xeb7\xfb)-@=\x9c\x12\xa8\xe6(/@/dr\xa6\xa6\xcf1@w\\>K\xdd\x961@\xbd@\xa1\xb6\xb1~0@t\xf4o\x92M\x9e1@\x1d\xc8\xa6\x1b\x13\xc4+@h~\x7f\xa7\x1b\xb21@jv8m\xdf\x0f.@$*:[\xde\x04.@\xdf\xee\xdcy\xd1\xd9-@\xdfM\x98\xdd\xfc\xda+@\xf8\xc2\xddX\xdd\xb1.@\x984%I\xec\xcb-@[kc\xfe\xe0\xe0,@Q\x7f*\xfe\x0c+2@\xe2R\xe4=\xe4\xd4.@\x97Q\xd3j\x9b\xbc0@\xa2|\xa1S\xf5\x160@\xa6\x9f\x804\xc8M-@X7L\xb3)\x841@\x1d\x14(\x88\xd2>.@\xf2,9\x89\x1c>0@\xeb\xe9g\xc0\xcc5-@\x82\xd4p\x13L\x83-@sB\xde\xed5|-@\x07\x84g=\xba\xd00@\xf2\xc1\xe8-\xbc..@o[\xf0\xc4\xcb\xd10@\x94vP[\x8c\xd1-@x\xed\xa6\xe4\x9d\xfb-@\x82e\r=\xe6\xc1-@\xa0\xa7?\x7f\x9a\xf3-@\xc5\xd4\xc8\xe6\xda\xba,@\xc5)\xcc\x1d\xa3\xc3+@H\x19Z\x81s\x82.@yq\x0b\xf5c\xb5,@\x10\x1e\x12g\xaf\xba+@\xfd(\xd2Hz\x86+@\x9d2Fj7\xbf+@\xa2\x1f\x9e@\xc3r1@\x0bF\xf0c\xf5\xff0@\xa9\x98\xcdI\x08\xff+@h\xc1\xeeWW\x86-@\xee\x0f\xb5\xc0\x0bI-@\xc9@\xb4$+\x10,@\xa4\xeb\x12^\x05\t0@>\'\xd4=1\xbe0@\xad~\x84\x90T\xe30@\xc8<\x11\x8a\xfe\xa81@\xe0\x8b\x018\xf9W.@\xb3\xb1\xe5\x83\xa3\x141@\xedy\xd9A\xfe=/@*\t\xca<k<2@\xa2MD\xa7\x16\xc2+@uL\xd8\xc4y\x082@\x19\x18\x8d\rV\t2@\xd9\xc1\xc3\x7f2\x15.@W\xe5\xb5\x15\'\xd10@\xca6Z\xf7\xe9\x831@\x80\xfb\x902\x9e\xda1@f\xbd\x82\x93\xe2\t2@v\xe1\xb4p\xa2\xc10@\x02\xdd8\x92\xc6\x841@\xf6\xb7\xcc\xca_\xbe+@\xcfh\x8d\xb2\x1b\xda-@\npl\xd0\xefp1@$\xde(\xda\x93b1@1\xbc\x98\xa9p\x032@J\xa3\xf5\xcf\xa8\x0c2@\x9b=0jg\x02/@&M\x89\x8a9\x9d/@\xe2\xbfz$t\xcb.@s\x87\x06\xbf][/@+\xcd\xc4\xf5\x8e\xd6\'@\x07X\xbcP\x16\xf1+@\xcd\xbdt\xb9\xae\x861@m]\x9a\r:\xba-@\x91\xf5\x7f\xcbk\xa2/@/\xdcc\x84\xadE1@\xb9\x94!a\xdfj+@ \xb1\xcb\x1aj\xf4-@+;`\xe1]\x84.@\xfd\xa6\xc7W8\x0e/@!#5\'\xbcF1@\xd7\xe97\x9c\xbe~,@\xd9\x9bm\x95\t|.@\xc8\xc61\xa6 \x7f+@\xef]\x03\xb1\x10?.@F\x80\xc6\xdc3t0@\x16\xec!\\f\n,@\xfa\x81\xd9m\xc1n,@k\xfa\xd10\x1ew+@\x8e$E&\x00!0@\xc6cvF\xf3B1@\xa6\x9f\x13\x97\x12\xd2-@\x11\xa0\r+\x83\xd3/@\xdc\xfa\x19\xac<*,@\xbc\x8d\x0e\x15\x9b\xe41@\xcaV\xd8It\xa20@ \x9a\xf84\x06\xcd0@DT\xf7\t\xdav1@\xa7N\xdf\xdflH1@\xa9g=]\x92R1@:\xce\xa2\x7f\xd3\x8b1@K\x16\xb0\xf10\x8b.@\xcbT\xed\xfd\xf3\xfc0@\xe2\xec\xdb\x1b\xb7\x9a,@_\xc5\xa0.k\xdd0@\x88K)\xf9\xb7\x9e/@\xd8[5)\x12\xcc,@i\x9f\x96\xb5\xcd\x89.@\x97\x96Y5S\xf41@\xf3Q\xebK\xdf\xea-@\xf8\x06\xcf\x91(\xc4,@\x87[v\xb5\xec\x101@x\x1a\xb8\xf6\xe9\xd01@\xc0.\x88zn)0@\xb49\xc3\xb3\x81\xa7,@\x11\x1dQ\xe01\xb8+@d\xe8\'\x98\x8f\x12-@\x83\xe1\x81\x84\xf6\xbd0@\xc8\x92\x00\xc5\x16\xe21@q]\x15\x05\xda\xa91@r3=E\xefd0@\xf07~e\xb5\x871@c\xe1\x8f\xd2\xddL0@)GmOG\xdc1@\xc5QE\xa97j/@\x0e\x82gY#\xd6.@\x00w\xce\xa40&.@\x15V\xc5\x0ce".@\xb9\xe5\xe9e\x03\x8d,@\xa3\xdf\xdf&\xb7\x030@Z\x8b}q\x83p0@\x1d\xfd\xc0\xc9\xf2\xb9/@Fb\xe1\x0f\xab\xf9-@\xb3\xc8\xee8K\x9a1@3\xb0=Q\xf0\xde+@\x86\xf2\xfdo\x82P.@\x1a2\xca>P\xc70@\xd1\xcde\xd8/\xd8-@28\x0e\xef\x1c\xd8.@\xecd\x9e\xad\xddE.@\x11\xcd\xfd\xd4\xc2\x9c1@_\x84\x0fzgy+@\xb3,\xce>\x10H.@t\t\xa6?\xeeC.@\x81\xab\x1f\x96\xa5\xff-@"#\x1f\'#\xd3.@R\xfa\xa7\x1f\x80\x981@S%\xf2\xe7"y0@\xe5\xd3#e\x05&-@.Z6z\xdf\x9d+@\xdf\xebU=@\x0c2@\xaf\xc75\x84\xcc\x191@u\x01\ro\x11\xea+@\x98\xa8\xaa\x02\xf1p,@\xe2+*\x06\xf3\xcd0@\x84T\x81t\xce\x9d1@m6\x8a\x0b]=/@\xfag\xdb$\x0c%-@|\xca-7>\xda+@\xae\x0b,.\x16\x180@\xbb\x1a\x11\xab\xf9\xb2+@D\xc0\xc5\xc4\xd6;-@2^*\xd2\xc6\xde+@\x9fl"\x1a\xa9)-@F\xdf\xaf<-\x1c.@6#\xa8N;b1@\xa5\xcb\xceHM\xb30@#N3\xac`90@\xe9\xaa\x02\xe5\x89\xb01@\x98:"\x05\xb2\x15.@^\xee[\xf5\xea#/@/e\xceqh\\-@\x0e\xa6\x12k3\xec0@\xec\xafI*\x0c\xd8-@\x18\xc8\xfb\xf4d=-@yg\xfa\xa6\x03\x8b,@\x0f5\x0e\x94\x9980@\xdaF.\xc4\xe7S-@\xb0\xaa\xfc\xc9&\\/@D\xa9\xa3^q\xa51@\xd8#\xbd\xaa8\x901@1z\xe3b\x0e#0@\xd4\xae\xbb\xe2A\xe9-@\xee\x9a"\x96\xbb\xd8-@\xca\xd3\xa1G\x14\xbc0@J0\xaf^b\x151@.@R\xdb\xa2t0@M\xfc\xfbg)\xd4-@\xe4\x9d\t\xa7\xe8\x901@o\xe9^\x17\x9f\x01.@\x08w\x85\x94\x9a\xd3-@\xed\x95\xd7\xe0g\x1e2@\xdb\x08\xae\xc3\xfb80@ \x1e\xa6\x9fN\xea-@\xef,2\xcc5\x00-@[\xe09u\xa2\x112@z\x8b^\xca\xb0\x911@\x07\x99h\xd0\xfc-0@T\r\x16\xf2\x8a\x190@\xcf\x04 \xd7\xf4\xa90@\x0cA\xac\xbeF\xdd-@>\xa8\x81\xcc)\x041@\xd6\x91\xdd_\xf5\x03-@\xa8\x10M\xd1\xbfS.@D\xe6\x97K\xd8\xc50@\xd3-\xf9B\x1b?.@\x83\xf9\x94M@H0@\x8d\xa5\xb7Q\x0b.2@\xca8\x07Vk\x01-@\xa0>=\xa0\x8f}0@\xa9\xbf\x0c\\U\x7f0@n\xb7\x96\x1a@\x7f,@\x0c\xc35S\x13v0@m{\xf3\xa0\xdd>1@\xa8\xe9\x88\x9c\xe7R.@\xf4\x0b\xd3h\xd8\xf9,@\xfd}\x92\x00\xe3)0@pH\xd8\x8b\x15>.@\x03\x1f\xdc/\x1c\xf5,@F\x9c\rl\xd4\xbf0@p\xa6l3G\xbe0@d\xb1\x18-\x8fu0@IS*\xa1\x1d\x080@u/\xd9:rq,@\xa9\xad=T\x00\x87.@Y=\xeb\xe8\xddD.@wlY\xf6\x04\xe9-@\xe6\xd6\x7fD\xbd\xec-@\x85\xe4\x03M\xb9)-@@\xf4z\xc8\xa4\xba.@\x052\x06\x85g\xff.@\x0c\xfd\xd5/\xed\xfb+@_W>;\nq-@\xe5\xf9M\x85\xa5\xdf-@1l\x9d\x84\xf2\xbf-@\xe2\xe7f\xb0\xa8\xb8+@G\x80\x10\x87\xc6\xc3,@\xe0[\n\x05\x82n/@\x14(W\xc8\xd5\x052@,\xd2hN\xcfC,@\x0e\xb2\xd1\xb6G9.@\'\x82\x1c\xb3\xa0\x81.@v?\xf5\xa1\xc3\xd60@7\x90\nE\xa1\x142@\xf2.\x0cit\x9a.@D\x03g\xc6\xbd\x18.@\xf8@\xf5\x9fG\x1d2@\xf1y\x89o\x9f\xa30@\r@\xa5\x96\xd4P.@\x13Rb\x0cu=0@-\xc9x\x03\xea\xcc0@6\\\x96%h\\.@,\xfb\\\x08\xe0\x192@\xfe\x18\xa0A\xa4}/@\xa0l>\xf24\xa50@\xd0\x1e-\xa42*-@8af\xe9\xdc",@\xec\x18\xa0\xcb\x8fR-@\xc7\xc7\xb0\x04\x17b.@\x06\x82\xab\xac\xceU/@\x97f:\x96R*1@\t5\x0cw\xe0\xa2.@\x83\xba\x9d\xd7S".@\xc90\x88g\xd2w0@\x9e\xb4<\xb4G+,@\n\x94\x03os\xbd/@\xed\xb3\x12@u3.@v\xbd\xa7\xebu/1@\xadM\xf0\xac\x7f}-@\xf66>W\xe2\x861@\xcb\xf3A\xf2\xee\x012@\xa5i\xbe\xa1\xc2-1@X/In\xa2\r-@\xac5i\x89\x1d\xfa+@\x8a\x8c#e`\xea1@8d>\x0c\xbd\xd4-@\x98\x1c\xdfU\xf1;1@\xab\x03\x87`W\xe01@z\x03\x92U\x0c\x07,@ \x00\xc8\xa6\xb8\xb9-@T\x86\xc0\xe0\x01\xfd+@\xf0\xd1:\xd2\xb9\x1f.@K\x8e\xb9S\x81d.@M\x8b\xc6\xc3/\xfb.@\xb4\xc8\xacS\xcdo0@3$\xb4\x1a#\xeb1@\xea\xb7yg\xc5#0@1#!na&.@\x01\x9e\x90\xec\x0ex/@\xd0\x0fR\xafk\x141@w\r\n\x03#\xdd+@\xc7\'\x13%\x06\x831@\xbd\xefP\t\xeaJ-@t\xdd11\xc96/@\x95`\x89$X\x062@[\xa9\t\xf49].@\xf7\xa6\x86\x0f\xa8L1@\xc4*\xc4\xe2\x81r0@\xc1\x89HT\xc4\xda1@\xcc"!L\x1d\x1f1@AZ\xfc4}\x07.@\x85\xa7K\x94\x17y1@p\xe7#\xfe\xd4\xa5,@\xc6\xc2vTI\xda-@\x16\x97\xbf\x9b4\x032@\xce\xd5;\x1e\x81[/@\xe0\x15\xc0\xc6d\xd0\'@\xbaN\xe7\xc3X\x032@\x9f[\x03f\x93\x07(@\x7f\x8f\xf8^f\x110@cX\x06\x9d\xf0<1@z\xe4\xe4\xe6\xac\xcf1@\x9d\xac\xafA\x9c\x050@\x15mr\x98\xce\xc3+@\xec\xa7\xf5Z\xac\x8e1@?\x12\xfe\xe1\xa7<.@\xf3sg\x15O\xc3+@\t}\x97\x96_\xd8/@d\x02\x83\x1fS\x840@\x85\xe15ph\x8e1@\xaa8x\xc9u!1@\xaf%\r\x1f\x15\xfd0@\xcd:\x04\x1b\x8a\xbb0@\x9azu\xa0\t\xd41@\x0b\x13\x11;E\x8a0@-J\xc32\xbfK1@Y\x1f\xab\xe2\xb4\x070@\x80\xab\x97{\xe2\x050@\xf5\xceU\xf6m\xd5/@`\x16"r\x01u0@?1u\xc8\xc9W1@\x90\x89\xe4b\r\xac1@bt\x9b\x19(\x8d0@\x7f\xe56N\r\x112@I\xec\x90\x05r\x80,@\x8f\xbb!+"\x152@\xb3\xd7\x8f}1\x841@\x85\xa3\xfd\xbb}\x961@X\x95\x1a"\x9a\xae,@I\xff\x97b\x9f\x1c.@}\xdcZ*[Q.@\x11c\xab\x83i\xc00@\xd6\xae\xf4\xb9\x9e>1@\xd1T(\xf5\xed\x98/@5\xb7\xf4\xbd?\xca,@\xdc\x1d\xe9\xe0\x94y1@@s#\xfc\x84\x801@,\xd2\r)\xe2@1@{\xcaL\xb6N\xec0@_Z\x079"\xe2\'@6\'0\xec\xf5\xcf,@\xbbeA\x89\xcf\xd31@M\xdf\xd9E\xe1\xc4+@\xf4)\xee\xe6B\xc00@\xaa\xa2\x1a>\x83\xc4,@Bp\x9c<\x87\xd71@I\xa5\xa1\xc6F\xc9,@2\x84V\x12\x8e\xfa0@\x01\x81`\x1ae\x811@\xe3\xa1V\xc5vN1@\x1b\xfaO,\xaf\xe2-@8\xf3\xa5;\xbd\xe0\'@\xfd,\xa0U\xbc\xaa,@K\x0e\x87\xf4\x18\xb8,@\xa1;\xd5\xae\xf0\xcf,@e\x8a\x0f\x8dW\x14.@\x86\xd1\xc5\xde\xba\xe70@\xfb\xba\xfd\x81\xc1|1@d`s\x1c\x18Y0@Rv\xb4\x0fF~,@x\x08\xfe\x03\xbeK0@\x8d\xd1A\xb3\x87V/@`\xf3B\x05w\x8c.@\x90\x15\x0eU\x1a\x06/@\xd9\x80\xa0yT\x87,@U\xc2\xc1\xa9\x01\xff/@\x01e\xfa\xcb\x9c\xd41@\n\\\x04yox-@yS\xa2\x0e\x17O/@m(YZV{.@\xba\x91\xb0(\x1eE,@\x94\xb9!\x9c\xa4\xd51@\x14\x19\x17\xf1\x95\xe9\'@e_\x1a\xe1l@,@\x0b\\\xd39[\xeb\'@S\x8c]\xe1q\x02-@\x9d(\xafD\x03\x881@L0S7\x86\x8c1@\x7fiz\x86\xd1p-@\xae\r\x8c\xca\xa0C1@\x0cc?\x9aY\x9b,@\n?\xa0\xce&Y0@\x0c\x87b\x06#M-@\xc8U@O\xfc\x13/@\x83\x99c\xf3\x11e0@v\x1aG\x86&\x861@8er\xe6\xfa\xcf0@&\tZ\x94\xbd\x0b.@\xcf\xa4\xfa\xe3\xaa\xcd.@\x94\x03\x9f\xa5\x1011@H<\xb7\xce\xedT1@.\xea-\xa8\xcf11@\xd8\x82bM\n\xd8.@\x83\xbb\xb2B1\x010@\xf8\xda\xbb\x8bg/,@f(\x94\x1bL\x00/@\x8f`\xc957\xdc0@R\xba\xe9\xb89\xd1.@\x9fG[T\x9c\xd7+@\xbf{\xf5LQ\xe1/@\xabs\xeb\xeai%2@?\xc9\x8cc]%0@\xdd\xd2X\x91bp0@\xcb\x8c\xbd?\xd6d0@\xc3-\x18\xd6\x94L,@\x00\x8d\x0cg\xda!0@\xe8\x91\xd3\xe9L;-@\xfa\x97\x10\xe1\xd0\xe80@\xe22\xb9\xb4\xfa\x8b,@N\xd2\x0e\x8e\xa0\xae0@\x88\x8f\xbc\xa6:\x1d0@\x0bfe[\xa9\xe2-@W\xe7\x88J\x9a\xc10@aKN\x18]\x7f/@,\xb8\x8f\x99\xbd\x1e.@]*\x1f\x1fO\xd6-@\xc9r\x8d4QB,@\xbb\xb9\'\xf5\xf5"0@\x1f/\xef\xe5U\xb11@\xdb.\xfa\x8e\xa2\xe9-@\xa8\x7f\xafe\xc0\xcb0@\xa6E\x04\xd7#;0@\x05\\f\xe8\x98!0@)h\xa0\xd1u\xe1-@\xd4t\x02\xcc\x8eg/@\xb6\xbd\x0e\xd5\x80l0@\x90\xa6\x121\x00`/@z\xc4\xd2\xbck\xce1@\x1b*\x80\xaa\xf6\x81+@\xe1\xd6\x08\x1cm\xeb-@U3\x01\x8b;h1@\x0eAU\x99\x1f:0@\xfd\xea\xc2U\x8e\xce0@_\xf0B\xda\xab\xd1-@r@X\xb3;*-@\xa7\r$\x08W\xcf.@\x98p8\xc8\xe5\xbb/@\xb5\x9d\x11\xf6r$,@\xfc\xbfT\x12\x04)0@\x95\x8a\x18\xf1)\xb8/@\xe5A\xbd\xcc\xd7\xab+@\xa8\x1d\x83\xb7/\xae/@\x18\x89\xf2\x92)H0@\xd3\xfcj\x8eZ\x9d1@\xba+\xc9`\xce\xd3-@\x97\xd4\xf6\xcb~\xaf/@`C\x96\xaa\x11H0@\xc2u\x90\x7f\x13\xa4/@FE\xf4\xb1\xd5\xc1-@;\xe2k\x98\x8dI.@/`{\xa5C\xa51@\x84\xa9\x00\xa7\xd7\x91.@\xd9#\xce!\x90\xd80@d\xb4\x17\\\xc1\xb3+@mV\x96\xda*\x16-@j0\xeb\x91d\x0b.@\x88-\x9e\xd8\xba\xd41@\xad\xf0\req00@\xaa\xc8\x0c!f\xc8-@\xeb\xbe\x18%\xdc\xb0-@K\x84\xf4\xb5l/.@\xd3"\x18Xd\xbf-@,\xd2hN\xcfC,@$\x0c\xb6\\2^-@\xdb\x01V\xd0\'>.@\xe2c7\x15X7.@\x1ce`\xcb\x1e\xa0+@\xea\xdf\xa4\xedw\xcd1@\x87\x9f9\x18\xe0\xef+@+\xcf:\xb5\xa2\xeb-@(\x9c+\xb2\xf1\xb7\'@\xcem\x1c\xbc\xb1\x14.@~\xa8\xed&}<0@\x92P>\xf2\xde\xfb-@@fs\xf8\xbfI,@\xc4?[\xe6\xe0A-@C\xa9\x1c\xb8\xf9o,@Pk#q\xa1].@E\xbe\xc3\x03e\xcd0@\'!\x02@\xde\x82+@a&\xd6\xc4\xd4\x1a0@su\xdb\x8c\xc3;.@\xd7\xae\xbf\xb5R\xce/@Y4\r\x0bE\x002@UI\xed\xa5s\xcb1@\xa8h\x05\xe4\'\x000@\xf5\xb1\xeb\xc5r\xea+@@\r\xf7\x98Y;-@\xd7\xc3rs\xb5<0@\x88&\x8d\xf9\xc5\x8b,@\x8e\x04\x89\x158Q.@\xb7\xaarl\xf8\x11.@\'=c5K\xb7/@@\xa9\xf8o\xf7\x17-@\xf8^\xe20\xe2\x0f0@4\x92\xa2d571@7f7L]*0@\xefpm\x86q\x8d1@\xcd+\x8eR\xaa41@j\xbb7\xc5\xdd\xea1@\xb5\xc2\xdc\\\x03,0@Zyl\xee\xac\x981@Sc{\x19\xc4\x8d1@\xbd\xaaM\xb5\xfc\x901@.\x8e\x14\t8$0@\xda\x1bR\xc6\x0291@:\xc3\x07ZNz/@\xf0\xdd[\x16\x1d\xdf-@\x96\\F\xc8\x12\xde+@\xf0\x8d\x8e,C\xdf0@V\xa4\xac\xad\x1f}0@\xb0p\x1c\x9a\x99\xdc0@j\xc1\x0c\xbf\xd2\x93/@\xdci6G\xd6}0@UhUu\x83\xf6-@R7\x95mX\x00/@\xda\xb5n\x16h\xc6-@\x1e2\xae\xe4|\x040@\xd5%\x8a\x06\x06\x8f1@\xecfQ\'\xden/@}\xa6R\xc8\xb4\x97-@\xd0\xb7g\xfb\xd2\xb4+@\x8c\xe1\xab\x0bZ\xb9+@!\x07R"\xcb\x102@]m,D\x85u/@\x90\xd6hb\xff\x050@\xe3LU\xabE+,@\x89lc\xf7\x80\xf8-@!\xf6\xda%\xc540@G9\x01\x8cEm0@\xf2\xc4ZV\xda\x841@\xb5\xe3L\x12\x0e\x811@\xf1\x81a\x88=H0@\x89`\xf5\xfa\xce\xfa-@\xb2\xa9\x85\xe1\x8d\xc11@\x9e\xd7Y\xfb:o,@\x7f\xdb\n^\x93\x811@\x94q\xdd\x0eg\xa6-@o\xc4}\xea\x99\x831@{y\xf6+\xb7\xec-@\xbf\xf8\xd0\xf3\xb9\xb9-@\x15\xa4b\x8f\xc3\xb00@\xa9:^\x00\xe2s,@\xa0|\xbbw#\x86/@\x10\x92\xa9*}\xf5,@`\xf5\xa6\xa5\xd6Y1@\x85\x19\xc11\xa1(.@\xd8d\xbc \xbd\xb50@\x19\xb6J`\xe5V/@\xfdj=Y\x87=.@\xd5?\xda\xf7\x08\x81-@\xa8h*\xc0\x92,.@\x9c.{\xa3\x19},@v\xd3FL\xedA,@\xb98\xb1\xe4\x97\xbe0@\xcb\x91\xc8\xf6If0@R\x1c\xe27\x9f]0@\xe0\x82q8\x13\xb80@\x14o\xd5~\xf8\x9a,@\x8e\x1b\xf8\xe1\xe8\x8c1@\x82\x17\xa9SDr1@J+3\xf1\x16p-@k\xd7\xbfjp\xee0@!s\x89\x032\xdc1@\x85$\xea\xef8\x881@\xf1\xdas=\x11\x9c.@\x07n1\xb5\x90w0@\'d-\xb6\xc7\xf6.@$\xbek\xe2\x8b\xb81@v\x0c\x1foDK1@\x0b\x8b\x05V\xd4G1@\xb7\x82\xc9w\x82U1@\x84\x19\xcd\x00\x84\x87,@\x17)Q\xbcN\x9e+@h-!."\xa30@\x92\xd3S\x87\'\xfa0@%\xac>\x15\xb8\xa1+@\xaeQ\xd8\x8e\xc4\x1f1@\xf7\xf7\x18p\x92\xbf0@\x18\xa7a5\xc8@1@\x98\xd4\x145\xa2Q1@\x81\xb5\xeb\xfeI\x1c2@\xd9k\x82\x9d\x02;2@\xf6#>\xb9~\xe71@ \xfd\x86\x05;*,@\xbe\x9aH\xa39\\.@\xc6=G\xd0\xfeb.@\xf6\xfa04]\\.@l"\xe0\xc5\\N1@;\xc9\x86cU\x1a2@\x8f@\x0f\x08}\x8f/@,@\xa3c\xcbS1@\x9al_$\x84\xa91@\xfa\x12\x0e\xb8\xed\t-@\xf5\x0b\x81\x11\xdel1@\xf46\n.\xf8\xa9,@\xe4\x82\x89B\xb1\x9a1@\x81y\xb82\x89\xcf0@q\xfe\x00j\xfc\xef0@\xf6\xce\x9b\xef\xe2".@\x01\xbf\xf30\x04\x0f1@;\xde\x11\n!\xd21@`\xe9\x9cUQ\x9d1@\x05\xca\x1c:\xb2^.@\x140vFgS.@\xf1\x9f3\xde\x9d\xd4/@\'\xd2\xc2\xcf\xb89.@\xdd\xaa\x92\xdd\xe0\x85.@\x19\xfd\x1c\x87P\t2@\xd8\x9a*%W\xf5+@\x9d7B\x82y\x0b2@/,B\xec\xe9\xd8,@+\xbb\x04\xa3R\xc4,@\xaf\xdb\xc2N\xa8.1@Y\x9f\x8d\xff\x10\xb0/@z\x1f\xb0\x85\xf9\xdd-@D\t\x95\xf3\x1e\xc4+@\x19r\xbc\xfc\xb6v1@x\x7f\x1c\x98\xf4\xec0@\x13\xab\x06f\xaeT1@Pu\xa0y-{1@\x8b\x9f\x8fT\xac\x132@\xa8!\xa2\xfb\xf1\xfb0@7V\xb0\x05C@1@\xffB\xc2\xd2%\xaf.@\x0b\xb6\xf2M\x00\x032@]\xf5\xe5\xc4\xe2\xae0@\xadr\x84\x157\xe3,@\xb7\x0b\x16\x96\x1bo.@=T\x80N\x8e\xdb+@\x1cy\xb7\xf9\xeb\xd81@v\x895\xa9\xdd\t,@\xc9\xc3\xa6\x1f\xdd .@\xc6\xe2\x19!8\xe3,@\xbc:\'\xe2\xbfn.@\xe4\xb7#\x16\xd4\xe10@\x9c\xc1\xcd,T\xd11@\xb87-\xda\x97&.@E\x8bot\xd0\xdd+@"2\xeb\x1e\xe7\xff0@\xe4i%!\x9a\x141@u\x12\n\x1d\x9a\xbd-@\xaay\x85T\xa6\xc30@c\x02\xafR\xde\xa9+@l\x17\r\xf8bE.@\xbd\xde\x16\x98\xb0\x8c1@\x04\x10\xbc\r\xca\x181@y\xd9\x94#!\t2@\xeaR\xbdN\x85\xce-@\xff\xf8\x96\xf9\x9c\xb5-@7\xc8O\xf7\x0b\x8c0@\xaa\xc4\xaeOwF.@8\xbe\xc1\xb1\xcc\xea-@\x87\xa7\xe2\x1bB\x1f1@\xc9_\xd1HT\n1@\xb3\x8f\xac\n\x1d\xbc1@%\n+\xd6\xc6\xcf-@\xd4\xec\xcd\xfb\xa8l0@\xb9\x9e\xef\xf6\x04\xd5\'@\xe4,\xe8*\xf8\xe80@EZ[\x00\xdf\x03/@z\x98\x1b\x9e\x98\x13.@4\xa1f\x03\xd1\x1d1@\xd8<\x8b\x87\xde\x0c1@\x9a\xd5\x0e}\xe8\xee-@\xe3\xf1\xd4\x15\x0e\x1b.@9=\xa0\x9f\xbb//@d\xa5\xd5\x9e\xddu0@\x9c\x8c-y \xe8+@d\xae>Nq\xa6+@\xd6+\xfb \x08\',@J\x9b\x01\xe5%\xf0-@=\xeb3\x97\x8e*2@\xe7\xcb-\xa8\xaa\xa7+@\xae4F\x8cF^.@\xbb\xcf\xae\xa2)%2@)\xe5\x85\xc0:q,@\x97E\xad&\xe8\x9c/@jq\xca\xdb8#0@N\xe3c\x84\xfa\xd5.@\xb0\xca\xcf\x0b\xf1j/@2_E\xbe\x7f\xb30@\x12\xb0Qe\xe4\xc50@>\x08\x04\xe9\x02\xcb/@u#\xd9\x10@B1@W\xe3%\xd9\x0421@b\x06\xd2`:\xfa-@C\xd4z\xe4!/.@B\xc5\x03S)\xb01@\x16\x07`\xb1E72@]j\xf7\x8a1\xb00@\rY8\x9bt\x9c1@\x16\xb1\x04\xe39\x01.@\x837\x89r9\x05.@[$\xff\x91a72@u\xa0h`\xad\x911@#\x8d\xcb|\xd6#0@\x16\x8f\x94\xe2\x82\xb90@,\xb0\xdbM\xc3?.@x\x0b\xb7\xc1\xac\xb00@{\xd9\xd1T\xc3,1@\xfa\xb8\xe4:\xf4^.@\xb4\xc6A\x7f,\xf8/@c\x15\xba\xf4k\xa70@0EK\xb3\x9b\xec-@\xfd\xa1\x04E\rN1@A\x83\xc7\xc5p\xab0@p\x0f\xff\xe3\xe2\x8c1@\xe9\'\xe8=vS1@Eh+\x96U\x841@\xce\x08\x99L\xf0N1@\x81\xe8\xba,\xff+0@\r\xdb\xad8P\xe6/@Jc\xd7E\xf0\xde+@\\9\xd3\xe7\xcc/0@\x1c\xbc\xe0I\xd2Q.@\xea>\xdf\x05\xefn.@k\xefs\xd9"\x8f1@\xaa\xcat#|\x1c0@\x05\xa3\xc0\xe9\xd330@0\xc2\xb4\xe6d\xe11@C\x86l}\xec\xc41@g7U\x0b\x167.@\x1e\xea\xc4\x0bU\xc7-@\xcd\x89?\tu\x88-@sX\xd7\xb0HK1@w\x08\x04\x95\xf5\x8e1@.\'\x12dho0@x\xfdB\x82;\xdc+@\x9b\x19\x0f\xdd\xfa\x100@\x83p\x15jBq0@A\xa6\x04#\x1a\x96-@\x03[\x8f\x081?0@\x04\xc0u\x04\x16C0@\xcfb\xdfP\xb8U1@\x0b\x8b\x05V\xd4G1@\xc6\xfa\xf2\x8c\x8a!/@\xd1=\xaa\xa5\x1e\xd4/@\xb7\xbc\xf5\xfdkK1@\xa7Wj*7$0@L\x95\xd5\xfd\xd8\x120@\xf9\xa2:\xa7{\x830@\xc14\x89Zem,@c\xa7~`\x8d1.@1\xec\t.\x13\xda0@\x8f\xc3#D\x0f\x080@m\xabY"\xb3\x900@\xde\xa4\xeb\xe0o\xb70@\xed\x97\x8b\xd7\xb9M.@\xa9\x1e\xac\x14Q\xdf.@\xef\xb60\xcc\xf5\xcc0@\x172\xe21\x89\xcf0@M\x81g/%\xa41@\xa6&B\xff\x94\xca/@e%\x16Y\xf6\x8f,@\x0f\xd3\xb5\x954c.@@U\xce\xe0\x1d\xd31@r\xa0\t\x1d\xaa\x861@\xdd\x11\x0c-?\xd0/@T\x12\xd0\xb1\xe6\xee0@\xebq\xf32,\xe0/@\x9e\\\xbf`7\xd41@!d\x1aJ\xce\x9f,@\x92\x16\xb6l\xeb\xe90@\n>(\x1d\x0b\xc7.@\xd2\xd5\xf1\xb9\xec\xe71@\x8dY\x07\xc5v\x9f.@\x93Y\x18\xfa\xc0r0@IFM\x81\xf6\xa7,@K\x98w\\A\x96.@S\xfe\xbfy\x8b\xcc,@\xfc\x0e\xbb\xa5\xd1\xa8,@\x9f\tF?\xe5y1@YR\x12\xf6\xfa\xf80@\xe8\xccW<\xf2\xb7,@\xf4[\xe9\xcc\xdc\xed0@J\x04\xb1s\x8e\xa50@(Y\x02\x937h0@#\xc8\xf7\xc4\x9f\xc7.@\xae\xa8\xf6s\xbbR.@1>\xd9\xd7\x9eV0@\x81+\xa8\xc8\r\xc1+@\x15\x12\xc7\xad\xd6\x9b1@\x16\xc5*\xf23\xc0,@\x8b\x12\x17\x11\xc1c0@\x97q\xe6\xe5\xeb\xee0@\xee\x1a\x1e\xb1\xd4\x8e.@\xd1\xa5\x0f\x96\x9a"1@Ln\x11\x08\x05s1@\xa0\xfd\xec\'\xc4o/@i\xfboo\xac\x142@.\x94IT\xfb\x032@\x16(\xcc\xd9pe0@`\x86\xbb\xc5\xf7\x831@\xe5\x9dR`\xe9\xff.@\x01\xb3g\xf6\xec\xf7.@\xa2^@\xd3u\x90/@G\xc3\xe9bc\xd11@#%ge\xb8\x801@\x0e\xac\'\xca\x81\x082@|j)\x15\xef51@\xab\xe7\xa4},m0@\xd3\xf1\x8b\xa1\x96\xa8+@\xce\r\xeb\x1f\xf7\xd3\'@\xa5\x16\x0f\x1c\xcd81@e\xefm4Mm0@*U\xc1E\x1cu0@\xf1\xc8w\x0b\xc1\x060@\x15\x95!\xd0\xe3\x0e0@\x98\xc2\xb0\xd0\xfe\xe90@oI\x9cCA\x060@\xdf\x07\x7f[d\x071@M\xd1\n\xe4\x0b\xd6+@Y\xa3\xe3U+01@3\x15n\xef6\xd1-@\xbb\xb6@\x1c\x98M1@\xe7v\xb3d\xeb#.@\xbd\x12\xc1\xae\xb1\xc1,@\x82H=\xa5*\x141@\rS\x0fx\xbe\xe30@p\rD\x02\xfc\x14.@Q\xfb%K\xa7\x96/@_\x81\xe7~m\xdf+@)\xc7\x8e\xed\x05\x082@X\xe8\n\x9d\xaa%0@\xbd\xc7g_\x1dt0@\x03\x8a"\t\xb9\xef+@\xf16\x12>\xa9Y1@\x1d3{\xe5\x0c\xc80@\x90\xe8\x1b\xefu".@X\xa2\xcd\x15\x00\x0b,@\xf4\xee\x15V\x9e{/@AG\x08\xf3\xaf4-@C\xf7\xc4\xa5\xac\xc10@\xb4\xa3\xb8\x80x\xe7+@B\xab?z\xbe\xd8.@\xa6\x96\xb1/`\xe01@\x16\xc6\x89\x9e\xac\xa51@X\x98{\xf9^.1@\xcf\xba\xb0\xa6\x13=1@\xb5\x03\x9d\x16\x91\xe4+@\xd3\n\xcf\xc2\x03<0@\xb5\x93\'\xfc\x04k-@\xbc\xb4\x19\x82\xb3<-@\x0e\x1ex\x8f\x05\xf1+@L\xf7\xc6\xf5\x05=,@O`B@\xcfC,@\x1cO+/\xaa\xc11@1\xdf\x8e\xa5-\xa91@\x8f\xac\xa0\xeb\x9e\xbf-@\xd0\xd8.-\x89\xde-@\rd\'\x88\xb9\x1a2@g\xcf\xf12c\xd5+@\xdan\x9ey\x89\x1c2@N\xf6\x9d\xd3^<1@\xca\xees*6\xb1/@\xea\xc1\t\x04\x85\xc4,@\xb9ud\xa6\xcd\xbf-@\xba\x9c\x11\xe6\xa1\xc2-@uj\xf09\xa9\x180@\x9e$\x1fl $,@S\x17\x97\x08\xe3\xe2+@\r\x9f>\xa7\x95Z-@\xf3\xd7\xe1|3\xd2,@v\xdaD\xc9\xf31,@-\xd6.\n\xe4\xdb1@\xe80\x82\xe8\x0b\x120@N\xe4>g\xe1j-@\xaa\xa8O\xdd\xfe\xea-@\x19~\xe5\xc1\x94\xb2-@\x96\x02$\x82\xb0\xe1-@+\x11/\x13\x01\xb10@o\xd7\t2\xff\xd6-@Dy\xa8\xa3\x87\xb00@.\xb3\x7f\xbd\x16=0@\x05i\x91\x07@\xff0@\x1b\x1b\xfb\ts\xea0@P\xa7)\x99QG.@\xf8hV\x93\x10n-@4p\x19\xea6\x9d1@\xf2q\x07(S\x810@i\xc93\x85f\xf0,@\xd7\xdb\xad\xe1\xf7\xac+@\xbfq\x86s\xfee-@T\xbd\xef\xf0\x98@-@\xa9\xc2\x01U\xe1\xdc+@\xaa1\x8f\x00p\x102@\x01s\x01\r\xe3\xfd,@\x1eL\tjb\xb2+@\x1f\xcc\r\x1e\xba\x1d2@\x92[\x05\x9b\xdd\x0b2@\xfc6\x8a\x80~\x95+@\xdc$8T\x08u0@,h\x06\xc4\'l0@\x87}5|:D-@~\xeciM\x80p0@\x9f\xe7\x1d\x95\xa8\xef-@\x95\x9d\xf0\r\xd4\x072@]>\xc1\x9fJ\xe6-@\x18\xc9\xb4\x9f$\x98+@\x19\x8a\xf6\xcdS\t.@\xba\xb6\x01\xbdL\xdd0@\xf5\xebO\xd6Fi-@!+\xdc\x0bx\r.@\x06$Ho>|,@k\xbeB\x83\x98u+@\xbd\x0b@\xe0g)-@dQA\x7f\xa7\xe1-@\x89hp_Vj-@i\xce\x94\xeb\x16\xd4-@\xab\x89\xfan\x91=,@P\xebt\x05\rq,@|}nu\xc1\n,@\xf9q\x02*\x95s+@\xed\xdf\xe8\xfe\xc4~+@\xc0\xa7\x8b\x1c\xb8_-@$\xee\xa5\xde~Z-@.1\xd0\\ \xf2+@\x16+{\x10e\xca0@\x06<\x81\x13,(,@\xcb\xa0\x17\xbd\xd0\xd7.@\xacw\xaa2\x81\xb9-@,J\xb3\x17l\xaf0@\x90\xfb\x92\x95\xa4U1@q}@\x1a\x1392@t\x19,\x08\x87\x042@hZ\xd1\x13\xe1\x000@A\x05\xf51\x89e.@\'\x93\x1c\xaa\xc8\x9b,@\xb0\x0f\xf0Y\x03\xeb1@(^>\xdbx\xe11@a\x13W\xa8\xa9\x8f1@t\xab\xef3\xbe<,@\x0c\xea\xe2u\x04\x022@\xd7\xf5Y\xce^\xb1,@\xfe@\xf5=]\x140@\x95\xfem\xe1\xc3\x180@\xe8\xccW<\xf2\xb7,@YAH\xac\x03\xbe+@,5j\x8b2\xc0,@\xd0\x08\xaf\xc2\xdd\x811@\xcfe\xf1\xday\x0b1@{\x12\xf0\x071\xf8-@\xee\x89\xa3\xe6i/-@\x9a\x1e\xe2J\xbf\xb50@R])\x08\xd6M,@Y\xb6|!n\x1c2@\xa949W\x8a\xf6,@{j~2\xb3\xc3,@Pr\x031\xa0\xcc1@\xcfgr\xc2\x1a\xa91@\x88\x1b\xf4\xd3\n\x8d1@B\x83\xfd\xb3\xd9\xc11@\xba\xa1v\xef\x88-2@U\xaa\x9a\xe4:\x90,@\xb6\xaf\x81\xd57\xd4-@\xe4\xde\x17\x03\x96\x102@\x7f\xc7\x86\xa1\xbb?2@\rk\xfb\x01\xac\xd31@\x07\x9a\x0cg\xbdh-@"\xc6\x8c\xc2\xc2j-@\x90\x00\xac\xe2K+1@\xa3\xfd\x0e0\xc8\xda1@/F\xf7\xd0DG,@j\xbe\x03@\xacw+@0\xb77\xfa\x02\x0c2@\x84\x18\x7f\xf7]\xea-@\'\xae_hL/1@\xbe\x91\x0bb\x8fx1@&.\xc1\xd3\x1c\xa71@\xdf{Gu\xd6\xe6-@\xfa\xc3\x98\xfcp\xd31@GOk\xd0\xa4\xdf1@0\xd4BK\xd9\xe9-@\x80\xe6\xc3\xaf[p0@\xef0E\xf45m0@e\xe2\x1e\xff\x18\x12-@\xfe\x17\xdd\xe6\n\xb4+@\x80v\xdc\\\xc2|1@\x1a\xe6\xd4\xc6X\t,@\x88\x8f\x8cT\x98\xda1@\'s\x84\xc9r/,@\x9b\xcc\x7fV\xb8\xea-@\xc2\xf5\x13\x18V9,@\x00X\x8e\x98\xfd\xbe-@\x99}Jvj\x14.@x\x85\x8a\xa6k\xc0-@W\xf6\xe79\xfc\xe20@\xde\\\x17\xfc\xd36-@\x8d\x14\xea\x8d\xaa\xfd+@MC\xb6\x18\x7f\x921@\xae\x9d\xc5\\\xba\r,@\x0b\xd3\x0c\xaf_#0@%-\xd9\x15^\xcd,@\xae\xa9\x9d\x81\x17\xa9,@\xf0\x83\x05F\x9b\xdc1@3c)\x06[t0@\x95\xc0RLz\x1d0@\xacY\xa1\xc5u\x901@\x8c\xbd\x0e\xa7\xe2\x0c1@[3v\xcc\xe7r1@\x17\x15{\x91\xe9\xdd/@\xc2\x85\xf9Y\xf7\x88,@\xd5)\xdc;T\xee0@rZ\n\x87\x14a.@\x1c\xcdQ/\x8d\x1a0@\xda\xb5*@]\xae,@g\x82\xc9\xd7\xe2\xb9.@:m\x0b\xb8\x0570@V\x08X@\xa1\xa1.@z\x05"\xba7\xcd0@{\xb2\x8dt\xc9N.@G\xbf\xf7\xed\xcb\xbe1@fZ\x02"\x1b`.@\x1ar\xbd-\x05\xcc.@\x8f\xfc\xa1\xf2\xbb\xda0@%\xb5\x16\x08\xfc\xc7+@\x1dO\xf2\xeb\xb9\xab/@\x0f\xa9\x87\xa7NB0@\x06\xd5\xb4\x8e\xdb\x99.@\x97\xa01\xcc\x05T.@\xe2.\xfd\xe0|\t2@\xc2\xa3\xad\x9b[\xef0@\xab\x15\x1f\xef_\xba1@\x88aM\xc9E\x0e.@\x13\x99:\x9cC\x0f0@a\x9a\xc1?\x973.@\x90\xa5\xebh\xe4\xca0@\\\x8e\xcd*Pm0@Z\n\xbc\x06\xce\t.@\xff\x03T\xda\x01\xc5+@t\xa5KY\xc8\x00/@\xa4\x19\x9c\x83z\xd81@&O\xa46J\x8d0@\x8bX\xbf\xc3\xb6\x820@{>O\x94\xd9R1@\x87\x80"K\xf0N1@\xe9Ms\x9aZ\xeb/@s\xaf\r+611@\x7f\x84.C5\xdf+@\xba\xe2Ks\x82\t.@\xb2\xa4\xf4pA=1@v\x83\xf0L\xd860@\x05J\xd2~\xbb\xdd.@\xdd\x11\xfcC\xc5\xc8/@\x10\xe3\x87mw\xea0@\x8e:)_\xca\xa2+@\x1d\xc4kb\xfe\xca.@\x19\xe9\x01\xd7\x87w,@\xc4f\x19d\xf6\xc8.@{r\xa0Y\x87\xcd-@c"=.\xac\xd4+@\xeb\xe8\xe9^\x17\xba/@\xdfX\x16\xd1A\x941@\xaf\xcf\x17\xca\x96\xe1+@:\xbe\xa1\x04\xb6s0@\xeaL/[D\xf0+@Y\x17m9\xc1\xe4+@-w\x8a\x91\xa3\xe2+@\x98\x99\x08gB\xcc-@\x9fF\xaex\xe3\xe8+@\x8e@\x1c\xccd\x102@\'\xc5~\x19-\x020@P\xa5\x17\xc4\xfb|+@,\x14[\x8d\xe6\xe8/@W\xbf.\x9f\xd1\x0f1@\x8a}\xf6\x12t\xcc0@\xa7,\x85ep\x84,@\n\x0f\xc2_\xe7b.@\xdc\xfc`\x19\xd0\xa11@\x8e\xfd\x82\xf0\xb7\x8b.@(}Y$5\xa40@\xafp\n\xa7\x9b>-@Tsm\xba.\xac.@\xad\x1d\xe4\xb5\xdd\x8f.@y\xe4\xdb\x12\xe6\x910@\xd7\xce\x17\x10\xfe\x050@\xc9\xe1b\x19\x1as0@Q\xa8\x1ef\xdc\xc60@C\xcd={&\x841@\'@\xdf`:;0@\xb4Q\xdfo&\xe1+@2\xd05{\x18\xea0@\xcc\xce\x9e\xd0\xf4\xc11@\xd6\xe1(\xe6\\\xc0,@\x86f\xc4\xc3\xd6\xa3+@\x08\xe0\xc1`\x17\x9d+@\xd9\xcb\xa1\xd6\x05\t0@\xe6\t-c\xe4\xfe-@ \xdau\xe5}\x070@\xbeQL|T<1@@\xf2\xde=b\x95/@\xa0\xed\xe6\xd4\xa1\x9d+@h\x97\xe3)\xe1\x020@s%t\x94\x96e0@^\x03\x85S\x92\xb00@\\KK\xaey\x8e1@L.\x0c{p\x13.@w\xc2\xfa5\x82P-@\x9b\x8b\x97\xd4\xba\xae.@<!\xeeN6\xee/@O\x8aNQ\xed+2@\x9e\x10\xb9$\xb1\x150@\xc7tg\xa4@\xba,@M\xd0s{\xc5%2@Wt\xd0qa\xa71@J4\xfc\x19\x17,2@\x92z\x1c\x1c\xb3\x0c0@n\x0b\x99*\xe3\x8b1@\t\xd8\x17\xc0\x0f\xb7/@\xe7\xe4\xa1$\xc7v,@9\x08\xfcc\x94\xd31@lN\xb9\xa4\xdd\x080@\xae\xf8\x1e\x0c\x0b\x0c2@U\xb4\xf7Q\xd1\x020@\n\x85q\xe3\x96\x100@\x86[iM\x81p.@R:W7!\xba/@\x98\xcf]\xfe\x04\x100@\nl\xccs\xbd\x9c1@\'\xe2h\x0e\'\xc4,@\xfc}d O\t2@\x9d.\x8c\xf7J\xda/@J\xfd\xa2\x99Z\x950@\xc6tCr5\xb2/@\xd4\x98\xbf\x02\xdd\xbe/@\x9a\x14N\xbf\x83\xaa+@Vm\xe6\xa4o\x042@\xe62R\xedH\xba1@\x9a\x957\xe2\xda\x891@\xfb\xdb\x0b\xec\xcb\xbe1@\x1e\xd9\x93\xd0g\xe40@\xb4\xd2G\xafO\xb10@5\xafb9*\xcf.@U\xe2\xf3\n\x96\xc0+@\x12\x11K\n760@DJ*\x83%\xdb1@\x95M%\xa2\x93\x1a0@\xa9{\xbe\xc1L\x00,@3\xb4X\x8f\xaa\x19.@\xab\xe1\xd0\xc0\xcc\xd91@\x9e\xc2d\xc0e\xbc,@`\'SUX\n,@\xb7\xca:c-\x950@\x83\xeb\x9aht`.@N+\x80\xe6\x01\xde1@~nf\xf6\xeb+1@Y\xde\xffUE\x1d.@{\xa5U\xf0\r\x110@\x9bQ\xcen\xe151@nCKSY\xc4,@;\xe5TJ\xb9\x86-@\x119\x04x,x0@\xc36\x9el{\xd70@W\x8enu\xfe9.@ \xf0\x02\xcdo\x8e0@\xca\xf6\xaa\xcf\xa9\x82-@p\xe8\xa3\xfa\xd8c,@\xe1\xdd\xe9i\x93\xd6-@i\x90\x011\xc8k,@\x17\xd1\rC\xe2\x9d1@Y,\xc3\xcc\xa3\x0f0@@\xdf\xb0d"g0@Pz2\xf7\x19\x102@\xab\xdc\xf8t[\x84+@\xc3\xf9Q-\xe4\x1b2@\x13M{\xb2P\x92+@\x8dH\x15\x87u\xd0-@\xf6N\x179\xf6\xa6,@\xc8T\x9d,v\x89,@\xf2\x80\x10\x8d\xa6},@\xb5|9&\x8e\x9e+@\x81\xcd\r\xdd\xa5\xa1+@~Q7\x8dQ\xce-@:\x0cA(\xa4D,@iP\xdb\xa2\xfaz+@\xd2\xad\xdar\x99_0@w-Z8\xed:,@z5\xf9o\xd3\xea-@|Hr\x87\x95\x95+@E\x89\xc2c\x87\x0f0@\x16\xaax\x1f\xd17-@\x0c\xc0\x99:q\xb1+@\xcbrJ\x89\xec\xde-@As\xd9G/\xff,@ Wp\x9c\xc7\xda-@i\x80\x8e\x80(\x8c0@\x95\x9c\xf0\x8dd90@\x95]\x99o\x9d\xd8-@\xaa\xe4\xf4{<\xa7/@\r_~\x10\xe2-,@\xa4\xd3\x7f\xdaP\xe1+@\xb2\xc8*o\xd2\xcc-@\xdb1\x8eJ\x89\xb3-@\xe8\'\xba\x0eb\xeb+@~#\x8bA\xb8\xe5+@R\x17\x9f\xef\x9e+0@\xc8w\xd3-\xdas0@q\x04\xb6^\x1d\x860@FK\\\xccY\xd4+@\xfd\xcb=\xdcMs0@\xb0\x01\n\x11\xc1l/@\xc6\x82\xbbD\xefr0@\x80\';\xe7r.,@\x11X\t\xc3\xc781@-N5\xfas\x851@\xa7\xf3\x190\xfb\x9f/@\xcb\x81L\x92T\x1d0@ H\xd3kjW0@b\x9c`W\x93\xaa.@\x91\x82<\xeaL\x99.@^\x8a-\xa6[\xa6.@\xa5+\x8c\x7fv\x8f.@\xb5Dk\xc8{\xef0@\x07\x815\x9e\x19\xf10@\xd6QV\x90i\xd6/@N\xc1\xc0\xb0\x16P1@\xd1\xa9\xb9\xa5H\xcf0@\x92\x14&?\xab\x9d/@\xab\x19C(\x07\x85.@\xaeO\xa8d\xf1\xd90@U\xdaS^\xa2@1@\x06\x0cs4]\xce0@`\xea\xdf\xee# /@\xce$\xc0\xfe\xd2A0@\xc9\x93\x03:W\xaf0@_\xd3\xc1y\xa510@\xb3A\x9c\xc6\xd3\x9a.@2\x9e4iCV.@\x1c\xf7d\xf6\xeen.@0J\x95\xf4\xfb?.@\x0eU\xc6\xe0U\x83.@\xdfr5\xc0\xb2k0@E\xe98\xb8Y1.@\xd0@\x11\x93\xe9%.@X\xbcU\xf1\x0f\xca0@\xf92\xdc\x91@-2@\xf8\xae\x80\x95T\xce/@L{\xfff(\x98-@|\xa6wS\x85,2@\xae\xa6p]th,@\xd7`\xbc_\x83\x8b1@T\x1b\x84$\xcb\x040@[\xa7\xa0\xc8\xf6\xae/@\xb0\xa4\r\xc1\xb0\xae/@K7\xa53\x98\xc0,@<3XV\xda\xa8,@FePQy\xac+@\x931S\x84\xc7\xbc1@+\x06[\x13H\xa50@\x02D\x9c\x06\xabz1@\xfe\x02\x93\xbd\xb0\xb10@up|+\xd1\xa30@H\xf8%?\x15\xc3,@uu\nL\xad\x072@\xa7\'\xe0X\x03\xda1@\x19\x8a\x9b\x11\xc9\x801@\x1e\xd8\xd3\xb9\xf0\t,@\x95$\x86\x8a\x0b\xd6,@$\x8c\xcd\xe6\xc2\xfd1@o\xba\\W\xbe\x86-@@;\x112\xfc\xce,@\xcd}\x9f#\xe9\xb0-@\x8c\x81\xb6\x0e\x03\x9b1@\x19\x18DKp8.@co\x0eO\x8ax-@(r\xd4m\x03g,@\n}\xf4L\x11T,@\xcf\x06\xdbx4a.@\x7f\xa1B\xb1\x8460@n\x99\x10\xc0\xb4&/@/%qL\xfa&/@\xa3}\xb3\xf0\xf9\t0@\xf7\xd5\xa7d~\xb4/@{\xf8\x9f\xbb_x-@\x0b\r\x02\x84y\x91+@8*AM\xbd\x08.@s\x93\xcf\xf7?j-@r\r\xc5JQ\xa9,@\xf2\x8f\xf4\xa1\xd3w/@\x84\x1c\xc5\x80\xe5\xea-@\x061c\xf3C\xb8/@S\xd34\xc9\xbaj0@!\xa7R\xedg\x9b+@G\xae)\xdcVw0@\xbd\xd6\x9e&\xaf\xce-@\xaed\x023/`0@\xbb\xb6\xa9\xea2\xe8-@\t\x11\xd9B>?,@\xceM,\x10\'\xae,@<\xe3\xa7\xac2\xa80@\xbf\x95`\x07\xb9\n.@\xffC[c\x92:1@\x03E\xd9\x07\xe2\xe7-@\x04\x18c\x0412.@\xec\x89\x98i\x0fI.@a\x91\x8a\xbf\xb5d0@\xeb\x8b\xde\xc4:\x9e.@\x8b6\xaaV\xeeR.@\x1ez\xc9\x81"\x95+@(\rF\xb2\x08q.@o_/\x8f?\xce0@B\xfb\x84s\xd6|.@([\xa0\xaf\x17\xa9/@i\n#\xa9\xc43.@X\x14-\x92FO.@>+z\xa6\xeb%/@?\xa9z\x86\xe9\x000@\xa2|\xe7,\xb3\x8d.@\xa7\x0f\xab\xc2\xf3\r0@2X\x99\xd3\xd3\xb1+@\xd2\x86\xc0\xbbS\x0c/@\xf4\xfb\x1e\xbf\xd1F0@\x07B\xa8\x01&\xde-@v\x0ew\xd8Ie0@\xe3\t\xb5\x8fEu-@\xa0\xf1\xadM?\xfc+@g\xde\xb7\x9a\xe77-@\xa9\xf0\xa2\xbf\xdb\xb5-@_\x99\x97\xe9\x89\xc8-@\xa5\xab\xdd\xb3|\xe8+@\xe4\x81\xea-\xb5\xba-@\xd2\xb1\xa9\xd9\x92=,@\x16\x90/a\xb6\xa5/@q\x9a\x13]\xb0\xd6-@,\x82\xb1\xc5\xff\xe6-@\xddZ\xa8\x0c\x1d\x0b0@\xf2hrn\xb1\xeb+@h\xdd\\\xec\x9e\xcb.@\x10\x17z\xfe\xaa-,@Pjz}\x92\x87/@\x01)^\x89\x8a\xb2/@7\xcc\n\x02\x04\xf00@\rC%\xdc\xdd\xe0/@E\xb0\t\x16r\xd7/@&\xa0;>\xcc\xea.@'
p16
tp17
bg3
(g4
(I0
tp18
g6
tp19
Rp20
(I1
(I1508
tp21
g13
I00
S'v\x02\xacF\xc8bS@\xfbd\xdf\x8f\xafuS@\xb2\x1al\x9cZaS@\xa4\xa6\xa7\xfdt~S@\r*\xea\xd2+xS@\xbd\x1e~g\x16}S@j?\xc3\xdf\xd4`S@\x91E\xee\xdb\xdeSS@\xe1\x1a\xd7\x1f\x0ezS@Fv/\xb4\x10gS@=\xfe\x0e\xa1\xa0`S@&\tG\x8e\x9c_S@5T\xd719`S@{\x07\xb1\xc2\xd2]S@\xf2X&\x00I}S@[\x90\xfb\x98\x02^S@\xa4q\xa7\x13L}S@J\xee\xfc\'\xcbfS@\x06\xa7\xe4\x064tS@\x14~\xfc\xb9^]S@M"\x0bj@OS@\x9e\xfc\xb3\xb5\x9dLS@\x04y\xa7:\x91uS@M\x11n\x9ebaS@\xc3c\xe4\x8f\xddlS@\xd40\xf9z\xb4OS@i\xde\x7f\xa5\xf5\\S@\x03;\xd6U\xa6fS@U8!\xd4\x1ezS@\xa4\xad\x85;tXS@\xe2\x06\xe1\xbf\x11]S@\xb8\xb7\x02\x95b_S@e\xa0\xd7\xd9?]S@\xf9 \x18\xbeJ}S@\xe8e\xf1\x88\x95`S@eZ\xee\xdb\xbbdS@\x00\xddP\x8c\roS@Zc\xdc\xb6\xf0rS@\\\x93S\xd4\xea]S@0\xfa\xf3\x1bM\\S@\x1d\xf4G0x_S@#Im\xaf\x94rS@-\'&\xf0\x10cS@\xc3\x91\x10k\xd8uS@zY":\x8c_S@TQ\xe8n\x8dbS@\xac\x91\r\xfc\xd4[S@\xaa7\x8a\x11\xa1nS@\xaa8k\xe1cTS@\x08\xe6\x9e\xc2\x97\x82S@\xad\xdc\xe70[lS@H\xa4\xe0\n6lS@wR\x1d\xaf\xbe\x81S@\x0b\xe5\xce\xa4*bS@\xbe(vQ\xdcjS@\xc8\x91s\x1dJ[S@\xedDH\xbcn\x7fS@\xf1F\xaeO\x0bXS@\xce\xde\x00v%gS@\x0c\x9e\x0b\xcd\x8f\\S@1\x18\xce\xa5H~S@i\xfb\x8d=\x8cnS@;\xe7k6\xbdmS@\xd6\x8c\xa4\x02\xd1MS@\xe2\xcc\xbf \x08nS@j\xbc\x8c\x90\xd8cS@=\xf7w\xdca\\S@\xf4\xd9[\xa6\xfeyS@\xa6q\x18/9jS@r5\xc7\xb0\x0ehS@J\x8f\x9bq\xc8lS@\x86\xc1\xac\x16\xd1sS@[\xc9\xb4\xc7\xd7lS@\xaahe"+lS@\x86\x90\xce\xef&kS@\x14>\xcd\xc7\xf4kS@NC\xe7\xa7,hS@\xa2\x93\x12O"fS@$\xbc8:\x07QS@c\x87\x84\xb4ofS@\x91\xda;a\x03bS@\x90H\xb3\xa6BfS@/a\xe9\xeb)gS@\xa1\xeb\x1eQ\x13iS@\x90u@\x03\xcdiS@<q\x81`\x8bfS@]\xd4\xa4C\x19iS@^\xe0\x8c\x165XS@,$\x0e\xffzzS@o\x8d\x9b\xbe\xdfgS@\x01\x00\xb6_\xa7|S@\xb8\x86\x05\xa49iS@\x94{a\xb3\xbdYS@Ay/6\xc2VS@\xbb<\xc8%\xc6gS@\x8c=\x19p\xacVS@0"~\x15{}S@I\xa1\\s\xadVS@X\xfc\xf4\xfa\xd8\x81S@\xd3\xb4\x10\xf5\rhS@\xffm\x15x\xb1VS@\xb6e\xe1\x01\xadlS@\xed\x0ck\x0b\xb9xS@\xf6\xb3\x17\xc2"nS@<tS\xf4p\x82S@\x96\x9e\xf1\x998\x82S@\xccL\xb9\xefTwS@\x1f\x93E\x14\xf9US@N6\xbb\xe0_QS@\x19\xd0N\xc7\xb6hS@H*vj\xb2\x82S@\xa92\xa5l(\\S@\xe7\xe0\xf7-FVS@MIZI\xa9jS@2\x0b~D\xe5lS@j\x94\x05g\xcdlS@\x01W,@\xb7jS@{5_R\nmS@i\x0e\x92/OaS@\xb0\xef\x97\x98\npS@\xf7,\x19N_yS@S\xfex\x11-bS@o\xf8n&nTS@\x82L\xbb7\xecTS@ZK\xe2\xec\xc1jS@\xbce\x99\xa9\xeckS@\xcd\xcb/\x01\xe0TS@\\\x8e\x05\x99\xb0jS@\x08\x8d\xb5\x96\xc3mS@\xa92\xb4\x17\x83\\S@y\x01\xb7\xc0\xadyS@Q\x12_|\x86kS@\xab\x088\xda\x84\x7fS@\x7f/\xac`E\x7fS@\x9f\xccq\xbb\x8f\x7fS@8\x9c\xbfLnkS@\xa9\xed\x1f~\x93ZS@\xf7N\x8bj.\x80S@T\x15\x90\x83\xa0mS@\x11\x08\xf9\xbf\xf0NS@\xad^\xb53.OS@\xd3w\xf2\xdd"OS@\xfe\xa1\x92,\xc5\x7fS@\xbd\x92\x9e\xb79\x80S@\x95\xae\x12\x9c\xeclS@\x11\x1c\xd53XkS@\xa9\xfeTv\x17{S@GC\x88\xe5\x11\x86S@\xd7\xfdG\x0eo\x80S@ZK\x99\xe6-nS@\x89\x99lS;mS@]X{qUWS@LS\x83\x98\xe3aS@O\x9d\xa7\xcc\xd8_S@\xf82\xc4\xa2wmS@\xd1\x0f>\xa8\xaeaS@vG,\xcb\xefmS@]\x8a@\x1a&nS@\x02K\x9a\xed\xf8\x84S@\xb7B\x11qY~S@\x1a\xf7\xf7\x134nS@\xff\xb9\xd0\x08\xf3oS@\xeb;\xef\x193WS@\xf0\x0f\xa9)\x9foS@\xa8\xd5=?D\x85S@\xe5x\xf4>\xdfnS@F\xf0$\xf3\xc9iS@\x85\xef\xb3\xd9wbS@\x85\xddk\xd5\x16kS@+<\x9d\xf7\xde|S@-(\xda\xdb\x83`S@\x92\x0b\r\x0e\xdftS@Q\x0eJ7m~S@g}\x9eH\xb0cS@\xb1\x0e\x1f\x04\xfd\\S@2s\x85\x15)gS@\xf5\x8em\x92\xf6yS@\xa0o\xca\xa7[wS@i\xc4\x0c\xab|oS@6ZO\x16>zS@mi\xe7]\xcebS@\xf48VW\xa7tS@\x02\x00e\x0e;|S@\x9a \x11HE|S@/W\xb7\xc3I^S@W\x99\xee\xb6\xc6kS@w\xde\x17\x1c4^S@\xa3\xaf\x00R|bS@<\x1e\x1c\xf9p{S@\\\xf3d\xe8\xcd\x83S@\xf9\xb2x\rlkS@o8{<\xa3\x7fS@\xfa\x90\x87\\\xec{S@k\x85\xcf\xfe\xccjS@6\xb6\x0f,\x9e~S@\xb2>\x10\xfa\xa1rS@\x86\xd7\x17\xc9\\\x82S@\x11\xc4\xbb\x0eUtS@/\x88\xc5_\x9aqS@B/\xd2\xf4\xc2mS@\xfe\xc1J\xeb@aS@\xd7Ul\xa6\xab{S@\x19\xebQJ%\\S@\x8d\x81\xbb\x89\xdbwS@\x8c\n\x93\x19\xe9SS@\x06\xb2I~8gS@\xa8\xb5@\x96\xcdnS@d\x8b\x14\x91\x89mS@\x88?\xa2\x02\x01lS@\xe8\x88d\xb2zmS@\xdc\xcc\xc2\xd3\xddeS@\xe0\xdf\x1by\x80kS@\xa7\x1a\xdd\xdf\xd6{S@c(n\x82AfS@,\x9b3OVfS@\xec\x9a\xeb4\xaaiS@\x94\xf8\n\xbb\xd4lS@\x8e\x90`FlWS@\xff\x95\x13\x85\xddgS@\xfe\xd7\xaaO{fS@wFY\x86\x06QS@\xb4\x15\x82\xb5\x8cjS@1\x11\xf7\xefyxS@&t\x94\xdb\x00zS@\x9a\xa4\x12\xe0\xbbWS@K\x8d$\rI\\S@\xfbRn\xb8\xe4fS@\xf7\xbc\x16N9cS@\x05\xd3\x12\xbd4jS@\xe7d{\x9amnS@\xe1T\x1ai\x98\\S@\xc6\xfb\x1aX&`S@K\xc4F\xb9\r\x90S@\xd3\xdfU\x01\xf5yS@\xe3\xc7F\xb5\xebjS@t\xfbp\xda\'jS@\xd9L\x04\xd7\nkS@%\x07\xa2\x94\xe5lS@\xa6\xaf\xa9\xbc\x94vS@\xf7\xc2\x1bUEiS@\xe4PE\xddJlS@D\xf3~EJ]S@\xc4\xd2G\x17\x87TS@^";SIsS@\xe6\xc2#\xf1\x8flS@\xa7\x98Z\xc8h\x7fS@|@\x835\xd8gS@>H\x90\xbc\x00[S@2G\xca1\x8d_S@\xbd~\xd5\xfb\xcb\x84S@\xa2\x89U\x94\x9c\x7fS@i\xb8\xd7\x81toS@\n\xe5\x87M\x17^S@\xb2\x9c\xfd\xde\x94tS@\x17K,\xe2iwS@q\xc7^\xd6@{S@{>0\x19\xadjS@q\x11\x90\xb3\xf7YS@\xd7\xd79h7QS@\x8c\xae\x8a%\xbemS@\xee\x1d\x9c\xd1\x17WS@\x1f\xd0<\xc5\xadVS@\x7f\x16\n\x9d\x03mS@\'\xf2\xcbX$mS@\'\x9d\x07\xe5\xb4`S@\x96\x0b\x1f\x95\xac\x83S@\x07 \xa3l4qS@\xc1HO\xe2\xe2[S@Hj+\x1bFsS@tU\x16\xc0^mS@\xa02\xf7\xeb\xadbS@G\xc9\x11NmxS@\xb3\x87\xa0\xc2\xa1\x82S@\xd2:C\x98\xa6OS@\xed\x94\xf0\xefMjS@"f:4\x8dSS@\xf6_\xd5\x18\x19\x83S@\x94\xff_p\xc6zS@\xf6\x89\x1c\xf4\x80]S@\xe0B\n\xf0\x1cZS@9\xdc\x93\xc6\x03hS@\x05\x04vo\x9emS@\xec9\xf6|\x06eS@\xb7>\x7f\x9a\x7f\\S@\x00>\xa8N\rkS@\x96\xdb\x91\xcf\x81eS@4\xfeB7\x00WS@\t6\xadQM\x80S@@j9\x06\x9e\x82S@!\x1a\xf3\xb1\xaa\x82S@\xa2\x05Q)\xce\x83S@\xba\xad~FyiS@\xf0I\xf0\xbd\xbb`S@\x953>\xb1\xffdS@u?\x01\xe1\xc6jS@W~M\xbdYpS@\x88\x86\x0f:QrS@\x04".~\x1bjS@\x7fHbnhoS@\x1b\xee\xb0mA\x83S@\xa17m"7kS@\x00\xeb\x98\xb2\x8fiS@B\xda\x98F\x05pS@\xe8\x98\x18z\x1e\x7fS@\xbd\xad\x8cN\x8c\x81S@r\xaeiHviS@\xc3\xc8)\x08yvS@\x89=\xcbg\xb4hS@\xf1\x8epP\xf4oS@\x92?\xd9\xbf\xfbkS@#\x03f\xe91yS@\xa4v\xa0\xc6+~S@\xb7`roklS@"\x89\x114f\\S@\xb2\xd4Gp\x18}S@\xca\x1e\xf2\xd3\xb0cS@\xc7JH\xa7\x0fQS@\xf4 \x7f\'\xaboS@\xe20\xa7\xaf\xdaeS@A\xc3\x14K\xe5xS@\x0b4Xs\xefrS@\x9aU\xae\xfbWnS@\x15\x89\x92Q\x89}S@\xb9_\x08\xf8XzS@\x14\xdfNf\xdd|S@\xf40\x81U\xef\x84S@\x06\x166\x88\xafiS@\x8e\x96\xeb\xfc;qS@B\x9a\xb4\xcc\xc4SS@\xbaw)\x82\xcfTS@\xcd1\xcd\xc4\xdanS@\xfa\x16(\xdc\xb5iS@\xe3\x98f\x87\xf8gS@z:\xb9p\x9dwS@g@\'#\x11OS@\xbeV\x19r\xefxS@W\xf4V\xca\xd4wS@\x00\x91\n\xe3L}S@\x1a\x1a\x05&CTS@\x9f\x94y\xdfiwS@T\xb6\xc0n\rXS@d\xa3\xd3\x8c\xednS@\xfco\xad\xab?fS@\x8b\x83\x93\x9aaTS@\x89\t\x02r\xd6\\S@ z\xfc\xf3KuS@1\xa69\x1a\xcdlS@\xcc\xd0`"\xeaQS@\x80\xc5A\xe3\xcdQS@\xc6\x03\xce(GjS@c\xac\xbbNXoS@\x91\xf0id\x97\x81S@\x89\x9d^\x9e\xceyS@\xa6\xbf&\x16\x92bS@ \xb6W\xd5\xc5kS@\xcf\x99\x10O\xa0tS@\x81\xa2\x9aC\xb0wS@}E,.\x07cS@?\xef\x0c\x841oS@\x92z(eayS@\xec\xc0<\xd8\xf1yS@#\'\xbe\xb6\xb6OS@;\x97x\x89#bS@y\xae\xd5\xfd\xdeZS@\xc9\xe7H\xef\x83wS@\x96\xeb\xb7\x81^hS@_]\xca\xaa\xcfTS@&\x81\x9c\xa5\x99\x80S@\xc6\xe6"\xf7\xf5jS@q9y\xfb\x9abS@/-\x1c\x858}S@\xe8q\xfaw3WS@\x1c\x17%)&WS@0p\xf5`7\x86S@\x11\xc4\x9d\xe5{WS@r\xefK\x03}QS@\r\xae\xbc^\xf9`S@\xd4\x9f\x9dKq}S@\x18f:\xf9\xd9RS@\x82\'z\xf4l\x80S@\xf2R\x04\xb0\xb0}S@4\xb7\xcf\x8d\x14`S@l\xa7p\x1d"gS@?c\x88\xc8`PS@\xfe\xa9\x16\xf0\x93SS@\x19|\xd0\x95R`S@\xb3_-\x02\xe0jS@\x0c4\xa5\xf0QhS@\xa0\xbd\xdcK\x8fiS@6\\\x1f\xa6\xa7sS@\xe5\x00\xcf\x8a\xbe]S@\xea\xf5\xe7\x03\xec_S@\xbb\x05\x15|\xf7^S@\xcd\x93<T\x04zS@A\xd1\xb4\xb5g|S@0/\xde\xff\xb3sS@q\x01\x89F\x1ftS@\x8d\xa8`\xe2\xcczS@\xceg\xe2\xaf\xb1~S@g\xb66O\x99]S@e\xe0\xe6\x8eBkS@w\x9d\x90\x9b\xfbxS@F\xaeg\xf4L\x80S@\x7f\x07_\xbf\xf2xS@\xe70\x94T\xb0mS@\xccp\xc2\xc1kdS@\xec$\xfa\x8a\xccjS@\xc5\x813\xaa\x96zS@\xe5\xb3\x02_YdS@\xd9\x0e\xd5H6]S@\xe3\x0er\xb4\xcd\x7fS@l\xd0L\xa3\xffiS@d\xce\x99\xe0\xd0eS@x\xa6\xe3\xdf\xf1yS@p\x96\x8e2\x95dS@\xb4r\x0bI\x04^S@\xd7.\xfe\x0e_WS@\xcb)L\xd1UuS@\xd7\xb0\x90\xb6\xb7xS@6!U\xb9A\\S@-\x15>\xb1\xfeyS@\xfd\xfe\xdb\t\xc9vS@^]\xdd\x1f\xf6kS@\x13C\x98s\xdfjS@\xb4\xe4\x81\xa0\xf6zS@P[W\xe5\x04hS@.\x81Z\xb9}\x81S@\x92\xb0M\xb06lS@\xbf\x0c(A\x00\x80S@#\x15\x90\xaf\x00lS@"\xf7\xf8.N}S@f^\xd3\x7f\x9dnS@\xcbp\x87\x7f\xc4eS@ q\x841.lS@\xf1\x9c\x92s\xaf\\S@\x11">\x85U`S@\';\xaaO\x93kS@+$w\x86\x1c\x81S@\x14>\xcd\xc7\xf4kS@\xe2;q<\x0cgS@\xdf\xa5\x96\x9e\xea_S@+\xe6\xbeg\xa1iS@\xe3xjR\xfc_S@K}\xd0\xbe\x8f{S@]I\x96r\xf8kS@\xb4\x89l\xbe\xeaiS@\xc9x\xaa\x0c\xd4YS@v\xc9\xc6rlkS@|\xb4a\xc2\xa5iS@\xe4\rHm\xa9{S@\x02`\xad2{lS@c\xfb\xbb\x0c\x7fmS@kO\x14\x19\x9bxS@m\xb6\xe1\x10ynS@f\x01T\x9a\xb3\x82S@hY\xa0\x9b%`S@\x13\xeb\xbb1hfS@\xd3S?\xc61lS@\'\x148\xda\xa3`S@\x0f\xd2\x8c/\x07gS@\xcd\x81\x8d]\xdcgS@0\x89\x87\x00\x81mS@\x1d?\xce\xa3\x81|S@\x9e\xa4\x0e!\xebjS@\xa5\xd9\xbcl\x9duS@\xde\xe4\xb7/9}S@\x02\x81\xb3\xcc\xe3fS@}s\x1e(#`S@\xcf\xcf\xc4R\xf8\x8fS@\xda\x06\x1c\xb9\x03gS@`U\xf7\xa1y\x8fS@\xe7\x14\xb2\x19\xc7xS@\xb5\xce?\'\x14mS@\x14\x08k\x10\xb6hS@\x12\x86F\n\x8ciS@\xac\xcb\xfc_\x1exS@&\x10i\xba\xb9jS@\xc6!U\xf7@\x7fS@bJ\x12\xefe\x84S@/7\xb7\xc89gS@\xba\xf0\x88\x99_ZS@>\xe4\xb5\x1b\xc0mS@\xa3V\xc0\x1a\x13nS@Y\xbb\x03\x88\xbdYS@\x89\x1f\xa0u%qS@\xed>\xff\xbd\xe6hS@\x88\xbe:\xeecZS@\\\xe4\xcb\x03\x9fTS@\x80\xd5\xcc\xff+iS@.\x9c\x93\x1a9iS@\x04hrm\xa6yS@\x1eaK\xed\x00fS@\xd0l\xac\x80rTS@\x84W\xafC\xbdlS@\x83\xe2\xder\x8fZS@\x0f\xdf\x0cVNgS@~\xc3\xe9\x88\xc5\x84S@\xaf\xe8#\xef>gS@"d\xbe\x96\xaf]S@^p\x0bl"kS@\x9f\xc6\xb65\x13\x82S@>\x89\xb65[}S@\xdbpR~\xa9|S@\xe4\x7fWu>YS@w\xc3M\xc6wUS@|\xf5\xb2\x86]hS@\xc4\xdc\xf5q\xc9\x81S@%P/\x94\xe3[S@\x8f\xc1j1\xab]S@b!&\x9fvUS@.\xed\xbfYApS@kX\x0f\xe0\xa2\x92S@\xb6\xa0\xf5\xc2\xd6\x81S@\xa3\xad\x9eL\x8diS@L{A\x0e?\x85S@\xd0\xa9u0\x91YS@+,x\xd1\x1b\x82S@\xda!p\x89\x91iS@Q\t\xfcI\x1c\x82S@ox\xd1\x0c\x7fYS@+\n\x05X\xc0mS@\xcd\xf8\x96\x9boUS@\xfb\xbec\xe7\xfd\x7fS@\xad\t@u0\x91S@\xd0\\\xfd(\x9f\x82S@\xa9-\xa9\xe2s\x82S@\xbb,\xb8u6\x82S@Hg\x7fR\x07~S@}\xff}\x11\xf6pS@\xd5\x8cW\xac\xc2mS@\xd0\xc9\xca \xa9eS@\x0f6\xbb\xe9BsS@\xec\xd9\xfa\xf6\x06eS@\x8c\xa7\xa2\x1dljS@\xfc\x92\xce\x010mS@U\xe6:\x15\xb6jS@x\xefm\xf8\x80\x83S@/5t\x04\xd1wS@\xa1T.\xddLjS@\x0e?\xd28\x1e\x81S@\x94\xc0\xcc(fjS@\x052\xb4z\xaalS@\xfbi\xd8\xab\xadtS@\x9a~\xa8\xdeejS@\x97Yu;\xb3\x91S@\x06\xd5A\x1d\xadtS@\x8a\x9b\x96b\xcd\x91S@\xcf\x88\xf5uA\x82S@\x98\xd4G\xd7\xe9lS@\x0e\xec\xb5\x88\xc7lS@\xd4\x18\xac_\x17\x81S@CZ\xd3\xc3\xb9VS@\x14\nc\xd7\xaf\x83S@@V\xb5\x7f\x16eS@\xc4\xe4\x1a}\x14]S@K\t\x01\x95}^S@\xf8IX\x13\x00eS@0Vh\xf7\x88\\S@\xca\xf8\xdf\xc8\xa4qS@\xeeP\xbd\x06\xd4}S@e\xa2\xc9\x17\x83\\S@/a\xb5\x1f\xf1US@\x99q\x85\x05\xbaTS@\xab\xf4\x9f\x92\xcaUS@\xd6\x19\x12\x1a\xef\\S@\x1c\xe7 \xc68YS@\x12\x8b\x0e:\x82vS@\xa3 \x0fiwXS@\xf4\xf8u\xd8\xfd^S@\xa92\xa7\xa0\xaciS@\xa0\x8b\xeb$\x0exS@\xe1_\x17J\xf9fS@KB\xa2\xf8scS@&Qw\xfa8iS@|\x8bA\x15nYS@8r\xa6\x17[_S@x*\xcah\xcfzS@~y\xb1\x10/mS@\xad\xa9v\xd3\xabwS@G\x1a\xfb4\xfaNS@\xa0\xf4{\x05\x07bS@\xfc\xb9\x1bj\x06iS@\xe2f\xc9\x05\xc4TS@x$\x18\xcf@uS@\\\xc6\xc9R\xd9]S@\xe9\x16+1`WS@\xba\xe7\xbe.\x10\x82S@\xacuEYWuS@3\xa5\xfe\xf8){S@\x98:G\x11_TS@\xabV$\x85-oS@\\\xcd\xb7\xf5\xe1\\S@\xe8\xfao\x0e\x18jS@\xc1\xd2}\xd5\tUS@|\xfc\xf55\xbclS@\xf5\x1e\xb5/\x0buS@@\x7f\x189iWS@\xd0\x01\x899\xfeQS@Ih\xc3JqWS@\xd6\xd0$\x8e\'nS@>\xe8\x9f!\x82\x7fS@c\x80\xb5w\x81\x82S@\xca\xde\x95>\x08cS@\xdc4,\x10\xd1kS@\x1b\x12\xff"%QS@\xab\xa4U\xad\xf3tS@\x96\x98lF\xea\x84S@o\xe8/[\x98[S@\x05\x0e|\xbfAXS@\x01\x9fr\x05\xe2|S@\xa2S\x9b?\x96SS@\x84a\xe53\xf2kS@\xac\xa2\x7fIZ}S@k\x06\xe4\x11\xaeXS@\xbb\x9e\xa6\x90\x1dkS@\xdcknBOoS@\x03*\x08\x90\x9ftS@\xb2\xbfN\x89\xe3XS@h\x87FI\xf7jS@\xcc\xb9"\xcc1nS@\xdb\xb7\xb8\xd9\xb5tS@\x9a\x04\xc1\x1f8vS@7{\xd1\xe3\xd7nS@~\xf4m\x9c\xe8kS@\x9b\xa5\x82d\xbahS@\x91+\xdc"z}S@\xa2\x99\xce\xd5\xf9xS@k\x85\xbd!\xc4uS@\xf1\x16\xed4EmS@fL.tcyS@\x1b\xa0aZ,tS@\xd1\xd8h\xa1htS@h\xad\xe4B\xde\x80S@\x06M\xf2Z$tS@w\x9d\x90\x9b\xfbxS@\x96\xed;\x88\xf9\\S@\xea\xcc+\xa1\x99\x80S@\x84!\xb0y\xb0\x80S@a\xad:\xfe=~S@"H|\xb2AmS@X\x8a\x08S\xe5yS@|\xc0\x9a`]xS@!\xd3\xed\xc3\xa9\x94S@1\xcd\xb8\xc9\xe7_S@\xa1\x16_\x93:jS@bf\xd6)lvS@Y1\xd6\x18\xd4}S@\xfc\x1a\xa6)\xe8\\S@sah\xfe\xb4_S@\x8b\x12~:=lS@\xa5c\xd8\x15\xd7eS@`/\x1c\tx\x82S@\t\x90\xab\x92\x98nS@\xd4\x81\x13\xa9T\x80S@\xa2\xaa\xb9q\xdcfS@;,\xdd\xa5VkS@a\xc39]\xeelS@&7\xa0\x86\x1czS@\x00\xa4\xd77\x17}S@"\xae\xdf\x84\x8b\\S@\xc8\xdd\xa2\xb0\xb0iS@\xe8\x8d\x0ekJ}S@\xde\xf6\xec\xd0\xd2\x7fS@\x9f%S7\xc5`S@\x08\xa1\x1f\x7f/lS@`M\xb8\xe55uS@Q0\x1f5\xb6YS@\xc4h\x02\x1c\x0eQS@\x9b\xe66>\xadiS@Q\xde\xce\xe0xnS@\xd0\x90\xfb\x965QS@\xa9\xfepk\x99kS@\t\x1a\xc5\x0b\x86xS@H\xd05\x9d\xcc^S@\xb8;\xf1\xab_fS@\xdc\xe5#\xf1FfS@b\x01tH\x9fiS@V\xc68\x1b;QS@t\x17\x95)\x80lS@C\xb9\x07\x93#bS@j\xcfm\x9a\xa1xS@}\xc6\xfa\x1f\x98kS@\xd6b=g\xffVS@t\xf6it\xbfkS@j[\x04\xddc\\S@\x84\x92\x06\xa74WS@P\x94&\x87\x7fbS@o\xbf\xbb\xcc\xfd^S@\x81\xc5;|\xe2\x80S@{\xacw\'\x87iS@\x9dD\xb2%\xcfmS@P\x94\xe5\x02\x98]S@y\x92\x96\x08j\x81S@\xc0\xa9=\xaa\x19vS@\xd4\xda\x8b\r\x0bvS@\xc8\xfb\x18\xe1\x03cS@\x00.=\xc9\xa6]S@\x81N\xfb\x01BiS@?\xfd\xb9>vvS@\xe0\xc9pk\x9fyS@\xe3\x1d5?\xc4bS@D\x93\x03\xb6\x05fS@e\xb6WV\xb4]S@1\x186\r\xbe]S@P\xa6\xde\xa1\xedfS@\x80g\x9f\x1f\xbeyS@\x15c41\xfekS@\x10\xe9\xf0J\xd0\x84S@\xdd\xea\x1e\xf9\xbemS@\x97nI\x06\xb3\x80S@\xfb\xd1\x8d\x87\x0c]S@\xc6b\x8a\x8b\x0buS@WK\xf6\xba_\x80S@_\xcd5\xdd;nS@]<\xa7\xfat\x84S@)\xa1y\xa4\xd6iS@\xc0\xd8{\x10\xa9}S@\xe0\xa6\x85{\x00^S@v^\xb5\xa8\xf1iS@\xc8J\x13\xe6*nS@Ph)\xd2jjS@\xf1\xb4\xcc\x18\x96iS@\xdd\xbf,j\xef{S@y\xa7]\x11\xb0yS@\xec\n\x12\'1\x84S@\x0f\xd0\xc1\x90\xaetS@l\\\xd9\xf0\x10nS@\xf2\xcaQ]\xc6dS@\xd65\xe2\xf9\x05eS@q\x1eBQQXS@?QV\xb2\xaa\x83S@\x08\xc7\xa7,\xcblS@/\xc7d\xfa\xb9\\S@j\x8ddEa|S@\xb2\x0b\xec\xf8\x95`S@G\xbb=C\xc8eS@\t\x87\xc8~\xdajS@#\xff\xe3\x8d%lS@\x96cu~\xd2ZS@\x9c\xe2_\x10qwS@|\xb40\xb5\x17gS@3\xf4m\xe6\x98TS@n\xc9\xc0\xaf\xeeTS@\x88+\xb8A\x84TS@\xe4\xd7-\xec\x89\x83S@\x06\xe1\xa9\xf0\xc9uS@\xf5}K\xb3\xedYS@\xf6\x18\x90\xe7\x8c_S@\\\x8f\x95\xe8\xabuS@D\x1dX\x8f)nS@\x9f6#\xdeQYS@\xc0\x1d\xc3 tUS@\xa1~\x087\xf1TS@\xd1F\xe3\xda]dS@e\x82\xd91\xfdfS@iW9d\x89iS@\x9f\x93n\xb9!\x81S@B\xdd\xdd\xb3\xf5yS@\x1f0^\xd2\xf0kS@_\x86p\xc6\x07lS@}\xc6\x8d\x1dmUS@\xf3\xaf\xc4\xe6\x94dS@\xf2o+\xbaoHS@\xa8\xae;CjUS@[\xcf\xbc\xc3\x15hS@\x189\xef\xc3\xcc|S@\x9bQ\x9a\xe6E[S@\x1ea\xdb\x02\xa8\x82S@ \xda\xe8&\x89kS@\nQ\xb0.\xe3_S@\xd9)]k\x8bpS@\xf8<x\x88\xf1zS@\xfe\xbf\xb2}\xcflS@\x9d\xc7\x1b\xb9\xcbiS@\xdb\x88l]akS@>\xfc\xd0\xb6\xdc|S@\x9a\x88\x8b\xe1\x02}S@\x1dcwB3MS@m\x16\x0c\x93\xf8kS@\xc7\x1f\x80{\xddjS@\x1a:\xe9\x9c\x0bhS@\xb4L\x90P=\x82S@\x8e>5\xaf-cS@\x9f:\'X\xd6\x81S@\xcf\tR?\x19\x82S@W\xf4:\xfd\tlS@\xee\x99\x04I\x9afS@\xeb\xef@\x98dhS@\xaf6~\x1c;\x85S@3\x1b\x16\x0b\xfdiS@Agz\xd4?pS@\x0b&\xca,\xb2VS@\x14\x8b\xc8z\x02jS@\xb4\x99ngkgS@1\x07\xea\xca\x84YS@\xd1\xc7(\xaa\x8a[S@\xa1\xc0{\x97\x8ciS@\xbc\x97\xa0\xc6\xd9gS@G\x0cSg\xb2_S@\xaci\xc3\'U\x81S@\xed\xd4\xba$EjS@X&\xd0[\xeerS@\xf43z\x97YgS@\\O@&n\x82S@\xf8\xce2S\x92{S@\x8d\xbb\xf7\xdf.\x81S@{S\\\xab\xd2iS@\xf9a\xa8\x05\xe3nS@\xc1\\\xad(\x0ciS@s!\xe1\xbf\xb8{S@\xb6Cx\x88NrS@\xa4i\x97\xce\x17nS@\xf8\xc3?\xb2}mS@Kf\xb3\x03\xe1iS@\xe5\xe7\xa5\xee\x94YS@\xaeht\xc9\xe2\x84S@\r\x0f\xce\x7fFhS@\xe8\x9e\x81\xde\xdfjS@\x1eiw\xe8~[S@\xec>\x01\xd9lfS@\xa4D\x1c\xa1-jS@\x00[\x14^\x80}S@e\x9e\x97\x15\xb9qS@k,\xce\xad\x9diS@\xddaM\xa8\xc6jS@u}1J\x90mS@\x04o.q\x8enS@\x89Km+\xeahS@\x0eH\xdb\x04cjS@n\xdf{\xde+`S@\x832g\xea\x19\x90S@2\xcd\x12)roS@.\xd7\xed\x05YfS@\xf3V5l\x7f|S@\n>0\xf6\xd5mS@\x97\x07\x8b\xaf@nS@\x1d\x88\xc6\x16EjS@f\xa9s\xfc\xaciS@op\x19_\xe4eS@U5J8\xfb_S@4\x07\x8d\xac,yS@\xfb\xa2\x88%\x9a|S@\x8e\xc2\xd8P\x82{S@p\xae\x02*\xcb\\S@[`\xa23\xa4fS@\x97\x03\x11"]|S@q\xbc\xd3\t\xb8cS@_\x1f\x15BycS@\xa6X\x0f\xe1*_S@O\xc3upKiS@\xb5YLu\xeewS@\xbf!\x88\xad\x16]S@\x85\x8e\x97\xe8\x93kS@1\xa9\x81\xd3\xc9SS@\xbc,VV\xf2^S@\xc6,\x93@\xd1gS@\xd6\x05\xa3\xb5whS@\x19\n\x11x\xe6US@\xb2\xa42\x95FiS@\x1d\xdf1\xd0\x8fhS@\x8b\x8a\x1b\x84\xe7nS@\xe5\x80\x17\x96\xbbjS@\xa3\xe7\xa8\xf2Q]S@\xe6\xb5d2NoS@\x06&c\r\xebgS@\x96Ks\xdc\xa8\x81S@\xc7\xefV\xa7CjS@\xdf\xd0\xdacAoS@\xe9M\x83\xba\xb8yS@{\xb7K\xe5i]S@.G \xc9\x9f\x80S@\xd4\xcbE5\xdb]S@*\x8bf\n-ZS@\xcd\xf4\x98\x9f\xf1\x7fS@\xb82h\x04\\zS@\xbc\x9e\xdc\xe6\x95^S@\xb6\xfb\xa3\xd6\xcfjS@wc\xf6\xc4\x9aWS@\'\x1b\xa7\xc3\xa6^S@\x06/\x1f*ynS@\x01K \xe9hUS@^\xd4\xee_\xa2nS@\xb5\xfa=stUS@\x02nQb~xS@\x94\xaa\xdfkfdS@M\x19o\xafNrS@3n\xec\x81\xc5bS@\xcd\xde\xa7\x81+jS@\x08\xe1\xeat\xc6iS@\xd1\x15{q\tnS@u#n,\xa6xS@\x8b\xd3\x97\xd0\xd6bS@\xc7\xf8*\xb6{kS@V\x96:\xecVlS@\xbe\xe20\x89y\x7fS@\xeb(1\xc7\xee\x80S@D\xbcC\xf2\xbe\x81S@\xf3D\xaa\xb7\x1aUS@\x93r6w\xdbmS@9\x16\xb1C\x8c[S@\x8a\xed\x12\xb9\xe0rS@[)\xf3t\xb1xS@\xf0\xce\xa5\x0bg[S@m\xf92\xd2c\x81S@\xdf\xa5\x11\x90\xf8bS@\xc3\xca\x07\r\xdcbS@\xa2\x81;\x9e\x82TS@n\xc9\xc0\xaf\xeeTS@\x1f\x0eS\x9c\xf6gS@\xa5\x00\x04b\x94yS@B`\xe3\x82\xa3TS@\xef\xe9\xdc\x88\xe3wS@\x92\xba\xd8W^xS@\xfc\x00\x02\xceiZS@au\xa7\x8b\xce\x84S@ye\r\xb3\xc7kS@\x9f\x93MP\x1e_S@-\xea\xb1\xce{xS@\r]\x81k\xc0YS@\x8b(\xad$VXS@\x02\x8e\xc0\x05\xdakS@\x89P\xbd\x0f\xdfiS@1\xa9\xff\x89\xf6_S@\xcfg\x9b.\xe3_S@\xf8\xb8/PMlS@\x1eCy\x85\xb3fS@y\xd6z\xec\xbe\x83S@\xed\xba\xeb<\xeckS@\xbbwg\x9d\x9djS@R\x10\x19\xf2\xe6lS@\xcd\xa0\xd5\\\xfcfS@\x1eE\x01\xe1\x83_S@\xe9B\xd8\xc0\xf1fS@\xd1\x16v\xacejS@\x17\xb2O_@rS@\xc2\x9e\x08\x90\xd8_S@W\xd1/\x113kS@\xbc"\xe9\x0f\x86iS@\xeaj\xaaj\xebkS@\x01l\xee\x0cAYS@W\x1b\x12\x16\xafrS@M\xed(\x9a"lS@y;XfC\x82S@\x07\xe0\x9f3\xb7\x82S@\xef\x7f\x05\xacG\\S@\'\xd6_\xc2PpS@~\x9e\x02Go\x82S@x\x9a\xe4\x8e\x8e`S@\xf2j\x01\x8ceWS@P`\xd5\t2YS@\x00z\xd8w\xeakS@\xc40\x0c\x00\t}S@\x98 \xb5\xe4!eS@\xed\xd5)\xb0n\x85S@\x8a\xc5_\xefXkS@\xe3\x1e\xd9\x9d&\x82S@r\xf5\xfca\xf0dS@\\l\xb0\x93TpS@\x07zA\xa2\xf5lS@C\xa3\xa8?\xbdnS@\xf8V\xb1/:]S@\xe6\x8b{\x86\x9c]S@I\x8ez\xb7SgS@y\xcc\xa6\x17\xd6gS@\x9c\xc8\xaclpeS@Qv\xe4\x84\x15]S@\xcfF\xceX\xff^S@\xebi\x11h\xed^S@\xba\x17|\x9b\xdeOS@\xa7\xe1\xbb\xd5\xffhS@Fo<\xb3\xbc]S@\x8f\x11\xa5\x17$gS@\x84\x12\xb5\xe6\x99QS@\x0b\x0b\xacT\nfS@z\xc7^\xf0\xa9\x84S@\xbe\x1e\xc6\xe5+\x90S@\xf5\xaa\x04\xbd<QS@r0\x9f68fS@\x9f\xcc\x06\xdb\xfeeS@\xf2\x96-\xae8iS@\xc3\xb7/\xa3\xdcYS@\xd6k0\xcc/oS@\xb3cu9\x82iS@\xc1dYG>nS@\x9f\x07\xb9\x11#xS@\x08\x94$\xe2\tQS@%!\xa3\x83\x05}S@hp\x05\x85\x91`S@\xbd\x1c\xbf\xdb\xd8{S@\xabb\xa7\xc8m\x80S@\xec\xa1\xdd\xf1\x80mS@\xa0\xc1\x1bu\xe8nS@}\xc1T\x11\xf4{S@{/~0\xe1ZS@\x0cA\xf3\xda\xa4xS@A\xa5\x83@"fS@\xab\xaa\xb1\x7f\xa0iS@\x93E]hegS@\x92\xa4A\xfa\x9dxS@\xdcQ4\xc1\xc2`S@\x03\xa4y\x95\x85oS@\xc4OH}\x98{S@\x1abl\xf6u\x82S@\xe0\x94\x85\xa6\xb5lS@\xae2\xad\x82\xa0tS@\xd1\x15\xdd\x8fneS@\xf8K$\x1c\x14yS@\xe6\x89\xcb\x17\x83hS@\xf7u\xd3n\xe0fS@\xe1\xaa\x00\x1d\x8ehS@`:\x87\xed\x17lS@I\xcb\xeb\xc9\x13OS@\x95\x8eLl\xd4yS@5\x98Lo.jS@"0\xad\x1f\\}S@`4m4\xf5}S@I\xb1&\xca(\x82S@>\x8c\x03\xc5\xfaxS@g \xa4\x9b\xfbxS@1\x12\xab\xacWgS@\xbfi\xddi\x14hS@;W\xe2l\'tS@\xbf\xef\x9d\xe3\xd5sS@z\xfdv\xe4\x89dS@\x80\x9f\x95U\xa5zS@\xe9C6\xd7cdS@\x03\xc3+X\\NS@ \x0b\x03F\xddXS@\xe3\xe4\x8dc\xf5~S@]\xdd\xa5-\xb1tS@v\xab)My_S@\xa5_\x89o\xa9VS@\n*H4\xe5\x80S@\x01]\x7f\x19\x03{S@\xe4\xc2\x16l\xda|S@\xb8\xd6^\xd7\x9a~S@Y\x18\xf1\x821zS@\xd1>l\x96\xceeS@\xa8\xbc$\xea|VS@a^\xe5cv|S@\xb6J\xf5\x83\xa9tS@\x85z\xc3;\x96uS@\xbb\x08\x9eA\x0euS@\xedR\xfe\xebAnS@\xcaW)\x8f`uS@zn{\xe9\x0biS@h\xc4\xcax\x82TS@\x08\x12\xebF\xd9fS@\xfb\xd1\xd68\x01OS@\xb2]\xb5\x16\xc3xS@\\4\xfe\x85ywS@\xa9\x00\x9e\xfd\xc5fS@]0\xd0\xa5\x11oS@\xe0s\x9cg\x80`S@s\x0c\xc7\x1db}S@wT5\x85\xc2wS@\x88\xf9IN\x05|S@\x82\x8c\xf0\xab\xdf|S@\x89\xc1\xf2\x8a\x16cS@\x86$\xab8\xca|S@j\xf9`\x83~}S@\x11\xb4O\x1d\x96bS@\xeaN{\xae"cS@\x91\xfe\xa4:>\x81S@U\xa4\x13 \xddQS@(\xdd\xfa\x16 RS@\x80\xc2\xf8\txxS@\xe5\x97\x02\x93\xe3kS@\xaef:<PvS@\xc2\xdd\x1e\xd0\x12cS@\xb9\x9eM\x7f\xa4\\S@\x1as\xf7[D~S@ \x9bh\x96>vS@\xa6G\xd0\xef\xc9kS@\x0e3=^\xf4zS@\x9d\x98\x9b\xd2uvS@V\xb3\xbb\xf0\xd0}S@5\xb7\x965$\x7fS@K\x17x\xf8\x82{S@k\xfa*\x86\xeexS@\xc7\xd48l;yS@\xd1W\x88\x04\xeexS@\x1c\xa7>\'[}S@\xd3\x9c\x14|\xc4_S@[\x89\x96\x0f\x9f~S@\xfb\xdaK\xdd\x80\x80S@%\x98\xe2,\x02\x80S@\x00\x01\x95l\xf0\\S@\x9e?|}\x02]S@\xd6\x0f\x8fS\xc0~S@\x96\x9a_\xd1\x91^S@\xe4h\x1e\xd0z{S@\x83<&S\xed\\S@7G\xfa\xb8(~S@\x1a\x0f\xa5\xdd\xa2]S@\xa4\xd5\xb9\xce>WS@\xd8\x87\xd2\xd1\xc8iS@\xfe\xd8\xc0\xc3bkS@\xf7\xf7\x9f\xc0\'zS@Q\xdb05.lS@"\xeb\xd0\x0e\xc2\x83S@\x84\x90\xfa^}kS@\xcdp\xd7\x19\x8ekS@\xb7t\tQ\xe4mS@\xe0x\x08l\tyS@cnm\xf3UfS@\xcc;=\x87M\x82S@\x02\xe0%\xf3jxS@#5/\x8c*VS@~\x9e\x02Go\x82S@\xad\x13#\xbas\x85S@\xbbk\x95\xfd8\x82S@\xc9\x11="\xbfmS@Zn\xf0\x1fZmS@\x1b{m\xf7\xfbuS@`\xa9\x0e^\x0byS@\xb8\xb5\xb5)\xedpS@u\xc0\xbc\xca\xdd}S@\xf9\x19\x15qidS@\xff%\x1c\xe0h~S@b\x0erx\xf3~S@\xe0\x12\'\xd0IfS@\xf0\xc6\x882#hS@\xf2\x8fKN\xdclS@\x10/\x98xdgS@\x9c\x9e;\xdc\xc4bS@!x\x9f\xd0\xcb\x83S@+\xb2%X>zS@|`z"\x1acS@\x7ft\x8b\xb3XgS@\xb9\xf3\xf3\xd2\xa2jS@\xa0\xcdA\\\xffzS@ \xd0\xd9\xffs}S@}\x1cmk\x17lS@Q\xd9g_\xdcfS@\xc0\xdc\x92\x04\xf3}S@D\x8c\xd2\xbe\x8a\x80S@\xc1\xc1G_\xd1hS@\x99\xbe\xc9\xe28xS@\x85/\xa9\xae\x15lS@\xf2\xa2\xd2\xd7\xebiS@\xe93\x7f\xcd\x87hS@;U\x17DgwS@e56\xa7kjS@:\x1b\x9f\x9d\xeffS@\x11f\xff\xf3\xb6vS@\xef\xc27\xef\xdfkS@!sM\xdd\xf6kS@c\xbfa\x1b\xfexS@\x90G\x8c\x14p}S@K\x04Q\x01!jS@A\xc8x>{\x82S@\x87bEElgS@\x8d}0Q~zS@E\x12"\xd5\xa5tS@\rXrW\xf0yS@H`GO\xaftS@\n\xbb\x84\x82\xe3{S@_\xfeU\x1c tS@Y\xca_w\xf7nS@\x1apU\xf5\x86tS@\x04\x9e\xfd\xda\xf2\x82S@\x10\x16\x82\xb0\x9a^S@\xb9\xe5`\x06\xcfwS@L\x0c\x11d7TS@\x17euQE\x82S@\xfa\r\xdf\xe7\xba\x82S@\x9d\xaa\xfb\xa1\xcegS@\x80\x91,\xc5\rfS@\xefk\x1dO\xd3TS@+\xe19\xecq]S@\xf6\xd2\x93f\x15nS@J\xd1\x94\xaf\x1e]S@\x81\x90\xc1\x03jhS@7b<\x91\xe0bS@S(B\x91\xa2`S@\x9d\xf8y\x9a\xf1\\S@eK\xfap\x8dVS@\x91vH\xe74rS@\x8f\x91\x82\xc2$kS@\xbb\xf8VN\xd6US@\xd1\xe1XY\xeejS@\xda\x19\xa6\x9a\xf4_S@\xe0(\xbeZ\xd6kS@=p5t\niS@x\x0f\xe8\x15\xef]S@\xa6\xcd:8\xcfiS@\xf7\xae\x11\x0c\x1e_S@\x17\t\x913T\x85S@j\x08+&\x7ffS@\xde\x8c\xee\xc0\xe1bS@\xd1\xbc\xef\xb9LiS@\x9e\x05\x92\xa2?jS@\x93\xb3\x8a\xbf\x00hS@\xa4\xb8?v_pS@\x15?GieiS@\xd9\xe3\x8b(\xe6`S@\xf9+\x9c7\xd5YS@*\x1b6\xed\xd1iS@"\nmAa]S@\x13\xbe\xfe\x01\x00`S@=\x0bu\xd5\xbbiS@I\xb4\x99P\x82\x84S@\t\xd8\x7ft\x13_S@\x96\x7f\xc8\xf3\'iS@N\xff\x19\x12\xe8YS@\x90\xf7\xd8\x8eoZS@\xfcM\x9berUS@\xe0YIstUS@\xa4B\x9c\xf9/wS@\xab\x9e\x147\x0bQS@\x13\xdf\xb7;IrS@\xc0$= \x94kS@\xc1\xc6\xff\x8f OS@0#\xa1\xb6\x89cS@\xd2D%\x9e\xe4iS@(\xa4P\xae\xbefS@\xfe\x05V\xd8\xdd_S@\x0bR(\xbb\xbauS@\xa7$p\xccA[S@p\xe6\xd8\xd76cS@\xcb\x99dn\xeakS@l8Dk\xc2jS@\x1f\xfa385xS@\xf9\xce\xc4\x82hxS@\xeau\x90\xdc\xc5^S@\xb0\xa5\x9f,\xb0xS@\xa9\xc5\xa9\xafcgS@\xfb\xbb\x0e8\x9cxS@\'K\xb3\xb9\x13yS@}\x9b\xed\x07\xedzS@\xa6J-G\x97uS@\x90:\xeeT\xeb{S@\xcf\x81S\x19vhS@Tm\xcd\x8b\xd3wS@\xf0\xcb\xe1<\xba\x7fS@R\xb2\x10T\xbbyS@\x1d\xd3\xe7\xb7\xc8lS@\xffE\x9c\xbc\x18_S@\xe1N\x10UW\x85S@\xa7|\xcc`\xcejS@T*%\xf7>gS@.\xe8\xb2\xc3\xa9kS@V\x13/\x005qS@\xf3\x8c\rQ\xea}S@\x15\xb4\xd3*\x17lS@Z&\x82\xc7\xe8lS@\x99\xe9\x96~\xc5YS@\xdfdw\x1c\x84iS@8\xab\xf8_\x87fS@M\xa7ep\x01oS@m\x85\xb7\xbd\xcalS@[\r\xf0!4jS@\x0b\xe6\xc2\xa0hzS@%g\xa6\xf4\xdapS@ \xb8\xf6\xdc\x0elS@\xc6\x85\x13\xa8\xda\x7fS@Q\xcd\xa0W\xff|S@\xd0@\x12|\x82}S@ \x0e\xc5\x00\x83xS@t\xdcW}\x8bvS@|\xef*G(oS@`k\xa4\x19ySS@ \x1f\xe9t\xeaZS@rF\x1b\xca\xec\x83S@\xf5\xda\x8a\xad$qS@Baz:\x96fS@]p\xab\x047nS@\x83\xb7\xddK{nS@^\xe8\xb9Mr\x80S@\xd0\x01I\xc4\xd6\x82S@$\x97\x150\x07rS@\xa5z\xb7i\xd5yS@ :I\xc8\xefhS@\xb8\x8b\xed\xf4wxS@1T\xdeNm\x82S@z\x03F\xdb\x96hS@\xbaJ\xe3\xb1hlS@(\xef \x10ChS@b\x18:\x95\x0fxS@o\xfd$\x0e\xd4lS@AsP\xfe\xd8YS@l\xdc#E\r\x84S@\xf0\xd1w\xc1\x8cjS@\x01T&VkXS@s\x84<\x96\xb4hS@\xaeZ\xa9\x06\xcfwS@\xf0\x8a\n\xef\xb8XS@DN\xdf\xdd$}S@\x02\xee`\x8bsxS@\x8f\t\xc8\x99\xebvS@\x84cG\xfddkS@\xa0\'0(,\x82S@G\x13Uo\xfcgS@\n\n+2[wS@\xd4\xeb\x8d\xd3\xf2pS@rc\x0fK\xdeXS@\x8f\x0c\x15d5wS@f\x86\x92?\xaa\x84S@dm\x88\x83\x10gS@\xb8\xb8\xbfWOiS@>\xf4\xfe_\xc2jS@M\x856t\niS@p\xdfJ*XoS@\xa1\xa4\xa1\xab\xcfpS@\xfa\xcb\x93\xcd\xce[S@\xb6{\xcc\xc4\x01\x84S@5\x91\xa3y\xcbUS@\xcf\xe1d\xdb\xc8gS@\x07\xfe\xffv\x98VS@\xe3E\x13o\xf5\x82S@\x96\xac\x97\x15\xf3{S@\x1b\xa5(\xbdlgS@\xfe\x1dP\xa94\x80S@\xda\xaa\xca\x90r\x82S@0\xdc\xdc\x9d\xb0pS@\xdb\xd1\xe4\xcf\xf3\\S@\x0e+\x9d\x86\xe5fS@=E\x8d\xba\x12lS@\xd6GEk\x1f{S@-\xf1\x98XXVS@e\x1e\x95\xde\x7fQS@\x16\xafeg\x12\x7fS@\x81(\xc9mq|S@4?\xbe\x0cmWS@Z\xc1Q"\x9amS@\xee\xbbc\xf7\x92yS@\x0e\x8f\x12M\tWS@\xc73\\\xf2\xb7{S@\xed\xb8\x1a{d\x7fS@FRke~zS@\xf0\xcc\xd4\xd3\x08\x7fS@s\xd4G\xbd\xd4fS@\xbf\xf3@swUS@@\xaa\xe5\xab\xc1oS@\x16\x18\x9a;\x18cS@\x95\x04Ec\x8a\x81S@W\x84\x8e\'\x99bS@\x86\xc7]W=\x81S@\xa1\xd0\xdcn\xaayS@\x800\x06\x8d\x82}S@oM\x00\x86\xc1}S@!>\xf5\xe1\xe7}S@N5@BQ\x80S@H\xff\x91\xd8\x94}S@\xeeC\xf9\x8f\x0byS@\xac\xb7\x8d\x81\xfb}S@t#\xb3H\x80\x80S@\xe5\x9cs\xaa\x85nS@\xb6\x7f[\x01v}S@\x15\x15\xaf0\xb9vS@\x05\xf65\xcd>~S@6V~"\x8anS@6\xeaU\x1d\x8cxS@\xc0\xc7\xd0sb}S@\x18\xaa3\x08\x1avS@y\xef!2\xa2xS@\x00\x0b`\xb1`uS@\xc4N\xa5\xab\xdfYS@\xb7\xfcs\x85\xebkS@f\xca\xd5\xe5\xc1tS@=\x9b+\xea^nS@\xb3\x15Q\xf9%zS@yfSC\xfczS@\xe4\xeb\x02\xe7dtS@\x8c$F\xafVtS@\xa7O\xe3U\xf5yS@\xe1\xf9\xc3\x13!yS@Mni\x0e\xd0iS@\xb4;\xa6\x07]gS@\xbf\x92\xcb\x15\xa2[S@\xda\x16\x1b\xc50xS@c\xe1\xa8\xbf\x96fS@\xcd\x18\x9c\xab\xa5kS@\xb6xf\x97\x12fS@\xf6\xf0D\xf3FvS@\x15\xb7#K\xdbVS@\xf6\xaa\x19\xe3\x0b]S@\xd9\xb7\x81\xc7\x1aiS@p+\xcef\xf9_S@\xb3\x93\xd3\xac\x04eS@Y\x8b\xd63\x17lS@\xfe\xb6\xf6\xf31lS@\xae?\xd3t\xa0kS@\x0f/\xa3\x1b\xf0kS@\xfb\x136\x8b\xce_S@+TN\x8d~_S@\xa4\x1fK)\xecaS@\x81\xba\xb0\xe9zWS@7(\xb2\xff\xf5_S@\xe8\xa0\xc3\xd4\ngS@y(DO\xe8jS@\xc0\xe6\xf3]\x1e_S@\xd2J\xba\x95\x88[S@L!\xbb(\xee^S@\x1f9\xb24\x00hS@k\xe7\n\xae\xdfbS@\xbeLe>A^S@\xfb\xb5\x15\x07\xf1bS@\x83\xcaw\xe6NiS@\x99\xe95k=jS@"\x1b\xebt\xc6iS@k\xb8\x82\xac\xd9hS@?\xe6j\xc3\xd8hS@\xb6\xdd\x17\xa2Z`S@\x99\xce? \xd4iS@\xc2\xa1|\xa9\xfbiS@\x86W\x9f\x96V]S@\xff\x11\x03B\xechS@lJ\xe4x\x9dyS@\xf0<\x08\xe8#\x81S@XI&gMhS@=\x1d\xed\xe2b\x84S@ \x90\xc0\xe6\xd6lS@\x1c\x12\xbe\xf1\xdbwS@\xc7\x96\x82J\xa1xS@;w\xdd\xd9QxS@N~\x04\x181\x82S@O\xe2%\x07~\x82S@._\xd1\xc9\xb7\x84S@\xb2\x17\x9d\xd2 iS@]\x07\n\x0fPqS@\xbc\x99u\xe7\xf1jS@\x88\xe7\xda\xe5\xccpS@\x12R\x03/\xe1pS@[\xd8\xdd\xd4t\x80S@L\x9eij7fS@y\x15-\xecqgS@\x84\xd6W\xd9\x1fjS@\xcbN/rz\x82S@\x90\x02\xadi\x98\x7fS@\x8b\xbdb`\x8eeS@\x9b\xf1\x1b\xe5\x8b|S@;\x03\xd9\x1a\xe9~S@IV\x97\xc6\xaf{S@\x19\x8e`T\x95gS@\xf7\xfd\xdf;\x98yS@\xdc\xbb\xde\xeb\x1b|S@\x17\x0fc\x0cM\x7fS@\xb5c\xeb?\x8a\x7fS@}:5)\xf1\\S@\x1d\xfb\x9aH\xaeUS@.>+\xe2\x80ZS@\xa1;\xd96\xd0ZS@\xf0*\xfd)cXS@3i6\x10\xe9YS@\x03o\xde\xbc-{S@\xf0 NMZ\x81S@\x8c\xe2-?\xf7`S@\xd5p\x87 \r{S@(\xd1i\x16\x88}S@\xd0!\xfd\xa3W\\S@\xdb\xff\xe4\xf66yS@o\xa7\xc6}\x00]S@0\xac\xd2D7YS@0\xe8\xa3\x1aN\x80S@\xccE\xe2\xee\xbeZS@\x000\x15h\xf6xS@\xb0Ak*\x88nS@1\xa4s\xef(xS@\xe8\xe4x\xd8{}S@C\xbab\xd9\xeb{S@\xfb\xfd\xfb\x8eF]S@\x8f\xfc\x07x\xaciS@\x02\x12m\x8b\x90YS@\xce\xea\x9b\xc1:wS@T\x88\xbe\xd9\xebiS@\x9e\x0ck\xac\x9ciS@\xe2W\x17\x99"aS@#\x1a\xd6Y<iS@[\xae\x9eGjjS@\xab\x19:\x1ca~S@\n\x03\xca\xcayjS@\xa2/3V\x03_S@4\xfd)\xc6\xc8jS@F\x90\xc1\xa1\xa5fS@\xc8\x91P\xae\x15lS@C\xbaH\xb0\xb6kS@\xe7frw\xc8hS@\xc9\xb7Ms\xdfeS@$\xd6#6\xa6kS@\x9f\x18\xeb\x8aznS@5m8\xcdg}S@\xdbY\x90\x05\x04kS@\xf8\x9f\xab\xba\x9feS@\xe5\x0f\xd9\xa6\x1cvS@TV`\x0c\xe9dS@\x99\x99\x0bGUwS@;\xdf4\xe1\xfewS@5.\x06\xc1gtS@\x15\xf2\x18\xd9NtS@\x88\xc6\xfds_tS@X\x06\x195\xf3{S@\xac]\xff\xdc\xddtS@\xb5\xa9\x9e\x13\xf3yS@\xf7A\xebOdnS@!\x03|\x0e\xcftS@\x88<\xcb\xba\xbftS@?c\x81I\xc9xS@C\xfa\xca\xfe\xaaxS@\xbc\x96\xbbg\xefmS@\x83\xb3\xb7~IvS@*\x84e\x9a\xa0iS@+=\xbb>\xdfhS@\x00\xdc\xe1\xbe\xc3_S@\x1a\r\x10\x8a\x1fgS@\xee:\xd5\xdc\xf0fS@\xd3\xb9\x1d\x1cz^S@'
p22
tp23
btp24
a(g3
(g4
(I0
tp25
g6
tp26
Rp27
(I1
(I1508
tp28
g13
I00
S'\xbb4\xce\xa0@;1@\xeez\xdfs\xc7%-@q\x9e%J\xf0d1@\x914\x8b\x88\x92k+@\xf0\xbe\xaflua-@6\xd2fi\xb7\xef+@\xe5;V\x92\xcfZ1@os\x8c\xf8;\t0@\xca\xbd\xd7\xf1\xa5=.@\x9a{R~\x08s0@\xcd\xbd\xeb\x86CN1@],\xd7\xd7\xfeX.@\xc9\xc33=\xe6G1@\xfa\x16Q\x04S.-@7\xb6\xdf\xcc\xa5),@O\xa3\x0b\xd6\xbd\x821@&\xc3[d6A,@\xe3N\x04\xde\xccU1@\xde"a\x01 \xb7-@N\x02E\xc5W\x941@ 2\x1e\xc7\x91\xb80@u\xf5\xb2B@\x111@\xdfc\x91%\x95U,@n\x17F?\xbb\x112@\xda\x0eNB\x82\xe1.@\xf5\xb2\x0f\x19`\xac0@\xb3`C\xabc\x911@\xf9a\x03\xa50j1@u\xa4>F\xcf\xf0+@\x04\x01;/@\x02/@J\x9e~\xa1\xf9\x851@\xa89\x0b\tU41@\xd6\x03\x194;u1@\x9b\x86\xc3\xd6Q\x91,@[\xaa\x1a2\xd5\xfb0@\x94o\x93\xd6_e0@Ge\xd7\xd0\xe7\xd21@\x15\x87\xae\xf2\xc5N1@g@\x1du\x8dH1@\xa6*|j\x80{1@\xc9\x97\xb3\xdb\xd9\x11,@4\xc0\x1d\x9c1\xb5,@\x987\xfe\xf9h\x0b2@\xb5\xa5W\xae\xcb\xa3+@}\xb0 w\xea\xf90@\xb7\xe4\xa6\xe1x 2@5O$\x88\\v1@\x82\x9aK C\xde1@\x19\'\xcdT\xbd$0@1Ek\xe2\xea/.@-\n\x94&\x82U.@\xfd)\xee4n].@\x83.\'\xb2\x9a\x93+@\xc3`\x18s\x0b?2@\xb4c \xde\x8e\xa3.@\xa8\x87\xc1\xc16o1@#\x05\x906kh,@\xb2\xbc\xf9~ra/@\xb1\xab+\xafU\xb31@\xcbT\xea\xd0\xe9*1@\xa9\xe1\r]\x00\xef,@\x82\x9aK C\xde1@\x8b\x16{\xd3\xe6\xd60@KTe,\x0b\x161@\xb6OH_\xf2\xd50@\',`]\xc302@F\t\xf4\xe6\x06\x1b1@(Q\xbd\x14o`.@,\xcd/R\'c1@s\xda\xeb$\xa3\xaa1@\x99\x91\xafh\xde\x0f1@\xf1KUT#\xf0-@\x99\x91\xafh\xde\x0f1@Z\xe3\x02\n\xdc/1@\x86\x00.:\x92\xeb-@\x0e\x84\xef\xac\xab<1@\x80:b\x81\xe1\xc01@mhA\xfcp\t2@\x97xT\xc9\xba\xc30@\xc6:\x93(u\x0c2@\xf0\xb0\x9b0\x1er1@\xe79\x0c\x1c\xc5*2@\xcegi\xbb\xe3\r2@\xc8zN^Z\xd21@\xb3&\n\xe2\xa3\xc11@%\xab\x9f\x900.2@X\r>^E\xd91@\xb2\xa5\xc8\xbf{\xb9/@\x03\x05\x17\'gQ,@9\x9b,9T\x052@\x95\xae\xe2z\xf0T.@\xb8\xcc\xf7\xe8\xc5\xda1@\xa3\x8d\xa1KW\xfe0@T0\x85\xec9_1@\xda\x90\x0b`\xe0\x0b2@\xf4\xf1\xd0\x82\x1ca1@\x15^\xb1\x8a\x08\x1f.@T0\x85\xec9_1@\xba@Q^\xaa\xd8,@\x97\xeb\x98T\xc2\x082@\xa8K\x15\x8b\rX1@\xdb\xee\xeb\xdd8\x132@\x9e\x12\x93\x9f$\x8a,@\xce\x16\xa7\xde\xaf\xa5/@\xf6\xf7\xf1\xecE\xc1,@)9\xe3\xf4\xe5\xd5,@W\xec\xf5\xbd\xd9\x0b0@\xd7\xf2\xf3}#\xac0@\xcd\xd9$\xe6\xc7\xd40@x\x1d;\xb3V\x0b2@\x9b\xe7J\xfa|\xd1,@\xa5aSn\x0f{-@\xe3B\x00_\xbd:1@c\x1bf\xb1j\xb71@\x1c\xf6\x8eA\x99\x891@\xa2,U\x8dE\x8e1@?\x97\xcb\xfb\xab\xd41@\x0c\xfa:6\x17\x8b1@\xa2\xb4\xf52\xaf]/@\x91\xc7\x13TN\x9e1@\xf9\xde*\xb3\x1e\xc8/@\x8c7\x1e\xc1\xc0\xe3-@\xdc\xf1F\xb4\xbbY1@\xae\xa1:\xf4oI1@\x10w\xca\xfe*\xe71@\xb8hW%k\xc31@\xbc\xa9s\xd3\xca@1@%\x8b\\\x0e\xd3\xf01@\x10b\xfe\x03\xba\x8e1@\xf8\x04\xa4\xf5h\xd2.@{w\xd5\xb9%\xd8/@\xcc\x9e3;\xd5\xe01@\x10F\xa4N\x1d6.@\x069\xf0\xef:K.@\x11\xff\xcc\x83\xf6D.@\xc5j\xda\xff\xfa\xed1@\x99.\xf9g\xd1`0@\x15\x15\xf8H&\x1b.@$6\x94\xa3J\xa81@iM\xce\xe4\xb7D1@?\xba\xb0\xc7\x90@1@?\xba\xb0\xc7\x90@1@\xd28\xe9\xf5\xe2R.@m\xa3\xcbx\xbb:.@\xd7\xc6\xf9\xefq\xcc1@\xf0sSf"\x002@\xe2#\xc2-u\xeb+@l0\x82\x97/\x85,@\xe9\xc8\x8c\x94vA.@z\x89S\xb9\x9c\xab1@r*\xbfq\xe7\xcd1@\x14U\xdc*\x18\xa60@4_,\xa9NS.@\xc6I\x03&\n\xe2.@X\xf3\x9b;\xa8\xd31@\xd8\x0e\xee\x8eSN.@\xff$\\\x1aK\xcf1@\xa3{\xc6\x85w\xce1@\x10)\xb0\xca\x9f0-@\xd4\xaa\x03Z\'-/@\xc1\xb6\xe5\x02\x8f\xd11@\x8a\xb2\xa73\x85\x981@\x96r#\xd4\xa1\x810@s/\x1b\xa0]\xa01@\xe5z\xa5d2\xca+@\xcb`>\x1e\x90\xb31@\xe8\xd6\x9b\xe6\x9a\x16.@7\xbeYd$\n.@\xdd\x1d\x9f\xb8\xe7\xe0-@;[\xb7/\x01\xdf+@v7\xc1\x83\xdb\xb9.@\xa5\xc4\x8e\x06\x9c\xd1-@\xa5 \x18\xf48\xe5,@\x9e\x0f\xae$W-2@.\x14\x1e\xffd\xd8.@L<\xd3\x87\xe3\xbd0@$6\xc6\xa8\xa2\x190@\nY\xba8\xf0U-@]\xa8\xb4<\xd5\x861@\xc3\xae\xaa\xbd\xa2C.@9\xd7\x93\xcb\x10?0@3\x8d\xd7\x9f\xdc8-@\x9a%HD\xaf\x85-@X\xa9\xf3H\xd1\x80-@\x1d\xc0h\xbaz\xd20@\x0f\x9e\x9b\xac\xcc3.@\x1d\xc0h\xbaz\xd20@w0\xa3\xe9>\xd9-@Yqq\x17\x8a\xff-@\x1f$\xa6\x91s\xc5-@\xd9I\x0c\r\xac\xf9-@\xb8\x12\xe7x^\xc1,@\x80/uaH\xca+@rRf.\x16\x86.@\x0cG\xf7\x82e\xbb,@\xfeD\xf1g\x08\xc2+@\x9d\x06q]\xbb\x89+@\x19n\x17_\xd8\xc4+@;/--\xa3t1@x\r\xfdR\x18\x031@\xfa\x88Q\xfc%\x07,@\xbcp\x98\xee\x88\x89-@#\x03\xc3|\x96P-@\xf6\xff\xf5\xa7\xbf\x13,@\x85\x08\xfd^\xdf\x0b0@L<\xd3\x87\xe3\xbd0@\r`\x18\xe73\xe40@z\xacq\xd1@\xaa1@DQ[\x8f$].@M\xd9\xbarR\x151@\xfa7@_\x1e@/@\x04\xe9\xa2lc?2@\x80/uaH\xca+@r8\xba\x01\xf3\n2@r8\xba\x01\xf3\n2@\x1b\x0b^J\xc4\x19.@\nq\xd7\x96x\xd00@\xe4\xdd`_\x12\x871@\xc7pSJ\x9c\xdc1@\xc6:\x93(u\x0c2@\x97xT\xc9\xba\xc30@\x96\xd5H\xfby\x861@\n\x85ZX\xd8\xc4+@\xd9\x92;\xa7m\xdf-@\xc5(3VDu1@\xa9^\xbd\x10\xbbd1@\xeb\xcf\xaa\x04\x1a\x052@\x7f)\x1d\xecr\x0e2@\xac\xa8l\x9fR\x01/@d?A\xdcx\xa1/@2\x970\xc7\xe3\xcc.@\xe8@]\xe1Bc/@E\xa3\xad\xf6\xfc\xde\'@\x85\xef\x0c\xe3]\xf4+@5Z)a\x86\x871@\xf4>!\xeb]\xbe-@\xed\xa2Hx-\xa9/@\xa3R\x19n!G1@H*\xfcKzv+@g\xe3\xba\xc5:\xfa-@\xd0\x17\x8e\xe6\\\x8a.@\x9a\x99^\\\x8d\x15/@5\xab\xe1\xb2\'I1@%G\x9f%b\x85,@\x9b\xf6\x1e~\x92\x7f.@\xec\xad\xf5K\xce\x84+@_~R\x12\xbfD.@\x03\xe7\xce[ v0@y\x0f|.[\x0f,@\xf5;A\xc7\x8fv,@s\xfd\x0f\xb0\x92~+@\xae\x97\'\x07@#0@\xea,\x02\x849F1@pBPBL\xd5-@+\x1c\xa6\x11\xc2\xd4/@\xa5C?J\xb0/,@\xf2\xb2\xe2\x02j\xe61@\x17\'\x17 \xe1\xa40@\xee\xc7x&_\xd00@\xc3\xb9\xc3>\x17y1@\xe6\xd2}\xdd\xbfJ1@)\xf2)\xb3\nU1@\xdf\xd4\xab\x9c\x05\x8d1@\x15\xe8R\x1a\xcf\x8f.@\xa8\x11,W\xbd\xfd0@,\x94\xda\x8an\xa1,@\xacv;\xb4X\xe00@nc\\v\xbc\xa5/@\x13H\x0b]\xd0\xce,@a\xe6\xecl\xa0\x8d.@\xa9<J\x94\x00\xf81@\xbeY\xa9\t\xd5\xeb-@\xbc\x1c\x86\xb2\x89\xca,@&\xc8\xd7[\xf2\xc41@#\xdf\x82\xb1\x9d\xd31@\xad\x01\x16\x85\xa8+0@U6\xcf?\xc4\xab,@X\x96\xb9v\xad\xbf+@\xa6\xfb\x83\xbd\xe2\x19-@\xd7\x14\x06}\xd8\xc00@\x92\xa0~G\xa5\xe41@\x07\x0e]\x8c\x99\xaa1@b\xce\xd8<\x9de0@\xad\xfb\xb4\xa2\x81\x891@f\xdc\xcd\xd9\x11M0@ \x9b\xa2\x07\x06\xde1@U\x83\x87C\x84m/@\xbf\xae\t\xd2\xd3\xdd.@*\x9f\xa2\x96\x8c&.@*\x9f\xa2\x96\x8c&.@\x00\xce\xcc\x9c\'\x94,@\xe6\xe5\xf7\xefG\x050@\xe5\x80\xe5\xd1zr0@\xe2\xe7\xaa\x0fS\xba/@t6^\xd0\x8c\xff-@K4\xd5S\xe1\x9b1@\xb0\x94\x15\xf6\x00\xe6+@\'^/\xc8gS.@/\xbbni\xee\xc80@\t\x96\x9a\x0eb\xdd-@$"\xc4\xfd\xe5\xd9.@\xaa\xa4I\nUG.@\x90\xb4~gQ\x9e1@\x00b\x19\x8e!}+@\x16\xa9\xfc\x8d\xe0M.@\xaa\xa4I\nUG.@wB\x9d z\x01.@S\xb4k\xaf=\xd2.@\xf1y\xc3\xff&\x9a1@\xbbK4\xe4\xcbx0@KS\xc7\xb8~)-@\xae\x19\xea>\xfc\xa4+@\xcdA$\xf0*\x0e2@k\xd9$\xb5\xa5\x1a1@e\xf2\xd9L\xee\xee+@#\xf9\xb7\xfd\rw,@\x0c\xa1\xd2\x8d\x05\xd10@=)\x1f\xd1\xd0\x9f1@(\xd0&\xf7Y?/@\n\xf7\xec!S)-@\x1f\xce\xd2\xdbC\xe2+@\x05\x9d\x7f\x8eG\x1a0@\x0emA\xe5j\xb8+@S\xc2\x9d>I=-@Y\xbc\x0c\x86!\xe3+@\x10)\xb0\xca\x9f0-@\x9a\x01\xfa\xbe= .@\xcd\xea:\xc6$d1@\x1e[EUY\xb40@|\xad\xf1@\xe8;0@\xcb\xdc\xb2A\xc8\xb01@\xc7\xd4\xf2\xab\xb9\x19.@\x1d\xc6h\x0b\xad$/@\x11\xb7\xfc\x15\x8a_-@\xa3\x91\x9f\xbe\xa4\xed0@\x16\x85 \xda\xab\xd8-@Y\xdf\xf6y\x0e@-@\x1d\xb8\xb0l\x9f\x92,@~a\x8a\x15L;0@\x10\xa0U\xcb\xaaU-@\xb2\xbc\xf9~ra/@\x08p\xdb\x9e\x9d\xa51@|\x1d~\x808\x951@W\x08%&6$0@Tu\x0b\x0c\x95\xed-@\r\xb2\xc8Q\xc8\xda-@\xb65\xb5\x01\x81\xbc0@\x04\x80\xaf\x83)\x181@\x95\xe74\xad@w0@O\x9f?\xef\x86\xd7-@\xac`/\x15g\x931@v\xb2\x9e\x8a\x8f\x04.@gi"F\x9c\xd6-@\x89M\x0c"\xa2\x1f2@\xec\x82@:\xe190@A@o\xe6\xe5\xee-@uW\x97\x02\xc5\x04-@c\x18#C\xab\x132@\xac`/\x15g\x931@\x08\x1fU\x97\'00@A#\x8cNu\x1b0@\xb6\xca{\x95b\xac0@\xa4\xed\xa2\x12\xc7\xe4-@\rL_\x87\xbe\x051@\x16\xe1\xd6\x928\x06-@\x8cLf\xa0\xbbV.@\xb2,\xb8x\xd6\xc60@?@L\x1d"C.@\xa6\x81\xbb\xacLI0@\xa4\xd5=\xdc\xa9/2@\x12\xa9D\x85e\x06-@\xa2p\xbfa\x95\x800@\xa2p\xbfa\x95\x800@5\x07\xf5\xdb;\x86,@\xb3NJ\xb8-y0@3\xc7O\xce5B1@\xe1\x12\xa2\x82\xbdY.@\xca\x9dp\x06\x04\x01-@\x188kXS-0@\xe9\xc8\x8c\x94vA.@\xf5T\xd9B\xde\xf8,@\xca{\xf5\xc4v\xc20@L<\xd3\x87\xe3\xbd0@\xfff\xc2\xab)v0@\xfc)\xe9\x905\t0@\x184\x1c\x8b\x16x,@\x9b0\x8b\xc3\x88\x8a.@\x1ah u\xe5H.@\x91K\xe4}h\xf0-@\x85\xbc\x1a\x10\xeb\xf1-@\x9b\t\x81\xa2\xcf/-@2o=2\x96\xbe.@i},\xba\xe7\x03/@`\x8a\xb3Md\x00,@#\xb9\x0b\x8d\x96t-@L +?\xdf\xe2-@\x0e\xff\x9bb\x16\xc4-@dea\x1a^\xbe+@o\xf5N\x1b\x8a\xca,@T\xa2z\xc2\xb3t/@J\xdd<\xcbS\x082@\xbb&\xc6\xf9\xaeE,@\xd8\x0bBf\xf5>.@M\x88\xf9\xec\x0e\x86.@u\xbco\xa7\xe2\xd60@\xeek\x06\xe8(\x172@\xf0b8\xda^\x9b.@\x86\xc7kl\xa8\x1b.@\x98\x85\xd9\x03\x83\x1e2@H\xdc)\xc0-\xa70@6\xce\xfc\xa6\xf9T.@N\xbfA\xcdE?0@I\xf2YG\x0b\xce0@+|\x12w$_.@yr\x0b\xd1\xbb\x1b2@\x82\xadH`~\x84/@8\xc6W\x07\x8e\xa50@K\xd6\xf0\x18\x9f\xb2/@bl\xfa\xf6Z&,@\xdf6\xe6\x9c\x95X-@\xca\x8d\x89*\xacd.@\':>Aq\\/@\xacsR\x8c\xb4+1@\xb4c \xde\x8e\xa3.@\x97\xcb\xb3\x1d\n%.@ \xe1c&rx0@\x11D\xe5Q\x16/,@l~\x13\xdc\x1a\xc2/@\xb4\xef\x18\x1e\x008.@]\xe4z\xa6\xc601@m\xd4lU^\x81-@\xa4PT^n\x881@\xc9\xbf\xec\xec\x97\x042@\xb5R\xa4\'\xc9/1@I;\x9c\xd91\x14-@\xa9fL\xba\x19\x00,@@\xa8\xe8\x8d\x8d\xeb1@\x9b\xb6&\xc1N\xd6-@1:\xd6\xfb\xd7<1@*\xd6#\xf6\xd8\xe11@\xfd\xca\xf2\xb83\n,@\xae\xb7\x8a\xb5\x18\xbd-@X\x0b\xf76\xe0\x01,@>Tng\x82".@B6tA\x02h.@\x01\x9e\xb2@j\xfd.@\xbc\xd8\x87\xce\x8cq0@\xde\xb1!|p\xed1@\xea|Yk=$0@\x87T\x8b\x91().@\xdbsRp\xeey/@v\x93\x16P/\x151@\xa7 \x15\xb2\x8b\xe3+@P\xca\xa3\xa6\xc3\x841@\xf0\xb8\x8b\x83\x89O-@\xc8|\x13$O@/@\xfa\xf5,\x98\x1e\x0c2@\xc8\xf1\x02\xf0\xfe`.@\x81.\xb5\xf5WN1@\x04\xc1\xbc\x05\x1fr0@\xc7pSJ\x9c\xdc1@\xdb{8AG!1@cy\xd4M\xd5\x07.@\x9bq\x8fjE{1@\x9dd\xe5\x13\x96\xa6,@3\x0b\x13\xc0\x93\xdd-@\x9b\xc7\xd3\xa0j\x042@R\x00l\x92/c/@6\x88\x1bM\xde\xd7\'@W\xaa;\xb1\xb2\x062@\'il;\xba\x0c(@\x1f]X\xbc\x84\x120@J\xb98\xb20?1@zV\xeb!\xe4\xd01@\xe6\xe5\xf7\xefG\x050@\x02c\xd6\n\xe0\xc8+@&\x847\xcb\xaa\x8f1@\xec\xf8\xb3\x00`@.@\xa4\xa0ky#\xc9+@\xc7k\x0c(-\xd9/@s\x827I9\x850@`\xc0\xf9\x9f\xbb\x8e1@\x8eL%\xe9O$1@\xbf\x05\xa5\x10\xe1\xfe0@h\x8f\xc1\n[\xbb0@\xfe`\x7f\x7f\xff\xd41@\xd4\xd2WC\x9b\x8b0@\xea\xc2\xb4\x12\xe4M1@I\xc3c\xd9W\x070@I\xc3c\xd9W\x070@\xe6\xe0>IB\xd6/@4\x10$\x8c\x00u0@\xc3\xe7n`3Y1@\x1f\x11\xc5\xbe\x18\xae1@\xa7\xb6\xde\xab>\x8e0@\xdb\xad\xe9\xa4\x9f\x122@{;\x88\xae\x01\x87,@a\xa7C\x08\xb3\x172@#\xffm\x93L\x871@\x180\xd4\x05Z\x981@\xe4J\xb2A\xe5\xb3,@\x17&bX\xa4\x1f.@\t\xacn\x897U.@\n\x86A\xbc5\xc20@v\xc1\x1a!\xce\xd91@\xa3&\x96\xb7a\x9b/@.l>K\xf6\xd4,@o\xc4y\x1eF|1@\xb9\xd2 .\xbd\x821@o\n\x7f\xaa\xb8C1@\xce\xa0\x88K6\xed0@\x1a{EC\x12\xe9\'@.l>K\xf6\xd4,@\x83\xedlK\xc9\xd51@\xe5z\xa5d2\xca+@W^\x97\x10\x89\xc20@\x14\x103\xf2\xa4\xc9,@\x0co\xac)\xff\xd81@\x97\x01C.c\xce,@\x8f\xe6\x1a\xc9\x85\xfc0@\xe1\xbe\xd4\x82\xa5\x821@\xba\xa7\xf5\xe4dP1@T\x00m\x11\x08\xe8-@\x18\xc7,o\x1d\xe6\'@\x01\xf4\xd0N\x03\xb1,@:\x8b\x13\xcc\xf0\xbf,@\xf6\xfak\x00\x92\xd5,@#\x1c\x1b\xe0R\x1a.@W\xf8\xa5M,\xe90@\x99Bc\xcf\x01~1@\xda\x1fn\x83\xabX0@%G\x9f%b\x85,@\xe5\xa5n0\xf9M0@S\x95*`wU/@\x00U\x17\xf9O\x8f.@\xfd%\xbf\x01&\x05/@\xadI\x07\xd1)\x8c,@\xd3*%\xb5]\x020@Uu\x92}\xff\xd61@\xcc\xbc\xd3\x00\xbb|-@S\x95*`wU/@W\xd6m\xb5\xcc~.@(\n"\x18\x88D,@Uu\x92}\xff\xd61@2\xc5\xb6\x9c\x02\xef\'@(\n"\x18\x88D,@2\xc5\xb6\x9c\x02\xef\'@\xe7?\xeb?$\x08-@\x8f.\xa7\xa9o\x891@\x98\xd9R\x00\x1c\x8e1@\xc87@\xbf\x11t-@\xa0\xdf\xf7\xfc\x15F1@E]D\x85\xfb\x9f,@\xa4G\xce\x90gZ0@\xf9\xd2!h\xe4R-@\xfb\xb7\x8e#0\x1d/@\xc0\x02\x0fcxe0@a\xed4\xb8\xce\x891@\xc3\xdf\xa3\x93m\xd20@\xde\xe4\x0c\xa3U\x10.@7\xcb\xeb\x97W\xd1.@\x07?Q\xa7T31@\x9eYI\xc6\xcaW1@\x07?Q\xa7T31@d\x1ft\x99\xbd\xd8.@\xb8h\xb4\xe5#\x030@\x1f\xc3\ny^1,@uMk\xe1\xe4\x03/@G\xd3\xa4\x80\x96\xdb0@=\x8d\xdd\xd6\x03\xd6.@\xa22M\xa6\xd4\xda+@d{\x1f\xcd\x0c\xe1/@\x0f\xa2\xaf\xb6T\'2@}\xa0\xce\xc9\xdd%0@\x19tX\xc9Rq0@\x10\x004[\xbde0@a\xfc:f\x9dO,@\xec\xb3\xc2;?#0@)t\x11$L=-@\xec5\xf8oC\xeb0@,%\xb4\xf4\x8d\x92,@\x96\x9b\x8e\xe5\xc2\xaf0@\x07\t\xf6u\x80\x1f0@\x9b>\x89MK\xe4-@\x83\xf3\x06\x04\x9c\xc40@\xc56\x0f\xf8\xba\x81/@\x8bg+\xb9\xa1#.@\xbf\xc7\xf4o\x0b\xdb-@L\xc2\xf6\xc6\xddF,@\x1c\'\'\x1a2%0@x\xafX\xee\x1d\xb31@\x95\xd6\xa5,f\xef-@\xb8v\x16yt\xca0@\xafz^\x98>>0@\xb2\xf2\xf4Q\xee!0@1{\x8f\xeb\xf6\xe5-@z\x1d\x07\xaf\xd5i/@:l(\xe7\x8do0@q\xb1\x80-jd/@\xa6j\x84\x90\xf4\xd01@\x88\xee\x98\xf4:\x88+@\x91\xf1\xb7\xb1\x93\xed-@\x98\xd9R\x00\x1c\x8e1@\xb7\xd0\x05\xf0\x0f;0@\x0c\xa1\xd2\x8d\x05\xd10@\xf1n\\\x89x\xd6-@\xae5\x91\xad\xf0/-@H\xbb"\x1d\xeb\xd1.@\xb2g\xa1\xe0E\xbd/@\x81\xcd\x9d\x8e\x16+,@\xa5n\xc9\x8b\xab+0@\x99\x15\xedq.\xbe/@vLp\x9e\xc7\xb2+@i\xbfT\x88\xfa\xb1/@\xa4\xcc\x0b\xcb\x19K0@\xc3\xed\xba\xc8l\x9e1@\xbc\x0e\x01\x8a$\xd8-@\xaf\xb2\xc4u\xc1\xb3/@\xe7\x96N\x90\x8eI0@>\x15\x0f[\x8d\xa6/@\xef]\xcd\xf3\x03\xc5-@\x93\x0e\xe1\xfc\x9cx0@\xa4\xbb\x97\x98\x80\xa71@M\x05\xc62\x95\x92.@B%U\x86\x83\xd90@\xd3\xf90\xb9\xab\xb9+@\xf4r\x12\x0f\x0e\x1a-@\x9f\xc4\xb2z*\x0f.@w\t-m&\xd61@\xef\xb7\x8bB\xe700@\xd3ym\x8f\xfb\xcc-@A\xf7\xb7\xd2\xe0\xb5-@\xa1P\xf2\x81\x1e4.@\x0e\xff\x9bb\x16\xc4-@\x84\x91\xbb\x82;F,@s\x9a>\xddEd-@\xe9\xed\xc3\x92\x85C.@\x8d\xef\xe3\x89~=.@\xae\x19\xea>\xfc\xa4+@I\x1a\xde4v\xcf1@\x8c#\x1e\x89\xfc\xf2+@\x89GU\xc6\xe1\xed-@\x17\xec>\xf3\xdf\xc1\'@\x98%\x82\x91\x94\x19.@\x12\x8a%c\xd6=0@\x04\xc0\xbf}\xed\xff-@u5M\xa5wQ,@ot\x18bGK-@\x06W<\x83\xdeq,@\x988[\xc6\xfda.@Qo\xa8\xea7\xce0@\x10\x1b\xaa\xa8\x8c\x8b+@ 4\xfb\xf5\xe9\x1a0@v\xa6I\x8a\xda@.@\x7fqv\x93\xf5\xd1/@\r;\x07\x1a]\x012@\x8a\x81\xefA\xae\xcc1@\x9b\x97\xfc\x7fZ\x010@;\xd8\xe8\xf7^\xee+@\x04\x8c\xe1\x94\x0fA-@\xe9YD\xd9#>0@\x8d\xd3(\x7f\xc8\x92,@\xad\xaf\xfc?@T.@"n\xf6\x9c\x8e\x15.@\x99\x15\xedq.\xbe/@\x98\xec\xaf\xa8\xf9\x1c-@\x80\xcbE\xe4\xa2\x130@\\e\r7L;1@\xec\xb5\x9dl\xde+0@\xc3\x06\x0e\x04\x82\x8e1@\xe3Z\xf0\xaf\t81@mxP\xc83\xec1@\xc9\x865\xfaw,0@:\x1e\xf5&E\x9c1@\x8f\xd5\x14\xb1&\x921@\xc9\xc5\x82\xeb|\x951@\xf1\x83\xcf?\xd0%0@C\x14\xfa\xe1@<1@\xd7\xd9b}\xce}/@\x99\xbd\xcd\xae\xfb\xe6-@\x8bd\x9b[\xa4\xe4+@Y\xa2\xbb\x11J\xe00@\x9f\xfdp2k\x800@6g}X\x83\xdd0@\xa6?\xd3\x8b\xad\x97/@\x13J\x064\xda\x800@(z\xc1JQ\xfd-@\xf9\xe9\x90`\x1b\x05/@ai\x7f\xd7\x02\xcc-@\x1f\x1f\xd2\\4\x060@\xde\xaf\xd4\x9b\xf0\x901@\x8a\xd6e\x0f\x1dv/@\x82\x16c\\a\x9e-@\xca\xc9d\x16c\xc1+@\xca\xc9d\x16c\xc1+@\x82u\xc1x\x1b\x122@?\x9ah\xc3\xcf~/@\x1c\xa0\xb7|k\x060@O\xfdf\n72,@\xb65c/\xfc\xfc-@de\xa6\x0e\xd040@j2\xc5\xfb\\m0@\xe2W~\xf4\x1e\x871@\x14\xf6Q\xb7H\x831@\xbc\xdb\x8a(\xdcG0@\xb65c/\xfc\xfc-@\x04\x1f`u\x14\xc41@\x0c[\x19\x91\x8av,@f\x89\\b\x05\x831@\xb90\xabc>\xaa-@\x1c\xc7\x97,%\x861@$<\xcf\xc9-\xf1-@8\xaa\x0f\xc9a\xbe-@\x84\x96\xd5\xd1\xc8\xb10@\x03\x97\x96\x1c#|,@vX\t\xc7\xb8\x87/@u\x0ed11\xf9,@\n\xdb^^:[1@\x9d\xa9\x84 I+.@\xc7\x9c\xac\x0fO\xb60@\x15\xecA/\xd8U/@?\x91\x19zUB.@\x91U\x91x\x07\x84-@\x85X4\x18\x0c1.@l\x0e\xee\xb4\x10\x85,@\xe1\xdf\x9fv\xf9G,@4\xdc;\xfc\xbe\xbe0@\x7f\x1ci\x93\xc5e0@\x1e\xc0]W\x90_0@\xf7\x98;{-\xb80@\x98\x157\xc4}\xa0,@\xdd\xdfk\xb0{\x8e1@\tZg\xc9+t1@\xad\r\x98\xfc\xe8s-@\xd3\xc6\x04\x7fB\xee0@\xc9 x\xd5\xf7\xde1@\x06\xf2\xb1\xae\x14\x8a1@%\xac\x17\xd9i\x9f.@\xc2\x96qA\x92z0@q\xac+x{\x00/@\x15\xbf\xc7\x90\xc8\xba1@\xc8\x1b&8\xdeN1@\xbeF\xa4(wJ1@0\x9a\xd3\xe9\x1dX1@\xdb\xcc\x05\x05p\x8d,@\xa9\x1d|\xdf\xc1\xa5+@\\\xea\xf1N\xfd\xa40@\xf61\x80\xdb*\xfa0@\xc1\xd6\xc90\xda\xaa+@iA\xfc/\r#1@=\x97\xcf\xf2\xbf\xc20@-\xa0\xcf\x10EC1@In\xce\x1b5T1@\xdbT\x08\x9a\'\x1f2@\x14\x17\xd0\x1b\xde>2@\x80\xd8\xb5\xb9E\xe91@\xc4c\xd0\xcb\xd8.,@\xd0=8?"a.@\x81\xe6B} h.@S\xc76!Ia.@\x9b\x8f]\x94bQ1@\xd5\xf9 &\xed\x1c2@b\xee(\x8fC\xb80@O\xdbo\x1a\xceV1@\x1c%w\x13\x81\xaa1@\xabb\x84\xe8\xe6\x0e-@\x91x:\xca\xf0m1@T\x8a\x08\xe0,\xb1,@\xc5\x0b\\d3\x9c1@\xd8\x05\xa2I\xe6\xd00@GRs)\xbe\xf00@\x97\xcb\xb3\x1d\n%.@\xa5J\x7fe\xb9\x101@\x1a\x92\x846\xba\xd41@\xe8\xf6s\xcf\xaf\x9d1@W\x95\xc2\x01X].@\xb6\xf8\xc3\xad7X.@\xe4\xd8\x03\xe2\r\xdb0@\xbf\x1b\x12(\xf4>.@\x99x\xbb\xdcp\x8a.@\xd5\x0cN|S\x0b2@q\x895\xce\xf9\xfa+@\x1cd\xf01\xb1\r2@u&\x9fP;\xdf,@\xfc\xbb\x90y\xa0\xc8,@\xf82\xf5.\xc101@\x82+\xc9=7\xb0/@\x8d\x91\xadaD\xe5-@P\xe1\xfdZ\xd3\xc6+@/\xa7\xa1u\x9fx1@\xa4\x15^W\x07\xee0@N\xb4\'g\x91W1@\xc4T=\xe1\x0b}1@\xd5\xe3\x9fn\xed\x152@\x9c=\xf8m|\xfe0@\x12\x0b\xf7F\xb8B1@J\x82\'\xc1y\xaf.@\xb1\x15T\xf7b\x062@\xce\xd0\x1bJ\xae\xb10@z\xd9\x16\x10\xd8\xea,@\x0b\xd4`\xa8\xd1p.@\x84\xe5\xda\xaf[\xe4+@\xc0\x8cNy\xe6\xdb1@B\x03#1V\x10,@\xdcg\x1c\x13\xac$.@\xa4\xa7\xb2\xdb\x99\xed,@0Z\xc4\xa1\xf0s.@\xa7\x84L\n\x0f\xe30@\x16\x1f\xe1\r\xab\xd21@\x0b\x93)\x1f\xfd(.@\xb0\x94\x15\xf6\x00\xe6+@$\xd6\xa0\x94J\x031@p\x1fU\xab\xef\x151@b\xd6\x98\x87\x95\xc1-@\xbd\xa8\xa0*\xb9\xc30@\x95\xbf0\x933\xb0+@S<\x8c\xe0/H.@n\x94,\x05p\x8d1@\xaf\xd1\x8aIe\x1b1@\xfa\xf5,\x98\x1e\x0c2@\xe3 \x9e\x82\xaa\xd0-@\xec\xf7\xb0\xcbH\xba-@u\x99(\x0c\x94\x8d0@ \x11\xcc\xcb\xdeH.@\xe0\xc7\xcc\x0e\xbd\xef-@\x1b:\x80g\x11!1@\x95W\x04\x9f\xaf\r1@\xedrs\xc4\xbf\xbe1@r\xaa.8\xa3\xd2-@RBY*Hl0@\xc1\x17\x1e(\xe6\xdb\'@49\xdbyr\xe90@\t\x1d\x07\xf10\x07/@VojuP\x17.@\xf4\xe4\xa1\x12g 1@\x10(\x88D\xf5\x0e1@\x1f\x14>\xec8\xf4-@\xb1\x8f}*\xc9 .@l\x91\xf5\xc0\x193/@$~%fOx0@B\xf1&\r\x97\xee+@\xf7\x8f\x1e\xe7u\xab+@m\x1b\xcb\xad\xb3+,@\xe5_#v\'\xf5-@\xf1g\xb18\xc9-2@\xe1PV\xdbD\xae+@O\x9f?\xef\x86\xd7-@\xd7\xb5\xfd\x1b\x83\'2@\xe9=\x0cu\x94v,@\xcb7\x1a\xed\xd3\x9e/@\x07\xe9\x94\x8b\xa0%0@\x9fn\xb3\x18y\xda.@[*\x0c\x8b\x9fn/@\xd3p\x88E\\\xb40@\x8dV\xc7\xe0\xcd\xc90@&\xec\x19M[\xcc/@r*\xbfq\xe7\xcd1@\x07?Q\xa7T31@\\?\xaa\xa8\x02\x02.@U\xa2\xde\\|3.@4HR\x8b\x0e\xb21@\xd33\x1e\x89\x19;2@\x00\x82\x07S\x1a\xb40@\xfbP\x02\x9a9\x9f1@\xd3\xdc\xd9e\x0f\x06.@\x9bH\xf4\x85\x96\x08.@\\[\x941\xcf;2@\x1a!\x05D\x89\x941@~\xd6\x19\xd7\xe7#0@wW\xc9\xbdJ\xbb0@\x86n\x10\xbd!F.@\x1afw\xc0\xdc\xb30@\x87>\x9aH\x95.1@\x93v\t\xee\x06c.@\xee\xbe:x\xa2\xfd/@Y\x11\xa6c\x97\xad0@\xd1*\xd9\xebp\xf1-@\xd5\xa0\xbf\n\xecQ1@Y\x11\xa6c\x97\xad0@\xdf\xee\x13rj\x8f1@\xa0$\xe4\xa5\xb6U1@\xcd4\xb5\rT\x851@r:\x12\x1cvR1@\x14\xd8\xca6\x08-0@\xac\xe2\xb3\x9f>\xe9/@\xd6C\xee\x9bM\xe6+@\xb9\x86m\xb3\x9640@<8\x18"\x8aU.@\xd1\x14\xabL\x92s.@\xc3\x80\xc5\x0b\xe0\x901@(?od\xbd\x1c0@\xb9\x86m\xb3\x9640@QEI\x97\xa9\xe31@\xa0!\xc1\xf9 \xc81@\xcd\xac\xe5\x8f\xec:.@x`\x81\xf4\x03\xce-@\x19\xec\x18\x0e\xb4\x8c-@\x0f\xab\xf9\xf6\xfdM1@^l\xd12\xee\x901@\xfdMHP\xb5r0@3\xd9a\x87\x9b\xe5+@\x0c&\xd7\xd3\xd4\x130@\xfdMHP\xb5r0@\x82\x16c\\a\x9e-@B\xb0<\x81\x08C0@B\xb0<\x81\x08C0@\xa6\xc6\xafI/Y1@LG\xea\xf2\xc9J1@;@\r\x9c\x05#/@*\x18\xa7\xf2\xa8\xd4/@\x1fT\x1bB\xc3N1@~7{\x8bq%0@\x05\x99L\xb7\xbc\x140@H\x85~\xd7\x91\x850@\x89\xff\xcc\xb3+t,@\x85\xd9\x9e\xe8\xbf7.@\x827\xcb\x95\xc4\xda0@\xff\xaa\xaf\xcbr\n0@\x15A\xa5.\x00\x930@b\xee(\x8fC\xb80@\xde\xf9\xaf\x9b\xf5S.@\xec\xcb\xdeJ\xca\xe0.@w\x15\x08\xe8\xe4\xcf0@w\x15\x08\xe8\xe4\xcf0@\x94M\xe7\x89\x14\xa61@\xbc+\xa3\xc4-\xcb/@\x8dYc\xa3\xcc\x93,@\x99\xe8\x15\xebjf.@\xaa\xb1j\x87\xd7\xd51@\n\x10U\x1b\x8b\x881@\x1f?\x9b\xc3A\xd4/@*n\x1eV\xb2\xef0@\x893$1\x86\xe1/@E\x9b%\xa5\x92\xd61@ >\xf5V\xc2\xa4,@\xd5\x80\xa94\xef\xea0@\xdd[h\x85\x9d\xc6.@\x01B@\xfbb\xe91@.\x05\xff\xab)\xa5.@j\x87i\x8f\x80v0@\xb9\xbb\xcb\\~\xae,@+\x12\x92^9\x9a.@\xd2\xd5\xf4\x91}\xd3,@K1RI\x02\xb1,@\xb6D\xa4\xcd_{1@G\x14n\xaf*\xf90@\x9f\t*\xa0\xab\xbf,@\xcd\xea\xa9(\x93\xee0@\xbf\x0f\xa3\xc4-\xa60@\x97\xc50\xaf\x18l0@N\xe6P/\xc5\xca.@\xa1@.<\xc0W.@V\xe3?\x84\x8fW0@\x1d\xcew\xc9\xd3\xcb+@\xe8\xf6s\xcf\xaf\x9d1@<\xb4\xd0\xb5\xd3\xc5,@\x8b\xb3xC\xa2e0@c\x00\xa70\x1d\xef0@\x11\x12\x0c\t\x97\x94.@\x88\xbf*\xe5\xea$1@\xd3\x9c8"\xf0u1@\xc4\xf2Lp\xb6u/@\xe9\xf2\x86\xce\x99\x152@\x19\x0f~\xec\xf2\x062@>\x9b\x01\x9d\xf1e0@5\xa8\xdej\x06\x871@4;cb\x90\x03/@^k\xcb\x1e\xce\xfb.@J\xc5\xb0\x7f\x81\x001@90m\xa48\xd41@\xbc\xaf\xe6h\xe9\x821@\x8cf\xf4Y\x07\x0b2@\xe2U<\x0e\xea81@\x0e\x95\xe6\xd6\x9am0@\xbe\x97\x9a\xef\x15\xb2+@\xc1\x17\x1e(\xe6\xdb\'@C\x14\xfa\xe1@<1@o\x11\xdb@\x1fn0@Q\xea\xf9\xfb\xdat0@\xbf\xc6<o\x13\x070@\xf6o+\x90\x1b\x120@J;\x86\xd3\xb5\xe90@W2\x8bV4\x060@*\x836y\xb4\t1@\x16\xa8t5\xf4\xdd+@\xe0\xd9\xceQ\x8941@8/\xfe\xf9x\xd7-@\xbb\xcf\x7f\x93\xe7P1@\r!\xb8m@&.@/\xe3\xb2e\xea\xc7,@e2\xc8K\x0e\x161@)\xdd8\x98\xd7\xe30@]q\x8e\xb8\xe0\x19.@\x91\x19\x8eJ\xf9\x9b/@\xdb\xe3\xf13\x15\xe7+@k\xa9\x11M\x83\n2@b\xad\xb6(|%0@\xce\x7f\xc3:^u0@\xdc\x12\x8ftr\xf3+@\x15\xbb\xa2\xa5_[1@\xfb\x15\x80\xcaj\xc90@\xa7\x90\xb7)F$.@C\xf7G\\\x00\x11,@o\x88\xe1;;{/@\xe1\xe7\xc3\xa4\xd3;-@\x8d>\xce\xb2y\xc30@|d\xc9\x84\xee\xed+@\xbcT\xea\xc4)\xde.@\xfe\xc6\xbd\xa6\xf4\xe11@\xfe\\\xa5o}\xa81@\xdb\xec\xef\x1c\xc101@\xcb\xb0\x08t\xf2B1@/\xef\x0b\x0b\xe1\xe7+@\x15e\xd41\xc1=0@?1A\t\x12o-@\x08\xbe\xe7\x8a\xa5A-@\xf8(\xde\x9d5\xfa+@/c\xbf\x03\xfbC,@/c\xbf\x03\xfbC,@o\xb1\xf7\xf7\xaa\xc21@9\xe4\xf7VH\xa91@D]\xac\xc0F\xc5-@\xeeF\x18y6\xde-@\x85\xfe5\xa2\x99\x1c2@dlb\x0cS\xdd+@AaD\xab\x99\x1e2@*\xb2\x8e\xd6P@1@\xfd\xb3\xf8&x\xb2/@\xb4?B\xa3V\xcc,@7\x10dE6\xc5-@\x92iI/Q\xca-@A\x9d\xf6\x8a\x11\x1c0@\xa5\x84a\x0cE*,@h\xa5\xa0=\xcb\xe9+@\x07\xcfw\xb2\x9a[-@\xdd\xbd\x90\xe9C\xd9,@\x1a\xa9e\xaf\x7f8,@\x17\xb0e+\xdc\xde1@\xa6\x1fW\xd3\\\x140@\xd2]\xfe\xe1\x81r-@D\xf8d\x97c\xec-@\xb4~\xbeg\xd6\xb6-@z\x03\xa1.\xcc\xe8-@\x04L\x03\xb5\x02\xb20@|\xf3\xb0\xb3I\xdd-@\xca~B\x90P\xb00@\x14\xfc\x10\xf1\x9b>0@Q1\x97V(\x1e1@\x90\x81\xab`\x9b\xeb0@RR\x03\xd50J.@\x99\xaa42\x87m-@\xad\xe6\x8a9`\xa01@\xb7\x8d\xf8\xb0M\x810@\xa3\x08\xe9\r\x9f\xf6,@vLp\x9e\xc7\xb2+@\xfctC9\xdbi-@z\xfc\xa1]\xeeC-@\r8I\xa5\xe7\xe3+@\xc0-\xc1\xb3\xdf\x122@\xc0\x95c\xed\x86\x04-@(\x0c\xc0\xf6\xe0\xb7+@\xb7\x15(\n\xcf\x1e2@\xe9r\xcb\xf4?\x0e2@er\x8a\x89\xe6\x98+@\x83\xf0r%2w0@l\xb8}N\x06p0@\x05\xd80\x05|G-@\x97$a7\x9cp0@f\xb4\x9d}b\xf3-@w\x05\xfa<\xf3\n2@Y\xfa\xc7\xf2"\xed-@\xb8\x8e1=\x9b\x9f+@B\xcbI\x10\x8f\r.@\x0bjx=(\xde0@\xf6:\x96\x13(n-@7\x10:\x17\x1d\x11.@\xd8\xb4K\xca\x13\x84,@\x89\x7f\x02\x8e\xc8~+@R\x0c\xf0\x8bY/-@\x1c\xc9y\x8ek\xe2-@]\x7f\xcfi\x0cm-@C>[\xee\xdf\xd8-@k7\x8a\xc9]B,@L\x7f\xd5o&s,@\xac@\x1dvo\x11,@\x9c%\xf1\x8a\x19y+@8\xd1\xa8\x17l\x88+@\xb9.\xf6\xd1\\e-@@ \x10\xe8\x1ea-@S*\xe2Zd\xf7+@\xa5\xf6\xdf\xc3\x81\xcc0@1!\x1f\xacr,,@\x95_f\xa1\xe7\xdc.@\xe3\x11\x1bf\x01\xbf-@8+{IM\xb30@$\xe8\xe4\xa4QW1@B\xa2DJ\xe9>2@\x02D\xe0h\x8d\x072@{\xd9\xae\xd2\xb9\x020@\xab^_\xad\xeee.@\xa3\x1dO\xab\xfd\xa0,@\xc6a\xcd\xae\x1e\xed1@\xb6\x04\xc7h\x1e\xe51@\x02\xc6~\xd7X\x901@\xe4%_i\x8aD,@\xc6\xa4\x90s.\x052@9i\xb4\xc73\xbf,@\xb1\xe3aI\x08\x160@\xf1 K2\x8f\x190@9i\xb4\xc73\xbf,@\x19?\xde\xf8%\xcf+@\x8e\xe0\xf7f\x98\xc4,@=\'\xb6G\xc5\x821@b\xa8Y\xbb\x02\r1@W\rCv\xa8\x00.@\xaf\x91k\x95\x8a5-@f\x13w\x05\x83\xb70@\xae!\x10S\xbfP,@_1\x07\x15E\x1d2@\x938X\x92a\xfb,@5%\xcc\xf7\n\xcc,@Vj!&%\xcf1@\xc2\xdb\xd6CC\xa91@\xb7\x1a\xca\x92J\x8e1@\xab\xffL\xdb\xea\xc21@<gc \x0202@\xa2\x83\xb8\xdd^\x95,@\x173\xfa\xc3\x15\xd9-@y\x02\x1aX"\x132@\x9d\x18\r\xcc\xb1D2@{GnbP\xd51@\x0b[\x9bo\xc5n-@o\x8d\xd5z\xf4p-@l@\x03\x0f|.1@\xf1Gy\xf5\x87\xdc1@\xae!\x10S\xbfP,@\xb7\xffQ\xeeQ~+@\x1c\xdb\xa3n\x8e\r2@\xed\n\xea\xa4p\xec-@l@\x03\x0f|.1@\xd3\xeaR\x98\x0e|1@\xbe\xc0\xae\xf4^\xa81@\x06X\x96Q\x1a\xeb-@\x1b\\\xc9\xe5\\\xd51@T\x14\x9e\x10I\xe11@\xb07\x1c\x13\xef\xef-@a\xd0\xe3\xd6\xc7p0@T\xa4u\xf1Dn0@\x1b\x12o\xbb\x1b\x15-@5\x82^\x80X\xb9+@\x1d\x7f\xbc\xd4\xf9\x7f1@\x8b]\xa9\x9a\xcc\x11,@3\xb6\xd2Ne\xdc1@\xee]\xbaz\xc34,@\x9e\x190\xf54\xee-@\xffa\xbc,\\;,@\xefO\x96`\x85\xc2-@\xba\x82\xbf\x17f\x1b.@D]\xac\xc0F\xc5-@x\xc2\xb3g\t\xe40@~\xc70\xad\xec;-@)L\xfc\xdd\xb0\t,@q\xedk\xf9i\x951@<\x11\x88\xb2C\x10,@\x04\xad\x8f\xae\x7f&0@\xa4\x98\xac\'\xfe\xd4,@\xd33s\x19\x02\xb1,@\xb2\xfd\xef\x01\xe8\xdd1@W\xaa*`\x15u0@\xf2\xc8eb)\x1f0@"z\xc3d\x16\x941@\xc3\xc3\x1f\x11\x16\x0f1@\xb8B\xfa\r\xa0t1@\xac\xed\xf9\x9e4\xde/@j\x96\xbf\xe1\xaa\x8f,@\xfb.\x14\x07\x99\xef0@\x82\xb5+1$a.@r\x93\xf2\xce\n\x1e0@\xe9\x89\x9022\xb3,@\x9c\x1f\x13\\\x82\xbe.@\xfc\x0eA/\xe190@\xda@q\xe4\x13\xad.@-\xd0\xc1\x8a=\xd00@A\x9c\xe7\r\xeaT.@P8\x7f?\xf1\xc01@\xcaP\xd3\x98\x8ee.@(\xbeH|\xd1\xd0.@\x8blx\x80\xd9\xda0@\x19?\xde\xf8%\xcf+@\xd3\x82\xb0@{\xaf/@\x18\xad\x99\xf4\x15D0@B\xd3\x0f\x8d\xfc\x9c.@\x80\xfc@X\xd3W.@!\x17*\xfe\xde\x0c2@\xe4\xf7_\xdc)\xf00@\x92J\xb7\xe6\x11\xbc1@\x8e\xfc\x8e!\\\x12.@\xd7\x1e#\xa8\x84\x120@\xb5$n3\xb78.@k{\xe1U8\xce0@ #\x993\xb5o0@Z\xd5&t`\x0f.@Yz\xb9d\xf6\xca+@\x97\x18n\xd9\xeb\x07/@\xd6\x07\xe5{?\xdb1@O\xa0\x89.v\x8e0@s\xea|#\x8d\x850@O\xcc\xfb08V1@\x86\x96\xd75!S1@2\xd6\x16\xfa\xbe\xf1/@p\r\x87\x99\xf151@\xe0\x84\xa0\r\xc2\xe8+@~7\x96\xb0\x10\x12.@\xcb\xb0\x08t\xf2B1@\x16\xe84\xafi90@\xec\xcb\xdeJ\xca\xe0.@\x1b\xc5\xfa\xeb\x88\xcd/@h%=%\xfc\xeb0@\xc2\xb8\xab\x9b\xac\xac+@\xfbl\xa9\xce\xec\xca.@\x97X\'%T\x7f,@\x8e>^\xd9}\xcb.@}\xf8\xf9\x9am\xd3-@\xb7\xf4\x94m\x0f\xdd+@x\xbd3\x04\xbe\xc0/@p\xb4K\xbe\xf4\x961@W\xc1(\x19\x03\xea+@A\xeb\xc3\xae\x13u0@A\xf0_\x88{\xf5+@E~\x05d~\xed+@}\x14\xed\x89+\xed+@+3\x08\xab\x16\xd2-@B\x84l\xbc\xbb\xf0+@\\E\xa3\xd8c\x122@\xa2\xf6Jt\xac\x040@\x98\xb7\x05\xf9\xcf\x85+@\xce\x84\xa2\xc0t\xea/@\x13\xfeyQ\xb3\x0f1@8\xbe\x98\xff\x7f\xcd0@M\xf2\x85.\xe3\x8c,@\xe8N\xb8V\xd9i.@\x9a\xbe\xf6a\xbf\xa41@\\\x8dL$\x0b\x92.@F\xc1a\xc3\xa8\xa50@\xb3_\x8f\xe0%C-@\xce\xa2\xb5)\xce\xaf.@\x1dy\t\x0b*\x96.@\xe8zZ\xfb:\x930@\x1d\x1a^\xf1#\x070@CD\xa2\x07yr0@\xbeQf.\xb3\xc80@\x80$\x8c\x0f\xac\x881@\xdd\xceIR\xd4=0@j;\xacMT\xe8+@\x05\x9cg\x88\xea\xeb0@\x94i\x1cN\xca\xc51@0\xf9\xb7%L\xc6,@\xa3G+c\xc5\xad+@\xfdF\x17"l\xaa+@%\xe4@\xdc\x99\n0@\xd4\x02\x13Q\xf0\x03.@=\xe6\xfd\xda\xeb\n0@\xb5\xd3\xf6\xb0X?1@\x10\x83\xb8\x05\x00\x9e/@\x05_\x1e\xbcD\xa5+@\xb73\x07\xbb\xf0\xad1@LB\xf8\xdf\xead0@\x9f}\xff\xefC\xb40@\x1e\xfe\xc8A\xb5\x8f1@[\x1c\x90Ao\x17.@\xc2W\xdeS\xcdS-@P\xaf\x16tj\xdd0@\xb2\x1c\xa4<_\xf0/@N\xa9\xad:]/2@\xfe\xe4+\xe6\xb1\x160@9i\xb4\xc73\xbf,@U\xe2\x9ch\x9c*2@$\xd5\xf4\xedm\xa71@-_F\xc5y.2@M\xa8\x8d\xce_\r0@\x89Q\xeb\xc0d\x8c1@\xae\x82mG$\xbc/@Pt\xc6\x87:~,@Q\x97w\x06\x03\xd51@\xb1\xd5Y\xbaQ\x0b0@\x13\xbc\xc9\xff\xe1\r2@\xb8\xfe\xbcx\xbe\x040@e\x1cC\xf7\x87\x140@\xd4\x84\x8c\x14\xbco.@\xe0\x1b\xee\xe9\x17\xbc/@J>vQ\x11\x130@\xcdL\x02/ \x9d1@t\xbb,\xe4\xf3\xc8,@\x10\xd1\xc7\xb1\x14\x0c2@I5]TK\xd9/@\xf9\xe6T\xa6\xa2\x950@M\xfcQ!\xfc\xb5/@w\x04\x91\x9a\x15\xc4/@7f\x08\xac\xc5\xb1+@\x96h2\x1bw\x072@&\xdeK\xffr\xbb1@\xd1R\xd8\xe6\x1c\x8b1@[\x13I\xc4L\xc01@\xf2\xd2z\x8b\x8a\xe60@\xd05\xbe\x0b\x96\xb20@%G\xcb\xfc\xd4\xd2.@\'j\x18u&\xc2+@\xd7\xfa|\xe0\x13:0@\xb3S$\x99H\xdd1@58\x1b/c\x1e0@\xc5\x99M\xca\xf1\x06,@\x030\xf4\xe1\x14\x1e.@\xe8\xd4\xa4\x9bg\xdc1@K=\x8cK\xea\xc7,@\x9e\xfc\x98\xb5\xe6\x0f,@\xf9\xe6T\xa6\xa2\x950@6.\x94\x02$a.@\x12\xf7p\xfeH\xe11@9(\xc0\xf6{.1@\xd2R+\xd6\xd9\x1f.@\x89\x94\xec\xe2J\x130@\x01\xbct\x96\x16<1@\x9fxB(\x03\xca,@\x84\xb1\xfe\xfd\xae\x89-@|\x86\xcc\x0c\xc0z0@.\xcd\x0ck\x1f\xd70@\x1d?\x83\xaa\x96<.@9\xb2;\xbc\x8d\x900@\x1e\x91\x89\x90\x92\x87-@Cc\xa9\x0fWl,@O\x90\xe1D\xc7\xdc-@\xb7\xeb\x03\x9a$q,@%7\x84US\xa21@;\x1cG\x99\xce\x130@;\xc2\x02!\xf4h0@\xf2\xa9U\xa2s\x132@\xee\xf2`\x8c\xc3\x8c+@\x95\xb3\xf8\x84\x03\x1d2@(\xc3\x90U\t\x99+@%L0Z\xde\xd4-@\xe2\xfe\x0e\x02+\xb2,@>\x93\x85\xe5n\x8c,@]oZ\xa0Q\x84,@\x0e\xfb^\xac]\xa0+@\xaeV\x9d0\xc2\xa6+@\x18sE\xe3\xaf\xd2-@E\x86\rT\xf6L,@\xb8\x85"~\xae\x7f+@*O\xfe\xc2\xfca0@\xd4\x1c\xde\xaa\x9e@,@\x0b\x15\xe3\xebC\xed-@<\x1f\x05$\xa7\x9e+@\xb4m\xa1~\x1b\x0f0@\xafi\x8dP\x12?-@\xc1\xb0\xb7\x89\x07\xb7+@\xcf\x8d\xc8KZ\xe1-@\x1b\xc8\xba\xfc\x0e\x04-@\xb6(\xf1\xb3%\xdb-@\x0e\x86 \xd5#\x8f0@ Yv\xcb^;0@\x0e\xe8S\t\xa3\xda-@\xf9\xc6QZ\xd0\xa6/@\xe6|\x8eMg4,@\x9c\x19=\xda\xe6\xe9+@\xed\x1b\x0e\xa5\x8b\xd1-@U\xaf\x14R\xca\xb6-@C\xa8\xd7~<\xf0+@\xbcT\x91\xe6,\xeb+@@\xbb\xe0/x,0@!2\x93\xc5\x0fs0@$6cs\xa3\x880@\'Gt\xebb\xdc+@QN\x03"\x9fr0@\x16\xdbg!\xb5o/@\x89`\xcf\xb3\xd0s0@\x8a\x9e\x0b\xc9\x9c1,@\xf6\x8f\xdaTr;1@\xdb\xc9\x8f\r!\x891@HlSQ\xc0\xa3/@_o\xf5\x9b\xb6!0@\xfc\xef\'\x0e\xcbW0@\xbf\x88u\xb3H\xae.@\xce\xef\x1fR\xdd\x98.@\x0f:!\xa3N\xab.@3\\\xc6Wy\x91.@S<N\xba\xd7\xee0@p\xe0H\xe3\xdb\xf00@:\x1f\x9a\t\x03\xff/@g\xff\x0cy\xb0S1@Z\xdb(\xdew\xcf0@e\\M\xb89\xa1/@\xb2\x96\x1b\x13\x19\x88.@\x91;s&E\xd90@\xf1\x8b\x1d\xf4\x9aB1@*\x1b\x00l\xe7\xcf0@\xb7\x85\xbf\x9a,!/@v\xaa+\xf9$C0@\xf4\xd6\xd6\xff\xf8\xb30@=\xfd\x91,\xf120@ \x07*\x1fi\x9c.@!\x8e\xf2\xbf"Y.@>L^k\xefr.@:\xc6yG\xd0B.@\x90\xaeJ\x0b\x17\x84.@\xf1\xc6\x9b\x99\x88l0@\xd6\xdejk<7.@\xddj_]o+.@\xb0+\xd1\xff\xd1\xcb0@\xe3\x11"\x9f\x8d/2@v\xad*\xc8+\xd4/@\n/$\xe94\xa1-@X\x02\xc1\x12\xc102@\x8a41S\xd7q,@*\xe8\xfc\xef\x81\x8d1@,\x1eZ9\xcc\x070@J\xb2\x7f.]\xb5/@J\xb2\x7f.]\xb5/@}2\x87p\xc1\xc1,@m\xafM\x1b\x13\xb3,@\xd1=\xd1\x13\x91\xb4+@\xfb\x81\x02\x18\xeb\xbe1@29\xc8\xf2\x91\xa70@\x04\x85[\xf5\x0b~1@]\xef(\xf0V\xb30@29\xc8\xf2\x91\xa70@y\xd6\xc1w\xc1\xcd,@\t\xde\x07k0\x0b2@s\x07\xa3\xb1&\xdd1@k\xbb+\x1e\xe4\x821@\x88\xdf?\x80\xe5\x10,@\x95>\xbf]\x13\xde,@5\xabZ\x14D\x032@gF\x1e\xffv\x8b-@\xbca\x99X\xdc\xd6,@\xd2+\xb9\xa3\xa3\xbc-@h-\x84*\xe6\x9b1@e\x9e\x8a\x90~9.@\xb7C\xc5\x06y~-@\xb7\xeb\x03\x9a$q,@1\xd9\xc4\xd6\xb1^,@\xfb\xe9\x08\x8a\x06c.@+\x8a]\r\xf3:0@<)\r\xfd\x9a,/@<)\r\xfd\x9a,/@p\xad\xe4B{\x0e0@\xc1m{\x06\x11\xbc/@z\xed\x9d\xd2\xf3{-@.\xc4\xfd4\xe0\x98+@\xa9\x0e\x8f"\xe0\r.@\x1b\xcd\x14?6n-@\xe2\xfe\x0e\x02+\xb2,@9"\x1b%\xe9\x7f/@\xabK\xeclG\xef-@o\x92N\x04H\xbe/@\xcb\xeeG\xc0!o0@\xb9\x1a\xd3{\x9a\xa5+@H\xbc\xdb7\xaaz0@\xf8Vj\x83\xd4\xd3-@\xb3\'\xde\xc5|b0@\xcd\xaay\x08\xa2\xec-@jn\xc0#\xd5@,@\xf5O&\xe6K\xb9,@S\x073xk\xac0@FI\x0cV\x95\x13.@\x13\xc4\xf6\x02\xae=1@\xa5]\xdf\x1c\xc0\xec-@p\x0eVl.:.@\xa30EP\x0eM.@\xe5D\x8b\x93Ag0@\xe0_Y\xc2\xab\x9e.@o\xdb98mY.@\x0e\xdev\xe9\xae\x9d+@\xeb\xfft\x0b\x81r.@w\xc2m\xeb0\xd10@\xb0\xac\x12\xf6\x02~.@C\xe1\xb5\xb4\xbe\xab/@J\x80\x13\x90\xa6:.@%2 \x13\x08W.@J\xaf\xaeK=,/@\xacn\xb7\xa6\xbf\x000@\x88\x11\xe6\xc4I\x93.@\xe1\x11\xd2\xa2H\x0f0@,T\xbf\xba\x0e\xb6+@luo\xf69\n/@)\xd5\xd9m0H0@\x87\xb11\xfc\xf8\xe3-@g\xe7\xa9Y,e0@\xbf\xb8U\xd1rw-@3\xfe\x84:\xc5\x0c,@\xddYpyE=-@\x05>\xf1j\xd6\xbd-@\xab.\xa4\xaaI\xd0-@\xa9\xfe\xec?{\xee+@!\xdd\x9d\xae\xf2\xc3-@\xffd\xf5\xc3\xd1A,@)\x94\x1d\x84\x19\xab/@<\x19?\x992\xdb-@h\xb8\x9c\xdcg\xf0-@&\xa2\xf7\xe2\xf3\r0@\x9bHa(\xc7\xf0+@\xe5\x84u\x08\xaf\xcf.@\x89_^\x1b!2,@\xa3l\xd9&_\x8b/@\xda2P\xc7G\xaf/@|A\xffD\xd9\xf10@ys\x10a\n\xe2/@\xe7\xc4N\x02#\xd9/@\xd6\x9f\\\xbfO\xed.@'
p29
tp30
bg3
(g4
(I0
tp31
g6
tp32
Rp33
(I1
(I1508
tp34
g13
I00
S'\xe5\xbb7n\xc2bS@V5\x00b\xaduS@\xb2qF\xb3faS@nW\x88\x01W~S@p\xd8\x84\xec%xS@ 8/}\x13}S@\xd5\xcc\nb\xc8`S@\xe3x\xbfW\xe8SS@\x1b%\x12\x9f\x12zS@\xc3X\x81\xa4\x1dgS@\x16\n\xdc\x01\xa3`S@e\x93V\xb1\x9b_S@N\xa3zT;`S@\x19`st\xcc]S@\x1d\x19\x0c\xdeE}S@F\x8a\x88u\xf7]S@\xd1:)\xa9S}S@\x9b\xdbxf\xc5fS@\xb03l\xa7$tS@/\xe8\xc8\xc3i]S@\xa5\xf1=\xd17OS@\x02)\x0e7\x9bLS@?\x11\x85c\x99uS@|^\x16\xefYaS@\x974\x85[\xddlS@D\xe8\xcd\xaf\xbaOS@\x93\x14j6\xf9\\S@M\xd6\xbb\x92\x9efS@V\xe0\xddT\x10zS@R\x18\x00\xcdzXS@\xea\xc7NL\x0f]S@\xecx\xf9qc_S@\xff3/\xb6-]S@\xe8\x0c~x<}S@/\xd0\xe4\xd2\xa5`S@%\xd1\xff\xa8\xd7dS@y\xad\xcf\xc9\x1boS@\xff\x04N\xab\xf8rS@\x97O\xb7\x0f\xf4]S@!z\x1b(L\\S@\xd7\x0e{\x1fn_S@\xbe8\xc0\x96\x92rS@\xb9o\te\x11cS@/4\xf5\x88\xc4uS@o\xde\x99\x82\xab_S@\x8d\x8d\x0ba\x92bS@\xd7#L\x81\xd7[S@Jz\xc8\x13\x90nS@\xa9\xf1+\x06\\TS@8\r\xab\xc6\x8b\x82S@>\rC\x19TlS@[y\xd0;=lS@\xa4S\x03k\xb9\x81S@\xb5\xd4{T\x15bS@K\x13\x80\xd1\xdbjS@fbf\xa78[S@\x97\xf5?\xc1^\x7fS@\x9c,\x0e\x9a\x03XS@\xb9\xc6\xa4i\x16gS@\x015\xa5N\x98\\S@\xe9\xb9\x90\x1f@~S@Jz\xc8\x13\x90nS@A\x83U\xa1\xd9mS@`j\xe5\x97\xd1MS@j\x17k-.nS@%~(\x18\xdbcS@FP\xe5\xf6`\\S@%\xba@\xc0\xfdyS@\xfep\xca\xf9=jS@\xe7\xbd6\xc7\x07hS@J\xe8\xa0\x9a\xdelS@h\x17\x18>\xd1sS@J\xe8\xa0\x9a\xdelS@_^i7/lS@os\x0fe\x18kS@E\xcfO\x89\x05lS@\x0ff^\xe7/hS@\xc9w\xfd\x86\x1efS@\xfb\'BO\xfcPS@S\xf9\xb1\x81tfS@\xe9\xe0\xc7\x98\x0bbS@\xd2-\xe6\'=fS@\x86\xaa\xd1n$gS@\xf5\xea\x82m\x15iS@\x96\x94Gd\xc4iS@\xfd\x88z4\x83fS@\x1d\xcdj\x1a\x1diS@\tk=\x1b<XS@\xfa\xdcR\xd6szS@\xac\xfd\xd1^\xe1gS@4\xc8->\xb1|S@2s\x94(HiS@\xd6\xe6\xa0z\xb6YS@\x16\xfc\t/\xa3VS@\x86A\x06f\xc3gS@\xc1\xa1\xdd\xfb\xa3VS@dw\x00l|}S@\x16\xfc\t/\xa3VS@B|\x13\x98\xcc\x81S@H3Q\xf0\x0chS@\x11\x87\xfb\xb7\xaaVS@\xd9\x93.\xf1\xb1lS@\x99Y\xb2\r\xc0xS@\x9cb\xc4G(nS@ov\x98E\x7f\x82S@\xca\xc9\xe2\xd0:\x82S@tcsOMwS@Fj\x90\xb58eS@\xf7j\xaf6`QS@^F\x13\x87\xc2hS@\xde\xe3\xb6t\xad\x82S@:\xa6eg!\\S@\xfc\\A\xcdHVS@^\x901\x0e\xb3tS@/\x82\x87\xcd\xe1lS@{\x90\'\xcf\xc3lS@\\\x13\xf6e\xbajS@\x17\xf2M\xf4\x0cmS@\x16\xf4\xfch1aS@\x1b\xfb\x0fF\x12pS@s\xe5\xf1\xb1byS@F\xef\xfa\xe3\x1abS@\xb6y\x055iTS@\xa4Uab\xe1TS@\x87i\xa4\xdf\xc5jS@\xf2\xc8\xbe\x87\xe3kS@S\x8e\x8e/\xd8TS@\x90\xd7\xfb_\xaejS@\xfb\xd3"\x8a\xc8mS@\xf6O\xc0\x0c|\\S@\xa1\xe7\xec\xb1\xa8yS@\xb6\xf8\xb3\xe5\x8dkS@\x9cS\x92\xbc\x80\x7fS@\xc9\x8dc\x8aE\x7fS@%\xd4\x17\xb3\x97\x7fS@\\\x8a@\xeelkS@V\x98\xbb\x14~ZS@otmc3\x80S@\xc1\x8b\x85\x19\xa8mS@\x88[*g\xe1NS@\x9eC\x06\xfa\tOS@\x9eC\x06\xfa\tOS@\xac\xb1\x9c#\xbe\x7fS@\x1f\x1bfhB\x80S@h\xdb\xe5\xf7\xe5lS@G\xa5f\xa8RkS@\xcd\x7f\xb6\xe6\x11{S@\x08\xe4\xb7\xb2\xfb\x85S@\xc4\x7fz"p\x80S@8\xd4\t<>nS@\x87\x86g/FmS@\x97\xbf;ghWS@\xd5\x08\xa9\xb1\xcbaS@\xc4\x8d\x01\x0f\xbf_S@\t8;V}mS@\xdaj\xb5\x98\x99aS@\xfa\x19\xdb\x1f\xf6mS@\xf4UoR0nS@\xb8\x91\xc3q\xef\x84S@\xc8<&\x92U~S@\x18\xdc\x14\xb56nS@\x11b.i\xf5oS@\xec\xf7\xfeH"WS@\x99\x8d5\xbf\xa8oS@\x12\xa5\xd8`)\x85S@\xf3\x01~Z\xebnS@\x9b\xeb!k\xb4iS@1\xb4ONmbS@A\xa7\x92F\x03kS@llT\x84\xd9|S@j\xc0`\rw`S@"\xbc\xe3\t\xdctS@\xbf\xe4\xb9\xb8Z~S@k\x94\xe5\xa7\xafcS@\x11\xa6\xfd\xcd\xf8\\S@\xda\xe26yKgS@\xcd\xbd-\x08\xdfyS@ \xa4\xe4\x05kwS@\xbcmUJyoS@\x19o8a5zS@Nc\xfel\xdbbS@\n\x9a\xdd\xb6\x9dtS@\xc1N\xc2\xa3;|S@\x88W\x8c\x1bI|S@\x9d\x07\xb8\xaf=^S@\x8b\xa60\xa5\xbfkS@\x9d\x07\xb8\xaf=^S@\xf5\x97X\x08`bS@RC\x06-i{S@\x8b-\x8b\x87\xcc\x83S@\xb9n\xae6dkS@\xd0\xfb\xd6K\x96\x7fS@\xd4\x10\x0eh\xdd{S@orj\xbd\xd1jS@,\x99a\xce\x98~S@\x00\xb5\xb6\x1b\x9arS@\xcd\x93M\xde_\x82S@N\x95k\\_tS@\xf0,)\xea\x9fqS@\x9a\x91\xff\xfa\xb1mS@\xb1\x87\xd99&aS@\xb6\xe3\x92J\xa3{S@@_\xa3\x0f\x1b\\S@\x80\xf2\xe8\xe8\xcbwS@\x13\x19\x85\xfd\xe4SS@\xda\xe26yKgS@\x97m\xad\x8c\xe3nS@\xe9t\x08D\x8emS@u@#i\xfdkS@A%\x99\x87\x9bmS@{#\xa3X\xd9eS@\xbb_\x18\x0ctkS@\xd4\x10\x0eh\xdd{S@Ax\x82\x84IfS@Ax\x82\x84IfS@\xd4\xdb\x8fP\xabiS@6n|Y\xe1lS@\t>\x12#]WS@\xa1G\x1an\xe4gS@S\xf9\xb1\x81tfS@\xfb\'BO\xfcPS@_E>\x8d\x97jS@\x83\x11\x90\x11lxS@Ya\x01\x95\xffyS@\xf0\x8b\xfc\xeb\xaaWS@Do\xf2\xc6B\\S@\x81\xb1\xd9U\xe7fS@}}\xd7,2cS@\x94\xdc\x03\xf38jS@\xcb\x0eR\xc3[nS@\x83\x8b/x\x99\\S@t\xb7\xad\xe2\x0f`S@2\x8fw\xff\xf4\x8fS@\xab\xe3\x1d6\xedyS@\xc5\x05\xf8\x12\xedjS@\xa3\x0fvW#jS@\x14\x03\x12!\x12kS@\xd02\xf0\x7f\xe4lS@<\xefP\x1f}vS@KJ\xf7`7iS@\x99\x1b\x02\x94<lS@\x8a\xe2\x86g8]S@\xab\x1a\x96\x0f\x87TS@\xed\xc6\x04R<sS@\xdb.0\x88\x9clS@\xe4\x02\xb5\x14a\x7fS@\x8d\xd5\x8a1\xd2gS@\xfb\x7f +\x0b[S@%\xbc\xc9\xe3\x81_S@~;C\xc1\xae\x84S@\xae\xb4\xd4\xc7\x97\x7fS@qLn\xe9noS@s\x98Vs\x1d^S@$\x19\xd6\x0c\x9etS@\xeb[\xf5\xb1\x83wS@4\xe3\x04\x165{S@\x19\x14\xdbZ\xb0jS@\x084p\xdc\xfeYS@{\x89?\xf6-QS@\xae\xbf\xa7\xe9\xb4mS@\xbb3\xe9\xfb\x0eWS@j\xedH\x1c\xa4VS@Eqm\xbe\rmS@\xa1 4\xc5\x08mS@jj\xcc\xce\xa6`S@\xd4u\xa44\xa2\x83S@m\xfd\xb04\'qS@\x18\x12\x9c\xfa\xdf[S@\x90\x8cI%@sS@\x80\x00\x0f\xbb\\mS@4]\x87\xa5\x96bS@\xcaz\x16\xb1fxS@\xefur\xab\x99\x82S@\x99\xdf\x91\x07\xf4kS@\x8b\xa8\x84XJjS@\xd5\x16\x05A\x87SS@aG\xd4\xf8\x12\x83S@\x93\xa3\xbc\xe1\xaczS@j\xce?ll]S@h\x83\xa8\x0e\x1fZS@\xb7\x1c\xc1Q\x0chS@\x96\\\x9e\x9d\xb3mS@Nl\xac{\x17eS@*\xbbGr\x81\\S@M\xeb\xbc\x8b\x15kS@u!\xf3C\x80eS@\x1bV\xec\xf3\x0eWS@{\xee\x92\x9aJ\x80S@\xaab\xd3\x89\x9b\x82S@\xaab\xd3\x89\x9b\x82S@\'\x9a\x9b4\xc3\x83S@\x88\xe9\xbd\xb1\x90iS@\r\xa0D9\xa8`S@od\xb4\x11\x05eS@\xd9\xdb\xec\xd3\xb5jS@\x82\xda\x7fbfpS@K\xc2\xcb)8rS@p(\x96\xc1\x11jS@%\x04.=moS@+\xe6\xef\xba.\x83S@x\xbe0\xabKkS@\x1a\xdc\xd5\x88\x99iS@\xeeQ\x82\xa4\x07pS@\xda\x9a\xd3\xf9%\x7fS@\xaceq\t\x99\x81S@\x1a\xdc\xd5\x88\x99iS@\xe6woV^vS@\xd65\x01C\xa0hS@\xd1\x86\xfe\xdc\xf2oS@\x85l"\x01\x05lS@>\xe7\xa4\x814yS@\xba\x13\xa9vE~S@\xa3<V\xe7clS@<\xa0\x19\xc7`\\S@p\xf8\'\x04\x13}S@g\x16\xf8\xf0\x94cS@jTg\x88\x0fQS@fx\xcf\xe8\xaeoS@W\x8eo\x07\xd9eS@\xd0\xc5\x95\xca\xe7xS@\xe9X=\xb5\xd2rS@\xf7^\xd6\xc3anS@\xbc\x84\x14\xed\x84}S@\xafX\xbc\x9aQzS@\xa0\xb5m\x96\xe5|S@\xb8\x91\xc3q\xef\x84S@w\xcdsT\xadiS@\x8c/\xbf+;qS@\xaf\xc8\xe0\xf8\xceSS@\x0f\xf0\x9d\x8d\xb3TS@n\x96-\xdf\xe2nS@\xcd\xc8\xb9\x99\xb0iS@/Z/\xd5\nhS@SR\xd0w\x98wS@\x01s\xa9#\x1bOS@\xd4\xc1\x9a\x02\xefxS@\xd5NMf\xc1wS@%}D\xf38}S@\x0f\xa8\xd0\x10:TS@\x1f\x00\xfd\x9efwS@\x9c,\x0e\x9a\x03XS@\x04\xfd3b\xebnS@\x13J\xdc\xc3\x1efS@\xaa\xc4\x95\xb4\\TS@zAe\x19\xde\\S@\x82\xff}\xde8uS@\x9br\x9e\xed\xc7lS@J\x1a\xacw\xe7QS@L\xad]6\xc5QS@\xe5\x93M\x97OjS@\x8e\x1f\xec\xc60oS@\x95\t-g\xa5\x81S@{\x17\x0ft\xcdyS@\xea-\xfc\x05\x90bS@V\x12k\xf3\xcdkS@:9\x7f9\xa3tS@\x15<\xc79\xbbwS@\xd4!\xfa\x8d\xffbS@\x8e\x1f\xec\xc60oS@\xdd\xa0\xfe>iyS@F\xa24\x7f\xf3yS@JI\xe5`\xb5OS@\xe2_\xb4\x96\rbS@r\x90\xf0\xf7\xdeZS@\x87\xab\x9d\xf0\x88wS@p^\xf5\xa2UhS@\x08\x89\xec\x11\xd2TS@E\xfc\xa1s\x8a\x80S@\x12l\xb9\x16\xf3jS@\xfe\xbd\x9aF\x94bS@&\xd8/\xb22}S@\x9cO\xf8o\x1eWS@\x9cO\xf8o\x1eWS@[\xd8%\xc5\xf3\x85S@n8\xc6\x88lWS@Y;v\xdeqQS@o\xb7\xc7H\xe7`S@\x80\x1b\xa8\xa8o}S@\xfdx\x8ed\xcbRS@\xc4\x7fz"p\x80S@\xfccM\xbc\xa4}S@\x03\xeeM\xba\x0c`S@\xda\xe26yKgS@\x03\x02\xda\x18xPS@\xd5&\x1c\xe9\x9cSS@/\xd5\xf8vE`S@y~\xd5\xef\xd6jS@\xac\xf5\xbe4OhS@f,\x85\xe5|iS@\x89\x0f\x02\x97\xb8sS@9nRo\xae]S@\x80\x038\x1c\xdd_S@|~\xa8\xd1\xef^S@=\x9c\xf91\x12zS@\rR\x98\x9c`|S@*\x8f\xbe\xf6\xbdsS@.\x1d\n\xcd\x14tS@\xb8\x0eg\x91\xa3zS@J=\x07\x03\x9e~S@=kLq\x8d]S@\rt\x14\xa5<kS@%\xb4;\xb4\xfbxS@\t\xf5\xe4\xa7H\x80S@\xc4\r\xc7,\xf5xS@\'\xe5\x01\xe7\xbcmS@\xc5G\x0c\xe2edS@4?3\x0c\xc5jS@t/\xd5\xd3\x8ezS@\x03\x90D\xcaTdS@}\xa6\xccP6]S@\xac~\xaa\xf0\xcc\x7fS@\x16\x9b\x0f\xb5\x06jS@\x14\xff$\x86\xd8eS@\xb6c\xddO\xefyS@%{#\x13\x87dS@2\xda\xd5\xaa\xf9]S@W|*rnWS@\xf7\x9a\xcf^@\x88S@\\\xe3\xc5O\xb6xS@\xd7\x9f\xdbi2\\S@\xf7\xab\xfa\xa9\xfeyS@\xdd\xbd\x95\x7f\xbavS@h\x97)\x01\xf8kS@K\x13\x80\xd1\xdbjS@\x16\xe6\x08\xdf\xffzS@\x1e\xe2\x11\xbc\x1bhS@\xc9\xccm\xf7c\x81S@\xf2\x1eX\x01\x1flS@A\xf4E(\xff\x7fS@y\x8d\xad?\x07lS@\xa6\x8e\x95uS}S@AV\x14\x94\x99nS@\xde\x17\xa3|\xbfeS@;\xf0N\r-lS@\xb8\xd7)\x17\x9a\\S@\xd77qv>`S@\x06/\x86\xe3\x99kS@d\xe7\xfe$\x0f\x81S@\xb1z\xca\xea\xf9kS@)\xe9\xcd\x8f\x13gS@\x82\x00E\xdb\xe4_S@\xe0\xc4\x06`\xa3iS@\xa6\xf1G\x9a\xec_S@Z\xa5-h\xb1{S@\xc2\xb8\x15\xc3\xe5kS@s\x88\xfe~\xe4iS@\x92 \x89X\xd1YS@I\xff\x04\xd2mkS@\xa2f\xd7\xdb\xa0iS@h\xf9\xee5\xae{S@:\xe7\xe3X\x88lS@$-g\xe2\x91mS@[[\xb6\xbd\xa1xS@zj\xe7\xc8qnS@\xaazM\x01\xb0\x82S@\x1a\x04\xefP\x0e`S@\xdbI\xf1\xaeufS@\x84\xd7\x82\x96(lS@\xfa\xe9\\\xdb\x9f`S@\xb3V\xaf\xce\x18gS@\xa1G\x1an\xe4gS@\x1cP\x8a\xdb\x84mS@&\xd0\x12!\x97|S@\xff\x1b\xe3\x14\xeajS@\x95\xd0\x92\xe2\x9buS@\x02\x1e#\x9a;}S@\xe5\xd2\xf9\x9e\xdefS@\xcf\x03?\x1f\x03`S@X\x88p\xde\xe9\x8fS@\x95hv5\xfffS@V,\x9f*n\x8fS@\n\xca\xef\x19\xc1xS@z\x86[\x0b\x07mS@o-\xec\xd2\xbfhS@\x88\xe9\xbd\xb1\x90iS@\xd3\x1f\x1c\xf6\x11xS@\xb9v\x86\xdb\xc5jS@\x9e\xad\x04?=\x7fS@\xb5\x93oFl\x84S@\xa3mpdGgS@\x12W\xf75pZS@\xc8v\xa18\xc3mS@t_\xc8\x9d\xffmS@eK\xc1c\xb0YS@a\x19\x06]*qS@\xa7\x82\xdeJ\xf4hS@\x82\x013ogZS@\x8c%t9\x8aTS@?\xcb\x84\xc7EiS@?\xcb\x84\xc7EiS@\xdc\xbe\x15\x07\xa9yS@I\xd7\xd8\xdc\x1bfS@-W<WoTS@dH3\xee\xc9lS@\xbae\xf3\x9d\x95ZS@\x03\x0f\xadHOgS@\x96\x15\xcd{\xae\x84S@-\xefc\x96=gS@\xad\x07\x84?\xa2]S@\x83\xd1<N\x1ckS@\xa3e\tf\xfc\x81S@~w\xd0\xba[}S@@\x85\x81\xa0\xb5|S@Y=\xec\xcf<YS@\x9aqu\xdettS@\x12\xe2\xe2\xddmhS@\xeb\xf9P\x0c\xc2\x81S@\x7f\x95\xa4A\xe0[S@/&\xaeq\xa0]S@\xed\xae\x89\xe1jUS@\xd54IITpS@@i\x9e#\x98\x92S@\xeb\xf9P\x0c\xc2\x81S@\x8c\x7fP\xbd\x8diS@\x12\xa5\xd8`)\x85S@\xcd\x13ua\x89YS@/\xa4Q\xd4\x0e\x82S@\x9f-\xe6[\xa8iS@\xb6\x86\x8dp\x11\x82S@\xa5\t2\x83\x80YS@\x9d\xd5Od\xd1mS@\x835\xd6\x0fWUS@\x05g\x80Z\x05\x80S@\xa6\xef\xaa\x8d\x15\x91S@\xe4)+\x97\xad\x82S@\xf3\x04\x8c\x05v\x82S@\xd7\x9c\x86\xb3;\x82S@M\x83\x8f\x86\x05~S@\x00\xb6\x809\xebpS@\x8a\x04,s\xcfmS@Ud\x10I\xb0eS@\xed\xc6\x04R<sS@\xac*f\xb7\x16eS@\x85!\xb5\x80ujS@\x97y546mS@\x94\xd1\xa7\xaf\xc6jS@\x00\xaaK\x9e\x8b\x83S@\xf9\xc8\x8c\x05\xc9wS@>\xb2\xf2\x01TjS@\xc5W\x04\xd5\x0e\x81S@\x85!\xb5\x80ujS@c\xcc\xb7-\x9clS@$\xc6\xdf\xf8\xaatS@>\xb2\xf2\x01TjS@L1\x06k\xb6\x91S@$\xc6\xdf\xf8\xaatS@L1\x06k\xb6\x91S@\xcd\xb2f\x9d=\x82S@\x96\x82\xb7\x1d\xe8lS@9b\x8a\x1f\xcalS@\x0c\'\xa2(\x17\x81S@l\x13\xca\xf9\xb6VS@\xe6y\x93\x85\xa3\x83S@\x12\xfb\xda\x9f\x18eS@\xf8\x13\xf4S\x1b]S@\x83\xb1\xb9\xa8\x94^S@n\xba1$\x13eS@ls\xfc\xbe\x84\\S@R\x95\xf9\x81\x97qS@\xfdzG\t\xd4}S@\xcb\xcd\x94\xa3|\\S@a\x16h\xf7\xd5US@\x8b$\x0c\x08\xa8TS@a\x16h\xf7\xd5US@\nX\xf3\x94\xf2\\S@\xa9V\xd6\x032YS@i\x0bGH~vS@\x14\x0e\xa3\xa1}XS@\xdf\xb8\xe9b\x0f_S@S\xacB\x97\xbciS@\xbe\tb\x0f\x10xS@\xaf`\xd4<\xf1fS@\x1a\x99\x98\x0ekcS@\x9e\xab\x01\xd1HiS@ZUC\xf5dYS@\xe2/6\xbf__S@\x86\xad^G\xcdzS@t\xd6(\xd64mS@:\xdf\x84\x87\x94wS@9d\xe8\xa5\x01OS@\xcc\xd0\x16%\x01bS@\xdc\x92\xd7\x08\x1diS@\x1f\xac\x05\x8f\xceTS@\xad\x88\x9e\x1e@uS@\x13\x89\xc7\xd1\xd8]S@h\x9a\'\x8fsWS@4%\x9b\xf8\x0e\x82S@aDW0ZuS@sB\x98s%{S@R\xb0i\xf6_TS@\x11\x9e\xb4\xd92oS@\\\x94\xc0\xfe\xde\\S@m\xd1\xbc\xc9+jS@\xec~V\xe9\x02US@\x83H\xc2q\xb9lS@\xe5v0\xac\x03uS@\xd4\xb2\xf1~qWS@\xd2S)\xdf\x08RS@y\xff\xcdFoWS@G\xa2\xe9\xfb\x12nS@\xd8\x14\x8d\x12n\x7fS@\xb9\xc4\x18\x18\xa5\x82S@9b\x8a\x1f\xcalS@J\xcdPn\xd6kS@jTg\x88\x0fQS@\xe8\xfc\x02\x0b\xe5tS@\xe1\xa8\xdbp\xe4\x84S@!\xc3U?\xa4[S@ \x97\x8d\x9dYXS@\xa41~#\xe1|S@\x1f\xbc\xf6z\x8eSS@\x1c\x04/C\x05lS@\xc2\xbb\xb2\x1dZ}S@\x048\x1e\xa9\xa1XS@\xcert\xe0)kS@6i\x12\xe1XoS@\x135+\x9b\xa8tS@\x81i\x91)\xe7XS@ z\xf6\xea\xfajS@\x04\x8fF02nS@+|c\xc1\xa6tS@\x0b\x1bf+\xa3\x83S@$A\x02\x97\xd2nS@\xac\xc3\xd3\x82\xe3kS@\xacH\xa0m\xc2hS@\x9d\xf7kx{}S@\x15%\xae(\xf9xS@\xd7\x8e\'\xa2\xb8uS@\xdb\\\xc7\tFmS@\xd2\xdag\rkyS@\xe33\xfb\xe3 tS@T+s\xecatS@\xb2\x05\x95\xbb\xdc\x80S@.\x1d\n\xcd\x14tS@\x08\xe8\x81M\xfdxS@`50^\xec\\S@_\xb3\xe3\x0f\x9f\x80S@><\xca\x85\xc2\x80S@\xba\x13\xa9vE~S@5,{fKmS@bV-]\xefyS@\x1e\x86\x80/ixS@\xa7\xd3\x8c~\x85\x94S@\x16\xb8\xf5\xfc\xe0_S@\x07\x1e\x84@;jS@5\x95\xf3cxvS@\r5m\x83\xc6}S@\xb0\xc1d\x89\xd7\\S@\x864}u\xb0_S@\xb6\xe6=U8lS@\xdc-J\xb8\xddeS@\xc9$K\x0bX\x82S@\x91o\xf6\xd8\xa5nS@\xabsp\x8cI\x80S@}\x87@\xce\x08gS@w\xd1\xadxZkS@\xfb\xd7~\xcb\xe1lS@\xe1\x81?d&zS@8\x82\r\x12\x02}S@\xb1\xeeH\x96\x85\\S@\xfa\x9c\xb9\xbd\xc8iS@\x06q\xf1\x97;}S@\xb0\x03\xc9\xc5\xc8\x7fS@e\xd1\xd8\x0c\xcc`S@\x1c\x04/C\x05lS@\x9bG\xd4\xf3-uS@dkx\x17\xa4YS@\x18\x1f~\x9e\x1aQS@\xe4\x17\xb9M\xb4iS@/\x97\xb3)|nS@:u\x8c\t0QS@/\x92\xaa\xd2\x98kS@\xa1\xcb\xed\x8a\x91xS@\xfa\x80\xcdj\xa1^S@<\x0fW*<fS@\n\x1f2\x86&fS@A\x81x\xb4\xa0iS@\xa9X5I\'QS@lu8s\x8clS@\xf0\xe3\x0ef\rbS@@\x982\xf4\xa4xS@\xa8*U\xb2\xc3kS@\x16\xdf\xb5\x1b\xeaVS@\x80\xfdl%\xc2kS@\xd0\xdf\x04\x16b\\S@zd\xef\xe1\x1fWS@\xbd\tk\ntbS@\x04q\xc1\xcc\xfb^S@\x1cG\xaf\x95\xe7\x80S@(H\xe6`\x91iS@c\x87\x8e\xb5\xd4mS@?\xa5\'\xa7\x95]S@X\xb9\xd1\x01S\x81S@\t\x0c\xb9\x13\xfduS@\t\x0c\xb9\x13\xfduS@\xe0\xc1J\xc5\x06cS@\xaf\xe4(\xcb\xa0]S@\xac\x0e\xc5\x18EiS@y\xe7\xc5\xd7uvS@\xa9\xa2\x03`\xb2yS@_\re\x86\xbebS@\xc4\xa5\xf0\xaf\x15fS@\xd8\x86\xaa\x15\x9d]S@\x0fL\x155\xa3]S@\xd9}e\x7f\xf4fS@\xa9\xa2\x03`\xb2yS@=ht\xcd\x05lS@\xb9\xe3"\xb5\xbe\x84S@\xb4Y\xbd\xfe\xcemS@\x96O+p\xb0\x80S@A5\'\x8b\x0b]S@\x82+\xef-\tuS@\xc7\xf6k>f\x80S@v|e\xa1JnS@\xc2\xb1\xa2\xeae\x84S@\xeaU\xe8U\xe0iS@\']p\x05\xaa}S@\x9f0\xbe\x8b\xfd]S@f\xfe\xad=\x00jS@\x98\xe7\x07\xb4.nS@["\x1ebtjS@\xd2\xe6\xccx\x98iS@\x0e, t\xe2{S@d) \x85\xb4yS@\xc8K\xfa\xa9\x16\x84S@\xd7\xd6\xb5+\xb7tS@\xb9\xbf\xa8i\rnS@\\\x13\xcc!\xdfdS@\x199\xa82\x18eS@_\xcf;\xe0QXS@\n\t\x85\xcb\xba\x83S@\xda\xd8\x17\xb9\xc7lS@\xa6\x8c5M\xb0\\S@\t;5\xc2k|S@\x9b\xee\xe1\x93\xa6`S@8\xcd\xbe\x15\xd6eS@\xbcpR}\xe3jS@\x81\x0c\xe3\x11.lS@R\xb3\xd0a\xcfZS@\xa3\t\x8a\xeeQwS@\xe5T\x1e\x16"gS@\xea\xcb\\\xf0\x99TS@\x97O\x0f\xbf\xdcTS@qV\r%pTS@\xa8\xfa\xadr\x91\x83S@!\xefp\xf3\xc5uS@\x1f\x80o\x97\xfcYS@F<\xa0\xbb\xb0_S@\xf3\x15\xde}\x93uS@\xad\xed\x1e\x9f\x1dnS@\xa6\x17]\xaa?YS@\xf3\x86\n\xaejUS@BdO\xaf\xe8TS@\xfe\xa2&\xb0SdS@8|\xfb\xaa\xeefS@\x82\x84\xd8\xc1\x96iS@\x17\xf6\x14H\x05\x81S@\xb2xI.\xf9yS@FV.\xbc\xeekS@\xf2\x0ff\x82\x02lS@7\xe9t\nZUS@M\x8a\xc3\xad\x88dS@5\xa0\x93yTXS@K\xef\xc7h\\US@\xf7\xeb\xa0\x15\x11hS@\x04\xf6\x02$\xc8|S@_U\xa0}7[S@\x84\xc6\xd3<\xb0\x82S@\xc6\xcd\x8c\x98\x8bkS@\xfe\xb4%\xff\xe6_S@V\xad0\xb6\x86pS@\x16\xe6\x08\xdf\xffzS@k\xac\x95\x0c\xcblS@\xfa\xb3\xdb\xe2\xbdiS@A\x8d\x9bkgkS@R\xd7\xe69\xec|S@3\x96\x19\xb0\xfa|S@\xe5\xb9\xbb\xe1\xc7hS@\xda03>\xe3kS@\x05\x83[\xa1\xe3jS@\xc7\x8fKZ\x0bhS@\xe2A\xd9QG\x82S@QZ("$cS@\xf7\x17\xa6\x1e\xc5\x81S@\xef\xc8\xe8\xa6\x14\x82S@m\xc9\x04\x00\x14lS@\xf1!@+\xa0fS@$\x08\x01XQhS@\xe1\xf4=\x89*\x85S@\x87\x13\xca\x1d\xfeiS@y\xed\x86\xf0^pS@\x1b\xe2\xc3\xd7\xacVS@\x16Y\n\xa6\x07jS@\x82\xd5\xa2\xeeegS@\xeb\xc3\x0b\xa4\x83YS@\xc3\'\x9fy\x80[S@Z6\xd9r\x85iS@\x97\xa7\x07\xa0\xccgS@\xd2\x06z\xb9\xb6_S@mt\xd12I\x81S@\xc4\x8aNmNjS@\xa1\xd4\xd3#\xd0rS@\x8f\xbb\xa4\xf4SgS@\xad\xee\x81\xfbj\x82S@O\xdf\x92;\xa8{S@}q\x7f\xba\x1c\x81S@\xe4\x0e\x8a\x9b\xd5iS@4\xdfL\xf4\xf0nS@\x95K\xe9\x06\riS@\x9c\t\xb5G\xc1{S@K\xc2\xcb)8rS@FHK\xff\x14nS@M\x9e\xba)\x8dmS@i\xe5D\xe4\x14jS@\x17\xaa\r\xf6\x84YS@x/\xbf\xfa\xea\x84S@\xa6\xe1D\x0eKhS@{w\xe4\xe2\xcdjS@\x15\xf2\\\xb2u[S@\xdbI\xf1\xaeufS@O\xd2\x99\xd77jS@B\xf32\x14f}S@\'\x08\x1c\xef\xbbqS@\x838\xac\xce\xaaiS@\x87Vx\x8f\xd0jS@\xa7\xa3{\xca\x92mS@)/u\xfa}nS@\x83#\xcd\xaf\xf6hS@\xc8\xecw`WjS@\xf6\xb5k\xb8\x15`S@\x16\xa7\x83\xf7\x19\x90S@\x15\x01\x1a\x00\x86oS@g\xf0J\xf1SfS@)6g\xa1\x87|S@\xa1g\xd3\xb7\xcfmS@\xb9\x05>f*nS@\x9dD\x7f\x91AjS@\x969K\xdd\xaeiS@\x0e\xb9\x1a\x84\xe4eS@F\x99jx\x06`S@"\xa4R\xd8\x1dyS@\x0f%t\xc2\x8c|S@\xf7\'\x93\xe1\x80{S@`\x88\x89\x95\xbb\\S@+A\xee^\x8efS@\xaas\x9a}`|S@\xe5\x93M\x97OjS@!\x93\xdd5pcS@S\xf4\xea\xc3!_S@\xb3@\xa8\xa1PiS@8\xb7\xbe\xe1\xebwS@h\x81\x02\x17\x00]S@"\x1c\xd1\xea\xa0kS@\x91Z\xe9\x9b\xc8SS@{\x90hy\xf2^S@\xa9\x0f\x11\xf2\xd4gS@\x87\x86g/FmS@a\x16h\xf7\xd5US@\x19\x00,\xffEiS@q=\xaf\xb2\x8ahS@\x9f7\xc6\xdd\xfcnS@l\x1d\x9a\xa2\x98jS@\x9b\x8a\x14gD]S@-\xb9\xcfXHoS@\xd8 \xef\x90\xebgS@b\xbfJC\xaf\x81S@\xa5?<Y!jS@\x87\xe3\x03\xbe1oS@\x04\xd2$#\xd6yS@\x08\xb9\xbb\xdeZ]S@l/8\x07\x94\x80S@\xadGx\xb7\xcd]S@S.k\x10\x1eZS@DX\x96\xaf\xe9\x7fS@+a2\x04WzS@\x81\x19o\xac\x93^S@9\x8e\xe7\x8d\xdajS@130\xe3\x87WS@\x81\x19o\xac\x93^S@\x9e\x8at\xbennS@\xc7\xf8\xd4\x91cUS@E\x11\xc1\x8d\x98nS@\xd0\x08\xa4&bUS@\x18\xa3\xef\xf0\x91xS@\xf4?\x11\x05\\dS@\xab0j\x1bFrS@)\xce}\xe4\xbfbS@=\xdf\xb5T@jS@J\x85vL\xe9iS@.\xe2qF\nnS@s0\x05\x9a\x98xS@)\xce}\xe4\xbfbS@\x97\x1e\x15\x9d\x80kS@\xec\x8e\x0c\xa0JlS@X\xcf\n\x02{\x7fS@\xd9\xbd\x10,\xed\x80S@I\x851\xd2\xcd\x81S@\xa55\xeb\xac\rUS@\x9a\xd1\xe4[\xdcmS@\xed\xae\x9d\xddm[S@\x0f\xcd\xf00\xd1rS@\xf5y"\xd7\xb6xS@\xed\xae\x9d\xddm[S@X\xb9\xd1\x01S\x81S@t\x8b\x11v\xeebS@t\x8b\x11v\xeebS@H)u\xe3\x7fTS@\x84\xfd`k\xdeTS@\xf4F\xa6\xa8\xfdgS@\xffI\x958\xabyS@\xbcm\x07\xd6\x96TS@\x82a\x1c\xf7\xddwS@\x01\xcb\xfb\x01nxS@\x81A\xa1\xe9oZS@,\xbc\xaf\x06\xc5\x84S@x\\$\x0c\xcfkS@\xf5\x1c4R$_S@"\x9a\x82W\x94xS@S\xbe\xd4\xd9\xc0YS@5\xa0\x93yTXS@\xcd\x94\xa7\xb8\xc0kS@\x1c"\xc4c\xe8iS@\xfc%\x00"\xf1_S@\xfc%\x00"\xf1_S@\xa7\xe1\xc4\x9dYlS@I\xf4\xfaD\xd2fS@\x02\x81\x9de\xd5\x83S@\x0e\x14,\xc6\xe4kS@h\xcc9\xd1\xb1jS@\xe8\xcf\xbc\x0b\xealS@&\xde?f\xfafS@\x8eO#\x04\x82_S@\xcd\xf7\xe4l\xfffS@\xa5\xc17\x8ahjS@\xb2X\x18\xfa<rS@V\x1d\xcfQ\xe4_S@Z\r?\x1f=kS@\x06\x01\xe52\x92iS@YS#\x15\xf8kS@\xc7E\xd1\xdf7YS@\xb6\xc8\xbe`\xa7rS@=Y,\xde\x17lS@\x10}676\x82S@\x8a\xf0Rx\xbf\x82S@m\xb6\xac\xa4@\\S@\x96K;GtpS@7\xa6<\xa7k\x82S@\xc4"\xcc\xe8\xaf`S@s_,\xeasWS@P\x91\xce\xd9\x1eYS@\x1b\x1dB\x0b\xe4kS@x\xdb2\xff\xfb|S@\x11hW^+eS@a\x1b\xf4\xfc5\x85S@A\x8d\x9bkgkS@q \xcb\xb0.\x82S@\xbe\xc4\x95C\xebdS@i|Y\xd9npS@Qxb|\xf1lS@\xdc\xf1\xef\xfa\xacnS@^\x98\x0co\x1a]S@e\xb3n`\x8f]S@H\x9ca\xa5\\gS@j\x9c\x05y\xbdgS@B\xd6rU\x87eS@\xbd\xcel\xc7\x05]S@w\xf5\xb3\xa9\xfc^S@&\x89m\xfd\xe6^S@\x95\xa5\xff\xde\xf0fS@\xf7~4~\niS@\xa2gH\x02\xd7]S@\xe9\xd6~@\x19gS@d"Uv\x81QS@\x8b6\xbe\xab\x0cfS@#\xd4Ed\x9c\x84S@\x16\xa7\x83\xf7\x19\x90S@\xa9X5I\'QS@\xc3\x7f\xcf3MfS@\x14\x12M\xaa#fS@\xad]\xf4\xa2HiS@g\x1a\x15N\xcfYS@\xfa\xf4\xb5\x9f<oS@\xa9\x1a\x0ca\x91iS@\xdc\xa6D\xdd0nS@\xf9\xabS\xeb\x10xS@\xb9\x01\xce\x00\xffPS@\x9bN\xda\x9c\xfe|S@\xe4\xc5\xfe\x9cq`S@\xee\xe3!\x97\xf5{S@Yb\xbeEm\x80S@\xdc\xc7\xec\xa0\x88mS@\xcd\xf1\x06\xdc\xefnS@\xbf\x06\xde\x08\x02|S@\xcf5?H\xd3ZS@%\xe5\xcc{\xa9xS@O\x0e\xbc\xf7 fS@qw\xe3\xf0\x9eiS@\xb1\xe9\xf2\xbe\x89gS@\xf9Ly\x82\x9exS@m.\xfeh\xb6`S@\xbc\xc1}\x17}oS@\xb4Q\xb1\xe9\xa1{S@\xde\xc1\x99\xe7l\x82S@,\x1ev\xf6\xc0lS@\xcfk\xcaD\x8etS@\xcc\x84\x97AweS@",\xe3\xea\x1byS@\x81\xccXZ\x85hS@\x08;n\xb0\xe7fS@\x1e\xc0\x17b\x8chS@f9\xd2\xfe\x13lS@\xd0\xee\x0e"\x02OS@*7I\xfb\xc6yS@\x08D\x0e|0jS@\x12\xbd\x82[A}S@\x15\xb4\xc5\xcb\xea}S@\xfd\x8d\xe7\x97:\x82S@\x1d\xb2\xf2\xfd\xfbxS@\x1d\xb2\xf2\xfd\xfbxS@\xd3\xeb\xc8\xf9ogS@\xd4\xf2\xf36\x15hS@\x12\x1e\xb7\xbc\rtS@\x86\xc2\x8bh\xc7sS@\x1b\x05\x81e\x7fdS@\x8e\xc2\x8b\x1f\x94zS@Lz\x820[dS@Y\xb2\xbaGKNS@\xcdyy\x99\xe3XS@;\xe8\xed\xd9\xd1~S@\xe2\x84\xe4\xea\xa9tS@\xbb\xd5[\xa1\x87_S@\xed\x1b\x07\xc6\x93VS@\xae\xb0i\xcd\xdd\x80S@\xf0\x06D\x9b\xf7zS@\xbd\xdf\x87K\xdb|S@\x90\x02\x9e\x97\x98~S@2\x92\x9d\xc0$zS@\x81\xcda\xfc\xd2eS@X@\x15wiVS@\x03 \x91\xa0o|S@\rMC\xec\xaatS@\xc2f\xd9\xd9\x9auS@\x19\xcf\x86@\x0euS@\xd6T=<InS@\xecU\xa5K[uS@\xb2o\x83\\\x1diS@ltN>jTS@\x1dy\xad\x0b\xb7`S@0zS\x11\xf4NS@\xad\xe4h\xb2\xafxS@\xb3\xf9x\x96\\wS@\x9dE\xa5\x9b\xb4fS@\xa0\x1c\xef\xed\x19oS@\x1c\x0f9ml`S@\xc2\xbb\xb2\x1dZ}S@\x95\x8f`\xcc\xbfwS@\x99+\x0e`\xfb{S@\x00\xc4\x86\xf9\xed|S@&\x01F\x1b\rcS@X\x1c\xc6y\xbf|S@\'%!\xd7x}S@\r6L\xcc\x8fbS@\xcd\xb6\x91\xfa\x14cS@\xe4\xa3\x0bf>\x81S@"X\x1e\xef\xdfQS@&/\xd3\xd2\xf6QS@\x0eq\xa5\x13xxS@\xf02\xcb\r\xf9kS@mG\x93&UvS@\xcf\xaf.\x06\x14cS@u[\x86\x83\xb1\\S@\xdbr\xd4\x8a=~S@&\xcf\xba\x8e!vS@\x93\xac\xaa9\xcdkS@B\xb4\xd8\'\xebzS@\xe6\xcd\xfenZvS@\xfd\x02\x99]\xc3}S@>\x9a.o\x18\x7fS@\x92\x86\x08\x1f\x82{S@\xbd\x8dD\x1c\xf5xS@BL161yS@:\x98\xaf\x94\xf9xS@\xe7\xe1z\xf2S}S@\x838JC\xb4_S@\xcf\xdf\xea\xf9\x9d~S@\xf4O\xdc\x99r\x80S@\x9e\xd2\x80\x18\xf2\x7fS@\xd3\x89\xd0\xf0\xec\\S@\n.\xa4p\x0f]S@\xda\xe79\xdf\xa0~S@t\xa0\xbc(\x9c^S@\xdah&0{{S@\xfe\x13\xc2\x90\xfc\\S@=\xf9\xa0\xf8M~S@\xa5\x18>i\x96]S@\xb5i2\xe7VWS@w\x0bC\x7f\xaciS@y\xe2O\x8elkS@\xdciH\t7zS@)\xb8\xe3\xbf$lS@\xa6\xbeO]\xbf\x83S@06\xa6\x88\x90kS@I\xcd\xad\xf4\x8dkS@\x89\xb6\x1d\x8c\x04nS@\x07\xc8qy\xfaxS@|\xa8\xa1\x85VfS@\xdc\xe0\x88\td\x82S@Fh\x13T\x81xS@=\x86\x0c\xb6;VS@\xdc\xe0\x88\td\x82S@\xfb\xca\x04:L\x85S@\x0b\xd9\xc4\xe1:\x82S@\xe3\xbdo\xde\xd2mS@Ml\xfa\xc1omS@\x1b\x1cV\xf2\xdauS@\xff\xdf\xafG\x1dyS@bI\x07\x8c\xffpS@D"\xa6\xba\xd5}S@/\xb4i4mdS@|\xfc\xcd\xaal~S@<\xbd\x88G\xed~S@\x00\xc1\x01\x16:fS@\xd9\x94\x1e\x96\'hS@~6\xa2\x0b\xe5lS@{%5\x9b\x80gS@an\xfc\xd3\x95bS@^\xe9|\xe2\xc3\x83S@\x8a#k\xd5BzS@\xbd\xdc\xa3\x88\x14cS@\xc5\x07\xb1YDgS@\xbf\xbe\xf5\x1e\xacjS@\xd3\x9f\x8d\xb4\xffzS@\x9a\xfbM\xc1_}S@\x9a\x074\xba\x14lS@\xa8\xa6v\x05\xd9fS@D"\xa6\xba\xd5}S@\xd2\xc7MC\x88\x80S@h\x1f%\x9d\xcdhS@&\xde\'\xd8ExS@\x9a\x074\xba\x14lS@^\xe1\x9d\xa3\xefiS@\xc8\xb3\x18x\x7fhS@P[\xce\x92swS@4\xab\xea\xfdtjS@6ir\xa7\xf0fS@4\x90\x0er\xc5vS@\xbc\x88\xc0x\xeakS@4[\xe3\xe9\x14lS@j\x1a\x19\xf4\x0byS@\xf6\xdf\xdf\x87p}S@j5\xd3k(jS@\xd2\x8eM6o\x82S@\xda\xc3_d~gS@\xecN\x9a\x88~zS@\xfe\xdfJ*\xb3tS@\x10L\x12\xe3\xe7yS@\xc7\x8a\xab\x92\xa8tS@Q\x80#b\xf0{S@\x12\x1e\xb7\xbc\rtS@\x10\xce`\xe3\x12oS@#=K\xa2ltS@\x9a\x04>\xe4\xee\x82S@i\x85~\xf7\x9c^S@\xd1\x1a\x88\x10\xdewS@5\x806\x93UTS@\xae8Q\xe8C\x82S@\xf8\xe08w\xbf\x82S@\x97\x89\xad&\xe2gS@\x15\xe9\x9eQ4fS@WH=m\xd4TS@\xfe\xde\xe3Y]]S@\xd4%\x19E!nS@\xdb\xb7?\xe5\x19]S@\xef\xff\x12\x18\x8chS@\xfbBw&\xdcbS@/\xd44\x9d\xc4`S@\xeaeL\x15\x01]S@*d\t\x07\x8cVS@g\x82\xcf\x87JrS@\x9b(\x95\x8a#kS@\xa6\xd6{\x98\xc3US@\xa3v\xbd\xcf\x05kS@\xe6"\xa3\xa6\x0e`S@cwH\xd6\xcfkS@\x91e\x96\xea\x0ciS@o\xba\xedg\x00^S@}z\x85q\xe1iS@\xfc1\xe1\x85C_S@\xfb\xca\x04:L\x85S@\x1a\xc7\x9c\x1a\xacfS@\xb4\xe6\x98\x01\xf1bS@\xb5}\x1d\x80QiS@\xf6=\x88\x0fPjS@w#\x86\xee\x11hS@\x8e\x900qzpS@\xaea\xffbciS@\xe7\xbe\xb7\xa5\xf1`S@\xed\xd9<D\xc8YS@\x8e?#\x87\xd3iS@\xd1\xf9>\xb7X]S@\xd4=\xd8\xfe\x16`S@\x96\xbc\xa1\xec\xa9iS@\n\xfd\xfb\xfd\x82\x84S@\xa5r?\x08\x0f_S@\xd32\xf7\x16!iS@\x8a\xab,\x92\xefYS@&K\xd9\x10yZS@Xk\xeetrUS@\x99K\xef\x1aPUS@^8\xf6\xf2bwS@R<)\x81\x0cQS@M\xbc\x83\xe6CrS@\x12\xb3tO\x84kS@\xd0\xee\x0e"\x02OS@\x9c\x12F\xae\x83cS@\x1c"\xc4c\xe8iS@D\x86\x15\xab\xd8fS@\xf2s\x1e\xb5\xe6_S@y\xc0\x18\xff\xb1uS@C\r\xa3cE[S@#\xed\x8f\xe7\tcS@\xa3\xef\xba]\xefkS@\xab\x0fy\xe4\xc0jS@Tf\xcd\xba\x17xS@\x17\x83p\xc9yxS@\xa8\xda\x97\x93\xc9^S@\x9f\xb3\x18\xeb\xaexS@\x87\xd1:\x91\x94gS@I\xc0]\xc2\xaaxS@fK\xf9\\*yS@6\xec[\x99\xeezS@\xcaoN\xf3\xa2uS@w(C\x98\xee{S@\x8b\x81\xe6\xc8vhS@\x18g\x8a\x1d\xdawS@\x88;\x0b\x19\xbb\x7fS@\xe5p\xde\x9d\xc9yS@\xdf/Z\xc5\xd6lS@\xdd\xfe\xeb-\x10_S@\xb1\xfb\xdf\x8fJ\x85S@\xb2\xfa7k\xf2jS@S\xb5\x87A3gS@\xf75\xff\xcc\xbfkS@\xba\xbf\x04\xf06qS@\x16n\x94t\xf8}S@\xbaD\xa7/%lS@\xbfb\xeb\xdc\xf5lS@<\x83\xcf}\xd1YS@J\x17\xb6;\x90iS@I\xdb\x0c\xb4\x95fS@\x11\xd5~l\x19oS@\x19W*\xc5\xedlS@\xc7\x89\xbf\x90FjS@\x1eX\xf67\\zS@\xdf\xad\xd6f\xe6pS@S\xc56\xa1\x07lS@}\x19\xee\xdf\xd1\x7fS@\x18\xf7\x99\xff\xef|S@\x0cR\x06w}}S@,wG\xf1\x8exS@\xda\xc0\xca\x08\x8dvS@\xb2\ne7+oS@\xa1\xbf\xa8)ySS@$\x8f\xe4\x15\xdfZS@\xd8\xa9G\x8d\xdc\x83S@J\xa5\xb0\xb0\xa6[S@\xb2qJ\xf1\x97fS@e\xa7\xb8\xefQnS@}\x9b8a\x86nS@\xd5\xab\x03\xb3\x7f\x80S@\x11\x0e\xf5\x84\xdb\x82S@e\xb7\x81\xe8cuS@v\xe1\xbf\x8d\xf3yS@\xe4\xb5\x9d\xc0\xc9hS@\xcau\x90f}xS@\xdc\xe0\x88\td\x82S@M-=S\x86hS@\x96\x81\xdd\x0edlS@Q\xf0j\xb5*hS@\x8aw\xe4<\xf2wS@.\x8c\xb9k\xd0lS@P\x1eF\x1e\xd1YS@Aw\xfdZ\x1c\x84S@6\x86\xfc)\x98jS@\xdc\x0f\xc2\xefYXS@\x12\xb3\x01x\xc0hS@\xb1\xecC\x1d\xc4wS@K\xf6Q\xbe\xa2XS@9\x8c\x04I%}S@\x1f\xcb\xe4h\x87xS@\x04\xe6(\xd5\xedvS@\xe5\xfc\x90\x16\x7fkS@\x11/Ou4\x82S@G?\x01\xab\x06hS@`\xd2h\xa3owS@\x99\xf9Cj\xd0pS@\xa6\x06\xf7\xed\xe0XS@\xcd\xe4\xe2\xf3LwS@\x9eT\x0b_\xba\x84S@\xc3\x00\x8d\x9f\xfcfS@\x1f\xa7\xb6\x81QiS@\xf5\x1f\xd5\xd2\xcbjS@\xad^\x9d\x17\x11iS@?\x0f\xacX\x80oS@\xa2\xe4n"\xe2pS@\x16C\xbd\xf4\xcf[S@\x9b\xd8\xc7X\xf0\x83S@\n\x8aB\x1d\xb2US@\xccy\xa2K\xd0gS@\xf71I\x0f\x7fVS@\xe1\x18X\x9a\xdb\x82S@\xc4P\r\xd8\xe8{S@\x8d\x9b\x9c]sgS@\x18\x12\x05Fm\x80S@\x07 \x87*\x84\x82S@\x99\xf9Cj\xd0pS@\xd0\xbb7\x14\x01]S@J\x97B\xa6\xf0fS@\xac\xeb(\xb9\x14lS@\x0c\xda\xde\x1f#{S@\xba\x91$%BVS@\xd25\xa2cFQS@\xb6cd\xc6\xf2~S@\x80vg\xd5e|S@\x1d2#yiWS@\x98\xf6!\xc7\xb5mS@\xb1S\x92\xef\xb0yS@\xfc\x86\xabE\x00WS@\xb1\x94k`\xab{S@\xb6\x1ev\xb4O\x7fS@\x02l\x1c\x07~zS@5\xec!\xfb\x02\x7fS@<\x10}\xa5\xbffS@_\xa7\xf2T|US@\x80\xdcFE\xb8oS@A:\x0ej\x12cS@\xbb\xc6R\xdc`\x81S@\xe6\xd4o\xc5\x90bS@\xd0\xa2]\xb0@\x81S@E\xdb\xe6\x83\xb3yS@\xa5[&`\x9a}S@\x87\x1e\x83\x1f\xba}S@?D \x02\xd0}S@"Uc\xea.\x80S@\xb2f\x81\xd5\x81}S@\xb5\x19\xed\x12\xf9xS@r\xe0&2\xe5}S@\xf6\x1b\xb0\xb0\x84\x80S@\x93\xc5\x10\xca\x9dnS@/D\xf5\xcaf}S@\x1c\x0b\x81\xf4\xccvS@\x0c\xaa\xe9S6~S@\xfd\xa8**\x8bnS@\xd9u?\xe4\x92xS@\xb6\xf3\xb1\xd3V}S@z14\xc6\rvS@\x94\xa9\\\x84\xb5xS@~9\x95\xa4^uS@\xce\xadv\x95\xd5YS@\x96`\xf0M\xfbkS@7\xcf8\x95\xbftS@\xf1\x1dK\xbcjnS@\x89\xc3]q*zS@&\xb5\x02$\xd2zS@\xfb\xea0\xeaxtS@\x1d{\x9b\xddCtS@\xd6\x11i\x10\x02zS@#\xe7{\xb2\x10yS@\xcc\xeaFN\xediS@\x16\x8f\x05\r{gS@\xc1\xa2Z,\x85[S@\xef\xe1\xaa\x86\x19xS@T\x04\xf31\x9afS@\x95H\x92S\xa5kS@\x03\xb6\x17M1fS@z\xcc\xc23UvS@$\x88$\xec\xcaVS@6F\xa8\x18\x01]S@\x93\xcbX\x9f%iS@\xeb\xc8\x13(\x0c`S@\xdc\xa7"\xfb\x16eS@\xb8`\x97\x7f\x19lS@\xc8\x94*\x8a7lS@L\x9d\xbaK\xa1kS@bDj\x94\x0clS@\xf0\x03\xbej\xdf_S@#\xc0\xcbI\x91_S@\t\xf4\xda=\x7faS@TIa\x1etWS@Z\xd938\x03`S@7!\xa9X\x07gS@;\xc5\xc2\xcd\xe5jS@\xd4\x02\xc4\xa7B_S@\x0e\x93\x80v\x99[S@?5\x9a\x84\xfb^S@[\x90\x8b\x1d\x03hS@\xa4\xf8F\xf6\xebbS@\xdc\x7f\x12kE^S@\r\x11\xe8\x08\xeebS@$\xc2\xd9pHiS@\xf6\x05ICLjS@^\x9c\xe2M\xe1iS@\xe7\x1b\xee\x9f\xeahS@9@\xb7D\xeehS@B\r\xf7Rf`S@\x00\x9aC;\xediS@\xf0\x9c{F\x0fjS@\x0f\xe5\xe8]m]S@f\xb9-\x18\xcfhS@\x89\x8eSn\xbeyS@\xd9\xab\xd7\xd03\x81S@/}F]PhS@\x80\x86\xee\x13j\x84S@\xb4\x05#\xa1\xf0lS@\x01\x8d\xd4\xeb\xd8wS@f\x89\x9f\xa5\x94xS@f\x89\x9f\xa5\x94xS@\xd2\r\xec\x12;\x82S@\x81\xf5\x8c\x99b\x82S@p1\xe8k\xb9\x84S@\xd6\xb7\xc5\xf1:iS@\x9d4Y\xce2qS@\x0eQ19\xdejS@<\xaf\x08\x86\xeapS@\x9d4Y\xce2qS@\x02\x97\xc4\xe8t\x80S@\r\xfb\xf8\x9eYfS@\xc1\x83\r\xc9\x88gS@\xde\x17\xfb\xb1!jS@_5\xe2\xa6\x94\x82S@\xf7\x82XL\xaf\x7fS@\xa1\xd7\x93Y\xc8eS@\x03?1\x01\xa1|S@\xf3\xf2\xc5\xba\xdc~S@\x12\xd6\xac\x8d\xcb{S@\xdfI\x92\x951gS@\x00~\xf4\xd0\xacyS@\x9dA\xf4\x1e+|S@5\xec!\xfb\x02\x7fS@\t\xec+q\x87\x7fS@\xbd\x07 \xf5\x01]S@Q\x0f\xe3$\xcdUS@A\x1ch\x16\x82ZS@A\x1ch\x16\x82ZS@TB\x83\xd5fXS@\xf6\xd2\xd9K\xdeYS@\xf4\x0f\r]K{S@\xf3\x0f!\xa5m\x81S@RL\x1d\xc4\xff`S@A1i|${S@\xa5[&`\x9a}S@#\x93 \x82@\\S@*\x96ogIyS@\x7f\x89\x8dh\x07]S@r\x00\x1fr\x18YS@\x12\xa5\xb0$g\x80S@W\xf8\xc1\x8e\xcbZS@\x9e\xb4\x17J\xfcxS@\x122\xaa:\xbbnS@<\x1c\xf7\xaeixS@\xff\x96\x99A\x99}S@L\xfa\\K\xe1{S@\x1a\x18\x91Tc]S@\x93\xe6\xbf\xcf\xaciS@P\x85X\xe0\x99YS@i(B\xac[wS@d\xaa]u\xfeiS@jm\xd9\xe8\xc7iS@V\xbae\xa2]aS@Im)\xbbNiS@\x96\x1a\xd7\xc5\x8bjS@\xc9\xfe^me~S@1+U\x00\xb7jS@\xe8:\'\xfc\x13_S@\x87\x9c\xfb?\xbcjS@\xdc\xabC!\xa7fS@\xb5\x84cf\x19lS@,\x074\x92\xc7kS@\x97\x8e7\xe8\xbdhS@\x1a\x05bk\x19fS@\xef\x0e-\x96\xb3kS@:W\xf0\x95\x90nS@!\xf3\xbf f}S@3\xbbs\x98\x19kS@\xe5Q+\xc2\x9deS@?XW\xa7\x19vS@=\xd2\xe4\x8f\x12eS@\x9c2k\xfaowS@\xba\x8bl%\x04xS@\xf9\x7f\x96\x1cwtS@\xd7\xea\x90\xccitS@\x96\xb7\xd5\xde\x82tS@\x84p\x0e\x08\xeb{S@\x8e)\xb7 \xcctS@\x9c`\x88\xf4\xffyS@\x1fN\x19}dnS@\xcc\x8dJ\xad\xd7tS@\xf7\xd6\xc6[\xc2tS@U\x1bTb\xebxS@~\xf7F\xfa\xc1xS@\xa1\x0fB2\tnS@\xc1\xdeUQmvS@\xf6R\x95c\xc2iS@,\xac\xd5\xd0\xe2hS@\x9ec\xe9y\xf3_S@\x01C\x97\xa6:gS@\xbbl\xa4\xc2\x07gS@\xed\x05Urm^S@'
p35
tp36
btp37
a.
