# Supplementary material for: Sea ice drift data for Fram Strait derived from a feature-tracking algorithm applied on Sentinel-1 SAR imagery
Source: Data Brief. 2018 Apr 19;18:1410–5. doi: 10.1016/j.dib.2018.04.034 (PMC5999601; doi:10.1016/j.dib.2018.04.034)
Supplement: Supplementary file 2 — Supplementary material [file mmc2.zip › fs_s1a_data/HH_filter200vec/FramStrait_HH_20141219T072015_20141220T080054.dat]

(lp0
S'S1A_EW_GRDM_1SDH_20141219T072015_20141219T072115_003785_00484A_BC7D.zip'
p1
aS'S1A_EW_GRDM_1SDH_20141220T080054_20141220T080154_003800_00489A_8EB2.zip'
p2
a(cnumpy.core.multiarray
_reconstruct
p3
(cnumpy
ndarray
p4
(I0
tp5
S'b'
p6
tp7
Rp8
(I1
(I227
tp9
cnumpy
dtype
p10
(S'f8'
p11
I0
I1
tp12
Rp13
(I3
S'<'
p14
NNNI-1
I-1
I0
tp15
bI00
S'\xfb\x082\\\xe7\xcd @@7o2\xe2\xa5\x1e@2\xa0\xccp\xe49\t\xc0%\xfc\xe6\xd6r\xf6\x06\xc0\x90~\xb2\xb0\xb42\xe4\xbf\x0f\xd8\x7f\x1e\x9dg\xe2\xbf\x84:\x94\xba\x93>\x14@W\xe0\x86\x9d\xd45\x14@Q92\x9eN\x05\x1f@,z\x19})<\x1b@7,EF\xba\xd1\x08\xc0G\x8b\x0e\xae\xb4\x0e\x10@`\xc6\xa6\xb6_\x92\x07\xc0\xf6ex\xf6\xb3}\x13\xc0`\xa0\xe9L9a\x10\xc0\\\xebVZ\xab\xcd @\xd0v~|\xc9\xa2\x1e@,\xc4i\t_\xb0\x1f@\x0cP.\xa0\x1c\x94\xe3\xbf\xec\xa5\x97\xd2r\xa8\xe3\xbf\x92%\x0c\xe1\x96\xee\x0b\xc0\xff-\xf8\xac\x11\t\xf7\xbf\x93\xe2b\n\xd2S\xf5?\r\xd1\x98A\xda\xc0\x0f\xc0Ap\x87\xee\x14\xb1\x08\xc0\x01_\x12\xcb\x89(\x14\xc0\x1b\'\xffL\xcd5\x15\xc0C\xf8\xff:\r\x89\x04\xc0z\x14\x11\xaf\xe5\'\xef\xbfd\x14<c\xa2\xb0\x13\xc0R\xe8l3\x84\xb8\x11\xc0\x8c\x88\x87\xedd\x9b\x13\xc0\x07\xc5b8\xa7b\xff\xbf\xc76{\x7f]\xe8\xef\xbf\x17\x89*\t\xdb\x89\t\xc0\x98h\x83\xb8\x94\x88\x1d@9\x88s\xff\x98U\x15\xc0\x08Y^\xa1\xf9\xcf\x1e@z\xdf\xd2\xe3C\xaa\x1e@\xe6\'\xd7\x80uA\x0b\xc0\xb3o[\xe8\xb9O\xff\xbf\xe7M\x95[\xb0\xea\x12\xc0\x1f\xe4\xca\x07\xe1\x10\r@\xf5X\x92\xe7rG\x14\xc0\xdeLI\x8bq\xa1\xe2\xbf\xa5\xedAH\x87\x86\xe3\xbf\xab\x9b\xed\xa3\x14\xcf\xef\xbf9p\x15\x9a3b\xf7\xbf\x83O\xa5\xaal\xc0\xec\xbf\x1d3\xb1\x82\x95a\x17\xc0\xa7Mx\x92\x9c?\xe8\xbf\xf6\xe5Cm\xc6Z\r@YL5/\x06\x18\x11\xc0\xfc?\x95U9\x07\x13\xc0K\xad\xcd;\xcd\xee\x19@!\x96\x04\x1d\xb1\x1b\x0e\xc0\xd3\x85\x17K\x85\xa1\xf3\xbf\xf7\x07\x80\x1f\x8e\xe1\x10\xc0/\xf6\xabp\xaen\x13\xc0\xf7,\x8b\t8\xf2\x06\xc0\\\x08\x1fE\xb7\xa2\x02@o(\xc0\xb3>\x05"@\xd6\xcb]\x81n%\x14\xc02\xc7/\xf9\xe8\xa1\x0e@\xfbKPL\x14\x00\x14\xc0\xfd\xe7(\xfe9\x81\x06@\x98\x1cj}\x1cC\x11\xc01\xef\xd5G\xafD\x0b\xc0\x83P\xa3\xd0\xd1\x82\x1a@\xa7\x93\x15D)&\x0f\xc0<z\x16\x06\xd6\xc0\x04\xc0\xf2\xc4z\nD\x8a\t\xc0Xz\xa13\xab\xa4\xff\xbf\x17]\xb3\x84|\n\x12\xc0>B\xe5g\t\xf5\xf6\xbf\x81\xadH\x9d\'?\n\xc0%\xca\t\x91a\xd2\t\xc0\x02\xc9{}\x0b\xac\x03\xc0I_\xdcY\x872\x14@\x8b9\xc5A;\r\x01\xc0\xce\x02\xcb\xf5W\x15\xf4\xbf\x97u\xcb\xa2\x1a\xfc\x05\xc0QI\x1d\xf9b\x80\x10\xc0\xa0\x83\xb2p<\xdf\x12\xc0\xf2Ww\xee\xdb \x11\xc0\xea\xe7Yj1\xac\x0c\xc0\xf9\x99\xe7oX\xe3\xe7\xbf\xed,\x86$\x8aM\x0e@\xbb\x9aQ\xe8\x16\xa8\n\xc0\xe6gM~\xd2\xd2\x0c\xc0\x7f\xf5\x0b\xde\xda\xdc\x03\xc0YV\x94\xb3\\ \r@M\x01\x96H\x7f{\x16\xc0(\xb8)\x0f\xa4\x02\x0c\xc0\x9e\xea\x7fX\x9aq\x16\xc0\x8eY\x11\xd9\xac\x8c\x10\xc0\x93b\xb9\x13,\x8b\x14\xc0g\xe7R\xf7\x18!\x14\xc0\xd3l\x9e`3\x06\x07\xc0M\x93\x9bH\xeb\xbc\x04\xc0\xdc\xbd\xce\xcb\x96\xfd\x0c\xc0\xfeO\x11\xaf\x97g\x0e\xc0\xe5\x94\xc7\x10\'M\x0c\xc0\xb3\x9e\x80\xa3\xdc\x8a\x11\xc0t\x97b\\\xdf\x9a\x19@>\xaa9\x9eBz\x0b\xc0s\r\t\xfa\x9e\xfe\x0f\xc0\x80L\xa7\xf3|\x1c\x0e\xc0\xbe\x9bB7\xdd\xcd\x14\xc0\x0c\x92@v\x12\xd6 @Y\xf7\xdd{\x88/\x14@?\x10\x83\xebok\x1e@\xf0\xa8\xa9\xbe\x92\xdc\x12\xc0>kX.\xba\xc7\n\xc0\xaa\xbc:\x97\xc8e\xf1\xbf\xd9\xc1}\xdbZd\x01@\xa8\x91\xa1HL?\x0c\xc0\xc9[\xaf!OL\x0c\xc0\xc6\x1aS>o\xee\x11\xc0\x9e\xedM\xfb\xadb\xee\xbf\xcf\r\x94B+\xb0\xff\xbf6\xa2a\xadS\xd2\x03\xc0G~u \x06\xf6\n\xc0F>OQ{5\x13\xc0\x8c\xecu`\x86\xea\x16\xc0g\xec\x03=\x8c\x98\n\xc0\xeb\x9e\x81Z\xadK\xe5\xbf\x86\xeb$\x88U\xd1\xe7\xbf\xce\x9aoE[H\x14\xc0\xbdXg\xf5\xabB\xe4\xbf\x84\xa2\x0eMK\x84\x13\xc0u\x065\x8b\x06|\xe5\xbf\xd3R\x07K\xd9\xd2\x0c\xc0\x87\xc5a\xd9\xbcE\x10\xc0<\xc3=\r\x906\x02@H\x16_O\x01\xd5\x15\xc0\xa7\x02\x8b\xf6\xe3\x88\x0b\xc0\xab\xf8\xe4\xf4A$\xf4\xbfv+_\xe8[!\x11\xc0x\xcd\x8dSD\x0f\xdb?\xe7\xcc]\xb2\x11D\xfa\xbf\x9e 9\xc1\x9f\xda\x14\xc0\xd9\xa3\xda\xacWI\xe4\xbf\xe60\x00.\x95,\x10\xc0\x1aC\x9d\xea\xbb\xc8\xfb\xbf\xc9i\xbb\xda/\xb1\x16\xc0\\/+\x10=E\x05\xc0\xf7\x98;\x13\xcbH\x14\xc0\xc2k\x02\xd3\xd4\x1e\x14\xc0\n\x10:\x83\xe9\xff\x0b\xc0\xf8\xdd\x86\xd2d\x89\x11@d| \xbeN\x9f\x10@\xab\x1b0\xf8\xa2\x88\x10\xc0+\x12\x9c\xfe\x0e\x13\x1f@hkw\x079\x9a\x11\xc0\x92\xe2\x166\xb6&\xf4\xbf@\xc5\x89w\xd6p\x08\xc0^\x92!J\x94\x11\x06\xc0\x16\x1e9\x81\xab\x1b\x18\xc0\xa9o\xac\xddgQ\x04\xc0\x13\xd5<\xcd\x9eH\x12\xc0\xd31SV\xa7\xb4\x12\xc0\xfa\x10\xbcm\xa8\xbc\x04\xc0\n\x83S\xf0d\n\n\xc0c]\xc2\xe8\xeb\xe5\x06\xc0^_\xdf\x1e\xb7\x19\x12@R\xa1OT\xf8\x8a\n\xc0GJ\x8d\x1e\xbd\x8e\n\xc0\xa0\x08\xe7\x1a@\xfe\x11@\xec\xc8\xee\xd7\xcc/\x12@Cj\x9a\x1a\x1fk\x12\xc0\x847]?\xe4J\x10@\x9d\x9d+\xbfv\x14\x1f@F\xcec\xac ,\x0c\xc0\xa7p\x19\xc4\x7f\xdc\x07@\xea\xb3=]\xd92\x0b\xc03\xd9\x84\xde1\xd0\x12\xc0 -\xfb\x84\xb4\r\x13\xc0\x15s|81\xce\x12\xc0\xa9\xaf\x19H;\xaa\x1e@H\xeb\xfa\x19\xadR\x10@\'O\xb9p\xd0\x88\x05\xc0\x0bI\x103\xc0[\x03\xc0\xdc\x885\xfee\x1f\x0c\xc0\x0b\xfa\x8c\x8d$+\x12\xc0/\xd2\xaf\xfa\xca\x07\n@\x89\x12?\x04\x90\xb3\x0b\xc0\xa1\xf5\xdfc\xe8\x9b!@\x8b\xf3\n\t\x06\xf9\n@a\x94\x80\xfa\xdd\xf9\x19@\x8d\xc2\x91\xa1\xc7$\x11\xc0$\x13=d\x93\xb3\x05\xc0\x0f\xd5x\xa7\x9f\x00\xfd\xbf\xf8;\xa85\xca\xa0\t\xc0\r\x11a[@$\x16\xc0\xa6\x80\xa8\xb0\x1b\xf4\xfa?\xf0\xbd\x88\x9a\x01\x1c\x0c\xc0\xc8)M)\x8ao\x14\xc0h\x1f\xa2\x11\x1d\xbd\n\xc0WQ\x9eJe\xd7\n\xc0$@I\xdd}\x13\x0b\xc0\x89\x9e\xb2\x08\xd8z\x1f@\xa9Q\x9eE\x80\x17\n\xc0\x08\x01\n\xed\x1f\xfb\n@\x1aR\xc6m\xd5\xf4\x10@\xe1\x82\xb01\xea\xad\x04\xc0H\x9c^\xe6\x0b\xbc\x12\xc0\xfe\xe7\xd3\x8a8\x88\x06\xc0p\x1e,\xa8ZK\x12\xc0\xb9\xa4\x82\x95d\xe9\x11\xc0\x19[rG.\xf8\x00\xc0\r\xdc\xd9\xf1\xa6\x94\xef\xbf\xe19\xab\xd89Y\x10@J\xcd\x82\xc7\xaf\xbe\x1a@\xf4\x10\x85\x9f@@\x12\xc0l\xb9\xc7G\x91\xb5\r@\xd3@-}\x8bI\xf1\xbfG\xafC\x85\x10\xb1\x0c\xc0ugY\xaa\xa2\x84\xe5\xbf\xd4\xea\xbf\x8e\xb3\x84\x10\xc0$\xda\x93\xb6\xee\xbe\x11\xc0\x90oX\xb7U\xad\x05\xc0;\xf1$@Ls\x12\xc0\x18\xd9\xeb.FY\x10\xc0\xb3\x81L\xd1:\x06\xfd\xbf\xef\x13\xc0\xd8\x8c\xf2\xe6\xbfr\xbc\x95N\x032\x08\xc0'
p16
tp17
bg3
(g4
(I0
tp18
g6
tp19
Rp20
(I1
(I227
tp21
g13
I00
S'\xfc\xc6?\xe6!7T@e\x99e#Z0T@\xc8`\x0b\xf8\x11&T@\x93\xc5~\xa0\xe3\x1dT@^\xd3$\xa4r\xf3S@c\x89\x8a\x172\xf4S@\x90\xe2V\xcc\xeaVT@\xbe\x07\xa2;\xf5VT@\xbb`\xc8\x10\x1e3T@\xcc6\xae\xf7\xe4+T@\x1c\xf0\xe6\xe7\xab&T@\xbb~.\xa8\xb6AT@\xd7^\x1f\rO\x1cT@\xec\xab\x9c\x96\xe58T@\xc2\xac\xec\xcd\xb7RT@|\xd6\xc8\xd6\x1f7T@\x19\xea\xd8\xffc0T@?q\x0c6\xe5,T@\xfb\xfd\x8e`\x06\xf3S@?\x19\xfc6+\xf4S@\xe1\xb7k\xdd\x17TT@\xael\x1aY\x82+T@2\xf6\x01Y\xf8[T@SG\xfe.J\xebS@\x11\x1ao\xb2\x99\'T@\xbe\xb7h\x17\xa34T@\xe4\xc5Q\x94"\xf8S@\xf0\xca\xd5\xbf2.T@\xd7Zd\x80\xcc\xf6S@`\x02\xd1\xf8\x06\x06T@\x91\x7fB\xdb[0T@\xa1\xd9\xd8)Y\x07T@\xea\xd0\x19E\xde\xefS@Oz\xd0\x9b\xb8\xf6S@\x9c\x1a`\x01\'\'T@$\xa4\xbb\xe0\x846T@\xdeO\xdf8\xa6\xf7S@j\x1a\xd7dG0T@^cu\xa8i0T@$\x80)\x0bm&T@\xb6\xe4)x\xe2\xefS@\xdcEI8\x1b7T@\x80\x83\xe8?\xfd8T@\xaee~%\xd2\x03T@\xa4o\xb0\xe3\xa4\xf2S@-\xcd\xfe\xc62\xf4S@F/\xbaD\xb8\xf6S@\xbe!\xe3\xf4\x0c\xf9S@V\x11q\xb7\xf3\xf6S@\x07qO\tD\x11T@\xe0n\xc3\xda\xb3\xf8S@u\x97\xf6\xf4\xf05T@\xcf\xa2wf\x8c:T@Q\x06L\xb6\xba+T@\x0f\x15F\x99\xba$T@\xec\x11Z\x81:JT@\t\x18<H<)T@\xbc\x85}\xdc\x8f\'T@\xa2\xce\x86\x18\xe16T@N<\xd1\xb8\xfd\x1dT@J\x0e+W<7T@\xf0\xe6\xd8\xbf+DT@\x16|?\xb8\x07\x05T@\xa8\x97\xaf\xc2\xb96T@\xac\xcb\x02#\xa6$T@U\xdd\x85F2\x14T@v\x8fV\x99G1T@\xcf\xc1:t\x99OT@:\x98\xb0\xf4\x9a$T@K\xd7cg]\x1bT@\x19\x05\x10\x86R\tT@\xab[\x8e\xb9OYT@\x1f\xb0\xcb,>GT@\x9a\xb9\x17\xa1\x1b1T@\xc4z (PRT@\xa8Z$\xe1\xed)T@\xb8\xeeX\xaa\x93)T@$\xc5\xb3\xc3=+T@6\x18\xfbZ\x03IT@\x17.!\xa5\x88\xf6S@\xbdF!{{\xf9S@.\x88\x0ep:"T@\xf6\x98\xe4M\xc0\x16T@\xfd\x1f\x01\x92\xd7+T@\x9e\r\xb7\x98h:T@!\x81\x98\xa0\xb3\xe8S@>\x80\xb1\x9d,)T@>\xc1\'5w6T@\x9eK\xf5\x1d\xab\xf7S@\xd4\x19\xe8>\xb9ST@>\x1d\xcdW%\xe2S@{\xbb\\\xf0\x069T@\x89\xa9\x1b\xb6]\xfeS@!$\x0e\x8b\xa9TT@\xc5\xea\x9f\x18+\xfeS@\xffV6m"*T@\x94\x9ew\xd5\xc2\xf9S@\xa2\t\xec\x8b\x00\x05T@\x1d\xc49\xad\n\x1dT@\xab\n/\xb5b\tT@VYN\xb2^ST@\xe5G%7\x7fRT@\xc9v\xbaF\xdcTT@\x07\xab\xea\x7f\x92<T@\x9c\x87s\xa3\x93LT@\xe7\xb2/\x9a)%T@\x89\x82A\xa7?\'T@\x87M\xe2\xf7AJT@\x0eP\x0f^u\'T@D\xf21\x17\x997T@(\xd2\xb0\xb1\xf4HT@7\xd1G\x8780T@\xbf\xd75\x15\xef+T@\xffH\x95\x89f\'T@\xc8`\xa0\x00=\x10T@\xb0Wr\xf9\xbc@T@\\\x1d]"\xdbTT@\x90\xb4On_TT@\xd0\xf4\xae\xe9\xb1,T@\xd4W\xd8|%"T@\t\x0e1\xb8MGT@P\xe3\r\xf2\x1f\xe2S@"\xad\x1d,\x8c\x0fT@q\xe8#VO5T@g\xa6Ns\xa2\xfeS@\xe4\xa1>]\xb9\xf7S@X\x97\xa5f\x86\xf3S@\n!b\xe8;)T@6l\x12\xf5\xdc\x04T@\xa7\x9e"\x1a5\xf4S@\xb97\xb1\x8c\xec\x05T@\xe4\x87-\xd6\xb7+T@\x8e\x07Ga\xacST@\xb3\xda\x1a^\x88(T@%\x8b\\\x87jIT@Y\x11\xb9\xf9\xc0\xfbS@G\x92\\Y\xc8\xf9S@\x14\x14\xdd\xa6v\xf9S@\xb0\xda/\xb6d:T@\xe0"\xde\x83\x08]T@+\xd6\xcb4h\xf4S@:\x14~\\\xb2\'T@K\x18u\xa1/,T@\x11\xe3D\xf5\xf0;T@.i\xd5\xae\xdb\xf2S@\xd6Sn\xef\r\xfeS@-\xc0\x92\x85\xd4\x06T@\xd8dW9\xdd\x03T@g\x94\xe90\x07\x05T@\xc6\xaa\xcd\x18\xf4ST@\xeb\xc5\xb9\xb8\xd7:T@&\xbb<\x0fM6T@#?\xd8\x98!=T@E\x08\xa0\x8f\xa5:T@\xc9+)\xb0\x91<T@V\xc8\xe6\nr\xf9S@\xde\x8a.\x89\xf0\x1bT@\x7f\xb3Z\xe7\xdf\xf9S@\xfa\x18\xec\xa5Q\x05T@\xac\xc0\x1e\xef\xeb\xf7S@\x9b\x1d\xa6\x9c-#T@1\x1byp3\xffS@\'\x8c\xa1!F\xf7S@V5\x02\x8f\xbc\xf8S@\xe7\th\xd8(\x1eT@b2\x81,YZT@\xdc\x01\xedD2IT@\x9c\x04\xd21\xa5\xf7S@\x13\xa5\xd1)XZT@\x94\xc0\xd8N\xbcYT@\xe8\xe4\x15\xc4i&T@8>\t\xea\xa6[T@t\xc8`@\xcc-T@"\xea\xd3\x9e}$T@\xde&\xfc\xe0HRT@_w|\xd4?&T@`%\xe6Fj+T@w,T\xb5\xb9+T@Go=\xb0\xe3+T@\xd0\xe25e\xce,T@V9\xder\xa3?T@T\xe5\xce\xb7\xfa>T@\xc5=\x87\x88P\xe2S@n\xb4+\xd8\xb4TT@!\xed\xc8~\xd4/T@z\x0c8\xb5a;T@\x00w\xfc\xd3\x81UT@%\x1c\x07Z\x9b7T@\xbc\xb4q\xe1TZT@\x1cfF\x02\xd8;T@\xa0\xfd\xf5\x94^<T@y\xf4\xeeRl6T@u\x9a\xf6te\x06T@ph\x85\xfd\xed%T@\xe8C\xfbxS\x11T@\xdco_\xfe\xf2BT@\xcc\xa0S\xec[%T@\xf1\x10)\x83}\xf9S@+\xfe\xf6\xf0a\'T@\x83o\xd8\xf0\xdc\'T@]F\xb4KA(T@\xf0x\xb3m\xabDT@a/\x960\xcf\xf8S@\x1d3\xb88ZZT@\x8blw\x16\x1bAT@\xb3\x94`\x1a^\xf7S@#D\xc1\xf6?\xffS@X\xf4\x89+\xc0>T@\xe6\xfa\xe7\x89\xae"T@o\xbb\xefO\xa6/T@\x15\xf84\x9f\x87\'T@\xa7\x11z\x17d\xf6S@\xed\xc3\xfb\x16%@T@X$w\xc5G<T@{\xeez\x8d\x811T@V\xd1\xd4,\xe38T@\x12\x1f;\xcc5\x10T@=)SA\nVT@\x9e-\xbb\x8a\xec\xf9S@\xb7\x00\xbd\x86 =T@1\xe3)7\x81<T@AtU~\x826T@\x9bl\x8d\xcak6T@\x85"\xb04\x0f\x15T@\xd6\xbc\x95OZ\x06T@\xa8\x8dP\x0f\x92+T@CS}\xc8\xac\x1dT@'
p22
tp23
btp24
a(g3
(g4
(I0
tp25
g6
tp26
Rp27
(I1
(I227
tp28
g13
I00
S'\xb6\x04\xb9\xe7]\x01 @1/q\x80\x1c<\x1d@\xbdO4\xb4\xd1\xc8\x08\xc0\xb9\x98\x179\x05\xc9\x06\xc0\xed\x95\x8a\xcc/N\xf0\xbf\xe2!+\n\xb6\xc0\xee\xbf\x8aS\x1f\xfe\xb3I\x13@\x82\xa1/\x8c\x10>\x13@TzW\x1e\xd5\x8b\x1d@\x01\xbc@9=\xf1\x19@\x1e\xbe\xf7*\xfdY\x08\xc0\xf8r\tx\xe75\x0e@\xb6^K\xc17r\x07\xc0\xf1\xc8\xbej\xb9\xde\x12\xc0G>\\\x8bM\xbf\x0f\xc0]\xdcT-\xf5\x03 @\x86\xddo\xe9 :\x1d@\xb3\xdb\xaeLNI\x1e@$\xcf=vs\x07\xf0\xbfU\xfc\xa5V[\x08\xf0\xbf\xda\xe8\xd2\x87m\x0f\x0b\xc0\xec8I\xdc\xb9\xe2\xf6\xbf]i\x0eMd\t\xf3?|E\x13\x9e1,\x11\xc0\xc4\xd7\x9f\xae\xe73\x08\xc0j\x07\xc9!\xe7\x86\x13\xc0\x1fc\x97\xccg2\x16\xc0w\xb1\xb9Sj.\x04\xc0\xfbu_\xb3\xed{\xf5\xbf\xbf$W\x8b\xd1}\x14\xc08e\xae\xfd\xb08\x11\xc0\xe5\xc5\x15\xdbr_\x14\xc0\xdd\x9eE\n \x98\x02\xc0m\xe8z\x13\x05\xc9\xf5\xbf\xc1\xe3\x1em,\x14\t\xc0\x92&\xab\xe4\x15\x02\x1c@=\x96\x0ba\xafQ\x16\xc0L\x83\x7f\xf1\xcd_\x1d@\x86\xddo\xe9 :\x1d@\xfb\xeb(\xf9\x9d\xc7\n\xc0\x95\xcaBH\x07\x8d\x02\xc0\x1a\xe4ve R\x12\xc0\x9f\xe2\xf5\xf9\x0b\x00\x0b@\xf8\xd3Q\xa4\xe2\x1c\x15\xc0}O_\xb5\xf0E\xef\xbf\x86z\xdbK\xa3\x07\xf0\xbfj\x93\xa7&a\xce\xf5\xbfUZEl\x89\xf3\xfc\xbf}&\xde\xc9%D\xf4\xbf\xb9\xb3\xc2\x863\xb3\x17\xc0dH%~\xbd\x06\xf2\xbf~-\x12~\xf9j\x0b@\xdb\x03u;\x07\x88\x10\xc0X\x9dT\x95V\x98\x12\xc0]\x8c%C\xa6\\\x18@N\xee\xc3\xd1\xbe9\r\xc0g\xc7>\xc5C\x81\xf3\xbf\x87\x82\xae7\xd6\x90\x10\xc0`\x82\r\xd7\xd8\xd4\x12\xc0&\xa7v\x12\xc7\xcd\x06\xc0\x11I3\xff\x0b\xcb\x00@n\x01\xefVr=!@\xc8\xe4"r\x10\xf1\x14\xc0\xd34\xd2\xd8\x06\xa5\x0c@8\xb7\x1dQ\xe2\xa0\x13\xc0M\x08\x03X\x88\x85\x03@nf\xe3L\xa6\xc6\x10\xc0\x87\x07\x1d\xa9|u\n\xc0\x17\x96\x1d\xe8z\xeb\x18@\xe0[\x06\xa0\xf0\xde\x0e\xc0e\x86\xc2\xec\xdd\xcf\x06\xc0\xbb\xe5\\c\xe4\xfc\x08\xc0c\xe4P\xfc\xb6\xaf\xfe\xbfu\xa0\xffP\xd0\x85\x11\xc0o\x92.\xe7\xf3\xab\xf7\xbf\xe4\x9es\xbc\x9b\xc3\t\xc0{\x91\x8f\xff\xf5X\t\xc0K\n~\xd6\xb2V\x03\xc0\xc9\xd7QC\xd9\xe2\x12@\x8b\x19\x1a3\xcc\xae\x03\xc0\xb9`@#\xfc\xc3\xf9\xbf\x15\x83]\x9b\xc4\xa6\x05\xc0\xfb\x84\xc8\xc8\x16t\x10\xc0~\xf4w\xeb\xa3g\x12\xc0\xa9m\xb7!\x80\x96\x10\xc0j\xd6\x9e\x91\xffb\x0f\xc0\xae\x86u2\x8d6\xe8\xbfEe\x02\xa8\x19Q\x0c@iU6\x85\xc3\x08\r\xc0\xc5\xf7\x83q\xe6\xf9\x0b\xc0\xab\xc3>\xeb\x89\x05\x07\xc0\xb0\xd9\xe8-%\x06\x0b@Z\x983;\xaeT\x17\xc0\x90vH\xc3\xd84\x0b\xc0n\'z#KN\x17\xc0ee\xcac\x14.\x10\xc0\xc8\x19E\x9dY\x83\x15\xc0\xf3\xd0\xdb$\xee\xee\x14\xc0\xc1\xb6P\x15,\x00\x07\xc0\x83R%\t\x0c\xcc\x06\xc02]\x8f\x7f\x1b\x19\x0c\xc0\x9e\x8b\xbc\x05_\x85\r\xc0\x02\xc2\x84\xe0\xc5|\x0b\xc05\x18\xc4\xc4d\xfe\x10\xc0cH\x1d\x12\x96\x80\x18@\x86\t\xea\xaf\x14\x05\x0b\xc0\x9a\xee\x073\xfbh\x0f\xc0\x88\xe5\xf5;\x971\r\xc0\xa27\x18\x9d\xe8Z\x14\xc0\xc1G\xb4\x16\x97\t @\x16m67\xc1\xe8\x12@\xf6\xf8z!P\x0b\x1d@M\xac=n\xdeb\x12\xc06c\x17\xce\xbeD\n\xc0\x16m\xb9s\tT\xf4\xbfum60\xc3\xe8\xff?\x00\xb9\x96\xb2\xe5y\x0b\xc0,\x8aW\xbf\x9e\x97\x0b\xc0\xaf\x19\xff\x08*s\x11\xc0mi`;HT\xee\xbf\xea@\r\x9bM\x91\xfe\xbf\xb3r\xb0\x00D\xf4\x06\xc0%J\x08N!u\x0c\xc0\x86J/Z\xca\x99\x12\xc0\x18\t\xbb+X\xbb\x17\xc0\xfe\x8c\xd5\xed\x06\xed\x0c\xc0(\x0c>\x98(\xd6\xf0\xbf\xd2\x18y#\xa6\x10\xe8\xbf\xc0\xae\x13]\xda\x11\x15\xc0\x15E\x0e\x82K\x1c\xf0\xbf\xff@\xf1\xb6\xc5O\x14\xc0,:wV4o\xe6\xbfZ\xf8\xde\xb7\xe7\xf3\x0b\xc0\x14\xf8G\x9fm\xd8\x0f\xc0\x1f;\x0e\xa7\xbbs\x00@\x7f\x15f~\x01\xb9\x16\xc0\xf8\xc3\xe8Q\x98\xbb\r\xc0\x14 l\xd6o\xd0\xf9\xbf\x8d\xc8\xde\x80\x88\x91\x10\xc0\xbaF\xd4l\x7f\xc9\xd2?:{\xd4\x88\xf6\x00\x00\xc0\xb8\xdd\xec\x8f\xfaf\x14\xc0\x02\xfc\x9b\xca\xe1#\xe5\xbf\xa5\xbc\x15\x98\t;\x0f\xc0\x88\x9eO\xc1\x07\xbf\x00\xc0\xc9g\xec|\x86\x89\x17\xc0\x9e_\x81\x8d\xebX\x07\xc0\x80V,\x92k\x16\x15\xc0\xe2+\x9c\x9cx\xdf\x14\xc0\xc3\xda\xaeP\x1c\x11\x0b\xc0<\xaa\xcb\xd6\xe7d\x10@#X\xb4\x97K:\x0f@bw1\xee\xf7\x03\x10\xc0\xa7*[;\x9b\x80\x1d@\x8f<c\x1b\xd1\n\x11\xc0\x14 l\xd6o\xd0\xf9\xbf\xa9E\xaf\x10gE\x08\xc0\xdf\xff\x03\x0e-\x9b\x08\xc0j\xec\xf8\x1b\x1a\xc7\x18\xc0\xcd\x88u\\,\n\x07\xc0,:\t\xdb\x17\xf8\x11\xc0\xd6\xbd\x1e\xba\xd2\xaa\x13\xc0\x82i[\xd9\x9ea\x07\xc0\x167\xb2MAo\x0c\xc0\x04h\x88\x19\xd7\xc5\x06\xc0Z\xa1\xc6\x1f\xb2\x1d\x11@\xa2\t\xce2c\xc2\t\xc0GG2\xbb\x18\x08\r\xc0\xb6\x9d>\x96\xe5\xfb\x10@\xc5\xbc\x84Q\xfc1\x11@\xe2\xc9\xee\xa3H\x0f\x12\xc0\xcb57&b\x96\x0e@\xd4\x84\xd5\xf2J\xb9\x1d@\xac\xd1\xde\xe8\xfa\xca\x0b\xc0\x98\xa3/1\x90\xb2\x06@\xff\xd9\xb1d\x07\xc0\n\xc0;\x03\xc4%\xe8E\x12\xc0t\x81\x8e\x02[\x94\x12\xc0\xdf\nKB\xf8X\x12\xc0\x83\xda{Q^;\x1d@J\xc6\x18"X\xd3\x0e@\xc2]\xd7\xb6\xca\xc0\x04\xc0?3\xe6\xbb0\x7f\x06\xc0vz\xe4v(`\x0b\xc0\x13VH\x10\xeb\xae\x11\xc0\xc7\xa7{\'\xd7?\x08@@W (\xbf\x05\x0b\xc0\xb5\x85j\x9ej\xc8 @\xdd\xc7\xda\xab\x00O\t@\x13\x8d\x81\x94\xb0\x9c\x18@?|[\x13\xbe\x9e\x10\xc0kz\x04-P\x15\x05\xc0\x07\x1b\x89\xda\xcd\xe8\x00\xc0"$\x9d\xad\x981\t\xc0\x91\x04\x95\x166c\x16\xc0\x97\xcf\xd8\xfa\x97-\xf8?\t\xbe":\xd9\x96\x0b\xc0\xee>k\r"h\x15\xc0\x01\x10\xff?\\4\n\xc0\x90\xcfL\xfbCS\n\xc0\xf1aA\xea\x95\x8b\n\xc0\x85\xd7\xe0\xd1\x89\x05\x1e@W\xf5PKbv\x0c\xc0\xacO^\xc4:_\t@\x7f"Z\x9f\xae\x06\x10@\xd2\xaf\xa6?\x96R\x07\xc0\xe8H\x9d\x04\xa2\xab\x13\xc0\x95\xc1\xb8\xeb\xe3\xa7\x05\xc0\xdf\x92!v\xff\xf1\x11\xc0\x84\xf9\xf8A\xdfh\x11\xc0\x92"\x8a\xb7&\xa8\x00\xc0\xbcF\x10\xaf\xed\xd7\xf5\xbf\xa4\xc7\x9c\xb1\x95\xe0\x0e@\x8f\xc1\x89A\xe4T\x19@Q\xfe\xc4um\xbe\x11\xc0\xf3\x83G\xa4m\xc2\x0b@\x00\xe2hV\xdbe\xf4\xbfF\xa3E\x0e\xee\xd7\x0b\xc0\xa9\xcbD\x19\xa4\xb6\xec\xbf\xdd\x9a\x92"\xf3\x04\x10\xc0\x881\x93\xf4\xf25\x11\xc0\x08\x16eU(\xfa\x04\xc0\x1c \xd7g/\xd9\x11\xc0*\xab\x7fe\x16g\x10\xc00\x9ff\xd1N\xea\x00\xc0\x8a\x83\xc9\xc7.\xab\xe7\xbf\xeaLG\xd5\xb4\x02\x08\xc0'
p29
tp30
bg3
(g4
(I0
tp31
g6
tp32
Rp33
(I1
(I227
tp34
g13
I00
S'\x8a\xe6:&\xac/T@\x7f\xaf\rO\x93(T@\x15\xe89K\x01\x15T@\xe3\xb1\xaf\xd8\x9e\x0cT@\xc6!\xc9\x9a\xc6\xe0S@&\x84\xd0<u\xe1S@TD\x9e\xd0\x02NT@\xb5\'L\x9c\x17NT@\xfbj7nV+T@\xd3\xef\xd7\xe4\xf1"T@\xb4_\x89\x80\x96\x15T@ \xa2\x8e\xd3\xb06T@\xea\xe1\xfc+\xfe\nT@\x9d\x11\x1e\x8b\xf1\'T@\xc6\nk\xa9\xfeAT@\r\xb7^\x94\xad/T@\xbf&Ma\x94(T@\xfd\x98\xf2\xf5X%T@\xda\xc9\x99\xf2N\xe0S@\x92\x7f\xcez{\xe1S@d\xf0\x06\x1d\xabCT@W\x1f\x8a\xd9\xdd\x1aT@\n\xce\xc1H\xc5PT@\xc5\x82\xd2@\xf4\xd9S@\x0fZd\xf3v\x16T@\xfbU\x10\xf5\xb0#T@p>\x1a8`\xe7S@\xfaq\xbd\xfc\x0f\x1dT@\xef\x16\xc0l\x16\xe4S@\xda\x00\x10\xf6\x18\xf5S@\x1e7\xb1Qb\x1fT@\x94\x9f\xba\xa3]\xf6S@\x1d\x16\x9a"\xa6\xddS@\xd1\xb9\x8d\xad&\xe4S@\x14\x88\xcf\xf0\t\x16T@0]\x80\x13J.T@Y\xffe\\\xea\xe6S@;\xad\xb2\x8au(T@\xbf&Ma\x94(T@5\xb3,jL\x15T@4\xa5IB\xb7\xddS@[o-}\x18&T@\x05K\x93\xbf\x94-T@3\x0ee\xb1\xf5\xf2S@\xc9gr\xde\xed\xdfS@?>F\xd6\x81\xe1S@\xea\xdd\xcb\xa4%\xe4S@\xa1A+\x8d\xb1\xe6S@\xf29f\xb3X\xe4S@\x9a\xae\xf2\xf8\xd8\x00T@<\x85\xf7\xf3\t\xe6S@0\x90p\xd4\xaa*T@d\xb9\x97.\xa1)T@\x8b)\xba\xae\xbd\x1aT@\xe4nK/\xa7\x1bT@\xfd"v\xd1\x8e9T@g]I\x07\xbb\x18T@\n\xc0^F\x93\x16T@\x81\xb3\xc4\xe6\xf3%T@\r\xa5\xb4\x03\xb6\x0cT@\xbd\x08\x9eK\xeb)T@N\x90:\xdeU<T@\xfd2)\xe56\xf4S@\xe8\xc1+)p+T@\np\xed\n\xbe\x13T@\xa8\xaa\x11\x9a\x86\x02T@\\\xc3N\x10N T@\x0e\r\xb4\xaa3?T@\xe4\x89\xf0\xf1\xf3\x1bT@\xe7\'\x938K\nT@\x11\xf1\x8d\xec3\xf7S@u\x99\xdd\\\x19IT@\xf7*\x13\x95\x8b7T@\xbcX\xef\x98\x1f T@\xd9\t\xd1svCT@O\x03\xea\xb0\xc3\x18T@ \xa5p&v\x18T@\xd8Y_\xbb-\x1aT@\x11\xe0f\x11\xc6?T@}#(\xdcx\xe4S@\x04Y\x11\xea\x18\xe7S@|\xa9\xea+<\x11T@m\xf2\x03\xd4\x87\x05T@\xe3\xa5\xb0\xc8\xea\x1aT@l/+Jo)T@\x04;\xa8\xffF\xd7S@@\xe7\x80A\xd2\x18T@0\x965\xbd-+T@\xafC^\xbc\n\xe6S@;\xb1<LACT@Q\x08\x11M@\xd0S@\xd8\xbb\xde\x03\xa0-T@\x95Jf\xa1\xcf\xedS@\xb9\x04\x13\xd52DT@\x8d\x8c\xc3\xe2\x98\xedS@\xc7I\x9c\n\x1a\x19T@xb\xbdr\xfd\xe8S@\x96\xf3\x05\xdb3\xf4S@\x01\xa2\x1e\x8c\xd1\x0bT@\xc3v}\x8eD\xf7S@\x11\x86\xe6\xe8\xf8BT@\xdc\xe98\x00\x02BT@\x8f\xb2.\xc3bDT@\xfd\xbf\xb3\xb1\x85+T@\xac\xa4 P.DT@=\xf1\xdb\x05\x03\x14T@UJ\xb6\xda@\x16T@\x1d\xef\nr\x859T@Hb\xfb5\xab\x16T@kkv\xf4\x170T@\xe5\x87\xea\x0e\xb1?T@\xc7\n\xc7\xb4>(T@\xd58\xc6\xe0\xe8\x1aT@\xb6\xc1\x8atU\x16T@Aolk\x93\xfdS@G\xd5/J\xab4T@\xcc\x17/\xd8`DT@V>Z\xd3\xe8CT@\x8c\xbf\xdd\xc2\xca\x1bT@qV\x08\x14\xb1\x11T@!*\xe9\xf8\x9c7T@\xf9\xb6\xa9\xd8D\xd0S@\x7f\xe5y\xfa\xdd\xfdS@\x9a!\xe0vf$T@\xe8\x11\xb7\x88#\xeeS@\xad\x14\xc7Q;\xe6S@\xcc\x01O\xc1\xd1\xe0S@|\x85!\xdf\xdd\x18T@\xe8\xa4>\x05\xf7\xf3S@\xd3\xa5\x03e\x84\xe1S@Y\xf7;4\x0b\xf5S@[\xf9Zxw\x1bT@(\xbd\xb3\x9fFCT@\x80\x95\xdf\xc2|\x17T@u\xff"x\x84=T@\xd7D\xb1<\x13\xebS@\xc6\xd7\x91\xc9G\xe8S@\x9el\x1f\x84\x01\xe7S@\xc4\xb7\xd0sv)T@,\xc1\n|,QT@rz\xce,\x1f\xe2S@cz\x91\x18\xd7\x16T@}~\xfc\x13\xff\x1bT@Z\x9dT\xbc\x19+T@\xf7\x1a?\x13\xa0\xe0S@b\x06\x0b\x9f\x8b\xedS@\xe3\x8f\xe9\xfb\xca\xf4S@\xbc\x9f\x15\t\x05\xf3S@\x12\xb7\xb9~9\xf4S@\x98\xd4Z\x16\x8fCT@Q\xf8\x8d\xf9\xe9/T@E\x14\x88\xd5K+T@$\xe3%\xc10,T@8\x9a\x8d\x83\xd42T@f\x04\x8d\xaf\x9f+T@\x9el\x1f\x84\x01\xe7S@2v\xcc\xa6\xd7\nT@\x1a=Zt\xf6\xe7S@(\xda\xc0$\x1b\xf5S@\x04\x157\xd8\xeb\xe5S@&\xce\x19`:\x12T@j`j\x0c+\xeeS@"\x11\x1b\x87D\xe5S@8\xb0/\xaa$\xe7S@bH\xafo\xe3\x0cT@\x18Ko\x94\tQT@UE\xb8\xee\xb18T@\x83\xedHg\x07\xe6S@\x95{\xf1t\xfbPT@\x07|\xe5\x1aTPT@\x80\x89\xa8\xf8y\x15T@\x88\xfa\xb3\xfc\xe8QT@\xc1;\xd7\xb33&T@H\x84q\xc4;\x13T@\x17-\xb6\x18\xd4GT@\xc3\x1a!\xee\x1a\x15T@WdK\xdf\x94\x1aT@<^0\xa0\xbd\x1aT@u\xf7\xbd\x83\xf1\x1aT@r\xb1\xae5&%T@\x8a\x11\xf1x\xbd4T@\x11\x92\xdeTS.T@x{\x8d\xe2e\xd0S@}\xcdg\x1aJDT@\x97E\x99\xa6\xd8\x1eT@(H\xdb\xa1\xdf/T@\x86\x8e\xf3e\x1aET@\x98\x08\xc9\x89^0T@j\x04d\rOPT@\x8f\xfc\xcbX\x1c3T@\x00\xa5\x03\x14V+T@\xfaYg\x95\xd4%T@\xbe\t,\x8f\x99\xf3S@\xfb\xec8\xf9\xe3\x14T@nmF\xf4\xd6\x00T@%\xd3\x92z\xc36T@~\xcf(\xafD\x14T@\xf5`C\x07\xad\xe8S@\xd61\xc7\xcaB\x16T@\x7f\xe3\xa6\x8b\xd2\x16T@\x89\xf7\x1c\xd8#\x17T@\x08\x03\x8c&\xd8<T@M\x9d\xca5*\xe7S@\xf5\x84+\x0eWPT@Y\xc8\x0b\xe1M6T@\x00\xf2;\x9dS\xe5S@\x02\xa3\xe8,@\xeeS@\x89\x96mN4.T@\xc5\xef(A\xdb\x11T@\xe4\x89\x19\xa7\xb4\x1eT@+L\x87?t\x16T@_\x0e\x95Y\xe3\xe3S@\x1d)\x0b\xee%5T@\xad\xfa\x04\x05\xc63T@\xc4\'\xc9\x86\x91 T@\xa4_\x0f:\x95-T@\x06m\x1aH\x97\xfdS@\x109\xa1\xfd\x91ET@3\xd5\xb4#U\x03T@\xb4\'$\x9a#,T@\x89\x89\xe1C\x8f+T@\x15\x0f\xeaF\xf0%T@\xc1u\x8f\x88d%T@i_"\x13\xc4\x03T@Bv\xea\x99\xa1\xf3S@\x12N\xad\x04o\x1bT@\x1bbw&\x93\x0cT@'
p35
tp36
btp37
a.
