# Supplementary material for: Sea ice drift data for Fram Strait derived from a feature-tracking algorithm applied on Sentinel-1 SAR imagery
Source: Data Brief. 2018 Apr 19;18:1410–5. doi: 10.1016/j.dib.2018.04.034 (PMC5999601; doi:10.1016/j.dib.2018.04.034)
Supplement: Supplementary file 2 — Supplementary material [file mmc2.zip › fs_s1a_data/HH_filter200vec/FramStrait_HH_20141219T072015_20141220T080154.dat]

(lp0
S'S1A_EW_GRDM_1SDH_20141219T072015_20141219T072115_003785_00484A_BC7D.zip'
p1
aS'S1A_EW_GRDM_1SDH_20141220T080154_20141220T080254_003800_00489A_9049.zip'
p2
a(cnumpy.core.multiarray
_reconstruct
p3
(cnumpy
ndarray
p4
(I0
tp5
S'b'
p6
tp7
Rp8
(I1
(I208
tp9
cnumpy
dtype
p10
(S'f8'
p11
I0
I1
tp12
Rp13
(I3
S'<'
p14
NNNI-1
I-1
I0
tp15
bI00
S'|\x0e\x8fa%\xab\x1b\xc0B\x0bi3RI\x1b\xc0\xfb:P\xb8Z\xce\x1c\xc0\xdf\xa4]\xaf\xd8\x8e\x15\xc0@:\x1b\xf0M\xc1\x16\xc0\xe9\x92\xdf\xfa\xffb\x1d\xc0\xec\xab3\xf1lI\x1e\xc0\xba\xf5$\xc3\x1aE\x19\xc0"\xf7\x85\xc0\x05\x0e\x16\xc0\xea\xe1X}\x14\xb2\x13\xc0|\xb5\xb0p\xcfv\n\xc0\xa96\xca\xd6V\x0f\x16\xc0<\x86\xe4\x8b\xc4)\x10\xc0\xcb\xfd&o\xe7q\x13\xc0&\x027\xe1L \x15\xc0$(\x04\xe1\xbf$\x16\xc0)n\x9f\x19\xa7\xc5\x1a\xc0U\x90[\xe4WM\r\xc0\xb1\xc9z#\xda8\x15\xc07.\x08,\xa4d\x1a\xc0\xc5\xee\x84\xf3\xf3=\x1e\xc04V\x1ed\x02\x97\x16\xc0\x12was\xf2\x91\x13\xc0\xc8zMm5\xbc\x15\xc0\xa6`_\x02\xef\x90\x14\xc0\x95\xe8\xf9\xc9-\x92\x16\xc0\xe8\x8a!\x82\x05\x1c\x1d\xc0\xd2W\xf8\x83\xbe\xbc\r\xc0\x9c\xc9r*\x17\xa8\x19\xc0\xe1\xe7\xbf\x95\x7f\t\x14\xc0\xbd\x92\x93\x18\xbb\x80\x10\xc0}+\x17\x92\xd47\x17\xc0B\xba\xa1"\xa5\x07\x13\xc0\xd7"16t-\x13\xc0\xa3\xfe\xbd\x9c\xe4!\x16\xc0\xcb\xe2!\xe9\xdb\xca\n\xc0X\xe7\xb18\x17\xf9\x15\xc0\x0fd\x89\x9aY\xba\x14\xc0\x07\xbbY\x02-\xae\r\xc0\xa1\x85= \xa0(\x1a\xc0,tP\xcc\xcd\xd0\x15\xc0\x03\xcdR\xe0\xd9\xd4\x1d\xc0\x9b7\x8c+u^\x1d\xc0\xa7\x12&\xd6(\x91\x13\xc0\xb4\xf0\xa1\xd3d\xe3\x0c\xc0\xd4T\x16\xd4\xec;\x17\xc0\x9du\xfe\xd7\xda\xfb\x1d\xc0\xf3\x82^\xe1\xfe\x0b\x16\xc0\x12was\xf2\x91\x13\xc0:z\xc0\xe7{\xb6 \xc0\x8e\xe6\xa5q\xb6\xf7\n\xc0\xe8\xf3\xb21\\M\r\xc0E\x82zFb\xec\x15\xc0\'\xd4;\xcb\x85\xbc\x19\xc0\xacu\x9bZ\xcd\x97\x10\xc0Y\x94\x10\xc9O\xaf \xc0\xd4\xb3\xcer(\x14 \xc0y\xdcG\xb3\x88\\\t\xc0\xca\xbfm\xe8\x15z\x17\xc0~\x02\xf1\x14\xb2\xde\x13\xc0\x96\xc2l+\x910\x15\xc0B\xd0\xa5\x80\xa9\x9a\x16\xc0\xe0Fg\xd8>3 \xc0\xb6\x01\xefU\xea\xdc\x08\xc0\x8c\x0bE\xefGa\x1d\xc0\xa4\xc6(\x96\xcb\xcf\x15\xc0\xb4\xc7\x0b\xf5-i\x13\xc0\x07f\xdcE\xa2P\x11\xc0$[\x891\x16\x1b\x1c\xc0_\xf95^\xbb\x88\x13\xc0\xbc3\x9b\x060Z\x16\xc0\x1b6\x88J\x92x\x13\xc0\xb8\x83/ T\xb6\x0c\xc0\xa7f\xa2*[\xf0\n\xc0\x10\xad\xc7\x83\xa7\xd1\x13\xc0 \x8cT_\n\x95\x13\xc0^\xe7\x9e0\xbc\xcc\x13\xc09\x1d\xa3\xcbu;\x16\xc0d#\xdf{\xf1k\x15\xc0\x99\x80\xe0AZ\xfc\x1d\xc0\xb5<e\x14V\xed\x16\xc0Da\x9a\'\xff\xb3\x15\xc0\xff\x03ld\xd0\x06\n\xc0\xd3E\xf7\xf0hR\x1b\xc0\xe3o\x9b\xd8\x92\x83\x10\xc0\x10\xbb\xf4,>i\x10\xc0\xe4\xa2\\jh\x92\r\xc0\x1fs\x88\xa7\x801\r\xc0\xf1\xefmc\xf66\x16\xc04\x85\xe5\x92\xb7\xf8\x15\xc0\xc6j[\x07\xe7\xe5\x15\xc0\x07p\xf6H&:\x0e\xc0\x14\xe7\x0b\xf672\x17\xc0\x94\xfcO\x7f\x81\xf7\x0c\xc0M\xe7S^)\xdc\x08\xc0\rj\xef\x81\xc8\xa9\x15\xc0\xbf\xe2\xa50\xe2t\x16\xc0\xdd\x8c\xd2zZ%\x13\xc0v\xe0\xd325=\x12\xc0_\x16\xd9\xfd\x18j\x1b\xc0?\x1f\x04\x91G6\x1a\xc0WZ.g\xc0\x95\x11\xc0z\x9cW%\x8a\xe4\x13\xc0\xd1;I\xc5\xb4\x7f\x10\xc05SDc\xfb\xfb\x16\xc0\xf0V\x90S\x83\xfa\x16\xc0\x92]\xaf\xdag\xbc\x0c\xc0\xef\x81\xf77\xddZ\x16\xc0\xb5\x8b\xfc\xb8,^\x0c\xc0\xf2\xc1\xf35\xbew\x13\xc0A\xec\xf6\x92\xaa\x85\x13\xc0\x88\x94\xa1Uf\x14\x16\xc0\xd38\x9a#\xaf\x80\x0b\xc0U\x0e\xd4\xe2-\xe8\x15\xc0\xfd\xb8\xc78\x17\x86\x15\xc0p\x9a\xea\xfaD!\x16\xc0\x93\x11\x0ek\xfa\xea\n\xc0\xdf\xe0\x89_\xd2\x1a\x16\xc0 _\xf2J*\xb7\x0b\xc0\x0b\xd7\xe7?\xf0\xad\x15\xc01l`\xa4u\xdb\x12\xc0T\x1a@\x19\xb1\x00\x16\xc0\x92\x13\x07\xef/\x1c\x1c\xc0\xc6\xad\x1enIo\x1e\xc0\xaf\x05\x84x~6\x1d\xc0\x95\xaf\xa3\x0eF`\x1d\xc02\xe6kw@4\x1d\xc0pX\x96\xb1\xfe\xa9\x15\xc0\xa5\x8a\x1e\x01`e\x10\xc0-o\xc0\xa3r\x9f\x0b\xc0\xf3\x8d\xe2\x81\xf2\xfa\x0c\xc0\xfbw\xd6T\'\xb7\x13\xc0\x8a\x1a\x1e\xf71\xad\x13\xc0\x1d7\xd1\x90IK\x16\xc0\x0fY\x06\xb3\xdd9\x13\xc0\x84\xdc\x94\xe6\x07D\x14\xc0\x10\x8e\x8d\xcf\xec\xd1\x13\xc0\xfa\xa5\x0c\xedA\xf6\x14\xc0q\x04\x88M\xdcT\r\xc0&\xe7*\xef\xd1\xfd\x1b\xc0;\xba\xe4\x98!/\x15\xc0a\xbc3%\xa2\xda\x12\xc0\xfb\xcf\x08\xc9\x17\xb6\x1d\xc0\xf5_\x1a\x8e$\x01\x1d\xc01\t\xd6\xfdU\r\x1d\xc0\xc1Sz\x81\n\xd3\x1d\xc0\xa1\x0eLOzW\x16\xc0ic\x80\x87\xeeC\x16\xc0\x99\xa8g\xea\x08%\x1a\xc0\xd2q95\xb6\xf2\x15\xc0\xbb\x02\xa0\x9f=\x0e\x0e\xc0\x965\x81\xd7/7\x15\xc0*\xf47\xb7\xc9#\r\xc0\xddr\xe0!\xab\xe2\x15\xc0\x8b<\x80{\xf8\xa0\x15\xc0"J\xf1RM\xb4\x15\xc0\xf6\xfc\x95\xed\xc8\xd3\n\xc0\x87\x85\x86\xb6\x9d\xf6\x14\xc0\x07M\x87\xae\xc1j\x11\xc0\x1boKD\xe31\x13\xc0p\x8a\xe95\xc7\xe5\x15\xc0\x1b.B\xfb\xbb%\x12\xc0Oy\x96\xb0\xe9\x12\r\xc0\x88oaU`\xbd\x13\xc0\x96\x19\x81y\xc36\x16\xc0\xc7\xea\x00\xab\x95t\x0b\xc0W\xf7%\x91\x7fm\x0e\xc0lvb\xf6+\x90\x0c\xc01\t_I\xca~\x16\xc0\x92i\xeee\x98e\r\xc0y\x12Q5\xa8^\x1b\xc0\xee\xfc(\xd1o\r\x0c\xc0x\xa8P\xc3\x0eo\x0f\xc0\xb8\x99y\xff\x98\xed\x16\xc0\xe0\x90\x9d\x03\x03\xae\x15\xc0\x8e\xc7\xe3\x95\x08|\x10\xc0\xd19\x89\x82\xf1\xd9\xfb\xbf\n\rL\xb8\xb5\x1f\x13\xc0:U(exA\x1d\xc0(\r\x9c\xe1\xeeg\x1d\xc0\xdf\x83\t\xe7\xa2\xe9\x15\xc0a\xbc3%\xa2\xda\x12\xc0\xc2]=g\xec\x1a\x1e\xc0<\xa6\x99[l\xb7\x0b\xc0\x1e)\xd6a+]\x08\xc0\x1b\x98\x96\xb2\x1c\'\x15\xc0C\xd0pac\x9d\x12\xc0\xa9R-\xb2\xdd\xa5\x13\xc0-\x95\xdaz\x19w\x13\xc0\xa6\x8cag\xd0D\x13\xc0\x0f/\xb2uk\x15\r\xc0\'\xf8\x18kao\x0b\xc0\xff5\x1f\xcbD~\x13\xc0\x8a\xfc\x9ePG=\x17\xc0\x97\xe5\xa8\xcfRx\x0c\xc0\xd5\x9c\xb8\xbdr\xcb\x18\xc0\x84\x14\xc5\xc4P-\x0c\xc0\xac*\xa2\x08T\xbc\x0c\xc0f"\xc2\xd4\x02d\x16\xc0\xc1<\xe2\x1fR\x7f\x15\xc0\x7f[\x02\x9f\xe6\xbb\x10\xc0\x92\xa8\xe5\xd0\x01\xb2\x15\xc0w*\x13\x92\xf0\xb0\x15\xc0\xfd\x04\xe2.\xb0\xdf\x1e\xc09%\xabdr\t\x1d\xc0<Z\x97\xb5\xd2\xbd\x1f\xc0\xa5\xc3oR\xc2\xa9\xfb\xbf\xef0~\\\x0c\r\x13\xc0'
p16
tp17
bg3
(g4
(I0
tp18
g6
tp19
Rp20
(I1
(I208
tp21
g13
I00
S'\x86\x99}5\xab\xe6S@\xfa\x9e\xf0\xa8|\xb4S@\xdbA"\n{\xa0S@]tT\x86\x83\xdbS@\xc0\x9c \x9a\'\xcaS@\xa6\xb2\xd0\xe20\xa7S@\xd8\x84\xcfc@\xb1S@W`\t\'g\xa8S@"eM\x91\x89\xe1S@\xef\x11\xf0\xe3\x1b\xe1S@Y\x93U1+\xddS@\x98\x8d\xf1*\x8d\xe1S@R\x18\xaa\r\xe6\xd7S@\xa76KEC\xdeS@\xed\x97\x10\xa6\x17\xcaS@k\x13\x8d\xf3\xf9\xe4S@\x12M\x1c\x80\xda\xccS@\xb7\xd3C\xc5\x15\xe0S@*]\xd3\x82\xf7\xe2S@u\x81/x\xcf\xb5S@\xcah\xa2\xeb\x0f\xb1S@\x05qr\xb0\x91\x9dS@\xa6N4\xac\xfc\xe0S@}R/\xbb\x16\xe5S@\xdf\xd1\xea\xbeJ\xe1S@\xa8\xc3\xefor\xa0S@58r\xb6\xdf\xa9S@\x84\x14W\xa4\xdb\xdaS@\xe7:\xf7l\xef\xa3S@\xfcvc\xd6\x92\xd9S@\xf1\x06I\x1cj\xd6S@\xc2\xd5\xbc@\xb5\xdcS@/~\x99}\xa4\xdeS@,\x98\x9b\xf1f\xe0S@\xcd\x04w\xdbH\xeaS@\x0e9\xc8&H\xddS@wr;\x1f\xe5\xe9S@\xfa\xb9\xe51\xde\xe9S@W~\xeb\x94\xd4\xdaS@:\xcel\xe3\xdb\xb4S@\xbafy\n\xe4\xe2S@|\x014\xe8s\xbbS@8\x95s\x1bB\xa7S@\x99\x7fn~V\xdeS@\x1e\xdf\x10\xc0z\xd8S@\xf7,"\xd4\xa5\xdbS@v#\xcah;\xbbS@8\x16\x9d5\x90\xe1S@\xa6N4\xac\xfc\xe0S@\xd4P\xe4\xcd\xf2\xa2S@`z\x82E\x86\xdcS@\xe5\xd9O\xcc\x0c\xe0S@\xbf(\xe5\x9e%\xe7S@2\x96\xcb\xff\xa0\xc3S@\x92\xbd\xb2\xb2r\xd8S@!\xdc\x08S\xa8\xa3S@\x95]\x8e~\xc3\xb3S@\x88\xa6\x1a`\xa8\xdbS@c\xe0y\xd1\xb7\xedS@\t#\x9f\xf3\xbd\xe1S@?_\r1\xf9\xe2S@\xa5`l\x8et\x9dS@\xaa-\xbcw\xda\xadS@\x19:\x94[a\xddS@\xdd\xcb\x92\x00H\xa7S@\xe0\xe1>\xd4\xed\xe2S@\xd1\xf5\t\xcc\x90\xe0S@\x94I\x17B\x1b\xe5S@\xf2O\xd4\xe8\xcd\xa2S@\x13\x84\x15\x0bV\xdeS@\xe4d\x99\xae%\xe0S@\xe6WB\x80\xdc\xddS@\xb2\xc0\x859\x8c\xd8S@!\xe66\n\x91\xdcS@^\x9f\xe0\r\x88\xe8S@\xa82!\x92R\xe8S@[6\x935\xa3\x98S@\x80\x96\xb5\xc3`\xdfS@a\x86\x8b\xddA\xeaS@!Ze\xd8B\xbbS@A\xad\xa4\x8a9\xdfS@\xf1\x8e\xed\x95\x15\xe5S@\x89`\xc9 L\xddS@{Ezi@\xb5S@<\x0e\xceim\xd6S@\xe7\xfbID\xd3\xd5S@1\x0b\x81\x1d\n\xe0S@l\x05\x85\xfe\xf0\xdfS@\x9e\x9d\x16\x8cn\x9eS@\x90\xef9\xad\xa6\xe1S@\x1e\x03\xf7\x8e\xeb\xe2S@\xbf{\x82\xa3^\xd9S@\xe88\xd67\x8b\xdcS@*h\xee\xd2\xec\xd8S@\xa0R\xb9\x95d\xddS@\x8b\x98\x10k\xe2\xe1S@&\xc8\x88\x98<\xe0S@\xadCp\x97\xe9\xe0S@V\x14\x92\x85F\xe4S@\x18M~\xeds\xb4S@e`t*\xa6\xc0S@\xbb\xb2\n\x93h\xd2S@\xd2\x82\x17\x1c6\x98S@\x90\x8es\x86\x83\xd6S@\xd7\x94\xb3\x19`\xdeS@\xaa\x05\xe7\x08\xc5\xdeS@\x1e\x88\x88\xd3\x97\xd8S@T(V\x91;\xe0S@\xd5\xadXH\xb7\xd8S@J-,P\xe4\xddS@ \x05\xe2\x8fW\xdeS@\xe5@)&\x98\xe1S@\nV\x85@j\xdaS@z\x00\xea\xc7\xf1\xe2S@\xf8|\x8ep\x03\xe3S@\xe8\xcb\x98Ko\xe4S@k\x908N\xa8\xdcS@F\xf9\x977\x03\xe5S@\x18\x97\xe0\x03\xa8\xddS@\x8b\xf05\xb1%\xe5S@\xd0\xf7=\xe2\xf5\xe2S@\x90w\x00\xddQ\xeaS@\x0f\xdd2\xcd\xdf\xa2S@~\xde\x1c9\xaf\xaaS@\x01\xda\x8a\x16\xe0\xa8S@c%\xe0\xd6S\xa7S@Yr89\xc9\xa6S@\xebT\xecY\xa2\xe4S@\x82\x05\xb3_\xe9\xd5S@o\xe7q\xec#\xe0S@e_\xa6\x11\x04\xd9S@{\xb3c\xb3\x05\xe1S@\xf3Lnxc\xe1S@\x16\x80\xeb"\xc8\xa4S@\xc1\xcd\xcd\xa3{\xe0S@k\xe8\xd6L\x1f\xe8S@\x17\x95\xb9\x1e\xa4\x98S@\xcdG\x9a#\xd3\xe2S@d\x146>\x8f\xd6S@pE\x9c/+\xa3S@\xc8j\xcb-\xcb\xc6S@Tnk&\xc4\x97S@\xa7\xefH\x81\xf9\xa6S@\x9crj\x83\x7f\xa6S@\xea\xbcy\x9e@\xa7S@\x06\xf9|\xbf\xbb\xa8S@\xfe\xe2\xf9\xaaX\xa4S@\x80\x9di)\xc1\xa4S@O"*rT\xb5S@\x85\x19\xfe6P\xeaS@k\xec<\x98\x05\xe2S@\xb4\x0f\xfe\x03\xbe\xc6S@b\x9c\x95\x9c\xe2\xdfS@\ts\xe6\x1dX\xe5S@h\x83\xef\xcd\xa4\xe4S@\x80\xd6%v\xb5\xe4S@\x07x\xee\x9a\xb1\xdcS@\x9d\x0f\xac\xf3\xbe\xe2S@In$\n\x12\xdfS@\xd4\xae\x0ert\xe0S@\x97\x00I \xd6\xe2S@\x0by\x05\x11$\xdfS@\xc72\xfa\xc9|\xdbS@B\xc8\xa4\x99W\xe0S@b\xd1\x1f4&\xe2S@\xf2\xaa\x04x\xf7\xd9S@\xd2\x1a{)4\xdaS@\xdf\xdc\xec\xef\r\xd9S@\x81y\x90\xbc\x97\xe0S@Y\xd0?"W\xd9S@;\xc6\xf4\x88\xc9\xd6S@s\xc3\x80\t\xb6\xd7S@\xb1\x94\\\x0b[\xd9S@\x9a\xaf\xef\xd0S\xdeS@\x80Lg]\xcf\xdbS@\xc0\xbd\x9c\xb2u\xd6S@\x1e\xa6\xf5\xf9Y\xc9S@0\xde\xe8#\x83\xdeS@Zi\x13<\x06\xbbS@1\xf7\x14 P\xa7S@\xd1\x18\xd7r\xd9\xe2S@Tnk&\xc4\x97S@\x1bw\xe3\xbf\xb7\xb9S@\x0c\x12\xc8\xc6\x9d\xddS@\x80\xa9"\xbb\xa3\xdaS@= R%\x0e\xe3S@{@o\r\x82\xe0S@h\xe6[lp\xe1S@Ov\xa1\xa7\xd7\xe0S@$\xb6\xb5\x81`\xe0S@\xb0\x9eo7\x84\xdbS@\x03b^m \xdaS@QEG\x92D\xdeS@\xaa\x9a\xa0\xc1d\xe1S@\x82\x89su\x08\xd9S@\xce\x0c?\x80\x11\xd4S@@\xb5^\x0e\x99\xd8S@\xc2\xed\x94\xf3\xb9\xd8S@fC|v\x18\xe0S@\xdb\x92\xda\xe86\xa4S@d\xf5B\x14\xaa\xd7S@\xce\x8f\x82I\xe5\xdbS@\xeb3\xfc\xc5u\xdbS@\xb0w\xd7\xeb<\xabS@#SM\x10n\xa7S@\xfeK\xf7\x0e\x16\xabS@o\x02V\xa6x\xc9S@4\x0b\n=\xbc\xdeS@'
p22
tp23
btp24
a(g3
(g4
(I0
tp25
g6
tp26
Rp27
(I1
(I208
tp28
g13
I00
S'\x8a\x06)\xd3X\x16\x1d\xc0\x12z_\xd4Z\x92\x1c\xc0\xf2_ \xb2\x065\x1e\xc0\x87<s"\xc3\xe4\x16\xc0Y\xd1X\xc6\xbdF\x18\xc0\xfd\xec$I/\xb7\x1e\xc0WC\x01\xac3\x92\x1f\xc0;\xe4\xb9Pu!\x1b\xc0_\xd7\xdb\xbd,V\x17\xc0\x90U\x06\xfbX\x01\x15\xc0\x80\x8b\xdca\xa4\x82\r\xc0\xff\x88\xc8~wU\x17\xc0\xb6R_\x8e\x86\xad\x11\xc05\xe4V\xd3\x0b\xd2\x14\xc0\xf8\xber|\xf7\xab\x16\xc0\x85\xb9\x90\'(S\x17\xc0\x86\xf7\x7fNu\xff\x1b\xc0\x90\x9e\x080J\x1b\x10\xc0\xd2\x85I\xcc\x86z\x16\xc0\xc2);\xda\x9e\xb0\x1b\xc0\xe3\x1cU-\x9e\x81\x1f\xc0m\xf2"\x82E\x9f\x18\xc0\x1bd\xa3\xc8\x86\xe4\x14\xc0\x06*v\xa2\x1a\xf1\x16\xc0\xfd\x14Fi/\xdc\x15\xc0\x12\xf0\xab4<\x86\x18\xc0@d3\xaf\xb3j\x1e\xc0\xcb\xeeX1\x02b\x10\xc0VC2,\xb7\x83\x1b\xc0\xb1m8>\xe4i\x15\xc0[do\xe8p\x0c\x12\xc0\x0e\xf5\xefc\xf9\x80\x18\xc0\x1f\x8a\xd9\r\xdea\x14\xc0\xf7\x8b\x1f\x87\xdb\x85\x14\xc0\xbe\xb3"\xcd\xacN\x17\xc0+.I\x1c\xbd\xd0\r\xc0\xe2\xd1\x82\x84\xe4\x1f\x17\xc0\xef\x9a\x19,\xd4\xea\x15\xc0\xc3\x15\x95\xab\x0c]\x10\xc0ax\xf6\x01\xdcx\x1b\xc0\xf0>\xb6\xd0\xd8\x0e\x17\xc0I\xcc-\xd8}\x0e\x1f\xc0\xb1\xe9\xe8\xc4c\xb6\x1e\xc0\xb6\xcf\xc4\x82\xa8\xf1\x14\xc0\x06\xa0\xafP\xd5\x03\x10\xc0\xd6\xaf\xd2w\xba\x8a\x18\xc0c\x03a|\xe2/\x1f\xc0J\xdai\xbc\xc5S\x17\xc0\xff\xdadah\xe2\x14\xc0\xc9\\\n\x1c\x05\\!\xc0\xca\xde\xe7\xfc\x7f\x02\x0e\xc0V\x05\xddl\x92\x1c\x10\xc0,R\xbe\xca\x9e\x1d\x17\xc0\xf8\xab7\xda8\xf5\x1a\xc0\xba-\xb3\xa3Q\x1a\x12\xc0\xc0x\x86<\x1fV!\xc0\x9f\xdcvI\xae\xad \xc0\x1az\xf5\xa7\x9a\x7f\x0c\xc01\xa7h\xfc9\x8a\x18\xc0(R\xe5Y\r.\x15\xc0\xdaD`\x0f\xd9u\x16\xc0DX@\xb8\x1b\x9e\x18\xc0\x17\xd9jhG\xcf \xc0\xd7\xce\xdb\xd0\x1a\xf5\x0b\xc0I\x97m\x143\xb3\x1e\xc08X\xc7\xacT\x0e\x17\xc0\xc7\xe1\xf6GC\xbc\x14\xc0\x9d\xf8\xd0\xfb\x02\x9f\x12\xc0>]~\x91\x15~\x1d\xc0\xe30\xf7l\x00\xe6\x14\xc0\xa9\xfc\xf4\x88.\xa7\x17\xc0\x11\x17\xc9\xefU\xd7\x14\xc08EPG*\xc5\x0f\xc026\x9f\x95\x84\x00\x0e\xc0B\xdf\xd4!\x84\n\x15\xc0\x10\xde\x98\x8b\'\xd0\x14\xc0\x11\x8f\xf9\x8f\xff\xe3\x14\xc0\x10\x83\xe6\xf1\xa7\x85\x17\xc0\xfb\xc7\x9c\x9d\xb3\x94\x16\xc0\x05J\xd2\x1a\t0\x1f\xc02\x9a\x90P!0\x18\xc0\xf6X\x93\xd3O\xef\x16\xc0\xa3\x13\xeeJ^\x15\r\xc04M\x8e\x94\xb9\x95\x1c\xc0\xaafp$\xcf\n\x12\xc0\xb9\x04\x1c\xf5\x05\xf1\x11\xc06\xf5_\xdb\x04>\x10\xc0A\xe6H\xc4\x97\r\x10\xc0Q\xcb\x1dJ\x067\x18\xc0\x04\xb4\xaeHY<\x17\xc0\xf6{\xfb\xc4\xd0&\x17\xc0\xf0![b"\xa4\x10\xc0\xf9\xff\x8a\x95f~\x18\xc0\x83\xd2\x10\x03\xdc\x08\x10\xc0l\x9fg\xf8\x07\xf2\x0b\xc0\xa9\x90\x89\xa5\xf2\xef\x16\xc0\x8f(mvz\xb9\x17\xc0\xff\xdeT\xa9\xd3x\x14\xc0\xb3\x8fE\xcd<\x8c\x13\xc0\xe2\xf3\xdc-\xcd\xb4\x1c\xc0\x01\x89=\xd2\x02l\x1b\xc0\x04\xb2\x81\xa0\xcc\x1f\x13\xc0\x7f\xecD\xe7\xd9\x07\x15\xc0\xd0>?*_\x0e\x12\xc0\xbe\x1d\xbe-\xda7\x18\xc0\xe6\xa3\x84\xb9\x95;\x18\xc0\x1aPK\xc2\x9d\xd0\x0f\xc0S\xa5\x86\x9f\xa5\x9e\x17\xc0\nSnA_r\x0f\xc02\x1c\xb6h\x91\xd0\x14\xc0>\xcb\x9a1`\xe2\x14\xc0\r1\xc7/\xbcQ\x17\xc0\xc2\xda\xe7p\xdc\x80\x0e\xc0\\\x8bb\x16\xea!\x17\xc0\x07\xa7\xb3sj\xc2\x16\xc0\xca\x8d6x\x91Q\x17\xc0dp@\x94\xfe\xfe\r\xc0\x8fW\x1e\xc2\xe8X\x17\xc0\x86U\x08}"\xb6\x0e\xc0f\xbd\xb8\x8e\n\xe3\x16\xc0\xb7A\'Dz&\x14\xc0f\x15WM\x84(\x17\xc0yGv\x1f:v\x1d\xc0\xca\x05dA\xa2\xb5\x1f\xc0j\x94z_\xf6\x87\x1e\xc0I\x97m\x143\xb3\x1e\xc0\xf1\xd9\x17\x8bE\x8a\x1e\xc0\x1d\xb9ox!\xe3\x16\xc0tv\xb0\n\xc4\xf2\x11\xc0\x91J\x07\x97\xfa\x89\x0e\xc0\x14\xa3\xa9n\x05\x08\x10\xc0Rz\x97\xc7\x08\x08\x15\xc0\x8b \xa6\x0c\x12\xf9\x14\xc0%4\xde:\xd9<\x18\xc0\xdf\xd0\x93$\x96\x88\x14\xc0\x8c\xe5\x00<\xfcw\x15\xc0%n\xd4\xbf\xe5\xe2\x14\xc0\xfe\xf7\x1d\xf2Y>\x16\xc0\x11N0\xc5z=\x10\xc0\xc8\x06\xe1\xfbpb\x1d\xc0\x83\xfe\x08\x82(\xc8\x16\xc0Z\xe2\xe9\xdc\x13\xfa\x13\xc0\xdf\\\x045\x94\xfe\x1e\xc0\x14\xbf\x8c\xf86Z\x1e\xc0\x0f\xd5l\x99\xaf_\x1e\xc0\xf5\xe7y\x02\xa4+\x1f\xc0q\x99;\xe1oR\x18\xc0\xd8\x93\xcbE\x0e2\x18\xc0\x98;\x8e\xc9\xf0v\x1b\xc0v\x04\xeb\xb3\xd4!\x17\xc0\xca\xd7\xdc\xbc>s\x10\xc0\xe3:F \xb8\xd7\x16\xc0u&\x06B\xf2\x14\x10\xc0mS#\\\xf1\x1d\x17\xc0\x83\x8b/\x13,\xe0\x16\xc0\x83\x8b/\x13,\xe0\x16\xc0\x90\x02;\x1bz\xea\r\xc0\xf5\x13q\x06\x01B\x16\xc0\xa0i\xbf\x82f\xdc\x12\xc0k\x01\x10\x89y\x83\x14\xc0\xf4\xe1\xaaw\xe1/\x17\xc0\x95\x94\x9e5\x87\x82\x13\xc0\xacr\xf7TD\x18\x10\xc0.2\x91\x8c\x1c\x1d\x15\xc0s\xee.\xc6\xc8\x90\x17\xc0p\x03p\xf6t\xa8\x0e\xc0\xc1\xa8@,\xf4\xb3\x10\xc0\xc1\x0c\x13\xb9\x10\xb3\x0f\xc0A{\x1f\xf0\x11\xc1\x17\xc0\x86\x1c~\x9b38\x10\xc0@$r\x7f!\xc2\x1c\xc0nH\xab\xe0Q8\x0f\xc0A\'\xbb\x00\x9d3\x11\xc0\x7f\xce;\'\x83;\x18\xc0\xecD\xe0 \xdd\r\x17\xc0\xcb\xf8\xce\xb6\x02\n\x12\xc0w\xa6/\xce\x06\xd0\x01\xc0\xe3\x1e\xb2[\x15\x97\x14\xc0b\xd1u\xb9q\x7f\x1e\xc0\xb1\xc6\xba(%\xc1\x1e\xc0\xf3\xda\x0e\xf7\xa21\x17\xc0\x8d\xa1\xef\xfa\x02\xf6\x13\xc0>\xe0\xc3d{P\x1f\xc0\xef\xa1\x0b\xb6\xaf\xc9\x0e\xc0\xa5\x89$\x94\xc4\x8d\x0b\xc09\xfa\xf1\xdf!^\x16\xc0\xb0\x1a\xcb6\x87\x01\x14\xc0\x08\xc6F\xd6\xfd\xf8\x14\xc0\x8d\xcad\xc8\x89\xce\x14\xc0\x95\xbe\xf4\xdf\x16\x95\x14\xc0\x90\x12\x88`V\x12\x10\xc0P\xbd\xea"5\x95\x0e\xc0\xa7|\x97]\xcf\xe0\x14\xc0S\xce\xf4\x17<~\x18\xc0\x8d\x00\tBb\xaa\x0f\xc0.q\xb3 \x1a!\x1a\xc0\x85\xb8\x1c\xfa\x96c\x0f\xc0gJ\xbb\xd80\xe0\x0f\xc0\x05\x02.\xedY\xb0\x17\xc0\xa67\xba\xabrv\x17\xc0,\xf1m\x95GC\x12\xc0=\xfcXW\xa5\x08\x17\xc0[\xb3\xe0w\xb5\x08\x17\xc0\x8aI1\x1e)\x14 \xc0X\x84#\x13\x0fi\x1e\xc0;\xb2:<l\x83 \xc0\x8a6\x15\xe6\x7f\xb8\x01\xc0\x0f\xf4\xb8\x04\x08r\x14\xc0'
p29
tp30
bg3
(g4
(I0
tp31
g6
tp32
Rp33
(I1
(I208
tp34
g13
I00
S'\x94L\xc3 I\xdaS@?p:\x1e\xc1\xa8S@h\xd2\xc2@\xf8\x94S@G\xe6\xf9|\xd5\xcaS@X\xeb0\xb8\x9d\xb9S@)\xe2\x9b\xbc\xb5\x9bS@l\xfa\xa3\xd0\xbc\xa5S@\tcIa\xda\x98S@\xb5\xd3\xbe4\xef\xd0S@_\xab\xd4PG\xd0S@\x06\xd9\xac0\xad\xcbS@~0\xdey\xf3\xd0S@N\x1c\x7f\xd6\xa5\xc6S@@\x9d8\xbad\xcdS@\xca;Hki\xb9S@\xc0\xfc2\xe0[\xd4S@\xcc\xa8\xa3U\xfb\xc0S@yT\xb3}\xa4\xceS@?A\xcc\xd8>\xd2S@$\xf4\x99:\x05\xaaS@\x15\x19]{\x80\xa5S@\xfc\x8e\nq\x0e\x8dS@\x153\xa4D!\xd0S@{\x8d\x9b\xdfk\xd4S@e\xa9\xc9j\x84\xd0S@wOF\x16\xf3\x8fS@\x9f\xc9\x869g\x9eS@\xac\xbd\x08\x1bt\xc9S@\x86\xffy\x92a\x94S@\xdd\xc9sf\xc0\xc8S@\x84\x02\x1cz7\xc5S@b\xc3\xc2P3\xccS@\x98b\xc3\xec\xaa\xcdS@\x99!=L\x82\xcfS@\x9a\\\x99\x7f\xae\xd9S@\xf0\x0f[S\xb9\xcbS@0\x18\xe0\xb5G\xd9S@\x048\xc5\x86)\xd9S@\xa71\x832l\xc9S@\xe2\x01\x1e:\x14\xa9S@\xa8\x11\'\'=\xd2S@\x95O\xcd\x89\x0f\xb0S@H\x8b\xc5H\xc4\x9bS@\xe7\x0f\xceQq\xcdS@\x83\xf2:\xfb\n\xc7S@9^\xac\xf3)\xcbS@B\x7f\x90\xe7\xcd\xafS@g\x16/\x9f\xea\xd0S@\x1eK`G!\xd0S@c\x00\xc2\x01\x10\x98S@\x0e,\xaf\x18\x0b\xcbS@\xbe\xc5YI\xa3\xceS@\xf2+\xeaG\x81\xd6S@\x17\x17\xd0\x0b\xd0\xb7S@\xcc\xa9\xf8/A\xc7S@,\xeeCv\xba\x98S@\xd3\xb4p\x0f\xbb\xa8S@i^B\x9d\xf8\xc9S@(G\x98\xa3?\xddS@^zq\xd4\xdf\xd0S@\xd6C\xb9\x82A\xd2S@\x19\xbc\x95\x05\x03\x8dS@\xd4\n{l\xcd\xa2S@:\xf6\xc5(\xbe\xcbS@\x81\x8ekv\xd2\x9bS@\xcf\xdc\xfd\xddG\xd2S@HC\xd0\x8e\xa2\xcfS@\x84\x85\x98\xec\xe9\xd3S@\xd6\x11(\x813\x97S@\x05\xee\xa3\xe8r\xcdS@\x93P^\xb9\x92\xcfS@0\x8b\xace\xe9\xccS@Q\x08\x8f\xc2\x13\xc7S@\t\xb2q\x7f\t\xcbS@3\x02?T\xa8\xd7S@`\x11\xbd\x81h\xd7S@e]3\xa4\xc3\x89S@t\xea\x84 \xc1\xceS@G\xacm\xa5\x90\xd9S@\nI\x9b,\xdd\xafS@\xa1\x0fM\xab\xa7\xceS@ @`\xfcn\xd4S@\x1a\xac|\xd2\xc1\xcbS@\xf8=+\xbb\x8a\xa9S@p\t\xa2I=\xc5S@^T\xbfo\xa0\xc4S@_\x17\xdd\xad\xa9\xceS@\xdb\xf7u\x84\x8b\xceS@c\xab\x95M\xdc\x8dS@\xab\x7f\x11k\x05\xd1S@\xde\xdav\xe5=\xd2S@\xa7\xf2\x91\xb5\x03\xc8S@(\xbdr\xc9\x0f\xccS@;93\x99h\xc7S@\x9cJN\x90\xbf\xcbS@a\xffE\xbe5\xd1S@\xeb%\xd5\x80\xad\xcfS@\xc5\x92\xb44\xf5\xcfS@\xaa\xeav\xb0?\xd3S@\xc0\xa2\xd0\x10\xba\xa8S@\xe0\xfa\xa58\xcd\xb4S@\xe0\x89\xef\xdeI\xc1S@m\x84\x13\xc1t\x89S@\x19\x0br\xe8B\xc5S@\xfc\xd7\x0e\xc5\xdb\xcdS@\xab\xf2\x83\x9d3\xceS@\xad\xb5@\xa3/\xc7S@\x80O\x19d\x8f\xcfS@KDx\xd67\xc7S@G\xbf\xa0o\xff\xccS@[\xd9glm\xcdS@\x84W\xddU\xf2\xd0S@\x996V\xcf\xdd\xc8S@%\xe8\xea\x0fI\xd2S@f\xb1\xa2\x02b\xd2S@\x91\x92l\x84\xbd\xd3S@\x1c\x04yL\x16\xcbS@:lpH6\xd4S@uN~\xcf\x19\xccS@\x10\xe5\x181f\xd4S@yP$+\xf1\xd1S@?\x95\'-\xa2\xd9S@\xd4\xb3J\xe69\x97S@<\xb5?\x962\x9fS@\xb5\xf6O\xc2`\x9dS@\x81\x8ekv\xd2\x9bS@D\x00H\xe4D\x9bS@\xa1\x0bU)\xf8\xd3S@(Z@\xd6\xa7\xc4S@\x94"$C\x97\xceS@\xb3\x028\x95~\xc7S@\xe9\x1dP\x96"\xd0S@\x12\xf7\xd3\xbaz\xd0S@\xd9Az#1\x94S@e\x01O\xf7}\xcfS@\x0e\xc3\x860D\xd7S@\x95s\x02\xcd\xc1\x89S@\x8d\x07KR\r\xd2S@\x03\xb0\x1a\xaf\x18\xc5S@\xee\x05\x956\x89\x97S@\x85\xedx!\x18\xb6S@j\xbe\xfc\xce\xbf\x88S@\xf08\xe1\xcf\x82\x9bS@V\\\x85\xe4\x13\x9bS@\xd5\xfe\xdd\xfd\xbe\x9bS@\xa7\x15e@K\x9dS@\x95\\aM\xe5\x93S@_\xe2\x9b\x006\x94S@\xbdXvL\x93\xa9S@?\xb8\x03\x01\xb4\xd9S@\x16I\x93Fw\xd0S@\x97#"\xe6\x03\xb6S@\xde%\x9c#|\xceS@\xcb\x17\nX\xa6\xd4S@\x88\xa2.\xdb\t\xd4S@\x88\xa2.\xdb\t\xd4S@\x0fMK2\x1c\xcbS@\x0c\xf4\xc5>\x18\xd2S@\xad\xc2h\x08\xde\xcdS@\xb71P\xc4{\xcfS@\xb0L\xeb\xfc+\xd2S@\x9a\'\xbc\x98\x15\xceS@\xab\x89\xb0\xa0\x0b\xcaS@F|\xb2%{\xcfS@1>\xca\xa4o\xd1S@\x93\xb9"\x97\x8d\xc8S@\x04\x93\xffE\xc9\xc8S@K\xe7*\x82\x8d\xc7S@n\x8a\xa6@\t\xd0S@\xb1%]5\xe2\xc7S@\xd4L\xda\xab\x9f\xcaS@SK,D?\xc6S@\x9eO\x16;#\xc8S@\xd3r\x8d\x9a\xe6\xcdS@\x83\xf8^\xc2C\xcbS@\xa0\x12x,G\xc5S@\x1e\x01\xb6\xfc5\xb7S@\xbd6f\x0f\x93\xcdS@\x95\x90c\xf5L\xafS@1,-D\xd2\x9bS@;\xaf\xcf\xc5;\xd2S@*\xf5\xe2\xf7\xcc\x88S@\x90\xb8\xc1\x94S\xaeS@\xce_SW\x0c\xccS@Q\xe6\x1f\xdf\xf3\xc8S@\xc5A\xc4\xdaA\xd2S@i\xc1X\x0b~\xcfS@S>\x06\xbe\x90\xd0S@\x8f\x19\x8a0\xed\xcfS@\\|\x0c\x8cn\xcfS@B"Bo\xfb\xc9S@\xce\xfa\xbc>\x92\xc8S@=\xd4=Nc\xcdS@7\xab:$\xe1\xd0S@\x82\xa0\x1e@\x8d\xc7S@e0\x85*\xaf\xc7S@\x1a\x05\x18\xee+\xc7S@\xfcM\x02\x84?\xc7S@\xcd\xfe\xd1\xd0\x8d\xcfS@@\xba\xaf\x85\x8e\x93S@\xa5\xb41Z\x8b\xc6S@\x1a\x80\xcb\xcb.\xcbS@\x88\xbd\xcb\x90\xdf\xcaS@r\xc7Ky\xd6\x9fS@N\xe8Bc\xed\x9bS@\xa2\x059i\x03\xa0S@\x8d\x1f_\xe5.\xb7S@\xc764w\xd2\xcdS@'
p35
tp36
btp37
a.
