# Supplementary material for: Sea ice drift data for Fram Strait derived from a feature-tracking algorithm applied on Sentinel-1 SAR imagery
Source: Data Brief. 2018 Apr 19;18:1410–5. doi: 10.1016/j.dib.2018.04.034 (PMC5999601; doi:10.1016/j.dib.2018.04.034)
Supplement: Supplementary file 2 — Supplementary material [file mmc2.zip › fs_s1a_data/HH_filter200vec/FramStrait_HH_20141219T152851_20141220T160945.dat]

(lp0
S'S1A_EW_GRDM_1SDH_20141219T152851_20141219T152951_003790_004868_2C54.zip'
p1
aS'S1A_EW_GRDM_1SDH_20141220T160945_20141220T161045_003805_0048BD_31D6.zip'
p2
a(cnumpy.core.multiarray
_reconstruct
p3
(cnumpy
ndarray
p4
(I0
tp5
S'b'
p6
tp7
Rp8
(I1
(I1056
tp9
cnumpy
dtype
p10
(S'f8'
p11
I0
I1
tp12
Rp13
(I3
S'<'
p14
NNNI-1
I-1
I0
tp15
bI00
S'\xbf\x19\x86b\x8e\x1a)@\x95\x11\r\xce2Z,@\xa3vh\xc2P\x84(@\xb3\xb8\xde$\xd7\x88(@+t\xfd\x97\xb8\xc5+@\x83dJ* \xae%@KJJC\xeb (@\xb7u:\xaaul(@i\xbaD4\xda\x86&@K\xc6C-i\xfc)@\xabp0\x04Y\xa5\'@\x90\xd6\xf6\xf7\xe2:,@\xae\x87\xabk\x92\x8b(@rT\xdav\xb6{(@_\xa5F\x84f\xec.@\xc4\x9c\xf8^\xf8\xd8)@^f?%]\x05&@\x1c8e\xac\xd7\xfb%@\xc0\xe8\xa9:\x9e\x1d/@\xe6 E\x8c#\xf3+@\rw\x02\x97\x8b\xcb&@!\n\xcfM\xe6\xed)@d\xa1l\xc67\xc8\'@c\x01\x12\xc3dr\'@\xd4\x05&\x14\xf0\xcd\'@9\xa6\xb3\x15\xb0\x01*@8\x97_*\xbc\x8e,@\xc4v\x9b^\xa9\xc6&@|\xefZ+\xc6\xa0\'@\xb1\xbeI\x8c\x92\x9c)@\xa1\x1a\xda\xfd3\xfe&@\xb4\x8c\xda\x1e\xe46&@\xc1\xdak`\xae\x0b(@#\xee_\x1cn\x18(@_\xbcx\\\x1a\xa9+@\x19\xa1TOD\xb4\'@X\xd6\x02\xb3\x00\xc8-@\xe4\xdd\xb6:b\xda%@\xff\xe2,\x94\x91c,@\x84\xe7]\xe8C\xb4(@g\xb0gLw\x0b+@m\x93\xda+\xc7<\'@Y\xa0H\xf6\x844(@\xd2lU\x86\xf1\xe0\'@\xd1M\xf3\x90\xd1\xcb&@\xa1![kP\xe1&@\x11\xb4\xd2\xe9\x92n)@\x13\xe0\x847\xc5T(@\xf6\x04\x865\xc7K+@F1\xa0\xa0\x99F/@6\x7f\xa5\x08qX(@\x13\xce\x9b\xb4,\x84(@D\x14\x7f\xe4Jp,@c\xe44\x1d\xf9\xe8+@\x97\x00\xb4\x92u\xae,@.\x98R\x03\xa3\x00+@=.4T\xf8[(@2\x7f\xcb\xff\xc1\xd5+@\x81\xa6a\xf9O\xdf+@eg\xa4\x0f\xd3\xa2%@Q\xd3N\xc4\xfa\xb9,@\xf0q\xb0\xfct\x92&@\x1b\xcb\x8f[\xa6\x06)@\x9a\x1c\x13\x01?[(@F\n\xad\x9e\xc0\x08-@\xe3G\xc9\xfed\x02-@\xc1\xcau\xb2\x83\x7f)@\x15C\x7f\xa5`E-@\xf0\x14\xe7\x7f\xe6m(@ihS\xf0\xbc\xec)@\xe6%[\\\xb0\xbf(@\xd5\x83xv\x81\x0b,@\x8d\x1b\x93\xfaC0\'@uhr\xfb<)-@\xa7\x86\xf9p\xdfe\'@\xdb\xbc\xa8\xba\xbcr,@\x94Q\xf1:\xb4\x9e,@[\x0b\x81_\xc1\xb3+@,\x14\x97\x06h\'+@\n\xce\x10k\x03\x03*@d\xff\xb3.Y\x95%@d\xe7\t\xc9\xafi%@a\xa8\xf8TI\xf6+@\xe7\xf8Y\xc7\xb6\xe5)@\x0cj\\\xc8\x84\x99/@I\xefS"e\x9a-@\xb0B\xe5bC\x15+@P~G\ng6+@\xd2\xe7\xd3rz\xf6+@\xfe\xcb\xff\xef\xb6\x12\'@\x06\xa8\x02\x9fTD*@\xc0>]IPi*@\xea\xbe\x08q\x19\x06*@?.\xf2o\xc3\x1f\'@\x9a\x1d\xa3\xe45\x8d(@\x9c\xf6R\x19\xc2G*@\x95\xad5F\xa5\x02*@\xc1\xc0\xdd\x95\xe1\\*@X\x16;W;\x06*@\xab\\\\)\xcf!*@m\x12\x85\x9b\x97**@{c\xba\xca\xe8E+@\x0eFm\x0e\xca\x9e(@\'\xf6<`\xd26*@\xd7\xc7\x80q\x9b\x1d*@\xa7\x14\xc8\xdf\xda\x0b*@\xdd\x88\xa97N\xa6-@\xd3\x1ch\xa5G\xf7(@\x02\xa5-\xe7}H)@\xd8y\x06F\x92\xe8(@[\xb8?h^\x02)@Td\xf6\x95q^-@\xbfs\xda$\t\x81(@b(\xaf-b\xfc(@\xdc\xaazC\xd1\xcf+@\xb7\x97\x0e4!\x95+@\x8a\x05\x1d\xe7\x92!*@\x1a\x85\xe2\xbco\x03*@\x8e\xb2\t0\xf5\x1d/@\xfe[/\x95\xebW*@7\x9aB(\x08\x1e+@&\xa0\r\xd1\xb0\x19+@\x8a\xce\xe2v\xa7Y(@\x8d\xfd\x7f\x0e\xeb\x1e-@Q\x8e\xf4\xab\xf5E)@w\xb7\x9a\xe1]W+@8bw1\xb9\xbf)@\xc9k\t\xe29\xa9%@\xf1\xe5V\x87\x96\x04*@\xa4\x9c\x08\x9a\x02\x18*@\xed\x08\x02\x8d@\xff)@\x82U\x11\xb9~\x03.@\x96\xda%\x85$\x07*@\xcb\xb2.g\xbd8-@\xb7\xb9\x8b\xa4\xac\x98*@\x060\x16\xbe\xf3)*@\x07\xc7\x06\xf1J\xe7+@\xba\xa7O\x89m/+@\xfa@X\xf8\xe7\xa6)@\xbb\xdck\xbb,>+@\x96\x972qt!(@;\x88&\x966\xe2*@u\x1d\xa2Q\xf4#*@\xfb\x91\xb0\xdd\xbe\xe2)@\xa6OpQ\xe7\xbc,@\xd5;e\xe2_\x84&@w~URT6-@\x14\xed\xa1\x8b\x0e\xfc)@\x8d\x0fU\x8a\xfd#+@|\x15\xac\xaa\xb6u,@\x07k?\xabz\xdd%@\xaa\xf3al\x132-@@\xe07@\x1a\x8c/@\x9b\x16\xcd\x9c\xdc\x1d+@i\x05c\x04\x07"\'@^\x1e>\x9b9\x13\'@N\xf3\xcc{m\xa1&@\xbd\xa0\x8d\xd5d\x92&@!sU\xc9\x88\x9e%@\xe5v_\nM\x81&@\xa4\x93`\x9bR\xaf,@\xe6\xf4\x9f0\xbau\'@\x8bl\xab\x12lp\'@z;0\xfb\xb3X,@;O\x17\xf9\x16c(@\x11g\r\xcf\x8d\xf5)@\x9bA\x8dZP\xe1)@6\x85\xc3\xfd\x0f\x17+@\xfax\x93nF\x06*@\xc5\x11\xf6\xf6\xcc\xe7-@gk\\\x8a<\x19*@\x1ar\xc1\x14"3+@w\xfcnc\xd16*@\x1dC/[O\x88+@~m\xbcMM_+@\xb8\xf2\xf218I-@\xa5,\xf3\xe0\xfck*@\xa9\x0e+&S\xa3(@nI\xc2\x84\xfe\xe5\'@\xcc\xb647\xcb\xd3+@%\x81}\xf2\xc2Y*@B\x16\xb0\xa7\x03u(@\xfc>UR\xd7\xf7+@,3&>M+*@\xc1\xeel\x96\xb3\xe7)@(\xc8\xbfGs\x9a(@\xfaV\xeb\\\xf5\xb1+@GK\'U\x1b\x18)@RN\xec4$\xf5(@\xdf\xfb\x82\xea\xcb\x1a*@\x82\xbc\xfb\x00c\xf7)@{\x13GD\xadJ+@\xc7W\xe1\x9f\xce\x08.@9gr[!\x1f.@y\x7f/G\xd6t*@\xd4\x93a5\x19\x02*@\xb5#ShJX(@\xdd,\xeb\xb1\xbb\x06*@oj\x1f\xbb\x80\xe5.@Fh\x85\x94ps-@>\x83_p\x1b\xc1(@6\xfa\xe4\xbe\xf1n(@ds>Y\x9d~(@\xa0v@\xcb\xaf\x84(@\x7f\xe3\x1f\xef\x08\xeb+@M\\\xbf\xc9m~,@l\xf8\xbc\xb1\xd1R+@\xf7\x80\x18\xb6lh,@\xc3\nz\x03n](@\xab\xf0\xca\xbbk\x94,@\x1e\xb9\x86\x8e\xc3g,@|\xdb\xf4\x0e\xf1],@0G1\xb7\x1fT(@;m\x0b\xcd1W/@\xf8\x05\xeb=S\xe5\x19@Z\xdf\x03\xb4kp(@\xf7\xf9xC\xaf\xc0,@1\xd0Y\xe0S\x08(@G\x99\xebkL\xae)@D\xb0\xd9L\x03c)@\xcd-\xd9P\x10$*@n\xbc\x04Z\xfa\xc0-@\xf3g\x0cbf-\'@J\x11\x9bL\xbeG\'@1A\x8f^\xec\x8e&@[\xd1t\x1e\x04\x99%@\x1dk\xa4\xa8a^.@v\xef\'\xe7\n\x9c&@\x8c\x96\xaf\x92\xdd\xb6(@\xc7\xd3\xc4\x15\x8e\x17+@\n\xafR\x91\xfdX(@X\xc0\xfb\xa5\xa2\xa3!@~\x8a\xf88\x8c\xd4+@\xbf\x12\x88\x16\xcc\x02)@\xa7~\x10\xe4\xe7B)@n\x06\xb5\xcbT\xcc+@\xd9\'^\x0c!\xae%@\x8a)\xc7\xb6\xa9\xb4,@*\x05_+\xb8\xac,@\xc0\xc3x&,C,@\xbc\x1b\xaew]\xad+@\xc3\x84o\x14Z\x11*@nUx\x12\n\xd9(@\x18.z\xfd\x90\x8f,@\xe8\xb3\xeffE\xe8%@\xa0k\xb5O\x8a\x01*@![\xf0\xe8V\xb8\'@\n\xf3\xb2\xb2\x90(+@*\xb1\x14\x7fP\x0c)@E\x0f\x1c &\x08+@>\xf5J\xa5\xc04)@u\xe4\x0f\x02u\x86&@4Z\x85\x9d\x8a~-@\xd6\x16\x83CN\x0f-@\xf8\xa3\xb9\xb2$:+@\xde\xce}Hc\xa5\'@\xc9\n\x88\x07h\xeb)@h\xaa\xbe\x9f\xce\xbd)@\x88V\xddS*\'+@m\xdeG~\xf3\xdd+@\x8aF X\x17>.@\xce\xec6*U\xdd,@V\x8ew\x18iG(@-"a\xb5_w(@\xa6\x01\xa1c7\x06&@d*`\xa1{\x11\x08@\xc6\x92-\xf4,\x10/@\x99\x1b\xb6\xdeHo)@\xb0?_d\xc6Q+@\x181[\x8e\xa9\x05-@)Cg\x99\xa3G,@\xf4\xf2\xdd\xd3\x89n,@(\xbaF\xb1\xcaU*@x\xf3\x064\xbf\x9d(@\xa1S\x9c\xda\x04\xc4*@\x0f~\xea^\x19\x96)@\xd1\xe8Z`}\x11-@d5\x1d%\x936+@\x953\xe6-\t\xb5\'@\x00f\x14\xc9y!*@ft\xcc\xc1\x13\xff)@\xb9\xb3#\x04\t\x0c*@\x90\x9f\x9f\xb2\x9a\xcc(@<\xa3\xfa\xe2j\xff.@\xf0T\xf2\xe3[j-@AZ\xff\xdf\xf4>+@E\x82\xed\x8di\xe6+@6\x16\xe4\x0eQ\xb5\x08@p-fO\x07\x8d(@\x1b\x15\xd2+\x1d\xb6#@y\xc1x\x13%t(@\x07s@\xec\xde"*@\tVX\xc5\xc3\x93*@C\xa3~\x04\xb0\xf3(@\xba-\xaa\xb5\x04h,@\x92\x9a4\x01\xcfa,@\x1f\xf8\x98\x9b\xa7Y,@REe\xb4\xd8a*@\x08\xaf\xfa\xf9g\x92&@\xa10\xcc\xf4\x8dh*@\x89\x94\x1f\xfd\xc4\xbf-@\x1fi\xf9\x8d\xfd_*@gTXd\x9a\x00*@\x8c<\xcf\xe7M\x1a*@d\xa6\xf1\xea\xa0\xbb,@\x0fG\xd8^\xacP*@\x08\x87\xc4{\xb8\xcb)@\x9d[\x9e;\xfc\x91+@\xdf\x94\xd6y\xb6a,@X\xd0\xe1;\xfd\x15*@]H\x1aR\x8f\xb5,@\x04\'\xd1\xca\xca\xbc(@\x06\xda\t\x85\xde\x7f(@\x8c7\xe7\xa1\xfa\x16*@\xf3\xf8\xa5\x90\r\xee*@\xa3~\xfb\xd9\xaeC,@\xa0\xc2\xb3\xf9\xeb(+@M,\x8f\xfe\xab\xe5+@k\x87\xe9$\xd64\'@c\x850\\\x94\x12\'@\xdc\xab\x11\x9e\xfe\x14\'@\x93\xe8-\x89>\xe5,@\xc8\x9bQ\x18J4\'@u\xabm\xb0\x9bS+@\xbf\xa3\x89\xe3/h\'@}OB#r3\'@WWOR\'\x88/@S[\xbc\xed\x0b\x91&@F\x97\xc5l\x9c\x85&@\x04\xf0!\xf9\xe1h(@_\xd0#}\xae5-@m\r\xd1\xf7Fb(@\x9d\x12\xda\xd84\xc0\'@\x81DT5\n\xfd)@\xec\x0c0\n\xad\xd6+@\x80\xd0\x02\xd5G\xa2&@\xfainy\xaeg+@X\xed\xe4\xa7!!+@,\x1dBn*\xb4+@\x12\x9e\x97\xca~_*@wV\x07\x8a#\xf6(@\x96\xe70\x17\xfa\xdd\'@\xaa1\xc0\x1e\xf3\xbe)@~\xdbi\xef\x949*@fn\xe1\xbe\x9e\x1d*@\xfe\xd8\xd3IB\xa2\'@\xb9\xa7\xd7\x03\xfc\x05+@\xb3\x15v\xf8L\xfe\'@&(\x90\x01\x85\x96+@\xdd\x19\x1fU\xf6\xf6+@\xe8\xc2#\xd0\xeb\xf7\'@\x08\x0f^\xd4\xae\x90(@\x8b\x1f\xca\xe3lb(@\xed\xb2\xf6\x8a_\x1e*@\xc1\x15\xe7g\xe6\xd8&@\x8a\xf1/\xe0"\x91*@\xfc\xdf\xc2h\x80\xf0&@\xe9\xc8\xbb\xe9\xb6\x81*@\x7f\xdeRt\x82|\'@\xbc\xba4\x12\xb1\xc6\'@\x9b\xb8\x19ZH\xa5+@\x93\xfe\xc7\x85\xfd\xdb(@r\x86:\x8e\xac\x03*@\x97\x0bv\x91\xf1\x11&@H\xee\xfb\x03\x8c[,@\xa4\x12\x00y\xab\x81)@[\xb0\x1f\x9e~\xca%@\xd5ct\x97=\x9a,@\xfa\xac\xfd\xdf\xaf\xc8,@\x82/\x17Y5\xe0*@\xaf\xe9\x1ef\xc4\xda&@^\x18\x19\xe3\xf55.@\xc9\x15\xe1\xd5\x9eX)@,\xde\x93\xbe\x85\xce-@\x13P0"\xd23(@\xf9\xc8\x81\xab\x07\x9b)@\xf2\xe3\xf8@\xb1\x8a)@\xa6sXV\x00\xa4+@\x9c\x92Jm\x03w*@\xadw\x99\xda\x9co(@a\x19V"\xdd2,@\xdcc&\x04\xd9\xdd&@\xe4\xb0\xa8\x81\x8d\xdf\'@)\x97\x87-\x0eL-@\xadL&\xa1BP+@\x99\xd1\xdd6\x82Q+@\xd9[hT\xefB,@_(\xe3*-=-@]\xe2\x1b\x11D\xe5*@\x9d\xc5T\x1e\x8eF*@\xa6&%s\x90R,@\xdd\xa2r_\x93\\(@\x1d\x8aa\xeeE\x80/@\xe5y\xd4z\xa4n(@\xac\xf2n\xb1\xe9\x9e-@\x15\x03\x9f\x08\xe6\x9f,@Z\xd1\xcb\xc9j\x04*@\r\x8c\xa1|\x86\xa5)@T\xcc\x96\xfe\x0e\x07.@\x8b\x9ar\xcb"\x00\r@\x83d\x8e\xf3\xa2\xfd)@\x01\x90k\x00f\xd6-@\xe1\xa7\xb7\xde^\x1d*@\x95=\x12\xc0\xcc\x18\r@<\x83\x9d\xbe\xcf\x9c&@\xf2V\xc85D\x89\'@\xca\xf61)U\xb0\x14@\x87\x99QaO>.@z?\xb0\xcd\xc6\xe5+@\xf1\xad?W,\x12+@\xdf\x8c\xe0\x1aG\xf4+@\'\xe5\x86\xf1\x13\xd6*@T7$\xcd(;,@7\xdaz4\xcd\xa3\'@\xd2N\xc6\xcc\xa7\xaf\'@\xb4}eb\x1an*@\x04z\xbdU\xb1d)@\x83\xe8HF%\x19-@\x1d\xd4O\xb2\x9c\xc5.@\xc2\xbchH\xc3`&@\x97\x05\xda<\xf8J+@\xbd\xab2\\\xc6\xcc\'@7/\xc7\x97q%(@\x05\x97\xa8\x84\x1c\x85&@P\xc1\x01\xe83\xcb\'@lx\xb7\xe0\x85N(@:\x81wBA\\+@M\x9e\xa2\x9e\xda\x01(@w\xf2\xebK|M&@\xbdI0\xdcP\x11,@\xbf\x7f#Y\x13_*@l\xb3\xc1\xd8\xcc\x0e.@\x81@\xd7\x8e\xf3\x02,@\x01x\xb5\xbb\x1e9/@\x86\x8d\xdaQ\xdd\x99)@7\xc6B\xfb\x89&-@\xe7\xe5t\xf9qb\'@\xf8e\x11`\xaeD,@\xea\x1a\xe0\x82\x1f\x03/@\xc3v\x15\xba\xd1\x8b)@\x14\x8d\xa7]\x03R,@\x9f\x11`$\xe8.+@\x7f\x14\x16\xd2\x04a*@\xbe\xf1\xfesT\xb0,@\x8b\t\xcbp\xe5Z,@Z\xa6.T\x13p*@\xa4\x02\xe4\x9f\xfa\x1a,@\xd7\xb3\x1efT,.@\x12B\xe2zf\x9e,@Vdy[\x08\xec+@+\xeb\x0c\x84\xa5\x80(@\x9fq\x04#\xf2\'+@\xd4\x95y\x081f*@\xa7X#\xa4\xc85+@\x9b\x85\xc0\xb0\xb78,@\x9c4\xa54\\N+@\xb2\xe3\xbe?\xd5\x02+@\xab\xa7}\x8c%3,@\xde\x94\xaf\x01Z,+@\xe6\xa15r\xe3\xf6)@\xc6\r\x9ak\x9cr*@\xe3\xcez\xac\x1d\xa0)@\x0b\x1c3Q\xdb\xa7)@\tQznyM,@vX\xa7\xf1\xe1h(@a,V@\xa4T(@,\xf0\x96\xc6\xeaj.@x\xb7\xbd\xe9\xd2Z)@\xa20\xb8\x83\xdf:+@\xac\x1f\x1a\xc0\xcf[+@\x05\xce\x99\xb1\xdc](@\xe9\xd7\xea\x9b|c+@3\xd1/\x9f`\x1d*@\xde#\xfe\x0c7\xb3)@\x0co\xefs\x86\xed.@\xb8\t\xfe7\xc8\x88)@:\x7f\x7f1x\xca)@u\x85(P\x17\xb6)@\xbe\xfa\xace\xb7\x1a(@v=~\xa7\xe1L*@\x8c\x92\xec%UH*@\xb1\r\x13:l0-@0\xc7\x85\xfb\x07-.@\xc9\xbf:\xd03\xfb\'@\xb4\xb2U\xb3I.(@\x9a\xf4\xceV\x88K-@\xdc\x97\x8b\xfeo3+@\x83q\xfc\xa2:\x8b\'@\xee\xf6\xfcVCr\'@\x0c\xaf\xc5\x0b\xdd1+@\x8e[S\x9a\x8d\x0e-@\x94\xd2\x9dX"\'+@T\x98\n\xec\x81<+@/a0\x9c\xa4;&@\x03\xc9\\\xabY\x95\'@\x82\xa9\xa2|\xc6\xa1\'@\x10\xe3\xf4\xa9\x0b&&@:\xca\xf8(\xe0\x0e&@\xcd@j\\\x16\x90*@`\xe2\x95\x99\x1c\xe9%@s\x80\xd1w\x05\x9e(@\xb7\x9c\xf7\xbd\xf8\x10-@\xa4\x90?4\xc5\xf0%@\xcf\xfcT O\x01)@c\x0c<\xc5t\xff(@\xadoF\x99r\xb8&@\x82\xc9-\xc2A\xa3(@a\xa1"l4\x86\'@\xfco\xe8\x19\xcd\xa2&@@\xe2f\xd6\xc1\xab(@\x97=y\xe0Q\xf3.@^\xbe\x95\x97\xdax&@\x9c\xcc\x8b\xc7\'}&@\xdcx\xca(\xa2\xd1&@\xe2\x97\xc5r\xe6t&@B&\x1c\x00\x93\xdc%@/x\xc3\x1a\xc2\xcd+@\xbb\x07\xde_\x89\'\'@\x10\xfa\xab\x83|\x16*@\x9es=X\xe1.\'@v\x95\xa58=\xaa*@+&]\xecJ3\'@k\xdcMLHi\'@\x07\xf1W\r\x894\'@I\xe8\x05\x8bX\xd3/@\x0cl\xac+\x90\x15\'@G\x90\xfc|\xe7\x12\'@\x80\xd3\xd6\xe8b \'@\x18\x81\x10.<7-@70\xb8\xeag\xa7+@v\x01VO\x82j,@WB\xc3S"\x18.@ \xfc\x0b\x97/\n,@@\xac6,>\x93,@O\x05.<T\x0f(@\xe5Z\x1e{#\xf7,@\r\xb3\xb8V\t\xf9-@\x11&vI\x1b\xbb,@\xb8\xc0\xfb:\xcb\x96.@\xf1\xda6\t\x16\xba,@\'\xcc\xa8X2\xcc+@\x02b#I@\xb3,@\xb1B/\xdf+\xd5+@WG3\x10L\xaf+@/\xd7-W\r\xbc,@\xcf\x9c8\xf2hc,@-\xea\xd0\xd4\x17\xc0,@\xb6\x05\xee\xd6\xd4\x0f,@\xf8\x81\x08\x92\x05\xc3,@U\xaa\xba\xc5_p,@\xe5y\xc2SvB,@r\x8d\x80\x1e=>.@}\x19\xf9g\x89\t*@-\xee9\x01=\xbc)@\xc6\x83)\xbe\xa6^(@\r\xf2,\xf7\x12y)@\x87\xfdET\xed\xc1,@\xdb\x19=\xcc\xb2\xe6\x19@\x98\x08)\x90\xff\xa9-@\x8c\x8a\x89<hU,@=7\x1f\xeb\x1d\x07\r@\xa4\xb3h>@2-@".\xae\xdf\x19[&@\x8e\x1b\xf4\xefq\xaa\'@\xc4\x01\xe3\x15\xb4\xd6-@\x9b\xff\x05Z\xd9\xee)@1(>.qx\xf7?A\x87#\xbc\x08O+@mq\xe7\x90\xca\x9d*@\x87\x0c4QDV+@\xa3\xb2\xed\xa0\x9d\x1f.@\x96\xd7E\x95i\x88-@E\x88>\xa0\xc4\xda,@e\xe8\x88=(\xdc*@T\x16B\x96\xf7\x92\'@L\xa1\x0c\x0e\xba\x85&@\x95c\xbf\xc1\xd8j\'@\xa8\xc5\xc3\xec\xaa\x91&@\xbea_\x17\xea\x19.@\x91j\x1e\x84\xa4\x01,@\xed\x18\x82\xfe\x14@-@\xb0<\xfe\xda\xb7\x18)@\xb2\xfc\xd6\x0b\\\x87,@\x19\xa1/\x94\x83E-@LL\x8a\xd0\xcf-*@J\xf4Q6^\xb0,@o\'L\xe71\x9c/@\xefk\x04`r\x0b)@\r\x8f\x9f\x19\xfbm\'@\xd2_\xa4[(\xc1(@\xc5\x05I\xac@M-@\x1e\xf0*d\x84\xfb)@\x0b\x1d;7\xd3}+@Kt\xb9\x18\x06\xa8,@W\xabm\x9f\xb7\xa7,@6\x05\x84u\xbd(,@]U\x8b^n\xe1+@\x80\x0f\xf3L\xcf\x9d&@6r\xdf\xab\x83>-@\xab\xf6\x01\x85o\xba,@U\x9bEL\x10\xac&@L\x17\t\x99>\x9c-@\xde\x0f\xa6E\ta&@H!\x12g\xe5\xa7/@\xc0\x1c\x8f\x86\xf2y,@\x08\xd4\xfe\xa9\xea?*@\x16\xd6\xff\x01`F-@H\x15\xddhLg*@\xfa0\xcc\xc0W:,@\x19*@{\x91\x16.@\xe7\xad\x93\xb3\xa4\x0f*@\xa1\x93o\x96\xce\xf4+@e\xab\xb7Jy\x03*@\xe4I\x17\xf5\x92\x1a*@\xdb\x82qd\x143-@<4E|]>*@\xcb{\x12\xf6\xed\x9d\xf7?\xb3\xf1E\xbb\xc4 +@\xb3\xba\xe5T\xb8\xf0%@xy\xcc\xf6+\x03(@\n\xecv=}\x86.@\xde\xfa\x8d\xac\x18!\'@m\xdb}!`\x87)@\xb5\x07T\xc16\x87(@\x92T>:\xdb\x89.@\x10nS\x04\x8f\x07-@\x08q\xcb\xd9\x990.@\xf3i\xcd\xcb\xba\xbb/@\xb4\x08n\x1c\xdaO+@\xf2\xb8\xdd\x8c\x9d\x14*@>\xdd\x95\xe8\x0e3+@\xf0\t\xf6\xc5&\xae,@\xee\x9cS\x9fB\xb9-@\xde@\x91\x19w.*@\xfe4!60R(@%D.Y)\xd6-@6\xae\xbb\xdb\x0c\x8e/@\x03T\xc8O@\xae-@\xb5\x81\x7f\xfa\x9d\x8d,@\xb2\x068_H\xcd)@\xd7\xe0\x98\x12\xfe\x07*@\xfdC\xc1\xb0\xba\x91*@\x9e\xafR\xea\xd3 .@\xed\xe8\x01\xdc\x918)@\xf3Y\xdbjm\x9e,@\xd4\x10\x0b\xbc0\xf0%@\xa5\xc5\x8e\x1a\x8a!-@\x0cp\xf2\xa2\xd7\xa7(@\x03\xc1\xb5i\x13p*@~\r_T\xbbL+@\xc1-\x98\x8e\xa1\x8b)@4FgyJ8,@\xf3^\xc6\xe0>8+@\xb1\x94\xbcY\xfc<.@\x82\x8a4b\xe4\x7f&@[\xfbC\xef\xd9d*@C\xc0\xc4*P\xe0%@\x8cJm\xef\x86\x02+@*\xf9\x8a\xb9\xee\x88*@\xd5\xc6\xddS\x8b\x8b(@w\x9am\x15\xa0\x8c*@\x13\x86\x99\xba\x84)*@C\xfe\x8c\x07\xc2g\'@\x19\xbc\x0fd\xfa\xf9)@\xaf\xe2\xb0\xc1Y:(@\xcc\xa9\xb6y\x08c(@\xbe\x84\x85W\xf6p,@\xd8\t\x8bE5l.@\x10\xd4~\x8e\xe2q&@\xa1\x8c\x98\xb2P\xfe.@\x80\n\xafq\xa1\x97,@0\x97=mt\r+@\x97\xf0\x979\x91\xd3&@\xd7\x1cd\xeb8W+@>\x1e\xb0`\xe3E-@\xb2\x8b\xcf\x1b\xbf^(@=\xf3\x80\x8e^z*@\xa7\x0ea\xfc\xc5c(@49\xa33Y&.@T\xb2#1\x83\xca(@^\xb6\xfe5\xb4j)@\xad\xe2\x1b\rD\xfe)@>\x87\xeav\xdc|\xfc?\x90`\xf0\xe3\x1f\x97-@\xe0\xe7Z\xc7uX&@\x9a\x08\xf2 \x93\xd1.@\x12n\xcb\xc9\x1dc+@6\x85g\xf8(\x9b,@\xfc\x8b\x96\xfa\xa2\xee\'@\x8a\xad\xec\x88\t\xc8,@\xea\xaa\xd7\x19\x07\xd3,@P\x12&i\xba\xcb(@\xd2o\x89\xc2\xf2\xb2+@\xea\x0e\x96P\xb3\xa3,@n\xa6\x19\x8b\x8a\x87(@!5Z\x18W\xb8,@\xd4\xe4\xcf\x11C\xa7)@\x15,t\x15\x81*+@\xd5*\x9e\x9d\xdf\x8f+@(\x9cPf\x0bk+@\x8cQ\x82\xfa\xe3\x18/@x\x1d\xa9\xd0\xf3\xa2\'@\x02\xce4_\xe50-@\x02\t)\x7f\xd5\x8e*@\x12V\x9d\x8f\x93\xb1,@\xc21\xb0\xa8\xf0\n,@\x07\x1br\xbc\xfa\x0f&@\xdc\x94\xcd\xac\xcc\x9c)@\xf2s`$\xaf\xfc+@\x12\x98D$f\x91-@+\xac\x19f\xc7r%@1\xc1a\x19\x90/(@K\xec\xbd\x13\x1a\xf3+@*\xc1\xd6\x0e\x95F)@\xb6\x90l\x86>\xea+@\x1d\xda\xc5B\x12\xce-@Y\x02@\x81\x9c\xcf-@a\x0e\xd0\x08\xddU\'@"%-\xdb\xf1\r/@\xac\xf8\x13}\xcbX*@\xab}\x0c\xcb\xe4a)@\xd2-\xce\x9fH\xb1&@\x16\xf0\xa0\xf0\x16\x01,@\x13\xb6\x0f\xc5l\xfd\'@\xe7\xdf\xa0A\x1f\x19.@\xed\xb0\xdf\xee\xc0]\'@\xb7\xafX\xd1q\x00/@O\xe7s\x17+\xd5,@\xa5\xc1^\xc5\x112\'@\x88BS6 \xd5)@^\x17\x07\t7\x8d)@\xa3\xc1t\xdd\xeb\xa4\r@<\xdd\rnH\x1c.@/\xcd\x98^$\xd6-@\x12n\xb7\xdf\xb5\xef.@\xfeA\xb5\x9d\xfd\xad\'@\xe3[}\xa5^\xab+@\xd7\x92:\xbf\xf4\xe7&@^>q.D\x0c,@#\xc2_\x1aie-@4\xbf\x1d\x7f\xdc\xdd&@\xc5h\t\xe9\x80\xe0&@\\\xa8\xbec\xd3\xd8(@@\xa8jK<\x97,@\xa5\x92R\xab\x06\xe1)@b\xed\xb9\xf4\xac\x8b)@\x92O\x9dz_\xfb&@\xc6\xea9\xf5\x9a&,@\xbb\x9d\x04\x97\x16g*@\x86\xe5G\x9f\x98`-@\xfd[\xa3\x0f\xf5\xf4-@ \xf0\xca\xcc\x85\xbb,@\x1fa~\xa4H\x81&@\xe2\x1c\x88\x15\x03\xcd&@\xfe.7\xeb\x1c\x15&@\xad\xd1}\xdbZ\xa0\'@S\x1dp\x1b*6,@\x13$\xa3\x1f\x0cU\'@z\xaa{ Z\xa7&@\xac\xcb,\xc9}\x9c)@\x8dd\xda\xde7p&@\xd3\xe1\xb0\x990\x9d&@kT]Izm&@\x06\xb5\x04\xbd\xc0\xd4-@\xcb\xa9\x99\x87\xeb\xbd/@)7\x05%G\xcb-@Y\xc6a\xf4r\xa3%@H\xa0\xf5\x18ua&@\x01\xb2Z\x0e\x01/\'@U\xba\x8ap\x97\x85\'@Kww\x1e\xca0\'@\xd2\x13D\x80\xbc\x88/@\xc8\xd0D\xbcH\xf0%@\xc1\x1b\t1|\xac/@F\r \x98\xec\x11.@\xce\x17s\xc6\xc9$.@f\x88\xb0\x87C\x0f,@]\xdd\x92\xe4\xd2D,@\xcc\x8b\xc7\xa9\n\x00,@1\x1c\x1f\xb2\xc1\x1b*@\xa6_\xe47\xa7\x90-@B|\x90}L\xc3,@"\x02\xfd\x80"V,@\xd6b\x1fE\xb4D,@\xd0\xe5U\x92\xa4\xdf+@~\x99\xc4\x18Te,@\x84a\xb7D\xdd\xba,@\xfaT\xba\x89E\xf8+@\xaa\xb9a\n\x99E.@\xe7m.`\xf1)(@|\x13\xb9\x9eOg,@\xcb:\xda\x81\xdf5.@\x92`\xe66\x840(@\xb9\xa5\r\xe6\x10\xbb+@\xcd\xb5\x8e\xf66\xfd-@B$8\xb6\xa3"+@F+`o\xee\xfe-@\r.h?\xba_(@I\xac\xef\x02\x16\xff\'@\x17\xab\xfc\\\xb5\xf8+@\xa0\xfa\xeb1\xde!.@\x84\xa3\xb53\x8f#.@\x0c\xd8~I\x00\x0b(@y\xf1L\x0e+4+@\xd5\xf7\xbe\x11\xc7\xba)@\xe1aU\xb7H\x9b)@\x1ag\xd51h\xc2+@\x17z:4\xf9z+@\xbd\xce9\xe0\xb6\xae+@P\xcc\xfb7\xb2b+@\xbb\x06\xb0\xf9_L+@\x11v@\x0bA\xaf*@\xfe\xe9\xc1\xca\xcf\xb7+@\x83\xa3\xae\xca{\x10*@_\x8f\xaa\x16\xe9\xfd)@\xf4\xda\n\x0f\x99P+@\xd4P\x8e.\x90/(@\xf9\x12=EM\xd0+@\xcb\xd2\x98\xfd\x9fm(@~\xe3\xfan4\xbb,@6\xb2\x7f\x02Ks*@yh\x8a\xd4\x84z+@\x93\xa3;\x07!m+@?T\x9bG\xc8\xa5,@l\x00\xc6\xbcq`-@\xb3R\xcd\xeceC.@f\n4\xbd\xdaR(@\x99\\\x87v\xa0\xdd,@\xecZK\xec;&,@\x1a)\xa6\xd6/\x9e-@\xe1\x15\x8f\xa7%+*@#\xab,\x0b\x1e\x1d-@\xcb\x16b\x00\xa4\x91-@\xb5^j\xef\x97Z)@\xc7\x02~\x9dx],@Iy\x12\xe1\x19\xba+@\xb2\x1cV\x85\x84\x14.@\x81Z0rA\x9a(@\xf2\x97\xdf\x1bS\xb8,@\xdb\x8f\xae\x06\xec?-@g;5\xba\x1d(,@\x82R\xa8A9~)@\x96ux\xa2\xbch-@\x82\xe4\x1f\xf3\x11v*@\x1b{\xfbFt6-@%\x89\x90\xc5\xb7\x07,@F\xa0\x17,\x05*(@q\x12;C\xf5\x1a)@\x9eb?\xc7\xe9\xa3\'@\xf4T\xa7\xc2\x99d(@U\x94\xf9\xadcB)@\xb4v\xc96\x00\x96,@)_V\xbc\x1fq)@\xd8=S\xddX\x04-@A\xf5\xd0\xe9UQ&@[L\xcc\xba\x9d\xf0.@\x7f\xb4rF\xe4\x16-@<\x98k\xe1\x00/.@\xd9U\xd9*/X,@\x9e~\xf78\n`+@\xf4N\xb6/DB*@ho\xfcM5).@kV\x08}\x1a\x19*@\xbb\xc1%\x12\xa3\x04*@JH8\x87e\xf1(@\x80#\x07\xc2\\\x1d.@Od\xc1\xb8q\x8f*@Y\x107[\x1f\x19.@\xbc\x95\x1f\x85\xd1\x1d*@\xfb\x9b\x9b\xf1s9\'@G*\x06$&T*@\xa4\x84\xac\xcb\xa0\x18*@\xc5\xf9\xf4\xc4\xa4\xa7)@\x14b\xb9\x13\xd7v-@Ko,{#\xcd,@4\xce\xfbW\xb0\xcd+@\xc6/GI,>*@>\x10\x98\x8f\xccI+@\x1e\xbbf\x99\xeb\xc5-@\xd6\\\xa2\xa5Mi+@q"\xa2h:R-@\xae\x175\xd9T\xfc\'@SG\n\xb2\xb5\x94*@ \r\xa4\xff<X.@\x8a\x06f\x81\xa7\x99-@\x97\xcc\xed\xb5\xde:,@C8\xbfC[2,@\xf0\x08d\xb5\xcf\x0b,@\xc9\xc5\xcf\x14T ,@\x94\xe31\xd6\xb3`-@\x96n\x05\xc5\x8d\xd0.@\xc9\xc2\xcbxb0*@Wf\xe2\x10{#)@\xb0\xcb\xe2\x9f{\xdd\x1b@u\xaaL\x10\xc2X(@\x08\x8e\x1bd\xc4\x01,@\xa4\xce~\xc5\xcb\x0e,@\xcd\xdf\xa9\x15\x15\xd3+@X\x8e\xae\xa1jT,@-\xf1\xe4\xf9ja,@\x02\x10\xca+EG,@\xac\xab\x955\x07i,@\x90wmj\x1e\x03-@@1\xc9\x18\xc0\xee\'@\xbe}\x98\xfe\n\x00(@\x15\x95\xa8W\xb2+-@\xd2\xb9o02\xba(@\x03\x08c\xedb\xb8,@\x1f\xed\x7fQ\x9f\xd4,@W\x80\xea\xcd\xb6\xbc+@F\xcaH\'\x97\xda,@ku<[\x1fk*@\x84\x0c:\x89x\xe8\'@\x890L\xe5\xe9\xc4-@\xd7\xe6\x9d\x05\x0c3-@\xba-\x0fb?\x97)@X\xb6\x94\x8fDa-@w{\x9f\x9d$D-@\x8c\x08\xc3\x1e\xb6m(@t;\xbeI8\x1d+@\x8c\xbb\x1e\x8e\\\x1d.@GN=\x8f\xee\xc1&@\xe4\x0fM\xb4\x01#+@-\xd4^\x8f\xf6\xd1)@\xcd\xf8\xb3\xab\x9f~,@\xd1\x19\x0b\x96Qx+@\xbb\x19\xb6\x0b\xca\x97&@\xefI\xd45\x9bP/@\x01b\xd7\xd3\xe6`+@\xd2*\x03\xec\x0fp&@\xeb\xc2)[\x80,.@Rc\xf7\xf7X~&@T\xc8L\x9b\x16\x0f*@q\xfe\x98\xbfY\xab%@\x1a\xe11:\xb6g&@\xf33Q\x9c*\xd6&@}\xab8Z\xa6H\'@\xb1;\x0e\xa8\x0bz\'@\x0e`73&a\'@\xda\xcf\'+H[\'@Z=d\xd1i7\'@\x8dy4\xd0[s/@\x84\xeaPM\x92\x03.@\xc4.z\x8e\x9e\x0f.@?\xf4z\xe3\x0b\xcf,@\xb2\xed\x1c\xb6\xd0\x8f,@l\x93\xa2\xf2\x94\xe2+@PD\xe8y\x109,@\xaf\xdd\x8b+\xe0}-@\xe0\x8eF\xff"\xcb+@Gv|D\xca\xea&@:\xe3KtQ\x83(@\xf3V\xcf\xc7\xbc_-@\x88\xa4\xc8NaX-@\xaf\xc2\x9f4\x9f\xfe*@\x07\x92\xed\xabw\x9f+@\xe3\x87W.C\xd0&@\xb0G\xf7\xe6\xf7\xfd-@\x04$\x1c\xd2\xc6q,@\x00\xdf5\xa9)\x00+@c\x80\x15xY\xd1+@\x8d\xe4\xc9P\x1f\xf7\'@\x0f\x02\x8d`XU*@\x1f\xaa]l\xe6\x84*@\x94\x1de\xa8\x13!,@\xd2\xf4\x8dkP7-@\x81\xb6+b^\x1b-@H\x95\xad\xab\x85\x17-@\xc7\x82\xec\xe0\x9cB-@\xb3\x8bn(a~,@ZX\xa4\x01\x11),@\xc6\xc6\xa8\xd5\xa2\xb7)@Y\x95\xfc-\x08$,@\x0f_\x13\xb5\xda\x16-@\xe9\x96\xbe\x93\x1f)-@\x983\xc3\x08B\r,@\xd1\xd3\x12\xa1X\xa6,@>\xf3(z%J+@\xb7\x8a\x16\x1b\xc8\xf3,@\xa092\xf6\xdb\xf0,@\xad9\xa5Az\x16,@\x87%\x82m\x07>+@{H\x0f\xe6E\xf1,@_\xb2\xbe\x83vK+@\xd0\xa95#\xc3\t-@.\x1f\x0c\x03\xf5\x0b(@4\xb4\xa4\x05\xbd\x08.@%6t\x99\xbbB.@ \xa5\x07 &e-@\xc3vO\xb2\x17\x9c(@\xf17\x0e\xa0\x0b9+@\xf5\x9b\x8b\x8c4\x1c-@\x8de/\xe5J\x9e,@A\xc25\xc3\x14$/@\xbc\x9a5\x15\x1aa(@\x04\xf9\x84G\x92\x97+@\x1c`\xc5\xed\xef\x93,@\xa3\x14\x04\x9aN\xef.@\xf4\xf2\xa6\x06\xaa\x04*@\x87md\xc6\xfb\xd0,@\xf2\x067\x910\xd7\xf7?(\xcd\xa0A\xf7D.@\xab\xa7\x14\x079O&@\x0c4!\xbb\xc7\x0c+@~\xbe\xdb\xc9\xc6\xa2,@]\x8c\xdd\xa5\xf8\xb8&@\xb5\xd2A:\x10\x91*@\xf0SV\xba\xfa\xef,@\x7f \xf5i\xd7Q+@\xb7\xc0\xc6\x01+\xd8\xf6?\xcb\xe2\xb5\xeeI\xa0,@?\xf3\x06.^+-@VxY\xa6_|,@\xc1\xfc\xa7\xb3h\xe8,@D\x90\xf2!\xda\xa5)@\xb2\xae\x0e\x95\x1d\x17,@\xab\x02v9\xbd\x9a+@\x8cXE\x04\xbb\xff*@K\x00{Wn\xe3)@p{DQ\x10\x94,@\xf5\xb4\xc7\x92\x8e\xad-@\x1fAY\xaf\xab\x0c-@\xa8GW\xae_\x1d*@jw\x00W\xf1\x88,@8\xa7Fl\xc0\xbb,@\x16\x89\xbdZ[[&@c\xbe\xf7\xd6\xedu&@\xa3\x80N73_+@vc~\x14n/-@\xdf\x817;\x008\'@\xc0\xf1\x8a\x1d\x82\x06.@\xfa\xebZ\xe4\xba\r*@qW\x0e\xbf\x9f/(@0\xb3O\xf4\x05\x10&@*_\xc9\x1f\x0f\\&@\xaf&\xa3\x90\xbc\'(@{\xb8\xf2tQ\x1b*@\x15\x03yn\xd4\xd0+@]8\x14\xd3\tM*@\x9f\x88\xde\xf3\xde\x0b,@\xda\xbdI&%%.@\xbe\xf5\x92\xd6R9,@\x1c\x93\xbd\x9a\x89\xc9\'@\x99G\x17\xcd7\x1d*@\x88Kx2\x92\x80(@\x87\xad\xb1\xbb\xba4+@n\xd6U\x02\x82\x14+@\xa0U\xe2c\xc64-@\xb5\xd7\xda]uM*@h\xd61Y\xcdT*@q\xef\x9c\xdb\xc7\xbd\'@\x17\xb3\x98\xabL\x07-@o\xca_7\x7f\xc0,@\x13\xea\x17\xc0\xc3.(@\taM)jc/@\xdb\x12P\x89^R+@'
p16
tp17
bg3
(g4
(I0
tp18
g6
tp19
Rp20
(I1
(I1056
tp21
g13
I00
S's\xf9\x18\xda\xe3\xc3S@\xb31\xab\x8cK\xa0S@v\x99d\xb3@\xd9S@\xc4\xeaU\xe9\xa5\xddS@#\x05BX\xf2\x9dS@\xfc\xe1\xdc\x8e\x1b\xe2S@\xb6\xde\xf8\x19\x92\xe9S@\x1b\xae\\04\xdeS@5\x9f\xc4y\'\xefS@-\xa1nP\x8e\xdeS@\x8a\xa4\x8b\xe6.\xe6S@b\xe3\'f\xc6\xe3S@\xd4\x13\xf8\x1a!\xd9S@\'G\xfa?\xd6\xd8S@\x87\x92v\xae\x84\xaaS@\x9b}\x98\x92\x97\xdcS@\r\x0f\x1d\x04\xba\xe6S@4\tJ\xf04\xe0S@K;T\xbc\xf5\xaaS@\xf4%\xd4\xa5#\xb1S@{\x992Y\xdb\xe9S@\x99\xbc\xa3\xa3\x91\xd8S@5O\x0b\x17I\xe4S@\xf1\x85\xd5\xc5\x0e\xe3S@\xc1-8\xc9\t\xe4S@n@\x9e\x95\x11\xd8S@U\xa3\xc2\x00 \xdfS@,L"\xe1\x0f\xeaS@\xacO{\xe8\xb0\xecS@\x1e\xaa\x1e\xc4\xe9\xe3S@\xa9%\xf9\x0f\n\xebS@=\xc34B\t\xa4S@!\x94(\xd2?\xe2S@\x93\xc0l\x960\xe2S@8\x1d\x9fF-\xd6S@3eV\xef:\xeeS@\xca\xb1\xd8\xe9\xe4\xabS@*\x7f\x83\x82\xdc\xaaS@\xa6\xeb\x10/)\xa7S@\xbb\x06\x8e\n\xe5\xf2S@\xf1U\xa8o\xda\xccS@z\x9b\x8b\xca]\xdbS@\xc3\xa5\xf7\xfeF\xdeS@\xa7\r\xf6E.\xddS@\xba\x1a\xe0\xd9 \xeeS@\x89 \xbf\xf6\x97\xeeS@\x01\x97\xa9\x973\xe1S@\xba\xef\xac\xcb\xba\xe4S@I\xc8\x8e\xcf\xe5\xa8S@\xe5\xb6[\x13\x03\xa6S@e\t ld\xddS@r=(~\xc0\xe5S@\x98XWn\xd1\xe8S@\xd4\xa5\x9b\x87X\xc8S@\xc21\x14\xb2F\xcbS@\x13g\x01\x15\x84\xc6S@5\xd4\x07sp\xdcS@|\xea\xcd\xaeU\xc8S@T\xf17X/\xc8S@<\xe2$\xe6\x83\xecS@Bs\xdc[\xc8\xc8S@\xfby\xc8\xd6\x07\xf0S@\x00\xa5\x13X\xce\xc3S@`8\xcc\xf0-\xdaS@\x8e"(\\\xc9\xd0S@8\\{um\xc7S@\x83\xacC\xb2\xc5\xc6S@[=\xb0\xf80\xc7S@D2\xd2\x1eA\xd8S@\xc4\xa4V9\x9c\xdcS@\xd4\xe1(\xad\xcd\xd8S@\x06F\xa9=\xbe\x98S@s@oC\xfe\xf3S@\x10\xb85\xda\x99\xd3S@\xe3\xf0\xe7\xbe\x16\xf5S@{\xcb\n\xdc\xb9\xb2S@e\x8a\x7flv\xc2S@aF\xa1\xb49\x93S@W\xed_jA\xddS@\x8b\xf6\x9e\xce\xd9\xd9S@\xd9\xdb\xbf\\\xb2\xf0S@\xde\xd6@\xf5E\xf0S@u\x08x\x05\x16\xb3S@\xbe\x19\xd3\xf1\x0b\xd9S@\xa8WFTk\xc8S@Mw\xbc\x01\xe6\xc2S@R\x18\xd3\xe59\xdcS@\x14\x10[\xf1\xe4\xd1S@5\x14()\xb5\xb3S@\x9d\xbf\x14\x06\xe9\xf5S@\xb3/\xcb\xf6\xbe\xcfS@\xd1\xf7\xdd\xf3F\xd0S@\x91OQxF\xd8S@xp\xb1\xf7\xa3\xf6S@\x81\x87\xedL\x12\xcbS@\x14\xbb\xb4\x0eN\xd0S@\x88\x1bG\xe1\xd1\xd7S@r+\xa4\xae\xc1\xd0S@(\xdc\xfd\xd2\xc1\xd7S@\xf1c\xb8\x9a:\xd0S@z\x7f\x06Ho\xd0S@\xb9z\xed\xac\x14\xb3S@\xb52\x889\xad\xb1S@\xd1\xb2\'\x84\x18\xd1S@\x95\xfe\xe6\x8c\xfc\xd6S@H\xc6Y\xb4\xad\xd6S@L\xbf\xd8\x8a\xcd\xbfS@\x98\xdd4\xf4\x15\xd3S@\xd6\xbfmY{\xb2S@\x97\xb9:\xba\x8b\xd2S@\x90\xa5Z\xa5a\xd2S@\xb3\xc5p\x7fC\xbbS@\x8d\xcf\x0c8\x1e\xceS@nN\r\xa6\x0c\xd2S@\x17#65\xc8\xb8S@\xbaE3\xc8\xc2\xd7S@\x05\xdd\xb0w)\xd5S@q\xfa:\x80\xd0\xd4S@\x0f`<\x867\xa3S@uL\x19|b\xd4S@\xfd\xbf?\x8e\xc4\xb5S@>\xbf\x8f\x8a\x0e\xaaS@dg\x1a~\xf3\xd9S@Be\xd1\xb1\xdf\xd0S@\x02\x16w\xdd\xfe\xe0S@\xc8\x1f`\xd1\x1a\xa8S@\xf0\n(\xa8\xd2\xdcS@\x0f\xb9\xa0F\x8a\xecS@\x91{\x8eC\xb3\xdaS@T\x1e79\x95\xd0S@>~\xe29(\xd7S@(\xb50{\xca\xbaS@m\xd2\x04\xca;\xd4S@h\xc0C\xd4\x9c\xbdS@Z\xb8\xf8\xe1}\xa4S@\xbf\xe8u\xc7\xa5\xd7S@\xb0\xc9\xfbz\x88\xc8S@\xef\x8dhQ\xb2\xa9S@F\xf2S\xc8\x98\xe0S@\xa4\xd1\xb4R\xb4\xd5S@\x99O\x959\x88\xdcS@}\x9c\\\xed0\xdeS@\xc9\xfa%\xef|\xd6S@\x1bx#\xc0\xf6\xdcS@8E\xca6\x8f\xc4S@xcA\x1d<\xf1S@\xc9\x83\'\'\xeb\xbcS@U\x08\xaa\xf6\x87\xdeS@\x91\\\rk3\xb6S@\xd8HI\xdd\xf5\xc7S@\x81\xe9\x92\xd9\xe9\xaaS@\x91\x05\x0ep\xbf\xbcS@\x14\x85\x99\xe8s\xa2S@\x81\x91\x88c\xc1\xb5S@\xc4\x1c\xf7\xee\x9f\xf6S@\xda\'\x15\xa0\xf2\xf5S@\x01?C7\xe5\xf1S@\xac\xd9\xe9r\x12\xf0S@!\x0c\xd7C@\xecS@\xaf\xe2\xc5U\xeb\xeeS@\xb2\xb1u?A\xcbS@\x84\x0f\xfb\x80^\xe4S@\xa3G\x867>\xe4S@\xb3\x88|H\xd8\xe8S@i\xd1\xb0^\\\xddS@N3\xba\xf0\x94\xdeS@\x1b\xab\xa1\xe6\xfb\xd9S@\x89\xb9\xca\t?\xdcS@\x91\xd4\xf5\xa5I\xd8S@r{^v\xd0\xb4S@\x8a\xd4$\x8b\x13\xd5S@\x14\xc3\xb0~\xaa\xd6S@K\x0e\xe7\xd2\x1d\xd1S@zoT\x0b\xd4\xcdS@\x1f\x87R\x8c\xaa\xceS@|\x10\x01,\xab\xbeS@\xacFhSC\xd9S@\xb3\xc2\xef\x97\xae\xf2S@\x05\xe9J\xe9\x91\xe5S@\x86\x87B\xcaw\xaeS@\x07\xf7\xaf*\x1e\xd9S@\xc8\xea\x0e\xc9\xe2\xddS@\xc5@\x12:\xb9\xb3S@\x8c\xdba\x11l\xd0S@\xb8\x85\xe4\x9e.\xdaS@X\x15\xdf\x82\xfa\xb1S@\xfbEz\xf2\x8a\xd5S@\xb9\xb4\x03\xc0 \xceS@7_\xb1+\x1a\xd3S@J@z\x89\x96\xd7S@\xba"1\xf9\xdd\xd7S@>\xa3\x9b^\xb4\xdbS@a\x82.\xa8\xf3\xbaS@\x95:\x89^\xfb\xb5S@w\n\x19!\x80\xd6S@o\x0c\x0f\x93\xdd\xd7S@\xab\x85\xfb\xec[\xddS@\xd3\xeeI\x8c\xb9\xdaS@~\x93\xd2\x0e\x06\xaaS@\x1e\xf4\x9a\xf1\xeb\xc0S@\x82\xbf\xe2\xf4\xd1\xd8S@L\xae[\xa7I\xd8S@5UH\x9e\xc9\xd8S@h1\x0ex<\xd9S@\xb6\xdb\x89\xbe\xe6\xb8S@\xe12o.\xfe\x9bS@\xc2\x94f\xd1x\x9bS@fq\xd2H`\xc2S@@\xa7\x9c$j\xdcS@\x81\xb0\x92\xc2\xfe\xc2S@\xad\x14\xbcjc\xe8S@\xc9\xb7,\x08x\xe8S@\xc8b\xbf+/\xddS@?.\xd6\xdd\xe4\xa8S@M\x13\xd9{\xf3"T@\xbe\xcdof5\xdeS@\xfd~\xc8p\x1d\xebS@\xfe\xa2J\xec|\xdeS@*!\x98\xa6"\xe4S@@\x91r\x0f7\xe4S@\x02dJ0\x05\xa5S@\x7f\x15\'\xbfX\xcfS@\xae8F!\x81\xf6S@\xc6?\x11\x9a+\xf5S@\x15@8\xf2\x9c\xf1S@\xa5ZRV?\xecS@)\xd8\xc7/g\xaeS@T\xbe\xa1\x90\xa4\xecS@o\xa2\xac\x94\xd6\xf1S@\xe7\x03:\xc5 \xa7S@\xb6Q\x02\xd2\xa3\xefS@\x06\x9f\xfe\xe4Q6T@`\xc2\xd0a_\xc8S@\xbb\xa1\t\x88\xb0\xedS@\xb5\x13\xc8\xf6\xc9\xedS@\x07\xb9~\x10\xe6\xc8S@y\xe6\x80\xfe3\xe2S@\xa0"3*`\xcbS@\xa5>\xf1sQ\xdbS@i@\x8a\xb1^\xd9S@\xb1G\xb0\x94\xa8\xd7S@\xe7\xe1\xd61\xcb\xd6S@B\xff6d4\xd2S@h\xc7M\xbe\xba\xdcS@(Rv\xca\x1f\xe0S@=z:\xf9\xec\xd5S@Jl\x1d\xa5m\xf0S@\x98f\xa4:g\xd0S@\x98t>\x97\xca\xe8S@\xf2\x1e\x06\xe9\x16\xc7S@\xda\xd1;\x80\xb0\xc1S@\xb5\n\xcf\xac+\xefS@\xcey\xf5Jc\xb3S@\xf7\x7f\xa1:\xde\xe0S@\xd4Q\xee\xbd\x13\xd4S@3\x05G2\x7f\xf5S@:\xc1\x1aL\x8a\xd8S@\xa8(\x8c8A\xe0S@\xea\xb63=Z\xd5S@<\x85V\xbcY\xa5S@T\xea\x94\x1a\xe5\xabS@\xbf\x87\x01\xf8\xff\xe5S@\xd3 =uS\xd9S@\x0f"\x12\x0cX\xdcS@:H\xdc\xb2\xa9\xa5S@\xfd-B\xcb\x1dNT@\xb5\xf1\xf7\xd0\x0b\xabS@\xd3\xca\x06\x03;\xe1S@\xe1v\xac@\xcc\xc9S@\x1e\x9a\xac\xdf#\xbbS@\'\x87zh\xaa\xd9S@_\xdfk\x82<\xc4S@E$\xd6\xcd\xca\xcfS@j\xd8\xee\x9b\xb4\xb1S@|\xb6\x9e;b\xdaS@)[\x99\xa5\xec\xe1S@\xd0\xe9\x8d\x89+\xd7S@\x18\xbd\xd8\x7f\xdd\xd1S@\xc5\xe1\x0f\xff\\\xe4S@\xfc6\x9f\x01k\xd6S@?z\xcd\x0c%\xd7S@\xf5\x91S\x93\xab\xd6S@\xb4\x94\x1aC\xd0\xe8S@k\xc7\xc7[\xf6\xabS@|\xa35\x06t\xb8S@x\xa25)7\xd1S@C\xf4\xb9J\x83\xc8S@\xc4\xe4\xc5?\xebQT@+\xd6-k\x14\xcbS@\x82\xd9>q&GT@n%\xbdd\xde\xcfS@\xe6.\x15h\x01\xa5S@\xb9\x0e\x1f\xb2\xfd\xd3S@o\xe4\x03#\x0c\xd3S@\x10\xa9\xd1oe\xc2S@\xf6\xe9\x89\x9c^\xddS@c\xd1\xcf\xd4O\xc6S@8\xb7\xd2B\x8a\xd4S@A\x8d#d\xfd\x9cS@\xf6C\xd5>H\xddS@\xa8\x93R\x90-\xacS@8-\x1a\xa2\x13\xd9S@\xcew\xf0v{\xd9S@\xbd,\xa0\xd0\xc6\xd9S@\x14oU@\x85\xc4S@\xfd$\xdd\xd4\x01\xd0S@y\xdb\xb0\x94\x84\xddS@R\x19\xe7,\xc0\xd7S@\xae\xe5\n:@\xc2S@\xcaL\x934\xbf\xdbS@\x8e\x96\xe7t\xd1\xcaS@\x11\x0c.zD\xd8S@\xce\xd8O\xda\xd3\xd8S@\x02d\x0ci`\xc8S@\xe76e\x97\xcd\xcaS@<*\x12\t\xcd\xa0S@{\xed\xa2\x07p\xd1S@\xddrA\xec1\xc8S@Lbn&z\xf6S@^\x1aWx\xed\xf5S@*\xd80b\x1f\xf5S@\xec|\xccaM\xa7S@\xd8\xca\xbb5\xce\xf4S@\xd5\x81.P2\xb9S@\x8f\xa2\xe7F.\xf5S@\xfb\x973\xcdj\xf4S@<g`\xb56\xa2S@+\xdda\xd5\x14\xf0S@\x04\xe9\xc3\xb5\xb7\xefS@~\xbc\xd9\x1a\'\xddS@\x7f\x10m[(\xbdS@\x8eF\x88\rM\xddS@\xc1\xe4o4\xc2\xf0S@\x06\xb9\x19dX\xe2S@\xf3\x11y\x92x\xc8S@x4\xbd\xe4\xba\xebS@\xf3T\xe4W\xd8\xa7S@\x82\\\xa6\xd4\xb1\xb5S@\xb0\xaa\xd4r(\x93S@c\x0b\x03\xbc\x04\xd3S@\x7f=\xa4\xd8\xef\xefS@8q\xd8Y\xee\xe9S@\xda\xb77\xb3\x8f\xe4S@\xfdTO\r\x16\xd1S@\x8a\x9eCw\xe9\xd0S@\xb7\x93U\xf7\x86\xe5S@\x01"\xec\xb2D\x92S@\x80\xb7\xf3\\\xaf\xe2S@\xef\x8bxZi\xc8S@\xf3\nf\xdd\x83\xb3S@i\t\x95\xc8\x88\xe2S@m}+DR\xd2S@\xb3E\xfbe\xc3\xe4S@J\xdes\xce\xd9\xd8S@\x13\xce\x7fY,\xf0S@\xcf=\x8e\xd4\'\xd5S@/\xe7S\x94H\xe1S@n\xf4\xb1,\xe0\xd5S@\xdd\xdcO\x1b,\xe4S@\xec[jP\xce\xe5S@\xd9&\xab\xe1c\xaeS@||\xf5]=\xd2S@&\xb3~b\x92\xd7S@\xf9*5\x8b\xc4\xe1S@\xe0hEUg\xc2S@C\x93\x13\xa2\xf0\xe3S@\xfe\x10\x04\x04\x93\xe1S@\xbcZ\xa84\x19\xd7S@7L\xd7rD\xabS@)\xc0\xc6%A\xcdS@\x14J\xb0"lLT@\xf6;\xc7\xee\x87\xc1S@U\xe9,WE\xe2S@\xcde5\xa4\xf5\xafS@U\'\x84\xab|\xdeS@\xda\x7f[\xb3\xa7\xe2S@\x13\x8d\xb8\x81D\xe4S@\xea.\xbe6\x03\xd4S@DY-D5\xceS@\xc6G\x9b\tB\xd8S@\x846\n\xa7\xb3\x9dS@$@&*\x90\xeeS@+\xbf:\x96\xe6\xdbS@\xdf\xab\x0c\x83B\xbdS@\xbd}\xadXz\x9bS@L7n\xfc\x03\x9cS@\xe3{\x89\x8bT\xd9S@"\xcf\xed\xcd=\xbdS@[/l\xa0\x03\xcdS@\xc3\xd7\xc5\x94\xbd\xcfS@S\xbb\x84x\xb7\xc9S@?mu\x8fg\xdcS@\xd2\xbb~\x98L\xa3S@\xe7\xd8\xeb\x8fw\xdcS@\xadY#\x86\xe0\xbfS@\xeeM\x0bos\xdbS@\x06;\x99\x83\xbc\xd4S@\xe7\x96kn\x1a\xdfS@~\x9f\x17\xc6\'\xc3S@\xe2\x05Y\xf0y5T@\x18\xcd\x84\x8b\x83\xd1S@\xf5\x90<|[\xb5S@\x0b8%U\x91\xd7S@/w\x1aF\xa55T@\x96\xe4/}y\xeeS@:\x8f\xfa W\xe3S@\xe6#\x17\x04\xfeLT@\xef=\xcb\xdf\xe8\xabS@\xa5\xc4_H~\xc8S@[\x96J\xb2\xb9\xdcS@\xe2\xbe\xba\xfd\xdf\xc6S@\xc2@\xa22\x7f\xcbS@\x8e\x97\xf5\xc8>\xd9S@\xdc\xdc\xc3\xfa\x1b\xf1S@\xd9\xeb\x8f\x1a\x19\xe4S@[yS\x8cz\xceS@\x06\x15\xac\x12>\xcaS@\xa9\x1a\x07[j\xd2S@\xed|\x05\x85\x0f\xbdS@r\x9b\xa3;n\xefS@k\xc0\xd5\xa7\xd7\xa8S@\xcb\xcc\x1eYA\xe6S@0\x89zC \xe4S@\xc8\x81v\x0e.\xefS@\x9e\xfd\xa8\xba\x0b\xe4S@ \x1c\xee#L\xd9S@8;\xadu\x85\xb9S@l\xa9)\xdd\xd1\xddS@\xbd"\x05~\xe0\xe2S@_S\xbb*m\xe4S@IC{\xfc&\xd6S@\xfdMI\x05c\xc3S@\x1cJ\xc2m~\xe4S@\xc0)\x98`L\xa5S@\x11\xcaJP\xd2\xdbS@\xf1\xa45\xbe&\xd3S@\x9b&\xaa\xc7E\xb9S@7F\xbe\x9a\xe4\xa2S@O`B\\\xa4\xa2S@\xa8\xe8W\x1dw\xd5S@\x89K\xd6\xfc\x12\xb0S@\x8bF\xef\x88Q\xdbS@\xc6K\xbb\xa1\x16\xd9S@;\xdb\xd0t\xb1\xdcS@\x00\x01\x84\x04[\xb0S@\xd7\x07Y\xf03\xddS@PI\xfa\xc5\x02\xe2S@\xbc\xb5;\xc9\xd8\xbaS@P\xff,\x04\x86\xdbS@*3\xcd6\t\xe2S@\xe2\x8d\xaaZ\xd2\xd8S@\xd6\x15\xa3\x0c\xc6\xd6S@V]Q/\x93\xd4S@\xd5\xd5\x8d8\xa9\xd6S@9\x19\xef\x99\xa4\xe4S@\'\xa3\x14\x9af\xd6S@3QtgH\xd5S@\xcb\xe8\xae\xd1\x19\xb3S@\xac\x97\xc7\x9d{\xd5S@\x17\x9e\xf0\xd1\xf1\xd1S@\x1ai\x1egH\xd3S@\x90M\x80\xb3P\xe0S@\x8bd\xbe]~\xe0S@\xdck\xd6Il\xd8S@\xd4Z.\x1b\'\xddS@\xa7=\x19s/\xddS@J\x98\x10S\xa6\xbdS@\x152\xdc:\x80\xe1S@z\x94\xa8\x81\x1c\xa9S@8=\x073\xad\xd4S@\xe1]\xeb\xef\xbc\xcbS@\x85\xc9sd\xac\xd4S@\xfb\x1b\xdd@\xdd\xd0S@\xc3\xa9\xb4\xea\xad\xe3S@\xb0P\xe0\x87\xcd\xaaS@\xfb\x9a\x11}\xd3\xe3S@\xcd\x06\x90l\x92\xe4S@\xb0\xdf\xcaTn\xe4S@d\xa1\xd4\xe6y\xe2S@\xb4S5w\xe3\xcfS@~2\x98\x05\xbf\xcfS@\xe4\xa2\x1a|\xbe\xbcS@\x1au1\x0f\x89\xbfS@\x9c\x91\x19\x04\xa6\xe2S@>\xf3\xcf\xf6V\xe3S@s\x86Ct9\xbdS@\xdf^G5\xe6\xd1S@br\x12>:\xe3S@\xd5Gl\xb1\x1c\xe3S@\xef\xe6G\x05\x9d\xd1S@\xc6F\xd8\x93\xca\xd6S@\xe9^e\x08g\xd1S@\xf2\xa3\xc9{I\xd1S@\x84\xad\xc5\xad.\xe1S@=\xd5T$X\xe5S@So\x08\xc3}\xe5S@\x11\x12\xae@\xec\xe1S@\x8c\x08V\xe7\xba\xe1S@K\x0fu/\x83\xceS@\xeaI\xe9\x81\xff\xa7S@x\xc8\xd2\x1b<\xebS@wA%\\\x85\xbeS@\xc6t\xb6\xe0y\xe5S@x\x01\xd0k\x12\xefS@\x98\x81\xb4e\x80\xefS@\xe1\x1c:\x8f\xfd\xe9S@\\_\xb6b\x12\xf1S@\x95\x7f\x18\xbeT\xeeS@\x93-1|\xbc\xebS@s\x90\xa9\xb2\x9c\xf2S@h\x1c\x99f\xc8\xa7S@\x83\x02\x1f>&\xedS@H\x8e\x9d1z\xeeS@\x1c\x9a\xd4\xa1\xa9\xefS@\xc0tn\x04\xa7\xeeS@K\xed\n\xa7\xdb\xaaS@\x82\xeb\xbfmd\xcdS@\xc4J{8\xac\xf3S@\xa7\xe5\xafBW\xc8S@0"\xa1n6\xf4S@"\x9a\xeb\xc6\xe2\xc9S@#4\xe4Z\x89\xf4S@\x83\'\x92\xc8)\xf5S@\xdd\xae\xb2\xd1\xd2\xf4S@\x10\x97\x8b7\xf4\xa2S@\x9f\x02=S\x19\xf5S@\x1aa\xca\xcd\xe2\xf5S@9\x9b\xf8\xca\xad\xf6S@\x89\x0fH\x9e\xac\xd0S@\xbeH\xb5F(\xccS@\xc2\xe2x\xfc\x8c\xe8S@q\xfd\x12%v\xc6S@\xb4\x0f\xd1f{\x98S@5R\xe7\xd7\xf8\xc2S@\xe7\xf6zA\x89\xbfS@u\rh\xa5q\xc4S@\xf4\xfd\xf4Y\x19\xb7S@\xe7\xce\xe7-|\xc4S@ZZ\xd1\xab0\xa4S@\x1e\nH\xeaE\xc5S@\x02\xb2t\x18\xbd\xc8S@\xd7\x88\xb0\xda%\xcbS@\xe1]\xa7\xd1{\xc8S@@\xd3\x85\xf8\xf6\xc7S@~\x95\xe3b\xb6\xcaS@\xd5\xe3\xbd!B\xc6S@\xad~;@\xf5\xc9S@\x0f\xef\x16\xf6\xfc\xc7S@\xf4\x97b\x17\xd0\xc9S@W\xc87#\x01\xc8S@\xf7\x7f\r\x8b\x99\xc6S@[h\xb5\x96\xd9\xabS@8\xae\r\xc2\xbd\xd6S@\xf0Y+\xdeF\xe0S@P*X\x1ef\xdcS@h,\x1aaQ\xe0S@\x80\xd6\xccH\x12\xebS@(\x1b\xf2\x13\xf3"T@\xf1\xd8b5\xf1\xb2S@D\xb7k\xca2\xd6S@\xb8\xd6g\xf1\xa15T@\xea\xef\xc2<5\xbdS@q\xdd\x12\x14\x07\xe3S@\xc9\xf8b\xfa\xc6\xe4S@_s\xcd\xff!\xb8S@#Mp\xfe\x7f\xd8S@\x9a\xb2\x18|K;T@\xaa\x08\xefn\xb9\xc9S@\xa8m\xa4\xc8f\xceS@\xccL\x0e\r=\xd0S@R\x82<\xb9M\xc2S@\xcfBB\xb3\xb0\xb4S@\xa0\x98\xfd4\x00\xe3S@9\xf6i\xe2<\xcdS@%\x8d\xa0\x16\xf0\xecS@\x18\xbe7` \xefS@\xb6u\xdc\'0\xf1S@k\xdaLl\xa1\xeeS@\xa3\xb9\xc0{\x08\xadS@t\xf1\x00\x9c~\xe4S@ag\xf6K\xce\xbdS@>4\xbd\xc7a\xeaS@3L\xc4\x13G\xd7S@\xfb-\xfb\x9cE\xd1S@\x13\x80\x95y5\xdaS@\x1f\x9c?6\x19\xc4S@d\xb8\x9d\x95\xd4\x9eS@e\nn\xe8\xb2\xe8S@\r\x9f\xa1\x00\x96\xf2S@\x0f\x90\x8c\x97\xc3\xf2S@\xfb\xa4\x9a!J\xbeS@\x8f\xc8r\x94\x9d\xd9S@\x15r\x9c\xden\xd4S@\xf7\xed\x0e\xcf\xfc\xe0S@/\xeb\x12\x8c\x9d\xc2S@\xf7:e#\xa9\xbaS@<&M\xb6\xd6\xb9S@Y\xa0\xf9\xdb\x83\xecS@\xc8\xa6\xc3\x1e\xb3\xbdS@\x12\x9eL\xb4\x8b\xe0S@i]\xafs\xeb\xebS@\x85+\xb0\x06\xb9\xbcS@C\xb1\xef@d\xc8S@\xc8h\xac\xe9c\xa3S@\xc9\xeb\x00wm\xdfS@\xbf\xc9H\x9b&\xdbS@\xee\xbdvp\xa3\xbeS@Y\xa7.\xf0\x00\x92S@g\xe2\xd7\xb08\xbaS@\x15R\xa8\xfar\xbfS@\rFB\xd2\xd0\xdaS@<\xdegJP\xb9S@Q|d3\x8d\xd7S@\xac\xca\xa9@\xbd\xe4S@U\x8b\x1fz\xb8\xbcS@\xe1\xa7\xa5\x81\x08\xe5S@\xe2\xdcy\xfeM;T@\x1c\x80\xb5e$\xdaS@-\xdd\xabS\xe5\xe8S@\xd8\xc6I\xc5/\xeaS@\x01{;\xf2=\xc0S@\xe5\x1f\x12\x95\xdd\xcdS@\xc1\x94\xcc\x89K\xeeS@\xd3Y([{\xf0S@q3\x9d\x16\x11\xc0S@\xa4\xd4\xebzA\xbeS@\x01bzW\xf5\xc1S@\xfe\x92\xd9\xdc\xd0\xa1S@\x1b\xeb\x87\xe3\xdb\xb9S@\xd3\xd30j|\xd5S@n\x1d\x81\xa9\xa1\xd8S@\xb0\x9a\xce\xfe\xaf\xdcS@?\x86\t\xa8A\xbdS@\xe4*\x89EZ\xd5S@\xa1]x\x81\xa2\xcfS@,14\x13\x01\xccS@\xa9uL\xe4B\xa2S@B\x8e}\x1b\xec\xbcS@\xe1d46q\xc7S@no\x86,\x9f\xe4S@\xe7Am\xdb^\xd4S@\xec\x8c*\xd3n\xdbS@\x17}\xd2\x18Q\xc2S@\x1a\x83\xee\x9f\xae\xe7S@\xa6\x01>A:\xe3S@\xf6\xe3_n\x07\xa9S@S&(h\x9c\xbfS@\x9f\xb7\xd3\r!\xe6S@\xa8{\x01\xf13\xddS@p%\xd4\x1bk\xd7S@\x9bn\xce\xc5\xc4\xe3S@\xccS\xaaYX\xe2S@\xa7l\xea%\xa7\xd6S@\xe7\xda$s\xae\xb3S@\x14BP\x8e\x90\xeeS@#[\xdf\x99\x81\xddS@\xb7\xb8\x9a\xcc\xc1\xecS@\xf2\xd5O\x19L\xd5S@\xdaX\xbb:\xea\xd3S@\x94gTa\xdd\xf4S@|\xd4\\\xfc\xbd\xd3S@k\xcc\x11W\x9a\xd2S@\xed\xbf\xee\xc5\x9f\xf1S@\xc5\xd2\x1c4\xd6\xd1S@\x1d\xb9\xb4\xb3\xc0\xdfS@R\xbdq\xd7\xc9\xe4S@\x8d\xd3n\xb7\xf9\xc7S@F\xa1\'\xfd\xbb\xbdS@\x98\xa3\xd9\xda\xf1\xeeS@R^\x9b\x89\xf0\xa3S@P\\\x01M8\xe4S@?\xdc[\x1c"\xd4S@\x8f\x89\x02\x9aR\xf0S@#\xc3\x17\x03\xc0\xd4S@\xde\x96\xe50$\xc7S@\xdb\x9a\x8eQ\xc4\xcbS@\xfa\xd4\xa8|\x02\xedS@\\gtAO\xddS@\x88\t`f\xc7\xb0S@\xb7`J\x82\xd0\xdfS@\xfe\xee\x95>\xaa\xe1S@\x7f\xf9g\x8cO\xddS@\x90|w\x14\x8c@T@\x9b\xffH\xe2\xb3\xccS@1aAe+\xe1S@\xa5F\x9a\xef<\xa5S@\xff\xb7\xabI\xd7\xa7S@\xfd=xV\xf1\xd6S@}\xb1\x13\xb7\xaf\xebS@\x02\x01\x15#\xf8\xcaS@\xa0\x85\xe95\x17\xcbS@\x9f\x08F\xdf\xec\xe8S@\x05\xe4\xb4\xdd\x13\xc8S@\xce\x97\xb3O\xfe\xcaS@\xe8#k\xb9?\xdfS@\xc2\xb7\x85lh\xd6S@\xfdn\xd66j\xe0S@{\x7fObu\xd1S@d\x1c\xb3\x1b\xe0\xa6S@\xd5!@,\x97\xaeS@\x12\x81\xd7w\n\xa8S@\x8b2\xb8A\x1f\xe6S@\x7f>2{\xbd\xc5S@!\xdf\x90\x9e\xed\xceS@\xbcS\xa8\xac\x1c\xc4S@\x13L\xf9{\xc8\xcaS@\x1f\x11\xe7\x18\xd1\xe1S@\xb0\xc0Rq5\xe3S@\xad\xd4\xc7cz\xcbS@F\xd4j\xe2$\xd0S@Z\x96\xb6/g\xe2S@aYH\x86Q\xe3S@\xd9\x8e`\xc2\x83\xb3S@?\xc0\x9aj\xc8\xedS@A\xbfl\xe5M\xb3S@\xf0\x15bW\x02\xabS@\xfa\xda\xb0\xf2\xb9\xb8S@H8\xe8\x8b:\xf5S@y\xd7S<2\xabS@W\xdeb\x13\xe6\xe4S@\x0bI\x804\x94\xecS@\x1b\x86\xd9\xeb\xdb\xe5S@P\xe2\xd4\xe8?\xb3S@W\xec\x08\xcf\x9e\xe2S@\x88}8\x9eS\xabS@\x06\xf8\xbd/\x1a\xf5S@o\x84\xb2Wx\xabS@\xc1\xb8c\xaeq\xc3S@t\xa8\x8bh|\xf4S@[\x88\x0e\xf3\xa1\xe3S@\x8c\x9a\xe3o\t\xeeS@s\xe7\xadU\xd73T@\x12\x07]\x7ff\xc6S@\xfd\xcb\x0bv)\xb8S@\xc7e\xa4n\xeb\xabS@\xe6P:E\x1a\xe8S@\xc4=\xb5\xa0<\xcdS@\x16z.-\xf8\xe5S@\xb2\x1f-\x0f\x8c\xbaS@\xc0%\xc1\xaa\x0c\xbbS@\x9fY\xb7uz\xeeS@N\xe5M\xac\xf6\xedS@g\x97\xb3JZ\xeaS@\x965\xb1\xc51\xe4S@{\x8eW.\x86\xdcS@\xd8\x12\x06\x12\x10\xeeS@Ky\x1b\x14@\xe7S@\x1e`U\x1e\xa4\xbbS@\x1a\xd5\xb1\x12\x88\xddS@\xe7C\'`\x0f\xb9S@7\xedSW\x95\xbaS@\xccM\x19\xcb\xa6\xc5S@\x04uwPG\xe8S@\xf7&<\x05s\xe9S@(\xdd\x97l\xf1\xe8S@\xa8\xe6\x9e\x08+\xeeS@0\xa2\xee\xe7:\xbdS@n\xe8\xf8HC\xf5S@\x92L\x93\x11\xc1\xebS@\x9e\x8d\xebM\x92\xdaS@\xde\xe3\x87\xdd\xe1\xebS@\xc9\xb5G\x92k\xecS@\xf4\x94\x19\x80 \xe2S@\x94\x06na0\xb8S@\x81\x85\x8f\xe3\t\xa1S@\xb5\xd6\x02\xfe\xd0\xbdS@\xecxa=\x9f\xedS@C?J\x15\xd4\xf0S@\xbc\x82f\xb6*\xf4S@\x9f{\xf5\xb3n\xf5S@\xfa\xa1\xee\x80\x94\xf4S@\x8b\x0f1\x83\x9a\xa2S@\xa2If\x91\xd3\xabS@L\xdeUs\xbb\xa1S@w\xc1\x0f\xee\xcf\xb5S@H\xb0\xda\xbc\xa3\xb5S@\x80#\x9b\t\x13\xc8S@\xe0s{\x8a\x7f\xc6S@\xd7]\x8d\xe7\x07\xc8S@\r\x9a\xea|\xd5\xd9S@3\x8f\xcc\x0cY\xb3S@\xb8?\xec\n\xa8\xc7S@H\xfe\x8d\xc4o\xc6S@}\xc6\xfb\x94=\xc6S@\xbf\x06)\x1f\x90\xc8S@q\x96\xf6\xa6z\xc6S@H\xe0\xb9:\x9d\xe0S@D\x1fz\x0e\xac\x98S@Z\xfcX\x13\xbb\xb4S@9[\xb4W\x14\xe2S@h]\xa1\xfb\x1d\xc6S@6\xc6T\xab\xeb\xb3S@"\x14H{I\xe2S@\xb6\xf0al\xd1\xc9S@P\x04\xd3\x84E\xb2S@\xb9-;9:\xdaS@z}\xd9\xa1\xe8\xb1S@\xe9\x03\xe2|=\xddS@\x01x\xcfX\x7f\xbfS@\xdf\xd5(R\x8a\xcbS@\x1e\x92\x874\'\xb1S@\xe3\xd0\xd7J\xca\xb0S@\x80Sl\xf5m\xc0S@\xe0\xbdE[\x9f\xd8S@\x1c\r|\xb9\x97\xe3S@\xbeH\xa1\x13<\xe3S@},\xd0BW\xccS@\xb3\n\x05&\xc3\xa7S@T\xe5\xed>?\xccS@\xc1<B:\xfc\xd7S@\x1f\xb8\xf2\x8bz\xd7S@LIw\x12\xf8\xc9S@y\x8f\x92\x89`\xcdS@Z\xdb\x8b\x83M\xe4S@\x11\x07\xad\xf6=\xddS@\x9eh\xfcO\x7f\xd6S@\xf5,\xf3\x86Q\xe3S@\xfe\x17\xfc\x18\x8d\xceS@T\xe7\x84n[\xdfS@\xe4\x0e\x9f\xe9"\xc5S@\xed\x1bY!7\xd3S@~\x97+?\xcf\xd5S@\x88\xcc\xdd\x1ag\xd5S@+\xb7\x95\x11\xb4\xa7S@P>\xc8\xb4)\xbeS@\xd2\x13\xa6B\xcd\xabS@R\xcd\xe8?;\xcbS@:I\x16Xu\xa7S@,\xb2\xcbK\x9c\xbaS@j\x19\x02K\xb3\xbdS@\xd4\x03\x8d\xe8/\xd0S@\xc9aV?\xd7\xc5S@\xcd\xe7\xbe[V\xc5S@>\x9e\x8e\x9a\x96\xe1S@\xf1QP^\xb3\xc3S@\xf4\xe9\xbf<\x14\xd4S@q37%\x1c\xa9S@O%\xfe{\x9a\xe5S@\x16M\xa2\xf6\xf3\xc3S@b\x15\xfa?\xac\xbdS@\x1b\xe6\r\x9c\xa4\xe3S@B\tAZ\xd3\xe7S@7N\x9d\xfb9\xd6S@\xad~\xc8M6\xceS@\xce\xf0-\xbb\x9b\xb9S@;\x8b{\x98"\xacS@\xed\x8c\xe9&\x82\xbfS@\xeb\xce\x8c8u\xeaS@\x9d\xa7I\x97\xef\xe4S@w\xc9\xb2L\xb8\xe4S@\xf8\xcf\x1f\xd9\xc1\xedS@\x8a\xb7\xdc@\x96\xe5S@\xf4\xdf._\x96\xe1S@\x84K\xf1\xb0\x16\xbbS@\xe3\x88\xa5j[\xe8S@\x1c\x1a\x08\xed\xd2\xabS@\x80\r\x83\xba%\xbaS@\xf9\x96\x00cm\xaaS@2tY\t6\xd6S@S\xeeAJ\x15\xa8S@=\xfe\x16\xe5\x99\xa4S@\r\x00\xbe\x887\xb0S@!z\x0b\n\xbe\xdbS@\x90\xf6\x12\x99\x86\xd4S@\x8b\x01+*\x81\xe0S@Qj~\x9e\xaa\xb4S@\xe7\xc9Z\x0f^\x91S@\xafx\x9c\x9eS\xabS@\x9b\xb3\xc5\xee\xce\xd0S@\xa1\xbe\xf3\xf8=\xf3S@\xe1{\xc3\x91\xec\xd4S@\x11\xda\xdc+\x1c\xd4S@\x8ac\x01\xcfe\xe0S@\xad\xd3\xf4\xe8\xc0\xbcS@\xa1\x1b}\x83\x1a\xc6S@\xfb\xb8\x80\xd7]\xcdS@\x9cUH\xa9\'\xd4S@&g\x932\xc7\xd5S@\x0c\x99G\xa0\x92\xadS@\xff\xbc\x01\\\xa2\xaeS@\xd8@<#1\xc7S@6\xce\x0b\xf2\x95\xe2S@#OS\xd3\x90\xceS@<t\xd8\xee\xa5\xb2S@\x8e\xe7\x08\x97\xf5\xb3S@\x9e\xfcvFO\xbeS@\x86\x82\xb3\x11x\xbeS@\xd7\xd59\x91\x14\x96S@\x8e\xa4\x95"\xdd\xe5S@\xa3z\xde;&\xd0S@^\xcfYn?\xa5S@\xea\xf9\xbf\xda\xd6\xd6S@\xec\xe1\xe6<\xaf\xb8S@\xa4\xde\x1aenLT@~{\xa0,\xaa\xe1S@\x1d\xa5\x9f\xc1\xff\xc7S@\xaf\x8d\xd3\xfc\xfd\xc7S@ay\x0b\x07\xb4\xc8S@,\xad\xbd\xf1w\xc6S@\xc1\xc8g\xf9u\xc6S@\xfcsT\xbb*\xc6S@v\x83K\xcd\x15\xc6S@\xb3\x18\x00\xe8\x08\xc7S@\x8c:\x0c\x04\xb8\xbeS@\xf3\x06|\xa2g\xbfS@\x8e\xa5\x84\xfa\xa4\xc5S@,\x03\xd1\x8d\x8d\xe1S@\x0e\xf2\x8fV\x0e\xc4S@?W\xbc\xac\x9a\xc3S@n\x8eMfM\xccS@\xa6~\x17t\xc1\xc0S@\x80\xdb\xee\xea\x7f\xddS@/e\xb4p\xaa\xe5S@9\x0b\xdf\x16$\xc0S@\xec\x96\xcf\xf47\xbeS@\xfe\'\xe5\xad)\xe3S@\xe5j^\xfc\x1e\xbeS@\x84Ka\xd4\x07\xbdS@<r\xb9\x06A\xdfS@\x10\xd6J\x844\xd0S@6\xb7[Z\x0c\xb5S@\xdd\xa6\xe3\x9c\xfa\xe7S@\x84p\xbaM\xfa\xd3S@d\xe9\xba\xe8v\xddS@\xdd;\xd3\xdcg\xe8S@W\x95t\xb0\xdc\xd5S@\x89v\xe7\x11[\xecS@\xc8\xf9\xa4(m\xa3S@\x19li\xf0\xe9\xd7S@\xf2\xaf\xc1+$\xedS@D\xf5\xfer\x11\xaaS@\x16\x07\xd8\x90\x92\xeeS@\x9f\x8d!\xe8)\xd5S@\x14\xd0\xff\xd5X\xecS@(II\x9f\xaa\xf0S@\x95\x9c\xa2\xac\xc2\xf2S@\x1d\x04\xea\xb4i\xf4S@\xffp\xd4K\xfc\xf4S@\x99\x0e\x8e\xa7\xda\xf4S@3\x8f\xf6\x8c\x19\xf5S@\xd2\xda\xe8\x1d\xd7\xf4S@t\\/\xc5\xd5\xa1S@M9\xbb\x9f\r\xb7S@)0\xb8Ml\xb6S@\xe9\xfd\x02\xf7\xe7\xcaS@t\xc9\x1b\x994\xcaS@\x99\xb3\x943C\xc8S@\\\xabyU\'\xb0S@\xf7\xee\x06&x\xb8S@@\xca\t5\x1c\xb4S@Y\x13T\x0c\x17\x9eS@\xcf\xca+\xf21\xdfS@}\x8da\xe9\x0c\xb9S@\x0f\xa6\x98lm\xb9S@\x1e\xef\xf9\x8e\xfb\xdaS@\xc9g\xe1\xd4\xad\xd3S@M\xf5\xc3\xd1h\xe9S@\xe9\x1c\x02\xcc\xcb\xb1S@\xbe\n\xcc\xa3\xdf\xc7S@\xdaT\x1f\xd7\x0b\xb6S@\x89:\x82\x0e\xcf\xb8S@\xaeBvL\x10\xeaS@\x97\x91-\xa5Q\xa4S@b{"\x04\xa6\x91S@\xa5\x88\x8a\xfc\x7f\xbaS@XBnn\xa3\xacS@\xda\xab\xb5\x07*\xacS@v#P\xf3\xa3\xd9S@\xd4\xfaIkd\xbeS@\xbd\x1f\xdcx\xb3\xcbS@\x00\xc5\xcb\x87\\\xbbS@\xad\xc8#\xf8\x87\xe3S@k\x97\xe0\x8f\x9c\xbbS@\xfd^o\xfb\\\xbeS@~Z\xbd\x81\xb8\xbeS@\xc6R\xb8V\x97\xcaS@`Y\xe0\xe9E\xa9S@\xad(s\x9e\xc8\xbaS@P\x06\x80\x86\xcf\xbfS@\xe0\x9f+g\xfc\xc6S@\x80\xdd\xf2^\xef\x98S@jCg\x8b\xc0\xd6S@\xb6/\x8dh\xd5\xdbS@\x89\xa3\x9b\x99]\xd7S@;7(\xbf?\xdcS@7R<>V\xc0S@\x1c\x15\xaf\xda[\xa9S@\x80\x93n9\xdc\xa9S@r\x94(\x9e\xf8\xc5S@\xad\xfbC\x9d\x92\xe5S@zk\xc8f\x8c\xd8S@\r\xf5\xf7\x96\xc7\xc5S@\xdbP\x11\x87\xc3\xc3S@\xda:\x04\xbe\xe8\xabS@\xddL\xf22\x93\xe4S@\xed\xa5\xc7#\xa6\xcaS@\x17\xd1\xae\xfc\x83\xdcS@\xd7\xa3?\xba\xc8\xabS@C\x0f\xe10l\xd4S@\t\td\xbc\x04\xc6S@\xeesm\xb4K;T@\xf8k>\xb4\xb7\xabS@\xd09\xd4\xb7\xf7\xe2S@P\xa5\xab,\xfb\xc7S@\x14<\x8cD\x8a\xa7S@[ 5\xd4\x1b\xa0S@\x18\'\t\nV\x91S@\x9f\x00\xe3\xb0I\xdaS@y\xa9\xe35\x07\xbbS@\xa6q\xaap\xfd:T@\xb1\xba\xac)\xf3\xbdS@;~j&\x8d\xc8S@W\xf4\x9d\x00>\xa1S@\x95]\xa5&&\xbeS@\x0e\x06\xd4\x91`\xe0S@\xb4\x90\x13.O\xbbS@d\xd2\xb1\xbfy\xd5S@A\x9d\x0f\xe5]\xc7S@4\x1cb\xc3\x01\xd9S@J\xdd\x15\xa8/\xe4S@o1Y\x00\xa0\xb7S@\x97b\xe8\xdf\x9b\xacS@\xf3]\xb0;\xd4\xd0S@"\xd0GK]\xc7S@INuP\xd1\xd4S@\xe1\xe6&C+\xe2S@\xc2\xc4B\x1d~\xe2S@\xc2s\xd4\x83\x05\xa8S@Dm{\x88\xcc\xbcS@Fc\xbc\xce\xbd\xebS@\xe5\x8a\x08\x13]\xb0S@e(\x10\xc8\xbb\xdaS@e0T\xccF\xe2S@\xcd\x8ew\xf7\xe0\xe1S@jDo\x93|\xe8S@SoC\x07\x07\xe2S@[\xc2+\x96\xcd\xd9S@\x01R\xd2\xe2\xa4\xb6S@fz\xd2\x7f\xd4\xcfS@\x8f\xf6\xc6\x850\xc7S@\x0b\xb64\xc2\xb4\xb0S@\xacs\xe0\xc6\xc5\xb0S@\x02\x1a\xe4U\xb9\xebS@\xa7z\xa0Ed\xddS@E\x8e1O\x99\xe2S@\xed)1\xf7\xc5\xceS@\xd5\x10\x89\xaf^\xc6S@>\x00\xce\xf9\xa3\xb9S@\xfc\xda\xde\xa9?\xdeS@v\x9d2\xe8\xb1\xd0S@\x7f\x11\xd5\x13\x9d\xadS@\x87\x06\xbca0\xbeS@\xfc\xc0\xc1\xc2\r\xe2S@y\xf3\xf0p4\xe3S@\x06\xf0\xf5\x1de\xa4S@`Y\x94\xcdY\xd2S@'
p22
tp23
btp24
a(g3
(g4
(I0
tp25
g6
tp26
Rp27
(I1
(I1056
tp28
g13
I00
S'\x15\xb2\x9f\x1e\xfe&)@q\x9b\xe8\xff\xfe],@\xe2\xe34[\x83\x8b(@\xc6w\x06\x83\xb3\x8e(@\xbf\xef\x01\xb9-\xca+@\xb9\xed\x9a\x8d\x9a\xb2%@\x1cS\x03\x86. (@\xd9`\x80\xea\xc9s(@E\xbf\x16\xcd\xaa\x89&@\xcf9\xe6\x18\x05\x01*@\xba\x84b\x82\xa7\xab\'@\xb4{\xfe\x0fk=,@6\xf4\xcf \x9f\x93(@\x85\xfb\xee\xf3J\x84(@\x01\x1c"`\xc9\xeb.@\xae\x10\xbdf\xe5\xde)@\x00\xea\xef\xdc\xff\t&@\x8f\xafK:\x02\x01&@-\xe5#HU#/@\x189\xcd\x8b\x13\xfa+@#\x94K\xbc2\xca&@{Z\x86?%\xf7)@\xdd\xd5\x03\xc9\xc4\xce\'@q\x81\xe6\xc8\xa6y\'@\xe3\x9f#E\n\xd5\'@T\xf8\xeb\xde\t\x0f*@\x07^\xc6\xdf\xf6\x93,@O)\xf8\xde\x0b\xc5&@\x81\x10\x9c7\xd8\xa4\'@\xa4e\x04z\x11\x9e)@\xf5\xf5\x99\xb1\xf9\x05\'@\x05\x9b\xc3\xab\x9c7&@*}X\xf6s\x15(@\xda\x15,\xc0\x00\x1f(@\xe5\xc0`\x0c\x19\xaa+@<\x8c\xa5Eh\xb8\'@\xf2\x85\xbfH\xd7\xcc-@PL\x8f\xa3\x8d\xe0%@\xcf\xc4\x9a\x1e\x92f,@\xd8Cz\x9d\xbe\xb9(@|"\xa0\xe8-\x0e+@\x97\xcf]\xc02\x1d\'@ \x9c\x15\x80}<(@]\xf8\xb8\xc3\xf0\xe9\'@\xdf+N\xd2\x8c\xd2&@\xd6LR\xf2\xdd\xe4&@HW\xd5P\x13v)@\xaffd(\x93[(@\xdcf_\x06/R+@\x95\xbc\x1a;rH/@\xf1\xff\xe9\xe5\x9b](@a5\xea\r\xe6\x85(@\xfcB\xceF%s,@\r\xe6\xe3\x8d\xdf\xf0+@\xbc\xd8\t\x97\xa1\xb5,@e4\x17\xaf\xbd\n+@=\x02e\x97\xe2e(@8\xe8\xaekj\xde+@\xa7O\x94\x8fa\xe9+@\xbf\xe7q\x81r\xa0%@\x0c\xe7\x02\xbb\xa2\xc2,@\x8a\xa4\xf8_\xc1\x96&@\xc5w\xf5\x84<\x10)@\xef\xf7\x95\x00\xa0e(@HB\x1f\xdd$\x13-@\xc2\x10{\xa4\xca\x05-@\x1b\x82\xc0 \xfb\x89)@m\x80 \xe9\xcfM-@H`r\x17Gw(@\x9c\x06\xc08\xea\xf1)@\xbf\x11)\x9e\xab\xc9(@h%\xae\xbd>\x0f,@\xbf\xb9,\x8e\x9f/\'@\xef\x86|\x87\xf22-@\x91\xab\xc2\xa8\x9dg\'@p)\x802"v,@i\xfdb\xac}\xa8,@\xfa\xe3\x8e\xb1y\xb4+@Q\x0e\x8c\x82\x19)+@\x13\x8a\xf8\n\x0e\t*@\xbf \'e\xf1\x97%@\xb9\xb3\xe1\xc6\xa7k%@-\xed\xa0\xb7\xee\xfc+@\x95\xf5\xba\x01y\xef)@h\xdd{\x1e\xf5\xda-@\x1edrL8\xa3-@\n\x1c\x06\xeb\x03\x19+@78&\xb0&=+@\x8a\x86W"(\xfc+@\xac\x98\xd8\x9a\xa0\x13\'@\xcc<\xe5\xdb\x16P*@\xa7\r\x0e\xcc\x04s*@Kh\xc3\x19"\x11*@\x1au\x1f\xab\x06\x1f\'@q\x0c\xa1_g\x94(@SK\xec\xdb4U*@\xca}\x16\xc4\x17\x0e*@L9\x1e\'\xd6e*@\x07\xfbG\x9f\xb8\x11*@\x92x!;\x15/*@\xccP\xc3\xdc\xee4*@Y\x8a\xd4\xceD\x16)@\xcf\x81\xf7%\x0c\xa5(@\xf7\x8d\xd5o(B*@ \xe2\xc2\x8e\t(*@\xbd\xca\x1d\x04"\x16*@<\xeb\x1f\x87\x15\xae-@\x06\xf0\x0e\xb0Y\xff(@!H\x08\xbb\xd0O)@\xdc\xbb\xc5\xe3\xf2\xf4(@\xcd\xa1\xd2P\x85\x0c)@\x07\x8c\'+\xb2a-@n7.\x95\xd7\xad(@\xb7\x92\x7f\x03\x05\x06)@\xfc\xa1\x0c&\x95\xd7+@\x11\x05\x8e\xb3\xf1\x96+@\xe4\x9c\xf9\xb9\x12/*@<\x85\xbd\xda\xe0\x0c*@#O\xac\x17y!/@\x91FPjU^*@\x87\x8b/E\xca"+@\x07\xd3n{Y\x1f+@\x1c2Caj`(@\xa4\xb6\x12p\xfc\'-@\xc0\x018\xa6\xb1J)@+P\xd4\xf7\xb1_+@\xe0\xdcE@w\xc6)@\x00\xe07\x0e\xf1\xa6%@\xb4:\x14?\xaa\x0c*@e\xd7\xb6\x91\xe2$*@\x11\xbb\x03\xf4\xaf\n*@\xa9\x0c\xea\xb3\xe5\x07.@&+>\xe4h\x12*@r\xa8\xb1\xf3\x19>-@\x83\x8269\xbd\x96*@\xa9\x85c\xdf\xc31*@q\xc9Xa5\xee+@\x13\xe2\'\xf5\r7+@\x11a\x94\xc1\xd5\xae)@a\xd8\t\x08|E+@\t\xa6oll-(@n\xffj\x9d\x1e\xe6*@\x9d\x06\x99\xafj,*@\xec4\xe5TG\xe8)@\xc1\xa6\xee\x13!\xc3,@V\x06\x95)\xde\x86&@\xe86\xc5\xab\x1b=-@\x85u\x89k\xe7\x00*@\x9d\x82\xaf\xfa\xe1\x95*@\xbb!\xe5\xc3\xf9~,@PL\x8f\xa3\x8d\xe0%@\xb1\xccN\xad\xe29-@R\xdf\xdd0\xcb\x90/@8R\xda\x1b\x81$+@\xc2\x9b\xcd{\x9a \'@\xc8\x95A\x1d\xf9\x12\'@)f\x00\xcf\x06\xa0&@9\xfc\xbc)\xb6\x95&@\x9aH\x0e\x84.\xa0%@\xfeE\x98\xd09\x85&@\xff\xecj#\xee\xb6,@2\xe7_\x97D|\'@\xb2m\xb9\xffbx\'@Eh\xa9\x11x],@\xb3\xb34\xd4tk(@\xc6/:\x12\xe4\xfa)@\xa8FS(\'\xec)@\x12\xc5G\xd8o\x1b+@\xf7w!\xbf\x85\x10*@\xc6\x14\xd9S\r\xec-@\x18\xde\xf5\xd2a%*@\xe2\xa5#$\xb8;+@h\xcd~*\xb0B*@\x11\xd1\xa1\xe7e\x92+@\x99\x9aO\xeeib+@BA}\xbc\x10O-@B\xd0\x87\x9e\xb0o*@v9Gix\xa2(@>\xcdk\xce\xa6\xef\'@N\x80\x11\x00\xec\xd5+@\xac\xd0\x8f"\x03^*@\xff\xddR\x11^}(@L\xe9e\xf9\x9f\xfc+@\xd3\xf3}\x90\xab6*@\xf7\x19\x83\xcd~\xf1)@\x12\x13\x92T\x9b\xa1(@\xfdT9\xc9\xb3\xb0+@\xfc+\xb1wv#)@\xd5\xec`\xec\xd6\xfd(@\x05\xce\xbe\xf2\x98%*@\xf1&\xa6\x8b\xac\xfe)@E\xee\xde\x1e\xc1K+@)\xf9\xa6_C\r.@F\x03\x12-_ .@\xf6\x1d4\xf8*w*@ft\xe04\xc9\r*@\xc6|vL\xd6c(@\x1b\xe2c4\x14\x0f*@5\xdd\x9d\x95S\xe6.@M\t\x1f\xa5\xe2y-@X)\xd0*\r\xca(@\xa2\\\x7fX(w(@\xca\xf6Rp\xef\x85(@\xd4I\xd8\x92\xc1\x8d(@\x8a\xa8\xd5 G\xf3+@=Ga\r\xe5\x80,@\x1c\xaa\r\x0b\x08Y+@\x9aG\xaa\x85nt,@\x8c\xf0L\x91Df(@\xe6\x05\xcd\xbb\xbc\x9b,@;\x91\x1e\xefum,@\x18@\x15p\xb7b,@\x18\x02\x05\x1d\x1a\\(@=^\xbac\xc2Z/@A:\x160\xee|\x18@\xe2\t\xfcF\xb0s(@\x19\x13R\x96s\xc4,@\xbc\xe4|\xc3+\x12(@\x9es5\xfb\x0f\xb1)@\xde\xd9\xda\xa9oc)@E\xdcy\xd3\xfd"*@fHZ\xc4{\xc7-@>\xf3\xcf+8-\'@\x80\x16\xf0G\x13F\'@7\xebR\xcf\x16\x91&@\x9aH\x0e\x84.\xa0%@\xeefw\rh^.@~\xd0O\x03\x1e\x9e&@cJ\xff\xaf\x89\xb8(@,+\x8a`\xb2\x1d+@\xa6\xe9,\x9f\xc9@(@\xf4@\xb3!\x15\xe0 @\x9cQMDT\xdc+@\xf8\x92\x1f,!\n)@\x1dY~>\x1cG)@:\x835\x07F\xd5+@\xb9[<\xae\x14\xb2%@D\xac\xeb5v\xbc,@\xe3\x9c+\xf3\x9b\xb6,@+\x97\xbf\xe9\xffG,@*\x0b3\xab\xbf\xad+@\xbc\xf1\xf0C:\x1c*@\xa6\x0e\xd9\x910\xe5(@n]\xccq-\x93,@\xda@\x9c\x9d\x1f\xec%@;\xb6\x91\xd8\xb0\x0b*@\xc8\xb8\xb57\xac\xbb\'@\xeeu\xe0\xaf#1+@\x12\x03i\x96\x89\x0e)@\xb4f\xdf\xb3\xca\x11+@\x00\t\x8e>g=)@\xd0w\x1aE]\x88&@\x86\x02b_{\x84-@\xce\xb4\x840\x06\x18-@>\xb8\xb2=\xbaA+@]\xacC\xee\x1f\xa5\'@\xc4e\x1ew\xb2\xf5)@\x93\x84-\xf8\\\xc4)@\x06C\\L)/+@\xdf\xf8\xac\xd2\xb8\xe3+@\x07q\x83\xefV=.@\x0f\xc0)g\xf4\xe5,@\x7f\xac\x1b\x8c\xffN(@h\xe6\x13\x83\x8a~(@\x97\xb6d6\xee\x06&@\xd4{\xa7\x061t\x07@\xde\x00\xad\x1e\xf1\x14/@\xedg;i\x19u)@\xc9\xacN\xbb\xf2T+@\xb3\x88\xfb\xd2\xda\t-@R\x98\x8eX\x07J,@\xec_6s\xecq,@.\xc0\xbf\x97\xa0_*@b\x0ey\xc2\x07\xa5(@\xd5\x9b=\x0b\x95\xc1*@\x957\xf9\xa8;\x9f)@))\xf3V\x0c\x1c-@\x88\x81\xb4\xbc\x84=+@\x18\xf6\x96#,\xbc\'@et \xf5#-*@\x97\xa9Aq\xbc\x08*@\xbd\xca\x1d\x04"\x16*@\xccMzns\xd1(@\x16\xa7U5\xef\x01/@N1\x9f\xe8Vq-@\xfc5\x00\xaa5B+@\xec\xc0\x90#\xac\xed+@\x98\x87*\xa2\xe6\xe8\x07@] \xebZg\x94(@\xc1\xc3C\xaa\xdb\x0b#@\xf8{\x1f&\x94x(@E\xdcy\xd3\xfd"*@v/q\xadQ\x96*@\x079\xe0.3\xff(@M\x82G"\x9cs,@\xc9|\x05&\x0fh,@\x83\x94+\x82\x1d`,@[\x9c0\xb8`l*@\xc6\xa2\x03\xbd?\xf0%@\xad\xb1\x9b\xf6]f*@\x8b\xed\x1e\x8b?\xc3-@\x8d\xa6\x9a\x19\xcb^*@E\x9e\x98\x98\xab\x0b*@\x9d\xae\xeae\xf9!*@\xdc\xa8rL\x01\xc3,@P)\xe8/\x9eZ*@\xa8\xa0\x11>_\xd6)@:vZ\x1a\xc0\x98+@7\xe6Zn\xa6i,@\xb4\xdb\x15\x9e-\x1c*@\xc9t\x7f\x0fK\xbc,@\x19\x80\xd7\x1f\xb7\xc8(@\xfe\xf8I\x00\xc3\x87(@\x12y\xab\xc1H!*@-\xd1C\xe7\xaa\xf5*@%5C\xb3TI,@\x06\xf6\xfe:\x8b2+@4\x13O\xfc\xf3\xec+@\xd8+(\xbeE5\'@\xbe\n1\xde\xe9\x13\'@\xb88\xa5?\xb1\x13\'@\x8d\xf4P\x14\xba\xe8,@{\xea\x19\x89\xbc5\'@!d\xbf\xda.\\+@\xc1?\xc1D\x16g\'@j\x8bs\xdf\xaf3\'@H\xf6j\xdaa\x8a/@9\xfc\xbc)\xb6\x95&@\xeff\x9d\xcbH\x87&@A\xd3\xb9\xa7Bq(@\x86B\xe89b=-@\x1b\xa7IS\xe4k(@\xc2\x04\x0c\x9f\x84\xc4\'@\x03@\x9bU\x00\x02*@\xb7\xc7\x8f\x97R\xde+@I\x974s\x12\xa5&@\xa1^=Woo+@y\xbb\'\to&+@Zt\xe2&\x91\xb0+@h\xa0y~\x9bg*@$\xc6\xe3*!\xfc(@\x7f* \xc9\xb6\xe1\'@\xeb\xd56\xc5\x86\xbe)@h\xcd~*\xb0B*@\xc6\xd2\x87\xa3\',*@\xb2\x83\xceH\xac\xaa\'@\x1b\xc1(\xa3\xdf\x08+@\xfcA\xb61U\t(@\r"Tjq\x9c+@\xf7ei\xd7\x80\xfa+@\x98\x96\xee\xc4\x0e\x02(@\xa4\xcb\x11\xf7\xf2\x97(@\xd0/\xbf\xae\xe2e(@\xcaOm\xcaF%*@\x13m\xf4\xbb\xfb\xda&@\xabF\x90\x0e\xec\x94*@"\x1es)\x08\xfb&@\xd2\xc3\xd2)\xb2\x85*@\xea\x15Zi\x14\x86\'@\xe0\x08\xf4\xf6\xe5\xce\'@\x04"\xd1\xbc\xc5\xa8+@\xe03<\x125\xe6(@\xcc\xc2#\xed\x80\x11*@\xa2\xec\n\x0e\xad\x18&@\x98\xde\xe6fxe,@\xbe\xe8\xeb\x13\x9c\x83)@\xe2\xe5\x19F\x19\xcf%@U\x8e\xa73Z\x9f,@\xc3(\xfe\xb5\xd8\x8c+@m\x98\xba\xdb\xe4\xe3*@\xeear(\xb9\xea%@}s\x9a0)B.@\xe6\x83\x7f\x9f\xb0_)@\xd8\xc5\xd0d\x1c\xd4-@\x11.^\xc1Q:(@6\x15\xf8A\xc3\x9f)@\xf9\x0c;\x90\x94\x88)@\xf5\xecmy\xdf\xa2+@\xc5\x93\xd8\xf9C\x81*@\xd1)?\xfe\xe6w(@\xb7\xe6\xb0C\x8b5,@\x8d\xe5\t_\x0f\xe5&@\x96\xdc\xc7c\'\xeb\'@\x07\xb1s\xcb#T-@M\x85\xa5\xdb\x18W+@\xa0\x8a\xd1\xb4\xc0X+@K\xec\xf0\xd3\x88H,@\xbe\x9f\xb4G\xa5D-@\\r\x98\xb3~\xec*@\xe5OT\xb5/R*@\xa4\r\x9b\xa8IY,@,\xe2;\xf9\xcee(@os\xfa~ \x83/@\x11\x9c:\xea\x11x(@\xeb\x8e\x00\xedB\xa7-@6\x9d\xacos\xa6,@\xd9.\xa8_\xdd\x0e*@\x86\xca\x80d\\\xaa)@\x10\xcfOb\xfd\x0f.@\x1a\xb4\xf4\xe6\xef:\x0b@\xa5\xdfA\xc2c\r*@\xff\xe5\xe1\x11\x14\xde-@\xd2\xbf\xbb!`&*@*6\xf2/\xd3R\x0b@-\xb2\xbe\xe3\xa1\x9f&@J\xa9\xc5<\xaa\x92\'@Y*9<\xa5\xce\x13@\x87R\x08\x95Y>.@\x97\xf5\x98\xfaX\xed+@\xf2\xc4\xa9m#\x15+@ \xf3\xf4N\x1d\xfb+@\n\xa7\x8c\xd3\xd6\xdd*@}{\x8f\x95\xc6C,@y/H/y\xa7\'@\x01\x16\x1cu\xba\xb9\'@\xa9$\xfe\xa8\xb6y*@j\xe5@\xcdIr)@\x15\x8eb\xf7\xa6$-@\x1e\x19\xf7\xeb\xc0\xcb.@\xf8o\xb1\xce\xc3`&@p,A\xef\xddO+@\x07\x02m\xb9\xae\xd4\'@\x1e\xfe\xdc85-(@@\x15?\x1b%\x89&@\x15\xf2\x8f\xb5\xc1\xd1\'@\xa4\xe6\xadZ\xe0W(@T\xfb\xc8;7d+@\x11M\xc6{\xd0\x0f(@\xb6v\xe1\xfd\x08W&@?7\xc7LQ\x16,@A\x04\xae\xa2\x80f*@Z\xb0\xf2\xa9\xf1\x13.@\x8b*\xeey\xae\x06,@=\xa3\xfe\xab\xee:/@\xa12\xc7\x93\r\xa2)@\x11 \x8e\x16%1-@\xad\xe9\xf7\xf9bf\'@>yC5\xb9H,@\xfc\xd6#\xde]\x05/@w\n)b\x1f\x9d)@\xde\xf9k\xe1YX,@\xce\xef\xa0F\xcc/+@^\x15\x89\t\x86d*@\xd4\xca\xd2\xab\xbc\xb7,@P\xad\xed\xcc9b,@\xb5\x00\xd8\x8f\x8bo*@i\xc84\x01c!,@S\x1c\x99\x8a\xec1.@By\x06=\xea\x98,@@\xe6\x0cX#\xec+@\x97\xd0>\\\xc0\x89(@\x0ecS\xd4\x032+@\xf5: \xd8\x06j*@\x10\x8fg\x03\xd4=+@\x19\x05\x91\xddV>,@I0Sa\x19S+@\xa0\xf1 cb\x08+@\xf8@\xbbK\xe08,@\xc7\xbc\xc1\x0f$4+@7\x19\x1dH-\x03*@\xca\xb3y\xea\xa3y*@\x0fZ\xc5J`\xa8)@\xf7z\x14\x85\x0b\xaf)@\xd6$9\xbe\xa0T,@\xa0&D\x19\x91r(@\x8a\x03\x85*\xa1\\(@\x1ax\xffR\\q.@\x93\xa8\x80\xc4\xfeb)@\xef\n\xe4\x937\x7f+@\xbc@\x9f\x7f)^+@`i,\xad\xbb`(@\x8f\xc7\xa6>\x91o+@\xca\x923\x16\xc3)*@c\xb2H\xdbS\xb9)@\xf7\x0f\x1f\x9c\x84\xee.@\xb2:\xa1E\xab\x87)@\xf0\x8c\xe7\xcb\xff\xc9)@*"\xa7\x9d\xde\xb5)@5;\x8d\x10G"(@}\xbf-]\xcdT*@*\xda"\xe6}S*@\n\xd5]\x1cy9-@\xfe\x02\x9f:\x0c4.@O\x04O\x00\xb6\x06(@\xaa\xb9\x88\xda\xce7(@\xf6\x05\x11\x9e\x9bS-@V\xe4\x91\x8f?=+@\xf3WW.\xd8\x92\'@\xf9$DI\x89{\'@\x1bU\x01_j6+@\x0c\x0c\xbbz\x82\x19-@O\x06\x14\xce\xb0.+@\xd6m\xd4\x8c\xe6C+@\xa4B\xa6\xb07?&@\xa1D\xfe@\xaa\x9d\'@\x06/\xfay\x08\xab\'@\xb0#\x93\xc2u-&@\x81\x90C\x90,\x15&@\x81\x04\x06F\xfb\x9b*@\xa8\xa0\xca\x871\xf0%@D\xa9\x82\x85M\x9e(@\x1f\xbc\x1a\xbbw\x14-@R_\xfb\x06[\xf0%@5I{\x062\x00)@c\xbf\x87h\xbe\x01)@!\t6\xcd\x98\xb8&@{\xb3$Jk\xa4(@!\xe8\xec\x1d\xfc\x8a\'@\xaa1\xeb\x1c#\xa4&@\xd1g9\x8a\x9e\xad(@x\xe5\x97\x1fw\xf3.@=9\xce\xe9)\x7f&@\r09\x83N\x80&@l\xe8\x0c\x9a\x07\xd6&@Q\x06\xdbY\x8ey&@\x15{j\x8c\xdb\xe2%@\x90iY\xb5\xb9\xd7+@\x8f\x03e\x93L(\'@HwK\x8f0 *@\x90\xb4\xc4\x1aE/\'@\xebV\xe1\xe5.\xb6*@\xe0\xd2\x84\x9e\xc22\'@\xb8\xeb+gih\'@\x88\x9c\xbcI\x074\'@b\xa6\xc6\xd0F\xd4/@\x13\xef\x08q\x1f\x13\'@e\x99\xce!4\x12\'@\xa0\xc9+-\xea\x1e\'@z\x00(\xd6\xf7@-@\x97\x1aI\xd0\x1d\xb1+@[\xd7\xc4\xe9\xd2m,@\xd7y\x80\xa0\x8e!.@X\xc0\x89\x98\xda\x0e,@\xa6\xdc\x994}\x9b,@o\xea:\xb25\x0c(@\xc6f:j;\xff,@\x0e\xaf\xad\xdf\xd4\xfd-@\x98\xea\x8a\x95\x99\xc1,@\xe5\x1f\x99\xe1\x91\x97.@\xe1b\xb8\x1ev\xc6,@\xe9Xd~b\xd4+@Q\x8aJ\x84\xae\xb9,@P\x99\x12I\xa1\xdd+@\t\xf0\xb8xX\xb6+@\xe7r\xe5\xbd\x98\xc5,@s\xaa\xdf\xf0\x14k,@\xb4u\xf8$\x16\xc8,@\'\x1dz\x10K\x18,@\xb4u\xf8$\x16\xc8,@\x92\xf9\xed\xed:z,@X\x85\t\xd7\xe1J,@\xf9d\x04C5C.@\xca\xc5\xe2\xc7\x02\x13*@uoA\xf4m\xc0)@\x18\xd7\xf8\xf8\xc7c(@p\x1f\xcd\x11\xa9\x80)@E\xe7I\xd7\xc2\xc1,@8\x06\x98C;\x84\x18@,AE\xa4\xb3\xac-@\xd8\xc5=2\x12Y,@\xc0\xea\x0f\x87\xbe=\x0b@\xb0\xdf\xa6\xd6~;-@j%\xfb\x1c\xe4\\&@\x1e%\xa5*b\xb1\'@yS\xab?\xe0\xda-@\x11\xb5\xb4S\xe4\xf8)@N\xa8\x97\xdf\x18&\xf5?=<\x94\x06\tU+@\xbf\xebg\x1d\xa4\xa8*@\xc4\xd1\x85\xd8VV+@\xd6s\xd6\xed6\'.@\xea\xf5\x8cW\xe5\x8d-@H\xea%\xc9B\xe2,@<-\x91\x9e\x9f\xdf*@+\xf9C\xe6\x11\x99\'@\xa0\xe98\x1d5\x88&@\xe2a\x8bH\xf7o\'@\x91f\xd0\x1b\xf3\x97&@0l\x1c):\x1b.@\x8c\xb5\xd0+g\x07,@\x99\xfe\xcd\x86=F-@\xc5\x95\xc7\\o\x1f)@Ab$\xa7\xb9\x8d,@\x08\xac\x07\xc3VO-@\xd0*@k\xab3*@\x1fb\xa4\xbfG\xb8,@Y\xbdzo\x81\x9b/@\x08\xf9)\x03\x10\r)@\\\xdf\xb8~up\'@\x98\xfe\xe9`\x80\xc3(@\xa1\x912\xb5\x86Q-@Z\x95\x17\xaa\x1a\x07*@\x1b\xa0-\x11\xc9\x82+@&\xc0 \x01\x84\xad,@\x02\x99\xeb\x97L\xaf,@ \xa6J\xad\xbf.,@\xe9\x9e\xf4B\xd7\xe5+@\x0e\x1f\xa0\xe0\x8d\x9c&@\xe2\xe9?VgG-@\x94sz\xc82\xc3,@m7\xac\xf1O\xab&@\x1d\xc4\xbb\xf1\x1a\x9d-@M\x1e\xe1uWZ&@q\xd4x\x92\x16\xaa/@6v\x96#\x97\x7f,@S\xfc\xe0$zA*@\x9fu*-\x8bJ-@\xa5zB\xa0\xd6c*@n\xbfQ`\xd6<,@\xb2B\x93\xdd}\x1f.@\xb3\xe5:\x01\xfb\x12*@\xb9\xbe.\x7f\xda\xf8+@\x1c\xde\xc2\xb8$\x0b*@\xd1\xdd.\\\x8e\x16*@Kg3u\xf14-@X\xa5\xd5Z\x88D*@\xe7EJ`~?\xf5?\x01\x15\x93\xc7\xcd&+@[-\xc9CE\xee%@6h\xc4f\x08\x04(@\xa2\xc4dC}\x8a.@#\x91ez\x83#\'@\x03\xa5.\xe1X\x87)@\x8a\x05\xe7\xb5\xcc\x85(@\xb2\xdf\x16>\x81\x8c.@\x8c~\xa0U\r\x0c-@\n\xd5=\tQ5.@\xb4\xa9\xb5\xd8\xd0\xbc/@\xdf\xb4\xc9\x98~X+@K\xad&\xc4\x9c\x1a*@[\xfb6\x89I5+@\xbeJ\xde\x10\x1a\xb6,@\xe6\x96l\xa7\x88\xbc-@\xe2c\xc4\xc2\xcf5*@\xa5\xf1\xa8\xdf\xbbU(@\x90\xbeQ\xa7B\xda-@\x16\x9621i\x8d/@H1\x97\x04H\xb0-@\x8d\xdd?\xc7\xb9\x91,@\xf6\xf4\xcd\x1c\x03\xcc)@\xaf\x06@\xb9\xd4\x0e*@5\xd4\xff\x03\xca\x91*@\xfd\xea\x1e\x02\x99$.@\x00\x01\xbd\xfa\xd2<)@t\xef\xf4\xa2\xec\xa2,@\xf2\x16m\x12K\xf5%@\x89w\x9f\x85\xf9!-@\xfc\x8f\xa3\x1c\x14\xa7(@<\x84\xa5J7n*@\xa8\xb6A\xc6\xe8V+@\x07Kyf|\x88)@\xab\xf2B\xb3K:,@\xfb!A\x9ca@+@)e\x1c\x1b??.@\xac\xe0\'$\xf5~&@\xa8\xffu\x8e~a*@\x7f[\xa3\xfar\xd5%@;\x11\xa6\x8c\xa8\x08+@l Z\x99\x7f\x8d*@\x02\xa3\xb8\x8f\x14\x8c(@\xb7\xe7\xe8N\x10\x8d*@\xb8\xa4\x98\xc3\x111*@\x88\xd7FS{l\'@l\xae\xf5_\xf7\x03*@\xfe\x10\xc0\xc9U@(@X\x08:@\xd3d(@\x9f\xc6\x92\xa3\x9eu,@\x91V#\xce\x90n.@X\xdc\x039\xcdr&@\xc17Q\xbf \xf9.@Y`t\x1d\xcb\x9b,@L\xde\x14F\t\x12+@\xf1\xb7K\x0c\xb8\xd9&@V:HDP`+@R\x93\x8c{\xbaK-@\xe7\xff\xf0\x04va(@\xbaV\xc3Vg\xb2\'@\x02\xb1\xccBOf(@\x90\xe0\xf4ta%.@e\x96!dn\xc4(@\x83P{\xe4en)@\xee\x92\xb4\x90\xca\x03*@`~\xee9\xe1\xbd\xf9?\xcbU\xa9\x85\x99\x9e-@\x9drs\x0f\xecY&@}0\xb3d\x9b\xd0.@\xdbX\xaf\xea\xb9h+@\xc5L^\x05\xf9\x9e,@\xf8JG\xb7\x14\xee\'@\xc5\xa0\xf0`\x9e\xcc,@\x9ePn\x8cn\xd4,@,\x9e\x94\x17\xf1\xce(@}\xe0\x8d\x99\xae\xb4+@Z\xb8\xfeL\x0b\xa9,@K\xa6\xa2\x1a\xa8\x88(@-\xc59\x07\xa0\xbb,@j\x99\xd4\x140\xab)@O\x06\x14\xce\xb0.+@\x10f\x83\xaf\xfbe+@\xf0+\x9c\xc27n+@7\xc5\xf0N\xdd\x13/@\xc2d\xf1Si\xa4\'@\x933\xde\xf5\x856-@ux?a\xab\x94*@<5O=b\xb6,@\xcd\x94[v3\x0e,@\xb2\x04\xcfT\xa0\x13&@\xc7\xa0T\xf7\xa8\x9a)@Q\xb4kZq\xfe+@\x85\xa3\x0bs&\x95-@\x9bnz\xf4Ot%@\xca \xddV\xa76(@\x8a\xf2\xe3z.\xf7+@e\x9b\xfa\x14MG)@\xf6;&\x95\xb7\xf0+@W\xeaP\x1d\x9b\xce-@\x99\x88\xa2\x9f\x07\xd2-@\x07a\xcc\x83\xf3S\'@P\t\xd55\xe1\x12/@\xbb)e^\x1b[*@V\xbb\xd1\xa9\xe9`)@\x82n\xf7\xf4\x98\xb5&@\xb7 D\xd4\xcc\x06,@B\xdc\xdcGx\x06(@?\xe1\xc0 \xc3\x17.@\x19_\xa0&}]\'@\x15\xbc\xebN\xd2\x02/@\x05@TU\x17\xdb,@*\xde\x9a\x14\x9e1\'@\xf8\xb57\xc8\xef\xd2)@\xf3\xd7\x14_\'\x8f)@\x06,\x87\xbe\x7f\xd1\x0b@`X\xffF)#.@\xfc\xa6g!*\xd8-@\x9b\xa0\xf4\xcf\x87\xee.@\\\xc5H\x8f\x00\xb4\'@\x0c\xb9\xcaV\xb1\xaf+@\xd3\x9d\x81\xe0\x9d\xed&@\x86r\xbe\xba\x19\x0e,@\x06\xaew\\\x0f_-@/\xf7\x95\xa6\x8c\xe1&@\x86,XN+\xe4&@$\x95c\xd0D\xdb(@H\x1c.\xee\xe0\x9b,@\xd2d\x8f\xbf\x8e\xe3)@\xa2\xffS\x10-\x8c)@\x92e\x8c\x9f\xd8\xf9&@\xc4\xfa@\x7f\xab,,@\xb6\x82\xd3\xeb\xafd*@\xdc\x0f6\xa1\x84f-@\xd4\xf5R\x99\x11\xfa-@\x8b\x87<\xac[\xba,@\x17\xf6d\xc2.\x7f&@\xa6\xdeLN,\xc9&@\xc9&\xae\x01\xd4\n&@\x86\x98\x81>+\xa1\'@\x0c=\xab\x1a\xe8;,@[\xe8\xd5(\xf5P\'@\x7f\x07\xe4\x8dc\xac&@\r\xe6I<\xda\xa3)@\x10<\xe9\xb2\xaap&@k\xba\x85kI\x9c&@\x03"\xab\x0cWo&@}\xcc\xf5\xbd!\xd9-@Y0K#n\xb8/@\x94\xf4\x8f\x0e4\xcd-@\xb4\xce\xbfi\xb8\x97%@;\\\xe4{~[&@\xc2\xe7;(_)\'@\xed\xb6\xba\xa5f\x85\'@\r\xcb\xff\x8d\xff/\'@Z\xa5D\xf4\x88\x8a/@\x86\x06\xc9\xee\xa5\xf0%@\x0e\x9b\x14\x08\xaf\xb1/@)pT*\xd0\x11.@iQ\xcfE\xeb!.@%\x88\xb0\xe7\x7f\x15,@\xe72\xa59 K,@\\\xe2\xa0Z2\x06,@7\xaf`\xa8|%*@\xce\x8e\x95p\xa0\x94-@\xf7T\xad\xba\x05\xc5,@n\xc3\xc1(\xb3[,@w\x94hxfJ,@\xdd\xb9\xfdL\xf0\xe6+@\xaa\xd89qOf,@lv\xdf\xde\xce\xc1,@\xa9\xc1\xfb\xbfq\xfa+@\x8f;\xb6`#H.@\x08\xc5\xe7J\x85.(@\x95\xbb\x92\xc08j,@#\xe6n\x99\x998.@\xe7Ve%\x976(@\xec\x94>\x02\xa1\xbf+@Rc\x81Eg\xfe-@\x00p\x93m\xc0$+@j\xf3\xad\xc0\t\x02.@$)\xb2\x18\x9bg(@\xe1\xd2\x1cu\x83\xf7\'@Q\xb4kZq\xfe+@AI\xd8\x17*!.@W\x8e\x93\xd0\xfb%.@)}N`\x7f\x05(@%+Bu!8+@0\xaa5Wk\xbc)@\x06%:\xa6 \x9c)@]6.\xdbH\xc4+@E)\x8by\xf9M+@w*)+\x8b\xb1+@\x16&FN\xe0g+@ w\x02M2T+@\xd1\xee\x0fJ\x12\xbc*@\xe6Lr\x80\x9a\xc1+@\x9c\x80\x97\xd0C\x15*@D\x14\x99-\x08\x04*@\x10\xfbj\x8cMR+@\x1f$pl\xcd8(@piK\x1e\xc3\xd7+@\x0fC\x0c\xbd*t(@\xa6\x0e\xb3\xe8\x83\xbf,@\xda\xf1\xfc\xa7\xcb{*@@\xc8\x89\xe1\x80~+@?\xb3%\xe7\\t+@\x98\x9di\xb6D\xa9,@\x1a\xc3\xd7l\x95d-@\x8c\xc3\xcf\xf7\xf2B.@\xcbW\xb9\xeesT(@^\xf84<\xb3\xea,@&\x1f\x99\xb6\x9b*,@\xa9\x1b\xb7\x14\x02\xa0-@\xbe\xc8\x9d\x81\x115*@r\n\x11\xc6\xde%-@cO\xd2\x81\xf9\x98-@}\xc8\xaf\xb6\xa0b)@\xd6\xa2\x94\xfeE_,@\x0e\xc3<\xe9\x86\xb9+@\xcc\x81\xb4:0\x14.@\x94\xb5\xfe5\x1f\x9a(@l\x02\x1b&,\xbd,@\xf9,\x8c\xc8\xd8F-@\x0c\xcb\x7f\xc7\xce*,@\'\xfd\xbah^y)@\x97\x8b\xb4e.n-@\xfen@\x8eN{*@\x93R\xd9^\xfc>-@\x8c\xf3-\xe0?\n,@\x0b)^3] (@\xd0W\xa58\xab\x18)@\x0c\xa2\xc1I\xc8\xae\'@\x13\x8ddt\xd3d(@\xb1l!\xf6\x9dG)@\xcf<%\'\xb2\x9b,@\x8d/\xa12\x0cq)@Oo_\xcfy\x07-@\x14\xfa98\xd8[&@\x9b\xa0\xf4\xcf\x87\xee.@YL\xbdm\xb9\x1a-@\xd1@\xfe\x1a\x9c0.@\xe6e\t\xa8_X,@\xffZ\x1f\x9bHN+@\x955\x8e\x81\x13D*@\x0b\xbe\x95\xd9\x860.@\xfbn\xd3\xa4\xe8\x1c*@#\xda\xd4\xec\xd4\x0e*@\xcf\xf6P\x12\xe3\xf3(@\x80\x8a\x98eG!.@\x91\xbc\x97Py\x8d*@\xd3.\x95\xd1\\\x18.@\xfa\x17\xba&\xe9\'*@\xe8\x05\xc7_-6\'@&I\x84#pZ*@\xc4\xe4\xbd\xa8A!*@\x1a\x86Z\x10\xfd\xab)@\xed\xdc\xdf\xc7\t~-@l\x9en\x97\xc1\xcd,@V\x9d\x8e#\x0e\xd7+@O\x83W_k@*@\x95\x82\xe1\x06\xacO+@-\x94\xf70\xe5\xc9-@\x05\xbd\x00\xe9\xd7n+@\x85\x81\xca\x0e\xb6[-@\x1d\xdbK\xa8\xc8\x03(@fM\xcc!\xb9\x9a*@\xf3\x19\x16QjZ.@p\xb5\xae@\xa7\xa0-@\x13\x92\xa1<\x1d8,@\x13\x92\xa1<\x1d8,@t\xc3\x00A+\n,@u\xee\x03b\xd7\x1c,@\x1a\xba\x10\rTh-@\xaa_i\xf9i\xd0.@\xecX7)\x7f7*@\xa1\x9e\xef`\xd4 )@\x82\xd4\xe2\x87\x8c\xdb\x1a@\xc8\xe9\xcc\x1aoa(@#\x91d\xb7\xb9\x06,@3\x93\xf2\xe0~\x13,@\xbd\xcc\xcbA\x06\xd6+@4\x80\xf8fCV,@W\x90\x17\x18\xffb,@\xcc\x0b\x06\xec\xaaL,@f\x95]\x15\xb1g,@V\xc9\xe2\xb3\xb2\x05-@JQ\xbeo\xd9\xed\'@\xe2)\xf2\xa50\xf7\'@\x11\xfd\xdd\xf6\xf60-@\x14S:\x98L\xb5(@*\x7f~Y\xdf\xb9,@:\xa0\xaa\xfdP\xd6,@\xa4i\x92\x17\xd0\xc2+@\xf4\xc6\xd2BW\xe0,@\xf58P\x90\x1cf*@\x91\x12\x00Rg\xe9\'@\xf7G\n\x80\xbe\xc5-@\x84}\xdf\xa2\xa83-@\xbbyXL\xe3\x9d)@\x10\x07\x0cQ\xe9b-@{\xda\n\xf0IL-@\xa2\xabU\x07\x94v(@\xad\xcbf\\~$+@\x18\xca\xbd\xe4J!.@\xdd\xd4?\xeb\x19\xbe&@\x08\xafE\xa6\xef&+@\xcc\xdf.\xcc\x86\xd2)@q\x10O\xf0\xb5|,@@\xc8\x89\xe1\x80~+@\xf1\xaf\xee\xa6\xc1\x97&@\xec\xaa1\xbd\xd1N/@s\xf0&j\xedi+@En\xa5;5i&@\x82\xa1\xdda\xbc*.@\xf7\x11\x85\xa5\x94~&@\xbe7XNK\x19*@\xfc\xb5\x87\x84\x80\xa3%@;\\\xe4{~[&@\xa6\xb3f\x0c\xdd\xd2&@\xc1\xea\x05W\xecD\'@^\xa4\x15H\'x\'@\x18\x93\\\x04\x9c^\'@\x18\x93\\\x04\x9c^\'@_\xe8?\x91[3\'@\x91\x01\x16\xe9\xf5u/@wb\xe6\xef\x04\xff-@\xaa4lWC\r.@io\xf4\xbc)\xd1,@\xff;\xb5\xf5m\x91,@\x9e\x18<\x96\xfe\xe5+@=\x8f\xd5\x95\xdd7,@\x15\\\xfe\xa70\x7f-@i\xa6Nw\x94\xce+@\xc7z\xf7em\xea&@\xa9\x02\x01\x0bd\x8b(@><\xbc0\xc6a-@\x9d\xe9\x10\x98I]-@H\xe7V\xf4w\x01+@\x85\x94.\xac\x95\xa1+@\xe5\xa9~\xf5\xb9\xcb&@\xb5\xa8\xe5 \xcd\xff-@3\xd8\xeeQ\xe1t,@\x85\x15\xb3\xec\xae\x01+@\xa27\x8a\xc2n\xd6+@X\x011\xa5\x90\xf1\'@\xfcWh\x1a\xd3S*@\x85\xde\x84\x19t\x8a*@\x00\xf5\x16\xec,),@\xc5\x94O\xac?.-@\x9fM\x9e\xad*\x1a-@\xfck2`:\x19-@T~\xc2\x14?D-@\xb87O\xab\x9f~,@b>\x01x\xd2*,@\x8b\xfc\x12\xc1\x0e\xb9)@b>\x01x\xd2*,@\xd4zb4\x84\x1a-@$"\x0e\xfa\x12(-@\xf6\x1cm\x0bX\r,@\xe34\xc9\x8fK\xa6,@D\x9d\x8c6\xdfP+@AG<X\xa8\xf7,@~\xfeL{n\xf7,@*Bo\x9c!\x12,@\'\xbd1\x87r@+@\x81Vr?g\xf1,@\x18\xb6\x10\xc3PR+@\xbbP\xb6\xb6\x19\x0b-@j\xa4\xf7tB\x04(@x\r\xfe\'l\x05.@\x13\xd7}\xa6/?.@,\xb4\x9f\xa4bj-@\xfe\x05\x1d,\xc3\x99(@\xf4\xe7c%\xb9=+@J\x8c\x94>C$-@\x18\xe5\xc5y\xb2\xa6,@\x01X@u\xa6%/@L5-\x00be(@\xfeAxj\x89\x97+@\xe8o\x8b\x84Z\x92,@4B\x18\x81\xc2\xec.@\x9e\xa1y\xf4\xcf\x10*@\x0f2Z\x1b_\xce,@NW|\xdc\xc3|\xf5?Nj\x9d\xef\xf4L.@{\x87\x03\xee\xcdN&@\xb0 \xddS\x95\x15+@+6\xb3T\xbc\xa6,@\x90f\xfe#\x04\xb9&@\x85\xde\x84\x19t\x8a*@\x1e\x15/\xa4\x0b\xf3,@H\x98\x1bo\xa4X+@\x02 U\xd6AZ\xf4?z\xd2\n\xd7\xed\xa1,@\x08\x94\xff\xd5\xea/-@\x0f\x0b\x1d\x05\xd2x,@N:|\x00B\xeb,@\xbet\x86\xcb%\xa8)@/\xa9SHW\x1a,@@\xa1\t\x04\xd5\x9b+@\x1c\xe9\xf7\x9d\xce\x05+@\xff\x92\xf9\x08\xfe\xee)@L_\xe1\x02\xe1\x95,@\x8f\xb7:j\xef\xb2-@\xd4\xa8M\x97\xf0\x07-@\xd0\x93k\x0bh&*@KK\xeaMz\x8d,@l\xc9\x1b\xbb2\xb9,@\xe7\xbe\xb0e@\\&@\x10?T\xe6\xf7v&@\xc9\xf5\xda\xf5oL+@\x8c\xac\xb1\xcd56-@^P\x17^p:\'@\xda-\x02\xbaT\n.@e\'N\xde/\x11*@A\x941|7.(@\x00\xd52]\xbf\x13&@\xce\rF^\xc6]&@A\x941|7.(@\xdc\x9bUu\xea"*@tA\xc1_@\xd6+@Y\x0b\xae\xcc\xc9Q*@m\x1c\x9f\xff\xd0\x11,@;\x0f\x1b\x05\x9a".@n\xe3\xf8+\x16>,@t\x92\x19\xa6\xd6\xc7\'@~~\x00A\x11 *@!7g\xce\xa9\x80(@z\xb08+\xea0+@\x13\xa0\x81\xbbk\x18+@\x90\x8a\xc8^\xd37-@\xe3\xb1\xfd\x0f\xecL*@\\\xed\x1a=\xf0]*@\xc4\xe6\xea\xc1M\xbb\'@\xc9r\x1d\xf4u\x0f-@\xbf\xd2\xfb\xaex\xc8,@\x9bk\x8f\x9es8(@\xa5\xe8\xaf\xbb\xbeb/@\x8f#U,\xb0X+@'
p29
tp30
bg3
(g4
(I0
tp31
g6
tp32
Rp33
(I1
(I1056
tp34
g13
I00
S'l._\xf2"\xc4S@H-\xfe\x1e_\xa0S@k\xb2i\xe0j\xd9S@\xb4\x84\xe7\xd1\xcb\xddS@\xa9\xf8\x92\x8a\x15\x9eS@L\xee_E9\xe2S@\xe3\xd9\x13\x8f\x9a\xe9S@\xe8c\xd04a\xdeS@\x97\xc9\x82\xfc;\xefS@n\x8f\xc9\xd1\xab\xdeS@\x94\x973>Z\xe6S@\xcb\xefs(\xd6\xe3S@%\xa5\xc2 H\xd9S@/C0\xec\x06\xd9S@\xc0\x8b=@z\xaaS@\x9dPV\xee\xcc\xdcS@yrvN\xd6\xe6S@\xd2Qo\xa9a\xe0S@\x0f\xa48\x07\x10\xabS@\x10\xf5_\xdfW\xb1S@\xea`\xd0\xd3\xd1\xe9S@ZF\xfcR\xde\xd8S@a~5_x\xe4S@\x98\xaf\xa9LF\xe3S@\xb3\n\x94\xfa,\xe4S@q\xa3\r\x0fO\xd8S@\xc2\xdc\xfbvM\xdfS@ |\x9cn\x06\xeaS@\xbd\x82\xc1\x16\xda\xecS@\x8a\xa0\x0b*\xee\xe3S@[,\xc7\xb0-\xebS@\x18\xf2\t\x9b\x17\xa4S@\tqlmt\xe2S@\x972\xa4\xa3`\xe2S@0\xb6\xca$>\xd6S@K@\\#Y\xeeS@\x87\x06\xbf\n\x08\xacS@\xb4\xbaq?\xfe\xaaS@\xba\xc2\xd14>\xa7S@*\xc5\xaa\x84\xf0\xf2S@\x82!\r\xb2\xf2\xccS@\xc5]\x1a\x17\xf1\xdbS@\xc7\xd2\x1c\xefk\xdeS@\x9d\xd0\tfd\xddS@\xe1\xe4\xba\xb9A\xeeS@\xd1\xed\x9c<\xc7\xeeS@r\x18\x8b\xd2c\xe1S@,H\n\x97\xe3\xe4S@\xcaRB\x9f\x0f\xa9S@\xd2\xa3\xe1j$\xa6S@\xb2\xf6\xa8H\x8b\xddS@\xa4\n\xe2\x8f\xab\xe5S@\xc0\x9d\x96w\xe8\xe8S@\x1f\x8f\xd1\xaa\x81\xc8S@\'\xb0\xe2?^\xcbS@\x8bJ\xf5g\xd1\xc6S@^\x13(y\xa2\xdcS@5\x9c\xbaC\x87\xc8S@\xba\x9b\xfd\xfdt\xc8S@>\xd1\xa4~\x94\xecS@^T\x10\x90\xf1\xc8S@bl\x14\xb2\x1b\xf0S@J\x88 \xf8\x04\xc4S@\x10y\xcb`[\xdaS@A\xf4\x06\x13\xdc\xd0S@\x8a\xc2\xcebn\xc7S@\x1b\xa9\x9d\xce\xf9\xc6S@c\xfaa\xee\\\xc7S@\xe1>\x98 s\xd8S@\xfe\x81\x14\x12\xc9\xdcS@\xc2\xdc\xf7%\xfd\xd8S@\x17n8c\xdb\x98S@\xa6\xdd\xca\xbc\x06\xf4S@6\x88\xe2\xba\xcf\xd3S@i.\xa4\x88&\xf5S@R\xa7\xd6\x1f\xcf\xb2S@\xf7?no\xaa\xc2S@+\xc29\x0e5\x93S@\xe2q\xd3 F\xddS@\xb5\xd8\xbf\x18\r\xdaS@|\xbc9\x9c\xb6\xf0S@\x103q\x19U\xf0S@\xbcR\xa7gH\xb3S@x\xdf0JL\xd9S@\xcf\xf4I\xe9\x8f\xd7S@\xbam\xd1\xd7\x1f\xc3S@{y{^f\xdcS@!\x16\xd2\x9a\x11\xd2S@/\x96R\x80\xda\xb3S@\x90\xb9\x08\xcb\xf6\xf5S@\xfe\x1cl\x82\x08\xd0S@\xdf\xd8\xfep\x83\xd0S@\xf5\xbe\x90\xbbw\xd8S@n\xb5\xd8\x1b\xad\xf6S@^\xe7\xa4V?\xcbS@u{\x7f\'\x99\xd0S@*\xf0]\xb7\x0f\xd8S@\\\x01\xad\xa4\xe7\xd0S@\xe9L\xf9\x0c\xf1\xd7S@~l"a\x87\xd0S@\xd6\x91\xb4\xb4\xb6\xd0S@V0T\xabD\xabS@\xf3\xfa\xee\xfa\xef\xb1S@\xf5\x91\x14VI\xd1S@@\xbb\x08\xac-\xd7S@;\t6\xb0\xf5\xd6S@D\x9dZ\x87\xd9\xbfS@\xc3\x8d*\xd6F\xd3S@\x1d!\x90\x95\xa3\xb2S@\xc1\xe0\x9c\xd6\xd0\xd2S@\xd3\xbc\x8d\xc9\x98\xd2S@4[\x907Y\xbbS@6\x05\x1f=\xf3\xcdS@\x9c\xc3\x91\x0eO\xd2S@\xb5O\xa6\x18\xfb\xb8S@x\xc2\x96%\xcc\xd7S@\xd6\x88\xd9\xecX\xd5S@\x80$\x9d\xee\x1c\xd5S@m!\xc7\xd6I\xa3S@R]X\xd8\x8f\xd4S@\xe6"&\xa2\xe8\xb5S@A\x95wU=\xaaS@\x8c~:< \xdaS@\xbb\x1d\x8a\x14\x11\xd1S@\x03\x80\x87\xb32\xe1S@\x9d\xfds+>\xa8S@\xaa\x06>S\x11\xddS@?cF\x81\x94\xecS@\xce\xdb\xec\x1e\xe5\xdaS@.\xa5\xba\x13\xd8\xd0S@\x14^\xbf\x04]\xd7S@\xa5\x1d*P\xf9\xbaS@S8u@\x86\xd4S@G\x18s\x00\xcc\xbdS@C\xa1\xeb)|\xa4S@Ilv\xfb\xde\xd7S@\x03}\xc8\x8f\xba\xc8S@\xed\xba\x19\xfb\xe0\xa9S@\xd5\x98S\xbc\xc3\xe0S@\xa57\xb2\xfb\xde\xd5S@\xe8\xe7\xf29\x9e\xdcS@{\x9e\x02\x9dF\xdeS@\x04\x10\xa3\xa4\xad\xd6S@\xfc60\xaf3\xddS@\xc9\xd7c\xf6\xc0\xc4S@JW\xa7\xe7K\xf1S@ \xe4\xf4b\x0b\xbdS@\xe9\xa98\x16\xae\xdeS@\xebg\x10W\xab\xb2S@\x12\xdf\xae\xbd\x1a\xc8S@\xb4\xbaq?\xfe\xaaS@`b\x94\xae\xe8\xbcS@e\xf4\xa6\xd5\xa6\xa2S@|\xb0\x93)\xee\xb5S@\xeafl\x83\xa8\xf6S@\x8c\x05\x06\x94\xfa\xf5S@\x18\x92`J\xe3\xf1S@n\x8b\x0e\xbc\x1e\xf0S@\xe8\xf9\x1e\x882\xecS@\x08\xd9\x12\xe8\xf2\xeeS@\xe1K\\He\xcbS@\x9ci\x03S\x7f\xe4S@\xa6[\xd09i\xe4S@\xee\xc3\xec3\xfc\xe8S@\xb1\x8e"\xbf\x8b\xddS@\\\xab\xb6E\xc1\xdeS@\xfe|\xa3\xf60\xdaS@\xfcW\xa3\xfag\xdcS@\xd0W\xb5\x99{\xd8S@<LY\x12\xfe\xb4S@&\xf2\xb2IT\xd5S@\xfc\x95\x80\x8f\xda\xd6S@\x8c\x19\xc33O\xd1S@7\x0f_\x9d\x08\xceS@[$\xc0\x94\xc0\xceS@\xce\xacu\xef\xd2\xbeS@oL\x18\xd3j\xd9S@\xa0\xc3\x1a\x9d\xb6\xf2S@\xca\xf8/\x9e\xbb\xe5S@m\xa37\xdf\x82\xaeS@\x19\xe9s\x81=\xd9S@z5\xf1n\x14\xdeS@\xb6\xb8\x9e\xdc\xd8\xb3S@)\x19\xa9\xd5\xb4\xd0S@\xcc\xe1\xb6\xack\xdaS@|\xce#K,\xb2S@\xa2\xa45\xbe\x9a\xd5S@\x91c\x95\xec^\xceS@n\x1d\xed\x15D\xd3S@Gt2*\xd1\xd7S@O\xc8G#!\xd8S@\x8e\x99\x08\x1e\xbe\xdbS@\x19\xad\x9a\x13\xfd\xbaS@*\x15R2\x03\xb6S@?\xb6\xe4\xe3\xb1\xd6S@\x1d\xd3U\xfc\x1d\xd8S@\xdd\x88\x07\xbb\x8c\xddS@r$|\xdb\xe6\xdaS@\x93\xea\x9d\x05\x0b\xaaS@\ns\xca\x84)\xc1S@\x02\xd1}\xd7\xfd\xd8S@$\\\x08cu\xd8S@s\xb1\x80s\x07\xd9S@\xd4}a\x1b`\xd9S@~\xb0\x92\x13\x15\xb9S@P\x15\x005\x1d\x9cS@\xdeI\x89\xc3\xa0\x9bS@\xf3\x0f\xc2\xcd\xa1\xc2S@\xa7\xc9s,\xa3\xdcS@:\xa0\x82,-\xc3S@\x12\x9b\x80k\x82\xe8S@e\x17\xca\xdf\x8e\xe8S@\x89\x01^\xdd`\xddS@\xaa\xb5\x9c\x0b\x0e\xa9S@\x13\x93\x93\xcf\xbf\x1aT@\xc3ce\xf0j\xdeS@\x0edI\x0c*\xebS@\x95\xedT\xab\xb5\xdeS@\xd1j\xc5\xd4\'\xe4S@>\xb6\x11\xaaC\xe4S@5\x9c\xa2\xd6\n\xa5S@\xa1\xef\xd2\xf9\xa0\xcfS@J(\xfb\xb7\x83\xf6S@\xff\xe5\xcb\x01-\xf5S@\xb9\xa3M\xa8\xa9\xf1S@\xe8\xf9\x1e\x882\xecS@\xfe\x08\x13:U\xaeS@v\xbf\x0b\xa2\xbc\xecS@\xf1\xb8\xc7\xae\xe0\xf1S@\xaf(\x86\xa1o\xa7S@\t\xcd\xcd\x87\x8b\xf2S@\x80\x84\xd9\xb9"/T@\xb4\x16 \xa4\x88\xc8S@\xcaD\xd0B\xda\xedS@\x82\x8fH\xf6\xea\xedS@\x92\xeb\xe3\xd0\x1e\xc9S@\xef\x7f\xf5>B\xe2S@\xd9`\xb8\xc2\x8b\xcbS@.m\x93\xe8i\xdbS@ \x14\x8b1t\xd9S@,\x93\x11k\xa8\xd7S@\xdf\xee\x91[\x00\xd7S@\x81\xc0[\x84\x82\xd2S@Q\xb3G1\xea\xdcS@\xc9\x1f\x8a\xfb=\xe0S@\xb1\xcd\xd4N*\xd6S@\xd5\xb1b\xb0y\xf0S@\xf7\xd9P\x8f\x8e\xd0S@F\xe3\x14\x14\xd7\xe8S@]\x86\t\x1ee\xc7S@U\xd1\x1b \xe9\xc1S@W\xd5\x9e\x84C\xefS@\xb5\xe5\xfd\xed\x85\xb3S@uZN\x1e\x10\xe1S@\x9c\xa2\xf8#/\xd4S@T\xb3\xed\xbe\x97\xf4S@\x8f\xfe \xea\xd1\xd8S@\x02\xbeA\xdah\xe0S@\x15\x1f\xb7\xe7\xac\xd5S@\x1b\xf1\x00"\x80\xa5S@9l\r\xdd\x00\xacS@q\xd7\x0b@\x17\xe6S@\xa3\xe5\x9f\xa3\x90\xd9S@\x05\x7fC\x13\x85\xdcS@`\xc7QN\xef\xa5S@\x0f\xe6\xd6\xd63FT@\x1b\x02\x88\xb1\x1c\xabS@\x93\x1bVwn\xe1S@\r\xdb\xbe\xa7\xe0\xc9S@h\xa0\x97\xfcF\xbbS@*r\xf4W\xb2\xd9S@\xba_\xc6lH\xc4S@\x1c\x84\x90I\x01\xd0S@\xc7\xcd\xc7\x80\xe8\xb1S@hA>\x81m\xdaS@\xa4(\x8c\x15\x11\xe2S@m1\xc7Jt\xd7S@:\xf5\x15s#\xd2S@ N\r\xf6}\xe4S@m}\xdc\x81\xa7\xd6S@\xa5\xbcH\x96Z\xd7S@;\t6\xb0\xf5\xd6S@\xb5-\xe9\x04\x00\xe9S@z\xf9@\x8f\x0b\xacS@l"X\x89\x9e\xb8S@\xf34\xc8\xcf\\\xd1S@\x8a\x82\x87\xbe\xb4\xc8S@s\x8b-\x9a\x10JT@\xc7F\xffV?\xcbS@\xb4\xbe0&6?T@H\x84\xfa\x00\x02\xd0S@5\x9c\xa2\xd6\n\xa5S@\xec\xd6x\xa0?\xd4S@D\xdah\x90F\xd3S@\x12p/A\xa9\xc2S@\x84\x0e\x8aW\x8d\xddS@j^W\x08\x89\xc6S@9,~!\xb4\xd4S@\x85\x9d\xec\xb6\xc5\xa1S@R \xe17T\xddS@\xd5\xa6\x95\xf0A\xacS@\xc9v}\xd0A\xd9S@/\xa9\xf8\x06\xaa\xd9S@Q6G.\x06\xdaS@\\L\xa2\xb2\xc3\xc4S@\xc3A\xcadH\xd0S@\xd4>\x8aI\xbe\xddS@\xe4k\xbaj\xc0\xd7S@\xcf\xb2w\xdb\x86\xc2S@\x0b\x04)\xa9\xdb\xdbS@\x0fx\x1f\xfb\x0f\xcbS@\xf6\xd5\xfa\xacu\xd8S@\x03\x13)\xcb\n\xd9S@#\x92w\x8a\xa0\xc8S@F\x8a\xc5\xe8\xf6\xcaS@_\xa6@\xde\xe2\xa0S@Q\xe5\x9ca\xac\xd1S@\x1b\xcd\xed\xe5f\xc8S@Y\xc1\x16uw\xf6S@\xc4\x8aUV\xf3\xf5S@\xf4\x8d\xbf\x17\x1c\xf5S@$jn<]\xa7S@\xb83\xca\x94\xee\xf4S@\xfa&\xf0OQ\xb9S@\xf1\xaa\xdf\xf95\xf5S@\xaf^.\x95m\xf4S@\xbafL,b\xa2S@n\x8b\x0e\xbc\x1e\xf0S@\xf1S\xc3\x0e\xc2\xefS@\x0f\x9b\xb4\xdaW\xddS@\xe0\xe3\xc4+[\xbdS@\x04\xd0z\x9d\x83\xddS@#Dc\xe9\xe8\xf0S@\xf6\x13o\n{\xe2S@n\xf7\xda\x8c\xa6\xc8S@\xf1~\x18\x8a\xd7\xebS@P\xb2\xb9\x11\x01\xa8S@z\xfb\x1f\x86\xf7\xb5S@>~\xef\xf3#\x93S@\\\xc4\xeb\x0c7\xd3S@a\x15V\xa5\xfe\xefS@?\xc6\xd5\xe4\x10\xeaS@\xf2\x8ck\x05\x98\xe4S@\x8c\x19\xc33O\xd1S@\x15: \x91$\xd1S@\xa6\xb5L\x8a\xb1\xe5S@j\xe6\xb5le\x92S@rd\xeaK\xe1\xe2S@\x1bX2\xe8\x8e\xc8S@:\x8a\xb5\x12\xa0\xb3S@=\rz\x17\xc8\xe2S@y3j5\x89\xd2S@C\xa2\x846\xf1\xe4S@\x9b\xae\xb0E\x13\xd9S@b]\x93\xb29\xf0S@\xcc\x8d\x8elA\xd5S@z\x95{hz\xe1S@\xd8\xca;\x01\xfc\xd5S@\xf8\x93"\xc5a\xe4S@\x8f\xce\x9b\xf6\xf3\xe5S@(X\x0b0\x91\xaeS@jA\xae}x\xd2S@Q\x00\xbe\x8a\xd4\xd7S@\xa5\xa1\xf9\x1d\xe4\xe1S@W\x88\x1c(\xa3\xc2S@\xf3\xc0\x83^\xfc\xe3S@\x87]\xe9\x07\xaf\xe1S@J\xf5F\xe46\xd7S@\xbd\x8f[\x1c\xf0\xafS@\x11\xf7\x1dXV\xcdS@us\xdav\xedET@\\\xcb~!\xaf\xc1S@\xea&\xb0\xb5Y\xe2S@\xdc\xe8G\xf8\x14\xb0S@\xbe)r\xdf\xb1\xdeS@\xcf\xd6\x07\xc0\xc9\xe2S@2\x9fb,L\xe4S@\xaf\xdd\xc0\x1c\x13\xd4S@\x8c\xb6\x07\xdae\xceS@\xe3\x19\xd9\xcdp\xd8S@\xb3\xcbq\x99\xc6\x9dS@(\x13\xbc3\xb0\xeeS@cP4\xf7\x19\xdcS@\xda\x0f\x16i]\xbdS@UNC\x18\xa3\x9bS@#yg\x174\x9cS@\xf1x\xf3\xe3}\xd9S@\xc2?\x8a\xc6x\xbdS@%F\x9dV\x1e\xcdS@\x84GhN\x04\xd0S@\xaf\xbf\xbeF\xb8\xc9S@\x84N\xb8U\xa2\xdcS@zg%\xbf]\xa3S@\xfe\xc6\x8d\xf3\x9f\xdcS@Zn}\xff\xe3\xbfS@_\xa8\x13\x90\x99\xdbS@!\xcf\x81:\t\xd5S@>F9\x9d?\xdfS@\x06d\xc0\x80]\xc3S@,Y\xaf\xe2V,T@;/\x13\xb0\xb1\xd1S@)\x9eiQ\x94\xb5S@Z\x05\x9c{\xd5\xd7S@g\x91?\x9c\x8b,T@U2\xc1\xca\x88\xeeS@\xeb\xc0J\x95~\xe3S@\x00\x8e\xcev\xd3ET@\xdd\x01K\xdc\xf3\xabS@f%\xbf\x9d\x9c\xc8S@1\x81\xe2x\xd3\xdcS@{K\x01\xd7\xf9\xc6S@\x91\x02\xca\xf8\xb3\xcbS@\xb25L\x7fd\xd9S@\xd0v\xcb\xba1\xf1S@\xb0Wn\xf21\xe4S@\xcfN:\x1d\xc3\xceS@\xdet\xb91z\xcaS@n\xce\xf4\xba\xad\xd2S@\xb9\xa3\x81<-\xbdS@\x05 W\xd9\x9d\xefS@\x91p\xae\xfb\x06\xa9S@\x0f\x06h\xc8i\xe6S@\xa5g\x1ea@\xe4S@\x10\xc4j\x076\xefS@\xbcb\xa2R:\xe4S@8~yNw\xd9S@t\x11\x84\x16\xb8\xb9S@\xb5\xeb\xf8\x95\n\xdeS@\xe5\x16\x02\x08\xdd\xe2S@\xcf\xae<\x88|\xe4S@R\xa2]\xecS\xd6S@\xb3\x05\n\xf4\x86\xc3S@\xb3\xa8\xba\xb9\x86\xe4S@>\xaa\xf7\xaaP\xa5S@\xedx)\xfe\xfe\xdbS@\xd9\xeb\xc59`\xd3S@\xcbF\xd3\xfae\xb9S@\xe00\r\xd3\xe2\xa2S@I\xec7~\xc8\xa2S@\xdd\x16b\xfe\x9f\xd5S@\x86\x12\x0c\x8c3\xb0S@\xf9\xd3\xbfvl\xdbS@\x06\x90W\xd1R\xd9S@\x1f\xbf\xa6\xe6\xd9\xdcS@|@uP\x84\xb0S@\xdd\xc4\xab^9\xddS@\xede\xf1<\x1d\xe2S@"\xf48\xc1\xe4\xbaS@\xe0o\xbd\x07\xd5\xdbS@]\xcf\xc1\xcf\x06\xe2S@\xedA\x03L\x07\xd9S@\xd1\x94\xbd\xa9\xf4\xd6S@\x15\xfd\x9a\x97\xb3\xd4S@Kl\xa9\x1f\xde\xd6S@\x8ey\xa11\xc7\xe4S@~\x8ed\xc4\x97\xd6S@\xb2^\xba"o\xd5S@\x96\xe9\xffd8\xb3S@F\x98/9\xa4\xd5S@L\x17V>*\xd2S@\xc3O-\xf8y\xd3S@\x16}\x88o\x8a\xe0S@\xe777\x13\x96\xe0S@2\xe9\xc4\xd8\x96\xd8S@Y\xb2{_a\xddS@\x86\xd4\xb45d\xddS@\x86\x8f\xce\xbc\xd7\xbdS@\xb6\x8e\xe0t\xa6\xe1S@4\x8c\xa3gc\xa5S@\xd8\x9e\x90\x0c\xd7\xd4S@o\xd1~Z\xed\xcbS@\xd6\x13z%\xdf\xd4S@\x02\xab\xd2=\x19\xd1S@3\x14<\xf3\xa7\xe3S@\x18\xea\xba\xb7\xdb\xaaS@\xa4\xfd\x86\xa5\xd1\xe3S@\x96\xf1\xd5\x13\x9a\xe4S@\xdbZ\xfbCw\xe4S@\xf6\xa7\xbd\xc6\xaa\xe2S@\xf1\xf1o\xa0:\xd0S@;\xee\x9b\xb4\r\xd0S@\r(+\xfe\xf1\xbcS@p\x82\x0e\x02\xb0\xbfS@4\x1ch7\xce\xe2S@\xed}\x11[}\xe3S@\xc13n\x89\\\xbdS@\xd5\x99\xad\x8e\x0c\xd2S@\xc0\xaf\xd9V{\xe3S@B\x08a)P\xe3S@\xbe:\xb2h\xd6\xd1S@\xf4\x84\xe6\x9d\x03\xd7S@\xef8X{\xbc\xd1S@\xd9\x08\xb3\x1c\x83\xd1S@\x93\xcd\x8c\xc6O\xe1S@\x03\xe9\xfcu\x92\xe5S@\xbb\xdc\xc9\x0c\xab\xe5S@\xc2J\xad\x19\x05\xe2S@\xe5\xc0\xf2\xb7\xeb\xe1S@\xedbec\xcd\xceS@\xc3U\x8d\xb7\x16\xa8S@\xfc\xfaDp;\xebS@E:\xe7\x9c\xb0\xbeS@{\xddmx\x80\xe5S@{\x8a7\xed(\xefS@mv\x80q\x96\xefS@zB\xddL\x05\xeaS@\xd4p\xc9\xe74\xf1S@h\xf2D\xa2h\xeeS@\x89\x92\xea3\xd2\xebS@\x9ek^\x87\xb0\xf2S@\xea$^\xe1\xd7\xa7S@P\xa5G\xe7P\xedS@\x0c\x18\xe9t\x80\xeeS@^\x10\x95/\xcc\xefS@\xben\xc9e\xb4\xeeS@e\xde\x99\xf3\x04\xabS@\x014\x9b\x15\x83\xcdS@\xfaF\xe6t\xa9\xf3S@\x81`\xc0P\x9a\xc8S@W\x87h\x057\xf4S@\xce{\xbec/\xcaS@\x1f\xdb\xba\xcb}\xf4S@\xce|E\xca4\xf5S@\xa3\x9c\xfd{\xeb\xf4S@\xe6\xd8\xc7\xa0\xfd\xa2S@\xf4A1\x0e\x1b\xf5S@\x08\x1b6:\xf0\xf5S@\xb7\x9es\xb1\x9d\xf6S@\x94\xe8\xcb\x9c\xe6\xd0S@\x1e\x89\x9ekX\xccS@\xdd\xf7\x07\xfb\xa0\xe8S@3\xb1\xf40\xa9\xc6S@\xa3$\xe0g\xa2\x98S@0\x02Q\xa52\xc3S@\x83p\xfd=\x84\xbfS@\xd9\x08a\xbe\xc0\xc4S@\xae\xdaADD\xb7S@\x9dt\xdf\xb9\xaf\xc4S@\xd8\x83\x16FK\xa4S@^\xc78Yv\xc5S@!VL\xea\xd8\xc8S@\xbdiG\xcdU\xcbS@#\xbd8\xea\xa8\xc8S@\x86.\xe5v&\xc8S@\x1f>\xe8N\xea\xcaS@\x9c\x8d<\xf9p\xc6S@\xaf\x82\xae\xaf\x1a\xcaS@z\xba`\x9b"\xc8S@\xaf\x82\xae\xaf\x1a\xcaS@\xf0z\x14\xdc\x1c\xc8S@n\x8bIy\xcf\xc6S@\xc8\xff\xc1<\xea\xabS@\x00\xda\xaa\x8a\x05\xd7S@\xc5\xdc\xf1\n_\xe0S@\x06\x8e\t\x10\x9b\xdcS@!oO\xf2\x84\xe0S@V?E\xdb\n\xebS@\xb3i\xc5\x11\xc8\x1aT@\x1d\xd1qi\xf3\xb2S@ZA\x86jD\xd6S@\xe3\nA\xb8\x8d,T@\x89\xa5j\x1b_\xbdS@\xa7\x03\x15\xc7\x0c\xe3S@\xd3\xfe\xc4\x98\xf5\xe4S@\x85of1H\xb8S@\x03ro0\xc2\xd8S@\x061~\x9a\xae1T@\x95\xdb\xc9\xa2\xd2\xc9S@\xea\xedX\x9a\xa3\xceS@?\xb1\x9b}N\xd0S@Uwf\x01i\xc2S@m\xb2\xa6\xf2\xd0\xb4S@\x8aw{]:\xe3S@\x88\xd9\xf5\x92Y\xcdS@\xae\xf72\xe7*\xedS@T\x1cXt;\xefS@m2]\xabQ\xf1S@c:r\xab\xac\xeeS@\x84\x89=\x9e$\xadS@\xe0!\r[\x84\xe4S@\xee\x91\xc3\xbd\xef\xbdS@)e\xd0\xd6r\xeaS@\'\xa1\x95\xa3r\xd7S@FO\xb6W|\xd1S@\xebd$\x19S\xdaS@$x\x00\x90K\xc4S@\x90\x80@\xdb\xdb\x9eS@\xf39j\x1e\xd2\xe8S@\xd0\xed\xad\x84\x94\xf2S@\x92I\x9f\xa4\xd6\xf2S@\xbcGl\x84t\xbeS@\x0bu\x10b\xd2\xd9S@\x96\xeb\x9dI\x95\xd4S@\x9cM\x84j\x1e\xe1S@\x92\x8b\x98\x0c\xdd\xc2S@\x1d\xa5Q\xb8\xc2\xbaS@\xd3V\xfc\x8d\xf8\xb9S@/\xc2n\x00\x8a\xecS@\xcb\xd4Z\xf7\xe4\xbdS@\xcb\xe7o\xc4\xc1\xe0S@\xa2\x89\xc1\x08\xd7\xebS@\xd4\xf8\x00t\xdb\xbcS@\xd0\xe0\xa7\xb4\x8b\xc8S@4iGhc\xa3S@\x99\xe6\xa88\x8b\xdfS@\xa5\xb1\x12!Q\xdbS@\x9e\xf2\x8f.\xb5\xbeS@\x06\xe2\xb5\x07\x13\x92S@\xc2\xba\x84"B\xbaS@\x8d\xb3&E\x8f\xbfS@[u\x8e\xe6\xe6\xdaS@V#\xd8\'g\xb9S@g\xa8\x05\xc2\xd9\xd7S@\x0e\xe0E\xc9\x9d\xe4S@\xd0h\xd3n\xfb\xbcS@%\x86\x1fS\x1f\xe5S@\xb8an|\xb21T@\x87/\xc5\x95@\xdaS@#\xc8\xbd\xa3\xec\xe8S@\x9e\no@0\xeaS@\xa6#\xab\xe2Q\xc0S@\x84\x96\x05\xe6\x12\xceS@\x96\'\xa0?Z\xeeS@6\x1b\x9d\x1c\x83\xf0S@\xc7\x11#u"\xc0S@f\xf0>jg\xbeS@/?P\xa4\x11\xc2S@L\xd6\x1d\x0c\xed\xa1S@7\x08\xd5\xc8\x19\xbaS@\xa67Zq\xa8\xd5S@1\xea\x10\xf6\xc0\xd8S@*\xaa\x84\xd5\xce\xdcS@J\xd7\xd4\xa5Z\xbdS@\xd2\xbd\\V\x8b\xd5S@s5\x89\x98\xbf\xcfS@\xad\n^_\x17\xccS@\xb67)\xa5R\xa2S@\x18b\x94\xae\xfa\xbcS@\xecH\x98p\x89\xc7S@\x88\x12\x19\x8e\x9d\xe4S@\xb4\xb8\xf3\xe5\x93\xd4S@\xd1\x14\xa1\x15u\xdbS@P\xafP\xbcu\xc2S@\xff\x91\xb4\xd6\xbe\xe7S@;*K\x0co\xe3S@!\x8f\xb0\x142\xa9S@\xb6\x15\xa5d\xbc\xbfS@7\xcdK\x93\x1c\xe6S@\x1f\xa1\xd0\x177\xddS@\xe24c\x98\xc7\xd7S@\xd6\xe3\xcb\xff\xc1\xe3S@R\xebX\xebb\xe2S@\xcd\xa9\x80\xaf\xd5\xd6S@N\t\xd6\x99\xb0\xb3S@\xe8\x17\x18\xd9\x8a\xeeS@\xb2U\xad|\x87\xddS@\xb0q\xde\xa3\xe7\xecS@\\\xa7\xdd\x1bx\xd5S@\x949\x7f3\x0b\xd4S@x0\x1d\xf7\xdd\xf4S@\xcf\x86\xd3\xca\xbd\xd3S@\x8b\xd4\xab\x07\xea\xd2S@\xfeMX\xcb\xa9\xf1S@\xc5\xf8X\x94\x1a\xd2S@G\xf0\xb6"\xde\xdfS@\x0e\x00\xedX\xd8\xe4S@\x8b\xd7\xfd$&\xc8S@\xf0\x0cDF\xf9\xbdS@l\xe0\xef\x17\x0f\xefS@\x9ev\x8a\t\x0f\xa4S@\xdaU|\xb5a\xe4S@^P\x04`\t\xd4S@m2C\xbcO\xf0S@\x12\xbd\xc7+\xf4\xd4S@^\xf0d\xdbV\xc7S@u5\xfa\xfd\xb6\xcbS@p\x0f\xb7"\xac\xf3S@\xd4p\x16Nm\xddS@/\x9c\xf3\x92\xda\xb0S@\xcc\xac\x03Y\xcc\xdfS@O\x08\xc1J\xc7\xe1S@V\xc1\xab\x97e\xddS@l\xff"\xbd\x177T@)\xa1k\x0e\xe9\xccS@\x03\xcc\'\x19X\xe1S@\xd3\xad\xa4\xc0H\xa5S@\xcd\xe2\xb3\xbf\xf7\xa7S@\xc9\\w\xde4\xd7S@\xeeE\xb8\xe5\xbd\xebS@\x0bi\xa6\xae\x17\xcbS@\xdev\x06w$\xcbS@,Xd\xae\xfe\xe8S@\xa9\xe7 \x1f,\xc8S@\n\x93\x08\xf3B\xcbS@\xc9fK\x8d`\xdfS@O\xf4Q\xd6\x97\xd6S@\xa6\x8d\x9fF~\xe0S@\xef8X{\xbc\xd1S@|\x96\x0b\xa0]\xbaS@+d\x14\xf9\xaf\xaeS@\xf7\xae\xca\x19\xfb\xa7S@\xee\xe8\xd5\x8fJ\xe6S@7\x18\xeb\x86\xea\xc5S@\xdb\xc5q\r\x1a\xcfS@\xc6W\xd0\x10f\xc4S@\xed$3W\xda\xcaS@\xb3\xa9t\t\xed\xe1S@\x82\xdal\x9da\xe3S@X\xb3\xd2)w\xcbS@\xce\xd1\x95,Q\xd0S@\x1d\xfeyZ\x88\xe2S@\xfb;\xf8\x1ej\xe3S@\xd0?\x16\x84\x9e\xb3S@@\x9f\xa5\x80\xd2\xedS@n\x91_\xbay\xb3S@\xa5n\x047%\xabS@\x14\xf7\x99\x18\xd6\xb8S@\x9a\xc4\x02}6\xf5S@JtO\xfbJ\xabS@\x00\x17\xdf\x8b\x12\xe5S@XgW\x14\x98\xecS@JK\x9e\xb3\xf6\xe5S@,\xd2P\xe1S\xb3S@r\x85t3\xc5\xe2S@pL\xd1\xddk\xabS@\x90\x97H\xf5-\xf5S@\x1f\x17vM\x87\xabS@$\xad\xe32\xbe\xc3S@\x0e3\x08mw\xf4S@\x8d\xd3\xbb4\xc3\xe3S@\xb2dw\xcf\x1a\xeeS@\xfa\n\xfal\xd0*T@\xdd\xa2\x89(\xb4\xc6S@\xf2\xe8\xb6\xffG\xb8S@kKp\x9e\x03\xacS@4I6\\P\xe8S@H r\xc8T\xcdS@\x90\x8c\xe9\xb6\x12\xe6S@\xef\xe2C\x83\xbd\xbaS@\xd4\'\xc6\x87\x12\xbbS@\x85Px\xc0\x8d\xeeS@\xe1X\xe0\x95\x11\xeeS@\xf0\x03\xfb\x9d{\xeaS@\xca\x02\xce\x87M\xe4S@|\x8d\xf9\x8e\xad\xdcS@\xc8\x80S(S\xeeS@\x14\xf3tL_\xe7S@\x03d\x9c\xee\xc7\xbbS@\xa6dV\xf7\x8c\xddS@\x99A\xd2\xf4P\xb9S@a9\nf\x9d\xbaS@\x0c\xccAF\xc6\xc5S@\x0f\xe84\xd5X\xe8S@a\x84\xb3!\x7f\xe9S@\xabRdt\xe9\xe8S@\xa9\xac\xc2\xa41\xeeS@P\xb90\x18o\xbdS@\xe8\x0f\x06b;\xf5S@\x8f%\x1f\xe3\xd3\xebS@e\xb2  \xcd\xdaS@\xd7H)\xb6\xdf\xebS@T\xf5\xce\xaa\x8e\xecS@\xb1\x8f\xbf\xdc+\xe2S@G\x7f\xd3\x81D\xb8S@\x8e7IU0\xa1S@\x96\xf9\xed\xc6\xc6\xbdS@kB\xf5\x0f\xc7\xedS@\xb4\xa71j\xed\xf0S@p\x90\xf5\n:\xf4S@\xd8N3\x1b\\\xf5S@\x1a\xa6?\xf3\x83\xf4S@\xdb\xe0\xd7\xab\xea\xa2S@\x99\x94\x8d\xdf\xe4\xabS@8R\xf4o\xdb\xa1S@0/\xfd\xdd\xc6\xb5S@\xe0p\x103\xa4\xb5S@y\xf0\xdf\xa1F\xc8S@\xb5\x14\xbe#\xb8\xc6S@\xf3\xda\x83cK\xc8S@\xc5\x1e\t5\x02\xdaS@G\xdf\x13\xe8m\xb3S@\x7f\xf8\x93?\xde\xc7S@\xf8\x02\x92\xd8\x96\xc6S@\x00\xb0\x92U[\xc6S@0O&\xe7\xcd\xc8S@\x8eML\x11\x8a\xc6S@)f\xf1~\xba\xe0S@\xf5\xca\xecq\xcb\x98S@N*\xef~\xd0\xb4S@\xf2\x1aV\xc8J\xe2S@Q\x152\x0b5\xc6S@\x7f:4\x03\x01\xb4S@R\xdc=Rx\xe2S@ \x9c\xcb\x0f\xfa\xc9S@A_\xd6W5\xb2S@\xa1\xcd\x04UG\xdaS@I\xa78\x0e\xe0\xb1S@d7\xf2ce\xddS@\xfb\x12\xb85\x80\xbfS@X\xb3\xd2)w\xcbS@I\xd1\x8f\x1a>\xb1S@\x07\xda\xa6[\xcc\xb0S@\xb7\xb1\x93\xcbT\xc0S@\xc2D\x9d\x8d\xbb\xd8S@\x05\xef ?\x9c\xe3S@~O\xc1qE\xe3S@p\x94\xbe\xe2\x83\xccS@`\xffB\x14\xe0\xa8S@\xc4\x17\xe2/d\xccS@\x80&_\xa35\xd8S@\xeeR\xce\xd6\xb8\xd7S@\x16O\xae$$\xcaS@]\x01\xdat\x92\xcdS@\xd6\xd1\xba\xaar\xe4S@Nhf\xe5`\xddS@w{JS\xa2\xd6S@\xe8\x16\x06*s\xe3S@\x1c\xc5\x17>\xac\xceS@.\xc5\x97\x80\x88\xdfS@Z\x80\xec\xd5T\xc5S@\x1dw\xa6\xe7H\xd3S@/\xa3\xad\xf3\xf7\xd5S@\xf6`m.\x8b\xd5S@\x9d\xc7\x8f\xe8\x9f\xa7S@y\x176\xbcL\xbeS@\x1ct\x9c\x86\xe0\xabS@\x15\x19\xb9\x14k\xcbS@?P_JZ\xa7S@\x84\x85Dn\xb1\xbaS@2\xe7D\xb6\xd8\xbdS@\xe6\xa7I\\g\xd0S@\xa6\x0bG\x11\xfd\xc5S@p5\x10 \x87\xc5S@\xc4\xce<\x80\xad\xe1S@z\xe2\xc9\x8e\xd2\xc3S@P\xbe\x1d\xeb\x15\xd4S@\x9f\x1c9\xe0\x14\xa9S@8\xd2&w\x94\xe5S@\xae\x12R\x81>\xc4S@\xf8\xac5\xf9\xde\xbdS@:*h(\xb8\xe3S@\x86A1A\xd6\xe7S@\xb2N\x1dC~\xd6S@\x86\x84\x0f4}\xceS@j|\xecB\xc6\xb9S@\xf3\x8c\x92\xc8C\xacS@\xf5l\xf3\x89r\xbfS@f\x16\xb0\xaf\xa9\xeaS@\xbey\x8dh\xff\xe4S@\x82;\x11Z\xd8\xe4S@\xad\x16\tM\xdd\xedS@\xc3\x1b\x99i\x9c\xe5S@+,\x89\xd1\xc6\xe1S@&\x97\x99\x073\xbbS@\xa0\x02\x0b\xe5\x91\xe8S@kKp\x9e\x03\xacS@\xf8t\xc7F_\xbaS@2<\xd5\xf4s\xaaS@\xf2\xd2\xe1\xf0.\xd6S@D\xf7$\xdb\xea\xa8S@\x105\n\xcd\x97\xa4S@\x9e\x03\xf5\x8fE\xb0S@\x8a)\xbaZ\xde\xdbS@\xce\xe9\x13\xe7\x93\xd4S@\xd0O\xca\x19\x8d\xe0S@\x8d\xec\xdb\\\xce\xb4S@y\xa4\x85\xf1S\x91S@\x04\xf3\xc8\xa6]\xabS@ \x14\xcbU\x08\xd1S@\x01\xc3s\xe9Y\xf3S@r\x86\x8eE\x18\xd5S@\xe1Bo0X\xd4S@\xf9t\xd1\xac\x7f\xe0S@\x93\xdes\xa3\xea\xbcS@\xe8\xb23\xceA\xc6S@\xd3\x0e^xy\xcdS@\x97\x04\xeenQ\xd4S@\xf3\x1f.\xec\x04\xd6S@Q.\xe8\xdc\xb5\xadS@\xb8|u\x83\xc5\xaeS@\x96\x9f\xfa\x92f\xc7S@M\xa7\xdd\x00\xb6\xe2S@\x19\xe0\x9c\xdb\xd2\xceS@LYt\xae\xac\xb2S@a\xea\xb4\x08\x1a\xb4S@\x81\xf6\x12\x12\x9a\xbeS@\x81\xf6\x12\x12\x9a\xbeS@\xffK\x81@(\x96S@\x15\x1d\xc7Y\xdf\xe5S@\x82\xc7\xd9he\xd0S@\xf1\x7f\x0e\x80M\xa5S@\x17_\xb1\xa8\x03\xd7S@\xd7\x17N\xe4\xcd\xb8S@!<3QiET@IP\x0eL\xcf\xe1S@\n\xcb\xdc\x0f@\xc8S@\x1e\x04k\xee0\xc8S@\xf7\xa4*\xb3\xc9\xc8S@W\xf0\xbd\x0f\xa0\xc6S@,\xe0\xbf\xbc\x90\xc6S@\x1b\x93\x7fYk\xc6S@\xef\xfa\xe0\xb5*\xc6S@\x08\xa5\xf3n\x0b\xc7S@\x8d\xa6\x84\xa6\xcc\xbeS@\xfa857s\xbfS@B\r\x9d\x84\xe4\xc5S@\x9a!\xa6\x85\xad\xe1S@\xbcs\x81:E\xc4S@\xf5C\xb2\xff\xe1\xc3S@\\\xbb7\xd5b\xccS@[\xf7\xe2U\xf2\xc0S@\xe1\xcf\xd4\xbep\xddS@E\xb3\xd3(\xe0\xe5S@kz\x97$!\xc0S@\t\xcf\x9f\xa8W\xbeS@]\xa3\x0c\xa3#\xe3S@\x10\xa8\xa0C\\\xbeS@j\xf3oG7\xbdS@\xa4\xbfV\x8a[\xdfS@\x14\xff\x1cQZ\xd0S@53\xff\x95)\xb5S@\xae\xfd\xfaW\x0f\xe8S@\x84~\x10\x98\x19\xd4S@\xf9\xe9b\xd0\xbc\xddS@\x8e\x87\x1c,S\xe8S@/\xa3\xad\xf3\xf7\xd5S@\x8e\x83\xa8bm\xecS@\xdb9h\x1d\x90\xa3S@H\x1f\x0e\x9c \xd8S@m\x05\xad\xced\xedS@Gh\x8e6\x1b\xaaS@\n:\xd7`\x91\xeeS@\xa0\xaaW\xebp\xd5S@\x0f\xa5]<\\\xecS@\xb4\xa71j\xed\xf0S@\xa6e\xf3\x93\xf4\xf2S@\xb2\x10\xea\xa3~\xf4S@)\x18mL\x00\xf5S@4iZQ\xf7\xf4S@4iZQ\xf7\xf4S@\xd8A\xce\x17\xce\xf4S@\x04\x9f-\xb2\xf5\xa1S@,g\x9b\xb29\xb7S@3\x1c_\xe7u\xb6S@:a\xda\xea\x90\xcbS@\xa5\x8f\x1d\xa6L\xcaS@y\rI\xbdv\xc8S@!\x99O\xdf_\xb0S@\xb9\xdb\xf5\xb3\xb0\xb8S@B\x8f\xb4\x80b\xb4S@\xf7-\xcd\xb3C\x9eS@\x19\x1ecC7\xdfS@\x942\x13\xd86\xb9S@cs\x10\x11\x9d\xb9S@\xae\x87\x85\xcf\x06\xdbS@t\xc7\xff`\x9e\xd3S@\xb8ybYR\xe9S@K\x15\xb09\xd0\xb1S@MF\xa1\xc7\x1c\xc8S@rT\xe6\x04D\xb6S@\xe3*\\\xd6\x0c\xb9S@DJ\x93qF\xeaS@\x1d-C+S\xa4S@\xc6G]\xdal\x91S@Z\x8641\xbb\xbaS@\x1b\xec\xc6\x05\x98\xacS@\x19\xc8\x80FQ\xacS@\x9b\xae\x1e\xf9\xb9\xd9S@\xaf\xac\xe9\xfcr\xbeS@%\x99\x1d\xdc\xe4\xcbS@\x06\xf3c\xfe\x99\xbbS@\xc1\xb3\xa4\xb4w\xe3S@\x06\xf3c\xfe\x99\xbbS@W6L?w\xbeS@\xab\x80\x89\xc7\xd6\xbeS@\x96\xce\x13\\\xba\xcaS@\xc2j\xa6\x12@\xa9S@\xb6\xb6\x023\xfb\xbaS@dpo_\xf4\xbfS@\xd1o\x146=\xc7S@i\xcfH\xeb\x08\x99S@\xb1_\x06\x99\xfe\xd6S@\xc9\xebr\xa4\x0c\xdcS@\x88\xcd\xfb\xd8\x8a\xd7S@\x18\xe0\xfcN~\xdcS@\n\x18C\tF\xc0S@%\x99nxK\xa9S@C\x07\xb3t\xcf\xa9S@aD\xa10\x1d\xc6S@@\xca\x0c\x7f\x87\xe5S@\xeb\x16\xee\x9c\xb2\xd8S@\xb1\xdcaZ\xf4\xc5S@\xdb\xfa\xce(\xdc\xc3S@\x08\x88Qu\xfa\xabS@\xcbWL\x85\xba\xe4S@\x0cC\x8a\xe4\xf3\xcaS@\xc1\xa4\xe6`\xbe\xdcS@0\xf2\xa7\x81\xe8\xabS@t/W\xcf\xa9\xd4S@\xb4\x8a=<\x1e\xc6S@B\x04/\xe8\xc51T@\xcb\x1a\xc7J\xc0\xabS@\xa4\xb8\xa8\xb8\x04\xe3S@\xd5\x9ak\xc96\xc8S@\x1f\xa1\x07\xd1\xad\xa7S@l\xc3\x9b\xc9)\xa0S@\xc6G]\xdal\x91S@\xce\x1b\xfd\xb7X\xdaS@\x07\xaa\xd3cR\xbbS@q>}pd1T@AV\xc0\xde\x1b\xbeS@\x89s\x105\x99\xc8S@<\x13\xa2q\x10\xa1S@\x94#\x84\xf6q\xbeS@as\x81\xf8x\xe0S@jn&\xb5}\xbbS@TD\xccQ\x96\xd5S@]o\xaeF\x88\xc7S@R\xd1rh.\xd9S@\xc1\x8es\xc61\xe4S@\x02\xa4(\n\xbd\xb7S@\x03\xc1\xfa(\xe9\xacS@\x02{\xf4\xf5\x11\xd1S@3\xef\'\x98\x8e\xc7S@\xe5\xbd5\xfa\xd7\xd4S@/\x05\xf4\xdd\x19\xe2S@\x08z<Nr\xe2S@\xf2\xbc\xe55\xaa\xa8S@\xc8\xde\x96\xda\x12\xbdS@\x06\x9aq\xce\xdd\xebS@m)\x8e\x08P\xb0S@\x1f\t\xe8\x92\xda\xdaS@\x90Q\x06gP\xe2S@\x82\x9cT\x92\xd8\xe1S@cj\xd6\xf2\x82\xe8S@\x90Q\x06gP\xe2S@\xfc\xaf\xe1\x98\xf7\xd9S@o\xdd85\xbb\xb6S@\x0eQ\x80\xe5\x12\xd0S@g\xf8\xfa*R\xc7S@4\xa4\xb5\xc0\xc0\xb0S@kRC\xb7\xd8\xb0S@\xf2\xa7\xe8\x8e\xdc\xebS@\xb1>fW\x8b\xddS@\xc5\xde\x83\xb6\xc0\xe2S@*v\xd9~\xdb\xceS@\x00S\x98\xa9\x82\xc6S@\xaef\xe6\xa7\xcc\xb9S@[K\xc2\xebk\xdeS@t\t\xdb\xec\xcd\xd0S@|\x99\xd1i\x95\xadS@\xc2!\xce\xf0d\xbeS@\x12;m\x13\x14\xe2S@\x89V\xa8/f\xe3S@~\tW\xe8e\xa4S@\x8b\x9cD\xaf\x90\xd2S@'
p35
tp36
btp37
a.
