# Supplementary material for: Sea ice drift data for Fram Strait derived from a feature-tracking algorithm applied on Sentinel-1 SAR imagery
Source: Data Brief. 2018 Apr 19;18:1410–5. doi: 10.1016/j.dib.2018.04.034 (PMC5999601; doi:10.1016/j.dib.2018.04.034)
Supplement: Supplementary file 2 — Supplementary material [file mmc2.zip › fs_s1a_data/HH_filter200vec/FramStrait_HH_20141220T062246_20141221T070346.dat]

(lp0
S'S1A_EW_GRDM_1SDH_20141220T062246_20141220T062346_003799_004895_6D35.zip'
p1
aS'S1A_EW_GRDM_1SDH_20141221T070346_20141221T070446_003814_0048F1_D853.zip'
p2
a(cnumpy.core.multiarray
_reconstruct
p3
(cnumpy
ndarray
p4
(I0
tp5
S'b'
p6
tp7
Rp8
(I1
(I1102
tp9
cnumpy
dtype
p10
(S'f8'
p11
I0
I1
tp12
Rp13
(I3
S'<'
p14
NNNI-1
I-1
I0
tp15
bI00
S'\x01\x97\xb8zr\x12*@\x07o\xbf\xd0\xc2s&@\x0c\xc6k\xb8u12@\xc0\x96v\x18\x88\xd0(@\xcd\x97bAMp\'@\x13\xea\x119\xf9\x07\'@\xd4\x03\x9fF\x01\xa8(@}f\x98\xc2s\xa0(@#e%\xdc\x8d\xd40@\xff\x1b*OF\xa8(@\xaaCX\xf1\x98u-@1\xde\x18#\xb7\x1d)@\x8f\xc19\xcc\xdby*@\xb3{\x16\x03\xa0/)@@\xb8\xb3\x00_\x93,@\x9c\xb6\x1c\xe5\x8e\xd6\'@f\x98(\xc1\xc9\t\'@\x96\xed\x1f\xbcb\x01)@\x96p\x89\x1c@z(@\x11%\xc64\x96t\'@\xf4\x91\xaf\x81\xf3\xd9\'@\x13\x15\xdb\x11\x8a\xab-@z\xeb\xc1\xf6ry,@\x15f*\x0e\xca\xc7\'@\xe4\xda]\xdd\xf5\x00.@\x19\x1f\xd6\xe0M\x85+@O\nO\xf4\xa6\xd33@\xf0\xc3\xe6R\x06\xfa%@uR\x95\xdf\x00Z*@\x00\xd1\xc7>\x1e*)@\xa9v\xd2g@\xee-@\xd9x\xc0\x12\xc5y.@~\xb5&\xdf\xab\xcd)@8\x9a\x90<\x80\xec,@\x89\xf6 \xf3\xa6\x99%@\xc2\xa8O\t\x1f!)@j\xfa\xa7\x8c\xea\xca\'@\x01\x0b\x85\x1b\xde\xab\'@0_C\x1b\xac\xd5(@\xbc\xe6\x94~\x81\xe6%@\xdeE\x8c4\xa9\x1e+@y/!-.\x06(@"i<W\x9a\xdb\'@Yc\x96\x88(\xb3\'@\x05\xbd\xf9\x0c\x96u&@\x04in\xa1\x80V\'@\xb3y\x12\xdcq\x08\'@\xa8\xb7\xceCwb&@\xa2\xf8\xb2\xc1\xc5\xb6(@R\xee\x15{|13@_\x94t:\x1c<)@\x9a\xebk\xd4\xbc/&@\x87\xb6\x8b\xe8\xfej&@0\xfd4\x19\x1a\x03)@\x06\x89\xb85\x9a\xf5/@\xdb\xd4\x9a\xbc\t\xf5(@\xf1\xdc9i\t12@T\xa3I\x107\xc3.@\xb4\x96\x84l\tS-@8 \xfd\x0bc")@\xa6\xa8\xeaN\xb3\xe2(@\x86\x83\xa1\x9a\xa2/+@\xfe\x86\xfdH\xe0\x05\'@"}\x0c\x10\xd1\xa5\'@\xe19\x8e\xc0\x15"\'@\xd6\xc5\xba2\t\x05)@\x94>\x8f\x8e)+*@\x8dbk\x15r\x00/@\xd2\x83I\x00Z\x1b)@?\x9d\xa0j\xc8\xf80@Z\xd1\x96\xe2\xd0\x1d)@k;\xff\xbd\xa7T,@\x10\xfc\xb2?c\xf9%@G}\xd5"\xfc.\'@\n\xc9-\x1et\xd8\'@\x1f\xdb\xd4~<\xcb3@a\x8cf\xb6\xef\xe8\'@\xdf\t$\x03\xee<-@\x91K_\xb9;\xa8\'@9^\x1c\xc7\xfc7&@\xe6O\xe2\xda\xff\x0f\'@A\xa1I\xf3\x02\xf5(@34"=\x8a\x1d)@L3^F\x92\xe5&@\'\xf7T\x87\x1d\xc9+@+C\xd8\x12a\x00)@\xa6xq%\x12\x8e\'@\x84\xfb\xa2\xe2\x83\x17)@\xf4$\x01\x95\xd8\x1c.@\xd6\xa1"\x17\xcd\x9d.@?^\xcb\x07\xad\xd3&@\x80;\xfc\xc9\x01\xec,@\xfbq-_E\x95%@\xbcl\xb6\xc87F)@\xfdcP\xa0\x1bO%@d\x08\x02\x1e\\%(@N\xbeNQ@"(@\xe2\x0e\\\xe5\xe1#\'@\xc5\xda\xc1\x89d\x87(@{\xbey\x7f1\xde&@!\x81\x15\x17U\xcd\'@\x9b\x7fl\xb2u\xd9&@\xb1%\xaa\xfe\xdb12@\xd4\x11\xb4\x86\x15\xf2,@\x89H;p&\xbd%@\xdfo\xdd\xc5\\b\'@,\xde\x06\xa1_-)@@>\x1bBc\xf7%@2\xf0\xc7\x86\x0652@\xc0\x8a\x1f\xe5012@\xb9c\x8a\xc1A\x8b-@\x0eXh\xb8\x15\x15(@k\x9c\xadq\x13:)@\xe4`\xea\xcd\xe4\xf0)@\xebu~\xb0\xb5\xf8\'@\n77\xa2_\xb4-@\xa6C\xb0Y/\x1d\'@Zb\xf9\x9a\xde,+@\xdf\xfb\xfe\xa6/\x08&@\x04\x06D^\xbb\xda,@M<k`\x14\xe10@~1\x00g\xcf!,@\xa8\xdf\xfch\xf0\xb5-@\x8b\xec\xc7\xc0\xe0\x83\'@\xa6\x14\x96\xd6\x14\x01)@k\x87\xd5\x91\xbfb(@wq\x96(3\xc8.@\xdb\x8e\xcb\x92)\x03)@\x87\xfc\x91I\xbf\'*@\xd6\xe2\x1b\x04\xcc\x89-@\xf3\xd0\xa2\x0ft\xc0-@\xba?\xf2tLs&@\xa8\xf7{V\xc1_\'@\xf2*\xe8ba\xf6-@\xfc8\xa8\x8e\x8d\xdd(@\xe0\x19\x01\xd2\x15J&@,\x00\xfa6v\xd8\'@k\xc4\xef\x847\x15)@\xf0\xf6\x1d/\xffE\'@\xe8\xb6:\x8b\xb7\xde\'@<S\xbd>\xf3\xbb)@p\xe8\xa8\x83\x8d1-@\xe2\x1c\x05 \xba\xf2\'@J\xd2\xdf4\x08\xdb&@\x18\x08\xd5\xa2\x99\x1f\'@5\xfcMo \x01)@g\xbb[\xe0\xec\xd4\'@pQ\xff\xb3e\x84%@\xaax\x979=4)@R\xad\x1e\xaa\xba\xea(@\xdb\xad!\xcd\xb0a\'@\xd3\xd4\r\x8aK\xb0(@a\x90X]\xe6\xee-@\x80\xd1s\r`\x1c\'@K\x8c\xef\xa9n$\'@\x9f\xeb\x8bd\xd4x*@\xebX0I\xca\xe1-@\xb4\xc5\xaem\x00\x96-@\x86\x0c\x91\xb5\'T\'@\xfb\x8aJ\xe0=E\'@\x84\xb1\x1f\x0b\x03\xa8(@\xba\xea\xa4\x9d\xec\t(@\xf2s\x07\x19\xac\x0e.@I\x9b\xb7\xe9\x0f\xa4\'@\xb8\xdc\x9b\x94\x0bO&@h\x8e\x0b\xf9\\\xb1&@_\x0e\xe9\xdf\x03\xe0%@;-MD*9)@Eo\x90\xf5\x9d\x1b)@{\x9e\xbf\x98\xe3\xe6\'@\x94bf\xcf\xc3\xcf(@p\xcf\xc7&_o-@Dr"\xff^\x05\'@\x8a\xc5\x80\x84\xc9\xd3(@\x1ar\x06\xf3\x14\x02.@+\xfd\xbc4{\xf8%@\x15S\x16\xd4Ml-@h\xbe\x95H\xed]%@vH@\xd6"\x19\'@E\x98D9\xa2\xa9&@\xca\x0e\xec%\x05\xb1%@+(\xe6\x85kS(@\xbe\xedd$\xaa\xac&@\xc9\xe7^\x96\x0c\xd40@\xbf\xda}\xea6\xa5(@\xe4\xd0\xf5I>\xb1\'@\xcb/\xdf\xc9w\'*@\xa1kO\x8f\x10\x01\'@\x0c\x8f#\xd6s#+@\xefK\xb0r6M-@\xedq\xccP>\x972@#\x8biV\xf4\x08*@\xd3\xf9g\x80x\xba-@T\xe3\xe8W{ &@<\xf7\xc6_\x91\x1c(@q\xa9V\xd8\xb5$*@\x94\xaf\xbb\x80\xb7\'\'@C\x04V\x81\x07\xcc&@\x90\xa9k@G\xe5&@^\x97V\xfc,62@"w\x8a\x8c\xdar(@\xceiwT\xcd\xa2\'@DA\xa1\xb5;\xed\'@\x9ec\xe8\xceZ\x8d,@G\x00\xc8\xa6\xc7\xdb&@C\xa7\xb8|Y\x1a)@-\xd6\xbcz\x12\xde-@\xa5\x00\xfc\xe1\xbf\xdc&@{\x9d\x1a\xa1\x01*)@c\xde6|\t\x88\'@y\x9b\xd1\x10V9)@\x16\x94\xa6\x80@\xa5\'@5\x08\x97Qr&)@D\xb1@>\xf402@\xe1tZ\xb1q\xa50@\xc0\xc4=\x0b\x86\x1e)@\x05\xc1\xac\xf3\xf0\x91%@}h\xa3\x02v(2@\xf0\xc5\x9e\xd1\tX)@\xaa\x9b\xc7m\x82\xa5%@\xc5)\xa67;%(@\xa3F\x93J\x04\xfa)@\x19\xff2@X\x19&@\x9e\xe1\xe5\xb7CZ-@\x1c\xd5\xd1\x04f\x01+@@\x1b\x8eB\x1al&@\xb2\x84\xe8H\x03\xd3(@\x7f\xb5g\xe70\xb3\'@\x90\xf0\x04\x97\xec\xe1\'@\xea:\xe4\x85i\xb9-@S\xaa\xbf&\x89j\'@\xa6\xf5:\xe1\xc1\xc0-@{/\xd1\xc1\xbe\xa6%@\x9f\x8eF<S\xbb%@\xe2O6\x99H=-@{ h\x15\x82\xc40@7,\x1eo\xbc\xdb-@\xbfN\xacI\xceK\'@\xa8\xb2\xad\xa6Z\xbe%@x\xea\x91\xebd\xef(@&>\x98\x864\x96,@\x11\xbc\x972\xa6\xf9&@\xcc\xc0\x0e6(\x9b\'@ry\xe6\xf8\x07i(@N\x84\x80O\x1d\x961@\x97\x03\x85E\x15\xbc+@0\x10w\xe2\x1bu1@(\x18l6\xf5E(@\x00a\xe8\tB\x1a+@\xe9r\xfe\x96\n\xdd(@:`\x95\x89\x00H*@E\x89f\xc8x\xc3%@S\x95&\x89\x9f\xd6%@\xd7t\x1a7\xea$)@\x98C\xdd\xa9<Q-@\xec\x9d\xefE=\xaa%@\x81\xf65\xe9I\x1a/@\xc0V\xf0\x98\x18P-@\x056\xfc\x97\xf1\xd7&@\xbf\x06\xd7\xce\xbd\x95,@8\xf6\x8c\x9bd^,@P\x93\xd8\xd9\xdaW-@\x02\xafAJ<\xdc0@h\xd1\xbc\x93\xd7\x8a\'@\xe9\xab\x8d\xdcP:)@~o\x1af\xdf\xdc0@r\\\xdb=w\xff(@\xe2S+\xad\xb6!,@\x91\xc9bE\xb1\xfc,@\x1c\x1c[\x8cd\xca0@\x8a\xb6\xf0\xf2\x1b\xe2(@\x19\xb7\x98\x97\x19\xa43@\x97\xde\xf0f\xb8\xc1/@\x01c\x88\x17\xdd\x18(@~#\xbf\x15\x00\x1d-@\x82m<\xd7\xcd\xe5\'@W\xe4\xf2Y\x88\xe4(@\x9b\xb3\xdf\xbe%\xfd\'@\xb4\xfe\x1aB\x88A*@\x01"0dR\xbc%@\x13"\x9c\x12\xc1\xbe&@4\xe9\xd1\xb6\xf9A2@\xfc \xf6\x92\x80>2@\xe9\xa7#z\xf7v\'@\xba\x12\xa2\xa1\x02\xfd,@\x15\xeb\xffV\x99\xf7,@\xcae5\xc5}j-@\x7fG\xd1l\t-)@\x10\xfa\xcc+\x94Q\'@\xc9xg\x16\xb1\x02)@\x81\xba\x90vJ\xfe(@\xcf\xae\xd2\x94\xf6\x9b(@\xc1}v\x1aD=)@4\xa1\x90m"\xda%@\xcd\x1e\xb2\xf8\xff\xc4\'@\xab\x99\xa8a\x95\xa9%@\xf4\r\x99D]\xc7-@F\xeef\xb4\xc6\xad-@[\x87\x83\xc0\x10*/@\xe9z\xd0\xb6\xf9\x8a%@\xe7p\x05\x1f\xba\x1e\'@\xa5Vh\x05\x7f|-@R\xc4\x88\xa2\xbc\xe90@\x07\xe3\xef\x0f7)2@I\xb4P\xceq\'(@~\xcd\xaf\xdd\xfb\x0c(@\xda\xff\xf1\xcf\xec\xe42@\xe6a\xa4n\x00&)@1\x06{\xd3\xae\xc53@\x8c\xccA\xc6\xf8\x02)@\x15\x1d\x06]Qe\'@\xc4\x0b\xd9\xd5B\xb5-@*B\x1c\xb3\xd27\'@\xfc;\x8ez\xcfg\'@\xcd[TB\x94\xe0-@\x07\xa8\x08\xaad\xb7\'@q\x05\xf0m=\xa7%@\x18\xd3\x82"\xf9s&@\x19\xe8\xc7b\te*@\xef7@\xaf\x91\xfe)@\xa1\xb7_y\x1d\xe0/@,\xdd\xd0\xb1\x17*&@\xd4\xbd\x08\xf5\xff\xdc%@\xfa\x90Dg\xe9\xd4&@\x9f\xee@\x97>G\'@\x1a"\x0b\xb5\x9aq\'@\xd9\x069\xa6\xed\xf8(@\x15\xf2^\x93j\xec0@\xabo\xd8 /\xb3/@\xa7i\xd8\xd7\xcf\x1f\'@\xeb\xea\xc2\xce\xaf\xef-@\xf5\xb3]/\xa0\xbd&@AfQ\x90,\x13&@\xee\xd3U\xcb\xc4\x9b%@{\xa7[\x05v7&@\x89\xae\xd6@+T-@\x9a\x81"z\x82`(@\xa0\xad"\x11g\x10.@\x95\x94\xaa^\xbdH,@\x930z\xb0[\xee-@\x86\x94\x9d\xe0\x1b\x19+@E\x91\xb2u\x07\xd1(@\x16\x03\x9d\xf0\x9bl\'@\xd57\x94\xdb\x9b\xf7%@2\x1f\xb4\x89\xad\xd3%@[\xcd\xf7\xd6\xd7\xb5\'@\xe1)\xa7\x8cks\'@\xbc\x1f_DQE\'@\xff.!\x18\xbb\xdc%@\xfd\x04}Y_A\'@\x1d\xb8\xfa\x9f#;2@\x02\xd3\xdeV\x94\xd4(@\x92*\xebZ\xfbi(@r\xe0\'{\xc7\t.@s\xbd\xa2\x80\x0e\x94-@\x94:\xddZ\x91\x94(@\xb7\xb2\x17\xdb\x08\xe5(@z\xd3\x98\x1eu"0@\xfc\xe1^H0\x1c,@k\xd8\x15\xd0\t,&@/\xf7k/H\xf0\'@`\xebV*\xa1\x03/@\xa2\x99\xe3\xa9F\xce(@\xf4\x86\xee\x87\xb8U-@X\xdf\x7f \x14\xa0-@u\r?/;\xd7\'@K\xd1\xe3\xf8`\xfd*@z\x05\xff\xc7o\xf8(@H\xb7>\x8d\xb7\x03.@\xa9<\x13 8\xbb(@\xc4\x83\x85\xc1w\xbd%@K\x87\x8b\xabL\x8f%@\xc3\x89s\x02\xd2\xfd,@L75\xe7\xc5E)@F\x9c]8\x08\x8e-@h\x91X\xbdN\xff(@\x9f\x18\xcb\xe9g\xb90@\xf3 =4C\xe0)@\x1b\x14\xe0e\x1cv(@\xaf&\xb3\x95\xf2\xf5)@\xcb\r\x0f$I\xbb-@#\xfa\x94\xb8\x1c\xbb%@q\x9f\xf7\xa3\xd5\xf5\'@\x00\xd95\xa1\x81q1@\x8c\x8c\xfc\x92\x1b[+@\xc9\x1d\x96\xe0uR,@\xc94\xc5\xc1\xbb\x05-@ju\xcc\xcd\x8b\xa70@g<\xee\xa9\xe4\x17-@z\x11\x0fK~\xb53@\xf2\x03\x9ca\xfe\xe5\'@\x01\xf1*\xd3\x1a\xc7&@<\xd5l8\xd3\xcc-@\x13\xbe\'\x12\xc5\'(@\xe9?\xbcq)\xd9\'@S\x13V\xe8\xafE-@^\xba\xc8\xb9n\xcd&@D\xb1@>\xf402@\xd5\x05`cMH-@\xc4M\xfe\xa6\xbe\xfd&@\n\xe0\xc7$\x9a\n1@\x8c3\xa0P\x8f\x10)@\xe09DFeN\'@5\x1e\xe9\xde6A(@\x7f\xfe\xb0\xc6\xf3\xde(@\x9d>\xed\x0b)\x081@L\xcco1\xe2\x1e\'@\xda;\x18\xe6G0&@.B\x97\xe5\x0fI*@v\x82o\x94+\xa7&@\xfe\x87\xedS]\x90(@\xa70\x05\x06\xbco*@O8l:q\x1d)@\xc7\x074\xd3\x9b\xd7*@\x8e\xa5\x87\xb0\x06f*@D\xb3\xe2f\xdd\xae0@\xb5\'\xcb\x9d\xff\xd9-@\xd9Y\xda\x97b\xd2&@\x99nKR\xb5\xa6(@\xd7\xe4`\xeb\x8c-\'@\xbe\x8e\t\xe2\xe3\x16\'@8\xab\x7f\x9a\x96\xab0@\x80PX\xd8\xd1\x95-@\x81uW\xa3\xe2\x92%@[\xea\x91\xf7\x8d\xad)@#G<\xf0[\xb8)@\xaa:\xae\xa4\x0ek-@{\xc9u8\xa7s(@>\xef\x17\xb1\x92\xa4(@\xe6\x01h\x9d\xbcM0@\xba\xe3\x9a\x87\'t0@\x90\xd2\x7fq\xdc\xed*@\xec\x98\x03\xf9|\x951@\xabx\x05\xc3\xdbJ*@\x7f\xcc\x89\xfaS\xe7*@Z\x8bf\xda\x04**@t\xcd\x06\xde_()@\x86\x1d\x8f\x16|\xc1&@\x8c\x1e\x8a\x08\xb0y(@9\x19\xa4\xf9K\x02)@\x9b\xe7\xe1l\xf3\xcf-@\xc9x\xa1"\xa3Z)@\x80t\xc3\x10\x15\x03\'@\xee\x05\xcc\xc1o\xdd0@\x8e\x1a\xc5w\r\x86(@l\xd8\xbf*\x85\x1f.@\xdd\xe9\x06Gt\x93%@#\xe9\xd0-<\xff1@\x93T\'\t\rK*@\x14\xd2\x01 ~2*@\xc3L\xc6\xcc\xa1\x1e-@\x1bX\xd6\xb4\xbf\xac%@\xa6l\xd5~\r\xeb\'@\x8e4E\x16\\\xe8\'@\x99\xb0\xb6\xea\xaaI)@\x91w\x0eaA\xf6.@q\xca"2\xe0\xa2-@\x90\t\x7f\x0cEW-@b\x1f\x89B\x9d,&@+\xb63!\xe8y\'@E7IC\xff?-@MW[\xa4z\xf7)@\xa0\x88\xc9\xf0g\xba&@\xb2\xba\xeb\xb5\x18\xab-@\x015`V\xab\xe6%@\xa9\xe8\xee\xea\xa9\xfa%@k}\xed\x9f\xc9\x9c)@\xday\xbb/\x9a?-@W\xd1eG\x9dl&@\xad\xe0D\x0f\xea\xd2)@\x9fS@aPT&@Q\xd4XM\xa1\xd5-@S\x0c\xd2\xf3\x1eV(@\xc5\xf9?\xd1\xa9\xd5.@h\x8f\x8ed\xee\xaa0@?\x00D\xa2\xc7p&@\xe6$\xd2\xc8\xbe\xae0@&\xbdU\xb7\x94\x9e*@$\x06B\xeb\xe4\xe6\'@\xfe\xea\xe2\xba\xca\x13\'@T\xed\xde\xc2\xb5\x90)@\x91\xe1\x17,]\x17\'@\xfe\xd3\x95\xee\x18\xa8%@\xe5\x94\xd6\x94\xb8\x99%@\x8fz\xca\x12x3(@\x0e\x96\x0c\x05I\x10&@\xddv\xc5C\x1f\xb2(@%j\x96}\xc6\xab%@\xb3\x1c\xc5\x82\xf4w&@\x90E\xb6\xa0\x92y*@NK\xf3\xb0P\xe4)@\xc3\x7f\x90\xeb[\xba%@P\xd3\xa9\xa5|_/@\x80\x83\xa3\xc7l\xa6%@\xf8\xc6\xc5\x8b#\x89\'@\x06\\\xcd\xcd)\x9b0@RG(2\xd5\xc1(@\x0f3\xa3\xa0\xa5Z*@j\xb1\xec\x17T\xa8%@!\xb0.<\x15\x1f\'@\x19@\x05\x02\xee!+@\x9bh\r\xdbts-@k\r\xa4\xb2\x11C-@\xbd\x05?zR\xb7-@\x91\x0fd\x8dy\xc9%@TYcYF?\'@\x91\x02\x92\x17\x07A\'@N\'\xb4\xfc\xc86&@\xfa\xd7\xc0t\xa3\x0e(@L\xdco\x99\xf7\xbb0@b\xf8\x8fP\xd2\xd4(@JC}\xb5\xd6\xce-@*\xfd\xbc\xa2\x12C2@\xa6a\xd0\xbf\xa5\x1b,@\xd0\xd0\xb21\x85\xb0&@Mm\x97\x04\xb6\xa2%@9\xfb\xe5Z\xce\xb7-@\xe99\xd1I\xfd\x85%@@\x0e\xbd\x0c\x90\xed%@\x8d\xf0\xc1\xdbU\xe8-@\x1c\xad\xc8\xda\x16\xea0@\x98\xe5a\x0c\xc79(@\xd2\xe8\x8a/\xef\x83%@\xa0\xb9i\x8d[\xd50@\xa8\x80\xb7\x15<\xb6-@vd\xe9ioN\'@\x05\x8c\x16\x8cc/2@\x1eE\'4\x18(2@\x9d{ 6D\x87(@6\x9c\xb3\xdaP\x99&@+p\x0f\x87_\x17)@=\x16\xfcm\xafM\'@7\x03R-\n\xce3@\xc9y\x7f<\xab\xf9\'@\x0c\xa11\xe2\x93Q\'@\xfa\x9e\xb9\x11_>)@I.\xa1\xf7E\xc3\'@\xbci\xc6*/\xbe(@=;\r)\x873+@\x11h\xd3\xac\xb4\x87,@8\xa2\xf7s\xaf\x94-@\n :g\x9dL\'@z\x8c\x8a\x9c\x1c`\'@\xf2\xa7\x06@G12@\x0c\xd0@C(&)@^\xccO\xe1\x88\xb4(@\xa0\x8e|\x91\x90\xe9*@\r\xecL\x04\x9a\')@\xbc0&[zg\'@\x16\x89\xac$\xc2>2@Dp\x9e\xe4,H\'@H~\xd6fdx)@,\xb2__\x01z\'@\xf5b\n\x1f\x99\xef-@\xd6\x08M\x8eR=-@s\xa8e?\x13\x85-@\xb1\xe5\xb4\x13^\x10.@\xc55\x0c\xcew\x8a-@\xcd\x1bK\xcf\xb7#/@\xe8\xe5_\xf8\x0f\x92\'@\xe4>5\xf8T\x06-@\xc2\xa4\x94\xa2C\xa0(@\x08\x04N\xe9<?\'@\x19\xb2Wp\x00\xf2-@\xb9c\xa4v\xd1\x97%@^\xc8\x8ce\xfb\xe2)@\x0b\xfd\xd0\x04L\xa50@\xb8\xcd\x14\r\x00F(@\x07\xb0R\x96\xdbc*@\xef\xbf\x98\x04\xb9a0@G\x1b\'y\x99Q2@\xdb\xa7Gv\xdc6\'@\xaa\xb9[\xbe\xa7<)@}\xc5\xbco\t\xe9-@Nt\x8a\xa8\xcd\xb8-@\tb\xa6\x03\'\xdf(@\xdf\xc9\xd6\xe2e\xa8&@0\xe0\x0b\xd3\xbb\x9b\'@\xee\xfe\xc8\xaa\x9cI0@\xdf\rJ\xf6\x04\xbc)@+\xc0\xb4?\x07\xfa\'@\xc7\'\xa1iY\x9f(@\xdf\xd3dTi\x98%@F\xc1\',\xfc\x80-@Q\x14\x99\xae\xfb2&@\x1cA\xae\x99c\x9d\'@S\x89\x8b\x8e\x7f\xee.@7\xa7T\n\x8a\xd8/@\xa8\'0\x85\x07\x01)@\x91\x12e\x8aj\xb6-@J\xa4\x04\xad\xd8\xbc.@\x83\x1b\xfb\xde\xe9\x08*@s*.}m\xc5&@3w\xa3a\x98\x05+@\xde \xb1)\x8dz-@\xdd\x87\xef\x1e\xbc\xb00@\xaf\x04C\xc6\x1dZ&@\xecnm\xca\xf5\xf1-@\xd0\xbcL\x1e:q\'@!\xc0R\x02\x9b\xbc(@]\xf8\x97\x04\x9em-@\xe3\xf7d\x94\xd6\t)@98\x9es\xa3!)@\x83W\x80\x9e\x9a\xb5%@LO\xa3d2\xb4&@\x0e$\x87\x14*\xf2%@\x02\xcd\x8bE3\x06\'@\x13\xb0\xe0\xb5\x0cU&@\xe6 \x81D\xa3\xc43@`\x1e\t[\xffA-@\xf3\x02*\x94\x08\x11\'@\xddxnd>\xc1-@%&G\xb6\xf9\xe7\'@\xfa\xc2;\x00\x9b\xe8-@I\xc3\x0b\xd0\x9c\xd4&@ja\x1b9D\xac0@\xe2\x06\xa2\xc0\x95\xca&@i8\x87\x8f\xd01.@|\xc4*\xa3\xa1T(@\xc8\x1fx|U\x18\'@\xe5\x05\xb0\x99\x84\xd1-@\xb1\xc4!\x18\xbc\xb33@\xe5\xd1\x97\xa2!\x96-@J00Qf{%@\xcc\xc420\x19\x17&@*\r\xd3\x16\x10\xc4%@\\k\x8c*J\xa70@\xff\x03\xa3NG\xfc%@\xc3\x9e\xf6\x10\xbd\x1a\'@\x9b\x12\xbfU\x8a\x9e.@\xdf\r\xef\xefs\xb9,@cn\r\xdaQ\xaf(@#VI]c\xca)@q\xca\xf2\xe7h\x1f\'@d~\xb8\xd6c\xb60@u\xac~F\xe7%&@\xb2H\xdd\xd2\xe1\x92%@n\xc0\xd8\xcc~\x071@T\xeaQ\xd1?\xe4\'@\x1d_$\xe2&\x920@O\xffH;B\x91(@\xf0q\x1fr\xde\xce0@%\x0b\xbc\xa2\x15\x85&@\xc2S\xc0&"\xc5(@A\xaa\x99\x11\\\xcd-@\x1d:p\x86\xd3\xa3\'@\xec\xe8\x92\xbd\x8f<-@\rN\xcd2\xc5T\'@P<\x12\x9d\x11,(@\xec\x95Z^\x19n\'@]"#$\xaa\xff%@\x10Z*\x8c\xde/)@=\x9fDg\xa8\x1c)@\x0b,\x94\xedp,\'@\xf9&\x0c\xfd^\xbd-@E\xac\xf3\t\'\x00(@*\x1c\x93-\x1a\xec\'@N|\xc0l\xc5\x0f+@&\x16\xab$\xa49\'@\x93\x11\xf8g\xe2\t-@\xbb6 \x0c\x81/2@G\x1f\'\xc5\xaa)2@\x9c4\x1a\xd7\x83\x97%@4\xf2B\xfaH\x10&@_a=u\nC2@\xfa\xa5$\x06x52@\x944@\xf3\x8a8&@\x98\xd6ug\x1c\x82%@H\x03\xa4\xefh\xaa%@M4/\xa4X\xbd)@\xc7\xd7?\xee\x83\x06-@6\xca\xec\xca\x84\xe3,@r\xf9\x1a\x97\xb3\xfb%@\xed\xb5X\xbdL)&@\xcc\xe9\xd9\xfe\xbc4&@\x9e\xb2\xa7\x07b!\'@ffX\xc1\xcc\x16)@\x1d%\xff\x91\xa0\x8e(@15@\x8d\xd3Q\'@\xe2\x0c\xa3\x93\x92\xbc%@\x02\x04}\xd3\x8bg\'@I\x91\x16\x06\xbb\xc4\'@\x8e\xc3\x1f\xe3\x04\x93(@e,\xa4:\xbb\x8b(@\x84\x1c\x1b5%\xa6)@\xbf\x84y\x02\x1a \'@p@\x8c\nB9)@r\xe6\xfc\xdd\xac1(@\xc5n\xf6$\xeb\xbc-@\x91\xd06s5\xcb-@.\xb0|5\xa58-@\x96\xb00\xc5l\x9e(@\xa5\x90z2,\xc8&@\x82\xe0\x89\xdf\x0c\x10*@\x1e\x9b5`y=-@\x06\xc3\x13\xfb\xfb#\'@\xdf\xba\xf5\xb9`n%@,Y\xbf\xa0\x9c\x87\'@\x83\xa7 \xafk\xb7%@d\xa1\xbb*\x1e\xed,@\x12|t\xae\xda\xc7)@\'\xcf|\x8a\x14A)@\xb4\xe8tto\x9d*@\xd2\xa6\x00\x10\xed\xb4%@\x04\xf4\xa4\x99\x80Z-@P*F!=E(@\xc7\x9dww\x16x(@\n\xe4\x16\xc4cr&@\x9c\x84_\xb2\xb4\xe2&@u\xe6\xdadhU&@f\xc4\x85\x0bx\x81(@^g\x1c(\xee8\'@\xc4\x11u;\x89\xfc0@z\xaa-\xf0\x04\xf00@\x01&=\xc6ix&@\x8d\xe6T\x96\x08\x95(@\xd4N\xa6\xd7G"\'@\xc0V\xa1R\x87\x9a%@\x86\xb5\x8d?\xff\x92&@\x9c8\x1c\x02\xf4\xc1)@\xbb7B\x8b\xb1U(@\xa2\xa1\x08V@\xfd-@"\xb4\xa2\xa7b\xf1+@\xc7\x8cyF^p-@\xb2\xb1o\tb\xf3-@\xfa\xfb\xc4U\x02\xb30@\xd8\xd9#\xc7\xc0\x12*@~r\x18\xb3/\xad)@\xe8\xfd:\xb8\x99\x9d\'@U\xcf\x8e\x95\x04\x9e/@b\x9c\xf7\x07\'\xaa%@\x96tD/\xea\xf4(@\xc2\xa5\x91\xa4\xb9\x80(@P\xff\x97\xe5\x9c\xc0&@\xf5\x9b\xda\x04\x85\xa1-@\x93\x03\xc5gJ\xea-@\x9b;\x11\x9d\x07\xe8&@\x90\xf8\x11\x7f\xbd\xef(@\xf0.\xd8"r\x9c-@\x98\xc8\xf9H\xa9\xf8\'@m\xbe]\xfc\x06/-@\xe1\xc7(\xf3SV/@\xceTY\xe3\xcd"\'@\xec\xdc\xc1#_\x05\'@m\x99J\xefT\xef.@\x10B9\xcb \xa2/@IH`I\xfe\xb9%@\x86\x16\xc3\x8d\xcc\x1e+@W[<,\x97\xbd(@\x9f\xc38\xc3\xdfx/@{\x04\xe3\xdd\xed\x9c\'@\xac\xff\xab/\xb3S&@\xf4\x8bH\xba,\x8a-@\xc7\xdf\x85\x98\x8a\x89(@\x0b\x86\xb0\x10\xdc\\0@"9\x8d7\x06\xd0-@\x99u\xf3\x12\x92%&@t3\x91\x96c](@\xc6^\xee\x8c\x0c<&@zG\xceXU{/@\x97V\xf6\xf2Q\x94-@\'\x89eS\xcb:0@^{j\xd7\xb8_,@\xbb1~\x1bI-&@\xfb\xe3NSM\x98/@.\xee\xfeG\xa6x,@\xf3\xcc\xa6`\x1a\xff)@\ri\x1f\xde\xc5\xd7-@\xb6\xc6\x87\xde=\xa80@P\x1c\xfb\xfb3v*@\xdd\xfcUI\xa3:.@\xe2\x88\xf6e\x18X&@_\xe2;\x18\xfc\xd3-@\x8f\xd4\xd8A\x14(.@\xfc\xa4\xbe\xf3\x11\xb4)@\x7f\xad\xe3\xfa\xa9\xe8-@\xca\x1b\xb1\xcc_\x11*@\xabI\x1e\xa5\xe0\x80(@\xd7aY\xdeh\xec)@\x1f6\xb7\xceC\x9f(@h\xa3\xeb\x19A\xb7&@\xc3@\x99\xd2\xc7\x19&@\x05W\xa9r\xe1\xd7&@\x80\'\x93;q\x1f-@)D-yR02@a\xdd\x15\x16V\x8a(@\xa0\xe4[,}*(@G\xff@\x9d\x8a`-@%\x1c/\xc7a\x1b-@\xb9\x13d~w\x8a(@Z\xd3\x85\x93\xbf\xc60@\xd6\x0e\x12\x8eo\x8a/@\xa6\x8ep|\x93\x182@=\xc5\xe2hN\x84\'@\xce/\xd53C\xc0&@;\x06\x91\xc1\xf5\x0e-@\x903\xb2\x125\xbf)@A\x9f\x05\xfb\xb5\xaa-@\x0c0\x94\xe4\x07\xd00@1}\x91f \xa8-@\xbf\xc8\xac@\xd5\xfc)@\xecp\xde\xcbk\x90&@k3\x86\xee"\x82&@z\xf2q\xf8\xc9W\'@\xb5>\x02\xe1\xcd\xb5&@O8\x8d\xa9[\xd1&@\xcf\x9e\xcf\xc2\xa4\xa9&@\x1ec\x9eD\xc4\xa8%@\xdc81\x05\xf0)0@\xa1\x93G\xbf\xb6\xc4-@,\x9c\x9e\x02\xfag(@\x85\xc8n\x87\x12\x86(@)\x07\xcdtv\xa2-@@\xd3Ul\'\xe0)@\xa9\x8b1WQ\x14&@\xa0\x84::RJ\'@\xc0\x14\xf8\x1chU&@\xdc\xec+\x8d\xaf\xf30@\xce\x89\x1f\xc7Gf(@3Y\x8ep\x1a$&@gE\xa1\xfe|\x07&@\xec\xd2\x82\x90\xa2o\'@\xcc\x8f\x92\x98\xff\x0f(@y\x14\xaf3t\xea-@6\'\xe3\xd8JR\'@E!frk6&@@+\r\xd78(\'@\xa5]\xd0R\x84\x9b(@\xbd\xe1\x07\xa3\x97\xf10@\x99:)\x0cqb\'@w\xb7\xcf\nv*,@\x14\xb0)\xd7\x82\x12&@\xe9<\xb5\xf0\xcad,@N\xfd\xac\x0b?{,@\x812\xbb\x1c\xaeS+@@a_\xcd\x0c\xbf-@\xb8~C\xa8\xeb\xc0&@\xc0\xadWn\x84\xbe%@*\xcf\x8f$\x01\x10&@\xffs\xa1\xde\xd0\x9b(@\xa7U>\xe1\x8f\xe9\'@\xbaT!\xee\xa0\x12\'@\xf9\x91\xdd\xbe\x1f\xab(@\xdd\x10\xa5\x98\x9e\x1d\'@\x1c\xaa\xfd$\' &@\xe74\x0e]\x8a*\'@yg]\xffH\xdc0@]\xd4\xaf\x8e\x0b\xa2-@\x0f3\x8dG\xd4\xfc%@\x19\xc8?\xd9d\x8f,@\xeaK\xe1\xd1\x12\xa9%@\xf7\x9cc\xc2DD)@\xad\x8e\xe0\xd1\xb5\\\'@p\x0eLD\xe9(&@\x01v\xdd\x83\xfa\r)@\xc1\x92\xb6\xa2\x16\xc1\'@@)\x13\x9bI7.@E?\x1cr\x1f"&@\x9bPI\xd48\xaa-@i,\x8c\xdc\x89\x97-@/h%e\x99\xb0\'@\x13\xa8\xd8\xf6g\xaa(@\x8d\xc2r;1\xe7&@\xbawsRx:&@\xfb\'0\x1f\xffm(@/m\x0e\xae\xeb\xc7)@dz\xd3\x94~\xba(@~\xd0\xafA\xbd\xa6\'@\x87\xbaY$\x1d\x86(@I\xdcS\xa1\x1e\xc2\'@\x807\xc1O\xdc\xf80@\xc5\xde\xf34\x1b\x93(@{2\xa1\xf5\xcaq-@A\xe3"\xd5H\x04\'@\x93\x85H\x99\xf4\xcf\'@\x00<*-f\xa6\'@B4g\x97{\x81(@m\xfd\x93\xc0BT(@\xc1\xf1\xe5\xc7\x9f\xd7\'@\x89\t\xff\x82)m,@\xac\x15r\xc3\x8c\xd9&@=\x1e\xb8\xd2\x94\xcb&@E\x8aI\xb5\xb2d%@q,9\x94\x90Y+@\xa2?\xee\xfe\xac\xb4(@\xd2\xd0e%\xc1\x97(@\xfc\x00\xd2\xd5\xec\xa5\'@nd<\xbd\x0eW\'@\x94E@\x84\xf8~-@H\x10-:\xb1K\'@\xa6|\xff\xfc\xb5\xb40@\xb6\xf6\xc1\x98+\xf90@Pi,l\x99r/@\x17\x98X\xd8q+\'@\x86\x14z\x98]\xcd%@e<"\xc3\x1e\xbb-@\xaa\xf9$\xf7\xbb\xb4%@\xd6\x18\x04\xc5\x15\xea-@\xaf\xa7\xaa\xde\xd5\x8a%@\xfc\xbf\'L\x90\x8f0@.\x9dQ\xa9\xd14\'@\xcfr\\Z\xa4\x10)@H\xa3\x10\xe1\x04/(@\xcc\xed\x94\xe4\xbb\x11\'@\x07\t\xd62p\x07-@\xadB\xddf@\x15&@\xfdiE6\xf7\t&@\x94-\xae-\xba\t\'@?\xaa\xf3\x0e~\x94(@\xa5\xeb\xc3!;W-@\x14r\xb3UC\xc0&@O-S{%\xa4/@\x87\x95\xc9S\xc4\xe2&@d\xbd\xb1\xdb\xbc\xb51@\xe2\xd4\xc3%\x1d\xb0(@\xcf\x0f\xb6p\x1a\xf1&@\xcb%\xc9\x11\x04\x83\'@Ke%/\x19*0@D\xdck\xa8\xb6,)@+\xd4\xfdA\xee\xca,@H-9\xfe\xf7\xce0@\xfd\xa1\x9a\xb7\xdf\xec(@!\x97\xf9i\xde\xfa)@U\x86\x8f.-I&@\xe5\x0f\xb0U\x1e\xb8(@\xba\xe0/\xf3\x88\x9f.@\xb4D!\x88H\x1f&@\x01\x18\x11\xfdXh&@\x172\xfb\x1c\x98\xf6%@N\xf7\x1e.\x1a\xde(@\x9d\xbcJ~\xbbj-@\xa1k\x19\xf5\xc0\x94-@\x9c\x90.\xe9 ?&@p\\\xad\xf4\xa5,\'@\xcb\xa4\x98z\x92\x08-@\xdf\xc6\xbet\x8d\x88-@\xabCUC{\x87-@\x94*\x1a2;\xf40@\t\x9d"J\xa6\xa7(@\xc8Q\xfaM\x93\x9e(@+\xcc\xa2\x8f\xda\x18-@\xdf\xa3\xc1\xc7\xb1G\'@+\xa0/\xeb\xfa-.@iE\x8di{\xf0(@3\x0b\x9bm\x93\x93\'@\x91\xe9(;\xb8Z\'@\xe4L\x0f\x9e\x8f\xe9-@\xa9M\xa1\x1a\x04E\'@p*\xd1\xdd\x8eJ\'@\xf9\xd7\xa4l\xd9\xdb-@P<\xa6\xda\xe1\xad3@+I0\xfc\xae\xc8-@v.]\xa6I\xa3-@\xe5.\x1b\x98\xc4\x19.@\x8f\xdb\xdf\x10\xf3`\'@9m\xde\x08M\xe1-@\xe3\xc4=E\x0b\xb2,@\xd2\xa0\x9d\xed\x07\n)@\xa0\xfc\xcf\x14\xef\xa9\'@8\xd0\x07\xf8z\xe3,@\x04\x1c\xde\xea2\xe9%@U\x8bR\x1c;\xe5&@\xa8,Z\xae\xbc\xe0-@\xf7!\xfd\xc3}v-@\x95\xd8\xa9\x94;\xf3-@\xce2\x1e*~s-@*\xa7\xfe\x91\xdd!2@\x8b\x0c\xf1u\xfe\xc6-@\xa0\xa4\x99\xe9\x8c\xd4&@Mp\xaft"\x85-@\x0e\xc5\x83\x88\x1c\xa3\'@\xfd\xbd\xacs$22@\x99\xf1&*7f-@es\xd3\xeef\xf9\'@\xff}\x9d\xf6l\xa8\'@\x1a\xfbu\x0c\xf0o&@n\xac*\x15\xe9\xeb%@\x96Ui{o\xda&@\xaft\xcdI\x84\x1b(@\x07Y%\xf3\x94V+@\xb1\xa65\xa2\xc3\xcb%@4\xcb\xe1\xd3\x8f\x10(@E\xcb\xcc9\xa0]&@\xe8\xceHD\xdb\xe5(@n\xbc\x7f\xc0`\xd0(@z\xff\x87%\x9f\x16\'@\xf2\x19\xb2\x87\xdf\xf80@\x84\x01\x88\x92\xea\xc7-@\xa9\x8d\xe3e\xef\xf6,@\x83(\xfeNq2(@F\xbb\x90j\xb2n-@\x8d\x1a\xa0\x07\x92\xcd&@\x03M\xd4g\xf7\x1d.@\xb7I\x07A\xd2\n*@\x95\xea\xedw\x02\xa1&@\x10\xbc\xd6Z\x1d\xd6%@>A\xe1{\xb32)@W\xf8*\xffW\xce%@@xz\xf0\x9a\x9b0@\xa3\'\xf6\x0e\x0e\x19&@\xab8\x1e\xc4\xe6\x1b\'@\n\xd7\xb5\xa3\x19\xb5%@*\x96Qw\xf5\x81&@!\x1eQ \x00\xf9(@\xf6\x83\x87\xbf\xda\x8a\'@Nqn\x90\xed\xab&@\x849\xb1\xca&\xed,@Igk\xb5/\n\'@i:\xc9\xa6\xe5\xa9)@\xd1\xb6\x98%\x81~&@\xaev\x96\x9f\x90\xf40@1G\xae\x1e\xd6\x8a-@\xbe\x15m\xeb\xb2\x93%@z\xae\xbdP\xcb)\'@m"4!\x1d\x18\'@i|>R?\xc9&@T\xd4\xfd\x872\x0c\'@\\I\xa1I/\xfd%@\xafs\x82R]%&@\x15[3\xeb:U&@\xd3Eb\x94\x9a\xa0&@\xba\xf2\xa0WK#&@KA\xf2i\x11\x94\'@\xa6\xb0\x82\x88\xae\xfe%@\x0b\xe76Hw\x06\'@?\x1d\x1aq\x89\x07&@\xfaG\xb4t\xe0\xba\'@\x83z\x87D|{)@Y\x88W\xbf\xc2\x07&@\xeb]\xecF\xb5\xbe(@\xee\xb2\xb57H\x11&@H\x01:?C\x8a)@rN\xdap\xd2\x81(@\x99\xcc\xbf/\xf2\xa5)@\x8d\xd5\xac\xa9p\xfd&@\x13\xd9xq\xf0\xec0@\x88.\x1a)\\\xa40@\x9d\xca\x7fRB\xb8&@\xe9S\x8c8\x8c\xbc.@\x7f\x7f\xb2\x9c\x80#.@\xb2l\xe8\x95\x1f\xf1-@\xa0HHL\x14\x97/@.\xab1U\xfa\xc5)@\xe7\xecn\xe3\x8dr&@\xd0=\xfb\x88\xcc%\'@\r\xf0s\xcd?\x14&@G\xbeF\xbd\x98z\'@\xb0\tV\x14\x18$&@\xc1z/\xd4\xf9\x9a0@\xa4a.A\r\x02-@\\K\xfb\xdc\x02\xde&@L\t\xedU\xd5\xd6(@ \x12\x85\x13\xabI(@U8&\xe3\x87t-@t\xdb\xbc\xfd\xb9\xed+@\xb6\xc6\x87\xde=\xa80@\xf6+\xaa$<1,@\xe4G-b\xad(,@\xd3\x80\x99\x1e\x13L\'@\xc1\x0e\xf9\xed\xc9\n-@|\x13\xdf\xff\x12.\'@\xa3\x82~\xa17\x0f\'@\xdb\x9c|X\xb1\xd9-@\t\xe4\xd6\x12\xf9\xff(@\xecz\t\x084\xbb(@:\x856A(\x80(@\xb3(\x0f #\x80*@\xed\x10z\xbdAP/@y\x96C\xab6\xde(@\xcc\xdd\x96\xd3\x01\xf6(@\xf8\xa8q\xd6oE-@\xbf?\xc8jn\xf1&@\rd|b/-.@\xd6\x13NRW\x9c(@\xdb\x1e\xa1\xeb\x01d&@\xe3\xa3\x1c_\x9a\x7f-@\xcf\x80]\x1b\xa0B)@[\x7f\x88\xf0=\xbc/@\xf1\xf0\xe1\xfb\xf7\x10.@<\xbfD\xe6}\x9a-@\xc8\xe6\xe7+\xd6\xd9-@s\xb5\x8d$\xfa\x14*@}E\xe5\x01\xf5i\'@:\ra\xd7\xab\x95-@\x16\xdfX\x97\x06(-@pr-\xa2\xa4U%@I\x86\xfbO\xd6\xac-@\xaa\x00,y\x9a\x9b\'@\xcc\xa5\xc7\xfd\xb0\x07&@f\xf5\xf3bL\x92)@\x06\xa7e\xbcwf+@\xf6\x8b\xad\x91\xee\xef0@\xf5o>\x93P\xed%@"_\x95\xc5\xbfo\'@\xa6\x90Nt7A)@I\xb7\xdd\xe1\xa3/(@\xde\xe6\xc0#{\xb7)@\xf0\xa0\xef\x9dY\xb3.@:\\\xcc:\x96\x03)@8\xa2\xa5\xbe\xc2\xd2(@{2\xf8g1 0@)\xa6\xe2\x99\x8d\xf9(@'
p16
tp17
bg3
(g4
(I0
tp18
g6
tp19
Rp20
(I1
(I1102
tp21
g13
I00
S'\xd2\xe1\x8db\xc0\xd9S@\x99\xf6W\xf1=\xe0S@\xc0C\x15\x93\x1c\rT@Sr\xbbk>\xe8S@\x82\xd3N6W\xf5S@%\xdc\xd5|\xdc\xebS@N\x9b@J-\xcbS@\xc8J\x91\xdc\xca\xd1S@\xe5\xf6k\xd5\x9f\xc6S@\x02\x84\xb2\x94\x10\xd9S@x\x12\xe6Z \xc6S@kC\x04<B\xafS@6\x99\x1b\x86u\x9eS@\x97\xfe\xd1\x8c\xb8\xc1S@\xec\x95\\\xc1_\xd5S@\xe3(\x11\'u\xe4S@,U\xf3cv\xdfS@\xd6\xa4\xb7\xe9t\xc3S@\x1cU\xec\xb3\xec\xcaS@j@\xceD\xbb\xf1S@\xbf\xb0f\xa7\xf1\xf0S@\x85\x9aR\x95F\xccS@\x92L\x83\x1b$\xe1S@\xf0+?+z\xe4S@\x9f\x99\xdb\x90\xec\xc5S@L\xe7\xc1\xd0aOT@\'j5\xde\xf6\x16T@\x13z\xca`9\xddS@\xc3\x9dU\' \xe4S@2\xc3+\xb0\x06\xc9S@7\xd5\xe9\x98h\xc6S@"\xccv\xd0\x08\xc5S@b\xe9F\x98\x9a\xddS@\xd0\xc3=\xe6\xd5\xebS@\x9b\xf20\xa0O\xebS@\xa0;\x16i\xdb\xc8S@\xc8\x9a&:g\xe4S@V\xf2a\xe7\xc0\xeeS@\xbe\\\xb9\x12\xa0\xd2S@\xd2\xab\xebz\xc9\xd8S@m\x17hc\xb3\xa1S@\x89\xd6\x1a\\\x08\xc4S@\xfc\xdaP\xa3\xb3\xc6S@\xfcMb\x14Q\xe3S@dCg\xcb\x14\xe0S@\x10Pe\x9f\x99\xf2S@ \xbc4\x07`\xdfS@d#\xb4\xd5q\xc7S@z\xaa\xaa2T\xd3S@\xfd\xea\xd2\xeb\x97\x15T@-\nB!\xe2\xc3S@\xaa\xa4\xd1\x18f\xdfS@?H\xd9\xbeS\xc7S@\x96\xb3H.\xd5\xd2S@\xa6\xdan\x00\x83\xb3S@#.\xa7\x83\xd2\xecS@\x068om\xad\xfeS@|\x8fM\xa9\x85\xd4S@\xfaQXd\'\xe3S@\xf7\x04\xcb\x8a\xe8\xc7S@>\xbc2yD\xd9S@~\xeb\x1052\x9fS@\xda\nZ\xd0\x19\xedS@\x8e%\x1d\x08m\xe8S@\xc2\x1c\x92\xc8\x96\xf3S@e\xa3t\xeap\xe9S@\xc8\x1a\rD\x82\xd7S@\xf9\xa7gs7\xc1S@h\xdb\xfa\xc5y\xc7S@\xcc\x11\xc3\xaf\xa2\xccS@d\x88^\x0e7\xceS@9\xfb\xba\xaf\xe7\x9cS@\xf9E\xc6\x84\x0e\xdaS@\x9dY\x1d\xa3\x15\xf6S@\x94\xc5\xbe\x0e\xe7\xe3S@\xff\x06\xc5\xba\xb9\x11T@\xea*[HF\xe6S@\xe5\xc2g\x9a\xf5\xe8S@\x9c\xfeW9N\xe3S@w!\x16\xebV\xe3S@\xfd\x01\xe7\xd0\x17\xecS@0+\xdbT*\xc7S@i\xdc_*\x9a\xcbS@\xa3\xff\xfc!\x13\xe3S@\xddR\xf2\xbfG\xc8S@\xdbX\xfa\xf6\xf7\xc6S@\xd2\x84\x87H\xb8\xf4S@\x0f?P\xec<\xd4S@\xa49\x93_e\xe6S@\xac]\xf8\x9d!\xd4S@F\xb7W\x1b\x8e9T@\x8fS\xa3\x1bCOT@\xbde&\xb4\xbb\xebS@unx\x9a\x82\xceS@n\xf0\x93\xe5\xc0\xb4S@\x1fR\xf7F\xcb\xe2S@\xa9PbF\xde\xe2S@\xa6\xd30:=\xf5S@\x9eVa\x1b\x15\xd0S@\x01\x8c\xc2\xd0\xb9\xeeS@\x9az\x80\x00u\xe8S@\x0b\xde\xe5e\xa5\xdfS@\xe6\xc4\x83G\x18\xfeS@8\xca\xa25\x0b\xd1S@C\xc9\xc2\x8a7\xecS@\x05d=2R\xf4S@]\xa3\x96J\xe6\xe9S@\x0f\x88\xb5PW\xdbS@\xc1\x87\x86\xf48\x03T@\xb1\x8a\xe4\x1aM\x03T@&\xa5\xdb\xe4\xf7\xd9S@\xf2\xb6N]\x87\xe5S@9I\xab\xfb\x9d\xc2S@7r&B&\xe2S@>\xad)\x99\x05\xedS@\x13!St\x9c\xe5S@\x83\xffH8\xa4\xe9S@=\xbf\xe4\xd3E\x9fS@\t\xd7\xa0m\x8c\xd5S@\xd9\x8d/\xc5q\xecS@D\x8f\x7fAf\xc3S@\xcd\x04X\xa2\x18MT@\xd9\xaa\x86g\xb2\xe5S@h\xb2R-\x93\xeeS@\'\xcb\xc2\x82d\xcbS@&\xf2-\xa8\x91\xf2S@\xec\xc1\xca!$\xd4S@\xb0R\xc0\x9dH\xf0S@Zp\xdbZ#\xe3S@\x07\xcd*\x95\x9f\xdaS@1\x0c#\x7f\x99\xe5S@\xf0~\x82S\x19\xe0S@O\x83\xf7\xd2Y\xf4S@\xc1\xb8/\x89p\xc6S@\x13\x8d="\xf2\xd8S@\xd2\xe67\x18U\xe7S@G\xba\x1c\xf99\xe4S@N\xc4\x81\xbce\xcbS@v\xdd\x13s\xb9\xf4S@F\xaafXK\xe4S@\xf7\x97\xe4\x1c>\xeeS@\xf60\x1b\xabn\xe6S@Mz7\xa7\x08\xacS@\x98\xca\x05\xaf\x86\xdfS@=\xbb\xfb}"\xf5S@"\x15\xa4\xb2\xe1\xeeS@:\x995\x83}\xe4S@\xc2\x10\xae\x85\x8d\xedS@o\x01X\xd6\x90\xceS@G\xb8\xe9\xcf&\xd2S@\x9a\xf8[\xd3\xce\xf2S@\x99\x08-\x0c\xab\xcbS@\x931#{\x8d\xe6S@\xab\xbc\x8f\x0f\x00\xeaS@\xf3U\xfa,F\xf5S@\xa8\x96\x01\tx\x9eS@\xc2\xd0\xcf\x83A\xcaS@\x9c\xb7\x05\x08\xfd\xcaS@\xffD\xb0=\x9e\xf2S@\x8085\x82\xac\xf2S@\xc29\xdb\xca\x9e\xcbS@\x07\x86k\xa77\xc4S@\x1a^\x99\xe5\x8e\xe6S@&\x94\x1a\x1c\xa1\xd5S@\x80w_\xe4\x8e\xdfS@\xb6\xaa\xaf\x19~\xe2S@\x17\x19vC\xf9\xd8S@\xa1p\x84\x843\xf0S@\xcf\x92\xd3r\xa3\xcbS@\x89L\xea\x99\x1e\xeaS@9\xd6\xae\x04@\xe8S@\xf0\xc5\xf3,\xe3\xd8S@\xe5\xb19\xb0\xff\xebS@)6\x0e\xe3U\xe8S@B*&\x9d\xf6\xc5S@\x1e\xeaEj-\xddS@\x8c\xdalU\xa8\xe8S@\xc5\xfc-\xd9\xc2\xb4S@gM\x03\xe9A\xecS@\x08_l4\xaa\xe4S@E]\xef:X\xaeS@\xef%\xf8\x10\xfe\xdfS@\x87\x10\x92\xe9R\xedS@x\x18\x13\xf2\xf4\xcaS@\x8aW\x8a\x0fJ\xcbS@\x04V\xa3I\xa8\xe5S@\x83\xd1h\x1f\xc2\xd9S@l{\x8fI\x05\xf2S@\x0f\x91\x8f\x90\xf6\xa1S@\x87[\x8f\xbcJ\xddS@\x1b\x1e\x18l@\xf3S@\xbe-\x95\xa1\x14\xdaS@\xd4uNq\x82\xecS@\xe5G\xe4aA\xe3S@\x87\x15\xa8\x87\xfdDT@\xbc\x13\xfc\x9f\xe6\xd9S@\x85\xceV\x94\xa8\xf6S@\xdc\xdf5\x809\xe3S@8\xb5\xb90\x07\xe3S@\xa3\x0fb\xe82\x03T@\xc4D5\xe7\xcf\xe4S@f3\x11v\x89\xe6S@s\xd3y/\x01\xe6S@w\xf8\x05\xa7\xc9\xd6S@\xfc\xbe\xccm}\xeeS@~\x9b\x96\x17T\xafS@\x92k\x00\xf5S\xceS@\xc9\xc0\xe7\xa0\xb7\xeeS@\x89=\x03\xc5\xf7\xc8S@\x18\xcf\xb9\xbcd\xf5S@Y\xec\xd6M\x07\xc3S@\x14\x16\xa6\xbcG\xe3S@\x12<\xac\x90\x84\xc7S@%\xf0\x1bW,\rT@\xbb**\x0f\xc9\xb4S@\x98\x97&|/\xc9S@\xa8\x86\t\xf9-\xeaS@5\x9b\xf8\xf6N\x02T@~\xaf\xfe\xa2\xcd\xc0S@YF9\x7fP\xecS@\xfa\xaa*q\xe5\xcbS@\xac\xb1\xd0\xa2G\xe2S@\xebc\']\xc8\xe2S@\x88\xdb\xb5\xa0\xdc\xd6S@Q\xa6\xad\xd0M\xb3S@;To\xf9R\xe2S@\xc7\xbc\xf2]2\xafS@\x84\x0e\x14\x8cX\xe3S@\x8a(\'\x06W\xeeS@z\xb8\x05IG\xd4S@\x97\xc9\xa1xU\xe2S@\x8c\x11\xf6/e\xcaS@\x9d\xe7D\x92\x8b\xebS@\x9c,\x87\x056\xecS@\xae?E\xfd\xb1\xd8S@\x8e\xaa\xcd\xd4\xc1\xc9S@ u\x01\x15\xd9\xb6S@\x04\x14l\x8a\xb0\xeaS@\x0f;7\xaf\xd5\xe1S@\xe6j\x80\\\x0e\xe9S@c\x00P\xaen\xd1S@\xbf\xf0\xd4C\x84\xe2S@\xc3v\x95\xaf\x98\xe4S@\xe4\xcbmW{\xe5S@\xf3\x14OfM\xd4S@\xa4\xa2\xc0%\x1aMT@\x18\xcf"\xa9\xd4\xdbS@E\xf1\x998\xa4\xe3S@\xb7w\xeb\x91\x1d\xb2S@\n\xd3\x1eg\x98\xd8S@&\n\xf91\xf1\xd8S@\xb0\xadt\x0f\xfa\xe0S@M\x9d\n\xd25\xe7S@2\xaf\x84\xcf\x94\xaeS@t\x04\xaa#/\xe8S@\xfc\x88%M2\xf0S@9\n\xbb\xed\xaa\xb7S@\xf5\xcb\xce7\r\xe4S@\xb3S\x84u\xf0\xeaS@\x98\xcc\xfb\x82\xf1\xc9S@-\x9e\x0b\xb7\xa5\x9cS@>\x13)7\xc2\xc8S@$\xbf\xb4g\x06\xceS@\x81\x1f$\x04x=T@\xc3Au\x7f\xd9\xc3S@\xc9\x97g\'\xfa\xc6S@\xfc\x07\x04q\xd2\xd5S@\xf8\xa5\x8c3\x11MT@\x80{l\x8eA\xd7S@\x80\xaa[l\x0e\xbcS@\xee\xa8-Fo\xd8S@\xfc\xc2\xb1W\xe0\x18T@\x86\xfdS\xcf,\xc7S@\x1c%\xfd\xd8\xa7\xe5S@\xdb\xb6\x80\xdd\xad\xe9S@#\xac\t\xa3]\xdcS@\xd6V\x03\xa2\xdc\xcbS@\x82\x01\x1b\xab\xb1\xe8S@\x18\x11s\x05q\xd7S@\r\x0f6\x13\xa2\xe0S@\x11<a\xe5q\xf1S@kC\xfb\xdf\x7f\xffS@\x1fm\x9c>\xa5\xffS@\xfagE\x13\xba\xf1S@G\'^\xd2\xda\xe5S@\xd8\xa8\xf6@\xea\xddS@T\'\xfe\x18\xed\xe4S@\x9b\x94uZ\x92\xc1S@\xab\xca\xdf\xf2\'\xf2S@\xab\xf7\x88{\xe1\xeeS@N4y\xb5O\xd3S@\xf3\xc6LW\xe9\xd5S@\xdbu\xff\xf8\xd8\xc3S@\xdc\'\xfc\xb3\xcd\xd9S@T\x86\x14qy\xf1S@\x85\x18\xe4\x85\xe1\xeaS@\x9d\x15Ra|\xcfS@=\xae\xe3\xd9\x18\xcaS@\xab\xdeC\xaeU\xadS@h\x03,\xcb\xfb\xedS@\xe5\xf2\xb9j\x04\xeaS@5\xcf\x97\x11\xfc\xd6S@d\x10\xf1\xf9\'\xc4S@\xda\x96;\x1ba\x02T@\x83\xc8\xb5\x91\xd6\xe2S@\x82\xc2\xf8\x071\xc4S@\xb2\xf94\x06\xc0\xfeS@\xe5\xe2VX\xef\xccS@F\xbb}\xb4\x17\x15T@j).~\xd8\xd2S@J\xec\xc6\x044\xf3S@\xb2b\x11\xa1A\xe6S@t\xdb\xcb\xd8S\xf4S@e\x9d-\xbc\xf5\xf3S@\x9bU\x8f[\x88\xc9S@\xcazo\x10b\xe3S@\x02\x8f/$2\xeeS@3\xc3\xcb\x036\xe0S@\xbf\td\x9a\x9f\xddS@\xf5\xaaIVq\xb7S@\x9f\xd1B\x85\x92\xb6S@\x15\xe5V\xb4_\xdfS@\xd5\x04\x82\xa0\xea\xe6S@\xa8\xb4\x00\xed\x86\xdfS@\xd71\xdd\xff\xb3\xf4S@hZZ\xde`\xf4S@\xac*4\xdf\xc2\xecS@\xceC\x93\x87\x13\xcbS@Aq8\xbf6\xc7S@Y\xc7\xd0\x1f7\xf5S@\xac\x10\xef]\x82\xe6S@\xd2\x14\xb3\x01,\xf1S@\x9a\xca~L\xc4\xe3S@a\xbb\\\x8bg\xebS@U7@f\xf3\xe5S@Rc\xdc\xbb:\xe8S@a\xbdg\xfe\x14\xf3S@\xeat\xc7\xef\x90\xe6S@\x16\xacj\xf1U\xcdS@\xe1\xb3\x86s\xf4\xe6S@\xb7`\xf3\xf1\n\xb2S@\x8a6 oC\xe8S@t[I`C\xf5S@0\xeemf9\xe6S@\xc1\x9bE\xd9\xf3\xe8S@4m\x98y;\xe5S@\x89}\xd3:~\xf5S@%V}\xa0\xfc\xf5S@\x83N/ZI\xe6S@y\xc0\x91\x05\xbe\xefS@;G\xe2$\t\xe5S@\xe2l\xc7X\x99\xd2S@\x9b\xfdX^-\xceS@t\xe6\x8dkC\xc8S@\xd8\x84\xd8\xd7\xf1\xccS@93\x05\xb1\xf1\xf3S@\x8c\xa0\xbd\xa1\x86\xe8S@gY\xbf7\x1f\xb4S@\xbc7\xc00\x8f\xe1S@\xd1u\xcd\xafg\xe5S@/\xdf\x05\xf1\xf7\xe5S@\x9d5\x17\nI\xc1S@QR\xc0\xb2i\xcbS@\x0f\'R\xcf\xb0\xd5S@\x0cq\xb5\x8eD\xc7S@\x06x\x19\\K\xeeS@\x19\xa1\x12\xf6;\xb3S@_=\xa5K%\xc7S@\xbfq?\x819\xc6S@\x16KJd\x87\xd2S@\x05\xe6\xf2IT\xe9S@;\xcc1\x9f~\xefS@ i\xaf,\x88\xebS@U\x0e\xc1\xc1\xfe\xc1S@\xea\x88\xa6\x1f^\xeaS@\xb3}\xdd\xed\x03\xc7S@\x80Z?\x01\xfe\xbaS@\xfe\xc9\xb6\xa7\xf7\xe0S@\xfc\x8f\xf95\xd2\xe4S@v\xd8|\xa9\x14\xddS@\xe3I\x0b\xf7K\xd4S@m#\x12\x96\xd1\xe2S@{}I\xb5\x04\xacS@-\xad\xc2\x17\x84\xddS@\xce\x93\x880\x08\xd7S@\x9cD\xb4\x94\xf8\x9cS@y\xdd\x97\xf9R\xecS@7\x9a\xb7gw\xd5S@\x80z\x03\xcfr\xecS@\xaa\xc6\x9f\xcf\xc3\x0eT@\xf1@\x14\xc1\xe8\xe5S@=\xfc\xb6_p\xe3S@\xea\x11\xd3\xb7\x04\xebS@*v\xe1\n\xe6\xcbS@\xc20\xb8k\xc0\xc6S@G\xec*\x87C\xc6S@\xf4\xb0\xad\xb9?\xe3S@%\xf0\x1bW,\rT@\xa9\x9e\xb5\xca\xa8\xecS@\x8c\x84]m\xb5\xe9S@\xf8\xeeo\xfe}\xc2S@E\xbc\xa4\x89r\xe9S@?nb\x7f\x95\xeeS@!\n\xe0\xc2\x02\xe0S@\xffC\xd08\xf8\xd8S@\x8f<a\xdfe\xc2S@!\xec2\x95=\xe9S@\xbb"C\x82\xd7\xe2S@\xbe\\\\\xb5L\xdaS@t\xc2&\xf3\xbc\xeeS@\x0b\xb9\xc4\xfbL\xcbS@9\xd9[\x1d\t\xdaS@\xd7\x10\n\x87\xa8\xcbS@\x7f%\xa1!\xfc\xd9S@i5\xe4\xf60\xdaS@5\xaf\xcc\xe2;\xcfS@\xb2\xbc\xfd\xad)\xc9S@\x9a\x85\x1e\xd7\xb0\xeeS@\xbe\x0c\x8dl\x15\xd9S@\xc5].O\xfc\xe8S@F\xe9\xb0$\x9e\xe1S@\xee\x99o\'`\xcfS@\x1f\xff\x12f\xfa\xcaS@\xc0\x19Y(5\xeaS@\xd5s<l\x0f\xdcS@\xb1M\xd7\xe9\xf7\xdbS@\xd2\x18\xb3Kq\xefS@\x07\xff\xc2:?\xd6S@9\x9aoH\xd8\xe7S@\x0f\xbb\t,P\xdeS@\xf5\r\x93\xae2\xdeS@q\xde\xa4\x92O\x9aS@i4\x05CD\xd4S@\x98\x8aW\xe5\xed\xd8S@\x0c,\x9f\x8f(PT@\xd6q\'i\x1e\xe3S@\x01\xc8\xf2\x0c\x9f\xaeS@\xba\r\xc4\xd4\xa7\xbbS@\xfaBX\x86\xbf\xd8S@\xaa\x152r\xdb\xd1S@\x83oH\x8c>\xd4S@\x86\xac\xec\x8e\xaf\xeaS@V\xc7vV\xfb\xf1S@(\x81\x81\x86\xf6\xcdS@u\xf2.\x93\xcb\xd7S@<e\xd6.\xa1\xc8S@`H 0\xad\xebS@\xd6\xc7\xf6k\xe4\x07T@\xb8D\xab0\x92\xd8S@\xea% o\xb7\xd6S@\x1a=\xc3\x02\xa7\xe9S@\x00r\xb4\x8f0\xf0S@d$\xb9%\xadET@\x0eZX\xa4LHT@\x17\xee\xb0 R\xc1S@J\xbc\x87n\x16\xd1S@\x86s*\xb1\xec\xcaS@!\xb5a\xec\xc6\xd5S@pR\xf2[q\xe5S@\xa3\xd4X\x7f\xd6\xe1S@\x03\xa9\x13xW\xd6S@\x0e\xe9=_\xf3\xddS@@\xc7\x88\xe6\xc6\xe4S@\x84\x82\xbd\xde&\xcaS@\xc3\xfb\xea\x08\xe8\xaaS@U\xf2\x81\xb88\xddS@N\xc9\xfcR\x80\xdcS@\x07\x056%\x98\xd8S@$\x13\x8d\xda\xd7\xe2S@.bOB\xa7\xe0S@\x07\x96\x1d\x0e\xf2\xe2S@\x98\xbfu`p\xc8S@}\x8f\xe5\x00;\xe4S@\xfd\xbaO`\xa7\xc5S@\x1dk\x92\xa56\xcfS@\x9e\x9b,\x91c\xe2S@\x94\\\xbb\xc58\xcfS@S|B\x83W\xd9S@\xc8\xf6\xadK\xe3\xe5S@\x95]{\x82\xa2\xe7S@W\xa5T\xc5}\xe2S@\x9a+\xb2^\xdc\xe7S@G\xf6\xe2\xf0\xe7\xeaS@$\xbc@\x05o\xebS@mbB\xfb#\xdeS@\xccj<\xf6\xa1\xeaS@y\xa9\x01\t\xb8\xd2S@\xc1\xd7\xe5\xf0\xa2\xebS@}r\xa6\x9ag\xe1S@gj\x88\xdf\xe4\xd8S@\xcc\xc4\xdfC=\xe3S@\xc0\xe6\x9d\xa9\xc4\xe2S@\x85At\x80.\xa7S@\xabN\xbc\xfbC\xecS@\x85\xf3\xe9"\xaa\xe8S@\x89\xb0\x0e\x9c-\xd2S@\xf4\xc3\xe7\x02?\xe6S@8\xe6\xe1\x85{\xd5S@\xf4"\xa8\x87\x1a\xeeS@\xf9\x01\x9a\x19\x00\xeaS@\xd7y\x80\xad\x0c\xa2S@*\x03\'\xe4.\xc6S@\xa9\xbf\x82\x9cQ\xddS@\xc4\xa9\xb7^~\xdcS@\xb1\xe5T\xff\x8e\xe1S@=x\x12{e\xf3S@#4\xa9\x9d:\xf4S@\xac\'6\x81\t\xdfS@\xda\x87\x1a\xe4\xbd\xdcS@\xa0x\x05\x1bp\xbaS@\xeb\xc0\x92\xadM\xe8S@\xd8\xbc1\xd5h\xe6S@\xea\xd7w\x0ez\xffS@9\xf3Hn\x90\xe1S@q\xac\xa1\x927\xedS@m\xd3\x96\x83-\xe1S@\x83\xf8gig\xcfS@(\xe8v\x94\xc9\xefS@?\xbe\xca\x9b\x86\xe0S@\xaa?i\xbbj\xceS@\xfcX\xaeQ1\xc4S@\x06?\xc9\xe5\x10\xabS@\x98J\xb69d\xf0S@\x9f\xacJ\xce\x0b\xc6S@\xd3\xf9r\xc3\xfa\xc1S@0C\xc3?\xa0\xeeS@\x8d(7r\x8c\x02T@\xbd\xf3\xde\x91n\x02T@\x0e\x9c\xb6\xe0J\xcdS@RGX<\x06\xf1S@\x8c\x88\xa8\x07x\xcbS@\x1a_M\\=\xf0S@Z\xb9\xc4\x9d\xf0\x16T@\x8a`x#u\xafS@E\x14\xa8\xf2\'\xf2S@ \xf2\xfd\xb8\x99\xc2S@X\xb1\xdf\x08r\xf1S@u\x1e\x16\x9a\xa1\xefS@\xb8\n\xd7\x1fU\xa8S@\xc7-\xc3\x9fX\xd9S@\xcfl\xa4FM\xe5S@i\x99\xb1S\n\xf3S@\x0c\xc1\xdcQP\xf3S@j\xb6!\xc8O\xffS@RC\x1b#\xee\xc7S@x\xac\xb3Me\xe8S@\xea\xdd\x98\xb8=\xaaS@7\x8f\x9e\x97\x93\xc7S@-L\x10\xd5\x04\xf4S@}\xf4\xa5\xdd\x7f\xfeS@\x07\x1e\xff\x90\xae\xf4S@\xd5(Jx\\\xc6S@\xf49F\x10x\xf4S@\xedt\xca\xf8\x89\xe6S@\x0b\xaa\xb5\tp\xe8S@y@\x8c-\xc8\xe7S@\xd2z\n\xea\xaa\xe6S@\xec\xecg\x1c\x14\xe8S@\xdb^\x0cN\x86\xb7S@\xf5\xc1}\xa4\x12\xb3S@I85\xeb\xa9\xeaS@\xb2\xa0\xb2H\x9c\xf3S@\xbe\x98\\\xcf\x86\xf6S@:\xc5*\xbb_\xacS@X\xd1} J\xecS@<r4\xc1\xf1\xe0S@S\x8e\x8cBj\xa6S@\xef\xf5k\x97\x9d\xe4S@\x0c"\xaaM\x06\xdaS@\xcc\n\xd1\x95g\x02T@\x05\xe2\x0cq2\xfeS@\x1cL\xf2\x81N\xf4S@\x94!gi\xcf\xc3S@\xeb\xabe[\x8f\xe5S@\x14;/\xf6\xfc\xd3S@h\x81\xbcl\xfb\xd8S@o\xfb\tX\x81\xebS@\x8c\x85\x89Zs\xe4S@\x1b\xdemlG\xdeS@\x85_\xf1-?\xeeS@\xa7\x0e\xd3\x11(\xc2S@\xd3\xcf\x89\xf3\xf5\xcaS@\xe8\x1f\x8d\x03\xbf\xf0S@\x08\xdb\xb5.\x03\xe4S@\x15J\xf3]\xe3\xe4S@\xfc\xd2K%\x16\x92S@3{\xa6\xa4w\xd0S@^\xd0G?\x08\xbcS@\x98\x13\xc0\xadT\xd3S@\xc9\xef\xd1\xa11\xe8S@\xea+\x0b\xecc\xd1S@\xc1\xcc=,\x84\xd2S@\xf1m\xe0[\x919T@,x\xbe\xd4\x01\xd8S@\xc5\x06\x0b6\x98\xb8S@\x1a\xa7\x1f\x9c9\xd3S@\xf8f\xcb\xaba\xe1S@+{\\y]\xcfS@v@\xa8\x9fo\xf3S@\x88\xfb\x8c\xc5M\xefS@\x95\x0c\xb7\x10\xb3\xe6S@t\xd3S\xbd\x1b\xd4S@\xca\xa5k4\x00\xcdS@\x1f\xd6#\xcf1\xf0S@\xb9}<\x05\xec\xebS@\xcbm\xbd\xadp\xe0S@@|\xc1\x96o\xe7S@\xd0\xa6\xe0|\xae\xdfS@)\x9c\x84}\x16\x15T@\xebT]\x11\x0c\xeeS@($\xd1\x02\x8e\xe7S@]%\xdc\x0b_\xcaS@\xa9\xe1f\xbe\xdc\xe5S@J6Rr\xc9\xdbS@\x8d(kb\xfa\xebS@f\x9b\xa0\x04F\xcfS@\xfbTa\x913\xe8S@\x85\x9d\xa70\x11\xc9S@F\xf1v\xc9F\xe4S@\x1d=\x15\xd1D\xecS@\x12\x90\xf1\x9a\x11\xc9S@\n\xdfc\x84\xc3\x19T@\xbf\x08\xcb\xd4)\xcaS@d\xf9\xc0\xc6\xe1\xefS@\xae\x82\xbb\xe1t\xe8S@q\x1d\xe5\xf31\xe1S@\xa5\xa4.\xc2c\xd5S@\x1c8\x99\xdet\xe8S@\xc4\xb2\xff\xa4\xe2\xe7S@\x98\xae\x13\xa2\xd9\xbfS@\xee\n\x98\xfaO\xc2S@\xc7|\xbcr\xa4\xcbS@D\x00o\xe7]\xe0S@QZ\xf8 \xe1\xe9S@}\xf1\xd6\x9d\xcb\xcdS@\x0bD.\x0b\x8c\xe8S@\x87\x96\x94\x94\x1f\xf1S@\xd3\x92\xee\x83c\xc1S@\xd6qb8\xf5\xe3S@Y`\xc8\xd2\x8e\xd2S@\xe5\xean\x01c\xcbS@NS\xf2\xab\xa5\xccS@\x10\xe1J\x8e\xd3\xefS@1\xc5\xe1\x1e8\xe6S@F\x93\x84\xb6\x96\xc8S@\xb9\xa79\xb0\xed\xedS@\x06\xb4\xdc\xd0:\xecS@\xae\n\xb1\t\xa5\xeeS@e\x9a6 \xdf\xe2S@\x87\xb5\xe5Rc\xe4S@\xceoJ\x947\xe7S@\xd1\xb1\x99ij\xc9S@M\x13\xe3\x879\xebS@\x8c\x0c\xabW\'\xe8S@\xfa/e\xa4\xbe\xeaS@\xb7&\xfd[Q\xddS@\xa2\x13\xd4\x19{\xeeS@\xd2\r\xd9E\xb8\xb6S@<\x9e\xf2\x92\x12\xf0S@?\x9dq%\xf6\xebS@\xa8c\x06\x94\xa2\x02T@|\xd0\xcd\xae\x8a\x02T@n\xde\xd5\xc0\x88\xebS@\xb1X\x89\xf5\xa1\xeaS@\xa9^\xdc\r?\xffS@b@{\xc3\x19\xffS@\xf4\xd1v\x12\x14\xdeS@SW\x15\xfc\xb3\xe2S@\x9d\xe3A\x9a\x98\xebS@5\xad\x86\xec\xb5\xddS@\xe9\xde\x82;D\xebS@\x08\xee\xde\xf4\xbd\xd0S@\xa4\x9f\xf34\x08\xd5S@i\x0c\x1c.i\xdfS@\xb4\xed\xa4Zi\xdeS@\xe6\xe9\xbcKB\xf0S@\x83t^\xd0A\xefS@\x8e\x0bS\xf6P\xdfS@\x0c\xc3v\xc0\x08\xf3S@\xd2\x086\xb2\xc4\xe2S@\xf6\xfa\x8e\x03\xf8\xf2S@\x92x\xaag?\xf2S@\xb8\x01\xa6\x1cK\xf4S@\xfa\x16\'\xcc"\xdfS@\xbd^\xbeX\x93\xdcS@l\xd4\xb0\x12\xec\xf3S@@B#\x0f\x8e\xceS@\x85\\\xed.\xef\xddS@\xae\xb2\xdb\x15\xf8\xe5S@\xda\xb1z\xa7@\xe6S@\xc6\x98r\x8f8\xe8S@\x95\xe8\xa7R\x97\xf3S@\xac\xd0\x00\x93\xba\xe1S@\tF\x9c\x0e"\xdaS@\xac\xcc\'\xf5|\xe8S@\x90/\x19\x1e\x9e\xf5S@\x01\xfaS\x89\xc2\xe3S@\xac>s\x0b\x91\xf5S@\xef#?\x0bP\xe3S@>\x82\x15\xec\xca\xd1S@l\x82\x18\xb3\xda\xdaS@\xa6\xeav\xda5DT@h\xa3\x15MQ\xd9S@\\\xa2\x0cL\x0b\xeeS@|\x90\xe3\xc5S\xe8S@\x7f\xa0\xdf\xe7\xb4\xe4S@\x98E\x87\x1a\xce\xe4S@b\xd2\x87\xa6~\xe2S@\x05"\xa4\x8b\xb9\xe1S@\\\xd9>\x95\xeb\xe2S@\xed\xd8\xd0\xb9\xd4\xe4S@\x81\xad\x99sW\xf4S@\xe9\xb0\xb1\xb6\xc3\xc7S@\xa9c}\xbc\x05\xc6S@s\xf7\x9dWo\xe1S@X\x01\xcf\xdc\x1e\xe7S@\x03\xaa2h\x0f\xeaS@\xfc\nD\xebQ\xecS@\xea\x7f5wg\xeeS@\xe8\xc4\xfe\x94\xa5\xdcS@\xe8\xe4\x0f\xef\xfd\xcbS@\xf5\tULK\xacS@\x19\x104\x17g\xcdS@\x04\x940m\x03\xe5S@\x18\xfe)Ig\xcfS@i\xfb\xa9 0\xd0S@_\xd5\xfd\x81~\xd9S@I\x10EQ\x8a\xddS@\x13\x0e\xa2\x01\x1a\x92S@\xfd\x1c\xc0\x85\xaf\xa8S@6\x05V\xe5\xfd\xeaS@\xf2\x8a\x91CN\xeeS@\xadT\x00O\xe6\xd8S@\r\xae=\x1b^\xe0S@5\xaf@cY\xc7S@\xe0\x15Y\x8a\xbd\xe2S@$cg\xe6\xc8\xefS@\tH\xdfm\xcb\xebS@\xc4R\x05\xde\x8a\xc8S@~\x06X \xaf\xddS@o\x7fin\xea\xe2S@S\xbb\x91\xe2\xcb\xb9S@\xa5\x86\x0fs>\xe9S@r\xcf\x98\xe1^\xe9S@}f\x1bx\xb5\xc0S@J<KpZ\xb1S@V{I~n\xf0S@N\xaby|\x94\xa9S@3ED)]\xefS@o\xe3qun\xbbS@\xc41\xd7\x9e\x86\xe4S@q5\\\xa0\t\xe8S@sf\xf8)\xe2\xc9S@\x01}VOJ\xcdS@\xa7p\xe8)\x02\xb3S@\xa1\xd6eP\x15\xc9S@\x1f-Y~\x14\xe6S@\xe9O\x0c\xdb\xc8\xcdS@@\x91\xd4\xec&\xe6S@h\x1a7e\x89\xa9S@\xcf\nu\xf9(\xcaS@\x9c\x85\xed\x9e;\xb3S@\x07N\x9f\xb3V\xccS@,\xf1\xef\x18\x89\xe5S@\xb5\xebbx\x99\xa8S@\x06\x882@\xde\xddS@e\xdbl\x1b\x81\xdeS@r\xbe\xc6\x1c\xa2\xc8S@\xb50\x01RY\xd5S@\x1d\x0e\xfc7_\xdcS@\x8aP\xa0\x16+\xc9S@\xe6\xd2H%\xd8\xe4S@\xf2\x08*\x95k\xc8S@0s\xb6\xa5\x99\xc9S@\xf9,\xb4u\x96\xc3S@#\x19Y\xd2w\xcaS@\x94\x87q_,\xd1S@w\x81\xb0M\xf0\xe1S@\x15A\x9dk\x10\xddS@F\xf3ao\xda\xdfS@\x02\xa8\xa8&\xbf\xe3S@Wf\xd6\x82\xf4\xe4S@\xa5\x84L\x8b\x03\xecS@\xe8\xd8\x9d\xc0}\xd5S@5\x0e)\\\x93\x02T@6\x95n\xdc\x18\xf4S@\x9b]\'c\xe2\xe2S@!\x0f\x94\xdd7\xe0S@\xc2\x15\x99$\xf0\xe9S@J\xff\xc8\xdc\x92\xd7S@\x82X\xe4\x02\xf2\xc9S@k:z\xd1\xf8\xb6S@\x9d$x#x\xe3S@\x18\x08\xe0\xf0\x87\xf5S@a!hU\xf2\xe2S@\x99\xd4\x90\x8e\x8d\xe9S@\xc8\xfd|\x91\x96\xdcS@\x9b\xa3\x95\xceP\xccS@`M\x17\xc2\x89\xccS@%x\x18\xd8\xb8\xc7S@\xc3\xae\xa0\xd9\xfd\xefS@\x87\x1aH\xc0\xf3\xe2S@3\xe8\x0b\xfa\x0f\xe3S@y\xdc\x81#$\xf5S@\xe1\x9e\xa3\xdf\xe8\xebS@m\xb4V\xa8S\xe2S@\xe4\xbfZ~\x83\xe2S@\xa6\xdf&\xaa\xe6\xeaS@\xec\xe55(\xc2\xb7S@\xd8\xd5\xb2\x07\xe5\xe6S@\xbb\x15\x9f\x1b\xa8\xf2S@i\x8ed\xf4\x08\xcfS@\xe4c\xc3\x05g\xc7S@\xac\xb5\\\xc4\x16\xe2S@ \xbe\x9a\x12\x8a\xe3S@T\x00\x8c\x90\xa2\xf4S@\x1e\n\x04\x95\xeb\xe2S@\xd5\xdcI\x9d\xb8\xc7S@\x94\xd0\xfa\xdf\x94\xe5S@\xcffJ\x15-\xe3S@\xb6\xd1E\xe4d\xe3S@w\xfbU\x1f:\xf4S@\x0c\x0f,U,\xdaS@\xd1\xc0\xee\x96\xef\xdbS@\xda\xf6\x9bW\x9a\xeeS@"\xaf\xad\xe3\r\xdeS@\xf2J)%:\xe8S@\xe2\x10\x16\xe9\xd7\xe7S@\xc66a\xa2\xd8\xbcS@9\x87.\xa9\x15\xf4S@\xfe\x1a\xb7cg\xe4S@\xcc\xab5=\x11\xe3S@\x07\x0bTb\xbd\xa7S@\xd3\xb9\xc7Y]\xc6S@5@\x06\xf3\xd4\xd7S@\xb2\xdc\x97R8\xdcS@\xabR7H\x9a\xe1S@\xee5\x92\xcd\xa7\xb6S@\xaa\xfc\x8eQ\x9d\xeaS@\\%\x0b\xbd\'\xccS@k\xfdF\x80\xd9\xe5S@A`_\xd5\x8a\xe7S@&|\x99O\xa1\xd9S@\xca\x8b\xceT\xe1\xf3S@\x16\x86xH\x9d\xeaS@J\x14\x83\xea\xa8\xf3S@\x1d\xbb\x0b_s\xbeS@m\xd5\xbf\x11\x98\xe5S@32\x13\x82\xf7\xe7S@\x06r3\xa6\x08\xc9S@\x18\xef1P\xa0\xebS@\xa1\xb8T\xa2\x1c\xc2S@\xbd{\xea$\x08\xf3S@\x08Q\xa5N\x17\xe9S@\x0f^\x81{\xd0\xebS@\xdf_\xa05"\xf2S@qa\xa8\x14\xd5\xdaS@\xf7*\x02HW\xe2S@\rR\xbf\xfc$\xe5S@\x99\xc3\x05+Q\xe5S@\xea\x11F3\xb9\xeeS@\x06\x9d$\xac?\xdaS@*:\x81\x8f\x83\xe7S@_ o0\xd6\xe8S@1-\xfc\xff\x8f\xcbS@\x0e08\x81S\xe0S@[cD\xa8\xac\xefS@\xfa\xb6\xf4\xb0\xd9\xf1S@\xe2F\x19\xe6\x86\xe7S@x\x1c\xe2\xf3\x83\xf1S@\x8d]*5W\xc6S@9\x80\\\x9f\x7f\xd1S@@;a\xb3\n\xe5S@\x96Y\xcc\xd5[\xe9S@\xbc\x18\x84\x8f\x96\xe4S@\xc1\xaf!\xae|\xf1S@\xdc\xe0*\x0c"\xccS@M\x82\r\xe4\xe6\xcbS@Bk\xe5\xbc\xc8\xeeS@\x99\xc3\xb1\xd7L\xd2S@\x19\xbf\xcd\xc6o\xe0S@\xbfS\xd1)\xe4\xeaS@\xa3\xcc\xb6j*\xe3S@\xd4\x84\xe8\xd6\x0e\xd5S@It?\x8b\xfc\xeeS@\xea\xaer\xda7\xefS@\x16\x1cO\xf4V\xe8S@\x14%\x91\x8c[\xc4S@O\xb6\xfcd\x1a\xd0S@\xf6\xbe\xef\xf4<\xf0S@\xf5\xa7^F \xceS@\xeb`\xcaz\xd3\xc5S@\xfd}\x80\xf4\xa6\xc0S@\xdfR\xc8\xa6\x9b\xf0S@\xderaPI\xe1S@3\xf5Xk~\xe2S@\x7f\tBoc\xecS@o\xe9\xd6\r\xae\xe2S@\xa5\x07\xd1,\x84\xe2S@\xcc\xa1c\xb8\x91\xd2S@~\x8c\x9e\xe5O\xf4S@\x1c3\xdf\xd6\xc8\xe5S@\x87\xe7#z\x05\xabS@l\xe3\xb7r\x0c\xf1S@;\x93\xf3}\xbb\xd1S@t"\x0e\xd0\x82\xe8S@\xf0\x8d^\x89y\xe8S@\x93\x8e\xddI;\xf1S@e\x10\x12\xaa\t\xf3S@\x12zM\nf\xe8S@?RO\x87\x0f\xf1S@@\xba8\x7fj\xb1S@\xc9\xe7v\xcb\xff\xdfS@\x91\xd75M\x94\xdfS@\xd0q\xe3-\x0b\xeeS@a\x98\x9el\xcd\xe7S@^\xac\xde;3\xeaS@0\x85\xca\xac\xd4\xb7S@\xc6\x03\xc0\x8b\x8a\xc9S@\xe1\xd5\xa8-\xbf\xc2S@\x91\xc6\xe9\x04|\xccS@\xd4H\xc9\xf4&\xccS@\xac\xbc\xb0\xf5\x14\xdfS@\x82\x00:\xbd\xde\xd2S@\xdfo\x9e\x06\xed\xcdS@\xfd\xb08\xf3\xf3\xbfS@\x82l\x13\xed\x0b\xe8S@\xb8\xab*\xa0\x85\xd4S@\x91\xea\x8d\x11\xb4\xd5S@}\x11\xdb\xc7\xb1\xd0S@\xc6\x13\xad\x10%\xc6S@`\x8d\x03\x9a\t\xc6S@b\xc3]%\x9e\xd7S@\tC\x83\xea\xdc\xf3S@\xaa\x9b\xe7]\x1f\xecS@\x1b.W\x14\xd0\xeaS@g\xfa\xa0\xcd\xe8\xc9S@\x94\xd6\x14\xa7\x97\xbeS@1B\n\xfa\x90\xd5S@\xd0\xec#\x05\xca\xd5S@7\xfd \xaf\xbc\xe9S@Y\xf6\t\xc3\xfe\xf5S@\xc1\x91B\xa3W\xc9S@\xe5bN\x803\xecS@\x99\xf4\x9f|\xf9\xf4S@P\xebQd\x1e\xf5S@\xaa(\xa0\x97u\xcaS@\xa2\xb0\xac\x08\xfe\xf4S@C\xb2\x85\xe9\x82\xf4S@\x186\x16\xc0\x01\xe6S@4\x98\xab\xbe\xfe\rT@\xf7g\xb4\xe7\x08\xe6S@\xd9\x1e\xd30\xc8\xe5S@k\x8d\xaa\xa9a\xe4S@\xdaD#\n\x06\xf3S@\xa1*\x02\xd4(\xe4S@\\\xc0\x85\xae\xef\xe6S@\x8b\x9fx\x7f\xef\xeeS@\x1b?\x07go\xf1S@\xa3,\xfe\xd9\n\xe6S@\x8c6\x0e\xe3\x1c\xdeS@\xe38\xa0Z\xa7\xf2S@o\x87\xe3\x81j\xe3S@&\xe5\xad\x8bf\xe4S@\xcf\xf6\x12\xf4\xa4\xe2S@r\x1a t$\xceS@\xe5=\x14\x11\xed\x01T@J\x8b\xe3\xd0}\xcdS@\x88\x805\x9e,\xf1S@<r\x95Al\xceS@\x94*\xadp\x8f\xeeS@\xb2\xe4Dl \x03T@^\xa1?\xf1\x14\xabS@\x96\xe3\xa9\x9eq\xedS@WW?`\x14\xeeS@\x94\xdb\x1d1\xbf\xefS@\x86#\x88Ml\xe0S@\x81\x06\x8e\xb0\xa5\xeeS@\xa4H\xfc\xb7\xfe\xc0S@\xfb\x13e\xafa\xd5S@\x9cq\x10\xff?\xe1S@~\xf9\x9b\x87\xd5\xdcS@\xefw+\x8f\x92\xeeS@\x8a\xf6i\r3\xe9S@lQ\x92\x81\x14\xe9S@K\x16\xbf;I\xecS@Si\xce\x9d\xf5\xc5S@7\xc8V\xb1\xc2\xdcS@\xde\xc0\x0b\x04\x1b\xdeS@\xc0\xaf&4,\xdeS@\x02S\x87\xf0\xd8\xdcS@]1Z\xf2\xf2\xeaS@\xfb&s\x97\xbf\xdaS@\x0eF\x83\x87\xa9\xdaS@0\x90\xbd\x84\xff\xeaS@\xc3\xe9\xd0\xa8\xa5\xe3S@|\x02\xa8`\xa0\xe5S@\x85-\xb2\xcbp\xecS@\xabr\x0c\xddk\xd2S@\x08\x11\xb2.n\xe3S@\x0f\xbd\x96\xaa\xc2\xe9S@KF\x0b\x92{\xecS@nA\x19\x9b\xc5\xe2S@\x9f\x1f\xbb\xf5\xa8\xe5S@\xeeH\x9e\x03\x9a\xe8S@\xe3[W\xe1\x97\xe2S@QV[\xbf\xf0\xd4S@\xd4\xb4\xaa\x8du\xe9S@{$U\xf3\x85\xdcS@\x99\x86\x1a\xdca\xe3S@>ipJ\xcb\xc8S@\xb6v\xd4\x83}\xdaS@\x8f\xb7\xac\x05\x91\xebS@<%\x9e\xc50\xe8S@K\x9d>\xb5\xe3\xe7S@\xd8\x9e\x04*5\xe8S@\x1eQ\xd8\'\x8b\xe7S@\xfd\xd6\xc6\xfec\xe5S@`4\x0c\xed\x15\xe5S@\xceyl\xc1\xdd\xe4S@_\xd5J\t\x15\xe8S@\x9b\xec\x17\xc5N\xe8S@\xa6\xf0\x1f\x81\x1c\xe3S@\xcb\xf5q;p\xe8S@\x03=\xb3\xb8\x8a\xe5S@-\xec\xd00\xea\xe6S@\x91\x8b\xb3\xf7\x88\xe3S@\xb5\x91\xb7vN\xe0S@\x86\xc0\x98\xa5Y\xe7S@\xe8\x7f\xc3\xfe\xb9\xe1S@1KG\xeb!\xe7S@\xbe\xee\x9b\xf1\x08\xe0S@\xad_\xf7S\xee\xe1S@@\xea]\n\x8a\xe0S@\xaf\xc5;]2\xe6S@\xb2\x01`\xcd\xa1\xcaS@P\xa1\xf0~g\xcbS@*hZ\xd9\xcf\xe3S@e\xe2=\x9c\x8f\xd1S@ZJFK]\xadS@6%Z\xabl\xdaS@\xcc\xd6\x96Y\x96\xa8S@\xc5\xe5\xe7\x9a6\xb7S@x\x85\x9eL\x99\xe2S@\xbb\xdaA\xdd\xf9\xe9S@\xa6\xb7<\xe7Z\xecS@\xfc\xb7%\x82\x9b\xe9S@i\x9f^\xbdx\xe2S@\xf3A\x90hX\xd3S@\xe7\xa6\x92\xd4\x00\xdeS@\x11q1\xbd\xfd\xebS@#\x81\x1c\xe0J\xe8S@eI`O\x94\xe9S@\xcb\n\x1e\xaal\xd1S@\xad\xde?\xee$\xe2S@\xb50\x01RY\xd5S@\x07\xc5f\xefH\xe2S@\x18\xf9\x94\x8c\xff\xe3S@/\x13\x00e<\xefS@\xd0\x93\xac\xe0%\xe3S@@G\xd6\xf4\xa2\xf0S@(\xa8TO*\xf1S@\xef\xfb\x86Q\x08\xe3S@D`\xad\x08\xb9\xeeS@\xd5\x8d\x89\xbd\xb7\xefS@\xa2\x03\xb4\tO\xefS@C\x7f\x9d\xe0\x05\xedS@\xf5i\x7f\xaf\x94\xb8S@\x02eD\xa5\r\xf1S@&~a\x95M\xf1S@B\xa8\x18\xc0\xd6\xe7S@\x0e\xf7\x7f\xf1\xfc\xebS@\x0fYpy\xa6\xc9S@\xcd\xd1K~\x0c\xf3S@\x13?\x9f5f\xefS@(w"\x87\x90\xb7S@\r\x86A\xf2GDT@\xb9\xe7\xb1y\xb7\xb1S@\xec\x0f\xce\xf5l\xc8S@\xbc\x0c\xe8\x89Y\xeaS@\xe5\t&d\x83\xc8S@\xb8\xa8\x0f\xd9C\xd1S@\xa9\xf3\xd6*\x91\xe8S@\xef8\xf2\x1a\x93\xc8S@#=,+:\xeeS@\xba\x93\\\x82\xb8\xe2S@\x97\xdarT\xc0\xc7S@F\x16i\x16\xe9\xb0S@\n%\xc0\x1b \xe3S@\xec\xb6\xc3\xe2\xda\xeeS@\xd6\x9eG\x93\x87\xa5S@:\x1cw\xb7\xb1\xc5S@_\xb1\x0f\xd0\xeb\xd5S@\x10\xefTW_\xf4S@f\x84\xf2\xbb\xab\xceS@\xcd\x9b\x03\xa0\x10\xabS@\xaf\xd6\xe7W\x9b\xc3S@\xba\xffM\x0c[\xc0S@\x90u:Rf\xccS@wL\xa3\xa2\x14\xccS@o\xa1v\x9b\x19\xb9S@\xda`\x95bU\xeeS@'
p22
tp23
btp24
a(g3
(g4
(I0
tp25
g6
tp26
Rp27
(I1
(I1102
tp28
g13
I00
S'[\xac\x01\xcf\xdc\x06*@\x83<5\x81\x89g&@\xb3\xf4\xe8.\x9e02@\xc4\x92L\xf2\xbb\xc0(@\xbe\x85\xc1~\xf8_\'@\xa20\x81\x7f\t\xf8&@\n}Le7\x9d(@\x93\xf9\xe5\xe6E\x94(@qI\xd2\x01u\xd10@\xebw\x14V\x0c\x9b(@\x16l5\xbd\xbdi-@\x875\xe8\x08\xdb )@\xde\x01\xf6\xfd\x84{*@\xb9U\rt\xf7-)@\x8a\x91\xc5\x80p\x87,@t\xea\xd2!\xd3\xc9\'@\xaf,\xdeR\xf1\xfa&@\xd8\xc4\x8dS\xf6\xfd(@V`\xf8f\x02r(@\xdcqe\x19Je\'@V\xc0\x93\xa6\x02\xc9\'@H\xb3h\xe3\xa7\xa4-@P\xb4\xf8\xf5Qm,@\xbaP\xaa\xd9\xf2\xbd\'@5\xa6mK\xa3\xf6-@\x92\x85\xad\xabiq*@\xe9{$\x00\x18\xd33@\xcf\xff\xe2\x98g\xe4%@\xa1\x12|\xc4BL*@&\xffHC\x89$)@\xe6\xf3\xd8\x91+\xe6-@\xff\xc8\xbf"\x03s.@\x9e\xd3\\iV\xc2)@\x08\xf3\x83\x04d\xdf,@\x83\xa4k\x8bJ\x86%@\xac7\\LW\x1d)@\xbaP\xaa\xd9\xf2\xbd\'@\xd1\xbb\x18\x8cU\x9d\'@1u0\xe0\x91\xcb(@\xcd\x82\xddX\x0b\xd3%@\x165\xd5\x96\x8b\x1e+@\xcf\xa9\xb7\xe0\x90\x07(@x\xd6\xaeQ\xe6\xcf\'@#Xe\x9f\xeb\xa7\'@`\xf8J\\\x1ah&@\xc0\x89\x00)\xceG\'@\xaf,\xdeR\xf1\xfa&@\xa3\xf5\xe4}\xd3X&@,\xd1\xea9\xc0\xa8(@k\xceg\xb58\xa03@D\xf7\xbf\xd5\xc8:)@\x10*\x91\xbc0 &@\x07\xcb\xe75Qa&@\xb8a\x81{\xbb\xf9(@R\xc54H)\xea/@)\xbc\xe3\x81\xe9\xe9(@XS\xfe5\xd512@\x8f\xc8\x85J\xb2\xaf.@\xda\xc4z\xd4\x03J-@\xe8\x1f$\x02\xf0\x1e)@\xa6\x976\x82O\xd4(@A\xa4C\xb9\x97/+@\xf8\x02\xcb\x86\x9e\xf5&@\xb6\x05\x82,\xf9\x97\'@_\x1b\xd8\xb5\t\x0f\'@\xec\xb6r\x13\xb4\xf8(@\xa5{\xefw\xa2 *@ \x9c\x8f\xbf\xfc\xe9.@\x1e$\xa64P\x1a)@\x89\xf6!\xfe\x99<0@\x8e.\x9a\x87~\x13)@{)\xc9\xd0\'P,@\x15\xd1\xccr\xcd\xe7%@-\xf6\x87\xcc\xb5\x1d\'@\xddR\xb57H\xcb\'@\xec\x03H\x0c\xca\xca3@H\xba\xcb\\\x9e\xda\'@\xf3r\x18\x96\x190-@\x9d\x0e\xbf\x9c\xed\x9c\'@4\xbd\x1b\xe0\xe3\'&@}Al\xc1\xff\xff&@I\xc9\x8b77\xf1(@m\x8d\xc7\xd7\xa3\x15)@\xf9\x0e4\xe8\x1a\xd8&@\xb4}\x00\x83;\xbd+@\xd7,^\x1e\xe2\xfd(@{\x12\x98Ok|\'@&c~\xc5\x9b\t)@E\x84\xcc\x82\x15\x15.@\xbd\xaffQ?\x93.@U.\xe4\x96lX&@\x14p*\x9a\xf0\xbe+@=9\xdc"\x97\x80%@!\xba\x9b\n\x91>)@x\r.^\xceI%@\x00t\xad\xb3\x88\x18(@\x00t\xad\xb3\x88\x18(@\x9f\xf6\x98\x05\xe9\x10\'@\x03R\x85k\x19v(@\xc8\xfd\xec[\x83\xcd&@\xdfX\xe1*{\xbf\'@\x08NP*\x84\xcb&@0l\x80\xeb\x9f12@\xeb\xe7\xc4j&J,@\xd7\xbfK\xc4"\xa9%@\xf5<\x1d\x89\xd7S\'@\xf4\x98\xacNq\x1f)@X\xe3\x85\xach\xe5%@k\x9a\x9a\xfc\xa562@sG\x11]t12@\x81\xabIPF\x82-@\x86\xf7\x81\xdc\\\n(@\xa8\xb1\xf7r\xe99)@\x8d\x10\x7f(\xb6\xe3)@\xb8\x91\xb8\xfbS\xe5\'@\xe2\xfdt\x84\xaf\xab-@\x1f\x9a\xb61P\x0e\'@\x8ap\x83\x12^-+@S\x17\xc4D\x8f\xf7%@_p>]\xc9\xce,@\xcfi\xba\x84{\xdc0@\x13\x12K\xf3\xaa\xdf*@\xd5\x9bw\x803\xac-@b\xb8\xbc\x06\x9ds\'@N \xc3T\xa1\xf9(@\x9e1z\x8f\x10R(@\xf3\x0f+\xb0\xa8\xba.@Z"y-\x16\xf0(@Pr\x8cL.\x1e*@\xf4\xc8\xfd\xfc\xdf\x81-@%\xfa\xc1\xb9\x8d\xb8-@\x9dd\xb4n\x8dg&@(\'\x9f\x89\xd0Q\'@\xfc\xef\xd1"\x89\xec-@\x8a\x87\xdbi~\xcf(@\x16\xe1zU\x8a8&@^w\xac\xd5W\xce\'@^\x81I\x88\x8e\x0e)@\x90T&\xa3|5\'@\xfb\x8cPR\x04\xd5\'@\xe1r\xe2\xdd\xdf\xad)@\xb1?\xf8\x86\xde\'-@0\x84\xf7\x9d=\xec\'@\x01\x95\xd5\x8b\x84\xcf&@\x86rS\x16\xf4\x0c\'@\xbb&Fg\x92\xf3(@\xbdRMF\x86\xc9\'@\xc7+\xf8\xb9\xbck%@\xe9\xa5o\xa9\xe3+)@>/\xa4\xfd)\xe3(@E\xd5G\x9a\x12V\'@\xdd\xbd\x0cI\x7f\xa4(@6\x94Z\\\x13\xe3-@\xc1SsY\xdf\n\'@\xae1\x80\xbe\xf0\x12\'@E\x9f^\x1d\x94{*@\\u5\x19e\xdd-@A\xfa\x15e\x85\x8e-@/\xb7Al\xa8F\'@\x11*0\x8f\xa09\'@\x8db\xa1\x82"\x9e(@}\xa1\x16E\xa6\n(@\xd24\xe8\xd39\x05.@\x9a\x88\xe5\xaf~\x8f\'@\xc7\x7f\x12\x93\xbfB&@&\xa4\xff\xee\xde\xa2&@\xe1w5vX\xce%@\x9f\x1f\x04T\xf3*)@\xe9\x0ecp\x8b\x15)@\xc8\x04\xe8\x1d,\xdb\'@\x07*\x9d\x8aL\xc1(@\xba\xfa\xc1\xfc\xc5d-@?6\xd3\xf8s\xf8&@\xa0\xda\xa5o\x14\xc8(@$\xaf\x9c\x99\xd9\xf7-@\xee\x16[\xd6m\xe3%@[\xfd\xaal\x05d-@\x9f\x05!\x11\x8a]%@\x95-\xfb\xd7\x17\r\'@\x0b\xc8\xa3\xc0\x96\x9f&@g\x89\xf2Pb\xb2%@\xfe\xb6Ml>H(@\x04\xfa\x80V|\x9c&@\x8d\x08\xea\xfb\xdc\xd20@{\x11=\x85a\x9d(@c\r#\xf2\x1b\xa3\'@D\x13;_\x95\x1c*@\x9a\x18\x0f\xe56\xef&@\xb22m;.$+@\xad\xfd,\xbb\xd4B-@\x804\x9c\xceG\x952@\xb4M\xf7\xa4H\xff)@\x18\x06\x83\xa3\x83\xb1-@\xb1\xc3\x87\x8ec\x12&@\x7f\xa7\x12\xfe\xf9O\'@D\x13;_\x95\x1c*@\xe7A\xe5_\xe1\x15\'@Y \xd4D\x87\xc0&@\xf4\xdb&\x86E\xda&@&*\xd9\xa2~72@>\xb0\xb0\x92\x19d(@\x1b\x9f{\xa7\xed\x93\'@\xcb\x80|\xe6(\xde\'@\xfb\xbf\n=/\x83,@\xfaU\\\xd6~\xcf&@Bh\xc9T\xf9\x1b)@{o\xf3\xda\x02\xd5-@\x933\xe5[\xaa\xcd&@\x86\xb6\xb2l[%)@[\xdb/\xb9\\z\'@\xa9\x9a\x9fj\'9)@\x9d\x0e\xbf\x9c\xed\x9c\'@\xf3\x01\xa8\x93W#)@\xf5\x82\x1acd02@\x84\x17\x83\xedq\x9c0@\xd6O\x0c\xf2\\\x1c)@\xdau\'\xebY~%@R!\xb5\xcc\xf6(2@G\x8f\x85\x80\xcbY)@z]\x15\xb2S\x90%@sjj\xfe<\x17(@&\xac\x08:\x01\xee)@][,\x96-\x0e&@\xae\x17jp\x95Q-@!\x04\xc0\x90\xfb\x07+@l\x04E>\r_&@g\xf9\x92.\xf8\xd5(@H2i\x94\x07\xa9\'@\xf8\x8f\x90\x0e\x9c\xd5\'@\x1a\xf3~\xf8\xba\xb0-@t\x03u\xe0\xb6^\'@f\\"\x13\x10\xba-@\xe3\xa4\x99\xe5\x8c\x94%@D\r\xa1\xc8j\xa7%@+\x87QM\xd83-@o\xefb\xcf\xdbp/@\xabBX\xd4\xb1\xd6-@\x1c\xa4\xfc[3=\'@2\xd9R\xb1\xd5\xaf%@\r\xbe\xe0\xb2%\xe1(@\xab\xf2\xab\xb2x\x8b,@~\x93\x0c\xe7\xa3\xeb&@.\x9bO\x84\xcc\x8d\'@\xb02\xef\xe9\x9cZ(@?\x9a6\x13%\x931@8=\xa1Y\xbb\x81*@\xb8\xaa\xda\xe9\x89p1@\xe9kP\x83\x0f:(@U\xb9\xfbx\x8d\x1b+@D\x99\xc8\x8f\xec\xd2(@\x11^\xcd}\x8b=*@\xc4\x84\x1bO\xaa\xb0%@;2\x83\xd46\xc6%@\xa6\xf9<Z`()@\xe5\x0e\x18\x82\x93I-@\xf5F\x03_\xb0\x99%@\x14(\xf4\xe2C\x0f/@{%\xe6\x1a\x0eH-@\xca^\xb4\xe79\xc5&@\xe5\nyI\x80\x8c,@\xf4\xdf\xdcNMY,@q\x0c+\x84;H-@f\xa1/g\xe0\xd90@\x16\xf0R\x02t\xe4&@\x0e\x1e\xbb)\xee:)@\x86\x07\xf9\xc8:\xd90@}\x80#\x81\x8f\xf4(@|\xe2\xd6\xcd\xe3\xe0*@c\xafy\xc9V\xf0,@8\xf6FEr\xc70@\x8c\xe2\t\x1b\xed\xd7(@\'\xda7\xb7z\x0f3@\xd5S\xda\xa5I\xae/@\xf9\x12\xaa6(\n(@^\xb2\xf9\xcbu\x13-@=\xfa4_;\xdb\'@\x1d(Io\x9b\xda(@\xad\xe8\xcb\x9b\xaf\xeb\'@\xefQ\x0bE:6*@\xe6\xf7@*\x88\xa9%@ \xc8R\x1f\t\xae&@\xae\r\xe2U\xd3A2@\xe3\xa0f\xe2a>2@\x84\xcf+\x12\x13f\'@\xe3\xc6\x16\xe1\xb8\xf3,@\x88\xb5\x00^5\xec,@\xca\xe4\xa9!\x8e`-@7\x91\x88\x8b\x14-)@\xa8:\x8f@\xedA\'@\xbb&Fg\x92\xf3(@\x88\x00\xb5\x02\xe4\xf3(@%D;\xa9\xed\x8c(@\xa2\x1e\x05\xad\x9b;)@&\xd1\x8c\xfc\xa7\xc8%@(\xb2]8\x12\xb5\'@\x92\xc246\x08\x96%@\xff/\xdf0\xf7\xbc-@\xaaH\x07k\x13\xa5-@\x90\x04\x99#\xb3!/@\x97\xd1\xab\xf9ow%@\x84\xf3qk\xea\x0e\'@\x03I\x00\xfa\x98t-@\x84\xbcmdM\xe60@gy\x9e\xaa\xeb)2@~x\xbf\xa3\xd9\x1b(@\xd2906\xa6\n(@\x17\x10ad\xd9\xe52@M7\x94\x96q\x1c)@L\xcb\t\xb4\xeb\xc63@9\'[\x1c.\xf6(@\x07=\xc6S\xa6V\'@\'+\xf8(\x8e\xa9-@Ka\r\xfd\xbc#\'@\x13.\xf6\x10YW\'@\x07\x97\x9c\x0e\x8d\xd7-@/\xdc\xb2\xd3\x06\xab\'@-\x92\xffN\x9f\x92%@_\x9a\xb3\xc1\x13h&@\x06\x18\x95\xbb\x1aO*@Jr\xf4\x87\t\xfc)@\x85\x0f\x7f\xa8$\xd6/@\x1f\xcb\xbf=\xa9\x1d&@\x8d~\xad\xc5x\xca%@\xc6\x1c\\\x8aN\xc8&@(]\x05f\xaf6\'@*\x80\xa0`|b\'@\xa7m\xd9W\x1d\xed(@8\xa8\x93\xae\xf4\xeb0@\xefTLO\xbe\xa0/@\xe9\xe9\xec+G\x0b\'@b0\xe1\x98>\xe5-@<N\xef\x90;\xad&@\x03\xf1\x83\x99\xe3\xfe%@\x958\x9a?\xca\x85%@;\x80\xe4*\x1d,&@U\x9ap\xc6\xf6I-@IB9\xf7]P(@\xd9M\x04s1\x05.@\xc8\x07x\x01\xf54,@JA\x82^\xe2\xe5-@U\xb9\xfbx\x8d\x1b+@/Uk\x19Q\xc2(@\xb0k\xdd\x8d\xd6\\\'@-\x8e\x1bjr\xe7%@G\xae\xc7\xc9Y\xc1%@\xe7\xf1\x901\xc6\xa6\'@\x1a\xc56\x0c\xf2b\'@\x9f\x12`\xf3\xe14\'@\x05-\x81\x9f\xdd\xca%@\xf9\xeb]S\x88.\'@\x81\x8c\x02D\x8892@[\xafm\xc8\xc5\xc7(@\x02\'\xc6\x15\x99_(@\x0b\xab9c\xe2\x00.@jQ\xb4\xb6\xb9\x8a-@\x8a5\xe1\rn\x83(@1\xd6\xf8L\xa6\xd5(@\xeaZKr\xa3\x190@\xea\xed\x14\xe2N\x10,@\xe1$\xbf\xc7\xc4\x1c&@\x02Q\x8fQ\xb2\xde\'@\x85\xf1J\xb4M\xee.@\x06\xbd\x89\x00\xf9\xc2(@\x90\xa8\xdb\x9c\x1bQ-@\x91\x14k\xff7\x97-@\x12T\x8cJ\xfe\xcb\'@!\x04\xc0\x90\xfb\x07+@\xf2\x8cl\xed\xc4\xf2(@\x17|\x91\xbfi\xf9-@\xc1\x94\xcd\xea"\xb0(@\xe7\x0b\xd7\xfbL\xa7%@i\x00$\x17\x98{%@\x90M\x1f\x97N\xf4,@\x0f\x85\xbe\xab\x0fI)@\x00\x1e\x96\xc3\x07\x83-@\xa5\xa5\xd4?\x87\xfd(@\x87\xc4\x9e\xf1\x18\xb50@\x84\xac\xa9j\x1a\xd1)@;\x8e\xa8\xc4\x85d(@\x99q\xbe\xbb\xe1\xeb)@\xddq\xc2\xa5\xa3\xb1-@\x81\x8eSW\x94\xaa%@D\xa6\x16\x11\x7f\xec\'@>\x1e9\xb3\xc8j1@\x0f\x8a\xce\x8aIO+@u\xebt5\x80M,@\x8aa\xb71\xa9\xfc,@\r\xce\xbd\xbdt\xa40@.\x94I\x95\xa0\n-@;\xa5i;\x8b\xb63@\x00i\x16\xc7\xba\xd7\'@\x00;\xdb`\xf6\xbc&@\x95\x84\xe9\xf8\xb7\xbf-@\xb4^\x90{2\x16(@x\xd6\xaeQ\xe6\xcf\'@\xb3\xbaV\x1f\\8-@\xe6\xab\xa9\xc5\xa1\xc0&@\x87H\xfe\xc5\x0e12@\x92"^\x95\xfc<-@\xab\x85\x8f>"\xed&@y\xab\xa8\xc7\x9d\x071@P\xa4\xadH\x9a\x02)@Bt\xd2\xf8\x11>\'@\x98\xa3\x95\x12\xfe4(@\xcfw\x93\x13 \xd2(@y\xab\xa8\xc7\x9d\x071@*7N)!\r\'@\xbeF\x9f\x05\xad!&@\xf6\xdd\x8c\x10\xcd:*@\x9d\xc4\x8f\xf6g\x94&@\xa0*\xda#\xd7\x86(@o\xc6\xad\xbcfc*@\xbf2\x91\xd4\xa6\x16)@\xfb\xe5\x84"\xa3\xc1*@\xd7y\xe0\x04\tW*@\x0c\xcb\x07\xba\x97\xab0@\xd2k\x1f\xb53\xcf-@\xaf\x9e`.\xab\xc1&@<\x18\x88d\xb2\x9a(@\xab\xc1\xce\xb2\x86\x18\'@\x9e\x963\xdb]\x0b\'@}J\xd2y\xbc\xa90@G\x9b\xd8\xc8$\x8c-@y\xc8?b\xc5\x7f%@jz"]b\xa1)@\xaa\xad\xda\x95W\xab)@T\xb8\x12\x8a\x11_-@xZ\x03\xd1\xd8e(@\xa9(\xb1s\x1b\x94(@Q\x912l\x0fE0@g\xdajb\xd1q0@\xa7H\xac\xac\x0c\xf1*@\xf1]\xc6^\xe5\x921@\x19Q\xddt3>*@\x8fa\x170\x0c\xe9)@\xa8\x0ce\x99\xb1\x1e*@\xa6\xf9<Z`()@\xe3\x10W\xaf\x1f\xb8&@\xe4\xe76\xfdQo(@\x94u\xecfh\xf9(@\xedh2F:\xc3-@\xaa4<a\xf2I)@\x9a\x18\x0f\xe56\xef&@\x1f\x9cR\x1fY\xdb0@\xe7\xc6\x1b\x07>x(@c\xe4e`\x9d\x16.@&Y%v\xd8\x80%@/V\xf0\xf5=\xff1@0\xa5\xf8\x8d"B*@a\xb9!\x8eR-*@^\xb2\xf9\xcbu\x13-@\x87\xa0\xcd\x15k\x9a%@\xed<\xc7\xb2p%\'@\x99h\xe9\xa4\xabA\'@H\x8eq&~G)@\x84\xb3\x05\xb7\xa7\xe4.@\xe4\x99\x83\xe5\x9a\x98-@Z\xf5^}\x8bN-@\xe1$\xbf\xc7\xc4\x1c&@\xcf!:y\xbcn\'@h\x8e\x13\xb984-@\xb4\x89\x9c\xdc\xf7\xef)@D\xfe#\xce\xa5\xad&@!\xc8\xf2\xee\x90\xa2-@\r\x1b\x9d\x1cY\x1f\'@j\xb4\xc4\r\x19\xe5%@\n\xdcl\xfe\x17\x94)@\xb3\x04\xd0\xe8\xcf8-@^\xfa\xbf\xf1\xaf[&@\x12\x12\xda\xefT\xc7)@\xe2n\xcc3\xd3B&@\x80\x1c\xe4A\x18\xcb-@Ml\xac\xd4\x84J(@\xfc"\x8d\x1d\xfb\xcb.@\x81oz.\x86\xab0@y37\x9dyb&@\x81oz.\x86\xab0@\x8b(\x87\x83s\x90*@\x8e1\xbf>\xe8\xd8\'@\xe4>C#\xca\xfc&@qL\r\xd5\xe7\x80)@\xcdUf\x84\xf0\xfe&@\xad\xdb,\x1bP\x98%@\x0f\xe9\xb7\x16\x84\x84%@\xf1/>\xda\xf5%(@qH\x18\xc2\xc1\xfb%@\x89\xba\x89\xf1\xfe\xa4(@)#\xc7T \x96%@\x91#\xcc/\xe0i&@\xfa\x17\xa0<\xcdi*@\xfb\xb5\xf3\xee\xaa\xd2)@\xbfb\x8c\xe2\x10\xaa%@\xa1\x8d\xfa\n\xb5Z/@\xa0\x039\x96B\x94%@\x97\x13\x06\x8d\xfaz\'@\'X\x80[%\x990@\x93]\x94\xcf\x19\xab(@\xbeM\xf0;\xe9R*@\x11\x03\x0b\xe9;\x91%@\t\x0cp\xe19\r\'@B6\xca\tc\x1e+@\xd25A\xe3-h-@V5\x87\xbd\xdc:-@\xe5g\x13\xaeE\xad-@xX\xa1\x02\xa9\xba%@1\xcb\xc6\xf9%+\'@e[\xc2\xc3\xc1-\'@\x85\xbfQ\xfe%(&@\x8b\xca\xae\xfb{\xfe\'@\x95\xb2\xca\xbe\x89\xb30@\x15@\x9b\xb9:\xc3(@\r\x92\xfc\xd7\xb2\xc4-@\xae\r\xe2U\xd3A2@~YVb#\x0f,@(H\xc4\x15n\x9f&@{\xd6\xb7\x1d\xdf\x92%@+\xba:\x1a\x1c\xad-@p\x04)\x84rr%@\xbc\x07\xa8\xc7o\xdb%@\xc3<\x1c\xaf\xe6\xdf-@H\xb1\x0bxz\xe70@\x13\xb2\xdch\x815(@:\xa6P\xde\xe9n%@\x94\xe4\xe8\xcb\x01\xd20@\x9d\xbe\x9a\x97M\xab-@Q\xa6\xc5\x8bP@\'@\xd27\xd0\xab\x1302@V\xec\x93\xe6\xd9)2@\x80\x065\xca[z(@\x8fDZ\xed:\x8a&@\x9cN[\xba\x9d\x11)@\x04\x125[-;\'@I@\x1e=C\xcf3@\x0b85&`\xf7\'@B\xb6\x1d\x1e\x03A\'@\xac\xb4\xa2\xa1\xa4=)@s\xb3\xe8\x7f\x83\xb3\'@\xc0\xa0bj\xd3\xaf(@\xb9\xf6E\xb1\x9a5+@6\x19\xcaX\xd2{,@\xea{IVO\x8d-@9\xb6\xffsi=\'@!\x18D\x997V\'@\x93\xe8(u7/2@\x1e\xcd\xe4F\xdf!)@\xdc\xd5\x02)C\xa2(@D\xe1\x97gg\xe6*@Rw\xa9\x04\t$)@\xf64\xf5WZX\'@\x14\x9d\x87\xe7\xcf=2@\xfby\x8a=\xe76\'@\x8f.\x0e\xec\xc1q)@\xa0=}\xbdRh\'@u\xd3\x07\x12\x18\xe5-@\xe3zd\x00\xa60-@h\xad"t\x04|-@%\x13\xf1\x08h\x06.@|\xa7P\x87\xd2~-@H\x9f\xd2\xd9\x9f\x17/@x\xcb\xc2\x8a\xe3\x89\'@-\x94\xa3m\x9d\xf9,@\xd4\n,\xc5\xff\x8f(@\x7f\x13\xb3\xea\xcb+\'@1\xa3\xefS\xb6\xf1-@\x92\xfc+\x06V\x84%@\x00\x9d\x80!f\xd3)@\x10\x00\xe8\xe0)\xe2.@+\x1e\xfa\x11q4(@\x95\x8c\xd9\xd3\x89T*@nU\xda\x18ub0@A\xb1\x93\x8fnR2@;\xd7d\x08\xd3#\'@\x81N\x01\xd4R=)@\xc2u\xfb\xe8\xb6\xdc-@\xb0\xc6Ij!\xb1-@\xc4Rz\x83\xd6\xd0(@\x92\x1f\xce17\x93&@P\x0fi:\xab\x8c\'@Q\x912l\x0fE0@\xab\x93N\x1d\xba\xab)@\xc6\xe9\xbb\x9b\xb6\xf0\'@\xf0$\xd0\xb4{\x96(@\x9eP\x83}\xd7\x82%@\x1b\x14\xa8\x8cpv-@9\xed6z\xa8#&@\xb1\x83\x07\xd6\xd9\x98\'@N\xa5\xed\x92\xe3\xde.@\xe3.\xed^g\xcc/@/2\xf3\x9aN\xf8(@\xb3[\xf8\t!\xa9-@Og\x8f\xc1A\xad.@\x8e<\xc5\xc1\xfa\xfe)@\xde6$\xc3\xceM&@\x19\x13\xddd\xb3\xef*@Y\x87`\x84\'w-@<\x89#\x7f\xe9\xae0@\xd3\xaf\xdd\x84\xadM&@k\xd4`\xeb\xdb\xe8-@\xbb\x01\x80\xea\xf9a\'@\x92\xa8\xd5:B\xaa(@\x1e\xbbk\xe64a-@dsp\x98a\xfa(@r\x83\xb7\xff\x87\x18)@\xc6\x9e\xb9\xce\x12\xa5%@Pm\xa6\x8c\'\xa0&@\x03+\xc1`\xfe\xe2%@sa\t\x1f\xbf\xef&@I\x8e\xe3\x1f\xcaF&@\xca\xb5\xa7)\xc3\xc63@\x15\xa4\xd8jZ5-@A\xcb#\xc2g\xfd&@\xe1:y\x8b1\xb8-@\xee\xdcH\xaf\xee\xda\'@"-\xddT\xfc\xde-@N\xba\xf6X\xc4\xc4&@\x81oz.\x86\xab0@\xfexR\x12D\xb8&@*\x85\x0c\x9a\x90(.@\x0b6\xa4\x04\xa8I(@\xf2w0\x91\x04\x0b\'@u\xd3\x9e\n\xe9\xc9-@K\xc0`K\x99\xb33@\x19\xc2\xb1\tr\x8d-@8\xdf\xaf\xa8\xdfe%@v_\xb7Ty\x04&@\x13|\x8d\xee\x8c\xb3%@\xa6"\xb9\xaa\xbe\xa40@%k#\xb9\xba\xeb%@\xa9\x93\xda\xdb\xae\x03\'@Tr\x97\xb3\r\x93.@`\xad\xa3\xbb\x1f\xb0,@r\x80\xa3\x8fR\xa4(@\xbd\xf16\xe2\x17\xbd)@\xe0nH\xf9\x05\x0e\'@\xbaM?\xf0\xcd\xb30@\x05S@\xa1\x13\x12&@\x9d\x17[4S}%@\xc2w\xba\xa5\xe5\x031@\x96\xf7H\xae/\xdd\'@\x86\xec\x10\xde\xc5\x8c0@y;\xa7mb\x83(@5\x93V\xefL\xcc0@\x08\xd82y\x1er&@W]\x00{\n\xad(@ep\xf1\xcb\xb6\xc5-@\xf7\xf5.\xf9\xec\x97\'@Z\xd8c\x1a\x89/-@\xd6\x1c\n\xa2)C\'@\xaaJB\xa9^\x1e(@z\xee\xb8o\xa2a\'@}\x87\x92\xf60\xef%@\xc3/V\xfam*)@\xecU\xb2l\x8d\x0c)@\x1d4\xf6\x8c\x90\x15\'@\x97\xdc\xf20\xe2\xb0-@\xce2\xd7\xf9\xf3\xf1\'@\xd8\x05\xe8\xdeU\xd8\'@\xce\x9e\x8du\xcb\x14+@\xb95\x97\xfdt1\'@*\xb2\x95o\x1b\x00-@\xdb\xb8P\xa9\x1302@A\x11\x8e?\x1b(2@KJE3\xa3\x84%@\xe0\xa6\x0b\x124\xf9%@"?\'\xf5\x96B2@\xd3-\x9a\xdc\xb432@\xa6\x00\x9e\xf5^)&@+jP\xd8Cv%@w\xd4\xba>\xb7\x97%@\x03O\xb4\xec:\xb0)@\xab\x95V&\xbd\xfa,@\x08A\t\t\xec\xd7,@A\x18r\x89\xd3\xea%@\x1b\xa2:\xc28\x1b&@U\xb8\x03\x02\xdd &@\x1a?\xe8d\xa3\r\'@\x05\xee\x9e\xeb\xcb\x0b)@TH\xd3\x92\xb5{(@WKK\xef\x02@\'@\x04T\xe7\xfc\x0c\xa9%@\xd5\x98\xfd\x9f\xa1Y\'@h\x1b\xd3\x86\xe4\xb4\'@\x8c\xe2\x08\xef\xd1\x85(@TH\xd3\x92\xb5{(@nQS\xf2I\x9c)@\xfco\'\xf6\xe4\x0c\'@\xdd\x85\xdajE.)@\x97\xf8S\xe4J$(@L\x10\t8\xae\xae-@\x1a[\xa8?\xa5\xc2-@\x1a\xd1\xb9@\xa6--@WS6\xfe\x1b\x91(@\'\x14\xf8\xb5\x9b\xbb&@\t\x08E\xa0\x0e\x02*@\x89\xb6\x00\x07\xfe0-@\xa9\xd1\xb0\xd6\xfd\x13\'@\xde1E\x0chu%@Q\xba\xdd\x05eu\'@\xfa7i\xda\x1c\xa8%@^\xea\xd1\xa3D\xe2,@[Z\x1a@\xe8\xb9)@%3%\x80bf(@T[\x92\x84\xb6\x92*@\x82\xac}7\n\x9e%@\xd5\\\x18\x01\xbcN-@\xe3\xd0\xbc\x83W4(@\xe0 \x0fI\xcag(@\xfd\xdb\x88}\x1ea&@G\xe2\x9e\xee\xbf\xd7&@M\x9b\x9f\xa2\x13B&@\xda\xf9\x0c\xaf\xb7o(@\xaf~\xf1\xf6\x88\'\'@\xc9V\xabN\xdc\xfe0@\x9d\x1f\x81\x8a\x05\xef0@*\x9a\xf7t\x0cl&@V0k\xdd\x95\x85(@\xe0nH\xf9\x05\x0e\'@\x04\x1a\xf94\xcd\x87%@x\xd2b\xe4\xa3\x81&@}3M>\x16\xb6)@+\x9e\xe0\x06\xbcJ(@y5V\xe92\xfe-@&=\x12z.\xe6+@\xd8f\x14C\xe9d-@\xe1G\xf3\x1a;\xe9-@O\xbb\x07\xdai\xb20@\xb9\xb8\xe6\xf1\xea\t*@\xfa-\xdc\xab\xc2\xa4)@\xb1\x83\x07\xd6\xd9\x98\'@\xd0\xd2\xe6\xac\x97\x9d/@@\xcf\x81\xb4\xa7\x98%@\xc4D[\xb8\xe1\xe5(@\xfc\xd5\xa2\xc5\x82w(@\x0cQV\x95.\xb3&@\'#\x1fqO\x98-@\x01\x051\xc2\x9b\xe2-@\xe9\xb8\x95tG\xd6&@\x11\x1c\x8e.\xb6\xdc(@3\xc7o\xd4\x9b\x8f-@\x0c\x0b\xca\xa9\xb2\xe9\'@\xb0\x97\x82qM&-@\xbcC1(\xdcE/@R\xcb\xf4\xfb/\x10\'@8-xV\x0b\xf2&@\xeec\x8a\xf9>\xdb.@\xd0\xa6\x8d0\xa9\x93/@\xc4i\xf0\xb7j\xa6%@\xdb\x83\xc8\x0bs\x1b+@f\x04B\xdb^\xab(@q\xba\xd1\xdc0o/@o\x1e1j3\x8f\'@\xf3l\xb6\xf5\x82A&@\x03\x1b\xf9\xd5\xf1\x80-@M\xe5\x8f\xcc\xd9|(@X\xe6\x9e\xc6BU0@\xcf\x03rm:\xc9-@\x87\xe8\xa2c$\x17&@\xbfWzqkT(@G\xbbH\x8e\xd2-&@WI\xb2\x0e$u/@\xa2\x07R\xfd\xf4\x8c-@]KT\x83<70@\xd9\xe5\xec\x96\x06T,@S7Z?\x1a\x1d&@\xa3 [e\x1d\x9c/@B\xe6\xf9g\xc7l,@ \xe2\x9d,C\xf1)@\xfb\x17v\x16\xa8\xd1-@P\xc2j0\xe7\xa50@\xaf\xd5F\x11\x8ac*@\x14\xb2V\x9d\xbb6.@M\xd1\xe3\rgM&@\xdb\xc4\xc1\x9f^\xcc-@\xab\xfbLE\xc6\x1c.@\xb2I\x11\xd1\x18\xb4)@\xd2\xa6\x1f\xc7?\xe2-@\xa5^\xcb\xac\xfe\t*@\xa4T\x00\xd6vw(@\xbdt9\xb5X\xea)@\xe4!\xedY\xad\x91(@7\x13}\xa0C\xa8&@x\xacD\t\x99\r&@\xcdS5\x8e\x82\xc5&@Y\r\x04\xc1[\x18-@\xc7Q\xf2\xadK02@\x15]\n\x1e\x18w(@*t\x17\xab\x86\x1d(@\xa6u\xf6P\xa5Y-@I\x18\x8e?\x85\x11-@\x02\x91\n\xeeXx(@\xdf\x1f\xa2\x03\xa5\xc20@\x8coR\xb5\xb9\x7f/@\th\x830Y\x122@\x9a;\xdeh\xcep\'@\xb2\xed\xc8\xa7\xe6\xb3&@bB\x95n\xa9\x03-@t\nnG\x14\xb5)@\xd3*\x1cW4\xa1-@\xcbr3Ug\xcd0@\xe4m\x01\x91,\xa0-@\x97\x96\xa3j\xaf\xed)@\xeev\xcbN\xef\x7f&@\xb3\x02?p\xb5r&@>\xa5\x82@\xb9G\'@6[UB\n\xa5&@\x13\xff\x93\xb0\xe5\xc6&@[%n4]\x9a&@u(\xe5\x1f\xb2\x94%@\xf3\xef\xa2\xc4\xea$0@\x17F\xb6\xad\xd5\xb9-@\t\x87-\x10\xc2Z(@\n\xb7\xaf_3|(@\xab\x8c\x1e\x05D\x98-@\x8c5Xa\xd1\xd0)@I \x19\xe6\xc0\x04&@C"\xe5g\x8b:\'@\x9c@\x84\xb7#C&@\xd5Q\x93\x85M\xf60@~J\x9f\xcfiX(@\xc9S\xe0G\t\x12&@;r\x17r\x93\xf2%@\x99\xb9G\xa4\xcd\\\'@\x18u\xa3\xa3\xdf\x06(@i\x0c\x1f\x01\xe9\xdf-@gY\xdd\x94*B\'@\xa8\xc8,\x85\x80\'&@\x1d4\xf6\x8c\x90\x15\'@\x13\x14\x8e\x91=\x8e(@\x13\x02E\xf1\xf8\xf00@2\x02/\x80\xe2T\'@\x06\xfe\xbc_6\x1d,@@C4\xa2F\x06&@yGYWgb,@\xa8G\xbd\xfd4s,@e\xed<\xe6\xc5F+@\x9e)\x84\xd8\xa3\xb8-@;-!\xe2\x8d\xba&@\xed;Hv\xb9\xb3%@\x18\n\x9c\x8d\x1b\xfb%@0\x18/\xe2\xb1\x98(@\x1a\xec\xc2\x90\xee\xda\'@\x07\x99qBi\xfb&@;\xd19\x80v\x9f(@\xa2}\xa6\xd6\xa2\t\'@\xf8\x08\x01\x03\x02\x0b&@\xcdV\x96;\xd0\x19\'@Gb\xaem;\xb50@\x1ar\xad\xd8\xc1\x9c-@\x06\xceD-\xf5\xec%@w+\xe0\x155\x83,@\x85Q\x05G\r\x98%@N\x1f\\\xac\x05D)@\x13\xa5\xf5\xa1NM\'@\xb3Q\xae\x0cM\x1a&@\x9d.\x1a6\xff\x00)@\x9c\xdfi.\r\xb1\'@\x9d(\xcd\xd1\x8a2.@H\xb2I~\x9c\x12&@5\x93\xc0\x8e?\xa1-@<\x95\x054^\x8d-@\x96\xa4\xe7~\xec\xa3\'@&\xe9\x0b\xc3L\x98(@\xd8\x9e\x84\xa1X\xd2&@|]\xf6\x15M%&@\no/\x17\xb4g(@\xa3^VjA\xbf)@\xc4o\x1e\xc3\xe5\xad(@\x82fF\x90\x7f\x94\'@\xb4S\xf84\x9d}(@V\xdb\xdb\x1a\xea\xb3\'@%B\xb6\x97\x18\xf80@\x80\x9c\x18\xa3\xe5\x86(@\x13s\x04\xadMg-@\r\x05&\x98\x9f\xf1&@%\xa8M\xe2\xc2\xc2\'@\xac)0Cb\x97\'@9\xd0\x15o\xa8p(@\xdb\xc3e\x8c\x88L(@\x0f\xf0\xef\xecC\xc9\'@\xbc\xa1\xa5\xff\x98a,@\xfc\x9eeJQ\xce&@\x10\x7f\x0c-\x85\xc0&@\x15\x1bB>\xd6S%@\x95b\x8f%ZL+@\x10\xe6\xff?\xfd\xa4(@\xa0a\x18\x90G\x82(@\x9d7\x8d\xcci\x98\'@\x00t^\x1a&\xe6%@\xe0g:\x82\xf3v-@j\xe9l5\xbe=\'@\x94\x04I \xde\xb20@\x0ej\x16n\xd1\xf90@\xd3\xbft\xc2\xd3e/@M5\x17\xfdT\x1e\'@\xe0\xd9n\xa1O\xbf%@W\xab`wB\xb3-@\x14r\x14\xcf\xdc\xa2%@\xad\xa4V\xa0\x86\xe4-@\xb5n$/Y{%@\xe9%\xff\xd9D\x8e0@/\x90J\xd3s"\'@\xc5;{(\x9f\xfe(@\xd2\xac1 \x82#(@\xfe\xaa\x0f,\x01\xfd&@\xef\xae\xd6\x94Q\xfa,@D\x88\xd9\x99\xa7\x02&@\x9cc9\xe3D\xf7%@\xfe\xaa\x0f,\x01\xfd&@\xd5n\xaeP\xc8\x83(@)p\xb7\xa4zN-@\x82vH\x94+\xb2&@I\xc4\xf0\xc8)\x95/@O\x1d\xb2\xfa\xe9\xda&@\xdd)\xb6=\r\xb01@ie\xd3\x9e\xbf\x9e(@\x8f\x00He\xd9\xd9&@RO\x18\x01\xeas\'@(\x9e\xab\xf6W#0@mc\x87\xdaM#)@\xfc\x1c\xc8b\x03\xbc,@\x07:\x95Sg\xcd0@\xb9\x04\xc9\xa7\xd3\xe2(@A<\xa3J\x11\xef)@\xc8\xd2\x07|\x90>&@4\xa3\xad\xb3\x15\xab(@\xec\xe1\x0fr^\x97.@\x9f\xfb\x18\xf3\xe7\n&@\xdf\xdb\xa8\x94mX&@\xe6{\x0b\xc1\x8b\xe0%@\xd6\xbb\xe5\xed\x95\xd4(@x{\x97\x0e._-@\xb4T\xb2"/\x89-@?\xd0VF40&@\xed\'\x03\x93\xb0\x1b\'@\xb8\x87\x06\x106\xfa,@\xfd\x1cK\x01\xed~-@m6"\xe9B{-@\xb8\xb1(\xcb\x95\xf60@\xb2\x86\x15\xf4$\x95(@\xb1\x9d\x7f\x1b\xdd\x8d(@\x10\xd9\xcf\xcc\x89\x10-@0\n\xe0P32\'@_\xa7\xfdv\xde".@\xa08\xc1\x98t\xda(@<\xf6\x9f+\xa1\x83\'@\xd7\xfb\x1dP$F\'@fr\x14\n\x05\xe3-@\xa3>\xd5x\x89/\'@\xd8CQ\x8e}9\'@S\xd0\xd5\x1f \xd5-@\x1f\xa4\xf5\x0eX\xad3@\x90~\x0c\xba\xbb\xc5-@\xe7\xdd\xf2Q\xd8\x99-@\xd6:\x82\x14\n\x0c.@?@*X\xe9P\'@\xfe\xe9\xf35\x8d\xd7-@\xa53\xbd[\x83\xa5,@\xb6S?,v\xf6(@?\x8db\xc2\x8e\x9a\'@\xfe\xbd\xcfS\xb0\xd7,@\xd2\xfa\xb5\xb0\xaf\xd5%@\xec\xd5\x9a\xcf\x1d\xcf&@Z\xcd\x8d\xb6\xcd\xd2-@\x86\xfd-\x95\xb5l-@\xbd\xac-BW\xe7-@X\xcb\x80@\x86l-@\xb0w;\x10S%2@\xa1\xf3B\xf71\xbd-@\xb0g\xb1jo\xc5&@\x9f\xe4z\xa8\x9fy-@\xdb\xe5xk\xc9\x8e\'@\xabO\xf7k\xff22@zXg\x82\x0e[-@\xedU\xc7\xa5\x80\xe3\'@2\xfe\xc1\xfa\xc6\x9a\'@\xbes\x92?\x15`&@\xd1\xa2\x1bI\x97\xdc%@9\xd9H+\x89\xc9&@\xa0\xfd^\xe4\x85\x14(@\xef\xed\x8dlGL+@\x84U[I\x0e\xb8%@\'\xb1WpQ\x05(@\t\x02S\xe0\xddI&@\x03\x04\xec\x12#\xda(@\xf7\xfb\xa6\xfe\xc4\xc0(@\x9b\x9f\x16\x10\xcd\x05\'@\n\x1f\xa0mv\xfb0@\xf9\x84\xe4\\#\xb9-@{\x13U\xb7\xc5\xec,@\xfd\xce\xcc\xd6S&(@\r\x95\xc03\x81a-@>\x94{\x988\xbd&@\xb0\xd9c\xa0\xb8\x15.@?\xd1Mj\x92\x00*@\xd5L\x1e\xf5\\\x8c&@\xb8v\xbe}\x96\xc4%@\x93\xdar\x88\x1a\x16)@\x93\xd4\xc5\xcaK\xbb%@5\xb7\xbf\x92>\x960@_\xea+C\xe6\x07&@\xe6u^u^\r\'@\xcb\x08\xd4\x11\xc3\x9f%@\x1e\xbd\xb1~\xcbm&@\xeb\xc4\xe1\xaaT\xdc(@\xa6\xa7\xccU\xf9w\'@\xaa;\xfe\xd9\xa9\x9b&@\xfc\xd8\x18/=\xe5,@\xb1i\x83\xdc\x8c\xf6&@\x88\x89\x13F\x8b\x9d)@,\x92\xce\x86\x97y&@F\x97\x9fk|\xf00@\x82\xa5\xb1C\xbfy-@[\xa9K3\xa3\x82%@\xab\xdcf\xe1\x11\x12\'@r\xfc\xab\x88\x01\t\'@\xb9|\xef\x14\xb6\xb4&@\x8f\xf8u\x00\xa4\xfa&@\xe2\xa4\x03\xff\x9f\xed%@x\xacD\t\x99\r&@\xf5\x92\xeaT\x94N&@U*\xdd\xd2\xbf\x88&@\xb6lg\x1fp\x0e&@L\x95\x06\x11m\x85\'@\xdf\x1f\x95;\xce\xea%@/\x1fJ\xd8 \xfe&@\n0\x81\xdd\xaf\xf5%@\x8b\x1d\x9a~\x91\xac\'@\x0cu\xe7\xf8in)@\x9c<\xef\x85\xd2\x06&@\xf3=\xabK\x81\xaa(@\x9c<\xef\x85\xd2\x06&@\xb6\xb94&\xe9z)@\x00\xb9\xa3I\x97v(@\x13\x9f\rS\xc0\x92)@\x81C\x14|\x92\xec&@\xf99?\xcb\xbb\xec0@\x8b\xb3\x8bX\x15\xa10@E\xacl\xee\xc1\xa8&@\x01\xa9\x8d\xa9\x9f\xae.@\x9bk\x9d\x83\xc6\x1f.@5\x10\xe0\xf6\xbe\xe6-@\xf1\x94\xd4w?\x96/@\x16\xa0O\x9cJ\xc7)@@\x0b\xacj\x9cb&@\xe6u^u^\r\'@\xac\xd7\xaf\x88#\xfd%@\xa7\xd7\xac\x8aij\'@{b5\xb1\x14\x19&@\x89\\\x879\xcd\x960@{\x13U\xb7\xc5\xec,@"\xfbH\xe6\xdc\xca&@_\xe4\xf9\x14\xf1\xc3(@o\xe9\x81eJ6(@7\x98\xe5\x8aAj-@\xa8|j\xcdv\xdb+@\xa7\x86T9d\xa40@\t\xcc\x1f>\xbd",@\x89\x86\xc4e\xc0\x18,@sbR\x991:\'@\x0b\x86R\x7f\x97\x00-@\x8f\xdeG\x7f]\x1a\'@K\x82\xb31\xc1\xf7&@=9 \xff)\xc7-@\xb6S?,v\xf6(@\xff\xa9\xe2\xb0j\xa6(@<*R\xf5\xf0o(@\xef\x83Z\x10\xfem*@\x14Ut\xfe\xc4D/@\x1f\x12T\xceC\xd2(@\xdc\x17\xec\xec\x98\xe6(@\xc5z\x06\xae\x00;-@\xc4\xdd\xd5o\xf9\xdd&@_\xa7\xfdv\xde".@\x07\xb7=\xbf<\x88(@R\xb0 \xe4\x0eL&@E\xaf\x19\x12\xfcy-@\xdcL\x01\xa6aj(@Be\xe2\xda\x89\xaf/@\x9a,.\re\t.@\x18\xeaf\xd0\x16\x92-@\x0b\x93\xba\xa6`\xcd-@\xa4\x06\xfd"\xb1\x0b*@\xfdr\x86\xc3AW\'@">\xe2\xf0t\x8c-@\x9f\x1b\x90\x83\x7f#-@q\xd2\x897\x83F%@\xed\xe9\xefUi\xa0-@\xf8\xbab;y\x8d\'@\n\x90\xe7f\xc9\xf9%@`i\xb5+\xd6\x88)@\xd7\x14{\x17 e+@C\x8e\x15!\xe8\xf00@\xe6{\x0b\xc1\x8b\xe0%@\xad\xa1\xe1S\xedZ\'@\xba\x8dt\xf9\x9b2)@\xb2g\xdb\xd7\x96((@\x08\xfd\xdd\xf3V\xb6)@\xe4u\xcf\xabB\x9f.@}\xa5v\x95\x94\xf8(@u>@m\xb8\xd0(@\xbe\x9de\xc7x\x180@b\t\x130\xd0\xec(@'
p29
tp30
bg3
(g4
(I0
tp31
g6
tp32
Rp33
(I1
(I1102
tp34
g13
I00
S'\xc0\x9cq\x80\xc4\xd9S@\xc9\xee\xe5\xfbX\xe0S@\xdaM%\xb2$\rT@\x16\xf3\x99m]\xe8S@\x8f\xb3o\xd9w\xf5S@\x1cm\x9a\x11\xff\xebS@#*\x95\x04>\xcbS@\x00\xa1r\xae\xce\xd1S@*\xab\xe9\xf3\x86\xc6S@\xd3ig\xc2\x12\xd9S@2_\xcbk(\xc6S@x\xc0\x96\x03\'\xafS@t\xc7\x9bnY\x9eS@&/\xf6o\xae\xc1S@\x94M\xf7\x19b\xd5S@\xe0+l\x15\x83\xe4S@D\xec\xca"\x82\xdfS@\xc0\xc2Wek\xc3S@\x91\x84\x03\xed\xe8\xcaS@\x7fArw\xf0\xf1S@\x87\xd1pi.\xf1S@E;;\x96\x1f\xccS@D{v\xb9A\xe1S@l\x8d}\xbb\x80\xe4S@\xa0\xf9\xf2"\xee\xc5S@\x18\xae\x02\xd4\x8bHT@\ty\xf2\xda\xf5\x16T@\x9f\xe6\xaa\x96x\xddS@\x7fs\x8f\xd9?\xe4S@\xd5\x1e\xa0\xb2\xec\xc8S@\xfa\xd4\x9d\xd9W\xc6S@|\x96\xc9p\xfe\xc4S@d\xd4\xdd[\x9b\xddS@8|zO\xf1\xebS@H\xa0*e\x86\xebS@\xf3\xfd\xed\xa7\xce\xc8S@l\x8d}\xbb\x80\xe4S@\'\xfaT\xad\xe5\xeeS@\x07K>\x11\x93\xd2S@B\x8d\t]\xf9\xd8S@\xe5\x11|\x9d\xb1\xa1S@\r\xe3\xd2\x1b\xf9\xc3S@\xd9\xca\x0eW\xdc\xc6S@\xb6\x94\xd8HW\xe3S@\xd5/\xddi.\xe0S@d8\x9e\xb2\xba\xf2S@D\xec\xca"\x82\xdfS@\xbe\xca\xf56\x93\xc7S@K\xaf\x9c\xe3w\xd3S@\xda\xedI\xf6\xc8\x18T@\xf1}\x16\xd9\xc4\xc3S@v#%\x0e|\xdfS@\xca\xe4\xdf\x13w\xc7S@\x1e]\xa7\x15\xdf\xd2S@\xe1ui\x87\x8f\xb3S@\x04\xc9\xad\xb7\xef\xecS@\xe5\xf5\xfc\x97\xaf\xfeS@0f\xc4\x88\xb8\xd4S@\xf2\xe6\x11D\x16\xe3S@_\xd4\x8b\x97\xd3\xc7S@\x03\xed\xae\x98V\xd9S@`X\xd6P\x17\x9fS@\x06m\xabJ2\xedS@\xc9\xd4\xfa\x96\x8f\xe8S@\x80\x83\xb2!\xda\xf3S@c\xe6\xdbz\x93\xe9S@\xe56\xb7\\\x86\xd7S@\n\xe7d\x93\x82\xc1S@\r\x1d \x18W\xc7S@H\xbcs@|\xbbS@\xa6W@\x0c8\xceS@\xb4\xf1 X\xed\x9cS@\x1f\xda\x82M@\xdaS@\x05\xae\x7f,U\xf6S@\x86\xf3,9\x03\xe4S@\xa9\xd3\tK\xbc\x11T@z\x8ee\xeea\xe6S@\xf2\x90cf\x0f\xe9S@`\xf32QO\xe3S@\x88\xed!\x1b\x86\xe3S@\xf3HJ\x8e7\xecS@.\x94Q\xe3\x17\xc7S@\x92(,\xe9\x9a\xcbS@\xae\xa9\xba\xeb\x15\xe3S@\xe2\xcb\xe2\x0bM\xc8S@\x9d\x88\x01 \xdb\xc6S@\xd6c\x10\xad\xe7\xf4S@\xcec\x9c\xb6S\xd4S@dHz3z\xe6S@\xaa\xeeyK%\xd4S@\x82L\x0bmV1T@S\x03\x9f\x1d\x82FT@X\x14\xa9\x97\xf6\xebS@\xd9W\xaer\x7f\xceS@\xb6i\x99\'\xc3\xb4S@\xdc\x00\xe6\xed\xea\xe2S@\xdc\x00\xe6\xed\xea\xe2S@\xe8"\x14kz\xf5S@\t\xa9H\xc4;\xd0S@\xeeU\xa3 \xdc\xeeS@\x9e\x9fX\xfd\x8a\xe8S@\xdf\xa6\x90\xc4\xbb\xdfS@\xc1~T\xae\x1e\xfeS@76\xf5EW\xccS@Q\xc9f\xb8z\xecS@\xb8\xc1@D\x8d\xf4S@\x9a\x90\xc2\xe6\n\xeaS@g\x9d\x0b\xc8\x7f\xdbS@\x91wq\xbd,\x03T@D\xf4\x97\x86U\x03T@\xc3\xda\xb1\n\xea\xd9S@\x1bOHC\xc6\xe5S@ie\xc3\xa9|\xc2S@a\xe7*\xb6J\xe2S@\xd0D0\xc11\xedS@\xe1?\xfd\xfb\xa9\xe5S@7RQ\xf3\xcd\xe9S@`\x84\xca\xe1-\x9fS@\xd2G\xf1\x82\xad\xd5S@\x83\x86\xfd|\x8e\xecS@\x87\xc7;\xebX\xc3S@%He?\x83ET@e\x87\xfaR\xc4\xe5S@t\x12\x8b\x93\xab\xeeS@\x7fI\xe8\x03_\xcbS@]\x82\x14P\xeb\xf2S@\xca\xc2\xfe\x14S\xd4S@\x8f\x9aN\xf7\x87\xf0S@\xc3j\xe5\xa65\xe3S@Id\xcf\xf3\x91\xdaS@.\x01\r\xcb\x9f\xe5S@\xc1\xccIs-\xe0S@FG\xc7\xea\x90\xf4S@\x85\xf655d\xc6S@aARX\t\xd9S@\x04\xcdq\xae\x81\xe7S@[\xfcv\x94H\xe4S@\x11q&\x88X\xcbS@e\xb9\x9b\xe9\xe9\xf4S@\r\xe4P\xa6S\xe4S@\xc0]e\'y\xeeS@\xb8\xe0/Hx\xe6S@\xa0\x1e\x82\xe7\x16\xacS@\x1dN*\xa7\x93\xdfS@b\x00\xba|X\xf5S@2?\'?\x0e\xefS@\xa8e,\x88\x89\xe4S@Ob,\x1d\xcc\xedS@\x07\x02;N\x91\xceS@\x07i\xabH!\xd2S@\xe6\xf1\xb9\xc7\xfa\xf2S@m\xaf\xe9\xfd\xbe\xcbS@UT"M\x9b\xe6S@O\x0fEy"\xeaS@x$\x96\xcbv\xf5S@\xf1\xb5=\xe3_\x9eS@7xT\xfb!\xcaS@]\xecR\xf6\xe7\xcaS@\xb2m\x8e\xdc\xb8\xf2S@A\xb4\xd6\xea\xe1\xf2S@\xaa\xbd\xb3\xe2\xb3\xcbS@\xe1\x86\xc4\xd0$\xc4S@\xdc\xd6\xe1+\x95\xe6S@\xb6\xd1$\xf3\xed\xd5S@W\x1eAK\xae\xdfS@Q\x8eY\xbf\x9f\xe2S@\x8cW\rM.\xd9S@K\x10\xe8\xa5[\xf0S@\xd1\x8e\x0f\x83\xa3\xcbS@\xe4\x96Vq+\xeaS@\x1eW\xd1O^\xe8S@\x9c\x82N\xed\xf0\xd8S@\xc8\x7f\x1bC\x16\xecS@\x99)F\xe9h\xe8S@\xb5J\xc2\xcf\xe3\xc5S@V\xbd\xab n\xddS@m\x8d\xb6\xe9\xab\xe8S@\xcb\xceHM\xc2\xb4S@\x18~P\x9aW\xecS@\x13\x1c\x1a\xcd\xc4\xe4S@t\x9b\xdc]M\xaeS@\xae\xab\xa4\x83\x05\xe0S@1\xaf\x18\x7fy\xedS@\x9e\xcc-\xb8\xd1\xcaS@\x13G\x84tS\xcbS@\xd2\x89\xc1E\xcb\xe5S@\xe0\x99\xa9\xdd\xd1\xd9S@\xc3\x7f\x1cT6\xf2S@@\xcd\xfc[\xe7\xa1S@\x03\x1b>\xb2M\xddS@\x7f\xa4t\xe5N\xf3S@\x1c6\xe9\x17\x16\xdaS@\r\xd8\xd8\x10\x9a\xecS@)\x1a\xcb\x95e\xe3S@+\x96\x18\xc0\x8a<T@\xe0\x99\xa9\xdd\xd1\xd9S@}\xe8\x19v\xe5\xf6S@x\x80\xc0.F\xe3S@V?\xd9k\x14\xe3S@\xb1o\xb2\xd01\x03T@1\xcc\xf6\xc0\xff\xe4S@B1%\xa4\xba\xe6S@\t\x04Mj"\xe6S@\xe5e\xba\x08\xd6\xd6S@\x93=\xc1\x85\xb2\xeeS@\xca\x0e\\\xb98\xafS@\xe8\x92\xe3\x0e<\xceS@\x12\xd8C\xed\xd8\xeeS@\xc3\xbb\xb5\x11\xe7\xc8S@\x1a\x13yw\xaa\xf5S@mn\x85\xf5\xdf\xc2S@`\xf32QO\xe3S@\x98\xe6Omq\xc7S@\xc6O\xed])\rT@\xebX\x86d\x14\xb5S@5\r?0.\xc9S@\xac\x16\x07\xdbg\xeaS@\xd7n=zg\x02T@\x1b\xec(\x98\xbd\xc0S@\x10\x95\xa5\xe7\x88\xecS@\x1f\xe2o \x17\xccS@|\xa2|.\\\xe2S@\xf1\xa89b\xe0\xe2S@\xdc#\x89\x03\xd7\xd6S@[\x9a\xafr\x11\xb3S@q@\xb8\xd8r\xe2S@z\x14\xd9z\x1c\xafS@\x83;\xc7#Y\xe3S@\x15\xd6?(h\xeeS@M\xcf\xe6\x1fD\xd4S@\xe7I\xde\xd1^\xe2S@\xe3\x97\xde\xb9B\xcaS@\xfa7\x11^\xc9\xebS@\x81V\x15}r\xecS@\x06"\xc0\xba\xb8\xd8S@[xF\xdc\xcf\xbfS@\xfa\x8f\ne\xdd\xb6S@\xa7L\xbb;\xc9\xeaS@Z"\xdd\x9c\xf0\xe1S@\xb1\x82\xc7\x0f?\xe9S@>n\xefN\x85\xd1S@#%9\xf8\x8a\xe2S@?\xc4\x0f\x03\xb8\xe4S@%z\xcd\xc1\x81\xe5S@\x02\xdfp/L\xd4S@:Eo\xf3\x10FT@FSaY\xe4\xdbS@\xd3+@\xeb\xac\xe3S@\xbb\x84\x07\x06\xcd\xb1S@\x85$\xa9\xb0\xbb\xd8S@\xfc\xc0z>\x0c\xd9S@\xac\x8a\x90\x06+\xe1S@{\xed\n\na\xe7S@\xd5\xac\xfb\x1c\x87\xaeS@%\xfd\x08m@\xe8S@O\x0c\xb8bZ\xf0S@\x1d\x10\x8b\x1b\xc0\xb7S@\x98\x1d\xfe\xa0\x1d\xe4S@\x81\x7fC\xa7\x0f\xebS@\xe3n\x9e\x07\xf0\xc9S@\xfc\x9d$/\xaa\x9cS@r\xd3\xa2\xff\xe6\xc8S@\xa7\xa2PB\xd9\xcdS@\xa3\xaf_\x95\xc25T@\x96\x0f\x19\x92\xc1\xc3S@\x05\x8b\xe2\x97\xf4\xc6S@\xeb\xc3\xab7\xe6\xd5S@WR \xaa\x7fET@Z\xec\xda\x18Q\xd7S@\xc8bU]\xf0\xbbS@\xe8\xa4\xe6:\x9a\xd8S@\xc6:/Q\xe6\x16T@.\xd4\xd1ch\xc7S@\xf5\xb5y1\xc4\xe5S@+\x1b\xb0\xd8\xae\xe9S@\xa2}H\x03o\xdcS@\x86\xc9\x0f\xf9\xda\xcbS@p8\xe7_\xd9\xe8S@p\x95K`a\xd7S@\xf7\x1aw\xf3\xd2\xe0S@\xc1.s\x04\x8e\xf1S@\xbf\xaa]\x1c\x8c\xffS@fc\xe3v\x96\xffS@\xff\xfa!p\xf3\xf1S@_\xf5\xbb\xa2\xdb\xe5S@+jU\xf2\x0e\xdeS@\xee\x1a\nM\t\xe5S@\xddC\xb5p\x80\xc1S@]\x13\xb3\x88X\xf2S@2?\'?\x0e\xefS@\x88\xe9\x1f\xa5j\xd3S@\x1ak\x1e\x10\x06\xd6S@\x13\x80B\x1e\xc9\xc3S@\x94\x8b+\x94\xf6\xd9S@\xc1\x8a\xb8v\x9c\xf1S@\xb2c-\xfd\x1b\xebS@\x987\n\xdbv\xcfS@\x07\x1e\x07\r\x04\xcaS@\xc8M~\xc6g\xadS@\xfa?\x8d\x8b#\xeeS@\xafS\x17:)\xeaS@!,\x06\xf4\xdf\xd6S@i_\x88H\x14\xc4S@\xa9\x99\x1d\x8bq\x02T@\x91\xcaH\x89\xeb\xe2S@\xb4T\x1c\xd0$\xc4S@$\xaf%\xdd\xbc\xfeS@\xab\xe6\x9e\xd9\xfa\xccS@\xae\xb7\x17\x11\r\x15T@Wl\xf7\x13\xcc\xd2S@\xcf3\xa9\xf7d\xf3S@vL\x97<a\xe6S@:\xcd\'\xcez\xf4S@\xc1\xdfq\x80\x13\xf4S@\x87\x02\xd2\x98l\xc9S@\x0fz\xaaz\\\xe3S@&!\xf5\xf6k\xeeS@i\xfb\xb7\xd28\xe0S@xr\xb3L\xe7\xddS@m\x98\xd3"e\xb7S@\x9d\xde.<\x98\xb6S@~w\xcf\x9aw\xdfS@\xd7]\x99C\x0c\xe7S@\x81P`v\x8d\xdfS@?"\xe3\xf6\xef\xf4S@\x85\xb6\x95+\xa1\xf4S@\xb4AN0\xe5\xecS@}Q\xde\xf0\xfa\xcaS@\x06\xa7y\xd4\\\xc7S@\xd6\xfe\x1dBd\xf5S@\xb8e\xa1U\xa4\xe6S@\xa7\xfd\x808B\xf1S@\xa61\x9e\xa4\xf7\xe3S@\xad\x12:l\xaf\xebS@\xf4J\x9c/4\xe6S@\x15\xef$*I\xe8S@\xb8=x\x93I\xf3S@\xbe\x8f\x92\xa5\xa9\xe6S@\xed9r\x18\xa6\xcdS@E\xbet\xb3\x07\xe7S@\xbb\x84\x07\x06\xcd\xb1S@\x02\xa5v\xa7W\xe8S@\xcflJUw\xf5S@\x8e\xcb\xa56P\xe6S@\xa4\xf0\xdf\xeb>\xe9S@\x84G|jV\xe5S@POY\xaf\xb2\xf5S@@\t\xcc\x93/\xf6S@\xb3\xfe\xa5\x84\x82\xe6S@|\xb6\x87\xc6\xe6\xefS@\xc6\x8dw#\xf7\xe4S@\xc2\xa4i\x97\xac\xd2S@\x18\xe9\xf5\x8aG\xceS@\x18$^\xde?\xc8S@\xea\xd0\xbd?\xde\xccS@\x87H\xf7\x8d\x08\xf4S@\x99\x1d*\x90\x8e\xe8S@\x17\x9a\x84^a\xb4S@\x86v\x99|\x9e\xe1S@\x1ax\xedy\x91\xe5S@\x0c\x9a\x0b\xd1\x16\xe6S@F\x9f\xdb\xf9\x8f\xc1S@\xffVQff\xcbS@\x87~\x8aH\xb9\xd5S@\x1er3\x1dH\xc7S@\x9dc\x95RP\xeeS@[\x9a\xafr\x11\xb3S@\xf7m\x95c\x1c\xc7S@)j\x9e\xc0!\xc6S@#\x971b\x8a\xd2S@\xe7_\x8dg\x9b\xe9S@\xeb}\xe8\x94\xaf\xefS@n>\x05K\x8a\xebS@\xeb\xbd\xc1>\xe4\xc1S@7)\xc8\rj\xeaS@P\x9d\r\xfb\xe2\xc6S@M\x86U\xe9\xef\xbaS@\x9c\xe7s\xa0\x12\xe1S@\xc2`|\\\xfe\xe4S@\x876n\x10\x0f\xddS@5\x83\xad\xabQ\xd4S@\xe8\x9a\x13\x88\xf1\xe2S@\xad\xb8\x04\xf2\x19\xacS@im7\x14\xa1\xddS@\xaf\xbf{H\x07\xd7S@\xdd \x18J\xf7\x9cS@\xe3@\xfc\x92s\xecS@X\xa9\x944]\xd5S@L5\xaa\xd3\x92\xecS@\xfe\xb5\x9c\xe0\xc3\x0eT@\x97/\xdbb\xf2\xe5S@\x83~y>r\xe3S@\x885.\xd4\x10\xebS@W\xb1-a\x17\xccS@\xd9\xca\x0eW\xdc\xc6S@U\xda\xd7$[\xc6S@\x856q\xeaR\xe3S@\xc6\xc7P\xc5.\rT@\x96C\xeb\x04\xbe\xecS@\xcb\xe5\x95\x1a\xe4\xe9S@\x14\xc7\xa5\xb5m\xc2S@1\xcc\x0f\xcb\x99\xe9S@\xe5[\x7f\x07\xca\xeeS@2\xfc\xd5N\r\xe0S@\x1dt\xc7\xa4\r\xd9S@\x14\xc7\xa5\xb5m\xc2S@\xdd\xe0\x0f\xb7j\xe9S@\xa1\xad\xf0\xaf\xed\xe2S@\x15;b\xc8G\xdaS@\n\x0f\x18Z\xf6\xeeS@\xac\x83\x16\x84o\xcbS@\xeb\xf1Mh\n\xdaS@f6\x8c\x97\xa9\xcbS@\xe8\'\xec\xc5P\xdaS@\xfcv\xb6x5\xdaS@\x11\xd4\xc7o\x0e\xcfS@i\x12Q\xe7\xfd\xc8S@\xc4\xa6\xfa\xf6\xdd\xeeS@\xd8y\x17\xb1\x16\xd9S@M\x9a\xb3\xc22\xe9S@\xfe\x93J\xc3\x9e\xe1S@\xb3\x82\xf5\xf4F\xcfS@\x05,\xe2\xf6\xf0\xcaS@E\x91\xc7\xf2v\xeaS@dW\xa4\xf1\x1c\xdcS@L0\xd5\xd7\xfa\xdbS@\x19\xbdYQ\x83\xefS@\xd7\xe1\xd0\xbbN\xd6S@\xd8\x9e\x92\x96\x02\xe8S@x\xa5:\xbea\xdeS@{}@\x057\xdeS@\xd3\xdby\x1d.\x9aS@\xaa\xf2\xf3\xbdQ\xd4S@/H\xec\xa7\xfc\xd8S@\x8d\x04j\x03@JT@\xea\xfd@\x8b:\xe3S@\xd5\xac\xfb\x1c\x87\xaeS@U\x85\xb7\xb0\xd1\xbbS@\xd4\xc4\x08\x1c\xcf\xd8S@\x14&\xa9\x10\xcb\xd1S@\xed\xfe\x8b{8\xd4S@\x9d%\xab]\xd8\xeaS@\xc3\x7f\x1cT6\xf2S@(H\xa1\xa2\xde\xcdS@\xf2\xfb\xed\x8e\xd7\xd7S@\x93KB\xa2\x8f\xc8S@\r\xfck\x94\xe5\xebS@O:\xb1\x83\xdb\x07T@\xc8\xe8,\x1f\x9f\xd8S@M\x8a@\xee\xa4\xd6S@+\x1b\xb0\xd8\xae\xe9S@b\xf1\x04\xe4a\xf0S@\xd4\x8e\x03*l=T@)\xc6\xcdq\x18@T@\x8c=\x85\xf8"\xc1S@y2\xd9 ,\xd1S@Lf\xa7\x16\xd6\xcaS@\xd5\x8c\x1a\xab\xba\xd5S@\x1ax\xedy\x91\xe5S@V\xb9p\x00\xe6\xe1S@\x14\xc4d&e\xd6S@\xa9\nr\x1e\xe4\xddS@1\xdaW\xff\xc8\xe4S@\xc4\x8drq\x05\xcaS@\xe94F[\x0f\x99S@gx\xbb\xcbw\xddS@\xec\x10\xec\x15\x82\xdcS@7\x15\xdeI\x9c\xd8S@\xc96\x91\xf9\x0c\xe3S@\x8d\xe3\xe4\x95\xac\xe0S@\x8bo\xec\xe1,\xe3S@\xf6\x0e\xd1\x06F\xc8S@\xd5\xd5\x83lC\xe4S@^\xc4\x98\xd0\x8b\xc5S@\xfc\xc0]$\x13\xcfS@\xf8\xc8\x1c\x0c\x82\xe2S@\xfc\xc0]$\x13\xcfS@1\x9fk\x17a\xd9S@k\xba\x05P\xfe\xe5S@\x7f\xfe\xdd\xac\xd7\xe7S@0\x01z\x1b\xa2\xe2S@d\xa0eo\x17\xe8S@\x83+<\x1d4\xebS@\xdd\xa1\xaa<\xb7\xebS@b\xc17\x14*\xdeS@\xf5l/\x8f\xd2\xeaS@\x9a;\xeb\xec\xdb\xd2S@\x1b\xde6\x1b\xc7\xebS@\xe4Uz\xb8\x7f\xe1S@\xadx\xbbg\xf8\xd8S@\xb9\xf8\xa5ej\xe3S@z\xa9\xcf"\xf3\xe2S@9\xf9k\t5\xa7S@Z\x04\x11\xd6\x87\xecS@/^OU\xd7\xe8S@m\xb9[\xe2\xfc\xd1S@\x9d\x95\x8dgr\xe6S@\x9f\xe8\xf4\xd1q\xd5S@\xea\x17\xa8\x89d\xeeS@SGB\xe8\x1e\xeaS@\xe8\xe3\x0eA\xf6\xa1S@\xf8\x11\xfa\xd77\xc6S@xtatU\xddS@\xber\xad\xdb>\xdcS@B\x13\xf2S\xa6\xe1S@\x02}J\x0e\xaf\xf3S@w\xc6\xe7P\x92\xf4S@PX\xc8\xa2\x1b\xdfS@\xa9~\xfd\xa0\xbb\xdcS@V\xb9\x05\x96s\xbaS@\\\x90\xb4Mt\xe8S@\xa8\t\xdf}\x80\xe6S@\xbf\xaa]\x1c\x8c\xffS@{\xd5\x0f\xac\xa6\xe1S@\x7fi%C\x7f\xedS@\x8f\xa1\x85\x9eP\xe1S@h\xcb$\xf0L\xcfS@T\xa2&r\xf2\xefS@p=.\xb1\xb2\xe0S@`\xd8\xfd\x1a\\\xceS@\xc9H\x02\x0f\x17\xc4S@\xe7\xfd\x9d\x12\x15\xabS@K%O\xb0\xa0\xf0S@~\xceL(\xf4\xc5S@\xe0YQ\xbd\x11\xc2S@\xe0\xael\x9e\xd2\xeeS@{d)Y\x91\x02T@\xe88^Nv\x02T@\xea]\x8b\x88e\xcdS@\xd7)\xa8d&\xf1S@]\xab%\x9es\xcbS@\x7f\xa2e\xd2[\xf0S@\xb07\xf7G\xec\x16T@$\x82\x03\xb7x\xafS@\x89\x95L\xa3O\xf2S@"\xd8\xd4\xfaw\xc2S@\xb7\x7fTl\xa1\xf1S@\x85K\r\x14\xc0\xefS@\xaa(\xb0\xb7N\xa8S@\xf0\xdf\x92\x89Q\xd9S@W\xfe\x1e J\xe5S@\xcd\xeb\x17\x88F\xf3S@\xe0\xe9g/n\xf3S@\xae\xee\x86D;\xffS@\xcf\x9e\xb8(\xe1\xc7S@\x06tf\xbe\x99\xe8S@\xfbj&O$\xaaS@\x01\xdaXAz\xc7S@\xed\xae\xfb\xf8#\xf4S@)\x89A\xcb{\xfeS@\xac2\xa5Z\xeb\xf4S@\xd2K\xdc5D\xd2S@|-)\xa2\x96\xf4S@]P\xcd\xbe\x9c\xe6S@jA\xda\xba\x7f\xe8S@\xa3\xa9\xf5\xc1\xe9\xe7S@\x9c\x1b\x8aW\xe6\xe6S@CM\x00\xac(\xe8S@(9F\xc0\x97\xb7S@\x82_\x88\xf02\xb3S@O\xa1\xfc\x1d\xb1\xeaS@\xdb\x14R\xa3\xac\xf3S@\x9c\x92\xee\xf1\xb5\xf6S@P$:DB\xacS@[-m\x14\x8a\xecS@\xfb\xec\xc9\xdf\xfa\xe0S@\xa6,\x0f]\xd0\xadS@j\xbd\x96\x15\xd3\xe4S@\xdf\xa7\x1cB\x02\xdaS@k\xaa\x9bce\x02T@\xdb\t\xf7\x86=\xfeS@Y9\x93a\x82\xf4S@I\x86\xa3\x0b\xc7\xc3S@\xef\x14\x85x\x96\xe5S@_3\xe08\x02\xd4S@\xa9H\xd3\t\x0e\xd9S@\x88\xde\xebb\xb8\xebS@\x0c\xbe\xd0\xbc\x8f\xe4S@x\xa5:\xbea\xdeS@8\xea5\\v\xeeS@^f\xe9\xa1-\xc2S@\xc8\xde\xfeS\xfa\xcaS@\x02\xda\xcb\x08\xf0\xf0S@\x84\x84\x1d\xd4\xe6\xe3S@\xb1"`\x93\x06\xe5S@\x1bk\xca\xd8\x99\x92S@S\xf2c\xdd\xae\xd0S@\x05\x821V\x14\xbcS@7\xfdEbk\xd3S@r\x9f\x12mR\xe8S@\x93\x02_\xdf\x85\xd1S@\xab$\xf3\'z\xd2S@\xd0\xfe\x8c\'W1T@\xb7\xe6\xdcEB\xd8S@d\x8cMJ\x96\xb8S@\xaaO\xe1\xc1\'\xd3S@\x1b\xcd\x93\x8f{\xe1S@\xbc{e\x02G\xcfS@\x91\x8d}\xcc\x8f\xf3S@Uc\xe1\x06\x8b\xefS@"RZ\xd4\xac\xe6S@\xcd\xd1/z:\xd4S@r\x11|j\x08\xcdS@(\x90\xbe\xa3X\xf0S@\xb57\x03;\x13\xecS@\x9b\xea\xea\xca\x8c\xe0S@\x95y\xa9\x89\xac\xe7S@\xe5\t:\xd6\xc0\xdfS@9\xd8\x0e\xa5\x12\x15T@\xcc\xc1\x14\xdc4\xeeS@}8\x08\xb6\xd5\xe7S@1[\x07\xa5J\xcaS@mHQ\xa2\n\xe6S@\xac\xf5:#\xcf\xdbS@>\xf0\xf7\xe6,\xecS@\xfc\xc0]$\x13\xcfS@C9\xfb\xe9\\\xe8S@\xab\xd1\xd9>\xf5\xc8S@Z\xb1\x05\x01K\xe4S@\xa4O\xf7\xbb]\xecS@\x15\xe8\x85Z\xff\xc8S@\xbb\xbd\x86\xba\xa9\x19T@\xf6\x05\xec\xe3\x1f\xcaS@\xa2\xeb\xfc\xcd\x18\xf0S@[k6\x14\xb4\xe8S@vCz`Z\xe1S@8z\xd0\xa9>\xd5S@\xad\x1de\x00\xad\xe8S@F*\xe3l\x16\xe8S@\x0f\xc2\xb3d\xdf\xbfS@\x88\xc2\x9e0S\xc2S@\x0bW\xdf\x14\xbd\xcbS@\x94\xe7\xd0\xf3o\xe0S@>\xf4\xc1=\x0e\xeaS@\x8f?\x12\x03\xa5\xcdS@\xeeIy\xe7\xdd\xe8S@\xd0\\?\x97=\xf1S@\xcc/FkY\xc1S@8fz\x92\x04\xe4S@\x1c91\xc4}\xd2S@\x92\\\xdcN\x83\xcbS@\xd0\xed?P\xa2\xccS@I[\\\xbb\x0c\xf0S@\xc3TP|u\xe6S@\x7fNR\xc5|\xc8S@\t1%J\x15\xeeS@\xf9\xf7c\x99<\xecS@\x9e\x0b\xf9K\xce\xeeS@\x11\xcd\x8a1\xf6\xe2S@\x9asr\x98z\xe4S@L\xa2U\x18m\xe7S@\xbbF\xf75]\xc9S@\xbf\x99\xb0\xfdY\xebS@\x8d\xdf>\x9fj\xe8S@\x12F\x80\x9c\xc3\xeaS@\xb0\x97\x08\xf6Q\xddS@F\x97O\xb1~\xeeS@\x95\x99\x8cj\x8b\xb6S@\x86\x81\xb6\xc7\x04\xf0S@\r\x87Sz\xfc\xebS@0j\x02Y\x91\x02T@\xc9_\xd2/\x93\x02T@#\xc6\xff\x8d\xc9\xebS@:)\x10#\xd1\xeaS@\x86\t\x01*D\xffS@\xce\x18\x1b\x86\x03\xffS@_\xe2\xab\xd1#\xdeS@a]\x14\xaa\xfa\xe2S@\xad\xa2A\xe1\xc6\xebS@\xb1\xba\xe0\xe9\xb2\xddS@?\x96g\xa4C\xebS@\x1c\xe8C\xb3\xc6\xd0S@\xbe\xde\x17\x0c@\xd5S@\xc8\x8a\xf3b\x86\xdfS@\x00L\x08W\x93\xdeS@=\x0b\x04\x93Y\xf0S@\xf5\xf1y\x9d_\xefS@\x08bz"3\xdfS@\x1f:\xd1<\x0f\xf3S@\xdce(G\xe8\xe2S@\xe3\xdc\xcb\x93\x0e\xf3S@\x0f2\xad\xa1^\xf2S@W\xc9"\xefi\xf4S@\x08bz"3\xdfS@\xdc\xbc\xbc\xfc\xbb\xdcS@\r3\xf6\x0f\x1c\xf4S@h\xf3\xf1\x10\x90\xceS@$b\xcc;\x00\xdeS@1^\x9f4\x1c\xe6S@\xb9\x0e\xa5\x8dH\xe6S@I\xa8\roF\xe8S@\xc9\x929G\xb7\xf3S@\x92\xd4\xd8\xa5\xd1\xe1S@\xbfW\xe4\xaf"\xdaS@\xcf[E\xf1\x91\xe8S@\xe6\xaf\x89\xe5\xe5\xf5S@b\xf7\x07\xe2\x19\xf2S@\xc1s\xb2\x10\xcf\xf5S@\xa0\x7fk\x90w\xe3S@?\xbe8"\xe1\xd1S@\x9c@\xd2\n\xe2\xdaS@\xf9\xf8\xe69\xe0:T@g\xf2\xef\x91g\xd9S@Bp\xaa\x8c8\xeeS@x\x86&Wa\xe8S@E\xe5<\xf0\xc9\xe4S@\xef~%\xbc\xe7\xe4S@o\x01\x10\xd5\x9d\xe2S@\x92+`\x0c\xcc\xe1S@U^\x7f{\x1c\xe3S@\x12\xdd\xdb\x81\x06\xe5S@Y\xb4fI\x8e\xf4S@YA\xd6\xd7\x9d\xc7S@m\xbad\x07\xe6\xc5S@\r\xc9\xe6}}\xe1S@\xdf\x86\xd4\xe5t\xe7S@>\xf4\xc1=\x0e\xeaS@\x05T\xab\x18\x84\xecS@\t\xf5\xd9T\x8a\xeeS@\x8ce\x0c\x01\x9d\xdcS@\xf2\x85\xba\x80\x0c\xccS@\xd2\xc6\x14\xfcT\xacS@\xd9\x84[^o\xcdS@/\xec\x14\xf6\x19\xe5S@ZZ\xda|J\xcfS@\xa5G[\xbe\x06\xd0S@\xb1Bj^\xb1\xd9S@\x84Q\xc8\xcf\xa0\xddS@\x1bk\xca\xd8\x99\x92S@\xaf\xbb\x9e+\x9e\xa8S@\xad\x8a \xbc7\xebS@QQ=\xc0\x85\xeeS@!\xd1Z%\xea\xd8S@\xd4M\x82\xd5}\xe0S@L8\x07\nU\xc7S@\x18!BP\xda\xe2S@\x9f\x01\xfbg\xed\xefS@\x8be\xb1.\x14\xecS@\xa9;E\x05\x9b\xc8S@k2\xbbi\xc2\xddS@fk<\x9a\xe8\xe2S@q.O\xbc\xc1\xb9S@\x05\x0e\xc6\xd3]\xe9S@\x87\xf9\x8fG\x85\xe9S@7\xb0a\xd8\xf3\xc0S@X\xb8[\x8c\x95\xb1S@\xae\xad\xec\xf2\x87\xf0S@\xdcX\xbaNs\xa9S@\x93%\xc6\xe9}\xefS@\x17j\xfc\xf7k\xbbS@\x14\xd2\x18\xf8\x90\xe4S@\x96\x1a \xf9=\xe8S@}\xc1;\x95\xf1\xc9S@>A\x9aqg\xcdS@\xb6\x082(\x00\xb3S@(\xde\x8e\xf4\x01\xc9S@\\\xf9\xfa\x9bA\xe6S@\xfc\x14Lx\xcf\xcdS@+\x13\x0f\xd0=\xe6S@\xe2\xee\xc3 \xa4\xa9S@\xc7w\xd8s-\xcaS@\x93\xa681F\xb3S@\x9f\x98\xca\xf8l\xccS@\x99\xe5\x0c\x9e\xc9\xe5S@\x8d\xf8\xf1h\x98\xa8S@\x9b/>/\xed\xddS@\\\xc9\x19\xf8\x87\xdeS@a\xcb\xe98x\xc8S@\xfd\xfc9^A\xd5S@\'\x00\x83\xbds\xdcS@\x8e\xc1\xd9R\x05\xc9S@\xa5\xaf\x07\xc7\xed\xe4S@\x9a\xd3\x0e\nF\xc8S@D\'\xd9>\x8c\xc9S@\x93\x9dOw\x87\xc3S@\xc7GF\x9f%\xcaS@a&2\x12%\xd1S@tt\x1f\xc6\xe6\xe1S@eGe\x11%\xddS@t\x8aT\x9e\xf5\xdfS@Z\xa8\xde\x18\xef\xe3S@\xf9\x9b\xe9_=\xe5S@\xa2\n%\x8e*\xecS@\xcd\n$oy\xd5S@\x8e\x8a;\x02\xae\x02T@5:\xe7jO\xf4S@\x19W\xaa\x99\xed\xe2S@\xcb4\'\x19,\xe0S@\x02:\x1f\xd9\x14\xeaS@\xc5\xab7\xf8\x9c\xd7S@\x16q\xc6#\xb0\xc9S@\xf4\x05!\xe4\xfe\xb6S@/M\x05\tn\xe3S@5\xc6\xb5\xe6\xb5\xf5S@+\xe6\\\xd5\xfe\xe2S@`CI\x81\x97\xe9S@\xb9[K.\xa6\xdcS@\xa6\xf1\xe1\'6\xccS@sStW\x93\xccS@\n\xa0\xd6\x19\xb2\xc7S@\x1c\xc1\xf6A/\xf0S@\xaf\x93Wj\xfb\xe2S@\xe33\xfe~%\xe3S@$-\x93\x85I\xf5S@\xf0\n\x98~\t\xecS@\xc7\\\x8cr\\\xe2S@\x81`\xcc)\xa7\xe2S@\xbaR\xb2I"\xebS@x"\xd8y\xe9\xb7S@\xc0\x8c\x89\x8b\xe3\xe6S@9Z\xe1\x08\xcd\xf2S@o\xcc\xf3\x05\x04\xcfS@r\x88\xa6\xc7f\xc7S@bI\xba\xa00\xe2S@\x08\x00u\n\x95\xe3S@>:\x94P\xc9\xf4S@\x93O\x0e{\x13\xe3S@\x1c)\x992\xb9\xc7S@ln\xb2\xb9\xa9\xe5S@\xbc\xf7\xda+k\xe3S@\xeb\xb0\x81\xca\x8a\xe3S@\xde`\xfb\x86\x7f\xf4S@\xf4\xe0%\r*\xdaS@ d\xc8\x01\xe9\xdbS@r\xd9\xd3\xd5\xba\xeeS@\x81k\xf4#$\xdeS@\x8d\xdf>\x9fj\xe8S@\x97\xbe\xf18\x03\xe8S@O\xdb9W\xa9\xbcS@\xf6wT\xa92\xf4S@v\xf1d\x05\x9e\xe4S@\xf7\xad\xd8\x03+\xe3S@\xb5ee\xb4\xc6\xa7S@7\xe5C\xcf>\xc6S@\x8ec\x01\xc7\xd8\xd7S@3\xda&64\xdcS@]U\xac\xaa\xda\xe1S@;\xdb#C\xbf\xb6S@Qh\xa1\xd4\xd0\xeaS@x\x92|\xa5:\xccS@|\xb7\xd9\xa1\n\xe6S@\xa1\x8b7\x1f\xcb\xe7S@C\xac\xa8\xba\xa2\xd9S@H\xdby\xac\x0f\xf4S@\x07\x960\r\xc1\xeaS@E1\x8d\xe0\xfe\xf3S@H\xa4\xc6\xb6\x8a\xbcS@\xebs\xbb\x0e\xa8\xe5S@\x04\xf9G\r\x17\xe8S@\xfa{\xc4\xad\x03\xc9S@\xe1\x17\xd3:\xc0\xebS@Eu#/\xfe\xc1S@(\x9a\xc9\x18;\xf3S@\x1b*\x95i2\xe9S@\x11\xf5S#\xe1\xebS@\xd3\x1c\xe7/C\xf2S@\xb0FAZ\xd8\xdaS@wWX\x17}\xe2S@P\xba\x1el.\xe5S@U\x92[\xa8S\xe5S@\xf8\xbb\xc63\xd7\xeeS@\x9fC\xdc\xa1C\xdaS@4\xdc\x89b\xc6\xe7S@j\xe3\xe6\xbd\xfb\xe8S@<=\xe9\xd4\x8c\xcbS@1\xd2\xf6\x94h\xe0S@\x9dR\x97\xe1\xe1\xefS@1G-\xfd\x15\xf2S@\x0bJBk\xd3\xe7S@\x97/y\x16\xb2\xf1S@\xcbC\xfa,%\xc6S@\x00\xccGu\x8b\xd1S@9\x1a\x80q\x0b\xe5S@\xd4\xef\x06\xf8\x80\xe9S@\xcc\x07\xb8\xd1\x9e\xe4S@-\x8dr\xe8\x84\xf1S@h}\xd1u]\xccS@\x9d\xadh\x0b\x0c\xccS@#-\x85\xba\xe7\xeeS@\xaa9z\\]\xd2S@\xde\xd78D\x8c\xe0S@\xa0\xe5\x1f\xa5\t\xebS@\xc3\xea\xb57`\xe3S@`\xc8\x84\xeb1\xd5S@\xbe\xeb\xc4\x0eT\xefS@\x8b4\xbd}^\xefS@\xa8\xff:iz\xe8S@>\xd1\x99\xae\xaa\xb5S@\xe4\xa9pI\xfd\xcfS@\xe2eN\xf4_\xf0S@\xde\x92\x8ff\xfa\xcdS@4\x1bN\xcd\xaa\xc5S@*]\xba\xa4\xcb\xc0S@\xda\xed\xe8#\xc3\xf0S@\xde\xcb\x86\xf6g\xe1S@K\x1e\xc3\xb2t\xe2S@\xcf\xc8m6\xac\xecS@o\x84\xef\xf8\xb5\xe2S@%\xf1\x90\xe2\xa1\xe2S@\xc0\xf9\xa7\xc0}\xd2S@|<\xc5D\x8d\xf4S@\xad\xf9Z\x8d\x06\xe6S@\xb4\xe9\xc8\x99\xf5\xaaS@\xdc\x89q\xecM\xf1S@N\xeb1\x0f\xce\xd1S@\x9c\xc8\x04a\xbf\xe8S@\xc5\x9aN3\xc1\xe8S@\xdc\x89q\xecM\xf1S@\xd8\xefG\x9c7\xf3S@}\xfb\x88\x18h\xe8S@\xbb\x18\x8f\x8d)\xf1S@)\x91\xb3F\x9b\xb1S@@\xd6\xe4\xf6\x1f\xe0S@d+\xa4\xa6\xc0\xdfS@Y_\xfa\xed4\xeeS@n\x07\x05#\x14\xe8S@\x88=3\xa3C\xeaS@\x01\x95<^\xf6\xb7S@\xcb\x86\xa5]x\xc9S@fV\x99\x15\xbf\xc2S@u~\x81W\x93\xccS@j\xbeB\x08\x1d\xccS@\xbdn\x0e\xb84\xdfS@\xf9\xb7,<\xe5\xd2S@\xf8\x10\xe0\xcf\xfc\xcdS@<\x02\t}\xe2\xbfS@\xcb\n\x95 G\xe8S@\x0b\xdb\xcd\xc5\xa0\xd4S@\xecu\xa0\xaf\xd2\xd5S@\x9d\xf5\xbf<\xcd\xd0S@\xe3\x14\xc5\x00\x15\xc6S@n\x03\xd5\xac\x1d\xc6S@\xb2\xa8\x0f{\xd4\xd7S@\xdc+\x7fq(\xf4S@\xb9B\x9b\x99\'\xecS@k\xcd\xb4\xc9\xf4\xeaS@\x94p\xb3\t\xf2\xc9S@O\x90g\xe1k\xbeS@9\x80\x16@\xa8\xd5S@]\xe3\xcf\xf0\xe9\xd5S@\x8f\x10ec\xe0\xe9S@\x91\xb9tn\x1b\xf6S@(\x93\xe4\x83C\xc9S@\xc6\x98N`{\xecS@?\x1f\x9b\x82\x1b\xf5S@\x90\x84\xbd":\xf5S@%\xc6[\xcd7\xcaS@\xb0bC\xa9/\xf5S@nb\xf2\x0e\xbf\xf4S@c\xef8\xc0\x1d\xe6S@_%\xd1\x1a\t\x0eT@\x89\xabt\xe2U\xe6S@\x7fO\xc2\xb8\xce\xe5S@_[M\xb9\x81\xe4S@\xa4Q%\xbc/\xf3S@\xd9 \x835o\xe4S@7\x0e06\x1c\xe7S@\x80\xf3\x17d\xd9\xeeS@\xfa\x90x\x98\xa3\xf1S@b\xff\xe0\x1a\x15\xe6S@\xbfD\x17\xb2V\xdeS@\x08\x1d\xac\x03\xdf\xf2S@\x95\xe8t\x94\x83\xe3S@\x9e@\xa8\x9dy\xe4S@A\x0c\xb5\xb1\xb9\xe2S@\x05\x03?\x02G\xceS@t\xcf\x00>x\x15T@\xe8\x92 \rk\xcdS@\x9d\x9e\xa9#g\xf1S@a\r_\xe1?\xceS@\xd4\xb5\xebT\xc2\xeeS@\x0bc\xb4\xbe\x14\x03T@)\x98C##\xabS@n\x83\xe36a\xedS@\xee\xe5\x14\xb2!\xeeS@\xa2\xf4\x8d\x86\xf1\xefS@.\xfb\xf3\xde\x9f\xe0S@P\xae2p\xd0\xeeS@d\xfc\xef~\x1c\xc1S@\xbe\xea\xbe\xadi\xd5S@\x9e\x98\x1f\xcec\xe1S@\xba\x02\xa3>\xd2\xdcS@58G\xe1\xc9\xeeS@\xde\xea\xbckG\xe9S@l\xb8\x7f\xfb\x1f\xe9S@"\x04~\xd3{\xecS@s\x11\xd3\xd1\xb2\xc5S@\xe7q:\xcc\xa2\xdcS@ec(0?\xdeS@\xd63\xe9\xf6&\xdeS@\xd9\x9c&\x01\x13\xddS@lQ[\xc1\xff\xeaS@\x00\xe0_\x08\xa2\xdaS@Y\xd69@\xc6\xdaS@\tdp\x89H\xebS@.\x9eq\xf3\xeb\xe3S@+\tI\x1e\xef\xe5S@\xb7\xa8hj\xb8\xecS@-\xf3\xdc\x9b/\xd2S@\xbfGl\xe0\x91\xe3S@C\x80G\xa1\x01\xeaS@#\x94\x82~\xbc\xecS@\xd5\xc0\xf2~\xf1\xe2S@UD\x14\xef\xe1\xe5S@\xf2\xb1\x11\x85\xac\xe8S@\x85\xe9\xcf(\xd9\xe2S@\xdbkP\xf2\xd7\xd4S@v\x85\xfa\x85\xa7\xe9S@\x07]\xe7w\x96\xdcS@\xa5\xc4!Kn\xe3S@\xe8\x8f\xd0G\xc1\xc8S@H?\x85pl\xdaS@\xdfu\xf6\x11\xd3\xebS@\x97\xed\xdfw\x84\xe8S@d\x1dEV\'\xe8S@\xd1\x04\xb3-h\xe8S@~\xd1L#\xdb\xe7S@\x05\xb1\\\xbd\xa1\xe5S@\xf9\x9b\xe9_=\xe5S@\x80\xfb~\x99\x12\xe5S@L\xf3\xac\xe1P\xe8S@\xf5\xf4\xe8\x8a\xb5\xe8S@\x02S\x1d{\x16\xe3S@\x85\x00\x16b\xab\xe8S@\xed\xb1}3\xbf\xe5S@R\x86\x103\x1d\xe7S@\x807:\x06\x8c\xe3S@\x04\xc1\x8e8o\xe0S@\x02F1{\x89\xe7S@\x8f\xcf\xa6C\n\xe2S@\x02F1{\x89\xe7S@\xac\x8d\x99\xaa\x1b\xe0S@\r\xb9z\xaa\xe9\xe1S@\x14\xe9\xfe\x11\xc2\xe0S@Gq\xfcXq\xe6S@\xca\xba}\x1be\xcaS@b\xb1Z\x8bI\xcbS@\x83\x12\xb4J\xf4\xe3S@\x0b\xc3\x10e\x98\xd1S@\x93\x1f\x10-3\xadS@eI\xb7\xfa}\xdaS@\xb2M\x862\x94\xa8S@\xaa)U\xe8:\xb7S@WQ\x13\xe7\xc3\xe2S@C\x80G\xa1\x01\xeaS@\xa0\xa5Wh\x8e\xecS@"\x90D\xa8\xcc\xe9S@\x92\xf9o\'\x91\xe2S@B\xe3\xe3M-\xd3S@ec(0?\xdeS@\x13O\xf3\xa9\x19\xecS@1\xe7\xeb`q\xe8S@M\x8c8\xfc\xc6\xe9S@\xc9\xe6b\xa7E\xd1S@\x03\xc2|\xe0<\xe2S@\xa1C\x9bCF\xd5S@\x94\x96\x05\x8d:\xe2S@Fo)\x8c)\xe4S@\x08\xd9Q\x05U\xefS@\xdf\xa7\xd1\x9e6\xe3S@\x08\x7f8l\xd6\xf0S@\xd8\xe6\x86\xf6k\xf1S@\xd8@ri\xdb\xe2S@\x80\xf3\x17d\xd9\xeeS@Iz\x19\xe6\xde\xefS@\xf0\xc5,\x0cq\xefS@\x85!\x18/X\xedS@\x1c\xbd\x8b\xde\xb5\xb8S@\x87c\xa5F<\xf1S@\x99\xd5\xb1\x1au\xf1S@\xe0\xf3\x8c\x0e\xce\xe7S@ \xbe\xf7\xee\x05\xecS@(\x93\xe4\x83C\xc9S@\x85\xd6\x85\\K\xf3S@%*\x0e1\xb6\xefS@\xb6\xa0\xf0E\x84\xb7S@\x0cP5k\x04;T@kPyb\xda\xb1S@\x02\xed\xa6\xedR\xc8S@L\xe3,\x92[\xeaS@I\xcfj`e\xc8S@mp\xa3\x94A\xd1S@\xa6\xca\x16\x19\xc4\xe8S@\xe7\x7f\xf1\xb6\x89\xc8S@w\xe6+:^\xeeS@8\xc92\xa0?\xe3S@.\xdf6B\xbf\xc7S@~^\xe8\xc3\t\xb1S@\x15\xde\xa8\xddD\xe3S@\x82D\xad\x846\xefS@X\x8f4\xe2\x80\xa5S@\xe9\xf7\xf3\x9f\xb3\xc5S@\xecu\xa0\xaf\xd2\xd5S@\xe9=_^\xa7\xf4S@9\xc2\xf0/\x92\xceS@#\xa5 p\x0c\xabS@\xd1z\xb5#\x94\xc3S@r\xd8AAm\xc0S@\xaa\x97\x86Iv\xccS@\xbc<$|2\xccS@\xa0\xeb~\x88%\xb9S@Y\xe2j\xd9}\xeeS@'
p35
tp36
btp37
a.
