# Supplementary material for: Sea ice drift data for Fram Strait derived from a feature-tracking algorithm applied on Sentinel-1 SAR imagery
Source: Data Brief. 2018 Apr 19;18:1410–5. doi: 10.1016/j.dib.2018.04.034 (PMC5999601; doi:10.1016/j.dib.2018.04.034)
Supplement: Supplementary file 2 — Supplementary material [file mmc2.zip › fs_s1a_data/HH_filter200vec/FramStrait_HH_20141220T080054_20141222T074434.dat]

(lp0
S'S1A_EW_GRDM_1SDH_20141220T080054_20141220T080154_003800_00489A_8EB2.zip'
p1
aS'S1A_EW_GRDM_1SDH_20141222T074434_20141222T074534_003829_004947_352D.zip'
p2
a(cnumpy.core.multiarray
_reconstruct
p3
(cnumpy
ndarray
p4
(I0
tp5
S'b'
p6
tp7
Rp8
(I1
(I1361
tp9
cnumpy
dtype
p10
(S'f8'
p11
I0
I1
tp12
Rp13
(I3
S'<'
p14
NNNI-1
I-1
I0
tp15
bI00
S'\x95\x03v\x94}z\x14\xc0\xeb\xcc\xd2c\xcfO\x01\xc0\xcb9uZ_0\x1a\xc0\xcc\x06\xb08\xd6\xa1\x1b\xc0\xd5\xfe\x9bA\x08\xdc\xf0? h\xf02\xdcB"@\xb7\xb4\xc0_w\x97\'@\xcd$sH;\xe4\x05\xc0\\S\xd9\x16\x0c\xa0"\xc0\xdd\xc9~\xe3Q\x02\x1e\xc0\xb1U\x9a\xa4\xc2I\x19\xc0\xe6ZE\x10\x86b\x1a\xc0n<K\xc8\x83b\x00\xc0\x9d\xfe\xb7\xb3*k\x1a\xc0\xcf\x12\xc2\x95\xcc\x04\x12\xc0\x1e\xbe\xf7*\xfdY\x08\xc0H\x1cyw\x8d\x85 \xc0\x1f\xbe\xc3\xde\xde\x99\x17\xc0\x8f\x0c\xe4\x93\xc5=\x1b\xc0\xe8Q\xae\xbf\x7fx\x07\xc0\xb3\x9f\xefbh\xcc\x19\xc0fc\x1b\xef(\x12\r@d\x9e\xbeD)m\x16\xc0\x86\xfc\x840\xbb\x96\x17\xc0\xa9\xb6\xcb\xe3\xd5o\r\xc03\xd9\xd3|\x7fT\x05\xc0\xe1\x16\xea\xd0\xb3\x83\x1a\xc0\x1d\x86\x0c\xfc\xf9\x81\x1a\xc0XKG\xae\xe8\xeb\x03\xc0N-\x1d\x89\x9f\xcf\x17\xc03\x16\xf2!UG\xfa?\xa9i\xda[A]\x13\xc0_#cD\xe0e\x1c\xc08\xf2\t\xd0%\xd4\x19@\xb3p2\xd5\xc1M\x14\xc05\xdbX\x9ch\xa1\x16\xc0\x18\xe2\x14nm\xe7 \xc0sz\xae\x15\x84,\x07\xc0\xa5\xe9n\x9a\xf54\x18\xc0R?(\xc4\x07\xea\x13\xc0.\xda\x84\xf5\xad\xca\x05@(\xb22*\xc4\x07\x11\xc0PB^\x81\x95\xe5\n\xc0\xc1tJ\xb0m\x96\xf4\xbf\xf6\xdd\xea@\x82\x92\x1a\xc0\x9d\\[@R\x9f\x10\xc0\xde\x8f\x93\x1d\xb6\xfb\x18\xc0]\xff\xbe\xb4\xb7j\x1c\xc0\x97\xf5\xea\xb5N\x9e\x1a@\xe0\xc21\x17\xf7\r\x15\xc0qg\x13z~\xdb\xf4?\xf4\xa1\xd7S\xaaL\x19\xc0\x90\xdbos5\xe4\x16\xc0\xf4\xa4a\xfd\xff\xf4\'\xc0v\xe3q\xb6\xd9]\x00\xc0\x99\x04\xdc\xc1\xda\x0f\x14\xc0\xbe\x18\x19gB\xd2\x1a\xc0\xc7\xa6\\\xb5\x19A\x18\xc0\x13\x93\xe1\xcbT\xa2\xe8\xbf\x83\x93b\xeb\x18\x1b\x1f\xc0\xbf\xcby}\xc0B\x08\xc0\xeeQ\'\x99\x99\x08\n\xc0\xee\x8chp\x91\x17\x10\xc0\xd5jp\r9\x88 \xc0Sz$\xa4\xa7\xa0\x13\xc0\x9e]\xd3%\x85\\\x0b\xc0\xb4\x1e\xd6\x9e^=\x15\xc0\xbel\xed\x8eJS\x18@~^\x8bl\x81Z\x08@\xb7\xce\xceuH\'\x19\xc0\x13\xd8@\xceb\x12\x19\xc0\x85\xac\xed\xd9\xbc0\x14@\xa1vv\x81l\xce\x11\xc08c\x17N\x83\x12\x01@\xb0\xe9\x95\x82\xd3\xb4\x17\xc0\xe0m\xe5\xfe#w\x0e\xc0y\xa6\xa5a\xb33\x16\xc0\x8a\xdb\x95ge\xf5\x1a\xc0}\x8c`|\x89h\x17\xc0\x14Bw\\\x7fq\x12\xc0\x01:;\xaai\xbc\x0b\xc0\x1b\xbfv\x8b\xd6\x8c\x10\xc0\xea\x89\xb3\xf2>\x8a\x1a\xc0<\r\xa8FV\xc0\x0f\xc0. \x8c[\xd0\xf9\x12\xc0S \xf2\xd9Gx\x16@+\xa7\xf9wE\x83\x19@\n\xabk\xe8\xa5\x8c\x17\xc0\xc8\x9c \xce\x0f\x90\x1b\xc0\x1fy%\xc2\xff\xca @\x17\xd79x\xa6<\x1b\xc0\x88zp\xad\x84\x11\xe8\xbf\xd6b`HPG\x14\xc0{\xf1\x7f3\xbd\xd7\xde\xbf\x1d\xc81\xb0\xd2\t\x0b@\x15\xe8\xf3\xee\x99\x8f\x1f\xc0\xf0\xbc4\x82\xa3\x03\x1a\xc0\xa7>\xcd\xb3.\xae\xf0\xbf\x1c-5\x98\xef\xf1\xe0\xbf\xb1.\x01\xa1\xa1p \xc0s)p\x1f\xb9\xde\x07\xc0\xc6\xb0au\x00R\xfb\xbf5K \x1fH\x9b\x0e\xc0\x06\xae\xbd\xbb\xfc\xd6\xf7\xbf57\x88\r\x19\x7f\x0b\xc0\x90aL=?\xe4\x1c\xc0f\x94f\x1c\x1ar\xe1\xbf B\xfe\xa0\x85\x14\x12\xc0H\xa9y\xf5O3\x17\xc0.\xfcbdk\xb8\x0f\xc0\x0c@\x96\xff\xf0Y\x10\xc0\xcc\xde\xc8\x87\xf4S\n@\x08X\xd1\x85\xc3a\x1b\xc0\xf7\r\xf8\x1ep\x86\x14\xc0\xf4\xf5PL\xe4g\x12\xc0\r\x0e\xd7ui\x8e\x14@\xd7oq\xa50\x04\x02\xc0(\xd5/\x15w\r\x1a\xc0jj\xac\x9aY?\xf3\xbf\xcc>\xbd\xa4\x95\x94\xf9?\xe4J\xe5 \xf9\x0e!@\x1c\xacm\xd8\r\xa5\x03@\x9d\xdf\xab1\xffe\x14@ys\xec\x92)\x04\x1a\xc0\xea\xd4^\xb7!L\x18\xc0c\x17\x19\x8d\x86$&@;w%5\x92\xeb\x1e@\xa9\x1e\x83\xca\xb0\xe3\x1d\xc0\xe4\xfe\xb5\x9b\x8dd\x00\xc0Znu\\\t\xe3\'@$\x9c\xbd\xeae\x7f\x1b@\x96/\x83`s\xcf\x14@\x7f\x957d8\x03\x0e\xc0I.\xb5\xfco\xc5\x1a\xc0\xf7\xa44t\xd4\x93 @\xd3\x1f\xd8\xf1\x90\xf3&@\xcb\xde\x17\x9f\xd4\xd8\x1b\xc0\x1c\x7f\x00\xca\xe4- \xc0*N\xe3\xb0\xb5\x87\x1a\xc0\xe6\xda\x97\xd5\xb5\xf3\xea?z\xbc\x0e\xa8\xa4\x1c\x13\xc0o\x90\x99\xb2\x8e\xce\x1a\xc0\xb1\x94B\x05&-\x1a\xc0\xcb8\x0cGuC!@\xc8\x93\x02J\x070 \xc0\xbc\x18$\xc2\x98\xf2\xd4\xbf\x0c< L\xc4\x07\x11\xc0(r\xbd\x0c\x17=\x14@\xaa\xf9\xd7E:p\x1a\xc0\x9c4)\xceoX\r\xc0\xca-2\\\r\xeb \xc0\xd4\xcbx\x0b\xc5\xf5\x1a\xc0\xe23cE\xad\x97\x12\xc0\x1c\rM5\x05A\x17\xc0.?\xdd\xb0\x9a\xee\x17\xc0\x94\xb3X\x1d:O\x11\xc0%,]4\x9a\xb5\x17\xc0G\xb2)\xfd\xd7\x90\x1b\xc0\x14a\xa6\x9c\xfeC\x19\xc0\xa2\xd5S\x8e\xa73\x18\xc0\xbe\xfbXm+\xec\x15\xc0\x9a\xd5\xb3\xe6V\xfd\x8b\xbf\xe8\x1dp\x82\xdb"\x11\xc0):\x14\xeb\xc7\x01\x10\xc0\xee=\x01\xf8V0\x18\xc06\xcd\xf9\xd2\xc0\xa5\x16\xc0\xaf:C\xf1\xfe\xc8\x03\xc0\x02\x0b\x94\xc5\xa3\xe6\x07\xc0wA\x06f&\x19\x03\xc0\x94\xfd\x8beQ\xd0\x15\xc0\x8b\x9b\xae\xcd4\xc0\xfb\xbf\xd6\x1b\xcfZ\xd57\x04\xc0\xf695;\x83\t\x0b\xc0E\xe0J\xdb\x00!\x0b\xc0\xe5\xec>\x91\xe2U\x01@`\xa1\x06zG\x87 @\xce\x86\xbe>%\xdf!\xc0%H\xc4\x11\xa9\xc0\xed\xbf\xeaM\xa5\x901g\x00\xc01\x8b\xdf\x9f\xbcg\x17\xc0\xf0\xa2\x83\x04\xbe\xd4 @\xe3\xd5|K\x9cZ"\xc0N\x81\xa4\x92\xd4\x04\x12\xc0\x05\x0cZ\x17\xff\xcc\xf4?\xff\x9d)\xf8\xf6\x8c\r\xc0iw\xe9\xf63\xe5\x1f\xc0\x16\'.\xb2\xccv\x1a\xc0W\x10\xa5\rH\x1d\x1f\xc0U\xfc\xa5V[\x08\xf0\xbf\xed\xb0\x02\xaf\xb9\xfe\x12\xc0\x980N\xa2\xac\x02\x1e@zqCz\xe9)\xf3\xbfH9\x89\xc0Fo\x1b@\xe6\xac\xa4\xa2\xb0!\x1c\xc0\xa4,\xc49\x13\x89\x1a\xc0\x0c\x10f\x8bg}\x0e\xc0\x0e?\x91\xe8*\xb2\x17\xc0D\x8d\xecmF\xa1\x1f\xc0\xa6\xb6\xb2PI\x97$@\xa3\xe8\x02\xcd\x90\\\x16\xc0=\xb7\xac\x9a\x92\xb9\x17\xc0\x87x\xaez\xdc\xb8\x16@Rl\x9edY\xac\x06\xc0~^\x8bl\x81Z\x08@\xf9\xb6\x9a\xc9B\x8d\x14\xc0e\xb4t~\r>\x03\xc0<\xa8\x1f\xb5\xab@(\xc0\xc68b\'N\xf6\x1a\xc0\x1e\r\xa3\xbdJ=\x1b\xc0.\xef\xa47\x9b\xa1"@\x88"\xb1\x15)\xdd\xe7\xbffZ\xbcs\x95q\x18\xc0\xc2\n\x81\xff\xe4\n\x16\xc0\xd3\xee\xf5\x973: \xc0\x13\x7f\xc8\xaf\xf4N\xea\xbf\xfbu_\xb3\xed{\xf5\xbf-\xc5\xd8\x00\xb5\xeb\x17\xc0\xf9\xf2\xebOnt\x15\xc0$\x18\xba\x92\x98O\x0c\xc0\x86\x9a\xdf\x94i!\xfc\xbf}\xcb\xbc+C\xc2\r\xc0\xaa\xa9\x8f\xb6\xfa\xfc\x0e@c\x95\x88\xa3\xa9\xec\x04@\x1b:RT\xbc\x9d$\xc0\xefn\xbeU*\x95\x06@\xc8\xe7;=\xc0\xa4\x1a\xc0\xdb^\xe1F<\xff\x0e\xc0\xd0\x19>+\x81\xe7\x1e\xc0\xa4b\xd22\x9d[\x0b\xc0\xbe\xe4\xb2\xccs\xed\x1a\xc0\xc0\xc5\xb09\xe2\x8c\x1f\xc0\xdc\x18\xacO\xe5\xde\xea\xbfK\x8f9\xeb\xef\t\x15@mm)\xa1\x13\xa1\x10\xc0;\xa7,\xef\x7f\xcc\x10\xc0\x14PAv\xdf}\t\xc0\xb4\xc9\xc7\x07\xbd\x11\r@\xc5\x90\x0c\xcb\x9c\x95\xfb?\xf7L\xb7\x1a\x9e\x97\x0f\xc0\x1b \r\xea\xe5a \xc0:\xec\x04\xb3\xbbX\x06\xc0\xc1\xa8\xe4\xb5\xb6U&\xc09\x98\xc5K\x17\x96\x01\xc0\xc2)A\xc2\xfe\xfa\'\xc0\xf2\xb1 C\x85?\x1b\xc0\xebZ\xd7F0_\x14@\x8c\x163\x0b\x13\xdb\t\xc0\xf9\x016\r\xe2\x8a\x1a\xc0\xa2T\x8a+\x1f%\x02\xc0\x9d1\xda3\x98O\t\xc0\xf0"A\x15I%\x1f\xc0\x9a\xce_G#\x1a!@\x1b\xd2+\xaf\n|!@\xe2\x03.\x11\xed\xe6 \xc0\x0b\xac\x89K\xe6\xe7\x05\xc0\xc5a\x98\xe5v\xbc\x11\xc0\xf3\'\xb7\x90\xa1\xfe \xc0\xf8x5f4\xef\x19\xc0\xa7\xb7h>\x047\x10\xc0\x16\xa38\x8c\xb7=\x0f\xc0\xf4\x1a\x8bK\x07\xbf\x14\xc0\xcc\x15\xadu3\x94$@\xd3\xc5\xe8\xec\xd2\x88\x1a\xc0\x9dw\xee\x0e\xad\x08\x11\xc0\xe3\xe3\xc3\xf2j.\x11\xc0\xff{\xf5z\xd6/ \xc0\xf8\xd3Q\xa4\xe2\x1c\x15\xc0\xa6_J\x9d\xf2\xf8\x18\xc0\x1d\x7fI\xcbz\x83 @\x87\x13~\xb1S\x04\x11@\xaa\x1en\xe1\xa3r\xfd\xbf\x06*ak\x92#\x1a\xc0\x83\xc4\x89\xb4$\xb0\x19\xc0d\x0c\xfb\x0b1\n\x13\xc0\xc8\x01\xe9\xaf\xac\xbd\xf7\xbf\xa6\x14^3}\xc7\x14\xc0\x91`qQ\'~\xdc\xbf\xdf\x0eA\xed\x11\xdf\x13\xc0\x9c\x0c\x9b\x8eA\xd9\x19@9\xfe\xcd\x1e\xf8`\x1b\xc0Z\x07\x04`\x85+\x16@\xbc\xa2\xb4\xc2\x8cY\x17\xc0\x81\xdfW\x07R\x94\x1c\xc0\xb9\xb3\xc2\x863\xb3\x17\xc0\xcff\xf3\xc3\x952\x12\xc0\x1d\x8d\xc5J\x96k\x1b\xc0\xb0\x107\'\x19\x98\x12\xc0K\xdc\xfe\x1b\x11\xef\x17\xc0\x16*\x8a\xbe\x80\xa8\x0f\xc0;\xa2b\x9f\xaf+\x1e\xc0\xec\xe7\x8b\x19\xfc\xe3\x18\xc0f\xf8\x11\xf4\x80\xac\xfb\xbf\xac]\x19\xfc\xb9\x80\xe0\xbf\xb4\xda2\x8en\xfd\x1d\xc01\x03wkW\x1f\x05\xc0\xd7rWg\x9dl\x1b\xc05~\x8aBq\xaa\xe0\xbf\xf3$\xd76\xb1\x15\x13\xc0\x11&o\x7f\xe6\x8d\xc9?\x89\xbf\xca\x87\x07\xfa\x13\xc0\xf6@\xdd>(\x15\x16\xc0\xc6\xb8\x1e\x13\x07n\x1d\xc0\x88\t\xfb\xd8(\xec\x15\xc0\xab\xb8\xa0\x80D$\x01\xc0\xa7G\x03\x0b\xa41\x19\xc0\xef%\x88\xa0\x1b\xf5\x0b\xc0\xdcj\xcb0\xf5;\x0c\xc0\xab\x9d\xfa\xb9\xa3\xf4\x01\xc0\xba\xc2\x95~\xedd\x0e\xc0b|\xbf\xd0\x97\xee\x1a\xc0\xf0\x13{\xe3\r\x08\x1e\xc0\xe8\xe3\xd2I\xe6\n\x08\xc0\x1c \xec\x8b\x87\xa0\x1f\xc0\x92Y\xbc\t\x91\x89\xff\xbf \x9b\x19\x10\xfa\xc4\r\xc0\xaa1Nn\xfah\x1b\xc0\xd34\xd2\xd8\x06\xa5\x0c@\x83\x87-%}\xd6\x16\xc0P\xb2iyU\x88\x1a\xc0\xe12+n\xa8l\x1a\xc0\xdf\x16\xca\x06>\x9f\x13\xc0\x8d\xf2\xa2\x00p\xed\x18\xc0\x1f\x181\x05\x03}\x16\xc0\xed\xb5]\xfc|\xc5\x18\xc0k\x88\xdd\xcf\n\x82"\xc0!t;\xc3\x93\x7f\x16@\xaaa\x8a\xc7@\xca\r\xc0U\xa8\x1b\xe2\xca2\x06\xc0\x19\x0bX\x04B9\x1f@\x80\xf3\xb8W\xee\x8e\x1c\xc0WP0\xe5\xc4\x16\x13\xc0k\xa7\x97H\x0e\n\xf0\xbf8q>\x1e\xed\xd6\r\xc0\x1cF\x18\x8f\xeb|\x12\xc0h\xae\x93\x89\xd5)\x1c\xc0Wwv\x9eR\x88\x18\xc0\xdb-\x99\xba>.\x1c\xc0\xaeo\x87\xa7\xa1\xde\x1d\xc0}O_\xb5\xf0E\xef\xbf_\xa1\x991\x1b\x85\x14\xc0\xc9{\x86<\x9d\xbe\x19\xc0,\xdb\x12\xccE3\x01\xc0\xdf\x14\xc0?\xccX\x16\xc0/@\xa7zv\xac%@?\xf7\xf1\x19\xdd\x85\xfd\xbf\xc7\x99\xb4\x87\xfd\x88\x1d\xc0\x08J\x87\xf0\x1f\xe8!@\x82\xf3\x04:_2\x16\xc0-n+\xa7\xdc\t\x19\xc0\xa6\x1ew\x88\x1a\xce\x1a\xc0\xafw\xa2\x01\x12` @\xcdB\xd4\xe0}_\x13@ \xac\xac\xdfHb\x13\xc0\xe5r\xaaB\xbe\xb9\x18\xc0\x92<\xd7\xef\x17\xf4\r\xc0\xabSy\x16]\xf8\x19\xc0\xdd\x1a"}\xb1\x8a\x11\xc0\xf6\x9f;\x8dB\x8e\x16\xc0\xc0v\x99\xcb{\xd0\xeb\xbf\x82\x83\x8f\xc6-\x8f\x17@\xa4\x81}ns\xd1\x11\xc0}&\xde\xc9%D\xf4\xbf\xeb\x842\x0fN\xb7\x1c\xc0\xb3h\xde\xd2\xa3\xb4\x12\xc0\xd3\x0e(\xb8\x0f\xad\x1b\xc0\x16g)=[\x17\x18@\xba\x06I\xe4f\xc7 \xc0Z\xc5\xe7\xab\x92\x14\n\xc0Q\x88\xe0{\xf9p\x1a\xc0ZO\x96\x0e\n\xd5\x10\xc0R\xaf\xc7\x0b\xec\xe6\x01\xc0\xc7 V\ry=\x16\xc0}\x81E\xecf\x8b\x0c\xc0c~\x0b\xe0\xb4\x87\x19\xc0\x14\x0e\xf0;ne&@3u\xa5\xc5X\x89\x10\xc0\x0f\xc9\xcfI4\xb6$@p\xf0\x8b[A\x0e!@\x10nRq\xad\xd1\xf0\xbfQh\xa7>\xe8\xc2\x1b\xc0\x97vd\x9b|; \xc0\xafY.\xcc\xd1\xaa\x06@j\x93\xa7&a\xce\xf5\xbf\x97\xbe\xc9%1\x7f\x1a\xc0\xb6\xaa\xe7\x1d&\xa9\xf5\xbf\xef\xf4\x9e\xc3\x01\x04\x19\xc0\x84\xea)q\xb29\x15@\xb9\x9d\xa4\xf0\xaa\x8d @\xaf\xc0\xd8\xb0\x17\xe2#@(\x81x\xae\xe0W\x10\xc0\xe7\x7f\xc8\x956\xfb\x1d\xc09\xed\xe5B\xfda\x0f\xc0\xa8\x12\xedV\xff}\x0e\xc0\x06\xd8\x0e\x18\x13\x9d\x14\xc0\xe0-\n\x13$\x97\x08\xc0;:\xd2\xc9^\x91\x1f\xc0\xdb\x03u;\x07\x88\x10\xc0\xbd\x8e\xbb\xeeg\x1c\n\xc0\xb2\t\x08\x18\xbf\xb0\x17\xc0\xe3\xd4\\\xc20\x97\x1b\xc0\x16\x07\xc6\x93OG\x18\xc0,\xfa\xf4\xbeF\x9d\x0e\xc0\xf0%\x86\x9e\x9f\xde\x13\xc0\xf1S\xb1\xf6O\x95\'@\xb4\xf5iod\xa8\x14@o\x15\xfbo\xc3W\x0e\xc0\x0e&\xfd\x0c\xe5\x02\xfe\xbfc\xd3\xd7\xf0e\x89\xed?\x18\x88O\tL\x82\x1a\xc03\xa2\x18\xba(Y\x13@\xb9\xe7\xcc\x94\xe2\xa7\x19\xc0R\xbd\x15\xe8zK\x0b\xc0\x119\x0e@G\xee\x0e\xc0\x0e\x01\xff\x08\x8e\xf4\x13\xc05H\x9f\xce\xc5\xa7\'@\xf6\x1b\xc5q\xe8\xc1\x0c\xc0\xa1\x7f\xa2\xeft\xb4\xf6\xbfs\xca\x87\xda\xa1<\x02\xc08\x19\xc3x\xd7\xd9\x18@"\xb2T\xed~R\x1c@\x18s\xae\xc4)g\x0b\xc0B\x1dA\xbc\xb1\xd0\x0e\xc0\xb6q\xae\xfe\xa1\xec\x00@\xc1W\xcc\r7\xab\x1b\xc0\xfbZ"\x93f\xde\x05\xc00\x8f:U*\xc3\x10\xc0\xb7m\xf9d\x04\xe1\x19\xc0 p\xa2\xc3\xb3\x14\x14\xc0kI\xab\xb8\xbdm\x1b\xc0\x1d\xf3\x910HR\x18@}\x93]LS\x98\x1a\xc0\x1ccS"\xeb~\x1a\xc0\xebw\xac\x16q\xad\x13\xc0y\xcb ;K;\x13\xc0D\xcd\x1a\x98=\xd8\x19\xc0\xc6\xf9\xdeb\xae}\x17\xc0j7\xaf\x16\xc61\x16\xc0|\xec\xcaA\x03\x07\x18\xc09\xe7\xe8\xd3w(\x18\xc0\x9fc\x04\x8c\x19\xa8\x13\xc0K/\x93\x88\x82\x05\x08\xc0T\xef\x12\x91\xd8\x98\x08\xc0\x00\x8d\x10Z\xcfJ\x08\xc0\xce\x94\x93\xb6\xf4\xe3\x07\xc0\x9d\xd3\x96<\xacv\x16\xc0\xaek#\x1e\x1a\xf3\x16\xc0\x03\xa4\xa6\xa7=Z\x19\xc0/r\x8a\xc1\xc9\xea\x18\xc0$\x899\x9c\x034\x1a\xc0\x10{\x8cA\xea\xf7\x1e\xc0\xb7gt\xedq\xf2\x10\xc0\x0e\xc8\xd9\xf6\x85\xf5\x1a\xc0\xd9\xd5\xe2|\xafF\x13\xc0\x80\xf7\xdb\x0e,\n \xc0\xa0\xecu\xf8\xdc\xce\x12\xc0\xe2+0\xf0\xa3\x86\x01\xc0\xc8\xb7\x85w\xdf\x1d\x1a\xc0\xed\x99\x11\x87d\xb8\x1a\xc0\xcai\x0e\xe9\x93C!@\x19\x7f\x9d\xc6p\xcc\x1a\xc0\xe20\xf5\x7f"r"@a\xe8\x02\xef\x0f7\xe4\xbfc\xacKOX\xf3 \xc0\xa6;c\x1e@8\x1b\xc0\xb9`@#\xfc\xc3\xf9\xbf\xea\xff\xbe\xc4I5\xf0\xbf\x15ECC\'\xea\x13\xc0\xeb\xa6K\xa4\xbdv\x13\xc0/\xbb\x01\x06P\xc4\xf5\xbfQ\x80\x82Hh*\x1e\xc0\xd8i(Er\xb1\x19\xc0\x91\x08\xac\x11"G\x0c\xc0B\xf7\x85\xd3\x8b\xaf\x0b\xc0\xb4\xc7\x9f\xcb\x19d\x10@#k\xe0q\x07@(\xc0\xdc\xd7\x983c\xc5\x15\xc09\xcc\x1av\xb1e\x19\xc0E\xc9I>\xe4\xad\x05\xc0-\xaa\xa2o\xb8\x06(\xc0O\xe1x\xd3j\x02\x13\xc0s\x90\xd2S\xc8\xa3$@\x96#\xc7o\xdb\xff\x16@\xe8\xbfs\xbe\x87?\x19\xc0\xdf\x92D\x98%\x13&@\x9a8I\r\x9b\xb4\x1b\xc0\x1aye\xdc\x9f\xf8\x15\xc0]\xcf\xa05\x85\x90\x10\xc0\xc8\x19E\x9dY\x83\x15\xc0\t\xdf\x95\xdeX6\x11\xc0\xde\xbb\xec\xe4\x1c*\x14\xc0\xf7%\x03\x0b\x93\n\x11\xc0 (\xfa\x03C-\x11\xc0?\xb6\xcf\x18\x87C\x14\xc0\xc55\xaf7\xa1\xc8\x1d@\xe3\xee\x80\xc1\xad0 \xc0XN\x1a\xb2\xe6\xf5\x18\xc0WN\x16\xb6\x06F&@;A^dk\xe3\x13\xc0\xb2\xe0\xdf\xdb\xe7\xb8\x18\xc0\x15\xad\x86\xed\x93\t\x13\xc0\xef^xA\xed*\x1b\xc0\xc6\xcc\x16G[\xa6\x12\xc0\xa4\xad\xeb\x12h\x9e\x1a\xc0\x17E\x8a\xd2o\x1f\x18\xc0\x10\xe3\xde\x9e\xb9\xb4\x0c\xc0\xa8\xd7D2\xad\xb6\x18\xc0J=Y\x12`\x84\x1b\xc0\xc1\xab\xa5c\x83\x83\x19\xc0\xee\xf1K\xa8\xb3c\x1b\xc0\'\xc2l\xed\xe2\n\xe8\xbf\xc0\x08\xd3\xa5\x110\x1a\xc0\xce[\x8dy\xc7T\x1a\xc01)Ka\x19\xdd\x1b@\xaa\xbb\xb2\x1f\xc7J\x19\xc0U\xfc\'\xccuW!@\x05\x11n6n\x9c\x1c\xc0\x1c|\xa2\xa1\xb4\x83\x0e@\xab\x96\xec\x00\x19\x9e\x05\xc0\xa6pV$W\xde\x16\xc0\xaau\xe9\xc3\x08\x00\x08\xc08\xbd\xf7\xb2E[\x1a\xc0}\x95\xca\xe5\x82\xe0\x1b\xc0ey\x11\x95\xd0\xd8\x18\xc0\x02\x15*\x96H\xbe\x18\xc0\x07wg+\x08\xfd \xc0\xffBE \xb9\x85%\xc0A\x13=\x0exH @\xb4_\xeaD\x06\xe4\x1d\xc0ki8\x7f\x82^\x07\xc0iU6\x85\xc3\x08\r\xc0>E\xc7Q\x90c\x13\xc0Y\xcdF\xeb\x00\xde\x12\xc0\t\xf4\xaf\xdf\x88\x84 @$\xa6\x10\xc1\xaf\x0c\x0e\xc0\xfd!\xfaU\xa3\x1a\r\xc0\x03\x0b\x86\x8e\x8ai\x0c\xc0Gbn=\xf3\xda\x12\xc0\xadI\xdf\xd6w!\xf4\xbf\xdd:<K#\x98\x11\xc0\x1c\x0b\xd7g\xc7\x12\x02\xc0\xec\x00\x99c\xc5B\x01\xc0\xdcq\xc9\x7f\x87\xc6\x08\xc0{~\xd70^C\x1c\xc0\x19\x04sp\xc4*\x13\xc0\x08}\xfa\x8e\xdc\xf3\x00\xc0\xf0\xf8\x8b\xaa\x14\x0c!\xc0<h2\xf8cJ\x16@\xceg\xbc\x12\xa3\xf6\x1d\xc0\xeb\x1b\x10\xb8=\xc4\x13\xc0\x83\x15\xaa\xe51\x1f\xde\xbf%\x91Y\xc6\xea5 @_\xbb\x1aK\xdd\x1e\x0f\xc01\xc8M\xa3\x168 \xc0g\x81\xda\xd3\xd6\x0e\x0c\xc0\xc4\xbd\x11\x8d{f%@\xb4\xe7\xf8!\\\x95\x0b\xc0g\x91x\xd2\xd6A\xfb\xbf"L\xb8\xcd\xf3e\x1b\xc0\x8b),\xab\x18\xfd \xc0GP\xe3P\xe2\xcd\x11\xc0\xbe\xbb\x0b\xcc\xc1\x08\x14@d\x13\x88\xca\x827\x1d@\t\xfa\xf0\xd6\xe4D\x1a\xc0\x84\xfc]\xb03\xbf&\xc0\xae\xeek\x90\x7f\x10\x13\xc0b(\xeb:\x18>\x07\xc0^K\x01\xb1\xcb\x10\x1b@\x8f\x80\\\xad\xc9\xd6 \xc0\xb6\xd7|\x9d\x98\xdf\'\xc06.\xf0U\x19^\x16\xc0\x88\xc0\xae?@%\x1c\xc0t\xb7\x97\x04>\x8b\x1e\xc0\x1c\xe6\xf1\xd1\x98A\x18\xc0>\x16\x9f\xc3\xf0|\x11@\xa5\x0f6\x16\x87\x88\x0e\xc0P\x04\xfc\xd0\xcb!\x19@\xfet\xa5>\xe4\x98\x18\xc0\x10\x82\xb2|\x97\x90\x19\xc0\xed\'\x12\x86(\x85\x13\xc0\x8cQ\xde\xf1\x8eb\x19\xc0\xc1\xb6P\x15,\x00\x07\xc0\xba\x1b\x00\rJ\xc0\x10\xc0)\x7f&Y\xd3\xda\xee\xbf{\xbbD\xbc\xca\xc4\x0f@\xba\xa0\xda\x10R\x89\xef\xbfD\x11\x94b\xec\xa9\x11\xc0\xa2.[w\x1e) \xc0k4\n\x8a\xa7m\x1d\xc0\xc4{\x8af\xa8\x0b\x16\xc0=Q\xe1\x0c\xe1\x15\t\xc0k\t\xafZ\xb3.\x14\xc07\x84\xf2o\x10\xcd\xd2\xbf6l\xe5\xc6r\xcb\r\xc0\xad`\xa8\xafd\xd6\x05\xc0\xb8h\x05\xd8\x97\xfb\x03\xc0\xa8^l\xef=Y\x1b\xc0<Tf\xda\x9b\xbc\x0f\xc0^^d\xe7\xa0%\x10\xc0)\x94\x9b\xb2\xb0\xed\x1f@\xd2\x8cF@\x90\xe7!@\xc4!6\x02\x1eh\x13\xc0\xaa\xe47\xdb\t7\x00\xc0Y\xa5.\x12T\xdd\x0e\xc0\xb0A\xef\x82\xcb]\x06\xc0\xe94\\\x16p\xec\x15@e\xef\x16+w\xe2\x15\xc0\xc5\x07u\xbe\xf6\x0b\x00@p\x04\xa8\xacK\xf1\x0f@\x0b\xb5\x91\x83\xb2\x8c\x0c\xc0f4.\xc3m\xad%@Ha\xcf\xee\xd4\xb9\xff?y\xc0\xb1\xf5\xc9\xcb\x13\xc0\xb0\xd9\xe8-%\x06\x0b@V\xb8\x86\x80c\x0e\x11\xc0\xda\x82#9\x08\xd7\x13\xc0\x8e\xb8\xdc\xbeA_\x13\xc0\r\x0b\xd8\xf5\xf1\x8e#\xc0\xdep!\xbc\xd7B\x1e\xc0\xb8#\x15\x1a\x82\xa7\n\xc0\xaeb,\x8f^\'&@e\'\x1dG\x81\x9c!@p\xb9\xc7\xdf[a\x18\xc0p(\xe3\xfb\x1d\xed\x01\xc0\xf4\x0f\xb2[\x1d\xcb\xef?\x97vd\x9b|; \xc0\xcb\xac\xb9\xe8\xab\xa1\x0c@\xe13"d\xf3\x9a \xc0U{\x8f\x02\xf1*\x1c\xc0Ng%\xcd\xb2\xdc\x1a\xc0\xe6\xbb\xd8\xc8\xb7\xeb\x13\xc0\xba\xa6h\x17\x84\xea\x1f\xc0"T\x1e\x81\xc1\x93\x1b\xc0rn\xd1`\xa3f\x0e\xc0\x98\x0f)\x85\x06U\x1b\xc0Ee\x02\xa8\x19Q\x0c@A8\x8b#M\x92!\xc0\x1e\xf5\xb6l\x98\xfc\x13\xc0WMvK\x08\xda\x13\xc0T(\x9f \xd59\x19\xc0\x94\x86\xe0\r*\'\x1b\xc0WZ\xd3\x8fJ\xfa\x17\xc0!<;\xb4\xaa\xf9\n@"q\x8f\xbe&t\x1a\xc0\x1f\x98=hC\x06\r@\xb2\\\x1c\xd7\xdcz \xc0\xb7V:i\xbfe\x17\xc0\xb2\x88qHH\x95\'@\x9b<:\x86\xe8`\x1f@#:\xf6\xa3d\xb8 \xc0\xd9\x9d\xd3\xbaf?\x03\xc0\xcb\x1a\x91\xc8\'\x91\x14\xc0\x15E\x0e\x82K\x1c\xf0\xbf\xfa<U~\xcdM\x18\xc0"]l9R\x88\xf3\xbf\xd8f9\x9c`\xca\xef\xbf\x9a\xdcoY<\xb2\x0c\xc0o\x91\xc0\xd7eh\x11@n\xad\x94\xe7\xd0: \xc0$\xb2\x93`c\x1b\x1a\xc0L\x85)+\xfc\xc2\x19\xc0\xf6\xbd\xda#(\x16\x19\xc0\x16\xb4R\xf8\xb0\x15 \xc0\x8a\xf5\xea)\x0e\xa4\x0b\xc0\x03\xad\x1e\xff@\xef\x12\xc0;\xa5\xf5\xb9\xb2\xf6\x13\xc0\x8c\x13\x0f|\xc7\x99\x1b\xc0]\x1c\xc8\x9b1Y\x0f\xc0\x18B\x02\xe9\xb0.\x1b\xc0c$h\xb60\xe3\x1a\xc0\xefM\xfb\xa5^\x8c\x00\xc0\xde\x13\x91\x85\xcc\xfd\x06\xc0\x04\x88\xb8\xaa\xc8\xb7\x12\xc0\x12\xda\xbfD8O\x13\xc0\x98 \xab\x81\xaa\x00\x18\xc0\x16m\xb9s\tT\xf4\xbf\x0c\x96w\xd8i\xdf\x18\xc0)zr\xe2P\xee\'\xc0@\xc1\x18\xc6\x96\x08\x18\xc0\x99"\xffr\x8f\xeb\x18\xc0\xcc\x07>/\xecH\x18\xc0\xda\xab_\xc9\xd6k\x18\xc0\x07\xd3\xb3\xf3\x18\xaf\xf2\xbf\xcb\xe7\x012T.\x18\xc0W3\xf7\x1f\x8c{\x17\xc0\xff?(\xd0\xa3E\x1d\xc0\x84\x1bT\xe8%z\x17\xc0\xc7\x18\x16D\x1f\xf2\x1a\xc0\x88\x05(\xec\x9f\x9c\x1c\xc0ad\xcaD/@\x1c\xc0\xdf\xb4\xca\xddJ\x11\x10\xc0\x8d\taEM\xc0\x10\xc0\x1fbR"\xd5\x93 @\xe3\x15M\x86\x8a\xfc\x13\xc0\x14\xc4a\x95]X\x16\xc0TA\xc1\xb6.\xc0\x14\xc0%\xa7\x8d\xe4e\xcd \xc0H\x1f\xc0\xf2\t\x8b\x1a\xc0\xa0\x00*Z&\x17\x10@\x1c\xde`j\xf0\xc5\x12\xc0v-6\xbd2e\x12\xc0\xa0#Z\x9a-\xa3\x14\xc0u(W\xf16\xbb\x1b\xc0\xfb/\xbd\xfe\x7f\xe1\x14@T\xba\xef\xe9n\xc3\x11\xc0\xe8\x83\x17\xbf\x97:\x1a\xc0-/\xba_.\xdd\x1b\xc0\xed\x03q\x88M1 \xc0@pN>\xd2\x18\'@\xa7\x0b\x86\xb5^\xc2\x19@\xe5\xa4\x0c-<\x10\x1e\xc0pd*Z\xaa=\x16\xc0\xdd\x12p\x14>\xec\xf9?\xb1a\xcf\xado\x05\x1b\xc0\xc5uoMp\xce\t\xc0\xd7b\x04C\xad\xa5\x14\xc0\x90\x13E6\x91\xc5\x1a\xc0\xef+mf#\x89\x15\xc0\xe93\xc4a^\x89\x1d\xc0\x0c\x12\x00|I\x10\x1d\xc0\\\xb1\x18\x9e<\xe9\x1a\xc05\xc6\x93~6\xd9\x13\xc0o\xa3\xf4_\xd4\xbb\xdf\xbf\x1fE\xd6\xd7\xa8#\x1d\xc0_\x8e\xd0\xcc\x96H \xc0:\x96T\xf7\x98\x84\x16@\xd0\xbb\xc7+R\xa0 @\xc3jhX\xa9\xe6\x15\xc07\n\xa4\xf8\xb1J&@\x9e\xadzCM\xae\x1b\xc0\xa4\xe8\xc3"gx\x0e\xc0\xaa\x1e\x9a\xe3\x0f\x87\x13\xc0\xc5\xa5\x92s2Z\x11@\xcd\x1d\xd70pd\n\xc0`k\x0b\x96\x17\x80\x1b\xc0\x11\x95\xb3\xe8\xba\x86\x1b\xc0\xb2\xba_\xffL\xae\x06\xc0\xb6\xb1H\x8a\x1dI&@\xa9fs\xa86\xa2\x16\xc0\x89\x89\xbd\xa4@\x1f\x1b\xc0`\xcf\xb3\x9c\x98\xbf\x03\xc0\xc5\xa3h\xb2\x07W\x1e@~\x04\x18\x1e\x1e\xd8\x16\xc0\x0c(=\xe5\xd5+\x1b\xc0\xe7\xc97\xe9\xed\xbd\xdd\xbf\xf8\xc3\xe8Q\x98\xbb\r\xc0\xfd\xb3]\xa5/I"@a\xe8\xe7\x15\x93\xea\x19\xc0\xde\x826\xb8\xd0\xec\r\xc0V\xbbK\xc4\xb2q"@\x05\\\xa1h`\xe7\t\xc0\x90)\x03\xe3\x0b\x16\r\xc0<\\-Nz\xba\x12\xc0\xc1\x9e\xfc\xc1\xa8\x1b\x0f\xc0}\x96%$\x9a[\x13\xc0\x122\xcbA\xab\xac\xf1?\xfe\xdc\xbf\x14\x95\xa1\x1b\xc0\xc2\x9b\xf5\x18\x07~\x0f\xc0\'\xe6\xe3Q+\xa7\x0c@#Z\xea\xfaB\xca\x12\xc0elKk\xee\x06\x13\xc0\x88w\x94\xd9\xea\xda\x1c\xc0\xf7+f\xc5\x19\x10\x13\xc06kCc\xb80\x1f@\xa3,\xe0\xfd\'_\x1e@T\x03\xa3cL\x08\x11\xc0\xda\xf3\x0f\rrt\xf9?\x19\xc0\x02\xe7\xa4\xf0\'\xc0k\x9b\xe4\x8b\x06\xe2\r\xc0K\x08Kr\xdcm\xf5\xbf\xb8\x1b4\xfe\xd6\xd9\x1d\xc0\xb5\x01\xd0\x9c\xa9(\x0c\xc0r\xcb\xa6\x95\x16&\x1c\xc0\xf3w\xc3e\xa1\xad\xfd\xbf\xc1S\x8f\xb6L\xbc\x1b\xc0\xeb\xc3\xba\xc2\x80\x05(\xc0\xb3CF\x17J\xb9\x00\xc0:7\x89K{\x93\x17@\xf94-\xf6 g\x17\xc0\x8f\xdee\xcc\xc5\x12\x18@\xae\x94\xff\xe0\xc8\x8f\x10\xc0\x8e\xf2z\x86\xc0\xf3\x18\xc0h\xab\xb3\xe5\xf8\x0b\x18\xc0|\xe4r\x16f\xf3\x03\xc0\x17\xb6\xa4\x1e;\xad\x18\xc0a\xc4\xb8#\\1\x13\xc0\'\xff\xa0\xf8\xcd#\t\xc0\xe6\x91\x9e\xf4\x8b\xdc\x1b\xc0\xec\rN\xccE/\x19\xc0%\xb0:\x1d\x04b\x1b\xc0b\xff\xfc\x08\xeeM\x11\xc0\xc9A\xfd\x9f\xc5y\x19\xc0\xa8\x98n)\xc2C\x16\xc0z\xf6\xa2\x8f\xc8\xbf\x18\xc0\xb2\xa9E\xbb\xd3\x1d\x1b\xc0>n\xd4\xad\x9dV\x1a\xc0\xb4z\x97\xcf\xb0>\x18\xc0\xb2\x90y\xd1\xf7~\x1b@\xd9&\xca\xa1{\xa3\x0b\xc0~g&\x7f\x8e\x0f\x11@\xe47\x1d9\xe7{\n\xc0\xa7j\xa6wz\xe6\x18@BU\x94\xc4\xc8\x80\x15\xc0u\xf9\\\xe2!\x1f\xd4\xbf8\xcf\x0bp&}\x0b\xc0\xdb\x03\xd2\x17y\xdf\x1a\xc0\xaeL\xa5k\xd5`\x12\xc0J\x13\x11\x1e8\x99\x18\xc0Zb\xa8\xc7\x90\x0f\x1f\xc0`\xe9ny\xa4 \x12\xc0\xe5\x80\xa56sU\x18\xc0\xc7\x90\xe35X\xd5\x0e\xc0\x93\x95\t\x13\xe1K\x14@gl\x11\x91\x9d\xc5\x0e\xc0Ws\x80\x8dv\x92\x1a\xc0\x08I\xcc\xb7\xef\xce\x05\xc0\x10\xca\x9af\xdf\x1e\x05@\xb2\xc1*\xf6\x8f\xf2\x05\xc0n\xa5\xbfL+G @x46=\xb9\xc6\x07\xc0\x01\xf2}\xd5\xa8\xb6\x14\xc0\xed|\x9b\xc1\x88\xb8\x0f@_\x9cS\xd73\xc6\x1c\xc0\xd8\xb0\x9a\r\xe3\xe2\x1a\xc0\xaa\xcf\x7fk\r\x9e\x15\xc0v\xe4\xabz\xe9\xa5\x13\xc0"P\xb3+P\xa7$@\x88\x94w}\xa5d\x05\xc0\xd4C\xd9\xd6\x91\x19\x16@8\xe9W\x1a<\xb3\xdc\xbf\x94\x95B?\xb8q \xc0J9\xa7dI\xdd\xf8\xbfv\xc7\x82\xe8\xba/\x10@\xca\xed\xf2\xa7\x96\xbb\xf2\xbf\xa8\xd1e*\x9b\xc3\x12@\xaf\xb4\n\x8eC\xce\x12\xc0d\xd3\xd3\x87\xa4Q\x1c\xc0\x16m67\xc1\xe8\x12@\x8b\xcd\xc5\xda\xdc\xc8\xf4\xbf\x9c\x0f\xbeP\x86\xd8!@kcA\x0e\xacf\x1c\xc0\xf0\x02\x9e~\xb3\xc5\xea\xbf\x8d\xc8\xde\x80\x88\x91\x10\xc0\x90}\x9e\x8b\x14Y\x1c\xc0\xa5\xe8\xe5\xbdD\x17\x17\xc0o\xf5I\xf3\x84\xec\x13@\x1e\xe7\x80\xeb\xc6\x94\'@\xdc\xddzu\x9d(\x14\xc0\x84\x92\xd7\x8b\x97\xe1\'\xc0\x94\t@#kb\xf6\xbf\x97\xcaZ?C\x1d\x0f\xc0\xff \xb3o\x9cL\x06\xc0h\xf1U\x9fo\xb7\x12\xc0\xc0|\x07\x1e\x81>\x1e\xc0\x7f\xfb\xc6kU\x82\x1a@\xbb%q\x9d\xa4\xdd\x00\xc0.\x93\xa9\xacU\x0c\x13\xc0\xf3w\xde\x08\x17i\xff\xbf~x\x807TD \xc0-\xa2\xb8\xb7\x80\xc3\x12\xc0\x808\xd8\xc0\xdd|\x17@z\x9a\xb7\xcf.\x1e\xf0\xbf\x99\x14\xbb\xf7\xa3\x89!\xc0\x89\xd8\xb2\x01\xe7=\t\xc0\x9ao\x05.\xc0\xe9\x1d\xc0\nYhi\x90K\x06\xc0\x82\xe7\x0e\\pH\x1c\xc0\x1f\x89\xe0\n\xfe\x08\x16@\xa6\xd1\xb35\x898\x00@\x04\xc9\n8\xc2\x04\x16\xc0\xa1A/q(\x81\x1e@\x081e\r\xe1\xcf\x12\xc0\xe3\x9d\x97\x99\xce=\x1d@\xca\xe0\xc2\x93!\x85\x10@\xe0_\x08\xe5\x82\xbb\x0e\xc0BF3\xee\x82\xb7\xef?\x96{S\xa6\xe9\x05\xfc?\xcc\xc0\x04\xc9 \xb0"@]\xa8\xe8\x95Tb\x17\xc0\x97\xbd\x8b(\x9a\xe9\x1a@\xa1\x82\x8b\xba\xdc\'&@n\x84\x05w\x1f\xe1\x18\xc0\x07\xa6ex<\xf5\x0b\xc0\xb2\xb3\xd3O\x8a]\x12\xc0o\x9e\xce\xf4T\xca\x01\xc0\xa2X\xae!S\xcf\x12\xc07\xae\x03\xfa6\\!@-5\xbb6[]\x18\xc06\xf5\xe3\xfdd\xc5\x18\xc0Z\xc3\xd85yV\x1d@\xa9P\x9dZ\xb6\xad\x1f@\xeb\x0e\xfc\x86\n\x17$@~I@#\xe2\xbb&\xc0\\\x02LE\x90\xbd\r\xc0\xc4 \xa6v{\x0b\xec?\x80\xdf\x85\x92W+\x1d@\xbf\xca\xe7\xdc\x8a\xd4\x19\xc0!z\xac?Y\x86\x12\xc0\xf3n\xc2Ah\xee \xc0\xfb-T\xf5\x8d\xf5\x0b@\x93\x1b\x0fR\x18W\'@\xba\x98\x18\x03\xf0:\x13@u\xb5\xf2l\x18\x81\x1a\xc0f\xa8\xeav\xd8\xc3\x13\xc0\x9b/\xc7~\x90\xee\x15\xc0\x07\x87o\xa3\x9b\xeb\x12\xc0\xdc\x15*\xa9&\xe6\x19\xc0\x84q\x860w\x81\x1e\xc0y\x92\xeb\r`\xb3\x16@\xe6Y!\xa4\xae&\x19\xc0}bk\xe3\x1cj\x07\xc0\r\\y\xe9\xd7\xeb\x06\xc0X7\x9e\xf1w\x0b\xe4\xbf\xdf\nKB\xf8X\x12\xc0\xef0H\xd6W\xcd\xe9\xbf\x04\x84\x1a\x11\xba\xb9\x10\xc0\xe8M\xa7\x03\xbe\x0f\x10\xc0?|[\x13\xbe\x9e\x10\xc0A\xf6\xadh\x12\x90\x10\xc0\xc7/\x82.\xe7\xd4\x10@\xd1\xbf\xb9\xfe\n\xe5\x1a\xc0s\x91qsWl @x\xe4\xbdX\xcfo\t\xc0fy\xf8iw\xd2\x15\xc0\x1e|M\x94mq\x17\xc0\xd4\x81U\t\xf3\x98\x17\xc0\xdb\xb2R\xe9\xf6\xf1\x17\xc0%\xff\xeeDe\x13\x13\xc0\x1c\x18\xfba}E\x11@\x991+\xa9\x92\x0f\x19\xc0$>\xba}Y\x14\xf3\xbf<C\x03\xd01"\x12\xc0\x84\xeb\x80\x94\xb0\x8e\x1c\xc05\x96\x8e\xa4\xc9[\x1e\xc0D\xc32\xd9`$\x14\xc0\x9d\\{\x03\x92\xf1\x1d\xc0\x06\x14!_\xbe\xde\x16\xc0\xbe\xb4\xd7N\xd4\xda\xdb\xbf\xa5\x1a*\x85\xb3i%@\xe8\xcb-\xbe\xb0a\x13\xc0\xee\xcc\xfd\x9b\xa5\r$@\xd5gWIDA\xff\xbf+\x02\xe8\x87e#\x1c\xc0\x02\xb7\xd3\xa4S\xef\x19\xc0E\x16QU\xc5c\x1b\xc0\x13\xb2\x9c\xbd|@\x13\xc0\xb6\xcd\x04\xf3Sz \xc0\x1f\x06\x02\x8bU@\x1c\xc0\x96\xa0\xc4\xdai\x83\x1b\xc0\xba\xbd\xca\\\xbcU\x0b\xc05=\x81Y\xffm"@\x8a\xcf -\x94\n\x1f\xc0x\x10\xcdJNj\xf4?\x82\x9bw\x1b8y\x15\xc0\xd1\x91){\x81O\x1c\xc0\x0b\x9c\x98pY\x8e\x1b\xc0G\xe1\x03\xb9\xf7\xce\x17\xc0\xbe\xcb\xab\xe8\xfe\x05\x03\xc0}\xa5\x18\xc7 \xbf\x12\xc0\xf4\xe4\xf6\x1f>g\x15\xc0\x83\xb6}\xdaj\xd3\x19\xc0\x1bO\x1a\x04\xc7@\x16\xc0\xf1\xd0\xb7\x9d\x94\xba\x1e\xc0\x07\x0e\xf6\x8b\xe8"\x1f\xc0:\xed\xd2\xd9KF\x19\xc0\xbb \xb8\x8eI\\\x1a\xc0\xcb\x12\x01L\xf7\xf6\x1c\xc0\xd1\xed\x84\x16\x95\xe2\x14\xc0\x85\xccc\x90t\xbb\x1a\xc0#s)\xf2\x18Z\r@\x11[\xb3\x94\x1b\xbb\x07\xc0\x8bh\xad\xce\xd2\x02!\xc0\x9a\xa58\xb9\xb0\x0f\x1f\xc0\x1bX/\x9a\xcc\xf1\x03\xc0\xfd\xa6\xdc\x90\xc1 \x12@\x04Q\x81\x02\x93R\x1a\xc0\xb7\x7f\xda\xcaA\x90\x1e\xc0\x1fx\x1c\x96\xb3\x86\x18\xc0\xa6\x8e+U\x0eC\xd1\xbf\xd6JCKC-\x0e@\\ ^Y"\xb1\x18\xc0\x96\x112/\xdf\x9c\x1c\xc0\xf5fd\x82\xa8m\x17\xc0A\xb0n\xc2\xads\x19\xc0\x07\xd6\xc0S]\x8b\x17@\x01`xw\x1e0 \xc0.\xd3N\xea\xa9P\x0e@+T\x98\x8909 \xc0\x96\x04\xc9N\xb1%\x00@V#\x90\xff\xbe\x93\x17\xc0\x8e\xedH\xad\xf3)\x18\xc0m\xc2"d\xf4k\x1a\xc0\xe3\x12\x90.S\xc8\x1a\xc0g\x10\xfeI%2\x1e\xc0R\x8c|(Z\xbd\x12\xc0]\x91\xf9\x92_\xe9\'\xc0\xd7\xef\x16\xed\xe9c\x18\xc0\x07\x8b\x8a\x8c\xf7N\x18\xc0\x94=\x85N\xbaI\x17\xc0\x90\\\xbd\xe6\x01=\x02\xc03\x8f\xe8f\xc3\xd9\x12\xc0\xb8\xf7v\xea\x0e6\x13\xc0`\xc0\xa4\x8ec#\x1d@\xfb\x82\xf8\xb9a\x8f\x12\xc0C$4Br\xf3\x13\xc0<J#\xfa\x83e\x11@>\xba\xe1\xd9EV\x15\xc0/\x8b\x9a\xe3\xf1\x84\x19@\xa6\xbd\xfc\x94\xbd\xbb\x19\xc0\xab&ZP\xd1d\x19\xc0\x07\x1b\x89\xda\xcd\xe8\x00\xc0\x02\x8f%\xe5\xd5)\xf3\xbf\x82i[\xd9\x9ea\x07\xc0h\x8bv\x7f\xb9\xd3\x1c\xc0W4\x04\xee\xaci\x17\xc0\x97\xa6\xd8>\xda\xbe\x1a@\xa0\x182\xc1R\xdc\x1a\xc0r\x02L\xc8{\x81\x1e\xc0\xdb\xb4f\xc8y\x99\x19\xc0W\x9a\xf3\x12\xe2\x06\x18\xc0\x9d\xf1\xaf\xe1.[\x12\xc0*@\r\xe5Ci\r\xc0u\xbc\x80\x16O\x88\x0f\xc0\x91\xef}}\xdb\'\x1f\xc0\xb4s!\xa2\xfa\xd9\x11\xc0\x14\x06QP\xc1\xcd\x13\xc0\r\x1f\x00@\x81\x00\x13\xc0`\xce\xec\xf3\x98\xb2\x1b\xc0\x99K\xac\xf5&\xd1\x1b@\x0cc\xab\xee.\xd6\r@\xc1\x14\xf8\xd5>\x8f\x1f@nE\xfan\x1b\xc7\x12\xc0}|U\xff\x97\x9e\xfd\xbf\xe2t\xd4\xbaO\xe5\x18\xc0nh\x9f\xed2\t\x19\xc0\xaf\x06\x88!2\xa2\x05\xc0\xf5\xea\xc0\xab\xa9\xda\x1b\xc0\x86\xae\xf2\x82m\x1c\r\xc0\x04h\x88\x19\xd7\xc5\x06\xc0\xd7_\xf4\xbcm\x90 @M#l]\x94\xf7\x1d@:\xc0Q\xf1V&\x05\xc0?V\x8dc\xa3\xbc\x19\xc0\xcf"\xef\x8a!J"@\xf8\x8d\x80/\xb9y\x1f\xc0\xcaJR\x03\xaf\xeb\x17\xc0\xcd\xb1\xbb\x1f#\x02\x1a\xc0i\xdf\x9a~\x1e\xab\x0c@h\x87\xa0<9\xd7\x1d\xc0Q?{$\x1a\xbc$@i\xbb\xee6\x99\xe6\x0f\xc0"\x96S\x11Y\x05\x1b\xc0\x92\xebM\xd2EF\x18\xc0,:\t\xdb\x17\xf8\x11\xc0\x00(\x83\x93S\x9c\x0e\xc048\x97\xa5\x0b\x14\x1a\xc0$ 8\x94\x99N!@\x14krGc\xed\x13\xc0F\xb1\xef\xdbY\xc9\x16\xc0t\xda\xf4\xbf\xc0- \xc0a\xa5\xd5\x8f\xf2\xa1 @\xa4\xe9\x8e\xa1\xbb\x13\x1f@\tM\xe4\x00\xd0\xab\x19\xc0O\xddU\x7f\xf1\x97%\xc0\x9f6:\xca\x83\x08\x05\xc0\xaf4\xf1\xf4^J\x1a\xc0i]l\xf9J\x11\xfa?U/5;\xf7\xf4\x0b\xc0_b6\xf48\x95\x14\xc0FV\xd9\n\xcb\x1e\x10@\x1f]K\x94B\xbe\x15\xc0\xdb\x9f\x90T\x83\x8c\x1a\xc0$I\x81q\x81\xda\xf5\xbf\xa6\xba\x8f\xee6_\x1f@\x15\x91\xaf\xa8\xcd\xa1\x1c\xc0\xc0Qd"\xd5\xe9\x0c\xc0\xc4\xb8\xcaN\xee\xde @\x8f\x94\xea\xce\xd6[\x1f@Os+\xd2s]\xf8?%{\xb3\xdd\x0e\xbc\x0c\xc0\xed\xd6\x16\x86\x01w"@\xe5HU\x18\xba\xea\x12@\xc4\xc1\x91 \x7f^!@&\xa0\x1c\xee\xc6w\x1b\xc0\xeb\xc2\x87\x7f\x8dj\x1c\xc0\'F\x0e\xa06*\x1b\xc0<\x02*\xdd2T\x18@\x9fo\xc1\xe6\xe2\xdb\x16\xc0\xfb\x8b\x1d\xdd\x8d\xe8\x0c@\xc9H_{+4\xfb\xbf/l\xb6\x08\xfd*\xf8?\x97\xd9\x1d\x02\x9e\x94\x18@\xca\x96\xc7\xce\xe81\x18\xc0t\xf4\xa3\x1e\x90U\x13\xc0\x9fFd\x7fm;\x13\xc0\xec\xd8G\x86^\xc2\r\xc0\xab\x87\r\x90S\xf8\x0c\xc0\t[\x97\xfa\x87)\x13\xc0\x18\xf8\xea"\xc2\x93!@O\xd7\xc7>\xcf\xc0\x1a\xc0k\x9aQ\x18\xb9\xbc\x1a\xc0M\x14\x1f\x82|\xad\xf2\xbfs\xa7\x1c\xa7\x0f_\x11@\xdf\x8a\xc6e\xe1\xa9\x14\xc0\x9eUT7\x0b\xfb\x1c@\xf3\xe1\xe4Tw~\x1c\xc0\x10\xfa\xb5\xa2\xd5E\r\xc0\xeb\x07\xff\x8e\x92\xeb\x13\xc0^*\n)\x8eN\x16\xc0>\x06\xd9\r.\xe5\r\xc0\x04\x02\xf7\x117\x9b\x01\xc0\xa2\t\xce2c\xc2\t\xc0\xd5.\xa0\x9fn_\r\xc0\xec\x96\xa9\x02Z\xac\x1d@fU\xd5\xba\x01f\x1f@\xba\x9d\xa3\x9b\xa2\x00\x18\xc0\\\xfb\xf5s\x15!\x16\xc0\xff)\xd8\x9b\x9d)\x19\xc0e\xc5\x04\xd0\xd5\xa3\x07\xc0\xcc\x96d\xc1\nr\x11\xc0|e\xcf\xe3\x14%\x14\xc0\xd8\x0b\xd1\xecM\xc2$\xc0+F\x129T\xbf\x14\xc05\xbd\xce\x96\x9d\xdc\x1b\xc0\xd1:4\xf4^@\x19\xc0_\x16\xd0\xcf\xed? @\x97t\x93\xd0:\x0e$@\x92\xa88ES\x84\x1b\xc0\xd0\xe61\x92\x1f\xc5\x18\xc0PU9\xc3\x0b\x92\x1b\xc0zqr\x81\xba\xd7\x08\xc0\xfe\xa7+d\xd0\xc4\x19\xc0\x86>\xf5\xe1M\x88\x17@\xd2O\\D\xd6N\x13\xc0\xb1\xa6\xfe\xf2\xf7\xd3\x10\xc0\x06v\xdd*\xf7\x05\x10\xc0ZyR\x1d\xf8\xaf\x14\xc0\xa0\xb9[\xce\xf4/\xff\xbf\xe8a\xc0s^+\x08\xc0\xa08\x04\xf6\xaa\x99\xee?\xf9\x92_m\x1eZ\x1b\xc0,\xee(\xf6v\xf5\x1f@\xa7e,\xf6\x9b\x11\x18\xc0\xb7F\\+\xe8\x08\x16\xc0\xab\xd9\x0c\x81\x1b!\x16\xc0t\xd5\xa4\xae\xbf\xb8\x14\xc0\x04\xd4,\xef\xe0\xd3\x10\xc0\xe7\xb2<\xf5\xfct\x1c\xc0Z\xd5\xe9\x87\x14\x90\x16@\x13\x9a\xa0C\xd8v\xf6\xbfq\xdcL\x11\'\xfb\x12@\xc9\xb1o\xfb\xad\x1d\x0e\xc0\x98\xc4v\x88X\xa9\xf7\xbf\x18S\x06\x9e\x165\x13\xc0\xce\x01k\xf6{9\x1f@\x10j#\x86\xe5\x0c\x1f@\x8aq\xfc\xf2\xf8R\x08\xc0^\x10^\xda0x\x1a\xc0\xc7\xc1h\xe47\x06\x1d@\xc2\x0b\x96\xfa\xb4\xfa\x18\xc0@oT=Q\x14\x11@\\\\\xcfdYV\x1f@`{\xd3#5/\x1a\xc0\x13\xbf\xd8\xe0:e\x19@\xe4Z\xc3\xcf4\xef\x07\xc0\x0e#%\xcc\xed\xc0\x18\xc09\x16\x0f\xfc\x1e\xe9\x1a\xc0\xd0\xf2p\x7f\xbc\x87\x19@\xd7\xc7\xf8d\x9e\xad\x1c\xc0\x0cA\xee|\xba\xb6\x0c@\xb4Yn+o*\r\xc0\x9e\xba@;\x06\xb5t?Y\xad[L\x11\xf6\x1f\xc0\t\x03A\x13N\xcf\x02@\x15\xd4m\x1b\xa4\xd4\x07\xc0O\x7f\x1fr$\xcb\x1a\xc0/0\x8d\xae8X\x1b\xc0\x8e\xfb\x9e\xfee\xe1\r\xc0\xe2 \xda\x7f\x87\xe9\x13\xc0\xf0\xe6\xc9\xa3)7\x14\xc0\xa8\xf6\x9dO\x8d\xe8\x1e@D\xa8\x04\x9fE\xc0\x18\xc09\xba\xdb:\xdd^\x13\xc0}E\x91\x0b\xb0\xeb\x17\xc0\xe6\xbcY\xf6\xab\xff\x13\xc0\xf0\xc1\x7f\xdb\x8d\xa1\x14\xc0\xa4\xd0\x81\xe0\xe2\xb7\x14\xc0\xfa\x05;\x1f\x99R\x1a\xc0{\x86\xd2\xe5\x16g\x1a\xc0<\xa3X\xd5\x8f\xaf\x13\xc0\x85^\xbe\x00\x07\x1d @\xf03\xb7g\x08\xc3\x12\xc0\x8c\xcat\x05\\\x8d\xbd\xbf\xb6OC\x9af\x83\x1a\xc0\xcb\xa1\xaf\xf1%\xd5\x11\xc0\x0c\xde\x84\x18rG\x1c\xc0zb^;`\xc8\x1b\xc0\xe0;\x91\x1c\xc7\xc8\x1c\xc0\xc0\x19\xce\x9e\xdf\xe7\x1a\xc0\xcdb6\xfa}\t\x0e\xc0WzH\xf3\xbf\x0b$@\x07\to\x95\x91\xef\r\xc0\xa0\xedYN\xdf*\x1b\xc0\xfb\x96\xe12\xcc\x8a\x1c\xc0|\x94\x9bV\xec\xf2#\xc0\x10\t\x0c\x18\xd5\xe0\x1d\xc0\xa2\x1c_[\xb4m\x16\xc0\xf4x\xc4+\xbc\x90\x1b\xc06\xb3\xd5O_\x12\x13\xc0V\xb1\xed\x8e(\x97\x10\xc0\xee\xb0\xfd\xc1[\xb3\x10\xc0\x02\rM\x0e4\xe0\x18\xc0\xc0C\xe6\x8a\xb5i\x17\xc0\xbd\xd2\xb5"c\x1a\x19\xc0/\xdfxq)H\x13\xc0:\xd7&\x00K\x10 @\xa3]\x1d\xd2\xbdP\x18\xc0\xa4\x8d\xbe|"\xb8\x19\xc0ql\xa8\'\x96\xd2\x19\xc0\x90\xe4\x94\xb3wD\x1a\xc0kZ7\xa4\xd0r\x15\xc0\xc2\xdfU:\xc5\x84\x1a\xc0s\x08\xbc=\x95\xc2\x1a\xc0#&A\xfb\xefB\x18\xc0KE\x9e\x0e*\xfc\x14\xc0T\'\xd8}\xf96\x16\xc0\x1f>\x1f\xb521\x18\xc0U\xb3C\x96y\xb4\x15\xc0\xbd\x87\xd0\x02\xf7#\x12\xc0\x03\xfbI43j\x18\xc0\xe7\xe9\xda\xdc\x0fQ\x18\xc0}\x0f\xdc\xd9\xf2\x8f\x1a\xc0A\xe0\xcc\xbf3\x06\x1e\xc0$\xa4\x96L\xbf\xe2\x18\xc0\\\x03Y\xbe?\xdf\x14\xc0I\x1c]7\xda\xbd\x1c\xc0u/\xc1)\xb0\x00\x18\xc0\xc1\xe1C\x87\xa4\xe1\x17\xc0\x87\x94F\t\x0f\xd1\x10\xc0\x05\x93^\xabiO\xf3\xbf6\xee\x9fA\xfa\x85!@\x1d1/\xbd>\xb8 \xc0\xd1\xfb\xfdoj\xc7\x0b\xc0\xbbM\x83\xc2X\xc4\x1d\xc0\x1b#\xbf\xb2m\x8b\x1b\xc0F\xdf\xae\x0fV\x1d\x14\xc0g\xe8\xee\xe9\x13\xba\x15\xc0\x94\xa6\xad<\xac\t\x1e@W\'b\xe1\x86k\x13\xc0\x9f\x00\x8d&:\x8c\x0e@\xf0\xab\r\xa1\x0b\x86\xf2\xbf\xb9\xef \xff\x84\xc0\'\xc0/&\x8b\x11\xb8M\x13\xc0\xb6<U\xd5\x06m\r\xc02\x94m\xc6\x02\xb9\x13\xc0\xa8\rQ\xbf}\xc6\x1f\xc0\xd1\xde\x0b\xd1\xde3\x1c\xc0fK?@\xdf\xb6\x19@t\xb5\x87\x97.\x0b!\xc0\x96\xab\xe5w\xdaB%@\x19\xc0:\xb2\xa1\xf1\t\xc0cCk\xdc\xa6\xca\n\xc0K\xa8\t\xad0\x80\x12\xc0t\x92\xc5S\x15\xe3\x13\xc0\xad\xd8\x85X`\xcc\x19\xc0\x90)\xbbK\xb8\x82\x18\xc0\xeb>\xc1\xb0\x9a\x89\x1c\xc0\xc40d\x9d\'\x9d\xff\xbf\x8b\xe2\xcb\xdd_\xd3\x0e\xc0\x8aM\xa6\x11\xa3~\x17\xc0:\x05\xb8m~n\x15@\x96\x82GF\xff\xd4\x1a\xc0\xf9/\xcc4\xee;\xf3\xbf \x82\xd9\xb9C#\x1e\xc0(\x97]\x92\x03\x1f \xc0c\x7f\x19F\xa7\x85\x15@m.\xb3[,!\x12\xc0\x04f\xf7\xbf\x7f\xcb\x15\xc0\xed\xcc\xbf\xf8\x19D\x18\xc0\xc1\xa0P\xdf\xf4+\x1a\xc0\xe9\x08G\x9d\xd5)\xf0\xbf\xa5@\xc8\xcf\xc2X\x1e\xc0iZ\xeb\xb7{\xe7\'\xc0\\\x13~\xd16\t\x10\xc0\xc6|\xfcu3\xe3"@\xac\xa7\xf3\xc3\xbdQ\x1e\xc0/\x92\xe4\xec\xca\'\xfb\xbf\xc68\xf2\xc47\xc0\x15\xc0Yw\x1b\x8c\x02\x94\x13\xc0\xe1\x81\xf5X\x87\x0c#@\x92o\x0b\x9e\xb5\xbb\x11\xc0\x9a\r\xa6\x00\xe4\x82\xfb\xbf8\x88\xfc\xef\x9aE\x0e@\x18\x98\xf88\xec\x16\x1b\xc0R\x91\x9d\xb2}9\x02\xc0\r\xa4*\x1e\x01\x98%\xc0\x18\xabOaR`\x1c\xc0ieA\xf4M\xea\x18\xc0\x11np\xdct[\x18\xc0\xd2\xaf\xa6?\x96R\x07\xc0\x96\xa1\xb0\xc7\x1de"@\x16\xbc\xc7@\xff+\x07\xc0\x97\xcf\xd8\xfa\x97-\xf8?\xe8H\x9d\x04\xa2\xab\x13\xc0\xdf\x92!v\xff\xf1\x11\xc0\xef\xe5\x08\x1bl2$\xc0\x85\xfd\x17\xb7!\xc1 \xc0v1\x00\x84\xdf\xde\x06\xc0\x7f\xab!\xa43P\x13@\x81?JAy!\x1d@\xe3\reO\xa1\xbf\x12\xc0\x93\x92\xc10,\x18 @RT-\x9e\xd9A\x19\xc0\xd7\xc2 A:\xe9\x16\xc0y\xea!U\xb1c\x1a\xc0O[c\xf2D\xb4\x1d\xc0\xc8\xd0\xdd\xdc\x82K\x13\xc0\xa9\x8a\xbd<\xc7\xf2%\xc0I\x90\xb3t\x0b\xea\x12@1h]\xc5\xd1\xf3\x1d\xc0]\xd2\x94\x0c\x11]\x1a\xc0G\xaf\xea\x90\xd3c\x14\xc0\x94O\x0f>tx\x15@\xd93\xd7N\xdb.\x1a\xc08\x1e;\xbfJ6\x16\xc0\xfa\xd6et\x11\xff\x1c@\x08\x95IC\xc3\xbe%@\xc8\xac\\](\xf7\x15\xc0o\x8d\\SE\xff\x11\xc0\xd4V\xed\x17\xc3\xeb\'\xc0\xf1\x86\xa4\x86\xc9\xaa\x14@\xa12Q\xcc\x83+\x1f@\'\xad1\xa3\xe0\xbb\xf5\xbf\xb29\\\xb4\xee=$\xc0\xc9\xafR\xccn\x81\x04\xc0\xa1\x05\xeft.\xbe\xd0\xbf\xb0i-\xb8\xef\x98\xc4\xbfm\xfe\xfasg\xec\xe4?\x8c\xfe\x97\x91\xb9\xb5\x1b\xc0,\xa2\xda\x1c\xed\xbe$\xc0-\xf5\xf2\x98\xf7\xdc\x16@\x93\x97\x9b\xb4\x05\xdb\x15\xc0Y\xa0\xfe+\xf4\x04\x13\xc0c\xe1E\xe50l%@\xf8\xcc\x9a\xbf=\xfd\xf7\xbf\x93\x9a\x96\x1co\x1a\x06\xc0\x9a\xee\xad{\x83g\x17@\xae$A\xb8q\xfd\x07\xc0\xea\x7f\x10\r\xd32\x14\xc0z\xe63\x87\x93.\x19\xc0\xe0\xff\xf0\x8d\xa4\xc0\x07\xc0\xa9-E\x86\xd3q\x11\xc0~o\xc4QV\x1b\t\xc0\x11\xccZ\xa6\x83\xa2\x18@\xb6=Eo\xb5\xf1\x00\xc0\x1e\x11\xef\xab\xee?\'@d\xf3\x14\x9c\x85\xdc\x1c\xc0\xdc\x1d\xf2\xc3\xcd\xd5\x1b\xc0\xb6t\xdf\xf2N\x0b(\xc0R\x82\xa9\xddM\x11\x1d\xc0X4\xe8k\x97\xcf\x10\xc0\xb7\xf7\x96\xc9\xef\x10\'\xc0'
p16
tp17
bg3
(g4
(I0
tp18
g6
tp19
Rp20
(I1
(I1361
tp21
g13
I00
S'\x87\xb1\x91\x8d\x11\xf5S@\x19\xb8?\xdb\xa6\xaaT@\x90\x0cX\x962OT@\x08\\2E\xf6^T@\x04c\xdea\xc6JT@\x90U\xed\xbf`\x88T@\x144G\xd5\xe7uT@\x99\x05\xdb\x82t\xe6S@\xa8\xbe\xdfk\xa5{T@\x04\xb0\x1a\xfap\xefS@\x0c^\x82C\xbciT@\xa6\xaac\xfd\x8c\xa8T@c\xd11\xd9{\xe2S@\x9e\xbdD]\xd6\xa8T@\xe6\xb6\r\xedSsT@\xb4_\x89\x80\x96\x15T@B\xc5A\xd1\xc1\x95T@AQE\x041\x81T@\xfe\x1c>\xec\xd0\xa6T@\xee\xc2\'\x03\xfe0T@\xf2y\x18#\xf6\xa8T@\x1bX\x97\xe9\xcd+T@~\x82&\xf0?5T@\xb0i\xe0\tk\xedS@\x85\xd2\xf9,_YT@A\x91\x92,\xc1\x8dT@\x97a\xbc@Y\x16T@\x1a\x1f\xbax~\x16T@\xffM\x84\xfb\x8f\xffS@0\xce\xab\x105MT@\x14.Z\xcf\xda7T@\x82p\x17\xf1\x8b(T@\x01\x98_\x91\xe8qT@\xc2\x8dp\xdd\xfbfT@I\xa2\xa7[?&T@\x1e&\x05\x89\x05"T@\xe4\xd21\xf8\n\x94T@\xc8:\xd5\x11\xb1\x17T@\xd4\xd3o-\xee(T@Y\xff\x7f\x85=\xc0T@\x89\x1fa\x81\xba\x1eT@&\xbe8\xcc\xce*T@e\xd0}\x02\x11\x15T@\x19\x80r\x19\x95\x13T@\x8d$3`\xce\x15T@\xae\x13\xee\xa1\xbd]T@\xba\xc0\x9d\xf2\x17\xf9S@\x85*\xfa\x83\'\xa0T@\x17\xfd\x89#HFT@\x1a\xc3dx\xbf\xe6S@\x89-\xbbm\xfb\xa9T@\x13.>s\xfa6T@\xbe \x83\xad\xe2BT@\x04\xca\x95>\x1b\rT@\xd5U2\xfd@\xe2S@\x16\x8c\x82Y\xab%T@\x8a\xee\xc9\x9a\x041T@\x1db\xd7o\xdb\x84T@\x83\xa0\x1fY\xe1pT@\x15\x95\x0eX\'nT@\x90d^\xb7y\x16T@\xe0\x91\x91:\xc5\x17T@S,1\x91\xbfWT@\xa7\xbc\xd3\x04?\x99T@+>C\xb9\x95]T@\xfe;\xbaQ\xabCT@\xec\xc9\xda\xfb\xfc\x15T@@Si\x0f~\x82T@\xd9\xe9\xd2\xd5\xfb/T@V\xb9>\xc6\x87\xacT@\x8b\xf6\xc4\xdbs\xacT@l \xdd&\xfcwT@\xa2\x19\x81\xa0\xca\\T@b\xc0iZG\x9bT@Ex2\xc2\x15+T@\xb0\x10\x13lKdT@d\x10H\xf3\x08:T@\xf9\xc3\xec\xb3(0T@r\xf8"\\\x1f\x1bT@\x94\xe0\x94l!ZT@-\tImICT@\xadm\xeb\xdf\x11^T@\x0bY\xd5\xed\xa2=T@5wT]\x00AT@\xcc\xf8\xf8)\xe5%T@\x0e\xb6cF[{T@LY\xfej\x8dlT@(\xe5\x97\xf9;\x1cT@\x06\x1dgM\xa00T@\x97\x8e\x8d\xf4R0T@m\xbd/\\b\xb1T@\xb1\xd6\xf8\xf1\xfd\x1dT@\x92\x81\x05\x97\x1c.T@FF\xef\x1b\x8f\x1bT@\xaf\x89{\xbc\x8c@T@\xf8\xc4\x07ZopT@(\xd8\xe24L\xf2S@[\xa0j=\xf6\xdfS@y!\x8d\x90TqT@\xd9\x1e\x19\x8a:\x94T@\xfb\xb4Yl[\xe6S@a\xfa\xd5;\xac=T@~:\x84\xa0\xcafT@\x0b\xc8\x899\xbb<T@\x01\x9c\xbf\xe6fDT@\x19g\xfcT\x1cVT@4\xb8\x10j\x17qT@W \x03\xf6\xa2GT@\xdf\xc7\x10\xbe\xb8MT@\xba\xba\x0e\xe4\x04BT@R\xbfA\x96hBT@\x88a%(\x1c<T@\x8d\xc3\xd5\x83s0T@\x8b\xd3\x86\x1a\xff;T@\xfc\xf5\x1c\x98\x9bAT@\xecT\x8d\xa2\x17zT@\xc1_U\'\xe42T@f\x87\x8c\xe7\xbd\xa0T@E\xdd\xae\xf4\xb6\x9dT@\x14j\t\x1238T@\x10\xe1)\x07\x921T@\xf4_\\ \xc2\x11T@/\x8e\xc3#`\x8eT@F\xc2\x93\x81\xaf\xa1T@G\xb0\x11j\xd8CT@\x9b]\xbe\x95\xadaT@\x00\x0f\xc7\x10afT@\xca\xa7TgbHT@B\xf7c\x8b|\x91T@\x15\xfc\x1b#\xb7uT@\x1ft\x9b\xf3\xa9\x8aT@#u\x99\x88\x86eT@\xf4)\xad\x9ef3T@\xef\xf5\x16\x0c\xd0\xb3T@\xbfl\xc0\x19\xa6AT@\x9d\xd4}\x9f\xe6|T@\x98\x08MM\x9a\xa6T@\x12\xe1\x84`c\xf9S@\xcc\xb1\x9c\xf0\x9f=T@\xbd\xc8\x07\x8c>\xaeT@\xcc\x91x\xd0\xf0bT@\xf9=\xe3\x1b\xa9<T@~\xa6\x17\x18\x8c\xf2S@J\xa5\x0b\x95\xedrT@\xdcLp\x8aD\x97T@3Pz\xa1\x03sT@\\\x1a\x90\xcb\xce*T@0\xaf)\x7f+\x96T@,\x8e)\xba\xd0\xa8T@\x11be\xde\xbbYT@-\xd6#t{\x80T@\x83\xa2z\x1a\xba1T@\xf1O\xdf0\xd2%T@\xca\x15\'\xd0\xd0+T@\xcc\xa9\x9f\x82[,T@9\r\xb5\x1dv#T@G\x19a\xe4\x06+T@\x98\xf2{\xff\x9b0T@h\xff\x94\x81\t,T@\xbe.\x02\xa5H*T@\x05\x8aP=\x04\'T@\xdaTb\x1c,\x8eT@\xf6\xf6\xb7\xa2__T@\x00\xd0O\xe3?TT@\xd0\xa2\xce\x7f7)T@\t\x82(\xb9\x8e!T@b"\xd7"h\xe4S@z\x86\x81\x87\x08\x15T@\xb6\xd7\x0b\xba0\x14T@x(\xe4"h!T@\x12\xafJ\xd1qnT@\x02\x84\x8a\xe7\x0b\x10T@\xe7\xeb\xad<\xa9\x14T@\x8c\xb2\xae\x11\xaa\x14T@\xe6\xe5\xcf\xa4\xf5\xacT@\xea\xff\xb9n\xe8oT@P\xef\x19\xc2\xbd\x8aT@\xed"e#\xfcCT@>K\x03\xbet\xe2S@\xbc.\x83\x08\x19\x1bT@\xf4\x0eRJ+XT@\xf6R\x1a\xf4\xdfzT@\x1bw\x9c\xa2NsT@\x02P\xa24\x0b5T@\xa0\xaf\xf3\xa47\x0bT@\x07\x19\x89#\xc5iT@\xcb\xd3\xd7-I\xf9S@\xce(\x8c\xcb!nT@\x92\x7f\xcez{\xe1S@}\xe8\x9b\xcbk&T@\x01\xcc\xbfl\xcf2T@\x1f=*aOOT@\xbeU\xf9>\xf5aT@\xd5\x18\xfb@2aT@9\xb0\xcd\xc5E\x16T@\x94\x07\xaf\xc6\xcasT@\x1a\x0f\r^\xd2\x01T@r\xa3\x04\x0b\xe5jT@\x18a;\x82B)T@1B\x8d\xe2\x93\xb3T@iS\x01k\xd0\x0eT@f\xaf\xc5\\\xbbyT@\xfc\x0f\x8e\xce\x8a\xfaS@\xd9\xe9\xd2\xd5\xfb/T@\xad\x0c\x8a\x83\xfc\x91T@\xe0J\xb9\x85\xbb\xf0S@\xde\x17\xe1\x17A\x0cT@V\xe14\x84y<T@l\\\xb0\x12\xd3\xa6T@\xef\xea\x97\xfd\x12nT@\xdb#,W\xf6\x1dT@\xab5\x12\xe8}<T@\xcb\x86\x1c~\xdb9T@[\xdfk\xf5\xc5yT@!\npe=qT@\xef\x16\xc0l\x16\xe4S@\x92 \xe8fT>T@c\xbd\n\x1f\x9a<T@\xdc\x97\xad\x02\xaeCT@\xca\x17l\xa8\x979T@\xaa\x01\xfb\xe3\x847T@\xae\xf0\xa4\x1c\xf1lT@\x9bZ\xa9L\xd6ST@\xd8\xd3\x93\xca$%T@\x84\x02m^S9T@D\xb8c\xbe\xc8\x9fT@\xde\xb7?\x8e\x9bAT@)@\x10\xcf7\xebS@\xeeVli\xadCT@O\xe5\x13\x8a\x0caT@\x9c\x88>\xd0\x1aaT@\xa4\xf6\xacVfqT@\x0cj\xfdo\xeb7T@\xb4\xc1\x82\xcb\xbf]T@\xcbZ>2@WT@\x94\x06)\xa1\x8czT@\xb27\xa86\xd1+T@\xe8xT`Y\xb3T@w,;m\x12\xe3S@wtLIO\xf8S@\xe6\xf7k\x14E\xe8S@m\xc2xv@\x1eT@\xae\x0fH[\xa82T@^\xf8ty\xd9\x0cT@\xbcw~q\xbc\xa8T@\xa5\xfb\xa8\xe0c\x8eT@/\x9f\t\xcb\xb58T@l\x02\x1cn\xcc\x16T@w\x9f\x10\x93\x992T@\xa1\x00\xd0\xf2~\x18T@N\x7f\xb55\xf8mT@\xd0\xebG4tsT@\xf1\x1f\xff\x07\xbcqT@{\x89m|+\x94T@9\x7f\x14\xc9\xac\x98T@\x003\x93\xeb\x8e\xe3S@\xe2t\xf0\xc3D\x83T@(\xaa\xb2|\x15<T@\xf7\xf7\xe7:.BT@c\x8d\x8c\x0e\x94*T@i\xbb56\xfb[T@\xc7D\xc7dA)T@[\xfd)\xd6\xad=T@\xc3\xa2\xc7t\xd6*T@\x1f*!\x03\xf6*T@-\xe0\xd4{\x13\x98T@3\x0ee\xb1\xf5\xf2S@\xe92!\xb2i<T@\xa0$\xcd\x0e\xcbzT@\xbf^\x91Y\xa1\xa3T@\x99,)\xdf\x967T@\xa7\xa2\xacQ\xa4\xa0T@G+\xf3b\xf0\xa0T@O\xfd\xc6\xd0a)T@\x0e\x8c\x94\xcb\xc5<T@\x01lZ*\xb0*T@\xb4\xc0?\x02\xefrT@\xd0\xbc\x17\x9dZ)T@\xa0J*\xf2\xee\x93T@\x8b\xc3\x0c\xa2(RT@V\xe4\x9f s\x99T@\xaa\xdd\x8d\xd3_<T@\xe6\x8cd\x00\xf6bT@\x9a\xae\xf2\xf8\xd8\x00T@[\x0f\xd8=\xfd\xe1S@\xcb\xc6~1\x191T@\xac\x88\xc1^\xdc%T@\xe6:G\x97R,T@\xfa\xde\xc5\xaa\xdbWT@a\x93*{\xd1UT@\x04J\x1fx\xd4>T@\xc5\x12\xd4\x9b\x85nT@\x08\xbd\xc6\xef\x9aqT@\x8f\xa59\xe8^]T@!\xa6V5lbT@N\x97\x1f\xb1\x04ST@C2z<fqT@\xd8\x03\xb9\x1b6>T@\x92\xa09~y\x89T@\xdfU=4\x99%T@\x1cOo\x96\x19\xe7S@\xdc\x0fs\x96\x99UT@\xe3\xdd\xafO\x17\'T@u\xe1z\x8c[\xaaT@\xb6\x01\xdeHB*T@\x0f\xc4\x8e\x1c>CT@\xa0\xf5\x17\t\x94CT@\xcf\x95\x9f\x81\xd7\xdeS@\xe5,\xb6\xbfufT@\xb2\xe8Ie\xa9`T@\xa0\xf5\x1aX\xa2]T@\xd2mR\x0f\xf7\x15T@_\x8f\x90\xea\xf6jT@G}\xae9\xa8;T@\xac\xce\xfc\x9d\x04eT@\xc1\x90(\xf3\x91\xb0T@\xe8\xc1+)p+T@+\x13\xf7\x04\x87\xacT@I\x04S#\xc3\x11T@\x19\xb9J`q\xf9S@\x14\x89a*\xd5\x1eT@\xfe\xdd\xb97\xf2\x84T@=\xe94\x95("T@\xb3\x85\x8f\\\x9f$T@\xa9z\xe4\xc2\rrT@\x1a\xe4\x7fuz{T@g\xc1\x95\xd0\x837T@\x8b~\xad\x8ev\xe6S@\xd0\xf3\xa7\xf3\ngT@r\xb4\xc8\xc4QrT@\xd4`\xa6L\xe9\x19T@\x16\x9c\xe4\xbfV\xe0S@6b\xa7\x98e7T@\x8dB\xec\xc5lAT@\xb8\x94\xe8/\xd1$T@j^?S\x02\x86T@\xb4\x9b\xc8w1qT@U\xd8z\xd1\x17\x8bT@\xc9gr\xde\xed\xdfS@\xa1\xb4\x88\x90\xf6\xf4S@\x8bmK\xa7\xd1\xe8S@Y{;U\xfe2T@\x18\xd04\x8d\x96\xb3T@N\x9d\xa8\xe8\xc8uT@\xd2K\x17;\xbe\x07T@}\xd3\xad5\x90dT@\x8c\xc2.\x12\x17nT@\xbe\xa9T\xc4\x0f:T@\x9d\xd2|\x9e\x047T@"\x98\xb6\xef\xa0=T@\xb1\x82\x04\xc0^pT@\x8b\xc2w\x15\xb3\x9eT@\xeaAo\x99\xf0?T@\x85\xd8\x81\x0cf\xfdS@\xaa\x81\xd8\ng@T@*b\x0f\xb8lNT@\xd9\xb0\x83\x18\x80sT@\xea\xbci\xda\x855T@!\x01\x8d\x8a\x81,T@\xe52\x8cV!\x88T@\x19\x01}\xea\x87\xe3S@\xf29f\xb3X\xe4S@\xde\x9d&\xf2\xc9=T@u\x87|\xff(&T@.\x81t\xa3:\x16T@\xfa\x85\xf9=\xeb\x87T@N\x07l\xb1\xa1|T@\x83x\xf4!\x049T@\x1e\xd7\xdf\xd1\xda\xa8T@\xf2UC\xd0G\tT@\xaa\xc9n\r.\xdeS@\x92\xff\xb1`\xf2\'T@\x10\xe4\xc0\x81\x00\rT@\xb4\xd3\xf6\x02&?T@\xf1\x1e\xaf\x1a\x97=T@\x07M&>\x82?T@\t\x1cG\xa3\x8etT@)\r\xdd\xa0\x8d1T@k\xb1\xe8\x1d\xccrT@>\x15c\x97\xf1\x8bT@>~\x8d\xdd\xd4yT@\xa8\x88i\x85N9T@\xea\xdd\xcb\xa4%\xe4S@Bw_I+\xf9S@\xcc\x00\\\xc468T@\xd5\x90\n\xba\x85\xadT@v\xfe4A\xa4`T@p;\xd4\x0f\xe8zT@WA\xd1\xd8\x98{T@IT\xdbUlBT@\x9d\xe6\x9a\xc9\xc1XT@\xb0G\xdb\x8c,tT@\xe6k\x81\x13TlT@\x19\xa0\xb9K\x18\xf8S@\x98\x8ar:\x118T@9\xeb\xf2\xb0%aT@d\xb9\x97.\xa1)T@?\x0eW!cTT@\xc0Fqv\r+T@S\xd4-\xe6\x88/T@K\x12\x8d\x00faT@ \x1d\x8cI\xd2fT@\xef\x90\xc4\r\xcd)T@j\xecb\x03\xdeuT@\xd4\xd4Z\xa8xnT@r\xc0N\xd8\x82\x1aT@\x15\xc2\x9c\xf5d1T@*\xe6::\x9e\xa0T@J\xec\x9c\x80\x1c1T@1\\=C\xe1\xa1T@\x0e\xce>3|>T@\x1cP"\xaa\xd6\xfeS@\x1e\xa9\xdc\xe2BfT@Q\x99\xc5\xe8|\x14T@w$\x83\x99~dT@#n;=];T@>\xa5\xf18\xc6\xe5S@uH\x91\x81t\xddS@\xab\xbb5V\x02\x89T@C>Y\x1f\xac[T@kd\x91\x03\x84/T@\xdb\xbf\x0eu\xef\xefS@\r\xf6M\xed\x87*T@\xa52\xcb\xab\xdeeT@\xc06\xab\x1e\x06\xefS@:GG\xca\xd6,T@\xa2\xd3\xc6\xacw:T@GT\xb1\xda=/T@\x1b\x90\x7fg\xb47T@I\x03H`\x1fZT@h(\xfa\n\xe2=T@ZBO\xcb\xda=T@\x07K\xe0\xf1i)T@\xd4\xfc"1`(T@8j\xf7\'\xcb=T@\x04\xaew%~;T@\x83\xe6&\xd5\x12:T@F\xb5\xd1\x12\xb4*T@\xa0;N\x0e\xbb(T@M\xfd\xe8\x0f\xa7!T@\xc5A\xab-\xef\x15T@O\n/\x8d,\x16T@\xe6!\x97V\xc4\x15T@\xe7@\xb3\xc0\x1a\x15T@5\xd9@\x91\x1c"T@\xa7\x1b9\'\x06"T@P\xabu\xd4:\x9fT@\xce\xa2\x93\x8d\xfe\x84T@,\xff\x8c\xeaa{T@\x89\xbf\xa8\xe5\xac%T@K\xd6\x07\xa2\xa6:T@\x11df\xeas\xb2T@\xb3Tkc0?T@\x1f\xae+\x06sjT@\x18\xf9\xaf\r9?T@\xd1\xd9\xc2\xfd\xa82T@\xa4\x85`\xd6\xad\xa0T@\xe9\x8e\x8e\x8b\xf7\x10T@\xd7\xfe\xff\x8a\xfarT@\x05\xee\x9f\xab\xe3\x10T@\xea\xe4/\xc8\xfcbT@\xea(Y\xfc|HT@\x01~\x0f%\xd6_T@V\x98J\x9c\xc4\xa8T@\x04Y\x11\xea\x18\xe7S@\xec\xa7\x18\xa1\x85\xe1S@B\x05\xeb0W\x8aT@\xc1K\xe1\x1a\x1a`T@.Y1\xed\xfc\xdfS@._\xbe\x19\xd0UT@\xcaX\xb3\x9a\xe2\xa0T@V\x02\x1e\x7f\xbaCT@\x0b\xf1I\xf7lCT@\x1c,\xf4X"\x8aT@\xfc\xe7f\xb5J\x0cT@\xc8\x84\x93\x92"QT@T\x1e\x81\x0f6\xc1T@\xe776\xba\xe4\x98T@C_\xe1\xe4\x8c\rT@B\x06\xee\xe2\x8c&T@\xed\x0b\rn\xe9rT@\xae}s\x16\x86\x99T@\xf4 d\x95\\\xacT@\xde\xefA\x137sT@#\x97Mp\xc5`T@E\xde\xc1\xe6k\x9eT@\r\xac\x016\xf0+T@xb\xbdr\xfd\xe8S@ \xd4\x9c\xb1\xa2+T@\xe3\x8d\xc5\xa6\xfd.T@4W\xe9\xb7\xc5*T@\xc0J\xbft\xf4*T@\xdf\x00{\xc9!.T@co\x11\xef\xa9aT@\xdb\xfa/nh\xf9S@\x05*\x10?b<T@p\x8e\xbf\xe5\x9daT@\x94\xcb\xb0\xb4\x86YT@+\xc7\x91\x0e\xb8<T@{\xe2ROh&T@\x1d\x9e\x9e\xf3%0T@?!3cB%T@\xddH\xa8O+\xa9T@\x9d\x8biH\x8e*T@\xcc\x84\xba5\xe3dT@J\xf1E\xf4\xdc=T@\xdb7\xb7B\xd1\xa7T@\xfa\xb8\x8ba,?T@9\xfc\xbe\xd6\x90\xb0T@G\xb6\x1e"9!T@\x06&\x00\x83\xf8\xb2T@U\xe1\xe5\x89\x1a\xb3T@\x05\xc3\x86\x82#zT@\x94\x9b\x11\x7f dT@z\x19\x03%!kT@\xf9=\x94\x1b\xd5qT@\xab\xade\x89O\x9eT@\xfd\xd6\x87\x9d%.T@\x19\x84\xb2k\xeb!T@J\x83E\x13K0T@\x1a#zG\xb2\xf5S@+\x00\x9c\x9e\xe5$T@i\xfe\xbaHo T@\xf85[\xb5n\x85T@2EN\xee2\x83T@\x95\xb7\xc8\xc2u\nT@{\xd7-\xff%\x83T@\xd5|\xec\x1f\x0e\x8bT@G\xc2\xa8\x81\xba\x0bT@\xafC^\xbc\n\xe6S@.)F\x06U?T@We\xa7+\xc2>T@^-\xc8\xec\xb0zT@\xa6&\xb3\xd9\x8b\nT@\x1cf\x9c\xcd\xbb9T@\xb1\x0c\xce\xe03\xe7S@\xb6\x18e\xd7\xac\tT@\xc7\xc5\\%ENT@\x95h\xed1\xd7^T@\x86o7\xc292T@\x8f\xa7J\xaa84T@\xcb\xe4\xb1\xf5\xb39T@}\n\xb6\xcc\x01\\T@\xe2\x8d\x9f\x98\xe3bT@Pg\x95\xc3\xd4\xf3S@\xa0\xec##\xfdbT@g\x8f\xf6Q1\x88T@.gq\xec\x15WT@\xec\xc8~\xfb\xf2\x00T@\xdd7\xc5h\xc7qT@\x86]]\xff\xa3\x91T@6Y\xb9\x1b#\xb0T@\xdbP\xc9\x8e\xb0mT@\x8e\x08\xbe\x84fCT@\x14\xa2\x86\xe9)kT@\x8c\x97\x7fM\xfeBT@i_\x85\xefv\xe4S@\xdfi\x9e\xb1&RT@uO\xbaX\x9bZT@\x1b\xe7\xab\xb8BMT@\xa6\xc1\xbe\x07\xb2\x95T@\xbd\xc7\x0c(\ncT@y\x0c\xc8\x8d\xd8\xf5S@\x1c\xe0\x14\x1e\x81\x0cT@\x80\x0b\rM\xec\x19T@\xbcU\xbfw\x950T@\xbf\x83\x1a\x92\xe8OT@\xaf\x1a*S\xddYT@\xd4\xde)\xc8#\x0cT@9\xa7\xc1\xe3\x97\xb3T@(^\xcfA\x04&T@\xe7\x86x\xa4Z\x05T@\xc9t\xaeT\xec\x84T@\xb7\xce\xa6\xfe\xa1lT@\x9d\xb8\xa7\xed\xc4\xf0S@\x9b7\xc1~?mT@\x11s\xec\x86aiT@\xc1H\xa1\n\xb6zT@\xc5\x14\xf39\xad\xf7S@\xc2\xc0\xcbDqfT@\x01\xa2\x1e\x8c\xd1\x0bT@\xec4\x9c\xc9@_T@\x98ww\xb8\x9e\xe0S@\xd4\xaf\xad\xac\x1bXT@\xf0\t\xc7\xfc\x0c\x86T@\xc0\x82\xf5M\xc6:T@\xfc\xb8\x8aW\x9fVT@\xe1\xfc\xb7~\x12[T@f\xb3\xa4s\xf1 T@\xfa\x98&\x98\xe9\x0bT@9r\xfb\xf6XpT@t\xb2"e\x0caT@\xf9\xfbV\xbf\x04eT@jP\'\xe7\xf7\xeeS@\xd5T\xe1\x89\xac:T@\xb2\x0f\xfc@TGT@CV\xba\x85`BT@\x90%\xf5\xf7\xe8WT@b\x9a\x87\xbd"rT@\xd9\x8c1@\x19nT@i\x12\xe2$3LT@\x0c\xf0\xa2]\xbe\xecS@\x1e5\xc4\x19UtT@\xb9\xad\xde\xd9\t.T@\xbeG\xc2b\x96\x86T@~\x88\xf7\x19M@T@\xa3\x88:i\xd1\x9bT@3]\x9c\x05\xfadT@\xb6M/\xbdEDT@`aK\xd5\xd2uT@\xa7\x1c\x8fA\xdc%T@\xa7\xbf\xaa\xe2\x81\xb6T@\xd8\xbb\xde\x03\xa0-T@\xa7\xfdg\xdc\xea\xedS@\x8b+{\x98\xce)T@<A\xbf\x98\xf0?T@\x92\x97\xce\xba\xc1vT@?\xc0&,\xe6DT@\xf6J\xeeS\x83dT@{\xf8\xf4\xcc\x95aT@\x9d\xc8\x05\x11HrT@\xb4\x88\xf7z\xf3;T@]\t\x0c\x1c\xdd\xdeS@a\x9dX\xd9{\x83T@>~\x8d\xdd\xd4yT@\xb1@5\x9b{+T@\xad}\x985!\xf4S@\x0c4\x15\xc31qT@ME\xa9O\xf5/T@\xcc!\x0f\x8e\x96&T@T\x16\xc7\x82R\x98T@SY/\xdf\x93/T@\xef\nH{cfT@-R\x16\xcf\xd8\xeaS@0\x965\xbd-+T@\xe3\x03\xb2\x80\'iT@\x9b4\xd1\xe0\x19\xf5S@x5\xc5z\x9d\xecS@\x90z\x80\xa6\x1a,T@\x97\xab\x9bp\x956T@\xf2!8\xd8\xb3\'T@]\xf9\xeb\x9e{<T@\xb3\x8a^a!\xfcS@j=\xb4=~3T@g\xb1\xa9\x9b1\x93T@ \x04b\xe4\x1a\x1bT@\xc1\xb2\x19\xd5\xe2uT@\xba\xa5K\x15\xecfT@b\x18\xc1d5\x94T@\x89_1\xd0\xff\xefS@\xaf\xf8{pF\x92T@\xd3\xa5\x03e\x84\xe1S@;~\xc5_ScT@\x89`\x95\xd5.\x86T@\xa4\xfd\x94QL\xe0S@\x84\xbf\x05\xc5ZYT@iI\x95\x14\x85gT@\x9d\xbd\xdf\x95hnT@\xf1,s\xf6\xb8\xa0T@\xeb\x9f\xd1\x9d\xea\xa0T@\xb2\x13\xf4R\xfbhT@\xf6\x94\x10\x84\xd7\x97T@\xa8\x8b$NeCT@Y\x95\x11\xd9\x8bcT@bN\xbe\xa2;\x8aT@]\x08\xf1\xe5\xa1\xa7T@\rV\n\xe0\x98AT@\xc6Dd \xd2\xa8T@\xbdV\xcf\x17\x8b\xa8T@\xca\x93{~\xc15T@\x9f1L9\xcb\x98T@Bn\x06\x162AT@\x1e,\xc9\xc4\xb5>T@l`\x02\x90\xa7*T@Aolk\x93\xfdS@P\xc9\x8aM\xde\xacT@\xc4*E\x8d\xfc\x0cT@G\x82{qW>T@\xe0\x053\x11\xfb>T@\xd3\xf2\xaa\xaax=T@\xec\x8a\x03\xc7\xa2=T@\xfd\x83e\xd9\x9a\xabT@\x87|PH\xeb<T@,\xc9S7\x89;T@9g\xd8\xa6\xec\x8aT@\x97\x9c\x96\x80\xd9*T@\t\xb1\x91\xc6\x82\xb2T@\xecsA\xb8\x94=T@\xcclR\xd7\xd1$T@i\xa2\xefR\xef+T@\x93\xb3\xc91\xdc,T@\xb8\xbe\xf6Z\x8aoT@V\xc7\xf9\x0c\x9dsT@\xbeH\xb4\xd7[\xb3T@]>\x06\x80w\x07T@\x8b\xf1o~\xf1^T@\xdb=\xcc+\x8c0T@6/%\xf3\xcb\xa1T@\x01\xeao\xb90sT@t\xab.g\x8fLT@\x12B\x80F@)T@\xc64\x16\xd7q*T@Q\x01((o\x9aT@\x93\x98\xde\x0cHMT@\x03\xa8\x01E\x05UT@\xe7\x00vV\x9d\xa4T@\xef\x1b\x916u\x98T@Hi\xb2z\xdb`T@\x96\x1f|\xe5\xd2\x93T@<\\9agXT@\x1d?{J\xca\xb3T@\xc1_\xc5\x8c\xea\xa4T@\x10\x1b\x9c\xf3.2T@\xe4Y\x05\xa1\xd2BT@I1Tr\x9a%T@\xd7zc\xfc32T@\xe3\xa4"\xef\xc8\xb2T@{\xe0ze\x93\\T@ aS\x08\x11\\T@\x1fdPO\xd0YT@`\xae#s\xba)T@m\x8c\xe8r\x90HT@\x8d\x9a\xf7\xeb[\\T@[2J\x9d\xd9\x96T@|\xf0\xed\x83%\x9aT@\xb4\x91\x8d\xd6\xf9lT@M{\x7f7W\'T@\xc4\xeaf\xea\xa0bT@\x02{Q\xd4\xfdQT@\x7f\xc3{\xc0C\xb0T@\xff\xe8\x88\x91\xb4\xf7S@]M\x1a\x7f\x88\xa2T@]\xd9\xd3BG?T@\xc74\xf4\xba\xda\xa7T@\x12\xa0\x19\xde1\xa8T@f\xdd\xc6\x81i\x97T@\x1d\xac\xe6\xce\x9baT@\x05\xbd}\xc1\xf4!T@\x0c#\x88\xb48\xa0T@/Un\xf5\x7f\xa5T@\xc5\xc7^i\xebrT@\xe9\x16.\xf9\xe7!T@\xc8\x89\xaf\xab=0T@\xa9#Z\x10\xbfqT@\xc6\xd7\x91\xc9G\xe8S@\xec*\x15\x0b\xf8}T@\xa6a\xe9\xfe\xfe\xa8T@\xd3\x0f\xcf\xa7v\xfbS@\xe9n-\xa0\x19cT@@\xa3*\xfc\x089T@\xbfI\n\xac\xc69T@\x06~\xe2\xe4C?T@\xd7\xe80\xfa\x0e\xb0T@\xc2\xaeV\x87O?T@\x16\x8b\xbc\x9db\x87T@\x86Y\xd8\x19\xf8qT@\x07\x1f@8\xc7dT@\xd0y\xfd\xb8\x85+T@\x97\t\x83\xcbJ=T@|b\xe5\x1aa=T@W\xf4Gl\x16tT@\x19K\x05M\xfe<T@Y\xf3RE\x88fT@\x1an\xaby\xf3gT@\x0b\x17\xf8\xcc\xd9*T@c\x94\xb9\xf9\xa28T@|\xdb\x7f\x00;\x0eT@f*\x96\x87{\x0cT@P\x87\x18Z$\xe4S@\x8e\x12\xc5A\x88GT@%\xf5H:\xe4\xe2S@\xf7h\xff\xd2\x12&T@\x86\xb5\xb8\x99\x9b\x0fT@E\xc5\xba\xa3w%T@\xf9T\x161\x93\rT@\x93I\x7f\x7f\x06*T@\xd2\x88\xc6\x9aFmT@\xe9\xb1\xa9&x=T@\xdd\xf9\x83KR\x83T@\xc99\x91\xd9\xf3+T@\xb0\xad"\xc9\x97>T@\x14\x98K2R\x01T@\x16\',\xeb\x82\xdaS@\x07<\x12(\xd6=T@E\x83\x1ad\xd8\x19T@Q\xb0D\xd5\xd7\x0bT@/\xe1]\xf1\xfb$T@\x8a\\8\xb2j7T@\x83\xe3gF\x98\xb0T@(\x9eR+\x004T@\xbd\x90\x13\xe5\x0b>T@K\xc7\x14(\t:T@\xbd\xa1\xb2\x02U,T@\xc3N \x11\xa5/T@\x8f@\x17=\x1c\xb3T@\x14\x99\xc9\xef\xed;T@\x16\xc4\x0bc\x8f\x8aT@\xfd:N\x88BQT@\xfa\xc01L\x14\x8dT@\xc3 p\x1e\xd5\xddS@\xef\xbe\x91\x99\xfbmT@\xa3=\x91%\x0c\xe9S@\x08\xf3\xa5\xea\xf0`T@\\w\xbe\xf1\xe6+T@\x96x\x9e.\x9e<T@>\x9c\n\x0b\xb4sT@}_\x85\xeb\xfe`T@\xb4`j\x050\xf6S@?\x8c\xf6,M\xe4S@\x8f\x04\\<\x03\x84T@\xd5i\xa5\xf7TtT@@\xb8q\x87\x04\x92T@\x80\\*\xf7n\x85T@@\n5\xb78\x11T@\x18gC\xfb\xf1\xeeS@2\xe0\xca\xe2\x19sT@eUU\xd6j(T@\x03\xbc\xc0a%\x83T@\xe9\xb3\xa9\xf8Z\xe6S@\xbb \x94=\x9c+T@J\r&\x00\x1cXT@\xde\xda\xbc<\xa15T@\x1f\x94\xac\xb1\xf5\xa6T@\xe1\xa8\xb8\xcb\x18-T@{\xfbw@\x8b*T@Ng^\xac\xcarT@\x1e\x19\xe8\xfd\xc09T@\x10\xca%u\xc0xT@\x80\xb5.j\xfeqT@\xd1!\x9aID\x95T@\xc0\xc9zEy\xe3S@\xf1a\xee\xef\x12NT@\xaf\xab\xda\xe0\x85\xebS@\xfe\xd8\xfe\xc9\xba\xa1T@\xa9\xf6`\xf8MtT@\xbf\xe2W1\xfc\x89T@\xe5\x87\xea\x0e\xb1?T@\x83\xb4\x0e\x0c\x1fuT@"\x9bK\x96\xa6iT@M\xf3\x08b.\xfaS@\x15lP\xe1kqT@\xc4\xb7\xd0sv)T@\x89\xa6#\xfc\xd5aT@\x011\xe6\xda\x8aBT@\xe5\xc8\x1c\xc3\x96\x95T@\x15r\xa7\xf2\xefDT@\xc8\xcaPJ\x17/T@\xe9\x9cX\xf5\x11\x0cT@\xb9\xd3M\xc8\x1cDT@\xfd\xe6\r\x88\xf2WT@\xfb`Vf\x10.T@u\xf1\xd4\x94:8T@^\x12.S\xeaDT@C3\x8e\xbf\xae\x98T@9Q\x93\xeay^T@\xd84?\x16\xf9\x19T@\xccQ\xc7\x81\x02\xecS@\x14\x17\xfc*\xacyT@\x17h\xb0t\xd48T@l%$p\x02WT@*!\xba]\xce\xddS@\xfc\xd7\xc4>7jT@\x96o\x82\xe2\x96\x0bT@\xac?p\xc0\x1c\xefS@\xc3\niCf\x14T@[\xda@xr&T@]\x9d\xf0\xd0\xc9\x87T@o\x13\x1fE\x9d8T@\xdd\xe6X\xa0\xf1 T@\xa6TW\xe2\x93gT@\x90\x90\'8\x86\tT@iRW\xe9\x9fxT@\x9c\xa5\xf7\xf4\t0T@d\xa3\xe3\xa7\xa0AT@l\xd9<\xf4\xeb\x9fT@\x0b!!\xebe\xb1T@\x80\xa8\x86\x02d\x81T@"\xde?\x07\x1b\x1bT@\xfd@|H!4T@\xc7\xe2\xa8j\xa4aT@\xf2\x82\xf57c$T@\tk;U\xbdkT@=\xbb\xa0\xa6\xa3\x1bT@+\x908\x08}\xf2S@a\x00T|\xb2\xecS@X\xadz\tBgT@\xafX\x0c\xe4\x80\xa7T@\xaa\xad\xb74\x87\x1dT@\xf6A\xcfu\x19IT@3\xbd\x87+\xcd-T@{\x87A\x1bydT@#2\x95\r\x83\x0cT@\xacH\xad\xcd\x00eT@E\xaf7"/\xa0T@\x9f\xd0\xfc\xd5\xd1oT@l\x8d.\xb9\x1a\xa9T@+\xbb%\xbaF\x1aT@ou+\x08\xd5_T@V\xb5\xcb9\xc6\x85T@\xb0>\xa5\x1cdxT@\x88>/Y\xab\x9eT@\xa1h\x899\x1c\xa9T@t\xb8\xd4U\xfd.T@</\x14\xdf\x07QT@#\x07\x86z|cT@{?\xb0(\xb1\xaaT@DB\x93\x8atZT@\x95\xc85S\x00\x8eT@\x0e\x98n6k7T@\n\x1e\xc1\xbcx\xe8S@\x1b\x0f=K\xbb\x98T@\xac;\xb8\xdc\xcapT@u\xf7\xbd\x83\xf1\x1aT@\xc4\x9f\xf3\x9c\xb2pT@\xa2)\xd24\xc8,T@\xac\x0c\x8a\x12\xe2+T@\x00\xa5\x03\x14V+T@\xa6a\x9d\xd7 +T@\x96gH_\xafuT@G\xady;w\xa8T@DG\xc0\xb5\x7fzT@\x9c\x02\xb9\xc0U\\T@\xd1\xeaF\x8d\xfa\x1fT@\xcb\xba\xaa\xf5\xe8\x1bT@@-\xbd\x0b\x1c\x1cT@H?\xa5\xbb\x8e\x1cT@\x8d8\x14%\xc4bT@{|g\x052PT@\x04\xfd\xf8\x0f\x855T@,\x9e\xcf\x18\x0cuT@\x0eU\xf6\xe7L\x1bT@\xd4;\x9c\xf3\xf7<T@\x10\xeaH\xdfIYT@^o\xefP\x17/T@/\xf7\xed\x8c\xb7XT@7\xdbi\x8f\xda!T@\xf0~\x7f\x95~qT@\x8c\xa5`f)\x7fT@8\xacj[bLT@\x89<\\C\xc4jT@\xce\x9c6;\x03\xecS@\xfdD\x1dM\xff%T@\xda\xfd\x9b\x82\x07TT@\x01\xae_[\xab7T@A"@@3bT@\xdb1\x1f\xd6\x8e\x95T@]\xac\xeel\xd1[T@!\xa8\x8d])\xa8T@\x95\\\x1bJ\x90\xdfS@\xf2i\x17\x0c\xc4pT@nu!\x13\x14\xf6S@b\xbafC\xfb\rT@\xd8e\xa9B\x01\xe9S@\x0c\xfd\xe5a\x96>T@(0B\'\xb2\xa7T@V\x15\xbce\xbd\x1bT@\xce\xab\x87\xba\xa3\xf0S@s\xc1\x0f_\xa1qT@\xa8\xf72\x1f\xa5\xe8S@\xc3\t\xac1\x0f<T@-|\x19\xce\xa6UT@\xda{\x85<\xfamT@\xbe*\\\xa2dnT@\x93U}X\x87;T@\xcb\xdc\xeb\xc0\xf2<T@\xfd^\x05\xee\x7f\xa8T@\xba&\x10\xdd2\xf4S@\xaa\x01;\x15\xa4=T@\x1a\xd9\x13\x95\xa8\x9dT@\xee=\\;y\xe6S@\xc8\xbf\xe3\xe1\xffbT@\xccbUc\xf0mT@\xd7\xf8\xe3\x86_\xdaS@\x97\x82\x04m$lT@\xda\xbf\xa9 \x9fzT@FO\xb6{xrT@8\xa2,\xee\x08<T@\xfd\x94\r(\x19jT@\x06b2n\xe6\x9dT@\xad\xf9\xdf\x12\xbf<T@\xfd\xbe=}\xb7pT@^\xf6\xe2;x;T@\xb8\xc1p\x15\n>T@\x0b\xae\x9f\xb3\x00oT@KR\xd9Xh\x98T@\x1c\xdcN\x04\x81\x9eT@\x818\x18AUnT@\x8f\xe7\xeb\xff\xe2\x9bT@\xcdm\x16~@\x02T@\x0e\xb5\xee\x84\xe0<T@\x14\x12\x00\x02\xe7\x11T@\x94\x83\xb3\xa6\x96\xb0T@\x7f\xb8V\x87\xb4UT@\xad\xff\\R,sT@.\x1f\xb3\x04\xe3\x0cT@\xad\x18X\xd7\x88=T@\x82h\x01\x93o=T@!\xe7\xa7+2<T@\xf6\xbd\xde9&\xe6S@\xd3Mb.nsT@\xb8j\xdb7\x82*T@\xf3D\xd8\xfc\xcbyT@q@L^9sT@\xc4!qg\x13\xebS@\xe3\xc2\nbeYT@\xd6\t\x08H\x04-T@Y\xcb\xf8\x8b\xb0lT@\xab\xa1\x9e\n\xcb\xa2T@u\xe7\xf5\x1a\x93[T@\xbe\t,\x8f\x99\xf3S@\r\xb1\xec\x8f1\xe5S@"\x11\x1b\x87D\xe5S@\x839\x97e\xdbiT@\xbb\xfbv\xe3_=T@z\x03\xd9uvZT@\xce\xd9\xc3\xec!QT@Lg\xf4\xdb\'UT@/J\xdd\x979\xc0T@\xdf3yN`>T@\x93\xba\xddu\xa2sT@\xa1I\xe1\x9e\xf9AT@2a\xc1\xca,cT@y\x1dc\x0c3bT@*\x1a_\xcc\xa8\'T@\xb5\xc8\x8c\x80@*T@sd\x0f\xbf\x10)T@\xd7\x07\xb9fq+T@\xaf\xd3\x0c\x08\x15zT@\x88\x12\x16yqNT@y\xd1\x9cP\'sT@\xab\xebh\xec\xb78T@\xf1k\x14\x0b\x90\x0fT@\xc7\x17\x06\x19S\x84T@W\xf1\xf6}x\x84T@ \x10\x84y).T@\xca\xa0\xc7\xf1\xe3$T@\x90\xa1\x18\xf6\xc1\rT@bH\xafo\xe3\x0cT@\xdeT8\xa6\x9doT@\x9f,\x83\x9a\xa0fT@\x1b\x0b\xccUX.T@dnHs\xe4\xa0T@\x03\xf4q\xfa\xed}T@w\xdd\x12\xfc6kT@|\x91\xa1"X\x1aT@g\xc5\x9a\\\x07\xa1T@j\x11\xfb\x13|+T@\x9c\xb4\x8b\xbc\x8aGT@\xdd \xfeh\x87tT@\xc4/\x1cS\x81YT@\xe5\xdfU\xfa#2T@\x05h\xa5\x03@cT@&\xce\x19`:\x12T@Y\xcfo\xe3\x84cT@\xea\xcd\xf8C\xb7\xa0T@\xd8\xc1mx\xd0jT@\xb5\xb8cx\xdc(T@bR\x04\xf5\xe9oT@\xc0(\xed\r\xebyT@\xcf\x15J\xa4\xf3lT@\xba9\xce\x82\x06fT@~\xc9\x9f\x15.^T@f\x8e\xd8w6\nT@\x95\x16\x92@\xa29T@\x0e=\xf5\\\x7f0T@\xde\xc3\xd1\x82\xce7T@\xeb\xc9\xc7\xf6\x8f\xfbS@u\xed\x11\xd44\x92T@`o\x02\xba\xc0\xa1T@T\xa8Y|5@T@\x03\xa7\x11Om0T@_\xf5\xf2M\xcaDT@\x96\x17\r\xf4\x82fT@\'#\xfb\xd0\x11\x9bT@\x8a&\xa8s\n7T@f\xd4\x98(\x9dHT@\xe1d\x17\xd4\xd5fT@\xe9\xe4<\xa8g7T@aF\x94NM\x0cT@\xaf\xa7\xd6]\x11cT@[\x8fuR\xa7?T@\xe8N\xee\x95?gT@\xda\x7f\xd4\xe6\xc30T@\x08\xc3g\x04\x14bT@\xb7\xad"\x96F0T@\xea\xb6\xe5\xae\x16ZT@\x98h\xf2v\xb7~T@\xa5\xdeR\xa0{\x84T@v\xcb\x91\xe8M\xe4S@\xbe\x14\x12\xa1\xcb6T@2XM\xe8+\x99T@\xe6\xcf\x05\x1bz`T@\xc3\x81\xbfWB?T@\xf4N\x8aMB?T@F\x11\x87`+\xe8S@\x85T\xcd!\x919T@GpC\xb6\xf5\xf7S@v\xbe7f"aT@\x03\xf3\xe3\x8e\x0b\x9cT@\x19\x85\xe6[\xe6\x10T@\xec(\xdf\xe1\x96\xebS@(j\xbb*u\xa2T@f@\x1ej\x8f%T@y\x84\xe3\xa2FoT@\x80\xfa\xd9W\x0ccT@k\x96\x9c\\\xc7dT@}\x88\x80\xe1\x9d%T@\xd3W/\xcdW\xb3T@\xbc\xeb#\xd1}\x0cT@\xf5\xca\xf6\xe9\x8f\xf2S@UE\xb8\xee\xb18T@\xb3\xb6\x19\x08G;T@\xfb\x81\xadg\x85lT@Db\xd4\x97LiT@AK\xe3\x93\x9c*T@\x19t\xda\xe6\x8d\xb3T@#Gz\xae]\xa2T@d-J#\x1f\xe8S@\x96\x80\xde\x11\x05\x0fT@\xb8\x08\xb4\xf2\x7f(T@\xa4\xdf\xb2\xa2G\nT@\xca\xaaIE9+T@\xe6\x02E\xa5\xfc)T@\x87w\xa3\xa7\xd9\xa3T@\x9be?-\xc9|T@\xcef.hf{T@\xca;iz*6T@}\xe7\x9f\xaf\x12<T@\xcb\xec`\x89\xb0,T@\x96R\x13E^\xdeS@Po\x0e\xdf\x8e\xa1T@\x81\xcd_h\x06WT@\x81Eoc\xe8^T@/f\xbct\xf9@T@D\x9d\xf6w};T@\x9eT>\x8b\x88+T@\xab 8c\x9d\x7fT@mU\xb7\x1e\xcaBT@\xd0W\x07@1JT@\xbb\x04\x1f\x14DGT@\xe1t\xd0k\xe0lT@\xa8\x11\x17\xd8\x89\x1fT@<\xa0\xb3\x88\xe6 T@]\xb5t\xc6\xe8)T@r\x00\xe5E=\xe9S@,\xda\xe5F\xfb+T@\x96S/*\x0crT@Y\xaa\x10\xea\xdexT@\x1c\xeeu.\x1d\xfeS@d\xaa\xbd\t\xae?T@\\{\x9f\xf5W\xfbS@\xb3\x99\x12+6\x00T@h\x0c\x12Nz*T@IL\xc8\xad\x85fT@\xe9\xa2$=\xacfT@\xee)\xe5\x94\xa6\x0cT@\x04\x04\xff\t\xb6^T@<!\xd3`AoT@\xa6m6^\x12%T@?W\xe2\xb41\xa0T@\xf7\xb4\x96\x96\xd8fT@X\xe1\x9a\xca\xf8\xb2T@!\xdc\x08h_nT@\xf5\xaf\x7f1g\xe7S@\'\xb4S<?\'T@Co\xed\x86m\xb2T@\xf4\xa5j\\nmT@?\xa1\x15\x98\x9bpT@,\xa1\x98H\x87+T@&)"z\xdedT@c\x99\xba\x13\x16\x94T@\x8d\xd1\xf4\xdf\xcc\x97T@W+\xf6\xd6J\x91T@l\xb3$\xa6\xf4\xe7S@\xd7J\xb28\xa6\xb0T@\x85q\x0b\xc5\xda\xb0T@\x9d4N\x11{\x0cT@\xce\x18{o\xa8%T@\x89\xe0\x92}6&T@\x948m\xdd\x0bfT@l\t\xb7%P,T@\x0e\xf8\x12Q\x07&T@\xbf\xe0\xa0\x07[,T@S\x87\xea\xa2\xa2\'T@\xe7\x0c\xce\xad\xed(T@\xa6\xc1jX\x1a\x80T@\x89\x89\x8cN\x890T@:F(C\xb41T@\xcb\x00\x84#>)T@J\xec\x08g7oT@\xa6\xb48\x7f9sT@\x05\xdd\xc4\xbd\xe8\x8dT@\xf3\x16\xd9\xe5u0T@V\xb4\xd2S\x8e\'T@ V\xd1k\xd5\x9aT@\xff\xcbo\xf8\xca5T@\xbc\x9fR\x81w\x9bT@\xfe\x11\xea\x8c\x9d\xa9T@s\xb7\xeeH\xf8\xfaS@]\x87\\\xf5\xcbjT@\xa7\xedt#\x86\xfbS@$\xed]a\xcaDT@\xd2:\x88\xd3\xdd\xa8T@\x1d\xdf\xe7;\x1c\x02T@G\xfd\x9e\xf5\x8eGT@\xad\x93x\x1a\xa72T@\xcfY+q\xa7\xa7T@\xdc\x9f\xd9\x12\xafbT@\x08\x91\xf4]\xf9+T@`\xae\xa6\xa8\xe7,T@\x01\xf2\x00\x03\xfb7T@=\xbf7\x10m=T@0X\x1c&S\xa3T@9\xfc\x905PbT@Mb\xc5TzPT@`U4\x11#=T@\xa7\x1b=\r\xdb\xa2T@}\x7f\xa5\xde.<T@\xf7k\xc1I\x04=T@\xde\xf0\xc4\xe8\x0b\xe9S@\xf3\xab\xcd\xb9\xec=T@D\xe3{\xd0\xed\x10T@Q\xd7\xf8\xc2\xd7;T@\xbdO\x19C(5T@\x8fFU\xb0\xf29T@\xd8\xa6\xcd\x9d\xd5<T@\x08\x94\x80\xae\xc69T@\xf8\xbd\xcev\x875T@\xaeV,k\x90=T@\x03W>\x1ar=T@\x93\x1a\xa7w\':T@u\xa9\xdbGfXT@\x9e\xca\x8b\x9d\xe5>T@\xd9$e\xaa\xfd\xe8S@\x1c\x00kBK\xa8T@\x1a\x11O\x0cs>T@\xe20\x99\x91\xc3>T@1\xd9t3\x8f*T@\xe0$HH2\x86T@/\x99\xf1\xee\xb7rT@\x1c\x97\xb5\x0e\xb3^T@\x1dL\xb5u\xa3\xfbS@\xc5\x02\xd80\x7fHT@\x11\x91\xecS\x1f6T@RQ\x04\xc0\xd0=T@\'\x97D$#@T@z\xf865XtT@o\x10\xe9\x04\'`T@\x99\x9b3+\xf0\x9dT@\xba\xa9d\x8a\xaf\xebS@%\xdaaP\xa1\nT@\x93Q\x0f]\xce>T@*U\xcb\xcf\xd3\xfaS@}\xf9\x108\x99\xc0T@\x8dQ\\TnmT@\'\xfe\xee\xbc\x84\x9bT@\x07\xac_\xd9\x99fT@\x07a\xf9?\x10bT@q\xa5\xb1\xdc\xf3yT@\xd6\x0bY\xb5D9T@\xf6\xf05\x98):T@\xbd\x9d\x95:#BT@\xfb\xb9\xa42\x17&T@\x0cI+\xaf5\xf2S@\xa2\x9a\x82\xeb\xf1dT@co9\xc6\x17PT@\x17\xf4W\x1a{\xecS@\x17M\xd6v}\xb0T@A\xff\x1c\xcd\x96XT@\xe1\xc5\xe5\n\x0c\x90T@\x93R\xca2:QT@h>9i2\xe5S@\xdd\xd2 A\xcbUT@\xf2]\xd7)u\x97T@<;a\xe5\xf9OT@f\x8e\x8e)R\x1bT@\x0elbq\x12 T@\xfa\xfc\xd6\xa7JcT@_\xd1M\x0b\xfeST@\x06\xba8\x0er\xe1S@\xb8\xc9\xb5\x04ZYT@\x0c\xf1\xbe\x9bQ\x0eT@`M\xe3\xb4\x10YT@t\x9c)\x88\xfd\x89T@T\xd2\x0138iT@D"|J]\xe4S@\x9c2W\x95MQT@\x81\xbeR \xc7\xf7S@\xce\x8b\x85\xb2\xddvT@\xd6>[\xf4NMT@fX\xd6`\xa1nT@\xf9\xdf\xa4\xadz\x9eT@\xb6TY"\x12aT@\xba\xda\xe2W#\xe6S@=\xce-\xe3u\nT@\xe7\xc1\xca\x86\x02bT@G Ucr\x84T@\xf6\x1c\xaeE+\x84T@\x00\xf2;\x9dS\xe5S@\x13fw\x95\xf4}T@\x1e\x19["\x00\xe6S@%\xd3\x92z\xc36T@\x02\xa3\xe8,@\xeeS@\xc5\xef(A\xdb\x11T@\xd7\x81\xce\xbc]\x02T@\xa4\x1c7\xa7Q^T@vN\xca\nf\xf7S@Z1\xb1\xe7\xb6\x9eT@L\x142\x07\xa9pT@j\xf0\xcf/R=T@\xadM\xa3f7\x83T@\x85\x18P\x9b\xee\xa3T@\x18\xa0a\xa9\xbeCT@\xa0\xea\x9d\x05\x02=T@\xf0\x95Ob\xc1\\T@)J\x1e\x07\xeb^T@g\xf6\x07\xbc\xc3\nT@\xeb\xd0/\x8d%@T@\xb8\x12\xdc;6\x0eT@"\x8b\x05+\xfa\x9fT@\xfb\xf0\n\x82\xb12T@*p\xc3-\x9c\x85T@\\Y\x8cV\x1dOT@\x1d*\xee\xd3H-T@\xfe\x18\xeeD8kT@D\x89\x06\xf5\x0ewT@\xd2\xd2)\x95\xf6\x01T@^\xecvoW5T@\x00\x83=\x7f\xe1\x0cT@\xaf\xf7;\xe3\xd0\x8dT@\x02 1m\xc2cT@\xd0\xe1\xe0\x89\xd6KT@\xf7\xc7\xbb<6\x03T@\xb5\x9ag(\xfe\xf2S@\xebf\x95\xcfk\x1cT@\xd9q\xc1^4\x8cT@\xcbu\xe9DN\xf0S@\t\x00m\xab{+T@\n\xf5\x10\xa9F\nT@3\xfe\x97w\'XT@-u\x8c:K-T@\x0f1L\xe4\xe3<T@\xfad-MG\x7fT@\x8e\x10\xaf\xaa\xbaRT@\xdb\xea\x0f\xfa{\xe8S@\r\xe6M\x05\x81\x9cT@\xb0\xa99\xef\x94\xbbT@c\xa0\xa1$\x92BT@[6-\x80U\xa2T@\xae>5\xddv\xe6S@|/Et\x1f\x0fT@\x0b\x18\x94+\r\xe4S@0\x05\xc6d\t3T@5j\x00\x8d\xb2;T@\x12\xcb\xb3\xb1\xd9BT@\xdf\x803\x8a\xe7~T@=\x95^\x8c\xd4sT@\xfc\t\xacH>\x0cT@PO\xe1B\xd8UT@\xfd\xc9)n\x0eAT@\xa9\x85-\xba\xf5\x16T@'
p22
tp23
btp24
a(g3
(g4
(I0
tp25
g6
tp26
Rp27
(I1
(I1361
tp28
g13
I00
S'\x02\x11\xbe\x0b\xd1\xac\x15\xc0]\xe8\xa1\xd0-\xbb\xfd\xbf(\xe5\x10\x04\x96\xa5\x18\xc0\xa1\xf6*\x9f\x82H\x1a\xc0@~S\xe1\x10{\xf2?q+\x86\x90-."@\x83\x13\x80{5\x87\'@\x0f\xa8\xa0kTM\t\xc0\xda\x07Zp\xd6C!\xc0\xa2T?\xfez@\x1f\xc0\x95\xe7\x9d\xe6\x130\x18\xc0"4\x88\xd1\xc9_\x18\xc0\xae\xefyUQ\x1e\x04\xc0\x94k-\xe58e\x18\xc0\x851\x13\xa18\xf7\x10\xc0W\x8c\xacr\xae\x9b\x07\xc0\xb5q\x0c\x91\xe2\xef\x1e\xc0\xee\xe5\xb6\xb5\x94X\x16\xc0\x0e0\xd1\xb8\x0c1\x19\xc0Ju\xbep\xbbn\x04\xc0=_?\xb15\xbf\x17\xc0\xebq\xe1\x0c\xfc\xdf\n@\xa0\x85\x87\xe7\xc8\xaf\x14\xc0af\xf7<\x7f\xe9\x18\xc0\xfdhA\x1e\xb9_\x0b\xc0PnuFJR\x04\xc0\xf49\xb8.\xe2\xa9\x19\xc0h\x97\xa3\xd7\x19\xa5\x19\xc0\xa5\xechN`]\xea\xbfk\x16%\x84oQ\x16\xc0\xa8bz\x94px\xf9?\xc5\x1f\x8f\xae\xfe\x95\x11\xc0\xa4\xb0\x04u\xe6\x11\x1b\xc0\xe7&\x05\x0e/\x9e\x19@\xe7\x80\x02\xa7\x89\x85\x12\xc0\x13[b\xabT\xf9\x14\xc0\xdc\xe4\xde\xb4/\xb5\x1f\xc0!?\x17\x91\x1dJ\x06\xc0\xfd\xe1\xe2\xbe\x11X\x16\xc0\xf5BE\x89k\xec\x11\xc0G\xbbJ\xaa\x9d\'\x04@\x08%\x86\x81\xa5\xaf\x0e\xc0\xb1\xbb\xccS2\x19\n\xc0\xd9\xa0\xd4\xd4\x88\x18\xf5\xbf\x96\xdaV1\xfc\xc0\x19\xc0\xf3\xce\xee\x9c\x03\x1e\x0f\xc0\x13p\xd5-A\xf6\x19\xc0\x8e;k\xf2\x97V\x1a\xc0Yn\xcc\xae\x8e+\x1a@\xba#\xa6+{\x89\x16\xc0\x1b24MC\xe1\xf8?Lg\x1d\xefA\x83\x17\xc0\t\xc7]\xc8 K\x15\xc0/\xad\x86\xd7\xa6\xf5\'\xc0\xf8\x0c]\x01\xa2\x0f\x04\xc0\x0f\xb4\xc5\xb6{A\x12\xc09\xaf\xb4 D\xf3\x18\xc0\x86\xf6\xf1\x9bU\xfd\x16\xc0\x80(o\x10V\xcb\xe6\xbf!\x186\xaf\xf9\xaf\x1d\xc0h\xd8\xb35\x90m\x07\xc0\xa3\x0c(?\x97\x08\t\xc0\xfb`.<\xcd\xcb\r\xc0\xce!GFc\xf6\x1e\xc0}2\xcd\xea\x8er\x12\xc0\xc6\x00l\x9d\xe4\x87\x08\xc0\xe3\x00W\x90\xa8\xb4\x14\xc0\n\x15\x08\x99\xde0\x18@\x06\x11\x18\xa5\x96]\x06@K`yd@\x1b\x17\xc0p\xfb\xee\xe8.\x08\x17\xc0\x97\xcb\x16w\x9b\x1d\x14@\xef\x8d\xed\xa6\xb8\xab\x10\xc06\x89\x89\x1f\xf7\\\x02@\xc2\xe3\x93Q\xbc\xde\x15\xc0\xe9r\x1a\xe9\x8a\x99\x0c\xc0\xf5\xad\xc4\x7f\xd3\x86\x14\xc0L\xa1\x18JD\x16\x19\xc0\x9bd_w\xa6\xdc\x15\xc0l\xee\x83\xaa\xda@\x11\xc0\xcbl\xf2\xa78\xe9\x08\xc0\xcf\xbd\xf6x\xb4\xf5\x0e\xc0-C\xfc{K\xc9\x18\xc0b^\xef\x99\xfc\xd7\x0c\xc0\xc0p_I\x0e4\x11\xc0\x82\xf7\xc1hh`\x16@\xcf\xc1\x86\xf6\x9bT\x19@8\xfdC\x83\xe5\xfc\x15\xc0\xe3\xb2\x0b\xd8\xf5\xac\x19\xc0P\xba\xb8p\xeb% @\xa2\x8f\xb9%R-\x19\xc0\xb8\x81P\x04G\xa0\xeb\xbf\xf5\xbb;\xe9\xf1\x8a\x12\xc0\x15\xe6\xa7\x152\xc7\xe3\xbf\xc7\xe6\xf0\x95K[\n@v\x0e\x97\xa5\xef*\x1e\xc0\xc3\x19Z}wM\x1b\xc0\xdb\x98"\x85&\xb9\xf8\xbf\xe0>\x93\xdc\r\xb3\xde\xbf\xc7\xaa\x19[\x9f\xc4\x1e\xc0\xbdx\x01\xd2\'I\x0b\xc0\xfd\xe5}\xbf\x89\x1b\xf6\xbfx\x01\xe6\x99\xa5\xef\x0c\xc0X6+[H\xb9\xf2\xbf\xe3\xa1*@\xca\xbe\x08\xc0\xc7\xd5\x03\x89\xb6^\x1b\xc0\x99\x01W\xdd\xeag\xdf\xbf\xcf\xa4\xbcqJ\xa6\x10\xc0\x1c0\xee\xd2\xb0\xb0\x15\xc0Zb\x10g\xfb\xd6\x0c\xc0\xd0\xd5V\x02\xc1\xc8\r\xc0\xa4\xe8bj\x04\xb3\t@B\xfa\xd08\xfc~\x19\xc0\x10\x0b\\w\xfb\xe5\x12\xc0A\x99J\xd4\xef\xe4\x10\xc0\xb1m\x96,i}\x14@AT/\xe9\xaf\x85\xfe\xbf\x1d\xc4\xdc\xff\xe9\x05\x18\xc0M\x15\xf4\xe9V&\xf0\xbf]\xe1\xb6\xd9>\xc6\xf8?Z\x7fP\xbbDj @.\xfd#\x81\x9f\xfc\x01@\xed\x87Q\x00\xa5t\x14@\'T\xab\x94\x99\xfd\x17\xc0k6\xbc/\x0e\xac\x16\xc0\xa3S\xe1;\xbb\xcf%@,\xe7\x0eM\xea\x9d\x1e@D\x80b\x8e\x8c(\x1c\xc0\xecI;\x93>\x1c\xff\xbf\xbb\x04~II\xd2\'@\xea\xabf\x18\xb3]\x1b@\x83\x10\xa5\xb2\x9b\xad\x14@\x85\x95x\xe5L\xdd\n\xc0\xd1)\xaf\xa9\xe7\xb4\x18\xc0\xc6\xfc\x01\xef\x84) @Xk\xbcN\xb7\xe6&@a\xeb/\xb1\xb1\xc8\x19\xc0\nr\x15\x91\xa5\x8b \xc0\x11J4\xbd\xff\xca\x18\xc0K\xd7\xc2\xe4\x17\xc2\xf1?\xfb\xb6\xb1\x02D\x0c\x12\xc0 uv`M\r\x19\xc08\xf2[dNq\x1b\xc0\xf5|\xfd^\x16 !@\xbc\x0e\x00$r=\x1e\xc0\x10hj\x83\x9e\xa0\xd2\xbfO1f\'\x98\xae\x0e\xc0\xa4`"\xe97u\x14@z3\xb8H\xace\x18\xc0\xfe\xbc\xe9\xab\xa3Q\x0b\xc0y\xd545&\xfc\x1e\xc0s\xcd%\x8dC\x1b\x19\xc0\xee\xa7\r\xed\xb8\xd6\x10\xc0p\xf6\xf8\xbd\xf3r\x15\xc0\x01>NP\xfc\x18\x16\xc0\x14Z\xd4o\x14\xad\x0f\xc037k\xba=\xe0\x15\xc0\xa0\xc1y\x8c\xf7\xad\x19\xc0(\xbc`\xa5\xc0c\x17\xc0SYj\xc1\xd5\\\x16\xc0\x0cp\xa6\xff\x04\x16\x14\xc0mPx\x07\xd8k\xb0?:\xfe\xc6\x8d\xc0\x14\x10\xc0\x99rT\xbc\x81\x90\r\xc0+b\xe0MKW\x16\xc0\xe4\xc5a\t\xd6\x02\x15\xc0d\xb6f\xdfZU\x07\xc0\xd4A\x16\\\xfc6\x07\xc0\xc3\xc6\x9e\xb0\xe9\x9e\x02\xc0,T\x82\x83;<\x14\xc0-t\xbb\x1fAB\xfa\xbf\xf3,\xc7\x1f\xa5\x90\x04\xc0\xbf\x0b\xd10\xef=\n\xc0\xbf\x0b\xd10\xef=\n\xc0*\x80\t\xafv@\x03@&j\x83k\x86e @%3\x1c\x1dN\xd1 \xc0b\x08\xe3=\xd5x\xe9\xbf2\xb2;N\xdf\x1e\x04\xc05\x7f\x93E\xeb\xdf\x15\xc0|F\x02Uv\x8d @J\x9b|J\x12\x00!\xc0\x1d\xe7\xd4\xf8\x04\xf5\x10\xc0FA\xa5\x0e\xe3Q\xf4?\xee\x03\xb1]\xff\xd2\r\xc0h\xbf\xdb*\x01\x9b\x1e\xc0\x9fd\xcd\xc5\xe9`\x1b\xc0\x82\x97\xb3\xe8q\xb5\x1d\xc0\x85\xacM\xa5\xb0\xf8\xf7\xbf\xd3\xdb\xe7\x1e\'8\x11\xc0\xdb3F\xb6\xc9\xd5\x1c@\xe2\xc4.K\xafU\xf0\xbf\x87?.L\'-\x1b@\xd7\xf7P\x87\xf8\xd7\x1a\xc0-\xe1$6\xf5\xab\x19\xc0\xbf\x0b\xeb\\\xb5\x7f\x0c\xc0xb;\xbfH:\x18\xc0C\xbe\x87ez]\x1e\xc0\x1b!\x82\xb5v\xa9#@\xe2\\\xd3\xa1\xb1X\x14\xc0\x8f$U\xe2Df\x17\xc0\xf5\x04/\xd5\x95\x9a\x16@\x93\x07y\xea\xadQ\t\xc0\xdc?A\xef\xb7d\x06@2\x0e\x8eJ\xab\xea\x13\xc0\xc3\xeb\xe1g$Z\x06\xc0!&\x14x\x8f>(\xc0\x02\xc0K\xe7\xfd2\x19\xc0~\x8a\xb2\xd1\x8f3\x19\xc0\x0c\xa0N\xc7\x97u"@qw\x9c\xa6F\x9a\xeb\xbf_\x91\x97q\x14\xbb\x16\xc0.\x08!m>Z\x14\xc0\xe6:\x00\xe2\x12\xf9\x1e\xc0\xff`\x89a\x08[\xe8\xbff\xd7#\x9aL\x1a\xfd\xbf\xec\x11\xe7E\x869\x16\xc0\xbc\xed\xc2\x08$\xce\x13\xc0\xf2\xf5\xbb\x11aw\t\xc0E\x86\xa5~\r\xe1\xf6\xbfs\x94A\x892\xb4\n\xc0$S\xec\xd47\xfc\x0e@\x11\xfc\xaf\xbf\x91\x19\x05@}\x13F\x99\xd8\x8a$\xc0\xbb\xf7A\xe2\xf7\x17\x06@\xd5O\xe4\xc4\x9f\x97\x18\xc0C\n}\xa7\x00\x18\x0c\xc0i\x92\xd2\x95M) \xc0c\xf2F\xfc\xc5\x92\x08\xc0{\xe6\xbd\x1d\xb9\xae\x19\xc0p\xab\xd1\xa1\xf7,\x1e\xc0\xb1\x1d\x94)d\x1d\xe9\xbf\x0e\xda\xcc`\x0b5\x14@\xe4`p\x05\xca\x1f\x0f\xc0\x85\xc7\xc7\xe6\x82,\x0f\xc0B`o\x07\xc1\xe8\x07\xc0*\'\x11\xe2?\xe8\n@a\xfb4\xaf\xec\xce\xff?\x17\xc0c=\x8bw\x11\xc0\xe9\xdaC\x94S\xc4 \xc0],\x8b\x8c\x80\xae\t\xc0\xbf\x8a\x11v\x8bT&\xc0\xa6\x97\xa0\x1cP\xda\xfd\xbf\xe5{N\xde\xf3\xf8\'\xc0b\xfa\xb7V\xd6*\x19\xc0\x84=4\x13\xe5w\x14@m\\\xea2\x08\xef\x06\xc0\xd6K\xd8Y=\xa6\x19\xc0\x94\xc4\x85%<\xcc\xfe\xbf\xf6\xd1q\xae\xecB\x08\xc0\xb01L\xfdw\xbd\x1d\xc0\xd7\xd0\x05\x86\xc1\xf8 @\xcf\x086\xffKX!@\xe9A>-\\\xb3\x1f\xc0\xddXK\x8a\xc0:\x05\xc0\xc7|\x0f\xb8/_\x13\xc0\xac\x86\xf2\xa9\xb8\x16\x1f\xc0k\xd7\xf9\xc6p-\x18\xc04\x063m\x91\x85\r\xc0\x1b\xd2<yw\xdc\x0b\xc0s\xab>g{\x83\x13\xc0\x92G\x0c;\xea\xa6#@\x1b\xf4P\x11\xdf\xc4\x18\xc0 \xb9|\xc1\x16\xab\x0e\xc0Q\xea\xab\xeao\xf6\x0e\xc0-\xb0\xa6=\xf3A\x1e\xc0\x19\x03J*XU\x16\xc0A\xa4\xc5\xa51;\x17\xc0\xd1\xf2\xfa3vm @\x92\xc9\x85\xa7]\x92\x11@\x98\x8eu\xbf?#\xf8\xbf\x98\xf2\xbf\x08\xfa\x14\x18\xc0\xf7\xc1\xa3\xc9p\xa5\x17\xc08n\x88\xf8\x19G\x11\xc0\x0c\x86r\xd8z\xa7\xf2\xbf\xf3\xba\xc9\xbf\xee\xfa\x12\xc0\xe2\x96\x98\xf2\x83\xa9\xd9\xbf\\\x9cq!\xf2\x17\x12\xc0E\x81\xd6\x18\xbd\xdb\x19@k0v\xe5\n\xd8\x19\xc04\xf3\x0b\x04\x8a\xa5\x16@s?2\xfb\xdf\xa3\x15\xc0\xe5Q\xe4\xe4\x9dE\x1b\xc0-.W(\x01A\x18\xc0kz\xed0\x1c\xd3\x13\xc0\x82\xef\xaey\xdf\x84\x19\xc0\x03\xb0\x7f\x9d.\xd3\x10\xc0z\x85\xa9\x82\x0c\x14\x16\xc0\x91\n,\xd5\x87B\r\xc0\x0clj\x07T\xa1\x1c\xc0\xe1\xa8\xe6\xd4&-\x17\xc0\xa5\xcf\x07\xde\x8c*\xfa\xbfc\x85\xd1MUE\xde\xbf<\xa0\x91\x0c\xc1\x8d\x1c\xc0\xf4OZ4\xe3f\x03\xc0\x01O\xce\xdeD\xdf\x19\xc0\xb6.t\xfb{\x16\xde\xbf;\xb0\x93\xeb\xc4\x84\x11\xc0\xbb\x11\x89\x89\x8d\x01\xd2?+S\xc4\x1f\xd4&\x12\xc0\x8a\xd3\x96\xcau\x86\x17\xc0\x1fX\x8c\xace\xe0\x1b\xc0"\xf8;\x1fU\x15\x14\xc0\xd0kK\xb1\x8bb\xfd\xbf\xea\xd4\xb3"\x93L\x17\xc0\xe3^\x12\xa5x\x1f\t\xc0`\xa6,\xab4u\t\xc0\xe8\x9fG\xa1\xff\xc0\x05\xc0\xb9\x9c\xe4\x9cz\x99\x0c\xc03\x80j\xe2p\x9f\x19\xc0\x1f&U+,\x95\x1c\xc0*\xa4\x0b\xf7\x0c8\x07\xc0\xcf\x83\x91\x19\xccX\x1e\xc0\x0e\xee\x0f\x11\x86 \xfa\xbf\x93\x96\xa1f\x13\xfc\x0b\xc0\xce\x9aG\xb3\nT\x19\xc0\xab?\xb1\xbd\xa9k\n@\xd0\x8e\xd5t\x84\xcf\x14\xc0\xc9\xa4}\xf5\x7f\xea\x19\xc0C\x9b\x00\x92\x8cM\x1b\xc0~\xa4\xc9GH\x1e\x12\xc0\xcb\x86\xa3$;\xa7\x17\xc0\xf4\xa3Y\xfb^\xd0\x14\xc0$\xe8\x15B\xd7\xfe\x16\xc0^\xe6trn\x86!\xc0\x8cL\xd0\x91\'h\x16@\\\xdf\x12\xffi\xae\n\xc0O\xd8\xc8C?\x9b\t\xc0"\xde\xb1y~\xec\x1e@\xcd\xc3\xd5\xa0\x95:\x1b\xc0\x9f#l\x14\x99\xa4\x11\xc0J\xfe=\xafi\x10\xf8\xbf\xe0C\xe2\x0b\xaf\xca\n\xc0i\x8b\x11\x95\xa4\xf7\x10\xc0\xd2\x89\xe0\x95wS\x1a\xc0e\x1b\x1f?\xf98\x17\xc0\xf2\r\xa3\x8a6\xd7\x1a\xc0(\xe5A2D\xd7\x1a\xc08\xf3N\xf7\xf2\xb5\xf7\xbf\x90\xd5&\xff\xd5\xb1\x15\xc0X#lp&X\x1b\xc0Y\xb2\xe0\xe0\xe5\xe0\xfc\xbf\xd2%\xca\x06 V\x14\xc0\x8c+A\xa9\x15\x8c%@/q\x0c\x81\xd9\x1a\x01\xc0"\xcd}u\xd4<\x1c\xc0\x8d\xdc>d\xd7\xc2!@F\x84u\t\x18\x80\x14\xc0\xe9\x0f\xc7M%?\x17\xc0|\xa0\xd0k\xcd\x05\x19\xc0;KVQ\xb5@ @\xdb\xd7t\xaa\xb5\xe6\x13@i\x01\xa9\xdf,\xcc\x11\xc0I\xb1<\x92\xd5r\x19\xc0$,\x18J\xc0\r\x0b\xc0\x1b\x9b\x8de^e\x18\xc0\xaf9m9\xa1}\x10\xc0\xa3\xccV\xa4\x03\xca\x14\xc0\xe1X\xd1\xd99\xe1\xe2\xbf\xbdN<EC\x8d\x17@\xad,\rT,q\x13\xc0\xd0=\xe8\x89$\xe8\xfb\xbf\x89\xbdX\xc7f\xe7\x1a\xc0\xca\x049\x14\xa8\xed\x10\xc0\x11<\xe9\xfa\xef\xc6\x1a\xc0\xbf\x82AP}\x10\x18@d\x84\xb0\xb5\x02@\x1d\xc0vM\x8c\xcf\'+\x07\xc0:\xddu\xa8+f\x18\xc02db\xdc\x99_\x11\xc0\x00\xe1 .^\xbf\x05\xc0,\xc0~ \x9ea\x14\xc0\x11\x97\xe0O1\xaa\x0c\xc0iL[\xaeB\xd5\x17\xc0\xf2@\x90\xdf\x98\x8d%@\xc5\xff\x87\x16\x12\x16\x0e\xc0Z\xbf\xaa\x08\xf3\x91$@\xeb.\xdaY\xd4i @\xcb/\xc4|\x85\xf0\xef\xbf\x01\xcc\xac\xad\xf4\xc7\x18\xc0\x8f\x1f\xee\xc8\x14\xf7\x1e\xc0\x96\xa6\xa7|\xd9\x1e\x06@\x17z\xfb\xfa\xe7k\xfd\xbf$\xa7\xe3\x0chc\x1b\xc0\xb70\xcb\xac\x05\x89\xf0\xbf\xcc\rJz\xa0\xf7\x16\xc05\xb5Uk\x1c!\x15@V/\x90\x19\xffs @8eH\xb2"\xc9#@\xa9.\xf9`m\xce\r\xc0L\x8a\xe2\x16\xd6~\x1c\xc0\xaa\x89l\x8c\xb6Y\r\xc0u|\x94\xe1\xad\xc6\x0c\xc0\xe1\xf0\xbf\xeeB\xbf\x15\xc0.4\xba\xba\xe2\xae\x05\xc0\xd0\x05P\xc4\x9d*\x1e\xc0\xc4n\xa7I\xec\xb6\r\xc0\xb5\xd1\xcf\xc5\x828\x08\xc0\x8d\xe2\xb8\xf9\xde\xd7\x15\xc0deQ4\xb5\xaf\x19\xc0\xde\r\xe1\xd7W\r\x17\xc0,0\xed\x82d\xe8\x0c\xc0\xa7\xd1\xf8\x92q\x19\x12\xc0^0o\\P\x85\'@\xc7h\x18(s\x8e\x14@\x1fO\x8b\x88O\x0c\r\xc0\xa9[\xcdh[\x94\xf8\xbf@\x1b\x96\xca\xe3\xcf\xf1?w8\xa4?L\xa3\x18\xc0${\xb2\x87t\xdc\x13@q\xf0\xcct\x8f\xf0\x17\xc0\xb6\xa6\x82\xc5\xf6\xae\r\xc0L\x0e\x1a\x0f!*\r\xc01\xc0W\'\x13\x81\x13\xc0\x8a\x83.|wZ\'@\x07\xbf\xbd\x9eP\xd0\t\xc0\xe7\x99\xb5\xe5\x1b/\xfe\xbf\x16x\xb4\xe8\x90\x1d\x06\xc0\x93\xe7\xf9K\xe3\xca\x18@\xfe.2\xc0\x11\n\x1c@\x8e\x06\xa8\xcfNE\x08\xc02\x03}\xda\n\xd8\x10\xc0 $\x97W\xf1\xd4\xfd?\r[e\xdc\xd1v\x1a\xc0\xeah8<\xa1\xeb\x08\xc0K\xc0\xa3\xf1\x10 \x0e\xc0\xcfR\xebcT\x15\x18\xc0\x84v-\x1b\xf1Q\x12\xc0\xffzIX\xcc\x93\x19\xc0:\xb5v\\+*\x18@\xa3\x05\x91\xcd`\xd0\x18\xc0\x8a\x97\xe4V\xbb\xc8\x18\xc0\x8eY\x83\xd3-\xe8\x11\xc0(c\x04\xc9[u\x11\xc011v\x11]!\x18\xc0Z\x81Rm\xca\xc7\x15\xc0e[\x8b8\x9b\x80\x14\xc0\xc2Y\xddh4-\x16\xc0\xbc^\xa2)<I\x16\xc0\x99\xdb5\x17\x9f\x18\x12\xc0 \xf0\xc3\x0cI:\x07\xc0\xfd@\xce\xab\xa6\xc6\x07\xc0\xe9I\xb4\xf3"\x89\x07\xc0[\x15e\t|6\x07\xc0\xa1\x13<\x88\x06\xd2\x14\xc0o\xf6\xc5\xb1:H\x15\xc0\xd3\xeeL\xbcIG\x17\xc0\xb0\xe3\x89\xacG\xa5\x17\xc0\xdb[\x06\x06\xf1\xff\x18\xc0g@\xec\xc8\x1f0\x1d\xc0\xc5\x8d\xb9X"\xce\x0e\xc0\xaf_l\xd3I\xdb\x18\xc0EK\xe5\xb0g\xaf\x11\xc0S\xfc^\x8f-\xbc\x1e\xc0(\xe5\xae\xab\xefD\x11\xc0\x0b\xe0w\xcf!\x95\xfd\xbft\xea\xc8\xe8[\x0f\x18\xc0\xff1\x86Zf+\x1a\xc0\xec\xab\x90\x0e&"!@\x8b?\xcb\x1f\xd0;\x1a\xc0\x98T\x87\xde\xfd<"@\x9fQ\xb2.L \xdf\xbfva\xfe\x8bv9 \xc0>Ar\xcc5\'\x19\xc0\x8f~#\x07 \x8d\x00\xc0U#?r\n\'\xf8\xbf\x04\'\x7f\x80\x07\xf0\x12\xc0\x0b\xa4\xbfoCR\x12\xc0\xb4\x8b}P\t\xad\xfd\xbf\x89\x11\xb4/5\xa4\x1c\xc0\xe0\xe9\xbe\x9b\x08\xa6\x17\xc0\x1c\x9cC\x15\xfaz\t\xc0\xf4D\xcb\xec\xfd\xda\x08\xc0"D\xaf\xee\x8f\x83\x10@\x93\x00(\x91\xa0>(\xc0El\x03\x9e@Q\x14\xc0Z\x83\xf9\xdfnV\x17\xc04\xd3\t\xb03\xfa\x04\xc0\x95\x9f\x99\xf3\xb8\x06(\xc0&\xff\xe9\xb1\xc5@\x11\xc0\xf9Qia\'\x80$@\xbcC\xf8\xd0\xabk\x17@\x1f"l\x8d\xe5*\x17\xc0\xa6\xe2\x18\x03\x91\xf4%@\x91\x01\xd9\xf27k\x1a\xc0\x839%\xa8\'\x98\x14\xc0\x17\x85=&p\xc6\r\xc08dW\xe5\x0e\xf2\x16\xc0q\xb7\xad1R\x02\x0f\xc0\xf3\xc5\xe9Oai\x12\xc0\\e\xa7"\x86\xa8\x0e\xc0\xa3\x9c\xc5\xfb\x9c\xee\x0e\xc0[\x8a\x03R5z\x12\xc0\x87crY\xad|\x1d@\xa4b\xf3Q\x91\x8b \xc0.!\xc5\xacZ>\x17\xc0lM\xc5[K\xf1%@\x82\xf5\x84#\x0b\xa7\x12\xc0\xd1\x04k\xc4\x80\xfd\x16\xc0&\xff\xe9\xb1\xc5@\x11\xc0\xe5U\xef5\x93N\x19\xc0^\xe4\x0c\xdc\x0e\xe2\x10\xc07\xa8\xf4\xfa\x06\x84\x18\xc0\x16}P\x135D\x16\xc0FC\xed\xa13\xde\n\xc0\xa0\x92\xd4\ns\x02\x17\xc0\xc9\xcb\xf5\xe2\x8bn\x19\xc0\xd3\x90\xfd\xf3\xd3\xcf\x17\xc0\xfb\xae\x15\x1a\xd0K\x19\xc0_\xcc\x92k\xd9\xe1\xeb\xbf\xc0\x07n&(\x17\x18\xc0Yk\'J\xaf8\x18\xc0Lp\x0ctN\xaa\x1b@z\xe9D[\xba\x17\x18\xc0T\xc1\xa6l\x1d,!@i\x11xU4H\x1b\xc0\xff\xe8=r\xb1\x9b\x0f@\x00\x03a\x99\xe3\x85\x02\xc03F\xabrN3\x15\xc0\x11\xb62\x87\xba\xf5\x04\xc0\x15\'5\x85\x05u\x1b\xc0\xa15g\xde\xca\x02\x1a\xc01Z\x04m\xd4(\x17\xc0z\xcbF\xee!}\x17\xc07\x1fo#p\x15\x1f\xc0\xe0\xa8S}\xe7\x7f%\xc0(\xb0C\xd4\x10- @\x8b8\xa4\x1ci\xdc\x1a\xc0+\xb6iSC\xcb\x07\xc0\x0c}\xa8(\x02)\x10\xc0]Y\xa19\xa7\xd0\x11\xc0\x9f\xb8\xa70\xccP\x11\xc0\x96\xe2\x08\xb0sk @\t\xcad\x98\\S\x0e\xc0\x82\x89\x17wg\x18\n\xc0s\x179\x1a&\x94\x0f\xc0\xdb\xbe\x8d=:L\x13\xc0\xd9\xc66\xa8\xb4)\xf1\xbf\x117\xa7\x12\xdd\x86\x10\xc0\xb9\xa9\xd8\xfa\xc6\x8e\xfe\xbf8\x9b]zH\xf7\xfc\xbf\xffa:\xcd\xae\xe1\x05\xc0\xae~\x82\xb2\x8d\xda\x1a\xc0\xb7\xd3h\xbd\x05\x1e\x12\xc0\xe1\xce G\xec\xe8\x03\xc0\x08;\xb8@\xdbV \xc0\x00\xcaK\xd3\xd8H\x16@\xe4\x83\xf2\xb4Jr\x1c\xc0;\xe6\xb6\xe0\x0f\x88\x14\xc0\xf1]*\xd8\xf7\x08\xdb\xbf\xd7b\x03\xaf2\x1f @\xdc\x1eW\xffw:\x0b\xc0P\xe2\x1f\xc5\xd7\xfd\x1e\xc0\x85\\;t\xb1?\t\xc0%oR\xb8D1%@\x83\xee\x8b^[\xae\x08\xc0\x98$\xe91%[\x01\xc0\x07\xd8A\x8a\x94\xe1\x19\xc0\xe9\x06Ud\x975 \xc0:@S\x1d_\x84\x10\xc0\t\xe08\x15\xeaL\x14@\x8c\xc7\xcb\xb7[\xf2\x1c@\x02V9\xb0\xb0b\x1b\xc0;\xe4\x96\xbe\xde\xb9&\xc0\x1f>\xdb\x84t\xa1\x11\xc0\xc2<z\xa6\x8d-\x04\xc0k\x85\xd2I*\xd8\x1a@\xc7z\x9b\xacb\x0c \xc0Q\\/]\x93\xde\'\xc00B88\xd7X\x14\xc0\xe2\xf2\xd9u\xddI\x1a\xc0\xc1\x12T+\xac\x9e\x1e\xc0Z\xdcX\xfb\x8a\xf7\x16\xc0\xf9\xfa\xf5\xda\xc1n\x11@#[\x17\xabY\xaf\x10\xc0\'\x03\x99!\xaf\xf5\x18@\x1a\x7fs1\xdd|\x17\xc0U\x1d\xdc\xb8\xa2S\x18\xc0\xf1J\xae\xebi\xaa\x14\xc0\xc8\xeeP\xf3\x834\x18\xc0\'\x1d\x8c\xe2\xf8o\x07\xc0L\xae\xc9m\xbbv\x0f\xc0\xc9\xb4\xdd\xcf\xfb\x89\xf7\xbf\x808\xff[\x0e\xbb\x0f@\xc8.\rtu\x1c\xed\xbfHG\xff\xd8\xdb\x10\x10\xc0_\xcd\xfb\x88j\xb6\x1e\xc0\xe9\xde\xd4\xe1&\xff\x1b\xc0\xf8t#\x1fEo\x14\xc0\x02\xc0\xf4\xd87o\t\xc0IA+\xa4\xd4\x08\x13\xc0\xcd\xf2\xebkF\x91\xc5\xbf\x03\x00\xd5\xd1\xce\xf0\x0b\xc0S\xbd\x8d\xe3\x06\xf4\x08\xc0\xea\x92\x19o~5\x01\xc0\x07N\xb4\xe2\t\xac\x19\xc0d{2\xe8\xae\xd3\x0c\xc0\x1f\x96H0}\xe7\r\xc0\xaa\xe2\xeaw\xc2\xae\x1f@ \xd0\xf7\'\x1b\xc2!@\xbf\r\'\x04F\x0b\x12\xc0W \x03%T\x94\x03\xc0\xad\xd7\xf6\xce\x82\xe0\x0c\xc0F\xb0\x81m @\x03\xc06\xd3\xf5\xb3\xd4\xec\x15@\x19\xe6\xd7\xad\xf8=\x14\xc0\x9b\xbd\xa2\x12\xfeY\x01@\xc6\xcf\xf6\xa6\xae\xf5\x0f@\xd2\x1b\xd6\xabq\xb7\t\xc0\x1d}\xb9{\xd4\x8e%@3\x1fqW\xce\xf7\xfc?AEd\xc1\xd3\xcd\x11\xc0\xc3\xeeWf*\xe0\x08@O\xf3CB$v\x12\xc0/\x93\xe7\xa99\x13\x12\xc0i\x01\xa9\xdf,\xcc\x11\xc0\x8c9|\xe7\t5"\xc0\xe9S\xa6\xe7\xfb}\x1c\xc0\x85\xf6\xd1\n|\xed\x08\xc0\x1dS\x91\x9f\xac\xd2%@\x84\xe0\x982\x8ey!@QP$\xf2+\xa9\x16\xc0\xb7"\xa4?/\xc0\x05\xc0\x91\xf8%\x1a\x97\xca\xf0?Q\x93\xaf\x9a7\xfb\x1e\xc0y\xfc(\xf2\x9es\n@\xc5\xd5\x0c)O\x10!\xc09y\x12f\x1e\xd5\x1a\xc09\xee\xf8\x1e\xb2\x06\x19\xc0\xab:^\xa0\x1c\x1c\x12\xc0\xd9\xa2\xcb\x8a\x98\xcd\x1d\xc0deQ4\xb5\xaf\x19\xc0\xfdT\xebM\xe3\xaa\x0c\xc0\xdd8?\xcc\x9e\xe5\x1c\xc0\xe9\xc2\\\xa0\xcc#\n@\xba\xd9_\xcf<\xe4 \xc0\x85k\xcetv+\x15\xc0\xacE\xa1\xbb#?\x15\xc0\x8c\x0cXe\xb1^\x17\xc0\x87/\xf91\nU\x19\xc0\xb2\xd0\xc76\xf5\x15\x16\xc0\x86yc\xa7\xb8g\n@\x1aC\x10\xbb~.\x1b\xc0\xc8\x8fe\xb3I4\x0c@\x08\xe3\x1bJ\xde\xcf\x1e\xc0\x82\xb7\xc6u\x1b\xd8\x15\xc0\xac\x0f\x11j\x19\x82\'@\x92\x8f2\xa8\xf6\x0e\x1f@\x06\x9b\xd11\x86]\x1f\xc0\x14\x03\xcby\xe1h\x06\xc0\xd5\xc1S\x9b\xa9\xf7\x13\xc0)\xa3\x9aS\x0b\'\xf8\xbf=\x87\x04\xe6\xfe!\x17\xc0j\x02\x9fl\x1e_\xf2\xbf\xff\xdb\xb4\rC\x1a\xf8\xbf\x86R\xe9\xa8\xc8\xab\n\xc0Z{\x8c.(T\x11@\xc9\x19\xf1@\xf9\x08\x1f\xc0\x83M\xabH\x98\x17\x18\xc0\xf2\xe9\x90\x1f0\xb7\x17\xc0\x913\xe3\x01\xe9\xfa\x17\xc0\x16\xe2M\xf6H\x1b\x1e\xc0\xb4\x12B\x1aL\xd8\x08\xc0\x8d\x0f\xe0V\xbf\xf0\x11\xc0\xf7i\x0e/\x95\x07\x13\xc0\x90T\x8f.\x1f\x93\x19\xc0M\\\xdf\xac\xa4t\x0c\xc0\xf8\x0c\x86\xfd\xf7+\x19\xc0h\xa9\xff_w\xdf\x18\xc0\xc04\xa9\xb69\x9a\xfb\xbfIL\x8b]\xb1`\x06\xc0\x85\xd0\xa7\x8c\x8a6\x11\xc0\x8c"\xc7\xf3\xbb\xbf\x11\xc0\xb2\x8f\xf9\xad\xf3(\x16\xc0\xc6O\xe1\x86\x85t\xfa\xbfS\xdd>\xd4N\xe1\x16\xc0\xb7\xbf`:\xf4\xf1\'\xc0\x8b\xc1\x03\xbbN^\x16\xc0\x05\xa9hU\x85<\x17\xc0}O\xfd\x96\xbe\x97\x16\xc0\x02\xe0\x14\x7f\xe5\xba\x16\xc0O%\xba%\xac\x9c\xeb\xbf\xb3\xa2\xc6\xa5\x15\x83\x16\xc0\xef8*V\x94\xc6\x15\xc0\x9d\xdd0Z\x9cO\x1a\xc0b\xe4D\xa3R\xa8\x15\xc0\x1a$\xbe\xf8\x8c\xe0\x18\xc0\xd2k\x8b\xe5\xe3\xd2\x1a\xc0j\x94\x14\xd3Vi\x1a\xc0\xc5`\x7f}\x07\xd2\x0c\xc0o\x89\x8d\xd8C\x1b\x0e\xc0\xab\xbau\xdf<m @\xf1\xbe\xd6\xca!\xea\x12\xc0F\x95\xb7\x16\r[\x14\xc0\x99\xf9\xe9\r\x91\x10\x15\xc0\x0f\r\xf6J\xc6\x15 \xc0\x17\xb8\xd0\x8bA\xb5\x18\xc0\xf58\x8f{j\xa9\x10@\xc02\xfa\xa5y\xb2\x11\xc0\x9d\xd2/\t\xb5\x1a\x11\xc0\x01\xcc\xc1\xe7\xc1\xdb\x12\xc0q\x18\xc0\xf7\xf3\xd8\x19\xc0HY\xb1\xac\x8cY\x15@y\x8fH14\x85\x10\xc0ade\xebB\xc9\x18\xc0\xb8_\x9c\xbe\x9e\xc9\x19\xc0\xd7Ylx\xb0G\x1e\xc0\xf5j\xe9\x83\x80\xbe&@\xf3\x9a\xb4-Q\xc7\x19@\xa2j\xf2\x18\xf5\x92\x1c\xc0\x93\xc6F\x1a\xa2A\x14\xc0\xa1\x1b\xa6i\x08\xc4\xfc?9\xf2\xad\xe6\xe2/\x19\xc0\x90B\xe3t\xa3\r\x07\xc0\tk\xe7b\xdd\xdc\x12\xc0!r\x18\\`\xec\x18\xc0@\xc7\x90#\xf8\x87\x13\xc0\xd0\xdbdF(\x1e\x1c\xc0\x1a|$\x89\xef\xad\x1b\xc0h\x93\xcb<\x9d\x86\x19\xc0\xa5\x03\xef\x0f\x98\x10\x12\xc0\x83z\xd9*U\x0b\xd7\xbfO\xa3\xf7Du\xb9\x1b\xc0\xef{k\xe8}t\x1e\xc0(\xd8\xf5&G\xfe\x16@\xa7\x11<\x18\x1cy @\x03\x08T!\x9c\x11\x14\xc0\xbd4\xb7_\x89\xf1%@\xb0\xc14N\xfd%\x1a\xc0\x0fP\xfb=l\xa6\n\xc0\xdb\xe1,\xaaE\xb1\x14\xc0\xf4\xbc\xda\xd0h\xe4\x11@\xefZ\x9b\xe7\xc2\x95\x07\xc0\x9aH\xd7\xfe\xd0t\x19\xc0I\x83\xea\x0f\xb3y\x19\xc0\xa2\xcc\xa0\xc3\xa1\xe7\x05\xc08\xaa1\n\xc3\xf0%@\xdf\x81\xee`\xfe\x04\x15\xc0\xedm\x88\xf6v\x1a\x19\xc0\xa2\x88wHDT\x01\xc04#,GP!\x1e@\xc0\xc7\xc40\xe05\x15\xc0[\x05J\x8e\xb1I\x19\xc0\xd6\xbf\xef\xcc~>\xda\xbf\x15\x9e\xe3\x93.y\x10\xc0\xb6\x1b;\xb6R,"@\x84\xdagb\x17\xd8\x17\xc0\xd4%l#l\'\x10\xc08\xce\x05(\xd46"@A\x9f\x89 \x9d\x06\x07\xc0^y\xc9\xcb\xdb\x0b\n\xc0\xa6\xd98E\xe8,\x11\xc0\x83\x7f\xad\xeax<\x0b\xc0(\x8db\n\xb6\xca\x11\xc0\xfc\xefu\xd5\xe6z\xf2?\xdf\xf0\x89\xa4\x8fV\x1a\xc0\xb7\x1a\x9esJ\xa4\r\xc0Q\xdf\xa1Vox\n@\xec\xe4\x85\xb3\x968\x11\xc0}\x99\x82t+}\x11\xc0\xbfg\xa0\xdc2\x89\x1b\xc0\xc2\x1f\xad\xd9\xfez\x11\xc0)\xddC\x93\xa3\xe2\x1e@\xc7t\x95\xb2\xe5\x15\x1e@!\xdf\xb3\xe7}\xb1\x0e\xc0\xa2\xd9\x06\xd9\xb4\x9a\xf8?\xc1\x1b\xf8j\x8c\xee\'\xc0\xf0\x1e\xc7\x0f\x1b\x14\x0e\xc0\xef^\xae\x114!\xfd\xbf\xc6^Cm\xe1(\x1c\xc0\xf6@\xc1\xa5\xd9\x9d\x0f\xc0\xbe\xb5w\x8avU\x1a\xc0a\xbb\x9a,\x8cD\xfe\xbfg\\T\xecC\xe5\x19\xc0\x95\x9f\x99\xf3\xb8\x06(\xc0(a\xe7\x00T[\xfc\xbf\xd7\xe3l\x8e3p\x17@\x8d\xca[\x80\x06\xbb\x15\xc0\xed`!b\xfa\xf0\x17@\xc6\x16y\x1b\xc7\xc9\r\xc0W\xfc_M\x19B\x17\xc0j9\xc36j\x98\x18\xc0\x9bSs\xf2?\xe2\x07\xc0\xbe\x9d\x0e\xfd?\x01\x17\xc0\xa9N\x07zY\xc4\x11\xc0\x02\xc0\xf4\xd87o\t\xc0N\xb9\x06\x19l\n\x1a\xc0\x14%\xd9\xb3~h\x17\xc0EJw\xad6V\x19\xc0\x19\xc6\x08\xee\xd5N\x0f\xc0\x830.q\xa8\xc1\x17\xc0\x9cO\x81\x9a\xd2\x98\x14\xc0\xe6\xfa8\x12\xda\xe1\x16\xc0!\x115\\i8\x19\xc0R\xea.U\xdb@\x18\xc0e5=\x8b%\x84\x16\xc0\x98\xd1\xb0\\\xc0W\x1b@\x833l\xce\x0c\x88\t\xc0Q\xe7\x83\x9c\xc2\x19\x11@\xf5\xc8\xc5\xf4\x90\x17\x0e\xc0\xaeYXE\x7f\xbd\x18@d\xcd\x879\xbe\xe7\x16\xc0\x01\xd5\xdd\x80[U\xc8\xbf\xee\xc6\xf7\x1f\xdf\\\x08\xc0\x1e\xf5\xda\x86\x93\x1b\x19\xc0\x00\xc1j\xd6!K\x11\xc0s\xa9x \xa3^\x17\xc0r\x14\x05CW\xf6\x1f\xc0\xd1\x17C\xe9&\xc1\x13\xc0c<\x19D\x89\x0f\x17\xc0\x17+\xadX\x92\xdb\x0c\xc0\xc2\xf4\x02\x11\xc6q\x14@\xccm\x1e\x9e\x16\xdc\x0c\xc0\nBG\xe3\xf7\x08\x1a\xc0\x07\xfb\xf9;\xc5\xe8\x08\xc0\xa28/Gt)\x05@\x12e\xb7\xed\n7\x03\xc0\xa6&V\xce 2 @\xdf\xf6^\xed\x8d#\x0b\xc0+\x03M\x12\x9c\xea\x12\xc0\x07\xe9\xa6;#\xac\x0f@\x8ag\x8b\xf8\xec\xeb\x1a\xc0O\xbb\x8e\xafh\xd7\x18\xc0\xacy\x85*\x8d\xd8\x13\xc0bo\xaepM\xe3\x11\xc0\xb5pVQ\'\x80$@\xb0\x9d\x8fZK\x93\x02\xc0\'\xe9u\xb71\x01\x16@\x0f\xd3\xe3\xe9Q9\xda\xbf\xa5\xe5\x81\xb9l\xcb\x1e\xc0\x06u\x1e\xceG:\x00\xc0\x8c\xc69\xcf\xe9.\x10@l\xf1\x87\xc4\xff\xf3\xf9\xbf\x8db\x92\xba\xf3G\x13@\xfa\xf7QX\x92\xc2\x11\xc0\x1d\xed]\xd2SX\x19\xc0\xc0\x91\x84\xd0\x83K\x12@\x193\x14\x89;K\xf4\xbf\x13S\x92`N\xad!@\xa9Ox\xb5\xd8+\x1d\xc0\xcf\x97\xce\xb2J\xe2\xe8\xbf\xbeh:\x11\x19\xaf\r\xc0v\x8d\xbd\x9aZ\n\x1b\xc0\x8c\x92\xf6\xc3J{\x15\xc0?\xb0 :\x80%\x14@\x04\xfe\xb4\xa6\x12\x8e&@\xfcpXN\xffi\x12\xc0\x82\x1d`S<\xe2\'\xc0\'\xf0\xe1\xa3J\x0b\xf4\xbfA\t\xcf\xf0\xea\xc7\x0c\xc0\xd3\xa5\xd2\xe3\x198\x03\xc0\xf8VL\xfc\xf7\x12\x11\xc0\xe6\xf8U\t1\x80\x1c\xc0\xf6\x01\x82\xc1$\xd6\x1a@tw/\xaa\xc7\xbc\xfe\xbf\x07\xa8n\xa4P\x9c\x11\xc0K\xffQC\x93\x0b\x03\xc0\x95\x1cy\xe3P\r\x1f\xc0\xcbYX\xae\xf0.\x11\xc0\t\x10R\xc6\xcfW\x17@a\xc9\x8ekkX\xf8\xbf\x13\x90-~\xb0\xe0 \xc0\xf8\xbbV\x0c,\x95\t\xc0\x19\xc8\xe2\xa3\xc5.\x1f\xc0N\xd1\xa0\x91\xec\xb9\x05\xc0\x8b\xd6\xad\x96km\x1a\xc0{\xd0V\xd4\xaa\x02\x16@xY\xe2\xc5\x9e\xa4\xff?v\x84\x06\xf5\xdep\x14\xc0{\xc2\xaa\xb7\x90H\x1e@\xdb\xbe\x8d=:L\x13\xc0f\x9cgMD\x10\x1d@A\xea\xe1\x16p\xe4\x0e@a\xb8V\xc7\xba\xe2\x0b\xc0\t\xb5\xa5\x8a\x96\xb8\xf2?\xe5R7\xffy\x06\x00@\x8c\xed@w\'\x98"@\x13\xca\x899k\xd4\x15\xc0T8\x80\x85\xf2\xde\x19@;\\\x9b?\x04\xd0%@\xb4\xcb[5\xd4$\x17\xc0M+\xf7o\xdeL\n\xc0C3cm\xa0\xee\x10\xc0\x9c\xc74\x8b+\xdb\x04\xc0h$(\\\x9b4\x14\xc0\'\x9c\xa8z\xff/!@\xaa1u\xb1D]\x16\xc0 \xc7\x8c~q$\x17\xc0W\x8c\xdc\x9a\xf3\xea\x1c@\r\xd8\x1e@\x04Q\x1e@@p\xaa\xfb9\xd6#@\xcf\x89-\xfd%\xb7&\xc0\xafE\xdb\xe7\x88\xf0\x0b\xc0#\xbd/\x8c:\xf8\xf0?\x8d\xcc\xee\xa5\xb8\xe8\x1c@>\x11\x0b\xb3\xf2\xce\x17\xc0\xb63l{N\x15\x11\xc0r\x82f\x86+8 \xc0 \x85\x7f!%+\x0c@$\xc0qo\x87J\'@z)\x1f\xf6\xdd\xc4\x13@\x85\x96\xae\xd3\xd4s\x18\xc0\xe3\xab\xde\xee[\x0e\x12\xc0y\xa7\x82\t\xc7\x8b\x14\xc0\x86R\x99\x14\xe2\xee\x11\xc00\x8bu\xfen\xec\x17\xc0/o^S\xb8\x0e\x1d\xc0\x00\xbd]\xc8\x1b\xb0\x16@\xdd\xd8M\x16\xc8a\x17\xc0-\xa269w\xbb\n\xc0o\x9d\xc6\x84\xee=\x06\xc0&\xfe\x06\x8c\x97>\xe2\xbf\x8e\x9ad\xccL\xf1\x10\xc0#\x00v\xc9\xf29\xe8\xbf\xfc_\xa0\xce\x0b\x16\x0e\xc0]\xea\x0e\x8d\xa3\xc7\x0c\xc0\xc6\xd1\xe8\x1a\xab\xc4\r\xc0\xc6\xd1\xe8\x1a\xab\xc4\r\xc0\xb5P\xdf\x8e\x82\xc8\x10@\xa8\x8f\x86o\x84\xde\x18\xc0\xba~<DqQ @\xf0\xa6`g]n\x07\xc0\xf05}!b:\x14\xc0\xde\xce\x8ct\x0c\xd0\x15\xc0d\xad\x1b\x90\xd1\x01\x16\xc0\x83\xe1\x19\x9f-]\x16\xc0\xcf{\xa3F\xac\x00\x12\xc0\r\xe5b\t\xe8J\x11@\xfe\xf0\xda\xbb\x8f?\x17\xc0\xfb\x86\xd1\xaa\xe5\x85\xf2\xbf\x94\xbe\xc4\xe3\x0c\xb4\x10\xc0y}\xc5\x1f\xdf\xbc\x1a\xc0]\xa2yO?\xe2\x1c\xc0\xdb\xd0\x18\xd1/c\x12\xc0\xeb\xe0\x1de\xd4v\x1c\xc0Z\x9c\xb92f9\x15\xc0b"\xaa\x93\x1a\xce\xd8\xbft\xa8\x1a\x8aNS%@\xf1,\xac\xcbJ\x03\x12\xc0\x9f~\x06\x95\xab\xd9#@J;\x7f\xdb\x0f\x04\x03\xc0o\xd8\x8e\xeb\x9eK\x1a\xc0I\x04\xe7z\xafk\x18\xc0\x84\xfb\x8c\x0b\x8d\x95\x19\xc0\xc6B5\xd5\xb38\x12\xc0\x9b\x12\xa9\x95:\xc6\x1e\xc0\xa96d(\x14\xd5\x1a\xc0\x95\x01\xe9\x89%s\x19\xc0\xb9\xe6Y\xcd\x19\xd5\x0e\xc0{]\xfc\xbe\xef?"@\xaa\xc3\xb9U#\xf1\x1f\xc0x\xec\xa1k\xe2\x1b\x03@\xca\'\x80\xb5K\xf0\x16\xc08\x16\xe5D\xf3\x81\x1a\xc0Zq\xf3\tez\x19\xc0\xec\xb6\x11\xcc3D\x16\xc0\xdb\xf9\x10KE\x1b\x06\xc0\xa4%\xc1\x8e\x99\xa4\x11\xc0\xab\xcb"S6\xd3\x16\xc07\x9c_\x1d?\x14\x18\xc07\x06\xc1\xc3\x94\xe6\x14\xc07\x171\xb4hV\x1d\xc0\x84\xda\xcd\x8d\xa0\xba\x1d\xc0"\x95\xc0nI\x8b\x17\xc0\x97\xe8\xfe\xbe\xf8\x94\x18\xc0Zz\n\xaf\xbb\xd9\x1a\xc0\x93\x05\xf7*\xd7\x19\x16\xc0\x19\xa7\x14)\x08\xf2\x18\xc02]f<\xec\x83\x0e@\x96\xb4&G\xd5\x13\x0b\xc0\xa1\xaff\xa7\xd2V \xc0{2S\x07\x08\xa9\x1d\xc0\xc31\xd2\xc3\x08\xe5\x07\xc0\x7fd8\xae<\x10\x12@\xf2\xb7\x80v\xa8\x1f\x19\xc0D@\x1d\xea\x06,\x1d\xc0\xec\x8f\xcc\x19\x9e\xc8\x16\xc0\xc2\x1d\xa9\xe3\x92\x8c\xc6\xbf\xa8\xd0\xbc\xdc\x9e)\x0f@\x17\xc6!M\xd5\xfa\x16\xc0\x81f\xc7N\xccA\x1b\xc0\xddN\x16\'\x8f\xc5\x15\xc0c\xaa\xb1\xab\xb4\xbc\x17\xc0\xc4\n\x86\x8e\x81f\x17@\xa3\x12y\xf81E\x1e\xc0\xae)d3\x82q\x0f@D\xe9\x1b\xe1D\x08\x1f\xc0bF\xa0\x81Jz\x01@\xe4\x14\xb1\xd5)\x19\x18\xc02\x91N\x10\x86w\x16\xc0S\xdf))\x16\xd8\x19\xc0\t4\xb49\xcf\xae\x18\xc0\xc9\xc4\x0b\'"\xa2\x1c\xc0w\xbe)<\xcf\xad\x11\xc0.\x81d@\xc5\xee\'\xc0\xfd\x1b\xcc\xc9F\xb4\x16\xc05\x82\xa5\x0f\xa5\x94\x16\xc0\xcb\x1c\xef7w\x9c\x15\xc0\xafA\x9b\xc6W\xbd\x05\xc0\x97\x03\x0e\xfa_\xcb\x11\xc0l\xbdV\x16\x01m\x11\xc0\xefEc.\xa5\xf8\x1c@\x08\xb8uMN\x81\x11\xc05\xf6PS+Z\x15\xc0V\xf0\x19\x8f\x10V\x11@\xce\xa8\xefL|\x8d\x13\xc0_\xe83\x1b\tT\x19@\xf4\x88\xdf\x1c\xd0\xad\x17\xc0\xf9/\xbfT\x0f\x10\x18\xc0\xbd\x87\xaf\x11\xfb\xf4\x03\xc0\xea\x05\xc5_\x11\xd2\xfa\xbf\xebs\x93+1\xc7\n\xc0\x9b\x7fhVc\x9e\x1b\xc0)\x8d\x7f\x89\xc4\xaf\x15\xc0\xfaJ*^(\x83\x1a@\xce\xad0\xd2\x9dZ\x19\xc0\x0c\x932}\x12\xf7\x1c\xc0\x96\xa7\xf2\x91\xb3\xa1\x17\xc0\xa3J\xcf\xca\x0fT\x16\xc0\x13\xc6E\x87MQ\x11\xc0;Z\xad\xd6\n\x9d\n\xc0l\xa7Y\xc4\xd7\x98\r\xc0\'Q\x94\x96u\xca\x1d\xc09\xa1\x856\xd5\x1e\x10\xc08g\xfe\x88\x00\n\x12\xc0\xbf*\xdd\xbdT;\x11\xc0)I7\x15~\xca\x19\xc0\xa2\x7f\xbc\'\xeb\xa3\x1b@\x0c\x8c\xc4\x13\x84\xde\r@\xff\xad\x1fL\xc5S\x1f@T\xdcX\xb9\xb3/\x11\xc0+\x95\xbeU\x8dZ\xfe\xbf\x1c\xd9\xf5\x0f\x07\x9c\x17\xc0%\xcc\xdeeD\xbb\x17\xc0}\x0e\x88\x8c{~\x02\xc0\xd1\x1fK<\xf1\x01\x1a\xc0\xf2\xbd$l\x8f$\r\xc0\x8d\x93\xd3J\xa6\x0c\x07\xc0\xf9\x8c\xb1\xa4\xfch @F\xd3\xfeU\xc7\xb2\x1d@\xbey\xe1z\x97\x1b\x02\xc0(\xb73\xc9\x9b\xa5\x17\xc0\xd1x\xcb\x91R,"@\x85\xd6\xfe\x9e\xb53\x1e\xc0\x1c|\x1c\xc8\x0ff\x16\xc0\x9e\x06cr\xe5\x04\x18\xc0\x885\xda\x807\x83\n@\xd0\x80\xd9\xf5l\x17\x1c\xc0\x00<\xb28\xe1\x95$@\x88\xcc"1\xcc\x8d\r\xc0\x87\x8bEd1&\x19\xc0G|~\x9c\x8a#\x17\xc0?b\x0c\xf2\x88\xa5\x11\xc0\xcf\xf2\xc02\xa9\xb6\x0c\xc0\xd7=\xde\x143\x14\x18\xc0%2[\xbb\xf4.!@\xacN\xc8\xc6\x1e/\x12\xc0A\xadB\xba\xc5\x9c\x15\xc03ey3\x88\xec\x1e\xc0\xb4\x0c.\xc7\xca{ @\x9bF\xa4\xc2H\xca\x1e@`\xdf\xb2\xf0Fg\x18\xc0\xa8r\xac]\xdd\x8f%\xc0\xf4\xc4(\xe2\xa1O\x02\xc0\r\xc4\xcc\x94\'x\x18\xc02\xef\xeeK\xcaC\xf9?:"\xa6\x1c\x1cB\x0e\xc0\xcc\xd2\x7f\xaa)\xfd\x13\xc01\x99\xaf\'\x07\xaf\x10@\xc3\x9c\xaf\xd6\x00\x1e\x14\xc0q!\xf6m\xe0\xa9\x18\xc0\xa3y\xabjp\x95\xf3\xbf\xb9\xf3\xc6\xd5\xaf\x10\x1f@\x01\xf3\xc1\xd8\xde\x9c\x1a\xc0q_\x14\x06R\xf0\t\xc0EI={\xe2\x99 @\x84\x8f\x1c|\xf9\x14\x1f@\x0fm*\x88~\x92\xf7?\x98N\xc1\x85\xca\xeb\x0c\xc0\xcco\x7f,\xa6?"@\x8a\x89.0(R\x12@]\x7f\x11\xf4\x8c3!@\x1c\x80\xdd\x07$\x98\x19\xc0\x0f\xb1X\xfd}\x1b\x1b\xc0:\xdd\xb9\xf9|M\x19\xc0\xa4\xdb\x84f%-\x18@@\xe4\x00\xee\xed\xad\x15\xc0\xc5\x10\x91\x0f\xf0\x0f\r@\x0e\xcc\x11D\xf0V\x01\xc0\xd1|\xd8G\xb7\x83\xf7?O\xddO\x1d[\xfb\x18@)\xae7\xb2\xd9\xfb\x16\xc0\x14\x01#\xea#\xc6\x11\xc0\xff\xd0\x01\x98\x95\xac\x11\xc06\x1f\x16p\xc4~\x10\xc0\xc7\x15x\x93S\x0b\n\xc0Ug\x1d\'\xbc\\\x14\xc0\xb4n\x05\xac\xd3\\!@\xf1u\x93:\\\xba\x18\xc0n\xf99\xd3\x80:\x1a\xc0\xd6\xa2\x18\xa1I\xd6\xf9\xbfR)G%V\xe8\x11@\xe7X\x19\x10\x83\xd9\x12\xc0\x02\x06\xb8d\xb9\xc4\x1c@+)\xfa\xf4\xc15\x1b\xc0O\xd8\x97L\x9dx\x0b\xc0\xfb\xc5\x175\x03$\x12\xc0T\x89\xdc\x17>N\x14\xc0\x84\xde\xa9m\x1b\xfe\r\xc0\xa9w\xd7\x90\xed\x9f\x04\xc0\xa1\x84\xec\xfd\x14\xd1\x06\xc0\x98\xc2d\xe9\x84\\\n\xc0;=g\xbc\x8ao\x1d@`\xe9M\r2\x13\x1f@\xa4\xca\x82\xc9\xa7*\x16\xc0\x97\x1a\x02X\xca\x15\x14\xc0\xd9\x11n\x12\xe2$\x17\xc0\x97C?\xbe\x98\xf8\n\xc0\xa56\xd6!2T\x11\xc0\x01\xde\xce&\xa5Z\x12\xc0O\x95\xed\x88C\xb9$\xc0\xaa\xe9\xb3^\xc5\xf7\x12\xc0V\xb0\xd2\xb9-\xf5\x19\xc0\x1eN\x98\x8a`4\x17\xc0\x10HE5\xc3\x1c @^\xeaYm\x08\xf8#@\xb9\xfdw\x8eT\xb0\x19\xc0\xba\\\xfc\x13/\n\x17\xc0u\xa0\xa7h\xb7\xa3\x19\xc0\xde\xbb|\x89R\x81\x0c\xc0+\xa1\xa2l\xc3\xb7\x17\xc0\t3\xe4/`]\x17@J3\xf2 \x90*\x12\xc0x\x88\xb3\xc1\x87\xaf\x0e\xc0+5T\xe4\xd3\xe9\x0c\xc0+\x03M\x12\x9c\xea\x12\xc0s:\xde\x07zr\xfd\xbfw\x9f\xb5\xa7\x94{\x05\xc0O\xab\x82]9\x01\xf1?"\x9b0{\x1f\xa5\x19\xc0\x1c\t@y\xff\xac\x1f@f\xc6C\x8e\x89g\x16\xc0l\xa0^h\x1dk\x14\xc0\x14l$\x19\xc4O\x14\xc0\xab\xca\\$\x126\x16\xc07\xd0\xa4\x1aKO\x0e\xc0\xf7\xbe\xf2\x10\x02*\x1b\xc0\xcea\xfd}\x88}\x16@\x9dk\x08\x9afn\xfc\xbf\x12u\x96\x8bRZ\x12@\xef\x8b\x9c-mL\x10\xc0_\x01\x8dK\x03\x8e\xfd\xbf\x80%T!\xf8s\x11\xc0\xbe\x89I\xa6{\xdf\x1e@\x86\xda\x97.&\xbb\x1e@"\xd9Z~\xa5\xc0\x08\xc0\x94@\x94\x0b\xe3,\x19\xc0\xc2/1\x03\x9a\xc7\x1c@\xa2\xb5\x06|\xbd7\x17\xc0Tf\xba\xdb\xa2\x9a\x11@+\xbb\xc1\x1a\x10\x0e\x1f@s\xc4a\xd5X#\x18\xc0\xe5hlK\xe2)\x19@\xef\xbe\xed\x9c\xdfV\x0b\xc0I\xd1e\x02\x9a\xdd\x16\xc0\xf1\xbb2\xe3\x07\xe0\x18\xc0\xe19\xb7*\x05O\x19@\xb6\xea;\xdc{W\x1b\xc0a\x9f\x15a\x06\x84\n@Y\xe0\xcc\xc1\x81r\x0b\xc0\x97\xbaR\xb3\xfee\xb2?\x9d\xb6\xda\xb6\x9d\xdd\x1d\xc0\xce\xf14\xeb\xfe6\x03@G\x97\xc4\xad\x0bP\x0b\xc0\x0b\xc5\xaa&\xb9\xb4\x18\xc0\x08\x00\xd3\x12\x1aK\x19\xc0a\xcb]\x17\x17\x0e\x0e\xc0\xf9\x0b\xe2>\xe2\x1f\x12\xc0\xacy{\xa7)o\x12\xc0\xc0\xc7j\xce(\x90\x1e@g2I,\x04\xf4\x16\xc0\xd4\xb5|$\x9e\x93\x11\xc0\xc2\xbc\x98\x8ab$\x16\xc0\xdc\xccnMC5\x12\xc0\x18\x81 7!\xd6\x12\xc0\xc9~\x8f\xc2\x10\x96\x13\xc0\x18{\x15\xf9\xaf\xaa\x18\xc0\xea\xacG\xba\x16\x8a\x18\xc0\xf2!_\x1a6\xeb\x11\xc0\x1b(\x14\x82\x12\xef\x1f@LZ\x9c\xb4\xb8\xb3\x11\xc0\x1d\xb8L\xd0\x0c<\x9a\xbf\x18{\x15\xf9\xaf\xaa\x18\xc0N8&\x18\xd8 \x10\xc0"\x05\xfa\xb3\xc5;\x1a\xc0\xdf+9\x8bF\xf7\x19\xc0w\x08\x8e5d\xc9\x1a\xc0N\xec\xf8\xe0\'\xed\x18\xc0\xc2\x99n`\x19;\x10\xc0\xf3\x89\x92dB\xdc#@`\x98^\x9e\xfd&\x10\xc0zA6l\xb3\x94\x19\xc0{#|\xd2\xf5w\x1a\xc0u|\t\x05\xa5\xe8#\xc0\xfd*\r/\xeb\x1d\x1c\xc0\xccH\xcd\x1c0\xb7\x14\xc0\x0b\x07\x93\xa5\x14\x88\x19\xc0,\xf6\xdcT]\x0f\x12\xc0\xd9v<\xcd_\xd8\r\xc0\xea)!\xbb\xe0\x1a\x0e\xc0\xfa\xd0Mc\xe3*\x17\xc0\x17+r\x1eC\xc0\x15\xc0\x1b\xf6P&E"\x17\xc0D\xc1sa\xa59\x12\xc0\x91\xb6*\x13\xde\xca\x1f@\xf9\xa5q\x11L\xa0\x16\xc0\xc0\x18\xd7\xb6\x03\xb4\x17\xc0\xb9\t\xa0\x80\xfa\x1a\x18\xc0\xcc\x13f\xb7%\x9c\x18\xc0\xcb\t\xf0\xc4i\xe7\x16\xc0\x95\x99\xc7\x81\xf5\xd3\x18\xc0n\xf99\xd3\x80:\x1a\xc0\xf0\xb4\xfe\x8f\x8c\x85\x16\xc0uCHkQ[\x13\xc0\x17\x92\xbf\x8eA\x89\x14\xc0\x85\xae\xe8&\x94\x7f\x16\xc0D\xe6d\x1f\x1e\x15\x14\xc0\x1b~\xbf_c\x8e\x10\xc0\xc5\xecC\xf6\xd8\xbb\x16\xc0\x95\xb4-\xb7\x89\xa2\x16\xc0\x01\xac\xac\x0c\x7f\xc7\x18\xc0\xe4M(\xc6\xca\x8a\x1c\xc0 \xc0\xde\x98\xff9\x17\xc0\xe7/\xd0\xceXU\x16\xc0\x84Q\xa3p\xb0\xb5\x1a\xc0Ml`\xf4BZ\x16\xc0\xc84\xf8\\71\x16\xc0P;\x98\xda\xab[\x0e\xc0\x07\x1dH\xcb\x93D\xf2\xbf\x93\x9c#G\xc2[!@G\x18\x8a)\xe5\xf6\x1f\xc0\x8d;\xd9\xc6\xb4T\x0e\xc0[|\xd0\x97\x08\x1a\x1c\xc0\x18JVS\xb8\xbd\x19\xc0\xf3\xec\xf9\x9f5\x87\x12\xc0\x1a\x00C\x03\x03$\x14\xc09\xd7\x19\x0eL\xd0\x1d@\x04\xcc\xc5~\xdcL\x12\xc0\x9c\xe9\xa1\xf3-\xa7\x0f@\x9e\x8f\xf4IM\xa4\xf9\xbf\xf1*\x86\x1b\x1a\xc8\'\xc0%\x82E[V\xbb\x11\xc0\xd4c\x04\xb6\xe0\xd9\x0f\xc0G\x91\xf9\xb9\xad\xd4\x11\xc0A\x0c\xe9\xc4\x0e]\x1e\xc0;\xd3\ti\xe3<\x1a\xc0\xe6\n2\xa5\xff\x7f\x19@\'D\x81\xd9\x00\\ \xc0~\x90\x9d\x9a\xe8!%@c\xc31lJ\x06\x07\xc0J</\xd1\x91\xe7\x07\xc0\x14\xbcHo\x92\x07\x11\xc0s\xfd\xc1\x96Y\x15\x12\xc0\x9d}z\x9fW\x1f\x1b\xc0_^\x84\xfc\xedb\x17\xc0s?v9t\xf8\x1a\xc0\xcfU\xa8\xf4\x8aC\x03\xc0\xe5\x03^l"\x00\x0b\xc0\x89\n\xd9\x9c\xe03\x16\xc0TlX\xf2d\x80\x15@\x9f\x95a\xd3\xa7Z\x19\xc0X\x99?\x83?\xe7\xfa\xbf\xb3\\%\x19\x8b\xad\x1c\xc0\xa8\x81|q\xfd6\x1e\xc0w\x9di\xf5rp\x15@\xd3\xab\xdf\x94u\xb6\x10\xc0\x1e\xceS+ 8\x14\xc0m\'\xe4\xc7w\x1f\x17\xc09\x112SM\xa9\x18\xc0\x87xn\x17\xa81\xf8\xbf\xa6\x98\x7f\x12!\xf4\x1c\xc0\x10\xa3\xa8\xf5\x94\xef\'\xc0H*\tw\xa9\xcb\r\xc0`i+\xf0L\xcb"@$\xdb3Y\xe4\x1f\x1d\xc0!D\xc7\xb7\xe0V\x01\xc0\n\xc6k\x95\xdea\x14\xc0\x0fY\xe4\xf0\xcb\xc3\x14\xc0\xba\x9d\x8bA\xd1\xea"@+3\xb2*{}\x10\xc0\xaf\n\x8aB\x04(\xfa\xbf\xad\xe0\x08\xf1&u\x0f@j\x8aa\xf1\x0e\xc0\x19\xc0\xcb%Y\xecC\xc6\x05\xc0|\xc97\xd0\xd1\x97%\xc0\xa6`\x85\x99\x9f\x1a\x1b\xc0o\x1a`\x16T\xad\x17\xc0\xd0\xc6\x0fa\x12 \x17\xc0\xeb0Re\xaa\xc2\n\xc0NO!\xa7FI"@z\xe5sD\x8a\x9a\n\xc0\x83\x90\x84kiq\xf7?a`\x1fb\xb1\xfe\x14\xc0\xb5.\xfaeC\xb1\x11\xc0c\xcf\x96\xe9\xca&$\xc0\xedF\xecJ\xa4\t \xc0r\xb5#O\x03\x9e\t\xc0\xbc\xbd\'\x9f\xfb\xc6\x13@\x11\xb8\xf77;\xf0\x1c@\xaegx\xf3\x109\x11\xc0\xe5\xfe\xfd\x80\x0c\xf6\x1f@f\x1f\\8\x018\x17\xc0&\'t\xff\'Q\x15\xc0\xcc\x13f\xb7%\x9c\x18\xc0l\x95c\xaaSJ\x1c\xc0\xe0EU\xc0-2\x12\xc0p\r\x1c\xc8b\xf1%\xc0k\x97\xaa\x00 F\x12@I\x05\xfb*\x03\x8f\x1d\xc0\xfa\xe6\xba={P\x18\xc0!\xfa\x885\xd5\xc8\x12\xc0\x1d\x17\xe3\xd5Qy\x15@\xf6\xbdO\x81\x8e\x9d\x18\xc0\x96|\xf8\x14\x12w\x14\xc0/p\x05]P\xc2\x1c@\x98t]\xbfS\x9d%@\xda|*\xf8b\xa3\x16\xc0V\xa2I\xc1Si\x10\xc0;\x91x\x8a\x12\xef\'\xc0\xf1\x825\x81\x03\xc0\x14@\xca\xdb\xb0\xab\xd4\xce\x1e@\xe0]\x8b\xf0\xf5\xa4\xf2\xbf&\x12\xa4v\x083$\xc0\xe0\xa2\xbd\x1d\x86v\x07\xc0\x85+\xa7\xde4U\xda\xbfm\xcd\xb4\xcfg\x81\xb7\xbf\x10K\x00\x1e\xb6\xf9\xc5?\xa3}\x9e/\x16\xd1\x19\xc0\x96\x9a#\xbf\xa4\xba$\xc0\x87\x9cE\x19\xf2\xb5\x16@\xa8L\x07\x00\x12#\x14\xc0\xc9\x95c\xaf\xa4t\x11\xc0\xa9\xf6V\xf6\rQ%@\xf4\xa9\xb8\x1d78\xf5\xbf&\x00k\xb5A\x86\t\xc0\xbb3(\xfeG\xe8\x17@\xc3@\xd6\x8f>\xe7\x03\xc0\x10\x1e\xe4\t\xc2\xad\x12\xc0X\xfbi\x1b\xb1.\x17\xc0\xc5\r\xb8\xe6.\x1d\x0b\xc0E\xad=S\x16U\x11\xc05l\x95XE\x8f\x0c\xc0\xf5\xb3\xb4\x12*\x9e\x17@od8\xe2\xbd\xa9\xfc\xbf\xe3c\x9aX\xb8.&@|\x1a\xad9\x82\x8b\x1b\xc0\xbd\xe0\x16\xff\xb8\x8c\x1a\xc0H\x92\xba\x8d\x96\x12(\xc0m\xc5@\xc7;\x95\x1b\xc0#I\xcd*E\xa5\x0e\xc0\x89\xfalD3\x11\'\xc0'
p29
tp30
bg3
(g4
(I0
tp31
g6
tp32
Rp33
(I1
(I1361
tp34
g13
I00
S'\xd24R\x0e\x12\xe6S@\'\xcd\x9d\xd2\x89\xa3T@\x9c\x07\xb9\xa4\xeaBT@\x1e\x1d\x97~\x88RT@\x8f\x08\\x[BT@\x9aQ+\xce\xd8\x7fT@\xdf\xe9M\xe5\xd7lT@86\xb5=\xc9\xd5S@\xc5T[\xa5\xc1qT@\xb14`|\x12\xe5S@7\xa7\x98\xbal]T@@\xcf`\xe5\x8f\xa2T@Zu<\x03\\\xd1S@>(\x01\xb0\xd3\xa2T@v\x12\xbb[xgT@^\xb5\x1c\x94D\x07T@wNW\xa8\xd0\x8fT@\x9e\xc8p!\x19uT@g\xa1"n\xd8\xa0T@\xcf/\xdb\r:%T@\xd7\x13\xf8\x95\xfe\xa2T@Gt\x04\x7f\x03#T@Z\xc3c\xaf\x1a)T@\x7fRr\xd0\x15\xdfS@\x9a\xb7\x9e\xff;NT@\x19\xb4\xb1o\x9f\x85T@*\xa5\xba^\xe7\tT@+9wr\x08\nT@`c\xb1\x06_\x0eT@\xd8n\xc2\x91#AT@~3O\x06\xfc.T@\xa8\xde\xe5\xdc\x89\x1cT@\x8f\x15i\xf0veT@7\xb4\xe6\x14\xef^T@P\x93\xe5\xc4 \x1aT@\xce{\xb4\xc4s\x15T@h-k\x17(\x8eT@&\x11\x18\xf30\tT@\xc9\x9d?\x1c\xac\x1cT@\xe3\xa8\x07\xd24\xbaT@P\xfc\xbf\xad\x11\x11T@\xba\xf8\x1a\x13\xe5\x1eT@\x04\xd4\x12G\xbf\x06T@U\xd6l\x9e6\x03T@\x97\xe6XXg\tT@\xd3-\x8f8URT@\xc6\xea\xedHB\xecS@\xad\xe0#\xb64\x9aT@\x81C\x11\xf6~=T@\xef\x08\xc4\xc4\xe6\xd7S@\xfc5z%\xfb\xa2T@^\x17\xac\xd8\xa7*T@\xa7\xca\xdf\xcc\xc76T@(\x03\x11p\x00\rT@\xce\x03|\xe7\x1c\xd1S@\x9f\xc9\x13x\x92\x19T@%~\xd5\xee\x9f$T@\xc2\x8d\x81V\xb8xT@e\x86T\x80\xa1hT@\x12\xc0\xbff\x80aT@\xf2vu\x0b \x08T@\x84\r\xd0\xbd\xb3\tT@O=?@OLT@\x8b\xb4\t\x84P\x93T@\x8c\x06\xa8\xee\xd3QT@\xc0\xef\xd1`\x148T@\xce\x08\x13\xc5\x98\x08T@x\x8b\xbf\x16yzT@\xa2WpsC\'T@\x0e\xc4\xbd%\x97\xa6T@\x05\xfd1\xe6z\xa6T@\xd3\x9d\x85\x021pT@ "\x96\xc6/QT@\x1dK;\xc9\t\x94T@`^\x1d\xaf\xc2\x1eT@\xd3\xc8\n\x80\nYT@\xe34:\xd8\xe5-T@y\xdb\xf3\x9e\xb8#T@\xde\xe7\\\x0b_\x0eT@H:\xe2\x97xNT@i\x06_E\xb07T@\x16\x1a\x99U\xa7RT@\xc8\xc6\x120?1T@\nwg\xecQ5T@\x0f\xda\x98\xf6\xd2\x19T@j|\xc9"VsT@x\xe1\xf2;\x86dT@\x99HO\xc4v\x0fT@i\xed\xa9\xd5-$T@\xb9\xc1\x93\xfe\xdf%T@\x90K\xd83w\xabT@]\xc4\xb9iv\x10T@\x06.)\x88\x03"T@5h\x85\x8e\x03\x0eT@%x+\r\r8T@\x8d\x91&\x93\xbccT@\xe3=\xfd?\xf4\xe5S@\xfd9m+8\xceS@q^\x1355iT@\xb8l\xdf\x17C\x8eT@\x1a\x91\xf1\xa2\xd0\xd5S@y\xe5\xc0[/2T@\x8e$\xb7\xe0\x7f[T@\x9ex\x9b\x1f<1T@\x93z\x84\'\xce8T@G9Q\xc8\xa0IT@\xd1)B\xbb\xe2hT@H\x8bK \xdc;T@\x99\xdd\n\xf8\xb2AT@\xb8N\xa4\x9cE6T@\x95\x00Pm\xaf6T@2\x00\x8cs`3T@\xc6\xb3.\xeb\x12$T@\xc9\xee5\x8a\xfb/T@W\xabM\xfa\xc35T@\xe2\x07\xe4`OrT@`Q*FU\'T@\xde\xf2)\xae\xc5\x9aT@\x10\xdd\x1f\xf6I\x96T@\x08\x8a\x84\xbeE/T@\xba\x11\xa7{\x05\'T@\x1a\xea{\xb5&\x04T@l\x9eD1\x02\x87T@(\x04\x0c\x84\xb2\x9bT@P\x94\xf6s\x977T@\xaf\xa2\x16\x1d\xc1XT@`[\xdf\xa0?^T@\x8b>!O\xd5;T@\x1a\xaexp\x99\x89T@\xe7\xd9\xb1\x16\xa8lT@\xef<\xfd\x97\x91\x82T@\xbe$\xbb\xfa\x9c]T@\xfd\x11\xc7\xc6\x96\'T@\xe2\x053|\xce\xadT@\x90\xa7\x10\x80E7T@K]\'\xf5\xd5sT@<Q.\x1d\x99\xa0T@\xc8\xd8\xe7\xba\xe1\xefS@`X\x9f,41T@\xcf\xda\xf8\xaaR\xa7T@\rE^\xc1+WT@uc\x1f\xb4E0T@5e\xf9\x9cG\xe6S@*\x1f\xf0N\x9ejT@\xbb N\xc7F\x91T@0)\xd0\xc2\xefjT@\x89{\x93\xaa\xdc\x1eT@/\xf80\xa5\xb7\x8eT@&\xf8\xe91\xde\xa2T@]_H\xdc\x84NT@\xe5\xc5\xeb\xf6\xc5vT@\xf8\x93\xd1mU%T@\x9fy\xce"\xce\x19T@\x90\x8c\xb0\xbe\x9a\x1fT@<\xc7\\\x84\x11 T@\x1e\xce\xe3\xa2j\x17T@\xba\xcc\xdb0\xbf\x1eT@\x82\xbc\x1e\xf53$T@4\xb8R&\xb7\x1fT@cU5\xc4\x12\x1eT@\xb6\x02/\xf8\xd8\x1aT@b\xca\xab\x7f\xcf\x86T@\xd6E4M\xdbST@\xbesl\xd7\xdeHT@\'?n\xbf\xe8\x1cT@\xb5\xc5\xb4\xa6\xf3\x14T@\xfbS-+\x8a\xd3S@$\x01_a\xab\x06T@\xde\xf5\xfeD\xfd\x04T@\xd0p\x81\xce\xcd\x14T@}\x07\x91\xed\x95eT@\xc6##\xb1\xf9\xffS@O\x17D#Q\x06T@O\x17D#Q\x06T@\x82\'\xd4\x99\x0c\xa6T@5s\xb6.\xb0gT@\xdc\x7f\x0e\x87\xd4\x84T@\x004\xe9m):T@\x11\xde\xdd\xf3I\xd1S@\x05\xfd\x8e\xdeU\x0eT@O\xb8\x0f\x9e\x8fOT@\x0c\xd2\xea\x1e\xebpT@\xd8\n\x06\xacfgT@bg\xdc2\x1f,T@\xe1\xcb`\xa4\xe9\xfbS@h\xd5j\x84\xef\\T@\xa2\xdc<\xea\x1f\xedS@\xef\xb5$\x8cxaT@\xfc\xfa\xed\xcf\xac\xcfS@\xdb\xbf\xd7A^\x1aT@ejJ\x87\xde(T@Ei;#\xc2ET@$/H\xb9\xebYT@\xcb\xdaB\x88\xa8TT@\xb5\xe0\xa9h\xdf\tT@\x88.V6\x18hT@\x123\x98\xfdY\xf4S@\x9d9b\x85\x06^T@\xf9\xd5H\xf1\xe6\x15T@\x91\xb4\x13\xb2\x90\xadT@\xce\xca/~c\x01T@\xbf\xfbxr\xcbqT@\xa8\xe3\xf6\xd3\xd6\xe9S@)\xc9\x18\xc4@\'T@G\x8d\xfeD\x1e\x89T@\xbby\x91\xc7\xca\xdfS@\xf6L\xd3\xb9\x14\x0cT@\xc6\xa7b,\x100T@\x93\xdd\xa5\xea\xd7\xa0T@\xa5\xea?\\\x9aeT@\xf8 :\rp\x10T@#_\xd7s80T@\x7f\xb2A\xb7\xc2-T@\x0b\x07\xab[\x84mT@h\xb6\xccF\xe9hT@\t\xee@4\x9e\xd2S@v}2T\x172T@\x98\xe7]^\x8b0T@A/\x92\xe6\xff7T@*cz\x98\x15.T@\xfb\x93\xee\xef\xc4+T@\x1f\xe4\xd8\xdcWeT@\xbd\xa0Z&\x07LT@)\xb7\x08D\xa4"T@\xdb(Ge\x870T@\xd6\xef_\x81\xd0\x99T@\x95a\x9a\x02\xf85T@k[\x05\x083\xe1S@z\x03\x82\x14\x188T@\xd6\xfaz\xa1\x96TT@Bma\t[TT@\xa2p\xfd\x98\x15iT@O\x92\x1c~\x90/T@\x8aPT*VRT@&z\x91\x9b\xbfKT@\xa7\xf6(J>pT@\xb6\x92o8\xfa"T@\xaf\x97),\x82\xacT@\xd6\x95\x87h!\xd3S@n\xa5\x99\x01\xfa\xeeS@\x1e;}\xfe\xab\xd7S@\xdd\xb1\xed\xd4\xe8\x1dT@\x82+q\x07\xde&T@\xae\xdfN\x85\xb1\x0cT@\x9a\xda"J\xc3\xa2T@\xedz\x96\xac\xfd\x86T@\xa2\x89\xc7\xf3(-T@\xfe!\xc8\xdbb\nT@\xb5\xbd.\xb3\xfc&T@z\xb9\xbbyJ\nT@g9\xf5\xfa<aT@\xd2C\x8d\xec\x1dkT@?"\xaf\xaatiT@7\xbcE3,\x8eT@l\x96\x94\xb2\x8c\x90T@\xb8Pj\x9b\xf9\xd3S@\xe7<\xab\x0b\xb8yT@u\xf2\x16B\xb4/T@\x94\x18H\xfb|6T@\xd0\x8a\x16\xc1\xa1\x1eT@\xb5\x17\xf7\xec\'PT@rl.\xec\xe2\x15T@Z\xfb\xa6?=1T@\x07\xa8\xc4\x12\xe7\x1eT@\t\x9bw\x8a\x00\x1fT@,k\x11Y#\x92T@buS\x1f\x0f\xe4S@\xf6\xdd\x88\xe9\x170T@\xda\x98\xe7"\x81rT@$nlyG\x9cT@}"!\xcb\x16,T@\x18\xe6\xcbM\x9b\x9aT@\xfd\xa4d\xb4\xf5\x9aT@\xc1`\x91\xcd^\x1dT@\xc9\x10\xc5\\F1T@|T\xc1\xc0\x94\x1eT@:#g\x0f\xc2jT@u\xe4\x17\xfc[\x1dT@\xd2e\r\xf6B\x8cT@\\\xd9\x91\xc4\xccET@y\xecR\xe6*\x92T@\xca\xa4\xff\x0b(0T@\xfb`\x0e\xc9^VT@H_\x81\xd8_\xf3S@O\xbfk\xa2\x83\xd2S@E5^X\x9c$T@P^\xd9\xa9\xdc\x19T@\x84\xf1\xa8-\x0c T@\x1f\xe4 NvLT@\xa3\x08\xa4\xf0,IT@\x96`+I\x8d2T@\xd6L\xc1\xb2\x98eT@@\x0c\x96csiT@mi\xf58\xc8PT@\xbd\x8a\xeah\xccWT@tX\xd5\x0e\xa6FT@\xe2\x0f\xa7i6iT@\xc7.\t\xd5I2T@\x17\x117\x81*\x82T@\xa8\xba\xd9\xd6\x80\x19T@q\xd0\xcf\x93N\xd8S@\xcb\x0c\x12\x9e\x0bIT@\x80\x1f\x0f\x8d\xe4\x1aT@&\x8a\x81(M\xa3T@c\xed\xbd\xaf\xe7\x1dT@\xaeN\x97C\xa17T@\x8dWlc\xf87T@\x95i\xd5U\xcd\xcdS@\xb6\xa5\xc326[T@\xf9\xd8\x17\xf62TT@\x0cl8\xea\x01QT@\x90l\x9e\x8c\x91\x07T@@\xa4\xc6\x97\x14^T@S\xff\x13{60T@\x90\x95g"\xcaYT@d-\xac9\x82\xaaT@+a\xb5>\xa8"T@_\xf08O|\xa6T@\x1c+\xb8\x98L\x05T@:\x83<pA\xedS@\xfd\xd2\xe3\xc4\r\x12T@\xa5=0\x1a\xb7xT@\xc6H\x9f\xfc\x8f\x15T@\x91\x80_\x9c.\x18T@\xea\x01jk(fT@U,pwwsT@\xcc\xe8\x8d\xcc\xc7+T@\x95\xeb\xb3\x8f\xca\xd5S@\xbc\x18Wj\xe2^T@\xc6\xdb\x1c\xe5\xd9eT@\xb8py\xd9\x0f\rT@\xca(<<\x93\xceS@\x15\xc6t\x18\xa0+T@|\xfb\x8c\xfc\x875T@\x8b\xba\x87\xda}\x18T@\xfc\xb4\xd2\x8e\xe7yT@\x0f\xa1-\xd0\xb8dT@s\xe0,\xec\x1e\x81T@\x01\xbd\xb7\xe0\x11\xceS@\xe9\xa0\x0f\xe0\xec\xe5S@\xf5k\xf25i\xdcS@\xcbP6Ls\'T@\x08\xe9\x85\x90\x8e\xadT@c\x01c\x9e\x08mT@4$\xdd\xe5<\xf6S@or\x8eY\xe3WT@\xc8\xebzM\xbaeT@1\xa2m\x88\xee-T@\x8e\x1f\x05\x19\xb8*T@?2\xa4\xa551T@\xf0\xe7\xff\x8a&hT@\xfcF\xd3xT\x97T@c\x15\xec\x8b\xee3T@\xbc\xdb\xd6}j\xf0S@\t\x06\xa6z\xc94T@n\xaa\xaa\xb1)BT@\x9d\xd2NS\xabgT@m\xb3\x1aQg)T@\x7ft]\xe4y T@B_x\xeeb\x80T@\x97\x1d\xef\xd2\xfd\xd3S@,X;\xfc\xc0\xd2S@\xd6P\xd4\x8a_1T@V\x19c\x16\x0e\x1aT@\xab\xe0\xbaEM\nT@\xf8\xad\xdeH3\x80T@\x95WM\x9f\xd6\x85T@\xdc\xc2Z~r-T@\xee\x08\xb0\x8d\xdb\xa2T@\xdcHf\xca\xce\xf9S@\xbc6c\x9f4\xcdS@\xe2\xf20A\xbb\x1bT@\xf6<\xbc5~\xfdS@\xbc\x12\xb2\xb6\xcb2T@in\x17\x93\xc8/T@q\xf0\xf7\xc4\xbd3T@\xdc:~#\xf2kT@\xdfBd\x1f\x07\'T@\xc8\xea\x87\xfbUjT@=o\x00\xa2\xc8\x81T@2\x9c\x14\xbb\x88mT@<\xc7\xcd\x00u0T@]9p]\x8f\xd2S@\x1e\xd2\xd1\x0b\xfe\xecS@\xee\x144\x86\xa2,T@[\xd9\x05\xd4z\xa7T@9\xdd\xaa\xd8\xa9XT@\x8d\xd2\xf5\x05\xabrT@\x12\xdcb\xe6\xfarT@\x00\xef\xe4+\xa66T@B\x83\xcb\xbb\x1bLT@\x98\xa3\xb9\xd7ohT@\x8c\xd7\xe1\xfa\xb3`T@\x9b\xceZ\x99\x0c\xe9S@\xf7\x98=\xe8h,T@\xb0\xb9\x8c\xd6ITT@\xab\r\xd9\xf1\xae\x1dT@\x16B\xd5-)IT@p\xe0<\x8d\xc8\x1eT@\xaa\xcd\x97\xde"#T@\xdb\x0b\xe4J/UT@\xdam\xc0_\x85[T@4\xc6\xca\x11\xa8\x1dT@=\x12\xb8\x88\xd4lT@/d\xe6\x0bxfT@\xc6\xd7\xed\xd7\xac\x0cT@x\xd5j\x1e\xd4%T@\xa4\x97\xb1\x95]\x99T@\xb1\x15q\xf2\xb3$T@\xcfd\x8c\x10\x8a\x9aT@\x1c\xe1q\x8b\x1d2T@\x83\xe8\xf4\xb6t\xeeS@\xad6W \x00[T@\xdf\xe8\xa5\xd2\xbe\x06T@\xf0\x17\x8e\xcdt[T@\xc2\xf3\xf0\xb2\xab/T@ES\x88\xba@\xd4S@-\xb5=\xde\x80\xccS@U\x91\xb9\xaa7\x81T@<\x99]U\x87ST@\x03\xfe\x1f\xf3\xbd#T@\x1c\xc13\xbe\xe7\xdfS@\xad&\xa8Va\x1eT@\xf7ec\xb3[YT@\xea\x82\\\xc8=\xdeS@\xd8\x8c\xe1~\xd5 T@\x97.\x98\xcd$.T@9\x99\xde}-#T@\xa8.\xf1\xe8H+T@q\xb7q\xde#RT@\x8e\xf9\x06\x9d\x8e1T@\x11\xd3\x80\x0f~1T@&d\x89hN\x1dT@\xe9\xf5\xb3\xcfD\x1cT@\x12e\xf0\xb3v1T@\\\nR\xfcG/T@\xdf\xd7}a\xeb-T@B\x0b1\xedh\x1eT@\xdb\xef\xf6\nt\x1cT@\xcd\xd47"\'\x15T@\x02~:\xf8\x92\x07T@\x9f\xacp\x99\xd5\x07T@Aq\x9f\xa3j\x07T@-\xfcs3\xae\x06T@\xa6\x85\xc3"\x8e\x15T@\xee\x8c\xe4\xa5v\x15T@P\xdf\x004D\x99T@\x0c\xdd1W\xcbxT@H\xc7f\xa3\x06oT@1\xbc\xb6t^\x1aT@\xbc\x06\xc0\xc0\xce.T@\xb5\x9d\xc5\xefq\xacT@f:\xb7\xc723T@-E\xe0l\x8d]T@\xcb\xeb-6C3T@\xe2u<\x97\x0c\'T@\xbb\x00\x02?\xb0\x9aT@LY\xbeL\xa4\x04T@\xd2t\x94\xcf\xa4jT@jB6\x01\xa0\x04T@\x7f\x07\x0b-\x85ZT@{>@\xefG?T@\xa2\x17\x05\xf1\xd0RT@+`-\x08\xc4\xa2T@\xb5\xbf\xdd\x7f\x92\xd5S@\xac\xc0i\xf7\xb6\xcfS@\xfa\xdf:\x0e\xc0~T@It\x8d^bTT@S(\x11\xf3W\xceS@\t\x00\x98\xdf6IT@Zg\xf8\x89\xf2\x9aT@\xd3?fC!8T@\x0c0\x84\xb7\xc47T@\xd3\x80\x83!\xdb\x82T@\xf4N\xf528\x0cT@#\x14\xccX5ET@\x16\xcb\xe6\xa3,\xbbT@ \xfa\x9d\x87\xca\x90T@I\x13\x88G_\rT@\x19\xc6\x93=\x8c\x1aT@bY}zDjT@\xb7\xa0\x059\x1c\x92T@|m#\x93L\xa6T@*\xb4\xcc\x0bojT@\x0b\xc6\x13\x89PTT@\xb4\xdc\xe7\xf4t\x96T@\x94Q\xd1=\xed\x1fT@:\xa3f\x93"\xdaS@\x8f\xc8\x8b\x1f\xc6\x1fT@N\xd4\xa4\xf4\x04#T@\x84\x88\x82\x16\xde\x1eT@\xf0*\xb7+\x07\x1fT@\xaf"_\xa7""T@\x078 [~YT@N\xa4\xea\x87\xf8\xefS@\'\x0f\xf1\xdc\x1e0T@\xfa=\xf8t\xacXT@/\x08\x9b&\xb9MT@\x00\xe6u-v0T@\x19\xc6\x93=\x8c\x1aT@\xcaq\xddc\xca#T@\x1c\xe0&\xb8>\x19T@\xabT:\xd2\x1b\xa3T@r\xdfon?\x1eT@L\x14q\xe0\xc2YT@-{\x9bi\x9a1T@\xb9\x02\xea\xfc\xb4\xa1T@%\x87\x933\xdc2T@=\x81N\xa1\x91\xaaT@\x1c\x00q\xb6\xaf\x13T@\xe6\r(\xbb\xf3\xacT@\xa5\xec\xcb1$\xadT@P\x17V\x1c\xf0qT@\x18\xf4\xa0\xe1\xc9WT@7\xd1.\xcb\xc7bT@\xcc\xf0e\xe3WeT@\xf0\xb0\xea\xcc\x04\x97T@\xf4\xf1\xccO^"T@q\x94\xceZ_\x15T@#1\x9e\x16\x7f$T@v7+\xda\x88\xe9S@\xec\xf6\xb9\x02\x94\x18T@\x8d\xb5K\xd8\xcf\x13T@\x89$JVAyT@\x8eYn\'\xacyT@qV\xb7\xb8\x15\nT@\xbdZ\xa3\xfa\xfezT@\t3D\xe7&\x81T@\xf0\x0c\xe0\x1cb\xfbS@4\xd3\x87%\xf4\xd5S@\xff\xa9\xf1\xa5m3T@\x8ae``\xca2T@\xefr\xcaknrT@\xa1>\x0f,f\xfbS@\xb0}ea\x04.T@h\x1b\x1d\x06\x0c\xd7S@\xd8^\x19\x05*\xfbS@#j\x07\x84\xbfDT@\xa8\x9f\x8f?*ST@\xafu\xdc\xf7\xa4&T@\x1d\xbf\xbc\xc6\x99(T@4\xd4\xa1c\x13.T@\xc6\xa7\'\xd9\x95OT@\xb34 \xe6\x13WT@\xe0\x9dUR\xb6\xe2S@\xcb\xfa\xc57\xfaUT@[\x17\xce{\x9a\x80T@\x11c\xc7\x17|JT@\xc6\xbe\xd1\xe1\r\xf2S@&\xac\xfb\xa9\x9diT@\xef\xa1\xa3\x9eS\x89T@\xda\xfe\x8c\xf3\x05\xaaT@c\x1e\xba\xa8\xff`T@\x02s=\xf3\xd17T@\x7f\xf0xnebT@c\x8br\xbc}7T@\xbd\x88Ly\x1d\xd3S@\xb4J\xc6\xd3\xc1ET@\xde\xf0\xfc\x19\x9fMT@\xf0g\xb6\x18\x88AT@%H\x8f\xa0:\x8eT@\xb3\x01\x1b5\xf8ZT@{\x89\xbdl\xa0\xe9S@\xba\x81\xe7)K\x0cT@\xd3\xe4Q\x0b\x1b\rT@\x08\xf6L\x0c\xd0$T@O#OhIGT@P\xba\x11[\x00MT@\x01\x83\x81\xab\xe1\x0bT@(\x89\xfa\xd8\x9b\xadT@\xdc(\xc4\xd8\xb9\x19T@\x87\xb6\xda\xab\xb5\xfaS@\xf3\x0ccT\xc9xT@a\xfb\xfe\xc1\xdbdT@\x1a\xfb)Q\xb9\xe0S@tx\x1e\xd65eT@A\xdf\xb4\x95%]T@\xcb\xcd@UknT@\x18z\xcc=d\xe8S@t\n\xbc\x15!ZT@\x00\xa9\xd0\'T\xfbS@S\xbd9i\xcfST@\x82\x85\x98\xd8\xdb\xceS@/\xb3\xcc\x8aCPT@\xfdB\xfe\x91R~T@\xc8\x8c\x9cC\xdc.T@U\x85Jp\xd2IT@\x10\x1aj$\x82NT@\x15h\xfa^W\x14T@0\'\x06\xb9\xdb\xfbS@\x9f\x9d\xa3\x86SdT@\tj\xb8\xc9\xceXT@@\x1ajT\xcfYT@4]vtC\xdeS@b\x01\xf3\x02#/T@\xb2\xe9\xe5\xf6\xea:T@+))\xc9\x9e6T@\xec\x8a\x9aj\x81LT@\x7f\xf5\x9eN\xe1iT@\xaai^\x0e\xc1eT@3\xc0\xcbJM@T@\xcaou\xda\xa2\xdbS@\x10\r/g\x92hT@\x14m\x0b\\3"T@\xf8\x10O|\xec~T@.\x84\xb0\xd5:4T@\xa0\xf6)]\x93\x94T@\xb7\xe6\x03\xba*]T@:\xc7P9\x9e8T@J\x10\xa4\xdb\x18mT@M\x0b\xd2\x87\x89\x19T@2\xdd\xeb\xc9{\xb0T@<\xdb\xe6=\xe8$T@}\xdd\x86\x08,\xdeS@\xb8T\xdd$\xac\x1dT@c\x15\xec\x8b\xee3T@T\x14~\xe5\x02mT@\xa0\xf4\x7f\xbeB8T@q\x1e\'\xb5\x80YT@\x1aw\xb2\xc9\xb6XT@\x819\xda\xb6\xfeiT@\xa1\xdb_\xd0\x99/T@S\xce\xd9\xb2\xdf\xcdS@\t\x8eR\x94)|T@\x11\x96\xe1+\x8cmT@\n\xf4\t\xfe\xa5"T@\xc0\x05\x12\xad\xff\xeaS@\x1f\xd4\x0b\x86\xc5dT@&~^\x05\x80#T@\xbf\xfbsB\xa9\x1aT@\x1b?\x83`Y\x92T@\xaa\xcd\x97\xde"#T@\x08\\\x05\x05)[T@\xdd\xdc\xef\xa6b\xdfS@H\x99\x08\xc7l"T@+nx+\x11\\T@\xe0\x91\x14\x88\xf5\xe5S@\x11no\x87s\xddS@\xd0/i$\xb1\x1fT@\xbf\x83\x13\x1f\x17*T@\xb1R\x97\xfct\x1bT@\x141\x88\xc8\xb73T@\xcc]\xcd(\xed\xefS@\x87>\xd85\xa6*T@\x1a\xb4\xf1`I\x8dT@\xab\x86\xfeGK\x0eT@\xfa\xc7<\xad\xd7lT@W\xb2\xe4\xfe\xbe^T@\x99\xb8\x8d\x1cB\x8eT@-\x7f79\x1a\xdfS@iQ\xe1CU\x89T@7@\xbd\xf7\xb6\xcfS@\xad\xdf\x92r2WT@\xefNH\xcf`~T@\x96Q\xc0\xf7\x82\xceS@\xbf\xc2\xda\x0f$NT@~\xa3\x1f\x13\xb5_T@\xcc\x8fV\x94\xa5aT@\x1fb\xa8p\xbb\x9aT@@G}9\xef\x9aT@\xdb\x93a6\xa6\\T@(~zE\xdb\x91T@\xf7\x1c\xbe+\xcc7T@\r\xdd\xd9\xa2\xbfWT@pa\xba\xd4\x81~T@\xc7\xe9_9\xaf\xa1T@\x92f\x90o\xf85T@\xdbaZ7\xcc\xa2T@\x13\xee\x96\xd9\x8e\xa2T@O\xcb\xbe\xd83*T@^o\x06.\x9f\x90T@\xccD\x8dI95T@\xd6\x15\t\xd6\xc72T@\xa3\xd9yQd\x1eT@n\xd8E)\x8a\xebS@\x06\xdbQl\xcd\xa6T@s\xad\x03\xd3\xd8\x0cT@o\xa0\xf3O\x1c2T@?\xbd\xf34\xb32T@p\xde9d41T@#\xc2?\xfbX1T@X>>O\xad\xa4T@\x14\x07b\xc0\xb40T@\xae \x9b\x8fO/T@C\xd8\x93\x06\xfa\x80T@\x9c\xd16\xdf\x9f\x1eT@\xd4\xbbb3\x83\xacT@\xd7\xc9[a*1T@+\xc7\xa9K\xab\x18T@\xa9\x91\xa6\xbc\x10 T@\xb4S\xfe\x9c\xed T@+\xa7"NWgT@\xe3\xd1\x19\xe7\x9fgT@;\x141\x7f[\xadT@\xd4T\xf4S\xf9\xf8S@\x16\x9b`k\xeeQT@\x1d\xf3UO\x19$T@\xf5G\xa8\x16o\x9aT@\xfd\xeb\x8f,AgT@\xe36;\x17\xd3@T@\xe9g\xb1\xf4!\x1dT@\x15=~W\x0f\x1eT@\x90\x8f\x04\x0e\x15\x93T@\x95c\xc5w\x8dAT@s\x14\'\xa1\xb2HT@oya\x8c\xad\x9eT@\xd8L\x8b\x12\x80\x92T@m\xff\x9b\xd5\xb4WT@\xa2\xbc\x10\x06+\x8cT@u\xbe\xbf7\xc3KT@\xb2\x01\xf8 \xb9\xadT@b\rxZ\xcd\x9dT@\x8ecZK\xd5%T@\x88\xbf"4H7T@\xe6i\xc6W{\x19T@\x18\xda\xd4s\xc4%T@\xfb\x86\xf8\xa6\xce\xacT@\x8d\xbe\xed\xc8\rPT@\xc2\x9a\xcf\x8a\xa6OT@H4\xe8\xf0lMT@\xa7\xf7\x98\x11\xb2\x1dT@w\xb4\xa8\xdcl?T@\x0b\xb3\xfc\xa6\xe5OT@\xe0U\x04,\xe8\x90T@:\t\xbd>\xc3\x92T@K\xd7\x9d\x0b\xb3dT@b)\xfa\x85\'\x1bT@\xc0\xa4\x13f\xc1YT@\x9d;&\xdb\x95ET@\x1b]\x9f\xe9\xfc\xa9T@}\x01\x14._\xe8S@7\xc7\xa8\x156\x9bT@\xd5\xd5\xed\xab\xc83T@_\x82\x1a\x7f\xcb\xa1T@!X\xc0]8\xa2T@g\xea\xc9U:\x8fT@\xd4\xb3\xd77\xa9XT@>52\x17X\x15T@f\x00\xacN:\x9aT@\xc9\xaf\xbd\xc0i\x9eT@K\x8a\xdb\x0c\xbbjT@\xa0\x99\xb1VY\x15T@\x98I \xc1\xdf#T@\xcb+\x8b\x7f\xb3iT@\xb6\x07\xdf\xdcF\xd8S@\x92\xd8n\xd5\x86uT@`\xb8\x18\xac\x0f\xa3T@\xdd\x18p\x08r\xebS@\xcc\x1d\xcfH\xafZT@\x07M\xa4\x00k-T@\xe7\x17\x14\x8b\n.T@\xfc\xb7\x8fXL3T@\xf3\nqT\x0b\xaaT@\xe2\xbf@\xf9>3T@u\xb7\x83,0\x80T@sK\x9dX\x9ceT@\xe8Y\x10)kYT@\xf4\x07\x05\x99\xb0"T@B\xdbc)\\1T@o\xacH\x9dr1T@\xc6Q]\x94\x99gT@\xf1\xfd!\x13\x051T@\xf1\xe4!\xa6S^T@\x9f\x82\x81\xcd\xc3_T@\xc8\x8d\x9aK\xf5\x1eT@\x8c\x85=\xe2\xa6/T@\xc7\x18p\xe2\x1e\x0eT@\xd5\x94\xc0N6\xfdS@\xcd\x19\x9c\xad\x82\xd2S@\x03\xb7\xdb\xa6\xe1:T@.W\x1b8\xa9\xd2S@DY\xc5\xb3\xb8\x19T@\xadq\x06rL\xffS@\x8e\xf9\x1a\x19\x0f\x19T@I\x13\x88G_\rT@Fh\x96R#\x1eT@\xdb\x14\xc0\xbfMeT@5\xc5\x05\xacV1T@dU_\x9fX{T@\x0fOM+\x01 T@\xe8\x14\xac\x01O2T@</I\xa1\x01\xf4S@\x0e\x92\xe2\xf5\xad\xc9S@\xf6\xf1\x04\x00\xa21T@\xdd\x08\xc6a \rT@0\'\x06\xb9\xdb\xfbS@\xb9\xda\xec\x93\x97\x18T@k\x8d\xc9\xab\x03+T@\xbd{\x8a*\x9e\xaaT@>\xf7\x05\xda$(T@\x0e\xef\x08\x02\xaf1T@\xef5\xc0\xa4\xf3-T@kRI\xea\xff\x1fT@t)d\xd8I#T@\x14n\x11G&\xadT@\x96/?\x97\xac/T@\xaa\x13\xa2\xacr\x82T@`\xb0\xad~\xeaET@\xfc,\x08Q\xc9\x85T@C\xf1\x8c\x9e\x86\xcdS@\xe7\x1d\xb9l\xf4eT@\x13\xd4CP,\xdaS@3=\xdc\x97\xc0XT@sU\x0f\xf2# T@G|\x8br+0T@<\xac~\xe4\xffgT@\xf1\xdau^\xbdTT@\xc0\xce\xb3\x1a\x15\xecS@\xfe\xe4Se\xd3\xd4S@\xc8\xee\xe2\xa9\xf5wT@\xaak\xdc_\x8bhT@\xbd\xef\xaaA\x85\x8aT@\xb7hIV\xcdzT@\xee\xc8\x85V\xe4\x04T@\x9aT\xac_@\xdeS@U\xa9\xa7R\xd3kT@a\xa5\x08\xc6\x89\x1cT@\xe4\xddw\t\x03{T@\xd7\xc8e\xeb\xca\xd5S@\x1d\xc0\xec\xcan\x1fT@b\x8e\x99\xf7DPT@\x93\xe3-\xfc#)T@\x04a\xaf\x05\xe4\xa0T@K\n|]\xf3 T@4\xa5\xc5F\x8a\x1eT@\xd1d\xb6zDjT@\x93\xa2\xdb\x85\x05.T@\x8ee\x8d\xb8\xc2pT@\xa0\x12\xf6Z\xeaiT@R\x7f\xc1+q\x8fT@[\xa0#\xf7\xff\xd1S@\xf2Kp\x04`FT@\x1a@\xe8\t\xa1\xd9S@/\xb1bO\x86\x9aT@\x8b\x988+\\hT@i0\x0c\xd3\xf1\x7fT@\xce"w\x80\xa57T@>bF\xaf\x80lT@\xa0\xee^\xe0UaT@\xc8AI\x9e\xf5\xeeS@\xae\xb9\xd5\xa4\x0fiT@:\xab\x9c\xa1\x85\x1dT@\x01\x7f{5QUT@\xb1u\x0c\xbe^6T@t\x02\xcf\xef\x1d\x8eT@M\x13Y\x18\xd46T@\xd2cm0\x01#T@\xad3f-\xf4\x0bT@\x99M\xfc}\x0b:T@\x103\x80u\x8fLT@\x87\xe8\x9a\x9bI"T@\xa1\x04L_F,T@\xf2\x1f\xd4VV8T@\x1b\x9b\x8e\xe1\x1f\x91T@\x10\xb9\xad\xbb\'TT@\x1d\r\x9e\xdd&\rT@v\xcf\xa5V\xda\xdaS@\x98\xabH}xmT@s\x86\x00\xf9\xd0,T@-c\x92\xec\x1aOT@B{\xe7i\x04\xccS@j\xde5) ]T@x\xcb"\xbd\xa2\xfbS@M}\xd8\x7f\xb6\xe4S@B&G\xcc\xc7\x05T@\xf3\xf7\xb8\xa4 \x1aT@l.\xac\x9f6\x80T@\xa6\xe4\xde`\xc3/T@;\r\x1a\x0fb\x14T@\xd7\xb3Ivp_T@\xd8^\x19\x05*\xfbS@(\xc5\x0f\xc2\x87pT@\xa0\x13\x8ar\xf8&T@fdn\x07\xf65T@sg\x9c<\xb5\x98T@\xe0\xe9\x91\xe1\x98\xaaT@\x93e\x85\xf6\xe9xT@\xad\x88m\xe2X\x0eT@\xcc\x8d\xfc\x1c\xd0*T@\x13\xd2D\x94\xa6XT@\xa9\xc1\xe4\xdf\xfd\x17T@\x85 \xe3\xe7^`T@\x07\xbe\xf4\xe6\xc2\x0eT@\x1f\n\xb3\xcdq\xe1S@lPz\xd3U\xddS@\x04\x13\x1f\xb1\xf5^T@\xff\x82\xef\xfd\x88\xa1T@\xd1\x88wh\xf1\x10T@\x9d\xe8\x9b\xfb\xcf?T@\x04\xf5p%\xae#T@Di{\xfb#\\T@\xeaB\x1cM`\x0cT@\t566\xc6YT@\x08Y\x96\xa3\xfd\x98T@\xc2a\xa7\xac\xb2gT@s\xa3\xc4\x05\x18\xa3T@4\xdbu(~\rT@\xd3\x12`\x0f\xe0RT@\x9f>wT\x9b~T@?/\xaf#BoT@\xec_lVa\x97T@\'\xa5\x8cf\x1f\xa3T@\x03z\x80Q\xfa"T@5\xc7t6\x0fET@\xee\x02?\xb9\xbdWT@\x1d\xbaO\xe6\xaa\xa4T@~\x92\xbb\x04\xcdMT@W]H\xa5Y\x86T@[\xcf\x15\xbf!+T@X\xf4\xba\xc3\xd3\xd7S@\xe3\x10\x17r\x93\x90T@6\x02\xd9\x02\x95hT@E \x8f\xcf\x14\x0eT@\x92\xe6#_mhT@;\xc7U)\xe5 T@\xe4\x91N\xcc\xff\x1fT@\xdd\x91D\xb4Q\x1fT@\xdd\x91D\xb4Q\x1fT@\x08|\xcc:\x15nT@\xd3\x89\x1a\x12y\xa2T@g\x12\xa1\x844rT@\xe9r\xbfAYQT@\x99-\x90\x87d\x13T@\xeb#\xdc6\x0e\x0fT@\xf9\x06\xa5\xc8E\x0fT@\xb4\xfc\xa1,\xeb\x0fT@1E$\xa7\x0fWT@\xd10`\xab\x89HT@\xac"\x1d\xd6@)T@\xb6\xfelBxlT@_mfCm\x0eT@\x9c\x9b:t\x860T@\xd1\r\xc0\x14\xa9LT@\xf8z\xcb\x87\xf9"T@\x9c\xb0\x90%\'LT@\xe5\x16\x08\xa2B\x15T@\x96\x9cqxfiT@\xf2\xa4\xefx|vT@3\xa7\xb5\xc6\xa6@T@B6\xca\xf2+bT@\xd8pC\x98\xcf\xdaS@\xcc\xd7\x1b\x07\xb9\x19T@\xc3PG\x90\xd3GT@\x9e\xa2\xd5\xaeJ+T@\xbaL\xfe\xbdhVT@\x024\xd16\xbb\x8fT@p\xae\xbb\xdb\x8fOT@\x93\x17\t"3\xa2T@\x1f\xe8\xfc\xb7j\xcfS@s~,&WhT@\xb2\xb2t3\x05\xecS@\xc2\xb6\xa2\xdc\x95 T@\x088)\xf1;\xdaS@\x8c\x84~G,2T@A\xaa\xa4\xf5\xba\xa1T@\xce\x92\x1a\x15\x10\x0fT@\x9eQ\xc0\xcc\xa3\xdfS@\xb6\x1d\x18#\xb8eT@h\xf4\x9f\xfb\xd8\xd9S@.o\xa3\xd7\xd2/T@#\xd9>\xb6\xc8IT@\x82S\xf2\x07NaT@\x0b\x06\xbc\x8c\xc4aT@\x02\xd5D\xd4E/T@\t\x0e,\xd3\x950T@\x0cj\xd0$\x92\xa2T@\xbeo\x15\xc95\xe5S@~\x86T^S1T@\x19\xfbM_^\x96T@\x1c\xe3\\=\xe6\xd5S@\xaf\x03\xfc\xf5\x01VT@X\xa9r\xdb7aT@\x94JV\x04\xa5\xc9S@\x96\x8d\xd1\x95^dT@K\xc3\x1f`-nT@Y\x88(\xd8\xf0eT@E\x0c\xad\x8b\xd9/T@\tUP&\x08bT@\xf1=\xec\x90\xa0\x96T@\xffu\xac7m0T@-\xbc\xb96BdT@v\xb9\x9e*I/T@\x89\xaf\xb3\x81\xb41T@b\xaaN"\xf9fT@)\xa7h\x16d\x92T@j\x9e\xc3\xf1\x1e\x97T@\xa0w\xd30\xaaaT@2\x15\xa1T\xb9\x94T@\\\xd2fA\xbf\xf4S@p\x8e\x95^\xa30T@U\xe3\x0e\xeer\x05T@\x9a\xf0\xd1\x89\xb2\xaaT@\xe5\xa8\xed^\x1dIT@(\xa5N\xddAgT@/\xd2\xdd\xba\xce\x0cT@\x1eW\xfc.B1T@\x8e\xcc\xc8>!1T@\xc1\x9cF\xee\xfc/T@\xe8f\x94\x16*\xd5S@\xb9\x10vT\x7fgT@\x11\xd7bT~\x1eT@\xe3\x9e\x03w\x90qT@s\xe1\xdf\x94UgT@u\xe9t\xfe\xed\xdbS@\r\x89\x8cw\x95QT@\x04\x98\xada\x05!T@\xc6\x88\xf2\xf4\xb1dT@El\xb8\xde\xf0\x9cT@\xe8\xd1\x9a\x06GOT@\x8b\x969\x8e\x82\xe2S@\xaaY\x9d\x8e\x94\xd3S@k\xfb+\xef\xad\xd4S@\xdfeZ]4]T@]\xb8\x1f!P1T@\xd6\x00\xd3l`RT@B\xd1E\x08\xc7DT@\xee\xf2X\x98\x8fHT@\x84\xaf\xd0d8\xbaT@\x11\xc8U;\x1c2T@\xbf\r\x8a\xed\xc5gT@\x1e:\xb2\xa6C6T@\xf0\x19\xb3\xbb\xdcWT@Y\x98\x99\x1asUT@\x08\xe5\xa8\r\x99\x1bT@"\xb2zr0\x1eT@\xd7\x95\xfa1\x0e\x1dT@\xbe\xd5\x84\xf5\x02\x1fT@,\x8du\n\xf6qT@S(}\xc6\xacFT@l\x15-m\xfbjT@\x1d\x9e\tv\xcc,T@\xb1_\x05cN\xffS@\xe1\xe0@Q/xT@\xb6\xd4\x10\xedjxT@\xf0\x9cZ\xaec"T@\xa1\xf9\x84\xb8\x8e\x18T@\xe6\xf6\xe3\xeep\xfeS@\xfa\xc3\xf4\r\xb7\xfcS@\xa8\xa9\xf8iegT@\xa3\x11I\xb3\x8b^T@\xed\xab\x0c\xca\xa8"T@-!\xaam\xf0\x9aT@\xeb\xad\xca\xd5\x86uT@\xb2\x0c\xf4\xf0a^T@\x9b\xfd%"\x97\rT@\xf94G\xc9\x1f\x9bT@cC/`\xa2"T@\xbb53\xba\xf5:T@O\xaf\x0e\xa1\xefkT@[\x97\x88\xdd"NT@\x02\x8d\xb0\x04\xc6%T@\xd1<\xb2\xe8\x0eWT@\xb8\xb3\x9c\xf6\xf8\x03T@\xaf\xf1\xd17FXT@\x94\xe6\xad\xaf\xcd\x9aT@\xf2\x14\x08\xd6\xa9bT@\x1a0\x99\x07\xb9\x1cT@\xe8\xce\xb7\xf6\x9dcT@\xaa\xd9i_\xabmT@o\xd8\x81H\xbcdT@e\xe10R\xdf]T@\x15\xc8\xbaB\xd5QT@\x8dC{\x80\xe5\tT@\xc6:\xa6\xbe\x07.T@\x98\xb6\xad\xda\x13$T@\x86\xd7\xc8\x0b\xee.T@ew\x0e\xdcf\xebS@\x1c\xe4\xc6\xffD\x89T@\xaa\xc9\xda)y\x9aT@\xb94\xd2`#4T@\xad\xf0\x03/\x08$T@\xb9#\xd4y\xb7:T@B\xf4?\xadg^T@\xd3\x9bW(\x1f\x95T@\xb1}U\x80;+T@\xe7o\xbe\xce\xbc>T@\xf3m\x07\xf2\xa8^T@\ty\xea.\x9c.T@7\x19\xb9\xcb\xe8\xfcS@\xb7\x93\x06\xfc\xaeZT@7k\xcey\x897T@\xdfO:q\xe3^T@\xd4\xffL\x15`$T@\xc1^\xa1;{UT@j\x0b\xa7\xd2\xd3#T@^\x9e\x01$\x1dRT@\x8d}\xd1\x82\x95rT@\x08}z\xa3P}T@#H\xd6\x0e\x14\xd3S@]>\xb8W\xd6-T@:\xe6\xcaR\xb8\x91T@O\xba\x92\xeaMTT@\xb9\xe1\x11\x10Z3T@\xda\xd9\xda\x12^3T@\xf4qE\xcc-\xd8S@6\r\x9e\x9a\xf4-T@\x82\xa4\x1cb\x9e\xe8S@\x1e%\x1f\xd5\xc1XT@\x12\x88\'\xd3\t\x96T@9\xd9gX\xa0\x04T@\x0e\x1dNC\xac\xd9S@H\xa6\xb6\xfa0\x9bT@\x03)\xf1\x86w\x19T@dIj\xa18gT@\x9b\xaf\xaf\xe7oVT@\xf2:\x87\xfc\xa0YT@\xf6\x8b\xfb\x0e\x89\x19T@N\x1b\xb0dT\xadT@0i\xc3^3\xfdS@G\x9a\x96\xa3\xa3\xe1S@y\x0b\x17\xe8/-T@\xb7\xb5\xcd\xcd\x88/T@qc].vdT@\xbcL\xf5_7aT@(\xf5u(f\x1eT@\x0c\x0c|\xcb\x84\xadT@q(\xb4\x9b_\x9cT@\x12\xad0j\x9b\xd7S@\xd9\xe9\xae\n\x92\x00T@\x80{\x8c8\x8a\x1cT@\xb35\xd6\xd7\x05\nT@\x8b\xa3\x90]\x1d\x1fT@\xdd\xdd\xaa\x8b\x93\x1dT@\x1a \x90\t\xe8\x9dT@\xba\xbfJ\x00ntT@\xa6\xb4$\xc9\xc0rT@G\x83^\xab\xaa)T@V\x9e,X\xbe/T@\x95G5\xddV T@:\xf9\xd3p\xf9\xcdS@\x1a\x02\x87\xe7}\x9bT@\x15T\xf5\xda\x1dOT@\xe1\xe6i=9ST@\x8cgl\x8aL5T@\xc7\xee\xcee\xbf/T@\x1d\xc0\xec\xcan\x1fT@\xa5\x86p\x1a\x12wT@D\x84\xb0\x12U7T@X\x11=\xbc\xc8AT@\xe5\x1b\xe5-\xce:T@\x94\xfcd\x18\x9cdT@u\xb9\xf2\xe3\xf3\x12T@\xb7\xfa\xa9\x92;\x14T@3\x0eN\xc6\xbc\x1dT@\xa2\r\xf8\x0e\'\xdaS@\xde\xe5P\x1c\x11 T@\xbc\xadw\xdb\xa6eT@\xbc \x19\xe1\xc7pT@\xd5\x132\xe6G\xecS@2\xd7\x0bw\x9f7T@:\x7f;}9\xebS@z]E\x13\x10\xeeS@\xbc\x1b\xf5\xdf\x7f\x1eT@\xccSF\x97E^T@\x06\x8a"\xd4\x81^T@\nZhxj\xfcS@\x1e\xd5@\xe9^RT@\x9d\xcbBeBgT@\xc9;^\x90\xc4\x18T@\xe2\x9a*9\xd9\x98T@)L\x8b\xf2\xa5^T@d1\xf9\xe2\xf9\xacT@ ?\xaa\xb0AfT@\xb10b@\xea\xd6S@\x98\x95}\xc4\x12\x1bT@Fl:\xf1\x85\xacT@"\'A\x06\x88eT@\x0b\xc3\xa2\xbe/dT@y2\x0b\x8c\xaf"T@?S\xaa\x1a\xb1YT@\xe5\xc5\x9eZ\x9d\x8cT@\xe6\x1e\xd4V\xfa\x91T@\x1d;\x14\x17\x16\x8aT@&\x9a\xc6@T\xd7S@\x01\x13\xb5\xd2\xc3\xaaT@\xa7r\xecp\x14\xabT@\xde\x1d\xb1>W\xfdS@w$\x8eO\xb1\x19T@D4\xd3\x8c2\x1aT@\xc4n\xad \xf0]T@[^\x12g\xf1\x1fT@\xcf\xca\x98\x85\xf7\x19T@\x8c\xb2\xf1\xad\x1d T@4\x8f\xeev\x98\x1bT@{/oR\xe9\x1cT@@\x1b8/:tT@U\x90-h"$T@\xaa\xda\x80\'W%T@\xee\xb2\xaa\xca_\x1dT@\x13\xd7\xcc\x9a\x0bgT@\x90\xc3\x01)NgT@\xf8\xc0\xdb\xf2\x83\x86T@U\x90-h"$T@x\xcd\xfaf\x9b\x1bT@\x8c\xb2\xb9D\xd0\x94T@\x96\xdd;tT)T@\xeb\xc5*\xa1\x8e\x95T@o\xd6\x81\x99\x8d\xa3T@\x9do\x14\xbb\xfc\xeaS@J+\xe8[ObT@S!\xd5h~\xebS@Z8\xa4\x8788T@u\xe2q-\xdc\xa2T@\xc4\x96\xd93\xd0\x01T@\n\x88\xc7\xec\xfb:T@)&\x8f)\xa6&T@2\x06\xea|\xd2\xa1T@\xf3\xb1\x12\x1c%WT@\xd9\xd6P\xd6\x18 T@gw\xa6\xd9\x01!T@O\x10\xda/\xa7+T@\xfeds\xbdT1T@\xe5\xe1\xb8{Z\x9dT@\xb8\xa6\xc8%\x90VT@a\xdd\xa2\x92KGT@\xed"\x04_\xe70T@\xd6m\xf3\xac\xef\x9cT@g\x96&q\xe6/T@7\x7f\xfa}\xb60T@\xa1y\xfb\x01>\xdaS@\\\xfc\x08Q\x871T@9\xd9gX\xa0\x04T@\xfc\xedM\x17\xc0/T@\x08\x1c\xe41\x10)T@@\xc5\xab{\xcb-T@w/\x9a\x0b\x9f0T@\x9e\xa9\xcdf\xc1-T@\x80\x9dZ\x04\xb3)T@Eu\xc0kP1T@Z[.\x1561T@yr\xe6\xad\xc3-T@ H\xe8\xbb\xe7KT@~\xb2\xd9\xdf\x912T@\x1d\xd5\xd5R\x00\xdaS@k\xc5\x8c\'P\xa2T@=<\'\x89B2T@\xa5e\x90U\x8a2T@3T\xf0\x93\x94\x1eT@j\xe6\x8f\xc6~~T@|\x0b\x0b\xafqjT@<vE\xc7\xc1QT@Uy\xf7\xcar\xebS@\x93a\x12\xfc\xda;T@-!\x1f\xf2\xb1)T@!a\xf0\xec\xeb1T@\xcd<\x19\x01\x1d4T@\x19\xe0\xb6\x88.lT@\xe9\xe6\x14:cTT@\xc4\xe43\xca\x9b\x96T@\xe4O>\xf7\xce\xd9S@\xc9x\x87#@\nT@9\xdeN\x8b\xda2T@K\x87\xbb_\x99\xeaS@*\xf2\xd9\x8d\x98\xbaT@\xf0\x1a\xdbZ\xcc`T@ \x11h\xfb\x8d\x95T@b\x06t\x88\x8f^T@\x90\xc5 O0UT@1=m88qT@3WbM\xb1-T@\xf9\x10~R\xd3.T@a\x00\x1cfL6T@\xbb\xe3>]\xf2\x19T@^w\x08T\xdc\xe5S@,\xe7\xd72\xd5XT@\xfb\x93El\xa4CT@\x7f\x8f\xc7bQ\xdbS@r\x19\x9f*\x85\xaaT@\xa7\xb8\xc6\xc4\x82LT@\xbb<O\xa1\xa0\x88T@\x08\x01\xbe\xb4\xe6DT@\x91o\'M\x9c\xd3S@C\x1cq\x08\x15IT@\x8b\xb9\xd9|\x84\x91T@\x1e\x8a\xaf\x9a\x1bHT@+\xb6,\xeb\x89\x0eT@w\x12\x82\xfd\x81\x13T@(\x18l\xad\x17WT@k}>\xf0\x90GT@\xef\xdaHs\xab\xcfS@\x9f\xef\x9cj\xb9LT@|2\xcc\xf78\x0eT@\'\xcb1\x05\xa3MT@\xf8k\xcf^7\x81T@l9\xf4\xe0{\\T@\x89@v\xdb\x06\xd3S@\xb2pp\x84pET@\x99\x94+\x80t\xe8S@\xf6&\xfdPwnT@\xbdP\xce\xcf\x9eAT@\x0f\x8a\x91s\xc2eT@4D\x83\xcc\x0e\x97T@\xd3\xbfo\xa5\xd6TT@5R\xf4M0\xd5S@\x9b\r\xa6\x1d\x1e\nT@r\xaaX\xbc\x80UT@\xb8\xfd\xcdwKxT@w-\x12\xa4\x18xT@J\x19\xaan\xd8\xd4S@\xc6\x1cK\xef\x9buT@\xec\xa1\x92uY\xd5S@\x85\xae\x025\xf1-T@\xac\xab\xce\x0e\x1f\xdfS@\x16\x82\x1c\xf8\x9f\x03T@C~\x1c\xeb\x1a\x02T@\x9a*\xdc\xeaiQT@\xf7+\x8f\x90\xd9\xe6S@\x96d\xc1ss\x97T@\x19_\xbaz\x85hT@\x8f\x0e^\x1ec1T@\xdd\x8c\xc2\x8f\r{T@\x97\x8a\xdaX\x04\x9eT@\xecq\xd1\xf2\x997T@7\x7f\xfa}\xb60T@\xcf\xd7\xe0\x9e>PT@\x1ft\xf7\xac:ST@qp\xec%k\nT@\xae\x99Ni\x138T@\xc4\x88\x96)I\x03T@\xb4`[0\t\x9aT@\xd3\xa0\x11\xa9\xa0&T@\xd3\x04Rd"~T@\x13\x82\xaf\x0e\xd8BT@\x8dkLq!!T@r\xf2\x95\n\x15cT@\xb82\xa5\xccDnT@C\x94\x01/\xd1\xf3S@Z\x05\xa9\xeb\x88)T@\x0bL\x95\x14\xc9\x0cT@\xed`\xa8\xfb\x8d\x86T@\x08\xaf\xd0\xbf\xaa[T@ \x7f\xf5\n\x14BT@ \xe7\x04\xa0\x0f\x03T@$\xdcdU2\xe2S@\x9f\x0efm\x06\x0fT@\xbe\xbb\xc2\x00\xcb\x84T@\xdd\x07\x7f\x9b.\xddS@\x0c\x9cLs\x16\x1fT@p\xca\x17\x99\x14\nT@\xc9v\r\xc8.PT@\x1f>\xdf\x93\x11!T@\xd9\xab\xf8\xe3\n1T@\x14}0\xe4\x8bvT@\xed!_0\x0cIT@\n\xa4\xfe\x92\xd2\xd7S@\xe5\xa8\xa7\xac\xf1\x94T@\xd6\xdc\x1f\x82\xaa\xb5T@\xc3}~$\x986T@z\x90\x8b [\x9cT@`p\xea\x16\x00\xd6S@\x9346\xad\xc6\x00T@y\xea@[\x9f\xd3S@\xfe~(\xf3\xfd)T@\xfc\xf6\x04\r50T@\xba\x8ep\xf0\xe34T@C\x9f\xdd\x9b\xabrT@4E\xf7\x84wgT@g\xff\xe4w$\x0cT@\xb1U(\xb9>IT@\x0f\x9b\x816M5T@\r]\xdeR\xe7\x16T@'
p35
tp36
btp37
a.
