# Supplementary material for: Sea ice drift data for Fram Strait derived from a feature-tracking algorithm applied on Sentinel-1 SAR imagery
Source: Data Brief. 2018 Apr 19;18:1410–5. doi: 10.1016/j.dib.2018.04.034 (PMC5999601; doi:10.1016/j.dib.2018.04.034)
Supplement: Supplementary file 2 — Supplementary material [file mmc2.zip › fs_s1a_data/HH_filter200vec/FramStrait_HH_20141220T080154_20141222T074534.dat]

(lp0
S'S1A_EW_GRDM_1SDH_20141220T080154_20141220T080254_003800_00489A_1FFC.zip'
p1
aS'S1A_EW_GRDM_1SDH_20141222T074534_20141222T074634_003829_004947_7829.zip'
p2
a(cnumpy.core.multiarray
_reconstruct
p3
(cnumpy
ndarray
p4
(I0
tp5
S'b'
p6
tp7
Rp8
(I1
(I3205
tp9
cnumpy
dtype
p10
(S'f8'
p11
I0
I1
tp12
Rp13
(I3
S'<'
p14
NNNI-1
I-1
I0
tp15
bI00
S'\xe4\x9b\x8ctF\t\x1d\xc0\xa57\xcf\x9e\x99\xca \xc0\xa5D\xda{n7,\xc0\x8de0\xdf\xa4=\x11\xc0\xdd\x0c+\xaa\x1d\x88-\xc0\x01\xa5\xdd\x13I\xf2#\xc0\xd3lz\xd8LM\x1c\xc0\xc5\x08I\xff\xc9\x83\x1b\xc0\xcbw\xf9;\x02\xdc\x16\xc0\xa50\x85G\xc5\x00\x17\xc0\n\xc3\xae\x05q\xf9)\xc0\xa8\xd8\x01\xfc{1\x0e\xc0\xc2\x83o\xd0\x97\n#\xc0\xe2\x8c\xf1Ps\xca-\xc0\xa7\x94z\xef:\xa4-\xc0S\xd1\xad\xc7%\xa4\x17\xc054`\x8a\x1d\xce-\xc0Y\xaf\x98$\x15\xc2-\xc0\x86y\xa3>\xadN,\xc0f\xfdil\xddz!\xc0(\xa5\xe2\xd2N\xb2\x14\xc0\xb7\x8e\xbd\xf4?X\x1c\xc0w\x9f\xe2\']\x8a!\xc0&\x1d\xf6\x93M\xbf)\xc0\xf7\xd5\xd0\\\xf1\x7f#\xc0\x06\x03\x0e\x9c\x8b{\x14\xc0D\x07q\xdb0\xf8)\xc0\xc7\x85\xa6\xa0\xf7\xec)\xc0\xa4\x89\xeb\xab\xf5O\x1d\xc0-\xce\x84:\'\t\x17\xc0\x92[\xb2(\xcfG\x17\xc0\xa8\x15\xe4<n\x9f-\xc0Fc\x0bV;\xde \xc0]!gAe\xab-\xc0\xddG\x8b<\x1b\x17\x16\xc0\xf8\x18F\x10\x84\xb8*\xc0U\xf8XB\x7fv-\xc0fn\x9a\x95\x01V\x17\xc0\xa4\x1e\r\x94\xa7\x0e\x14\xc0\xa4\xd6\x96\x83\xfc\xa3!\xc0Z\x88\xcfu3\xd2\x14\xc0\xdc\x11\xdb\xd6\x8e\x19\x1b\xc0y\xbb!\xdb;\xb1-\xc0\xb6#||Y_\x1c\xc0\xbb<7\x83}\xc6!\xc0\xc6\xd3\x8850\xb1+\xc0)=\xcat\x9ck\x1c\xc0\xf5\xa4\xd7\x99\x8e\x9a\x16\xc0\xc6V\r\xa6\xc6\xb7\x1b\xc0\xe5\t\xeeG\xd0\r-\xc0\x90\xe78)&\xe5\x14\xc0\xa2\x0f\x1e\xc6[\xd5\x15\xc0\xfa\xf3\xeb\xbe\xe3\x85,\xc0\xf4u\xb3c\xa2\xa4)\xc0\xc3\x92\xfdu\xbb\xc1\x16\xc0\x13\xea\x8c\xb4\x98Z\x1c\xc0F\x84E\x06\x88z-\xc0\x00\xd4\xfbw\x9f0.\xc0\x07\xe8\x04\x97_^0\xc0\x02\x1cz\xa9\xe4Y%\xc0\xce\x8d\xcc\x07 \x91)\xc0\xca\xf3\xbfR\xc2\xb8 \xc0\xd8\x1e(\xddC\xd3,\xc0\x01oz\xda\x9b\x8d,\xc0[AZ\xfe\xdd\x87)\xc0\x84\xee\n>K\xde\x17\xc0\xdf\xa7\xed\x10\x17\x14.\xc0\xbb\xb1`4a:-\xc0\xf6\x07\x90\xbc\xe66,\xc0\xe7\xe2c\xa5o\xb7%\xc0X\xbdQ\xd1\x91@*\xc0\xbd\xa73;F\x00-\xc0-\xef\xd6\x8c\x7fD,\xc0\xa3b9\xce1\x08\x17\xc0\x1f\xa3\x9a\x01\xa2S"\xc0\xa2\xa0\x06\xc3H\xdb,\xc0\xf6\x85p\x83$\x90\x1f\xc0\xe1W\x96\x7f\x16\xd6,\xc0k\x99">\x98[,\xc0\x89\x85 \xfd\xc4[.\xc0_\x86\xdc\x10\xeb\x140\xc0B\xb6j\xbd\xbbQ\x12\xc0B\xd2\x92\x1e\xf2\x82\x12\xc0\xde\xb2-.\xc9Q-\xc0\xe4\xc8\xf0\x96\x10\x93,\xc04)\xb4\xf0\xbb\xa6,\xc0 \xbe\x1f\x8f\x13\xe4.\xc0\'wy\xee\x9eC\x15\xc0\x8e\x91\xc8\x05\xba\x120\xc0\x9b\xf1\xb7:J\x95-\xc0\xb9\x9bM4\x8a\x19"\xc0Q\x8f\xaf\xaf\x1d\xbd\x16\xc0\xd4@6\r7\xf7\x16\xc0\xf9NQ^\xe8h\x1f\xc0\x10\xd9\x91\x9c\xcf\xaa"\xc0\xa841\xe5\xf4\xb7"\xc0#\n\xfb\xf0H\xe6\'\xc0H\x82\x98\x10\xe8$\x19\xc0\x18\xa8\xc4\xa7Ps\x1c\xc0\x01G\xd1k\xae4\x1a\xc0\x0bT\xfaf\x8a\x85-\xc0\xf9\x16\x87\x83ts\x1c\xc0?Eh\x88\xff)#\xc0p\x14\x96\xec_H \xc0in\xa8\x0e\x9b\xf0\x16\xc0`I^\x8dR\xa3-\xc0\xf8-\xb0\xe3\x064\x1f\xc0>9\x04v)\xfa\x1f\xc0j\xbc\xe2\x98\xe2c\x18\xc0\tR-(\xd19-\xc0\x8af\x14B\xc4I-\xc0\x05 \x918Tb\x1f\xc0\xce\xd8\xd3a\xd9\x08\x1f\xc0\xd5\xd2\xca\x9f~(\x1f\xc0\x05c\x92h\x9e\xdd\x10\xc0\xac\xfaGo\x9f\xe3!\xc0\x93B5\x9f{\xa9\x1d\xc0\x1e\x87\x8a\xf5\x1d8\x17\xc0.\x9b\x99\xbe\x07\xef#\xc0x\xe9\xe6\xf4M\x95\x1b\xc0\xd7\xa9\xb6F\xae\x13%\xc0\xcd\x88\xd5\x9a\xd2\n\x12\xc0\xb7\xeb\x7f\x1c\x9dy\x1b\xc0\xcd\x88-\x9b\x94\xf3*\xc0u6\x8d\xde\x91`\x11\xc0=\xc8\xea\x88\x05\x0e!\xc0\x84\xe6\xb5\xedNw\x1b\xc0\xaf\x8c\xc4\xcc\xc1\x1a\x1d\xc0d\x8a\xa1~\x1dx\x1f\xc0>\x84\x07I\xd6?\x1f\xc0\x19\xa6\x81]8G\x1b\xc0+x\x0e.\xfcs-\xc0W\x91\xd98\xb8S#\xc0\xd6\xcb\x86)1\xb7\x1e\xc0\x7f\nq\xd2\xf3a\x1c\xc0\xb1\xdb\xeb\xb1%\xcc\x1d\xc0\xa5O\xb4\xe3\xbc\x0e+\xc0\xae\x0b\x8a\xd6Gy\x1c\xc0\xbe\x9fD\xeeuH \xc0\x07\n\x15/\xe9e\x1a\xc0Q\xa7\xf1\xb9Q\xd6\x16\xc0=\x84\'\xc3\xbaU \xc0\x81&\xc0\xa6\xb9c-\xc0k\x16\xa6\xbe`\x0b#\xc02\xce\x83n\xca+#\xc0*\xf2}\xee+D-\xc0X\x89\x16\xb8\xe2u-\xc0"\xb3_e\xca%-\xc0\x95\xb8S\x068\xfd \xc0\xcf\x1f(\xfcH\x1d\x1f\xc0\x9d\xbe\x8a\xf6U\x0f\x1c\xc0\xec\x89\\\xae]T\x1e\xc0\xba\xa5\xb0\xca\x85\xb7/\xc0rb\xafD\x90&,\xc0\x13t\xe17\\\x86-\xc0\xd4d:\x83\xdb\xd0\x12\xc0\xe3x\n\x9b\x1cZ,\xc0\xffv(\xcd\xd8\xde\x1c\xc0v\xdc\xbd(\x1a\x04#\xc0\xb5J@\xad\xae\x07*\xc05z\x97\xabRi\x18\xc0\xf5\xa4\xa2\xc2\xc8\x85\x14\xc0U\xea\x99DR\xaa/\xc0\xa4\x1f\x10\xce_x#\xc0\x03\x98\x85\'\xef\x13*\xc0R\xf5&\xa31\xe2\x19\xc0\x92\xc8\xd5\x97\x150#\xc0:\x13\xd9\x12\x98Z#\xc0\xbb:\xddgK\xa7\x1f\xc0j\xfaL\x87\xc0["\xc0,\xa6\xe8X\xc3\x10*\xc0\xb8\x9f!\x9f\x8b\xfa!\xc0IE\x1bX>\xc4&\xc0l\xf0\xa5\xa1\xa7\xf3,\xc0\x84\x9ce#\x7f=\x18\xc0\xd4<U\xa0)\x98*\xc0\xeb\'x\x87\x1c\xca$\xc0<^\xe0?\xab\xc5/\xc0\xd5\xed\xaa\x03\xfd\x9a*\xc0R\xb9\x1aM\'B\x17\xc0\x86>J\xa2<m\x17\xc0\x93\x92\xc7~SQ"\xc0\x88\xa3\xf02c\xcd\x17\xc0\x8a$\x81\xb74+\x1a\xc0\xe0\xf7\x83\x01zl,\xc0\x88M\xbdW\xa8\x8c\x11\xc0\x89\xbd:"\xe9]#\xc0\x8fo\x8f\xac\xdbZ#\xc08\xe1\x1f\xb9R\x88"\xc0F\x87U7O&-\xc0\xb5\x85\x92\x19\xa6y-\xc0\xd1\xb4/\xe0J\x16#\xc0\xfe\x11\x94X\xfd\xee\x06\xc0O\x96\xe0oT\x05\x12\xc0p\x90\x17\x89B\xba\x1e\xc03\x81\x8bs\xc1v0\xc0\xee\x03ZO:\x0f+\xc06=\xedei\xe8!\xc0\xf0D[\xa1\x8e\xdb\x16\xc0\xa2~\x9e\xe0p\x13*\xc0r\x98u\x9a\xe6\xb7+\xc0\x82\xff\x8b2\x92R-\xc0\x831\x1cEe\xac.\xc0xX\xf5N\xb9\xc4*\xc0\xbc\xe2d\x03k\xa3\x1c\xc0\xa8\x9e\x86\xa7\x9d\x8c(\xc0J\x85X!F\xc7-\xc0?-\xaa`\x98P \xc0\x00\xc2\xa5\xb8z\xf0,\xc0\xda$4\xeaF\xaf!\xc0D\\\x93x\x94u!\xc0\xd1oa\xcb\x01F*\xc0\x19_\x96\xd6\xde\xea\x1c\xc0\x04\xeb$vd:\x18\xc0\xe5-R0I\xb8,\xc0\xd9K\xd8D5\xb6.\xc0\xa2\xb5\x84\xdc\xbd\xe8\x1b\xc0T\xcd8\xc1\x89F.\xc0\x973A\r>=.\xc0:\xf4\xa2\xc9bg-\xc0\x02\xbc\xaa\x0e\x81\xbd \xc0\x0f\xf5^U\x8c\x10\x1f\xc0\x7f\xcc\x17*\t9\x1f\xc0\x8b\xa1\xac\xf1\xe3\xe5 \xc0{Uz\'\xaf\xdf\x1c\xc0\x93|$>\x15\x11\x1b\xc0\xc1\xb3\xc6\xe70\xb6"\xc0(\xc6)\xf5C\xdc \xc0\x85Y\x9d:\xbdT\x19\xc0\xff"x\xe2"\x190\xc0\xc1\x0c\xb1\x12\xf3E\x1c\xc0\xd1\x1f}\xafT\xa1,\xc0\x127W~\xcf\'\x15\xc0]l\xbe}t--\xc0\xbc\xd5\x8a\xd8Im-\xc0!\xeb\xc6\xf4g\xaa"\xc0\xda\xb7c\xecD\xda\x1c\xc0\x85S\xc0\xe2rx\x1f\xc0\xea\xcf\xcfy\xea\xb2-\xc0uGO\xef\xff\xa6-\xc0\xc3b\xaal/\x18\x1c\xc0Du\xf3\x19\xf5\x83\x1f\xc0\x0b\xee\x83\xd9*\xbf.\xc0\x8b\xa1\x1f\xef\xe1\xd2\x0e\xc0\xde(\xcd\xd2\x12\\#\xc0\x99\xd7%\xda\xf9\xdb\x15\xc0\xc5\x0f{\x90}\xf0-\xc0{\xa6o\x84\xfa6-\xc0\x14\'1\xf4<\xba,\xc0J(\xd8y\xf0\x8d-\xc09<\xb8s\r\xff \xc0\xe3\xe2q\xda\xbbL#\xc0\'\x92>\x1f\xa3u\x14\xc0\x198\xb2\xcc8E*\xc0f\x90\xe6\xa9u\xb1-\xc0-)\x8f\xac\xd7\xa2,\xc0\x13\xdaU\xc31\x90,\xc0\x9f\xce\xe3\xf3\xb9q\x1e\xc0\xd4\x8b\xf4B\x11B\x1b\xc0a\xe2n\xf2\x8b\xb2\x0c\xc0 \xc6r_)\x85#\xc0\xd7qLw\xf00#\xc0\x13\xa5\xd9&\xdcz-\xc0t\x06\xea>;Z\x1d\xc0\xa4?\x87\xa4\xc6\xad-\xc0\x8f\x99\x97>7f\x1c\xc0\n\xaa\xdc\xffr\x0c\x12\xc0\x9b\xcb\xf8o\x014#\xc0\xbb~*\n\x07z-\xc0\xc6(\x97\x91\xb5_-\xc0\x9c,2\xe3%8*\xc04\x02\xe8\xcbh],\xc0e\xa3\xccr\xae5$\xc0@$\xb7e\xfb\x80\x18\xc0\xbd4^?\x9ao,\xc0t\xf0ya\xe2\xa2\x1f\xc0gb.%\x92\xf5 \xc00\x15\xf4\xb4\xe3\xcd\x1d\xc0m\x8a\x8a\xe1F\x8e-\xc0\x1d\xe0\xc0\x01\x80w\x17\xc0\xdaGv\xaas{-\xc0\x16\xcf{\x06pw-\xc0\xfd\xf1N\x05#\xab,\xc0\x80$\xadF\xc1;*\xc0dS\x81\\\xf8\xb5\x1a\xc0\xe3\xe6.S\x04\xe4.\xc0/?\x8bY\xf1\xe5.\xc0\x17:\x13\x9d\xd8\x86,\xc0U=\xd7g1\xa3-\xc0*\xa1\x8d\x06\xf5\xa1,\xc0\xcf<U#\x8e\xad-\xc0\xce\r\xcd\x08\xfb\xb4-\xc01M\xb9\xd8\xbb\x92#\xc0\x8b\x7f\xce\x04\xeb<\x0e\xc09\xe2\xe7\xa3\xbej\x1b\xc01\x9d^/\x05\x00\x1e\xc0+\xe9\x8a|HN\'\xc0\xe6\xa2\x0f\xf7q\xa4-\xc0*\xa7\x89\xec\xc0T&\xc0M(%8\xe8\x9b-\xc0\x9f\x1b\rM\xb6\xb6)\xc0\x19W\xff\xf3g\'"\xc0\xca\x10l\xb1\xec\xbb+\xc0\'\xc7\xd4\xe2\x8f%\x1f\xc0.\'^+\'\xb1*\xc0\xb1:\xf6\xed\xc4\x8a)\xc0u\xe0\xb0\xd5\xf7\x98%\xc0\xc9\x12Y\xcdO7\x1e\xc0 \xd6\x8f\xc6\xb0%\r\xc0ejv"\xa9^%\xc0 \x02Ebj\x85,\xc0\x12\x13\xd5\xa4\xaf\\\x1f\xc0\xcd\x88\x05\xe8\x1e]#\xc0hx\xbc\xd9l&/\xc0\xe8\xfe\xd9\x1e\xe8\xe6\x1c\xc0\xd0\xf7\x9a\xf4\x83\xb1,\xc0\xc2z*\xb8\t\xba\x16\xc0X\x1a\xff\xf6\x1f\x1a\x1c\xc0\xc6.&\xddU\x1d/\xc0\xd6\xef\x0c\xcc\xbb\xd4\x10\xc0\xd5\xa2\xd19/\x97\x1c\xc0L6\xd3\xd9\xae\xf3\x16\xc0\xfe\x7f\xb2\x86\xa9\xb6-\xc0\xe6GREN\x9e,\xc0\xed\xb7\xef\xc8\x17\xc8\x1e\xc0\xd5&P\xdd(H+\xc0l\xe9\x9f\xd3-A#\xc09\xd5\xd4\x93\xd6\x0e\x1f\xc0\xb0H~\xa8#@*\xc0^k\xa4h\xa0+*\xc0\x8aY\x06\xd0 \x90\x1c\xc0\x10o\x0f\x8d\x18\x95\x19\xc0M\x19\x9d+\xbd\xbb,\xc0\x03\x19\xa3\xa2<9*\xc0H\xa7\xd6\x84\xd7\xa8$\xc0\xd6\xac2-\xfe\xea.\xc0*\x90R\xab\xc1\x0b#\xc0\xa8$\xafg\xe8\xf8\x16\xc0+\xe3\x8bFy\x08\x1b\xc0\x01\xd8m\xca\xc8\xbc,\xc0\xbc\xe2\xf3\x94~\x1c%\xc0\xc7\xf8\x07\x7f\t+*\xc0\\\xd0\xaf\xc0\xb4\xce\x12\xc0D\x11\x18\xa2\x1f\xa5*\xc0\x85\x0e\x00\xac\x9a\xba\x0b\xc0\xdcm\x970\x14/#\xc0/\x11Rd>}\x19\xc0\xe3+\x07\xf7\x1fB#\xc0\xdf\xa4\x9f\xd2\xb0\x04%\xc015\x9d\xdc~?\x1f\xc0\xdemB\xf6x\xcd-\xc0\x89\xda\x9dZIy!\xc0I.\xa6\xc9F\x81,\xc08\xc4\x1e\x81]\xc7,\xc0\xa5\xc8\xaf#\x84\xcd-\xc0\x17\x8e[\x97\x05\xb1)\xc0\xfa\xa0*w\xc4\xdb.\xc0\x0e\x9d\xed5\x9a\x98\x1f\xc0\x89\xaas\x16i\xc2-\xc0\x94\xb5\xa2\x98Cc\x1f\xc0znCW\x8f\xcd-\xc0\x8bz^\x91\xb7\xf7)\xc0\x96\xfd\xfb\x01\x00\xc0)\xc0\x14\x8a\xda\xb1\xc9\\"\xc0\xa8\x85\x1b\xa6\x81\xc3)\xc0{\xednl\xe3\x86-\xc08m:f\xa0\xd9\x16\xc0Y\xdfI[\xff\xca-\xc0\xe0r(\xa5\x9d."\xc0\xd6n\x9bon\x06\x1f\xc0g2_\xf6<l"\xc0VU*1\xac\x81-\xc0\xcb\x07\xe9\xe6\xf5\xbe-\xc0\xb0\'^\xc8\x81\xfa\x1f\xc0\xec\xeb\xfb\x1e\x8d(\x17\xc0/\x9b\xb7\xb0I\xd5\x17\xc0\x8a<\xbdM\xeb\xf1)\xc0\xd5\x84:0*S\x17\xc0D\xb2\x87!\xb0[\x17\xc0\xb2\xc2Z@\xa6J\x17\xc0\xf2\xd4\x9f\xa0$\x83!\xc0\xdbpS!\xe9f-\xc09\x9a\xce\xd6\x07\xb4\x14\xc0\x8b\x7f{\xe2~\x9a*\xc0\x10N\xba\x98\xdd\x85\x14\xc0\'\xf7$\xcb\x14\xb6\x1b\xc0\x11@k\x00\x9d\xb7/\xc0\rn\x7f\xd7\x88z\x16\xc0<L\xd7\xd7\xdc@-\xc0\xa2\xba\x9e\x8a\xaa\xa6\x1f\xc0k\xfb\x80 \x1b\xa4\x1f\xc0\xb5#\xa8$\xe7\x08\x17\xc0\xd5+\xacX\xf1\xc1\x1e\xc0"t\xab\x19\x123.\xc0\x8f\xb3\x90?\x17\x0e \xc0n\xef*~\xdd&\x10\xc0\xa9\xeeu\x1f\xe0a\x14\xc0\x15\xff\xfa\x9ci\x17\x1b\xc0R\xa4\x92\xa3\x1e\xda\x1f\xc0\x9c4\x95^iZ#\xc0\xaf\xac\xb9\xf7\xc4\xc6!\xc0GKj\x99\xe9\xe0\x1b\xc0-\x08x\xc6gG,\xc0oW\xb5\xf8l`\x14\xc0\xff\xcc\x95\xb7\x19\xa3-\xc0\xaa\xce\x98\xd3j#.\xc0d\xe8\x08\xf5\xc3\xb8"\xc0\xd2w \xe0\xeb\xc8,\xc0\xa2q\x9faVW-\xc0\x11\xff\x85\xfd\'v\x1b\xc0{\xc8\xc0\xdb\x99\xa4\x1e\xc0\x0e\xfb\xc1\xdc>\x1d\x1e\xc0:l\x00\xd9\x94\xb8)\xc04\xda\xd6"\xc7\x08*\xc0\x03I\xce)@\x02#\xc0Z\xc9\x88e2,\x1b\xc0\xe4\xa9\x06\xa0`\r-\xc0\xe9\xba\xd0\xff[\xf9!\xc0\'\xc2\xa2\xb9\r\xcd,\xc0\xcb\xb6\xfaT$h\x1a\xc0\x1c\xb6\xf9Y0 *\xc0\xb4(y\xe1G*#\xc0A\xa4\x1f}\x18o-\xc0\xde\x84\xf7\x8b\x81\xdc,\xc0\x89p\xd9\x92>\xbd"\xc0\x87)\x8f\xce\xff\xc5\x1d\xc03\x08\xb1\xe7\xead-\xc0\xaeF\xb6\xd2\x19\xa2 \xc0\xc1\'@\xe1\x80E*\xc0\xa7:[T\x99\xcd&\xc0c<\x81\x7f\xc2\xa7,\xc0gE\x0eG\x05\xfc)\xc0\xa4\xa6\xb6\\\xaa\xa1,\xc0T\xcb\x1e\x8a\x7f\xf7"\xc0C.T/\xd6\xbf,\xc0\x1b+\xf2\xd7S\x81\x1c\xc0&\x931\x92f\x19"\xc0&q_\xc1v\xe5)\xc0.\x98WoK\x0b-\xc0I\xef)\xad\x1e\x150\xc0T\xf3\xa6\xe9-?\x10\xc0\xb6\x9b\x8fP\xf9,0\xc0\x92;\xcc%\x9e7-\xc0\xd4\xa9\x902N\xaa!\xc0&\x13\xb6\xe3F\xc5\x1f\xc0L\xb1r\xd3\xccA\x17\xc0@\x96\xcc\xf5\x1a\xa5&\xc0pVdu\xadk!\xc0\x1bA\xc8\xc8\xddn\x1c\xc0\xc7\t\xb3cx\x1f\x17\xc0xVz\xd5pb,\xc0\xb0\xf4\'J\x9c\xb0$\xc0\xe0\xf2\xc9\xdbN@\x1d\xc0\xd6\xef\xfc\x94\x0bw\x17\xc0&\x8d\xdb\x1d>\xf0\x1f\xc0\x10t\xab\x81\xeeH!\xc00\xf4}\xa2\x85\x02#\xc0+\t\x8d\xa5\x15Y\x1c\xc0F\x7f\xf1\xe0\xbf(!\xc0!|\x84[\xa4\xf9)\xc0\xab\xba\xa0~\xbde\x1f\xc0\x0b\xcam\x0ef\xbf\x1b\xc0\x85 \x80$\x1fY\x1c\xc0u\x9c\xa4\x86\x9e$\x13\xc0\xe7\xfdl\xcc\x8f\xa8!\xc0\xd0q\x0f<\xe1\xcc.\xc0.\x16hQ\x81\x1e\x1d\xc0\xbc\xbc^\x8eJ\xc3\x1e\xc0\x10\xedV\x05\x16\xf7!\xc0y\xe29\xf0\xf1\xb5\r\xc0\x1e\xd70\xd0\xac: \xc0\xab(\xe1\xde\xa6x-\xc0p\xc7\x1d\xee\xde\\"\xc0\x06\x17\xd9\x1d\xce^#\xc0\xe7\xd5G\xd7\xc0\xce.\xc0\x00\xe3J^&\xd6\x17\xc0d\x8aU\xdd\x15\x90,\xc09\xdc\x12\x7f\xb6\xf6"\xc0\x91\x1e\x8c\xb6\x1e"-\xc0^G?oo@+\xc0\xa8\xce\xa1\x9cw\x9d,\xc0\xa6\x8d\xc7]yA\x1c\xc0\xeb\x0b\xac\x94\xde\x7f\x16\xc0\xfau\x90\xda\x8e\r\x19\xc0\xa9\xfad\x11\nQ.\xc0\xf0#f\xf4\xe0D*\xc0\x85d\xe0\x08\xf0\x8b"\xc0\xad^\xdf\x80\x9f\x9b\x17\xc0\xf9-\xbd1W\xd6&\xc0y^Y\xe5\xc9\xbd!\xc0\xf2\xe0\xcd\x8b\x7f\r\x1f\xc0\x02($\xd6\x8b\x0e+\xc0n\x99\x9e\xc3R\x06+\xc0\xa1Uz \xbct\x1c\xc0\xf1_\x9cY\x9d(#\xc0.\xcf\xbb\xbe\xea\xef,\xc0\x8c\xcd!l2\xe6"\xc0\x16 oB]\xb4"\xc0>\x8c\x16\xe5+\x83-\xc0\xd9\x04b\xcd\x0f\x8b"\xc0qx)\x9b\xa7\xcb\x12\xc0\xe70\xed\xa4to\x19\xc0\xd0\x85:c1N-\xc0\xb9V\xb1\xf0\x14j\x1c\xc0<\'\'\n\x91\x1c0\xc0S\xbc\x9a\x85\x08\xf6\x0b\xc0\xfa\xc1t\xf2\xd5+\x14\xc0\x9a\xa2\n\xd1\xffn\x17\xc0\x8bTA\xbf\x86\xd0 \xc0\xb39\x92S\xedV\x1e\xc045J\x18\xe0\xdf\x1c\xc0\xfb\xbcH\x8d\xbc:-\xc0)Pr\x07\xaa(.\xc0Y\x8e)\xd1\\\x12\x1c\xc0\xa4\x0b\xc4\xa1\xb1]\x1e\xc0`\xceT\xf5\xf4\x92"\xc0K{\x89w\xd4\x01\x1c\xc06M\x95\xfe\xb6\x8b\x16\xc0\xdc\x91\x1a\xf1\x1af \xc0(\xff\x01K\xbd\xb2\x17\xc0\xd55\x10@\xd5\xb2*\xc0\xab\xb46\x13\xdda"\xc0\x9ecJ\xd4\xcc\x01-\xc0\x8e\xf2\xcb\xd03\xe0\x19\xc0(\xcc\x91\x8b\x08\xd2,\xc0\xb5\x93\xb5\x02\xeai\x1d\xc0Rv\x7f\xe1\xf4\xc2,\xc0\xfb\x017\x1f\xf0Y"\xc0\x19\x99G\xe3\r\xd2\x14\xc0\x84\x07\x9e\xa7\x88\xad\x11\xc0A:\xcc\x84\xad\x8e,\xc0\xa2.\x03&\x04\xa2 \xc0\xd0{\xc7\xf9\'s\x17\xc0.\xe2\x94\x90*|-\xc0\xb1\xf0\x0c\xf9\x9b\x88-\xc0\xd7j?-\xd56\x18\xc0fS\xa3;\xeaL\x17\xc0F\xdc;(\xfa\x1a\x14\xc0\xcfw\x97\xddpc\x1c\xc0JQKC\xd9\x17\x1d\xc0\xdb\xf6\xd9\x81\xa3\x18\x16\xc0*FI\xbbb\xf8!\xc0\\V\xb2`J\x00-\xc0v\xd02G\x86\x8d\x1d\xc0\x1a\xd5.\x95#\xa5-\xc0\x8f\xb7\xbd4\xf3\x1d#\xc0\x95\xa3\x84C\xde)\x14\xc0\x977\x84\xda\xfeZ\x1d\xc0\'\x85\xea\x89\xb5\xcc\x1b\xc0\xd0\x14`V\x15\xf4\x1f\xc02\xd6\xb3\x17y\xba-\xc0\xddP\x8bp\xe7!\x17\xc0\x8f\nii\xe3\x14\x1c\xc0.\x12\x15\xa0}\x87\x1e\xc0p\xcd|\x86yU\x17\xc0\x1f\xa1.a\\-#\xc0\xaa_\xecC\x9f\x1f*\xc0\xf9$\xd7\xb1\xff\xbb#\xc0\x1fc}\\z\xd7*\xc0vq\xba\x872\xec*\xc0\x90\xcf\xa5\t\xcfn\x1d\xc0\xa3x\x8d~\xac\xbf"\xc0\x881\x01P\x04b\x10\xc0\xc77\x88R;\xb7"\xc0\n\xee7IU\xed\x0f\xc0\x17\xbeW@C\xe1$\xc0\xd6\t\xac\xfd)\xaf)\xc0Y\x98\x1avQK\x1f\xc0\x94\x14\t\x91\xb5j\x1e\xc0\xc8\\\x1a\xa1V\xb9\x1f\xc0\xab\xdc\x93\xe9\xb4\xaa\x14\xc0\xf1\xed\x8d\x10>\xca$\xc0G\x99\x1c\xa0\x05y"\xc0b%;\xae\r*%\xc0\xb5o\x93m\xbb\xbd!\xc0\xef\xf8\xb5\xa7\x1a\xca\x13\xc0\xc2\xd4\x0fh\xed\xbf-\xc0F\xb7\xc1\x9eh\x07!\xc0|xj\xecF\xd8!\xc0\xd5\xb5pW\xeb:\x1b\xc0m\x08\xd4\x14\xa1z\x1d\xc0>\x0c\x95\xaa\x8aV"\xc0\xf5\xef\xd1Z\xa0\x95-\xc0m\xc2\x96[\x1b\'\x17\xc0\x14\xaf\x8a\x9fY\xbe \xc0\xa3?\x8cA?H#\xc0\x812\x84\xce9\x08.\xc0\xc7\xde$\xc9;\x9c,\xc0y\xd1\xb6\xbd\xe5\xcb\x1c\xc0\xba\xb2\x07>\x81f#\xc0\x15\x00\x07@[\xe0.\xc0\x82\xf1\xa6M\x90\xd0#\xc0\x1d\xe1p\xb3\xee~*\xc0\xd8\x92,\x90:4\x1b\xc0\x1d\xe2\xcbS\x0b\xd2\x1f\xc0\n\xd5\xd5\x9a:l.\xc0\x91\xa2\xd9\x97\x0b\xcd\x13\xc0\xbdu\xf4\x0b\x14\xb5\x1e\xc0\xbf\xb4\x02\xc6}\xce\x16\xc0\xc2\xe0d\x94G\xd2 \xc0\xda/j\xb5m\x80-\xc0\xacf-\xe8\xa8\xe7\x13\xc0@\\\xa0U\xf7\xa6%\xc0>\x14\x97\xad\x0b3\x1c\xc0\x9c\x1dvRhv#\xc0p"\xdb&9\xd5 \xc0b\xbd\xa9\nY\xbb)\xc0\xd7\x03\x0e\xa1X\x18"\xc0\xdbj\x99\x17\x1b\xae,\xc0\x90\x8f\xd84[\xdb\x1b\xc0\xa1wX\x96`K"\xc0[H\x1e\x8cwV.\xc0juG\xb9q\xf9\x13\xc0\x9a|\xa3j;_ \xc0K\x0b\xf4\xb3\n\xf3,\xc0\xe3\xd8\x1cj\xdau#\xc0\xbe\xda\xf77\x9a\xd8#\xc0\xda;D\x95=z\x1b\xc0\xc4\xe8\xa2U\xbdT"\xc0\x90A\xb8K\xc7\xfd\x1e\xc0\x80}*\xb2\xd4r\x18\xc0]=\x9b\x1dO\x17\x1f\xc0r\xd8TEC\xaa\x17\xc0,\x0e,\x9e\xf2\x90\x17\xc0\xb1\xf4\xb2\xcdn\xd8\x13\xc0-g\xbb\x84zc-\xc0i\xd8\xdb\xac\xf5#"\xc0\x83\xf7T\xbau\xe3,\xc0\xcb\xb5\xba\x88\x01\xd2\x16\xc0q3\x91\xbe\x8fK.\xc0kz\x86\xe3\x9fP\x1b\xc0\xfaI\xf8\x868\xeb-\xc0\xd6\xd5\x00\xa5\x02\x94&\xc09\xd4\xff/\xfd\x14.\xc0r\x8a\xaa\x1ekc"\xc0\x042t!\x98\x1a)\xc0\x01\x84\xb6/\xf6\x8f\x18\xc0-yP\tl\xdc.\xc0\t\x02M\xb2\xc7\x00\x1e\xc0u\xb7\xb2x\x17*#\xc0\xfcw\xcc\x81K\xd9\x1e\xc0F%;\xed\xa8\xb1!\xc0\x86\xf0\xba\x03}\xdd\x13\xc0"\xfe\xc5\x159\x06&\xc0\xe7\xdd\x82pR\xe3#\xc0\xd9\xcfI\xd4\'\x87)\xc0^\xfbl\x0e\xb0U0\xc0o\x1a\xb7\xb9\xe2z+\xc0g\x13\x06c3\xc3&\xc0\xa9wXq\xcaF.\xc0\xd9{\xc5TK\xf9/\xc0\xf4"V]lH0\xc0\xea$:\xfc)N-\xc0\x16_\x88\x0b\xbc\x10\x1b\xc0\xbd\xadOK\xa0|\x11\xc0\xcd\xf5\xcb\x8a\x90\xf8"\xc0X\xac@\x15\x06/0\xc0;\x9a\x96w~J#\xc0\xc8\x81\x1dV|0\x1c\xc0\xd0\xbeJ\xc8@6\x14\xc0\xafU\xf4\xeddD,\xc0\x99C\x0eV\xdf(*\xc0\xdd\x86\x90\x14\x99\xb7 \xc0\xea\xf5!\x13y\x83\x18\xc0\xaa\x10\xc7\xe7\xe0\xb1-\xc0R\x90<]$\x84\x17\xc0i\xa8pe\x88\x8f,\xc0\xa5\x8c\xb5BX\x01\x1b\xc0JKc\x00+D-\xc0V\xc9<\xf9\xb4\xee)\xc0u\x19\xcc\xd9\xda\x0e\x17\xc0\xb7\xd5\xedq\x85/#\xc0o\xa6#\xb9\xd4\x8d,\xc0V\x82\x17{\x86%\x1f\xc0\xdc\xad`\x16\x8f\x85"\xc0W\x15\x9b\xaea\xfb"\xc0P\x99B"\xa5n%\xc0CW\x92,\x00\xcb"\xc0tl\xb8\x85\xae\xdc-\xc0\x89x\xef\x13uL-\xc0L\x7f7\xc0\xce\xc3,\xc0\x8c\xab8&5\x0f\x17\xc0\n\x84\xd2L\xc6\x94)\xc0\x08\xa6\xc7%\nl\x1b\xc0\xcd\xe9#\xd5\xe5\x97-\xc0\xad\x95\xb2\xa8$*\x17\xc0\x87y\xfe\x99%\'#\xc0#\xcc\xd9 6\xc9\x1d\xc0L\x80n\x82{\xb4)\xc0>\x02\xfc\x00&z,\xc0\x9aV\xd1\x1f\xce\xfb\x1f\xc0J\x99\xec\xf7\x88\x89"\xc0C\xd3\xadDV\x00#\xc0\xf3,\x11"wM\x1b\xc0@E\xba\xa9\x86\xec)\xc0\xe7\xc2hF\x04\xe8\x17\xc0f1\x17\xd3\xf7H\x14\xc0\x0f\x17\xc0\xcf\xd5\xc9-\xc0_\xb5\xd8\x19\x88\xbf-\xc0S\x8a\x11\xd1\xeb\xdb\x15\xc0\xae~O\x11\xfc\x87)\xc0<\xee\xdd\x11Pn-\xc0\xb8\xce\xfa\xc3\x88\x17\x1d\xc0\xb5\x94y\xe2`\x17\x1b\xc0\xa3\x95>8\xa1G,\xc07|\x13ePG"\xc0\x01>V\xce\x04>\x1f\xc0Fz\x9c}\\\x91)\xc0\xa1\xfe\xf0\xc2U\xd3,\xc0GVg$\xa5\x8d*\xc0\xe0\x8e\xb2\xa1^\x14\x1d\xc0f\xd1\xa4\x85\xc1j\x11\xc09\xb9~\xb3J\xbb\x16\xc0\xd2\xdfm\x97\xba^,\xc0s}\xaa\xaa\x05W,\xc0?\xd3\xad\xf5`\xa5\x1b\xc0\x10\xa9\x13\xb9d5!\xc0z\xb8\x92\xd1`\xa1)\xc0\xd3!\x99\xabtN,\xc0\xc9KL\xc6\x1f\xfe\x1e\xc0\x1d\xbf\xb35\x90\x1a\x1c\xc0\rM\xa2mk\x84,\xc0\x14?d\x7f\xb9\xa5,\xc0\x12\xb8\x84\x89\x13\xb7-\xc0\xe0\x0f\x88Y>l\x19\xc0\x1c\xb09\xf3\xb0\xc3\x1f\xc0\xb8\xd9K\xa1\xe4H.\xc0\xe3SV\xcf5\x86!\xc0\x00\xe5\xb2\x85\xda\xd8\x1e\xc0j\xae\xb6!\x95\xea)\xc0\xd8\x9dz\xd2[\xc3/\xc00\x8a\xecV\xfd\xa9,\xc0]\xc3\xd4\xd3\x83\xb6\x1e\xc0\xf0\xe8\x8e\xd9\x14p\x14\xc0fo\x88yE\x00%\xc0#\xdf\x01.\xf4(\x19\xc0\xf2\xaf\xa5\x0b\xb2\xd5\x1e\xc0\x8e\xb8\xfe%\xa3\xa8\x1f\xc0^\xb256q\x94-\xc0\xc8\xdc\xae\xc3\xbb\xab#\xc0\xe4\xf6\xf8A:\xb4,\xc0\xfc\xdaN\xb2\x06\xad\x1f\xc0>\xdd*E\xean\x1c\xc0\x84\x99\x11\xc7\x16\xf4\x16\xc0H\xf4:\x9d\xee\x8e-\xc0\x17\x882\x0cY\xda \xc0\xa8\xae\x15\x99\x07d\x1f\xc0\x8b\xa2z\xdac\x9c \xc0@\xe6\x8e\x9c\x11\xcb\x12\xc0O\xf6p3hZ,\xc0x\xbb\x1b[\x06\xb8(\xc0o\x18\xe7\x89\x16\xd1\x14\xc0+\xa5\x13\xc2\xdb\xe8\x15\xc0t\x8e\xd4A\xa6\xa3\x1f\xc0\x86JH\x93\x16\xb9-\xc0\x90\xff\x00\x175@#\xc0`\x1d\xa4lP\x06*\xc0\x1e\xa3\xe0\x06\xca\x81.\xc0\r\xa7\x14j \x95\x19\xc00\xe0\x9a\x98>9\x1f\xc0\xf4\x80\x8c^2\x8e#\xc0\xfb\xb9.\xef\xe1""\xc03\xfe\xd4(o\x84,\xc0\xac=\xc82nI\x1f\xc06\xfb\xb4K\x8b\x04\x1f\xc0\xaaA`9\xb2y-\xc0+\xedf6\xbdk\x1c\xc0\x92Y\x16\x08\xadY\x1f\xc0\x02\xb6i\xf8\xfd&"\xc0.|\x92e\xf5)\x18\xc0\xb9\xcai\xa6\xa4\xa3\x1c\xc0\x89|F+\xe7\xcb\x1c\xc0\x8d\x01\xd4\xe6\xaaS\x19\xc0\x02\x12\xa6Oa -\xc0[\xa0\x07\xc3\xd8\xbb#\xc0\x02\x92\x168\x06\x85\x14\xc0\xc1\x8d\x9a;{-"\xc0|g\xdf\x06\x8a\xfb$\xc0\x1db^\x85\xf8\xf8\x1f\xc0\xcc\xd8\xb1e\xfd#\x1c\xc0\xec\xa1\xc91\xc2T#\xc0 \t\xe4&n\xe2 \xc0J\x04e\x01\\\\"\xc0\xad\rnH%\x1b#\xc0\x15Y\x07J\x85y#\xc0"\xf1NSU\x9a!\xc0~\xec\x1f65\xc0\x1f\xc0\xaahn\xea\xae\xf5.\xc0j\xf4\x0cY\xbb\xa5-\xc0\xe4\xaa;\xa3hx!\xc0\x01\xff\xff\x87\x02c#\xc0\xa7\xc1$\x1eR\xb2\x14\xc0\r\x80\x8a\xff\xd8\x97-\xc0\xc7\x18),<\xa8)\xc0\xbd\xd3!\x96\x8fe\x17\xc0\x90\x1c\x949\x9e]#\xc0\x9f\xae&\x1b\xb1$&\xc0\xbc8\xfekM\xaa,\xc0\x97V\xe1\xc9/\x95-\xc0\xb9\xe6\x05\x08\x87\xbe"\xc0DLLD$\x18"\xc0n\x8c\x9ce\x14\xa9,\xc0\xb1\x1c4W\xae\x13$\xc0\xde\x8ag\xda\x1f\x070\xc0u\xd0O\xae\x9f\x15\x1e\xc0\x03\xda\xe7\xed\xfd\xe4.\xc0\x80\x1c\xed\x1c\x1d\xa0-\xc0\xdd\x82\x9f\x1dB\xd3.\xc0\x12\xbd\x08\xdc\xa6\xb8)\xc06K\xf9ii\x02#\xc0\x9cO\x19\xbe\x8b\xe5\x1a\xc0\x19\x90>\xdc\xb2\x7f-\xc0\xeb0\xb6\x89\xe3@#\xc0^\x16\x04U\x9bq!\xc0La&\xfe\xe0T\x1f\xc0\xa2\xdd\x83#S\xb5\x1b\xc0\xbc\x00\x849\xe2\xb7\x16\xc0\xf9\x10\x0cwF\x1a\x17\xc0\xc6\xb3\xcb\xa6\x89s#\xc0\xfe/\xfaYoL"\xc0\x19\xc9\xbe\x17I|!\xc0\x03\xcb\xc1&\xf0\\\x1f\xc0\xf3r\xf7m\x1e>-\xc0\xbbHB \xaba\x14\xc0\t\x8c\xe2\xe6\x14\xb4"\xc0\x08\xaee\x88P\xaf)\xc0uYs\xb2\xeeZ+\xc0\xfa\xf4\x98\rl\xb2\x1a\xc03v\xffm\xce\xbe\x16\xc0f\x95\x060\x94\xc7-\xc0 \x9drT\xf9!%\xc0\xcb\x96\xc1\x90\x94\x1a(\xc0\x04\xae\xd7\x06)\x07\x1c\xc0yY9rp\x9a%\xc0w\xde\xb2\xfa\xa7|\x17\xc0-\xf0\x14\x893\xc3"\xc0r\xc1\x96Gx\n-\xc0\xd6\xb7\x93\x10\xc7\xf0#\xc0#as\xce\x82\x91-\xc0<`r\xaalx"\xc0\xa8\x8e\xb9\x8d\x94\x1c\x10\xc0\x18\x81\x92[$\xd6\x17\xc0.]\x81\xecM\xcb%\xc0\x89\xd7\xf8\x12\xfe\'"\xc0\xe6eaZ\xdf\x14$\xc0\x10yE\x92\xaa\xf1\x14\xc0b\xdb\x86?\x19\xdb#\xc0%tJ\x19\x15\x07#\xc0w+\x05\xf4\xf84\x14\xc0\x95G\xb2\xf0\xfe"\x1e\xc0\x9es\x8eJ\xc5\x1b\x19\xc0\xd4\xb1}Gka-\xc0\x8aJ^cf\x00\x1b\xc0\x0e"?\xf1\xa0=\x17\xc0\x80\xb3\xf7\xa9\xcb\xef&\xc0\x11\xddmgd\xf1#\xc0\xde^\xd7\xd8\xcc\xdb!\xc0\xbf@\x85Yd\xc9,\xc0b|k\xb2&\xab*\xc0\x83\xc2\x91\xce\x1f\xb1*\xc0\xbb\xd0\xd9!\xd7\xd9!\xc0i#\xed*5\x86\x15\xc0\xf4\xce<\xcb\x0e\xb0 \xc0\xb7R\x93q\xd4\xa4,\xc0D\xc8\x16<V\xd8\x14\xc0\xdew\xcd\xce\xe0\xee(\xc0/\x87<\xe9\xaf\xa8!\xc0\x97\xa1\xdd\xf3\xd9\xac-\xc0\xae4\xe4\x90"\xfb\x1e\xc0\xf3/\x8fil\xc8$\xc0G;\x03C\x16\x14\x17\xc0E\xcb\xe8\xba\xbaX\x16\xc0\xf6\x7f\xc5\xabx\xdd\x1d\xc0QC\xf9Q\xbcC*\xc0\xd06\xefCm\x99+\xc0\x86\xb2\xbe\x8e\x1d\xa2\x10\xc0Z\x08\x87\x04\xb3\x8f!\xc0F{\xa4\xdd\xfb\xb9.\xc0\xce\xdb\x00\xca\x80\x9e-\xc0+\xf2\x8cq\x9d\xba\x19\xc0,\xb1\x90E#\x8e%\xc0K%\xedTL\xff#\xc0i\xd3\x1c\xa1\xbb\x1d\x19\xc0\x99\xbcFI\x7f\xa6$\xc0\xben_l\xd4\xcb\x1b\xc0\xa5\xd0\xec\xd4c\xf4"\xc0\xa0\x82?\xc3:\x02#\xc0\xb2o\xb2\xbd\xc7g#\xc0\x10b\x8b\x8e\xfa\xfa\x15\xc0|z\x07\xc4\xf5\xcb\x1b\xc0p\xc9\x82\xeatO-\xc02\x8f\x10{\xad\xfe\x1b\xc0\xa7\xc3\xd4h\xc57"\xc0\xd8 B\xee\x04\x1f#\xc0\x93?\xcd\x95!\xad\x13\xc0\x19*\xc92\xcf\xb1\x1f\xc0k\x004J|N\x17\xc0\xcc\xb9\x006L\xb2\x1a\xc0U\x10\xc9\x19\xaev#\xc0\xb3^\xccJ\xae\x17 \xc0l2\xf0/^\xc8#\xc0%Y\xc3\xb0\xc0\xd8\x16\xc0#\xd7\\e\r\xe2+\xc0\xccJs\xe9\x02,.\xc0\x81\x9c\x14V"_"\xc0\xa0]\x1e$T\x1b\x17\xc0\xf8\x18`\x81\xc9\xc9\x1e\xc0W\xf2\x08\x15\xad\r\x1a\xc0\xfe)0.\xca\xb7*\xc0;\xf3\xe4\xf7\xad\xeb\x0f\xc0\x03\xfbs>\x88\\\x1a\xc0\x9d#\\.Qi\x1e\xc0]l\xbfV\xafL\x1f\xc0\r&\xc5\x18\x90\xe3-\xc0"\x96\x19K\xde\xbf\x1f\xc0geOEi1.\xc0F\xcb\x80\x94\xce\xe6!\xc02.\x90>\xeaZ"\xc0\xdc\xf3\xc3\xdc\x97\xdc\x1f\xc0).\xbd\xfc\xd4\x07 \xc0\xa8\xf3\xbc"\n\x96\x10\xc0\xe2\xa1p\xe3\x1b\x88\x1b\xc0\xdeT\x02\xd3@\xbe\x1e\xc0\xfa8\x19Cn\xc0!\xc0\x85\xaaF\xb3\x1b6\x1c\xc0\xdbm\xddM\\~!\xc0k\x8a\xdd\x81\xe0\xc4\x1c\xc0\x1eK\x99q\xfb\xb4\x1f\xc0\x00+\xee0\xee\xf7(\xc0\xde\xf5\xa7\xcfm\x91\x1b\xc05V\x00=\x9e\xe2\x1f\xc0\xd3\xdb\x97$\xc3,-\xc0cO\xcd2\x98m\x0f\xc0\x8d\x15\xfd\x97\x17f\x18\xc0\x1e\xfa\xb4\x8d\x86\x7f(\xc0\xaf\xc5\x8fD\x97$/\xc0B\xe7j\xf1\xb0o\x1b\xc0\xf0\x1d\xe7\xc8R\xf7\x16\xc0\xfc\xae\xe4\xb1k\x13/\xc0\\WkF\xcer\x17\xc0%\x9b\xb5v\x00i#\xc0\x81l\xb3}s\xb3-\xc0\x9d\xfe\xc5\x0f\x96\xc1\x16\xc0?\xc6\xd2\xab\x84)0\xc0\xa1\xc0A\xdd\xd3\xa5\x1e\xc0\xf8\n\xe3\xc0\xdf\xca-\xc0\x87\x19\xc8e_\xbc\'\xc0\xd2\xf1\'\x1dwe\x17\xc0\x8f}\xb3t\x9dd#\xc0\xac\xed\x88\xa4\x13D\x14\xc0A\xe7C\xb2p\xf5 \xc0Y~p\x8d\xf7\x8f#\xc0\x98\xcd!\xce%\xaa \xc0\xfb\xe3\xfb\xf8\xfee-\xc0\xfc\x06\xa4\xbf\xceF#\xc08\xaf.\x17\x14\xfc,\xc0\xc8$\x9a\x06Z\xec#\xc0\xcf\xf4\x0e\x85[\x88"\xc0\xad\xb3\xe6\xe2V\xa4#\xc0\xa9dY\xbb\x9f\xec"\xc0hgvDOh-\xc0\xf0\x836\xa0s\x8e.\xc0\x16 w\x81 s#\xc0|\xaa\x9d\xa7\x05\xf4!\xc0\x91\xa0\x9b\xe8\\\x8c"\xc0p\xae\xad\x8a\xb4C-\xc0:Y\x86H1,\x1d\xc0\xc9\xbb\x1cK\xd4j \xc0\x9f\x9e\xd7\x92\xefN.\xc0\xb1\xa6HYl<\x17\xc0,\xe0x\xdcu)\x14\xc0(d\xba9a\xfa\x1e\xc04O$j3p\x1c\xc0;#/Z\xf8\xdc*\xc0\xf8\x83 \xaf\x8c\xd4,\xc0\xc9\x91uSd\xc5,\xc0\x84\x85\xd5\xff\xf27\x1c\xc0l\x91\x97\xc7\x03\n$\xc0[-\x90\x1eDY#\xc0\x80B\xda\xda\xd3\xec\r\xc0\x12\x1c\xf8s+*#\xc0\x93\xe585\x1d\x10\x1c\xc0\xe3\xe7\xc5HY\xd0,\xc0}\xe7\xbenh\xda-\xc0{\xb1u\xce\x9c\xcf\x12\xc0[S\x1a\xf9b\xfe#\xc0\x00\x0b\'\xd5\x1e\x8c!\xc0On@\xd6\x92\xf1)\xc0\xee\xe2k\x01\xdfn*\xc0\x9e\tS\x05~E\x1c\xc0\xc8\xd4\x19g\x0e\xd8&\xc05\x1f\xa1\x98\xad\x9a\x14\xc0[l).\xf4\x98,\xc0\x88\xf2)\xe8n\xe8\x1f\xc0$\xb3\xce8\x15\xea+\xc0\xd3:\'\x88\x8f%.\xc0\x06-\xd6\xee\x91\x07.\xc01\x85Z\xa9\x10\x94 \xc0\xb3sB\xbd\xce\xd2(\xc0\xcb!\xf1\x96#\x14\x1c\xc0\xcchF\xd8\xf6\xaa,\xc0\x18#\x12\x8d\x1c\x110\xc0\xe8\xd2\x07\xf5DN\x1c\xc0\x8a\x0cPUfr \xc0t\x1e?]\xde\x11%\xc0\xf1\x91%T\xef\x1f\x12\xc0\xdc\x03\xbaJ\x12\xf3!\xc0l\xba\x1c$d\xec+\xc0p1\x82\xd7\xbf\xc2,\xc0\x14\n\xf3d:\xcd\x18\xc0\x81\xe8c\xd48\xa6,\xc0\x08\x91\xdb\x05y\x83\x13\xc0\xe8/\xb6\xb0&\x00\x0b\xc0\xd6\x8e\xa0\xa5\x9f3\x1e\xc0\xa9L\x11Bk\xae$\xc0\xab\xdf}\xb3c\xca.\xc0\xaf\x86f\xd2Y\xf1)\xc0\x8a\xae#\x15\xae5/\xc0&C \xc2\xfel\n\xc0\x12\x9a\xaboZ\xc1.\xc0r\x18\xed\xa4\xbf\xda,\xc0rJ\xf7\xfc(\x9c,\xc04h\xffBg\xf1,\xc0<\x00a \x1c\x18-\xc09\xbfUH\xf0\xc7\x19\xc0\x1e;\x00\r\xbb\xf2+\xc0\x12\xb5\xefE(\x18\x1b\xc0\xeez\xd2\xafr\xee\x17\xc0\xfed\x9d\x072\x90-\xc0\xd4\xea2\x8c$\x8d \xc0\xc3\x99\xd4J\xbb\x0e\x1c\xc0\xc5\x08\xbf\xa8\xa9\xcb*\xc0\xa9\xf6\x95 ^\x86-\xc0\xf1;\x7f\xbb8z\x1b\xc0/iF\x00\xec/*\xc0|#\xf8\x8a\t\xc6&\xc0\xa6z\x89\x81\x1a\xbd\x16\xc0^H\x11g\x83\x81!\xc0\x086\xe8,\x16E\x1a\xc0\x95\x82^5\xacS\x1e\xc0\x16D\xb4\xd8\xb1x\x1c\xc0\x14-\xa3 q\xd6-\xc0\x85\x94\xd4-ar\x19\xc0\xe0\xdb1}|\xfc/\xc0\xd0\xe1\t\x13\xb1\xfc\x14\xc0\xdeK1\x8f\xc0\xb6"\xc0\xd9k\xdb0\xd1\xbd"\xc0Wd\xe3s\x81\xe1,\xc0\xce0\x0e\x90\xaa\xd7)\xc0\x17\xe11\xab_$$\xc0\xd4\xebi\x1c\x86\x83#\xc0\xb9\xdbq\x16\xa3\xdc \xc0i\x1e\xf5\xf3\xd55\x13\xc0\xbc(\x18B\xbf\x1f#\xc0\xe78\xa0+\xe4k\x1f\xc0\xf3\x0b\xa0\xef\xddx\x1b\xc0\xd2 \x02\xbc\xa6v\x1c\xc0\xc6\xed<\x90\x01\xb1\x11\xc0\xd92@\xb8&\xf8&\xc0=\xcd\x89&\xc8B#\xc0;V\xb4Zj\x01!\xc0\x08\xa6\x1f\xf3\'\xad"\xc0Y\xa3\x93\xba+\x03\x1f\xc0\xf5X\xc6@\x16\x1a\x12\xc0\x9cZB\xe29\x84#\xc07U\xd7O`&\x1e\xc0\x848\x0f\xfe\x10\xa0\x18\xc0\xa3,\xa5\xfd\x92a\x18\xc0\x1f`D\xbc\xac\x1b\x1f\xc0\xca\x84A\xcc\x8a8\x1e\xc0\x86\xd6w07\x99\x1b\xc05!\xf0\x85\xdc-\x14\xc0Z\x05\x06\xca \x02!\xc0;\x12\x1c\t\x83\x14$\xc0\xe3N\x19F\xe6I\x1e\xc0\xa6qL\xca\x0e]\x10\xc0W\x08\xaf\xcb\xee\xbe\x07\xc0\x0c,\xf3\x19\xb0:!\xc0>\t7\x1ee\xc8\x12\xc0$c\x0b\x1c4\xa4-\xc0\xcd\xa6\xae\xf7;\xa4)\xc0\xa3pu\xd3v\xeb#\xc0\x94\xc8\xcd;^s#\xc0\xeb\xe6S\xe4\xab\xdb\x15\xc0\xa3v\xaf\xfa\xea2$\xc0h{\xd5\xb2\xd4\x19*\xc0\x87\xf4\x1bg\x80\x93\x17\xc0qlm\xde~\x11#\xc0\xdb\x9fb\x97\x19{!\xc0\xac\xb8\xbf.a\x14\x1e\xc0\x06\x18\xcd\xe0H\xfb"\xc0b1j\x10\xa0\xe8/\xc0\xd6\x02\xce\xcb\xb2\xdf\x12\xc0:Q3{Y[!\xc0}4\xef]\xde\xde\x0f\xc0\xb0\xec\xd7\x8f\xb2\xc0&\xc0\x94\xd0Z\x01\xed\x81\x1e\xc0\xe9Z\x1f\xf9\xe4\xcd#\xc03x\x08\x04\xa3\xed\x12\xc0\x8d\xb6u{\xbe\x97)\xc0\x80\x93z\xe0\x1e\x1c"\xc0r\xba\xdb\xd5[&*\xc0;<\xdc\x8c\xeb_*\xc0\xa5*\xc73\xba\xbc"\xc0(\x12\x80\xe6\x91\xee \xc0n\xb3\x85#\x1f!+\xc0oh\x7f<\x1bF,\xc02^\xde\xffi $\xc0&\xde\x02\x12{\xc2.\xc0\xe8%\xf5\x99\xb4\xf6\x1c\xc0\xbc\x9fB\x83\x01\xd6#\xc0\xed"\xf0\x1b\x9e\x1a0\xc0\x02\xe8]\x0b\xcd\x16\x13\xc0\x1c\x8b\xb5GG\x9e+\xc0\xf7\x9d#B@2 \xc0\xae\xf7\xef\x07f\xdd+\xc0\xe7]n\x97F\x14.\xc0\x16\x8c\n&\x0cF\x13\xc0N\x0f-\x90\x1f\xd5.\xc0aG\xbf\x7f\x95\xa1-\xc0\x16\xa5\x9be\xfd\xab#\xc0\xa0\xd75\x88\t\n+\xc0\xe2\xda*\xf4\xd3\xa5#\xc0\xec\x8e\x9f\x96p\x98-\xc0\xfb\x8byl6\xce\x1e\xc0\x7fK\x12\x05}{$\xc0\xd9\xa4\xa1\x19\x0b]\x1c\xc0\xe5\x0b\xf5t\x98\xb7-\xc0w@Cq\xfax#\xc0u\x93\xa4hRR*\xc0\xea\xee\xfdz\x80(\x1e\xc0M<\'\xa0\x92X\x1e\xc0aTIU\xf6\x9c,\xc0\x9e\xb4\x1d\x96\xba0*\xc0FS\n\x17\x8c\xdd,\xc0\xa6\xc6{1\xa8\xcf\x14\xc0\xc7Mt\xb3-\x04\x17\xc0\xfed:\x8d6 *\xc0|}i\xbfxW\x18\xc0^)\xa7\x0e\xc0\xd2\x16\xc0\x1f\x84=\xdbH\xa9\x1c\xc0\x08\x83\x9b\x11F:\x15\xc0\xc0U&[\x1e\xad$\xc0\x1ck\x02;I/0\xc0Vwq\xbew\x81!\xc0\xe2G\xbb\xda\xb5\xe3\x1a\xc0\x0b\xfe\nt\x00\xad$\xc0\xce\\K\xb4>\xd7\x1b\xc0\xe3y\xe9\xb0\xd09\x1b\xc0\xa1\xf8\xd0\x01+\xb7*\xc0i\xee\x0f\xf2O2+\xc0\x81O\x07\xe8$\xc3#\xc0\x89Mx\xe3-\xa1-\xc0\xed\xa0\xd2n\x16\xe1\x10\xc0Pu\x1d\xfd\xef\xb5!\xc0\x94q\xa8\xedz\xa8\x1d\xc0tN\x0b\xbeJH0\xc00\xfdR^\xabt\x18\xc0)V\xa2\xd1\xfa\xaa\x1f\xc0yS\x86n\xc2d\x1e\xc0\xd0\xb9\xef\xbb\\\xfd\x1b\xc0\xa2 \x86\xad\x05/\x14\xc0\x8e\xfe+ g~,\xc0OQT\xa4\xc4P+\xc0\x1fc\xa4.2\x85\x16\xc0\xab\xf4\xdc0\xfa\xf8&\xc0u\xb9\x9f]\xa2\xcc\x1d\xc0\x1c\x946\x86\x87\xa8\x17\xc0]r\xaa?\xe0\x88\x1b\xc0\xe6\xe7\x96\xce{t\x1f\xc0\x04C!4& \x14\xc0\x825\x9e\x8c\x95\xc5 \xc0u\r\xcd4\x98n"\xc0;\xb6K+W\x9f#\xc0S\xe15=?\xce(\xc0\x02k\x1dD\xc2e\x18\xc0\xe8E\xff\x9b%\xa7-\xc0\x17\xcf\x15\xbb\xff/#\xc0\xad7M\xdf@@#\xc0\xf0\x11x\xed\xee\xd1%\xc0\x11\xac}\x10\x1an+\xc0\x97\xb7\xff\xa4V\x9f,\xc0R\xc0\xde\x93\xa1\x08!\xc0o\xa3\xd1\xdc\x11E#\xc0\r!\x99\x00J\xad"\xc0\xbe\x88!1\xcaH#\xc0L\x91a\xd9\x8f\xa3-\xc0\x8c\xec\xd9\x89o\xc9"\xc0\x8b\\\xad\x94\xdc#*\xc0\xbf/\x1b#Nk"\xc0T0t\xc4\x18\xc2\x1c\xc0T\x83zE\x90u\x1a\xc0\xf9x\x9b\xf4\xddp\x1b\xc0\xb3vw\x98\x8a]#\xc0\xc6\x1e9\x0e\xc2\x11"\xc0Q\xa0p\x0e\x8c\x19\x15\xc0\x9ez\x0c\xdd\rm\x10\xc0\x94\xe7\\%_\\#\xc0\xfe\x17\xca\xc4\x90u-\xc0O7\xae\x14W\x83\x1f\xc0\x8eI\x94\xab\xc5: \xc0\xd3\x89\xd7\xa7\x04\x03 \xc0;\xd0\xee\xde\\\xc5-\xc0fj\xbaD\t\xba-\xc0\x01^\xdd{\x12\x98-\xc0\x12\xa3\x05\xeeir"\xc0\xdf\x14q\xff\r\x81\x1f\xc0}\x0c\x13S\x0f\xa8!\xc0\x16\xcb\xa3\xe2\xa3k\x17\xc00\xe0\xe0\x03\x83\xe6\x16\xc0\x9dD\xff\xee\x00\xbb!\xc0F\xbd\x84\x18\x17^\x17\xc0i^\xb8\xa4\xfa\xc9-\xc08\x1f\x13h\x18\x7f!\xc0\x88j\x90\xc0\x88[\x1f\xc0\xfeh\xa9\xe9@\x16#\xc0f\x04\x1f"\xfdb\x1e\xc0\x81\xd0\x95Fw^#\xc0\x19\x0b\x12nG\xf9\x1c\xc0d\x8c\x93\x9e\x01]"\xc0\xca\x879P-u#\xc05\xeaHZ\xe6j\x1d\xc0\xa3Y\x92O\xe7\xc3!\xc0\x05\xf7>\xa9=d-\xc0<\x86\xa6\xf1\x92\x80\x1b\xc0>2NA\xf6}\x1e\xc0\xd7UM\x0c\xab\xbf\x1c\xc0Ny\xee\x98\xb2-"\xc0\x85\xe7\x17\xfb6\x8d\x1d\xc0\xcb\\\x03\xc8h\x95-\xc0ROG\x12\xc6\xde!\xc0\xd7\xc6H\x06\x10G#\xc0\x08!_M13%\xc0\x82\x82\xf1\xb3\xf9\xc3\x16\xc0\x8f\xfb\xcea\xdc\xc4,\xc0\xf6w\xb4\xa84\x1c"\xc0\tP\x15\x12\x9e\x16\x1c\xc0O\x87\xa2\xd3\x15m\x1b\xc0\xcb@\xfb\xaa!\xba,\xc0\xc9z\x054\xa3\x19\x15\xc0o\xc0\xd5XE\xbc\x14\xc0\x9e\x87\xa0[\xf3\xf9\x1e\xc0\xa2\x91\xa9:\xe9~-\xc0Ym\xace\x1f\xf4\x18\xc0\x89\xde\x002@T\x1d\xc0\xa2\x81 ]\xf14\x1e\xc0M\x00\xffI9\xbf\x1f\xc0\xee-|-\xbf\xcc-\xc0\x9e\x14X\xf2:~(\xc0\xaa\xc5l\x18+\xbb\'\xc0zi\xbbw\x85\x8e\x1e\xc0\xbc%Cc5\'"\xc0\xbdZd\xac\xee\xaf\x1a\xc0\t\x9a:\xc9\xf4a$\xc0\xdc\xf2\xf7\xed\x15\x0c\x16\xc0\x08z\xe6\x86\xbc\xba\x16\xc0\x90\xbc\xb8\xa9\xcd\xb8,\xc0\xba\xd09\xab_\xbe,\xc0:\x9f\x8eF\x90y\x17\xc0\xb1|\xf9\x87\xe5\xf0!\xc0ml\x89\xb2\x85\xbf-\xc0}\xeb+\x11\xbb\x88*\xc0C\x95\x97\x84\xa8p\x19\xc0\xda\xf0\x18\x1bi\xfa"\xc0\xdcT\x1b\x03 \x99,\xc0K3\xdc\t\x92\xd8\x1b\xc0\x1b{\x90\x90\xd6\x1c\x1f\xc0~ZB\xc0\x84\x13\x15\xc0\xe9ZZ\x03\xdf\x98*\xc0\xeeV\xe5\x0f\xd3\xd5\x17\xc0\xc2i\xd8\x08+F\x1d\xc0\xa4\x1aa`s&!\xc0l\r>=\x98^\x19\xc08r\xa7\xd6\xd7\xb5\x14\xc0\x1a{\xcb\xfb\x06>\x10\xc0\xce\xba`\x8cX\x08\x1e\xc0gu\xb5\xa8$\xeb\x15\xc0\\d\x11\xda\xd7\xc3.\xc0\xb7\xf8\xbc\xd3\t\xa6\n\xc0\xa6\x03\xbe\'\x07K \xc0h\x0b\xb9L[\xa4-\xc0\xdc\x84MP\xf4Y\x1b\xc0b\xca\xea\xbcv\xcb\x1e\xc0\xc6\xfb\x0f\x9a\xbc\xeb \xc0\xa3\x1d\x1fP\xbe\xb70\xc00\xa0+\xaa\xc6\xb7+\xc01\xf2\xcd\xe5\xeb\xdf\x1d\xc0|`b\x82\'~"\xc0\xfew\x7f\xef\xa4\x08\x14\xc0\xae\x1f\xbf\x08d\x9b\x1d\xc0U\xe0\xbe\xee\x12A#\xc0\xe5\xf6WX<\xe8\x16\xc0{\xdd\xd8\x85j5"\xc0\x08\xcb\x03~\x7f\xd7 \xc0\x03Y"o\x8fz"\xc0Y\xb1\x95P\xf7:\x11\xc0ej\x0b6\x88R\x1c\xc0\xdd\x10m\x08\x1b\x15\x1c\xc0X\xb1F\xcc\xfb\x04\x1d\xc0\xb9\x91\xd8\xb1W\xcb.\xc0\xa3\xb5\xb5\x9b\xfb\xb4*\xc01N\x98i\xe7\xb7-\xc0\xde\x04\x10\x1bm\x13#\xc0\x94\xf5a\xf4)/#\xc0\xbdE5\xe0\xd2\x9f,\xc0u\xfc\xf0\x84\xec\x12#\xc0\xe3\xbe&\xe7# #\xc0\xe7s\xbd%H\xc2\x1c\xc0U\xf1\x9aZ%\xd8\x1a\xc0\x94\xea\xe3\xbe\xa3""\xc0\xfe\xfc\x10\xdb\x84\xe4.\xc0\xc7\xb4\x88\xd6\xbb\xb2"\xc0?vY\xc2\x16n#\xc0i.\x11\x03\x1c+!\xc0J\x15\x1f\x97W\x1b/\xc0\xe5Q\xc6\xb6\xc4\x87*\xc0m\x19\x9b U\x94\x1c\xc00\'{3\xd2\xd8\x0f\xc0\xc1.\x1ed\x05Q-\xc0)\xdd?\x9bTr\x1b\xc0\xeejU\x8e!\x110\xc0M\xa2\x12\x08T7\x14\xc0D7\x0c\x81\x13R\x18\xc0\\wQ\xec\xe9U#\xc0<\x1a\x14\xe6(\x81\x1f\xc0\x03\xc5\xd0\xe0\x88\x8b\x1f\xc0\xa5B\x06E<z&\xc0m\xc1$\xb4\x02\xd7\x1e\xc0\xbf\xcc\xee\xcck\xea+\xc0\xb0p\xfe\xba\xcd\x80-\xc0\x06\xc6E\xa0j\xb0\x19\xc0\x87\xe7\x15\xb0\x9c\x1c$\xc0\xd98\x90\xb0\x89h$\xc03\x11\xa7`!\xba\x1f\xc0m\x0ePE\x8e[#\xc0gS\x7f\xb4\xf2\x1a#\xc0H6\x90\x99\xc3\xf8\x12\xc0\x97d$f\xa7y"\xc09\xf5>\xa6\x9c\xa3\x1b\xc0\x11\xc7\xf4\x86O\'*\xc0\r\x9e\xdb\xef\xaf\x9e-\xc0#\x01\x11}\x0c\x18"\xc0Br\xb2\xfa\x95R,\xc0yo\xbeB\xb8s\x1e\xc0\xe8Z\x89\x9a\x8a\xd2,\xc0\xa8"<\xe2Z8$\xc0\xf5\x96&cr\xd4.\xc0X\x07\xc9\xc07\xd9\x16\xc0\xc4@a\xe9\xe6\xd0)\xc0I\x98\x8e\xb9\xb2:\x1c\xc0B\xb2<\xdd\x88\x00\x0e\xc0\xb8\xb6\xa0\xc8\xdcM.\xc0I\xb8>(3\xaf*\xc0\xdc\x1e5\x01c\xc4,\xc0\x0f\xb5\xb8\xb0}N*\xc09vr`\x8c\xb3*\xc0b\xb2\x9fM\xae,"\xc0\xa5\xc6\xb8\xa5a\x1b,\xc0a\x99@\x83~=*\xc0U\xf9\xe9\x0b\xb2\xe6\x16\xc0$\xea.\x10Y1#\xc0:\'^H\xb6J#\xc0@N\xee\xfc\x91\xa0\x18\xc0\x97\xed\xaez \xd1"\xc0\x83`\xae%\x86\xc0)\xc0\x8a\xf8W\x8a/l"\xc0\ts\xe0\x87k\xb8\x19\xc0\xf8\x8d,\'\x1c\xeb+\xc0D\xd3\xf8\xc0\xecL\x1c\xc03\xbe\x12c\x88\xeb)\xc0\x04\tF|\xdf\x12$\xc0\x1f\xa8\x97q\x98\xd6/\xc0\x90\x9f\x84\x9b2\x13#\xc0?\n\xcd\x94\x1a#(\xc0m\r\xe7\x9a\xb9|\x1e\xc0\x9c\xaa\xb1\x9e\xa2?"\xc0T\xf7[\x04\x0f\xc1\x16\xc0\xa3\x9d\xa9\x1b\x1d\x92\x19\xc0\xa4>\xc9\xa1\xab\xb4\x12\xc0\x86\x9c\xa5\xec\x1f\xd6\x1b\xc0\xc0Z\xbd\xdb\x92\t"\xc0\xaeW\x91~\x95?*\xc0\x8d\xbbJ||\xb9\x17\xc0\r\x05S\xceP\xb9\x1f\xc0\xd5\xe0|iw\xd9\x17\xc0\x15\xc5\xe0?5x\x1b\xc0\x9bc\x1ay\xadD-\xc01JoM\xe2\x82-\xc0|m0\xa5\xc5@#\xc0\x1f\x8f\xcf\xfa\xb2w.\xc0e\xf4KX\xa5($\xc0O\xcd\xe4m\xcf|\x1c\xc0\xce\xa09m\x97v\x1f\xc0\x9c\xf1\x9e\xa7\xfc\xc5,\xc0\xee\x19\xae\xf8[#"\xc0X\xadS\xfb\x9b\xb2\x1f\xc0\xcb\r\x91\x82\xd4# \xc0\x86\xf3\x00\x1e\xa9?,\xc0\xab\xf8\x12o\xf6\x07*\xc0\x8f)n\n\xcb\xdd\x1f\xc0*\x1cB\xaa\t\xf7\x1e\xc0\x8c\x97N\x1c\x02\xac!\xc0\x8e\xef\x10\x9b\xc9\xbb,\xc0-\xc1}Wd\xbd\x1f\xc0o\x9c\x186H@\x1f\xc0}\xa8\x8f\x92]7\x1b\xc0\xf3g\x1d\xde\x951$\xc0w\ng(\x08K.\xc0\x84\xdb\x1dY\xa7o"\xc0\xa7$a.#\xb7-\xc0\x99v\xf0\xca6!\x17\xc0\xe5Xs\n\xd2$-\xc0@\x14\x9f\xa7!\xee*\xc0\x85\x9fyF\xe0\xeb\x14\xc0K\xd0\x95\xb9\xf6\x8d-\xc0t\xf6\xdda\x08\x19\x1b\xc0\xc9~\xbc\x8b\xd6\xd8\x1d\xc0\xb7P\xcf\x0c\xca\x19\x12\xc0(\x93$\xa6\xb7j!\xc0\xfb%2\xb9\xd2Q\x1c\xc0M\x8f\x98\xec\x8c0 \xc0\x1c\x9c-*\x84\x82)\xc06\xa5\xd3H\x1b\xb6!\xc0k\xb5\xf2\xdfG\xbc+\xc0\xb9L\xb7!\x19\x01%\xc0\xeby\x85*\xea\xfa)\xc0\xe6$\xd2\xf2a\xb2)\xc0\xd1&\x0eJ$\x1b#\xc0?6o\xff\xbd\xe9\x1c\xc0\xba\xe5n>\xe4\x9b-\xc0\xb6\xeeQ;\x18+\x1f\xc0\xae~EpR\xf0)\xc0\xe0\xce\xf6\xf15)\x17\xc0\xd5\x8c\xf5\xb7\xa3\x80\'\xc0\r0$&\x8a\xa4-\xc0+h\x19!E\x000\xc0_\xd6\x88u\xa0!#\xc00-\xd7\x00f\xa8,\xc0?9!\xdc(m\x17\xc0>Z\x00\x0c\xfd\xe7#\xc0\x02\x98Q\x86\x8bF*\xc0\xfd\xbeq\x14\xb6\'\x1c\xc0\x1d\x06\x87\x85\n@,\xc0\x80\xe6\xbc\x15\xa6\xef\x0f\xc0\x00\xdd\xfe\xfb\xfd\xfc\x1c\xc0\x84\xc9\xe1\x1fC\xc8\x1f\xc0\x8f\x86\xa3W\xef\xec-\xc0\xa84\x9b7f\xad\x1a\xc0\xc0\x97P\x98\ti!\xc0\xeexo\xa8mV-\xc0\xa7n@\xb2`)#\xc0qz\xffPgz\x19\xc0\xfb\x05\xba\xa5f\x88"\xc05622~\xe7/\xc0\x9c\xb0B.\xb0\x04\x17\xc0/\x05\xe2\xf44\xb3\x1e\xc0\x1c\xa7l\xb8\xe49\x19\xc0\xc9\xa7>\xa2\xedb\x18\xc0x\xe4&K?\xa1,\xc0\xf0\x0b\x0b\xe5j\x95#\xc0\x88\xc5L\x82\xf7\x97-\xc0\xbfY\x91e:\x00+\xc0h\xbb_\xf5}\xcc\x1e\xc0\x00\x1dX\xa4\x9b\x140\xc0\xb7\xd5\xedq\x85/#\xc06O^\x8f\xdc\xad)\xc0T%\x11\xc7\xa1\x90#\xc0\xb5\xfc:?\xbd\xfa\x1d\xc0B\x87\xf5y\xbb\xf0,\xc0\xcbs\xd7\x8aRt"\xc0\xa9\xde\xb9$\xa6\x14\x1b\xc0\xbcB\x14\x00\xf0\xae\x12\xc0\x02\xabE:\x94\xd0\x19\xc0*\x84\xf2\x01\xb7\xd6\x16\xc0y\x1a\xbb"\xb1\x00%\xc0\x86\xbe\xab\xad\x0f\xa6\x12\xc0y\'\xb5H\x07a\x1a\xc0\xc8\xf5\xaf\x97~y#\xc0M\xfc\xf0l6\x12#\xc0\xdd\xfa\xc8\x83\xc6\xef#\xc0>\x94\x00\xd6e\xa9"\xc0\xe4/\xbdRw^\x1d\xc0\xef\xe0\xef\xca\xd6\x19%\xc0\xc0\x134\xf8<k\x1c\xc0\xca\x03&\x08l<\x1c\xc0,\xcb\xfb\xcc\x18m\x1c\xc0\xa4\xba\xd8<\xce=#\xc0\x1fP\xfc\xda=\xe6\x1c\xc0\xb5\xa6<\xed(\xc1.\xc0+\\~\x04\xd1\x0f0\xc05C\xc7\xe2\xcc\xe9\x17\xc0V\x81(\x8e&\x9f\x19\xc0\xd6\x83l\x19\xfa\x19\x19\xc0\xf2[\x81\xb3\x03\xa1)\xc0M\xaa\xb0{\xb6\x19\x19\xc0`Z{\xf4"\xcc*\xc0O\xfe\xc7\x19Z\x0c#\xc0K\x7f\xcaj{\xb4-\xc0\xb9\x8f\xd6ySh\x18\xc0[^\xa1m\x1b+,\xc0\x99i\x99\x85\xc4\xc3\x17\xc0Z\x81\xb6=x\xd3,\xc0} s\xa1\xa8\xa9#\xc0Q\x85\xf0\x92bZ\x13\xc0\xa2\xc6R\xbc\xcaL-\xc0x\x10g\xc2.\xc4!\xc0\xdc\xda\xc3?\xec\xc0\x1e\xc0>4\xea\x8c\xde\x13\'\xc0\xebK\x03\xb6D\x9e*\xc0<k\x87g\x11\xe7.\xc0\xf5\x16(.\xc2X#\xc0\xca\xbf\xfd\x9e_\xf4.\xc0\x80Y\x0e0\x11\x08 \xc0\xf4\xd8U$\xc7\'!\xc0\xfa\xa4\xea\xfeo\xb2*\xc0\x89\xdd=\x92\x93\x1f#\xc0\x1b\x08\xf4\xca\x02T"\xc0jZ\xef\xc1\x1b=-\xc0n\xcb\x7f\xa8vY\x1a\xc0V\xa6\xf2\x17\x1e\x94\x1f\xc0\x19@?lq\xf5*\xc0\xb1\xd4\x98\xd3\xd5\x90-\xc0\xdc\x1fP\xeb\x997\x1d\xc0r5.)y\xf0\x1d\xc08a\xf2\xb0\x0f\xc3"\xc06\xf5\x19\xcc\xe2\xfa\x1f\xc0]d\xea\xea=\'*\xc0\x07\xd3\x9d\x0f\xccm\x1c\xc0e\x00\xde\x1a\xb3\x92\x1f\xc04M\xd1\xacD\xf0*\xc0\xd4\xc1F\x92\xbd\xfd#\xc0\xad\xc9\xa9\x03^r\x18\xc0\xf9\xdd\x97\xd9pe\x1f\xc0\xfa\xe2E\x8f\x01\xe4\x14\xc0\xfa\xbc\xf8\x05Yz-\xc0\x87H\xc3L\x84\xbe\x16\xc0Q\xb2\x0e\x8f0\xa7\x17\xc0D[3\xf8\xec\x03"\xc0Ea\xba\x9d\xd9\x8e,\xc09\x84\x80u\x17~\x1d\xc0*\x86\xd2\x05\x97\xc9!\xc0\xbd\x87\xbb\xa02\xef\x1e\xc0\xb1Q#\x12\x8a\xc2 \xc0\x9f\xfd\x176\x98\xc2!\xc0\x84sO\x84\xc1\x18\x17\xc0F\xf6\x9fB\x90@)\xc0\xb9\xeeLe\xca*\x11\xc0\xc5Q\xbe0Cx,\xc0\x8eG\x1f\xd2n\x8b\x1c\xc0\xeaP\x04<\xfd\xca.\xc0\xa3zZlm\xe3\x14\xc0\x0c\x87\x7f\xad\x90v\x11\xc0\x9f\x9a\x18\xb7\x08\xa6$\xc0\xa9J\xfd\xa1\x8b\x85\x14\xc0<\xb8\xe7\xb8\x1d\x12/\xc0\xd4R+\x05\x944,\xc0\x90|\xb8\x1bu\xe2 \xc0\xab\xa4\xf2\xcd\xbf\xb2&\xc0\xaa\x02B-\xaeW-\xc0u1y\x02iS-\xc0a~+\xebw\x80\x1b\xc0\x1b\x83\x1f`\x96\xda\x14\xc0RF\xcc\xd6l\x12#\xc0\xd9\xd6\x1b~M\xec*\xc0\xc6E>S\t\x95\x17\xc0#5\x92\xcf\xeb\x17#\xc0\xff\xb4I\xebv\x1f\t\xc0P#\xafk\xba\xea\x1f\xc0\xfb\xbe^\x12\xe78#\xc0J\xb7\x11\xa5d\x8e%\xc0\x12\xd1m\x10\xff\xc7,\xc0\xbcHe\x9f\xf80\x1b\xc0^\xd9\x95\xfaM=&\xc0?gD$\x86\xa1,\xc0\x01\xd1\x84\x94\x1ep\x1e\xc0\xd1+\x97\xb5\x08\xb7"\xc0\x01\xf0\xae\x07\xf9\x92 \xc0!*`\xec\xf1\x84-\xc0\xf4+\x9cq\x9eE\x13\xc0\xa1\x9c\x07d\xb4\x11*\xc0\xe9\xdf\x9b\x00\xd1\xbd!\xc0E\xe6\xc9\x08E\xfa\x17\xc0\xea\x81G\x0f\xfb\xca\x16\xc0\x01\xc4\xc9^a\xc9\x1e\xc0n7\x071\x89q \xc0\xab\x98*f\x81\x15\x1c\xc0\xf4a\x1bW\xb7\xed!\xc0\x99\xc8h\x8a?\xc2,\xc0\xd9\xa03\xfa\x9c\x12$\xc0{\xecY\x0eG\xd5+\xc0e\xff~\x9a,O,\xc0M\x1a&\x98\xc5+\x1d\xc0z\x9d\'\x9a\xdd\xc4\x14\xc0\xc1\xbf\xdf\xce\x13\xcb\x1b\xc0\xc0y\xce\x81\n\xa5 \xc0?\x06<\xf8\xa9\x85\x17\xc0O/\x98\xc3\xa2\xe1\t\xc0=I\nH\xe4\xf0"\xc0\xab\xfd\x8f[\x10V\x1f\xc0\xe2\x10\x80\xa0\xf0\x9b\x1d\xc0\xe8\x10\xc2\xf9\xa7~\x10\xc0b\x9a\x9c\xd0\n|*\xc0\xeb\xec\x90\x94\xa5m \xc0\x11T\xc9\x98\xf2F,\xc0\xd9-\x11\xdcF\xe4\x1f\xc0j\xe7\xbb\xfe\xe7\x90"\xc0\xbd\t\xa3|\x02\xe6\x14\xc0j\xf5H\xe0\x947\x1c\xc0\xb4?>`\x01\xf4-\xc0x\xcb\x0b\x84\xd2.!\xc0\x0f\xf6\xc8\x05\xfb\x99,\xc0\xa1\xcb\x82L\xdc\x13"\xc0\x86\x03\xe2\xb5V\x0e\x17\xc0\x15~u\xd3\xb5A#\xc0~\xef\'\xbe\x95_,\xc0\x8fP\xc4PkY,\xc0%\xe9N0,P,\xc0{\xfb\xc9\xdb\x1b<\x18\xc0\xfbD\x89$E3!\xc0\xbf\xfc\x0b\xbe[5\x1f\xc0\x86\xed\xf8.3\xd2#\xc0\xbe6\xc6\x87$\xb7)\xc0\xc4l\xb9\xcd\xd2&\x17\xc0\x95\xca\xeeM\xed\x8e,\xc0\xc7\xad\r\xd9\xb4Q.\xc0uI\x0152\xf4"\xc0G\xbejG)Q&\xc0\xf4\xd1\xe6\xcbpM"\xc0!W(o\x94Q*\xc0L\xe1\x897\x99\xdc \xc0\x00t\xc1\x952<\x18\xc0JP\xb9\x0c\x08\xf1\x11\xc0v\x95\x88G\xfb\xb9*\xc0\xb9\xcd^\xebn\xad\x1e\xc0\xb5&\xff>\x1b\x17\x1d\xc0\xba[\xee\x02\xbe\xd7.\xc0\xc8\x93\x00\xf5\x9d<.\xc0\\\xabE\xe6\x91\xfb)\xc0\x88l\xa2\xbbJE.\xc0\xa4\xdcr,\x08\x12*\xc0\x7f\xb4\xfe\x08aY,\xc0\x85\x84U\x13\xaf:\x12\xc07\x97\x9cO\xe9\xfd\x1b\xc0\xf4D\xdej]\xd6,\xc0\x82V\x1b\xbf\xcb\xfd)\xc0~K@\xab\x14,\x18\xc0\x9f\xc4\x98Lt\xea*\xc0\xde\xf3P0\xba\xbb\x1f\xc0\xf8\xdf\x06\x94\xef\x19-\xc0t\x08\xe1\xb1\xe7n"\xc0\x19\t\x94\xa0:}+\xc0\x94-\xaaS\xaad,\xc0\x1f\x80\x03u\xc3\x89,\xc0ya\xdf\x88\x17g\x17\xc0\xa1C\xc6\x15\xea\x1b\x12\xc0(\x9c\xaf\xdd\xdd\x7f!\xc0\x19A\xda\x18C\x97\x0c\xc0\x98\x1b\xab#\xf7\xe7(\xc0f\x91\xa7iE\xd3\x15\xc0\xd66\xa9\x1a5c-\xc0}\xe7D\xf8\xc6\x87"\xc0\x9fQ\x06\xdc\xa1\xd9!\xc0\xbeow^\xcf\xd3(\xc0\xb7\x7f\xd2\xc0\x0b\x18\x12\xc0\x7f^"\xa0k>\x1c\xc0\xaf<.\xd5\x14\xc1.\xc0P\xf6\xda\x03 p\x19\xc0\x8c>i&D\x9e\x17\xc0d&\x05+\x9d\xec\x1c\xc0\xbc\x8e\x85S=\xae\x1f\xc0\xdc\xa1o\xe3\x93\xc1.\xc0\x96w\x84\xee.z\x1f\xc0\xbc\xe1;\x1c\x1a?!\xc0\x17"\xbcze\xde!\xc0\r\x8c\x00y\xbf6,\xc0\xa1#\xf8+6\xfd\x19\xc0\xe0\t\xcb\xa1\x95\x13#\xc0j\xc6(\xf1OJ"\xc0\x18\xaf \xe6c6*\xc0\xc9\xde\x82\xee\xa4W,\xc0\x15AC;\x16\xe1+\xc0\xc3\xdfSn\xe0\xcb\x18\xc0\x8d\xda\x9b@\xf4\xf1#\xc0,}\xcd=\x94\xbb\x16\xc0I \x80\x0b_%\x1b\xc0\xa9E]\x11~\x95\x17\xc0fo\xe9\xe1sZ\x14\xc0\xb7\xf4\xd8\xbfb\xd9.\xc0\x89\x87^\xbfU\xe9"\xc0\x8d\xc3\xa5\xdb\xb9g*\xc0\x9b9\x05\x99@<)\xc0\r\xf5\x03\xfbgs\x15\xc0Ak{\x14\xe3\xcc\x1c\xc03\xa3\x03+\x91\xf8-\xc0\xd6\xaf\xe6\x7f*#/\xc0\x0b\xcf\x13\x15^9\x1b\xc0\x9a\xc4\xfb\xb6O\x92#\xc0*\xbb\xef\r\xb1\x06\x1d\xc0C[}\xc0\xdf@ \xc0\x8b\xcd\x8f\xab\xbc,.\xc0\xd6\x1c-\x82\xac\x83\x1d\xc0\xc2\xdc\xbc\xb5\x9fe#\xc0\xd1\xa7\xc8\x8b\xb6\xf6"\xc0\xe0<\xa0L\xe9\xa9.\xc03\xef\xd1y\x8f\xab\r\xc0\xa9\xfcj\x8eW\x84#\xc0d\x84\xdc\xff\x0c$#\xc0\xcc@\x8a\xbd>\xb6\x1c\xc0\xdf\xfaN)\xb2\x140\xc0\x84\xfa\xcd&DB\x18\xc0\x0f[\xbc5\x82\x1f-\xc0(\x91Hz\xac\xdb*\xc0\xff\x00\x16^\x07\x9e!\xc0\xa9\x08UF\x95\xf2\x17\xc0\xa6\xf4\xf9W\xdcv,\xc0\x06\xe6\xad\x9b(G#\xc0\xce\xcdUw\xb6\xd7\x1b\xc0\x1aA\xe6\xc3\x14\x0e#\xc0\x87\x8c~\xa7\x92\x04%\xc0\x18~\xac\n\xf9\xd4\x16\xc0)g\xcf\xedP\xb2)\xc0e\xec\xeaQ\x7f\xae\x19\xc0]_\xbdH\xa9\x1f$\xc0\xb8\xb13\x07\xa6\xed,\xc0\r\n\x9c\xbf\xf7\xa1,\xc0d\xaaw\xde\xfe\x89\x0e\xc0M3{\x19\x90U#\xc0\x81\xad#\xdd\xac\xd8\x1f\xc0\xd4r\xae\xee\x1d\x85*\xc051\xe7\x06;{,\xc09]\xcfO\xf7\xa2#\xc0"\x97r\xaeB\x13 \xc0\xd4E\xd5\xb0\x8c\xf6)\xc0\xec\xea\xe7\x02\x9a\x9a!\xc01\x00\xb4\x19\x7f6\x1c\xc0\x1bBk5\xbag\x18\xc0%\x92s\xf5\xc3x\x1b\xc0f\xb2\xd7l5\x8a-\xc0\x13\xd6\x0f\x8bz^+\xc0\x81\x00\xbb+\xf3\xfa#\xc0\x95O4\xeb\x95^\x18\xc0\xef\xe6\xe78E\xc0\x1f\xc0s\x04\xc8n^\xa5!\xc0\xb7\xf9\x19N\x87\x03%\xc0\xea\x8d\xd5\xa0\xb1\xae(\xc0.\x8a\xf2B\xe4\xd5/\xc0\xf5\x13.\xb3\x11\x17%\xc0\xba\xeb\xd0W\x86(\x17\xc0{\xdc\xd57a\xab-\xc0\xb8\xcc\x1eC7\xf6\x1f\xc0S\xba>eNi+\xc0\xdbQ\xe0\xe2}\xc1!\xc0W*\xf1\xbaC\xf2)\xc0\xba\xec=\x14\x14/)\xc0`\xdfp5D\xa1-\xc0^QtL\xe3q-\xc0\x8b\x809\xc7\xc2\xe7+\xc0\x85\xb7R\xbb\xca\xdf\x1f\xc0\x187\xd0b]\x85#\xc0\xfd7L>\xfa\xb6 \xc0\nI(\xaau\xb0!\xc0\xbe\xad\xca\xbf\x93\xb3\x19\xc0\x8aZG\x92\x14\x1f\x19\xc0\x93\x8e\xb0\xb9(\xa2-\xc0\x12u\xdf\x1e\xaf\x04*\xc0\x0b1o\x9d\xc9\xc7$\xc0\xbb\xc6.S\x1c\xc8\x1d\xc0\xa2\x12\xeap\xcc\xb1&\xc0\x13\xbe\xb3.!\t \xc0?\x0c\xd9{,\xad\x19\xc0=\x9bx\xe7\xb3\xbe\x1c\xc0\xfep\xd3K\x8bf\x1f\xc0\xeb\xae\x98ZB~!\xc0\x00"\x03\rr\xa0#\xc05C8\x95\xe3>,\xc0rI\xbf\xcf^\xe5\x1f\xc09$\xfb\xb5\xf4\xd5\x19\xc0k\x15\x8c\x84\x8cP\x1f\xc0\x87p\xb7\xfeH\x85\x17\xc0\x0b8d\\g\x8d!\xc0\xbeqQ\xe3@\xa4!\xc0\x15\xe3o\xf5\xdeR\x19\xc0xZe\xe43\xf5\x18\xc0\xd6\xfe\x93^\xfa\r%\xc0|s\xebR\xa7H-\xc0\x1c\xa7\xd5\xf4\xd6R-\xc0|I\x8a?\xe8c\x17\xc0z\xf3\xb9\xf2\x8c0 \xc0\x1fq\xaeD\x834 \xc0\xd5]/\xea\xf0\xe1+\xc0y\xe2\xe8\x06nb+\xc0\\\xf8\x15r\xce\x88\x1d\xc0\xcbp\x88\xd9X\x93-\xc0@\xd0\xc1\xa6\x9a\xd6\r\xc0\xf4\xce\xaah\x01\xc6\x19\xc0e{\xfd\x83yw\x11\xc02\xdb:3e\xaf\x1e\xc0m\x11\x95\x14Z\xef\x08\xc0X\x9c\xed\xf61c-\xc0Av\x87\x85D\xac\x1b\xc0\xa4G\xc3@\xf8\x87\x1e\xc0p\\\xfdT\xae\x94)\xc0\x10W\x96\xe4[^!\xc0\x05r\x18\x9ep\xbe\x1a\xc0dl\xb5\x1e\xa4\xb5\x1f\xc0\t\nR\x91:x\x1b\xc0\x92l\xdf\x8f\x83{-\xc0N\xd7\x8d\xe9\xf0\xb9\x1f\xc00l\xd7\xb6\xab\xd8#\xc0\xa0\x0c\xc8;\x9bM \xc0\xa5\x15\x16\xc2m\xd1\x1f\xc0\x10<?\n\x17= \xc0,\x1b\xc1\xec%\x1e \xc0\xe7\x1b)\xbfib\x1c\xc0H\x91\x9d\x95N\xd3\x16\xc0\x13\xe6\xce7C\xbd\x18\xc0\xe0lw\xee\x00d\x18\xc0Dk!\x0eA\x01!\xc0\xe7o\x99\xed\x0c\xa3-\xc0i8\x80Ff\xe5\x16\xc0ep\xeb\x80\x9c\xce \xc0\xea\x1b%\xe0\xdcR\x1c\xc0\x89^\x0c*\xfdX-\xc0\xb6\xe9\xff\x1f\x9f\xeb\x18\xc0u\x98m\xde\'\x17\x1b\xc0R\x89S8\x94\x96-\xc0\xe8-\x1dx\xbd\xc2-\xc0\xbf\xdb:\x94\xd9\xad\x1f\xc0m\xe6\x9c\x8d\x1c\x91+\xc0s]\'\xc6pH-\xc0\x0c\xf6^\\\xbcV-\xc0\x917\x96\xc8\x80g \xc084&\xdf\x1d\x0f\x1e\xc0\xf7V\xfe\xb7f\r"\xc0\xa89\xfe\xd4\xf7.*\xc0\xe2G\x87\x18\xcf\xd2.\xc0E\xac\x8aQ\xdc\xab\x0c\xc0\x88\x8a\xdb)\xd41\x1e\xc0\xe6K*8\xa1\xd4\x16\xc0\xac\'\r\x96,\xc7\x1d\xc0\x90\x8b\x07Z\xfa\xd7,\xc0\xc0\xba\\\x90\x9dd\x1e\xc0=\xcc\x1e\xb9\xe9\xbc-\xc0\x02\x17\xa6\xe1~\xca-\xc0\x83CL\xb9:A\x1c\xc0%\n\x85;\x93\xdf.\xc0\xb5\xca\xf8\x12\xd09-\xc0\xf9\xfb\x8f\xc9q\x1d\x1c\xc0\xcc2sRr\xda,\xc0\xc5\xdcnO\xd8\xb0*\xc0\xe6\x19\xca\x11j\xbd,\xc0*[\xf9\xde\x81:\x1c\xc08\xcb\xe6\xfd\xff\xe1\x15\xc0m\x1e\xeeC\xec=*\xc0]c`"r\xb8\x16\xc0\x9eyt\xbd\x87q\x1c\xc0\x9fU\xbd\xa6`6 \xc0\xfa<\x92\xcfb\x87(\xc0h\xdcV\x00\xf3y"\xc0K\xc7\x07IO\xbc"\xc0\x1a\xb2\xf9\x83\xa4U$\xc0\x84\xc8UJA\xa4$\xc0\xcd\x1f\xd1\x1d\xa0\x08\x1a\xc0\x11\x84Z1\xec\x81"\xc098\x89\xeaCK\x1d\xc0\x0b\x93\xbf\xcd\xd6&!\xc0 \xf9\x0f\x96)\xa7"\xc0)\xd3\xa8\x9e~\x15%\xc0\t\x03I\xd3(~\x17\xc0\xc8\x9f{\xd4\xc7a,\xc0\x88\xf7\xca\xde\x96\x8a,\xc0z\xb2\xd8\xa3\xb7o"\xc0\xeb_ \x1e%n,\xc0\xa3\n\xb4\xec\xf7\xf3,\xc0\xd5\xfbb\x83\xfa\xad\x10\xc0y\x1b*1\xdc7\x18\xc0\xa8\x84\xe3c\xdc\xe7,\xc0\x16\xeag\x04\x19/\x12\xc0\xf6=\xd6\xf4v\xb0\x1a\xc0\xce\x89\x08c\x95\xc9,\xc0\xf9\'\x056F\xf5\x16\xc0\x9e"x]Pk\x17\xc0=!R\x0f\x7f\xaf-\xc0\xf9#\xff\x8e\xf7P-\xc0\x17\t\x05O\x14\xfa,\xc0\xc5\x17\xa2J\x03E\x1c\xc0\xea|\x84o\xfb\x13 \xc0\xe2}2(\x07\xb7!\xc0#\xf5\x9a\x8ewU,\xc0\x7f)d\x87\x84\xed\x16\xc0N}\xff\xbc\x97;\x18\xc0\x9f\xf7I"\xc6\xf2\x11\xc0\xc4\x12<\x9f&\x99\x16\xc0\xc5\xb9(\xecQ\x00-\xc0\xadG\t\xb0*\xcf"\xc0\xbd\xae`\xa0$\x12/\xc0a\t \xdaf\xc3"\xc0I\x08\xd7\x90j,.\xc0\xd6\xab\x12\x84\x9a\xcc"\xc0a\xbe\xa3\xb7\xa9.\x12\xc0\x02\xc9@vM\xdf\x16\xc0-\x19.r\xe2L,\xc0/k\xfe\xf5\xfaW,\xc0\x99p\xb1\x0fa_,\xc0\x00b\xa9Aa\x0e\x12\xc0\xe3\xd9A,\xb6\'\x1c\xc0h\xb2f\xd5\xe2e"\xc0\xa4\x8b\xa0H!\xd8 \xc0\x0c\x9f\x82-\x9e\xc3$\xc0P\xb2\xdd\x93\xc00\x18\xc0U\xaf\x8bL\xc7\xa0,\xc0v\x10\x19\xbcy\x86"\xc0*\x87lL\xb2\xbd.\xc0wX\xfe\x98\x0c\xe3\x16\xc03}\x18\xd7\xdc\x9d\x18\xc0\x13\xf1%I}\xe0#\xc0\xaeK\xe5f\xb0K,\xc0\xc7\xe9 a. #\xc0y\xdd\xf0\xfc\xf5\xa3-\xc0\x1c\x9a\xe1\xbb\x12\xb9\x1a\xc0\x8czF\xaa\x90\x13\'\xc0^\xc2\xe3\xae\\ \r\xc0\xd9\xa5\xfb\xc1\xee\xda"\xc0\x85\x18\xc6\x93\n\xef/\xc0\x1c6wFg\xb7,\xc0\xfa\x86\x02\x8e\xdak"\xc0\x05OH\xdd\x92\xb6 \xc0\xd1\x1b(x\xc5\x1b\x12\xc0\x01\xfcD\x92\x98\x0c&\xc0`\x91\xc5\xc2;E#\xc0\x8b4\n\x04.+\x1f\xc0VH\xaa\x06\xf7\x93!\xc0\x14\xb8\xe8C\xff^#\xc0\xf9\xe1(Pl\x11"\xc0\x18\x95\x87[\xc8\xc3\x1c\xc0\xccH(\xe0\xe1W.\xc0\xca\x98\x93/\x99\xad-\xc0KHO\x1f1P.\xc0z\n\xbb\xbbm\xe1 \xc0\x131\x9ag9\xf4/\xc0\x9b\x95\xbe\xd9\x02\x8d,\xc0Wr\x8f\x7f\x80\\#\xc0\x89\x1ee\xa5\x8f\x08\x14\xc0--\xdd8\x8eL#\xc0%#\x0f\x13\xdfW\x1b\xc0\xff\xed\xeb\x19\xeeM.\xc0\xa5\xf2Q\xeaS\x97!\xc0\xded^\xf9\xcd+"\xc0p\xcd.\xfbsw"\xc0\xec\xf2VI\xf2\x1b"\xc0_\xbc\xf4\xc1&)"\xc0\x0e\x851DZ\xc7\x17\xc0,Ua\x9b\'&"\xc0\x9fM\x99\x87\xf1\xa9!\xc0\x8f\xce\x89\xe5\xb0n#\xc0e\xf9\x91E\x01\xe7.\xc0:\xa0D\xd42\xc2\x16\xc0\x99\x18m\xd9\xdex+\xc04\xc5\x91\xef\xb0\xcf(\xc0\xad\xc8\x90\xcct""\xc0\xaa\xd2p\xc3\xf9\xfc\x1e\xc0\x8f\xa47\xc2\xaf\x04\x1d\xc0\x06^\x00"\x91:\'\xc0\x86\xe5\x0e\xf1\x90\xd6*\xc0u\xe8\xcc\xf1\xe6q#\xc0S\x86T\x19\\\x91-\xc0\x98\x81W\xe9+\x16"\xc0\xe2/\x97\x99\xcf=#\xc0\x83=n\xd6+\xb4-\xc0\xfa\x94\x0c)c\xf60\xc0\xf5\x9bD](q\x14\xc0K\xcf\xf2nk\xf5\x1e\xc0\xd2\xf6[\xf1\xaa\'.\xc07\xba\xd9\x83\xa7+"\xc0\x1c1\xd6\xda \xf2\x1c\xc0\xf2\xe2}\xc3\x1b\xb4-\xc0\xe9LC\xbe\xeb/\x1f\xc0+\xc59\xe1\xcd\x05,\xc0AD\xd4\xf2\xb9\x01#\xc0\xed\nH\xd0\xf5\x92)\xc0\xe1\x8aH\xcbb\x84,\xc0+\x15\xff\xc7\xed\xed!\xc0%\x96\x85\x9c\xdd\x14\'\xc0\x81\x11\xeb\xf1\xd1\xd8\x14\xc0\x06\xc8\x88\xc8?]\x1c\xc0+X\xbcLv\xa0)\xc0\x8a\r\xfa\x1c\xb4\xff\x1e\xc0R\\\x1c\x87\x8fm\x1c\xc0\xf2`\x17W\xf4\xd9\x1a\xc0\xb1\xdb\xb2c,\x99\x14\xc0\xa7=\xbf\xa5\xa7\x9e\x17\xc0\x86O\xa5\xe3q\x0f*\xc0\xc2\xd7\xeb}l\xc2\x16\xc0u\x8d\xbdZ\xc4\xdf\x16\xc0\x82\xf4\x107\xd7R.\xc0[\x0e\xfdW\x96\xe6#\xc0\xe0\xfb\xbb\xb0\xd0\xa9"\xc0\xb6\xb3\xe8RS\xa8)\xc0P>\xac\xd2E\x99,\xc01\xa9\xd6\xaa\xb7C\x1b\xc0 \xe1\xa3/\xdc\xa1,\xc0a\xc5\xcd{\xdcJ.\xc0u\xe2sh\xbc\xa2\x11\xc0\x85L\xcb\xce\xeey\x1c\xc0\x8d\x89:n\xe8\t0\xc0Z\xcb-#\x1aV.\xc0\xf2\x1b\x9c\xe9\x93\x80\x10\xc0\x85\xf6e\xa7B\xe6\x13\xc08\xbc|\xc1<\xfa\x17\xc0r\xec)6V\x89!\xc0\x04I\xea\xae\xa9\x93\x19\xc0:4\xa2\xd9\x16_\x1c\xc0c\xbbu\x92s\xd2$\xc0\xc8\x95>\x04U\x05#\xc0\xdbD"w9\x08\x17\xc0\'\x87K\xce\xb2\xb5\x1c\xc0\xf2\x9a\xbb\xa9\xed\xf3)\xc0\xf4\x94^\x8e\x01\xea(\xc0\xc7\xad~q9\x8d#\xc0\xd4\xdf-N\x1a\xf5!\xc0\xce\xa9N\x907\xa9,\xc0L\xea\x8c\x06\xc6\x97)\xc00\x905\x1f\xec!\x17\xc0\xf3\xd9D\xbaG!#\xc0,fj\xc6\x075-\xc0\x99d@\xaf\xeaL.\xc0\xa5$)\x85\xb3-\x1a\xc0S\x95\xa1P\xcc?#\xc0gU\x08\xdeD\xa9\x07\xc0\xcb\xfb\x86x2u"\xc0*\x08\x9f\x85\xf0Z#\xc0\xed\x05iH\xcd\xa2-\xc0\xf2\x9a\xd0\xe5\xf0\xbe\x1e\xc0\xbaG\x8d\xf7\xc5\x1f.\xc0M\xa8\x1f\x9c\xbf\xf9*\xc0\xa3\x08\xad!{\xf6-\xc0\x8f\\O\xf3\x90\xec!\xc0\x13G\xa9\xcd\x95\x9c-\xc0D/~\x87\xe2\xf0\x1e\xc0\x97\x08\xdd\xf6\xb1\xb6,\xc0\xf9d\xd8\x93\x99v"\xc0\x95\t\x1f8(\xee*\xc0\xe3G\x97?\xbb^\x14\xc00\x04xn(\x89\x1c\xc0\x84\xe65\xcf=\x0e#\xc0\xed\xe2\xfeL\x1cg*\xc0_\x07\xd5\xec\t\xbe,\xc0\x0c\xe0\x02\xd7\xf9p\x14\xc0\xa4\xe0js.\xf0)\xc0\x7f\x13\x16v\x831#\xc08$h\xe4\xbcn\x1c\xc0\xabw{07\xfa)\xc0(\xd0\xa8\x9d:R.\xc0\xce2j\xc9.D*\xc0\xea`\xb9\xcc]\xc6*\xc0-B5/\xdc\xa7*\xc0t~\x1d\x82\xe7\x9e*\xc0V\x17\x0b\xbe\x98\xc6,\xc0\xdaFd\xe2\xcc\xff"\xc0\xd9G=\'\x9d\x94*\xc0\xf7\xa2E\xc4\x08d\x17\xc0\x0c\xb8x6C\xee!\xc0\xa6m\x14\x92*"*\xc0{\xb0\xabrA\xf9)\xc0\xf5\x12\x8ex\x93\xd0\x14\xc0\xc00\xb5c\xb7\x00!\xc0\xae\x9bem\xdap.\xc0\xd9\x91t\xb7\xd1\x18#\xc0\x1eo~\xbd\xcd\xd0\x1c\xc0u\x99\xe2Q\xee\x04 \xc0\xd0\xbe\xa4*\\\xbf\x1b\xc0\xdd\x8ff\xaaE\x80!\xc0L\x0fV\x8b\xb8\xef)\xc0\xb7\xb0z\xf3#\xe4)\xc0\x89qA\x8c\xd7\x83-\xc0s\xcf\x15\x1d\xa45\x19\xc0\x0b#\xcaX\x1d_\x19\xc0\x06 \x9c\x0b\x9a\x8e\x1b\xc0\x9b\xcc\xb48\x0f\xf7 \xc0cLIiL\x0e\'\xc0\xfa\x85f\xb7\x99n\x19\xc0\xf0\x18\x08<\xdc>#\xc0!Z\x880\x82\xe9)\xc0S\xbc\xdd\xfaW\x94\x10\xc0\xc7iu\xe0\x86B$\xc0\x91\xbb\xad\xcbL\r"\xc0T\x10a\xe3\xb5N\x1e\xc0|N3\x9d`\xde+\xc0\x12P\x05\xea>z#\xc0hi\x06\xcd\\V#\xc0F\x86?\x95z\x88\x14\xc0\x8e\xd1|\x82N\xc3\x12\xc0\x8eU\x04r;\xda)\xc0\xe8\x08\x8b\x9d\xb7Q\x16\xc0\xf8\x81\x8d\xaf\xc5+\x1d\xc0\xc6\xceS\xe0rb\x1d\xc0\xa1r\xee\x8f-\xfc\x16\xc0<@\x80S\x1c\x9c\t\xc0\xdfQ\xff\xc9qa\x1e\xc0\xa5Km\x93\xb9T!\xc0p\x81\xe0\xdd\xcf\x8c\x14\xc0~\xac\xbe\x14\xf1\xdf+\xc0\x1d\x0fa\x19u\xcb\x1d\xc0me\x85\xeb\x91\xef/\xc0\xc8\xb7s\xab\xa9\x8a,\xc0\xbdd?7+.*\xc0\xac\xd0\x1f\xdc~A\x0e\xc00&\xee\xd0Z:\x1e\xc0\x0e\xf2\x9eWz\xd9$\xc0\xf7{\x95\xbcn\xeb,\xc0\xac/\xd2\xe3\x90\xc3&\xc0\xb2\xd8\x05\x80\x8e\xb8.\xc0\xaf\x7f<\x08X\x82*\xc0\xa6O\xda\xd3A_"\xc0\xa4\xe3*\xb6\xff\xf7\x1d\xc0\x02\x8d\x86\x0f\xbe\xc4\x1c\xc0\x99YL\xcc3\x17\x1f\xc0\xcb\xe1S\x0e\xfb\x96*\xc0(/Ul}|\x1e\xc0\xa5\x1e\xdb!Q\x1e)\xc0\xfc\x973\xc2\x85\x8e \xc0\x95\x80\x8b\xb3\xde^\x1a\xc0\x1c\nI~l\x1a.\xc0\x99\xf7+\xa9l\n\x16\xc0\xce\x1b\xcaE)5\x1f\xc0\xe1\xa1\x1b-\xa3\xf0\x1c\xc0\x83-\xc0N\x0c_\x1e\xc0r\xca\x95~C\x04\x1f\xc0\xc6].e\x992*\xc0\x93\x19>\xb0P\xa9\x19\xc0\xc7\x9c\xae\xa9\xd6?!\xc0m\xe8\x00\xb2\xcdP\x1a\xc0\xdc$\xb5\x93\xf7\xa8\x1e\xc0\x0c\xceyn\xe6_#\xc0s\xae\xb3H\x886#\xc0\x03P\x96w\r\xc1.\xc03\xb2\xb7<.e\x1e\xc0\xc6=1S\x87\x03 \xc0\x1f\x1aW\xbe\xc9\x83%\xc0\tp4\x06g\x9b \xc0\xcf\xf7\xeaQ\xc3\xca&\xc0Lm\x14\xd8E\xd5.\xc0\xe5\x1e\xfc\xb8\x1a1#\xc0\x83\x87\xc3\xbeX\x1a#\xc0\xc7B\xb4\x02\x9e5*\xc0\x9dw\x0e\x90!\x90\x17\xc0\x83\x92\x1c\t\x003\x14\xc0\xb9\xfbq\x91\xaez#\xc0\x84\ne*{\x13 \xc0\xbd\xa3B\xbc!\xa3,\xc0\t\xc5C[\xc1d\x1f\xc0g\x8a\xdb\xca\xc6\xa0(\xc0q\xbd\xde\x0e\xa9\xc6,\xc0a\xa1\xdfY\x82\xd2#\xc0\x0c~e\x91:\xa8#\xc0\xa4\x17\x89\x106\x17\x1b\xc0\xea\xec`\'\x96v\x1b\xc0\xea\x13I\\l\xde.\xc0\x8e"\xbcJ\xf4\x07\x1e\xc0x\x88\x95R\xb3\x14$\xc0\xb4\x94\xc6\x13\\q)\xc0\x03P. \x8e\x8b#\xc04O\xc7\xc7Jv"\xc0d\xdaI\xe6\x8b\xaa%\xc0\xd2\x98y\x05\xd5\xc3!\xc0\x00O`nFN,\xc0\xc8N\x83\xaf/\xdb\'\xc0\x9e\x013\x8c\xb0\xfe!\xc0\x1c\x9e\xe3\xfa\xf4\xda*\xc0\xb7\x93\x99\x82#\xe3\x16\xc0&6e0\xfd\x9b\x1d\xc0\xff\xc0\xc3\xdb\xb4;$\xc0\r*[>\xd2\x9b,\xc0\xdc \xc8h\xfd\x1c"\xc0\xbb\x8c\x0b\x04\x7f\xd1\x17\xc0\x81\x16\x1f\xff\x92r"\xc0l@\xd3X\xfd\x1d\x1e\xc04\xe7\xa2)y>#\xc0U\xbcK\x13\x98\x86\x1c\xc0m\xcb\x87\x8b\x10\x8e#\xc01\xffS$\xaas\x1d\xc0t\'=>]\xc5\x17\xc0\xf5\xb6\x90\xdf!d\x1d\xc0\xcd\xf6DJ\r\xe1\x1f\xc0\xff\'\r\xbe\x88;"\xc0\x81l?\xb5\xdd0"\xc0s\xff,I[(!\xc0c\xedg\x84\x8a\xfa"\xc0\x8d\x85\xee\x03\xd7Y\x1e\xc0\x14-\xf3\xb9e&!\xc0~\xfc\xe1\x91H\x8b*\xc0\xc7A\x87<\xf9\x16#\xc0\x93C\x89>\x8f\x8a"\xc0\xcffy\xe0K\x99,\xc0\x9a\xec\xd3c~\x85)\xc0w\xec\xa6\x15\xe4\x8f-\xc0\xe6\xa7I\xcc\x11\xc0\x1f\xc0\xf1\xfd*@\x1e\x10(\xc0\xd7-\xe8\xa6\'D#\xc0\x1dn\xbb(B\xd6#\xc0j\xff\x0c\r\xb6\xde\x19\xc0Gb:5\x07-#\xc0d%\x95/\t\xe6\x1e\xc0Z\x15K\x0b|Y*\xc0Y\xb2\x06a\x857*\xc0&\x042M\x9c\x00#\xc0\xba\r\x9d\xfdsQ+\xc0{J\xa5\x80\xa0\x85,\xc0\x83\xebPM\xa0\xb5"\xc0\x1d\x13\x07\xbf\xdaQ(\xc0gXU\x1f\xf3\x1a\x19\xc0{y\xa4as\xcb#\xc0L\xe8\xe1\x16\xf8?\x1c\xc0\xbe\xa0\xa5\x97\x06\x05/\xc0\x02\xf9\xd7J($"\xc0\x18{\\\x90^\xac$\xc0\xdcY\x99TJ\x04\x17\xc08C!\x7f\x93\x87\x15\xc0\xe5\xb9\xad\xd3G\x9c/\xc0\xe3\x1e\xcclW\xf1\x17\xc09i\x8cu\xdc\x9e.\xc0\xad\xd8\xcc\xb0D(*\xc0p*\xc5f1G\x1d\xc0\xfa\x827\t\x8e8"\xc0\x16B\xb9\x8d\xde/#\xc0\xea\x90\xf8:\x89P\x11\xc0\x83\xfb\xf3a\xdf)!\xc0|\xea\xb5-\x1bh \xc0`\x9a\x0e\xff\xb4*$\xc0\xf3\\\x91\xb7\x1a\xa6\x1b\xc0\x1ez\xb1)\x9e\x18\x1c\xc09\xe5\x83\xb95m\x18\xc0@\xc8\xc9\xecl\x1e$\xc0!-m\x95b\x1a"\xc0D*\x92R\xa4\\\x1a\xc0R/T*\xe5o\x1b\xc0\xa5]\xc5\x17\x03],\xc0\xb5R\\\xf9\x08\xe7\x16\xc0\x8b\xaa\xdf\x99\xa4d\x1c\xc0\xae\xab\x82\xa8M:\x16\xc0S\x8c\xbdrX\x18#\xc0\x8eB&\xa7\xa7\xf7"\xc0\x04\x0b\xfd\x9a\xb7m\x17\xc0\xea\xd94\xee\x88\t0\xc0\xc9\xb9\x8d\x96\xd9\x05(\xc0&4\x92\xa9(\xc8\x1e\xc0\xd3aH\x8d\x7f\xe9#\xc0\xcf5\x0cz\x14\xf8\x17\xc00\x8f\x86O\xf1\x00#\xc0\xa1\r\xcc]\xe4g!\xc0\xbe\x94t\x9c\x1cj\x1d\xc0\x95Y\x13\xefp\x16*\xc0\xa7\xd5Q\xa1\xe3\xa3"\xc0\xdc\xb5,\x022L*\xc0N\xbdW4\x9e\x99)\xc0vF:\x80\xed\xb1)\xc00\xf2-K]\x06#\xc07AQ\xb7\xf2v\x1b\xc0\xe5-8\xcd\x94\x83+\xc0\xc2\xa3;\x01\x13Q*\xc0\xce\xbe\xa6)\x11\xfd)\xc0\xa2&\x19\xf1\xd0\x13*\xc0$\x9b:\xd3\xbd$*\xc0\x18\x05m?\xd1\'\x1a\xc0Ii}\x06ia!\xc0\xd6:\xd5\xf4@\xee(\xc0\xca\xc9\x03N\xedo#\xc0\xa7\xa3\xdc\xc0\xf2\xb9#\xc0\xb7!/\x01\x04\xa2#\xc0\x1aq\xfb\xb0\xf9\x91-\xc0\x9b\x96y6\xa4\x90*\xc0U\xcd\xc5\xd1|\xbe\x1a\xc0\r\xd0\x02]lI\x10\xc0]\xd4P-\x1a\x1d"\xc0B\xbe2,C."\xc0\xf2\x7f\xfcV;\xf1\x1e\xc0o\x12H@\xd8\xc5"\xc0\x0e\x1fZ\xbb\x94_#\xc0E\x83z\xf6\xa8\x16\x1e\xc0\xbf\xaaD\x98G\'#\xc09\xb3c\xb9\x7f\xa2*\xc0\xee\x8b\xf2\x17\x0b\x06\x1d\xc0d9\xc9\x93g\x86-\xc0v\xa1\x17\xb2V\xf3)\xc0\xbf\xfe\x96F\x9eT\x1e\xc0\no\x07\xbb\xcbp"\xc0\r|\x11\xbdx\xd9 \xc0\x14\xfe\xc8?$\xbc!\xc0\x063\xf4\x1c\xa6d\x17\xc0\\\xe0\x06\x1b\x17\xc0.\xc0\x97!\x9b\xa2\x14w"\xc0\xaf\x8ew\xac\xa3\x94%\xc03\x82\xd5,\xdc\'!\xc0.dO0\xf4\x04\x18\xc0lq\x15,a?!\xc0p\xba\xe8\x1b\xe3\x96$\xc0m#\xf7\xf1\xea\x0e!\xc0n\x08\xf3\x9d2\x02!\xc0f@/p\x12\xa4,\xc0+=h\x1d\xf5X,\xc0\x01M^\xd4\xc7\xb7\x1f\xc0w\x87\xbe\xd2ip\x1f\xc0\x11\x87\x8c\x82\xf8\x87\x1e\xc0\x80>\x94\xcf!\x95!\xc0\x7f\xa8.r,0 \xc0\x1e-\xd7\x01\x16\xcc!\xc0[\x88v\xe1\xa5+\x1f\xc0\x0b\x06\xda\xa3\xe2\x8e\x0b\xc02\xaf\x9b^\xab\x9e.\xc0\xc7o\xd0|{\x94\x1d\xc0\x8f\xa8\xf1\xcc\x7f\xbd\x1e\xc0\t\xe2g\xa2\xeb\x95 \xc0\x13\xc1\xb9e\x15\xba\x0c\xc0\x84Z5%\x06\xb5 \xc0Ikv\x83\xc0\xbd\x1e\xc0\xfeR\x90\xc3\xb4\xa5)\xc0\x95z\xda\xdc!z\x1c\xc0\x1c\xc2!\xad-\xb5*\xc0\xa2\xf0]\xbb_\xc8*\xc0\xfc\x02\xaf2\xfa\x87"\xc0\xc1J<6\x7f\x88$\xc0\xa3\xbe\x9d\xb5\xd8\x17%\xc0\\a`\xad\x84\x9e\x18\xc0\xe9@H.$\x8a\x1f\xc0\xc6\xffRT\x8b\x84"\xc0O\xd0\xed4\xbf\xdb\x1e\xc0A\xe8\xc9\xab\x1b>\x1e\xc0n^\xc0\x8b\x11\xb5-\xc0/$\xe2\x99\x15\xdc\x16\xc0\xe9+\xfd\xb7\xdd\xf3,\xc0\xaf\x17y\xe1\x00\xc5 \xc0\x10\xf9\x13l\x83\xe4\x16\xc0:\xedc\x83\x83\xb6!\xc0\x0c\xb9\xbe\x8a\xf73\x1d\xc0\x1f\xee\x8d\'\xc2=*\xc0\xf4\xaa\x82b\x1a/.\xc0\xa8\xee\xbe\x15(\xbc!\xc0~\xe1\x9f\xb2\x1e\xd8,\xc0\x84$&\xee!\n,\xc0\xe5\x1e\x00u6w\'\xc0/\xfb\x81b\x8c\xb6-\xc0\x01m\x8f\xacb\xed \xc03\xb7\xa2\x7f\x10\xa3-\xc0\xc8\xd8\xdd\x13#\xd7!\xc0\xec\x93\xa6\x85}a,\xc0R`\x8cv\xe9@,\xc0\xa4y\xb26\t\xce"\xc0\x8ciJ\xd9\xd2t,\xc0\xb8\xab\x7f\x9c\xadX,\xc0_\xcd\x05\xfb\xb2[\x1b\xc0\xe6\xb5\x83F\xc0\x04\'\xc0y\xb0I\xb4\xb7X,\xc0hP\x8fS\x1a\x88$\xc00\xa9\xeb\x08c\'"\xc0\xd0\xacoz`N,\xc0\'\xe2\x11C\xba\x13\'\xc0\xa9w&\xcc\xcc\xde#\xc0\xbe\x94\xb1`\x06\xa7\x12\xc0\x06\x03\xfe\x12?\x8f-\xc0U\xde\x80\xe2u\xe4\x16\xc0+\xc1\x83\x0cgN,\xc0\xb6\x16\xe5\x95\xb9\xe3 \xc0;8\x8cV\xf2\xe8!\xc0\t6\xcdQ;\xa4,\xc0\xa9\x1b\x8e&\'\xdc!\xc0\x1b%\xc7tF\x18\x10\xc01\xf2\xda"}\x0e\x1c\xc0\xb7\xfbxR\xa9%!\xc0\xd9&\xc1P\x95\xa8"\xc0\t%;<\xefc"\xc0\n\xa7\xab\xb8\xfc\xa0)\xc0 U\xc1\x132>"\xc02\x99\xaet*\xe8"\xc0Q\x95\x94\x0c\xd1{)\xc0y\x82qrfP.\xc0\xd4\xde\x84\x12=\x9b,\xc0\xe2\x02\x8e:y\xa8\x0e\xc0\xba\x13\xa6j\n\x88)\xc0\xc9\xfdT\x02\x81d\x1e\xc0\xf1?=\x91\x95\xdb\x1c\xc0\xb6\x96\xa7\xa9\xf2\xf3!\xc0\xbaX\xb7L\xdf^,\xc0a\x11\xd7\x13\xbc\x1e\x19\xc0\x90\xc6\xf0\x85\xa2\x0c\x17\xc0:f\xd9\x99h\xdc\x12\xc0\x08\x8a\xe7\xf9\x1b\x8a"\xc0\xbb\xdf\x90\x15\x9b\xfe \xc0\x89D\xa2\x03\x04\xee)\xc0\xc3d\x08\xd6\x85@#\xc0\xfa}\x82L\xe47#\xc0\xf5\xd6P\x17\x16\xd9"\xc0dU\xb0U\xe0\x94"\xc0\x8e(\xc6\xf3\xa3\\\x19\xc0\xb6\xaf\xf4\xaf\x93t#\xc0\x87\x16\xd51\x9e["\xc0(\x89\xbd+/\x010\xc0\xf4_\x0c\xda\xc8U\x1e\xc0\xc5\x9a\xf9\xc5e\xc2\x1a\xc0"\xbb\xef(\xbd\xff\x1d\xc0\xea\xb6\xafrx\xc1\x16\xc0\xd7\x17\xbe\x00oh\x15\xc0\xfb\xf1\xe4\n\x9b\x0b\x16\xc0\xcc\x9a\xd3\x8c\xcc\xea\x1f\xc0\xa8/\xaeNYe\x1e\xc08\x13\x82q\x88\xa6\x18\xc0\xa4\x17\x07\x87m\xee-\xc0=\x98\xd1\x10\xcb/\x17\xc0\x08\xdeV\x90\'\xdd-\xc0e\xc8\x88!\xa0\xde"\xc0\xe4\xb6\xc7\xfb\x91\x8c,\xc0\xc6U\\\xfe\x7fd,\xc0\'5\x10D\x9c&,\xc0YG\xe5\xcd\xfe\xc7\x17\xc0\x9dG9\xeb\xd9\xb7$\xc0\xf6\x97\x07\xd2o\x07\x1f\xc0+\xed\xd0AZ\x96\x1f\xc0\xc3\xc3O\xf9^g*\xc0`\x88O\x8b\xbe`#\xc08\xc45\xaa\x1a5\x1e\xc0\x18\xcf\xc5\t%\xf8,\xc0\xa0""\xd9\x1b\xc6\x16\xc0\xec\xe4x\xcc\xf9\xb4\x1f\xc0ro\xd4s>X\x16\xc0\xbf\xaei\xa4\x1f\xc8,\xc01\x93m\xfa\xa5\xe6,\xc0\xfcX\x15z\xbc\xf3,\xc0^*l\xe0\xf2,"\xc0\xe3\xd1\x1e^\x17\xbc-\xc08\xf7\x06\xad\xa9\x83-\xc0\xb6\xa5K7^B#\xc0\x17*\x8d\xb2i\xeb\x1f\xc04b\x87\x90\xe5\xbd,\xc0Ak\x9c\xcbC2.\xc0\xea\xd3\x06N\x05\x03-\xc0\x97\xc5\x12\x15V\x05 \xc0B\xac\x9b\x99\xb3\xa5"\xc0*\x12\xf0\x99\x88h\x18\xc0\xe7k\x1b\xfa\x82a"\xc0xB\x99\x14cB#\xc0\xf6\xf4\x1fv\xd0\x110\xc0\x96q4?\xf8\xa9"\xc0\xa4\r\x0f\xbey|"\xc0\x88\xb5\x7f\xba\\\xc4"\xc0\xce\x0e\xe9\xd1\xaf\xcd\x1e\xc0\xb5\x8etI\xdf\xf8\x1f\xc0 \xb0\xc7\xca\x1aS\x1f\xc0R..\xb9\xfc\xc4-\xc0~\xcaU!\x97<\x1d\xc0\xa0\xf8\x7f8e\xe0\x1f\xc0\x9a\xf1qY\t\x0c \xc0\x9f(3\x83\x1d\xa7-\xc0;X\xbc&\xf8\xea\x1e\xc0~\x9f\x9e\\\xef\xad-\xc0o\x81\xe3,z\x95-\xc0OF=\xe0\xe2\x03\x1b\xc0\xffn\nc\x94n#\xc0\xbb\'\xacR\'\xfe*\xc0\x8b\xe64A\xbf{-\xc0\x1cI\x0c~E\x94\x1f\xc0\x07\xf0f\x04=\xbe\x1f\xc0\xb8\xcb\x8e\x84\xca\x8e-\xc0\x0c\x9d\xe5\xc3\xdc\x7f\x1b\xc0\xd5\x8b\xe8Od\x80.\xc0\xaf\x8a\xd8\xabIJ!\xc0\xdb\xa9\xfcj<d\x1b\xc0\xc7\xe7\xe7\xd6\xa3\xc8\'\xc0\x95u\xef\xc9\xe14!\xc0\xaeO\x88\x82&\xc4\x1c\xc0\x0e\x03\xba\xbf%\x97\x14\xc0%f.`.*\x1c\xc0\xcf\xef\n\xe5uz-\xc0z\xe2\xf3\xd5^\x17-\xc0`\x1d\x1c\xe4\xf6k+\xc0\xc3\xde\xd6V\t\x81\x1f\xc0\xa4\x935\xc5\xbc\xc5"\xc0?\xe3\xeft\xee\xf5\x1d\xc0\x89" \x14\x1d\x0c\x1e\xc0\xa3\xbf\x96\xfc\x91\xa1\x1c\xc0c\x9e\xfa\n\x10m\x1c\xc0v,\x16KQ\x1e)\xc0y\xe6HX\x13\xa6\x1c\xc0M\x9e\r\\G`\x0f\xc0a\x0e\xae\xa7>e-\xc0\x1ek\xaa\xb8\xc4A-\xc0~y\x1a\x1c\xa5W-\xc0\xc4\xcb4\xef\x0b\xdc*\xc0\x8d\xf9m\xc1\xa9^\x1c\xc0\xba\x11[\xbf\xad\xa0&\xc0\xe9\x12\x17\x93\'?-\xc0\xf9#\xec\x05\xdd!$\xc0\xe2z\'s\x95\xd9#\xc0\xfd\x9f\x1b\xbe\xec\xe0\x19\xc0\xf0\xa4rE\x85\xd8\x1f\xc0\xbd\x86\x9d*\x85;\x18\xc0\x1c\x9f\x02\xddC\xaf-\xc0u\x8ex3\xe7\xec\x11\xc0}k\xa6/s\x93*\xc0!\x85X\x95\xa2>\x1c\xc0"\x94\n\xc9&u\x1c\xc0\nz+\xcd\xca\x90\x17\xc0*:L\xd6\x1c\xc9"\xc0\xebu+\xc8\x92.\x18\xc0\xbc\x9dD\xcb\xc2\x86-\xc0F\xca\x0f,\xf8\xb0\x1f\xc0J\xdamVZ>\x1c\xc0\x1e\x1d\x05~\x93\xc8\x19\xc0\x86\x9b\xb7\xc4\x18\x8c\x1c\xc0\xdf\xaf?\xcd\xb4\x18\x18\xc0(\xe7\x7f\xf7\x19\x9a-\xc0\xcf\x00\xe5\xe3\x96\xc5\x1f\xc0\xd4\x05\xbd\x1c\x8d&-\xc0|\xc6\x83_\xf06 \xc0h\xbeo\xf7\xc2\xa2\x1e\xc0\x84\x83\xe3\n\x17\xab\x17\xc01`\xebv\x04\x12#\xc0\x96x\xa5\xda|)%\xc0C\xad\xee\xe4\xcc&\x1f\xc0l\x8b\x1c=\x98\xad\x1f\xc0B\xdaLu\xfe\x90-\xc0\xb8\x10\x0f\xaa\n\xd7\'\xc0\x9e\xa9\xdc\xc0\xb8\x8a"\xc0P\xd4\x9fSb\x90\x15\xc0\x13\x85\x8aS\xb6\x05%\xc0W\x02>S\xa1\x1e\x1e\xc0\xe0\xfb\xec\x85\xf2\xc1,\xc09E\x06L.3\x18\xc0\xfb\x11\x1ftG8-\xc0\xe8\x95:>\x8d\x98$\xc0\x13\x13F\xa0\xd9 \x10\xc0\x07\xbc\xbc\xf5/\xc8\x16\xc0P}\xa2fe\xa4\x1f\xc0\xa5\xef\x08\xf1Bv%\xc0\xc3?\xd3\xa0 "\x17\xc0\xac\x9f\xa0\x03I\xa4-\xc0\xb9\xf4\xde\x01\x01\xdb*\xc0\x8c3r:~\x7f\x1b\xc0t\xf7\xa7\xf7\xce\x91&\xc0,e\xc3\xee\x8f\xd7!\xc0\xbb\x02\xbc\xfdj\xe8\x12\xc0"\xe3/a\x14\xff\x1d\xc0\xbe-u\xd0\xda\x8a*\xc02\x9c\x9er\x1f\xf6\x1d\xc00\x82\x99,\xa1\xf8\x1c\xc0j\x03\xce)\xd2\x89\r\xc0\xfb\xd7\xd6b\x8c\xaa\x19\xc0\xac\xccl\x7f\x84\x90\x19\xc02\xabz\x1c\xdc\xeb\x1c\xc0s\xfbX+\x8e\xaf&\xc0\xaa\x86rn\xc3\xa7"\xc0!\x1d\xbf\x99\xb6A$\xc0\xdcn\x10I\x9d\xb4 \xc0o\xd0S\xc7l3$\xc0T\xf0j_E9"\xc0\x03\xd0\xa5\x9e\xd4\x06\x14\xc0|\xd3z9\r\xa4.\xc0\xc0\xfe\xa6i$|#\xc0k\xed\xb6\x0f\x9av#\xc0\xbb\xbc}\xeeN\xb4+\xc0xt\xca\x98\xaa\xb6\x0e\xc0f\xc2\x959\xac<\'\xc0*9\x06\xae\x84\x83#\xc0h\xc7\xb9\xf8G\xd7#\xc0U]\x0b\xd5sV!\xc0\xabk\xbb\xe0\xeb\x85+\xc0\x1b\x1fG7\xc9\xca\x13\xc0J\x12\xa2\xb49\xff\n\xc0[-\xe4\xd7\xb9P\x1d\xc0\xc1*\r\'\xc5(\x1f\xc0\x892\xab\xc9\x9f\x00\x12\xc0\x1coH\\\x9ct\x1c\xc0\x97.U\x10\xd6\xc4.\xc0\xfa\xb4\x18\x14\xe6\xac,\xc0\xe7\xed&\xfa\xd3\xc2&\xc0\xbfm\x89\xd9\x8a\xed\x1d\xc0\xbd_{es\x1e"\xc0\xa9\x91C\xd1\x98\x05+\xc0)*\xfap\xa0\xf9!\xc0,\x96\x7fQ\x13\xf7\x1b\xc0\xb1\x05y\xa1?\xd6$\xc0\xe8p\x89\xd5~\x08\x15\xc0\xa23\xfc\xf1\x18\x87"\xc0\xf5\x978\x1c\xc3<&\xc0\xaf\xb5~\xe0]c \xc0H\n\xfd\xf5\x13\xc1\x17\xc0Q2\xc3\xc4\\\xaf!\xc0v\x1e\xe5**Y-\xc0\x04\xe6]&n\x14\x1c\xc0\n\x893[k\xc5\x1a\xc0\x9aX\xe9\x97\xdc\x8b#\xc0\x89\x88\xd6\x811\x94$\xc0\xc7\xd1o\x90\x93\x7f\x1e\xc0(\xb5\xdb\x1e\xb7]#\xc0\x92\xabH\xb7\x17\x7f\x1d\xc0\x9d\xde\xb4\xf2\xbbs\x1c\xc0c\nWQ\x86\xa1*\xc0\xdb\x95\xdb:\x10| \xc0QDN\xf6\x9d0!\xc0!\xe1O\xb1\x95\xcb*\xc0#\xed\xd8w\xc0\x04\x1b\xc0\x92\xbd\x94\x9b\xde3+\xc0&>\x9e\xfb\xe5\x00$\xc0\xce/pX4\xc2$\xc0A\xeew\\+\xb6!\xc0\x13\x0c\x97\xf8\xc6[\x1f\xc03\xbe\x06\xfd\x01\x0b\x1c\xc0\xe9i\xf7%\x91\xbb\x1f\xc0\xcf\xf8QW\xa5\x86\x1c\xc0\xa4\x80\xac\xf0AT#\xc0\xc9\xd4\xd0\xdcZ\x89\x1d\xc0T\x80\x89$\x85.#\xc0\xb9B\xf2G\x99\xc8&\xc0\x93\xc0\x87\xca\xf3\xe8\x16\xc0\xdcs\xba\x9e\xd7\xc9\x17\xc0\xafm1^_g\x1b\xc0\x92]\x85r\xba\x05-\xc0\x12\x8c\x028l\xf0"\xc0=@FQ\x87\xb1"\xc0_L8\xff\x1f\x08\x17\xc0\x94J\x01\x82\xdck,\xc0`\xba-\xc2\xeaH0\xc0\n\x84\x88eg5 \xc0\x01V\x9cI\xf6\xb3\x10\xc0\xcbC\xf5H\xf8q \xc0\xb9y\xc4\xf18\xd1\x1d\xc0G[x\x87M\x93\x1e\xc0\x94M\xeb\x086\x7f,\xc0\x99:\x01\x8f?\x17#\xc0!\xff\x12\xab\x8e\x9c,\xc0\x98\xec\x86\xd3\xf9t\x1d\xc0\x00V\xdcV\x80\x8e\x06\xc0fM\xbb\xf0\x08\x7f!\xc0r\xdd\xe0Oz\x1b\x1c\xc0o\x05i2\x85\xa0 \xc0\x1eN\xff\xc5\x9f\xb0$\xc0R\r\xc4\x14\x81\xad#\xc0\x12\x1cY\x98\xdd\xa3.\xc0\'\x15?\x7fJ\xb4!\xc0\x16\x99\x99u\\\xa7\x1b\xc0\xd3\x8b\xd1\xa9af#\xc0\xcd\x0e\xaa\xf0C\xec\x18\xc0}\xd7\xed\xb1\xf2\x02\x1c\xc0\xc9\xe4@r\xc7g\n\xc0\xc2\r\x861\x91\x90\x19\xc0\x00\x03\xd9\xb2\x0b\xf5\x14\xc0\x14F2lHg\x1f\xc0{\xbeY\xfc\x83\x1b0\xc0\x84\x18-\xa4\xb7\xba.\xc0\xb8\x95s\xa0\xe1\xbc\x13\xc0\x89E\x1c\xc96\xf3\x1b\xc0Oo\xd6Ic=%\xc0\x9e_)\x9ea\x8a\x14\xc0w\xb7\xfb\x7f\xaa\x03\x19\xc0@/\xcd4"G#\xc0\x81\xd4#\x15\xday\x1b\xc0R\x98n\x13\x93\xad\x1b\xc0\xd5\n\xfe,\xa6L"\xc0\x83P\xa4\xcc\x18\x81\x17\xc0\x0c\xd9R\xf6\xf4\xe4\x14\xc0\xb9\xe4\xe4D\xfdl,\xc0Yo\x9d0#\xe7"\xc07\x83\xa7\x9a\xabp"\xc0y\xb0\x1c\x1d\x9a9"\xc0\xb2\xc1\xc5\xfe\xcbp\x1e\xc0\xc6\x8e\x8bA\xbc\xbe\x1f\xc0\xcf\xe5\xe1\xeb\x13\x1b0\xc02YM@\xa2\x03"\xc0\xca\xd0/\xd0[J\x16\xc0z\xcb\x83\xfa\x82L#\xc0^C\xc9\xbc\x8af(\xc0\x99e\xf1N\x16M\x1c\xc0S\x05\x8dq\xb3\x99\x17\xc0&h\xe2\xe1\tx \xc08p\xe3}\x8e\xd8\x16\xc0\x00$\xfb\x81\x1e*#\xc0\xb5\xda\xe0mv\x1a\x1f\xc0\xa9{\xa2\xbc\x118*\xc0\x98\x06$\x7f\xce70\xc0\x98g\x82\x01\xcc\x9f"\xc0\xf4D\x97\x0b^\xd4 \xc0j\xecw\x128a"\xc0\xec,\x1c\xd6\xec\xfd\x1e\xc0]\xcf\x90\x9e\xc4\xee\x1b\xc0\x8f&\xb8\x07\x0fQ\x1e\xc0\xa1\xeaK=\xa4C\x1c\xc0z\xa9\xb8\x98\xff\xb1.\xc0\xe0\xb6\xc2j\xea$"\xc0\x0e\xe0\xb9Z\x18\x91"\xc0\x04\xafP\xa7\xe2\xb9/\xc0\xac5g"\xe0l\x18\xc0\x89*\x82^\xd6\x91\x1e\xc0\x19\x7f\x00@\x1b\xe9)\xc0~\xfa~\xce\xf6\x0b,\xc0[\x0b\xc0\xc3\x0c"#\xc0ZP\xb4\xa7\xceT\x19\xc0O\xa7\x84\xc1Iq\x1c\xc0\xf0e\xdc\xbd\xbb\x10)\xc0b\x12!I\xfc\x05\x1e\xc0V\xef\x07{\xb1_\x1e\xc0\xba\x0c\x7f\x1f?\xdf\x13\xc0Gz\x81\xaa\xca\xcb\x19\xc0\xe5\x9cwo\x9b\x19$\xc0\xd0\x17\n\x17U\r#\xc0\xc14\x1dKn\xcf\x1d\xc0\xf8\x0cy\x93\xc5\x03.\xc0\xafHF\x19\xecA$\xc0\xbaY\xf5\xe1\xb1\x15 \xc0\xe4\x1a5\xce\xb6\xea#\xc0Z\xfbK\nH\xd7(\xc0\xe7\\=\xc0\xad\xd9\x16\xc0\xd3\x16J\x92"x\x1b\xc0dB\xa1\xaf\xe8\xba,\xc0K#|q\xf6\xfa)\xc0h\xc98\xa3pP\x18\xc0\xa8E\x87\xef\x84V\x1b\xc0\x06x\xf5\xcf@7$\xc0\x11k\xb4\x83Z\xa0#\xc0=\xfc[A"\xf6"\xc0.\xcc\x82>\x0b\x86%\xc0\xf84\x94\xe5X\xe0.\xc0t\x13{\x05\xc9\xac\x1e\xc0A\xb9\x85>\xb8\xaa\x13\xc0.\xf2\xacf=}"\xc0J\xa4\x8f\xd3]<#\xc0\x0fy\x06\xdf\xeer\x19\xc0\xec2\x9cY\n\x7f\x1d\xc0\x8bs\x84\xcbx\xda \xc0\x95\xd8\x00\xaa\x87,.\xc0\x94\x13v\xcc\xf4\xa9+\xc0Kh\x84(\xe4\xab.\xc01KK\x0cd\xd3*\xc0\x9f\xcb\x19\xc4\x9d\xdd\x1f\xc0\xf0\x9c\xcf\x15\x17\x86!\xc0Q\xc9\xb8M\\\x9b)\xc0{b\x92f\x17\xb3)\xc0E<\xcc\xdd\xdc\x06#\xc0\xbbcF\xa9x\x10*\xc0\xf7\xc3\x0b\xf5\xe4\x0e*\xc0\xcdd\xd8^\xca{\x17\xc0\x08T\x19 \x18m#\xc0\x13\xbb\xb4(v\xad(\xc0\xd6\x07\x10r\xd3T,\xc0Dls\xf8\xa2V,\xc0\t\xe8\x15<VQ,\xc0\x95\xa2\xc2\x14mx,\xc0\x0e\x8d\xdaf\xb7Y\x1c\xc0\xa2\x87\xa8[\xaf\x7f)\xc0\x7f\xb9?\xca\x91\x8a)\xc0!\x95R\xe2\x19\x99\x0b\xc0\x06I\x0e\x85\xde\xcd.\xc0\xc4e\xea:1\x91,\xc0\xbf\x88u\xd4\xe3 \x16\xc0`[\x8d\xd1\x8c\x93*\xc0\xf4\x95\xac\x16\xc2\xf4,\xc0\xd2 \x93\x8bf\xe8,\xc0KA\x0e\xc4\xd4\xd6,\xc0\xab\x14\x8c\xe0\x83\x01 \xc0%-\x90\x02\xe1\x94\x1f\xc0\xd1\xd0\x87\xc3:\xe1\x1f\xc0wO\t\xa7=\xd6\x1f\xc0\xe9!\x17\x1c\x87\x0c \xc0&\xf0\x88\x96\x8a\xf6\x1f\xc0\xf8\x14\x1c\xa1-\xdc\x1f\xc0\x7fZ\x12\xa3\xab\x8e\x1f\xc0\xef\x06\xd9\xf3\xe4\xae\x1f\xc0w\xcaNW\x9eN\x1f\xc0,\x08\x1e\x01T\xec,\xc0a%(`\xdb\xb0\x1f\xc0`\xac>\xe4U\xe9!\xc0\xc4\xdd\x0c5\x9f\x98-\xc0\xb6\x13\x8d\xb1\x95\xbb\x1a\xc0\x17y\x9f\x02\x1e\x9a-\xc0\xcbu\xcb%\x88\x84-\xc0\x9a\x14\xe9B\x18\x86!\xc0\xc9\x95\xdb\xcb*^-\xc0e\xa1Q,\xa3\xbd\x1c\xc0\xffk}W\x84\xca-\xc0\xe8L.\x13\x86\x81"\xc0\x18`\xa2xk|"\xc0\xe9L\x81w\x15L.\xc0\x0f\xe5\x9a\xa4\xd7\xbf-\xc0\x83Y\xba\x84\x05\xbc\x1c\xc0\xf4\x83\x02\xc7/\xf1(\xc0\x1d\t\xf56w\x8a&\xc0\xb2\nh\x80X\x12\x10\xc0g\xe7\xe6\x82\x8f\xd2\x12\xc0\x10\xeb\xb0\xd7`\xe7\x12\xc00j\x84\xd5\xfd\x15\'\xc0\xdd\x08\xe98\xe8\xb4*\xc0\x7f\x17Vz3\x93$\xc0\xaa\xf3\x13\xdd\xf9`\x1c\xc0\x0c\xd1y\xa1\x12\x96\x17\xc0\xfe\x1d\x87l\x17\x97\x14\xc0~\x13(\x0fg\x10\x1b\xc0\x8fk\xb1+y2.\xc0\xbd\x1b\x15\xd9\x8b\xce\x14\xc0\x7fz\x9b;\xa4\x8e+\xc0\x1a\xcdxnPl\x1c\xc0$x_\xf6\xc5\xe8.\xc0\x8c\x0bo\xaf\x86V\x1c\xc0\x14>^\xc8/f\x14\xc03rn\xaf<m\x1b\xc0\xcb\xaazr~\xfd-\xc0\xf7\xcf\x81\xf5\xc8$\x1c\xc0\x1c\x8aN\xe4\xc90\x1c\xc0\x8cs\x9b\xf3]}\x1f\xc0\x05\xb2\xbe\x8bfj\x1f\xc0\xcc\x9f\x0b/\xf6M\x1f\xc0|\xca\xce=\x81s)\xc0E\x07.@\x9c8.\xc0\xe2\xe7iY\x18\xc7\x1c\xc0\x89\xc3\xae\xb5C\x0c\x17\xc0\xbe\xe5\xa1\xd8q\xdd*\xc0\xb3\xb9\xa3\x93\xb5\x97\x1f\xc0\xff\x0f {\xc9\xf4/\xc09\x1f\xf1\\\xca\x08\x1c\xc0e\x87q\xa4\xa1n\x12\xc0xN\xc2\r\xb3o!\xc0\xfb\xc1;\x07\x7fb!\xc0\xe4\x1d(b &.\xc0\xbeg\xa4\xff\xa41\x17\xc0\x94\xa2\x80\xa1\xb7\x1e!\xc0-&m\xee\x7f}\x1b\xc0k\xaf\xc1\xe9\xb2f\x18\xc04*&\x16\nr\x14\xc0\xe1\xd8\xa5\xa0\xea\xbb\x1f\xc0c\x9e\xec\x9e\xeaJ\x18\xc0-\xa1;\\\xaf7\x1b\xc0\xb7\x0b\x00\xe27J\x10\xc0\xf8\xd8\'\xb7XN\x19\xc0#fA\xdb3\x81\x1d\xc0\x87\xc9\x84|\x87\x03\x1d\xc0\xab\xab\xf2\xab\x01\x00\x1b\xc0&N\xd8\x80+/\x1f\xc0b\xe0\xc4>\xab\x92\x1f\xc0:\x93#\x979Q\x17\xc0\xc5\xe9\r\x81\x99\xf1\x18\xc0\x9bP\xd4O\xee\xc5\x1f\xc0M\xd7nE\xd4#&\xc0\xc7\xfc\x03Y\xa9\x12+\xc0\xe0\xa9\xfb\xa9\x1d\xb2\x1c\xc0X\xc8b\x1b\x1a\xd1\x18\xc0P~\xd7\xd2p\x9f\x1a\xc0\xfa\xcd\x8d\x10FS\x19\xc0\xb6d9\x9c0\x82\x18\xc0\xf5\xde@X\x00\xd1\x19\xc0\x0c\xbf\x943~\x8b\x1c\xc0\x8e%\x83\xb5\xc5\x1a0\xc0%\xf7\xcf\xf6\xbc\x06\x1e\xc0\xc0h\x1a*g\xda\x18\xc0J\xa4n\xa3!z\x17\xc0\xe0Jj\xd0\xefz\x1b\xc0D\xee\xa3Zn\xd5\x1f\xc0\xa7Y\xaf\x9f31\x1b\xc0\xe2c\xe9Rqq \xc0\xa9\x07\xce\x98\x17\xc7"\xc0L8 \xa9\xa9{\x1b\xc0\x0b\xf8\xa4j\xddj\x18\xc0O}\x15`$M\x1c\xc0a\x0c\x01%:\x85\x1c\xc0"i\xdart,\x1c\xc0T\xdd\x12\x0e~L\x1c\xc0\xcb\xc4\xb9\xf6R\xaa"\xc0h\xd8f\x05\x97\x14#\xc0\xda\xed\x88\xec,_%\xc0e\xa8\xaf\x0e\x92?%\xc0\x00\x07`\x03\xd7\x16\x14\xc0\x00\x9d\xb2\xcb\xc4F\x1c\xc0J\xb0]\xdf\xac\xaa!\xc0\x94o\xc9\xca~\xed,\xc0>L_n\xcby\x1b\xc0">\xe5\xebD\xef,\xc0\x0b\xfd\xd1\xa4\x85\xc1\x12\xc0\xd8\xb4\x9dI\xe9z!\xc0=\xa9\x82\xcb\xfd\xd0\x17\xc0\xd1\x7f\xb5\xfcj\xb9\x12\xc0?\n!vR\xe4\x16\xc0@\xfc\x19\xc5\x99\xf4,\xc0\x8c\x16\xb62\xf2\x8a$\xc0\x1a7j\x13\x00\xc9,\xc0\tj\xc5g\xe6\xe2!\xc0\xad\x82\xf1Gw\xc5\x17\xc0\x06\xc6\xe3\x04\xf7\xd6,\xc0\xab\x7f+\x02\xd8-\x18\xc0.\xf9\x9f\x0e\xd9?\x1b\xc0\x99\xed\xc5\x05|\x8a$\xc0\xd9\xcb\xa5\x95\x9e\x80"\xc0\xe1\xbb\xb4\xb4\x9f\x8b\x16\xc0\xe2\'\xc9\xe8+\x8b$\xc0y\xa7\x84\xf3h\xce.\xc0C\x99\xed\x01Tb\x1e\xc0\xd8# \xc1\xc2\xdd*\xc0\xbe\xe1#\xf3[\xb0\x17\xc0\x90\xd5\x92\x18\xf9\xf0!\xc0\xe6V\x87\xe8\xe2\xea#\xc0\x8f\x14\xc0\x90M\x81\x1e\xc0\x02H\xda\x00M\xaf*\xc0\xce\xf4\xc4;Y&"\xc0G~\x1a\xc5\xe2g\x1b\xc0\x95\xf5\xbdpZ\xa9!\xc0\xbd;S\x8e^\xc7,\xc0F\xa7\x97t\xa1\xbb!\xc0\xd7\xe0\x02\xf3\x00\xdc#\xc0\x94]\x80\xd6\x9e\xde!\xc0\xff\x07\xca\r\xech\x1e\xc0-\xa7;\xcb\x1c\xbb!\xc0\xb2\xb1\xaf\xd8\xa3\x88$\xc0\xcf\x03\xbd\xc0\xca.\x18\xc0\x00xp\x07\xc1\x8c"\xc0\xc0\xbcn\xba\x9d\x94$\xc0\xdc\xce\x89bL\xf5"\xc0\x8a#\xccI\xa9]\x1b\xc0\x85\xd9\xe0\xa8\xbe\xcb,\xc0*\'\xf7ux\x93$\xc0\xfe&\xdb\x07\xa64\x1b\xc0Ka\xd3\xca\xb7x\x1b\xc0\xc6\xe93c:\x06"\xc0\x15\x83\x8b\xe6\xd8(\x1f\xc0\xd0b\x17}\xc8\x8e\x1f\xc0qpt\xbb\xdd\x92%\xc0\xa9\xff\xfc\xa8\x17\x8f\r\xc0\x894\xf1f+c \xc0\xd2\x8e\x08\xa4J\xd0#\xc0\xc7\x0b*\xa3\xcet#\xc0\xe6\xbe\x8eyM\xf6\x13\xc03T76W)\x18\xc0\xbb\xc9\xb8\x89\xeaP"\xc0\x17eF\x02\x0b;0\xc0\xd6\x1eu\xe4\xe9y#\xc0\xf0\xf7\x84\x90\x02\n\x16\xc0\xff\xe8\x9e\x8f\xec\xb6 \xc0@\x00\x826\x07\xe9\x15\xc0\xb9\xd1\x0c\xd8\xe2f\x15\xc0\x08}\xacba\xe9\x11\xc0R~\xb2\xcbh\xaf&\xc0\x84G\xd19\x8a)#\xc0`\x9cai\xa2B*\xc0\xf4\x1ai\r8\x96+\xc0\xba$\xe5\xca\x1a\xc0(\xc0+_\x08\xc6\x95\xd2.\xc0\xdb\x8f\xb0\xc1\xf9=#\xc0\x835\xd1\xcd\xc8\x19\x1e\xc0O?S0\xb1\xd4\x15\xc0d[\x9f\xfb\xf5F\x1e\xc0\xb1\x84\x89A\r\xa4.\xc0\xc1\x1f\xfdM\xd1\xad#\xc0:\xbe\xcb\xa4T\xce!\xc0\xd8L\xec\xe7\x89\x9f.\xc0\x9cK\x02e\x88\\\x1e\xc01\x82\x12}9A$\xc0\xb1,?J\x89\x01\x14\xc0\xb5\x9fz\xa3\x01L"\xc0"WN\xe7x\xcd"\xc0\x0fLw\xb6\x01^&\xc0\x9cyv\x8d\xeau%\xc0*\xd9\xd4s\xd4v"\xc0\xa5\x179\xa1\x9780\xc0\xd7E2\xbe\xd8\x05+\xc0Z<kH\xc1_,\xc0\xc1\xe6i\xb2!\xe8\x1c\xc0\\\xdf\xaa\x88\xeeX\x19\xc0\xb8\x8f*\x01\x83\x9b\x1c\xc0\x01p\x0fP\xc5a\x1c\xc0*h>q\xdf\xec!\xc0$\x98J4B\xfc\x08\xc0\xbe\xe7Y%\x99\x87"\xc0.\xea\x00H\x85\x89-\xc0\x84\xeb\xc8\xc4\x98\xdd\x1c\xc0\x9c\xf9#0\x0b\x06\x1d\xc0\xca\xb6\\@\xbav\x15\xc0\x94\xfa\x1e\xb1,\xf0\x19\xc0\x8a\xab\xa0\x03nq\x14\xc0\xa4#\xb6\xa3\x07&!\xc0\'u:o\x84\x04!\xc0\x03Qz\x08/\xe1\x1d\xc0e\x101\x84sh\x1e\xc0\tn\x1aW\xeb\x1d \xc0\xb7V>*\xdc\x80"\xc0\x86\xa7m\xb1\xeb\xc1.\xc0\xbc\xd6\xae\xfa\xfb\xe2 \xc0\xee\x8c\x1a\xa4O-\x10\xc0{\x06B\x8f8#$\xc0\xba\x10\x8e\x0c\xc7\xa2#\xc0\xed/\xf2\xa1x\xca\x10\xc0\xc0\x15M\xc2s\xb2 \xc0\x7f9\x84^Y3"\xc0+\x84s$k\x12 \xc0\xd2Il\xac#w"\xc0\xa2\xa4\n\xef\xe7H\x13\xc0\xd7Q\x16\x91\xc7\xf0!\xc0\x80H\xaa\xdb\xb1f*\xc08\x03\xb0R0\x8b!\xc0l\xf6R\xeb\xa1\x8d\x1e\xc0T\xba\xe2\x1c\xf3}"\xc0\xc4\xfa\x90\x89\xe9\x93\x1d\xc0\x16\xad\x8dL\x0b\x8c*\xc0\x9c~\xab\xd0d\x89-\xc0;\xb40\x9a\xa0\xca*\xc0\xe6RT\xc6)t*\xc0@p\x91\x13,F\x1c\xc0\xb8\xe2\x1b\xa0~L\x1e\xc0\xd8\x17\xbc\xa2mM*\xc0A[U\x9c\xb1!#\xc0\xdd *\xc4\xe8\x13%\xc0y\x16\r\xdf\xee\xf9)\xc0\xb9\x90\x9a}\x85\x04%\xc0\xb3\xc7Zg\x1d\xbf\'\xc0#\x08\xea}Km\x1d\xc0w\xa1\x9c\xcc\xbe\xd5\x1d\xc0\xf54O\x08\xfa3%\xc0[}\xd0\xe8|V*\xc0\xf8\'\x99\xe7\xab\xa6\'\xc0\xcac+\xa5h\xee!\xc0\xc9AU\x14;\x08#\xc0 \x17Y\xbe\xd3\x17#\xc0$\xdf\xde\xac\xa5\x04"\xc0^\xc1\x0e:f\x89\x1b\xc0\xb4r\xcezs\xa1-\xc0\xc6d\xae\x87\xf9c!\xc06\x032lo\'"\xc0,\x91\xbe\xf5\xfa\x90-\xc0\xa0\x0c\xfat\xad\xa5"\xc0\x00\xa8\xbfmIh#\xc0?\x81\x13\x81\x16<#\xc0\x85\x16\xe4\xd0\x9d\x1e\x1f\xc0\xd1JQu\xa4="\xc0\xd4nMg9\x95\x0e\xc0-\x18e\nh\xe5+\xc0E\xdd\x02\xec\x93\xc6\x13\xc0 \xda5\xe3b\xa2\x1c\xc0\x9e\xb1\x07\x0fb9"\xc0\xe6Lc3\x14\x91"\xc0\xdc\xe7w\xfb\xb3\xc9\x0e\xc0L\x1b\xd2\x1a,,"\xc00s\xa7\xf8\x9b\xd7!\xc0\xe8\xcc\xc9\xb5\x01\x84\x1c\xc0@\x88U\x16T\xe6)\xc0 M\xfc`|\\#\xc0\x83N\xa0S\xc7\x83\x1b\xc0F\xcb\x0f\x02\x1do"\xc0Vn\x9d\xea\x10\x01"\xc0\xb0\x93\xb2\x8c\xca\xc4"\xc0\x15\x16\x8d\xd1I&#\xc0\xa2\xd9\x10Z\ti\x1f\xc0\xdb\xd7\x8a\xd6\x98\xef"\xc0>\xfd^\xaa\x058#\xc0\x035\xba98\x8c\x1e\xc0\xcc.\xab\x19\xa8\xfd)\xc0Ps\xd9c\x12\xb6"\xc05\\\xcdG+p"\xc0!\xa3\x90\x9c"\x12\x1b\xc0\xfdLz&-\xd9 \xc0\xb33\x05\xeb.\xcc\x1c\xc0\x88a=\x05[\xed"\xc0N\xa4T\xd0\xbb\'\x1f\xc0e\xa1\x94\x81\xb0["\xc0\xff\x0f3 \xc7\xf7\x1c\xc05\xe3\x10~\xba\xca"\xc0p\x15\x97\xe5\x8aB"\xc0\xff\x17K\xbd\xeez-\xc0\x92~\xad@\x17\x04#\xc0\xd0\x1b\x04|\x0c\xf9"\xc0a\x8e\xc8\x9e(9\x1d\xc0\xfd\x12\xd5\xcd\x07\x89"\xc0\xa2\xf7\xe1\x0f\x8b>-\xc0\x9eu<\x00\xbe\xad\x1f\xc0\xc6\xe8\x88?\x9au"\xc0`\xa8\'nE\x0f\x1f\xc0\x88sjCd\xfb\x1e\xc0\xd27\xb1\xa2\xc8\xfa(\xc0w\xc87_\xc9\xbc\x1f\xc0\xb901\x18%e"\xc0\x80\x00\xb7\xa2&\x97"\xc0(\x87\x8f?\x8ey#\xc0\x12"\x10!\xdf\xb0\x1f\xc0M\xb2\xd6=\xed\x8e"\xc0JM\x92\t\x04\x98"\xc0\xdfZ\xfd\x08\'\xc1\x1e\xc0\x0f\xe5\'\xb9O\x14"\xc0\xca\x19\x03T\x15\x87\x1f\xc0i\xb5\x92(m\x83 \xc0\xd3a\xde,?\xc3\x16\xc0\xab\xd0k\xda\xab\xb9-\xc0\xd1\x9d\xbc&\x02\xdb-\xc0\x8c\xa3\xd3S\x19\x86\x1c\xc0\xd8\x88\x08\xff \xa0\x1e\xc0\xe2\xa3\xae\x99\xb9\xb8\x1e\xc0\xbfk\x06\xc0\xf1\xfc \xc0\xa1M\xac\x1f\x9d\t\x1f\xc0\xcd\xd2\xcf\xe4-0.\xc0ae\xab\x88v_#\xc0\xbc\xc1!Q\xa3\x99!\xc0<T!\x8e~\xec"\xc0\xcc\x95\xfb\xfd\x90\x7f\x1e\xc0r\xd44\xc2#\x05 \xc0v\xbb\xda-E~#\xc0\xe0f\xa6\x94d\xa4\x1b\xc0\xfe\x0bXsZ\xff#\xc0f\x00\xb3_H\xed \xc0\x1f\x93\xe9a\x07\x8c-\xc0\xed\x1dDB\xb0D%\xc08R\x81\x9eZ_#\xc0\xd3\xb2\xa2d\x1f\x86 \xc0\xd32\xa4\xae\x00\xfb\x15\xc0`\xb5S\xa7:\xe1 \xc0\x1c\xf2\x8a\xba\xaa\xba"\xc0\xf3\x12\xe3\xa7\x03s$\xc0\x94f\x88v\xa0Y\x1f\xc0?\x83/U@\xb9.\xc0Ya\xb7\x13\xf8\xe8#\xc0\xc6\xe5\xc7F\xc0\xe4\x13\xc0\x98\x8d\xb1\x85s3#\xc0\xf3O\x9a66\x84+\xc0\x12\x8d\xc1\xd0\xa7<$\xc0e\xab2\x03\nN$\xc0\xef$\xad\xf09\xec#\xc0o\xa0\x8cU\x80\xe7"\xc0\x14\xf5\x01\xe8\xa3\xfb\x1b\xc0r\xbd \xa6vx(\xc0I\xf4f\xd0\xd2x\x1e\xc0\x02At0\x11\xa6\x17\xc0\xef}\xaeiy\x18"\xc0\x80\xbf\x03HWB\x16\xc0\xf4{\xe1Fd\xc5\x1a\xc0\x02\xc8\xc4F\x87\xd6\x16\xc0\xe3\xc2\xcc\xea)r\x1c\xc0\xfa\x9e\x05\xa9\x16\x06\x15\xc02\x9c\x9er\x1f\xf6\x1d\xc0\xfe\xa0i\xed\xfa\xb4\x1c\xc09\xda\x9e\xbb\x02\xd9#\xc0\x83+u\xe2D{#\xc0\x97\xe2\xc1j\x04\xf9#\xc0\xd3L\xdf\xed?\xd6.\xc0/\x05\xe9e\xf0~\x1e\xc0I\x9e+\xf8X\x9d\x1b\xc0\xc3\xa0}u!\xc2\x1d\xc0e\x9a\x90s\xfe5\x12\xc0T\x00\x90D`\xf4)\xc0_\x80\x0e\x0e\xe1\x8b\x13\xc0c+t\x12\nr"\xc0\x8a\xa9\xd8\x81\x1e\x1a.\xc0\xa8v\xa6Y\x0b\xdd.\xc0\xae\'\xde\xae\x89\xb2+\xc0\xac\xb6\x17\x08#I#\xc0,\x14\x03$\xb0\x9b,\xc0\rX\x15\xf3\xe0j!\xc0\x8c\xe9\x1c\x8c\x0f\x18"\xc0\xf2\x1c\x18F0\x8b\x14\xc0\x138\xab\x94\xb7\xc7\x1f\xc0\x91 \xa6\xdd\xb2o!\xc0\x10\xe0\r\'\x02\xd5\x1c\xc0s\xfc\xa2\x16\xd7\x9c"\xc0\xec\xeeG\x03\x80\x1a!\xc0\xec\xecu\x05 \xf7"\xc0\x1e\x17\xb6\xd4\xb7\x9c#\xc0R\xde=#O"#\xc0\xbe$/\x17\xeet\x11\xc0\xe1\xd9\xcc\xa6\xf0Y"\xc0\xd1\xc1w5Tz\x1c\xc0l\xf51HMj+\xc0@\x0f\xa2\x1d\xff\xaa\x1e\xc0qH8\xf5\x1b\xef\x10\xc0\xa6\xff\xd2\x90\xfcb,\xc0p\x96\x1f\xf8\x80\xcd"\xc0S\xb7\xc3~=\xaf\x1b\xc0xH\xe0\xcdQ\x8c\x1e\xc0\xbdnv\xf1\xa4Q\x1c\xc0\x84\xf6\x9ey\x13\xa9\x19\xc0\xd0I\x02\xbe\x10=&\xc0\x9f/N\x9b~#$\xc0ik\xdfy\xd7\x1c$\xc0\x90\xd9\xcf34_\x1b\xc0=\t\xe2\x16Y\x1c0\xc0\x8a\xac\x04\xd3\x8f\xbc\x13\xc0\xb4Zo6o\xa4\x1f\xc0\xf6\xc0\x96$(\x8e!\xc0f\xdc\xcc=\x9a!\x17\xc0\xbfoc\x0f<\x0f$\xc0hL\xa8U*~\x1c\xc0\xd6\xaa\xc8\xc7z\x8f\x1c\xc0\x96D;\xac\x11\xd3\x13\xc0\xf8[)M\x8f\xf7)\xc0If,A\xa9$ \xc0\x05\x8b\x95\x13k\xfd&\xc0\x11(\x81\\k !\xc0\x1bP-\x18\xf4X\x19\xc0\xe4yMW1p\x1b\xc0$\x94;\rQ\xc7)\xc0\xa9\xfd\x80\xe7\xa1)%\xc0?\x08\x01(*\xb7\x1b\xc0!U\xd7\xaeu\x1e\x1d\xc0!S:\xef\xb4"\x16\xc0\x0b\xac\x0be\xaf\xc2!\xc0\xeeG\xd66$\x9b\x16\xc0\xe2\xde\xcc\x80 \xfe"\xc0~\xcd\xfcK\xd1\xf8)\xc0\xd7B`\xce\n\x9e\x1d\xc0\xce8;\x00p\x9e!\xc07\xe5\xecJ\x00e \xc0}\xe8\x0c+\xe0\xc6\x1d\xc0\x18,I\x17\xf1\xa2\x1e\xc0\x9c\xbb`\xc1\xb9$0\xc0\x03@\x938\xa8#\x13\xc0\xd6\x12\xe0\xf0\xe0\x1c!\xc0\x9a\xa1\x8a\xfe>\x7f#\xc0M\xe6\x99_>]\x1f\xc0'
p16
tp17
bg3
(g4
(I0
tp18
g6
tp19
Rp20
(I1
(I3205
tp21
g13
I00
S'\xa7\xce*Vt\xe2S@\xab\x99\x9eWh\x19S@\xfb\x80r\xa2\x8dsS@\x0f\xf21\xe3\xcb\xc6S@q\x9f\x03\xb9\xe5\x83S@\xec\xfe\rlL\xb0S@,&\xe0m\xc1\x87S@\xa4s\xf8sq\x94S@,\x04\x08\xb3\xd5\xcaS@\x88#\x92\r\xff\xcaS@\x13\xb7\x1f\xc0\xc9\xa3S@a\xdd\xdf\xd6\xcd\xcbS@P\\07f\xb4S@\xfd\x93H\xd6wlS@\x9f\x7f,\xa30lS@\xbb\x8dN\xceG\xd4S@V\x06)\xe8\xddkS@\x91\x93\xab\xae\xaakS@\x18\xbe\xbc\x98\xec-S@\xad\x0cj\x15{\xceS@jo\xa2z\xdd\xcfS@\x8a\xd3\x08\x1f\xae[S@\xc2\xa0\\\xa4$\xcfS@\\\x80\xbc\xceS\xa3S@\xbe\xc8\xad\xb5\xe2\x93S@\xea9\xbd*\xe8\xcfS@\x06\x1c\xb1\x1d\xe0\xa3S@z\x97XR\xf9\xa3S@\xcb\xe5\x9b\x05x]S@(i\xaf^lyS@\x1b\xfc\xc9j+\xd4S@U\x9bR\xa9\xbblS@\x1a\x03\xd4\x9b\x15\x8dS@\xb8\xc8\x1e&\x8d\x85S@\x08?\xe33\x92wS@\xba2+,\xbe\xa2S@OUE\r\x87lS@\xaa\x19\xe7\xaaZ\xd4S@\xe8\xe2\x7fhx\xcfS@\xf7\x8c\xaf\xdfV\xceS@\xfc\xcb)\x86\xbd\xcfS@\xa8\t\x12\xed\xa5ZS@BC\x7f\xc0G\x86S@\xd2O\xb0\x00\x8f\xb7S@3\xbd\x92#\x10hS@\x8c\xacU\xabn\x1eS@Q\x12\xc5\x83\xae\x87S@%\xff \x98\xacuS@\xec\x18\xe1\n\x1bBS@\xcc\xf0\xd8p\xcalS@.(\x06%TPS@\xe8|\x91\xfe\x1atS@\xc92\x8d\xa6\xbb\xacS@\xe4\xad\x83L\x89\xa6S@fa\xa0G\x91uS@\xb9Ng\x0f%\x88S@\x80\xda\xc9\x85\xf9mS@myR] jS@w\x88\xbc\xb0\xd49S@\xdd\xa2\xc6\xe7\xbcSS@\x84\xd7\xfd\x8b3\xa7S@,\x92p,\x94\x90S@\xb5\x13\xfcRZ\x85S@\xb9\xaa\x85\xfa\xc4\xadS@\x1c.\xdf\xa6>%S@\xbe\x90Dw\xdeuS@\xff=SJA\x88S@\x03\x02\xee&\xb6\xa3S@Q\xc4\xc3\xdc\x0b\xaeS@y{1\x1d\xddSS@Le\xa8-\x1a\xaaS@\x814Y\xd1\xce\xa2S@g\xf6\xfcF\xca\xaeS@\xf3W{\x14@\xd2S@\x80\x13\x0ep\xcc\x97S@/\xees\xd51\xa1S@\x19dzh\xd7JS@\xa2\x1c\xe0\xf9\x7fnS@D:\x05\xb9\x95\xb0S@(\x943J\x03hS@M\xa98\xc9\x9d4S@\x85\x03\'xK\xd4S@\x10]\x98\x06\x97\xd4S@\xaa\x97\xd3\xdd\x1bpS@\xd9\xa5k"\r\xb2S@R\xc1\xec\xa7s\x9fS@rp\x14n\xf46S@\xb1B\xf8!(\xcfS@A\xfe:^=4S@\x16T"/O\x80S@\xce,m\x05\xebkS@\x80 \xa0\x890\xbaS@\xc1v\x97-\x89\xbaS@J<\xd5\xfd\xe6}S@\xc7z\x9b|f\x86S@\xa7\xd13\xd00\x86S@^u\x8a\x04\x8d%S@w\xb4g\x92\xf2rS@\xeb\xbc2(\xf5\x8fS@\x9d\xa1=iy\x8cS@\xeb\xaa\x86&\xacqS@\xfa\xf87\xb3\x0f\x90S@\xc28\x80Jl\x86S@\xd9\xf1\x1b\x19\xdf\xbeS@\x8e\xf8\x9b\xf4\xc4\xb9S@\x13X\xdc7]rS@\xee\x84\x06(V{S@\xb0>iG\x83|S@I\xe2bh\xb1\xceS@\xe7N\xa7\x1c\xc1qS@\x18\xf1\xd3\x19\x16rS@\xf5\xd7pt\xe5zS@\x8fM<mBzS@fo\xbb\xafXzS@d"\xd6x\x91\xc7S@\x93\xecJ&\xeblS@!\xa1*\xd8\xbdcS@\xbf\x93\xaa\xf6\x1f\xd1S@\xf7p|\x90\x0f\xd0S@\xf9\x82\xfb;\x97\x92S@W?g\xfbz>S@b\x10l\x1eU\xc5S@\xcaQ\xbeQ\xa9rS@#\x9a\x16\xe9[/S@5U\x84u\xc4\x83S@\x13.\t\x91\xd8kS@<\x8b\x82\xf9\xaf\xa9S@\xd1\xb6\xce\xc7\xa0\x97S@\xa9\xf4\xf8\x860wS@\xdd\xab\x8b\x08\xd3\xaeS@O[\xd0P\x05pS@\x8e\xf3\x81\xbd,uS@\xd5\x90\x92\xa8\x8c\xa6S@}\xd6|\xb0\xb5\x9bS@\x06\x0157\xaf\xd7S@\x17\x05\xf6\xe5\xc3\x9aS@\xeaJvF&%S@\xa6\x83\x84\xdb#pS@K3_/\xf8\x9fS@@\x1c\xaf\xfc\x9elS@\x86\x86\xd5\xfbA\x91S@v\xd5\x08\x1b\xd3\xd1S@\xed\x80\x0eOr\x97S@3/\xf2me\xdcS@\xcf\xf2\xac\x13\xbasS@\xfaI\'T\x85vS@\x8c\xd8\xe8\x15\xe2|S@\xac\x00\x07\x83\x94\x95S@\x9a\xf0g\x118;S@5\xca\x90?\x02RS@\xfa\x1b\xdb\xd1\xcblS@\xd4^\x9e\xec\xe9hS@\xab3\xd9\xedQ=S@\x9d\xb7m\xe5QyS@/zY\xcc\x07yS@\xd4!\x9eL|\xc8S@\x01/\x84\xb7\xcfTS@\x07\x80\x0c\xf5\x7f\xa7S@\xb2>\xb2\xad.\xb4S@\xbd\xca\x0b\x0e_\xc4S@\xd8\x04\xa7.X\xc9S@\xb8\x0e\x02\xa4!\xd5S@\xaf\x93\x08\x0f\x98=S@\xeb\xfa\xdeG\xed\xafS@\x9a\x13\x9d\xee_\xc4S@\xfc\x98i\x03\xebMS@z!H \xbf\xafS@p\xea\n\x14\xd5\xb0S@+\ns\xc4\xc6nS@"\x14\xf8\xe0w\xaeS@\xca\xb7,x\xc2\xc3S@*\xec\x1be\xd9\xd8S@\xf8}-*\xb2HS@\x97\x84\xa5\x8e\xc57S@\xe3\x9d\x8bU!\xd0S@m(\x8e\xdb\x9e\xc2S@\xee\xda\x1f\x93\x04eS@\xde\xfai\xc6\\>S@J\xab\x8b\x8f\xfc\xc2S@\x994\x87\xe5\xae\xd9S@\x1f\xbb\xbd\xdf\xbb\xceS@F\xd1\x8aV1\xc7S@!>\x87\xda\xeeoS@\xd9E\xca\x03eHS@\xf3\xdb\x1b!QSS@&\x91\xcc\xd2\xc5\x92S@CF\xc88\x9c\xa7S@\xc2\xb65C>\xb2S@\x14\x13\xe3X\xcb\xc1S@\xd1\xe08\xac\xd3uS@U\xbf\x00\xcf\xc9rS@-\xeb@$\xe7oS@\xbf\xb3\xbe#%\xcaS@;\xbdZwb\xccS@\x1c\xd6\x0e\'\x9eZS@\xecYT\xe9\xe28S@\r\xc1[\xd1\xf1eS@\xa7\x84X{\xdb)S@\xc5^\xcdS\xb9qS@\xb1U\xb7O\x00\xc8S@\'\xdf[\xa2|\xa5S@\x03u\xfeaBrS@\xf8\x1e\xf6x\xf5qS@e6\x8en\x80VS@\r.\x81\xad\x0e\xdbS@G\xc8\xd6\x0b\xd0\xadS@\x0f\xf3(\xf3\xeaIS@\\6\xcf\x8a\x0b\xc4S@\xaf\xa5\x181\x95hS@A\xae\x9f\xeb`\xaaS@\x04\xa2#\xea!\xd3S@\xbb\xcaZg\xa4\x9fS@\xe1\xc0i\x8d\xb5SS@\xf2\x9c\xfa~$wS@\xd8\x92\x90\xb4\xcb\xacS@\x8bs\x91\xdf\xdbjS@\xc3\xe5D\x0c|\xbaS@\xf1\x1e\xb1\xf5\x8djS@\xc9\xd5\xe2omjS@4\x98)\xe8\xc2mS@\x922\xbe\x86\xf8\x8fS@\x00\xff\x1f\xe5TBS@P\x19\x8b\x14\xfcyS@\rLbc\x83\xdbS@\xa8\xc9\xabUG\x88S@\xa9\x96\xd6z\xa0[S@\x8c\x88d7\xf1\xb3S@7\xa3\xce\x81\xb58S@\xedSH\xd4\x17pS@\xb6\xf7\x17\x8506S@]\xd7\x0fL\x90\x89S@\xfb09\x8f\xf7pS@%\xc4K\xb9\x03\xd7S@\x18T\xdc\xce\x82\xa3S@\x93\x03\x00\xeb\xfblS@ \x8b4\xb4\xc5zS@\x81c\xf1\x15\xd0\xd9S@\xb7\x87\x89=\xaf\x19S@\xd3z\x87\xce\xccwS@\x84\xaa\xa0\x8fhlS@5H@\xb7(cS@\xdff\x06z\xdd\x19S@\xb3K\xfe\x86zUS@_\xec\x93m\xd3\x9aS@\x1a\xdc\xd3&\x1e\x8eS@\xb9\xc96)\x13wS@\xf6\xb3p\xa3\x86;S@\t\xb5W\xf1\x82pS@\xcb\xc0r\x94\x1e\xafS@*Z\xd2\xfa\xb6xS@#\x00\xe8\xb2+;S@\x18\xda.\x01G\xc5S@\xe0\xf3\x11\xa1\x8c\xd6S@\x08V\xa5d\x82\xadS@)`\xb1o\xc7hS@y\x82\xf9\xacC\xb2S@z\xe1\x08\xe0\xe1\xb1S@\xdf\xf7&h\x81iS@\xae\xf1\xe5*\x8frS@>f5Mm\xceS@c3\x89g\x95\xafS@\xeaX\x18\x81\xdb\xc3S@\x84<\xf9=\xfamS@s\xaf\xb0j\x04\xbcS@nZ*h\xf9\x96S@\xc1\x86j\x03r\xd8S@\x0f[\xb8n7\xc5S@h;\xee\x0c+\xb3S@\x81N\x19,\xcdlS@\x8e\xb0=\xe4aeS@\x85_\xb4\xb2\xbb\x89S@l\x86\x98\xb3\x03\xb0S@0|\xc6\xcbU\x8aS@q\x944E3\xccS@0\xb3\xbd\xb6\xd2+S@\xa9\xe1A=\xf0xS@\x83\xdb^\'\xe39S@Y\xb6o= US@\xe9\xd4\x9a\x01\x91lS@X\xacmY\xf9\xd9S@\x81\x15 \x9a\xe1|S@%\xb5\xf2\xf6\xd8|S@\x9c\x13\xa3U\xa4\x86S@/\x17\xbb\xca\xeb\xc9S@\x8a\x1f\xc4Zb~S@\x1f\xba\xa7,\r7S@\xb5\xb0\x87W>7S@\xea\xe2\x1f\x8f\xb5\xaeS@.\x8f\x84&tlS@\x01\xb6J\x1e\xcf\xaeS@Y\xce\x08e\xd0\x86S@\xa2\x12\x82*\xc2\x86S@\x8c\x95\xee\xc5B\xbcS@\xc4\xc6_I\x8b\xcbS@\xd4\xda\xff\xe7\xde\x92S@\xe5\xfda\xa7r^S@_\xcf\x8f-\xbd\xacS@C\xddG\x1f,lS@\xcd\xe1\x11\x04\xfa>S@,\xb5\xa1w\xfbkS@o\xf0\xc3\xe3|\xa3S@\x12\xd4!\xd4\x96\xaeS@?\xe5\x87\x16RoS@\x1bh+l\xe1\x8cS@\xff;\xfd\xcc\x9f5S@\xdbI]\x7f\x86\xa6S@\xc0\xed.1\xe8+S@8\n\xc5\xf1g[S@x\xb8\xe8\xa6\xa5\xcdS@\xa0\x06}W\xdb\'S@#\xfbz\xaf\xb5\xacS@`0\xa4\xf4W{S@q>\xc8\xccY\xb1S@a\x1d\x89\x1a\xe2BS@F\xb8\x0b\xc1\x9e\x88S@\x16\xc0!s\x98\xacS@9\xdc\x87~.\xbaS@\xe2\xfd\x9e\xb5\x1d\xc2S@=\xcb$\x11TCS@\xfc1e\xff}\xcbS@ab\xb7\x84\xf4\x87S@{@\x94\xfd\xc6\xb9S@\xfb\'\x01\x87\xbekS@\x0eI\\\x14q\xacS@\xa9\x00\xd9\x89\x15[S@\xd9"M\xa5\x9c\x95S@\xe5\x02.\xe8\x8e\xafS@q\x19\x8b\xbdCzS@{\xfa\xc9\xa9\x0c\xaaS@\xdd\xfa\xcf\xa7\xfd\xa9S@\\p\xed\x9e\xfc\x86S@e\x8a\xbf\xa0\x97NS@2#m\x8a\xa4rS@J>St\xb2\xaaS@\x0cR\x96\x1ex%S@\x8f\xc3\xa9h\x15zS@_\xca\xeb\x94\xad\xafS@I\x140\xf33\x83S@\x94\x13;\xb9\xcf\xb7S@E\xbf\x1e\xa0\x0c\xabS@\xce\x0e\xfcJ\x03?S@=;\x12G+\xaeS@ef\xa3\xc9t\xa8S@6J\xab\xe7\x9d4S@dJ1\x04\xcf\xc8S@\xab\xe9\xdf\x94\x9d\xafS@\x99\xd7\xaa[\xaapS@Sx\xb0\x1c\xee\xafS@\x87E(\xfaW?S@\x1en\xe8p\x10zS@)h\xab\xd8xkS@\xe6\xe2\xb4c\x93dS@]\x82z\x931qS@*"\x87\xeaA\xaaS@Ivx\xc9\xa5kS@\x03\xe9\x9dH\x8e\xa3S@\xd7\xcd>\xbf\xd9"S@\x03\xf7%\x18\x16{S@7\xc7\x95e\xabkS@B\x16gB\xe4zS@=\x18<\xba\xd2kS@\x8bnW\x92\xe1\xa3S@\x9d\x1dJ`U\xa3S@-\xeb5\xa3z\xaeS@VaJV\x91\x8bS@\xfa\x9a\xd9\x81dkS@\xe2\xff\x07\x1d\x99\xd4S@-e\x0f\xeb\x08lS@\xb0\x1c\x07\xef-\xaeS@\xe8\xac\xe7g\xc4zS@\xe6Tm\xadRMS@\xc5g(\xefvkS@\x88\x01\xdd|\xe1jS@\xcb\xd5tj\x86|S@Ki[x=\xd4S@\x97\x94\x1a\xe4(\xd5S@\xd7q\xd3\xb1L\xa3S@S\xf1\xbb\xd4[\xd4S@\x9e\x15RBh\xd4S@\x00\xff\xe8\x8f/\xd4S@Z\xb5\xcc\xed\'fS@C\xdf,\x8f\xb3kS@\x16\x1d\x14\x17\xe8\xcfS@\x94\xb2)\t\xfe\xc2S@\xf6?\xd5@\x82\xcfS@~\x00\x9fg\xa1vS@\xfb\x817\xf1\'=S@w\x80X\xcd>\xd2S@\xf4\xa3f\t\xfbqS@.\xd3\x9f\xcb\xc5nS@\xa0G\x03AsnS@5\x05\x9a\x1eA\xd2S@\xcd\x03TL\xf0\xccS@,\xe0\xc7z\x06nS@9\xf2~R\xf0\x9fS@\xe5%[\xe9?\xc7S@\xa3JY\xe1\xaa\xcdS@*1\x1cf\x9aZS@\xddSK\xca\x00zS@\xa3\x02K)\xa4\xbbS@\xafB\xb0\xc5\x0bhS@\x9c\xf29[\x81rS@\x02Mlb\nUS@\x94\xc7\xdf_\x18\xcdS@C!\xb2=ZrS@\xee$\x93T>nS@3\xe9\xe6\xaa\xcb\x86S@\xc3\xff/\x9d\xab\x84S@\x99\xa0\xd9q\xcblS@DY5\xc3\xd5\xc9S@+dX\xbb\xd4\x9cS@\xe5\xae\xc2xXJS@\xd7\xf7!2\xa7\xc3S@\x96\xbb\x93aa\xc4S@q\xa8\xf0\x80\r\xb4S@\xb9iO\x8c\ndS@\x92~\x00\xf7\xcblS@&\x83\xb9\x8b\x06\xb7S@\x03]\xb6\x9d\\\xa1S@X5\xea\xedT~S@\xb4\'\x17w\x1b\xcaS@\xd8M\x99\x1c\xc0sS@\xc6\tf$:nS@\xe3<\xedvL\x86S@f\xec\xb5\x88\x9e\xb4S@\xd5\xa0\xc6\x93-\x9fS@mM\xee4\xa7pS@\xd6\x1a\xa29\xc2jS@D\xa0n\xf2\xc3\xc9S@\x8f\xebC(wIS@\x1e\xd3\xd6\x04\x8e\x86S@m+\x03n\x0b\xc9S@\x97\xeaP\xbd\xad\x86S@\xd5\xf9\xe7\xb9UnS@[\x1d\xa9\xf5=\xa3S@\xc8\xca\x9a\xb3\x0eoS@\xe3\xa7\xa04\xedkS@\x9dl\xb7"\xea\xc6S@7\x93?u\x10\x96S@u\xb3N1\x9c4S@$\xacN\xc1\xac\xceS@\x02Z\x85\xb0\x188S@\xc6x|\xf1\x19\x8aS@o@\x07\xef\x1f\x8aS@q\x05y\xa7$yS@\xcf\xaa\xda\xcf\x9b\xd9S@\x04U)\xf4\xecIS@\xe9=E\xc0\x93jS@\x86\x02\x85l0oS@|j\x06:J\xd9S@F\xb6e`K\xafS@q\xf2\x1c\xe7\r\x0cS@Q\xd0D\x16\x97\x9eS@\x01\xfc*\x15\xa7XS@\xa2\x82\rr\x83\x1aS@BZ|\xd4\xa6rS@\x99\x06g\xe6\x08pS@\x9f\xf1\xf5\xd7t\x87S@_\x87\x18\xc5\x82\x91S@\xd5%l\xa8\xaa&S@\x16f\xaeB:\xaeS@\xd7\x93\x92\xa9\'`S@,$E\x10\x00\x89S@\x7fx\xafn\x16\xc1S@\x014\xe8\x1c:\x8aS@\xba\xc6\xb8\x04\xb7ES@*\xa0\x08\x1ai\xdaS@\x8a\x03\xad\x9ezsS@\xd9\xbf\xb3-\x19\xbeS@\x9a\xde\xaa@\xe5\xccS@\x8da\xa8\x8d\x985S@l>\x0c\xbe\xbctS@"<\xc9%\xd5SS@\x99\xccM\x1e\xd3\xb0S@9\xdc\r\xde\xf0qS@v\x8a\x8a1\xe6uS@\x8eqw\xb6\x9e\xacS@\xcey\x1b.\xa1pS@\xd4\x9a\x7fp\xdeuS@\x10\xe9\\\xa7P-S@}\xd5\x17P\xf8LS@\xdb\x82\xda\xab\x88nS@j<\xc8\x1a\xb8YS@\x9e\xb7.%NsS@F\xea\xf2\xe3mjS@\xe3(X#\xe0)S@8\xf3\xb7\x8f\xb3\xc0S@\xd8\xd2\xd4\x04F\xd4S@ [L\x87\x82\xa7S@r\xa6i\x88\xc4\x8aS@\x9f<\xb9cO3S@\x86\x90,A#%S@\xe4\xfc\xe8-\xbe\xc7S@=\x9e7\xff\x92\x86S@p\xaa\xc1"\x1b\xb5S@\x08\x0b\x979}]S@\xbaX\xa9\x8d\xac\xb4S@\xd7\x82\xc7\xee\x87\xc1S@\x82U\xc9\xf0jtS@lvH\x7fO\xe0S@\xd1N*N\x1f\xceS@\x10\xdbf{GMS@p\x990\xb2W\xa2S@^\x00\xc2\xfc\x81qS@c\xa7\x0c\x17\xc3MS@\x8ea4\x9a\xbb\xcbS@\xed\xe2\x1b_\xf8\xccS@\x98\x1aq\xcf\xbb\xceS@\xda\xeb\x1a\xae\xc9tS@b]\x81{\xf8hS@\xd0\x06\xcc\x18\x84\xa7S@(\r\x0c\x16<eS@\xe5\xcbd3I\x88S@^\x1b(\xcf\x1d[S@\xaa\xf2\xe1\xde\xd9^S@\xb9!hN\xac\xb2S@H \x15I"nS@\xba\xc5\xd1\x87\x8cxS@f.Q_Y|S@\\\xfe\xe8\xca\x1d\xd0S@\xe0<\xb5\x80\xd15S@\xf5\x0b\xb7=\xca\xc1S@\xd5e\x96\xf1\xd6\xa2S@\xd10W\xd6UkS@\xff\xa0\xbdNe\xa2S@VR\xb9\x9c SS@\xb9>\xdb[x?S@i\x88\xf9:\xa8\x9bS@\xc37\xca\xaed\xcdS@w\xc2 \xcb\xa5\xc6S@\xa3\xd5\x85+\xc7\xadS@\\\xfb\x93\xa8\xdf\x8fS@\xb3\xfd3F\x9e\xd1S@c\x19-\xbc\x9dyS@\xd4\x0c\xc6/9uS@k\xc1\xa5\xf1e\x8dS@\xc7\n\xfa\x87\x05\xd2S@\xb1-\xae\xbb&\xa3S@a\xfe\xfeK\xd9\xc9S@\xc9$\xb6YP\xdaS@\x9c\x8d\x03\xce\xbaxS@\x9b/\xaa]\x1d\xd0S@sP\x0eq\x11\xa2S@\xac\xf4P\x9c\xd4\xc8S@\x92\xcftS\xfd}S@c\xdf\xba\xf9\x8d_S@Y\xdb\x16\x9f\xc9\xd3S@"0\x8f\x87\xc6]S@\xe2\xe2%\x9c\xf9nS@\xa8\xa6A\x1e\xc9\x1aS@\x95\x04\x99O@kS@\xd3\xf4\xff\x17\x81\xd6S@\x94\xc9\x83\x92l\xddS@E\xa1\xc46EiS@\xf4\xb4`n\xf3\xd0S@\xbamGA$\xb0S@\t7B\xf9\xc4/S@R\xcb\xb1-\xf6\x87S@\xea\xf9mj\x17.S@ \x9f\x89n\x1cbS@\xda4\x80 \x02\xbcS@\r"\xb7\xa5\x89\x85S@\x8f\xe8\xba\x0ft\xc9S@\x93cG\x04\xaaiS@5\x1d\xc4KM\xcaS@}M\x1d\xd3\xb4{S@\xbfm\xbd\x1bH\xc4S@|\x07\xe4\xbd-{S@k\xb8p-g\x9eS@\xf3T!I\xfbHS@o=\xecL\xba\xd0S@\x95\xb7g^\x02eS@R\x82\xf8\xacyMS@\xeauU-*$S@\xe9g\xfbC\xfa\x9bS@\x90\xfc\x871PzS@\xbd/\xe4v;lS@\xaeV_\xe0\xd0\xa7S@w\x03A\x7f\xc0JS@2\x06\x94\x18#\\S@\xf1\x90]\xc3\x1c\x9fS@7\x9b\xcd\x7ftES@\x90\xc4\xed\xe6O\x80S@m=\x97\x10\x81zS@_\xa2\xb8X9bS@\x9dmq\x15Y&S@\x9c\x995\x9a\xcf\x8bS@\xab(k\xabZ\xaeS@\x0bX\xe6\xf8&oS@\xbdv(\x95\x89&S@\xd8\xf1\n\xacHGS@&\xff\xae\x1f\x1a1S@y\x15\xd1\xd3\x0e\xc8S@c\xa6\xc8\xfc_vS@\x1eDx~\xe4HS@\xb1B\']\xdd`S@\xfbLg\x8a\xfa\xcfS@\xda\xdfmt\x98ZS@\xf6|\x92\xa7m\xbaS@Al\x8a\xc4[uS@%\xbbU\x1d\x96\x8aS@\x86\x1c@c\xfaOS@\xfd\xf1\xefqQ/S@\x84\x9f\xcak\xa4(S@\x19\x89\xe3\xfd\xcb\xccS@\xb0\xed>\xf4:fS@D@\xefd\x81!S@rE\r\r\xdcES@\x14\x8b\xed\xc4#\xafS@\xb5\xdf\xadDstS@\x0e\xd0\x17\xb53yS@\x07\x8f\xab\x1e\xa1_S@\x19\xca\xd6\xf3\xfexS@\x08_\xca\xcf\x13\xc4S@\xb1\x17\xd6\x14\xc47S@\xe5\x8d\xcc\xaaX\xbaS@\xfe+33;$S@#40T\xaarS@.i\x0e\xb9\xc7\x97S@\xfdZ\x8a\xf9-BS@=\x99\xc0\x0e\xd4\x8fS@m\xa1\xe8\xc2\xd7RS@J\xac\xe8d\x11\xd0S@\x9d"\xc4\x17\xc7\xd3S@n\xeb\xcf\xe3\x9b\xbeS@v\xbc\xc5\x95\xfb\x8bS@a\xe2I\xc0\x99\xa0S@}\xb1I\x12\x8bmS@\x1b\xc16\x1f\x91qS@O\x91\xce\xf9uaS@\xa9\x8fsQ\xbdoS@3\xa9\x95`\x81\x7fS@\xc2\xbb\xef(\xfeMS@&B!/>\x88S@\xac\x8d\x06\xc3\xf0\x9bS@Vwkk\xd2-S@\xd5\x9a\xbf\x9e\xeavS@\xf92\x1c\xc52zS@~\x15\xc2A\xdb\x9dS@hn\xaf\xcdd\x86S@\xe0f4\xb3\x87YS@\xfa8\x14\x06\x81\xd8S@\x9f\xadH91\xcdS@\xa1$e\xc7\x1f.S@M\xb8nk\xa2#S@\x9f\xd3W\xfd*%S@\x19\xb4\xf5\x14p8S@Od%\xdcN\xa6S@\xb7\x18\x98\xd4\xb1HS@\xe1\xb5\xc7I\xc7`S@\x8fo\x80Y\x15.S@\x078o\xf0\xda<S@\x1a\xd6>\x00\xd8}S@u\xc4\xd3]\x8d[S@\xb1N\xe4J\xa0\xa3S@\xb6\x99\xc7O\xc7\xb1S@\xd3\xb1\x07/\xf5 S@\xf2\x1d\xefI\xd5\xc4S@\x06I\xd5F\x9f\x93S@\xd7*T\xce\xf8yS@\xaf\xc0\x13\x01\x84bS@\xc3\xe36\xb6\x87\xc7S@\xa0\x8dw\xdf\xaa\x90S@\x0c@\x84!\x17\xccS@U;j\x91\xca\x86S@\x03\x06\xfe\x06\xbb\xceS@=$x\xec\xc8\xadS@2>\xd1\xcf\xa8\xb7S@\x17\x90\xbcA\x1arS@2\xda\xf6\xd0K\xc6S@\x89C\xae\x1b=\xd2S@u\xd5\xe94\xbb\xb5S@U\xb3\x11\x1eU\xaeS@\xf7>\xd3I2yS@p\xce\x0e\x01\xe5\xbeS@\x86\xc6!o\xfc\xb4S@\xa3X \xe9\x1f3S@\xcdbxM\x1b\xaeS@07{\xad\x98\x93S@\xde;\xb3\xb1\x08nS@\xf1\xaa\xfd\x11/\xafS@`\x12!\xb6\xba\xb9S@\xb9\xeaz\xae3\xc4S@,5\x99\xd0\xacrS@\xc6\xb5+j\xa1mS@\xf1\xce7UyzS@<\x1e\xa4\x7f\xd9\xb4S@N\x9b\xc0\x11"US@\xddJ\xb6eA\xc4S@ \xfeRq\xbc\xaeS@\xe6o`,\xd7zS@\x1c\xcaZ\xd8N\xe0S@]K\x9an\x05\xb4S@\x80\xa5\x1d\xd3\xed\xd7S@\xf8\x8f\xfaB\r\xa3S@\x96\xbd\xe9\xa6\x90\xbaS@\x8b\xf5\xba\xc2|\xcaS@4\xfc\x9eQ\x18lS@\xe1m\xd0\x16\xa8kS@\xcbD\xc11.yS@\x7fM(2}\xa6S@i\x07\xa2eAnS@\xfcn\x0b\xd1VkS@\xac !\xc6zsS@\x8c\xfb\x0c7\xe4\xaeS@\x064\xd0\xeef\xc6S@\x1e^5y\x14zS@8J\x07\x0cn\xa6S@\xed&\x85\xf6%\xb0S@\x8b\xfdsu*\xc8S@3\x07\xf9\xa0K\xdaS@\x8f\xf1W\xfan~S@\x8c\x17\x95r \xbaS@!G+\xbbI\xafS@\x17\xd7;\xde9\xafS@[\xda\x96\xb2svS@E\n\xda\x99\r\x94S@i\xfaC\xf6\x7f\xa6S@B\xfc<1:\xafS@\xc9\xfbdS\xd8yS@\xd4\xee:}!\xc2S@g~y\xa1\xb6\xacS@\x01Om\xff\xfa\xacS@\xd9H\x83]\xe2\x87S@c\xcc\x12@XMS@\x13\x7f>\xf5\x1byS@@\'\xb6B\xfegS@\x05\x01\x126\x93\xd2S@`\xa8\xf1\x9dw\x9eS@7\xc5R\x03\xf8\xc6S@.\xf0\xe7\xa7\\>S@~\x16m\xd2\xdf\xacS@\n\xf6\x18|\x94\xa8S@\xa3\x81\x14K\xcd\xcdS@\xdb,dXH"S@s\xc3z\xb6\xc4pS@"\xc6\xd8\xc9\x88\xa8S@\x17\xf6\xce2({S@\x98\xcd\xe4RC\x7fS@Q\xed00O\x1eS@-Q7\xea\xbe\xacS@%\x04\x81X\xf5nS@HG\x05C\xb6\x87S@r\x86\x01\xcd\xca\xb9S@\x94\xf9\xf2*\x1agS@U\x92BK\x87vS@\x0e\xbcam\xe5zS@\x93S\x11\xf0\xd1\x8eS@>i\xaf\x83x\xa8S@\x88H\x1b\x84\x06\xb0S@|Z\xc3\x80P\xabS@\x89\xb6A\x06\xa7\xcfS@\xb7\xfa\xa5\xccbwS@\xea\xe1\xf0 \xc1nS@m\x91\x18\x8e\xe6jS@\xbc\xa9\xd9w4\xb2S@\x0ey`X\x83\xc4S@\x17\x9a\xdc\xfdM@S@\xdb\x9f\xc64\xe4NS@\xda3\xacA\xea\xa7S@fh\xcb\xdb.\xceS@\xc7?\xf2h\xf8\x97S@6m\x81b\xec\xb0S@\xd5\x08\xf9\x00.{S@\xc7\x9f\x01\xa9\xc4zS@4\xb0\xd7\x83ouS@\xb7\x81\xd0m\xd7QS@\xce\x01\xc3\xa6Y{S@M\xe0\x89\xb8\x95\xaeS@|\x7f.\x87\xdboS@\xf3$\xaa\x0e\x83\x87S@\xd0L<\xfa\x03\x85S@\x9c\xdb\xeb\x92\xddqS@\xfd\xdc\xa4 _mS@nza\xc9\x9a+S@%\xe7\xd1\xfa\x80\xcfS@O=\xe2P7\xaeS@[\xe6\n\x10P#S@@$\xd8\x17\x84|S@\x04X\xea\xfa\x1d_S@49\x90\x80.\xb1S@\xe5\x11\xf5\xa1\xf4\x91S@\x1d\xe0.6\x8f\xaeS@m\xf9#{\xa3\x85S@z\xc3\x87j\xa5\xb8S@\x8b\xdf\x96\x02\xae\xcdS@_\xff\x18\xba\x92xS@\xb9\xa9D.rrS@\x11\x15Y\t\x11lS@"\xcf(\x1b\x9adS@\x03x\xa3D\t\xb1S@\x93\xf4\x95\xea\xeb\xcfS@\xe4\x06\x0b\xe4\x0f\x80S@\xc2\x841\x1bk\xa6S@I\x18\xd9\xcd\xd6\xd1S@\x9f\'\xb88\xd6\xb0S@\xe2\xe7\x04\xb0\xf7\xceS@\xb2\x94%\xd0X\xb2S@]:\xf0\xb5\xdd\x88S@\x01\xc8\xd8\x94\xfe\xaeS@\xad\xdf\xd0\xd5\xf2kS@hT\x86\xb5\xac\xabS@\xbf\xa9QU\x9c\x95S@(\x96\x014\xf64S@q\x0c \x11\x00JS@\x9f\x94\x08m\t7S@\x91\xa2\x99\xd4\xad}S@\x1e\xf4\x00\xf6\xe06S@\x9f\xdc\xa9H\x84\xa3S@/$:]\xd5nS@\x07\x11\xb78\x94]S@\xbb\xfe@\x11tsS@.\xc4J\x84\x9a\xafS@4\x80e\x127\xceS@\x16:X\x84G|S@y\x1c92\xa0vS@\xff\xee\x8c\xe1;\xd3S@\xcaM\x12\x80\xaf\xcaS@\xc4\x13;k\xe6\xafS@M\x87\xb8\x92\xe5\xbeS@8<\'\x06x\xceS@\x81\xc4\xc1\xb7\x9cwS@t\xe4\xf4S#uS@\x85\x85\xdax\x1d\xcdS@\xb7\rnMP\x85S@p\x88\x0b\x80\x93\xa3S@8\xa62K2\x96S@1)F\xddK\xc3S@@\xa0\x8a\x93\xcc{S@\xca\x98K\x04\x7flS@\xab\xd9\x07\xfd\x9a>S@`\x17DW\x02RS@\xad\x8a[\xb7\xe5\xb1S@ \xa5\x1e\xb0$5S@I\x83\xce\x0f\xf4\xd9S@\xaf\x15\xefr_\xadS@\xc1\x0f\xc3\xb3\x17\x96S@\xaf\xa5o\x9eJ\xb0S@4\xca\xf4\x96\\qS@/\x7f*\x8a\x8aMS@)9\x19>\xa3\xceS@F\x96\xe4 *\xd5S@F\x81\xff0\x9aYS@\x13\xc9\xb29\xac\x9fS@\x89DU\x90\x0e\x96S@\x00\xb2^Fq\xcdS@\xfa\xa8\xc3\t\x7f\xafS@9\xefC_b\x9dS@}\xb1\xb7\xe6e\xccS@\x08\xee\xfd\xf8aJS@\x9d9+\xff8sS@:\xfb\x06e\xb0kS@X3\xde\xf1\x1a\xd2S@-7u\x10\x9awS@\xe3\xa74\x92kJS@R\x92@a\xfa\x95S@\x06_1(\x85jS@N w\xbc\xbd\xaaS@\x80\x12\xa6L\xc5\xc7S@\xe9|\x9f\xce\xa85S@\x1bx\xf2\xe0\xc0\x7fS@\x10\xf46\x12\x8ctS@7L\x8a\xb8\xa2\xd7S@\xb0\xd9{\xc5\xfd\xabS@]\x99Peq\xcdS@\xa12\xe0\xa9\x958S@>\x10-\x14\x15\x8aS@\xe7\xb0\x04{VlS@B\xe2\xdf\x18&\xcbS@^\x8c\xffy\xa5\x85S@\xd4h\xb5m\xe8\xb9S@\x80\\P\x8f\xda\xbeS@\x19J\xfa\x91\x83^S@\x9bs\xca?\xc0\xc9S@\xae\xa5\xb4\x96\x0enS@C\xa7\x11\x92\x04\xc9S@!\x0ceM^\xd9S@\x9a\xd7m~xFS@\xce\x07\xa5\x8e\xbavS@N\x9aowUqS@\x1b\x10\x1bh\xd48S@#\x8bF\xaeg#S@3\xeeX\xc4xpS@9\xf0\x02V}%S@_\x91\x8b\xb8\x00aS@,/\xfb2\xe2^S@0n:AJ\tS@;\xb8?\xec\xb2CS@@\xdeV\xb5\xf2\xa1S@\xa9\x18}\xfb&aS@OI\xe5\x1e\x84lS@E\x03\x19\x19\x11oS@\x84\xce\xdf\x95O\xceS@\xa6\xb5+\x7fy\x9cS@\xe7/\xca\xd4\x1c\xd3S@i3T\x88\'rS@\xa7\xc68\x9b+\xd4S@\r\x86\xecp\x00~S@\xdbW\xc5\xfeQ]S@\x10\x9d\xd0\x07\xd5\xd4S@\xf4hQ\x00ZWS@\xcc_\xbdU\xb1\xd4S@\x86\xe8\xda\xd3\x9a\xa2S@\xc3\x0e\x00\xa9D/S@P\x8f\xfc\xa9\xf7\x9bS@L\xbe&\x8fS\xd4S@\xd3\xfb\xa8\xcd\xdbzS@3J\xd7+\rlS@\x1f\x96B_\t<S@.rC\xf9K\xcaS@\xd2\xcc\x12\xeeJ_S@\xba\xe5\xf1J~\x9eS@\xd6\xd0V\xf1UvS@\x02O\xa9\xa5\xf5\x84S@"mw\x84lxS@\'\xe5\xdc\xc4\xf6iS@\xce\xcb\x94\x00MnS@\\\xc4\xa1J\xc3\xa6S@\xddp\xa6\xb3\x02}S@#\x06 m&\xa0S@\x8c)\xbd\xbe\xcb\xcdS@\xbc\x08\xfd\xe7}vS@R\xbd(\xcf\xc7sS@\x02j\xb8\xc1\x1a\xd8S@O\x81\xb1\x1fr\x93S@\x11\x7f&\xa4\xda\xceS@Y\x87G*\xc0\xcaS@\xa0\xa7\xc4G \x9fS@?\xa9\xbe\xf6R7S@e\x98\x9f\xd2\x9b\x92S@\xab\x14\xbc>O\x9fS@\xea/C\x80\x88vS@\xaf\x0e\xf5BH\xcaS@0X\xb2\xfb\xabqS@K\xf3\x97\x0b4vS@\x97s@B\xb7BS@\xbc\x16\x9b[x\xa9S@\xe0\xa5\xcb\x0ew\xd5S@\xff\xc7\xa6\xc6\xb4BS@\x11\x8a\xf3z\x17\xc7S@\xe5\x89\x07\xa3\x97&S@\xc1\x0c\xcd\xf2\xd0wS@\xa0IZ\x8b;\xd5S@\xa9\t\x8a\x91\x0f8S@\xa4\x9a\xf7\xab\xd9\x9cS@\x9f&xK\xa3fS@\xf1\x03n\x90s\xaeS@\xaaJR\xe3P\xd6S@,\x1b&f\xe9\xbbS@\xa7\xe8\xa9\x98\xe0\xd2S@\xc4;d#\xec9S@a#\xbaUy\xbbS@\xb2N\xfb\xfa\xb3\xd3S@i\xe9\x7fu\xd9pS@\xa4\xd6R\xc2e\xbbS@-\xdb\x94\xc0\x08\xa2S@\x84\x98|.\xf5_S@W\xf2\xa7\xbd\x97\xc0S@\xc7\xd7\x8b\x80\xa7_S@\xf0!\xf6W\xd7\xa2S@\xc78`\xccrpS@a[$\xf7\xb4QS@\x07\x835@\xaa:S@\tw\n\r\xd5\xa2S@\x18\xc9{\xa8\xb4\xc0S@p@%\xe2\xd5lS@}om\x89\xcc\\S@1+K\x04gbS@\xaa\xf8\x05\x0c|gS@ [\x7f\xa1a\xd6S@;[u\xcc\xc5\xd3S@l8O ~\x9bS@\x97\x0b`\x1b\xabpS@\x01m\xd9\x13_.S@\xc2\xde\x18\x9dF\xa2S@\xef\x9e\xca-\'\xa2S@\xdb\xa2a\x11dpS@\t\xb3@ko`S@\t\xe6\xe4I]\xbbS@\xb0\xedA\x81G\xcbS@1\xb9\xc4\x19\xc9sS@\xa9\x85\xdf3i\xddS@\x99\x8c\x07\xd1a\xa2S@\x99\xf7\xe8\xc6kfS@\x98\xf5\x98*p\xc8S@\xc0\'\xd9\xf7(`S@\xc8\x04#\xc0\xffzS@\x82\xcd\xbbi\x11\xb5S@\xbd\xd07c\xa1@S@\x18ub\x82e[S@c\xa080LHS@$\xb6`M\xe8\x88S@\xa9\xc4T\xf1Y\xaeS@\x82W2\xcc\x18\xc6S@Hh(x\xe1lS@\xa6an\x1d\xd7/S@\x80;\xcc\x90\xe9\x87S@k<qRfeS@\x99t\xf8\xa8\x83\x19S@\x12\x05\xbe45\xc1S@7\x0b(Z \xafS@\x8d\xb1\xf45:4S@\xb9\xae\xd1\xf8s[S@\x97i\x9034\x91S@z\x9e\xfdk~>S@\x8e\xdd\x04\xad\xb3\xc5S@\xea\xc6\xb9\x15\x04\xb8S@\x99\x1c\x1aK\xcfxS@X\xe9\x84\x11\xd1\x9fS@m\xdanH:vS@\x8c\xa7\xed\x95q\x9fS@+S\xab%H\xbfS@\xc4\xa7\x1e\xdf\x07\xccS@\xf2>\x91\x15\xeaZS@X\x10[\xedD\x0cS@XS\x9bsvqS@\x90\x9f\xe3pN\xa3S@\xbc\xf4Z\xe4JhS@\x85\xb6\xce4h\xcbS@\xb9\xe4\xef\x1f\x8bIS@\xa9\xff\x16\xa7T\x86S@@\x85\xa0\x86\\\x9fS@\x075CU\xc4\x84S@\xd8pK\xf5\xeavS@\x0e\xed5\xd9_\xd0S@\xfb\\\x1f\xa9\xefxS@U\xfb\xfc\xfe\xa1ZS@OH\x18\xd8\xa2\xdbS@s\xd1j\xa5\xc0rS@\xbb\xfb\xc60+\xa0S@9_\x07&\x1e[S@C\x0c\'\xdb=;S@\xe6owECuS@\x9e\xa1\x18\x15\xc4\x92S@\xf5\xc8\x84I\x15\xcaS@\x84\x9e\x01\xe0\x18;S@-\x05{\xc2\xd0\xd2S@\xe7L\x84b,fS@Ia\\\xfa\x0f~S@`\xc9s\x19\x03iS@}\xd2_\xc7FpS@K\xe85\xd1B\x89S@qBjH\x1daS@\x15i\xb5\xce\xf2.S@\xea\xc6\xbb%\x86xS@g\x8a\x97\n}\x85S@b\xbd\x03\xdb\x90\x85S@?\x13#\xadG=S@\xfeH\xa3\xed\xb7\xa3S@D\xdf@\xf4JVS@\xb9\x99j!\xfd\xbaS@~m\xa4\xb4\xba\xa8S@\x98\x99S\xe27\xc1S@!\xde\xa4\xc0{\xafS@\xc1\xa4\xa4\x8dj|S@\xbf\x7f<.\x14\xa9S@\xef\xdb[\xce\x92\x86S@\x89\xf3\xecD\x85\xc2S@\x18y\xba\xb3\x01<S@\xd7\x0f\xb2\xecX\xb0S@>H\x08x@\x8dS@\xeb]gr\xcc\xadS@\x8a\x8c\xcbE\x1e\x1aS@<\x1a\x0f\x8d\x1e\xc6S@\x8eupX\x04`S@\xd24\x1b\x93\xcdSS@\xe1\x80\x06}\x13PS@ \xedX\x0f\xf1qS@\x8d\xda\x1a\x025rS@\xd3cO\xd1I\xd0S@\x9af\xdb\r\xef\xa9S@\xa6\xbb}\x06\xaf\x82S@\xe9q\xe0\xf9\xb2\x8dS@4\xe7yX\xf9\x89S@n\xe5\x80\x13\xf3\x94S@\xba{5\'l\xc9S@\xfa|"cS\xadS@\xf8JC\n\xe6.S@\xdd\x88\xa5e\r\xceS@{\xcf\xadP\xfe}S@w\x0f\xec\x8fvKS@\xf3`kJ\xa2\x80S@\xbe-\xe9v\xc4\xccS@\x1a\x90\x1dc\xffvS@\x12a\xf6\xa3)\x97S@\xcc\xedb\xdaQ\xb0S@3Q}\x14\xbe\xd3S@:\xdeF\x01\x8b\xb3S@\x87\x01\xc0M"\x89S@\x0e\x05\xe4#\x9cWS@\xec\xc9\xf7Tv\xb3S@\x89qx\xb3\x8a>S@\x16\xd8\x07\xc9C\xd2S@>l\xe9\x08\xa7hS@-\xd8H\x82\xe0\xc9S@\x86\xce\xe3\x06\xb1HS@\x87@M\x17\xd5\x94S@\xdb\xca(\xb4D\x8cS@h_\xaa+\xed\x9fS@\xc3X\xe5\xf5\xd5KS@\xba\x0c\xd5#\x85\xd5S@@\xc4\xfbq\x88\xc7S@2\xd2\xb2\x13>\xadS@9\xaa"!\xc2\xa1S@*,\x1d\r\x1c\x8aS@U\xe4\x8bm\x03\x99S@\xdc\xec)\xabCsS@b\x00\x11s\x19\x8aS@FA\x1b\xe8\x08GS@"i\xb5\xed\x98TS@}}\xcc66$S@\xd9\xdd\xbf\xc7\xcc=S@\xf2\x1a\x18R\xe5\xd2S@\xb1\xc6P\xa2o\x80S@>\xf4\x1f\ry\xbeS@\xb4\x16m\x80BES@MA0p@RS@+(\x91\x8d\x98\x85S@b\xa1\x18"\xce7S@)A\x96d\xb12S@\xa9^~\xc0\xc8\xb2S@\xa2H\xd4\x8c_BS@$\x94\xcb\xb8\x0b\xb0S@\xb2\xed\xd8\xf1>\x97S@`\x8f\xa51\xdaKS@7\xc8\x16\x03\xb4GS@\x16\x8f\x90\xe1N\x8fS@\xa5\x97{\xfe<kS@\x0f9\x07p\xb9\xaeS@\xde\xab%I\x160S@\x13\xd1J/\xc5ZS@1\x98<\xf7\xd7^S@_N\xf1\x1f\xfaLS@\xbbg\xb4-\x89\xaeS@\x00a\x05\xc5\xe9mS@s\x19\n\xf1\xfd{S@\xae\xe0\x13?*\xd5S@N\x167\x8e\xc9/S@\x9a\xbe<\xcc\x9c_S@\xb4%\x1bb\x92qS@\xe9\xd3,desS@\x851Q\xa5\xc7bS@\x81>\x9e2\r\rS@\xe9\x1a4\xb6\x15;S@\x03.\xa8\xf5,\x9bS@\xa1\x0f1\x91>RS@v\x8a\x14\xd5q[S@\x7f\x8b\x012vtS@1s\x11\x15\x1e\\S@\xdf\xda\x19\xf1y\xa2S@MR\xec\x86^/S@\x10\xcd\xe8\xfax#S@\xc7\xa4\x1a?\x03xS@\x19\x10\xf2\xc7\x83\x81S@\xb8\xb6`\xb0d\x81S@e\xb121\x174S@\x0f\x90q\x9cq8S@WQ\x9a\xb4\x91\xd4S@w\xb6\x12\xb7\x92\xaeS@\xa8\x08B\xcd\x95_S@"]\xea\x1b-rS@@\x17i\xe7\x02zS@1\xcb*\x900xS@*\x86m3\xac/S@\x84z\x83\xaf\xfc\x95S@U3d\xc5\x98\x1aS@[\x19\xe6\x88\x90FS@Dg$h(oS@$\x0c\x15\x8d\xc7\\S@J\xeev\xf2\r\xbbS@)\xea.\xe6\xe7\xceS@\xadJH\x99+\xbfS@\xd5\xf6\x89\x95\xeb\xadS@\xba^\xcf$\x9b9S@\xac\x1d\x90\xb8\x97\x18S@\xc1\xf2\xe4\xef\xb7\xdcS@\xa1\xebQ#\x14lS@\xc1#\x86\xe6\x8f\xafS@\xd1\x81\xf0\xfd\xa3\xafS@=\x11\xa9\x84\xd4/S@\xfa\xea\xf4\x8c\xec\x95S@\xf9t[\x9f\xa6\xafS@\x1a^u\x8b~&S@i=\xeb\x94b\xb0S@\xab\n\xc0\xb2\xf5\xadS@\xf25\xa8\xb1\x8d\xafS@"\x88\xf1t\xe3uS@q\x8eC\xc1)\xaeS@\xc5\x17j\xef/AS@\x91{\x07\xd6\x19\xadS@\xff\xd3\xe1\x8c\xacFS@\xablMH\xdchS@\xf2c\xaa_xjS@\x8d\x993\x9b\xce\xb0S@V\x1eP\x1ec\xadS@\x0b\x99\xc8Z\x83\xc0S@\xfcji\x18\x80\xd0S@>/\xb7\xa8=\xccS@\xda\x1d\x8c\x87XnS@\xd9\x08\xf3Z5wS@|\xc0\xdb`\x1a\xcfS@\xe2W\x10\xa0\x85\xceS@\xc49\xbe\xd2klS@\x06\x8cD\x0eSlS@\xe1\xa8\xac\x93\x08lS@\x0ff\xc7\x9f\x1f%S@d5(@\xae\xbbS@d6\xe8\x80\x1e\x8aS@zX\x07\xeb\xb8wS@\xbaY\x82\x14\x80\xd2S@\x12\x1ar\x1f\xb9\xaaS@\x0fT\x95O\xb9wS@q,MG\nlS@\xfc\xfc\x83N\x97\xd2S@B#\xc4\xca\x96wS@\xd0\x0c-p(\xa2S@H\xb0\x80\xf6\x92_S@\xbd\xbf\xd6\xfd)\xb1S@M\xc7\x03\x1e\xb6\xcaS@a#\x1a\xc4\x85\xaeS@\xc9\xef\x9f\xf1V\xbaS@\xe2\x17\xa0t*SS@S\x0b\xed\x16\x01\xadS@\xfe\xf6\x05\xdc\xabkS@\xdf\xdb\xf8\xd5\x06\x93S@\xff\xd9\xcd\x02]+S@\x99\xb4\xde\xc7\xa9\xcaS@\x91u\x05+4\xaeS@\x92\xf2f?Q(S@\x86\xf3HcE\x7fS@\xc6:\x80\xbc\x91jS@\xa6\xc1y\\\xa6\xc6S@|K\x0b\xe0\x966S@\xe7b\xefl\xc4\xcaS@\x81\xa7\xe5_X\x85S@\xbe\x95\xa9\t2\xaeS@c\xd0\xbf$\xbcrS@z\xda\xce9-\x93S@\xbf\xba)%o\x86S@\x9bE\xeb\xd9\x03\xd8S@;\xbdf\x83\xa2\xcfS@\xedX\xefp\x15\xcbS@c\to\x87ysS@\xbe\xb6\x03[\xaapS@%+\xd1\xd3\xb0]S@\xf2r\x91Px[S@\x04\xbd\x9d\xaf\x89xS@\x9c6\xa2\xc0\xcfkS@:,F\x1e8vS@O\x04[ft\xaeS@\xf0\xd0i\x1b\x1b\x8dS@\xf5e\xbe\x92\x92\xaeS@Y\x9dH\xb1m\xc1S@_\xad)\xef\xb4kS@Oo\x977\xdavS@Y?\xa5\xbdI\xbaS@\xba\x85\xec><\xacS@\xa4Yj\xbf0\xa3S@\x03\xe6e<\xf7\xd9S@4\xfe\xc3{\xba)S@G\x07\x10M\x9dkS@\xdd\x86\xd9\xee,\xa2S@~\xb8\xd7b\x96OS@\xd5Vm_$\xacS@W\xceV\xb3V\xaeS@\x7f\xbb\x89\'\x9drS@<D\x12F\xf8\xceS@\xe2S\xdb\x0cq\x89S@\xc2\xa6\x9ft\x02\xc3S@\x15\xbf_\xa7\xfcuS@\x92\xda\x19\x05\xd4\x9fS@^\xa8\xd2Z\x07\xa7S@\x88\x82\xc3:`OS@\xd9\x7f;\x14\xf5\xcfS@\x96U\x9b\xa2\xa9\xceS@\xe0C#y\xc4hS@\'c\xb3\x1f[wS@\xbf\xf4t\xd3W7S@\xa7\xf2\x94\xd6\xdc\xc9S@*\x81/i\xed\xbeS@\x9d\x8a\xa6yc\x88S@XG\xe3n\xbd]S@\xab\xc7\x082H*S@\xd1\xf7\xda\'}\x91S@\xd51\x17\x83\x83QS@}\r@Zk\xa5S@(\xc0\xfe\x7fmhS@\x93uM\ro\xc1S@\xe1NqwA\xd4S@7\xc5\xf1\x8b\x9c\x9fS@\xfc\xbb\x8b\xd7A\xb2S@\x12\xfd\'\x89i\xd9S@y\xf3\xde\x15\x02lS@\xdcr\xcc\xed\x15\x91S@\xf5\xaa\xce\x8ec\xbdS@\xaa\x88\x02\x88\n\xc8S@\x86\xe4\xdc\xc9k\xd8S@dIj\xf6LqS@\xe2e\xe9Xi\xc7S@\x92\xde|txqS@\x0e\xfe^\xb0\xe36S@\xb5\xa1\xb6}6kS@w\x13h\x02\x9f\xc3S@\xe1\xc40:\xe5\xc3S@$$\xb1\x86\xb7\x86S@\xb9\x8f\xeb\r\x9dOS@\xe9\xd9~\xa5\xc4OS@pzi{\xdaFS@C\xa9\x13\xbb\x8aQS@\x99\xe6+\xa1\xf7kS@\x0c\xfaAjL7S@\xf4h\x04\xd8\x86\xc1S@_\xf6\xf3\x98\x1a\xb2S@k\x88\x0bZ\xd1\x85S@H\xde\xf4EGCS@{\x0c5\xeeLXS@>w\xbf\ttvS@\x8d\x85\x14\x12n\xceS@~\x0f\xe4\xf1\x0fqS@\x1a\xc5\xc7V\xafrS@+\xc7!^\x8b3S@~\xeb\xa8\x16\xb8\xd3S@\x07:0\x1b\xc0\xd9S@\xc0X\nT@\xb1S@\x0e\xf2\xcb\x84\x11JS@\x97\xa3\xa9g"JS@/\xb1\x15\x04\xb5MS@\xd6\xf7t\xc3\xeaYS@q\x8c\xbe3\xd0lS@\xb6\xba\xaf\xc2\x95}S@C\x15\xc6t\xb3qS@4\x11\x86\xbbk\x13S@\x05\xc8%\t\xceGS@#j\xda\'\xafxS@g\xac@\x16\xd8\xcaS@,\x04?\xbb\xd3\xb2S@X\t\xab\xcb\xef\xcdS@$\xd5\xf1\xf8\xa0MS@\x9b\xe5\xf3\xbb\x1f\xd7S@\x9a\xd2\xb09\x93MS@N\x8f!L\xc0}S@\xceA\xde?\x05lS@\xb2\x83\xca\x069TS@\x1cw\x1e\xc89cS@,6\x13\x8am\xa2S@\xf4?>\xd9p\x95S@BH\x18A\xe76S@L\xde\xacbnsS@m\xffS\xb64\xa3S@=\x1d\x8b\xa2r:S@\xdf04t\t\xcbS@\x01x\xba\x0c\x88gS@\x146v\x16\xda;S@\x15a\xb5\xa3:\xa2S@0\xf9(\x16v\xadS@:\xb5_4\xf7\xc7S@\xd2\xae\xacwXlS@\x18\xa6\xc3\xaa\x0c S@\xb8\xf1\xd9OwBS@kY\x14\x19nsS@Ey\x98\xfbq\xb6S@\x9a\xf7\x00\x915\xc5S@\x07\\3\xe25wS@\xe1\xb0\xfd)\x1c\xadS@\xe6\xa5\xa1\xdff\xa3S@\xea2\x06\nKMS@\x8d\x8do\xdd{qS@mf\xc3\x9b\xd3xS@k\x8a\xfb}\xcd\x87S@\t\xea=\xfc\xf2\xa3S@|]1\xff\xa8\x95S@\xed\xd3\xa2rE=S@\x90\xbf\x8bY\xa5\x08S@ $j\xe7lQS@\x11\x7f\x96\xf9JTS@IjY\x16\x1f\xc6S@u\xf4\xdd.\xd4{S@\x01\xeb\x92\x87\xd3NS@\xae/\xb6\rU\xd0S@P\xa0\x97\xa8\xddrS@z\xc0\x84\xd7\x0f9S@\xe3\xbb\xb9Kt\xafS@\x86HRu\xad\xcfS@\xec\x13R\x9a\x84\x9fS@ D\xca\x0f\xe1\xd9S@ \x98\xd4\xc3AsS@\xea\x0bv\xab\xc9pS@\x9550\x19otS@\xe4\xcd\xf2gv&S@6\xd7\x07\xa2\xa0PS@\x1f\xfe\xfao\x01\x14S@s\xdd\xf16x\xa6S@U7\x85\xaf\x0b\xc8S@{66\xf1\xbd\xaaS@:\xce\xaeJ\x0fxS@\xe1(h\x9e \x9fS@\x8a\xa7X\x1d\xa1PS@:\x0b\xff=\x9a\x9dS@h\xd7\xa0"q\xc4S@\x03?\xd2KH\x9fS@\xfd\x95\x87\x84KZS@\x96\xc9\xc9\xe6t\xbdS@\x92@\t6\xff\xaaS@G\xda\xf9\xf9\x1dzS@\x0f\xb7q(\x14zS@\x053:\xeb\x06sS@\xf1\xde\xda\x04\x1b\x97S@HwF\x0e\xe3\x85S@q\xec\xa6W\x12MS@\x03VB:\xe7wS@\x02\x029\xae4zS@\x11\x0b f\xa9vS@\x9e\xb3\x0b\xbb\xd8\xc7S@\xe2\xe1\x86\x92\x8cdS@\xf5\x1a\x8a\xdc\x9f\x88S@V\xf5\x9ct\xa3ZS@\x0c\xdf\x94\xe9!\xd1S@aY\xf9]\xa5~S@K\xe9\t\x1f\x88jS@w\xf4&\x80L\x87S@\xc2\xc5\x18^P\x9fS@c\xda\xd4\x7f\x93\xa5S@/t=~2\x80S@m`{/\xfaVS@\xae\x95R\xd8L?S@\xda\xcd\x16\xae\xd7\xc4S@,T\\\xe5<\xc4S@\xd3/l\xd7\xa7\xb4S@\xf03\xd9\x0b=\x87S@6\nFZ\x94\x89S@hdv\x1dM\x9dS@wj{\xdf\xd6\xc4S@\x13/\xe1!\x87zS@\x83\x9e\x1e\x11\xbfJS@\x0f\xcc\xf7`\r~S@\x89U\xb3X+3S@\xbb\x8dY-\xe5\xb4S@\xc0\x06\x88\xe6\xae\xabS@\xfc\x86r\xc3"\xd6S@A\x8c2\x84h&S@\x8a\x8aC\xba\xb8\xc5S@YV&!<dS@CG\xa92\xe9yS@\xb4\x92\xb7%O\xcaS@\t\xb43\xf4\xdaqS@\xb8d?\x85\xe8\xc0S@\xb8\x81\xca\x02\xc8eS@\x83\x16t\xed\xdb\xc1S@\x96M<\x99\\dS@\x1a\xebcB\x95nS@\x01\xdcU\xba\xd5sS@\x9c\xc6q\x1f\xa3pS@fr\x06\r\xd6\xbeS@\xcd\xea\x10\xa7k>S@\x7f\xd9\x90\xd0.\xd5S@J\xe8Lj\xd2\x9bS@))\xd9\x818pS@\x0e\xde\x88)\xe0qS@\xdb\xe8\xc9j\xf6\xabS@\xa0s\xdc\x82\x07uS@\xa2\xaf\x0eyS\x97S@\xeb\xc6\x0e\xb4\xd2\xc7S@\xb2$R\x98\xb3\x9bS@\x14~`N\x864S@u\xd5\xe94\xbb\xb5S@2\xef\xc5k\xdf\xa5S@\xdb\n\xdd\xffB\xbcS@\xef\xdf\x81\xedy^S@\x08\xd56\xebh\xa1S@-\x114\xcb\xcdDS@+\xd8@\xbfnsS@E\x91\xff\x85e\xceS@\xc6\x15\x92\xd2^qS@\xa1h\xc4\xb2\xa6\xd4S@^\xc7\r\x9eI"S@Hk`\x9f@\xceS@=\xf3\x1f=>uS@N\xb0\x92\r\xf2\xbbS@N\xdb\xadp\xc8\xb5S@\xd4\x1e\x04\x0eH\xb0S@\xefe?\xf2\xe0\x90S@>lgo\x93US@\xd4\xfc\xd0\xe4\x0f?S@\xe5\x14\xf1\'\xb8\x87S@\xd6v\x9b\xa3cpS@\xe7\xeb|\x89\xb1pS@\xf5\x1cI\x9eC\xbbS@O\xf0\xd4i\xa3\x88S@\xecM\xf8?\x01PS@\xaa\xe5\xda\xff{?S@\x84h\xf2\xb9,iS@\x10jIF\x05aS@e\xbe\xd6\xae=sS@]\xc9je\x86\xa6S@\x0e\xe7=\xe0\x8cpS@8\xaa\x9d+4;S@\x03\x12AL\xda\xb2S@?\xf7\x1cfhhS@\xa8q\x8b1\xbbqS@\x10\x1a\x83-NyS@8]\x9f<CsS@\x96\x8e\x7faW\xa1S@\xea\xe0\x85k{_S@\'wR\x9b\x8eyS@>\x0cY.\x90lS@%L\xba\x0f>hS@\x86\xaf:H\xbdWS@\xaf\r\x1c\xcd\xda\xa7S@\xe3\xdd0\\\xf6\xc7S@\xcf\xf3\x1a\xbc\x117S@j\xab\xf6\xfd[\xbbS@)\xb5\x01\x0707S@\xf2y\x0fZ\xc1{S@\x85\xe9\xa3\xe7^\x91S@\xf7\xef],\xac5S@2\x99?l\x82\x9cS@\x8f\xb9\xde\x1c\xbf\x9bS@\x8c\x8d\xf0\x19\xe4pS@@p\xe7\x9bI_S@\x8eKA\xd6\x1b{S@\x15D6\x12"\xaaS@\x05\xc7\x977\xc9rS@NT\x1aS;\x97S@}v\x91S\xe3\x9dS@[5\x7f5P\xadS@\x07\xc4\xbe\xc7\xd5zS@\xba\t\x0e=dAS@\xd6\xb9C3\x00\x90S@\x85*\xf0\x989\xb6S@\x83\xc3\xba<B\xaaS@L3\x89\xe6\x19\xa6S@\xe8\xc9r\xafY\xccS@\xa8\xc7=Z\xebzS@\x11\xf5I\x98\xc3\x89S@\xab\xa0\xd7~\xffyS@>\x97\x85\xceA\xd3S@\x1a\xdf\xdb\xad\x92\xcfS@\xa6Os\x96-\xbcS@\xec\r7\xe4\xd5\xadS@\x18,\nu3\x97S@\xcai\x1d=/\xceS@\x17\xd0b\x1aMzS@\x1d\x00\xe2\x03\x1d\x91S@\\\xf7\xe3\x86)\xcfS@\xe3\x8eN\xb8\xb8\xcaS@\x99\x82\xfd\xb9\x1d\x1eS@x\xfa\xe6\xc16\xc7S@\x0c,\x08\xe0\xd5[S@\x0fr\xd5p\x1aoS@I\xfb\xfa\x11\xe1IS@\x89\x17\x1a\xc2"\xd0S@\x8b\xf0\xf4\xa4A~S@i\x0b\x99{\x8e%S@\xf5\xf3\x0c\xec}\xcfS@2>\xb5U\xc7BS@\xba\xc8\xd9\xbd\xb2\xadS@!\x9f\x84\xf6\xd2\x91S@\xbfwm\xb1\xc3GS@\x7f\xa9\x96\xafIqS@\xef-\x82\xf1\xc9lS@\xae\x91I\xaf\x84vS@\x18=\xb6A\xd0\xcfS@\r2D\xff\x85\xb3S@\x85\x82}\xe8\xc5?S@V\tA"\xc4\xd3S@$oU\x9f\xc6AS@^&I\xda\x84\xa9S@\x19\x1a\x9a\\\x10|S@\xceL\xa8\x12\x85\xbaS@#\xead\xd8\xd88S@\x88\xb8\xf6ZV\xaaS@ir\xd7\'%AS@}\xa4\x00C0>S@\xa50\x82\xfaF\xb2S@?u\xf2\xde\xddZS@Z\x938\x05a\x86S@3\xb7\xa9/\xc7vS@\xb3\x07\xf8\xf1JuS@\xc7\x95\x9b\xf2\x93\x85S@\xd1\xbcg]\x15\xc8S@\xe6\xa9\xb7q\xbfnS@z\xad]^|gS@}\xe6\x8f\x8en\xd2S@IH\xbf\x8e\x12[S@\x9c\x07\xe6\xb6@\x91S@\x8cr\x93\xec\x0b\x8aS@I;[\x95\x05mS@\xeb\xbf\xb7\xcc\xda\x9fS@\x11P\x98a\x17\x96S@\xa4BL\xa4rVS@\x07\xf5{s\xc1\xaeS@u\xc7\xda\xa4\xcf\\S@\xf4hM\x9f)\xcdS@2\xca\x0b\x88%aS@_D\x04\xb2\x9b\xb5S@\x06A\x02\x15\xc1\xceS@\x02\x1c?\xc1\xdd\xa6S@\x0e7\xde\xb0\x81\xa1S@\x04|\x7f\xaf[{S@\x1e\x08cH\tSS@\xf7;\x14K\x82\xc8S@\x01\xfbX\x83klS@C\x1dz\x07y\x91S@\xc4\xa1\xc6\x9d\xdb\xaeS@\x00\xfa\x8c\\&\x90S@\xebTq\x85\x8aKS@L\xf64\xddr\xcdS@x1n\xbf\x7f\x93S@4\xff\x85\x8dh0S@\xb7j\xdf-\xe8\x93S@\x9f\x05a\x8d[\x9fS@x\xef\xef\xdb\xbb\xc8S@\x1d\'\x85\xd2G\xd2S@\x8b\x89\xfbj\xc8\xb8S@\xab\x8d\xf4\x15O\xafS@\x1cM\xc0eB\xafS@\xdf>\xddY/\xafS@\xf1\xd3\x121\xd4\xcdS@/\x03\xf2M\x0b\x94S@oE\x1a\tW{S@\xb4\xfa"\xb97\x80S@\xacq$\xfa\xae\xc3S@\xd0>\xfd\xd9=\xd2S@\xe0\x90s\xd7\x9f\xb1S@\xc3\xf08.\x15jS@\xfe\x10\x89Z\xe5^S@\xce\x1cR^\xed>S@#q`\xa2\xe5zS@\x1b\xeb\x95\x11\x8a\xc9S@x\x10\xabz\x14xS@-\xda\xe2\xdf/\xceS@l\xbb[d\xa0\xc4S@\x02\x96\xeeD\x115S@\xe1\x13a\x9c\xda\xc4S@DiY\xecYkS@\x89\x89=GX6S@\xecm\x88\xfeE\x86S@\xfcZ\xab\x89\x16\xc9S@\xcb\xe7\x8c\x91\x17\x86S@c\x0b\xd4F\xc4 S@\x17#\x9ff\x04\xb0S@\xb7\xd9\xeeAZ\xc5S@\x86\x81\x02\xbf\xfe\xc0S@%E\x0f\xf0\x98\x9fS@\xbb!\xec\x9a\xeb\xabS@"N\x80\x8a\xa3\x8bS@\xf2\xc7\x19`W\xadS@\xac\x80.\xa3\xdb\x91S@\xcd\xc6\x89\xc5bmS@\xf7%\xfb\x1eZES@;\n\xb3VsnS@O\xff\xbd4\xf3\xb0S@\xdb\xd1w\x1b?\xb1S@\xa2\xc5\xa2\x94\xcd\xd1S@fjz\x14\xb5\xc5S@\xee&G\xfev\x9bS@\xe0bi\x95t\xccS@&\xebQP\xae\xaeS@\xb6m;\x93\xb9yS@\xd8\xfai\xf4Q\x97S@\xe2\xf6\xd1v\xb4\xc1S@\x17\xae\xb1\xe7b\xa9S@\xd9\xa4\x85\xcc\x82\x19S@(\xeao\x13#\xc6S@\xe9\xd9\x9dS~\x89S@\xfe\xb8\t\xfe\x107S@\x190\xedN\xe6rS@\xc5\xbfS"D\xd4S@\xe78\xa1\x9b5\x89S@f\xff_\x94)rS@$R\xce\xe1\x06GS@\xa1\xd6\xdf\x077\xafS@\x11\xbb{\x9fU1S@\xa8\xf0\x9f\xafO\xaaS@\x80\t8\xb3\xa5xS@\x9d\xc08q\x86nS@\xc3\x9c\x91C\x01\xa7S@U\xf2\x8f\xd9\xafzS@-$g:`\xafS@o\xb9\x12rU,S@2.Xe\x8flS@D\xe2\xcc\xe0;vS@\xd7\xc8VH\x03\x96S@D\x93\xad\xb0\xca\xd2S@k\x1c;\xeb\x97pS@\xb7YR\x07}tS@\xe9s\xbe(0\xd5S@\x9a\xc1\x8c\xcd\xf9ES@\xcf\xad\x85\x12p\xa7S@b\x82\x84\xd5\x13\xa3S@\x0f\x80Y\xf6\xa7\xa6S@9\xbf\\\xf7\xf9\\S@h\xc2x1\xe8\xa7S@\x1b\x1c\x1c\xcd\xf4\x83S@\xd8\xde\xbez\xa4hS@\x94\xebs\x86\x19\\S@\t\x83\xc0F\xe0\x7fS@R\xc1\xea\xde\xdaSS@\xe6\xbf|\xb0\xc2\x9fS@\x90\x88y.?/S@kQ\xcc\xcb\x1e\x9fS@9\xe3@\x90\x8a\xb0S@\xdb\xf7\xabwi\xafS@\xd6\xcdv\xd7\x856S@/k\xb89\xf6\xccS@\xd5}:\xc9\xe8\x8fS@\x00Yo/\x04\x90S@\x8c\x8e@\xc0\xc7SS@\xf6\x9cv\x14\xddMS@\xa0b\x0fU-tS@\xf4\xbc\x1a\xddw\xa3S@,\xb1\xcc\\*\x90S@\xd8\x1f\x0bW\nfS@\xee2S#\xa1\xdbS@^\x8aD\xab\xb8\x9dS@\x06\xc7\xdb\xfc\x0e\xb0S@\x1f<4\xbeztS@\x9a4\xf3\xa3\xa7\xb7S@c\x91r]\xd0SS@j\xd7\xc3\xfd\x99qS@k\x8f\xf1\xdfS)S@\n\xcc\xb7i\x1bOS@X\x02X\xb6\x13\x8aS@S\xdeAO\xe1\xa0S@\x08\x0f6\x1f\xa5\xaeS@\xec\xa9\xeb7\x97\xceS@\x86H\x1eh\xbf\xccS@\xf4\xfd\xb7\xc7I\xc4S@\x8dr\x13\xf2$\xa2S@!>o\xc7\tTS@\x08x\x14\xf5\xaa_S@\xc3\xc1\x91\xaa\x04\xc5S@\x90=<h\xac!S@\xa8\xe8\xc3\x84\rfS@_B\xce1\x87\x93S@\xd9\xae\x12\xe0"nS@\x1d\x80\x8b:GsS@LL\xeb\xd7\xd1xS@_\xa1\x91&2\x96S@\x10\x85\x96\xd0"`S@d\xa5,\x1f\xe2\x8fS@\xa1`\x8b\xec/zS@\xaeV\x9c\xde\xc6\xc6S@\x10e9.B?S@/\x04\'\xd1"\x1dS@\x7f\x84G0H=S@\xf5+\xfeV+?S@\x11a\xbd!\xa2\xd9S@\xb8\x18Q\xbdJxS@\xd6\xea\x06X\xeezS@\xf7\xf3\x1f\xff\xfb\x95S@\xdfRnB\xef\xd7S@\xa0L\xb9mE\xb1S@\x9f\xcf\xdb\x198\x1eS@g\xb0$\xfd\x0e~S@1\xd1\xed\x89UpS@:\xfdf\xba\xdflS@D^[\xba\x1d{S@\x07\x14b\x04\xdb_S@H\xa7\r\xa1\xcd\x9eS@z\x92H\xf7i\x80S@\xc3p\x00|xqS@\xca\xc1\xaah\x83pS@V\xbc\xa2\x08\x1dxS@\xa5;\t\x07\xe3KS@\xaf\x90\xeal\xaa\x85S@\xfc\n\x88\xb9U^S@\xb1\xdb\xf8\xe0\xc9GS@Hf\xe7\x85\xbb{S@\x80T\x99\xf4\xa4qS@\xc8\x7f\x0b\x03\xd9FS@\n\xc43\x08\xedzS@\x07\xb5\xe3q\x84\x9bS@o\x1e\xa4q\xa79S@_\x90Z\xf8\x086S@\xef\x12 U\x1a|S@\x8f6}\xf5\x14cS@\xe0Y\xb7ES{S@2qP\xc80\xd9S@\xe8\xb9\x17\xca\x11\x81S@SwGb\x982S@\xc41\xd9O\xecqS@f\xca\xde\xb0\xc7pS@\xd8ED\x88\xee"S@=pY2\xa5lS@a\xff3\xbf\xbblS@\x89;D\x07\xe5\xd8S@s\xf1\xc1]P\x9fS@(\xc7\x1a\'\xc7\xbfS@\xdc\xa0\xb0?TmS@\x0cHJ\xe4\x1b\x81S@\xb0#VEW(S@Ap\x0eZ\xfclS@\x1f\x12\xa6\x19\xba\xcbS@c\xe5\xf6\xb2\xa7bS@9jO\xe9U~S@<E#\xde\xea\xc4S@\xee\xd88\x0c\x95\xa8S@^\x9crJ\xeapS@\x1f\xc7\x0c0}vS@\xbbq6\xb6`\x9dS@\xb7\xd9:\x1eH*S@\x82Q\x7f\xb1{\x81S@\xbc\x0c\x0b\xec\x94\xc1S@`\xd9\x1f\x8a2\x9fS@\xdf\xcc\xa1\xa9`vS@\xa77\x9dazlS@]\'\x07\x05\x8a\x9fS@\xa4\x93\x0c\xeb\xa2\xaaS@\xeb<\x0bl\xac\xbeS@\x04n\xe9\x99Z\x9fS@\xb36p_d\xbeS@\xacH&A4~S@\xce\xa3\xd4\xd36qS@\x1e\xab\x99\xc2\x15\xcaS@u<D\x81\x14\xdaS@\xbb\xecF\xf4\xe1qS@\x03XE\xe3N\xa3S@\xe0\xfc\x08\x10PlS@#\xad\x8aAL\xcaS@%\x88c\xfa\xdb\xa2S@=)\xb8lC\xd8S@\'yGu!qS@\xa8\x03\x89@\xfarS@c\xab\xcf\xcc\xfbZS@w\xfa\xd3\xd4\x1alS@z\xc5\xab\x9d{lS@\xa9}\xb1}\x0coS@A\x98\xda\xb2\xcd\x94S@\xe2\xd4\xaf\xef\x1f\'S@!\xfa\x13;PqS@mv\xa0\x9a\x1f\x16S@w\x84%\x94_[S@\xc9\\h-gMS@L)\x9d\xdf\xa6\xafS@0\x11\xd7\xb5\xc96S@\xc6\xf2\xb0\'\x93\xc9S@\xfd\x06\x9b_|[S@\x14\xc3\xb3\x9f\xb1\xbaS@\xf5o\x8e\x00=hS@\xcbxX\x9a\xa0\x9fS@\xa4\xa1\xd7\xca#TS@\x911z\x08\xbakS@\xdf\xfa\xe4\xbe\xd7kS@gN\xa3\xa9]pS@<\xc5\xc9\xda\xe66S@\xf3\xe04\xc3~jS@\t]m\xec\x08pS@\xab\xcf\xdciF\x85S@\xcd:\x9a\x15\xe55S@O\xf42\xb9\xd0\x9fS@\x0e\x80K1\x1cpS@M\xf6*\xe6\x17\x93S@SZ\xbeZy\xafS@\x02\x9b\x06D\x18\xbaS@\xc6\\\xc7\xefXpS@\xe7\x1c\xe0\xd0\x7f\x80S@r\x1e\x89J\xbb^S@D\x83\xf1Z\xa6MS@,\xeb\x1c\xe2oNS@}1\x92 4[S@\x874\xb8\xc6\xa3%S@@+O\x80\x1clS@2\x10\x13\xb2\\kS@\x96\xfe\xc2\xf3\xcd\x9fS@\xe06\x87\xe6\x15\xa7S@\x98\x88\x04&\xdfMS@\x806E\x80\x95GS@\xbfP\xee\xb9`\xc5S@\x16\x99{\xe9\xf5\xb0S@\xc3aHiI\xb1S@t\xe7\xc9\x81\x1bMS@~P\xa1b\xf5\xb0S@\xef\x85o9x\xa1S@\x9c\xdd\x05\xb0\xf8\xceS@\xeb8\x85\xb9\xdb\xcdS@\x15/\xbc\x06y\xa1S@J;\xfc;b\xceS@\x124N\x08\xee\xc1S@\xa9\x13*\x17T\xa1S@!J\xd2\xa6x\xd5S@\xcb\x11\x81\xaa$\xd6S@\x9c\x06\x94\xed\xc1\x87S@,\x04_\x81\x8epS@\x16\x07+8\xec\xa1S@\xd9\xd8\xa9\xbb\xdd\xdcS@\xc1ga\xb8\xaa\x91S@O\x9c\x97\xac0\xceS@\xc5\x1cK\x9b\r\xb0S@\xdai\x7f\x841\x83S@\xad\xb5\xfa\x913\xceS@\x11\xbd\xdc\xca\xa7\xc4S@{\xd7\xa4\xf5\x89rS@\r\xd0\x90\xe3yhS@\r\xee\xd9]$\xadS@\xff\x1a\'G\xd4BS@\xbf\xd8\xb5\x91U\xadS@\xfa\x0c#\x0b\xdcjS@\xdb,\xe4\xa2\x88\xadS@\x95\xc87\xe5Y\xc5S@&\x1f\x83G\xb3\xd4S@\xfe\xaa\x8b\xe2,\xafS@*@\x16\xbfC\xafS@\xc0)3\xf9R\xafS@\xe8c\x0e\xddB\xc5S@C\xfay <dS@k\x88A/\xe3\xacS@\x03s`l\xa7\xa8S@\x08>\xb7\x12\xb2`S@\xebW\xf0\x18\xad\xceS@\x17s\xc4@\xa5\xafS@\xd8m\xcc_\xe7\xbeS@#K\xe1\xe2\xfdOS@C\xcd\xa5%f\xd4S@\xad\xbf\xc0\x016wS@\xe3\x00\xacJ\xa1_S@\xd7\xae9\x01\xa9\xaeS@\x06\x08\xe6>\x8a\xafS@\x82\x07\xa4V^\x88S@\xf6\x8d\xbb|B\xc3S@&\xd1\xec4\xc6\xa2S@c\x873\x99O\xc7S@\x18\xbf\x9c\xf8$\xafS@\x913\x15\xc6\x117S@\xd85\xa0\xce~\x86S@T\x1d\x0c\x16\xff\xadS@\x0fv\x0e\xc2W\xa9S@t\x18\xb9m\xc7\xc5S@\x11\xbb\xcb\x82\xdd,S@\x10\xfd\t\xa7U\xb0S@\x9e:\xa8#/\x18S@\xb0\xbf\x8c\xb3\xe2\xceS@\xf9\x0f\xa2\xed\xcd\xb0S@9\x16\xaa\xbe]\xadS@I\xfb)\r\'oS@\xdd\xe1\xbdc@aS@\x9f-a\x11\xabhS@\xe5\xe7\xf7\x9b\rjS@\xb6\x92\x91\x00\xe2\x91S@\x03\xc3\xca\xca\xe96S@\xa9\x8e\xca]`\xaeS@\xf0\x0fv@2\xb1S@\xc8\xcfd\x99}\xcfS@t\n\r\x9c#\xb1S@\xffu?\x1e\xc3]S@&O\xb6\x0bxaS@\xb0\xb0nS\x9auS@k\xca\xb5tE\xaeS@\xbd\x9f\xb1\x16\x14\xbdS@h\xb5\x15\xd05\xaeS@D\xe5\\\xa7\xa9\xaeS@\xf7\xce\x1f\xa6TwS@\xe4\xc1\xb9\x80\xfdkS@\xea\xd7\xad\x18\x8djS@RY\xa4&\x1c\xb2S@-\xa0\xfd\xc6\xc4DS@\xa1\xff\x03\t>\xd3S@\x83\xd5\xe7\xc9\xc8\xa1S@\xa6y\x98\xef\xa8\x18S@\x1c\x1czd\xcd\xaeS@\x83\x05\x01\xb9TrS@\xc5r\x18\xc9\xe9SS@oa\xa2\xec\x991S@\xf5-lPq\x90S@Y\xaeF\xe1\xa9\xb2S@\x0b\xafE\xe0\xeb\x88S@+\xad\xc51\x04lS@>\xc5\xa3\xd4=\xb2S@\xc4\xb2s\xf8\xd0gS@\xf7A\xcb\xaf\xb2KS@\xaf\x06\xa3z\x8b{S@\xf3\xc2\xd2bDZS@x\xa1;\xceH/S@*\x05\xcfi^lS@kB\xb1\xd0\x01TS@g\x85\xcaN\x83gS@o\xcb\xdc\xc7W{S@\x15\x98#g\xb8\x9fS@X\x04\x12i5\x95S@R\x8f\xeb\xf1\x8d\xa6S@S\xdf\x80\x8b\xe4\xacS@\x08\xa64v\x9d\xafS@\xed\xdd\x9c\x16\x032S@\x9a\xc7V\xc1\xbf\xcfS@p\xdeP\xa4\x06\x88S@\x11F7\x18x\xa6S@\xac\\)\xde;\x1aS@,\xef\xbc\xf4\xcd\x87S@\xbe\x842%\xcd]S@\xce\xe5\x03\x90\xf1zS@\r\x1f\x97X\x8f\xcfS@\x82\xda\xc3\xb4\xd7\xc3S@\x84\xc0,\xf7a\xd2S@l\x01\xf8\x1e\x8d\xd2S@A\xfe\x99\x14ChS@\xfb\xda\x94\xa1\x050S@\xf5\xd1"\xb9\x97\xadS@7a\r\x16\xed\xa5S@$\x13\xe4\x8d@\xacS@\x8a\x8c@\xbe\xea[S@\x86\xe4\xad\xbe\xea\xabS@\xa1\x1b{8\xfegS@\xf5\xc1\xb4\x8b\xaa\xc6S@F\xd3*\x80x\xa6S@\x81\x14g\xd8\xf83S@w)\xd0\xc2\xfcgS@.\x07E`w\xc8S@\xb09\xab\x14\xc5\xcdS@\xb7\xf5:\xa0g\xd0S@}Q\x07\xe5\xf7uS@\xf1\xaf\xaf\xca\xdaNS@\x9a\x12y\x0b\xdd\x86S@\xf2@\xc5*\xb8\x99S@\x9f\xea\r#G\xb4S@\xb9nC\xd9>\xd2S@\xf9\x18\xadr,\x87S@\xa2L>\xdb\xd5\xc4S@\x98\xe7U\x98\x9b8S@\x00[\xb6\xea5\xbcS@\x01\x1d\xea\xb9\xc8\x91S@\xea7\xfaD\xac\xabS@\xa3\xca\xa2\xe8*\xc4S@.\x8bq\x04I\xd2S@\xae\xd1E\xd3\xdf\xb4S@\xa8\x13he\x18eS@\x80\xc0:\xb3\x81gS@h93cD~S@\x0e;\xaa];\xbbS@)\xdaV\xd8S\xaeS@\xec3)\xf3\xddDS@\xcf.\xec\x00f\xbbS@\xc40\xbd\x1d\xe6uS@HZ\x93=\xccWS@\xe0\xb6\xac\xf9\xebfS@\x1c\xf2\x9e\xc4\x95\xc7S@u\xbco\x96\x8c0S@&m\xb6=\\\xb7S@\x94\xe5TR\xd1}S@\xbf\xd4j\x8e~YS@\xeb?r\xa3F\xabS@e\xb5D\x89\x90\x92S@\xb4\xb47\xcc\xcb\xc7S@\xc9{\x82\x9f\xba\xcdS@\x83\x13\x0e\x13\x99\xd7S@0n<\xb2\xb9\xb5S@\x12]\xb7\xec-\xadS@\x02}!"\x08\xabS@\xf9\xda&\xa5\xba\xcdS@x\xe8\xc8\xad:\xc6S@\x18\x10 \x0ee\xb6S@\xe8\xdf\x86R\r\x1bS@\xb3\xdc/\x04j\xc6S@f\xa9\xbf\xdb\xbefS@\xdd\xdba\xca\x01\xa3S@\x88Z\xcc}/\xc8S@\x19\xc9\xfeH\xf0\xc7S@\x824o\xae\xf7\xc7S@\x07\xc3\x0fD\xb2\xaaS@\x95\xd5FXO\xb6S@\x91\x94xI\x16\xc8S@\x90w\x18\xb1\xcd\xd1S@R\xdb,2\x07mS@P\xe9\xba\xc3t\xc7S@\xe2\xf8tO\r\xc9S@:\xb91d\xff\xccS@wb\xb1qG\x8dS@?\xa446\xdfHS@\xc3\x1aT\xba\xd0\xb7S@y3`\xcc\x1a\xdaS@Q\xa7]\xbf\x93\xceS@\x00\x9d\xf4\xfe\xff`S@\x18\x83_a\x91\xd2S@\xfd\xac\xc5\x86\xcc\xa3S@#\xeb\xe7\x150\xa3S@h\xca\x8c\x9e\n\x81S@3\xe8\x85;\x8dpS@L\xaa\xe3\x17xOS@Ts\xfd\x15\r\xa9S@G?u\x81\x1a4S@\xf1\x89\xb0\x04iFS@`\xff+d\xaeOS@S\xb5\xb5\xe6\xd2\xb8S@\xc4\\$\xcc\xf2\xa3S@\xf1h\x94\xa2>\xc9S@\x00\x06\xae6F\x96S@\xfe\x8dq\xc3\xc5\xc8S@*\x80$\r\xcc]S@\xca\xe3\xb6\xff\x81\x1eS@\xeb\x9a\xa9x*\xccS@\xb5`\x9b\xb8\xb6\xcbS@\xf1\x97\xa3\xc3`vS@ r\xb6\xf1\x83\xd3S@\x10\xca\x8cX\x8e\xc6S@\x98\xf6\xf4\xb8^{S@\x7f\x19.\xa4\xcf\\S@\xff\xd2x*\x89\x97S@\xb1\x1d\xed\xf9RzS@\xbb1v\xd8{\xc9S@\xe1\xa2\x80\xa3\xb3]S@>\x1c\xbd\xab\x94\xa7S@6\xc6\x01\xd7\xf9\xceS@\x0efF\xbf\x99lS@\xe3\xca\x1d\xf1AFS@\x16\xc8\xb2\xda</S@\x04\xc34\x9c\x19,S@n\x8e\xf2\xd7\x18\xcaS@\xe7\xda<\x82\x8e\xc8S@\xd9\x99|)\xd7^S@\x0f;\xf6\xd1\x0e\x86S@\xec\xb5\x02V\xe5\xa0S@\x12dn@\x91GS@\xb2\xf3\xb1E\xfbFS@\x84\x87\xbf\n\xa1\xa2S@w\xd6\xb1\xcce\xc7S@\x0f\xbc\xf8;\xbe^S@+\x8c\xb9`\xc9CS@\x85\xc4\xd8\xc6szS@\x81\xa5\xba\x80\x9a\xa2S@\xf4n\xcd\t_+S@\xa1\x95\xb4\xa4\xa0\x1dS@\xac\x9e\x99\xf52\x9fS@X\x04>\xfa@~S@\xc4\x94\x91\xee-ES@j\x1a\xcbA\xe5vS@-t#\xd4\xfc\x9cS@\xf1\xb30\x1e\x8dlS@\x9d\'\x8fn\xc3\x9bS@\x918\xdex\xc3zS@\x17j\n\xfeLAS@\xc0\x87\xc4\x92\xe4NS@\xa2^w\x80S1S@\xd1\xb5\x9b\xeck\xceS@@\x9c\xb5*1]S@\x10<}*\x98\xbcS@8^x\xeb\xea\xc1S@\xc1#\xfa\x8bo7S@\xf5+\xd6]\xafcS@(\r\x13g\x8a\xc6S@\xea"~\xb3\x115S@\xe7\x051V\xe0\x8eS@5\xce\xf5WgIS@G/\r\x17\x06FS@\x9e-\\\x1dx\xb3S@<F\x8c*\xd2\xb2S@&\xc2M\x1f\x15\x88S@\xf4D|(\xc6\xd3S@\xcbj\x9ai\xbf\xd3S@\x06%\xa7\xabc\x8fS@\xf6wn\xeaQ\xd4S@\xc2E4\xcb\t\xadS@\x01o\xb3\x8b\x88rS@M\xeb\xe8\xfa\x8e\xabS@\xad9c\xd9Z@S@\x97\xf9\x0em$1S@\xfa\x8a\x1e\x1e\x93\xc6S@\xab\x85s\x7f\xd2\x99S@\xad\x03\xa3\x1b-\xc5S@Z\x91\xf4^\x1cGS@\xb8f\xd4\x8f\xdahS@\xa9> \x99"\x8aS@_\xa5\xf0Q-\xa7S@T3\xb6\xa4\xf5\x98S@\xf1\xea\xaf;\x9e\x91S@\xd2{\x04pwTS@\xb5\xe2\xc3\xf0\xf7\xacS@\xaf\x93\xc8\x97\xa5yS@\xa5\x14\xe4\x8e\xcf$S@\xe1\xa1\xb5O\xb7\xa7S@\x89lc\xce66S@\x04\x15\xe1\x1d\xf8\xd3S@K\x97\x18w\x12SS@tW`\n;\xaeS@\xcf\r\xfb\xd7\x19\xafS@\xe6\\\xef\xd6N\xbdS@3\x17,\xa4\xfeuS@\x99\xabZ\xd9\xfb\xa9S@\x11\xb6\xe6\xbb\xb2\xa0S@\xc1\\\xa9\x84\xbe\xafS@7N\xa0@\x17oS@\xa0j\xbe<\xef\x7fS@\x92\x907\x1c"SS@\x1d\xcc\xda\xb6SsS@A\x13\n\xde#SS@\x19[\xbb\xae3\x90S@\xb1\xd4\xff\xb5>\xaaS@\r@\xa7\x03"\xaaS@v\xe7\xb3W\xd2\x85S@\x9539\t\xa7"S@p\x04\xe3\x18\xfeZS@\x7f\xc5\xa9\x7f)hS@g\xa7\x9b|\xfe\xa1S@\x99\xacS\xfd#NS@`\x19\xf2)\x9e\xc0S@\xcc6\xd2Y)\xadS@\x85\x18\xb19\xc3\xa7S@\xcc\x0b\\\xc5\xcfrS@\xf2{\x14\x89o\x90S@E\x03\xb9\xc6\xf8PS@\xfc\xeb\xbd\xa9\xa2\xc1S@\xc3\xe7Tj\x81\xafS@\xa5\x0c\xe2\xc3MkS@\x19\xacd!\xb8\xc1S@\x91\\\x80\x86r\xaeS@\x8d\xc9\x0e\x13\x9f\xc8S@\x835\xf1b\xa2@S@\x862_\xa6\xc7pS@\xce\xc8\xf7\x9b\xbe/S@\xccj\xf01\xd5\xafS@\xfe\xc3e\xcb\xe6\xbfS@\xf3]{[TrS@LW\xa3\x00\x98QS@*1ln#\x90S@\xb8^\x9e@\x0e\xd8S@]$\x9ekmeS@t\xfa\x05\x1f\rxS@\xb2\x1e\xb5:\xfb\x0cS@F*\xa5N\xa0qS@\xf9\xa2\x93\xd3\x9dtS@\x9a\x9c~}X5S@\x84\xb6\t\\\x9f\xdbS@\xf3\xedc\xe6\xb96S@7\xdd\xf1$/\xc6S@\x05#"\xb7\xb6ES@"\x1a\x99^\x82\xaeS@\xa8\xd8D\x8e\xc0\xb5S@\x8b\x94#\xfe\xdb\xcfS@)\xbe\xe3\xb6\xf4\x91S@\x88%\x1d\x84H\xc7S@.o\xde>C\x8aS@\xf59o\xb2\xd1oS@R\x98B\xa2\'[S@\xaai9~\x98\xd4S@\n\xd8\xfa}\x07\x8aS@jKH!\x91\xd5S@\xeb\x1e\xba\x16X_S@\x10\x13\xa8D\x92\xd7S@l*\x9djb\xadS@\xb0\xc1o%\xf9qS@G\xcc\xfd}&sS@\x08}\x8e>\xddYS@\xa2jIrk\xa7S@\xb4\xcb\xb4dp\xafS@-\xf9\x19i^YS@\x03\x00\xfb\x06^4S@\xfe\xb2\xd6I\xd0rS@bu\xe4`b*S@\xdb\xd7_$\x9c!S@1\xa6aIP\xa2S@\xd4\xafI\xa6W\xb6S@\xa7\xec\x14\n_\x10S@G\xa4\x0e\x88\x8c\xabS@!@\xccS\x12\xc8S@\xe2\x93\x08\xa6\xc3\xb3S@\xcf\xd0\xfa:\xd4\xc5S@+03\x00\x1a\xc4S@~\xaa\x12\xe1.\xc4S@ \n>yD\xb4S@\xd9\x0b\x96@\x93\xa9S@\xba\xa9\xf9a\xe7\xa6S@kR\x9a\x7f\xa6\xc9S@\xf7uGZ\x15\xc9S@\xf8\xb3A\xf0\xc6\xc3S@\x98\xfcf\xee3AS@.\x93\x86\x9aVXS@\xc4\xb9\xe9\xcb\x7f\xadS@+w\xd8s\x9c8S@\xd0\xed&\xc5\x94\xb2S@\xaabg\xbbS)S@\xc6@>$\xe9(S@\xf0\xfe\xd0g}2S@2z\xa6\x8f\xa6\xa2S@\xe2QM\xec\x9f\xc1S@\xde\x89\xe0"\x8c\xceS@e*\x83\xb6\x18\xaeS@\x96\xe7:\xaaF\xaeS@,\x90\xb1\x9d\xb0\x1aS@\x85\xed\x10\x10\x9a\x92S@\x92P\xd84*\xb1S@\xe3`N\xdb`[S@4{\x18\x7f\xb7\xafS@\xb2Niv\x12\xa2S@\xa4O\\\xe4\x01TS@\x9f\xad\xce@\x15\x81S@\x8f\x1f\xd7\xff\xb8FS@E\x15\xc7\x00\xb5^S@X\x04@\xb4\x15\xadS@R\xac~]\xa0\xa8S@X\x12\x9f\xc6\xae\xaaS@\xd9\xdd\x1a\x9a\xeb\xd8S@\xd33\xbd\xdc\xf8OS@\xab\xbd\xc3\xf5\xa1\x92S@\xf1`\xec\x8e\x11,S@\xb2\xf2\xb5V\x13\xa7S@1\xcam\xb5\x90\xd9S@\x0b\xf0\x80\xb4t\xa7S@N\xf29/\xf7\'S@\x14Q.\xdc\x0e\xa7S@\xd5\xa4\x9cXA\xa3S@\x06\xc8\x88H\xef\xabS@\x1ej*iT\xabS@\x8a\x13\xe1\n;\x9fS@\n\xe9\x81\xf7`\x19S@f\x14.\xb6`\x9dS@v\xc2\xbb\x14\xeb\xceS@\x99\xe1\xe5\xdfI\x9fS@\xef\x9awf\xdc\xbdS@\t\x97E4K\x9dS@\xe5n+3\xcc\xc8S@=~0\xae^7S@\xad\xa9\xff\xd24(S@\x96R \xc4\xa5\x9bS@bUf\xf8\x00\xc7S@\x0e\x1cJ\xba\x9e\xc9S@\xb8Q\xba\xb1\xdd\x9eS@b\x0c\x957\xd5WS@@\xbd\x18l\x1b\xa6S@\xf6\x18\x1b\x18\xc6\x87S@7\n\x84_\xc65S@sz2\x80\x995S@\xa8C\x89\xea-kS@\x8b<\x87\x91\xe8#S@\xcbpj\x9d\x1d?S@\x0e\x7f\xa5\x81\x10wS@m1\xd2\x13\xcb\xbbS@\xbe\xac\xeb[dkS@ \xd3\xd5\xa3\xefYS@G\xec\x05H\xd2^S@\xc6"\x96\xc6\xcdgS@?i\x14<\x98\xd2S@c\xa7;\xcb\xa3\xa2S@_X\xaf\xd4;\x90S@\x17Q\xd0Ns\xd4S@j?\xab\xc0\xfe\x9aS@b\xe4n\x0f\x91\xbbS@\x0f\x88\x8e\xf0^\xafS@#\x17\x1ep\x92iS@$\xee\xe3\x92\xf6iS@;\xe8QBr\xa1S@\xdeesu$VS@\xb7\x8f=\x10\xc6JS@\xe5g\xc4\x14lhS@K_\x7f\xfc\x92\x91S@\x93\x8c\xea\x99\xc7~S@%R\xce\x0f\x0b\xc9S@o\x8dIX\x165S@\'\xf9\xea\x86\xb7\xb0S@\xa5\x9arj\x8c\xadS@E\xa4\x91\x04\xe4\xb0S@\r\xb7Y\x08\x0f\xb0S@\xb3\xf4_o\xd4]S@\x18\x1c#\x8f\xc9\xa3S@\xf4\xa73\xcaT\xafS@F\x1b\x8f}\xe9&S@\xf9\xa4\x9c]\xf6kS@[\xc2m_\x01\xafS@e\x0e$#\xd1\xa2S@\x17W69\xbf$S@-\xd4\x87\xbaS\xceS@mo\xefj\xe7\x88S@\x19&=S\xb5\xd4S@\x9c}\xaf?\xa4\xaeS@\xf0\xbeeg\xd8\x91S@?$\xef\x1b9\xc9S@+S8q\x92\xafS@\x08\xe9\x85jX\xc9S@[\x8ff\x95\x0b\xcaS@\xffL,\x91\x1c_S@\xdfF\x84\x05r\x91S@\xba\xbf\xa1\xe0\xa9\xadS@\x8d\x95\x0fk\xf3\xacS@\x9b+\xb3\xd3n\xa6S@\xdc\x8a\xa1\xdc\xdalS@\x0e\xcd\xc0\xc8FYS@)l\t\x9d\x9d\xa5S@\xb6\xc6/\x99\x82aS@\xd5\x94E>:\xacS@\xef\x10\xdd\x8b\x8d\xc8S@.QCx\x1c\xa5S@\xf8\x16 \xd6\xa8cS@\x87\xdf\xdc\x92@\xcaS@\xde\xf3$[\xb5\x91S@E%\x9fm\xe4\xaaS@\x9f\xc4[:_sS@\x05\xde\xf3N:\xd2S@\x12\xbf\x0c\xfd\xdd\xcdS@\xb0\xdb&\xe2\xc2DS@\xc7I\xea\x8d6\x8dS@5\xb2c\xec\xcd\xa3S@N$M+\xb9\xafS@/}\xe5\xb0\xa2\xafS@\xe3F\xcff\xaa\xaeS@j\xe0\xdf\x04\xd8MS@\xa5\x8d\x07\xd7~OS@\x01\xd9\x92$\xf5\x92S@\xf2:\xec\x88vES@)/\xa4?B3S@!9\x0b\xcdQ\xc6S@>\xfa\\/C\xc1S@\xb4"\xe0m\xb0SS@\xe3\x1ajt7\xd3S@\x82qO\xecwvS@T\x96,\x84\x08wS@\x9a-\x1a(\xad\x91S@\xd1\x80yV5TS@\x91\x89zv,qS@\xc3\xb6\x12*`\x8bS@4\x16\xb5\x81\x87wS@E\x05\xa0\xf6TfS@\xda\x04Wa9\xafS@A=\xa6\x9fR\xb1S@\xb8dp\xa9\x00\xb1S@`[\x9d\xf77yS@k\x0e\xf7<[wS@Z^ \xb4\xda&S@8\x9d\x18\x06\xb8zS@*dX%\x92{S@+\x0c\x0cH)\xadS@\xd7v+\x1d\xcd\xb0S@\xff[>\x03\x92[S@/\xcb\x94\x8f\xf2\xa1S@\x14\xf1\xbd\xdbV\xd2S@\x9a\x1a\x1ci>{S@Y\x1b\xa21\xf4\xbeS@\xcb\xdcq\x062\xa1S@\xe53\xb2Wq\xa1S@\x8e\x1f\xcaj\x8c\xa1S@s\x90\xf0\xb6\xa3\xaeS@\xf1\xe58O\x13iS@{}w\xae@sS@j\x19\x9fy\xa3\xc1S@\xbb\x8c\'\xcb\x0e{S@\xdb\x1b\x1ba\xc7\x9fS@\xd3e\xab\xe5\xcejS@\\\x97\x17jphS@\xd1q\xf3;\x9a\xceS@\xcaSv\xd8\xeaMS@K\\u\xeb\xcdqS@+@\xc8,\x1bMS@7F\x86\xf3!\xbbS@\x1cQ\xfd\xa5\xaa3S@%\xbe\x91R8NS@i\x1d\n\x0c\xaeMS@"\xda4C\x04\x85S@g\x9bp\x14\xcc\xdcS@KV\xac\xcc\x1ezS@*\xcclML{S@9\xfcm\xdbklS@O\x9ct\xfa\xf1\xccS@\xa7k\x8c\xbf_{S@m|9\n\xb4{S@Cm\xb6wIlS@Q\xce\xd5/AxS@\x05\x8aelwlS@n\xbc\xa3\xc2AlS@D\'\xb6X\x81sS@\x01\xc7\x8e/\x11\xb2S@2&c\x92\x9a%S@\x83x\x8f;\x85lS@>b_\xe2\xe2xS@\xe0\x94\xe0f\'zS@!M\x80\'\xcelS@L\x8b\xdd5BsS@V\xdb\xdc\x8a<#S@gN\xb6%@}S@\xc0\\\xa1\x1a\xb3rS@\x7fk\xcf\xd0X\x1cS@e\x0fyob}S@\x84[i\xd9\xcdCS@\x85\xd2\xe0\xce\x85\xcdS@5;\xfb@*dS@\x18\xd6\xe9\xedyuS@\xcfE\xe7\x9aYmS@,,_\xda\xe7\x95S@\xb8}\xa8~>wS@\xfcp\x0e\xe8\x8e\xa5S@\xef_\xa9v\x17RS@%\xab\xadN\xfaQS@\x95xd\xbf\xe2ES@7\x81d1bpS@\x93x\x90\xa3\xa0\x1dS@h\xedS\x1a\x96oS@\x8ca\x9fn\xd5\xbdS@\x9e\xec@\xc9\xeepS@\xf3\xa0\xfc\xd8\xdepS@\xac4B\rMqS@\xb4\xcd\xdb\x9ac\x90S@\x1f\x17\xcd\xa4QqS@PpP\xf6Z2S@\x18\x07\xf8\x8c.rS@&x\xfb|\xddaS@{)\xbd\x86\xe5\xa7S@\xea\xa1$\xfa\x1dhS@\x1b\r\x16\xae&qS@X\xc6\x03\x8f\xe6\xcdS@c\x14hF9xS@\x8a{F\xcf\xb4\xc4S@\xa0\xe4\xa1\xc5\xb1\x8cS@\xa5\x9f\x8e\x81YpS@\xad\xb6{\xbc\xb0pS@\xf7\xa3K\x99o\xd1S@\xc7\x07E\xfb\x1f\xaeS@\x8d\xb2\xbbf\xba\xceS@\xc80,\xa17uS@)\xc9`\x04\x01oS@\x86\x10[i\x17pS@\xb8\xf4\xf6\x05\xcdbS@\x9f\xda\x1e\x02\xeaiS@%F\x15h\xfd\xceS@\xf17p\x9c\xdduS@WW\xb0\x10\xdbmS@\xe5\x80\xa2mN\x8fS@aB\xf1\xfb$SS@\xd4\x10\x12\x88\xf6\xaeS@\xd5!\x8c\x0e\x86\xcfS@\x12\x90\xc4\xfb\x01\xb3S@\x1f]\x05\xecP@S@?[\xeeH;\x9bS@\xe5\xe0\x0c\xc1tmS@\x1f\x83T\x8bmqS@\xb79n\x07\xb3rS@\x03\x03\x19To\xc1S@`\x9c!aS\x89S@\xc4\xb8\xf6\x91(?S@O\xcd\xae/lJS@g\xa2\x01\xee?\x85S@\xddk\x82\xd6\xa7\xcfS@O\xde*>\xa3qS@5e\x0c\xb1\xf9#S@\x99{\x9e\xb0\xf3\xceS@Q\t\x9f&\xdc\xcaS@\x00f\xdc\xcf\x8bnS@\x96\x80>R\x153S@\xf4\xd4\x08\xdf\xdd\xd6S@\x89\xb8\x8d\x9b_xS@\xbd C>\'6S@B\x9f\x0c\x14\x00eS@\x96\xfa\xb5\xa7n3S@&U\x115HjS@\x1c\xb0%\xd6`\xc9S@\xe4o\xef\xd9IiS@\xf36/\x95+\xc8S@\x0e\xdf\'\xaa\xc0^S@\x9b\xa8,\x97\x96KS@St\x82\x9f\x1e\xc7S@\x04#\xad\xad\xdbNS@\xf0\x1b0\x9bKNS@\'\x11\xcds\xf7SS@1/4\x82\x852S@\xeb2\xdd\x00\xeb\xb0S@\x02\xc8\x92h9\x96S@aRkq\x0c\x90S@\x00I4\xa13\x96S@\'\x04\nH\x84\xaeS@\x94M\xc7\xe6T\xd4S@\xfb\x89\x0cz\x98HS@\xdd\xf4\x1e9\xf5\xbbS@A\xee\x0f;y\x90S@i\xa4\xa2.|\xa5S@Q8\x99\xc0\x03\xccS@\x8fbW\x92\x9a1S@\x82S\xd3\xec\xfb\x8fS@\xe1l\xd9\xb5~\xafS@\xb6\xa5\xe8\x0b\x94\xa7S@\x07\x85\x14\xc7e\x95S@H\xd83\xb9\xfbLS@\x96L\xdf\xa9d\xc9S@\xb5\xf4\xb2$\xcb\x9fS@\xe4\xa8]\x05 \x18S@AA]\x88\x85\xc3S@<\x818\x9e\x96\x86S@\xc2NY:Y7S@\x95y\xb1N\xa4\xabS@\xeab\x99\x8f\xac<S@W `\x13\x05\x9eS@\xa1\x18\xe1\xa9R\xbdS@eI\x81\t\xc7\x8fS@\x9b\x80]\x131lS@\xf03*\x17\xfe\xb1S@\x05\x10W\xaf\xbc\x99S@V\xaf\xceQ{\x89S@8\xf1\x8e\xbf\x03\xbfS@\xa6/\xae\xf0,>S@\xaa\xc6b\xf0[\x85S@\xfe\x01$5\t\xd0S@X\\\xb0Wp\xbdS@`?\xf7\x9e\xcbeS@\xb5\x1c\x0c-\xab:S@x\x81\xd21m_S@\x91\x06\xe8\xf2\x14gS@\xfe\xe7\x97\xbb\x8e\'S@p\xe2t\xb3t+S@\'\xa0y\\\xaf%S@~\xf8`\xa8A\x97S@\xd5\x14\xfc1=\xa3S@X\xa6y\xfa\xf64S@\x06\xc8\xfal\'mS@V!\xf8\\\xcf\x85S@D\xea"\xe3]6S@\x10."\x9a\xa5\xb7S@{\xa1q\xb5\x8bRS@\xb1\xb1\x15\xd5F#S@\x9ap\xfem\xa3`S@\xac\x1a\xa9VS\xb5S@\xf0kR*R\x17S@\x12\xd0\xfc)0\xa5S@U*r\x02\x84\x90S@\x9f\x94\xd0C"oS@\xf9/\x7f\x7f\x11\xcdS@)\x87\xef\xb9\xdd\xdbS@\xbb\x97Q\x12l\xb3S@\xde\x94$\xa7fIS@>\x1d \xec\x01rS@/S\xa4\t\xd4\xcfS@-CX\x84J^S@Y:0\xe4}gS@\xa7f\xbb\x02\xe7\xadS@o\x11\xbc\nKLS@\xf2v\xe7\xda\xb1qS@)\x06\xea\xcf\xb4 S@\xa1\x89\xc5\x03\x08=S@5\xc3\x9fQ\x82\x80S@\x91\x85\xad:\xc9\xc8S@\'\tn3R\x91S@\xffR@\xa7G4S@\x8ddD\xdeN*S@0\x01G\x86\xab\xaeS@\xa8d\x16q\x1fNS@\x94\xc6\xa1\xabb\x9fS@\xd6Tv0/SS@\xbd\xe5\xcf\x91F\xbaS@\xbb\xae\x8f#\xbbgS@\x96\x91\\J\x00pS@6\xe4\xc3\x18\x13\x90S@(\xfd\xf8\x1b\xd3\x0cS@f\xde)\x9b\x8a\'S@1\xc9\x89\x90\xa87S@9\xc7\xa9\xc5\xfa\x9bS@\xc3\xa4\xea\xc4\xc8oS@\x9b\xa1\x8e\xfb\x9d\xbcS@\x85\xef}\xca\xearS@\xa7\x91\xd0\xba\xe8^S@Z\xc1\xce\xd9\xd4\xc9S@\xf9m\xe2\xef\xcfNS@<\xc71hnxS@\x0e\xf1\xe0\x93\x81rS@\x80\x10WA:=S@!H\xd3\xf2\xfaFS@\xea\xd0\xcd\xf7@\xd0S@\x10a\xf3\xc1\x92CS@\xf3\x96\xe6\xf8m#S@\xb3\xfa\xb8\x9aivS@\x19\xe4\xd9\x92WMS@?\x9f\xec\x15\xe8`S@\x12A\x9d\xfb\xc7pS@\x85\x93\x08F\x7fvS@/\xdc-\x87\xcc\xbeS@\xf6\xc0\x0f\x16\x83oS@\xf6h\x0f\xb6WcS@\xb1r\xfc\xf7\xd44S@\xce!\xe9Vi\xa7S@\xe3\xeb\xedv\xf6\xadS@[I\x19\x92\x12GS@h\xb8\xec\xc6\xf2aS@\xad\x9c2\xfc\xcd\x91S@\xce@\xc5\xa7\xb3=S@%\x9f!\xe3\xf2\xacS@\x02\x80O\xf3\xdcZS@r\x9b[\xf3\xbb\xbbS@:\n~7\x0cpS@&?\xd1\x9f\xc5dS@\xcb\xfb\xea\x96\xce\xd3S@\xa4\x927A\x17\xd4S@_Rr\xa4tsS@-\xb5\xa7l\x9a\xa7S@@y`UszS@nl\x01\xfc\x13\xafS@\x08\n\xe7\x91\x97&S@h\x06\x02[5\xb0S@\xf5sC"z\xa0S@8\xe5TL\x8e\xaeS@N\x95c\xc1\xe5yS@\xb6\xf7#\xa7\xbe\x8eS@\xd2\xc4y(icS@\x81g\xc7X \x8fS@\xcb#\xa9\xaa\xd8"S@\x81+q\x9b\xce\xaeS@;\xe4\x1a\xb0M\xafS@\xabV@T\xd8=S@{4\x1en\x15nS@\xd5K\x85AF)S@\xac\xdb\xee\xb5T\xc7S@H\xab-\x90A*S@\x12\xd2\xe2\x91\x9d\x9cS@u\xe3u\xff\xe9qS@ \xc5\x06\xe5\xdcPS@\xd4\x06\x88\xbc\xbahS@!\x11\xd7\xfb\xd1hS@\x8e"\xc2\xf1\xbe\x9bS@C\xf5C\xb1\xa8\x8aS@X\xadm\x83\xebMS@q{O!/\x97S@\x8f=\xfd\xbbplS@\xc1\xe4-nsVS@\xc8^?d\x16FS@\xf2\x95z\x7fN"S@\xa1\xaa\nDv\xa5S@\xceMd\xd9\x82\xd0S@\xba\xce\x08\xc0\x1b\xadS@\xf6CF\xa6\xa5qS@\xcd\xad\xc6\'\xa3\xd7S@\xcco\xd1f\x86\x86S@G~,\xa7"\xc6S@yDbL\xdawS@w\xc04z#aS@\x19{\xc3\xf1]\x95S@q\x1dF\xac\x1auS@d\xc1J\xd5\xf8\xb1S@\xbd\x9d(\x02\x035S@\xd5\xc600\x11GS@\x94\xf2vG7]S@\xd6\xca\xee\xebm\xc7S@\xa4\x15m\xf6\xa7\xbcS@\xeb\x02\xd4\xd5\xd1\xb8S@\x19\x9f\xa9S\xa5OS@|\x93:\x8f\x0f(S@\xf4p\x00\xb9\x08xS@\x99\x8d\xd9\xccJbS@\x02m1\xab\xe2\xa5S@\xb3\xb9\xe8\x03ajS@\xa4\xcb\xdf\xcb\xce5S@\x08\xc9\xc2\xaa\x84zS@\xcc?\x95\x0f\xb4\x93S@Y\x9cU\x870\xc4S@\xb0\x107\xe4=\xc4S@\xe3\xb8\xa0.L\xb4S@q?|\xdb#\xc4S@\x18\x94$~\xd5\xc3S@\x9fg\xeav\'\xd9S@\xd6\x93\xa6\xac\xa0\xb2S@$\xbe\xe3/\x8e\xb2S@\x1a\xf0\xbcQ\r\xb0S@\x8d\xb8\x83\xfb{\xafS@\xb8)\x0bC\x01\xafS@\xd7\xcfM]m\xadS@\x1f\xa1\xb3>\xf6\x87S@\xa5\x88\xadE\x8d\xa5S@<l/\xfe4\xa5S@\xae\'\xab\x91\xd4\xc8S@\x12R\xd1\xd3\xee"S@\x98\xc4\x8b\x9dG\xaaS@\xa9\xcd\xca\x99\xb1wS@>65|<\xa2S@w\xdd\xed\xd8\xca\xa2S@\xe7\x94G\x94\x87\xa1S@\r\xc9\xa3\xa6\xc9\x9fS@m\xbf\x01\x01k|S@M\xc2]\xef\x9c{S@h\x87\xca\xcd\x10|S@\x03z\xcd\xe1c{S@5U4\x0c\xc9{S@\xd5\x18\xfd\xa8\x1f{S@\x9d&\xfd4\xe6yS@X\xda\xcb\xd0\xd3xS@\x82\xec\xc7\xb8\x8fxS@C_\xfb\x06`wS@\xde\x9d\xe3N\xba\x92S@@Z\x08\xcf\xf3nS@i\xe2O\xad3\xc9S@l`\x17\x1e\x10~S@\x1eJP\x8fS\xc1S@9\xa3\x06?\xf0uS@&z\xb4]\x07uS@I\x04\xcf\xeb<\xceS@\xd0\xb1o\xe5\x10qS@\xc9\xb8\xc5\x80\xc3FS@\x1a\x96\xf1\xf4\xbdkS@|R\xe9\x1a8NS@\x192p\x14\xdbMS@X\x99\xfa\x86_jS@\xb1\x019\x18\xbagS@U\xc2,\x9d\x9d\xcaS@\x96djA\x8aZS@\x87\x99\x8cx\xebMS@\xf8?\xf8c\xfb\xc9S@\xa3\x99\xe1}\xfd\xcdS@\xb8_\x84\x9f\x1d\xceS@\xa2\x16\xbde>2S@)3\x10\xf3\xcb5S@DH\xaf\xa1\x1c$S@;/\x1f\xf83\xd8S@up;\x1dj\xd1S@\x87 \xfa\x03\x93\xcdS@\x07~\xd0\xa9\xc3\xd7S@\xa3K\x14\x80z0S@\xd9\x82 %\xed\xcfS@)\x0e\xb5\xb0\x08\x95S@\xaa\xac\\\x8egpS@\xa6\xa4{\xff\xb11S@\x13\x08N\x12\xa7qS@\xed\x9c\x81\x8e\xff\xceS@\xe35}\x00\x7fpS@h\x86\xad\x0b\xb80S@RCek\x92nS@\x01Vf\xf3\x18\xd8S@9B\x19vYwS@\xec1\x8eg<wS@0pA\xc8\x10wS@\x8511\xf4\xc3\x8dS@rd>\\\xd30S@\x95\xe1\xb6\xa0\xd1nS@\x04\x1cO\xe0\xa6\xd4S@\xbc`\r\xffl\x90S@i[\x0faPrS@\x04\x8b\xb2H\x187S@\xa3\x95\x08\x00\xdcrS@E\x96\x17\xb21\xcbS@fx}v \xd0S@O\xec\xf0\xf4\xa0}S@\xfbJ\xe2\xd2X/S@\xc2\xb1U\xba;\xd2S@\xbe\x0f(\x10\xdc\x92S@\xae\xdeh\xd57sS@:\xdd\x1b\x90%nS@\x94\xd7\xc9k\xd2\xcdS@\xd3\xfc\xc9a*zS@\x03\xac~uFnS@s\xdd?\xb2=sS@O\xaa~\x1b\x94\xceS@\xca\xdc\xef\xc9EpS@O.\x08\xc0\xa1{S@\x17\x1ei)\x82kS@\xe8\xe0!\xa7\x81sS@B\x03{A>zS@\xc0+\x83\xe4\xc9\xbbS@g\xff\x8a\xcb\xdfmS@\xb3\xcf\xbf_\xe9pS@J\xdd.\xb1\x02nS@\xed\xb9\xff\xdd_"S@\x0cO\xc3\xdc\x15\x99S@\xd1\x95\x99\x04\x00iS@K\x9e\x04\x1a\xdbpS@\r\x17\xa1\x05\'eS@\x95\xcb\x99\xe3\x01rS@9t\xfa\xdd\xcepS@;\xd6\xe4Z\tcS@\x83E\x1b\xec\x1f\xd8S@x\x1ek\x84I=S@\x8e\x95\x08\xecHiS@\xb2\xd2\x18\x95\xd8qS@\x8ejf:\x8boS@k\x05\x8f\xc1\x05eS@7} e\x10}S@H\xda\x0e\x8e=dS@\xcf\xc0A\xf9GmS@\x1e\x9cI\x9a\x8c\x85S@vpl\x1dqvS@\x95\xf5&\xf3\xbdqS@\x85\xd3\x1b\xd8\xd2dS@R\xa7\xe7\xd3\xa1\xd7S@p\xb0\xdcd\'dS@~\xc5\xac/4dS@\x1e5@\x87T\xadS@\x93\x04\x1em\xc3\xc3S@\x81\x08v\xe4^/S@\x88\r+\x8ft#S@\x90\x10\xd6\x90N\xcfS@\xb3\xf5\xba\t\x17cS@\xc9\xcd\xd9`\xc1\xc6S@\xff\x17s&C\xa0S@\xcdklp\xe2\xb4S@,\x13~C\x91\xa0S@\x17\x98(\x86\xb9\xc8S@\xb4Yf\xb4.\xcfS@-\xea\xfa\x8a`sS@"\xfda\\W\xd0S@\xad]C\x15\xfaqS@\xa3\x17\xe5\x98{\xa1S@\x04\tA\xcbB#S@~\x88\xb2vF\xa1S@A\xcb\xef\xa9\x10mS@\xd9p\x89\xd3\xfb\xcfS@_\x9f\xf8\xae\x88\xa1S@\xee\x13\xbe\xe0\xe9tS@-\x92\xfc\xdd\x16_S@R\x8d\x0c\xea\x01$S@l\x98\xd3\xad\x88\xc1S@\x03g\xa8\xc1zrS@\x87D\x86\tQ$S@\xf2`\xd7\x11\xc8OS@"\x8d\n\xfc\xb8cS@\xd4\xa0H\x8e46S@\xf49O\xc5\x8d\xcfS@0\xea\xeeM\xddkS@9:\x9f\xe4\xbc#S@\xff\x94\x10.&cS@n\x17N_\x107S@{\xf3\x90\xad\x06lS@=\xe7R\xcf\xf5]S@k\xbdv"mjS@\x90\xf6:\x1f\'\xa3S@\x97E\xd1\x08VjS@\xacu\x9eb\xc3$S@V\x1aDa\x97jS@\x8b-\xbc4;bS@\xb1FU\xdd\x06jS@~y6a\xfe&S@\xc6\xadt\n\xa8\xcfS@#_\x05V4\xc1S@\xb3\x12\xcao\x96\'S@7\xb6\xa8\xff\xad"S@\x07:\x0e\xedY\\S@\xceb\x17\xa8\x80\x85S@J\xfc\x99n\x06(S@)\xd1\xb0,\xee[S@\xcd}\x06\xe67\\S@\x15\xb7Q%\x89iS@W},A-\x18S@]A\x96\xe4,\x19S@}\xe5\xa9\xb2\x12,S@Jj\xba+\x1c\xc7S@\x9d\xed\xbf\xbb\x17\x86S@\x98R\xdd\xef7\x90S@j\xe7\xcb\xf2f\x8fS@\xab\xc2}\x85\x8eMS@W]\xb7S\xda\xceS@5T\xda\xd8\xf6\xaeS@\x15lZr\'\'S@q\xe9\x9d6\x82\x90S@-Af\x1d\x13wS@\x11\xfbU~%cS@\x1a\x91\x95\xe8RwS@H\x1b\x13GuvS@/\x0b\x93\x9e\xbc\xc4S@\xf9\xc2\x19.\x982S@\xcf\x0c*D\xde\xc1S@KG^n\x00\xa3S@;~cJT\xa6S@F92\xcf8\x19S@\xd7`\xc9\xb1!HS@<,c0\xc5\xc1S@\xe3{\x86\xfer[S@\xb5\xed"\x84\x0fyS@\xc6\x82\xdfcm[S@\xc8\x89Wy\x98HS@U&\x9chq+S@\xb5\x1b\x1e\xc2\xe8\xbdS@y\xdaQ\xcf\xfdHS@\xef\xd0\x18\xed\xcbZS@\x93\x8c\x81\xb91\x96S@\x0f~\xf5\xff}\xcfS@\xc4\x9f5\x93\xe4\xbeS@\x80\xe3\n\xc7|\x93S@\x99\xe8\xcd\xbb\xdc5S@\xf4\xc3f\xa7:3S@\x9d\x86\x87\x94\xb4\x92S@!\x8f\xba\x8f\xad&S@\x02\xd20z\xa5BS@4\xfe\xb5A\xe6\xaaS@\\\n\x84\x1cI\x87S@\x12\xa3L\xbd\xa6OS@\x85\xealw!\x87S@{$\x12\x12\xc8\x86S@\nQ.X\xfa)S@\x9b\xaf\xfa\xdc\xf2\xa8S@4\x19\xbew\x0b\xbfS@\xc2\xca\xe8*\x80}S@!-@n\xe6SS@\xe1@\x84\xe4\x01TS@5\xd4\xb7i\xaacS@t\xc0>\xc00NS@\xb2^\x8a\xb7\x89{S@q\x93\xc8\x99l\x91S@\xc4\xbfb\x08\xa8\x91S@\x1f\xe7\xd7f\xb9SS@+\x8e\xb8vGTS@G\x841\xe7X\x8fS@\xb6\xa1N\xd7_\xbeS@4\xc0T\xb8\xf6OS@|\x0ed;\xe3\x91S@S\xec\x90\x92\xad\xc9S@\x03\xb3\x8a\x97\xf4aS@\xc673}\x9c_S@\xcb\xb9XI\xcc\xcdS@\x7f\tZ6\xbe\xd7S@\xc6\xe7wi\xb6\x97S@G\x88v8\xa7\x91S@\x0f\xc3k\xde\x85\xbdS@2\xce\x8ci\x13\xd3S@\x08\x15o\xd7\xff\xbbS@,\xad\xe0\x0eG\xadS@ie*\xedO\xd9S@\x1a\x08q@R*S@\x9d\xe0\xd0\xe3#\xbdS@\xe7\xc4\xa0\xaaT(S@\xd4}\xb4\x89:\xc8S@\x9f\xd6!K\xa2tS@\x16\xc8\xf6\xa1&\xc8S@S\xf1\xa59.\xc8S@\xfb\xb2\\\xe47\x8fS@\x88d\x1d\xf1n\xaaS@\x1a\xbb\xbe\x93\xd0\xc5S@\xbc9\xf6\xc1\xde\xb4S@\x9f\xedPL%?S@\xceK5\x12\xd5\xc4S@}\x927\xaf\x1e?S@\xb6>6\xc4\xf4FS@\x968\xad\tw\xabS@\xa0Q\xbe\xc9-\xd1S@ \x0b\xafk\x8f@S@7n]\x12\x86\xc8S@u\x0b\x05\x8f\x96GS@\x9b\x01\x8cI\x0c\xb0S@\xff\xc8\xcc\xd9\xce\xb2S@\xaa\x9d\xeao\xf7\xb2S@Z8;\xf5\xd3\xafS@\xab\x9d7\xb0\xfd\xa8S@\x1e\xc5\xcb:\xc9qS@{u\x99\xca\x86\xadS@\x1f\x13\xfa{\x96\xafS@\xdc-\x84\xe8ZqS@\x1e\x93;\xf4\xbe\xb0S@I\xd6\xe8gI\xbeS@&j\xb9PH\xb2S@\x865rz\x16\xcaS@\x01\xe5\xb4\xe7]\xafS@*\xb6w3\x92\xc8S@,\x0e?\x94\xe1lS@%\x94\x93\xc5;\xd0S@\xf9R\xa9\xd6\xf7ES@\xcb\x826t\x91\xaeS@%(;\xa3z\xafS@\xab2\x14L\x0c\xccS@\'\xd8\xad\x82G\xaeS@Qp\x8b\x9b\xa7\xd7S@\x98\x16\xe6\xee\x13\xa3S@\xf9~.\x87\x0b\xb2S@\x91\x9a\xfc\xc7\x1b\xb1S@\x07 Gx\x82\x92S@U\\\x86\x95.\xbbS@\x9b\x80\xe7\xf9\xeb\xacS@\xa8\x83\x97_\xf5\xaeS@\xe9\x92T\x15\xa8\xafS@Q\xa8!\xae\nIS@rw\xe3k\xf2\xaeS@\xb4Y \xda\xaf\xafS@\xfd\x1f\x99\x94\xb2\x97S@d\x922\xd9\x1c\xc9S@\xbf\xce\x95\xd0\r\xaeS@\x18\xe6`\xc2-\xadS@)\xa1\x0f\x94\x86\xa9S@d\x01}\xf6\xb2\xa8S@87\xd5\xb8\xc7CS@\xfcv\tu\x05\xaeS@\x05\xa2j\xb2\x81\xcbS@#\x9b\xac%\x88\xbaS@r\xd1\xd8\xbcsCS@#\x05\xf2\x9c6\xadS@o\xd8._"OS@\x9e\x01.p\x83lS@V\xf7\xfa\xa4\xff\xabS@\xc9E\x96\x89\x95\xabS@)\xb0\xdcE\xfa\xccS@\x92~\xcc\x04\xc6DS@\xe8Y\xd6\x05djS@jT5\xae@\x9cS@F#$l\xfeDS@"\x0c\x02-\xa8\x9bS@J\xfe\xbe\x1e\x8b\x9bS@~\x85\x12kj\xb9S@|\xb2}\xf1 \xa2S@2;\xcb\x93FMS@;"\x80\xee\xdeMS@\xb5\xdd\xdd2(\xbbS@\x85\x8f\x1f\x96\x99\xcdS@L\xc4\x8cA\x04MS@bh\xca\xe9\x1fMS@\x8c\x07\x0e8\xd2\x9bS@J)\xc9)\x17FS@\x00R~6\xaf\xcdS@4A\x0f]\x03\xa0S@\xce\'\x8d\xee\xe4\x92S@\xceb\xb2\x97 iS@\xf8\xe2\x10\xa4\\fS@8\x07\xe6l\xb5\xc9S@\xd8\xd5%\xe5\xaf\x9eS@\xf2\x0f\xf5\xb8\xac\x9eS@B\x19\xac\x04S\xa3S@3!T\xcat\x9dS@\x92\x98\xab\x93\x8eiS@`\xeb\xbb\xaf\xf2\xbbS@RL\x8d.\x16HS@\xa6\x028Od\xa7S@\xbf\xff\xe9YG\x9dS@\xd0F\x1cL\xab\x9fS@J\xb0\xf39\xf4\xbbS@\xc1\'\x81i\xeboS@\xff\x88\xec-b#S@\x0f\xc3\xb5\x86\xd9\xa2S@\x0f*\x98 \x92gS@\xb85\x13_*(S@\xcd\x8fE\x1am\xa8S@q\r\tF\xbbwS@\x0bQ\x05\xb4\xebrS@{\xabo(\xde\x85S@\x19\xa5\x0f\xda\xa0LS@\x99\xd9\x8c+\xd7bS@\xb1\xc8\xa3\xe0G\x17S@l\xc4\x8e`/GS@\x88\x9a\x9b\x17\xc1!S@\xc7\xc1\xa6\xa8\xb8\x8aS@\x86\x12\xa3\xa0j%S@\x03\x1d\x8a\x07b\x95S@\x183\x82zQ"S@\xae\xdbS<\x87"S@\xaf=\xef\xccw&S@31!\xc2C#S@\x83\xfd\xed;\x15oS@\xf4\xbb\x03\xc9\xa6^S@o\x01v\xc9\x11VS@_\xdf\x82b\xd3\xd3S@+\xd6\x0f\xaeqiS@\x82\xfe\xdf\xb5\x0eqS@!\xe7\xe0\xf7__S@a\xe9G\xe1\xbaqS@\xbe\xb9\x84\xb3\xbf\\S@9A\x0c\xf6}\x89S@\x0e\xdf\'\xaa\xc0^S@H\xdd\x89|\x8cBS@X1\xa2&\x83\xafS@F\xaa\xf6p\x12\x90S@\x13\xd3\xe5\xe3!\xb0S@z/x\xec\xfcES@\x99\xbb\xd2Ji\xd7S@\x8eL\x1di\xbd\x93S@\xd0\x18j\xc4Y]S@\x1a"R\xa4]\xc5S@y\xf5W.\xb3TS@|W\x0f\xd4_\x86S@\x85\xfb\xbc\xbeG%S@;\x9d\xb9\x9cWES@\x91\xda\x14"5GS@\x7f2<\x17\x8b\xa5S@\x0c&\xa0:v\xb0S@\xa8\xc9lzs\x9fS@-\xc2\x9b\xa0adS@J\x0bG\xc1\x7fjS@{\xd3%RdvS@\x89\xb3h\xcb*yS@\x1am\xcbd\x12cS@\x90[g\x013\xdaS@R\xc7\x8a\xf93\xb0S@\xc1\x1a\xb5w\x8c\x9aS@\xef\xb7\xaeA\x08\xb2S@9\xd6\xe1\xf56uS@\x15\xf3\xad\x9d\x0c\xc4S@W\xea\x07\x83[~S@c\x15\x00:\xa3\x91S@\x1dh\xde\xb7\x8c\xa6S@WK\x7f\x93\xe3BS@\xb0\xffV\x11%YS@\x1a&\'\xcf\xdd\xcdS@a\xc7\xbe\xbb,5S@\xd8[\x82:ltS@\xe3\x18\x807\x9cvS@\xc51\xde\x19d)S@\xfbk\x1di$\x89S@]*\x0e\x95\xf3NS@U*Bn\'>S@}}\x01:\xbc\x98S@\x8f\xba:\x9dD\x96S@v\x82\xd8\x98\xf4uS@\xda\xa4+v\x94;S@\x97\x03\x04\x0f\xdayS@m\'ix\x9c\x90S@]\xd13L\xcbGS@\x02\xbf\x12\x05\x05\x83S@\xd1\xf2\x8f\xe1\x1f\x9cS@]\x8aOYV\xdcS@\x0f`\xac\x18wvS@\xffJ\xa5LyzS@\x01\x15\xb3\xc0\xbc!S@Y\xe6\xf5\xb1\xf7\x8eS@ap%y\xf3;S@\xe5\xdaljl\x92S@\xff2\xc0\x89EPS@\xec\xe4|\xc3\xab\xd7S@+\xb2_c\xd3\x89S@XL"\xe2t\xadS@\xc6\xc8\xfb\xb1\x1euS@\x95}(P\xed\\S@\x12\xe9\xf0\x04\x86uS@\\\x07\x86*a\xaeS@8\x171\xf1\xe4\xbcS@G1\x81N\xea\xb6S@\xec\x87\xf3Z$\xc6S@\x0e\x9boX\xe8\x9aS@\x05=\x04\x89ciS@m\x8f\x92A\xc7\xddS@b\xa1\xaa\xb7~JS@\xc8\xe8\xf3\xff\xb4YS@\'R\xa6\xeen;S@\x1fV\x0b\xb3\xaeIS@\x9c\xb0\xe8\x8drjS@P\xf6\x1d`O\xccS@\x89\x95\xc0Dy\x9dS@'
p22
tp23
btp24
a(g3
(g4
(I0
tp25
g6
tp26
Rp27
(I1
(I3205
tp28
g13
I00
S'\x11\xfa\xc8\x8a\x89\xd3\x1e\xc0T\xe2\x1c7\xe0\x14"\xc0\xfcSC\xf9\xda\x9d,\xc0\xc4\xb6\xd3\xb2nd\x13\xc0\x95\xd6\x8am\xd2\xf2-\xc0\xd4\x0f\xb5+D\xe8$\xc0\xfaI\xae\xc5\x8a\x89\x1e\xc0:\xbb\xa9&"\xed\x1d\xc0\xc2W\x99\x13(\xe1\x18\xc0\x94\x80&\x02\xaa\x04\x19\xc0\xef\xdf\xaa\xa7,\xc5*\xc0j\x1a5\xa4\x900\x11\xc0\x9b\xf5w\n\x17\x03$\xc0\x9d\t\xfc\xf8\x18\x1a.\xc0\x05}\xe2\xf0\xdb\xf3-\xc0D\'\x1a\xc3\xc4\x8c\x19\xc0$\xcb6\xf6\x1a\x1c.\xc0\x91A,\x93\x01\x11.\xc0\x01\tC\x94\xce\xc1,\xc0\xd8.`\xb9_\x81"\xc0\xa8\xa7D\xef\xa4\x96\x16\xc0\xeb\xbe6\xa7\x9c3\x1e\xc0qR\xf1\xc8V\x90"\xc0\xeb\xf6\xee\x06\xbd\x8b*\xc0Q\xf9\x0f\x92|y$\xc08\xc7[S\xee`\x16\xc0Z_f\x9b~\xc5*\xc0\x87\xb5\xa9\xad\xb9\xba*\xc0}\x8b\x0b\xdc\xb5(\x1f\xc0\xdb\xcb\x89}\xe0\xcb\x18\xc0\xa5\xb4z\x05@6\x19\xc0h\n\x7f\xbf\xf0\xee-\xc0\xc3!\xdcJ\xd8\xdf!\xc0#{\xb6\xa8\x02\x9f-\xc0<)\xf5\xba\x82\xdd\x17\xc0\xb0\xc5\x93\xbd\x8bz+\xc0N\xb5~Gh\xc5-\xc0m~i\x82RE\x19\xc0Q&$\xf1q\xfd\x15\xc0\x08L\xea\x90\x9b\xa5"\xc0ln2\xe5\xf2\xb4\x16\xc0\x9d]#V]\x00\x1d\xc0\x06n\x92\xd3\x11\xa5-\xc07\xd2f>\x1a\x81\x1e\xc0\'?\x8a\xdf\x86\x84"\xc0^*\x1d@\xea\x0f,\xc0\xe6\x98\x04e@\xa2\x1e\xc0\xde\xb6\x11_"e\x18\xc0\xc5\xe6r\x853y\x1d\xc0spC\xe0\x9e`-\xc0\xfc\x02\xbb/\x93\xed\x16\xc0?g(b\x01\xa3\x17\xc0\xa5\xed\xdc\x0f\xbd\x85,\xc0\x15y\xfc\xb5\xd8\x81*\xc0\xbf\xc5\xf0\xf3\x10\x8e\x18\xc0w\x8b\xbc@\x9f\x95\x1e\xc0h?e\xa7_\xcc-\xc0|\xd5\x12C\x88}.\xc0\x8ckyw\xa9^0\xc0\xf3\xd8\xbf\xfb\x99\xd4%\xc0\xc9\xac\xa1\x02xv*\xc0\x16\xa6\xe2\xd7\x8c\xbc!\xc0\\T\xbc\xc4KH-\xc0O\x8d\x8ak\x96\x8e,\xc0^I\x83h\x87\x10*\xc0\x9d\xe7\xa6j<\xa4\x19\xc0\x99\x0b\n\x14_\x07.\xc0\x85\xce\x1d\xa7\xc79-\xc0\xe1\x1b\xb2\xef\x917,\xc0\xb5.\xdagN0&\xc0G\xbc\x84\xe7z!+\xc0\x07\x85O\xd8/\xfe,\xc0\x95V\x80\x1d\xcbF,\xc0\xe6_P>6\xfc\x18\xc0H\x9e\x88H/V#\xc0\x98t\x97K|\xdb,\xc0\xbbQ\xff\xf8\xea\x84 \xc0\xef[.$\x88)-\xc0\xed\x8d\x95\xf1\x85],\xc0\xeah\x82\xfe\x8e\xa3.\xc0\xbftK\xfa0\x150\xc0\x96\xd7\x9b]\x7f.\x14\xc0\xff\x872\xcf\xd9^\x14\xc0\xd9\n\xa5\x1a\xd8\xaf-\xc0\x14\xc4\xeeX\x01\x94,\xc0\xeb>\xeb\xaa\x93\xa7,\xc0\x12S\x84\xd6i4/\xc0 j\xd5\xbc\x95)\x17\xc0\x97\xbaq\xdc\x8b\x120\xc0\x87\xd1\x96Z\xfc\xef-\xc0+\xe6v\xaf]\xe0"\xc0d?\xda\xa6\x1b\x00\x19\xc0T<\xb0q;8\x19\xc0\x9c,]<M\x9f \xc0\x0e\x8e\xddY;\xa1#\xc0pT\\D4\xaf#\xc0\'J\xca\x92\x14}(\xc0\x02\xc0\x9f\xb6\xe1\xec\x1a\xc0\xcdR\x02\xe0\xcf\xca\x1e\xc0\xd7\xdd\x1a\xaat\x88\x1c\xc0\xed\x12S@\xa8\xdb-\xc0\xcdR\x02\xe0\xcf\xca\x1e\xc0zx<:!!$\xc0\x02\xd9- ?Q!\xc0\x07r\xb2\xdf\xcb3\x19\xc0\xb8\xf6\x7f\x8f+\xfa-\xc0\xf8\xc7\x182\xe8\x82 \xc0\xf5\xbf\xcee\xff\xe6 \xc0\xce<\xab\x97\xa1e\x1a\xc0\xf7;X\xe4\x8c\x91-\xc029\xb1\xdf\x9a\x9f-\xc0\xeaO\xb8"\xa8\x9b \xc0\x06Pv/\x05p \xc0\x98\x87Z]\xd3~ \xc03\xf8B\x1a\xf7\xfe\x12\xc0I\xc1x\x01(\xae"\xc0\x81\xe7\xfa\xc2Vt\x1f\xc0\xd3\xaf:\xcd\n7\x19\xc0+4\xec\xfeF\xd5$\xc0K\xd1{\xec\x84\xf7\x1d\xc0\x8e\x81$\xd6&\xc9%\xc0\xa3\xb3\xc9\xbb^.\x14\xc08\xb0\x1c9\xc9;\x1d\xc0\xa3\xf0w\xd3\xf9n+\xc0t\xb6\x15l\xc9 \x13\xc0;\x8co\xfe8\xda!\xc0\xba:\xa6b!\x96\x1d\xc0\x8aj\xedI\x1a7\x1f\xc0\x89gG]X\xa3 \xc0Lf\xees\xf7\xab \xc0\xc3\xc7\\W\xdf\x0b\x1d\xc0\xe3j\xad!\xae\xca-\xc0d\x82e\x13{G$\xc0\xaa*\x06\x17zd \xc0O;\xd5\x88\xd0n\x1e\xc0\xbd\x8c~\x81\xbc\xe5\x1f\xc07n0\xac~\x8e+\xc0\xc5\xbap\x16\xb3:\x1e\xc0\x93\x1f\xf2\xfb<P!\xc00\xb0<\xe2F/\x1c\xc0\x88\xdfV\x93\x99K\x19\xc0\xc7n\xb5\xcdz_!\xc0*\xb5\xc3\xcf\x9ea-\xc0\xa1\x94\xb7GS\xe2#\xc0\xe5\x01\x1d\xf7z\xfe#\xc0$9c\x18t\x9c-\xc0:\xcf\xf91|\xc4-\xc0\x92\xd9\x84\x06l$-\xc0\x88K\x97!\x13\xc0!\xc0\xc4\xa6\xa8t\xd1~ \xc0`\xa3^\xd5\xb8\xd4\x1d\xc0n\xf4\xc8\xae?\x08 \xc0\xf3\x85\xb3Q\x0f\xb8/\xc0\xa7\xbc\xb1p\xd1\x8c,\xc0p\xa8\xb2@\x97\xda-\xc08\xbd\xd3\x1e\xc5\xe6\x14\xc04G\xa7\x18\x98\xa3,\xc0\x1cq\xdf\xcaQ\xfb\x1e\xc0\xa6y\xd6\xa0b\xfe#\xc0~\xb7\xe9\xba\x98\x07*\xc0p\xd9T\x96\x8e\x87\x1a\xc0a\x98\xa3n\xe5S\x16\xc0\xb63\xe2\xde\xfc\xa9/\xc0\xabo\xc4k\x89n$\xc0\x93\xe4\xdf\x13\xd3\x13*\xc0\x19(\x93;\xf2\x8c\x1b\xc0\xfeo\x86\x98\x05($\xc0[E3\x13\xe9R$\xc0\x9e\x83\x98\xac\xf4\xa6 \xc0\xe5R\xdf\xf0\xf0T#\xc0\xf5dD\xff\xb4\x10*\xc0\xc1\xc3\x15X\xc2\xea"\xc0+\xa2\xe2h\x98:\'\xc0\xc9}Lb\xd3\\-\xc0\xad{\xba\xf0\xbe9\x1a\xc0\x19u\x08X\xe7\x97*\xc0CE7{\xd7x%\xc0\x7f\x8e\xa0U\xd3\xc4/\xc0a\x1c$eK\x9b*\xc0\x1eS\x02\x00\xba\x13\x19\xc0\xb7\xe0\x01q\xcbu\x19\xc0\xbd\xcfo\x82\x99Q#\xc0\xb6w\xb3\x9f\x8e\x9c\x19\xc0\x15\xb2\xc1\xad\x08\x02\x1c\xc0R\xb6H\xcb\xf6\xb4,\xc0\x0e\xcd\xdd\x91\xee2\x13\xc0&L\xbb>\xcdT$\xc0y\xd0\n\xad\x8cP$\xc0g_\x1b^F\x88#\xc0\xd6\x13H\xb4\x1c~-\xc0fy<\x93\x11\xd0-\xc0\x0f\xab\xea.\xc6\xe1#\xc0W7\x82\xf8\xdc;\x0b\xc0"I\xeb\x1a\xdd\t\x14\xc0[\x8cM,\x96G \xc0\xae"\xc2\xf37w0\xc0\xbe\x85d\x8cix+\xc0\xf8m \x8b\x9e\xba"\xc0\xc6B\xcc\xaeh\xad\x18\xc0\xfa\xe3@b\xb5\x13*\xc0o\x12\xe7XS\xbc+\xc0i\x18z\xf5]\xaa-\xc0\xcd\x91\xae5U\xa1.\xc0C\x9b\x94:\x06\x17+\xc0\xf8\x0e\x89\x91n\xab\x1e\xc0\xcf\xdf\xa2\x95\\x)\xc0\x06\x86\xaa\xa0\xce\x08.\xc0r\x0b`\xeciW!\xc0\xce\xe7\x007\nL-\xc0\xb5\xb0u\xf5d\xab"\xc0\xbc\xe4\x97\xd8\x82x"\xc0\xdf9p\xc2\x0c\xfa*\xc0\x94\xea\xb1\xf6U\xd1\x1e\xc0W\xc1K\x8d\xa2\xfe\x19\xc0\x8c/#y>\xb7,\xc0A&\\\xef\x93\xaf.\xc0&2VK\x9b\x0b\x1e\xc0\x05\xaa\xbb\xcc\xb7\x91.\xc0\xd5\x0c\x83\xcb\x03\x88.\xc0\xf5y\xfe\x1a3\xb8-\xc0\xf1\xd1\xe2\x11\xbc\x99\x1a\xc0\xf7\x91\xf8\xc0FP \xc0\x80\xaex\x9dN\x85 \xc0\xfd\xaf\x07\xfb\x15\xd8!\xc0w\xd2O\xc9\x84\x17\x1f\xc0\x13\xbf_F\x14\xf6\x1c\xc0\\\xf1J\xf7f\xb0#\xc0\xc8\xe6Z\x81Y\x9f!\xc0Wq\xe3\x91\xf4\x1d\x1b\xc0|\xdc\x1b\xda\xf6\x180\xc0\x9a\x86\xa6\xea^\x85\x1e\xc0\xe9\x92\xafL\xf0\x02-\xc0\x97\xa9P\x1aD\xf7\x16\xc0\xed\x95\xf5Q\xc6,-\xc0[\xf5\x8e\xfa\xee\xbb-\xc0m\x84\x90\xbd\x13\x8e#\xc0\xaf\xc8\x13\x94\x98\xe2\x1e\xc0\xc7\x9f\x12?\xd4\x07!\xc0\xa1\x1cx\x96\xde\x08.\xc0\xb0\x8en_\x90\xf7-\xc0\xdb\x1a\xee\x9b\x87\xeb\x1d\xc0\xa1\x14\x87>\xee\r!\xc0E7-4\x85\xff.\xc0O\xd56\x8fO(\x11\xc0\x951Lg\xa1T$\xc0\x8b\xc0\x1ekE\xa9\x17\xc0rZ\xc9<\xb2?.\xc0^\xf45\x04\x07\x97-\xc0\xe4h\x06j\x1a\xba,\xc0"\x91O\xb6\x84\xe2-\xc0\xd6\x88\x9a\xaa\xe0\xc1!\xc0\x13\xa4\xce\xb3CH$\xc0a\x03\xa5\x1f\xe16\x16\xc0\xd5i\x9d\x96\xc2D*\xc0\xfd\x18D\x18\x82\x06.\xc0\xe5SS\xaa\x0f\xa3,\xc0\xa3\x9a\xf8\xd2t\x8f,\xc0\xd2\xcb\xf9\x94W\x19 \xc0\xed\x83\x83\x9b\x88\t\x1d\xc0\xaa\x81~\xb1\xf5j\x10\xc0\xa9;3 \xfa|$\xc0\xadgf\x7ff-$\xc0\x14\xc3\xd5\xcbt\xcc-\xc0F\x19\xd3\x81~y\x1f\xc0\xffn\x82\xc6\n\xab-\xc0K\x99\x88\xc3\ru\x1e\xc0\x8e\x16\xbafL2\x14\xc0\xc0\xe3UV\x8c.$\xc0&\x06\xd8\xde\x7f\xca-\xc0\x84\xcdr\xe7\xb7\xb4-\xc0\x0f|)\xf2\xa2\xce*\xc0\x86\xc2\'\xdbh],\xc0\xa8kl\xb7\xfe\'%\xc0@J\xa1\x1e\xf6\x8b\x1a\xc0O\xab\x8d\xcd\xfb\xde,\xc0\xe6\xb9\xb9!o\xb9 \xc0\xc3\xe7/\xd0%\xba!\xc0Q\xa3\x94t\xe4\xaa\x1f\xc0p\xca\xb9\xcf\xbf\xdd-\xc0\x05\x9fo+\xcfI\x19\xc0vdvX\x88\xca-\xc0:\xcf\xf91|\xc4-\xc0Y}\xe5\x9c\x8a\'-\xc0\x9e0K\r\xc6<*\xc0\xf5\x0e\xb0\x99\x88}\x1c\xc0\xdf\xd7T\xef\xb66/\xc0!\xbf*PT6/\xc0R\xe5\xbf\xdaY\x87,\xc0$\xfev*\xf3\xf3-\xc0\x19\xdb}\xe7\x1c\xa2,\xc0N\xb4\xc9\xe7\xca\xa3-\xc0\xbb\xc4d\xc6t\xa8-\xc0\xaa\x0bW\xd2\xc3\x8f$\xc0\xfc\x08\x80])<\x11\xc0=\x91\x9a\x91\xb6\xcb\x1d\xc0;\x12\x80\x96C\xd5\x1f\xc0\xd7,\xf3\xa6\xb7>(\xc0\x10\x7fD$o\xf4-\xc0\xd8\x93a|\x93\x00\'\xc0X\x08\xf1\xa1\x0b\xec-\xc0\xd7\n\xd6J\x95\x84*\xc0\xd9\xaf\x1b\xb2D##\xc0\xa9\xc8\xfc\x15\x80),\xc0\xd0,\x1f\xaf\x12\x9c \xc0;d\x95.M-+\xc0\x08\xf5\x17\xb4Th*\xc0\xc2Z\xf0!WH&\xc0\\\xff;\xf5\x82\x08 \xc0sW\x9c\xddY\xa6\x10\xc0\xd8\xa0\x9fM\x80\x0e&\xc0\x8bP\xe9\xf9\xbb\x86,\xc0_$\xea\x85\x06\x98 \xc0\xd9\x9b\xa3)VW$\xc0\xc0+\xb6\xb9\x8e?/\xc0\xf6\xf0\xb0\x89\xa2$\x1f\xc0B\xb74\xd1\xd3\xb1,\xc0\x8f\xf1u6\xf0\x01\x19\xc0\x1c_\x8cz99\x1e\xc0v\x07\x03eK6/\xc0\xcf\xb4\xf8\xa5\x80\xe5\x12\xc0a_\x14Y"\xd0\x1e\xc0\x17R\x9f_\x892\x19\xc0\xbe;\xf8\xf1-\x05.\xc0\x99$~xh\xa0,\xc0\x83@:\xdf\xefP \xc0.\xc9z\xac\xfa\x0c,\xc0\xd6\xa5d\xb2N9$\xc0\xb7\xc7\xc2$Gq \xc0\x84\x0cU\xf88"+\xc0:\xa5\xf2\xb8\x85\t+\xc0\xedb_\xa8m\xc3\x1e\xc0\xc1\x87\xfb\x84\xc4>\x1b\xc05$`\x0b\\\x1e-\xc0\xb1\x08\x10W\xdc\x1b+\xc0\x04\xb8\x96\xf1\xabd%\xc0\xfe\x97\xcfz\xcf\xdf.\xc0"3\xe4\x1b\x8b\x06$\xc0\x0e\x8fe\xbd\x17\xae\x18\xc0s\xde\xc75s.\x1d\xc0\x0btd \x8d\xbd,\xc0\x96\xa3G\xd1\'\xd0%\xc0\x18\xd95\xd1\xb50*\xc0\xd8m\xb0P\xfb8\x15\xc0\x0c&\xbbT+#+\xc0\x7f\x00\xa57\xd6\xfc\x0f\xc0\x87\xb4\x066c($\xc0\x9d\x8d\xd3\x0f\xf0B\x1b\xc0\x11H;b\x1d<$\xc0#\xe2\x83\x8ay\xb8%\xc0V\xd1J\xa3\x94\x8a \xc0p\xfe\xa0\xa3S\x1c.\xc0WZ\xe2]\xed2"\xc0\xcaZd\xb1\x98\xe4,\xc0D\xd5)\xb2\x03\xc8,\xc0A\x0e\xf7%\xd5\x1c.\xc0X4\xd8\xce\x0f}*\xc0E\x87\xf3\xd1\x95\x15/\xc0\xa1\xd0\x14\xe8\xf9\xb5 \xc0\xc1o\xc6\x99\x82\x10.\xc0\x1d\x91 \\\xe6\x9b \xc0(\x9c\xd8\xefV\x1d.\xc0Z_f\x9b~\xc5*\xc0\x8e\xdc?\xf8\xda\x8d*\xc0<\x99\x1d\x7f\xfeU#\xc0\x80\xfa<\x9f\x8fa*\xc0O\xee\xcc\x84S\xd8-\xc0\xb3\xcd.\x01\xfa\xcb\x18\xc0\xc27b.i\x19.\xc0\x84\xd0\x7fi-+#\xc0\xc7\xfc\xc6\xe4\xa6l \xc0A\x9e\x86M\xe0!#\xc0\xa8\x14\xfc\r\xef\xd0-\xc0nq\xef\xfd\x03\r.\xc0\r\x18\xcc\xcd\xe9\xe6 \xc0#\x15\x01E~\x17\x19\xc0\xe0\x98\x96\x91\xc3\xc1\x19\xc0\xb4\xb8I\rP\xbb*\xc0\xfc$~\x04rD\x19\xc0\xfc$~\x04rD\x19\xc0~u\xa3\x8c\xad6\x19\xc0=\x0c\xc4\xa1\xfc@"\xc0hC@\x89\xca\xb7-\xc0\x94\x8d@L\x11\x98\x16\xc0\x91\xb0c\xc8\x83\x9c*\xc01\xf9\x88\xc9\x1ej\x16\xc0\xe7\x90[\xa4\x1cz\x1d\xc0\x91\x10\xcd\x19t\xb8/\xc0\xc8\xfcLJ\xb7s\x18\xc04\xf9\xe2R;\x9a-\xc0\xedT\x06H2\xa6 \xc0\x1e|\x80\xf0\xf1\xa5 \xc0FW\xa9\xfb\x1c\x02\x19\xc0\xf2Z\x11\x9eJt \xc0\xecKc\xe9\xf7}.\xc0+\xd1\x8bs\x17\x17!\xc0\xb1iT.\x9aN\x12\xc0\x0c\x1b\x86\xfa\xe8U\x16\xc07X\xdfP\xdd\xff\x1c\xc0\xf0\xed\xee\x04\x04\xd5 \xc0P\x84\xeb1\xa7U$\xc0\x1b\xdf\xce\x90$\x86"\xc0L\x0c\x1e\xec\xc5\xa2\x1d\xc0\x06u\xd6\xae\x1c\x92,\xc0\x1eW*!\xcbP\x16\xc0\xb8\xf6\x7f\x8f+\xfa-\xc0\x19\x19\xf89\xaao.\xc0\x8a\xb5\xdeRr\xae#\xc0K=0\xa5\xbb;-\xc0\xf4\xb1p\xfam\xa9-\xc0(\xd3\xc5h\x81\x95\x1d\xc0\x0fy\xdc!2^ \xc0x\x82\xfd\xder\xa2\x1f\xc0\xc1\xb7\xc8\xe6,\xba)\xc0\xf7;\xd8\xb32\x08*\xc0E\xc3\xaa\x8f\xdd\xfc#\xc0\xaa\xde\xda\xfd\x9a\xfd\x1c\xc0z\xff\xd72\xe1_-\xc0\x82\xb8\x15\xafu\xf6"\xc0\x8a\n\xe6\xf2\xdc\xcd,\xc0\x0by\xd1\x98\xc63\x1c\xc0&\xb8F\xf9y#*\xc0[\xdd\xd1\x05E\xfd#\xc0\x94]Y\xb8\x17\xc0-\xc0\x9f\x0f\xc8\'\x0eV-\xc0\x1f&\x19>~\xbb#\xc0\xddO\xcc\x93H\xe4\x1f\xc0\xbe\xd4\xf1\xfd\x07\xbf-\xc0\x19\x08\xff\x11ck!\xc0k\x07\xeaW\x0bG*\xc0\x0e\xb4|\xb7\xa3I\'\xc0\x8ee\xe9\xd4\xfa#-\xc0\x84\xd65s{\xfd)\xc0\x06\xf0>\x84W\x1e-\xc0\xb6\x80\xa3\xe0\x9b\xc0#\xc0^:=\xb0\x8a\xbf,\xc0n\xbf@;:G\x1e\xc0:2q\xa4\x9c\xdf"\xc0\x06\x0bX\xed\xcc\xe1)\xc0x\x9cX\xa8\xae\t-\xc0\xa5\xe4\xe6\x10\x03\x160\xc0os\xfb\xefuB\x12\xc0\x927\x9c2z,0\xc0\xaeo~b}\xc7-\xc0\xbe\xd5J5Y\xa8"\xc0<\xcf\x0f\xc3\xad\xcb \xc0\xe3O\xe3h\xbf\x14\x19\xc0t\xc5\xb2C\xae \'\xc05\x8aw<\x9b3"\xc0\x9dP\xe1\xe4\x0f2\x1e\xc0\xb0\xdf\x80\x7f\xe8\xf2\x18\xc0\x90\x9c\xd9j\x8bb,\xc0\x8c5\xc8uY\xa9%\xc0\r\xc4\xd1\r\x1fX\x1f\xc0\xbf\xdc\xbd\xde{^\x19\xc0;\x92\x89n\x03B!\xc0\\\xf2\x14\xcbo""\xc0\xf2<\x1f\x95J\xce#\xc0\x9a\t\nZ\xd5\x91\x1e\xc0\x1b~\xf5\x1c\xa2+"\xc0\x9c2\x88e\xd2\x7f*\xc0_\xd0\x92T\xfb\xbe \xc0Q\x82\xa9\xa0\xeb\x99\x1d\xc0\xbd\xf2x\xfa\x9c\x99\x1e\xc0=>*\xff\xfcW\x15\xc0\x8eT9\xef;\xa6"\xc01#C\x1c\xe3\xe8.\xc0\x16\xf1\xa6\x8e\xe5$\x1f\xc07\xba\x15\x88\xc7A \xc0\xba"<\xa5\x8c\xf7"\xc0\xc6^\xe0J\x88\xf0\x10\xc0\xb5\x8b\rd\x80\x00!\xc0\xb3R\xfc\xd0j\xcf-\xc0I\xe7\xfd\xcd\x1e\xff"\xc0\xa8\'\xe27\xcbT$\xc0\x19\\f\x9e\xf1\xc6.\xc0\'i\r8\x85\x9e\x19\xc0eQ.*\x1e\x91,\xc0\xb6\xf2\xe2\xff\\\xc4#\xc0\x85\xbe\xbf\xb9\x08w-\xc0\xbaQ0\xd6\xdd\xb7+\xc0\xd1\xaa\xa6\x99y\xe5,\xc0\xf8\x9e\xd5=\xd1\x04\x1e\xc0&\xf5\x01\x85m`\x18\xc0\xd93\xe6\x8c\xbb\xd3\x1a\xc0\x88l\xaf\'\x88\x9b.\xc0\xe2C|v(\xc0*\xc0]%\rO\x9d\x89#\xc0\x8aL\xda\x89$\x87\x19\xc0E\xdb\xd3\xe1d\xc1\'\xc0\x89\xf3Rm\x06\xbc"\xc0\xa0"\xbf\xc5\xbcN \xc0O\xe2Y\xc9\xba\x8c+\xc0\xd1\x7f\xf8\x04F\x02+\xc0&=Kx\x91\xab\x1e\xc0\xee\x00G\xa4\xac!$\xc0&\xeeoX\x00B-\xc0\xffW\x913\x1c\xe1#\xc0\xa4\xba\xf5\xc4\x97\xb2#\xc0k\x13\xae\xfd\xe2\xd8-\xc0\xa8\xb0\x9c\x1dfV#\xc0\xd3\xe2\x95\xc7\x06\xc1\x14\xc0Y\x11\xf9q$\x1f\x1b\xc0\xe8\xbc\xddf\xb2N-\xc0\x9b@\x92\xfb\x92-\x1e\xc0h\x16\xcbV\xa7\x1a0\xc0\n5\x9b\xb2\x00\x1e\x10\xc0\xad\xad\x86\xce\x84$\x16\xc0T\t\xe2o9w\x19\xc0:\xfd]\t|\xb2!\xc06\x95\xbf~\xb3\n \xc0}\x8c\xa2+\x8b\xfd\x1e\xc0\x89m w\xf6\x8f-\xc0\x1dh\x02\x16Q\x1c.\xc0YW\x96\x93\xff\xef\x1d\xc0\xeb\xe9\x04\xc5b\x16 \xc0-\x91.\x0cI\x8f#\xc0\xa4LcT\'\xc4\x1d\xc0\xedd\xdf\x92\xcaQ\x18\xc0\x92\xfcn\xdb\x11N!\xc09\xbf\x075Q\xb0\x19\xc0\xfd\xce\xe2\x04\xc10+\xc0\xd8\x03[\xdfSb#\xc0\xa4\xb6\xf1f=\x01-\xc0\x07\x02\xc9Mz\xb2\x1b\xc0\xef\xab\x00\x7fJ\xd6,\xc0\\\x94\xaa\xe7/M\x1f\xc0\xd9\xc1\x8e\xdf\t\x10-\xc0G\xc3\x81[\xf8X#\xc0d\xa6c\x86u\xc0\x16\xc0\xac\'[\x13E\xd4\x13\xc0\xefr\xd8Oi\x91,\xc0\xce)\xf5}\xc8\xa5!\xc0\xfe\xab\x13"!o\x19\xc0\x83\x1c\xf2\xfc\xbc\xcf-\xc0~\xdaE\xecK\xdc-\xc0\x9e\xfbK\ts\xad\x1a\xc0\xb5:\xeae\x1dH\x19\xc0LJW\x01\x0c\x8b\x16\xc0\xc0\x11:\x19\xb7\x86\x1e\xc0\x16\xf1\xa6\x8e\xe5$\x1f\xc0\x89\xddT&H\xdf\x17\xc0\xb5\xac]\xf5\xb9\xf7"\xc0\x1e{\x98N\xb5\xff,\xc0\xfc\xc2\xe7{\x13\xa8\x1f\xc0N\xb4$\xbes\xf6-\xc0\x80\xdcL\x9d\x1c\xc9#\xc0\x87F\xb8\x04\x1b\xff\x15\xc0\xdfe\x97\xcf\xf6-\x1f\xc0\x8c\xac\xe9\x18\x82\x92\x1d\xc0\x01\xfd(\xf3\x9bD!\xc0\xc2\x11I\xd1\x96\t.\xc0\x0e\xb1\xe9][\x02\x19\xc0=J*\xfb\x00\x07\x1e\xc0\xe7W\x9aJ\xa2" \xc0\xc3I\xac4\x9f[\x19\xc0\x88\x18\xe1,\xa5\'$\xc0P\x8ao,=\x9f*\xc0\x1d\xd3\xc6\xbb\x9c\xb2$\xc09\x13d\xfbDS+\xc0\x0c\xd2\xf9\xf6,O+\xc0\xe8Q\x7f\x14k\x89\x1f\xc0\xb4D\x94\xd3Q\xb7#\xc0\xb6\x8f;\x8a[~\x12\xc0\xfa\xdb\xee\x98\xa3w#\xc0\xb7N\xdc\x9a^\x12\x12\xc0\xa7Tam3\xbe%\xc0\xc8\xe5\xa3\xa3h\xb0)\xc0\xde\xab\x1d\xda\x00\x8f \xc0\x15%\x85\xf7\x81B \xc0\x805{=\x05\x9b \xc0\xd5\xe81\x87\xf3\x89\x16\xc0v\x8c6\x89ix%\xc0\xcc\xe8\xda\xaeN/#\xc0\xbf;\x06k\x8a\xe4%\xc0\x1f\'\x1f\x1a\x81\xc0"\xc0\x19\x8a\x04/\x17\x9b\x15\xc0\xc4>\x92S\x8f\x0f.\xc0\x1c)\x02\xca+\x10"\xc0hO\xf5g\xa6\x9e"\xc0A\xb6\xe8\xf8\x1e\x1d\x1d\xc0\x04\xda)D:\x97\x1f\xc0\xb9\xc8\x7f\x13\xa4\x12#\xc0\x87\xd1\x96Z\xfc\xef-\xc0\xbb\xbf"\x88\x00\xeb\x18\xc0pt\xa9W5u!\xc0\xf7\xd3\xab\x07\xb2\n$\xc0%(\xf2\xcb\xda\x00.\xc0+\x1f\xcfP>\x99,\xc0\xb6\x95\x1d|\x1d\x8a\x1e\xc0\xd2\xc53\x17\xd0($\xc0\xcc\xb1\xcd\xe2\xd5\x00/\xc0\xc8\x88\xcb\x05\xc8\x93$\xc0\x90\xc4,0\xfc\x81*\xc0N\xa7\xb4\xd7c\xff\x1c\xc0\xac\xf7\x9a}e\xa4 \xc0\x17\xb2\x1f\x04\x83\xbd.\xc0\xd3\xfc\x1cg\xb5\xb7\x15\xc0\xf8\xc3\xcb+\xf7F \xc0iT\xaa\x10\xc4\x0b\x19\xc0\xb9\xbf`\xdb\xe7\xb3!\xc02V^`\x89t-\xc0\x9ev\xa7G\xa0\x04\x16\xc0\xd2F\xd6w\x94W&\xc0A\xc3\xc1\x88\xfe\xf6\x1e\xc0\n\xcb\x15\x1c\xf3h$\xc0\x0e\xf8\xbd\x16\x15\x91!\xc03o\xdaX\xc4E*\xc0\xc8\xf8\xe5e\x87\xd5"\xc0\x93&\xcc|\x9e\xae,\xc0m\xbb7(\xbc\xa0\x1d\xc0\x8e\xdbJ\x02\xe6-#\xc0\x93>\x86\xd0P\xa9.\xc0\xd6\xf4\xb1>\x16\xd1\x15\xc0\x0b\xf2\xd5\xdf\xadh!\xc0\xef\x0e\t\xad^\\-\xc0\xd8\xc87-\xf2r$\xc0\x86\xe9\xdda|\x94$\xc0\x1c\xfd\xe7\xad\xdf8\x1d\xc0\x0c\xac\xc2\t[T#\xc0k\xde \xc5FF \xc0\xf3>\xbdH$\xe3\x1a\xc0\xfa\x06\xb5\xa8\x19~ \xc09\xbf\x075Q\xb0\x19\xc0\xb1\xa5\'W\x8b\x7f\x19\xc0+\xaeJ\xcb6\x15\x16\xc0\xaf#\x06h\xc4V-\xc0\x07\xe9\x12\xd3\xbf&#\xc0\x84.\x9e\x9e\xbf6-\xc0\xfa\x85\x84\x06\'\xa8\x18\xc0,r\xd93\x8c\x9d.\xc0\xb7\xd9\xc5\xd5\x8e\x18\x1d\xc0\xd0j\xc2c\xbb\xe0-\xc0\xb1\xfao)\xb8\x16\'\xc0\xe2\xab1\xa3&\n.\xc0\xdd\xac9G\xdec#\xc0P\x0b^\x81\xbb\xb0)\xc0\x1e4\xa1M\x8aR\x1a\xc0\x06m<F\x12\xd2.\xc0\x00_\xb2\xe5z\x0c \xc0\xf7\x1b\xbf\x87\xce!$\xc0\xaa\xfaV/\xcdX \xc0U\x0e\x10\x0bv\xa7"\xc0D\xc7?s\x97\xce\x15\xc0\xcf\x0c<(\xef\xb5&\xc0\x8d\xd2*\x87z\x9d$\xc03\xf38\x84}\x10*\xc0\xe8\xd1\xbd\x15\xbeV0\xc0\xb3n\xa7)Y}+\xc0E\xf6\xb6C\x05;\'\xc0\xd7\xca\x10\xad\t\x99.\xc0\xa6\x80\xacW6\xfa/\xc00:\xd2\x81[G0\xc0\x89;\xd1\xb5,\xa0-\xc0hv\x97Q\xb2\xf5\x1c\xc0]\x93\xcdl\x00\xf8\x13\xc0\x91\xb3~\x8b9\xf3#\xc00\xf7q\xba\xd1.0\xc0\x7f(Q\xcb\x9eD$\xc0\x92"\xde\xedr\x94\x1e\xc0.\x0f\x0e\x8c\xe9\x01\x16\xc0\xabq\xc9R\x18\x9e,\xc0\xcb\xa9\x8c\xc7\xf4(*\xc0 UD\x00M\xba!\xc0v2[\xcc\xf6\x8b\x1a\xc0\xf6\xae\x1e{%\xa8-\xc0\xcbP\xd5\x862\x8d\x19\xc0\xac]\xee\x13\x83\x91,\xc0PLN\x80B\'\x1d\xc0\xac\x98Eih\x9c-\xc0\x11K\x07\xe4\xc0\xec)\xc0\xa4r\x99\xe39\x06\x19\xc0\xd3\xde\x98\xff\xdf+$\xc0N\xd9\xca\xdf\x18\x8e,\xc06\xcd\x86N\xdcx \xc0\xd1\x17,\x82B\x82#\xc0\xc8~CK\xee\xf7#\xc0)\x00\xeaJ\xc9"&\xc0\xd8\xab\xfau\xe7\xc1#\xc0\x1a\x00\xb0\x8a\x91\xd9-\xc01//@\xab\x9f-\xc0S\xb5\xb9\xc9h\xc2,\xc0\xe7\\(A;M\x19\xc0,\xaf\x1f\x9d.\x97)\xc0\x02\xe7\x03=75\x1d\xc0\xbd/b\x83\xa2\xe7-\xc0\x03\xd5\xe3\x11\xa3\xeb\x18\xc0\xce\xa0~\x9c\x95\x1c$\xc0\xbf\x9fX\xc3\xcd\xab\x1f\xc0\x81\xa6\xbe[5\xb6)\xc0}KN\xf0L|,\xc0\xf0\xee\xcbE\xc1\xe6 \xc0\\\xde\x07=\xd6S#\xc0\x0c\xf4s\x1fL\xfc#\xc0:nNINY\x1d\xc05\x987\xab\xb4\xb6*\xc0\xb7s\x9a"+(\x1a\xc0s\xaaK\xa2\xf6N\x16\xc0\x1b\xc2\xa9\n\x1e\x19.\xc0^\xa2\xd5l7\x10.\xc0S,\x9e\x8c\xb6\xa5\x17\xc0\xbb\xcc\x9d\xae\xddf*\xc0S\x0e\xd9\xfb\xe1\xc0-\xc0\xd9\x08#\xe1\x03\xd9\x1e\xc0v6\xbd\xa8\xd7\xda\x1c\xc0t\n\xd9\xbc\xceE,\xc0\xbb\x7f\x0c;\x94H#\xc0\xb4\x96\xfaF\xcd\x89 \xc0t\xfa\x91&am*\xc0\x0bl\x10[\xe1\xd5,\xc0\xf1\xb6\xfe\xd7\xd2\x8d*\xc0\xf0\xb4q\x16\x06!\x1f\xc0\x89{\x81\x95X7\x13\xc0\xafN\xb2\x8c\xf3\xfe\x18\xc0\x9b\x92\xa6h\xec_,\xc0J\x9c\x83V\x0fX,\xc0\xde\xc8\xe29(k\x1d\xc0\xc3\x1c$\x9a]7"\xc0\x1d\x85d\x17\xa5\x80*\xc0~\xe9\xa3\xc42P,\xc0\xd4\x15D\xf2\xcfh \xc0\x00\xd5r\xe1\xdb:\x1e\xc0\x8b\xab\xc9\x9f\xf9\x85,\xc0\xe7\xcb\x80vH\xa7,\xc0\xfb\x8c\xd7LM\xab-\xc0\x05#@\x10X\x1b\x1b\xc0<\xcf\x0f\xc3\xad\xcb \xc0CS\xd8+Z\x90.\xc0\xfcZ\xa00o\x88"\xc0\xfd\x93b\x13\xady \xc0\x86\x15\xc5\xe8\xe2\xe9)\xc0kc\xd7\xdeK\xc3/\xc040\xf5P;\xab,\xc0a\x8eru\x91h \xc09"I\xd9mc\x16\xc0\xd7z\xad\xcc\xfc\xb5%\xc0\xa1\n\xd8_{\xf5\x1a\xc0@\x97\x04\x9e\xc0w \xc0%\x81\xc8\x00J\xbd \xc0\r\x15]L\xe0\xee-\xc0\xb0\x89E1\x1b[$\xc0\xa83\xd1\xa8\x12\xb5,\xc0HD\nI\xb7\xaa \xc0\x12,\xb7^;\xa7\x1e\xc0\x92\xc9nV10\x19\xc0\xceET\xe5\x9a\xe5-\xc0&\xd4\x83\xd7N\xbc!\xc0E[\xe8\xb5\xa7\x9b \xc0&\x03\x07\x852\xa1!\xc0R?\r/\x112\x15\xc0\x96H\xd3?oZ,\xc0)R\x86\x05X\xa0)\xc0\xa2\xb8_\x12\x19\xb6\x16\xc0\xba\xe6\xef\xb9/\xb3\x17\xc0R\xb3s\x82\x86\xa5 \xc0\x03\xe05h\xd9\n.\xc0x\x81\xc0\x04\xa19$\xc0f\x10\x1e8\x14\x07*\xc0>\x84\x87\xb1\xc8\xc7.\xc0\xa4z9\x17&;\x1b\xc0\xb3\x16\x84\xf2\xca\xaa \xc0m \xc9`U\x80$\xc0\xea$msl"#\xc0\x91\xae*\xb7\xed\x86,\xc0\xd2\xb9c\xcb\x84\x8e \xc0\x07\xab\x1c\xa4\xd9j \xc0\x18W<]R\xd0-\xc0NH)! \x00\x1e\xc0\xe64\xf8;\xe1\x97 \xc0\xc1.\x85\x9f\xd5##\xc0\x00i\xd3\xfa~\xf8\x19\xc0\xbd\x94\x0f\xdef\xde\x1e\xc0\x0b_~\xd6q\xfd\x1e\xc0\x96\x88\x03\x97\t\x16\x1b\xc0\xcdi\x7fL\xe3p-\xc0gc\xa6b\x87\x87$\xc01\xf9\x88\xc9\x1ej\x16\xc09\x1a\xa8r\x95+#\xc0NI_\xb7\xf1\xb3%\xc0]\x8cW-\xe2\xe7 \xc0\xb8Q\x9d\xb7`\x00\x1e\xc0E\x96f\xe1)M$\xc0[\xc7\x0f\x1a\x95\xe6!\xc0\xef\x8dN\xc0cW#\xc0\xd2B\xcd\xca\xdf\x10$\xc0\x11&\xeb\xd1\x8bt$\xc0]Z"\xe4\xd4\x9d"\xc0R\x93\xed\x1ej\xc8 \xc0\xd4\xc3\xa0D\x9c\xee.\xc0\xcf\xdb\xb2\x8f\x9d\xf5-\xc0\x9f\\#\x80D1"\xc0\xba\xe8/\xda\xb9Z$\xc0r\xcd|(\xfa\x9b\x16\xc0\xe2/\xee\xf6\xff\xf4-\xc0\x9e\xf6H\xa1\xdb\x87*\xc0tS\x92\x83\x9fb\x19\xc0\xa8\'\xe27\xcbT$\xc0B\xc5>,5\xdc&\xc0\x1bf\xb030\xaa,\xc0G;W)\xac\x89-\xc0a\x87\xcfe\xe3\xb5#\xc0\x9d<I\xff\xd1\xde"\xc0\xd1\x0f\x9e=\x81\xa9,\xc0\x94`V\xfd\xab\x04%\xc0?\x86\xc5mT\x070\xc0\xff\xfe\x1e\xa3\xf2\x97\x1f\xc0\x0c8\xef\xb2X5/\xc0\xb91\xf9\xf6\x93\xf0-\xc0\x19lC\xe9\xdb&/\xc0\xd6\x98B\xf3F\x84*\xc0J\xd1\x12w\x96\xcb#\xc0\xc2T<\xe7\xaf\xc5\x1c\xc0v*\x07\xb6\xe3\xd3-\xc0D\xd8\x9b;\t8$\xc0\x89\x98\xec\x8c\xfds"\xc0\x8e\xf1r\xef\xe0\x95 \xc0B"\xc9\xaf\xc8{\x1d\xc0\x98\xb1\xa9o\xb2\xb1\x18\xc0\x8e\xa9\xdbm\x01\x1f\x19\xc0bL\xc2\xc8}l$\xc0\x11S\x1e\x03$J#\xc0\x05t\xeeX@\x80"\xc0\x9d\'\x15\xe75\x94 \xc0\xec\xefj\xfc\xcc\x94-\xc0\r\xc0/\x16-X\x16\xc0\x88UKs*\xac#\xc0\xe3\xb7L\xa1\xca}*\xc0\xbf\x13S\x18\xb0%,\xc0W0>#\x01\xd2\x1c\xc0\xb6$\x8d\xbf\xd1\x82\x18\xc0\xf8n>\x06\x8d\x18.\xc0\xd5e\xdb-\x00\xd7%\xc0\xb3\x95:+\xb5\x8a(\xc0\xd9\xa0\xbds\x03*\x1e\xc0\x9e\xe3\xde\xdc\xa9P&\xc0`\x86l\xb1SJ\x19\xc0=\x93\xfaYP\xbb#\xc0(T\xf8l\xe2\x07-\xc0\xb5q\xfaM\x95\xe5$\xc0\x99\xf7\xee\x7f!\xe8-\xc0\xef\x9c\xdf\x9dj.#\xc0\xedf\xe7\x88\xaf&\x12\xc0{r\xf5T\xc0\xbc\x19\xc0\x1b\xb1\x8c\xc5`\\&\xc0jm\xa6\xc2\xac)#\xc0\x8au\xbba\xee\x03%\xc0\xe8\xd6\x17\xe60\xde\x16\xc0\xe8X\xd8p\x97\xce$\xc07\xebbN\xc9\xfd#\xc0\xb7\xcbBp./\x16\xc0\xd8\x89X?\x0b\xa1\x1f\xc0X\n\xdceg\xe2\x1a\xc07{\xb3\xb2[\xb3-\xc0\xc7\x00\xbd\xc9\x15\x18\x1d\xc0W\xcaA\xf7p\x04\x19\xc0\xcb\xf6\x15\x82@l\'\xc0\xf2\xb4\xb7I\x08\xe4$\xc0\xc7\xe6\xc9\x87\xcc\xa1"\xc0\x03\xfaM\xf9F\xcc,\xc0*%\xdf\x89U\xa9*\xc0\x19\x01\xb4\xc7\xc9-+\xc0\xb4&\xe1\xca&\xd6"\xc0\x1f\t\xda\xa4[Z\x17\xc0k\xbc\x8bc\xbb\xb1!\xc0\x1e\x96\x90i:\xa4,\xc0\xc15\xca:{\xc5\x16\xc0\xa4\xc9\x80\x9cRt)\xc0(\x14L\xc4\xb9\xa6"\xc0\\\xeayc\\\xfa-\xc0\xb7\x81a\x07\x93\x8f \xc0\r\x80\x90\xc6(\xb6%\xc0a\t\xf6v$S\x19\xc0\xaa\xc7\xaf\x85\xfa\x8d\x18\xc08P\x83\xcbB\xaf\x1f\xc0Tn\x8a7$F*\xc0\xa0.\xcd%\xa3\x05,\xc0\xf2kt\x8aa\xc5\x12\xc0Z\xf5k^\xc2\x83"\xc0\xe6\xb8\xd9\x94L\xd8.\xc0\xc8\x1c%\xfe\xbc\xf3-\xc0\xbf\x11#\xdbX}\x1b\xc0\'\xb8\x8e\xe8,4&\xc0\x90PI\xbb\xfe\xb8$\xc0$+\xb0\x90@\xe4\x1a\xc0\x92)\xf9\xc3\x14d%\xc0\xe7\x8b\xa5\xf9\x80\xa2\x1d\xc0"\xce$\x1b\x88\x9c#\xc0\x18\x93\xb0\x87lN$\xc0\xc6\x7f\x98\x88C\x1f$\xc04C\xa9\xb0\nh\x18\xc0\x8c!+\xefv\xa3\x1d\xc0\xe2*Ce\xf5\xa0-\xc0LEv\xf9\xd3\xc2\x1d\xc0\xdb\xb8l=\xc01#\xc0\x14\x9dN\xbf\x8f\x12$\xc0D\xac\x06\xc2@\x00\x16\xc0X\xc2o\x1c\x1b\xb2 \xc0\xed\xbbu9\x158\x19\xc0\x9e\xf94\x99\xf3y\x1c\xc0\x1b\xaa\x02\xdc\xa8\x1a$\xc0_h\xba\x05k!!\xc0\xf3\xb5\xfc\xc8\xafR$\xc0\tm\x99\xa0f\xc2\x18\xc0\xd4\x8fu\xb5\x0f\xe4+\xc0y\xc3X\xea\x1d\x87.\xc0o\xbf\x16H\xd7`#\xc0\xd8\x0c\x04O\xd8\x17\x19\xc0\xb0\xb4)v\x8bP \xc0Gv\xc9\xf4\xf0\xd8\x1b\xc0)^\xd8\x04\xa4/+\xc0\x88g\x08S\x10\x11\x12\xc0\xa2D-\xec\x97:\x1c\xc0\xffT\xcc\xc9bA \xc0\x91$D\xf40\x8d \xc0\x9c\x9bt\xa8\x1a\xd9-\xc0\x92\x97\x89\xb0Y\xc6 \xc0\xb7\xc4\n\x0bT}.\xc0V}\xcbI\x9a\xb2"\xc0\xf9\xb5N\xb7\xccV#\xc0\x1e^[\x82\xab\xd6 \xc0\xae\xfa:\xcbB\x12!\xc0_\xfb\x9c\x1f\xfa\x9a\x12\xc0\xd1\x11Nj\xe4K\x1d\xc0;\xe7\x99\xc23? \xc0\xc8\xee\xaba\xa7\xb5"\xc0\x1fb\x9f(\xb2\x94\x1e\xc0\xd5\x19A\xdcH\x85"\xc0\xae\x143\x02\xaf\xe3\x1e\xc0\xb2\x83\xf0\xce\xdc\xe5 \xc0\x1f\xec\xf3\x02\x94\x80)\xc0\x80\xbf\xa0\xd1\xe8\xf4\x1d\xc0 \xb6\xe8\xdd\xf4\xf7 \xc0C\x88K\x86\x8f\x86-\xc0+\xad\xe1\x83\x04\xd8\x11\xc0 \xd2\xf47\'-\x1a\xc0\xf1\xa4IC\x92\x1e)\xc0\x87#\x8ej#?/\xc0\'\xc7\xa0\xf0&\x93\x1d\xc0\xe9x\xb7\xa60\xe3\x18\xc0\x06\xe4\x03\xdc\x991/\xc0(\xe5?\n\x13\x89\x19\xc0^\xf8\x83zY*$\xc0\xb2\xcf\x8b6\n\n.\xc0\x19:\x8d\\Q\xaf\x18\xc0\x1fs\x03T\x1b*0\xc0\xee4\xab\x9e\x99[ \xc0\x88\xd3\xf61\xb7".\xc0\r_ch\xc9\xac(\xc0\x1d\xc7\x01\x08\xc6H\x19\xc0\xfc\xca\xa2A\xd8a$\xc0\xc7\x11\x0bA\xb4\x1f\x16\xc0\xe6(\x19\x14\xde\xba!\xc0GC\xda;\xa5\x87$\xc0B\xf3\x15\xe2\xcc\xac!\xc0-v\xd3\x17\x07\xbf-\xc0\xb7\xb6\xe9\xc0\xe0B$\xc0hl\x9e\xfa\xbe\xfe,\xc0\'47I\xeb\x93$\xc0\xbe;q\'\xe7\x87#\xc0\xeei\x9f\xa1\xceJ$\xc0\x11kBL\xcd\xe4#\xc0\x9b\x16\x8c\x92\x9b\xc2-\xc0\r\xb0\xcbi\xdf\xc7.\xc0\xa8u\xa2\xad\xf70$\xc0\x9a\xe2\x07\xc3\x90\xf5"\xc0\xbe;q\'\xe7\x87#\xc0\xbe~\x9b\x84E\x96-\xc0\x0e\x91\xbb\'\xbd\x07\x1f\xc0\x07\xa0*8\xed%!\xc0\x82e\xdf\xb9N\x97.\xc0\x9duq\x9c\xed\x1b\x19\xc0\x87F\xb8\x04\x1b\xff\x15\xc07V/\x9f:\x89 \xc0\xb0\x9f\xa5\xdcF1\x1e\xc0]\xef@\x1euV+\xc0\ru\xe4\x90n\xd5,\xc0\xd7;\xc2&\xf8\xc5,\xc0\x07Z\xa7\xa7\x97\xfd\x1d\xc0\x98\x80\x0ew^\xb2$\xc0\x1f\x19\xe7\xba\x81W$\xc0\xc8\x005\x95n\x13\x11\xc0\x8a.\x86\xba\x86\xfd#\xc0\xfbC\xf4\xa5W\x07\x1e\xc0\ru\xe4\x90n\xd5,\xc0\xab\xd6I>\xcd0.\xc0\xf2@$\xfc<\xe7\x14\xc0\x02\x12]\x871\xa6$\xc0\xe57\xc6\x92\x14q"\xc0\x1d\x1ea`u\xf1)\xc0]29\x19T\xcb*\xc0|N\xf9\xb5f&\x1e\xc0\x8b\xc2\n\xfb\xd1N\'\xc0\xec\xe6\x06E\xffQ\x16\xc0+\x1f\xcfP>\x99,\xc0\xa7c)9\x9d\xff \xc0`\x18\xca\x11\xa3Q,\xc0fM\xf4\xe1\xbe\x82.\xc0\x96\x95i"\xca\xf9-\xc0\t\xbc\xec\xb4\x7fT!\xc0\x04]cH\x9c\\)\xc0R\xb0\\R\x8b.\x1e\xc0\xc2\xbb\x93l\xc2\xac,\xc0\xea\xca!KB\x110\xc0|N\xf9\xb5f&\x1e\xc0\xfcr\x1e\xf0\xdcw!\xc0\xf8\xc2o\xd9\xf5\xc9%\xc0\x08\xba\xfe`2?\x14\xc0\x9a\x08\x1c\xb0\x98\xf2"\xc0\xd9\x14\xf9-zT,\xc0\xb2\x0b\xcd\xb0\xe7\xc1,\xc0\xee\xc4U-\xcf\x8d\x1a\xc0\x00\xcd\x95\xf6\xb8\xa5,\xc0\xc2\\p\xba\x85\xc3\x15\xc0\xe2\x1a\xa3Jv@\x0f\xc0\xfb\x104\x1d\x0c\x07 \xc0\x18:z\x92\x8c\xa8%\xc0\x00}\x1e1q\xc4.\xc0\xca\xd7Ns\xee\xbc*\xc0$)\xbb\xe8k1/\xc0\xd2Z8\xcf/\xa8\x0e\xc0\x1bQ\x19\x0b\x1f\xe7.\xc0v\xcf\xbc\xf2\x9eT-\xc0\x91\x10Y\xad\x1d\x9c,\xc0\xf6\xae/\xe9qc-\xc0\x19IC\xefRs-\xc0\xc4\x04\x1f\xed\xc7\xe1\x1b\xc0\xbe\\\xdd\xb2wZ,\xc0\xda\xaf/\xf4O\xfc\x1c\xc0vN\x05\xba\xe9\xb8\x19\xc0\xb98\xb2A\xfc\xe6-\xc0\xc1Q-\x1d0\x95!\xc0>Ko\xd7\xe6\xf0\x1d\xc0(\x08\xe9&NC+\xc0~\xdaE\xecK\xdc-\xc0\xd3L\x9d1\x81\xd8\x1d\xc0\xdc\xadM\x9bi1*\xc0>\xb6PjVf\'\xc0\xed\xe4\x12\xf4\r\xb4\x18\xc0\xde\xe3\xe3\xaa\x8f>"\xc0\xe1\xc7\xfb\x91t\x0c\x1c\xc0wb-fx\x07 \xc0)3\x82\x98*9\x1e\xc0\x7fQb\x9c\x10\xcd-\xc0\xc4\x12\xefY\xbbR\x1b\xc0\x91N4~\xe0\xfc/\xc0\x95\xe1\xc5c\x01\xc4\x16\xc0\x81\x1frW!\xb0#\xc0\xde\xcc\xdd\x06O\xb7#\xc0\x01b2\xe5f3-\xc0\xc6\x9a\x86\xcb\x02\xa6*\xc0h\x92\xf3s\x8b\xa9$\xc0\xbf_\xdd\x8bo|$\xc0\x12\xfa\x99\x1fS\xe2!\xc0 J3\xac%i\x15\xc0s\t\xd4\xeb\x95\x19$\xc0\x94m,\xa5@\x9f \xc0\xd1!\x05\x85\xb6\x99\x1d\xc0\xa7&RP\x87\xae\x1e\xc0\xbc\xbd\xf7\xd1q\xe7\x13\xc0\x90O\x07j\xd6\x96\'\xc0\xba\x1db`\x16=$\xc0b\x83\xe6,\xcb\x03"\xc0S\x11\xc0G\x19\xa6#\xc0H\x15\xe0q\x12\xce \xc0\xc8~\xb6\xcf0<\x14\xc0qOrN\x82.$\xc0\xebl\nw\x85\x03 \xc0 \x80\r5\x1cD\x1a\xc0\xdenM\xcd\x1e,\x1a\xc0)v`\xd7\x1dj \xc0\x07\xd17\xff\xae/ \xc0\x1c\xb0-\x89\xf9\xbc\x1d\xc0q\xb5\xcc\xc5\xb6\xef\x15\xc0C\x13>\xffn\x03"\xc0gr\xb9f.\n%\xc0\xb9Fk\x0c\x1a/ \xc0\xe7q\xb5t\xa1z\x12\xc0\xcd\x8d\xbf\r8\xbc\x0c\xc0\xf1\xb6\xc9\xd5\xd1\x8e#\xc0\xa8\xfe\x16\xc6\xb1\xbf\x14\xc0\x9e\xa1\x08\xc5q\xf5-\xc0\xe7k\xd4\x1a\xb2\x05*\xc04\xc5\xf2\x1f0\xd6$\xc0$+\xd6l\x99f$\xc0\x1a%\xa5\xff\r\xa4\x17\xc0F\x8f\xfc<d"%\xc0}\x98\xc0\x12e\x1a*\xc0\xe2\x81in \x86\x19\xc0\xba\xa68\xb1\xa9\x0b$\xc0\x89\xbfT\xd5\xe6w"\xc0\x89WCR1\xf5\x1f\xc0m\xa0\xa3\x84\xf6\xf8#\xc0X\xe5FB\xe7\xe8/\xc0\xd6\xe2_\x14q\xc7\x14\xc0>\xc9\xfa\xfb\xc8\x1c"\xc0\xc6\xde\xb6\x86^\x0f\x12\xc0P\x15{\x01\xee8\'\xc07p.Q O \xc0\x1b\xbd\xad\x14P\xc4$\xc0\xc1\xc0HP2i\x15\xc0\xb3K:\x9f\xcd\xf8)\xc05\xf3\xe8_\xb2\x13#\xc0\x82\xeb?\xab\xae%*\xc0(\xe3)\x08\x81`*\xc0.\x84\xd3\xaa+\xb3#\xc0\xa3\xad\x0c\xf7\xc0\xf0!\xc05gf\xde\xf2\xf3+\xc0y?x\x06h\xad,\xc0h\x04\xb77\xd8\x13%\xc0\xcd\xba\x04\'z\xe1.\xc0U\x17\xc3\x03\xcc\xdc\x1e\xc0{\xbd\x97o\x97\x92$\xc0\x06]\x1a1\x14\x1a0\xc07\xf0\xce\xb4\xbf\xf7\x14\xc0\x80E@lf\x06,\xc0\xd2\xe0qB\xf2;!\xc0\xfa\x0f\x9c&\x1a\',\xc0u=\xc3W\xa1O.\xc0%$\xd6\x14J\x01\x15\xc0\xaeb\xd4|7(/\xc0\xf2\xcc\n-\xda\x01.\xc0jY\xc0\xbf\xf4\xa2$\xc0\xa6\xf8L,\xdc^+\xc0\x90\xfb\xb3r\xbe\x9c$\xc0\x13\x0565\x8b\x9a-\xc0\xfc\xd2\xfa+\xff( \xc0>\xe3,\xd7e\x19%\xc0\x9f\xcd%\n\xb7\xb1\x1e\xc0\x1c\xf9\xf5\xe3R\x07.\xc0\x03\xf0`N&n$\xc0\xef\x9f\xebq\x0e\xd1*\xc0\xb7\xef<\x8cW\x00 \xc0[IV\xd61\x13 \xc0w]+\xac\xb3\xe4,\xc0\x9d\x1c=XD3*\xc0\xfd\x84X\xfaV1-\xc0\x12\xb52\x93{\x99\x16\xc0\x9dX\x83\x97\xc6\xed\x18\xc02\x8e2pN\x9e*\xc0\xd8\xeeH\xc5\x9b\xf3\x19\xc0"\xee\x0el9\xa9\x18\xc0\x19X~\xc5\xfck\x1e\xc0\x99\xaf\x82\xa7p\xcc\x16\xc0\x01\xa0\xe61\xee\xa9%\xc0\x81M$s\xe7/0\xc0\x93\xf5\x060\xc9\x83"\xc0\xb7\x89\xd2u6{\x1c\xc0\x1f"\xdf\xb8\x9bI%\xc0\xab\x97R\xf8L\xa0\x1d\xc0\x1eY\xca(\x1d\x19\x1d\xc0>\x93\'\xec\xccy+\xc0\xc0\xda\xee\xb5\xdf\xac+\xc0\xc4\xc3G\x16A~$\xc0mVAZ\xa1\xf8-\xc0i\xe0\xfd\x9f\x01\xa9\x12\xc0\x04p\xb1\xf4\x8f\xb0"\xc0\xd2\x98\x019\xacV\x1f\xc0\xf9s\x86\xe5\xbeH0\xc0\x86\xe9\x15^\xb8U\x1a\xc0\x8dK\xe2\xaa\x1c\xe4 \xc0\xfci\x02\xe2\x84\x19 \xc0\xc6R\xcd\xa8C\xbd\x1d\xc0\xb2\xc1\xf7\xe2\xcc\x01\x16\xc0~}\xb1%;\xdf,\xc0\xaf\xe2t\xd8\xd9\xca+\xc0\xfd\xd7\x10C\x9c\xf4\x18\xc0\xcab\x1d\xd2>\xaf\'\xc0]\xe9\\ech\x1f\xc0\xf7q\xc5\xc3\xfe}\x19\xc0\x08j\x12\xfe\x8ah\x1d\xc0\x89/\xc9\x14\x1e\xc3 \xc0\xa8_vCH\r\x16\xc0\x96\x94\x17\x81\x8c\xcc!\xc0\xaax\xaa\xd5\xe9g#\xc0\x86@;\xd9\xccW$\xc0\xf1\xdev\xd9\xf9Z)\xc0$c\x01\xe6\x1f$\x1a\xc0os\x8f\xd7\x16\xf6-\xc0\x87\xe5L\x9by($\xc0\xd8\x94~\xe6\xb17$\xc0\xdc\x1e\xe9\x1d\xdd\x83&\xc0\xf2\xfd\xbe\x89\x114,\xc0\xe8\x9f\xfe\xf4f\x9f,\xc0\xf9Y\x97\xd1\xa7\xd6!\xc0\xeb\xb5#\x91\xbf<$\xc0J\xa3U \xfb\xa9#\xc0*\xaf;P\xddB$\xc0-S\xfa\x98\x01\xf8-\xc0\xbdyu%H\xc5#\xc0\xef\xfe\xe7\x9d\x8a\x81*\xc0\xd5\xdb\x1d\xe2Uc#\xc0u\xdb\x1c0rd\x1e\xc0\xa9\xaf\xa4\xa8\xe4D\x1c\xc0\x8d\x9eu\xf6\x819\x1d\xc0^\xfai\xad*W$\xc0\x93\x9b\x11\xa14\x0e#\xc0\x1c\x01\xb1\xa4\xd9E\x17\xc0\x9c\xab\x98f\x94p\x12\xc0T\xe4f\x1e\xc7N$\xc0\x92\xfb\x05\xb9N\xc9-\xc0%\xd7\xaa/Q\xa9 \xc0\xd7\xff\x17t\x1fH!\xc0J\x08<\x13\x8a\x10!\xc0\xfe%\xbb\x85|\x17.\xc0\xe8=)K\xd2\x0c.\xc0#\xc1,\xca\xb9\xea-\xc0\xce\x19S\x90\x029#\xc0\xb1%\x06\x07\x88\xcb \xc0\xca\xca\x08\xc2\x91\xa5"\xc0v=\x84\xf4\x8b/\x19\xc0\xa2\xc9)\xcfM\xe3\x18\xc0\x02?\rj\x9b\xb5"\xc0%\x90\x84&H"\x19\xc0I\xa9\xa6\xd5M\x1a.\xc0\x18\xe3\n\xab\xe7\x84"\xc0+\xdd6\xea\xd4\x96 \xc0d>\xad\xa3\xa5\x0b$\xc0\xa9\x16\xe2\xaf\x8d\x1b \xc0\x80\xba\x86\x138Z$\xc0Cc56/\x1e\x1f\xc0\x80E,\xe4\xc4Z#\xc0+)T\x16\x0eq$\xc0lI]^\xd5Q\x1f\xc0\xc7g\xe22\x8d\xc3"\xc0\xc9\x02}\x1c\xc7\xb4-\xc03{\xd0.\x11\xe6\x1d\xc0\x8a\xa0%\x83Q\x8c \xc0\xee\xbe\x9e\x18B\xe5\x1e\xc0\xe2\x87\xe6kC,#\xc0Y\xfb\x1dY\xa5& \xc0\xc9\x9e\xe9%\xc9\xed-\xc0\xf5\x016%\xce\xa3"\xc0\xeaQ\xf0\xcc\x00E$\xc0d\xc2\xc81\x03\xdf%\xc0\xb3:\xb0\xec\xd3\xd1\x18\xc0d\xd9\x06\xf6S8-\xc0\x87\x1b\x11\xa6\xf3\x16#\xc0a%\xf7s\xae\xd8\x1d\xc0\xd0\x0fY\xb1 \xd6\x1d\xc0\xbb\x0c\xdb}r7-\xc0\xe2\xf3E\xe0\x93\xe2\x16\xc0\x80Kl\x9c\xb4\xa9\x16\xc0\x02\x9bZ\x0c\x96\x8e \xc0\x9b\xfd\xc5\xb7q\xd5-\xc0\x9euO\xfb{\xbd\x1a\xc0|P\x8b\xf0l-\x1f\xc0j\x1dA\xdfk\x07 \xc0\xe6]\xcbq\xc6\xc6 \xc0 9\x96yj\x1c.\xc0\xaeZg#\x04\x1e)\xc0\x9c1?0\xfe\xae(\xc0\xf0\x86\xbf,\nS \xc0\xa7\x8ad\xa8\xfe%#\xc0\xff\x8a\xab\x8b\xc1\xd8\x1c\xc0\xc8\xf0\xf4\x1e\xe2 %\xc0rx\x0f\xebx\xda\x17\xc0\xd4\xd9^\x10\xcd\x02\x19\xc05\xe3\x83\x11\x91\xbb,\xc0\x1c\xb2\xf3p\xe6\xc1,\xc0}HG\x0b\xf3J\x19\xc0X\xe8\xe2C\xc2\xc0"\xc0^\xa2\xd5l7\x10.\xc0\x1e\x10\xb8O\x93H+\xc0\xc9F\xb8\x06\x11\x1e\x1b\xc0D\x9e\x8f\xae$\xf3#\xc0H\x05\xe7\x80\xba\x9b,\xc0W\xf0\xb7\xffw\x9f\x1d\xc0^\xd3\x07\x9f\xe0\xa2 \xc0\xc5,\xfc:\x85\xc2\x16\xc0v9\xbd\xb0\x85\x9a*\xc0\x10M-\xe9\xe0\x9b\x19\xc0^\xdb|r9j\x1f\xc0s\xedG>\xab."\xc0\x134\xf2\xe7\x13\x08\x1b\xc0U\xacd4;\x99\x16\xc0Lc<>YH\x12\xc0,`\xdc )\xc8\x1f\xc0Gt\xf9\xb3\x9b\xb7\x17\xc0\x86\xfe\xc1\xc1\x91\x15/\xc0\xc5\xce\x13\x03\x7f\xf4\x0e\xc0\xe3sV!\x9dV!\xc0\x11\x97\x1d\xddB\x96-\xc0\xa1\x87\xbdI\xc9;\x1d\xc0\xb1\xdc\x1b\xe6\xf1\xb4 \xc0\xbb&\x88\xcb&\xf1!\xc0\xbe\xd4\xf1\xfd\x07\xbf-\xc0\xd1\x1a\xa8\x08\xc9\xba+\xc0H\xf4\xed\x8a&\xa6\x1f\xc0\x18\xc9\x15|+~#\xc0\x86\x0f\xf5\x86\x0e\xe1\x15\xc0\xa9(jq:\xb8\x1f\xc0\xede4\xd0\xa5:$\xc0\xa0\xe5\xc2\xfe\x13\xc1\x18\xc0\x91\xacJ\x13\x0b\xfc"\xc0L\xb2\xb9\xc6\x10\xdd!\xc0\x87\xe0\x1e\xbc\x0e{#\xc0#I\xb8\xe5\x99V\x13\xc0.0%\xcfVh\x1e\xc0M\x0ff;\xdc\xd8\x1d\xc0\x87w\x12\x1c\xc1"\x1f\xc0r\x1d\xff\x91&\xc6.\xc0\xf6\x89\xa7\x9a\x981+\xc0>\xd9P*\x16\x07.\xc07Wb\xda\xe9\x14$\xc0>\xd4\x8a9\xe8,$\xc0\xe9\xfdM@g\x1e-\xc0A\xeb\xc9\xaaJ\xce#\xc0$:\x81\xb3\xaa\xdb#\xc0u\xdb\x1c0rd\x1e\xc0{\x18}9\x1dp\x1c\xc0\x9a\x8bp\xa8w\xe9"\xc0\x92\x8c\x9a\x84\xde4/\xc0\xcb\x87Q\xea\x12\xb0#\xc0,x\xf0-xg$\xc0\x9e{\x19$\x8d+"\xc0\x0e\xdcX-/7/\xc01\xad\x9d\x95\xe5\xdd*\xc0yj\x9f\xf2<T\x1e\xc0uJ\xa2\xc7\xb3\xfc\x11\xc0\x89\xdc\xa8R\xd1\xa9-\xc0\xb1\x06\x95\t"6\x1d\xc0\x04U\xbe\'D\x120\xc0\xe9\x9b\xb6t\xa8\x0e\x16\xc0\x0f\xc6X\xa9\x19\x19\x1a\xc0\x99qFk\x07O$\xc0\x90\xe1P\x8b\xc4} \xc0\x85\x99r)\t\x83 \xc0\x94i\r\xeea\x01\'\xc0\x0b\xcd\x88\xa3\xefU \xc0\xed\xb3\x93=JQ,\xc0\x18\xca\xee%A\xd4-\xc0\xaf\xd1\x1d\xecrw\x1b\xc0\xc2\x16\x90[H$%\xc0\xd1\xfe=-\x86\t%\xc0\x89\xea\xc0>\xb1\xc4 \xc0:$\xfe`\x94L$\xc08\tP\x05\xa4\x11$\xc0R\xb07\xd3.\xfa\x14\xc0q\xe4-\xb8\x1a.#\xc0s\xfe\xfc\x12O\xb6\x1d\xc0w\x80\x0f\x81\xcc\x8b*\xc0\x11\xea\x9b\xa4\xda\xef-\xc0\x82\xafD\xe5-\xe0"\xc01\n\x0c\xd5\xb4\x9f,\xc0\xe7\r\xab\xd4X\x1e \xc0R\xf4*\xcan\xd5,\xc0\xe7\x10\x05\xa1\xd3-%\xc0\x1e\x12\xae\xe2\x15(/\xc0m\x0f$64\xa1\x18\xc0\xe7\xb4w\x8c/\x9d*\xc0B\xfa\xc3B\xc9\xea\x1d\xc0\x1e\xd0s]\xea\x1c\x11\xc0\xc8ez\xb1h\x94.\xc0=\xa3\xd4\xdcR&+\xc0\t\xdd\x04`\xf8\xc5,\xc0\xf1\xacY\xff\xc6T*\xc0\x89\x88.\x03B\xb4*\xc0$ $\x86%\xf8"\xc0\x9f\x0b\xecvit,\xc0\x04\xca\x05\xc0m\x9a*\xc0w\xda\x99\xa8\xdc\xb3\x18\xc0\xdfw\xc4\xb75-$\xc0\x9aW<\xc7\x16H$\xc06\xf3\x9f\xf5\xbbb\x1a\xc0\x14\x95\xf8%\x8c\xcb#\xc05o\xbeV\xa2\x8d*\xc0{|7a\xb8!#\xc0\xe5\xe3\x8fsC\x80\x1b\xc0\x02>\x97K\xb7O,\xc0"XP\xf3;\x8d\x1e\xc0\x1d\x9f:\xb5\x89\xba*\xc0\xe5X\x19\x1d\xac\x04%\xc0$\xb0@\xf0t\xd8/\xc01x`\xea\x8b\\$\xc0{\xf4\x98\x080\x92(\xc0\x96\x83b=B/ \xc0w\xe69"8?#\xc0\x88`\xca\xd4m\x84\x18\xc0u\x82\xa2\xec\xec<\x1b\xc0\x92\x98f\xde\xff\x9f\x14\xc0\xc2\xd4\xf0\xd1X\x9c\x1d\xc0\x08d\x0bpa\xc2"\xc0p\x98\xc9\x8c]>*\xc0r\x9a\xa7\xcc\x00\xbf\x19\xc0+\x8b\xe19\x9e\xe9 \xc0\xac\xe9\xec\xf2\xc0\xab\x19\xc0\xf1]\xf7\xe6%?\x1d\xc0W\x1a\x0c\xbc\x1e\xa4-\xc0\xd7THbT\xd8-\xc0\xe3\x99\xe1d\xb3\x05$\xc0\x821}\xea#\xae.\xc0>\xf4\xfcC\x8b1%\xc0\xdc\nkj3\x9c\x1e\xc0w\x90+\x1cN\xce \xc0,q\xaa\x01\x80\xcb,\xc0\x82Q\xf2v\xee\x05#\xc0\xa1\xc0m\x80*\xe2 \xc0\x8a\x8f\x8f\x9d\xa6\x0b!\xc0G\t\xdc\x08\xa74,\xc0\xf7\x951.\x96\t*\xc0\x85tmM\xcb\xf6 \xc0Q\xe7\xba$\xb0f \xc0\x91\xect\xfe\x12\xab"\xc0\n\xc1\x08\xfd!\xbe,\xc0\xd3\x11>\x03g\xc9 \xc0Y\xb97o\x07\x8b \xc0V\x0c\xe6\xce\x9b\x02\x1d\xc0\xfd\x19\xce\\d"%\xc0\x1c\xd2\xbb\x11,C.\xc0\xecD\x870\xdf!#\xc0\x8d<\x81\xb8T\x0c.\xc0\xe3\xb47\x99\xd8\xe9\x18\xc0\xf2IP\xcb\x8c\x80-\xc0i\xf3\xe0\x98r\xed*\xc0U\x18\\\xfd\xe9o\x16\xc0\xae\xe9\xdc\x08\x0f\x85-\xc0H\xbe\x0b\xb4\xf5\xfb\x1c\xc0\x0eg\x86\xf4Q\xf9\x1f\xc0b\x9e\x06\xe4\xc3\xe6\x13\xc0\xc1<\xe46\x901"\xc0E\xf8PwZ\x89\x1e\xc0E\x00,\xfeE<!\xc0\x01Q\x92\xe3\x8c[*\xc0\xcb\xcf\xf1J\r\xb0"\xc0\xb4P/\x1c\xa1\n,\xc0\x19,\x0c+S\xb8%\xc0\x1f,O\x1a\xc3\xfd)\xc0\x86\x86\x07\xd5o\xb5)\xc0I\x84b\xb4\xc6\x15$\xc0\xed\x9b\xe4%I!\x1f\xc02\x98?E\xcb\x8e-\xc03\xaf\x06\x08\x04\x9f \xc0m\x19\x88l\x16\xf4)\xc0b,\xb8<\x03\xee\x18\xc0*a\x03b\xf4\xfb\'\xc0\x9b^S\xf6i\xf6-\xc0\xac. \xd6\x9f\x010\xc0\x90%\xc3\x94\xf1\x1d$\xc0\xd9j\x92\xcc\xa0\xa9,\xc0\x0c\x8a\xea"\xd8R\x19\xc0\xfcS\x94\xbeU\xa9$\xc0\xc9.\x00\xd8;I*\xc0\xc4\x9cb\xc6w\xf9\x1d\xc0P\x18\xbeZ\xbb\xa8,\xc0\xb5!\x95*\xbb\x10\x12\xc0\x91\xdb\x1e\x90\xcc\xb6\x1e\xc0U\x00\xa1\r\xcc\xed \xc0xiO\xa1KA.\xc0P:\xee.\xf1\xd2\x1c\xc0\xb8q\xe2TD%"\xc0\x8c\xe1\x99\xef\xaa\xaa-\xc0=\x9aL\\2\xfd#\xc0C\xe4\x9ey\xf5A\x1b\xc0\x84\xac\x17\xfd\x13\x86#\xc0\x00\x8a\xf9\x83\xc4\xe8/\xc0\x84\xdc&ro\xe5\x18\xc0\xbdO\x1aI\xa0d \xc0\x1b\xfb\xae\x89\xcc\x04\x1b\xc0\xf0;\x0c1\x99/\x1a\xc0\xf4=\x93~\x18\xa4,\xc07\x04\x0c\xa8\x8em$\xc01\xd6\xd5\x0bb\x98-\xc0\xac\xe8\x19\xa3\xab\x02+\xc0/q5\xb7\x98o \xc0\xc79\xae\x9a8\x140\xc0@q3\xd4+*$\xc03N\x98H\xe5\x88*\xc0e\x0e\x8f\x18\xff\x8a$\xc0\x84\x05\r\xb7\xde\xce\x1f\xc07dd5\xf8\xf2,\xc0\xda\x85\xa3qD/#\xc0K\xb7\xc9\xa14\xdb\x1c\xc08k\x84\xb6\xf5\xa8\x14\xc0:\x8bNt]\x98\x1b\xc0\xb8\xe2\xcf\xc3\x97\xc6\x18\xc0\x10{\xed\x14\xd5\xb6%\xc0\xb2\xcdJ\xbd^\x9f\x14\xc0\x88\xd0j\xe5\xcb.\x1c\xc0\x96\xbc\x94\xaf9s$\xc0\xa5p1\xbe\x80\r$\xc0\x84>\x83&k\xe6$\xc0A\xe6o\xff8\xa7#\xc0\x85\x87\x93\xa8\xf3B\x1f\xc0\x81\x95\xf8\x1c\x11\xcf%\xc0\xaa\x05\xb1\x1a?\xa8\x1e\xc0\x07Z\xa7\xa7\x97\xfd\x1d\xc0\x1e`\x9a\x92e2\x1e\xc0\xe3]\x80\x95d8$\xc0\xe6?\x9b\x81?&\x1f\xc0\xcd\x11r0g\xf7.\xc0\xa7.K5\x00\x100\xc0\x9cM\xd3\xb13\xc8\x19\xc0\x08\x98\xab\xceH\x83\x1b\xc0\xc0\'\xb9\xa7\x08\xe4\x1a\xc0k/\x81\xceK\x81*\xc0\x06"\xabN\xe2\xe3\x1a\xc0^\xe3\x7f\xd0SF+\xc0B\xf6j\r\x9b\x05$\xc0O\xbeh\x1fz\n.\xc0AJ\xa6G\xd60\x1a\xc02_\xe54\xa7\x94,\xc0\x82V[-_\x8d\x19\xc0\x19\xd0\xe3\xf6\xaf\xd8,\xc0\x8bB1\xe0uR$\xc0\'\x04B\x07z-\x15\xc0\xda7z\x84 \xa0-\xc0rT\x07\x01\xea\x86"\xc0Uy{\xd3zL \xc0\xf2\xcc\x04#\x80\xfd\'\xc0)\x84\xb9\xae\x06\x9f*\xc0a.\x8b\xc2\xcd6/\xc0\xbc\xfb%B^X$\xc0\x1cy\xaf5\xd1F/\xc0:\x88\xec\x87=\xf1 \xc0R/\xaf8\xc7)"\xc0\xc0x\xd6w\x970+\xc0\x99(\xc48_\x14$\xc0\x17\x89\x84Y\xe3V#\xc0\xc4,k\xad\xab\x98-\xc0\x87p\xe6*\xe19\x1c\xc0f\x99oT6\xb6 \xc0I\xda\xf9\xc7\x91\xf0*\xc0\x9d\x05\x08\xe1\x0f\xe8-\xc0\x16.+\x00\xa4P\x1f\xc0e:\x98\xa4k\t \xc0\xae\xcc\xec\xc0W\xbc#\xc0\x14\xc10`\xe3\xe5 \xc0\xe0\x80"\x87]\x85*\xc0\xe7\x8b\x88G\x92\xc9\x1e\xc0\xc3\xff6\xef2\xd4 \xc0I\xda\xf9\xc7\x91\xf0*\xc0\xe2\x93\xe7\x10\xa5\xf2$\xc0Bt\xac\xc2q\x80\x1a\xc0\x9b\x94X\x81\xe4\x9b \xc0\xd5\xad\xb7\xfa\xa9\x92\x16\xc0J\x8fx\x0eZ\xce-\xc05\xc8\xc1\xe5\xcc\xb4\x18\xc0\xecd!\xc3\x14\xa0\x19\xc0\\-\x01\x04\xb5\x06#\xc0\x98\xcf5\x9d\xa5\x91,\xc0\x14a7M`\x99\x1f\xc0\xfe\x84\xf1\xb0\\\xcd"\xc05\xcb\x89d\xbbb \xc0\xa3GK\xea\xad\xc6!\xc0\xf5\x84\xc8\x0b\x8c\xc6"\xc0\xf1\xe5\x04\x91\xb5\x1b\x19\xc0\xc6\x9cd\xdeh\xd0)\xc0;E\x14=1P\x13\xc0\xfa\xe0M#\xde\xd1,\xc0\x8f\xbe\xdbS\xc3N\x1e\xc0|\x84`w\x14\xf1.\xc0G\xda\xb9\xd4l\xca\x16\xc0\xc0\xba<\x95\x08L\x13\xc0\x10\x90j\x0c\xccc%\xc0\xc4\x97\xcf\xcb\xd4o\x16\xc0\x87\xd0d\xabC0/\xc0\xfcJi\xea\xf0\xb5)\xc0\x15\x1f5\xf7\x14\xea!\xc0\xb0t\xc4\xf5C+\'\xc0%j{6\x19\xae-\xc0\x0cDP@8\xa7-\xc0\xd3-\xbf\xe1\x1eG\x1d\xc0w\x04A\xc9J\xc2\x16\xc0\x82\x96u\xe0\xb3\r$\xc0\xfdn[\xe9\xeaC+\xc0\xbc\xf4)*\xb5\x85\x19\xc0\xb2\xf4\x85\xe4-\xcb#\xc0$\xf1\x0b5\x87*\x0e\xc0Y\x89\x83\xb6\xbc\xdf \xc0 7l\xedG4$\xc0\xd4\xb5\x8b\x9e\x9c4&\xc0\x1fz\xa4h8\xc9,\xc0$`_\xc0\x08\xf4\x1c\xc0R\xc1S\x9cr\xe8&\xc0\x9e\xcf\x13oI\xa2,\xc0\xe7\x88y\xb8\xca# \xc0\x11t^\x1dW\xb0#\xc0}\xc4,\xc0\x80x!\xc0\xb0\x88\xd9t\xc8\xd9-\xc0\xe9-\xads\x04\x03\x15\xc0\xc7\x82\xfc\xf4\xde\x15*\xc03A\xa9t \x8f"\xc0`6\x9c/<\xd4\x19\xc0\xca+\xbe\xc0\x81\xca\x18\xc0\xf6\xb8\x07\xfb\xc2O \xc0#\xa9oszx!\xc0\nC\x95$\xe7V\x1e\xc0@\xb3\xb4\x93]\xb9"\xc0\x87\xa1\x0f\x87S\xc3,\xc07\xba\x9b\xac\xc0\x04%\xc0\xd4\xef4\x11\t!,\xc0\x97\x84[\xe2\xa7Q,\xc0\x15\x17\x06\tJ\x08\x1f\xc0\x0b\x8a\xf2\xc1\xc1\xbf\x16\xc0\x9d"\x9d\xa0\x19\xa5\x1d\xc0\x7f\x9b\xa0\x11\xe1\xab!\xc0\x82\xa9\xb7\xc9\x08\x8f\x19\xc0\x0f@\xad\x88\x1a\xf4\x0e\xc0\x15\xd0N\x8b\xdd\xe8#\xc0\x0c\x13p\xf3\x99\x95 \xc0\x0e\xd5\x04\x84D\x83\x1f\xc0t\x1d\xecaG\xa3\x12\xc0\x01\xc3\x97\xbfk\xfc*\xc0\xe1\xb8\xecj_v!\xc0\xb4\xe7.z\x9aF,\xc0\x9c\xfd2V\x01\xfb \xc0\xb9\xead\x1b\xba<#\xc0\xaf}r\xf2?\xd9\x16\xc0\xfb\xa0\xe3\xd1\x00\x9a\x1e\xc0\xd2LI\xe5\xb5Q.\xc0t=7"\x932"\xc0"\xc3\xdas\xa4\x9d,\xc0\xe0\x95\x87\xc1l\x16#\xc04z\xef\x1f:\x06\x19\xc0q\x9e\xaf\x02\x84;$\xc0\xc8Z\xcb\x8d\xccb,\xc0\xdd\xba\xfft,Z,\xc0\xaa\xd2\xc9\x97\xbdP,\xc0\x01\x95\x98\xb8\x92B\x1a\xc0\xc3\x1c$\x9a]7"\xc0i\xfb\xca\x87\x82\x86 \xc0\xabW\x1b\xfe%\xbf$\xc0\x93Gy\xb1\x8a\xb8)\xc0e\xbd\n0\x15$\x19\xc0\xa5\xb5_\xde\x90\x91,\xc0\xf5\xa4\xcb\xaa\xc6\x9b.\xc0\xc2\x0c\xf5\x90\xb0\x9c#\xc0H$\xfc\xa6\xf5\xfc&\xc0\xe0T\xbf\xb7\xd12#\xc0\x83{l\xac\x87R*\xc0e\xd3\xd7\xb3\xd8\xbf!\xc0\x80\xb3_e\xffD\x1a\xc0\xa4\xdfR\xa7>"\x14\xc0pidu\xed7+\xc0pZ\x9b7ld \xc0Or\xbe\x8cX\xd6\x1e\xc0\x85"\xf2\x8b\xf5+/\xc0\x1f3\xae7 2.\xc0\t\xf5\x8f35\xfd)\xc0\'\x15p\xad\x00>.\xc0\xdd\xcc![2\x9a*\xc0%\x8c\xbf_\xb0Z,\xc0\x0392$\xe1Z\x14\xc0\x00\xadr\xa5\xc7\x1a\x1e\xc0-\xb1\xe9\xf9\xbe\xd9,\xc0x\xb2\xc6{\x13\xdd*\xc0\xb1\xd7\xe5v\x11\xa7\x1a\xc0\x96 \xad\xd0\x8c\xec*\xc0\x00\xc8\x97\xe6\xef\xe5 \xc0\x9c\xc5\x9fSGn-\xc0\xe1,EGf+#\xc0\x01\xe3#\x9c\x83\xea+\xc0\x04\x12\xa6KJf,\xc0\xc0\x86\xb7\xd8S\x8b,\xc0\xd8\xff\r`\xa8c\x19\xc0\x0ev\x19\xd6\xc6A\x14\xc0\x9a\xa3\x14r\x86\x85"\xc0-D\x86\x85yc\x10\xc0\x16\x9c\xfa\xbfX\xd9)\xc0Qg\xf5\xf4\x02\x9b\x17\xc0\xfa<\t\x8c\x84d-\xc0\x19O %\x92\x89#\xc00mY\x0e\xa3\xd6"\xc0\x8e4\x9f\xe9\x0f\\)\xc0m\x89\x11\x16\xc0:\x14\xc0\x9ak\xf1tT\x81\x1e\xc0 \xf6\x0b)\xd8\x14/\xc0f\x1dXf\xc69\x1b\xc0-\xe3{R@\x89\x19\xc0\x07\x1cOXe"\x1f\xc0n#i\xda\xbd\xb2 \xc0\x86\xb5\xe6\xee\x82\xe3.\xc0\x01\x83\xd9\x0cr\xc5 \xc00\xd7\xbf\xe3d\x07"\xc04p\xe8s+\xdd"\xc0R\x1bP9K\x9e,\xc03\x1fh\xcf\x97\xc6\x1b\xc0\xd3\xddR\x8d\x04\x0b$\xc0\xe0T\xbf\xb7\xd12#\xc0\x8fM\xef\xfb\xfe7*\xc0\x97\xf9\xcbc\xc7\xcb,\xc0\x08\xc4\xbc\x15IJ,\xc0fz\x8c\xb9\xdb\x8a\x1a\xc0"\t\x00zd\xe2$\xc0\x83z9\xa0\x16\xb5\x18\xc0\xe3\xf8\x08\x11 \xee\x1c\xc0\x86!8\xd3\rf\x19\xc0\x06\x8a\x06\x8f\x7f+\x16\xc0\x1a\x8a\xd5>\x93\xf5.\xc0\xce\xdb\x1c\xb8\xcc\xe0#\xc0\xeb|\xb6\x0f\xe20+\xc0\xe4N\x87\xa2\xb0\x1f*\xc0\xb5\x86\xbcT\xc19\x17\xc0z\x80P_h\xef\x1e\xc0\x95m\xb9\xaar\xef-\xc0_\xb8\x03F\xcf\x1d/\xc0\x0cS\xf8\xce\xa7!\x1d\xc0\x8b\xb0\xf5*X\x7f$\xc0J\xde\xf7i\xd1\xec\x1e\xc0M\xf7\xd3Y\xb5M!\xc0y\xc3X\xea\x1d\x87.\xc0\xa2f\xb72\x16\xa0\x1f\xc0\x89\xae\xab\nH^$\xc0w"$\x1e\xaa\xf0#\xc0\xcf\xab\x13x\x11\xfe.\xc0-\xc3\x88\x9a\xe9\xed\x10\xc0\xf8l\xd2\xcf\x87|$\xc0\x92:\x01x1\x1d$\xc0\xfeJK\xff\x90\x9f\x1e\xc0}l\\P\x9a\x140\xc0\xa8-\xa4\xdc\x04\n\x1a\xc0\xb4t\x84o\xaa\x1f-\xc0\xc91\xf1\xb9\xe0\x8a+\xc0\xd7\xef\x91\xd2H["\xc0i\xa5\nb\xdd\xb7\x19\xc0\xb6\xb9\xff\x9e\xd1v,\xc0\xc9R\xcc\xc1\xcd?$\xc0Fr\x06N\x10\x9c\x1d\xc0_?\xd6@?\t$\xc0\x88N\x11l\x88\x04%\xc0P\x19Mq\x8f\xa7\x18\xc0\x88B\x04\xd4\x1d7*\xc0c\x8d\x1b:\nV\x1b\xc0\xb0b1\xf4\xa2\x0b%\xc0\x9fG\xbf\x96\x9e\xed,\xc0k\xef\x06pa\xa3,\xc0Q}\x88\x93\xe9Q\x11\xc0\xde\x84\xb8\xdd\x81E$\xc0\x0b\x9b\xf0\xbf\x81\xf7 \xc0\xb4\xa7q\xae\xf9E+\xc0\x11\xfa\xa5)\xe4\xc8,\xc0\x88V\x18@\xa7K$\xc0f\x19."k\x1c!\xc0\x89}\x18w\xa6\x80*\xc0\xd7\xef\x91\xd2H["\xc0\xd6J\x94\x17\xf8\x97\x1e\xc0\x83Q\xe1JM.\x1a\xc0\xc0x\x9cB\xa5;\x1d\xc0\t\x8f\x9a\x86]\xdf-\xc0\xc9\xf4\x9d\xf5\xc3$,\xc0\x80G\x1aBJ\xa2$\xc0\xe9\xea\xd0\x8f-\xd1\x1a\xc0\xc0O\xe6\x8a\x91\xc8 \xc0\x1b\x85\xbe\x18\xfb\xa4"\xc0g\xf6\xe2\x87\xb7\xb9%\xc0l\xfd\xec\xa3\xbfD)\xc0j\xee\xe1\x9b\x0b\xd5/\xc0\x12k\xa7\xd1\x9d\xcc%\xc0\xa7\xa7+\xe6}\xfb\x18\xc0\xab\xbe\xa7K\x1c\x01.\xc0J\xb2{c\xe4\xe1 \xc0\xfbS\xd9w\xb8/,\xc0LQS\x1ah\xb5"\xc0\'\x0c\x0f\x81\x9a\xf1)\xc0\x82{Fh8\xbf)\xc0\xa9?>\xef\x87\xf4-\xc02\t*\x1dd\xca-\xc0`\xaet\xc0\xfdN,\xc0\x9c\t\x9b\xdae\xd7 \xc0\xa3\xfd\xf1 \x11/$\xc0\xa8\xf7V\xda\x88\xbf!\xc0o\x08\xbdW\xef\xaa"\xc0\x8c[X\xc6\x06y\x1b\xc0\xd1\x04Bj\xbd\xe4\x1a\xc0\x1b\x86\xa1\x92\x93\xf7-\xc0\x9b\xd5\xd2<\xb6g*\xc0\x99cV\x08\xa3\xb7%\xc0\x06\xb4\xfa\n\xb0\x9a\x1f\xc0\xe9=\t\xa4\xff)\'\xc0\xb91\x16\x18c\xf5 \xc0O*\xbaY\x17q\x1b\xc0\xaf\xc8}*gb\x1e\xc0\xd9\xae\xe7bt\x9c \xc0g\x0c)\xff\xc1\x83"\xc0^_\xdf\xb8\xb3U$\xc0\x8bv4\x0e\xbb\xaf,\xc0\xb3\x15H\xf3A\xde \xc0\x9d\x10/\x92\x8b\xab\x1b\xc0n\xbd\xbd\x10\xcb\x92 \xc0\xcd<\xa2\xd9\x1f_\x19\xc07\xed%-\x99\x8b"\xc0I\xdaEmok"\xc0\xabg7V\xea\x18\x1b\xc09\xd2\xdb6\xe0\xbf\x1a\xc0\xc9\x82\xa6\xae\xca\xc5%\xc0S-\xc3C\xdc\x9a-\xc0\xca4R$\x17\xa5-\xc0M\xa6\x03\r\x135\x19\xc0\x19\x18\x88\x8e\x1f7!\xc0\x1c=5\xb9\xfb?!\xc0\x1b\xd6\x8d\xb5\x7fJ,\xc0\x10\xd1E\xf4 \xcd+\xc0\xa5i\x87\xc2\xa3% \xc0\xc2\xfc^\x944\xe4-\xc0\x98\xf4\x9f\xb9E\r\x11\xc0\xbcP\xde\x93\xd5\xa3\x1b\xc0\xf0\xa4\xec\x98BH\x13\xc0,\x8379 d \xc0\xae^\xfc=\xb1\x0b\x0e\xc0i\xbd\x07!\xb2\xbd-\xc0k\xb7\x9c\xca\x9et\x1d\xc0$U\x86T(K \xc0l\x0b\xec\xd6*\x17*\xc0\\[\x10\x9f#["\xc0\x8a\x7f\x90\x1e\x99\xe7\x1c\xc0\x92sPe\xc2\xe5 \xc0\x079QJ\x8b?\x1d\xc0\xdb\xba"W\xe2\xce-\xc0"A\xd3\xfe8\xe8 \xc0(<\xa2\x8ag\xd0$\xc0\xb9%\xbac\x1bZ!\xc0\x89Y\x14\x8c2\xf3 \xc0\xa0\xb1\xea\x84RK!\xc0\xb5\x87\xfe\xcbE\x11!\xc0\xaa\x02J0;&\x1e\xc0\x0cx\xa8_\xe0\xdd\x18\xc0\xc8\xf36\x92t\x86\x1a\xc02\xc0\x1c\xc0i-\x1a\xc0C\x8a\x0b\xe5\x99\x0b"\xc06P\x96\x95\xd5\xf1-\xc0\x98\xcf\x0e\xa8\xee\xf0\x18\xc0\x19\xba\xd2\xc2\x1e\xd6!\xc0\x8f\xd0\xcd\x94\xef]\x1e\xc0\x12dBU\x88\xb2-\xc0\x19l/1)\xb3\x1a\xc0s\xeb\xb4\xd7\xba\xf0\x1c\xc0*\xafP}N\xe9-\xc0P\x8e\rN\xca\x14.\xc0p\x1f\xd9\n\r\xaa \xc0\xd7\x0f\xb8\xf4:K,\xc0\xb3\xe6\xd4L]\xaf-\xc0\xb2\x18\x05\'\xcf\xaa-\xc0\xfbf\x13A\x96\xb3!\xc0\'z1\xa61\xe8\x1f\xc0\xbe\xdd\xec8\x1b\xc1"\xc0-\x99X\x1f\x011*\xc0\xaeSm\x17h\'/\xc0\xb5\x1bq\xfa\xc2u\x10\xc0\xafqjL1\x06 \xc0H\x1ap\xd9\xf5\x10\x19\xc0\xa7\x10\xc3\x17\x06\x86\x1f\xc0\x1d?\xb37\xe1\xd5,\xc0A\xe3\x1f\x08\xbf! \xc0\nY\x84\xb7\x12\r.\xc0\xd7C\x01\xd0\xdc\x19.\xc0\x90\x8crY\xe3\x00\x1e\xc0\xd2F+G<0/\xc0\xec\x87\xe4O"\x8f-\xc0\xb9\xca)-\x16\xe5\x1d\xc0\x94\x1c~-\xd5O-\xc0\x18H\r\x96{.+\xc0\x19Z\xb5\x7f\xdc\xbc,\xc0N\xe7\xa7?\x02\x02\x1e\xc0kjMIi`\x18\xc0p\x98\xc9\x8c]>*\xc0\xf2\xd9eM\x8a\xf4\x18\xc0\xd1_\xce\xab$0\x1e\xc0\xfa\x83\x99\xf9\xa26!\xc0\xcb\x1b\xeb\x8c\xc9\x03)\xc0\xda\xfb\x9d\x16\x94.#\xc0\xd0:\xe7\xe0\xe9r#\xc0\xe8\xcd\'\x8fz\xf2$\xc0\xca\x82\x14b\x0e`%\xc0\x01\xd1\x0f\xcc\xd8\xce\x1b\xc0C!\x01\xda\xd0E#\xc0\xad\x04\x97\xc1{h\x1f\xc0\xadG9\x11\x0e/"\xc0\xc2\xcar\xf5\x89[#\xc0\xa5\x91\xf2y\x08\xa8%\xc0CV\x89F\x9b\x99\x19\xc0\xc6\xfb%\x91qc,\xc0\xc6y\xad\xff\x1a\x8c,\xc0\xf2\xb6&"\xe6\x1f#\xc0\x9d\x01\xcb\xf9\x8cs,\xc0bM\x9b\x16\x8f\xef,\xc0\x02<\xe3\x1b\xc5\xb9\x12\xc0\x02*\xfa|]?\x1a\xc0\xbbw\xbe\xc43\xe7,\xc0d0\xc2\x86\xc9(\x14\xc0\xd7\xe8s]"\xdc\x1c\xc02K71\x8c\xc9,\xc0U7\xfa\xaf\xcb\xdc\x18\xc0*\xb1\x1eY\\N\x19\xc0s\xc3\x91\xaf\x8d\xa3-\xc0.7L}i\xad-\xc0\xda\xae7D\xb2\xf9,\xc0\x80\xc3c\xb5\xe03\x1e\xc0\xcc\xb8\xb9M\x92\x18!\xc0\x1dz2mR\xba"\xc0\x9fL/WUX,\xc0\x98\r\xf1\xe9M\xa2\x18\xc0\xe4\xe00\xccEB\x1a\xc0\x82\'\x08\xeeb\x1c\x14\xc0\xd5\x10\xa0D\xa9e\x18\xc0{\xae\x80\x81\x9d[-\xc0\xfb\xeb\xc3M\x1b\xc8#\xc0 (\xd3\xc7P-/\xc0!\xc4\x89\xf3]\xbe#\xc0o\xf28sFr.\xc0 \xa0\xb5\xb6,\xc3#\xc0O\x84R\x99\x03U\x14\xc0\xf5U\x7f\xad\xcf\xcc\x18\xc0\x08j\xf5\xb19N,\xc0p\xa4|p\x92X,\xc0;tS\x19\x1f`,\xc0\x98\xd1\x89\xa1\xda0\x14\xc04\x07VA\xee\xf6\x1d\xc0\x8d!7\x7f\xce_#\xc0\xe1&:}c\xdf!\xc0\xf8h\x05U\xfdh%\xc0QR\xd6|a0\x1a\xc0\xf5\xaf\xf4n\x83\x9d,\xc0\xf2={04\x84#\xc0\x1a\xdd \xe3Z\xf5.\xc0"H~\x00\xf5\xd5\x18\xc0^4\xd0zo[\x1a\xc0\x19~\xbd\xeb\x04\x88$\xc0\x02a\xbb\xd6YN,\xc0-zXY?\x19$\xc0\xf9_K\xa9\x1c\x96-\xc0\x02\x95\x8d \x8a\xde\x1c\xc0\xa8\xef\x9e\x893\xfb\'\xc0M\x8e\xbb\xc1W\xaa\x10\xc0\xe0\xe8A\xb6T\xd6#\xc0\x14\x13k!\xfb\xef/\xc0\x01\xcfckS3-\xc0\xaax\xaa\xd5\xe9g#\xc0}\x13\x8bO\x89\xbf!\xc0\'\xef\x99eAA\x14\xc0n\xe5\x1c\xfa\x90\xbc&\xc0\xd5:\xba\xf3R;$\xc0\xac\x98\x83e\x80\xe5 \xc0\xae\xc5\x93;V\x96"\xc0%D\xba\x15\xeeT$\xc0\xbb1lJ\xf3\x0c#\xc0/\x9d\xa3\xa35\x87\x1e\xc0\xc39K\xe9\x0f\xa8.\xc0\xbb\xa3g\xba\xb6\x02.\xc0C\xb0\xed\xf3\x12\x9a.\xc0\xf4\x0f4\x05/\xe5!\xc0\x05\xca\xe9T\xc4\xf4/\xc0!(\xd3\xf9\xac\x8e,\xc02-\x91r&V$\xc0uw\x08iR\xf6\x15\xc0G\xd4h\x97\x0fE$\xc0\xe0\xb3\x1a\xf7\x83:\x1d\xc0zN\xe1\xca\xdd\x9e.\xc0\x03\xd8\x87\xcaqu"\xc0\x9b\x17\xd4\xef_\'#\xc0ew\xadI\x8at#\xc0\xfb!\xd0a\x94\x17#\xc0\x94\x8fu\xc4\xfe%#\xc0\xe6\xc0\xf8\xa9z\x8b\x19\xc0\xc0\xd1\x0c\x91\x05\xea"\xc0l\xb4\x89\xb5Zp"\xc0\x05Sz\xf5\xd1d$\xc0\xc4.\xf2\xfc\x89\xff.\xc0\xca\xb1#L\xce\xb8\x18\xc0\xf2\x8ehB\xc6\xfb*\xc0\xd6\x1a*\xb0tY)\xc0\x94\x8fu\xc4\xfe%#\xc0\xc0:\xcc\xbe\x04Y \xc0X\xc35%\x92\xe8\x1e\xc0\xd3\x8bS\xe3\xbf\xdc\'\xc0\xd0\x04)\xea2\x85+\xc0\xee\x9dE\xd4\xb9i$\xc0hzO\xd5\xf4\x85-\xc0\xdf\xc8\xf7U\xe0\xde"\xc0\xb6e\xd5e^6$\xc0\xb3\xacZ\n\'\x0b.\xc0cI\xec/\x81m.\xc0\xc3\xday\xe2\x9f<\x16\xc0x7\x9ex\xbed \xc0@\xf7H\xbdS\x86.\xc0\xc4t\xaa\x9f\xd0\xf3"\xc0\xf4p\xda\xff\xe2\xd6\x1e\xc0\xe2\x92j\x7fJ\n.\xc0\x85\xfc\xe7\xb9\r\x84 \xc0\xba!\xefn\xac\x04,\xc0\x83\x02I4\xd8\xfd#\xc0.\xcd\xe5~gp*\xc0\x0bR%\xae\x86\x83,\xc0\xc5\xc9\x89|Y\xec"\xc0q\x02G4\xe7\xb8\'\xc0\xa0U\x82o\x16\xbe\x16\xc0\x86\xc6\xda\x1c\xa1\x94\x1e\xc0\x84\xcb\xf4]t}*\xc0\x1e\xf2\x1c\xea\x9d\xcb \xc0$\x85\xe1\xe5G\xa3\x1e\xc0\xae.y\xfe~\xc0\x1c\xc0\x96\x82.\x1f d\x16\xc0e\xef\xdc\xf5\x00\xa9\x19\xc0\xa8T\n\x8d\xfc\r*\xc0bG\xd1\xe5\xe2\xbd\x18\xc0\x07(\xe5\x19\x99\xd8\x18\xc0{O{E3\x9c.\xc0\x01\xb3;\xaa\x1c\xa8$\xc0"\x0c\x85\x15\x01\xa6#\xc0\xdeV\xa1\x11\x8d\x84*\xc0\xb3a,l\x9f\x97,\xc0^\x88\x1b\xaf\x96!\x1d\xc0\xa5\xdcy\xde:\x9f,\xc0\x15V\xc7\x95\xd6\x92.\xc06I$[\xa8\xc5\x13\xc0\xe8\x03\x9f\xf2\x1d\x9e\x1e\xc0\xea\\\xd5\xf9\n\x0b0\xc0\xb0\x83\xda?\xae\x9e.\xc0\xc4\xf4e\xec\xca\x9b\x12\xc0:\x99|se\xfd\x15\xc0\xd3>sB\x1f\xf0\x19\xc0\x9d\xf4\xde\xbc\xeei"\xc0s\xe8\xb9\x04\x80<\x1b\xc0pT\xc0C\r\x9d\x1e\xc0\xcdtG\x91\x95\xc5%\xc0}b$\x96\x93\x01$\xc0\xb0\xcc\xb2\xf6\x81\x02\x19\xc0\xdcq0\x7f\xf5\xec\x1e\xc0\xa8M(D\x9d\xf1)\xc0\xca8usbq)\xc0\xd1\xa1\x0f\x0e\xe8\x87$\xc0\xecW\xca\xea\n\xf6"\xc0O?\x8ci\x96\xaa,\xc0.\x8c\xd4\x8f\xd0\x94)\xc0\x8edk\xab\xdc\x1b\x19\xc0\xfd\x8118I\x1b$\xc0+\x1f\x197\xce\x89-\xc0\xc8ez\xb1h\x94.\xc0\xf6\x16\x11\xb1F\xfa\x1b\xc0T\xc8\xf6\xab\\7$\xc0P0\xe0\xfc\x9b\x9b\x0c\xc0\xd498r\xe5.#\xc0j\xf9\x986NV$\xc0\x0bg\xc3\xdb\x91\xf6-\xc0El/&\x13L \xc0\x9d\xb1\xcf\xbevl.\xc0\xda\x1bL\x8d\x8d\xf9*\xc08\x11\xef\xb6\xdbV.\xc0\x0f\xeec\xb4\xcb\xe9"\xc0#\xf4}\xc5\xa8\xec-\xc0_\xd9\xef\xb6\x9ac \xc0<\x92\xab\xb2\xef\xb5,\xc0\xbel\xcf]\x1ft#\xc0\xee2\x1f\xe0\xb9\xea*\xc0\xd2H\xdd\xee\x92J\x16\xc0\xd7\xb9\xad>\x03\x9e\x1e\xc0\xa6\xb8q\xb1\x05\n$\xc0\xfb{,8\xe8h*\xc0\xfb9\xff\x0f\x90\xbc,\xc0}9N\xe9\xb8c\x16\xc0\x1d\xc3B\xdb\xd2\xf0)\xc0\x8eJ\xca&\xda.$\xc0\x9b\xa0i7\xe1-\x1f\xc0W\xf7\xcd\xe5q\x00*\xc0^}\xf9$\xd9\x9b.\xc0_\xed\x16.D\x0c+\xc0\xa2\xd3\x01\xb74\xca*\xc0\t\x92\xe3\xdf(\xa7*\xc0\x1d\xa7\x04\x9aA\x9d*\xc0\x87\x85n)\xe5\xc7,\xc0\x12\x12\x88B:\xfb#\xc0\x13t\x85\x10i\x94*\xc0\xe6c\xb0\xd7\xb0]\x19\xc0j\'NR\xf8\xb5"\xc0\x9c\xdb\x8d1H$*\xc0b\x93\x82\xb6\x9c\xfa)\xc0\x94z\x8fa\xdc\xc7\x16\xc0\xa4\x1eK\x82F\xfe!\xc0V[`\xa2\xad\x95.\xc05\x1bA\xa6\xf0\x14$\xc0y@v\x1c\x82\xd8\x1e\xc0R\xe4)\xa2\xcc\x11!\xc0\x19\xf5\x11\x0e\x10\x97\x1d\xc05;\x85\xc8\xe7\x84"\xc0\xe4\x89\xce\xd0\x18\xbd*\xc0\xf8\x1cl^*\xac*\xc0\'\x18\xb0\x11\xa6\xe7-\xc09\x04\xf0k\x9f\x01\x1b\xc0L/\xa3\xb8\xf0\x05\x1b\xc0\xa7J\rQY\xb4\x1d\xc0]$\x1bp\x12\xbb!\xc0j\xa6p{\\\x84\'\xc0}\xd9\xa4\xf5H\x16\x1b\xc0n\x11\xa6T\xa38$\xc0n\x10"\x89m\xb7*\xc0\xed\xfd\x18\x12W\xbb\x12\xc0\xbf?\x92\xbeQ3%\xc0\x17\xb5\xa8\xa8\xde\x12#\xc0\xd9\xb2(C\x16\x13 \xc0="7\x18\x8d;,\xc0\xf9&\xa3\x0b\x7fk$\xc0\xc7\x16\xd0I\xb8F$\xc0\xb1Z\x96\x1f\x89Y\x16\xc0&/y}n\x9b\x14\xc0U\xe1?\xdb6\xd9)\xc0\xa0\xcbL\x189\x15\x18\xc0";\xad\xac[\x00\x1f\xc0\xeb\xb7\x9f\xcc\xc0{\x1f\xc0\xc3\xe2\x0b\x19$\xbb\x18\xc0\xc4\xda\x9a_\xda\xf1\r\xc0\x8fT^u\x02\x1c \xc0\x121\x08W\xdbX"\xc0\x0fp\xef\x88!u\x16\xc0$\x9b\x98\xff\x95F,\xc0\x1c\x83\x84\x1b\x98d\x1f\xc0.h\xcd\x0f-\xef/\xc0\xb0Br\xb1\xbc\xfa,\xc0f\xea`\x05\x85-*\xc0\xc3\xb4\xbe\x92\xb4<\x11\xc0\x18\xcb\xd6?\x89\x05 \xc0e\xb9\xb6\xd2^\xc4%\xc0\xe9\x87U5\xc9\xed,\xc0b\xcdYl\xa57\'\xc0\x99\xf9\x99E\xa6\xda.\xc0\xa1\x9eg\x18\xb5D+\xc0\xb1\x96\xabl(`#\xc0\xec\xfdc\x14\xec\xcb\x1f\xc0\x86\x05\xb1^pi\x1e\xc0\xe7\xd76P<v \xc0#\xa5,WMU+\xc0t\x17\x17@\x0e\x8c \xc0Yl\xb5\x9d_\xad)\xc0R\xd8_\xcan\x95!\xc0\xfd\x10O@\xbf/\x1c\xc0\xa8\x9f;\x95\x0e].\xc0C\x93\xdc\xc6\xb1\xd5\x17\xc0o\x15E>\xac\xa1 \xc0_r\xf8t\x1e\xaf\x1e\xc0k\xbb\x1fP\xc5: \xc0\xd3\xda{\xab\x87i \xc0\xcc\x1b\x15+\x08\x8f*\xc0p\xc1\xeb\x85fO\x1b\xc0\xde\xd5x\xbe\xaa\x05"\xc0\xceX\xf5\xe9\x82n\x1c\xc0\x85\xcc}\xe6q< \xc0\xb6:\x943\x05_$\xc0\x02 \x03G\x17,$\xc0\xf85\xa1r*\x15/\xc0\xc0E\xc4\x8bV\x17 \xc0\xf9\x9c\x8e\xed\x93\x10!\xc0\xe8DG\x86.<&\xc0\xa1\xfd\x9a\x81\xae\xa0!\xc0\xf95\x0fIjC\'\xc0\x97\xa7E\x90\xae\xf3.\xc0\xab\xbc\xc8&\x14*$\xc08\tP\x05\xa4\x11$\xc0\x87z\xc8]\xc4\xc5*\xc0\xb9\xc7\xb0\x99\xb9\x83\x19\xc0\x03\xdd[\xb7\n\r\x16\xc0\xd1\x8a\\\x84\xc6t$\xc0\n\x18n\xdc\x18\x1c!\xc01\xdc\xdb\x81\xe6\xa0,\xc0KvDH\xbd\x8e \xc0e= \x9b \x88)\xc0Z\x9d\xd1\x03\x1f\x15-\xc0\xf1\x8d\xe8L\xef\x94$\xc0\xfdHK{\x03\xa6$\xc0J\xed\x13\xec\xae\x97\x1d\xc0\x07\x9eGv\xc3\x90\x1d\xc0_\x84\x93\xdfV\xff.\xc0\x19\xa4\xbb\xad~\xc6\x1f\xc0\x9e\xe1\x00\xc8T\t%\xc0\x8f\x0fCN\xd8S*\xc0\x9c\xa5g\x13\xb3|$\xc0\x05m\xc1 \xaau#\xc0\x94H\x87\x1a\xee\'&\xc0\xc1[\x8ba\x81\xbf"\xc0\xdcE\x1e-\xf7\xb4,\xc02\x83\n\n-q(\xc0\x93t\x96\x8f\xb6\xf8"\xc0\xd5\xf7sV\xdfU+\xc0\x87\x84\xfd\xd8.\xd0\x18\xc0\x9d\xa9}\xee)\x80\x1f\xc0\x80\xf0\xb7492%\xc0bi\x11\xa2\x8f\x9e,\xc0\xec\x11EE\xd7\x1e#\xc0QR\xb5\xa6\xf9\x9a\x19\xc0\xb0\x9d\x14\x84\xd7f#\xc0\xb3\x9da\xce$\x1e \xc0\xdd\x17\x06\x80\xb17$\xc0<\xcc\xb3\xf7\xdcJ\x1e\xc0k|@r\xad|$\xc0\xcf\xcc0\xb6}V\x1f\xc0\xf1\x19\xf6\xddt\x92\x19\xc0\xcf\xcc0\xb6}V\x1f\xc0\n\xed\rR5\xf8 \xc01CCS\x9b7#\xc0\xce\xe1\xc9\x8f\x83+#\xc0\x1fo;\x15\x97)"\xc0\x80\x0b\xe0H\xab\xb8#\xc0\xf6\xcb\x0f\x18\xad\x19 \xc0t\x8a\xfa\xc3\x7f\xe9!\xc0\x8aD\xb2\xf3\x98K+\xc0V\x8dm\xb2\xf9\xc8#\xc0G\xb0\x1e\xda\x05\x8a#\xc0$\x14X~x\x9d,\xc00S\x9d\xd4\x87j*\xc0)\xde&.2\xe5-\xc0\r\xcd>\xf5J\xde \xc0\x10\xec7\x9c\x07\x80(\xc0\xa2\xb8\x1cE\xd2>$\xc0\xe1R)\x1a\xf4\xcf$\xc0u-<q\xfc\xac\x1b\xc0\x02 \x03G\x17,$\xc0.k\xdd\x1d\x89~ \xc0\x8c?C`QT*\xc0\xbei\x80\xdby\x94*\xc0\xe2\x98\xa5\x89\x0e\xcd#\xc0\'\xe6\x82c\xad\xcc+\xc0{\x9f<,\xc1\x86,\xc0\x8e\xb4\xec\xeb\xcd\xb0#\xc0\xf6_j:\x8e\xe5(\xc07Y\xa2\x94\x97\xbb\x1a\xc0\x12m\xb7P\x84\xc4$\xc0p\x812i\xffI\x1e\xc0\xa9%\x04:g\x01/\xc0\x99K^\x08\xbc\x05#\xc0\xd7b=\xaa\x8b\xa9%\xc0\xdb\xee\xad\xd6\xc8\xd3\x18\xc0V\x12\x11\xd1dW\x17\xc06\'\xa9\xb0\xfe\x99/\xc0:\xb80\x95\xe1\xb8\x19\xc0i\xbf\xa9\xf2\xa6\xf2.\xc0\xf6+Ds\xbb(*\xc0\xfaZ\xea\xbd\xe3\xdf\x1e\xc0WY\x10\x1dj3#\xc0\xd5\xb5\xea\x0f\x82\'$\xc0\r\xab\x963\x9dE\x13\xc0h\xbe[\r\x18/"\xc0<\xd3Z\xe3)s!\xc0\x88\xb7\x88\x8dZ\x1f%\xc0\xe7\xe2?\x06\xd9j\x1d\xc0]\xc7\xe3I\xc9\xf9\x1d\xc0\x8e\xa6\x87\xd8|J\x1a\xc0Z\x1eyoo\x11%\xc03\x93\xfc\xc3\n\x13#\xc0\xf7\xe1\xf3\xc1\xf3:\x1c\xc0\xa0\x08\xfe\xae\xf5\x84\x1d\xc0\n*d}\xf0\\,\xc0\xf0\xe3\x82\xd1\x18\xb9\x18\xc0\x1e\xc1@\x87\xa9\'\x1e\xc02\xdd\xaa\xf3\xb0\x14\x18\xc0S_\xef\xea\xf9\r$\xc0R\x84\xcd\x92\xa2\xee#\xc0\x11\xb8\x00\xa0\x03G\x19\xc0u\x8e\xcb\t\xe7\x070\xc0\xf3\x1b9n<\x9c(\xc0\x86:#\x9eJ\xb3 \xc0\x99\xa7tC\x19\xa2$\xc0\xae\xf3\xfd\xc6F^\x1a\xc0\x81\xa9\xe8p\xf5\xfb#\xc0\xfc\x16\xa7w\xcc\xc6"\xc02P\xfa\x10\xfa\x8a\x1f\xc0\xfb\x89;&\r\x16*\xc0\xda\'\x87m\xa0\x9f#\xc0\\\x97\x92-\x11L*\xc0\xa9\\u\xed\x15\x9c)\xc08,\xcb{\x92\xb4)\xc0\x1f\x1b\x17\xed\x88\x03$\xc0V\xc4\x968e\x98\x1d\xc0\xf5O\xccl\xa0\x7f+\xc0\x13\x18\xfae\xafQ*\xc0\x06\xe6\xd0\xf0\x82\xfd)\xc0\xbb\xf8!Zi\x12*\xc0^fx[\xc6\x82*\xc0H\x05\xc04\xfd\x07\x1c\xc0\xb2a\xc4\xca\xc1d"\xc0\xb5HH\xf2\xe9s)\xc0I\xef]\x1c\xfeh$\xc0\xc8\xad,\xc4\xbc\x80$\xc0Hzz\xf5<h$\xc03\x01\x14`(\xf0-\xc0\xe0\x1dpm?U+\xc0\x1eJ\xa0\xbaH\xef\x1c\xc0d\xfbp\x88\xa8O\x12\xc0\xd9YK\x87g\x16#\xc0\xfa\xa5B\x0f\xda\'#\xc0G\x8bE?\x92\xc6 \xc0\xbb\x05\xdc\xc4\xef\xc4#\xc09\x9d/A\xe8U$\xc0\xf1\x8d\x01D\x17\xea\x1f\xc0\x19.>k\xe6\x1c$\xc0\x8ca\xc0\x12\x17e+\xc0\xbb&5\x13>\xee\x1e\xc0\xe0\xbb\xac\xd9\xf2\xe6-\xc0\x0f\x9a\x11\x1d\x91M*\xc0x\xa3\x0b\xdf\xf3\x11 \xc0`\xbf\xcc qh#\xc0G#\'u]\xe0!\xc0\x92\t\xca\x12\x04\xb8"\xc0\xd7\xc0d1\xf62\x19\xc0Z\x92\xdf\xc1U\xf7.\xc0c\xb7\x03,\xcdt#\xc0\xf5\x9d\x1d2\x7fC&\xc0\x8b\xea/S51"\xc0V4\x07\x03q\xd5\x19\xc0\xbb\xf5\xcd\xc1\x85I"\xc0Q\xbb\\cEY%\xc0\xb8u\xb4\xf5\xda\x15"\xc0\\\xee\xbb<a\n"\xc0k\xf8wi\xa5\xa5,\xc0|\x89\xe2\xea,Z,\xc0\x92sPe\xc2\xe5 \xc0R\x82\x82\xbb\x0e\x07!\xc0$U\x86T(K \xc07\xb6E\xee\xe5\x9a"\xc0h\xee\xd4\xd2\xf49!\xc0\xc1\xd2K\x08"\xce"\xc0\x18q\t\x0fs\x9c \xc0H\x0c\xcb^\xa2\xe2\x0f\xc0\xb3\xf2\xd3\x0c\x97\xef.\xc0\x1a\xec;\xfd\x84( \xc0%\x8d&\xe7so \xc0\xfax\x1b\x18\xf4\x9e!\xc0Zi6\xda\xdbw\x10\xc0\xa8\xf7V\xda\x88\xbf!\xc0\xe3\xa1\xff\r\xa1L \xc0@:\x90\x88\x0e\x83*\xc0C\x7f\xb0\x9b7\xad\x1e\xc0\x04\x01\x0c\xd9C3+\xc0\xc70\x8d+\x9eE+\xc0\x83\xc1\xf5(!J#\xc0\xee\x04c\xfe%B%\xc0\x94\x8d4\x10\xb8\xce%\xc0[h|3Re\x1a\xc0\x05\xe7\x83/\xd7\xce \xc0\x83\xc1\xf5(!J#\xc0L\x9a\x00\x10\xd5[ \xc0\xfb\xd5p\xe8\xb5\x08 \xc0\x0c\xe8\xbe\x9f\xae\x0c.\xc0\xd05[\x80I\xd5\x18\xc0\xa3\xf4\xd7\xfaK\xfb,\xc0\xab\xb1\xe9\xd6\xc6\xc8!\xc0th*V!\xd4\x18\xc0\xe1\x896z\x87\xb7"\xc0\xf8nr\xf2\xc6K\x1f\xc0\x8d\xaa\xb7j\xbc<*\xc0:k81\xe8|.\xc0\xe5\xd1q\xdb\xb9\x7f"\xc0]\xfe\x01\xe2\xce\xd7,\xc0\x1d\xff\xb9\xa1\xbfX,\xc0\x9f\x86r\xb74\xf2\'\xc0:\xbc\xae\x90\xb1\x0b.\xc0\x1f@<\x9a\x0b\xf3!\xc0\xe4\xc9\xa6\xfe\x83\xf7-\xc0z\x91\xb6\xe63\xdc"\xc0\x0b[\x8d`\x12\xd6,\xc0&\xb8F\xf9y#*\xc0U\xe8NL&\xc4#\xc0f\xea\x89&\x04v,\xc0&\xa7R\\\xb9X,\xc0\xbc\x07\xd1\xe1[=\x1d\xc0]/\x01\x08-\xec\'\xc0\x8a\x12)\xeb3[,\xc0\x94\xd6`[rD%\xc0\nt\xb8u\xc0\xee"\xc0\xd6\x99|\x9cmK,\xc0~\xe82\x19\x98\xfd\'\xc0\x8e\xce\x9a\xc9\x1d\x9e$\xc0\xdc\xa7\r\xb6\xd8\xa4\x14\xc0Z\xe8\xe4\xf6\xda\x86-\xc0\xc6\x82\x9c\xa7\xc4\xd5\x18\xc0\xdb\xec\xce\xb5\xefN,\xc0\xec\x1bl_/\xe6!\xc0\xf1\x18\x8a&X\xeb"\xc0\xf5\xaf\xf4n\x83\x9d,\xc0\xbb\x7f\xe9\x9e\x99\xdd"\xc0\x06\xfb)A\x101\x12\xc0\xdd\xc5\xf1\xa8\xb9\xed\x1d\xc0\xcf\xc9\xa1a\x04\'"\xc0\x85\x04\xe4\x82\x82\xa5#\xc0\x1f?1p\xdc\\#\xc0+\xe0\x8a\x970~*\xc0N\xd5\xb3\\F\x06#\xc0\xb1l1x{\x86#\xc0\x93\xbfA{\x05W*\xc0C\x82}\xa9\xb9\xa1.\xc0\x1c\x93O\xe3\x08\xa1,\xc0p\xd9\xf1\xa9\x85\x80\x11\xc06u\xfb\xdd ]*\xc0\x81M\x90N\xe3\x18 \xc0h\x9fh\\9\xf7\x1e\xc0g\xa0\xc3\xd5h\xf5"\xc0\x95G\x12\x1b\xd3^,\xc0\xaf\xfdj\'U\xea\x1a\xc0\xa2{\x7f\xd8\xa6\xfe\x18\xc0\x89\x80\xc4!$\xd2\x14\xc0\xdb\x81\xaa\xc4\xccD#\xc0\xa1\xf8-B*\xff!\xc0\xd7\xbd\xe8\x05\x80\xba*\xc0\xd6jWM\xab8$\xc0\xf9\xfb \xbe\xe6/$\xc0\x06\xffr\x89\x01\xd4#\xc0`\xc4\x03`\x96I#\xc0\x06\x05r\x13+\x04\x1b\xc0{\xd7\x1ax\x97m$\xc0(W\x17\xa0\x0e\x19#\xc0#\xf5\xc7\xcc3\x010\xc0\\A\xc1^\xc38 \xc0\xd2\x1e\xc4\xce\xef\xe7\x1c\xc0\x83@\xe1I\xdc\xe7\x1f\xc0j\xc5\x8c\xbc_\xbf\x18\xc0L/N\xcb\xa3:\x17\xc0\xec\xb1\x97\xa3\x02\xd7\x17\xc0\x8eI\xafu\xd3\xff \xc0\\\xbc\x8a\'\xe6! \xc0\x9fpVI\xabq\x1a\xc0\x10\xb6\xa2\'S\xea-\xc0\xe1"ur\\\xf7\x18\xc0\xb0[\x82\xe724.\xc0\x9b\xb9\x04a\xbb\xd9#\xc0\xc6y\xad\xff\x1a\x8c,\xc0`m\xc7j:g,\xc0xAt\xb2\xf7\x8b,\xc0\xb9h\xd2\xf1z\x8b\x19\xc0!|\xbd0\xb8v%\xc0\xd7\xb8\x19\x85\xa7m \xc00\x9d\xf0_\xeb\xb4 \xc0\xfb{,8\xe8h*\xc0auC\xb4LZ$\xc0\xe8\xf7\x1f\xb8\xe5\x06 \xc07\xd6"\x0f\x9b\xfd,\xc0F\xbb\xda](\xbe\x18\xc0t\xec\xe4\x9a\x08\xc3 \xc04\xc3}\xa8\x9c\x89\x18\xc0\xe4F\xc4\x13\x99\xcb,\xc0\x954\x82\xe0H\xe6,\xc0\xd7M\xba*\xa2\xf3,\xc0k\xdaU\x8f\xb3\'#\xc0\xce\xb0 \x9b\xc7\x0e.\xc0E\x0cZ\x05\xe4\xda-\xc0|6\xc9@\xd2?$\xc0\'\x8d\xb5JQ\xe1 \xc0\xa4x\xa3\xa2i\xbd,\xc0\x8d\xf3J\xd9-~.\xc0\xe7\xa2\xc3%\xac^-\xc0<C\x83\xcbO\x13!\xc0\xe6\xa00a\xf2X#\xc0J\xbf\xed\xdb\xa10\x1a\xc0o\xb0\xc3\xa1\xb4\x17#\xc0\xcd\xb6*\xfaZ8$\xc0h\xce\xfe\x80H\x120\xc0/\xa9\x12\xb0\xf0]#\xc0\x93\x07\xfe\xd2\xdb/#\xc03\x03\xfa\xc3Q\xb6#\xc0)un\xf3\xd9a \xc0\x1f@w\xd0B\xe9 \xc0\xdb"\x99\xa5\x0b\x93 \xc0\x13+\xdb*!\x15.\xc0\x18\xec\x1f\x9c\xf2[\x1f\xc0\x9a\x84M\xcaP\xdb \xc0\x034M\xa1\xa9\xf7 \xc0\x87s\xe0\x93^\xf3-\xc0\xee\x0b*\x01\x8d\\ \xc0\xf7%n\xe2\xa0\xfe-\xc0\xc8\x93\x0f\xd94\xec-\xc0TcU\xc3Z\xcb\x1c\xc0\x9a\xbc\r\xfb\x81g$\xc0\x1cn\xcfg\x16\x81+\xc0\x83\xba\x9fL\x8b\xce-\xc0\x94\xec\r\xd0\xa9\xb1 \xc0p\xf4\xafLy\xc8 \xc0\xb8+\xbc\xaf\xf6\xe0-\xc0\xf2\xad\xa6\x93^@\x1d\xc0BO$<L\xbd.\xc0Vx1\x16V/"\xc0\t\xe6\x83\x0c\x135\x1d\xc0v=\x17\x03\x8fn(\xc0\xa5\t\xa8\xd0 \x1c"\xc0\x0f\x9f\xc3\\\xb6i\x1e\xc0F\x95rv.\x8b\x16\xc0v\xaa\x08\xea+\xf8\x1d\xc0\xb5\xb2)\xbbF\xcd-\xc0yh\x8ax.k-\xc0\x7fQx\xd6w3,\xc0\x17r3\xa2\xf6\xa1 \xc06AV\x14\xc0\xbb#\xc0X\x1c\x81\xded\xd8\x1f\xc0t\x9cN_>\xf2\x1f\xc0\x97\x8bK\x16\xe6@\x1e\xc0\xde\x9b\x944I-\x1e\xc0Yl\xb5\x9d_\xad)\xc0m\xa9v\x8f\x95h\x1e\xc0\x1b\xe8Un_\xe5\x11\xc0\r\xa2|G\x02\xbd-\xc0\x03]9\xd9\x04\x9a-\xc0\xce\xb2\xa7\x9b\xcb\xb5-\xc0=)\x96\xdf\x0c\x8c+\xc0\'Bo\x9a;\x1b\x1e\xc07\xde\xd6p`L\'\xc0\x11\x9f:\x9e\xd7\x96-\xc0]\x16:\x95C\xcb$\xc0\xa1\xbb\xfe\xde\xf9\xd0$\xc014\ra\x18\xb9\x1b\xc0\xfc\xab#\xe6\x16\xc9 \xc0\xb9m\x8ep\xfdD\x1a\xc0\x0fA\'\x05\xaf\x07.\xc0\xeb\xa2\xb5\xd4\xd4\x1d\x14\xc0\x81d\x12\x97\x844+\xc0\x1e\xf6\rY\x90\n\x1e\xc0\xfe3\x11O\xf46\x1e\xc0\x9b\xe3\x03|\xd8\x7f\x19\xc0\xa0\x8c\xb5\xea\x1c\xc1#\xc0T,\xc0\xe3D1\x1a\xc0z"\x93\xd3\xe5\xd9-\xc0/\xbb]\xd1\x08\xad \xc0(\xe5\x95\x15\xd5\xfd\x1d\xc0\x88\xc1\x8b\x11\xbf\xa8\x1b\xc0\x91\x92\xc4\x8d\x1aH\x1e\xc0\xfcT?=3!\x1a\xc0$\xb2\x15G\x9f\xee-\xc0)r+\x8e\xef\xb3 \xc0\xf1\x81\xf2\\~\x1d-\xc0\xe1\xb5\x86\xd1+!!\xc0\xf3 \xad\x81\xd9Z \xc0\xb6\x05e\x9b\xcd\xa7\x19\xc0\xa07<Z}\x0c$\xc0\x96\x0f6\xafS\xdf%\xc0\x07\xdb\x06Y+\x9c \xc0\xd8\xdbNe\xfa\xaa \xc0\x12\x07\x85\xe5>\xe8-\xc0\x9e\xa5\x16\xfc\x08s(\xc0\x96\xa1f\xa5\x0b\x89#\xc0\xa5\xa2\xbd.\x00D\x17\xc0g\xf6\xe2\x87\xb7\xb9%\xc0\x83\r\x9f\xf8A\xa2\x1f\xc0\x1f\x1e\x1c\xe9\xe87-\xc00\xc6\xdc\x0b\xeb2\x1a\xc0\xfaVkm\xcb\x93-\xc0\x1b3\x14u\x08R%\xc0\xd0\xb69\'Z\x15\x12\xc0\n\xec\xffU\xd7\xd4\x18\xc0No\xe2\xb5\x88\xa9 \xc0\xa1\x12n\xcb\x08*&\xc0v\x9c\x95_\x88\n\x19\xc0\x1c\xe6G\xb0&\xf9-\xc0\xce\xd5\xace1X+\xc0\xa1\x83:\x16gU\x1d\xc0\x8c;HJ\xa4;\'\xc0\xc9 i\xb8\xfa\x9c"\xc0i|[&0\xf4\x14\xc0\xeez\xc3L\xef\xb0\x1f\xc0\x046\xf5\x1bJ\x8a*\xc0\x89\xc5\x030h\xcd\x1f\xc0c\x07v\x8f\xd4\x8a\x1e\xc0\x9d\xbf\xefD\xd7\xe6\x10\xc0dl\t\xe6\x9dN\x1b\xc0\x9a\xf8c\xd0\xb8?\x1b\xc0\xdf\n\xbb\xe8V\xd4\x1e\xc0\x8c\x9e\xbf\xcc\x9cW\'\xc0a\xe2\xe8Z\xb7\xa4#\xc0\xe1\xa0\xc3!\xb24%\xc0\x14\xfd\x13\x83\xc3\xba!\xc0\x96\x14\xac\x85\x90&%\xc07{\r\xa6\xef1#\xc0\xe3\x18\x17V?\xdc\x15\xc08\x91\xda\x94e\xc9.\xc0\xaa\xcaL\xf3Ju$\xc0d\n{\x01\xecq$\xc0\xa5<\x11\xb2\x80\xb7+\xc0\x0e$\xda\xb0|o\x11\xc0\xd4\x90\x14\xff\x18\xe3\'\xc0\xd2\x96\xb2\xf5&}$\xc0u\x0ca\xc6\xbf\xcd$\xc0\x17R\x1c*\xc2Z"\xc0Hk\x0evJH,\xc0H\x7ft\x13\x9b\x1c\x16\xc0\x93%\x07\xedRf\x0f\xc0\xb7yER\xeem\x1f\xc0\x99b\xa2\x98\xfe\xe6 \xc06\xcdhBO.\x14\xc0\xd6Mwu\xde\xa8\x1e\xc0\xa6\x95F\xc32\x10/\xc0\xbb@\xf3\xacu\xac,\xc0\x9a\x8d\x96\x15)_\'\xc0hb\x80A6\x01 \xc0\xde\xf9\xb9\x8aS #\xc0\x9d\xaes\xa0!\xb3+\xc0\xef\xf42\xe6f\xc2"\xc0\xe0\xa5TY?\x1f\x1e\xc0&\xb7\x97\x88\xdf\xc4%\xc0O0\x02W\xa4\xbe\x16\xc05\x8f\x0c\x0e0\x85#\xc0\x11N\xf2O\xcc\xe9&\xc0\x92\xc0\xf0\x91yh!\xc0\xe5\x19\'\xb8\xb6\xb7\x19\xc0\xd3_82\x12\xac"\xc0<f\xb8\xb6F\xb0-\xc0\xab\xcc3\xf5\xf3\xca\x1d\xc0\n\x86\xc9\x0f\x98\xa9\x1c\xc0\xc6LC(,F$\xc0\x0e\xbe\xda\xf9\x98U%\xc0O)\xdb%\xe9\x8b \xc09g\x1f\xb0\x12"$\xc0W\xef\x15\x07j\x97\x1f\xc0-N\x03\x13\x9a\x90\x1e\xc0p\xae\xb8\xf8\x0c\x1f+\xc0\xf7\xed\xf2cDK!\xc0Q\x83jE\xc2-"\xc0\x10\xc0N\xe5\xc6D+\xc0a\xf9\xc0.p&\x1d\xc0\x93\xa1T9\xc9\x81+\xc0\xfb\xca\xe89\x8d\xba$\xc0w"l|ji%\xc04d\xba\xect\xb6"\xc0\x1c\xb1\x81\xba\\\x01!\xc0F\xf0(NH-\x1e\xc0qY)e\x9d\xe6 \xc0\xa7\x19\x8f\x9c\x1bO\x1e\xc0\x9e\xc4\xf0\xa6HF$\xc0DO~\x11\xc2\x86\x1f\xc0\x1f\xa5\x1d\x06\xd7)$\xc0\xdcoZ\x83\xb3D\'\xc0\xd3\x8d\xc7\xa1>\xb7\x18\xc0\x8b-\x1aw\xbd\xd0\x19\xc0\x8e\xc2\x92\xf2kN\x1d\xc0(\xcc\xb1\xa7\xcc[-\xc0\xf7\x97\r\xfe\xfb\xe9#\xc0\x07\xff\x18I>`#\xc0\xbd>O\xb0\xda\xdb\x18\xc0\x91\xfb\xde\xe4\x0b\xc7,\xc0\xc7W\x89\x11\x1cI0\xc0\xe0o2o}2!\xc0\xc1\x03\xaa 2\xce\x12\xc0\xf2\xdav\xfcez!\xc0\xef\xa7\x83\xfd\xb8z\x1f\xc03\xc8\xebM_\x9d \xc0\xe0\x11d\xe8\x86~,\xc0V\x8dm\xb2\xf9\xc8#\xc0\xbd\xf7\xff\x962\x9c,\xc0\xcd\x1f\xf5\x08BX\x1f\xc0\x8d\x8a\x18\x12\x94.\x0b\xc0n0\x06\xf3SE"\xc0\xc9\xd7d\xdf\x1d\xe6\x1d\xc0\xf9h\xdd\xf9i\xa4!\xc0TzR\x8eV\xaa%\xc0=\xba)>\xeft$\xc0d\xd3\xd98>\xf9.\xc0\x9a\xf0U\xe6\\\xb8"\xc0\x97\x05\x02\x97;n\x1d\xc0q\xe7Lc\x15d$\xc0Y\xba\x90K}\xb9\x1a\xc0E\x01\xfb{\x8b\xd9\x1d\xc0\xc0y$l\x90\xac\x0e\xc0\xf6o>\n\x01;\x1b\xc0 \x1c\xc9\x1c\x1d\xc5\x16\xc0\xcf\x19\xbf\x1d=\x91 \xc0\xfc?\xec\x8f\x02\x1b0\xc0m\xd9X\x0f\xbd\xd7.\xc0@GV\x98f\xa8\x15\xc0^\\\xda.\x17\xbc\x1d\xc0\xfdk\x040g\xf4%\xc0FU;y\xb5_\x16\xc0RA(\'\x90\xb9\x1a\xc0\xfb\xc7\x9b\xd2\x06\xf3#\xc0\xe0h\x9eMDG\x1d\xc0\xe4\xb9a\xad\x88|\x1d\xc0PEt\x81\x00K#\xc0\x9ci\xa9"kR\x19\xc0o|\xfaa\x05p\x16\xc0\x84\x00\x1bO\x81\xe4,\xc0\xab\x8b\x8d\xad^\xe2#\xc0+\xb5\xd9\x90\x12k#\xc0\xba"^\xa0&\xf8"\xc0\xcf\x1f\x00+\xa1\x1b \xc0w\xaa\xb1\xcf\xe9\xe7 \xc0\xebQ`\xd5\xb3\x1a0\xc0\xbcc}^\x9b\xff"\xc0[\x10y(\xa8%\x18\xc0@\x12\x99\'5G$\xc0a\xb3fzy\xf7(\xc0F\xae0(\x8a"\x1e\xc06610\x84\x82\x19\xc0\x0eI\x96\xdc\xc8~!\xc0\xc2\xb5\x8fEH\xa4\x18\xc08|\xd1A\x9e\x1d$\xc0\xe7\xd76P<v \xc0B\xd6T\xd5x7*\xc0\xb6x\xac\\\xc190\xc0\xb3\x7fp\xf0\xa3\x9a#\xc0e\x1f4l\xc2\xd7!\xc0\xd6/r)\xddZ#\xc0\xc0\xd4-\xe7$l \xc0F\xae\x15\xbciC\x1e\xc0\xd1\xa4\xafN\xd9\x06 \xc0\x88\xab\x98\xcf\xdc\x98\x1e\xc0r:\x8dMd\xe7.\xc0k\xdaU\x8f\xb3\'#\xc0\xd38U\xbdS\x89#\xc0d7=P\xaa\xbb/\xc0\xa0\xdc\xc7\xe5\xc02\x1a\xc0\xf1\xef\x14\xf1\x7f\x9d \xc0\x0c\xbb\x05\xc8Y\xea)\xc0\xe112J_\x81,\xc0\xbf\x8a6\x0eL\x16$\xc0ct\xa8\xe6\n\x17\x1b\xc0\t\'\xd4x\xf2\x00\x1e\xc0g\xb0-\xbb\xc9\x8e)\xc0\xf9?\x1d?\xce\xc7\x1f\xc0\xa8\xacMp\xc5: \xc0\xaeT\xe8MR\x99\x15\xc0\x9e\x99\xa47\xd0t\x1b\xc0<T$Y\xa1\x07%\xc0\\\xf1\xecq\\\xcf#\xc0\x7fg\xdd9\x01\xa9\x1f\xc0\'w\xc1F\x06F.\xc0mB\x94N\x06\xf9$\xc0\x85\xb5\x84\xd2y !\xc0 \xfd\xb8\xa9A\xd0$\xc0\x8c$X\x88\x0c\xc0)\xc0\xc1\xf0|d\x15\xae\x18\xc0)4\xda\xd6\xc0\x80\x1d\xc0\xce\x8d\xe7\xd7\x8e4-\xc0\xfc\x08\x9af\x88\x02*\xc0\x1a\xa2Soy\r\x1a\xc0\xd2\x01\xb7Ct0\x1d\xc02\x8d\xec|\xce\'%\xc0\xb3\xdb\xbe\xb8\xdfr$\xc0\xfd_\x1bb\xdf\xea#\xc0\xfdg\xbda6=&\xc0\x98lf?\xe3\xfc.\xc05\r\xc0\xec\xcf@ \xc0l\xc9\xb5\x86\x97\xbb\x15\xc0@7\xaa\xb4W~#\xc0@\x9b\xbb\xf5c8$\xc0%\x03w,\xc8\x17\x1b\xc0\x8d\xe5?3\x0b\x1f \xc0 \xf9\x19cQ\xc1!\xc0\xa60\xebr\xcaz.\xc0\x0b\xa6\x08\xf6P\xae+\xc0E\x85K\xf11\xa6.\xc0\x98^Lv\x90N+\xc0\x16\xa9\xde=\xd0\xd3 \xc0\xd6m\xe1J]\x7f"\xc0[\x9f\xca\xe9\n\x99)\xc0\xf8\xa9\xcf\xff\xdc\xb0)\xc0\xa8\xf14\x9b\xe5\x00$\xc0\xf3H\xfb\n&\x10*\xc0\xd6\xcd\xe9\x1d7\x0f*\xc0 \xb9\xa0\xfb\xc4K\x19\xc0gt\xfa:\xb5c$\xc0\x057\xc1\x9b\xfc\x99)\xc0\xf6\x84\x18t\xf9U,\xc0]\xc0N\x05&V,\xc0\xe3\x02\xd1\x01}O,\xc0\x9f9\xc6q\xc5x,\xc0\xef\x1b\xd8\x928\x8f\x1e\xc0\x9f0\xb1\xe5\xdfV*\xc0\x1d\xe6\x12\xaeE[*\xc0h\xc3\x84Z\x92\xd8\x0f\xc0\x15\xa8\xd2\xc8\xb9\x08/\xc0\x94\xc9*\x0b\xe4\x8d,\xc0D\x0e\xaf\xbd\xe1\xef\x17\xc0\x0f\xd9\xf4\xd6\xc6O+\xc0\xa3\xf4\xd7\xfaK\xfb,\xc0\xbe2\xdan\xef\xe6,\xc0\xf6?\xd4\x025\xd7,\xc0\x13\x7fT\xec\xec\xe9 \xc0\xfbI\x91\xc54\xb3 \xc0\xe5\\,\x1dF\xd8 \xc0\xc2\xfe\xd5m\x91\xd7 \xc0\xaf\xef\x1a\xd3\xb8\xf4 \xc0\xb0q\xb9\xc0\xd3\xe1 \xc0\xcf\xdd\xc0\x13*\xd6 \xc0\xdeo\xfa5\xc6\xb1 \xc0\xabBU\x1e\x05\xbc \xc0\xb6_oK\xde\x8f \xc0\xff\x05\xab\x15\x1b\xe4,\xc0\x82\xe1\x8c;\xb9\xae \xc0\x1f\xe1F\xa48\xe9"\xc0#\x19\x80\x0f\xcc\xe7-\xc0\xb7\x88\')\xcc\xe4\x1c\xc0P\x87\xa0+\xd5\xee-\xc0@\xd1\x95A4\xd7-\xc0\x81Pl[\xf0\x85"\xc0\xb8=|\xd3\x81\xb9-\xc0iL\xb6\x02I\\\x1e\xc0\xcd\xf3\xd4\r\xec\x16.\xc0\x1c\xde\xb5%\x8e7#\xc0\xce\xe7q\n33#\xc0\x94\xeb\xd5\x1a&\x96.\xc06l\x01\xe4P\x0f.\xc0\xe65\xa4\xc9\xfa\xd9\x1e\xc0\x91"\xa7\xad\xd2[)\xc0\xae\xa6\x95\xbc\r\r\'\xc0q\x08Yq\xf8\'\x12\xc0\xaf\xed*;\xa2\xd1\x14\xc0\xaf\xed*;\xa2\xd1\x14\xc0\x0f\xf5sz\xe1\xbe\'\xc0xM\xd8O\xf51+\xc0\xeb\xb3\xe38\x7fS%\xc0\xcb\xa9\xca\x03\xd8e\x1e\xc0+=\xf2\xf79|\x19\xc0\xe6b\xc8\xf3\xd6q\x16\xc0\x01\xdfrV\x15\x1a\x1d\xc0;0\xd0\xea\xa1\x8c.\xc0\x158\x9a\xad\xa9\xb2\x16\xc0i\x85\xa7\xb0IN,\xc0\x05j\xf8S:$\x1e\xc0\xc6\xbe\xd5\xa2\xe2,/\xc0\x14&z\x98\xed\x15\x1e\xc0\x95H\xe9\xe1cZ\x16\xc0G(\xd4\xda\xc85\x1d\xc0\xa1p\xf4\xefpZ.\xc0J7\xe5\x02\xea\xe0\x1d\xc0\x90\xea\xb6\x9e\xf4D\x1e\xc0\x17r3\xa2\xf6\xa1 \xc0\x17r3\xa2\xf6\xa1 \xc0s\x7f\xedH\xd3\x89 \xc0\xe3\xf9\xa5n\x90\x1a*\xc0\xa0$\xa5\xd2\xcc\x8d.\xc0<%1\x10\xf1\x8a\x1e\xc0\x1cqi\x89\xab\xf9\x18\xc0RX\xf0q\xbc\x8a+\xc0\x18T\x89)\x1e\xaa \xc0\xce}\x17\x8f\xa4\xf5/\xc0(x\x1b\x1d\xc1\xca\x1d\xc0\xff\x15\xe5\x9a\xafq\x14\xc0\xc6\xa3;\x9c?t"\xc0\xc3\x08\x1c\x95#M"\xc0\xec\xa0\xf4\x80\xc1}.\xc0\xa2:\x82\xee/(\x19\xc0\rj\xde\x16\x89!"\xc0}\xac\xbf\x847D\x1d\xc0D\x7f\xb7a\xb9<\x1a\xc0}\x94q\x06V^\x16\xc0\xf6\xdf\xf8\xaa\x10\xc7 \xc0D\x7f\xb7a\xb9<\x1a\xc0Q\x1aH\xd4d\x07\x1d\xc0\xc7\x8e\\=\xe2N\x12\xc0\x9b\x9a\xcbw=\x11\x1b\xc0\x7f\x15\xfa\xb9UB\x1f\xc0\x96\xe0\xfd\xc2\x01\xbd\x1e\xc0\xee\xbbhR\x0c\xc5\x1c\xc0\xe1\x98\r\x93\x03\x7f \xc0b.F\xc3\xde\xcd \xc0\x0b\x86\n# $\x19\xc0\x11\xc2-\xf8\xf9\xb9\x1a\xc0\xd2\xc8\xcb\xd9\xa7\xb1 \xc0\x91G\xb7\x0b\xed\xc6&\xc0\xf8\xfc\xd8\x88\xab\xe5+\xc0\xd9\x9a\x99\xda?y\x1e\xc0\x8f\x1c\x92\xbf\xa7\x9d\x1a\xc0\x93<?\x15\x88q\x1c\xc0,v\n/\x9d\x12\x1b\xc0U\xcb\xdc\xea\xa0F\x1a\xc0H\xca\xa9\xcf$\xb9\x1b\xc0f\x11\x1f\x03\x12\x8f\x1e\xc0\xd8\xf0\xf3\xfa\x8d\x1a0\xc0C\x04\xd0\xfe\xf8\xbd\x1f\xc0L\xc3\xa7\x85\x18\x9f\x1a\xc0\x9av\x98\xa4^H\x19\xc0\xccV \xe8\xeaI\x1d\xc0gz\x90P_\xd5 \xc0\xb7\x96\x19{G\n\x1d\xc0\xa0 \xf5\x9a\x8b@!\xc0C\x91\xcd\x92N\xc0#\xc0\x8c\xae\xaf\xc6\xbaA\x1d\xc0x\x92\x8a-\x115\x1a\xc0\xa8\xc3\xbf\xf3\xea\x18\x1e\xc0x9\x8d\x1d\xbf\x94\x1e\xc0\xb9\xa7\xc0\xe2\xc7\xf8\x1d\xc0\xd3\x06\xb6r\xd1!\x1e\xc0\x93\xd2\x9a\xd4\x01\x9e#\xc0E\xfdzC\xc7\x0f$\xc0m\x85\x8b\x07\xf5\t&\xc0\x04\x87\xe7T\xbb\xf1%\xc0\x9f\x05\xa3\xfeM\xf5\x15\xc0\x92\xcb\xdf\xd0P\x03\x1e\xc0\x85\xdf\xf0=\xe8\xaa"\xc0\x83\x8c\xde\x18o\xec,\xc03\xae\x88p\xad\x96\x1d\xc0\x83\x8c\xde\x18o\xec,\xc0\xf5\x1aLt\x01\xe1\x14\xc03\x9c\xb5\x93&|"\xc0\xa8\xb6\xa0\xc0\x92\x98\x19\xc0\x8f\xc8Ag\xaa\xa8\x14\xc0\x13\xe0\xe9\xd7\x92\xb0\x18\xc0\xfe\xa2\x93 \xf8\xf2,\xc0Q\x1c\xdft\x02?%\xc0mc!\x0e\xe8\xc6,\xc0\xa9\x0cB&\xa0\xac"\xc0\xeetE\xaa\xa1\xc5\x19\xc0Uv\xf6\xbf\x8a\xd9,\xc0r\xf0\xc1\x1ae\xf8\x19\xc0`\x9b\x9f\xfe\xc0$\x1d\xc055}\xae\xd4D%\xc0\'\x0bpt>~#\xc0\x88\xf9\xedB\x0cW\x18\xc055}\xae\xd4D%\xc0\x9a\x84\xedn\x16\x04/\xc0\xa1\x0f\xe48\xa7\x15 \xc0L\xdcALsX+\xc0\x12\xe3\x9ag\x85\xa3\x19\xc0\x96b+\xf3\xca\xb8"\xc0\xf9\'\xe8\xd3~\xa3$\xc01\xf42r&& \xc0\x94e\x93\xda\xd1)+\xc0\xf4&\x95h\x08\xec"\xc0\xab\x8e\xf4\x1d\xbaE\x1d\xc0\x04)]\xe0\xe0g"\xc0Z\xc4\xa6R9\xc5,\xc0\xa3Q\xfa\xfb\xd8\x84"\xc0A\xfdj\xd6\xe6\x9b$\xc0\xd1G\xbc\x06\x7f\xa1"\xc0d\x85N\x89i\x19 \xc0\xdb\x8c\xba\xe4\xb3~"\xc0\x88\xdf\xad\xd1\xafD%\xc0\xbb\x1c\xbek\xc40\x1a\xc0\xf0T*u\x1d\x89#\xc0\xc5\xf8\x19\nUV%\xc0\x9e{\x12A\xa7\xb4#\xc0\xc1\x88\xb6L\xac?\x1d\xc0fgVC1=-\xc0\xafy\x02i\xccW%\xc0s\xe9\xec\xdb\xc7\x18\x1d\xc04w\xf7\x07[f\x1d\xc0\xbc\xe9\xaa\x02\x81\xc5"\xc0\xcd1`\rH\xe6 \xc0\xaa\xa9\xeb$8\x13!\xc0\xa6M\xf7\xd5\x03C&\xc0\x97\xb3\xac\xf1\x0c\xe1\x10\xc0Hu\xbcg\xa2d!\xc0Te\xd0_\x00\xc6$\xc0\xc1\x9c\xfeo\xf1l$\xc0\x00\xba\xbb^==\x16\xc0\xe0\x86\xf2\xa7~*\x1a\xc0U\xe5\x80\xdf\xf4L#\xc0?\xccJ\xc3\x1d;0\xc0\xa5q\tO\x8fn$\xc08U^_\xef\xd5\x17\xc0\x1b\xf6\xa9:um!\xc0\x1e Go\x0e\xb7\x17\xc0\xe9@\xde\x8f\xa36\x17\xc0:\xf9\xc6\xa6X\x1b\x14\xc0.T\x05\xed\xe7V\'\xc0.[\xb3v\xa6#$\xc0G5\x04K\xa1\x07+\xc0\xf7w;\xca_\x97+\xc0mnyd\x04M)\xc0\x1e\x80"\xcc\x1d\xf5.\xc0:a2<\xd3<$\xc0\x18\x16RC\x00\xf3\x1f\xc0\xa2\xbd\x0e\xcd\x1e\x96\x17\xc0\xa1\xdcF\xd4\xd2\r \xc0P\xdc\x8b\x19\xe3\xc3.\xc0\xae\x95\x17\xb6Vu$\xc0\xe8DxK\x0f\xce"\xc0\x0f\x8cPzo\xc0.\xc0\xb5\x86\xd2\x9e\xa8\x16 \xc0\xa4\xc5\x85\x81\x9d/%\xc0\x9f\x05\xa3\xfeM\xf5\x15\xc0,\xab\xa0\xa0\x00K#\xc096\x1f\x1c\x9a\xca#\xc0!\xf9\\>\xb8\x03\'\xc0\x01\xe6\xd0A\r*&\xc0\x12\xc4F\xee\xb3o#\xc0\xf1{\xdd\x89\x9170\xc0\x9ae\xad\xdc\xf9X+\xc0o\x89v$\\^,\xc0\xa6\xa2S\x83q \x1f\xc0K\x1ci\xdb\xef\x02\x1b\xc0[!\xe7\xe8x\xd4\x1e\xc0\xc0\x9d6\n\x0e\x90\x1e\xc0\xa14|\xb1\xbb\xbf"\xc0\x8c%\xfe\x04\'\x08\x0e\xc0k\xf7\xfd\xadF\x84#\xc0>-\xa6u4\xd6-\xc0\xbb\x85\x03\xc4S\xc6\x1e\xc0\x12\xff\xd5H\x96\xee\x1e\xc0\x1c\x08f~\x9d\xef\x16\xc0\xa4\xba\xa8\xffE\x9a\x1b\xc0\x95v2#\x088\x16\xc0\x1ccw=\x9d\'"\xc0D\xb1R\x8f%\t"\xc0\xefR~\x02\x13\xc6\x1f\xc0hF\xael\x8c  \xc0\xd3\xb8Q\xd4\xca$!\xc0\xf4\xe6\x90\x8a}{#\xc0\x06\xcf\r\xfcJ\xf8.\xc0\n\xc4\xae\x02\xd9\xe3!\xc0\x93\x8b\x90\x93&U\x12\xc0\x03\x83\x84;\x10\xd1$\xc0\xc1Bo\xc1\nN$\xc02\'\xe6\xa8J\xd1\x12\xc0\x87F\x00\xde\xe2\xae!\xc06\xfd9\xd6e2#\xc0R\xba\x15\x99v\x1b!\xc0\xddg\xf3\xb0^v#\xc0\x93\xde%\x7f\x87)\x15\xc0\xf1\x9f\xf3~%\xef"\xc0\x89\xe0~\xd6\xf5e*\xc0\xecP\x00at\x81"\xc0\xe5P~o/\x9a \xc0b\'\x8a8}v#\xc0K[$W") \xc0\xd1|Zi1\x85*\xc0s\xec\x9e`\xeb\xda-\xc0\x9d\x18i\xfd\x0e\xcd*\xc0\xa7\xe7\xf7C\xd8r*\xc0\x05p\x89UA\x9a\x1e\xc0\x9f\xc6`\xef\xf72 \xc0\xc6)h\xbcRL*\xc0\xe4\xb2f\xb2T\x1b$\xc0\x05\x0f\xbf\x17\xee\xca%\xc0\xf7\xc4\xf4M\xb2\xf7)\xc0I\xb7\xbb\x1e@\xb7%\xc038Ag\xe72(\xc0\x8d\xb3\xec\xb7\x8e\x8a\x1f\xc0\xb5"xyd\xf8\x1f\xc0x\xab\xf4\x1a\xf8\xe7%\xc0\xae\xe9\x9c\x1e\xe4S*\xc0\x80\xeb\'.\'\x1b(\xc0\xc3\xe9\x13x\x04\xec"\xc0\xff.dkO\xff#\xc0l\x1c\xedR\x9a\x0b$\xc04\xef;\xf03\x01#\xc0iB\x10x\x80\xb1\x1d\xc0\xbfP\xea\x9c\x02\xfb-\xc0#\xf7o\xd0\x89_"\xc0g1\x8a\xa5\xab"#\xc0\xc4\x97\xf7$\xb0\xe9-\xc0\xf1V\x9d\x95\xe9\x9e#\xc0k6\x13r\xce^$\xc0\xb2\x06S\x86g2$\xc0\x9f\xaa\x03\xa1a\x9d \xc0\x9d\x9d\xeb#\x046#\xc0\xfa\x16\xd7\xfc\xf8~\x11\xc0w\x0b\xff\xa6\xb3F,\xc0D\tn*\xe6\xa6\x15\xc0\xb2\xe2\x94\x14N=\x1e\xc0,iE8Q/#\xc0\x9d\x1e\xbe\xdds\x88#\xc0Y\xe1Dt\xf7l\x11\xc0\\\x8aj7t(#\xc0"CJ\xcd\xcc\xc8"\xc0\x88_\xe4 X\xa5\x1e\xc0\xad\xb9\x08xe\xe3)\xc0\xc1F\xf0<\xdbS$\xc0\x91J\x05|\x13\xe6\x1d\xc0\x05)x\x13\xcah#\xc0x\xa1\xdb\x0f\x01\xff"\xc0\xadA\x7f\xff&\xbd#\xc0\xbev\x95\x1b}\x1d$\xc0\xf9U\xdc\xf3!q \xc0\xd9\xfe\xa1.t\xe5#\xc0\x17M\xd2]D-$\xc0\x19e\xafQ\xbdR \xc0\xc8t\xa4\x1bb\xfb)\xc0\x13\xadD\x14\xd5\xab#\xc0\xabU}\xfa\x19f#\xc0B\xb9`\xc5\xe16\x1d\xc0\xfal7\xe01\xdf!\xc0\x9e%\xfb\xc2:p\x1e\xc0\xcc59\xc7\\\xe7#\xc0\xdd\x99*\xcc\x1e\xa3 \xc0\xad2\xfb\xe6\x1cW#\xc0\xc2\xac\n\x8d>\x9b\x1e\xc0Q)\xda\xe5\xfb\xc0#\xc0\x91\xfe\xedh+\xff"\xc0E\xeb\xe9\xf7\xdb\xca-\xc06H9\x91\xa0\xfc#\xc0B$}\x98w\xf0#\xc0Mi\x9bL\x95Q\x1f\xc0\xb7\xe3\xac\xd9\x81C#\xc0\x8f\xae\xdb\xb7{\x97-\xc0\xd1\xa9\r\xb4Y\xdf \xc0\xd8d\xca\x0f\xe0*#\xc0\x1b\x8a}\x04Z\x93 \xc0\x1b\x8a}\x04Z\x93 \xc0\x85:\xfb\xb2\x9c\x00)\xc0\xa07\x8aL\xc1\xe7 \xc0V\xcb\xeb\t2\x19#\xc0\xcd\xe6\xa0W>G#\xc0o\xcf\xd8\xedCr$\xc0\xb6\xb1\xc4\xc0{\xe7 \xc0}\x16a\x01\x1dF#\xc0}\x16a\x01\x1dF#\xc0)\x1b)\xa1sm \xc0\x82\x85%\x1d\xf4\xcf"\xc0E\x08\x9b$\xc7\xcf \xc0\x13\xd7\r\xcb\xf8\x89!\xc0\xa9\xf9\xd7\xed\xf1(\x19\xc0\xaf\xed\xfck\xbb\x0b.\xc0]H\x06\xdd"0.\xc0\xb4\xb5(\xd0\x06\x9f\x1e\xc0\x0e&(\xa0\x05Z \xc0\xa5?\xed\xa1\x13f \xc0\x0c\x1b\xc6r\xeb\x02"\xc0$\x0e\xcc\xd7)\x8f \xc0m\xbe\x18:\xeb\x7f.\xc0\x8dP\xfay![$\xc0\xe4P\xc0\x1c\xe8\\"\xc0[\xd5\xad;\n\xde#\xc0\x18\x96k\xc0\x90G \xc0\xdb!\xdd\x0e?\x06!\xc0i\x84h8ty$\xc0\xe1g\r\xd3\x97h\x1d\xc0%G\n\xdf\x08\xbb$\xc0C\xd6\xe4\x13.\xf7!\xc0\xe3\x0c\xc12,\xe2-\xc0X\x8f\x8c\xf2\xd5\xf9%\xc0\xe0\xdf\xef\xea\xf8S$\xc0\x03f\x9d\x96\x8ah!\xc0H+>km\xc6\x17\xc0\xac\xb9\xf3v\x08\xe8!\xc0\xbb\xd5\xaa\xdc\xccf#\xc0\x1e\x7f\xda\xd7 \x1d%\xc0\x8bK\xb1\xf6j\xfe \xc0\xc1\x8b\x11\xcf7\xd5.\xc0\xf5\xec\x81\xad\x03\xa1$\xc0\x8a\xe4\xc5\x9e\xae\xa3\x15\xc0\x1ec\xa0@\x14\xf4#\xc086q1=J,\xc0\xe6\xf5\xfd\x8ca\xf4$\xc0\xff\x18\xb4\xbd\x8a\x01%\xc0G\x11\xf4\xdc\x9b\xae$\xc0\xfc3\xac\xfe;\xa4#\xc04\xe04\x84\xfa\xb1\x1d\xc0\x998\xfc\xe3\xf0\xf6(\xc0.\xec\x03\x15\xe4( \xc0\x8aR\x81\xec\xd8\x90\x19\xc0\xfbF\x99\xd70\xd7"\xc0w\x0f\x93U\x8a\x14\x18\xc0\xfa\xc1\x9eAi\x9f\x1c\xc0\xf8\xc7\xdcW\x95\xa5\x18\xc0e1\x9f%\xb9I\x1e\xc0\x00\xd7R\xbd\x03\xb5\x16\xc0D\xa0Na8\xcc\x1f\xc0\xdb?W\'\ri\x1e\xc0\x8d\x84\x90*\xe2\xcc$\xc0Ts\x05\xd1Yz$\xc0\x93\xb6_\x98\x97\xec$\xc07_\xf7\x95J\xf2.\xc0\xd0\xe9\xb2\x90\xe9K \xc0K\xab?E\xd3\x02\x1e\xc0\x10\xc9E\xc1M\x9e\x1f\xc0\x1a4\xce\xa6\xaeV\x14\xc0%\xf7\x02\xbf!F*\xc0\xe1\xfaYMVE\x15\xc0p\x12\xfa\x02\xcb7#\xc0\x91\xc2\xca\x0c\x8bW.\xc0\xbc\xedK\xe4\x19\xfd.\xc0\x0bKE\x0e\xce\xb2+\xc04Z\xf6\xb0\x8a@$\xc0wP\xb38U\x97,\xc0/\x96$\xa4\xe5$"\xc0\xdd\xd7U\x06h\xdb"\xc0\x90\x82\xc0\xfd\xb0]\x16\xc0p\xd4\x88:\xfb\xc9 \xc0\xe1=F\xce\x08&"\xc0\xbc\x07g\x94%\xda\x1e\xc0\x99g+\xc1\xc3\x99#\xc0\xc0\xba6\xc2/\x1b"\xc0z<\x81\xb4\t\xec#\xc0\x9b\x8b\xfex^o$\xc03h\xf1\x10\x9b#$\xc0\xba\xc5\xd5\xf5\xbbN\x13\xc0\x0e\x1cn2\x9e]#\xc0<\x01\xd1\xde\x18\x9d\x1e\xc0\xd0\x99VJ-\xb8+\xc0\x9ei\x90h\xd7A \xc0Ti\xd7IU\xfb\x12\xc0\xd8U^\x82\x8b\xd3,\xc07\xc5z\x08\x88\xa1#\xc0\xd9oU\xc7Au\x1d\xc0\xa4\xf8\xaa\x85\x0c\x9d \xc0\x84\x7f\x1c\xbe\x9c\x8a\x1e\xc05\xe9\x05\x17qF\x1b\xc0\x81\x06!\xf5P\xe8&\xc0\x7f\xfa\xf4\x85\xf2\x14%\xc0\x91\x9e\xa20\x06\x0c%\xc0\xfb64\xa0\x1c4\x1d\xc0\xff\x8dp\xa9b\x1c0\xc0\x04\xe0\xdd\x8cn\x85\x15\xc0\x1f6\x05\x03\xd7\xe1 \xc0\xc3Ej\xd9\x82R"\xc0\xb2,\xed$\x97\xd1\x18\xc0#\xad\xad\xbc\x14\x01%\xc0k\xe0\xd1\x08.r\x1e\xc0!\xe6\x1c\xf1_R\x1e\xc0\x07\x1d/\xd4\x7f\xa8\x15\xc0\xac\xda\xd9\xa4f{*\xc0\x18\xcb3\xf6F*!\xc0Aj\xf4\x0b\xec\x98\'\xc0\xc9__\xf1\x1e%"\xc0?\xcf\xe4\x17\x9d\x02\x1b\xc0\x16\x84j\x98:~\x1d\xc0f\xa9\x85E\xac\\*\xc0\xc9\x18C\xa0\x11\x17&\xc0\xa1&mS\x9b\x87\x1d\xc0\xb4\x94\x1d\xe1\x02\xff\x1e\xc0v\xe7\xc3\xd0\xba\xee\x17\xc0\xa5\xce\xfd\xa0\xcc\xc2"\xc0>\x13\x9b\x9eL\xcd\x18\xc0+O\xac\x02\x88\xf9#\xc0\x19\xa3\x91\x0c\xea\xf8)\xc0\xe6\xa2m\x7f\xb3\xb0\x1f\xc0S\x17W[\x06_"\xc0\xedI\xa3\xea\xa5S!\xc0\x0f\xae\x01@MM\x1f\xc0o\xbdj\xe6q? \xc0\xfb]\x8aD\x8f$0\xc0\xbc\x02\xa7W\x03\xc4\x15\xc0\xfbV]\xb3B\xe4!\xc0\x92m\xee37p$\xc0\xed\xddt\x13U\xb8 \xc0'
p29
tp30
bg3
(g4
(I0
tp31
g6
tp32
Rp33
(I1
(I3205
tp34
g13
I00
S'1\xe8\xed\xe2\xfc\xd7S@w\xac"\xaf\xa3\x08S@\x8e\xec\xa1\xf6\xdefS@\xd25\xe7\x1d+\xb7S@\x80hY\xacvwS@\xeas\x84V\xb0\xa6S@ovz\xe3wzS@9Y\x01\xa5Z\x87S@-\xd1NP\xa2\xbcS@ \x99\xfc\x0f\xce\xbcS@\x11d\xcdJ[\x9bS@\xceG\x0b\xf7\xd0\xbbS@5\xafT\x8a\xc9\xaaS@qE7An_S@\xdd\t\xc6\xb59_S@\xe3\xb4\xe1\x03\x0c\xc6S@\xd4\rxn\xd3^S@\xcd\xfce\x80\xb4^S@\x1f\x98B\xff\xeb\x1dS@\xb9L\x9eI\x11\xc5S@\x12\x9c\xd6r\xcb\xc0S@g\x10\xbf\xeb{NS@7\xe6\x809\xba\xc5S@\x00\xafu\x07\x10\x9bS@\xc2\xb0\x9dT\x88\x89S@\xf5\x13\xf9\xfe\xc7\xc0S@\xba{"\xa5e\x9bS@}\x13}\xf5\x9e\x9bS@\xbd/\xca\xfdjPS@\xe6\xa8b\xcc\xd9kS@\xdc\x08\x13n\xe3\xc5S@\xfac\x0bv\xc3_S@u\xae\x94*\xe6\x82S@\xb5\x9e\xb1fy\x85S@\xe8Xa\xc8\xf1iS@k\x19,\xf8\x9a\x99S@\x95\xd5x\xee\x88_S@\xc8\xb0\xbf?\x0f\xc6S@\x98\xbd\xe4\x03J\xc0S@\xfe&\xbfM\xf8\xc4S@\xae1\x19x\xa4\xc0S@\x9e\xdc\xaa\x93dMS@2\xe52\x93-\x86S@J\xc8\x9c\xdc\x82\xadS@2\xec\xb8\xf6$]S@2)\xcfe\xfd\rS@\xd5e:bdzS@\xe8\rHc\x13hS@\xd4\x04[I\xe94S@\xae\x0c=\x8a\xdb_S@\xec\x87\xf1\xc4\x04@S@Ku\n\xa6sfS@\xcc\xd2qM\xb8\xacS@\xa7\xff\xf3\x14e\x9eS@ \xac\x14\xc9\xf2gS@U{\xaeu\xd3zS@,\x05\xab^\x0eaS@\xd8~\xcc\xc7\x16]S@\xe4\xb1"\xf4\xd29S@h\x05\xee$OGS@t\xffRp\x15\x9fS@\xa3\r\xde\xeai\x86S@\xce.\x9d7\x80yS@\x8c2\x0e\x06\xba\xadS@Y\xc0\xce\xb4G\x14S@\xc0ZOIhhS@\x99\xf4P\xe5+\x88S@S3F+\xbe\xa3S@^\xcfNr\x17\xaeS@\x95wd\xbbKGS@\xea\x7f\x10\x1fz\xa2S@\xfd\xfe\xcbl\xda\xa2S@\\n\x94r\xda\xaeS@\xa5_\xa3\xf5\xe9\xc3S@\x0f\xa8H\xeb\x96\x8dS@\xa4\xe7n\xf05\xa1S@\xb6? \xce<>S@\xda\xbau\xb3\xa0aS@\xa6\xcc\xcf\xdc\x90\xb0S@\xd15\x81P\xf6ZS@\xcd\x8b\xdd\xa9\x9f4S@\xae\xb8\xb0a\xd3\xc4S@H\x89[}\x1e\xc5S@\xce\xbc\xf5SccS@\xf16\xbe&\x0b\xb2S@\xa9~4\ni\x9fS@E\xe2\r\xc7\xc8(S@\x14\xae`\x0f)\xc0S@\xa3\xca\x8e\xf8A4S@\xcfF\x1e\xba\xedsS@\xd9\x1b0\xdc\xdb`S@\xae\t\xfd=\x93\xabS@\x0e\xb1\x8d\xb0\xf3\xabS@u&e\xdb\xcdsS@,(\xea\xcd\x17|S@\xb3\xc5\xe0\xa1\xdf{S@\xc0\xc0\x0e\xcf_\x14S@h\x9a\xf8\xc4\x90eS@\xf9[)\x1d\xae\x82S@\x87\x02\xe1)v\x7fS@\x92\xdf\xde\xf6\x1aeS@\xf9[)\x1d\xae\x82S@_\x98+a\x16|S@\xf2\x17{\xdc\xe1\xb4S@\xf0K\'\xd1:\xabS@\x8f\x07V&\xeaeS@\x92\x16@\x844qS@-\x8ex\xea^rS@\xbb\xed7\x83\x94\xc0S@\x9b\xfb8-#eS@\xce\x88]8\x84eS@\xb0\xa7d\xe3\xc0pS@\x93\x1b\xdd\'.pS@\x93\x1d\'#-pS@\xa3\x08\x94\xf1\xcd\xb7S@r\xfd\xd3\xbd\xf5aS@u\xbc\xa7-\xb8VS@z^rO\xcb\xc2S@\xe9\xc6~<\xdf\xc6S@\xeb\x99\xaf\xbew\x85S@\xfe\x96\x905\xff.S@\x10\\\x00\x81\xc9\xb5S@-\xb4\xe7H\xaeeS@\xf9aMED\x1fS@OeH\x08\x9fuS@X\x01\xe6\xf99aS@Z\x15C\xf0\x9d\x9fS@\xe1\x15*\xf5\x83\x8dS@\x0e\xff\xc6\x87\x05mS@J\xe8\x80\x05\xb4\xa4S@}LUN\ncS@&{i\xdc\xa7hS@+\n\xbf\x16\xf6\x9cS@m;\x94&\xa3\x91S@=0%\x03D\xcdS@7\xd7\xa6\x9f\xb8\x90S@\x81?U\xa8\xc5\x14S@x\x84#[*cS@!\x92\xca\xde\xde\x95S@o\xa0\x9f\x1dV_S@\n\x14\x91m\xf2\x81S@S\x8c\x85\x06\xfa\xc7S@h\xc2\x92"d\x97S@\xd2\x04h\r\xd0\xd3S@\xefDh\x88;hS@\xbf:\xc9\x1d\x04jS@<\x9ef\xeb\x84pS@\xbf5VL\xa1\x95S@\x90ph\x97\xd2-S@\xcb\xef\xa9\xfd\xdcDS@\xfeBo[\xda_S@v\xa9\xa2\x85\xfb[S@\n\xbcQ\x14O=S@\xc3\x10r\x9fbmS@\xe7\xd0\x07\xd0\xa8lS@\xc7-9\xdb\x19\xb9S@\xfd\xd4[\xee[FS@\x8c\xe9Z\xd5n\x9dS@\xa1\x81`\xcf\x8d\xaaS@\x86J~{]\xc4S@\x95\xe3?r4\xbbS@\r\x98\\\xdc\n\xc6S@R\x92\xbd\xa2\x98=S@&I\x13\xcdK\xa6S@h^\xfc?Y\xc4S@ \xc8\xba^kAS@\x94\xfb8\x9a)\xa6S@j<\ty1\xa7S@\x11\x83zb\x8ddS@\x91\xcf\xcd8\xdc\xa4S@\x83\x1cW\x05\xc1\xc3S@\xce\xda\xca:\xa5\xcfS@^\x05\x04\xeaa:S@\xabi1\xb7|(S@\xba\x17\xf3\x0b\x05\xc2S@\x91\xd078\x9d\xc2S@\xf2\xe8[\x8b\xf3XS@{\x02x5c>S@\x11\xe2\x85\xa8\x04\xc3S@\x88>AWR\xcbS@\xc5/\x03\xcbq\xc0S@w\x085\xf1\xa7\xbdS@H\xda\xd4\x19sbS@4\xf7\x85Ik;S@\xc5\x83\xafT\xdcDS@\x94\x1ao$n\x84S@\xf6f\x86A\xff\x9dS@\xdfD\xcb\xe0\x89\xa8S@C\xb7\x8e\x150\xb8S@\x92{\x98\xaaJiS@q\xdc\xb7\x9d+fS@\x96\xc9\xf0?\x80dS@\xf8\x9a4\x11\x87\xb9S@\x00\xa0ju\xde\xbcS@\xd5\x0c\xcd`\x8fMS@Z\xa6\xc0\x19\xdb8S@T\xdf\xd1\xe1\x9aXS@?.w\x80\'\x1bS@\xa1I"\xf3&dS@~\xff\x00[\xfc\xc7S@\x91m\x07DY\xa5S@\xefu\x0f\xe1\xaeeS@4|\x16\xff\xebqS@\x15\xa3\xec<\x1eHS@\x12\x17\x07\xcf\x98\xd0S@d,<\x81\xb0\xa6S@\x8e\x86P\xb4e;S@m\xf1~\x8a\x0c\xbaS@\x15\x12\x00\xe2U[S@\xe2\xce8\x90\xe1\xa0S@\xb5&\x86~\xbe\xc9S@\xa1 eD\xfa\x96S@\xd7\xf0\xf6!\x9dFS@\xd6\xfd\x84\'\xb2iS@H7\x88\x83\xc9\xacS@^\xf1K\xb8\xd8jS@\xd2\xbb\xd9\xecc\xb0S@\x08\xec\x9d\x87\x8d]S@\x91\xa5\x8b\xc8n]S@\x00\xd4&o\xc7`S@\x92\xbb\xcd\x12T\x85S@:\x9c\xabSg5S@\xdfV)\x06\xd8oS@\xe3\x99J\x94%\xd2S@n\xa8f\x19\xdfzS@\x16\xf0\xde\x90bNS@ \xe4\x977[\xaaS@\xad\xb4\xa9mO+S@\xf5\x93\xb5T\xadbS@K(\x93\x15$6S@\x9aE\xf2\xd9H|S@\xb1*\xbd{9dS@o\x91\xbf\xcd\x17\xc8S@++\xa2A\x85\xa3S@X\xc3\xe2\xbb\xfe_S@\xd5\x9d\x87\xfb}oS@\xd5&\xd0\x01g\xcfS@\x8fu\xb2\xe6\xc6\x08S@K\x10Y\x9d|kS@\xf0b\xf7\x84d_S@\xe5\xb3\xaf\x8f\x04VS@\x1b4z\x84\xf1\x08S@)dYw\xd0GS@\xdf 8s\x81\x8cS@N\xec\xd8\x1d\xce\x83S@I\xf9\xf1\xc4ZiS@Z\xeb7=\xee,S@!"\t1\xcbcS@l\x15\x9d(*\xafS@"\xcf\x7f\xd6`lS@\xe53\xf2Z\xd7-S@^t\xd7\xe8\x9d\xbbS@\xd4\xf4\x16\x0ep\xc7S@;O3\xfcy\xadS@\x0e\xbah\x80\x9c[S@L\xc0\x1bDG\xb2S@-w\xe7\xa6\xeb\xb1S@,n\xfb(~\\S@\xbd\x8ev\xf6\x84eS@\x8e\xf8\xba\xb3K\xbeS@\xc4\x98\xa5\xf2\xf1\xa5S@[\x9b\xc8\x87<\xbaS@\x90\xde\x7f\x12\x0caS@\xa2\xe2\x00\xe9\xfc\xb1S@\xc2\xa4\xedf\xf8\x96S@$TD\x00\t\xceS@z\xa9.\x15\xad\xb5S@\x96\x8b\xd7\\\x85\xa9S@_\xc0\x1eq\xe4_S@\xd8\xff2\x81\tXS@\x1e\xeb\xe2e\xc5\x7fS@\xd7\x7f\x15\xb6\x05\xb0S@\xc8\x17uL\xe9\x7fS@\xca\xf9l\x94\x1b\xbeS@u\xc5\xeb2\xc8\x1bS@\xd4\xf9\x8f\xd4\xc4nS@4\'\xf6T\x84,S@\xcf?=\x86\x07HS@<\x00\x8f\xf0\x9e_S@\x8d)\x18f\xaf\xcbS@\xc1\xb6\x90\xfb\x8epS@<\x9ef\xeb\x84pS@s\xfak/\xeazS@E&\x1b\xc1\xdd\xc9S@v\xfa\xecyZqS@a{\xbc8\xbe(S@\x08\x16\x9c~\x06)S@\xe5\xebv\x80\xae\xaeS@\x08p0\x9b{_S@"\t\x07\n\xca\xaeS@\x89Zo\x18\xbb\x86S@\xaf\tT\x07\xb4\x86S@\xa7\xddZ:\xa8\xb2S@\x06\xd0\xe6y\x80\xbbS@\x7fh/\xf6\xc9\x85S@\xf8q2\xe8\\QS@D\xad\xd2\x04x\xa4S@\xa0\xaeEa3_S@\xc8A\xd3\x11\x1e/S@p\x04\xa3L\xf9^S@\xca\xb7\x9e\x17M\x9bS@\xa2\xb8\x14\xe7\xf8\xa4S@\xbe\x97\xd42jbS@\xb1\x93\xa7\xbd\xb4\x82S@FG\xccj\x85%S@Z\x10\xd4\xc9\x7f\x9eS@\xf6\x80\x0b\xbb\xc1\x1bS@\x0e\xd9\xdc\xb1eNS@!\xa6\x0cI\x83\xbdS@\xf9\x12\xfb\xb4\xb4\x17S@\x7fw\xf0P\xbc\xacS@$S\xdeK,qS@\x87\x96\xb8\xec\xa3\xa7S@\xf309$e5S@9\xb1\xde\xefE{S@6\x95\x1b\x02\x9a\xacS@\xc4\x87\x80N\x8b\xabS@xU\xc9!\x15\xb8S@5\x9c@\xdd\xc95S@>9d\xcb\xc7\xbbS@p@)s\x9ezS@\x1ay~Y>\xabS@\xfe\xf5\xf0\xb0\xbd^S@\xb8}\x1c\x8c~\xacS@\xbc]e\x8c\x12NS@\x81\xe2\xc6q\xc8\x8aS@\xe3\xaa\x1eG\xec\xa5S@\x02x\x88\xa2$pS@\xc0{X\x96q\xa2S@ggQ%e\xa2S@\xf2O\x9d\xb2\xa9yS@J\xe6\x06\xf4\xf6AS@\x8c0\x17\x7f\xefeS@\x99\xf1\xf0W\x08\xa3S@\xa9!\xb7x\x7f\x15S@[\xc0I\xfe\x1dzS@\xf06u\x17\t\xa6S@\xcd\xb7\xfe\xab\x96uS@4\xd0\xef>\xbf\xadS@\x92S\x00\x8f\x04\xabS@\xd0\xa8\xacn\xaf/S@\x04=\xd4s\xfc\xadS@\xba\xbc\xd6\xf6\xe4\x98S@c9\'\xea\x84$S@:\xe0\xbd\x90\x96\xb8S@\xccv\x9c\xf0\xf5\xa5S@\xd7\xc5\xea?/cS@\\Y;\xff<\xa6S@\xdba\xa9@\xf5/S@(\xf8\xe2<\xeaoS@\xe4JX\x9c~^S@\xbe\xe1\xeb\x15\xccYS@\xf90\xc3\xc7tdS@\xde-b\xcb9\xaaS@&\xd7\x80G\xab^S@\x1c\xa9\x05b]\x9bS@*\x10\x1dUj\x13S@\xfe\xe7%\xf8\xedpS@\x14r\xde\r\xa5^S@\x13\xb7\xa6m\xbcpS@\x97\xca\xf1\xf2\xd7^S@\xba{"\xa5e\x9bS@1\xe6\x15\xb8\x13\x9bS@\x16\xe5Ty\xde\xa4S@cL)_\xee\x81S@\xe2\x99\x12\xd2b^S@\x07K4\xff;\xc6S@\xe1\x1e\xe2\xba\x0b_S@C\x80\xb8\xb0\x91\xa4S@\xe9ZB\xd7\xa1pS@+\xd6\x13rK@S@;hv\x0b\x82^S@o\x8b\x7fA\xe1]S@\xa6\x8eL\xa6YrS@\xefq\xc9\xc6\xee\xc5S@\xec\xe3r\x93\xf9\xc6S@\\\xaf\xecg\xde\x9aS@9\x01\x95\xdc\x15\xc6S@9\x01\x95\xdc\x15\xc6S@\x86\x06\x81\x81\xe6\xc5S@a6\xa1uY[S@\x82\xe7\xc8\\\xbd^S@\xd0\xd0\xd0=\xcd\xc0S@2\xdcq3\x04\xc3S@\xb4\x9d\xae\xd1^\xc0S@\xc6\xb9\x91\xf1\xafiS@\xe4\x98\x0b\x0c$=S@F\x00\xe1#\xd5\xc3S@\x172m\x86VeS@\x8c\xfet\xff\x8ddS@%\x02\x98fAdS@\x1d\xa8\x90w\xe9\xc3S@9\x12\xd5d\xf3\xc2S@To\x06Z[aS@R\xf0)}\xd8\x95S@\'xJ\xbch\xb7S@\xa6\xb3\xc9\xca\x8b\xbeS@\xb4*\xc69\\MS@\\\x05\xd8\x8d\xceoS@\t\x1d\xech\x05\xb2S@H\x04yV!]S@\xe7\xe2@b\x89eS@\x97\xa9:\xca\x8eFS@!\xeb\xe0\\\xfa\xbdS@\x8f\x07V&\xeaeS@\x1b\xe4\x1f\x8e\x8caS@\xaaq\xd5\xb4\x80|S@*l\xc1\xa7\xd1xS@ \x152\xc2\xd7_S@\xbe\xc4R+\xba\xbfS@\x1d;\x13\xcd\xc8\x92S@^\x01L1\xcb=S@.\x94\x8c\xaa\xad\xc3S@^\xd1g\xbcj\xc4S@@4\x1e\xafg\xaaS@dvB\xa2\xcdVS@\x0e\x8c\xee\xb1\xdc_S@\x1d\x97\xd9`v\xadS@\x06\xb0\xbd\xadZ\xa1S@\x8b\xd6\xff\xf1TqS@\x8b\x8e\x90\xf9)\xcaS@1P\xc1\xc7LhS@\xb4\xa5\x8e\x16@aS@j\xb7\x01\x8c\\zS@\x80\x1d\x0e\xf2\n\xabS@\x82\x96\x9c"\x19\x95S@\xdc4\xc6\r\x19dS@\xeb8NmC`S@\xb14r\x1f\xd1\xc9S@\xb6Iwa\x1d;S@\xcb=\x88\x97\xd5zS@#-\x90\xfd\x0e\xc9S@\xc7\x14?\x04\xf8zS@\x89\xee8\x02\xffbS@\xdb\x0bZ\xe84\xa3S@\xa2\x88\t\x17\x16bS@\x05\x95j\x91\xdc`S@\xa1f6\xe3\xf5\xc6S@\xdaNr\xf6\x05\x96S@\xab\xa9\\\xf7\x9f4S@\x88\x02\x80*\xe2\xbeS@\xd4C\x84q\'8S@i:\xac\xf9\xf1}S@{A&3\xce\x7fS@\x9fN8;\xfbnS@\x0b,\xa2\x02Q\xcbS@\xc8\r\xd7t\xb0;S@G\x12\x08\xbe\xd3_S@\x8a7`K7bS@3\xea\x89:\xfa\xcaS@\xa8\x9fd\xadO\xafS@Tre\x12\xfa\xf9R@""\x17\x93\x7f\x94S@,;\xd5\xda.KS@\xa5\xb9-\x1d\xa5\tS@:P\xf2\xff\xdegS@I\xdb\xf8\xbf\xa5dS@\xd7o\x89\xd0!zS@\x17\x86\xbe\xdeW\x87S@L_\xc1\xf6\xc1\x15S@%\n\xc0Y"\xa4S@\n\xd3-\xc9\xf7RS@Q$\xcd,\xb8{S@\xd3\xc7\xa2\r\xcc\xb1S@\x0e\xabR\x8d\xf6\x7fS@8\xda\xc0\x7f\x1d8S@\xcc\x1f\xd64\xed\xcfS@\xc606\xcepiS@\xa6\x95\r"\x84\xb4S@\x03\xd9h\x82\xde\xbcS@\xcf\x00l\xc1A(S@\xc1l\xde@BhS@\xec\xd5{}\xffGS@U\xb3?\xe12\xa7S@\xf3\x19{z\xf0qS@\xea\xd2\xdda`hS@\x82\xac\x88\xe0\xa0\xacS@Uy^\x1fCeS@\xb5XA\x8fTiS@[U\xf7\x834\x1dS@\xdd\xf6TAs>S@O\x9f<P\x81aS@m\x88;\x08\xcbKS@\x83*K1\xe4eS@x=h8m]S@\xa2\xc8V!,\x19S@\xa6\xf6\x95f\x1d\xb7S@\x12\xa7\x8cX\n\xc6S@R\x96x\t\xc4\x9dS@\xbc[v\x18\x83\x80S@t\xde(~\xfe%S@\xc1"\xa15\xb8\x14S@\x1b\xca\x81\xd3\xd4\xc7S@yE37?yS@v\x1d.\xd2\x85\xabS@D\xdf[\x14GPS@\x8dw8\xa1\x0e\xabS@\xed\xe9\\\xcd\xf8\xb7S@\x0f8\xe6\xe9\xebgS@sj\x8b\xb3\xae\xd7S@\xc3H\xc76\xb2\xbeS@F\x16H\xd6\xb4@S@T\xb2\x0b\xd8`\xa2S@a\xa9\x9d%\x85dS@(\xbd\xd1\xd4\xcbMS@\x88\xc9\x8af\x81\xbbS@\\\x17\xb6\x89\xd1\xbdS@c\xbap\x88s\xc0S@\x9d\x83\xe7\x10\x88jS@\xac\x94\x1c\xd0\xfc[S@\xe6"\xdf\x91v\x9dS@\x1d\x90\x12\xd1\xecWS@\xb9?\x16\x1b+\x88S@\x0c]O+\xedMS@\xd5}\xa5\x0c\xc1QS@E\xf0\x88\xf5\x18\xa9S@\xd0\x94\x10\xa0+aS@\xe2+\xd1\xea\xf6jS@k\xb4\xff\xe0\x17rS@\xb3\x80\x94Z\xdc\xc1S@\xb6D\xdfe\xc7%S@\xd0\xc7\xb0\x1a4\xb8S@\xe4\xb5f\xa4\xd0\xa2S@\xbdA\x81*\xe7]S@J\xe6\x83\x04R\xa2S@\x17,n\xe4\x0bFS@\x9b\xadG\xa6\x8d0S@\xf2\xdc\xda\x1c\x87\x91S@\xda\x14\x1fgY\xbeS@\xc8qi\xe0\x11\xb7S@\xfa\xe6v+\xb7\xadS@\x83\xc2\xbe\x99\xb6\x85S@Fc$\x9aY\xc3S@w\x06j\x1cAmS@]\x8bH+\xbehS@\xc4\xa8K\x99i~S@\xa6\xf3\'\xbe\xc3\xc3S@Y\xb00\xd2\xba\x93S@\x89\xde0\xbe\xbd\xbfS@\xcc\x1f\xd64\xed\xcfS@\x14\x92\xb5\x84\x0fkS@\xa8\xa4r\x05\xe2\xc6S@\x94\xcbbC\x10\xa2S@\x89\xa3\x99_\xd4\xbeS@\xf0a\xa2\x98\x95qS@\xc7\xac\xcb\x9d&TS@\x87\xbaQt\x9e\xc4S@\xc7\xe1\xd7=\x9dPS@;y>\xea\xfcaS@\x08\n\x84C\xe9\tS@\xe3\x90c\xb2A^S@\xa3\xda\xe9\xef+\xc8S@i`K\x18\xd7\xd2S@C\xadd\x1aJ\\S@@\xdfY \x99\xc2S@\xe1-\xd9,\x8a\xa6S@[\xc9PJ\xa7\x1fS@C\xc5\x1f\xe8\x92}S@\xd2\x85\xbd\xab\xfd\x1dS@5H?H\xd8TS@\xcc\x19\xde\xe6\xf0\xb1S@\xf6\xff\x9a\x92){S@v+\x8c6\xaa\xb9S@\x92\xe8\x83\xb8c^S@\xea{\xb5\x02p\xbaS@.\xee\xe5\xacMpS@6\xab<\xebM\xc4S@\x0b\x06\xa9\xac\x06qS@\xf6\x07\x8fu]\x94S@\xc2l\xde/h<S@+3\x92\xe4\xa2\xc1S@\xa4\xd7\x9d\x96\xedXS@\xb5\xdcB\xd9r@S@\'\x92\xd4"\xae\x13S@\xf6\x02\x1f\xe8\xca\x91S@v\xd9\xb8\x81mlS@C5~\x815_S@\x04X\xcd\x81\xac\x9dS@\x80q\xac\x0c/=S@\x85\xd8?\xd1\xe4NS@/\xfa\x0e\x8d\x08\x95S@\xc5;A+\xbd7S@\xcfF\x1e\xba\xedsS@/\xeb\xd2n\xf1lS@\xec\xf4m\x0b\xaeWS@\xa6\xce.\x95\x07\x17S@\xa7\xd9\x9cD\xc2\x8bS@j\xecj\xa9X\xaeS@\xa1\x9ah\xf80bS@\\h\xbdl\'\x17S@G\xfe\x0eP\xc29S@\xd5>N\x0f\xca!S@\xf8:\xf2s\x11\xc8S@4\xee\xa6TZiS@B3V\x92S<S@}\xf1\x92)iSS@\xb1\xec\x0f\x15\xc7\xc0S@~3,\xbe\x8dMS@\x9b\x8f"6\xd5\xabS@\xc6\xc3\xbf\xbc\x13kS@\x90\xd0\x8a\x9d{\x8aS@\x83O\'E\x96>S@\xc2@\xce\x95:\x1fS@!\xbc\xdde\xd4\x16S@\xae.\xed$w\xc3S@aq\xc4\x9b\xa8[S@\x1c\x05\xc0\xa3\x89\x10S@\xf6O\xcf\x9728S@@\x12\x08\xc6&\xafS@\xbdh\xed\xf0ogS@\x99!\xb9_\x1fnS@\x8e:O\x002RS@g\x00\xbe\t(kS@G#\xe8\xff\x0e\xbaS@\xedW5\xf8v(S@\xa39;\x12\xbc\xb0S@\x1b~D\x02\xa3\x14S@P\\d\x9d\xb4eS@S\x14)\xe3\x9c\x8dS@\xc3>7\xc2S5S@\xc9e\x82\xcf\xf7\x80S@\x85(\x11\xa1\xadES@\xb3\x80\x94Z\xdc\xc1S@D%st\x86\xc5S@\x80N\x81cp\xafS@e\x81\xaf\x11\xf3\x8bS@\xea;\x98\x9bp\x96S@\x80\x06vY\xab`S@\xc9M\xa8f\xf6cS@\xab\xe9\x03\xab\xffSS@\xaf\xff(O\xbabS@\xe4z\x18\xc7j\x7fS@\x85\xe3\x90]\xbc?S@\xba\x08\x14\t:\x88S@\x89o(%\xbd\x91S@l\xd4\x9f\xd37\x1dS@m\x06-\xe7viS@\x00\xdc\xa3\n4zS@TF\x968\xd0\x93S@!\xb9\xc1\xe0\x08|S@a\x12\x963\x8cLS@\xd2?\x1b$G\xcfS@\x1a\xf9\xf2}\xfe\xbdS@\xcbC|\xd6\xd2\x1dS@1\x143E\x05\x14S@ \xfa\t9@\x14S@\x0f\xf0\xd3\xc7\x858S@\xe5N\x95C]\xa6S@}\xf2\x00\xd4g:S@p\xb5\xb0\x8dWSS@\x1f\xa2\xe9\xce\x19.S@\xbb\xae\x9d\x94\xde<S@c/g\x04\xa7qS@\x82\xd7\xc5\xb6RNS@x\xf1\xd9G\xf5\x93S@\xf1_\x86\x1b)\xa8S@\x1e\xafU\xed\xf0 S@4\x83k\xdc-\xbbS@\x13 \xaf\xf8i\x86S@qL\x8d_(lS@\x815\xc9\x1dmUS@\xdc\x02\x0bq\x9d\xc7S@\x81\x0eg\xc7t\x86S@#f!D\x0c\xbeS@\xc8j\xf3I\xbc\x86S@\xc7\xfc;\xfd\x81\xc0S@\xddPk\x1a\xc0\xadS@\xb4\xe4\x1e\xed\x8b\xadS@\xb3\x1f\xb2)\x83eS@\xcd\'B\xe2E\xc6S@\xc3\x0f\xf2\xaf\xf7\xc3S@\xe2n\xbe\xb0!\xacS@z\x13\xc6\xa2X\xaeS@<[\x18\xae\x07oS@6\xed\r5^\xb5S@\xc75\x83$\\\xabS@"\x8c\xd9\xe2B#S@^U\xa0\xca\x85\xa4S@\xbd4\xf5\x14\x90\x93S@\x80x\xd2`\x14aS@\xbd\x1e\x05)7\xafS@\x8b \xccFA\xabS@Z\x15\x9472\xc4S@\xa0\xbfA\xe0\xb5eS@7\xda)\x86\x99`S@\xadQn%\xeclS@\x8e\xd3\xfbf*\xabS@\x9e\xa4\x0f\xd9\x0eHS@\xe0%\x1e\x0bC\xc4S@m!\x9f^\xb7\xaeS@d)\x03g\xaapS@\xf6\x86E\xa6\xa6\xd7S@\xb4\xe9q\x7fi\xaaS@\xb2\xf9\xf1\xec\x91\xcdS@{\xdb%O\xaa\x9aS@\x9e\xfef\xb7\x8a\xacS@\x98\xa8\xbb\xb6P\xbbS@W\xdb\xea\xff\x13_S@\x85\xc4\x10R\xad^S@\xa1\xdc\xe1\x1f\x81kS@\xdbj\xb5Yw\x9eS@o\xfd\x8a MaS@}\xfb\xf8\xd1Y^S@\x06K9\xdcufS@m\xa4\xf1\xcd\xdb\xaeS@\xe9\x91\xfcG\xc7\xbcS@N}\xdaK\xe8oS@\x8eB\xe1c_\x9eS@J]\xdc\x87\x13\xb0S@9\x89\x9a\xb6!\xc8S@p\xee\x9d\xf5\xeb\xcfS@\nkvA>pS@>\xb8\xc9t\x84\xabS@4r\xd0\x85K\xafS@a\xa3\x8e\x0c?\xafS@\xf6\xa8]\xb7\x80iS@a\xa1\xa6\x17\xe9\x89S@\xb5\xe1\xa8\x99]\x9eS@\x99gk\x902\xafS@\xfe\xef\x18\x9a\xccoS@\'>\x86\xcf\x07\xb8S@e\x1ap0\xb8\xacS@f\xb0\xdeY\xfe\xacS@EX\xd22\xc8\x87S@\xdff0\x9f\xb8@S@\x9fN8;\xfbnS@\x10O\x80\x95\x00[S@z>\xb4\x8bO\xc9S@@\xb9\x08\xddT\x94S@\x85\xa8\xd3N\x03\xc7S@6\xf8R\x07e>S@L\xa9I|\xe1\xacS@\x19\x04\xa3-|\x9eS@vt\xe1\\\xac\xbeS@U\xe6;D\xf2\x11S@\xa8\x0e\xd8\recS@\x0b\xee\xe1\x08i\x9eS@\xda\xb6\xcb\x03\xfapS@S\x0f\x98\xd6\xdbrS@\xa7\x90D=\xd2\x0eS@\x92>JZ\xbc\xacS@\xd0e<\xf2\xc3dS@\x9f\x1fF\xb1jzS@7y\xf8\x89A\xabS@X\xb3g\x8f\xbcYS@F\x04A\x9d>lS@\xc7Vb\xc8\xb8pS@\xfa\xf7r\xea\xbc\x84S@8FK(\xee\x98S@Vz@z\x15\xb0S@\xa1\x07\xe3\xf9$\xa4S@\x8ez1\x93\x99\xc0S@\xb60n\xf0\xb1iS@\xf0\x18%a\x92dS@\xab\x198m\xe3]S@\x88_\xec\xc8\x97\xa8S@\x1e\xadLZ\x83\xc4S@ \x0cl\xdf\xe91S@\x04\xa1^\xd4DBS@\xc4\xd1\x96\xfe\xce\x9dS@\x88\x83\x83<\xc7\xc4S@\xbf~\xdec\xd6\x8dS@\xa8\xe0\x8e \xe8\xb0S@\x16\xca\xf7\xb1\x17qS@\x91\xa6\xdcL\x9apS@\xef\x1a\x04-\xf0hS@M\xd9!\x0b\\ES@\x15\x11\xc2\xf8.qS@l\x1aN\x1d\xf7\xa4S@\x82\xd6}\xe0QbS@\xbdh\xe2o0zS@\xa2\xc3\x9c\xab\xa0wS@#\x06c\xd3ndS@q\xb4^3l`S@\xab\x9c\xb4\xbb\x07\x1cS@\xb4\x9d\xae\xd1^\xc0S@\xa1\xacL\x94\x9b\xa4S@\x90\xfa|\x12\xfb\x12S@C\x0c\xc9\xe6OrS@\xc8\xcd\n\xe9\xfaQS@V\xfd6\xda\x8e\xa7S@{\xee\xd2\xbe\xc7\x87S@\xfa\xe0\x15w\xe7\xa4S@#\x8c*\x1bG{S@C\xc3z\x97\xf5\xaeS@\xe9\x885\xc52\xc4S@\xc2\x83[\xa1snS@\xaa\x12n\xedlrS@\x17\xcf\xb3\x02\x1e_S@\xda\n\xed\x05\xcbYS@i\xe4v\x17c\xa7S@\x0b\xc3=@\xd5\xc0S@\xe8S\x13!\x95sS@\xd5P\xc9-5\x9eS@\xe1qw\xe3\x8a\xc3S@U\xb3?\xe12\xa7S@"\xd6\xbe\x80\xac\xc6S@8Q3,[\xb2S@)I\xcaS\xcd\x88S@\xef\xb3\xda]h\xa5S@w%\xc1\xb8\xe3`S@}/\x96\x86\xb4\xabS@z\xbf^:\xf4\x8bS@U!\x89.\xec4S@\xe8\xb6\x9a\x97p=S@\x19\x93\xff?\xd0(S@\xb5\x10\xae\xa6KqS@tR%\xc9\x93(S@h\x8f\xcb\x9dI\x9bS@s\xf93\xc4lcS@\xee\xe1\x9b5`PS@P\x8f\xf55\xe8fS@h@\x96\x99\xfb\xa5S@ \xc9lV\xd8\xc4S@+\x1a\x00\xec\x16rS@\xdeD\x83\xf8\xa8iS@\xb9\xf8Vq\xdc\xc4S@M\x18\x9d\r\x87\xbcS@2\xa4\xe6\x92D\xa6S@\x00u\x85sC\xb5S@!\x0cK\xec\x03\xc5S@~Z9\nrmS@\xda\x9c\x1a;\xabhS@\xf9H\xeaa\xf7\xbdS@tF}j\x07{S@\x1bbu\x99a\x9bS@@\\\xc6\xa2;\x8bS@\x89?u\x9a<\xb9S@\x11\x92\xed\xd5;nS@\xc0\xf8o\xabj_S@\xf0.G\xe1//S@Sp\xd6\xb3\xc2CS@\xbc%\xd9\x9f\xd2\xa7S@\xf5T\xfeo(%S@D\xf2o\x16\xb3\xcbS@\x15iI\xda\xc3\xa3S@YP\xa6\xfc\x05\x96S@i\xa2T\xda\xad\xa6S@\x1b\x86\xcdC\xb6dS@"\x0f\x7f\xb4|@S@\xf2\xf9tq\xc3\xbeS@\x80\x8ad[\xea\xc6S@\xed\xeaj\xac\xf8LS@\'.\xe3jq\x95S@\x9f#\xd3Dp\x8cS@\x80,$Ni\xbeS@Y\xc0\xddn\xdd\xa5S@\xb5~{S\xcc\x93S@\nm\xda\x96A\xbdS@\x83\xf8\x8a\x8a\xd8=S@\xd1B/L\xd0eS@\x0b\xd7\xbb\xfe\xac^S@\'\x89\xd6\x8b\xfe\xc7S@\nL\x97\x90\x05jS@\xd2g\x8f,\xf9;S@\xab=\xd7yb\x8cS@\xdbz\x9e\xfa\x9b_S@\xb18@ \xc1\xaaS@M\x08\x02D\xc1\xc7S@\x07\xb7\xb5\x18\x98%S@r\x03\xcf\xc1;uS@+s\xe4=\xe2fS@%E$\xce \xceS@\xf6$:_\xf2\xabS@\xdd\xa02*o\xbeS@\xbd\x91A_N(S@R\'\xc8\x81\xd3\x7fS@\x1cK\x03/l_S@B.\xc9\xb8#\xc1S@,\xf4!\xcc\x83zS@\xb2v\xc2\x98m\xabS@K\xeb\xcfb&\xb0S@C\xfe\x17\xc1pQS@\xa8s\x7f\xa6\xcf\xc9S@Rr\xc8\xc95aS@ \xc7\xf4\xd3>\xb9S@\x96$\xb2\xd0\x1b\xd0S@\xc5\r\x9c\x0b\xf08S@S\x0f\xd9~UjS@\xca\xea~\xae\xf9cS@\'\xf9\x18\xe1=)S@j\xd5\xd2~\xc6\x13S@\\Em\x1c\x16cS@6\xc3G\x03\x84\x15S@\xe6\x81\xa5\xa4\xd9SS@\xdaM\x1f5\x8cSS@\xbf\xac\xba\\c\xf7R@0\xfci\x92\x9a5S@\x9bsw\x94\xbb\x92S@t\xf2\x1f\xaa\xffSS@l\xa9o\x98\x94_S@\x9bu\x95@\x12bS@\xca\xe9\xbeB\xf7\xc4S@4\xe6\xcf*\xd9\x92S@\xd3\xd0\xc5\xab\xea\xb9S@.[_\xc8\nhS@^\\\x8a\xed\xdb\xc5S@p9\xbd\x0e\x03qS@\xf0Vi\xe2\xc1QS@oqAM\x06\xcbS@Q.\xd5Z\x83KS@\x05\xe1!\x12O\xc6S@#X\x10u\x92\xa2S@\xe2\xdc\xd9\x91\xff\x1fS@\xaaK\x0c\x83\xc2\x91S@F\x1b\xf2!\xec\xc5S@T\xc8\xb1\xee\xc5pS@]q!,\xb5^S@\x81 \xd7\xb9\x1a,S@r\xb0\x1e%k\xbaS@> \x9d\xb0\xffQS@9\xd0.\xdc`\x94S@Au\xfd\xcc<lS@\x16\xd7r"\xec\x84S@\x05\x8f\x8a\xdb7nS@\x1b\\\xb0\x98"]S@*\xce\xd9\xe3McS@(s`\x85\'\x9dS@"wA_\xc9rS@\x8bv\xf2\xeb\x15\x96S@\xaf>\x9c\xe8\r\xbeS@\xb9\x93\x170|iS@\x14\x94n=\xb0iS@1h\xde\xe0\xf4\xceS@\x0c\x8e\x00[0\x86S@fA\xbc\xaaz\xc5S@a\xa2P\x98\xb3\xc0S@\xc7\xabt\xf8\x1c\x95S@\xc5\xf0>\xd7\x16\'S@w\xde\xed\x90z\x85S@\xc3\xf9\xde\x155\x95S@n\xc9M\xff\x06jS@\xb4\x93\x86\x94V\xbaS@\xee9\xfc\x98CdS@\x81X8\x1a\xf4iS@\x06\xad\xb7jA5S@\xfb\x05\xd7oe\x9fS@\x909\x90\xc9\x1c\xc7S@\x9a\x15\xd2\x18*5S@\x86\xf5\xf6\xca\x01\xb9S@\xe7K4U(\x17S@\xcf\xa0\x9bz\x81kS@xBX\xc4\xdd\xc6S@\xe6\x12@\xd4\x198S@U"\xfa\xa7\xc5\x92S@\xd2\xccC\x8aRYS@\xedV\xf3\xa8\xb9\xa6S@\x8d\xf2s+\x06\xc8S@\xf8\xc5h$?\xb2S@\xd1\x04\xba\x9e\xb1\xc3S@DQV=\x86,S@\xebo\xf8r\xc6\xb1S@\xa6H\xf3d!\xcaS@ry\xf5\x1f<dS@\xec\xcd\xcb)\xca\xb1S@^\xfe\xcf\xf8\x05\xa2S@a\x87r\x8eFTS@\xee\xe8i\xdd\x07\xb7S@\x9b\xf9?\x01\x08TS@\xbeE\xa3j6\x99S@+j\x8a\xf9\xd8cS@N\xc6\xd8Q\x1dDS@\x85^HW\xe6+S@"\xb4J7\xa9\x98S@\xee\xe8i\xdd\x07\xb7S@~\xc2\xe8\x85\xeb_S@96\xef\x0e\xb6OS@\xf5\xf1\x8a\xd3\x08XS@*\xa9\x86$\x80ZS@e\x969\xb8\x19\xc8S@\x87\xbaQt\x9e\xc4S@@\xaf\x0b\xbdX\x91S@\x85\xfc\xdf6\xb7cS@[\x1d(\xd3P\x1eS@\xb5GB\xa6P\xa2S@d\xc0\x84\xfe7\xa2S@J~(pdcS@\xfc?34\xb1TS@+\xe5<_\xbe\xb1S@\xffC\xbb:F\xbbS@\xc4b\xd2_PhS@\x1c\xddxn\xd4\xd2S@\xb5GB\xa6P\xa2S@\x1a\n"`$YS@F\xf1\x86\xa0\xff\xb8S@\xe6s$\xfcpTS@\n\xca\xb6O\xa1pS@J\xc6\xcfL\x0f\xb5S@\x95\xa0\xf97\r1S@\xa2\xfe\xc6*=NS@\xaeiv\x07\xf99S@\xfc${\xfc/{S@j\xecj\xa9X\xaeS@1.<U\x13\xbcS@\x84\x14%n\xe3_S@\xd7\xc3\xef\xf3\x83 S@\xdd\xd5!\xe6\xdc\x87S@i\x05\xcc\\\xe9ZS@\xf0 \'\x9e\xee\x07S@6\xc7\x08N\x1e\xb7S@\x84\xc2\x82\xc7&\xafS@#1\x0b\xbd;4S@\xa2\xfe\xc6*=NS@\r\xaf\xfd\x8f\x1f\x87S@\xe96\xdb \xfc.S@E\xb2\xfc\xb7-\xb6S@m\x82%\xaaj\xaeS@67\r\x04\x03mS@\x00\x91/\x7f\xee\x9fS@\t?@\xf6\xd1hS@\x17\xeew\x04{\x9fS@\xb4i.\x13\xf7\xafS@\xb6\x06\xber\xdb\xbbS@\xd4\xcf\xb6m\xc9MS@M\xaak\x101\xfaR@:\x93\xf2SiqS@L]=d\xd8\x9aS@\x91R\xdb\x1aThS@\x8e_\xadP\'\xbbS@\x8b\xc4\x9b\xc0\xfa;S@\x18\x15,\xb3kzS@,A\x1d\xfbY\x9fS@:\xbf\x83a\xdfxS@\x16\x1e\x03\xb4rjS@\xd5w<TM\xc6S@(\xbf#\x9a\x14mS@D\\Qv]MS@\x9a\xec\x9d\xf1o\xcdS@7\xc3\xf5\xfe5fS@\x1f\t\xaf\xc7\x0f\x96S@os\x1f\x84\xf4MS@\xd4sU\x9eJ+S@]\x8bH+\xbehS@\xae\xc3 c\xb2\x85S@)*M\x9e\x17\xcaS@\xcf\xe7\xc1?\x18+S@e\xe4z\xb2p\xc4S@K\x1d\x19\x88V[S@J\xbf0\xa8\x17qS@\x93\xd9\xdf\x9a\x00\\S@\x9d\x91cIAcS@\x96\xb1\x90\xbb9\x89S@\x87G%\xbd\xc3SS@n\xf8E\xf9\xef.S@\xd3\x8a\\\x8d\xd5jS@\xb3\xc7\x0cc"{S@&\x1b\x04\x902{S@A\x1f\xbf\xe9m.S@\xe5y*\xb3r\x9bS@\x8f\x06\x12\xd6WJS@\xb1V\xef\xf9U\xb1S@\x11\xf6\xec\xaf\x9a\x9eS@\x95K\x01\x96\xe5\xb1S@\xafm"\xff\xf1\xa5S@\x90\x80\x00..rS@\x9b\xd5\xe9\x97\xff\x9eS@?n7\xdf<yS@[\x028[\xf6\xb2S@\x9d\xf8%\x0f\xf1+S@_\x87s\xd7\xa7\xa6S@\xaf!\xe1\xef\x16\x83S@\x8dw\xf7\xe3J\xa4S@\xc9[\xb6\xa2 \tS@\xe7.\x86f\x99\xb6S@\xf2\x8fc\xdeyTS@i\xf8\x80\x99\xbfFS@\xea\xe7w\xa4CCS@\x13\xfa\x85\x90ydS@\n\xd2\xb4\xf3\x1dhS@\xdb\x9au\x8d4\xc6S@\xfb\x163s\xe1\x9fS@\xea\x99`\xb9\xe8tS@b;\x9f\xd7\x82\x83S@\x8e\x99\xfb3\x97\x7fS@\xa5\x98+9\xcf\x8aS@\x11\x01\xfaW\xa8\xb9S@\x9b0\x87_\xd3\x9cS@\x9b)\xdf^V1S@{\x12\x8fe\xad\xbeS@\xe7o\xeb\xc5\x99qS@S&\xe5\x19\xb4<S@~\xd6\x98:\xbfuS@:\x08k|u\xc3S@sAS\\RiS@\xcf\xa6\xb7\xebu\x8dS@\xc3\x81\x9d\x0f\x88\xb0S@v\x12\x91 \x82\xc5S@;D\x13\xaa\xe7\xa9S@\xde\xc5\xaf\xa2\xe8~S@]\xaa\xec\xe2\x95JS@\x00\xbbJ\xb3\xd2\xa9S@\xaa\xf1H\x8c\x80>S@\xb9U\xc3Z\xda\xc2S@\xf1\x04\xae\x80\xeb]S@\xd3\x0c\xcd\xc5\xf8\xb9S@\xda\xf5H\x1fi:S@\x7f\xde\xfb@\xaf\x8aS@Pg\xaf\x83\xf2\x81S@)k\xcd\xc5\\\x90S@\x8cjn2\x04=S@Y\xe8B\xf7d\xccS@\xa9\xc6\x08\x00\x9b\xc7S@\x95\x92no?\xadS@\xc2\xaac\xa0)\x98S@7P\xe8\x04\xf1\x7fS@\xee\xccLAE\x8eS@n\xc3\xe2U\xa4fS@\xaf\xe8\xab\x05\xac\x7fS@\x11\xd4\x16\x15\x8c9S@`\xf5\xa5\xdcwGS@_\xa0\xee>\xaa\x14S@"\xab\x84\xb0\xd3=S@\x9d\x92&\xaa\x87\xc3S@\xdb8`\xeb\x93uS@\x99h\x8c\x80\x84\xb4S@\xa0T\x05g\x136S@J\xef\xaf\x0b\xcfDS@/g\xd2\r\xbawS@bn\x1dP\x8b)S@\xea\xd3}mK#S@\x86\x15{\x05)\xa9S@<\x89\x0cQ\xe52S@\x15\xda\x97Kr\xa6S@\xc2U<~G\x97S@\xe4\x06h\x1fH?S@s:4ch9S@\xf4[\x80"\x0b\x82S@|l\x1f\x9fF^S@)\x83\xd4\xb3\x16\xa5S@u\x1fH\xe6\x02 S@\xd6\x86\xd8\xa8\xb7MS@k\x16\r\xd7\xc4QS@\xa2\x88\x8f\x8e}>S@\x94Ra/\x88\xaeS@\xb8\xb6^x\x05aS@C\x05Y\xfb9nS@qR\x1d}\xcd\xc6S@\xfb\x0bNA\xab\x1fS@D\x0fb>\x85RS@\x93D\xea\xd2\xf4cS@\x89U\xebIsfS@!Q\xa2\x82\x15TS@]^~\xa6\xe8\xfaR@-\x90><\x1b;S@yk\xceN\t\x91S@\xc6D\x11L\xd6ES@\x8axb\tsOS@\xf2A\x1d\x9a{gS@\x8a8\x9ba\xe2NS@"\xbd`\xe7c\x99S@\x8e\t\xf8KX\x1fS@\x81\xc3\xc2F\xf8\x13S@\xf8\xc6=$\xbckS@\xc7\t\xa4\x149sS@\xac\xd0\xe1\xaf\xdevS@#\n\xf8\xc6c%S@\x97\xb9\xca\x18~8S@\xf0\xd137{\xc6S@\x99\x81\x86\x85\x80\xa4S@*Ws\x8c\x9eRS@z~$\x132eS@.\xd2\x89\xb77lS@\xf9/\x15\xf8\x0flS@PAp.\xa6\x1fS@3Li\xb1\xd3\x86S@\xe1_\xabm\xf6\x08S@\xb0\xfa\xc3\x9c\xd29S@!\xe9\xab+\xa7aS@\xac*\xe2G\x86OS@\xdcs\xe5\xb5\xfb\xb0S@\x9a\xb5\xa6/\xc4\xbfS@\x99\xd1\xdb\xa60\xb5S@)\x1d\x8e\x8dc\xa4S@\xee\x8d\xf6\x07\xbd*S@b\x96\r/\xee\x06S@\x9809k\x89\xceS@\x1c\xaf\xc4\xcf\x1e_S@\xfa\xd1Y"\xed\xa5S@\x8b\xff\x04\xdc\x0c\xa6S@\xcd\xdd@9\xb7\x1fS@o?!\x83\xf8\x8aS@\x86\x86\x0e\xa8\xa1\xafS@\xb6\x84\xf3\x95,\x18S@i\xf3\xc0R\xae\xa6S@z\xe9\xa3\xecK\xa4S@\xf80,\xfb\xf8\xa5S@v\x06+L|iS@;i\xc2\xbb\x85\xa4S@\x8c@\xa4\r\xaf1S@\x0c\x83\x1e0\x8a\xa3S@:F7\xf2\r:S@\xa2\xe0i\x9c\x92[S@4)\xb8\xf6K]S@s\x86]c;\xa7S@6\x93\xef\xd5\xd6\xa3S@\x80\xe2\x0e\x8c\x82\xb1S@W\xfb\xb0\x7f\xbc\xc0S@!\xdb\x10*\xf0\xc2S@&\xb1i\xfb^aS@\xc5\xed\x86K\x11mS@\xec\x80\x01\xfd7\xc5S@\x1cleM\xaa\xc4S@\xfd\xda9`l_S@\x83\x14\xa8RE_S@\xd0\x02\xb5\x82\x0b_S@*W\x89\xd8>\x16S@\xf6\xf6\xb9\x1c\xb2\xb1S@\xf0\xd0\xf4O\xdf\x7fS@c4\x1c\xea.jS@!Zb\x9c%\xc4S@\xa0\xd7)\xc19\xa1S@\x81A\xce\xb42jS@\x8a\xc3~\x02\x1d_S@\xfa\x14\x9f\xa5D\xc9S@\xf8\x03\x99<|mS@\xcf\x84\xab\x05\x8a\x98S@\xf4E\x8dD\x95RS@\xb3o~_\x82\xa7S@\xe3\xd13\xc4\xa5\xc0S@\x12\xf8\x18{\xe7\xa4S@`A \xd6\xb2\xb0S@\xf0\x9a\x11\x89\'FS@\xe8\xaaaG`\xa3S@\xa9G\xe3l\xaf^S@\x01}Sf\xfa\x85S@%\x1d\xdf\x85\xb1\x1aS@\xa1\xc4\xbd\xcb\xa6\xc0S@\x19q\xbdn\x99\xa4S@\xb4\t\xaa\x03,\x17S@\xbd\xc0\xe0\x8a\xddrS@+I\x922\x9d_S@\x94\xf9\xa2\x8c\x0e\xbdS@\xed\xd7\x99\xc0\xda&S@\x02\xca\x8f\xa2\xa1\xbcS@\x12^>\x00\x94yS@\xf9\xc2$\x80\xac\xa4S@\xa9\xd5\xdf\xf6\xc7eS@a\xc1XL\x12\x86S@\xe9=4H\xa4zS@ME\xe8\xf2 \xc9S@~n\xe6|\x9c\xc0S@\xcc\xd1\xf7\xa3\x16\xc1S@\xaa2\xf8X\xf5fS@\xdd\x1b};ScS@\xf4wP\xe9\x9bPS@\xfd\xac<\xffnNS@:\n\x8b\xfc`nS@&x\xaa|\xe1^S@g\x9ep5\x01jS@\x9c\xd9W \xba\xa6S@/\xcb-"\xf6\x82S@\xf6VS\xca\r\xa5S@R\xda\xd3=V\xb7S@\xa5\x90\xe2\x1f\xd6_S@\xbc\x82E\xf8/iS@\xf7@\xc0\xa9\xc0\xabS@I\xd6\xe6\xc3D\xacS@\'R\xd01C\xa3S@\x8c\x8c\n\x84\xb7\xcbS@x\xa0\xf1:\x0c\x1bS@\x85\xc4\x10R\xad^S@X\xcbS\xc4?\x99S@l\x80\x92\x98\x12CS@FX\xa3\x9d\x9f\xa2S@\x00\x1e\xa4\x15`\xaeS@\x98\xffSx\x92eS@\xb7\x11P\x02\x18\xc5S@\xac\x99\x9aQ\xbe{S@T5y\x13\xfb\xc2S@\x87\xed}&\x84hS@4\xda\xd2\xb7\xba\x95S@+d\x13\xb5\xec\x9cS@\xca\xa9F\xd9\xc6BS@\x86\x95a\x9a\xe0\xc0S@v\xad?\x8b\xdd\xbeS@\xb8\xd1\x88\x0e\xc9[S@S\x96\xc1\xc3\xb0iS@N\xc4\xe8\xf8 )S@\x84\xd4\x15K\xa8\xb9S@\xec\x1e\xa5\x1e\xf2\xb4S@\xb6\xa5Y\xf7Q\x88S@\r\xbf<,\x90PS@\xc4\x19g\xde\xc3\x19S@p\x8ef\xa9h\x87S@\xdc4\xc6\r\x19dS@]\x16\xf6Zb\xa5S@wt6\xc6p[S@\x19@8\x1e\xda\xb7S@\xcd[\xdb\xee\x17\xc5S@\x88\xa1\xf01\x95\x95S@\xc5-\xbf\xe5\x99\xa8S@\x1aT\xb0\xa7\x11\xcbS@\xefYoH\xf3`S@}\x0c\x8e\xb0\xf8\x86S@(\x83fj\xdc\xb3S@\xf8\xf6\xdd\xa4e\xb8S@\xae0S\\\t\xceS@\xfd\xbc<\t<dS@~\xd8\xb8\xc9U\xbdS@J\xe8\xe0\x0esqS@\x95\x9eE\xcd\xe1&S@\x98\xc4\xb04?^S@\x89\x9e\x1c\x05\xfc\xb9S@9RE\x1eB\xbaS@l\x80\xf3\xb3\xf8zS@6^*\x0c\rBS@|\x80\xf1\x97-BS@:F7\xf2\r:S@bC3]\x1dES@\xbe\xeaRU\xf2`S@\t\xc6(\xf0\x18)S@L\xfe%7\x00\xb8S@\x14a]\xd5\x8a\xa8S@\xc9\xe1;\xe9\x89{S@4\xfe\x02\xba\xbf5S@l\xa8\x0e\xd6\xf7IS@X\xacF\xc7kiS@\x10\xc7\x9c:\x8f\xbeS@\x972\x95GsdS@\xdd\xa6)\x18\xb7eS@+\xc6(\xec\xa13S@\x92\xe1\xa3\x87\x9f\xc4S@\x8ax\xa4r\xa4\xcbS@\x99\x04\x90O\x96\xa7S@\xdbd\xb4\xfd\x7f=S@\xc1\xf4T\x15\x8e=S@\xd2\xc9$\xbe|?S@\x0b\x96\xa4\x00\xeeLS@\xac~\xefH\xdf_S@\xfa\xe4{\xd2MqS@B\x88\xf1qQdS@@G|\xcf\xa1\x02S@\x14b"9\x859S@]4Z\x88\x87nS@\xd2Y\xc2<\x93\xc1S@o\x156\x93:\xa9S@\xb1\x0e\x88\x1b\x8d\xbeS@\xc0\xfc\xa4+\x83@S@.T\x9bi\xd3\xccS@\xee+\xcf\x94\xb7>S@\xc7\xc3tvQqS@\xd7j\x97\xd4\xf1`S@\x9f\xdd\xdf\x8a\xc6ES@\xe0d4\xbb5VS@e\x80\x9d\xa6P\xa2S@\xb0\xc7W\x06\xca\x8bS@\x06\x94\xecq\x99(S@\x8a\x96{\xcb\xd9eS@\x0c\xa2\x19\xd4\xe7\x9aS@\x08T\xcf\xc7\xc5,S@\xf1\x8d\xfeu\x04\xbbS@\xb5`S\x98zZS@\xe0\xb7\xa05\xef+S@\x9d(\xe0\xfe7\xa2S@w\xed\xcd\x08r\xadS@\xd0\xd9\x0e8\x04\xc8S@\x95\xec|\xd2@aS@-j[\x88\xbf\x0fS@`F\xe1\x0b\xf62S@\xaa\xe4d\xc5\xddeS@\x86\xaf}Q\xdf\xacS@\x8e\x11\x9e\xfd\x90\xbbS@;d\x0c\xf7\xc1iS@\x87\x88\xba\xd4\x8f\xa3S@\x8b4\x0et!\x9bS@\xab\xb3Q\xadN@S@\xb0\xf9\xe5\x03\x05dS@\xf2\xdf"\xd9\xfelS@\xa0\x80\xda\xf4\x87zS@\xcd\x93\x12\xa9\x84\x9bS@QR>:\xf4\x8bS@.`\xa0BJ=S@n\xad\x8b\xa1\x9d\xf6R@\xc0\x0fg\xb0\x0eCS@}\xd0T\xf97GS@r\\3\x8a\x93\xbcS@\xf61\x8f.InS@FC\x0b\xe94BS@\\\x99\xfdF\xe2\xc0S@B\x08\x97i\xe6eS@pi+4P+S@\xe8\x87S9\x7f\xafS@2\xbap0z\xc1S@\x11\xd6"wn\x95S@~\x9a\xf5\xc0\xa6\xcbS@\xdd \xb0AGfS@\xa8\xcf\xf5_\x15dS@\xe9s\xf3\xa9\xf6gS@ \xd6\xeb\r7\x17S@\xe7;\xd3p\x1bCS@\x81\x0eV\xca/\x03S@=\xdc:\xcd`\x9cS@q\x02\xa9\xdd\x0f\xbeS@%|\x13\xe3\xb8\xaaS@\xaf\xf4\x0c\xc7\xfelS@\x99\xffX\xc6\x05\x95S@\xe7\xdd\xe5\xa5\xd7CS@Ox\xe3\x0b\xc7\x9dS@&uwUr\xc4S@BFn\x016\x95S@S\x99Z\xdfEMS@\xa6\xb1\xc9\xef\xec\xb3S@\x94\xa6\x80\x13\r\xabS@\xf6^\x12\xcb\x06pS@\x9f;\xe0\xff\xeeoS@\x08\xb1\xf6\xcc\xf6eS@\xb0\x02\x97\xebu\x8dS@I\rx\xd5\xc9\x85S@/\xf3-\xdf\r@S@\xd5p\xee\xcc\x96kS@7\x15\xcf\xc1\xaalS@\xe51\xb1\xec-jS@o\xb1\xa1M\xe1\xc7S@\xd9\x81\xe2S\xbbUS@`\x1a\x0c>u\x88S@u\x1c\xee\xa6`MS@\xff`=F\x12\xc7S@\xbdR@\xba\x97pS@\xb4\xad\x06&\xce_S@\x15\xa1`B\xffyS@\xa9\x82\xca\x13?\x95S@\xe4\xd6\x89O\x9a\x9dS@_\x055\xc3\xb4uS@\xe7\x8e\xa6{}HS@\xfeIa\xb5\xed/S@\x80\xe1\x17\xc9\xdd\xc4S@bn\xb3\xae:\xc4S@\xc6r\xe8\x18\x15\xabS@\xa2\x97~\xe9\xe3yS@\xbd6)Ql\x89S@\xe4L\xacA6\x93S@\xbf\xf0\xec\xb5\xcd\xc4S@\xf3p\xfe"\xf3lS@y\x8f+v3<S@\xd3N\x87_\x9bqS@4\xa2\'c+3S@5\x90\xc0\x98;\xabS@\xf5\xfd\xc9>\xbf\xabS@\x00&\x1b\xc0\xde\xc7S@\xb6\x7f$\x9f\xce\x16S@\xed\xcd\xdf\x1a\xe6\xc5S@\xb3\xcav]\xfdVS@\xe0\xbdr\xcb\xd5mS@%\xe0\x82\xe8u\xbaS@-*Dr\xdbdS@\xc4>\xfc\x9d\xd8\xb6S@\xb2\x9bN\x98xXS@n\xf5\x947\xbd\xb7S@\xe3Q\xf70\xa6YS@\x8d\xf1\x11\x12\xbeaS@-g\xdb\xa4ahS@z\xe4\xce\xaeWcS@\xdaO \xedL\xb5S@o\xb9\xc8\xd7u>S@\xaf\xce\xff\xcb\xd5\xc6S@|\xa7\tb\xbb\x91S@\x9c7<\xca\xd7bS@\x7f\xe2\x11\xfbvdS@\xfa\xfe\xd6\xab\xf5\xabS@y\xcf\x1e\xf5aiS@2\xce\x9c\x96G\x97S@\xb2\xe2\xc5\xfa\xd8\xc7S@\x804\xaf\xcd\xa9\x91S@\x85\xd8N\xf2\x8e4S@`\xf1q\xfb\x16\xacS@\xb3\xe3\x89\xc8\xa9\x9dS@"\x9f\xa15\x96\xb2S@\xf9_:TrQS@\xb3\xe5\x8a\xf8X\xa1S@\xa9\x07&\x9f\x047S@g8f\xaarfS@t\x12\x98;\x03\xbfS@\xa9\x1b\xc8\xab\x0fdS@l#\x8f\xbcA\xc6S@%\x06\xa8\x8c\xe9\x11S@\xa7\xe1\x8a\x88\xe0\xbeS@\xeb\xc2\x12\x088hS@\xf0\xe6\x96\x80P\xb2S@C3 \xed1\xacS@\xad\xe9\xca\x9f\x9d\xa6S@Sa\x12\xb0\x8c\x86S@\xef\x0b\xeb\xe4zHS@{\xecy\xa3\xb7/S@\xae\xfbpF~zS@J~(pdcS@\xb3\xaa\xeb\x04\xc0cS@\x8d&\xdd\xfe\x97\xb1S@\x05m\x91.I{S@\xbfO\'\xdd]BS@)\x90g\x81x?S@I[R\xe4\xac[S@XJm\x18\xa0SS@\xc0u\xbc\x96\xddeS@\xad\xf0T3[\x9eS@\xab\x80\xc4J\x19cS@Z&\x0e\x12F+S@\x18pe\x08D\xa9S@\xd8\x06\xf1\xa7:[S@\x94\xd7K96dS@\xb7\x91\x98k^mS@tf\xff\xab\xd6eS@\xd05{<Y\xa1S@\xc9\xbd\x99\xa7\xdcSS@\xc5\xb1\xdc\xf0\xb7kS@\x1eMT\xb1\x9d_S@zv\xfc}M]S@j%\x8c\xf7\xb0JS@\xda\t:\xa5\x1e\x9eS@RW\xff7\x0c\xc8S@\x17$\xb7N\xdd(S@\xafz\xc7\xb7\xc3\xb1S@h\xf1!Z\xf9(S@\x19\xf1%4\x85qS@\x1du\x07\x96S\x87S@C\xb2\xb5\xc8\xcb%S@9_W\xa9\xe0\x92S@\xb9\xb1\xe0\xee\x84\x91S@\x99\xf0\x82\x0fVdS@\x9a\xac\xfa\x10\x06RS@W\xa0\xdfh\xf3pS@!\x93V_S\xaaS@\xdc\x03\x89RBfS@_\x04\x19\xa1"\x8dS@\x81\xdd\xfe\xc3\xde\x93S@\x17\x9e\xbdn\xb0\xa3S@R\xb9Uw\xbapS@\xae\xd8G_\xe11S@\x98\xef\xae\xa2\xb7\x82S@\xaf\xbf\x83\xd1<\xacS@!\x93V_S\xaaS@\xaaR\xe8$u\x9cS@\r?\xb7\x8b@\xbeS@\x9b\xf9W\xf3\xc7pS@T\xa1iJ\x01|S@D\xec\xae\x82\xa6mS@\xb5\xbd\xc6:\xe0\xc4S@/[\xd9\xb4T\xc1S@\xb5\xd7K\x04\x92\xb2S@\xcd\xcaE\xce\xbc\xadS@\x86f\xf2\xbf#\x8dS@\x07,\xbb\xb3\xc7\xc4S@4\x91gJOpS@V\x82:\x04\xf0\x86S@\xff`7D\xbd\xc5S@\xcc\x1b[\x0e\x8e\xbcS@Y\x1b\x0c\x83\x08\rS@\xb7P\x81\xd8\x93\xb7S@\xb1{\xe8!\xa4MS@\xa9\x9e\xd1u\x17bS@jd\xfeuU<S@\x0f(\xaay\x1e\xc1S@\x13k\x9e\xa7$pS@\xe4\xa7\x8cP\x95\x15S@P*V\xbci\xc0S@T\xac\xa2\xca55S@}\x92\xe9\xd7O\xc4S@P<\x11?\xaf\x87S@LA\x9c\x9d\x909S@\x05\xec\xfa\xa8\xa4dS@\x08\xf3\xcc\xf7\xd3_S@p\x82:\xe6\x80iS@\x9e\x9a\xb2k\xbb\xc0S@\x1dw\xd1\xe7\xeb\xa9S@\x87\x1a\xef\xa6O0S@\x90\x05\x83M\x85\xc5S@\\\x00^\x19\xe03S@\xa1\xf9\xe3+\x1a\x99S@\xa7\x08#+\xddqS@Nm["\xe3\xb0S@\xb8\x1e:\xe7>)S@@\x97r\x10L\xaaS@\x04\x8b*\xeb\x104S@;\x82\xd6\xd1g.S@g\xa8c\xd3N\xb2S@z\x0cH\xbb\xb2MS@|:\x08;\xfb{S@\x04M\xf9\xe8\x81lS@\xc2a\xb1y\xcbhS@}f_\x12\xb5wS@\x1f-\x07\\*\xc8S@\xa3\x02m\xac\xd5cS@\x0e\xa2n.\x02ZS@rv\xe2]\x07\xc4S@|\x80I\xac\x10NS@T\x7fWE(\x87S@^\xb1\x12\x04\xd6|S@\xcb\xe8\xf4\x16\x06bS@L\xa6\xdf>\xe6\x9fS@f\xe3\x17\x98u\x8cS@Gf%A\xfeGS@!G\xa7}\xbd\xaeS@\\\xd4\xdet\xbaOS@\xa8\xb9\x87\xe6\x1d\xbeS@9\\;\xe5\x0cTS@%\x97\x8e\xbf\x92\xabS@\xc3\xea\xe8D\x8f\xc0S@\xe4,:(\x80\x96S@o\x86j*\xe9\x97S@\xae\xd7\x80\x88;qS@\xf9\x87\x8fb\xe6ES@I(\xfc\xe2\x99\xb8S@DzGLh_S@D7\x08\xe3N\x87S@;g\xba\x0b\xd6\xaeS@\x1fO\x9c\xb9\x14\x86S@\x91\xe8\x9f\xfe\\>S@\xf5y\xd1zj\xbeS@\xca\x0e\xac\xe4W\x86S@\xcf\xd8\xd5\xf7\x03!S@V\x8e\xfdZ\xc8\x89S@\xb7\xfc!|j\x9fS@l\xbd\xe9\xcc3\xbfS@\x1b\xe8!\xb0\xf7\xc3S@\x12\x95\x1e\xbb\x17\xafS@"\x96\x86\x19W\xafS@\xf6F\x9e[4\xafS@#z\x02a%\xafS@\x18\xfe9$\xaf\xbfS@a\xa1\xa6\x17\xe9\x89S@\xbd7a\xdd+qS@\xc7\xcb\xd5\xc89uS@\xe4O*\x83\xab\xc3S@m\xcbQ\xc8\xef\xc3S@\xa8\xd2\xd2A\x9a\xb1S@\xb7~CK\x16]S@\xb6\x04\xad\xf8\x88SS@\xe9\xac\xdb\x15-/S@\xca}\x12o\x9boS@7\x0b\xe3\xad\x8b\xc9S@\xcbW[\x1f\xc8mS@\xea\xaeAT\n\xc0S@6v*\xa2\x15\xb5S@\xbd\xb4\x81\\\x06%S@\xd2\xefe!\xd8\xbaS@;\x80\xdc\x9eh^S@\xc5<D."(S@\x1b\\a\xd3A\x86S@K(*\x02\x15\xc9S@\x18D\xe3\xa4\x00\x86S@p\'\x18\xad\xe6\x0fS@5\xa3\xd4\xe6\x1c\xb0S@\x99\xcc:=\xe6\xb5S@\x00\x02@\xb4\xed\xb6S@\xe6[\xec\xdd\xa0\x9fS@\x83Y\x0bGr\xa4S@\xdb?\x96\xe3\xc9|S@\xe6\xd2\x00I_\xadS@@\xa3\xf5z\xb5\x87S@\x0c\x80\x9f\xb7n`S@&\xbb\xb0\x04\x937S@.\xfcx\xc3\xb4aS@\xbe\xd6\xcd\xd5\xec\xb0S@0z\xe5><\xb1S@:w\x86$\x8c\xc3S@\x92\xde\xdf\xd54\xb6S@\xab\x85*\x07d\x91S@\x0c\xbd%\xd3P\xbcS@\xd8R\x80\xa3z\xa7S@e2\xab\xd4\rlS@\x0eD;\x95I\x97S@vG;D\x07\xb8S@\x86m\xad\x98\xd0\x9fS@\xff\x8e\x1f\xf2\xf0\x07S@=\x00\xe39\x9b\xb6S@\x97\xa9\xbb\x12F|S@v\x1d\xa6\xa5\xe0(S@\xd9\xd9\nz\x8beS@/\xa5n\x1d\x0e\xc6S@\xf8\x835\xe8\xdd{S@K\xbe\x93\xbb\x08hS@\xb0\x9e\xf3\x99\x889S@kz\x93G\x1f\xa5S@\x1a\xd6\x81~\x9b#S@\x8c\x91\xcd(\xcd\xa0S@\x90\r\xd7V\xb1lS@2\x86\xb9\x033aS@\x18\x1f\x9b\x16W\x9dS@\xca}\x12o\x9boS@\xd4d\xbf\xa5g\xafS@\xd3\xe5\x08\x10S\x1cS@\x83\xb6/p\xa8_S@\\\x12\x9c\xfe\xd8hS@\xc9@\x9b\xcfW\x8cS@6G\x8a\xf5q\xc4S@\x95\x8b,U\x9ecS@\x84\x846\xcf\xecfS@\xca\x00\xceI\x11\xc6S@\x1f\xcd4\xb1l8S@\x94\x1bg\xab\xbf\x9dS@\xdb\x9czQ?\x9aS@9\xe5>J\xd9\x9eS@\xfc\xf19\x9b\x86NS@\x82)\xa1\xce\xe1\x9dS@\xc3\xdb\x9aT\xf4\x83S@6\xa7\xac\x0c\xa8hS@C\x1a\xb9d\xdfNS@U\x14\x8f\xc1\x02uS@/\xd3\xb3\xa1\xbcFS@\x99f\x16\xd0\xa8\x95S@\xe2\xdc\xd9\x91\xff\x1fS@\x9b\xa1\xdd\xb2\n\x95S@\x1b,\x8a\xe7\xf3\xa6S@-\x19\xe6\x9f\xce\xa5S@\x08\x7f\xbeR:(S@\xa5\xe8{\xf4\xdf\xbcS@,u\xff\xfd\x97\x85S@\x8c\n\xdak\xb5\x85S@\xd5\xc8\xfe\xa3\xabFS@\xab\xe7s`\xedMS@k\xaa\xe5\xb6\xc5fS@O\xe0R\x81n\xa3S@\x96L\xfd\x13\xb6\x85S@\xd4\xcb\x96\x170[S@\xad\x1f\x88\xb2n\xcdS@+.\xbbx\xc5\x9dS@6B\xca\xfcs\xa6S@:\x82\xaaWrgS@N\x8e\xff\xaa\x03\xaeS@j)\xc9\x9a\xdf5S@\x9d\x95$\xe3\xf9cS@\xac\x97*By\x18S@\xbd\xb4\xcc/\x9bBS@\xe1\xa6\xa1\x1b\xa5\x7fS@\xb0d\x1f=\xe7\xa0S@\x99\\\x94H\xab\xaeS@\xc5l\xacL\x98\xbeS@g[\xc6\x95g\xc3S@E\xdf\x19\x9dY\xbaS@\xe3h\xf8\x8e?\x99S@j\x10\xba\xc8\xa8ES@\x97-7\xea\x11TS@-\x0b\x08:\xf9\xbaS@\x86\xa2\x7f\xee\xd5\x10S@\xd4\xcb\x96\x170[S@\xb9\xb7C#^\x86S@m\xb4\x97X\x9d`S@\x9f\xc0O\xd4OfS@\x89\xcd\xdb\xf1ilS@\x83\xb6H$H\x8bS@\xcfn\xbb+tTS@\x83\xc6\xfdh\x03\x81S@\x9dxL6\x16pS@\xba\xb7C\x95%\xbdS@\xa5gvo\xdb/S@j@\xa6\x19\x0b\x0cS@\xdc\x8e\xb7\xc6H=S@e9Az\xba/S@&\x80seF\xcbS@\xe1x\xb1~\xf1kS@\xdf\x7f\x11\xb7\xbdpS@\x91\xce8b\xf5\x8aS@\xea\xd4\x92\xaf\xba\xceS@8\xde>\xb7D\xb1S@J3\xbeA\x1a\rS@\x11\xfb\xb5I\xadqS@\xc7\xbc\xbdw\xc6cS@\xd2\xb6\x85\r\xec_S@^\xfa\x81v\xf2pS@\x0f\x9e\xe6\x9fPTS@z\xbf\x81\xec\x9f\x94S@p \xd5\xa2\xf2uS@P.\x93\xda\x0cdS@\xa9M\x95\xbe\'cS@\x98\x8c\xd2f\xc8kS@)\xa4S\x92\x01=S@\x8e\x81\xa7\xbe\xa0zS@\xadm\xe0\xc2TQS@\xf2\xd1e2\x859S@H\x07\xe2\t\x8bqS@-\x17\xc4\xa2QdS@(/\xff!!:S@\xc1\x07\xf6X\xc9pS@\x85/u\x0b`\x91S@J\xc3n\xd4\xc4*S@\xad\t\x95\x12_&S@A\xad\x8c&\xd5qS@2:\xa1\x9e\xb5US@f\xcd\x93\x8c4qS@\xae\x06\xf5\xf0\xe9\xcaS@\xc8sK\xe6\x93vS@\xed.pv\xa8$S@`=\xaa\xa6xdS@,7O^_cS@\xf8i$\x83\x8b\x12S@V\x1f\x87\x8c\xba_S@Op\xee\x1a\xcc_S@\x97\xc8\x98\xf4\x9c\xcaS@.\x99f\xd9;\x95S@\xb6\xe2\\P\xc5\xb5S@\x08LT\xbbb`S@\xc1\x93\xfe\xe0dvS@\xf9\x14\xd6\')\x17S@nl\x82S\x05`S@\x10\x1b+\xf8\xa2\xbbS@\x8a\xfc\x7f\xe0uUS@;\xba(\x94#pS@A\xf7\x87\xeb\xe8\xbaS@\xdd`u9\x1d\x98S@\x02\x8aI?4dS@h\xbd\x12\xa9\x99iS@y\xcc\xe8Y0\x93S@\x11Z\xde\xc2V\x19S@Y9\xf0\xd7\x0cwS@\x1b\x80\x8c\xbd\x93\xb7S@/&\x0fE\x1b\x95S@ \xc4\xb2\xa5SiS@\x94\xf0\xa7G\x95_S@\x98\xe1_\x90o\x95S@\xcfX\xf0e\xf9\xa0S@Q\xbdqf\x91\xb4S@c\x92\xae\xb0:\x95S@(\x9d3\xcbp\xb4S@N\x83I\xb9\xf5sS@\xee\x82\xb8e8dS@\xb5\x10\xb2\xf0\xe4\xbbS@c\xba\xbf\xbe\xf9\xcbS@fY]\xf6sdS@\x9fN\x05\x1e,\x99S@[!&~R_S@I\xd5\x0f\x02\x17\xbcS@\xc7l"\x1c\xb3\x98S@\x9a-%\xed\xd1\xcdS@~k\x87\x90\x9fdS@\xf7b\x04G\x96eS@\xe4\x18\xac\x18\xbbMS@8X\xae\x82\x11_S@\x07\x8e\x8dpt_S@o\x1b\xe2N\xd2dS@)D7e\xc1\x89S@\x1a\xae\xba\x07\'\x17S@\xe8\xaeq\xb1\xabdS@\x95|\x8d\xdd9\x05S@\x03`{\xcb;NS@\x8cl&/\xc6@S@\x85@%C\x9b\xafS@"\xbc\xef\xa3\x8b(S@\x06\xfe\x1a\x08\x88\xb9S@\x97\x87\x89\x13\x86NS@\x84a2\x15+\xacS@\xe6\x83\x1e25[S@ \x03;\xbc\xaf\x9fS@\xcd\x0e\xf4\\\x18GS@\x14r\x07\xb9\xb6^S@\xf9\\n\x95\xe5^S@\xa3I\x81\xc9hcS@\xb7]\xe4]\xb4(S@J#5oz]S@\xee\xf7\xcd@\x0fcS@\x9d@\xe5\x14gyS@\xa2\xbbI\x80\xc7%S@\x1b\xc6]t\xd3\x9fS@\x86\x16O\x0c\x1bcS@\xd9\x84t\x12\xc8\x83S@\xe8\x87S9\x7f\xafS@\xea\x9b\xa3[\x82\xabS@=a\x84\xddWcS@6$\x9c^BvS@\x1c\xdf/5pQS@\x9aZ\xeei\x9e@S@\xcd\xb7\'I-AS@#\xe6\x1f\xebNOS@,\x96\x93W\x9d\x15S@\x0e~\xc6*\xcf^S@\t\xc1m~-`S@>\xe2\n\x18\xa7\x95S@\x98\xdf1\xe9\xf1\x9cS@\t\x11\'\x8c\xbf@S@\x86\x9c\xf0\xfb\x179S@uU\xfd\x1fN\xb7S@\x8a%\x11\xc3\xf0\xb0S@\x1dy\xa1\x19J\xb1S@%\xef\x9f\xa7\x11@S@\xeepi\xea\xf0\xb0S@S\xf8\xe7\xcdl\xa1S@\xcb\x89\xa4%5\xbfS@\'\x17\x14\xdb\xa6\xbfS@\xdf\xdf\xb6\xc5x\xa1S@\xac\tM\xf2\xe2\xbeS@V0r\xa3\xef\xb7S@\xeb\x13\xa8}I\xa1S@+\xaf\xa1\x80\x16\xc7S@YU\x08\xed\xd4\xc7S@6\xfd\xb7\xff\xba\x87S@@\xb1\x9fO\xffcS@\x10\x9d")\xfb\xa1S@\',\xacU[\xd2S@\xb8\xbb\xed\xbev\x87S@\x86\x1a\x15P\xba\xc4S@A\x13\xaf\xf4\x14\xb0S@^\x13o_\xaauS@>\xaa\x10H\x14\xc0S@\x82\x1c\x9a\xd4\x16\xb5S@9\x90\x92\x85\xe1dS@\xc5\x0c\x94\xbd@[S@D\xe1\xca/\x91\xa3S@%\xd6\xec\xe8I5S@\x15\xa3Rf\xb0\xa3S@\xe3\x0f\x0ew\xe6]S@\x93\x84Oj\xee\xa3S@\x89y\xf9s\xe7\xb5S@&z\xbdLI\xc6S@\x1b\xe8Fa!\xafS@\rKH\x18K\xafS@2v\x9c\x11W\xafS@i\xbe\x17\xd5\xb7\xb5S@\xcd|\x95`\x14WS@eM\x04\xc94\xa3S@\xb0X3\xfc\x96\x9eS@fV\xcc\xc4\x9dTS@\xb4\n8\x95\x9d\xc0S@\xc5\x0c\x0b\xb0\x9e\xafS@7\xfd\xaa\xffU\xb5S@\x08\xe1A\xf8fBS@\xd6P\xb1\xcb\x04\xc6S@\x19Z\x03\xb2\xc9iS@\xe3\xb0YP\xe9SS@\xcd\xf0\x8br\xbc\xaeS@\xa9U\x02*\xf4\xa5S@\x80\x84\xdf\xedU\x88S@\xec\xbd\x93\xd6.\xb9S@Y\x81\x95)\x16\x99S@\xd1[tV-\xb7S@\xb5\xaa\x85\xa6\x81\xa5S@\xd3\x8f\xe2\x80\x127S@-7\x02<\xaezS@)\x1d\x8e\x8dc\xa4S@|\x0ci\x00 \x9fS@\xfe,S\x9d8\xb6S@b7\x8dG\x8a\x1cS@Y\xbdw\x9c\xbc\xa6S@\x93+y\x99+\x07S@d\xed\xc6~s\xc5S@\x1c\xe2U`?\xa7S@\x06=\xb9\x19\xee\xa3S@f\xd6\x04\x1d$bS@\xef\xb2Y\xff\xcfSS@\x074\xc6`}[S@\xad(\x1av\x13]S@[\xb0\x15D\xb5\x87S@\x88f\x991\xe86S@\xbc\xb6\x95$X\xaeS@(SY\xa3u\xa7S@\x95\xa5\xd5uC\xc0S@30\xe1\xf3\x85\xa7S@\xa6U\xe3\xaa\x9bPS@=\xc4N(\x0cTS@\x15D\x80\xd3\xc2jS@\xc0s\xb1\xe3\xa8\xa4S@\x9f\xe4A\xbf|\xb3S@r\xf8\xbb\xdd\xa0\xa4S@5\xa9\x8f\xca\r\xa5S@!y+Q\xd0iS@v\x99\x9e\xa8\xf3`S@Q\r\x1d\x8d\xb4_S@7.\x8e\xbe|\xa8S@\x1b\xd2\xfb$\x0c7S@\'e{\xd7\xd7\xc4S@\xd4h\xea_o\x9fS@s\xa5:\xc5\xea\x06S@5\xa9\x8f\xca\r\xa5S@\x85\xb0\xc51:hS@G\x8b\xde\xdd\xb6FS@m\x1c@\xa6\'!S@\xbb\x0e\xd9\r\xf4\x85S@[O)*\x08\xa9S@C\x9c\x96;\xd3\x88S@e\x84\xad\r\xf3`S@\xc4K\x91\xf5\x9d\xa8S@\x89\xdd\x1cO\x8fZS@\xba\xd3\x83\x1c\x9d>S@\xe1\x86\x94\x12\xb7mS@\x81\xa0\tb<MS@\x9d\xbbo\x8c\x06 S@\xe9&48YaS@\xc8M\xf0\xa7\xd3FS@\xad\xabj\x1cBZS@(\x92B\x1f*qS@C\x89\x89S\xbe\x9fS@Ia&\x94\xe8\x8aS@q\xe2z\xe5t\x9eS@)\x92N\xb0\xdf\xacS@\x0f\xc9\x86B\xfd\xa5S@u\x14\xa1\x19\xa4!S@\xbe\xc5w\x93\xba\xc0S@\xb6\xf3\xae\xdc\xb8zS@\xe68V\xc2X\x9eS@\xb49E\xb1?\tS@S\x19\xd9_|zS@\x7f\xd9\x89\xb3xPS@\x0f\x93\x90\x174mS@\x1ckoFR\xc1S@;zgr\xd4\xc3S@\xbb{\xd3\x1b\xef\xc3S@\xfaO\xe5@*\xc4S@\xb6-\xfa\x0f8[S@\x90S~\x04\xb5 S@\xcc\xee\x9aY\xfe\xa3S@D\xac\xf5,\xb3\x9dS@\xb3\x1f\x8e\xa8S\xacS@C\xff~ \x9dNS@\x0cD\x0b\x9e\xfa\xabS@\xa9J\xe5;\x0f[S@\xf6\x05\x98\xd7\x0c\xb7S@\xd9\xd3\x0b\x7fg\x9cS@\xb3\x126!\x144S@\xb9c~\x92\xf0ZS@\xd5E\xfdF\xa6\xb8S@\xf8\x1e\xb2!\x8b\xbeS@Aw\x03NG\xc2S@\xd7O\xd3\xaf\x0fkS@\x15I\xdf\xba8BS@\x81\xd4\xd2\xaa\xa1yS@\xd2skj\xff\x8fS@\x84\x86?^\xb7\xaaS@]\xc9\xfe(\xf3\xc3S@\xd5\xb0\xb8(\xd2yS@\xedP\x93N\xd6\xc4S@\x9b\xe7\x0f\xbcW(S@$}b\xcb\xa9\xb2S@`Pf\xf8\x80\x87S@\x03x\x1e\x7f\xa7\xabS@\x1f\xbe\x1e\xf3:\xc4S@\xc6g\x8ey\xf7\xc3S@\xe5d1g:\xabS@f\x92\xd5\x89\xd0WS@\xb5`S\x98zZS@^\x13#\xbfAqS@\x0e8,\x82\x9e\xb1S@\xc6KN\x8f\xd8\x9dS@OYua\x0c7S@\xe2\xba\xe8\xd2\xc3\xb1S@P\xc5xN\x82iS@\x1d\t\x08\xaa\xb8JS@\xa8\xde\x97\x8e\xb9YS@\xa5\xcb\xf9\xf1\x9b\xc7S@\x92\xe3\xc0&D!S@\x1b\xb6\x94O\xc8\xadS@%\xf4\x9d\x97TqS@\x06~1G\x81LS@w[rZT\xabS@\nFR\xadM\x88S@\xcd\xd5\x0bE\xd0\xc7S@Vh\x85\xb5\x98\xbeS@\x89I\x8cH-\xcdS@5\xe0\xe7V3\xacS@\xf2\xff\x9c\x008\xadS@\xf0\xfb\x0c\x05\x13\xabS@\xab3o\xea\x9d\xbeS@\x13\xde\xe8\x93E\xc6S@\xbfG\xf4$\xcd\xacS@\xf9\x1b\x95\xfaA\tS@\x1a\xcd/-l\xc6S@\x9e\xf9\x04#\xa4YS@cLI\x0c@\x9aS@\xc0XF\xdf\x1a\xc8S@\xf0\xdcGe\xe2\xc7S@\x88\x89\xb6 \x05\xc8S@\x81:!\xd7\xbf\xaaS@\x1b\xe1\x8a\xfb\xaf\xacS@\x07\x83\xc6/\x10\xc8S@\xd8\xcf\xeb\xbe\x8d\xc3S@\xcf\xa7&\x03\x18bS@\xc8\xec!f\xa5\xc7S@\xe9C#\xba\x10\xc9S@\xe7\x98\xecC\xf7\xbdS@\x1dv\x99\xc8\n\x83S@\xb6\xdd\x99[Z;S@\xeef\x83\xd3\x1b\xaeS@\x81\xa0U\x01\xb0\xcfS@\xebF\xab\x07\xad\xc4S@Y\xe5\x93\xd8\xe3SS@\x90\xfb\xdb\xa5D\xc9S@\xa0w<8g\x9bS@\xb0\xf6\xc7\xd1\xca\x9aS@2\xe3\xa23\xa6tS@4id\xc84cS@o\x8b\xe7\xf0\xd9BS@}\x17v\x80\x00\x9fS@\xfc%,\xee\x83&S@\x97\xd0\xff\x98\xfe7S@?\xf3\x19\xe7\x0bCS@<l\xaaq\x1a\xafS@\xa0\xe4>5\x90\x9bS@\x90uu\xa0q\xb9S@\xb0y\xdf\x1c\xb1\x8cS@\x9e\xb0\xaa (\xbfS@\xff\\\xa8\x0b\xd1PS@5\xfc/\xcc(\x0eS@:\xd6xX\xca\xc2S@19\x0f\x8fg\xc2S@\x1d\x07T\xb0\xa5hS@m\t\x07\xc4+\xc4S@q\x96\x18\xc0\x90\xc6S@\xd4\xcea\x05\xb7mS@\xcd}7<\xb4OS@\x86Z\xab-m\x8dS@iJ\xd5\xf5\xd8lS@\xed\xbb\xb8\xe3\x0f\xb9S@&\x0b\xec\xe5\xb3PS@\x87f\x1c\x1ei\x9dS@]\xf9\x02P\xd9\xbfS@\x16\xd6\x0b;\xaa_S@g@\xb3\x10[9S@\x8c\xab\x87^4/S@&\x0e\xed\xa3"\x1cS@w\xd1\xd80\x16\xcaS@m\xf8\x1a\xc4\x96\xb8S@\x8cD(\xf2\xceQS@\xb9\x91T\xa2\xd5zS@G\xa8\xaet\xd2\xa0S@@]m\xb9<9S@\\\xb9h\xce[9S@g\x93\xe5=\xbc\x99S@\xde+\xe5\xae\xda\xbdS@a\x16eH\xb0QS@\xbb\x94uz\xf76S@\x11\xca\x14\xa3JpS@^\\\t\xc8\xa5\x99S@\xdez\xe9X\xc2\x1aS@\xdf\x8f7\x99\x8c\x0cS@zbw@\x10\x95S@\x8b\x7f\xd5jFqS@\x1fO++\xb96S@\xc4\xca\'\xd3LiS@\x90\xe1|\x16\xd8\x92S@\x00\x13\x80\xae\xaa_S@d\xab*\xe1\xae\x91S@u \xf2/\x99pS@\xc6n\x05\x88\xa81S@\xa2\x12\x08\xb7SBS@\x8b\xf1gC\x9b#S@{\x12\xce\xceN\xc4S@\x90\xee`\xa66PS@\xc9\xacL\xf4\xf1\xb2S@Z3\xd4\x9c2\xb8S@`\xe0\xa0\x0e\x1c)S@\xb5\xc6C\x8c\xb8VS@nrrC\x9b\xbcS@\x9c\xbd7\x91$%S@9\xca)m\xbc\x84S@\xd7\xad\'\xa9\x0c;S@!\xdf\xb7\xd0q8S@\xa6@\x8a\xde\xd4\xa9S@o\x156\x93:\xa9S@\xf2d\xf5\x9e\x13~S@\xb0\xf5\xdf}~\xc5S@\x13\xc6v\xb4\x8b\xc4S@\xe8\xc0\x1b\x01\n\x85S@\xc7\xb5\xb4"y\xcaS@\xaa\xfd\xe5\xe6\xf9\xacS@\xa5\xa4C\x14shS@\x03\xab\xd4\tQ\xa4S@\xf8\xaa\x98\xadl1S@_\xcd#\xb6\xc5!S@\xd9\xc9\x84\x19\xfd\xbcS@\x9b\x03?)\xd7\x8cS@\xd6\x87f`\x07\xbbS@\x9e\xdf\xcd\x19\x829S@\x85\x87\x19p\xd8[S@k\xb8\xe7\xfc\xb9\x7fS@\xea\xfe5]A\x9fS@\x86\xd9\xf1\x89Q\x8fS@;\x8dOeM\x87S@E\xc0$\xe6\xf8GS@\x87G\xcd!`\xa3S@_mh\xac\x96mS@%\xab\xa8\xe4\xce\x13S@o\x07\xd7%\x13\x9eS@\xb6QZ\x1cJ&S@\x12b&%\xae\xc5S@\xd3\xce\xc6+\xf8ES@1\xec\xf1x\x94\xa4S@X\x95\xb5\x04"\xafS@0w\xbd\xd2\xb2\xb3S@\x81\x07k\xc5\x8bhS@X.\xa9RS\xa0S@\x82V[\xf1\xa4\x96S@,R\\\xcb\x19\xa6S@\xafv_\xea#bS@\x03\xcf\x02u\x05uS@\xa2S\xcfm)FS@M\xec\x97\xfd\xcbeS@\xa2S\xcfm)FS@\xa7\xaf\x80\xde#\x86S@\xc6_\xd5I\x89\xa0S@\x9b \xe7\x1d\x89\xa0S@\x96\xb2(\xb3\x96{S@a\xc5\x8c\x1dt\x13S@\xe7\xc9\x00\xf9\xe6MS@\xc1\xd6\x92r\x7f]S@\xf2\x86\x9ai\x16\x99S@\xbaH\xb7\xde\x93@S@\x90z\x89\xba\x00\xb7S@\xda\xfd \x05\'\xadS@i\x90\xe6\'\xb5\x9fS@\x83Z-\x7f=fS@\xa3\x89\x12\xb0N\x86S@\xbc\x02\xc9\x18\xa8BS@}4E\xf6\n\xb8S@\x86\x00\x17D\xea\xa5S@a\x08\xdaB\xe7]S@Z3\xd4\x9c2\xb8S@_\xe5\xfc\x02o\xa4S@9\xc6\xabu\x8c\xc8S@\x907\xe4\x8f\x1a1S@0V\x96\xab`eS@\x04t\xd5\xfb\xc3\x1fS@\xac\x9bI\xf1\xdf\xafS@\xe7\xcfJ\xaeM\xb6S@\xe2X\xd9;0fS@Wb\xb1\xaf\xedDS@\xa0I\xcf\xc8\xc7\x85S@E\xbe\xc1K\xa1\xcdS@\xd0\xa0y\xd5ieS@m\x1cE\xa7\x02mS@&\x0b\'\xa1\xe2\xfaR@\xd4nE3\x07dS@\xa0y=Z\xeefS@:WT\xc4l5S@\xb5\xee{\x13g\xcdS@UT\x93\xf6`(S@\x1e\xe3\xab\xa9/\xc6S@\xfa\xc8\xbbn\xf38S@\xbe\x11\x1a\xaf\xf6\xa4S@\x03 \x9a\xba"\xacS@\x9e\xd2\xb6;B\xc0S@(\xe1\xabA\xce\x87S@\xa1\x1e\x1b\x19X\xbdS@\x89k\xec\x8c\xcf\x7fS@d?\x93\xd7\xd6bS@\x13\xd7\x0c\xcb\x02NS@/\xd1\x97\x8b\x87\xc6S@Fm\xd9\x99\xb1\x7fS@\xf1\x9f\xecqn\xccS@"\xeb\x8b\x8b\x07RS@@\xd8\xa3{F\xcdS@\x94\x151mX\xadS@R\xbar\xfdfdS@\xfd\x02\xd13JfS@\x1f\xccKq\xb5KS@\xc2\xde!\xf6\xc4\x9dS@\xa2\x90\xed\xad\xce\xa5S@w\xa3X\x9b\xe2KS@\xd4\x0b\xa2=n4S@\x1fR\x07\x9e\xd0fS@\xaf\xffG\x95\xd9\x19S@i\xdd\xa4)\x08\x12S@H#\xdd\xc6"\x94S@D\xb6+\x08\xc1\xacS@Pe\x96\xa7h\xffR@Yg\x0f\xdfs\xa1S@\xae\x80\xe0k&\xc8S@`e\xa3\xcd-\xaaS@\x1e\x8cxG\xcc\xc5S@\xf3\x818\xc0-\xc4S@\xba\xf0\xb5a8\xc4S@\xdfA\xe2\x9d\xc0\xaaS@\x99s\xb3\xa6|\x9fS@5\xd2\x86\xd2\x13\xa7S@\xd2\x83\xa1\x89\xa4\xc9S@\x9c\x82)\x97\x1a\xc9S@\xe0X\xc4\xde\xe0\xc3S@\x0f@\x97\xf4\xa31S@\xd9\x9f\xa47\xa4KS@\xb3\xc4\xc7\x94\x00\xa4S@\xd0\xd2:"](S@\xeaT\xca\xa6\x06\xa9S@s\x1c\x0fT\xd3\x19S@\x97\x85=Hv\x19S@P_X\xc4\xe0"S@\xdb\x12\x8d\xfa\xb9\x99S@\xed\x9e\xea^\xa7\xb7S@\xd5\xa2r\xc9\xc8\xbeS@\x95\x87\xf0\x8d\x89\xa4S@o\xca8\x1b\xaf\xa4S@\x0e\x8e\xe6\x08\xb5\tS@"hwjU\x88S@\xa19v\xd3\x89\xa7S@\\\xa6)aSNS@\xfa7V\xcb\xfb\xa5S@A\xcf\x90N\x1e\x99S@$\x16B\xac\xd3FS@\x03\xe3\xdb\x0b\xa5tS@\xfd>\xb5\xd1o7S@`j\x12\xb8\xb5QS@j5\xe9\x8a\x85\xa3S@\x94X\xf6\xf5\x93\x9eS@\xf44\xe5\xae-\xa1S@\xdf\x1d7\xb8\x9f\xcaS@\xd8\x12rXjBS@JLh\xc4^\x88S@\x03\'\xe3T\xf6\x1bS@\xdc\x87L\xb8\xf6\x9cS@\x95\x8f\xa2 b\xcbS@\xd0@\xc75L\x9dS@\xd3\xd8Dh\n\x18S@\x96AN\xcd\xd8\x9cS@B\xfe\xfc\xc93\x99S@\\\xd2in\xe6\xabS@,\xb3\x88EP\xabS@/&\x0fE\x1b\x95S@\xb4\x8bSYr\x08S@y\xcc\xe8Y0\x93S@\xba\x1f\x9d\xf4|\xc5S@"$+kB\x95S@C:\xd4\r@\xb4S@\xca\x1c\xf4\x8d4\x93S@W,p^\xac\xb8S@\xa2D\xd3,\x11)S@\xa8\x83I\xc5&\x17S@\x92\x0b\xb6\xb3\xae\x91S@\xa9c\xbf\xec\x0f\xbdS@oW\x81\x80\x85\xb9S@z\xbf\x81\xec\x9f\x94S@\x19\x91\x88\xe9\xc9JS@\xd91,~\xe8\x9dS@_\x90\xe2VizS@W\xd5}\x01\xc7%S@~\xa7^v\x90%S@4%\xcf\xa8\x03`S@\xf5W\x15H\xed\x13S@\x06S]B\xba/S@y\xeb\x17\xc1\x9ciS@\xed\x02\x00\x8b\xb9\xb1S@4%\xcf\xa8\x03`S@d<\x05\x18\xebLS@%f\xb2\xf9\xbcQS@\xd2d\x9d\x0e\xa1ZS@#\xf0@$6\xc4S@x\xa2\xec?\x9a\xa2S@G\x9f\x89\x84\x05\x86S@m4\x96\x7f\x12\xc6S@\xc0\xe01L\xd5\x90S@\x9a\xcf\x1fX\x89\xb1S@I\x97\xb80m\xafS@\x93O\x13\x1f\x8d\\S@9]\x8a\xb5\x18_S@gx\x85ho\xa1S@DpF\xbd\xb3GS@\x1c\xa5y\x121<S@\x17\xeb4\xd56[S@a\x10\xa4\x9db\x87S@f\x07/\xb7\xe9qS@\xd2\xda\xb7\xcf\x90\xbfS@\x9c\xf6\xa24n%S@\x8b\x8e\x90\xf9)\xcaS@!\xbaNK\xeb\xa3S@\xa4\xe8l\xbf\xef\xb0S@8= v\x0b\xb0S@\xbc\x96\xa6"\xaaPS@\xf1\xa0\xbb\xb5\'\x9aS@?\xc8+aY\xafS@\xff\xdb\xfa\x1b\xfd\x16S@\x07\x16\xe1\xb1\xdf`S@\x18\x00\xc3\xa5\x03\xafS@\x92x\xe8\x95\x15\x99S@{\xee\xcc\x9e\x1e\x15S@\xd6q\xf15\xf3\xbeS@q\xa5\x91r\xbb\x88S@\xf6\x1dU0T\xc6S@\x98l"5\xae\xaeS@i\x97/\xb5\xa2\x87S@\xd2\x96\x18\x1b\x91\xbfS@\xc5\x0c\x0b\xb0\x9e\xafS@~\xd9j\x06\xd2\xbfS@J,\xd2\x8c6\xbaS@ p\x83+\xf9QS@\xa4m\x16\xba]\x87S@\xaa\xc2x\xab\x07\xa4S@/|;\x9dM\xa3S@\xf5\x89\x1e\tZ\x9eS@YMI`\xd3aS@\xe8b\x85\x00\x8cMS@!$\x97\xb6\x9b\x9dS@H0\xec\xeb\x0bTS@N\x0bCkX\xacS@7W\xb7\xf4\x86\xb8S@\xe5\xf53\xd3\r\x9dS@[\xb4\x07U\xb7VS@\x07\xa6\\\x0cL\xc0S@\xcefBR`\x87S@g|\x87V\xde\xaaS@\xc5\x8f\x08\xde\x16fS@\xc3\xfbw(\xe9\xc3S@e\xad\x04.\x8d\xbeS@4\xcd\xbc\xf2\xef6S@x\x90#L\x17\x83S@\xe5\xbdk\xe1l\x9bS@IKV\xa6\x16\xa6S@\xff\xb6Ib\x04\xa6S@$\nOx\xe6\xa4S@2\x84\xd9\xcb\xa2@S@0\x0bN\xb8\xdcBS@ON\xb3\n\xae\x88S@\x13\x82\xe8\xf0\xba7S@\xd4\x88N.M3S@s \xc6nO\xbcS@\xa9\xe1\xb1\xc7?\xb7S@\n\x94\x10o\xa8FS@\xd3\\*\x8b\xda\xc4S@\x0bt\x1b?\xb1hS@\xf9\xea\xb6\xadNiS@\x81\xb7\xcf%\x9a\x87S@\x9d\xfarL#GS@\xedd\xe2\x0c\xb3cS@\x96\xb4\xa47?\x8bS@]\xb9\xe5\x95"jS@\xdf\xb0\xe5\xef\x1dYS@1"\xce\xfe\x8d\xa5S@\x1dy\xa1\x19J\xb1S@w\xe1r\xbd\xf6\xb0S@AA\x91\x0e@mS@\x84c\xc1P\xd0iS@\xed\xa3\x18\xb3\xdd\x16S@\xfck\xb1\xbb\x93pS@\xa6\n\xcc\x80dqS@\xf2\xff\x9c\x008\xadS@\xbau\x9f\xcd5\xa7S@M\x9b\x02E\xa2NS@\x1f\x1b\x8c\x1a\xe8\xa1S@7\xf2\x1c\x0f\xfa\xc3S@\x19\xf6\xe5\x8a\tqS@\xafj\x8c\xd8K\xb0S@c\x98\x1d\x9b=\xa1S@\xe3\xdc\xe3\'h\xa1S@\xed"J`}\xa1S@\xa4\x18!C\x0c\xa5S@\x99j9\x88\xd3[S@\x1f\xd8G\x83\xb9fS@\xab\xc7\x90S\x17\xb8S@\xbe~\xc0\x82\xd6pS@\x9e\xb6\xffc\xd9\x9fS@\x08L\x86\x11\xdc]S@)\xaf\xee\xf3;[S@\x1f\x0evM\xb0\xc4S@-[\x02\xc6\xc8@S@T3%\x80XdS@W\x90\x93\xfa&@S@\xe7\xa9\x9bI]\xb1S@~\x1eh}\xa43S@\xca\x94\xca\xa0\x13AS@\xb3J\xbd\x95\xa1@S@+q\xcf\x83\xaezS@$\xf5\xe2\t\xdf\xd2S@H\xf6\xc5n\xeeoS@\xecw$\xed/qS@c.\xb7\xe9j_S@9\xc2Y\xe4\xf4\xc2S@P\xba3\x8dEqS@x\xd9\xc1d\x8bqS@\xef\xf8\xa1\x0bP_S@\xbeb\x06\x9b1nS@\x13%\x96n\x81_S@\xf8\xaa\xcd\x95%_S@:VTs\x83fS@ey\xf2mh\xa8S@8\xa7[\xb4R\x15S@\xa2\xa4\xf0\x97\x8a_S@\xb3\xd9B\xcf\xa7nS@\xf9\x18\xb5\xbe\xfboS@\xb5\xad\x0c\x90\xe6_S@\xe6\x9cT\xf1@fS@\x1c\xe9\xbf\xae\xa6\x13S@.\x12~\x18\xe5rS@PH\xfd\t\xb3eS@0U2\xa3\xee\nS@\xb34\x1a\x0b\xf6rS@D#\xdam\x027S@0\xf3<\xdd_\xbeS@\x87\x1c\x07\x9f\xfbVS@b\x9f\x91\x9f\x0ciS@\xe2D\x984j`S@\xe6Ny\xe8\n\x8bS@\x08{\xeeL&mS@\xc3\xc4\xb1v\xf3\x9bS@\xf5\xc4\x15\x9d\xf8DS@\x9b\xbfQ\xb6\xfbDS@8\xb3$R$9S@8f\xfb\xf0ccS@\xdf\x8f7\x99\x8c\x0cS@\xcfA\x9a\xe8\x94bS@\x9dR\x15\xfd\xd3\xadS@\x8a\xbbQHGdS@\xb1\xcf\xfdZHdS@\xc0\n\x81\xf3\x95dS@\x1b\xe80\x8d\xe1\x85S@@Z\xf1\x966dS@\x1f\xd6e\xc7#"S@\x81o:j\x90eS@\x12\x94\xca\xc1\x04VS@\x1f\x0cS\xd5;\x9eS@\xfd\xdd\xc1\xa4\xc1ZS@\xc7UjM\x03gS@}\x94\xf5\x87\xbd\xbfS@\xef\x87\xd9!\xdekS@)0\xea\xbc\x18\xb5S@\x85\x7f\xb8\xc2l\x82S@r\xee"\xddUcS@\x9b&\xeb\x03\xb0cS@x\x87\x98\xf7\'\xc3S@\x9dF\x02_\x80\xa4S@\x12\x131\xf3\xa3\xc0S@\xd2*g\xd5\xbahS@%\xb2\xaa\xd5\xc4dS@\x89\x00\xcf`%cS@\xfb&\x92\x10rUS@\xc8\x9b1\x18\xb9\\S@r\x8e\x98\x1f\xd0\xc0S@\x7f\x02a\xbbViS@\xde=\x1aE\x9bcS@\xe7O\x89\xc3H\x8fS@\xab\xb1\x1bRPFS@R\xb1V\xcf\xe8\xa4S@\x17\x9a\xdek[\xc1S@0\x9a:s^\xa9S@\xfb+\xb5\xb0\xd90S@\xfa \xea\xba<\x91S@\xa6Q\x8a\xa0EcS@K\x08d\x07\xcddS@u1|\x15\xbbfS@I\xb3\xc6~\xf7\xb7S@\xbcX\x97\xf1\xa7{S@\xa5gvo\xdb/S@\xa6\xf7\xa4E\xa4=S@\xb7<\xa6dmyS@_\x8b/`\x84\xc1S@\xf6\x18\x10\xa3\xf3dS@\x06\xf3S\xa0\xf5\x13S@\xe7yW\xda<\xbfS@\x82\t\xa5E\x9e\xbcS@`\x14\t\x7f]dS@\xbewd\xf3\x1d#S@m#\x96\xc1q\xc8S@D\xe4\r\x89\x02lS@Y\xb5\xe290&S@TI\xba@\xc7WS@\x84_\xca_Q#S@\xef\xd0\x922@_S@\x90w7r\x15\xbaS@\xbb\xb7\x00QZ\\S@\xa0u\x9a\x9d7\xc8S@&\x9c\x1ap\xa2QS@\xa8\x95\x849\xfe>S@n\xfa\xf22\x14\xb7S@\x84m\xea\xd9gBS@\x14,\x1d$\xb3AS@\x02\xae\xae1\xd0FS@\r\xfaH\x9d="S@\xf3dG\xf5M\xa7S@\xb0G\xfb\x85\x85\x8cS@\xbbn\xdb\x16\x04\x86S@\xaf\x15\x9c\xc0\x86\x8cS@Fm&\x16\x03\xa5S@\x13VI\xa8#\xc5S@\x89\xa7\xa1\x1b";S@\x88B\xb7\x8eU\xb2S@\xf8"`\xf8*\x86S@\t\xf2\xc7Kk\xa5S@\xc2\xaf\xc8L\x19\xbcS@\x9e\x95+\x02\x12!S@\xd5L\xe7\x01\xa8\x85S@\x99\xd2[@\xd6\xa5S@\x9b\xfeK\x8dr\x9dS@;]]dY\x8aS@]\xdb\x98d\xb9;S@\x03\xcet\xaa9\xb9S@m\x1c\x0cn\xbd\x95S@\x86<k\xc6\x1a\x07S@\x84\xff?\x11\r\xb4S@q\x00\x1bAGyS@\x9b@\x8cA\x0e)S@`\xd7\xad\x8d\xb4\xabS@f\x99c\xae\xb0,S@\x1e\xd6\x8aw\xf9\x93S@\x1f\x1c\xd7\xf1\xb5\xb3S@\x83\xf9g\x042\x85S@4\xe0i!1aS@\xf1\x8c\x01e\xe6\xa7S@#N$\xf3\xfd\x8fS@\x1a\xfe$\x1c\xaf{S@\r>\xd8gb\xb5S@f\xdfu\xafM.S@\x9b\xa9Y\x88\x15{S@g\xb3\xb0\x1e\xce\xc1S@1<\xf5\x87\xd8\xb3S@.\xb0\xd9lxXS@J\xc4\x86X\x15-S@7;\x92}\x1bRS@\xc9\x96\xe5^\x80[S@\'\xa5[\xff\xa3\x17S@\xd7\xc6\xa0f\xb7\x1aS@\x96\xf9\'nS\x16S@iY\x81@0\x8dS@0\x8e\x0f\xa9A\x99S@\xf98\xf0\x80\xe6$S@\x1d\'\xcf\xf7\xc0bS@\x08-\x9e\xd4\x90{S@\xdfc\x90G\x83&S@\x98\x06[Z\xa7\xadS@\x11t\xd1\x0b\x17DS@\xe3:]\xdf\xb1\x13S@\xec+\x01\xdf\x84TS@\xe7x\xf7\xdd\xc4\xabS@\x12\xa9}UI\x06S@)\x8f+\xfc@\x9bS@,\xea\x00\x98b\x86S@\xdf\xdf\x9a\x0f4bS@\x16\xe7\x0b&\xa7\xc3S@\xe2i\x8c\xd6\xa5\xd1S@\\\xf4\x82~\xba\xa9S@/\x0f\xba\x84\x0f;S@\xcalI\xb7idS@h!\xd7\xce\xac\xc1S@\xb3x\x9e\xf2\x00QS@\x9a\xba\xe5\xd8%ZS@\\\xd4\x18BZ\xa4S@\xd1\xc3d\x1e%?S@\x97\xcd\xcf1\x1ddS@\x19\xf0\xadt\x9e\x10S@G\x92\x8b\x1e\x10=S@\x0cn$\x02HvS@C\x02\xebl\x04\xb9S@\xb0bLpC\x87S@f\xe4Y\xb5\xcd%S@B\xe7\x13,\xac\x19S@vf\x8d\xfd\xbc\xaeS@\xbaH\xb7\xde\x93@S@\xd7\xb4\xecNg\x9fS@y\xb86\x89&FS@\xb7q\xbf\xc4\xaa\xa9S@\x80T\xbf\x94\x12]S@yFq\x0c\x06cS@\xc2\x07L\x11\xef\x85S@0\'1\xe3\xcf\xfaR@@\x03&\xc0\x00\x18S@\x8bSt\xcc^)S@\x11x+\xfe\xd0\x91S@X\x97\xc31\xc6bS@G\x8dl\x8b\x05\xb3S@\xbf\xed\xbdQ\x94eS@\x9d\xc5\xe4"\xbeQS@HC\xee\xe8{\xb9S@JL\xf9\xf5+BS@\xd9\x1d\x96\xba\xabjS@\x05h\x92\xddnhS@\xa2E^\xe3.=S@\xe6\xc1\x8c\x03u9S@\xdb\x88\xba\xb7\x00\xc1S@\x1br\x16zn6S@\xad\xb6\xcac\xd9\x12S@\xb0\xf9\x1d#\x99hS@QM\xab\xeb\x92@S@g$ \xbcbUS@j\xf7\xfd\x95\xcfcS@\xe7k0\xa8\x89iS@u\x947\xb0F\xb5S@\x08\x9c\x1b\x0c\x04bS@\x18\xa4\x19A\xbaTS@\xd5\x8b\xb4\x93.%S@G\x17\xcb<\xbb\x9dS@\xf8j\x1c\x1ce\xa4S@\x0e\xd0<\xf1\\9S@\x87(\xee\xc6\xe4TS@\xc0\x12\xc7\x00\xa0\x87S@&\xfd\x03\xb0\xc4=S@\xf5\xfb\x82\xf4^\xa3S@\xcc\xff\x16\x1d\xd4LS@_\xc4\xda\xcf\x16\xb2S@\x8b\x08\xd4\x0e\xeecS@\x92\x81\x1c:\xb3WS@\xdf\xab\xce\xa2\x87\xc5S@J\xfbb\xccz\xcaS@\xeb,M\x00\xefeS@\xaa\xc3^\xc9\xfa\x9dS@\x11\xca\x14\xa3JpS@g\x1a\xaf\xb0\x08\xafS@t0\x06\x10\xb9&S@R\xd1T\x19\x9d\xa6S@\x8e`\xf8\rO\x96S@C\x851*\xde\xa4S@\np\xd5_\xb3oS@\xb0\xd7\xa5k\x8c\x81S@\x88!C\x92hVS@mb\xe89\xd8\x81S@(\xa8\xceW\\\x13S@\xa4\x18!C\x0c\xa5S@\x9e-\xb3\xaf\xbd\xa5S@\xf7\xf6\x1e\xcc\xec=S@!5I4\x9e`S@/x\x1e\xb5\xaf\x18S@]\xe2\xb7\xe9O\xc7S@\xba4?\xbe2\x1aS@\xc3\xaf\xd0\xd8\xfd\x92S@|@\xd9\xf1\x95dS@p\x83jlRDS@\x06\x99J\xb9[\\S@d#\xd0$\xda[S@\xa9p\x12\xe1\xae\x91S@\x00\xd9@\x91\xd6|S@\xe5\xa0\xd0\x85_AS@S\xc9|y{\x8dS@\xea8\xe4\xab\x1daS@7\x0c\xfd-KIS@\xda\'k\x05\xa17S@X\xc2\x96\xab{\x12S@\x84\xce\x8d?g\x9bS@3]+\xb2@\xc7S@\xa7\xc3\xc1\x0b\xff\xa5S@\xb8\\\xe1\xd6\x1cdS@\xde\x9ek<L\xcdS@M\x8e/X\xb5zS@\xfb+\x0c\xaaq\xc6S@\x9d\x8b\xff^cjS@\x81E-\xe2\xf1SS@\xaed\x80h\xb0\x8bS@\x9e\xc5\xfat\x84iS@\x885\xb3\xc3>\xa8S@%\xcd[\xa9\x1c%S@H\xca\x99\xd1x9S@\r\xcd!\x977PS@.KG\x975\xb8S@^\xf3V,\x05\xb3S@\x03p(\xa1.\xafS@\xb9\xd5\xab\xab\x18CS@\x1e\x1f\xda5\xec\x16S@O&\x0c\xa7\xd2mS@x\xb6\x93\xc9\x7fTS@\xc4\xc05\xbc\xd5\xa5S@\xaf\x9dTUgjS@\x1d\x0e\xecr\xd3%S@\x07\x9d\xf1*JpS@\xf20\\Q\x93\x89S@E\x08\x8c\xbb.\xc4S@J\xed\xe1\'2\xc4S@\xd9\xac\x84}\xa8\xaaS@\xff\xf5\x11\xb3>\xc4S@\xd7\x12m^\xcf\xc3S@\x1f\x1eok\xf0\xcaS@\xb0\xc3e\xc0\xfb\xa8S@\xd7\xbd\x16\rF\xabS@\xbb9\xe1^\x1f\xb0S@\x94\xdb%\x08\x8e\xafS@\x93\xff\xdf<\x16\xafS@\xf29\x8a\'Z\xadS@\xa9m\xad\xdd\x9bzS@\x81\xd2\xa7%\x89\x9dS@\xcfA\xf5\xfc"\x9dS@\xc3\xc4\xcbg\xb2\xb8S@.\xb3\xac\xc7t\x13S@\xbd\xe3\x94\xa36\xaaS@\x8a\xfc\xc3\xb2\xfeiS@\x15\xc9Zn[\x99S@x\xa2\xec?\x9a\xa2S@T\xe6\x8d\x7f\x87\xa1S@\xb0jX\xf0\xb9\x9fS@^g\x85\xc6ErS@<uh%sqS@\xc4\x16\xb0\x89\xf4qS@\xe1\xf9\x9f\x016qS@:*\xde\xdd}qS@\xa8E4\x0f\xdepS@\x8c\x110\xef\xb8oS@\x9f\x98\xdc\x91\xc7nS@\xf0\xaa\xf3\xb4onS@VW\x85\xacDmS@\xbd\xa2\x80\x93\xbb\x92S@\xfa\xaa\x122\xb6dS@\x02\xc6\x07\xee\x92\xbfS@^\xd0\x12A\x99qS@]NM\xb8H\xb7S@\xe5\xf3FAiiS@#\xe5\xc5\xe5\x8bhS@\xa0\xb0\xb5\xff\xc1\xc4S@Ug\xa9\xa3_dS@9\x01;\x0c\xe99S@\xf1\\\xa4I\xbe^S@\xbe\xa2\xab\x04\x1fAS@\x18\xb6\xb0\x9d\xa3@S@}>axN]S@N\xed\xab\x03oZS@\xb3,\x02\t\x83\xc0S@\xd5\x04\xfb\xd4\xcaLS@\xfe ;W\xa5?S@\x07\xb4T\x8a\x10\xbaS@\xf7\xd0Q\xc9\x9f\xbeS@\xf7\xd0Q\xc9\x9f\xbeS@\xa9R\x03Z\xc9!S@\x05a\xde<\xbe%S@\x00\xb8\xad\xed\x0b\x14S@T\xad 1\xe3\xcdS@\xb1\\\x7feC\xc3S@M\xb6\xce\xfcr\xbeS@|C1\x83O\xcdS@\x90\xf8\xd6\xfe3!S@4\xe6YP\xde\xc0S@\xb4Z4\x11\xf0\x89S@M\xf4\xd9[\x84cS@\xd8\x96"\x0bv#S@e_n\xac\xc7dS@\xc4\x02x_\xd5\xbfS@_\x06_\xd8xcS@\x03\x9b\xb6\tj!S@\xc9\xc9v3\xafaS@\x81\xd7nQ\xbe\xcdS@\x08{\xeeL&mS@\x08{\xeeL&mS@B!B\xf2\xe9lS@ls){Y\x84S@\xd1\xba\x9f;\xa3!S@\xa6\x8e\xdak\xd1aS@\xa0\x12\x17\xf1_\xc6S@\xc2\x1bSp\xeb\x85S@\xb4,\xba\xbb5hS@\xd09X\xec\x157S@\xdbr\xf3\xea\xe0eS@e\x00\x03\xbc\xba\xbbS@\xc6:J\x8c\xce\xc6S@\x8c\x9f\xa0\xdbDsS@\x91\xaf\x16J\x1a S@;\xa3u\xbe\xe8\xc3S@\x8dV?\x96\x96\x88S@\xe5jxl_fS@\x9e\xcd\xf8\x90\xc5`S@\xc4\x9c\n\x18\xa7\xbeS@\x9eEY\xd8\x04pS@\x9e\xcd\xf8\x90\xc5`S@\xfe\xa74\xb54fS@\xd1E\xbc5\xce\xbeS@\x19c\xaa\x0c\xd0bS@\t%\xcf\x89\x9bnS@\xd8u\x0c\x97\x83^S@\x1c\xd6\x19\xca\x9afS@:\x9f\xc3\xa1\x0epS@\x93\xe4\xec1\xca\xb1S@{\x99\x95\xddI`S@\x95x\xeaB\x8acS@\xdf\xff\x0f\x02\xb5cS@\x12l\x19\x0c-\x11S@\x8f\xc5md;\x8eS@\xc4(\x1a4\xf0[S@\x16A\x8aRccS@p\xa7g\xec\xddWS@afW\xa2\x9cdS@\xfc\xd89"^cS@\x1a\xe9g\xf6\xaeUS@`*\xd2\xaf\xc5\xcdS@N\xe8\xac\x8dK=S@*\xdeceE\\S@\x10v\xe3\x19qdS@\xf8\xb1\xde\\\xfcaS@^\xd6\x8d9\xd3WS@\x04M\x80\xaf\xf5rS@\xd1\x0e\x8f\xa7\nWS@}0Lg\xbfbS@\x06\x14O\xa9\'{S@0\xf5\x04\x8a{iS@\t\xa4\x07\xddQdS@\xd8\x95\xd8[\xb9WS@\xe0\xfez\xc64\xcdS@\xed\x83\xbf\x18\xf6VS@{\x90F\x1b\x07WS@\xfa\x84\x1c\x81\xb9\xa3S@1\x06\x94"\x10\xbaS@\xfc6\xf3_f\x1fS@=\xcfz\xed\xf1\x12S@n\xf4\xe6\xc2;\xc0S@.\x8c\xc2\xe3\xd3US@h+\x11\xbe*\xbdS@\xbcd\xd4Lm\xa0S@\x00\xe9\x0f\xc9\xc4\xaaS@\xbcd\xd4Lm\xa0S@\x99E\'\xbdH\xb9S@.\xb7\xe0\x01\xd9\xc5S@\x01I\x97\x0f\xdeeS@\xc20\xb6f\xd3\xc0S@/G\x04\x88sdS@\xd0\xbf\x9cBv\xa1S@\xe6\xc7\x17\x9aC\x13S@\x99\xb8\xd1lT\xa1S@\xb4\x0f\xef\xaf\x1cbS@=j&?\xd2\xc1S@\xb8^_\xeb\xba\xa1S@/n]\xd4ngS@\x92\x89)\xe3\xf8QS@NY\xcf\xd8\x0c\x14S@\x96M\xce\x80\x06\xb8S@-]\xf2\xd6\xdbdS@NY\xcf\xd8\x0c\x14S@\xa2^\xb0@\x19BS@\x1b\xfd[\xd4\xc1VS@\xe8\'\xb3iU&S@\xe4O\xe9\x96\\\xc1S@\x81Gvq\xc2`S@\xc2(G\x86\x13\x14S@r\x8aWTUVS@e\xfb7\x9a\x1c\'S@\x97\x12<5\xf2`S@\x8b\x80\x96\xf8\xcePS@1pW9\x8e_S@\xff\xc4\xd8\xad*\xa3S@\xff\xfaE\xbec_S@\xf5!$\xbb+\x15S@Z\x1fU\x02\xa9_S@H\xaf\x95\xabPUS@\xc0\x02\xf9\xb2\t_S@\x02U\xde\xd1\x1c\x17S@\x11t\xdb\xd9\x94\xc1S@A7\xc9\x00\xad\xb7S@\x8c\xf6\nz\xb8\x17S@9\xde\x12\x84\x96\x13S@\xf77\xcd\x88#OS@4\xb6*,pyS@Qu\x10\xc6\x06\x18S@\x9f\xd37\xf9\xa1NS@>IB*\xe6NS@\xbf\x13\xa2N\x88^S@:\x07\xb8\xbf\x18\x07S@\x15\xe0r\xac/\x08S@\xc1ZQ\x97\x01\x1cS@:\xab\x8e\xb4\x1f\xb7S@\xdbE\\=\xd5{S@\rf\xce\xdf\xdb\x85S@\xeeC+\xdb\xf5\x84S@ \x91\x0c\x91r<S@\xcaoL}\xa8\xc0S@\xa64\xd3]b\xa5S@\x11\xa0%!\x18\'S@y\xbc\xae\xaa#\x86S@\xde*<\xcbfiS@\xbf|\x06\xb9\x93XS@s\xaf\xc9\x8e\xaeiS@\x8e\x98\xf5\x0b\xd2hS@\xf6\xe0v\xe3\x1b\xb5S@B\xcd\xda\x88N"S@\xe1\x02\x8f\xf1.\xb8S@<\xa7\xc5gM\x9aS@T\xa1\x80.`\xa6S@\x84\xeb\x87\x7f\x89\x07S@|\xd1-\xb1{:S@\xe0\x9dRx\x17\xb8S@\xbe\xe0A\x8cRNS@\xdc\xb0\x90\x06tkS@\xbbq\xf3obNS@\x8d\xd49S\x00;S@\xef\x9f\x15\x9e\xf4\x1bS@e\xb5\xeeNe\xb4S@vv\x9aLg;S@\xac\xb0\x83<\xbcMS@\t\xab>l\x8d\x8cS@n\xf4\xe6\xc2;\xc0S@\xab\x9dF\xb0F\xb5S@\x8f\xad\xad\rB\x89S@\xdd3\xddB\xe8%S@g\xbe\x84\x9b0#S@\xc95\x8e\xd1x\x88S@\x8b\x15t\xd0\xc3&S@\x18\xe8(\xfb93S@?8X\xbb\xe9\xaaS@\xabi\xa1#\xd8yS@\xc8OG\xb7\xe7BS@\xf9\xa8\xb7\r\xc4yS@D\x8c\xe3RmyS@{o\x03\xd3\\\x1bS@CC\x80\x94\x80\x98S@\x91h\x0b-s\xb5S@\xf2\xe32p3qS@`\xe7g*\xd0FS@\xd0\x93-\xcf\xe0FS@\x96O\xc4\xcc(US@\xb2\rD\x04\xa8AS@m\x9e\xbb\x12\xb9mS@=\xea\x96\x95R\x87S@\x99\xdfF\xd1|\x87S@\xb6\x8d,\xb8\xadFS@C\x86rV,GS@i\xff\x8f\x08?\x85S@\xd7\xc2Y\xa2\xcb\xb4S@\xc2\x0c\xff\xbaMBS@\x845\x8d\x99\xbc\x87S@\x86\x07\xca\xe1\xd8\xb9S@\xb4M|51VS@\x8b\x9d\xb6y\xfbSS@3\x80\xa2!\xf8\xbdS@\xe0\x9e\x1e\x7fE\xceS@\xd8M\xb2\x05~\x8dS@\xadD3\xe4\x83\x87S@*~-\x00\xe1\xb3S@\xfd\x85\x8f\xc6\xe0\xc3S@\xd4\x13\xcfTz\xb2S@\x16\x99:\x159\xadS@cP\xf1}\xf9\xcfS@\x87\x05\x96\x94\xa9\x19S@\x04}\x15@q\xb3S@O\xfb\xc8\x81;\x17S@K\x11\xb1+#\xc8S@\xd4]\x8d\x15%hS@\x1f\x950\x99)\xc8S@\xac\xd5\xb2\xeb)\xc8S@\xd4\xbc|\xf0\xec\x81S@\xb8\x9c\x1e\xe0W\xa0S@7\xaa\xba\x9a\xc6\xc5S@\x13\x0b\xe52O\xabS@\x077\xc6P\xb1/S@AYJ\x19\xcd\xc4S@\xb1\xa2g\x0e\xa8/S@\x18k\xe6\xe308S@0\xdb~\xc4f\xa1S@m\x87\xee\xbc\x14\xc7S@\x034-\xa7\x1f1S@\xeb\xd2\x1b\xeb\x95\xc8S@$\x10\xe7\x0e\x009S@D\xae\xe89x\xa6S@\xc2\x92\xba\x0f\x0b\xa9S@\x9a~\x17>o\xa9S@\xdd\xa4\xed\xa95\xa6S@8\xabG\n\xfd\x9eS@\xa219];eS@G\xed5\x1b\xf5\xa3S@\x04\x99\x10\n\xe8\xa5S@\xf3*~\x84\xd5dS@\x14\xe1\x94#\x16\xa7S@\xe0ed\x89\xb9\xb4S@x\x91\x04\xfe\xba\xa8S@\xe7AHA:\xc0S@\x0eK\x05\xc3\xc6\xa5S@\xd4\xeaf\xc9\x91\xb8S@\x88\xea\n\x15\xd9_S@\xe5\x05\xe4\x9f\x0b\xc1S@2\xed\x97\xa8%9S@\xd1\x1bev\xfd\xa4S@\x88J\xcd\xd3\xbb\xa5S@\x06\xad\x05^\x1c\xbcS@\xff\xc7\xca\xef\xa3\xa4S@\xef\x80\xb3\x85\x7f\xceS@M\xbb\xa2Q\x15\x99S@\x80\x80\x9eH\x12\xb2S@\x04\xa3}\xc9\x8b\xa7S@C\xf6>@W\x85S@\xa2\x89~@o\xb1S@#\x8a\xe9\x1ej\xa3S@6\x15\xc4{K\xa5S@\xaa\xd9\x18\x99\xf0\xa5S@\x98\xf1.Jw<S@\xc8\x1a\xb7\xd6U\xa5S@\x10#\x90\x86\x11\xa6S@\t+\x81K\x9a\x8dS@H\xfc\n.\x1d\xc9S@\xef\x86\xdd0l\xa4S@X\xf4j\xfd\x8c\xa3S@-\xe2\x83\tX\x9fS@i\x1c1\x97\x97\x9eS@h\xd7\xafr\xe56S@/\xb1N\xbcT\xa4S@Qw\xca1t\xc1S@\xdc\x07v\x82\xff\xb0S@\xa1\xbd\xf9:\xd56S@\xd8`\xdc\x0c\xb9\xa3S@\x89\xb4P\x89UBS@\x89xL\xac\xa8_S@\x87\xd8\xb5\x0cR\xa2S@\xf6\x9c\xcb\xc9\xed\xa1S@1\xb6\xbd\xd0\xf5\xc2S@\x04\xcc*8\xf96S@\xa3\xf7jBS]S@\x9c\xceB\xcf&\x92S@\xc9\xda\x95\x8aQ7S@\x1d/(Ls\x91S@\x1d/(Ls\x91S@\xfb6H\x12k\xb9S@\xb1\xc7\x07\xa9\xf8\x97S@\xb7\x01\x04v=@S@\xb8Q\xb8\xc1\xaf@S@\x06\\\x11\xe8\x88\xb1S@rx\xfd\x86\xcd\xc3S@d\xc3(S\xf1?S@d\xc3(S\xf1?S@\xf1\xd8d;\xb0\x91S@\x8d\xe9\xaa\x0cz8S@\x1a\xc6Jz\xbf\xc3S@\xd6%RL\xe8\x95S@\x11\x00\xb8M\xa8\x83S@v\x18H\xc2\xf8[S@rl,\n\x17YS@R\xca\x9b\x87\xa8\xbfS@\xad\xac\x92\x13\x9b\x94S@\xc74\xc0\xed\x91\x94S@u\xba\x92x/\x99S@x\xc1\x05\x06T\x93S@z\r\x98\x96O\\S@U\x93\x87o^\xb2S@\xe4\x02\x03m\xb6:S@\xf3=\xa3\x03\xb2\x9dS@J}w1\x1b\x93S@g\xc3\xa5\xb2s\x95S@T\x15\xc7\x97Q\xb2S@\x8cI\xe1\x10\xd8bS@\xaa\xf2\x95S\xb9\x13S@+\x84\xcb\xd6\xc9\x98S@v\x99K?FZS@\xc9\x18"\xc9\xf8\x17S@\xb5\'\xd0\xb3\xd0\x9eS@[]\x96\xdfqmS@s9n\x9aBeS@lJ\x06\xaf\x95{S@\n\xb2W\x18a?S@x\xfa\x9b\x88\xdfVS@CX\xda\xeeS\x06S@\xa5\x86\x1e\xe6\x8e9S@l1p\xad&\x12S@6\xf5`\xbd\xde|S@vZ!6"\x16S@\xea\xc8\xbe\x99V\x8aS@\x0f\x97\x8b\xee\x88\x12S@\xed#\xa8\xf9\xa9\x12S@\xa3\xab\x8e\x91\xf6\x16S@4\x173\x91\'\x14S@\xd4\xdb\x90-/bS@\xb5Sf\x9dtQS@\xf6\x16\x0e\x98\xe3HS@0P\x1d\xed\x98\xc5S@K\x99\xea\xc8g^S@\xec\x91+\xbbpcS@\xdd\xcfT\xec&RS@]\x0b0F\x17dS@\x9a\x18R\xf9\x82OS@p\xca/\x9c\xce{S@\x80\xe6\xa1\x82\xadQS@\x8d_\xb9H\xc45S@SgQ\x13\xe7\xa5S@j\xb1\xe6#\xa8\x85S@}>(s\x97\xa6S@\xd4\x14\xcb~z8S@\xf7\xfaN"J\xcdS@\xc9\xb7\xb1(\xab\x86S@D\xac\x8e.APS@\x81\xe3\x08\xdc\xdd\xb5S@\xda\xa7\xee\xfarFS@\x07\xc3\xf1\xa3mxS@ \x11(\xf4F\x16S@\x11\x01\xdc\xcd\xd96S@C\xf4\xbfV\x8b9S@[\xd2\xd0\xa0i\xa5S@\x85\x99S\xb3\xce\xa6S@\xf8\x80aSS\x9fS@9\xa5\x81e\xa0YS@KBw\x1dS_S@\xde\xe4\xdd\x83\xa9hS@\xd2@$\xb1\x03oS@\x9a\x93I\x89PXS@~\x1b/,\xb9\xcfS@-\xbdO>\x9b\xa6S@\x17\xf6\xb0\xffs\x90S@\xc2\xa5\xbc\xa2M\xa8S@\xd0\xb3\x05\x14piS@\xa2X~\x86]\xbaS@\xd03\xabFKpS@\x1f\xd8\xe5\xa5J\x87S@;\xcfV\xe5r\x9cS@\xe7\xafD\xfd\xab3S@Lol\xb4\x1bLS@O\xae\x87\xac/\xbeS@\x9ac/\xcb\x87%S@\xbc\xa507\x0eiS@\xdb\xae(p\x99iS@yT|\x1f\xa8\x18S@K\n,\x91\xeb{S@B\x8dI\x8fbBS@h\xa4\xce\xda\\.S@E=\xc3\xf6\x17\x8fS@\xb3\xd4q\xed\xb1\x8cS@X\x9d)E\xd1hS@g\xf0\xde8\x9f;S@&\xee\xaes\xf7kS@\xb1\x1d\x06\xbfc\x86S@\x90#\xff\x83P:S@\xf2!$ekuS@W\xc3E\x03k\x92S@\xf3l\xe2I\xc8\xd1S@\x11\xb3p\xf0\x8aiS@\xf0\xcc\x04\xe2\x9dlS@\x96u\xf8v\xbe\x10S@\xeaE\x8b\x05\xdb\x84S@\xb0\xb4\xc9K\xdf+S@\xb7\xc0P\xbdS\x88S@\x02|\x01\xaa\xa6CS@\x8bc\xfc\xafO\xcdS@\x97\x0f\xebK=\x80S@\xb1P\xe6\xed\xb6\xa3S@\xeap\xbc\x1f5hS@V$\xa4\xbe\xdeOS@;\xaa$\xe5\xe2gS@\xf0\xd5\xcf\x1b\xce\xa4S@\xf3\xdd\xf4TC\xaeS@\xf1\x85\xd2\x8c]\xadS@\x1b\x91y"=\xc6S@Z\xd4\xa6\x89\xe1\x90S@i\x0e\xea\'\x97^S@g\x80pWD\xd4S@\xfa\xac\x80\xaf\x07>S@\xc6\xcfE\xf3\xacLS@01\xdc\xaaq;S@\t.\x1dt\x188S@\xab\xc1\x94\x98\xc4_S@y1\xda\x94\xd0\xc2S@-\x9d \x12D\x93S@'
p35
tp36
btp37
a.
