# Supplementary material for: Sea ice drift data for Fram Strait derived from a feature-tracking algorithm applied on Sentinel-1 SAR imagery
Source: Data Brief. 2018 Apr 19;18:1410–5. doi: 10.1016/j.dib.2018.04.034 (PMC5999601; doi:10.1016/j.dib.2018.04.034)
Supplement: Supplementary file 2 — Supplementary material [file mmc2.zip › fs_s1a_data/HH_filter200vec/FramStrait_HH_20141220T160945_20141222T155316.dat]

(lp0
S'S1A_EW_GRDM_1SDH_20141220T160945_20141220T161045_003805_0048BD_31D6.zip'
p1
aS'S1A_EW_GRDM_1SDH_20141222T155316_20141222T155416_003834_00495F_DBE5.zip'
p2
a(cnumpy.core.multiarray
_reconstruct
p3
(cnumpy
ndarray
p4
(I0
tp5
S'b'
p6
tp7
Rp8
(I1
(I5101
tp9
cnumpy
dtype
p10
(S'f8'
p11
I0
I1
tp12
Rp13
(I3
S'<'
p14
NNNI-1
I-1
I0
tp15
bI00
S'\xbf \'e\xf1\x97%@\xe78\xe1k\x7f\x08,@\xb0\xb0&\x9fk\xed @\xbf\xef\x01\xb9-\xca+@x$U\x98S\xe7-@\xbe0\xea}\x12\x98\'@ToUu\xfb\x82\'@\x9e\xf6\x07\xe9\x99\x00&@\xb1\x9b\xa7Kie/@\xa1\xfc+\xb45\xac,@\x17\xde\xdf\xe6(E-@Q\xac\x1b\x0c\x1e^(@\xe6zxI\xdc4(@\x99F\xbd\xea\xb5#-@\xb2\x80\xaf=\x83\xa1)@8\xcc\xebfn\x19.@u2k4B\x160@a2\xe7\x01ZI,@\xb5\x13-R\x9c\xea(@k\x8a]\xcaQ\xaa\x08@\x10\x1eR[\x13\xc5)@?\xbf\xe7Q\t\xdf.@\x19\xd6\xe9\x7f\x8f\xe0-@\xf4\xf2\xbd \n\xe0/@7\xaaS\x1b\xdb\xf2(@\xd3\xd7z5\x85\x89*@\xa8FS(\'\xec)@\xc2\x10{\xa4\xca\x05-@\xa0\xac\x9a\r&%-@\xa17\xf1d\xc4\xfc,@I\x93\x19g\xe5\x86\'@\xc1\x87\x95\xc0\x83\xe5(@\x1d\x0b\xbd\xdcF\xc2,@\\\xbak}\xac\x0f-@\x19`\x9a\x9cY\xd5*@LcV\x1c\x90\xf2(@\xf7\xb3#\x11\x9d\xc7*@\'\x1d\x8b\t\xe1!/@\xc6I\xf66A\xe4,@|\x90\xd1\xb2\x0f\xf3%@Z\x07n|%I)@\x14\x93\xd7\xc8Z\x18&@\x1a.\x1c\x99\x0b\xe6*@\xb9\xb3\xe1\xc6\xa7k%@a\xf4\xa8}(\xce,@&%\xfe\xa7q\xe6*@?\x80\x99Jm\x7f*@OY\x86\x84l\xe5)@\xbb\x06\xdd\xcer\x10)@#\x94K\xbc2\xca&@\x03\x85\xc4e\xe08+@\x03\x8c\x0f\xbd\x9b\xeb,@8i\xf6\x84\r\x0b\'@\xb0\xaa\x94j1\t)@\xc4\x8f\xd5\x8ea\xe5*@$\xf7f\x0f\xb4#,@\xb8\xf6\x02m\x81\x01&@#O\xac\x17y!/@\xc1\xa5\x8e\x98\re,@\xcfF:+\x12\xed,@\x8aM\xfep\xd0x\'@\xf29\xcb\xa0s\'-@!3+Pw\xe5*@\xc4\t\xe6\x15L\x04,@\xd2\x92[+h\xfb*@\x0eV\x03\xc7\x8ev-@s\x83\x12\x8b\x94\xfe,@\xdexSXR&*@\x1d#\x81kmu\'@0P\xaf\x0bU\xb4,@\xaa\xecZ\x1dK\x1f*@\xf2\x1f\xb6~\x96%\'@Y\xd3E\xc1\xc6\x8f-@\xf6\xc2N\xea\x15\x99*@.\xf6\xae\x95\xec](@w*b\xb4\xa0\xfa*@\xd9\xcdHttd)@\xa2\x9e\xee\xd7\xe78.@\x9b\xd0\xd4\x18\xf1\xe9-@\xc3K4\xe1h\xb2-@q\x12\x0c]%\xc0+@\x8e\xf3"\xad^\x80,@\xaa\x08\xd5:\x8ew&@_\xb9\x02\xce\xcf\xe1-@\xcf\xaem\xc3\x8f\x87)@8\xb5H\'\xa6?+@\x9f]avO\n.@(Y\xbc\x801\x88&@\xf2\xa9\xe7\xe8M\xdb%@\xe8%n\x968\xeb%@\xe3\x00\x12\xd5\x82J-@5>>\xde\xe1j(@\x98\x00GGw%,@-8\x80\x94O\x95*@!2qB\x06\xb8,@\xa8UB\xe2\xea\x160@ds\x01\x99\xcc,\'@\x85\x96\x81Ta\x0e*@g]\x8a\x8b\xcb!.@i\x9a5\x862J,@\xafC(\xf8;1/@u\x89Qw\xf3Z-@\xf5\xf5\x99\xb1\xf9\x05\'@z\xeeQ\xf7\x1f\xf3-@\xd4f\xa2\x0c\x86\xbb\'@\xd7W\x08\xc1\x0e\x14\'@HW\xd5P\x13v)@\xd1\x96Q\xef\xed&+@\xaa\xde\x8d\xe5\xf3\x94\'@\xee\x17*i\xce\xdd+@\xb8^|\xa7\x1bu%@W=\xf1\x9c]\x0f-@GB\x19s,M\x08\xc0\x7f\xaa\xd0\x1f\xf0@/@\x04\xc2\x95\xcd\xe5\xe9%@\xab\xf7E\xf3\x17V+@\xcf\xc4\x9a\x1e\x92f,@\'V[Q\x1d>)@l\x08\xfa\x8a\x10Z-@\xa8\xffT\xafR\xf2%@0\x8fk\x95\xbcW,@\xdd\xa7\x18-\x04g-@\xad\xe9\x15,Y\xe3+@S_\xd9C\xc9\xde)@;\xca\xd3d\x81\xe2&@\x87\xf8\xe6b\xf0h-@\xed\xb0\x97<\xe0U&@,\xa3+,FV-@~\xc8i\xeeS\x93-@\x07\xe1j\xfcv\xbf(@\xe8\xbf\x03\xb9\xa5h-@K\xce\x04c\xec\x9f)@u\x12\xc8\xb6\xaf\x81.@D\x07s\xae\xcf\xe3-@\xcb\x83m:\x02\x05\'@\xb4{\xfe\x0fk=,@1x\xc9y\x10v*@pl\xc9L<\x18*@\x88\x18\xadg\xec\xcc-@\xba\xa5\xb1\xbb\nF-@N\xff\xed\xb7e\x17\'@\x83\xc5\x83\xd6w\x01+@\x1b\x0f\x1f=\x8e\x8f)@\x02\x89\x16\x95\xba}/@\x04\xb4$\x02l\x98/@\x81b\xd4\xe9\xcd\xee,@5~\x1cf\xdf\x02/@%\'s\xb9\xe8\xdd,@\x9c\xc5\xc8\xb1\xdd\x17,@U\xb3\xb9,\xdf\x87*@\x81\x10\x9c7\xd8\xa4\'@=c\x13\x1f\xa2\x04*@\x82H1\xc8:\xf0)@\x87\x8b/E\xca"+@\x1bI\x81\xe2\x1d .@\xa6\xb1\xef:D\xbe%@\xfc\x9b\x0fVq\x19-@\'\xedm2\xc9\x82*@\x88\xbev\xb4\x9c\xd6.@\xaa\xb6\x9e\xac\x0b\x1b*@<}\xff\xbd\n\x07/@\n\xd9\xdf\x91\x12\xe0-@\xa15\xf9G\xb5\xb3*@\xd8h\xec\xf3pY*@!H\x08\xbb\xd0O)@ejYs\x11\xf9+@b)\x11\xb2\xa1\xa3)@\xa4\x83\xa3A\xe2\x86,@\xa9Ld\x99l\xca)@k\xf4\xe3\xd6\xd9\xc4,@$\x15\x00S\x80\xe9/@b\xeb\x81\xa1\x86\xc0,@\xac\xcb6\x90\xc0\x7f+@\x8cg\x1e\xb7\xa7q*@\xf1\x18-\xa9\x81\x97/@\x99\xb9y\xef\x9e\r/@\x90\x9a@\x96r\x83*@$\xe6+\xe9\x95\xdf&@\xcbQ^\xbf\x08\xc5-@\xcc\x99\xfa[\x1b\x01/@\xdc,K\x98\xd1 *@q\xda\x9a\x1a#R.@\xecC\xd9xa:\'@\xbc\xf7\xc1\x15\xe9n(@\xb7\xb3xG$\xa9/@\xb3\x87\xbbz\xc2\xf8/@v\xe6\x15\x9f\x19\xca&@\xae\xbb\x8b,\xfd\x85/@\xf9[N\xb0\x81\xef%@\xdf\xcaB\xc6\xf9U+@\xdavYM[\xe2+@.\xb5\'\x83C\xb3(@S\xc4:\x91S4.@\x97\x8a\xeaVU\xdb*@\xc9\x86\xe7U\x82\xed,@$\xach\xc4i\xe2\'@\x1e\xd2L\x19\x80\xa2\'@t\xf3\xcem\x7fN+@\xad\x02R\x11m\xcb)@*o\xfb\x00@\'+@\xff\xb1\xba\x82!s,@\x81\xe1\x8d0$\xf8,@$\xf6\xa3\xc1#\x8c.@\xcdj\x9f\x17N?/@\x949\xeaO\xa9\xe1.@\xeb\xe7I\xe8X\x13,@\x186Yh\xcbY+@P\xc6B\x96\xd5/+@\xc1\x85\x13\xb7\xa6X\x07@\xed\x8d\x9f\x00b.-@c\xe0\x06\xf8\x12\xe0+@*}X\xf6s\x15(@\xa5\xf5\x91{0\xdf-@x\xb1\xb6\x17n\x9a,@C\xce-O[\x04*@\xcf\x81\xf7%\x0c\xa5(@M\x10 <a\xce+@\xc6\xb7\xb5\x95cj,@!\x90\x92[\xae\x98(@U\x92u\xde-\xd9&@\x95:\xa7\xc9O\xc4,@\x0ew\x96\xa3\xa1k-@w\x15vg\xee\xa1)@\x9c\'3\x85(\xfa\'@\xcb\xf871\xd8\x83,@\x07\xd3n{Y\x1f+@\xb1\x14\xda\xc3\xe6 /@il"\x83_\x8e,@R"\xd5r\xcd\xe6+@\x0c3\x12\xbd\xe8\xcb)@\xdb]\x0f\xa9\xf9\xbb+@*\xe8\x0eK\xa0\xef,@\xec\x00Jq<\xb6\'@\xdb\xa4+\xf9\xf2\xc3\'@\xc9\xe0\xe3\x16M\xdd\'@\xbb!sN\xbb8*@\xed\xb7\xe8D\xc2\xe3.@oaK\x0f\xbd\xfd.@\xe1M\xb5k\x91\x85*@\xe7\xeb\xe6#2\x1b+@\x06\xd7\x7fk\x0b\xe8,@\x90P\xf1~@F,@\xdbq+\t\x8b\x96&@\x0f\x81B\xf8\xfe\xcf,@\x1f5HM\xa8\r*@0P\xb0e1\xee+@\x88{\x02U\xb7t)@D\xdf6b\xcb--@\xad\xe2\xc3\xafB\x13.@\\\xd9\xd3V\xae ,@\xf389\x90~g%@%:r))T\'@\xc6\x05T\xd2\xea\x0f0@1X52\x1d/+@\xa7O\x94\x8fa\xe9+@\x16\xf8\xb4(/\xbc\'@U\xb0W\xab4\x8e,@\x0b\x9e\xa7\xbb\xf9|*@\x7f\'\t\x80x\x8d\'@\xf8E\x15\xff2\xe2.@\x03J}\x82\x8dS\'@\x1fsW[g\xb1,@\xbfi{~\xe7\x02*@\xd7(Lo\xe1&,@\xed\xd8\xfb\x07}\x8d*@\x96\x1fl,es/@\x99\xe0\t\x0bs\xd6*@\xe0\x04\xba\xecy\xba(@\xf7w\xe3\xc7\xad\x85&@\xbc\xd2\x17"\xd5\xf7,@q\xc9Xa5\xee+@!{G\x9b\xcf,*@H\xb8\xb8\x05u\\(@\x18^F\x0eQ\x1b)@Q\xa27\x1e\xc5P+@\x93d\x13\x08\xa1U,@\x9a=LI\xff\xb9,@\xd00\'\xd6\x0b\xcb/@\xaeX6\x0b\xe0C(@}|a\xa6\xc8G*@\xf7a\xba\xeb[\xec,@l\x0c\xae\xf1s/,@\x08\nl\x8e3\xc3+@.\xf4\xca\x9e^\xdb(@:\t?\xc1\xd9\xa8\'@\xb9E\x80\x80\x15\x8f-@\xca\x89\x8dg3\xa4&@5D\xbdJ\xee\xe1(@\x8d\xa9i,\x95\xe9(@\xd4\xca7\xdeT@+@\x95(S\x15\xea\xf6,@nZ\x1f\xcc0t\'@V\x8a?\xbd\xd1$+@\xe8;~t\xba\x81\'@\x81l\x06\xf2j\xfc+@/\x8bM\x9b\x1fl(@\x12\xd6g*O?\'@\xc5w\xf5\x84<\x10)@e\x03-\xa1d\xea-@\x8c\xf3\xf7\xba/\x9c\'@\xdcP\x13GL\xf9+@\xcf<\x88\xe7\xab8+@\x06\x96_\xfat\xe9,@\xe8\x9esP\x98\xb7.@{\xd9\x0bD\xfe\x1a,@\xf3D\xa4X:\xfd-@\xb0\xa7\xbdB\xb4\x0e,@\x1cg\x04\x1fp(,@\x7f\x0cv\xa3t\x05*@$\xb8\x15\xd1\xd9\xea-@\x9e&\xf3$`~(@\xa0\xba\xb7G2\xf4%@U\xc4o\xf3j2\'@\x8a\x86W"(\xfc+@\xad\x05\xf3\x9a=\x19+@\x9a6y5!~+@\x1edrL8\xa3-@\xa9\xe8hbH\xf2+@(\x04\x0e\x0c$E&@\x9c~\x94\x82\xb9\xc9.@-\x96\xea\xde\xec\xdb+@\xc6\xa5E\xc5\xc8\xaa,@\xd8\xb9\xc3\xd8<\xc7-@\xdbf\x98(r\xb6,@\xf9\xd04\x03J\xf8*@1\xf1p%\x00\x00%@\xbd\xa2\'\x0cU\xab-@\x7f\r\x99\x0f\xe4\xc4-@\xbb\x14\xf9\xc4\x92\xdf)@\xa1u\'\x19b\x14.@q=\t\xc3\x08\x80)@\x98\xd3\xbe1\xf0\xb2,@\xd2\xc1@$\x15\x8e(@ E\xb7\xc1\xb2x.@\x8d\x89\xf5\x83\xfb\xf0+@\r_\x9a\xfb\xe8f(@\x87\x0f\xa5N6\x1f.@\xf2\x8eu\x87\xde\n&@]\xf8\xb8\xc3\xf0\xe9\'@5\x90\x8b\xd5\xc5\x9d,@fb\xe2!\xc3\xc6,@\xc1\x86\n$\xb35)@\x9a\xfe\xf9\xcbE\xb2(@\xf6zV,\xb5\xce+@\xf3\xc7\xa7P\x07\x0f/@l\xef4\xd5\x1au,@\'i\x87\x10\x8c\xbf-@\xbeT\xfb\xc7\x9b\x1f%@O\x08\x063\xcd\xb4-@\xb7\x98\x7f\xbcf\xf3+@!\x0f\xe4\x87\xa4\x9a+@\xb3\xf8\xef?L\xee\x12@\xf9\xc2\xba\xebw}*@)4\xab\xb7\x1e\t0@.gi\x7f\xd4\xd5+@\xd2C\xf0X\x91\xc7,@\xea*\xcb\x0fB\xa6/@\xc0\xbbHmm\xd7.@\x0ezFP\xc0\x91+@T=V\xb2\xe2\x81.@\x1e$\t\x96\x8c\xa4&@\xe4h\x98\xe3\x1e\xde,@q\x9b\xe8\xff\xfe],@B\x95\xd7\x1b\xad%%@\xb6\x8b\xca{\x0eF,@\xcb\x17\x19\xb8\x16g\'@T\x93l\xce\xa2\xe3-@\xf1\xff\xe9\xe5\x9b](@\xb5\xea\xc7z$\x8a)@\xfepx\x8b\x85\xed-@D\xa2\xa6!a\x1a,@F-\x0b\xc8\x07\x96(@\xf1\xb1\xb6g\x9b%\'@\x1aP\x147\x06R,@\x18\xd2\x81bD\xed-@\x02\x8e\x94\xd8\x9d,/@\xb4:\x14?\xaa\x0c*@\x85"f\x16-w,@*\x04\x00h\x04\xf3&@\xcf\x95\x0b\xf3\xfc\xdc+@)\x01b\xd6\xe2\xe1\'@p};\x87!V&@\xcc\xa4\xcbF\x8b\xc5,@\xd1R\x9c\x93\xf5\xf5+@\no\xc5^i\xf7*@\xd9\x9d\xb0\xe1\xb0N)@\xbd\xca\x1d\x04"\x16*@\xf3\x95\xb5#\x9a\xdf(@2k\xa9`%\x16+@xYd\x7f\x9a\xcd*@|"\xa0\xe8-\x0e+@\xd4*?\x15\xbc"+@[\x94m\x04\xcb\xbd-@\xc6\xf1)\xb50\'+@L\x99\x03WF\x94/@\xce\x96e\xa8\x1d9.@\x85\x0f\x9b\xefXu+@\xb2\x198\x16\xb7v)@`\x1d\xb00!O.@Zm\xf8\xf6z{(@5\xfc\xf0ZzL(@\x8f\xf9\x94u\xa1\x19/@#H<{\xa4\x91,@?m\x1d:j\xe6+@\xf1I\xaa\xdb\xef\xaa.@\xd9#\xcb\xbe9\x95,@\xe6\x8f?^eU,@D\xcaC\xf8\xc3\xf5(@\xdc\x1ak\xc8nc)@tc\x06\xff\xe6Z(@9\xd9\x1f\x98\xdcy)@-\xed\xa0\xb7\xee\xfc+@\xfa\xa3\xb3Ig\x190@\xa5$\xa3\x7f\xa1\xf4(@\xd7X\xc0\x10]\xb4.@<\xec\x08\x06\xfa\xbf,@4\\\x89\x7f\xbbW*@`\x95j\x82\xfb\xe5(@\xec\xe9\x15\x97\xf9$.@F*~v\x06\\*@\x01\xba\xce\x9e]\x11,@4M\xcb\xec\x8c",@g\x9d\xb4\x92\xcc..@t\xb2\xb4\x14ov)@\xba\x14\x1f]\xfd\x86,@T\xdb\xec\x7f\xbf\x1e+@\x06\t\x05C\x15b*@\xa8\'{\xa0($,@A\xf8>M\xaa\xe8,@S\xed\x98\xd0[@,@\x7f\x7f\xbf8i\xa2/@\x05\xf4&\xb7\xb1"(@\x9a\xddA\x0fE\x11,@\xa4\x05\xe3;\xfd\n-@\x81\xa0j]\xd5\x87+@\xdc\x03sn\xd7\x85\'@X\x7f\xfb\x98P+,@\xee\x9f\xcck91.@]\xc1\x1a\x99\x08\x04-@\xe4\x0eB;\x19\xc7&@"\xfc\x06\x86\xc0\x82%@\x08\x90\tA\xc7\x17,@\xccP\xc3\xdc\xee4*@~bSX+r+@\xac] \x96\xb0\xec(@\x0e\x8b\x8a\x9a\xd8\x12.@\x7f\xdd\xabi\x9b4.@53+K\t\xb7,@\x7f\xe3\xbc\xf0A!,@\xce\xfb\x1c\xba ).@\xc3\xc1xP\xe4\x87-@\xf6\x124\xd2dN,@\x89\xf4\xe6\xd7C\x94,@\xdf+N\xd2\x8c\xd2&@O\xd1\xc3I \x1a-@\x935j\xd4\xb1 .@\xbf \xc6\xc1B\xfe,@\xe6\x82{\xc0M\x13\'@\x07L\xf3a\x9c\xd2-@\xb0\r`]xm*@\x98\x0b\x15]j\xd3,@\x90\xe3\x11\xcd\xadm,@\xca\x8ab \xf7\xd2&@g]\xdf\xc7\xd1~(@\xe5\xfc\xb5\xc3\xfb\xeb*@U\x87\x0bT\xc8V,@\x0b\x0f5`\x1d\xe1,@~\x1b8I\xea\xca-@w\xb4\xe7\x9a\r\xfc,@|\xbd\x88\x1d\xb840@\x0e\xe8\x8c\xd7\x19\xb4,@\x89\\i\x92p\x06,@\xc4\xc3\x0c"\xdd\xb3,@\x06/\x1b)g\xa9(@\x0c{\xe8C\x99\xef+@\xce\x0f+?^\t-@\xa7\x9c$\xe3\xfcJ*@\xe5.\x07\xd2|\xd3-@!\xbd\xb9\\?M-@\x93\x13P\xd5\x8d\xcb+@=\xe4\xfb\x9d\x05\x9d\'@\xbd:u\x00\x05\x8e(@h%\xae\xbd>\x0f,@\x85\xb5\xe9\\%\x7f.@|\x8c\xbf,3\x9e&@\xb2\xf6\xeei\x00\xe9*@\xa4\xd7\x1cD$\xb0\'@\x90\xbci\xb5\xf4K*@\x7f\xee\xc0\xf74Y,@\x1c\x02\xdd]n\xb9(@\xd6LR\xf2\xdd\xe4&@ f\xd3T\xd3\xc4(@\xf4Y\xc5\xef\xea\xd5(@\xf2\x11\x1a\xe4\xdf\xc5)@\xb2*\xee%\xd3\xe1)@\x02\xf5\xce\x8d\xab0+@T\xc3G\xbc\x98\xfb+@\x029\xf3(\x07\xed(@[2\x18\xb4\xe7\\,@\xc7\xbf\x0c\xff\x1d\xff(@\xa8\x96\xe0\xe1\xa4\xeb-@\xe0\xb2\xb7C\x87\xec,@Lq{\xf5\xb3\xf4(@\xf3K\x94}w&/@\x0b6\xa7\x1e\xf0\xfd.@M\x16\x9b?mG-@\xc5\xedAt\xa8\x8f/@B\x7fp\xfd\xcf[)@\\\xcaY^\x9f\xb8)@\x19r\x01\xeauE)@\x16\xa9_U9\xd2-@\x9b\xfe\xed\xd3\xf3\x8d/@\xac\x15\xa7-\xd8\x80+@\xc8\xa2\xd8\xd3\xdb\xf7(@4\x9f\xab\x08\xcc\xa2-@E\x86\xb1:\xe4\xd6\'@\xddq\xc3\xa7\xda\x12&@&m\x9e6~b*@\xc7fZ\r\xe6\xfd)@r\xbe"P\r%&@\x97tp\x88\x87(&@_\xc3j\xe6n\x88+@\xa7\r\x0e\xcc\x04s*@\xc3 <[\xd8\x13+@\x91\xe4g\xbe6b,@\xc3x\x15-U\x1e.@\xde\xfd\xb7\xacQ\xca,@]\xe5\x1c4\xc7\xbb,@H\xa5F\x08\xd6\xf2-@\xe4\x88SE\xdc\x8a*@2\xc9\x95|)\xe5.@\xf5\xf6U\x1bV\xd6+@=rG\xac\xf8\t*@,$Jy\xc6\xb7,@\xb7\x83@\x18\xb5\xb0,@\xd8\x9a\xc9+j-0@\xf2\x85\xbfH\xd7\xcc-@\xa7\xed,""\xff)@;\xf1+\xc4\xbd\xa1*@pd\xf5\x8a\xec\n)@\xcd\xa1\xd2P\x85\x0c)@\x86\xed\xa5\x90\xd3\x81&@\xd4\xbb\xf7\xf9@4+@8\xc4\xc1U\xdc\xe6+@\x06\x9c\xd9\xb7QE.@\xfcB\xceF%s,@E\xbf\x16\xcd\xaa\x89&@\x00\x8d\xa2\xaa\x8eV*@\xd2M\x8c\x8cv\x8a/@\xfa2\x9a\xc5\x87i,@SK\xec\xdb4U*@\xca:\x87Z]R*@\xd4\x99 #\x1f\xf8\'@\xf5\x05\xecHa\xe9(@\xaa\x98ypWn)@\xa6\xd3\x9a\xab\xec\xe1,@\xe3\xcb{/\x19\'*@8\xb4&\xb6\xa6\xa8,@\x9a\xc2\xb1\xdb\xda)-@\x99z\x8d-\t\xed%@\xd0\x99\x15\xb8\x16\xc1*@\xaffd(\x93[(@q\x81\xe6\xc8\xa6y\'@.jS\xa8\xd9{-@\x19\x9e\xd3J\xc6Z)@:?\xc3\xf5n\xc5-@\xf3\x1dL\xa5\xf6c+@7_\xe5h\x1d\xe9\'@\x800\xbb>\xce\xd1\'@%\xc2,\xd9"\x1f,@\xb7\xd7m\r\xa9\xbc,@\xa5\x01s|Q\x93.@iR\xbcVEC.@\xe7\x91\\?\xa2L)@\xabvy\x84\xd6\x7f(@\xce%\xb3U\xc9\xb5(@b\xb5\x96\xa0\xdf\x04.@e\xf6Za\xc1{-@\xf5\x02N\xa4\xb7\xda-@D\x0c\xe1\xcb\xddX(@\xd7\x08\n,\x83\xcc*@Y\xe9)\xbe\xc7\xff,@x\xbbf\x85\x00\xf6*@m\xe1PL\x96\x91*@\xe7*=\x14\'\xd5/@\x96\x05(\x8a\x98\x7f,@nK]5\x02\xf2,@\xe3vZ\xdd\\\x86.@vL\xb7\x8f\x0b\xb2\'@\xfd\x05b\x84_b,@P\x96\xb0\x97\x0c0(@m\xad!&S\x98*@~\x07\xbc*\x83\xb0&@;*{Z\xb7\x9d\'@\x1a\xa2\r\xb8&/0@\xe2\x05\xae{of+@S\x1a\xf9\xb9R\xbf\'@\xc4\x16T\x8f\xda\xdc.@\xb8\xf0v\x90\x8d\x06,@\xcd\x82E\xd6\xf8b,@\x05\xe1\x00\x89\xb0v(@\xed\xef\xeb\xeb\xac5,@-\xa7\xef\xe5\xaal+@A\xa3\xef\xc9\xc5O-@\x97\xa9xY\xe5\xab,@\xfc\x12\x0c\xd9c\x00)@\xe5\xc0`\x0c\x19\xaa+@\xc0F\xf4\xa1\x84\xdf-@\xa4Ql\xa1|\xfe(@l\xc8\x80\xc2=\x0e/@V?>\xa5\xbb\xe6.@\xaa]\xfdbO\xae-@\xf1\xbcC\xa1a\xd8.@qL\x13\x16y\x00)@!\x9fAt \xe1/@\xb6\xda\x08\xda\x88\xda+@5;C\xba\x8dL(@T\xba\x1d\\g\xd0,@\x03\xe3\x02\xb1j\xb9-@\xd7gv\t`\x13)@}dp\xf5\xbe\x11.@\x1d\x18\x14aP\x98*@\xe3\xcb\xb4Y\x06\')@\xa4\x14\x8dS\xd2E(@j\x0bJp\xa1\x8c,@\t\x18\xfb1\x86\xee.@\xa5\xd9j\xb9\tH/@\rj\xe1\x00\xa1\xeb\x1f@\x8d\x8fL\x9c\xf1 *@p5\xfe\xff=:,@\xb7\xdb\x0f\xf9f\xc2\'@<\xac\x00\xc6\x8d?.@\x06}Lj\x0b\xb3,@q\xbbxK\xcae,@\x1d\x96\x95\xe0\x01\xd4+@\x0f\xd2S\xba\xbf\xf7\x1b@\xf6\xa8L\xcd\xa6=+@\xf5O\xff\x07\xb6\x1c0@\xc9\xddmw\xf4;-@\x16\xdf+\xdd\x81\xd8-@u]+\xad\xe6^)@\xff\xfd\x88Q\x80(0@\x89;9\xf9\x81\x7f(@.]a\xd1\x8e;\x1d@gl\xf6\n\x02\xb3/@78&\xb0&=+@#\x90\xe2\x18&\x84+@\xec\x92L\x08+\x08-@\xc9<r\xc3\xbc\x89)@z\x8c\x18\xfb\xb8J/@e\xd8\xadS\xfc\x90-@\xfc\xacOp4\'.@\x91\xab\xc2\xa8\x9dg\'@\xcc.\x0f\xce\x04\x97+@\r\xbe\'\xdb\xbe\xae\'@Cb\xect\x19\x12/@\xc3\xb6\xc8\xe0@U-@\x88-\x83\x96\xd4\xa6,@\xd1\xaem8(\xd7-@\xafVX\xd2\xd1\x9a-@\xdbj\xc3p$%-@d\xf7\xc2a7\xa4.@\xa6P^Q\x9a\x8a)@7>\xd8w\x9f~+@F\x17t\x89\x8f\xc2)@\xd7j\xdf\xff!q,@$m\xee\x99\x82\x18%@\xeb\xb1\xfa\xca\'\xa4,@\xb5q\xa3[\xca\xb0,@\xa2\x0e\xbe\x8a\x18\xf3-@8w\x14\x1b$6+@\xe0\xe6\\m\x80\xff-@r\xa5.\xe0\x13\xba(@\xb1O\xfeu\xf0\xa4,@\x07n<;\xe5l*@\xcc\x1d\x7f\xb7\x0cK*@\x03a\x05\x17\xe4\xdd(@\xf6\xc14.u\x8d&@w]\x9f\x16T\x16\'@\xc0\x1f\x04\xa5\x82D*@3\x12iT\xd9V)@\x01\xaa\xaa\x91\xa5J*@\x94\x98\r\x9c\x9a\x8b)@\x8f\xe6\x86\x97E\xda(@\xd3xS\'\xbf7.@\xbd\xe9\xf3`WL/@\xd2\x15\xbe\t9v,@J\x0f\xb0s\x925,@\x96\xc3h\xe0\xdb\x0f*@ \x98z\x19\x183)@kt}\x15\xe9v,@\xc7\xcd\xc8l\xa8\xb2-@a\xbc\t\xc7\xfd\x8f*@\xda\xc5 ~JO-@\x1a\xd2\x07f\xd2\xce,@Ge\xf8\xef\xdb\x0e-@\xe3\xdc\xa0\xfc\x12\xb2\'@\xf4\x8a\x95\xf0\xac*+@\xbd\x0cG\x0b\x90\xb2(@\xa7\xb9\xba\xf5\x18q+@\rf\xbb\xbd\x0c\x0c,@km\x90\xf8\x7fk)@(\xae\x90S\x96\xd5-@\xdb\xa2\xb4\xeb\xbb\xca-@sb\x96\xd2K\x97,@I~)r\xbd\x1b)@_\xda\xc7s\xd0\xa2(@b0a\x94\x07\n+@\x91\xc2\x93Z\xda\x87(@\xca\x92\xc0D{\x90,@\x04\x08\xf3\x15lW&@\x1dY~>\x1cG)@\xecs\xc75j\xe4,@\xedg;i\x19u)@w\x80\x86\xd1\xb5\x81*@)\x11\x80\xed1\x11(@#\xb0\xe4\x86\x0b\xf9*@)\xf9\xa6_C\r.@x\t\xad\xe5D\x1f+@a\xbd\x113\xe4F*@\x05Gt^\x88\t-@he\xa0/\x8fo+@z\xdftia\xdd&@\xbc\x8f\x7f}?\xff)@L\x08\xe2\x04\xee\x0c*@VH\x9b\xf5\xaa8,@\\\xfc\xd5\xbe\xf2\xfd*@f\xe9\xf1\x1d\x85\x00&@\xfe+~\x97\xee\xb2+@8R\xda\x1b\x81$+@\xbfx\xb2\x15m\xa7&@\xfb+\xa0&\xcb\xf9\'@d\xb80\x94\xec\x94,@\x8e\xa2\xba\x88\xfd\x92,@\x8a\xa8\xd5 G\xf3+@\xf5;?\xc1r\x03+@\xb3\xdbu{\x92o-@\xc5\xc7\x85o\xfa\xca,@\x91\x91\x15\x02\x8fi)@\x0c\x84\x11\x96\x8a\xa7,@\x84\x80\xac\x96K{.@{\xbb\x1c\xf2\x16\xee%@X%\x90h\xb2\xab.@\xaa\xaa\xacz\xed\xa4,@\xb3\x88\xfb\xd2\xda\t-@w\xe3s;\xa67\x0b@EB\xfa\xbc\xa0\x83\'@\xe7\xee\xa6\r\xcfT(@\x8c@\xac\x1d\x89p.@R\xf5F\xc8U\xe1.@m\x80 \xe9\xcfM-@\xa88\xb3*U\x13,@\x8fM\xeey=\x83-@\xe0f\x16\xdb9\xb1&@vIk\xdbt")@o\xba\x90\xb6\x0b\x93,@\x90\x0e\x0f"\xad\xda-@\x96\x1d\x86V%\xbf-@\xa6\xb8!\x95\xac\xff-@M\xbf\xd0J6\x01*@\x188>,\xae\xc2)@f\xb1\\\xc3\x93\xbf-@)\xea\xd8w\x95`,@\x0fp\x1b!\xbb\x02\'@q\x16\xa7\xeay\xde,@v\x99\x08\xba\x06\xc7%@\xe2\x13\x8b\xf9&h/@\xe2\t\xfcF\xb0s(@w\xbf,\xf2\xc2I+@\xbd\xc8\xc0&\xb7\xcf&@\x18\xae.\xde\xd9\xec%@7\xf1\xbcj\xea\xb5\'@\x80\x16\xf0G\x13F\'@\xbb\xbe\xb2\x8e\xa9\xa1)@$\xe7\x99)\x8e\x1b,@\xff\xddR\x11^}(@\xb9?\x1c\xddF\x92)@\xdf\x059nNW+@\xe86\xc5\xab\x1b=-@\x1f\xd9\xdd\xa0\x9eu(@\x9e\x0e\x05x\x1e\xc8&@\xe6\x01\xdcCB\xc5)@e\x11\x95\xa3\x96\xb3*@\xa7\x84P\xb9,k/@\x9f\xca\x17\xd3\x9c\x98\x0b@oc<\xc4S\xa7*@\xb2\xc3\x96t\x93\x8e\'@\xe5a.B$\x97*@\xd0Nxd3\xea%@;\x8c\xb7\xdc\xccE*@\x18\x02\x05\x1d\x1a\\(@\xfa0\x8e*\x91\x86/@\xa6i\xe8g\xa2\xdc,@\xd8\xa0\'u\x08\xf6%@\x02Q\xc2\xac\xdd\xa1)@\x99\xdd\x93\xdb\xc3\x87,@]\xa6\xba\x8e6\xd4%@9\xa4\xc5\xe4\xd87,@\x17\x9d\xd2fN\xe1+@"*\n\xff\xe2\xe0\'@\xd1\xb9\x92\xbe\xbd\x0b.@\xe5Y\xc3\xc9AG/@\xd6\x1c\xd3\xd5o\xad.@\xfdr\xf4n\xaes+@\xce\xb4\x840\x06\x18-@sv\xe8K\xeb\xba+@0vg\x92\xbf\xcd-@\xb1\xfe\x06;\xef\xd5+@Nj;CTL.@\x81\xde\x17\x9eH\x96&@\xa3\xe3h\x05\xa8\xa8,@\x04m\x8c\xe8\x8e\xe8,@[f\x0e\xef)\t0@\xb6T\xe07\x91\x12\xf0?8.\x11\xf1\x17u.@@\xdd\xd7 \x07\x03-@\x0eb1\xbd\x88\x1d-@x4\xc9\xce\xfd^,@\xbc\x97e\xdb($.@70\x90D6@+@\x98\x96\x01\xf2+\xb7*@\x99]\xd1d~\xb3\'@\x1b\xbf\xa9V\xc9|+@!Pc\xdd\x1aO,@\xab.\xfb\x1bm\x040@\x03\xb3\xa1\xf2\xcbU-@\xce\xc2\xd4\xa1\xb1\xfb/@zw\xfc\x845!-@()\x8a\x14\xd6\xfc,@\xea\x01\x83\xa7\x0b\x9d/@\x1fPM\r\xbe\x95)@\xfdC\x06\x89\x1b@-@\xd5\x9ej\xfaI\xe7\'@\xffz\xb5RA\n&@BA}\xbc\x10O-@p\xee\x0b\xaf\xcb\x9a)@\x92\xa8\x01\x9b\x93\x8e/@\x1a \x16\x15\xe1\xa7,@\xe2j\x1f5\xd1\xd5,@\xd9\x81\xe7o\x95\x8b/@\xca\x19v\xeel\xfb(@RJ9\x18\x01+%@|\x89\xcf)\xd7Q,@\xbf\xb9\x7f\x92r4.@\x92\x1f\n\x90QF.@\xd2\xd8\xeeV\x7fU(@?\xb6d\x8f\x19\xff(@d\xcbW\xfb\x11\xd0,@\xcb\x10\xa5\xee\xd7\'-@{\xfez%CK-@\x07\xda\t\x95\xd9\xe2+@\x9f`\x1fw,\xf4&@\x84[\x8e\xa6E\xb7\'@\x89\xdb<\xab\x00W)@\xa94|\xc5F{(@T\xff\xea!T\xf7(@\xf5\xd9\xa5z\x90\xa4,@\xef\xe1\xf3q+\xeb+@\r\xd3u\xad\x80j,@;\xbd\xbd\xef:\xa2/@P\x98e\x92\xc8\xa8/@\x1ar\x82\xd7\xe2\xc2,@\x91\x84*F\x7f\x05,@\x9b\x86(MN\x8e+@\xae\xa9i\xb2\x94,,@@\x18.\x96\x88,\'@\x0e=q\xf9*\xa5-@\xfb\nE\x188M)@Q\x9e\x93\xa1y\xeb+@\x9d\x9a\x14i\xe3&)@\xcc\x87O\'\xa4\xec,@\x98\x93S<\xc4\xfb.@Y0p\xe5\xab\x86)@\x9fc<\x1d{\x0f0@-\x1d\xdaKw\x1f,@Y\xb5?\xcb\xe0\xa7,@\xf1\x11\xa2\xb5$\xf2%@\x92I\xd8!\x18{\'@\xf8\x92\x1f,!\n)@\xbev\x8biZ@+@\xe0\xe8]\xa9\xdfJ\'@\xa5d5\xa2\xe0D)@\x19\x80\xc7\xad\xa9H,@\x13\xfe\xad\xc1k\x1d,@\x8f\x1cn=\xc1\x11,@lyk\xba\xb5\xb6)@(Q\xf4\xdce0.@cJ\xff\xaf\x89\xb8(@^]\xac\x03\x15%.@\x067\x97\x8b0\xa7,@N~d\xb6\xfdR,@\xc3m!\xabW\xaf+@5\xe2\x87\x0fmG)@So\x1d\x16(4.@-\x169^z\x10)@\x88\x14\x00\xefKD.@\xee\x83\xf3\xde\xb47+@\xe1\xc9\x88\'q\xf9+@\x9a\x8d\xb3&\x0e\xf5%@\x93\x8aoYA\xd5%@\xc5\xca\r\xe4\xcf\xf8.@E\xdcy\xd3\xfd"*@\x97t{\xccN4+@\x94\x13\xea\xb8\xf5\x99.@\xea\xac\x1e\x0fa\xff+@d\xa3\xa3\x13LN)@\xde\x1a\x05E4x,@\x8a`\xbb\x8d:$.@\x9c\x94nU\xdf\x0e%@\x8a\x17Z\x99\xa9Y,@\xc8\x95A\x1d\xf9\x12\'@\x87\xfaSu\xa9\xe5%@Ej8\xb4aW/@O\xa7,\x1b>..@\xc5\xffG\xf7\x1a\xf7(@\'\x0c\x04#(\xd5/@\x93\xf8\xf8\xbe\xfe\xbd&@=u,W|T,@K\xaf<\x9e\xdb\xd2+@\xc24L,\xe3M/@\x03\xe5\xbf\x04\xc4\xc3/@/6\x8f\xb7\xc1>+@\x8bz\xed7\xc5\x04-@\xae\x17-\xb2\xac *@\xeek.?\xfaO+@\xee\xdd\xeb\x9f\x89\x0f/@>H\xb3@\xeb\xf0%@Q|z2\x8c&-@\xca\x0f\xd6<\xfa\xc8-@H\x1d9\xf8\x02\x98-@\xc3-\xeb&8\xf8-@ \xbc\xd7\xea\x9d\x0e.@\x08\xcer\xe2\x11\xee-@.;\x87,mG/@\xbc\x9c:;\x95\xa5&@\\#\x95hcL,@R\xdf\xdd0\xcb\x90/@\x18@\x15p\xb7b,@Xx\xff\xd1;\x1f%@\xae\xaa\xce\xb2\x1f\xe5\'@\xdbZ`f\xaf\x1f.@E\x803\x12\xf2\xf2)@\x94\xd2\xf1\xabdY&@V\x04D\x81\x98\xef%@U\xac\x158y\xf9)@\xd2\xeeB\x13\x87\x15.@\x17w*\xb0\xb3\xb3,@\xfa\x00 \xdd~\xc6-@>\xb0,\xb5g\xe1)@j\xaag\x98\x16\x89.@\xd0\x9d\xb4\x06\x7fk,@\xb7\x83b\xc7\xeb\xb6,@\x05\xee\xc3vg\xfd)@\xf3\x1f\x98\xc2\x9e?-@\x1e\x90]\xd3S-0@D\t\x8f}t\xc2-@gw\x01z\xe5\xcf-@\xac\xb4\x1b\xc5\xdb\xd8-@\x07q\x83\xefV=.@\x8bnn\xaf\xd0\xca-@\x95f\x1c\x83#\xa4-@\x8d\xda\x1c\'\xe9_)@\xda\x98\xcb\x0c9\xc8-@\xea=\xffP\xd2Y/@Vm(n\x94\xfc-@\x9b\xfa\x88\xab\x8cZ(@<\xa7\xd9\xf4\x08\xa5,@\xdb\x1c\x8d\x86#V-@\x14*\xe5\xfb\xc6L-@\xd5\x14\r\xee\xa9\xa8&@\xc3:0\xb9\xaal*@\xbehSg\x05X(@\'\xfdl\xa7O\xae*@\xbb/\xc4\xd2\xb7\x82)@\xab\xe7\xe4\x90\xf8r,@\x7ff!2\xff\x85,@\xff\x83d\x98)A\'@\'\x00\xca\xc8\x96q,@\rC\xb8Q\xafj(@\'\xcdR\x14\x1e\xf9+@\x81\xea\xf45\xf9\x91-@\xcb\xc1\xcc\xe5\x0c \x08\xc0\xb4\x01e\xfe\n\x06,@\xb0W\xb8U\x88`/@[h\xa9a*#+@\xd4I\xd8\x92\xc1\x8d(@a\xf4\xabb~M,@\xc5\xbe\x8a\x02j9*@\xbeHH\xac\xb5L%@\xf0h\x8cg0S\'@\xdfx\x8cF\xc340@\xaf\xc4\xd3\xdcX\xfc&@-`\xf9\xa2\xe7\xcf&@4\xabEL\x9c\xd6,@\xe9.\x8bs12+@\xe0\x9a\xc8\x8d\xeb\x87.@\x19\xa1S\xb9\x1fc/@\xd6vJ\xf7\x01\xf5)@Eh\xa9\x11x],@^5@_m\x90/@>\x85\x00\xb5V\',@+\xa9SS\xce\x8a)@:\x835\x07F\xd5+@\xd2\xf4\x07~\xe2W,@\xccMzns\xd1(@\x91\xd6\xeb\xed\x18A+@\xd1\xcdf\xcc\xeeY*@c\x97\xa7\xadI?-@C\x83k\xd2P\xec,@%\xc4\xfa\xb0\x05\xdf.@\xabu\xbdG\xc4\xdd-@s\xbbE\xffl\xb5&@\xad\xeb\xb4\xcbR\r/@\x0b\xf3\x01\x87>*-@\xd7\x95\x1bh\xee\n*@9\xeb$H\x9e<(@$\xf6\xa3\xc1#\x8c.@\xe4\x1e\x04\xa6L\x94\'@\x85\xdc\x02MAk+@\xc7\xfc\xa6\x7f\x1e\x03*@\x002\xcexu!,@\x92\xa4\x14evC&@\xd9\xb7f\x9fdb.@\xee\xf0i\xb8\xac\x94,@\xb9 @\x08\x10\x16+@-O\xeafy\x13%@p.>H\xfe\x93.@\x13\x81\xbb\xf9\xc2\xd4,@\x1b\xe2c4\x14\x0f*@:\xcb\xf76\xee+.@h\x11dr\x99\x95/@\xd55o\xc8=/0@J\xb8Z,t<.@\xa37K"\x87\xa1\'@N\xd3\x90\xce\xb6\xf2%@A\x80\x82G\x8aK*@\xe2G\xf7\x9d\xbf\x04*@\x0e?n\xff\x88J-@\x1b\x12r\xf2\x82\xc0,@Y\x9c\xd5$&\xd9,@ \x9f\x98\x9a*!.@<@\xd9\xe69\x86.@\x93\x84-\xf8\\\xc4)@\x10qo\xc3E\xeb)@\x9c\x02\xe5\x10D$,@\x0ce\xa9\xe4\xf5\xaf-@\xb0\xbf8\x97\xaf\x97%@Zz4\xf8\xd2F-@\x1c\x0f*\xd98A+@:t\xe6Q\xc4\xe9-@/\xaf\x8f\xc3N\x0f+@\x03/\xd4@P\xca-@\xe3\x98C\xd0\xe4\x95-@\x0eje\x07i\xe2-@o\xba\x92\xa4\x99\xce\'@\x9d\xba3\xec\xc8\x97+@\xa8T\'"\x07\x18\'@:\xfe\xdd\x1d\xf6i-@\x16:\xac\x15s\xc1\'@\xc9\xb4\xce\x98fE-@\xca\x14\xa37\xe0\xec%@\x8a\x19W\x88\x03\n\'@<\x99\xbb\xfb|,-@\xa8\xe8rNC\xde(@\x12\x03i\x96\x89\x0e)@zu\x80}\xcf\x9e/@\xf8\xf3\x0f\x98i\x04/@\x91\x8cJ\x83\xd1G*@[\xed\xc8\x07\x99<(@\xb2\xe4^P\xd5\x0c-@]\r-\xc8\xdf\xba+@D\xaan\x16\xc3\x07(@\r\x0fV\x84\x81?/@y\xd5\x84\x056\x0b*@J\x97\xbf\xc2\xad\x95-@*\xb3\r\xfb|(&@f\xe3 \xc5s\xf1%@E\xee\xde\x1e\xc1K+@,Z[m\x94G*@\xf8\x82\xcd\xe799,@\xc6\x80\xba\xf4\xdf(-@\xd0\xa2SH\xe1\xd6.@\xa1\\\x853t~(@\xbd\xc8\x91\xd3\xd3(.@1dG.\xba,+@}p\n\xe7\xbf\xc4-@\xc6\x14\xd9S\r\xec-@\x07\xdf\xad\xbe\xe1\xdf\x10@RT\x9a\x9d\xd6\x03(@i\x9d\x12:\x06\xf6.@\xea\x938`\x8a\\-@\xa4s\th5\xcd-@\xd2\\\x1eX\x1c\xfb-@(b\xd98\xf7x)@t\xa4w\x10Ya&@\x90\x08#\x00\x83\t&@\x82\xe9\xc5\x9b\x10G*@L\xe9e\xf9\x9f\xfc+@k(\nH\xe8\x95,@\x0e\xf7\xa3Ro\xc7-@\x117\x90$n\xbc-@\x8au_\xd9\xd1\xe8,@<\xf0\x90\xd0w\xad,@>[\xa6\xf02\xf7-@f\x11F\x1d}6.@\x847\xf4\x95\x85*,@*\x0c\x94\x0b\x11U+@\xc0|\x04B\xbb;+@g\xffs\xf9\x06#-@\xd6\xc2\xf7\x92X\x9d-@\xddu.\xc8\xd0\xbf-@\xef-\x18\xaa|\x1d.@\xc5r<\xfe\xb8\xaf,@\xe5\xe7\xe2N\x87\xe4\x1a@\xa2\xcd\xaaQ\xf1\xfc-@\xc2\x99\xf8\x8d\xc5\x16*@R\x93\xa7"\xc0\xc2.@\x1c\xaa\r\x0b\x08Y+@\x03\t\xab~\x88\xd8.@c\xa8\xdbm"\xbc\'@*\x86\xf9!\xe9\x13+@\x14\xf1\xcc\x97\xcb\xc0)@-\xab;O\x9b>-@b\xaei\x89\x13&\'@6\xac\x10\xcb\xe4}*@\xf7w!\xbf\x85\x10*@\xe6\x88\x02;\x90\x1b.@o\xdf\xc3_\x83u)@>\x9e\xfdV\xea\x11.@\xd9\xa3\xc8,\xda\xcb,@\xc4\xb8\xfa*n\xcb.@\xf4\xdf\x01\x04\xb6<,@\x9e\x0b\xcf\x8f3\x84(@\'\xc7Gj\xe8\x16.@M~\x7f`\x9e$+@\x9e\xdc\xdf*\xa3H-@\x02\xb7{\xa7%\xd6/@\xc1\xde^\x8e\x88\xa2/@\xb6]\x15\xed78+@\xf52k1}6-@\x00\t\x8e>g=)@\xd0\xc95\x8b |,@=^\xbac\xc2Z/@\xbe\xe1\xb7/I\xe3,@m\xe9R\xb6]\xd9-@Rg\xec\xe5\x9c\xfd+@\xb6\xbe\xf5\xd5\xb1\x89)@A\x1e\xf7\x14A\xc9/@\xbd\x8e\xa9\x18\xcf\xe1&@`\x06\x8e\x15\xd9\xee%@3\xb1\xb21!\x01-@!\xec\xf83\x08\x86&@KD\xc6\x0c\xef4*@\xb3_Z\x06\xf5\xa7\'@\x12\x01n\x94O\xc5-@\x81q\xe0\xddq\xf3(@\r\xdc\xff\x12\xb5E\x0b@\xb5\xacDt\x192\'@\x19\x89\x08{\xe0\x0b+@\x9eEz\xf9`\x8f-@\x9ci\x16\x12Cx,@\xf6\xd5\xfd-\xa9\xc1,@\xa6\x10\xb1|\x84Q+@l\xd0\x88u8\xa4/@\xe6kU\x11\xcc\x90%@\xf2\x89\x16\xa5\xc7\x1d,@\xabe^\x8bi\xe5-@\n\xe4\xcb\xf8\xce--@bM\x05\xa2\xba\x9d-@\xf3\xd6J\xa1\x8b\x00/@G\x7f\xbcX\xa2\x83-@\xc9\n\xbay\xa8\xf1(@\x8fEr\xc0\xb8_%@\xdb\xa71\xd3*\xc0/@\x8em\xc9\x0fy\x1c,@\xf7\xe0A\xceDZ,@\\\xebg\xe5u\x13.@kZ$\xd7\x7fG\'@\xfbu\x9e\t_\x15*@\x8f\xdeqv\xf9U)@_x\xc4\xb8\x00)+@\x9cQMDT\xdc+@\x19\x13R\x96s\xc4,@\xe6\xd3\x1f\x1c\xfab,@\xec\xc0\x90#\xac\xed+@5\xd9N\x8c_\xa7+@\xb0\x82+1!\x03/@\xcea\xeb\x0f\xb8\xe4,@\xc8\xb8\xb57\xac\xbb\'@\x1c9\xb6\xb0\xce\xb5+@\x83\xa9\xd2.CL*@G\x0f6Ng\xd5(@,}P\xa5!-+@\x83W\x00\xc6h\x9d+@Z\x94\xfbD\x1a+,@\x88\x03\xd0\x80(\')@3\xbe\'\xff\xb5\x18&@\xa4V<F\xf1\x10\'@\xc2\x02\xf3\xe8\x85\x9c-@]\x8d~\xc13u,@6\xca\x9c\xf4\xc0\xaf,@\x02\x8dnfw\x9e,@\xd3\x06\xf8{,\x0f-@\xef\xe0E\x7f\xc6^&@B}\xb0.\xe5\xad*@\r\xbe\xd0\x99{\xcd,@=Ga\r\xe5\x80,@\x81C\xc0w\x90\x04.@\xa0 \xc3d\xa5f-@m\x12^GpP)@I\x00g\xad\x89\x96,@8\xa15{W\x96-@y\xdd\xd6\xf2\xa2\x03.@\x158JO\xec\x81*@\xe0:\xa1Uj+,@yzv\xc0\xc6l-@:\x8a8\xfa\x97\xe5*@\xe5\xc31\xcaqL*@\xf6\x1d4\xf8*w*@\t\\K\xa7\xd6\xf2)@\xe2\x9c4\x11\xc4\x85-@R\x98\x8eX\x07J,@\xd5hw\x83\x15U+@L\xe3\xd8\x8bf\xde-@0\x0e\xe9\x06bx)@e3 $\xd5\xf0(@||\x9c\xa2\xf3\x88-@\xfeK\x9eQ\xb2P\x18@.U\xcb\x13\xaf\xa5+@\xe8M\x9fb\r\xf6-@\x81|\xce\x9fw\xa6(@:(p\x84N\xc1/@+\x97\xbf\xe9\xffG,@\'<\xd1_cC,@u#\xd5\xa4\xed\x07&@\xab\xecG#\xd2\xf2%@q\xd5m=\xd9\xb5,@.\xc0\xbf\x97\xa0_*@\xe1\x027Rz\x0f,@\xc0\xd8\xcd\x85\x0c\xc7-@\x1cy\x03\n\x0bH-@\x8a:\xd2\xb4\xceg-@CO<\xcd\xf5\x99(@\xb9]\xd1\xab>x\n@ip\xdb\x96\xc3v,@x\xc2l\xfc\xc70&@\xfb\xeaz\xfb8\xf6(@.\x98\xbe\xe9\x9b\xe3-@\xff\xf5a(7\xf4(@\x8ev\xe0`\xb3\x97-@e\x97\xa8\t\x0c!*@e&\xc2\xe19\x13.@\xa9\xf9\xf3\xebu\xfe(@\x960\'\xff\x1e\xdf)@w~h]s\\&@->\xe0\xb4\xf7\xd7-@\xc9\xacN\xbb\xf2T+@@-}\xc2\xb87+@\xd5\xec`\xec\xd6\xfd(@\x03\x18\xa2\x17\xde$+@:vZ\x1a\xc0\x98+@\xd4\xf5A/GH*@\xeb\xad4W\xaa|,@\xdf\xfbT\x83\xf22-@P\xe8z\xf2o\x89)@Z\xcd5tT\x19.@qR\xe9\xadL\xe9(@\xa7\xf3\xb4\xeb`\x81)@\xa0\xaa\xa61\xc2\xd3-@>h\xea\xfe\x83o)@\xf2\xf1\xd9Um\xdf(@Z\xa1\xb0\xfb1\xb5-@*\x0b3\xab\xbf\xad+@\x1dv\x7fUA\xf4*@\xfaA\x92\xa2\xaeL&@\xc1\x9b\xe1\xfd#\xcb-@\x9e\xf9Qgg/.@\xb9\xb1\xc1_CO-@g\xda\x81Q;\xf1(@\xdc\xf0\xc3F\xa6N*@\x99\xfb[\xb1\xca\xf1+@\xc5Y\x8d\xaa\x16w)@\xba]\xe8\xd6\x0cU,@\xc3\xc7\xfb\xe2y6/@\xae\x01\xd7\xb3\x08u(@\x9cT\xda|\xdbx*@WL\xf1n\x116,@\xa5\xd2\x15\xed\xfd\xc7,@0\x81&tJ\xaa(@Q\xef\xd9\x02/\xf4(@\x8faM\xb9\xf4\xd8*@\xde\xa9\xef\xfae\x7f\'@\xfeL@y0n+@A8$\xe5\x10\xfe+@\xbb\xb1\xa7@\xf9\xf4(@\xfbT@\xdd\xc8\xb4,@\xe55j\xd7\x02\xec,@\x92\xf80\xf4\xa1\r-@}*\xa2\x16\xe3\xc0+@{\xe9\xecJ\xebE\r@\xb6\xfa\xb1\xf1\x85\x98*@\x11\\\x8f4\xee\xfe,@q\x14T\xe6\xa1\xbe&@#\xa6\x1a\xe6B\x90+@\xd3L8\x1c#\xd5(@\xbdnfJ\xb7\xf7.@\xe0\xe8U\xbc\x9f\xd3,@\xf9SD\xb3\xfc\xfe,@A\xe8\xb9\x15\xdd\x9b-@@\x15;\x05z1\'@~\xc8~<\xd2\xfa%@\xad\xf2u\xb4\x9e\xb4*@GBF\xbc%I*@I\xa1\xc5\xa4\x95\xd2&@Cp\x18\xf0:\xf9-@t\x9d\x1f\x83\xa0],@\xb8\'\xfe\xc8%\r.@\x86\xc6i\xc6tZ*@\xb0JX\xf4\x929-@\x8c\x0f \x84s\x7f+@\x95r\x9b\'T\xfa(@\xe4\xca\xfa\x04g\xe8(@Sq*7VD(@V\xe0D~\xbf\xf0%@\xc8f\xbeH\xd9E+@\x1aO\xe9<:\xf3-@\x16Xq\xbc\xf2\x03&@\xcc\x02D\x8en>+@\x1f\x17u\xf3j\xad,@\x8f)\x19R\xb4\x98(@_1\x84\xbd_E+@\xf8_\xa1\xf9\x02B,@\xac\xefrJ\x06\xfb*@\x0b\xe1\xb1=d\xe4*@:)O^y\xce&@,\xee\xf3z\x84\xdd\'@\xb3\xc4\x9e\xcf}\x95\'@\x9f\xf4$Cwr&@\x84\xed\r\x94\x94>.@\xa7\x08\x8f\x00\x9c\x19-@\xdeU\x8cz2\x85*@\xab]\xb2\xce(\xfd%@\x9ch\x04p<\xbd,@3\xbd\xc8\xfc\x175\'@m@+\xae\xf0\xf8,@Kc\xb4yM#,@\xc1\x9a\xf5\x17\x90b&@\xc9\x15x\xdd\xd7f,@Jk\xe6\xb6\x0f\x11+@\xd3\xe0<\x9f\xc8\xc5,@\xcb.\x92\xee(\t)@*H\xec\x11J\x9f-@\xb9[<\xae\x14\xb2%@\xcd\x1f\xb9\x85\xee+-@\x99\xb5\xaf\x12\xe2\xeb,@\x83B\'\xa9\x82\xe6+@ \x85\x8d\x9b\xe73+@\xa9zWu\xa1\'\'@\\\xe3\xea\x88T\xa3+@\x97\x7f\xb64\xc3\n+@E\xd3\xcc{\xed\xfa+@\x8a\xd6\x98Au\xfe%@\x05}],\xf6\xcb)@\xa4\xad!M\x9d\x80+@}\xa0S\xc2\x12\x8f\'@Ns\x8b\xef\x04<+@C\xdb\xac^\x1d\xca)@\xe2\xd2\xa6\xcfK\xad(@e\xada\xe8hV-@\x04\x0cW*\x16\x12*@N\t\xe3\x84\xca2\'@\tW],\xc5\x05,@\xc0/\x0f\xe4\xc0\x98(@\xdb\xa0\x87"\xe1N-@R\x85\x88\n\x9c6&@\x07\xd3\xfc3\xdbg(@)\t\xdb\xcd#~\'@Y\xee0\xb4tW(@\xd0/\xbf\xae\xe2e(@\xb4\xb6\x96:?,&@hL\xf2\x8f\x0b.(@^\x80\xd9\xc2\xb9\xea*@t\xd9\xe1\x08\x86\xba+@\xd96W\x03\x84\x99\xe5\xbf\xbec\xcd\xb1Y\xa0,@\x04J\xc3`\x19\x8b*@-\xe3j\xc0\xccv(@Oe\x13\xa8\xf3\xf6*@\xba\xb4\xc9\xc6\x97\x8e,@\xc4\x9d\xac\xc5#\x11/@\xa1\x93\xa9\xd3\x0f{&@!\xf1\x0flV\xd0,@4\xdd\x936\xf8L-@\x1a\xf7\x0e\xfa\xe7u%@\x86\xf3["\x85\xf9(@\xd5b\xbfkMI,@\x82\xbc\x06z$\x80*@\xff9\x15\x9b\xeb\xce*@\xf9E\xb8BY\xc7\'@\xe6\x079R>\x91-@\x07L\x01_\x18\x98-@\x15\xe1\xaa\x16N\x95*@\xb2\x8c\x04\xef\x8a\xf7%@\xa0>V`@\xf0-@\x9b\xa2S\x9f\xe77\'@\x81\xf8qq\xd3\xdc+@\xaa\xdf\xcf\xfbSO-@\x8a\xf8\xe7\xb0\xf0[,@AS\xe8<\xc9\x8c+@\xe9\xcbq\x82\x81\x17-@\x11\xd1\xa1\xe7e\x92+@\xd2\xb7B\x87\x0c\r,@\x1d\xab<\xc0\xcd\x9a+@}\x83\xb9{T\xab,@\x8f \x03\x10\xab\xd4\'@\x12\xecX\xb2\xa9\xed*@\xd0w\x1aE]\x88&@b\xf3\x81?r\x0f,@\xa3\x8a\xdb\xf1\x9e\xd6,@\x17\xe6}\x191\x10,@g\t\xc2K{\xda%@C\x86\x1b\x11t}\'@H\x13\xc1\xd4y\xc8,@P\xe5\x1c\xefM{/@\'~\xb2\x91\xc8b*@\xfb\xa5\x8f\xfa9\n-@N\x80\x11\x00\xec\xd5+@\xb6X\x04I8:+@\xb1\x99\'\x16;\xf2-@Gt\xe2\x8d\x87\xb1+@\x86a,a\x8b<+@\xac\x80\xbe\x06\xaf\xdc&@{\xb7\x1c\x01\x00\x06)@m\xd299\xb1\x05.@\xde\xd9\xda\xa9oc)@\xe7\n\xb9,q ,@\xe3\xd8C3g\xe0%@\xdb\xad\x9aG\xfb]/@\x18#\xa8N\xf2\xf4.@\x08A\x07Y@\x9e\'@\xff\x8a\x9f\x8c\x0c\xb6)@\xaa\xd3+s=\xd7-@\x8a\x02\x93\x89\xd5\xde(@\xb4\xc0\x08Ag#-@4\x03\x89\x95sk,@]x\xf2\xa8\x0b\xe5,@Z\xbd\xf3\xb5\xa7-+@\xeff\x9d\xcbH\x87&@_\x89F\x00\\\xaf&@y,\x93,M[,@F\x16\xc5xix(@\x8d\xf4P\x14\xba\xe8,@\x8f\xd4\xab\xbf\x9fx.@\x12\xc5 \xe0L\x9b-@a\x01\xc2yV\x1f-@\xac[\x84_\xce\xa0.@\xcaOm\xcaF%*@\x8f\x19\x93=\x1c\xd6\n@J\xbd\x9a[\xb6?,@i,V\xb3\xfb\xb6+@\xd83\xd0\xcc\x1f\x0b.@\xf4g\x1dG\xb4\xfb%@dV\xba\x1c\xd2!0@_{\x02@/\xa1\'@5\x8b\x0bF\x10\xdc%@\x89\xf2,Y\x9e9(@\xb5\x0f\xb7\xfb\xbf4-@\x91y\xc7\x15\xd7E&@\xe6\x10\xe4\xbeuV)@\x9b%\xd5;\xbd\xe9(@\x05\xdb\xd8\x0c\xcd\xe3,@\x82=\xa7\xe7B\xff%@W\xf4\x81\x8e\xc2\x9a/@\xc2Q\x81\xf0\xe8\x81.@\xd6e\x99\x94\xb2x,@N\xce\xb8\xc0\xf2\x92-@\x15\xcem\xd2\xdd/)@OD\xbe\xac\xa8\x98,@\x14w\xef\xcd\x9a\x8b/@h\xd3\x8af\x97\xf4\'@XR\xef\xb9p}\'@\xb7\xfd\x7fY\x94\xf3,@?\x93\xe7=18&@\x08\x0f\x02P\x08\x04+@\xa9\x1b\nK\x1e3.@\xc6\xa3\x18\xbdF\x080@\xd8y\x02\xcdz\x15.@\x83\xb8Eb\x9do*@?7\xc7LQ\x16,@\x86B\xe89b=-@Z\x14\x17\xf1\\\xed,@\x1e\x8fT7\x86\xf8,@\xac\xc0\xdb\xbf\xeb\xa2,@/\x82\xba\x90\xc5\xa7\'@\x97\xcb9\xca\x9c\xa8)@\x7f* \xc9\xb6\xe1\'@\t\x97Bl\xbe\x8e,@6G\xd5\x90\xe6\x0e0@\xb4\xe1\x1c\x1a\xbc\xbf,@\xd3~k84\x02-@\x1dY\xb1wJ\x08,@0m(5L%.@\xe4\'?\xf5\x8a\x7f*@\xfa\x08\x17GI\x1c,@=4\xe3\x94\x97",@f\x18\xbb\xb2E\x87(@\xa8\x1e}\x93@\x93,@H\x18\xe5c\xa4/.@G\xdd%L\x15\x0e/@\xc0s\x95\xbdm\x0b0@.\xef\xb1s\x9dB&@\x93\xd8J\xab\x8f\x0f*@\x83\xceb\xa9\x8a\x17-@\xcfQI\xe6\x9980@o\x02\xfb\xca\xc5\xbe)@\x8cG\xa3\x88\xd3\xb3\'@\xcc\xbf\x14\x9c\x12\x84,@\xf4\xf1p\xbeL\x0b-@2)\x01\x90\n\x10,@\x04\x994\'\x152*@\x8b\x18\xdb\xd9\xc0\xb8,@,\xc0\xb0\xdcp)+@\x9f\xcfoU\x1a-.@\xcdl\xd2Q$\xbc-@\xb2\'j\x02\xebZ+@\x80\xb8\r\xf8\xf1\xba-@\xf0\xfb?0\x90\xd4-@\x8bG\x07Z\xe2\xb2-@\xfa\xac\x19K\x90\xdc(@4\x13O\xfc\xf3\xec+@\xb3w\xa5_Es*@^\x05\xfd\xdb\x7f8&@|\xda\xf5\x83\x92n\n@\xe1\x91l\xd27)-@\x872\xe9cD\xf7)@\xf8\xdb/(\x82\x1d.@eWo8\x88\t0@\xe8l\rI\xae\xc6,@\x87\xfa[G\x7f\xf2*@@\x15?\x1b%\x89&@\xa1\x93\xa9\xd3\x0f{&@\xa1^=Woo+@pJ\xb4\xd2\x96\xfd/@\xc8\x97\xa2\xeb\xe6\r)@\xcdg2\xde\x1b\xb0+@\x9a\xff\x87(\x96;,@\x99p\xc3e\xac\xe0-@\xea\xf6\xe0\x15\x01\x83*@\xc9|\x05&\x0fh,@\xb2\x83\xceH\xac\xaa\'@\x9f+=\xc0\x8c\xca-@\x97\xf5\x98\xfaX\xed+@\xc9\x058\x9b\xf0\xaa(@\x1f\xf3JN\xca\xe1/@;f|\xdd\xe9\xc9+@:\xf1"<\xc3$,@\xe8\x98\xcaK\xd0c(@h\xa2]]\xf1\xfc/@\x8f\x1e/\xf3B\x08-@]+F\x11w\xc8+@!\xd6\x94\xd5\x0f\xa5+@w"\xb4\xb9/\x96)@\xa6\xc4*\x97\xf2\xf7-@\x1f#u\x00\xfc\xd9&@\xd7\xa9\x85\x13\xc8h-@\xfd;\xdf`#$\'@\x111\xcf\xfe"\xcd.@7\xc6\xdf+\xeb\x02-@\x8a,\x9c}\xfd\xd5+@\xadT\x90\xe7.\x9a&@\xa2\x9f\x82\x18\x83\x08-@)\x17\x7f\xbb\x02\xb9&@d\xc8\xb1Z\x18\xab+@\xb7\xc7\x8f\x97R\xde+@\xfb\x05?y\xb6\xa7,@Y\x14z\xee\xc4?+@\xbd-S\xea\xb1\xc9,@;\x11\xb7\xfe\xdd\xd5-@$\xa4z\x8e2[(@s\x089\xca\x81\xbd)@}\xc4I\xcarG*@%\xfb<\xf2\xf2\xe2+@\x11.^\xc1Q:(@;s\xf4\xc7\xc8<+@+\xfbq\x8e=!0@\xbc\xd6\x08E\xa0^&@e[\n8\xd7g(@HZy`\xa7\xff,@Y\xcbo\xad\xbf\xf7+@\xc4\x19Q<\x8cj)@\x96X\xf4\'\xb4\xca\'@\xdeU\x8e61\xb8+@8\xa8\xd0*@\xcc-@\x08\xa9\x19\xc4\xc0\xc5\'@\x18.\xee\xf1\x9e\xa4,@\x9d\xae\xeae\xf9!*@\xcbQB\x10X\x19,@q\xdd\xb0\x05TL-@\xf9^\xdf2\xf4\xeb.@\xb7\xa5\xd6\x1a\x14b,@,\x0f\xf1\xd62`-@\xfc\xab\xce}\xf9\x08+@\xf1\xdbea\x96\xcb*@\xabMS\x92hI\'@g(\xa3\x01\xc1\xfe)@\x8d~\x86\xe8^Z/@p\xd6\xa2\x19*\xb8(@\xe9Z\x99[\x07F.@\x1a6\x114B\x87&@\x96m\xc3\xc5S&0@\x83\x1dn\xb7/_(@\xd1\t\x80\xb9\x98\xaa(@n\n\x96\x12\x8e\x9a)@\xc2u|\xab\xb92+@gH\x9c*\xaal,@\x07\x81\xb6\x9c\x95\xf9,@!$\xbd\xdfC\x98,@\x98\x07|3\x1c\x0b*@\x91\x17\x113\x91\xe5-@r\x01\x0b\x1b\xda&)@\r"Tjq\x9c+@\x92\xb1\x9e@\x14\xd5+@\xe6\x0frf?\xfe)@^\xaa\x99\xb2\x11g.@\xde\rdZ\xc6\x96-@=\xbb\xfd\x0ea;*@\xaf\xd4\xece\x1ez&@\x97\xc3\x98\xec@\xad)@\xd8\xf9\xc6B@\x1e.@\xd7\xd2\x17\xb2\x85\x96-@\xfbY\x9a,\x9f\xc5.@R\x8b\xd2\xcc\xd8\x81-@\xd9A\xec\xab\xd1`)@\xf0BZ\xe0\xc8\x0b\x04@\x05\xb22\xcd\x1cO/@\x05\x1c\xc4\x02\x00s,@\x98\x1a\xe5\x1b\xf25,@\xe6\x82B6\xe6Y*@\xc2\x12^?\x8d\xce-@\xcem\x94\xff\xdd\xeb,@\xe3!\xc5\xfc\xaa#-@\x7fT\x88%\xed\xa2/@n]\xbe\xf1\xde\xeb+@\x1f\xe3\xfb\xc7\xb5d,@_\tR\x9e\x1cG\'@@ \xa9]\x00\xa8-@v\xd9\\\x90\xb4\x06.@[\xec}\xf1s^(@O\xb5\xbe\xadf\xd4)@6\x9d\xacos\xa6,@\xa8\xa0\x11>_\xd6)@5\x0fZ\x1bgF/@\x1b\x05\x85P\x7f!+@\xc7\xcb\xa0\x87jT/@]Z\x018\xfd_,@\x84/\x8d\xf5\xb1,0@"\x80F\xb8U\x1d&@s\x0cZ\xf5\xa5d(@Lq\xefU^\xdf,@\x03\n\x08\t\x16i*@\xa4\x84Q(\xad\xf6.@`\xf9\x1b@\xe72-@\x19H1+Uf.@\xf4L\xeds\x9fr&@\x92z\x05?\',-@K\\\xcf\xfd\x88e+@\xf0\t\x7f\xca\xb7\xac+@\xa0\x8a\xd1\xb4\xc0X+@\x8e\xdf\xeaS\xef\xca&@\xb7\xe6\xb0C\x8b5,@\xb1\x14Q\x01|\x96,@\x10\x93\xac\xa6\xe2\xe7/@os\xfa~ \x83/@\xbe\xe0\xd5\xb1/*&@\x17\x0f\xecFe?/@\x06\x04`\x84\xc6\xfc)@\xfa.\xb0\r\xd1\x1b,@\xe1X2\xaf\x10D*@\xb0|\xa8\x8a\xa4*,@\x0c\x16pW\xc3\r\'@\xc6\xf2\x8e7\xc3\x14.@\xfc\xd6#\xde]\x05/@\xb8\xd5\xaaa[\xfc)@\x8di\x91s]3\'@Pg\x0e\xad\xb2r-@A\xb7\xd3\xc5qj.@M\x85\xa5\xdb\x18W+@\xf9x\xc4\x8bC\x96&@R\x14\x8c&\xc3U,@c#\x1a"\x998.@\xdem\xa3\x0e\x17{-@\xc6(_\x85\x15\x9d\'@\xa3\x8c\x83\x1f\x9f\x11,@\x1d\x96\x93\xfbB\xdd)@\xc9t\x7f\x0fK\xbc,@\xd2_V\xa3\xad\x95-@\x18\xeb\x0b\xe1 \xa5*@\'XK\\\t9-@\x1cD%\x86\x96o,@\xdf_Z\xb8yy-@\xbe\xe8\xeb\x13\x9c\x83)@\x87\xc2\x8dS\x14|(@3\x8c\x15\x84a\x13,@(\xc7\x08\xc1y\x14(@\x12\x7fEk\x85\x8f.@7V\x19\x9e}\x030@\xee\x14\x02E\xd6\xdd,@P\x17\xee\x18\xc92+@\xd4\xa2\x7f\x7f*\xc0&@\xb2\x12\x7f-\xf8\x10,@2\xadu\xf34\xa1+@b,\xf0(\x8d8\x07@\xea0T6\x1e\xeb-@\xef\x1f R\xa4\x04/@\r\xf4\x00\x9b\xe3\xd3/@\x19\x83\x9c\xf9\x98\x00%@\xa8i\xd1\x94\xce\x90/@\xf2\x83\xb3"Y\xc4)@n\x97\xd74-\xa0.@qM\x924~)-@\xc1|\xb6\xf1`),@\x80\x13\xa4nq\xe1,@\x94ol\x94\x1e\n&@Dy\x12\x90q\x1c,@5\xab\xe3h\xbee,@H\xf6j\xdaa\x8a/@\x96XI\n\x10\xfb&@\xf0\xf2\x8an\x07;\'@\x14\xe0\x9b1\\<\'@\x14\xb4\x9aek\x9e/@\x8fa\xa1\xd5\xc1$\'@3\xc8h\'\xde\xf0*@\xcf\xbe\x16*"k+@B/=\x01\x8c\x08-@;=\x96!\xacZ(@\xe8t2<$T-@\xf9Cd(]\t,@v\xd1E\x9c@++@\x13\xd0\x0c\x7f\xd1\xfc-@\x82j\xba\xd2l\xb5\'@\xf1\xdbb\x1d\x88\x82+@\x97B\xef1O\xf2%@\'\xa9\xa5\xc7\xc8K.@#\xf3\xdce\x0c\n&@J\xfdF\xb805&@uGqm1\x0f-@\xb6tE\xfbIU*@(2]\xc6mf&@\x1a\xbf\xee \xb6\xa5(@J\xc6\xa1\x7f+\x0b&@\xe1\x06b\xe8_\x1a.@i\x94\xbe\\\xed\xf4%@\x07\xb1s\xcb#T-@\xb9\x17\xa9\xeac\xe8*@\x1e\x85e+o\xee)@\xc5\x93\xd8\xf9C\x81*@\x94\xd1T\xf2\xb3w,@\xef\xf0\xef\xa0T\x8a-@\xb3{\xc7\xa3Gv.@\xc0\xd4\xa4J\x9ad.@\xae\xa9\x8d\x86\xb2\xe5,@\x8f\xd90\xefM\xab-@)\xf2\t\x13\xdf\x9c\'@\xd0\x9d\xb4\x06\x7fk,@\x13\xa97\x17z\x85(@\xb8\xa6\xae\xbd,\xfb)@\xea\x96\x94\xa2\xe7>%@\xfd4\x9b\xf3\xe7h+@\xf6\x81$\x86\x8d\x1d+@a]\xbf\xf8\xdc]*@h\xd1\xe3\x8f\x91\x8e\'@N\x93\x9ce\x15I*@\xa1\x1e9\x89CH&@\xf7\xc3\xce<N\xcc)@\x83\x94+\x82\x1d`,@\xb2i\xb7\x82\x94J,@|.-\xf6z\\*@\x0cj\xd8b\xd8\xff.@}\x81\x96\xe5P\x96+@#\xee\xee\xef)\xb6,@\xa0k\x8cM\x81\x10.@-\xb2\xbe\xe3\xa1\x9f&@%\xf8\x88\xfb%\xe6*@\xb2]\xe5\xe1\xd7\x1e.@\x1a\xf1\x1f\xee6D&@\xa7\x97\xec#\x9c\xab&@\xbe\x9f\xb4G\xa5D-@$\x91\x18v0\xb1,@\x13dH\xc5\xe9\xfc\x0e@;\xf3\x9e(\x94\xf0%@\xb2ig\xc7\x92\x0e.@!\xe3\x1e\xd3ut%@f\n\x1f\x17\xc70\'@\xf3\x1e \x88\x19\xc8%@\xed\x1bj+h\xc5,@\x08\xb0\xc5gUP&@Akx\xff\x01\x85-@\xff\xe5\xe1\x11\x14\xde-@F\xfbX\xb1\xdb\x07,@\x1bU\x01_j6+@\x98\xcbZ\xe9\xfa\x81,@\xffQ\x87%\xaeD,@\x9dU\xf8\xd5yg-@\xed\xe7\xba\xc4\x0b\x16.@\xd0\x87pT*~,@=o\xe5g*-,@l\xf4\xa8\xc3\x11\xa6(@j\x8bs\xdf\xaf3\'@\xeear(\xb9\xea%@h\xfc\x9f\x85I\xe1&@?\xfd\x98\xdey&,@\xedM\xa1F\xe7\xe3&@[M\x0e\x06\xc9\xad\'@\x8f\xa1a\x8a\xde\xf8,@\xcf\xcfc\x9e\xa4\xa6&@\x83h\xde\x1bnV)@\x19\x80\xd7\x1f\xb7\xc8(@V\xd0\xbd\x85\xf4\x88)@Pb\xeew\xd5f,@\xca\xc2T\x00\x1d\xc8,@rXJ3\x82J,@\xfa\x8d\xdd\xc0 @+@\xb2\xc2#\xe9\xf3\xc1/@\x97\x14\x1d\x9f\xd8 .@\x9fh")\x91\xf9.@\x12.\x01>b\x1f%@ \x9f\x04\xb17\x17*@\xf1H\x81+\xea^)@\x9f\xa7\xd9\xf3&y-@)\x92w\x08\x9b5-@2B\xf4\xac1\x95&@.\x17\x9b\x07?\x16,@\xbc\xd6\xa8\xd9\xbd\x90+@1\xa9\xf8JO\x17&@Q\xd5\x8f\xf7\x15\xcd*@\x8b*\xeey\xae\x06,@\xe3H\xb9\x85\xe6\xa8\'@\x89N\xcb\xaf\x89\xdc+@\x85\x08`\x12\x88\xf5(@g\xec\xcb\x96\x80\x15+@\xcb\x87\x9e\xed\xbd|*@U9\xc1\xad\x8c\xb5-@\xae\xf8\xa5\xc5\x981*@\x89C\xf2}\xc0I,@\xcdPT\xcb\xb36.@KF\x8d\x83\xbc\xe7-@\xc1\xee-\xa7\x0c\x89&@\x02Q5\xe5\xb2\x7f\'@n}\x0b.\xc0\xab-@8\x9c\x91\x02\xf4\'-@\x0b\x9d\x88\xb3r\xc0(@\x0f\x80\xa1\xdaf5*@c\xb2\xd0\xa8J\xb5,@\xc1?\xc1D\x16g\'@\xff\xe7\x80\xf8\xd6\xf1,@u\xbd\x07=\xa4\xd1-@(!V\xc4\x9a_,@\xa5ql\xb8\xbc\x1d+@-\xf43N\x8c\xb8\'@\xeb\n\x93\xb0\xa2\xae-@\xe2\x13}\x0e\x01\xaf,@_b\x18\xc3\xb5\xc4&@\x12\x9f\x02\xa8\xeb\xd0(@vh\xa0\x04z\x9b.@\xa0\xcc\x86yo\x12.@\x91\x80\x9f\xa2\xc3\x9a\'@\xf4\x86\xf1\x90\x1b\xfe.@\xd5\x12\xa1T\\\xa6\'@K\xec\xf0\xd3\x88H,@N\xbe:\xf4\xc7\xf1%@\x9c\xd3:\x8b\xea\x9a(@w\x08\r\x89\xe3x.@\x0c?\xf3\x9e\xb2\x05,@\x05/\x940m@.@\xae?,\xfd|\x9b,@\xc9V7i\xa5\xd0-@s\xe65n\x12\xdb-@y<\x81\xe0Y\xda-@\x9f\x9fP)\x02\xd4+@\xcc~\x99X7},@\xd5\xf3\xbc<\xe5\xdf)@oy\xbb\xf2\xd2l,@\x8d\xe5\t_\x0f\xe5&@\xd8o\xd1\xa1\xcf\x9a&@ \xd4\x8a\xd5\xe3\xb3*@\xf3TMf\xea\x0c.@\xa1TH\xe7V?,@\t\x84$\xc0\x01\xd0,@\xb4\x89\xf8W\xb0W*@\x11\xe2\xd5\x1f\xc4\xd4\'@\xc9\x15\x9e\xbbA\xcf&@\xdeZ\x96\x16k\x12,@\x17\x93\xa6\x96\x830/@\xe8\x8f\xe1\xaf\xce\xd7,@\x1d\xdd=\x91\x06\x12,@z9B\n=\x90)@\xdc|u^\x80f(@?@\xdd\x04\x9a7+@_A\xa4\x06\x87\xf5-@\x86F|\xec\x1a\xce-@5,\x17\xf9\xd7\xf8-@g\xfa\'\xaeE&,@3bt\xa06\xad,@\xa5,\x1a\x9c[\xbf,@9bz\xae\xdc\xe9%@\xc7\xbd<\xbbPH-@w\xd9\x8f\xa3\xed\xd6,@\x00\x87\xe2\xe4OY.@~Z\xad\xd5\xa0\xe9+@\x9bAa\x18\x9e\xef,@\x99H\xd4*\xd7\n+@\xb9\x91\xad\xcb\x9f\xfb+@\xc1\x00\xd6\xec\xa8\xb6,@\xf9\xdaqo7s+@\xec\x06jp\xfa\'%@\xb88\xa5?\xb1\x13\'@\x8f\xbb\xd3\xef[\x0e)@%5C\xb3TI,@X\xf5b\x7f \xdf-@Uj\xc1o\xce\x85-@?g\xa1\xefj\xfe-@\xa1\xf6\x85\xb3i\xd8\'@\ton\xd9\x99_,@,\xeb\xe4\xb0\xc5\xfa,@\x99u@\x93\x1aR+@4\xd4I\xae\xe9\xdf+@\x0e~v\xd1\rO)@\x14:\x91\xdc\x1e\xc5&@[f\xbf\x7f\x93\x1f(@\xafgh\xe7N\xce,@\x13\x9c\xbb\xe1}l)@\x1b)tm\xa2\xeb,@\xa1\xf7\xc2\x1eV\x17*@G\xa9\xc9"i2.@8\xc2\xae\xa17\xe1-@\xd2\xc3\xd2)\xb2\x85*@dL\xc7`\xa6c,@\x0e8\x80\x0eE\'/@`\xeeg\xd2iX-@j\xaa\n\x04\n\xd6,@-b\x9e\xa02\xb2\'@8\xfcX8\xd7h%@\xab\x97\xb2\xf5\x06\xf0+@\xf7ei\xd7\x80\xfa+@\xae\xea\'0Z\xc8+@\xf8\xa0>\xc6`O-@\x8cN\xa1\x7f\xfd\xd3,@\xd1)?\xfe\xe6w(@\xa9\x9b@\xefQ\xae*@V \xc1\xe0"\t*@\x0c\xb4\xa9vW\x99+@\x96\xcdE\xb1\xa6\xc2)@\xb5Z\x19.I~*@\xbb\xf0\xba;2\x90/@\xf2\x13\x0e\xc8\xcd\xa3(@\x9a\x87n\xab\xb9\x13-@XI9,\xed3+@\xca\xf2uhk\xbb-@)\xda\'\xfa\\\xe9)@\xaf/\xa7\xd5\x92\x0f,@#\xa7\x83(\xc3[-@\x08\xa7lj\xfe\xc7-@\xd9.\xa8_\xdd\x0e*@U*j\xce\xe7\xfb%@\xce\x13j(\xec\x1c,@\xc9`Y\x1f\xfe\xdb-@|\xa3\r\x8fx],@\x94>\xf38\x1f=-@\x1c\x0e\xe4\xaa\x0f..@\x87MK\xde<\xf4%@Rh\x08@\\\xae\'@\x94\xe9\xd9!N\xfd,@\n\x1a\xb6\xfcT\xf7*@\xe2\xe5\x19F\x19\xcf%@\x16\r<@\xdd:.@9\x8eK\x05O\xee,@`\xd9t\x87\xd0\x97.@\x9a\xad\xa3\xf9\xc3\x1a,@\xf50\x94,\xbb\xe5-@\xbb\x93I\xc9\xbb\xf2+@\xc3\xc2\xd4\xba\x83\x9f&@\xb9*\xd6f\xe9\x83-@\xfc\x9ca\x14\xe7\xde\'@\xc5\x87@\xba\x01\xa9&@\xba\xe8\xa7\x7fWt(@X\xae\xd8j\x13\xba(@\xc9\xf7\\q\x865\x0b@a\rsB\xbe6&@\xcfI\xbe\x01\x93a(@\x0e\xb5/\xef\xc6L-@T5c\x1e\xa3\x8a(@\xdb\x97\x84\x92lT-@\xed\x06\x9b\xb5\xf4D*@\x00\x15\xe7\xd7\x02\x10+@O\x9c\x02B\xbc\xd8\'@\xbe\n1\xde\xe9\x13\'@\x81\xa7_\x8e\x16\t-@\x0c\\\x9e\xeaV\xca*@\xef\xeb\xe3\x9d\xc6\xfd%@\xe3\xbd\xc2lJ\xb3%@\x08\xd7\xb29E@-@\xad\xad\x8a\x83\x84\'*@\xd3\xfd\xe3\x10\x8c\x03,@\x042\xb6\xe3#8&@e\xe9n1\xe5\x8c\'@\xe6l\xa2\xebA\x84(@>\x8eD3\x1c~/@\x81f\xcf\x0b\x02\xe4,@O\n\xbd\'\xc8\xac,@\xdeW\xb8\x1dS\xa2+@\xc97\x8f@%5.@\x04\xc2@\x93<H.@\x99\xc7\xfe\xe1\xe7\x04\'@\xef8!\x89s,,@x\x80\xb7\xab\xe5x*@\x08\xf1V#\x0e#.@yT\x1a\xe1\x0e\xbf,@\x95\xa2\xdeC\x8a\xe2+@l\xfb\x16\x9f\xf6~,@<\x91<c\xc3\xc3-@\x07\x89^\x85\xa5O)@\xe6\xf1\xf6\x808M+@\x18\xcf\xf9\\\xa0\n\'@\x01\n\xdb\x96u\xdd)@\x86\xd3Q\xc0\xf37,@\xe1\xd6\x0f\x87IZ,@%i=S`n*@\xc1d\xf4V\r\xd8,@\\Q\x02\x88\xe1v*@\xd9\x93l-E\xf3.@f\xa0\xe7\xad\xea\x94*@\x8e1F\x11\xefK-@\xa4\xe6\xadZ\xe0W(@\x8b5{\x00<\xc8%@0\x118\xb0\x18\xf4*@\xc9\xc99o,\xa3,@|\xb9\xc1,5\x94-@\x96\xdc\xc7c\'\xeb\'@?\xc0\x10ZQ\t)@\x86\xca\x80d\\\xaa)@\x92\'\x8c\xda\x82f,@\xd0\xb6\xc0]\x1f6\'@h\xa0y~\x9bg*@\xb3\x8c\xb4\x97\x07\x96*@i\xe0\xa9\xf6\x98\xf0%@\x91\xd6G\xc7\xe3R-@\x85\x05\x8ev\x01\xba+@\xd0l\xc7\xe6Q3.@v\xbeX\x94\xe5%.@\x1e\x90<\xd4\x9c!,@\xeb\x92\x80\x831\xf6*@6F\x86\x98\xa5\xd8+@>yC5\xb9H,@H8\xe3\x97\xadO.@f (ZnI,@\x0b\x98\x9b\x10@\x13,@_JK\r5\x10.@Jr\xf2\xc2\x80\xe6*@\x91\xda\xb9+\xa0O,@\xc7R\xea\x89\xfe\x14+@n\xe1\xf3\xcb\x83\x15,@\x0c\xe1Y-\xa92.@\x0eO\xd6i\x94\xa5,@\x8a\xed\x14\xa8J\x92+@E\xf5\xa8\xb2\xc9\x01.@\xe4\x0f\xcd\xb1\'7.@/\x1b\x84\x15\x90\x8f,@\x8a\x1f J8)-@\xe7[\xfed\xfd\xfa-@s\x99_=\x03\xd1-@D\xdfT\xf8,\x02+@\xf8{\x1f&\x94x(@\xc1\xde\x0b\x92\x00t)@QS<QW9,@U\x8e\xa73Z\x9f,@c\x93jb\xc8e.@Q\x0b\xd6G;\x84*@cK*<\xd9=.@\xf1\xc3\xf1\xe2\xa8\x89(@7\x9fs\xe2\x17\x99-@O\x10\xbd\x987\x06/@\x00\xa8\xe1p\x93C.@\x1b\xc1(\xa3\xdf\x08+@#\x1a\xff\xe9\xc7\'-@\x1b,=\x0736\'@\x1e\x01\xa3L\x9aS+@\xd4\xb7\x9dGG\xb1\'@[\x9c0\xb8`l*@\xb2r1y\xdb\xf3%@\xf6\xb4MM\x10\xff&@\xee\x99\xdd\x95\x17\xd2(@\xfe\xf8I\x00\xc3\x87(@*\xb1CN~r-@\xb4\xdb\x15\x9e-\x1c*@JR\x01\x8a_V.@\xedQ\x14+"\x1c-@m\xe5\x13\xc9\xe3\xd2*@6\xf3@\xd1\xd4D+@\xef0pf\x8a\xc5,@\xc4\x80p\xf7\xc1\xca-@\x03\xbe%l\x00\x03(@\x88\xe4\x9e\xd3C\xe0\'@\xdd\xcf\xa4G\x9f^,@\xf7\xa9\x0bg]x/@\xd9\x88\xfc+5\xfa.@\xb0\xa4\xf9f\xd9\x04/@\xe0\x08\xf7\xd1L\n,@\x07$p\xd6\x07\xa1)@:W\xa8M^l-@\xa1\xcb\x07\x8b\x18\x95)@\x861\x07\xff\xa2>+@Ab$\xa7\xb9\x8d,@\xe0\xa2\xa0\x9f\xcb\xa2)@^V\xe2)#\xa9,@\xdc\xe9\x8b\xc6z\x84-@\xf3\xff\xdc\xe6\x00\t,@\x96\x00\xd4\xb0\\q,@\x16\'\x02U\x19\xc0,@X\x199\x1b>\x1b,@Z~\x8d\x17\x99]*@^!\x85\xcd\x8a\x94*@\xf8\xfe\xebg\xbe\xa9,@\xa7\x1dr\xd6=\xda-@Ok\x16\x8a\xa3^&@\xe0\x08\xf4\xf6\xe5\xce\'@g\xee\xd7w\x12\xd5,@(:=\xb7Q\'+@\xef\xd84^k\xa0\'@\xf4\x07\x18\xbc\xca\xae+@>~\xff\x89\xcb\x86)@\xda\x15\xd3\x1b\xe6\x16,@[ZF\xb0\x1d\xeb%@lsr\xfa\x92?\'@\x1bk\xcfl\x87\x8c(@\xde\xa1\xba\xec\xdb.-@]\x01\xe0\xc9Wu,@\x93h\x84V\x17\xb2,@\r\xe8<\xc1\xb6f-@\xb0z\xfc\xfe\x99++@\xf2\xac\xba\x8cY\t)@\x95B`\x9f\x9d\x7f,@\xc8\x95\xd9V0\xca&@\xdc:\xef\xf6*x*@\xb0Lk\x9dc,,@\xf55\xa2\xbf\xff\x8a-@{WS\xf8b--@\xf8\x8c\x81\x9c\xa6\x1c-@\x14\x9e(\x98\xb8\xf0*@~\x1a\xb2\xdaCK%@(\t`\x89\xee\xc2+@p\x9c8\x935\xd0,@\xaf@\xe4\x15T\xe0.@\xf4a"\x02K\xe2+@Z\xb0\xf2\xa9\xf1\x13.@.\x91}\xfd+\x86,@4b\xf3@P#+@\x03+\xbe\x96\x06\xcb,@\x0bi\xd9\rs\x96)@\xa5\x01\xc6I\xfb\xd3-@\x8e\x1c\x06\x954~-@\x96\x04\xf9hO\xa1%@\xa3Y\x8d\x1cj\x89-@\xf1\x9c\xd0\xf8\xe5\xbd+@\x1a\xb4\xf4\xe6\xef:\x0b@p\xe5\xaa8^\xf8/@\x13\xcc\x0b\x01U1.@\n\xa7\x8c\xd3\xd6\xdd*@\x1c\xd7!\x08%\x8f,@\xbd\xb4\x0c8Bb&@\x80\xc1I;\x1c\xe5%@\rb\xe9\xac\x84P*@\xb3:$rs5,@\x83\x19\ttK\x0b/@\xd3\x8a{\xf5\xb7\xc9\'@\xdb\xf9R\x12\x80)&@{\x9d\x8f\xe2\xd2\xa2+@\x85\x84\xa3\xd2\x9a\x93*@"\x1fC\xe4\n\xa4)@R\xb0o$r\x04-@v96\x16I3*@\'\x02\x8d\xe4E\x07\x1c@\xe1\xe1\x99_\x14\xed,@\x86{\x9b\xafU*+@\x10\x0f5\xda\xa0B+@\xad\xb1\x9b\xf6]f*@\xcc/\\\rGJ+@\xd6q\xd1\x96XY+@\xe6\xe2oI\xa1+/@0\xef\xe7\x82P\xce/@K\x19\xf0\xd5,`,@\xa9\xdc\t@>\x9a(@qQ\xee\x11@\xae,@\xd5v\x96\xfc%C(@i}\x04\xf2\x19\x04/@\x14\xa7O\xf0K\xfc(@\x90\xa9fE\xab\x81*@PO\xb8~\xa8)-@\xb7\xb9\xdcr\x85^)@"s\x077\xe2\xb9,@S\x1e\x92\xe2\xe2\xcf\x0b@\xe8|s\nA?0@\xb4\x83}"E\xac\x0b@A\xfd\xfe*\xbc\xd9&@K\x82\xe1^\xf3\x87*@;D\xd3\xe5\x16x-@\xf5\xfc]\xb7\xe0\xe7\x1a@\x94\xc9\xe1X\xb4\xeb-@\xd1\xda\xef\xefo\xef(@{\xea\x19\x89\xbc5\'@XcZ\xbe\x1e\xaa,@\xd3\xbb\xcaW\x917/@`\x90\xf0\xac\xfeZ.@`\x81\xa2}}\xe3\x0e@\xf2\xc4\xa9m#\x15+@-\x10\xb1pE\xa6,@]\xbb\xd0\xf3\xb1\xea-@\xe4$\x85\xb5\x9fU\x1e@\xe9\xf0{\x93\xd8F*@\xc2\x08\\Nac.@!\xd5\x0f\xe9\xa7\n/@\x18\x07\x9a\x0f>\xf2.@\xbe\x16\xe8\x1aE\x9a,@\xfdS\xe4Na\xde/@\xc3\x98\xd2\xcf\xcc\xaf&@!\x89:\x12ze+@\x10\xcfOb\xfd\x0f.@;\x16\x14\n%\xf7\x1f@\xb6\x1fi0\xaf\xa0-@\x9c\xf9^F\\\xb9)@I\x07\xfb(X\xa5\'@z\xcc\x17)\x89\xf7%@\xa8X\xd0\x16\xb2d+@\xe5\xc0 \xb1\xf8D\'@S\x98,\x83\xb3e&@\xd7`kf\xe4\x93$@U\x06\x0c\xfa\xf7\x88\x0c@\xd7\xf4s\xdc4u,@\t\xd4\x17\x1e\x10!*@\xac\xc5\xfe\x03\xaf\x80+@\xa7\xd7\xfb\xa4t3-@\xf6\xf6\xdb\x8a\x97\x15-@\t\x8e\x1e\xf9\xd3\x83,@\xd1\xe6n\xff\xeeg*@\x04\x95\x8d",O\'@\x9c\x1b\xf2\x9c\x91\\.@\xca\xb3y\xea\xa3y*@e\xbam\xd49\x8f,@#4N\x12Q\x9a/@\x8d\xadjb!;(@\x02\xd0J\x1a\xb9x(@\xb9\xa7\xd1\xa0\x94\xe5/@\x97?\xf7W\xa4\x8e*@\xc5\x03\x1cm\xd5\xa2+@\xed\x04\xcc\x1da7,@\xbe\xa2oEA\xa1,@k\x80\xbb\xb3G\x9c/@\x03|Kd\xff\xaf/@-\xb8\x18<sf(@\x0c\xaa\xee>\x8fx-@\x14\x13\x06C\x91P+@x[\x01\xa2\x16\xec.@\x86\x13\x0ec\xb78\'@\xa1\xa1\xd10\x06\x1c0@7\x19\x1dH-\x03*@ c\x0e\x8cJC\'@\x16\xe3\x8eX%\xa5,@\xf8.\xa2\xc8\x9bf(@\xa4\xb1\x01G\x05\x8d,@T\x9cA\xe0\xcc\x18/@\xeb{\xa8\xe6Kn,@\xd2F1r\x8e\xa0,@dU\xcc\xcc\xde\xed/@cMn\xc0#7(@)"z\xbfNw,@\xf9^\xb65X\x8c/@+\xcc\xdb)\xc9Y(@C@\xc6\xa2\xd8\x11+@T>F\x81\xf2\x86,@\xa6\x9ag\xb7V\x080@\xa0\xae\xed\x16\x00\x84(@(\xc5\x14\x99\xe7\x90+@Ls\x19}s;*@`\xcc%\xa3\xf0\xa7&@\xc7\xbc\xc1\x0f$4+@/gd\xf0q!,@\x95\x863a\x17\xe7,@\xa0\xf1 cb\x08+@\xfd(\xdb.\xa1\x89(@\xc6f:j;\xff,@$\x90)\xa3Df+@//r\xd3\x90\xd4)@\x12\xee\x8b\xac]\x0b0@\x83\x95\x8f\x89kL-@\xb9\x07\x8dSOu+@,3\xfc\xf4\xa1C*@)\xdf9d\xa9i,@Ob]]\xe5\x15-@to\x9d\x95\xc6\x01)@u\xaaQ\x02h\x90+@\xf3\xc4\x12z6g-@r\xea\x1c\xf6\x9b\xc2,@\x04\xb8\xf15\xc4\r,@c\xbf\x87h\xbe\x01)@\x89rU\x9b\x9b\xb9,@\x08z\x92\xbe\xac\x1f\'@\xc6\xe9\x8bo\x86p-@\xc4#\x9a\xf8H[*@\xca\x923\x16\xc3)*@\tA?\xc0Md.@l1\xf7\x810\x91*@c\x9c\xd2\xbd\x85\x87,@\xd6$9\xbe\xa0T,@\xda\x9a\xb8f\x9cw,@\xba7g\x87\xa7q-@\x0c\x0c\xbbz\x82\x19-@\xf4\xa4B\xf1\x81\xa9)@\x19\xe4\xd1\xa6\x8b\xf7%@3\x9a\x1eZ\x08\x02&@\xa3O\xf5\xf1\x04\xea(@\xd6m\xd4\x8c\xe6C+@\x0ecS\xd4\x032+@R\xb2\xef\x19>\x83\x06@\xd1RG\x13t\x97+@\xee\xeb\xaaH\xe13*@*7.Y\xc6\x0e0@\xd2\xb2\xa8^\'\x8d,@\x85\x85(\x91H\x06.@n\xa0\x98&\x1f\x1d\'@a\x19\x05[U\xd0+@m\xb9C+\x9f\x80(@\xe6\xa3\xe1@\xf3F*@(\t,~\r\xfa,@n\xd1\x99\x1e\xea|,@\xcfB\xcb\x94$\xff&@^\x15\x89\t\x86d*@Ntr\xfbh\xda+@|\xc5gQ\xf0I-@#\x8e\r\xd4\xba\x85(@e\xd8XH\xdb@+@k\xc8\x15@\xe3f*@\x87\xf2\xc1=-\x1c+@M\xf1\x08\xe7\x13\xf3,@FC\x1c}\xfc@.@H\x18\xa6\xeb\x04$-@\xf7\x98{\x14<M\'@~#\xb3\x88\xf8{*@\x19\x05\x91\xddV>,@j\x8c`Td\x1f(@0\xd5\xb5\x9d\xaf\xdf,@\xbe\xa3&\xdc\x07\xd0,@\xb8p\x86\x97\nJ$@\x04<\xc9\xb8\xae\xa5(@Z\xa8xz@*+@\x81j\xb8\\B\xa1(@\x1c]\x17\xb7\xb7\x89,@\\\xe8\xa7)R\xae,@\xa5\xd9\x9b\xde\xb0x-@\xb0\xdf\xa6\xd6~;-@\n;f\x03\xba6-@\xf3\x08\xcfsP -@\x15\x1e\x87F\xd4e/@\xff\r\xe4\xdfrq-@\xc3\xec\xf7Y\xbbQ,@\x9a\x8eV\x1cl)+@\x8f\x8b\x0f\xb0\xbdU(@0\xceS-y\xcb/@"U\xd7\x86\xb0+0@\xa3\x01|\x1b\xe9Z\x1d@Z\xfd\xc6\xc7sa(@\xc1m2\x8e\xe75*@\xd6qA\xa3\x1f*+@\xdf\xb4\x7fr\x0c4+@\x96&\t\xe3\x19\x99,@S\xfb\xdd\x82\xa0\x19+@\xc4B1}i\x9a*@*\xdc\r\xed\xaa".@\x02\xcan\xc5{\x92+@\xe7=\xb5\x19+1+@\xb4u\xf8$\x16\xc8,@\x0b\x13\x8d7\xc4\xa1+@S\xe0\x1d\x05\xb4\xd8)@s$\xeb\xb32\xf3,@\xec\xec\\\xc3$\x14,@\x81\x04\x06F\xfb\x9b*@\xa3\xc9o\xa7mo+@%\xea\x1fy\xde\x08-@\xa8_;\x80&u+@\xbf\xebg\x1d\xa4\xa8*@4\xaa^\tiN+@`\x06\x14<\x99\xfa,@Y\x8f\x1f\x01\xe5@)@\x80B\x03\xcdC\xf7(@Rv\xdbe\xbf\xf8*@-|\x0e\xdad\x12+@5\xaf%\x0c\xa3\xb8\'@\x00k\x8f\xe0\xf1C,@\xa4o\x1c\'h\xe9*@w>\xd1\x10\xe4\xe2*@s\xa3Bf\x15\x1d,@C\x1e+\xcb\xab@+@\x8fk\xb8Q\x92\xfd(@\x19Z\xb2U\x0f\x01\'@\x8b\xe6\x02\xd7~L-@:\xfaa?\x96\xe2+@z\xb5\xa4/\xe9\xce-@\xfe\x1aHn)Y\x0c@\x9eO\x81\x84\x87\x0c&@\xef\xaa\x01\xd8\xff\xdf-@\xdf\xa0G\xc2\x0e5-@\xf8x\x90\x80I\x91+@8m\x12\xa0\xb1c,@\x1fb\xa4\xbfG\xb8,@\xe5\x9b\xee\xb13\x80*@ \x06\xffE\xd6\xe6,@\xfb\xa9.c\xef\x02/@\xf2\xd53\x860f.@\xb8\xaa>9\x7fW,@\x88O\xf9\xe7`\xf2.@\x8f\x03e\x93L(\'@\xf4\x81\xbe\xd7\xfaD*@\x91"\xeb\x809\xaf-@\xe8\xdcL\xa9\x0e2-@!\x83\x97&\xb5\x8e,@R,\xb6\xbf\xeam,@\x05\xebprH -@f\t;\x11\xc0[*@\xd4\xca\xd2\xab\xbc\xb7,@\xd9/\xe7\xa7@\xd1,@\x10jF{\n\x07-@d\x8fspT\x84,@R\xe9\xbeU\x8ec,@\x95\xa6\x92\x1d\xc1\xc3)@\xdd\x02\x941x\xa4.@+\x01\xa3\x84s\xc0*@\x08\xac\x07\xc3VO-@\xc3\xca\xec\x9c6\xcf,@<-\x91\x9e\x9f\xdf*@\x86>\xdd\xe1\x13\xda*@\x13s\xeb\x19B\x1d-@\xc2\xeb\xbav\xa0\x94+@\xc8\x1a\x0eHO\xd5*@=Ld\xdb\xfd\xe8*@\x92&:\x81\xad\xa9,@q\xdd\x08\x8c\x13)-@\'&\xe6Ad5,@z\x00(\xd6\xf7@-@\xbc\\\xc9Gm\xf1,@\xe1\x05\x0e\xc7\x94\xf1,@]\x03^8\xccC,@\xb8\xeb+gih\'@X$G\xd8Y\xc8,@\xbf\xc0y\x0e\xa4\xf9,@\x1a\xb0.\x9d\')+@\xf5\xe1\x86y\xd2G-@\xce\xef\xa0F\xcc/+@\x15\xd6mip\x8a-@\x94\x07U\x0b\x91i-@\xd6M\xda\xe3iI+@\xaa\xff;\x06\xdf\xf3*@6&\x8ax\x85=+@\xe2\xd4\n\xf4\x0b\x0e+@\x93\\\xdd\xac[=\x0b@\xc7x3O\xa0h*@n\x9b\x1c\xff\xd7~,@\xf9\xe5\xec:\xb0S+@5;\x8d\x10G"(@\xfbKFh\xbcM-@\x90iY\xb5\xb9\xd7+@p;8 %\xa3+@Y\xf8\xf3 \x9b\x1c+@R\xee\xa0Y\xf9\xcd,@\x1d\x079&\xe8\xa7\'@\xf93\xccE\x06m-@1\xbb\x83\xf8\xf8\x9f*@}\xd1\x82"3\x08*@\x11*\xd2H\x16\xc6,@|\x8dS\xb7\xce\xc6,@\xae\xc8;\xd6\xc6\xc2+@\x92\x98=].\xa4-@d@Qz\xf8\x91,@\xf9d\x04C5C.@\xc4\xc3\x91\xc6\xb5],@\x97\x1aI\xd0\x1d\xb1+@\xfc\xcd\xc55\xc8\x9b\'@i\x19\r+7\\&@t yk\x94F*@U\xfe|\xa8\x8a\x91,@\x96\xc1\x16\xfd\xbe\x97,@\x0b?\xfd\xd7\xfb\xb4,@\xf338|\x15\xf8,@\xfa\xba\x8cy\xf5\xc1-@\xfd+\xc0&7B+@\xd5=_\xbe\xb8@.@\xc9\xe3\xbc\xa8=\x01.@Jf\xc9\xb2\x88\xef,@\x01\x8f\xbd\x1bL{*@\xfe\xf7\xf6\xef\x16r*@\x15i\xc6\x84\x80\xb6*@X\x9d\xa18\xc5>,@:\x17\x1b\x1am\xd3)@\xe2\x84V\x14\xa2\xa7,@t\xc2&7\x10~,@\x97"\xfe\xb1\xd4)+@\xc0h-\xb6\x82\xb8-@\xc8ni\x97\x01o+@\xff"v\xacW9&@\xdb)~\xb6\xb4\xd5)@\x03\x03\xe3\xe3L\xe3)@\xb9\x1e\xee\x1f&\xe7+@\x12y\xab\xc1H!*@QU:7)\x18-@.\xfc[-\xc9\xc0-@\xf8\xad%\x82N@&@\x85\xb7>\xbd\x8d\x8a&@\x1e\xcc\x17\\\xfe\xdb-@\x10\x0f\xc13\xfd\x0b/@\xf0-\xfa\xec\x8a\xeb,@\xd5\r\xadV\x9a\x8c,@<nq3v\xd6,@\xd3k\x9a\x82"\x02,@\xff\x03\xc8\xef\xb5[(@?[\xf30_\x93*@\x8eHMH\xdb\x91(@\xe8AT\x98\xdd,,@\x81\xed\x1b!\x18\x9f,@}Yq#\x90\xad+@T\xae\n\xaa\xd9G\'@\x80i\xa7q\x97\xfa-@0l\x1c):\x1b.@|\x8c\xc1O\xc5O*@Ag\x04\x8a\xdee,@\x03\x07\xe8\xbf\x1f\x83*@\x000\x9a\x8a\xca\x06+@\xd8\xb6M\xc6\x1e\x15-@\xf5\x8c\xe3g\xa2E\'@\x8b\xc3oI\xe7W(@=<\x94\x06\tU+@\x1a\xf5m\xabS\x7f&@\xe9\x1cQ\x8e\xca(*@\xc9\xed_\x10\xe7\xaf,@\xc5\xa6J.?\xd1-@5;\xd5l9\x88&@\xd0N\x80\xd5^O,@H}\xec\x1bH\xae(@\x93,\xdc\n\xe1\xae+@\xbb\x1e\xd8\xbdk0.@\xbb\x9dR\xb1\xc9\xc9-@\xe3\xbe\xfb\x08=\x1a,@zBo\xe3\xc6\xec(@\xa9r\x0c\xd6M;+@K\x8e\x9aH\xa4O-@\xbc\xd0\x84\r\xa9\xac,@j?nc-7,@\x90\xc0\xff\x1b\xcc6/@Fx\xd7\xcbef,@\xa1m\xd6[\xaa\x0e*@\xcb[Q\xed\xf7\xaf)@\xf4\xa0\xdf\x07\x944+@4\xce\xdfz1\x04/@\x9a\xdd\x83=\xa9\xcc,@\x9e\xf7\xbd\xd8b\xbc,@\xe7r\xe5\xbd\x98\xc5,@A\xbd\xcci\xf1\x8e*@\x1a\xc3\x99P\x10\xc3,@GT\xe7>!\xfd+@\x05\x82\x87\xeb\x95\'+@\xcaB\xaa\xb5\n\x05\'@\xa7A\xa4\x08\x92;\'@QI^\x0f\xe0\xb7(@Q=\xbfa"\xb8\'@Q\x06\xdbY\x8ey&@E\x96\xa0<\xa8c*@\xd0\x97,\xab\x8ac,@\xde\xb5\x8f=\xcdY,@\x9cQ-\xa4h\x06,@\xc5\xf1\xa5\xbb\xad\x9f+@\r09\x83N\x80&@\xb8\xd6\xc8\xe9\xd4\xdc-@\x8ab9\xfd\rc&@.Ck\xb96\xde)@\xae\x17E\x06T\x08,@7\x81z\x1eA -@\x8c&\xb5\xd2\\\x14,@u\xa0\x01Y\xc5\x1a+@P\x99\x12I\xa1\xdd+@\xe4\x02C\xd9\x18\xad+@\xe4\xea\xf4\xf8|7,@\xa9\x15elN\xe8)@^\xf9~\xbd>\xa8)@,\xed\x88g`/.@\xbe\x83\xf9F1\x19,@\xdfR\xde\xd9\xec\x1b,@\t\xf0\xb8xX\xb6+@;qb\xc6,\xaa\'@H\xea%\xc9B\xe2,@i\xc84\x01c!,@\xc6\xc2\x9aL~\xc3,@XS\xb7[\xcd\x16+@\x19\x01\xaf_\xe9\t+@\xe4\xf9\xd95\xc2\x0b.@\x9e0\x15Q5\xe5-@\x06\xd5\xe5S\xe1\n&@\xae!u\xb81/\'@\x15N\x85\xd0"9&@\x13"\x00$`\r-@\xa1\xeb\xc0\xda`\x1c.@\x0b\x97\x05^y8+@F\xde\xe7\x1b\xe7\xce-@\xe0I\xfaE\xcb\xf4,@\x9aZ\x8e~\xa6\x07-@\xear\x95\x9bJ\xcd-@\'\x1dz\x10K\x18,@\xb4\xab\xfb\x89\xd5\xd2*@8\xd1{\x16\x05\x93,@m\x99\xf3\xf6\xe3M(@\xc1\xc4\\\xefs\x07\'@\x86*m\x7f\x8b\x02,@\xaf\xe8UI?\xad*@\x90\xb4\xc4\x1aE/\'@\xf6\rZ.\x83\xb0-@\xb0\xc6\x97\x87b\xd7-@\x18\xd7\xf8\xf8\xc7c(@,\xa1\xff\xb7\x06\xb2,@\xe7\xba\xe4.U\xfc,@H\xb8\xb4\x1b\xac,&@a\x85\xb2\xa2\xcb\xfb-@\x99\x175\xb5<!\'@\xedT\x0e\xe4\xa6\x8a)@\xe0\xd2\x84\x9e\xc22\'@{\xbe>\x89\x96\xd7+@\xf2R\xe5H\x17/,@\xcf$\x11^\xef?,@f\x8ay@?-.@\xd2G\xd0\x98\x94\xfb+@H\xfa\xd1\xf6k\x89)@\xf6\x07@\xd9\xec\xa7)@\xe6\xf8\xfdT\xb6\xd6*@\x80\xec\xf2\xae\xcb\x1d.@E~\xfcdo\xe3,@\x0c\x88\x0e\r\xfd\xa4\'@\xfa\x0e\xb1{\x0c\xe0\'@\xd6\x99\x0fz/\xbd+@\x98`\x8b\xd3\x8c\xe5+@\xf5\xee\xfe\x93\xaa\xcb-@~\xaa\tP\xdb2-@\xf9\x19\x86b2\x86(@\xda|g\x8d\x15\x9b)@\x8d\x80NV\x175)@\xff\x0b\xa4\x7f\x1af)@\xdf,5o\xb3\x9f&@\xcc\xccG&Qk)@g\x04\x9a\xfa\\\xc3\'@KR\x0e\x955\xd2,@\xdf\xfbH\x83\xc9\x16.@\xff\x05]\x8e\xef\xa1&@F1\xb3W\xad\x17\'@\x17Fb4 \xe9%@\x8a\x03\x85*\xa1\\(@\xde\xf9k\xe1YX,@\xbf\x9feeB\x14,@\x1e\xbeg\x18LJ+@\xbb|;\xaczr+@P\xad\xed\xcc9b,@\xba#~J\xeb\xfe\'@Y\xbc~h?\xf7,@\xd1\x0eV;\xa6\xe4\'@\xb8\xd4\xf5I\xc3;,@\x0bz1\xd0>@\'@\x13q\x962\xb5>.@\xa3\x1eR+\xb8\x81\'@\xd4f;\xba\xf0\x98&@|\x10\xfb\xc0\xc9\xa6*@\xc1M^\xccaC,@\'ND(\x18\x1b.@},\xe4\xe6N\xb5-@5\x1ex\xd5\x93_,@\x02\xa4cw\xdaC,@\x0c\xfe#\xa2\xa3p,@hb\x80\x0e\xa6\x0e%@\x0b\xa8}\r\xdf\xd2+@?\xe1\n\xa1\xadQ\'@s\xaa\xdf\xf0\x14k,@+\xd0T\x80a\x96-@\\R\x0c\xbe\xdd\xaa&@\xc1\x82\xc0\xcbT5.@\xaa1\xeb\x1c#\xa4&@_\xdbI\xf8B\x07-@uoA\xf4m\xc0)@\x88\x9e\x19\x92\xd9I-@\xd2H\xa6!\x87\xb7,@\\\xbfx\x94\x17\xc4,@}\xb5\xffk<\x92,@\x96\xf8\xbb\x7ft\xa7\x0b@\x04\xa5\x13\t%\x18/@\xb9\xf1\xc9\xb0\xd2\'%@:E\x9c\xed\x8e\x08&@\x0fZ\xc5J`\xa8)@\xf7z\x14\x85\x0b\xaf)@6\x81}i\xd8\xfb+@^\x0e\xd4\xe1\xdf\x10,@\x16e_\xc4\xa1\x80-@2\xe5al\xa5\x02/@\x96\x1e\xe8\xaco\xde&@\xae\xbeJ\x13\x9f\xe4,@\xae\xa9\xf7\x1b\xa5\xe7-@\x18N\x14;\x06\x84(@\x13\xef\x08q\x1f\x13\'@\x8e\xc5~V\xdb\x01.@WE!\xd5\xec\x9f)@o\xa2\xe7F\xc1\x06-@\xa8\x88\xec\x0f\x81\xeb-@\xcc\x17\x1a^I!.@a\x8f]QV\xc7,@,=K\x9b\xc3\x0b-@\xce\x85Q\x0b\x0e:,@\x87\x11TzM\x8d(@S\n\x99P\xa7a-@\xb0\xbb\xe9\x92\xc6\xbc,@X\xc0\x89\x98\xda\x0e,@\x145\x11\xc4\xf5\xf9%@j\xa2\xbc\xf3\x17C.@\xbd\xe86\xff\xe3\x14-@\xa4IT\xe0\x0e\xb6,@\xda\x99\xf5\xd99\xc0,@\xea\xf5\x8cW\xe5\x8d-@\xfb\']$K\xaf\'@rZ\xfd\xeb%\x0f&@n\xa4\xae8E\x18&@\x8d\xefU\x07\xd9\x81-@[R\xe0:\x8d\xdd-@3\x8c\x95!<\xd8%@\x88\xc2p\xd4\x0bH-@?\xe7\xb8O\xe07-@\xa1\xac\xe9u\xed|\'@}D\xae\xfb>\x0c,@d\x9c\xdd\xa3BK,@2\x10\\\xb8\xb6\x9a-@k v\x0e\xbc=.@x\xe5\x97\x1fw\xf3.@#G\xeb\x9bu\xd7.@n\xfc\x12\xbeR\xf8+@wi\xa4U\x188.@\x81\x90t\x14\x0c\xcd-@g.\x9d\\\x82\x19\'@\xea\xdd\xdd\r\x9d\xaa,@c&5\x85\xe0\xda-@x\xee\xd0\x86\x80\xce,@\x98\xea\x8a\x95\x99\xc1,@d\t\xc5\x06\x93\x03,@\xdf\x13T\xb4|\xc0,@T\x92\xf2\xa9}\xb6,@\xdc\xf9\xe3\xa2C\x03&@\xd7y\x80\xa0\x8e!.@e\xc5\xc0\x86e\xdb-@\xd6+\xb0\x0e\x0bD.@\x82,\x08Z\x9d\xdb\x10@,.\xbf\xc7\xdf\xcd-@\x919L\xc8\x00\x0b\'@\x87\xfb2as\n)@\xff- \x0f\xb0\xd8+@.\xe9\xd05\xf9\xf1+@\x9a\xad\x9c\xe7\xf1H,@y\xf0|<\\\xf7+@e\x99\xce!4\x12\'@\x99\xe3\x13\x00\'\x15&@g\xe0L\xaa\x01\xa5,@T\xc7\x03\x11\x9a\t&@v<(\x8e \xcb-@\xa8\xa0\xca\x871\xf0%@2yi\xe7\x85\xc5,@\x17Y?\x9fc!)@\xa5P\xc9\x08\x19\xfe+@\x0e\xaf\xad\xdf\xd4\xfd-@\xa8~8N2\xd4,@Y\xc5$O\xc4q\x10@\x19\xd48&3\xb9\x10@-\x0f\x97\x16,\xaf&@\x99\x89\x1eHe`.@Y\xb3\x0c\xdb\\\x92,@\xca\xbe\xe6LC\xdd-@\x1b\x91i\x04\xf0\r,@\xf0.\xd2\xe2K\x04&@\xa1"J\x1e}O.@\xed\xab\rL$\xa5,@\xa6\xdc\x994}\x9b,@`K\x8eR`\xf9)@e\xf1\x81\xa0\x81:.@k\\\xb6W\xe4\xef.@\xcb`\x19P\xea\xef%@\xd8\xd3\xd7\x8e\x85e\'@\xeaW:$\xb5\'&@].\x13\x85\xc4\x8d(@yS\xab?\xe0\xda-@\xc1~\xb7\xc7\xc0T\'@\x1a\x86O\x86RP%@\xa6\xf3\x8d\r/\x9b)@c\xb2H\xdbS\xb9)@\x7f\x1b\xf2\xac\xa9},@~\x14$\xa1\x04\x0b+@\xc1s9\x10\xfc\x83%@\xfa\xc3SM\x92l*@\xc0\xea\x0f\x87\xbe=\x0b@ve\x1f\tNq*@\x9ek\xff\xfc\xe8\xcb)@}1\xf7\xd3\xdfa.@w\xc5\xa0 \x0f\x01*@3\xca-\x86S\xe9&@\x0e\xa6\xa3)7\x9a*@\xb2:\xa1E\xab\x87)@o\x10\xc5<k](@+\xe3\xb3]\xc3V*@\x88@\xae\xcb\xaf]-@\\\xe3\xa6\x98F\x82)@V\xab\x9b|u\xc2-@2\xd6\x9b\xdc\xe0~-@\xed\xb5\xed\x96\xfej,@b\x12\xaa\xe9|K)@(\xe9y\x02^\xf1%@\xa2\xe0\x1e+\xbb\xf0%@8\x0c(\x06}|*@*"\xa7\x9d\xde\xb5)@2\xca\xdb\x1doD,@\xb7\xdcB\xf8\xb2\x97,@K\xe9S`\x8eH(@\x8fI\x03\xb3\x83[,@\x1d&l\x85nV,@\xd1Yp\x98=\x88)@\xc7h\x80\xbfEf.@w\' Y\xecv/@d\xc7\xbc\xde\x03\xe8%@\x1d\x19-\x80P\xe1%@.\xd6\x84\x80m+,@\xe3\x86\xbf\xe5\xf1\x13.@\x13\x85\x1c\xcf\x16l/@d\xa81]\x0b\xf0%@\x8f\xbe0$I\x97,@\xcb\xf9\xab\x94\xe5\x1e%@>%\xcf\xfb\xcb\xac&@WY\x05\x17h\x95&@\x10\x16\x80\xf2\x18\xf7-@\xef\x98\xbb\x96\x05#\'@E\xb2\r\xe7\xa0\x97&@{<\xf4\x95-\x11.@\x11PW \xba\'+@\xd5\x1f\x13\x03E\xea.@A\x81\xe0\x04\x86\x0b\'@Y\x1f\xc0\xf8bV,@5HB!vE)@\x0cK7J\xcd\xec%@h\xb7\xd89\xfa\xa4&@\xa5\x17\x86\tr\xb0,@yML\xe2\xe1\r.@z](\xbah\xea-@\x06\xe3\x8f\x1fc<,@\x11\x18\xc0\xfe)\xf8-@\x9c\xedM\x1cR\x0e\x16@3\x8c\xc4_!0/@o5\xb0\xbd\x08"(@00\x8e5 \x08\'@\x82\xd8\xb3,\x95\xd8\'@O\x04O\x00\xb6\x06(@\xf2\x99\xd89\xee@*@\xdc\xa8\x01r\x14\r+@\xdf$B\x02R0-@\xe5x\xedU\x85\x8f/@\xd0#\xc3z\xe5\xbd/@WipY4\x1e.@4X\x83\xc3~\xf2%@\xa2\x87\xa0\x98u\xd1.@"Q\xd9\xa2\xf7\xb2\'@ZK\xfc\xa7\xcf,.@0P\xf1\xbf\x14\x08+@\xe5\x1f\x99\xe1\x91\x97.@E\xe7I\xd7\xc2\xc1,@@8\xb4\xd6\xf6\xe4%@<<mF\xe9\x0b.@\xcd\xcb~\xc4\xbc\x84-@\x97T\r\x06K\xef\'@\x8f\x81\xdcT\xdb\xfa&@%\x013\xbc\xb7\xd0(@\xf0\xaa\x9e<%5.@\xf7qEb\xb3\x0f/@\xc5\x95\xc7\\o\x1f)@\x13S\xb0?\xf8\n-@\x9fPtcp\x1f.@J\xf8\xb7f&\x9e/@\x9a\x96:\x18-_-@\x16\x8d\xd4\x02\x9e\xfb,@\x8b\xf9(6Z\x15+@H\x126\xf77%.@vy\x9fLo+,@\x19\xfc\xf6$-6.@k\xdc\xe3\x0e\x92\xa2.@\x020\xfa,\xa2\xc2.@\xa2\xc3(\x02+\xed&@,J7=f\\-@\xc6\xae[\xb8>\x92,@i\xde\x18\xa4\n\xd2&@\xe4\x87\x9b\xec\x83\xb6,@\x1c?\xde\x17\x8e\xba.@;_\xeb\x83\x8aA.@\x88d?d\xf2v-@X\xb1\x97>h\n/@\xadNk\xeb\xea\xfa.@\xaf\xea\xe4\xa4l$-@\x82\xd8\x87\x06\xfeo.@\xacTZh\xd2H&@\xae\xb9\x9b\xd72f(@\x17\xdb\xe1\x0f\xbc\x88-@\xef\x04d\r:\x94%@\xec\x16\xc16\xfc\xe6%@\xafg\xe3>\xda\x8d/@ \x93\x95AjW.@\xa2\xdb\xca\xa5X\xa9,@\xf9$DI\x89{\'@\xa7T\xe8\x11\xca\x88.@\x9e\xdf\x021D\xaf.@,\x7f<\xc8\xf7b%@vj\x94f7_&@a\x0f/\xc3\xb4|\'@\xcb\xd9\x0fZwJ)@\x89\xcc\xd1EO,,@\x9b:\x8c\x9e\xc7u%@\xce\x93\x1fm\x80\x1f)@\x1ax\xffR\\q.@\xa4B\xa6\xb07?&@y\x8c\xe9\x18\x169.@\xcf\x86\r*\x94\xc8-@\xa5\x93R\x8df\xbc-@B%M\xd1\xdab.@\xad\x9b\xcf\xa3\xed\xfe.@\xe2\xd0\xa1/\x93K.@\xced\xe4\xa1\x96\x11)@\x8eo\xe6\x80X\xe6-@\xbcJ\xf4y\x8c\xac-@\xa3\x05VG\x94U+@y\xcc\x85\xb4r\xf6%@\xa0\xa9\xf4`\xa0\x11*@w\'|\x12M$,@\x8b\x1eu\x9bHE.@\x19\x92\xb2\x82\xab\xa4\'@\x1f\xbc\x1a\xbbw\x14-@\xde\x10SPg\x8c.@\x08\xf9)\x03\x10\r)@\x03p\xd0\xe5KO(@2[\nH\xa84,@\x9e\x1f\xae\x8b\xe7\x9f)@W\x04\x82\xa7/*&@\xdf\x86\xe2\xcf@?-@\xc2G\x94\xa5\xccc+@rj\xd0s\xf4\'&@\xc5\xb2amm\x98.@\xea\x1d\xcc\xfb\x8aE/@\xb0#\x93\xc2u-&@\n\xd5]\x1cy9-@\xbdI\x88\x84*H)@\xd8eP\x83\xa0[+@\x81\x90C\x90,\x15&@\xfe\x02\x9f:\x0c4.@\x11X&\x97\xc6 .@\xa8\x9f\x19\xeb~\xa4)@m\xc2\x0e\x80\xf2\x00(@\x0c~{\x9ft[.@\x8ekp\xedP\x81/@\xc7\x8e93\xbd\xcd%@\xa9\x82\xbc\\^\xa0%@\x16G\xee\x8e7\xc9)@\xf6\x05\x11\x9e\x9bS-@>(\x087\xf7~-@Gc\xd7\x8fk</@\x06/\xfay\x08\xab\'@\x99\xfe\xcd\x86=F-@\xb5\x05\xa1i\xf4\x03/@\xd7\xae\xf1\xf2\xbd\xa8\'@\xde$\xfb\\@\x8f.@\xe4\xe4\xca\x86\xc1\xbb%@5\x80\xd4\x96+4,@\xe8\x1d\x91\xb1jF/@\xf7\x0f\x1f\x9c\x84\xee.@Z;ddbV\x17@\xe3$+\x8c\xf98+@@\xa0\x93\x93\xce]-@\xe4J_\xec<\xbe+@4\xe3u\xeeO\t)@J\x1f\x8ai\xef\x92,@Y\xbdzo\x81\x9b/@\xedi\x8f\x90\x0c .@M$Q\xb0\n\xf1*@s\xb6\x83\xce<\x1b*@/t\x01)\xd0y+@d\xc4M\x1f\x849+@\x9e>n\x11\xf3,,@\xd2\xcd\xec\xa3i:.@\x8d\x86M1c\xfb\'@\x88\x9c\xbcI\x074\'@\xe4\xf3,:\x96\xf3-@\xc2\x06R\xaa\xda~/@Bcb\xa5,\x8c,@\xbf1R\xb0\x134,@\x06\xefF\x12\x81\x9b,@}\x7fP4\x123-@\xdd!J\xc6\x943&@\xe2\xdc\x7f\x9a\xd7x/@u\xe0\xf3\'D\x8e*@k\x14\xc7\xc4\x0cO\x1a@S"7*\xeas\x1d@Q\x14\xdexao,@\xe4\xc1\xc5\xd8\xd1\xb0\x12@1\x82X\x9f\xb1m)@J\xb8\x81\xe6w\xf7/@\x14\xec\x10\x85\xfa*+@\xd9\x93\xdfw\xc5\x1f\'@SaE"\xc6\xd7/@\x14_\xaa\xf1\xd0\x1f0@\xa5D\xf4\xf0\xebm/@\xa1\xab\x83A\xea\x140@}0\xb3d\x9b\xd0.@y#\xd5\xac\x8b\x17&@\x86\x06\xc9\xee\xa5\xf0%@n\xbfQ`\xd6<,@\x12\xe8\xce\xf9wA+@\xaa^\xd2\xb4\x08\x8e/@\xab\xbcXo\x03I*@\x86,XN+\xe4&@\xb1|\x13d\xc4\x010@)`\xd8\x8f\x87\x91/@\xe2\x85$4\x81\x8f,@\x00\x01\xbd\xfa\xd2<)@\x80@\x08\xf8\xe8\xdd-@K\x93$)\xefp.@\xf0\x868\x1c\x9f\x18-@j8T\x0e\xc7:+@\'\xf9\xaa\x15\x08A/@}\xa0\\\x16\xf1\x82)@\x15_\xad\x0fE\xa0*@V:HDP`+@\x00s\xfb\xeft\x8f)@C\xd1\xeb\xde\xf5\'+@@\x9f\xec#\xd7\x8a*@\'w-\x80\xf7D-@J5>7\xdfk,@\x9f\n4y\xb4\xe6,@\xaa\x9c\xd2\xa8o\x16+@\xc5\x1e\xb0W\x00\xd4%@\xb5U:\xe1\x80\xb2.@}\r\xe4\xd0\x96\x12\x08\xc0\xb3\xe1\xf5\x04\x85\xe8-@m+\r\x919\x85)@\xdc\xf0V\xbbt\x050@\x0b\xd6\xc4;r\xfa,@\xc2\xad\xd7\xbc\x05:.@a\x01\xab\xb8\xe2\x9b*@$x\xb4\xb5w\xfe\x12@\xd7\x93\x9cN\x9d\x04+@\xac\xf3c\xa7\xb2O+@az\x84\x1f\xb3\xbe*@^\xf8\xd0\xba\x01\x14\'@e\xbeEfZ\xab+@\x19_\xa0&}]\'@*\xde\x9a\x14\x9e1\'@|\xfb\xb7\x92\x18,\'@B\x103\xdf\xee\t\'@C\'\xc1B\xad\xbf-@\xc5\x16\xc9\x8bz\xa6&@$\xf8`r\'\xa2%@\xe0\xe2\xb0Y\xdb:\'@\xe1\xd3i\xcd\x90#\'@cE\x9c\xfc\x99E\'@\x0b6\xef[\x84\x88&@9\xfe\xc1\xd3\xc3[&@\x1b\x9cu\xad8\xd4&@\xaa\xe2L\xb2\x87q\'@\x96\xb5\xd6:5\x15\'@K\xdd\xba\x10x\xb8(@\x83\xe8R~I\x8a\'@\x0e\x1f\xa0\xe0\x8d\x9c&@\xfb\xc4~\'\x18\t+@%\xa9\x01\xc9\xfa\xbe\'@\xfc\xe4\x99\x16\xd7\xa3\'@\xcf\xe0.!\xfa\x85\'@_A\xbbRc\xd0\'@L4\xb5/i\x90&@m7\xac\xf1O\xab&@\x9f\xea\xd0q\xd4\xd5%@\x94\xe8\x85\xae\xc5\x04&@\xe0v\xad"\x08\xf8&@\x05\xea\x9fq\x1be\n@\x0b\'5\xfe\x82\t)@$\x0c!\xc3}\xc8\'@I\x9a\xf3C\x89\x12&@\xf3\xd7\x14_\'\x8f)@ L!7\x97\x81&@\xed\xdf\xeeW\xad\xca%@e\xee\x99\xd7@\xc2\'@\x92\xb0A\xd5\x01\xab&@5\xfc\xd6\xbfK\x98&@b\x18\xfa]\xf9\xa2&@R_\xfb\x06[\xf0%@[\xb6\x9fB\xbb\x1c)@\xf0IG\x8b\xed\xbe&@\xd3\x9d\x81\xe0\x9d\xed&@`Tn\xcd\x94\x91&@d<`+\xfa^%@\\Ha\xef^n+@\x14\x99D\xc1\x03\x06&@\x9bnz\xf4Ot%@\xa8\xfci\x83b\xf3,@\xc7\xfa\x88V\x8e\xa1-@\xc2d\xf1Si\xa4\'@\xcb\x0f\xb0\xce\x8a\x99\'@\x9b\x92\x96<\x1a\x1e&@(\xcd\x12g\xa0\x81&@\xb2\x04\xcfT\xa0\x13&@\x17\xd8)gT~\'@P\x1aT\x17\x88\'&@\xc3C\x029\xd3a&@\xfc\x8f\xa3\x1c\x14\xa7(@r>?&5[&@_\xf2O\x06?\n)@\x90\x96\xa8\x82\x10\x1b,@\x83 \x1c\xe1\xc4@&@\x9drs\x0f\xecY&@\x8a\xe4\xd1Z\xb4\xbf%@\xca \xddV\xa76(@\x85JF[\xdb#,@E!q\xf9\x146(@\xdf\xb7\xe3\x82R\xba)@\xf2N\xda_\xb7^(@=o\xa6\xfb\xa5\xa8)@\x07Kyf|\x88)@>\n#\xec[L-@\xc7\xa0T\xf7\xa8\x9a)@|?\xf8\x191*/@\x93\\\x16\x9e\xad\x87,@\xdb\x02\x19G\'\xf5)@\x1e\xba\xda\x99?`)@\x0b\xa4[h\xd75(@\x8aaL\xc7\xc8\xa2,@?\xe1\xc0 \xc3\x17.@\xfe\x10\xc0\xc9U@(@A\xf7\xfdK\x92\xbe,@+R\xd5\xd7\x9bc)@\xa7j\xee\x8fd\xa8,@\x12X\x13]\xf6t(@\x01\x01\xfd\xd4\x01\xb5,@\xde\xed#\xb0S\xc2,@/\x01\xa4\xa4\xb7\x82,@\xfc\x17\xbd6\xad\xc5,@\xe9Y;$\xdf\x000@\xa8\x1b\xcc\xa8\xac\x05,@}Gh\xdcP\xda+@j\x99\xd4\x140\xab)@\x02\xb1\xccBOf(@\xa3\\F\x1bq\xd3,@Y`t\x1d\xcb\x9b,@\xcaXOKb\x05,@\x8co\x00\xd8\xf1\xe2,@\xf2\xd7D\xf5\x8c\x1c,@\xab1P\xfa\x862*@^Z+]K\xca,@\x0e\x1a\x15\x9fa\x19,@\xd1\x82E\x93\x1c\x1c*@\x05\xfatq~\xf6&@\x97*j\x190\xdf)@&\xc0 \x01\x84\xad,@H\x8cZ\xf5\xdc\xca,@\xe4\x9e|\xd4\xcd\xb7,@f\xa2\xa6\\\xb9\x8a(@\x1aY\xe2\x00D\x89(@(\xd3\x98\xc3\xcc\xee)@\xc12\xf0\x93\x93\xa4)@\xe5^xip7.@U\xb0\x92\xc0\xc4\x12-@\x9dO\x9dRJ\xb0,@S\xfc\xe0$zA*@\xa7\'\x81\xf3N+-@\xb3\xe5:\x01\xfb\x12*@\xe0A\x13\x04\x8c\xfd)@`\x8e\xb3\xd8G\x19+@C\r:\xa3\xa4\n+@\x00\xa7<\xe9\xbfH+@wT\xb8\xf1+F*@oi|E\x03*+@\xa3\xdf\xe0^!\xc7,@\xcf\xa7\xd5M\x81".@\xdb\xbf\xed=t\xab,@O\xbe\xfa\x9f\xb8\x92,@\xbeJ\xde\x10\x1a\xb6,@\xb1c\xeb~{\x0f*@-9\xe4\xff5;*@L\x9f-\xa08s*@p\x0f$\x19z:.@?\x8f\r\x9c\x05\xfb,@\xa0\xec2Q\xea\x92,@\xd6\r\\\xd2\xc5\x19\'@\xdc\rP9\x85\x10-@\x83\x8a;\x11\x8b\x84*@[\xfb6\x89I5+@\x10\xab\x08;\xd07*@\x83\x19^U\xf5\xfd,@V\xe0o\xd69\xa2)@\xb8\x15\xfd=d\xae,@\x1f\n\xd4r#C,@Hcv\x0c\x1d\x1d+@GF>\x9d\xce\xf3,@\xb0\x8a\x948Gl*@&\xe4\xabs\xe2T-@\rl\xb7x\x16\xf7,@\xfd\xc0\xee:\xff\x16+@\xc4\xb7q\x9b\xef\x81*@\x8c\x1f\'\x94Jf-@\x11"\x8dK?V,@`oJ1>\x8f*@\xeeF\xf28Y\x91+@B\xe5\xb4\xdb\x1e"*@2\xdc\x7f\xd2~\x00,@HN\x81\x06Q\x19\'@\xa0_a\xcbTQ(@\xa4U_\xd8fg*@\xd0\xde\xff\xae\xf86\'@`b\xaa\x0fh\x17-@\x03_\xbc\xb4/_+@\x88\xf9\xd4\x99\xe9\x0e+@\xeb\x1cr \xfeY(@\xc5s1\x19\xbem,@\\\xfc\x93\x02\xa4\x8e,@\x98\xecO;\x8d5(@l Z\x99\x7f\x8d*@\xd2\x95\xe0\xf9L\xae)@\xc7\'\xa9\x8c0\xa5+@\xa5\xf1\xa8\xdf\xbbU(@siD\xb9\xbf^(@\xa9\x98W\x7fP\x8d,@\x12\x823i\xbb\xfa-@K\x1b\xaf.f\x8a)@A"?\x16y\x16+@9\xc1o\xed\x8b2-@y\xcfy\xf4\x9b\x83,@\xaf\xe2\x1e{\x1en(@-\xc59\x07\xa0\xbb,@\x16\x86\xac\xef\xfb++@@z\xf5C\xdc\n,@\n\xdb\x0f\xb1\xe7\x83*@o\xef\xad\xdf\x1c\xf6.@7BZ\xe3\x0e\x85(@\x8f\xff\xbaP\xbe-,@\xd6~\x10i\xbd(-@8{\xdf8\xd9\xd4(@\xf0\x19\x1b\x0f\xe1\xaf,@O\xf9K\xbb\xef\xed,@F\xb4\x0e\xf6s\xb6,@p;\x1d1\xd0\x91-@H\x13\x02`\x083*@\x15/\xdb\x13\x92\xe7(@\xaa\x8d\x96\x94\x9f|,@\xf0\x99i\x84\xcd\x1d\'@\x01\x1a-\xa9\xfb\x8d,@\xcb8\x12\xdb?\xa2(@\xbbX\xcbd@\xad+@\x90\x07O\xf0]G,@\xd2\xa1s\xd5\x14u-@\xc3\x05u[\xe4/-@\x0c\x04u\x86wd-@\xa9\x1f\x19/\xca\xe5,@\xa3\xb8\xa8\xe8\x97\x18+@q}9RT\x9b*@ux?a\xab\x94*@\x1d\x1dg\x13p.-@\xe4\xe0\xba\xfb\x9c\x89,@\x05{\xf6\x0ch[,@\xae\x8b\xe2\xc6!\x8f-@m\x8a\x0bu\x08p,@jQ\x97\x8d\xf1|,@/\xff\xe6\'\x9b\xc9*@\x1a;\xffQ\xc9W,@\xbb\xdd\xc1\xa7\x1a\x83-@\xf5\xb9\x18mlc,@\xa7\xe2\xbf7\xd4\x9f-@Y\xc9{P\xdd\xc6,@\xae\xc6\xfb\xc4\r\xbb,@\x07\xdbm\x93\xf6_,@u\xe0\xca\xa4\xca%-@%c#\xe6\xc2\xd7+@l\xd1\xcfx\xcd\xba,@\xe6\nv9\xc8\x89-@\x8a\x8c\x9c\x1e\xa3\xa2+@\xef\xc9\xf6\r\xb4\xbf+@\xd7\x15O\x01M\xe6*@\x85\xa3\x0bs&\x95-@.\x82^Y}\xd5+@\xc2\xc7\x92\xdeNc-@\x18\xd5\xd6\xb4\x96\xf0*@\x86\xaaI\xc7T\xa1\'@\x18\x14H+\xf6\xc6+@\xa9Z\xcaV\x1c\x85)@&pg\xaf\x1ch-@\xd6\x95p\xe3\xe0H+@\xcbU\xa9\x85\x99\x9e-@i<H\x9do\xb7\n@\xc5\xa0\xf0`\x9e\xcc,@\xd7J~\x83\xfb\xc1,@\xfc2m\r\xcf\xfb(@\x18\x154{\xb9c,@^z5\xac\x97\x9a+@<<\x88\xce\x043+@\xc0\x8e\xb5\xa77\x06&@\x90\xbeQ\xa7B\xda-@\n\xc3@q\xd4\xe3+@\xafE\xef\x17r\x03,@\x96\xf2S\x02\x92\x82-@\xfeNE}\xc0\x06,@ u\x92P\xa7~,@\td\n\xcfK\xcf-@x9\xf6\xc3b\xd7-@\x9f\xc6\x92\xa3\x9eu,@\xc8\xf0wyl\xb3-@`\xa9R\xf1X\x01.@.\xe2\xc1<\x13\x10,@\x8e\x80\xf9\xf1/\x1b.@\x14\xc27v$0-@T\xaf1\'?K,@\xcaM$\xd9%Z,@M\xf8\xdf|\x0b\x14.@\xb0\n\xe6\x83\xb5o,@\xa8Prk\xd2L,@\xdd?\xea\x83\xd2;-@U\x1f\x02\xc3\xab\x16%@\xecCV\x9b\xda8,@34\xfb\xbc\xb8E-@5Y`B\x10\x93,@>\xa8\xd4\xd7\xc5%%@\x87\x01C,tX-@3W\x07\xac\xde\x04)@\x03k\xce%\x8f*,@\r\xee\xa8)1m/@\xe3\xc2\x93\x8eF\x1c%@M\xc8~4o\x93-@\x1a\x8f\x8c<\xf8\xfd&@w\x89\xe5\x99\x8e\x14)@Gk\xbf\xce\xfbn-@\x1f"2 [\x08-@)!t\x95A\x18\'@W\xa83\rD@.@\xbe\x7f\xb5Y)\xd7-@xaD\xf0K\x93-@\xcbO\x06C\xfd\xc1,@<5O=b\xb6,@\x9eQ*\xec\xf9\xe6-@ \x0c\xb2\xc8\xe4\xeb,@oH\xff\xb7\xa0>.@\xcf\x86\xfev*+.@\xdb\xf3+\x08\n\xcc-@\xac\xc9\xfar|I.@F\xf3\x1b\xe5\r7.@\xf9 \xa6\xa5V\xea-@\x05@TU\x17\xdb,@H\xa9p\xde\x81\xa6,@v\xa9\xd4>\xcah,@\x02\x99\xeb\x97L\xaf,@}\xa6-\xb9\x9ew-@\x13\xe0[\x99\xaa\x99,@\x1e\xa1\x8c\xc0 &,@6\x1e\xee#\x1c\x9a,@\xd0\xb3ik\x06\xc1-@"\xb2l\xbeD\xc0-@\xdaL\xa8\xc0\x84\xf8-@-\xbe3K\x17\x0b.@\xb4\xa9\xb5\xd8\xd0\xbc/@k\x9b\x9d\xec\x0b\x17-@\x9c\xc6\x00\x83\xd7{*@\x9f\x17\x93WV,.@\xfd\xea\x1e\x02\x99$.@:\xd8\xe2\x18\x15c(@\x95\xc1\x9a\xd3\x8a\n.@\n\xd5=\tQ5.@\x7f\x9f\xf6\x02\xb02.@O\x97\xa7\xee\x7f^-@\xc83\xf2\x19\xa0\x9a(@CGV`\x1f\xc7-@\xfa\xec\xaa\x17"\xe3-@N\x1f\x93<\x9c\'-@\xcb\x9f?\x9c\xc0=,@\x82|J\xa5\x9fE.@\xa2\x8c\xb4pcK,@r\xd5{\xe8\xd7\xc9%@\x9fu*-\x8bJ-@\xd3\x079\x02\x995-@V\xbdtQSY.@\rA\x16d\xc32.@\xb2B\x93\xdd}\x1f.@\xe2\xe9?VgG-@\xe6\'\x9d\xd5\t\x9a\'@*W\xdc\x85\x82\x06,@\xafB\xe5\xc7\x8fR-@\xd2A.4A6.@Kg3u\xf14-@\xe1?\xd0\xaa2\x92)@\x82\xc0\x90\x86\xc3{.@X\xd3\xfeP\xc4\xc9/@\xd3b\x81\xa7l\x1e,@\xe6\x96l\xa7\x88\xbc-@ \xa6J\xad\xbf.,@\xd9O7\xc6V\x8a.@\xe3\xf9;\x1eco.@\xe9\x9e\xf4B\xd7\xe5+@2\xc3\xc1"wU+@\xbfbLW|\x82%@\x8a\xdb\x9a\xc7\x08d.@\x82\xb1*\xe9G\xd0-@FFu\x19Q\xad.@\xb9\xbe.\x7f\xda\xf8+@\xdc\xe4\x1c\x89&\x80.@+\x97&Z\xa2\xe8%@\x13T1\x03\n\x94%@\xe2\xaf\xfd4\xe3\xf9%@\x85\xfcX\x1d\xee\xa1.@\xa3\n\xccR\xe1\xa2%@\x06\xaew\\\x0f_-@25kF}\xba+@H\xe4\x9f\xd07\x1b&@:\x8e\xf0nAK-@\xfb\r\xa7\xe8\x9d\x19-@\xbd\x00\xc6|\'#,@w\xea\xad\xa0Qx*@r\xa3\x9f\x1c\xf8\r,@%\xc6\xf0\x1f2\xf7+@\xbb;\xbb3\x19\xd5+@\x1b\x7f\x8e]y\x9f(@J\x8a\xa1\xbet>-@\x8a\x116\xdai\x11.@\xe3\xed\x99m\xf5\xb3-@\x9bG\xa8\xdcGK-@?\x077\xa6\x89\xc4-@U\xa1\nA\xa1]-@\xaf\xd6|,\x94Q+@\x99\x88\xa2\x9f\x07\xd2-@\xe6\x97\xd6\xa6\xb5\x9f*@\xfc\xa6g!*\xd8-@\x95\xb0u\xfd\x84\xfd(@\x1b\x9b%\xc1\xb5\xf0%@\xea\xc6\xae\xed\xd6\x01&@\x8a\xf2\xe3z.\xf7+@\x8dl\xc4\xbc\xa7\x0b&@h\xde9\xd3\x18\xcc-@.,\x9c\xf9.\xf4.@q\xd4x\x92\x16\xaa/@\x9a{\x9e\xf3W\xdd-@#\xbf\x8a\xd1\xd2\x11.@w.\xbb\x14\x924,@\x02\x03)\xa27\xe5-@O^%\xe6\xa1J,@\x0c\xb8\x97\xe4\xe9=.@~\x9b\xf0n\x0b\x94-@0\x8f\xdf\xca\xab\x88-@1u\xe11\x0c).@\x0b\x19\x91u\x89p-@F\xe9h\xc7\xa0\x03.@\x91\xd5X\x1f\x8f\x00/@]m\xbb<\x13\x8b+@e\xd8BP\x11\xb7-@\x89\xef\xa1\xd5G~-@\xe8~\x8a\x1dA\x93-@\r\x92`\xfbA&.@2}6\xaaf\xed-@8\xec\x9b*0@,@E\xbfP\xcaaC,@\xce$9\x04\x8d\xc0)@)e\x1c\x1b??.@\xa0\xa2\xc10~\xf4-@\xd5Q\x9d\x1c\xd1B,@Z\x86m\xf7\xe0\x02/@2\x0b\xcb\x17\x8c:/@\x9dQ\xef\xc3\xb9W,@=\ny\x194\xee-@\x01o\x0bc\x92s-@?\x98O4T9&@\xa3\xa3\xe9\r`\x01.@-\x1f\x9b\xe0u\xd6*@\'\x9c\xde2EJ.@\xd9\xe6\x7f\xc3j\x19&@\xa7u\x0f\xee\xee\xbf)@\xf6\xf4\xcd\x1c\x03\xcc)@>\xd0\xfe\x85l\x04/@v./Gr\x93,@\x90\xe0\xf4ta%.@Go1\xd5\x8a\xbf-@\t\x83t\xa7\x1fY/@+\x9b\xcf^5\n.@k\xb7A\x14\xcb\xde.@$\xe3\xa4UM\x1a.@5\x91\xe2\x1b\xc6\xf8*@\xd5&3\x8d\xcb\x07,@u\x92FP]I&@\xfa\xbf\xa4\x83\x99\xa1&@N\xe9CWo=&@0\xfe\xed\xa4\xd8)-@\x17\xa9\x15Kp4/@F\xf1\xebG1)-@\n\x86c\t\xc5\xf1(@\x1c\x11\x94\x06\xd6\xc9-@\xef\x10\xd6\xee~>+@\xa4\xe6Q8D\x18.@Q\xb8>\x8e4\x0b/@NP@^\xbd\x05.@\xfe\xe8I\xee\xa2\x81,@atE\xdd\x0c1.@UP.\xd6w\xcf-@S\xa8\xcc\'\xaf\xbe(@\xec\x8e\x10\xf0}\xc2-@\x06v\xf7\xa3?\xb7-@\xe3\x11c\x00\x99\x1b*@o_W\xf4\xc3?.@\x10l\x18[T\x1e)@\xc6\x83[\x95\x98\xa5,@\x05|\x84\xcaeQ/@=,\x90H\xcd\xfa.@\xc5y\x04\xd9\xbfB.@\x12\xc4`\x16\x1ag*@\x0bE[J\xfd2.@\x96\x1for\x0et,@\x98\xb9\\\xd7$\x95*@B\x96l\x13\xec\xf8&@\xc0]ML\xb51.@l\xbc\x19\xf2u\x1e*@5f\x14\xe7\xe1\x8e*@Y\xbe*\x0e\xda\xe7,@\xec\x99\xfb\xdd\xba\xf6)@M%\x94\xb7\xa3 \'@\x13v\x1e\x8cF\x15&@\x7f\xca\xcd\xa2:\xe0,@\xa9\xd7\xdc\xae?0\'@B\x80\xab\xb7\x00\t/@\xf8\x95\x9d\xfb\nA\'@\x16h\x10\xf8\x845*@\t\xd5\x7fj\x9d\x1f,@\xe6\xc06\xe8\xdbu/@] o4M\xa0)@\xde]\x94\xa2_\xe1)@\x0cIs\x0e\x16\x8d*@\xdf\xb7\xe3\x05\xd3{/@\x85\xfd\xf9\x17\x93{/@\xaf7\xb9\x12\xcd\x01*@Y@\xb1\xf4\xfcQ,@#\x90\x8057\xc9-@\xa6}\xb0\xa8\xd6g,@\xff\xb7|SY\xa5-@^\xd9\x84q\xed\xff/@\x933\xde\xf5\x856-@\xc4\xb9:\xf3\xb9_,@\x90\x1a\xcf;\xd7\x1d(@\x8d\xdd?\xc7\xb9\x91,@\xc5\xb3:9\xff\x10\'@\xdf\x89z\x1a\xd9\xaf/@\xac7fL\xc9\xa6+@\xaf\xf6\xb8\x1eQ\xfc/@\xe7\x18\x81\\aC.@RR\xc5\xd4\xd3\xd0,@\x8b\xf5\x18\x00\x05m,@[-\xc9CE\xee%@\xfc\xd6\x87\x8eq\x9c-@\xd5\x93\xe1h%F)@\x10C;\xbc"\x1f.@\x1eb\x0e\xcaEE)@\xb1\xe5g\x11\x03{,@\x94P\x0c\xe6%\xe5.@\xb5\xf8T\x8df/,@UKG\x1b\x9af-@OH\xc7\x1deG.@\xc12\xbc\x15\xf8\xde,@\xad\xfa\xe4\xbc\xd22.@\xafMa\x1eT\x96-@\xdaX^\x1b\xc6D.@\x98O>/}\x13)@n\x194Y"\x9f,@\x9bUZ\xfc\xd1\x84%@\xb3\xc2\xe7\xee\x99\x98/@#R\x06\x05\x1f\xc8,@:\xea\x18\x84\\\x04\'@\xafB\x80\x1ekH&@\x1a\xf4y\xe9ci)@\x87\xc3\x80!;\xd1-@\xb6\x8bN>A\xe4%@1S\xd7\x1d\xd3\xad\'@\x1dT\xd9\xa6\xb5p)@Q\x90\x15\x02\xcdN,@*b4\xe2\x187,@\x98\x9e\x1b\xb3\x0b\xc9,@\xff\xd7d\xa3\x91\xda/@r\xe0\x0c\xd0AM,@\x91V#\xce\x90n.@\x18f\xe78y4\'@\x9bq\xbd\xe8\x8bi/@9\x9f\xf3@\x1c\xbe,@}\xe3J\x01\x00g\'@\xf9\xf79o\xab\x03-@K,?\xa9\x91\xdc+@\xbd\xe7(2\xcc7,@\xd4"D\xe4 <+@\x933\x03\xcd{K,@\x84\xbd\x9c2\xcc\x08)@\x8f\xf0cSw,,@\x19\xbd\x99m\xec1.@B\xd3\x96\x9b\x01,\'@\x8cl\x1f\xeeR>,@\xd9P\x88CQ\xc0&@f\x99\xe6W \xa2+@r\x80k\x07e\x96*@\xfcu\xa5Q\xbew-@k\x1f\xb9\xc73\x9d)@`\x92\xbb\xdd!H-@\xbf\xb3D\x06\x9f\x91&@ \xa8\x92\xbd6\xa3+@\xcc3c\xdc\x96\xbb+@\xf5-o.\xc1\x02\r@+\xf4\xb9C\x80\xe5,@Bi\x9d\xd2\xcf:+@V\xbb\xd1\xa9\xe9`)@Z\xc6~c\x16\xe1-@7\xc5\xf0N\xdd\x13/@\x9as\x0b"\x83\x82(@B\x1f\xd2\xfb?<-@\x15->\x88F\xf1.@\x8c\x96\x87\xcf\x08\xb2-@\x96\xabc\xce\xa2\xc8-@\t\xc6S\xde\xb79+@\r\x8e7\xbaO\xc3,@^\xfco\xb9\xbb\x070@\x80r\x17\xc30\x1c\'@\x98\x88\xfeT~*,@\xc1\x1a\x91o\xec\xe0,@)\x0f\x08\x85W\xde,@J\x86\xfb\xbeh\xb7+@\xfc\x83\x80\x06\x83\x89+@\x7f\x97\x90nJ\x0c)@<@.a\x14\x0c,@\x0es\x86YJ\x05&@\x1aJ\xa1;\x1d\xcf-@\x07\xee\xe1\x1f\xd9\x03,@\x85\xf9a\xc6\xbc\x96-@d\x95d\x7f\x0fs+@!~\xdaCW\x97-@\xc9*\xd2\x1d\x94\x11.@\xd8s\xc0mv\xd1,@\xcd\xe9b\xa2\xb7\xeb%@X\xa5\xd5Z\x88D*@\xe5,4\xec\xe5h+@\xa0\xa1\xe5c\x1d\x98+@\x87\r\xf3\x88\xc4\xf2*@\x8b\xd6|gP7.@\xe4\xe4`\xe7V\xa9-@`0e\x87I\xba(@#\x12\x07o_+&@o\x94s\x9e\x14\x87&@jJ^\x9aH\xa1,@\xe2\x90)\x92\xdf\xaa,@\xfd\xb5\'9x\xe8,@;\x8e\xc6\xc8\x0e\x90*@\x84?n\xc5\xee]*@\xf1\x0e\xd5\x88\x1d\x08-@Mox0\xa2R)@<a\x83\xd1\x89\xe8+@U\xc7\x9f\x92m\xcb-@\xa8\xffu\x8e~a*@\xf1\xb7K\x0c\xb8\xd9&@\x95\xbe;6\x14l-@\xe2\x89\x1c\x17:\x9e&@s\xa6}\xab6V,@\x95\xe9!1\xd1c,@\xe7\xecZ\x92\xf6\xa4)@<\x84\xa5J7n*@*\x8f\xf2"\x7f\\&@\x9b\xe31\xf2\x89\x80*@)\xc2KmUG*@D\x935\xbe\xfe\xc8%@\xa3\x84Za\xdc\x14&@\xa7\x9b\xd3Id\x04,@\xbe:z\x0c7z+@\x18L=\x08\xc9\x06-@V93_\x12\x88*@\xb0\xb3\xb67\x1c?)@\x1a\x12eb\x18v(@6\xe2\xe3.@f,@\x98j\xcc\x99\x9b\xe0.@\xaf\x00c\xe5Y?+@\xf0d\xcc\xffV\xf7.@\xd2\xe0\x08\xba\xdf\xa5\x0b@yA\xa3\xfb\xc8i,@\xd5,\x84\xc8\xb8\xa6)@\xee\xcb\x98\xaa$o/@o\xf8\xc5B\x919*@\xefA-\xed\xd8Y-@\x00\xa5\x808i</@$!\x03\xf8\x88\xf9/@y\xa3\xbb\xaf\xb0\xd8-@$r\x98\xb4d\x8d,@8\xad\n\x1d\x98\r+@V\x80\xf2\x18\xcb\x86*@\xf0\xbc\xbff\x1d\xee&@\x9b\xca+y\xfb\xfe/@Q\x907\x1f?\x98+@\xb8|\xfe\\-\xe2,@p\x18\xc4\xb8,\x07)@A\x9d"\x12K\x1a-@QLx\x90G?(@\x13\x081@\x12\x87&@\x1a\xd9\xc23\rB,@\xfd\xa2\xe0\xe8\x98N-@M\xff\x83\xe3\x99\xeb.@\xd3\xae\xb0\xed\xba~+@\xfe\xb7\x8ej\x92\xbe)@\xb8\xa4\x98\xc3\x111*@\x818\x1as\xaa\xca*@\x12\x16\x17\xef/i(@T>\xd1\xbd\xf3\xca-@\xcf\xaa)\xa1\x1aD*@\x84\xfd\xe1\xb8\xcbO+@\x84\xa0\x07\xaaBq,@\xd1\xdd.\\\x8e\x16*@Fp\xcdS<\xb4,@Hy0\xa1\xa1B*@P\xf6\x97\xf2\x8d\x08.@\xfa\x91,\x95\xdb\xe0&@:\x1aB~\xfd\r,@\xd6\x1ce\xf8\xd3\x84\'@\x81\xb1\xf0w\xb0\xb6%@?O\x89\x04\xbd\\\x0c@\x1d\x0flc*\xc7/@\xac\xae\x1b5k\x8b%@\xa0\xd4.\xaf~\x14\x17@\x06,\x87\xbe\x7f\xd1\x0b@\x8c\xa0\xdb/wM/@\xcf"\xd6\xcaC\x9e-@y}\x89\xf2^)+@)\xcb\x1b\x95\x8c\x8a-@\xd7\xaaQ\x94/\xad,@\xfe\x9a\xf7\r\x92A(@\xbf\xae\xff\xb9\xf5\x9a+@\x9a\'L\xea\xcf\xb7)@9x[\x11\xef\xf7,@\xa4\xc2\x12\xfa\xffa,@\xac\xf53\xbc\xec\x9e,@:\xa8Y^\xee\xf0-@\x98\xfe\xe9`\x80\xc3(@\x0e\xf1R\t>u+@\xfb\xafQ\x00_\x1e.@\xba\xbe\xe6\x9e\xf9\x85\x06@\x9a\xaa\xa2Yq\xe2.@\x04f\xa2\x10~t/@{\xdda\xf5\xb9\x080@\xc6\xfc\x8csZy\'@)pT*\xd0\x11.@\x05\x83\x86GC\t0@\xa0\xf20\\E\xe4\'@\xc2\xd2\x07j)P/@\xac\r~\x9d\x04\xd2/@!\xec\x9a\xd1\xf6\x15.@PeP\xc8\xce\t0@GX\xaa\x10\x1b\xa4/@r\t\xbcZ\xeb\xff/@\x98\xfb\xc2\x91\x1a\xb0/@\xa7\x9b\xe1\xb7\xf5h,@\x8c\x17\x8d=^`/@\x8e\x1c\x89}cj-@\xc2\xe7;(_)\'@\x01\xc7rNs\xc3-@Q \x7f\xd6\x8b\x9e/@\xcf\x83\xac%5\xb6+@9jiH\x8d\xaa/@\x08r\x94\x13\x9bp/@7,&\xba\x1f#,@\x1e\xdf\xb99\x0b\xdf(@\x89\x1f\xd5\xed!\x020@\xb9\x1d\xf6\xaf\xe8\x9d+@zJH\x01\xdbq\x17@\xa3=\x848\xc0\xc4%@\x00h\xdc\xdb\\\x80+@$\x84&/\xc4\xa2/@|P\xc4\x06\x8br\'@\x93)\xcc\x8c\xcex+@AI\xd8\x17*!.@PVFb*\xd7-@5c\x82\xbe\r\x11,@V7G\x98\xc0\x8c,@\xe3zmR\x15\xb5-@\x1aK\xd3\x15\x95\xf6-@\x14\x8eh`Sy+@\xf4\xdd\x9d\x84\xde\xf2*@\xb9\x99)|\x927+@\xea,\x0e\x8fv/+@:\xca\xf3\xb4\x88\xb0,@j\xd6\xb2\x11\x8d\xe1%@b\xf67\xabO\xe0.@\xcd\x90\x1cCV*-@\xb1l!\xf6\x9dG)@\xf0AQ\xde\xe0\xf2&@\x98\xe1\x04\xb4\x1a\xa2,@|@\x0b*\x1a)+@kN\x19\'\\|+@\x95\x82\xe1\x06\xacO+@\xb9\xf5\xfd%\xde\x13.@\xc66l\x8e\xe12)@\x94\xb5\xfe5\x1f\x9a(@f\xf4C\xaa\xabh+@\xbb\xc9\xa2\xfd\x93\x16.@\xfb\x8b4\xac\xab\x8b*@\xe4m>\xd7\x00\r.@`\xb03\x82\x8b\xbb*@\xff\x101\xdaF\x05,@$\xa345\xfb\x8d+@\x07\x0b\xd9wR\xf3*@\xc9\'K\\\xac\xd7-@m\xb9,\xf4A/-@\xb2\xb3)\xa3\xdfD+@.n\x8a1\x03\xb7-@\xeb\xb6\x05\xc3X\x87,@u\xef^\xb5\x18\x11,@\x8b9y\x85\xde\x15-@\x1f\x8e\xc3\xd0\x14\x98-@l\x02\x1b&,\xbd,@\x8d\xcc\xf5}\xf4\xb5,@y\xda\xfe\x1a\xe1T+@\xef\xdd\x8fM\xd3\xd1-@Cb\x0cq\xdd%.@@L\xd1\x15\x04 \'@\r\x90.\xa3(H-@\x19\ryT\xab\xe6-@\xe4\n\xbb\x8e\n).@\'0\x88*\x9fc*@\x0fv\x03v\xbeG-@\xa6\x0e\xb3\xe8\x83\xbf,@\xfd\xa6\xc6\x95N\xa8,@r\n\x11\xc6\xde%-@\x1dhn\xbe\xc5\xdb-@\x92\x08\xc1\xb2\xdc\x13.@\x8f[\xba.\x1d|%@0{\x1a\xdb\xa2l-@.dm\xd7\xb8\x1c%@\x12XX[\xc8\xfd+@\xd3\x0ec\xb7T\xd0,@2\xcf\xd2#\xbet%@\x9e\x83\xa7;\xa6#,@l\x9en\x97\xc1\xcd,@*\xea\xa2\xab\t\xd3-@\xb4 Z\x8a\xf8@,@\xe7K\x15\x00.\xe9-@e\x1d\x8d\x98\x0e\x13.@\xbe\x9c?*_W\'@\x85\x81\xca\x0e\xb6[-@8\x01f\xa6\xc7&%@\xb5G\xdd\xe2b\xbf(@\xcd\xae\xd4\x8d\xedX,@5\x05\\\xa3\xbc\x90,@\x95\xbb\x92\xc08j,@\xa8x\xda\xa9\x91\x08-@t\xc3\x00A+\n,@\x8f\xfeO\xec\x9b\xfb-@\x9c\xad\x81\xc9\x9e:-@\x91^\x97\x97O[-@w\x94hxfJ,@\xaa\xd89qOf,@\xb0a\x1e\xff\xe9\x99\x0b@n\xc3\xc1(\xb3[,@\xe72\xa59 K,@Ib\x8d6\xed\x1a,@@\x9c/\xb6y\x9b,@WI\xfc\xc2\x9d\x81(@G\xfcF\x93\x05O-@\x0b)^3] (@\x81\xf0\x03\xff\xb9\x91,@\xa0\x9e\\\xcb4\x0b(@:;\xc8\xa1&/-@D\x19\x85\x93\xa5(,@\xda\xfb_\x9c\x8f\x9a\x0b@\x83I2\x02\x06\x1e,@V\\\xdb\x8e\r\x9e,@\x0eN3\xc9\xce\xb7-@\xc0\rI\x89\x14\x12,@\x0e\xeb\xd4dS\xd8-@\x936\xfd\x01\xd1\x14(@@\x81\xd3\x9d\xd9\x92-@\xd4\x9fF\x1fq},@H\xd4\x08\x97-\xc1-@\r4+\x87P\xa5-@\x9c\xbb\xc6\x02)\xab,@\xb6 \xe2\xb3\xf2@,@\\\xe2\xa0Z2\x06,@\x04q\x89\xfa\x83k,@%Vw\x9a\xeb\xea+@n\xca`g\xa4\xf0\'@\x9bI\x99\xec\xf3\xd8+@\xc4\x1f\\\xd83\x86-@M\xb6s\x80`\x1d,@!z\xd1\x9f\x95\xff\x12@\xeeA \x94ej,@\xd3<\xe5\xb7\xfb++@\xba\xc1\x0eT\xc1\xa6-@\xc8\x1b\xef\xa6l\xbf,@\xd3T^\x18\xad\x92-@\xcf\xe5\x07\x86>\xf9-@\x03\x162\xeep\xcf-@\x88\xee\x16f@!%@?(\xad\xec4\xfe+@\xdc\xa1\xe7k\xa7\x0f,@\xf2<\x03\x96,\x9f-@\xef\x89\xf9\xca\xf4\xac+@\xec\x94>\x02\xa1\xbf+@\x9f/\xe5\x98\x05\xcd-@Q\xfa\xe1"\x9ba-@?\x14\x89\xe3\xe2\n.@\x12\x0c\xa8\x85\x18D-@\x99\xff\xea{\x94\x97-@I\xb3t\xfe\x00\xdf,@;\x147%H\x06,@gFT\xa3o\xb5,@\xfbWKt%\x9f,@Q\xb4kZq\xfe+@>\x01A\xcc"\xf6-@{\x86\xe5\xc9v\x8b-@\xac\x95a\xbc\xcd$+@C\xd9\t\xd2\xf9\xd4%@\xe1vK\x87\x9e#.@\xa0\xaclt\x82\xbe-@F\xb6\x9d>\xe1\xa2\'@\xa2\xc1,\x08\xf0\xe0%@\x80\xae*\xc3\xda\xd0,@h\x87}\x86\xde\x0e.@\x8bvr\xf0\xd3\x83-@2\xa1\x02^+x-@\x8b\xc9h\x01\x8a\x94-@\xd0G\xe8\x08Q\xca+@\xb1\x02G\xe1t6.@\xe9\xc1\r\xe2\r\xf7,@V\x9d\x8e#\x0e\xd7+@\xa6\xd7+M\x12y-@c\x1d\xe1]\xd5\xae+@\xe6Lr\x80\x9a\xc1+@\x0e\n\x89\xedd\xc3*@\x1a\xba\x10\rTh-@;\xba\xb2\xf5\x9c\xd7\'@\xc6\x96#S\xacJ-@\x97\xf9\x0b\x1d$\xc5,@\xa1\xcfL\x96\'\x0f.@\x13\x92\xa1<\x1d8,@/\x88\xd1\xe6\'|-@\ro\xb53#b,@P\x11;OX\xb7\'@\xeb1\xee\x9e\x92\'.@9\x17\xbdj\xe8\xeb+@\xcf M\x80\x16\xce,@zj\xbaA\x1a]-@\xd2\xd5#|\x8f\xbb+@piK\x1e\xc3\xd7+@\x9e\x8e\r\tM3.@x\'\x8c\r\xc0e,@\x18\x8d\xa2\xe4R"-@2\xb7\xc9\x97\x0c\xaf,@\xb9\xefMR\rR-@\x01\x97\xd8*\x8fg.@\x1c\xcc\xceL\xb4\x9b-@?f\xb1\xa1\xe7\x07-@\x0cK\xceE%\xb2+@\x1ew\x91\x9bOm,@"\xf1\xea\x82\xd8\xff,@:J\xe3\xe4f\xa8,@\xb4+\xc55\'\xe2,@\x99)\x12o\xe8_,@^\xc2S\x95V~,@:\xf0\x11D\xbe\xce,@e2\x81\xeb\xe4\x82-@D\xdf\x8eN<*,@\xec\x8c\x07\xbar\xeb(@\x0e\x9b\x14\x08\xaf\xb1/@&D\xbc\x9f\x026.@\x8aP\xc7\xb3\xea\xc6-@fM\xcc!\xb9\x9a*@s\x0c\x1a\xd5\xe7\xe3-@\xb6\x19\x8cN7\xc1,@\x0c=\xab\x1a\xe8;,@\xa0\x8c!\x96W\x98,@\xbeC\x03S\xd2\'-@\xb3P!\xc7\xb0\xb4,@\xd5\x1aD\x9fY\xa9+@E\xa9\ri\x93G.@\x93\xe5\xfa]\x10$+@\x9a\xbd6\x1a/2+@\x10\xe3a\xd7\x87s-@\x93b%H\xd7\x94-@\xa7\x98\xdc\xc6\x1f_,@J\xfe\x8ag\xad/-@*{\xa9Kl_(@*/\xd9\x18`N-@x!\x1f\xd3-\x19-@\x18\xa8\xce\xac\xb4,+@\xd2 \xa7\x89\x0fH,@\xc8\xbbb\xb4\x156-@M\x1e\xe1uWZ&@\xf8q\xac?CX*@cAd\x9b\xda\x89,@)\t9-\xa2\x80(@m8\xd1\xfb\x8f[.@\xde\xc1:\x88\xc6\x1a.@M\x9c?0\xa4O-@\xbe\xc8\x9d\x81\x115*@\x92\xc9n\xb9;F-@\xd4Y *\xcb\x0b-@\xa3\xc8\x16\x9b 3.@\xe7\xa2\x11\x96j\xf9,@X\xf9\xfe\xd5\xdb.,@\x93A\x1e~\xcd\xd1(@V\xdaH|\xc6y.@\x1a\xc3\xd7l\x95d-@\xfa\x17\xba&\xe9\'*@\xfb\xbb\xf0\xe5(9+@\x97\x8b\xb4e.n-@\x9d\xc1x\xfe\xd3\xd3(@\xee\xe2\x99\xbb\xcf(-@\rPE/\ri+@\xc91\x80#\xc65/@|\xd1\xb0\'&q+@N\x1fF\xb3\x18\xb8(@`\x10\xf6n\xf5\xa3(@\xa4\xff\xa1^\t\x99+@\xbe\xa8\xdfY\x89\x99\'@\xdc\xc2\x03\xbc\x85\t\'@9c\x85\x8b\x1a\x89\'@\x96e\xecym\x82,@\x94\xaf\xc1\xb2ia(@+\xe2\x17\xc7j\xa7(@\xde\xd4\x8c\xf7\x08\x08\'@\xc3+\x1b\xda(\xc0,@\xa7K\x07\x04\xcf<-@\xe6e\t\xa8_X,@\x0b9\xe5\x9b\xc4\x04,@\xf6\xc4\xf4\xa2\xd1\xaf\'@\x90\xec\xb8\x10m6\'@\xda\xf1\xfc\xa7\xcb{*@\xf4\xdd9\xf80L,@\xe3\x85\xe7\xdd\xeb\xa1,@\xc2\xf6y\x083k(@\xa2\x13\x05q`6(@\xaf|\x12\xbc\xa4Z+@\xf2\xcb\x95\xbb\xcc\xa1+@\xdfu\xcd\xcc\x9b9\'@e\xc4[:p\x87+@?\xb3%\xe7\\t+@\xcfI_\x96\x83\xab)@\xff\x16\xdco\xe1\xe2\x0b@\x89\xbci\xd8 \x8f,@\x00\xe9j&\x05\xc4\x0b@Kg\x95\x83\xf7X(@@\xc8\x89\xe1\x80~+@\x1f\xa5\xd3\xdc\xf45+@r[\xdaW\xa38-@\x06A\x19\xe9~\t\r@\xcc\xfe~J\xb5\xae,@\xd3*\xf4(G&-@\xaa\xb2\x9c.O\xda+@\xc4\xe4\xbd\xa8A!*@\x89\xc2\xd1\xfc\xdf\x1a\'@)\x99\x16K* ,@%\x96\xe3\\@\x85(@\xe3\xd6\xcd\xbb\xe2\x8f*@\x87\xad/3\x04\x15/@&I\x84#pZ*@\xed\xdc\xdf\xc7\t~-@&\x1f\x99\xb6\x9b*,@K\x90\x93\xf1\xb5\x10*@\xe2d\xca\xfb5T,@z\xd0\x1a\xeb\x17l,@\xfft\xe0\xae\x8b^+@b\x16\xa8\xaf\xa0(,@\xbf\xcc3\xff\xce\x8e*@;\xf4\x06\xefS\x05/@\xc6<\xba\x8cC2*@F\x0c\x19\xc2\xc9l.@\x1fX\xac\xa2\xef^.@\xf7\xa7J<\xda\x8b%@P\xa1\xe6\x83A\x0e+@r\xb5\x95P5\x14,@\x16&FN\xe0g+@\xf6\x95\xf2[\xfae.@\xcf\xfbn\ny\xa0*@J\x14\xabo\xd5\xae,@Z\x9b4\x18\xc8\xde,@\xefi\xca\x8f\x1a\xcf-@\xf3\xa8\xff\x07vC\x0c@\x98\x8a\x05\xc0\xb2\xed.@%+Bu!8+@w*W\x8a\xcb\xe1,@)\xef\xcd\xcev\x14,@C\xfb\xb4\xb2\x8c\xf4,@u\tVt8\xfa,@\n\xe5\x86\xcf\xa6\x08-@<^\xd7i\xacG)@L\xd6\xe7\xef\x85\xe6,@\x1c\xde\xce\xb0\x03\x8d\'@\x1fTVD\xd6\xa6%@W9\xc65X\xd9.@\xb9\xe7"\xaeF\x94,@-m;\x9fX\x0e*@FZ4\xc1\xeaE*@V\x11\xf7S\x9bj,@\xb5\xe1\'\xe2\xe6\x95,@O\x97\x9eM\x0c\xc6,@`4\xf8U\xba\x19&@\xb1e\xdd\x92$|*@\xadr;\xae\xc3,+@YL\xbdm\xb9\x1a-@\x15=\x9c\x07%\xbb+@\x1a\x89*\x1fF\xf3*@m(?M\xb2\xf0)@\xfbDm\x16\x05\x1f-@\xab\xa67&\x0e2*@\x93-\x90\xc0\xaa|*@7\xaf`\xa8|%*@\x0b\xef\xe5\xb0)\xfa,@\x0e\x06\xecc\xeb\x19-@\xd5%F\x82\x14\x1a+@Z\xb0m\xfe\xe67-@\x99 -r\x0e\x0f,@\x88\x15n\x8e\x89@*@\xa8h\xc9\x1a\xb7\xf9,@fY\xe6\x8f\x0f\x02-@\xf6\x8e\x85\xcc\xd9\x8c,@\xa7z\xce\xd2d\x05&@\r\xe1yo\xde\x0c,@\xe8li\x88\xca\xb0,@\x93R\xd9^\xfc>-@\xe8\xb8\x18\xd2,\xef.@\r\xe6I<\xda\xa3)@GHW\xafU\x81,@\xa6\xd8t\xc2\xa2\xee)@\xce\xdbo\xda\xd2\x0c&@d\x1d\xdf+*,*@\xe3\x99\x936\x97\x0e*@\x8d\x9e\xb6\xe3/z,@\xf1\xe4\x9dE(9.@\xef&\x98\x19\x91\x86*@\n\xe7Z\x7f\xa4\x0b,@\x8bvc\xb93^-@\xe9\x976\x92\x93{*@\xe1\x8e\x88@x\xd6.@lv\xdf\xde\xce\xc1,@\xbbR\xc22\xbem*@\xd1j\x8b\x13u\xd8+@\xfee\x13z\xed\xba*@\xcc\xb8}\x92y\x9f(@\xb1\x99be\xa0\xac,@\xb6\x82\xd3\xeb\xafd*@\xf5l)\xb2\xeaA-@u\t\xce\xd5,-*@\x8e\xa6\xbc\x97\x0c]*@\x04\xdf\xa2\x1c&\xe4+@D\x14\x99-\x08\x04*@\x1f\x193@\xb6\xcc,@\xab\xc6Jn\xbe\x1c*@v\x11\xcb\x0fB7.@\x19\x0c\xd2\x16\x9a\xd9.@\xe7\xee\x0eJ~&*@\xba\xf6h0\xb9\xb4-@\x10\xc7\x9c\x9a\xc2\xf2%@\xe5\x95\n\xa2J\xc4)@n\x8c~\xddD\xa5,@\xecg\xe6\x01/j/@^\x85C>z}*@2`\x9f\n\xe4\xf2%@\xf5\x94_\x1e\xb2J*@j\xf7B\xa2wp-@\xa5!Wac\x9c,@1\xdap\xe3\xe2\xa2)@\x19#\x88\xf9\x0b\xc4%@\x04\x9b\xe3#.\xd4+@\xe7\xd7V\x01?0,@\xc8\xa1\xcb\xe7m_-@d\xab\xdfl\xc9\x98)@%2\x10\x961\xe3)@\xe5\xf1\xb4G>\xe2\'@\x14\xea\x88\xf2\xf9\x1e,@H\x1c.\xee\xe0\x9b,@\x0c\xcb\x7f\xc7\xce*,@$)\xb2\x18\x9bg(@\x0e\x01_Iy\xa5%@\x1ct\x85\x03(\xd2+@3*\xed\x1f\x96\xd3,@\x93\xd7\x86\xde\xebz(@$@\xdf\xb6t\xd8+@\x1a\x86Z\x10\xfd\xab)@\x88;-\x8dj\xae%@}\xcc\xf5\xbd!\xd9-@\xaey\x8e\x1a8\xc6,@\xa0\xd0\xe9\xd7\xf7\x01&@e\xa8H\xa2\x1c\xd7%@\x0fC\x0c\xbd*t(@LL\xe9:\xe5\xf4-@\x90:\x92/\xb0\xfe(@\xf8\xa2:b\xd6\xf3.@\xb1rA\x0fO\n/@`\xb3\xf0\x84)\xaa,@}\xc8\xaf\xb6\xa0b)@\x8d/\xa12\x0cq)@\xf0<\xb1\x92B ,@\x11\n\x8a\x1e\xbf3,@\x9fbIn\x96\xa2,@\xfc\xbb\x82NU\xde,@G\x86\xc4K\x15@(@\x9f\xe0d\x04q\x08,@!\xbb\x8c\x18\\\xde-@\xee\xa0\xf1c\xc7\xa4,@(lw\xb6\x8aa)@\x8e\xfas\xa4\xbd<)@\xe2G\xc0\xcbd\xce\'@\x7f\xe4\x94\xc0\xad\xf3%@\x06%:\xa6 \x9c)@\xf2\xd4^\xd3\x8f\x91,@0\xaa5Wk\xbc)@f\xfb\x9atW\x02&@\x9f\x8bo\xd7/\x80,@!\x8d\xf1\x99\x99.,@y\xcbsgB\xf8+@Y$ \x07\x9e\x0c&@0\x117I\x9b5+@\xf7\x12R\x85\xc6\xcd.@\x91\x10\x9dE\xac\x89)@G\xd6\xf9\xa3\x9f\xa6)@\xb6\xdc\xc4[D$*@\xb6\xef\xa1 x\xb8)@Pa\x05!\x02\x10.@\xc97p\xfd\n@,@\xa8\xb9\xaf\r=\x0e&@\xad\xf1\x89\x14q\',@V\xc7\xf8B&\x03.@N\xa4\xf3\xac\x9f\x81(@\xc4\xc0V\xf9\x1f\xbe)@K\xa8Z?\x81\xf2*@\xe7Ve%\x976(@\xab\xf2\xf9z\x15\x1d(@\xc8\x94\x10u\x1a\x03*@\xefw\xaa\x06\x103,@R\xf2>\x7f\xf6\xf8&@\xb3\xd7\xc4\x1cv\xe8-@+uq\xceW\xe6-@ +\xa2\x87i\x8d*@\x1f$pl\xcd8(@\xd4-\xc4\xe5\x04*.@m\x00\xa1\xd5P<(@\xde\xab\xeco\x92\xae)@\x8ag\x7f)\xd0W,@\x8c\x0c\x95\xf0}\x93-@T\x92\x15W\xa4|\'@\xd1@\xfe\x1a\x9c0.@z\xe5\xc8\x18^\x07)@iQ\xcfE\xeb!.@:>\x8c\xb4<\xf2)@\xc6!\x1c8\xb6Z&@{\xfdM\xa14\xec(@\x06\x03\xa7=\xfe .@B\x93\xdal\x81:.@\xf0Yq\n\xfa*&@a\x03\xc5r\x96\xb0)@\xd3\xb2c\xe2:\\&@n\xfa\xff\xde\x18\xe7)@p\xb5\xae@\xa7\xa0-@\xd9m \xb1\xf0"&@W\xfbT\x07\xd8\xd9%@\xf6\xd2\xe9\x9a\xf4\x05.@3\xf9\x19Q\xd9u,@p!2Y\x85$/@\x91\xf48I\xce\xe8)@\xc2\x1c\xddp\x8b\x02(@\xd0K-yF!&@E\xc5\xd0L+t%@a8\xdc6\x00\x80-@\x03\x83)\x811\xeb%@\xf2\xb7\xb4\xaf\xe7\xa8,@\x96\x90\x98k\xd3\x14&@\xef\x19\xc3\x95/\x97\'@\xae\xa7\xf1Y\x0cx)@\x9d\xffy\xda\xfdv%@n\x17\xa9\xca\xe4\xf8&@\xa4\x8e\x87\x1a)i*@\xb7\xb8\x8c\xd8\xf3L.@\x8c\xc3\xcf\xf7\xf2B.@\xc4A3\xb4\x88(.@\x0bg9C>}%@\x99a\x1e\xb7\x1f?,@\x10\xb9\xe0\xd3\x05b)@\xc7z\xf7em\xea&@#\xe6n\x99\x998.@G\x91\x95Y|\xcb-@L\xc0\xb5o\xdc\xbd-@\x96&\x92^\xb2\xc8(@\xba\xa8h\xf0\xec\xac-@m\xbf\xf5\x90 5&@\x03P\xc6\x94\xc3@.@\x18~`\xf5\xb0\x98-@\xb2\xa5nvK6*@U\xdb\xfe\x18\xde=,@l\x88T$f\x14\'@\xfc\xee\xae9\xec\xd8&@\xe03\x9c\x19$M)@\xb9\xd1\xb3\xae\xe6\x05\'@\x1e`K\x82w\xf2%@[\xe8\xd5(\xf5P\'@\x88|\x94o0B\'@nC\xb6\xe9JW)@\xcf\x9d\n \x075\'@\x11\xcf1Ly\xf0-@\xb9_ \xd7\x07\xba-@/\xa7R\xd3\x8c?&@\x0e\xd3x\x8e\xff]\'@\'\x9fq\xe91\xf3\'@\t\xec\xc7pbJ.@\x83\x03\x0bV\xbc\xb7-@\x12n\x03\x8c\xe5+(@Rc\x81Eg\xfe-@\xc5\xbd\xc0P\xbeF\'@\xcb\x14\x08o\xb7\x10\'@x+\xa2\xbd\x190.@\xaeJ\xa4$\xe2\xf4&@\x9dD\xa9i@\xf8\'@@4J\xa6\'\xa2%@\xc3\xd7\xd1<"\xca%@f\xa4\xf4\x80\xb6h&@\x9a\xecR^=\x8f&@\x95\x83\xba\xf6\xa4\t.@OJV\xba\xbb\xd5&@5\xa5\x0fZ\tO&@j\xf3\xad\xc0\t\x02.@\xd7\x1d\xa5\x01\xd9 \'@\xec\xb0w\xd8\xe0\xc4-@2"\x93a\xe9\xf1-@1\xdf9I\xe8k&@\xb2\xc5{x\x91<\'@\x14\xfa98\xd8[&@\x1f\x81qV,\x84&@\xf0\xcb\x04\x12`\xdb(@\xa6\xa1\x8bXZ\x85%@\xf6\xc4.(\x11\x18.@n\xcb\xb2\xe4\xd2\xb0-@\x82\xb5\xed\xa4\xd9.&@\xd4\xad]\xea\x13Q(@\xb6|>\xcdR\xb0&@\x90f\xfe#\x04\xb9&@L>\xd3\x12\x80\x01\'@\xc7\\\x00R\xd9\xc6&@w\xc5\x86\xb3\x91\x13.@\x84\x04\xca\xc8\xb1\xbe&@\xdam\xe4:\x14\n-@\xa0\xcf\x1f\xb2\xd3\xc8\'@\xae\xe5\x7f\x93r\x90,@-\x94\xf70\xe5\xc9-@\xef\xcc\xc6\xca\t\x00)@\xd5c\x10\xe2\x82\x9f\'@\xb4\xce\xbfi\xb8\x97%@#F\xd6;\xe7\xf7.@\x1e<t\xe7\x1b\x84&@%\xdc\xbaP\xcd\xcb&@\xcc\xf2g4:\r.@\x87\x08v Cr&@\x8b#\x93\t\xc3\x04&@\x82\xf3)\x05`\xc1&@cC\xa4\x15\x8eq\'@\x7f\x07\xe4\x8dc\xac&@\xb1~\rwi\'-@\xdbT}T\x03\x1c.@\xd3\x11\xbc[\x1b\x8c&@\xa1g\x8e\xcf\xa1\xd6\'@Y\'\x00\xb3\x97D&@[\xb8\xc8\xa84\x82\'@l\x98\xb6\xfbT\xc8-@s\xa3#\xe3t\xf5-@BG\xb8\xfe^\xdd&@$\x04\xf7<\x18U&@\x02\xe6\xd1\xf4\x9b}&@\x0b\xbe\x95\xd9\x860.@\xb99t=o)-@T\x9b\xcaO\xe4\n,@k\xba\x85kI\x9c&@8G\x91k\xf3\x88\'@\xf07;\xf95\xa6\'@\xc3Q\xady\x85\x1f-@fn\xa1*7S&@ \x95\xe8\xf0\x92h&@\x9d\xf4\x06}q\x82&@X\xfb)\x8d\xba\xa7&@\xb8\xd9^\xde\xb5\xa6%@\xe7\x9e"\xa7~\xa4&@\x8a\xd9\x06O\x96\xe7-@<\xb4\x19\xbc\xc5\xab\'@;\x1d\r3J\xc2\'@-r\x1c\xd0\x07\xb2%@"\\\xdf\xc5\xe6=\xf6\xbf\x1a\'G\x8d\xd9\xb8&@\xb3\x8f8\x02g\xaf,@\x8eWH\xf0\xa9\xdd,@\x91\xbc\x97Py\x8d*@j\x15m\xa5\x1e>+@w\xb5\x06\x03\xd3\x92+@p\xae%\xfe\x91\xb8,@\x03V\x88\xca\xe6;\'@4Fa\xf4\x15c,@\xa9\x1b\xb7\x14\x02\xa0-@\x84\xcc\x07\xdc\x93H&@\xb8QY\xd0a~+@\xfa\xc38\xdb\xb7s+@Oo_\xcfy\x07-@\xcbn\xc6\x81W\x06-@\x80\xc3\x92\xa3.\xe7\'@A`+\ti\x05&@\x18\x8d\x87yz\xfb\'@\xd1\xb5s\xca\x03\x1d+@\xd1EPu \xfd+@E@\x918[c)@\xcf<%\'\xb2\x9b,@[\x89l\xf2?\xf1+@(\xcd\x94GP\xc4,@\xb0\'`\x00Q\xea,@\x1e\x9d\xfd\xb0\x97\xe7(@\x9f\x8a\xc7\x83\x02o)@\xb6Z\xc2\xf5\x92\xdb.@1\x9cK\xc0\xe2@,@\x04=H\xc4eR+@\xba\x9b\xda\x02\xa6\xfd\'@<\x1c\xb5\x12\xd6\x0b#@\xbc\xd8\n\xb5\xe7\t)@.\xdeh\xc7\xb4u\x0c@\xa2*$O\xf6\x83+@\x9c\xbfa\xad\xa2\xb7(@\x00\x87\xf5\'\x97w)@\xc6\xb7\x0c\'\xf9\xc6/@g\xef\x84\xc2\x02\xc7/@\xb4\xb0#`\xfe\x8b(@\x84\x9e\xcb\xabV\xfd/@:\xa0\xaa\xfdP\xd6,@\x05\xe5\xa3\x8e\xa7&)@_\x02\x90\xcd\x80\x96-@\xd8*\x8b\x9do\xf3&@+x\xd3\xb0\xc2\xa7+@\x81.\x8c\x16o\x0c0@\xc82\x80\x11P\xcd-@\x9e\xbe\xf8\xf9\x0bu/@M\x93\xacd9X\'@\xe4\n\x99\xba\x10O/@d\xdemN\xe4g/@L\x03\x8c\xc5\xb3\xd0/@\xad\x90\x14\x9f\xd6\x070@*\x7f~Y\xdf\xb9,@\xbb\x8a\xea\xe5\x9b\xfe/@n\xee]\x1a\x1f\x8f/@^ \xdf\x02\xd9\x9e/@\xea$\xe5\xf8\x93\xae/@\xd6\xa2\x94\xfeE_,@h\xb50[\x86\xcf-@X\x93B&R\xe0-@(\x16\x9a\xf5u\xbd&@\xe5\x870f\xb4\x1c\'@\xb4un\xd5\xd0\x8e+@\xd9\xce\x1cZ?\xa9/@\x1f\r\x18m~\xd8/@\xcb\xf0\xd9V\x88\xc2-@\xb6\xe8\x12l\xdb}+@eN\xfe\x82i\xc7/@+\xde#.\xd0\xe3&@r\xfc\x9b\xc8\x95\x91/@\xf9\xfchp\xe9\x9e+@\xbf\xa4\xce\x0b\xabt/@|\xb8\x0f\x02LF-@\xa4\xfc\xea\xd0\x82m+@P\nof\xef\xe2-@s\x04Qx\xe3s%@\x17b\x8c\xb6\xef\x01*@v\x13/H\x9d\x80+@\xe6Y}\xb7\xfa\x86/@\'\xcd\x93\x1b\xbe\x13.@\xd5\xb9L\xee\xc97%@\x8c\xc6\xa3\xd33_-@[\xb7%f\xcd\x94-@,\xb4\x9f\xa4bj-@\xd2\xabm\x9f&V\'@\x90#<\xab\xffE%@e5s\x18\xbe\xbb,@\x11\xfd\xdd\xf6\xf60-@\x11\xfa\xc8J\xbbZ(@j\x8b\x9c\x84\x08v+@b\xecH\xaf\x11\xfe&@\x8d\x11G\x8f\x80\x13-@J\x8c\x94>C$-@\xffYM\xafY\xd7-@\x10?T\xe6\xf7v&@\\\x8ddQy\x99,@\xc0\x96\xab\x11R=\'@\xc8\xf2\xff+\xf7\xce,@px\x95\xd0W\xe8*@N\x93\x83\xc0\t\xe2%@\x0f\xee\x00\xf5\xad\xbc,@{\x87\x03\xee\xcdN&@\xc4\xee\xb9\xf7M(+@\xcc\xdf.\xcc\x86\xd2)@\x0b\xd1\xa4\xc2\xf2"*@#=g\xaa2(,@\xb0\x9c\xf9\x83\x00\x18%@\xaa\x14\xd1s1\x02-@\xca8\xe4\tTT+@\xa9\xe8\xbdrZ\xed-@\x84\xac\xde\x06D\xc8)@\xc5d\xdb\xb152,@\xfeW\xf2K\x1bZ+@\xc4\xdc\xc3?\x04U(@\x8aD\xec }U*@\xd4\xd8\x830\xf6\xfc-@\x02\xc8\x0cb\xcc\xca-@\x98\xe2\x90\x96`\xaf,@\xfc\xb5\x87\x84\x80\xa3%@\x08\xa2\x1f\xf8y\x1f%@P\xc0\x9e\xc3\x01\xfd)@*#\xd8Y\xc6G*@\xd3n\x11\xf4.\xa6,@\x0f_\xba\x02\t%%@%\xfc^\xb25>,@B\x1c\xb5\xba\xd1\xe1-@A\x1c\xc1\xad\xafe+@\x01\xcf\x07R\xb1\xa5(@\x87\xa4\x04 \xd7\xd4-@\xf4\xc6\xd2BW\xe0,@\xfc\x9a%\xccBv(@\xb7=>N\x85X,@\xf58P\x90\x1cf*@\xcd\x93\xa7v\xd8\x96\'@\xb0\xba\xe9 \xc3\xd1+@\x9fJ\x89v\xef\x89-@LQ\x1d\xc4}5,@f\x95]\x15\xb1g,@"\xb2\xfab\xfa\xeb+@)\xc8=\x1bM\xf5-@\x91a\xd9\xbd\xd7\xf6+@\x04\x92.~\xcf\xae(@\xe0\xfa"6\xa0\x87,@~\xfeL{n\xf7,@\x10\x95\xbc\xc4\xa3V-@\xd2\x11|/\x91|,@)#HB\xd6\x1f,@\xee\x83R\xde\xfa\xd9&@\x03)}\xc9\x1e\xa3(@L=#\xb8\xady\'@\xec\xbd\x9e\xc8\xcc/.@\xcc\x0b\x06\xec\xaaL,@W\x90\x17\x18\xffb,@|\xb2\xbb\xc5\x81\x84,@8\xd6\xbe\x98&s*@\xf3\xcf\xd5\xb1\xda\x0f.@\x1d\xb9\xe7\x85\xd4\x84-@\xd4\x11x\xfc5\t-@\xcd"G\xd5\'\xf6&@\xce%\xab\xf8kx*@g\xc0\x89\x19\x84`*@;\xd6\xa3u\xe1\x89*@h\xcft\xb0\x163+@$\x07\xbd\x87\x8c\xfc-@Sm\xd42\x18f\'@\xdd\xd2\x01K~\xc1,@\xe1\xc7Co\xaa",@\xc2\xdd/\xb5-w-@a\x83r\xe7\x98\x83\'@\xf9\xe2}O4\xc1,@AG<X\xa8\xf7,@\xbe\xdb\xce\x99\x1d\x9f,@\xad\xb4 \x15\xca\x7f(@G\xfcF\x93\x05O-@\xaf4O%\x08\x10,@\xd9^\x115\x16\xc2\'@En\xa5;5i&@\xed7\xc2\x0c\\\x1f)@s?H\x85p\xa9%@JlH\xa2}-.@H\xf2u\x8ct\x1d-@\xa5\xc9-\x03D\xa9,@KK\xeaMz\x8d,@\x08\x94\xff\xd5\xea/-@\xac\xf7j\xe1\xed\x98-@\xe6\xf8=j\x97Y,@\x10}\x8d3\xd1\xa6,@\x85\x87]\x048\x86,@\xfe\x05\x1d,\xc3\x99(@<D\xfe\x99\x8a\x05,@\x90\xed5\xb5m\x1a,@\xf5D\':0!(@\xce\x13\xe9\xa1\xb0\xb3-@\xc6Y\x80\xe0\nX*@\x85_\xfc\x9b\x04E,@2\xb8\x97\xae\x1c$*@C\x1dZ\xcb\xeeF*@\x80D\xb0\xff\x03+,@\nYIN)\x1b,@\xf7G\n\x80\xbe\xc5-@m\x1c\x9f\xff\xd0\x11,@z\xd2\n\xd7\xed\xa1,@\x1beLus\x02,@3\xd8\xeeQ\xe1t,@\xbd\xe9\xe9\xbf\xe8x&@$"\x0e\xfa\x12(-@N:|\x00B\xeb,@\xdb\x8b\nXi\r,@\xb8,\xf1\x81\x901,@\xb5\xe3\xab\x9d\xeaI.@\xd4zb4\x84\x1a-@ \xdf\xcd8\x1a$,@/C/\xee\xd5H,@\x97hc4u\x88,@\xad\xc8)\xb5\x85\xfa*@RY\xc40U#\'@\xea\xe5\\\xd3/\x8c,@\xec\x92\xcb\x14\xff\x9c,@\xcf\xee\xc0\xff\xc2\xa3,@\x1c\xdb\xed\xf3m\xcc-@\x84}\xdf\xa2\xa83-@\xc0\x7f\xd15\xf5\xfa+@s\x82\x84+\x99\x92-@\x19\xc6V\xb5\x18\xd9(@\x91\x96\x99\xdf>\x18.@/\xfb\x1dLk\x02,@L5-\x00be(@3\x93\xf2\xe0~\x13,@\xc2\xd4\x14\xba\xbb\xe6+@y\x90\x89\x98w5.@\xd8Q\xc4xWe&@Y\x96\xff\xc7Y\x08&@\xd3j"R\x81s-@\x10\x07\x0cQ\xe9b-@\xaa\xb2\xd6\xb5\xac\xb7%@#\x91d\xb7\xb9\x06,@\x9c\x12\x1b"|\x06-@\xee\xd9&"\xa9\x97\'@\xda\xf8\x14\x10z\xb9,@\xefQ\xc2\x89>\x94*@\rEqQ\xde\x03,@\x9e\x18<\x96\xfe\xe5+@|j\xba\xa3\xde\x19+@\x96\xd8\xac\xbfZ\x88&@/\xa9SHW\x1a,@w\xc5\xa3\xb8\xb0\x11*@\x14\x18qr\xbdS&@\xce\xc4\xbc\xc0P\n+@\xed.\x8f;g\xb0\'@\xe3}\x93\x9b\xe5o,@\x08/=\xeb]\xcd\'@\x99\xe0\xafl\xd8\t\'@\xa0H\xf7!\x173\'@\xbd\xcc\xcbA\x06\xd6+@{\xda\n\xf0IL-@\xf3\x9ct\'h\x89+@\xbba\xc3\x8e\x9e]+@\x1c\xe9\xf7\x9d\xce\x05+@\xd0\xfc\xb4??0,@\xde3H3\xc7D\'@\xff;\xb5\xf5m\x91,@}E\xa2\xb9\xa1\xa0%@\x12\xb6\xa6s\xf0\xed&@ \x8df\x97e~*@\x1a\x18\x10\'m\xf8+@L\x067\xf1\xd1\x92-@\xe6\\y\x1a\xa7\x00*@\x00\xf5\x16\xec,),@\xb2\xefI\t\xc4[,@\x8ez\x16_\x9a4,@\xb0 \xddS\x95\x15+@~s\xf7\xf3\xfa\x9f+@\xe1F\xfd\xae\xdb\x03+@\xf7\xec\xdb\x1e:\\+@\xb2\r\xc6\xa4\xfe\x8c*@\xf9\xd7\xd0\xe6\xe9r)@\x05\xe40\xb9\xf2I.@\x1ba\xa8\xbb\xd6-,@\xdfZW\xba5n+@O\xeb\xec\x01)v-@\xab\xb7\xd6[\xaf\x9d-@\x95Ex\xeeH\x7f/@d\r\xd1\xbf\xe2\xa3&@\xf4\x0b\x18\\ \x8a+@|\xfa+\x85F\xa2\'@\x08\xa7s\xe8`\x15,@\xd5p\xe5\xfcBf\'@\x07\xc3N*\x0cx*@\xa0H@\xa7\x00\xbc&@\xad\x9d1\xa3+\xcf-@\xec\x047\x7f\xbd\xaf-@\x96b\xbd\xcc#\xcd\'@\xf1\xaf\xee\xa6\xc1\x97&@\x96\xe1l\xc8|\x81\'@u\xe3\xb7\x8f\x9a7-@z{#^\xc3d-@b\xc0M\xa7\xbe\x99%@AO\xe8(\xd0\x04+@\xfaQUE\r[(@\x9bk\x8f\x9es8(@L_\xe1\x02\xe1\x95,@\xdb\xca\xbd\x06B\x05*@U\xe3\xf1\xed^/,@q\x840\xfcB\xc3,@a\xc8\x128\xc6]\'@\xc7\xe1\xd65\x92\x94-@\xe26\xf61\xb3\xa2%@\xdd-\x8f\xf0\x03\xac,@j<n\x04\xed5\x12@a\xf0\x04\x9aN\xc3\'@|\x19\x95+\x93\xfb)@\xe2\x88\x8e&U\x19/@\n\x96\x91\xf2\x13\x15&@`p4\xeb\x1b\xf6+@\xf3sf\x82l\x82.@\x97U\xe7\xf8\x18\x9d.@T6\xcfL\x9f\x06,@M\x0b\xd0\x83\x00f(@\xc1\x7f\xa9\x05\xcd\x10\'@\xe8o\x8b\x84Z\x92,@&\x91\xe9\rP\x1a-@\x11\xe7;\x9b\xe8&*@\x1d\x9b\xa4\xee\xfe\xf1*@\xecX\xb5\xdcs\xfa.@\xcd\xaeM\x9f\x7f5,@p\xeeP\x85(\xa6)@Y\x19R\x9d\xec\xd1+@\xfeAxj\x89\x97+@\xb96\xd3}\xeeP,@\x9f*\xea\xfbyG*@`\xb8{\x82\xfe1,@\xa5\xe8\xaf\xbb\xbeb/@d\x07\xd7Q\xfa\xe3+@Z-\xa4:\x15\xf9+@\xe1\xc7\x1c\xd7\xa4\xfb.@[\xf2\xbb\xfe\xb1\x0b/@\x85\x15\xb3\xec\xae\x01+@@=V\xc5\xac4,@[\xb9T\x8e\x85y\'@\x90\xf6\x8b[\xbc\xd5(@\x90\x8a\xc8^\xd37-@*\x89b\xd0I\xc5,@\xf7L\xb7sH\xf5)@w\xcf\x8c\xb0\x9dl,@\xd6vx\xaf\x01R,@7\x14k7\xbc@,@9\xbc\x98\xa6\xd4Q)@~\xdd\xadE\xad\x10&@\x18\x0b\x1e\xca\xe7\xb4)@\x9d\xe9\x10\x98I]-@\xf8\x1b\xec\xd0J\xa8\'@E\xa6\x9b\xeax\xe0.@$\xe5\xf3\xbd\xd8\xc1&@\xa4i\x92\x17\xd0\xc2+@tA\xc1_@\xd6+@\x12\xac\x01\xf0\x1aN+@\xfa\xe2\x0f\xcb\x17\xf1%@g\x85\x03>\x0b\xe3.@1\x93\xc6zuw(@><\xbc0\xc6a-@UV\xcfR\x80\x91,@{\xee\xdf\x8c\x9f\x92+@u\xddq]\x87\xd9,@\xbbP\xb6\xb6\x19\x0b-@\xceg\x9e\x0cD\xb9*@\xab!PY\xdf\xe4%@\x0e\x02\x8aZ+\x0f.@\x01\xe7\xb5\x11Z>-@nl\xe0\x0c\xd4_-@N\xff\xc9\xab\x1d\xbf\'@\x8a\x8e\xd4T\t\xad&@\xaaEE\x96;q-@\x81\x96\xad\xbc\\\xfb,@\xe5/l\xc4S\xc7*@|\xe2h\xe4A\xa0+@Z\x9f\x9e$\xc8\xed%@{\xea\x9d\xd8\xa7\xcb+@A\x9f\x17J)\x9b-@Q\xcec\xf7c\x9b&@\x98\xde\x11\x98\xe7\xda&@\x7f\x1c\xc7\xcc\xef\x0e\'@C\xa6\xf5\x85\xf6T)@\x8e\xb5f\xa76 +@a\xa6#]\xe5C,@QK\xf8Y\x89i*@]Bsh\x14\x1a\'@M\xfd#\x9c\xc3_-@LD\xff\xc9\xf3z*@\xfa\x1f/\x93\x19\xb9\'@\xa4\xa4\xd9w\r\n-@Z\x03\xb3\x9c3\xc1+@A\x941|7.(@l\xad,\xd3\x8c\x12,@V\xac%\xd92z-@\x18\xe5\x94"\x99\x99-@\xc7"\xc0\xbbk\xd7\'@\xc4\xe6\xea\xc1M\xbb\'@m\xd7\xafX\xa7\xcc(@\xcd!x\xeb\x97a,@\xae\x0c<H\xbaI-@8x\x9dX\x01\xc2+@\xd3\xbeC\xa3$\xc8&@4nQ\x9c\xc0\xc5&@\xc1\xea\x05W\xecD\'@ZhAQc\xd6-@\\\x86e\xd2\x92z,@d\xb1\xf0\x08F\xd6.@@9\x01\x85\x16\x90+@\xe1\xd7q.s\xc8+@;\xfc\xd1w\x8f\xbb+@\xef\xff\xfd\xeb\x1e\xd2+@\xbet\x86\xcb%\xa8)@\x8f\xb7:j\xef\xb2-@G\xe0\xf7K]\xc3.@\xf4\xe7c%\xb9=+@Z\xc5,\x7fT!&@i\xa6Nw\x94\xce+@1\xbd<\x0b\x1b\x1f*@\xfb\x00i\xc54\x1d\'@\x9egN?\xd8\x0f&@\xdcZG\xees[,@\xc6\xd5W\xd2\xee\xf0.@\xe7%\x8c\xff\xf6\x1b/@\xcd\xd5\x15w\xd3a,@\x9f\xb9\x0e\xc2\xb4\xe3)@{=\xa1*\x1a\x18\'@\xa1\r\xd0\x11\xb1\xe4-@\xc9\xa4\xe0\xa6\x97\xb0&@\xcb\xf4\xc57\xc61,@C\x9d\xfe2\xf6u(@h-\xa7\xe2\x0c\xa1,@\xb2\x00-\x12\xe6*.@wb\xe6\xef\x04\xff-@\xd2])\xb57\xc8-@\xfec\x92\x81\x8dc(@\xe7\xb4\xc4P\x10H*@\x86\x17b\x1a\x13\xfb%@\x8bb#1\xf8\xe1\'@Y3E\x1b^>,@]>\x16|P\xf2+@s6\xdc\x80\x1f\x92)@\x1a\xbb\xdfU\x7f\xcb)@\x8e\xc9#ar\xad,@\x81\x83\x1av\xcb.,@\xdd\xd4?\xeb\x19\xbe&@X\x011\xa5\x90\xf1\'@\xb5x\x113\xb7\x94\'@\xdf\xcb\tY\xf23*@\xbf\x07\xbc\x182\x18-@\x8adt\x18\xf3\x84-@s\xf0&j\xedi+@m\xb6\x1dWD$*@\x82\'%\xee\x11\xb6)@\xd0\xd3p\x01\xe8\x9b\'@K\xd8\xaam\xbe\x87)@oF\xfcU[s)@\x02\xa3\xd9\xf1\xdc\x87%@\xd0\x87\xa6\x99\xee\x1c.@\x18\xb6\x10\xc3PR+@VL\xa1`\xf0\xf2.@m\xb2\r\xdf\x82\x08/@\xbe7XNK\x19*@\xc7\x94\x94\xde\x04\x01)@>\x8c\xbc\x8b:=*@\x89\xbe\x89\xb3s\xa6)@0\x94\xd4\xed\x8fR)@\xa2\xf6\xbd\x1c\xe0\xe4+@v\xf9\x9a\xcbO\x1b/@\xd7\xcd\xff\xe5<\x9a*@\x89\nIR_7*@T\xbc\xc2tt\xe0,@\x18\xca\xbd\xe4J!.@\tz!!\x87*)@\xde\xdcx\xbd\xf4\xd4(@*>\x80\x85\xf2~-@\x90\xb4\x810.\x9f,@\xb8al\xadU\x0e.@\xcf\r\x82\xe9\x99\xc6,@\x7f>\xd2\xbb\x8e\xd2-@\xc4\xb5\xfe\x14%\xa1-@B\xa5\xb6\xebX\x10/@\'\xbd1\x87r@+@\x8d\xf7r\xe8\xd9\x16+@"\x10\xfc\xe9\xcd\xcf,@U\xc2\x18\xf2\xe5G.@p\x0eb\'\n\x12,@x\r\xfe\'l\x05.@E\x83?\x13\xace,@/\xfe\xd0\xf9\xe1\xba)@Q\x9bF\xd4\xba\xac,@6M\xaf\xb39\xe2,@\xe9\xb8DJa\x1c/@`\xe8\x99AF\x9d%@\x1f\xfd+L\xd3\xfd)@q\x10O\xf0\xb5|,@\x12Y\xb7\xdb\xe2:*@\xfd \xd5*\x01#\'@\x95\xf9\xbd\xb1g\xf2-@\xa9\x85\x00\x84\xb0\x96-@\xfday\xfc5\xf5&@\xe7\x88\xdbbp\'.@n\xe3\xf8+\x16>,@\xed8\x82\x16\x82!-@\x82\xa1\xdda\xbc*.@\xee\x15\x13S\x08\xa2-@+6\xb3T\xbc\xa6,@\x0biI\x05,}-@\x18\x93\\\x04\x9c^\'@\x9e\xa1y\xf4\xcf\x10*@h\xdf\x16\xe4\xdcz,@\xe7\xad\x11r\x81e&@\x836H\xb3\x14G.@=\x8f\xd5\x95\xdd7,@^\xd9\x10%\x1aK+@\xc6yFh\xa9t+@\x08r\xdbDT\x8b*@\xb5!\xe1\x88\x06\xce-@\xda\xfd\x8a\xc9w\x80&@q\xdcy\t\x17.\'@\x12z\x98\x9c\xbd\xb5-@;q^\x9a\xb9\xe4)@\xff\x96H\xda~],@(Q\x08\x83\xdaG+@4\t\xaa\x04EF.@=\xd5\xcd9\xaff,@\x7f\xb9\xce\xc7o/.@\xdc(\xbd=Y=&@]\xf4\xb2\x8d\x1f\xe7-@cW^*\xec\xcb-@Nj\x9d\xef\xf4L.@;\\\xe4{~[&@Y\x0b\xae\xcc\xc9Q*@e`\xe0MR]*@\xf1}\x8a\n\xedg*@\xeb\xc0\xa4\xdd\x97\x80&@\xa0\xa8.\xe7\xc0\xd7)@\xbbyXL\xe3\x9d)@.\xae\xe0\xf1\x08L.@\xb5\xa8\xe5 \xcd\xff-@\xe1\xd2v\xfa\xd8\xce-@_\xe8?\x91[3\'@\xb0P\x9a\xd5\xad~(@@\xc3\x819*?\'@Tz<\xfeO\t.@q\xe9\x9eLU\x11\'@\xcf\x1c\xb3TN|,@0)m"\xa6M+@\xf0\xf0\xd8\x0cp\xc5-@)\xb4!Q\xf9\x12(@\\Jd\xe4\xc45-@\xd4\x8a\xab\xc7\x12\x89,@Sc\xc4\x02\x14\x1c+@\xf1\x86Y\xca\xae\x1d+@\xd3\xa3Y\xee\xed\xcb+@.\x04\xe5:\xf3;,@\xd32\x13\x1e\xb1\xd4-@\xce\rF^\xc6]&@\xb7\xddP\xb9M\xad,@@\xc8\x89\xe1\x80~+@\xfc4\x9e\x97-:+@bw[J/\xe9(@~\xe6\xff\xf3\x149\'@p\x87\xce\xa8F<(@\xdb\x0b\x94\xf6\x19\xf5&@1\x0c\xdd\xa9\x1ff(@p\x06\xe0\xea\xba\xdc,@F\xb0\x12\xd5\xf1W(@;\x0f\x1b\x05\x9a".@\xca\x88E\x05\x83;&@\x8d\x88\xae\xf3I\x0c)@.p\xed\xa1\xdc\xd9,@\xef\xfcl\xc1L\xe8-@\xc8\xb3a\x1al\xe9,@5\x10\xc1\xce\x8a\x0c/@\x8b\xa1\x97/\xa0\x1a.@\xda-\x02\xbaT\n.@\x85\x92r\xbdcA&@2\xc3\x15E`\xf8,@V\x10\xdd&\xb5v)@\xae\xd7\xa7\x98\x86W+@\xb8\x92P\xaf\xcf-.@\xf2\x1f\xdc\x00=\xe7-@\x9a\xb1\xf1C\xaeW(@\x16\x8b6E{0(@\x17\xfd\x0e\xa2e@\'@vGh\x17\x8d\x15.@}\xbaAD\xfew)@\x19\xf4rTj\x1c-@CrG\xc0\xbd\xb4&@9}n\x1a\xf0R&@<\xcd!\xc3\xb4\x0c-@9B\xdc\xd2\x12\xcb-@|\xd4\xd7\x10\xd0J+@e\xf5\xc0u\x8f\x83+@lB\xa0\x8dpf(@\xab\x9e\xc6\xa1\x0eL&@\xfb\xcd\x8b\x91\xe7\xd7(@M\x81\x1f,\xbd$.@Q\x10\xc0?\x84T+@\xaaE\x12\x07\xbbR+@\x80 \xa2\xa7\xc2:&@\xe2BS\xd2\xba)&@\x9b8\xd7\xb6\x92\xe6-@\x9b|\xed\xa5/\xcf(@t\x92\x19\xa6\xd6\xc7\'@\xeed2\x9f%\xb8&@\xbc\xa3\xa5\xbbT ,@\xdd\xa5\xad#ca)@j2\xc3\xeef\xa1(@\xeco\x9f\x9e\xcd\xb7(@!\x02\xc0\xc4M/,@2\x17\xd5|g\xfd%@x\xc5\xc4\x05c\x8f,@\xb3S\xf1\xc5\xdd\xca-@\x1e\xcc\x95\xa8Xb(@\xa2\xff\xac\xc1j\xaf&@[\xcb\x03s\t\xc5-@Yh\x80\xe6O(-@\xe0\x15]3\xc1\x06\'@\xe8\xceI\x17wt)@H\x13\x17\xfc\x94\xed(@\x0f%f\xbe\xf2+.@\xc5\x94O\xac?.-@\x9fM\x9e\xad*\x1a-@\x85\x94.\xac\x95\xa1+@\xad\xfat7n\x15+@\xb87O\xab\x9f~,@\x03*|\xc0\xc9Y,@\xd2\xd6\xdd\xab8\xbd+@=J\x9e\nUS-@\xed\xcd:\x8f\x9b\x88&@\x1b:\xab_\xbf\xbb,@\xe3\xb1\xfd\x0f\xecL*@w1\xafv\xbf\xb9,@\xbdO\x94\xdf\xa6\xb9+@6\x80K_zE+@d\xec\xeft\xcc\xb0,@4B\x18\x81\xc2\xec.@`\xa1\xcd\x10"P.@\x89n\xe7\x19-W,@flU#\x81V+@\xb2\xfa\xb7\xbd"\xb5+@\x10\xc53\xeb\xa5\x8e*@\x13\xd7}\xa6/?.@;U\xe9(o\xa7)@K\xcb\xfb\xaf\x18\x00)@\xae$J\xcco\xb8-@\xc7\xd6\xcf,T\xfd\'@\x88\xe5\x8a\x8cS\x90,@\xa2m\xd9\x04>\xf6\x1a@c\xdfb\xb5\x96\xfd&@D\x9d\x12T\x96\xa9,@\x0f\xa7\xb00F\x12*@|\x14&n\xf6*&@\xb0f\xcf\x85\x1b\x03\'@\x85\xde\x84\x19t\x8a*@Z\x1d+\xa6\\\x0f,@\x05!\x9f\x1eK\xde%@\xb4\xf4\xfe\x82\x93\xd1\'@J\xa6#\xc4lV\x17@\x9aV\xa8BQ%*@\xfc1\xa0;^_)@\tl\xd5v\xc0\xf0+@\xb8\xad\xb4,R\x06,@\xe2\xca*\xa3\xd9\x98*@\x11\x08I\xf5\xd8\x00\x17@\xfe\xc9\xf7\x1fd?\x17@\x05rs\x8a\xdb\x02&@@W\xbe\xea\x83i)@\x9c\x08\xb9yR\xd8&@H\xa7\x92}$})@q\xc6\nx\xbe\xc3%@\xc1\xf0\xbc\x05\xcc0&@[\xae\x96\xaa\x01\x1f&@5\x94\x10~\xf0\xc9\'@\xba\xb2o\xfc\x92\xec.@\xc2\x04\t\xc3>:+@*Bo\x9c!\x12,@/\xbc\x1de\x9b\x19,@\x8f\x0b6rlV,@\xc8\xd5\xe3`\x1a\xf8.@\x11\x8a\xd1\xca1\x95,@\xc9\x85R\xca:\xe3\'@\x1dgW\x1c\x83l,@\x03\x99NB\xa1{,@Ob\x11\xe9N`-@\xc6\x94]\x92y&+@\xaeW\xfd\xdd\x9f!,@\x86}x\xe7\xc8\x9f,@\xd8\xe6\xa4\x10\xb8t%@=z\xbd\x8d"j,@\xdf=\xda\xf2\xdd\xc6,@\xf9\x04N\xb4\xb9\x04-@\n\x8e\t[\xf0x-@\x91\x01\x16\xe9\xf5u/@1\xef\x1c\xfe\xee\x06-@ek\x02\xe9(\x88)@&\x13\xe7\xd1n\xfc\x14@qkE\xc8}\x0b\'@+\xa8\r\xbfA\xc8-@\xfck2`:\x19-@z0g)\xb3\x9e+@\xa3G\x82\x8a\x05\x1e\x0b@\xd1\x9e<\xbdj\xd8.@\xab\xc9\r\xa4T@,@\x00\xd7y\xac\xedM\x17@+/\x85Y\xe7\xe2\'@'
p16
tp17
bg3
(g4
(I0
tp18
g6
tp19
Rp20
(I1
(I5101
tp21
g13
I00
S'|\xbc9\x9c\xb6\xf0S@\xab\x8f\xc7"z\x9eS@\xaf\x1e\x83J+.T@\xa9\xf8\x92\x8a\x15\x9eS@\x8e\xab\x02\x17\xf1\xc7S@\xeb\x8dL\xa3\xaa\xf4S@\x7f@(\xafC\xe4S@\x86]\x15 \xac\xaaS@^\xe1\t\xc8#\xa9S@]\xcbO\xff\\\xd6S@\xc9\xe5\x015\xc0\xbeS@\\n[\xa0Z\xddS@eB\xb9\xa0\x7f\xe0S@_\xec]@=\xe1S@)\xb3\x0e\x8c\t\xe3S@\xf4\xa3\xd7\xa6\x95\xb0S@T\xd5O\xe3\x8d\x90S@E\xc1\x06\xa0\x9d\xd9S@\x13{3\x90\xda\xe6S@\xf06\x1c6\xa7!T@|<\x84T\xb0\x8fS@\xb5\xe9\xa0\x90p\xa3S@\'o\xedmD\xb0S@\x89\xc2{\xe9\xcd\xa4S@\x10\r\xc8\xa4\xb7\xe6S@\x97\x8e8\x1f\xaf\xd6S@\xfe|\xa3\xf60\xdaS@\x8a\xc2\xcebn\xc7S@\xa8\x1e\xb1\x9e\xf3\xddS@\xe51\xd8\xf44\xe5S@v=\xe22p\xe4S@g\xbd\xc8L\xea\xe6S@\xaf0^V8\xe2S@?\xb0R\xb5\x17\xafS@\x07b\xb0\xa9W\xb3S@\xf5\xa7\x9f1,\xccS@\xfc\x96\x19[\xbd\x90S@0\x88\xfc\x12o\xa3S@\xfe\xcf\x80o\x93\xe3S@\xcaQ\x98\xe0\x82\xaaS@\x88r\xd2\x9f\x90\xc0S@Rm\xef\x84\xd3\xe1S@\xed3%X!\xabS@\x103q\x19U\xf0S@>M\x16\\\xfe\xeaS@\x9b\xb1\x19\x0cl\xabS@G~\x9c\xff\xa9\xd6S@\xcf\xa1w\xfd\xdf\x8eS@\xd8\xe6\x1c\xaa\xec\xedS@\xea`\xd0\xd3\xd1\xe9S@o\x02|.\x89\xc4S@\x00\xa7\x9d\xc5\xbc\xc6S@\x9e!\xd9E\xae\xeaS@\xf4\x15.\xaf\xd3\xedS@\xd8\x97\xc3\xc1\x82\xabS@\r\xa0\x048\xed\xe5S@q\xfb\'N\xc0\xa9S@m!\xc7\xd6I\xa3S@8\x843``\xa7S@\xf9\xc4\ti\x0b\xa5S@\x96\xb9\x06\xd7\x87\xe4S@i\xc7-\xdd\x16\xe7S@\\m\xfe\xe0O\xb3S@W\x01bt\xa3\x93S@o\xad\x9a\x91\xe1\xa0S@elu\xce/\xc6S@\xf8\xdc\xac\xf2\xdc\xd2S@\x830\xd8\x06\xcb\xd7S@\xdf#\xccK\x05\xe4S@\x89T\x95\x87\xea\xdbS@\xba\xcd3\xfa\xc4\xd5S@\x16\x82\xe2\xc97\xbdS@\xce\xb5L9\xc3\xb4S@\xb8ao\xaa\xcc\xceS@\xfb\x84\xf9\x00\xde\xa6S@v&\tf\t\xabS@\x84N\x97\xdb=\xdfS@\x84g\xe4\x8d\xd3\xc9S@\xb4\xb2?\r\xd0\xc6S@\x174\xf5\xc9m\xb9S@\x01Qn\x00W\x93S@\xe5yi\xb8;\xe0S@\xbbW&\x90\xbc\xe2S@\x81\n\xa6z\xb7\xc7S@\x95:\xa3Y|\xeeS@\x17>iI^\x9cS@\xe5\x9e\x95O\x9a\xb8S@\x85\xbb\xc72\x0e\xe3S@5D\xda\x86\xcd\xaaS@\xd2\xc5\xb1_\xef\xaaS@\xed\x8b\x1ez1\xd3S@\x08|\xc1\x1f\x1c\xcfS@\xba3\xb2\r\xbc\xe3S@\x12K\x9b_\x92\xe4S@\xf3\x1aK\xc8\x94\xd6S@\xe4\x01+\xdd\xcc\x90S@\xcb\x19\xf2\xbf?\xf4S@S\x89Ev>\xdbS@7\n9\x04Z\xb0S@)DH\x85\xb7\xd9S@pp\xab\xe3\r\xa3S@9c`kb\xb7S@[,\xc7\xb0-\xebS@\xb9\x809\xb0#\xadS@}bpHz\xe4S@\ra\xea\xe6\xab\xd6S@r\x18\x8b\xd2c\xe1S@)\x92t&\xb8\xd0S@\x91R\xa2Y\x08\xf5S@\x05W\xa76\xb4\x9eS@\xbf+t\xed\xeb\xe0S@\xbf\xde\xcdk\x84\xe7S@\xadE\x89\x05\x8e\x12T@\xfa\x10\x89\x92\x02\xa3S@$*"\xb0P\xabS@\xaa\x858\xf4=\x9cS@\xba\xc2\xd14>\xa7S@\xfaH`\x05\xe3\xc1S@fC\xc4B\xfe\xdfS@\xb4m\xdfnH\xa9S@\xe4/3s\xe1\x9dS@\xa2\xec\xdd,\x8d\xe1S@ \xb3\x0b\xbd\x1e\xe2S@\xc8\x9dm\xf3^\x90S@\xc6p\xc1\x9a\x99\x9dS@\xb0\xea\x8c\t&\xc6S@\x89\x98\x96\xda`\xe8S@b\xda\xef\xbb\xf1\xd6S@\xe9\xc7\xf9\n\xd2\xceS@\xcb\x82\xb2\x13\x18\xcfS@\x97\x8bv28\xdeS@\xae\xb0MOD\x9fS@\xe4\xf1)k\xca\xc7S@apx\x88\xd2\xc6S@A\xacJ\xcb\x9d\xe9S@\xcb\xefs(\xd6\xe3S@\xee\xd3\x15\x83\x0b\xd8S@/\xfd\xfaz\x15\xa4S@\n\x9d\x99s\x89\xc6S@\xf9\x87\xb6G\xb0\xc5S@$&\xd7\x1cn\xbaS@\xb0\xf7\xcbr\xf7\x8fS@E\xe2\x81\xdc0\x9fS@LU\xb9M\xbb\x93S@u\x15\xe5_\xc9\xa9S@#fv\xc9\xc5\xe0S@\xde\x08\xac\xef\xcf\xb9S@e\xb6\x92\xf3\xfc\xd1S@\x08\xac\x8e\xd8\x02\xa4S@\xd6\x14sT\x0e\xceS@\xbd\x82\xc1\x16\xda\xecS@\xb5"6\x19\x8d\xdaS@:\'\x81Lf\xd9S@\xe6"&\xa2\xe8\xb5S@\x00H\xae<\xd0\xc6S@6\xaa;!\xba\xe1S@\x08\xf7h)&\xd9S@\xe6\xa0,\x16\xf9\xcdS@\x14\xa2\xce)\r\xa2S@X\xae\xaeps\xd1S@$\nh@\xca\xb9S@Q\x15\xb6\xd6`\xcaS@\x07\xa3\xf4,k\xa1S@62\xf1.\xd7\xaeS@\x1d!\x90\x95\xa3\xb2S@\xa4:<$\xfe\x9eS@\x1a\x1c\x1f[?\xc3S@\x98\xb7\x024J\xc8S@\x7f\xf5h\xecM\xeeS@j\nt\xad\xaf\xd1S@\x8b\xbfe}\xac\xa3S@\xb7\\\xcc \xce\xdcS@\x9cu\x0cv\x8b\xa1S@I\x00\x9c\x04\xb6\xcdS@^]9J\xe0\xa9S@3/\xfa\nB\xa2S@8\x01\xdc\xea\xd5\xd6S@\xa0\xfc\xe8\xdc\xd1\x9dS@\xb6\xca\r"s\xcaS@<\x91\xcd\xbf-\xa2S@V\xed\xd3\xa1}\xd5S@\x89b\xb4\xb8\xa4\xc6S@P\xdf\xb3\xafH\xcdS@9\x7f\x10?\x93\xcfS@p<`\x14\x08\xaaS@\xab\x0c\xf1\x02\xac\xa3S@d\xcb\x82\xf2\xb0\x9dS@b"&\x1a\xf7\xa2S@d\xfb\xb0\xd3\xea\xa8S@\xf9\x94\x80\x87\xc2\x9bS@\xc0=\x14X7\xe3S@\x80\x95\xeb%\xc1\xb1S@\xe7h\xae\xf6R\xcbS@\xb1\xd7\x9b\xe5\xd5\xacS@\xde\xfc\xea)\xb4\xd1S@\xbfB\xe1WE\xdcS@\x9b\xd6\x11\x05\xc9\xdfS@\xe5M\x19\x14\xca\xdbS@\xdb\x96\x00\xf1\x11\xeeS@\xd9\xecG\xfa\x9e\x8fS@\xc6y\x0b\xf7\x0b\xe8S@\xc8gM*\x85\xe7S@\\\x15q\xf2x\xc6S@\xa3\x83\x05\x05\xcf\xa7S@b7\xb1\xab8\xa7S@\xb5#)\x84(\xc8S@\xf7~\x1aR\x98\x9bS@\n\x907\x1f:\xb0S@)A|\x88\x0c\x1cT@\xa4f\xd8\x84\xe4\xd7S@\xc1\xbe\x9d\xdc<\xb4S@\tqlmt\xe2S@+FZ7D\xc5S@\xca\'\xe1\xbdI\xe8S@\xe5H(s:\x8dS@\xf3\xfa\xee\xfa\xef\xb1S@\n_\x07\t\xe2\x9eS@b\x89l\xc9\xd2\xc8S@\xe2N(\x8f\xd9\xe5S@\xd7\xeex\xc3\x02\x9eS@\x00\x89W\xbfG\xd7S@\xaa\xe5r\xd2\xa8\xdbS@\x94\xcct\xe2\xd8\xe2S@\xf1w\x86cw\xe0S@\xa4|5\xb7 \xa3S@A\x95wU=\xaaS@\xfbl\xbd;U\xadS@U\xc6\xb7\xfa\xc3\xd0S@\xe9\xbb\xf2E2\xe3S@\x14\xc8\xd5\xd2>\xabS@\xaa\xc94\xbd\xec\xe2S@\xf1\x14\xad>b\xddS@\xf6\xa3~\x7f\xe5\xedS@\xd9\xcc\xf1K\xfe\xedS@\x94A\xcbp/\xdcS@\x9b&\xb8\x8a\x17\xe3S@#\xcd\xbe)\x19\xbdS@\xb2\xc7\x9a\x90A\xbdS@}\x87\xd5\xe8j\xa1S@V\xa6\x98\xe7\x80\xa6S@\\\xfd\x00\xef\xab\xddS@\x7f\xbd\xe6L*\xc2S@\xdb\x99H\xab\xdf\xebS@\xf4\xea\x8bC\x16\xd1S@)Y\xbcm\xb2\xd9S@>\xc1\xdd\x92d\xc8S@\xfa\xa9\xdd\x91\xce\xe4S@\xa7;\x15\x90\xbc\xe3S@\x0bw\xfd\xd5\xee\xcbS@\xc4\xc9rw\x13\xe2S@,\x8a\x1c%g\xe1S@(\xc7\xba\xf9\xe8\xb8S@\x8b\x83\xbf\x96\xda\x91S@\xe5`2\xef\x19\x8fS@\xba\x9b\xfd\xfdt\xc8S@H\xf5\xcf~\x15\xeeS@\xad\x0f<\x12d\xaaS@\xb8\xbdrY\x9d\xd3S@\xa9\xe2\xc0\xde\xfd\xf2S@\xe1:\xf9\x8a\xfc\xa6S@\xa2q\xc6\x808\xe2S@\'\n\xdb\x1a\x04\xe1S@6\xeb\xc5\x18\xaf\xdaS@2\xdb\x07\x1f\xcc\xb8S@\x80z\x9cZ\xc6\xd3S@A\xc1\xda#\xdb\x90S@\x0cW,\xd9\x1a\xa6S@)\xde\xc9H7\xf5S@\xd6\x8d3I\xfe\xebS@\x93b\x88\x86\xe1\xd5S@\x03}\xc8\x8f\xba\xc8S@\xbeZ\x17\x160\xd1S@\xc4\x15\x94\xe3\xe3\xcdS@\'\xa3\xec\x07\xdc\xaeS@\x1c\xe5+\x05!\xd5S@\xd5\xc92-1\xb0S@\x14b\xd4it\xd7S@Jl\xf1\xee\xb9\xa2S@\xea\x7fp\xd7\xfe\xe3S@\x1cr\xe4\x1b\x84\xd5S@(\xb1Ii\xee\xd0S@O\x04\x8f\x06\x9b\xe3S@\xeb\xf1\x1d\xa8\\\xb8S@r/r\x02\xdf\xa9S@Z\xde\x0b\xaaX\xb3S@$\x84w{\xa4\xcbS@%\xbb{]i\xecS@\xbf\x8dj<\xf8\xa9S@\xd5\x16\xb8\xdaP\x9cS@\xbbaK%\xf6\xa6S@\xe0k\xd6fm\xeaS@\xa2{\x02\tV\xf5S@<\xd45\xe7\xb6\xd1S@\x9e\xa9!\x07+\xddS@\x89f\xc7\xd1\xff\xb3S@(\x8c\xa0u\x16\xd0S@Q\xd5\t\xd6\x18\x9bS@J\x88 \xf8\x04\xc4S@\xf4\xe6K>\x93\xb2S@Z8k\xfa\xee\xdfS@\xbf\xef{\x15\xee\xb3S@a@@z\xf4\xa6S@\x16S\xdeQ}\xeaS@\xd7\xf1\xd4cz\xa6S@=\x89\xffb>\xe4S@m\x96\xd8\xaf\xd4\xc3S@.\xf3\xf7 \xd0\xe0S@#\x15nyR\xe3S@\n\xee\x9b\x105\xd9S@\x0b\xa9\xa6$?\xb3S@]\x9c\xcdN\x11\xdeS@90m\xcf\xfa\xb4S@uc\xee\x11\xdb\xcdS@/\x96R\x80\xda\xb3S@\x8d\x91\x93\x0e\xf4\xd4S@\x1e\xdfCg\x16\x9bS@\xbam\xd1\xd7\x1f\xc3S@\xe56\xa5\xe4\x10\xb9S@\xf3\x1d\xa5`b\xe1S@\x0bh\xb6H!\xbdS@\xe9\x1a\x7f\xe2\xcb\xceS@q4\x8c\x89o\xc1S@\xcdD\xdd\xde\xd6\xb6S@\xdb\x00\xbd\xbev\xc1S@\xd0\xe4\'\xa2;\xcdS@\xc3!)\x07j.T@\x91\x00\xb59\xfb\xb2S@L\xb60s-\xaeS@\xce\xf8v\xf9!\x93S@]\xbf\xba\x8e\x8b\xc3S@\x9a`\x120\x98\xe4S@#c\xa5\xdc?\xc1S@+\xff\xf0\xb1\x88\xdfS@F\x18$l}\xbdS@u\xe5\x1a\x1b\xa2\xb3S@\xf1\xea\xbeq\xb9\xcdS@!nI\x18x\xc3S@x]wJ7\xa8S@\x9d\xd0\tfd\xddS@\xc3\x17Z\xb6:\xd7S@\x0e\x16\x9c\x85\x93\xb1S@\xe5\x14\x04\xfd\xe8\xbaS@W\xd1\xb0\xd0\xde\xf4S@,,\xd1pd\xb8S@\xef\x03\x8e\x15\xe3\xa4S@\x86\xbeQ\xf3Z\xd7S@\xe7\x7fT\x95\xa5\xb6S@U\x87IT\xa2\xb2S@h\x06\x91\x92/\xb3S@A\xa4f\xd3\xb5\xceS@\x1d8\xa9j \xceS@9\x89ad\xa5>T@i\xa4\xc0\x07@\xd9S@T\xe7\x1fd{\x92S@k\x01\x98~\n\xe3S@|\x06\xeak\xad\xb1S@Ek\xbf_\xd8\x95S@\x87\x98\xf4\x1d[\xb8S@\n\xac\x1a\x0f\x05\xceS@\x9b\x0c#\xbe\xbc\xbdS@\xfc\x08\x1e\xbcA\xe7S@\xa7\xb9\xd42\xd5\xe5S@H-\xfe\x1e_\xa0S@H\xbd1,}\xb2S@\xfd\xa6\xbcS9\xd3S@\xd9\x9f-\x87|\xf5S@z,/\x92\xe4\xabS@\xb2\xf6\xa8H\x8b\xddS@#\xa1kl\x1b\xafS@\x86W\xa7\x1a\xbb\xc2S@\x07B\xf1\xd3\xf3\xe3S@\x03\xe8\x8c\x9e3\xe8S@\x84l\xfb\x99\x1a\xe8S@\xde*\xd7r\xe0\xa8S@Ql\xddX\xbd\xb3S@"\x89$\x15+\xa5S@\xce\xdb\xec\x1e\xe5\xdaS@\x0b\x81,\x14h\xe8S@\xbd\xdc6\xb1\xcf\xedS@\x8e\x84M&_\xceS@\x1d\r\'\xb8/\xb2S@\xc9\x8e\x9b\x9a\xed\xefS@\xd6\t\xc1\x03\xdb\xb1S@g6l\x94\xca\xa5S@O\xc9h\x9e\xfb\xa3S@\xa1lB\xe4\x84\xe9S@;\t6\xb0\xf5\xd6S@\x11\xb7\xff3\xb6\xd2S@V\xf4\xab\xd9\x17\xa7S@\xe2\x1c*\x8e\xbc\xd4S@\x82!\r\xb2\xf2\xccS@\xa9\xf6\xc0$\xaa\xa7S@\xba\xfefF\xd8\xbcS@\x10\x8e\xe9\x82\x11\xcdS@\xa0N=\xf2e\x95S@\xef\x9b\xf1\xa0\xf9\xcdS@U\xdc\xb7\xd9u\xa0S@\x1e\x1fq2\xf9\xe1S@\x89\xc2\xe01\xda\xbdS@]\xd0\x0e\x9eZ\xdfS@v\x94&\x07K\xd0S@k\x85\xdeG\xcf\xb5S@9\xa2\xce&\xba\xd7S@"\xa7^x\xa2\xa5S@\xdf\xf6\xdb\xbaw\xc3S@\xafp,\xf3\'\xe7S@\x81#T\xaat\xa0S@2\xa8\x1f\x93\x94\xb4S@=x\x8e\xd0\xde\xa5S@\xa4,\xd4^r\xd0S@\xa2]z\xc5\xf4\xe9S@\xbcR\xa7gH\xb3S@\'R\xa1\x913\x96S@$\xc9\x1c0\xab\xb4S@&e\x0f\x99U\xc3S@n\xb7\xb5\x8a\x80\xcfS@\xea\xcd\x0bF=\xd5S@\'\xb1\x9b\xb6\xca\xc8S@E6\xe1ah\xc2S@=\x98T\xc4\x07\xd1S@"\xb3\xf9\xb9\xc9\xe1S@\xe6Z%RR\x98S@\x1ex\xc7\xbek\xc2S@\x84\xafV\x87\xd7\xdbS@\x88\x90\x90q\xc1\xd7S@\x12W*\xe9X\xa7S@\xa1\x93\xf7\x88\x19\xe5S@\x9e\x7f\xaf5t\xb3S@\xce=kI\x9b\xe4S@\xf3E\xd74\xe6\xa8S@e\xc5so\x1b\x95S@HW\x866\xfb\xdfS@\x07\xd5\xf5\xcdW\x98S@\xa7\x8a\xbd|y\xd5S@\xf3%\xc2pT\xcdS@\xd9>u\xfah\xe8S@\x86!\n\xabh\x9bS@\x7f\xd1\x94\xd4\x7f\xceS@c?I%%\xe2S@\x85@\xc2\x97\\\xf0S@\x93M\xa9\n-DT@\xf8\xc1\x7f\xefo\x98S@\xd6\x91\xb4\xb4\xb6\xd0S@\x17\xfd8(\xfd\xa7S@\x13\r?\xfe\xa8\xd2S@2\x1e\x8d\x99P\xceS@\xad%]E\x13\xc2S@\xa2P[ct\xe6S@\xed\xdc\x896J\x9bS@\x80\xff\xe2w\x7f\xceS@\xe4\x1e\xb5\x00\xf2\xc0S@~\xb3\x1d,\xc0\xa1S@P2\xbe \x0c\x9cS@\xe1\xe4\xba\xb9A\xeeS@a\x82\xd6\xd7v\xe0S@K7y\xa1\xb6\xc1S@\xd4\xa9\x06m\xfe\xe9S@\x94\x8e\xd0\xaf\x19\x9cS@\xa1VMV6\xacS@\x9a\xc2\xe1D\xd9\xe5S@k\xda1\xd2N\xa6S@\xe31"\xdd}\xe8S@{\x18\xbf\x8b\xb6\xe1S@\xfd\x05JG\xcc\xe4S@\x08@\x90o\x17\xccS@\x11\xc2\xcc\xf1\x80\xd8S@\xfe{M\xb8\xc6\xdeS@\xf6\x06\rsS\xc3S@\x08\x8b\x95\xe2c\xe4S@\xbe?\xfa\xd3\xf7\x95S@\x14\x94\xf0\x80\xd5\xd4S@\x14\x1bv\xbb\x8b\xe4S@m\x0evt\xd2\xdcS@\x95/\xcb6\xd2\xcdS@]\xe9\x9c\xba\x81\xa5S@\xc2\x080\xd1F\xe3S@\xfe%`\x8e\x92\xe5S@[\x08\x03X[\xceS@w\x0b\x141\xba\xe0S@R\xa6+\xa2K\x9fS@i4\x94\xfcH\xe8S@nS\xfb[\x00\xe2S@\x17n8c\xdb\x98S@\xf3E\xc4\x03\xa0\xbdS@\x9f\xe4s\x00\xd1\x9fS@\xe2\x06\xf7\xe1*\xccS@/4\xec\xe0!\xf0S@\xf3\xa4S\x00\x88\x97S@\xa6$HM\xa0\xa0S@\xbb\xd8]\xeca\x9fS@\xd1\xed\x9c<\xc7\xeeS@\xbfX\xfd\x1b%\xf2S@\xadC\x00[b\xeaS@\x1d\x0c\xcei\x15\xb7S@\x88>\'\x91^\xa5S@\xec\xb6\xbd\xcbq\x97S@\xb9tQ\\\xf7\xa4S@\x11\xe1\xe0\xd9z\xe9S@.|r\x01\xd3\xd7S@\xf6RH\xec\xdb\xcdS@\xf0\xe9\x9f\x9e\xc7\xb4S@\xaa\xfbH\xe5\x16\xe0S@c~J\x1c\x86\xd2S@\x1ew\xe9A\xef\xb7S@\x0e\xd4\xcd\xf5\xaf\xb7S@\xb9\xb1Gh\xc5\xccS@\x17@&\xda-\x94S@\x98-\xcb\xa3H\xeaS@t\x04\xa0\x08\xe2\xa5S@\xb6\xe4\xa8/\x17\x9bS@nH\xb9\x83\xd3\xceS@\x93c\x9eJ\xde\xa6S@(\xb3\xce#\xf7\x9fS@\xd4d\xdck\xce\xb5S@K\xc8\r\'\xf8\xbfS@c\xaeB\xf8h\xc4S@\xc7$-\x045\xa7S@:cK\x81\xec\xd8S@\xa7\xe8Y\xd1\xb5\xdfS@\xca\x9c\xf2\x9a\xe0\x9dS@\xb2\xe9\xf8\x17\xe8\x9dS@\x80-k\xb6\xf8\x9fS@\xdf\xd8\xfep\x83\xd0S@\xe7\x88\x88\xcd!\x9fS@,\xcf\xc1\x87\x90\xe8S@\x15\x81jG^\xc3S@\xd6P\x98B[\xecS@s\x90\xba\xb4\x84\xd8S@.\xc7$D\x04\xb5S@\xde%-\xc9k\xa2S@\xdc\xafy\xd4\x01\xaaS@o\'3*\x07\x99S@5\x93\xe6\x1fC\xdbS@\xcfu\xca\xbb{\xecS@\xdb\x93\x9c\xe5\x18\xcbS@\x89"Z\x80*\x95S@\x87\x06\xbf\n\x08\xacS@:L\xd2\xec,\xd6S@}Z\x05\xfe\xdc\xcaS@rU\xa3\xd3\xfe\xc7S@\xd3\xbc\x8d\xc9\x98\xd2S@\x9f\x85\x80tr\xeeS@|C[\xc7\xf3\x97S@&\\\x00\xfd=\x99S@n\x08\xc0\xa9\x8e\xc0S@\xc0\x9d\x96w\xe8\xe8S@\x97\xc9\x82\xfc;\xefS@<-]\x87\xea\xaeS@J\x11\xa8\xe7\xc3\x93S@\xf4u\xa5R\xa8\xe8S@u{\x7f\'\x99\xd0S@\xee\x1e\xce\x80V\xd0S@Kk\xcbS\x7f\xe8S@-\x98\x1c-\xd5\xc6S@":>\xa0\xfa\xdbS@G\x10\xef\xe6\xf6\xdcS@\xf7|\xbe\x95\x85\xd4S@\x051\xe3hw\xe7S@\xb8\xd4\xf5x^\xe0S@\x9a3\xa4,\xf9ET@P\xdf\x8f\xd2N\xcaS@,H\n\x97\xe3\xe4S@\x98\xaf\xa9LF\xe3S@\xbc\xdf\x8b\xdb\xf7\xb4S@\xa9\xec\x90\x9c\x84\xeaS@\x12DXqj\xcfS@\x88E\xf7v\\\xbbS@q\x0f\xb3v2\xe8S@\x83\xc6\x88\x0c\x08\xe8S@|5\xec\xfc\x13\xe4S@\x0f\x07\xdb\xf9\xc7\xdcS@\x00\x91>T\x83\xc0S@&\xae\x93!\x05\xc0S@\x9fQ\x9e\x82\x9d\xeaS@\x19)AN\xdf\xb5S@\xcf\x865\xa0\xe9\xf2S@\xd8*\x15V\x1c\xadS@\xfd\x06\r\xab\x1a\xcfS@\xd5=\x06~\xb0\xcfS@N\xa0\xccC\xde\xe1S@\xad\xa9\xde%\xbb\xd9S@\x88\xde\x15\xcc\xf9\xe1S@;K\xf4\x06\xf5\xcaS@=y\xde\xcc\xa9\xa2S@\x1b\x1bcB\xc3\x93S@\xe7\x86\x1f\xb8{\xaaS@\xb1\x9b\x95\xcd\xfa\xdfS@\x93<\xa15>\xc0S@\x14\xcc\xd7\xa0%\xb4S@\xb6\x98um+\xa1S@r8\x88m\xee\xdfS@\x87\x1b?\x1d2\xd5S@\xfe\xfdI=\x11\xf3S@\'s\'\t\xf9\x97S@n\x7f\xb0\x15\x9e\x94S@\xb5\xfc"r\xdf\xd8S@!\xffd=~\xb4S@f\xe3\xfegH\xa3S@$\xe8\xff\x9d7\xe5S@}T\xf9\x8c\x1c\xb3S@\x06\xac\xfdV)\xcdS@:`\xf1U+\xaaS@\xb6\xc7s\x83\xb4\xd6S@c\x08!\xe3\xdd\xbeS@\xfb\x19\xab\x7f)\xcbS@2\xf1-=\xf6\xacS@0\xb6\xca$>\xd6S@\xf4\x05`\x80\xb4\xb5S@\x0e[L\x05t\xb7S@\xf1\x97\x07\x94\x1e\xa3S@\x81\t\xb7\x14@\xa3S@\xdaMW\xfa\x02\xdaS@\xd7(r;D\xb8S@W3C6\x04\xc8S@<\x81\xd2\x8f\xc5\x9fS@w\x00M\xc5\xd4\xe2S@\xe6\xd9\xc5\x99\x9f\xd5S@;\xf7W\xe5@\xedS@\x88&\xb2{\x19\xadS@B\x18#}\xa7\x9aS@R\xfcC\xa5\xe7\xc0S@\t6\xcc\\l\xa2S@\'U\xea\xddz\xb8S@\x8f\x17\x14\xd4\xa1\xd0S@\'\xc38=0\xaaS@\xfa0\x9f\x9f\xd3\xa7S@mJ\xcf\xef\r\x94S@R\x0f\xc6-3ET@\xdar\xc6\x14\xb8\x8fS@\x14\xa2c\xf3\x0e\xdcS@\xf3\xb4\xe4\x89\xc4\xb2S@\xda\x18\xe2\xa4\xdd\xc8S@{F\xbbK\xec\xd4S@\xb3^fH\xf1\xd1S@\x90\xa7\xf6\x12\x92\xcaS@\xb1A|N\x152T@\x95v\xbdY\xc2\xc9S@\xf7\xb4\x003J\x96S@\xe7\'&\x15\x14\xdaS@\xce\xca=\x17\x85\xb6S@f\xaeaA9\xe4S@\x0e\xb6L@\x1c\x93S@7\xf2\x83\x91B\xcfS@)"\x06\x97\xa2MT@\x8a\x8eny\xe1\x92S@!\x16\xd2\x9a\x11\xd2S@\xf7\xad\x8f"U\xbaS@$\x8e\xe2\xc5\xc2\xafS@X\xa1\xdd\x15\xa9\xe4S@"\x14\xf4+O\x92S@2\x9c\xcf\xdc\x98\xb9S@\xf77K\xbb\x9e\xc7S@i.\xa4\x88&\xf5S@l,5I\xc8\xd5S@-\x88\x9e#\x92\xeeS@\x9fU\xd8\xfe\x92\xa9S@u\x1d2\x1e\xc6\xc2S@\xa9\xc7\xb2Y@\xd0S@Y\xab\x88\xf8\x91\xceS@q\x8b\xce\xb5+\xd6S@o\xd2<\xe6/\xb9S@\xe6n\xbai\x7f\xa6S@,\xc0\x89r\xae\xc2S@\xc6b\xe0=\x97\xd7S@\xf7\x17\x80E\x17\xa2S@\xb8\x02T\xe9P\xc4S@"J*\xc8b.T@0\x83\xd4\xeb\r\xdcS@f1N(\x19\xeaS@\x19\x18/t\xbf\xd2S@\x02\xb82\x1c\xbc\xdcS@\xd2\x99\xa8*\xb4\xc4S@T\xbc\xd40%\xb2S@\xff6\x98)Q\xe0S@\xd6\xa2\xf5J"\xddS@)\xa6\xd9\xaaK\xb5S@\xb1^\xc4\xdf\x96\xaeS@|\\\x1e\'\xc2\xebS@\x97\xd9\xe3f\x03\xe9S@~\x0e\xe3\xed\xe4\xa4S@\xd0e\x11\x8a\x90\xc3S@\xbb\x9f/L\xfb\xe3S@ \xac\xc87\x13\xc3S@c[-\x8ai\xbcS@\x10\xbb\xb8)\xac\xc6S@\xb5[gV\x08\xa8S@\xac\xe7m>S\xd9S@,\xd2\xa7\x9b\xf5\x95S@\x81[\n\x81]\x8dS@Z\xd9B:!\xa0S@\xa5\x94\xe7\xc9)\xa7S@N;;M\xc9\xb1S@\x06\xd1\x1e?\x8a\xdbS@:r\xd4\xfe\x05\xe0S@\x12\x0e\x88}\n\xc9S@\x8e\x00\x8a,a\xb0S@7\r\x1a\xf9a\xb6S@F{\x8c\xec;\xd2S@\xa0\x893;\xc7\xb1S@\xa0\x98N7\xfb\xa7S@\xa8\xcaw\xaa\xfb\xb7S@\x87\xfb\xabg\xc5\xe1S@\x9b\x14g\x11g\xa6S@\\\x88\xd9\x13\xc9\xadS@\x1c\xe9j\xc1(\xe7S@\x14\xebo0\x82\xedS@\xd4A\xc9\n%\xe0S@\xfb\xe3\x89\xb1\x8d\xb6S@\x9eR\x1c~\xe5\xdfS@!\x9a\x8aC\xe3\xe6S@\xf8\x04\x86Fk\xe8S@\x82\x8fH\xf6\xea\xedS@xCK\xf3\xaf\xe7S@\x93\x1bVwn\xe1S@\x93\x9ag\xddX\xdaS@\xe5-\x89Y\x8d\xebS@\x88\xc5\xbf\xed\xc7\xb6S@\x19\xad\x9a\x13\xfd\xbaS@2\xacDV\xa1\xa7S@\xf8\t\xfe\xd9\xa1\xb5S@\x10\xd2\xba\xa7x\xbaS@\x0c\xb3\x97N\xc7\xb7S@\\\xe2\xb9<*\xdbS@\xf3\xd0\xbe\xa8*\xd6S@\x818\x8a\x89T\xb5S@Q\xa0\xc4\x04\xbb\xa3S@Z\x8f2m\xdc\xa0S@Q\x1e\xd8E\xf6\xabS@K\x8br\xc5$\xc8S@|\xb0\x93)\xee\xb5S@\xbaw\xbf\xb7\x1a\xecS@g\x8c\xd1\x00\xf4\xafS@/+=\xda\x0c\xdfS@\x0ek\x0c\x12N\xe7S@~\xb0\x92\x13\x15\xb9S@\xdcJ\xed\x0c\xc9\xa0S@\xea\x91[K.\xd2S@?\xec\xaeQq\xe6S@\xc6\xca?\xf6\x1a\xe2S@G\xfbl\x04}\xe7S@\xe1K\x0f\x87\x81\xbdS@\xc0-\xf5\xce\xcd\xadS@:\x9d!a\xdc\xbdS@i\xe2/\xa9\x01\xc3S@h\xa0\x97\xfcF\xbbS@\xbdW\xa7\xb2\xa0,T@\xad\xa7\xef \'\xddS@\xbaD+\xean\xcfS@qN\x96\x04\xd7\xbdS@z5\\\xb4\xf5\xbbS@c\xfaa\xee\\\xc7S@gZ4\x97_\xddS@Z\x11\xa3\x05 \xdbS@\xbfNz!\x14\xf1S@\xd8n\xd8\xf6\xb5\xb4S@\x1f\xecj\x80\x93\xd2S@\xda\xc2roT\xd6S@\x98[\x8c\xb2\xe6\xbcS@\xd23\xcd\x84\x80\xbaS@\x11\xe7o-v\xb6S@\xe7Q\x80=\xeb\xe0S@d9\x89i\x13\xbdS@J\xdf\x86\x1c\x7f\xb0S@\x80n\t\x066\xe9S@\x12\x8f\xfe\x8a\xdf\xe5S@\x8e\xb7\xc5n\xde\xe6S@2\xfb\x19\x084\x93S@\xc3ce\xf0j\xdeS@I\xb4!6\xc9\xb5S@\x0e\xe8\xfd\xe4<\xdbS@T\xa2\xbctT\xabS@\xd4\xb6l\xc4\x92\xb2S@\xff\xe5\xcb\x01-\xf5S@9\x10\x90\xf2\xd5\xe2S@D~\xa91D\xe4S@z5\xf1n\x14\xdeS@m}`\xcf\x94\xb6S@\xd9\xe9\'\x9c\xcd\xb9S@ \xe4\xf4b\x0b\xbdS@Sb\x1d\x9c\xe8\xddS@P\xea\x94*\xfe\xebS@\xe6KS\xcb\x11\xb7S@SUV\xdf\xc6\xb8S@\xd1\x16\xfbC\xcb\x93S@\xdc\x95\xcd\xc6\x948T@\xb7\xfe^Q\xce\xb8S@\xe5\xce\xb3E\x06\xb3S@\xe2\\\xd1\xeb\x97\xe4S@\x97\\\xd6\xa5\xca\xd8S@h\x18\xd9\x84Y\x9eS@\x89\x01^\xdd`\xddS@\xdeC1\xa2H\x91S@\xcfAH\r\x97\xe9S@\xa2\xe2\xda_x\xa9S@\x0f\xd4\xe4\xc0\x02\xe3S@\xc4\xf1-_\xcf\xe7S@~\x82\xb2\x03\xad\xe6S@/\x11\xe7\xb2\xcf\xe3S@\x03\xd8\x1e^D\xe3S@/U;\x83B\xdcS@OWV\xa7\x05\xc2S@e\xc0\x01V\x05\x94S@\xbc4\x93\xbe\x05\xa6S@\xee\xd4\x05Vp\xa0S@uZN\x1e\x10\xe1S@k\x9a\x92\x90\xe8\xe2S@\x0cG\x84\xf2*\xabS@\x16\\\x93\x07\xf7\xe2S@\x86\xeb\x9dYH\xc5S@\x816\x06\xb1\xdc\xebS@\x04mf\x9d\xaf\xc2S@j\xe8U\x91\x9d\xe4S@\xa5\xe7\xa9\xd5\x82\x92S@\xb0E\x1f\x93P\x16T@S\x1b\xa8\xa5\n\xc0S@4\x8d\xf1#\xb8\xe4S@fY\x9cU\xcf\xe0S@\xe7\x19\xe8\xb2\xae\xbcS@?\xee\x8d\x0e\x99\xbfS@\xd3}\xf7:3\xb5S@\x94\x14\xd1\xdab\xa1S@\x13Ne\xfa/\xb4S@M\x96\xb6\x8a\xae\x8dS@W\xf3\xe7o\xc1\xa1S@\xd2\x12\x11\xdb\x90\x92S@\xc4\x87!\x1d\xec\xe0S@\x0b\xbf\x9eT\x8a\x92S@\xa0S\xf6\xe8=\xbeS@\x9d\x05G\x1be\xe4S@\xbaP\xb8*\x15\x95S@\x1a$\xd0\xea(\xe3S@\xd3\xfbg\xa7\xab\xbeS@z\x91\x18\x93S\xeaS@\xe07\xecK\xd9\xe6S@\xce\xacu\xef\xd2\xbeS@\x8c\xc3\x8f\xa0\x8a\xe3S@M\xe9pt\xeb\xa6S@V\xf4\x8a7K\xe8S@\xb3&S\xb9\xde\xe3S@z7\xec\xe3A\x95S@M#\xe3\xcaa\xb7S@~\xd4d\xc4\xb2\xb5S@\xdaK\x05\x7ff\xbdS@\x93m\xb8\x1c\x80\xc0S@/\xbd\x17t\x9c\xc0S@|3\xa4\xdf0\xb6S@UF\x13\xabw\xb7S@\xd9\x13\xc6V\xb8\xe3S@\xfb\xa0\r\x80\xea\xbeS@\xf2u\x12,n\xb8S@\xa8\xca\x7fb \xe2S@\x13\x99\x8b\r\xf9\xd4S@i\xb2\xbeh\xe2\xedS@\x02\xd2D?\xc0\xecS@\x96\xd1\xd0\xc54\xdcS@\xce\\%4\xb3\xb7S@\x8239\xacJ\xbeS@#\x97\x07n\x10\xe2S@4MO\xac\xe3\xc3S@\xd1b6\xbf\xaf\x95S@\xe8\xd3\xec\xc7\xfd\xa9S@\xad]\x8b0Z\xe3S@\xa3\x06\x94O,\xe2S@\xe1\xaa\rAe\xb5S@i\xee\x8eH\xba\xbdS@3M\xfe\xc7<\xf4S@\xdf\x08\xde@J\xc0S@\xf6\xb6\xa2H\xe5\xe2S@P\xe6k\x08\xd6\xe1S@\xeb\xbb\xd0\xa7u\xb8S@J\xd1\xeb\x9co\xe3S@\x14\x10R\t\t\xbbS@&\xf6+\xa9I\x9fS@\x0c\xb4}\xb3\x80\x93S@\xfb\r.R\x1b\xe2S@hl\x1b\xa7\xd4\xbeS@j\x85Cho\xaaS@\xf7\x94\x9d/\xb8\x97S@\xcaD\xd0B\xda\xedS@\x96\xd7\x04\x98_\x9cS@\xd7R\x9d$@\xbbS@_\xf7\xff\x14\x92\xecS@\xee\xc6\x0e\x93\xe7\xa0S@\xd8M\xc8*\xdd\xe1S@\x91\x83 [\xca\xe1S@\x94;e\x1c\xbb\xe3S@\xe2n)\x05\xbc\xc1S@\xf1\xb8\xc7\xae\xe0\xf1S@\xe1%\'\xad\xe4\xc1S@!\x86:\xa0Z\xe3S@F\xb0\x13\xbf\xcd\xa0S@\xd3\xcah\x14\xa7\x9fS@B9\xbf\x1c\x16\x9bS@\xd4v};\x0b\xc2S@?\xe5\x81"\xf4\xedS@*\x96W@8\xacS@\xaa\xddQ@\xf0\xa6S@\x10"\x81/\xa2\xdcS@\xea\x13\n\x869\xaaS@\xa3\xcbM\xd5\xf5\xa9S@\x8e:/i/\xa5S@5\x9c\xa2\xd6\n\xa5S@\x87\xe0\x84\x9b\x07\xa7S@\xb8U\x0b\x11\x03\xc3S@\xe2yrn\x8e\xdcS@F\xf8\xddU1\xe3S@a\xb5s\xf2u\xe8S@L\xf8\xd32g\xc2S@\xefW\xda\xf4\xfd\xb7S@_\xc1\x08\xa8\x9e\xa0S@\x8c\x05\x06\x94\xfa\xf5S@\xce\xa0l\x8d]\xb3S@\xaeH\xd6\xf6\xdd\x92S@\x04\x92T`\x94\xc2S@>\xda\xe2\xdb\xfb\xefS@RZR\x86\xb9\x93S@\\\xf5\x935\xfa\xebS@\x14\xe5Y\xf5w\xa0S@\xea\xdd\\\x04\x8f\x9fS@\x1b\x16=\x9a\xeb\x92S@\xd2Q\xe2\t\xac\x93S@\xecV\x1dX\xee\xa6S@\xbd\xeb\x9fDj\xc7S@&oa\xf4\xd9\xa4S@\xa6\xb1G\xc5\x9e\x9bS@2\xfa\xa5K\xfc\xa4S@\x1cJ\xce\x04\xf6\xa7S@\x9b\xb2\x15\xa2\x95\xe2S@\x0e\xa8\xe30\xf2\xadS@\xb9@@0\x19\xc2S@u4\x7f\xbf\xb3\xc2S@!\x1e>k\xd7\xc2S@\x96\xde\xfa\xdd\xc0\xc2S@\x82k!Y\x90\x91S@\xc3\xdd\x11\xa7M\xe7S@\xcevu\xd4\xda\xc6S@e\xf4\xa6\xd5\xa6\xa2S@e\x17\xca\xdf\x8e\xe8S@\x0fso\r\xa9\xb2S@\xccP\r9\\\xb8S@\xb0\xd9 gv\xc3S@\xde\x012\x1e\xb3\x9bS@\xc4m\xa7\xb6\xf8\xefS@u\x95\xfd\x1d\xb7\xa7S@\x9ef!yp\xdfS@h"\xc8\x9a\x83\xc3S@q\x0f5LR\xc1S@\xce\xf8\x86#\x14\xc3S@ePBI\xac\xdcS@\x1f\xb2\xd3\xa9V\xc4S@\x87,`l\xab\xe8S@f\xdf*\x16u\xc1S@&\xf7r\x15\x86\xdfS@E\xe7\xc0\xd1)\xe2S@\x9bM\xdc\x16/\x95S@\xae-/\xa79\xc3S@\x9c\xa0o6O\xc3S@s.i\x90]\xc3S@9l\r\xdd\x00\xacS@?\xc7\xf9\xbbU\xc3S@?N*7&\xc3S@\xe1u1_g\x9aS@\xf3\xd8\x9eR:\xaeS@\xb1\xf0\xa6\x01\xc2\xb0S@\xb9/\x936\xd1\xc3S@\x0c\x85\x1eF\xe6\xe1S@\xc2%\xec\xe0\x0c\xdcS@\x8f\xc0\x06\xa9\xf4\xe1S@+\xc6\x1a.\xe6\xe1S@\x00\tn\xad\x17\xe7S@R\xb4\x88\xd4&\xddS@?\xed\xd3\x98t\xd9S@*\x00\xeb\xa9\xb5\xa2S@E\xf1\x0c\xb5\x03\xe4S@S\xcdAK\xe3\xe8S@\xec\xd51n4\xacS@\xb1\x15X:\x1a\x9bS@}\xbdq\x1a\xec\x9fS@\xf0\x06]\xba\x8d\xaeS@\xdes\xf1\x9b\x05\x9fS@\x9c\xb8\xd1\x06\xb7\xcaS@\xfa\xc3RpT\x12T@\x9f\'\xb5\x8fJ\xc8S@\xf0\'$\xd9.\x94S@\x19\xc3HT\xda\xa9S@\xd4}a\x1b`\xd9S@oA)\x9e\x98\xa8S@\xc8a\xb5\x85\x18\xa1S@\x0fOo\x94\xaf\xb4S@*\x0e\xac\x12\xdd\xb8S@z\xbd\xb8\x88\xf5\x95S@/\xb8\xd8\\P\xecS@\xed\xb0\x9c\xbf\xfd\xebS@\xbe6\x0f\x13\xab\xe9S@\xa7\x7f\xbb\xfc\xce\xd8S@\x9ep\x95\xc2\xc2\xc5S@\x9d,h\xfa^\x94S@\x1e3\xc8#\xf6\x9aS@\xee\xc3\xec3\xfc\xe8S@\xfd\x05\xaf/\xc6\x94S@\xd57\x15c\xbc\xbbS@\xf5e\xa8\xe7[\xe4S@\x92\xeb\xe3\xd0\x1e\xc9S@l\x10\x89<\xfa\xc9S@\xb5-\xe9\x04\x00\xe9S@\xa5\x1c+\xda\xf3\x99S@y\x88B\xf1\xd7\xd6S@\xaaY\xf0\xa4\xf9\xb6S@33\xcdt\x1b\xe0S@\xa9{\xabMz\xa3S@\xfc\xe8\xdcGI\xc5S@\x14\x01\xabVq\xa1S@\x07\x84v\n\xd4\xb9S@\xf6X\xc0\x14_\xe0S@\x12q\xe1u8\xdbS@\xe8Ri\xab\xfa\xd7S@\\\x15q\xf2x\xc6S@O\xad\x7f\xdb\xf3\xb2S@;\x81\xe7h\xd7\x8dS@m-\xd8=\r\xdbS@?H\xd0\xa8E\x9bS@\x7f\xb1\x14]\x8e\xa0S@\xbeb\x973U\xc6S@C#o?G\xdfS@\xd4\xbak\x06\xd5\xdcS@BW\xe1XS\xb5S@e\xb6\xa6\xe8\xc4\xa2S@7h$K\x10\xc4S@r$|\xdb\xe6\xdaS@!\x82\xfc\x18\x11\xceS@\xc2\x08\xcd\xc9`\x95S@Z\x87\x04\xce\xa1\x96S@\x91\xbc-J\x80\xc6S@\xf3\xf1\\C\x92\xf1S@\xd2dR!\xdb\xa8S@\xd7\xc7\x9cZ\xfa\xe3S@Hp\x1c\xd5\x8a\xdaS@\xba\xd48{"\xcdS@\x97hv\x82\x90\xc4S@\xe2\xee+E\xb9\xc4S@\xed\xe2\xc2\x90\xca\xc6S@^\xe0\x15KV\xa2S@\x02\xbeA\xdah\xe0S@s\xd4/\xe41\xdaS@\xfd\x82\xfe\xe0`\xe4S@\xa4\xafs\x95\xa6\xb0S@l\xc5\xc1\x9e\xb3\xf0S@^ED\xc3\xa7\xc5S@\x9df&\xc8~\x9cS@\xb3\xa3\x89\xe3\xca\xc6S@%\xd0@\x04\xfb\xdbS@\xd8\xb1?\xf1\x19\xafS@A\xda\xb1\x98S\xc6S@H\xcaF\xdd\xcd\xc6S@\x9d\xd8`8\xb3\xedS@\xa5\xa5\x80\x94\xdc\x8eS@\xc2\xd5\xc5\xa3\xbc\xbaS@\xb6.H#*\xc6S@\x87\x02\x10\x9e\xc7\xb2S@\xcd!\xaf\x8e\xfd\xc5S@\xfd\xcfx\x18\xd6ET@v\x94n\xdb\xa9\xeaS@)L{\xc1\x0f\xc6S@U7>gN\xeaS@F\xe3\x14\x14\xd7\xe8S@\x9eX\xd9\x06\xde\x90S@\xd9\x0f\x19*\xbe\xa2S@\xf8F^-0\xdaS@\xb6\xf9\xfe\x86>\xe4S@4\xdf\x00\xcf\x16\xc6S@n\x82\x03\xab\xb5\xcbS@\xd3\x90\x07\xdd\xc0\xe8S@11\x9dE\x00\xa3S@M\x86\xc19\xa9\xd9S@\x11?\'\x1a\xdd\xceS@\x03;\x9a6\xe4\xa8S@|\xf3yOo\xa8S@\x8e\x99\x08\x1e\xbe\xdbS@\x10\xd0\xf4`\x03\xdaS@\xf3|\x06\xe5\x00\xc5S@Iy\xdd\xadO\xd9S@^<\x0b-H\xa2S@y\x0cX\x0e\xd3\xe4S@5\xfa\xc1\xddD\xc8S@\xfd\xbe\xb5\xa0\x97\x8eS@\x84\xb6\xf9\xb2p\xcfS@<LY\x12\xfe\xb4S@iM\xb7Q\xdf.T@\x8c\x1cU\xe1\xaa\xe8S@\x89\x89 \x9f]\xa2S@\x9eg:fW\xc7S@)\xab\xd3\x0b\x0c\xc8S@\xdcx\x8f\xf3C\xb7S@:\xbd\xd5\xaf\xee\xe4S@rV}+s\xa1S@\x99\'<tf\xa8S@\t\x85\xf5U\x8e\xa4S@\xb6\xb8\x9e\xdc\xd8\xb3S@i6\xa0R[\xc6S@OY\x8fM\xd2\xb6S@\xea(!D\xc0\xb6S@\xb1\x16\xf9(\xad\xddS@\xf0\xd9E\x14V\xeaS@\x01\xe7\xbe\x85\xd2\xc8S@\xe1\xd4\xbf\xfd5\xc9S@\x87\x87D\x8bK\x9dS@\xf7\xf1\x16\xc6\xc5\x9bS@\xf6\xeflA!\xccS@\xf6\x89\xf0Bh\xaeS@\x88\x88\x82\xb5o\xc8S@\x9e\xc9&x\xa8\xb6S@\xa2\x86XiI\xc9S@h1\xac\x80\n\xc7S@\x87\xcd3*r:T@CfL\xf9\xf2\xb1S@^\xe5\xc2\x00$\xa4S@;\xf4\xa0\xcc\x94\xa1S@\xdeI\x89\xc3\xa0\x9bS@\x10\xfb\x8a\xdb\\\xb8S@ m"Vt\x94S@\x96> \xed\xaf\xd4S@;\xeb\xe7Z\xb3\xa1S@@\xe1\x1b.\xcd\xddS@&\x97\xfb\xbe=\xbdS@\xc8\x9a:(H\xd9S@\xd0W\xb5\x99{\xd8S@\xff\xe6\x1e\xf2\xac\xc9S@\xbf\xd2\x12\x0f\xe6\x97S@K\x06.s\xac\xc9S@\x0c"\x04A)\xe6S@.)\xdd\t\n\x8fS@\\7Q\xb1\x06\xdcS@\xda\x16\xdf\xe8\xf3\xcfS@\x07\x99 >\xe0\xc9S@\xd7\x93\xb9=\x03\xcdS@\xc1.\xce\x90\xad\xd0S@\x80\xbd\x7f\xd3\x05\xa3S@\x86\x9c\x9d^\xb4\xa2S@\x82\xcd\xe9\xc5\x1d\xdaS@\x80\xe2\xac\x9e\xc3\xc8S@U\xd1\x1b \xe9\xc1S@7\x9d>\x81#\xdcS@\xaa\xb5\x9c\x0b\x0e\xa9S@\xe3\xc7\xe7\x1d\xe9\xbaS@e\xcc$Ez\xb6S@\x05U\xda,\xf8\xc6S@\tI\xfb\x8f\xc0\xc2S@\x1c\xe5Z\x1c\xb7\xa2S@\xe5Ht"\x98\x9dS@\xb3#\x0c\xcd\xb2\xabS@uT^\xda\xad\xdcS@\xaav\xbd\xb2\xc5\xefS@\xd7\x8d\x9f\xb3\xfa\xd7S@<\xd93X8\xf0S@\xba\xf44\x04v\xcaS@]\xed\xd0\xb1?\xf0S@v\x1e.gZ,T@\\\xca\x88\xbbd\xf4S@\xae\x99\x06\x11_\xa4S@\x1a\xc9\xd9D\xb7\xb5S@\xb2F\xe1#\x87\xeaS@\xee\x86B\xaa\xf9\xeaS@\xc1\xbfn\x7f{\x90S@\xcf\xcb\xb0K\x16\xa2S@y\xc4\xb9\xb5\xe5\xedS@Y\xdc1\x12\xae\xdaS@\xe8De4@\xb0S@\xfd\xe9r*\\\xd6S@\xa28\xad\xc6\xf5\xcaS@\x8c\xb2:\x1c\xec\xb7S@|@\x81\x07\xfe\xd2S@\xba/%&t\xe9S@\xf5F\x0b\x92\xcc\xe2S@\x00\xec\xcf\x14\x08\xa2S@4\x9c\xab\xd8D\xadS@\xb9\xcdw~\xdb\xd4S@L@?D\xea\xcbS@\x19\ngL\xb8\xf4S@#L)[\xf4\xd6S@\xe3\x92\xf6\xe7\xf1\xc3S@:\xc4\x8d|\xbf\xd8S@\xb4\x16 \xa4\x88\xc8S@\x0edI\x0c*\xebS@\rZGn\xb7\xdaS@\x8a\x82\x87\xbe\xb4\xc8S@hm^\tL\xc8S@\x10\x0f\xfa\xad\xb5\xabS@\xc0\x98\xc8!r\xd5S@\xd5\xb1b\xb0y\xf0S@5\xa7c%\x82\xc8S@k\xbf#\xba\n\xa6S@#$\x1d\xd9\x15\xe9S@\x83p"\xc4p\xa7S@\xf2\xdae\xc2\x84\xc8S@\x8f\xc7e\x8bt\xc9S@\x1f\xe0O\xa2/\xc4S@\xb5\xf34{K\xa7S@7\x04\x07\xbc\xfc\xd0S@\xea\xaaQM\x0c\xb3S@u+%\xf2*\xcaS@\xa1\xc3wK\xbd\xdaS@6\x94i\x16\xa6\xd2S@\xc9\xde\x14\x1d#\xafS@\xedI\xcbt\xfc\xe1S@\xe8\xcfs\x1e\xf0\xa2S@b74\x92}\xe7S@P\x15\x005\x1d\x9cS@\x9f\x02R\xa2\x06\xcdS@V\x8c\xe2\x8d\xef\xb4S@\xacz\xccz\x1f\xc5S@\xd5\x853\xc3\xd7\xcaS@\x15\xado\x14v\xccS@\xcf\x0ckC{\xb3S@[\xb3\xb5H\xd3\xd6S@\xae\xd6,df\x9bS@\x85 m\xb7\x8f\xdbS@\xa9N$7~\xabS@\x16\xaa\x84\xf0k\xafS@?\xb6\xe4\xe3\xb1\xd6S@e\\i\x0c\xa2\xe2S@\xee\xb0\xd8j\xb9\xd4S@*r\xf4W\xb2\xd9S@\x1d\x83_?\x12\xc9S@\x86wn\xc7\x97\xb5S@\x97\x1e\x8aV\xe8\xe9S@\x9a\xa9\xbc\x8d\xe5\xe6S@\xf6\xf4%l\x16\xd5S@\xd1\xbf\x05\x8e\xea\x1aT@\x1b\xc2RU\xd7\xc9S@8\x10D\x0c9\xb3S@!\xe6\x97E\xa8\xccS@\xa0q\x9dY=\xa1S@ \x14\x8b1t\xd9S@\x02[\xe6\xb1l\xd9S@\xe0\xb0\x19\xac\xcd\xa6S@`cZ\xa0\xa0\xa6S@\xe8\x9d\x8a\xc52\xedS@\x1c\x84\x90I\x01\xd0S@\xb6\xb1]\xaez\xd2S@Z\xcc\x14|\xce\xb2S@m\x0b\x99\xb7\xb7\xccS@\xa6\x06\x14\x9f\xea\xccS@%\x92\'Z\xdb\xccS@\x96!u\xf0q)T@\x06\xd9\x03\xcf5\xa7S@\xe8Ok\x85\x15\xa7S@\x869S9\xe0\xe6S@\x96\xcd\xf4\xf6\xba\xa8S@\xd1\x92\xe8\xf5m\xd3S@A-\xc6{\xf7\xb4S@\'\x89W\x19y\xd5S@\x87r"1Q\xceS@\xbb\xe8\xfc\xcf\xd0\xcdS@\xb6^\xbd\x8f#\x93S@\xe8\xa0%\xc7Q\xe2S@\xea\x19\xad\x90R\xb5S@\r\xdb\xbe\xa7\xe0\xc9S@\xb2\x92 \xc7\xcf\xd1S@n\x1d\xed\x15D\xd3S@\x8exU^\xbe\xd1S@\xe4k\xbaj\xc0\xd7S@&\x15u\x81\x82\xd5S@\x05|\xac\xd5\n\xd4S@\xe5\xc9=\xbb\xcf\xd3S@\xd7U\xd8r\xec\xc6S@L8\x90\xf0\xa3\xceS@\xe7\xe6\x8d\t\xf2\xd2S@\xa3)Sa\xfb\xc6S@\x8a\x87\xe8e\xb7\xb2S@\xf5\xe4\xda\xb6\x9d\xe9S@\xe6\xd7\xd0\xcdA\xccS@i\xb2\x0bp&\xb3S@,\x93\x11k\xa8\xd7S@\xa2\xc6\x11\xab\x86\x91S@\xa0\xba\x95I\xcd\xa2S@r\xb5\x8e\xddr\xceS@\xe6YBt\x0f\xcfS@\xc1\xcd\xebR\xb3\xd3S@\x97\x96\x0b\x1f6\xccS@&\xb0\n\xd74\xd5S@z\xb5+\xd1{\xa5S@\xf0\xd2\x89\x86k\xa2S@\'{\xf8\xf1\x01\xd2S@\x9c\xf8\x18%\x00\xabS@\xf4\xb0]\x86\x95\xe4S@L\xf2\xf0|\xca\xceS@"d\'\xd6\xb9\xb0S@\x15\xa8\xd6\x80\xb5\xb1S@X\xa1\xe7\xd1\xd8\xcdS@\xd9\x17\x166\x80\xd2S@\x10Yu9-\xa4S@\x03,\xff\xf0\xa2\xe4S@\x02\r\xa8F\xc8\xd6S@\x7f\x8d\x90\xd5\xc1\x93S@\x80\x86\xd0:\xb9\xc6S@b\xb8A5\xea\xd4S@\x9b\xedR\xa7\xbc\xd2S@\xc7\x98\x94~\x87\xd5S@\x0bd\x90\xc2_\x93S@2\xe6\x8b\x8e\x922T@\xdcMc\xc7>\xd5S@\xbd\xb0\xdc_\xcc\xd2S@\xbc\x86Ny\x88\xe1S@\x10@\xdb\x1b\xd5\xd6S@*\x1a\xd3\xbcT\xceS@\xee\x17\t\xea\x1d\x9fS@\xa7\xedbL9\xd5S@P\xdf\xbf\x81\xfa\xcdS@\x8aI\xf0[\x12\xdaS@\xd5j)/\xd7\xceS@\x06\xb4N\xd1\x0b\xe3S@wp o;\xcaS@\xae\x97\xb0\xaby\xd4S@\xc7\xc2\xf1K\xbd\xe1S@\x86V\xbd\x97\x13\xb5S@\xbb\x07\xaa\xfc\xdd\xd7S@[\x0c5\x8f\xf0\xcfS@Hz\xc0Jz\xd4S@\x9a>g\n\xd2\xd2S@H\xcd\x9cu\xfb\xcfS@\xa0\xf5\x95\xbd\x85\xcbS@\x0e\xb3[\x9bd\xcbS@\xbfY4\x7f\xa6\xd0S@o\xdcj\n\x1a\xe0S@\x93^{\x81\x81\xcbS@\xedv\x96 \xfb\xb4S@Y\x8c\x1c\xfc\x10\xa6S@aB\xb5\x82\x83\xcbS@a\x98@\xe7S\xd5S@\xbaCG\x08\xe1\xe5S@\xf2j\xb4A\xe1\xd5S@k\tGF#\xd1S@\x846>\x87\xfb\xceS@\xe1\xc5\x9bk\xd4\xceS@u\xf8\xf2\x04\xf9\xecS@Xx\xc0\xe9y\xe6S@}\x86C\xe2\xf5\xe5S@\x83\x8b\xc2Q\xca\xf1S@\xdfK*\x06\xcf\xaaS@\xcb\xf3\xd6\xc0\xd5\xceS@\x86\x83\xfb>\x02\xceS@2=\tg\xe3\xe2S@Nns8\xa8\xd5S@\xb4\x11\x17\xe19\xceS@\xfa\xa1a\x04\x08\xd6S@f\x1e\xcf\xd9I\x98S@\xac\xbd\x9e>\xc6\xe2S@\xad\x87\xa5\x85c\xa7S@H\x13\xb5\x1b\xf0\xd2S@4\x19:\xae\xc4\xd5S@\x06\x8b\x00\xa6<\xefS@\xf3\xb6b\xe2\xee\xd2S@\xef\x7f\xf5>B\xe2S@\x1aK\x9e:\x85\xd6S@i\xab\xef\xfd\xb3\xd1S@\x03\x167Y=\x99S@\xb8\xb8\x1f \xf3\x97S@\x15\xa7\x98\xf7\xf2\xcdS@\xbc\x0c\xd8\xe0\x13\xd4S@`\xaf\xa8\x0c\x13\xa4S@\x18\xf6\'/\xa3\x95S@-S\x1e\xb2a\xe0S@\xe3\xc9\xc5\x9b-\xabS@)\x07\xff~\xb1\xd5S@\xd0VT\x1fZ\xe3S@?~\xb7\tN\xccS@\xa8\x87\xf5\xba]\x90S@\xc2\x06\xc1\x11\xea\xceS@\xeb\xb8\xc4\xb8\xe5\xd6S@\xc7\xe4\xce/,\xd3S@\x83\xa5\x8e\xcb\xdb\xcdS@\x18|\xaa^\xad\x94S@K\xd4\xa60\x00\xcaS@2\xbdF\x86\xe8\xd6S@\xa4?\xeaq\xe8\xa3S@\xe5&0\x8c\t\xd0S@\xb2p-\xa8I\xe3S@?\xb3_O?\xe5S@C\xa2\x846\xf1\xe4S@\xc9\xd3}BK\xa3S@\xe9\x02\xac{\x8e\xcfS@\x86\x14\t\xf4(\xccS@\xad\x90b\xd3\x8c\xcdS@6-\xc4\xd9\xd7\x18T@\xfe\x18iRA\xd7S@\xf1\x8do\xac\xc4\xd3S@\\\xd4\xdc\x9e\x07\xd0S@\xaeX\xec;\xfd\xa3S@m\x82|\xf0\x15\xd7S@\x988k\xfa\xe8\xb5S@\x10%q\xb0\x1b\xefS@z\x8c\x9d\x9d \xd1S@\x91V\x84\xbaM\xd0S@\xdc?\x97\x08\'\xe1S@0D\xea&?\xefS@B<=0y\xd6S@\xf4\x97\x00}v\xd3S@\xea\x98\x89(\x9a\xacS@`\xc6/E\xd1\xc6S@s \x10\xca\xf4\xd0S@\x02\x17\x83\x9a\xff\xd0S@b\x8b\x01r\x8c\xd3S@GTm/\x81\xe0S@\xa4X\x8d)\n\xb2S@\xc3\xf4\xd1UP\xcdS@\x0fHw\xf7Y\xceS@Y\xcd\x01e\x94\xd1S@"\x94:\xbf\\\xd6S@\xa2\xcb\x01\x83\x81\xd4S@\x9cr\x95F|\xd0S@7\x0f_\x9d\x08\xceS@)\xd7y4\xa6\x98S@X0\xe9\x9a%\xceS@\xf4\x8e\xd3\x87c\xecS@T\x83\xf4\xbe3\xe4S@\x10\x0c\x14t\x1a\xcdS@W\xd5\x9e\x84C\xefS@\nI\xb0\xd5\xd6\x98S@\xdf\xc7:\xd4\x97\xd0S@\x98{\x0f\x99(\xb1S@\xadly}f\xe0S@P\xe6\xc4\x07\x84\xe3S@\x9d\xb3\x88\x03\x82\xecS@{\x14\xdb\xb7\x9f\xacS@\xf1Kk\xcc+\x92S@\x8a\xb5\x0e\xa7\xbf\xbdS@m\xa37\xdf\x82\xaeS@\x17\xc5\xbf\xde\xf4\xd9S@\xab}\x8c\x8d\xc0\xd2S@t\xb7\xad\x99y\xcbS@\x8ey\xa02\x19\xc8S@4\xab0\xb8\xe8\xf2S@\xaci\x96\x16)\xa0S@\x18\x8a\x8b\x13\xa5\xc3S@>\xb6\x11\xaaC\xe4S@\xf1\xca\x073\xb4\xd2S@\x96?v\xc0\x19\xe6S@\x13i)\x12B\x94S@\xba \xffv\x1b\xadS@\x92\x90\x13;\x9e\xf1S@\xcbp\xfe\xed\x0c\xdfS@\xfe\x16\xae\xcf\x80\xcaS@sX\xc1\x1d2\xa4S@i\xdf\xfe\xa2)\xdeS@\xf88j}\xd9\xc3S@H\x1b\xe2*\x91\xc8S@\x1d\xabImC\xddS@\xf1S\xc3\x0e\xc2\xefS@\xdb\x19k\xbb\xfc\xebS@3@\x7f\xe0\xd4\xb2S@T\xe2\x1f\xbe\xb1\xdfS@$jn<]\xa7S@\x19\xa7\x16N}\xbdS@~\xf6#\x04h\xcaS@$\xe6\xf7\t\x00\xdeS@P\x88\xc8bv\xbdS@\x9b\xae\xb0E\x13\xd9S@y\x84\x7fw\xb9+T@\x03s\xcfq\xd0\xe4S@fpe\xa9\xfa\xc9S@F\xe8\x92\x89W\xadS@\xfa\x8a$}\x93\xadS@\x87.\xf1\x85d\x91S@\x17Z\x12&\xd9\xf1S@\x93\xd9\xc1{\x9d\xdaS@L\xb3\xba\x07\xf8\xd5S@\x89\xb7_\xb9\x18\xbbS@\xfc&=\xe1D\xa4S@vy\xa4\xc81\xc3S@\xa9\xe4.\'m\xf0S@(\xdf\xe5\xa8p\xd5S@\xbc\x0c\xfaG\xa6\xaaS@\xe1\xe4\xa2\xf8\x99\x90S@\xee\xa6\xad\x1d\xaf\xbdS@\xad\xfb\x9c\xe7$\xc8S@z/\xd5\x1b\xa1\xcaS@Jn\n\x8e[\xc2S@#e\x0f\xe6\x12\xb8S@\xcfOE`\xc7\x90S@\x7f\xc9{7t\xe5S@M\x97D\x0f{\xe3S@\x9a\xad\xdc2\xa2\xdaS@y\xdf\xa9\xf7\xe1\xe7S@\xceJ]\x8a\xb4\xaaS@B\x00\x13MA\xadS@\xac\xfb\x87\x90\xb0\x91S@\xd8w\xcc$\xc5\xcdS@\x88\x8c\xe4v\x03\xd7S@\xcf\xae<\x88|\xe4S@\xe0\xe3\xc4+[\xbdS@%\xa6\xf8\xc1,\xdeS@\x1a\x8a\xfaZ>\xdeS@\xf6\xc8Ez\xe2\xdeS@\xa6\x1af\xdf\xe2\xb3S@\x08\xdd\x1c\xfa\x86\xb5S@?\xc6\xd5\xe4\x10\xeaS@\x0bg\x1bmi\xaaS@\xa4\xe9]c\xfa\x91S@\x9b`|\xc8\xc3\xecS@+\xaa8\x94i\xdbS@\xa6\xba]ZN\xc8S@KX]\x0c\xa9\xcdS@\xd6\xc33\x15E\xd9S@\x90xB{?\xe4S@V\x1f\xaa\xcdC\xadS@W69V\xf0\xdfS@\x9d\x1f\x88\x05\x1c\xc8S@\x02\xfa\x00P\xaf\xbeS@g\x8b\x1d\xf5m\xaeS@\x99MS\xd9#\x92S@\xe6\xbdu\x8e\x95\xa0S@\xfe\xf2\xa6\tq\xd8S@\xc9\x97\n\xa2k\xbeS@\xa2\x8b\x94\x04\xc5\x92S@?!\x116\x83\xe2S@\x96\x03\xd4\xb9k\xf1S@:u\xb2\xf2g\xa8S@Y\xd5\xa4\x9a{\xbaS@|B8\xed\xd0\xb8S@\xc5q\xa5\x89\r\xa1S@\xefs\x92\xf0\xd0\xdcS@\xfe\x9a\xbb\xe5B\xdaS@\x86\x14.G\x9e\xcaS@aoMy$\xacS@wJ\xa5kL\xd6S@^\x1a\r\x02\xda\xbcS@\xf3n\x97+\xc0\xb8S@\xc24$\x13\x8e\xb0S@\xf6\x1a\xf8gE\xa3S@\x1b\xcd\xed\xe5f\xc8S@;\xe6)\x1d:\xdaS@\xd8!Hf\xd3\x9dS@U\xc4u\x8ax)T@\xeamc\xad-\xc6S@\xa5+\xdc\x86\x14\xdaS@\xe2g\xf5Mt\xcaS@>\x00\x9b\xef\x86\x92S@\xde\xd3\\\x15\xec\xcaS@\xe3^\x91Q8\xcbS@\x10\xc4j\x076\xefS@\x10%q\xb0\x1b\xefS@P\xb2\xb9\x11\x01\xa8S@\xca\x10\x93\x88\x87\x92S@\xac^\x8e\xab\xca\x9dS@\xd4.+\xe8"\xc8S@\x9bf\xfc\xab\xdf\xbdS@\xa2\xe4\xdc\xc0\xba\xcbS@\xf4\x0fj\xeaf\xdaS@\x84\x0e\x8aW\x8d\xddS@\xa6\xb5L\x8a\xb1\xe5S@\xb1X\xa90\xe3\xadS@f%\xbf\x9d\x9c\xc8S@Jey\xf5\xf6\xb1S@\xb7$k\xe5\xa0\x92S@\xf8fZ\x83}\xcdS@9\x91W\xa1\xbf\xb8S@\xc5\xc7\x98t\xc9\xcfS@\xb0\xbbz%\xde\x92S@o\xa0\xdf\xd0i\xdcS@\xe9\xde5XJ\x96S@k\xefa\xa3b\xcdS@X\xecMTG\xe3S@\x90\x89=\xf7\x97\xaeS@\xa9\x19]\n\x13\xe2S@\xd0E\xe2\xbaY\xd0S@E1&\xb67\xe8S@\xf0\xff\xd0H\x0c\xbdS@\x1fh\x99\x7fg\xe1S@\xd7\x82X\xb9\xd6\xe2S@k\xe1/\xd6o\xf1S@\xe93q\x8a\xe5\xdcS@\xd74@\x12\xb9\xa0S@LS\xa4pO\xc8S@n\xf7\xda\x8c\xa6\xc8S@\xdf\x13\x91\x1d\xaf\xa9S@?!\x7f\xc5.\xd4S@\xf8\xebc`l\xe6S@UD"\x0b\xd4\xabS@\xcdWJ\t\xe3\xceS@W\x03\x0b\xf7\xc0\xe3S@3\x94+\xb3#\xdaS@\x944h\x12\xc0\xc8S@\xbe)r\xdf\xb1\xdeS@@T^\x7fl\xc5S@\xf2\x7f\x83@p\x93S@ \x13\xc04\xed\xe1S@\x8c\xdb\xb3\xea\xdf\xe4S@\xa6\x18\x81\xb6\xa2\xdcS@\x87G!\xf5\xd7\x98S@nU\xd7\xd1\xba\xa3S@/\xad\x1al\x8c\xb2S@V\xf33\xb00\xc8S@-\x19\xd0\x9cm\xb6S@&K\xef\x14z\xf1S@\xc8Vtu\x00\xdcS@Q6G.\x06\xdaS@\x0fY5\xdbP\xc9S@Z\xcd\xb8}]\xd6S@\x12\x9f\xc0\xcd:\xa5S@Z\xaf\x12\x98\x87\xb0S@xOO\xac[\xdfS@}\xc2\x8d\xe3\x85\xb6S@\xbf\xbf\xae\xe7\xa3\xd9S@f\x05DQ\xa2\xebS@\xb4\xa3\x7fi\xd9\xb6S@\x15\xb4@\xf1\xbf\xb0S@<(Zj\xdf\xf2S@\x85\xe2a\xb74\xbeS@\nG\xd9\xbf\xea\xeeS@4\x0e?\x8aR\x94S@\xdd_\x8cO\xb8\xe5S@1\x02\xaf_?\xe6S@\x1c4\xd60\xdd\xe3S@\xe1\xdc\x9a\xd5m\xdbS@\xea\xa7\xf1\xd6p\xa0S@\xba3/Dd\xdcS@\xaf\x8dTg\xc9\xdbS@\xce\xd4\xf2\x1c\xf0\xd9S@lR\x82\xa4[\xb3S@\xfd\x82\x08\x18,\xc4S@\x1bX2\xe8\x8e\xc8S@b\x8c?Q\xef\xc8S@\x92\xe2\xcc\x81d\xd8S@\xd6j\x10\xf6\xca\xbdS@ab\x9f\xdb\x10\xd6S@\xe0\xa3\x1c=j\xd0S@L\x8a\x887\xc0\xeeS@\xf0\x8e\xb0r\x0f\xe4S@B\xfe\x86\x08\x1f\xadS@\xc2\x17\xf9\xb7\x1f\xb3S@\x98\xf4\x0eo{\xbdS@L\xfd9k\xfc\xb4S@U\xfd6\xc7B\xd6S@)A\xe6\xcat2T@\xb2\xe6\xfa\xbc\x10\x93S@Yqm\x85\x1b\xcaS@\xf6\xf2 \x97\xef\xbaS@\xc1I\xddEI\xe5S@\x7f\xde\xc9\x0eM\xc3S@K\x87\xa5\xca\x8b\xddS@\xe6P\x8d\xe0\x87\xd4S@O2\'\xef\x1f\xa2S@\x1a\x1b\xed\xd6\xcd\xe1S@\x95\x95\xc2t\x15\xcaS@\xc2\xc1\xbd\x0f\x19\xf3S@Q\xa6\x06\xed?\xbcS@\xe8\xff\x9088\xb5S@U\xd7\x9dO\xab\xe4S@\xc9\x88\xb76\xbf\xf0S@_\xa8\x13\x90\x99\xdbS@\xd4>\x8aI\xbe\xddS@e\x0c\xd1\x08f\xa3S@\xdd\xbb\xa8(\xe0\xa9S@+T\xc0\xb9\x8f\xadS@\xa9\xa7D~\xa4\xa8S@pnO\xc48\x95S@\x10\xf6M\x1d\xd4\xd2S@\xffa\x17\xf3S\xcbS@\x1d\xcdo\x86\xd8\xdeS@\xaf\x9aC\xd4\x00\xa5S@6;X\xd3X\xa2S@\x87\xf2\xbc\x1b\xbb\xd3S@\x88\x87\xd3Q\xed\xc4S@*\xbbD\x9f\xc7\xf1S@w\xc4\xaa\x1f\x8d\xd3S@\xc2\\\x01j\xba\xb9S@\x93q\xbc@\x19\xd1S@#yg\x174\x9cS@e\x93\r\xb6\xb5\x9dS@\xb3\xcbq\x99\xc6\x9dS@\x8c\xe5\x8e\x8a$\xe7S@4\x1d\xad\x9d\xb6\xa3S@zg%\xbf]\xa3S@6\x88\x90\x17\xbe\xe1S@\xd7%(\x05\x03\xa3S@\x99\x12\x83\'\x1e\xdaS@W#\xca\xb1\xd4\xe1S@\xa1J\x0c\x87\xb5\xb4S@B\xa8\xb4\xcfH\x9dS@u\xedRT\xd8\xe7S@.\x00\x9d\x1c\xf7\xb4S@I\xec7~\xc8\xa2S@U7\x83\x98r\xadS@Q\xc5E\x87`\xf3S@\x84d\xf2\xfeT\xd4S@\xd0rJ\x9d\xd0\xc4S@UNC\x18\xa3\x9bS@\xfe\xf5\x9b\n\xbf\xeeS@1\xd4\xc3:\xfd\xd1S@\xf1\xab\xe7\xb0\xc7\xb4S@\xd7\x94\xe0\xc0\x90\xb3S@\xd0\xea\xd0@\xee\xecS@\x8dbN&(\xb1S@xD\x8c)#\xdeS@\x0fx\x1f\xfb\x0f\xcbS@\xd0\xb2J(o\xccS@\x1dN8\x07\x0f\xcfS@\x1dp$\xd9\xfb\xbcS@H^\r&\xd5\xe8S@cZ\xa1\xe1\x82\xd4S@\xf3\xc0\x83^\xfc\xe3S@\xc5\xee\xc9\xf3\xbc\xe4S@\xfc\xcf\xe1d\xcd\xb7S@xK\xb2\xa7l\xe1S@\r\x89\r\x97<\xa2S@\xec\xdek%e\x95S@\xfbl/[\xf9\xdeS@`&\xca\x08\xcd\xd8S@+\xb6Lf\x88\xe1S@|\x9c\xad\x8e|\xe1S@B\x89\x08p\xd5\x8dS@-O\xd4I+\x16T@\x93.>\x02\xe8\xb4S@\xdd\r\xe2f\xfb\xb5S@\xc7pQ\x83\xf9\xa2S@-r\xc9a\xd0\xb8S@\x14\xbf:x\x8f\xa2S@\xea\x06l\xe2\x8c\xe2S@\xc1\xcf\xd3,{\xa2S@\x95m\xbc\xba\x93\xb9S@cY\xe9\x90\x9e\xc1S@56\x8d\x082\xe3S@\xde\xeb\xb2**\xa6S@\x80\x83oM-\xdaS@\xbe\x87\x90~\xe2\xd1S@\xbafL,b\xa2S@YSr5\x1e\xecS@t\xaf\x90\x0e\xb6\xf3S@&B}-X\xbdS@\xf3\x91\x1ay\x14\x95S@y\xa54-)\xbdS@\xd0\x02\x839]\xcfS@\xdalE#\xda\x8dS@M\xc6\xe3\xd3\xf3\xe2S@\x9d\x1e&\x99\xda\xe1S@\x13e\xed\xe4L\xccS@\x82()\x9b^\xe1S@4\xf3\x8e7\x12\xd1S@\x11\xda\xd0\xba\xcb\xc3S@\xfc*z\xb1\xf6\xecS@a\xb72\xb8)\x8eS@\xefvYa\x07\xb5S@\x1ad(\xb5>\xc5S@\x94oz\x12`\xa6S@\xb3\xa9\xcc\xd7\x8a\xa0S@\x97\x11\x18D\xc0\xd2S@\xc44|\x1a\xee\xaeS@*\x04\xbc\x9b/\xeeS@\x1c>\x07\xe4\xa3\xccS@\xe8g\x17\x85~\xeaS@\xceg\xa6\t\x98\xcdS@\x80LR\x00E\xa6S@\xda\x0f\x16i]\xbdS@\x8d\xcdhd\x19\xcfS@/;\xbe(L\xdaS@\x8c\xb6\x07\xdae\xceS@\x85(w\xd8\xd0\xb2S@\x0b^0\x96\x18\xd5S@\xbcqm\xc9\x92\xc5S@f\xfe\xe5yL\xc4S@\x8bk3\xb9\x1c\xe6S@\x99\xae{\xc4\x82\xd3S@\x89\x81@)\xc0\xf4S@\x87,`l\xab\xe8S@\x98\x9a\xd9\xc9\xbd\xdeS@\x82\xa9\x9f;\x9e\xdeS@\xbe@\xae@\xad\xb4S@E\x97\xf7\x0c\xf3\xa5S@\x91\xc8^\xa1e\xdcS@\xdcs?\x11\x07\xd0S@:]NK\xfd\xb2S@\xa5\xec\x89\xbc,\xe5S@\xea%\xc6\x90\xb4\xe4S@\xb4\xc7-D \xeeS@j^W\x08\x89\xc6S@\xc7\t\xf0\xf5d\xc6S@GiA\xd7\xc9\xe5S@\x8e\x8c,\x93\xd8\xa3S@\xf2\x11\xe7\x0b\xcb\x8eS@\xef\xff\x92\x02\r\xd4S@\n\xfb\xdc\xa8\xc7\xbaS@U2\xc1\xca\x88\xeeS@\x0e\\x\x98\xce\xceS@\xb2S=\x8aK\xc9S@\xcfE\xf8\x03\xe1\xa0S@0\xb3 \xd9\xd1\xebS@\xc2?\x8a\xc6x\xbdS@~\x9fn\xd5\xb3\xdaS@\xf3\x14d\x99Q4T@#_\xa6\xd3\x95\xa6S@\x0c\xf7n\x87\xdd\xcdS@Gza\x06\xf4\xf0S@\xd7 \xdd\x992\xf4S@XI\xad\x81\xe6\xe6S@\xa3\xbd\xea\x1fD\xe2S@\x159N\x13\xec\xe7S@u\\\xd51\x00\xd3S@)\x9eiQ\x94\xb5S@\xe90,\x9at\xbbS@\xbe:\xb2h\xd6\xd1S@\xb4cc?\x19\x9cS@+\xc1\xc4\x00\xe2\xb0S@\x94s\x00(\xe7\xccS@_}3\xc3\xfa\xcdS@:\xb7AV\n\xd4S@\x916\xc6\xbf]\x9bS@~W\xb3=\x05\xb1S@\xaf^.\x95m\xf4S@us\xdav\xedET@\x8f\xf8\xe0n\x91\xe1S@\xc2\xabbJ5\xe1S@\xa6\xc4PRT\xe7S@\xfc\xe7\xcfS\xa1\xecS@\x9eZ\x99\x13\xf1\xdaS@(\x95\x87\n\xe1\xe6S@\x17\xdaY\x06+\x9aS@\xf6\xd5\xfa\xacu\xd8S@\xde\xab\x94T\xd0\xe3S@\x1d\x05\x89\xe0N\xa7S@\x0cm\x8c\xc4\xb2\xb1S@\xcfF39\x10\xb3S@\x8d_CG\xc8\x8eS@\xa5\xb3\x19\x878\xa1S@k\xf4\xdd\xa8f\xc3S@\xd3\xd6\x18E\x8f\xb7S@\xd5l6]\xa6\xb2S@\xde\x8b\xe6_\xda\xdaS@\x17\x98\xbau_\x9aS@\xf5F.\xd2\xd0\xd5S@\xec,B\xd9;\xd2S@\xbc\x90\xd8\xa2\xdd\xebS@\xaf 4\xba\xb0\xbbS@\xfc[\xf11\x88\xcfS@/\xa7%\x7fB\xa7S@e@\x1c\xbf8\xceS@\xb3\xa8\xba\xb9\x86\xe4S@\x1d\xf2B\x0c:\xf0S@ :\r\xbdB\xe4S@1S\xc4O1\xceS@\x8e\xfb.\xf0\xb9\x9dS@\xd3\xb6\xdc\xb4\xaf\xd6S@\x00\x9fl7\x1e\xb3S@`Tz\x84|\xd0S@\x03\xce\x1e.\xa3\xd9S@\x10<\x06/<\xc9S@41\xac\x1e\xfc\xb5S@sB\x00\xc4\xd8\xebS@s\x81\xc4\x87\x9d\xe4S@\xe8\x04Kh\xfc\xb2S@{\x0f+\xd1\x97\xe2S@c\x11\xf5\x07\xe3\xe6S@\x14mo\xc1\xa6\xd0S@;\x83HD\xdf\xd4S@\xf1\xaa\xdf\xf95\xf5S@/\x10\xb7\xa4@\xd5S@.\x12\xd31\xfd\xd2S@?\x10\x9f@\xac\xd0S@\xc8\xd4\x12\xcf\x9f\xd7S@U!\x85Y_\xc8S@\x8d?\xba\xda\xb4\xd2S@\x8b{\xfb\x84A\xc3S@p/z\x11\xbe\xeaS@+7p\x01G\xceS@W\x18\xda\x95<\xa4S@DF\xb5\x07M\xceS@\xad&e&\x93\xb3S@\x93\xf0\xba$\xee\xb7S@4icTn\xe6S@\xf1x\xf3\xe3}\xd9S@\xe20P\x14\n\xb4S@<q\xe1u\xe9\xc9S@1\xd7\x1a!\xd3\xbfS@$\xa2P\xc7=\xdeS@;\x92\x89\x8a\xcc\xb3S@\x08l\x92\xa42\xc3S@\x8c\xac\xaf\x8b+\xc5S@\xcfE\t\xfc\x07\xceS@\xed\xed\xf3\xa8,\xb6S@\xdd\xbd&\x0e\x94\x9fS@\xbc\xeai\xe6\xa7\xd0S@\xbc\xcf\xe3\xb7\x1b\xa2S@\xef\xfc|\x02\x8d\xd0S@(\x13\xbc3\xb0\xeeS@\xc9%\x15\xfc\x1d\xecS@Yj\xbb\xc0\x87\xb9S@\xca\xf4+\x82\xdd\xc2S@\x96\x08\x97S\x8a\xb3S@\n\xe1\x04$\x1d\xd1S@K\xe9\x91\xad\x16\xd6S@\r1\xdd\x13\xfd\xaeS@\x13\xbf\xff\x0b3\xdbS@x\x82\x0b\xfc\xdc\x99S@i\xedp/\x86\xa5S@k\x0f\xe6Gc\xa7S@\xbd=\xe1S\xaa\xe0S@~\xe5\xa3s\xb9\xe3S@=Ju\xa3\xa8\xe1S@v\x02\xcb*8\x98S@\xba\xdb*c/\xb3S@^\x03\xae\xa7\xee\xb2S@\xa7U\xb0[\x9a\xc2S@\xe4=j3\x82\xb3S@\xe5\xba\x80\xb1M\xd5S@xJ\x12\xc5\x9a\xc0S@\xf9U\x03\x00\xf7\xaaS@\x19\xb9\x94\xc4S\xcdS@f\'N\xc7\xd1\xe3S@\xa33B\x03\xd6\xbfS@\xe2\xf9/\x9d]\x99S@\xa9MF\xf8,\xd1S@m\x8c$\\\x07\xa4S@\x11\xc4&\x8fI\xb3S@y\x81\x92E}\xdfS@\xed\xef\x89\x08\xd1\xaeS@\xe2\xac\x03xK\xb8S@\xf4\x8d\xbf\x17\x1c\xf5S@\x8c\xa2\x98\xd4\xd0\xe8S@_\xa6@\xde\xe2\xa0S@\x96\xa3\xdd/\xee\xa8S@\x9beD%\x1e\xdbS@S\x18\xd5\xb3\x85\xceS@\xfdi\xd0,\x8d\xb7S@\xa8b\xca/\x1c\xa1S@\xcfW\xb8\xca\xae\xbdS@\xf9I\xfc\x84\x82\x90S@X-[\x00\x05\x99S@\x1d\x03\xc3\x88o\x9bS@Avu\x1bQ\xeeS@\x83\xe8\xbd\xfc\xf7\xdfS@\xa8\xe2\xcf4\xc2\xd0S@i\xcfN\xe8\xe6\xc6S@a\xf1\x1d\xc1\xbf\xc6S@C;\x15jM\xd5S@\xb4\xf0bx\xbb\xbfS@\xcc9\x9d\xd7\xbc\xa8S@\xd8\xca;\x01\xfc\xd5S@\x9f\xa5K\xcf{\xa1S@=T\x0c\xe9&\xa6S@\xae\xd1I4\xda\xd6S@g^c\xd3\x99\xd0S@P\x19\xf4e-\xb4S@u\x14+e\xf4\xe1S@0\xc9d\xc1\x8d\xb3S@:\x8a\xb5\x12\xa0\xb3S@\xa8!z+3\xcbS@\xed\x93h\x92\xdd\xd6S@\x92K\xae\x13\x0c\xc4S@\xe3\x19\xd9\xcdp\xd8S@\xb4\x97\xd0\xe9\xf0\xa2S@\t\xd9\xa17>\xdbS@pjLt\xbe\xd7S@\x1cY\xe5\xe8b\xe0S@A\x1djn\xdd\xd5S@\xb0\xf7\x19\xef\xf0\xa6S@\xe2\x80\xd5#\xff\xceS@\xe8\x9c\x1e\x12\xda\xd0S@2\xd2\x94\xc8\xd6\xa3S@\xdcP\xa2\x8eT\xb2S@\xf3\xb0\x87z\x1e\xe4S@\xe4\xd4\x19\xcc\xaa\x98S@\x87D\x904S\xc7S@\x10\xe1\xaeH\xd0\xb6S@!\xcf\x81:\t\xd5S@\xe5\xa7\x0b\xef\x01\xe3S@\xed9\x00Y\xb1\x98S@\xc5\xc37R\xb9\xceS@T\xc8pF\xc9\xa1S@\x875\x91*c\xbeS@\xea\xa0}\xf2]\xc6S@B\x1a$\'*\xa8S@\xaaE*\xa8\xd8\xefS@?\xb6H\xd6e\xe4S@*\xf7\xf5\x1c1\xcdS@\x87]\xe9\x07\xaf\xe1S@\xe6\xd0\xfd\xa6\x83\xc6S@\x98\xa6_\xa7\x1b\xe0S@\n\x1c\xab\x80\x08\xc3S@q+\xed\x9bf\x98S@\xe3\xa4\'\xaaC\xb0S@\xd8\x9f\x9b\x9e\xb9\xceS@\xea\x06\xf3X\xa4\xecS@O}B\xb0?\xc1S@\xe0\xa1\xceqw\xc4S@\xc7\x85\xa65\x8e\xcbS@L\x03(#\x00\xcfS@\xe7\xa3\xcf\xe0n\xd2S@\xb29\xbek\x8c,T@\xcd\x04\xa4\xbb\xee\xa3S@\xf2\x94*E\n\xb8S@\x01\xcaI\xcc\xc0\xe0S@]\x82\xc7\x1c\t\xddS@\x8e\xe8\xf6\xd5\xd7\xd0S@G]\x8e\xe8W\x9eS@\xd9%2\x12\xd6\x9fS@\xc0\x8bFo}\xc4S@\xc4\x8aUV\xf3\xf5S@\xe0\xbb\xa7\xbf\x0c\xd7S@b\xdbr\x00\xfa\xc9S@\xb4\xa9\xd1\x99\xe1\xe2S@\xb86\xb6\x9bP\xe2S@Nu\xb0;\x9d\xbeS@6\xbde/\xd6\xdcS@y\xae\x90\xec\xd2\xa4S@\xbd4\xfbf\xf9\xa1S@B\xc3\xca\xfc}\xeeS@\x1b\x1f\x9a[\x0f\xddS@\x8c2\x87\xf4\x98\xaaS@\xbf\x90\xa62L\xa6S@-r\x82"O\xeaS@){/\xdd\xd9\xcdS@\x9a\'\xb2\x96\x15\xc2S@FzCa\xd1\xb2S@,T\xbbm\x9c\xccS@\xec\x05D\xdc\x05\xc5S@\xd3^\x9f\x90\x13\x9fS@!\xf7\xb2Q\xe7\xc1S@\x05\x7f\xbd7\x8f\xcfS@D*\x84\xd28\xb4S@P`\xe6\x17\xa0\xdfS@f\x10\xb1\xca\xfc\xb8S@\x88\x81m\xaf\xdd\xe2S@W@;\xa9\xe1\x95S@\x1d1q\r\x9f\xeaS@\t\xa3\xf4K \x93S@PY\xad\x95\x07\xc5S@\xe8M\xe5VK\xd6S@D\xc8\xdb\xb7,\xddS@\'\xe5\xf1\x93\xb1\xc4S@?\xf8\xf8+.\xd3S@\x1f\x12\xce\xe8\xcf\xbaS@\xe9GF_b\xd3S@\xa6R\xf3\x02O\xd0S@8~yNw\xd9S@\x05\xd27\x11\xe9\xa9S@\x95%\xe6\r\x9e\x91S@j\x1d\xde\xd9\xe4\xd6S@\xf1$\x87\xd72\xc7S@cP4\xf7\x19\xdcS@\xaf\xf8?\x08#\xeeS@>F9\x9d?\xdfS@\xd4\xa951\x06\xc4S@\x9e\x84e\xd7U\xcdS@\\\xc4\xeb\x0c7\xd3S@X\xbc\xa8\xc9\x87\xd3S@JJI\x9f\xd6\xa8S@11B\xe16\xd0S@\xc2F\x8a\xbe\x97\xcdS@\xa4\xfd\xc2\xca\xba\xc1S@Wn\xf6~\xa5\xc1S@f\xb9\xcc\\\x9e\xa4S@/E\xb7\x16~\xa2S@\x8aR\xd0(n\x93S@\xe00\r\xd3\xe2\xa2S@\x84\x81\xef\x07J\xc8S@DE\xabtv\xd6S@z\x8b\x10\x18\xe5\x96S@\xa9,\xc4L\xcc\xcfS@\x1b\xec\xfd\xc1\x88\xabS@Q2\x83\xbab\xbdS@@\x8b\xc1z\x85\xd4S@"\xef\x18\x1aw\xa4S@GHIF}\xc0S@\xfath\xcd\xfb\xceS@\x9a\x0f\x13f\xde\xd6S@S\xab\x88o\xc7\xcfS@Y\x0cs\x05\x1c\xc7S@a\xb3|\xbe\x0b\xd7S@\x84\xb6\x9b\x04\xe1\xbeS@g\xc4\xd2\xe7\xe9\xb1S@U\xaf{\xdf\xa4\xb1S@\x0c\xd3\xf5\xaf\xc6\xa0S@H\x84\xfa\x00\x02\xd0S@B\x8e\xe5\xc1\x03\xdfS@\xbf\xd7Q \x91\xd6S@J\xf5F\xe46\xd7S@z\xeb\x99\xc1\xd5\xc1S@\x10\x80=\xe9\x1c\xddS@\xe7\xa0\xc2\xacI\xc7S@\xb5h\xd6\x0ec\xd1S@-\x8d\xf1\xdc\x05\xc7S@\x99\xe7=\xaa\xd4\xb9S@\x95\x90G6\x8e\xc1S@j\xe6\xb5le\x92S@sk\x88V<\xd9S@\x9a"\xc0\x89\xc1\xcdS@\x0b\x83$\x876\xd5S@uE\xf5\xb9\x0b\xe8S@9,~!\xb4\xd4S@R\xa8\xa1\xac7\xa9S@3o\xc2\x9ai\xbaS@\xea\xa4\x07^\x12\xeaS@\x03\x13)\xcb\n\xd9S@\xfbD\xce\xa1\x17\xc6S@\x0b\x04)\xa9\xdb\xdbS@8\x14\x9c\xffI\xb2S@\x1e$\xf1%\xcd\xe0S@<\x85]J\x88\xabS@\xa1\xf8\xb4\nn\xcbS@\xbe\x93\x89\x87\xc0\xe0S@0\xe6\x9e\xc4\x0b\xc0S@\xdb\xc7\xfa\xd3d\xe6S@\xdc\xab\xf5e;\xdcS@m\xd40n\xe8\xd7S@\x0e\xd9\x13\x00\xcf\xa9S@\xbd\x99L\x06\xe5\xb9S@\xa05;\xa1\xf5\xb9S@=\xb1\x0cA\x00\x96S@\xa6\x00@\xc9\x8b\x9fS@q\x98UY\x1f\xc6S@k\xfe\x00\xdd!\xe3S@A=\xe0\x19u\xcbS@\'\xa1\x95\xa3r\xd7S@\x11\x96\xf0^\x04\xe3S@\x0c\xae^\xf0\xcd\xbeS@V\xbb\xd507\xcfS@\xc9]e\xbd\xc7\xadS@\x91\x9b\xd5YV\xd7S@\xa6\xdeB\x1ft\xd8S@\xd1\xbf\x05\x0c\xbd\x94S@q\xde\xac\xe4v\xd4S@\x91\xb3z\x8f\x03\xddS@\xe8~\xb8\xb7A\xbeS@\x08?\xa2\x98<\xb8S@\xc68qv\xdb\xa2S@\x8f\xce\x9b\xf6\xf3\xe5S@\x89+5u\xfa\xe4S@\xd2\x1c\x0ec\xec\xcbS@z\x8b\x8b\x18\xf9\xc4S@\x97VH\x05X\xccS@E\x9d|U\x1b\xb9S@\x17\xc3\x9bN\x9b\x95S@Nb\x90u\xc3\xd8S@\x0f\x8f\xe7dh\xbbS@\x07r\xe9\xe3Z\xd9S@v1I^\xf0\xc5S@\xc4\xffH\x1b\x80\xd7S@t;>/\xe2\xd7S@D\x98\xa0!\x83\xcfS@ O+U\xd0\xcbS@\xd8\xd8Z`\xff\xc7S@\xe2J\xa8e\xa2\xd7S@}\x9a\x0fg\xbb\xe9S@\xd2\xa3\xda \x02\x92S@\xad\xbc4\x10\xb4\xbdS@uy\xb1%\xab\xcfS@\x1a\x0ec8\x11\xc6S@YO\xdf\xca\x02\xe1S@\xa9\xbc\x8f\x16\x8d\xa1S@l\x9a\x1d[?\xb7S@;\xb1\x96y\x9d\xccS@\x19\xb7\x899\xe1\xe4S@^j:\xb7p\xa3S@\x02f\xfa\x85\x92\x9eS@\xb3\x05\n\xf4\x86\xc3S@C\t\xfa\x01&\xacS@\x0f\xe2\xd5\xce\xb5\xd1S@\x83-\xae\x1cq\xb1S@\xbe\xb8\xb4\x06H\xe8S@PX\xe5oa\xa6S@\xed\x0b\x0bF\x9c\xb8S@H\x89\xfdk\r\xe1S@\xf9\x84}o@\xc0S@L\xa0e5N\xccS@,Y\xaf\xe2V,T@\x7f\nc\x8c\x0e\x96S@- |{D\xb0S@\x91\x02\xca\xf8\xb3\xcbS@\x90\x88\x9d_\x8e\xaeS@LV\x14\xb1\xb9\xe2S@x\xf9{aM\xb3S@i\xf9\xcc4\xe8\xe3S@\x1aR\x15\xb3\xf7\x97S@\xa0\xe0\xaa\xddt\xa6S@\xadw\xc9\x89\xda\xf1S@1\x19\x1aX\xd1\xa8S@\xf6\x81}O\x98\xaeS@p\xea\xd5\xda\x97\xd5S@\xb3(\xfd\x10D\xc3S@\x00O\x1f\xe0\x84\xe0S@x\xc5\x11\xc0\xfd\xd7S@\xa8\xf5\x08\xd6\xdd;T@|\xd2\x9eR`\xc9S@\xfb\x04=\xb5\xdb\xdbS@\x94\\\xb7\x9d\xdc\xd5S@R \xe17T\xddS@\xc7\xce\x00\x84\xc1\xcfS@\x90b\xce\xe2"\xb3S@\x99:\x8c\x04E\xaeS@9\x84\x9de\x9d\x91S@z\xcf\x1d+\x17\xd3S@O\x8b\x04\xee\xd5\xccS@dN\x1d\x02\x0b\xc7S@\xdf\xf1\xae:\xaa\xd0S@\xf3\x8d\x9a\x10\xc9\xa0S@\x96)#tc\xb7S@By4\xa2n\xd4S@\xa1\xf9G\xee\xa8\xc8S@\xe9\xfaC\xa6\xb4\xe4S@\x98E\xdb\x9a9\xe5S@\x1e6\xb88\xec*T@WC\x03\x81\x0e\x93S@\xc1\xa5\x85>\xb0*T@\x9c\\9\xe93\xa1S@i\xafm\xc9g\xd4S@\x14}\xae0/\xd7S@f\x8a\x8ckl:T@:\xd7!\n\x90\xa9S@\xbf\x07\xe5\xce2\xccS@\xb83\xca\x94\xee\xf4S@\xd2\xcdO\xef\xe8\xadS@)PC\x07\xfc\xaaS@\xe5\xd5\x03\xeb(\xbfS@&\xc5\xdb\xb2o\x18T@1\x81\xe2x\xd3\xdcS@\xf7\xd5\x82"Z\xe0S@\xbf\x8c%\xb4$\xa9S@\xc8X\x06\xb7\xb3*T@\xa2\xc2:\xbf\x9c\xa4S@I1\xbbj\xc7\xbbS@\x95\x11\xc6\xffd\xa4S@\x8f\n\xb1b]\xadS@\xd2\xc8E\xa0\xbd\xc9S@\xc1\xef\x1bU\xb0\x95S@bm\x97C,\xbcS@2\x0b\xee0j\x91S@\x06d\xc0\x80]\xc3S@\xc5\xbc\xbcf\xeb;T@y\x9d\xf7\xd5\x13\xd0S@\xb8\xa1rMN\xa2S@$EML\x7f\xb4S@\x06\x17\x0c\xf6\xbe\xd2S@\x98Z\xfe`\xb5\xd6S@|<\x84\xfd-\xf5S@5\xac\xf9t<\xa5S@`fU\x1a\xcfZT@ \x8eV\x9b/*T@\xfc-f\x1a\xb4\xddS@N\xf6\xab=\xbf\x8fS@\x1e&\xbd\xd0\xa5\xd5S@\xb3\xee\x7f\xd6\xd5\xd7S@\xe8\xb0\xff\x89\xa6\xd7S@}y7\xc1\xbc\xd6S@\xf8\xb1\x08\x850\xd3S@\x05\xba\x8a,\x7f\xcdS@|E\x1e\xc3#\xc4S@\xc3O-\xf8y\xd3S@=\x93:\x8e\xf9\xd6S@TN\x9c\xab\xe4\xa1S@>)S\xec\x80\xcfS@z\xa25\xfd\xf3\xcfS@\xb2\x8c\x8e\x94\xf0\x90S@\xaa\x0e\n\x0c\xc9\xd3S@-\xe1\xa7M\x9f\xd5S@\xd4\xbd\xf3\xfa\x94\xd6S@KV\x92\x04A\xd7S@[\xfa@j\x8e\x90S@^\x84\x8f\xe4\xb2\xa1S@7\x9d\xb0\xce\xfc\xcfS@\x18x\x7f$\x03\xd8S@\xd4\xaf\x8fX\x80\xd4S@\xd0\xae/\x0b\x17\xabS@lER\xc1\xd4\xcdS@^\\\xf0+\xb4\x91S@L\x17V>*\xd2S@\xf2\x91\xc5)\x12\xcdS@\xeaG\xdad\xc3\xa9S@4\x8fCd=\xd0S@,\xec\xab\x07u\xd7S@\x9c\xc2\xc3\x80\xf9\xa2S@=j\xa0oX\xd7S@\xbc\xd8j\x1d\x9a\xc9S@\x00\x19\xc54g\x91S@\xb8\x1d\t\x88\x0f\xd0S@{\xaf\xb3;|\xd7S@l\xb0w\xa7\xdd\x90S@1\x928\xc5e\xd0S@V\x95\x0ew?\xd5S@\xfa\x976\xbb\xaa\xd7S@\xa8\x8d\x9eN\xc9\x91S@\x9d\xcc\xc9N\x1d\xcfS@\xa4\x02m\xa2~\x92S@\xbc\xb3\xbd\xc4\x07\xe4S@\xc7\xaa\xf6\x8dv\xcbS@F\x98/9\xa4\xd5S@j"*Z\xc3\xe4S@\x01\x95P\xff\xbf\xd0S@\xb2^\xba"o\xd5S@K\xc1\xcbv\x14\xd1S@\xd9\x08a\xbe\xc0\xc4S@\x16f\xc7\xd0\xe5\xd3S@\xbaC38\x13\x8fS@\x7f\xbbC\'\'\x92S@\xb8W(\x84\xea\xd6S@U\xf2\\\xb5\xd4\xd3S@\xf5\xad0P[\xd4S@\x87s\xa26D\xc6S@\xb8\xfb\x98\xdei\xd6S@+\xd0P\xa7x\xbfS@\x02\xa3\x19,\xd4\xd6S@3\x97G3\xc0\xd6S@(\x9dS\x1e\xa5\xd5S@\xd0\x1eT\xa5d\x94S@mv\x80q\x96\xefS@\x14\x93\x13s\x81\xd5S@G\xacnaG\xf5S@\x1e\xe4\xe2u\x8f\xd6S@\x0b\xc3\x9dp\x04\xd5S@\x02\xab\xd2=\x19\xd1S@\xe4\xc4w#\x8d\xc1S@B&n\x95\x8c\xd5S@b"\xec\xde\xf0\xd4S@2\xe9\xc4\xd8\x96\xd8S@O\x9cx\x82L\xa7S@\xc2\x84x\xfaq\xdaS@\xf4\x84\xe6\x9d\x03\xd7S@\xe1\xe0\xf2&\xf1\x99S@2|W\xac)\xe6S@9_\x19>\x8c\xa6S@\xb2\xed\x18\x92\xf1\xd2S@\xd9\x08\xb3\x1c\x83\xd1S@\xd1\x94\xbd\xa9\xf4\xd6S@9_T\xf4\x18\x1bT@\x81N0;\xb4\xd7S@\xf0\xc8\x07\xdd\x95\xd0S@R7%\x82m\x93S@\x92\xa5"O\x19\x9bS@\xc3\xb4\xe5\x17B\xb5S@\x7f\x02\x10\x9a\xce\xcfS@\xf1:lA\x19\x9aS@k\x8f\xc5\xab?\xcdS@"\xfa"\xea\x1a\xe5S@\x93\xc4\xf4\xc6I\xdaS@m\xe8\x80\xd4\x0b\xd4S@b\x00\xf3\x12\x82\x9dS@\x06\x90W\xd1R\xd9S@\xccPm\xd3\xb4\xbaS@D)\x9a\x02\xe9\xd5S@\x8c\xcfe\x15\xde\xccS@\xf9\xd9\xd1\x84.\xcbS@;\x03\x9c$X\xd6S@C\xd8\xd8\xfe\x8e\xd7S@\xd4\xe0\xd9M\x93\xdaS@\xa2]\x1d\xc1\xd4\xc8S@^*V\x0e\x9a\xd4S@\xcdi\xaaT\xdd\x9aS@\xc61kF\xa7\xd6S@\x8ey\xa11\xc7\xe4S@\x91:\xa3\xe9\xc7\xcbS@[\xd7E\xf4\xb3\xdaS@\xb2\x84\x17-\xe9\xd3S@\x91xR\xfe\xba;T@\x06^7!\x99\xccS@JC\xbeU\x02\xd1S@4\x0e\xaa\x0ef\xccS@O\x12<\xeai\xdaS@\xf5\xd2\xad\xa9\xa4\xdaS@\x17\nZU\xa1\xd4S@\x89\xa5j\x1b_\xbdS@\xa78\xfe\xfa\x9f\xccS@\xb67{\x97R\xdeS@\xfc\xe3\xe1\xfe\xbe\x93S@\xc7\xe4Z\x8cV\xd4S@I\x8b\xe0\x05O\xdaS@\xb0s:]\x81\xd0S@\x85\x17\x15\x81m\xcbS@8`_n\x8e\x94S@\xe6\xd1W\x9em\x95S@/P{\xe5\xa41T@\xe3|A\xa9X\xcbS@\xb7\x06s\xe5\x17\xd7S@b\x8a\xd8\xe2\xba\xd8S@\xba\xb7\x8f\x9f\xcb\xd8S@\x99\xb4:/\x92\xd2S@\x80\xe8\x80A\x11\xd0S@G\xa4<\x1d5\xcfS@\xe8Ti\xb7\x15\xbfS@\x0f\\0\x96\x84\x8dS@\x83\xcc9\x85\x06\xd9S@\xaf\x82\xae\xaf\x1a\xcaS@j-\xb9 \xe1\x8dS@\xc3\x8e\xa7"\xb4\xddS@A\x0f\x16\x1d\xba\xd2S@\xb4\xff\x08\x88\xa9\xdaS@\xedbec\xcd\xceS@6\xbd\xa6M\xc2\x8dS@\x95wR\xae\\\xdcS@F\xf8\x96r\x92\xd5S@\xea\xedX\x9a\xa3\xceS@W\x8e\'_e\xd6S@\xb9\xe1\'L[\xdcS@\xe5 \xdf\x1a\xbf\x9fS@z\x7f\xf0>\x84\xcbS@\x84Y\x8e\x02\x04\xcfS@\x08\x16P\x12\xed\xd2S@s\xb0\x01\xc7\xff\xf1S@\x92\x80T\xa2\x1d\xd1S@\xae\x0e\xdc;\xd4\xceS@\x0bJ\xa7\xf5\xc8\xceS@\x9b\x08s\xf28\xdaS@\xa4c\x85\x97\xca\xd9S@Pb\x08lM\xebS@\x8b~\xfdTq\xe5S@H\x86\xf6\xc8d\xc7S@^\xbd\xaa\xf8\x8b\x9eS@Q\xf9\x85\xe4\xd4\xb3S@A\xf1\x1e\x96\xa9*T@<h\x19\x89\x89\xa5S@\x96\x89\xfd\x90\xd0\xafS@\xa7\x8a\xdd\xf9:\xd2S@\xec\xfc\x92\x1e\x89\xcfS@\n\xf42\xc2\xd2\xd0S@$x\x00\x90K\xc4S@\xca\x08\xbc5\xd8\xd8S@\xfa\xea\xed\x12\xd0\xdcS@\xf3\xbbW\xbb~\xa3S@3\xff\x88\xc8\x17\xc6S@9\x9a\xc7\x81\xa9\xd0S@\x9cWb\x17Z\xadS@\xfaF\xe6t\xa9\xf3S@&\x1f5a]\xd5S@\x11-V\xb4\xa7\xd2S@>{\xc6\x9f\xe1\xd1S@\xacy\x16\x87\xc4\xd0S@\xdc{Z\xce\x8e\xd0S@\x19\x88l\x0cj\xddS@:\x08\xfa7\xef\xd6S@\x1f\xbf\xa6\xe6\xd9\xdcS@U4\xb3\xa1\x1b\xd1S@W\xa6j\xa5l\xddS@h\xa5\xaf\x02t\xd0S@\xca\x8e\x827>\xd0S@)\xcd_\x8a\xe3\xedS@\x987\x8e\x96\xb5\xc0S@\xd1\x9a\xf3\xebM\xcdS@FO\xb6W|\xd1S@\x93-\xc4\x82\xae\xd0S@\x88\xd9\xf5\x92Y\xcdS@\xa2\x03\xd3\xa9:\xcdS@<\x92\xc9A\xf9\xddS@p*\xd1we\xceS@\xcf(\\\xff2\xccS@b/\x97\xfe)\xcdS@s\xce\xa8\xc9l\xddS@Xa\xd2\x8c\xd5\xd0S@q\xe3O\x84\x81\xd3S@\x94\xe8\xcb\x9c\xe6\xd0S@I\x8b\x88\xe0\x08\xdeS@B\xeb(P9\xa6S@\x0f\x92\xed@:\xb0S@\xce|E\xca4\xf5S@\xa63\xa3\x0b\xdd\xddS@mz\xa4\x1d@\xdeS@\xfe2K\x08\xa7\x8fS@>\x05\x03\x00\x9d\xd0S@\xf9\xd3\xbfvl\xdbS@\xe8\xfc&\xab\xf1\xd0S@\x86\x0b\xee\x95\xbd\xd0S@A\x11\xf5\xa1\xac\xdbS@G\xb0\xb4\xa7\x92\xccS@\xe4N\xd77\xc3\xdbS@\xb49\xca\xb4\x88\xdbS@Nw\x06\xf9_,T@\x8d^\xa7\xa6\xae\xdaS@W?F\xf2l\xa8S@\xb6^=Ow\x90S@\xf6\xa7\xbd\xc6\xaa\xe2S@\xb5\x95\'~]\xd4S@\x014\x9b\x15\x83\xcdS@5O\x17\x9b\xea\xccS@\x9c5\xe4\x7f`\xdcS@\x82\xabJ\x8b\xb0\xceS@\xd8\x01(\x10&\xe6S@`y\xa9!\x86\xcfS@\x9d\xb2\x1e=\xd6\xcaS@\xa9B\xc2M\xc7\xb6S@N%\xac\x17A\xdfS@\xaf\x88\xea\x08J\xbbS@\x85Hz\xc0\xa0\xccS@5N\x90*\x9e\xcfS@\x15\xfd\x90\x9b\x18\xdfS@\xc8\xff\xc1<\xea\xabS@\xf7_\xac,\xb2\xa8S@\x1e\x89\x9ekX\xccS@\xf8\xf9\x16\x858\xf3S@\xcd\xdf\x0b\xe6\xed\xf0S@\x99\xe5V5^\xdbS@)\x99\xfa\x0e"\xa9S@\xc6:\x1a\xde,\xa9S@\x97Sp\x9dz\xdfS@\xe2\xec\xea\x89\xe4\xdfS@I_k\xa0x\xcfS@u$|_[\xcbS@\x03\xd2\xc5}%\xacS@\x98t\xb7\x95\xc6\xcfS@\x06l\xa1c\x01\xe0S@\xbe\x84\x0e\xe8\x1b\xa5S@\xf1jM\xa1\n\xa5S@\x016\xaf\xda(\xcaS@\xdf&2Q\x10\xa9S@\xf2\xc7C.\xe6\x8eS@\xcea\xa9\xb1\xf3\xa8S@Ox\xb8\x03\x8d\xdfS@\xd8$\x9b\x9cI\xa7S@\xb1\xd1\xdf\xce\xc2\xabS@]\x8b$\x1c\xf2\xa7S@z\x16\x84\x01\xce\x9dS@U\xa6\xfbA@\x8fS@u\xe3V\x94<\xa5S@~\xf2K\xdd3\x93S@#\x92w\x8a\xa0\xc8S@git\t\xd5\xe0S@n\x8d\xfdO:\xacS@\xb1"\xd42\x08\x9eS@TL\xff\x83\x9a\xf1S@\x1e\x13\x97R\xb9\xceS@L\x9f\xd0\xa1j\xaeS@\x89e\x97F\xa4\xe0S@\xb2\xc8!8#\xe0S@\x19\xf4\xd3>\x98\xe0S@\xbdG\x1f4d\xa9S@4zo\x93\xb7\xf3S@\xe2\x94\x08\xec\xf6\xdcS@\xb4F\xec\x0eW\xc5S@\xa9\xefw\x12\xb4\xdfS@\xa1\r\xb7\xc7g\xccS@\x1a$\xf2_\x1e\x93S@]\x96\xf2\x16\x0c\xf3S@\xc1NG\xb9\x7f\xceS@\x84\x89=\x9e$\xadS@\xaf3F\xfbI\xa4S@5\x07g\x9bS\xaaS@\xc0\xb7\xc9\x04\x1b\xddS@.\xecB\xc4\x0f\x92S@k]!=d\xe1S@!}\xf6\x013\xf3S@\xa8a$\x12\x82\xd9S@\x95\xdb\xc9\xa2\xd2\xc9S@\xe4I)\\Q\x9fS@C\xf9\xc1\xd6\xd4\xdcS@\x84A\xf0\xba\x19\xe1S@L\xb9e\x15\x1b\xaaS@\x7f\xa8w\xa3\xbc\xefS@ b\xd1K%\xcbS@\xa2\x87q!r\xf3S@\x16]\x90\xe2\xec\xc9S@+\x0f\xd7\xab\x8e\xaaS@\xb7\xf3=\xe1\xda\xadS@\x84h^6\xbb\x94S@\x0e+\xe8U \xa5S@e\x0b\xf8\xb0}\xa9S@2R\xe91I\xccS@\x8f^^l@\xcbS@\xb5\xb5\x8eM\xed\xe0S@G\xa5R\x90h\xb0S@\x8csh\xb8X\xa7S@\x1fQHP\x0e\xa3S@\xd1\xe2\xb0\xb3X\xa2S@\x98L[\x99\xc6\xa9S@k\xfa\xc8\xfd\xa6\xabS@\xb8<\xd9b5\xcbS@\xa5\x8a<\xb8\x1a\xcbS@\x1f>\xe8N\xea\xcaS@\x1f\r\xce\xc1\xc0\xa3S@\x10\xdc\xaa\xdb5\xe2S@/\x07\xfd\xe8\x87\xc9S@\x9f\x14\x0e\xad\x1a\xc8S@q\x14\x9e\x1d>\xf3S@\xf8\x01i\x91\xa1\xf3S@U[\x93g\xc2\xf2S@Zab\x86\xfd\xf0S@\xben\xc9e\xb4\xeeS@\x88\xd9%\xf3\x16\x92S@ \x18Q\xeb\x08\xcaS@\xb8l\xf5\xb7\xf8\xc9S@\xc0\xf5{\\]\xe1S@u\x90\xc5o\x94\xc8S@\x0c\x18\xe9t\x80\xeeS@\x0cn\xa7O,\xccS@\xb0w\xa7\t4\xeeS@\xa4\x11\x82\r\x1c\xa2S@\xed \xfeyV\xacS@w\r\x87&P\xaeS@\xda\xbbY|\xb3\xe1S@rO\xbc:\xb5\x93S@#\xbd8\xea\xa8\xc8S@\xf1\xe5]eV\xc8S@A\x85Q\x1a\xe9\xacS@G#.\x0b\x1a\xa2S@\x88\n\xed\xaf\x9e\xa1S@:7\xa8\xc5=\xb0S@\xfa\xb9e\xa8\xe5\xe1S@\x92\x95\x10E\xbd\x95S@\x86.\xe5v&\xc8S@J\xf00S#\xf0S@\x8aw{]:\xe3S@\xede\xf1<\x1d\xe2S@1j\xaf\x1e\x12\xa7S@\xc8\x9bU\x00\xe9\xc6S@z\xffZ\x85\xd2\xc6S@n)\xab\x11m\xb0S@\x7f\xdew\xcdB\xb0S@)\xd9;\x05x\xa1S@\x03T\x84r\xf6\xf3S@\xb0&\x10V\x06\xa2S@o\xe5-\x00\x19\xafS@x\x03=\xbe}\xcbS@\xdd\xb7\x0e\xd0\x10\xa4S@\xa9\xb8n\xc6\xee\xcaS@\xb94\x0c2\x90\xc9S@\xaf\xe1\x82\xccN\xafS@\x10\xe8\xef\x19\x9a\xb0S@z\xba`\x9b"\xc8S@B\x9f\xdf\x88}\xabS@\xf5\x99G#\x9c\xaeS@\xe9\xc7\xe9\xf9;\xc1S@8\xf8<\xf3\xd8\xf3S@"\x8dgI\xb5\xadS@K\x7f\xe0>\xe4\xa2S@W\x87h\x057\xf4S@m\xb4\xc9\x8a\x13\xb1S@\x00\xb8\x16\x86}\xcaS@\x06\x8e\t\x10\x9b\xdcS@\x9e6yj\xec\xe3S@\xd3,\xab\xcc`\xe4S@\xd9sf\xf2/\xa3S@WP\x99/\xe4\xb1S@\xec\xb1\x18\x13n\x9bS@\xfak\x8f\x90\xe3\xc2S@\x1f\xdb\xba\xcb}\xf4S@\xdd3U\xb7\xce\xe2S@\x96v\xca\xdf[\xe3S@{6g\xd9v\xe3S@*\xe7n\xfd\x9a\xcaS@\x9e\x0e\x8a\xc6\x08\xc7S@\xaa\xb31\x90\xb6\xc2S@\x9f\x8f\x80=4\xdfS@ ]=\x91\xd9\xacS@\xb2\xab3\xb9m\xcaS@\xb5\xef\xb5\xa9\xa3\xe4S@\x83\x7f\xaeD\xad\xeeS@\xef\xbb\x0e\x1f)\xdcS@\x83QNk\xe3\xe2S@n\xfe\xc9\xf5$\xe3S@k\xba\xf0\xf3\xac\xc9S@D\x01\xc9\xdb\xb7\xc8S@\xdc8\xc1\xf2)\xf0S@\x83u\xd29l\xc2S@\x07\x92Ow\xaf\xc1S@\x9a\x87pY\xb2\x9fS@<7\xb7\x1b\xa1\xecS@\x95\xff\xc9\'\x1f\xdfS@\xa0\xe2\x8d\xd7\xa3\xeeS@\x91v\xb5N\xdd\xe4S@\xe4\xb9Y\x0f\xcf\xc9S@\x0b?O@z\xecS@yeknZ\xbdS@\x14\x05\xdd\xee\xbb\xd8S@\x86\xd4\xb45d\xddS@\x86\x12\x0c\x8c3\xb0S@\x00!\x0c\x1c\xc5\xe3S@\xc4\x88\xb0\xfd\xcd\x95S@Q\xcf\xc2\x9f\xc8\xaeS@|@uP\x84\xb0S@d\xc9\xd3\x9f]\x8fS@\xe8W\x84\x8c\x03\xa6S@\x0c\xa8V\xeb\x9c\xdcS@X\xb3\xf9\xb3V\xb0S@H\xb2#N\x18\x9bS@\x04\xb3\x8aF\xcd\xb3S@\xb9_u\x8c\xc1\xedS@|X\x9eM\x13\xecS@\xff\xb0\x9c\xeb\xc2\xa1S@u\xb4$h\x8e\xb0S@\x9d\xd4\x9fUl\xc9S@\x9d,\xd5\xc5\x16\xb3S@\xf6\xafs"\x88\xc6S@\xf3?@\xe2\xce\xb0S@\x8e\xd49r\x8f\xc6S@G{Od\x90\xb8S@\xef\xf5`\x87\xc5\xe3S@\xb9\x88\xc5\xab6\xf5S@\x9c\x8d<\xf9p\xc6S@HL\x1d\x02#\xb3S@\xf5)o\xce\xde\xebS@a\xf9J\x12A\xc9S@\x89\x92\xea3\xd2\xebS@\x9f\x89\x9d\xe2]\xc7S@\xc5\xdc\xf1\n_\xe0S@\xf0OF\xee\x9f\xc7S@\x95 \xa00\xeb\xb1S@\xf5T\xb2\xa8\x00\xb2S@\xd5K\xc0u]\xc6S@\x88^\xcfN\x9c)T@\xd7\xcc\xb1S\xe5\xb5S@?\xc3\xba\xeaC\xb8S@|\xa4b\xb8\x80\xeaS@\x16}\x88o\x8a\xe0S@\xe777\x13\x96\xe0S@\xa5\r\x00\xb1\xe5\xb0S@]\xffa\xc4\x1f\xb1S@Xo\xfc\xea\x92\xb3S@\xbbV\xf4\xcc\x02\xb6S@\x88A\xa6\x05\xe9\xebS@\x06\xd1\xbe\xf3\x0c\xe6S@\x91\xad\xb6\xf6\x1d\xc8S@{`\xcbJ\xc2\xdeS@\xf4A1\x0e\x1b\xf5S@\x86\xb8\xf0,\xbc\xb4S@O\x9bR\xda\x0c\x9fS@\x9c\x97O\xd34\xc6S@\x19O.)\xec\xb4S@\xa2IZ\xc0C\xb5S@FL\'\x1e^\xe6S@\xcfQk\xb5\x12\xc6S@\xa437 \xa4\xa3S@5%\xd2\xf5h\xdfS@\xa8|\xb91t\xc6S@\xf2\x9d`Rf\xc5S@\xa3$\xe0g\xa2\x98S@on\x1abe\xa6S@-\xac\x13\xfa\xe3\xb5S@\x04\x9a\xb7+\xe2\xc5S@\xba\xcb\xd3\xad\x97\xe6S@\xed\xaad\x98\xa7\xe6S@m\xb2\xa6\xf2\xd0\xb4S@\xb1\x8d]\xa4\xa7\xecS@\xb6\x8f\xf8q\xd3\xa6S@\xbe/\x8d\xdc\xe6\xa6S@J\xfd\x9ak\xfc\xb4S@u`\xcat\x93\xb5S@~\x1c\xa9\xba\xa0\xdaS@\xa6S\xca\x1b\xf6\xc5S@OH\x02\xcf\xdb\xc5S@\x9c3\xf5\xa4\x88\xbbS@\xc7\xb0#i\xdd\x98S@\xe7U\xdd\x98\x18\xb3S@\x9f\xca\xeb\\Q\xc6S@\xa9l\xb2\xf3>\xc7S@\xea$^\xe1\xd7\xa7S@\xc6\x047\xa9\xaa\xa7S@\xf7\xfd\xea\xa1\xe3\x98S@`$_\x03!\xc7S@\x0c\xcax\xa9w\xc6S@\xd0\xcb\xb4wl\xbaS@b\xfb\t\x83\xef\xe6S@\xefIy\x94x\xc6S@f\xf0\xeb\x14\xc5\xc4S@\x9dt\xdf\xb9\xaf\xc4S@\xbe\x18/b\r\x99S@=\xf1\x0f\x0e<\xe7S@\xc3",\xf3r\xc4S@\xae\xc6\x0f\xda\xdc\xe8S@3\xb1\xf40\xa9\xc6S@\xaf\x88\xe2.c\xb6S@$z\x9d\xf1\x0c\xb7S@\xf1\xc5!H\xe4.T@b\xd4\xd5/b\xb6S@\x13\xfc\xd3U\xa3\xeaS@\xa5+\x89\x00%\xeeS@x\xae\xba!\x14\x99S@\xa8\x82\xee\xec{\xb3S@n%;K\xea\xa2S@\xa9\x0e\xbf\x94\x9a\xb3S@\x08\x1b6:\xf0\xf5S@\x1f\xdbm\xdc\xa8\xe8S@N\xee<\xa7e\xe7S@\xca2\x0e37\xa8S@\x99\xaa}\x8c\xb6\xc5S@\xc3U\x8d\xb7\x16\xa8S@\xa2x3\xd2\x0c\xc4S@4\xb8\xee1\x90\xaeS@\xac\x1b\xc1\x0c\xe6\xb3S@\xae\xdaADD\xb7S@{\xbe\x82\xc6\xfa\xc3S@\xd3W\xc4\x99\xed.T@\xf4\xf1u\xe0B/T@\xe0\xe9uQ\x8c\xe9S@c\xf7?\xfbM\xc6S@\x8c\xd0R\xf7b\xc3S@=\x19^\xcbT\xc5S@\xec\x85\xc8y\xdf\x99S@`\x17\xc8\xe4\xd8\xa8S@\x1e\xd4\xc9B\xf4\xc5S@b\x0b\xa7\xbeB\xc3S@0\x02Q\xa52\xc3S@?X\xb9J\x81\xe3S@\x15G\x07"\xa9\xc5S@rV\xbdD\xea\xa6S@"\x1cL\xc6\xd8\xa8S@\xe3\x06Knk\xb9S@\xf8&_H\xbb\xa9S@\xcc\xc8W\xf6\x80\xe1S@\x85of1H\xb8S@7\xce\x82g\xde\xb8S@\x06\x00\xcfv\xb5\xb4S@\xc0\xc3\x9c\x98s\xe3S@3\x14<\xf3\xa7\xe3S@;\xf8p\xee:\xe8S@\xad\xdcC\x98\xbe\x9fS@\xd2\xd1L\xc0\xf7\xb4S@6s\xd9\x8b\x05\xe5S@\xe3\nA\xb8\x8d,T@\x88f\xf5\x1f8\xe5S@\xe4\xfb\x1f\x0b\x1c\xeeS@\xa1H\xb2\xda\xe9\xc4S@\'\xb2\x1d\xd4\x9c\x9dS@\x82\xdb\xb0"g\xf6S@g%Ti>\xb3S@\xa4\xfd\x86\xa5\xd1\xe3S@\xdb\x14>\xde\xd4\xe1S@\xc6i\xbe\rK\xe5S@\xfe\xc6-\xb58\xb8S@u\xb8\xf2\xed\xf2\xe3S@?\xec\x85\x9e\xf3\xb8S@A\xb7\x16\xdc\x99\xb8S@0\xd9X\x06\xdc\xe8S@\x1a"\xdc\x9e\xea\xecS@y\x9d\xf4\xc4v\xaaS@1\x0b\xef\xb2\x19\xb5S@n\xc9\xd7\x9cr\xb3S@\xdbZ\xfbCw\xe4S@\x8f\xffj&\xe3\xc0S@\xc8\xd5Y\x0b\xeb\x9bS@Y\x1e<\xb4\x04\xe2S@\x06\xc0\x1d\xf2\xed\xe8S@\xdd9\xa9\xf1n\xa1S@=\xcd?\xb2R\xe4S@\xa9\xeb\xfb\xfa2\xc4S@\x06\xc7m\xbf\xd9\xa0S@\x8c\x10q\xa8\xe4\xaaS@vYy\xe6)\xe6S@XYl\x88S\x9bS@\xc9\xech\xf4\x86\xc3S@\xca\xa6i\x83\xf2\xa0S@O3j7L\xabS@\x9c\xb5\x04\xe7\xfe\xb7S@0n!{\x9a\xb2S@\xd1\xcay\xcdm\xe7S@\xfa\xad)\xa0A\xe7S@\x01\xc9y\xa3\x04\xc3S@\x05\xa4\xcf\xa35\xe8S@\xe7\x8b\xfd\xc4\x1a\xe7S@\x06;\xd99\xc5\xbaS@\x1e\xc2W\x1a\xe8\xb5S@\xc0\xca\xb2\x96;\xa5S@\xf8\xc3ah\xc9\xe7S@I\xf3\xc6F\xda\xa0S@\xcd\xd0e\xc6\x18\x9bS@\xc3\xc9\x15\x17\xc7\xabS@\xfd\xdd\x9bk\xf3\xe6S@\xf1\xcf\x02\xe5[\xeaS@9,D~\xd4\xc2S@B\x16\xb5\xef\x9b\xc2S@~{DJ\xdc\x9bS@\xf5\x9e\xad\xca\x9c\xc2S@\xbc\x19T\xd4K>T@\x94\x87B\x0f\x82\xa5S@\xbe`\x9cz\x87\xe9S@\x18+i\x92\x82\xe7S@\xf6\x10\xe5\xed\x89\xb7S@4\x1ch7\xce\xe2S@;\xe8\xdc\xc0\xaf\xb4S@X\x83\xc7\xd0"\xb6S@\xf8$\xca\xfc\xd3\xb9S@\x86\xc1th\xa9\xa1S@\xa1\x13f\xf6\xf2\xa1S@\x17\x85\x17\x03\x9a\xc2S@=L\xe0\x83\x0b\xdfS@\xbe\x8d\x9d\x1a\x8a\xbcS@w\x84\xfc\xaa}\xe8S@\x9e\xa5\xb2\xf9\x86\xc2S@\x8c\x82\x1fmD\xb6S@\xd8\x83\x16FK\xa4S@V?E\xdb\n\xebS@\xb3\xdb\xa3\x0e;\xb3S@\x13\xf7\xa7h\x13\xc2S@\x9dq9\xfc9\xc1S@\x11v\xd5*\xab\xe8S@\tj\xd1j\x88\xe1S@g\x1f\x86 \xfe\xe9S@,\x96\r\x97\x15\xc2S@\xac`p|\xcf\xa4S@)e\xd0\xd6r\xeaS@\xaa\x9c\x1aji\xbaS@D\x0e\xf4\x0e\xde\xc1S@\x88\xa4\x8b\xe4)\xa2S@\x9e%\x16i\x1f\xbbS@$\xf27G\x8f\xbaS@\x0f\xa2\xc85\xbd\x9dS@+n\xcb\xef\xa7\xc1S@\xaf\xf6\x8f\xea|\x9cS@\x00\xf5\xfe\xbc\xad\xc1S@ZC\xa0\x98g\xbdS@\xcfX,\xe0\x99\xbdS@s\xf4\xd6\x91\r\xe6S@H\xa4\xc9\xf89\xc0S@2\x99\xc6\x07J\x9dS@NS!\xc9\xd1\xe1S@\x15E&,\xf7\xebS@6\xc8\xd3_\xb7\xbdS@I\xddH\x8a\x95\xc1S@1V\x1c,P\xc0S@\x00\xd8\xb6\x92]\xa4S@\xb6`\xf1\x85D\xa4S@&\xba\xde\xbc\xb3\xbfS@K\x02P\x0cW\xbdS@\x8b\xb8\xd8\xdb\xaa\xe4S@\xfe\x90\x94\xaa\xe7\xe4S@Q\x16\x8d\xdaB\xc0S@\x9f\xda\x02 \xfc\xacS@ri\xd6(\xac\xadS@\x93O\xd6;y\xa2S@in\xe4\xd2x\xc1S@\x9dn\xb0\xa2\xbc\xbeS@B\x08a)P\xe3S@\xe4\xb1\x06R\x93\xbdS@\x14j\xe3\xd4\xcf\xbdS@\x19m`\xf5\xc0\xe2S@\xca\xab\xa0Fb\xe1S@\xda\x80(G}\xe3S@\x14Uk\xc6\xbc\xe6S@\x04\xdaYR\xa9\xbdS@_\xb21\xc8\xba\xe2S@\xfbea\x04\x15\xb8S@\x86\x8f\xce\xbc\xd7\xbdS@\x93\xcd\x8c\xc6O\xe1S@\xfe+\xb6H\xca\xc0S@\xa2 \xe4U\x16\xc0S@%\xb0\xe1\xe4\xdf\xbcS@\x05X\x1a\xf3\xea\xbdS@`\xaf\x02\xa1\xe1\xa3S@\xf0\x91\xd1\x16\xdb\xbdS@Ja\xb3\x1e\x99\xe6S@\x16\xd2\xf1\x1e1\xc0S@\xfc\x90\x0e\xea\xd3\xbfS@\x92\x02SH\xa0\x9bS@;\x00\xba\x83\x03\xe1S@I\xa7\xd9\xb8\xd8\xb6S@Y\xfe3\x96\x8a\xbaS@\xcb\xe5\xbbT\x9e\xc0S@\x95$\x86~`\xe6S@E:\xe7\x9c\xb0\xbeS@\xa6O8\xe9\x80\xbeS@\xf39j\x1e\xd2\xe8S@`\xbeg\xa2\xc0\xb3S@\x80z^O\xe6\xbaS@\xc9;C\xa3Z\xb6S@0;D\x18\xbe\xe1S@\xd3\x15\xf6t\x8d\xbeS@h\xca\x13\xe6\xba\xb9S@\x14\xfd\xf5\xe8\xe4\xe1S@\x14(\xfc\xac\x8d\xc0S@\xdd\xec\n\xed\xbf\xa3S@\xc2J\xad\x19\x05\xe2S@\r(+\xfe\xf1\xbcS@s_\x9d\x03\xb9\xe7S@\x1fS\x87\x02\xd7\xb9S@\xe5\xc0\xf2\xb7\xeb\xe1S@p\x82\x0e\x02\xb0\xbfS@rn\x12Q\x91\xbfS@-\x82\x01\x19\xce\xb6S@v\xfd\x15\x86]\xe6S@q\x14hg\xd9\xbfS@C\xbc)\xe2a\xa3S@V\xc4\xd1\xea<\xafS@p\xbd5\x93\x1d\xe1S@\xbf\x1e\x9c\x00(\xb7S@\xc13n\x89\\\xbdS@c3\xea\xe8a\xbeS@J\xcaD\xc5\x08\xa3S@\xbb\xdc\xc9\x0c\xab\xe5S@\xee\x91\xc3\xbd\xef\xbdS@o\xac\x18\xb1\xc2\xa2S@\x06#uM\xa4\xb3S@\x18\xba\xfb-C\xa2S@rE|8\xbf\xe1S@\xf8y\x99\xec\n\x9eS@\xc8\x0f\xfa\x03X\xa3S@\x18\xea\xba\xb7\xdb\xaaS@\x01go.??T@\x95\xe3P\xb8\xaf\x8fS@\xe5\xc3u\\\x95\xbeS@\x86\xdc\xeb?\x14\x91S@\xcb\xcf\xcd\xa0\xb1\xbfS@Y\x00\x1c\x01\r\x9cS@\x90\x80@\xdb\xdb\x9eS@}<\xe1\xbd\xff\xb5S@?\xcc:\xf7\xd8\xd9S@\x0b\x9f\x02\x95?\xb5S@\x97\xcd\xaa^\xd5\x8eS@\xc6\x88S\x8f\x13\xdaS@tL\xfb4Z\xe2S@q\xffAu\xde\xaaS@ \xe8hXE\xecS@\xa3\x9c\xfd{\xeb\xf4S@3\xfe\xf9V\x17\xa9S@\xb3\x05\xcdR\x1f\xa9S@8\xb3\x00\x9d\x8d\xc9S@\xe7\n\xc4@\xe9\x95S@\xdb\x7fg"\xbc\xc9S@\xf9\xc6P\xfb\xfe\xe0S@\x0b\xbc\x1e}\x18\xabS@i\x97\x0c\xc8\x9e\xacS@\xc3\xbaDg\xc7\xd5S@>@-\xa8\x94:T@\xbf*\rm\xa81T@c\xdf\x80F\xd9\xd7S@\xdf\x04\xbc[\xe9$T@1\xe5\xc4=\x8f\x97S@\xb8\xc2\x14\xb3O\x96S@\xb1\x15P\x9f\xce\xdbS@\x80\x98\xfd\xc7\x9d\xd6S@\x05\xaa\xfa\xe1\xae\x94S@ \xe3\x9e"\xfb\x91S@\x97X}X\xf3\x90S@\xe0"X:\xa2\x92S@\xd3\xad\xa4\xc0H\xa5S@Z>0DB\xe2S@\x99\x94\x8d\xdf\xe4\xabS@\xc2\xba\x84"B\xbaS@a\x83\xbc\xc9!\x90S@pR\x9d\xa6\xeb\x93S@\xf4^Mv\x11\xdbS@\xe1X\xe0\x95\x11\xeeS@\\\x0f\x85\x08Z\x95S@\x13Z\xefv\xbb\x94S@\xe6\xe2o;\x9c\xaaS@\xff\x91\xb4\xd6\xbe\xe7S@\xf5\xf7\xb2\x91l\xadS@\x04\xd4\x0c\xb8&\xc1S@y\xa6G\xd7b\xbeS@\xafR\xfa8\xaf\x8eS@\xb9]\xb6\x8f\xed\xaaS@\xab\xed\xcd\x14l\xe9S@\xbf\x91>(Z\xdcS@\x12\xbd\xc7+\xf4\xd4S@\xf7\xb5V~\xce\xe9S@\xe0\x9f\r\xc4\xa4\x8fS@\x80:\x8ax_\xa3S@\xce\xee\x92\tb\xbdS@\t-:\xc7\xbd\xe9S@Y\x1d\xcb\x8cy\xd5S@{+U0\xd0\x8fS@\x18\xcd\xab\xacB\xb3S@\x8ftF/\xe2\xa5S@"^\xa5\x8eA\x12T@\xa21\xe0\xafH\xc2S@\x87/k\xdf<\xeaS@\xd7\xdc\xbcD>\x92S@|2L\x81\xc7\xd7S@T\x13p\x9dU\xacS@\xb2\xda\xb0X\xaf\xb7S@\x83\xd9\xd9\xbb\xec>T@k\x94\xf3\r\xae\x90S@Q\xc7/\x08\xa3\xd6S@\x0enD]\xa8\x90S@\xe4\xb3\x91\x06\xde\xf5S@\xff\x18\xae\x81\x9e\xadS@\x90\x97H\xf5-\xf5S@\x0e3\x08mw\xf4S@\xbdU\x01\xd79\xf4S@\x15,{\xfe\xc7\xf3S@u~r?J\xb1S@-]\x12{\xdd\xf2S@=\xe9\xdd\x12\xa6\xf0S@\xb9RW\x80\x86\xf3S@\xa1\xb8\xa7\xfa\xf4\xf2S@\xfc\x1cd.\x19\xf3S@\'tv\xcf\x89\xf1S@P\xd9\xdc\xbf\xe8\xf0S@\xda\x8d\x17\x8a\xc4\xefS@\xd5\xfc\xf0a\xb1\xf0S@\xc6\xa1\xda\xfe\xee\xefS@nq\x86\xc8\xa9\xf2S@YU\xf1}Z\xeeS@/\xc2n\x00\x8a\xecS@\xa6`\xbf\xd1O\x92S@(j\x1a\xbfl\xeeS@\x80\xf5B\xe3!\xeeS@\xf7\x0b\t"\xb8\xedS@\xba`\xb9<%\xeeS@\x1f!\x90?\xd8\xebS@\xa2\x89\xc1\x08\xd7\xebS@\xd2\xd9\xdc\x02B\xeaS@u6\xbc;h\xeaS@\x81\r(\x96\x18\xecS@\x8b\xb9\xbc\xf5d)T@\xb4\xa1\xb7\xd3\x1a\xeeS@\xc5c<\xd4\xe0\xebS@\x05\xa1\xf0JI\xe8S@\xb2dw\xcf\x1a\xeeS@\x9a\x88\xfe\xe1M\xe8S@T\x91R\xea\xd5\xe6S@\xd1#Q\xf7\x1f\xeaS@4\xc4RKL\xe7S@\t\x0c\x1d\x1d\x0f\xe7S@nI\xa2\xa2\xef\xe6S@{\xddmx\x80\xe5S@p\xd8o\x1fn\xeaS@O_\xff}\xee\xe5S@\x90\x8c\xe9\xb6\x12\xe6S@o\xd2\x01\x7f\x17\xe5S@0~:\x10\xc6\xe2S@\x12u1L\x8b\xd5S@\\\xee\x0c{\xbe\xe3S@\x1d\xfeyZ\x88\xe2S@\x88:\xab\x88\xff\xdbS@\x86?\xd8\x05\x9a\xcfS@\xee\xe8\xd5\x8fJ\xe6S@s)\xee\x8d\xcf\xe5S@\xcfR\x9ft\xb6\xe2S@6\xffRl\xda\xe2S@\xb3\xa9t\t\xed\xe1S@\xcb\xe2ykN\xe4S@\xb6<{\xe7\xc5\xe1S@6\x0e\x9bn\x02\xe2S@7\xcdK\x93\x1c\xe6S@\xba\xf0\xb3\xdd\xdb\xe1S@\x86\xa7\x0e\x05\x99\xe6S@\x97\x1cW3\xb3\x95S@e5\x00\x86A\xe1S@\x03\xcc\'\x19X\xe1S@\xe3gh\xc5\xf5\xdeS@\xfb;\xf8\x1ej\xe3S@\xe7\x85\xd48\xf6\x95S@\xdc.\xc4\xad\x81\xe2S@$%\xa2\xc8K\xe4S@\xf7\xf8\x8c^\xca\xe1S@>\x10\xda\xf2\xf9\xe3S@\xd6\xe3\xcb\xff\xc1\xe3S@"x\xf47l\xd4S@\x82\xdal\x9da\xe3S@\rcf2\x0f\xa5S@a\xa4\x08-\xd4\xe7S@\xfb\xfe\x19J~\xe3S@\xfe\x91\xea\x8f.\xe2S@\x85/\x93h\xfe\xdfS@\xfc#\xb5ff\xe7S@pL\xd1\xddk\xabS@G\xf0\xb6"\xde\xdfS@\xf3\xac\x89\xc0E\xe7S@\'{D\xb9\x9a\xe1S@\xa2\x82\x06C\xf0\xe6S@i\x9d7\xf1\x89\xdfS@M\xe0\xa7~\x9e\xe6S@\xcb\xa0L\xf6\x99\xe6S@\x0f\xcd[\xd5l\xd7S@\xb2\x00\xd7\x0fS\xe6S@hT\xa7\xd3Z\x94S@\x13%\xb9\r\x8a\xe4S@o\xb7\'\xa6*\xe4S@\xa6\x8d\x9fF~\xe0S@\xd4p\x16Nm\xddS@\xf4\xf2\x7f\x8c\xd2\xe4S@\xdaU|\xb5a\xe4S@7\xe6\xf3\x0e\xd9\x94S@\xf9\x10g\xab\x9e\xe4S@F\xa9\'@d\xe3S@\xd5\x8e/b\xcf\xdfS@!sTl\xc6\xe3S@\x7fv\xc7\xb9\xe1\xe1S@\x17\xfb=x\xdc\xddS@\xb8Z\xda\x94\xf5\x9dS@\x08c4V\x8c\xdcS@\x9cM\x84j\x1e\xe1S@\xa1\xferf3\xe1S@\xfa!\xd5\xea\xfb\xe0S@\x96\x17\xb6V+\xd9S@\x88\x073G\xf5\xd8S@ZF\xd2\xeaZ\xdbS@\x90J\xd3\x08\xbf\xdaS@\x81X\xecB\t\xb4S@\x84\xa3]\x1cA\xe0S@\x948]+s\xdfS@\xa5\xb1\x12!Q\xdbS@=\xb3[\x00\x02\xe0S@[u\x8e\xe6\xe6\xdaS@x\xeb\x8b`\x8e\xdaS@\xc3]l\xe9Z\xdcS@\xa8\x17\xe56v\xdbS@\x9a3\x06\x86\xab\xdbS@\xbf\x00\xe7T\xf3\xd9S@\xc32\x13\x80^\xdbS@9|\x89\xcd\xe7\xddS@W\xcd\xc4!o\xbaS@\x8c\x01{9V\xddS@\xa4\xfbv\x86\xe2\xdcS@*\xaa\x84\xd5\xce\xdcS@\xf8\x12=\x1a.\xd8S@\x01\xe1a\xc1x\xddS@\xaa\x15\x80)u\xd8S@\x8f\xefZK|\xbaS@I\xb1\xa9\x1cq\xdcS@\xe6\xe6\x0cj\xcb\xdbS@\xf1>\x01\x0f\xd5\xd1S@\x13\xcf3.\x14\xdcS@J\x05\x80\xa4\xc6\xd7S@1\xea\x10\xf6\xc0\xd8S@\xa6xip\x0e\xd7S@\xe3R\xe6\x02x\xdbS@J%\xc7\x1f\xd6\x9fS@\x80\xc1\x91\xd8\x93\xdaS@@\xcf" \x81\xd9S@\xf7A\xed\x15\x99\xd7S@\xa5\x97$\x8b\x83\xdaS@I\x15*uP\xd6S@\xb1\xc5 $\x03\xdbS@`\xd1\xf6\x9d<\xdaS@}\xef\xfe,\x0f\xd7S@\x8c\x0e\x965\xf6\xd5S@\xa9\x84\x0f\x9b\x9f\xdaS@=7\x06\xf4\xa1\xd8S@X>\x11\xd4@\xd5S@\xca\xe8y=\xde\xd6S@\xaf\xaff\ri\xd4S@\xde\xf0*Bf\x98S@\xe6wq\xa6\xcd\xceS@\xdf8\xe6\xbf\x05\xd1S@\xd3A\xa9\x06\xaf\xd4S@\t\xb5\xcfz\xd3\xceS@.\xb0\xb2<\xf3\xd8S@\xb6\xe5)\x88\x90\xd0S@z8\x92\xbbO\xd5S@A\x13&\xdfa\xd0S@b\xa9\xef>d\xd7S@\xadsh\x1e\x80\xd7S@\xf3\t6?\xea\xcfS@\x949\x7f3\x0b\xd4S@s\xe4\xa6\xde\xd3\x9fS@\xe8W\xb6\xbf\x9a\xd5S@s5\x89\x98\xbf\xcfS@4,\x84\xb7\xb6\xcfS@\xa2q\x88\x86\xe5\xd6S@\xfb\xc8Q\xf2\x96\xb9S@\xdf\x0e\x0cbE\xe4S@\xb8\x96\xf4z]\xd4S@\x92_\xe4\t\xbb\xd7S@\xa3\x01\x83\xfd\xa2\xd6S@\xd30+?\x86\xcfS@O\xf4Q\xd6\x97\xd6S@\x07A\x88\x8c\x02\xd4S@\xfc\xce\xed#\xdf\x98S@\xdcP0\xe6\xc7\xd2S@\x84y\xef\xe3\xea\xb5S@\xa5{\x18\xb5\x16\xcfS@@\xf4\xae\xdc\xd1\xc0S@}\xea\x00\xc0a\xd6S@\xdd/\xbe\xf3\xdc\xceS@7\x90\xf0\x84m\xd5S@\x8c\xec\xc8\xfb8\xd5S@m\'\xdb\xbb\xdf\xd4S@\xd2\xe1\x04$#\xd6S@\xe6\x02\xd4\xffm\xd0S@\xca\x8d\xc4S\x18\xceS@\x17\xab\\\xe2\x02\xd4S@\x90t\xaf\xa12\xcaS@$\x95\xea\x14\xa0\xd3S@f\x8f\xee\x05\x97\xccS@\xc8\xd5V\xbf\xfe\xcdS@\xf8\xd4\x95\xe7\xc6\xd2S@"\x18"3\x93\xd4S@\r\xdb\xf5\xea\xf2\xd3S@\x19O\xc1\xee,\xd4S@\x9f@\xb2\xf2b\xd3S@\x9b\x8f$\xfd\x17\xd0S@\xfe\x86\xc4;?\xcfS@\xdb\xc5q\r\x1a\xcfS@\x0f\x85\ndX\xd3S@\xb8\xc2\xf1.5\xd2S@\x14\xdc\x14\x1e\xd0\xd1S@}\xb6\xa1S\r\xd3S@&\x91|\x93&\xd1S@wn\xd4O"\xd1S@h\xe8t\xbaC\xceS@r\x8e\x90u\xb2\xd0S@\x05\xb1E\x8e\xe3\xd1S@|\xc3\x92\x9f\x13\xd0S@D\x97\x87~\xf7\xd1S@\xf5:\x1f\xbc\x9c\xd0S@;\xc4]\x8c\x89\xd0S@\x80\xfc+8\xa8\xcfS@v\xa0\xa4I\xd0\xd0S@\xc3<W=\xac\xceS@\xbdwOR\xd7\xcfS@\xbaN\xaf\xa1\xf0\xd0S@d\xc6NQ\xd3\xcdS@\xfd)Y\x0f\x85\xcdS@\\i\xfb.\xf7\xcbS@\xce\xd1\x95,Q\xd0S@%3\x90\xd5v\xcdS@\xa0\xe13X\x83\xcfS@u\xb3\xf3E#\xcbS@\x0c\xa5F\xfd\xf2\xc4S@\xdf\x9e\xa1\xfc-\xcbS@\x9f\xa7E\xdc\xe7\xc6S@\xfd\xd2j\xc0C\xcdS@rT\t-q\xc9S@)\xa1k\x0e\xe9\xccS@@Di1\x87(T@\x0bi\xa6\xae\x17\xcbS@\xfb\x11V\xda\xec\xcaS@ \xeb\xe2\xc25\xc4S@\xa7\x10\x1e\xfc\x04\xcaS@6Pt}\x98\xc8S@\x1at\xaa\xb0\xcc\xc7S@\xc0BC\xb31\xa6S@\xad\n^_\x17\xccS@\x8d\xe8\xb7\xa3\xc8\xc8S@\xcf\x1c\x896\x98\xc8S@\xbd)g\x1c\xf4\xcaS@(\xfb\x92jQ\xc8S@\x8f\xf3\xa3\xb7\xcd\xc8S@k\x9an\x10\xd6\xcaS@20v\x86}\xcaS@\x8b\xd7\xfd$&\xc8S@\x0b\xde\x8by\xf8\xc9S@\xcd\xa2p\xb9F\xb5S@O\xeb\x1e\xa9/\xc7S@6\xbaz\xa3i\xcaS@=V\x81\xc4\xa6\xc8S@o\x0c\xdf\x9a\xc7\xc6S@\xdfJI?\x94\xc6S@\x04\x0e\x85\xa0.\xc9S@\x06\xdc\xc6j\x85\xc6S@\xb8\xf8\x9f\nK\xc6S@U<\x81\x90\xa2\xc7S@\'\xcb\x02\xc9d\xb8S@\x15\xad\xa1)\xdd\xc5S@\xc4\xc4\xab\xde\x7f\xc7S@\x15P\xa0\x99Z\xc6S@z\x04\xd6\xe46\xb8S@\xdf\xe7\xb2\x15R\xc7S@i"\x03H\xa9\xbfS@\x99\xba\x03xI\x9bS@\xf0:X\xcd\xd6\xa0S@\xad\xec\x8d\xa5l\xb7S@\x8d\x95\xa8>\xe6\xc6S@\xdcl\xf0;\xd0\xbaS@\xcc\xfe\x05\xef\xc5\xbeS@\xfc\xfe|_\x13\xc6S@`\xc6\xd6\x879\xc5S@\xb6\xe4\xba\xf4i\xbaS@-^\x8e\x85\x14\xc7S@\xc9\xdeEqn\xc6S@O\xed\xbe\x1f\xcf\xc5S@\x19\x10^Py\xc4S@\xc6W\xd0\x10f\xc4S@\xc1j#D"\xc6S@7q\xd1Zr\xc4S@\x11\x99w\x18z\xc6S@v\x1b\x06\x80[\xc6S@t\xbe\xcb\xfe\x91\xc5S@\x11\xae\x934?\xc6S@\xa20\x04\xf4\x08\xc6S@\x13\xeb\xf2Hv\xc5S@$\xad\xe32\xbe\xc3S@f\xae\xef\xd0\xe7\xc2S@\xd5+jw\x80\xc2S@\x92\x8b\x98\x0c\xdd\xc2S@\xa9\xcf\xc7\xf8\xd9\xc3S@\xc9\x0bT\xd89\xc2S@\xa6\x16\xed\x1aw\xc1S@\xb8\xe5\x80\xe4\xd4\xc1S@2\x8f\x9fx9\xc3S@n\x0b\r8\xec\xc2S@+\xce#\x92\x13\xc3S@\xdbF\xc2(\xe5\xc2S@L\xd6\x1d\x0c\xed\xa1S@\xa3`k\xd8\r\xc1S@e6\xddSl\xd4S@m\nR\x01\x82\xc2S@P\xafP\xbcu\xc2S@\x98&\xa8\xfbS\xb8S@\xafp\xc8\xff2\xc2S@/?P\xa4\x11\xc2S@\xda\xb3\xa0\xe4\x8e\xc1S@c\x0f\xf5-9\xc0S@P\x82Dd=\xb7S@f\xfco6\x18\xc0S@\'\xaa\xef\xf5+\xc0S@\xa1\xed\xed.\xe1\xbeS@\x8e\xfd\x99\xc9X\xbdS@\xa3\x0c\xa5n\x96\xc0S@\xe6#\xfd\x1e=\xbdS@w\x9f\x03]\xbe\xb0S@\x9e\xf2\x8f.\xb5\xbeS@\x94\xbc\xe8\xee_\xbeS@\xe7\xff^ \xeb\xbfS@\xe3cs\xf7\xad\xbfS@\x8d\xb3&E\x8f\xbfS@\xcb\xd4Z\xf7\xe4\xbdS@@\xba\xd1\x8c\x8f\xb3S@\xfdZ`\xb7b\xbbS@\x15\xdfG\xaaE\xbdS@WHm\x03\x9d\xbeS@\xd0h\xd3n\xfb\xbcS@t&\xa0+\x92\xb6S@Pc\x1d\xf1\xa5\xbeS@\xd0,E\xf3\x98\xa2S@\xb4\x14\xa9$\xc0\xbaS@J\xd7\xd4\xa5Z\xbdS@\x1d\xa5Q\xb8\xc2\xbaS@/\xc4J\x03q\xbeS@\x13\x06!}F\xbeS@\xd3V\xfc\x8d\xf8\xb9S@\x85\x14\x9c\xb7\xfb\xb8S@\xc0S\xb6^\x9d\xadS@\x80\xbc\xf5J\xcf\xbdS@\x1d\x9e\x7f\xdd\xaf\xbcS@\xaa\xeaM\xa2\xdd\xbdS@V#\xd8\'g\xb9S@\x8aw\xb7@}\xbdS@\xdc3\xdd\xff\xa6\xadS@\xfe\xfc\x95\x10\xf3\xacS@?]\xe2\x94\x97\xadS@VaG\x97f\xbdS@\x12\xd4\xe9\xd7\xc4\xacS@\xd4\'\xc6\x87\x12\xbbS@\x1c \xe3F\x15\xb8S@\x87[<=B\xadS@\x9dU-\xad\xa5\xbaS@B&bES\xbaS@4\x16\xe4\x13\x98\xb8S@B\x8f\x83\xcf;\xb5S@6\x1e\xfd#\xf4\xb7S@\xa5Y\x14R\x1a\xb7S@\x8c\xd1\xe1\xe9\xde\xb6S@A?%>\xd8\xb0S@\x1dJ\n\xe3\xe0\xb8S@ \xaa\xbe\xf1 \xbaS@K\x05\rzV\xb9S@\t\xd4\xbe@w\xb8S@\xf25\x00\xca\xf2\xb8S@~\x98\xe4\x88I\xb8S@\x88\x7f\x86b\xa1\x9bS@\x14\xf7\x99\x18\xd6\xb8S@\xe4\xe4\xd4<\x04\xb3S@\xf2\xe8\xb6\xffG\xb8S@\xb7\xa6K)?\xafS@d\xcf\xce\xb3X\xa8S@\xd7\xde\xa9HI\xa8S@\xd0?\x16\x84\x9e\xb3S@\x14U\x06E*\xa8S@\xdc\xdb\x10\xf4k\xb6S@a\x97\x93\xb1?\xa2S@4iGhc\xa3S@\x0b>3wU\xb6S@(\x17\xa3\xe6^\xb6S@&\xf89\xa8=\xb3S@\x9b\xcd\x92\xef\xfc\xb5S@\xa9\xa9\xa1\x82\x17\xb3S@,\xaa\xc9D\x0e\xb6S@R\x12#Z\xdf\xb4S@\xcf\x86\x1e\x86\xcc\xb4S@\x83\xf42\xc5k\xc8S@\x93\xbe|1\x0c\xb4S@R(\xb3d\xb2\xb4S@\xcfs\xf5\x95\x14\xb6S@\xd8\xc2\x9c\r\xb9\xd7S@\xc5\xc7\xdd\xcd\xe8\xb3S@\x88\xed\xd8\xc7\x8a\xb3S@o\xeeg\xdaz\xb3S@\x85I\x18\x0c \xb4S@\xe8\x9fqQ\xc3\xb3S@\xdea\x98=\xd5\xb0S@o@Rh\x8e\xb0S@\x9a\x96\x0c\xd3\xbb\xeeS@N\t\xd6\x99\xb0\xb3S@U\xdb,\x80\x1d\xb3S@\xecg\xc9\x08A\xb0S@\x0e=u\xbb\xbc\xa2S@\xa4\xa2\xa3\x9c\x16\xa3S@*[\x12v2\xb0S@\xb6f\xa0s\x94\xb2S@\xdd\xf9\xc2\xbb\x96\xb1S@j\n\xa9\xb5_\xe8S@\xd0\r\x1a|N\xb2S@W;\x7f\x95\xd0\xacS@\x9e\x84\xa9\xdf\xab\xb2S@\xcb0\xa5NP\xa3S@\xa3\xb2\xc8\xae\x88\xe4S@\x88\x12\x19\x8e\x9d\xe4S@m\xebN\x05\xa6\xb2S@c\xfb\xa3n\x83\xaeS@/\x9c\xf3\x92\xda\xb0S@w\x0c\x14\t3\xb0S@\x9c|\x8cw\x93\xa3S@\xdd\xf9A\x14b\xb0S@\x93}j%\xa0\xb1S@\x81Z\xd6\x1bc\xb0S@\xa7E\xfa\x90\xf6\xaaS@\x8c\x8aL\x8cD\xacS@\x8c%\x9el\xfa\xa0S@m\x90\x18\xe9\x9b\xa1S@\xa0\xeeS@_\xa0S@4W\xe0\xadU\xadS@\x8f\x97B\xa4`\xb0S@\x0f\xa7*[\x08\xadS@_x\x06\xb9P\xa5S@\xa1\x9d\x93\r\xca\xadS@\xd4\x18\xaa\x19*\xa9S@K`H;\x9a\xadS@\xbdv\x075\xf0\xaeS@\x86|\xb1U\x16\xadS@\xd8\xc7\x02\xa3j\xaaS@n[}\xe8*\xadS@\xbd\x11{\xb7\x89\xacS@\x7fJ\xd3RP\xa3S@\xe7\xcf~bA\xacS@O\x13\xd7\xa0.\xacS@\x9f\xaa\x85F\xf4\xa4S@+f,^,\xacS@\xf1\xe7\x7f&\x97\xaeS@\x0f\xe9\xd9g^\xa9S@p\xa6mN\x98\xadS@\\i&\n\x0f\xadS@i\xearC\xe5\xabS@\x8f\x1a3\xca\x02\xa5S@\x17)\xa1a\x7f\xabS@\xb9\xb8jGo\xa8S@\xa1\xf7W\x1e\xd9\xa4S@\x04\x9f\x1bKy\x9dS@G\xfdh\xe6\x7f\xaaS@h;\xea\xc1\x12\xa3S@\xb7\xc9\x84\xd8\xb3\xa3S@\x0b\xa2\x1f\x16\t\xa7S@\xb0\xd0\x9b\xf9\xdc\x9aS@j\xea\xb4}\xad\x9bS@\xd8\xc6\xe4y\xa6\xa8S@\x96\xd6\xbb\xe3I\xa6S@\xc0\xc7\x9d\xd0f\x9bS@\x1f\xcb8\x15\xca\xa9S@}K\xdf\xbc\x08\x9bS@\rm=\x93\xd7\xa0S@R\x90\xcb&E\xa4S@\xbak\x9b\xe2\xac\xa9S@\x85f\xf5\x06\x05\x9fS@K\x85\xc6\t\xe9\x9eS@\x14>$\x7f0\x9fS@\xa2\xa1\x84\xa9\x8a\xa7S@\x8c!\x07]\x1e\xa9S@\x97_R)\x8d\x9dS@\x90\xaa\x85E\x8a\xa0S@F\xd8W\x11k\xd2S@1\xd6=Q\x92\xe2S@\xb5\xfeo\xc1\xd7\xc3S@<8\x0cr%\x94S@7\x18\xeb\x86\xea\xc5S@\xe7n\x8fs\xd0\xc6S@\xeb@\xdc\xd0r\xbfS@\xecH\x98p\x89\xc7S@\xce*\xe3#\xb0\xbdS@C\x1a\xf8\x07\xa6\xa1S@\x9e\x1b5\xfe+\x92S@\x9aT\xfe\xbdU\x93S@\xd5\x12\x88\xdf\xcd\xb4S@\x0e\xfa\x83\xb7\xef\xc8S@\x06}\x85O\xe0\xd8S@#\xc8\xbd\xa3\xec\xe8S@1*TM\x85\xcaS@\xf8)\xef}\xb5\xe7S@\x04\x03\xdc"\xd5\xc1S@7\x84\x9a\xaf\x1c\x9bS@\r=\x0e\x87\x1f\xa1S@z1\x07\x817\xa5S@\x0bt>\r\xe3\xa2S@\x7f\xfd/sS\xd0S@\xe1KO\x10o\xb4S@\xfc\xf5\xf0\x93>\xd3S@\xd4\x96\x10\x05p\xbaS@\x93r\x0f\xd63\xb3S@L\xb9\xa4\xe3\xeb\xc5S@\xbf;\x04\xfc\xdc\xe7S@>\xcc\xc6\x1e\xfb\xe6S@W\x08\x81\xd5P\xefS@\xed\xd5\xc6h\xff\xa1S@;\xfe2\xcaY\xb1S@/>\xcf\xde<\xf3S@1o\xa6\xe8\x9d\xa4S@\xa4\xc2\x96yY\xe9S@\x98\xbf\xd7\x96\x1b\xc5S@\x1fd\x91d2\xacS@\xec\xc5\xd4\xd5O\xb3S@\x95\x8dVV\xe5\xe3S@E\xb6ld\x13\xcbS@%\x1c%\xde\x11\xd3S@$~u\xc4\xfd\xe0S@\xa0l\xbd\xa8\x02\x94S@\x12\xa6N\'d\xe4S@\xf0\x0cDF\xf9\xbdS@\xab\xab\xbc\xb3\xe3\xf4S@\xa2\x7f\xcf \x15\x94S@\xf0c\xe6N:\xd4S@\x1b\xac\x95\xe3\x83\xb9S@\xfcs\xf0q\xa9\xafS@\x02\x18\xe2\x97\xa7\x94S@Z`\xf1-&\xa2S@L\x1d|f\x06\xd2S@\xa0W\xb4{\xe9\x9cS@\xa1qWR\x1a\xf0S@\x1f\xb8f=\x9e\xdfS@e\xa3hr\x7f\xc6S@\xc4\x94PZ\xec\xf3S@1\x9eF\t\xd6\xadS@\x06\xf4\x1ek\xf3\xf2S@7{U\xa5\xd3\xccS@\x80\xe3\x0b\x00\xc9\xdcS@\r\xc3\xec\xe7\xef\xcfS@W\x96\xc4\xd9Y\xb6S@\xf8\x0b\xd8\xed\xe1\xd5S@\xbd=\x1e(6\xe7S@\x9ds\x88_n\xcdS@\xf1\x1c\xaf\xd0\x06\x91S@\xef.\t\xe5\xac(T@\x05c\xd9\xf5\xcd\xdcS@\x85\x1a\x9b\xbf\xaf\xd9S@XgW\x14\x98\xecS@\x07@Ta\xb7\xcdS@\xf7\xae\xca\x19\xfb\xa7S@)\x8e\xe0\x99\xc9\xefS@\xaa\n\xbb\x0bm\xbdS@\xc1lM\xc8\xdc\xa7S@\xba\xa2\xd7\x14|\xd1S@Y\xcd4\x11\x94\xb8S@\xe6A\xa3\xd6\xe7\xd2S@5\xf7\x92u\x87\xcbS@\xbc\x9c(]\xc7\x91S@\t\x7f6\xc1\xbd\xd0S@j~\xf4y\xd3\xbbS@-?t\xcb\xad\xb6S@\x1d\x80^Z\xe0\xdaS@\x9e\x95\xde\xf3\xae\xc9S@\x8e\xc2 \x84\x91\x8dS@0\xaa\xd3\x1f\xb7\xe8S@\x0f\x98\xbfSK\x95S@\xc9#\xe5M\xec\xa8S@D \xa1\xf9\xc6\xc6S@v\x862<\xa3\x94S@\x14WC-#\xc5S@\xd6\x0f\xd6k\xc8\xd3S@\x1d\xe9\xf6\xde\xb4\xd2S@#\xca\xc1\xd8\xc3\xb6S@3a\xea\xab\xde\xd1S@,\xe1\\\xa0\x88\xe2S@%\x86\x1fS\x1f\xe5S@\x1eIhA\xea\xd3S@\x95\xf7\xdfU\xb5\xd7S@\xaf\xfe\x92\xb4\n\xcfS@\xeb\xc0/I\xea\xb5S@\xf7aH\xb7\xce\xbfS@\xd7=\xa5;-\xf3S@\xc1 \x810\xb6\xe2S@\x1e\x97z\x0b5\xefS@\x14\x93\x0e\xbe[\xd2S@\x1ar\x91\x93\xb2\xe1S@\xa7xcoV\xa7S@\x9fp\x8a\xaeN\x91S@\xd0\x99\x1b\n\xce\xddS@*\x98-Cx\xbfS@\xe0Fd\xc3P\x9bS@?\xe9b\x1a \x99S@M\xfc~q\xe8\xacS@\xb2U\xad|\x87\xddS@m2C\xbcO\xf0S@\x0f\xe1D\\\x9e\xd4S@\xaax\xa2X\x98\xf1S@\xfb\xa5\xe66\xde\xa0S@5\xf2\x84\x8e6\xaaS@\xb7\x96\xde\xc8\x8f\xa1S@\x1f\xa1\xd0\x177\xddS@\xe9\xf1\xe8\xa2_\xe2S@\xb3\xcf\xf6^#\xddS@\xe2\x9a\x15T\xfa\xa5S@\x1bBm\xa7\xdd\xb2S@\xf7\x87s\xf6\x86\xeaS@R\xd2\x7f6>\x94S@\xf8\x8e\xc9\x92@\x8fS@\xd2AP\x81b\xafS@\xb5[\xe8\x9d\xe3\xdcS@\r|\x84s\xc8\x9fS@\x9b\xe0R>\xe2\xcfS@\x1eR\x19\xc0B\xc6S@o\xc6\xb3=\xe4\xa4S@|\xb5\xc9\xe8P\x90S@\xbe\xd4l\xa9\xf9\xb1S@\x0fa6\x9a>8T@U\xa8/^\xdf\xa6S@2\x97]B\xf4\x99S@s6\xf9\xa3\x86\x93S@\xa5]l\x84\xf3\xe3S@9\xae\xf4\x9d0\xd6S@[6\x97l\x9a\xaaS@\'\xa9\x0b\xeaf\x94S@HF\xcb\xec\x00\xcaS@\x8d\xbe\x93\xf0\xe7\xc7S@B\x87\xf4\x98\x19\xd6S@\x93\xd1\xe0\x03\xe6\xd3S@\xd9\x0c\xe5\xa1\x89\xd5S@\x90\xac\x08\x0e\x07\x95S@R\xa7\x86\xea9\xd4S@,\xa5\xc5S\x06\xd8S@\x95~]\x06-\xe6S@h\x0f\x90\x08\xe3\xd6S@\xeey\xa0zU\xf2S@\xd5\xbb\xf7\x87\xe7\xeeS@\xad\x08C\xdf\xda\xc0S@V\xe5@\xf5\x8b\xc8S@gJ\xf0\x19\xb1\xaaS@,l\xbc;\xf3\xd5S@\xb4D\xce\xcd\x0e\xa3S@\x8b\xd4\xab\x07\xea\xd2S@W\xfad\x81\xf4\xd4S@73\xce\xe8\xe3\xcfS@F\xdc\xcf\xb2%\xc7S@\tz\xee\xed\xd1\xe4S@\xb4\xf1\xab\xbb\xf0\xd5S@\x92\xd6\xcd\x9d\xcf\xd7S@\x0e\xe0E\xc9\x9d\xe4S@&*JT\x95\xc4S@\xa9\xc6a\xe9\n\xa5S@\x81(\xa7\xe8;\xaaS@\xc4\xb45\xa9,\x9dS@\x8a\xe5\xc1U\x98\x98S@\x16+E\x08\xa6\xd4S@\xd3!\xd1:\xe4\xefS@ICa\xddV)T@\x01%\xd8\xc2\x1d\xa0S@+\r&\xeb\x96\xb4S@N\x0f-\xbf\x05?T@\xfa\n\xfal\xd0*T@\xca\x81,6\\\xaeS@\x81\x1e\xbd\xf1\xda\xbdS@\xb2\xb9\xd5l\xc3\xdbS@\xbeT\xd8\xdbO\xa9S@\x8d\xb4\n)\xe2\xd8S@%\x0c\xbf!\x9b\xd0S@jy\x8a\xafe\x8dS@\x94\xean+N\xa2S@I!3\xc9\xf3\xa5S@\xedq\xa4\xbb\xc6\xceS@d\xe0CQ\x88\xe0S@\x12\xc2\xda$\x17\xa9S@\x92I\x9f\xa4\xd6\xf2S@\xa0\xa1r\xf2\xab\xc1S@\xfb\xef\x98\xafA\xc8S@\xecU\xa5\xe7#\x1bT@e\xb5\x14\xa1\n\xaaS@\x8e\xb4l\xe6\x9a\x91S@\x1fE\xf4\x86\x99\x92S@\x85\xe9\x96\x87\xf2\xf3S@0/\xfd\xdd\xc6\xb5S@\xce\x9e\xee[\xe8\x93S@\x0f\xe9\\$\x7f\xecS@=T\xa2\x96\xe9\x92S@d\xb0\xcd\x9e\xdb\x93S@w\xca\xa8\x84\x96\xabS@\xe7\xcb\xd9\xefD\x94S@\x92\xe7\x93\xe1\xcd\x93S@"t5\x00b\x94S@\xf9\xe3B\xab\xff\x93S@\x06u\xc0jV\xc3S@\xb1Y\x19\xeb\x9b\x93S@\xb8\xe4\x97\xde\xe8\xbcS@p\x90\xf5\n:\xf4S@~e\xb5]\xd4\xb1S@Xs\xf4j\\\x94S@\x04\xbb\x10\xc0\x12\xaeS@\xb0\xb0\xf96\x8e\x94S@?k\xa0,N\x94S@\'16\xf1G\xdcS@\x8c7\xc0\xf34\xbbS@k3t3[\x95S@\x0f\n\x8a"\xf5\x8dS@\x12W}\xbd\x9a@T@\xcf\x01\xa4ZO\xe3S@*\x10.\x93\x19\x8eS@\xd1\xcaL\xc2U\x95S@7\x13\x8d\x02\x8f\xd2S@\xdb\x98\xcbK\xc3\x8eS@I\xd1\x8f\x1a>\xb1S@d\xc0x\x94\x8a\xc3S@\xc0\xc7\xcfk!\x95S@\xeaxM\xc2\xd0\xc8S@\xeb\xf5\x12\xba\xf5\xbbS@\x08\x9f\x9b@\x9a\xa9S@\x97\n\x94> \x8fS@jo\x01\xc6?\x8eS@\xa9Qo\xb5\xc2\x8eS@\xe5\x12*]\x0f\x8fS@\xf8\xca\xd2\x8c7\xd2S@o\xf3\xa5\xe9\xba\xdcS@\xa1B\x19)\xb1\xa4S@\x7fl\xfa\x9b\xbb\xdcS@\xad\x16\tM\xdd\xedS@\x83\xa8\'W\xd5\xe8S@\xab\x80.\x16\xf6\xa9S@\xa3\xed\x89\xb4\x9c\x8fS@y\'\xd5Lc\xd7S@\xf3\x1f.\xec\x04\xd6S@\xba_y\xbb\xae\xb0S@\xc4\xc0\x1c:\xf5\xe7S@8\xd2&w\x94\xe5S@i\x1c\xce\x1cf\x91S@\x98\x1a\x9c\xb7\xfc\xafS@\x1b\x17\x91\xd9\xe6\xd8S@\x02\xdcXx\xbf\xa9S@\x08\r>\x11\x98\x90S@I\xb5\x00D\xed\x94S@\x8e\x98R\x93\xb8\x8dS@\xb3BI\xc5\x10\xcfS@fs\x85\xee\x11\xb7S@=X\x1b\xc0p\xd4S@\xcb\xbd\xf6x\x86\xd1S@p\x1c\x1b\xe5\xcf\xb7S@\xa7\x8c\xfcPL\xc3S@\x03\xae\xb6JK\x94S@{N\xc7\xddV\xc4S@\xd4%\xd4i*\xc5S@\xae\x12R\x81>\xc4S@}\xe6\x89\x85o\xc4S@\xda\x1a~\x8f\x87\x93S@\x99K\xf5f=\xc6S@w\x85k\x8b\xc2\xc6S@\xec\x05MWU\xbaS@\xdd\x93\xd3\xa2\x9c\xc5S@\x9f\x0cQ`\x9b\xc6S@8\xe2\xa5n_\xc7S@\xe0\xfar\xbc\x17\x92S@/\x87\x1d\xc3\x15\xc6S@Z\x80\xec\xd5T\xc5S@\xa8\x05\x0cR\t\xc3S@\xa6\x0bG\x11\xfd\xc5S@\xde0&\x10"\xc7S@\x1a\xb8B\xdaz\xc7S@\xc7FKT`\xb5S@\xf1\xd9GG\xcb\xc6S@\xdd~\xcdg\x82\xb7S@\x0f\xaf\xbb,\x97\x95S@\xff\x8f.\x14\t\xc6S@\xa9\xcc\x85\x8d1\xb5S@\x92\xe1\x88\xf1\xfa\x95S@\xe8\xb23\xceA\xc6S@M2\xb9\xff\xe8\xc7S@\xb4A\x97\xc5u\xc5S@#\x8d\xcb\x87*\xc8S@\xccdq\x19\xdd\xc4S@>\x0eI$\xd4\xb8S@\x96\x9f\xfa\x92f\xc7S@\x19\xf8\xa3\xd53\xb8S@\x88\xf0\xd6\xe7\x8c\xbfS@\x95\xa1\xed\x94\xf9\xc5S@\x8f\x0c\xdb\xbbV\xc6S@Q\x152\x0b5\xc6S@\x81f\xe2\xc8:\xc7S@\xffK\x81@(\x96S@\x13@\xbc=\xc1\xc8S@\x15D-\xc4\xaa\xc7S@\x98\xc6\x9e\xb1\xdf\xc7S@\x00\xb0\x92U[\xc6S@\x8eML\x11\x8a\xc6S@B\xf4p\xbcG8T@\xf8\x02\x92\xd8\x96\xc6S@\xb5\x14\xbe#\xb8\xc6S@\xe5\xedT8\xc1\x96S@w\xc7\x18\xdb\xff\xc1S@\xbc\xc0\xcaN\x0e\xc0S@\xaa\xf37\x7f\x82\xc8S@\xf5l\xf3\x89r\xbfS@-\xe3Vq\x89\xc7S@!\xb0\xefs\x87\xbfS@\xab{L<\xaa\xc8S@\xa2u\x8d\xe5\x16\xc7S@>oM\x97\x898T@\x01\x16\xd1\x8c#\xc7S@\xe1\xa4d&\xc7\xc1S@\x16\xa6\xac\t\xe1\xc9S@(\xa4|\x80L\xc7S@\xe6\x03b6\x8e\xcaS@\xa6B/6\xb0\xc0S@\xd1\x91\xd9\x11{\xcaS@\xf63\xcc\xe0\xd5\xc8S@\x15Y\xe0\xecH\xc3S@Q\xf7`\x18\x1c\xc3S@\tn\xf0\x89\x81\xc1S@\xaac\xd0\xd2\xce\xc0S@\xf3\xda\x83cK\xc8S@{;\x18\xa2\x13\xc9S@\xce\xe5\xe5\xf6x\xc8S@3\x8a\x19S\xef\x8fS@\xe7Y\x926\xb6\xc8S@\x0f:\xa1\x1b\x97\xcbS@K\xe9d\xd24\x98S@e\xfa\xf1.\xfe>T@\xcdlN\xe6\x05\xcaS@bX\x99\xf0\x07\xc8S@\x97\xae\xe4\x96D\xccS@\xc8lj\xbd\xed\xcaS@\xcd)\xe6\x17C\xccS@\x0b\xe5\x95\xfe(\xc3S@2B\xe3)\xe6\xc2S@\xd2\x90\xb2\xac\xab\xb2S@R;U}v\x98S@\xcc\xd0#C\x96\x98S@H\xb1\x1e\n\xef\xccS@\x0b\x1b\xafS\xda\xc9S@ \x9c\xcb\x0f\xfa\xc9S@h`\x14\xf4U\xcdS@\xf9\x1b-\xa1\x06\xcdS@\xc5\'\xbb\xe6\xe9\xc2S@\x1e\x1f\xef\xc1\xf5\xccS@K\xe8\xdcz\x99\xcdS@\xee\x04\x1d\xeb\xe3\xc0S@\x04\xb9t\x9c\xff\x98S@P\x94\xae\xae\x9e\xc0S@D\x91#\xa2c\xccS@X\xb3\xd2)w\xcbS@\x9b\xa6#\x0c\x8c\xc2S@v\xc5:t\xe0\xc1S@\xc7\x8a\xd6PA\xcaS@1\xb6\x99\x1aO\xb3S@.\x04\x9d?y\xc2S@\xad>\xef\xb6\x80\xcfS@)\x9cBx\x05\xc5S@\xb6\x8c0\xf5)\xb3S@L\xb6<\xae\x9c\xceS@\xee\xef\xac\x7f\x1b\xc2S@\xd2\xd6\x8b\xe4;\xc1S@\x98\x81.q\xe6\xcfS@:2\x95a\x13\xd0S@\x89\x80utE\xcdS@\x9at@\x93\x1d\xc2S@\xb9?\x19\xf3\x17\xc0S@\xd3\x0e^xy\xcdS@\x01V\x89$C\xd0S@\x9f\x10\xe4\xc0r\xcdS@]\x01\xdat\x92\xcdS@eCf\xc6\xfc\xcbS@\x82\xc7\xd9he\xd0S@\x82\x8cG\xa6E\x92S@A\x18\xa1\x9cT\xd0S@\xccI\xcc\xf0\x9b\xcfS@jR\xc3b\xa2\xc1S@\x81\xf6\x12\x12\x9a\xbeS@\xdbT<$\xe0\xd0S@\xbc\xc0(\xb3Q\x9bS@n\x9d\x19=\xde\xc6S@\xbc\\/\xd5\xaa\xc1S@\x11N}x\xaf\xceS@s;\xb1c$\xd0S@"h\xd1\x1eF\xc0S@\xb7)z\xcc|\xceS@\x1c\xc5\x17>\xac\xceS@X\x15\xeb\xac\x80\xc1S@\xe3ye\xdb\xf3\xcfS@\xd1/\x15 \xc7\xbfS@\x06\xfe\xb2s\x07\xbfS@\x07\xc5SJr\xd1S@\xa6\x0e\xf3\xd8\xb4\xc1S@\xb7\x10\xaf.o\xc0S@S\x8d~\xfe|\xbfS@QX\xb2\xe8B\xcfS@\xb3P\x9c\xd4\x98\xd0S@d\xfc\x00\x00\x87\xd1S@!\xad_J\xbf\xbeS@]\r\xf5\x9au\xd1S@\tf(V\xde\xd0S@\xeaR?DM\xd1S@\x84\xfc\xd2\x1d\xd0\xd1S@b\x19\x8a\xe9\xef\xd2S@\x8b\xdb\x8e\x91\xac\xbdS@\xec\xf9\x8f\x14\x8e\xcbS@8R\xf4o\xdb\xa1S@\x7f\x1aW\xb0\xce\xc0S@w\xc8v\xf3\x1c\xc0S@\x19\xe0\x9c\xdb\xd2\xceS@@>\xff3-\xc0S@\x15V\xa8]P\xbeS@P\xb90\x18o\xbdS@\t\xc1\x11-\x8a\xd2S@\xacD\xcct\xdc\xbeS@5\xa7\x80\xdf\x1c\xbeS@\xac\xa1a\xc9;\xd1S@x\'hf\x8f\xc0S@Q\x19\xaf1x\xd0S@\x97\xfb\x1fY\x90\xd0S@\xc0\xb6C\xb5D\xd4S@@\xf2\x11\x18y\xd4S@\x1d@\xdf\xb3\xd9\x9cS@\xe8\xdc\xf4\xa6\xf7\xd3S@\x01\xe4\x0bt\xbd\xcbS@\xa4E"Ee\xd4S@%\xafD\xd8h\xbeS@\x14M<n\x01\xd1S@Y\xdf_d\xdc\xd2S@!\ri\x1fz\xbeS@\xd0\xe0\xa7\xb4\x8b\xc8S@kH\x83\xdd\x0b\xd0S@\xfev\x0c\x06\xc2\xd3S@2\t`j\x11\xcdS@H\x96o(\x17\xc0S@\xb6ZHD\xb0\xbfS@\xaeq\x16Eg\xbeS@\xe6\xa7I\\g\xd0S@m!\xb6\xb3\x88\xd5S@\xdf!;EJ\xd5S@\xd7\tv\xac\xb8\xbfS@P;\x0e:\xba\xbdS@h\x9e\xfe,Y\x9dS@R3s\\B\xceS@T\xcfl\x14\n\xc0S@y\x176\xbcL\xbeS@ \x14\xcbU\x08\xd1S@Qy.\xca\xe1\xd2S@\xb2N\x1dC~\xd6S@\x13\xa6;5\xe0\xceS@\xfd\x87X\x92M\xd6S@\xcf\xdcs\xc0\x8e\xd3S@\xfb\xecQ`\xdc\xa2S@<vV\x01\xbb\xd3S@E\x84Wv\t\xcfS@^\x8e\xbf\xff\x02\xcfS@}K\x0f>;\xd4S@\xf6Z\xe6b\x89\xb3S@>\x9d\xde\xab\x14\xccS@ \xaa\xc4\x89I\xb3S@\xaf\x18\xf8\xd9\x17\xd6S@\xbc\x1f\xda\x85\x02\xcfS@3h\x16\xc2\x84\xcfS@ZQf\xbc\x8d\xccS@\xc0\xdd\x8f\x981\x9fS@\x9b.\x17\x0cs\xbdS@\xf2\xd2\xe1\xf0.\xd6S@\x91\x90\xbb\xcfd\xbbS@A\xcd\x91\xf9X\xb3S@\xac\x96b\xf0D\xcdS@\x1dw\xa6\xe7H\xd3S@\x9c\xab\xcc\x13X\xd6S@\xa9\xc0\x18B\xe3\xd6S@\xc2Q\xd1\xf2\xcd\xcfS@i$\x04\x05\x8a\xcfS@\x02\x95\xdd\xb0"\xd5S@\xd1M\x9e.\x9a\xd5S@\xb4\xe4\xc1\xff\xc6\xcdS@\xf0\xbb\x14\xc2M\xbaS@\xf6`m.\x8b\xd5S@\xd1@\xdc]\xf3\x99S@S\x07\xe0\x07o,T@\xfd6\xd7P\x9a\xd7S@/]\xb38;,T@\xc0k\x82\x1ae\xd0S@/\xa3\xad\xf3\xf7\xd5S@\x1d\x0f4@\x9c\xd5S@O\xd8zN\xf2\xbcS@wK\t)\xc2,T@\xe3\xb1\x14\x9ee\xd8S@\x83\xca) $\xd9S@\xa3\xb0\xa6\xf5c\xbaS@\xe1Bo0X\xd4S@d\x96 +\xe0\xceS@P\x069\x0b\xbe\xbaS@!\xb3\x98J\xae\xd1S@\x97\x00\xd6aV\xd5S@\xf7\xcc\\\x022\xa4S@r\x86\x8eE\x18\xd5S@\x93\xdes\xa3\xea\xbcS@\x84\x85Dn\xb1\xbaS@\x91fF\x9d\xd4\xd4S@\x8e3\x8d\xd0\xa8\xd8S@\xd1o2\x90\xcf\xd8S@LP]~/\xb9S@\xf9\xd4+\xecp\xbaS@\x8c\xbdT\xba\x9c\xb7S@{\x9f\xab]U\xa4S@\x8a\xad\xf7\x8ek\xd5S@\x88H\xef\xc4\x0f\xbeS@\xea\x9f\xa7\xd4\xf9\xbdS@\xfb\xe9\rl\x97\xadS@\x06[\x13\x0f$\xd7S@QEd\xf8\xd8\xd8S@\x80&_\xa35\xd8S@}\xa5.@\xc8\xbdS@\xc9m\x0c\xb7`\xb7S@\xb9-\xe6e\x8a\xdaS@\x05\xa7\xcf\xe6\xd6\xdaS@\xa4\xdfS\x19\xb8\xbcS@\x16\xe5\x0f\xe9\x9e*T@\x01-\xff\xe0\xc6\xa4S@\xc2D\x9d\x8d\xbb\xd8S@\x8d4\xe7\xfbs\xdbS@R\x1e\xf5\xbf\x84\xdaS@.H\xee\x87\x0b\xdcS@\x18\xe7M\xd9o\xdcS@\xe4\xaeG\xa0\x86\xdcS@\xcc\xbc=J\x1c\x9bS@\xd1\xf5=\x81\xca\xdcS@\xd7\x183\xe5\xc6\xb0S@\x9a\x12\x1f\x83\xb8\xacS@\xd0\xac\xca\x02\\\xa5S@\x82\xb0Tt\xc1\xdcS@\x16\xf4\xa5|@\xb5S@\xae\xfdVO\x88\xb5S@\xf5\x15\xf3\x885\xddS@\xa41\x9f\xf0z\xddS@\xb3\xad\x7f\x9f\xc7\xddS@"\xcf\xc7\xa9N\xadS@J\xa6\\a\x1d\xdaS@\\>\xa5\x9fI\xdbS@\xf8t\xc7F_\xbaS@\xf3\x7f\xec \x07\xb8S@\x92\xb0\xb6\xc5\xa4\xb6S@\xb3/!\xf6I\xd9S@\x9c\x05\xd8\xd1\x90\xdeS@q8fH&\xb5S@\xc9}(Cz\xdaS@\xc5\x1e\t5\x02\xdaS@\x868\xab\x9c\r\xdfS@\xe0\x1fr\x81\x02\xbaS@\xdf\xc8(B\\\xdcS@\xc4\xb1\xdbo\xf7\xb9S@\xfa\x9c$6\x00\xb8S@l\xb7\xd7\x12\xc6\xb4S@\xc3\xa3`\xb1\x86\xdfS@\xceU\x86>\xb2\xdfS@\xe4\x9a\xc07\x17\xdfS@\x08\xf5\xe3\xdfI\xacS@\xd3M\xf13\x86\xdeS@!\xd0c[\x8d\xdfS@j|\xecB\xc6\xb9S@]\x9f?\xa4\xeb\xa6S@e\xb2  \xcd\xdaS@0\xb6\x19@\x9d\xdfS@{\xd7\xbd\x1ao\xdbS@\xcb\xeb$Q\x1b\xacS@\xa7b\xd4j\xa6\x9eS@\xc2S1|\xc5\xdbS@\xcb\xec\xa9G\xe3\xa2S@\x0f\xae\x1bN!\xbbS@\x97F\x89_\xf0\xdcS@\x97\x84\x9bex\xdfS@\xe2\x94\xe8\x93\x9e\xb9S@\xf6hc9\xfc\xdcS@\x87\x90\x8ae\x00\xa7S@)f\xf1~\xba\xe0S@h\x1e.\x81@\xddS@\xd6\xd3\x05K\xcb\xb6S@\xcd\x8a\x18\xf5\xce\xb4S@\xef\x9b\xef>\xd8\xb0S@\xc7\xf5\xb3R1\xe1S@\xa6dV\xf7\x8c\xddS@\xfc\xad\xc6U\x14\xb9S@b\xfds\xc3j\xddS@,\xb5r1\xbd\xddS@\xad\xa0J\x87\xa2\xb6S@Nhf\xe5`\xddS@f|BK\xfc\xe1S@\x03N\xd1\xb4"\x9fS@\xca\x1b\xed\xf0g\xbaS@\xc9])C\x9d\xa7S@\xc1\xec\xf4\xb2T\xdeS@\x9c\xb7\x8a\xbaW\xb9S@\xf0\t \xe8\xcb\xaaS@\xd3\xff\x8c\xaeC\xdeS@\xb1\xc5x\x10\x87\xe3S@3C\xbf\x8a\xdf\xa8S@0"\x0cWi\xb3S@\xddc[\xc3n\xaaS@PM\xed!\x14\xa0S@\x8a\x91\xfa\xc6m\xb8S@\xb7f\xbfs\xd4\xe3S@\x10\xdb=a\xf0\x9eS@\xbc\x85\xba\xce\xeb\xa9S@\x8c\xc0\xe5H\xb2\xe2S@\xa5I\x8d\xd9F\xe3S@\xf3\xae\xbe"3\xb8S@\xf7\xadZ\x8d\xfb\x9eS@\xe2T\xa9\x95\x8b\x9fS@\xf8\xc1\xffs\x13\xdcS@\t\xbd\\&h\xe3S@\xca\x02\xce\x87M\xe4S@:*h(\xb8\xe3S@d7\xf2ce\xddS@=\x0b3\xd7L\xa9S@Aa\x92\xaeG\xe3S@\xa8\x0b\n\x01\xe2\xe4S@\xaad\x93\x12\xe5\xddS@~E1\x1b\t\xe4S@\xf9t\xd1\xac\x7f\xe0S@\x02\xaa\x92\x83\x02\xa9S@G\x7f\xd3\x81D\xb8S@\x1a\xf5\x8a\x9f\xfd\xe5S@\x0f\xb0\xf8hW\xa9S@d/\x84\xe1\x95\xdaS@.\xc5\x97\x80\x88\xdfS@\xddF*\x08\xf8\xb7S@C/\x85\xb7\'\xafS@\xafQ\x992\xad\xa9S@\xc0\xc9B;\xd1\xa9S@\xf5PSE\x02\xe7S@\xc4\xce<\x80\xad\xe1S@+,\x89\xd1\xc6\xe1S@\x97\xe8\x01rF\xe6S@\xcd\xf0\x98\x8ce\xe6S@\xf22\x9aQ3\xe7S@\xb9\xf2\xa4\xc6P\xa6S@\xfe` \xd2\xe2\xdfS@B\x90\x89\xb2_\xb4S@\xbb0g\xafY\xb7S@\xbf\x11w\xafs\xe7S@\xd7\x98@\x96&\xe2S@L\xf7\xd0[\xd8\x9fS@\xff\xd6/\xac5\xacS@\x90\xa4X\xe3?\xa8S@~O\xc1qE\xe3S@e\x81\xbc\xce*\xe8S@\x05\xef ?\x9c\xe3S@\x0cZi\xf9?\xa8S@E\xed`sL\xe8S@\xc3\x8f\xa74\t\xb4S@\xcf\xd5\xdf\x97\xaa\xb3S@\xb7d\x9d\xb16\xa8S@\xb7\xba\xfd\\\x12\xa4S@\x1a\x92D\xc2A\xb8S@b\xdd)\xae\xdd\xe3S@L\xeal\t\x10\xe4S@\x1e\x86i[\xe8\xe4S@\xb6\xf8h\xb2M\xe4S@-\xee\xf7\x91\xd5\xb6S@\xaa\xbe!\xc4\xcb\xb3S@\xc6\x81\x82\x9b\xbd\xa7S@6A\xf5\xf9c\xb3S@\xc9\x89K\xddS\xa9S@\xa3\x0c\x19q\xc2\xe2S@!z\xb0\xa5\xca\xa1S@,\x01\xe6W\x11\xa4S@R\xdc=Rx\xe2S@R\xff0\xbbh\xe2S@\x1a\x90\x95\xd0m\xa2S@\xa2\xf5[\n;\xb3S@\xcf\x84\xd9fq\x9cS@\x96rd*\xfd\xb5S@a+\x08\xdf\xbc\xb5S@\x92\xce\x01\x17\xb1\xa3S@\xe8\x16\x06*s\xe3S@\x93\xc1\x82F,\xaaS@\x0c\x993\xf1\xf4\xe3S@\xf7#)\x9cF\xa2S@\xad\x8aK\xc8/\xa7S@\xb9\x8eH]\xd9\xb4S@D\xe2\x11\xc8N\xe3S@2<\xd5\xf4s\xaaS@\xec\xe0\xb1\xd9\x18\xe6S@\xe0p\x103\xa4\xb5S@=w\xf3/\x06\xa3S@L\x16\xab"i\xe1S@\xb3\x119p&\xe6S@\x80\xd5\xde\x7fG\xb5S@)i\xdbt\xdf\xaaS@\xa2k\'c\xc7\xe1S@\xe1\x14ey\xe4\xa2S@#t\x1aLd\xe2S@5\xf3\x98\xbd\x8a\xa3S@a\xea\xb4\x08\x1a\xb4S@\x1f\xc8\x16\x1eS\xe2S@\x1c\xeb\x89^\xe4\xe1S@r\xb0Q\xea\xa1\xb4S@&1L\xf6X\xa8S@d\xfaV\x08\xd3\xacS@K+\xd6\x8e\xcb\xa3S@>\x8b7\xfc2\xe6S@D\xf3\x9e\x1b\xcc\xe2S@x<\xcc}\x99\xe1S@\xacx\xe7\x90\x88\xb3S@1\xe7Ro\x82\xe2S@\x80x"\x1f\xef\xa8S@K\xa0c\x1a|\xa5S@\x1b\x91M \xea\xe5S@\xbc\x1c\x819\x82\xe9S@\xab\x90\x1b\xe2x\xe2S@\xd5\x1e\xf8\x17C\x9eS@|wh%\x1b\xa5S@\x8e\x9b7\xb8^\xb4S@\x1ct\x9c\x86\xe0\xabS@\xb1\xec\x98\xbe#\xb4S@\x9e\x9f\x15i\xc3\xe2S@\xe9!\x8d\xda\xec\xb0S@\x8f\xe4\x13\xc5\xf5\xe9S@\xf7-\xcd\xb3C\x9eS@\x7f:4\x03\x01\xb4S@\xecMW\xc9N\xb3S@\t:\xe1U8\xb3S@Z\xa3\x01Z\x83\xe9S@\xc6 \xe7\xed\xfd\xb2S@{\xc3B\x02\xe7\xa4S@\xc1\t?\x0f\xb3\xb3S@\xc3\xe5\x9b\x87\x9f\xb2S@|\xcev\xf5T\xa5S@RV7\xa2\t\xa9S@\xccJ\xc66I\xf5S@\x1b\xc2\x04%\xf3\xe6S@x\x86y\xf8\x7f\xebS@O\xe1cM\x85\xe7S@\xf4)}C\x99\xe5S@\xe8\x0f\x06b;\xf5S@NZh\xa7 \xf5S@\xd6\xb7\xb8\xc5\xed\xebS@\xea\xc8\xcf\xdd\xe9\xf4S@P\x0c.-\x98\xb2S@&\xdb\xa8\x89>\xb2S@=\xa1\xdcV#\xa4S@\x9b\x0c\xb2\x1f\x15\xf5S@\xc0\xe8f\x90O\xeaS@\x07\xf8\xce\x83\xcf\xb2S@L\x9dU\xcfH\xacS@\xfcM|\x93\xd4\xeaS@A_\xd6W5\xb2S@}$\xa7\xa0\x12\xf4S@\x7f\x04\x12K\xb0\xf3S@P\x8b\x11k.\xadS@\x9eT>k^\xf3S@\x19\xf2\xfeM\xb5\xeaS@\x1e\r\t\x14\xa6\xf0S@Y\xafw:\xdf\xe6S@~\x92{:\x0f\xe8S@\xf8P\xc80X\xe8S@\xc3\xee\x03\xfc+\xadS@{(;d\x8a\xf2S@\xeb_\xaao\xfd\xe7S@I\xa78\x0e\xe0\xb1S@\xd2D\xfc,\xf5\xf2S@\xe4\x06\x03y\xd8\xacS@\xc0\x98\x924#\xadS@#\x86\x01[\x91\xe8S@\xd7q\xbd\xd5\xe9\xf2S@\xa0\x02\x0b\xe5\x91\xe8S@\x82\x02\x19ew\xf1S@I\x11\xb3\x94(\xa4S@\xb0\x80{\x0bW\xefS@\x82\x83\x05\xf9\x9e\xadS@\xbf\na{\xe0\xb0S@;t\x81Y\xb8\xe8S@\xa6>\xe4}\x00\xf4S@\x80L\x88k\x17\xa0S@l\xc3\x9b\xc9)\xa0S@%\xa7\xd8jg\xf1S@\r\xf0\xa8L\xfb\xf0S@\x8f\xafD\xe1\'\xb1S@\xcb\x15\xff:\xcd\xf0S@\xe7\xc2&\xb1N\xafS@\xb1\xe9\'J\x8b\xecS@W\xc4J@~\xaeS@Q.\xe8\xdc\xb5\xadS@ts\xbf\xa3.\xefS@p\xf1\xbd\x86\xae\xf1S@kB\xf5\x0f\xc7\xedS@\xe3\x80f\x9c\xff\xb1S@!\xf0\xd4RI\xefS@\xdb\x1d\x92\xc2\xec\xa0S@\x1d\x15\xeb\x07g\xb0S@N]\xca\xea\x08\xefS@\r\xcc1\xbew\xeaS@\x9cx\xca$\xdc\xebS@7v\x8c\xe2\xc0\xf0S@\x8f%\x1f\xe3\xd3\xebS@]\x86\xbe\xbc\x1e\xadS@K\x18y\xd7`\xb0S@\xb0\x8d\xd2T\xd5\xebS@u[o\xa45\xeeS@\x9f\xb8\x8c\x94\xa0\xa1S@\xa7\xfex\x92\xbb\xedS@1\x9c\xdeoK\xaeS@\xf7:\xb1\x1c\x96\xaeS@q;\xd0is\xefS@\x05\xa9\xb9\x1au\xeeS@i\x05\xb5(\xa2\xeeS@\x9e\x03\xf5\x8fE\xb0S@\x9cI\x9b$_\xadS@\x90\xb3\xe3\xa6\xa0\xacS@T\xf5\xce\xaa\x8e\xecS@h\x9e\x9e]b\xeeS@d\xe4pu\x97\xeeS@k\x91|4B\xaeS@`\xf6\xf5MC\xa1S@\xe1\x9d\x15\x8e\xc8\xecS@\xf3.\xbf27\xedS@\xb70\x8f\xe8U\xeeS@N\xaa\xa7\xd8n\xecS@xv{\x91\xb1\xa1S@R+\x81\xe8\xf8\xaeS@CP\x032\x14\xf0S@\xfaE\xbbc\xa2\xefS@\xe8\x10\xe2\x8ae\xecS@(*\n-,\xf9S@\xf7\x94\xf0X\x9e\xa1S@P\xa2\xa2\xb5\xdf\xe7S@t\xf5XnU\xd8S@y\xa4\x85\xf1S\x91S@\xfd\xea\x82\x82h\x8fS@q\x03ll\xd1\xd6S@\x9cMP\x90\xf4\xe4S@\xcb\x97%\xb7\xed\xf5S@7\xe9\xce\xf2\x9e\xbcS@2\xe7D\xb6\xd8\xbdS@\xe9\x10\xe14\x1c\xceS@\xc6\x86\xec\xd6\xa3\xd7S@\x86\xd5\x1cY.\xd5S@&\x97\x99\x073\xbbS@{\x96\x89\xd2\xa3\xafS@\xdf\x8f\xef\t\xea\xebS@\'\xa6\xbd\x83\xfc\xd0S@\x82\xfd\x18_\xf7\x8dS@\xa6\xadx\x84\xdb\xd1S@o\xd6\xc5f\x10\x96S@\x8f\x96?L\x9c\xecS@\xc3\x1b\x99i\x9c\xe5S@\xf6\xe0:7>\xceS@02\xe4g\xa6\xc9S@\xb64\xce?\xa1\xd1S@\x01_],\x8c\xbaS@\xe5\x86C\xd7H\xe4S@p\x83;\x98V\xa8S@HX\x8c\xd8\xfa\x97S@\x92(\x8d\x0c\x02\xc9S@\xec\xa8\xc5\xd3L\xb8S@K\x0f\xc1\x03\xe68T@\xa62\xbe\'3\xbaS@\xef.\x14\xeb\x062T@\xea\xe4\x8b\xcb\x86\xd5S@\xe6\xac\x1a\xb1\x80\xb8S@\xd919\xc6\xd2\xe4S@e\xa4\x87\xb36\xa0S@K\x99\xb2\x96\xbd\x9fS@\xa4\xfe<<\x0e\xeaS@\x18\xb9\xfeWS\x93S@\xf5C\xb2\xff\xe1\xc3S@Zj]\x91_\xbdS@\xcf\xcf\x81\xb9d\xc5S@\x0cU\xa2\xa7j\xefS@"\xa1\x8bP\x86\x91S@\xf0\x8cHo\xec\x93S@\xaf\xc2-\x1bO\xc5S@A\x8f\xed\xd1\x07\x93S@<\xaf\xcb\xddO\xbaS@\xca\xd6\x06\xda\xed\x92S@l\xe4\xac\x0e;\x93S@\x19\x17\xda\x9d\xe5\x93S@\x95\x9e\xb5\xc1J\x94S@\xbcs\x81:E\xc4S@\x8a\xab\xd5\xc9S\x94S@n\x0fP\xfc\xc3\x93S@\xf0\xf1#\x96\xdd\x93S@\x176\xe9!\xf7\x93S@z\xe2\xc9\x8e\xd2\xc3S@\xba\x943\x92-\xc6S@\xd5B\xfdRH\xc6S@JM\xafmS\x9fS@\xe7\xc2\xb5\x80H\xbaS@\x133&\xedQ\x8dS@D\xd9\xc1\xf9\x7f\x94S@\xbb\xf8+Q\xcc\x94S@1\xd8L\xe4\xab\xc4S@@{\xde\xc7V\x8dS@\xf8\xf9H$\xd5\x94S@\xc1\x95\xd3\xa2(\xefS@y]\x97J\xa2\x94S@\xeb\x02\xb3\x7f\xde\x8dS@Yqp\xec\xbb\x94S@\xbdZV\x9c\x99\xc5S@\n\xc4\xe9\x1e\xcb\x8dS@\x8c\x1e\xb0q\x95\xc6S@=\\\x81\t\x1d\xb5S@\xcd\xa0]C\xff\xa2S@a\xea\xd4\xea\x13\x8eS@\x90\xa24\x8e"\x95S@\x8d\xf5:C\xe4\xc4S@?4b\xdd\xce\xb6S@\x01\xc2N\x18\x0b\xc6S@\xde~\xea\xdd\xf4\xc3S@aD\xa10\x1d\xc6S@\xc1U\x9a\xb7\xb2\xb8S@Q\xcf\xf8{\x12\xb7S@\x02Kl\xe5#\xc5S@B\r\x9d\x84\xe4\xc5S@\xfe\xb1\xc4]\xf4\xe5S@\xdbk4\x86\x01\x8fS@P@q\x10\xc5\xbaS@\xac8\x87\xf6\xd8\xc5S@\xb1\xdcaZ\xf4\xc5S@`\xf8\xc7\xf3\x14\xc7S@\x08z<Nr\xe2S@\x19\xa8\xd13\xea\xc1S@\xc5\x03M\xedh\xbbS@l(\xac\xdf\x8c\xc5S@\t!\xd3\x93\xac\x8eS@J\xf3\x15|2\xe2S@\x8e\xecy:\x93\xc5S@\xa4\xb8\xa8\xb8\x04\xe3S@*,\xd5;p\x8fS@\xf9\xe9b\xd0\xbc\xddS@\xe0\xc5XqH\xdeS@O\xa4\x8d\xe4\xe1\xc0S@\xc2\xe4T\xa8-\xb3S@\x8ee6\xdfN\xc6S@\x86\xc3S\x95{\x90S@)\x0c\xf1w\x83\xc3S@\xe6*\x81q\x17\xddS@L\xee\xe0\xba\x19\xc5S@\x17\xb3\xc6\xde\xf4\x90S@S5\x0b\\F\xbeS@\xa8i\xed\x9c\xc2\xddS@\x9b\xf5\xf0\xea.\xc3S@\x9alI\xb7\xde\xc2S@\xcfA\x10\x92\x0e\xc1S@\x0f\xa5]<\\\xecS@\xf6\xf5\xb6\xdd\xa7\xb2S@\xc4\x9a\x9fnP\xdeS@\xb4\x8b\xba\x7f\xd1\xdeS@\xcdo\xa3\xaeK\xe1S@\xec\xfd|g\x1d\xb8S@\xaf\xbd\xe6\xdf\x9b\xc5S@xf\xa8lI\xc8S@\xe1\xa4zj\xe7\x91S@\xd8\x14\xbe\xba\x0b\xe6S@\xb0\x8f\xffX\x81\xc2S@[\xf7\xe2U\xf2\xc0S@\x93g\x8c"\x06\xb9S@\x878P\xb0\xec\xc5S@\xe1\xcf\xd4\xbep\xddS@\xfe\x91\xc9"\xdd\xe5S@\xd2\xff\xe0\xd6C\x93S@v1\n\x8b\xbf\xc1S@.J\xaa|\xd6\xc5S@\xef\xfa\xe0\xb5*\xc6S@7\x81\x02\xc9\xb3\xe1S@\x86\x92\xcd3\xb1\xc8S@\x98\x10\x1dh\xf6\x93S@1G\xc4(\xab\xbfS@r\x89\xb4\x98\x84\xc6S@\xd1o\x146=\xc7S@\r\x06\xcb%\xd8\xc7S@\xe6\xbf\xcc\xcf\x9b\xe0S@\xa2c\xeb\xf3\x06\xe0S@\x9b%_\xca\x81\xeeS@@&sd\xc8\xb8S@\xa5\xf1s\xa0\x81\xb6S@\x87\xd6J\xf2[\xc2S@\x1b\x93\x7fYk\xc6S@,\xe0\xbf\xbc\x90\xc6S@\x15\x07z\xa1\xc8\xc6S@"\xa96J\xf8\x91S@[\xcc\xc4\xc0\x04\xc2S@\xc7\xb0\xef+%\xc1S@(\xc5\x9a\xfc\xc7\xc7S@\xc7\x90,l5\xf3S@Sb\x97\xf4\xfc\xdcS@JXN\x05\x1e\x92S@\x81\x82\xfc\xefm\x92S@\xb0\xd6(]\xd3\xc4S@\xb7\xed\xea\x05\x9d\xc1S@\xbex\x084\x01\xf4S@S\xa4x\x80-\xe3S@\xbf\xb2\x82!\x91\x95S@N\xd5\xff\xea\xc5\xc0S@M\x93(o6\xf4S@\x8b\xd7]\x14\x9b\xe0S@dpo_\xf4\xbfS@\xf6\xf8\x83\xa7`\xbfS@\xf7)\x8d\xd2\n\xc0S@\xaa\xf37\x7f\x82\xc8S@_\x13\xb5\x8e\xb8\x95S@\xfecF\xc9\xdf\xefS@m\x05\xad\xced\xedS@\xf2)to\xd7\xb8S@\xddh\xf2\xc1\xf7\xebS@\x84\x8d/\x89}\xc1S@\x9d\xf4\xd0/\xc5\xbfS@\xb3\xcd\xfc\xda\x03\xbfS@3\xef\'\x98\x8e\xc7S@\x89s\x105\x99\xc8S@\x93\x81\x8f\xaej\xc0S@\xaa\xcf=\xc7\\\xc7S@\xc0\xf3O\x87\xb6\xbeS@\x83\xeb\n\xb9\xcf\xdfS@@\xca\x0c\x7f\x87\xe5S@\x19tos\xa6\x96S@C\xb4(\x8d\xcc\x96S@Ep\xdd\x90\xe9\xbfS@\xe5o\xd3\xfe\xb5\xc9S@\xdc#Jr\xc8\x93S@x\xf9U\x92\xec\xbdS@>X\xbdb\'\xdfS@?>>9\xcc\x93S@AM\x9c\x92\x9b\xbdS@\xe0\\"\x08<\x97S@kz\x97$!\xc0S@g\xf8\xfa*R\xc7S@AV\xc0\xde\x1b\xbeS@\xa9\xf13\xafj\xe2S@MF\xa1\xc7\x1c\xc8S@\x90H[tq\xe1S@\xab\x80\x89\xc7\xd6\xbeS@\x94#\x84\xf6q\xbeS@\xb567\xe0z\xdeS@\xca\x95H\xfa@\x98S@}\x9b\x10\xf5\x86\xc0S@W6L?w\xbeS@\xb7\x91\x82\xfbq\x98S@\xf5H\xa3.\x17\xbdS@}CMf\x1c\xdfS@O>\xff3\x8f\xdcS@P#n!\xad\xf3S@Im\xfeP\xb1\xc8S@m~\x0e$\xcd\xc8S@\xccj\x80\xdf\x90\xe3S@Y\x9b\x831\xb8\xcaS@\t\xcf\x9f\xa8W\xbeS@\xc9\xe8\xa8J\x95\x98S@P \xf8\xc0\x80\xcaS@\xe8\xef\x98m\x89\xe5S@\x96\x06z&\xa6\xbfS@\xc7\xa7\xa8V\xec\x98S@\xcbWL\x85\xba\xe4S@\x1e\x04k\xee0\xc8S@W\xe7\xde\x8f\xde\x98S@\xd6\x8a\x11>\xb0\xbfS@\xc4\x12\xc7\xab\xc8\xecS@\xb8<\xe8x\x18\xecS@\xe3z\x0cow\xbeS@\x10\xa8\xa0C\\\xbeS@\x0b\x1c\xed\xf2T\xe3S@\n\xcb\xdc\x0f@\xc8S@A\xf7\x01/\x9f\xbdS@\xbdWS\xe6\x1d\xe3S@\x01\xa6e\xa7\xd7\xe3S@\xd7P\xd9`N\xdbS@\xe8\xdd\xe9O\xcb\x99S@y\rI\xbdv\xc8S@\n\xa2\xd2T\x0c\xdcS@^\x9f\x01\xa3\x17\xf0S@jn&\xb5}\xbbS@\xbf\x80\xb2\xe6\x9a\xdfS@\xb1*\xa3"\xb5\xefS@w=\xa6j\xcd\xdbS@\xa5\x83k\xc1M\xb3S@\x07\x01\x8b\xa8E\x9bS@OY^\xc8\x15\xefS@>\x0b7\xbd\xa3\xf3S@\xeew7\xef\xee\xf3S@\xf7\xa4*\xb3\xc9\xc8S@j\xf3oG7\xbdS@\xa0=\xd1\xb98\xbaS@\xbf\xbb\xdf\xb5\xeb\xb9S@]o\xaeF\x88\xc7S@\xbeH\xf1\xd9F\xe3S@\xb4\x12\xef\x0f\x0f\xf4S@\xa5\x8f\x1d\xa6L\xcaS@z\xc7\x1d\xe2\x97\xe3S@LFQk\x16\xe6S@\xd5x\x91\xc3\x95\xdaS@?\x08A\xe5q\xc9S@\x16\x847\xa7\x12\xccS@\xd9H\xec\xdb\xbb\xd9S@Z\x8641\xbb\xbaS@,\xfa\xf7\xed<\xcaS@V\xe9U\xbd\x00\x9cS@\xd5\x9ak\xc96\xc8S@\x7f/J\x1d\x17\x9bS@\xc6\x9c\xd2QT\xdbS@\x0f\xb8\xc6\xc6\x0c\xb9S@T\x14\x18o\x99\xb7S@\x859=\xa0\xcf\xdeS@\xd5\'\x8bm\xd2\xbdS@\x03\xeb\xcb5U\xbaS@\xacOL\xc5\x07\xb9S@\x17\x0f\xad\xfcv\xccS@=f\xc0\xed\xb5\xccS@\xb4?\x03\xf4(\xa2S@\xfce\xe8Y\r\xf3S@\x07\x8f\x17\xfa\x81\x9bS@-\xd5S\xcb}\xeeS@\xdf\xb0\x1fL\xd0\xdcS@\xbf;\xf5\xc5p\xf4S@\xf1\x98\xb0w\x1c\xdaS@\x90\xe5"\xcc\x02\xe6S@\xa3\xfc\xa7\xdf\x9f\xbcS@\x19\xb6\xab\x08@\xcdS@\xb1\x83\xeb6\xa6\xeeS@\x8e\x83\xa8bm\xecS@\x92=\xd6\x88\x9a\xd4S@V\xf7a\xc7\xa4\xccS@z\xa2X?\xed\xccS@\xbc\xa7P\xd4\xf3\xacS@0\x90s\xfc\xc2\xdaS@[|\xc7\xd8\xa4\xe3S@\x89V\xa8/f\xe3S@\xc1\x8es\xc61\xe4S@S\x8b\xaa\xd9\xe6\xd8S@H`\xac!\xf9\x9dS@\xe1i\xcc\x17\x00\x9fS@u?N?\x0c\xd4S@T\xf9\x1ct\x82\xcdS@\xb9\xd1\xf1%\xbc\xacS@o\xea\xda\x850\xddS@\x0e\xce\x82|\xf2%T@&\xa7\xc7jo\xeeS@f/\xb0\x0e\xb1\xd8S@B8\x11\x16:\xa3S@k\xe3\x91G4\xe5S@G\x97\xb5\x06\x00\x9eS@\x10#\xae\x18h\xa2S@\x95\xe9\xa6\x0b\x94\xa2S@\xfb\x91}\xe5\xa2\xb8S@!\xa4`L\\\xddS@`pV)\x10\xf0S@\xc1\xa4\xe6`\xbe\xdcS@\xc8\xd1_fR\xbaS@k\xf8\xef\x15\xb3\xd8S@\x90]\xe35\x96\xb6S@\xc8\xe6l_u\xa3S@\xef\x8b\x8cn\xaa\xb8S@\xdf\xb6-\x05\x14\x9aS@\x8a\xf2\xc4\x99,\x9eS@\x0cC\x8a\xe4\xf3\xcaS@\xbc\xfe<\xab+\xccS@\x86\x87bp\x16\xb5S@\xec\x87\x9eq\xfe\xdbS@~\tW\xe8e\xa4S@\xb8\xd5/\xd3\x96\x9eS@\x86m\x95\x02\xbd\x9eS@\xf7,\xba\x92\xe4\xa3S@\x1f[8\x8b\xfe\xa3S@rT\xe6\x04D\xb6S@\x9a\xadX\x07;\xb8S@\'qn\xf2\x8f\xf3S@\x1e\xc1\xfb\xb8k\xeaS@\xaef\xe6\xa7\xcc\xb9S@\\\xaeM\xf3\xa1\xdcS@\x0b*\x9c\xab\x8b\x9bS@\xe3\x9eo\xc7\x1e\xa0S@1/\xb3\x14\xe9\xdbS@\x81\xc9\xe0\x1f\xcd\xdbS@%B\x18&q\x9aS@\x9c\x967\x8e\n\xacS@\xe5\xb0_\xc4\xfb\xdfS@cs\x10\x11\x9d\xb9S@d\'\x1b\xbf\x05\xf3S@z\xc3\xf8\xec\xdb\xa4S@\na\x1b\xed\xec\xe6S@\\\xbb7\xd5b\xccS@o\xdd85\xbb\xb6S@\xf1\xf5K1\xcb\xb5S@dE\xdd\x9cW\xabS@\xc5\x89\xec\xf5(\xa5S@\x01>\xb7\x1c\xeb\xddS@\x942\x13\xd86\xb9S@\x07Lkl\xd9\xb7S@-\xa8\x99\x86Z\xccS@\xd3\xb0>\x05z\xceS@\x18\xe0\xfcN~\xdcS@\xcb\x03\xad\x07v\xb4S@\xdb\xc2|\xea\xf2\xaaS@\xc4\xa5$\x0f\t\xbaS@Y\xf1\xfb\x03\xb3\xb8S@E\x16\t\xb4v\xcfS@\xc3^\xc7\x9b\xd3\xedS@?BuL\xdb\xebS@\xc4\x03\xf3\xc0\xe2\xb8S@\x8f\xe0\x15\xef@\xdcS@L\xf1\x14\xebE\xb4S@\x1d\t\'\x13\xbb\xccS@\xd6\x16\xe1\x1a\xbb\xaaS@\xf1\xe7D&)\xcdS@\xf8|\x88\xd8\x1d\xd0S@\xda\xd5\x80\xbc\xee\xe6S@tQ\xa0af\xe7S@c\xee>\xb1\xc7\xe7S@AA1r\xdd\xebS@Ub\x95\xbf\x13\xd9S@=\x86o-\xb3\xa1S@E\x95\xe5p\xdb\xd7S@l0x\\\xcc\xd1S@Y\xcd\x03=X\xb8S@\xc2\x90\xa0%L\xb3S@\xe8\xe5)=g\xf1S@]\xb7\xa9\x0e\x0f\xdcS@\xce[2\x8d\x85\xcdS@\x90Q\x06gP\xe2S@n`\xe6\x9f\x81\xdaS@\x98\xfd3/W\xd0S@\x04\xcb\x8d\x93n\xb8S@\xca\xb3~J\xbf\xc6S@|\x99\xd1i\x95\xadS@g\xa6Uw\x14\xebS@\xf5\xc7\x12h\xda\xceS@\xb1[\xb6\x1aS\xd0S@z\x8d\xe1\xf1\xf4\xcdS@\xbaX\\\x9b\xc3\xebS@\x0ew_\x00\x89\xe7S@\xb2\x10\xea\xa3~\xf4S@\xf6\x85\x9c\x08@\xb8S@I\x90\x00/\xf0\xa2S@[?\xea\xdc\xed\xa6S@\x08\xc6\x9a\x9b\x0e\xceS@\xcdg\xf2\xd4m\xceS@\xd9\'\xd5\xcc|\xceS@=A\xaa\xc4\xa2\xceS@as\x81\xf8x\xe0S@\x02\xa4(\n\xbd\xb7S@\xffg\x8a\x0f\x18\xa7S@\xeb\x16\xee\x9c\xb2\xd8S@\xdf\xc4\xd7u\x8d\xa9S@B\x8f\xb4\x80b\xb4S@\xb74\x14a-\x9fS@O\x89\xff7\xc3\xf2S@\x9c\xb4\x01\xb3\x1d\xa9S@>\xed\x827\xfa\xe8S@I\x1f\x9a\xa8\xaa\xa7S@t\xebN\xd0\xef\xa7S@\x86t\x9a\x17\xdb\xcfS@\x96\xaa\xda2\xe0\x9eS@\x12\x9f\x1c\xa9\x0e\xd1S@\x82\xee\xf5W|\xb7S@\x16\xa6\x14\x8b\xab\xe7S@\xac\xbb\x19*K\xa3S@\xb3e\xb8g|\xdeS@$&K\x81\xb0\xd0S@\xb5rJ\xc1\x80\xb7S@,g\x9b\xb29\xb7S@\xc4\x8d\rQ\xe0\xb6S@5#n%\x1d\xe2S@\xd1\xa1\xc2 \x0f\xa0S@\xc9\xcc/]\x11\xa8S@\x8d&\xa0\'\x05\xeaS@\xa7L\xb02\xdb\xb3S@_\x93k\xcfV\xb3S@\xcc\x80\xb6\xe8\xfa\x9eS@\xe9\x87\xa7\xbft\xe4S@\xe3\xab\x8f\xfc{\xdaS@\x13#\xc7\x84-\xb3S@\xae\xfd\xfaW\x0f\xe8S@DJ\x93qF\xeaS@\xb1\x8f\xd3\x97\x07\xf3S@ \x0c@;\xc6\xa0S@\x07\xae\xef\x95\xdc\xdaS@\xeb\xaa$E\x04\xb5S@H\x1f\x0e\x9c \xd8S@\xcb5\xc4[\xe8\xe4S@\x1b\xc1\xbb\xd3*\xe4S@\x11\xcbS\xd8\xa1\xf1S@(\x0b\xd0Q\xda\xe3S@\x07\xc1\x1c\xce\x9c\x9fS@]\xe2\x11g\xc1\xedS@\x95\xb7\xb9\xf3\x8f\xb5S@\x88\xcd\xfb\xd8\x8a\xd7S@r\x0b\x1f\xc1\xab\xa9S@\xdan|Z\xce\xa9S@\xa0\xaaW\xebp\xd5S@\xbby\x02X0\xefS@\xc0\xaf\x0c\x1a\xee\xe4S@\x91jR\xdf\xea\xe3S@\xd1;\xbe\xa6\xf0\x9fS@\x19w\xdaE\xce\xe4S@A\x9b\xce75\xaaS@c\xa6bY\xb3\xceS@\x9dG\xe8\xc4\x80\xd5S@\xe9\xd5X\xcb\xa3\xa6S@53\xff\x95)\xb5S@l\xec\x07\x13\xec\x9fS@d\xaa\x04\xd2g\x9fS@\x15\xda0\x88\xfa\xb3S@\xb98\xf1\x84d\xd2S@x\xa6\x17\xcf\xc1\xb4S@\xf3\xde\x10\xd1\xe4\xa6S@.\xb1\xc7\xab\xad\xa8S@\xc3\x19\xb2\xab\x0e\xb4S@\x95\x9fES\xb5\xaaS@\xb1_\x06\x99\xfe\xd6S@p\xa4\xb9q\xf9\xcfS@\r\x9dIk\x19\xa7S@\x186\xa8/\xd6\xb4S@\x9b\xfew\x94\x1e\xb1S@%\x99nxK\xa9S@\xd9\x7f\x12\x0f\xbf\xd8S@\xa8_d<\xbe\xa1S@\xac3\x84\xb4%\xa7S@\xd3\xfai\x90\x82\xa7S@\xa3\x86S\xb95\xabS@Pk\xff\x00\xa0\xedS@h\xe1\x8d\xbac\xa2S@\x8e\x87\x1c,S\xe8S@\xd0\xb8[\x81\xa0\xe4S@\xe2^\x89\xa7e\xcfS@\xe5\xe8\x1b\xe1t\xa9S@\x9a\xba\x94<k\xb3S@c\xee\xfd\xb2o\x9cS@\x86\xa4Q\xba\x0f\xb4S@kRC\xb7\xd8\xb0S@\x06\xb1\t\xb8\xc8\xd3S@Gh\x8e6\x1b\xaaS@\xc0v\xf7\xe6\xeb\xb2S@\x1f\xa1\x07\xd1\xad\xa7S@\xf2*t\xda\x1d\xa9S@4iZQ\xf7\xf4S@t/W\xcf\xa9\xd4S@\xee\xdb\xdcL\xe0\xd2S@\xd1\xdb\x0c\xbb\xfc\xe7S@\xac\xca\xdb\x98\xd5\xb3S@!\x99O\xdf_\xb0S@5\xc1\xbal\xa2\xd6S@\x83\xdf\x8d\x9e\xc3\xd6S@%v6\xf85\xd5S@L\xe2\x9d{\xa2\xb2S@b\xc9\x95\x10U\xe8S@\x16\x06\xbf\x99\x0b\xcfS@\x90\xff\xad[1\xb2S@\xc9\xb1\xd4\x0b\x80\xa3S@\xe3<\x85\x92\t\xa8S@=\x8d7\x10s\xd1S@\xd7\xb7\x1d\x01\xd5\xb2S@\xdb\xca^`>\xa8S@\x89g\xfd\xdcF\xabS@\xa1\xc5\xb3f\xa8\xa3S@\xb0pH\xb9\xf0\xb1S@\x05\tF\xec\xc3\xb1S@\xcb\x1a\xc7J\xc0\xabS@\xb4\xa71j\xed\xf0S@\x0eQ\x80\xe5\x12\xd0S@\x19\x95a\x96\xf8\xa4S@"\xc3\xee\x88\x0c\xa5S@\x05|\xfe\x1f}\xf1S@\xc0C\xa3\xf9\x87\xe3S@]\xa3\x0c\xa3#\xe3S@a\xd44yL\xb2S@K\x15\xb09\xd0\xb1S@\xc9j\xbf\xb7\x7f\xb1S@\xd8A\xce\x17\xce\xf4S@\xd7\x1c`\xbd\xe8\xccS@\x00\xeb\xbe\x83\xe3\xf4S@\xact\x93\xf3\x99\xabS@V\x11\xab\x1f>\xf2S@,\xf1\xe8\x8b\xe3\xd7S@\x86\xf3\xae&\xef\xd5S@\xa8\xbc\xbe\xa8K\xb1S@ \x84\xc6"C\xccS@\xfcJh\xbc1\xd5S@\xc1m^W\xd4\xe7S@\xf4\xf3Dvv\xd5S@\xeb\xc8\xc9\xc8\xe2\xd1S@\xd4x\x9dT\xa0\xadS@n?H\xea\xf3\xa8S@\xbc\xfb\xb7M\xf7\xb0S@cj\xd6\xf2\x82\xe8S@.\x1eTr\xe9\xd7S@/\xa3\xad\xf3\xf7\xd5S@C\xa2P\xcc\x84\xd5S@\x9fO\xb6[\x1d\xceS@\x88\x8f7\xdeA\xceS@\xa7\x85\xd5\xa2c\xe0S@".\x8bK\x0e\x9fS@\xbfsq\xf9\xe4\xf2S@\xba.\xc7\xeb\x10\xd8S@\xb9\x8e\xbf(>\xd0S@4\xa4\xb5\xc0\xc0\xb0S@\xd1\xeb\xda\x84\xce\x9dS@\xc5$1Y\xd7\xe0S@\r\x0cL&1\xd5S@\xd82\xa2\x93<\xb0S@\xc4]\xfa\xacn\xd5S@_\xcd\xf5\xbca\xaeS@%Z\t\xbcj\xb0S@m)\x8e\x08P\xb0S@\x93\xc5\x1f1\xa6\xa1S@\x1c\xdb\x86`\xcf\xd7S@j\xf1n\xb5K\xe2S@\x85\x12)\x8c#\xd5S@\xa6\x102!A\xb0S@y\xbf=M\xcd\xafS@\xf2o\xc5\x8d\xce\xcfS@c(\x1d!\x85\xcfS@\xdd\xa7\x18^\xbb\xcdS@\xbd\xbb9v\xd0\xafS@3\xa6cg\xba\xe1S@\xd3J\xb2\xbc0\xaeS@a\xa9T\x94\x8b\x9fS@\x18\xbdeD6\xa1S@t\xd1\x95\xa3\xa6\xd7S@b\x90S11\xafS@\xbd\'.\xbd0\xd3S@i\xaa\xf5\xa0\x90\xd3S@\x00\xb4\xab\n\xa0\xcfS@j\x86;\xe8\xdc\xa0S@\x0b\xb5\xfe@4\xa4S@8\xbd\x81\xe0{\xafS@\xf20C\xe7e\xd3S@J\xaa\xcc\x98\x88\xd4S@\xca\x92p=m\xa0S@a\xfc\xa4\x88\x8f\xe8S@&7\x90\xa3\xcc\xaeS@\xc7od1\xb4\xe0S@\xf2\xa7\xe8\x8e\xdc\xebS@\xdf\xa5\xda\xf3\'\xa0S@\x96\xdb\x10\xfb\x9b\xe6S@\xdd\x02\xdaj\x01\xe2S@\xa1\x8f3\x96\xe5\xceS@-\xc9\x0c\x16\x0f\xcfS@xj\xba\xaaj\xe6S@\\\x15\xbb-\x85\xe8S@9\xc7\xa6YK\xd6S@\xb3{\x03!\x9f\xadS@o]bD\x04\xcfS@\xbaT\xef\x18`\xa0S@h\x83\xd9\x87\'\xaeS@\x82\xe6UD \xadS@\xa8\xd0\xa8\xdc!\xccS@,B\xd9\xff\xfd\xe1S@\xd1\xc5$.=\xa5S@]eJA\xd1\xaeS@\x1b\xec\xc6\x05\x98\xacS@\x19\xc8\x80FQ\xacS@t\xc7\xff`\x9e\xd3S@\xbd\x0c\xec_\x8c\xd2S@%\x99\x1d\xdc\xe4\xcbS@\xc7\x84\xd7l>\xdaS@\xa7#\x9b\xcdW\xcaS@V\xe7LU\xb0\xbeS@\xff\x85\xfe\xbfB\xa3S@<4\xd2Le\xa9S@[K\xc2\xebk\xdeS@\xdb\xe3\x9a\'k\xd8S@y\xbb^\xcf\xef\x90S@\xe55`\x92%\xd1S@\xc1\x14,\xe0Q\xa8S@0\xf2\xa7\x81\xe8\xabS@\xf1\xec\xfe\xa5\xea\xaaS@t\x9c\x8f~\xca\xd2S@\x9be\xc3\xa3\xb5\xd6S@\x86\xed\x98\xb0U\x91S@+\x05\x81\xb1\xbf\xa3S@C\x07\xb3t\xcf\xa9S@A\t\x7f\xb6s\xa1S@\x89\xf7F\x0cX\xbaS@\x1b\xf3:\x99\x10\xb4S@h]\xc4\xd4?\xb8S@\x9f\xd9\r\xd9I\xc6S@\x1b\x9e\xacRqET@:\xee@;`\xf1S@\x89\x1e\xd6\xae\x07\xd2S@*\x87\xd8\x1a\x9a\xdeS@+/\x0e\xeb\xb6\xa6S@)\xa4\xd7\x14\xf3\x9aS@\xc6G]\xdal\x91S@\x98\xce\xb8\x1dH\x94S@\x02\xde\x17\xb9\x11\xb3S@\x05\xa5YM\x00\xabS@\xa27\xf1\xfd\xc3@T@\xc9-\xb5\x93v\xe1S@_\x01\xd0\xf9\x82\xecS@y\xbeRI\x7f\x95S@\xd0ra\xfa\x14\x96S@g\x89\xa9\xe3\x8c\x93S@\x90W/\xf7\xe6>T@\\\x95\n;\xdd>T@\xa6B\xd7\xd6N\xeaS@\xc0\xef\xdc\x169\xe4S@\xeaG\x0f\xcda\xf0S@\x1d>\xec \xa5\xe4S@Z\xa4\x87d\xf1\xa9S@\xb4R\x9e9\xfe\xaaS@\x92\xfb\xdb\x10n\xabS@\x03\x1f%G&\xafS@\x02 \xd9 \xcb\xa4S@5\x1cQ6\xf7\xd9S@i\xcfH\xeb\x08\x99S@\xf6xw\xec_\x99S@\xee\x87k\xb6:\xe3S@\xdd8#u\xbf\x9eS@u\xd2\x83@w\xc9S@\x150\xa2&\x07\x92S@\xeb\xb2\xf5\xe0\x1d\x9fS@FF\xe6#\x96\xc9S@\xa6\xf6\xfd\xf7\xea\xbaS@M\x7f\xc1\x8f\x8d\xdaS@\xbe\x1br\xb6Q\xdcS@\xb9\xc8\x05$\x1b\xcaS@\xa9;\x0f\x8b\xa4\xacS@\xa9Ap\x91\x0b\xcaS@\t\xa4\xdc\xd0\xed\xcbS@\x8f\xbb\xadq.\xbbS@\xf0\xe5\xe3v\xee\xbcS@\x04\x9f-\xb2\xf5\xa1S@\xbb\x1c\x87^\x9f\xcbS@\xb4\xe0\x88\xe6\xe9\xeaS@YU\x93th7T@\x97&\xa97(\xd4S@\nR\xb0Z\xb0\xccS@\x9b\xae\x1e\xf9\xb9\xd9S@\xd9\x990\x0bR\x92S@F\x88\x9d\xb5\x806T@W)\x1e\xa3]\xa8S@\x88\x1b(r\xbc\xb7S@\x92\xb7h\xdc9?T@+1\x03p\xc3\xebS@'
p22
tp23
btp24
a(g3
(g4
(I0
tp25
g6
tp26
Rp27
(I1
(I5101
tp28
g13
I00
S'\xe0\x13\xa06{\x98%@Aw/X\xce\x08,@hl\xd5Z\xe6" @\x03\x89$<x\xca+@Lt\x1e\xb1w\xe5-@y^U]x\x99\'@\xb4!\xe4\x16\x9e\x81\'@x\xed[n\xb0\x01&@\xef\xcb[$\xb1c/@>\xd8>\x15\xbb\xaa,@\x97w\xa1F\x13E-@\x84^-\xbdR\\(@\xfb&=\xd3\xcb5(@\xef_\xb6\x1a\x87#-@\x9b\xd0\x0e\x99M\xa0)@9t2$\xdb\x18.@7\x8c\x9b\xe8+\x150@\xc11\xb9\xd1`G,@n\xdfl\x89\x96\xe5(@\xdf\xc8\xfc\xab\x9e\x9b\x06@Af\xad*\x14\xc7)@2\x84\xd5\xaf\xef\xdd.@L-\xfcJ\xf4\xe0-@]|\xe9\xacf\xe0/@Q\xb6\xed*>\xee(@\xeb/\xfa8\x0b\x89*@\x0c\xd8\x07\xa5]\xea)@K\x7f3r\x1b\x05-@\xa2}\xdc\xe4\xa1#-@\xfak\x90\xf6\x1f\xfb,@\xbd\xb2\x92\xfb\xdb\x83\'@n\xdfl\x89\x96\xe5(@ngH]d\xc0,@!8\x03\xd1\x89\x0f-@\xba\xf5{\x97b\xd3*@pV5\xa9N\xef(@\x90\x0c\x91)5\xc5*@/\xf2\xe8cB!/@$\xdb\xb0-?\xe3,@\xffD\xb3\x0cw\xf0%@\x9e\x9eV$\xb8F)@\x13\x17p\x99\x02\x18&@\xb6U\x02\x8f\x88\xe1*@h\xc6x9\x15k%@S\xf9.\x9a%\xcd,@\xcb\x08\xce6\x99\xe4*@\xaf\xb5\xab\x99U~*@J\xb5\xe4$;\xe6)@\xcag\xe1\xc8C\x0f)@\x8b?Z\xc32\xcc&@\xb2\xa3\xd6\x00\xa3b(@\xdd\x9du\xc8\x90\xea,@V\x85N<\xbe\x08\'@\x0f\xae\x87\xa9U\x08)@<\xcb\xa7\x94H\xe3*@8n1]\xc2%,@U\x9c\xc3l}\x01&@/\xf2\xe8cB!/@\x85E\x98\x15~c,@\xe3rE\x93\xfa\xeb,@9\x07s_gw\'@\xb5NM\x95\xf0&-@\xf8\x012\xae\xc7\xe1*@\x8d\xd8\x06\x83\xaf\x03,@\x8e\xf1\x0e\xef\xd9\xf9*@\xc7\x99\xa2\xa6\xd1p-@\x02L\x89N\x06\xfd,@\x96]K\x1cK$*@7\x1a\xce\xc3\xbbs\'@\x8e\x05*\x104\xb2,@\xd9\x88x\x1eR\x1b*@E\xf6B R%\'@|\x93\x85\r\t\x8e-@:\xc2\x0b\x01\\\x96*@\xbeu\xec\xe7\x96_(@UP\xe4\x94\xd7\xf9*@<\xea\x7fx\xada)@<\xed}\x9a\x158.@C\xc1\x01\xb5\xc4\xe7-@7\xaa#\xd4\xb1\xb2-@\x95\x85\xd6\x0ek\xc1+@\x003\xbe\x89\xd3~,@\x10&%\xd5_x&@zSd\x9b\xcb\xde-@\x83\xdd%\x988\x89)@u\xed;\x12,=+@>3\x8f(pK0@w}\xce\x83\xc2\x88&@\x164\x92Y\xea\xd8%@X\xbc?\x7f&\xe9%@\xc8\xe9^\x9d\xc0D-@\xcd\xb3\x0b\xc1\xb4i(@M\xe0\xbah\x1b$,@\xcbo:W%\x97*@\xf3\x11~\'\xdb\xb5,@/^d\xd7X\x160@\x7f\xecIok-\'@KQG\xa5\xdc\x0b*@B\xa78\xf8\xb2\x1d.@\xc11\xb9\xd1`G,@!\x99\'\x97}0/@\xe7\xca\x12-\x06Z-@Yq\xf8g\xe2\x02\'@\xf0\xc3\xb6\xda\x0c\xf0-@\x9b$\xf9\xb6\xe0\xb7\'@\xb7\x9e\x9b\n\xeb\x17\'@`\x98\x18\xa0\xdat)@\x9b\xd2\x0c~\xe3%+@{\xc4h\x85\xcf\x94\'@\xc4\xa0\xac\x16\t\xde+@5\x86\xf0\xdd\x15u%@Zgy\x8f\x90\r-@\xb9-~9\xa3\x9f\x08\xc0\xfe\x04\x0b\xe0\nB/@\x8cK\xb3.2\xe9%@\xb5}\x0ea\xebV+@\xf8y\x9c\xb3\xfcc,@\xcdSr\x85\x18<)@\xbf\x11\xe8\x8f\xd0Y-@\x1dD\xec\x81\xcd\xef%@\xb8\x1d\xc0\xa1\xd2W,@\xb2e\x06\xb2"e-@\x9c\xc8\x9eB\xf7\xe1+@\xd8\xcb\xb9#\x81\xdf)@\x909\xea?\x8a\xe1&@|\xee\rKwf-@\x03\xf9\xc75\xa2W&@\'\xc0Z\xeb\xbeT-@\xe4\xb4;\xf4\x9c\x92-@\xa8\xe0\x85\xba\x18\xbe(@\xe8\x06u\x9fbi-@U\xfc^T<\x9e)@c\x99\xc3\xeb\xa9\x80.@\x86\xd7|\xf6@\xe2-@\r0Q\xc2\x82\x04\'@\xd6\xa9{J\x9a=,@\xd59\xaf\x90Us*@\x96,\xda\x12S\x18*@\xd1\x9e\x91\xd1\xa1\xcb-@\xe3O\x83\xfc\x89B-@\xc1\x16\xa1\xb8\x86\x17\'@\x84\xe8L\x1e\xf6\xfe*@\xec\x87\x9fA\xc9\x8e)@GZ\xf0\x0f\xbd{/@\x8c\xf3\x87\xb5\x1a\x97/@\x1d0\x1b\x90\xf1\xec,@p\x85fi\xde\x00/@\x15:#6=\xdb,@\x87\x9eh\xdeD\x15,@\x0e)G\xc3\xbc\x86*@}tc,\x8b\xa4\'@\x1d\x15\x18~\xaf\x01*@\xc1r\x0f\xe0\xb4\xef)@=\xe0|\xd3H"+@g\n\xb2K\xc8\x1d.@f\x19\xd7\xe9(\xbd%@M\x7f~$\xd3\x18-@\xa2\x1d\\\xb28\x81*@\x8e!\xb8I\xf2\xd5.@j\x99<\xf2\xda\x18*@\x14\x96\x04\xd9\xb2\x05/@\x9ah\xb2\x9d\xe3\xdb-@\x97\xc8OY@\xb3*@\xcd"\x0e\xb2\xceQ*@_\xb0\x11\xf6\xb6M)@\xaa\x81+\xa1l\xf8+@\xe9wT\x96q\x9f)@\xdf3\x97V\xf7\x84,@\xf0\xdb3:\x0e\xcc)@\x14\xa6\x13DY\xc4,@\xaa\x16\xc6D\x87\xe9/@\xbf\xe2\xc2\xc2\x87\xbf,@\xafw\x83\xa0u~+@\xc6_\x07\x8a\x9cq*@\x8c\xf3\x87\xb5\x1a\x97/@q\xeep\x0fq\r/@\xcb\x80W\x9b\x85\x82*@\xde\x84\xe7\x8cg\xe1&@\xe1\x97\xebx\xe7\xc1-@\xd3\xe1pU\x84\x03/@\x8e\x8fF\xdde\x1e*@\'\xa0\xab}\x8dQ.@>0\xc1\x83#9\'@\x7f\x12^?\xe0n(@\xb4\xca)&\xac\xa7/@\x12n\xfa\x05\xe9\xf9/@i\x10S\x1a\x85\xc7&@\xf7\x08#\xac\xfa\x82/@\xe0~<\xad\t\xee%@\x19\x05^\x96pS+@\xba\xbe\xb6\xdf\x97\xe2+@\x0f\xdf}.\xb0\xb1(@\x91\xcfl\t\x934.@\xe5\x96\xef(\x9f\xd9*@>_\xca\xb1S\xec,@\xff\xda\xad\xa1D\xe1\'@\xe9\xecY19\x9f\'@\x1f\xb3\xd9F\xbfN+@\xec"o\x1a\xdf\xcb)@\xdcO\x87\xc3>&+@\xf9\xfa\xad\x96\x0es,@\x10!\xe4\t\xb5\xf5,@\xcf\xdfJ\xb5\xf0\x8b.@\xd0DI\xc1\xb2?/@\x12\x92c\xb8_\xe0.@\x91sQ\xae\x97\x12,@\x98H\x05\x8f\xb6W+@A\xac\xd2&\xbb\xd5*@1W\x81\xa5"h\x04@:\x13\xd1\xf9\xcc--@\x1b\x0f\x1c#\x08\xdf+@\x00\x03S/\xc3\x13(@R\xc1\xcf\xa5\x81\xdb-@\xcb\xf5g\xb1q\x9b,@\xf0:\x08\xb7\x94\x04*@\xf5\x9f\xb8L^\xa4(@A\x1e\\\xa6;\xcf+@8\xbcd]\x1dh,@T\xb4\x99\x95-\x9b(@\xc7O\xb2/\x12\xd8&@n\xcf1\xd9\x0f\xc5,@\xfb\xec\xbc\x0b\xc5j-@\xccn\tO\x96\xa0)@3\x8b)\x0bs\xf9\'@\x8b\x0bA\xae\xcd\x84,@\x98\xf8\x05o*\x1c+@41\x99\xfe\x82!/@.+\xd2\xcb\x0c\x8d,@\xec96\xff\x8f\xe6+@h ;\xf2x\xca)@>R6\xc8J\xbb+@\xd9\xf6\xddz\xbf\xec,@\xf0\xb9\x928\\\xb3\'@X\x05\x01\x16\x17\xc6\'@\xe5\xb7U&\xaf\xdb\'@\xbc\x1c\xee\x97\xe79*@\xf8c\x91\xd3t\xe2.@\x91]\xb7\x1c\xec\xfb.@k\x1cj\xdf\xe8\x83*@\x1c\xd4\x1c\x00\xa9\x18+@\xf9\x0c\xf6z\xa0\xe5,@j9\x1e\x1dOD,@\x85\xc8\xf0\x0f\xfc\x95&@\xaf\xceF\xf7\\\xcc,@n\xaa\x08uI\n*@6\'\xe1uS\xed+@\xc3)a=\xabu)@Q>!\xadx--@\xfc\x1fdgB\x10.@\xcd.\xc7\th\x1d,@\xeas\xbb\xdf\x13g%@=Q\xce\x98AR\'@\x9a\xe69\xd7\n\x0f0@6\xff\xe0)\xc7,+@\xf0\xdf^f\x80\xe6+@\xdc\x03"p%\xbc\'@b\xe6AH\x9d\x8e,@b\xdd9e\tz*@\xb4\xcev\xab&\x91\'@\x04n`c\x94\xe1.@\xc5\xf07\xe0\x7fQ\'@.8\x9b\x8f\'\xb0,@\xaa\x1c\xe9bC\x00*@}\xed\xbb\x8dD#,@w\xa8\xe0\xd1\xe0\x8b*@\x04T\x1e\xdc\x83r/@\x1f\xb9\x81\xd5\xa3\xd5*@M\x07\x9c\xc1\xba\x8e&@\xb4P\x0e\xf1\xc7\x84&@\'\x1a\x00\xa8>\xf5,@%\xe4\xe8MV\xec+@\x030\x80z>\'*@\xbbt\x11\xe1\x9cZ(@\x08:\x91\xd0\xfa\x16)@\xdf\x95QNoO+@\x0b\x9e=r\xe3T,@.\x1f\x08\n\xb2\xb7,@3\xd5_\xe6T\xca/@\x92\xdb6\xbd\x8bB(@\xba\xa9\xca\x1a\xe6E*@\xb13v\xc5s\xea,@\'\xb5\xfaB\x91,,@\x90\xae?\xdc\xea\xc0+@\xd2\x08\xaf\xa7N\xd8(@\xe9 \x8eag\xa6\'@\x15>\x80\xdc.\x8c-@F_$\x0e\x99\xa4&@|\xf7\x1a&\x92\xde(@g\xd8\x1c>\xd6\xe8(@\x18_\x92\x95\x0e=+@\xb6BT\x14X\xf6,@Y\xf4q\x7f\x15u\'@\x15Y\x0f\x90\x9e"+@n\x82p\x0f`\x81\'@)U\xef\x8e\x17\xf9+@\x8c\x0cN\x9e\xc1l(@dyj\xa2\x13?\'@rF\xdb\x1bf\r)@1\x97)\x04\xe6\xe8-@Ex\xc6\xe1v\x98\'@)U\xef\x8e\x17\xf9+@\x86`\x83\x12|3+@Y\xfc\x8c>\x1c\xe6,@\xb8\x12\xc5)Q\xb7.@\xe7\x85\x1c\x96\xfa\x19,@e\xc0\xf6\xd2\xb7\xfa-@\xc8$&\x08+\x0e,@\xe6M\xcai\xaaD,@K\xbc\xc4W\x9b\x03*@bH\x7f\x882\xe9-@t\x8995\x0b{(@w\xb1[\xaaN\xf4%@d\x81fn\x082\'@\xfd/\xf8\x11c\xfa+@/\x07Xj\x80\x16+@\xab\x07\xcf\xbd\xf2|+@\x05\x1f\xbd\xffw\xa0-@\xa3\x87[\xfc\x95\xf1+@z\xf9\x92\t\x07B&@I\x87\xbe\xc5\xc5\xc7.@\xbe\x0cLV\xef\xda+@4\x86\x8f\xfe\xca\xa7,@\xbe\x81\xd4\x04\x97\xc6-@\x05\xa3\x1d4\xfe\xb3,@z\x86x\xa1\x14\xf7*@q\xa1\xb0\xd6\xd0{$@^\xc9\x8c\n \xab-@\xd0\xc3\xf6\xc1h\xc5-@\xf1s\xf3\xa4\xb6\xe0)@,\xd1\xfa\x16\x81\x14.@\xa2\xb6\xd5)\xe5\x80)@\xee\x82\xfc3\xd8\xb0,@_\x03p\xa7F\x8d(@<\xf9,kqv.@\x9a\xff\xd8\x8b\xe0\xef+@q\x02\t\x0c^g(@?\x8ae\tU\x1e.@\x13\xa1i\xae-\x07&@lQ\xb0\x1c/\xe7\'@\xa7P=8\xe3\x9a,@[\x7fUo"\xc9,@|\xb1\x07\x81\x9b9)@Z\xc3#\xba\x1b\xb3(@\xb6\x012\x96\xf6\xcc+@3\x12\xc6\x7fm\x0e/@\xf0\xee\xbf5\xebq,@\x17\xf7\x02\xc1y\xbf-@\xb3\xab5\xda\x8b\x1e%@}\xba\xaf\xa6\xfb\xb3-@\x1dv\xbfV\x9f\xf2+@x\xa4\xf9\xaf\x9e\x98+@r\x0b\x12\xf5k\x07\x12@\xf7"\xa8sU}*@{`\xb3\xd7?\x080@\xb0\x02a\xb3k\xd5+@\xd9}\xd7\xf4\xbe\xc7,@\xf3\x022\x10\x81\xa7/@\xe3\x83\xa8\xcf\\\xd7.@\xc8\x89\xbf\x1ee\x8f+@\x02*\x88\x1dQ\x81.@\xe5\xd4\x80&\xc8\xa1&@\x06\x8e\xbeh\x81\xdc,@wl?\x01\x04],@;\xf5\xb6AE$%@\xfd\xc1b\x9fhE,@&|\xd8\xec\xe6g\'@\x93\x1f\x8a\xa9\xca\xe1-@b\xa9\xf7\xef\x18](@?\xcc\xc8\x17\x93\x87)@G\xc9g\xcb\xd9\xeb-@\r\xf0w\xec\xad\x17,@L\xa2\x91\xbe\xb7\x95(@\x8bq\xd1\xe6\x8a\'\'@\xedf\xc6COO,@\xe5\x1cu\x04\xc2\xed-@\x94\xf8\xb0\x88\xea,/@\xaac\xb0;\xef\x0b*@\x9a\xea\xf7\xbc\xe3w,@\x9a\xd4fp)\xf1&@\xa2\xee\x9a\x80\x19\xdc+@\xaa5<\xbd\xe0\xdf\'@\xd3uN\x8e\x18U&@\xfc\xa3\x1a^\xd8\xc5,@$\\T\x92=\xf4+@C,\x1e\xb6\x9b\xf5*@\xaf\x1aA\x05\xdcM)@\xbeTR\xbdB\x12*@K\xbc|\xad\xd3\xdd(@\x9e\x9e\xf3\xb4U\x14+@\xa8\x1cf\xf5\x06\xce*@\xd7\xbd\x8f\xf7\xc7\r+@\xb3\xcc\x05e\x02!+@\xad\xc6\xe4\x02\xe6\xbb-@~\xa5j\'\xe6%+@\xbc\x9bA\x96\x9f\x91/@\x1fT\x98\xcdo9.@\xda\xaaLv!t+@n\xc5N<Kv)@\xa9m\x0e}\x17M.@\x9a\x97E|\x88z(@\x01]\xbc\xf1\xb9J(@\x1diB\xa7m\x1b/@J\xc4I\x84\xcd\x8f,@T\xddH|\xd0\xe5+@\x044F\xbd\t\xab.@\x8b\x00*\x0f\x07\x94,@\x99\xd5O\xe7\x91S,@/\x9c\x1b\xf05\xf3(@\xa3L\xb1{nb)@\xec\x12\xe9\xfa6[(@9\xa0K\x12Kx)@+\x0eZ\xd2\t\xfb+@\x98@/\x17\xf1\x190@/\x9c\x1b\xf05\xf3(@fW\xcei\x9f\xb3.@\x18Ec\xda\x82\xc0,@\x15@\x9f\x1b\xf4U*@\xfdC\xc5y1\xe4(@\x19\xbf\x006\x92#.@\xe6#\t\xb8\x84Z*@\x81\xa5\xb1-#\x12,@\xfa\xc4>#\xae",@\x16\xa3\xde#\x8a..@\xf8V\xe3\xe2\x08w)@m\xa9.\xdbj\x84,@X.G\x1b\xcc\x19+@\xee\x9b*9\xf5`*@,}5~S",@x^~\xb5\x05\xe7,@\xbf\x0f\xe6\xa7\t>,@J@\xa8\x19C\xa2/@\xa3\xac\xc5\xae\x85!(@\xbf3\xe4\xda`\x11,@/\xbfU<B\n-@?^/;\x91\x84+@\xddj\xac\xfa\xe2\x85\'@\x19\x95\x99\x02\x02,,@f\x81#\x8f\xd71.@\x82\x01\xa9\x9cA\x04-@8"\x8e\xf7\xcc\xc6&@\x95\xb1y\xbb\xd5\xaa$@\xa2\x8c\x90\xf6\x9b\x17,@\xaa{\xd1\x00\xa12*@\x98i\xb6\xfc\x9en+@\xa0\x87U\x9c[\xe7(@\x9e\xd3,\x14\x97\x11.@\x01 \x16\xae\'4.@1\xf1\x7fk\x13\xb8,@\x17z\x01\xa9\xee",@\x045K!\xe8\'.@\x95\xe1\x90\xfe\xe9\x84-@\xb9|\xb8\x86dL,@\xc8N\xfeKU\x94,@h\xcc#\x93C\xd1&@\xe0\xc2F)R\x15-@\x99\xb7m\x89\xe7\x1e.@r\xb82In\xfc,@\x80\x06\xb9d\xf2\x0f\'@8OW\xdf\x7f\xd0-@\xa9\x1c\x06\xe4\x80n*@1\xd0"\x00j\xd2,@\x88\x17\x97\xaa\x89k,@\xaa\xae\xbe\xf7\x97\xd1&@\xdcW\x07\xbfX|(@\r\xb64\xdch\xe9*@\xba$\xc6\xfd\xe5S,@F\x08\xd5\xbd\xc1\xdd,@\xe4\x92\xd5\xdb\x93\xca-@\xdc\t\xad\x0e!\xf9,@\xbb\x876}]60@\xbb\xb6\x15\x14\xa7\xb1,@\xca~s\xab\xbf\x05,@/ \xb8C\x81\xb1,@\xb1\x92Yd\xef\xa7(@\x10"\xb1\x18\xb4\xee+@T0QG\xa4\x08-@\xaa\xd8eC\xb6L*@\x18\xeb\xb4\xf6\x05\xd1-@\xff\xaeN\xeb\xa7L-@2\xc7\x85U@\xcb+@\xee\xb9\xc6\xcaa\x9a\'@dd\x1d\x96\xd1\x8d(@+\x80}T\xa3\x0f,@-\xc3o\xd4z|.@V\xdb_\xef\x86\x9c&@\n\x8c\x9f\xae[\xe7*@\x98U1-\x9d\xae\'@\x13\x00\x89\xdd\xa0I*@\x87.\x96\xb5@Y,@|\xc9\x9c\x16[\xb8(@\xef!Mns\xe3&@\xf9":\x83\xfe\xc6(@r\xe3]\xbff\xd5(@\xbd\x00\x1d=9\xc4)@\\\x8e\xc0^9\xe0)@\xce\xfb\xe0e-/+@\x15N\xc9\xafw\xfa+@\x9d\xa8\xab\x97;\xec(@\xef\x8c\xa0\xa8j[,@)Yg\xac\x1e\xfb(@l5R&[\xea-@l\xf5\xd8\xb1s\xeb,@\xd7\x0c\x9b\x9d\x9b\xf1(@\x87u\xe3\xfb\n"/@\x08\xaf\xba\xab\x86\xfb.@T\x00\xbaj\xe6D-@\xd5\xe1D"\xad\x8e/@i\x86zN1[)@\x84lo\x0f\x02\xb7)@B>\xaf\xb4\xd1C)@\x99(@\xb7\xc8\xd0-@#\xff\xeb\x1b\x82\x8e/@\xd1Q\xc4\x01\xe9\x7f+@\xf2\x13\x7f\x93\xa7\xf6(@\x08\x90\xec\xfb\xa5\xa2-@\x83t`,\xd0\xd5\'@\x1dVf\x07\xc0\x12&@h\xc8\xeb\xe9\xd8`*@<\x933\xbe\x16\xfe)@\xfa\x8e\xbf\x0f\x83&&@\xfa\x8e\xbf\x0f\x83&&@\xa1g\x89\xe3v\x87+@[\xdfz\xbd/n*@BD\xd1X\xa6\x11+@\x0fg~\xadyb,@?\x8ae\tU\x1e.@\xd5\xd11\xa6\x81\xcb,@\xb8\xdc\x1d\x9e\xf9\xb9,@\x10sxG\xd8\xf0-@\xa9\x8f\x91\xa0\xce\x89*@\x8f\x163:\xf1\xe5.@\x1b\xb2g\xb6\x1f\xd5+@\xfa_[(h\x07*@\x7f70\xc2\xfb\xb5,@l?\x8d\x02\xf6\xae,@(\x04W@\t-0@q\x00\xe1\xbd\xcd\xcb-@M\xd0W\xa3\xb5\xfd)@\xc6\xb7g\xbe\x99\x9f*@\x83\x9a\xba\xe6\xe2\x04)@\x96\xd4\xfdO&\t)@w\xda\xd1\xa2z\x83&@+\xb2\x9f\xbe\x8a1+@\xfe\xad\x07&\xa4\xe5+@\x94\xca\xcdR\xd8C.@\x0f\\\xa1@8t,@H\xe7O;\x99\x89&@\xcd"\x0e\xb2\xceQ*@\x18Q\xe6>\x7f\x89/@\xce\xfd*\xbf\x8fg,@\x15\xc5\xa7\x04\xe0S*@`\x8d\x96uIO*@U\xbc\xd6\xba\x1f\xf6\'@\xef5\xd6\x90I\xe7(@,T[\xe9cm)@g\x055\xbe\x08\xe1,@\xb9\xfe\xc5\x93\xc2%*@\xaa\x84o\xfc\x1e\xa7,@\xdf\xb1\x96~\xe1\'-@\x94\xc7m\xca\xaa\x1e%@\x98o\xb1od\xbe*@\xf3\xec\xeeP\nZ(@N!v\xa0\xa1w\'@\xf8#!3\xc2}-@\xddhI\xbcT[)@~\xbf\x99\xd8\xbd\xc4-@\xb3$\xa5/G`+@\\\xc4\xec(\xfd\xe9\'@?\xdb\xb7A~\xd2\'@\x85P\xcd\xad\xf1\x1d,@\xbf\xb2T\xe6h\xba,@\xa7\xd7\r\x98n\x92.@\x91\x98\x0c\xac\xceB.@\xb0~\xa8\xfdpK)@\x93\xb8\x03\x0f\xfc|(@wK\xa0\xccL\xb6(@O\xfc` \xd7\x04.@\xcd\x01\xe6"\xbbw-@\x0b\xfb\xac\x15\'\xd9-@\xb7\xe1t\xfd\xd4U(@\xf8m)Z\xa7\xcb*@/\x9c\x89\x9e\x89\x00-@c.\xa1\xacv\xf2*@e\xfc\xce\x038\x92*@\x96\x1b/\x80\x97\xd4/@\xfc$\xdb\xde#\x7f,@\xc78\xa5\xda[\xef,@pF\x88\xf1L\x86.@\xc1Y\xbf\xfd\x84\xb2\'@\xc9\xff\xbe\xcb\x7f^,@\x17\x90\x15\x90\x00/(@\nK\x91\x9a}\x9a*@\xe7\xe9\xe6H\x1b\xb0&@\x8cy\xc9=>\x9e\'@J\x8f\xae\xa3\xaa.0@\xe0=\xf5\xc8\xb2e+@=\x8a\x96\x11z\xbf\'@2\x84\xd5\xaf\xef\xdd.@j\xb4\x92\xdc]\x06,@\xd5\xae\xf2\xd8\x7fa,@W\x8fkl\xe1u(@X5\xb8bA3,@>\xc0\xb1\xde\xe0j+@T\xf3\x1a*SO-@ly\x9a\xcc\xce\xab,@#\xf2Q\xe9\x16C+@\x89\x96\xe6\x8c\x80\xad+@\\O\xc6K\xfa\xdd-@\x93\xad\xc4\xbe+\xff(@\x02\xe3\xdf[\x8d\x0e/@\x7f=\xa7P\xeb\xe7.@M\x93\xcd\x03Y\xad-@\xe3\x83\xa8\xcf\\\xd7.@\xbf\xb4~`P\xfd(@\xe4\r[\xd2>\xe2/@\x14\xbe&G\x14\xda+@n\tv\xf6gJ(@n\xe9\x84\xf4\xbe\xce,@J\xeb!ZH\xbb-@5\x8e\xbe\xe2\x11\x13)@\xc2\xdb\x1e\xad`\x12.@kL\xb7#\x9c\x99*@)\x86[\xb1+()@]7\xd1\x07\xe4D(@\xac\xd9m\xc0\x1a\x8a,@a!\x92\xd6_\xf1.@\xf1\x08\xc7\xf2\xd8I/@\rk\x90\x8fO\x04\x1f@t\xb6\x9a\xac=!*@\xb3\x0c\x9f=\xae9,@~&#\xa2\xd2\xbf\'@\x80\x8f3\xc9E=.@\xbb\xb6\x15\x14\xa7\xb1,@\xf6\xfc\xdd?=e,@\xf1)\xa6n\x04\xd4+@kM\xf7,8\x9b\x1a@\xd3fg\xfc\x8b=+@\xc7\xbd-A\x89\x1c0@\xd5\x95b\xc2L:-@}\x8f\x84p\x94\xd7-@\x1f\x9f#0\xfd`)@\xdcx\xcbw\')0@\x8a\xdbX\x99\x8e~(@\xbd\xa8\xd6\xd2)\x96\x1c@\x03\xf7\xef+\xfa\xb4/@\xa3\xa3\xaf\xf2\xac;+@s\xb5\xba\x12\x8a\x84+@z\xc9~\x16Z\x06-@`\xcd\xde\x9a\x19\x8b)@AD\x99\xfd0H/@\xec)\x97\xcc\xf7\x8e-@G\xca\xa7t\xb2(.@(uT^\x92g\'@\x88k\x10\xbc\xe7\x94+@A\xb1k\xc2\xb7\xae\'@\xe6\xad\x8b\x17\xe5\x0f/@\xad\xdaV\x90\xc4\x960@\xb2\xf0\xecM\'\xa5,@&;z\xa4z\xd6-@\xd1d\x99*LW+@\x92E8\xaa\xd2#-@\xe1\xb9f\xb4\x15\xa5.@\xd3\xef\x99\xe6&\x88)@}S\xe7B2\x7f+@\x85\x10yQ\xc2\xc1)@\xc0\x91,\x9exr,@\x06\xeb\x8f\xf0\xe5\x92$@\x07\xaf\xd3\xd7\x85\xa3,@\xcb\x83q\x1d\xfa\xb1,@CT\x02\xf6\xd3\xf2-@\x01[\xf6v\x1b6+@x\x01\x160Z\x02.@\xad\xa4S\xf2Z\xb7(@\x96\x02\r\xd7I\xa1,@\xb1\x03z\xe5\xcfl*@\xd3\x03QdxG*@m3\xd4\x06\xc6\xd8(@\x9c\x99\x11pH\x8d&@~S\xe9\xec\xcc\x06\'@\x1e[?\xcd\x98D*@\xd2&\xa4-LR)@N\x97\x14\xbb\x8bH*@P\x9bC~\xfb\x87)@u\xb0\xcef\xc0\xda(@ B%c\n4.@\x87\x1ag\xa7\xa8L/@\xab\xff\r\x1d\xa2r,@\xf1\xd8\xf2Mp2,@\x85\x16*+T\x10*@>\xf2\xe1\x00\x114)@%+\x9c\xfb\xb8u,@\xc5)\xf2P\x8a\xb0-@\xd6\xc3Q!\x83\x90*@Y\xb3T\x87gL-@_\x94q\x10\xfa\xc9,@G\xdf\x14\xc0\x98\x0b-@\xb7m\xb6\xd0\xa3\xfd&@\x98A\xe5\xaf\xe2&+@\xea\\\xe7\x83\x91\xb0(@\x98i\xb6\xfc\x9en+@"%\x95I\xc5\t,@5\xf4\x1d\xffMh)@\xd5\xf7]\xbb\xc1\xd3-@\xf2q\xa2\xe8\x85\xc7-@\xfd\xa4\x81\x16\x88\x93,@\xe9l8\x9d\x7f\x16)@T\x1d\xac\xf6\x17\xa2(@\x90\xeeHs\xfd\x06+@g\xa6\x83\xa0\xd2\x84(@\x9c\x039\xe3\x94\x8d,@D\xc5"?bW&@\xc4\xb9\x00?\xddF)@\xb7\xe5\xb2\x1b\x94\xe3,@K\xc7\\/\xcfs)@x\xdf\xb8\xa9\xb5\x81*@M\xd7\xc0\x9bL\x13(@\x1b\x81]\x87\xb8\xf6*@\xdc\xdc\x9e\xea\xf7\x08.@2`\xb0\x11\xbd\x1d+@\xdc11\xf0LD*@\x99\x7f\x81\x17\xc6\x07-@\x9e6\xebtql+@%a\xedx\xbe\xd9&@\x91\xb2D\xe4\xe9\xfc)@\xef\xad\x12D\xba\t*@a9_=\x967,@\x8e\xf1\x0e\xef\xd9\xf9*@\x17\xf0\xf8L\xe2\xfe%@\x9fx?\xae\xdf\xae+@9\r\xa0[8#+@\xd4\xf7\xba\x91x\xa8&@\x06\xb5q\xa1r\xf8\'@\x98\x0f\xd9\x92\x13\x91,@\xcf\xe2P=c\x93,@\xcbY\xad\x86\xc5\xf0+@\xd6\xaa\xed\xb5\x8d\xff*@vw-\xa4\x1am-@\xd5B\x8e\x89\xab\xc8,@\\\x95A\xef\x97g)@\xac\xd9\x1d\xe2\xa5\xa6,@n\xf6\xb8\x9b\xb0v.@r\x14\xc4\xe9l\xed%@l\x15bF\xdd\xa8.@\xf1}\x9eQy\xa1,@\xca\x81\x06-\n\n-@\x80\xd1fX?\x93\x08@n\x82p\x0f`\x81\'@k[\xc5\x8aQT(@\x93\x02^\x13\x12p.@5\xa7\x000-\xde.@C\x0eH\xbbsJ-@N\xd8\x02G\xdf\x10,@\xa4Z\x96\x17\x11\x7f-@\xf3\x86\xbd\xbb\xb6\xb1&@3/R\xf3\xa7 )@\x82\x0f\xe2\xe5E\x93,@\xd6[@|\xaa\xd6-@5\xcd\xb2\xf3(\xbb-@\xb9<\x00\xc8W\xfb-@\x98kSy\xde\xfc)@9\x1f\xdb\xb8%\xbf)@ep\x96\x8a\x7f\xbc-@\xea\x90C\x04\xb8],@\xe7\xdb\xf0^\xf7\xff&@?Lzx\x9a\xdb,@\x10){\xe9\x1f\xc6%@\x00\xe6i\xd1\xd5e/@\x9e\xb3\xa9\xd0$r(@\xb0\xe2\xd6`xG+@F\x82\xea\x02\xe3\xcb&@\xe1\x0f\xde\x8a?\xe9%@X\xf9\x7f\xb7\xb1\xb4\'@\xaf\x0b<\x85\x19G\'@\x93\xd3\xf8\x14\x0b\x9f)@\x86\xd2\xaf\x1e7\x19,@\xa7&\x05\xca\x99z(@B\x08\xeb_>\x92)@c\x12\xb6\xbf\x8dU+@"\x11\x08\x93\xb2;-@\xf6D\xcd\x1bfs(@\x07\xef\x8fI\x1a\xc8&@\n\x1e\x17:\xda\xc4)@\xaa\xf6\xacr\xdf\xaf*@\x9a)\x9e\x16\xa7j/@k\x0b\x90\xa1\xcf\x92\n@$\xc3\x81o\xf1\xa1*@\xb3\x10\xc0\xfd"\x8c\'@\x9dl\xfa\xb5\x88\x94*@\x95\xa1\xc9U>\xe9%@8\xeb\x10k\xa9A*@<\xf6Z\x8e\x93[(@\xbe;V\x04\x02\x84/@@\xb8\xec<w\xda,@/\xfe\xec\xc1\x9a\xf3%@\xe2\xee\x18\xcd\xb3\x9e)@\x10\xf8\xd6C\xc9\x85,@\xdc]\xfe\xc1\xa1\xd1%@g\x03Q\t\xde6,@\xbcg\x0b\x84\xb9\xdf+@\xe5\x9cz\x11\x86\xe0\'@\x95_\xadp\x94\x08.@\xf1\x08\xc7\xf2\xd8I/@\xed2\xd8\x0c\x0f\xaf.@\xbc\x83\x17?\xd6r+@\xba\x01\x0c\xffp\x15-@\xc8\xb6\xec\xed\x87\xba+@\xc2<\xb8.\x10\xcd-@\x99E\x18\xbfP\xd5+@p\xa8J?0H.@\xe1$\x96M\xda\x95&@\'o\xbd\xf7]\xa5,@\xe0\x0f\xc2\xf3{\xe6,@-8\xcf\xb1\xc5\x080@\xa6(\x84\xf9L\xdc\xe4?\xa1\xc0*\x0c=s.@p\xb7\xc1j/\x02-@\x14\xed]\x03=\x1a-@t\x945\xf05^,@6\x1eoa\xce .@)vB~\x13=+@\xb1\xed&\x92U\xb4*@\x0e\xc3h\x9a\xa9\xb2\'@\xf0X\x87f\xf2x+@\xe7\xde\xa3a\x10N,@\xb2\x96\xd5\xe9\xf7\x030@\xbd\xe0\x9d\xb9\xbdO-@\xed\xa3h\x0c\xd0\xf8/@\xc5\x87\xfb\xb9\xad -@\xea\x08\xf4@\xea\xf9,@?\x12\xb3\xea\x99\x9b/@6\xf4G-i\x94)@\x02_$\x9c\x9a=-@\xed\x87=q\xf3\xe6\'@\x8e\xc2\xe7k\xe7\x08&@\x87\td=AN-@\xdb\xf0{\xc4C\x98)@\xc3\xf7B,\xeb\x8d/@\x898\x8d\xbdB\xa8,@\xc7Tfl\xcf\xd3,@\x88\xd7\x8b\n6\x8f/@\xf1F\xcb\xae\x1b\xfe(@\xdc\xeb(\xeca,%@\xab\x9c\n\xd8\x95O,@\xed\r\x90\x8d02.@\xb7s\x05\x80SD.@\x9d\r#\x90uQ(@\xf1F\xcb\xae\x1b\xfe(@\x91\x1fg\x0b\xbc\xcd,@N\xc9\xe5#\x14&-@/\xd8\\\xa2ZJ-@F\x1c\xe1U\x11\xe1+@yZ;\x8b#\xf2&@\xd0X\x16\x83\xe2\xb5\'@Y\xbe\xc6\x86\x1aX)@\x93%\x06\xbd\xcfy(@\xed\xe1\x1d\xbc\xf7\xf6(@\xb5x\xec_\xd6\xa1,@sc\x03P\xbd\xe8+@\x8ef\x80%\x8di,@o\xba\x8c+\x19\x9f/@\xe8\xea\x17/\x12\xa7/@\xc6\xea[,\x9f\xbe,@q\x1b\xf2\x0eR\x04,@\x9f\x94iR\xc9\x8d+@\x0e\nB\xc9q),@\xb6\xe3G\xc4k,\'@\xc4\x86\xca\xf9"\xa2-@\x91#\x8e\xef\x83L)@\xa5\xb0]\xbb\x93\xea+@\xae3\xfc}U&)@M[w.\x8b\xe6,@\xa0\xfe\x1ae\xd1\xf9.@\xa1\xaek\x86\x94\x84)@\xeb\xaf\xa3\xe2W\r0@\x9e\xb3\xd1O(\x1c,@kRG\xf8\xb9\xa5,@\x9dM\xee\xb2\x06\xef%@\xc3wz\x8a\x8fz\'@\x03\xf9\x1d\xd8\x08\x07)@\xff\\nJ[<+@77\x97\x90\xb5H\'@\xda\x07\xd6\x82\x96F)@ \x14\xa9\xab\x88H,@\xf5E\x80\x90U\x1c,@N\r\xe0e\xeb\x10,@\xe0\xb5Fx\x12\xb8)@\x18\xe7\xbfE\xc3..@\xe1\xa5\x8df\x1c\xb8(@\x84\x93\xde\xec\xce .@\x11!\xce\x0bE\xa5,@\xbf\xb4\x1d\xb8\xcbQ,@?\xe6\xc5\x91\xf7\xad+@J\xe1J\xcd\xd1C)@\xfd\xc9\xdf\xc9\x981.@\xe6>|\xd3Y\x0f)@\xa5[\xfe\xb5fE.@\xbb\xfb\x93{Y2+@`b\x06\xa5\x02\xf9+@\x00U\xd2\x1c\xb9\xf3%@\x82F\x00u\xaf\xd2%@\x8a\xbb\x10bZ\xf6.@C\n\x1e\x08\x14#*@\xbb\xfb\x93{Y2+@\xe6\x8dp\xbfJ\x97.@\x8d\xa4md%\xfe+@\xd4\xce\xc4\xc6\xcfO)@X\x111\xd1Ww,@\xae\xcc\x99\xa5\xd4".@\xedvNO\xd1\r%@\xd5\x7f`\x1b\xe4V,@\xb0\x80d\xcd\xea\x12\'@\xef\xda\x178Q\xe5%@,\xd0D)\xe8Q/@$/\xdb\xdb~..@\xbe\x84?\x96\x9f\xf5(@\xc7\n\xbc\x9b\x97\xd4/@L\xa66fd\xbf&@\'\xa7W/\'R,@\xcd\x80\xfc\x1e[\xd0+@oH\xaaShL/@4\xe8~\xffr\xc5/@6y\x10\xe1\xf6:+@\xa9\xf2\xba\xd1C\x04-@\n\xab4Xc#*@v\x8b\x9e(\x10N+@\xe2#{=K\x0e/@0\xea\xbc)\xe0\xef%@9\xca\x86;\x96$-@\xaf\xfd\\\xd0o\xc7-@H\xcc8`\xc9\x94-@\x94\xbb\xd4WF\xf5-@/\xb2\x05m6\x0b.@\xcd\xcd)\x80\xfe\xea-@\x1d\x05\xcc`8H/@J\xb3[+\xb1\xa1&@\xa6\xb2\x8bLCF,@K\x12):\xe1\x8e/@\xf5\xda?\x14\xc6`,@3\xbd\x14%\xff\x1e%@\x0c\xa4\x90\xce\xc9\xe1\'@\xa9lP\x85Y\x1d.@N\xd4&\x86\xf7\xef)@\xaa=\xb3\xe5\x17\\&@!\xa3c\xb62\xed%@\xc9i\xef#\x01\xf9)@:"!\xb9N\x12.@\xee\x82\xfc3\xd8\xb0,@\xfc\xe7\x15\x9e\xf9\xc3-@ \xb3\x1cr\xa7\xdf)@\x89\x80l\xa7\xea\x86.@\xfdl\xcb\xdc\x01j,@k\x7f\x10s\xa7\xb3,@\xc9i\xef#\x01\xf9)@\xcb\xd4)\xb9T:-@\xe1\xb7y\x14E-0@+\x89G!\xc0\xbe-@D\xf3F\xe0\x8b\xcf-@\xaf\xeb\xdf\xbc\xa4\xd7-@\x06\xba\xc4\xe7\xf3<.@\xdf8\x95W\xb8\xc9-@\x12K\xf1\xf7\xb8\xa0-@\xbf\xb3\x14\xb6\xc3_)@\xe9\xe3X\x85\xdf\xc5-@\x17\xeb\x9c\x00\xc5X/@\xa8u\xd3\xd0C\xf9-@\x13\xb9=\x8f*X(@P\x99"\x90\xca\xa2,@\x83\xa9$r>R-@yy_\'\xe0I-@\xa5\xe8\xaa>m\xa5&@\x14\xa0GF\xafk*@\xba|5\x8c\xa0R(@N\x1b|\xcf\xc1\xae*@Ok\xf3\xe4o\x82)@\x16P\xd3\'\x17s,@>RVy(\x86,@dyj\xa2\x13?\'@\x0c\x1au(\x93l,@\xf7h\x91\x86Zi(@\xb7\x8f>\xc9\xcd\xf8+@$\xcd\xfcA$\x8e-@\x03N\xb3TS|\x08\xc0s;\x0c\x0b\xc4\x03,@\x02\xb8\x91d\xe5\x940@\x18\x9b\xdck&\x1e+@>\xd36\x19"\x8b(@\xcc2\x896GK,@}##R\xab8*@S\x9a\x97$yL%@$e\x03\x90\xa1Q\'@1\xbe\xb0\x8d\xfc40@X\xaatY\x82\xf8&@:\x00\x96\xb0\x88\xce&@\xadm\x08w5\xd4,@\xd8\xab\x85\xd0\xe20+@\x12\x1f\xeddw\x84.@)\xbfA\x1f\x05a/@Abd\x80\x0b\xf2)@s\x06S\xc5\x04[,@\xb5\x91\xe3\xcd-\x8f/@\xa8tq\xeeH),@\xa4\xe2\'\xafN\x8a)@{L\xa9\xba\xd1\xd2+@\xd2\xa0a\x19\x8dY,@\x17\xdd\x81\xdd\x88\xd1(@\xb0\xf2\xea\x10\xeee+@\xd4\xea\xb1\x1e\xa1U*@\x98\x82\x95\xf0\xac:-@Z\xd4\xb9A\xb4\xe9,@2\x84\xd5\xaf\xef\xdd.@H\x06\xa7x\xc9\xd9-@\xe5\x9cOL\xa7\xb3&@\xdb\x0e${\x86\n/@\xe3\x14-\x92G(-@\x80\x92\x7fWt\n*@\xf0\x0c\xa6\x18^7(@\x04c\xad8\xf8\x8a.@\xb2\xcd\xa1\xb4\xc1\x91\'@\x0e\xcd\xe3\n\xcbi+@\x15E\xe7\xb3\xee\x00*@6pw\x80\x8e",@J[c4\xfa>&@I\xdc\x9b0qb.@\xbeM\xec$\x97\x91,@\xfa(a9\x8c\x14+@AG/~\xcb\x11%@\xea\xee\x80\xfa\x12\x95.@P\x93+\xe9\xcd\xd1,@\xbe\xe5\xed\xfa\x14\x0b*@Z\x83 \xda*(.@{\x9e^mk\x95/@\x8c\xee\xd4\xb5\xea/0@\xc40\xc1\x10*6.@\x98\xc4.\x12\xfc\x9f\'@\x0f\'f\x88\x1c\xef%@\xd9e\x0e&NI*@\x00\xbf\x0c\xf0\x06\x01*@\x97,\xc1E\xe8F-@ r\xaf\xd8\x85\xbd,@\x1c\xe6v:\xa2\xd5,@g\n\xb2K\xc8\x1d.@\xedMv\x1dj\x86.@\xc5\xc9\xbbc%\xc0)@>\xc7C\xe2\xac\xe8)@\xe3\xa8\xac\xc1\xd9#,@\xd65X\xc8\xd0\xad-@\xf0\x18/8\xf5\x96%@\x86U\xbbsfC-@}oS\xd4\xf1>+@]s\xa5\xa6o\xe6-@\xe7\x96\xa5",\x0e+@\x84\xc6\x8c\x1cP\xc8-@\x93\xc1z\xe3\x9a\x92-@Q+\x15h\x0f\xdf-@e9VJ\xbe\xcd\'@\xfa\xc2\xa3\x15?\x9a+@\x0b\xf3\x8f3\xdc\x17\'@\xf9\xb9r\x10\xafh-@g\x03Q^\x80\xbd\'@\x00\x17\xba\xf4-C-@\x8c\xca\xa3\'F\x19%@g\x96\xff\xd8\x11\t\'@.\xa5=^\x1b*-@3\xef\x05\x04\xb6\xd9(@\xa3\x8c\xd1\t\xfb\r)@\x00.\x01k\xfa\x9b/@\xc4\xb3\x1d\x9c\xef\x03/@\xe521\x93\xf2C*@\xe6S1M\xb8>(@~\xfa`bP\n-@|<\xcd\x15Q\xb7+@\xf5\xf2\x1c\xd1t\x05(@\x8f\xd3\xffI\xfd@/@\xf4an\x00\xf1\x07*@\xd3\x1e\x80\xb3\xff\x91-@:\xe5g\xec\x99\'&@A\xc2\xd1N\x0e\xef%@0\xc6\x9c\x00{M+@\x02BG+fC*@|\xae6\x11s9,@\xfcPq\xa1\x85&-@\xff\xa1|\x8e\xb3\xd5.@\x98xA\xddX|(@@\xf62\'n\x1e/@\x87.a\x9f\x19)+@K\x11[c:\xc2-@\xd3\xbeJ\x0e%\xea-@\x1dc\xf9\xfb\x98\x10\x0f@\xf6\xafd\x86\xcf\x01(@\x90\xd2\x8e9U\xf7.@_;\x1aRk[-@s[\xc5\x03^\xcb-@8\x03{5\xc3\xf9-@\x8e2\xf5\x11\xfex)@<\x19\xee\xab\xf5f&@\xb3\x9aS\xd4i\x05&@\x9aZu\xa1*G*@\x0e\xe0\xfa )\xfa+@\xfb\x12,\xc6\xa5\x98,@`\xfff\xf2\xfe\xc5-@Ic\x0bB\xf7\xbb-@3\xeb\xd0s\xb2\xe7,@0\x18\x993\r\xac,@\x17\x9e.\x9bw\xf4-@\xfa\xc6\x19^t2.@Q\x01@\xb0~),@\xab\xb3\x96\xcdzS+@\xaa\x84S\xe9`;+@\x81M\x98kL -@\x8b\x00Y\xe2\x1f\x9b-@Ic\x0bB\xf7\xbb-@\xb4\xbf\xc4\x90G\x19.@]O\xa2\x9b\xc1\xac,@\x078\xd7\r\x88\xb6\x19@\xef4\xd65\x80\xfa-@s\xed\xfc\xe8]\x17*@O0\x82;\x91\xc3.@\xfaG\xcc]\x03U+@\xba\xc8\xa4\x90\x83\xd6.@"\x1a\xf0\xe5\xa1\xbb\'@\xae\xa9\xef\xeb\xd3\x11+@]\x9f\xf2\x919\xc3)@\x1a\x8b\x84\xce\xd69-@f\xdcZ-\x87$\'@\x85v\xf2\xdb\xad|*@RC\xeen:\r*@\xb4;\x94\x19i\x18.@\x04J-Q\x99t)@\xe0w\xc7\xdc\x07\x0e.@\xe7\x8as\x89\x9c\xc9,@\x92A\x95\xda\x04\xcc.@\x9fA>\xd4U8,@\xe3+\xbc\xbd\xe8\x82(@\xf1\x86\xd7\xf0\xeb\x13.@\x8e}\xd8@B%+@`\xcd\xf6\xd2\xc6D-@\xc3\x169\xe1k\xd4/@\xbe\xf3\xf1=S\x9e/@\xff\x8eBE78+@\x01\xcbT\xbb\x9b5-@vk\xab\x12(:)@/\xec\xc8\x94\x15x,@\xb40T!|Z/@\x7f\xd0*\x85\x0e\x8c/@eZc\xcb\xbc\xd6-@/\xc3#\x9b\x1d\xfa+@\xb1\xac%Ft\x85)@b\xfd\xe9\x03\x0b\xc7/@\xc6\xc1\x040\x94\xe0&@1\xcd\x81y\x80\xec%@\xa4\xa2\xcaF\xe3\xfc,@[\xd4\x8d~\xa2\x85&@\x0bX\xbe\xa9\xb51*@\xad\xe9\xa7\xfac\xa8\'@\x89\xc9\xaf\x83\xae\xc0-@\xba-\x10\xb8V\xf4(@\x99[\x11So\x96\x08@\xdfL\xfdmj2\'@\xa4q1\x9f\xe2\x06+@?\x97\x90\x84R\x89-@Y .c\xd8w,@\xb2\xb9#\x1f\x02\xbf,@\xeb\xcdI\xd8\xf3P+@\xfa\xb5\xb5\x1a\xc2\xa1/@}\x00|\xb13\x90%@g@$\xf9\xfb\x1b,@\xdb}\x94 ,\xe2-@\xd4\xc5B\xa7\xa9*-@l\x00\xd8\xac"\x99-@}<\x1e\x9d\x1e\xfc.@\xb1m\xa3\xd3o\x7f-@41fG\xa3\xf0(@9\xc0D\x14\xf7^%@&x\x10\xe6\xcd\xbd/@\xc6-\xdc\x92e\x1a,@\x07\xf0J\x81(X,@\xfc\x1fdgB\x10.@\xbba3\xaa\xb9F\'@\xbeTR\xbdB\x12*@\xa5\tf&\xa1\x04+@\xbf#$\xd9\xa7%+@?9+\x10\x9e\xd8+@\x9d\x12\xb9>\x84\xc3,@\x90\x00U\xd3\x18a,@\xdaC\x1d$\x01\xeb+@\x1e\xe5!\x8b\xae\xa6+@\xb3\xed\xc2\x0b\x1d\x01/@\xbb\xcar\xc7x\xe1,@pm\x7fD-\xbc\'@z\xef\tYA\xb2+@\xc1\xec\x02I\x01K*@\x17\xdd\x81\xdd\x88\xd1(@_"\x1a\x82\xec\'+@\xabc\x870F\x9b+@3\x1d,}\xd8,,@\xb8\x12jo\xb1#)@^\xf6\xfe\x89k\x17&@\xa89\x0e\x97Z\x10\'@3\xee\x83\xc8\xe6\x99-@\x85\xe2\x15\xce=p,@-\x93\xee}0\xac,@\x9eTlqs\x9e,@\xce\xd8\xd2vC\r-@7\xdfi\xb1\xe5^&@\xfc\xc0l\xf4\xb1\xad*@\x88?\xc0+\x80\xcc,@5\x04\'\x85Y\x80,@\xe0\x11};\x80\x02.@\xb1\x1a\x9f\xef2b-@\xa0\xfc\xe2\x18\xefJ)@\xc7u9z\xd7\x94,@\x83\xbf\xf1\xf9\xaf\x91-@\x9aq\x1a\xbe\xa7\x04.@\x07\x0el\xf2\xd1\x7f*@\x19\x95\x99\x02\x02,,@q\xbf\xdf0\x10k-@\t\x1aXk\xa2\xe3*@\xd3\xca,5iJ*@\xf6\xa8A\xa8\xa2{*@\x96\x8eq#\xff\xf0)@S3\xc8|\x07\x83-@\xeb\xa1\xa2E\x02F,@\xd7T\x15\xb0\nU+@\xf1\x84\x9a\x8d\xed\xdc-@\xbb\xe5\x7fV\x00v)@\xd0<\xb7d\x18\xf0(@\x13u\xc4Z\xe1\x85-@\xc3\xd0\x1cT\xc0m\x14@\xf0\xf2]\xe9\xc5\xa4+@\x9d\xf4\xad<9\xf4-@J\x9a\xf4\xf3\xef\xa4(@_\x92\x85\xcb\x13\xbf/@\xea\xe0\x96H-F,@^2\xd4\xdah?,@\x8e\xe0~S%\x05&@tNR\x1f\x96\xf0%@\xdf\x0c\xa9\xf4M\xb3,@\xb8\xb04\xa1\xc6X*@:FK\'I\x11,@&9h4\x86\xc6-@\xec\xf3)\x83\xe6D-@\x1aS\x1e\x13\x8de-@=f\x04\x9e.\x99(@\x8a)\xd4\xef:\xc1\x07@%+\x9c\xfb\xb8u,@t\x00dh\xd9.&@P\x95\xb8\xdf\x89\xf5(@\'\xf4\xdd/\xc3\xe2-@I\x8d4\xca\x18\xf3(@g\xcd\x05\x935\x95-@\x13=\xc73L\x1c*@{\xd5\x0f\xec:\x10.@\x9e%\x83\xff\xf5\xfa(@\xa2\x11\xde\xe5\x8d\xde)@k\x13G\xe1\x8a[&@\xb9\xf43\xe0\t\xd8-@T\xe5[\xda\xb0T+@\x1f\x1f\x8c\xc5\xeb2+@l\xcde\xfb\xa2\xf9(@\x17^v\xdf\xfd +@\xa4\\\x8cl_\x95+@\xe3\x87\xc3\xf7\x03E*@\x88\xd3\xa3\xbc\x85{,@\x1f\xd4\xf1)[/-@\x81~\xfa\x84M\x85)@\xd2Yz`\x1b\x16.@\xdb\x82\xf3\xd0@\xe5(@\xf8\xed\xb8\x03D\x7f)@\x99\xfd\x00\\s\xd0-@P\xcd\x0f\x84\\p)@\x18\x96C\xd5\xf8\xde(@\xce\xa3\x05\xdf9\xb2-@F|\x13~\xad\xad+@\x8d\xd5\xcc\xac\xcc\xf2*@\x96\xebH\n\xd1O&@~\xf3\xa4\x10^\xc9-@!\x0f\xff\xf2\x18-.@\xfb\xcc\xb1\t}J-@\xc6\xcb\xb5z6\xee(@\x8a69#LL*@\x99\xae\x81\xb7N\xef+@2\x06\xae\x05=u)@K\xf0\x93z\xaaR,@\xbe\xdf\'\xcd\x8b3/@,\xdc\x81\xf7\xf6u(@u\x9b\'\x81\x14u*@K:z]\xfe3,@T\xb09\xb1\x93\xc6,@\x89\x1c\x87Q9\xa8(@\x00\x12\xe7\tA\xef(@P\x15\xeb>\x94\xd9*@1\x05\xd8X\xaa|\'@t\x8a\xc4y\x0bm+@\xf2\xc24\xfe\xa3\xfc+@\xd5)\xc4{\x91\xf0(@\xcf\x91\x0b\x8a\x03\xb1,@\xf9\x1dg:y\xe9,@\xfc\x8c\xd3\xcd`\t-@\xa3\x1d\xd9\x104\xc1+@\x19\x05n\x99\x82\xed\x0b@5\x1b\xfd`U\x95*@\x16Ug\x00+\xfc,@4q\x1d\xb9\x12\xbb&@\xf51v<\xb6\x8f+@d\xb5f\xa5P\xcf(@\x82\xc4\xab8J\xf6.@L>\xfe\xd8K\xd0,@\xe0(\xdfL\xa3\xfc,@\x12y\xfdAp\x9c-@\xc5\x0e]\r\x8a3\'@\x05\xf6\x17\xdfm\xfb%@\xfe.\xd1\xe67\xb1*@\xa8\x82-\x83\x95D*@Y\x9ak\xf6m\xd2&@,DmK\xa4\xf5-@6\xe9^\xa0\xaaZ,@\x11\xdf5\x14~\x07.@\x802\xbc"\x12X*@\x05m3\xbc\x857-@\xd1\xa3)?\xef\x7f+@\xe6\xb9C\xc3P\xf6(@\xe2>\xfb\xdb\xd1\xe4(@=\x98\xa7b\x99D(@\r&\xec\x03\xc0\xee%@\xc5\x9fS\xed$E+@\xc2\xfcS\xf1V\xf1-@:\x93\x16\xd87\x01&@\xde\x0e>T\x84;+@\xcf\xb4\x15\x91\x0e\xa9,@\xa2\xcf\xd6"-)&@\x88A\x14\xf4/C+@\xb4\xd5rt\xb4@,@\xebB;P=\xfa*@\x9d.\xf1\xd4\xe7\xe1*@H\xa3_9\xda\xd0&@\xec@\x95\xe1\x14\xdc\'@Q!\xe1N\xec\x94\'@U/#a<q&@*\x07BT\xe9;.@/R\x14\xaeJ\x18-@Y<\xaa&\xb7\x80*@5%q\xc1O\xfd%@\x96x\x9a\x13\xe1\xba,@k\xfeO\n36\'@r`/\xec\x1c\xf6,@\xd6\xec]\xf3n",@\xc1I]`xb&@\x02\xb6\x90z\x92d,@\xf0\x13\x9c\xa4\x99\x0f+@5Y\x7f\x15\x12\xc3,@\x8b\x83L\x9bd\x05)@\xd0\x9f\xa9\';\x9e-@g\x05]\xd9<\xb0%@\xf0W>\xe8\xd5&-@O\xfa\xf5\xc2>\xea,@\t\x15\x08\xa9\xbb\xe5+@S\xd2X>\x922+@^\xa0\xb3B\x86&\'@\xd1i\xae\n\xa6\xa6+@D\xb9\xc5\x96e\x07+@=R\xeb1\xa1\xf7+@\xba\x02\t\x8d\xbb\xfe%@\xad\xfc\xe3&\x0f\xc8)@C\xeb\x93\x81\t|+@\xf7\t\xc1\x9c\xcb\x8b\'@V8\'B\xef8+@\n\x81\xa8\x86\xd6\xc8)@\xecV\xad\x1eT\xa9(@\x99@\xe2\xac\xe5S-@\xcd\x9e\xb4\x96\xd6\x13*@,\x93y\x93\x891\'@\x9a\xaeD\xd8\xdd\x05,@\xd88L3\xc6\x94(@&\xdf\x80vYL-@5\xc5o"\xbf3&@\x05\x9fO\xa8\x7fe(@\x94\xbb\x90\xb9q|\'@Gm\x174\x97T(@\xbf\xec\x82\x8c\xd6d(@y\x7f\xd6\xf2\xe9)&@\xb4 F"E-(@\xdc\x113\xb6\x9f\xe6*@\xe5\xf59\xe8o\xb4+@ \xca\x1eW\x98\xbf\xee\xbf\xe9\'4\x1b\x9f\x9a,@Ys\xbc\xe1_\x89*@z\x90\xa4\xe5Mu(@\x90\xc6/\x9c\xdf\xf3*@\xc5\x9f]Vk\x89,@(\xd5\x98\x0bb\x10/@\\\x06!g\x81z&@\x80\x94\xe2\xa8z\xcd,@\xaa\x7fd/tI-@=,\xe8J\xcbt%@-\xb7\xc5\xcb^\xfa(@#\x15\xb6ylG,@Rs\xd4\xe7%}*@\x04\xbb\xe6P\xee\xcb*@\xf6:\x1a\x14\x96\xc8\'@7)tbg\x8f-@\x83$\x925\xe3\x96-@hQ\xe8\xaa9\x94*@\xd9y\xdc\xfb7\xf5%@\\1\x8d\x1a\xfa\xee-@\xf8\xeb\xce\xd6P4\'@\xe9\x88{\x10\xb8\xde+@\x10\\\xf3Y\xbcK-@\xacB]\x8f\x87Z,@\xadK\xe90\xcd\x8b+@\x84\xb2\xa2\x86\xc4\x12-@;\xad\xd8\x8a\xbf\x8d+@G\x98\x0b\x9d\x87\x0c,@\xf6\x87\xf1\xf6i\x97+@z\x82\xe1\xd5\xa3\xab,@+O^\xe2|\xcf\'@\x9d\xb0I\xa5\x1f\xeb*@\x96r\xcb*;\x88&@\xae\x00\x86\xdf\xa3\r,@\n\xac\xcc*\x98\xd3,@\x8e\x9d\xc3]N\x0e,@\x9e\xab\xd2_\x9c\xd7%@S8-\xd3"z\'@\xbf\xbe\x9f\xad@\xc7,@\x82n\xf0L\xd4w/@\xbeT\xcb\xec\xd9`*@\xd5\xe4\xa5P\x15\x06-@\x93\xeb\x0b%\x1e\xd3+@\xfas\x9f\xd436+@\x1b!\xff=\x12\xf0-@\x82\x17alO\xb1+@Z$\x88\tv<+@\xca:i\x17o\xdb&@\x98p.\xe5\x8b\x07)@O\xf8\xf2\x18P\x04.@\x94\xb2O\x15,`)@\x07\x02\xa1\x98\xd8$/@G\x94\xca\x12C\xdf%@)\xbfA\x1f\x05a/@\x06\xf0\x81\x02V\xf6.@q\xc7\x0b%f\x9d\'@\xfaC\xd4\xf5\xa6\xb4)@\\\xf5\x81\x87\xd4\xd4-@\x9c\xe1f\xacN\xdc(@\x0c\xdd\x00\x15\x03 -@\xb4\xc6RA\x95j,@\x81\xb6\x9bUv\xe2,@h3=\x83<-+@i)E\x87\xd8\x87&@+}W2\xa8\xaf&@\xdc\xd2Uy\x12Y,@K\x90r=~v(@Y8\xf0T\xd0\xe6,@R\xe4\x8cMPy.@\x84\xdf\x90\xf5\xbb\x95-@\xd1\xf3\xc8Ou\x1c-@\xea\xcf\xef\x06\xe0\x9e.@\xa9;\xb5\xe6)$*@ \x01\x05\xceI-\x08@R\x9d\xbe\xcd\xea=,@\x89\x1aU\xa9\xbd\xb4+@\x9ctd+\x86\n.@\xddHvA\x98\xfa%@\x9d2\xcdx\x83 0@o\x8c\xffW\\\xa2\'@\xfb\xc3D\xbdh\xdb%@Xg/e06(@XK\x90+\x045-@\x18\xc6I\xd2\xc1F&@D\xf8\xb6\x1c.R)@(e\xe3c\xa9\xe7(@\x08\x1f\xe6\xe1\xc9\xe1,@\xab|\xe4\xe0\x82\x00&@(\x03\x031\xb9\x9a/@\x0bo\x93\x03\x02\x82.@_^\xb1\xafmw,@|<\x84\x8fw\x8e-@\xf4/\xf9\x19).)@\xb5l\x91\xd6e\x97,@\x01-%\xe2x\x89/@N\x01I\xc2\x07\xf4\'@\xbe-0|"{\'@\xa9\xf7\x9e\xca\x08\xf2,@\xa6T6$a7&@\xa5\tf&\xa1\x04+@\x9d=\x8b$p4.@L^\xf2\x0f\n\x070@\xf6V\x0ev\xf1\x12.@.G\xdbg\x96l*@+\xfa{j\xa7\x13,@\x05S\x15\xe7\x83:-@\xd6\xe8\x03&\r\xea,@\x96Y}\xd8\xf9\xf4,@R0bJa\x9e,@\xe0Q\'O\xf1\xa6\'@^\x16*\xcd\xe4\xa6)@\xd3\x1bw\xb7a\xe0\'@x\x1d?+\x88\x8d,@M>\xa5g\x0f\x0e0@\xd6\xd1\xd0\x8c\t\xbd,@D12n\xe8\x01-@EM\x13\xc9\xec\x03,@8\xcf\xfd\t\x0f#.@\xac\\TV\xf3{*@\x86\xd2\xaf\x1e7\x19,@!\x7fOL\xab",@\x1f\\p\x88\xdc\x81(@\xe6\x0e\xf1\x12U\x90,@l\x8b\xe0l\xb1..@\xfb\xbcF8\xe7\x0f/@\xf2#Th4\x0b0@#\x1b\xde\x0b\x9f?&@\xd3\xbe\x053\xb7\x0b*@\x14\x00\xa5\x18:\x14-@J\xe96\x06\x9460@vl\x99\x07\xcd\xbb)@F\x0f\xb5\xda\xa9\xb4\'@=\xeeH\xc87\x7f,@\x0e6\x8c\xbd\xf0\t-@\x97>IW\x8f\x0e,@\xfc\xff]\x1e\x0c2*@3\xb9Q|\xdc\xb6,@\xa1J\xcc\xf2\xbd#+@TX\xd8\x96R).@\x84\xc0]\xf9\xd6\xba-@\xe3R$\x13,Y+@6\t\x81\xcak\xb9-@\x0b\x85\xa9{4\xd0-@\x9em\xb9{9\xae-@\x0e2Pg/\xda(@*\xe8\xae\x04\\\xe8+@]\x84\xd9\x9c\'r*@\x875TX\xd29&@zaV\xcf\xee\xba\x07@ ,\x88.\x1e+-@\x82@\x85\xae3\xf9)@\x1f@\xbb\x1eA\x1a.@B\xd6UB\xf1\x070@C\x16\xdc\xcff\xc2,@\x92\xe6\xe5mP\xf0*@\xe1\x06\xb9O\xb0\x88&@5Z\xc9\x80\xf6z&@L\x17el\xdbk+@\x01r\x19s\x1d\xfc/@\xe1b\x918\x95\x0c)@\x8d\xe3\xa8\xc6(\xad+@\xd5\rmde7,@\xe9YB\xc8#\xde-@q#0\xc0P\x81*@7\xf5\xa38\xd2e,@\x17*\xc8\xbcZ\xa7\'@\x83\x0fp\n\xc0\xc6-@S\xc52f\xc3\xea+@\xe6\xfdy\xa0\x17\xa9(@a8A\x91\x93\xe2/@0\x16\xac\xc6K\xc4+@\x8d%\x15o\x7f",@\x13\xc4c\x97\x8c`(@b\xdaPh\x88\xfa/@i\xa24\xf0\xa3\x06-@\x92\x16\xe3\x128\xc6+@EWq\\\xa9\xa0+@\x8b^\n#\xa5\x93)@T\x99\x00\xef\x93\xf4-@\x05\x99\x86B\x1f\xd5&@SK\xfeP\xc2f-@\x1d|V\xfc\xba%\'@QV\x8f\xca\xb7\xc9.@\\r\x13y\x82\x00-@\xc6\xcc\xe1N\x99\xd6+@\xd8\xfc\x15zB\x99&@\xca^\x97\xc3f\x05-@\xd2L\x13!\xe6\xba&@\x9d\xfc\x89U\x99\xa8+@\xf6\xf44\xe8\xf9\xd9+@\xac\xe7\r[\xff\xa5,@Fy\x91a1=+@z\xed\xbaPD\xc9,@\xaeQ\xe1/i\xd5-@\xddW\xd7\xfa\xfdV(@z^\x1a\x0e\xb6\xb7)@\xd3\xacH\x99dI*@\xfdNC\xdf\xb1\xe0+@wJ\x96D\xdf7(@\xca=&*\x08:+@\xb9U\xe5\x18\x91\x1f0@4!\r`}Z&@q\xc2W\xd4Ch(@\x12\xb8\x82\xb8]\xfd,@\x80\x1bzYz\xf7+@\xa8\xa0\xfbK\xfdf)@bW\x9f\x8b3\xca\'@,{\xfc\xc6\x06\xb6+@\x18w\xb6\xd1g\xca-@\xb5pZ$_\xc6\'@\xb5\xae^\xe3O\xa4,@j\xb0+\xc3\xa5 *@s\xc7\x15\x00\x1c\x19,@\x1e\x1c\x895\x1cJ-@U\x8b\xed\x05\xe7\xec.@o\x94\x91\xb8u`,@\x87\xdd\x88/\\`-@\xc5V\xe9U\x99\x05+@\x10\xd6\x18\xcc[\xcc*@\x85{l\x17\x02D\'@=\xa6\xeb5]\xfa)@$\x10x\xd5\xa0Y/@\x06h9=\x9c\xb7(@\x07Gl\xc0\xeeB.@\xe4\x98eM\xfe\x84&@\xa1K\xb7\xady%0@"\x7f;\x0f\xd6Z(@\xf1\xe5#\xed\x9a\xa9(@\xe8e\x12\xd5\x95\x9a)@4\t\xe8\xb3\x852+@\xeaR,\xdc\x1bk,@\x99N\x02\xc2\x1a\xf7,@w\x04;\x7f\xec\x95,@\xdd\x16M\xe9]\x05*@\x00&\xf2S\x88\xe6-@3I\xc2\x9c_")@@c\x8a\xc9\xdf\x9b+@\x1bm\xb7\xc0\x94\xd1+@\xd9\xce_\xc2@\xfc)@\xc5\xf4\x92A\x00_.@\xe8\xadE\xca?\x96-@\xf9\x9d\x0e\x13\x828*@\x1f\x1f\xc6\'ix&@\x89]?O\xa2\xac)@T\xfd\x94\t\xd0\x1a.@z\xf2g-\xf9\x93-@\xbe\xf74\xd5\x8e\xc3.@\xd2\x00<\x8e\x15\x7f-@\xe1\xa3\x94b\xd4^)@\xcd\xcb\xfa\xd4E"\x03@\x14\xeb=P\x8bL/@Fk\x82\x11(q,@\xa9\xa1\xf8cG4,@X8\'\xd8\x8aW*@\x97\xaeKQb\xcc-@\x84\r\xaf\x82\x8a\xe9,@\xfdV;v\x99!-@\x83\xe0:N\xaa\x9f/@\xf2.\xcb\x04)\xeb+@\x144/o\xeac,@\xfa\x18\x0f\xd3(F\'@\xa0\xc40\x0b\x88\xa8-@\xb7\x12\x98\x00\xfa\x03.@\x06\xd0\x04\xd6\x89_(@\xb0\x9cs\xa5\'\xd3)@d\xb2/\xff\xa7\xa4,@\xdfb\xc5\xaf\xd3\xd0)@w\xee\xfeuwF/@J\xb3t\xdaL +@\xc6\xeeV\x18\xe4P/@9s\xde@\xf9],@i\xb2\xf2{\x11-0@\xd0\x95\x9a\xd2\xf2\x1c&@\xd1!\'\xb19b(@5\xa5~[\xd2\xda,@\xc9\x9c*\x1f\x0fh*@\xcd\x9d.-V\xf7.@\xcc\x12`\x81\x8b0-@5P\x97\xe9Ce.@\xd1\xc6p\x02ts&@Pr]\xcc\xa9\'-@;L0}\xb8b+@J\x14\x0bu;\xac+@\xec]!\xe1}W+@\xb0\xaa\x0b\xa5\x01\xc8&@\xbcc\xf4\xdf\xd54,@W\xe6\x1c\xb4\xef\x92,@\xfa\xf2\xf7"\xb4\xe6/@\x16\x0e\xb6;x\x81/@k\x1cI\x1b\xfb(&@^O\xc1\xbb\xb9?/@\x82@\x85\xae3\xf9)@Cq!\xb7\xe9\x1b,@i\xe8\x9c\xdf8B*@\xfag\xee\xaao*,@\xc8R\xc2\x11Z\x0e\'@\xc6Q_[F\x0f.@\xc4\xb3\x1d\x9c\xef\x03/@)(@f\xfe\xfa)@oZ`OV4\'@@:3\x86Bp-@5P\x97\xe9Ce.@\xe4\x94\x90\r\tT+@O\x1eH\x93\x81\x94&@K\xf0\x93z\xaaR,@{7\xd9\x02v4.@\r\xd1eZ\xe4y-@\xdelj\xd1\x18\x9b\'@\x95\xc4\xe9\xdc\xa1\x11,@\x1d~\x81\xdc/\xd9)@\xd4%c\xe2D\xba,@\x85\x86\xc3X\x03\x92-@\x9b\x8e\xcb\xff\xd0\xa2*@\x95\xff)\xe5/8-@\xd1\x1d\xe0\x11_k,@3\xea\xa1t\xb7t-@\xc7\xad\xfd\x82O\x83)@\x0fG\xee@\xe2|(@s3\x18\xd7V\x11,@\xa7M0\x98\xd4\x12(@!X-(Q\x8e.@f\xba\xe7\x0c\xa8\x010@5\xa5~[\xd2\xda,@m\xcant\x8c1+@{\xe5V\xb2<\xbd&@\xeczL\x04\xae\x0c,@\xb3\x00\xf3\xa3\xb6\xa1+@`\xbcj\xee\x86C\x04@\xe3\x8d~7x\xe8-@_y\xb0>\x8e\x03/@\x10\xf9\xd5\xe0\xd7\xd4/@1\x80\xb9s\x9d\xfd$@\x8c\x16<[\xe0\x8e/@\xdd*PII\xc2)@\x98\xeb\xcf\x19\xf2\x9e.@\xab\xb0\xc4)\n)-@F\xab\xc1{\x15),@c\\\x04\x02H\xdc,@A\x81\x8d\xb5\xa0\x08&@\xb9|\xdf\x92d\x1c,@\x05\xd1]u\xa6d,@}[\xfcK\xcd\x89/@\x96\xfe7X\x8e\xf7&@\xf1u!Y\x1e8\'@\xad\xbe\xf0l\xb7=\'@\xbc\xb2K\x10\xe0\x9b/@f\xdcZ-\x87$\'@\xa1\x87\x83(r\xef*@J\xa7\x82H\xcfj+@\x0fQ\xe1\t\xbd\x08-@oh\xee#<Z(@\x82*\x16\x18*O-@\xe2rx\x18\xbb\x01,@\xd4)u\x8e+)+@\xc7"\x7f6[\xf7-@\xeb\xe6\xe8\xd0!\xb7\'@j@\x87\xeb3\x82+@\xf88\xa3\xd6\xe5\xf2%@\n\xc5u\xd3\xedH.@\xee\x0cv\xc9\x00\t&@\xe6T\x99\x0e\xcb4&@V\x9a\x94\xf01\r-@\xd5U5\xaebQ*@\x0f\x84=\x18ke&@\xc3\xbe\x9as\xe6\xa3(@\xb2\xab\xedKO\x0c&@\xe6\x1b|\x94E\x19.@\xc1\xe9\x9d\xe9:\xf4%@\xa1p\x91\xe42Q-@\xc0\xcfX\xfa$\xe4*@\xf4"n\x94]\xeb)@x\xda\xe6\xe7b|*@\xc8\xca\x1fX\x04x,@ \x167\xc0b\x87-@\x90k\x8d\x19\x81q.@\xb9\xb77/\xdea.@\xfd\x80[8\xa0\xe1,@\xa2Z\x02\xa8\xca\xa6-@\xb88 \x9cv\x9b\'@\x9d\x13\x06}\x8ek,@\xf8\xea#m\xc7\x83(@\x1e\xa7\xc1\xb2H\xf9)@\x0f-\nH\x10>%@\xb0\xf2\xea\x10\xeee+@\\\xaa\xa4\xccj\x1a+@>\xabN\xdboZ*@\x8b{\x13\xeee\x8d\'@l\x1ej\x81\x1cG*@\x0b\x86\x88N\x19H&@\xe6\xfc<\t\x1d\xcc)@!\x8a\xbd\xe9l^,@z\xd3,\xbciH,@\xe9O\xe6SvY*@\x88\xb6\x1c5\x9e\xff.@\xbdJM6\xa4\x96+@\xd6}\x92[\xd5\xb4,@2\xce>\xaa\xdc\x0e.@\x8f\x02\x18\x02\xa8\x9f&@d\x89\xe1H\xca\xe2*@\xba\x8b\x0b\x90~\x1b.@\xa2(Wu\xd5B&@)\r\x05\xea\xb5\xa9&@\x1a\xfa\xe4\xeeUB-@\xb5\x0e(\xedi\xaf,@\xa5\x06\x14\xe5\x0c\xaa\r@\x83J\xaa\xa6u\xf1%@\x82&\x9d\xbb\xc3\x0b.@\x14\xf2\xf4\xc2Tt%@n\xb0\x0b\x8c\xc80\'@\x8f#xH7\xc7%@:\xf7Zf2\xc3,@\x8d\xd3R\xb7VQ&@$\x95"\xce1\x81-@\xe6d\xab.\x15\xdc-@0e\xaaq\\\x07,@\x1b\xdf\xde\xfe\xa64+@\x93\xfdV\xb4A\x7f,@\xb4\xc6\xfe\xa8/A,@\xb3\x05x!Oc-@\x03\x95$[w\x16.@\x90}\xc7\x17\x13{,@\xd3CW\x8d\xe2,,@\x15\xa7H(p\xa4(@\xeeip\xb5\x134\'@\xb7\x7f\x19\x90Z\x19%@r\xf1\n\xcfG\xdf&@\te8c\xbe%,@\xf2\xfaH|3\xe6&@\x1f%\x88\x80\xd0\xad\'@\xa6\xb0\xc3Fi\xf5,@ \xba\xc9=l\xa4&@\xc6\x87\xdb\xd0@V)@\xf1\\\x15\xa1\x9f\xc2(@\xc1\xd3g\x1d.\x89)@j\x99\\\x83\x16f,@\\\x13\xc9HG\xc7,@2\x03\xa3\xe7[H,@\xaa4\xbf\xa1\xc6?+@u\xff\r\x17~\xbf/@\xb2Gw\x87{\x1c.@\x1ba\xf0h\xa1\xf5.@\xa0K\x80Xf\x1e%@xd\xc2I\n\x15*@AU\x98I\x1b_)@D-\'(\x84x-@\xb5\x9e\x8c\xe0Y3-@/A\xe3\x8f\xee\x95&@2l\xa7-\x7f\x11,@\xa6\x85Jhr\x90+@o\x9eC\x07;\x17&@\xea4\x94\x903\xce*@\x9a\xees\xc6\xac\x06,@\xe5\xd9\xd6\x94\xeb\xa6\'@U\xb6o\xd1r\xdc+@S+VeL\xee(@\x97[\xb637\x13+@\t\xc2eE\xafz*@\x01\xcf\x1e\xe0\xf3\xb2-@\x9f\xf5\x02\xee\x89/*@\xfe\x0c\xca\x15\x8eH,@\x86\x89J:c4.@\xae\xcdb\xc5\xa5\xe3-@\xf6&\x82\xbd$\x87&@\x03b\x85m\xc0~\'@\xa77\x9e\x03!\xac-@\xb0\xedT-q&-@\x97\x81\xf5;\x9b\xbe(@\x0f#\x10\xb4\xd52*@\x97\xdeYcv\xb1,@\xfb\xb4L\xd1\xc3h\'@o\x12\xa3\xccx\xee,@\x86\x98\xd9\xa7A\xd2-@-|)\xda\xe2[,@\xfa\x98\x1e\xdeu\x1c+@b\xfe\xaaP)J&@\x86!\xa9X\xcc\xaa-@=Q\xee\x80a\xac,@\xb7qR\xc3\x8a\xc4&@&=gC\xc8\xce(@\xf4&\x05g)\x9b.@\x86\x88\x1c\x15\xfb\x10.@V,\x19\xe3\xf2\x9d\'@\xd2Cu\x1b\xb0\xfb.@\xf0\x8by\xa6v\xa3\'@\xcb\x18$\x90\x0cF,@%\x00\x86\xe1\x98\xf0%@\x86\x88X\x02\xd8\x96(@\xb0\x96\xc1f\xd4x.@\x99\xd9\xa0\x96\r\x04,@\xbd\x1d/\xa2=>.@u]\xf0\xf4$\x98,@\xc54mz\x1a\xcf-@f\xf4\\\xcc\t\xd6-@\xa2\xc6vpR\xd8-@\xcci\x19\xdf\x99\xd1+@!mH\xbaqz,@\x9aF(\x15\x13\xe1)@\xd8\xa8\xb4Fgj,@&\x1e.\x1a\xd2\xe2&@\x1a\x13\x8f\xe3#\x99&@\xb0Q\x12H<\xb1*@\xca\x82\xd8:/\n.@\xb6\xb9\x85w\xd4;,@E\xa1\xc8\x98\x87\xce,@2%q\xc6\x87V*@\x88\x9ePTo\xd3\'@\xdb\xfcp\x19\x96\xcd&@G\xda~\xce#\x10,@\xd0.\x15\xbd02/@\xd0m\xf4`}\xd7,@deR>L\x0f,@\xa85\xf7\xea\xb9\x90)@=\xfd8\xe0\xefc(@\xda\xc6\x8bk\xf14+@\x11\xfce\xe5b\xf4-@\xc1\xf8\x8ae\xe3\xcc-@#JZ:\x07\xf6-@E\x0fD\x9a\xd6#,@P\x94p\x05\xd3\xa9,@\x02\xcf\xc9G\'\xb9,@\x07\xcb\x13@4\xe9%@\xcf{\xd60\xabD-@\x17\t\xb9[Y\xd5,@\xc6\x98\x92xeX.@\xf5Y\xfe\xcf\xed\xe7+@\xf3\xbe\xc3{\'\xec,@\xaa#\x01\xff\x9d\x06+@\x8a\x08\x842\x12\xf8+@\xd1v\x87Z\xac\xb5,@V\xfeP\x82\x94p+@9\xc1I\x83G%%@5\xd7=\xf5\x9e\x13\'@\xee%\x1d\x98\xe3\x0c)@\xa7\xff\xbe.\xb0J,@\xb0\xf6\xbc9\x8e\xdd-@\xff#K[\x93\x82-@E4\x98/l\xfb-@\r\xf1\xe6\xf9\x06\xd7\'@Jc^\x89\xae^,@\xc5\xd2\x84~\xc5\xf8,@\\\xee\xa6m\xbaR+@\xcd1\xed\x144\xdf+@\x133\xfa\xa9\xc2N)@\xb7\xf2\xc4X\xbf\xc5&@\xc0\x15J{C (@~\xba\xfc\x96;\xcb,@\xa3M\xbag\x8ei)@:\xb5\xdbg\xe3\xea,@\xf3?\xbf\x18Y\x11*@\x80E8\x00\xe21.@*J}\'\x12\xe1-@\x97[>\x9ep\x88*@@\x95]l\xaaa,@\xfb\xfeR\x16\xac&/@(\xe9\xc7\x95\xaeT-@\x93\x1a\x81\x8ez\xd2,@L\xd658\x0e\xb1\'@\xdf\x15.\x16gi%@A\x86\x90\xb4I\xee+@\xd8\x1f\x9aJ\x88\xf8+@\x80:m\xa8\x04\xc6+@\rM"\x1c\xa0K-@p^\x8aN\x7f\xd2,@\xb9>o)Wv(@\xcef.\xdcr\xac*@\n\xda\xb2\x9f|\x08*@\x98SwV\xb8\x96+@\x14\xbba\xd8\xcc\xbf)@8l\xf9\xd7\r|*@\xb6\xc9t}V\x8f/@\xa9\xca\x9e~;\xa2(@Y\x19\x8e\xe2H\x0f-@\x94>*s\x052+@Rb\x9d\xa2\x85\xb8-@\xf6W)o\x84\xea)@\xbd\xd9\xea\x11-\x0e,@_;\x1aRk[-@\xd2\xf0=\xbb\xb9\xc6-@\xfc\x1d\xa7Ze\r*@M\xf0\xa9\x04A\xfc%@3R\x8cVl\x1b,@\xb2\x9e\xde\tv\xd8-@\xafb\x11\xd7=\\,@\xcds\x9b\xc3\xbd:-@n`r\x11\x92*.@\xf9|\x16\xda\x9b\xf0%@\xc5\xb1,\x97[\xab\'@\x9b`\xb1W\xcf\xfa,@\xd5t\xb6\x14]\xf8*@E\xeeQD\xb7\xce%@c\tv%\xb68.@\x99\xe8\ni{\xea,@P^\xa1\xdf\xdf\x97.@\x88"\xac\xfe\x15\x1a,@d%\xb9\x15\x96\xe3-@\x9d\xdbG\xe7\xad\xf1+@\x94{%T\x84\xa0&@\xf8\x1d0\xbc\x9d\x82-@\x8c\x8cy\x96t\xdc\'@\xa2\x15@\xd3\xce\xa7&@\xc8\x08\xb9;\xc8p(@\\\x00\xea\x989\xb7(@\x85\x0f\xe6\xac\xd4\x96\x08@\xefOma&5&@N\xdd\xa9\xef\xff_(@\xf2\xa0\xa6\xc8rJ-@\x8d\x13\x16\x18\xff\x83(@\x94\x14^\xa8\x04P-@8\xeb\x10k\xa9A*@#V\xab\x91\xae\r+@\xf6\r\x07\xbc;\xd6\'@\xbfJ\xb4\xea\x0f\x15\'@\x8f*?\xed\xbb\x05-@\x12\xe4\xf0&a\xc7*@M\xf0\xa9\x04A\xfc%@[\x1b~\xb2%\xb2%@\x1a\x91k\xe56=-@W\xb5\x04\x1eR(*@\xb2\xa6\xecm\xdc\xfe+@\x18\xd5\tv-7&@\xda\x8b\xe7\xd3\x80\x8b\'@\x8d\x13\x16\x18\xff\x83(@\xe5\xc6\xfaM\xbb~/@|<\xf0\xbc\xc8\xe4,@0\x18\x993\r\xac,@\xe7\xea"\x15]\x9e+@\xd5\xd7\xbe\x95\xe92.@\xfb\xd4#\xed\x0fH.@\x80\xa3W\xce\x16\x05\'@`:~\xd9n.,@\xd87>\x1a\xc9w*@F\x8f\x1a\x83e!.@v\xf2\xd6]\xb1\xbe,@W\x8a\x7f\x12t\xe1+@\xe2o\x1eB\xac},@\xf6\xe7\xdb\xcb<\xc2-@\xb2\x94\x7f\x86\x1fN)@\r&\x8d\x00\xaaI+@g\x96\xff\xd8\x11\t\'@\xe6\xac\xc1\xf4\xee\xde)@<\x81N\x8aB7,@\x8e\x9a\xc1\\\x83W,@%HW\xc1Qm*@X\xd3\x87\x04\xa1\xd4,@~U\xd5\xf9\xd1s*@\xb7\xee\x902A\xf0.@}Vx5\x81\x95*@Q\xc6\x0b\xc8)I-@\x10LJ{.R(@\x93\xbeU\xa3\x14\xc6%@,\xe3\x83`~\xf2*@\xdc_MwM\xa1,@,\xc7;\\\t\x92-@)b\xb2\x8a;\xe7\'@x\x0eW\x94\xc0\t)@\xfb\x0e\xa0\xefV\xa7)@\xccS\x80\xaa\xc2g,@m\xd4\x1a\xc1(6\'@, Ug#f*@}Vx5\x81\x95*@G\x9eDz\x0c\xf1%@\x96d\xf1#\xb6M-@\x91i\xea=\xc5\xb6+@-\x99;\xf4\x9c..@p\xafm\xe3v!.@I\xf6\xdd\x01\x00 ,@*Fd;\xd0\xf4*@cI\xd2\r\x1f\xd7+@\xf4\x1a\xe4T\xedF,@\xa1\x1f\xd1##P.@IG\x98\x1a\xe8G,@De]\xb2Q\x14,@\x9b\xe6cr;\n.@\x87\xcazqD\xe2*@\xc5\xe3\xf1\xfc\xc3M,@\x1c\xa0!\x0f{\x11+@&\x10\xb3\xd5\xc4\x12,@\xb1-\x19\xb7\x852.@R8a\xe5\xbf\xa2,@\x1c\xb2\xe29\xab\x8f+@g2\xe5\xbe\x95\xfe-@(\xae\xfc"\xfb4.@j\'\x8e*O\x8c,@\x19\xb4\xc6\xc8n%-@+\xcf\x8d\xd1\x0e\xfa-@\x07E\x948\x99\xcc-@e\xa1h\x80\xb5\xff*@\xa7b\x82[Hx(@i\x89\xe4\xdd}s)@{\xfd\x00\x9f\x877,@N\xf6\xbf\x19\x8d\x9b,@\xc7\x88^\xb6\x14e.@\xbbm.=Q\x83*@\xf4\xae\x95\x18a9.@n\xad\xd8\xc31\x86(@,eGw\x84\x96-@\xf4W\x9fom\x03/@f\xbc\x7f\xb5?@.@U+7\x96l\x08+@\xa8\x12\x08>\xcc%-@\x84\x178\xce\xe53\'@\x1b\xbb-\xe7\xd0O+@\x15:\xbc\xe5\xbd\xae\'@y\xda\xa3\x7f\x0bj*@\xdf\xdf\x10\xff7\xf3%@6\x0e\x86 Z\xfe&@\xf4\x0f\x1d\x10;\xd1(@J\'\x17\x84`\x85(@=_\x94B6o-@\x0b\xbf\xf9\xfb\x9d\x1a*@\x15\x18\x9d\xf6\xb2W.@\xe6prC\xc2\x19-@\xee\x04\xddj\xab\xd1*@\xc8\x80"\x00yD+@[\x9c\xe1\xf2\x93\xc1,@{f\xe79\x8a\xc8-@\x99\x86b\xb5a\xfe\'@m\x02\xf5\xae\xb8\xdf\'@\x05\xd2O\xc4\x88[,@|(\x9b)\xdbw/@\x94\xe6\x9aF\xdd\xf9.@\xf4W\x9fom\x03/@\xa7\xf3\x07\xd7\x83\n,@\x8d\xd0\xb4\xe6E\x9f)@\x99\xf5\x18\x1f\x17h-@\x8b^\n#\xa5\x93)@"\x83\xc5\x85\x90;+@\xf2\xc8.\xe4|\x8c,@\x86\xed5\xea\xfe\x9f)@kg\xdf\xc5^\xa7,@\x8b\xc5\x17_\x14\x84-@YT\xd7:\xbb\x06,@\x0c\x07\xd1\xe1\xfao,@\xa7\xf5m\x8b\xd9\xbd,@c\xd8\x1c\x10\x92\x1b,@u\xe8e\x0e\x05[*@[,\x98l4\x92*@\xf8u\x02\'s\xa3,@\xf1\x04\xd4\x03\xdd\xda-@D+7\xa1\x94^&@13s\xe3~\xce\'@#\xdb\xd3`\xa3\xd2,@R%{P\x90$+@\xa2\xccD\xbd\xbd\xa0\'@M\xcd^\xf0\xb8\xab+@zw\xfcp\xea\x86)@5b\xb6\xcb\xd6\x16,@\xba\x92XZ\xaf\xe9%@A\xc5Tj\xe6=\'@p\xed\x00\xe1:\x8a(@ ,\x88.\x1e+-@\xb3LPSts,@Q\xfb4\x15\x14\xaf,@ \xf1\xea\xa3\xceb-@5\xb6g\x1e%*+@*\xfaTg\xf1\x03)@\xf1JQ\xbeK},@\xd2o\xb0\x03\xf1\xca&@U\x03\xbd\x1b\xbf|*@=\xca\x9d\x9bU+,@\x87W\xe7`\xe5\x8b-@ ,\x88.\x1e+-@\xed\xabv\xd7\xeb\x15-@\x13\x83\xd5^\x97\xee*@\x18\xff2f\xa0L%@\xe2\xb6-r\x00\xbf+@\x80y\x0cf\x10\xcf,@~E\xf1\xb3\xc9\xde.@C-\x91TJ\xdf+@$\xe3\xd1A\xde\x11.@\rk <)\x84,@\x17^v\xdf\xfd +@\xd2]n\xc7]\xc8,@I\xf8\x8a\xa3\xc7\x96)@\xd5\xf7]\xbb\xc1\xd3-@\x80jZ\xbb\xb6~-@\x9d\x87"\x1e\x0b\x9e%@\x8e\x8d\'\xb5n\x88-@\x89\xd4W0\xe9\xba+@\xa7O\xdeID\x9f\x08@0\xca\x7f<\x8a\xf9/@u\xaer\xef\xca0.@n\xdf\xb3*\x91\xdd*@\xb1\xa7l8\x90\x90,@\xd5\xda\x94f`d&@\x9c1\xbd/\x17\xe6%@\xc0\xde\xdb;\x0bN*@\x9d\x07\xdb\xd4\x0cR0@\x8f<\xbb\x8f\x8b\t/@\xdb\x1b\x7f@!\xc9\'@\x8b\xf4mG\x80)&@\xfd\x85\xa3\xe6\xab\xa7+@1\xaf\xf4\xf4\xd5\x95*@\xecE\x04\xe5\xc8\x9e)@\xd6\xaeqG\xff\x02-@\xe1\xb1\xc7\x01\xc62*@\x96\nc\xba\x1e\xde\x1a@\xb8m5\x9d\xb4\xea,@\xd4\rC\x7f\xd4(+@\x1a\x86\xe3\xdb\xf6C+@\x95\x06l\x12\x8fg*@6.*gqI+@2K\x88\xe8\xa5\xbf)@\x04\x95\x9fom*/@yv\x12\x9c\x8d\xca/@\x99\xc5|\xc0d\\,@\x17\x83,\x9f\x88\x9b(@\x97S\xbc\x1ee\xaf,@w\r68\x93B(@\xdcU\xe7\xb7E\x16.@3}TV\xc2\xfd(@\x7f\xfeZ\xc9\xca\x83*@\x98\x85q\xef\x96\'-@T\xb2\xf9\xb3\xc9^)@Ge\xa5\xcaw\xba,@\x80m\xbeD\xa5\x13\t@vI4k8=0@|\xb2\xfa\x01\xaf\xfa\x08@]\x84]`8\xdb&@\x7f\xfeZ\xc9\xca\x83*@\xba~\xd2\xd0\xebv-@\xc4\xd7Rp|\xba\x19@\xfc\x88\xbf\xa8\x0e\xea-@\xba\xa3\x16\x18\xa2\xec(@\xe8\xf1/\x8f\xa35\'@\xcb\x90e\xc4\xca\xaa,@sm\x9a\x84\x885/@O\xa7T}rY.@n\x82\x91\xf3\xbc@\n@bZM\x87\x1e\x16+@\xfe\xd8\xdc\xa8\x9d\xa3,@3A\xban\xc9\xec-@A\xdf\xb4dm\xb7\x1c@w\xd0\t\x00\x02G*@$\xc2$\xac\xbed.@l\xbf\x97\x07\xda\x08/@B\x90\x8e;V\xf0.@N\xfd\x98\xaeU\x9b,@C\xb7\x15\xf4\x80\xdc/@g\xe98\x14\xceV&@\xc3\xb1.\xe9\xffe+@[\\m\xa1\xab\x0c.@p\x1c\xbco|\xbe\x1e@\xbf\xf0\x86\xf4\x9e\x9d-@()\x15\x82%\xb8)@%\xc5\xf8i\\\xa8\'@\xf0\xfd\xb1\x84\x01\xf9%@\xea\xe4\xc2H]d+@\x1f\xc7\xde\x0c\xd3F\'@\xfd\x17\xf9\xe6Df&@F\xc1<3\x9f\x0b$@\xd4\x8d\tR\x9c\xc4\t@\x16\x10\xb5\x9b\xf4v,@\x8eI_h\x8d"*@^\xc3\x9b\xb9\'~+@\xaa"\xe3Z\xc02-@A\xe5/\xdb!\x11-@\xedQ80\t\x7f,@\xc6x\xa7\xc04d*@\xc0\x9e\xc4\xbf\xe0P\'@8\x80\x16p\x8fX.@\xd62\xdbYiw*@\x1f?t\x0f\xec\x8c,@8\xf3\xb5\xb1\xe7\x97/@\x7f\xfd\xfb1\x9c<(@\xa3\x8fs\xcc\xccv(@6l\xda{o\xe4/@\xe30\x03\xb0l\x8d*@d\x05\x84\x04\x90\xa2+@{\xfd\x00\x9f\x877,@%\xbaL\x86\x0f\x9e,@)\x1a\x9a\x81i\x99/@e\xab\n^\x17\xb0/@\xf5\xd7\xcbw_f(@h\xd9\xc3\xc7\x0bu-@\xdd\xc4!\x06ON+@\x1f\xdfX);\xea.@\x90\xe8\xcaj\n5\'@\xc6\xd8\xd7EG\x1c0@Z:3\x19d\xfe)@k\xe5s\xf1\xe1A\'@l\t\xacs\xc7\xa5,@^\xe5\x83l\x06g(@\xf2\xc8.\xe4|\x8c,@2\x18T7\xa3\x18/@\xda\xb0>\xfb*n,@o\xcfg\xa2\xb9\x9f,@-\xc7\x99\x96d\xee/@\xbe0\xd8\x7f\x0b5(@/:"\r~s,@,K\xe7\xf2\xa2\x89/@\x18\xa5SQ\xc1Y(@\xf8\xfd\x86\x86z\x0f+@\x81\x84\x03\xb7\xb2\x83,@\xb8\xb2\xae\xf6\x08\x070@\xc8\xa9\x9dMl\x81(@\xa7\xabl\xd2\xc2\x93+@6\x08|\x91\xf6=*@\xa2\x15@\xd3\xce\xa7&@\xe0\xe2R\xfe\xaf1+@5i\xdf\xa9\xad!,@\x10\x8ahkd\xe7,@\xb4\xf2\xdb<x\x05+@lDK1m\x87(@j\xf6\xa8\xd7\xc3\xf8,@\xa3Ki\xd6\xcce+@\xc4k\x1eiw\xd4)@\xa6\xe1>5\x8c\n0@\x9eA\xe1\xfdZL-@\xba\xbf\xab\xfe0v+@Qe\x80\x13\xd7B*@&\xd6\xcci:f,@\x927^s\x14\x14-@\xcd \xfa\x80u\x02)@\r\x07K\x84\xb8\x8f+@l&\x00\x1d\xb6i-@\xe3y\x16y\xc9\xbd,@W\x0e\xc0Za\x0b,@\x14\xaf\xdbjm\x00)@(\x1b\x07\xb1\x9b\xb9,@N8\xa2\xfa\xb8 \'@\xc6\x80\x90j\xb8h-@\x92\xeb\xc6\x7f8U*@\xd92\xc7\xbf\xee$*@\xab\x0fH\xba\xcad.@"-\xf7\xb28\x92*@R\xf8*\x91\xf8\x84,@.\xfd\xb9\xcc\xbfP,@\x14\x93/\xc92u,@\x15EC\xafVn-@\xc6v\x08\xc7\xb6\x14-@\xb8m\xad\xd0M\xaa)@\xc0\xb06\xacJ\xf7%@\t\x8f\xb1\xbc\xd4\x02&@_\xbb.\x12\xb2\xe5(@M\x02\x94U\xf3?+@\xba\x88=L\xc6.+@\x7f\xdbpd\x9c\x9e\x03@\xa3\xe4\x13a!\x96+@)\x06\x96+\x950*@\\\x89\xd70(\x0e0@\x8b\x8a\xc7m\xdf\x8c,@=\x7f\xb9\xa4L\x05.@C\xa9\x18\xff\xfa\x1c\'@\x91!\xa5\xf2\xea\xcf+@\x1bh\xed\x8a\x85\x80(@\xb2\xddM\x97\xd9D*@\xfa\xe4]\x89R\xf7,@\xf3\x12\x90D\xf5{,@\xd2%\xd44\xa3\xff&@\xed*|\xd9:h*@\xff\xbd\xf4\x1f\x85\xd6+@\xddom\xd03D-@\xd8\xdd\x1e*\x84\x85(@\x8f?\xd8I\xbfA+@Tj\x8c(\x05l*@5\xa6\xb1\x1e^\x1a+@\xbc\xaf\x92\xc8z\xef,@Ct\xa0$\x04@.@6C?\xd2Z"-@\xb6X\x9b\xa4vJ\'@/r\xea\xadxx*@\xfd\x92\x17\x0b*;,@L:\xff@\xcb (@\x156\xc5\x0b\xb3\xdc,@\xbdL\x86\xf8;\xcd,@7y2:\x84\xa0#@\xba\xd8`\x9f\x0e\xa3(@7\x8e\x91p\xe6)+@\xcf\x99\x01\x0b}\xa0(@_\x9f\x92\xc3\xc9\x87,@\x96\xc3\x0ff\x06\xb0,@\xf5\xa7\x1eX\xa6t-@B\x16\xb7}\t;-@\x9a\x8c\xa6(\xfe6-@\x14\xdc\xd8G,\x1d-@\x1dA8b\x1ag/@\xa5D\x8bBPn-@X\x8bT\xba\'N,@NY4\xbdf\'+@\xba\x84\xc7\x94kR(@\xf6K\xdb\xceL\xc8/@,\xc2 \xe4-+0@\xc5X9\xf0\xe5\xf7\x1b@\xfc\x94\xbdR~a(@\x80z\xb3d\xa67*@\xdbs?\x96\x1f)+@\x82\x87\'k\xd32+@P1L\xa9j\x9b,@\x87\xfb\xf0}\xc8\x17+@\xfd\xbe\xf8\x18\xe2\x95*@m\xd4\x80>\xfb\x1e.@\x01B*\xf2\xfe\x8a+@\xdbs?\x96\x1f)+@\xb2\xed\x07>\xc1\xc4,@I\xef\x88\xc7l\xa3+@\xd4\xc8T>\t\xd2)@\x8f\x97\x9e\x8c\x91\xef,@\'Ix\xc5[\x10,@M\x85t\x1b\xdb\x9b*@ \x02\x94\x98\x88i+@_9\xa6.B\x06-@#\xb9\x15\xca\xbap+@!H=\xba\xfd\xa6*@\xfa\xf2f\xcb\xdbN+@/\x18\xdea\x08\xf8,@,\x7f\xb4x>?)@\xaf\xd6\xd4^\xe3\xf3(@\x93\xe2\x86\x18\xf7\xf6*@7\r>O\xab\x10+@\xe3O\x17\xe5,\xb9\'@\xcff\xdaF\r@,@\xe88\xf9\x1a\xda\xe3*@\xe88\xf9\x1a\xda\xe3*@r\x80\x96\x0b\xb9\x1b,@S\x90Jl]<+@\xb8\xceS\x84\x02\xfc(@\x96\x89\xf3#k\xff&@\x16\xd0:\xff\xd4J-@\xe8m*\xc4\xa7\xdf+@\xae<\x84\'\xf2\xcc-@\x1bmv\x005\xb1\t@`\xef\x81\x0b\xf7\x0b&@_E\xca\x13:\xdc-@\x10Q2\xc9\xf92-@UTPIb\x92+@\xf8\xd36\xc7R^,@G\xf5S\xa6=\xb4,@\xb1\xe0(\'\x15\x82*@\x9cGr\xb4\xe7\xe2,@\xd5P\xfar[\x03/@\x01\x87\xc3\xee\xf1f.@%\x93\xd8\xc1\xfeV,@\x12:\x9e\xad/\xf1.@\xc4\xf1w\xaf(+\'@Q\x12f\xd7\x88E*@tAU\xe3\x9c\xaa-@$hx+\n1-@\xbf\xd5\xdbt\x00\x8e,@\xf5\xbaw}\x90i,@\xfd\x0b\x15*\xf2\x1f-@\x9d\x96\xc5\xbc\xe4[*@q<\xa0\x15\xc9\xb3,@/\xf9%\x0c\x84\xd0,@\xb1g\xee\xe8s\x03-@-NC\xcc>\x80,@`\xa4\x95\x8cbc,@\x88\xcd\x1f\xa0\x99\xc6)@\xff7;\xf4\x10\xa2.@\xf2h\xb2\x81\xf1\xc5*@edvN=L-@*\xef\x03)l\xcb,@\xbe\xceym\xbb\xe1*@\x97\xd7=\x90b\xd9*@0\xbb \xa13\x1b-@E\r\xca\xf6\xad\x92+@\xafp\xc0H\x8a\xd6*@w\x8e\xcb\tv\xe8*@=\\\xca\x08\x87\xaa,@\xd1\xb33\xa5\x8f"-@#\xa9c\xb0b.,@\xdb<,b\xab?-@\x89\xdb\xc4R \xee,@\xf9\x8cj.^\xfa,@bv\xd4\xb56@,@\xdec\xac\xe0\xe1j\'@r\x1f4\xf2\x82\xc4,@\xa7+\\\xf2\xa7\xf5,@S\xbd,\xc4\n(+@i\x1e :IE-@\'9&\xc2p1+@:9\xc7g\xfa\x89-@p\rs\x91\xabh-@\xbf\x17\xfbP;J+@\xae\xabSe\xeb\xf1*@\xef\x7f\xe0\xff\xd7:+@Rw\xe5\x9a9\x0e+@\x0c\xf3@4\xbc\x9b\x08@\xeeo\xb7\x8d(h*@\xb5\x80\xfd\xf5*~,@T\xc6\xa8\xeb;P+@B(\xf4*\xda (@\xf2\x04A\xd1\xb3L-@\xfa\x88{\xb4\xf1\xd3+@E\xfa\xd5V\x17\x9e+@h\xb2\x9c\xfc[\x1b+@s\x84\xebv3\xd0,@\x84y\xc2H\xa2\xa7\'@D\xf0>\xc5^i-@-\x90\x96\xe9\xfd\x9b*@\xbd\xac\x08\xaf\x81\x06*@\x1e\xf6\x88\xbcb\xc2,@(\xde\xa3\xd9\xbfv(@\x99\xeey7\xb4\xc1+@\x89/1.>\xa1-@]\x17b(\xfd\x90,@\x91+q\x84M@.@ K\xe8Zm],@\xcd\xc8\xa8\xe8\x96\xac+@\xd9K\xf3\x05&\x9f\'@\xe7\xad\x963\x1b^&@B\xdb\x9d\xd4QG*@\x86\x96\xcb\xa5\xfb\x90,@\xc0\x83\x97y\r\x97,@\xac^J\xbd\xbe\xb2,@\x13\xdc\x06\x97\x95\xf5,@%\x7f\x86\xa3\x82\xc0-@\x8f?\xd8I\xbfA+@d\x1c\xa8\x0fHC.@\x1c1\x91y\xd7\xff-@\xe3\xb6\x1e\xe5\xb3\xec,@y4\xef\x80\xed{*@\x191\xb9\x88\xeer*@\x897o\x08=\xb3*@]i\x86\x8c\x82=,@\xc4k\x1eiw\xd4)@\x86\xf8K\xed\xd7\xa5,@Nd\xac\xd9\xd4},@Z\xb2>\xd7d%+@\\8\xde\x08Y\xba-@w\x1a7\x9d\xc6j+@\xed\xa0Z\xa8b:&@\xc1[\x92\x80\x19\xd6)@c#8_u\xe3)@h\xbe 0\xff\xe5+@\x11\x06\x19\xfd\xc6\x1e*@%17\x0fG\x18-@\xa5\x86\x84\x8d4\xc0-@:7),\xb2@&@2D\x8b\xa6B\x88&@\x17B\xc8:\x88\xd9-@\xfb\xbcF8\xe7\x0f/@\x0fXO\x1b1\xeb,@\xff2\xa0\x05\xb1\x8b,@\xb9\x1c\xb4\xe2$\xd5,@f\xdf\xea\xe2\xc5\xfc+@\x96\x8d\xaf\xca\xb7](@\x9c\xe2<\x98}\x93*@\xd4c\xc8\x7f\x99\x8c(@q c^o.,@\x93M\xc7\xaco\x9c,@\xf9\xac\xd9H\x9b\xaa+@>Lqa\x9aD\'@e\xe1\x93\x80\xd8\xf9-@\x0fP""\x01\x1b.@\t\xeeE\x1d\xd3R*@=\xb4\xb4\x08\te,@\xea{0\x0e\xa0\x81*@\x00|\xfc\x9b\xe1\x07+@"\xc5\x06\xb0\xa6\x15-@>Lqa\x9aD\'@H\tc\xda\xc1Q(@7j*\xf0\xc9R+@U\xe1,\xca\xa9\x7f&@\xbf#\xb0\xd6\x1f)*@m\xf2?\xa0B\xae,@\xd3\xc5Kv\x9a\xd0-@\xb8MSm3\x87&@^\xc5B\xbc>M,@B\x80.U\xf2\xae(@\xba\xfb\xbe\x83s\xae+@Q\x1az\xd0q1.@\r\x9e\xb3\xa8\x85\xc8-@\x06|\x1e\x19\xb4\x1b,@A\xd5\xf8\xf3\xee\xed(@\x97\xce\xafp6?+@\x1d\x90n\x00IN-@\x06D\xb5\x19A\xaa,@\x8f-\xa7\x12\xf04,@\xe3\xb3\x06\x96\xe34/@\xba\x83\x081\xeaf,@KN\x0c+\xef\x0e*@\x0e\xff\x11\x19N\xb1)@\xd0\x93\xd5\xb0xN+@\xe588\xca\xbb\x02/@-%@\xbbr\xcb,@#u@\x16\x85\xbb,@K\x15\xf2\xcf\xf6\xc0,@\x04\x9e\xbd\xa8a\x90*@\xc6p\x17\xf1[\xc3,@\x8cl\xbf\x1d\xac\xf9+@\x00\x1fF\xbbA&+@\xa7aIb\xa4\x04\'@\'l\x1e\xf1(;\'@FM\x18I^\xb7(@\x82\x89\xc7\xf5:\xb7\'@\xeb\x9f\xfe0\x8bx&@G}\xc6\x81\x88c*@U[<\xe1\xaab,@\xe9\xed\xf6wSY,@\xc9\xa9\xad\xfb\x03\x05,@\xa1\xbd\x84\xc0\xd2\x9b+@\xbd\x15\xfc\xd2\xd9\x81&@\x86\xc6\xca\x88#\xdc-@Q\x8b\xd1)Qb&@\xef\xdb\x98\xe0\x1d\xe0)@\xd5\x04\x86@m\x07,@\x11\x8fi\xb0\xfa\x1f-@%b\xee"\x14\x13,@\xfd\xc0\xfdRJ\x1b+@\x14KO\x7f\x8d\xda+@<(\x19\xda\xef\xa9+@\xa0\xec\xf2Wm:,@\xef\xdb\x98\xe0\x1d\xe0)@\x89o\x88\xce\xa6\xab)@G\x86)\x88\x861.@\xb4\xc7\xbc\x9ce\x19,@f\xf3HE\xaa\x1b,@\xc8gz\xea\xb9\xb3+@\xc5\xd074]\xa7\'@\xf6x\xcd\xb3\xa6\xe1,@\xb6B<\x10\xcb\x1e,@T\xa8\xc8\xe6\xa4\xc2,@Qh\xff\xe7\x9a\x11+@\xea\xbb\x19\xee\'\x08+@%\xb84qA\x08.@\xc5\x8d\x8e\xe1F\xe4-@\xd6C\xb1?v\x0c&@\xdd\xad\xcaY\xba/\'@\x07\xb8^!\xe07&@\x943\xfb\xfa\x9f\x07-@\x7f\rP\x13\xe6\x19.@\xbb\xd4Pq\n3+@\xabx?\xa4D\xce-@">\xc2W>\xf5,@\x943\xfb\xfa\x9f\x07-@\xd5\xdcd\xd2l\xcb-@\xc9\xcc\xad\xe0\xa3\x14,@\xee\x04\xddj\xab\xd1*@\x83"\xf3\xfb\x03\x90,@\x9e&n\xc7)N(@H\x8ei\xd2p\x08\'@\xc0y;~M\x08,@\x83\x01\x1dv2\xaf*@K\xe7\xfe\x8d\xff.\'@\x9aoZ\xfbg\xae-@0\xfez\x1d\xc4\xd3-@\x16U\x92\xe6}c(@gl\x99^\x06\xad,@x\x82\x00\x05d\xfb,@4\xab\x82<\x8d+&@\xb6\x05\x9c\xb4@\xfa-@\x17\xe4\xf2\xf9\x9f!\'@z\x0f`\xd5\xa5\x87)@\xad\xa1\xceQ\xed4\'@0=\xb3\xbf1\xd7+@\xa1\xe0\xb8\x05\xe4+,@*s]\x81\x8d=,@\xa0\xac\xc1\xaeH+.@}\xbao\x98\x1e\xf8+@\x0e`:*\xf1\x86)@N<\xb5\xe5v\xa6)@v\x97\xfc\xac\xce\xd5*@O\x80\xb9\x014\x19.@>\xac\x0f\xc4\x91\xe0,@\x1c\x8bu\t\x84\xa3\'@]\xc0\xb1\xcf\x93\xdd\'@\r-\xde\xa4\x97\xbc+@\x19\x8e\xfd\x0e+\xe3+@/^\xb6aj\xc9-@\xb0\x18\xb7\xd7\xa43-@\x0c\xfc\x0b\x01\x17\x86(@\xa1\xb70zO\x96)@\xf8\x1d~\x8d\xa44)@\x98.\x0b\x0c\xace)@\x8a\xcc.\xea;\x9d&@\xe51qF?j)@\\\x1fbl\x92\xc6\'@\xde\xf1\x11\xf1\xd1\xd0,@\xed\xfc\xaa\xa4\xfa\x12.@\xa1\xab\x8c\x8f\xf1\x9f&@\x97Ne-\xfc\x16\'@R_\x88/`\xe8%@\x89\x1ck\x18\xefY(@\xf3\xc2-\x80\xe7U,@y\xad\x8bc\xf1\x11,@\xd2\xf8\xf8{\xd3G+@\xb3N\xeem\x0eo+@?#~\n\xf3_,@\xc4\x8e\xe0D\x0b\xfe\'@\xf9\x8cj.^\xfa,@\xc3\xdd$\x82\x10\xe2\'@;\xe2\x0f\x89\xfb8,@\xc7w\xe2%\xb6B\'@U#r\xe8\xb4<.@1\x13cw\x9c~\'@\xecS;e\x97\x99&@*\x0bM\x97\xd7\xa4*@R\xe3\xec\xce\x04C,@\xa4q\x8d\xd3n\x18.@\xab\xe6\xef"\x8c\xb5-@\xea$\x96/\xab_,@`\xa2\x0f\xfa\xc2B,@\x8e\x1c]u\x9bp,@\xb7O\x89\xe9c\x11%@P\xe1\xfe\xcf\xc7\xd2+@\\\xc5@\xb8,T\'@\xbe\xb5\xd1\x88\x1fg,@K\xaf.\xa4\x8b\x96-@8v\xed\xc6\xd7\xa8&@{\xfe\xa1\xa8\x1e3.@8v\xed\xc6\xd7\xa8&@)\xc3\x9b/\xe1\x07-@\xfc\xf9>C\x8b\xbc)@Z\x0c!F\xadJ-@\xa8\x80\xee8F\xb6,@b\xed\x95\x8d\x91\xc2,@7\x8e\x90\x8e\xd7\x93,@\xdd\xd3\xaa\x02\x89\xf5\x08@NA\xdf\x1d\t\x1a/@_\xfc\x97\xfe\xeb%%@\xb2\xab\xedKO\x0c&@\x88P\xe4\xf5\x85\xa8)@!\x93[\xcb\xc9\xad)@\x16V\xed5\xa9\xfa+@\xec\xa0\xee\xb5\xef\x10,@3\xaa\xe7\x98\x93\x7f-@\xe1uh\x11"\x01/@\xeb\x94&O\x84\xdd&@\x8b\x13C#\xd2\xe1,@$\x02\xde\x8f\xa1\xe3-@Y\x06\xec\xe8\x85\x81(@\x9dKF\x97\xc0\x14\'@\xec\x17\x8dFw\x03.@\x9cf\x89P9\x9e)@U[w\r\xf1\x0b-@\xc3v]\x99s\xe8-@\xeb\x06\xb1\xcbA\x1f.@\x86\xd1\xe2z\xec\xc6,@U[w\r\xf1\x0b-@Z\x9c\xc9\xa1\xe18,@\x00\xa5\'\x13\x01\x8c(@\xdf\xb5\x8e&\xaf`-@7#\x10\x13\x1f\xbf,@\x03\x9b\xb3\x93\x8c\r,@\x92\x1c\xbf\xd6\xf3\xf9%@\xef\x02=\x8dFB.@\xdeUJ\r\x90\x13-@\xe5\x8dc\xe8\xfa\xb4,@_\x9f|\xb8\xc2\xbd,@4@\xdd\x01L\x8c-@\xc2}\xaf\x16\x98\xad\'@\x08?\xd4\xe9\xde\r&@\x07\x18\xd8\x01\x03\x18&@\xed\x8a\x03\xbd\xc7\x7f-@\xb9M\x86\xe8\xcb\xdc-@6\x1b\x03\xd3\x14\xd8%@\xfd\xa7r\'7C-@\x0ez\xb4\xb8\x8c6-@\x0fyu\x8a\xfd~\'@\xa2?\x87CD\r,@\xec\xc4\xd6b\xb4G,@m\xef9\xef\xf5\x97-@\x01\xf4@\x96#;.@\xed.\xcb\x83\xc7\xf5.@\r;\xb7\xa7N\xd9.@\xba-\x1d\xae<\xf8+@\x16\xbb2x\xdc5.@\xcc\xdf\xb6x\xd6\xca-@\xaa\xccR\x95:\x18\'@\x80v.\x86P\xa7,@\x11\xf7*!\\\xd4-@~\x9d\r\xa5>\xcb,@\xcc\x1d\xb3\x8c\x9e\xbe,@H#\x93)\x0b\x00,@&\xaf\xc3k`\xbd,@G\xf5S\xa6=\xb4,@\xf2S\xb6od\x02&@(X\xf4\x99\xae\x1f.@M\xce*S}\xde-@\xf5J\xdde/H.@Z\x08YJ\xd6\xfd\x0e@\xbd\xbeJ\x06\xd5\xcc-@f9lgn\x07\'@\x97Tr}\x13\t)@\xcf\x80FZD\xd6+@\xc0\x94\\\xf8U\xee+@b\x8d\x99\x08\xcaF,@\x89\x18\xfe\xc1o\xf6+@\xb4\xbf\xf9\xaf\x81\x14\'@R\xb4b\x1e=\x16&@Jp\xa5\xdc\x97\xa3,@\xfa\xbb\xf6\x8e\x98\x08&@\x10U\x8d\xa2\xff\xc7-@\xad\xd0\xcb\xe8X\xee%@$Ps\xfe&\xc0,@w\x8c\xb2T0\x1e)@*@h\xf7X\xfa+@RH\x9e)0\xfb-@JC\xb1\x80(\xd2,@\xd8&d\xb7\xef@\x0e@X\xce/\x0b\xf2\xc9\x0e@\xaa\x8fZ\xd2\xd2\xaf&@\xde\xbba\x85\x88`.@zc;\xf5\x19\x91,@B\x9a\x06\x98\xf8\xd6-@\xba\x10\xd9.8\r,@\x1e\x82\xd4\xe9w\x04&@\x90\'\xcap\x87M.@\x1anA\xb8\x10\xa1,@\xe3N\r\xb1\x9e\x97,@\xcb:!P\'\xf9)@\xfa\x01F9w9.@>\xb1\x93j\xce\xf1.@\xd7.\xa7K"\xf0%@\xe6h\xcf\x07(b\'@\x90[4\xbb\x81)&@\x93Q\x86\x90\xbf\x8d(@?p:\xa0\x8f\xdb-@\xda6\x94{\tS\'@\x17;\tK\xeeP%@UR\xc8\x88\x97\x97)@\xb6\x0fd\xbeH\xb6)@:\x17\x9f\x16\x0b},@tVqQ\xf0\x0b+@\x01%a\xa1\xb6\x80%@\xa9|\xc1\x8a\xd6i*@|6s\x1bq\x99\x08@0\x82_4;q*@\x045qV\n\xce)@\xb3^\x9d6\xa5].@\x06d\x1e9\xb3\x00*@\xcb\xd2{\x035\xec&@\xb3\x9e\x12\t^\x97*@\x92\xcf\xd3(\x84\x89)@~\xbb\xad\xb74[(@i;6\x86\x84V*@\xd7\xfer\xfe\x90[-@\xedjglu\x80)@4\xe9\x96\xb82\xc2-@\xc8\xe5\x7fW\xc6\x7f-@\xb66=\x15\xc4k,@\xb6\xe2\x8b\xc8\xcfK)@(6\x1e\xa9\xee\xef%@.+iV\xb0\xf0%@\xb5_k\xcb\xf5w*@\\\xe4\xde\x1a\x95\xb3)@\xe5\xec\x82\xaf5B,@\xdcR\xce\x0c\x12\x96,@\xe7\xc9\x10F\xcfE(@<s\xe4\x07\xeaZ,@c*\x90 ZQ,@dxgK\xc6\x89)@\xc4DN\xa0\xfd`.@\xf6\x8d\xb6\xa9\x80t/@\xd0\x8d\x8a%Y\xe8%@\xf0\xe1{#\xbf\xdf%@\xe0\xa4\xc2k\x84,,@w\x1a\x05\xe7\xfd\x13.@Z\x97G\xa8rm/@\x1d\x83U\xff8\xec%@Za\x8b\r\x8f\x96,@\xcd\xe6\x14\xd9\x1d %@\xcf(Q\x17:\xac&@\xff\x89\\\xbe,\x92&@\xf1\x1d\xcd\xd0\xa0\xf7-@\x8c\x9b(\xed\x15%\'@\xff\x89\\\xbe,\x92&@\x97,\xd8\xff\xaa\x0e.@OY\x17+f&+@\xef\xf8\x92I\xde\xe9.@7\x17\x89\x1a\x90\x0f\'@\x1e\x14S\xbc3T,@`]> \xe5C)@\x05\xf8\x0e\xec\xda\xeb%@\xc1G\xa6\xa0\xaa\xa2&@\xa1*\x12\x8e\xb7\xae,@\xea\x91B\xcb\xc3\x0b.@\xd5\xee\x9d9\x17\xeb-@*\xa9,.\xf1;,@3\x9c\xa8\xf7\x93\xf3-@\xe7B_\x91\xef\n\x15@\xca\x88\xc3\x19\xd3//@\xfd\xf7\xd9cW#(@G\xad9v\xc6\t\'@\xbb\xb9\xe4;\xd5\xd6\'@\xde\x12\xa0\x1e\x9f\x03(@\xa10\x19\xe3\xba<*@@\xbe|F\xff\t+@\xa4\xc0\xb4w\xee2-@btC\x96\xc9\x8e/@+a\x95\x7fA\xbc/@\xd1\xbaz\x85\xe4\x1e.@3#s\x9dN\xf2%@G@\xd0?\xab\xce.@\xcbgB\x17\xea\xaf\'@\x10(\xac\x1d\x9c,.@@\xbe|F\xff\t+@\xad\x82\x8e\xd8\xf2\x97.@\xba8Y\x1d.\xc1,@H\x0b\x92.\xcc\xe4%@\x99\xde\xa1)\xf5\t.@\xfb\xa6\x02\xaa9\x81-@}l\x10\x0b\xd2\xee\'@\x97p\xa9.\x1e\xf7&@\x12g4\xa6\xcb\xce(@\x81\xe8S\xbaP7.@\x19C\x91&l\x10/@3\xcc\xe7\xc2/\x1d)@\xeb\xd4\x9fL\xdb\n-@\xf3r\xc5\x9b\x0f\x1e.@\xf5\xcf&G\xf7\x9b/@\xb5m"\xc0;e-@\xf7\xa6\xe5\xa4\x1a\xfb,@\xe2\xab\xf2=\xb6\x13+@3\xbe\xb8\x15`#.@\xb3\x13\xa2m>,,@\x0b\xfe\x8d\x03c6.@&\x98\xc7\xe1[\x9e.@\xf6\x99\xd2N\xe4\xbf.@@+\xea\xf0\x95\xeb&@=m\xe4E\xd4Z-@"\xb3E\xf3\xc1\x8f,@\xe3\x07Z`j\xcf&@lS\x19Qd\xb6,@\xc8\x99\xb9\x91\xa2\xba.@\x05\xc2\x88O\xee@.@s\xd3M\xac)v-@:h\x0c\x85X\x08/@\x13\xad.J3\xfc.@j\x81\x95\x86j#-@\x9c\x17\xc4\xd56o.@\xb8D\x17\xbb(K&@\xb3\xd5\xf1I\xbff(@Q\x06\x18\x80\x11\x88-@\x95]u\xa0j\x96%@\xf0\xc9\xcd\xbe\x97\xe3%@Q\xa8\n\x96\xdb\x8d/@\xb8\x81\x06\x86\x17W.@~Y\xd69\x1d\xa8,@\x9eP\xa8\xfe\x11{\'@\xd5\xf2\x84\x9a0\x85.@\x9c\x84\x86\xe2\x07\xae.@[6.\xc1\xc1a%@A\xc9\xf8so]&@\xca\xf4\xa7^\xb0{\'@Gm@\x9b\xe5I)@\xb7\xbd1\xfdE,,@\xb2\x83D\xa2\x99t%@\xf6\x02\xcc%\xaf\x1f)@\x10\x03h\xaf\xf5k.@!\xd7\xbbR\x9d?&@H\xe1 _\x9c6.@\xb6\x91\x80O>\xc6-@\xb9\xaaEh\x0f\xb9-@j\xc0\xbd7zb.@\xff\xb8\xf0KH\xff.@\x817]-IH.@\x8d\xb3\x1b#O\x10)@\xf0\xd1\xa5c\xa4\xe3-@\x98\xa0<\xe1\xa3\xab-@3\x99\x80\x0b\xe6T+@\xd0\xf7\x9b\xb5]\xf3%@\x11\xf2\xe6\xe2\x89\x0e*@\x0e\xe2\x99f\xfb",@\xa5?\x99\xc9pE.@\xef\x94\xdfJ`\xa2\'@\x18\x93\xcd\xa5W\x13-@\x850oZi\x8d.@\'\x08k!\xad\x0c)@\x89z\xc6\x1dXM(@\xac\x03\xbb:@2,@o[\xf7\x818\x9f)@|/\x0f\xfd\xf1\'&@\xbb\x17\x8c:q>-@;L0}\xb8b+@|/\x0f\xfd\xf1\'&@\xc0Gi\xd6\x99\x98.@\xdb\xa6Bi\x1bD/@\xafXX\xc7\xb2+&@\x88*o-%7-@\x7f\xcb\x90v\xcdG)@\xfdV\x19\xa7>Z+@%J\xe0\xa6\xc6\x13&@HH:\x1c\xc42.@\xa2\x89\xb2%\xd0\x1e.@"_=\x86\x8d\xa5)@\'\xd7\x1c[\x1a\x01(@"\xf0\x1fD\x9dY.@\xc6\x88\xa5\x0b\xcf\x81/@o\xd5\xa3\x04\xe0\xcb%@\x19Z\xd8\x99\x08\x9f%@\x07!@~\xa7\xc6)@\x8c.}\xff\xffO-@\x7fwp\xcc\xe4\x85-@\x95_~,\r?/@P\x08\x13\xf0\xad\xa7\'@\xa0\xea\x94\xd9\x18D-@\x9b\n\x87\xe6p\x04/@\xdb\xb2\xd5\xb2\xe2\xa9\'@!X-(Q\x8e.@\xebK\x90\x05A\xba%@\x0b\xe6\x11\xab\x960,@}K\xa0=!F/@;\x12iAX\xed.@\xa0\xbd#N[X\x16@\x1cr\x14B\xbb7+@\x9c[3K\xceZ-@\x8a\xbfiZ\xdf\xbc+@\xa7\xb8\x88h9\x06)@ gL\xff\xec\x93,@E\x8f`z\x9c\x99/@\xe9}\xc9\\\r .@\xce\xb40Wu\xf0*@Jy\xbc{\xa7\x16*@\x87\tm\xc8\x05z+@$a\xde0\x977+@/\xfd\r~\xc5*,@T\x021\xbb\x94=.@A\x88`\xd3\x0b\xfc\'@\x84UC\xc8\x877\'@q\tR\\]\xf4-@\x98@\xd7\x83:}/@\x93\xa0n\xb5\x86\x8b,@\x00/F?I3,@\t\x1e\xf8i^\x99,@Tn\x0f\xfeS/-@\xc5\xdd\xc2\xa1\xfc0&@\t\xffKdlw/@\x07\xfa\x7f\x12d\x8b*@\x0e\x17\xca\xc0\xf8*\x19@\xee\x9f\xa6!\xd4\x0c\x1c@\xd8n\x0bI\xden,@EC\xaeq\x81\x1c\x11@^N\x17\xc2\xf5k)@\xf1U\x97ZG\xf6/@A\xb5\xf3\x12t++@\x95\xeb^#u\'\'@\x08\x93\x00z\xc8\xd9/@\xd2\xba\xc1\xbd\xaf\x1f0@\xefv\x89\x15;l/@O\x9c\x01\xcd\xd9\x160@\x0f|?\xd2P\xd2.@|\x88\x14\x93;\x19&@\x1aP\xbe2C\xf3%@\x14\x1d=\xb3e?,@\xfa\x88\x83\xd4\x8f?+@\x81\x17y\xc4Y\x8c/@\x9e\x0bn\xa9TM*@\xd4\x99\x82M\x82\xe5&@\x81^\x19\x9bc\x020@\xc0\xe0\x92\xdd\x8b\x93/@\xf8\xefh\x97\x94\x92,@\x7f\xcb\x90v\xcdG)@2\xcbP\xeeA\xe1-@\xd3\xa4\x00qVu.@\xf3\x17\xad \x02\x19-@\xc8\x8b\x9e\x14\x90;+@J\xc3\xa1qWB/@\x81\xe5\t\xea\xdc\x83)@\x028\xe9Sa\xa3*@Q7_.Xa+@\xb8\x9ayu\x9f\x94)@\xf5\x04y]u\'+@O\xdb\x1cwI\x06-@N\xc6\x87]tD-@\x96\xb2\xc5\x87\xecc,@\xfc\xd0\x11\x8fk\xe8,@\x840\xb6q\xb2\x17+@\x90\xde\xd6_\r\xd7%@\x05\xa0}\x117\xb6.@;S\xe7\x0c\xf3c\x08\xc0\x15\x18/|\xae\xe4-@\x12\xb1S\xa2\x8a\x87)@\x8f\xd5#\x96\xcc\x060@a\xa4\xa5\'\xb9\xfb,@\n\xe9>"\xe5=.@Y\xfc\xad\xc89\x98*@\x9b\xf0\xfc\xa9\x93\x19\x12@A\x0f\x17\xd7\x86\x03+@\xa0\\\xc7\xd7_S+@\xe9\x8c\x19N\x03\xc0*@\xd0@\xcb\xbc2\x15\'@\xfc3\x8f\x8d\xee\xab+@F\x1e=Z\xb8`\'@\x9b\x16\x0f\x8c83\'@\xd6\x19\xb2\x93z.\'@\xa3P\xd0V/\x0c\'@\xecL\xb1\xf0T\xbf-@\x0fT\xf0\x017\xae&@\xf8\x8eX\xe7E\xa5%@\xd5\xf5\xa9\x04\xd2=\'@\x1d\xb4\xb3\xde\x05&\'@\x8f\xd6\xc6\xf8\x87G\'@\t\xac0eO\x89&@C\xe2\x1cw\xa7^&@f\xe4h\x8f\xcc\xd5&@N\xab`Z\x05w\'@o\x18d\xb7\xba\x17\'@\xd9\xef\xcd\x07\xf0\xba(@hE8X8\x8b\'@%+}\xa4\xa1\x9f&@\xb7X\x07\xe3P\x08+@i\x02Y\xfe(\xc1\'@9\x111\xfei\xa5\'@B\xa3\x18D^\x83\'@\x8a8\xc5e`\xd7\'@\xfdR\xfd\xe5\xc3\x91&@\t\xbf.^O\xaa&@L\xd6\x80\\>\xdd%@\xbfi\xaa\x95\xf8\t&@\x0e\xf8\xd8"\x9a\xfb&@\xfdZ\x16\xb1e\xa6\x07@\xc79\xc6\xed\xd6\x0b)@k8\xb8B/\xc9\'@\'\xdeS\x81\xfb\x11&@\xa4<\xc6\xd9\xaa\x8f)@I\xf7\x07\x15\xa0\x84&@\x8e\x0bs(.\xcc%@S\x00\xa6\x12\xf3\xc2\'@\x93+\x97!_\xa5&@mItl\xbe\x95&@\xe7\xde~\xc4M\xa6&@\xd6\xc1\x88n\xaf\xf3%@\x99$F\x14\x92\x1f)@oR5\xbb\x86\xbd&@\x0c\x96\xa0\x81E\xed&@R\xf0\xea&K\x91&@6\x92,;Qb%@\x9d\x14\x12Opq+@\x08\xf4\xd8Z\xe1\n&@\x81o\xfc\xcb!v%@\x8b\xed\x82]y\xf3,@\x1c\xdf\xad\x85\t\xa4-@\xcbN\x11\x16\xbe\xa7\'@\xe5bT\xf7\xe7\x98\'@\x0e\xc8\xe1\x7f]\x1e&@\x10\xf6\x17\xa2\xd8\x82&@\x1b6.\x8e|\x12&@\x12\xa0<:q\x82\'@7\xa0^v\xb0*&@\xfe\x08v$\x1fd&@\xefU\xf9\x07,\xab(@T)\x96\xf4\x1cZ&@\xc5\xbd\xae1\xc1\x0b)@EKd;S\x1a,@\xbdr\x12\xa3\x9aA&@\x05\xa3\xfc\xab\t\\&@\xf6>W\xa0\x10\xc3%@\x01\xe7nt\x01:(@\xf1\x18\xb9"\xa9#,@\x87`\'\x0f\xcd6(@\x1e,\xee\xdd\x18\xbe)@\x14\x18\xde\x83\xab](@\xe6\xb3\x94j\xa6\xab)@\x00\xc7\xdd\xb3;\x8c)@/\xfd\x08\xc0\x06L-@\x1f\x1a\xab\xa7\x1e\x9d)@\x83\xe1\xce\xa2++/@\x12\xd5\xbe\xa3\xa6\x8d,@.\x17j\xc4\xa2\xf4)@\xad\xd6#\x91\re)@\xe1\x9f\xae\xd9\xad2(@\xd0\x00\x10\xfc\r\xa6,@\xfd:\xb3\xc9\r\x1d.@)5([\xe1?(@d\xae\xcf|\x9a\xbf,@\x06pY\x80Hf)@\xe8\xa2\x07q\x1c\xa9,@\xd5\xff\xc3G\xf3v(@5ZTc\xb2\xb6,@\x95p\x8f\x12\x0b\xc4,@\x89Y\xfc$\x15\x85,@\x1e\xd6\xd7#@\xc8,@8\xc5\x89\x8a\x16\x010@}\xe7$\x8c\x89\x08,@\x03\x81.i\xe5\xdb+@\x85\xdb\xf2\xa6S\xa9)@1\x0e\xa1\xaf\x8de(@\xfd\xfe\xad\xb9K\xd5,@\xed\x1a^n\x91\x9c,@\xfb\xdd\xee\xb2\x98\n,@\xbe\x97\x87\xd9\xd2\xe2,@\xaa3\xbe\x04r\x1c,@.\x84\xb0\xfb\xef6*@\x13\xb0S5u\xcb,@\xbf\xde\xdf\x02\x9b\x18,@\x18^\xb1\x08\xb9\x1f*@\xab\x16B/\x80\xf7&@\x1d\x9e\x18v\x99\xe1)@\xfb\xa2B\x19\x12\xaf,@x`\\\xbb\x8b\xc9,@2\x03\x0f9\xc1\xb9,@\x0b\xf8N\xacb\x8b(@\xe7\xbd\x13\x8c\x93\x8a(@\xfa\xf1\xd2\xa4\xf5\xf0)@\xf8\x98\xbd;\xed\xa1)@\xfe|iP&:.@$(\x90,\xd8\x12-@\xd8\x90W9\xaa\xb1,@9,\x8c%wG*@\x08\xc0\xfc\xdfy--@\xdag\xaf\x8f\x0b\x14*@Q][\x8a?\xfe)@\xb3\x95\xff\x9c\x1e\x1b+@\x84}\x9c\xea\xd0\r+@\xcd+\x17\xc3\x97L+@}\xb5\xfc\xfb\tJ*@\x80\xb1\xe5\xbf\xd7.+@\\\n\xf7\x0b\xbf\xc6,@+\xf8?\xc1\x8d!.@1\xfav\xae~\xab,@\x95\xdb\xdco\xbc\x96,@\xbc\xeb\xbcQ\\\xb6,@sgvl\xd1\x0b*@\x05\xf9K\xb7mA*@@\xa1Yo\xaew*@\x0c\xac\x85\xd7\xa3?.@&\x7f\xd4[\xa7\xfd,@\xc1\xf2\xa5\xc6q\x92,@\x00T-S\xda\x19\'@.\xc0\xdbr\x99\x15-@=\x02\x11\xef-\x87*@\x04^\x11r\x015+@c\x8aLa~7*@\xb8\xf4\x922\x07\x01-@\x90\xec\xf5\xa4r\xa6)@\x9f\x13\xe9%7\xb0,@M\xe3\x13m+C,@iP\xd9\x06\x8b\x1c+@C\x16\xfd\xb5\x89\xf4,@E\xae\xca\x90\x8fo*@\x83\xf8\x9b\x1b\x89Q-@\xe4\t\x90\x89I\xf7,@\x85i\x86\xf5\x15\x18+@\x15\xfe\xedi>\x86*@\xf1G\x86u\x8aj-@t8Z\x17\x03U,@N\xf1J3\xd2\x91*@\xfaj\xa4,.\x94+@\xe7\r\xdc\x14\x99$*@\x9a&qN\xf1\x02,@\xf0\xb6\xff-6\x1d\'@\x1aJW`\x08W(@\xf6=\x86\xd0Yj*@N\x0e~X\xf56\'@\xf3\xeeK\x19\xf2\x18-@\x9a\x13%\x85\xfeb+@\x02\xe0>\t\r\x10+@\xa67sk\xce](@\x80\x0fIW\xc0m,@\xfdL\xef\xce\xdc\x8c,@\xa6\xecb\xca\x8c5(@\xd4\xb6"4\x0f\x8c*@\xea\xddRq\x85\xb2)@@\x9e1k\x16\xa4+@\xb71\xd2\xbew[(@\xb71\xd2\xbew[(@z\xc9\x1b\x05b\x8d,@\xf4\x02\x96rS\xfc-@\x81A\xf4\xab\x8b\x8c)@e\xba(\xd0\x9d\x16+@9q:P~2-@\x01\x8c\xf7\x1c\x9b\x80,@\x0b\x80\x9e\xb8\xadp(@\x043(\xda\xe7\xbd,@hCT\xf6(-+@E(\xf8^D\r,@\xb7\xb2\x07\x90\xe1\x84*@\xe06\xc1\xcaT\xbc-@\x1e+\xd8\x04\x16\x85(@\xbd\x1c\x9a:_-,@\xf8\xf3\xb9\xfbI*-@\x83\tEg\x14\xd3(@\xc0sL\xce\x97\xac,@\x17>\x88\x97\t\xef,@n\xe9\xd8\xf56\xb6,@\xe1\xf4\xcc\x92k\x94-@ \x19\xae\xa9\x944*@7\xd1\xdc\x8e\x13\xe8(@M\xcf.\xc9\xc0},@\xd2\xf0\x9es\xac"\'@+kV\xf3\xde\x8e,@\xf9\xb9v\x1c\xab\xa0(@\xf9\x1fLl\xb7\xaa+@\xd4l/\xb4WD,@\xe0 \xfei3t-@\t4\xd3\xf8\x0e1-@\x11_1\xa0\x10j-@;\x0cN\xba\xbb\xe4,@\xe1\x91\x05\xc3\xba\x18+@\xa9\xc0we\xa2\x97*@\xa9\xc0we\xa2\x97*@\xb7\xd6\x0b\x8f\x150-@\xb1\xcaa:u\x88,@ \x1d\xd5\x00\x07^,@\xb1\xc7\xb8\x1bJ\x90-@pgx\xb5\xe7l,@\xdam\xce\x10Q|,@\xeb$\xc0\xf1\x03\xce*@\x99Q\xd9a-W,@\x1dG\xfb\x80\xf0\x83-@E\xd0\xa8\xa6\x92c,@,\x7f\xc3\xde]\xa0-@I\xa6\xdc\t\x8d\xc6,@\xdbo{\xcez\xbd,@II\xec\xda:e,@\x9c\xe8@ \t&-@\xb4B\x05\xdd\xea\xd6+@\x97\xfd\xc3\r5\xbe,@\xaf\xb0\xf1E"\x8c-@\x02\xddk[\xa3\xa0+@\xa7C\xbad*\xbd+@\x18\xac\xb7\xe7\x81\xe8*@/Z&n\x7f\x95-@\x0f\xb4\xec\x17w\xd4+@\x86\xaf\x95>Ub-@\xc8oS\xcc\xdd\xf2*@\x1c>\x8b\xde\xdc\xa2\'@\xbf\x13\x9ay\xa0\xc7+@\xca\x07\x06\xb3\xda\x81)@\xae\x9b \xa4`g-@\xdb\x14\x9c\xce:L+@B\x1d\xf0,P\x9c-@\x0e\xb5&\xb2\x97\xfd\x07@j%4\xee\xd9\xca,@wT\xffw\x8f\xc4,@\t\xb2\xf5)\x82\xfc(@\x07+0\x06{f,@\x87=\x02\x95\x80\x9c+@\xbd\xd306W2+@\xf7K\xa0\xbc\xc2\x07&@\x1c\x14\n\xc7\xa3\xdb-@2\xb9,\xb3\xfe\xe3+@\xf5O)\xf9\x1b\x04,@\x81\xbb\xc8\x81b\x82-@\xa1\xe8\xf5w\xcf\x05,@\x1e\xcf\xdf\x16_},@\nP\xd9\xcb\xca\xcc-@\x8a\x87\xf4\xe4\xe6\xd5-@\x10YIf\xdes,@\x0bB\x85\xcf@\xb2-@\xe1\x84b\x01K\x04.@\x13\xfa0T\x1e\x11,@\x13\x0eR\xe5i\x1c.@\xfeomOX4-@e{[ePL,@"\t\x01\x91\xc7[,@\x9b\xcb\xeb\xe8\xd4\x13.@\xbe\xf7\xb4Mwq,@\xb2\xaa\xa5\xd6\xf8M,@\xb2\xc0z\'\x13:-@\xb7O\x89\xe9c\x11%@\xb7\xe8y\n\x897,@\xc6\xd0C2+H-@\x15\x8b^\xf3\x98\x96,@\x8a\xab8\xcf.&%@\xb0M\xe1\x0e\xba\\-@\x01\xb6\xcd\xb0[\x06)@\x1d\x19\xeb\x93\x92.,@\xc0\x0b\xc3\x1d\x1au/@\xd7\xdc\xaf\xf4\x01\x1f%@t\x93\xd5\xb4\x8c\x92-@\xaa\xe2pm\xfe\xff&@\x10\xa8\x02Mu\x13)@\x8b\x175\xbeMo-@\x1c!\xd3F\xc1\x08-@\x97\x8f\x83\x99\xe6\x1c\'@s\xdb\x9f\x13\x1cA.@\x81_!\xbb\xd8\xd8-@\xdf5u\xdf\x88\x90-@\xdd&\x88\xe7\x14\xc2,@\xb6\x03\xe9\x8a`\xb5,@\xbd\xaa\xe7\x84\x96\xe0-@s7s\'\x89\xe9,@\x8c\xe6!Au=.@\xbf\xd6R\x89d*.@\xf5\x04\xfd\xe50\xcb-@\xf0\xc1\xf0\xa0FJ.@\xa0e\xe8V77.@GP\xf9\x87\xdd\xee-@\xc0\xf0\x82\xc2\xdb\xda,@6\xb0\xaa\xe2\x86\xa7,@\x81\xc8_Y\xcai,@"DZ\xd4l\xb0,@\x17\xfd\xa0s\x9eu-@\x1c\xb6I\x05\xf4\x98,@n~\xe7\xfe\xdc#,@\xa0\xf7W*\x90\x9a,@a\x01^e]\xc3-@i\x02\xcb\x881\xc2-@\x9bK\x8f\xe4\xb1\xf8-@\x9fNt\x03B\x0e.@\xbb\x94\xb1J\xdc\xbd/@,\xd8\xc1\x00\x19\x17-@\xbe\xe9\\\xac\x17~*@\xb8t\xef\xf9\x16..@"03\x90k!.@\xe6>+\xbfZd(@\xfb\xde\xbe\x9c\xfa\x0b.@G\xcbe0Y8.@\x83A\xd1er3.@cs\xc0\x0ei^-@\x05\xee\x88U\x86\x9a(@*\x18\x81\x14\x85\xc8-@\r\xc6u(\x8d\xe5-@?\xea2j\xd5\'-@\xca\xe7_9\x13@,@\xf6\xd2\xe2?mE.@\xcbr&\xb3\xffM,@\xa2\xfeRe\xf8\xcc%@\x84\xcf\xe3J\xa4M-@\x0e\xe3\xa0\xfd\xf45-@\xbb1$\x1dY\\.@\xad\x9ft\xa5H5.@d\x8e\x85\xe6V\x1d.@z\xb3PU\xf1B-@3\xd0!p\x92\x9e\'@o\xb4\xf7\x87\x9e\t,@\xbb\x92\xdd\xe0XR-@\x1d\x97\xcc3"8.@Z\x85\xc0\xdf\xb5:-@\xe5\x99*\x19\x8a\x95)@W\x9ec\xe9\xac~.@\xa9Q\xa0)\x87\xcc/@\x14@\xc4\xa0\xe9\x1c,@8z\xa9\xf0z\xbe-@\r\xb1=\xbf\x85.,@\xd4^\xa0\xf0\xd3\x8d.@\x13\xaesQ$r.@\x1f\x10+>\x02\xe3+@8\xd6\xc0\x9b\xd4V+@$&X\xa2\x86\x84%@\xd1\x9d\xc8Y!c.@\xa4\x84\x00\x80c\xd0-@\xef!\xa6"\xa7\xae.@\xc3\x06)\xa0\xa4\xf7+@3\n\x96\xef\xa4}.@\xcc\xfe\xc8\xaaH\xe8%@\xb1\x0f*\xb6j\x96%@\xfc)\xd2-\xac\xf9%@\xc7\x9aWB\xe3\xa0.@\xf0\x0c}\x08\xb2\xa3%@\xe8\x02\x80 6`-@\x84\x7f\x1b\x16\x90\xb9+@8\xde\r\xc3\xe3\x1b&@.1\xf5\xf6BK-@t\xef,\xd1[\x19-@\xba\x81\x82\x168$,@\xb2_i\x93\xcdv*@\x96\xd3\x9f\x98;\r,@\xffSDuH\xf5+@yso\x96J\xd6+@\xde\x0cO\xcb\xf6\x9e(@oS]\xc1\x9d>-@\xc0\xa3 Yc\x11.@\x90\x0c\xf1\x91#\xb5-@\xf3t\xce-\x9eL-@\xd0\x86\xac\xa9\x15\xc3-@\x07w\x17\xd8\x06]-@\x81Ts\x04lS+@\x085?\x0b\x9d\xd4-@\xc6\xbe\xd9\x07@\xa2*@\xafl\x16\xde\xe8\xd9-@\x1a\x1b\xdd1\x03\xfd(@\xc7\xa1\x1c\xd2I\xf3%@JT\xc6:{\xff%@?{b!\xa9\xf6+@\xac\x8fW\x8c!\x0b&@PU:\xadC\xce-@\x08\x1b8\xce#\xf7.@\xdfx\xc6\x11R\xae/@\xc2\xc8\x02;\x04\xe1-@\xf0\x0ft\xba\x01\x19.@\x11\xc2\xb3\x84Y6,@w\x97\xbd\xd4\x97\xe8-@sc\xb0\xd8oJ,@\x00\xd1\t\xe72B.@\xfa\x13\xf5A\x87\x94-@a\x95\xb28d\x89-@\xb6VOW\xc2).@\xcc&kz|s-@\xb5sN\xb3@\x03.@c\r=\xb6\xf6\x01/@\x17e\xa1\x8e\xe4\x89+@Q\x8a\x8cBF\xba-@\xcb\xd0g\x93\xf5~-@\xcb\xc9@\xab\x11\x94-@\xf6H,\xf4\xbe(.@\xa5\xca\x97\xce\x7f\xee-@\xc9=F\xf84@,@\xc0\xb5\xc6X\x85E,@:\x80\x9a\xa3\x8d\xc3)@\xf6e\xef\x0f;?.@B\xb0\xf4\xb6s\xf7-@\xbaa\x16\x89\xd3@,@\xfc\xf8\xd2&\xa6\x05/@\x94\xc7\xec\xe9\xa5>/@\xb9@\xfe\x13.W,@\x17_U>\x04\xef-@y\x91\xd8n\xeet-@\xf2cG\xdb\xae:&@\xc1\xac\xc5\x00\xf1\x02.@A\xac\xd2&\xbb\xd5*@1\xc9\x7f/4H.@\xfc\xcf\r7\x7f\x1a&@E\x93%\x14\xb9\xbe)@F\xe6\xb6\xd4\x05\xcc)@\x03F\xdb\x08\x13\x07/@<\xbf#\\\xf3\x93,@v\xc7q:\xa3(.@\'\x96\xb1^\x10\xc1-@\xcb\x8e\xeb<\xc8[/@\xa1\x1d\xbeF\xe9\t.@x\xe0\x1d\xb2y\xe4.@\xd1\x0b\xb0\x0b\xf6\x19.@\x16\xb5@\x90\xe2\x05+@\xd5\x04\x86@m\x07,@\x04\xf6\xe7\xb4\\K&@}1\x061\xa3\xa6&@k6*\x0b1>&@|A\xbb\xe0\\,-@>v\xa1\xb2\xe34/@\x15Y\x0b\xe1\xcc+-@\xedc\x8f\xea`\xf2(@\xdd\xa5\xfb\x80-\xcc-@Y\xc6\xe0\x99\xbb<+@x,\x7fq@\x1c.@=3\xc1\t\xd2\r/@s\x8ab\xf0\xf8\t.@=%\x9f\xdb\xa5\x81,@\xc7\x99\x89g\x8d2.@\xc63?\x92p\xd0-@t\xedc\x92\x81\xc1(@\x18\xc1.\xf2L\xc4-@\xb2OUUJ\xb9-@8\x02\xd4\xd3\xc3\x1d*@\n\xe9>"\xe5=.@\x0e\x8c\xca\xcd\xa2\x1f)@\xd0\xdcSK\x86\xa8,@\xff\x7f&\xb5\xa0S/@\xcd Pn\x98\xf8.@F%\xb5\xba/D.@>E\xc9VOj*@\xd8\x1e\x0bX\xed1.@\xa8\xbc\xde\xf5\x1dv,@+<\xdbY\x1d\x95*@}\xa1\x15\x18N\xf6&@\x10#Jh?2.@\xd6.\xff\x07\\"*@\xc8\x1d1\xe9\xc0\x90*@\x05\xf3\xd5\x99;\xf0,@\x90[\xc6~\xf6\xf6)@\xce\xe2\x00\x97_"\'@&\x1a\x16\xb2\xe8\x16&@\x04\xc7\xa1\x820\xe2,@\xad\xc6C\xe2D1\'@\xd8\xa2\xac\xd0\xc7\x08/@\xfb\xa6_\xf6\x80D\'@j3\x02\x8aX9*@\x86\x83\xb0k\x84",@\xe1KY\xbc.x/@1\x07B\xa5C\xa3)@E\x93\x84\xb4\xb0\xe3)@\xc8\x84\x08\xfba\x8d*@\xae\xbb\x06cU\x7f/@K]I\x80y\x7f/@j\xf5\xf7;\xef\x02*@\xac{$\x86\x82T,@\xcd\xcd@\x89\x81\xcd-@V\x8dw}\x95g,@\x1c\xe5\x8b\x8e\x99\xa4-@8\xc5\x89\x8a\x16\x010@\x90\xa2\x92.\x1b6-@C<{h\x0e^,@\x94F#\x86\x00"(@\xcaf\xe7|b\x90,@\tp^\x89K\x1c\'@\xb1\x05\xffT\x81\xb0/@\'\xe1\xc6\xf7\xa8\xa8+@\x90\x89\xddl\x95\xff/@\\\xa0\xbdc\xd7C.@\xa0\xf1l\x83\xb0\xd1,@k",\x82\xe3n,@8\x9c\x94C\x0b\xf0%@\x977\xaf\x1e\x80\x9d-@\x7f\xcb\x90v\xcdG)@N\x8e\xa5\x1d\xd4\x1d.@`]> \xe5C)@N_\xd7n\xbc\x81,@\xad\xaf\x88\xdc<\xe8.@\xe7\x9b\xda\x1b\x903,@\xff\xe9\xd3V\x05g-@\\]\xf6i\xbeG.@I~<\xbf\x97\xe3,@;\xdfl\xe0\x1c3.@$[\xaa\xd6:\x99-@>\x01\xe5\xee>E.@\x8d}E\x83{\x0f)@\xf2m\xee@P\xa2,@$+\xe1\x0f9\x8c%@\x10\x1f\x88\xe5\xc0\x9a/@1\xea\xe0\xf6\x00\xc9,@\x18\x97&1[\x08\'@\xe68\xcfM\xbeJ&@\xe8J\x85\xec\x98j)@uXJ}\xa2\xcc-@\xdb\xf4\x0f\xd7\x16\xe8%@\xd0\xe0\x84\xa9\xe0\xb0\'@T\xc9T0\x91r)@\xe4T\x11[\xe2P,@\x91\xf5\x8a\xa9v8,@x`\\\xbb\x8b\xc9,@\x9e{\xf0\xb5\xdc\xda/@\xbe\xd6\x89\x05QO,@\xec\xb6\x85#\xffp.@F\x9e\xcbWW:\'@\xaa\xba\x93{\x80g/@O\xfdi\xe1r\xbe,@\x05\xe9\x9bt\x99d\'@\xd1 \x8dd:\x08-@\xd4\xf7(D\xd0\xdf+@\xf4~E\xe7\x854,@\r\xfc\x1ce-:+@\x9e\x93\xb1\xcc*L,@~\x9b>l\xc9\x08)@\xba0\xfc5O-,@VJ\xcf\xa5\xb70.@\xb1\xc0\x03\xcfZ/\'@\x9a>\xec/\xa4?,@]\xac\xf9\xc6\xbe\xc3&@2T\x153\xbd\xa1+@S\xd7\xab\x87\xbc\x96*@ZQ\x18\x86\xd1{-@Lf\xa8\'\xbc\x9f)@\x88\x03\xfb_?G-@mItl\xbe\x95&@=/f\xc6f\xa2+@\xd6\xae\x0b\x99G\xbf+@<S\xf5\xd7\x03H\n@S`\x92\xbc"\xe3,@^\xc51\xfa\x8b;+@b\xe8O\xaa\xd5c)@\x96j\xd4/\xbc\xe2-@\x88!\x17\xa36\x1b/@\x7f\xe3\x05E\x1b\x83(@[s\xa4A\xa1;-@\x88\x04dO\x98\xf6.@\xc4,6\x19\x87\xb6-@v\xff^A\xd0\xc5-@\xa0Ni\x0b\xf28+@\xf5s\xba\xcf\xe6\xc7,@\x7f\\S|\xee\x070@r@\xd0\xc4\x90\x1f\'@\xde\x1b\xd7\x12\x95-,@\xda\xf81yY\xe1,@\xf2\x9d\x80\x0b\x01\xde,@c\xc6](e\xb7+@\x01B*\xf2\xfe\x8a+@z\x9a\xfc\x05\xb1\x08)@\x8d/\x94\x10\x80\x0c,@&v\x13\x16.\x06&@\xba\xa6TR\xc9\xcf-@Hw1\xff\x1b\x06,@\xe0\x9bn#I\x97-@\xba\xbf\xab\xfe0v+@b\xabE\x120\x98-@\x04W#\xd4\xe3\x13.@P?~\x99\n\xd5,@\xd6\x1b\xb7\xb6\x06\xeb%@\xefR9\xba\xbcA*@\xdcV\x905\xcbg+@T<RN^\x98+@\xec\xe2m:\xbe\xf4*@\x00\xd2\xb3rK8.@\x98\xa0<\xe1\xa3\xab-@\xd8\xb3\x7f\xd2\x1f\xbf(@Bo\x9a\xd6\x9b+&@/ny\x18Z\x87&@2\xcb\x99\xb0\x9e\x9f,@Y\x99\xa8+\x97\xae,@g\x18g\xd8\x0f\xeb,@\xf8O\x068B\x90*@$\x10\xe0w&_*@:\xb3\x1es\xc7\x07-@\xe5\xfb\xe1r_Q)@\x13\xbe\xda\x81\x98\xe0+@\xce:h.\xf2\xc8-@\xe9\x02*\xbc\x8dc*@\xfez\x83\x1d\xe6\xdb&@=B\x91\x03ol-@\xad\\\xe9\x1d\x11\xa2&@\x1e\x14S\xbc3T,@E\xfd\x06\x12\xcff,@\xd3<\xa3\x94\xcc\xb1)@hU\x9e8\xaer*@\x8c\xeb(xI_&@\xefb\xf1\xa9\xd6\x7f*@\xaa\xb4G\x0exK*@\xbc6\x18e\x86\xc7%@;\xb7\xbb\xfc\x01\x19&@\x03-\xca\xac\xbe\x07,@\x96X\xebu\xe8{+@\x1f\xc0\x8c\x83t\x08-@\x15g\xb61{\x8d*@\xab-O;\xeb@)@\x8f\x1c+$\x0cv(@\xc5!V\xc1\xcdh,@\xfd\r\x99\xcd\xfb\xe0.@\xfa\x88\x83\xd4\x8f?+@\x9f\xc3\xef\xa84\xfd.@"0\x91\x05q\x8f\n@V\x01\x94o`k,@\x0eH\x8a4x\xaa)@[`\xaa0\xa1n/@`=F7\xe6<*@\x85\xbf\xf6Z\xfdW-@\x0c\xf1Q\xa8\xc19/@\xbe\x12\xfe\xb8\xae\xf8/@D\xebum\xa9\xd8-@)\xf9\xe6v\xf5\x8a,@t\xe3a\xb4\xfe\t+@\xd4\xb6"4\x0f\x8c*@\x97\xc7/\x99\xdb\xf0&@\xc3U\xa3\x11\x91\x000@\xf5\xc6\xb7T]\x9b+@\xe6\xf2\xfb\x88\xe8\xe3,@\xdd\xca\xeaA\x89\x0b)@\xa3\x85\xf6\x0eU\x1a-@\x10\xbb`\xc4\x89Y(@3>\x8eHM\x88&@\xa3\x8d\x9a,\xe3B,@\x84~K]<O-@\x8a8\x14\xc3\xf8\xee.@!\x9c\x9a4\xa8|+@\x9c>\xdd\xe2\xd1\xb8)@\xdc\x93J\xe7\xd41*@_\xa4\xc9^\x0b\xcd*@\xb0t\xac[\xa7j(@\x95\xd6\x02\xc4\xb6\xcb-@2\xc6\x9b\x9b1F*@"\xdf\t\xa2\xbfR+@m\xb1\xf3\xb7\xfao,@a\xf5\xc6z\xd4\x1b*@\xb6\x03\xe9\x8a`\xb5,@\xda\xc3:\x80\x16C*@?\x81\x80\xab\xac\x08.@2\xb2"`\x1d\xe4&@\xde]\xd3?)\x11,@\xd0*\xf6X\xa4\x8a\'@\xc4~V\x077\xb8%@\xe9\x10\xd1z\xce\xa1\t@\xd4=\xb9\x04\xa9\xc9/@\x1a#c\x1c;\x89%@V!\n\xe5=\x1b\x16@g\xa5\xe4\x0f\x14#\t@\xf2aV\xde3Q/@\xc4\xe3\xca\x95\x8f\xa2-@d[\x19(\xfe,+@$7j\x19\xf2\x8d-@\xafR\xe5\xbdd\xac,@8\xfa\xd07@C(@\xe4*,\xea+\x9e+@\x9f\xcbe\x8a\\\xbb)@(\x85onL\xf9,@\xb2\x00\xf9\xa0Sc,@\xed\xb4\x144\x88\x9f,@q\tR\\]\xf4-@i\xb2\xde\x93\xf2\xc2(@\xd9\x9e\xaf\x13q\x05)@\x8bbn?\x98\x1f.@\xa6\x88jN2\xa2\x03@\xee\x95S\xbd>\xe5.@UU\x0cQKt/@\xd2\x9fp\x18\xcb\x070@\xb6<Y\xa8\xd3{\'@\xef\xff\x03\x02:\x16.@\x9f\x84\xd4$\\\t0@\xf7\xab\xee\x19F\xe6\'@\x15\xe7"\xafEO/@\x08\xfd\x0e\x08\x14\xd1/@"\xde\xfc\x1a\x90\x1b.@\x9e\xa1O\xf3f\t0@\xc9\xa5o\x80i\xa3/@\xc1\xbb!\xe0\xd5\xfe/@\xf0\xd7\xe0\xd9m\xad/@o[\xd1\x8f\xacq,@3\x00$_\xcba/@V$\xd5\xf94o-@\x9c\xc0\xfdL\xed/\'@\x0e\xc5at\x04\xc3-@\xf0:\xfc\xec\xe6\x9a/@\xd0\x01\x19\x7f$\xb5+@\xf2\xf1\xe9O\x0c\xac/@\xee\xedI\xe9Zt/@\x1c|\x99fP\x1b,@\xe8\xed\xdf\xdfa\xe4(@\x90#\xef\x00b\x020@\x9f\x87YH\xe0\x9e+@>B\xe5\x8c\x12\x84\x16@\x0e\x94\xa0\xbeG\xc5%@\x07\xc9\xdc\x9e\x01\x81+@\xb5\xa5\xfd?\x1e\xa2/@\x01m\xade\xaav\'@A\xd9\xe3\x17\xa5w+@\xc3H\xed\xe3K%.@\x12\x84\x1f\xd0\xfb\xd5-@W\xd6\x13\xec\xb9\r,@\x11\xa7S\x04\x8f\x8e,@a\xfc\xf2\x19\x19\xb5-@\x8f\xe5\xde\x898\xf3-@\xd95K2^{+@\x89J\xf3g|\xf4*@x\x88)\xa339+@\xe8\xc3g\xb1I0+@\x0e\xef\x04\x81C\xb0,@\xc1\xa7\xccNw\xe8%@\xfdv\xc7\xc0/\xe3.@\x16\xc6K9U,-@\xf9\x8e\x97\x12\x19I)@1Wh\x9c\x8e\xf4&@\xacG\xcd\x0b\xde\xa9,@\x07X\xdd\x01l(+@|\xd7"K\xd8x+@\x8b\xbcP\xcamP+@x\xba4\x06\xae\x13.@\x9a3=\xb6\x085)@\xa1\x1fk*\x7f\x9e(@"E\x8f1\xb3h+@\x99\xdb\xac\xa3c\x18.@\r6gU\x87\x8e*@~I\xb53\xf6\x11.@\xe9\x8c\x19N\x03\xc0*@\xbe\xcd\x08\xae\xfc\x00,@\xc4\xc8\xdc\xbeo\x8b+@T\x12\xe9V\x16\xf8*@\x0c\xa5\xf9\xe8q\xd8-@\x19f\x9aD?+-@\xa5\xd4\xbd\x1c\nJ+@\xd2S\xcc\x86#\xb4-@\xd5\x96m|\xc2\x85,@K\xb4\x98F\xa4\x11,@\xbfK\x1d\xf6\x18\x14-@mRe[\xc2\x96-@\xda\xa3\xe6\x0e\xd0\xbe,@>\xd6h\xe9\n\xb7,@\xb4\xfe\xeb\xacGS+@O\xa9\xb1_/\xcd-@&\x11\\_3$.@\\A{\xa1\xb3\x1a\'@\xa6\xb5D\xb2\rG-@Ra\xf8\xa6\t\xe7-@nM\xb5\xa8\x8e(.@@2\x0e\x97\xfde*@\x95\xd7\x84\xa6\xd3F-@r\xbc\xa2\x87\xeb\xbd,@\xc8\xfa\xdd\x94l\xa7,@\xc7\xe9Q\xfd&\x1f-@eh\xb0\x16\x05\xd9-@K\xe6\x9f\x1d\xaf\x17.@<\x85\xb8\xc6/{%@\x1d\xce\xb7\x0f\x1fk-@\xaeG\xd0?\x9e\x1c%@\xd1\xabg\xc0\x04\xff+@\xaf\x1f\x17\t\x8b\xcf,@\xabK\xd7\xdb\\t%@\x06\x0fd\x9b\xb8#,@\xaf\x1f\x17\t\x8b\xcf,@\xd1\xb6\x1d\xa7S\xce-@\xcb\xd5\xa1c\x90@,@\x08w\xe5\x95\xe3\xe4-@V\xb6>\xdd\xf3\x13.@f\xbcb\x9e\xf1Y\'@:r\x87O\xfe\\-@B\xd2[\xc2\xa1$%@j X\xbe\xee\xc0(@l\x94\xeb\xd3\x1d],@E\x9b\xef\x15\xba\x93,@\x01\xb7l\xa3\rl,@\xc8\x88\xf4\x15U\x07-@\xc8\xc1jO[\x0b,@a\xef[/\x17\xf7-@s\xe23\x9c\x949-@\xa6\x82\xaaA\x96Y-@6j\x05\x1b\xdaK,@\xb2\x04\x7fHXm,@"0\x91\x05q\x8f\n@C<{h\x0e^,@\xfe\x96/\xd7!M,@t\xb5\x941\x1e\x1d,@\xcb\xf4A^*\x99,@\nA\x19\xa9\x80\x84(@\r\x0c|\xd0\xffO-@\x81\xad\xf1\x8a\xb4!(@\x83\x82\x06%6\x8e,@\x1a\x05\x0c_Z\x0c(@\x7f\xa9\xe6\xba\xba/-@\xcb\xbbI\x14\x8a,,@"0\x91\x05q\x8f\n@\x88\x10\xe1\xef% ,@@\x92\xe9\xb3d\x9c,@\xcf\x1ef@\x13\xb3-@\x06c\xb0L\xd8\x10,@\xe4x\xa8q\xac\xd7-@\xd2\xea\xc1\x8d\x8b\x1a(@\x17\xb20\x02\x94\x95-@\x1e\xcf\xdf\x16_},@\x9c\xf4\x95)\xcd\xc0-@\xbe\n\x99\xb3\xf0\xa3-@(\'\x83\xc3\xcc\xae,@y\xc3\x07\xe2CE,@\xb0\x9c\xd8\x12\x92\x06,@,[\xfaw\xaei,@C\\\x9d\xde\xd2\xea+@\xa712\xf9\xc9\xef\'@R8P/\x86\xd6+@\xadIf\xdf\xa1\x85-@\xe2j\xc2~\x12\x1d,@0\x92\xcd\xc4^\x1f\x12@\xb6\xabS\x0c\x07g,@O\xadT\xac.-+@1.\xa8\xa7\xac\xa5-@\xfe\x87\x94\x8f\x02\xc1,@\xbb\xd45\x8c\x0f\x90-@\xc8\xc5\xae\xf7\xaf\xfa-@\xb4\x85\x1c\'\x9c\xce-@\xf0m\xdc\xee\x1d %@\xe7\x17Q\x85\x85\x01,@\t\x10\xd8]\x95\x12,@8\x01\x9fB\x1f\x9f-@.\x93\xa8\xd0\xaa\xae+@K\x0bae\x07\xbe+@\xe0\xd6\x1b\x03\xd9\xce-@y77\x8dga-@\xc9\x044\x93v\x0b.@\xdc\xc9o\xca\x8bB-@Q\x7f\\\x15\x8a\x95-@It\x12o\xd4\xdf,@\xf5\xb9\xbd\xf5\xd0\x03,@s\xa0\xdd!&\xb7,@\x13\xc9[:\x02\xa1,@\xdf\xc76]z\xfe+@Og\xe1\x86\xd6\xf7-@\xf6\xcd\xef\x10A\x89-@\xd3*\xfc\x1d\xeb#+@\x0c\x86\xd5\x0f\\\xd7%@\xca\xbd\x91\x06\xe7 .@\xd8\xca\x837\x7f\xc1-@4\x8d\x949_\xa1\'@4\xc5"\xe7\xb6\xe3%@}\x87}\x7f\x88\xd0,@\xbf\xaa\xad\x19G\r.@\xe7\x8c+V\x89\x83-@\x98\x8e\x891\x7fx-@\xb2E\x8b*\x84\x9a-@s\xb2\x01B\x9e\xc9+@\xd8\x93\xe3\xfcP6.@D\x94C\xa3B\xf7,@\xc4C\xd3\xbc \xd1+@\x17\x01\xec\x98Mx-@/\x7f1\xdc\xa9\xad+@\xd9CK\xb2\x04\xc0+@\x00\xf6\x18\xa7\xf3\xc4*@\x8b\xc6t\xca\xcch-@\x8a2\x9b\xfb+\xdb\'@\xf4\x01-\x18\xcbI-@\x18\x01\xb9\xc66\xbd,@\xbacmv\xf6\x0e.@\x95w\x1fPQ8,@\x89\xe6\xa5\x96"{-@>\x00\x0e\x04\x90d,@\xfc\x01\x02*\x12\xbb\'@t\xbfe\x81<\'.@n\x01\xd7\xc5#\xed+@\x19 \x839\n\xd1,@\x8d\x1f\x9b\xcb%^-@\x0b\xf0\xd4\xba\xe6\xb8+@\'O@\xeeg\xd7+@\xa3\x8d\xcd\xe2\xfa4.@o\xc3\x11\x14\x99a,@u*\xddV^#-@\x8d\xe0\xd9\xfe\xd6\xaa,@E\x8b\x81\x05jR-@\xb3\xcd\x83\x0e\x88h.@\x9d\t\x8e<\xb9\x9d-@4\x15\xf5\\\xc0\x03-@%_\xfe3\x04\xb3+@S\x88`E\xcfk,@\xd5\x117\xc3\x81\xfe,@\x1fG\xd6v\x8b\xa9,@\xf8\xce\xb3Vr\xdf,@g\xf9\xbc\xab\x94`,@\x0e\x08\xabAQ|,@\xe0 \x0f\x0bE\xd4,@\xc1_\xe74@\x80-@<N\xf6/3-,@x\xbc\xc2\xdeq\xe9(@\xccW\xc0n\x81\xb0/@\x9eQ\n\xc8\xa53.@\x05\xdd\xb6\xfb\xcb\xc9-@\x1b\n\ni\xb4\x9e*@)\xf8)\xdb\x8a\xe6-@<R\xa7\x10\xc8u/@\x1a \r(\x89?,@\x8c6B\x86$\x97,@\xce\xb2yl\n\'-@\xc7\xbf\x1a\xb8+\xb3,@ \xe5\xf0\x8b\xee\xad+@\xfb\x1c\xb7\x9etG.@\x1a!\x9fJ0&+@\\j\xb5\xa8\xb0-+@1qr\xb0\x86q-@x5\xed\x1e\xc2\x93-@\xcb\x96\xd6\xb8\xa0a,@\x15r\x937\xc21-@\xb8\x93\x93\xd5\xa9b(@S\xa5j\xaf\x18O-@A\xc7\xf6\xa0\xc2\x19-@\x82\xce\xdd\xc00-+@\r\x89\x1f\xd3\x08I,@\xe4\'\x1d\xc8g6-@\xaa-\xe8\xd2\x0e^&@,\xce\xd5C\xfbV*@b\xe3\xb9C\xa0\x89,@o\x9f\x83\xa3\x9c\x81(@\xd8\x1c\xc4K\xcbY.@\x08\xe2S.\xca\x18.@\xf5\x04\x06\xb0\xb4Q-@\xa6Ja}\x0c1*@\xddc\x0b\x19\x81C-@"=d\xff\xec\t-@\xc7\xee\xb0\x1b\x865.@T\x89\x85%{\xfa,@\t\x06b\x14\x83.,@]\x82\xb2\x11\xce\xd0(@\xce\x06\x18\x81\x17x.@\xd9\xa9\'\x96\xe8f-@\x06T\xef\x9a\x9a&*@\x93\x1c\r\xd9\x8a8+@\x1e\xd6\xf8\x01\xben-@\x81\xb6~\xfd\xf6\xd0(@\xa1\xb5\x8f\tv(-@\x00\x11\x19\xab\xfag+@\xdd\xc0j-\xf24/@\xd6r76)t+@\xf8\xb9\x07N]\xb9(@\xac\xb74c\xcb\xa0(@\xd6\x07+\x19#\x9c+@[\x86ubj\x9c\'@\xd3\xdf\xbc\xf6`\x0c\'@,ZK\x13\xf8\x8b\'@S\xd3\x88\x00j\x84,@xW\xc2#\xb5e(@K\xef5\xa1x\xa5(@)\x7f#\x8by\t\'@L\x9bB?D\xc3,@\x89*\x86Y\xa1;-@\x19g]%\x81X,@\xd1y\xee)f\x08,@\xb4^1Z2\xb3\'@\x9dj\xe3e\xf22\'@J\t+T\xd0y*@\xdc\x1b\xf0I\xdbK,@j\t\xcfz\x14\xa3,@\x03\xdd\x18j\x85h(@\x84\xbe\x01n\xce2(@*\x7f\x96\xe2\xcbT+@\xbf\xa1$\x06\xb6\xa0+@/W\x98\xec\xa3=\'@\x05\xf1Nz\xd2\x86+@YKi\xfe\xd9q+@\xea{\x0e\xe0O\xaa)@\xa2\x10\xfd7\x1d6\t@E\xe8\xbe}$\x8e,@\xa5\xc2 ]\x18&\t@\xccE\xa3\x00\x1aY(@6\xf7\x89k\x04\x81+@\x81\x94\xbex\x038+@=\xfbMz\xf28-@\xe5 `]$t\n@\xce\xe7/\xa5\x8f\xb1,@\x88\xcfp\xb7\x91#-@\xcei\xd5%@\xd9+@\x84(^\x8c\xdc *@\x19u\xb6\x7f\x85\x1d\'@\x93?9\x1fO\x1c,@"*\x84\xc4\x02\x85(@Y\xdf\xbe\xa1\xb3\x8f*@3\x01\x14\x9b\xd4\x14/@c\xb2(h`Y*@"\xc0n\x93\xc9y-@\xa5B!\xf4\x95.,@#\x91\x96\x90\xdf\x0e*@\x02/\xb5\x98\x1eS,@\xad\x8e\x97\xd0}j,@\x05c^J\xa7_+@\xd1\xf4\x95\x18\xf6.,@\xa3\xb4\x18@X\x8e*@x\x08\xc3\x8d\xb6\x07/@\xc5wyo,3*@\xe9\xe1`\xfd\xf4p.@\xbe\x1f\xa7\x1ecc.@\xa9\xf2\x85\x94g\x8c%@s\x13\x809\xa8\x0e+@\xe6\xd7P\x17\xaa\x15,@\x1ay!&\xf5i+@\xbe\x1f\xa7\x1ecc.@\xed\t\xe5-\xa7\xa0*@\xff;G\xf5\xce\xaf,@"\xe0`(\xbe\xde,@vQ90e\xce-@!~\x8c\x1f\xa0\x98\t@\\l{\xa4\xc7\xf1.@!\x9eu\xcaJ5+@k\x04\x85\xb4,\xe3,@\x80Y\xd9|z\x15,@\xa5\x923\xd8\xc5\xf8,@[2\xfea\x93\xfb,@\xf9\xf4\xa1\xa6Z\x0b-@\x16*@\xa7\xffE)@\xa3-.\x0f\xd4\xe6,@\xfcxq$\xa4\x8b\'@\x86qFi\x89\xa5%@\xc2p\xe3\xbb\xd0\xdb.@\xd3\xe7\xe7\x11;\x96,@\xc1\xbd\xfa\x15C\r*@Ia%\xec\x99>*@R\x07k\xca>k,@t\rwDK\x97,@\x8d\xd6\xa9Z\x16\xc8,@z\xefZ\xf9&\x1a&@o\x01E\x97\xf9\x7f*@\xd3\xa8\x97np++@l\xa3\xf4\x8c\x91\x1c-@,\x08\x12o\xf9\xba+@Q\x860\x17M\xf4*@\x892\xbf\x8b\xf5\xf0)@\x14\xbcZn\x1c -@\x013s\xae01*@\x1fa3\xeab\x7f*@-\x16\xe6\xeek#*@\x03\xa9aJ\x8d\xfe,@BA\xb8\x8a\xc3\x16-@\xe6\xd5\xd1t\xe6\x1b+@\x833\xe8^\xf67-@\xea\xaf_\xd4\x05\x12,@\xf9.\xa1\xafR<*@D\xfc\xc1{\xfc\xfa,@D\xfc\xc1{\xfc\xfa,@\x96\xf0\xd4\xcc\x02\x8e,@\xaa\xa7\x01\xbc\xaa\x02&@\xd54\xabBZ\x0e,@\xdd\x99\x05l \xb2,@3S0\x97\x12D-@\xb2\xd6\x15\x89\x06\xf3.@ARa\xb5\x85\xa2)@\xd9\x9f\xbc<\x94\x82,@\x01\xbd\xa6/\xa0\xf1)@\x11\x1cV\xdb\xb7\x10&@\xf6\x7fc\xcd\xee**@\x91;\xf5Wy\x10*@\xb1SFB\x1cz,@\xd4P\x03\x88\xee9.@\xdd \xf5\xf7\xcc\x8c*@c\x19\x7f\xfc9\r,@~\x06\xe5\xa8\x9f]-@\x7f\xf1txB{*@\xe6\x08\x03\x06\xaa\xd8.@r\x89]\xba#\xc1,@\xb3\xc3\xc0s\x11s*@\r\xb0Q\xec\xed\xd2+@\x1ft s\xae\xb9*@e(\xe3T\\\x9d(@\xd9(\xa9\x9e\xa0\xad,@\xec\xa2\x1f\r\x1di*@\xee\xfe\x9bj\xf9B-@{\x92\x8e\xa8^0*@\xf7\xdc\xf4UxZ*@3\xde,\x0f\x81\xe3+@S\x15\xdb\xea\xfc\x00*@C\x87Sn\xdc\xcc,@\x03\xf7\x8c\xe9t\x1e*@\xa2\x1f\xec%\x9e8.@\xec\xc7\xf7\x9f\x0b\xda.@\xc3\xef3\x1a\x91+*@/*"\xd6\xd4\xba-@\xb8\x92\xb3\xa6\x87\xf2%@\x13BL\xe2S\xc3)@b\xed\xea\nv\xa5,@\x06M\xc4{\xb0i/@(M\'\x18Zz*@\x84\xeb\xcf1<\xf1%@k\xc4\xd1\x12JK*@z/\xfb\x07Ts-@\x87\x87\x95\xb1\xa8\x9b,@\xca\xdc`\x17\x1e\xa2)@O\xa4\x9a8=\xc8%@rL\x99fU\xd5+@\x00\x8c\xff?!1,@\x91D&\xba\x84^-@\x1f\xf0d\x92\xa5\x93)@\x8c\xc7p\xfa:\xe2)@\xc8\xcc\xd3\xf8\xdc\xe2\'@\x94\xa8L\x18r\x1c,@\x13F\x85\x88o\x9e,@gp\xb3\xe4\x06,,@Y\x1cJ"\xb3e(@+[\xb2\xd2g\xa5%@U\xe4J\x9d=\xd6+@\x9d7\x902\xe6\xd5,@\xa4<\x1blnw(@{g0\x9b\xe5\xdb+@\xaf\x10\xc2\xc5\x88\xad)@\xc9\x91\x982(\xaf%@\x9fu0H\xe3\xda-@\x16\xd0:g2\xc8,@\'\xd3\xdf\xb6\x1e\xff%@\xb7\xd5\x1b\x12\x91\xd7%@\xbf\xe1\x1e\xbe\x1fr(@\xc6wy\xa4\xfc\xf2-@\x01t\xeb\xc0\x98\xfe(@\xb9[\xa9N\xa0\xf8.@l\x14\xb4\xad\xb8\x0b/@\x88\x7f\xc3@\xb4\xaa,@\x8az\xf5\xde`e)@7+\xed\x88us)@\n\xbc}\x8c;\x1b,@\x89\x96\xf11[1,@W\xc1\xa9S\xf2\xa3,@>\xedMW\xac\xe1,@KX6\x8b\xe1?(@[\r\xb9\xe1\x12\r,@\xd6\x04e0M\xde-@W\xc1\xa9S\xf2\xa3,@\x8c\x07,B\x04a)@\xb3\xf8\xdel0B)@5\x8d\xbd\x1e\x1c\xd3\'@mrb\xc6*\xf2%@\x15\xe0\xd4\x8a\xcc\x99)@\x9c\x8a\x86\xf6\x9e\x91,@\x98<eKz\xbf)@\x8a\x95\xce_\x86\xfc%@\xf4:\xf6\xb1\xde\x7f,@|\xc1\xd6R\x16.,@\xde\x9e\x1e\xacT\xf7+@\xab\xee\x1cU\xf7\x0c&@s\xaaloy2+@\xf2\x1e\xdas+\xc9.@P\xd7\xb7\x11\xf4\x8e)@g\x89\xed\xe8R\xa8)@Ua\xe0\xa0\xdb$*@\x1e,\xee\xdd\x18\xbe)@\xebka\x9c\xe3\x12.@v\'\xb4\x1c0@,@j\xfbkk\x1f\x0e&@\xaa9K\xeb\xd0(,@D\x19\x1bxS\t.@8j\xf8/l\x85(@#q\xf2\x92j\xc5)@\xad\x05<R?\xf2*@S<\x81\xf8\xeb4(@\xa7m\x1c\xadz\x1e(@V?\x98\xbd\xcd\x05*@\x9a\xbc\x8d\xdf\xdf4,@u\x1fQj \xf8&@\xd5\x8b]-\xcd\xea-@\xabm\xcd\xdd}\xe6-@DQ\x9a\x011\x92*@\xed;\xd5\xbe\xc38(@\xda\xbd\xe0\xbd\xb4-.@r\xb7\xa0\x11\x8e<(@\xb6\xa5\xfbM\x94\xae)@}\xf6`3FT,@\x1a\\\x85gM\x93-@\x86*\x00!\x83|\'@OC\xeb\xdc\x15/.@\x87\xa6!\xff&\x04)@\xde\xeek\x10:".@\xe9Q\x0e\xc6J\xf3)@\xe3\x92\xbe\xdbd[&@{\xed\xc5\x99\x9a\xed(@\x10\xc1\xe8\xa0\xe2#.@\xed\xab\xb2C\xab=.@\x8a\x08\x8e\xb3d+&@\xb6\x92\xdb(\xd8\xae)@\xd2M\xcb\xdc\x93\\&@~\xd48\t[\xe9)@\xc9I\x8d=\'\x9e-@\x02\xcd5\xe1T\x1a&@p\x11\xb2V\x16\xda%@\xa2\x8ca\xa0\xb6\x07.@6\xb2\xda\xdb\xddt,@\xf6\xcb@\x8b\x94\'/@~\xd48\t[\xe9)@\x8e|yP\x92\x01(@`\xfa\'\x04~ &@\xb3\x17\x8d\x8b9x%@\x9f\r\xf4\x9b\xaa}-@\xb0M\xa0\x98+\xec%@\xdb4\xaclE\xa9,@d\x99\xe2\x18\xd9\x16&@\xe2\xa9/{W\x97\'@\xf8\x89hg\x04w)@99g\xd1Ux%@__\x14\xcc\xad\xfa&@\xbdF\xec\xaa\x01j*@\x18ak\x8fwI.@\xb9\x02\x93\x06\xa1G.@\xb67\xf1\xb5\xb9(.@\xc4\xde\x15\x0b\xab}%@)\xb7\x1a\x86\xbc>,@\xb0\xfc\x01\x7f_d)@\x106\x1d#\xff\xed&@B5).\'9.@\xd7\xf8\x82I\xbe\xcc-@\xa7\xe7\x86\xed\xdb\xbd-@\x86\x9f \x01\x1a\xc9(@eF\x88$\x9e\xad-@\x18\xc5,>F6&@\x9cP\xa5\r\xba=.@\x02\xa1\xe0w\xfb\x96-@\xb3\xe7\xa6\xfe\xf54*@E\x1d\x0e\xff\x08;,@\xc6p[O\xc8\x14\'@\xe3\xb2\x1b\xb7m\xd9&@v\x91e%\xb1J)@+\xc1.\x08\xa5\x0b\'@\n\xea\x15\x03a\xf2%@D\x8f\x94>8T\'@\xd2\x0e\xde2\xd1E\'@t\xc3\x03\xf4\x11Z)@\xd3\rW"^9\'@j\xc81\xc4E\xef-@\xa3\x8c\x0e\xcfj\xb8-@\xe7e\x9f\xef\x0bA&@B\xa9\xbb\x86\xa6c\'@\x0e\xa0\x19\xd0L\xf7\'@\xf9\x92P\xe2\xf1L.@a\x9a\xf2\xb4~\xb8-@P\x87\xbc\xb4 0(@\xaa\xe2*xJ\xfe-@\xa4\x0er\xa0\xfcF\'@OG~\xee\x16\x17\'@\xa7/z\xbf\x141.@\xd9\x94\xbc5\x99\xf5&@\xfeL\xc0\xe0\x18\xfb\'@\xfc\x9d<\xd2[\xa2%@\x13\x01\x94o\x80\xcf%@&Ye\xe2?i&@\x04\xb3\xbd\x0b\xfd\x8d&@\x1coq\xb1\xbb\n.@\xf1\xb2b0\'\xd9&@c\xc0\x8cy\xd9O&@p\xd5\x12\x9a\xe1\x02.@ek\xa6\xc3\xf1\x1f\'@\xd2\xb8\xeb\xa9\xff\xc3-@\xf7\x0f\xe8~\xa0\xf1-@\xb4\xfbx\xfc\x89o&@\x0cJM\xdf^C\'@\xec|(\x10\x81_&@qh3\xe2A\x87&@\xe2%\xf8\xc0T\xde(@b\xb3\xdfE\xc4\x89%@x,\x7fq@\x1c.@wv\x02\xe7\xa3\xb1-@\xb8\x9c\xb1\x17$2&@Z\xb0Q\xbc\xf4Q(@V\xbbC|\xd4\xad&@\xb7\x070\x96\x89\xba&@\n~q&\xaa\x03\'@U\xa7\xc6\xc4\x87\xc8&@\x88\x8a\xfaYt\x16.@U\xa7\xc6\xc4\x87\xc8&@\xe3\xc4\xf5\xab=\x08-@<\xeb\xf8\x04\xd7\xc8\'@\xf4\xd1\xfd\xc2\x0f\x94,@$i\xa4\xbf\xee\xca-@\x93\xa9h\xb0p\x00)@#\x96\xfeZ\x8a\x9f\'@\xb1o\xae\xa5M\x9c%@L\x97^\xfe`\x02/@\xf6Z\x1f\xd3\x8f\x86&@Wc\xaf\xae"\xcb&@\x02\n\xd7S\xdc\r.@\x06\xf9+\xef\x96s&@\xa8f\x15\xac]\x07&@\xaa\xf4f\xd2\x06\xc5&@]1,\xed\xa2t\'@\x8fc\xca\r\x86\xa9&@\x15Y\x0b\xe1\xcc+-@5((\xd0\xaf\x1c.@\x82N\x149\xca\x90&@\x07\x95\xef\xbc\x02\xd8\'@\x91\xf6\xec\x19\xb1D&@KPOV^\x83\'@\xf2\x0b\xa2d9\xc9-@YC\xa1\x80j\xf5-@\xe4B%\xa9\x19\xdf&@\xbf\x17\xb3\xccPX&@\x92=\xabG.\x80&@*\x17\xb9s\x08-.@|A\xbb\xe0\\,-@>o\xd8\x0e\x03\x0b,@\xfdZ\xbab\x9b\xa0&@\xb0\x04\xa2\x9a\t\x88\'@\x12z\xac\xb5\x93\xa4\'@4\xafFS\xa8 -@\xfe\xdc\x1f\xe9OT&@\xdai5iWj&@A\xb9"\xb2\x0f~&@9\xa5\xdfX&\xab&@\xe8(~U\xc8\xaa%@\x1bQ\x10\xb1\xc1\xa7&@\xba\xda\xea\xe6\xe2\xea-@\x85\x95\xc7p\x17\xac\'@\xefI\x1c\x9f\xf7\xc3\'@\x8d*)b*\xba%@\x8f\xad\x83\xe9\x14%\xfd\xbf\xa3\x83t\xa5\x08\xb8&@\xb5\xc7\x16\xedQ\xb0,@\xa1\x9f\xe5\xdf\x9c\xe0,@\xf8O\x068B\x90*@\xe3\xcc\x15\xd5a<+@\xfa9\xbbj\xb4\x92+@\x14\xae\xa7{\xb7\xba,@\x86\xe6N\xfd\xc9A\'@?\xbc2P\xe9b,@\xed\n\'\xf4\x07\x9f-@\x9b\xa7\xee\xd9\xb9I&@|\xd7"K\xd8x+@\xa7\xea\xd9FPr+@S\x93\xb3\x06\xd8\t-@P\x88>\xcf\xf7\x07-@\x15\xa6.\x83\x03\xeb\'@\xf5e[h\xd5\xfb$@q\x0f,\x9dT\xfe\'@\xd2\xbb\xca\xdf&\x1c+@E\x92\x00U\x0c\xfd+@\\k%`\xf5c)@\x11\xf2\xeay\xf1\x9e,@\xe4\xa2/L\x8a\xed+@\xc9\x1a)X"\xc5,@j\x08\xfe\nX\xed,@T\xb4\xb9\x8a\x18\xed(@z:(VUn)@<u*\x19X\xde.@kF\xf4\xe3"A,@\x87\xcd\x90c%U+@\x87\x7fp\xba`\xfa\'@d\xee\x0e\x05\xb8^"@\xea}\x1d\xfeY\x10)@\xf2\x08n|\x8a%\x0b@\x82\x9d\x86\xa0x\x81+@\x89t\x92S\x0b\xbd(@\x92\xa5\xa2a\xeey)@P\x11\xf0!c\xca/@vK\x01D\xd5\xc8/@\x92m)Cr\x92(@t\xe9\xc61\xdf\x000@\xf7\x11\xc0\x9dz\xd7,@\xe3\x7f\x00Fm*)@\x16_%E\x9c\x96-@)g\x17\xed_\xf9&@\xf9\x06\xa3.=\xa8+@\xea\xee.\xf34\x0b0@\x1duC\r\xfa\xc9-@\r\'\xe6#,w/@[\x80,3BY\'@X\xc0W\x80\xb6J/@+\x8b8:~i/@\xdb>\xd3\r>\xd0/@\x1d\xc1\x82(\xaf\x080@*\xb1W\xd7\xf2\xb9,@!\x90\x0b\x0b\x8e\xfe/@\xf4)\xbe5\x05\x8a/@\xa2M\xfa\x9aF\xa0/@H\x89\x89\xfb\xfe\xad/@\xdd\x1d=#\xfd\\,@u\xb2Gf\x13\xcf-@\xde\xb8\xe4\x93i\xe1-@1\x8ed2\xd3\xb5&@\x8apF\xce\xc9\x1b\'@\x83\x0e\xafI8\x8b+@\x17\xee\xa0>\xe5\xa8/@\xee\x15\xed\x8e6\xd7/@\xda\xa1Q\x12\x96\xc6-@\x8dR\xa0{\xfb}+@jF\xe7|\x12\xc6/@\xf8\xfay\xf9\x87\xe1&@\xb5![\x985\x8f/@E\x0eJ)\x8c\xa2+@08h\x118w/@\xa1H\xd0\x81\x0bD-@\xe51\xe4\xd4ll+@\xfb\x11L}<\xe1-@=\xf7\xbb.\xbau%@\x86x\x88\xec\xb5\x01*@\x9a\xfe\x83\xff\x92\x80+@\x8f\xb0\x16\x85\xf1\x84/@\xbe\xf5\x1dl`\x13.@\x9a~\xd6\xb7J<%@\x92\x17\xd2\\\x94[-@\xe8]ch\x9c\x95-@eF\x12zph-@\\3=\x81\xa1V\'@:q5\x96tG%@=\xe2\xa9H\xbf\xbc,@M`\x17\r[3-@\xf7\xd9\xa8d\x1cW(@\x9ep\xb8q\xa2v+@\x85\xff\x17l\xcb\xfb&@\x04uG\xa9\x9e\x10-@\x95\xe8\xa0k\x06!-@\xc7\xc6hcL\xd2-@y%\x87@Qw&@\xa6\xf0\xaa\xb1:\x99,@\xa6[\x9e\xeb|@\'@\xa9\xf4#\x94\xb6\xce,@\xcd/\x8a\xcf0\xea*@q\xf5\x15\xe9\xbc\xe6%@@>\xaa\xb6\xed\xb6,@\xf0D\xeb\x00wM&@S}3\xa9()+@\xad\xafes\x9b\xd7)@\xfc\xbe\xe8\x88M(*@\x03\xca\xe9S]\',@\xc0F\x14\xc14\x18%@\x94\x96\xae\x90\x84\x01-@\xa2\x12=\x8e\xefP+@\xbe\x05\xc9\xd4\xd1\xe9-@\x1a\xee\x036\x9d\xc7)@\x96\x93\x1aM\xab1,@\r2\xc8/dU+@"\x0c\xee\xf5eb(@\xc4\xc77\xf1\xb9V*@\xa8K\xa9\xee\xb5\x01.@1\xacHw\x96\xd0-@\xe1\x98\xb6F2\xac,@kK\x05\xd7\x03\xa7%@\xe0i[G-!%@\x8a\x03\xb9\xae\x9a\xfa)@Pz\xe7z\xc6E*@D\xfdT#\t\xa4,@\x99\x1b\xe8\xd3\x85#%@o\x82\xca\xce\x17>,@\xc0\xf7\x81\xab\x08\xdb-@\x8c\x9a\x89\xedTj+@\xe5\xfa\xc9\xe4\x7f\xa9(@1\xacHw\x96\xd0-@\xa7\xa0\x06{M\xdf,@\x06y\xc2z\x8a{(@1Q\x90?gW,@\x9ct\xf7LLh*@\xd9\x8c\xc4\xc0\x15\x95\'@\xbd0\xfe\xb53\xcf+@\x84_\xc5!\x12\x88-@\x06\x8b\xd1|\xbf2,@\xb5\x1c\xddaGk,@g\xf6\x96\xb0\x91\xea+@\xc6\xbe\x92Q\xa7\xf4-@\x88E\x8fT\x93\xfa+@`x\x8fQ:\xad(@\xe1\xac\xc2g\r\x8c,@\xb4\x15\xbc2u\xf0,@\x1fs0\x95\x0eU-@"\x1a\xe1(\x9ez,@J(\xebQ\xe1\x1f,@\x95\xb3\xd1)\xc9\xd9&@M\xb7\xfc\xea\x1a\xab(@\xb0\x06\x1f\x12\x8bn\'@\xdbL\xd3)\x8d/.@Lr\xa4t\x1aJ,@2\x11y\x94he,@\xef\xac\xcd.\xaf\x82,@\x94;\xf7\xf1tr*@\xc9D\x91 [\t.@\x91\x00\x7f\x05R\x7f-@\n\xe8d2\x8a\x0b-@u/\x19]\x1e\xf8&@D\x149E\xf6{*@\xd1v\x99\xb9\x81d*@f8\x92\x03\xdd\x87*@t\x12t\x1921+@\xa8\x00\x89\x9f\x9c\xfe-@\xad\xfc\x81C\xf5i\'@\'d\xaa{"\xbf,@\xd3{\td\xb0*,@\xfa+\xcf\xf2;x-@+\xad\x83u\xfa\x80\'@r\x89]\xba#\xc1,@\xa4\x00\x8f{\x94\xf7,@\xb9=\xcb\x862\xaa,@\nA\x19\xa9\x80\x84(@\xf0\xb7m\x8d\xf5P-@\xc3N\xef\'w\r,@wJ\x0e\x97\xaf\xc9\'@\xe5\x05\xcdR{r&@8\x17xna\x1e)@6X\xe3\xb1\x86\xa8%@\xb37n\x8e\xad1.@{k\xd4\xfa\xc0\x1f-@\xb9=\xcb\x862\xaa,@Az|fS\x89,@n\xf9+\xd3\xba/-@\x95\xbd{\xda\x88\x95-@\x19\xa2T\x97.T,@\xc8\xd9@\r\x92\xaa,@C\xa9\xa8\xa8\xbb\x88,@-{)\x844\x9f(@\x88W\xc5\x8ba\x07,@\xd3\xc4\xccP\xce\x1b,@{\xa9\xa0\x1e\x15-(@\x92\x8e0P\xbe\xb3-@S+\xba\xe4qW*@\n\xf3\xf1M\x0bB,@%h\xbbx\xa6$*@\xfd\xd2^\x91UF*@G\x9f9Fl.,@\xbb\xce\xc1CS\x1b,@\x81\x9c&\x17\x1c\xc3-@ \xb8\xb6\xbd/\x10,@\xc3~\x10O\x11\xa2,@\xe9l\xcb=v\x04,@\x9f\xa1\xd6f\x99t,@/\x0f+Q7q&@\x01\x85\xba\xfe\xac\'-@\xe5X\xb7\xa9=\xea,@PJ\x08\x9e\x9e\x0c,@d\xac\x07{\xd5.,@\x0f\x16\xd5\xa2\x94I.@\xea\xb2\xda\x00\xd6\x15-@\xddFP\x1e\xde ,@\xfbL\x00\xb5\xb1M,@\xdfMf\x93s\x85,@\'J$S\x97\xfb*@]\x16a0\xb7#\'@\x95\x12\xe7\xb4\x99\x8f,@\xc7P\t\xce\x0c\xa0,@X\xf4G\xfaE\xa2,@l\x0f\xe4\xd6O\xcb-@%J\x97\xea\xcb2-@\xe4[\x1c\x88\xad\xfa+@\x94\xaf\xd2\xffX\x90-@\x04\xbb\xc3\x8a\xb9\xd8(@|G\xd9\xcdM\x13.@E\xdc&\x9e\x0b\x03,@\xfcF\xe9#\x91e(@\xd5g+;\xbb\x14,@\x9a\x8d\x14\xfc\x92\xe7+@\xb3\xbe\xb9U52.@\xee\x0c\xc9J+f&@\x14-\xfdI2\t&@\x16\xb7\xb8\x82\x85p-@\xe3\x7f\xa9\xe5\xb0e-@\xd1]\xa1J\x98\xb6%@2H~\xa7W\x02,@\xf8\x04\xcbe\xd5\x07-@\xdfO;\xd6\xf6\x90\'@UX\xfe$\x10\xb5,@\xe4UO]b\x99*@9\x82H\x94\x0e\x02,@{\x9c7\x14\x84\xe6+@ \x93\xe7\xb6_\x1a+@M\x07\x9c\xc1\xba\x8e&@\x98?\xda.\x9c\x1e,@g\xf1-:\x01\x13*@\xcb\ty\xc1\xbaV&@n\xb3\xc6\x15K\x13+@XY\xa7\x0f\x9b\xb0\'@>\x00\x0e\x04\x90d,@X\xcd\x86\xb4l\xcf\'@\x0f\xc2\xd3<\x14\x0f\'@\x8b5\x1d$K7\'@\x93\xed\xb3\xd1\x9c\xd5+@S\x9a\xb4\xd5-K-@@\x01\x8dr~\x86+@g\x10)*\xb0[+@\t\x84\tS\x99\x03+@\x1e\xe9\x9dr\x8a1,@\x00\x9c\x02\x03LG\'@K\x02G\x1e\x07\x90,@P\xdf\x93\xdf\xc9\x9e%@\xd4\xa9En\xe8\xec&@\xda3\xb5\xe3\x1a~*@\x9a\xfc\x99+o\xfd+@cb\xe2\xf4_\x91-@_\xe8\x07\xb5\x07\xff)@\xe9\xd3\x10\xa5R(,@\x06x\xcd=-U,@\x9d\xd7\xfb\x9c\xc1/,@x\x19\xcf\x1fM\x11+@\x9e\xa8*\x1a\x02\x9e+@\x93\x9b\x03\x00\xc3\n+@6\x86\xa0Y\xdfZ+@\xfdy\xb2\xeeZ\x8c*@\x1f\xd5\xb3a$m)@\x05=\xcb\xe8\xdeD.@\xf8[\xe5\x82$.,@\xb5rP\xb9\xdfl+@\xa1\x89\x13\xd1\x98s-@\'\x15\x85\x90L\x9a-@\x9e\xa9\xec\xfa\xd4~/@:\xe3\x16M\x85\xa6&@[\xe0b,D\x8a+@\xb0*\x83\x9b\xe4\xa2\'@\xed\xd4\x9e\xed\xb2\x19,@\xc9\xc1\x81\xcf\x0fk\'@*0\x14O9y*@&I~\x1f\x02\xb9&@\x97}\x93\xa6\x00\xcc-@\xff\xa5\xb8^$\xb2-@>\xb6}\xf5&\xcd\'@\x8f4$\x97\x99\x99&@u\xc8$?\x07\x85\'@\xc1R\x0c\x88:8-@\xad$\xf9=\xeb^-@\x8a%\xcc\xb8\xf2\x96%@\x06\xff|n?\x02+@Q\x1dkw\x01Y(@\xb2\x81\x06\x0e@7(@\xc2Z\x05\x0b&\x96,@\x92\xa7!\xeb,\x06*@\xcce\x81\xae\xc3/,@\x02\xa8\xbd\xfcn\xc0,@r"B\xcb\x98]\'@\x8f\xac\x92-U\x94-@\x8c`\xf9=\x82\xa0%@\xb1\xe9\x8ek7\xab,@\x90\xb8UN\x83\xb1\x10@\xe1\x85E\xd2\xba\xc1\'@\xdd\x84\xb3\xa6\x96\xf7)@@X\xa7\x18\x90\x19/@\xbc\xee5~\xe7\x15&@\x8f\xc6\xe6L\xcc\xf2+@\xc0\x97\xfc\x9c\xbf\x81.@\xe4\xfd\xc9\xbe\xe2\xa2.@\xf8\xcba#\xad\x04,@\x88\xc1#>bd(@\xfb\xdbN\x1cL\x19\'@\x83c\x06&\xa0\x96,@\xf2\x91\x83\x0e<\x13-@\x99`?\xf8\xe9$*@\xf2jC\xcc\xc1\xf0*@\x90\xf4R\xafT\xff.@\xaa\x0c\xde\x1cM5,@\xe7\xbc\x8e4\xc7\xa6)@,\xe7\xcd\xa0?\xd5+@F\xe7\xd4\x12\xbf\x9b+@i\x89^\xc3\x8dO,@\x0c\x8c\xd9\x07`8*@\x10\xc3\x08\xe8\x1c1,@\x8e\xa2\xf5\xc0\x81f/@<<\xa3w\x0b\xdf+@^\x8d3\xa1\xcb\xf1+@\xba\xec\x0bo\x87\xfd.@\x8d\x9f\xc6\xb3\x05\x0f/@\xa4\x9a\x83\'X\x01+@\x01\x81\x84\xef\xbf5,@\xb3\x15\xee}\x1cz\'@"8Z\x81\x8c\xdb(@\xeatnl\x1c4-@\x7f\x08\x9fi&\xc6,@\x8e\xd3\xe9\xc9\x95\xf3)@\x1bE\xf9\xbd\xfck,@~\xf0M6QQ,@\xb9\xafgFa<,@-=\xaf4\xe8U)@\x17\xf1\r\xd1o\x12&@g\x89\x10d\xf7\xb0)@\xa8\x83\xealLa-@\xd5\x07\x9d\xfd\xb3\xab\'@\xf3\x12\'\x04p\xe1.@,B\xd24\xeb\xc3&@k\xd4.U\xa0\xc2+@\x0c\xd0\xb6\x95\xb0\xd2+@\x82!\x9c-\xa0K+@\xd9\xaa\xd3\x7f\xc5\xef%@!\x1a\xb2U&\xe3.@\xb2\xbe\x0b\xd9\x13t(@p\xaa\x1c\xa1\x90a-@u\xff\xcc\x9f}\x93,@a\xed\xfc_\xa4\x92+@a\x0fL\x08h\xd8,@=u:\xdb\x93\x08-@\xed\x8e]/\x0c\xb7*@\xeb\xf7\xa1\x90\xb4\xe4%@*\x92@>\xeb\x0f.@\xfb1\x9a\xef\x956-@\xa1\xee0\x8cY_-@\xf0\x1a\x1f\x0c\xc5\xb9\'@\xaa \x87)M\xad&@Mf\xf9k\x93l-@\x81i\xf0LG\xfd,@V\xcc\xaeM\x9f\xc5*@\x9cc\xfbg\x1c\x9f+@\x9e \x9a\t8\xee%@\x92\x85\x18e\x1e\xc9+@\xc7\xfcSH\x84\x9a-@\xd2\x94$d4\x9b&@R\x90\x992p\xdb&@2\x98&py\x10\'@\x01}\x8ebrR)@u\xecN\x9c\x9e\x1e+@\xb5\xe1C\x842B,@\x121\xa4Y\xf8i*@\x8e\xb1_&\xf1\x16\'@\xb5"\x94\xc2\xba\\-@\x93\x0bK\x05Bz*@\x12(q_\x93\xb9\'@\xad\xff\xde]\x84\x0e-@k\x1d\xd6Y\x99\xbd+@I\x07\x08\xdf-.(@\xb5\x02\xf2aM\x16,@\x96\xd2\x17d\xf2x-@\x0e\xe4\xb0J.\x96-@\x8c@\t\x15\xc6\xd6\'@\x1d\xaa\x1f5l\xbf\'@\x14\xee\xcd3k\xd0(@\xad\xc8]\r\x97_,@S\x97\xd1j?L-@#US]\x99\xc2+@\xf7\xa5\xccL\xf8\xc2&@\xa6\xaa\xca\xc7\xe8\xc5&@\x00\x9c\x02\x03LG\'@\x04\xb7^\xce`\xd3-@y\x16\xadx\x00y,@o\x84\x95\xfd\xdb\xd4.@Kj\x94 }\x90+@A\r\x1b\xfb\x9c\xc9+@X\xfe\xa5T\x10\xb7+@\xfb\xf9\xf5f\xa2\xd0+@&\xd4\x98\x82\x80\xaa)@\x93n\xc5r}\xb1-@\xaf\xc3\x0e\x82K\xc3.@\x84!\x03\x90\xb49+@\xe46\xc3\x15\xe2\x1f&@\x80\t\xe4\x8d|\xce+@\xba\xb3?\x03P\x1f*@b\n\x0ca\x1c\x1d\'@\x97\xd2N\xfe\xae\x0f&@\xfb\xdej\xb3,b,@&\x82\x05jh\xf4.@\xddQ\xe2\x85\x96\x1e/@\x12]i\x87Sb,@\xaa\x16\xa6\xc4\xe5\xe4)@\xc7\xa5K\x89\xaf\x1b\'@\xe9+\xbb\x05\xbd\xe5-@\x83\x18\x1a]k\xa8&@\x14^!\x9f\x9e",@\x9a\xd6\xf0@jv(@\x99\x8b\t\x86\xe5\x9e,@\xfc\xcf\x16\xed`&.@\xbb\xbch+\xc5\x00.@\xda\x10\xe86>\xc9-@\xa3V\x82s\xa0`(@\xed\xfc\xc2\x82\xa8G*@\xf4"\xc0.\xc6\xfb%@\xad\xd5\'.\xdd\xe2\'@s\xb2\xbf\xe3&<,@\'\x1f\xc3e;\xf3+@\xf6\xadaZ:\x91)@5\x91\xf8\xb3\xb2\xcc)@ ]\x06\x89S\xad,@)R_P\xf91,@\x81[\x98c\x96\xc4&@\x06\x1caK\x9f\xf1\'@\x98\xa9\xd4S\x95\x9b\'@\x14W:\x10\xb76*@\x02\xc2\x02e\xaf\x18-@\xba\xa1\x97\x93\xd2\x80-@\xb1\xa7\xd32\xaak+@\x9b\xa5\x84\xcd-(*@\xd4A@\x037\xb8)@\xd5\x91\x19\x04t\xa1\'@+\xa0\xd0I\xf7\x8a)@\x1cO3\xc2\xe0s)@\xdc<\x13\xe2\x08\x87%@e\x93\x1f\x9d\x17\x1e.@\xb1*\x8d}CN+@;\xbaFk\xc0\xf7.@Q_\x0cr\x9b\x07/@P\t\x0c9\x14\x14*@\xc6_\x02|\xa4\xff(@a\x1e?\x93W;*@\xde\x1f\x81m\xc0\xa3)@\x01\xd3\xb2\xd9\x19K)@\xa4J\xf2WD\xe7+@\x87R\x88\x1eG /@;\xf6\x93y\xa2\x98*@\xa4\x05\xb9\xdb\xff3*@\xea\xc6\xc2\xa5N\xe2,@P\x9ai\x90?\x1e.@\xac\x15j2t-)@KE&\xe5\x7f\xd7(@H=q\xb2\xc8t-@\x92\xfd\x02\xde\xe2\x95,@\xba\x11u\xe7P\x05.@\xb0u\xc5,\xca\xc7,@\xf7\xc2\x0e>\x9a\xd3-@E?d\xf8\xe1\x9d-@\x08IZ1#\x12/@m\xcd`\xde\x1c>+@\xe0\xc8\xdd#\xbd\x1a+@IXV\xe5b\xd0,@\xcd\xd0\x8c\xc8\xb8E.@?\xd9\xa9\xf4\xb5\x0e,@\xe3\xc4L{\x9a\x04.@\xbaL\xban\x05i,@\x1f6\x90y\\\xbe)@\xb7\x9e=G\xbe\xae,@\x83\xc4K\x1d\xf8\xe4,@\xfd1\xc0W/\x19/@]*\x06~\xcf\x9c%@)\xdf\xb7CO\x01*@D7\x9a\xcb\x9d},@7\x87|/\xf39*@\xc4(h\xefo\x1f\'@\xb7J\x8ch)\xf1-@.\x11LcM\x95-@\xea\x9c]\x8e\xc0\xf4&@\xcb\x14\xae(\x94\'.@\xa5\x19f\x90]=,@\x99\xa1"\xb32\x1f-@\x10\tr\xab\x9c..@\t\xcfu\t\x10\xa2-@(6s\x05\xe3\xa3,@@\xd1WA\x93\x80-@w#\xc7c\xc0a\'@oV\xa3O\xfd\r*@\xc7\x9bI\x8c\xb2y,@o\xac\xb1\xd1xd&@\x1bT\xa3\xa0\xd0G.@W&R\x92\x858,@\xa3\xf0\xb0kjO+@\xc4$\xd5l}x+@Y\xdf\xbe\xa1\xb3\x8f*@\x12\x17\xd8\xcbv\xc9-@\xfc\x0b,^\xeb\x83&@\x84\x17C\r;3\'@\xf2\xe2\'n\x82\xb2-@3\xbb@\x1fO\xe6)@\x01z`?\x06_,@\xdc\xcaI\x077I+@\xd1\x88\x07mcF.@\xfb\x18\xec\x89\x9ag,@u\xdb\x8c%\xc51.@\xcfC\xe7\xad\x01A&@\x91\xfa`%]\xe6-@\x90U\x11{\x8e\xc4-@\xd2>\xd3b\xc5F.@\xcc=\xd6)\xf7\\&@\xa6a\x7f\xdd\xb3Q*@\xfc#S\x1ct^*@\xc9\x0f9\x94\xd0h*@\x0b\x02\xc1~\x8f\x82&@Kk!^N\xd8)@\xd7\xca\x83\x82v\x9b)@\xbd\x04\x87A\xdcK.@\x03\xb9a\xfd\xaf\x04.@\x12z\x1f\x95j\xcf-@"l\xb8\xc8\xc74\'@\xf4\xc9\x8a-\x82|(@4\xbf\xb7\x13K@\'@M\xac\xf2\xd3\xfa\x08.@\\n]\x1f\x95\x10\'@\x0cmc&\x9f|,@@\xb86\xa9xL+@\xdf\x1f\xd3\x88r\xbf-@\xc7Up\xeb\x17\x14(@\x0e\xa1\x0b5\xab6-@\x98HQ\xddN\x95,@\x07\xc8u5r\x1c+@y\xa3\x0e\xbc\xad\x17+@q\xf7k\xdc\xa1\xcb+@\xf0\r\xe5\x99\x0c9,@\x82\xd6m\xb3\xf1\xd4-@)SU8h^&@\x15\x03\xa8vp\xaf,@\xf6\xfd\xf5\x0c)\x7f+@\x004k\x00O:+@\xdcAX\xa8m\xe7(@H\x07]v";\'@p\xb0W\xce\x91<(@\xfa\x86Ryt\xf4&@\xdb\xeb\xe5_\xcac(@\xf0)C\x0fL\xde,@\x85\x08[\xbc\xb7V(@^9\xe7\xdc%%.@\xb7\x95\x14\x98\x9f?&@\xd1\xac\x07\xe1\x82\t)@u\x81%?\x00\xd9,@_\xc6\'\xec"\xe7-@\xfb\xe2\xf6\xdc\xcb\xe7,@\x94\x9e\x82#4\x10/@\xc0\xcb\xfb\xf1\'\x1e.@{\x91\xffG\x0b\x07.@B\xff\x155\x88@&@\x81]J1\x08\xf7,@\xed(27\xb1u)@\x95V+\xa2;U+@\x87Y\xe2Hs,.@_\xc6\'\xec"\xe7-@(:\xff\x8d\xc5W(@\x8e\xf6\x80j\x871(@\xda<#\xc2\x95>\'@w\xcc\xcee\xae\x13.@\xed(27\xb1u)@4\xafFS\xa8 -@1\x8ed2\xd3\xb5&@k\xba.;\xa0T&@\x07\xb7\xf92j\x11-@$\x97\xb7\x0e\xfc\xcc-@?\x84p\x9ccJ+@\x83\xddn\xc8\xeb\x83+@\xf8\x0e\xf6\xf0\x0bg(@\x15=\x05\x93\x9aL&@\x1f\xe7\xf7\xb4.\xd9(@\xa6\x94;\xfa\xca#.@?\x84p\x9ccJ+@m\x08\x10\xebJR+@-\x13\xd95\x93<&@\xc2\x05TI\xf4/&@\x7f\xf05\xee\xb7\xe7-@3\x8dq4\xfa\xcc(@\x13\x12\x1c\x83\xae\xc8\'@%\x1e/\x91\x80\xb7&@\xfe\x15//\x06\x1f,@}\x10\xfb\xe5\xfa\\)@K\x9e\x87p\xc5\xa0(@w\x16\xe6\x8c\xa1\xb6(@\x8b<\xc9\x08\x91.,@<\xbb\xfcR;\xfe%@\xffr\xd0O\xbb\x8d,@\xe3\x87\x92\xfcQ\xc8-@(\x99\x95[V_(@\x0f\xf4\xd3\x9d\x16\xa9&@\xca\xcaX\x91D\xc6-@6>\x8e\x93\x1b)-@\xda\xf9x\xde\xe1\t\'@\xed(27\xb1u)@T\x0e$v\xe9\xed(@\n\x15Gv\xe8,.@\xbd\x12\xfe\xb8k2-@\xfd\x01\xceB\xe6\x19-@w\x13\xd7r\xbf\xa3+@`\x94\x9d\x8b\x87\x11+@)g[R\xfa},@\xcdT\xdac\x8eT,@\x05@e33\xbe+@\xf3\x9a\xdb\x08tH-@/\xe0\xc9:z\x89&@$\xf9\x19L0\xb9,@~\xf8\x91<#L*@\xca^\x98;O\xba,@\xdd\x87\xa3\xc0\xb6\xbb+@\xdc\xcaI\x077I+@K\xfeD)V\xb1,@>\x19\x15\xf9/\xeb.@\x81z\x94\x8cmS.@\xcf\xbc-4\xeeW,@\xa3\xf0\xb0kjO+@qf\xcd\x8f\x0b\xb1+@i\x05\x9ae\xee\x8f*@\xc0\x16\t[\x97>.@\x1e\xddz\xcf\xc8\xa9)@\x99\x88\x83i\xcf\x0c)@\xe8F\x14\x9c\xf5\xb6-@\x97\xde\xfe\xc1\x9c\xfb\'@\xe1\xac\xc2g\r\x8c,@?\x89\xe9Kq)\x1a@\x11\xff\x0c\xe1\xf8\x01\'@4W\x86@x\xae,@\xbb\x86k\x1c\xaf\x16*@\xd6\xcd\x06\xabK*&@PjR\xe2\xa1\xff&@K3t5B\x90*@C\x155"\xcb\x10,@\x98\x81\xf1\x89\xda\xdf%@\xbf\xc6\xef\x9e\xbf\xd5\'@\x8az\xa1\x91\x17m\x16@@\xc4\x9e\x8cx&*@\xd5\x84\xd1}\x82`)@^P)\xa0\x02\xed+@\xd7\xca\xe8\x9d\xdf\x07,@\x9e\xbdE\x9f\xc0\x98*@\xd43\x9a\x97\x1c\x0e\x16@TT\xe0\x1d\x95?\x16@\x95Hi\xd0\xf8\x06&@\x0f)TP\xa7k)@\xa6do\xb0\xe3\xd7&@4\xdd\x0c#\xec})@O\xa4\x9a8=\xc8%@K\xff\x8e\x1d]-&@b\xcd8_\xb0!&@\xd8]\xa2m!\xcf\'@;i\tc\xb3\xed.@\xb3F\x9fK\x00:+@ZY\xe1\xedh\x12,@~\x117\x8b\xeb\x18,@\x97\xd4\x93\x84\xd2Y,@\xeaoQ\xa7\xd8\xf8.@\x8d\xf8Q\x9cG\x96,@\xcd:U\xa4\x14\xe6\'@\x95\x83dv\xb6n,@54D\x05sz,@\x07cx\xd5\x9d^-@\x19\xe6\x11\xb7\xf0%+@\xed\xd4\x9e\xed\xb2\x19,@;L\x87\x89\xee\x9e,@\xe3\x80z\xba\nx%@\x10~\xf2\xb0\x94i,@\xce\xf1\xe0\xf8\xfd\xb8,@6\x8f0\xc2\xef\x05-@K\x12o\x04uz-@RG\xbcy[t/@\x8a\x89\xd9\xb4D\x03-@\xecZ\xddS\x1a})@[\x91gB\x10\xed\x13@\xae\xf8\xf1h\xed\x08\'@\x02\xcc\xa8:\xc2\xc6-@J\xd9i\xb9\x90\x17-@\xc7\xf6\xefq\xf1\xa3+@6ul\xc4V\x19\n@\xa3\xf6\xb3,\xf3\xd9.@\x16\x84Jd\x8b;,@\xa4\xd6h\xa0\x8aQ\x16@\xf1m\xd8O\xaf\xe9\'@'
p29
tp30
bg3
(g4
(I0
tp31
g6
tp32
Rp33
(I1
(I5101
tp34
g13
I00
[truncated: 104,170 more chars]
