# Supplementary material for: Sea ice drift data for Fram Strait derived from a feature-tracking algorithm applied on Sentinel-1 SAR imagery
Source: Data Brief. 2018 Apr 19;18:1410–5. doi: 10.1016/j.dib.2018.04.034 (PMC5999601; doi:10.1016/j.dib.2018.04.034)
Supplement: Supplementary file 2 — Supplementary material [file mmc2.zip › fs_s1a_data/HH_filter200vec/FramStrait_HH_20141221T070346_20141222T074434.dat]

(lp0
S'S1A_EW_GRDM_1SDH_20141221T070346_20141221T070446_003814_0048F1_D853.zip'
p1
aS'S1A_EW_GRDM_1SDH_20141222T074434_20141222T074534_003829_004947_352D.zip'
p2
a(cnumpy.core.multiarray
_reconstruct
p3
(cnumpy
ndarray
p4
(I0
tp5
S'b'
p6
tp7
Rp8
(I1
(I483
tp9
cnumpy
dtype
p10
(S'f8'
p11
I0
I1
tp12
Rp13
(I3
S'<'
p14
NNNI-1
I-1
I0
tp15
bI00
S'\xc7\x8bDw\x08\x81 @p\xe6I\x8d\x0c`\x0c@\x81\x1f\xeem\xf4%\x0c@\x7fM\xac\x8c\x85\xe3\x03@\x8e\xe7\xfd1\x9b~*@\xd7PZ\x8byt\xf9?&\xa3~\xa2J\x94\x10@f\xee\x06M\xb7\xc3\x16@\xd1\x0c\xdc\r2K\xfe\xbfx\xb2%|FN\x0f@\x19RnV8{!@\xa6\x92N\xcdd\xc8"@\x8c\x16\x90\xf6\xca9\'@\xf7\x82\x0f7\x1a\xd6"@g(i\xe5\xaat!@\xa9\x01_\x83F\x9f\x12@\xedt\xb3\xacp\x86!@\xd1\xe8\xe0.\x90\xbc\xf0\xbfU\xdf0\x0f\x17&\xfd\xbf\x11#\x18 \x16\xea\x16@\xa2\xa3\xa4\xb4\xea\xbe"@\xf39\x8d1\xde(\n@4#\xd3TU\x0c\xf2\xbff\xcd\xf7\t\x9c\x9c\xf2\xbf\xd29\xd7\x8d\xa2\xa6\x1a@.~\x92\xdb\xdc\x15\xe1?\x86\x19ww\xea\xaf\x14@\x99j\x90\xeeO\xa8\x1b@\xf4\xbe\xb1\xddq\xef\x19@\xea\xe60\xd7wW\xe9\xbf\x90\x17\xa5\x10\x082\xf8\xbf\xeb\xd5\xfe~iU\xf7\xbff\xb9\xcd\xca\x00\xac\xf5\xbfO\x8c\xa2<\x11\xfd\x17@\xd6r2v\xa7\xa1+@>\xb4\xce\xde{h\x18@\xe57\xe1V\xa2\x13\xf6\xbf\xee\xb5\xee6\xc6\xd2\x07\xc0Q\xa1\xef\xd1{\x98 @P:\xc4= L\xf4\xbf\xe1,G\xed\x11\x83 @\xa8I\xc8\x90B6\xfb\xbf\xb6\x02?\x1d\x98\xce\x10@\x89\xc5\xf7\x07\xc2\xe1"@VJ\xd1\x1d\xf7~\x02\xc0"\x1f\x1b\xf0\xb5I\x06@\xb9q\xac\xfd\x11\xd6\x06@\x1cA\x100\xf2k\x1f@\xc2E\xdd\x93Nq\x0f@O\xa6\xa6\xfb]O$@\xcb\xb4\xdbw_\xb0\x1e@r\x16\x04EC\xba\x1c@J\xe2dk\xca\x19\x10@\x07\x92\\\x152j\x18@\xb8\xad5\x1cm/\x06@_\xa3\xc0\xf9}\x90\x0f@\x1a\xc1.\xdd\x81\xa6\x18@\x7f\x7f\xfa\x05O\x05\xd9\xbfz\xc95\x1a>\r\xf2\xbf\xb0`\x83\xe8kh\x0c@Y\xf1\xec\x85\xb3\xec\t@y\x03\x9f\x05Z\xa1*@S\xd1\xb6T\xf8\xe6\'@\xc1_}#\xdd/\xe5?\x1a4w\xe6d\xf1\'@5\xbd\x0fV\x1dE\xf3?\x19\xe0\x1f\'\xe7d\x0b@\xa7F\xadO\x1cQ&@\xb7K\x87_\x84\x8d\x06@;6?\xc6^6\x1c@\xc6s\xf1Y*3\xf2\xbf\xa1\x05\x9e\xc9\xdb/\xde?\r,6\xd0}\xbf\xf5\xbf\xd19\xe1\xde-\x14\x0f@\xe1\xad\x06\xde\xbf\x07\xdf?\xd5\xc4:\x02\xe6m\r@3\xb1*\xb1\xa6\xd5\r@\xd2\xdc\x8e\xf6\xc4!\xe5?\xe2\xd4\x01I\x1a\x12\x0f@b\xb5\xff\xb1Cq\x1f@i\\1\xd2q~*@q\xaaDU\xea\xb3\x0c@\xa1a\x11\xae\x02\xd0\xe5?\x8fQ\n\xa8\xd1\xf0\xf7\xbfF\xfc\xf3\x03\xff\xe3"@p\x10\xd57\xafh\xf7\xbf\x11\xdc\xe6\xe5\x134\xf9\xbfw\xbc\x00\'&l*@\xa6\x86\xc1F\xc16\x1b@\xd7\xb6\xc4\xb3u\x7f\x19@\x9a^\xc1\xdcYd\xfa\xbf=\x89l\xeeO\xbf\x12@~\xb0\xc1\xc3Z\x84!@?_\xc8\x9f>\x08\x07@\x8e\xdbB\xf4!"\x06@\x01w\xf0\xa3\xdd(\x02@/f\xbc\xaeU\x0e*@g\xd3;r(R\x10@\xd1\xd1\x98!\xfe\xf5\xf3\xbf\xc8Q]\x12\xb0\xee\xf3\xbfM]M\xd2\xb9\xb7\xf4\xbf\x91\xc5\x80\x9a\x15\xfb\x1f@N\x9e\xe3\x00\nq&@h)1E.\xef\xf2\xbf\n&\x9f\x95\xdal\x05@\x86nP\xfc&\x8f\xf7\xbfU\xab2\xdfT \xf6?\x97\x1a\x0f\x1a\x08L\x19@\xfb/\xf9j\xf3\x9e\xc2\xbf\xf3\x16\xae\t\xb0\x98 @\tq\x82u\xf6\xac\x12@\nq\n\x14m\xb5\x13@Ge\x0f\xc4\x9c\xdb\x19@\xe4-\x17\x9f3\xc9\x0f@\xfd,\x84\xc9c\xbf\xfe\xbf\xa5\x1f\x18\xb3\xbe\xa6\x1f@-\xea2N\x19U\xf5\xbf\x9f&$*\xc39#@\xa2y\xd10\x0c\xca\x02\xc0\xfa{^\x83X\x95\x19@\x00\xe1\x8e\xbd\x80\x9f\xff?\x12;\t\xf1Q\xc3\xe2\xbf\xc9}\xa9\xb5fU\x04@_\xedgz&\xd0\x0b@\x18\xac\xf3*H\xad\t\xc0\x9e\xcdA,\x8f\x83\x01@\n\x85L\xfaWY\x1a@\x1c\x01\x8c\xb8\xc8\x0f\x0b@<\xda\xc7\xbe\xcb\xfa$@\xd9F\xf7kId\x1c@.\x84\xf6V\xa8\xfe\xf3?\xdb\xf9\xdc\xe6\x83~\x02\xc07\xc9{\xac\xed\xb5\x1c@M\xa4\x0e\xae(\xa8*@\x16\xcd\xb4\\\xd2\xa6\t\xc0<\xb71l\xa2u\xf2?\x1f\xeb\n\xb5\x9a \x10@\xb6\xdd\x93!\x8f1\x0f@\xd0h\xf0\xa8\xd2\xed\x08\xc0\xaa;\xdaNJu\x1b@\xc1\xfd\x84_\xcas\x00\xc0\x86F\x01q\x19\x85\x00\xc0\x18!P\xd0\x1c\x8a\xf3\xbf\xc9\x1f\x1af\xe7\xf0\x0b@\xf0\xa6\xc9p\xa5\xd6\xf3\xbf\x92\rP\t\xdbH\xde?M\xadIYw\x04\xf3\xbf\xc5.\xe9\xd9\xc4\xe3"@\xefM\xa3\x12%\xd9\xf4\xbf\x13\x0bAa\x98\xb8,@hHW\xd3wm\xf3\xbf|\xf9\xeb\xbd\x13\xdd+@\x06O\xd8\xdeV\xb2!@\xeb\xfe5\x0b\x11\xb0\x12@\xe3\xd4\x1d=\x87\xe1\xf3\xbf\xd7\x87\x88\x0c(\x9a @\xd9\x11<2\xc7L\xe1?\xe5]n\xe8\xea\xc9\x10@\xd0\x82\xd8\xb4Y\x99\x14@\xaa&[\x18\x0ea\r@C\x01\xd1\x18:\xa1\x12@b!\xbf\xd0\x95R\xee?\xf1\x87\xa3\x1fj \xfa\xbf\x06i\x1e\xc0\xf8F\x1b@q\r-\x11\xe4\xe2\x12@\xd6\xc7$s\xcd\xe6\x07\xc0\x83@\xc1Y9\xe6\xf7\xbf\xd6[V\xabT\xb4\x1a@\x11Z\xd0|\xd6\x0b\xf8\xbf\x04\xc3!\x0c\xe4\xcb\x1a@W\xb9\x9c\x1f\x9fy @\x1aZ\xfa(\xa1\xd5\xe4?\xa4y\xb1mG\x0e\x18@\x19\xf8\xb7\x95\x9f\x80\xb2\xbf\xa4\xf3\x1b\xa08.\xfa\xbfT\x14o\xa6\x8b\xa0\x14@\xa6\xf5\x9fB\xfd\xc5\x1d@)\xa5\x11\xa1\x0c\x80!@\xcb\xf0\x9chL$\x15@\x04+I\xce\xeco\x1a@Fg\xa7\x95J1\x1a@$\xd8\xf6\xb4\xa1P\'@\x07\xba\x8a\x06K\x83!@\xff\xbe\xbe,\xd2E\'@\x1e\x15|{a\x9f\x02@X\x08\xc5+\xb1\x82\xf3?z;\xd9\x979\x0f\xee\xbf3\xa1\xdc\xf3x\xc5\t@CP\xf6\t}\xe6"@"\xc9\x93&6r&@\xff{\xe5D\xde\xb7\x10@\x15\xdb5\x94\x9b\xf9\x1a@\x04%v\x10K\xaa\x1f@\xca\x80\xd2\x97<\xf3\x19@a\xe3}]\xc1\xf0\x02\xc0)\xff\x8b-\x02q\x04@t\xe5\x89\xf8\x14\xa9*@\xb5\xc8}\xb4\x8f\x19+@U\xabw\xd3\xd3\xe7\t@v=\xd4\xe2\x14x\x0c@\x1bp\x1alZ\xa5\x10@\xdd@0\xe6\xca\x12\x10@o+\x9a\xce\xf6\x18\x1a@\xbe\x1d\xd9ps\xb7\xf5?#\xf5\x08\xe4\xa2\x97\xfd\xbf\xb5\x839\xcd{\xb9,@\xf0\xbff\xcf\xe0D\xd7?\xb8\xa9\x98e/\xb2\x14@\xf2\xbf\x08\x89L\xab\x00@\x1a\x07\xc2\xac\xa3\xa7\x02@h\xc7il\x90\xaa\x06@\x85(b\x94\xa1i\x1c@xbx_\x7f\xaf\x1c@\xcf\x98\xfe\x02\x98\x12\n@\xb3\xd2\x05A\x1fl\x0f@%\x03-\x0e\x98\xa8\x1b@\xddC\x98\xda\x14=\x0f@\x1e\xe7\x9d\xd2)q\t@{\xd2\xb6\xc8\\4\x0c@?2\x05\x9b\x97\xcd\x1f@\xf3\xffLE1B\xff?)A\xd6OS\x90\x1e@\xa1\x1c\xed7\xdd\x80\x1f@\xe3\xbf\xd9\x95 s*@\x94@\xbb\x05 \xf5\xf5\xbf\xf7/\xb0\x94\xf9F\xf6\xbf k\xbb\xca\xc1\x99\xf4\xbf\xa7\x1b\xbe\x9a\xcc\xb1\x10@x\xbaSWF\x99 @s\x83Jp\xd6\n\x18@%\xd8*k5@\x19@4\x85I\xb7\xf3h\x04@p\xb9\xa6\xf4\xaf\xc1"@\xd7\xdc\x00C\xca\xe6"@Z\x8f\xe9\x0e]l!@\xbe\xfaGcm/\x12@\xac8\xb7\xb6Z\x11\x10@\xda\xe0[D\xfcA\x10@\x9e\xba\xab\xed\x84\x1a\x10@\xc7\x8a}q\xffc\x11@\x96\xa5\xaa\xee\'\x9e\xfa?\x9cV\x13\xd5\xdd\xe4"@\x1d|\xe0:[H\x12@\x1b\ti\x98\xa6\xcd"@\xd8+\xa5\xabO\xd9\x19@\x9c9\x8be\x83\x96\x00\xc02\xa8f\xe46\x85!@#\xef\xa0\xa7\xd4\xd0\x1a@\xbf\xac\xfa5:\xe7\x1c@_\xecha\x96W\x11@\t)Z\x05X\xf5\xa5?V\x0b\xd4{B\x95\xf0?\xd6L\x9f-R\xdc\xe5\xbf\xfcO\xd7\xc8\x14!\x14@I\xc0\xf6\x8d\x89\xd2\xd6?\xde6$\xc3\xceM&@(\x06\x91\xf2Z\x9a\x1c@\xectQ\xb6\xd4\xb5\xdf?BQj\x19\x85\xf3\x07@@0s\xca*\x16\x1b@\x1f\xbe\x9e\xa5\xe9Y\xfd\xbf#\x11\xfc\x80\x91\xe7\xec\xbf}\xa0\xc2:\xec;\xff\xbfZ\xd5\x0e[\x9b\xed\xee\xbf\xb9\xaa\xe1g\x94t @Su<\xe4#\x17\xf0\xbf/4`i\x99\x0c\x08@\xf4\x1f\x96\xaf\xc20\xf6\xbf\xf4\xfd\xcc\xe7Rv\xf2\xbf[p6\x10\'v\xf1\xbf\xa0h@\x8a\xf1\x00\x1d@\xaf\xeb\xe8#\x1dX\x11@z2G_5D\x05@\x87\x8e]\xaf\\\xf2\xf5\xbf\xbb\xc8_t4\xfe\xf8\xbf {3\x90\xff$\xf9\xbf\xf8\x8eO\xec_\x06\xf4\xbfaM\xde\x8fk\xbb\xf5\xbfPS)\x7f\xf8\xd7\xf2\xbfR*\x93\xcb\xc2`\xf3\xbfm\xc3\xd5\xc0\x9a\xe0\xf4\xbfvb\xdaWc\x0f\xf3\xbf}V2\xa9\x9a\xc4\x1d@$-\xae\x1a\xddn&@5F\xe6\x1e\x04\xc2\x18@\x0f\x10M\xa4\xf8\x8b\x00\xc0\xc0\xa2T3C\xe9\'@\x1d\xaaD\x18)\x8e @\xb2\x1etq?[\x00@\x9b!\x08\xdd\x16j\x1b@\xb0$\xffb\xf0&\x15@}t\x98\xa7\xda\xf6\xd1\xbfD^\xe1\xea\xd7\xd2\xf8\xbf\xa3\xdb\x10\xe7\xd5\xdb+@S\x81\xa9\x7f\xea\xdf\x1a@\xd9\xa4\x8c\xfe\xb5\x94\x02@\x12\r\xc4\x88x\xca\x18@\xe2\xa7p\x82Zm*@\x1d\xdf^\x02\xea\x1c\x10@ \xee\xb9\x17\xc1r&@\x0e3\xb2?\x01w\x04@\xae\xf9\xba3;=\x04@\\@Y\xefEq\x00@\x9ac\xa9\xdc@P\x05@\x11\xce\x83a\xee \x1a@\xb5\xcdhS\xecJ\x06@M\x11\x11\x88\x89\xfb\x19@\xd4&\xaf\xbc\x91\xd6\xf3\xbfXl\xedff\xf7\xf8?P\x9c\xbe\x15\xc6.\xf6\xbfK\xf2\xd5\xdb\x8a\xef\xf5\xbf\xc7\xcc\x1aW\xca\x8f\xfc\xbf\xfa\xc5T\x7f1\xe2\x1a@}\xcaK\xf2&\xea\x19@\xfb\xce\xdf\xc8e+\x1d@\xb1\xd8\xbe\xbe\x8e&\xf9\xbfN\xb0\xa4bc\x9b @\xe8"C\rO{\x00\xc0WN\xfb\xbdO\x10\xf8\xbf\x89\xcc~\xaf\xb7\xb9\x1d@\xe9\x83\n\x9b\xc7\x7f\x12@o\x0e\x05\xf2\xfa\xd7\xf6\xbf\tO\xb7\\\xe1w!@\x8e\xaf\x9e\x8b\xecj(@\x18\x8b\x03d\x96\x88\xe8?\xf0\xc9\x94d\x8bu!@0\xc3(\x14bE\x1b@5Y\x04\xc8]\x82\x05@\xf8\xd7\xf3>\x8e\xbb\x1a@\x17K\x08\xab\xeb\x94\xf2\xbf\xe7z\xbcX2y\xd3\xbf\xdf\xf1\x9e\xbfO\xf4!@\x02\xcfrQx\xe1\xf3?\xc2@(z\x10,\x1d@\xad\xd6f\x8f\x86\xfe\x0e@\xf7\xd1\xc7\xc7\xed\x94\xe6\xbf\t\xd4\xc1\x9e\xde\xb3\x19@V!\x96U>=\x11@3\xdc\x8e\xc8\x83\xa6\xfe\xbf\x86u\xa8P\x95\xe3\x06@(\x88\x88@\xd1\n\n@\xb6\x9c\x88sh\xee\t@\x9c\xd0\xb7\x1f_\xcc\xed\xbf\xf0\xdc\x8c_%\xab\x11@\xbe\xb0\xa05\x08N\x0c@zI*\x1f\xf4`\x1d@\xed\x1e\xab\x17\x05A\x0c@;\xd8&\xe0\xf7\xff\x0b@\xe8s\x17\x8d\xc2\xf3\x1f@\xe2,\xce\x1c\x8c\xc5\xf2?\xd1.\xf6&\xfe\xb3\x1a@e\xe5 lh\t\xf4?G8b\xe3\xcdF\x11@\xd9\xd8\xcb]L\xb8\x07\xc0y\xbd\r\xf1\x9f\\\n@\xe01?\x06\xc7\xfa\xfa?>j\x98\xd4bM\xe8?(\xe7\xe1%\n\xa5\x11@\x8a\xb5)\x7f3\xe7\x03\xc0#\t\x17\x087W\x16@\xbbV\x0e\xecT\xb0"@t\xeb|\xec=\x85\x0e@\xfd\xae`\xbe\x9d\xe1\x18@aPd\xd5\xdeG\x1c@\x13i\xab\xae\x056\x02\xc0\xd42c;\xd0#"@\x0b\xebt\x15\x1f\xf2\x08@\x1f\xa5g\x90=2\x1b@\xbfov\xb7U\xf5\x17@Qu\xf7T\x97\x85!@\x90z\xa6\xe7v\x8f\xfd?j4\xe3\xb5\xe7n\r@\xa6\x89;!\x04\xa7\x01\xc0c5\xc6\x81-\x0c\xff\xbfV8\xb1\x84P\xef"@\xf1\xf2\xab*\x80i\x11@n\xe8\x1b/\xb2\xc1\x1a@\xb9u\x97t\xc10\xf4\xbf\x91&\xe8\xa2\xf4\xb3\xf3\xbftt\x92\xc5\x93\x9e\xf4\xbf5\xd9\xcb\x12\x0f\xf0\x19@",I\xf05 \xf9\xbf\xda\xc0\x7fI[\xea\x05@\x0c\xdd\xcf\xdb\xf22\xd0\xbf\x17\xa7@\xc7\xcf0\xf2\xbf%3%\x80bf(@1\x13e\xd5M\x88!@e\xbarmE\x03\xff\xbf\\COH\xe6\xdf\xf6\xbf\xe1\x06T\xef"r\xf3?S\x0e\xfcAT\xbd\xf2?\xac\xcf]O\x0e\xe3\xb5?\xca\x9d\x05\xf6Q\xb0\xea?\xe4\xb6\x0f\xa3\xa0}\xe8?Z\xe6\xad\xc4\xfd\x94\xed? \xbf\x92\x13pK\xd0\xbfu\x17\xb2D\xa7\xc0\x11@\x07\x86\xe1\x99\x13\xcc\x0b@\xbb8\x98\x87I\x1d @\t]K\x83\xa6I\x18@/\xe0\x02\xebg\xe9\t@\x93\x8d\t\x9ae\x1a\x0e@\xdd\x81+]\x9f\x81\x0e@\x8d\xc1\xe4\xcc\xf6\x99\xf7?\xd7\x12JVK\xf8\x1d@\x8f\xb2AO\x98\xef\x16@j5_}\xfa\xcc\x19@\xee\xb7\xcf\x107\x9a\x11@\xc2\x85\xdaxb\xa9\xf3?\x07\xb5\xadY\xfad\x01\xc0\xf2E\xa9\xb6\xe8$\x14@V\x89\x86\xcd~\xe7\x1c@\x0e\x19\xd3\xdd\xca\xbb\xfe\xbfd\xfdA\xfb\x08\r\x18@\xdfc\x86-\xcc\xb2\x05@\xdc\x19\xe3S\x90\xc3\xd3\xbf\x82\x96\xf3v\xb5\xe7\xf8?*\x0c=\x97\x8f\xe4\x17@\xcaR\xb4\x85\xc1\x9a\x1c@\xb2X\xf9\xa5L\x80\x18@\xda\x9e\xc5\xe4,\xcb\xf9\xbfi\x03\x02\x82\xa2\'\xf1\xbf\x95\x10\xe1\xe6\xc2r\x02\xc0\xb9\xa2\xff\xf1@\xf9!@\xbd\x936R\xfd\xd8*@\xe0\xc2\xdcOX\xe8\xf6\xbfgi\x83\xcb\xd7\x07\xd9\xbfOue\xd1\xc7\xcc\xef?xW\x8d\x1fYQ\x10@\xed\x0b\xcb\xe6\n\x89\xb9?\x92y\xd4|\x83\xe8\xfc\xbf\xe1\xc2\xfcC\x1b\xb5\xf7\xbf\xe0\x15\xb6\xc2\xb7\x05\x19@\x1aT\xcd\xcaO;\x1a@\xadCk\xa9\x07\xdd\x14@\xb9|I\x0f%\x95\xde?)\xa6\xf3\x0e\xb1\x91\x19@\xfe\xc3\xa6\xe5d\xf3\x19@\xebY~\xd2\r\xd6\xe8\xbf\xa0\xf0\xc1\x05\xc5t\x11@\xb4\xd7;3\xd4T\x11@|\xdc\x89\xae\xe1\xad\xa8?V5\x0e5\xcc\xa6\x04\xc0X\xf4\x01rF\x91\xfe\xbf\xabAw\xc9\xa6s\xe1\xbf\xdcw~\x1e\xea\xa1\xe0\xbf\x7f\x18\x02o\tl\x0f@\xe7>\xf0\xcbt\xaf\xe8?/\x82v\xe2a}\xea?3\xe6\xe3n\xfd\xc8\x18@\x86\x08\x152\xbe]\x1b@\x80\xd6\xa5\xbd~\xad\xf1?JY\xc6\xc4\xf5\x92\xf3?\xab\xaf\xb4\xf7P\xf7\xe0?\xbbr\xe8\xd2\x94]\xf7?\x97(\xf1%\xe6\xb8\x0b@\xd2\x88\x90\xa2m\r\x06@x\x9f\x97\xc2\x88X\x1a@\xc9kY\x86\x99\xc2\r@\'\xeb\xee\xdcYp\x05@)!v\x01yF\xe2?]\xdc\\\xbb\x92\xe2\x1c@\x0c\x1f\x93]K\x1c\x08@\x19\x96\xf0\x94\xd1\xd5\x17@,@\xefi\xd4\xd7\x1c@\x93\x1a\x89a\x0eH\x04@>\xee=\xe8L<"@\x14\xec+W1\xd4"@\x02\x0cFB\xd9\xac\x1f@\xfdf=2i\x00"@\xc6}\x05mAG\x17@\xb6\xe1_\xa2$\xd4\xe3?\x15h\xa0gW3(@tB\x87\x15\x16@\x0c@\x8e\x80\x80{\n\xf8\x03\xc0H\x95dH\xaa\x92\xf7\xbf\x920\xf5E;\x80\xfa\xbfF\x8f:\xc0\xf36\x1a@\xa6yNA\x87t\x01\xc0\x02@S\xe7\x86\x10\x1e@A)mj\x8b\xfd\x1f@]8oh\xf4\xad @\xf9\x94\xcee\xc3\xb1\xef?'
p16
tp17
bg3
(g4
(I0
tp18
g6
tp19
Rp20
(I1
(I483
tp21
g13
I00
S'L*B\xed\xd3*T@4\xf7^\x06\x14\'T@C\xb0\xe8\xd0r&T@\xa7c\x83\x85G*T@b\xa7/\xd5\x9cHT@\x9b{9+\xf52T@\xa6\xede+\x1b+T@\xdd0\xe1f\xb6nT@3a;~R\xf2S@\xfa\x10}\x9a\x83hT@\x0e}`\x93\x07\\T@Y\xcc\x0c\xe5I.T@\t\x98O>\xb7=T@\n}\xe0UQ-T@\x8d\xed\xc8gS]T@\x80\xdb\xde^\xa1cT@\xd6\x0b7\xabD]T@\xa8\xd6X\x81\xeb*T@\x88\xb7\xed\xe8.\xe7S@\x0et\xbc#\xd8*T@\xdf\xe1\x7f\xe5\xea5T@D!\xea\x80\xba6T@\\p\xa8"=\xe0S@\xf5h\x1e\xf0\xf9\xdfS@\xfb\xf0\xc5\xdf\xee6T@"\xd0\x17zi\x02T@\xe0\r\xe4\x83\xe9JT@\xbeU#\xa2&(T@@q\x808B*T@\x08TJ\xbe\xb8\nT@n\x0c\xafn\'\xdaS@X\x9b\xd2\xed\xde\xd9S@\x11q\xd2\xcfP\xd9S@s>T\xaej6T@\t*\x87\x17\xc2CT@\xe3\xc6v\xb0\xaa-T@\xf3T\xa0\xddT\xd7S@O\xaf\x06\x12\x97\xdcS@F\xf6\x0e\xbb\xf5*T@\xad\xb5\xba,\x9a\xd6S@\xa8\xaa\xd93\xe9*T@F\xe0\xdb\x87\xe5\x13T@\x95\x8c\x14\xd1\xe5<T@T\x12\xdd\x06\x82\\T@\x10\x07\x02\xde \xd5S@\xba\x00\xf7\r\x1a\x11T@\x0c@pq\x86\x08T@\x97\x17\xef(_*T@t\xab\x9c\xdc\xea\x05T@\xf1@%9w\x1dT@\x8d\r\xeb\xec\x02)T@\xe7\xe1\xa1\xcc\xb2GT@?\xf7%\x07ODT@5\x18\xd2\x96\xa3-T@E\xcaZ\xe5q4T@\x98/\xbe\xc39\x0cT@U|\x15\x8c\x1aZT@\xfd\xf3\x96\xd4\xf6DT@C/\x95\xdc:\xe0S@\xed\xe6lkq\x05T@r\xbd@\x91X7T@s\x9cx#\x86IT@\x81%\xed\x93l?T@&\xa5\xa4x\x15\xe7S@\xb49\x84\xcb\x90?T@u\x95I\xb7\x0f\xedS@\x08\xfa_\xa6\xfb;T@\xf9\x86\xb2\xa0\x9a@T@gW\x9c\xe1^\x0eT@P\x7f\x0f6tXT@\xacM\xec8;\x02T@U\x96\n}!\xe4S@\xba[\x0c\xe1k\x03T@9U\x7f2\x88\x1bT@\x0f\x86\x03\x84H\xe9S@X\x1b\xb8\xdc\x04jT@K~\x8f\xc9\x140T@\xdbDs\xb6\x8d\xe8S@\x8aq\x83\x8b\xc2iT@\xa2O\x82\x05V*T@N\xa9\x13\x0f\xa0HT@H\xd8\xa5$t/T@\x1eM\x1d\xc7i\xe8S@\x86W\xbe\xc6\x1b\xdaS@\x8f\t\xf0M\x87\\T@\xda\x12|\xa5\xe0\xd9S@\x15H\x0e\x0bD\xdaS@\xa7(\xe5\xc4\x92HT@\x1fy`\xd3\n0T@&\x90)\xe0\xe4!T@\\SA\x8fl\xd9S@\x98ld\xb2scT@!\xe6\xb6\xd3\x88\\T@\tv X\xb3\x13T@\x80&\xa0{Y\x17T@(`\'\x82/bT@\xa3\xf8\xe6\x11NIT@\xf2?\x9aH\xe7*T@\x162(}6\xd7S@\xe6\xfar;\x17\xd7S@\xfe\xe2\x8a\x9fC\xd7S@\xd6\x02 \xde\x98CT@O\xf4\x886\xd6@T@\xbe\xe9\x99XJ\xd6S@\xcb\xa7\x0b\xc8\xb7/T@\xcd\xf7\xf1&\x9e\x0cT@\x00g\t\xb7Z)T@\x12&n\x0f}iT@\xe0\xbf\xa0\x8a\x8a\tT@\x13\xfe\xe1\x95\xf2*T@\x82\x8e\xc8{\x84;T@/\x1e\x0b\xe0\xdbBT@\xe8\x1bHJ\xbbbT@5\xdd\x8ax]KT@\x8fR\x1e\xa2\xd8\xf2S@\xfc\x8b\x0f\xefVAT@e\x9a\xa9R\xb7\x11T@\x9c\xfc\xed\xbc\xa9,T@G\xcd\x83\x96\xb1\xd4S@\xdf\xdf\x9d\xe1IhT@\t#\x18\x8c\xf1\x17T@\xb9y3\xc9%\xe5S@\x9f7E\x90mET@@\xb2\x17\x04\xea&T@\xb6M\xa1y?\xd2S@\x12i[c}\x07T@\xb3\x0b\x80\xd7\x0f7T@\x9b\xc9Z6\x187T@=\x16:\x9a@WT@A\xc9\x97\x12\xc8"T@9\xedIn;\xefS@T\x14X\x89(\xd5S@J\xcb[X\xfc"T@\xb0:\xa9(0IT@\x9du\xf8\xcdB\xd2S@[\xa6A\xfd\xff\xfbS@\x9aP\xa6\xc4\x97DT@r"\xf4\xf4\r\x0cT@{\x7fe\x95\x88\xdbS@\xa6p\x083\x9d]T@\n\x8d\x19\xf8\xf1\x02T@\x98\xcc\xf4vm\xd1S@\xd8+\xfd(\xa3\xd5S@\x0fw\x87\x0c\xb5&T@G\x11|\x12\r\xd6S@\x82\xe6\x88\xff\x1c\xe4S@\x12\x9f}\xfc\x01\xd6S@\xeap\x9eo\xc90T@H\xa8\x83[\x8d\xd6S@`\xa5\x9d\x11CBT@k\x7f\xffv`\xd6S@o\x1c,\xcf\xc6DT@l\x85l\x12|_T@\xcf\xafAN\x81;T@\x94\xcd\xc7?\x1a\xd7S@q>\xdd\x98\xe8*T@\xdc\xf6\\\x9d\x81\x02T@\xc5\xfal\xb5\x10=T@a\xce\xab\xa3\t;T@E\xb9\xda\xce\xcd\nT@\xc9g\x002\xfd:T@\xb0\xf9\xd9|%6T@\xd7_\xb1x:\xd9S@\xf4\xe5\x7f-\xd2>T@\xe6\x03\'r&:T@X4\x16\xf1\xa3\xdeS@\x7f\x13\xc8["\xdaS@8\xc2-<\xc7@T@\xf4\x17\xddB<\xdaS@N\x11W\xc5\xf7@T@\x93D>\xbf\xcbKT@\xf7\xc9\x81\xd3\xb1\xe8S@\x8f\x93S\xd9\xab2T@z0I\xe2\x07\tT@\x90\x13U_\xf1\xdbS@O\x1c\xb4\xf1saT@@\xb3\x0c\x85\xec&T@\xd3U\x81\x1f\x01\\T@\xffx\x16\xc7\x96`T@i\x14\xe8\xd6\xe6ZT@\xa5\xc0:\x81\xb0gT@\x81j\xb6&\x7f<T@\xac\xa0a\x9f\x91\\T@\x89\x06\xda~\x12=T@S\xb5\xe7\x9dL\x1aT@\x90!%\x1b\xd8\xefS@$NCv\xfe\xe6S@\xd1\xa2D\xad\x89\x17T@\x1b\xd9)3\xfd-T@!9FM\xc9@T@\xfbH\x8e\xfa\x07JT@p\x1c\xff^\xed\x1fT@\r\x94\x05\xe8UAT@fr\x8e~\x18)T@zX\x9fw\xff\xd4S@\xdf<\r\xa7WPT@[\xfc{\x94\x1dIT@^\xb0\xcd\xeanFT@\xae\xd0\xc8\xf6%(T@\xa1\xefp\x9e \'T@b\x0b5D\x07+T@e\xf8\x04\xefz\x1cT@V\x0f\x9aR9hT@\xf7m\xb5\xb1Z)T@\xa0;\xc7N\x95\x0bT@\x96}8pPBT@0\xbeJ\x87{>T@\xfc6\xe9\xa8?\x18T@4%\xd6\xb5U\x1bT@\xa3=W\xd5\\\x19T@\xc3PG\x03\x8a\x16T@\xb5n}\xd4\x9f"T@\t\xd4\xa2R\x00#T@\x93w[m\x1c7T@\xb7\xa5\xae\xfc\x84\x0cT@\xd7\xfc\x8d\x10\x19(T@\x89u\xa1\x1e\x1a\x0cT@\x1b9\x80\xde\xc1ET@\xd2Md\x9d\xbd\x0bT@v\n\x9e\xbc\x00&T@\xa1\xb4\xd47\x000T@\xcd\xea\x03\x06k+T@\xbd\xb8\xfa\x0fF*T@o7\xa5\xc9\xeeFT@\xc2N\xd0\x07:\xd7S@L\xcb\xa4\xf1\x8b\xd7S@zw:\xf0B\xd7S@\x19\xd7\xdbd\x0b=T@p\xbaE\x97\xee*T@o\xb3\n!^VT@e\x07\xe5\xfeyhT@\xd2k{a\xd9ET@N%\xa4\xcc\xed-T@\x84\x11G?\x00.T@\xc2\xb1l\x10\xa3]T@\x10&\xea~\r!T@\xff\xe5L\\]DT@sX\xfc\xdfCDT@sYI_\x96DT@&\xbd\x12e\xd6CT@N\x83\x88\xf2R\xf8S@y\xcf\xb0@\xc0-T@\t\xdc\xc7|=DT@\x80\xc0\xa6rR0T@\xf9\xeb.\x86\xd9cT@\x98gu\x8b\xd3\x03T@\xac8\xda^\x9c\\T@\xe7\x81\xceB\xf2@T@%\x99i\xbc=\x1eT@\x9d>s\x90\x01UT@\xa0\xa2R8\xe9\xefS@vB\x08\xb5\xd9ET@\xf2\xa2D%-\xf2S@\xd7\x13\x8d9fLT@\x0fp\xfd\xe1u\xeaS@\xd0\xfe\x8c\'W1T@J\x16L\xdeF#T@\xe4\x13.b\xc7\xe2S@#\x8de\x9b\xeboT@\xf1\xd6\x10\xd2\xf4KT@3\xe7}tF\xe7S@\x19\x1ay\x81*\xe3S@D\x8b\t\xf0\x96\xe5S@\t\x18;\xdc\r\xe2S@&\x9cg\x9f\xa0]T@\xf2\xe9O\x13\xc6\xe0S@\xda\x119\x148pT@\x19\xc9\x0b\xc5\x1a\xe1S@\xf8\xaa\x12\x94`\xdfS@\x8ct\x98p}\xdeS@\x9cc\xa9\xeb\xc3 T@z\xa5`\x89\x86\x10T@y\xe1\xea\xa2g\x17T@\x91\xf6Ao\x0e\xdaS@\xc5\x07#"M\xdaS@@\n:\x01\xeb\xd9S@\x11\x98&\x13M\xd7S@\xce\xf9 \xab\x82\xd7S@\xbe uS\x9f\xd6S@\xe8\xb2\xa6Ph\xd6S@\xe3\x7f\xb7\x8d\x92\xd6S@0\x1c<4\x16\xd6S@y9\xd1\x87;]T@\x8e\x9e=\xb0\xc6@T@\xac\xc7\xa0\x85\xfbYT@\xf3H\xbc\xffz\xd1S@\x89\x7fV\x8ct?T@\xa3m\x0f1\xa4ST@\x83\x8c\xb6Y\xb6lT@\x1e:\xdf\x06\xdbZT@\xf3s./\x94`T@\xfb|\x9b\x13\x90\xddS@@"\x03{\x03\xdbS@\x97;\x8c\x87\xd6DT@\xb8\x8e\xe4\xa3\xc7\x1fT@\x12\x06J\nQ\x1aT@\x01p~4\xf7YT@\xfdT\x8a*`HT@\xb8O]\xaccDT@\x96p\xb5y\xb7@T@\xde\x17\xcbBfET@\x03\xb1\xff\xff1ET@\xd5\x9b\xc6\x14\xa9lT@\'\x91#\xf5X\x17T@\xa4S\xdc&1hT@\x8f\x0fei?\x16T@MD\xa9\xcd!hT@\xa9\\\r\xea\n\xd6S@\xeb\xb9\x92\x119\xf8S@\x83\xbc\x13+\x8f\xd7S@\x0c\xc6\xd6N\x81\xd7S@\x00\x1f\x8f\xbeo\xd9S@\xca\x9d\x9f\x94\xc8fT@\xf4N\x17G\xc8gT@\xb3BRD\xef T@.W\x86\x14\xe7\xd9S@I\xe3\xa5m\xf2*T@i\x18\xf1\xe4\xf4\x02T@,\xdd\xfbSD\xdaS@\x05\xdf\x9c\x16x T@S*r^e;T@\x9b\xaft\rM\xdbS@\xff\xbe]t\x88]T@\xdd\xb5\xf4\xc5y9T@\xebB\xb3\xffw\xe9S@\xfcKo\xc8;]T@\x04Emm\xed>T@\xf4\x83E\xbf%oT@T\x01\x01&\xcb@T@\x0eP\x89\xd0\xde\xdfS@\xa5\xa4\xa0\x12\xe1\xdcS@\x11\xec\x9cb\xd7$T@\xc4\x97\xe3\xe9\xd2\xefS@\x0e\x0c\x0e\x1f@^T@]hp\x13\xbcMT@\xf85\xae8\xf7\x13T@\x82\xcb\x9a\xe4\x06bT@\x02\xe9\x9d\xe2\xd9KT@\x08\x82\xe8\n\xef\xe5S@\x01)\x1f;\xea\x07T@L\xe3@\x0bY7T@\x04d\xf4\xf0\x807T@\xa9\x04RK^\xe5S@\xe2f\xcf\x86\xa7!T@\x1cI\x84S\x91\x0bT@\xffh\xd3q\'HT@\xb5\x91\x96{c\x0bT@L\xb1\x03\xce\xc7&T@<\xd6\xcc\x8dD%T@\x11\xe6\x91T<\xfaS@\xcc\xa0\xbb\xdd\xef6T@2\xe0\x048G\xefS@Y\xbb\xa7\xd2\xd8LT@\x05\rW\xd0\xcc\xdcS@\xee-\xd5q\xd2 T@\xa2\xe7-\x01\x93\x06T@\xa2\x84\xbc\xae\xe0\xe7S@\xff.\xd1,\'hT@v<\xe4\xb2^\xdcS@b<\xa6{GKT@\xf5=\x80\x14~0T@2\xe6\x8eRR>T@g\xd9\n\x80\xb5ZT@\xfc\xec\xd8[\xda"T@\xba$<A\xe5\xe9S@X\x13\xd6H\xf7/T@#nM\x83v7T@\x06\x9f\x98z\x1c5T@R\xd43l\x902T@_*m\xd0\x8d\\T@Qi/\xd2v\x1eT@[\xe2S\xa7\x12\x0bT@<G\n\xbb\xbd\xfeS@\xd3\xd0S\xdeW\x02T@\xf2\x0c[\xd6\x1d5T@Gm\x93\xac\xaeKT@\x80\xa3\xc0\xaf\xc9@T@\xa4\x0cKU\xb3\xd5S@\xb8\x93\x01g\xb6\xd5S@\x17\x8b\x0f\xb3\xa2\xd6S@k\x15\xa2~\xb7gT@\x80\xc3>\xb5\xe5\xd9S@_m\xbe3\xfc\x15T@\x95\xc9\x00/g\xd8S@\xaf%#\x10N\xe0S@\xf9\xf8\xe69\xe0:T@^(\x8b\r\x1a\\T@5\xde\x8c\xee\x8c\xe5S@\xa6\x1b@\x7f\x16\xdbS@\xe0\xd2\xf3jI\xeeS@V\xcd\x16m7\xeeS@\xea\xbc\x12\xbd\x8c\xefS@i\xf8\x82B5\xe9S@\x04:\xf2;Z\xe9S@\xa7\xdf\xe4\x1b"+T@\xd8\x94\xf7\xd3\xae2T@3D\x8c\xb8d"T@\x85\xfc\xe6\x1b\x89FT@\'Z\x81_.KT@\x10\xc6\xc341TT@\xda\x8f\x1bO+(T@S\x04\x8f\x94_JT@\xe0\xf3`\x16T>T@g\xd6*\x97\x112T@MF\x9dXTbT@v\x94\xf3\xf1*;T@Z\xdd\xc4\xad\xd3bT@\t\xcbz\xb8\x9eKT@\x9bB#\r\x16\xefS@\xde\xf6\x81\xfd\xdb\xeaS@KB\xf2\x0f\xb2LT@\x05\x05I\x9a\x1f\x1eT@\xc3\xc3~-\xb3\xe3S@\xa3\xdb\xef\xbc\xab2T@fqHa\xd4\x16T@Z\x8c\xb4\xee\xd5\xdcS@\xa5\xc2\x8d\x1b(\xf8S@A\xea6\x0e>YT@\xed\x16\xc9\xdc3\x1cT@\xa9C\xfb\x136RT@r\x18?\x81\x07\xe0S@\x9a\xd8&\t!\x03T@\'\x0b\xa9v2\xd8S@\x12\xd3p9\x9c,T@\xb5]\\\x87\x8cCT@\xef#;Yh\xe2S@%\xa0\xbf\x19!\x16T@\xa3\xf1\x93]\xc5*T@P~\x93\xb6\xef\\T@\xe6&-\xfa\x15KT@C9\xc4\x9d\xa2\xe4S@Z\x83\xb9Z\x07\xdbS@\x8e\xd4\xfd/\xa7iT@2\x98?+\x00QT@%\xa245\xa9_T@\xff\x171\x8c\xa2\xe8S@t\xfc\x86\x95khT@\x0b\xe2h\x84\xbagT@\xb3|\xd5\x00\x7f\xcfS@mL\x7f\x8b"LT@H\xa3G\xac\x1bLT@\xc4\xbc@m\xa3\xefS@\xc7\xfaa\xf0W\xe6S@\xf7\xab@\xe9+\xe5S@\xa6.\xa3\xfe\xb83T@\xc1\xadzs\xa43T@\xa9U\xdf\xac\xf3\x0cT@\xda\xf9\xa6\x15m\xe9S@r[.65\xe9S@WS\\>\x00ZT@\x01\xd1bX\xb2TT@\xff\xcdai\xf1\xecS@\xdb\xaa:\xf4@\xefS@\x9c-\x89\xe6\xf2\xe3S@\xd6\x18\xef\xe9\x1e2T@ \xb6\xaeG\xc0&T@:\x97>\xce\x82oT@\xdb\xebSX:7T@e\x96\xb5\xb3\x0e\x0cT@\xc5\xa7kR.oT@6\xac\xef\xe6\xf18T@n\xa3\xfe\x14\x12\x1eT@\x84e\xcc\xa0%<T@ \x1a\x8f\x12c3T@\xea\xed\xf4W\xfcGT@\xd3i\xe8\xa0%FT@\x8e}9\r\x051T@/Q\xea\x81M4T@\xbbM\\\x12}\'T@w\x9c\x83\xd5\xe3:T@\xcd\xbe\xdf\x04\x96ST@5\xd9\xbaB\xa1\xecS@y\xe9\x95\x05\xdb=T@\x96\x02\x97\xa7\xab\x0bT@%[\xf4NY\xdcS@\x93\x9bw\x8a\x10\xdaS@\\f,<\xfd\xdbS@\xf1z\xc6}\xc2gT@\xc9"\x84j{\xe2S@\xe1#Z\x04{bT@\x13\xe8\xc8\xf60"T@\xe6]A,]?T@Z\xfc\xc7$\xe1*T@'
p22
tp23
btp24
a(g3
(g4
(I0
tp25
g6
tp26
Rp27
(I1
(I483
tp28
g13
I00
S's\xdf\xea\x91\xc5# @\xebq\xe1\x0c\xfc\xdf\n@\x87\xa7M7\xf1\xa1\n@\xfd|"\xae\xce\x80\x02@*m^\xc3v\x9e)@\xe2O\xa8\xfe\xd95\xf9?vp\xba\xa2s\xb5\x0f@~S\xcb)\xc2\x84\x16@\xea\x02\xac>]\x84\x00\xc0*\x1f/K\xbb\x03\x0f@\xcen\x04\xcd\xefP!@\xac"T%\xcfz"@pH\xb3\x81E\xd7&@5\x994\x1b6\x88"@:\x92n\x1e_K!@H\xa4\rX\x0fj\x12@\xa0\xe5\xde(4\\!@VUyz\xef-\xed\xbf\x06uo\xfe\x98=\x00\xc0B*Do\xc7%\x16@\xde$\x99\xa8xy"@\xc2j\xaej$\xeb\t@xZ\xa2\x93\xbb\xe8\xf5\xbf\x1d\xb0S\xc4\xdbi\xf6\xbf.1O\xc03\x1d\x1a@ ,qV2\x9b\xd6?\xea3\xed\x9a\xae\x81\x14@<\x05PO\x10\xbf\x1a@1\x83\x14\xff\x03\x14\x19@&\xc8\x84\xbf\xf5\x1a\xec\xbf\x08\x1d,\x1fC"\xfc\xbf\xe9\xc1\xec\xb4\xe3[\xfb\xbf\x91\xe2l\xae\x17\x9e\xf9\xbf\xe8\x7f\x0f\xf2\xb3\x80\x17@\xd5\xeb\x8f\xeb\x81\x9f*@s\x9b\xab\x8fI\xcb\x17@\x93\xc7\xb2_\x8f\x16\xfa\xbf\xb9\xed\r\xb0.\xa9\t\xc0\x9e\xe6\xca\xaf\xac: @-\x00\x0eu[\\\xf8\xbfP\xba\xb8p\xeb% @T6%\xca\x87q\xfa\xbf\x9c\x7f\xa0\x06\xbd}\x10@f\x9b\xd2t\x8a\xb3"@\xea\xec\xdc&x\x80\x04\xc0xR<\x95\xcc\x04\x05@I\x81\x99\x02\x04{\x05@N&\x89\x06S\xb3\x1e@\xb2\x0fS\xa8\xe4E\r@-\x83x\x06\x88\x97#@/\xb3\xcc\xed\xa5\xf6\x1d@\x8f\x84\xe4\xa5\xceq\x1c@\xcb\xdb\xec\xb4\xdb\xde\x0f@92kh\x94\xd1\x17@\xa3\xc2\xfd\xa7\xa3\x10\x06@\x802h\xb1HF\x0e@zB\x00\x94\xdda\x18@*o\xf0\xdco\xc0\xd5\xbf\xab\x93)\xa1=\xf1\xf5\xbf\x94\x94\xc9Q\xe7_\n@\xa4\xe8bj\x04\xb3\t@\x90\x06t\xc4\xf9\xc5)@\xb7\x16\xf2\xc8\x89~\'@`p\x03\xcd\xa1\xa6\xdb?\xba\x92\xfan\xfc\x89\'@w\xe15I\xed\xcf\xef?4\x8e\xb7\x19\xa0\xeb\n@D\xc8"Rr\xe8%@\x01s\xf2o\x8bG\x05@\xb7\x8f\x12\xa53\xf5\x1b@\x15\xf5*|\x89~\xf4\xbf;\xa4\xd3*\xecp\xce?\xb9\xb9Pup\x03\xf8\xbf\xbd\x1f>6\xe0\x06\x0c@\xabV\x97\x03\x9c?\xd1?\xc3\xcf\xb7}\x16\x17\r@\xe8\xda\x0e]p\x82\r@1W\x97Dd7\xdc?lM5\xa4\x02\xbc\x0e@G]\xb4\xde_\xb4\x1e@\xb6:\x14\xa5\xc5\x9e)@\x8a\xdcM\xbb$a\x0c@\x80TD-\xb5G\xdd?\x9a\xf4\x91\xd1%\xe8\xfb\xbf"\x11\x8c\x85l\xb4"@\x8a\xc3\xdd<\'`\xfb\xbf\'\xc5\x16gX\x1a\xfd\xbf\xeeo\x18\x1a\x8e\x8c)@6\xfd{\x1cs\x9a\x1a@vB\xf7\x15\x15\x88\x18@\xd1\xfb0PsT\xfe\xbfZ~\xc2%\xa4\x8d\x12@T\xda\x03|\x11X!@\xec\xac\xc0\x0b\xbe\xba\x05@\xb8\xb4\xea\xe3\xa8\xdb\x04@\xf9R\xf3m\xb3\r\x02@\xe1C\x13?\xdf5)@O\xaf+\x1e\xd35\x0f@\x85\xacM\xa5\xb0\xf8\xf7\xbf*p\xe4\xe1S\x12\xf8\xbf\xaf?}\xe3\xe2\xc3\xf8\xbf\nD7\t\xb9\x98\x1f@x\xeb\xbcT\xf4\x0b&@\x9e\xb9v\xech\r\xf7\xbfSq\xbe79G\x05@\xeeO\xadU\x80\xc7\xf8\xbfIB\x99\x9c\x11D\xf6?\xa2_\xfb\xaf\x82\x08\x19@R\xd3\xb6x\x0e\x1f\xd0\xbfuJtm5: @\x18G\x01\x03\xf8F\x12@\xb53\xd7H\x8d\x7f\x13@\xb2\xda\xa9\xda\x08\x9f\x19@j.C\xfal\x82\x0f@\x93\xf9@\xda\xa3\xcd\x00\xc0\xca\xdbPm#9\x1f@\xca%B<\xb5\x95\xf4\xbf\xd5\xf1\xe6\x08+\xeb"@\x18\x18\xa214\xcc\x04\xc0\xa6\xc5\x13:\x8bL\x19@\xc6r1\x92z\x1c\xfd?\x01b\xcf\xc6e\xed\xe9\xbf\x10IT\xaal1\x04@^\x95Ab\xe5P\n@\xb5\xed\xaf\xb6\xe3\xa5\x0b\xc03\xdb\x1c\xe1\x0eO\x00@\x8cJ\x9bIr\xd5\x19@\xed>l\xdcM\xd3\n@\xc8UB\x1d\xb9\xc1$@\xf7z6\xd1D\x80\x1b@\x10\x1b2\xd3\xec\xc8\xf0?\x8b\xc3=\x10\xfd|\x04\xc0t#\xd9\x945\xd2\x1b@\xd6T\x13\xcd\xe3\xcd)@\xd6L\x00\x1c9\xa0\x0b\xc0i\xf9Y\xa4\t\xa1\xee?&\xa0\x02\xd8\x96\xed\x0f@\xe2\x95\xab\x95P\xec\r@\x0b\x9bC\xda\x12\xc4\n\xc0\x93\xa8\x8aW\xeb3\x1b@D\xc59@\x96N\x01\xc0\x98\x89gc\x8d\x90\x02\xc08\xf3N\xf7\xf2\xb5\xf7\xbf\xab?\xb1\xbd\xa9k\n@J\xfe=\xafi\x10\xf8\xbf;\xa4\xd3*\xecp\xce?Q\x80\xb1#A\'\xf7\xbf\x7f\xa36\xda\x00\x8b"@\xc7\xd08R\x0e\xef\xf8\xbf\xa7\xaa\x93\xed\xd3\xe4+@3\x8f\xa5\xbe.\x96\xf7\xbf\x98\xa8\xaf\xeb\xc7\xe0*@e\xa8tY\x03\x87!@\x11\xb6\xd5\xdacJ\x12@bKZ\xed\xc4\x04\xf8\xbf\xa1\xce\xd7\xf9r: @\xf4\x13\x9fO\xc0-\xd7?{\x02"\x91\xefv\x10@\x9d\n\xd7=\xe6-\x14@n0\xbfh0 \x0c@\x8b\'\xf1\xc1\xe98\x12@\x93\x8c\xcc\x0f\x18\x13\xee?\xbeLy7\xda\x18\xfe\xbf\x18\x92\xb3NT\xd9\x1a@\x16\xfb\xfcw\xd7w\x12@\xf2\xe4E\x04}\xa8\t\xc0\xd0=\xe8\x89$\xe8\xfb\xbf\xdd@"\roW\x1a@\xd0=\xe8\x89$\xe8\xfb\xbf\xa3\x94\x1f\xdeDl\x1a@\x1a\xa4\x89\xa0\xc4T @\xf6F\xcf\x08\xcb\xea\xdb?\xaf\xd0Q.\xcf\x81\x17@\xdd\xba2}{s\xc6\xbf\xf2\x93PL_\x06\xfe\xbfB\x14M\xb2u`\x14@<\xf6\x7f\x92\xa8\x03\x1d@\xae\xc0\x16)\xd7S!@a\xe1\xc0\xd9\x87\xe6\x14@\xee\xc7\x82\xc8\xd60\x1a@\xab\xd1E\xb6\xb9\xee\x19@\xa8\x88\x18\x93\x0c\xee&@\xa8\xd2\xd0\xf1>Y!@\xd2\x1b\xf8\x0c\xc7\xe1&@\xdd\xb7_\xa2Q6\x01@R\xa8\xfd\xc3\xb1i\xf0?q1\x03\xf1\xc9}\xf2\xbf\xf5\xf6\xf1O\xe6\xdc\x07@\xda\xf3\x01\x1c\x1f\x96"@x\xeb\xbcT\xf4\x0b&@fu>%f\x93\x10@T\xa7.-\x91\xf9\x19@\xe6W\xfcs\xc4>\x1f@i\xe8c\x1bv#\x19@og\x96\x8b_\xf6\x04\xc0\xc9S\xa4\xb1!/\x04@r\x8a/S\x98\xcf)@\x96\xa2\xb0-\xc1&*@\xba\xceYX\xf5r\x08@F\xd0oe\x10\xf6\n@\xd7\xe9\x83\xf2l\xce\x0f@\xd7nZ\xdf\xed\x1a\r@@\xf1b{\x02\xcb\x19@I\xd9\xe6?\xa4\xdd\xf5?v\xa2\x11\x93\xe6y\xfe\xbf\xd53#\x89m\xe3+@\xe8\x9a\xb3+/\xfe\xd9?5,\xc0E\xdb\xf9\x12@\xd2A!\xea?\xb8\xfe?\xa5\x1b\xcd\xeb@\\\x01@\xd6\x90z\xde\xafp\x05@I\xf8V\xc1n\x86\x1b@\x1ar\xec\xb4\'\xd1\x1b@1\xe4\x94\xd33\xd6\t@\x9f\xeb6\xf7\xe4*\x0e@^\x82\xefAN\xbb\x1a@\xd7\xb6\nNk\xef\r@\x9bL\xf1\xe9\x103\t@\xd3i\xa1&\xb4\xf6\n@B(\r\xd6t\x02\x1f@\x08Z\xba\xbf\xe8\x18\xff?\xf5\xad\x15f:\xdf\x1d@\x18\xedM\x04\x9c\xbe\x1e@*\xddQ\xfb\x13\x89)@#\x9c\xf7t\xa0\x02\xfa\xbf\x9d&_C\x99K\xfa\xbf?\xb8\xb1(\x01\xa1\xf8\xbf\x17\xff\xd2&\x03a\x10@\x8dC\xd9\xa8,= @\xf1\xa2\xf3\x8aD\xcf\x17@ \xa4\x94\xa7\x1d\xff\x18@o\xa1\xdc\x96+Q\x04@\xb7\x86`\x0b\xd6r"@\x01.Xab\x9c"@O\x08V\xb7\xb1D!@\xa2\x89\xb0\xa9\xe4P\x11@\x02;\x88:=\xd3\x0f@\x97\xd96\xb2\xd2\x14\x10@P1=\xfa\x07\xed\x0f@\x1a<\xed/Z;\x11@\xa3\xb8\x98k\x83T\xf7?~\x9e\xb6\xc3h\x98"@\xc4\xba\xb1[\xd1!\x12@(\xe8\xc1h:w"@\xdb\x82E\x18R\x9f\x19@)\xf3n\x14\xd8e\x01\xc0\xadv\xf9\xa0\xaaY!@R\xca\x00\x8f\nj\x1a@\x14\xd9h\xe3\x12\xeb\x1b@\xba\xa3\x121\xe5\x1f\x11@\xc6]\x82e\xca\xe5\xc3\xbf@J\x98\x1d\x10\xe5\xf0?|\xa5\xaa(\x04\xa4\xeb\xbfIT\xbbQu\xf6\x13@\xd0\x12\xb3\x0eE\x81\xc4?I\xe9\xc6\xfb\xc7\xf9%@\xa2\xcd?\xea\xf7\xb5\x1b@\xc04L\x15fE\xd0?=z\x94A\xe1\x9f\x07@\xa7\xc4\xcc\xb5\x03\xd9\x1a@\xd4\xafZV|_\x00\xc0d\xb8\x85\x10A:\xf2\xbf\x97\x9b3.\xedV\x01\xc0\xfb\xda\xc3N\xb6A\xf3\xbfb]LVNL @\xbc\xbb\x8e/s\xe6\xf3\xbfW\x8fX\xc8\xd9\xc3\x07@Z\xd0\xe0:\xd7\x07\xfa\xbfVb\xc7\xe5\x06S\xf6\xbf\xf9)j\xd7\xe5j\xf5\xbf;\xeb0P\xf4\x18\x1c@q\x90\x18w\x1a"\x10@*\x80\x8d\x04.\xf4\x03@\xdf\xd1\xc9?\xb7\xdb\xf9\xbf\xa8\x04\xfbx\xac\xf7\xfc\xbf6\xef\xc0\xd9\x0e\x10\xfd\xbfU#?r\n\'\xf8\xbfY\x87\xc9bz\xc5\xf9\xbf\x96e}\x8f\xee\xc6\xf6\xbf\xc9\xb4\xdd\xcf\xfb\x89\xf7\xbf\x89/g\x14\xee\xea\xf8\xbf\xa2R\xec\x11$)\xf7\xbf\x87crY\xad|\x1d@\xa4K\xd9\x19\x01\r&@\xb7\xde\xb0\x90\x9c\x86\x18@\x0f\xa6\xd00\xc6\xa3\x02\xc0^\xa3"=\x8f\x81\'@}\xce\x03\xf2\xa4Z @\xb4\xa5\xcdT\xe8)\x00@+\xf5\x17\x8c\xbf\'\x1b@-d\xfe(t\xec\x14@\xd1}\xe9\xe1r~\xe1\xbf\xf6|,\xbd\x11\xa2\xfc\xbf@\xeb\xd9\xd9k\xe0*@P\xf9\x00?\xe1\xe0\x19@\x83:\xfc\xe2$1\x01@\x91\xd3\xfe\xfb\x17\x87\x18@\xffz\xf2\xc0E\x86)@\xc2\x08@r\xbb\xd9\x0f@x7\xb9\x8f\\\x0b&@\xc8\xd08\xce\xebR\x04@\xf2\x8atP@\x1a\x04@\x10Q\xcc\x1c\xa5+\x00@\xd0\xed\x1f\xb9\xb5\xf5\x03@\xe0gk\xf2u\xd5\x19@\xcc\xb5\xfb4\xce\xe8\x04@\xda\x007\xe3E\xbb\x19@\xff\xdb\xb4\rC\x1a\xf8\xbf\x9e\x92\xcc\xb3e\x98\xf5?$\x12U\x8d\xa55\xfa\xbf$\x12U\x8d\xa55\xfa\xbf\x06u\x1e\xceG:\x00\xc0\xabe\xde\xecT\x98\x1a@\xde3b\r\xbb\xa9\x19@{K\xf2\xa6>;\x1c@\xef^\xae\x114!\xfd\xbf\x9f\xfcu\xfeV; @\x98?\xf9.\x1aI\x01\xc0xV4Q\xa3\xec\xfb\xbf\x8c\x9e^\x17Q\xdb\x1c@\x17\xbe~\xebW\x13\x12@=\xa6l9z\xb7\xfa\xbf/X\x01"oL!@[\xc8\xfe\x87\xad\xff\'@\xedp\xde)\xa5\xa6\xe1?\x9d\x1e\x9d\xb0\x93K!@/\xba&\xdfj\xda\x1a@\xa28/Gt)\x05@D\x97k\x11\xe1[\x1a@S\xcdc\xec4m\xf6\xbf)\xd5\x1baC\xa4\xe2\xbf\x94\x1f\xad/\x92\x7f!@\x02\xab{bP\x8c\xf0?N\xe3\xc8\xec\xe3\xe7\x1c@\xab\xb1\x82KO\xb2\x0e@\xa9,H\x07`\xc2\xea\xbf\x8c\xd3E>*w\x19@\xe5e\xfd\xd8V\x12\x11@\xb9gmY\x9e\x16\x01\xc0_\x19f\x0c8\x99\x05@6\x13\xc8w\x90\xc6\t@g\x926Vr\x95\t@C\xf1\xd79\x9c\x89\xf2\xbfN\xd7;\xe5\xce\xcc\x10@\xac\n>\x05\xb8\xfd\n@\x19\xdcvF\xcf\x12\x1d@}\xb4\xf4\xb5X\xfa\n@Q\xdf\xa1Vox\n@h\xdb\x99\x9dZ!\x1f@(>*\x9d\xbd2\xef?\xacI\xd7\x19\x042\x1a@\x93\xa8\x99\xf5\xdd\xd0\xf0?,-Y\xf9\xe1\x1a\x11@\xb9\'\x99?\xe9\x94\t\xc0\n\xc1\xe2\x8a\x92\x10\x08@\x1f\x852\xfd\xd0\xbe\xf8?\xcf\x94[:\xb8\x02\xe1?\x83\xa3\x96\x0e#n\x11@\xcb%Y\xecC\xc6\x05\xc0\x02\x7f3\x8dk*\x16@\xda\x04\xd4O\x9fW"@qX\x97\x85\xd2\xfb\r@\x88\xbe#\xb4#\x9b\x18@f,\xbec\x07h\x1b@~\x1e\xd6\x03\xf9\xed\x03\xc0\xa4\x94\xc5l\x9e\xcf!@s;\xda\x7f\xdc\xa5\x08@\xf0s\xb9\x92\x82\xae\x1a@\xed\x88+s\x80h\x17@A\x02?\xa6&X!@JcT\xdb!\x1d\xfb?N\x0eu\x91*$\x0c@\xee2\x88\xd8\xbb\xa0\xfa\xbf\xce\xe9\x0e{<\x83\x00\xc0!\x05p\xab\x86\xab"@\x0e\xa6$~\xbdE\x11@\xbf\x02\xd4;{c\x1a@\x82\xcf\x83|\x81L\xf8\xbfOh\xb3B\xed\xd1\xf7\xbf\xf2\t#\xf6g\xb4\xf8\xbf\xb1r\xb06I\xaa\x19@p"\xe5\xe9a\x18\xfd\xbf^\x8a")\t\xa0\x04@a\xbfP\xbb\x89\x1e\xe1\xbf\xcd\xb6\xf5\x8f\x95\x04\xf6\xbf\xae\xb7\x05 \xf4\x02(@i\xf9\xc1\xf4\xb7`!@\xe1x\x0b7nJ\x01\xc0\xea\x05\xc5_\x11\xd2\xfa\xbf\xe3{\xfe[\x92\x1f\xf0?V\x85\xca3\x85\x1b\xef?^\xbe\xabP@\x1d\xbc\xbf\xea@\xc3\x1c\x8c\xcc\xe3?j\xec\xe4\xfd\xe8\x90\xe1?\xdd5\xcb\x1c\x04\x18\xee?\xecu\xa1K\xaa\xdf\xc9\xbf\xb2\xd5H7\x87\xe5\x10@\xb4\xc2s\xf8\xb3\x80\x0b@\xe8\xbbxU\xd5\xee\x1f@:\xb4\xed\xe5=\x01\x18@A\x0f\xe0\xc1as\x08@\x0c\x8c\xc4\x13\x84\xde\r@k\xe3\xd6\x05\x1d\xef\r@\xd1|\xd8G\xb7\x83\xf7?F\xd3\xfeU\xc7\xb2\x1d@\xa3\xa6s\xe5\xc3t\x16@\x99a\xfd\xf8\xf6\x94\x19@|A*\x80@j\x11@\x94\xf0\x9a\xf5\x8f\xb2\xf0?\x8f\xd1\xf4&\x04\xff\x02\xc0\n\x04\xcc\xb3/\xfc\x13@\x0f\xe8W@\xb5\xe9\x1b@\x8bh\xb4\xa0($\x01\xc0CA\xdd\x05]\x8d\x17@y=\x161Pg\x04@\xf7V\xedP`\x87\xe2\xbf\x10=\xdf/\n\xb8\xf5?Kt\x93D\x06\xa0\x17@-\xb1\x14,_{\x1b@\xc9"\x8c\'\xa5C\x18@\xd51D\x07\xb7\x85\xfd\xbf[\x9ePW\x96Z\xf3\xbfOe\x0f\xcfdc\x04\xc0\x17z;\xcb\xfd\x9a!@6\x88B\x81\x9b\xd9)@\x98o#{\xe3\x87\xfa\xbf_\x90\x9b\x08\'\x8e\xe0\xbf~\xee\xa3\xc8E\xef\xef?y\x96\xa2\x07\x1f)\x10@\x86\xc4\x10Cp5\xbb?\xb0\x08d\x0b\x84<\x00\xc0d\xa2\x85\xf0\xf6\xa5\xfb\xbf\x87:=\xda$\xcd\x18@~\xf0E\xc6\xde\xfa\x19@\x893\xb1I\xcb\xa5\x14@\xa0\x88\xb5*ut\xd0?\xe6\x8a:\x97\xc8V\x19@_\x80\xe5h\xd4\xb1\x19@\xc2\\\xf3\x14l\xce\xf0\xbf\x95\xb7j>rR\x11@\xa1s\xf0*\xae2\x11@\xc7\xb9[vs\x17\xc2\xbfo\xd2`%\xfb]\x06\xc0}\x8dGXJ\x04\x01\xc0\xc0B\xf3\xc9\xdeB\xdb\xbf\xc0B\xf3\xc9\xdeB\xdb\xbf\xf7\xde\x901(\x10\x0e@\xc7i\x9a\xb5a\xc9\xe1?5\xa5\xb9\xb6Sy\xe3?\xe3$\xad\xeb\xee\x81\x18@\xa7\xd6n\x8ds\x1b\x1b@,\x12\x1b{\x9c\x81\xec?\x94\xf0\x9a\xf5\x8f\xb2\xf0?\x13\x06\x99\xed\x97\xbb\xd2?\x83\x90\x84kiq\xf7?\'$\xb77dH\n@p4zXc\xa2\x05@\xeb\n~\x97\xa8\xd9\x19@)\xc9;\xb1p\x8f\x0c@\xe4\xd3\x8f`[0\x05@\xf9\xca\xc4\xdfRn\xe2?\x0f\xe8W@\xb5\xe9\x1b@\x99\xbc\xcd\xeb7\xcc\x07@\xa3q\x8b\xeb\xc1W\x17@\xb0\xd1\x1c\xeb\xea\x8f\x1c@"\x93\x00z\xa2.\x04@\xdb`\xfc\xcf\xc2\xea!@\xbf\xc0\xcd:\xae\x88"@*\xf5m\xca\x8b\xef\x1e@\xd3\xba\xc0\x05L\xba!@\x9e\xaeD\xede\x12\x17@\xfeH~\x1b.t\xdb?\xdb,\\\xfa\xe9\xd1\'@dc\xf7:\x82\xf6\n@N\x9b:cG\xbf\x05\xc0\x04\xb3\x8fj\xf6\x90\xfb\xbf\x9f,9\xf4\x9c7\xfe\xbf\x14\x95\xb8\x90\xc7\xf8\x19@\xcfU\xa8\xf4\x8aC\x03\xc0\xaa\xccB\xc1\x97\xcc\x1d@8cx\xc2f\x1c\x1f@\x02\xa6{\x02\xadr @\xd4\xa1\x0c\xe9J\xd3\xef?'
p29
tp30
bg3
(g4
(I0
tp31
g6
tp32
Rp33
(I1
(I483
tp34
g13
I00
S'F\xacL\n\xbc%T@Gt\x04\x7f\x03#T@L1E\x17d"T@C\xec\x04\xc4\xc7%T@M\xb0\xb4U\xefAT@\x06?\'6\xc2.T@\xa4i\x8d\xfd\xd9&T@\x80\xee\xe5\xde\xfdjT@\xf6ymE\xc5\xeaS@\x90\xe33M\xe3dT@\x83\xcaP\xca(XT@A\x8b\xb3\xabS(T@/\xdf\xb03\xe56T@\xc6G\xe8\x96O\'T@\x82\x9a\xc1\xc6\x7fYT@\xd5\xc2\xc6\xdf\xea_T@l\xb3\xe2\xe1bYT@\x10.\x8b\xf2\xf2%T@u\x82\xe7\x9f\xce\xdfS@\x8d*fV\x01&T@R\xe8L\xae 0T@\x85%\x02x\xc12T@\x9a\x07nz\x8e\xd8S@IsG~S\xd8S@\xbek;~\x892T@]_\xc9~\x9d\xf9S@\x96\xedR*=GT@^>\xc3V\'#T@%\x18\xb6P]%T@z\x1e\xe4\xa1\x96\x02T@\x02\x83N\x88\xb0\xd2S@3d1\rh\xd2S@\x16\xd5\x19\xc9\xd1\xd1S@&\xabu\x97,2T@\x9euFHt<T@A\x0f1:C)T@\'\x06\x87\xa6\xd5\xcfS@4\xfd^\'\x9f\xd5S@;E\xf6\x91\xea%T@a\xef\xabQ\x12\xcfS@\xb9\xc1\x93\xfe\xdf%T@1\xb1\xd6\xc2\xbd\x0cT@k\n\xa5\xe489T@\x16?\xf1Q\x9aXT@\x90\xddJ\xfe\xec\xcdS@\xefs\x8e\x0c\xe5\nT@\x06\xaf\x9fdb\x02T@\x98\xf7\x81Lu%T@\xe4P\xe7;[\xffS@6\xa1\x98\x19t\x14T@\xe9\xfe\xc7NN$T@%\xb4\x8e\x93{CT@\x1cl\x043\xa8@T@`I\xdf&>)T@$s\x1fF[0T@>c\xb1\xa0v\x06T@;E\xb8\xb5WVT@\xae9\xb5\x0f\xc3@T@d\xc2\x1d\xed\x96\xd8S@?\xe1\x8b\xdc\xf2\xfeS@2\x00\x8cs`3T@\xf2\xbf7u\xc3BT@j\xae\xb0\xde\x898T@\n\x00U\xb0z\xdeS@\xef\xa2\xcb\xaa\xa48T@\xcbQi_E\xe4S@\x96\xe3\xf8\xd8\x198T@\xa5Oz\xea\xdc9T@M\xd1\x9aO\x1c\x08T@\x82!]\xd5\xa9TT@\x9er\x81\x92;\xfaS@\xcd\x9d\xd2\xe7\x9d\xdbS@\xacX\xb0\x97t\xfbS@\xe8\xf8\xbe\x16x\x17T@\x1c\x9a\xb4\xe3\xc2\xe0S@\xdfl\x81\xd1ZfT@\x0b\x95\x07u\xf2+T@\xa7Lr\n\xf2\xdfS@\x8d\xfe\x88\xd4<fT@=R<3y%T@\x9d\xcb\xcb)\xf1AT@\xc2\x9fO\xb5T+T@\xd7H\x8d_\xd7\xdfS@o\xf1\x05\xe3\xad\xd2S@f^\xc75\x94XT@lg\xb3W\\\xd2S@\xf2\x1a\xa4\x08\xbe\xd2S@\xa5\t\xc7\x81\xf2AT@\'\xe7/\xcf\x9b+T@l\xc2|\xae\xac\x1cT@O\xd4\x7f\x18\x02\xd2S@^\xcc\xaf\xfa\xbb_T@\x01\x19b\xca\xb7XT@$\xebYN\x82\rT@UeJ.\x0b\x11T@\x9b\xdc\x84\xe1\xc7^T@hc\x10\x9e\xd8BT@\x0b\xf7\x88\xa5\xae&T@\xfc\xfa\xed\xcf\xac\xcfS@\x94\x90\x95s\x86\xcfS@\x0e\xaf\xc9?\xb8\xcfS@hOq\x17\xf2>T@\xce\xc1\x15\xdb\x05:T@\xdeI.\xd3\xb5\xceS@3\xbc)\x06\xa7+T@\x8b;-V\x8b\x04T@\x1d-\xf6L\x1a%T@\xc2#\x8dC\xb6eT@\x92\x1a!w\t\x02T@\xd18!=\xef%T@cH\xa2?\xb27T@}GC\xcc\x0e?T@#/\xb5R\xf6^T@\xff\x93\x08_\xbaGT@h,\x05\x0e:\xebS@\x80a-~\xaa<T@\xc5\xc9\x16\x00\xb5\nT@\x1c$\xa1\xfd\x9b&T@\xe0)b\x0f\x82\xcdS@[+\xce\xf1\x8fdT@N*\xc26\xae\x11T@\xeev\'\xca3\xddS@&\xdb\xbc\xc0\xa9AT@\xeb.~4\xdb"T@\xc7\x07\xde;F\xcbS@\xcdj\x01\x0cA\x01T@\x1f\x11}\xa2\x9a2T@*rn\x8d\x1a3T@1\xa2=\xf9\xffRT@K\xa3\xf6B\xb5\x1dT@\rg\x1cQ[\xe6S@+\xc6$_\xf1\xcdS@f\x81\x93\xeb\xf7\x1dT@\x1a3IYfBT@\xc4\xb7@\tR\xcbS@\x03\x9c\xdf\xba\x16\xf3S@\xe3;Z\x9b\xe6@T@g\xbe\x89\xa58\x06T@\xea\xd4\xa5\xa1\x97\xd4S@\xfbW\x81k\xd6YT@Zg\xa2\xa0k\xfbS@\xd4O\x90\x001\xcaS@\x01\xbd\xb7\xe0\x11\xceS@+a\xb5>\xa8"T@\xca(<<\x93\xceS@\xcd\x9d\xd2\xe7\x9d\xdbS@\xed\xb7\xfd\x02v\xceS@\x922\xbd\xaa\xff*T@-\xc5~\x0c\x0c\xcfS@h\x83\xc5\x13\xf19T@\xf5\x9c\x0e\xb9\xd8\xceS@\x00\xa2\x91+N=T@\xbd\xd5l\x9c\x96[T@\x18A\xa20\xb07T@\xe9\x1fw\xce\x87\xcfS@z\xf7RN\xe7%T@\xcfX6\xa1\xaf\xf9S@\x90r1\xfc_9T@\xe58\xb1A\x1e7T@\xb0\xf0\xe9\xf9\xd1\x04T@\xd5\x040 *7T@\xf059\xf7\xde1T@\xc8=\xa0.\xd6\xd1S@^r\x1e\xabu:T@\xa9cl\xa3L6T@M\xfd2\r\xab\xd7S@,X;\xfc\xc0\xd2S@\xc1~$\xc3t<T@,X;\xfc\xc0\xd2S@\x92"\x085\xa4<T@\xe4\xe9\xdb\xb7;GT@\xcb\x0bI\x81\x13\xe0S@\xde\x941\xa4j.T@\xd9[e\x88\x8b\x01T@\xa2\xcb\xe8I~\xd4S@TW\xbf\xbd\xb2]T@\xf5\x18\x98\xdc\'"T@Q\xd7\xa4\x00$XT@n\xdfv\x8b\xd3\\T@\x0f\x02\x7f\xd80WT@\xdb\xb1\xa8\xab\x03dT@\x14\xf8\xca\xb6\xaf5T@0Mh\xc4\xbaXT@p\xcc\xfc\xea96T@\xff\xac5K*\x14T@\xc3\xf6\x0e\x9b\xf6\xe6S@\xdb\xe5\x18`)\xdfS@z\x106\xb8]\x12T@f\xb5\xc6e\xfc\'T@\xce\xc1\x15\xdb\x05:T@\xe8q\xcd_hFT@s=/\x82\xe3\x1aT@\xe9F\xdc\x04\xab<T@B\xacH\x1c $T@\xccv\x89\xb0\xd5\xcdS@\xc6\xac\xbc0\xa3LT@\x0f\xbaA4VBT@\xc7\xdc!VQ?T@\xadZ\xbb\xfe\x1d$T@3\x95\xfbX\xff"T@+\xf1\'\xcc\xb0&T@\xc0\xcc*\xca^\x18T@\xf1\x00#|ydT@m\xdb\xa8\xa1\x15%T@]$\x86\x88\xc6\x03T@\x9a\x0f\x97\x1d\xee9T@\x8d\x9fs\x10=:T@j\xee\x91pX\x14T@|\xf8;\x94.\x15T@\xca\xc3w\xcb/\x13T@%\xe9kR_\x10T@O\x81qp\x87\x1dT@[/\x05\xd4\xf9\x1dT@\xee\xa5\xf9*\x1f3T@\xc9r \x0c\xa5\x06T@wg\xb4\x18\x0b#T@\xf1M\x11 F\x06T@$P\xdcq\xfbAT@bG\xb8\xaa\xa4\x05T@\x8e,\xa2\xcf\n!T@\x1d4\xfd\x0c\xc1+T@\xc4\x05\xc7Q\x93&T@\xda\x86G1F%T@\xbe*p1U@T@^\xbc_\x02\xc6\xcfS@\x1f\xa8#\xca\x0e\xd0S@\xca\x99\xfb/\xb6\xcfS@\x80\tX\xd2Y9T@s\xc3\xf4\xcd\xe9%T@\x96r\xd6\xb9\xb4RT@\xcf-\xa6\x82\xc4dT@\x99\x03\xa4e\x19BT@N\x9bY9\xe2\'T@\xb1H\xb9B\xf5\'T@YRU\x9b\xd1YT@?\x1aW\xa2\xa1\x1cT@\xc0\xefr_\xaa@T@\xe5\xe7\x9d\x92\x98@T@\xfa\xed-\xff\xde@T@\xe5\xeb!\x93!@T@f\x98!\x17H\xefS@\xfb\x87Y\x88\xb7\'T@Xt\x06\x83s@T@\xe2\x9a\x05\xd8\x86*T@A\xbf\xddE\x1f`T@1>-\xeeO\xfcS@.\xd6\x93\x8b\xbdXT@\x0b[f\xfc\xa7<T@E\xa3P\xf23\x19T@=\xc6(\xe3NQT@\xd4\xba\xdd\xcbq\xe7S@:]Q\xeb\xd7AT@\xcb\x85\xf4&"\xeaS@\xaby\x07\x82\xb3HT@\xd2\x93\xe3l\xfd\xe1S@\x97\xc87\\\xb3*T@Au\xa3\x11D\x1eT@(\x98\xa5rL\xdaS@z\xe8\xd8\xef\x9elT@\xcfb\x06\x1a\xddGT@K!\x17b\xe3\xdfS@H\x89\xabNE\xdbS@\xec\xff\x1b&@\xdeS@\xb9R\xf1+M\xdaS@\x19M9\x16\xe1YT@\x0c\xc1)\xa6\x02\xd9S@>\x9et\xcb\xe5lT@\xb1t\x01\xb7\x8c\xd9S@\xc5\xa7\xe1D\xbf\xd7S@\x7f\xd4P\xcd\xc8\xd6S@\x7fm\xc3B\xb5\x1bT@#\x81]\x9e\x87\x0cT@\xbc\xd8\xc1\x94+\x11T@(\xbb~\x17\x7f\xd2S@\xe5\x81w\xc5\xd3\xd2S@\x94M\xb5\x04\x81\xd2S@\xac\xc0i\xf7\xb6\xcfS@\xd7\x1dgP\xf4\xcfS@\xcc\x9a\xbf=\xef\xceS@\x82\x85\x98\xd8\xdb\xceS@&\xa3,\xd4\x19\xcfS@\x19\'\xbe\xdc\x89\xceS@\x078 [~YT@x\xe5\xde\xaa\x01:T@\'\x95\x83\xd0/VT@\x9f\x9d\xd6\x10;\xcaS@\x04\xb9vp\x8e8T@\xa9\xfe\xde\xd7\x9dOT@\x7f\xb7\x0e\xffYiT@\x94\x85\xdfW\x15WT@v{\xaa\xbf\xd6\\T@H\xfcEes\xd5S@\x1e\x92\xbf\xcc\x82\xd3S@\x1a\xbaX\xdaa=T@\x8d\x99\xca\x14\xbc\x1aT@\xe4hsU9\x14T@\x02\xa2o\xe98VT@\x85\x9c\xc3F\x99AT@\xe3/\xdd(\xc7@T@\xa4\xea\xd4\xb4\xfd9T@\xc8\xed\xd7m\xb4AT@\x87\xd7cTkAT@\xba\x9f\xac\x91]iT@t_h#/\x11T@(S\xe9\x14|dT@\xee\nN\xb0\xfd\x0fT@\xde\x7f\xc1\x0cLdT@\x96Q\xc0\xf7\x82\xceS@\x84\x14u"X\xefS@\x101\xc0K\x0b\xd0S@\x101\xc0K\x0b\xd0S@[\xa0#\xf7\xff\xd1S@\xb2\xb6\xf2\xfb\rcT@Jcs~\x0edT@\x10!&\xbd\xf8\x1bT@\xcd\x19\x9c\xad\x82\xd2S@\x142Ma\xdc%T@ v\xe6\xc4\x81\xfbS@E\xe7\xb8\xa9\xd2\xd2S@\xf6k\xf6\xc6\x87\x1bT@{\xf3\xb76\xa77T@\xda\xd0|c\xc7\xd3S@\x07\xbd\x96\xbd\xb1YT@\x1aC["\xa12T@\xa9M\x81\xdf\xca\xe0S@\xe0\xf8\x9e0YYT@\x1f\xea\x00\xa0\x96:T@U\xa9\xa7R\xd3kT@QWpwz<T@[S\x9e\xd0;\xd8S@\xcf?\xb9l\xd6\xd4S@.ta&?\x1fT@W\x8a\xef\xe7\xdd\xe6S@c\xa0p\x7f\x8cZT@7\xba\xe90\x1dJT@\xf3\xe6\xfa\x9b\xdc\rT@W\x93\xf6\xd29^T@\xd5\x8a~\xcaNHT@>N\xc9\xce\x9b\xdeS@\x147\xaf\xfa\xcd\x01T@\xac\xa7\xd4zd3T@\xb6\xc3\xed\xc3\x893T@Y\xe5\x0f\x8a}\xddS@\xde\xfb\xa04O\x1dT@\xaf#\xceA\x95\x05T@\x99\xb2\x9e\\\xe2CT@A\x14<a^\x05T@\xf4\x07\x05\x99\xb0"T@\xa8r\xbc#I T@\xb8b\xff\xfcA\xf1S@\xb0\x89\xfa\x95\x832T@^Hi\x18n\xe6S@\xc7\x98\n\xd1)IT@\x82+G\x82\xcb\xd5S@?\xe5\xce\xc9\x0c\x1cT@K\x00\xd7\x92Z\x00T@\x9c\nl\xe9)\xdfS@\x04\x17V\x8emdT@5R\xf4M0\xd5S@\x8a8\x19:\x8cGT@\xa9\xc0\\\xe1\xc7*T@jt\x13^\xc1:T@\xa4M\x93\xd1\x05WT@\xbc\xf8 b\xd2\x1dT@v\xd9\xf1\xcb\xb9\xe2S@8\xd8F\xebh*T@\x85\xa4\xbd\xfb\x923T@H$\xa6\xb8\x9f0T@_9\x00Fv.T@@\xb5\xfd\x8b\xb3XT@P\xe61~\x89\x18T@\xc6R\xb5r\x14\x05T@=\xb4\xb5vq\x05T@\xed\xfb\x04\xe5\xaf\xfaS@\x19\r\xda\xba(/T@A\xad7B\x06HT@\xc7\xc50i\x85<T@\x8e\r^\xd4!\xceS@\xd5\xbbA_\x15\xceS@`\xccb\xd1\x0e\xcfS@\x08\xa8\xc0\xb0\x07dT@M\xc7\x03\xf7y\xd2S@\xdf\xab\x81\x07\xbf\x0fT@\xbe\xc8\x1fqZ\xd0S@ \x9e\x12U\xaa\xd8S@\x97;\xb9\x1a\x004T@j)\x00oFXT@%%\x80W7\xdeS@\xaaY\x9d\x8e\x94\xd3S@>\xeaS\xc1g\xe5S@\x00\x89\'\xf8]\xe5S@\xda\x06n\xd2\x14\xe7S@\x16A\xe1\xc8z\xe0S@\x0e\xf9&\xd5\xa7\xe0S@y\xa6\xf3\xa9\xb2&T@Bo;\xec\x05.T@\xe3\x99C\x81\x03\x1eT@\x1f\x82u)\xe8BT@\x9cfI3\xaeFT@?\xdc\xa6\xa1rPT@~\x1cg\xc0\x1b$T@S(}\xc6\xacFT@ \xfd\xe1\xc4\xb9:T@]>\xb8W\xd6-T@\xa3\x11I\xb3\x8b^T@\xf0\x84\x00\xd1\x047T@1\xa6\x9b\xf1\x03_T@\xce\x0b\x04V\xf1GT@\xfa|d\xb0d\xe6S@\xce\'U7\x93\xe3S@\xa2\xb7\xe4\'\x06IT@\x93\x99Mq\t\x19T@\x0f,\x00!P\xdcS@V\xd6\x8f)g.T@\xc3\xa1|\x1f\x97\x10T@\xe8e\x91W\xcb\xd4S@\x83\x16\x83\x9f:\xefS@G\xa3&k{UT@\x0f\xa2\xfd\xb3\'\x17T@^\xb9 \xbc\x81NT@\xc7*\x0b|\x8e\xd8S@^e\xf8w\x02\xfbS@\x9e\x96\xceK\x04\xd1S@\xcc\xab\x81h\x1e\'T@\x9f\nV\x18\xb7<T@\x96\x80\xde\xd7\xf4\xdaS@\xbd9AK\x08\x10T@F\x17\xc7\xe4^&T@\xd7\xa1\x8d%)YT@\x90\xa1\x84\x7f\xfdFT@\xabr\xf8\xbf6\xddS@O-N\xec\x9f\xd3S@\x10N\xb9\xfa\xedeT@\xf5\x86\xcf\x99cMT@\xe4\x8eh\xd1\xe1[T@\xb3a\xf9>\x1d\xe0S@\xe2\x92\xc3\x8f\xa6dT@yV\xfb\xa3\xedcT@\xfd\xf22\xdd\xcf\xc7S@[z\xab=pHT@\xd3~\x95\xe1vHT@\x9a\xec)\xa7E\xe7S@Q`bu\'\xdfS@)\xbcAw\x0c\xdeS@\x13G\xcb|\xec.T@\x13G\xcb|\xec.T@\xf6\xd3\xb2\xb0"\x07T@xOY\xbc\x9c\xe0S@\xc1\x80-\xa9\x98\xe0S@1\xfd7\xf3LVT@!\xb4\x81h\xedPT@\x9eu\x02\x9f\x08\xe4S@\xfa|d\xb0d\xe6S@+\x06\xaa*{\xdbS@\x85\xae\x025\xf1-T@\xed\x91}\xeb\xb4"T@s\xde\x1a\x97@lT@\x1f\xff<C\xdb2T@\xc3r\x1e\xba\x1c\x06T@8\x1b\x8c\xe2\xe8kT@\xda(p\x0b\xa74T@\x93\x99Mq\t\x19T@\xa5\x7fEf#8T@\x94\x80\x8c\x1f\x1e/T@Gc\xb5\x1a\xb9CT@\xb1r\xbd&\x7fBT@\xa0\xaed\xe7@+T@\xf8\xa1V\x1a\x86.T@U\x7f\xd2{\x87"T@\xb0\xb2\x19\xc6_5T@tVG\xb3\xc6OT@\xb1_\x97R\xee\xe3S@\xf2\x89\xb4\x1e\xf46T@\x9f\xc6\x1b\xbe\xa6\x05T@\xd9\xc6\xe7\x848\xd5S@~ew\\\x9d\xd2S@\xe6\xe8\xfb\xaf\x81\xd4S@\x06P\xb1g)dT@\x7f\x8f\xc7bQ\xdbS@\xc2U\xc8\xa2\xb0^T@|\xb2Q\xd3C\x1dT@\x84\x0c\xfe\xefi:T@\xce\xcb2\xd7~&T@'
p35
tp36
btp37
a.
