# Supplementary material for: Sea ice drift data for Fram Strait derived from a feature-tracking algorithm applied on Sentinel-1 SAR imagery
Source: Data Brief. 2018 Apr 19;18:1410–5. doi: 10.1016/j.dib.2018.04.034 (PMC5999601; doi:10.1016/j.dib.2018.04.034)
Supplement: Supplementary file 2 — Supplementary material [file mmc2.zip › fs_s1a_data/HH_filter200vec/FramStrait_HH_20141221T070346_20141223T064723.dat]

(lp0
S'S1A_EW_GRDM_1SDH_20141221T070346_20141221T070446_003814_0048F1_D853.zip'
p1
aS'S1A_EW_GRDM_1SDH_20141223T064723_20141223T064823_003843_00498D_569E.zip'
p2
a(cnumpy.core.multiarray
_reconstruct
p3
(cnumpy
ndarray
p4
(I0
tp5
S'b'
p6
tp7
Rp8
(I1
(I4446
tp9
cnumpy
dtype
p10
(S'f8'
p11
I0
I1
tp12
Rp13
(I3
S'<'
p14
NNNI-1
I-1
I0
tp15
bI00
S'\xf3\xa9@\xd8\x93\xcb/@\x92D\x9c\x08\xa2\xb6(@\x81KA\x9c\xef,-@\xd3\xb18\xeb\x1c\r @k1\x0e\xa2\xa5\x830@\xdc\xcc\x14\xdaI\xfd&@/\xed]\xf4\x9d\xbe%@|\xfa(\x88\x19\xf6%@q\xe5{]\xb1\xc3-@\xac<F\x88\xffI\'@\x06(}\x16rg0@Q\x07\xdf\x14\xd1_(@\xeb\xc9\xc6\n\xba\x811@Vq:A\xd9R\'@\x92P>F5\x8e\'@\xc3\xfa\xf1V>\x87\x11@sx\xc0\x1e*M\'@d\xe8\xdb\xa0\xf1\xe0\'@\x91^\xdf\xa5Q\x9d\x1a@\xa9\xe1\x9b\xe5>\xcc\x1f@\x8cAR\x8el\x931@_p>]\xc9\xce,@%4f\x86\xbe\xc8\n@\xb3,\x1c\x1b\xad$-@\x08\xf3\x83\x04d\xdf,@\xf0\x08\xe2\xf6d\x9f1@3\xf6S\x1ek\xde,@\xce\xee\x0b\xf6\x81\x840@\x1bU\xb8+\xfa\xf5*@6\x1b\xcc\x08\xe3\x81-@\xf7\x11:\x97\xbfm0@E\x84\xcc\x82\x15\x15.@I\xf5\x95\xfe\x90\xeb,@\x9b\xc9\x9e\x1b\x83\xea/@\xce\x1f<\xe6\x9d\x83\'@sX\xbb\x05\x94\xd0-@\x12\xc7\x06\xf1\xb8\xa8\x0b@KT\xdd\xd1{\xdc-@;M\xb2\xfb\x15\x93*@\xc5&W\xaa~A-@.\x1bXE\x8ah%@?<\x02\x7f\xf9\x18&@k\xe3\x85\x9e\x17,-@7\xd6\xad\x0fh\xe0\x0b@\xf1A\xf7e\xa0|,@\x1c9\xba\xdf\xca\xf9-@^%\n\xd7\xd5/-@u\xfd\x8c\x07z\xee-@\xe1,\x8d\xc2\xdcs\x00@9\x1f\xf5F\x803-@\xebJ\xc0\xf3\xd9[-@n+Q\xe1\x8a\xfa\x18@\xc7R!\x976<,@\x165\xd5\x96\x8b\x1e+@\xff\xe5\t\xa7d>,@]\x0fq\x91\xca8,@\x10\x9en\xb7-Y,@\xee\x1f\xeb\xd8\xe1\x1e,@}\xc8xp\xb3\xe04@\x0b\xa2|\xdf\xe8\x8e,@OW\xde\x15\xcd\x91(@\xef-=\x8c)\xbc)@\xd1\xc0\xe9vo\xd8\'@.\x9d.\x0cC\x8a(@$\x98\xfdJ\xc5u+@3\xa0\xc1\xc18\x1f+@\x071G\xab\xc7\xa6-@TA\x05\xc2\x06\xc5*@\x1c\xf4\xc6\xaat\x1e(@\xddz\x87y\xae\x8e(@\xa8\xc8"\x0b5\x91(@\x8ap\x83\x12^-+@A\xa4C\xb9\x97/+@:Q\xe7\xcc\x9em)@^\x87kr\x01\xd1)@)n+\xf6\xe0\x82\'@\xa9\x18\xc3\xc4G\x0b0@\x0c\xeb \xc6\t\xd5(@\xe2\x8a|u\xd3\xbf)@ah5\x16\xe9w\'@#\x9a\x02\x07$N(@\x99\xf5\xfc\x8dp\x9e0@\xfb\x95\x99\xd5\x19*\'@\x875\xe8\x08\xdb )@e\xce\x88\x1f\xac\x89)@\xbc\x99\xdb\xfd\x1fR(@\xda\xdd\xf8G\x9f\x07,@N\xcd\xc8\xd0H\x89)@!V\x96\xf7\x87\x16\'@\xce\xe0\x90\x8d\xad\xbf\'@G=A\xf9v\xcf"@\x9e\xc9\x8c\x9e\r\x05,@-\xf6\x87\xcc\xb5\x1d\'@M\x00$B\x82v0@P0mg\xea\xc9,@<\x7f\xdfE!\x8e!@\x12N\x8aB\xaeP,@)\xb6\xe6\xc6\xe0\xec*@,\xc1w\x08\x80Z(@D\xdc\x85n$\x11\'@\xf4\xebX\xbf\xee\xef+@\x9e?{]\xe3\x0f\x19@U\x1eyw\x83\xec-@\xbf^\xce\xc0p\xc2*@\xfe\xc6\xe3\x81W\x05\'@}\xcf2\xbaso\'@E\xe0`T\xab\xdd%@\x83\x8eA\xb0\x93H.@\xcc\xc0\xfe\x1d\x9ak\'@4\x14\xd4r\x92\x1d(@F\xc8\x9e\x81Ti\'@\xed\xc9N{M\x83\'@\x9f\xf6\x98\x05\xe9\x10\'@\xed\xff\xc0\x0cl:\'@\x06=\x04\x91\x8e\xb2%@\xe6\x0c\xbc\xcd\x19\xf8+@\x90\xdd\xf15\x16*\'@\xa6Jh\x96\x97\n)@=\r\x9e\xe4\xf2\x05)@}\x90j\x00$\xb3,@\xd5\x99\xfc\x0ca\xf9&@\x83\x1e\xdfp\x0f\r\'@\x92\x03\xb8\xdc\xd4W\'@Y\xdc\xd0\xff\xb5U\'@_\x1b\xd8\xb5\t\x0f\'@>\xfd\xe3\x06\x19\x92,@#>l{+\x1f\'@Q\x94^\x14l\x92,@\xa1\xad\xc0\xed\x8f\xae,@\xc0\x89\x00)\xceG\'@P\xb4\xf8\xf5Qm,@!\x121u8\xa1(@\xb1\xea\x8b]\x80\xf7"@\xe1\xb3\x830\xf5\xbd\'@\xc1\xbe\xf0\x80\xe1h,@\xdcqe\x19Je\'@)\xbc\xe3\x81\xe9\xe9(@\xcch\xaa>\x86\xd9(@F\xb8\x15\xfa\xf2\xbc%@\xcfd\xa1\'\xb1\x08/@\x15\x91\x85\xd1\xd2\xbf)@\xde\x97\xec(\x942,@\x17y\xcep\x1eM)@\x18\x88\x84l\xd4\x01+@\xe5\xa9~\xea\xce\xd3)@t\xe7\x14\xaf\x15\xf4(@\xb7\x1f\xf7#\xa4\x010@\t\x12g\xd9\xcc\x040@}\xd3\xcb<\xfcc2@\xb5c\xca \x04\xd9%@P\xfc\xc0z\x91\xcc&@.\n\xe4\xba\xf0\xec(@\xbaempOf2@a}\xa0\xcd\x8a\xfc(@ \x82\x9cu\x9bp)@\xd5\n\xbf\x88\xcfz)@H\x83p%\r\xa0!@}\xff\x17\xc5i\x19\x11@\x1c\x03B\xad]\x11\'@\xbf7{Q\xc7\x04&@\xae\xe4\x0e2\x9c>\'@q\xd3\x12K\xd6\xa4\'@\xf4\x98\xacNq\x1f)@\xd1\xbb\x18\x8cU\x9d\'@\x89\xfe\xf4\xf2^\xcf0@\xc6\xaa\x06\x13%;\'@\xbb\xfc\x8e\xc9"2\'@\x9a\x83g\x8d\xaf\xe8(@bdJ\x95\x1cR)@\xdbx\xafJ\xce\xb7&@Ta\xa9\t\xc5\x91&@jM \x83\xac6*@\xbd#\xd6\xbe\xf8\x89&@Q\xd3\xbe\xde\xddv,@\xc0\x84\x13d\x85\xb8+@\x81\xabIPF\x82-@\xe6\xb7\xe5\xabi\x98&@\x88\xa2\xf6\xe4\x9f\xf80@\x15\x0e\x8c\x90\xde\x9f\'@\x9e\x8a\xcc\xbfh\x8f\'@\xe3v\xf7\x9f\xb1\x8b&@8\x84;\xc8\xe2\xc7\x17@A\xf4H\x91\xd2\xc3\'@\xa3\xf5\xe4}\xd3X&@\x07\xcb\xe75Qa&@\x0c\xd6\x1fb\xa5i(@\x9e\xc3\x8a~\xdc\xf8\xf2?W\xbd\x9a\xe3\xcc\xfe0@@\xa6#K\xe2)(@\xbch\xf4\x04\x96\x02(@\x1f.=\xbd\xe0d-@ekC\x07h\xd8(@\xbd\xaffQ?\x93.@\x95=dV\x93&&@\xb8\xd4\x9d;\x02\xdb%@\xcf\xa9\xb7\xe0\x90\x07(@\xc8\xfd\xec[\x83\xcd&@\r\x1c\xdd\xf2\xcc\xcf&@\x85\x06E\x15-\x9f(@<\xb1H\xbc\x11\xd90@o\r\x1c\x15\x8cb&@f;_\xed\xa8\xd7.@{d\x1e^\xaa~.@\xfa\xbf\x9f\xaa\x8e\xb0&@\xa6 \x1b\xb4\xbd\x9a&@\xfe\xba(\x1f/\n)@h\xf8L\x02\x13\xba&@\xee\xbf*\x98\x08\xea\'@:\xd3\xba\xcf\x12b0@73`?*\x04*@\xff\xc6\xe0\xc9\x9f\xa23@\xc6\xca\xf2\r\x97\xfe&@\xd0\xe8_\xd8\xbcI)@/\xcd2Q\x10\xb0&@\x9a\x8b\xb7(\xfe\xc9&@\xd8\xc4\x8dS\xf6\xfd(@d\x85\xdd/EQ\'@u\x02<\x05\x81m\x1a@\xbbXG\xe1c\xdd\'@\xa4P\xd5\x1fwC\x1e@\xbc-\xff\xbe\x06\xfb(@+\xac\xb0%nP\'@\xa9\x0e\xc7{\xa6\x81+@\x17\x9f-\\\xc1?\'@D\xf7\xbf\xd5\xc8:)@\x9e\xbb\x86\x9d\xb3\x86&@\x94c%\xeePj%@\x8ad\xc3\xcd\xfb ,@\xf6\xff%NS.\'@,\x11kb\xda\x9e&@\xee\x9c\x97/\xceD&@w\xc7\x0b~\xddL)@T\xa3\xd7V9s%@\x93/\x14T\xd3\x8a&@H\xdbv\xa56\xbe&@\xb94\x0e\x16\x9a\xe0)@\xa20\x81\x7f\t\xf8&@\x1b\x8cS[\xec\xdd&@\xf2\x1fP\xbf\x86u\x13@\x8d\x10\x7f(\xb6\xe3)@\x083\x9dj\x84\xe10@\x9f;\x0cK\xe9\xc70@\xccE\x1c\xea\x078,@\xa1\x98K\x129\x8e\x19@\xf8\xb7\x07\x8f\x94\x9a(@\xd7ij\'9t\x1a@\x89\xba\xf5H:\x01+@\x1a\xfd\xb3^(\xe8&@\xa8\xa7=\x9d\xfd\xe0&@Z|\xff)U\x10\'@\xa3\xecM\x9c\xd9\x95-@\xaf\xe8+L\xcfk\'@oU\x0f\xbd\x0f\x90#@>\xc1L\xfc\x17d%@\rZ\x03\x02Hu%@\x16\x9e\x7f\xbd\x8b\xb4,@mx\x8d\x87\x91\xe4%@*3\x1b\x9cf\xa60@\x8f\xe1\xcfy?v&@0m\xc1(\xb4a)@WY\xc2\xf5\xdf\x8f\x19@l\xa3\x1a\r\x1c\x99\x19@\xa8\xb1U\x07\x82\xa9&@\xb6\x05\x82,\xf9\x97\'@\x19\xdb\xbaE\x10\x9e\'@\xcfi\xba\x84{\xdc0@6\xed\xc9\xd2\xf5\xcd-@\x88\xb2t\x18w\n\'@B\xd5\x9e\x0f\xad*)@\xa11\x8f\xd4\x04\xba,@\xedyz\\@N-@\xc0\x81P\xfb`y\'@\xeb\n\x96hn\x8d&@\xae\x16l\x86\x1b\xe6%@V`\xf8f\x02r(@\xd6\xf6#:\xe7\xbb"@o~\xf0\xc7\xd8\x02)@\x98X\xc1\r\xddU+@{\x06\xfaw\x13**@\xf9\xa0\xde\xe1\xb1C(@`m\xd2\xf7\xb9\x85)@a5+P_))@\x8e@U\x81\xda\xe3%@\xfb\xe0\xa6\x9cyG-@pe\x04\xda\xa7\xfd\'@U"\x1e34\x88%@\x0b\xa3\n\xba\x1c\x0f\'@\xaf\xc2v\xcf\xfe\x7f(@\x1b\x1c$4G*)@\xa6\xa8\xa2\xf9kc(@\xf2\x9a\x1fKKI,@\xc67\x8a$c\xfe0@5\xecEe\xf5\x15)@2\xa6\xae\xe20\x9b(@\xa8I\x12\x17\xf4\xb9)@r\x02A\xa96\xb3&@\x8d\xdeM\xa9\xa8\x9a(@i\xde\xc06\xf9\xc8\x05@\xe7\x89\t\x9d\xae\xbd,@\xad\xa1\x9a\xf5\xb6\xcd0@a\xf5\xc6\xe2\xb5\xfd\'@\xeaD\xe2\x00F\xbf&@\xb5n\xf1\xfc\xa4\xf0%@\xff\x0f\xf0\x9fm\xb6*@)b\x84(~\x001@\t\xc0yp8\xee,@qS\xe9\xc3\x12\x99+@\xbf\xb2C\xca\x0f\xc0(@\x948\xf52\xcd\xd8(@\x87@\xf3\xab#\xfe(@\x1d7\x9eT\x04\xfa(@J\xf1\xb6\x8a\xb7\xd6\'@,\xb8\xbc\x10\'\xb6%@@u\xa2\xb0\xd4\xff%@\xf4\xf3\xed\xca\xb9\x9f(@o:\x01\xcd\x9fQ(@\x80\xcb\x057\xe3]&@\x1c\x1f7G[a&@\x8a\x91\xc5\x80p\x87,@\xaa\x0c\x93r\xf1J&@\xd7\xbfK\xc4"\xa9%@\xfby\xd9;da(@hP;\x05\x06U&@\xff\x0b\x1e\x11\x89\x9f(@\x85N\xdd5bq$@%\xb9\x15o\x13\x87%@\x90\xd8\n\x83\x95\xdb)@8\xa1\xa1\xe3\xbe>(@\x98O\x85\xf6uF&@\xbd\xbe\xe1\xe4\xe8"(@j\xb2\xe4\xa2\xd7K&@\x12*>\xbe\xa5\x1c)@\xbd\xee\xfew~\x92(@\xad\'=&\xdd\x90\'@\xdd\xf5\x90\x1a\xd1t(@R\xc54H)\xea/@\x12$\xcd}\x99\x8f(@\xfa\xb2\'C\xff\xeb-@\x8c\x84\tm\x13\xc5%@\xae\x00\x81\xb7\xe0\xb1\'@\xda\x9aM\x9c/\x84(@\x83\x85\xe9\\\x08\xed%@Q\xa1\xef\xd1{\x98 @?\x01\x03\x14\xcf{,@\xf7j\x134\x9b\')@\xa1\xad\x16\xb9\xc9d(@\xae\x14\x92\xd1.\xd6\'@\x8a\x974{\xfa\x9b,@\xd0\xff\xb9\xea\x84)1@\xe1,G\xed\x11\x83 @A\xa1q(\xd7\xcd\'@\xbaP\xaa\xd9\xf2\xbd\'@\xbf\xed+\xeb!//@\x11m\xcca/\xad%@Q\\\xf9\xe7\xb0\xdb\'@\x13\xef\xbaR\x96*)@!\xba\x9b\n\x91>)@x\x9b\x15\x04&N)@\xc0B\x04\x83\x0e9)@\xddR\xb57H\xcb\'@{*\xd9\x9fD70@N\x1aY\x07\xa2\x87\'@\x15\x00\x9b\xc1G{/@\xb0\xd2\x8c\xbf\x8d\xa3)@\xe3\xc3\x04V;\x91\'@\x8a\x8d\x8b\x1c\xb2\x8d\'@\xbe\xe5Wn/k%@\x13l6\'\xa6\x8a%@\xc8\x16\xb0Tl\xe5%@\xc7\x13\xec\x1f\x85f\'@\x1e\xc0\x9c\xd6Tz(@\xe2\x01\xa4k\x8b\x1d-@\xef\x04+Com(@\xa2/\xd42\x9e\x15+@1\xe7\xb09\xc7\xcf%@\xd8\nr\xb4\xff\x8f\'@A\x9es)\xc7\x80%@\xadY\x043\t\x02\'@\xb4\xcb\x9cc\x12m(@oN\xde\x1a\x81\xdb(@\x159@\xe1\xb6\xf1(@-ik\xf18\x08#@<\r\xda\xfcR\xa4(@e\x069\xba\xdf\xb9(@$\xd5\xed\xe2#\xf9(@(\x0f.M%\xb0)@\x1a\x9a\xf6\x0e\xe0\x81(@1u0\xe0\x91\xcb(@Q\xbb\x91\x85\x05\x88(@\xb4}\x00\x83;\xbd+@\xc8awG_\xed&@,\xd1\xea9\xc0\xa8(@\xe2{Z\n\xc1\x7f%@\xb0c\xd9\xff>\x94&@F\xa6g_\xc4\xc6(@1\xd3S\xe8\xcb\xad)@\xb8a\x81{\xbb\xf9(@U.\xe4\x96lX&@\x0e56\x85\x0cG\'@?\xb9\xc3\xa3/H.@\x1a\xcb\xdf8\x9a\xe4&@Z\x05\xa1O\xb57&@s%\xfd\xc3\x81\x96(@\x9c\xbf[?\x17\x020@\xcf\xff\xe2\x98g\xe4%@:U\x9d\x18\xba\x8a(@\x02_t\xb6\xfa\x06(@\xad\xd7Cf@\x18(@\xb3k\x03\x8f\x83\xe10@IV\x10fM\\\'@\x10\xc1\xd8\xae\x06\x07&@e\xc0\xe0\x8f\xab\x00&@\x17\x9a\xe8\x9a6J(@2\x01T\xf4N\xd3(@x/\xd8 Uo)@\xd1\x15\xd9M\xde?(@\x94\xc1:\x16\x87\xf6(@\x9c\xd4\xcd\x93\xb5\xba)@\xda\x92\x17\xeb\xf3\xf7%@\x1c\xcf|Qi\xad/@(i%+\x06M.@w\xf6\x14\xb0\xd9>*@\xaa\x8e\xf5K\xee\x8e\x1c@&c~\xc5\x9b\t)@\x9f\xf5\xcc\xf6u\xb6&@\xc9=\x8au\x90G/@R\xbb\x00T=$0@\x94\xf3U"r\x84\'@\xac\xd4\xb8\x078\x99(@\xd9f\x1c#\x1d\xef!@\x1f\xf1\x91\xdc\x18\x0e*@\xf0\xd5s\xe7|F/@z\xac\xc1\xb3\xcc\x01+@1\xfb\xb9T\xac\x9c.@\xfe\xa9\xa0P4\xcb$@\xe6\xc6\xa5\xe5\xfb\n&@\x86bT\x8a\x94d-@\xc05\xb6\xa6kn-@y\x11C\xa4?\xf5(@\x9e\xbe\xd4\xb2Y\x89*@\xbe\xc28\x16\xc1<2@i\xec\x03\xae\x9f\xcd0@s\xfd\xec]\xec\x8e-@s*\x7f\x13e\xa4&@\x16l5\xbd\xbdi-@\xfcA\xbe\xac\x07\xc80@m\x05]!\x8f{*@\xc0c\x1c|\xac{-@\x82,\x17(v\xae%@\xc5\xef\x11\n\xc6\xc2&@\xf1r\xad\xfd3}-@\x9a\xb72\x8bZ62@\xf9\x0e4\xe8\x1a\xd8&@N\x82\x07\xb0\xb5D&@\xff\xba\xdd\xea\xa3\xaa&@\xa7\x03\xa2\xccP\xaa-@\xc5\x15\n\xf9\xf28*@\x04\xd0)4\xae\xd2(@\xe4\xe2\xb95\x1f\xe9&@\x97\xad\xc3$\x1dS%@\xfdq\xe6\xc0*\xd9(@v@B\x9f\xd7\x7f%@\x92\xb7\xe9"\x85b%@-\xfb\x1f,\x1a\xa1,@\xf2\x91\xba1,%&@\xc5\xdcX\x83\xfcW%@\x0e8\x90c\xf3p%@\xa5{\xefw\xa2 *@\xa7\xee\xa4\x96\x97\xa2,@\x89\x16_$\xd2\x0c.@K\nV\xfc\x88\n\'@\x05\x05V\xd8+\xe0&@`\xf8J\\\x1ah&@H\x1eF\x16\x11\r\'@\xcc\xe3\x90\xd9$\xcc(@\xd9\x00\x1d\xba?\xd70@\xebw\x14V\x0c\x9b(@\x83<5\x81\x89g&@5\xa6mK\xa3\xf6-@\xe4\xb2e,9\x15\'@X\x16-\x1f\x176,@qN\x05\xd9\t\xcd(@\xba\xef\xb8\x04k\xb9&@\xe40L8<\xb50@}\x8be\xa4l\xe9&@qz\xb2o\xc7\xd7&@\xe1\x9c\xcd\x1b)52@W\x06\xe8^\xeb\xcf\'@_\x93\x90\x19\xf2\xce(@\x97\xab\x12\x98\x13\xbd&@\xcb\x1fho~%#@\x08NP*\x84\xcb&@\xfb\x07QoX6.@\x9bB>F\x81\xfd-@\x9d\x0c\xb3\xbc\x92r.@\xb3\xbbA\x12,K&@\xae,ZQFT&@4\xbd\x1b\xe0\xe3\'&@l\x02\x06(\xdf\xe9\'@\xa6\x976\x82O\xd4(@\x17\xf4\x1a\x9ce&-@\x99\x05\x03hA\xe6\'@\x99\xc1R\x8du\xd2&@\xbe\x8f\x99(\xfb\xd5&@\xaf,\xdeR\xf1\xfa&@J\xa9\xc1\x98W\xd1-@\x00ej\xcetT*@/\x03\xc7\x9f\x18f&@\x9f\xdf\xf2\xb9M\xbf&@\xde\xfd\xb7+\xb9\xe1(@z\x83\x93)\x0bB.@\xc8\x14~\xad\x9ak&@9+?(\xa2b&@=\x8c\x9b\x80\xa8.&@\x9b\x98\xa0m\xf7\xef\'@\xa2K\xb8\x15y\xec\'@\xd9\x7f\x8a\xc8*\xdb&@\xc7\x04=\x7f\xf9\x07&@\xd4\xb5&P\xa4q*@l\xb2\x96\x842#&@\xccN[\xcf*f/@\xff\xc1\xd7<\x9d\xcb0@"+l\xc0I\xe1(@\xf8\x02\xcb\x86\x9e\xf5&@]/\x86\x9fm\x0e&@\x9f\xd9\x93R\xf6\xae.@-\xeb\x90\x18\xd5\xf5&@M\x1e?Nh\xde\'@\xf3\x13\x8c\xca&\xfe,@a\xaa\xe2\xb1B\xfd*@w\x8fkLl\xa3&@\xe5\x96\xb5 \xe6\xad,@ZWSe\xb9\xc7&@\xb4\x0bH8\x0c\x94,@Z\x8b:\xc4Yn(@\xd8\x87\xcf\xd2,\x86(@\x1c\xef\xb9wR\xfb(@k*\xb1\xed\xf0\xee.@K\xb7q-\xe5r0@\xaa\x83\xf0$\xf4\xad)@~\x15\xa9\xa8\n4(@P\xd92\xb2*9&@\xe4HX\'\xd7+&@\x07d\xb9-*\xd7,@F\x13\x14/\x914&@\xc6M\x9c\x19\xb1-)@\xf2\xab\xdad\xc1\xc1(@\x94\xe1\xf9\xaa\xe8h\'@\x13/\x81<\xa6\xe2%@\xa3$\xba\xec\x83\xe2*@\x07\x97ok\xf4\x1b0@.\x97\x9eW\xaa\xf6*@J*l\'\xad\xef(@Z\xd4\x8eQ\x12\x19*@G\xb0Q\xdb\xae\'\x11@\xba\xf6J\xc2\xa9\xbb+@hV$\x17\xcc\xb6+@F\r\x9b\xaf\x16u(@\x17\x89\xb5\xa3?$(@\xde]-\xa7\xa3l&@\xa9\r\xb1\x8e\xe9/+@\x00\xeb\x05\xd1\xaf\x9a-@|\xcb\xc3\x84\xd7\xe9-@\x9f\xe8\x92k\xdf\x16.@"o\x94\xd6m\x8f+@ \x18Y\x15Y\')@\x1d\xf9\xa1&\x0e*\'@K\x95\xeb\xd2\xd5?\'@\xebtU$5\xb3)@\xf5\xee\x1c\xaa\xe1\xeb+@\xb1\x94\xa018t,@\x93\xddH?H\x1b+@\x97\xacq\x89#\xdd*@\xe8\xc3\xcb\xddV\xf6%@L\'\x87\x9f\x9d\x02\x1a@\x81\x14O\xcb\x05>\'@\x1b@\x10\xffu\xaf(@f\xb7\x8cGS\x89&@\x18\x88o\x9c:,&@`\xd8\xb5\x17\xb4\x85\'@\xf9\x10\x87\xcds\xa6-@G\x1dh.H#0@\xcf\xc7\x91}\xc77(@\xca\x82\xe14\xea\xeb&@C7\xc3d-U,@\xb9\x0c\x1e\x9aE\xfc0@\xe2\x9cB-;\x06(@\x17A1F\xe6\xa3-@L_\xc1\xa0Q\xa8(@\xeb{v\xfd\xcc\x1e\'@\x9b\xa3\n\xfaQ\x07\'@\x8e}h\x96:\xda @7$,i\xbek\'@\x8b\xf4\x95\xe9\x92\xb8&@\x86rS\x16\xf4\x0c\'@\xb73\x83\x86\xd5\xe7*@\x84\xf6h\x02\xabT\x11@nj\x96\xe8\\e*@\xcd\xc9\xb1\x83\xca\x8b(@\x93\xd9\x8d\x8f\x99\xeb\'@\xb87\xc4\x9f\x84\xba%@\x98\x0e-d\xd9L+@\x12\x08\xcd\xf3\x19I\'@(\'\x9f\x89\xd0Q\'@\xb0\xa5\xbdd\xff\x86%@\xde&\xbb\x0b\x07S&@\xa3g\xf1\x1dl\x97.@;\xd6%\xcda\x93(@\xfe\xb6Ml>H(@i\x1bM\xcfa,&@F3\xe2\xda\x14e.@s\xd4\xe31\xd0\xd9*@\xa4\r\x8af\xac\x89-@\x02\x1d\xc2%6\xcd0@\xc8W\x83\xf0\xee\xe6(@\xcb\xcf\xd4\xaf\xa9E\x11@3\x9eJ\x94\xba\xda\'@\xae1\x80\xbe\xf0\x12\'@\x1a\xb5\xad\x96\xc6s(@\xcb\xd5\xbax\'\xd6&@\xcdW\xdd\x9aq\xc3)@b~\xf9\xb8\xfb\xf2/@\xac,\xfb)\xeb9,@\xd0L3\xc0:\xde(@\x083\xf4\xc5\xbf\xee+@|\xb7w6\x82\x18\x10@\xe6i\xa6\x9etl,@\x8a\xad,5\x0b\xe1&@\xff\xe9,\x0eTh\'@\x84\x0f\x89s\xfa\xe9-@i?]f\xb2w,@\x03$\xb9\xec\x85\xfc(@<\xa7\x0c\n\x19\xbf,@\xf2H\x8f\x8e~O\'@\x8d5\xe3\n_\xb2,@\xe5\x00\xec\xc2\xdaU\'@Iz\xcf}8m\'@f\xa5\xdfa"\xcc%@\xbb$\xf4\xc8\xd1\xbe*@\xcc|\x00\x9e\xb2\x1f)@@\xa0S\x12\xb7\xc5,@\x03\xfe\xb8h\x7f\x1e+@\x0f\x90b\xd9\xa3\xd3&@\xb22m;.$+@w\xb8Y#&\xae,@\x02\xe1\xf1A\xe0j\'@H\xeen\xc1\x84\x8b\'@\x90\x99\xa2Y\xbch-@.gs\x9f\xef\x1a2@\xf6-\xd7\xac=B+@Bh\xc9T\xf9\x1b)@ft\x9b6\xb5\x04\'@6\xb6c\x83\x8b\xad+@~\x93\x0c\xe7\xa3\xeb&@y\x804\xade\xd8-@\x8e06\xd2\xd6\xad,@^w\xac\xd5W\xce\'@h\xad;KA\xb3,@\x9e\x8e\x96k\xbd\xb1*@\x19o\x0f[\x8e|%@\x99?\xc6"\xf5?(@1\x7f\x0f(\x89\x16\'@se\x1cV\xef\x99(@\rg\xdb\xef\xdb\xd1\'@\x90\xfd\xbe\xda\xb37*@E\xbc\x02\xe0V\x10,@\x08\xdc\xba\xbc@\xff*@\x9c\x11!\x06\x0b\xea)@\xfe\xd9\x95\xe8\xa4\xc4-@\x8a\xeb-=\xf3\xa8%@\x9b\xda\'L*\x8b(@6)\x0c\xdc\xdb\x04/@\x85f\x84M\xfdb(@\xa7\xf1\xe7\xf6a\xb7-@H\x90g\x8c)\x9f)@\xe8O\xeb\xef\x18\xf6(@\x97~z\x91h(.@E\xbc\x86\xe0Y\xab-@$.j3\xab\xd9)@f\\"\x13\x10\xba-@!Zz\xeb\xf7\xf1%@\x1f\x9c>\xea\x9e\t/@\x82\x14\xa4@\xd2\xe5&@)\xc9\xaf\xe4O\x0c\'@\xe2I\xff\x95}\xcc\'@\xc5\xf4\xd8\x8c\xc8Z(@w\xe6\x1eR\x18_(@\x01\xb8\xc0\x11Wt*@|\xcb\x97\xbd\x86\xb9)@m\xa4\x19\xe0U\n\'@\x9e\xc4\x15\xd8\xf8\xdf&@\xac\xb5\xe5\x91\xeb\x86%@s$5\xde5w0@\r\x8f\x95\xd1\xb4\x01+@\xb6\xd0\xb5U\xca#,@!\x04\xc0\x90\xfb\x07+@\xe1\xac\x82E\x99w-@m\x0f;~\x9f\x96&@m\x06\xeep\x1a\xe3&@F\xf3I\x0b\x95\x9d)@)>,~<R\x1a@\xb4>\x0f\x96\x07^&@v\xd1A\xc9\x85\xbd&@\x804\x9c\xceG\x952@#\xeac\x8f:\x1d\'@)\x17\x14\x81\xba^\'@\x87_\x9f/\xc4\x902@\x93q\xa9Y\xe3}.@E[\xf9\xef`"-@^\xfe( \xf2\xd7-@&\xa4\xff\xee\xde\xa2&@\x99\xeeV\x15"\x8a\x13@\xeaJ\xf7\xad\r\xd4%@*\x96<\xbd\xe5<,@\xbb\xb9kSMe-@\xad\xae\xec\xa8h\x99-@\xc8\xa5\xf1\xae\xc5\x05*@\xc3\xdc\xb69\xd1\xd8&@#\x8c\xf2l\xd3\xf5&@\xec\x11\xd2F\xd9\x0c\'@0I\xbf\xc5@\xb40@\x92\xf1h\xfc\xfc\xce.@\x0c)5b1\x1f+@`\xd7f\x87\xfac2@\x18\x05\x04\xf7\x05f2@\x93`\xc5\xb2\xe8?\'@\x1b7\x0592\xfd&@\x86\x07\xf9\xc8:\xd90@\xfb\xfe\xfb\x1b\x0b\xd2*@\x87\x02s\x01\xbf\xed+@\n\x81\x82\xdf\xebe.@:\xcb0\xde\x92c&@\x9c\xa6[z\x1a\x001@\xa8\x1a{\xbcJ\xaf&@\x1f\xff!\xd9\x98\xe1&@\x1f\x8d\x06^\xe26\'@\x00\xe0\xa2N\xe1T\x11@\x00\xc1x`\x96\xf30@\xda\x87!\xf9Xl-@\x9c\xae\x92\xe4\xa2:-@z\xaa\x92q\xa3\t)@\xfc\xde\xbc\xd5\xab\xbd&@\xbf\x81\x08\x17\xba\x1c+@0\x84Gy\xd9\xf5(@\xfc\xde)oa\x06(@+\x87QM\xd83-@\xe3\xd2W\rNR&@Gm\x98\xa4\xb09\'@\x0c\xd1\x9a^?\x1d,@\xde\xa8\x140(\xe5&@-\xb0`\x01\xf4F\'@u\x90\xcb\xe7wD(@\xfa\x9d\xd4`\x01f/@\xf8\x03\xbe\xae\xccd.@p\xdfy\xd0\xe7\xac-@\xa9(\t\xfe&\x9f)@\x07*\x9d\x8aL\xc1(@x\xf2f\\:\xdd,@\xed\x82\x06i\x11T\'@\x95-\xfb\xd7\x17\r\'@\xa3(\xa4Y\xd5\xac)@\xe8%/%Qn/@* ]\xeaG\x02-@\x06\xdd\r"\x83^!@\xee\x16[\xd6m\xe3%@\xd8\xb4m.\xa3\x1e.@\x933\xe5[\xaa\xcd&@\xe1r\xe2\xdd\xdf\xad)@\xd8-n\x06\x05E*@O\xb73\xb16n*@\xbc\xaa\xc1g\xa9J.@\xfc\xb9\xcb?\x01\xef\'@\\\xa3\x0f\x07\x04\\%@@2\xc2\x94\xc2O*@\x97\x1a\xfb\xc9\xf0\x8f.@\xad$\xfbiQ\xeb\'@\x04\xfa\x80V|\x9c&@\xec\x9a\x08`M\xc5%@\xbf|\xed!b\xfb)@x\xa0\xc7?\xf5%(@t/\xf1\xcet\x00\'@\x98\xaa\x91\xf7\x19\xed&@P$\xa3\x16\xb6f%@\x1aM\xf2\xf0\xb1\xed%@\xe2\xeb\xa1\xf6H\xfb(@iqp\xcf\xb1\x18+@\xf7J5\xf3\x07\xb8,@`\x94\xa7\xccV\x9e&@\xd3\xd3\'\x19k\xfb\'@a\xb2\x9dG\x83w)@\xbfGqS\xd4*\'@]\x88\xc1i\xf3X(@z\x93\xce\xe6\x93\x90.@\xe1\xc6\xe9\xd9\xc8\xf10@\xcc&\xe9\xf8\xf3=2@S\xde\x11f<\xf3&@\xa1a\xa9\x8a\xc2\xf9\'@\xe7\xb3\xb4\x87L\x0f&@T\x94\xea\xbd\xea\x7f*@\xf02~\xcf\xeeH.@\x8d\x04l8\xc2\xfe*@\xbcO1i\x88A.@?6\xd3\xf8s\xf8&@\xb1\xc3\x87\x8ec\x12&@E\xd5G\x9a\x12V\'@ba\xf4\xeb\xf1\r.@x\r.^\xceI%@u\x1b\xdd\x82D\x80\x1d@\xcb\x1bf@\xe3\xee!@,\xa6\x00\x7f\xbc[/@\xf82\xb4/\xa3w\'@a\xce\xfb\x17\x03\xe1)@l0pE\x81\xec\'@\xd9\xff\xbb\x96\x00 .@\xef\x91\x12\xf4\x9b\x19.@\x16\xe1zU\x8a8&@\xe2;\xe9}\xf6.-@\xa5\xef\r)\xb6O\'@q\xb4$t\xd0J\'@\xa8\xe8\x83\xe2\x86\xcc(@&\xb1m^.\x04,@\x05<>\xd0\xc9\x9d.@\x0b\xe2pP\xad\xe10@\xb8\x80\xd7\xfb6\x13(@\xd6`\x17\x9eG\xa40@\xc6\xa8MA:\x9a(@\'9\xdb\xfc\x1fp\'@\x90yI\xfc\x99v&@\xba\xfa\xc1\xfc\xc5d-@\xb8\xbe[\xfa\xda\x0b\x11@\xa1\x03\x14+<\xc9(@g\x89\xf2Pb\xb2%@&\xc4\r\xc3tU(@Lr\xd6\xfe\x7fn%@\x11\xcaG\xc3uV%@10m\x13\x00#&@\xb9l\x1f\x88\x08`,@\x85\xa0\x9e?.n-@\x88#\xf0\xbf\x1f3-@c\xafy\xc9V\xf0,@/MZ\x0c\x912-@\xe3\xc9\x1bmY\xf9(@R\xd4\x86\x1b;d/@\x83!\xc0\xdd\xa3\xff,@\xf1~\x15}\xb6\xda0@:=\xa7k\x1b\xf9"@`Q`\xd5\x9fI*@\x9b\x0c\xf40\xd8\xca\x19@\x08\xf2\xdfd\xb1\x0b&@\xdc\xfeZ\xd2~\x19(@\xc7\xe4\x90\x8d\xfd\xd0-@\xfb\xc2\xc8O20,@e\x02\xe1\xc3\n\xd6)@G\x8f\x85\x80\xcbY)@?5*W\xd3\xc6(@\x9d\xb7#/A\x06)@\x87\x08\x89\x0e`\xc3\'@\x1a\xf3~\xf8\xba\xb0-@\xee\xeb\xa0\xba5\xab.@\xf3\xda\xd5\x0ea\xef0@\xa9\xb9\x1b\xca\x8d\xeb*@\xeb&\xc9\x18\xc7\x07&@z\x11V"\xf0\xf4*@\xf3\x0f+\xb0\xa8\xba.@\x98)\x89\xef\x8e\xd50@\xe0r\xf2]u\xa60@\xa4g\x04\x0b\xc5\xda&@0\xee\x07\xee\x80F)@\x843:v\xdcR-@J\x82%?*+-@\xe3\xb4]\n-t%@\xb0\xb9\xf55B\xec*@\xb2%i\xf3\x86?)@vb\xf0\x08|\xfe(@I\xe1\xfc\xa0\x98")@\xdc\x01\xf7K\xa2\xef+@\x84\x8f\xca\x1b\xf2g&@x\xa5\xe6\xdd?\xf2+@\xa9\x9a\x9fj\'9)@\xee\x85|>f{%@\xcdC\x08e\xc0&,@>\xaf\x06\xb4\xb3\xd2&@\xb4\xfb\xdcL0*\'@cA\xfe*+~.@\xa8M\x1d\xd9BY/@C\xf4\x90\x80cd*@lN\xd5\xbfb.&@\xcc\xdc\x1b#\x8bN,@\xf0\x8f\x1a\xd5\\e)@\xdc\xc6\xd3\xe5m<)@\x03\xc7\x15\x8e\xf9;*@\xc4\xff\xfa\x92\xa7\xf4(@\x0e\x1e\xbb)\xee:)@\xf6Ub\xcfX\x1e/@\xba.fa\xe4$.@9 \x05\x9c\x1e))@\xa4\x13+\'D\xeb\'@X\x1c\xfc\xf9\xe4\xe30@\x93\xc0\xf3\x83@\x01&@\xb6wT\xa9\x9dL)@Q\xa9s\xaaA\xc7\'@\xe3\xa4\x99\xe5\x8c\x94%@\xfc\xc2\xac\xb7\xda\xbe&@\xb3\xb1Ib\xd1L&@\xee3\\T\xdb\xd9-@\x93\x815\x07\xc3\x89(@\x86t\x11\xf6xr.@\xfc\x89x\xfb\x9d\x97\'@H2i\x94\x07\xa9\'@\x08}\xd8\xe1\xe4\xa4-@\x9a\xa3\xc3\x9a\xb4\x8f\'@\x99\x03g\x17\x99\x97-@\xca^\xb4\xe79\xc5&@\xf3p2\xe9\x80\xfd&@\xcd\xfcvt)&,@\x8a\x87\xdbi~\xcf(@]X\xff\xf4\xf3\xb5-@N\x9e\xe3\x00\nq&@\xc1SsY\xdf\n\'@q\x7f\xca7\xd3\x82%@\x04a\x9a\xb5\x9f\x050@%\x90\xa1]s\xd9(@L\'X\xe6A\xa90@L\\6\r\x86\xbb+@E\xc1\xa3\xa2\x9f#-@\xca:\x1b\xd3\x92f0@\xd6\x08\'\xf0\xeb\xd2)@S\x96\xd19\xb0\x92\'@FZ\xfe\xd8\xef\x99&@/\xb7Al\xa8F\'@\x11*0\x8f\xa09\'@\xc19(>O\xa8(@\xa6\x9f\xf67\xcd\xc6&@\xfc\\k\x9d\xe2\xca(@\x04>j\x02\xafc-@\xe2\x18 \xcb\xff\xe9(@V\xee@\xa3\x9a\xe5\'@\xfbH\x17\xaa-r*@7O2xli.@D\x99\xc8\x8f\xec\xd2(@a#*\xc5\xa3\xfd-@\xff\xc3\xd4\xfc\xd4\x90\'@\xd8\x87i\xefuC,@\xf3\x01\xa8\x93W#)@\\\xde\x00\x98\xeds)@C\tM\x95F\x91(@\x10\x8eJ{\x8bz\'@[E\x90IX\r\'@\xab\xf1c\x8c\xdc\xb9&@)\xbc\xd3\xaa26(@\x8b\x7f\xacC\x97H0@\x91\x06\xb09H3&@\xb02\xef\xe9\x9cZ(@\xe6l\xe6\xae\x9aL)@e\x04\x7f\xe6\xac\xb6)@\x01j+c\xfe\xc3+@\xbc\xd1\xc6k\xc4\x0b-@i}E\x92k\xce(@\xa7k\xc0\x15$\x80%@m\x99\x88\xf5\x7f\x8e&@n_>\x06\xd1\xb4\x10@\x0b\x042\xa02k)@>/\xa4\xfd)\xe3(@9M\x86e\xbf\xd2(@G\nU=WV(@\xd8\x06&\xf1\xbc\xe9-@\xadEJg\x83\'+@\xacKW+\xa4$)@D\xe2\xaf\x15\x80H/@\xfeb\x9f\xd2\xcd\t-@m\x1a\x1e2\x84\xf8(@\xde\xe0MZR\x14\'@\x15]z\x81\xc0\x0c\'@S\xb3\xd2\xe3\x13\xab&@\xabBX\xd4\xb1\xd6-@\xe97$1\xef\x001@$\xaf\x9c\x99\xd9\xf7-@-L$\xf6\x0f\xfc%@U\x90x=\x15e*@z[\x80@Q\x19\'@sjj\xfe<\x17(@\x146.\x99\xbbn(@7\x9b\xd5\xb5Y\t)@9EK\xf3\xda\xcd/@\x90|{e\x00u(@([\r\xc8\x07l(@>\xb0\xb0\x92\x19d(@=\xb0\xe0\x84\xde\x1d)@zE\xd3\xe4\xe7\x94-@\x18\x06\x83\xa3\x83\xb1-@\x86\xb6\xb2l[%)@D\x1b\xa9Uj-\'@/\xf6^fc\x8c\'@\x9e\x8a\x9b\xea\x99k(@\x19\x9b\x97\xc4\xe0\x16\'@^\xbekh\x9ck-@\xc3 \x99\xb6\x02\xb6/@\xd5Y\x1dvP\x04)@\xda"\x1d\x8c\xa7\x98(@\xb0\'Awo\xe9*@\x92\xdd\xf2\x05\xb5\xe1%@ww\xce\xce5{(@+&H\x90\x19\x9f)@\xf3\x16\xae\t\xb0\x98 @\x19\x02 \xcc\xa2p(@\x9dd\xb4n\x8dg&@;\xd5j\x1cDI&@\x1bW\xdeE\xc5\xa5(@~\x89\x82\xc9\x9e\x15)@\xbcq\xd5\xec\x1e\xcf-@\xffD\xa9\xbc\x1d}(@\xb6\xca\xb8\xfb\x18b,@\xa6J\x17l\x00\xd5(@^%q\x93\xc2\xff0@\xacv3x\xdb\xf2(@\x8db\xa1\x82"\x9e(@\xcf\x81Q!\xb3\xb2&@\xc6yf\x82_\xe1+@\nq\n\x14m\xb5\x13@\xca\xb1#\nD}*@v\xdf\x1d\xfb\xe2\x9a\'@\xdd\xbd\x0cI\x7f\xa4(@\x99t\x964\x02\xc1(@a\x96\x84\x81\x02<\'@h1\xc9V\xa9\x97(@\xf4\xdf\xdcNMY,@D9\xf5\x17\x1f^-@DC\x06}\xe6\xf1"@\xdd8"\xed\xedJ0@~LOk\x1cZ&@@73)9\x0f&@\x034\xd9\xe7{\xda,@\xecc\xddj4\xfc\'@\xdc[V\x9bx\xe8%@\xf4\xc8\xfd\xfc\xdf\x81-@\x17\xc0\x1d\xd9k\xee,@\xbd\x1f\xfc\xd2j\xcf0@rz\x1at\n\xd9(@N \xc3T\xa1\xf9(@\xd3\xb9%D\x8c\x07*@\xb1)`\xb9\xc6\xda(@\xc4<\xd7\x07\x11\xc2-@?\x0e2p\xa7\xf2.@\x98\xb3\xade\xcd\xea%@\xab\x195\x9e\x1cq%@0\xe0Vm\xc5]&@\x1ep\xef\x87\xc6\xa8%@\x9cg\xf4\x85\xdd<-@\xcb\x80|\xe6(\xde\'@\xdf\xc3\x8aVsO\'@|\x9f\x87\'\x19\x110@\x1bYV\x87\x95\xce*@=0\xa0\xf0,\xfd%@\xec\x1f,5\xba\t&@(0\x07\xbe\x83a&@\'\x10\xee\xb3n\xa8%@\xc7+\xf8\xb9\xbck%@\xa7\x8bsi\xd8\xaf&@|\xac_\xc1\xce\x9f,@\xd6\x8c\xfe\x0c\xf3\x1e)@\xf0\xbd=_\x04\x80&@\x16u\x9aum\xfc)@*U\x1b\x08\xc4\\&@3r\x9f4\xdat(@\xd2pD\x99\xb3p(@d\xfe\xe6D\xc2\xef,@q\x13>\xdc\xb7i0@$L\xa0\xb0C.)@\xd9\xfb\xc8Ud\xc2+@x\x15N\xa9\xa4\x9f%@\xa2Ca4\r\xa4(@\xfc\xfe\x9cZ\xe4\xbd\'@\xc7\x89\x1a\nv\xae(@;ar\x0f\x943-@\xeaU\xd7e\x9f7\'@>qv\xddY\xe9-@\x85v\x0c\x107\x95\'@\x80*A)_>\'@\x98yB\x1d3\xc0\'@/\x13\x03\x1e\x0b\x16\'@\xa3(\xe07\x99\xbb%@x\xe2n~\xe4n0@\xa5\x1f\x18\xb3\xbe\xa6\x1f@O2@\x03?\xe3.@{o\xf3\xda\x02\xd5-@\xce\xb5\xab\xe6,F&@`\t.\x95\x8f\x91-@\xd6\xf3\x1d*`\x811@PK\xcf\xa1\x99\xca(@\xf8\xfe\xc2ia\xfd,@\xb6\xce\xc6h\xeac(@h\x12\x051\xc7)\x1a@-\x84\xbb\x04\xa9\xfb*@\xd1\xe1\t\xdd\xb2\xa5%@\x0f\xc0B>\x8a\x12\'@\xbc\x01X\xae\x81\xc4%@\x0b\x02\xb6\xf5\xa5\xeb(@\xef\x01\xf5\t\x10\x161@\nV\x1f\x88+\xc6%@\xf9\xe9\xd7bK\xa8(@?\x9a6\x13%\x931@t\xfd\xc7\x93<\x180@\xac\xa6\xb6\x15\xb2\xac(@x\xaf\xe8\x91\xb0\xce,@\x8c-\x02\xdeQ(&@\x03R\x85k\x19v(@\xfd\xdc\xf8y\x9f\x89\'@\xc9d\x11\xac\xa5\x1c-@\'\x12\xf5XR\xf3,@\xf2G\xd7\x07s\xdb-@\xbc\x8f\xf9\xbaY./@6\x94Z\\\x13\xe3-@\xc0\x03\x11\x96"(,@\xac\x05_,3\xe7(@WUT=j\xa5"@A\x00\xb9\xed\x97](@\xe9\xa5o\xa9\xe3+)@\xc4\x84\x1bO\xaa\xb0%@\x88\xbbj\xc6\xa5\xf3,@8mV\xc8\x04\x97(@\x06@\xe8$\xbaf&@f\x02\x8f\xf5\xbe=)@X\x1c\x1b\x15\xd9d\'@\'mO\xc6\xfa\xea(@\x14\xd5:l\x11\x8b\'@\x130z\x0bk\xde%@\x1ar%k\xfa7)@@1RQ7I0@\xf4\x14\x9b\x08\xf9\x0f&@>\xb6"_Gw/@\xda\x8c\xcdu\x82?(@z]\x15\xb2S\x90%@#.\xc6\xf8\x88\xae(@\xf4\x9a\xc9\x9c\xe8\x8d%@\xdc\xad\xb8\xb6\xa6\xb5)@\xf3\xc9\xe2_\xf8{*@7+OI(x-@\xc0h\xb2#5\xf6+@\xcb\xe0u`\x9e\xce%@Iz\x8f\x81\x82\x92\x17@\x97\xc9:U\xee\xdb)@\r\xf3\xca\x0e\xf1\x8c\'@3\xfa\x8c\x8eV\x16.@\xa6\x98O\xce$\r-@\xd3o\xd8\xba\x11j-@>\xf1f\xe4&e-@:\xa7\xbb\x12dQ(@\x99\xdd,8\x15\x05.@\x7f\xc1\x84\xcf\xe7T+@Fm\x94>\x9f}\'@\t\xee(~\x97w(@c\r#\xf2\x1b\xa3\'@\xd24\xe8\xd39\x05.@j\t\x19(\x7f\xf6(@\xb6\xe3^\xd3\xb4\x7f0@\xdcG\xa4\xd1\xcd\x16&@_\xb4aM\xe7\xeb/@\x9c\xb6\x1eya &@j\xc9\x97\xf45y,@,F*\x99\xb7\x80%@-\x9b\xed\x9f\x07\xfc)@\xcd\xc4\x1e\xe8\xa3\x1f&@r\xe8W\xe7\xfd{%@\x8fq\xfb0\x1aw(@8"\x03\xd3\xda.,@\xcd\xbc#+\x1e\xc6,@\x8acb*\xcb\x8a(@\x1c=N%\x80/0@\xe8M\xc9O%\xf1\'@\x84\xcf+\x12\x13f\'@HO\x85\x019\xb3)@Ve)\xbd\x02j+@\x14{\xf3\x82#\xca,@?/b\xcf\xdf\xbd+@\xbae\x1c\xff\xe0\xf0(@\x81K\xaf\'\xb8\xe7(@\x95\x82\xe9\xd4\xf9\x9c-@\xa5\xdb6\xbe\xe1\x13/@\x9f1\x83\xcd\xf1\x80%@\x1flF3*\x88&@C\xa3\xb7\x12!\xe9\'@\x9a\x16\x86\xc8\np0@vk\x81\xf6<\x85,@\x91a\xa4zE\xfe&@\xc0\xee^ny5(@\x93 \xebt+C0@\x94\xef\xf0*X\xee0@\xcathBI\x0c\'@\xc3\xf8\x9a\xfap\xa8%@\xc8\xe5\xdb\xcf\xe1\x9d(@\xc1\xe3\xe6\x07T\x0f\'@\xe38\xf4\xbe\x12\xa7%@\xf1\xf4\xa6\xab\x8e-(@+\xb4\x0b\xbe\xee\x92(@5\xff\xe6C\xdb\xd6-@9o}\x95#\xf4(@\xad\xc8\x07\xb9\xa7\xfd\'@}J\xd2y\xbc\xa90@\x851y\x7f)\x8b,@S\xac\xe1\x89\xfc\xf4-@\x87\xb2>\xf4U.2@\x96\xb7\xb7\x96\xfb\x14+@U\x84\xac\xd9\xe5\x85%@\x84P&\x85\xcc\xfa.@\xfaFk+\xc1\xae.@Y\x19\x10l\xa5\x1e,@\xa0/\x82i@\xe5-@6\x84\x90\xe2G(&@\x86\xc4\xd5\xa2\xeb\xe50@\xa6-\x06\xbca\xb8%@V_\xc3\x9a\xaa`-@Dn(m\xab\xb5+@+G\x8ax(y-@\x9a\xc7\x12w\xf2\x1f+@\xf8\x83?\x9d\xeb\x97(@\x1b\x9f{\xa7\xed\x93\'@\xd3\t\x85,a\x8e\x1d@\xa7\xe0\xe7\xc9\xab\xf8.@\x8f\xed\xee\xeaA\xbb%@\x00i\x16\xc7\xba\xd7\'@Y%<GU)(@IV\x8c\x12\x97\xab-@ \xc8R\x1f\t\xae&@4\xbec\xaa\xccL/@\xa8\x8c\xf5\xea\xfe\xe5-@\xbd\xa7\x0e\xab\xe7\x070@R\xbcm\xdb\x8bR&@\xb7\xe5\x0e_\x0f\xaf*@\xc81\x84+\x86:(@\xcd\xc8is\x08\xca(@\x19k\xdb\x0f\xe1\n-@Y\xe2\xa1\x92\xb7\xbf&@\xccD\x85\xf1 5/@\xec\x9f\x02\xeay</@\x1c\x90\xafZ_j.@T\xb8\x12\x8a\x11_-@0l\x86/0P-@jm\xb8k\xce\xae/@\x02Q\x8fQ\xb2\xde\'@Y(\xb0\x93\xd22/@;\xf6#\x8d\xfc\x00(@\xc1y\x02\xc5$\xb1(@G\x1d\x93\xf6\x98\xa9%@\x1b\x84\x9a\xc7\xcf\x03(@\x93y\xc1\xb7\xd2\xd4.@:q/=\xa0\xea&@\xeb\xec&\xbf\x10\x14(@\t\x1f\xf5\xffSg+@\x91\xa2T\t\xb8\xfa%@L\xc38\xc6z\xb2.@:\x0eE\xc1\x1eU-@\xcb\x07J\xed\x84\x06\x18@A\xbd\xe2\xe22\xdb.@\xf85\xdf\x168,)@\x00\xff\xcaU\x1dU\x11@@$\'\xe5\x1d\xb8(@}[\xf9\xa7\xdb\x9f,@\x9f\xb9\xa7\xd7\xb8\xc23@\xeb\x03C~$\xdd\x05@xwH\xf5\x16\t+@N\x8b\xcf\xdb\xac:\'@\xe1^&\x0b\xcd\xc3-@sW\xaf\xde\x8b\xd6\'@\x03\xef[9\xe3\xf0\'@\xb8\x8c\xc1\xb0\xf1\x1b.@\x97\xd1\xab\xf9ow%@\x17\xa5\x84\xbf\x16\xbe&@\xa1bP\x9a9\xa1,@|$\x99\xf7\x18\x9f.@\x82(l\x80\x91\xfa\'@\xac\x9a\xe7\x99L\x10&@\xc9\xd6<m\x86_&@\xb59\x83\x89t\xf9&@\x18\x0c9\xa7\xe2[,@\xf9M\xb9\xb1\x9eh/@T\xce\x0eTq\xd7\'@C\xe7>l0\xc8\'@uW\xc7&\xbc\xcb-@z[\xb279C.@\xbeF\x9f\x05\xad!&@\x958\x9a?\xca\x85%@\xe6\xbd\xf2\x19\x1ch(@p\x9d\x82\x06\r\xdb,@\x12\x99Hp\xa7\x1e+@c\x86\xbdN3#+@\xda@<\xa6R9,@HW\xfae\xab\xc1\'@H\x8eq&~G)@\x994\xe7\xd2\xf4n,@\xdf\xcf\x8bt1\x1b,@\xf7\x05X\xb0\xee\x06)@[\x8d:o\xce\xf8\'@\xca\x96[\x85\x93\xa0)@\x0e\xc4\xd6f\xbb}-@\xb0{}\x16L\xac.@\xaf:1\x93\xa8:\'@\xf7\xac\xab-\x15\xcd&@u\xebt5\x80M,@\xd4\xad\xbb\xf9W\n+@\xda\x885U\xdb\xe9,@\x80\xf9\x9b[\t\xfb,@!\x93\x7f\xd8\xf0)-@\x02\xaf\x13l\x8c\xd2-@\x88\xeb\xad\xd3J\x8f.@?\x15\xc0\x8bD&,@\x9a\x18\x0f\xe56\xef&@\x7f\x89+E\xdc\xba)@\xef\x999\x17\x99K)@\x84{o\\P )@\xb5\x00Y\x10W\xc7%@\xae"\xbf\x10\xf7\x19+@Q=\xf7\x91\xad\x01)@s\x9a\xc5\x0b\xaaQ.@\xa6}\xc7\xb5\xa8k.@\xe3\x19$\x9f\x14\xca,@l5\xd3\'\xa0\xf2+@$\x19a\xb2-\xc6/@\xcb\xa84\x1d\xaeZ/@\xe3\x1b*U\xbb\xd3&@\xe7Z\x19\x03\x081&@\xaa4<a\xf2I)@U\xd3z#\x1b/,@\xc0\xa4\xf3!\xae\x07+@\x7f\xa7\xcc\xeb{)-@\xec\xdb;EQ\xa0\'@bO\xecP\x833\'@Z\xe0\x0fe\x97\x9d%@\xc0jX\x96\x0e\xb4&@\x91\xf7i\x8c<\x89-@\xa65\xd1d\xbf\xeb\'@\xc5_z\x8d\xc5\xd00@\xe2\n\x081\xe7M&@\xd4\xb2\'\x9c\xe1B&@\x06\xe7\x7f\xf2\xbe\xbc,@\xea\xed\x14\xe2N\x10,@\xcfw\x93\x13 \xd2(@\x97g|\x9e\x0cn(@-\x87o2H\xf7-@\x19H\x17\xc6\xd2m-@\x86\x81D\xa7om%@\x04\xa0\xc8\x147\xd9\'@\xda\r\x90 \x18d\'@\xd3\x8e\xfa\x8e6\x84%@\x0b\xab9c\xe2\x00.@\xbf\xcb\x12\xa9x\x04-@J\xdfD*\xff\xc7+@\xc6\x1c\\\x8aN\xc8&@\x8a\x90\x1c-a\xd5/@\x11\xca^i\xb6\x95&@\x17|\x91\xbfi\xf9-@*bW\x8f\xfe\xc4+@,7\xac\x0e\xc8\xd4(@K\x83O^\xc7\xb8&@Q\x18_\xcf\xcf\xf5(@\xaaH\xe9\x810N0@\xa7m\xd9W\x1d\xed(@\x07\xbe2\xf6\xd5\xa0%@3\xd4\xe3\x00\x9e\xbe\'@G\x11\xca\xe7\x9c\xd5\'@\x8df\xe4\x84w)*@\x8ey\xdaUmk,@\xe7\xb3\xe7hZ).@p\xbfx\xe0\xab\xce\'@\xe8\x89\x0e\xab\x84\xb7/@H6\x81\r\xa2\xd5%@\xe5,\xf0\xa3]\x8e\'@\xf3H\x1c\x87\x8362@\xf9\xeb]S\x88.\'@<\xeb\xc6\x1a\xb6\xfc%@%\xd9o\xc6\xa0\xcf&@\xd7\x9cR\xef@\xd7&@p\xc2|\x1a=\x07/@|0\x9a\x81\x8a.*@\x16(t\xafz\xb4/@_\x9a\xb3\xc1\x13h&@\x86} u\x86\xe2+@-\x92\xffN\x9f\x92%@O\xc6\xba+\xbb\x0c\'@\x97\xc3\xc8\xd37{\'@Q`99&\xa0(@\xaeb\xe8"Fk,@5\xc5\xc6\xad\x07{-@\x9e6\xa3\xa8\xb2\x9b0@\x8cHy\x0f}\xdf\'@\xcf}3\xa1VD\'@\xc7\xd4\x0b!0~,@\x85\x02t\xa9\x03\xec*@\xd0T\x05}Hr%@2\xf9\x01?p;\'@\xdc<\x1b`G\xa1,@^\xb4\xd0)\x11\xae-@g\xec\xdc\xa1n\x91&@\xffL\xb6\xd5\x0b$-@\xefG\xb4F\xdb\x0e(@\xac\xa86V3\xc1.@\xe1E.\xa1*v(@n\xe7\xc2\x95L+&@<N\xef\x90;\xad&@(\xb2]8\x12\xb5\'@\xaaH\x07k\x13\xa5-@M\x8e\xdapy\xce.@\x9b\\\xec\x92\xed\x0b/@\x0c\xcb\x07\xba\x97\xab0@\xa2\x1e\x05\xad\x9b;)@\x90\x04\x99#\xb3!/@\x19\xfbl\xb8\x00\xd9&@z\xf2aB/\xdb0@\xaf\xde\xae\xb0M#-@\x8d\x80\x00\xbfC\x9c-@3\xca\x10@\x94Z+@V\x87\xb0T\xd1r\'@\x1eO\xbbs&\x94\'@=\x12\xc1]\xee*\'@\x00\x9f\x00\x87+a&@\x06\xf2{\xcd6\x11(@\\\x96\xeb-\x1a\r\'@Z\xcac\xce.n.@\xd8D\xf2\x91K\xc1&@\x7f \xf0$\x01\x1e\n@l\xebn,n\xa8\'@\xca\x97\x164_\xb4-@\x93\x14\x1d\xdc\x03\x9c&@{\xd7\x12\x8c\xf2\xdf(@\x9e\x8d\xa9\x04I\xdc%@\xa5\xb1*~du-@`\x0f\xc4z*\x90/@E\xe3\xc5@h:.@\xf8\xa9\x12X\xaa\xe3%@E\x95\xed\xac\x99\xd82@\x7f\xbe\xc8Zx\x98,@\x81\x7f\xb0%\x11\x85%@\xac\xd4]\xc9n\x19&@\x1e\x80\r\xe2\xad\xdb.@\xd0\xefI\xdb\x00~*@Q\x1e\xac\xda)R&@\xfa\xcf\xcd\x03\x10\x9c\'@\x83\xfaF\xfep\x92,@\x87H\xfe\xc5\x0e12@\xcb\xcc\xa4\xc3\xcb\x8b\'@\x9f\x85%\x1d\xae\xa1%@\xc8\x01\xfe\x1b\x93e\'@J\xe0LS\x07\'*@\xa6\xd5c\xd5%\x93&@\xf56\x1fJ-\x94%@\x84\xf3qk\xea\x0e\'@\x02+\xfd@\xa3D(@\xc0\xedE\x8cT\x19-@\xf1\x83\xd6\xe32\xb3,@\ri\x80&\x85\xc4+@\xc7@\x90d\xef\xdc0@\x19_\x18\x956e-@}\xa2&\xf8\xec\xfc)@\x1f\xcb\xbf=\xa9\x1d&@\xe7#\xc4\xcf\xcd\x8e%@Ka\r\xfd\xbc#\'@\xd4\x12\xb8\x036\x90\'@1}e\x9d\xa3r%@1#b\x82\xc5\x8c&@\x14\x84\x8b\xf8-\x9e&@\xe6\xf7@*\x88\xa9%@\x9e\x963\xdb]\x0b\'@(\xef\xad\xc7-3(@#\xaf\x17\x87\xc6\xc6%@\x84\xf0\xad\x94_!&@\x1eO\x0cX\xc0k-@\x13.\xf6\x10YW\'@\xc7Qz\xf8\x95\x98\'@\x7f\x06=\xe9\x80\x81%@=A\xed\xab\xae\xb1(@\xa7\xb8\xa0:nh(@\x84\xd50\xb7\xeeQ-@\x04\xedV\xdc\x96\xe1&@\x8b\x86\xe7\x1fi((@\xdeg\x03:\xbe\xc73@\xef\x10\x95\xb1\x8b\xc8\'@\x1c\xb8}\x91E\xb9-@\n\xc7n1\xe7\x9d.@+[\xbb\xf3;)&@(\xc7T\xce9\x972@\xefTLO\xbe\xa0/@\xa0D\xba\xc4%\xa8&@\xe9\xe9\xec+G\x0b\'@Bt\xd2\xf8\x11>\'@(]\x05f\xaf6\'@ \xf2\x92>\xaaT)@\x16\xb5*\xa2\xf9\x880@\xc8\x99\xc2B\xbc\r.@\xb6K\x96\x94\xef\x97/@\x1f\x9fLXf\x19\x10@\x9e\t\xd5H\x17?\'@\xde\xfb@\xa6K\x13.@\xdf\xb5!z\xf3\xe30@\xa0(3Q2q&@^\xd0\x98\x80\xdak\'@\x00\x83\xba\xac1\xf2/@K\x16w\x1d\x9dt)@\x06Z/\xd2\xa6\xd6,@\xc7\xe4Ej\xf0\xf9%@\xe0IU\xc7\x07\x89\'@\xa3D \xbf\xf2\x1a-@\xc9#\x9b\xc4_\x970@\x80%\x82\xf5p)&@\xf7\xcd{LW\xbd-@\xe8/i\xa7\x92%-@\xbd\xf7.\x07o/-@\x13\xf83\xf1\x82\x8b\'@\xf7\xe4u\x81\xd7\xb6&@\xa3\xcfC\xeen\xcd/@\xe9\x8b\x8e$<e(@YEK\xb9\xaaZ\'@\xa2\x981\xb5)\xe3%@YI\x05\x80{\xc7\'@!7p\xacs\xb3-@\x97^\x19/8\xd1.@\x91k\xed}k\x923@\xe7M\xaa\xb6\x86\xc3*@q\x04u\x00\xe5\xac(@\xaf\x8eR\xff\xbf\xe8&@7B\xe8\xa6\xe87-@f\x90\x14\x0bW\x1b\'@\xb0k\xdd\x8d\xd6\\\'@\x9b\x00\xa2\x9f\x10\xbc%@\xb8x\xc8\xab\x07G&@\x88h\x83\x80\xa2\xb5(@9k#O\x83\x9e&@g%b\xe0>\xfd"@\x13d\xac\x19!\x0f/@o9\xe7M\xd5\x9c,@~\xd4P\x08M\x84,@x\xfe\xaft\xf1\x89\'@\x9f\x12`\xf3\xe14\'@\x1a\xc56\x0c\xf2b\'@\xfaf\x92\xbdw\xe1\'@\xbd~\xe3\xa2\xc8?(@W@}\x98\xff\xe2,@\x83\x92\xc5\xd7\xe1\x97,@\xd1\xe6\xa4\xae\x98\xb3+@\x90\xbf(]>7.@\xa8\x16\xc1\x19\xa2\x02&@z\x94\xc8\xe0\xc4\x17\'@\x12<\xe6<\xbf\xfc,@\x92\xf4{]\xda\x8f,@\xbb\xbbZ\xed\xaa\xf4&@\x05E\xad\xbb\x8d\xde.@\x9b]\xdc\x93\xf1\x8b&@\xf5\xaada\x9c\xca%@\xe6\xab\xa9\xc5\xa1\xc0&@\xc2\x9d\xb0h\x86\xc6(@8\xf2\xe9\x19\x8e\xe9\'@\x82\x8b~rB\xb80@H\x8d\x95-\xf7\xf8\'@i\xc2\xb2yn\xd8(@e\x04\x7f\xe6\xac\xb6)@\xbc\xf7\nsj\xc3)@(\x88>J%\xa50@\xb4~\x11^\xbed*@\xdc\xb3=,\xe8h.@E9\x8c\x1c\x1d!)@\x94\x13\x84\xb4~\x17\'@\xb1s\xa9\x96\xc6\xd0)@\xcf\xf1\xf5dr\'-@\xc7\x90\x8bPx\x11)@\xa8\xdd\xef\x7f\xe3\xd8(@\xc5\xe4\x15P\xcem/@@QO\xb8;A)@{\xd3\x1cC\x93\xab-@]w\xe9"\xaf"(@\xf8\x1b\x18\xd8\xa3\xb0,@\x90\xa5{{G\xbc0@\x15\x9f\xfbY\x1f\xc8\'@\xb4\x1f- $\xc70@J{\'\xb58\xe90@\xc1\xb3\xf5\xfe\xe6=2@\xd5\xde\x92\xab\xba\xd50@R\xbf\x86\x9e\x9dt&@/\xdc\xb2\xd3\x06\xab\'@\x00\xa7\xe8\xd8k\xb5-@9\xfb\xc9\x9e\xc0\xc7.@\x92"^\x95\xfc<-@\xed\x08\xbe]\\\xfd%@1\xd6\xf8L\xa6\xd5(@\xb4^\x90{2\x16(@\xf7\x97"}\xaf\xe5%@Y\x87`\x84\'w-@.:\xe0\x00\x9f\xbb-@\xf1\x9dI\\\x1a{\'@\xb82\xd9\xdd!\xcc0@\x9f%m:A\xaf-@\xba@2\xd3\xc5\xb9%@\xd1M\xb15\xd2\x0c)@S\xf5)\x8e\xe3\x8f(@\xa4\xe9\xaf\xea\xc6Y(@!:K\xf8Km(@\xe3Y\x89-\x03\xac-@\x8a5\xe1\rn\x83(@\xdf\x13{R(-+@w\\hr>))@U\x00\xee\x83\x9e\xbb+@\xa6\xf5\x9fB\xfd\xc5\x1d@\x90\xa8\xdb\x9c\x1bQ-@\ra\xa6%V\x92*@o\xc6\xad\xbcfc*@+\xe0^h\xe2g(@\xd3\xb2S\xf8\xdf\x98\'@\xfdu\xd5\xa8+\xc1%@\xe7\x0b\xd7\xfbL\xa7%@\xd6O\x0c\xf2\\\x1c)@\x1d0\xd8\xcfZ\xb1\'@h\xf19\x9f\xcde2@`\x9d@mh\x05)@7Th+\x9b\xf1*@\xc2\xfd;\x9e\xac\x8c(@N\xd8`\x04\xb8\xef,@]\xbb4\xb2\xc8\xf1*@\xc1\xe9\x81\x14\xc4\xa8,@\xf1\xa2+\xebT\xaf.@o\xa9\xa1O\xa7\xed)@T\x89\xe3\xa2\xda\xeb,@\xf7RB\x95\x9a+)@\x8d~\xad\xc5x\xca%@.\x94I\x95\xa0\n-@F)\xaa0\x86\xf1,@T{\x96\x9a~\xdd(@\x9c$m\xc7\xb8\xf5%@/Uk\x19Q\xc2(@\xd2\x996\n\x8b\xe6+@\xb8M\xcb\xfaB\xad(@\x89\xc6.&\xef\xa0(@\x9b\x88\xe5\\6H&@\xe1-FX\xba\xa4(@\t\xd8\x91\r*Q0@\x95\x1dk\xc2C\xbf0@\x06L\xd8\x9d\xf6?)@\xce\xc3$+\x17\xeb,@\xa4\xe6|\\\xd0\xd2(@es\xeb9\xc2:-@\xa0H\xf1}\x82\xe7(@\x8d.x\xa8!\x19)@e\xb0\xdd\x1f\xbc\xa0(@\x8cv\x13\xbf\x89L/@<\xac\xac\x83\x83f-@?8\x0e\xf6\x02\x82*@\xa1\x87\x0b=s\xa0(@\xb3\xc9\x12\xd7\xbc\xed&@\xf83\xa4\xd3(Q&@7\x19@\xa84\t&@\xdfH\xdaA\xfb\xb3%@\x06\xbd\x89\x00\xf9\xc2(@J\xedo\x95V\xa40@\x9es\xdf\xf6\xa0t&@\x8e\xa4\xc1\xb9\x97q\'@\x0b\xd9t\x1c\xfa\x99(@\\\x0f7\x8d\x08U*@\xa3"\x06\xb0\xef\x0c&@\xca\xe4\xa9!\x8e`-@\xb2\x04v\xd6\xc3\xe6*@LYD\xdf\xa5\x19/@\xb2a\xe0\x1f\r\xaf,@L67\x96\xf3\x18&@+\xbd\xd4\xffX\x04*@\xc2\xa9Z\x9a\x90\x98\x19@@/\xa1"\n\xbf%@\xf1]\xc6^\xe5\x921@\xb1Fc"\xaf\xb4*@:o\xe0[\x16\x7f.@\x8cIIX\xec\xe9+@\x91\xd9\x03;\xbe\xe7-@W\xbe\x90\x90r<&@\xe6\x00\'\x02;\xa6/@x\x15=\x94(\xf0-@\xa8\x0ce\x99\xb1\x1e*@\xd3\xe4\xde\xf7\xcc"-@!&\xeb\xbe \xc7(@a\x1f\t\x90/I&@c\xcc\x93\x16\xdf=-@\x94\xc1\xb6\xf4\xb7]&@\x1d(Io\x9b\xda(@\xd0}e:\xf1\xe4,@\x1a\x0f\xc6\x85\xb9\xac(@\xd8i\x8a0\x12\x9d-@\x07\xf5Va\x8b\xba&@\xdc\x81\xddj\x18]&@\x90M\x1f\x97N\xf4,@\xda\x150m\xfb\xae,@\x0fs\x85\x9e\x13\xd9-@\x80\xd6@\x1d\xcfE(@\x19Q\xddt3>*@\xe4\xb5\xb8\xfe\xdft,@~\x83\xc7\x8fG_&@\xcb\xb0\xf6n1\xf9&@f\xc7\x83\xff\x8au-@\xd16\xb5_\xa8%-@:\x82o\x05\xa1\x02-@`\xdf6\xfc\xd1T(@\xc6\xa4I\xec\x85\xf7%@\x9f\xc6\x97\xa9y\x0e-@\xb04\x87[\xf1\xb4)@&\xd1\x8c\xfc\xa7\xc8%@\xd01\t\xb78|-@\xc5\xfe\x06\'\x88\xac-@\xe7u\xa1\xf01D*@\xa8\xba\xba{}-)@\x07\xbe\x12\x9cK\x9f-@\xacw\xd3\x8b\xea\xe2!@\xbeU\xae\xfc\xba\xa61@\x10\xb1\x19\\E\x95,@3\xa2\xff\x17d\xbb)@\x9d\xd1\xda\x1c;"-@P&\xce\x8f\x98\n&@\x1a\n\xdfJ$\xbe-@`\x16\\\x9bGm(@a\x9a\xe2\x97!g\'@\xa9(\xb1s\x1b\x94(@C~\xb8Cu`&@\x9a~\x9e\xd4\xf3a,@\x9f\x93C\x7fkb&@)4\xa8\xca_,/@@&\xc8\xfaP\x01\'@\xcaF\xef\xd4}I0@jz"]b\xa1)@\x9c;m\xec\x8eY-@\xd1|\xf8\xb4\xa0\xaf-@*\xb5\xbb\xa4\x85\xb9-@<\x8dm\x8cS\xe20@\x03I\x00\xfa\x98t-@\x13\xdaX9\xca^-@$7f\r\x031/@\xb8_\xbc\x93\x03\xfd&@\x9b\xfd\x92^X\x0c-@\x96OQ[\xba\xd6,@\xd5\x8b\xd3*])-@E9\xdc\xb3\xcd&+@7\xc0\xe5k\x88!*@O\xd0!\xb7\x06\x9e&@\x10\xbf\xee3\xda\xa1*@dja\xd9\xdc]&@A\x07\xbf\xfd\x97H\'@\x00\x90\xf1\x80\x9100@M"\xc7\x81k)/@\xff\xe0\xf7b\xe99-@\x01\xae\r\xec1\xfe,@\x10\x89\x97^\xe5Q(@\xa4\xd0\xa3\xcfk/0@X\nx\x0e\x9e"/@n\xad\x8d\x90\xc6\xff0@\xd9M\x04s1\x05.@\xb7\xc7\x15*\xcc*-@*\x83\x7ft\x88H-@&\xadB_F+0@\x1a\x16(\x1c\x01\xab\x0b@\xe3\x10W\xaf\x1f\xb8&@\x94\xf3\xd6\x1f\x9b\x171@\x02\x08?\xb8\xab\x170@\x85\x90\x9b\x81\x1c\xa4(@\xc2\xa8\x18\xcc\xba\xb7%@\xb6c\xbd\x9c8\x0e*@4GN\xd98g*@\t\xac\x07\xcb\x0c\x89(@\xbb\x8f\x9d/\xa7\xe9-@\xd8\xcc\xc6\x96V\xe7&@k\xed\xc5\xfaD\x01&@\xe5\x83\xcb\x04\x7fe(@+\xb07&W\xeb/@^\xf4\xed@\xfbs%@\x001\x01Nj\x0c\'@8\xd8sf0\xf9)@^\xb2\xf9\xcbu\x13-@\xf2wV\x1by\xbf-@\xe9n;\xd7C?(@\xa0)\xf6\x19G;\'@b0\xe1\x98>\xe5-@\xef,\xa7\x8bv8,@l\xaa\x96\x01\xbf\x8a(@x\x9b6\xb3\x8d\x17)@^\xc0\x0f\x04\rJ&@-\x95\xf9s\xbd\x08\'@\xd6\x12\x1eH\x97S\'@\x81\xe3\x9aM\x1au\'@\x8e\xf1L\xffL\xea-@A\x7fCM\xf6|(@\x16Ha/:\xb6-@\xf5\xf3\x7f\x1f\x93[*@K\xe8)\xb7c\x91/@\xfd\x84\xc0\x00\xa9r-@\xf7|"\xbb\xe4\x92)@.\x9c\xbc$t\xed.@\x1f\x9cR\x1fY\xdb0@\x89\x93X{\xdbA-@\x92\xd3\xa67\xdbw,@\xe3Rj{\x8c\x88(@c\xe4e`\x9d\x16.@\xdc\x03\x080\x9en-@\x15\xdb5\x94\x9b\xf9\x1a@\xfb\xe5\x84"\xa3\xc1*@\xdc\xc3\xca\x8a5K.@\\4SW\xdf\xfe(@wj\xba\xe9BO0@\xd5D\x17\n,\xec,@\xb3\xbee\xb9\xd0\xe0(@\xe5\xc7\x9f\xe6\x9d\xf2(@\x04%v\x10K\xaa\x1f@(\xafh\xe9\xc4_.@V%#o\x0b\xaf&@\xaa\x94\x96\xe9%\n,@\xe9\xf3\xce\x8f\xbdC0@\x81X\xc5\xae\xee\xab0@\xb6\x7f\x9e\xb4\xe7t\'@\xdeT\xd0\xbb\xd1\xe0\'@\x90\x9bx\xe9ld%@\x12P\x91\x07c\x8d&@\x8e\r;\x9c\xd4\xe50@\xf8\xe6\xb7\xf7\x13\xe8,@\x88\xc9\xd6\xa1\xa7\x1c)@\xad\x97|Ib8&@\xddq\xc2\xa5\xa3\xb1-@|U\x8e\xcd\xc0\xf6&@\xf4x72\xae`(@\xf7\x92\t\x95K\xc9/@\x87\x10y{\xaa\'(@0\xa5\xf8\x8d"B*@1IS\x8a6!-@\xad\xe3z\\N\x1b+@E\xa5\x19F\xae\t/@\x1e_\xcb\xb0\xab\xae&@\xd8\xde#\x8c\x9d\x8c-@\x00\xdc\xcf\x13q\xc3,@\x9f+\xdc\xa7\xc3\x97/@\xec\xfd;m\x0c\x9c.@\\\x93\x12}\x1c ,@\xb8\xe3lZ\xa7\xab)@C\xa5\xd0v\xb2\x8f-@y\xfa\xe5\xdfs\xb8\x0f@\x94\xfc\xa1\xbd2:-@\xdd\x07\xd5l1\x8f-@\xf54\xa2\x9c0\xb00@s\xe4K}\xe5\x9d&@\x16q\x00\xec\xb8\xbe\'@<\x18\x88d\xb2\x9a(@\x1a}\xaa\x88r\xd4%@U\xe1py2\xbf,@\xa0O"\xf9\xbe\x16.@\xc0DSU*\x05-@\xb5\xf4\xf8R\xa0\x9c/@\x8aF\x05\xa2S\xcc,@U\xb1z\x8d!\xb6&@Ug\x82\x0fQ\xaf,@L\xa9\xaaAC_\'@y\xab\xa8\xc7\x9d\x071@\x18\x02\\\xc6N8*@\xe3rH\xe8\xf4\xd1(@r\xe59\x861\xfa0@?r\x10l\x0c\xf1*@\x04V\x8b%\xab,\'@\xe8\x1b8L\xbe\xb1-@0+\xca\x0bt\xc80@TQ\xd1\n\xc8X,@\x92#L\xa5\xfa\xb3\'@\x11\xe4\x9c\xa3\xdd\xe1%@\xef!oi\x95l)@.\xed\x9bq\x07\xa7&@\x92\xf8_\x0f\x00\x17\'@\xf0/\x12\x12\xd2y0@L\\\xea\x03g\xf3,@rx!c7\xb8+@\x91\x06\xb09H3&@jQ\xb4\xb6\xb9\x8a-@y\xd7J\xb7B3(@^.\xf8\r\xdf\xda.@\xb1\x90\xd2\xafx")@\xff/\xdf0\xf7\xbc-@\xcby\xa3|\xd0\xb2*@*7N)!\r\'@:\xecY\xcb\x8fC(@\xf0\xe9o?\xfa\xa8%@:\x8b\xc4\x02\xea<\'@\n\x05\x84F\xe89+@\x8e6X\xf6\xfd\xaa(@\xc5c$>\xe1y,@\xb2_\x0f\xa8\xc6\xb10@Z\x9c[8\x7fB,@\xa0*\xda#\xd7\x86(@\xbfOH\x17\xcbb-@\x94u\xecfh\xf9(@\x1d\xea.\xfdw\xd3(@\x8ca!}N+)@\xd4\xf0\x8e,\xf8\xf0,@\x93u\xb9\x88\x99\xed0@W\xc0\xc7\x9fl4(@\xdbq\xfa1@\xd1(@1\x87\x9f\xd0w\xe9(@N\x07a8\xb6>*@\x88\x00\xb5\x02\xe4\xf3(@\xd2u\xe1\xad\x81,(@\xe13.\xb9\x89\xcf-@\xea{IVO\x8d-@N\xd0\x93$>\xe5-@\xccp\xc8\xca%*-@\xe6\xffH\xe6\x9d\xd5,@\xdc\x05O\xad\x02\xf8,@\xfb\xa0\xc0\xee|\xd7"@3\xefY\x8e\xcc\r-@_`\x93l\x95|(@\xbe\xa4\xa3D\xd3\x9e-@y\x19F\xb9\x02\xb0,@\xef\xb8\xe8\x8a&\xba-@\x866n\x8e\xd4\x96&@OY\x87\xff\xbd\x1a-@\x02\xcd\xa0\x85\x84"-@6\x86\xa2Lt\xaf-@\x19(\x11\xec_e-@\xe2\n\xa0y7*-@\x8a\xc5afo\x81(@\xa8k\xce\x95\xabu(@\xc2u\xfb\xe8\xb6\xdc-@\xf1=\xfb\xf5\xc3\xed)@\x86\xa5\x9f\x1b5\xa9-@_\xf4R\xb1\xbcc-@\x87\xc4=\xb5&\xc8)@x9\xf6Q@\x8f(@\xed\xe0\x81\xc7\xd7\xc4-@\r\x92\xfc\xd7\xb2\xc4-@\x9a`n\x8c\xef\xaa-@\xdd\xd2)\x9bs\xff,@\xdd%\xc0\xb6:\xe7,@\xd4\n,\xc5\xff\x8f(@r\x8d\x9c\x19X\x1c-@h\xad"t\x04|-@u\xd3\x07\x12\x18\xe5-@\x19\xcf\x1c\x8bKc(@|\xa7P\x87\xd2~-@qC!\x97\xdfe-@K\x17\x8d&\xc6\r-@V\xe8\x12\xb4v\x08.@\x9a\xf2\xe0\x8a\xd8\xaa\x0b@\xc4\xe1\xb4\xb3\x9a\xea&@\xe7\xcd\xef\xdb\xb1\xfd,@\xcfDC\xb5\xd2\xf3,@z\x17\xe9\x18&\xca,@4\xd1UF\x97\xc2)@\x9f\xecSf#t\'@\x7f\x13\xb3\xea\xcb+\'@\xd5\xa2\xf8\x0b\x88Y(@\xab\x93N\x1d\xba\xab)@\xb8\xbd\xd3\xae_\xd9,@\xea`f\xb6\x9d\xae1@h\x16\xe5\x02\xdfF0@\xc1\x9c\xdf\xa3\xa3\xcd,@\xfe$\xd7_\xfc\xf3,@\x9eH\xe9s\xbeZ\'@I\xe8\x8d@\x82u0@\xc2\xf6q\xaa\x10}*@\xae\xb1y\x87\xd4p.@\x9f\xe6\x06<\xd1d(@\x19A\xe0\xac_\xbe,@\x03\x0f\x87\x07~N(@\xf9\x9bpO\xc2\xd2-@\x1bmk\xf5\x1a\x1c-@\x05)\x07\xe6*\xe9,@\xc2\xc7\x9b\xe2x\xfe,@\n\x12\xa5,B`.@N\xf2z\xa8\x83|-@$\xe7\xa9\x0c!\xc1,@H"\xd1N\x95\xfd,@Z\xd5#\xae\xa8\x87\'@\xa0=}\xbdRh\'@\xe8\\\xf6\x97S\x82-@\xf0b`\xc1G\x890@\x96\x01F\x86[V-@\xb2\xd9X\xbd\x8fJ-@\xfby\x8a=\xe76\'@|sYM\xec\n\'@AQ6"\x17\xeb,@f\x9a\xf3\xa7_\x831@s\x17\x9a\xae\xfc`\'@\xb1\xbe}\xfa\xee\xe6)@xnP]Ai(@\x8d+\xb5\tB\xb30@\xdb2\xd2"\xf2--@;\xd7d\x08\xd3#\'@cH\xbd(\xe8\x8f-@i\x9e\xa4\xd9|\xdc,@\x8a~\x15""a.@\xdd\x14\x0fP)=.@\xf64\xf5WZX\'@\x03<L\xf8\x9f\r\'@@\x9c\x9b7j\xdb0@\x02\xa7\xda\xadt=-@\x99>Q#MY.@LA%\xe9EX\'@\x81oz.\x86\xab0@s\xb3\xe8\x7f\x83\xb3\'@WKK\xef\x02@\'@\xec\xdcA\x91:\xba%@\t@\x99\x94\x07\xff&@,\x07\x0c.C\x940@\xeak\x1a\xd0]4.@1\xce\x8b+\x9di,@\x81\x89\xb7\xd7\xf8\xa0(@h\x01\x92G\xa2\x97\'@\x84\x8eV\xb5\xf0:-@\xc6Uv\xafj\xb40@\x18\xec\xea\xe6\x90~,@B\xb6\x1d\x1e\x03A\'@P\xee\xf0\x183\xc5+@-\x94\x1a\x8a\x12\xf4(@z\xe1\xaf\xbd]Z0@\'q\x10S\xa5\xb40@\xc0{\xb9|\xb8\x07-@\xe8\xf5\x9b\xa6\x9a5-@9\xb6\xffsi=\'@~YVb#\x0f,@V5\x87\xbd\xdc:-@@\x14+\x07\xc8b.@\xa9\x93\xb4\xff\x1c#,@\x998\x15\xdc\x9f\x83.@\t*\x00\xa1\x1b\xff,@\x1dm\x7f\xeb\xe8\x03)@K\x07\xcf\x1dm~-@=/\x19\xde\x97z)@\xcb9S\xf55\xb9+@C\xb4\x92\x97\xf5\xea0@Z\xe5h]\x80\xc3+@\x99\x0f\x1b\r\xef\xed0@;\xadz0\x8fx)@\xa9\x1c\xec\xe8\xe6\xc8+@r\x0clT\xb2X)@\xf9I\xad))\xd8,@\x84\x97\x04"y\xd50@3\xca\x06\xc1\xaf\xd20@\xcb}P-\xc8{-@\x04\x125[-;\'@\x85\x96\x7fr\xfbk-@\xb7\x95dm\n!)@\x0b\x8a\xbb2\x1a\xd10@\x14y~\x81\xa0\x84-@\x94\xed\xd4f5N)@y\x88H4\x89\xac\'@d\xf1\x9e3&-\'@ko\xe2\xc6\xca\x8e\'@\x93S\x0e\xaf\xe8\x89)@\x9b\xdf\xc5\xb7\xed\x13/@\xa4\xfd\x14\xa7\x07"-@\xe3\n\xa0`\xb5u&@\xd9Uv)!\x8f.@H\x12\xac\xf2\x1d\xa20@\xa0\xb6\xf7\xf1\xcf\x9a&@\xb3\xd1p@^\x93\'@;\x13"\xc1\xae\x8e-@Q\xa6\xc5\x8bP@\'@\xac\xcc<\xaf\xef\xc6\'@:\x0b(\x00T\xd5,@\xe8\xe3g\xf7\xc1\xf4,@\xe5je\x17]\xab(@\x12e\x10T\xb5\x9b,@\x13\xd0\xc0\xc1\xa1\xab0@\x99-|\x86Q|-@]4\xb9x0\x89,@\xfcm\x84\xe3\x1f\x180@\xa0o;_u\x83&@\xaek\xfb\xcd\x1d\x19-@\xf3\xd0\x95\xc8\x02v-@`#\x8b\xb5\xbd\xa3.@\x15@\x9b\xb9:\xc3(@\xb0\xf1\x8b\x93J\xc1&@\xd7\x15\x9e\x94]|.@\xfdM\xe5<\xafS&@\xf3R};\x06T-@\x9f\x00\xae\x9f\x99u&@SG`:-}&@\x16\xd2\x0c\xb4\xf7\x82&@\x0b\x9f\xc7\xf05\xb9&@b\x07\xec\xf1\x0ev&@M\xe3\xaa\x8b\x1a]&@g\x1e\xabl\xf3\xe20@\xb2[,\xe8us-@\xf6\xf8_\xbd>\xfb&@\x0e\xfb\x9a\xe0a\xff0@\x90= \xaa\x9f\xfc0@\x9b\x1fp\xdf4\xd9.@\xfb\xb5\xf3\xee\xaa\xd2)@\xc4@_m\x84\x84(@\x96\xfa\x98\x85[;\'@\xce\xfd\x82\xb6\xca\x1f,@\x92\x04\xec\xdc^t\'@m\xca8QWR\'@!\x1b\xac\'\x01\x08\'@\xdde\xbf\xe6\xbcw(@\x81\xbd\xb5\xc2\x98@\'@(H\xc4\x15n\x9f&@\x984\xb3\xaad\xf1&@>aC\xc0\x1d\x94,@U\xac\xcf\xdd\xe7\xf8&@HxoH\x9c#-@\xbe\x15\xc5\xff\xe6\xdd&@h\x8e\x13\xb984-@H\xb1\x0bxz\xe70@Z\xf5^}\x8bN-@orQ_+\xd1)@?\'l\xe2\x99\xb9%@\xa9q\xacV\xf8\xd40@\xb0\xc6Ij!\xb1-@\x12\xe7\xc2uZ\xe2\'@K\x17\x8e{\x04\xaf&@vH<YL\x10\'@\xba\xf8\xcd\xc5\x96;-@\x9b\xdd\xc2\x1b\x89?\'@\x91\x164\xe1\xaf-2@{\xcf\r.\r\r*@\x07\n\xf4\xca\x8f\xa7&@D\x8bi\xa58v\x0f@\x12R\x8e\x0f\xf4\x19-@\xffj\xf6\x9b;E(@\xf2\xda,}\xbf\x99\'@\x97\x13\x06\x8d\xfaz\'@\xe9h1\xb3\xeb\xa2.@\t\x0cp\xe19\r\'@\x8e\x8d\x87<\xea\xbf&@\xa8\x87 \xe7\\{&@\xc2\xc34\t\xe2-*@<x$\x9b(\x9f%@\x12}(\xfd\xdc\x84(@y;A\xbai\x021@\x93\xfb\xd8\t\x17r(@K\xd0\x02\xbe\xd9\xa4&@\xe4\xd4\x9e\xff_P-@\xbeF\xcbq\x0bL(@\xbd\xac\x07\x84S\xb2.@6\x17{\x89\x07\xba,@\xe4\xf2*yu\x0c0@b\x96\x8bW\xf2\xd70@\x1d\x1f>h\x9c\xa8%@\xef\x97E\xeey\xf9.@\x1a\xa6\xc8\x90\x95\xd1,@{\xb4w\x9e\x0eU*@f\x0b\x8c\x06\xe6\xe7&@\x8e1\xbf>\xe8\xd8\'@\x81(ud\xaa\x12\'@\xf9\xe4\xd5\xc9\x1cX\'@\xc0I\xf9\x13\x82\xa4%@Y\xe9\xb8x)\x8b,@V\xff\x7f\x83\x93\xf6)@c\xd6.\xee\xda\x9f,@\xcdUf\x84\xf0\xfe&@\xa0\x039\x96B\x94%@\n\xf5Q\xd7\xbd\xc23@u\xd8h,\xce\x1e-@\xe4>C#\xca\xfc&@\x01;\x10d\xa4\xb1*@\xb0\xf9\x11z\xfc\x8d*@\xb4\x89\x9c\xdc\xf7\xef)@\x00{\xe1E\xb3\xc0\'@c`\xb8r\x7f\xda&@qH\x18\xc2\xc1\xfb%@\xe6\x11d\x96\x8ac-@N\xb1\xc2q\x96\xec&@k\xd4`\xeb\xdb\xe8-@3\xa3\xe8\x88\xf2h(@)#\xc7T \x96%@\x1a\x8c\xfb\x84\xd0\xd1&@\x8e\xaa\x80?.\xeb)@B\xa1k5\xbc\xd7\'@\xb5=\xd3\xf9m\xc5\'@\x0f\xe9\xb7\x16\x84\x84%@i0G\x86un-@\xad\xdb,\x1bP\x98%@\xdd\xa1J\x96\xe5\xe6-@z\x1c\xb2\x8a\xf9N-@\xe0\xac\xaf\xa9\xfd\xe9)@\x15\x8d"\xf8\xb5b\'@Z\x04-be\xf4(@+\xba:\x1a\x1c\xad-@\x8c\'i\xb0\x90\x8f&@\xc3<\x1c\xaf\xe6\xdf-@P\x0fi:\xab\x8c\'@v\x89{\xd3\x06?+@[\x0c\xda\xdfD\x9f)@\x12(\xc8%,c\'@^\x15\x0c!\xfe\xa1/@\xf5\x0c\xb8\xdci\x7f&@i8\xd6\xee\x18$&@6\xbd5`NA&@\xfa;\x01Se\xc5%@\xbf\x18\x86\xaf7\xfc0@Wn\xda\xb4\xdf\xa9\'@\xa1\x0f\xb4\xa2\x99\x98/@\xc7\xe8\xe7.\xd7^\'@9\xed6z\xa8#&@x\x92\xdc\xfc\xc6O+@\x11\xcfE\\\xbc\xaa\'@\xd3\xde\xd7\x8bF\xf3%@\x8b(\x87\x83s\x90*@@\xea\x8dXm\x99)@9/\xe7\xfa\xc0\xef&@Y\xf5\xc3YO\x99\'@\x95\x8c\xd9\xd3\x89T*@T\xd6a\x07G\xc0-@\xfc\x00\x12\xf6\xc6T,@lb&\x83\xff:*@#8z\xc5\x16\xb93@\xd8L\x00\xca*y)@\x96DI\xe3!;&@\x8ds\xa4\xcet\xd6,@:\xe3>\xd8\xf4\xce,@W\xa7\x15\xd0Dw(@\x8e\xe6u\xbbZG\'@\xb8m`S\xday-@F\xc1\x08\x9aMs*@\xfa\x17\xa0<\xcdi*@\x80\xc81U\x1b\xa1&@\xc0U-\x93\xfb\xa2,@\x89\xb3\x08_\x10T\'@/KE\xd0\x91\\-@\x06f\xf6T\xee\xed%@\xf2\xfc\xa1Ji\xf2%@>\xb2\x05P(\xbd-@I<a\xb1\x93H+@\xf6M\xfb\xe8<\xde0@\xb5\xee:\r\xfb\xb70@LkVW\x06\xad/@\x88W\x8a"[|-@V\x8a\x1f_\xdc\xb2(@nb\x07}\x7f>*@\xa6O8\xe9\x15\t*@\xddC\x98\xda\x14=\x0f@b\xe2\xc4\xf7 v*@\xd8\x9a9P\x96\x9c&@\xfb\xf3\x15\xdf\tB*@U\x9f<\x84\xf1\x04*@.J\xf9\x81\xa9\x15-@\x1dX\xcc\r\xf7z-@\xcf!:y\xbcn\'@\xd6\xc9\xc2~\x81@+@Y\xef\xaa\xc70\xac0@\x91(\xa3\x85\x88\xad&@\x88\x08\x89\xda\x84\xb3-@:g\x04\x88\xee\xe6%@G\xde\xde\xfcX\xc80@\xcc\xf7\x16\x89\xfbe&@s\xf4G[\xd6\xea0@\xdfG\xa4\x7f\xd0\xca%@\x07w\x0849\xc2&@Gb\xaem;\xb50@Y\xb1?\x17$\xe6&@\xa2\xee\xdb\xc87M,@\x16\xc3-ux\x97/@\xccK>\xdf\x19\x10.@\xdb\x15R-\xf4\xb7-@\xe4\x99\x83\xe5\x9a\x98-@\xf1/>\xda\xf5%(@oU\xbd\x9f\x05\r\'@\xd1\x9d\xfb\x81D\xdf&@\xa0\x168\xea\xeb\x16.@\xa4\x07\x05\xd7\xa3\xbe&@\xc4\xdf|c\xb0\x9d-@\t\xa3%\xf2\xd2q&@\xfc"\x8d\x1d\xfb\xcb.@!\xc8\xf2\xee\x90\xa2-@\x01hO\xb4\x88\xb50@\xcc l\x183\xd0&@\xd6\xfc`\xfb\xfa\x8b-@^\xfa\xbf\xf1\xaf[&@\x15\x0f\x00\xe0>\xad0@\x80)\xf7i\x06\x8f.@\xc7{\xbc\x0e\\\x04.@\x15OU\xee\xc3\xfa%@d7\x80+\xe7\xc6-@\xe2n\xcc3\xd3B&@\xf2\x92ygM\x02&@\x95\xb2\xca\xbe\x89\xb30@\xbeM\xf0;\xe9R*@8\x16\xb9E\x82\xad&@\x19\x1f\x80%\x99\xcf-@y37\x9dyb&@\xee\xec\x95O\x14\x91.@\xc90\xb2c\xcdD.@\x1e\x1d,\xcb+\x1d.@\xf6\xbdb\xfc\n\xf2\'@\xa3\x85\x0ef\n\x11&@\xe9k6\xb8M\x9e.@\xa0\xfe\xbc\x83i\xc4-@\x80\x1c\xe4A\x18\xcb-@\x1aP\x15\x86r!&@P2N\xe4\x13\xde&@\x98\x02\xbe84\xbc&@\x91#\xcc/\xe0i&@\xda/\x0c\x98\x9c\xd8.@\xcaJ\xb7\x8e\xe3\xd5&@\xa0[\x1c\x87\x0fZ/@\x023\nY3.-@\x96\xd7{\x95\xd9\xcc0@\xfa\xb2\x84\x9cm\x1e&@GR\xb9q\xe0\x01\'@\xde\xdb\xa2S\xe5\xa7%@\xc4Rz\x83\xd6\xd0(@_b\x14\xa3m\xa80@\x98\xc4\x02\x1cDl-@+\x9a\xf8\xd2\x9a\xcb&@*-Da:\xd5/@\xfe\xe6\xac\x9c"\x080@z\xfd\t\xde\x02+&@\xbfb\x8c\xe2\x10\xaa%@E\xf8>!\xf0~%@<\xee\x9b\xd0YI/@\x8eH\\\xb2\x1a\x960@\xaaseN\x14\x99-@\xeb4(\xf5 2&@\xc2\xa1\x1b\x05 \xd3%@\xe6\x17@_\x94\x8d*@\xfa\xdb\xbd&\x15\x13-@\x86\x12\xbbgXg&@2Q[\x00\x17\x9a0@\xed\xb0K\xa7\x01\xe3+@\xf6\xf3o\x8e\x9fc(@\x85\xf1J\xb4M\xee.@\xed\x0b\x12\x94\xa5\x0c(@\xde\xeb\xd6:\x82\xbe\'@\x86bvA\xd5r%@\xcd\x85E\xf1\x8c\xf2/@xX\xa1\x02\xa9\xba%@3\x8d\x04\xffZE&@\x06qc9\xdc\xc1%@U\x18\xbc\r\xdc\x96%@s\xfe\x9b\xac&A-@\xff\x91\xed\xa6O\x030@p\xb0\xaaS\xb5-2@\xbc\x07\xa8\xc7o\xdb%@\xa2\xe0\x19\xbd\x81\x82-@\xa8U\xa9\xc8\x1b\xdb+@l\x88\\\x962\x85%@\xd25A\xe3-h-@\xbb;\xa2\x1f\x9fx,@\x1f\xa1e\x1d8\xde0@\xb1\xbd\xc4\xe1uP&@\x8e<\xc5\xc1\xfa\xfe)@\xee$\x92W&\x13&@\x99\xdd\xd1\xa4\xc5\xc9%@\xd4`\x03"\x1e\xab%@\x98\xec\xd2.9l-@\x85\xbfQ\xfe%(&@x-6\x16G)(@%\xadel\xf6f%@\x02\x92\xb6y\x13P-@4VGb\xb1\xc1\'@\x9e\xc8E8\x9a\x9f%@\xe3.\xed^g\xcc/@\x0c\xd2c\x88\x08\x88-@\xc4\x89\x80\x18\xc1c.@\xd03\xeeir\xfe\'@\x11\x18\xb4]\xeb\x9a(@\x03J\xdbE@}%@qC\r\x9a\xd9\x1f0@\xd3\xed3\xfc\x10\x95/@\x8a\xc8\xd3?\xef\x0f*@h\xe4q\xab\x03i(@\x9bP\xb4\xd7p)&@\xd8\xd4/\x13_\x05*@~a\xd3\'~\xb9&@\xa0\xde\x8a\xc8\xf8%\x1a@9\x18\x02\x08\x01#&@\x93\xa8\xed\xab\xfd\xe2%@V\x0f2h\xbe\xbe+@E\xa2~\xdd\xfe\xa0/@;\x9cz1\xd0\xd7(@\xbc\x81\x8a\x9d8\xf0%@b\xd9x\xe2\x85^.@dsp\x98a\xfa(@\x94\x9e\x84\xf8a\x9b(@\x0c\x12\x05B"\x0f/@\xef\xa4H\x9d\xf3\xca%@l?\ru\xe5\x05/@\xb0\x0eM\x1d\xd5?(@4\xde\xa1\xbd\x8f\x1b(@\xa8,\xa2\xa0?\xfa\'@\x8aS\xb8\xadY\x1c(@\xbe\xcaRw\x0f\x0c,@\xfa\xfa\xfa\xb6Xm/@\x10\xa6,\x80R\x15)@S\xa5*\xe7\x0b\x000@\x1b[\x9bMu\xd8\'@\x9d\xbe\x9a\x97M\xab-@\xe6pH\xf8#\xfd(@\x0f,S\xc5\x96\xd8%@\xbe9\xa6\xaf\xef\xb2-@\xd9+B\x83\x115.@\x16T,\x8b\x91\xc8(@_\xe3\x9a\x8b\xf9r,@9{j\x8b"\x1a.@\x85P\xd7K\xfe\xf8+@\xef\'~\x94_\xb2$@\xf7\xef\xa9\x8c\xd7\xd5(@\x1d$^\xfe\xa6L.@\xe1\xb1C\xbcA\x8f\x19@\xb9\\\x9a\x01D\xf0*@\x89\xba\x89\xf1\xfe\xa4(@\xa8aN.P{\'@\xa2\x15\xf5cc\xee,@\xc5~"#\x9d\xe1%@\xf1\xd0\xc7\x95\x83\x97 @MHY\x0c\xd2\x90(@\x7f\xbc\x92@\xac\x18&@\xb8-n\xdbn--@O\xa1Wq\xb1\x9b(@b>\xab\x17\\\xc5,@\xc6\x00\xc5\x7f\xf0\x16(@\xf8kO`C\x8a(@i\xf0\xa0S|70@F\x0e^\xe8\x1c\xb1,@\x96}\xb0s\x8f\x190@L?\xbd\n\xfe9)@)\x92\xf2@fe&@q\x03\x84\xe7\xc7\r&@-?\xb2\x017e/@b\xc4JA;40@\xdf\r\xaa`\xae/)@\xe9I\xfbs\xabN.@G\\\x11B\x0f\xdc-@\\|\xaak#\xc2-@H\x9f\xd2\xd9\x9f\x17/@g\xac\x04\xcf\xd4\xe3(@r\x83\xb7\xff\x87\x18)@\xe0\x0b-\x14\x9aS(@\x9d\x9c\xed\xe6\x0cJ&@U\x89J.V )@\xfcX4\x81uy(@w\x94>^\x87\xec,@V>\xae\xb2\x8e\xdc\x12@\x08\xb7\xa5\xdc\xa5h(@agMC\x9a\xc1(@\x19K\r\x95+\x99-@\xe5q\xd5\xb9ZV&@\xedIk\xfdv_(@\xe5\xd4H\x8c\x90^&@\xf2\xad\x97\xde\xd1\x08&@\xe4\xdf\xd4o\x14\x85/@\x99\xb1\x01+.\\&@\xa2=?\xdf\x18\xf9%@_\xb3\x0e\xa8M\xee-@1\xda|\xe5\xf8\'+@\x1e\x8bU&k\xc4.@Y\x1e5\xf1\xf8\xc2(@\xd7\xdc\x00C\xca\xe6"@e\xef+bi\x9f(@\xc2\xa5\xbaQ\r\xf2%@\xb2oS\xa7.c(@\xaf\xed\xc7"C\xa3(@\x1d\xc2L\xa8n,)@\\\x9d7\x02\x00\xd5%@\xb5V\xce\x05\xe6\x86(@\xf0$\xd0\xb4{\x96(@nO\xa2\x98\xac\xe0%@\xb3\xf9\xf2\xack7&@\xda\xeb\xfe\xd6\xbaM&@\x8a\x98\xc2\xf5\xcel(@V\xd2Pk\x0f\x0c)@\xd2\x83G\x94\'\xfe%@R\xeb\x91\xe9\xc5m(@\xcf?%"\xf0\x12(@y\xaa6\xb5_\xfe(@\xa5\xcb\xb3\xdeD.)@c\xf9\xcc\xd3\x01W(@\x1e\xcd\xe4F\xdf!)@Rw\xa9\x04\t$)@)\x85\xf9\xa2/y-@\x1d\x1eZQ\x94\xff,@\x90\xe4*\xa3q\xbf*@.\xdc\x93f\xb3\x9a-@c\x88\x8e\x9f\x06\x89/@P\xb1\x97\xc8N\xc0&@\x97\x1d\xd2\x1cT\xe6-@\xfb\xf3\xa7\x0e\xdfJ)@l\x03\'\xf0\xe3"/@\x81N\x01\xd4R=)@\xdfK\xa5\xd0y\x0b/@\n\x94Q\xb0\xdf\xdb.@\xfd\xc1\xdc\xe3\x10P\x11@\xb7\x872\xaaN\xb5/@\xac\xb4\xa2\xa1\xa4=)@\x80EaS\xceF)@\xfa\xfaLS2\x01)@v\x88\xfb\x7f9<(@\x80o\xce\xf6\xe0\xbd-@\xee\xd8\xc0\t\x18\xb8-@\xd0f\xa2+\xd5}\'@W\xb6HO\x87\xde.@.\x8f\xdc\xbd>\xe1-@\x9cV\x13\xd5\xdd\xe4"@\xc0\xfb\xd9j\x05\xbe(@M\'\x1d{\xc4\x8e&@\x9a\x0c~\xd1"\xd6.@P\xf6\x82W\x0b\x13(@\xccG\x9f\xe4\xb0\xcb(@g\xbfD\xc1T\x171@\x8fL\xa9\x87H5&@\x15m\xd0\x89S\x93*@\x8btM\xb1\xc2\xfd\'@\xa1\x8d\xfa\n\xb5Z/@\x98\xd9\xb7n\x82\x9e(@\x1a0eO\n\xe2-@\xc6\xe9\xbb\x9b\xb6\xf0\'@~\xb2\x98Q\x0bP&@V\x9e\xda\xc11e/@1\xadY\xb2\x07\x932@\x10\x15\x1b\x87\xa0@&@\x1c1p\x94\xef1(@i\x02\xfb\x98\xd2\xcb(@\xed\xd5\x80\xba\xd7B/@_/\x88\x8f\xbf\x1d,@\xc9R\xf2\x9b\x99\x11.@\x05\xee\x11\xe0"\t(@\xc1;87\xc4\x9b/@\x19\xba\x91\xb8d\x8d-@\xf3\x1a\xde\\s\x1a)@\xa8\xd4>hSO/@\x95\xf8\x1f\xec\x14\xde.@\xd6\ro\xbc\x83=/@\xb2\r\xe3B\x06P-@\t\x98g^\x9b4/@s\x8e\x16\xb7\xb2+/@\xddfO\xe0\xbd\xd2)@W\x19\x96_\xba\xc4,@\x1c\xe9\xa9\x16\x0c\xdf.@Y{\xfaS\x0f\x08/@\xc3A3\x7f\xf0\x93,@\x84\xf1\xfd\xe0\xb9\x82,@\x93(\xb7\x00t\x86,@\xfd\xeb\xc2\x92\xc2\xae\x1f@:\xad[]\xbf\xae,@}\xc3\x1e\x06\x03\x94,@xK}\x90\x1dv,@\xf6\xce\xf5\x88\xba(,@\x97\x89\x07z\xd3\xc4,@\xac\xb7\xe0\x85\x00\xc6,@\xf7\x17}!c\xc4\'@]\xff\xd9\xc0g3)@*v\x18\xdbW\xaf\'@\x90P\x10Z\x1ds\'@\xd6/\x13\xe2\x05m(@\xc1\xfd\xbb%\x7f\xba\x1a@\xa9\x8b\xa8\xd9\xe5f2@|\x99v\xfb\xbf\xfc"@\xa7\xb4\x0e\xe5{\x1b+@V\xb2\xc1\xcax\xe1*@D\xe1\x97gg\xe6*@\xc96\xfa&\xe2\x16+@yAT\xfc<\n,@:p\x0e\t\xf3*+@\xd0\xc0\xd8\xdd\x89;,@{9:c\xef\xcf%@\xa6rM1\xfb2,@x\xcb\xc2\x8a\xe3\x89\'@\xfb\xdf\xd9+\xf0\x94\'@\\~\xf0FEz,@\x0b85&`\xf7\'@\xd3\xe8\x0bV\xe7\xb1%@p\xd0>\x9f\xc2\x18+@\x14\xa48J\x9a8,@B6\xca\tc\x1e+@\xa0iOt\xe9\x1d+@\x1e\x92\xa7\x98\xfc\x85+@$\xf19\x16\xf4Y,@Rv\x8b\x02\xbf\x7f+@\xd0\x0b\xa54N\x1f&@\xefg\xf9!\x93\xef0@\x8c\xf0\x84{\x8d#,@;_RW\xf9\xd0%@\x13\xb2\xdch\x815(@D\xa6\x16\x11\x7f\xec\'@\xf9\x85S\xba\x97\xf0)@D\xe5.\x97\xd1\x81*@\xbaq\xcb\xb7\xebk)@\xad\xf3\xdf\xeb\x91X&@q\xb4\xd8\x99J\xd82@\xd6\x12BC\xf9\xae&@\xee\x17\xf6s\x18\x02.@\x87\xf4\xf7\x84q\x88%@\xcfE \xe1\xa4\xc3*@\xb6\xf6\r\xc4\xffA\x16@\x84\xb3\x05\xb7\xa7\xe4.@\x11\xc0\xd7V#\xdc.@N\x89\xf7\x97\xa3x*@1\xd4!@m\x0c&@\xf3[\xf7\xaa\x9e\xe2%@5Z<A\xbe\xdc%@\x93]\x94\xcf\x19\xab(@\x15\xa8HXg\r&@>;\xc9\xdd\x87u%@a\xe5\x89\x80W\r)@\x8eII\x00\x84\xc1+@6\xd6p\x86\x89\xee0@\x962\xa9h\xa2\xf1%@\xf6\xb4\x1d\xca\x12\xe0,@\x87\xc5Qw\xe9\x87&@\xc7p\xe0\xf2?\x1f&@\x97\r\xea\x80\xe1%&@\xbax\xd4\xb7\x80,&@\xaa\xads\xa4\x8e\x051@a{\xc4\x9a\x1ed,@\xe47\xcc\xb7s\xe5%@U\xc7\x8ck\xb7\xc6)@\xba-\x8d\xeaY\xae&@\xb1\x1a\xe7\x84\xcd1&@[l\xa1\xb8\xb0\xd8&@\x11\x03\x0b\xe9;\x91%@\x92\xde\x13\xc4%E-@\x086\xac\xb1\xa5/2@\xcd\xd5\x86\xb6]8&@\xb1!>\xd9\xa5\xef&@{)\x92\x17]\xd2*@5\xf2)\x0e\xc2\x9a&@\x92\x1f\xce17\x93&@$-\xae\x1a\xddn&@l\xb3\x97\xf1\xab\xaa\x18@\x1f4w\xe1\xc8\x9f\x18@\xc3dF\x0e\x93\xf9,@\x949<\xaa&\xf1.@{\xd6\xb7\x1d\xdf\x92%@k3\xfc\x0f#\xf3\'@\xb4\x0c3\xa7$\xe8\'@\xc0C\x14\xa2\x13\xa4(@\x11\x99\x1e\xc2\x96\x7f(@\x1b\x14\xa8\x8cpv-@\x13\xb15\xd0\xd6\xee-@!\xba\xc2\xe0\xf8\xd5&@O\xceL\xb3\xa8\xfb+@qL\r\xd5\xe7\x80)@\x9a\xa9\xdd|\x0b\xd80@uaM\xfe_\xa8-@\xc9V\xabN\xdc\xfe0@\x14\xed\xd3q\x03\xd2.@\xa5\x89\xea\x87\xb4\xac-@\xc5\x81\xe9\xdb\xe3\xec\'@\x9f!\r#\xb0\x90,@\xde\x93\xfaU\xaaj-@ Oh\xeb\xac\x10-@R\x00r[\xf6g&@\x8b\xcag\x0f\x8d_&@\xe8\x99\x93\\h\xc20@j\x15{\xb0>\xd9,@hT\xfb\xa0LZ&@\xdd\xa8\x1d\xe7\xac\xb50@J\x11\x9e3\xb3\x82&@\xa4\xaf\x81\x07A\x9b-@\x94^\xb2\x85\x98\xa5-@\xd6\x1c\n\xa2)C\'@\xfa\xb6\x1c\x1e\x1f\xc9\'@\xbd\x87\x7f\xfc\xc9\xe7,@\xec\xc5\xa8\xfa\xd4\x88/@\xed\x91g\xfd5z-@U\xe7[u\xbd\xa7,@\xd4\x9d\xc1\x1b\xe3\x83(@\xa2\x1c"\xd4\xcc\x07-@~\xf2\x12\x0e>m-@\x8c\xe2\x08\xef\xd1\x85(@\x08\xd0K\x80V\x98/@0\xdf\xa0I\'S\'@\xa8\x9a\x01\xa9\xdb<\'@\x01Y/T\xb9\\,@F\xe6|t\xbe\x94.@Yk\xa6\xfaG\xc3.@\xf3h\x94f\xab\xbf-@>\x15E \xa1\x1c*@\x80\x8e>f?\x08\'@\xc0\xc2\x99\x87Ky.@F\xb2xY3 )@\x91\xbd$\x0b\x9c\x9c0@@\x0c(\x8d\x8d\xc60@\xfa,\x1c\x98\x1c\n/@\xb8)\xa2\xa2>\xf7&@\x10\x00\xe8\xe0)\xe2.@\xbb\xcb\xccj2\xe4+@P\xa7\xc1\xc5\x1a-)@\x15\xa4\xd8jZ5-@\xfd\xc0\x84iD\xb7/@\xcdSFx\xb1\xa6\x18@yn\xcd8EK-@\xa1\x88!\x0e\xfd\x8d(@.p0\xdd\x0e#-@\x11\x82\xe3\x1b\xb8\x9d&@\xc1\xdf|(K>)@\x91<9\x80S\x1d-@]\x80\xe8=I\x1d-@\xf7\xf5.\xf9\xec\x97\'@R\xbcx\xe3I\xef)@-\xd6\xfeQ%\xcb)@W]\x00{\n\xad(@\xca\x8a\xde\xab\xd9\xdf&@\xb0\x1c\r\xadB\x7f(@>\xbc=\xad]\xbb3@?0\xe0\x86\xd6V-@\x12\r\xc4\x88x\xca\x18@\xcb\xf1\xf1\xe998-@\xd47l\xa2\x88}(@I\xaa\x10S\xc8G)@\xe7\x9a\xec-\xc0--@\xe2\xa7p\x82Zm*@\x08\xd82y\x1er&@\x1f\xa8\xd2!\x0b\xda,@N\xb1;\xba+\xec\'@:@`\xc8\'\xe5&@{\xe2\xd6\xe5\xed_&@\xa6"\xb9\xaa\xbe\xa40@n*[\xbb\x8cP.@\x0b\xfe\xc5\xbb\xf6;(@?5~\xa6o\xe4\'@I\xd12!\xff\xad\x1b@\xed]\x14\x17hh(@0e+\xdc\x0c9)@\xfc\xd4z\xb8\x83\xa30@;\x14\x1aZe9-@\x10~\x07\x04l\xdc(@\x88\xa5\xe2I\xeeG)@\x12\x9c.\xf1D,)@\xe6m-8p!)@\x1f\x1c\xe5DaF-@I\xa0rJw\xd9.@\x8f\xee\xbazC\xd2)@\xa2,"z\xfe\xc2&@\x06\xf0-\xcdF\xbb%@R\xf3\xb3\xbe{\x150@\xc3\x06e\x1a9\xd4%@\t\xe9\x15\xcdrG&@cD\xa2lP\xe1-@#+\xb1\x18\xc7\xb4&@!)\x7f\xdc@k\'@\x05\xa9\x88\xf4\xefI&@\xa8K\x03v\xc8\x83(@\x8b]\xca"A\xf3%@\x80 \x7f\xf8^\x1d)@\xcde\x9c\x02\xc8\x92.@\xb55\xea\xba\xfb))@\xc2\x97\x98a\x9c\xfd\'@\x1e\x01\xcf"\x86\x04&@\xc7\xbb\xef\x98\x9d\xca(@r\x80\xa3\x8fR\xa4(@:k\xdd\xe7\xe0\x98&@e\xedZ\xb6E\xbe(@d\xe1\x8el;\r(@\xb1(`\x8f\xcdR.@^[\xbd\n\x0e\x7f.@\x9cbNG\x8fh\'@Pm\xa6\x8c\'\xa0&@\x865d\x01k\xf90@\x86\xb4\x0eV\xa8\x82(@>\xcd\xc0\xca\x9d>\'@\x9e\xb9\xfcw\xb8\xda0@\xd1#\xe3i\xf8\xc7(@\xed\r\x1d\x0b\\#)@\xf6\x94j\xc8V<-@\x84/\xe4\xf8\xec\xc4.@[\xc5\xcc\xe3\xb1\xff\'@+&\xd2\x94\x00\xd1(@,\x96\xa6\xf0\x0f\x8e\'@\xaa\x06U\xdaIh(@\xb0\xc6\xbeYP\xb6.@\x96\xe6k\x00\xbf\xd8%@u\xf5\x9f,\'u-@l\xe2\xb4\xdeB\x06(@\x96]\x1b\x85V\x9e(@\x92\x95A(\xb1\x95&@\xa9\x8d\xde\x06+\x9b\'@`\x97*D\x97\xa6&@\xd3\x19\x08B\xbe&,@N\x7f\xb3\xee\xbcE(@\xf7\x19\x7f\xe8]\xa6%@#\xfaS\xefH\xd2)@\x9b\xa9?v\xe9\x8e/@\xe0nH\xf9\x05\x0e\'@\x1c"\xfdm\x19\xc0&@\xc3A\xda7/\xac-@Y\x15\xe7\x0b\xfa\xfa"@\xe9Wk\xcef\xd50@e0c/\x90\x95-@\x1d\xa2\xb3\x88\xd4\xf4+@\xb0\x97\x82qM&-@\x11m\x00\xe3b\xf4,@\xab |\xc8C\x9f,@\t\x8b\x1au\x99m)@Y\xac\xce\xc5\xe9X(@*\xd2\xd2\x04\xd5\xc2(@B\x92\x8e\xea%\xea-@:\x03\xe5y}\x99-@\x82\xac}7\n\x9e%@\x11`\xa2D\xc4\x92%@Q\x18\xd0jI\x12)@\n\xaf\xf1\xb2[\x1c-@vJ\x87f\xc8\xee-@F\x90\no\xcb\x14+@\xd2\x0be\x16\x15\xa5.@\x16\xd1\x8f[5\xc7)@\xda\xf9\x0c\xaf\xb7o(@\'+\xc1\x93,X(@1\xa9\xd7\xf7t\xff-@\xb5\xcdhS\xecJ\x06@]\xd2H\xec\xe6\xdd,@\xe0{\x8d\xac;^,@\x8fJ!&\x18\xb3,@:\xa7\xe8\xfc\x92\x011@[\xb5w/\x82\x17-@/3\xfc\xa7h@(@\xbd\xf16\xe2\x17\xbd)@\xe0 \x0fI\xcag(@\xf7bE\xd4P\x16+@8-xV\x0b\xf2&@\xeb\xee\x95\xbd$\xc5.@\xcc\xe1\xc5\xdf\xbe\xbe,@\xcc\xc7\x10\x8fS\xb8&@\xcb\x87\'\x03\xff\xa1\'@Z\x87\xe7\xef\x00R)@\x83O\xb3P\x19,\'@7\xa1\x96\xdd\xe9\x8e)@rp\x19\xa0\xf7\x05(@\x00\xca\x0e+Z\x021@\x83\x82\x9b$\x86\xf8.@\xac)\xf2\xe7\xb4\xfb,@\xe2\x9cr\x10\x11\x16(@>\x1a\x13\xd8\x9f\xf9.@\x07\xc9\rU>j(@\x05\x18\xfb.\x92\x1e\'@J:\xfa"\xc0T*@$\xed%]\x07\x02-@\xed\x1a/\'\x83\xe8.@\xff\x93\x94E\xcfr-@j\xc5\xb6\n\xc8<(@\xef\x11A\x89\x1f\xce0@\xee\xdcH\xaf\xee\xda\'@vJ \xe8t\xd4 @\x81\xa5\xdf\xea\x1a\x8c-@\x1d4\xf6\x8c\x90\x15\'@\x01\x91\xac\x9f\xb7\xbb%@,\xfc\xa1^v\xf5.@D-\xb7\xe5\x03\xf50@r\xe2K\xa0\xaa\xda0@\x83\xb8\xa1\xd9\xb5\x8f,@^_\xf5^\x86T(@\x0b6\xa4\x04\xa8I(@\xe6M\xbb@\xda\xa4%@\xb5\x07e\xa2U=/@\x8f\xd9r\xc0:-+@\xa8\xf5\xa4\x84\xa9Q-@\x81v.%\xd8\xc0%@\t\xc7H\xe6*\x04-@,\xb1\xe3\xa4\x19\xde,@mn[\xa6\xd4\xf0)@]%\xcc\xe1\xcc$&@\x00\xcf\xbf\x9b%\xdf,@LI\xb7\x8e\x0e\xa9(@\x05\x94\xd8\x8d\xea\xbe\'@O\xb8\xb8\xca\xbf\xf0,@\xa9\x93\xda\xdb\xae\x03\'@]8\xdd\x15\xc3\xe5)@\xdaQ\x99\n\xf7\x9b,@d\x1d\xed\x1ek\xbe(@\xe0W\xad=\xb2X)@\xe2\x85[\x82v\x8a0@\x18\xd3#\xa7<\xd40@\xa3\xf6\xd6b2\xb8%@\x11\xf0\x18X\x9c3&@\x1c28\x9b\xd9E(@\xd3o\x97\x14\xd8\x94,@\x96h\xf3\xb1}!-@\x98\xd8T\x88z-0@a\xca\xa6\xb4`\x03.@\x84\xd3|\x84\xfdi-@\xbe\xc7\x00\x83g^*@&\xf9S{_h\'@A\xcb#\xc2g\xfd&@gE\xfc\x00xe,@eE\xd3f\xf9y(@\xb9\xb8\xe6\xf1\xea\t*@}R\xd8tqx%@(\x8a\xdf\x82\x11\x87)@\t\xa8\xfe\xf1\\\xe1.@\xe0\xa6\x0b\x124\xf9%@m*\xacg\xa72&@\x08\x84\xd2`{\xa8(@\xe9\xed\x91h\x1f\xb1*@sa\t\x1f\xbf\xef&@\xfexR\x12D\xb8&@\xcfT\xed\xba\xe7\xeb,@\x15(\xdf\x179\xc6\'@KJE3\xa3\x84%@*\xe1]g,n%@\xfe\xa4\xffHoD0@My\x0c\x01\xc2\x84\'@n\xa0\xf6}\x06\xf0%@\x9d\xa0\xd53b\xa0,@{\x05\\\x14\x82\xd6-@\xd6-\xbe;d\t-@\x95\x7f\x99\x19\x81\x95)@\x12\x94\x1eo\x860*@o\x04U\x1a\x8330@\xc0\xd3{\xf4\xa0\xe1&@\xbaQ\x03\x11\xd8\x88&@\xdd\x85\xdajE.)@\x83\x91av\xee\xed)@\x96\xf7H\xae/\xdd\'@\x8coR\xb5\xb9\x7f/@\xa1\xc1"A@t(@\x02\xe5\xecF\xaa\xc8%@\x87c\xaam\xa6\x86,@\xeb\x15\xc5\xc8\xc5e\'@\xabs\xef\xe6\x82\x93&@8\x1b\x85;\xf8<)@C\x83\x8e\xf0@\xaf,@D\xd7\xd3\xc8\xe3\\\'@\x03O\xb4\xec:\xb0)@\xaaJB\xa9^\x1e(@Vq\xad\xfb\x9bw)@U\xab\xfc8\x86\xd7-@ \x81} R",@\x89\xe4\xd4\x97\x84\x98,@`\xad\xa3\xbb\x1f\xb0,@\xfa-\xdc\xab\xc2\xa4)@o\x1e1j3\x8f\'@\x02\xd0\x8a\xfd\xc2\xeb%@\xd7<\x0e8w%&@\xd8\xeci\xc3\xf3\xb3,@!\xa9l\x0c\xed\xdc%@\xdbX\xaf\xef\xd860@\x8b\xa1A\\q\xae)@&\r\xb2\x9c\x12a\'@\xabo\xbaeF\xb5,@1\x842\xa7\x9b\xad0@\x91\xa30N\x12v,@;\x07-\xea\xbe\x9f/@\x86\x8a\xffH\xc7\x19-@L\xe2\xb7\x829\xb91@\xe8t\xf3\xf0\xc0\x81&@\x00]\xef\xf3@;0@\xc8\xd8_=D\n.@\xd6>Di\x85\xa5,@\xcc\xfb\x89\xeck*&@`H\x15\xb3-f(@\x80\xd0/i-\xd5/@\xb9\xf6q\xa6}\x1a&@Jb\x13\xfex^\'@\x05S@\xa1\x13\x12&@Tf\xe2\xe9\xa9\xc7%@\x95|\xef7\xc0\xcc0@\xd7\xd9t\xec\xb8\xb0,@6k\xd5"(|0@\x91S\x87\xc3\x98\xdd(@z\xee\xb8o\xa2a\'@\x9ey\x90\xa9v\xd1,@\xb3\xd3Qx\x07\xfd&@6\x1fLN\xfdJ\'@}3M>\x16\xb6)@v_\xb7Ty\x04&@\xbd!\x9bhVz(@B\xcfhq\x8d\xf3%@\xeb\xdd~k\x0fK,@nQS\xf2I\x9c)@{v\xfbUh\xee0@d\xa4\x83\xf5\x8d>)@\x03\xbf\x85\x00\x0eo,@\x877\x18\xc3X\xa4,@X\xdf\x12\x8b*\r&@%k#\xb9\xba\xeb%@\x8a\xed\xcep8\x9d-@\xba\xd3\xedG\'\x8c\'@\x8b\x9eK\x83:\xba%@\x86\x95\x00"\xe8`&@\x9ad\xbd\x99\xd7\xe80@\xa2\x11AU%\x990@U\xb8\x03\x02\xdd &@47\xef\x8a5\x92-@\xe5eW\xab^\xd9&@~\xf5\x065\xd6\x7f\'@\xab\x06 {\xf0U,@\xee\xc533\xe3\x95)@\x9e\x02;\x1d\xfc<&@\x16\x8e\xce\xe4\xc8w)@\x1c\xe2b\xfe\xb69\'@\xa9\xd1\xb0\xd6\xfd\x13\'@\x85\x05\xbf\xfc\xa9m*@=\x9eRg\xd3\xef,@\x86A\x92\xf0\xfdb,@\xd3v\x90rb\x9c)@\x01\\\t\x18f\xf5(@\x8c\x9df]\xe9\xb3-@\xdao\xa7\xde\x1b\x85-@\xb2\xa7\xb5\x00\xf5\xd2-@\xec\x82\xc9\xbc5\x880@g\xb9a\x067\xf6)@*\x96\xaa\xcc.l*@\xd2\xb2\xbc\x03@\xec,@\xe3\x8e\xa3#\xd6\x8e-@#\x96\x9bR[\x80-@\x19\x84\xca\xad\xa7$-@\xad\x81\x9c\xddd_-@7g\xfa8\xe9k)@\xbc\x05U\x8f"\x88\'@\x08\x8bW\x16L\xe2&@\t\x08E\xa0\x0e\x02*@\x8f\x19\x98\x8aB\xf7(@\xee\x839\x01\x8f\x9a+@\x85\x95\xca\xcb\xdd|-@\xfe<\xe3w\xa6o-@\xef\xe7Z,\x86I+@\x18\x1c\x1c\xc9\xe1\x18*@\x86r\xdf\xa5\xa5\x94)@wH\x8f{m(&@}\x87\x92\xf60\xef%@fyj\x86\x99\xca(@[Z\x1a@\xe8\xb9)@\xd8\x96\xb1=\x96\xa8\'@\x84\xcaH\xac@\xfa(@\xde\xb8\x85\xa2\xf9\xc2+@\xba\x80\x92vx &@*\xb2\x95o\x1b\x00-@\xecu\x9af\xc6\xd7+@\xda^\x86Y+\x00,@\x96\x99a\r\xcb\xe0\'@\x96B\x1djLD*@\xb2:\x1d\x9bL\xb3-@\x90Q{\x11f\x02-@\x01m\xe6\xadD\xa9\'@sLd\xb38\xd70@\x02\xa0Cg*-\'@\xf2\x91\x1d\xa3_\xe8+@\x18\x90*\xa3\x14\x07*@%\xb7\xbb\xf2\xb5\x9b+@b\x1c\xc8 \x85\xad-@\xf2\x86T\xffY\xff/@\xc2\xb1\x1cg\xc8\xb8-@5\x93V\xefL\xcc0@a\x8dW\xab\xcf\x16&@\xc7\x0e\xb3\xc0\xc9T.@1\x92\xf1\xa5\xf0\t*@`h\x1a\xc2\x9e\xca%@\xcc\xe5#W\x14\xf6\x18@\xbft\xecq\x10\r,@\x8af\x88z\xa1\xc9-@\xfd\xee\xf3\xce\xa4A(@8\x8c\x03mF6\'@\xe7\xf11\x13\xcf\x0c\'@#\x16\xc1y\x96\xf0.@\x842\xb7\xe5\x16\xb4-@g+J8{\x8c\'@\xbaM?\xf0\xcd\xb30@\xf3&\x1b\x8a\xea\x92\'@\xf8\x7f{;.\xac-@A\x18r\x89\xd3\xea%@%\x0f\xea.e(.@\x822\xb9\x1e\x93\x85(@Jc\x8d\x8b5\x9e(@\x86\n\x00\xf6\xbe\xbe&@\x1f\x13\xc5\x90K\xde(@{\xb1\x9d \x1aX-@\xedF\xd4\xa7\xc3A+@\xbc\x8d\xe6|\xd6c-@\xc9\xc1\x01=\x00\xae&@r\xba@\xbd$g(@Tr\x97\xb3\r\x93.@\x1a\xd1\xb9@\xa6--@k\xaa\xb2\xe8\x12\xa5/@+\x07\x9e\xa3\xa5\xa5-@\xa9+\x8cpO},@*\x85\x0c\x9a\x90(.@}lA\xe3\xf1\'\x12@\xffL\xe5X=\xe8&@\x1a[\xa8?\xa5\xc2-@f"\xb0\x8au\xd4-@\xbcV\x11\xf0Hf(@B\xc9\x03\xab\xca\xf80@\xb3\x18>\x8f\x02\xd4%@\xa6\x00\x9e\xf5^)&@\xaam\x0fm\x9a\x07*@\x81FN\xbc>^-@L\xdd\xc2\x0b4\x1f0@x\x1bS\xdec\xde&@\xd7$\xaa05\x98/@`\x1b\xc0\xcd\x15\xdd%@\xed;Hv\xb9\xb3%@Y6Z\xe9o((@\x8b\xa2r\x84I\xc4&@6"\xa2\xf0H\xa3&@F\xfb\x02t\x0bN,@qv\x15\xcf|o,@\xab\x95V&\xbd\xfa,@\xb4\xe3\x95\xf3Z\x1d+@\x8a\x0e\xd7m\x1es&@\x1d\x89\xeaP\xa9\xca.@O\xbb\x07\xdai\xb20@\xef\xee&Y\x1e\x92&@\xaf~\xf1\xf6\x88\'\'@<\x81\x17<\xe1\x98\'@\xe6\xa0\xe0\xbcX\xc1\'@\x0ep\x11\xc6M\xbe.@)\xbfN\x98\x14\x9f.@\x9a\xd2\x95hq\xce/@\xa8A\xf6~\xf8\xa4%@\x19\xc2\xb1\tr\x8d-@]a\xfeaP{&@C\xaam\x11G8,@\xab\xa3\xec\x10C\x91.@\x8et\x91\xe0\x07\x06.@\x9e\xeb\xb1\xa3S\x1e+@\'\x14\xf8\xb5\x9b\xbb&@v\xaf\xd6\x05\xf5\xac&@%\xc5\xe1\x9dk\xdb-@\xae\xc7\xfb\x15\xda:,@u\xd3\x9e\n\xe9\xc9-@\x91\xcf\xe8\xa1LL,@\xa7\x85\t\xb0\\\xfa%@\xd0\xcd~\x89@k-@s-\xb8\xb3l.\'@pJ\x8d\x891\xa3(@V\x02\xa8\xf9\xf8\xd6(@\x9d\xfdM\xa7E\xb40@r\xd4\rvo\x83-@6|\xfe\xf2\r\xab%@G\xb7\xd6y\xf7l,@M\x9b\x9f\xa2\x13B&@;\x0c\x04\xf5-\x940@\xd7\x98\xe2\xae0\xce%@\x1b\xa2:\xc28\x1b&@Cp1d*\xd6\x10@\xd5\\\x18\x01\xbcN-@\xbeM\xf0;\xe9R*@\xfd\xdb\x88}\x1ea&@\xc9\x15S \xfc\xcd+@\xda\xb4\xb4:\xba\xd50@\xed\xb3\x8f:\xa4\xb30@f\x04B\xdb^\xab(@\x8e\n \xc85\x1f.@\xf4\x1fp?\xef\xd0-@\xa3\xc9\xf1\xb1Rn/@$(\x05HW\x90.@\xb8\xd1;\xd0\xd8|-@\xce2\xd7\xf9\xf3\xf1\'@\xa8(\x96BG\xf4+@\xa3\x9b\xaeZ\xa7\xa20@hC\xd2\xe1\xa4\xdb%@\x03+\xc1`\xfe\xe2%@ep\xf1\xcb\xb6\xc5-@\xd8n\xf0\xfe\x04\x02-@\x9e\xa1\xce47\xd8,@\xa0\xdb\xef{\x83\xb30@duc\xc7\xb3\xa90@\x97\xdf\xbb\xc3\xc23.@?R\x15;\xe0`\'@\xf3A\xea\xaf\x833(@\xc0\xce\x1aP\xc0\xec\'@v\x1b%\xc6\t\x05(@\xeec\x8a\xf9>\xdb.@\x13|\x8d\xee\x8c\xb3%@\xf8\n\xd6\xb9\xe0#(@\x02\x1c\x04^gv,@\x04\xef\xd8\xc1Y\x9a0@\x01\xd0;\x04\xfd\x8e-@\xd0\x12\xac\xd9\x89\x8e%@NG\xed\\^~-@n? S\x82\xe9-@\x15\xc2\xd9}\xa3/-@.\xfaq?\xd7\xf8%@d\xd6\xbd\xcf-\x9c*@\xbf\x08\xde8\x9f\xcb&@\xc4D[\xb8\xe1\xe5(@3\xc7o\xd4\x9b\x8f-@\xf5|m\xbe\xc5\xd9&@\xedW\xac\x11<\n-@\xcfd\x07\xf1\xff\xf9,@\xd7\xb1\x06:\xaa\xc2%@\x81\xd1N2\x84<\'@I\x8e\xe3\x1f\xcaF&@\x0cQV\x95.\xb3&@\xac\x82r\x1f\xe0\x11&@\x13\x15\xb3G<\x91(@ENRwL\xc4%@\xcb\xae\x1d\xf6v\x82+@\x14\x16\xc9\x95\xf0\x94\'@^t8V\x99\xb6\'@g8+\x13s\x8e(@E\xbe)"G{%@L\x10\t8\xae\xae-@\xfa7i\xda\x1c\xa8%@\xfaF\xc4\xfa\x940,@\x95\x80\xda\xd7\xf1\x86%@\xb2\x15\x1a\x7fK\xa3-@^O\xb5\xdb\x04.&@Y\xe9X@"\xd3+@\x19\xe7\xd3a\x8fj-@m8\xd0)\xe2($@\xb2\x9e\xdb\xf2\xafn-@+jP\xd8Cv%@\xf3H\x92y\x0c\x16-@\xe4\xac\x9a=\x10\x9c&@U\xf5\xdd\xd8u\xb3+@\x06N\x19_-\xda0@\xfco\'\xf6\xe4\x0c\'@)\xf4\x88\x01\xaf\xb1+@.\xdd\x80E\x0f\xaa&@&=\x12z.\xe6+@\x04R\xa6\x11c\x9b0@\x8b\x13xk#\xd82@\x9c\xebA\x8c\xc3\xf0,@\x9e0\xa8\xf7\x10\x80-@N\xeef;(^.@|\x9e\xb1\xd4Pz(@\xd5\x98\xfd\x9f\xa1Y\'@\'#\x1fqO\x98-@R\xcb\xf4\xfb/\x10\'@\xe98\xf2l\x89\xbb-@.\x8eLg\xdb+-@\xa3v\x90\xf0\xc6\xcb2@\xae:\x0e0\x8e\x05/@\'\xc1\x88\x1c\xc8\x0e)@\x04T\xe7\xfc\x0c\xa9%@\xfb\x0e\xa4\x8b\xdc\x94-@\x80u\x15ZGP-@\xe08\xe2\xf1\xb7\n&@0\xd87:4\xf2/@\xcfy\xed\xc65\x1c+@\xbesq\xdb\xf7\x8b/@k\xec\x80\x86\x10m-@\xe9\xd3-t\x89\xa5(@\x0b\x96(\xdc7<)@\xce\xf6\xbf1\xd6C-@)~\x07w;l)@W_\x86\xcd\xf1U\'@\xc9Q\xbc*\xcc\x83/@v\xef\xaf\x98\x19\xdd%@WS6\xfe\x1b\x91(@\\S\x0b\xfb=Q0@*\xdbi\xb7\xc5\x93-@|J\xd6\xe6\x10\x8f-@\xdf\x92r\x8f\xc7\xdd0@sZ\xa8\t\xd6\x1d\'@O1\x96y\xf0\x80/@x\xb9\x85\xc9}\xc4&@\xd5E\xc2\\^<&@\x9d\x1f\x81\x8a\x05\xef0@J\x81\xe8\xd2\x8c\xfd,@I\xd5\xc0\xc7\x9d\x87+@G\xf4\x10\xa0\x89\xe5&@\x89\xea\xe3e\x84;)@\x97\xcc\xd9I\xc3\xf3,@\xd6\xde\x13\xda\xa6\xdb&@GZ\xcb\xe9\xdb\')@\xd8\x00\x18\n\xcdU-@\x921\x84\xacz\x88-@\x98YPbb\xc5(@\xa96o\xfc5\x81-@X=\xf1\x01\\\x19,@\x87\x16\xbcr\x85\x82(@B\xe2\xa3$?\xba*@V\xb1\xa5\xe0\xf6\x0f,@/\\\x90\xca\x04\xb40@<\xa2\xfa\xc5\x14\xbd-@\xb7\xb3e\x17\xf9\xe30@\x06\xff\xc9\xe2\x9cP*@\xa2G\\\xd7\x8c\xd8%@\x8bR2\x7fJm,@\xd0\xfc\xe6O\xce\xdf%@@\xcf\x81\xb4\xa7\x98%@\x04"T\x14\xfaB\'@M\x01\xc8\xea\xbd\xc2(@\xb6y~X\xe4(+@\xeb\xf0i\xc4\xcbd&@\xa9\x9c\xdag\xc2\xdf-@\x87\x9a\x14m+\x9e&@\xd0c\xcd\xcd\x04\xce*@A\xe2\xfev\x86I0@\xcd\xba\xdbxH\xc6,@\xde\x80\x07\xe0\xe5\xe30@\xad\xdd\x8a\xb9\x8eY-@s\x93=d|\x8f-@fl,`A\x98.@\xb6L\xd1\xc7\xe0\x0c0@A\xc9\x84j\xdc\x04-@F\xae\x9f\x11\x01\xc1.@-"\xa2\xd01\x0f.@\xd2\xf3\x04\x15\xe1\xab0@\xd7\xfcg\x15\xbe\xee-@\x96\xffQ\x07\x0ew&@\xd3\xde\x9a\xdc\xf1}-@M\xf0q\xfe\xd1\xce,@\xc7\xaa\x13\xf0\xcb\x9d&@\xb5\x89\xe2\x1e\x81\x14,@\x89{\x0f\x97\xee\xac,@\xd3@`\x04\x861-@\xecU\xb2l\x8d\x0c)@*\xe0}\xb8+C&@f\x94R\xe4i}-@Y\xc7*~\xf9\xab*@=\x82\x94\xd7{\x90/@\x95lp\x9f\xed\xff,@\xf4\xd2\xe2OHW\'@\x10=\xde\xa5\xd6H&@O7\xc4\xf0\xde:+@u\xbf\xf4\x99\x10\xf3%@y;\xa7mb\x83(@\xd0\xd2\xe6\xac\x97\x9d/@\n\xc6\xceC\xd1\xc70@\xa9\xe0\xf11\xce\x85\'@\x16k\xf0g\xdf\xd9\x18@\x02\xa2\xec\xfct\xa8&@\xa5U\xca\x87\x0b\xc4\'@\xa4\xb8\x10\x93\x86\xd6(@]\xa0N\xea\';-@\x87|\xdb\x94\xce\xfb0@\xed\x12q\x06`\x18.@\xe1G\xf3\x1a;\xe9-@2\x04\xf0\x11\xb9\xdf,@!{\xf0rSK.@/2\xf3\x9aN\xf8(@l\x93\xe0\xe2\xbf\x000@\x16\x8b\xf3\x1f\xee\xae-@t)\xc7\xa9\x9c\xe5-@{\x82\x06\xbci\xb7,@\xdc\xd2\xd1kyw&@\x01|\x8c\x0e\x99\x82-@\xde\x86\xe5\xf4.\x91%@{\xb4\x0e\x83\xfc\xd0\'@=\xe5Y<\':\'@\xdbU\xb0~\x19\xe2,@\xc2g\xa1\xdc\xbb\xf7(@\x8bg^\xca=\x0c&@\xc98\xca\x8f\xdbc-@XP\xe6R\x10\xac-@{\xad\xa79\xb8\xbf\x1a@\x079\xf2\x8e_\x990@{\xa3B\x98\x9a\x04\'@\x08{\x82W(:(@Yj\x90\xe3u\xdc/@\xfc\x9eeJQ\xce&@]KT\x83<70@\xc8\xe2\x8e+\xbd00@\x85o\xef\xb0\xfa\xec%@\x94,O\xb0\xd8\xb4,@\x06\xceD-\xf5\xec%@o&7O<b0@\x92g\xa5\x85\x9f\xb2-@_f;\x94\xa5=.@9R\xd5F\xee\xfb(@z/<\xd4tQ.@\xb1\x8eKO\x9b\xc4%@NK\xa3+1\x94-@\xda\xc7\xa3\xe4\xd7\x14/@\\h\x06\xe9\xe6\x800@\xbe\x11\xbf\xeb\xafA(@\x8aK\xfe\xc4q\xdb%@\xd6,\x1d\xe3\xa3\x9a(@\x02\x98\xffP\'*/@\xa5^\xcb\xac\xfe\t*@\xc4\xa7W\xb0\x7f\xcf(@B\xea\x98@qL/@t&M\x1c5\x98/@\xe3\xa7P\x19\x01\x8e%@\x99Zy\x02\xb9\xe0%@\x17\xee\x1fa\xf8\xa4%@\xc3\x08\xed\x81\x91P.@X\xe6\x9e\xc6BU0@q;\xf1\x0c\xc2\xd2%@\x80\x9c\x18\xa3\xe5\x86(@\xf6\xa8S\xff\xb1\xd6/@\xe4\xc8\xf3v9\x19/@\r\xb9p3;\xb1,@\x80mK\xc1\xcc\xe5%@|f\xd2\x80z&/@O]K\xe9\xb8a(@\xf3\xe7\xc032\xc9%@\x8dK\x1c\x19\xb1\xe1%@\xa9K\xf6\x92\xf7q-@_7)L\xe5\x190@\x86\xd8W\x0f\xda;)@\xe0\x0e\xd0\x0b\xa620@]G5i\xb6\x8f-@\x04\xcb,\xf2!\xdc.@\xe0\xd9n\xa1O\xbf%@(N\xb0&21/@\x1e\x95- \xa7\xcd-@\x18u\xa3\xa3\xdf\x06(@\xb9F\xf1W\x0f,&@<\x14\xe3\xc1\xc8\xa9(@\x16\xf4\x18\x1c\xa4\xf5%@\xee\xe6\xaf1\x7f\xcd+@\xb9\xd5\xc2\x90\xb8,0@\xa0F\xe6\x96N\xbe(@\x02\x98\xb6\x87\xb6~(@\xa9dy)\xbc\\(@R\xe6.>+\xbc%@3b\x83\x8a`\xb1+@\x07\xef\x18\x00gi)@\xe2\xe5\xbbEr\x9f.@\x7fpr\x17i\xcc+@\xb8\xae\xff\x7f+\xd3/@\xee_S\xcf\xa2\x81*@`\xab9;\x1e\xbb%@\xb4~|e\xce\x1e\x1b@\xe4m\x01\x91,\xa0-@z\xec\xe8\xbb\xf9\xc13@\xbd"\xee\xf6\xd9\xa7%@\x14R\xf5\xde\xfdc(@\x9e\xf9.\xcc_\xb5&@\x9c\x06\x97L\x1aY(@O\x1d\xb2\xfa\xe9\xda&@\xcb\xbb\xb4\x03\x132-@\xdb\xc4\xc1\x9f^\xcc-@\xa1}qX@*.@\xa2\x82r\xcf\xdd\xa2.@qz\xb3\x7f^\xac0@\xd5Kie\xc6\x7f-@B\xf5\x08X\xf5\xd7(@\xbc\x97/\xe4\x90_&@7\xc0\\\x15\xf4[&@\xfe\xdc\x0f\xc8\xc2\xae&@}\x9e\xf8 \xe5!.@\xb4\x97,\xab9\xe2(@\x03\x1b\xf9\xd5\xf1\x80-@8<,-\x0b\xea-@j\x04\xee\xf6\xa7[&@\xcf\x03rm:\xc9-@%0\x8b\x1e^\xad&@;-!\xe2\x8d\xba&@\xa4\xa9\xaf\xbc\x022.@pT%\xf4\x02\x8e/@\x8a,\x9f\xf8\x90]&@\xb3F\xd5\xcf\x1e\xfa%@\xa2\x07R\xfd\xf4\x8c-@\xac\xaa\xf6:\xc3\xdd%@0\x02>\x06v\xd5&@HN\xec\xdd}\xee-@\xb3\x02?p\xb5r&@\x88\xfcs\x9f\x8a\x07.@\x13\xff\x93\xb0\xe5\xc6&@\x14f\xf7\x86\xa0K&@\xc9\xc4xx\x15z&@\xa4]\xee\xb8\x00\x97&@\xd2\xd6\x02R`\xe2&@\x0f\xd2\'b\x94\xf2%@\x82\xc4\xd7\xb7e\xd7-@\xca\x9a3\xe1\x88\x01&@t\x8e\xb9g\xe8-&@\x14\xb2V\x9d\xbb6.@2?\xd8\xb7\xa6J&@\xd4\x0c\x82\xb4;()@\'\xeb\x1d\n\xfa\xbe0@7\x13}\xa0C\xa8&@j\x97\xdd\xbbq\x1d)@\x0b\xf2WU\xa6\xb7/@\xe95\x84\xb9%z&@\no/\x17\xb4g(@\xb8Q\xc4\xc4\xf1//@N\x9b\x17p\xa9\x07*@\x89\xafJP\x99\xc2%@\x87\xe8\xa2c$\x17&@\xd3*\x1cW4\xa1-@\xc1\xc7p\xed\x13\x93+@>\xb33\xd5\xe4\xd60@2\x8fzx\xa9\x89-@!]\x9a\xeb\x89\xa1,@"\xc4\x19H|\xf6%@\xfe\xa2\x1au\xc9\x15&@\x91v)\xcf5\x96&@r_\x18n|\xba)@\xc7\xc5\xd4\r\x9e\xf9%@\xe999U\x17I+@\x14m\xe7\xf5\x95p-@s\xddK\x88\xea\xba0@V\x8b\xa5\x9a\t\x9d/@\xb9i\xa4\x82TN.@\xfd*t\xc7(\xb8,@\xaf\x0e\xc3%\xc9J\'@\x7f\x95\xc6)\xc1?-@\xbc\xa1\xa5\xff\x98a,@\x1c.\xbb\xdcc>*@E?S\x04D\xeb0@\x1b\xeb\x99,\x16\r&@\xd8\xca\x926\xd9q,@2\xa7|\x06\xd9\x94\'@G\x9b\xc5\x192\x86*@\x9cc9\xe3D\xf7%@D\x88\xd9\x99\xa7\x02&@\x1f\xe0\r\xe63t&@\xb3\x14\xb9\xc2]\x8b*@\x00\xb9\xf0\x8e\x7f\x12&@"\x1a\xf1\x12\xf3\xad\'@\x14\xc3\xb9\x9fQw\'@|]\xf6\x15M%&@\xe9^k\xabmd\'@B~\x91\x13O\xb9)@\xe0g:\x82\xf3v-@*t\x17\xab\x86\x1d(@\xa1\xfb;\x9f\xaeC-@\xa4T\x00\xd6vw(@\x13\xb8IRS\x80)@\x81w\xe6\x89\x12j\'@{*S\x03\xfc\xba)@}]\xac\xa4)\xb20@\x13b\xaa\xba\x85\xe3&@U\xbd\x18uR\xc0\x18@\x14\x88K\xc6(\x81%@\xba\x1b]f\x8c8*@\xcet\xdf\xa0r\xe2+@\xd8\x9e\x84\xa1X\xd2&@\xaa\rL\x88\x1a}%@\x85Q\x05G\r\x98%@.\xa85\xa9\xd2\xb3&@\x18\n\x9c\x8d\x1b\xfb%@\xd1\xfa\xa0\x9f\x83{%@\x07\x99qBi\xfb&@l7?]\xa6v)@N\x1f\\\xac\x05D)@\xe0)l\xfd\xccF.@?\xc3\xa6k\xf1\x02\'@\x14r\x14\xcf\xdc\xa2%@\xb9\x01\x13\xfd\x12\x810@\xc2\xedW\x04\xce\xb9%@\x1a\xec\xc2\x90\xee\xda\'@\xe5\x88\x15z\x8b~,@\x9c\x1b\xa9\x9e\xc8\xce0@\x94\x80\x83 L\xa8%@u\xba\x91K\x15\x05\'@\xa4C\x87\x82\x00\xc9&@TtS<\xc7\x05(@\xfa\x15\x8c\x0c\xf6\xd00@\r\x98\x87\x97\xa5H.@\r\x05&\x98\x9f\xf1&@\xa3^VjA\xbf)@v"\xdce\xf0P.@\x9c\xe31,\xe3N.@\x85UX\xf4\xa4\xdb(@\x10\x7f\x0c-\x85\xc0&@\x91\x0c\x82\xc9\xfcz-@N\x19\x1f\xa9\xcb\x12(@\x9d7\x8d\xcci\x98\'@:>\xf2\xc5\x1e\x08(@,S+P\xfaW&@ub\xf0\xb0C\xf9-@\xa6|\xc5z\xbd\xd70@6[UB\n\xa5&@\xc7\xb9y\x19\x01\xe6-@\\ Bf\xf1\xaa-@\xa0\x9d\x1d!o@-@?_?\x93\xbe\xd6.@\x11\xeb\xc1\x04\x97\xae(@\xc1\x93a\x1d\x1an\'@N\x9eP\xff\xf7\xd50@\x93oC\x80"b-@\xf4{-\xee\xa6\x8f,@\x9fG$ \xe1\xce,@\xb3S\xefZ\xbbL-@\xcdS5\x8e\x82\xc5&@\x8c5Xa\xd1\xd0)@\xca\xfe2\x00\xa0\xee0@\xc5u\x95\x9a\x8ff,@\xec,\xee\xeb08.@\xa5T\xbdu\x917-@\x10\xcb\xa5V\xbf\x12(@u&\x061+\x00.@%3%\x80bf(@\x98\xf1\xf9\xf5t\xca0@=\x1a\xc9^\r;(@\xd2rv\xc0\xf3T\'@\xbf\xa2\x84\x1d\xc5\x10.@\xb80\x97\x82\x92r-@x\xdeY\x83\xfdd-@\xbb\x8fH\xd6\xfe\x8c-@\xe7E\xe7n\xbc\x8c,@\xef\xae\x0fI\xe5[&@\xf5\x1d\x90w\xd3r-@\xf0<\x1b\xf8\t\x0e-@\xf4\xdb>\x9f\x8d_-@H\xf8F\x90\xc2S-@<\xa83\x8e\xe5K-@Y)`(\x0c\x00-@\xd2Ea[p\xdf,@\x97L\xa5;\xb3\x1b&@?\xcb\xcc\x9a`\xc3)@B\x0e\x97\xd8Y\xa9(@\xd4\x1c\xc2!\xb3\x83&@\xee\xfaF\xac]O0@jG\xc0T\xccR&@\xf0r]\x90\x0c\xaa)@\x8a\x13\xb5>\xf0\xdf(@Ln\x14\x8f\xb9\xb81@\xdd)\xb6=\r\xb01@\x9e\x90\xd7\xa5\x1f\xd0(@Y\xfb(\xb6Q\x9d0@\x9f\xde\'\xe7v\x9a\'@tu\x8e>|\xa5,@\xe0\x9e\xab6\xbe\x99&@\xf4\xe1bV\xa1\x8e\'@\x91\x84\x7f\\\x05s,@\xde\xf6g\x18\x10\xac\'@\xe9k\x16\xf7\xc8:)@\xaa\xb6\xae"\xccv\'@\x96\xa4\xe7~\xec\xa3\'@\xb8\xe8\x9e:RM)@\x93\'\xa4\x96\xc2\xd30@\xfe\xaa\x0f,\x01\xfd&@\xb3b\x86\xfe\xab\xea0@\x03K\x88\xe4\xa3\x1d,@\xb4\xd9\x83\xe5\x7fc%@\xf3\xd9;\xdf7n,@\xa3j\xf0\x8e\xdd\xe6,@+x\xdb\\r\xa6%@\xcbr3Ug\xcd0@\xe0\xc4\x84\xbf\xe5[-@\x18\xacT7{\xd9%@\xab!\xac\xff\n\xb40@t\x08}*#>-@\x9e)\x84\xd8\xa3\xb8-@\xac)0Cb\x97\'@I9?\x00\x0b\t-@^\xe3\xb4\xaa6s,@\x9d(\xcd\xd1\x8a2.@Z\xed\x1bi\xba\x920@A^\xfc\xd81\xe2%@\x8b\xf1\x84uZ\xd9(@\xfb\x90\xe5\xf0\x05?\'@\x82fF\x90\x7f\x94\'@\x05\x0b\x0e\x85\xc49,@\xa0a\x18\x90G\x82(@v\x1d&41r-@\x86\xcb5:\x1eb.@\xe3\xb4\xcf#\xef -@\xa4\xc3oEw3+@A}i\x96\xa7\xe7(@\xa3`\x83l5\xa8&@\x9b\xf4c\xa7\xae\xb00@\xc4o\x1e\xc3\xe5\xad(@C"\xe5g\x8b:\'@\xf3\xaa\x01\x199f+@6\x04\xb4E\x18+\'@P\x8b\nZq\xa9\'@\x9f\xd5C\xd0"\x890@!\x05\x8b \x10\x8e\'@\x04\x8di\xcc\xefl)@>\xa5\x82@\xb9G\'@\xea\x9a\x00\xba\x0b\x990@\xaf\x1a\x14P`\x940@)c[\xac$\xff,@*\x91\xdd\xaa\x19\xb8%@R0$D\x82\xaf)@\xe2\xe0\x96\xe1vn0@\xca\xbd\xb1\x1b\x01\x84\'@\x13~)\xb2\xd70-@\x9a;\xdeh\xcep\'@,o\xd6Y\x8a$\'@\xd3\x994\x8cb\x1a+@\x95\x7fp\x873A\'@\x87\n\x87\xb7\x08L,@0\xdf\x1f\xb1\xfd\x90*@8\xb0\xac{[\xe6,@\x82\xdeT\x9b-\x8f(@d\r\xc0\xe2tf-@+&\xe7\xf1a\xd7,@5\xbc\x9a\xd88\x8d-@\xf0X\xd7\x8bg\x83(@\x9a\x9e\xc2\xda\x07i-@\xa9\x8eC\xbaS\xb4,@\xf7\x00n\xd6\x96\xfa,@\x13s\x04\xadMg-@\x0e\xeaHb4\xd6-@\x1dr\xf2\xab\x1f\x9a,@\x11\xe5\x9f\'\xf3$-@\xf6\xb6|^~F0@\x88\xff|\x16\xb55(@\xe6l\x80o\xd5%-@~\xd8\x88z9\xf9,@t!\xcf\xfb\xbe\xbe-@\x12\xa8 \x8d\x1b\xc4%@>\tO\xf3#\xfd,@s\x8a2\x1dis\x0b@I\xff\x98W\xb7\xbe\x0b@\xca4\x9f\x02\x1b\xc4-@^\xc7\x07-\xee\xd0-@\x0cW\xf4T\xb9\xe5-@\x84\xbb~\x0c\x9c\x14-@T4L\x1f\xc7\x1a-@\x92#\xfe\xb0W\xe0-@bB\x95n\xa9\x03-@\xab\xe1\xc9\x8e\n\x7f-@\x0c\x9e]\x13\x08\x05,@\xe3\x82\xc7f\x80m.@sD\xb2\xde\x8c\x07.@h\xc5\xc1a\x8e!)@\x91\xd2\x08\xf7\xcb\x8d(@On\xf1\xab\x1d\xc9\'@\x9b\xccT\xc6y\xe3+@\xd6]\xd9T\xc7\xaa-@#\x86,4\x10\x88%@<\x95\x054^\x8d-@\xbd\xf8U\xf9\xfd\r0@\x96\xa6n\x10(k,@V0k\xdd\x95\x85(@\x82\xdc\x99\xda\x89\x14,@\x9d\xf5\xf1\x16\xa2\x8d3@\xfb\xea,D\x87\xf4.@-7\x07\xa0B\x190@\x9ayr\xef\x84\xe8,@3\x1eFH\x18\x0f.@G\xc8v\xfb\xbf\xf6%@wBK\xbc\x96\xd5\'@\x82M\xcaG\xd1\xb2%@\x8f\x15`\xd9\xdf\x1d&@.^\x90P\xcf\x83.@06\xb7\xf15\xc0\'@\xd9X%\xe1\xdaT&@w+\xe0\x155\x83,@K\xd6\xdc\x98\x8e\x92/@\xcf\x96\xff\xfa2[/@:A\xf5\xca\xa7\x0c&@\x97\x96\xa3j\xaf\xed)@\xb8\xb5\xec\xb1*\x80/@\xb1\x9d\xc7\x80|\x05/@{P\xf4\xd0\xfdc(@\x0c\xc5\xaa}x\xf2-@R\xd9\x93*gj-@8p\xd9\xef\xfb\x13.@;\xd19\x80v\x9f(@\xf4\x8cE\xccL\x17-@\x92\xb7\xdb\xa1\xb0{(@\xb0\x9f\xd7\xf7\x1cx&@\xdd\xae\xc0\xae#\x080@\xd5n\xaeP\xc8\x83(@\xcckk=H\x0e/@\xd3\xbft\xc2\xd3e/@p\xe7\x82\x02"\r,@\x06\xaa_n\xf8\x1a&@T\x1a\xd6\xed\xf5\x8e(@\xacIV\xab]\x87-@H\xb2I~\x9c\x12&@\xe2X\xa2\xe8\xf5\xf3,@s\x99Q#*\xec&@w\xa4\x82L\xfa\xfa%@\xfc\x01\xba\xf8\x17\xf0,@\x08lH:\xf3\x04(@\x13_\xb4\xa9\x94\xb3%@\xd1\xbb\x0eh2\xfa)@\x9c@\x84\xb7#C&@C\x8c"\xd0a~/@\xb82\xaa\xe9;\xc2(@\xa7\xb5=\xda\x14\xb5%@\x13\r\x03\xe1\xb4\xc7(@\xa5s\x1a[W\x80-@\xa3\x17a\xad;\xf4\'@\xdf\x86\x0e\xf9\x89\xc1.@\xc0\xde_\x08b3-@M\xe5\x8f\xcc\xd9|(@Wm\x9c\x91c\xd2,@\x86\x00\x1d\x0c/\xc2&@S7Z?\x1a\x1d&@V\x86\xb3\xa30\x86\'@\xb3\xf1\xae\xef\xbcA(@p\x9b\xbb\x0e\x1d\x9a&@Ch:/[\xd7%@\xc5\x8f\x95d\'E*@\xd6\x19\x9d~6\xf01@@\xd6\xafJ\x85\xa4&@\xce\x0f\xc3&\xda\x9c&@/\x90J\xd3s"\'@\x89n\xf2~\x15\xbe-@\xe1y;\xfe\xcd\x14*@/\xd9\xe0\xa6\xfb\xee&@\x10\xe6\xff?\xfd\xa4(@*\xdf\xfb\xf2\x8c_&@\xad\xa0\xd7\xfe\xe6\xbc-@\x15f\x8c,C\xcc*@\xc7\xf2\x1c\xfeH\xab0@\xf15\xe7\x19\xa5\xbb%@t\nnG\x14\xb5)@\xa8>H\x9d\xc4\xd9,@\xaa\xed\x85\x03~\xdd0@\xf3l\xb6\xf5\x82A&@\x01\xb2\xf9\xb7W\xfd0@\xf1\x19\x1a\xe8\x9e\xec&@Y\xf8\x90\xed\xa6U.@FN\x1en:;-@\xf9\x95\x90(\x82~-@e\xed<\xe6\xc5F+@\xb5\x0e\xc2\xf8j\x81(@\xe7\x8e\xe5\x80\x92\x8e\'@U\xda\xc8\x86\xd8\xf3(@\xd7\xb2T\x1e\x8f\x01\'@\x7f\x99\x111\xd9\xc4*@\x97;\xff\xef\rp&@s$\xf7\xd4\xf6\xe0.@\xdf2}\xfe\xa0V.@\x8f\x00He\xd9\xd9&@>$\x9d|ms(@\xb1iA|L\xa6/@\xaf\xd5F\x11\x8ac*@Q\xb50\'\xb4\xca,@\xe9\xe2\xc7` `.@\xf0\xf5\xa1\xb7\'\xe2.@\x7f\xbf\xc0z\x14\x1f\'@;^_\x1d\xfbf)@\xf27uY\xb3\xa0,@l\xfde\x89\x8a\xb5,@WI\xb2\x0e$u/@\xfcU\xd5\xe3t\xf7-@\x81\x84\xb3H\xd6\x85,@\xce\xca>\xb1\xae\xe80@\x08\xc9/a\x8c\xe7&@\xe4B]\x80u\xdd)@\xa3 [e\x1d\x9c/@\x18\xb5\xbf\xfb-\x021@4RL\x7fW\xdf-@k\xd2\xa3O\x19\x93)@\xfd\x99\xd1P\xca\xce.@B\xe6\xf9g\xc7l,@\x8e\x82\x955>V.@\x9d\x05\x7f\x9aZ\xe0,@\x83\xb6\xca\x93\xd5\xc1&@\x0f\xf6^}\x7f\xa1(@\x13\xa5\xaa\x1d_\x8f&@\xc9\x17\xe4\xd42\x920@\xd3W9<\x0b\x8a0@\xf0\x7f\xd2\xbb\xb0\xb1.@\x82%q\xfe\xdc\x081@\xfd[wUa%,@\xa4\xf1\xb4I\xcci-@\x96\rO\n\x81R*@\x99\xb9G\xa4\xcd\\\'@\xe3\x8f\x0c\xa5\xae\xec)@\x1d\xba\xe47z/&@\x9dSq\xc9\xad\x88)@6\x1bE\x15\x93K-@Of\x03$\xe7\x06(@-c\xec:\xe6\xae.@X\x00B\x95\xc7\x9f.@\x19"g\xd05}.@i\x7f\xe6x6\xa4(@v=\x93\x8et\x80&@\x0ej\x16n\xd1\xf90@L\xa6\x9es>G.@\xfc\xf5|\x17\xf0\x9d&@4+\x0e\xd3M5/@I\x909)J~-@\x89\x82f\xb8\x80w,@\xa8\xc8,\x85\x80\'&@\x17\x18|Q\xea\xc8+@\x02\x91\n\xeeXx(@\xbe\x1f\xa3\xf5:\xf50@\xb3\x12\xbb\x01\xff\xde.@6r9\xa6K\xe0.@\xf9\x83\xd1G\xd2\x0e(@E\xe0\xbd\x88h\x8b%@\xa6 N\xd0\x1b\x91(@\x82&r\xc2\x85\xeb.@M\x84B%\x8e\xc0(@\xd9\xe6\xbcg\xd0 )@\t\xe1\xe6\xc7\x1b\xca(@\xa3\xf8\xc8b\x15h&@\xbd\x02\x97\xb7\xe4?-@"\xbed\xda\xd8n-@I\xd94\x19\xbc\x9c-@\x0cX\xe0<\xff\xdb,@<\x06\x13\xd6\t\xdc%@\xcb6\xc9\xb8\x1c\xaf,@\xe9\xad\x17\xac\xd8\x90/@I\xc4\xf0\xc8)\x95/@w:\xc3\xa3\xf0\xc0-@\xfc^m\xb9Y\xb8-@S\x8e\xa1j\x9b\xda0@\x9f\x14\xff>\xd2Z\'@k\xe6\xcd\x89\x7f\xdd0@\xae\xbd\xa3mr\xf4%@X\x7f\xf6\xc2"\xc5%@%\xa8M\xe2\xc2\xc2\'@yz\xd3\xdf\xb7\n-@\xefC\xdb\x93\xa2\n)@\n\xcc\xf7\xa0\xdd\xd9-@r\x1f\x83\xd7;\xee.@\xa7&2=\xc2\x8d/@\x00+\xa0\xb4\x19\x8d.@\x11\x1c\x8e.\xb6\xdc(@\xb2W\x8e\xd7y\x05.@\xbd\x936R\xfd\xd8*@\xb2\xd7\x04\x963\x15,@^\xe3t\xde\xca\x08\'@\x89\x8fzE~\xa6-@\xdf\xa1\x8b\xa2\x83U-@\x11\xdf\x81 \x1f\x860@7@\xd2\x99\xca\xd8*@L\xc8\xfc\xf0\xab\\,@\x805\xf9\x8a3\xec-@>\xbe\xce\x0e\x0co\'@i\x0c\x1f\x01\xe9\xdf-@b{\x03\x1e\xacc&@\xe2\x9c\x06\xe4\xd2u)@\x86;\x19\xe8\x86\x19.@\xcb\x89\xe3\x8e\xa2\x93-@\xa8G\xbd\xfd4s,@U\x8c\xd7N\xde\xfe/@\xe3\xba/9OZ+@\x81f\xb0{\xec\x83\'@\xfb\xd2>\xcfaW\'@C\xf1x\xb0\xa4s-@\xc2\x95oy`\xb6*@5\xa1,,\x1f\xc2)@l\x18\xfc\x17\xef\xba(@\x82\xe6\x15{\xa8\x95.@\x9d\xce\xda\xa8\xc2\xf21@@\xfb\x0egH\x8c-@\xba\xf9\x8eI\xed\x86-@\xd2\xa6\x1f\xc7?\xe2-@E\xfe%}\xd59/@Z\x8dtU\x9b\x15/@L&\xdc\xfc\xeav-@K\xbf\x07k\xad\x92*@\'\x9b]M\xad\x10)@"i\x02\xff\x8d~*@P\xd6\x17\xf8\x17\xa4/@\xa8[\xdc\x02\x8d/-@\xd6\xad\xcf\xb4M(0@>\xa8C\xf5Z\x03)@\x8e\xae\xf6\xa8\xfdD&@~I\xfe\x8fr\xab(@\xca\x00\x12K\x91k)@\xf2\xe6\xf2$rl,@\np\xc7\x05tb)@"\xfbH\xe6\xdc\xca&@\x8a\xcb\x9f\xdd\xd7>&@`8U\xd9\x0f\xc8)@\\\xbd\xff\xb0\x99\xc30@\xff\x93cu\xaa\x8f,@\xfe\xe9\xf35\x8d\xd7-@\xfdr\x86\xc3AW\'@`\x1c&A>m)@\x1f\xfd\x10n;\xdd,@\xa9\x92\x9e\xff\xfd\x01.@r#\xdf\xd3\xd4 ,@rT\x1d,\xbb\xcf0@\x84\x88\x8c\x993\xe7-@I\xcf\xc7\xdd\xa2t.@\xb5rj\xc0\x1e\xf5(@\x14Ut\xfe\xc4D/@\xff\x9e\x9b\xfb}\xe0.@\xe7\xdd\xf2Q\xd8\x99-@\xb4\xd7;3\xd4T\x11@\x97\xb3\xab\xd0\x99\xb5(@\x13H\xd4\xd0*\x06+@Z\xc2\x19{`\xed-@\xd1\xd7\x8a\xc58F(@\xe2M\x98\x8e\xb5R*@m\xf9\xd2\x8e\xd9\x95-@\x91\xc6!\xcb]M(@@6k\xa5\xf9\xe3&@\xaa\xd2LH::*@\xd0\x01\xf7hc\x1b&@\xa8}.\xe1\xb5#&@*J\xdf\xef\x0b\x86-@AM\xab\xc98\x1b&@\x0e\xb0F\xf0,\x81(@Eg6\xcfE\xf6.@\x12Q\x7fs\xf6\x1d\'@~\xed\xf5\xc8\xc8\xf0%@\x86\xbbt]\x17\x88(@\xbd].\xf47\xaa%@\x15b\xe5\x82\x99\x95.@\x85=\xe8\xd8])(@\xb4Av\xa2\x03\xba%@\x1e\xbd\xb1~\xcbm&@\xcf\xaa\xf8\'\xe9\xb9/@\xf5\xbb\x98\xe8@^%@RXgz\xc4\xa1-@\xa7B\xa5\xb7f5+@\x90~\x0c\xba\xbb\xc5-@\xb7\xc4\x90\xff\xc5\x19-@M\xb0\x97\xa9\x00n,@\xbc\xb0\xad\xdc\xdb\xa5,@TzU\x12\x1b\xc2,@\x16\xa0O\x9cJ\xc7)@\xb8gh\x1em\xcc,@\xee6A\x17\xaa\xe0,@\xbc\xec\x13cM\xf8,@zXg\x82\x0e[-@`\x9e\x9d\x10\xf7s-@\x08a\xa0|\xd8\x13-@e\xb21\xed\xd9\x89-@\xa0\xfd^\xe4\x85\x14(@\xa2\xbb\x96E\xb19.@r\xa3,j\x0b\xfb-@\xfeuQ/\xcf\x94&@\x10\x82\xab\x1f-\xd7.@\xfboc\xd3\xa1-&@d\x9f\x87\xae\xa9P.@2\xd3\xf7g\'P.@\x82\xd9\xa95y\x8c0@\xbf\xf1\x029\xeaJ.@\xf1\x94\xd4w?\x96/@\xb1b8\xd2UM.@\t\x0f\xfc\xaf\x7fQ.@\x03\xa0\xb6\x18~G.@\x0e#\xa2W\xe2\xb3/@NOt\xb5\x84U&@k\xe7h\x94\xb7\xe7.@\x1c\xff?(\x15K.@U\x85j\xed*\xc4-@\xe3y\xc4\xf8@t&@F#N\x92{^-@\xf4\xb3&\xc7\x99u-@]\xe7wWbY&@\x08m\xf5\x90\xba\xd8.@\x03\xab\xbdEa\x04&@Q6`\xdc\x8d\x99.@.\xc1\xd8F\x826-@_4+\x89\xb5\xf2%@\x86sU1\x85\x14&@\xb8\x87\x06\x106\xfa,@_\x8b\xa4\xe2\x18\x9f.@\x90\xd1\x16\x0f\xfe&)@\x04\xbf@\xd0\xceY-@-\xa5\x8f\xee\xdc\xa9.@\xcb\xbc:HW\xfe,@\xcb^\xd0\xebCI&@mc\x87\xdaM#)@\x97(\xf1%\xe6\xb8\x0b@\xc6\xb3\xa9\x84\x81\xdb-@!\xf9\x1c]\xaf\xec%@\x95;\x1c\x10\x15\xc0-@\x10\xd9\xcf\xcc\x89\x10-@\x1c\x16\x8ae(t(@b\xccEvi\xef-@{\xdb\xe9\x10\x01\xbd-@\xdf\xdb\xa8\x94mX&@\xb9\x04\xc9\xa7\xd3\xe2(@\x07\xcb9U\xd1\\(@\x14j\xf2\x8d\x80\xfb,@\x8f\xb9\xdflRY&@v\xc1\xbb\x0b\xb5\xf6,@\x8c\xe34\xf0\x12\xcb(@\xac\xc2|\xbd\xa2j-@{q\xc3\xb6\x81J(@\x8d-\x97Jv}(@Z\xcd\x8d\xb6\xcd\xd2-@rKv.Q\x83(@\x0e2t\xa8[\xc0(@\x04\x81\x07\xbd\xa2\xb4,@\xd9$\xc6\x19l.0@\x91\x9bz\xf9\xba\xa7(@\x10`\x8a\xb0\xac+/@\xcaiV\x05y\xf2%@\xba\x8dt\xf9\x9b2)@\xdd\x96\xa3\xf8?\n/@\x8bc\xd8\xf9\x9e10@2\x1eZ\x96lu-@\xa7\x86T9d\xa40@e|}M\xa7\xc6%@\xfe\xbd\xcfS\xb0\xd7,@\xbf\t\x0bBi\x18/@|W\xf1_\x9c\xe6%@\xd1C\xee\x8cB\xcf%@\xd6\xbb\xe5\xed\x95\xd4(@6>\xb2B.V/@\xe2\r\xac\xabb\xe2%@\x12\xfb\xce\xea\x92\xb6,@\x00M\x8e\xcf\x84\xdd,@\xf54\x81\xc1\xd1\xa1,@\xd3\xa3\x93\xf0\xb9\xf0*@D\'\x03\xfdn\xfe(@]\x963\xbb\xc9&\'@c\xc0\xfe\xb7\xc0\x10)@\xc2u$\x8a4Z(@~\xb5\xc4\xc4\xb8\xba,@\x81\n|\xef\xab\xc7%@0\n\xe0P32\'@\xad\xf2\xc2\xa7R\x8f/@e-\x8d\xf2\x1fD(@@7\x94\x9bJ#\'@\xdb\xddb\x80\xb1\xe4-@\xd2\xfa\xb5\xb0\xaf\xd5%@\xd7\xfb\x1dP$F\'@$\xea\xa2\xf2R\xe4&@\xbe\x9de\xc7x\x180@\xb2\x86\x15\xf4$\x95(@e%\x13\x82\xb4k)@\xf4\x17\xf6g\x8d\x06)@\xb1\x9d\x7f\x1b\xdd\x8d(@\xa3>\xd5x\x89/\'@\t\x19\x06\x85 \xc9.@\xd8CQ\x8e}9\'@\xb6S?,v\xf6(@\xff\xa9\xe2\xb0j\xa6(@\xaf\x1dAMw\xaf0@\x8f\x98\x8b\x08\xcf\xf4\'@\xa6\n\xee]5\xa8&@\xe4u\xcf\xabB\x9f.@\xf0\xad\x1c\x99\x05\x99/@\xfb\xb3\x12\x1eiZ\'@\x99+>n\x02\xb3\'@\xed\'\x03\x93\xb0\x1b\'@[\xf1G\x1e\x85\xa6%@)\xf0H\xdfP/(@\x92\xce\x17\xc9^\x86(@\x1f\x7f\x04S\xd2\xd8/@\xda\xd3#\x0b\x8a\n\'@\x8b\xc6\x9d\xf8\xc5u,@\xd1\xa2\x1bI\x97\xdc%@\x19^DQ"\x96\'@\x08R.\x9b8y/@\xa6\xd0\xc8\x06\x1cr,@\x84U[I\x0e\xb8%@h\xd5\xe2F\xd3\x930@\xa5\x8eiY\x0cJ(@?\x8db\xc2\x8e\x9a\'@\xa7\x05\xa9}\x94\xea,@Ys\x98+\xaa~%@\x81>\xc4\xd4\xce\xb30@\xb0\xd9c\xa0\xb8\x15.@\r\x95\xc03\x81a-@\x8e(\xd4\xe4\x96i)@K\x18\\\xb5\xdb\xe6+@\x07:\x95Sg\xcd0@\x00\xb6\x82\x1d\x10\xb6-@c\xe3\x8f*\x9a\xff(@{\x13U\xb7\xc5\xec,@\xec\xd5\x9a\xcf\x1d\xcf&@5\x10\xe0\xf6\xbe\xe6-@\xed\xe9\xefUi\xa0-@d\x8f\x9e;\xaa\xa0%@-\xbd\x18~\xd5\x91(@\x16\x93l<\x7f\xb4&@&]Eh]y/@\x86\xd7\xd2&\xfa\x19,@K\x82\xb31\xc1\xf7&@\xd7I\xe5\xa5\xb41-@,_G#%n/@\xbdn\x19\xf8^\xae&@m6"\xe9B{-@\xba\xdd+\xde\xd7B&@@\x0b\xacj\x9cb&@V\x01U\x08K\x96/@}Pn\x11\x83\xaf&@\xec\x15\x19\x92f-.@}\xed\x8e\xa8\xac\x89-@\xbb\x0b\x9c]\x1a\x93/@-\x05\xbf?/\xa5\'@\xc4;\xfd\xde\xc49\'@\x16\x10\xd8\x97(\xaf0@\xfd\x1cK\x01\xed~-@3i\xec&\x82;)@\xaa;\xfe\xd9\xa9\x9b&@\xb0g\xb1jo\xc5&@,\x92\xce\x86\x97y&@7Izy\xdf\xc8&@F\x15\xdcm\x97\xa9\'@\xdb\xe5xk\xc9\x8e\'@^=\x15\x15\xb2\xe2&@+O\x1e\xf7\xe9\xe3&@\xc6=\xcf\xf1\x19\x91(@5h\x99\x0cK\x05\'@;\xb6+\t\x7f\xa7&@)\xbe\xacS\\\x99&@_\xa7\xfdv\xde".@Y\xff\x1c\x11\x88%/@\x82\xa9\x80[\x17\xae%@A\xfe|\xd1\xd2\x08&@\x18\xc3\x04P\xf1\xc00@\x1f\xd6\xbb5?\xc50@\x8b\xb3\x8bX\x15\xa10@\xf1Z\xd5\xf8\x9e".@\x1e\xfb:\xe2\xb5v&@2\xfe\xc1\xfa\xc6\x9a\'@G\xf9<\x82\xcdb0@\xd4\x88\x8d\xf8\xb0\xb70@\xcd\xf2:\xf2\xdd\x8e+@Z\xdb\xd89\xe5\x82-@\t\x17\x95\x84\xdc\xb9/@\xe3\x95\xedJ<\xc40@fms\xda\x91\xd60@\n0\x81\xdd\xaf\xf5%@u\x8bP\xf8*\xc3%@\xef\xed\x8dlGL+@\xb9\xc1\x8d\xba\xb3n-@\x96\x9d\xb4\x1fW\xe5/@;\x92\xbc\\\xd6\t*@X\xcb\x80@\x86l-@\xcd|\x9a\x80gK\'@{2b\xf1~\x99)@\x9f\xe4z\xa8\x9fy-@\x0f\x05Y\x9e\x87e,@\xb7\x8d\xbbV\xcb<,@\xf8\xd3\\\xd2AP*@\xdf\x1f\x95;\xce\xea%@\x9f\xfb\x18\xf3\xe7\n&@\xf7\xc3C\x83n\xf8\'@WtJ\xecqv&@9\xd9H+\x89\xc9&@\xbes\x92?\x15`&@\xca\xe3\xf7\xfcxJ&@\x87,\x02\x98F\x1a*@\xd6\x0c\xdc\xd5\x87!,@s\xf4\x10\x04G\x900@\xc3\x8e\x89\xe9\x8eu\'@w\x9a\x8a1s\x9f0@\x9enO\x87\xb8h\'@\xea<\xb4B\xcc\xad(@\xc3r\xb8\xd6\xba,&@\xd9\x0e\xf4T\x0e\x1f*@\x9e\xe2o\xbb\x00%&@~}gB\xbeq-@\xfe\x80\xf3\xc4\x93^&@\xb8\xb1(\xcb\x95\xf60@M\x8bx\xdc3j\'@\x00\xb9\xa3I\x97v(@G\n\xbe q\xbe)@U*\xdd\xd2\xbf\x88&@\xfc\x97\xbe\x96\xe8Q*@\x93\xdar\x88\x1a\x16)@?\xa8\xf2\xe1\x0c\x97&@\xee\x0b?\x87\xea\xfd(@\x9b\x9f\x16\x10\xcd\x05\'@\xb9|\xef\x14\xb6\xb4&@\xa1\xa7;Q\x8d\xb0*@2.|?\x03\xdd&@Y\xa3"\x84\x95=-@\xeb\xc4\xe1\xaaT\xdc(@\x9an\xf4\xf8!v,@L\x9ap\xcc\xb0\xce(@M\xf7\xba\x05\x0fk&@F\\\xf8\xefd\xb4&@\xe6\xcd\xcd\x9c\x9c\xcc.@\x14\x95^\x9a\xc9\xea0@r\xfc\xab\x88\x01\t\'@\x8a\xa5-\xde\x8e\xbe0@\xcb\x08\xd4\x11\xc3\x9f%@)\x0f\xe1\x92<\xf5)@\xc2\xfa\xf4\xe8C\xba,@\x8cUz\xd9\xa3\xec0@\xde Oz\xd0\xcb,@\xab\xdcf\xe1\x11\x12\'@\x87\x19\xdc)M\xa3%@A<\xa3J\x11\xef)@\xa7\xd7\xac\x8aij\'@\xef\xe6\xd2ss\xcd&@\xd9\xa7\x0b\xe4(\xd10@f\x12(\xa2\xc3\xb5&@\x17In\x92+>-@#\x820>\x9f\xd70@\x9fa@2\x0e\x9e&@\xb1i\x83\xdc\x8c\xf6&@S\x07\xea.[\xbd)@o\x1bA\x00\xcd\xa9.@g\x15\x94i\xc9N(@>\x94{\x988\xbd&@\xa6\xa7\xccU\xf9w\'@\xeb\n\xab\xc5Y\x1b-@\xe9\xc5\x12\x9a\xa6U0@\x96,|E\x91!\'@\x89\x86\xc4e\xc0\x18,@\x9a\xce\xc6uO\r.@-v\xabL^*.@^\xf0\xcc\\\xd4\x15*@\xc6\xbc\xb6\xa7\xd6\x060@\xbfRo\xb4\x13\xc4,@\x0cu\xe7\xf8in)@\'c\xceJ\x1dn,@v.\xe6\xbd\xde[+@y\xda\x04\xa8\x1b\xeb,@2A\x16\x15r\x8e\'@\n\x1f\xa0mv\xfb0@s\'e\x00b\xa40@;mw\xa7\xb2\xf70@>\n\x8c-1\xb3)@\xd7\xbd)\x0cI\xdb(@\x16\x08\x8c\xee\n\xf90@3\x0e\xdb\xfc\xfb\xa8)@{b5\xb1\x14\x19&@3\xbee\x0e\xdc\x13\'@|\xfe\xcc\xab\xa2\xa3&@\x99\t>\x7f\x83\xa2/@=B\xd0\x13\xb9?.@E\xacl\xee\xc1\xa8&@\xed\x92\x8bp\xad\xc5%@\xe6u^u^\r\'@\x1f\x12T\xceC\xd2(@U\xbd\xd2\xe2_i.@w\xb5\xaa\xe0`\xcd,@\xbf\xec\x0f\xc9\xc0\xe8.@\xfbf\xcdU)\xec\'@\'\xb1WpQ\x05(@\xf99?\xcb\xbb\xec0@\x05E\xdaL\xe0\xc3,@\xb9\xcc\xf7\xb2\x0eR,@ \x19\xf7@\xdd\xda/@@\x84\xf8,\xd2=-@\x91\x93\xff+\x9e:,@\x04B\xc8p\xbd\x08(@\xb4\x13x\xfa\x94\x8d%@3\xea\xf2\xde\xa2\x9d,@`\x02\xf2\x85\xae\x17\'@H\x13\xe4J)\x85,@U\xc5\xda\x02l\xd1,@Z\xf3jI\x8c\x82-@\xa4\x06\xfd"\xb1\x0b*@\xf4X\xb27\xe3]&@\xdbLy\x1f?\xbb,@Cw\xbd6F\xbe-@2\xd3\x1d\x84\xb2O-@\x9f\x1b\x90\x83\x7f#-@\x18\xeaf\xd0\x16\x92-@\x0ey\x818\xc4G0@Y\xe0-\xd8\xeb\x0e0@"\xba\x8a\xbc\x9bO&@\xcb\xd2\'\x9a\xea\x8c/@{\x90\xe6\xa8\xa5m0@\xe7\xa4\xf0\xec#\xd3,@\xc5z\x06\xae\x00;-@\xb3\xb1>2\xdeP.@-\x0e"\xc1\xb1&-@U\x10t\xc7_f1@\xbcX\xa4\x15\x8c//@q`{s8\x16-@\x8fcJ\x03O\t.@!\xc9\xb0\x0c"\r&@\xefEZ\xcd\xb9\xc2,@T?l\x14\xfa\x8e\'@\x84\xef\xdeG\xdf\xea&@6\xa3Z\xe2i\xbb-@\n9~\xb8[\x88&@\x0b\x86R\x7f\x97\x00-@B\'\xd9\xfb\x9b\xab.@rI8h3\x18/@\xd6\xbcHM\xed\x1e&@Mk\x13\x15y=0@\xa0"\xba\x84"\xeb(@4\xa3\xad\xb3\x15\xab(@}\xa5v\x95\x94\xf8(@\xdf\xa5\x9e\xe4\xe5\x190@\rD\x91`\x9b\xa2%@\xf5\x01\x8e\xc31\x80/@y\x9c\xeag\x18\x84-@\x00\x9e6v\x1a\xb6/@\x19\xfc\x84tv\xba-@dZ\x1e\x9b\xdc\xce(@i\x8c2D\xd7x-@{\xf5\xce\xaf\x1b$0@-\xa1\xd6\xb3\x8ao/@P\xb9+\xf2\xb8\xf01@K\xba\xc8\xad\xa1\x84&@\xd1\xaap\xec1\xc3/@\xa9\x89\x8d\xf5\xcc\x0b\'@u\xc8\xb7\tm\t0@\x1ek\xa8i<22@\xdd\xc7\x12\xcf\x12e-@\xac\xd7\xaf\x88#\xfd%@\xc92uRF\x11\x18@\xdc\x19U\xff\x1e\x9e-@kV\xe4#\xcc\xa0.@\t\x17\x99\x89n\xac0@\xc7i\xab\x17\xac\x070@\xb8c\x81U?4/@\xb3\xad#N\xa5+.@h=\xe4\xcc\xf5t&@f\x01\x8c\xb2\xc6L.@\xb9\xe5x.\xa1\xe6-@U.\xc1\x14\xfe\x96,@\x8b\x01\x8a\x1b\xf0\r/@\x1d\xc6\x94\x92\x1a\xe2(@>\xee=\xe8L<"@\xc0K\xd3S\x94\xf2/@/:!&\xe9\xf1(@\x13\x9f\rS\xc0\x92)@\xf53;\xa2\xaf\x031@\x85\x96\xaa\xc0\xe3x,@\xed\x93o\xaexN0@m\xbe,dx\xf6\'@\xacW\xab\x13\x85@\'@2d\xd5mMi/@\xd96o\x9d\xe82,@\xd6\xd9\xaf\x12\x8a\x8c.@^+\xea|+\x0b)@\xb1(\xd9\x18\x83\x18&@\x1b1\xe9tQ\xb0.@=9 \xff)\xc7-@!\x97bhGG(@\x16\x94L#\x08\xf0,@W\x9b\x87\x19]\xf1,@\xf9\x84\xe4\\#\xb9-@~\xf8`q\r\xd60@\x95l\xdd\x1f\xbb*)@\xb2g\xdb\xd7\x96((@\xc4X}\xe7W\xcb-@Fu\x952c\x0c-@\xa9\xeei\xafW#-@\x97\xf0\xc6K\x18\xce-@\x17)8\x99g\xc7-@\xda\xdc\x0f\xb6\xcf\x02)@\xf8\xde\xed=\xc8c%@\xa08\xc1\x98t\xda(@_\xff\xf5[\xe9\x910@fr\x14\n\x05\xe3-@\r5\x05\xf4_\x01&@JE-Cri)@\xa8|j\xcdv\xdb+@B\xe8my\xea\xe6-@\xd1\xa4\xdd\x89P\xac-@\x89\\\x879\xcd\x960@\xf7\xfb\xa6\xfe\xc4\xc0(@\xf5\x92\xeaT\x94N&@m\x01\x9b\x89C\xbe.@\xd9\x95\xe9@}\xa3(@&\xe0\xe3\xba\xf1z,@\xa1b\xe0\xedSE*@\xef\xf5\xa4"\x9b\xbf-@\x03\xdd\xd3]\xd8\x8f-@\xd1\xdaJ\x9d\xb9\xfb%@_\xb7\xeb\xff\xccm-@\x9a\x85\x13|\xdf\xbd%@\xbc\xa8\x8fV\x14\x96.@\xa9=D\x14\xd22-@n\x14\xef\x87\xb0\xb40@\xa9Sw\xd5\xefs(@?\xd1Mj\x92\x00*@\xbd\x18e\x10\x9fJ-@\xa1\xddg\xd4\xf5\xdd-@M\xa6X\xdb\xe8Q-@\xa1\xf3B\xf71\xbd-@\xc7\'m\xea\xd4\xca.@y\x12(\xd0S\xbb.@\x01\xa9\x8d\xa9\x9f\xae.@\x15\x01\x99m\x98\x04-@\xe5\xa9R\x92\\\xc6,@ .Cju\x91\'@iAC0\xc2E-@"\xbd\'M\x17\xfa,@\xa3\xda\xcd\xe5\x82A&@\xfa\xdf\xf5\xef\xdb\xec.@\x81C\x14|\x92\xec&@@\xe8\x06\x94\x91\xe60@\t\x96\xd5\xc7\xdb\x1e-@\x98\x86Q\xb9\xf0\x8e(@7\x98\xe5\x8aAj-@\xea\x95\xa0\xbc\xb9\x98%@\x9d\xd2\xce\xb8\x9f(&@\xe8\xb7\x89\x99\x0cq&@^r \xf7\xeey*@C\x8e\x15!\xe8\xf00@|\xe8\xaf\xae\xae"(@\xa0)_\xad\n\xcf*@H\xe4\x84\xf8y\xa6(@\xf6\xe6\x08\xf6p\xf6-@f"\x95\x94GO\'@">\xe2\xf0t\x8c-@\xaa\x9d)T8\xdc0@\'j\x950\x82\xef.@\t\xcc\x1f>\xbd",@\x98\xef\xec\x8f-\xcd.@L\x95\x06\x11m\x85\'@\xd9/+\xb4\xf9f-@'
p16
tp17
bg3
(g4
(I0
tp18
g6
tp19
Rp20
(I1
(I4446
tp21
g13
I00
S'y\xa5\xe5\xc3\xeb\xe4S@\xbd\x8c\xb8\x04g\xdeS@\x1c\xd8\x99\xf5R\xeeS@|?m\x13\x95DT@\x07)]\xfd7\xc8S@\xa6\xe1OQ\xce\xb9S@\x9f\x9a\x00\xa7Y\xe6S@-E\xc1P\x89\xd8S@X\xba}3\x00\xebS@\x93u\xc1\xc3z<T@z\x9e\n1\xbb\xdeS@\x87\xac\xbe4Q9T@\xf9\x13\x8f\x92p\xd5S@\xb3\xa6\xacl9<T@\x84C\x1e\x97=\xe3S@*\xb5\n\x1a\xc4\x11T@\xae8\x9a\x8fl\xe3S@\x8ap\xf52\x03\xe8S@\xa0\xc2\x1c\x83\x9e6T@\xae\xcb1\x9e\xfbNT@\xf5E\x04\xcbL\xd4S@\x83\x86\xfd|\x8e\xecS@\xc9\x8b\xa4\xafQ(T@-\xad\xd6\x7fj\xf0S@8|zO\xf1\xebS@\x1a\x14o\xcdW\xd3S@\xa4r\xd7\x98\xbc\xebS@\xdd\xb6\x98Z\xf9\xbfS@\xbc\xad{\x12\xab\xb9S@\xc7M\n~\xf4\xe8S@yVN!B\xdeS@dHz3z\xe6S@\x17\xe4;\xe4f\xeaS@\xfb\xe6w\xdc6\xdfS@\x8c!\xfe.-\xf4S@\xa5\xb1y[\xf5\xe6S@\x9e\xbfr\xc42&T@\xf8\xf3\xa3\xdd\xd9\xe5S@gu\xa3\xb6\\ET@\xad5\x88\xa8\xe1\xe7S@\x86G1\x02T\xe3S@\xe0\xa7Q\x10l\xe0S@N6x\xc0w\xe7S@*\xeao\x95\xbf\x12T@\xc6\xb8\x7fj\t\xe9S@\x86\xb4\x83\x94U\xe3S@\xa1\xe7y\xad&\xe6S@\x9e\xaf\x17\xa0F\xe3S@\xf5\xd5\xc3k>\xc5S@(\xbd?\x07\xc5\xe5S@eeV\xcc\xfa\xe4S@\xa70c\x14};T@p\xf4xQX\x9dS@\xe5\x11|\x9d\xb1\xa1S@4b?\xa7A\x9dS@\xe0EH\xfc\x8f\x9dS@a\x8d\xef|\xad\x9cS@\x13\xdajS.\x9eS@\x13m}\xce\xf3\x14T@\x88\x00\xd2\xdb)\x9dS@\x88\x07 gc\xf4S@\xbe\x1f\x10+\x85\xf0S@\xf7}\\$W\xafS@K\xa7LF`\xf4S@\x88#\t\x96\x12\xa2S@B\xd1\x1b\xd1{\xa3S@\xeb}}>_\xe2S@j/\xccCJ\xa1S@\xd6\x11\x8e\xa1\n\xabS@a\xcf\x0f\x1a\xbb\xf3S@\x9b(\xef9\xa5\xf3S@`\x84\xca\xe1-\x9fS@`X\xd6P\x17\x9fS@\x9c\xca\xdc\xfe\xae\xa5S@\xb0\x1e\x9c\x84\xa1\xeeS@\x86g\xae\x02\xc8\xb3S@\xcfa0\xe4\xf4\xd7S@\xd7\x1e\x9a[%\xafS@\xa7k\xdb\xed\x87\xeeS@\x8b0\xe0~\xeb\xf5S@\xefV ;4\xf3S@V.\xa0\x82\xf8\xd2S@\xc6r\x81\xab\xb6\xf6S@x\xc0\x96\x03\'\xafS@\xa8g\xdd\xb9\x04\xefS@\xb7F=N\xfe\xf2S@\xa1y]`\x83\xa4S@\xa5K=m\xea\xeeS@\xd2j\x9c\xeb\xca\xf6S@(\xdd\xb7`\x8e\xb4S@\x10\x87e\x8dfOT@K\x98\xb0\xf8\xa5\xa5S@\x05\xae\x7f,U\xf6S@rT~\xbc\x98\xd3S@\xbf\x04//?\xe3S@\xb2\x94O\xaa\xa1\\T@\xe7EE\x81\xd4\xe4S@\xaf\xb4.\x0e\x9c\xaaS@l/Ss#\xf2S@\x13\x95\xdeT8\xf6S@\x15u,\xb33\x99S@b\x9c\xb7\xd1\x98gT@|\xb2T\x9e\x9c\xdeS@\xed\xf3g7\xff\xabS@Qhtw\x0b\xf6S@\xe9\xdcO\xc3R\xb8S@\xb0"\xf4\xa1+\xafS@QW>\xe9\r\xddS@\xc2\x8e%\xe9\xa1\xf4S@\xe3l\xfc1n\xb6S@\x82\xbfK{\xfe\xb8S@\xe0\x18$\xe1\x12\xf4S@\xe8"\x14kz\xf5S@\x14\x05\x00\'\xdd\xf4S@\xae\xa3\\\x7fO\xaeS@l\x0f\xc4\xa8j\xe4S@j\xa7\x1c\xe4l\xf4S@\x97#4m<\xeeS@\x8b\x86\xf0\xee=\xeeS@.U1\x8b\xc4\xa7S@u\xd165}\xf4S@\xcf\xa7\tj$\xf4S@c\x9e\xe9\x81\x10\xf3S@:DS\xec\xfb\xf2S@\x80\x83\xb2!\xda\xf3S@\xea\x1fr\x93{\xa9S@k\x85\xe5\x0ev\xbdS@9ad\xa6\xc0\xa9S@\xcd\x94UL\xd1\xa9S@d8\x9e\xb2\xba\xf2S@D{v\xb9A\xe1S@j\xcb\xee\xe5=\xeeS@;\x99\xff\xdd\xec,T@\xe5C8\x04\xf2\xf0S@?\xc3;\x90\x19\xe1S@\x7fArw\xf0\xf1S@\x04\xc9\xad\xb7\xef\xecS@y\x11T\x0b\n\xedS@m{\x84<\xe2\xaaS@J\x84\xca\xc0K\xa2S@\xc5:\x146S\xb7S@\x89\xaa\x95\x92\xdf\xe0S@ru\x0fg\xd9\xeaS@\xcb\xb0\x197\x04\xb3S@\xcc\x06\x1c\x9bk\xb7S@<E\xcet\xe4\xebS@\xe1w~\xbc\x87\xedS@p"\xbc\xdaV\xd2S@\x19m:RB\xfaS@\xb6\x16Y\xeb \xa9S@\xc2\x13RL\x97\xf2S@\x91\xb7\x11:\xb7\xebS@\x95\x1b\xd2\\>\xfaS@?\x9c\xcdHh\xebS@Yn\x8a\x04\xb0\xe9S@\x8e\xe1\x93[r\xe9S@T\xfa\x91]I/T@\xa3\xc9\xd9\x1e\xadCT@j/\xa6<\x1c\xf1S@w,f\xf8\x87\xa7S@E\x7fDUI\xf0S@\x8bMj\x07\xe9\xeeS@\x9a\x90\xc2\xe6\n\xeaS@\'\xfaT\xad\xe5\xeeS@XNwf\x9a\xcaS@\xc8\x04\xa5!\x10\xf0S@\xd7\xa6V\x9e,\xf0S@\xaa\xda\xeb~\xed\xbcS@fC\xa0\xe4\xf2\x9aS@R@\x9b,\x84\xf1S@q\xa3t\xc6\xfa\xf1S@\x11\xa2#\xcb<\x97S@J^u\xb2\xdc\xf1S@\xe6"\x83I\xc8\xddS@\x13B\x99\x0fp\xe0S@\xc3\xda\xb1\n\xea\xd9S@]\xa2"\x9eP\xf1S@\xe0\x84A\x05o\xc8S@\x06I\xfa\xb1\xe7\xedS@\xb9\x06\xed\x00\x01\xeeS@\xdf\xd1m$\x19\xf1S@7aQ\xa5\xe3ZT@^h\xb2\x1c0\xedS@\xbe\xca\xf56\x93\xc7S@\xca\xe4\xdf\x13w\xc7S@ \x8cXk\x9b\xc0S@\x1f\x18\x80\xa7"\xaaS@hg\x04\xc5\x7f\xc7S@\x1en\x17\xd0\x1d\xc2S@\xfa\xd2\x01\x04\xdd\xebS@\xd6\t\x0c.\xf6\xd8S@\x16O\x9f\xf3\x8a\xe8S@\xaa\xeeyK%\xd4S@[\x9f)S\x9e\xa3S@\x0c\xc4\xe9\xcb\x96\xa4S@\r\xe3\xd2\x1b\xf9\xc3S@\xeeU\xa3 \xdc\xeeS@\xc1\xa8U\x1f\xac\xeeS@\x9a\xd2{V\x87\xe8S@\xd1\xa9\xcc\xe9\xf5\xc6S@\xa4\x0e83\x95\xefS@\xad\xd4/6\xa8\xabS@\x86\xef\xaeZ\x82\xd3S@\x8dz\x94\xd1\x80\xa0S@\xff\xea\xec\xd5\xa1\xeeS@\xe4zUs:\xc2S@;_\xa5\xf8\xc8\x9fS@58{\x162\xeaS@}\xcf\xe0\x05\x1f\xcaS@\x9c \xee\x0c(\xe3S@\xde\xf6\xcbY\xce\x1aT@\xd2~\x1d\xec\x15\xedS@\x9d~\x0fA\xd6\xc1S@X\xe1\x99\x9e\xe4\xedS@U_\xf4{\x85\xedS@\xc0\xc2Wek\xc3S@\x15\xf0\t\x13\xcb\xebS@q\xaa\xc6\x90<7T@r\xcd?;\xfb\xe9S@\xe1\n\xe3\xfdA$T@\x9a\xf1\xda\xd7\xac\xc3S@\xe4[W\xe8{\xebS@xA\xb0\xe2\x88CT@\x043\xeb\x8bz\xebS@\xf1}\x16\xd9\xc4\xc3S@\xf4\x02w\t\xa8\xedS@(p\x00B\x16\xf1S@\x05\xfa\xe4\xca\xc6\xdaS@\xc8E\xb3+\x89\xebS@\xcd\xf7\x9b\xb9N\xedS@\x89\x914\'h\xeeS@\x16\xfb+\x14\xca\xc3S@\x8e_\x9b\x17\xe0\xf0S@\x1cS?[r\xedS@N\r\x1e*\xc0\xccS@0T\x07\xf5p\xe2S@\x1cm\x9a\x11\xff\xebS@\\q\xfd\x12D\xecS@;@\xc6\x1f\xe7KT@a\xe7*\xb6J\xe2S@\x0b\xc8\xdf\x81\xa7\xc4S@y\xe2\xc7yz\xc5S@^NW\xbd\x11\xdaS@S#\x99\x9fAhT@\xd9\xf4G\x9e\x8c\xe6S@\x000\x1f,\x7f6T@\x19R\xcd\x82"\x8dS@\xa6\x90\xa1C\xed\xebS@\x01\x11\x12\xef\x03\xecS@\x9et\x02E`\xebS@\x960\xbf>\xd4\xb4S@jz\xcf\x1b\xf8\xe9S@v\xc3\xae\xff}[T@\x1e\t4\x86C\xf0S@\xd7\x82\xf9\x94\x01\xf0S@\xef5\xc5C\xa5\xd7S@^b\x1dN\x83\xeeS@\xa29!\x04\xc3\xc5S@Z<\x1et\x97\xcfS@\xabt\xc7\xd6\xfc\xe2S@\x92\xdd\xd6\xbafhT@\x13\xed\x10R]hT@\xde(\xdcZ\x95\xebS@\xc9\xd4\xfa\x96\x8f\xe8S@\xd4\x82oGn\xe8S@\x87\xc7;\xebX\xc3S@-\x81\xab=\x91\xb6S@\x14\x05@R\x1e\xeaS@\xa44\xd9\xea#\xc8S@=\x1a\xfeRx\xd6S@\x8d\x9e\xd9\x1c\x02\xb9S@Fx\t9w\xe8S@:\x12\xb1\xc9e\xebS@H\xb8\x08\xb6b\xd3S@\x91\x84\x03\xed\xe8\xcaS@\x19\x9a\xfa\xda\xa8\'T@O#\xc7\xaf\x01\xc9S@j\x9cm;C\xdbS@i|4\xc6Y\xdfS@K\x95\x02\xd9\xb0\xcbS@\xa8|C\x03}\xe1S@\xbc#\x197\xc0\xc8S@\x91\xee\x1d\xeb\xc8\xd3S@}\x01\x11\x91\xb7\xb9S@C\x0c"\xadx\xe6S@\'\xc1\\"2\xeeS@\x0f\xe8.g^\xe9S@\xe7\xdbU\x8ck\xcbS@{\x870g+\xc9S@\xebz\xb3D\xf4\xe4S@\xc6\xe5s\xe2j\xd7S@$\xff\x1dK,\xc1S@\xf6md\xd2\xd2\xc9S@\xa9\xb7s\xc2\x89\xcbS@\x92\x95\xd8\x80A\xe0S@Q\xa3\x18Z0\xeaS@U\xaa\x8c\xd9\xb4\xcbS@z2\x93k\x17\x16T@\x82\xe7D\x14|\xd5S@\x1b\xff\x06ji\xc2S@\xc3\xd4\xe43\xd4\xe5S@p\xdf\xcc\xcd\xd3\xe9S@<\xa7O\xf9\r\xd5S@\x0f\x1bB\xfd\xda\xc4S@g\x81\x12J\x98\xc0S@\x7f\x9d\xf8\xc8\xd1\xbcS@\x85w\xc2\xef\xbfCT@\x83\xc5\x83\x1a\x10\xccS@\xd3\xbd\xb8n\xc8\xcbS@\xf7e\\\x1bG\xcbS@\xa3\xa6\x0c0c\xcbS@\xf3Sk~\xf3\xe5S@\xaa\x93\x8e\xb2\x88\xecS@\xe2-\xd4s\xec\xd5S@P4\xd7B\x1a\xe3S@\xfa\xbe\x03BK\xceS@E\xa9\xa0\xa0\xd7\xd4S@\xa8\xaf\xf4\\\xcc\xd4S@\x94M\xf7\x19b\xd5S@6\x8c\xaf@0\xd5S@Q\xc9f\xb8z\xecS@\xa3\x19"iL\xceS@\x1dQ\xda\xb6n\xd5S@\xdbM\xce\xb3\xe5\xcdS@:9D\xfdeWT@\x87\xa5\xa2\xe7\x84\xecS@$t\xea8g\xdeS@\n\xbe\x92\xc8\xab\xcfS@\xc2,\xd2\x19\\\xd6S@u6N[3\xd0S@\xbc\xf9\xb5\xdfe\xd6S@y\xaa<\x9f\x04\xcdS@v0\xfb\xe4\t\xcfS@\x92\xee\xe55~\xd2S@\x91\x82\xc5\t}\xcfS@\xe1ui\x87\x8f\xb3S@o\xafB\xc9J\xcfS@\x13\xb7(\xbaC\xcfS@\x82\x8b\xe1\xd5\x90\xd8S@^\xd6$\r#\xe5S@\x8b?t\xc5\xa8\xcfS@#t\xce\x15p\xd8S@F\xf6\x0e\xbb\xf5*T@\x1f<V\xf2W\xd4S@\x8c\xb2l\xd0\xd6\xcdS@\x97rr\xb4\x81\xd0S@\xe2q\xbe\xcaZ\xe4S@(\x03\xdb\xf4\xb7\xd3S@{\x06\x04&\'\xbdS@\xa8\xaa\xd93\xe9*T@\x037\x1d\xf5L\xe4S@l\x8d}\xbb\x80\xe4S@&v\x91 \xdd\xb7S@\xbeC\xf4c\xf9\xd9S@J\xbb\x7ff\x04\xe4S@\x99\x1e\xa4U\x9b\xceS@\xd9W\xaer\x7f\xceS@\x04\xa2\'\xf1d\xceS@\x8am\x84\xf1\xbb\xceS@\x86\xf3,9\x03\xe4S@f\x17(q\x9e\xb3S@\x8dJX{\xa8\xe4S@\xed=\x9fp\xab\xb7S@\x9e{\xbf\x15\x96\xddS@\x0eN\xa4\xb1{\xe4S@3\xbb\xf8)\x87\xe4S@;!R\x15E\xebS@\xc74m\xaf\xd6\xeaS@t\x89W\x91p\xdaS@\xf6@L\xac\xea\xe4S@4*]~\x0b\xd2S@\xa0\x93G\xcc\xbf\xd0S@U\x8f\xaa\xb9\x89\xd2S@\\t\xfb\xd07\xc9S@\xb3\xda]=s\xdbS@\rm\xaeA\xc3\xd5S@0w\x11\xe5m\xeaS@\xfa~^\x8b\xa5\xe5S@\xe2B\xe5N\x14\xd3S@&S\x0eo\xee\xd1S@E\xb1\xdcD\xa2\xd1S@\x11#\x08a\xcf9T@f\x06\xd74\xd4\xd2S@\x81\xac\xfby\x98\xd2S@1]N\xdd\xbf\xd1S@P\x9a\xa6Xr\xdcS@\x1fPA\x10\x8e\xd3S@\x07K>\x11\x93\xd2S@\xf5\xd8\xaa\xf0\x86\xd3S@\xe2\xcb\xe2\x0bM\xc8S@dLDv_\xe5S@K\xaf\x9c\xe3w\xd3S@\xd6\xff\x1b\xca\xce\xe9S@\xeb\xc7k!`\xe6S@\x92\xf6\xc5\x1cd\xd3S@\xd5}[\n\xfe\xdbS@\x1e]\xa7\x15\xdf\xd2S@\x82L\x0bmV1T@\xc2J\x98z\xed\xe3S@\x0c+\x9e{\x9a\xbfS@\x81\x98\xad.\x1c\xe5S@)\xd9\x91yF\xdcS@~\x86\x05\x12\x85\xdfS@\x8d\r\xaf\xe7\xda\xb8S@\x9f\xe6\xaa\x96x\xddS@l\xecy%\x83\xdfS@\xedL\xc6\xb5\x9e\xd6S@S\x14V\xded\xd6S@\xdek\x84\xaf\xe8\xbcS@A/,=I\xe3S@\xd2\n\xf6\xcc\x87\xe7S@\xbcxD#\x8e\xe7S@\xf9\x84G\xef\x14\xe0S@\xde+eLZ\xd4S@W\xb6/\xba]\xd2S@8D*z\x84\xd6S@\xa4"G\x9a4\xd4S@\xde\xf2\x0f\xa1\xf4\xdaS@\x86\x01x\xbbI\xdeS@M\x8eh}\xd7\xc4S@\xe1\xa4\x9a\xf48\xcaS@\xcc\x91\xa0\x04\x10\xd9S@&\xa5\xb8\x90\xcffT@\xcec\x9c\xb6S\xd4S@\xfc\x01Z\'9\xdcS@0T\xc1U\x8e\xbdS@\xbeX\x9e\xf9\xab\xb9S@\xfb\x95\xdf\x1f\xd1\xe1S@\xa7\xd8\xa0<\x85\xd6S@\xfa\xfe!\xbf\xa9$T@\x00;\x92\xae<\xd9S@\xd3y\xfd\xc3\x04\xbeS@\x1b\xa22\xd6d\xceS@\x96\x90\xf8\x0c\xdd\xc0S@\xfd\x01\xa6\xf4%WT@\xa3i\x07IE\xdfS@-\xf8\xa8)\xcb\xc5S@\xa1\xd3\x8a\xb4\xa5\xc5S@\x13p\xd2\xde\xe3\xd5S@\xa5\xf1\n\x16f\xd0S@Y\xf0:\x99\x13\xe7S@\x99\t\x01 \xeb\xbbS@\xbd\xec\xd2\xd4\x00\xccS@-\x02\xd0?\xff\xe3S@2_\xcbk(\xc6S@\xca\x99\xdcd\xee\xbbS@\x84\x80\x1f\t\x06\xd1S@\xf0\x93\xaf\x7f\x0e\xc6S@\xa5lF\x1e\'\xe1S@\xc1\xec\xeb\xfe\xc4\xddS@\x86\xab\xdb\x063\xc6S@\x8dv\xb0\xd2\xfe\xe6S@\xae\xa9\xba\xeb\x15\xe3S@r\x07\xc3\xc3\xaa\xdfS@\xcf\x84r\x82~\xe3S@KV\xb8\xbc\xe9\xc5S@I\x93\xf0\xa5\x92\xd7S@\xa6\xc1\xa4P\x88\xd7S@\xcd?\xdc\x9c\x8d\xe2S@Ro]\xf7\x01\xe3S@\x02\xda\x06\x94\x9b\xd7S@\x9e\x7f\xc4\xa5\x91\xe2S@W\xfa\x9f\x96\xfa\xe2S@ \xf6-qC\xcaS@\xae\xc4R[\xa4\xe0S@tg\x87e6\xe3S@\xf6\xde\xda\xad\xe8\xe2S@\xe56\xb7\\\x86\xd7S@A7\xb5\th\xcaS@\xeb<\x88\x17#\xc9S@T\xd3\xc3q\xa7\xe1S@f\xfd\xce\xc9/\xe2S@\xd5/\xddi.\xe0S@\xb7Z\xf3\xa5\x91\xe1S@\x9a\x0f\xf3\x17_\xd8S@j\x83\xb4\x1c\xbe\xb6S@\xd3ig\xc2\x12\xd9S@\xc9\xee\xe5\xfbX\xe0S@\xa0\xf9\xf2"\xee\xc5S@\xa1/\x8c\xeeR\xdeS@\xc8s\x80~\xd5:T@\xa4N,\x9b\xae\xd8S@\xa3$p\xc3L\xe2S@\x1c{\x85a\xd9\xbaS@\x8c\xcc\xdb\x9an\xe1S@\xc7\x8bGV\xa7\xe1S@\xf9Z\xfd!;\xe6S@\n\xe0\x93\x16]\xdcS@\xeb;\x10s\x08\xd9S@\xa2:\xef\xc8\xe1\xe1S@\x0cW1;F<T@\xdf\xa6\x90\xc4\xbb\xdfS@\xb2*&\x84\x84\xc7S@?(\x89\xc9P\xc8S@\x00\x8a\xe8+\xb9\xc4S@\x82H\xee\xa6\x8c\xe1S@W,\xa3\x95\xf9\xe2S@\x88\xed!\x1b\x86\xe3S@\x84\xf7R\xbfK\xdcS@\x03\xed\xae\x98V\xd9S@12\x94H\xe8\xc9S@\xb1\xbb\xb9\xaf\xbb\xddS@\xbf\xd2y\xb9\x04\xe0S@B\xa9cb\xf9\xdfS@D\xec\xca"\x82\xdfS@re\x19\xd8\xa4\xc8S@"\xa1\x88\xf7h\xd5S@\x18\xbb\xe5Sm\xe1S@"v\xa1\x8e]\xe0S@cx\xf5tR\xd9S@\xc3\xa8\xf2\xcf\xd7\xc6S@\x0c&\xba\xf4v\xe1S@\x821\xb3\xe5l\xe2S@\x96Cu$F\xe2S@\x9f\x8b\xd0tI\xddS@\x98\x8a\x89\x00U\xddS@\xe4\xe0\xdc\x01H\xe0S@\xa2\xf2\xba\xab\xf6\xe2S@\xef\x95\x81\x19N\xd4S@\xb70t\x1b\xf2\xe2S@z\x9d\xb4\x16\xee\xc1S@\xda_p\xe1\x02\xf1S@\x84\x90\xcb\xd8;\xe9S@\x06m\xabJ2\xedS@D\xad\xfe\x10\x85\xe3S@>\xa6I^?\xc5S@\x97\xe1I\x89\xed\xecS@@\x1d\xcd\xc6\xa7\xedS@\x81\xc5\xcb\xc2\xe8\xdcS@/\xcd\x90\xb8\xa0\xb3S@S\xfb\xe3\xb4\xa0\xe2S@\x9e\xcd\xb2 G\xa9S@\x9e\xce\x9a\xce\x1a\xebS@\xc1-aN;\xd7S@\x90\xf5\x9bZ\x90\xe5S@L\x86\xb5\xd2\x03\xcbS@!\xea\xa4a\xea\xeeS@#\xa7\xfb\xe8\xe2\xccS@\xf7BI\xb2\x98\xd3S@{\x07wi~\xeeS@\x89\x16\x1c<\x99\xcfS@>\xc2\x93M^\xd6S@\x05\xf1-\xf3\xf5\xd6S@R<s\x97*\xecS@\x80\xea\xba4o\xd7S@X;\xe7\x7f\xcf\xcdS@\xcb\xe4\x18\x08\x9a\xa9S@\xf0\xa5 \xee\x9f\xf5S@\x7f\x18\x137\x99\xe6S@\xbd~k8(\xcaS@\xf9c/\xdf\x8d\xdeS@\xff\x9f\x19\xbe\x1f\xcbS@\xab\x93\\\x1c6\xd5S@Sc\x16:\xa8\xdaS@j>\xed\xfe\xf0TT@j\xa9p\xdc\r\xcbS@\xd6Q\xf7)\xd0\xc9S@~\x00\xc9/4\xdfS@\xb8\xda\xbdE>\xbfS@\x83\x83\x17^A\xd1S@/\xd0\xa7QE\xd7S@y3\xb4\xd9\xf1\xd2S@\xc5\x10|\x83\x90\xc6S@\xb8\x8b\x13\xb0\x95\xe2S@\x8d\x02j\xb1\xc0\xa7S@6\xa1O\x91\xf5\xd2S@\x17\xcc\xde\x9cz\xf4S@\xcc\xdf\xe586\xf4S@TL2v\xea\xdaS@H\x9b\xcb\xbd\x94\xa5S@\xa9\xdd/\xb8\x10\xd1S@b\xd9\x91V\x7f\xa9S@\xda\x02\xcd\x85{\xaaS@\x87\x8a\xa1\xdbL\xe7S@\xca\x1a\x19p\xe8PT@\xd9\xef\xbe\xa1\\\xf4S@}\x00mI|\xdeS@\xbd\x1d\xed\xe3\x1b\xe5S@v\xa3v\xdf1\xe6S@u\x9b7\xc3\xcf\xe1S@\x06\xf7t\t5\xccS@\x86\x02\x040\xab\xb9S@E\x12\xc1\xf0a\xb5S@fQ\\Q\x04\xbaS@[\x9c]^\x82\xe3S@:\x1cP\xee\x02\xc5S@+D\x9f\xe9b\xb6S@hiD\xcc\x1c\xccS@\xe0\xb6\x8a\xfb\x93\xefS@\xeb5\x8d4}\xf4S@`\x99\xa9\xbfY\xf5S@w0\x98\xcd$9T@f>8\x9d\xe2\xe1S@\xaf\xe8\xcf\x16\xc6\x9fS@b\x00\xba|X\xf5S@\xa1\x84\xa2-\x10\xaaS@\x01\x9ak\xc77CT@\xaeQ3O\xca\xd7S@\xb9W\x88\x04\x00\xd6S@\x8e\x98\xace\x96\xb7S@\x12\x90\x88\xaf\xf2\xaaS@\xcd\xa6\x98\x9fi\x8eS@\xd8\xb4-Q\xac\xf4S@FG\xc7\xea\x90\xf4S@\xabc\xea\xb1X\xe0S@\xb1-[\xbeD\xd4S@\xaew\x06\xcd\xe0\xbfS@\xcf\x94\xaaAj\xd6S@\xae\xab\xa4\x83\x05\xe0S@m\xf2\xa5\xcc*\xa3S@\xc8\xd2\x0e\x84\xe5\xc8S@\xba\x84\x94\xd4(\xa9S@S&\xddB+\xccS@\xaf\xd56Y\xf4\xbbS@X\x90R\x82\x03\xb5S@\x01,\x90\x91\xdbBT@N{\xb8T\xff\xe3S@x$\x96\xcbv\xf5S@l\xa6\x133\xae\xb6S@\xea\x12\xe6z\x98\x9eS@\xf6\xe7X\x19\x9d\xddS@\xca\rQ/\xa4\xf1S@#\x9d\xdfd\x9c\x9dS@2mD\xf0\x85\xb5S@K\xde\xd1\xfc=\x99S@\x1c\xc1D\x8f\x80\x1cT@Ej\xc7$\x7f\xa8S@O\xe8\xc8\x0b3\xf6S@\x99)1}\x8b\xf4S@={\xb1$q\xe6S@u\xcb)\xe2\x85\xa8S@\xcc,\xa7c>\xd4S@6\x1f;Y\xec\xe9S@\xdd>T\xa6T\xe3S@\x19L#\xd3\xd2\xa7S@\x05\xdbv\x13@\xe3S@\x0c\xb1X\x88[\xbbS@cK\xd7\xcdZ\xe6S@2"F\x95k\x8fS@%\xb1\x06\xc4\x8d\x9dS@a]aU\xdb\xa7S@/6\xc83\xfd\xa1S@@\x12\x17\x00\t\xe3S@@\xcd\xfc[\xe7\xa1S@\x0e\x1dpo{\xa8S@2\xca\x842\xa4\xf4S@\xe7N,\'=\xf4S@\xb1&4\x1f\x9f\xd0S@\x16D\x90\x9d\xbd\xdfS@1\x1f\x85\'\xe4\xd3S@\xca\x0e\\\xb98\xafS@c-^F\x05\xf6S@y\x07W/Y\xadS@#%9\xf8\x8a\xe2S@\xe7\xd8i\x14\x82\xe4S@J8\xaf~\xce\xa9S@[\xfcv\x94H\xe4S@\xf8\xe6v\xa8\x1e\xaaS@+\x18\xe5(\x85\xdaS@\xa0q\xd9\xe1\x99\xe0S@\x12\xc5\xa6\xf1{\xd6S@\xf4^\xc1J\xee\xf5S@=\xbf\x9e\x11u\xd6S@yHE\xaf\xe4\xf1S@\xd2\'\xcb\xecN\xd7S@\xbdr\x00N\x94\xe1S@\xf3~\x07"\x1f\x8dS@\x82\x11\xb1\xb5F\x91S@\xbc\xab\xa0\x0fL\xdfS@\x19\xc2\xb0\x88F\xe6S@;\xba\x8eqy\xdfS@\xe4I\xb3\xeff\xc5S@\xb4\xf0\xf0d\xef\xf1S@\x94W\x18\xe0]\xcaS@\xf7E)\x04\x05\xb7S@P\x7f\xe6\xaf\xe0\xd3S@\x9a\x18\x12t\xab\xdaS@\xd4z\x029k\xdcS@\xae\x9frpb\xb6S@\xe3\x97\xde\xb9B\xcaS@\xc8\x8b\x90\xe5\xec\xe7S@G\x9foyP\xa2S@\x98\xfd^\xfb\xe9\xe4S@\xb1\xaef\x93O\xf6S@\xff\xa6\x16\x8b\xfc\xe3S@\xa6x\xf1\xc2*\xf2S@Q=#\xdc\x1c\xf2S@M1\x015\x04\xd9S@\x96\xbc\x0e\xf9:\xb7S@\x9b\xe0\x13\\\xa5\xe1S@\xb3\xb6\xad\xb3-\xe2S@\xf61\x18\xfb\x91\xebS@\x00Bk\x80s\xd3S@%\xa0\x0bw\x07\xb3S@\xd6\xeb\x17\x89]\xc8S@[\x9a\xafr\x11\xb3S@k\x9b\xda\xee\xfa\xcaS@"\xaf\x17r\xb1\xeeS@\xd4\xa5\x06\x8b\xf0\xf6S@\xe5\x9d\xd44P\xdeS@\xf4\x8d\x1e\xc7=6T@\xdc\x89\x92\x84A\xefS@\xfbU\x94\xd6Z\xe2S@\x7f\xa4t\xe5N\xf3S@\xdc-\x00\xc8K\xf6S@\x01\xc4z{~\xf5S@\xe68\xa2dP\xf3S@\x01a\xb6\xa2\x7f\xd3S@$\xc1/\xbb{\xe7S@\xfa\x8e(\x17k\xc9S@Q\x8eY\xbf\x9f\xe2S@\xd9\xeb\xff\x18vlT@3\xe1\xe5\xf0\x8f\xabS@\xe4Q\xd6.M\x9dS@1%\x03\xd3\xcd\xd0S@Z@\xa4\x11H\xcaS@\xc4\xac\xdeU%\xe3S@\xdb\xa0\xcc\xa2\xe2\xe1S@\xa0\xdcn\\4\xedS@&\x860Z"\xf4S@\xa43,\xae\x12\xbbS@\xdb\x10&\x16\x8f\xc5S@H\xa2\xe9iZ\xa3S@\xba\xc0\x0b\xe0\xba\xfaS@\x95_S{\xaa\xfaS@\xe0\xff\xd4\xf78\xecS@\xe9EI\xb6\x0c\xedS@\x05\x8b\xe2\x97\xf4\xc6S@\x10\x0f\xd9\xd2\xdaCT@\xbfk\xd2c\x0b\x9fS@\xd3\xe9\xd6\x1a\x92\xbfS@\x8bF)\x96\xb2\xefS@\xae\xff\xf1+\xe3\xc4S@2k\x9c\x9a\xe1\xedS@\xa0#X\x856\xf7S@\xfa]\xa3\x94,\xf6S@bF\xd9\x12\x84CT@\xf48\x8e\xdd\x99\xbcS@\'\x0f\xcdi\xc8\xd6S@\xcf)\xa9\xce\x8e\xd8S@\x03\xab4\x1a\xe7\x9cS@\x92\xcd\xf3\n\xe8\xe1S@\x1c\x98\xa89\xb0\xa1S@\xa2\nE\xdam\xd3S@\xfa-B}\x98\xd6S@\x06"\xc0\xba\xb8\xd8S@\xf0J\xb8\x01.\xe3S@\x9eJ\xd5\xf4\xfa\xebS@c\x98\xa2\xb6u\xb1S@\x19j\xb5!\x1d\xe5S@\x16`D\xdf\xe2\xe3S@\xb8c{#\xa6\xe0S@M`d\x83y\xbbS@\x93f\x92p\xc0\xa8S@\x8bl\tK\xb9\xe5S@\xf0\x90\xacR\x17\xdcS@\x1eW\xd1O^\xe8S@\x0b?l\xc9P\xe3S@\x84#\xae\xbfu\xebS@\x18~P\x9aW\xecS@\x0c\'\x9e\x0c\xf9\xdbS@;\x86a\x08G\xbbS@\x02M\xc9^\xb2\xd9S@l\xa2\t\x08\xdd8T@V\xbd\xab n\xddS@8\xdc\x13n\xa1\xc7S@\x12\xd8C\xed\xd8\xeeS@\xc0]e\'y\xeeS@`\xa9\xed[\xfc\xd9S@a]C\xd9l\xd9S@\xecd\xdf\xe0\xfe\xd2S@\xdb\x89O[&\xc2S@\xf2ON\x98g\xf1S@\x8c\xd8\xe7\xd6\x8c\xd5S@Y\xe7+:\xc9\xc5S@\x0b!\x93\x12$\xacS@1\xaf\x18\x7fy\xedS@\xf3\xe1\xed\xc4\x8f\xb5S@]\xab6\xddW\x9cS@B\xd9\x02O\xcb\xc1S@\x86Z\x10\xef-\xecS@@\x8cy5k\xecS@\xff\x1f\xd8\xa2&\xf1S@\x9f\xd71\xb5v\xdfS@\xf2\rq\x1e\x19\xd3S@\xecGkDg\xa2S@\x17\x19\xe0\t4BT@?\xe2w\x0eS\xedS@H\x00L\x9a\xb0\xc2S@\x0f\x90\xcb\x19z\xbdS@Ia6d\xb4\xf6S@N\x08,\x0b\xf6\xf2S@;\x96j\xef&\xd4S@\x88\xd18\xc4\xfa\xc6S@a$\xf5\x8b\x12\xe7S@W[\x06\x1f7\xecS@\x97m\x9bjO\xddS@\x03\xad\x11\x9b\x7f\xe3S@5\xac\x0e\xa7?\xd9S@d\x02\x7f=\x9d\xbfS@\tNl\xaaKGT@\xe4\xc4\xb1\xee\xc5\xc6S@\xc8\x7f\x1bC\x16\xecS@)\x1a\xcb\x95e\xe3S@\xe6\xf1\xb9\xc7\xfa\xf2S@\xad\xf6t:\x0b\xadS@\xb6i\x99\'\xc3\xb4S@\x1f\x8bj~\x8f,T@\xb5\x8cF`\xa2$T@\xe1\x10\x14N\xd1\xa7S@N\xa1\xe2*\xe4\xf5S@H_TCg\xe2S@hUi#\xe7\xe8S@\x94F\x93\x1d\x07\xadS@\xeb\x92\r\xb51\xadS@\x04\xcdq\xae\x81\xe7S@\xeb g\x16\x9d\xd6S@i/\x0b\xe4j<T@\x06GX\x7fx<T@>\x12?\x14#\xc1S@\xde\xdc\xbd\x87\x19\xc8S@\xf4J_\x0c-\xc5S@\xa8\xec\xa3/\xa6\xc4S@\x85\x08\xcb4\xd9\xc3S@\xf3u\x04\xa2\xfd\xd2S@\x0e\xf6\xe0\xc7\x8d\xe6S@u\x96\xa6xW\xeaS@\xddi\x12\xc0m\xedS@\x9c\x82N\xed\xf0\xd8S@\'\x95mP\xe0TT@\xa6\x91\xe26\x82\xd3S@t\x9b\xdc]M\xaeS@\x10I\xd4\x13C\xf3S@\x8d\xdd\xe31\x8d\xf0S@\xce?\xb0f\xd6\xf0S@3*\x81\x03\xf0\xe2S@Sm\xea\x9f,\xa1S@\xa8\xde\x12\x12\x99\xc9S@ \xb1i\x03[\xd6S@Z\xec\xda\x18Q\xd7S@\x02\xbb\x13\x07\xce\xe5S@%\xdd\xe5\x1c\xcd\xd2S@\xb6\xa1\x976\xed\xc1S@\xedo\x0e&\xf4\xddS@#nKg\x9e\xcdS@wo\xaeW\xe3,T@\xb8\x995\xef/\xe4S@\x8a\xf8\xbchwcT@\xab\xa9\x9f\xe0.\xe8S@\x17;\xf3\xfc\xef\xe2S@bE\x98\xe5\xc8\xafS@\x9b\xcc\x1c\xac\xdf\xe0S@Ph\xa4{\x18\xe2S@\x1b\xec(\x98\xbd\xc0S@#\x8cKji\xd3S@\xe2\xd4L0\'\xc2S@\xef<J\xd3\xd4\xefS@M\xcf\xe6\x1fD\xd4S@\x81\x86P]~\xd0S@\x1f\xad\x93x\xe4\xccS@\x9djA#\x08\xd8S@\xf1\xde\xa9\x93\xf4\xe2S@y&\xeb4\xfd\xd9S@\xca\xc2\xfe\x14S\xd4S@\x98\xf5\x9fS\x7f\xc4S@\xcb\x0f\xcb\x08\x02\xc6S@\x11\xe3x\xd6C\xe0S@\x98\xf8\x81j\xd9\xc1S@\x05g\xdb\x06\xe7\xc5S@a\xa25\x820\xcaS@%\x88F+I\xb1S@\xf9G\x04\xc2>\xa4S@9v`\xa0v\xc2S@\x8a\ryQl\xc3S@\x812\xdaH\xed\xc2S@\x87\x8d\x9e\xfe\x8f\xceS@\xa0\x86\xacMr\xe1S@\xf6\xa0q\x13=\x9fS@mn\x85\xf5\xdf\xc2S@(\x94\x1el\xb3\xefS@\xeb\xd1Vf\x94\xe2S@\x05\x11S\x1c\x0c\xe0S@\xea\xe8\x0e\xc7&\xcaS@5\xa1\rv\xb3\xd0S@p\x94e\x83m\xc1S@\x95\x90_\xa3\x03\xdaS@\x12\xd3\x9c\x92\x08\xe2S@\xdb{yi\xfb\xa0S@\x92\xd9\x1a\xf0o\xeaS@\xb9<\x96\x08z\xc3S@\xdb;\xf2\xc6t\xd4S@f")T\xe5\xebS@\x96\x0f\x19\x92\xc1\xc3S@\xe0\x9f\xf5(k\xadS@C\xb4\xd0B\xd4\xdfS@\x16,\xe8n!\xc4S@\xc2c\xeb!G\xdcS@\xa3\xfb~C[\xc3S@8Z\xba\xd9y\xdfS@\x83r\x93\x00\xd6\xc3S@\xe7\x0f_\xd0\'\xedS@\xfa7\x11^\xc9\xebS@\xf2\x98)$\xb3\xccS@@\x8di\x1fw\xe1S@X\xf6\xa6\xa2\xe0\xe5S@\x03\x19*y\xc1\xc6S@\x00\xd7\xfa\xe1\xb3\xc4S@\xc1\x8e\xa3\xbc\x90\xe8S@\x83;\xc7#Y\xe3S@(\x95\xb0\xc3\xcd\xe1S@8S\x18\x98\xfa\xedS@\xce\xbd<\xb5\xd8\xb4S@\x81\x7fC\xa7\x0f\xebS@U{8%\xc8\xccS@X\xc2"\xe9t\xe2S@aARX\t\xd9S@\x06W\xca\x18\xcf\xe3S@O\xf4\x886\xd6@T@O\x0fEy"\xeaS@l&\xa0[\x18\xe1S@\x89\x19\xf6dP\xd2S@\x90\xb2\xa2\xc9\x04\xedS@N\xf2\xb4\xf2\xec\xb8S@\xa037\xb6[\xc8S@.\x93e:n\xf0S@\x16C5\x1d\xf5\xccS@\x87n\xdb\xee\xe7\xe0S@i\x1dW\x0e_\xe8S@\x8c\x98!\x88w\xebS@\xb2m\x8e\xdc\xb8\xf2S@A\xb4\xd6\xea\xe1\xf2S@\x89\xc9\xf5|0\xe0S@b-T\n\x8f\xdfS@{\x9bFh\x95\xd2S@\xf6\x84U\x90\xe1\xeeS@\xe6Rqb\xd6\xc7S@K\x07\xc6\x129\xedS@6\xf6Bp \xd3S@\x8f\xfd\xadhL\xdfS@\x85$\xa9\xb0\xbb\xd8S@/\xcc%\x83\x00\xc6S@9\xa6\xf8QY\xeeS@\xca\xdb\xcc\x1c\xa0\xa0S@\x98\xe6Omq\xc7S@\xf91GDV\xc6S@\xba4\xff}\xaa\xf3S@U-\xc5Fk\xe8S@\xd3\x19\x9c\xdb\xc8\xe9S@\xd0h\xab\x00\x98\xdfS@\xd7\x83\x8b\x82\x9c\xabS@3\xe2 \x89\xf8\xfeS@q\xefm\t5\xe8S@%z\xcd\xc1\x81\xe5S@\x1a\xdf\xad\\\x18\xdeS@\\\x0e\xd2\xe3\xae\xdcS@\xfe\x9c\xdf9D\xceS@\x93\xbd\xa1\xe0\xb4\xefS@\xca\xbdO\xed\xa9\xd8S@\xad\xfd(%i\xe3S@\xf5\x03\xd2B\x98\xf1S@\x0b\x18\xcd\x96\xe8<T@\xecb\xc8\x8a\xe4\xe1S@\x07i\xabH!\xd2S@\x1f\x80\xab}Y\xd2S@\\\xe3\x80C\xab\xcaS@\x83\xb0\x90\xa4=\xb6S@-\x814\xd2\\DT@{;\xb5f\x12\xc8S@q\x17?{\xd1\xc0S@\xad\xf7|>\x89\xefS@\xf7\xd0\xd5\x83\xc7\xd1S@\x0b\x11\xb3 S\xdeS@\x96\xaf\xb1X\x89\xe9S@7\xd9)\xc9_\xf1S@\xfa\x8f\ne\xdd\xb6S@\xebX\xc1Re\xc1S@\xb5J\xc2\xcf\xe3\xc5S@\xac\x0b\x84o\x03\xd3S@\x08\xd1\x98\xfb\x0b\xd3S@6\x17\xfa\x96@\xe9S@\x1f\xe2o \x17\xccS@\xdf\xbe\xd9\xee\xeb\xcaS@\xb3\x04*\r\xf6\xc8S@BM\xef\x8c\xee\xe4S@k\xf3\xab\x05\xc8\xe4S@\x81\xaf\xdf\xad&\xcbS@1\xcc\xf6\xc0\xff\xe4S@\xdc\xbc\xbe\x91\xcf\xc8S@\x9d\xf3Z\x96<\xc7S@\r\xd8\xd8\x10\x9a\xecS@\xc3\xbb\xb5\x11\xe7\xc8S@A\x94<\t\xe7\xefS@O\'\xeco\xb9\xeeS@\xedQ\xdc\x97z\xcbS@^\x1ds\xa9\'\xe9S@0\x827\xa1\xcc\xc5S@P\xcbX^\x04\xe5S@0\xd6\xec\xeb\x8b\xc9S@9\xff\xf7\x15\r\xd9S@4\xb5\xfc"\xd2\xcaS@)\xc6W\xc7\x1b\xd4S@\xd5\x9e\x88|v\xcbS@@\xbd\x11\xc7\xc0\xe0S@\x13\xfe\xe1\x95\xf2*T@\xfdP\x98;\xed\xcbS@\xc1\xccIs-\xe0S@\xbe\xac\xac\xe5>\xd3S@U\xa9v\x90W\xcbS@\xfd\xe5\x1f\x00\xd4\xc9S@\xbe\xa3\x10\xc9_\xb8S@\xe6\xf9\xdeI\xd1\xebS@\x9f7\x18\xf8w\xdeS@\x9bfE\xf3\xf2\xa7S@fJN\xc2\x06\xc1S@A\x80J\\\xa9\xd1S@\xaa\xbd\xb3\xe2\xb3\xcbS@+\x94\xe7\xb14\xeaS@\xbc5\xdd\x89c\xcdS@/\x1e\x0b\xe0\xdbBT@\x91\xa7Gp,\xc5S@g\x16\xd7\xed\x93\xe5S@m\xaf\xe9\xfd\xbe\xcbS@\x83\xc9\xb1\xaa\\\xcbS@\x9eO\xe5\xf2\xe9\xefS@\x88\xa8J\xac\x1c\xccS@\xfc\x9d$/\xaa\x9cS@\xec\xa2\x89\xd6\xfd\xe4S@7V/"\x16-T@5\x82\xf0\xc3\xae\xc6S@\xcc\xa6G\x8e\\1T@\xbd.:\x16\xe7\xe8S@\xe8v\xa9\xe2\xc3\xd1S@\x1d\t\xa0T\xe1\xe5S@_Q\xf7Z|\xd5S@Id\xcf\xf3\x91\xdaS@g\x04@\xd5\xd3\xbcS@\x7f\x1d8!\x97\xcaS@\x0bwu\xdd\xcf\xcbS@\x7fI\xe8\x03_\xcbS@=!\x9d\x15\xcf\xd3S@v\xd5>hc\xedS@\xc7\xf7\xd2\xb9\x0b\xebS@\xab\x99V\xe7\x04\xcdS@\x86%\x81\xdfg\xe1S@A\x8dHx\xe5\xe2S@vz\x98\x18c\xd4S@I\xb2A#1\xedS@m\x81\x12\xb3\xb7\xecS@\t\x04Mj"\xe6S@\xcf_=\xbb\xef\xe7S@\xf8\xab\x98\xf2\xd3\xd1S@R\x06\x80\xc0\xac\x9eS@h\xb4%\xda\xec\xd5S@4\xe5\xbbs\xc4\xd5S@\x11\xa0\xce \xc9\xd4S@\xcb\x84;\x14-\xd7S@Ob,\x1d\xcc\xedS@\x0c\x88W\xb9\xe3\xf1S@^\x06\xa2\xd5?\xcaS@fS\x0cJ\x0f\xeaS@Kw\x16\xd7\x94\xe7S@c]D,g\xd2S@\x80{\xbc\x1b*\xd5S@qH\x90>\xf1\xd8S@\t\xdct2\xff\xd8S@\x13t\xc2\xf2d\xedS@\xc0\xd8\xc7\x12\xc9\xdeS@\x01\xd4\xd9\x87\xfd\xe9S@\xb5:\'\xfb&\xe1S@\xbeKwP\x0c\xedS@fs\x0c4\xe1\xcdS@\x9a\xfcl\xc2\xec\xf0S@\x12\xb2\xabbQ\xd2S@\xba\x0e\x80\r0\xecS@?\xb7\xa4s\x96\xf2S@\x07\x9f\xbe\x87Q\xe6S@\x97\x07\xd8n\xcd\xe6S@\xa3\x87\x1d\xfeT\xf0S@\x1bc\xf2/+\xe5S@\xbd3~\xbbU\xe8S@\xd3\xb9\xe0\xa9\x95\xecS@\xedOz\xf0\'\xdeS@\xfc\x8b\x0f\xefVAT@.\x92\x82.?\xc1S@\xe8\x92\xe3\x0e<\xceS@7\x18\xe1\xe3g\xd6S@N\xf5\xedSy\xeaS@\xdcu\x07\xb9j\xd5S@\xc7\xf6\xee\xd8"\xceS@\xd8\x07\xca\x81\xdd\xdcS@=\x9d/\xe7\xb3\xcfS@U\x19A&\xf0gT@\xf8\x83 \xcf\xef\xceS@&\x8f\xfe\xb9\xb8\xecS@ev\xee]\x10\xf1S@A\xfb\xcb*N\xe1S@\xb3\xf9\x08\xf4^\xd1S@w4\x0b#\xf7\xbcS@\x02.{\x00\xb6\xd8S@x\x0ee@-\xcfS@\x02\xdfp/L\xd4S@\x0b\xd9"F\xe4\xb2S@l\xaas-?\xcfS@\x19>r7\x89\xecS@??\xd9\xf7\xcc\xd7S@\t\xa9H\xc4;\xd0S@\x02\xbd/\x8b\x90\xe6S@\x0b\xf6\x80\x86\xd9\xe5S@S\xc7\xd8+\x91\xebS@\xfd\xcfz\xa1\xd4\xbcS@\xfe\xe7Q\xf2\x98\xb7S@UT"M\x9b\xe6S@\xe6|h\xe78\x98S@\xb7a\xb6,M\xd1S@\xd4\x1b\xbd\xb5\xc39T@;\xbb\xa2N"\xd3S@\x07\x02;N\x91\xceS@\xac\x8a\x90\x06+\xe1S@\xbf\x8f\xd8\xdc*\xebS@\xe0e\xcd\xfb\xec\xe2S@\xea\xf4r\x86\x08\xd8S@\xe1\x14\xc0\r\x85\xceS@\xa3"s\xfe\xfa\xe4S@\xa3\x98\x105\xec\xecS@\xb3\xd8\xcbI\x7f\xe4S@\xdf\x9f&\xc8\xde\xd9S@w\x83\xb2)\xba\xceS@%F\xfbv|\xddS@<\x19W\xa4P\xd9S@8IB\x03c\xb7S@p\xf7\x08o\xab\xe3S@\x10\x95\xa5\xe7\x88\xecS@\xab\x03\xe0\x04\xc5\xd0S@\xf7\x14\x9f\x986\xe1S@\xe2%7S\x07\xdfS@\xe5\xbc\xd7!\n\xd1S@\x9c\x82v\xb9\xa2\xdbS@\x89\x88\xe9\x81 \x99S@\xe7\xa8\xa8\xa8f\xdbS@\x98\x82}\x03%8T@\x92>\xa3\xdcs\xdeS@\x1d\x1eyu#\xe6S@;\xc5\xbenx\xe6S@r\xea\x19%8\xeaS@c\x95G,\'\xc6S@\xda\xd9\x1c\xba\xa0\xe4S@V\x11\x98\xed\x85\xd2S@\x93U\x7f$a\xcfS@\x0e\xa8\xb1\xdb"\xa3S@\xbc.\xdf/\\\xd5S@=\xcam\xce\x14\xd2S@\xd2\x89\xc1E\xcb\xe5S@\xdc\xd6\xe1+\x95\xe6S@?|D\xd3\xb5\xecS@\xdej\xe6\x9b\n\xc2S@\xbe\xd4a\n/\xdaS@\x8a\xb2\xa0\xd4S\xdfS@v\xf1\xbe\xa7 \xdaS@\xbc\xc0\x1f(\xa0\xc9S@\xe1\xf9\xbd\xffw\xecS@\xdc\xa8Fh\x9a\xd2S@\x87i&\x16{\xdfS@Z\xb4\x0c\xc6\xed\xb0S@\xe9\x07\xc2\x81\xd1\xd7S@\xf6\xb6\x8d\xd2\xdd\x96S@\x0e_=\x92p\xc2S@5\x98\x1e\n\xf2\xd7S@\xaf<T\xd2\x9c\xb2S@g\x03\x0b\x93q\xe5S@\xff\xfa!p\xf3\xf1S@\xf4\x88\x05\xc0\xf5\xddS@\xbe\x03M\xd3\x81\xa1S@\x8d\xf7\xa60A\xe3S@\xdfs\xf8\x16\xca\x95S@n\x00\x1c\x10\x19\xc7S@J\xe1\xfb!\xe3\xbcS@\xd3\xe3\xc4M\xd8\xc7S@<\xacx\x92\r\xaeS@\xef]\x13\xae\xd6\xf0S@\x17P$]W\xedS@PUC\x9e\x1c\xe8S@\x9d\x03\xc8\xed\x16\xd5S@\xaazURv\xdcS@\x9a@\xe3U%\xe8S@"\x02bW\xb4\xbfS@\x9a\xf5\x1a\x02\x05\xdeS@8\xe9\xd8\xb5\xd1\xc3S@\xb9\xdb,\xc88\xf6S@+3\x90\xee\xf7\xaeS@O\r\x8bh\x0c\xcbS@\xf9\xbe\x9a\x80V\xf6S@\x1b1\x8e\x89\x80\xecS@S6\x82\xc5\x80\xbfS@\x12\xf4\xb5;g\xe6S@\xbf\xfb\x0e\'r\xceS@_\xc8\x05m\xe0\xebS@);tO\xd9\xe5S@\xb3\x82\xf5\xf4F\xcfS@\xa4\xe7\xdb"h\xd5S@Z\xbd\xc2\xbf\xab\xcfS@\n\x94\xf9I6\xdaS@\xa4?\x88\xb3\x86\xb6S@\xc9\x1b H\x85\xecS@\xa5Q\x87\x95\x85\xa5S@\x1e6\x08\xeb\xbc\xa6S@\tI\xe9b^\x97S@\xea\x17\xbd\xa3\xfd\xabS@\x1b\xb4\x97\x93\xc6\xd7S@\x17\r\x92\x9aX\xc0S@\r\xbey\x9b\x85\xecS@\x89\xf9|\n|\xd2S@\xa4\x9e\x13\xe9\xf8\xcdS@\x87E#@\x1c\xcaS@\x1c\x15\xdc\xba\xe6GT@\x1f\xb4\xcfm7\xeeS@B1%\xa4\xba\xe6S@o\xb8\x8a%\xc1\x1fT@\x8e\x00,\x1d\x13\xa5S@\xe8\xdf\xaf\xb5\xa3\xecS@\x97/\xdbb\xf2\xe5S@\x9di\x98\x1a\x08\xc2S@\xeb\xa0 x\x9a\xadS@\xc1.s\x04\x8e\xf1S@7\x12\x00\xbd\x8e\xa3S@\xcaJ\xf4E\xca\xe6S@\x95`0\xaa\xd1\xbdS@\xc7\x13\xd0(|\xc8S@\xd3\xe8\xcc\xe6E\xdbS@\xbb&c\xf1\x9a\xe3S@4n\xff\xd4\xa8\xd2S@\xef\x90\x01\xee\x80\xacS@\x9b\xa9P\xdf\xf9\xddS@\xf8\xbcsl\t\xa8S@WC\xd5\x7fk\xa3S@\x88\xd1[\xacO\xdfS@\x19\xbdYQ\x83\xefS@b\x9c\x17\xb2\x1e\xabS@\xc9\x12\xec\xe7b\xc7S@\x0c\x9a\x0b\xd1\x16\xe6S@\xe8#\xd4Rj\xa3S@b7\x19O\x94\xc3S@\x01\x86\xd4 X\xc1S@l\xb4\xa2\x1c(\xedS@H)H}\xb1\xe5S@J\xd6\xde5u\xaaS@\x9b\n\'\xd7\x9f\xe7S@\x84?(\xdc\xdc\xc3S@!\x07\x04\xe6\x9cFT@\xb8S*\xb0\x08\xd9S@\x91^%\xd5\x1e\xceS@\x04u\xc4\x90\x07\xeaS@0\xca^"\xab$T@\xed\xd3\x16\\\xd6\xaaS@\x01\x05\xde$\x81\xc0S@\xb1\xc3n\x05\x8dCT@\xc8G\x06AU\xc2S@:\x85\n\xa5K\xd6S@\xb7e\xdb\xce:\x1bT@\xa6\xe3\x81\xfc\x15\x16T@\x07ewX\x17\xb3S@g\xb83\xba\x8a\xe8S@}Y\x03)r\xc8S@"\x95\xfd&\x14\xabS@\x92l\x9d,O\xddS@<s+1I\xc7S@\xfa?\x8d\x8b#\xeeS@Ov|\xce*\xeaS@\xddL\xecYT\xdeS@L\xc9\x9f\x89$\xc5S@\xf44\xab\xb6\x07\xddS@rA\xb3\xafr\xe3S@]k\xc2\xdcw\xe2S@\xcd\xa0\x8b\xfd\x8c\xf1S@r\x7f\xe6O\x0f\x9dS@\xa1\x96\xb5/\xf7\xc1S@\xe1A\x12\x96U\xe4S@U\xf69Q\x87\xe4S@\xde\xa9\x04\x82?\xc8S@\xdf2\xd95\xc6\xc6S@\xa1\xad\xf0\xaf\xed\xe2S@\xad\x12:l\xaf\xebS@FR\x7f\xc7\xde\xe4S@\xfc\xb8\xd0O^\xd5S@\x99\xeb\r@\xf9\xa1S@,\x9f\xab\xc6\xe7\xa1S@\xb2\xca\xe6;\xac\x9dS@\xaf\xd21\x8a9\xefS@\x8c=\x85\xf8"\xc1S@\xc6\x06\xcd;Z\xdfS@\xd9\x1c\xe0:7\x9eS@\x7f~\xf6\xba.\xc2S@k\xc1Ao\\\xddS@D/\xcb\x9fL\xdeS@X[\x08|\xf2\xdaS@\xf7\x08}\xf0B\xc5S@.\x05\xaav]\xf0S@\x99\xb61\x8f\x90\xe0S@\xdd \x18J\xf7\x9cS@\xb4\x05\x88\xb9\xe2\xa1S@_\xecd\xc5\xda\xddS@\xf1^OI\x9c\xddS@B\x8c\x9fB?\xcaS@\xeb\xa4\xcd\xab\x9f\xc8S@k5\xdfV\xc8\xc5S@R4\xdc\x1b\xaf\xe0S@\xc3\x7f\x1cT6\xf2S@\xf8\xddm\xcf2\xb7S@\x83\xde\x1e\x90\x81\xe9S@\xbfO\x9b_\x11\xeaS@-\xf9\xf3\xf1\x95\xb5S@\xe2v\t\xcbo\xa2S@"\xd3\x1b~\xa4\xc2S@\x0bu\xe4\xb5\xaf\xaeS@\x15F\x88\x8a4\xc5S@\x84\xa4\x8b\xdd\x00\xd3S@sc \x9a;\x9fS@\xe04\x8f\xec\x89\xe8S@\x15\xcd\xc8\x93u\xc1S@`\xf1\x06\x87\x05\xe0S@\xeb\x85"8\r\xe2S@\x9d%\xab]\xd8\xeaS@\xfe\xc7\x1e4\xe0\xe0S@\xaa\xc1\xc6\xbe\xc4\xa1S@\xacn\x88\x88\xdb\xc9S@\x88\xae\xb6l\xdf\xeeS@\n\xd1Y*9\xf0S@\xa4\x95z\x92\xc9\xe3S@\x8e\xcc\x12\x87\xc9\xf1S@\x9b\xde_\x06]\xc8S@\xf0\x10\x9d\x1cL\xdcS@^i\xdb\x11\x8c\xcaS@\xd1\xf5\xac\xeev\xe1S@\x81|\xd5\x864\xe3S@\x0b\xbf\xe2\x03\x8f\xabS@\x86v\x99|\x9e\xe1S@\x1dt\xc7\xa4\r\xd9S@\r\x80\xd7<\x1a\xe5S@\x8c1\xfa\x0c\xa7\xb0S@\x04;\xd7\xc7s\xc8S@\x05\xd2"H\xfe\xe3S@\xb9\x8bF\xfd\x00\xe4S@u\xcd\xd03}\xe5S@\xb1\x8e\xb8{\x97\xb0S@\x18$^\xde?\xc8S@\xe4bR\xf2l\xdeS@\xb6?nSk\xceS@\x81P`v\x8d\xdfS@u\x19U\xf8\xd1\xbeS@;\x0eq \xfd\xe7S@)j\x9e\xc0!\xc6S@\nED\x00N\xceS@\x9f\xc4\xd0\x95\xa1\xd8S@\x04(\xb47\x98\xdfS@H\x96Q\xc7\xb4\xecS@\x10\x10\xdaI\x01\xd1S@\xb4AN0\xe5\xecS@\xc5>\xd6\xd8,\xeeS@\xfcm\xc1\xec\xcc\xf0S@po\xf4\xe7i\xafS@iW\x1a}l\xdfS@~\xbai\xc2\x0e\xe1S@\xa9\x7f]\xb7\xae\xdaS@H\x1f\xaf\xff\xfb\xe3S@4\xa3\xa6\xed2\xaaS@\x16\x8d\xb9f\x1c\xe2S@\xd3\x02\xa0g\xb6\xeeS@\xf2\x98&\x016\x03T@|\xb6\x87\xc6\xe6\xefS@\x8d^\x92\xd1\xe1\xa7S@\xe4\x93j\r\xc2\xe1S@D!\r\x91\xa9\xe1S@\xed\x82\x0b\xa2\x1a\xadS@\xb6\x89\xfeh\x96\xd3S@\x1e>/\x1dT\xaaS@i\xfb\xb7\xd28\xe0S@R@\x03fi\xcdS@&!\xf5\xf6k\xeeS@f\n\xf5\x14\xce\xe9S@\xd8R\xfebl\xe8S@Hk\x18#D\xeeS@\x8c.\xef\xdaK\xe1S@\x92\xd0U\nq\xb3S@\xcf\xc8^\xdan\xb8S@\xd7&\xf9\xd3\x9e\xedS@\xb5\xf8\xb4\x15\xb3\xf2S@\xc1\xc1>@\x1c\xe1S@\xc6d6\x15M\xa4S@{<\x96\x0c\xf2\xe2S@\xda\xad\x88\xc1\xe2\xf2S@\x1b?\x89\xb2X\xcaS@\x1e;.TI\xcfS@\x9c\xf8G\xaa\x9c\xe2S@\x1a$<\x15\xed\xdeS@6\xb7N\xc9`\xdaS@sT\x9d\xa0\xa9\xc5S@C\xf3\xdaj\xf3\xd8S@\xc9\xfdMlq\xe0S@\xa7\xfd\x808B\xf1S@\xc1\x8a\xb8v\x9c\xf1S@\x07\x1e\x07\r\x04\xcaS@\xe5\xbewD\x8a\xc5S@\x07\x94/\xd7\xab\xadS@\x11\xd4\xc7o\x0e\xcfS@\x13\x80B\x1e\xc9\xc3S@\xc8M~\xc6g\xadS@\xd9,\xb4\xc5\xde\xe1S@?\x10\xbf\x80\xa1\xcdS@\x92\t\xee;\x80\xf0S@d\x1e\xb2.N\xcaS@t\x13u\xc6\x1d\xa3S@&\xc3Cd\xc2\xe8S@Z\xfd.\x10W\xe8S@y\xbaB\xaa\xb3\xf3S@qF\xf4\xc2\x07\xf2S@M_y\xca\xce\xd9S@\xe8\x0c\x90\xd3$\xf4S@\x10\xc0\xd0`\xca\xdaS@}!\xc7\x83\xa4\xccS@\x8b\x0fPK\x137T@\xb2\x08\x01fN\xf2S@\xd9\x08_\x8c\x92\xddS@\x10|}M\x81\xebS@\xbf<\x0e\xc6t\xeeS@DqI\xba\xbb\xe0S@\'\x13\x95\xb9\xf5\xcaS@\x82\x00\x8e"\xcc\xc2S@Gn\xda\xf3\xdd\xdbS@p4\x0cg}\xe0S@\xae\xc7I\x99~\xfdS@\xaf/\x8a\x1a\xc4\xaaS@M8\xf4\xb3\xa6\xe1S@\'H/7\xf4\xa7S@\xb8\x17v\x96\xa8\xc5S@\xcc\x124\xef\x02\xd1S@W3/\x0f\x0b\xdfS@<\xb7\x87P\xed\xedS@\x180P\\\xc7\xaaS@\xc6\xc7P\xc5.\rT@_\x0cq\xc4\x86\xe4S@\x19^z!\x9f\xeeS@B\x8dlz\x02\xe5S@\x87\x15.\xa3!\xd2S@mH\t\xc6\xb0\xebS@7\xb3ymP\xe1S@\xafS\x17:)\xeaS@\x8c\xcb\xe7m@\xe6S@\xe2\xcf\xf4\xcbk\xd5S@\xa5a\x18\'3\xaaS@\x9e\x7f0ID\xccS@-\xba=\xdcR\xc3S@\x81\x8f\r|\xdf\xeeS@\xe5S\x19N\x8d\xd2S@~w\xcf\x9aw\xdfS@Y\xffWI:\xe1S@:\xcd\'\xcez\xf4S@\xd2\xa4\xa4\x88\xff\xedS@\xd4\xe9Oe\x92\xe1S@\xea\xe5\n\x0b2\xf1S@Nk\xb6!\xc9\xcdS@\xf7\x1aw\xf3\xd2\xe0S@\xfe\x93J\xc3\x9e\xe1S@\x81\xf2K0\x84\xd8S@8\x90\rsc\xe0S@\xb2\xcc\x937\xf1\xa3S@\x03\xceW\xb5\xc8\xc5S@\xc1\xdfq\x80\x13\xf4S@y\xab\xb3\xc6\x83\xe8S@\xca\xf3B\x00\x16\xe1S@\x17\x05[\xc3\xd1\xefS@\xa7=\x17F\xd3\xf0S@j\x97\xa7\xf0\xed\xc5S@=\x16+\xda8\xe2S@\xafo\x82;Y\xd8S@\xc0\xa2R0\x11\x10T@\x92\xaa\xea\xab#\xedS@\x8c.\xed\xbbE\xcaS@\r\x81`:\xd8\xc0S@\x1f\x9a\r\x0f\x9b\xa3S@\x85\x12\xc2\xd6^\xf3S@\x06\xa7y\xd4\\\xc7S@HL<\xd5\x95\xebS@\xd6\xfe\x1dBd\xf5S@\xe5[\x7f\x07\xca\xeeS@?"\xe3\xf6\xef\xf4S@!\x1e;#&\xc5S@Po:\x17\xed\xd1S@\x83/\x0c\xa8\x17\xc9S@\xa3\xce\x9a\x17\x14\xc3S@g\x16RTp\x1cT@\x99\xd2\xbcs\xca\xe9S@\x1b\xc3\x18-\x8e\xc2S@\xb3TGRW\xc3S@\xee\xb2d\xaa4\xcfS@j0kK\x97\xf4S@;\xb5\xffh\xb1\xf1S@\nO\x96\xeb\x04\xc5S@\x95\xfe\x8c\n\x99\xdbS@\xfbrZ\x15J\xe9S@\xec\x83\xcd\x80b\xf4S@\xcdG\x01>\x82\xe1S@\xbbU\xf7S\xf6\xd1S@\x8d\x0c\xd7\xfa,\xdeS@!\xd9:5\x88\xc3S@\x95\xed\xb07\x84\xe1S@y.\xe2i`\xe1S@\x12\xa6:\xd0\xbe\xb2S@\xda\x97]\x16@\xdcS@\x80\xe9\x93\xde\xe5\xe4S@K\x0c\xd3F\xde\xf1S@N\xfeK\x15\xd7\xe4S@\x9e\x98\x97\x95\xd1\xdeS@\xbc\'\xef\xf0:\xe8S@c\xcf)x\x96\xecS@\x8fZ\xeeDV\xcfS@M\x01\x9e\t\\\xefS@G\xd3\xb6~y\x9eS@k.\xd2\xc7\xda\xe9S@]8\x19\xe9\x83\xe2S@\xae\x80\x82\x84(\xeeS@\xe9\xb6"\x9bD\xf6S@\xcflJUw\xf5S@\x12D\x162O\xe6S@\x0b\xfax\xa31\xe8S@\xca\xcd\xb4\x80\xad\xdcS@\x9b\xde\xfcx\x02\xecS@\xdfbK\xb7\xdb,T@\xc0\xec\xf6\x04\xbd\xbdS@\x01\xf8\xed/\x1a\xdcS@\x02\xc2\xbf\xf9r\xdcS@7\x18\x15\xa4:\xb3S@@\t\xcc\x93/\xf6S@POY\xaf\xb2\xf5S@\xd9\xfa\xcc\x15\x0e\xe8S@\xca%*\xd2\x7f\xd6S@dh\xf2\x9b[\xa8S@Z\xf5 <\x82\xa9S@\xce\xacRb:\xcaS@\xda\x15\x10\x1f\x07\xc9S@S\xb6q\x96\xdf\xa8S@T\xbaN\xa4\xec\xf6S@\x152.A\x1f\xe3S@\xc9\xe8\xfc\xc8 \xdcS@\xff\xd4L\xb7Y\x9fS@\x92V\xe9\x85\x02\xbeS@>{\xfaj]\xf0S@\xc0\xa3^O\\\xe6S@\x856q\xeaR\xe3S@\xe6H\xac!\xb0\xdcS@e\xb3-<\x1b\xe8S@exAM7\xbcS@\x8c\xcc\xc6\xab\xf6\xd6S@+H\x1a\xd5 \xafS@\\\x0e\xd2\xe3\xae\xdcS@\x02\xa1\x19\xe1\x8a\xeeS@\xe2\x1di\x9d\xfd\xd2S@\xc8S\x92\x913\xa0S@]\x04u\x9b\x7f\xbfS@\x11fq\xd7\xdf\xc7S@\xf9\xe6\xc2\x8bO\xf7S@\xeb&\x1d\x1b\x86\xeeS@/\x14x"\xea\xe2S@e\xd1\x9a7\x05\xd3S@P\x8fz\x15\xcb\xf1S@\x1b\xd8\xe7\x82L\xbbS@\x8d\xa3\xe7\xf5L\xd2S@\xcakt\xfa \xc2S@\xa3\xdb\xfa\x97\xf1\xaaS@~\xa4\xc7.\x7f\xa8S@\x80\x81x\x1c\xea\xd2S@\xc3\x98\x7f\xc5\xfb\xd6S@\x94\xe8Z\xda\xf9\xbbS@\xbc\xaa\xe0\xda\xdc\xbaS@V\xc8\xdf|\x16\xe7S@#3R\x81s\xc4S@Y\xe96d\x93\xe4S@\x0fz\xaaz\\\xe3S@\xd9\xb7\xc7\xeb\\\xcbS@\x02\xd1/\x13>\xc7S@\x96C\xeb\x04\xbe\xecS@\xbf\xd3ND\x0c\xd3S@\x99\x1d*\x90\x8e\xe8S@W\xb1-a\x17\xccS@\xdb\x96-5l\xd3S@d\x8cMJ\x96\xb8S@x\xad\x95R@\xc1S@\x9f\xe5\x7f\xea\\\xbbS@\x10\xc4i\xe1\xf9\xbbS@\x86/\xf1\x0e\xfb\xeaS@\x0e6\xb5gR\xefS@\xdc\xd9\x0eC\xed\xc8S@\x99\x9cG\xd9\xb8\xf3S@\xf9\xc3\x84\xddk\xcbS@\xb1\x8e\x87\xed(\xcbS@J\x8e:%\xde\xeaS@\x87H\xf7\x8d\x08\xf4S@\xd8\xe9\x11\xf3\xb9\xa7S@\xdb\xf2\xbb\xa0\xc5\xc8S@\xd5{a\x12b\xc8S@@\xb3\x0c\x85\xec&T@\x87~\x8aH\xb9\xd5S@,\x01\xcb}f\xd9S@\xeb\xf1Mh\n\xdaS@\xf6\x9274\xb0\xf4S@4\xda\xd8.p\xe3S@\xa8\xb1\xa3.K\xe9S@\xe7_\x8dg\x9b\xe9S@5\r?0.\xc9S@;n\xdf\xbb\xb1\xb4S@\x0b\xeb\x02[\xba\xfaS@\x82\xab\xe0\t\x92\xc9S@\xe4\x9e\xf4\xc6\xdc\xcaS@\xcb\xb5\x95Fa\xf4S@G\xdb\xb7\xed\x1a\xedS@\x1b\x85\x15\x00&\x99S@\x9a\xf7\xbaNc\xc4S@\x12I\x15\xf5\xee\xc7S@M\xf8\x85+\x17\xf0S@\x89\xcd\xc8\xebQ\xc3S@}q\x0enH\xc9S@\xd7]\x99C\x0c\xe7S@L5\xaa\xd3\x92\xecS@\xda@\x13\x11\xec\xecS@2z\xc4\x7f\xdb\xd1S@\x8a\xf3\xc5!v\xdbS@\x02\xa5v\xa7W\xe8S@~\x07\xd3\xb6}\xa5S@\n<\xe3\x94l\xd2S@+\xb9\xe6\x9a\x96\xd2S@\xe0\xfaB\x0f?\xd3S@\xaa48\xdbW\xcbS@\xc4\xf9j\xbe\x12\xc9S@+\x82\xf4h\x94\xc5S@\x01?\xd0\xa3\x05\x90S@7\xbe\xa3\x01\xb2\xecS@\x88\xcf\x82\xcc\xb0\xd1S@\x9c\x1a\xc4\x1d\x95\xd8S@N\xf4j\x06V\xd1S@\xc70\xa3\x05\x00\xcaS@w\\\xd3\xc5\x9e\xe8S@\xe6\xfe=J\xc5\xc5S@o\x88\xa0\x8c\xa2\xe4S@\rTCD\xa5\xa1S@:\x9b\x02\xd2\xb5\xcbS@\x82\x8dF\xd0p\xe5S@{\x92s\x1b\xef\xefS@\xf7\x86\x88\xacC\xe8S@\xdb\xa6`\x1fM\xe9S@\xffVQff\xcbS@LW\x1cV\x9f\xbfS@\xed\xfc|\xa9p\xedS@IhO}O\xeaS@)Y\xd4O\x8b\xe6S@\xb3\x11\xde\x89\x00\xdaS@-\x89\x98z$\xe8S@\xee\x1a\nM\t\xe5S@\x10]\xfc\xe9\x1a\xaaS@"\xaf\xef\xff\xe2\xb9S@5\x99\xc5}\x9b\xe7S@\xdc\xe6\xa7\xad.\xdaS@\x1f\xb0\xf8\xb7u\xd9S@C\xd0\x9a\xceLhT@\xe0 E\xd49\xdbS@\xaa\xf2\xf3\xbdQ\xd4S@n\xc6 \xa6\xe9\xc4S@\xa5\xac\x03J\x85\xd3S@^\x9e\x12U\n\xddS@\x98\xf29D\xdc\xb8S@\xda\xaa\x8c\xe9{\xe7S@+\x14\x93\xdfZ\xb7S@O\xa3B\xb1\xcf\xb8S@\xea\xfd@\x8b:\xe3S@\xb28\xbeq5\xebS@U9E\x90\xaf\xd0S@\x02\xa6\xf0_\xcd\x9eS@\xbd\x94>FX\xcfS@\xf8u\xa8S2\xd4S@\x86\xc9\x0f\xf9\xda\xcbS@p\xf2ai\xa3\xd0S@\xdd*\xc0\x82\xce\xd0S@?3\x06Y5\xe5S@\xf6/ }0\xeeS@F=<\xb7T\xefS@n>\x05K\x8a\xebS@\xa2;\xc9\x96=\xc2S@\xfb\xcb\x81\xfb\x82\xe4S@\x85|0K\x01\xceS@/H\xec\xa7\xfc\xd8S@\xcb\xee\x82\xad\x11\xd1S@^&\xa3\xfbg\xd4S@\xf5\xaf\xef\xb8\x1d\xecS@\xf3\x85\xba\xe1\x92\xe9S@\xado"\xb9\xb1\xeaS@U\x02v\xcf.\xebS@\x8d\xdb*\xa8\xf5\xcdS@\xee\x85\x9b\x93t\xd9S@@\xf0\xca\xd7\x89\xe7S@"\xb4\xc6"\xeb\xdaS@\x94\x8b+\x94\xf6\xd9S@\x04T/\xedQ\xcdS@\rFy\x9db\xe5S@\xebK\xd09\xff\xd9S@C\x84\xbaN\x9c\xceS@\x00\xcc\xdb\x1d\xa7\xe5S@\x94\xa0\'Z\xad+T@\xcfyy!\x88\xe7S@\xd6\x0e\xeb~!\xd9S@p4\xce\xe2\xe8\xdaS@\xc1\xc7F\xa3\x7f\xe7S@\xa6}2+\xc8\xd5S@\x10\xf1\xaa\x19m\xccS@\xdd\x94\x90\xc0G\xb6S@\xcck\x1a\xa1\xdc\xb9S@\xd8\x9e\x92\x96\x02\xe8S@\xe3\x19l\x99\x0f\xefS@\x17\xbf@\xaf]\xd2S@0(\xe7=\xd3\xd4S@(\x9c\x11\xc5\xe8\xb7S@\xde"W5+\xecS@}xq5\x81\xddS@dW\xa4\xf1\x1c\xdcS@x\xbc\x19\xe9d\xd6S@\x8d\xb8\x19\xed\xbc\xe5S@H\xaeX\xe0\x98\xe5S@\xc9\xbd<\x95\xff\xc5S@!,\x06\xf4\xdf\xd6S@[gn\xcd0\xd7S@3\x83V\x86\x98\xb7S@\xec\xd5\x85\x8e\x10\xedS@&\xd9hp3\xe8S@\x98\x91\x16X\x9b\xd0S@>\xdbf\x88\xdf\xe7S@\x89Y\x9c\xa0QDT@S\xe8\x9d\x14\xb0\xd9S@?8\xb0\xecw\xedS@^\x0e\xe0&\xf0\xd7S@\x95G\xd6V0\xd5S@\x15\x8c\x8b\x06\xd7\xe3S@\xb4R\xc6o\x97\xb2S@\x88J<\xf0\x8d\xb7S@\x7fg\xbbF\xb8\xe7S@\xc0(V\x80\x88\xeaS@\x99\x13\x14\xe7\xec\xceS@\xaf\xb8\xc8\xddb\xb2S@\x87&\xf4\xa4k\xb7S@\x01\xe3\x01i\xe2\xc4S@\xbe\x8f\x92\xa5\xa9\xe6S@\xc5Y\xa9h+\xe8S@\x8e\xf9\xef2\xdf\xceS@\xd9A\xd2xp\xb2S@\xd6\x13\xbf\x8a\xb3&T@U\x85\xb7\xb0\xd1\xbbS@\x1f\xf4]\xbf\xa1\xfdS@\xf3\xaf\xc4\xef\xe8\xb2S@\xe3\x98\x84\x99\xe7\xcdS@\xf4qzF\xf4\xd8S@j\x99M\xe3\x1a\xdaS@\x1ez\x03s\xe5\xd8S@\xc9;2\x0cu\xe7S@c_9~\xf1\xe5S@/t\x8de\xe8\xe4S@H\xb4e\xc1\x85\xe7S@\xf5\n\x1a\x01\xbf\xcfS@W7ld\x84\xb3S@\xea\xa4\x9b\x0eL\xf1S@\xfd\xf7\xaa{V\xecS@\xcf\xcae\x83\xb7\xe2S@+\x1b\xb0\xd8\xae\xe9S@J\xe7\x91]\xc8\xe6S@n.\xd2\xe1\xa2\xcfS@=\x00\xac\xcf\xe8\xebS@\xb8e\xa1U\xa4\xe6S@\xb55Zv\x90\xd2S@\x88K6\xd7z\xdfS@q#;\xcf\x0b\xcdS@\xc9\x1b\xa0\xedn\xd6S@\xc7\xd2Q\xc0u\xecS@\xa3\xb0\xc2\xa4\x87\xebS@\xd2\xecty\x1c\xebS@r\x8d8\xd7T\xe6S@1\xd1\xf5>\xf8\xceS@_\xa2 \xa9W\xc6S@yl\xcb7\xe4\xd2S@\x8ag\xa7_\xd0\xaaS@\xb11_\xac\x1a\xbdS@\x99s\xede\xaa\xe1S@\x82\x12~\xa5y\xaeS@(H\xa1\xa2\xde\xcdS@\xf3\x06\x05"P\xddS@\x8a-D\x93(\xcaS@3a\x8d\xac\xc5\xc6S@\x93KB\xa2\x8f\xc8S@\xba\xf4\xd8\xeeR\xbdS@p\x1c\xff^\xed\x1fT@\xe8\'\xec\xc5P\xdaS@/\xba\xc9\xf0\xfd\xd8S@\x10o\xe7`\xd5\xeeS@$\xa5=jX\xcaS@c\x8c\xc5\x9bc\xeaS@\x90+E\xbbg\xceS@zQ\x83\xe1\xa6\xd1S@\r\x94\x05\xe8UAT@\xd5\x9a\x94\x08\xad\xdcS@\x98\xa3\x96\x1d\xdf\xedS@E\xa0i\xb4\xbf\xc8S@\xee\xd3Q\xd1:\xe1S@\xaf\x1aQk\xb0\xc9S@PH\xa0\x1b\x81\xe7S@;\x07\xb1KK\xe8S@=w\x9cL\xab\xe1S@\xdb\x11\xc9)\xc9\xe7S@\x9a\xe1`\x80\xee\xc3S@Z\xed$\xf7\xd5\xe4S@\x9f\xa6G2@\xafS@g\xf3f\xd1\xae\xd2S@5\x83\xad\xabQ\xd4S@X\xf4)\xf77\xedS@\x9fI\xb4#i\xccS@\xc8t8\xdb%\xe2S@\xa6]\x96\x92\xd2\xc1S@\xc8\xe8,\x1f\x9f\xd8S@\xc2\xcb\'\xd8\xcf\xd6S@R&\xfe\xfe\x8f\xa9S@\x95W\x94\xef\\\xa5S@Y)\xcc\xbd\xc5\xe4S@\x82+\xc9\xe4\\\xe5S@\xb2\xc4\x00d \xd4S@\x9f\x94b\xc0\xf0\xb6S@\x97\xf3\xf6\xfe&\xa2S@\\\xd0T\xee}\xe5S@?\xd4\xc2\xfcK\xddS@\xf4-\r~8\xc9S@5\t\xf1\xcf\xf9\x1cT@\xad<\xc6MC\xd5S@\x0bJAG\xf9\xb2S@M\xb9\x89G\x02\xb8S@\xbe\xdaI\x8f\xe7\xe4S@\xe7s|yj\xdbS@\xd8y\x17\xb1\x16\xd9S@\xdd!\x1d\x98\x8e\xabS@\x1b\xff\xef\x13\xc0\xecS@S\x12)e?\xd8S@yT\xc0\x8b\r\xaaS@\xa7>\x16+\xe0\xb1S@\xcc\xbe@\x10@\xe3S@\xbc\xf0\xd2\xad\x8c\xeeS@\xec\xe7\xe2\x16O\xa9S@\xaa@\x836S\xe2S@\x14\xc7\xa5\xb5m\xc2S@L\xb9(\xab\xec\xd9S@6\x0bBCZ\xcbS@\x17j\x86\x15\x91\xbdS@eo\x9c\xb6\xe4\xb2S@\xb5y\xc3\xb8_\xf3S@&\xbbm2S\xcdS@&(\x8d\xb8\xaa\xc6S@!\xbc\x10\xe0c\xaaS@\xceO\x80\xa7\xd9\xcaS@\xcc\x00@\xfd\x9c\xaaS@R\xf45\x99\xb5\xa5S@7,\x0f<\xd1\xdfS@\x19\xa3\xfb\x16\xc0\xeaS@\xb8\xbf\x17\x01\x9a\xc8S@\xb9\xdc\xa6\xb2\xbb\xc2S@\x10n\x92\xa0I\xe2S@q\xefm\t5\xe8S@\xea\xd0\xbd?\xde\xccS@~S\x9a,\xc7\xe4S@\xbbG\x01/\x08\xcdS@\x07\xe38\xa8\xf7\xc2S@\x987\n\xdbv\xcfS@W\xa6\xed\xba\x84\xdaS@\xdd\xe0\x0f\xb7j\xe9S@\x9c\xbf\x80\x8e\xa2\xe0S@?\xd6d\xab\xd0\xe9S@6\x07\x081\x06\xf2S@\xe9\xabk\xa1\xccDT@O]\x9e0\xb7\xe7S@\xfc\x8e\xd4\xfd\xbb\xc9S@\xd2\xad\x90\xf6I\xbbS@)P5\xcc\xd5\xd6S@\xac\x83\x16\x84o\xcbS@bZ\xad0\xe5\xe3S@\x14&\xa9\x10\xcb\xd1S@\xb1\x17\xe9\xee`\xd2S@\x0fc\xb2W\xcf\xaeS@t\xaf\x96+\x1a\xe2S@\x95k7\xb8\x1a\xbcS@4\xee\xba\x90\x9f\xabS@\xea\x94\x9b?\xf3\xd2S@9\x9d\xc2\xbbx\xd2S@\xa6Y(e\xa8\xe3S@\x88\xe9\x1f\xa5j\xd3S@p\xc1p\x81\xe9\xd8S@_i\x9c5@\xe4S@W\xfe\x1e J\xe5S@\xee:\xdbL\xd8\xe3S@\xaa\x9c"H\x80\xe6S@\xe5\xf4\xbe\x01\x7f\xe7S@\xcaV\x0f\xdc\xad\xe7S@\xd1\xc6k\x0b\xf7.T@\x9c\\\xffP\x90\xe7S@\x15wn\xdd\xa8\xf4S@6lu\xa3\x9c\xe5S@\x1d\xf5\x951\xa4\xe7S@\xdcH\xfeD\xcb\xe3S@Q\xb2\xb0}\xa3\xf1S@\xf9%+P\xf5\xe5S@>\x13_\xcf\x8e\xe7S@RC\x84\x9e\xc1\xe5S@\xe0\xe0\xb6\x90\x9e\xe4S@\xecKD]\xd4\xe7S@\x0e_\xdds\'\xf5S@O\xcf\x882\x06\xf5S@\xef\x14\x85x\x96\xe5S@T\x85\x8c\xc1\x1e\xf0S@*\xaeV\xa0j\xe6S@\x99\x10\xd3\x1a\xfa\xe3S@\xd8\t\xab?l\xf0S@\xe1\x05\xca\xb8l\xf4S@U\xf9#\xca6\xe6S@\xa8\t\xdf}\x80\xe6S@J\\]Zd\xe2S@\xa6\x81>/\x91\xe9S@|\xbeZ\x1b\xe1\xe4S@\xdb\x14R\xa3\xac\xf3S@\x9e\x03-\x19B\xe9S@\xa3\xa9\xf5\xc1\xe9\xe7S@]P\xcd\xbe\x9c\xe6S@\x07\xae(\xea\xdd\xf3S@CM\x00\xac(\xe8S@\xdd\x86\xc3\x17\x9b\xe8S@\x9e\xae\x1c\x978\xeaS@\x1fs\xcc\xf5\xad\xe6S@\x95\xf8\xac(\xd8&T@\xa2\xa2\x15\x1d\xdf\xf7S@l\xef1I\x8a\xeaS@M7\xbef\x90\xe3S@Z\xaa\xbcO&\xe4S@Z\xf1v\xa6\x89\xeeS@\xfd\x81\xa0\x05\xd3\xf5S@\x9c\x92\xee\xf1\xb5\xf6S@\xca\xfd\x04\x18\xe1\xf2S@8\xea5\\v\xeeS@\x01\x8b\xa7\xfb]\xe3S@\x05\xe5\n\xdd\x88\xd2S@\xd8n-\x81\xf0\xddS@\xd6\x95\xccb?\xe3S@\xab\xdc\x94c\x87\xebS@\x00\xa5\xa7\xea}\xf5S@\x84\x9d\x81\xe4|\xd3S@Q\x0ftH\xbe\xd0S@\x99\xd0aa\xdb\xdcS@\xcag\xe3\x84\xe7\xf1S@\x84Z\x04\xf3\xbe\xecS@"\n\xc8!\x00\xf2S@\x94\xd2\x90\xb5\xdd\xdeS@\x10\x05<\xfey\xe1S@4~40\xe4\xdaS@T\xe4\xc2\x02\x0c\xecS@\xf6\xd2\xeaq\xb7\xdcS@\xc9\x8d\xe2\xb5H\xeaS@*\xe1\xa8\xf0\xfd\xecS@[\xcf\x12\xf2\xb7\xe1S@\xaan_\xbb3\xf4S@|-)\xa2\x96\xf4S@\x8c2\xd0\xd2|\xeaS@\x04Q\x96\x80\xe6\xd1S@q\xd6\x84k,\xe0S@\xb2w-sW\xe0S@\xac2\xa5Z\xeb\xf4S@\x86\x00\xfa\x0cu\xf5S@\x1c\x18S\x01\xb2\xecS@}\x9e\x8a\xc6O\xd5S@\xc1\xb2\x9fxO\xf4S@\xff\x11\xcd\n\xeb\xebS@\\n \x8e\xd4\xf0S@\x08f\xb2\xee\xff\xcfS@cR#j=\xecS@Y9\x93a\x82\xf4S@\xdc/\x03`\xf6\xeaS@\xc5\xd4ip$\xe1S@9\x97\xe8\xd0u\xdbS@\xa5\xb5\x0e\x81\xcb\xdbS@\xed\xae\xfb\xf8#\xf4S@\x1b\xa1-0#\xf4S@%\xe9\xb5\xec\xd9\xcdS@\x94,\x90\x7f\xc8\xecS@++P\xc4\xe7\xdaS@\xb5\x8a]p\t\xf3S@\xfc\xc0]$\x13\xcfS@\xb7\x7fTl\xa1\xf1S@\x1f:\xd1<\x0f\xf3S@\xcb(\x0f\x8ft\xaaS@\x9b\xdfm\xaa\x94\xf3S@\x1c\xff\xa0\xeaQ\xcfS@\x81\x02\\\xc4\xc6\xdaS@\xe3"[\xd5U\xe1S@\x9aC\xe2gE\xeeS@\xe1\xda\xce\x1d\x84\xf1S@}\x17\xe9\xf6\x93\xedS@[\n\t\xd1\x03\xceS@\xaf\xee)\x0e\xc2\xe0S@\x89\x95L\xa3O\xf2S@0x\xbd<%\xe3S@\xd7g\xf7u\xbe\xecS@\xd8\xcf\xb5\xc3\xee\xe0S@\xa9\xb9\xb03\x9e\xcdS@\x88nUSq\xdeS@\xf5\x81\xb1\x85 \xeeS@\xcd\xeb\x17\x88F\xf3S@{\xd5\x0f\xac\xa6\xe1S@xtatU\xddS@\x8e\x80\xf9\xd5\xf2\xd8S@4\x18+</\xe1S@\xa3P\xae\x81^\xd8S@M\xb5\xd5\xdb\xfe\xddS@\x1aw\xf7\x1e\xcc\xebS@\xfeE\xaaY\x14\xdcS@\x84\xce\xbf\xa2\x12\xeaS@%s\xdb\x1dF\xe2S@{sD\x18\xea\xcaS@\xe2~\xeeA\xc1\xe1S@\x18/\xf0\xacm\xcaS@\xf5\xd5\xb9m\x8a\xe9S@\xfbY\xe7|5\xe1S@\x933\xf2o\x95\xe9S@\xe5\xf3\xe8n\xc3\xe3S@\xc0\xc4\x04\xee\xb8\xcaS@\x1a\x16\xf6\xb0\xcf\xcaS@M:\xbe\xad\xf9\xdaS@\x7f\xa2e\xd2[\xf0S@p\x92\xdb\x08\xfc\xeeS@\x0bzh\xd2\x1e\xeaS@\xcd\x18\xb2\xb1\x91\xcaS@T\xd7\xdb\xe8\x8f\xdaS@\x9f\xfeU\x1eY\xe9S@#\x1f,\xbbe\xeeS@\x1bl\xb1\xd8\xfa\xefS@_\xf1\x9d-\xad\xeeS@\x1cq\xef\xb2\xe6\xeeS@\t\xa7v4\xbf\xb7S@\xe8\xd8\xa3;\xad\xf0S@\x9f\xcf\x8c\n\xf3\xf1S@D\x99x\x0f\xcd\xc5S@\xb5\xae\x81YH\xcbS@\xb2>\x90\xa2P\xf1S@M\xb2\xd9\xf9\x10\xeeS@\xf7\xef=\xcd-\xd9S@\xe0\xael\x9e\xd2\xeeS@}\xa9\x88G\r\xedS@~\x8a\x12\xf4\xa5\xdbS@)I\xe0\xbe\x02\xdbS@VZ\xbb\xcf\xdf\xe9S@\xb28\xd2-\x16\xdcS@\n\xe8n\x04\xb7\xc9S@\x8a\xa7\t\x86\xa2\xc9S@\x08\xf1\xbe\xbc(\xdcS@\xa7\xb4\xdd\x97\xf1\xb2S@e\xb5\xe98h\xf0S@\xed4\xd2\xb3\xea\xeaS@\xc8\xc1\xda]\x9d\xe9S@-\xb0\xe9\x1a\xc6\xd3S@\\\x90\xb4Mt\xe8S@iime\xd3\xeeS@\xf4\x93\x99\xde\xf9\xd3S@\x95\xf4\xe3\xcd\xfa\xefS@\xd3\xf1!\xfe/\xeaS@\x0b\x91\x8bNb\xefS@\n\xf8\xa423\xefS@\xb2\xfe-+\xf2\xeeS@p\x17\xb3\xc20\xeeS@\xa7Ln\x88\xeb\xeeS@\x8cB8R9\xefS@\xc4^\xf8\x99\xfe\xc5S@A\xc7\xd4;\xe8\xd6S@\xd5\xf7\xd5\x12\x1a\xedS@W\xac+\x7f\xe1\xc4S@\xe0\xcb\xf1\\\xf8\xc4S@\x89g\xa8 X\xd1S@\xb9\xf8\xa5ej\xe3S@M\x08s*\xc7\xe7S@%\x8f\x01i\xf0\xebS@\x85\x8b\xe4\x07{\xe5S@\x10J\xc0\xbf"\xebS@%|{\x8f\x8f\xebS@\x83\xf6\xd6\x00|\xecS@f\x9a2\xbc\xc1\xe7S@\xbe\xb9hv\x81\xebS@\x7fi%C\x7f\xedS@\xbb\xa2$ye\xecS@\xb4\x07u\xbc)\xd9S@4d\xad)6\xecS@vHV)\xd3\xd6S@b<^\x02E\xecS@\x14\xc4d&e\xd6S@\xc9H\x02\x0f\x17\xc4S@\xd5\x8c\x1a\xab\xba\xd5S@\xab`\xd6\x1a!\xe2S@~\x99\xa5\x9f^\xefS@\x00\xf5\xae\xed}\xc4S@_3\xe08\x02\xd4S@z\x03`QF\xe8S@\n\xa3ZW\x05\xecS@\xc7\xf1\xfb\xef\xb9\xeaS@\x8c\xe5\x8c}V\xd5S@]4/\xab\xdc\xe9S@{\xfd\xb1\x93&\xdaS@B\x88 \x95e\xe0S@i9\x1f\xd8\x8f\xebS@v\x99\xaf\xbe.\x1dT@\xdfm\x8d\x99q\xd5S@(\xc3"_F\xe6S@\x93\xd1\x8f8t\xe8S@/^OU\xd7\xe8S@\x8e\x15D\x8b\x91\xcfS@SGB\xe8\x1e\xeaS@\xe3\xa13\x06\x14\xebS@\xd5l\xe0/5\xe3S@;\x8a\xbb3}\xdfS@\xa7\xa7ej"\xeeS@\x84\x92K\xf1\xce\xe4S@T\xf5\xc7\xc6[\xc1S@\xd0\x15\xb8{\xdd\xe4S@ac\x04o\xc8\xe2S@ui\x8dC\x8b\xe0S@\xe6\xa4o\xf9\xc0\xf1S@\xb0\xadx=\x17\xceS@\xed!\x07\x94~\xd5S@\x0e\xe8\xd1Y \xbfS@.\xdbM|\r\xc2S@\x8fXP\xf12\xedS@Hz8\xa6\xba\xccS@\x8dw\x054\xdf\xd4S@\x9a\xbb(\xbe\xbe\xddS@OD\x7f\x0f\x1d\xe9S@k\xba\x05P\xfe\xe5S@H<\xae\xbfe\xe8S@jXT\x8d\x9a\xf4S@\x8b\x0f!M\xb3\xecS@.\x97\xf4"h\xd5S@\x96\xf4X\xc8t\xdeS@\x92\x14A\x9c\xd3\xd4S@d\xa0eo\x17\xe8S@Z\x04\x11\xd6\x87\xecS@\x0e\x84\xa0\x88r\x1bT@\xa3\xb3\x06\xcb\xce\xd2S@\x7f\xfe\xdd\xac\xd7\xe7S@\xd3N\xb6\xddD\xdbS@\xf7v0c\xc1\xdbS@\xa9\nr\x1e\xe4\xddS@BY\x87n1\xe5S@E\x16\xde\xd6\x15\xe8S@\xf5l/\x8f\xd2\xeaS@\xf5T\xbb\x05U\xd1S@\x83\xfas2\xad\xe7S@\xbc{e\x02G\xcfS@\xe1/\xa9\x8f\xc2\xe2S@\x1b\xde6\x1b\xc7\xebS@\xa9/\xc3\xd9\xbb\xe7S@$\xb1\xa1"e\xddS@MU\xf8\x91X\xe4S@\x0c+G>\x94\xe4S@\xdd\xa1\xaa<\xb7\xebS@lH\xe0O\xb2\xd0S@\x83+<\x1d4\xebS@|t\xbd\xcc\xf7\xe6S@\xac\xc6\xd2\xf8\xde\xd0S@\xdf\\_\x9c\t\xddS@\\^\x9f\xdfu\xe5S@\xca\xd8N\x81\x0f\xefS@h\xcb$\xf0L\xcfS@\x07=,\xee\xd1\xe7S@`\xd8\xfd\x1a\\\xceS@\x0c\xbe\xd0\xbc\x8f\xe4S@\x0b\x85\xd4\xb9\xe9\xd7S@\x81il&\x92\xddS@2\xca\xb2p\xfe\xe4S@\x08e\x14\x00\\\xc7S@%\x1b\xfc\x0c\xa7\xe7S@]\xf2_\xe1\xae\xe8S@=\xca\xf9\xce;\xe8S@\xea\x05P\xbe\xbe\xe9S@\xd8z\x9b\x9as\xbdS@7R *\xa3\xe3S@\x95\x84\xdb\xb6\x05\xc7S@Z\xcc\xf4\xe8~\xe4S@\xb1"`\x93\x06\xe5S@\xad\xc3~\x89\x05\xd7S@\x84]\xef|Y\xe3S@\xed\xb9\x87Y\xd2\xe8S@1\x9fk\x17a\xd9S@\x8cf\xb3r\xb7\xdcS@\x9d.\xfc\xd1\x85\xe5S@9\xd8\\WK\xe3S@\xdf\xa7\x1cB\x02\xdaS@G\x0b\xf7\xdd}\xcdS@\x13\t\x9fo\xc6\xd2S@~\x9a-\x1bC\xdaS@Q\x18\xb1\x0fr\x1bT@\xdaey\xfb\xdd\xdcS@@\xfa/#|\xe7S@\xc9Pp\xb1\xb8\xd0S@\xb6\x04~\x9e\xcf\xeaS@6\xc1 \xf7\xfa\xdfS@\xe4Ut\xf4\xde\xe3S@\xfa<\x12\x0e&\xceS@U\xd1\xcd)\x07\xd9S@\xadx\xbbg\xf8\xd8S@\xf2\xf7zm\x95\xe5S@o\xca >\xe5\xd0S@\xd9\x98\xc5\xf8?\xe3S@9\x9d\xba>\x1a\xceS@\x8a\x9c\x190\x9b\xe7S@\x11\x8aV\xc4u\xe7S@5r\t\x0b}\xccS@\x02}\xbf\xbd\x85\xd5S@\x13\xc7\xfd\xe6y\xbcS@\x81\xb0\x94q\xb8\xbdS@#\x1c\xcf\x8a\xdf\xc4S@\x93n4\x8cY\xcdS@\xd5=\x7fm^\xdeS@\xba\xb9\x95\x9c\xff\xd8S@o!V\t\xb9\xd9S@\x89u\xa1\x1e\x1a\x0cT@\xd2\r\x0e\x83\r\xd8S@\xf0\xba\xa8\xce\xe7\xe4S@\xd9\x05/n\xab\xd8S@\x12\x00\x01\xb1g\xd9S@\x9c\x1c\x05\xe4\xdc\xecS@\xb3\x14\x10\x16\xb4\xccS@V\xb9p\x00\xe6\xe1S@\xe7\x031\xa2\x99\xd4S@\xf8\x16D\xab\x07\xbdS@v\xa6\x0c\xcd\xf5\xe3S@\xd8\xcb\xef"d\xcbS@\xcdP{\xd2Q\xe6S@\xdd!3\xa0\xeb\xbbS@x\xd9,>\x08\xd1S@h\x8dO\x17\xb2\xbaS@W\x81\xf3\xdfz\xe6S@|\xc9\xe6\xa9U\xe3S@H\xa4\xc6\xb6\x8a\xbcS@:\xfcgq\x84\xe2S@at\xe7a\xad\xe2S@\xbaq\xb5\xf0\x15\xc3S@M\x8d\xbe\x95\x0e\xc9S@\x97\x91\xad\x17_\xcaS@Lf\xa7\x16\xd6\xcaS@b\xc17\x14*\xdeS@v\xe0\x98\x1f\xa9\xe1S@\xb3*\xcba<\xe2S@`\x03|\x88\x92\xc8S@\xc3\x02zq^\xe2S@\xa8t\x0c\xc7H\xcaS@B\'\x8f\x8e$\xe3S@^\xc4\x98\xd0\x8b\xc5S@\xc4\x8drq\x05\xcaS@\x14\x9e\xf4\xc9\xdf\xbaS@O\xcd\x01\x0f\xc8\xe1S@\xe3\xe9\x1f\xed\x11\xcaS@\xc96\x91\xf9\x0c\xe3S@\xb8\xcb\xd6\xe4\xd9\xbaS@\xba\xee\xa8\x18\x17\xc6S@\x1c\xf3\x96v.\xc8S@\xc7\x80\x0c\xc2\'\xe4S@\x84\x87\xf9\r\x01\xc9S@\x8bo\xec\xe1,\xe3S@7\xb1\xb2\x9d\xf8\xe3S@V\xb9\x05\x96s\xbaS@\x9f\xe8\xf4\xd1q\xd5S@\x11\x9a\xf2)\xaa\xe1S@\x04\xac\xfa\x91\x96\xc8S@\xf8\xc8\x1c\x0c\x82\xe2S@gx\xabc\x94\xc5S@\x12\x03r\x07\xbc\xc6S@\xaa\xab\n\xcaT\xc7S@\x88K\x00![\xddS@\xd1\x12\xcfpl\xe3S@\xbfa\x80\xcf/\xc5S@)\xf6\x89\xf7w\xc8S@\xf6\x0e\xd1\x06F\xc8S@>\xebyQ\xf2\xe2S@\x84y\x8b}:\xe0S@m\xd3\x16cx\xe0S@\xe4Uz\xb8\x7f\xe1S@N\xd6fT\x87\xc3S@T\xe90D\x0e\xe0S@\xb6\x90\xa6\xd0o\xc1S@n\xb2J\xf1\xd5\xc9S@\x1c8\xd1@)\xb8S@6i\xe3\xda(\xe2S@\xaaG|a\x01\xf4S@\xfd\t\x12H\x86\xe3S@\xa9H\xd3\t\x0e\xd9S@k\xf6\xfc\xef\xf5\xb8S@J\xf9\x14\x8eq\xc8S@j\x86$6\xa2\xdfS@\xde\xea\xfe\xb2\xd6\xbeS@f\xa6m\xcc\xcf\xbdS@\x8a\xd1\xf8\xdb\\\xe1S@z\xa9\xcf"\xf3\xe2S@\xb6\xbf\x9b\xe0y\xe3S@)S\x18D\xd4\xc0S@\x08\xbb\x1d\xc4\x11\xb9S@\xdbk\xa3:M\xc7S@RYj\xeb\xff\xe0S@\x8d>\xc3\x17,\xe2S@=\xb3\xba\xa6\xb3\xd3S@\xba\xbfhc\xa8\xedS@`\xe4\xf0\x11?\xe0S@\xd3[\xfb\xcd\xa5\xb8S@`\xb2\x9b\xa3g\xcdS@\ru\xcf\xcf\x13\xd3S@F\x9f\xdb\xf9\x8f\xc1S@\xd0\xac\xca\x15l\xdaS@\xde K\x1eo\xdbS@\xe3\x820G\xcd\xe2S@n<{\\P\xbdS@B\x13\xf2S\xa6\xe1S@\xaa\xf3w?\xa9\xdfS@Z)\x0b|I\xe1S@\xef0\xf3o\xd0\xe1S@\x83"E\xde4\xedS@y\xf27\xdfQ\xbcS@\x13\xa6$\xc6<\xe6S@p=.\xb1\xb2\xe0S@\x11\xf6\xb0a\x04\xc6S@9\xbc\xb5\x1b2\xccS@2\xfa*\xd0\x92\xe1S@\xf8\x11\xfa\xd77\xc6S@=\xd3\x15\xa0\xbc\xc9S@\x18\xab\xb2,\x14\xcdS@\xf5(\xf9\x05\xf9\xdeS@\xab$\xf3\'z\xd2S@\x81^nB\x8d\xdfS@/\xdc\rQu\xe0S@\x1b\xb8M\xc4\xd5\xe0S@\xc1\x90p\xe8\xc6\xc5S@PX\xc8\xa2\x1b\xdfS@5\xa7\x1d-b\xd8S@2\x94\x06\xb5M\xe1S@f$3\xcd\xe8\xc5S@o>=Y\xa3\xd9S@J\xbfe\xf7\x84\xe0S@\x05\x821V\x14\xbcS@+\xff\xc5W\xe4\xccS@_\x00w\xbd\x92\xc1S@\x03\x90\xc0y\x92\xd8S@\x1cR\x99\x1dm\xd6S@\xde\\{(\x93\xe0S@\xd9)\xf8\xaa\xab\xb9S@\x04p\xd8\xe5^\xbcS@\xc0&\x87\x8b\x1f\xd1S@\xddv\x00v\xce\xd6S@\xb1\xd6\\\xfa,\xdeS@y\xa8\x17\xae,\xd1S@XK\xe92G\xdcS@X3E\xdf\xe8gT@ \x08}\x93\x12\xdeS@\x96\x0cX\xd6\xdd\xdeS@\xb7\xadD\xcd\xce\xcaS@\xc7\xc6(\x1d\xcc\xbbS@\xdeC\x9e\x91b\xedS@y\xefq\xa5m\xdeS@~\x7f\xc3\xdc\x80\xc0S@\xcd\xd1/z:\xd4S@\xc3\xdfq\x06~\xd5S@\xd5N\xa2\xaf\xb0\xbdS@\x9a\x98(\xf4\x85\xdeS@\xdf\xfd\xd7\x1f\xa4\xbdS@\xb9F\xbe\xe5k\xd6S@u\xbf\x08<\xb6\xd6S@\x90\xf6\x14T\xf6\xd6S@\xdc\xe9\xb2\x83l\xd6S@\xc7=c\x1ax\xc8S@87\xd6\xb0Z\xbbS@X\xe6\xc6\x0b\xf0\xd2S@k\x9c\xc6\xee\xf0\xb8S@Z\xb6_e\x08\xd7S@\xe0YQ\xbd\x11\xc2S@Gm\xd7j\x13\xd3S@\'\xa8\x9f\x9ep\xddS@\xfb\xf0\xbb\x83\xc3\xc1S@:N0\xea\xb2\xbfS@\xfd\xd0\xcc\xdd\x7f\xd3S@\xe5\xff\xda\xeb7\xc6S@s\xff{\x0e\x96\xdaS@~z*\xf2U\xe2S@\xc5\x12\xef4\x06CT@\xfcS\xfb\xd6\xc3\xd2S@C\xc5\xf1A\xab\xbeS@|]\xc2JVhT@\xff\xfcz\xa0\xe9\xcaS@\x9a;\xeb\xec\xdb\xd2S@\x9f\n\x82\x9a\x8f\x92S@\xfa\xc5\x81ED\xc3S@\xe8\xd8\x18~\x7f\xdbS@\xb4"\xa4\x1f\x81*T@n\x18}\x123\xd2S@$\xa2$\xa9+\xdaS@S\xb0+7n\xeeS@$F\x83\x01\xaf\xd1S@\x87\xa9\xa1\xc2r\xc2S@\x8c\xf2\x9c\xe9\xeb\xd4S@\xe9e\xc4\xa5s\xd1S@\x08\xe6\x88l\xad\xb3S@\xf0\x96U\xbdE\xc2S@^\xdd"\xbfY\xb4S@\xfa\x7f\x1cz\xb8\xceS@\x14\xd5\xa0+\x1b\xd8S@\xc2\xb3\xc8$5\xd9S@\x9b{\xb7\xe7n\xb7S@\x17\xb1\xcf\xaf\x01\xb3S@\x83\x99\xd97M\xceS@\x9c\xb2Iy(\xaeS@lSc\xd3\xf0\xbcS@\xa5X\xb4\xa0$\xbdS@(9F\xc0\x97\xb7S@_R\x08De\xceS@r\x11|j\x08\xcdS@\xa9\x1d\xaf\xd0\xac\xcfS@p\xe9$\xedn\xd6S@"\xbf\xf2E2\xc1S@\xd02\x8dK\xfc\xceS@\xadC\x97\xd4\x11\xdeS@I!\xd0\xf5\xe69T@\x16\xfbwu\xee\xceS@\x08\xfc\xc9Vv\xcdS@\xecM\xbc?c\xc1S@\xcd\xd4^\xbfs\xd5S@w\x9bg,8\xceS@\x94\xd2\xcf.\xcc\xd4S@a\x94\xa9\xfa\xc9\xd5S@<\x9f\xab,\x12\xb3S@)\xcd\x0f\x7f/\xd4S@\'0\x87\xe8o\xd5S@\xa2\xb17\xf6\xd6\xb8S@\xf3\xb6\xb8,NDT@\xab\x13\xd7\x0f%\xb5S@\x15\x10\xaaef\xcbS@\x84\x11G?\x00.T@\x0e\xfe\x93x\xb1\xcbS@\xe7\x02\x91\'\x9c\xd4S@\x03\xc3\xc7|h\xccS@\xf5\x96A\xe7\\\xcbS@\x00\xaf\xacsQ\xc9S@\x0f\xe7!o\x84\xd4S@g\xd8\xf7:w\xcbS@\xc8\xde\xfeS\xfa\xcaS@j\x8e\x7f(\x01\xd4S@`\xfdU\xc5\xb9\xd2S@|\xc4\x91\xc1Y\xd2S@\xc0\xa0\xc0\x99*\xcbS@\x9f\xe9j\xf1\xeb\xc8S@\x0cpgl\x15\xd3S@:\xcd\x17\x0e\xe0\xcaS@\xf5\xcb\xf4\x9e\x16\xccS@\xdd\xda\xf5-\xd4\xc8S@\x1e^\xd7"\x15\xc8S@y\x1eH{\xb7\xcaS@\xcf\x9e\xb8(\xe1\xc7S@\x01\xdaXAz\xc7S@\xea\x9e?Na\xb7S@\x1b\x16\x86\x8a\xd9\xdcS@p\x0f\xf5\x9b\x88\xb8S@\xebq\x91\x85\xdd\xb4S@Wt3T\xa3\xacS@\xf1\xf5\x83\xc8\xa7\xccS@[8\xa0B\xf5\xabS@\x93\xc2Z\xcf\xde\xc3S@\xbf\xbf\x0c\tg\xadS@I\x86\xa3\x0b\xc7\xc3S@$\xcd\xd2\xad\xad\xadS@\x0f\xc8\x0eO\x0c\xaeS@\xb5\xce3\x07\x92CT@>\xb0\xfb\xb3/\xaaS@"\xd8\xd4\xfaw\xc2S@K!@L\xe0\xc1S@,=\x82/\xa6\xc2S@G\xa3/HT\xc5S@\xbd\x14\xad\x15\xe3\xb0S@\x92}5\xa8\x7f\xb0S@\x13J\xc6\xceI\xe4S@]\x05\xa9\xfb\x1e\xabS@\x9cp\r\xed\x18\xafS@y\xcf\xb0@\xc0-T@\xe5\x9a\xec\xcb\xb5\xc1S@b\xf6!\x1f\xa5\xf1S@j\xbby,|\xaaS@\xa5iWy\xd8\xc3S@YR&\xac&\xc1S@Q\x16\xa1X\x97\xfdS@l\x9b\xbes\x90\xe8S@\xb9CB=[ET@\x1c\xc8\x02\x90\x93\xc3S@9\xf9k\t5\xa7S@L\xa1\x8a!\xd7\xc0S@\xe4\x8am\xbf\xb1\xacS@^f\xe9\xa1-\xc2S@$i4\x86\x95\xc7S@\x02\xa4u\x94\xaf\xc0S@=vb\xb0E\xf3S@\xe0\xad\xaa4\xb3\xe8S@;8:\xa6\x17\xc0S@:\xc6\x8fs\x03\xeaS@\xd3~\x9fi\xa3\xa3S@Cl\xf0Xh\xb1S@\x94F\x94\x86v\xa9S@\xe8x\xbb\xbf\xcf\xbfS@lS\xe3\x1d7\xe8S@\xa0\xa2\xf2B\xdb\xaaS@]9,\xbc\x98\xbbS@\x19H\x1ea\x88\xa3S@\x00S9\xb0\x10\xbeS@\x9d\xbd\x1cmo\xa3S@\xda\xdb\x90h#\xabS@\xf8\t\x8b\xf0b\xa3S@\xa8\x84FrV\xa3S@\xbaP\xb3\xb5k\xb7S@\xd9\xbbY\x97\xf1\xabS@X\x88\x01@\x08\xa3S@\x98mK|F\xa2S@)C\xfd\x9d\xc9\xaaS@DL#\x18\xdc\xaaS@E\x8e\x1bF\xb5\xaaS@\x9d\x05\xf3r$*T@kx&Q\xe7\xa9S@&\x1f|\xfet\xa9S@\xb5\x931\xc2\xa0\xa9S@\xb9\xbf\xab\x7f\xb4\xddS@\xa0u\xf1\x1b\xf3\xa7S@v\xed\x00!\x8d\xa7S@Xn\xc3\x1d\x14\xbaS@n2\xa5T\xd1\xb4S@U\xae8\x82\xfe\xb9S@V\xb5S8\xb3\xb9S@\xc3\x9ec\xe30\xb6S@f\xb7|\xfd\x01BT@6<\xc8\n\xba\xfaS@\xedY\x12\x8f%5T@\xfam\x94L\x8b\xa9S@~s\xcf"g\xaaS@\xfbj&O$\xaaS@z\xc6\xa0\x12\x0c\xa9S@E\xf7\xcb\xa8q\xa4S@\x18R\x00N\xb6\xa7S@|\xe3\x08\xf0\xee\xa2S@\xfeyH\xb0\x9f\xaaS@\xba\xf8-\xc3\x1d\xa2S@\x82_\x88\xf02\xb3S@\x91Y\xfa\xee\xdc\xb2S@($\x0cf\x14\xd5S@$\x82\x03\xb7x\xafS@\\\xf5\x1c;\xa9\xb6S@\xc0+\n\x80\x84\xa2S@\x1a\xfc\x84\x07\xab\x9dS@\xe8\xe3\x0eA\xf6\xa1S@\xee0\xc9\xd1\xc7\xa1S@\xfb\xbai@\xed\x9fS@a\xd2\xa9`\x95\x9cS@~j;S\xfd\xd8S@`Y\xdb\x9b\x93\xdeS@\xe4\xe5Rv\xe1\xc5S@\xdf\x99\x81\x8f\xc2\x9cS@\t\x87.`\x98\xb3S@\xe7\xfd\x9d\x12\x15\xabS@\xad\xb8\x04\xf2\x19\xacS@-KjP\x89\xdeS@\x1f\x08\x85\x01\xaa\xa1S@\xe7e\xb8\x08\xbc\xa5S@{\xb3g\xfbg1T@xb\xf9[\x85\xfdS@\xed\x19\xeb\xea\xf2\xedS@I\x1d\r\xc9\x0c\xd0S@$\xed\xb8;\xb6\xe0S@\x81\x81\xc4\xfel\x9eS@\r\x92\x87\x15_iT@y2\xd9 ,\xd1S@\xa7\xa14\x17\xfb\xccS@\x9d\x8cO\rS\x9eS@\x17\xd7\x0b\xa6J\xacS@\xbb\xf5\xff$\xa6\xaaS@h\x1f\xfd\x0f+\xa9S@\x9d\x95\x8dgr\xe6S@\xf5\rK\x11\xdf\xa7S@QR\t\x0c\x95\xe1S@\t\\\x9a\xab\xd6\x9cS@\x9c\xf8=5G\xccS@!\x8e\xff\xae\'\xc4S@\xfbZ\xe1\xe69\xa6S@\xc8\xba\xbb\x81\x03\xe8S@\xbc\x8f\x0b\x18\xf1\xeaS@\n\x9e,\xae\xf4\xa3S@"\xd1r\x0b\x97\xa3S@\x19W\xech9\xa3S@a\x03\xa3\x7f(\xc1S@\x9c8\xe6\xf1\xc2\x9bS@_\xbc\xf7\xff\xdf\xb3S@\x03\x1e\xf3\xea~\xe0S@\xccVL5\x86\xa0S@\xbeE{\x0b\xf5\xa1S@;\xe9\xe6\xc2\xa5\x9eS@\xea\x17\xa8\x89d\xeeS@\xef\x9eO\xc2c\xd5S@\xc9\xaf\x10\x18B\rT@\xbe\xc3\xae\x0f\xea\x9dS@Iq\xff_e\xeaS@\x9c<\xcd\x11\xb4CT@]\x18n,\x89\xebS@\x88\xde\xebb\xb8\xebS@\x8e\x9e=\xb0\xc6@T@\x99\x9e\xa2\xbf\x13ZT@T\x00\x98\xf0\xa4ZT@Og\x93Q8\xddS@\xf1\xfb\x81\xeb:\xadS@\x8f\xa1\x85\x9eP\xe1S@hXl\x1e\xbb\xabS@\xab\x0f\xce\xd0\xc2\xddS@\x1e\xc3\x88\xc6\x15\xf0S@3\xd6U}\x03@T@\x84\x84\x1d\xd4\xe6\xe3S@\xa1\xe4\x98>\x8f\xe0S@r\x19\x91\x94V\xc9S@\xa6V\xddQ1\xd3S@0\x01z\x1b\xa2\xe2S@\x8cTgd\xa3\xc6S@\x9bFv^\xaa\xb8S@YA\xd6\xd7\x9d\xc7S@\xa6\xd6N\x13/\xb1S@dF\xf9\xdf]\xe2S@\xb647\xa1[\xeaS@\xe8\xc7\xa46\x9a\xdcS@&*\xee\xb54\xd7S@\xe6\xb5u{T\xcdS@\x8bd\xd6\x06b\xf1S@\xbf\x0f\x82\x96\\\xd0S@\xeb\xd7\xbb\x15\xac\xc9S@E,\x16By\xe5S@3t\xea\xf2\x89\xd0S@\x99\x83\xd4\xf3\xbd\xbcS@\xcc\xa7\x98\xb2\xf7\xeeS@\x9b\xf2\xc1Z\xdb\xb4S@d\xabS\x7fp\xe5S@\x9e\x0b\xf9K\xce\xeeS@4\xf8\xf9\x9a"\xedS@\xd6\xedW\xa9\xed\xe4S@:\xc9\xf1\x10\xa9\xacS@\x8f\x1f\x1c\xf6k\xb7S@lQ\xb7\x83\xf8\xb7S@\x8cQ\xa5\xf4\xe0\xe7S@*\xed0a\xe9\xf1S@\xeb;\xff\xf5\x98\xd6S@W\xc9"\xefi\xf4S@X\xa0H\x96\x13\xafS@\x83(\x18\xd3\x9f\xebS@\xfc\xa0\xce\xea\xe6\xebS@\xbd\x12i\x1eb\xdaS@\x0bP`\x04L\xb3S@\xee\x19\xed\xbe\xfa\xbdS@IZS\xaa\xb4\xb6S@\xd7\xcd/&O\xe3S@\xb8G\x07\x92U\xecS@\xf83\xf0\xc5\x94\xd3S@K\xef\x94\x89\xf0\xc7S@@\x15\x00C\x1b\xcbS@2C\xaeP%\xc6S@\xe4\xd6^Li\xadS@\xb9eL0o\xecS@\xa6,\x0f]\xd0\xadS@X\\\x98/\x82\xb9S@[f%5\x19\xc8S@\xcc\xc1\x14\xdc4\xeeS@\xa1\x8a\xba\x8a,\xaaS@\x1e\xcf\x8b?\xa2ZT@\xf5.\x03n\x0c\xb9S@\x0b)\xf7\x7f\x88\xf4S@\xa7\xcaWP\x19\xd7S@"\xb4\xd1\x8d\xb4\xcbS@\x02\xdb\xdb8\x7f\xc2S@\xf2\x04/;L\xf2S@:\xc9oPm\xeeS@\t1%J\x15\xeeS@\xff^\x1d3X\xe2S@}\x02\xe26\xd3\xe2S@\xc3TP|u\xe6S@\xa3u[BH\xecS@\x93\xa3\xd5\x88\x9b\xf3S@\x1b\x91\xccv\xf5\x1bT@\x80\xa2\x15\xfd!\xc6S@\x01p~4\xf7YT@>7\x8b\x8cs\xd6S@\xe7\xf4\xc9\xf1\xd9\xf4S@\x0b|\x83\'\xeb\xc1S@\x9b\x10\xcdB\x9a\xd6S@\xfdT\x8a*`HT@I[\\\xbb\x0c\xf0S@\xe1\x01\xf5\x02\x08\xe6S@\x17X$\xb4\xd0\xe8S@\xf4\xa7\x08C\x1b\xecS@3L!\xb2\x07\xf2S@8z\xd0\xa9>\xd5S@\xfdy\x96\x14\xb9\xaeS@K\xaa\xe5\xecY\xc5S@\xe4{\xaa,<\xedS@\x945\xb2\x16?8T@\xd1\x17\x8al\x8a\xcbS@\x0fB\xe2\xc4\xac\xc1S@\xb1\xf7\x9e\x05=\xcbS@9\xbc\xb1"\x9a\xd8S@[\x14u\xe9/\xe9S@\x972\xf85"\xc1S@#\xe6\x19\x19\x84\xc1S@2 \r\xff_\xc9S@\xbcr\x10\x89\xe7\xd5S@\xd7\xc6\xa5\xcf\xa4\xabS@*d=\xb6+\xe2S@\xe2\\\xce|\xf1\xefS@\xb4\x17d\x81g\xefS@\xfb~uE\xcc\xe7S@\x87\x9dA\xbb\xa7\xd4S@\x8c\xcb\xbcr3\xd3S@\xb1\x06\x88!1\xafS@\x01n\x8c\x8c\xea\xd1S@\xcfV\xf8\xde\xe2\xe9S@\xfc^\x8165\xf0S@g*=\x9c7\xf3S@\x83<YG\x98\xd4S@\xc6\xb8\x1e)\xfd\xc9S@H\xef]2\xac\xd0S@\x04l\xa3\x06n\xc0S@\xd7\xb5\xf2\xc3\xcf\xeaS@\xd6oP\xa86\xd9S@\xae\'\xd9p\xa1\xc1S@\x0bW\xdf\x14\xbd\xcbS@\xfe\x91\x0f\x05\x8f\xf1S@\xd8\xb1\x11(\xb0\xc1S@d\xd4\xf1,\x17\xc4S@nxv\xf4\x9d\xacS@\x99\xfb\xc9\x8c\xf4\xd3S@\x8c3\xed\x99\x96\xe9S@\xb57\x03;\x13\xecS@\xadu\xb1LD\xc6S@\xfb\x19&8;\xf5S@\xd0+\x14\x9f$\xf7S@\xda\x86\xfb}\xdb\xc3S@aD\xfd0{\xcbS@Wm\xa1\x14>\xcaS@h\xb0\xbfr]\xd5S@\x1a\xc6R\xca1\xb5S@\x88\xa50\xae~\xc3S@\xbfb\x10\x86x\xcbS@\xeb\x07E\x11\xa6\xeeS@\x0b\xf5\xabu\xf1:T@\xce\xe2}0\xae\xcfS@\x8a\xda\xa1!z\xd5S@0\xd6X\xd3]\xdaS@W\xaa\x1d+/\xc3S@\xd8\xfc\x1a\xff\xe5\xc0S@\x085XL\xd1\xf1S@}\x8f\xca\x86\x82\xe8S@\xe4\x87\xaa3\x8e\xebS@y\xd2\xe3r\xc0\xddS@\xc1\\\x91<;\xe6S@\x17\xa0h,\x8f\xeeS@\x1d\xf3\'$\x98\xeeS@\x81\x16\xac|x\xb2S@>\xf4\xc1=\x0e\xeaS@J\xbf\xc9U\x05\xebS@\xa2\\\x05_\x9b\xadS@\xa5\x06G_\x94-T@\xf9\xb0\xc3wS\xc3S@\x06\xa0\xd5\xf6\x9c\xadS@\xbd\xef\xe9\xbf\x08\xe0S@fk<\x9a\xe8\xe2S@c\xee1\xf1\x9c\xe3S@\xe0\xd6\x8b\x8e\xa5\xddS@)\xb0\x17\xc3\x0c\xe2S@\xcb\x08M\xf2\xa6\xe5S@\xe8\xdasAq\xccS@#\xab\xeb\xf4~\xb9S@k\x8a\xe0\xa2\x18\xd3S@Bp\xaa\x8c8\xeeS@\x87}\xfe([\xeeS@w\x0f\xe1\xd0z\xcbS@\xcboI\xc5\xe5\xe5S@\x0f\x05\xb7\t\x8a\xabS@\xca\xdd\xa4j\x8b\xb6S@\x11\xb5/\x15\xbc\xd3S@c\x0b\xb1s\xa3\xe0S@\x12\xdd\xdb\x81\x06\xe5S@2=o\x914\xceS@\xe8\x92\r*\xef\xaaS@\x8f\x0fei?\x16T@j\x85\xe2\x11y\xd5S@\xe7\xf5|\x00\xad\xdeS@\xfeSl\x1b|\xe7S@\x95\xce\x18\xad0\xc1S@\x93^Je\x14\xe6S@f\x94\x12c\xf7\xceS@\x94\xe7\xd0\xf3o\xe0S@\xef~%\xbc\xe7\xe4S@\xa0\x1860\xa7\xdbS@\x87\xf9\x8fG\x85\xe9S@3\xd6\x0e\x8b\x08\xd0S@\x86\xb7\xf7\x1c\x94\xd5S@q\x1c\x12\t \xeaS@{\xd9\xe0\xb2\xd7\xeeS@p_\xaf\xffU\xe9S@\x1fU~?\xd1\xf6S@\xbb\xa0\xcf\x0c\xb7\xe0S@\r\x01!u\xd3\xe5S@m\xb3\x01\xe6\x93\xc0S@g\x8a\xe2\xee\xd6\xccS@\xaedy\x1a+\xe3S@\xf6\xf1\xb4^\xbf\xbfS@J9\\\xba\x96\xa5S@\xcf\x02fA\xf7\xceS@\xe4\x97\xa1A\xdf\xf6S@\xfeX\x98\x8f\x91\xe3S@\xcc\xa5ZH\x96\xdcS@\x0b\xf0q\xd9\xa1\xa5S@fU\xb72\x84\xabS@0\x82H\xef\xca\xcfS@\xa0\xe5[\xc7\'\xc2S@mHQ\xa2\n\xe6S@ts\xbcp\xec*T@\x15hQC\xe5\xaaS@\x8d\xdf>\x9fj\xe8S@Q\x91\xab\x86\xa8\xecS@\x99\x8e\x7f\xf9\x13\xa5S@\x19\xc9[\xfa\xa8\xc0S@\xbaA\x1d\xf4\x83\xc1S@\xf44p\x9at\xd5S@M\xfb\xb3\xa2\xcf\xcfS@Z\xb1\x05\x01K\xe4S@Vi\xd2\xea\xb6\xecS@\xd1\x14A\x1bu\xa3S@(\xb8\xadyR\xdaS@\xde\xb7\xbc\xee\x1c\xabS@/\xb1\x11H\x85\xd8S@\xc0+\xb3\xdb0\xacS@q\xb1\x10\x89[\xe3S@f\xf2 \xb7\x83\xdeS@\xdb\xa6t(a\xd7S@o\x08\xdep\x87\xacS@d`9\xbfJ\xe9S@\\,\xb41\xd0\xeeS@\xfd\x96\xbeM%\xacS@F*\xe3l\x16\xe8S@i\xb9B\x12\xa3\xb7S@\xb3NT\xccB\xe8S@B\xed\x14\xb9\x93\xebS@\x81\xba\xcfo\x95\xe9S@\xb2\xab\xfd_\x82\xc3S@\x99\xe02\x02\xdc\xcaS@\xb2/[ \xf5\xd8S@9)`\xc4i\xd7S@$\xe1\xe3\xd5\x8f\xd0S@\x17\xee\x0fe\xed\xd4S@\\\x89q\xb0\xc9\xd2S@\xf8\xe4\x88\xeer\xb2S@\x88~\xb8\xbd\\\xcfS@\x80w\x1f\xbf\xed\xd8S@\xb6=\x16\xd1\x96\xdcS@\x1cJ!\xab~\xe6S@}8\x08\xb6\xd5\xe7S@cx\xd3\xe7\xa4\xdcS@0\x18Z\xf63\xd0S@\xb1Bj^\xb1\xd9S@\x84B\x1e9{\xecS@\xdawN6\xa6\xe9S@\x9dn2Y\x17\xa3S@:)\x10#\xd1\xeaS@\xf7\x87:\xa7\xf9\xd7S@\xef\xd7\xcc\x15\xce\xcfS@\xb3\x03\xcaF \xdbS@\x95y\xa9\x89\xac\xe7S@C9\xfb\xe9\\\xe8S@\xcb\xc7K\x8e\xa4\xc0S@\xc2\x88\xd1\x90\xa4\xe4S@#\xc6\xff\x8d\xc9\xebS@\x05K\x0c\x9e\x0e\xecS@l\xe0\xab\xa6\xea\xddS@\x83\xc6-)\x11\xf5S@l\x1a\xc3\xdb#\xd9S@\x0c\x88\x1d\x14\xbd\xd3S@}\xd2*6<\xbdS@\x03\xd2\xc5{^\xa9S@\x1c\x97\x02Xk\xb6S@9\x82u\xd4O\xdcS@z\x12[\x91\x11\xb3S@\xb5\xfb.ZL\xe7S@\xb5\x1a\x1f\x01f\xe8S@h\xf3\xf1\x10\x90\xceS@|\xf8\x1c\xc0\x18\xddS@8fz\x92\x04\xe4S@\xf4\x05!\xe4\xfe\xb6S@\x0f\x83\xc8\x1e\xf7\xe1S@\x8dR\x93\xdd\x11\xdaS@\'\r\xf7\xa4\xaf\xaaS@\xa3\xcd\x84\xfck\xe5S@\x86\xa0\x83\xea\x0b\xe8S@l\x82aO\x96\xceS@\xb2\\\xc6\xed\xf3\xa9S@\x8e\xed\xcbtr\xf5S@\xb1\xba\xe0\xe9\xb2\xddS@\x11\xcd\x8a1\xf6\xe2S@j\x06\xc6\xaa\xa0\xe9S@v\x8chmb\xe4S@Y\x8br\xc4k\xe0S@\x00\xfc\xa6B\xf5\xa9S@\x88\xc2\x9e0S\xc2S@\x84Q\xc8\xcf\xa0\xddS@\x14\xd2\x18\xf8\x90\xe4S@W(\xccT\xf6\xd9S@yR\xb4\xbb\x11\xe9S@\x8br:\xc5l\xa9S@k6\xf1e7\xd4S@\xb34\xae\xc4\xa8\xb3S@\xd0\xb1\xa1\xa9\xd4\xedS@\'F\x08\xf0\t\xe5S@\x83\x01\xc3]\xb4\xc2S@~\x99\x00Ae\xc0S@f\xda\x12\x82\xaf\xa9S@cH\xaf\xe3d\xc7S@1\xcb\x882\x13\xd1S@\x86\xc2\x90\x08\x07\xe0S@\xda\xa4w#\xb7\xe7S@\x9di\xd2\x89\xfb\xb3S@-\xfd\xaaI\xb9\xc8S@\xdfq \xa1\xd2\xc2S@\x05\x0f\x85\xd1\xad\xe8S@V\xa7 \x9a\xec\xf1S@\x9f\xe3\xa7!\xaf\xb6S@\x04\xbf\xaa\xd6%\xdaS@\xd0fQl\xbd\xe4S@\xeeIy\xe7\xdd\xe8S@2\x15i\xbd\xc5\xe9S@\x1aA-\x93\t\xbfS@\xa3h_\xba\xe0\xa7S@\xc6\xfa!g\xb5\xd3S@\x8c\xd9\xc0\xd7J\xedS@\x9asr\x98z\xe4S@\xb9M\xeb#\xbd\xe2S@Z\x1c\t\xe3\xfc\xf1S@\xe0\x95"\xe2U\xf5S@\x8ce\x0c\x01\x9d\xdcS@[k6\x14\xb4\xe8S@\xfb\x03c)\xce\xb6S@M\xc9\xfa\xcc\xcc\xe8S@\xfe\x08\xa2$A\xd3S@\xdc\xbc\xbc\xfc\xbb\xdcS@\xba\x03\xf5\x02[\xbdS@wK\xf6\xf5\xd0\xeaS@\x91`\xe3\xf7\xa0\xa7S@\x190\xeb\x81\r\xdfS@\xb3s\x02\x8fD\xe8S@\xad\x1de\x00\xad\xe8S@;ez9\xac\xe5S@d\xa0\xbcN\x1a\xd6S@m\x94e\x8et\xaaS@\xdc)kd\'\xa0S@aW\xfe{M\xbdS@I|\x1a\xe2\xfc\xd1S@\x00L\x08W\x93\xdeS@\xc7\n\x12\xaae\xeaS@\x83C\xb9;\xb6\x9eS@T\x0el{_\xd6S@\x1cc\xbd.\xc2\xd2S@\x0bj\xad\xf3{\xdcS@X\xea?Ov\xe7S@\x15\x9b ~4\xeeS@\xee(\xd7\xd3o\xf5S@\xe6\xaf\x89\xe5\xe5\xf5S@\xb5\x85)\xf5u\xd9S@\xb7A\xa1IR\xc3S@\x08\x15\xfaAX\xd2S@\xcc\xa6<u,\xdcS@\x8e\xcc>\xf6\xc8\xd1S@I\x9e\xa9\xc1T\xcdS@3\xe3\xd3\xaaw\xeaS@\xb7\xacW\x18\xd8\xdeS@\xf9\x86\x19M\xf6\xbfS@\xcb\xb7:\x10r\xecS@]:\xde\x0f\x08\xd9S@\r\xe59kC\xdeS@\xd0\xa8\xd1|K\xc1S@\x88\xd8\x07\x9b%\xdcS@\x10\x83E\x92\x9a\xe7S@\x83\xaf\xf7A\x1e\xceS@ux\x11\xab"\xeeS@E\x87\xca`@\xf4S@\xf6*\xa9YH\xf6S@\xbfW\xe4\xaf"\xdaS@@N\xe3\xeem\xd2S@d\xae\xd3u\x14\xc9S@\xc9U\x82\xebZ\xeaS@\xdb\x04\xbe\xa5\xa6\xcdS@cR\xdc,\x87\xd5S@\x16I\x93\xf1\xb6\xd9S@\x91\rew~\xdbS@\xf9\x0e\xc3\xe1\x92\xa3S@L\xa2U\x18m\xe7S@=E\xb2C\xea\xd2S@\x9c@\xd2\n\xe2\xdaS@\x01\xe5\xd1J\x92\xb6S@#4>\x03%\xecS@\x07\x19\xd7\xbb6\xe3S@,\\:@\x03\xa4S@\r\x87Sz\xfc\xebS@\xfd+2x\\\xe2S@\xfb\xa5K\xd6\x12\xc8S@i:\xc6Z\xaa\xd6S@@68\xe2\xc9\xd8S@j\x7fX\x00\xc7\xc1S@\x16\xfe\xb6\xc9z\xe1S@?\xa8\x16\xd5\x9e\xf3S@\x0b@Pz<\xbcS@\xddW\xc4$&\xf5S@\x8e&\xba\xb4>\xe2S@*\xc3(\x13e\xd9S@E\xc8m\x0c\xdb\xc9S@v\xe3\xa9\xde\x17\xc2S@W\x10\xaa\x0b\xea\xb8S@\xf5;\xb7\xf9G\xe9S@\xd0\xed?P\xa2\xccS@\x88\xdeUFH\xe6S@\xa3H\\\xc4\xac\xbfS@S\xeee\xc0!\xd9S@\xb7(\xe1\x9e\x1a\xe7S@\x8e\x1b\xe8\xd1\xb4gT@\xec\nQo\x91\xc8S@\xd8c6\\\x85\xdeS@\xbf\xd5\x8f\xe7,\xd6S@\x9c\xe9\xc6R\xed\xf4S@\xa05((o\xf5S@\x08\xe6Y\xba/\xd0S@\x027\xc4\xf8a\xcbS@\x10\t\xb3\x9a.\xb3S@\x8f?\x12\x03\xa5\xcdS@\x1b\xa4\x08G\xdf\xb2S@h\xb6\xec\xcf_\xe6S@\xbe\xde\x17\x0c@\xd5S@\'H/\tN\xc9S@\xe4)\xe6\x1c\x15\xeeS@A\xd8\x0f\xb1\x82\xd5S@\xe8\x9d\xb3\xabR\xe3S@\xcf1^\x08\xf3\xecS@[m\x7f"M\xeaS@\xb5\xdb4]\xf1\xd3S@AE\xc2O\xf6\xd6S@\x9d\xf4\x8b\xf6k\xe3S@\x08Q\xdfbY\xd6S@\x0f\xc2\xb3d\xdf\xbfS@I\xa8\roF\xe8S@\x9c_@\x93B\xc3S@\xea8\x0eF\x06\xcbS@\xa6\x8d\x9d\x85\xf6\xc7S@\xab\xd1\xd9>\xf5\xc8S@\xeb:j9\x08!T@<Uk\xfex\xe2S@\xb9\x0e\xa5\x8dH\xe6S@\x15\xf4+\x97\x07\xe6S@.\xd8\x81\xf1\xcf\xf0S@\x96\xa9\xb4uk\xc0S@,$\xe5;\xca\xa8S@_\xe2\xab\xd1#\xdeS@_\xfc\xff53\xd1S@\xba\r(\xa9\xfc\xe9S@\x94N\x04\x08\xa7\xb9S@\xf8wN\xe8C\xe2S@d\x1dB\x08f\xbcS@\x8a\x90\x02\xfa7\xa9S@;\xdb#C\xbf\xb6S@\x8b,\xe7\xd0\xd6\xd7S@\xbdN\x05+_\xe2S@\x83\xafG\xbb\xc8\xe2S@\xb2r\x8d|E\xdbS@\xce\x89\xf7\x82\x0b\xe1S@?\x96g\xa4C\xebS@@X\xf6\x11\xc0\xa2S@aa\x00\xd5)\xe3S@\x9d?\xf7\xe1\x95\xc5S@\xa5G[\xbe\x06\xd0S@\x82:\x05\xeb\xaa\xe2S@Y\xb4fI\x8e\xf4S@\xa2\xe0\xdc\'\x80\xf1S@\xfd\xb3\xdb\xc3\x9f\xd9S@\x18$\xcc\xa4\xa8\xc5S@\xa0\x95\'\xe1\xd6\xc0S@QG\xd2\xe2\x1f\xbcS@\xdb\xe3h\x7f\x8b\xe0S@\xf6\x05\xec\xe3\x1f\xcaS@\xa6\xcb\xbe~\x80\xe3S@\x0b\xb8\xc0s\xa7\x9dS@\x1b8) \x1d\xc6S@\x03\x12\xf5\xba6\xc8S@\xeaBV\xb3\xd4\xa1S@\x92\xd4\xd8\xa5\xd1\xe1S@d_?\x90\x00\xe2S@\xc6{\x80\x07F\xe6S@\xe3\xc5=\x04c\x9dS@\x15\xe8\x85Z\xff\xc8S@X\xd1\x91\xe5\x00\x9dS@Y\xc3C\xf7\x1a\xe4S@&^\x19\\\xd4\xc5S@\xd9\xb8$\x19\xed\xf2S@\xa9x\xa1\xe7B\xeeS@\xa3\x8f\xac\x93\x99\xedS@\'_(vr\xbaS@\x0c\x7f\x11\x01\xee\xc9S@O\xc5\xaf\x9a\xcc\xe0S@h\xfa\xbb\xabN\xe1S@U^\x7f{\x1c\xe3S@\xac\xd8\x19\x90W\xcfS@\x00]\xbb\x1ez\xe0S@\xc8\x8a\xf3b\x86\xdfS@\xef\x8d\x95J\xc0BT@x\x86&Wa\xe8S@\x9f\xe8\xf4\xd1q\xd5S@o\x01\x10\xd5\x9d\xe2S@&\x9c\xedh`\x9eS@\x16I\x91\xf5\xa2\xbcS@\xed\x82H\xcc;\xbaS@\x93%\xc6\xe9}\xefS@sz\x03\x87`\xc7S@Z,\x0c\x94\x8c\xc8S@\x83\x9dh\xc7$\xc2S@\x11\x0c\xcaq\x8d\xc5S@\xd2\xa7$(\xaf\xc9S@\xb0\x97\x08\xf6Q\xddS@k\x05\x99\x0ba\x95S@\xac\xff\xcfF\x8d\xbaS@\x11\xd9\x83\xfc\xa3\xe0S@\x9b\xea\xea\xca\x8c\xe0S@\x7fNR\xc5|\xc8S@\xeed\x8c\xb8\x91\xe9S@\x0ezx\x06\r\xe1S@t\xcf3\xfd\xe2\xb9S@\xaa\x06\x89\xb84\xbaS@_\xceQ5\xb9\xc6S@\xaeZ\xb0 \x85\xf3S@c\xdd\xaft\x17\xabS@\xe6\xb8\xf3I\x14\xacS@\xfej\xed\x95\xbd\xdcS@7\xb0a\xd8\xf3\xc0S@vCz`Z\xe1S@a\xc21\xfb\xf9\xaaS@\x9dk$I9\xcaS@+a-tx\xbaS@\x1b:\xc3\x1c\x19\xc6S@\xa0O\xf9\xe7\xc8\xadS@\xbe\xc0\xc9\xdd\xef\xe7S@\x0f\xa1\x85rj\xe6S@~\xd2\x14\xc2]\xcaS@\'V\xc7\xda>\xe3S@\xcfY\xf0z\xa6\xd3S@\xe5\xad\xb9\xff\x83\xe0S@QQ=\xc0\x85\xeeS@\xa9;E\x05\x9b\xc8S@i\x08\xe7\xfe\x1d\xe0S@\x17i\xbd\xa4\xae\xe9S@\x8b\x00Y\x99\xb4\xeaS@\x01T\xfa\tc\xe1S@\x12\xf9M\x88\x15\xf3S@\xe5\t:\xd6\xc0\xdfS@\xd4M\x82\xd5}\xe0S@\x14\x97=k\x7f\xe2S@\x95,\xc1i"\xdaS@\xd4\xec\xb3\xcc\xd6\xe7S@3\xee\xe1\x94,\xceS@q\x12D@\x1a\xf2S@P\xbck4\xaf\xf1S@\xd9\xde\xcdU\xf8\xeeS@Z\xb4-\xe3\x96\xe2S@1^\x9f4\x1c\xe6S@\xa0\x7fk\x90w\xe3S@\x86\xb6:v\xa2\xdeS@<\x08\xf6\x12\xae\xe1S@\xb4\xf7P\xa6\xbd\xc7S@\x90S\x99<\x80\xe0S@\xe9\x8b\xee\xf5@\xcdS@sB\xe2\x05x\xc8S@\n7\x08\xd7\x077T@,\x1e\xa6\xff`\xc7S@a]\x14\xaa\xfa\xe2S@\xfc\xcc\xa0\xaf\xbe\xe9S@7\xdb\xdc\xbbL\xf1S@M\xb0\xf8i\x0b\xceS@\xa9\xe7W\x06\xb7\xcdS@\r3\xf6\x0f\x1c\xf4S@R\xc7\x99\xca\x85\xceS@\x83\xb9We\xb9\xdfS@\xd9\x84[^o\xcdS@%\x17\x1d\xf5\xae\xb8S@*MV\xd0\x90\xfdS@\xbd\xab\x99\xfe`\xeaS@O\x97@7p\xceS@kh\xa3X\xdf\xdaS@\xaaR\xbc\xe3\x15\xa7S@\xe3\xdc\xcb\x93\x0e\xf3S@L8\x07\nU\xc7S@\x05\x0e\xc6\xd3]\xe9S@{?\xd3R\xc1\xe3S@F\x0e,\x0b<\xd4S@\x94\x82\xc3\xef\xf4\xfdS@\x96"`kB\xb6S@\xd4\x83y\xcb[\x9dS@\xdce(G\xe8\xe2S@\xa7\xef\xda\xf8\x86\xb5S@@\xcd\x19\x1bu\xb6S@ga\xe0\x9f\xd6\xd5S@\xea\x86\xc5\x82j\xbdS@\x91Y\x86\xbd\x9bFT@\xf4\xf0\xf1\xc3\xc7\xbbS@\xff _]\xb7\xd2S@iL\x83\x1c\xab\xe7S@DO\x99y\r\xe7S@\xc9P{|\x8e\xc7S@ETi\xa9\xbf\xa5S@et#\x18\x80\xe7S@\xf5\x86\x8cT\x1c\xb3S@\t\x86\xd7\xdb\x14\xd6S@\xc9\x929G\xb7\xf3S@\x1ag\xee\xefT\xcaS@\x92\xcc\xa6\x9f\x1d\xc9S@\x11\ndA1\xd9S@h:\xd5\xc0!\xcdS@:\xbd~|=\xf3S@\xed8\xa7\xa1\xd1\xb5S@T\xe5@V\xa3\xccS@\xec\xd6nP\x8d\xd4S@m\xbad\x07\xe6\xc5S@\xfc\xe7\xfd\x8d\xcd\xd9S@\xd1\xbf@\xeb\xe6\x9fS@c\xd2\x03P\xe3\xf8S@m 9\xdf\xc3\xc3S@\xba\x9fN\xbf!\xddS@\x8cQ\xb1\xc2\x08\xe8S@\x19\x04\x05\xcb\xa0\xcaS@\x12\xb1\xf8\x11"\xdaS@I?\xed\x9f\xa0\xe1S@\xd0\xba\xeaI\xf6\xcbS@\xad\'\xebU\xe9\xb4S@\xbe?\xc2\x9a\x10\xb9S@A\xe7\x94\x98s\xe7S@\x8fZ\xc3\x19\x8d\xdaS@\xea\x99\xeb\xf1\xdc\xb8S@\x1d\x83j\x0f\xfd\xcdS@\xa4\xcc\xb4~/\xdcS@\x95\x9f\xf7\xf7R\xc3S@\x11\x9c\x83\xf2\xf5\xe3S@4\x93\xb3\xf0\x8a\xd9S@Xj\xa9![\xd4S@\xec\xffX.\xd5\xdeS@\xad\x8a \xbc7\xebS@\x81\x91\x0ca\xd6\xe9S@\xbc\xdb\xb9\xa9g\xe8S@\x97\r}qvFT@\xc1\x11\x11\x1e\x1d\xd8S@\xbe\x87\xfcA)\xcaS@V/]\x01$\xccS@\xf3\x17\x94s\xd4\xd9S@\xaeQ\xbf\xe6!\xe1S@\xfc\xec\x13!t\xc2S@y@\x00\xfe\xa2\xbeS@\x19\x97\xa5\xd0\xeb\xc3S@\x03\xd4h\xa2\x01\xebS@\xa6\x89\xb9\xdd)\xb4S@\xc1 \xe3\xa6\xd7\xb8S@\x96\xef#\xd7\xf5\xe8S@;/\x94\xba>\xbeS@R\xef\n\x8e\xf6\xc0S@\x16Z\x1b5\xc7\xcdS@\xf1ZEX2\xe5S@a\xa5\xe4>\xf8\xf1S@\xb3\xf6q;\xc1\xccS@2\xce\xefh\x8e\xecS@XJi\xa9\xb9\xe4S@\xd6\x01aN\x1a\xd2S@g\xfd\x17\xec\xae\xe2S@\xb1\xb7\x8e\xbca\xe1S@\xbf\x99\xb0\xfdY\xebS@\x16\x02\xba\x99\xb4\xe8S@*X6\xd3r\xcdS@\t\xe0}6\x8c\xabS@e\xd5^b-\xa9S@\xfe\x12\xae\t\xbe\xe1S@G\x10\xa0lH\xe3S@\x0b\x9d\t\xd2]\xcbS@\x9d\x1fb!\x12\xd6S@\xa8\xb7\xf0r\x11\xdcS@\x92\\\xdcN\x83\xcbS@\xaf\xbb\x9e+\x9e\xa8S@\x01\x08\xf4f\x05\xcbS@\xfb\x12\xe8\x85\x06\xe3S@\xfc\xd1\x9auM2T@\xdbK`\x82\r\xa0S@\xb8\xa0Qy,\xcbS@/\xf8\xdcU\x98\xe8S@\xd8\x02\x80\'\x15\xcaS@s\x91\xceW\x9a\xc5S@-\x19\x01\x85\x03\xd5S@ZZ\xda|J\xcfS@\xc7;\xb0\xc5\x89\xe2S@<\xfe\xddh\xda\xd8S@7\xfdEbk\xd3S@\x02\xf2\xc7\xb7\x18\xe6S@\t\x04\xd5q\x15\xe6S@\x02\x05t9\xcb\xe3S@(=\xdd9\x1b\xe7S@g6\xb4O\x07\xf0S@\xf1^6\xdb\x81\xebS@@\xe6\x8b\xccT\xeeS@"\xa0\x06\xf4\x8f\xc7S@P\'*\x1at\xf5S@/V\x93\xc8U\xd1S@n\xa1\xf6\xd0\x12\xefS@"\xcd\xb1\xa7\xc5\xa4S@D\x07\xe8n6\xceS@\xc3\xdd%T\xf9\xdbS@\x93\xe0\xe6%MAT@H@\xdem\xe4\xffS@e3|\xc2\x0c\x9cS@\xefz\xf4\xc3\xc2\xcfS@\xf9\xe7\xf9\xc3\xa9\xbeS@\xde\xd78D\x8c\xe0S@\x93\xa681F\xb3S@"y\xcf\xa7\x9f\xb3S@T+\xc2,A\xdaS@\xf6 \xe0%\xb0\xc2S@\x04\xf9G\r\x17\xe8S@\x84\xd8\x88\xc1`\xb5S@\xc2l\xc7\x99\xc9\xc1S@\xfe\xbb\xcd\xb2!\xbfS@\xc3%(\x9ec\xd2S@d\xeb\xa0 \xa8\xbfS@\x90R\xe3\xfe\xc3\xe9S@\x03\xaf\x89{H\xc1S@n\xae$\x92\x1f\xbbS@$\xa1\x14\xdc\x8c\xc1S@bW\x85\x96T\xd6S@-4\x067K\xdeS@Lp\xb6\xc9\x8e\xd5S@\x1a\x9b*\x8b<\xbaS@a&2\x12%\xd1S@\xe8\xad\xcd\x10\x83\xd1S@\xa1\xcaCp\x95\xbdS@\xfb>\xaf\x07f\xbcS@\xbd\xd2\x89\xdfL\xe0S@b\x92\xf83\xef\xdaS@\x9d\x04\xee~\x8b\xe0S@e\x99\x9a\x0b\'\xc2S@\xb6\x082(\x00\xb3S@\xe5\xba\xae\xbc\x94\xdaS@\x00\xccGu\x8b\xd1S@\x040\x90{c\xbcS@\x9eC\x98\x00\xfa\xb8S@\xd2\xf3\xa9\xd6T\xc2S@v"\xf4\xdb\xf2\xd9S@\xb7\xcaNn\xa1\xb8S@\xf0\xbb\xe7Q\xa3\xd1S@\xfcSjF,\xdaS@\xf3t\xc8\xcbt\xe0S@9\xec\xff\xdc/\xc6S@L\xbe\xd0;8\xb4S@:F+w\x94\xceS@\xca\xe8\x08\x9f$\xb3S@\xe3;%\xc6\x04\xc6S@V\xb1\x0e\'\xfc\xc0S@\xde\xcb\x86\xf6g\xe1S@\xbaTO\xf8\xc4\xb7S@\xb6\x1b\xfcCA\xbdS@\xf4\xe0%\r*\xdaS@\xbc;s\x91u\xe0S@\x99\xb2g7\xbe\xcfS@\xd4\xc5\x9eD\xb2\xd8S@\x8fgS\xf0f\xcdS@\x8c\xc89&\x7f\xb2S@\xd2\x84}d3\xcfS@\xb0\xbc\x96\x00\r\xd0S@\x89\x18\xd3\xb8\x80\xd0S@\x0ctD\xda\xe2\xd8S@\xba \xf8\xfd\x12\xceS@\x8d\xffn\xe6G\xd6S@Y\xbe$\xb4(\xc3S@\x04\x19~\xaa;\xceS@8\x80n\xc1\xf2\xbeS@\xfb\x9e\xd1\x9f#\xd3S@\x0c\xe1\xad\xe8\x1b\xd8S@\x8e\n&\x1a\x9ffT@\n\xa0\xd6\x19\xb2\xc7S@dr//\xfd\rT@\x98{\x0b9\x89\xe3S@\x01=W\x17\xf0\xceS@k.w\xcbv\xe0S@\xe0\xb9\xea\x08\xf3\xceS@@\xd6\xe4\xf6\x1f\xe0S@\xbb\xd3\xc2\xf6k\xcaS@\x9a\xd3\x0e\nF\xc8S@\xd0u\x03\xde\xdd\xc6S@\xce`\xf0\xbd-\xc5S@f\xb0HtB\xbaS@p\xb3\xa5\xc3\xaf\xc9S@\x9e\x12\xd5MP\xccS@\x9c|\xa7~\x97\xe2S@@\x9cK\xdb\xa2\xd4S@C\x05W\xdd\x9a\xe1S@\x13\xac\xa9\xd1g\xc7S@\'1A\x8d\n\xccS@}\xc1;\x95\xf1\xc9S@hk\xae\xffa\xb9S@Y\xde\x93\x84\xe7\xe2S@(\xde\x8e\xf4\x01\xc9S@\xdf\x92\xc7\xe3\x04\xe2S@]U\xac\xaa\xda\xe1S@F&\xe0\x8e\x93\xc7S@\xa3\xee%\xbe@\xc2S@!\xc2P$8\xd4S@\x7f%9\xbdy\xd5S@\xc7w\xd8s-\xcaS@;\x95x!\xb3\xd5S@\xc6\xb9@\x1a\xc8\xe1S@\x93\xa3\xfc\xdb\xe6\xb8S@\xe33\xfe~%\xe3S@\x06r\x0b\xbb\xc3\xc8S@\xc7\\\x8cr\\\xe2S@\xcc\xf9\x1f \xeb\xd3S@P\x91\x9a~s\xe3S@\xc8\xd9\xf4=9\xe3S@p\xff\xf2\xd1\x8b\xe2S@\xe9\x9a\x06\xb4\xa5\xd4S@\xf2\xf0\x11\xe4m\xb8S@#\x9d\x81B\x99\xe5S@.e\x9f\xa8\r\xe5S@\x8e\xc1\xd9R\x05\xc9S@\x8d\x9dRf#\xd3S@I\x96\xbaoY\xc9S@P\xef\xeb\xb1.\xbcS@Z\xa8\xde\x18\xef\xe3S@\xe1n\x14\xc5\\\xc9S@\xbf\xb9\x1b\xcb\x8c\xc3S@j\x8f\x01\xa5\xa3\xe4S@<=\xe9\xd4\x8c\xcbS@\x7f\xf6$\x19\xed\xc5S@g\xcc\x96(\x1e\xd9S@1i&\x15J\xe7S@\\\xf9\xfa\x9bA\xe6S@\xa6\xf1\xe1\'6\xccS@\xe6\xa1\x89\xea\xee\xd3S@,?\xca5?\xbcS@8\xa00i\xd5\xccS@!\xb4L\xe8\xd1\xe7S@M\xc2\xaf5\r\xe7S@,\xbc\x9b\x86\xc0\xd2S@\xb2\x9fGu\x15\xe5S@\x94\x80\x88\x95\xd4\xdaS@\x8eUb\xdf\xf9\xd2S@\xf2\xe0\x8a\xef\x82\xd5S@\x00\x96~E\x9d\xcdS@\x99fW\x0c\xb8\xbdS@F.)\xfc\x1d\xafS@\xd6f\xcb\xc3\xbb\xcaS@\x84\x88\x96\x17\xd9\xd0S@\xab\xc9\xe0\x0f\xc0\xe3S@4\xcb\xf3\xf2\x03\xcfS@\xaa9z\\]\xd2S@K\xb8\x8bT \xdaS@\xbe\x12\xb2;E\xbdS@\xf1\x13\x18\x8f9\xe8S@\x01p \x85\x8a\xd2S@\xc7\xf4X\xf6y\xe3S@\xca\x8b\x12\x99\x8d\xd9S@\xc5\x9aN3\xc1\xe8S@\x9c\xc8\x04a\xbf\xe8S@Z\t\x03\xe6M\xcfS@\x98\xe2\xb5\x98\xc0\xd9S@\x83\xbd9\x98\xaf\xe8S@\x9c\x8a-U\x8e\xe3S@\xf1\x94x\xbca\xe4S@j\xe3\xe6\xbd\xfb\xe8S@\x87\xa3\x10\xc2\x04\xe5S@8\x91\xbb\xa0C\xddS@\xe4\xa9pI\xfd\xcfS@\x19W\xaa\x99\xed\xe2S@N\x9f^7\xe0\xd0S@tt\x1f\xc6\xe6\xe1S@\xa2\xb7e-m\xdeS@_\xac\xb1hz\xe5S@\xd6\xdajq\xc7\xddS@\x9d\xbf\xf8T\xf3\xc0S@ \xfbs\xf6K\xe7S@v\xc8#c\xfcYT@\xdf\x17\xben\xc3\xebS@\x85\xab\xbdI\\\xdcS@\xf4\xde\x90\xf6\x82\xb9S@4\xdc\x89b\xc6\xe7S@\x8b\xae=1\x13\xecS@\xe1\x17\xd3:\xc0\xebS@\x8e\xb7J\xffj\xe8S@Qh\xa1\xd4\xd0\xeaS@\x97\xc7q\x00}\xecS@\xa1\x8b7\x1f\xcb\xe7S@?\xf7\x1c\xc6\xa0\xdfS@Eu#/\xfe\xc1S@|K\x11\x8b\xfd\xaeS@\x16\xf5k\xc8\x18\xe8S@\xcf\xc8m6\xac\xecS@\xa9\xea\xf2\x984\xc4S@\xb0\x84\xca\xcf\xa8\xecS@|\xb7\xd9\xa1\n\xe6S@\xda\x12\xeb\x9a\n\xd6S@"*\x80P"\xc2S@\xbc\x172""\xedS@\xe1\xc5\\\x1bO\x9cS@\xa6\xe7] \xbe\xe9S@\x96Y\x9d\x1c\xe5\xe5S@>)mB|\xc2S@T;;.N\xadS@\xd4\xef\x06\xf8\x80\xe9S@1\xd2\xf6\x94h\xe0S@O1\x87\xe3\xc2\xacS@ \xbcf\xc5=\xacS@\x10\x16\xca\xae\xcf\xe5S@\xa0\xe5\x1f\xa5\t\xebS@\xbe\x15\xda\xfc!\xdcS@0L\xa6%7\xc3S@\xa8\xff:iz\xe8S@\xc9\xaa\r\xd39\xc3S@\xe4j\xc4\xdc\xca\xc8S@\xed\xec\xf8\xde\xc0\xacS@\xc8\xa7U\x1a\xf4\xc3S@\xf0\n\x98~\t\xecS@;\xc5(\xe7\xa3\xacS@\x97\xb5\x08\xaf\x8e\xadS@X\xa7\x17Tq\xd5S@\xd2\x1dbIr\xcfS@\xd5`\xa7\x83\x07\xc0S@0\x80\x7fh\xce\xe9S@\xed\xd7\xbe\xb0n\xc4S@\x803\x04\xf9\x9e\xacS@\x82j9\x9dc\xd8S@*+\x19\xb6|\xd7S@\xca\xddh\xee\xac\xd5S@\xa2\n%\x8e*\xecS@bI\xba\xa00\xe2S@i\xcf$\xe7\xea\xc3S@\xb8\xb1\xa5\xb3>\xd9S@X\xf8\xe9d@\xaaS@\xf8\xf9\xe0td\xd6S@*\xd3\x80\xfb\x14\xc1S@C\x14\xa9\xab\xda\xaaS@\xf9\xf8\xe69\xe0:T@j\xf0\xb6W\xa5\xc5S@\xb3W\x9b\x7f\x00\xc0S@)\r\x06l\x94\xebS@\xb6\xbc\x15{Z\xa9S@\x8d\x9bv\xfe\x8a\xabS@X\x8at\xe2\xf7\xd6S@\xf9\xd8\x9a\xdb\xdb\xaaS@\xfa\x18\xd0\x1d4\xdaS@\x94\x1f\xb5 -\xefS@\\\xfd9\xc0\n\xd7S@%\xd0>\xc7\x8a\xacS@QA@J\x03\xabS@@\xc3\xe9\xed1\xabS@e\xb1o\xffP\xabS@\x10\xe2xR5\xacS@\xaf\xa6\x14\xecn\xacS@\x1flS\x8a\x08\xa4S@\x9e^\xddp4\xb7S@ku\x97\x14D\xe9S@A\xfa\xb1\x9aF\xf0S@\x8c\xf6\xc3D|\xccS@4\xa1p:"\xf1S@r\xfah)\x9f\xb6S@\xf9\x9b/\xe3\x18\xe9S@\x92\x19\'\xcb\xe6\xdfS@d+\xa4\xa6\xc0\xdfS@\x8b\xa6\xf5\xeb\xd5\xe9S@.\xbd\x95s\'\xcbS@\xc9\x95\x87\x81\x07\xeeS@\xc3]$\x89\xfd\xdcS@\xdaa\x19\x98\x97\xf1S@\x97\x97\xac=\xb5\xeeS@\xcd\xb0\xa9\x8f\xb5\xa9S@&\xeb\xc2/y\xeeS@\xb0<\xebnd\xe9S@\x10\x19\xe5\x02v\xbbS@\xf8\xbb\xc63\xd7\xeeS@&3GOk\xe9S@\xf8p\xef\xe8\xd3\xcaS@\xdc\x89q\xecM\xf1S@e\xef\xc3g`\xcaS@\x9e\x852>e\xe0S@b\x192\x17\xdf\xe1S@3Z\xd8\x91\x98\xa7S@k\xbe\xe1\xa7?\xdeS@\xec\x81\x8e\xc0O\xa9S@sStW\x93\xccS@x\xd1$\xdf\x1c\xf1S@\xe2\xc1S\xb7\xc2\xa8S@Fqj\x10\xa9\xcdS@\xe4N\xdc\xb6\xf6\xddS@3\xda&64\xdcS@-\x8dr\xe8\x84\xf1S@+F\xb9V\xd9\xf1S@[\x91\x818\x1b\xe1S@\xb0FAZ\xd8\xdaS@\xdb\x19\xa73i\xcfS@\x86\x06C\x10,\xa9S@p\xbc\xc4\xab\xb9\xedS@f\x19\xbb?$\xf3S@1G-\xfd\x15\xf2S@\xa1c\xa8\xe6s\xe2S@\x8b4\xbd}^\xefS@\xf7\xd1\x0b\'\x92\xefS@s\xf3\xf4[\xd6\xdaS@\x7f9\x12\x13\x90\xf0S@%&\xb5\xa0A\xa8S@\xfdpM<z\xeeS@\xcff\xf5(\n\xf6S@\x14\xb5\xb0\xbf\x02\xd0S@\x9dR\x97\xe1\xe1\xefS@>:\x94P\xc9\xf4S@Q3)\xb5u\xa5S@O\xd5E\xae\x1b\xf5S@\x9b\x8a\x94H\x8d\xf3S@S\xc6\xfc\x98\xf3\xd1S@\xc7Y\xf0\xe5\xe4\xb2S@\x002\xd6\x8c\x19\xeeS@$-\x93\x85I\xf5S@a\x8f\xac\xa8\x03\xd2S@\xe3#\xb2\xe7L\xd2S@\xfb\'\xd7\x1ad\xefS@\x8e\xef\xe7Ke\xaaS@\xb3\x16\x11\x02\xe8\xedS@\n\xab\xa7\xcb\xc2\xd3S@\x8es\x0e\x89\x13\xf5S@+\xcc@\xc0\'\xeeS@5\xc6\xb5\xe6\xb5\xf5S@L)$\xdc\xe8\xf6S@\xe84[\xb8\xa8\xa2S@\xfb\x9d2\xe1\x16\xf7S@\x89\xc2\xe3\x9f\xea\x9cS@\x82\x88\xbaN\xf6\xecS@o\xd2a\xcd\xf2\xe4S@\x17\xac\x1cZ\x8a\xf4S@@\xac\xd9\x10\xf6\xe3S@\xbaq\xf50\x1d\xe6S@\x14\xcct\x1cf\xeaS@g\x96\x12\xd08\xf5S@\x19W\xa3\xf2x\xe4S@20\xbf\x11l\xe7S@\x96`\xa1I\n\xecS@9\x1a\x80q\x0b\xe5S@n\xe0F\x1ew\xe3S@\x1am\x8d\x132\xe8S@\xe5L\'J\xc4\xeaS@\xe3H\xd1\xca\xc8\xddS@P\x89f?^\xa9S@\x08ic*\x9c\xe7S@e\xa30$_\xe8S@9\x08~\x98\x95\xe5S@0\xb73M\xb9\xaeS@\xb5\x9e\xb3\x91\xa3\xeaS@\xc9\xc3\xef\xed\x08\'T@\x95\x182\xae\xc3&T@:Pt\xab1\xe6S@\x1c?K\xe6\x02\xe6S@\x1a\t\x1aJ\xf3\xe6S@\x04\xb3m\xd5\xc3\xe9S@r\xe8\xde\xcc!\xe9S@FGT3W\xe6S@`CI\x81\x97\xe9S@\xf2\xa0\xda\xf6\xfe\xe7S@P\xeb\xe2\x87\xb0\x98S@l\xe6\xccg\xa4\xbfS@\x97\x94\x88\x19\xab\xacS@V36\xa4>\xcaS@\x80C\x1f\xf2\x1f\xd4S@\x14@D?\xf9\xd6S@;NP\'\x02\xc9S@=\x82\x17Ky\xe8S@\xb3W\xc6\x8f\x9f\xefS@U\x92[\xa8S\xe5S@\xe1\xe4WL\xec\xb8S@3:\xd6Bt\xc7S@\xdf\x86\xd4\xe5t\xe7S@/.V\x9e\x15\x97S@{;+M\xa2\x0eT@\x9f\x1e\xb4)\x1e\xbeS@s\xf39\x18\x1f\xb9S@k+h\xfe\xc9\xd1S@hN\x8dc\xee\xa9S@7\xce\x16\x9d{\xdeS@\xecZ\xcc\xc1>\xabS@\xb8\xb6s\x16t\xdfS@\x01N2\xe2+\xdaS@i"Bt\x18\xc1S@:j\x0e\xda\x9d\xd9S@]\xf4\xb7$^\xdeS@\xfa{\xc4\xad\x03\xc9S@iD\x8f\xd3\x9f\xb7S@\x8f\x81\xff4\x7f\xb8S@B\x14,\x1e3\xd9S@\x1c\xc1\xf6A/\xf0S@\x92\x02H?\xf1\xb6S@\xd3\x99\x89\x8e\xde\xb8S@\xaa\x9csV\xdf\xcfS@\x01rWM:\xc5S@\x98\x1f\xf8\x8fe\xc7S@d\x80\xe0^8\xbbS@C\xac\xa8\xba\xa2\xd9S@\xc0\xac`z\t\xe6S@vd\xf7\xfa\x95\xf3S@V\x00\x9dW\\\xefS@Z\xf39\xad\xd8\xbdS@\xd8\xefG\x9c7\xf3S@OP\x03\xf0<\xb6S@*]\xba\xa4\xcb\xc0S@\xc2!>\x99K\x9eS@1\xe4 (\x1f\xe2S@\x93\xd5?\xaa\x1e\xdaS@:\xa2%\xecy\xc8S@wWX\x17}\xe2S@\xd30\xd5(\x87\xe3S@\xf4\xb3\x9bJ\xba\xf7S@hd\xc4\xdf,\xe3S@\xd5\tN\x8ec\xcbS@\xd7z\xa4H\xda\xdcS@\xfa\na\xf8+\xacS@\xb4\te\xb3l\xf0S@\x93O\x0e{\x13\xe3S@\x13\xebx\xb7\x14\xb3S@\xbe~\xe4\xc6V\xccS@q\xe6\xe0b\x1a\xb7S@\xc4\xfd\xde$\xdd\xcbS@\xb7\xbe\xa2\x9e\xc6\xcaS@\xbb$\xf6\xc6U\xddS@\xc7\'\xa4\xd9\x17\xc6S@\xc6\xcb\xd1\xb3\xaa\xeeS@>A\x9aqg\xcdS@\xfd\x9d\x7ft\xc5\xe2S@ \xef\xb0\x9bX\xe3S@\x99\xe5\x0c\x9e\xc9\xe5S@#<\xb9\xdc@\xf4S@J\xf0&\xc6\x0e\xccS@WO\x90`\xc5\xe4S@\xc0\xe5\xa9d\xa3\xaaS@\xf4\x95\x9fe\xd2\xd8S@\xa0\xc3?\xfe\xb9\xd5S@rv]Oo\xe5S@6\x1e\xf7\x1ez\xebS@|<\xc5D\x8d\xf4S@\xe3\x99\xd7\xbd\xc0\xb6S@\xbc\xae\xf03\xab\xdfS@\x1cu^\xa8T\xeaS@\xbe\xeb\xc4\x0eT\xefS@\xe3n\x05\x96\\\xd0S@\xad\xb3\xe51s\xcdS@\xea\x00ue\xe7DT@&\x83\xc6\x15\x0f\xcfS@=1\xcb\x00\xd2\xa9S@\xb9[K.\xa6\xdcS@\xf6\t\xaf\x9ft\xd1S@/Ii\x1a\x0c\xcdS@\x96\x1a \xf9=\xe8S@H*\x089\x86\xbdS@3\xaf\x19\xc0A\xe6S@\x1c\xab\xab\x83\xcb\xb1S@\xb4\xb5DkG\xdeS@o\xed`\x98\xd6\xb4S@\x8ec\x01\xc7\xd8\xd7S@>j\x12Nr\xeeS@~\xf9\xdcU\x9e\xe4S@j\xfd\t\x99\xb7\xecS@\xd1m\xcf\xa1\xfa\xb9S@\x04THJ.\xdaS@\x14r\xfa\xd6\xb9\xe8S@\x93\x9b\xf0\xc2\xf2\xadS@\x88}\x86u\xc7\xcdS@n\x07\x05#\x14\xe8S@\xc9qz;\xe3\xe2S@B)\x9b\xd7\xca\xc4S@\'\x00\x83\xbds\xdcS@@\x93\xa2\xc9=\xe1S@\xc6s\xf6\xaf\xe9\xcdS@\x97\\I\xdc\xae\xacS@V`\x96\x95\x04\xf1S@Os\xb62_\xe0S@\xa1\x18\xa5\xfb\xa4\xa7S@,\n\xe1\x81\xd8\xd4S@\xe2\xee\xc3 \xa4\xa9S@j\xd7\x05-\xbc\xb5S@\x81%\xed&\xaa\xd5S@\xe1\xbd\x8c\xc2l\xcbS@\xe7\xb7\x9dv\x19\xe9S@\x12\xc7,yU\xdfS@\x8d\xf8\xf1h\x98\xa8S@\x81u\x8eFw\xc0S@\xeb\x94$\xf58\xafS@^\rg\x05\xba\xe0S@_}\xc6\x01\xaa\xccS@\x9b/>/\xed\xddS@\xbe\x8c\xe3~\x94\xb3S@\x86\x05\xa6\xc2j\xd6S@\xb6\xb0\xcd\xd4\xb4\x9eS@C\x93C\xa4\xe0\xc0S@\xcf\xf2\x0f\xab0\xf1S@\n{\xccBY\xd3S@z\xbf\xd4X\x9a\xd3S@\xdb\x16\xf2\xccj\xd0S@\xd7\x02\x88\xf8\xde\xc6S@\xc2L_\xea\xb3\xddS@0[\xae8\xd1\xd8S@$a[6\xf5\xe3S@\xde`\xfb\x86\x7f\xf4S@l7\xcdX[\xe2S@\x9f\x80\xdeF\x0b\xa2S@j\xd1\x81\xc2\xad\xeeS@\xc70s<>\xadS@\x84R\xb3B\x93\xc0S@5\xc49E\x90\xd1S@\x88g\x7f\xbd\xb8\xd3S@\x8b\xe0\x9b\xac\xf5\xd3S@Rb\xdc\xdd\xba\xe7S@\xfeN\x13\xb5\xfe\xeeS@4\x1bN\xcd\xaa\xc5S@\x891\xc5vX\xd4S@\xc1Z\x15Q\xc4\xeeS@F\xcb5\xf6\x1e\xc6S@\xbe-\xa5"\xe9\xe6S@\xd9X\xa19F\xc7S@\x81k\xf4#$\xdeS@\t\xc6\\X\xb3\xcbS@\xc5\xab7\xf8\x9c\xd7S@\xf3\xb4\x19\n\xf1\xc6S@H\xdcO\xf6\x90\xd0S@\xdbV-\x17\x04\xa3S@\xd9\xcd\xd2c\xcb\xd9S@\xcf\xbd\x90\xa0\xc2\xadS@\xe2C\xf2F\xb7\xf3S@~\xad\x19\xd5\xe3\xb7S@\x031\x08\x05\x95\xf2S@\x8c#\x1d\x8a\xa6\xbdS@\xf9o\xbf\xe6\x0c\xecS@\xa8G\x06Eh\xd5S@\xe6\xf1\x96\xd4\x14\xcaS@q\xa4\x97i\xb6\xf0S@\xfc\xc1\x1fi\xd8\xc8S@\x1b\x95\x12\xa0Q\xe3S@\x03`\x8c\xe2\x1d\xd6S@\xc4\x00t\xa1\x95\xe2S@\xc0w\xb4d\x82\xb2S@)\x91\xb3F\x9b\xb1S@\x05\x89.\xfa\xc4\xe3S@\x13\xaa\x88\x0bP\xaeS@@\x1b>\x80\xd7\xcdS@F\xb3\xday\x10\xf3S@:\x16S5\xb8\xbdS@\x15&b\xcc\x01\xdcS@\xb5\xa6\xe5\x83\x08\xa9S@\xcc\x07\xb8\xd1\x9e\xe4S@\xe2Z2\x84{\xd3S@\xf1@\x8c\x9dZ\xebS@)z\xa6\xde\x8b\xb0S@\x98|\xcfg\x13\xacS@\xf85\x98\xf9\x1a\xa9S@\xce\xffw!\x11\xceS@\x8be\xb1.\x14\xecS@\xbe,-+C\xcfS@\xb5]\\\x87\x8cCT@\xc8"M\xc3\x17\xd2S@\xb7\xe8\xc6\x1de\xf5S@j\xff\x95\xac\xc7\xdbS@]\xa61\x1f\xc5\xc2S@\x1e\x8b\x17D*\xc5S@tn\xb8\x12I\xd8S@vn\xad\x8d\x1e\xc7S@M\xc6l\xa1\x12\xe5S@\x01\xbe\x8e\x80_\xb8S@ d\xc8\x01\xe9\xdbS@Z\xf4>\x1c\x1b\xd8S@\xc7\xa9\xf5\xe7^\xdfS@\xf4Hw\x0c\x05\xd5S@,\x83X-z\xb5S@7\xe5C\xcf>\xc6S@\xc3\x84W\xff\n\xe6S@\x86$\xaa\xe6\xf2\xd5S@\xb0u\\\xf7\x06\xe3S@\xe2p\xefkS\xe3S@(\xc7@\xb7\x89\xd8S@\xeec\xe9\x9b\x83\xdaS@\xa0\x96\x9a&Y\xf0S@e\xdb\xf3\x98\x9e\xdeS@n\x95\x8c\x80\xb2\xb3S@\xb3b\xa6?\x80\xd5S@\xd0\xa6\xaag-\xb5S@\xe5\x04\xfb\xfe7\xd9S@\xc7GF\x9f%\xcaS@o\x92b.\xe7\xbcS@$s\x95\xd94\xc1S@\x1b\x1aE\xfd\x9d\xe9S@\xdae\x0e\xbb\xcf\xdbS@\xf5(2\x89i\xcbS@\x82\xec\xdc\xdf\xe7\x96S@\xd8g:\x7f\xcb\xbbS@\xa5z6\x18\xd5\xe5S@\xc7\x0fq\x9e\\\xb8S@\xf8\x12-\xf1\xbf\xc2S@&\xe1\x97\xea\xdb\xe8S@\x19\xe1\x1a\xd8\x00\xd6S@\xdb\xcdD\x1d\xc2\xa5S@\xc5\xd9ar{\xccS@\x06\xa5\xde\x97:\xc0S@\x13O\xf3\xa9\x19\xecS@_\xf0Z\xe5\xd1\xcdS@\xe8\xc7\x993\xca\xe2S@T\xe5\xd2m\xfa\xc5S@\x95\xfe\x9f\xc8\xab\xd9S@\xd9 \x835o\xe4S@\xa6\xca\x16\x19\xc4\xe8S@\xban\xec\xb9\xbc\xe1S@U\xd6\x9e\x8e\xce\xe7S@\xda\xe3\xac\xfc\'\xe4S@H9r\x03\xb4\xe4S@\x04\xe5\x97\xcc\xb8\xc2S@A\x85\t\xc58\xe3S@f\xe7v\x98\xc8\xd3S@\xd7t\xd8\x7f\xef\xd2S@\x1c\xbd\x8b\xde\xb5\xb8S@\x1b{8\x96\xa9\xa9S@\x7fO\xc2\xb8\xce\xe5S@H\xa3G\xac\x1bLT@\x1d\xaf\xfa\x94\xf1\xd3S@\xdfl\x18\xfe\xd4\xcbS@eq\xb0r\x7f\xacS@\xe7\x10\xd6+\x8f\xc1S@\x86G~M\x02\xe4S@Y\x04k=2\xadS@\xd9\x08\xeeSM\xc1S@\xf95\xe7\xb9\x80\xe7S@\x9b{\x95\t\xef\xdbS@%P\xe7rh\xa4S@M\x02f\xc0\x16\xa5S@h[\xf4\x8f\xca\xabS@\xfb\xe3&\x08(\xa6S@I1\xd8\xbf\x8a\xebS@6\x02\x02\n\xa8\xa5S@\x19\x9c\xb2Z(\xf0S@]\xbb.S\x0f\xaaS@\x80\x88\xc7\x8fg\xe0S@\xe2FX\x8f|\xaeS@\xbe%\xc9%\x93\xc0S@\x06\x7f\xa8Z\xea\xa9S@B\xd5\xbd\x94\xd7\xa9S@\xd5\xc0\xf2~\xf1\xe2S@\x9a\x8b\xf7\xc6\xb5\xc4S@\xe8\xd3\x0e\x14.\xb5S@\x8bG(\xba\xd8\xe6S@m\xb5\x7f\x0cV\xa8S@\x89\xabt\xe2U\xe6S@\xef\xea\xcf\xed\x84\xedS@\x9b\x93(k\x8b\xa7S@\xfaY\xa0\xc4\xac\xa7S@\xeaL_\x90\x8a\xa9S@\xaa)U\xe8:\xb7S@t\xbet)\x81\xacS@\x9c\xfd0,\x86\xacS@\x9b\xd79\x99)\xacS@)\x98C##\xabS@\xa3-\xce\xec\x14\xabS@\xcd\x17\x18-\xba\xacS@\xf7igW\xe8\xaaS@d\xfc\xef~\x1c\xc1S@\x86T\x13\x8cO\xaaS@\x87^\x0b\xe0\xc7\xacS@\x9a\xd8\x10?\xd6\xe4S@!X]\x8c\xcf\xa9S@\x86$\xb3\xcek\xe3S@\xd7u\x91\xc5D\xacS@b@\xd0\n\xc6\xacS@\xe4\x02A\xc4}\xd2S@\x0e\x8c\'HZ\xadS@\xb2M\x862\x94\xa8S@\xb7\xf0\xa2/\xfa\xadS@\xcau\x1a\xb6h\xaeS@4>\xbd\xf8\x0f\xafS@L\xe9~7E\xaaS@\xb6\xd6\x8a\xc6\r\xcdS@\xbeC\x80{\xde\xadS@\x14D\x82%S\xb1S@\xd0\x87\xe3#\x88\xa6S@\xb2\xa0qE[\xcfS@\x16\x84!\xb2(\xf1S@t\xfba\n\xb0\xefS@y\xe1\xfc\xa7 \xd1S@\xb0\x19\xfbiB\xb2S@\xe9\x9fG\x81]\xd2S@>\xb7\'Qj\xb3S@\xab\x18\x12\x93D\xeeS@\xe1\\\xea-\x10\xd3S@\x01\xff\x0eb\xcb\xd2S@\xb9B\x9b\x99\'\xecS@\xb8\xc4{y(\xb4S@&\xa0\x01\xc0\xc6\xc8S@$\xccg\xce)\xeaS@\x87\xa4\xfebR\xb4S@\xea\xd1(\x1fG\xebS@|7\xcc\x9c\x13\xd3S@\xcb\x86\xa5]x\xc9S@ \xb6\xaeG\xc0&T@K\x1a\xeb\x08\x81\xb8S@`m\xbe.\xe1\xd4S@\\\x8c+Ug\xe7S@\x8f\x10ec\xe0\xe9S@@\xb6\xd1\x8f\xcc\xccS@\x03D\xf6~\x06\xb9S@c\xae;\xf7\xc9\xe6S@\x0b\xdb\xcd\xc5\xa0\xd4S@j\xbeB\x08\x1d\xccS@m\xf8\xab~\x12\xceS@?\xa5j\xfb]\xe8S@\xde\x07\xd07@\xd5S@\xb6kfD\xf1\xe7S@\x12\x94\x9c33\xceS@Z$\xa5l)\xe5S@\x12\xdb;\xd5e\xd0S@\xeb\x7f,]\xb8\xcfS@\x95\xe8t\x94\x83\xe3S@\'\x0c^t\xf6\xcfS@\xba\x99O\x81%\xcfS@}\x991\xfcc\xe7S@J\x0f\xfe\xd2\x94\xb2S@!gp\x17\xcc\xcfS@\x8a\x99N\xd8\xc5\xb7S@\x8e)\xf1\xa6<\xd9S@9\xc2\xf0/\x92\xceS@\xf3rV\x82\xcb\xb8S@GN\xea\xddP\xb3S@\x134\xfc\xca\x05\xe4S@\xa1C\x9bCF\xd5S@\x0f\xad\xaf\xd9A\xdaS@b\xff\xe0\x1a\x15\xe6S@\r\x83\x80\x8a\x12\xb9S@A\xb1&\x00-\xdaS@\xa0\xe5O\xde\x9f\xdaS@\x9d\xf5\xbf<\xcd\xd0S@\xe1^\xb3\x80\x9a\xb8S@w\xd6\xb2i\xdc\xdaS@6\xcc\x8c\x90Q\xc3S@( f\x90\x04\xe5S@\xddx\x1c\xbc2\xe5S@$WV?\xff\xcaS@X\xa1\xffM}\xd2S@\xe2o\xb6\x83\n\xf7S@\x1a1\xdd\x87g\xd2S@\x96\x8d\x86\x19\xea\xf2S@\xc4\t\xd1U\x8a\xe3S@4\x03c\xa6\t\xdeS@\x91\xb9tn\x1b\xf6S@v\xd9\xa8Q4\xbbS@<P|\xbb>\xd6S@\xd4\xc5\xb1\x0b\xd0\xf5S@\x9d\x9f\x85\xa3\xa4\xdeS@\xbfD\x17\xb2V\xdeS@\x90\x84\xbd":\xf5S@\xf1j\xc5\xcbk\xf6S@\xa0\xeb~\x88%\xb9S@9\x80\x16@\xa8\xd5S@\xaf\x00\xc8}$\xeeS@\x8fjR\xf6q\xefS@]\xe3\xcf\xf0\xe9\xd5S@\xb0bC\xa9/\xf5S@\xc0aA\xaes\xbfS@nb\xf2\x0e\xbf\xf4S@\x80\xf3\x17d\xd9\xeeS@Iz\x19\xe6\xde\xefS@cU\xde\x8d\x0c\xd0S@\xe8\xc7^\xbd\x8f\xd8S@\xd2\x91")\n\xf6S@r\xd8AAm\xc0S@\xeaN\x1bp\x8d\xbcS@\xbfN\xfc\xf0\x8b\xf3S@\xab\xb9 \x8eJ\xf2S@\xdc+\x7fq(\xf4S@\xfb\xb6^P\xa8\xe0S@\xa7\xdd+\x17p\xd8S@\x89\x17i,z\xefS@\x9a\xac<\x05b\xbcS@\xd6w\x8d\xd8\x0c\xf4S@\n\xff\xa5m\xac\xc9S@.\xfb\xf3\xde\x9f\xe0S@\xa9\xc5\x9f3\x03\xf2S@*\x88J;b\xbeS@V\xb9\xd2\xdb\r\xcaS@\x9e\x98\x1f\xcec\xe1S@\xa3#\xc6\x8dg\xcfS@"\xc3O\x82\xd7\xcdS@\xfa\x90x\x98\xa3\xf1S@\x1c\rF\xeel\xdfS@\x1a\xda\x111\xb9\xe2S@\x08\xd8\xa8T\xb9\xcdS@\x00\xe0_\x08\xa2\xdaS@\xd9\x9c&\x01\x13\xddS@\xf4\xad\xe0\xa52\xd6S@\xdf\xe0\xa2\xcd]\xcdS@u~\x81W\x93\xccS@o\x1a,Z\r\xe7S@\xe4AM\x1f\x01\xecS@ec(0?\xdeS@\x08\x1d\xac\x03\xdf\xf2S@eI\xb7\xfa}\xdaS@.\xdf6B\xbf\xc7S@\x1b\xad\xc17\x92\xe3S@/\xc8\xc2Y0\xdaS@2\x89;\x9cy\xe0S@\xe2\x0cHEa\xc1S@v\x17\xf2_d\xe0S@\xd8\xe6\x86\xf6k\xf1S@\xa3c\xb4f\x89\xcaS@\xf9\x8e\x08m8\xc2S@\x19xC\xf9(\xf2S@\x94p\xb3\t\xf2\xc9S@1\xad+\xb0(\xe3S@WQ\x13\xe7\xc3\xe2S@5\xf3\xee\xf9\xed\xc1S@<4$A\xf7\xe1S@\x9f\x94\x86A\x9e\xc7S@\x8b\xea\xda\xe49\xcaS@[2K\x05P\xc2S@\x89\x1a\xca_\xcc\xeeS@\x82\xd9\xe1\xe4!\xf0S@\x04\xd7\xa0\xb5\x83\xcbS@k\xcd\xb4\xc9\xf4\xeaS@\x02\x9b\xcc\x97v\xe9S@\x85\xe9\xcf(\xd9\xe2S@\x9d\x9e\xa9#g\xf1S@\xa5\xc4!Kn\xe3S@\xbe\x06\xbb5q\xe2S@\x1dO"\xb1l\xeeS@\xd4\xb5\xebT\xc2\xeeS@\x0e(\xc1\xd9\xe2\xf0S@\x1b\xc8}\xc5k\xe2S@\xcf\xaf\xe3\xaaV\xebS@\xdf\xb5esM\xf0S@\xac\xc1^\xd9U\xe3S@\xf0Z\x04\x8c\x9f\xf1S@(\x93\xe4\x83C\xc9S@z\xaa\xf1\x8aV\xc5S@ZR\x87\x14\xb9\xe6S@n\x88x\\\x9d\xe5S@\xc6\x97>T\x1e\xbcS@]S\xe0\x80#\xcaS@b\xb1Z\x8bI\xcbS@H\xb8\x07_\xc3\xc9S@\xea\xe2\xb2\x13\xbc\xe4S@\xee\xe5\x14\xb2!\xeeS@\x92\xc9\x88N\x14\xcdS@?\x0f\xbf\xb7\xec\xbcS@\x1c\xbf\xa3\x10\xfe\xd3S@\x9e\x1ep\xd2\xcb\xccS@8\xda\xff\xe25\xc4S@\\+\xacz\xd5\xc9S@\xcf\xd2\xd0\x1em\xbcS@R\x86\x103\x1d\xe7S@\xa0\xd6ZL\xe3\xe7S@\xbe\xea\xbe\xadi\xd5S@\x95\xc8$Q\x96\xcdS@\x04\x0e\xff\x9b\x08\xc4S@t\x8ap\x8dS\xdaS@\x05\x03?\x02G\xceS@\xaanbo\xd2\xe3S@\xcd\x94\xcc\x96(\xdcS@a\r_\xe1?\xceS@\xab\xbe\xbd\xe1:\xdcS@\x90a\x1f\x92\xcd\xdcS@cQ\xd01e\xe3S@\x85\x00\x16b\xab\xe8S@\xcb\n\x95 G\xe8S@T5\xbcf3\xebS@\x17\x11\x0b\x00\xfd\xefS@P\xae2p\xd0\xeeS@\xa2\xf4\x8d\x86\xf1\xefS@\x91gB\xac4\xf0S@\x00o\xf4\x17<\xdbS@\x0f\xa7\x02l\n\xd4S@\x07>\x1f\xb8\xb8\xc0S@":\rog\xe4S@g^\xe8\x19\x92\xc0S@\xa3\x89~\xbd\xb9\xe4S@\xdd\x11\x89Zh\xe8S@\xee\x7f\x158\xd0\xe8S@\xa3\x92\x92\'h\xe3S@\xc8vI\xed\x10\xe9S@\x8e\x86\xfa\xc6\x02\xd0S@E\xe0\xe5\x11T\xefS@O\x90g\xe1k\xbeS@\xd9\xb7\xac\x03X\xe5S@\r\xb9z\xaa\xe9\xe1S@c\xc8\xe38\x99\xddS@L\xf3\xac\xe1P\xe8S@\xd5>{R\xc6\xdbS@+\tI\x1e\xef\xe5S@-\x9f\xdbt\x9d\xe8S@\x93\xef\x91\x98\x16\xe6S@"\x04~\xd3{\xecS@\xd1\x04\xb3-h\xe8S@.X\x12E"\xdbS@D\x06 \xd9\x10\xe8S@mX\xecI\x86\xd6S@UD\x14\xef\xe1\xe5S@\x05\xf4\x8b\x05 \xd5S@yr\xf5$\xe6\xe5S@\xc7\x01\x03\xb7\x97\xedS@\xe1R\xc5\x06\x04\xe3S@\x1ba\x89Z\xab\xccS@\xfcLx\xcc~\xc0S@d\x1dEV\'\xe8S@\x95\xea@d\xa2\xc5S@#\x94\x82~\xbc\xecS@\xb7\x14k\xa4\xa3\xdeS@\xa1*\x83&\xce\xd4S@\x7f|*W\xfb\xc3S@0n%\xf1\x80\xd7S@\x97\xed\xdfw\x84\xe8S@\xf7z\xe6\xc8*\xedS@\xbdn\x0e\xb84\xdfS@"\x90D\xa8\xcc\xe9S@\xf7\xdd\n\x07\xb0\xe9S@\xeb\xf9\x8b\xa1V\xc2S@7\x99e\x9e#\xeaS@E\x9a\x8a\xbc\x87\xd5S@\xfcs\xccF\xfc\xc3S@\xd8\xaf4\x11\x97\xeaS@v\x85\xfa\x85\xa7\xe9S@\xb1\x06\xc3\xae\x83\xe0S@\x80h\xfd\xea\xad\xcfS@b\xb4\x87B\x1b\xe6S@lQ[\xc1\xff\xeaS@\xf2\xb1\x11\x85\xac\xe8S@\xb4Vnf\x8a\xd5S@u2\x82\xea\xfc\xb2S@\x9aO_\x9fJ\xf3S@Fo)\x8c)\xe4S@\xe1\xe3n\xd4U\xc0S@\xa9\x8aK\xd4\xe4\xbfS@,hIP\xda\xe3S@3$\xf9m\xde\xb7S@\xaa\x8a\x14\t\xe2\xe4S@\x04\xc1\x8e8o\xe0S@\x9e\xd9 \xa5\xf7\xd1S@\x7f\x88\xaa$\x02\xd6S@(}\x95\xca\xa9\xdaS@\xf4e\x9c%\x91\xe4S@s\x11\xd3\xd1\xb2\xc5S@\xd9]R\xc2\xea\xc0S@\'\xba5w(\xc6S@\xc0\xec\xd0\xe3\x9e\xdcS@\x92]r\x00c\xeaS@&ma\x9a\xf5\xc6S@\x9a\x98\xf1\x91\xf3\xdbS@\x92\xf9o\'\x91\xe2S@\x8b\x80\xd3\x9bQ\xf6S@q\xf09\x1fr\xe5S@\xb8I\x0c4\xe7\xbbS@@\x0ff:W\xdbS@\x83\x12\xb4J\xf4\xe3S@-Tn\xed\x98\xaeS@C\x80G\xa1\x01\xeaS@\x87c\xa5F<\xf1S@\x82\x14\x95\x8c\x8a\xc7S@m4g\xaa\xe3\xdcS@\xcdLU\xfc`\xa3S@\x89\xce\xb6F\r\xacS@\xba\x02\xa3>\xd2\xdcS@\xca\xba}\x1be\xcaS@\xb5{\xa9\xb5R\xcbS@\xeezN7{\xccS@\x06\xe1\xa90\xb0\xbeS@M\xca\x85\xe6\x13\xdeS@\xc3\xd9\x1aT\x0f\xe2S@\xed~\xf3\xed\xde\xc2S@^8\xbb\xfb\xe8\xe1S@\x0b\xb7D\x8b\x00\xe1S@(\xe1\xa8\x18\x8a\xcaS@LdLi\xf5\xc8S@\xfaY\xa9\xe5\xa4\xe7S@\xb0\xcfz\xf6\xe9\xb4S@mp\xa3\x94A\xd1S@\xa8h\x8d\x8eo\xd0S@\xbe\xc3\x86\xaei\xd7S@|\x0e\x92\x14\xce\xb6S@L~\\rs\xe0S@w\xe6+:^\xeeS@L\xe3,\x92[\xeaS@W\x8b\x9aP\xd4\xddS@D@F\xfd\xf2\xb8S@j\xfd\xb4|\xf2\xd3S@t$\x9dg\x92\xb2S@\xd2\x9c0I\xc9\xd3S@\xd9\x16\xe1\xc7\xbf\xe9S@\xe0\xf3\x8c\x0e\xce\xe7S@`>\x0f\xbb\xcd\xbfS@\xee\x82\xf6\x11\x99\xe7S@{\rKQ\xa8\xd1S@%"\xbf\xf1a\xb5S@\xaf\xc8hP^\xc4S@%\x1fu{\x19\xbcS@\x96\x1a\xe5V8\xd9S@\x14[e\xbc{\xc2S@x\x1eR\x01\x15\xf6S@\x18\x18W\x13\xc5\xf7S@A&\x9dH\x95\xc0S@:M\x1cD\n\xe4S@\xdf\xa7\xd1\x9e6\xe3S@\xdd\x90mh\x17\xbcS@\xbc\xc8\xe4\xc8\x12\xbaS@\n\x86\x97\x87C\xdaS@r\x108V\xf0\xb3S@U\xb6\x1e6i\xceS@\xf8\x10\xe0\xcf\xfc\xcdS@\xaa\x97\x86Iv\xccS@6\x86\x17\xaeC\xb8S@\x93\xcb/\xb0G\xeeS@\x1b \xc4\x91\x1b\xb3S@C(:\xc5\x16\xe8S@t\xcc\xdf+\x19\xbfS@\xc8\xcb\xa8t\x83\xb8S@t\x98\x0f\xe9h\xd4S@3\xf0\xf2\x1d\xba\xe9S@mb\xf8\xc3\x93\xdfS@Pf\xb08\x89\xbcS@8\x9c\x86q\xae\xd5S@$\xec\x04L\x19\xd0S@\xd5\x86\x102\x90\xe8S@\xa8\x8eO\xd2v\xf5S@\\\xdaW\xa3c\xebS@\x82\xc9\xf2p\x86\xd9S@\x15\xde[\xc8e\xc0S@\xa0\xa5Wh\x8e\xecS@A\xd9\x1a\xa1\x00OT@\xbb\xcc\x13\x8e)\xb4S@\xef\xa0\x8b\x1a\xbc\xc0S@.\x15\xb8\x8c"\xcfS@\xcanE>-\xb8S@\x95G\x92\x98\xa7\xaaS@\x82\x9cK)\xad\xadS@O\xfa\x87Z;\xe5S@\x95\x99\x06\xbd_\xd4S@U\xc3\xcaC\xfa\xdbS@\x8b\tk\xa6\xc4\xe0S@\xb4v%\xf0\x1a\xa8S@\xffT\xd4I]\xd7S@\x8e}9\r\x051T@<\xbd\xba\nP\xbdS@\xa7\x01\xee~\xd2\xecS@\x14\xe9\xfe\x11\xc2\xe0S@\x07\x9a\r\x8e\x87\xc0S@\x18\x9b.\xb2\x82\xa9S@K\x94\xcf\xff\xca\xddS@\xda\x1c\xa71U\xddS@\xa0\xb9M\xba\xb3\xbaS@\xc0\xfbY\x06\xcc\xc0S@\xd1\xaf\xac]O\xe3S@\x85\xea=j!\xceS@k-\r\xb2_\xebS@xKY\xefA\xe2S@\rg\xe2\xfdh\xd0S@\xd8@ri\xdb\xe2S@\x80\xc8\xbf\x88q\xe4S@\x132-\xc3+\xcbS@V\xe1y\xd0z\xcbS@\xe7q:\xcc\xa2\xdcS@\'u\xa2`\xc8\xcaS@7jY\xb2)\xeaS@#\xa5 p\x0c\xabS@\xb1X>\x08\x16\xc9S@\xa9jGUu\xd3S@nEh\xdfh\xe1S@\xd6\xdb\\)\x82\xccS@C{\xae\xc1\xc5\xccS@\xcf\x1d\xe7\xb6\n\x9cS@\xa7[\xc4\xdbx\xb1S@\xc6\x98N`{\xecS@^\t\xd6aT\xd3S@%\xc6[\xcd7\xcaS@\x08\xfc\x1cF\xad\xd6S@?\xe0.[\xa2\xeaS@\x03\xc2|\xe0<\xe2S@#>\xcc\x86\xc3\xacS@\xd0V\xedN^\xbbS@B\xe3\xe3M-\xd3S@l\xb8\x7f\xfb\x1f\xe9S@\x80\xfb~\x99\x12\xe5S@<\xeeCM\xcb\xbdS@;\xb1y\xe2\xcb\xd9S@:E\x118\xdb\xd6S@o\xc1\xa9\x96\xdf\xd8S@2o\xc3\x81:\xccS@\x8a\x8c\xad\xc0t\xe5S@_L\xfd\x12\x80\xdeS@.F\xf2\xfb{\xd6S@\x9b\x16<^7\xabS@\t\xbf\xf0\x1f\xcd\xb3S@\x8a\x04\x97\xb3\xa5\xeeS@\x02M|\xb0+\xcbS@\x95zY`\xe8\xe2S@Y\xd69@\xc6\xdaS@\xd9\x9eY\xba2\xbbS@1Q3Mh\xacS@\xb9CF\x01\xd5\xceS@\xe8\x92 \rk\xcdS@\xc9\\\xb1J\x8f\xc6S@~\xca\x80\xc0\xc7\xc9S@\x0b\xc3\x10e\x98\xd1S@a}\xd7\x19\xea\xd2S@\'\xb0\x92\x0c}\xe6S@O)\xc2\x93\x92\xe3S@\xa916\xdd\xaa\xcfS@\x81\xe1\x18\xe6\xc0\xd1S@\x8d\xebx\xf8=\xe8S@\x04NWcN\xa6S@Gq\xfcXq\xe6S@\xa6\x074u\x1c\xccS@\x1aX\x1fO\x0e\xd1S@\x0e\xdaH\x95 \xedS@\xc9\xe6b\xa7E\xd1S@s\x84\xe8\xcf\xdf\xebS@G\x1b\x8f\x89F\xa3S@\xb8\n\x1c:\xc4\xe8S@\x8c.\xe8H\xe8\xdaS@\xe9\xf7\xf3\x9f\xb3\xc5S@\x07\x03\x08\xbd\xfe\xe2S@\x9c\x11\x01\xe9\xe7\xd9S@\xa0\x93\xffj\xdc\xe7S@\x89|z\xf9\xd1\xd4S@\xb8\xbfG\x15c\xb9S@\xe7\x7f\xf1\xb6\x89\xc8S@\xb81\x8e_\xca\xcdS@\x00o\x18P\x15\xacS@\x94\x96\x05\x8d:\xe2S@\xe0\xf5$\x9e\xde\xc3S@\x02S\x1d{\x16\xe3S@\xf7\xbf\x9a\xe6\n\xcdS@'
p22
tp23
btp24
a(g3
(g4
(I0
tp25
g6
tp26
Rp27
(I1
(I4446
tp28
g13
I00
S'\x8e\xfaR\xfe\x9d\xd0/@p[\xd5\xcd\x08\xbd(@\xfcAO\x7f\x9b--@\x9c\x9e*\xa7\xce6\x1e@\xccz\xb3t\xd3\x830@\x03\x0fW\xfa\xfa\x01\'@\x15\xbb|\xfa\x1c\xc3%@\\D\x00\xee?\x02&@\xeb\x90\x1c(\xe2\xc4-@WY\xab\x19\x1eK&@\xcf\xa6\x82H\xd4f0@\xc7:\x01\xd9\xaax\'@98\x84n\xcf\x831@fr=\x9a\xc0T&@\x8b\xd8\x14\x9a\xa4\x90\'@>\xeb\xf9\x92S\xab\x0b@)W\xd6\xc4\x14S\'@\xcb\xf0\x1a\xd7}\xe4\'@\xe8\xdc\x16\xd2\t\xac\x18@\xaf\xe0\xfc\x08\x0e-\x1e@\x9e\x9b\x0e\x85.\x921@\x83:V2e\xcf,@1\xc4\xc5g\xca\xc7\x04@\xba\x04\x97\xbci)-@\xb87L\x17O\xe2,@\xfdZg\xd6\x1e\x9f1@,\xf41\'\xc7\xe1,@&gg<\xf8\x880@\x0e\xfe\xeb\x16\n\xf4*@3-,%\x17\x80-@\xd6\x0fB\x1e\x95n0@\xbb\xc9\x00\xd7\xa8\x15.@\x91v\xef\x9eB\xec,@4\x9dP\x1a\x9e\xeb/@C\x86\x9f\xaa\xad\x87\'@y\xa2\x90w\x86\xd2-@\xd6h#\x9at\x9a\x05@\xb9s\xb5\xce[\xdc-@\x1b\x99-\xe1\xa9\xa4(@Z\xcd\x9b/\xb2@-@\xdf-D\xadRo%@\xa1lE\xb1C &@\r5\x89\x9f\xde.-@\x07B\x10Yn\x17\x06@\xb7C9\x12\x90\x7f,@\xee\x7fIEG\xf7-@]\x8b\x02i\xfe/-@p\x9eK\x00\x04\xec-@"Bq\x8f\to\xf0?\r\x9d\xde2\x062-@r\xdd\xf6\'\xfb\\-@ \x84#\x00m\x1f\x17@+C\x97\xf6\xee8,@\xfcT\xe8\x8dL\x19+@\xfc\xe26\xa7\xcf8,@r\xccl\xf6\x0f5,@I\xb9\xf6\xc9\x1eT,@R\xd9L\xf3\xb3\x19,@\xc9\xd2\xe3\x14i\xce2@_o\xdb\x8e\xbf\x8b,@\xa5\x93>\xc7\n\x97(@\x0e\x1e,E\xaf\xc0)@\xde\x07\xda\x87\r\xd7\'@\xc7\xd9Y\n\x9b\x8d(@K\xe9\xf3\x81\xe2p+@\xa8\xb2Y\xc3\x13\x1a+@q\xfe9\x1a\xb7\xa4-@\x84\xf5\x81\x94\xcd\xbe*@\xd5\x9c\xc8^2\x1b(@\x1c\xab\\\x9eq\x95(@\x1c\xab\\\x9eq\x95(@\x90!Y-0\'+@\x90!Y-0\'+@\xb6w,\xe6Tf)@\x89\xfe\xce\xda\xf9\xd2)@r)\\\xd4\x0e\x87\'@u#35\xaa\x0b0@6\x1c1\xc6\xf6\xd1(@\xe3\xc8\xda\xf8\x03\xc3)@y\xfc\x13\xc7\xc4}\'@\x1a\xe7\x0f\xbdJR(@\xcd\xec\xfdW\xa7\x9a0@\x18\x00\x02r\x840\'@w7\xbe\x0c\x95\x1c)@J\xd8\xcbfl\x8c)@\xe0k\x82\xaa\xb9X(@a?\xe1`\xd4\x06,@J\xd8\xcbfl\x8c)@\x17\xf1\xae>\xbd\x1b\'@;\xd1\xdcO\xa1\xc3\'@\x9f\xc8\x00\x0e\x1b\xd7!@]\xc0u\xe2\xfe\x05,@\xdb"\xf3\xd34#\'@z\xc5\xc8\xfd\x90u0@\x01\x9au\xda\x89\xca,@\x0e1B\x05\xef\xbf @\xba*P\xef\xb1P,@\x10O\xb8y\x95\xeb*@\x85\x83\x15\x04\x8ab(@7\xd7\xc0\xcb\xf8\x15\'@yv\n\xbd4\xe7+@\x12\xb12\',\xc7\x17@@\xeaW"\x12\xe8-@\xf8\x85\xa9n\xf5\xc1*@U\xc5\x10`\x81\x0c\'@L\xd7m\x83\x02q\'@\xae\xa4\xe5X\xc9\xd5%@\xd9\xdd\xdbPsF.@\xa3\x8e\x84\x83-q\'@%\xee\xdd\xb1\xf6\x1f(@9\xb5\xfa\x98\xf2i\'@C\x86\x9f\xaa\xad\x87\'@Z|9\x13\xd6\x16\'@&\xab\x92E]>\'@\xcd\x17\xbd\x06.\xab%@\xd5\xc8\r.\x92\xfb+@\x99\xff\xeb\x15Z.\'@\xfe)\xbe6D\n)@\xdf\xc7ai\x9c\x05)@\\q\xd3\xa2t\xb4,@l\x0b\xe3\rF\x00\'@2\xd3\x14\x86,\x12\'@\xf9\xeb\xa5\x0f\xc0W\'@\xf9\xeb\xa5\x0f\xc0W\'@\r\xdf(\xc58\x12\'@}x\x82Go\x95,@P L\xb27"\'@\xa7\xc2\xe8R\x16\x94,@\xba\xf8<a\x95\xb1,@{\xd7\xa5\xbf\xcdH\'@E:IY*j,@\xfe\xca\x80\xa2\xfb\xa2(@\xb8\x1by\xf7\xd3\xea!@\xea{\x16\xd8\x92\xc0\'@<\x85\x15\xd4.f,@\x83\x976\x17\xd4g\'@CC\x8b|^\xe7(@./!\x03|\xd9(@\xf6;\x05\x07&\xb6%@\x96\xc2*1\xe4\n/@\x8f\x15z\xcdk\xc1)@>\xb6e\x03\x80/,@[Nk\xabRO)@\x9e\x0f\xb4\x19\xa1\xfd*@P\x8fM\xfa\x13\xd2)@\xe8\xf5\xa8w,\xf4(@.^\\g\xa9\x040@\n\xc7R\xf6\x07\x070@0\xf9\xfe\x7f\x1fc2@\x03\x95g \xaf\xce%@k\x1b\x85\xe0H\xce&@k\xe9\x8b\xd7\x8c\xef(@0\xf9\xfe\x7f\x1fc2@\xd2lp\xfe:\xff(@\xaf\x96\xceF\x06r)@\x13\x92\x11\xa2gx)@\xecvyMl\x92 @~\xb6\xc4=\x03\xbe\x0f@\xa7\x82\x03\xdfK\x14\'@W\xe5\xc2a\xd1\xf4%@a\x8a\xc9^\\A\'@G\xa7\xb6\xcd;\xa6\'@F\x83\xd0sQ!)@\x86\x96\xc6\xa4\xda\x9e\'@\xec\x92\xd8>u\xcd0@\x1e\x8cqa\x0e;\'@G\xcb\xe0(z4\'@\x8dH\x15\xa6e\xe7(@\xff \xee{cF)@\tf\xf2\x7f\x9b\xb9&@1OO\x12\xe7\x94&@vu&\'$/*@\x83\xb2I1\xb2\x8b&@\x99\xbf,a\xb0v,@P\xba\x93\x9b!\xbf+@\x1fU\xc2\x96\xbd\x82-@^\x86I\x0b(\x9a&@@\x1f\xdd\xcd\x8f\xf40@\xe0\xf9@\xccN\xa0\'@W\xddDg\xee\x8c\'@$\x12!\xe1W\x8d&@J\x17\xf7\x9e\xf6w\x16@|\xef\x07+\xa4\xc5\'@\xdc\xf3\xc5\xea\x17Z&@p\x1e(\xa4\x1cb&@\x16\xcaHD\x90j(@]\xf9(\xc2\xca\x90\xe0?\xc5\xcf\xb2@*\xfc0@K\x8e\xcdQ\xca\'(@\xccJ\xf5Y\xd2\x06(@\x8b\xcfg\x9a\x91b-@\x12`)\xaf\xb0\xd7(@\x99\xae\xbf\x83=\x92.@\xd8\x1d3\xd0\t\x1d&@\xcf\xce\x06\xf0\x92\xd4%@\xe3B*\x9b\xb8\x02(@\xfeg3\xe5\xfb\xcf&@\x12[\xfcEA\xd1&@\x9a\x00!\xac\xf4\xa1(@\x04*Y\x9d\xb4\xd80@\t\xf0\xdd\x1a\x00d&@\'\xad8\xe7L\xde.@h@7\xea%}.@!\xb7E\x87\x08\xa7&@\x06\xf2\xda`\x9f\x9c&@\x03\x82\x87#[\x07)@TJMS\x0c\xb1&@\x05\xba\x91%\xdb\xec\'@\xbe\xd6Vt\xcea0@ih\x04\xf4\xce\x07*@7\xb7c\xdeu\x9e3@\x1c%\xfe\xf9A\x01\'@D\xfc~\xbbkE)@\x96\xe0\x01\x8b=\xb0&@\xbb\xd1\x19e\x18\xce&@<\x98\xea}\x13\xff(@\x02\xc9\xc4*\xc9P\'@\xf6\xe1\x8e\xf2\xf6{\x18@2\xd5Q\x8d;\x06*@\xb8\xdc\xee\x8e\x8a\xb1\x1b@\x1e(\xe3\x9f\x86\xfb(@\x91\\{\x86\xbeU\'@\xa1\xaa\xbd\x06\xb6\x82)@\x1b\x9d\x14rZC\'@\xec\xf0\xff\x8f\xbe8)@\x01\xf3L\x14\xe8\x8c&@\xe8\xf0}\x1cDn%@\xf04\x8c\xdbZ&,@/-\x15\x9e\x181\'@\x0eJ\xcaW)\xa5&@;\x06\x831{I&@\xb4\x8aEW\x04J)@6\x86S\xfd\xdfw%@\x7fjh\xa8\xf1\x8e&@\xf2\xa9\x87\r\xdf\xc1&@\xb4\xbd\xd9\x848\xe3)@\x9dR\xd1\xe5l\xfb&@\xe4\xc2^\xc9i\xe2&@\x9d!\x80)WC\x12@\x9e\xfe]\xe03\xe4)@L\xdc@\xd9\x95\xe10@\xc3\x99wt<\xc80@\xaa\xdb\x96eo;,@\x1f\x1b\x81v\xe6C\x18@\x954\x83\xe3\x12\x9f(@L\xaee\x9d\xe8\x84\x18@\xe1\x0e\x98\xfc\xb8\xbd+@{\x91\x8f6\xdf\xec&@\xfe$\x17\xf8\xba\xe2&@\x86\x95bg\x03\x15\'@\xd1\xc2\xf5\x99\xb1\x95-@\xbe\x8dC>lp\'@g\x19\xcb\xfd\x0f\xa6"@C\xd0}\xe2?i%@\x16\xd0\x9f\x85@|%@\x10PU\x1a\xda\xb3,@v\xd1\x8c\x9fO\xef%@\x85mo\xc3\xa7\xa70@\xb1G\x90\xfa\x9fw&@j\xed\xd9\xec\xdce)@_/\xe3\xb5\xe1H\x18@_/\xe3\xb5\xe1H\x18@\r9-\x95\x7f\xad&@w\xb7\xe4q!\x9c\'@\xa5\x9a\x00*\xf7\x9e\'@\x85\xdeIO\xc8\xdd0@5\x82RL\x15\xd0-@7HEo\xa3\x0f\'@\xb0\x130\x08\xa3()@\xa2H\xd7jS\xba,@bj\xdb\xefSO-@\x8cCY\xc4\x8b{\'@\xd4@}\x9ca\x94&@[\xd3\xb1\x92W\xea%@\xef\x11\xab\xe45s(@\xbd\x14\xd6F\xf3\x9f!@\x8e\xa5\x8c\x03\x12\x03)@\xdc\xb3\xf9\xb8q\\+@\xb9>u\xc9\x80+*@<\xf7\xbb\x96%G(@\xc7C\xaa{5\x87)@e2\x96\xc6\xa3()@\xf5\xf7\xcf\x0f\t\xe9%@\xdf\xf39_uI-@ra\xdc\xae\x16\x02(@\xa1\x93r\xba\x1b\x8d%@VT2w\xa3\x13\'@\xec\xea(\xf3\xe6\x82(@\x99\xfanY:*)@;\x96\x9d\xe5\xa3g(@\x90\xb0\xb9\xfa\x8dP,@\xfb\x8e\x05v\xb4\xff0@\xc1>\xae3l\x15)@\xe6\xa0\xcaC\xf2\x9e(@,\xc7\xec\xc1G\xba)@}=r\x00@\xb7&@\xe6\xa0\xcaC\xf2\x9e(@9|\x7f\xc6\xc0\x1a\x00@\xee\xea\xd1\xf8R\xbd,@\x8b\xae\x9a\xe3\xb2\xcf0@\x15\x94\xad\xd7k\xb1&@2\xd7\xe6\x8fr\xc7&@6\xb1\x87\x83\xd9\xf5%@Z\xb0\x9e\x9f\xd0\xb5*@V\xce\xcd\x00\xfd\x011@\x85ta\x08K\xf0,@6\xac\xf5~m\x9c)@\xf3$\xf2\xe2\xee\xc2(@b\xd9\xc9\xc2\xaa\xda(@+\xcb\xd4\xed\xca\xfd(@;\x1bWN)\xfb(@\x17\xc2\x86b\xaf\xd8\'@e\xb2\xdf_\x86\xbd%@\xd0\rr\xfd#\x04&@n\x7f\x12\x08\xec\xa6(@\x16\x14\xceZ\x9eT(@\xe5\x82\x1f\x1c^e&@\xe5\x82\x1f\x1c^e&@\xf3\x96\xdf\x7f\x18\x89,@k\x1d\xcd\x0f\xb1O&@hG\xa5X\t\xaf%@:\x9e\x1f\x00Bf(@\xe5,\xf7:CY&@e\xd7\x99R\xe9\xa4(@0\xae\x08\x13Bw#@t\xbf\x81\xce\xf6\x8f%@;v\xff\x91A\xdd)@\xbc\xf9\x0f\xf2\x99C(@w\xa7\r\xf0\xe8K&@K\x8ca\xcd\xbf*(@\x8e\x83h\x1c,R&@\xb9!\x82\x80X\x1f)@\x829\xdb\xe0\xba\x96(@\x89\xda\x81?\xf4\x99\'@I\xb3Ll\xa8x(@\xc2\xe2\xf3\xf8b\xf0/@\xf8\x93\x9b\xd1.\x93(@-\xd1\xf5\xbex\xed-@\xaa\xfdn\x83a\xce%@}\xc8\xed\xce\xbe\xb5\'@\xb00M>p\x89(@\x87\xe8\x1b\xa5\xb4\xf7%@)\xdeF\x01\xbd\x08\x1f@g\t\xe5v/\x83,@ce\xc2\x03\xd1+)@\x9e\xa3\x8d\x08.l(@\x97\xb8\xdb\x95\x17\xd9\'@\x88N\xfd<w\xa3,@\xe8,\xc9\x0f$*1@\xb2b\x0c\x16\xd9\xdc\x1e@\xcah7\xa4\xea\xd1\'@M\xcd\x15\x13\xa3\xbe\'@\xeb\x17\x922\x1a2/@\xf0V-\xdf\x86\xb5%@\xfcG\x93\x0c\xd9\xde\'@\'U\x13fv/)@\xf6,J&\x19A)@\xe1\xd8;M\xdcQ)@`|{\xfdD@)@v\xc4\xe3\xb1\xac\xce\'@x\xe1\x9b\xa1;:0@\xc2\xc5\x11^\x13\x8c\'@\x04\xbb\xe6Cm\x80/@))(#C\xa7)@b3M\x80h\x93\'@b3M\x80h\x93\'@\x12y\xf4 \xdfq%@~RS\xac\xd5\x91%@\xbe\xf5\x97\xa6Y\xef%@>SB\x005j\'@H\xbdnsk\x80(@\x83\xc0*\x81\xbd -@\xf6\xa9@\xe8\xf4s(@\x80,Ir3\x19+@\xcb\xf5\xbc\x8e\x99\xd9%@=;\xf2\x11\x0e\x9a\'@hV;R\xf2\x85%@\x85\xfcn!e\x07\'@\xc7\x0cT\x90\xc9t(@-\xa0\xa4`6\xe0(@\xec\x86\xc1d\xb4\xf3(@\xd1J{\x9e\xee\xf9!@\n\xfb7\xd9\xfa\xaa(@b\xf6\xd8\xb6\x10\xc2(@\xfb\x86VQ\x94\xfc(@\xa5\xb6pe\x06\xb6)@i\x8f\x18\xdcK\x88(@\x16\xf4q\x16~\xce(@\xf0\xa0 \x82g\x8f(@\x91\xafT\x13\x0e\xc3+@\xd9\x17\xe8y!\xf2&@\x9c!\x1eE\x83\xae(@\x12-#D\x86\x86%@8\xab\x95\x96\x8e\x9a&@%\x06\xcd\x99\xd5\xcb(@\x98\x9765\xa2\xb2)@\x04x\xabiq\xfe(@\x9e\x9b\x85\x07\x0e\xb0%@\xce|\x07J\xfcL\'@$\x89?g\x9aL.@\xfcH TC\xec&@\x8d\x1be\xb3\xff@&@@\xb3\xeeF\x03\x9b(@O\x07]\xb4\xb0\x060@2\xfdwJ\xd0\xee%@-O_s\x17\x91(@-\xec\xf9\xfb\xe2\x0b(@\xdf\xfdK\xda\xab\x1e(@\xb2\xd8\x87V\x08\xe40@\xb6\x077\x80\xbfa\'@\x96\x7f\xc1\xf6\x07\r&@\xb3Vn\xa5|\x07&@\x14\xfc\xa62\x12O(@\xda\xca\x06\xfd\xf0\xda(@\x1aN\xf4\nHu)@\xd4hK\xf2\xc8F(@/!\xddE\xbb\xfc(@\xb90\x9aok\xbf)@\xda\xfb\x8dv\x8e\x01&@0\x86\x07\xc6\xa1\xb6/@\xbe\xc0k\xe7\x93O.@\xe1\xa0\xd0F\x9cB*@/L~,\xa1/\x1b@k}\xf9\xdf/\x11)@\x16\xf98\x07=\xbc&@\xa0\xa4\xb9\xceaL/@\x9b\xee\xcb\xefg(0@hwS\xeay\x89\'@A\xefL\x8b\xe1\xa0(@\xe3\xe2\x92\xd3\x04\xb7 @\xe8vg7\xd8\x0f*@U\x92\xde\xf5]M/@/\xa5A\xeb\x80\x07+@\xaf<\xc6\x05\xb3\xa5.@\xaen!\xd7h\xd2#@_\xc2?\xd6O\x13&@\x0fWV\x13\xf2j-@\xfe\xa2\x12\xfd\x8br-@t\xa8b\xa2\xf4\xfa(@:+#\xe4\xc9\x8c*@I\xd3\xb6)\xbd=2@\xaa<\xc3\xfdW\xcf0@\r\xd6\x85\xb7\x9c\x90-@\x94\x1a\xfe\x8c\xf1\xab&@\x9dE\x0e0\xe2n-@9\x86\xdb\xe3\xe9\xc80@\xd2\xe37\xec]\x80*@z\x07\x11\xdf\x16\x81-@\x98\x1a\x99\xf5\x86\xb6%@\xa88HM\xf7\xca&@\xe6J\x06\xe04\x82-@\x12S\xa6\xd5\xa362@(\xd9\xc1y\xd3\xdf&@\xe3$\xaaN\x93K&@\x8d\xcf\x9d\xf8:\xb1&@"=s[\x7f\xac-@4\xc9\xbf{`<*@\xe0\xb9\x05\x1c\n\xd8(@\x94\xb6W\xe4\x9a\xf2&@S\xae\xf5}\x08[%@\xdd\xd4\xe2\'F\xde(@\x84\xb4\x8dp;\x87%@\x82\xbfA\xdf\x9bh%@\xe1h<\xba\xe2\xa4,@\x08\xeco\xac\xb2+&@=H\xf1i\x12a%@*!(\xa8/x%@&hi&X$*@\\\x9c\xff/\x9d\xa8,@\xc9u\xdd?E\x11.@\x9e\xe6\xc5]\xe6\x0e\'@\xa6f\x04\x10w\xe6&@\xda\x8a>\xdaOm&@\x8d\xdaZ4\x8a\x13\'@3("\x0b\xf8\xce(@Y\xd0i\x1c\xd9\xda0@j]\xff\xc3Q\xa0(@x\x17K\x8c/m&@\x98\x03l4\x1c\xfb-@=DcN\x9a\x1a\'@\x1b\xa6\xbb\xe2\xdd:(@r\x8d~\xe0F\xd4(@\'\xda\x03\x863\xc3&@\x81\x7f\xe5\x1a\x8e\xb70@\xab\xd0\xd9\t\x8d\xf0&@,\xd5\x03\rC\xdd&@0Q\xa3\xee\xb462@\x88\x1a\x9e\xc3!\xd6\'@n\xe4\x99\xd2\xf9\xd5(@G\xc7\xcf\x15\xc4\xc2&@\xdc\x9e\xb3d\xc8""@\x7f\x87\n\x97\xe9\xd2&@\x05\xbdB\xb6\xd9<.@\xcd\x84jj\xfd\x01.@\xe2\xd4}s!w.@5\xb2\\=aQ&@c\x86\xa1\xc5\xe3]&@\xc7\xcb\x9a\xb0\xfb.&@\x0e\x1fqI{\xed\'@-=\xb2_^\xda(@\xb2\xcfFc\xa5/-@L\xbb\x8d\xf6\x9b\xeb\'@CP\x1a\x1b\x13\xd7&@\xab\x06>\x11<\xdf&@1\x01\x9e7\x04\x02\'@\xe1\x8b\xc8\xa5\x11\xd6-@\xff\xbe\x18-\xd1U*@\x12=\xdc\xc2\x92m&@zQ\xdc\x1e\x8a\xc5&@\x89k\xa9l\xc6\xe7(@&\xed\x8ds\xfeD.@ZU\xec\xc5\x15r&@\xfa\x07\xda\xabUj&@t\xfe;\xeeN5&@\xf1?\x94\x1a\x12\xf3\'@\xf1?\x94\x1a\x12\xf3\'@\xd5\xdc\xab3\xb6\xe0&@\x9aw\x83\xc3\xfd\x10&@\x10|>\x17!x*@\xc1\x8az\x92;,&@\x9eH\xabm@k/@Q\xc5Nk\x15\xcd0@Lp\xb9\xb1u\xe0(@\xf7\xf7\xd1\x8c\xcf\xf8&@\xe7\xd9\x9b\xee\x90\x17&@T\x03\xa8?\xe0\xb0.@\xbe\xaf\xc1\xf0\x17\xf9&@\x9b\x05\x89\x88\x9d\xe4\'@O\xa3a\xed\xae\xfa,@*\xdd\x8c\r\xfd\xf7*@\xa0kF\xf37\xab&@\xf2\x88\xc1\xcb\x08\xaf,@Dl\xb1F\xde\xc8&@x)A\x8f\xcc\x93,@\xc1+-R\xc2s(@,\x96\xf4\xe7=\x88(@4\x7f\xf6\x90v\xff(@N\x93\xa5\n\xcb\xf3.@\x04P\xd2\xee\xa1q0@`]\xf4\xdaf\xae)@\xe4\xe1\xfej=7(@\x87|x\xfe"B&@\xbfn\x84\x1993&@\x00\xb6\xd0\xf6\x8a\xda,@\xcf2$\x84\xb7<&@|\x99\xe3CV/)@p>\xd0\xf0\xe4\xbe(@\x03\xaf\xf8\xde\x95n\'@\xae\x9f\xa2\x96n\xeb%@\xd4W*\xbfo\xe5*@\xc0;\xf9\x05c\x1c0@\x86c\xb3\xc3,\xfb*@\x8ex\x06\xac\xbc\xf4(@\xee\x92\xccF\x03\x1d*@z\x04.\xa7\xe5\x0b\x10@\xc49&\xb6\xc0\xc1+@p\x90~\x19\x18\xbb+@\xb6\xeb\xb4\xf4\xebz(@ \tc0\x1f%(@\xc1\x1f\xcc\xb4\xc2o&@+~\xd8\x14n4+@tl\x8a\x04v\x9a-@\x93\xeaM\x8b\xbe\xeb-@\xff\x83\x11\xa7]\x15.@S\x14\x8e\x81\xb8\x8d+@\xf4s\xd6\xea\xb9+)@\x9fLZqH,\'@)<\x90\xf0\xd9B\'@G\xbf\xbb\x9bV\xb6)@\xcaX\xe4\xc9\x98\xea+@6(\x9a\x0b\xf9w,@\xcb(\x03)9\x18+@{\xfd\x8e\x02\xb8\xdc*@\xcc\x93\x9b.\xd1\xfc%@)\xf7\xe4qe\x99\x18@\x13\xe9\xc1\xff\xb9A\'@\x83\x7f4\xcf\x00\xb4(@\x01\x01$\xce8\x8d&@\x117\xa1\xac\xdd1&@\xb5rz\x14i\x87\'@ \x15.[U\xa7-@\x8a\x9fD$\xea&0@=\xa6\x12\xb8Y>(@\xdc\xb4\x06<\x88\xef&@Qg\xcf\xc1\xfc\xd0(@w\x85\x0f\xa4P\xfa0@+o\xbf\xe6\x1d\x0c(@N\xff\x10m\x17\xa5-@\xaa\xb0\xa8\xf6\xef\xa8(@+5*P@#\'@\xc9<oY\x85\x0b\'@\'\x8d\x15\xe7\xd1\xa0\x1f@5\x18H3\xccq\'@\xbe~\x86\xdf\x04\xae&@\xa4\xd7\xb1\xa8N\x12\'@6"\xab\xa0[\xe3*@\xab\xe4v\xd0\xa3\x17\x10@\xb9\xffqdDl*@\xdd\xea\xbe\xa4\xcc\x91(@\x85\xd6%G5\xee\'@\x81\xee\xb5\x0b\xca\xb4%@J*~\x89y>+@O\xc9sq\xc6J\'@\x0e\x86G\xd0\x0eV\'@\xb3*B\x83g\x90%@l\x03\x97\xea\xbaV&@\x9f\x98%\xf8\x95\x9b.@m\xdf%9\'\x98(@\x1b\x8e\xf5\xf7eL(@H\xd5\xed\xb9\xa7"&@\xe9\xa4\xc9h\xd0\x03.@\xfbZ\xe8\x90;\xd7*@f\xfc\\\xab\xee\x8b-@\xe4\xc7\x05z\x15\xce0@\xfb\x03\x8b\x910\xe9(@%=5\xf5\xdd\xfb\x0f@\x05\xcb\x93YE\xdd\'@/+\xa5\x1b\xf8\x17\'@rN\xcd,\xbdr(@\xca\xa0\xcc\xb9)\xcc&@3=\xcd\xd7W\xc4)@5\xd8T\xff\xc1\xf8/@\xca\x935\x84\xa94,@n\xe8B\xbe\x18\xe0(@\x066\xf16\xc2\xe5+@Q\xc8yV\x17\xbb\x08@\x81\xf7\xd8a\xe5l,@\xde\xc1\x86<T\xe7&@\xbe\xae:e\xa5l\'@\x7f\xd0\x82\xf0|\xe9-@}\xaf\x9ds\xefx,@\x1f\xf3.\x82"\x03)@\xf4\x0e\x92\xea\xc1\xc0,@X3\xc1\xc30X\'@\r\x85\xbesA\xb3,@X3\xc1\xc30X\'@\xbb\xf3C\xc5ln\'@(\xa8\x16a\xcf\xd0%@f\xf6f-\xdd\xb7*@\x9fY\xea,\xe8\x13)@\xb8\x0cC\x85|\xc6,@\xbd q\x1b\x19\x18+@<\xb0\xb7W\xc7\xdc&@\xb2@\xd1 \n\x1c+@\xbb\x13`\x13G\xb0,@\xc9?Q\x10\xecn\'@:\xc2\x91jz\x8e\'@R\x86\xce\x02ji-@\x177\x0f\xff\xd7\x1b2@\x1e\xa9d\xc5wE+@xGE\xbc\x0c\x1b)@\xbd=\xcc\x07m\n\'@\x81\x06\xe6\x01t\xa9+@rp\x15\xa4\xec\xef&@d\xae\x81\x84\xb2\xd8-@\xd9\xb9J\x97+\xae,@\xf8\xec\xa7\xdf\xf5\xd0\'@\x98\xaa\xfb3\xa1\xb4,@H\x874-*\xba*@V\xe0\xc6A9\x85%@j\xdf\x8f\xce\xccF(@s\x01\xeb\xa1f\x1b\'@;a\xfd\xc3\xb5\xa0(@N`\xcb\x8a\x0e\xd6\'@4J\xe4v\x93:*@\xc3\xc7\x8f\xce\x01\r,@\xe1\x0e\x98\xfc\xb8\xbd+@b#\x92K\x9e\xe4)@\x1e\xbf\xdf\xb7\xcf\xc4-@\xd0$\xcazu\xb0%@.\x1f?)\xb6\x8f(@\xfd\x0f\x8c\xe8E\x0c/@]e5\x9d\xeff(@~\xf3\x96\x94\x9b\xb6-@%[\xf5\xe1\x18\xa0)@\xec}\xb4T\xa7\xfb(@N\x8f\x9b\xcc\xb5".@\x89\xb7ME\x84\xa8-@\x0b\x15\xfc\xf1:\xd9)@\xed\xbf\xc0\xbf\xaa\xbb-@x\xce\xfaC\xf6\xf4%@(\xe0\xf8\x16/\t/@\x01^\x0c~s\xeb&@\x04\x94O\xf3A\x11\'@\xda\xde\x13\xd7\xbf\xd0\'@\x85\x83\x15\x04\x8ab(@\x85\x83\x15\x04\x8ab(@\x98\x00\x0f\xbc\x08x*@a\xdb\xd7\x87\x9f\xba)@lv\x96\xfbP\r\'@\x93TU\xc7c\xe3&@\x92?\xddN/\x8c%@$\xb4\x0f\xb4\xbdu0@UF\xd6\x9eH\xfd*@\x16\xae\xc3\xdb_&,@C\xe7-\xc9b\x03+@l\x07\xeeZ\x94}-@\xfb2\xb6\x18\xa9\x99&@\x88~\x13\xbf\x1b\xe5&@U\xc1\x9f\xcet\x9e)@W(-P\xadV\x18@\x84\xab\xa2\xc7F_&@\x9c\x91W\x9e\x85\xc0&@H\xdc\xd6\xdcC\x962@1\x82\xf7\xe1B"\'@\x997z\xe9\xa6b\'@\xc8H\x8d\xdcc\x912@`\xd0\xe7J\x9d|.@\xab8\xd4\xe4D"-@o\n\x9cd\xe8\xda-@\x03\xf6\xae\xd0O\xa8&@\xd0l*\x19#]\x12@DI\xe6l\xba\xc6%@\xcc\xe9\xea\x9f67,@%D\xa5\x19wg-@W\xd5\xe7 :\x9e-@I\xb1\xed\xf1w\x07*@oau\xb9\x7f\xe0&@u\x1b\xc8\x1ep\xf8&@U\x82\xdf3\x1a\x10\'@_\x96\xe4\x1f\xd7\xb60@\xde\x0bbBW\xd2.@\x18\xf6\x95\x7fE\x18+@\x19\xe7\x01\x1cFc2@\x19\xe7\x01\x1cFc2@\x90p\x00\xdb\x92@\'@\xd4Z\xab2W\x00\'@\x8b\x16{\x10Z\xd90@\x1e\x9cZ3\x1e\xda(@\x95$\x92e\xf4\xea+@B\xd2mhHo.@\xc1ARl\xc5j&@\xd2C\xc0&S\xfd0@\x94\xe0\xf0*\xc7\xae&@\xae;yXF\xe6&@\x15\xce\x0c5\x07:\'@\xf0\xab\x8e\xb8\x0b\x10\x10@n\x04\xeb\x180\xf50@\x17\xbf]\xb5~j-@\xbc\x89\xe12\xc46-@1\xdd5z\x9d\x02)@\x8ad\xa3\xcc3\xc2&@\xf3\x10\x02\xee\xcb\x17+@!\xfb\x99_\x91\xfa(@-\xec\xf9\xfb\xe2\x0b(@G\xe8\xf4]\xa73-@n\x8b5\x91\xc6\\&@\x13W\xfap\xf6:\'@9\x1b\xdb7\xf3\x18,@\xfcH TC\xec&@\rw\xa1\xd7zL\'@\x8a\x85\xc3\xb9\x9cH(@\x98\xb9\xb4\xd3\'k/@\xfep;0Nh.@\x19\xff\x93v\xa1\xab-@ye\xf0h\xba\xa2)@\xa6@\xf4\x10\xe3\xbf(@\x9au*\x8a\x86\xda,@\x93\xbd\x8b!\xbfS\'@q\xf9\xc5g\x9b\x0f\'@ \x8b\xf8\x1d\xab\xb0)@\x9ev"\x1a)q/@\t\x90\x89Jd\x02-@r\xd7j\x07\xe6W @g\xf3+x\x15\xee%@S\xf1a\xe7\\#.@\xda\x1b\xd41r\xcd&@\x130\x96\x94#\xaf)@\xff\x85H\xf5\x01J*@.\x7f\x97\xc8\xbcs*@\x90\xc0\xf8nxM.@\x18\x11:qw\xed\'@\x17\x10\xe5.\x8b^%@Y0\xa3z\\S*@1\x1b\x11J \x95.@3]\x82\xb3H\xe9\'@\xd6:F\xfc\xda\x9e&@\xd5\x91\xea,\x82\xc8%@\xac\xc0>\xcf\x0c\xef)@X\xca\x03\x07z#(@\xd3\xe1\xb9<\x8d\x01\'@\xd0\xd1\xa2%\xb5\xef&@\xe5\xa4\xbe\xd8Wl%@\x8f\xd7D\xb8(\xf4%@c{a&\xad\xfc(@\xab#\x88R\x7f\x12+@\x99\xf4\xd9r\xa3\\,@\x15\x93\xa3dK\xa1&@=\\\x11\x95E\xf9\'@X\x81\x91e\x8dv)@y\xad6=\x171\'@A2s?J\\(@\x12\x1b\x181z\x90.@\x98\xdbC\xe7>\xf00@Y\x1b&p\xd9=2@n\xa1r Z\xf4&@\x93\xd8g"\xbf\xfc\'@]\xeeY\xee\xfe\x17&@\x9b[\xf7l\xe9\x85*@\xe8b!:\x1eL.@\xa4>\x85\xa75\x16)@K\x82\xdfJeF.@\xce\xd3\xeaV9\xfb&@]\xeeY\xee\xfe\x17&@\xf9\xeb\xa5\x0f\xc0W\'@b\xcd@\xc02\x0b.@\xc2r\xa9oTF%@G\xf4\xe7\xe97F\x1b@?B\xb8zC\xb6 @\xe0.\xa0\xaf\x87\\/@\x81\xf2\xbb\xcc\xaa{\'@\xfa\xf6\x16\xdb\xfa\xe1)@9a,\xe5\x05\xf0\'@\x00\x1f"\x85F\x1d.@\x92\x14"4q\x16.@\xc0\xd5\x0b}\xaf=&@c\x08\xa3\x94\xf9/-@\x89\xcf\x08sKO&@\xbbr\'\x8fpK&@T\x8b\x9c\xd1.\xc9(@\x94\xfa\xeb\xd8\xa2\x08,@\x11#\x98\xde]\xa0.@_\xd9\xeeNp\xe10@\x04\xe4\x17\xca\xfa\x0f(@H-\xe4\xc8\x04\xa10@\x954\x83\xe3\x12\x9f(@\xcc7\x91\xfa\xc3r\'@\xdcIr\xd7\xa1z&@\x00\x9e$~\xe6d-@\xa6\x00g\xf1g\xd8\x0f@Qg\xcf\xc1\xfc\xd0(@y\xe6\xfbp\xa8\xa9%@\xf5\x02\xa3\xe5_[(@\xa9\xff\xcc+\xe5s%@\x87\xaf/\x1bG[%@\rD\x15\xf10+&@-Y@\x89:_,@Lw\xfe\xbe5z-@B\x93_\xa9\xff2-@G\x82]\'\xd4\xf2,@%\r\xcd\x16\x0c3-@\x0b!\xfe\xf5\xa8\xfc(@\xf3i\x9b\xd0\xeck/@\xad\xf7\xb5X\xdc\xfa,@+4Xc\x81\xd70@N\x81\xbf\xe8\x8a\xea!@%\xaa\x91\x83[I*@\xd2\x9a\x07\x85>}\x18@\xc20^\xc8\xd9\x10&@1\x8f\x9f\xe2\x85\x1c(@F\x03G\xf5\n\xd0-@\xd8\x1e,v\x06.,@\x10\xf7!\x0fR\xd7)@\xf3\xeeWK1U)@\x03t\xe2\x00\xa8\xcb(@1\xd9;\x04\x11\x03)@\xbf\xba\xf3,\x10\xca\'@\xb5\x7f\xcc\x03`\xb0-@\x16X\xe0kx\xac.@\x99\xce\x14V\x17\xec0@P\x00\x17\xe7\xf4\xf4*@\xbe\x12\x9b`\xeb\x0f&@\xdf2\xa2\xbf\x95\xfe*@\xe2\xce\xdcI\xf6\xba.@\r\x07\x97\xa9^\xd60@\xea\xd2\xf9[j\xa70@\xb3v\x08\xc0w\xe2&@\x88\xe3\xa7=;D)@\x8b\xa3\x92_\x17V-@2\xab\x15\xf1\xd24-@\xc8\xc1\xa3l\xfdl%@\x016Y 8\xe8*@\x15\x9f\xcf\x93\xb1;)@vz\xfe\xfdi\xff(@\xc5dz\xc2\xb8!)@v\x16\xf4\x86\x9c\xf6+@S0\xaca@n&@\x07\x84T\xed&\xf2+@\x9fsCZa5)@\xb8\x14;%\xe6\x80%@hD\x83\x87\x00$,@\x02\xcc\xaaH\xe7\xd6&@\x0cj\xb3rb.\'@\x83\xcb\x89r\x8d~.@\x07\xf7\x97;\x81]/@\x95\x1c\xb5\x89\xc9e*@\xc8y\x0c\xbc\x0f5&@\xe6\xf9\xb2\xec\xf1M,@=\x95\xad\xc1Ue)@\x10B\xfd]X9)@\x17\\8\xce\xc3=*@9D-G\x83\xf2(@\xa7\xa5\x84\x10:8)@\xd3\x02I\xd1\xab!/@\x1d\xce$\xd8\x07$.@\xcaG\x94\x1a|%)@\x15d|\xa3<\xec\'@\x0c\xb2\xbe1\x15\xe50@\x19\x15V\xaf\xc6\x08&@\x98\x99\xf2k\xccH)@t\xb4z\x00\xaf\xc7\'@\xdaw\x92"\x02\x9c%@\x1a~\x9c#\xba\xc1&@\x06\x8e\xc7\x94\xffQ&@\xf1o\xa2\xb4\xa9\xd8-@\xae\xfa7;\xa3\x89(@;\x99S\x81\xcav.@\xddU\xc6XB\x9a\'@0?a\xd7K\xaa\'@\x12\xa6\x90\xa7n\xa1-@\x1c\x1b"\x17\xfc\x90\'@\xdfS|\xe0A\x97-@A:\x0c\xca\x14\xc7&@i\xc7l\x15\xd5\x00\'@hD\x83\x87\x00$,@y\x83\n\x87\xde\xd6(@xm\xf9Y\xdb\xb5-@\x98\x10r9SS%@\x93\xd2\x1b\xa9\xab\x0f\'@\xfa\x195\xdf\xef\x89%@4\xd2%,\xe4\x070@!\xec\xa8f9\xda(@\x1a\xb1\x14\xf1\xeb\xac0@\x1a\xaa\xed\x0e}\xc1+@7u\x966\xca(-@\xc2\xf3\xe3\xeb_h0@99bj\xe4\xd6)@\x86\xee\xb5\x95\xf4\x92\'@\xbd\x90\xdb\xc1\xf4\x9d&@\x18\tk\xf4{G\'@tN\x97\x109<\'@\xc6\x99\x15\xb8*\xac(@\xd5\xc9=\x13y\xcb&@I\xf2\xd5%\xc8\xcd(@?Q\x90x7f-@E`*\xf8i\xea(@\x06\n\'&\x99\xe7\'@\x9bH\xf5\xfb\xc4v*@e\xacW\x8f\nk.@m\x9d<\xc2\xbd\xd3(@\xa4\xfe\x9f\x87\x0e\x01.@1\xc9\x95\xe6\xa7\x8f\'@m;\xd0\tpC,@e\x98\x19\x91\xe8")@q\xd5KOFr)@p\xf1C\xd3L\x95(@\xff\xa94,\x05}\'@\xc1\xc4\xed\xc4G\x12\'@\x9a\x86\xf9G~\xbf&@\x18v\x12@\x1e3(@S\xc9\x12\xea\xa6H0@\xb6:_\xb6M:&@\xd3\xe3dj1\\(@\xf3\x06\x19>~R)@\xe4\xf9\x19\xa9\xfb\xb8)@^`\xff\xc4\xcc\xc8+@\xc5\xfb\x06\x06\xbb\x11-@m\x9d<\xc2\xbd\xd3(@\xa4\x9ch\xaa,\x84%@\x1b\x1b\xa2\xe2=\x8f&@\x88\xaf\x16\'\xd1B\x0e@\x9asM+\xf2o)@\xb8\xf8A\xc51\xe5(@}}\xde\xcfK\xd6(@kS\xe4\r\xe3V(@\xda\xca$\x8a\x97\xe9-@\x13\xa4\xdc\x1f).)@[\xc5q\xb4\xe1")@\xc2\x8d\t\xeb\xa5M/@>\x83\xa6\x90\xfe\r-@\x8a\x92\xf2\xac\x94\xfc(@\x88A~\xc1\x87\x19\'@5\xaf\xbfR\xa9\x11\'@\xd9c\x8d7\xa1\xad&@X\'r\xa9"\xd8-@\x1d\xa4\x91\'C\x031@NG\x1c4\x9a\xfb-@y\x80{\xe0s\xfe%@\x9c\x10$\xbf\xb5e*@\xdf3\xee\xf2"\x1c\'@ Uz\xcds\x1b(@sB\xaf=\x1cq(@\xbaY\xd0\xea/\t)@Vfw\xde\xd5\xcf/@\xa9\xab\r\x08\xdbt(@\xf13ir\xe5m(@H\xd0-F\x8bf(@\xcc\xca\xfb4\x89\x1b)@\xc3\x81\xb4\xb5-\x97-@QnUn1\xb4-@\x19\xe5\xfe\xbe\xec#)@)e\x11\x97y2\'@\xb2\x9f/\x130\x8d\'@\xb9\xa7[\xfa\xa6j(@\xdf3\xee\xf2"\x1c\'@\x1az\x1d\x98\x1do-@\xa38Oe\xe1\xb8/@#\x9d\xcdhe\x03)@q_\xdb\x18\xf0\x9c(@\xae\xf4\xf8\xff\xbd\xed*@\xec\xde?\x88\xc3\xe5%@\x14\xf4~\xca\xac~(@\x11\xa2\xa1\x82\xae\xa2)@0zh\xfb\xf6\x02\x1f@N\x84L9\xc2t(@3N\x86\xe9\x9al&@\xe7<Rx\xfbK&@\x80\xb2\x88\x01\xc7\xa7(@\x83 C\x12L\x16)@\xcb\x9b\rjQ\xd1-@{_\xde\xb1c\x7f(@@L\xa3\xd8\x19c,@B\x1b\x0b\x9cB\xce(@3r\x05`0\x011@\xdcZc\xf2\x1f\xf5(@\x16\x82\xdf\xe1e\xa1(@\x8d\xd2\x01\xde2\xb9&@\xac\x9dUhv\xe3+@W\xaf\xfa\xa1HZ\x12@\xfap\xbd\x07iw(@\x8cr7\xda\xbd\xa0\'@\x1cP-Q\xc7\xa8(@\xaf\xa1|\x91\'\xc3(@\xcf\xef\xff\xe2m<\'@\x12fB\xc5\xf7\x99(@\x076cn\x18T,@q\xbe\x10(P^-@\xde\xf0\x04\xd8\xca\xe2!@G|\x81C\xaeO0@F/\xd2\xbc\xe2\xae%@\x1e\xc77\xcb\xd1\x13&@\x99\xad{\xcc\\\xe1,@\x86\xf0\xe2\xa2\xd8\x00(@)\xaa\xcdv\xed\xed%@\xd82\xb4|4~-@\xe0\xf8G\xa4n\xf1,@\xc4\xffn\xce\x1e\xcd0@\xff\xc8\xb9\xafP\xda(@\x0b\x80G@\xfc\xfa(@\x9e\xa8\x1c]V\t*@\x84\xdb\x7f`O\xda(@\xe3\x94t\x1c\x16\xc5-@\x11\x0c5M\x81\xf5.@\xbb\xff\x83_\xba\xf2%@#\xe1]4\x17y%@\xfc\xb8\xed~Ia&@\x10\x03\x97\x83\x9c\xac%@>\xbe)[!?-@ny\xeav\xda\xdf\'@\xe9\xeb\tXyT\'@\xdc\xc2R\xce\x8c\x130@&\x08\xca\x98\xbd\xc6*@\xd0\rr\xfd#\x04&@\xf9\xee\x0f\xe0\xbe\x0e&@\x8c\xe6\x1a\xd8"d&@\xaf\xf4G\xf2*\xb1%@2\x84\x85@9r%@\xc9\xf6\xd9h\xc5\xb2&@u\xcb\xb1\xe1\xe7\xa3,@\xb8l\xf0c\xf2 )@\xf1-\xc9\xd1;\x85&@\xfcG\x93\x0c\xd9\xde\'@\x90\x1e\x94\xf5\xcec&@\x9c\x14\xc9\x0b~x(@\xbd\xfanO-t(@\xc3\x85\xfbhA\xf3,@\x05\x0fC\x99\xf3i0@\xa8/uM\xc1))@$\xb1";\xfb\xc4+@\x9f\xb1\x89\xbf1\xa3%@\xb6G\xe6/\x9d\xa8(@\x99\xbd\x96\xea\xe0\xc1\'@\x90\xff\x1f\x87\xe5\xae(@\xbd\t\x07\x13\xfb6-@\x06A\x01K+;\'@\x7f\xd0\x82\xf0|\xe9-@\x9d\xf9\x03\xcc\x1c\x9a\'@\x00\xb28\x9bB=\'@\xc4\xe2\xa2&\xf2\xc3\'@P\xfa\x94\x13\xae\x1b\'@\xd8\xb1"\xc9\x9d\xc0%@\xc3\x9f918o0@\xfaR\x85\xab\xc4\xbd\x1d@\\>5\xf1K\xed.@x\xcd4%b\xd7-@\x1ee]sPM&@\x10\xc6\x86\xb6a\x92-@\xe6\xc0]y3\x831@\xdd\x8d0{\x96\xcc(@\xac\xf4\x92\xa8\xc4\xfb,@\n\xb6!\x97\xc7f(@?\xb1\xd5\x8d\xa9\xd6\x18@VO\xf0\xdfg\x00+@\x02\xe2\xc2\xe3\xd7\xa5%@\xbd\xa5\x80\xc5\xd2\x15\'@\xba\xe9\x8c\x01\xcc\xcb%@\xdd\x90\xee\xfa\x86\xeb(@:t8\xe5\xbe\x161@+D\x12\xe6\xab\xcf%@|\x9b\xfa\x13\xcf\xac(@\x11\x1c\x14\xc1\xae\x911@\xcb \xd4\xdf.\x1b0@L\'\xfaY\x0c\xb1(@B\x93\'\x85D\xcd,@\xe6A\x0b\x95\x18/&@\xc3S\xebh\x14~(@\x7f;\xce\x03\x0b\x90\'@\xe9\x97v\x1aq\x1a-@B@T\xf3\x84\xf7,@_\x15\x03\xf4,\xe0-@0i\x9b\x9a\xa02/@bA\x95\xf2\xa9\xe4-@}\x1cI\xf0\xc6\x1e,@\xdd\x90\xee\xfa\x86\xeb(@F\xec\r\x06E\x98!@\xb4\x88\x8d2ef(@alx\x18\x1c/)@\xccM>i\x80\xb8%@\x8d\xa3h\x9c_\xf4,@-\xb6\xfb\xf9\x95\x9b(@k\x80\xb1\xed\nl&@\xda\x14\x00\xa2\x0b@)@\xd7\xf2\x01\x10\x1ch\'@\xcb\x08/h\xaa\xe8(@\xa3Uh\x1b\xf1\x91\'@p\xa6\x90\xfd&\xe7%@;\xd4\xf0C\xe9<)@\xb0U/\xe1\xd8I0@\x1e\xea\xe0\x0b3\x19&@\xc2\xfe\x1e\xed9{/@\xb99\xcb\\\x1cB(@`\xd6F(\xdf\x94%@h\x1d\x0fB:\xb4(@\x8a\xd3\tG\xcd\x96%@\xc5Y\x8e\xc4\xc5\xb7)@\x82\xca\xdb\rX\x80*@\xf5\x0b\xb7\x0b\xbft-@3\x0c\xee\x17\x84\xed+@QwK\x99j\xd7%@/\\\x972\xa1\xb4\x15@\x87\xed"\xe5\xa2\xdd)@\xa0e\xdf\x19\xc9\x91\'@\xdd;(\x1b]\x15.@hQ^\xd8\xc0\x0c-@\xe1\xc9\xb4K\x9cn-@\x13\xb1H]\x1dd-@Ph\xed\x93\xafY(@==rM\xf8\x06.@\xaf\xad\xf4"\x08P+@L.\t(\xd2\x89\'@iQ\xb7M\xef}(@\xf9\xc2\xb1I\x00\xa8\'@E\xfa\xe2P\x14\x05.@\x85q\xc6\xa7\xda\xf4(@\x05\xd02\x1e?\x840@c\xad\x11n\xae\x1c&@\xa6\xfd\x97|\x1f\xed/@.r\xe8\x0b\x9e)&@\x05\x07\x01\xe1\x15{,@\xce\xe12!\xf9\x87%@\xa0\x18/\xc5g\x00*@FF\xe7\xff\x08\'&@\xa0\x01\x1bB\xb4u%@~\x132\x89\xf4z(@\xbf\xfc\x1c\x87]),@\x1c\xddc@\xdd\xc8,@5k\x0c\xdd[\x90(@\x85\xb8\x19\x97O20@\xe5\xc37\xe9\x1b\xf2\'@<\x97Yu7h\'@\xc0r=\x1e#\xb5)@\xd0\xe0\x9e\xd6Nf+@G\xad\xab\xe2\xc7\xc9,@\xf8\x88\xfd\x9b\x1b\xb3+@\x9ae\xe8\x11\xcf\xf0(@c\xc1D\x9bj\xe8(@n\xc5=@\xa3\xa0-@\x1b~\xaa\xbc\x9a\x15/@\xa3\x1cZ\xd2-\x86%@\xf9\xcc\xa7t\x18\x8a&@\xec\x0e(P\x14\xe7\'@\xb0q\xc1Z\xbco0@[\x86\xb4\x99"\x86,@\xf4\xb2\xf1\xceU\x07\'@S5]\xaa\x0b8(@\x84\x8bi\x14\xacD0@A \x9d%\xd9\xed0@\xcd\x0b\xb4Q\x1c\x15\'@!\xaa\xc3\x93\xcb\xa3%@~\xa1%\xc2*\x9f(@\xcd\x0b\xb4Q\x1c\x15\'@\x12\xc3\x93T>\xae%@Y\xd3\xfejR.(@L\xc8\xe1p\xe2\x94(@Z\xa0\xd3\x95D\xd8-@9\xef\xa8\x89f\xf3(@v\xd1\xb6\x01\x15\x01(@\x93\x00\x89$\x81\xa50@\xb4\xc0\xa7\xc9f\x8d,@\rC\xe6\xdf\xec\xf7-@\xe2\x8f\xcb\x88612@\x8c\xfa\x80\x11\x94\r+@\xc7\x8f\x0e+\xed\x8b%@\xe0\xdd6\xef\xbf\xfe.@\xa9z\xa7\xed-\xaf.@\xc2\xbf\xf6\xdc\xbf\x19,@\xea\xe6\x93\xe9\xd2\xe2-@5\\?\xb9\xac1&@\x87\xb9\x12\x18;\xe90@k6FOk\xc0%@\xff\x08\xf6`\xf2a-@\xb2A\xeb\xb7\xc2\xb9+@\x02\x1c\x928\x12\x80-@\xa0\xc6\xce\x13>8)@\x06\x84`\xe4O\x9a(@\xfeP\xec;\x04\x99\'@!\n\xb9\xf30f\x1a@\x96\xd38\xa7\xff\xf9.@k6FOk\xc0%@P\xdf`m\x1c\xdb\'@L\xa1\n\xf8\x1d\'(@\xa8\x96N\xec"\xad-@\x0ei?\xce8\xb1&@e\xd9\xee#\xbaM/@&@-\xf4\xe4\xe7-@\xef\x1c\xcc\xed\x86\r0@x\xaa\x9e\xda\x1aS&@\xaa\xbe\x88\xe2~\xb7*@\x0b\xca\x10[\xcc<(@fI8\xbe\xb7\xcc(@\xc7\x7f\xb9\xf4\x02\x0f-@\xab\x8f4w\x0c\xc7&@=\xda\xce\xd2\xb37/@\xb3\x98d\xa3\xd7=/@K\xb1\'\xd0\xfbl.@\xae\xe1(=\xd2d-@\xe3h\xb1\x05bS-@\xe7>\x19\xab\xf1\xb6/@\x15b\r6\r\xe4\'@\xa0\xbc\xf0\xc1\xe72/@\xaf\x9ep|\x89\xfb\'@\\\xc56\xab\x9c\xae(@kG\x86\x9f\x1e\xae%@1\xd19P"\x05(@F6{\xde0\xd9.@v\xd7iXN\xf3&@\xeb\xa8\x92\xf1e\x10(@\xd2\x05\x9fq\xa8w)@\x80\x94\xd4\xe3\xa5\x04&@\x84\xa2+\xef\x92\xb9.@\xa0\xaf@\x11\x8eS-@\t\x82+\xc7\x97\xce\x14@\xb8T\x01[;\xe2.@\xf0X\xde-\xe9+)@I\x93!\xbbm\x11\x10@\xe1m\xd3j\x1c\xb4(@\x17\n\x1e)\xce\xa4,@\xcb\xfe\xaa\x05%\xbd3@b\x80$\xed\xc8/\x00@^C{\xf2t\x05+@c\xd0\x94\xc2\x96A\'@\x1a[\xef\x93A\xc9-@\x8d\xcc\x0f<\xbb\xd4\'@\xa7g\xbd\xbb6\xf5\'@\xd4k\xe8}0\x1f.@\x9d\xf2\x18\xa8\xd0}%@\x15<\x8d]\x7f\xc2&@\xb7\xe5Fr~\xa2,@\x92\x04\xbbr\xae\xa2.@\x9c\xe9W\xbdU\x02(@Q$\x9c\x1e\xf6\x19&@=Q\xdcS\x0fh&@M<\xb4K\x1a\xff&@\xd1L\x93\xcd\xf1X,@\x10\x95\xc9\x08\xe3m/@1\x08\xfcv\xaf\xda\'@\xceT\xb4^\x19\xcc\'@\xdf<\x9e\xeeg\xd0-@&\xed\xac\'\xf1H.@^\x9f\x10\xdc\xea,&@\xef_\xfa\xb6\xf2\x8d%@\x1fPJ\x83yk(@5\':}X\xdc,@d\xc9.e\x0c\x1a+@d\xc9.e\x0c\x1a+@\xa5\xcd\xb7\x8d\xd74,@\xe4@)\xe3\x8a\xc7\'@\xb8\x18\x03Z\x8dE)@\xc9a\xb97\xd6p,@P2\x94\x1e\xf5\x18,@W&\x9c\x7f.\x07)@\xcd\xb6\xb0X\xeb\xfc\'@\x96\xbaAo\x97\xa3)@\t\xa2\xd0|\xd2x-@_\x9a5\x8c\x7f\xaf.@\xf0=2\xaa\xd6>\'@\xd7\xe1\xfc\xb1\xef\xd3&@\xed\xc6\xb3\xbd\x94J,@\x9ab^\xfc\xa6\x05+@\x8f\xf8\xd3o=\xe9,@j\xb4\xca\'\x1a\xfb,@\x93+\x97\x8er4-@Y\x80\x03\xef\x15\xd6-@vl\x99\xd5\x14\x91.@\x1e\xf5\x9a\x81^%,@\x01H\xa0\xb6\x9e\xf2&@\xbe\xe2\x0c\xc1\xae\xbd)@F\xd0\xa9\xe9\xc7J)@\xec\x11nw\x80 )@\xb8\x85\x1e\x12\xed\xc9%@3\xbe\x86\xf8\x14\x12+@\t\xa0\x147\x90\xff(@\xfbCQ \xf6U.@p\xf7\xe9\xb0&n.@-j\xf8\xdf\x87\xd0,@\x98,c\xc4\xe7\xf2+@\xc7\x0b\xe6\x8b=\xc9/@\xf3J\xfe\xcec`/@u\xc82\xf6\xb5\xd9&@\xad\xa4o}\x8c8&@B\xe0\x81l\xe2N)@\x87f@\x83d-,@\x9b\x03\xe0\x1ar\xfe*@a\x89C\xed\xa82-@*Y\xa0\xe8f\xa2\'@NX\xe4\xbd\x8f5\'@\x97T\xc3\xd9\x02\xa8%@\xc7\x89\xfe\xc0\x16\xb5&@\x04\xdam\xf0\xbd\x88-@$\xdbZ\xc1v\xef\'@\x16H\xe2r\x8e\xcd0@;H2\xe3YS&@\x0b\xb6\xa9\x80jN&@=\xf2\xbfF\x95\xc0,@Y\xd8g\xae%\x0c,@O\xee\xd7\xbb\xb7\xd7(@b\xc0NAip(@\x9b\xef\xd4K\xc4\xf6-@\x93\x16FUes-@\xbcA\x1d_\x0ev%@?\x9f\xfe\x97\xb5\xdd\'@\x87\x1buj\xf7g\'@\x9c\x03\xa76\xe9{%@\xe9\xa4\xc9h\xd0\x03.@\xf6\xa8\x8a\xcdd\x01-@T\x8e\x14\xa0\xba\xcf+@\xd5\x86\xd6?u\xce&@\xd0\xfa\x03\xfa\xe5\xdc/@\xb04\x8b""\x9b&@\xd1\x00nw\x02\xff-@\x04G+\xec=\xc9+@^U\x0cl\xab\xdb(@kl\x9c?\x9e\xbd&@\x00|8;\xd9\xf4(@\xc9\xfd%\xcb\x8aM0@\x1f\x87\x0f1\x8c\xeb(@z\xbb\xae\xe7K\xa5%@>\x7f\x07\xd59\xc3\'@\xbc\x03\xe7Q[\xd7\'@dI\x1f\xf3Z/*@\x08f\x88o[h,@N\x8f\x9b\xcc\xb5".@\xda\xde\x13\xd7\xbf\xd0\'@\xe7\xdb\xed\xdc\xd2\xb5/@\x86\xcfs\x19\xb0\xda%@\xa5\x89}\x8f\x8a\x8e\'@q\x05\x8ez\x0532@\n\xa8\xe1\xd4\xca1\'@q\xb1\xcdUa\xf0%@Nt}\x15U\xd6&@\xcf\xeb\x10\xc7>\xde&@\xdd\x81 d\xb6\x08/@S`C4\xa0/*@\xe7\xdb\xed\xdc\xd2\xb5/@\xd8\x83\xb3Q\xdan&@\x81\xf5f\xb3\x8c\xe5+@/\x8dW\xe7\x00\x99%@U\xdf\xedC\xf7\x12\'@\xdd\r6G\xfe~\'@\xa4~\xd9lZ\xa2(@\x9e\x95\xf6^\xeei,@C\xc4\n\xc3\x11}-@\xb5\x8eBLI\xa10@\x00*\xec\t\xc6\xe2\'@\x97$\xe9&DG\'@\xfbG\xc2\xe5\xcaz,@\xb2\xcc!\xe2m\xe7*@\xf7\xb5\xee\xbb`z%@\x85\xf5\xe9\xb5t<\'@\x86\x1b1\x8d\x13\xa6,@j` p\xce\xb0-@\xd0\x90\xd9\xa1j\x99&@\x8a\xca*)b!-@\x04z\x9a\xd3B\x17(@\xa8\xa1~\xbd\x9d\xc5.@\x9c\x14\xc9\x0b~x(@l\x15\xa1B\x971&@\xca6\xf5\r\xcb\xae&@\xbbnT2\xc5\xb5\'@\x83\xf4EkX\xa8-@d]\xd9\\\xd5\xd1.@\x8f\x06g\x93t\x0f/@\xe9m\x0e\xf0\t\xa70@\xfc\xa9O_y9)@\x99\xb8N\xbd\xf0$/@\n\xe36\xcbF\xdf&@\x00\x01( \x86\xd80@w\x0c\xb5Ch*-@\x7f\xf5\x9c\xfc&\xa1-@\x08\xe6\xbaKmS+@}\xce?\xef`u\'@\x9cY\xbc\xf3\xe1\x97\'@y\\r\xe8v-\'@dD&\x11\x82`&@\xee\xd1\x88\x84\xf3\x14(@\xd3\xf7\x02+]\x12\'@!\xe2O>1j.@d\x8a\xbd\xf5\x17\xc6&@}\xb8\r\x12w\xee\x07@\x03$\x88\xfd\x04\xab\'@\x16"\x81G8\xb3-@\x99!y\x84h\x9f&@\xb6Ft\xc6\xb6\xe2(@\xf3\xad\xe0\xc5y\xe4%@\xe1\xbb\xe1\xee\x19{-@\x1dEz8\xd3\x98/@eC\x0bb\x188.@\x03\x00\\\x8b\xf3\xe9%@\x02\xe0\xbcV\xa2\xd52@x\x12\xf8*\xa5\x96,@q\xcfM\xc8~\x8e%@T\t\x12\x05\xe2\x0c&@\x89\xdf\xcb\xbf\x17\xe1.@\x14p\xf4\xb8\x0b\x82*@\xdb\xc6\xe9Y\x90[&@W\x0f)WL\x9c\'@x\x12\xf8*\xa5\x96,@\x98~\x0f\xb7\x06-2@\x14\xc2\x88:\xb4\x91\'@\xe2\xb4Jo\x0c\xa7%@\xd9\x04N\xff\x12j\'@k\x81x~\xe0+*@\xdd\x9dl%\xcb\x99&@@\x19\x86\xad]\x9d%@\x81\xa6\x84\xf0\x7f\x12\'@6H\x15\x0c\xb6J(@\xaf\xa3y\x8c_\x19-@\x07?!\xb7b\xb6,@\xa0\xe3p\x8dK\xc7+@\xcdk\xfa\xdb\x19\xdd0@\xd6-\xdf\xfd\x85h-@2R\x7f\xfc\xe6\x01*@+\xec:h\xdc!&@\xf2\xa1\\wJ\x98%@\xed\xc2ezH%\'@\x8e\x10\xf72H\x94\'@\xc4\xec\xa8\xfd\r\x7f%@b.j\xc2\xc9\x8e&@Rw\xc8\x9b\x1a\xa0&@c\x9e\xe9\xb0\xec\xb2%@_\xd5\x03\x17\x01\x11\'@?>\xfa\xd6\xf56(@\xe6\xc9<c\x9a\xd2%@H`\x89w8\x18&@\x8db\xce\x90Xp-@\xff=\xac\xec\xcb\\\'@;\xe9\xc11\xfb\x9c\'@ud+;\x7f\x8b%@\xf3\x16\xbc"s\xb0(@p\x8bKS\x01k(@o\'\xe8u|W-@U\xf4N\x12\xbf\xe2&@Le\x88\x0ev+(@\x10Q\xe9\x06\x90\xc33@\t\xa1\x11Z\x92\xc8\'@Uy\x8b:\x95\xba-@0A\x02\xb7>\xa7.@\xbd\x8c\xfd\xf8\x8c\x1d&@\x827\t\xff\xd4\x962@\xcfh\x8f\x1ao\xaa/@+d\xb3z\x10\xab&@\x8al\xeb\xda\xe0\x0c\'@\x0e\xdf\x89_\x18@\'@\xb6\x0cS5V<\'@\xeb\x05DEmS)@\xc8\x13\x07\xf9E\x860@\x8d\x00k\x9d\xeb\x11.@_^\xf4\x05\x17\xa0/@\xa9\x1bpZ\xd5\xc3\x08@\xa5\x91\xd6N\xe0D\'@<\xc6&*\x03\x1a.@\xab\x81<\xcd2\xe50@!\x95\xdd[\xedu&@rzr\xe1\x19m\'@?\x91/\x8f+\xf9/@\xfa\x01\xd2\xe9\xe6s)@9\xb8\xd4\x11\xed\xd4,@(d\x96\x83N\x02&@/\x9b\x96Y\xec\x8e\'@db\xb4\xb2\xb7\x17-@\xc8\x99\xc5\x98y\x940@h\x82\xb0gi0&@%j8\x01\xb6\xc1-@ \xf5VWH"-@\xf8\xf4s\x91\x8b,-@9\xaf\xed\x91"\x8f\'@\x01\xc9\xc8Id\xbc&@\xfd\xdf\x07\x01\x9b\xd0/@5\x0f\xd9\x9b\x95g(@\x95l\xdbb\xf1_\'@wD9\x92\xd1\xea%@\xf9\'\xd3\xe4\x13\xcb\'@\xdb|$\x7f\xbe\xb5-@\xab\xa3\x13\xa9\x84\xd4.@\rl\x1d\x81h\x903@\xe2\xfd}];\xbb*@\xecU5\x92\t\xaf(@y\xfd\xa3U\x91\xf0&@\xd2\xd1\xb5@\xa3;-@OA\xdc\xbe\xb6"\'@\xf4G\x12:\xcac\'@{\xb6\x080Q\xc4%@>\xdd+\x030K&@D\x055\x96\xac\xc8\'@\x82E\xffw\x9f\xa7&@\xf5\xcf\xbc#\xe2\xeb!@\xa8\xb3\xe7\x00\\\x14/@dhtk\xa0\x9c,@\xb4\x8a\xf1\xafn\x84,@\x14\x8bf\xce\xa7\x8c\'@"n\xe1\xfa\xcd9\'@+{jz\xe9g\'@ub5\xb2%\xe4\'@\xa1\xfa\t!\x06G(@\x9f\xc7\x96\xbbi\xe6,@\xe1\xccu\xf3m\x98,@\x03\xf7\x1d\'\xea\xba+@\xd0\x162\xce\x1e:.@\xc4\xaa\xba&z\xf8%@\x9e\x18\xf1\xe0]\x1d\'@\xbc!\x8d\xfdJ\xfb,@\x8cr\x8b?\x17\x91,@\x89c\x8eG(\xee&@\xc3^\xa6\x974\xe8.@\x00\xc4\xcd0*\x8d&@J\xf6S\x97\x89\xd2%@=\xcfa\xfc\xdd\xc5&@t\xb4\xcb\xdd\xe5\xcf(@\x16\x83CGA\xe9\'@a\xacm\xc9\xab\xbb0@N<k\x9f\xe9\xfe\'@jaK\x87S))@#\xa2\x1c<C\xba)@\x08\x82\xcb\x1d\xa3\xc5)@H-\xe4\xc8\x04\xa10@Jw\x87\xd8T_*@}\x93\x93\xe4\xbcm.@Bn\xd3a\xb3\x1e)@\x97\x1bm\x96\xd8\x1e\'@J\xa2tl\x13\xd3)@1ja\x88\x1e%-@1\xac\xce@\xe3\x16)@\xa3Ab\x91\xf2\xdc(@EF\xe9\r\xcfp/@\xd6\xcf|\xf9[G)@\xb9\xb5d \x0b\xb0-@\n\x88E\x99x\x1e(@\x11\x96\xe8\xd4P\xb0,@\x1a\xb7z4n\xb90@Wa\x9a\xe6W\xcf\'@{\xe5\xc37\x10\xc90@kil\x12\xd0\xea0@:-\x8c5\xf7>2@R\xf3\x91\xde\xf8\xd60@)\xc4\xc2\xc8\x88|&@5\xc1\xe3)\x84\xae\'@S \x16UR\xb8-@\xd5\xb7\':\xd0\xce.@\xf0c\x1b\xc3\xff?-@F\xb3\x16V\xd1\x01&@%n\x833\xe3\xd5(@7\xae=px\x1b(@B\xca\xf3\xc0\xf5\xec%@\x88\x1c\x14u\xf8u-@j\x8f<\n"\xc1-@l\xd0N\x8c\xc4y\'@\xe6\xcd\x9f}<\xcf0@\x19\xb4\xcco\xbe\xb3-@\xcf@\x9dJ\xce\xba%@oB5\x83\x11\r)@\xb5MZ\x1a&\x94(@7\x18\xf4\xabe](@\x01$bmlp(@\x19\xb4\xcco\xbe\xb3-@y_ln\xa3\x89(@B,\x8c*\xd5)+@\x08\x8eG\x8e|\')@f\x9b\x96\x02@\xbf+@\xa1%\x86\xca\x04C\x1b@\xb6\xe5l\xb8\xeaN-@\xf5\xabnI\xa4\x97*@n\xc4\xcc\x8e\x91e*@^\x18\x85\x9f\x8cm(@\x881\xcab\xb5\x9d\'@\xf4\xa5\x04g\x0e\xc9%@\xf5x#jv\xaf%@\x9d\x02\xf4\xdd\xa5\x19)@\x19\x82\xce\xca\x9a\xb7\'@4`^\x03-d2@\xd1\x9f\xa8\xb5~\x05)@\xca2\xb0\x01\r\xf5*@Y\xd2\x13\xc9\xc8\x94(@\xbf\x8e\xd4\xe2\xc1\xf2,@\x19\x84\x8f\x0bd\xe5*@\x85\x02\x8e\xc6|\xb0,@\x84$:5\xcd\xb5.@\x10\xc3\xa0\xab\xe0\xef)@\xc8\xe2~\xb5V\xf1,@[\xfbl\'\x8a,)@\x9d\x7fe\x9f\xa0\xd2%@\x9a\x8e\xb7\xa7\x9f\r-@o\xb1r\xcda\xf2,@\x970\x13\xcb!\xe1(@\x8c\xf9\xc5V\x8c\xff%@\x8fh,WI\xc2(@v\r\x0e9\xfb\xe1+@V\x1f\xdd\x8e\x99\xb0(@\x8d\xed\xae\xfd\xed\xa8(@T\x1d\xbf\x1b\x12M&@!\xb9V\xb6\xb7\xa6(@\x82"\\(\xdeR0@q23.\x99\xc00@\x94\x07_\x82\x0e:&@}SK\x96\x82\xf0,@(\x0c\'\x10v\xd9(@\xd3\x9b\x03G\xea8-@G\x93Q\xf1\t\xea(@\xcf\x82\x99\x8a\xa9\x19)@\xac\x19\xd2n\x06\xa4(@J\x18`\xfdLY/@\x01\xa9\xbe\x9b\x03f-@\x04\x17\xe6\xa4\xc6}*@&\xde\xbf#\x9d\xa1(@\x0f\xda\x82\x8e\x11\xf4&@\xc6\x96\x93\n\xbaT&@\xe7\x9f  \xbd\x11&@\x14}\x05\x1d\xff\xbb%@TeD\xc0\xc8\xc3(@\x8b)\xd4\xfb\xf9\xa50@\xe5X]\x9f\xb1y&@\\\xccf\x0e\x8at\'@oYe\xb1\xdf\xa1(@A\xd5\xd5q\xbeX*@\xe7\x9f  \xbd\x11&@g\xa3\x17\x99\r_-@=\n\x7f\xd0?\xe5*@\xf2\x91\x0f\x05\xb6 /@\xa9r\x98zZ\xb0,@H\x05P\xc2\xa0\x1e&@\xceD\xd7\x1eO\t*@I\x06\xa7\xfe>G\x18@\xe9\xb7\xb1[_\xc9%@\xaf\xbay`F\x911@huYd@\xb4*@\xce\xcd\x84\xbb2|.@;\x83d\x19\xf6\xf1+@\xe5\x9bxiC\xeb-@@\x1cP\x0c\xbe@&@\xa3\xb2m\x96~\xad/@/\x94k\x17\xd3\xf3-@\x1d\x9e\xf2]\xad\x1f*@\x96\xcc\xc4H\xec$-@\x8a\xb4\xb3(\xf0\xcd(@q\x839#t@&@O\xa8}0\xf7G-@\xa3\x02\x17\xa7\xdfa&@\xcb\x9a\xb49R\xde(@\x18x\x8f~>\xe9,@\xca\x8c\x87\xabp\xb4(@\xb5\x8b\x15\xf8%\x9e-@\xed\xde\xfe\r\x02\xbc&@i\xdc\x96\xea6`&@+O\xc99\xc5\xf6,@\xbd(#nA\xb1,@\x87$\xe4\xf4^\xda-@`\x8d8\x11\xd1I(@B-\xb7\x8dSD*@\x10e\x16v\xa2x,@\xa3\x02\x17\xa7\xdfa&@\x0b\x98!Y\x1a\xfd&@\x04\xbc\t\x01Yv-@\xeeV\xfaaR&-@TlD6\xe7\x04-@\x041\xad\x92\rY(@Z\x1b\xcf\xaf\xbd\xfd%@\x9c\xe4\xbbU%\x0f-@\x8e\x9fAaB\xb8)@{<\xc0\xed\x8d\xd2%@\xc7+\x11\xc3\x8c\x7f-@g\x8a&B\xd7\xab-@f\xd2k\x9f\x13H*@\xf6\x98\xeb\x07\x051)@\xe7\x0b\xcc\x7f`\x9f-@\x8da\x83\xefK\xcb @mS$F+\xaa1@\xfa\x00\xeb*8\x98,@)\xbc\x82\x92\xac\xbe)@\xaf\xa0\xe5\xbb$#-@\x0f%\x14_\x9c\x0f&@e?A\xc7\x1d\xc0-@D\x8c\x93\xc1Ap(@\\\xf8\xbe\x9f\xfch\'@\x97\xadCg\x01\x96(@\xfd\xb7\x97\xa5\x9dd&@\xa2mG\xf6cj,@\xbbC\xd0!\x85f&@D=:\x8d$1/@\x00\xd3\x90\x07=\x02\'@^\x90\xc7\xf1vH0@_\xd1\x0bV\xa8\xa4)@\xcf}\x02M\tW-@\xa7\xb3\xfb1*\xae-@\xd4\x81K9w\xb8-@z\x99{\xca\x91\xe10@\xa2\xf4cL|s-@\xefM\r\xfe\x9f`-@\xa1\xa5y\x8b84/@\xc4\xde\x91~\xfe\x00\'@\x0e\x91\xe6\xdc\x1a\x0e-@\x96\xef\xc9^>\xdb,@\x1cfI\xb4\x98*-@\x13\xa4\xdc\x1f).)@\n\x86\xe2\xe1|%*@\xd2S\x85PB\xa1&@\x89\'\xc3(\xbc\xa5*@\x1e\x03\xb8\xa1\x89c&@\xd8\\\xbd\xe2\xc3M\'@\x85\xb8\x19\x97O20@\x0b\xa0\x16\x90\xb4,/@\xe7\x06\x143\x9e;-@\xef\xf1V\xe7T\x00-@\x87b;\x9a\x9eW(@ev\xa3\xc3\x1c20@\xed"3E8&/@\x10VGh\xec\xfc0@\x05o\x83\x8f0\x06.@\xd9\x88Q\x8f\xe1,-@\x06\xd4k\xb6\x12T-@\x89\xd39\xdf\xe1-0@\xe5\x84w \x86\xab\x05@\xe1I\x86/\x97\xbd&@v\x9a\xd0\xf3I\x9b3@\x9b\xf9\xfflK\x1a0@$\xc0\xce\x9fM\xaa(@\x81\x0e\x1c\xd3\\\xc0%@\xbc\x1c\xd0\xb5|\x13*@\xfa\xc3"UZm*@\x07\x93\xd3\xc0\\\x8d(@\xaf\x9c\xf8\xb4\xde\xea-@+\xfc_\x92\xda\xeb&@\x11\xee9\xda\x86\x08&@\x1aSsD\rh(@\xdbbV\xaa2\xf0/@\xd0\xd2_\xb4&w%@?[\xd0\x1a\x85\x0c\'@\t\xde\x94\xf0\xe7\xf8)@\xf2\x03\xe5\xdc\xa1\x17-@Z%g*\x00\xc1-@\xdc\x8ap_jD(@%L\xd7&\xdf=\'@\x83\xeaYnu\xe7-@\x13\xbd\xe7=\x9f@,@uGAx\xf0\x8f(@\xa3\xbd:\x8e\xa7\x18)@m+\x84J:O&@?[\xd0\x1a\x85\x0c\'@YfN\x8f\x14V\'@\xd42!\x1d\x10v\'@\x18)\xca\x93\xab\xea-@\r\x90t\xff\x92\x81(@\x991\xe14<\xba-@\xe9\x83\xd0#\xb8\\*@{S\xc9\xb0M\x8f/@+\xc2H\xff\nx-@\x81x\xd6\x01\x8c\x94)@?\t\xad\xb7.\xf6.@{L\xc0\x0f<\xd80@\xc4\x08>\x9a7C-@\xe1D\xb4\xe8\xb2y,@\x81\xfa\x82AY\x87(@\x01?\x9b\x18\xe9\x19.@\x9b\\\x1a\x80\x85t-@\x06g\xb9\xfd\xa8\x9f\x17@\x9f\xa0\xf0\x95%\xcc*@\x92\xf5>\x9d\xdcL.@\xf5NG\xc5\xca\xfd(@\xb5c\xd3\x8e\x11Q0@+\xcdh[\x0b\xf1,@\xaax}\xd4\xbc\xe4(@B\xb8(G\xd3\xf6(@\xa1\xd3\x1b\xdb\xec\xbf\x1d@\xa8\x93\x0e_n].@0\x81\xa0[%\xb3&@\x00\xc8\xb8$d\x10,@\xe2\xbd\x80c\x7fD0@H\xdde6\x9d\xaa0@\xeb^\xa4\xe6\x90x\'@5\x05MCk\xe6\'@\x94\xb0\xa7a\x19j%@ifZ\xfa\xae\x93&@1\x82J\xa4\xa0\xe60@\xe4vpwx\xe8,@\xadU\x97\xef\xa9\x19)@\x83?\x04\xb2\xef<&@"\x91R^\x00\xb2-@\x91\xbf\xec\x1d1\xfa&@\xbb\xa3\x15\x87\x81c(@I\xec\x9c\xfc9\xca/@\xd4eNp\xe1$(@\x15^\r\x12VD*@\xd0\xefA\x14\xf0!-@gLA`\xd8\x19+@\xb2\x02\xca\xaap\n/@\xb4\x0f\xd5\xcc\xbe\xb2&@\x94b\x12L5\x8d-@\xc0\xf8n_(\xc7,@W=\xcb\xa7T\x9b/@G\xde\xb2-r\x9c.@\x15M\xd1\xba/ ,@)Vt3\xdb\xab)@\x89\x06\x9b\xb3g\x95-@\x89\xa3\xc51\xe5;\x08@e\x95\x11\xfcU:-@\xefE\x12a\x93\x93-@i;\x9a\xcd\xfd\xb30@#Y|\xdfJ\xa4&@\xbd%xg\xb3\xc6\'@\xb1\xce\x19\xa1\x11\x9f(@\xb9W\x9c\x16\x1a\xc9%@\x9b\x88\xd3\x140\xc0,@\xa8\x12\x8c\xf0\xb9\x14.@\xd9\xe1\x82\nO\x08-@\xb2\x17\xd2\xe5\xc9\x9c/@\x91\xb7\x18\xc5\xfa\xcb,@\xdd\xd6UV\xe4\xb8&@\xa2\x13[\xcfo\xb1,@\x17K\xf9\xe8>W(@ah\x1eZ\xbc\x081@JA?\xfc\x8b<*@\xbb!\xf0C7\xd4(@\xe8\xc5%\xb0\x85\xfa0@8\x1b;\xa4\xd1\xec*@\xdc\x85TR\x82-\'@\xaa\x92\x95M\xda\xb5-@\x9c\xdd\xe9\x9c\xf0\xc90@ \xa4\xc7q\x05\\,@}WY]\x9e\xb9\'@\xcf\xd6\xb1\x0e\xcb\xd7%@|\xd1=`\xc3d)@\xa7\x1e:\xd0\xb3\xb1&@\xc0\xb2\xa4n#\x18\'@\x04/.G.~0@\xa7\xf4X\x89\x8e\xf5,@\xa0A>\x95\x9d\xba+@\x98\xa5\x9eR~;&@A\x94\xff\xe4\xea\x8c-@\xa7\x16\x929\x8c7(@\xc4ni\xdc\n\xde.@W\x16\xcb\'\xa5\x1f)@lb\xc5]m\xc1-@\xe0\xf2\xfb\xba+\xba*@\x08\xe5\xf3_\xac\x13\'@\xc8.84\x0cI(@\xbbDmcP\xb0%@76\x8f\'\xa9<\'@\xdfEp]BD)@\x1b"\xb2\x8d%\xab(@\xe3\xbb\'\xfc\x14~,@\xcc\xe34\xf4\xb8\xb40@\\vi \x90J,@O\x9c\xcb\x89`\x88(@Ns\x0ej!d-@S\xfb\'\xb3\xab\xfa(@\xb0\x07+9\xa8\xd5(@jaK\x87S))@\xa9\xfa\x02\xe0\x06\xf0,@L^\xbc\xec\x04\xef0@\x90\x96\xf0J\xb41(@F\xc33\xc2\xf3\xd6(@\xd9\x7f"\x95\xf0\xed(@4.\xc3\x9f\xca>*@m\x98\xa3\xbf\xc6\xfa(@Q\x08\xb1\xab\xad1(@\xc2)_\xf4\x8e\xcf-@\xd5\x8c\xfdT\xba\x8f-@\x17\xd3.\x8c\xb2\xe7-@\x89,\xe5\x08\xde*-@\xd0\xb1?G\x01\xd7,@\x87\x9a\xfeC\xab\xfd,@\xcc\xf5\x94\xe9\x04\xcd!@\xde\xbe\x7f\xae\xc6\x10-@G\xe7\xc2@\xef\x81(@4\x0b.\x88\xdc\x9e-@\xc2\x8d\xd8\x19"\xb2,@\xdd\xb0\xed6\x1a\xbb-@\x92\xc2\x1b2*\x9a&@x\xcf\xd1\xa7\xdf\x1a-@\xad\xa09t\xe1#-@\xb3\xc9\x01\xfd\xcf\xae-@\x01\xa9\xbe\x9b\x03f-@x\x1ce\xf8\x08+-@\xf0\x87A\xd4Q\x87(@Q\xdf\x0fJ\x13z(@\xc9\xde\xaa\xb5\xdf\xdc-@\xd3\xadY\xd7l\xef)@\x9e\xb4$\xab\xed\xab-@*\x16\xd7\r\x87e-@\x1e\xcd4h,\xc7)@^:Q\xef\xc8\x93(@\xe1\xb8\x1b?E\xc8-@\xbb\x0cD\xff}\xc7-@W\xd1\xa3\xbf?\xa9-@\xd2y\xb0\xf0\xc9\x02-@\xa3\x0b\x1c\xb4\x89\xe8,@\xc9\xecD\xfc\xb5\x94(@\xe7\xbb\xea\x87\x06\x1d-@\xf4\xed\xd5\x19\x8f{-@WX\xa5O\xf9\xe7-@\xaa\xcd)Eyj(@\\|\x9c\xf4\xf5\x80-@3\xaf\x9b\x00\x9fh-@,\xd3\x18\xa1\xd5\x0f-@T](\x1f\xab\x06.@\x9e\xe1\x11\xa6\xba\xa4\x05@\n\xa4\xe5\xd6\x0c\xf0&@2L\xea\xa5\xe9\xfe,@5U\x88\xd8\xe7\xf3,@c\xc2\xd1~L\xca,@\xafaeu\xbb\xc6)@\xe8\x12\xb1\xd1oz\'@>\xac\xb6\x7f\xdc2\'@\xa6\xfeC?\xd3\\(@\xc1\x822a\x0b\xb0)@v?\x10\xfe\xab\xd8,@\xf7\x9d\x19\xda\xcf\xae1@1X\xa0\xb4\x1dE0@4\xcd\xdfqL\xcd,@\xcei\xc4\xf9\xe3\xf7,@I\xe5\xa8\x91\x9f^\'@H\xe6\xec\xc4\x0bv0@\x1dq\x15\xd4\xdc}*@&\n\xdb\x86sn.@E|\x85\xe6\x99g(@,\xe3\xc8\x95\xd5\xc0,@\xd54%\xc70T(@\xc0\xe3\x069\xe3\xd2-@\x9c\x06\xfbG_\x17-@9\xe1m\xf6\xc9\xe8,@\x8f\x9016\x8c\xff,@\x1b\x1a\xd2\xd8\x0f].@\xab\xfb\x13\xd9\xa4}-@i\xb1\xe3\xac\x11\xc3,@\xbb\xa4\x99\x9c\xff\xfc,@5<e\xc9L\x8a\'@\x86|]\xba\xban\'@\x8f"\xcb\x16^\x84-@;)\xf3\xe7\xf6\x860@\xa5$X\xdf\xc7S-@g\xf8(M\x82G-@\xce^\x89ZT<\'@x\xaf\x87Gh\x10\'@\xa3g\xe2\x97\x1e\xee,@n\x90,\xed6\x831@M\xd9\xd4\x1a\x8df\'@xn\x17\xd1\x1b\xec)@\xef\x8f\xf6\xee\xcck(@\xb72\x0c\xd2\x17\xaf0@Rw\xcd\xc74--@=\x03\xd6\x80\x8d%\'@h9\xf4\xd9\xd1\x92-@j\xa1\x08\xd3r\xd7,@\xac\xac\x030\xab^.@G\xb1d\xf0{;.@\\f\xa3\x8e\x8cY\'@O\'5@\x1a\x12\'@\xbf\xa7SV\xb9\xd60@\x89^\r"\x85@-@\xc1\xae%g&W.@\x99\xeb9&\x8fY\'@B\x8ba\xd1\xb0\xa70@D:\xff\xf5a\xb7\'@\xf4\x11M\x0bDA\'@\xaa\x93x\x84\x9f\xaf%@\x85\xe8\xa7\x87\x99\x03\'@=\x9c`\xd1\xc5\x910@F\x14\xbd\xbcO0.@ \x86\x92k[k,@\xacq\xcfG*\xa3(@U\x1d\x05\xb3\\\x9a\'@\x80:;\x1d\rA-@\xc9\x05\xc8-+\xb00@p\x8f\xd2\xfe#z,@\x80K\xd9\x8c\xa9D\'@(\xce\x12\xa9G\xc2+@\x18wi\xe5\x95\xf4(@\xceu\xaabiY0@\xe5\x7f\xe95\xa3\xb20@\xf8y\xc9\xfa\xe1\x00-@R\x1e\xc9\xfb(<-@\xf4\x11M\x0bDA\'@\x15\x1d^5\xef\x0b,@\x19/\x94\x97\xc65-@\xbe\xd5 H\xb7a.@<\xeb\x05\xfaT\x1e,@B!\x9d\x11O\x81.@:\x9dfK\x17\xfd,@\xd2.g\x80k\x04)@\x80\x8d*\x93X{-@#Sh\x1a@x)@f\xedAC/\xbb+@Q\xceq\xc7 \xe70@\xb3\xa4\x92\xdf\x9d\xc5+@+\x95x\x8b-\xea0@\t\x14\x110W{)@\xf5\xf0BL\xfe\xcc+@\xa9\x11\x91\xfa\x80X)@\x9fP\xca\x8dP\xd6,@\xe0Ck\xde=\xd30@Q\x13\xbd\xaf*\xd10@\xe1\xde\xddFGx-@\x88y\x8cp\xbb@\'@\x8e\x9f\x9a{Jk-@Y\xa6u\xe63$)@\xb1\xcd\xc7\xa4\xcc\xcd0@X\x9cj\xa8\x97\x82-@\xc9\xf9\xa7\t\xc0S)@\x8bgi\x14\x95\xae\'@\n\xa8\xe1\xd4\xca1\'@\xd1\x82\xd3\x83%\x90\'@5N\xca\xa3\xa8\x8e)@:\x1c\x11\xdf6\x1b/@K\x90f\xeb8%-@w\xe5\x8d*\xb1y&@\xca\x87\x1e\x8bh\x94.@\xf8\xcb\xc2\x1cW\xa10@\x10\x1dI&\x0f\x9c&@D\x0f}\x0e*\x92\'@\x85\x8c%z\xeb\x8b-@\xf1V~\xd9\xf5A\'@\x80\x87,\x0f\xd9\xc8\'@\xbe\x83/\x91|\xd5,@\xc8Xb0K\xf5,@W\xd9\x97\xfeq\xad(@J\xa2\x9dy\x18\x9b,@\t\xa1\xf2\xc1 \xaa0@B\x82\x063\xdb}-@B\x1dWJ\x98\x88,@!?a\x16\xab\x1a0@\x99\xdb$\x12\x95\x8b&@\xef\x80\xda?\xe7\x1c-@K\xe9\xb76\xbbv-@\xfb>)\x18 \xa2.@_\xbdZ\xa2\xcb\xc2(@IBP\xcdA\xca&@\r\xb6\x13\x86\xb0}.@fD\xf9\xfd\x03Y&@\xf6\x86q\x08PV-@\xe9\x01\xabT+x&@\xe8[`jd\x80&@s\xd0\x99\xd1\xe5\x83&@\xa9\x94g\xd0\x9b\xb9&@\x07\xe9\xe9\x0fyz&@\xbb!:A\x9a`&@W\xf0qB\xb5\xe10@d\xb3.\x0c\xc4r-@N\n\xcbp\xfe\x00\'@nh5\xc3"\xfc0@nh5\xc3"\xfc0@\xe9&o\xb1#\xdd.@\xb0:\xd0\'p\xd7)@H\x86\xe7\x19&\x89(@\xd1x\xa1\x19\xb1>\'@\x8e{\x07o\x8f\x1f,@(\xde\xcd\xa2\x83x\'@\x91V\x9d\xc9\xd2V\'@\xadh8\x9e\xe2\t\'@~\xcb\x19\x7f\xa0|(@\x8fO\xac\xb6\xa4@\'@t=\xfa\xf4\xea\xa2&@\xac\x84\xf58\xde\xf6&@\xe7\xd7\x950\xba\x97,@0\xd1^\x08\x8d\xfd&@\xa1\xc1\x88\xe85#-@\xc7&\x18T\x1f\xe4&@\xc0\xdfz5J8-@\x89\xb4\x00\x1f\xc4\xe60@\xd6>[9;P-@\x0f\xc1\x80\x88\xf0\xd4)@P&\t"I\xbb%@\xad\xed<\x9d\xde\xd60@\x1c\x9a\xa5\x1fI\xb3-@\xea\xac\xc2{e\xe5\'@\xa7[\xd2\xecb\xb0&@k\xaa\xdd\xd2P\x17\'@\xf5\x9e\xc8Y!<-@\x1f\xd1v`WF\'@_\xb3\xe9\xc5\xce02@\xbaE\x82|a\x15*@\x8d\r\xc6\x81\xdf\xaa&@\xcc\x89\xbe\xa1\xf3\xfd\x07@\x1f\xe8T\x9e\x9f\x1a-@o\x06ab\x7fJ(@\xae\x8bgx\xf0\x9c\'@1\xdd\x14:\xcf~\'@\xd3\xd8\\p\xdb\xa5.@\x8b\xe7dD\x03\x12\'@\xfa\xcaK\x8a\x0f\xc8&@@\xcb\xa0\xf5o\x88&@\xd0=&\xb9\x160*@aV\xef\x8e\xc5\xa5%@\xa7\x06\x8c\xe3M\x87(@\xd0E\xb5\x0b7\x041@a\x9a<\xc6\x0bv(@\x1e\xe1CT\x93\xab&@\xfa\x8d\x8dl\xefJ-@\x024\xf4\xe7pR(@+\xc7\xa0\x02\x14\xb9.@\x19OvM\xa0\xbd,@v\xadi*\x88\x110@`\xc4B\xef%\xd90@r\x87\x85\x8f\xbd\xac%@x\xaa\xd8\xb5\xbf\xfc.@a\x0c\'\xe4\xa3\xd2,@2\x06\x18w\x8c]*@\xafmkh\xf7\xed&@j>A\x80w\xdd\'@\x7f\xb73\x9b\x81\x19\'@\xf0Z\xc5\xf2\xd9\\\'@\xf87\xe2\x11u\xa7%@h_\xff\xad\xb7\x8f,@\xf0\xc0\x9aTl\xfa)@\xe8\xfe\xe5\xfe\xc0\xa4,@R\x9a\xe2/\xb0\x08\'@*7=-\x1b\x98%@\x9a\xf6\x8c\x91\x99\xbc3@\x85.\xd4&\xe5!-@\xa1S\xf1\xc9\xe5\x02\'@\xfc\x89\xd8\\\x08\xb9*@\xb6\xc6\xbfd\x86\x95*@\xf9\x8cz\x8bs\xf1)@\xd1\x90i\xb0o\xc2\'@\xf9\xa3\x82\x91\x8d\xe1&@\xda#;\x1d\xc4\x00&@D\xa5\xe1\xccvf-@\xb3\x9bn\xfb\x8b\xf3&@\xb0\x84o\xb7\xb5\xec-@b1\xb3\xda\x15o(@1.{vY\x9e%@L\x93\xa7\x94U\xda&@\x9cm\x8e\x15\x97\xee)@\x9f\xa9\x0e\xe0w\xdc\'@@\xce\xd9\x18\xe2\xc4\'@G\x8dd\xdc\xcb\x8b%@\xef\xff)\xca\xe5q-@5[H\xbf\xba\x9c%@~\x0fUh\xd4\xea-@[\xb9]\x13.O-@Q\xc97F@\xf0)@\xd8\xf9\xd3\xef\x86g\'@E\xb6\xe4*z\xf5(@\xa5\xf3t\x83\x1c\xb0-@=\xc0\\X\xa1\x93&@\xd3Xurr\xe2-@\xa9\x0e\x18i\x00\x93\'@W\x1d\x9c\x90\xffG+@\xb9\x7f\xa7X\x89\xa4)@\xcd\x90\x0e\x86\xc9i\'@M$\xa8G\x99\xa7/@\xbf\xd9\x08\xa7\x80\x87&@\x03\xb6\xe4x\xde*&@1\xc0lk6F&@\xe2\xadZ&\xf9\xce%@\xde\x9c\x1f\x83\x9c\xfc0@h\xa6\x0b)\xc3\xae\'@hh\xa8m\x05\xa1/@1h\xe6s\xc9b\'@H"\x88\xcc\xc1\'&@;\x8b\xebY\x95U+@\x0c\x89\xd3\xd1(\xb2\'@i\x83z\xdf\xff\xfc%@i\xd7\xcd\xf7\xd8\x95*@\xf9\xa6\xd70@\x9d)@KT\xdc\x81R\xf5&@\xe4\x93\x81T\x88\x9c\'@\xb9\x17\x1b\xf9N[*@\xd9\x85,R\x08\xc0-@\xa7\xa4\xc3H5Z,@\x90\xd4z^\x08>*@\xaeu\xd2%3\xb63@T\x84\x8a\x98X~)@4\x08\xab\xaa\xecB&@\xfd\xc3J\t\x8a\xdb,@\xc0\x8f|\xe1\t\xd4,@\xa0\xfb\x84\xf0\xb9\x7f(@\x97\xca\xcf\xafYO\'@[\x97~%+~-@\x97\xb9r\xf2\xa0x*@\x86x\xd6\x8czr*@m\xad\x80\xa4\r\xa4&@V5v\x91q\xa9,@9\x823e\x9eY\'@D\x81h9\xa5_-@\xaaX\xd1I\xd7\xef%@\xfa\x00\xf27\xd9\xfa%@\xf8V\x08\xd52\xc0-@\xb9>\xaf\x03EN+@HR\xbb\x11\xa9\xe10@\x1e\x07\xb4+\x01\xbd0@k\x10\xdb\x9d\x03\xb3/@20u\xa4\x9d\x81-@\x03@\x1ft\xc8\xb8(@-\xb2C\x06SD*@%\xe3\xdb\xd8\xf1\x0f*@\xd6tSf\xb4Z\t@.\x10\xdf\xba\xb2{*@\xa9/\x02cy\xa3&@\x13\n\x03\x88\xdfE*@i,\x11\x9d\xd2\t*@\x93\xff\xc4\x97\x08\x1a-@m\x93Y\xa0\xb3z-@\xc9\xb3\xe3\x06Nt\'@\x1f\xbf\xa9\x04YE+@\xa5\xde\x96\x8b)\xb10@\xa2|t\xfb1\xb6&@t\x95\xfc\x99\x1a\xb7-@\xab+\xbc\r7\xed%@Q\xe3\xe9`4\xc90@\xd0\xbe~\xe8\xedh&@\x08\xaa\x03\xf6\xde\xea0@\xb7j\xb08\x06\xd4%@\x8d\x0f\xf5j\x98\xc6&@\x90a\xc3\xfc\r\xb80@T,;\xc6R\xf0&@\x03\x1aN\xc6\x9eM,@OJ\xb0\xafr\x9b/@\xd0\x9d\xf2F\xbc\x12.@<\x10\xabp\x16\xba-@\x1eY\xfd\x0c\x00\x9e-@.\xf9R\x7fp-(@W\x05\x9cu`\x12\'@-\xf0\x9b\x99\xd5\xe5&@\x8f4\xe0\x9a\xff\x1a.@\xcc\xf4\xa4\xed\xed\xc4&@\x1d\xfd6\xb9!\xa3-@\xad\xdd5\xcf\xd5x&@\x83,\xd7.\'\xd0.@\x0f\xa6\x8cT\xd3\xa5-@1\xce\xe5\x9e\xee\xb70@\x92;\x8c\\g\xd8&@,\xd7\xda~%\x8f-@\x8f\xb2\xfa\x1e&c&@\x970\xae\x85B\xb00@\x9c\xcf1P\xc2\x94.@X\\\x082\x12\x05.@Q\x935\xf3Y\x05&@\xfe#=\xb4\xee\xc6-@\x8d\xa5&o\xa8N&@\xa0\x83\x82Yo\r&@\x11SF\t\x1f\xb70@\xd1\x92\x1a\x87mV*@\xb9z\xf2\x00G\xb6&@\x16\xe1\x9b\xa2{\xd2-@\xca}\x00\xaa\x8bh&@\x95\xd2\xe1\xb5\xfd\x96.@\xd5\n\x8c\xb0\xe7J.@\xbf%e\x8aH#.@\xec"\xe9\xd7;\xf6\'@Bq&\x19<\x19&@\xf3\xf2{\xdcM\xa5.@\x18i\x8bG\xad\xc7-@\x9exJ0\xed\xce-@K\xa3\xa2]\xea\'&@\x12\x94\xfe\x97\x9d\xe3&@\xb8|0)\x16\xc1&@W\x9f\xe5\xd8\xcdq&@\xf2\xcak\xd57\xe2.@\xb4L\xfa\xe4\x06\xdc&@\'\xdf~_u`/@F\xa2.2\xe03-@\xaaJ\xa1r\x82\xd00@\x8bU\xd1\xc3$!&@\xc2\x86,\x82 \x05\'@"\xaa\xa9\x12K\xb0%@ \x005t\xc3\xd8(@\x96J\xa9L\xb3\xac0@| \x95L_q-@4\x83\x11q\x00\xd0&@\xd2\xb0\xe36\xe2\xdd/@GQ\xcc\x08\x06\r0@\xd1\x1aI\x84"5&@z\x9f\'0\x1e\xb1%@\xf9\x95HD\x08\x86%@\xde\xd1p\xd7\tJ/@k\xa2N=\xa6\x9b0@\xc2n\x9c<E\x9b-@\xf9`\xd3n\x898&@\x85\xd7\xd5B\xee\xda%@L\xfa\x83\xde4\x93*@f\xda=\x8b\x84\x1a-@wG\xfa7\x10m&@r\x1a\x12\xde9\xa00@\xc2\x92\xe8\xee\x86\xea+@\xb5\x91i\xcf\xabg(@Dk!\xe6\x84\xf8.@*}0&\x13\x12(@\xeea\xb4\xba\x8d\xca\'@\x93s\xdfP\'|%@\xb5El\x119\xf9/@\xdb\x14V\xe9\xd3\xc2%@\x89l&\xa6dK&@\xe3\x0fQ\x93\xe1\xca%@?Mt\xd2v\x9e%@\xba{\xa0WbF-@k\x14R\x96R\x080@/\xfb\xbdvY/2@!\x92.(l\xe6%@\x01\xbb]"\x7f\x85-@7?z\x9d\xca\xde+@\xf5/\xc7x\x1c\x8f%@\xc6z\xdd\xa72o-@\xfc\xf2R\xb1\x0f{,@\xef\xee\x9f\xba`\xdc0@\xf2\xe2\x03#\xcf[&@\xa4?\xdf\x86\xb3\x05*@4\xc4C`\xe0\x1c&@\xf5\xcb6\xf6\xe6\xd3%@\x97\x8b\xe2i9\xb4%@a\xbec\xfd\x8cq-@\x1e\n\xd8\xcd\n0&@q\xf1;\xa4\x84-(@\xa4\xd0\x1f\xc2\xafn%@|\xbd\xe5n\xacV-@G\xef\x1b\x9f\xed\xc6\'@r\x8f\x18\xac5\xab%@\xa9\xf2+\xfc\xd4\xd0/@\r\xeea\xfe\xb1\x8b-@\x93\x91(\xc6\xdeg.@=E\xd0\xc1\xbb\x03(@ 4sr\xb4\xa1(@.\x04\xe8\xab\xab\x85%@\x1d0\x8c\xbe\xce%0@-\xc3\x8c\x92\r\x9c/@\x9f6\xeb\xbf\x01\x16*@\x97(*\xcdPp(@\x9f\xc9l\x98!.&@\'u\xabdO\x0b*@F\xa1;I\xa5\xc0&@k\xd3\xdc}\xdc\xde\x18@\x9f\xc9l\x98!.&@\x9d\xa8\xc1\xeb\xde\xeb%@~J\xcd\xb6y\xc3+@w\xb6\x07`=\xa6/@\x030\x9c\x81\xe7\xd7(@\xb3u\x19\xa4\x8e\xfd%@)\x10\x0b\xcd\x04d.@\x1c\x83G\xcf\xac\xff(@\xbf@\x80\xd7\xe6\xa4(@ \xdc\xab\xa7\xce\x15/@\x18\x84\xd5\xcd\xf4\xd4%@\x95\x05\x8e\xa8\xb4\x0c/@2Y\xf3\x19\xc5F(@\x89v}f\xb4!(@MY\x1fN\xb6\xff\'@\xd1\xbc\xdd\x91< (@z\xd0ub!\x11,@\x85\xfdVV\x99r/@\xb8t\x06\x989\x1b)@\xcc\xf2\xb9\xd6$\x040@\xcb.\x08\xb3\xcc\xe0\'@L\x85\\\xd94\xb0-@\xe0\xb5\xd9\x86\xaf\x02)@?\'\xc9\xc0E\xe7%@K;\xdc\xc5\xbe\xb5-@\xe0k,\xe7\xff6.@\xb1>(\x8a\x95\xd1(@\xc5\n\xd8\x87uv,@b\x00e\x12\xae\x15.@\xf2\xda\xf7\xf08\xf5+@\xb3[\x8d?h\x9d#@#\x01\x0c\xf4O\xdc(@\xe7\x88A\xb3\x02Q.@<P\xc0\xe8DK\x18@\x7f\xbe\xc7W\x9a\xf6*@\x8e;\xf4\xb9\xc1\xac(@"\x08\xdaG\xad\xa0\'@\xea\xff\xfe\xbd\x86\xf3,@F?\xc5\xab\x7f\xe9%@\x10&\x14\x977\x06\x1f@\x9a\xdc\x01qO\x97(@\xb7\x92CG\xbf"&@\xb9J\x1a\xa2g1-@\x80Q=\x87\x96\xa3(@\xe0\x84jG\xc2\xc6,@c#\x81Z\x19\x1f(@\xec\xeb\xa9\xad%\x8e(@>(W\xb1/;0@o\xf9U \x8e\xb4,@\xe7\x91*\x7f\x8d\x1e0@\xab\xfb\xbd\xb2H?)@\x1b\xf3\xb7\xdc\xfan&@\x1f\xf4JJI\x17&@\x05\xd8\xe9J\xbfj/@f+\xa9\x1da70@G\xb5,\x86\x013)@\x86n1\x80VU.@+7\xc27\x05\xe4-@X\xe2\x92D\x80\xc9-@:\x1c\x11\xdf6\x1b/@\xc9\xa3K\xcc>\xe5(@\x89D#\xcem\x1a)@\x1d\xff\x9b\xaa\xc7X(@\xdb\x82=\xf0\x85Q&@_\xba\x9ayv\x1d)@\xe1\x9d\xbf\xdc\x8c\x80(@\xd1"\x82a{\xea,@\xae\xa52o\xe9&\x11@\x86l\xe1\x90$h(@\x14$\x9c\xffC\xc8(@\x06so\xae\xed\x9f-@\xe8^P\xb4\xa8[&@tyX\x84\xacc(@k\xd5\xb6Mue&@\x9ex\xc2?\xd3\x0f&@\x92\xd3;3Q\x8b/@\x88l\x9b\x1c[a&@\x04b\x0b\x1a\xcd\x00&@\xecd1,\xae\xf1-@\xac\xe2\xb6{\xc5.)@\xd3\x9aa\x97\x19\xc9.@\xea\xf1T\x1c\xc8\xc3(@\xf9\xb5.\xa7 \xde!@n\x7f\xda\x07b\xa2(@/:\x96\xa1\x0e\xfa%@On6\xbd\x94h(@.\x0cK\x05r\xa5(@\xdbi\xd7Y\xc6*)@v[\n\x14X\xdb%@.\xfe\xd7\x1a\'\x8a(@\xb6\xa3\x92\x92`\x99(@\xaeB\xc67\x83\xe0%@\xad\xaejh\xe6:&@o*\x1c\xe48R&@X]j9\xe9n(@\xa7\xa8\x0b\x0c\x90\x0c)@5)\xa2H\xd1\x01&@y\xc4U\xdb\xfeq(@\xa3i\xf6T/\x18(@\xbc\xa0\x10\x81\xfb\xfe(@\xcfc\x143B,)@\xfd\x08\xbex\xd5Y(@\\W\xc5\x165 )@\x9d\xfe\x88\xda<#)@D{;\x00\x7f|-@\x08d\xb7k\x84\x03-@8\xdd"\xfaZ\xb8*@\x80\xbb|\xb8\x88\x99-@:\xaf\xe8OK\x8a/@\xd2\t\xe7\xd7I\xc4&@s\x0c\xe1\x12\x84\xe3-@\x02\xd9\xa5F\x1eI)@\xde\xa6\xc9\xfc$&/@u\x1dm\x8c;:)@\xd1\x99\xf3\xe81\x0f/@\xd4\xe5\x05\x1b\xd3\xe2.@\x96\x85$oX\x11\x10@]\xc4o\xfd\x0e\xb4/@dG][\x9d:)@\xadn4\xd3>E)@n\x0e\xce\xd0~\x03)@ rl\'\x92;(@S\xa4\xa2\xe4@\xbf-@\xb8}\xd1\x0ct\xba-@K\r\xd6"\xf7\x81\'@Y\x9b\xbf\x04\xd0\xe2.@\xb5\\\xe8jl\xe1-@<Z\x11\x820\xdd!@\xc8\xe6\xba(\xb2\xbc(@ I0\xa1\xe2\x8e&@\xfa\xe5\x9bV\x82\xda.@.\x9atxc\x0e(@d\xf7\xbc\xe3\xe3\xc8(@$\xff*\x84\xce\x933@\x93\x92[\xfc\xb5=&@GZ\xab\xb1\x82\xa4(@\\2\xfd\x87\xce\xfc\'@\xa2\xc7.\xa8\xac\\/@i\x88\x95\x92\xa5\x9c(@_\xd4\x02\xa3S\xe1-@\xa5\x93l\xe7\xbb\xf0\'@\x11\xdb\x15}\x16Q&@\x87\xef\x00\x18\xdae/@\nz\x92e\x17\x932@\x13o\xbd\x80cH&@t\xc2\x8cE\xa0/(@\xb4\x1c>F\xd4\xd1(@8\x15\xef\xce\xf5D/@\xf4\x9f{\xd7\xd9\x18,@\xbb\x947>\xec\x14.@n%\x88\x0f\xc0\x07(@\xbe\xf5X\x1b\x18\xa1/@\xb4\x0bv4\xd6\x93-@\x17M\xb8\xd8\x99\x1d)@\xee\xcdA\x8fXM/@\xa2\x9c\xc7B_\xe5.@K\x8d\xdd\x87o=/@\x8fi??\x83T-@|\n"\xad\x1b3/@|\n"\xad\x1b3/@\t\xd9\xf8\x8b\xff\xd1)@\xe8\xc7n\xfd\x1b\xcb,@,i@/\xce\xe1.@\xa0v\x1b\x1c\xc9\t/@\x1b,/8\xec\x94,@d\xc1\x99\xfan\x86,@d\xc1\x99\xfan\x86,@\x7f=\xe7T\x98r\x1d@\xc3\xe1e\x8c\xd0\xad,@\x1f\xc3e/\xdc\x98,@8t\xa6\x89\xbcw,@q\xa0\t\xe9:+,@\xd4\x1c&\xb8\xd6\xc7,@8O\x05\x8a\xb4\xc5,@\xc3\xc9&y\x1c\xc9\'@\xfc`.\x97\x904)@\xb8\xed\x06"i\xb7\'@\xf8&\xe8\xbe\xe1t\'@\xd6\xfe\xca\x13\x0bn(@\xddR\xadA\xfd\xf1\x18@\xe8\x1f)\xf2we2@\xac\xaa\x03\x8c\xdd\xf3!@.\xaa\xef\xe0\xcc\x1a+@\xd4\xcb\x1e\xa1\xbe\xde*@\xb0YB\xbe\xc1\xe2*@\x91\xf0\xf6\xf5\xf7\x15+@\xba\xef\xd8\xb3\x9a\x07,@\x8f</\xde\x8d++@\x82\xe5\xce\x9c\xab7,@\x13\xbc`\x94>\xc6%@Z{Q\xb182,@\x87l\x8a\xdf\xb0\x8a\'@%o`W\xf5\x97\'@y\xa6\xb2\xf4\xa5|,@p\xc0m\x0fe\xf4\'@Z\x92E>\xe8\xb3%@\xbb\xf88\xa4\r\x13+@U\xbf\xc2r\xd74,@\x11\x11\xbarD\x1b+@|\x0e\x8e\xd2\xca\x16+@"Dm\x04&\x7f+@\x8a\x0e\xee\xdfOT,@H\x88\xc0\xb6\xdb%.@\xef\xf7\xbd\nj\'&@n\xa2\x88h\xc8\xef0@\x86c5\x16L!,@3\xe5`d\xf8\xd0%@m<Q\x17\x970(@\x1bso\xad\x1d\xea\'@\xff\xe7\x19\xc8\xb4\xf2)@\x0c\x18\x8e\xbc+|*@\x8eq\xb57Jd)@\x82}\x82\x87\xce\xb0%@5F3\xbd\x05\xd52@?8\xc2\x90\xef\xb1&@Do\xa0PE\x04.@z\xeff\xe7\x8f\x93%@v\xca\x11Y\xd4\xbd*@\x86`\x05p\xe5\x0b\x15@\x0f\xe0\xc1\x93\x11\xe9.@\x1f\xe8J2\xe6\xde.@\xcc\xc3\x7f\xde\x1fq*@;\x0bu\xd4g\x06&@\xfb\x10A\xc6\xd5\xdb%@\xdbV\xd87\xb2\xd1%@\xb7\xb3\n\x93\x99\xb1(@\x1c\xd5j\xfa\x8b\x02&@n\x8d\x93\x0b7\x81%@\x92\x1c\xdaL\xf1\x02)@\xb7\x91\x0fH\x97\xc6+@\xb7\xdd\tnB\xef0@\xd0$\xa6\x8eE\xe7%@&aT\xdf\x90\xde,@\xc2qC\x18\x1e\x8e&@\x98\x93\x90\x0b4\x17&@\xb8\x85\xfc\xce\xb2\x1a&@wP\x07\x10\xb2#&@\x0f\xcc\t\xbb\xb0\x071@\xe3\x18\xfc6,`,@P|D\x87E\xe5%@\xe6/{\xfe\xfc\xca)@+\xf10@\xdf\xa4&@\x8a\x12\xea\x97\\\'&@\x02Gh\x93C\xcf&@\xe8\x91\x1c\xad\x97\x95%@\xe1nm:SE-@#!|\xf4\xdc+2@\xa1\xa0r2\xc7-&@.\x11\xa1B\x03\xf2&@\xf6\xdfE\x8bj\xd9(@\xb9\x92QSV\x9e&@\xc0q\'A&\x96&@\xc1\xecj7\x07R%@\x10_\xfe\xa6\x9cV\x17@|\x9e\xe5\x97KR\x17@T.\xf9\xa6\x7f\xf7,@\xf8\xe8\xe4r\x8e\xf4.@\x95\xac\xe9+\x9b\x9a%@\x11\xe4;\xf3\xe5\xf4\'@\x04\x87\xb7u9\xee\'@\xc0h]\xefS\xaa(@\x0e\x0f@\xf8\x0cO\'@=\x8c6\x9a\xdcu-@\xe7\x97\xc2\x8c\xdc\xf1-@\xcf\xa7u\xcc\xc0\xd8&@\xe3\x951L\xf4\x07,@3JR\xfdp\x85)@b\x80\xbc\xae\xff\xd70@\x96\xc3\xd1\x98\xe7\xa8-@\xe5>\xe2u_\xfa0@D\r\x7f\x90\xc2\xd9.@w\xa0l\x1c\xa1\xab-@\x1c\xd7\xe3D\xce\xed\'@\x7fC^*S\x91,@S\x82\xf88Al-@\x00`\x01r\x98\x1b-@\xf8\x06j\xb5\xfck&@\x8f\xb8\xb2\xb1\xbed&@\x12\xb2P7]\xc10@\t\xc5\x001e\xd9,@8\xba\xb8$\x13_&@\r\x14})\xf1\xb80@\xae\xb9\x12\xee\xa9\x80&@\xbatP\x01\t\x9d-@v\xfc\t\xe0%\xaa-@.\xb0\x7fX\tF\'@\x007z\x00\x19\xcb\'@%\xd9\xdcKL\xe7,@{\xc3}\xbd\xca\x8a/@\xc1\x1f\x96]\x1f}-@$\xd8\xa1a\xe3\xa9,@H\x86\xe7\x19&\x89(@\x97\x80\xc8D\xbf\x11-@\xe6\xd1`R\xd3i-@\x90\x9d\xc4\xca\xd0\x8b(@\xd2\x06\x02\xb2\xce\x9e/@|7\xb1H\xa7X\'@\xb7wR\x13\x99A\'@\xc6\xce\xf8x\xa9a,@\xa5\xea\x91\xecR\x9c.@\xbe\xb7E&\xe1\xcc.@K\xdd\x95\x1ec\xc4-@@u\xb8\xa0\x00!*@Wp!T\xb6\x0b\'@\xef\xfb\xde:4{.@\x85SE\xb6P")@\x91\x8f\x17\xa0T\x9b0@h\x8eUi\xc6\xc80@\xce\xd4\xaa\xa3\xd8\x0e/@\x00\xcbOj\xbe\xf8&@x\xc1\xc12\xd6\xec.@\xf1k9\xd6\xde\xe3+@\x96d\xdc\x9cZ+)@\xf3\x18O+\x0e=-@\xb8\x06pp\r\xb5/@\x17\xdb\xb3\xfb\x82U\x17@\x05>#\x95\xf3K-@!\'e\'\xc9\x95(@\x9a\x87*"B(-@J%Zms\xa2&@4\xa4*dh<)@\xb4\xc4\xcc\x81\x14$-@\xa2NV>b\x1e-@\x14\x00\x08\x87\xdc\x98\'@\xd3\xa9\t\xb3\xcb\xf0)@\xe2\n\xff\xbcV\xc9)@M\x87\x98C\xa1\xb5(@\xea\xac\xc5\xa7\x1a\xe6&@>m\xda@~\x7f(@o%W\x8at\xb43@Hx\xc6h\x9b[-@"I)m\x7fm\x17@\xf0\xc3I\xaa!:-@]{)\x99l\x84(@P!sp\xbeC)@\xc3\xeb\xd3~\x1f1-@&\x04\x89\xea\xde\x8e(@\xc1\xf3nc\xbds&@B\xb8b\xa9\xc8\xd8,@i\xdb\xa1\xb8H\xf1\'@\xea\xac\xc5\xa7\x1a\xe6&@m\xc6\x16\xb3\xb6g&@f<;\xfe\xb7\xa20@\x06-G{\xd2V.@\x93eN\xa0\xe9:(@#\xbc\x13\xef]\xeb\'@\xef\xc0e6x\xb9\x19@\x14\xc5\x1a\xffal(@\x8c\xb9{wU7)@\xf6#\xe55\xd7\xa10@^\xf8\xef\x13\x1c8-@\x17\xca\xaa\xcd\x14\xdf(@d\x88^>\x8dE)@\x1ao\xdd\xcb1))@\x01\x96\x92\xe5\x7f )@\x02\x9b\xcb0\x16A-@\xd6\x03r\xf8e\xe2.@\x0f\xc1\x80\x88\xf0\xd4)@\x8b\xe6X\xdes\xc2&@\xa5d\x00\x0f\xbc\xbd%@\xff\x1f\xb8\xbd\xf9\x170@QU"\xc6&\xd8%@\xeeb\x8e&\xebK&@0\xc9?\xaf\x81\xe1-@\xc4\x87\xfd\xd0\xf0\xb3&@\xe5\x86B\xc0\xa2q\'@u\xce\x9c\x89\x15Q&@\xc8\x1b\xc6\xf6\xea\x88(@\x81{\x11\xbc\x87\xf7%@R\xde\x17?\x13\x1b)@NWt\x04\xbf\x94.@3$0\xa4\xbc))@@a\xb8\xbcD\xfe\'@\xbc\x1f\x05\xc9\xa9\x0e&@\xf4\x84\xc1\xfda\xc5(@\x81\xe7>\xb3\x9d\xa6(@\xb9\xfc\xddA!\x9a&@l\rw\xfd3\xbe(@\x03/\xa7\xa4\x8f\x0b(@K,\x0c\xc7\xb1W.@m\xd3[\x8di}.@\xbe\xa1\xba.\x93j\'@\xf7\xcf\xbbV\xad\xa7&@\xe1\xb6\x9f\x9f\xc3\xf70@)\xb1>\x1c\xa4\x86(@\x85+\x11\xf0SB\'@(=J\xad\xcd\xdb0@\x96\xd02O=\xc9(@\x9e\xb7,\xe7[")@\xb7\x7f"\xe7B;-@\xd3\x9aa\x97\x19\xc9.@M\xe4}\x7f\xb1\xfd\'@\x9f(\xb3\x86W\xd2(@*C@\xbd\xbc\x92\'@J6\xd8\x99\xcfn\'@\x0b\x9f\xb7\xc7\x01\xb8.@\xfe\xf6\xd9\x04\xab\xde%@:\x18M\x13\xfbr-@\xa3\xda\x89\x19 \x05(@\x84\xf4*\x10\x7f\xa0(@\xb9\xfc\xddA!\x9a&@\xedB\xa7\xc8 \x9b\'@\xf4h\xdaV\x85\xaa&@\xdd\x80\t\xa6\xfa),@\x0c\x82\xd1\xf3\xdfJ(@\xfac\x0e\xf7~\xac%@Y\x9e{\xbf\x9d\xd2)@\x1b\'\x02\xb5\x9c\x94/@um%\xc4\xce\x14\'@Pwhi\xd8\xc5&@\xceS\xc2K\xe2\xae-@\x83\xc7\x14\xe4g\xec!@N\xf9\xd4\xd2\x8b\xd60@\xbc\x98\xf8\x86\x1b\x9a-@M\xb7\xbbW0\xf7+@?\xaeB\xb3\x9c%-@\xab\xc8\xd8\xab\xc9\xf3,@\xbap$/6\x9f,@m\x8b\x05P:r)@S\'\x879P\\(@\xe7]\xe9\xb12\xc9(@\xd5\xdd\xb4\t\x8f\xf1-@7\x06ai\x1e\x9a-@\xa5\xcb\xb6~\xa3\xa5%@\xe7\xdcr\xbd\xd1\x97%@\xa0\x1c5\x96\x11\x12)@\x8c\xf0\x17\xfe\xc2\x1b-@\x18e\xe1)z\xee-@\x19\x90V\xe9\xf7\r+@\x18N\xd2K\x99\xa3.@\x12\xfdu\x84\xc0\xc8)@\x0c#\xdd\xaaLu(@\r\xce\xe75\x96d(@\xcbA\xa0f5\xfe-@dl\xb7W\xd1\x8b\x00@H\xadc\x18"\xdc,@\x99\xc3r\x03\xa9`,@\x8e\x83,4\xea\xb3,@\xf7m\xa2\x1e$\x031@\x8c\xf0\x17\xfe\xc2\x1b-@#OH\xdc.G(@S\xe9r\xc7\x97\xbf)@\xbf\xb0\x11\xf3\xf4m(@\x8e\x18\xa5@\xf3\x15+@\x92\t\xe0\xa1\x92\xf9&@v\xb3\xce2\x82\xc8.@,\rK\xe4\x04\xbd,@\x14=p\xaa$\xbc&@\xaf\xdc\xaf\xfb\xc2\xa5\'@,\x96\xe3\xf2\xccR)@\xd2\xa5i!x6\'@g\xe7\xb3\x92\x0e\x8f)@\xace\\(\xd1\x07(@\x89)\x05Q\x00\x051@7G\xad\xff@\xfe.@\xde\xaa!\xdf`\xfc,@\xa2\xc5\x83+d\x18(@&\xab\xb4(R\xfb.@E\xd3\n\x0f\xcdk(@i\x1e7\x92\xec \'@\x86\x88<*\x82S*@y\x16X\xdaR\x06-@Z\x10zu5\xe8.@\xda\xf7\xd9j$z-@\xe7 ^}\x8aA(@\x18\xdf9\xad\xbb\xce0@\x7f6#G\x19\xe2\'@\xd6M\xc2\xe0at\x1f@\x05\x90\'\xf3[\x93-@\x06\x80i\xb4\x1a\x1d\'@r.\x11\x9f\xad\xbf%@8B\xe6t\xbb\xf7.@\x125\xec\xcd\xe9\xf50@e\xd0\xdb\xe4\x8f\xd90@\xba9\x05\xbd\x9c\x94,@\xc5-\x90\xc07[(@DB\xc0\xb1\x12K(@\x06d\x1b0\x08\xa5%@\xdb\xaa\xb3\xb0\xfe=/@\x1f]\x80\xc9\xb71+@\xbd\x92\x06\x00\xe2V-@\x00\x01\xafh\xa1\xca%@\xb6\x86\x8aa\x07\n-@\x05\xbf\xb5\xff\x9a\xdc,@\xda\xa0\xa3\x96\x91\xf4)@\x9a\xfd\x1a4*,&@\xae\x1f\x00%\xae\xe0,@&\x1cLp\xe4\xab(@\x1ev\x90\x96\x9d\xc0\'@\xb9\xdbc\x18\xd0\xf6,@F\x80,E\xbf\x0c\'@\xef\x020\xb3\x8c\xe6)@x\xb7\x048\x9d\x9d,@\x95\xe0\xa3G\xde\xbf(@]\xd8\xe4^\x81X)@\xa3\xe8?\xb7Y\x8c0@Yb\xd1\xed5\xd20@\x8a\xce>\x9f\xe0\xc0%@\xe6\x08q\x0c,9&@\xfbS\x06d\x1aP(@t=w\xdf\xa7\x9b,@\x05\x99\xbf\x1a8%-@\x94\x03\x00\x18220@d\x90\xefW\xf0\x08.@,:0\xbe6h-@\x81R\x9b\x1c\xe9i*@\x9d\xa6m1Im\'@\x8e>\xe2\\\xf8\x01\'@~\xc6\xd3\xcc\xa0f,@\xdd\xb3P\xfe\xd8\x7f(@\x14\xea\xa0\xde\xf2\x0f*@\xb6\x1b\xa7\xf1\xd7{%@\x989\xcf$\x07\x88)@\x92DG,\x12\xe5.@t?\x95\r\xfa\x01&@,Y\xd9`\xff6&@\x98\xf2\xd36\xb7\xad(@\x0b\x9b\x86\xdd\xd0\xb7*@XZ`z\xd8\xf6&@\xb3\x97\xbf\x12#\xbf&@\xe1\xe0[\x13\x83\xef,@e\xb4\x9f\t\xcd\xc7\'@s\x95\xeb\x1e\xa0\x8a%@\xd3\xeb\xb9\x9e\xf2x%@\xb2(\xdaP)E0@\x94\x1b!\x1c;\x88\'@\x9d\x1b\x91\x04T\xfa%@tE\xa1C\xea\xa5,@\x1f\xdeU1]\xdd-@r\x04\x93B\n\x0f-@\xee\x97U\xe1\xd2\x92)@4\x08\xce\x15\xde9*@6\xaf\xb0C*70@ \x98ihY\xea&@\x82e01X\x8c&@\x9a9\x94\x80X3)@q\xde\xc8|\xcd\xed)@\xcc\x1d2NV\xdb\'@\n\x9c\xccU\x9c\x84/@o\xd5~+>|(@(\xdd\x91OC\xd2%@\xa3%\x1a\x9c/\x89,@\x81S@\xf0\xd7l\'@\x1eD\x00>:\x98&@\xdf\xa9%t1@)@>\x9b\xa3/|\xae,@\x84\xc5T\x90;a\'@:\xcf;\xce7\xb4)@\x94\xe6\xe4\x18{%(@P\x01\xfe\xb5\xcfx)@\x07J\xf4\x13\xf1\xce-@>\xfb\xc9r\xa2 ,@\xe4\xa6\xfd)\x19\x9d,@\x9b%h\x1d\xb2\xb6,@\x8d\xeb\x17\x7fp\xa5)@\xd4 *.\x88\x93\'@F{\xce\x03\xac\xf5%@\x10`a+\xf0.&@Q*\xc2E@\xb6,@;3\x1b\xcfa\xda%@\xa0\x18\x19\x81\xbc:0@\xf6^\xd2\xdb\x16\xaf)@\x8f\xe5\xbd\xac\xefg\'@q\nq\xab\xee\xb8,@\xfd\xb3u*\xb4\xb00@\xbfr0\xcf\xder,@}\xe2\x0f\x89\x19\xa9/@\xd2\xd1\x96\x8c\xa8#-@<\x86\x8f\xca\xd8\xbc1@\xc7\xf6\xa8\xee\xab\x89&@\xcc,^\xb9\xba>0@\xca\xc8\xc4V\xdd\r.@Ye\xbc\r\xc7\xaa,@b-\xf0\xfa\xc6/&@,&D\xa9\xd1j(@2%\xde\xbc\x92\xda/@\xcd\x99\xa6\xdc\xed#&@,\xda\x15\xa9\xb4b\'@U:\x1dJ\xbd\x18&@h\x1d\x07\xd8-\xcf%@T\t\x0b\x16\x99\xd10@\xf1O\xbf\xfe\xf4\xb3,@W\x0f7u\xb3z0@\x04?\xf1\x7f\xab\xdc(@\x80\xfb2\x8a\xd4f\'@\x14\xdd\xc9\xa7\xc2\xcf,@\x87"oD\x8d\xf6&@4\xa4H\x81\x89Q\'@k\xc3\xd9\xd8\x84\xb6)@\x85\xa0m\x0c\xf0\x0b&@\xfb\xad\x1c]\xd5|(@\xc9\t\x7f\xe6\x91\xfc%@\xdf\xe8\x0f9RQ,@\xf6~\x84\x10Q\xa0)@H\x81^2L\xf10@,\x1b\xdc\xaa\xc4A)@\xca\xda\xe4p~q,@Q&W\n\x7f\xa2,@g\x89\x19EU\x12&@\x1c=\xf6\xbd\x9d\xf3%@\x1c\xa2\xdd\xa1v\x9d-@\x84\x94\xd9\xdfD\x96\'@[\xd7!m>\xb0%@xz\x0c\'\xf1W&@\xb0+\x03\xf2\xd5\xeb0@\x87\t\xe47\xf1\x940@gL\x8a\xb6q*&@\x81o\x06.\xce\x93-@\xc7\xb3\xe1\xe2\xe2\xd0&@\xe5\xd6\xf4\xd8|\x85\'@]\x05=\x90\xd0],@\xd81\xf9\xa0\xb0\x9c)@<\xbf@%$A&@\x11\xb9\x1cm2})@\xb1\xb5\xecC\x05>\'@\xba\x91\x81Z\xeb\x18\'@\xb8\xa1\x989\x8au*@z\x90>zx\xf3,@\x14\xfc\xb9\xa0\x8ch,@\xe2\xe3\x98\xd2\xab\x9e)@\x9b\\\\\x84h\xf5(@\x9a9U\xa9\xf7\xb9-@\x18\x15L=o\x86-@J2.\'\x03\xd2-@\xdf\xf2\xday$\x8c0@\n\x16H\xed\xd1\xf7)@X\xaa\x18]\xb5s*@OO\xd4#\x84\xea,@#\xbc8t\xa9\x97-@\xdb\xb1\xe0\x9bp~-@8&\x9c\xf8z%-@\xf7\xef_\xf1me-@\xaf\x17\x87S\xe1g)@\tm\xc8\xc3\xe2\x8d\'@\xc9i\xb6\x1c\xef\xeb&@\x8f\xb5L\xd7\xa7\x06*@\xb2u\xab\x10\xa8\xfe(@?\x81\xcd\xd4\x99\xa4+@\xb6\xefg\xfd2|-@$\xc8\xa2,\x10w-@\xb9>\xaf\x03EN+@W\xb26\xf9\xb6\x1e*@\x15\t\n8Z\x99)@]\r\x02\xdb\xdb\x1b&@\x83)\xed\xfd\xdb\xf7%@4l\x03\x85\xa8\xd0(@\x1f\xe1\xa3\xd4\xc6\xba)@qg\x0e\x0f\x84\xab\'@\x84++\x086\xfb(@h\xb2\x13v\x89\xc5+@\xa7\xa6o@\xaa\x17&@\xff\xec\xa2\x83@\x01-@D\xc5\xc6\x9d]\xd9+@3b[Z\xda\x07,@\x89\xea\xd4\x19n\xe7\'@\x80\x9d\x8e\x8diG*@c\x9bq\rO\xb7-@\xd9\xa8\xb0O\xb7\xfe,@\x06\xbaw.\xdf\xae\'@$\x95\xd3j\xbc\xd60@\xc4A#\xe1Z.\'@Q\t\x08\xfe4\xe8+@Z\xf4\xd2Jp\n*@>\x86H\xc5C\x9e+@\xae\xe6D\n:\xb2-@\xd8u\x11\xfd\xc8\x030@FZ\x06@\x90\xbc-@\xc1.B\x03^\xca0@\xbb\xf8\xec1j!&@U\xea\xed\xef\xb2V.@\xf4\x7fn\xa8\'\x0e*@m+\x91\xf6\xed\xce%@\xe6Y\xc5\xb5\xe6\xb1\x17@5\x84E9s\x11,@>^\xd4\xe0\x12\xc6-@V\xaf\'\xc7\xc0G(@\xc6\x8e\xe2\x0e\x02<\'@c\x92|\xcb\x03\x13\'@e\x98\xfdw\x85\xf4.@3?\xe9\x8a\xa4\xb5-@\x0e=m\'\xa3\x8d\'@m\xdeW7\x89\xb00@\xa8\x1b\x80\x97\xb7\x94\'@\x0c\xe28\xf8\x8b\xac-@z\xdb\x92\xc8Z\xf1%@G\xfdk\x8e,(.@\xbaE\x94\x85\x15\x8a(@\xad\xba\xbf\xa0o\xa2(@\xd7\x8e4v-\xc7&@l\xe0\x02\x80\x9f\xdc(@\xaf\x185\xcbdY-@n\x04\xed\x93:F+@[\xd6\x1d:\x01a-@\x03\tEQs\xb4&@\xd8\xe7\xe8\x82\xdbj(@!9ad\xde\x97.@\x19\xac\x91\x0f6/-@c"\x0e?S\xab/@R \xf4\xd3]\xa8-@\x9e\x99{9f\x7f,@~\xd6<\xfa\xe7..@O\xc8\xf8\x8f\xe4\x12\x0e@i\x942\x1b\xd6\xed&@\x05W\x94\xc9l\xc3-@\xdb\x0f\xc2i\xf9\xd5-@\x7f`K\xdd\x1cl(@\x04\xde\x88m\x13\xfa0@\xcf\xe4\xba\x0cd\xd0%@N\xf8\x90v\xb8.&@\x00O\xf1\xe8\x8e\x0c*@\xb2\xcd\xa7\xa5E`-@\x08\xf8\xd3\xde\xbc%0@\xa8\x86T\xb4\xc3\xe4&@\xf5\x8e\xb6\xf2\xb7\x9c/@\xc6\xe0\x89~5\xd3%@ytUr\x9f\xb8%@d\xddu\x838/(@\x0f\xa5\xc4\xc9\xae\xc8&@\xe7\x90\xefh4\xa8&@\xb2\\\x00mJS,@ha\x12\xc2un,@\xae\x0f\xef\xd2h\xfd,@\x03X0\x06F\x15+@{\xef,\xf6\x96|&@Q}\x16\xed\xfa\xce.@\x0f^\xda\xc26\xaf0@\xe3)h\x11W\x9b&@\xab"\xcf\xe0m*\'@\xb5\xb4\x98\x1dd\x99\'@\xbah"jW\xca\'@<ZHdl\xc4.@\xd7\xa5\xb4\x14\xaa\xa9.@\xe8\xc5\x9a\xb7"\xd3/@\x12\x95M~m\xac%@\x12?Dw\t\x91-@\x04F\x12k\x05~&@d\x98\x81\xf9m7,@B\xe6\xea\xdd\xbc\x99.@L\xc2\xad\xee\x9e\x07.@\xaa^\xb1\xa6\xf4\x17+@\x99a\xd0\xe7\xb1\xc3&@\xc3\xeby\xab~\xb4&@[\x0bxv\xa2\xde-@\x8e\xca\xa2!]5,@,\x17\xcf<A\xcb-@^\x1a\xf2\xbb\xbaG,@\xc9\xe6kyR\x03&@\xf2@DVwr-@\xb8\xc5\xa7\x01e2\'@f\x9d\xca\x8a9\xa1(@\xbd\xcc\x8b~\xd6\xda(@\x11\xd2k\xd5j\xb50@1az\xeb\xa2\x87-@\xbf\xdd?>\xb0\xb1%@\x8b\x95g\x0e\x06k,@\x86\xf5\x8a\xcd\xc8M&@?\xfcW\xfa\xe3\x900@Si;\x8e\xb3\xd7%@[\x9au\xf1\xd7!&@7\xb2e\xeb0,\x0f@@),\x02[P-@>B\xa1Q\xa9W*@\x11l\x7fh\xbch&@\x86[\x7f\xe9\xa8\xc5+@[@\x91H\x13\xd80@\xbdm\x93\xf8\xd1\xb70@%A,\xf2W\xad(@\xe7Nq>\xca$.@ ]\xc8\x80\x9b\xd3-@p\x87\xd2\xdfyt/@\xbed\x9a\x8a\xeb\x96.@\xef\x17\x86\x14J|-@\x1c=\xc4\x86h\xf8\'@\'\x9a\xba\xf5\xd2\xe7+@\xa5\x8dM\xd8\x18\xa80@\xf7K\x07t^\xe8%@\xf7K\x07t^\xe8%@*\xe5\xf5\x1f\x98\xc8-@\xb3>p\xe5j\x08-@c\xe9\x9f-\xdb\xd9,@s\x863\xa5y\xb60@\xf5.l\xa0\xa2\xaf0@4r1C\xa87.@\xf4\xf5\xbfO\xe3d\'@\xc4\xf6\x11\xebs1(@|(\x87H\x9c\xea\'@d\x87W@\x7f\t(@^\x80\rtv\xe3.@\n"\xed\x97s\xba%@pL\xcf\x1b\x87#(@\xa4\x13`\xb8\x8aw,@\xca\xb7*\n7\x9f0@\xd5\xc8\x90\xf2p\x93-@Uy7\x9c7\x8a%@\xb6P\xce\xb9\x1a\x85-@\x13>F\xdb8\xe8-@\xf1\x8e\xd5\xaa;8-@\xf9e\x0e\xd4\xd2\x00&@\xf2\x89\x997\x85\xa2*@\xf6\xe1\xdf\xa7p\xd2&@\xa9\x94E\x10\xa1\xea(@ed\xb9~\xbd\x97-@\x0b\x1d\x05\x9b\xd7\xe1&@\xb3>p\xe5j\x08-@\xa7\xb1\x88\x9e\xf7\xf7,@\x81\xceFq\x1f\xcb%@)\x15\x93P\xf6?\'@\xffE\xf3-\x8dN&@\x0b\xc8\x0f\xb5-\xba&@\xdb\x1f\x1c\x15M\x18&@`Od\xffF\x96(@\xf5Q\x13P\xab\xcd%@\x98\x91p\x8b\xf1\x8c+@]GU\xaci\x97\'@\xfb\x8b\xcb\xa3Y\xb8\'@\xad_c\x98\x17\x90(@\x0c\n\'\xb5\xa8\x87%@g\xcd\\{5\xb1-@\xbfX\'\x1c\xa8\xaf%@1\x86A\x99S.,@\xc8\xf1{Z\x81\x8e%@j\x07\x0b\xb0q\xa8-@Vx\x06\xbd;5&@(\x00\x87\x8c\x12\xd7+@\x18\x0c\x99\x0c\x98o-@p\x1a\x87&\xecN#@5\x01%\x82\xf7t-@\x01:\x17\xf6cx%@\x88\x18\xff\x83\x84\x18-@\x14k\xbe\xf4f\x9c&@N:\xa8;\x9e\xba+@\xd6& S\xf3\xd50@\x9a\xdb\xd8\xeb\x1f\x11\'@\x81\x00G)\xbb\xbc+@\xe0\x83&\xe6\xcd\xaf&@\xc7\xb8\xbb.=\xeb+@\xf3\xb4\x11\xa3\xbd\xa00@\xa6\x8b\xb1\x81\xdc\xd42@\xe9<\xa7q?\xf5,@I\xfc\xa1o\xd0\x84-@\xa8\xe8\xa7$\x0fZ.@Cg^\x15Xt(@\x8b\x98ms.[\'@\x1e\x18\x12\xda\x1f\x9b-@\x8a?\x80\x01\x12\x14\'@\xb5\xf4f\x80`\xbe-@\x92\xb1r\x95y/-@\x94\xbf\x90\xcb\x0c\xc92@@\xa7\xf8\x0f\xcd\x0b/@\x9d\xdd\xfa\xa3\x9d\x06)@\x93\xb3\x0b\xa5c\xb2%@<\xc4\xcdW\x0e\x95-@\x12\xa4d\x9d\x90Q-@\x8cw\x88=\x1e\x10&@\xe1\xb0\x06@"\xfa/@\x93\xb6_-c/)@\xe7$(\x124\x90/@\xe7|\xe7~\xfco-@\xd2\xe9\xdfG(\xa9(@\xf5\xb4\xcf\xb3\x93>)@K\xbfA^\x99K-@7\x1a\xf5LId)@\xcfAw\x08\xb5\\\'@\xf5\x1c\x0c&Q\x8b/@\x9a\xc3h\xffu\xe3%@/hP_\x0c\x95(@S\x03`[(S0@]\x99b\x12a\x9a-@H\xed\xec\xc2\xea\x87-@\xef\xee\x9f\xba`\xdc0@4Q\xf3\xa0\xbc$\'@\x84\xd0;8\xf4\x86/@Y\x90\x14u\xc3\xc5&@\xb1\tlT?C&@\xb9\xeax\xcbJ\xee0@\xdb]\xd5_\x16\xfe,@\xae\x83\x01\xc4\x92\x82+@\xc4\xc0\x91V\xa0\xee&@\x82|k\xe4\x04<)@\xa0~\xce\xcb\x8f\xf0,@\xe5+d\xf1\x9c\xe1&@\x1b\xba>4\xa8))@\xf5\x9e\x1c\x19\xc2X-@6\xfa,\xa1]\x89-@\x01!i\x9a\x08\xcb(@3\xb1p\x8e\xb5\x82-@r\xc4\x95\xab\x86\x18,@\xf9\xf1\xeb\x81\xab\x85(@;#\xe9\n$\xc1*@\x18\x8a\xd3\x82\xe4\r,@/\xf7\xcd\x10\x13\xb00@E\xcd|\x12,\xb8-@\xf77\xa0\x99\xf0\xe30@\xca\x16D\xfb\xbaO*@\xa2{K\xca\x8b\xe3%@\x96\xc9M\xc2\xa3v,@[\xe5|,\x90\xea%@uy\xab\xa7\x13\x9b%@^~\xe4BWF\'@\x7f\x95\xc1\x1c\x01\xc5(@\xc7\xdb\xe1m;:)@T\xc9%\x882p&@nxS\x11\x03\xe3-@$\x01\xdc\xbb8\xa0&@xq\x9ca7\xd9*@?\xf9\xa8\xcf\xc7J0@i.\xe8q\x14\xc7,@\xea\xe6\xcb\xc6\x8b\xe60@\xf9\rza\x17_-@\x02\xb5\x9e\x1fF\x91-@\xa1\n \xfbH\xa1.@\xb8\xf7,\xb0\x18\x100@oZ\xa0r\'\x06-@\x849\x19\x8c\xd9\xcb.@\xf9\xf0F\xb2\x02\x15.@\x93\x87!c;\xaa0@\x93M\x95\x98\x97\xef-@\xe6\xca\xd4\x0b\x1dy&@\xd2[\x915\x98\x82-@\xd2\xe2\xa5\xda\xf6\xd1,@\x86 \th\xb0\x9d&@Z`\xb8\xda\xfa\x1e,@\xe2\x03\xfb\x065\xaf,@?{0\xe2\xf8--@+\xe9\x89\xf5C\x0e)@K@~\x11\xd1I&@P\xfdT\x9bs\x83-@\xe4\xda\x14\xbc \xa7*@\xa7\xbd>\xf4n\x8b/@!\x0b@v\x1f\xff,@\xec\x13\xe9[E]\'@G\x99x\x11#J&@\xb4N\xd7\x10\xb3A+@\xc5\x19\xdd\xe3\xae\xfe%@\x9f]$\x03\x88\x89(@<\xf5=\xcb\x06\x9a/@3\x0f\xd7-\xf0\xc40@\x05 \x9cv\x8a\x8a\'@?J :F\xd9\x16@H\x9d\xc6\xa8\xbc\xa2&@\x05mp\x8e\xb1\xca\'@\x7f\xc8L\x01\xc9\xd7(@\x8b\xe0\x18f\x8fD-@\xc8\xffW\xb9\xb4\xf90@\xc7}\xab\xf2%\x1a.@\xd7=!\xed\xbf\xeb-@\xadg%\xa8\x8a\xdc,@\x873\xa9\xffQM.@)^$\x9d\x08\xfb(@\xf9T)Y}\x020@\x8d\xe3s$S\xac-@\x9e\x16-GQ\xdd-@\x9e{\xeb\xf6\x81\xb6,@\x1f\xfa\x84|\x02v&@\xc0v3\x18u\x84-@\xd7\xf7\xe3\xbb\x8d\x94%@\xe0\xca\xa9I\x0f\xdd\'@\xa8\xfd\xaa\xda\x94?\'@\t\xab\xb3\xa7\xd1\xe8,@\xfe\xc7!0\xff\xf7(@\x11]\x8e\xb2\xf5\x01&@\xc0]\x1f:%f-@J\x90\xeb\xd2\x8b\xab-@\xfe\xa7v\x13\xb6\xf2\x18@\xdcJ\xdd\x88\x97c0@K\x14\x88n\xdb\xfb&@\xb2\xc3a\x14\x14@(@8\xbal\xc7k\xe4/@\xacg]%\xbe\xd2&@g\xc5D\xba\xaa:0@\x8dB\x80\xa2\x7f20@\x16\x9bc\x92\xf4\xf4%@\xf8\xb9\xae\xfc\x1d\xbb,@\xc5y\xf7\xce\x04\xef%@\x95XL\xbc\xe1g0@&\xeb\n\xd1%\xb2-@\xc5\xc8\x0b\x8b\x1cB.@\x8aYzj\xf7\x01)@\xd9\xcc\xf9\x05NV.@\xa7/\xdfr\x11\xce%@\t\x9a\x93\x11N\x99-@\xb4\x97\xc9?\x9c\x1c/@\x9c\n\xaf22\x860@\xb0\xcc\x80n\xb3G(@\xc1k\xa7\xb9\x8e\xe7%@\x91\x13\xc2\x1e]\x9e(@V\xe7\xafz+0/@P\x06\xe5\x1f\xc0\x0e*@\xf2S\x18\xc8\xbc\xca(@\xe6:\x83\xa3\xa8Q/@\xc7\xe6\xf8\\\x88\x9c/@\xbc\x9f<\xf6{\x98%@~wG\xb7\xe2\xef%@\xdd\x14\xe9<\x97\xae%@\xf9D\xdeD\x9eR.@\xcbSL\xee\xfaY0@P\x8ch\xf4\xd6\xd9%@\xdc\xf5\x82Z\\\x86(@\xde\xc4r\xa6\xc0\xdc/@!\xf0\xd7\x94b\x1e/@\xce)\xcaL0\xb4,@\xc5\xcbG\x11\x97\xee%@\xd9\xd2P\x078*/@#\xd1D\xe2wg(@\xce\xaa\x93\xfa]\xd1%@s8\x16P\xa0\xe4%@:|\x10#\xeex-@\xdb0Y;\x0e\x1e0@\x80\xc0\xfe\x89\x15?)@m-Tl\n50@\xa8w\xe1hH\x8c-@LYXv\xf4\xe4.@M\'Gw\x8c\xc8%@\x92m%=\x163/@\x07`\x9d\xdb\xcd\xd2-@*[\x90W\x0f\x08(@@8z\xa423&@+\xcc\xff\xe9\xe1\xab(@o\x04\x86t\x14\xfb%@m\xa3\x8e\x7f\xf3\xd4+@\tVpW\x1e10@\xd10\xc8\x01\x12\xc4(@X\x1d\x91n\x0e\x82(@\x9c`i@3c(@\xd0dc\xf0\x9e\xbe%@sW\xd9\xc5\xe1\xb6+@M\xa5/u\xa8n)@20\xa9\x10\xa6\xa2.@\x04\xac\xe8\xe5b\xd1+@P$\x89\x94W\xda/@\xbbY\xeb\xa3\xb3\x86*@m\xb6\xc6\xf3\xe1\xc1%@\xa2\xcf\x00\xff\xbb\xc7\x19@\x9a*"\xb6\xf3\xa6-@\x07UF\xd3[\xbe3@8(\xab\xef\x88\xac%@\xdb\x1e\xabT\x94e(@\xf1\xd0)\x8a-\xba&@\xdb\x1e\xabT\x94e(@\x95\xb6Kn\xae\xe0&@B\xf5\xc7\xf0\x947-@\x80\xfd\xf7f]\xd1-@G\x97\xa1\x10\xb52.@\xb5\x82\n\x04:\xa9.@"\xda\xc6@.\xb00@\x96\x81\x9b\x08\xb2\x80-@\xb5kS>)\xdc(@\xf3c9\xd8sf&@z\xe0\xbc\x16\te&@_\xa6\x8f\x00w\xb6&@a&P6\xe8&.@\xf7\xc6\x173\xb9\xe2(@\x08K\x88\xda]\x85-@{N\xd2S\x04\xec-@\x85J\xa3\x93\x15f&@\x97,-\x10\t\xcc-@\xec\xf0\x84\xca \xb6&@&5\xea@?\xbf&@tl\xafi\x1d4.@.\xb2=\x02\xcb\x94/@_\x93!\x97\x05a&@\xcf\x9f\xa6\xba\xa3\x00&@\x18\'4\x16_\x8c-@[\xb7\xea\x86\xb9\xe5%@3\x01\xed\xb2\xd2\xde&@\x86HW\xb6\x9c\xf1-@u\xe4w\xbe\x9bw&@\xf0\x99\xf6\xa0|\n.@\xa5\xce\x92@\xcb\xc9&@4\xbc\xec\x16\x9dO&@\xf1\xccst\xcc{&@w\xbfx\x12\xe1\x9d&@\x8e\x8b\x07\xa0\t\xe9&@\xa49O\x13c\xf6%@K\x9cyKY\xd7-@D\xe4\x12?Q\x0c&@\xa0\x90\xa2m\xa3<&@&\xdbp,\x18;.@\xc1\xb1A\xa0\xc4I&@\xe9\xd9\xbe\xb2\xf3!)@\xd3\xb2\xe4O7\xc10@\xb0JL\x1b\x8b\xac&@\xe9\xd9\xbe\xb2\xf3!)@\xe7\x0eq\xf9{\xba/@\xa6\xb2&O\xf9\x82&@\x1d\x05:\xc8\x8fj(@Q#\xf7\xc5\x07;/@\xf4\x7fn\xa8\'\x0e*@/\xb7\xa7\xa5)\xca%@y\xcf\xc5\x81R\x1d&@\xef\xf5\'!\x80\xa7-@\xcb\xa7\xa7\x97\x88\x9a+@W\xd4\xfe\x81\xf0\xd60@\xb0\xfdK\xfc\x80\x87-@\xaf\x81\xef\xbcQ\xa1,@\x15cm\x99\xd9\x00&@\xb0\xad+\x91\xf8\x14&@\xdf\xa4CJ5\x9d&@\xaeq\x02\x17\xae\xb9)@W\x04\x19\xc3s\xfa%@\x8d\xfa\x06!\nL+@\x8e-\xff\xe7\x01w-@\x8d\xf1K\xa14\xc00@J$\xf9\r\xee\xa0/@.\xe7(z\x81Q.@T"N\x18\xc7\xbe,@t\xb2f\x01\xe7P\'@\xc2\xffb\x8d[D-@v\x11n\xe3\xfde,@\x8f\x10E\xc0\xcc>*@\xbeo\xd2\x91\xc2\xeb0@\x84\xdd\x84\x8c\xd7\x12&@Ck\x1c\x00\x87u,@\xb3!\x13\x87\x94\x9b\'@\x8d\xd1\x88\xdc4\x8a*@\x85\xcd\xd7kV\xfd%@\xa4\xf7\xf52+\x0b&@i&\x83\xf81u&@^+$-\x9f\x8e*@A\xc7\x90~{\x18&@\x7f\x17\x0c;\xf9\xb1\'@\x0f\xc4\xe4\xe2\r}\'@\x1d%\x19\xa3u,&@\x8aa\xe8\x81\xefg\'@\x0b\xee\x11:\x0f\xbb)@\x81\x90\x8d\xa9\xcaw-@\xe0\xcc>\x82u"(@\x98\x15\xd6K\xa6H-@9\xd2\x1d5yx(@\x10hg\xac\xb0\x7f)@\xb3|t\xa6Mp\'@\xb8Xa\xb2\xf9\xbc)@\xf7\x02\x9f7\xa6\xb50@\xf74\xdd/\x8b\xe8&@\x06b\x1d\xe6:p\x17@\x7f?\x9d0I\x8a%@ya\x04\xc2\x17<*@p\x1bY\xe9\xaf\xdf+@\xa7\xbb\x1b\x15\xd2\xd7&@\x91\x1e\x97Dg\x80%@\xfa\xbf_\x96J\x9c%@\xa3r\xbd\xb5\xcc\xbb&@d\xa8\xdf,Q\x02&@\x95\xce\x98\xad2}%@D\xba\xc7@\xce\x02\'@\x1c\xd5\x8c\xfaI{)@\xb5t\xfe|\x17?)@_\xdf\xceT\x02J.@V\x06s4\x0f\t\'@X\xaaCV@\xa1%@I\xe92t\xdb\x810@Q\xffw\x15:\xc1%@s\xac\xdd\xd2\xdf\xdf\'@\xdb\x93\xab\x85\x8d\x82,@\x8cn\xad\xd0\x06\xd00@.\xdf\x19\x92v\xab%@\x07\xc6\xd6\xfee\xf7&@6\xba\xd7\xe9\x87\xcb&@\xcc\x0b\xacl\x93\x08(@o\x8d\xcf\x16\xa2\xd30@4_\x8c2\x1bL.@\xbc\xcf|A\'\xf9&@\x14l^\x07\xf4\xbf)@\xd8\xc3\xac\xab\xb1W.@t\x8a\xdd\xe5"U.@\x1c\xad,\xa4I\xe7(@v\xbc\xed\xe2\xb9\xc4&@\x998{\x94\xfa|-@\xca\xa4\xfd\x0b#\x0e(@\x17\xd7\xf9=\\\x9d\'@QOU?w\x05(@\xa8\x99\x9a\x9e\xa9V&@Z:\x96\x04\x84\xfa-@\x01S\x16\xf3\xe8\xda0@\xd3\x7f\xa5CN\xac&@d5\xa8\x84i\xe5-@&\xca\xe9\x083\xae-@\x96\xc8\xcd\xe0K?-@\xdfbu\xb4h\xd6.@Tx\xc4\x14\xde\xac(@L\x82|ien\'@\x1b\xe6}\xd6\xfa\xd40@.\x9b\x86\xaf:h-@/\x95t\x8c\x95\x8c,@\x8fKZ\xbb\t\xcc,@\x08\x99n\x9d\x99O-@N\x9c\x90+\xc1\xc9&@\xa8jqN\r\xd3)@7\x0e\x9bNC\xee0@\xd9\xcc\x01W\xb7i,@\x93:t\xb8\x90=.@\xffD\xcb\x91g9-@X%r\xfe\x00\x0e(@\xd3\xc7\xa5s\r\x02.@\x0b\'\x82\x9d@l\'@\x96p})\xcc\xcb0@\x01\x8c\xe8\xc5\xea=(@\xf5\nwSyW\'@\xb3O\xb8\xe6\xdb\x14.@[z;\xec\xb8w-@\xba\xfdqEka-@"\x89K\x0c\xe2\x91-@\x1c\xf0\x81\x84\x89\x8d,@\xbe\xf1\xb8\\C`&@\xbc\x13U,\x11s-@\xca\x07\x04S\xdb\x14-@kB\x08\xae$^-@kB\x08\xae$^-@lt\xfed\x0cT-@\x15}\x8aG\xec\x07-@\x8a\xec\x1ae\xa2\xe2,@\x89\xd5r\x07\x8e\x13&@\xcc\xc2\xc6\xd2A\xc2)@\x9b\xad\x0c\x80\xc3\xa7(@\xdf\x08\x88:M\x83&@\xb7(:\xe3MP0@\xcd-&\x9c\xf5X&@J88\xbe\x85\xa2)@Vi\xf0\x1d\x08\xdc(@\xf7\x10\x01\x11r\xbb1@\xdb\x0fg\x93\xab\xb11@D\x92\x0f\x00\xd7\xcb(@\x13\xff\xc8\xbc\xfa\x9a0@\xeby\x8dI\xa1\x99\'@;\xa4\x9f\x0f,\xaa,@2W\xcdx\\\x9b&@*C@\xbd\xbc\x92\'@\xe7\xcd\xbb\xb4\xbbt,@G\x07\xfe:e\xa9\'@\xba\xfe\xf1#[9)@\x05@@x\xc4v\'@\x12>\x03W\xa3\xa4\'@\x1e\x9b\xef\xcekR)@\x06\xbe7\x12\x02\xd20@y\x1c\'\x866\xf8&@\xb78\x97\xca6\xe80@[ \xc2W\xe4\x1f,@uQz\x97Mi%@\x10\x1b\xc1bao,@q\xd5\xfa\x84\xdb\xe7,@\xe8_\xc6Ex\x9d%@\xd5)\x9c\xf4]\xca0@\xba!\xf7gFb-@?~`\r\x13\xd0%@\xab\\\xe9D\xb4\xb10@\xcd\x15\xf4\xf7\xe45-@/G:\x9c\x1c\xb7-@\xca\xc7`\x9d8\x98\'@\x98Z\xff\x81\xec\x0f-@6\xd0\xcb\xf7\xa7o,@He%,\x85+.@\xbb\x14\xa4\xe6\xda\x900@\x8b{\xd90\xac\xd7%@\x93\x10\x02\xb9\xa1\xdb(@~\xceS(\x95?\'@\xb2h3g\xdd\x95\'@%a\xf9&U6,@o>x\x03\xef\x81(@<\x9e\xfeB\x82s-@\x85\xf7\x1c\xbbxc.@\xc4b5\xc7\xb8&-@\x7f\x92\xea\xe2\x82.+@\x86\x9aL\x83\x83\xe7(@k,\x9d\n\xcc\xab&@K\x84\x1d|,\xae0@m\xf8\xf5\x87\xf0\xab(@\xc2\'\xd6\x86+=\'@\xc6\x13\r\xfbQa+@\xe3\xeb<\xd4\xd23\'@p\x0c\x07\rQ\xad\'@\x1b\x10\xdd\xd33\x860@\'\x0f\x1cE \x90\'@g\xad\x0b\xb5\x02i)@\xac1\x17^\xa2M\'@x\x9f#(\xbd\x930@x\x9f#(\xbd\x930@\xa6\x06iy\x9d\x00-@\xa1\xd1ZPs\xb0%@"\x04I~\xb3\xb0)@\x01\xc4Ti\x04m0@\xe29`\xc47\x88\'@\x886\x94\x00\xa15-@\x0e\xb3\x7f\xce\x96n\'@\r\x85\x00\xf1\xaf#\'@\r.\xdf\tP\x0f+@\xd1vVKPB\'@\xf3-P\xfa\xb1F,@|\x9a\x9a\x8f,\x97*@\x17\xfb\xc0\x99\x18\xe4,@S\xb7\x1a5b\x93(@\xc9y\xa6\xe8\xbbj-@h\xc6\x8fE\x8c\xd6,@\x1d\xccv\xda\x08\x8f-@Wv\\ \xdd\x85(@\xd3\xb2z\xfb\xccg-@|\xd7\x1d\xf9\x1e\xb7,@\x10\x18\xc1MQ\xff,@\xf8aWm<g-@\xa4\x08\xd7K\x98\xd5-@\xcee\xbfcr\x9d,@\x9c\xea\xbd\xd4\xc1%-@e%,\xb1\xdaD0@\xe5\x9eruI3(@\x7f@\x8f^s&-@\xed8x\xf8\xc7\xf7,@/\x02\xe3\xbb\xfd\xbf-@\xcb\xd6k\xed\xe6\xba%@\x18e\x10GZ\xf9,@\x8a\xa2\xfc\xdd\x93o\x05@\xef\xa0W\xb9\xd8\xbc\x05@\xb0*\x01K\x0b\xc4-@\x02T\x85Gf\xd1-@\x83\'zy\xcd\xe8-@c\xbas}\x86\x15-@O\x9fw\xcf\x88\x1a-@\xcf\x05\x16.>\xe0-@q\xd7QLG\t-@MI\xc8\n\x0c\x84-@\xa0\xd6A\xea`\xfd+@r\xaf\xa3\xd1\xefx.@\x92U\xc6Y\xcc\x06.@\xb6a\x02\x10\xfd!)@\xa24\xab\x937\x91(@F\xd8\xc2W\x11\xd4\'@\x1co\x13\xe3K\xe8+@\x1c\x9e[^,\xaf-@\xab\xbe\xa8\xff,\x8d%@Bo4\x99Z\x91-@e\x14A\xa5E\x120@vC~\xc3\xe0s,@\x9d=p\xeb:\x87(@z\xe5\xf3\x08t\x12,@.\x85P\x9d&\x1a3@hD\xc9\x8a\xaa\xfa.@\x81U\xac\x1cj\x1c0@I\xc3\xe5\xac\xa2\xed,@\x8f%qO\x89\x11.@|\x0fK\x9f\x16\x00&@\x8f\xcf\x03\x1b\xd6\xd4\'@o\xa9;\xdc\x88\xbb%@\xd1BU\xa6\xf8#&@\x02di\xe7\x99\x8a.@\xd6V\x7fq\xfa\xc9\'@h[)/F^&@\xa9\xbb\xe3Ru\x87,@\xf4BM\xd5\x85\x94/@d\x9d\rtq_/@\xdc\xf9#\xb4V\x15&@\x03%\x97\xd4+\xf2)@Y)&#\'\x82/@\x99\x9fe\xdb\xa5\x0c/@\x9d\xebX\xabCn(@mni\x16\x12\xf3-@[\x83\x8e> r-@z2\xd18\xe3\x19.@\xa3\x05\x00\x01%\xa4(@\xc3\xe8\x8a\x8c\xe3\x18-@}4\xed\xeb&\x82(@\xec\x14P\xccHy&@N\xcc\x92f9\r0@\xa5\x99\x9d\x8e\x98\x86(@\x90\xf2W\xb6\xb5\x15/@\xba\xa1\xcf\x95Mj/@\rY[x\x89\x08,@\xc1`a\xdeS!&@3\x8e\xa3R\xa4\x96(@G\xc2\xdf\xd9\xe0\x8b-@\xdf.\xcd\xca\xd3\x17&@\xd1\xed\xb9\xef\x98\xf5,@\xe0?\x88\xda\x07\xf0&@\x1f\xfa\xff\x91\x1f\xfe%@\xacO8\x88P\xf5,@\xae\xe7\xbeS\xbf\x08(@7\xc4f\x1c\xa1\xad%@\x03%\x97\xd4+\xf2)@\xefd\xed\xe6%M&@[\xce\x16\xfb\xe5\x87/@S\\\xa6\xbfG\xc6(@\x01\xb2\xa9\xfd\x10\xbd%@\xa6O\x83f|\xc8(@\x1c\x91\xfc\x8a\x96\x84-@fC\x14i<\xfd\'@i\xbf\x88\xb0\xa0\xc4.@T\xbb\xa3\x0fu;-@\x7fz\x17\x1d\x1e\x80(@\x8a\xbbf\x07Y\xcf,@\xc9W\x14\xe5\xc7\xc3&@p\x9c\xe01\xcc"&@\xc2\x87\xbc\x17\x11\x8f\'@y\x1d\x18\xb2\xa7I(@\x18TY\xbb\x9e\x9d&@=x\x8c\x0e\xfc\xc8%@\xf0\xb5\x94\x1e\x8fE*@\xae\xad\x0f\xef\xe1\xef1@\xe9\xb12I\x88\xa5&@\x9a\xfaQ\x81\xd7\xa1&@\x96\x8d\xb4b\xbf%\'@\x15!\xd3\x14j\xbf-@|r\x18\xaez\x19*@\xbd\xbbf4\xc7\xf0&@K U:\xb2\xa4(@\xd8\x9al\x13\x9cb&@A\xdd\xe1\xe5\x04\xc1-@\x15:5\xcb\xe8\xdd(@\xc6T\xc9Y\x9b\xa70@\x83PM\x9f\x9b\xb3%@\x99~J\x15\x1c\xb9)@\n\xfc\xf4K\'\xe0,@\xd6\x1b\xa9\x92L\xd90@\x03\xea\xe9\xc1zD&@\xcb\xae\x91\xfe2\xfe0@X\x1d\x15\xfe\xe9\xf0&@|\xa7t\xd0b\\.@\xa6\xabD\xe7J4-@\x08Z\xbf\xac\xc3}-@@\xda\xe3\x12kH+@<\x08\xf9\x9aQ\x86(@ts^\xe3\x1e\x93\'@\x94rE\r\x1b\xf7(@-\xf1\xf5\x85T\x04\'@\xde\xa1>\xf3g\xca*@\x1c\xca\x91\xb1\xc7y&@\x86\xf4\xac\xd0\x19\xeb.@\xdc\xe1\x15\xceQZ.@\xd2\x03\x12\xfd\xa6\xe2&@\x18\x15\xe6\xb6\xadw(@\x85o\xfd\xab/\xb0/@\x11\xf6\xa6\xe5\xa6j*@9\xc0\xc9w\'\xc8,@\xd6\xc1\xba\xa6=c.@\x83\x9a\xe8\x13D\xe7.@\x15\x93\x8f\x16\xf6\x1f\'@\xf4\x19\x84\xb8Ek)@\xc9\x07\x11q\x87\xa3,@\xda\xaeW\x80\xf6\xb8,@\xe9nRS\xcdw/@\xb2\xd4\x951d\xfb-@\xdd\xba\x95\x0c*\x8b,@We\xa9\x95}\xe70@?z\xec\xb72\xec&@\xe8q\x05\xcb\xc9\xdf)@:\xa0S\xc2A\x97/@\xcc5pd\x81\x031@\xb0r\x92(\x08\xde-@\xff.\xf8D\xd9\x99)@x.H\xd5\x80\xd2.@\xaf\xa9\xa3&*j,@%\xe4\xe9\xc0\xe1\\.@\xb9\x8b\x92/t\xe1,@?\xecT\xa9+\xb9&@\xedSH9g\x9f(@}\x92r\x10\x12\x90&@a\x81\xc6\x0c/\x910@\xaf\x9b9\xf8\xac\x880@G\x87\xfe\x9at\xb0.@#\x02\x8f~v\x051@M\x1d\x948\x06\',@\xb1L\x86(\xa1i-@\xe00\xf3\xb9[R*@o\xe1BL\x9ab\'@I\xfc\xe3\x85\xcb\xed)@\x8a\x93,B?\'&@\xea\xd0\xe6\x81\xed\x8e)@\x17hv\xbcWN-@d+\xf9\xb6\x1d\x08(@\xc7F\xde\x85t\xad.@\x96+\x98\xbc5\xa3.@\xb2\xb9\x02\x83X\x80.@?\x8c8\xcb\x82\xa6(@\x94o@\xacU~&@\x87\x17\x7f\xf1\xff\xf90@q\x80\xfa\'-N.@\x0b\xc0\xa4\xab\xec\x9e&@\x86\xdbY\x10\xc7?/@\xcf\xc8\xfb\xe5\x0e\x83-@vC~\xc3\xe0s,@PA\xc2\x015-&@?)\xc8z\x04\xcf+@\x85\xd1E\x0e]\x83(@\x8e\xde\xc03#\xf40@\xbdK\x0b\x0b\xf8\xe4.@\x0b(\xd1U\x8e\xe7.@\x01\x81*\xed#\x11(@\x9b\x12\x10\x8e\xa9\x81%@\x0c\xdb,\xdb^\x97(@\x1c\xc9\xa7\x9fy\xea.@\xf2d\xe3A\x87\xc7(@(~\xdd\xb5\xa6%)@L\xc2\xf3\x1b\xfb\xc8(@\x89)\xd2C\x95d&@>\x01\xe7\xe4_F-@J0\x15w\xd0q-@j=y\x08u\xa2-@\xb9\xe5t\xfb\xc8\xd9,@\xc4\x10\x1a&\x10\xe3%@E\x14\x83\xda4\xaf,@\xa3\xe3\x90\xbac\x95/@:\xf6\xcd\xae\x8d\x99/@\xbf\xd6\x1bFm\xbf-@\x82\xa9\xe6ea\xb5-@\xdd<t\xa0\x0b\xd70@\xc5\x89\\N\xe5]\'@\xa4}/\xe8 \xdf0@\xc5\x19\xdd\xe3\xae\xfe%@\xc7\xcby2\x1c\xc1%@\xc00d\xba\xa1\xc6\'@\xa2:O\x0f\xff\x11-@\xea3T:J\t)@j2\xe80N\xd7-@)\xaa*ob\xec.@/k\x1a\xff\x89\x87/@\n\xe4Ur \x91.@6\x14\tx\xf8\xdf(@\xeef\xea\x8eR\t.@jIk\x9c&\xdc(@8\xdd#|S\x1f,@\x9fZ\xa5\x1e\x04\x13\'@6\x9b\x0cje\xa2-@\xb8\x8f\xceG?[-@k\xb4K\x9en\x880@\xc7\xaa\xb7\xa9\x9a\xe0*@ug\xc39y[,@^vW\x83K\xee-@Z9\x16dxo\'@z\xed\x18t\xfc\xde-@\xaf\xeb\xce\xbe<m&@@(yy)w)@\xb9\x18Ev\x88\x1a.@\x0b\xd0\xe4\xb0\xb1\x95-@%\x1f\xd6_nt,@m\xd4\x04\x1f\x14\x030@\xb7\x8djW\xe6]+@\xb2\xff\x9c\x06\x13\x8a\'@\xec\x13\xe9[E]\'@\xe7i\x82 \xd3n-@Cq\x1bhL\xbf*@\xd6\xaa\x9bO\xe7\xc6)@7\xa0\xc2\x11\xd1\xc0(@\x83\x84\x1b\x97d\x9c.@\xff\x9d\xf3\x9d\xd6\xf41@\xa3\xcd9\x88\xd5\x8a-@\x0f\xe5s\xa1\xfc\x88-@\x99\xc4\x13\x98!\xe8-@\x96\xc7~p\xc6</@Q\xea\x97\xa6\xc0\x1d/@E\x8f\xfc\x92\xe0s-@\xdb.\xe8R2\x97*@u\x94\xe3O\xcd\x12)@\xf8\x8d{N\xc4t*@\x168\x84t\xb2\xa7/@\xe3\xe13S\xda/-@\x9e\xc2\xd5p/,0@2`\x0c\x88\xd6\x02)@\xbfr-\x9a(J&@>\x0cz7E\xb2(@\\%b\x8b\x92b)@\x822e\xe7\x9fs,@\x8e8op\tb)@\xd5{,\x8a\xd8\xd2&@J\xdd\x04\xbbLF&@\x8d\x00\xf5\xe1\xa4\xca)@/\xee\x89\xc4F\xc30@\xa4\xaa\x95\xb4\xfa\x95,@\xd2&\xc1\x98\x01\xd9-@\r\x92\xb4\x86\xe8_\'@\x85\xeevk\x1cp)@\'\xf5\xc2\xe0u\xe1,@:G\x12\x9a@\x02.@[\x96I"\x8f\x1f,@w\xda\n0f\xd10@k}\xeaku\xe9-@~&\xa6\x0cCt.@m\x90\x9eN\x0c\xfa(@f\\\x93-\x08J/@!\x9de\x05*\xdb.@\x14P\x8c\xcd\x93\x9b-@\x7f\xa8\xd4#R*\x10@L8\xfc\x92\x16\xb5(@\x93\xd1i\xf6\xcb\x0b+@\xc2%\xa0\n\xff\xef-@\x8e\xbb\xdb\x04aM(@\xa0\xf6K\xc8\xfeP*@4H"\x95X\x99-@\x8e\xbb\xdb\x04aM(@\xef\'B\xd8\x1c\xe8&@\xf9<\xa9\x95\xa28*@\xe6\xda\x13\x18\x88\x10&@/R\x1aK\xca\x16&@v\xee]2\xae\x8d-@\x01\x94L\xd1|\r&@P\x84c<\\\x83(@\xf8\tC3L\xfc.@\xb3\xb2\xd3\xe3\xba\x1d\'@3\xe9_\xaf}\xe2%@\xbf\xec\xe4\xf1\xbc\x8a(@\xc7\x90:\xc9\t\xa0%@$w\xbf\x94\xbd\x9a.@\x10X\x88\xa9p\'(@|\xa7\x16\x93\x9b\xb3%@TP\x88\xbc\x11s&@\x84\t\x12\xb7\xb4\xbe/@9:E\x12\x9aX%@\xd7\xc8@\xc0\x82\xa3-@}>\x02\xdf\xee1+@\x06j\x03+\x98\xc3-@B\xed\xd94]\x1a-@0\rMTao,@\t\xe6j\xe9\xbf\xab,@\x18\x95\xb3bQ\xbd,@\x8e\xf5\xe9L\x06\xc9)@\xa3\xbdHYA\xcb,@\x94\xa2:\x19\xfe\xe1,@Z#"\x80\x00\xf8,@\x83\x11\xf3p\xd9_-@\xd1\xd6\x88J\xd9x-@\xb6\xc2\xa7\x94\x9c\x1b-@\xd4T\x86\x0e\x86\x8c-@J\xeaZ\xa4.\x15(@B\\\xac=\xc0<.@j\xf0<\xf9\x93\xfa-@\xcb\xc6nT3\x9e&@!\x9de\x05*\xdb.@\xec\x07\xc5\xdd>,&@\xe2\xb0&\xed\xf3U.@\xf6\x9f\x97\xb4\x05Y.@\x1eW\xee\x1b>\x8b0@r@\xaf\xef]M.@X2\t\xe1r\x96/@\x8ay\x00_+N.@U8\xae\xf0\xcdX.@\x01\x11K\xcfsJ.@\x924S\xae\xb5\xb4/@\xaa\x9a\x84F\x0eW&@X\xbe\xc9\xfb\x87\xf0.@;\xe2\xa0\xee\xaeR.@,\xa0\xd7)\x1e\xdd*@U7\x84/\x0ey&@\xdb\x85Pmkf-@f\xbf\xbe\xccOv-@3\xbf\xfe\xdfGZ&@\x08\xb2\xcf#0\xdf.@\xa80x\xd5\xba\t&@\xbe \x8c\x80\xce\xa3.@\x9c\xe1Y\x10\xed:-@W\x04\x19\xc3s\xfa%@U\xcd\x02tH\x16&@=t*\xe5\xc0\x00-@\x9fD\x82i\xb9\xa2.@\x12Z\xfax\x12+)@cr\xfaYR_-@(q\xb2\xfb!\xb2.@\xcas\xf43p\x01-@\xd8;\xb9\xd7\xc2M&@\xf0=\x02\x1c\xe0%)@\x8d\xb6\x1a\x9cD\xb0\x05@\x97h\xfa\'.\xda-@#)\xa5L\r\xef%@o\x86\xaf\x19\x06\xc4-@\xd4\x8d=\xea\xba\x13-@\xbc\xe26]\x03~(@[\x8fi\x0c\xf6\xf1-@\xf9]\xa6\x9f!\xbf-@i\xa5\xbf\xe8\xf4^&@\t\xa3\xe3n\xd9\xe1(@9\xc2\xfc2\xdd`(@\x15Xa"S\xf9,@\xf2\xb7\xcb\x18Tf&@q\xf2\xc9\x08r\xf5,@9\xe8$|\xd6\xcc(@\xeb\xd9\xec\\\xd6r-@\x8er\xe9\x1a[S(@\xab\xd2^\xae=\x88(@i\x1a\xf9+\xe0\xce-@\xf9>\xf6j8\x88(@\xee\x10z\xb5\xf3\xc4(@~7\xbe\xd0/\xb4,@\xe4\xe1J+\xd7.0@]\x97j\x93\xd7\xaf(@\xf2\xdd\x85\x9621/@\x8c\xd0\xa7\xb9@\xfd%@\\Zgp\x8e;)@\xae\xf5\xa2S\xd6\x0f/@\xa0c\xa0\x8c\xf630@SN}\xab^m-@\x84\xe0\x02\xd7~\xa10@\xd8\xd2\x83\xb9@\xd1%@\xa9B"aD\xd5,@k\xd0\xd4\x84s\x1f/@\xcf\x12\x7f\x7f\xe7\xee%@\xb8\x99\xb4\xbbM\xde%@\xa2\xa6\x87"~\xd7(@\x041\xeb\x12\xa7Y/@0;\xeb\x1c\xca\xf0%@i\xfaq\x06\x19\xbb,@\xc6-\x98\xfa3\xe3,@\x90\xd1\xe7|\x83\xa1,@\\\xdc\x99\'\x81\xf3*@\x959E-\x9e\x04)@j\x9d#\x8f{\'\'@u\xa2\x07\xec\xdd\x11)@\xa8\xe5\xbc)\xe8`(@\xdfM1\xd3\xc8\xb6,@u\xc1\xd4\xf8m\xd2%@L\xa3\xe3\xa7\x03;\'@2\xa3\xcb\xc9\xbe\x95/@\xb9\xa9?\x97\xb6G(@\x04\xad\x0f\x8a<\'\'@\x85\x83Gl\xd6\xe5-@\xaf\x10j\xba~\xe7%@\xdf2l\xdd\xc4K\'@\xc4\x81=\x91\x17\xec&@\xe6\xf8q\x02\xb1\x1b0@K\x13\xc7\x03_\x9a(@\x87\xdc\xbbBjl)@9qG7A\x03)@"W5\xcfT\x9a(@\xc6\x12{gj2\'@\x8fG\xc0\xfdd\xd1.@gi\x9a\xff\xa1=\'@-\xd6\xd4\n\xff\xf7(@\xae\xb7G\xaeV\xad(@l\x8c]Pz\xac0@\xbf\x8eR\xe9\xa1\xf9\'@\xea\xbb\xd9\x1b$\xae&@XMO\xf4A\xa9.@N+d\xa0\xb3\x9b/@\x07\xe0\xe7\x9fH_\'@\xac\x13i\x85-\xb3\'@\xdc{\tw\x90!\'@\xe0\xfe8\x11f\xb1%@\xa9*6o\x1e7(@\x805cU\xf6\x88(@\xe0eny\t\xd9/@\xd3\x1a\xfc\xc9"\x0b\'@\xce$u\xff\rv,@\xe2Q\xa1\x01K\xe7%@\x18\xd5\xf8\x0e\r\x9a\'@\x058|\x1d\xac\x88/@\xce$u\xff\rv,@\xcb8\xaa\xb6\x11\xc3%@y6A\xb7X\x910@\x002n\x0c\xe0K(@\x91\xe4\xf76\x12\x9a\'@\x89\x8b:\xb7:\xe9,@lj\xc7\xde\xcc\x85%@\xb7\xe9\xe2\xeb\x8c\xb10@|\xa3\x95a\xc3\x13.@\xe9\txe\ra-@\xd2\x96Ze\x19o)@\xf9\xac\x0c\x12\x96\xec+@\x9a\x9f\xc3\xd1\x9c\xc80@\xf1S\xeb|\x15\xaf-@u&\x7fl|\xfc(@\xf3\x8d\xb40\xab\xe4,@\xcf\xff\xd4h\xff\xcd&@\x95\xb6\xe2\xf9\xbe\xe8-@\xa1\x91\xcd]\xc7\xa4-@8(\xab\xef\x88\xac%@o\x94$H\xa7\x9e(@\x8d\x07\xf0\xbf&\xbf&@h\xacK\xb5Q\x80/@\xe9\xd4\x8d\xdd\xfe\x19,@\xd9[w\xd4v\xfb&@w\x1f\x9b\x9a\xe0=-@YzCp\x85p/@L\x17-\x7f\x86\xb2&@\x0b\x81\x15Y\x17\x81-@\xefd\xed\xe6%M&@\xac\xf4\xd7b\x8dh&@]\x18Z\xcb{\x9e/@\x15R\t\x14\xb0\xba&@tl\xafi\x1d4.@1\xb8\xd5\x8a\xa0\x8e-@\xc0W\noN\x97/@P\x02\x83\xeb\x02\xa6\'@\xd7\x13|Bk9\'@\x99\xc3$\xc8w\xae0@\xd5o\xf29\x07\x83-@\xaa\xac\xc1\xf5\\>)@\xc4\x07\x8ax\xf2\xa3&@LC\xfa\xd2\xe0\xc3&@\x8d[2\x99!}&@\x1b\xeb\xb1/\xd0\xcc&@\x8d\xdap\xf4\xb7\xab\'@\xc8\xa7\xc5\xde\x89\x95\'@\xfc\xb6\xcfp0\xe0&@\xf4zY\xe0\xc5\xe7&@m\x17\xbca9\x91(@u:\x1b\xbb\xf6\x0c\'@!\x80\xc7\x87\x8b\xa8&@C\xfbj\xca\xee\x99&@PIYO\x80\'.@3\xaa6\xf3\xb03/@\xb5\xed!\x9a\xa7\xb2%@\xc71\x1f\xa9O\x10&@\xd3\xb2\xe4O7\xc10@\xfb6\x95ro\xc40@\xbf\r\xd4[\x95\x9e0@\x0b\x02\x93%\x05(.@\x8d^\n+:\x83&@^\xd0\xd2\xdb$\x9e\'@\xc8\xf9@\xc2Xd0@\xfa6\xf5!\x88\xbc0@\xfa-3F\xa7\x95+@\t\'\xeeK\xae\x8a-@\x91|@\x0b2\xc0/@\'\x94\xb4#\x9e\xc20@)\x81\xac!)\xd80@@)\xd9O\x19\x03&@F\xa5\x9a\x1b\xd3\xd0%@\xbe\x88\xf8XwL+@\xac\x0c\x1bIzv-@\xc6\xad;\xaa\x17\xf1/@h@\x9f\xabt\x0e*@\xf4MVx\xf2l-@t@\xbd\xb9\xe3Q\'@x\xe0\xd3\x137\x9e)@\x9c\x1c\xd0`\xf7\x81-@t\xf9\xc8i;j,@4\x06\x1f\xafA=,@\x101\xaaS\x0fQ*@\x80\x17i\xde\x0b\xf5%@\xd1\xf1\xbdU\xc3\x13&@w\x8d\xcf\xf1\xc9\xfa\'@+\xd6t\x10Zr&@\xc3(Z\x8f=\xcc&@\x92\x9fx2\x05b&@\xb2\x88t\x97\xcdS&@\xbbbb\xf0\x8f\x1b*@:\xf4\xefp\xb9.,@\x8e\xe2\xd4^O\x930@\x06pU\x91\xea{\'@\xbe\xa8\xca\xff\xb0\xa30@N\x9eG\x8bzk\'@\xa6_\x1b\x17\xab\xb3(@80\xa3--6&@\xd3Nv;\x86 *@j\xacD\x8e\x83*&@l\x99"\xdfIt-@m\x94~\xb5\xf9b&@\x82C\x05\xcc\xf9\xf40@\xcb\xa7T\xcd\x8cr\'@`\xd7\x81\xde\x00y(@\xa1 \xa1\x82\x1d\xc0)@\xa3:\xa2Fc\x8d&@\x7fc\xec\xfe\xf4U*@_4\xc5\xd4#\x1f)@\xfa\xf0\x16u\xe0\x9f&@\x93\xd1\xe8\x07\xbc\x06)@\x87\x1f\x98l\x88\x0e\'@\xb1\xa1\x80\xca\xf6\xbd&@\x8d\xfd,\xb5<\xbb*@K8\x9d\x9c\x93\xe4&@y\xd89"08-@\xeay\xc8\xa7\x1a\xe9(@l\x0f\x19\xdf\x97~,@\xc1\x90\xeaM\x99\xdb(@\xe7\xd02\x9f\xb5p&@\x138a\xefx\xbe&@\xc4\x85\x85\xe3\x87\xd6.@\xad\xf9\xc9^@\xed0@\x0bGy|\xa7\x0f\'@q\xac\x91\xd2\xf9\xbe0@\x05\xe9<A\xff\xa2%@g\xe8P+\xf7\xf4)@\xb9w3\x18^\xc0,@\xfc\'FF\x86\xef0@\xb5\x95\xc6\xd0\xe4\xc9,@L\xe5\xbb\xa4\xaf\x1c\'@IW\x18o\xcd\xac%@\xa5\x03\x92\xce\xcf\xf4)@@\xcb\xff\xc7\xa5q\'@o\x03Y\xa3\xea\xd6&@$V\x16\xa8\x80\xd30@\x18\x087q\xc3\xbd&@\xb1/\x9aY\xfbA-@\xa0\xa64\xd7\xcb\xda0@\xd9\x1c\x0b\x19\x94\xa4&@`g\x93\x08\x16\xfd&@\t\xbeUF\xe2\xc3)@\\H\xbb\x9d\xe1\xa8.@\n\xf5\xc9\x82\xd7N(@\xc9\xc9\xbev8\xc4&@\xa22\xf2\xe7\xf8}\'@\xa12\xd4\x0bx\x1a-@s\xf3\xbb\xf3\x1bX0@\x9ay\x83b\xb6/\'@\x9d\nz\xb0\x19\x1c,@.\x8aU\x97\x1a\x16.@U\xae\xab0Q/.@\xa8\x06 \xe4\x9e\x15*@\xe2\x8f\x15\xdbA\r0@\xc4\xa0v\xef\x0e\xca,@\x94\xc7HL\x06q)@\x84O\x05_\x98t,@ zaa\xe5a+@L\xaf\x1e!\xbe\xeb,@\x1fQ\x0e\xaa^\x91\'@a^\xe9;K\xf90@\x12\xe3\xf5\x96\x82\xa40@_\x18\x1b\xe8,\xf70@d\xd4\xac\xecS\xbb)@\x08]\xcc\xa9\xdb\xd8(@JSwj\xe1\xf60@b\xebu~@\xae)@\xa0\xc7\x1d\xd2(\x1d&@k6\x8bZ/\x19\'@F00E\xb2\xa7&@\xc7L<\x93\xf9\xab/@E]\x18c\xcb:.@\xda)S;\xa1\xa7&@\x7f%\xf6\x82\xc5\xbd%@\xa8\xc2\x98\xb02\x12\'@I\xbc\xdapl\xd5(@%\xe0\x00\x95Fm.@\xdd[\x93\xa5v\xc8,@\xc1ht\xac\\\xe8.@\x8d[\xf7\x9d,\xed\'@\xacm\x8e%\x14\n(@_\x1d<\x98A\xe90@\xef\xb5^4\xa3\xc6,@@\xf5\x90\x18bW,@v\xcc\x7f:6\xec/@\x99\x8a\x88\xcc\x9c:-@\xe0<\xeaB\x7f9,@\x14k\xe4\x97\x9f\x06(@b8\x96\x94\xb6\x91%@\xb2\x00\xd6i\xad\x9c,@\xa7\xb4\nf\xca\x18\'@\x07\xa9\x1aEu\x87,@\xb7\xc8\xb1\x0f\xf1\xd5,@-\xd8\x1bd%\x81-@\xbb\x99\xaazM\x12*@\xa4\x7f#\xc8\x96e&@\x1b\x14\xc9\xa0\xf6\xb9,@\x89\xd7\xec&\xe3\xc2-@\xa88zm3T-@\xb9\xf8s\x0b\x8e\'-@n\xd9y\xd8-\x8f-@K\x8a#\xf8\x17H0@<a{\x00i\x120@\xc8s\xe8T?R&@\xaap\x7f\xfe\x80\x95/@,\xcc\x1a\xbf\x9en0@\xef>$*\x05\xd6,@Z\x16\xbf\xbf\xf7?-@-\xdcF\x0c\x0bV.@\xc7\xf4\xf5\xdf\xf3+-@Z\xb8d\xe9Le1@k\x84\xc5\xdbd8/@z5\'$\xfd\x1c-@;\xf4\xf3\x05[\x13.@\xed/\x18\xf4\x94\x12&@\x1bG\xd2\xfe`\xc4,@\xa4\xca1gf\x92\'@\xc6\xcc\xd0\x0c\xec\xf1&@\xc4\x9a\xa0\xd0\x1f\xc4-@\xfbk\xd0}\xa8\x94&@\xa67\xf5\xd7\x8f\xfd,@[\x9e\xfcw5\xb5.@2\xd8\x06\xbar\x1f/@K;\xe6\xa9\x00\'&@\x86\xe2&\xb3\x0c@0@\x03\r#,\xd5\xe9(@c\xc0\xa5\x8a\x81\xb2(@p*\xcd\x19}\xf9(@\xc0\xb0\x98\xaa\xd8!0@\xba\xc0T\x1f\xaf\xa7%@\x19\x93\xf8\x00\x82\x82/@RH\xbai\xfa\x85-@\xff^\x86\x14x\xc3/@k\x8e>q\xf0\xb8-@Ur(\xe9\x9e\xcf(@pv\x1d\xa73z-@+5\xe5p\xc0#0@\x12\xe2\x88\xb3Ir/@?\xb5\xd9S\x12\xef1@\xd9\xe23R\x1b\x88&@^9k\xafN\xc5/@o\x91\x84\x10~\x13\'@\xd6|\x18\xf8+\r0@\xb4o\xba\\:32@\xa8Qx\xf8\xebk-@M\x1f\x1b\xb1\xe7\x02&@4\xa6\xeb\xbe\xda\xba\x16@\xb3;\xbf\x02\xa4\x9e-@\xf8~\xd7\xe3Q\xa8.@\x9b\xb2\x7fl\xa1\xa80@\xe2\x8f\x15\xdbA\r0@\x82\xb8\xd6\x8d#4/@\x1a\xa0\x8a\x95\xfb*.@\xb02Q}\xbb\x7f&@\xd7K\xf6\xb8\xf7O.@AM\x96-\x11\xe3-@G\x03\x10:\xe8\x96,@\xbe2\xcf\x08\xff\x0c/@\x1cQ\xb8\xe2\x07\xe2(@\x1f\x8d\xe861*!@/\x10\x81B\xfd\xfc/@\x8d\xe9\xdd\xd1[\xf4(@y\x9c\xba\x04\xf3\x98)@\xb2\x12Lu\xe2\x051@\x1a\xbc\rW\xa5r,@\x91\xf1\xac\xc2\xe7N0@D\xac\x8c\x02C\xfc\'@\x86\xf6\xc8%/C\'@R\xf91\xea\xeel/@\xa9\x82YY\x8b0,@1\x12\x99\xff\xb0\x94.@\x1a;\x87\x926\n)@P\x13\x90 \x9a\x1d&@&;\xeb\x8dZ\xb4.@>\x84F\x96D\xd0-@/\xec\xa7\x18\x9aH(@\xe4P)f6\xf8,@\xe4P)f6\xf8,@*\xb9\xb9\xda\xa1\xb6-@\x13rc|/\xd20@\xd0\x98\xd6\xb3\xf1")@I\x06k\x06\xa5$(@\xb0dL\x19\xc5\xd0-@\xac\xfd\x8dj\r\x11-@@\xad\x16\t\x0b\x18-@\xfb\xf2-~s\xce-@\xfb\xf2-~s\xce-@u\x94\x8c*Z\xf8(@)\xc0\xa8\xb2\xfd\\%@\xf7\xd6F\x18\xe8\xe0(@(\xecWp\xdd\x910@\xe2\xfd\xfb\x8c\xbe\xe7-@\x89\xa8t5\x91\n&@\xa9\x04\t5\xe5o)@\x1dr\xcb\x81V\xe0+@P\xb7H4\xd0\xe8-@l\x98\xd8=\xaf\xb5-@(\xecWp\xdd\x910@\xe0\xeb\xec4\x8a\xc3(@\xbd\x93\xf6x\xc9L&@7\xb9\r?H\xc8.@\xdaI\x1eN}\xa9(@\x819\x04\xbc\xd5|,@\xd7\xfe\xd7\x8aqF*@\xd8\x00\n\xa1\x16\xc6-@&N\xf8\xbd2\x8f-@\xd0\xeei\x05\xef\x04&@\xa9\x02J\xf9\xf4l-@r\x99\xce\xa8\xe9\xb3%@]xr\xf1i\x9f.@`7\xd8xd9-@\x87Zo\xb0\x12\xb20@\x89\xb1\xb6\x01\rx(@\x17\xa3rb\x11\t*@=\xe1\x83\x83\xb7N-@\x06v\x1a\xfb\xf6\xdb-@C\x9d\x0f\x90\x83S-@\xbf!\xea\xa3\r\xbd-@\x01\xe0\x9c\x82\xa2\xd0.@\x95\xc4\x9b\xec\x1c\xc2.@\x9e\xdaT\xc3\xc2\xb0.@\xbf\x08\x8a\x8a\xe4\x08-@T\x00"\x15\xd8\xc2,@P\x06?\x02\x17\x9b\'@\x9f\x0e\x83*\xe6I-@\xca=ge\xa9\x02-@[\xd5\x9b\xb7HD&@<\xe7\xc5\xb7\x00\xf1.@_tS\xc1)\xf2&@*\x8d\x08\xc5N\xe20@\x91\xdb\xafz}!-@\n}\xf70\xc7\x90(@\x08\xe3\x89-=k-@\xe0\xf4\x07F|\x9f%@K\xbdY\\Z\x1e&@\x03\x85L\xd9A|&@\xa0\x0fM\xaal{*@"C\x81\xb2z\xed0@\xffo_\xcb\xa2$(@\xaa\xd5\xd3\xa0\x9c\xd8*@-\xb3\x1e\x06+\xa9(@A\xc8\xd0\xeb\xf7\xf6-@\xa7\x1f2\x9bzP\'@\xb9\x8a\xc3\xa65\x8c-@\xf2f\xcc_\xe2\xd80@\xf8+J\xef6\xf5.@\xc8\x15\x05\x90\x12$,@(P\x9dp\xa9\xd0.@B\xe3(n\x86\x93\'@\xb9j\xcbT\\k-@'
p29
tp30
bg3
(g4
(I0
tp31
g6
tp32
Rp33
(I1
(I4446
tp34
g13
I00
S'\xf1\xd3T\xcc\xe7\xe4S@\xc8\xdd\xc2l[\xdeS@_\xdd\x1ckI\xeeS@\xf8\x12\xa5\xc0\xd06T@-\xc3C\x01<\xc8S@\xc9+@>\xbe\xb9S@\x07\xbcy_C\xe6S@K\xe2\xce}\x8b\xd8S@\xc5\x1ae\xec\xe5\xeaS@\xf1\xcc\x1e\xbf\xfd,T@\x04\x00\x9e=\xc3\xdeS@\x08:8&\xb1*T@\rYf\xc4a\xd5S@\x02\x066\xfd\xbf,T@\xc5\x90G49\xe3S@s\xb8\x82\x8d\r\x02T@\xc5?\xe6\xf5]\xe3S@\x9e\xf6\xb35\xfb\xe7S@\x05\xf1u\xa8u(T@gE\xcd\xff\xe3AT@\xf2\xe4.\xecb\xd4S@b=\xfc\xba\x8e\xecS@a:"\xf6`\x19T@\x90a\x9ciV\xf0S@\xca\xf4\x84\xe9\xe9\xebS@\x86\x86\xa1\xe4_\xd3S@L\xbf\x85\xa7\xb5\xebS@\xa0\x98\xa4\xd1\xdc\xbfS@|\xb4\x0fI\xc4\xb9S@\xf7\xf2D\xfd\xfa\xe8S@q\x0e\x02\xb8J\xdeS@\xf0\xde\xad`{\xe6S@3\xb8B&`\xeaS@S\xc3\x9c\xcc8\xdfS@\xaa\xeb}v\x1c\xf4S@\xd5\xcc`Q\xfb\xe6S@\x81\xe7\x11[`\x17T@\x8a\xa7\xef+\xe9\xe5S@\xcfZ\xbc\xe9\xb86T@`\xef}/\xe5\xe7S@X\xa8\xfe??\xe3S@v\xd1S\xf7Y\xe0S@\x9cY\x8b\xf0y\xe7S@\xc8\x9e\xf7\x1b\x17\x00T@\x04\xa2\xb5\x87\xfa\xe8S@5\xf7\x89\x0fj\xe3S@#\x90FF%\xe6S@l\x9eB,W\xe3S@B\xc8\x01\xd7\x99\xb2S@\xedG\xfb\x96\xdb\xe5S@\x0685\xd1\xf8\xe4S@\x10\x1d\x06\xff\x8c-T@j*\xf2\xbbu\x9dS@y\x96\xbb\xb0\xc2\xa1S@7n\xf90[\x9dS@\x8a\x8e\x06-\xab\x9dS@\xcc\x141K\xc9\x9cS@\xfc,]\xdd<\x9eS@O\x99\xe0\xa9\x1b\x02T@\xbf\xe9\x9a\x9b(\x9dS@\x8e\xb3j\x94W\xf4S@\x8e\xcb\x1d\xa3s\xf0S@\xe9\xe9]`_\xafS@\x87\xd34\xe2V\xf4S@\xd7\xe6\x89\xcb(\xa2S@\xab3\xefF\x95\xa3S@#\xacPlw\xe2S@!\xda \xc6d\xa1S@C9\xf19\x10\xabS@\x8c\x81\xba\xed\x95\xf3S@\x8c\x81\xba\xed\x95\xf3S@\x1e\x1f\xf4\xef9\x9fS@\x1e\x1f\xf4\xef9\x9fS@\x92"\xb8\xd0\xd6\xa5S@\x15#\xcfV\x97\xeeS@\xe5N\x8c\xc8\xcd\xb3S@y\xa8\xe4@\xec\xd7S@\xf5\xc9\x94<4\xafS@@\xfb\x96\x04\x82\xeeS@S\x7f\x1d\x1e\xce\xf5S@jAR7\x1d\xf3S@\xec\xe86\xa7\x13\xd3S@\x08\x9f\x96S\x9a\xf6S@5\t\x1a\xa5>\xafS@\xe7|\x9c\xd1\xf3\xeeS@\xca\x11>/\xe4\xf2S@2\xd6.,\x88\xa4S@\xe7|\x9c\xd1\xf3\xeeS@\xdd-\x93\xbe\xb6\xf6S@\x17Ih\xf6~\xb4S@%%7,>BT@\xe0\xa3\xf8\x95\xa5\xa5S@X\xfd\x8e-:\xf6S@\x05\xad\x985\x95\xd3S@\xa1\xf8\xb1wN\xe3S@\xdaP\xfa\x98xPT@"pQ\xe5\xdb\xe4S@G\xa01\x05\xb6\xaaS@\xd4V\xd9{\x13\xf2S@N\x0c\r\x86(\xf6S@aa`\x19S\x99S@A\x8eW=$\\T@\xb9\xcb\x87\x83\xae\xdeS@K:\x85\n\x04\xacS@\xfc\xf5\xf4\xb8\xf2\xf5S@R;~9T\xb8S@T\x91\xdf\xb3F\xafS@J\xe4\xc9\t\x17\xddS@^\x7f\x8f\xde\x8c\xf4S@\x90\x8c\x91\xdej\xb6S@eX\xfa\xe9\x06\xb9S@\xaa\xeb}v\x1c\xf4S@\x05`\xfa\x86a\xf5S@\x19A\x82\xc3\xc4\xf4S@\xde\x91\x89"l\xaeS@\xcd\x07\xef\x80d\xe4S@\x0bC\x11\xbd^\xf4S@M\x00\x97=@\xeeS@\x9fn\x10\xf2?\xeeS@\x01\xe4gx\xcd\xa7S@p)\xe52b\xf4S@\x87\xd1\x06\xb4\x0b\xf4S@\x0b$\r\x83\xea\xf2S@\x0b$\r\x83\xea\xf2S@\xaa\xb7\xd5\xe2\xbc\xf3S@\xb8\xac\xa0\xe3x\xa9S@9\xb1\x08\x07c\xbdS@\xaah\x04W\xb3\xa9S@\x13\x99q\x8d\xca\xa9S@\xa4\x99\xf4/\xa9\xf2S@\x80\x9c\rEh\xe1S@\xff\xa8\x0c\x01.\xeeS@\xc0\x136\xd4\xf4\x1dT@\xc1\xbdq\x99\xe5\xf0S@\xa5o^\xbd#\xe1S@\xeb7\x18s\xe0\xf1S@\xc5\xb3\x8f\xb0\xec\xecS@X\xdfw\xff\x05\xedS@$\x96\xe0K\xfa\xaaS@\x7f\xe1\xad\xdaA\xa2S@\xed\xb4\xe5zI\xb7S@x\x9a\xb6\xf7\xf2\xe0S@N(>\xc7\xce\xeaS@\xd1$\x8b,\x1d\xb3S@s\xc5\xfa\xbbp\xb7S@\x1d\xe0\xcf\x06\xdb\xebS@\x8c6\xd9Ym\xedS@8\x81\x07fD\xd2S@\xb7T\xe2\x89J\xfaS@\x0eV\xa7\t+\xa9S@\xc3A\x87\xc8\x8a\xf2S@gI\x94\xc4\xa5\xebS@\xb7T\xe2\x89J\xfaS@\xd5o:\xd7l\xebS@J\xef"x\xb3\xe9S@\x1c\x86D\xaby\xe9S@\xf4\x0c\xa4a\x08!T@\x9c\xca\xf3\xe0\x9e6T@s\xa68;\x00\xf1S@\xf5\xb4\xfd\xbb\xa9\xa7S@\x14\xe1\xfe\xfaS\xf0S@\xad^5\xa2\xdc\xeeS@\xab\xf4\x0f\x98\xf7\xe9S@Ex\xf24\xd6\xeeS@o\xba6\n\xb3\xcaS@\xcd\xe2\x0c\xe3\x08\xf0S@\xb8`N\x88\'\xf0S@\x14\xe6\xafy\xe1\xbcS@\xa8a\xa9\xad\x1d\x9bS@\xa9E\xda\xa3y\xf1S@lx?\x03\xe7\xf1S@\xf0*\\\x07j\x97S@lm\xed\xc0\xca\xf1S@V\\\xa8\x8c\xca\xddS@\\i\x90rc\xe0S@d\x84\xda\x8d\x02\xdaS@v\xffxAI\xf1S@*\xd7\xb4\xc4\x8b\xc8S@S\xab\x90\xbf\xf2\xedS@\xcdy\xd2\x81\xff\xedS@/\xff5L\x1c\xf1S@\x12\x8b\xc7\xd4\xb8NT@l\x87\x88\x9e$\xedS@Y\xdb\x94\xeb\x8c\xc7S@lEPui\xc7S@\xaf\x10\xe7\x8e\x95\xc0S@[`8\x9a\x01\xa5S@E4\x95\x02\xb0\xc7S@\x17\xd8f\x13%\xc2S@\x89\xae\r\x0c\xbb\xebS@\xe7\xc0\x9b\xf9\xfa\xd8S@\xceS\x9f\xb6\x8c\xe8S@\xf0\x81\x02i.\xd4S@\xb0\xff\x85f\xc6\xa3S@\x92D\xd8\xdd\xb3\xa4S@\xdb\xaf\xea\x02\x10\xc4S@1\xfd\x1d\xe8\xd6\xeeS@\x97k\xe2\x05\x92\xeeS@\x12F2\xa5v\xe8S@\xd6*\x89\xb9\x0b\xc7S@7\xf2_A\x8a\xefS@\xce\x1bD\x98s\xabS@\xd9\x16"\xe1\x8b\xd3S@F\xc2\xd4\\\xa5\xa0S@H\xe6\x93\x14\xa7\xeeS@\x87o\n\x84A\xc2S@\xa3o]\xf0\xf6\x9fS@\xbb(\x8e\xc4\'\xeaS@\xf4.\x80\xbf,\xcaS@]{L\x93\'\xe3S@\xf0\x08Jr\xfd\x1aT@\x0f\x98\x13`\x0c\xedS@\xf1\x024G\xf2\xc1S@\x10\xf0\x080\xd6\xedS@\xe3_12\x87\xedS@\xa9\xee\xdb\x8bp\xc3S@\xf3\x8f\xabt\xc1\xebS@\xfce\xa6\xc8\x1f)T@\x07w\xf7\'\x17\xd1S@\xec\x10\xaf\x8b\xf2\x15T@\xcdY\x89\x1c\xb0\xc3S@b\x9f5sr\xebS@\xb6\x0b\x93r|4T@\xed\x82\xe9\x9d\x89\xebS@\x16c|a\xdb\xc3S@\x12\xfd\r0\x89\xedS@\xa4\xa5M\xa2\x00\xf1S@"{bU\xa8\xdaS@KL\xf5\x17\x86\xebS@\x06n62I\xedS@a\xea\x05bT\xeeS@\xd7K\x93\xe6\xdc\xc3S@\xcbx\xbb\x02\xce\xf0S@,\xca\x04\xa3i\xedS@\x0f\xdfbv\xb8\xccS@\x1f\x8e\x1a}_\xe2S@\x16IOa\xfb\xebS@&w\xbb\xe40\xecS@\xbd\xb2\xe5\x02)?T@v\xa5\x96\xca4\xe2S@\xbb\x18\x93\x06\xb2\xc4S@\x8a\xe5\xa7\x90\x8e\xc5S@\xa8\x9a!=\xfc\xd9S@\x92\x93\xe1\xec\xcf\\T@\x9f\xa0)q{\xe6S@d\x99\xd4\x8cN(T@<\xc5\xe9cUnS@\x88\xb9\xce\xb7\xed\xebS@\x99\xb0V\x9c\xfb\xebS@{+\xba2[\xebS@\x90\xa8Y\x08\xd1\xb4S@\n\x14\x8a\n\xe2\xe9S@\xc0\xb2\x12\\\xf7OT@\x15\x88`\x0bJ\xf0S@\xa3?xX\xff\xefS@el\xc8k\xa3\xd7S@N\xca\x999a\xeeS@\xcd\xe5N\xf7\xcd\xc5S@\xa2\xef\xa9\xe6\x85\xcfS@L\x8a\xf7h\xe5\xe2S@\x10\xdb!Y\xf1\\T@\x10\xdb!Y\xf1\\T@\x9do%\x06\x90\xebS@\x8c\x93Q\xe2~\xe8S@\xc1\x02B\x05j\xe8S@=v\x1c\xc9W\xc3S@P{\xb8|\x98\xb6S@\xa46\x8ar\x14\xeaS@\x8d\x05\xc3|0\xc8S@\xd7\xf3\x05\xdf\x81\xd6S@G\x17\xcd\x98\x0f\xb9S@\x0fg[0n\xe8S@Ta\x07\x97O\xebS@\xd5\xad\xa8<U\xd3S@\x035\xeaX\xf0\xcaS@\x1c\xb9Z\x89\xc9\x18T@\x84\xc7!9\xfc\xc8S@\xd8\xa0Sp\n\xdbS@\xd2\xc2\xdf\x10R\xdfS@\xdd\xf3\xd9\xc9\xa4\xcbS@=\x90\xb4\xcc|\xe1S@\xb6\xe1\xcc\x9f\xcf\xc8S@G\xdc\xeeG\xb4\xd3S@\xe9\xf6\xcfG\xc5\xb9S@E:\xf6A\x80\xe6S@\x19\xad\x00\xe9\x18\xeeS@\'\xa2\xa7\xe5D\xe9S@\x80f\xe3pa\xcbS@\x9a\xff\x03\xe5L\xc9S@\x85\x85(r\xf8\xe4S@\x19\xf06g^\xd7S@\x10I\xc4\x01(\xc1S@]\xe6\xb7\x7f\xdc\xc9S@\xa0\xb4\xdd\x9f\xae\xcbS@\xb9-\x90\x1a0\xe0S@p\xd8j\x87!\xeaS@\xa0\xb4\xdd\x9f\xae\xcbS@o)\x0cD\x93\x02T@\x8d\x844\x08\x86\xd5S@\x12|\x85\x05p\xc2S@0\xf7\xc9\xe4\xbf\xdfS@\xc0\xa3\t\xe4\xb4\xe9S@\xb1[\t\xa3\xff\xd4S@%\xf7\x17\xea\xe9\xc4S@I\x9a\xa1\x13\x9b\xc0S@\xe9,Io\xdd\xbcS@\xcbg\xb1V\xb34T@\xdf\xf3#F\x0c\xccS@W244\xd4\xcbS@q!\xf4\xd2R\xcbS@\x14Gr\xcbg\xcbS@\xf5nP\x86\xf2\xe5S@\xd8\x96\x9a\xe1o\xecS@\x84d\xe5f\xd1\xd5S@g"\xbb\x9f\n\xe3S@l\xae\xfc@G\xceS@0n\xfa\x0e\xc9\xd4S@0n\xfa\x0e\xc9\xd4S@\xbb\xd2\xac\xde^\xd5S@\x1aa\x89h\x1e\xd5S@\xb0|O<a\xecS@(\xbf\xe8CI\xceS@=)\xea\xf7_\xd5S@\xe4\xbf^ \xd6\xcdS@\x10\xe6\x89H\xbbKT@3\x0e\xd9Uc\xecS@\x93\xb4N\x85q\xdeS@(\\2\xf5\xa7\xcfS@F^;\xd2U\xd6S@\x1f\\\xd7\xfb#\xd0S@\xce\xa1\x1d\xe0Q\xd6S@\x8fc~\x80\x02\xcdS@\xc5\xb0\x85\xbe\x07\xcfS@\x8f\x91\xd3\xf4t\xd2S@y\xca\xb5\x08y\xcfS@\xaeU\xaa\x9f\x84\xb3S@\x8a0\xe4\xe5F\xcfS@\x99$E5R\xcfS@V\'\xc7\nz\xd8S@\xd0\xfc\xb9l\x16\xe5S@\xff\xd8\xa0(\xa5\xcfS@\xb4N\x84pY\xd8S@\xa5\xe9\xb6,\xf5\x1cT@\xe7\xeb\x85-I\xd4S@~\xd2\xa8\x11\xe7\xcdS@\xc3\x11\xc7kp\xd0S@\xeb\xbc\xb5\x08L\xe4S@\x11i8 \xa1\xd3S@\xee\xa9\x97\x0f&\xbdS@|n\xdet\xef\x1cT@\x86v=qE\xe4S@\x90\xe3\xce\x95\x87\xe4S@\xee\x0b\xdbh\xdc\xb7S@\xfa\x8au\xdb\xdb\xd9S@\xbb\xda7\x82\x07\xe4S@\xdd}-\x02\x96\xceS@\x11\xc8\xd7\xc8|\xceS@\x83\x08LRs\xceS@\xbed-\x89\xc1\xceS@@w~\\\xff\xe3S@\xf3\xeb1w\x93\xb3S@\x15\x8c2\x82\x8e\xe4S@]nK;\xa9\xb7S@\xb7\xedC\xb7\x8c\xddS@\xaf9\xd7uz\xe4S@\xaf9\xd7uz\xe4S@\xb8\xc7\x9a\xf8)\xebS@\xd7PmF\xbd\xeaS@\xc9|v~S\xdaS@\xe6\xa6V\xc5\xdd\xe4S@\xd3\x91\xf7\xca\x04\xd2S@d\xb8\xa9\x8b\xaa\xd0S@\xcb\xb1\xde\xdfw\xd2S@)\xc254A\xc9S@\xbf\xfep\xb3Q\xdbS@"e\xe5a\x9a\xd5S@ \xad\xfd\xacY\xeaS@L\xc6K\xd3\x9a\xe5S@ lV\xda\x06\xd3S@\x96l2{\xde\xd1S@$\x94\xb8\xf1\xa5\xd1S@\xf1\x17\x1d\xd1\xf2*T@E\xba\xc6\xac\xc7\xd2S@,R\xcb\x18\x85\xd2S@\xa4\x8b\x90&\xc1\xd1S@}\xbf\xc0\xecr\xdcS@>\r\xab\x80m\xd3S@\x04\x89\xf1!\x96\xd2S@T\x18g\x8as\xd3S@\x81\x11O\xd0K\xc8S@\xc1o4\xf4P\xe5S@\xbe@\xea9\\\xd3S@\xcd\x1d\xe6\xb2\xae\xe9S@E\xec\x9d\xe7H\xe6S@\xa2\x8b\xc1\xdbI\xd3S@\xfa\x9f\x0f\xf4\xf7\xdbS@CZ\x91&\xdf\xd2S@\x88\x16\tp\x99!T@\xdfR\xb1\xab\xd7\xe3S@\xba\xccM\x9c\x93\xbfS@-\x08\x9e\xf1\x04\xe5S@\x94\x12a:-\xdcS@i\xdaNmg\xdfS@\x00\xaa,h\xcc\xb8S@\xa8\xc1P\xcf=\xddS@:/A-v\xdfS@\x85\x0f\xa1x\x83\xd6S@\xc6\xbb\x1b\x89[\xd6S@\x88W\xf3\x9b\xd9\xbcS@h\x87u\xf65\xe3S@\xe7\xaf\xc5\x89q\xe7S@\x95\x8a\x11 \x80\xe7S@\x17:2\xf5\x07\xe0S@zE3\xadN\xd4S@\x822=\xc4X\xd2S@\x11B"\xf9z\xd6S@\x95/1\xfe!\xd4S@\xcd\xfb\x85\xb3\xe3\xdaS@\xae\xcawN+\xdeS@_y\x9fe\xd3\xc4S@b\xbcl\xf1A\xcaS@\x93hn"\x06\xd9S@\xb7\xc6G\xb6M[T@_y\xfexC\xd4S@\xe9\xa9b\x1f\'\xdcS@.Z\r{\x89\xbdS@\xdfa?\xd3\x97\xb9S@\x96\x80\xe0E\xc2\xe1S@Y\xfc\r*u\xd6S@\xaf\x16\x01,)\x16T@\xb8T\xf8k>\xd9S@\xbdZ\xa8_\xf3\xbdS@GbV6S\xceS@\x9c\x1d5\'\xc0\xc0S@\xb2\xc7\x18\x02dKT@\x85\xf5I\x94(\xdfS@\r\x14\xb0\xf7\xcf\xc5S@\xcd\x1c\x1d\xc4\xa9\xc5S@\xf7\xdaf\xed\xce\xd5S@\x00)G\x8at\xd0S@\xbcz\xb47\x13\xe7S@w\x8f!\x8e\xf8\xbbS@\xf1U\x13\xcd\xfe\xcbS@\xa0"\x97\x0c\xe7\xe3S@\x1f\x87\xfbY\x14\xc6S@\xa3\x11\xd4\x19\xfd\xbbS@\xc4\xf9\xf3\x95\x04\xd1S@\xcd\xfd\xcf\xd3\x01\xc6S@\xe7\xc4\x03\xf5\t\xe1S@\xaeb\x89\xe7\xbc\xddS@$\xda\x12\xcb&\xc6S@\xe4Ekp\xff\xe6S@\xfa\xfd7\xbf\x0c\xe3S@\x8a\x98\x89\xc9\xa4\xdfS@t.\xd2\xeab\xe3S@\xeb\x8c\xbc\xd1\xe0\xc5S@\xc6\xee\xd2_\x96\xd7S@#n\xceb~\xd7S@@\x1a\x03J\x8b\xe2S@\x8fz\x92\xdc\xe4\xe2S@B281\x94\xd7S@\x0b\xd8\x8f:q\xe2S@\x18U\x15\x82\xe8\xe2S@\n\xf7Gw1\xcaS@\xb1\xf3Z\x01\x97\xe0S@?\x7fkC\x16\xe3S@Tf\x94\xce\xcc\xe2S@\x80\x93\xce\'\x80\xd7S@S\x08\x8b\x88[\xcaS@\x00\x1b}\xd4\x17\xc9S@O\x17\xa9\x19\xa1\xe1S@\xc9\xdb5\xf4(\xe2S@T\xb1\x10\xb4\x1b\xe0S@h\ne]\x87\xe1S@L6\xad\xa6Q\xd8S@\xf9\xc3\x83\x02\xae\xb6S@\xdc=C\xd5\x0b\xd9S@\x02\x04\xf896\xe0S@"Q\xe5\xb8\xee\xc5S@1\x1f,\x1fF\xdeS@C\x8e\x93L\x14/T@\x98r\xc0\xd6\x91\xd8S@\xd8\x0e<g,\xe2S@w\xbf\xa16\xbf\xbaS@\xc8\x1f\xe8\xfcU\xe1S@s\xac^W\x97\xe1S@\xf8\x13\x88\r;\xe6S@\xc0+\xa7\x98M\xdcS@UqV\xd5\xf6\xd8S@L\x1c\x01\xd0\xd1\xe1S@\x08\xa3f\xffO-T@RJ\xf4\xc7\xa6\xdfS@\xd4W\xcb\xfb\x86\xc7S@\r\xe5\x9c\xa5U\xc8S@\x1f\xd6\xd5z\xb4\xc4S@\x86\x9a>hy\xe1S@\xe35\x11\x92\xe0\xe2S@\xf4\xbd.\x96j\xe3S@\xfeq\xc0\'A\xdcS@\xd97]\xe3F\xd9S@\x04\x07\xa3\xea\xc7\xc9S@ }U,\xaa\xddS@\xf1\xd7\x9fL\xf7\xdfS@\xcdF0I\xee\xdfS@%\xea\x81\x81u\xdfS@svhX\xbc\xc8S@$\x9ax"^\xd5S@\xc7?j4U\xe1S@\xfb6\xfc\x1fN\xe0S@GQu1H\xd9S@\x84\xf5\xe3\x9f\xbb\xc6S@\x1d\x93~3V\xe1S@\x0b|\xe9\xb0c\xe2S@H\x1a}\xf8,\xe2S@\x17F\xf5MF\xddS@\x17F\xf5MF\xddS@\xb5\xfa\xe7\xfa8\xe0S@q\xe2?\x05\xe9\xe2S@\x182g\xa6J\xd4S@\x8ar6\xfa\xd4\xe2S@\xc6+~b\xd2\xc1S@\x94\x95\x86\xa3\x04\xf1S@\x17X\x86\xcdG\xe9S@s\xa4\xec\xfa/\xedS@:\x02\x08LZ\xe3S@/\x80\xa1\x87H\xc5S@\xbb`\x87\xc5\xfa\xecS@\xff\x98\x91<\xa3\xedS@\x1a\xd3y\xf7\xef\xdcS@\xc5\xc4\x1cO\xc2\xb3S@~\x9b:4\x87\xe2S@\x0c\x95x\x121\xa9S@\xb8_+\xd7\x05\xebS@\xf3v\xe8\x88J\xd7S@-YH!u\xe5S@\x9b\xb5\xd7\x95\x02\xcbS@\xcc\xeez\x86\xe2\xeeS@\x9e\xee\x1a\x8e\xfa\xccS@j\xb0%>\xa2\xd3S@\'z`\x80l\xeeS@\x84\xbb\xe7\x98\x96\xcfS@\x0c\xbeG\x1fI\xd6S@\x84F\xcbz\xf4\xd6S@\x97\x94r\xc6)\xecS@F\x8ee\x83P\xd7S@\xd9c\xd7\xbc\xdc\xcdS@5\xeco\xf3\xae\xa9S@\x834\\O\x8d\xf5S@\x98\x07ZO\x83\xe6S@\xbd\x156\xaeE\xcaS@\x16\xc3\x8dN\x7f\xdeS@\x0f7N\xd6\x13\xcbS@r\xd9\x0c>\x1a\xd5S@n\xb0\x0f\x9f\x99\xdaS@\x05\x80\x83\xec\xb6HT@\xbf[\xcc\r\x17\xcbS@9\xa4O\xf1\xce\xc9S@%H\xc2G#\xdfS@\xb4\xd3\x9a5I\xbfS@\xb4\xe1\xa0\xc61\xd1S@\xc5\xa5\xef]?\xd7S@\xf9\xbf\x00W\x0f\xd3S@\xcb\xbc\x95!\x9b\xc6S@!\x10+\xcf\xac\xe2S@\x14\xd9\xb4\xf1\xc4\xa7S@NC\xeaS\xed\xd2S@\xb8z\x11\x15W\xf4S@\x8b\xef\x1ad\x1b\xf4S@\x1a\xdbq\x95\xdb\xdaS@\'s]3\x97\xa5S@\xbf"Cy\t\xd1S@T\xf3\xc8E\x88\xa9S@6\xf2/\x06\x88\xaaS@:\xd8\x8d\xaa3\xe7S@\x8a\xf6\xa4miDT@\x1d\xbc\x16\x9fM\xf4S@\xc2\xd0\x89\xb4o\xdeS@O\xf2k\xe7\n\xe5S@\xfde\x14\x98\x1a\xe6S@!\xdd:\x18\xd5\xe1S@\x15\x8e\x1d\x042\xccS@\xefg`D\xa2\xb9S@s\xa0N\xf9Q\xb5S@\xf2I\xee\x19\xf6\xb9S@\xc3\xb9\x92\x91r\xd3S@\xf4Q \xdf\x0e\xc5S@\xb3\x8c8\x94V\xb6S@k(f\xc3\x18\xccS@\x1b\xaf\xe1X\x97\xefS@R\x88{\xeen\xf4S@\xe7\xf4\xfb\x1b;\xf5S@\xd0\xde\xb0$!+T@\x0c6B:\xd1\xe1S@\x96\toM\xe8\x9fS@\x04b\xe5\xb9H\xf5S@\xb9\xabNh"\xaaS@\x1a\x9fCh\x1d6T@LRK\xb8\xc5\xd7S@\x98=Nq\xf4\xd5S@&\x07\xbc\xe4\x9c\xb7S@\xe5\x8f\x921\xfe\xaaS@C\x11 }\xa2\x8eS@t\xb9\x98,\x94\xf4S@\x1cf\x84Hv\xf4S@\xdag\x12\x1d=\xe0S@\x1e\x88\xdbQ<\xd4S@R8q\x96\xd4\xbfS@a\xe0\x88-a\xd6S@+\xe5\xbe=\x02\xe0S@\xf7Z|\xc8\\\xa3S@b\xad\xba\xf4,\xc8S@A\xb5vO8\xa9S@\xb5\xd4\xdd\xf1(\xccS@X [\x9f\x0c\xbcS@\xd1d\x07\xf4\xfc\xb4S@K\x98,\xcd\xd85T@{X\xd9\xae\xfe\xe3S@"\xef<\ti\xf5S@\x1c$M[\xa1\xb6S@\x07\x01\x9c#\xc1\x9eS@\xcdm/\'\x90\xddS@\xc1\xe6U&\x93\xf1S@\x16\x87\xacb\xbf\x9dS@rO\x08\xde\x87\xb5S@!Z`\xa7Z\x99S@\xdc\x11\x93\x16s\x0cT@\xe51T[\x83\xa8S@C&8\xf0\x17\xf6S@\x12\xef\xf8ay\xf4S@\xfbe\x8a\xddW\xe6S@M\\O\xb3{\xa8S@\x10\xbcI>/\xd4S@L\x1c\xc6\xa6\xd6\xe9S@5\xae\x1b\x1f3\xe3S@aS\xd2a\xc9\xa7S@5\xae\x1b\x1f3\xe3S@\x96\x14\x81\x06]\xbbS@\x88\xab\xb4uN\xe6S@\x9a\xb5\xf2\xa2\x83\x8fS@\x8eG\xa0\xa9\xb3\x9dS@\x10\xb2\xa2\x08\xda\xa7S@\x99.\xce\x12\x1f\xa2S@\x82\n\xa7\xdb\x07\xe3S@Y;\x8a5\x12\xa2S@\xf4\xb9\xcfUu\xa8S@\xee\x99\x07\xdc\x92\xf4S@d\x95\x1f\xe9>\xf4S@\xce`\xe2H\xa6\xd0S@\xb9\xbd==\xc3\xdfS@_u\x9d\x15\xe9\xd3S@\xce\xbf\x1eb;\xafS@\x9f\xed{\x12\xeb\xf5S@<\xc4\xe7\xf8j\xadS@\x83\xe8sl\x85\xe2S@\xe0\n\x97\x01d\xe4S@N\xfemU\xc0\xa9S@^\xe0e\xf8O\xe4S@\x0c\xd7\x0c\xfd\x0b\xaaS@\xd5\x92\xf4\x7fn\xdaS@\xc0\x81\x02\xd9y\xe0S@\x9dd\xdc\x15k\xd6S@\x8e\x85\xdf,\xce\xf5S@\xcdsrnh\xd6S@\xd4\xea\xe0W\xc5\xf1S@j\x04\x9d\xcdK\xd7S@Z\x93*3\xa1\xe1S@<\xc5\xe9cUnS@\x97\x9e\t\xbdj\x91S@\xa0\xc3\xba3N\xdfS@\x98\xedY\xe8%\xe6S@\xce\td\xecd\xdfS@\xa1zo\xbcI\xc5S@\xf3\xa4o\xd9\xe7\xf1S@\xbfP\x86ij\xcaS@}\xec\xbc\xe5\xfa\xb6S@G\xeah\xa5\xd5\xd3S@\x0cq\xb2\xa3\xc7\xdaS@\xb9\x86\x84\xa9\x8b\xdcS@\x01\x94\xb3\x0ck\xb6S@\x0c\xf7\x14\xc2I\xcaS@FS\xf6\x0c\xe5\xe7S@\xe7Z\xec\xf5<\xa2S@\x1f\x8a]\xe9\xd7\xe4S@\n\r \x897\xf6S@&l\x1e;\xfb\xe3S@\xd4V\xd9{\x13\xf2S@\xd4V\xd9{\x13\xf2S@\x1f\xb05\xb1\xf2\xd8S@\x14\xd3\x96&)\xb7S@\x97\x03\xb9F\x98\xe1S@\x88\x1buf)\xe2S@\xdf\x83\xeb\xfew\xebS@!\x02\xf0C\x86\xd3S@\t@O\xea\x18\xb3S@\xffh\xb7\xe2S\xc8S@r0\xa2\xa9%\xb3S@PCf\t\xf2\xcaS@=F<\xa4\xa9\xeeS@\x17\x16Tr\xda\xf6S@\xc6\xae\xe3oM\xdeS@\xbf\xabxr+(T@\xe1\xfbj\xe7B\xefS@\x19\xd4i\x99H\xe2S@#\x04\xc2GM\xf3S@\xf3\x03`\n:\xf6S@5\xb9\x18\xc5`\xf5S@$\xb6\x84\xaf^\xf3S@\x94&I\xe4\x8a\xd3S@\x91$\x15\xc3z\xe7S@\x92\xde\x9fqr\xc9S@\xdf\xe2\x0c\xc7\x89\xe2S@\x11y(c\xfb`T@|C7I\xb6\xabS@.$\r\xf4e\x9dS@T\xe1\x80\xf2\xcc\xd0S@\xd83\xbe\xa2G\xcaS@\x88\x02\x84\x99\x18\xe3S@\xbd\x99\xd8\x85\xe2\xe1S@\x80#\xe1\xf80\xedS@\xf7\xd3\xba\xc9\x13\xf4S@\xcc\xd2Y\xd3\x03\xbbS@fg6[\x8f\xc5S@{C"Dp\xa3S@\x85\x8b\xa2V\xbc\xfaS@\x85\x8b\xa2V\xbc\xfaS@\x9cWx\xe7H\xecS@v\xa8D1\x0c\xedS@\x9a\x9b\xf4\xa3\x01\xc7S@n9\x8a\x9e$5T@\x81M\xa1\x05\x17\x9fS@\x10\x98\xf7g\x84\xbfS@\xd3\x16\xc9\x16\xb2\xefS@\xd0\x96uz\xf9\xc4S@l^K\xcf\xd4\xedS@\x89z\xb6\x04&\xf7S@\xbb\xf4\xe5+\x0b\xf6S@\xbf/6\xcem6T@?,\xf3\x99\xa3\xbcS@\\3\xcba\xd8\xd6S@?\x06\xef\x0f\x9f\xd8S@9u\x8f\xef\n\x9dS@\xe2AQ\xf4\xd5\xe1S@\x9a?b\x8d\xbf\xa1S@\xb8^\xf1\x88i\xd3S@\x85\x0f\xa1x\x83\xd6S@\xdftj\x07\xb9\xd8S@\xf1>\x98\x91\x05\xe3S@\xab\xfaj\x8a\xf1\xebS@\xaaw>\xdd{\xb1S@-\x08\x9e\xf1\x04\xe5S@\xbe_\xac)\xd1\xe3S@%;\xd4X\x9b\xe0S@\xf9j\x9f\tk\xbbS@\x1a\xa8\xa0k\xb7\xa8S@\xa7){\x08\xb3\xe5S@[\xbbd}\x13\xdcS@Q#\xa0\x04h\xe8S@4\xb2"\xf2h\xe3S@\xf0(\x03\xf1o\xebS@\x86\x94\x12\xd0U\xecS@\x1e\xfbq\xff\xfa\xdbS@N\xddEnV\xbbS@P\x96\xc5~\xc4\xd9S@\x9e\xfe\x0e\xb4\xc4*T@\xe2\x89\xce\xc1?\xddS@y\xc6\x01\xbb\xa1\xc7S@\xd2\x90\x80\xe4\xcd\xeeS@\xe9%clj\xeeS@{$G\xac\xea\xd9S@\x0b\x8a\xa3b_\xd9S@\xeci\x8b[\xfe\xd2S@\xad7\x81\x8a#\xc2S@kO\xf1<M\xf1S@\x84\x9eR\x14\x80\xd5S@\x0b\x8a\x827\xc8\xc5S@\x8e|\xb8\x0e8\xacS@\xa8\xa8\x8bjq\xedS@s,o\x86\x91\xb5S@\xab\xdf\x01)\x8a\x9cS@\xd4i\xcca\xc5\xc1S@\xcf\xc03\x9e,\xecS@tw\x00-\\\xecS@9\x00\x9d\xc1\n\xf1S@\x0c&\x94\x0fd\xdfS@\x98\xc3\xc5\x0f\x04\xd3S@\xe8\xad\x9a\xd6\x91\xa2S@\x88\xf7\xbc\xed\xca2T@I\xc2\t\x8dK\xedS@O\xe1\x968\xbf\xc2S@\xd6\xa7\x8f\xf1\x84\xbdS@\xd6-=\xb0\xa0\xf6S@kg\xf5h\xe2\xf2S@\xc1\xa4\x9a\xb2.\xd4S@\x18\xad\xa8\xd7\x05\xc7S@4\x8f,<\x15\xe7S@\x87\xaa\xe4T0\xecS@\xf9\xc0\xba\xeeJ\xddS@P\xd9\x0b\xb3N\xe3S@}y\xab\x849\xd9S@\t\xdd\xdc\xf1\x97\xbfS@\xa0\xa7\xe3\x8d\x858T@\x1bpno\xbc\xc6S@\x1d\x04&\x8a\xfe\xebS@P\xd9\x0b\xb3N\xe3S@\x0b$\r\x83\xea\xf2S@{\x0f\xce\x9e\x16\xadS@\xa9\xfblF\xcb\xb4S@vp\'\xc7K\x1eT@\xe1\xd8L\xaf%\x16T@\xad\xce\x08\xb5\xd0\xa7S@+x\x1e\x0c\xbc\xf5S@y\xe0\xac\xc7U\xe2S@\xdc\x81\x98R\xcb\xe8S@\x10\x82\xe9&\x1a\xadS@\xde\xda\xdb\xc7A\xadS@]\xf1A>d\xe7S@F|\xb4\xcd\x9d\xd6S@B\xd6\x90\xb7\xee,T@\xfc\xa8\x13k\x07-T@\xfbt\xd0\x07E\xc1S@$\xa0\xea-\x10\xc8S@p\t(> \xc5S@\x0c\xa0\xe3=\xa5\xc4S@\xa9u\xc5u\xe9\xc3S@\x06\x911\x9c$\xd3S@\x9f\xa0)q{\xe6S@\x02k\x80[O\xeaS@\x98\xf2$\xecb\xedS@Y\x8fr%\x01\xd9S@\x06\x9d\xdbr\x96HT@\xc3\xb9\x92\x91r\xd3S@O\xfb/\xdbm\xaeS@\x9ey\xaa\x064\xf3S@\x98=.\xfc|\xf0S@h\xd1\xb4G\xb9\xf0S@\xa2\xdd\xe2H\xcd\xe2S@\xdc\xf6Q\xbf;\xa1S@\xf5\xc3#\xcc\x8a\xc9S@8\xc8\xd5\xaec\xd6S@\xa3\xe3gH=\xd7S@\xa6\x9b\xcd\x0c\xd3\xe5S@\x16L\xe4\x87\xc4\xd2S@\x7f\\\xbf\x18\xd0\xc1S@\x7f4\xfe\xa9\xf7\xddS@UaM\x86\xca\xcdS@\xdcnr1\xeb\x1dT@K~\xa6\xcb(\xe4S@\xd8\xce\xf7\xdf\xf6WT@`\xab=3\x19\xe8S@\x1f]\xc4h\xe6\xe2S@\x15N\xc9/\xc8\xafS@\xcd_c\xb2\xec\xe0S@Sn\x17\xda\x14\xe2S@g\xfb\xdb\xab\xd6\xc0S@\xd4\xc7\x98OR\xd3S@\xa3\xd3\xbe\xb9;\xc2S@\xce/\x1b)\xc0\xefS@\xf0<\x1a\x89T\xd4S@(\xd5\t\xb1r\xd0S@\x9b$~\xe3\x08\xcdS@Y\xc4\x96L\xee\xd7S@\xe1\xc0\x00\xa2\xe6\xe2S@5\xa6^\x80\xe2\xd9S@\x14\xc1q\xa9G\xd4S@\xd3\xcf\x8d\x81\x7f\xc4S@\xcb\x0f\xd8Q\x0c\xc6S@C@\x0f\xf5C\xe0S@\x9f\xe9J\x91\xe8\xc1S@*\x9f\xfcz\xdd\xc5S@QLY\xdc\x15\xcaS@\x19l@4n\xb1S@\xc9\x1a\xff\xbd\\\xa4S@7Qn_\xa1\xc2S@\x19L\xf7\xd7t\xc3S@\xa0i\x8c\xd4\xfe\xc2S@\x8e\x81\xda\xa7\x89\xceS@5\xbc\x86\xdb]\xe1S@#\x86Y\xc5O\x9fS@\xa1$\x8f\xed\xf3\xc2S@\xb2B\x8ek\x9d\xefS@)\xfd\xa7\xdc\x9d\xe2S@\xd1\xc9G#\xf5\xdfS@\xebz}L\x15\xcaS@\x89ics\xc7\xd0S@\xbaM\x94\x8dm\xc1S@j\xd7\xde\x96\xf8\xd9S@\xad\xac\xbe\xb1\xf6\xe1S@\xb9\xa6\x97p\x04\xa1S@\xe4g\xad\xee\x80\xeaS@\xf6\xadFQ\x87\xc3S@3\x12\xf1\x8b\x80\xd4S@\'[\xc6K\xe2\xebS@\x98\xde\xb6D\xda\xc3S@\xf1\x86/\x93\\\xadS@\xe4Wq\xab\xc8\xdfS@0K\xbc\xf51\xc4S@p\xe0$\xb9<\xdcS@w\xf0\x81\xcb`\xc3S@\x7fI\xcc4\\\xdfS@\xf7\x1a\x82\x80\xe8\xc3S@\x04\x8c<t\x1c\xedS@\xe9\x8f8\x98\xbc\xebS@F\xcae\xfd\xb0\xccS@\x1c\x06\x14\xabj\xe1S@\x98\x1f\x00\xda\xe9\xe5S@\t\xd1/\x98\xcc\xc6S@?\xe9o\x9b\xb5\xc4S@\x9c}\x88;\x89\xe8S@{\xe5\x91\xeeN\xe3S@\x93\xf5\x9d\xd0\xe4\xe1S@\xb9\xfc6\x1c\xff\xedS@P\xfe\xe0[\xd9\xb4S@J{\xd5\x1b\x00\xebS@\xf0{\xb7\x89\xbd\xccS@)\xfd\xa7\xdc\x9d\xe2S@\x8ew\xdf\xeb\xf6\xd8S@\xefF\xa9\xe0\xcc\xe3S@\xe6\xe9\x9b\xc1\xdb0T@\x02_p\x1c\x0f\xeaS@ \xc3RQ\xfa\xe0S@:\x111\xa0>\xd2S@\x9e\xbb\xd3\xf1\x03\xedS@OGZ\xd0\xe5\xb8S@\xe3\x13\x9f\x05N\xc8S@\x8fEC4P\xf0S@\x97}_\x04\xdb\xccS@\xe3\xc8\xa3,\xe7\xe0S@:wN.N\xe8S@\x90\x92\xa9\x86]\xebS@\xe8\x16D\x91\xb4\xf2S@$]fs\xd2\xf2S@\xaf]\xf5L"\xe0S@\'\tE~\x86\xdfS@\xfe]\x13\x99\x8d\xd2S@U\x0f\xa3\xd8\xd3\xeeS@\r\xe0\x14p\xdc\xc7S@\xe6O\x0er4\xedS@{\xb0\xd8\x10\x1c\xd3S@\xa3fl\x11I\xdfS@\x9d\xb1X\xb9\x90\xd8S@!t\xa7R\t\xc6S@\xb9Z\xae\x90Q\xeeS@\xf8\xf4]?\xa6\xa0S@8\xd5\xbf5u\xc7S@e\xbd\xc0]i\xc6S@V.\t\x85\xa3\xf3S@\xc1/\xac0j\xe8S@\x11j\xda!\xc9\xe9S@\xd5\x95U4\x97\xdfS@\x83\x8d\xca\xa1\xa8\xabS@\x8a.[\x8a\xf2\xfeS@e\xc1\xce\x18\n\xe8S@\xc3\xd5\xa9"\x87\xe5S@\xa7\xd3\xb7\x9f\xf9\xddS@\xef/U \xa2\xdcS@\x082*\xf00\xceS@\xa5\xf2`1\xa3\xefS@\x9d\xb1X\xb9\x90\xd8S@\xcf\x13\xc8(\\\xe3S@\xb7*a\x97\x97\xf1S@\x820\x1b\xed\xcd/T@\xd2N\xe1;\xdf\xe1S@\\+-\x13*\xd2S@<i\xbd5U\xd2S@V\x95\xff)\xa9\xcaS@\xf5;\xccK@\xb6S@\x18\xc6\xc1\xcdr5T@B\x9b\xbbl\x14\xc8S@\xd3\xd0O\xbd\xde\xc0S@n\x1bj\xf4}\xefS@\xbat\x96q\xc6\xd1S@\x04Y\xba\xccC\xdeS@]\xb3B\x10|\xe9S@\x1c\xe2}\x9fW\xf1S@\xab\'\t{\xdc\xb6S@\xb9\xc6\\uo\xc1S@\x8f\nZd\xea\xc5S@\xf5\xdd\xect\xf7\xd2S@\x00\xd2\xa8\xbc\t\xd3S@6\x1f\xf82\x11\xe9S@\xe5\x86\xdb\xe0\x12\xccS@\x8c\xcf\xd8\xdd\xeb\xcaS@\\X\xf4r\xf7\xc8S@\x96\xb4\x1d\xde\xe4\xe4S@\xbc\xb7\xd6\xcc\xc3\xe4S@\x88E{\xc6$\xcbS@q#\x04\x7f\xfb\xe4S@\xd7\xa5\x19+\xd9\xc8S@\xda^lM2\xc7S@\xc6T\x04)\x91\xecS@\xe4\xa1r\t\x00\xc9S@\xfeq\x1a\xdd\xd8\xefS@\xe8w\x1b\xda\xb6\xeeS@\xbe\r.|}\xcbS@6\x1f\xf82\x11\xe9S@-S\xee@\xcd\xc5S@\xf1\x83\xb5\x0f\xfe\xe4S@(\xd3\x8d\xb2\x8f\xc9S@\t\x93\n\xac\xfd\xd8S@\x8d\xdb.\xa3\xc4\xcaS@}\xe4\xbd\x04\x16\xd4S@A4\xa4\x00s\xcbS@I\xc0J2\xa9\xe0S@\xcc.5\x1d\xfb\x1cT@\xfb\x92\x8c\xcd\xd9\xcbS@pd\xdd\\\x18\xe0S@\x05n\xc9$/\xd3S@\xd4\x8a\x9c\xd2J\xcbS@X<\x84D\xd7\xc9S@\xbc\xbe\xe0\x9ai\xb8S@JY\xfct\xc4\xebS@;V=yw\xdeS@\xe7\x82\xf8\xae\x11\xa8S@\x90)\xcf\x01\n\xc1S@\xd0\xd6\xe9i\xac\xd1S@\x96\x17\xa6\xa7\xbc\xcbS@\xa9\x19\xb5r)\xeaS@\xdf\xf6\xdc[]\xcdS@\x9bk\x9a\x89\x8d5T@B]2X~\xdcS@v\xaeN\xe9\x81\xe5S@\x00$\x8a\x0b\xb7\xcbS@\x1a\x94e@Z\xcbS@R\x00\x8f\x99\xed\xefS@\xfd\x880\xa2!\xccS@y\xf8X\xfb\xc3\x9cS@\xe7%$\xce\xfc\xe4S@\xabwO\xd8\x1a\x1eT@\xa00]9\x7f\xc6S@\'~s\xff\x96!T@\x92\xc7\x86\x91\xcd\xe8S@\xf7,!\xb1\xb3\xd1S@\xd5C/\xf1\xc5\xe5S@\r!\xdd\xb7h\xd5S@!\xa2\xbcs\xb8\xdaS@r\x13)\x9f\xd1\xbcS@\xb1%\x0fg\xb5\xcaS@\xad)\x8c;\xd5\xcbS@Ec\x90\xa8e\xcbS@\x94H\xc5\x8f\xcc\xd3S@\x0e+\x02\xe5b\xedS@84Uu\x08\xebS@\xe7\x84|\xe3\xf4\xccS@\x95\x1f\xab\xebM\xe1S@\x9bD\xf5\x0b\xcd\xe2S@\x1bR\xb2U^\xd4S@\xae\xb5k\x8d(\xedS@\x90\xccg\x13\xc3\xecS@\x15\x83\x89\xaf \xe6S@8\x8b4\xb8\xdb\xe7S@at\x11\xf7\xbe\xd1S@\xa3\x7f\xa6+\xc3\x9eS@\x84d\xe5f\xd1\xd5S@e\xc3\x1a\x8b\xbc\xd5S@\x8c\xd2R\x90\xc4\xd4S@j\x91\x0e\xbd\x16\xd7S@\xcf\xaa\xa0\x0c\xbf\xedS@Y\x93v\x8e\xd7\xf1S@\r\x1a\xd0Y?\xcaS@\xd6\xc3\x989\x03\xeaS@\xea\x071a\x82\xe7S@\xbb\xda7\x82\x07\xe4S@c\xb7\x0c\xc2#\xd5S@\x95eO&\xe0\xd8S@\tYn\xbf\xf2\xd8S@U\xd1\xb50X\xedS@U\xc7\xe7W\xda\xdeS@p\xa5$L\n\xeaS@N\xbf\xd76\x18\xe1S@\x0c\x90\x03\xa4\xf2\xecS@\xa8y7Q\xd3\xcdS@e\x03\xa3t\xdf\xf0S@\xbe\x86R\xdbW\xd2S@F\x0c\n\x04:\xecS@\x93\xae\x13\x7f\x86\xf2S@\xfbe\x8a\xddW\xe6S@b\xbe\x02\t\xb8\xe6S@Km\xe3\xa6Y\xf0S@\xe5\xbaX\x7f!\xe5S@\xe3\xbe\x11\xf15\xe8S@\x15I\xd9-\x87\xecS@\xd9\xc9\xd073\xdeS@\x0f\xbb\x92\x19\x9a3T@\xc3\xc6\xc2H\x0e\xc1S@\xa1\xb89\xa4Q\xceS@N\\\xd2x\\\xd6S@\xb4\x1dN\x8d\x80\xeaS@\x80\xcaf\xf4Z\xd5S@\xf5\xc5\x0eW)\xceS@\xdb\x92\x05\xfe\xf1\xdcS@A\x17\x9c-\xaf\xcfS@\xd3\xbd\x1b\r}\\T@\xbc\xdb\x00\x8d\xf6\xceS@\xa8}W\xce\xa3\xecS@z\xdb2\xb0\xf1\xf0S@\x91\xc4\x1d\x9b7\xe1S@\x1d\xba\x96\x08Y\xd1S@"\x91\xe9\x1e\xfe\xbcS@l\x9b\'(\x9b\xd8S@\x99\xae$j$\xcfS@\x06\x80O\x1e^\xd4S@\xb1l|A\xd0\xb2S@36m\xe17\xcfS@\x06\xf6/\xaf\x87\xecS@8\xa1\x1dw\xb9\xd7S@c\x8b\x12c*\xd0S@\xa6\xaenv\x8c\xe6S@\xc8\x96:{\xbd\xe5S@c\x98z\xb0\x86\xebS@\xcb>\r-\xdc\xbcS@\x8c\x94\xd7\xdf\x90\xb7S@b\xe7\x1b\x9d\x97\xe6S@\x83L\x9b\x06j\x98S@\x1d\xba\x96\x08Y\xd1S@\xa5\xcb\xef\xfd\x18+T@\xef\xceWq\x08\xd3S@\xe6\xd4\xed\n\x97\xceS@\x11\x1ck\x93\x0c\xe1S@\xe5X\x93;/\xebS@\xdc\x14r$\xdb\xe2S@\xb2\xd8\xf1\xb4\xff\xd7S@\xb1Z .\x85\xceS@|0_\xa0\xf0\xe4S@\x0c;\xb3\xbb\xeb\xecS@\xa4<\x88x~\xe4S@\xbc\xc1\xbf\xcf\xc4\xd9S@\xf2\x9e\xf5 \xbe\xceS@FU\xc4M\x96\xddS@\xa0\x9a\xa2C>\xd9S@G\xda\xbf\xe4k\xb7S@Z\xa2\x1eE\xb5\xe3S@HnJ*{\xecS@U>m\x96\xbb\xd0S@\x05\xc8O\x18\x17\xe1S@5;\xb3>\x03\xdfS@\x97\xf5\x1a\xfc\xf9\xd0S@\x85\xae\x10<\xb9\xdbS@\xda~P\x94@\x99S@\x84\xf4\x99\x88W\xdbS@"\x0e\x16\xd7B*T@+d!\xc9e\xdeS@\xf3\\\x13>\x19\xe6S@la=\xb8\x81\xe6S@\x06\x06\xcf\x82C\xeaS@V\xb8j\x0e \xc6S@2t\r\x12\xaa\xe4S@\xab\x1b\xac\x99n\xd2S@}\xc6g\xa4^\xcfS@u:\xd6\xf3:\xa3S@L\xe5\x10\xb49\xd5S@V\x08\xef\xa4\x06\xd2S@\xc8n\xbc\xff\xbc\xe5S@\xfa\x8c+Q\xa4\xe6S@\xf6RX\xfd\xb9\xecS@\x9b\x8b\x9b"\xe0\xc1S@\xdd{M\x9b\x10\xdaS@\x9eh\x8f\xaeT\xdfS@\x04\xa9\x1c%\r\xdaS@\x01E\xc2\xc5\x9d\xc9S@\xdd\xa3\x8f\xe3]\xecS@\xc7\x02\xb2\xbf\x87\xd2S@3\xc8\x08\x97i\xdfS@>KM}\xf7\xb0S@\x9d\xb09\x1b\xc2\xd7S@\xf7\xef\xfdm\xe2\x96S@)\x9f\x88\xb7t\xc2S@j\xc9CG\xe4\xd7S@I\x0f\x1d\x8e\x8f\xb2S@\xc9\xe5\xd4\x0cp\xe5S@\x16\xcc\xc7\xa6\xcf\xf1S@Jy\x9b\xf3\xfb\xddS@\x15\xe37\x9e\x8f\xa1S@aD)fK\xe3S@;\xdd\x8f\xa2\xfb\x95S@}\x077\x98*\xc7S@\xad\xfa\x1e\xb9\xe3\xbcS@\x1a\xfa\xe6\x83\xd6\xc7S@\x07\x91\x95C\xf9\xadS@I\xf1)O\xd8\xf0S@\t\xd1\x15\x9dY\xedS@\xa7\xb9#\\\x16\xe8S@\x8c\xc6\x0f\x1e\x1a\xd5S@2\xb3\x85kh\xdcS@r\xd0\xf6\x03\x0b\xe8S@0\x8fWY\xaa\xbfS@\xbaF\xcbI\x02\xdeS@\x14u\x12\x0f\xd9\xc3S@\xc4\x19\t\xda6\xf6S@\x03\x0c\x8d\x8e\x05\xafS@^\xc3q9!\xcbS@\xc4\x19\t\xda6\xf6S@3\x91Q\x81h\xecS@\xf1\xbf\xe5\xcfz\xbfS@\x99E\xc6\xccU\xe6S@?\xeb\xb9\x0f\x86\xceS@\xb3\xa6G,\xe6\xebS@j\xd7U!\xc2\xe5S@\t\x1b\xd4\xfet\xcfS@\x1c\xad;)[\xd5S@\xce\xb9\xef\x13\xa6\xcfS@\xed\x13QS\x1d\xdaS@1c\x17\xe5\xa5\xb6S@-)\xe0\x19v\xecS@\xf9|D2\x8b\xa5S@x\xfd\x87\xb2\xa1\xa6S@\xa3\x19\x0bgk\x97S@4\x1f\xbdQ\x0f\xacS@.O\x9b\xc3\xb8\xd7S@~\xca\xcc\x01>\xc0S@r\xe2\x19\x8f\x84\xecS@I~Q<\x84\xd2S@\xbf\xc4J\x0b\xf2\xcdS@\xf2A\xa8\xb6\x13\xcaS@)\x01v\xbe\x0f9T@\x9f\xc4@a \xeeS@\x91\x84\x1f\x81\xa6\xe6S@\x190\xc8\xc4M\x11T@\x97j\xd8\xf5\xea\xa4S@r\xe2\x19\x8f\x84\xecS@N\x00r\xa8\xf1\xe5S@w\xb6\xb8\xa9\x16\xc2S@\x83\xa7\x9f\xdd\x88\xadS@\xd0\xaf\x181\x90\xf1S@S\xb4\xbe\x06\x9c\xa3S@\xbc;_\x07\xc8\xe6S@\xa6\xf2eC\xc2\xbdS@G\xf0\xf2\xc3V\xc8S@I\xa6\xac\xc2)\xdbS@$\xdb\xb15\xa1\xe3S@u\xc8\x02\xe8\xa6\xd2S@\xc9\xa0\x94\xf6i\xacS@\xfe\x14\xbd\x14\xf3\xddS@\x98m\xf9\x1b\xfd\xa7S@\xbexh\xdeq\xa3S@G!\xcd$F\xdfS@?\xed0\x86\x80\xefS@\xc5\xbfAp\x0f\xabS@\xca\xc3_\xbaC\xc7S@\x15K\xcb\xfe\x11\xe6S@>\x8f\x83\x89]\xa3S@\xbe\xd2\xd4\xd9\x9f\xc3S@\x08<\xa3\x83Y\xc1S@Lc\xf4\xde\x11\xedS@\xe5\xe2w\xfc\xa3\xe5S@~\xa5\xb8\xebZ\xaaS@\x12\x8e\xd8\xe8\x83\xe7S@`O\xfc=\xe8\xc3S@\xf1\x7f\xad\x96\x8f7T@).\x1b\xac\xee\xd8S@4\xd8T\xcd\x05\xceS@\xce\x80\xaf\x0e\x17\xeaS@Z\x91[Y\xe8\x15T@x\xae\xa5\xf6\xc4\xaaS@\xc8\xc1\xef.\x90\xc0S@\xa2\xd2\x02\xaco6T@ \'\xa76g\xc2S@\x90\x00\xec{H\xd6S@g\x95\x05ni\x1bT@\x06\xcb\xf41\xa0\x02T@\xb2U=6?\xb3S@f\x1e\x98\xdec\xe8S@\xbfQ\xcex\x8a\xc8S@\xb1\x7f\t\x84\x0c\xabS@\xe8\xe6s\xd0I\xddS@{\xea\xefuJ\xc7S@\xdd\xbf\xd0\xd9\x11\xeeS@\r\xe3X\xfe\x16\xeaS@MB\xd1\x88V\xdeS@\x9eZ\xc3U"\xc5S@\x7f\xe2\xea6\xff\xdcS@\xda\xf6\x92\x9fL\xe3S@\xa7x\x87\xc6i\xe2S@\x977G\xaf\x7f\xf1S@p\xb0\xee\x9b.\x9dS@#\xb1\xfb\xd2\xd9\xc1S@\x8d\xc8*\xa8Q\xe4S@\xb0\t\xf2\xbb\x8c\xe4S@\xbd\x08o)L\xc8S@\xe3\xa9&\x14\xc1\xc6S@\xdda\xae\xf8\xce\xe2S@\x10\x88\xd7\x98\x8f\xebS@>\xe7\x12m\xd4\xe4S@%\\v>t\xd5S@q\xb0\\F\x12\xa2S@q\xb0\\F\x12\xa2S@\xc3@\x12\x8c\xbb\x9dS@S\xfd}b/\xefS@{\xd9\xd2\xc5;\xc1S@F\xd9\xd0\x9fO\xdfS@\xce\xe9\xe2\xe5?\x9eS@\x17\r\x0f\x90B\xc2S@\xe0\x8aTDZ\xddS@\x899\xb3\xb9Q\xdeS@\xc1s2\x80\r\xdbS@\xcd\xc1\xb8\nF\xc5S@\xe9\xb7\xd4KR\xf0S@D"\xf6\xedw\xe0S@O\xc0\x0c\\\x11\x9dS@\xf4\x17zN\xf4\xa1S@I\xa3\xc6U\xdd\xddS@\x9ch`\x06\xa6\xddS@\x1c{\xb8\x8d\x1d\xcaS@^3=\xbd\xae\xc8S@$|\xb7\xcc\xbe\xc5S@]\x10s\xd2\xbc\xe0S@\x93Q\xaa\xcf$\xf2S@\xaa\xfe\xa0\x196\xb7S@\xe3q-i\x9a\xe9S@\x07]P.\x11\xeaS@,GU\xef\x96\xb5S@\xe9\x99\x83\xc2\x8c\xa2S@\x06\x97\xc8\x99\xa5\xc2S@\x1f8\xcab\x93\xaeS@\x13z\xd7$4\xc5S@\xc3dC\x8b\xde\xd2S@[y\x93\xccF\x9fS@\xf3\x8b7Iy\xe8S@7>EOj\xc1S@\xb4%\xec\xf8\xf6\xdfS@\xf7|\x8a\xae\xf3\xe1S@\x97oF0\xd3\xeaS@\x92\xfa\x98\xd6\xf1\xe0S@/W\xe92\xe5\xa1S@\x80\x03E\x05\xc2\xc9S@\x10\x1b\xf7\x1e\xd6\xeeS@D?\x87K2\xf0S@\x1f\x12\xa8i\xaa\xe3S@\\\xe0\xa4\x9c\xbe\xf1S@\xe4n\x0f\x82^\xc8S@\x1c\xb1\xc62=\xdcS@\xcf\\l\xfa\xb8\xcaS@k:8\xc5`\xe1S@\xc8\xe7&x\x0c\xe3S@\xb8\xf7\x94\xedu\xabS@\xc1-A\xcc\xa3\xe1S@\x1b\x88\xed1\x01\xd9S@\x87\xffi\xb8\x12\xe5S@H1\xaf\xb6\xae\xb0S@\x96\xc2h\'i\xc8S@\\\x96\x97\x16\xe2\xe3S@\x86^\xa7y\xfd\xe3S@0\x8d>\xa6x\xe5S@\x88\x814\xe0\xb6\xb0S@b\xad\xba\xf4,\xc8S@\x1a\xa0\x86\x82{\xdeS@(\x06\xc1\xdf[\xceS@&\xe0\xe3H\x91\xdfS@\xb9\xae\xe2o\xc0\xbeS@!Fz\x87\xeb\xe7S@\xe3\x8b\x86V-\xc6S@\x87\x1f:\x026\xceS@\x0bv\xef\x97\x96\xd8S@:\x10\xa8A\x86\xdfS@\xc4\x8f\x11\xa8\xb3\xecS@\xbfg\xc1\xc5\x0c\xd1S@\x03/\xf5\x8d\xe0\xecS@l\xa1j\xcf\x1c\xeeS@\'\xf9X\xe2\xc8\xf0S@\xa8\x1fXcf\xafS@\xfd\x05K\xfeY\xdfS@\x8dx\xc5o\x13\xe1S@\x0cq\xb2\xa3\xc7\xdaS@&l\x1e;\xfb\xe3S@\x81Ky\xaa@\xaaS@\xb7k\x89\xf8\n\xe2S@\xd1Q2\xe7\xac\xeeS@q\xd6\xdd\r5\x03T@Ba\xc9\xd4\xdd\xefS@o=W\x0f\r\xa8S@\xe6n\xe1x\xb2\xe1S@\x98.\xd1\x12\x9d\xe1S@y\xe8\xfe\'\x16\xadS@\x1d-7\xe2\x9a\xd3S@\x81Ky\xaa@\xaaS@\xd8\xe0O\xe44\xe0S@\xa0\xdd\xbb\xdeV\xcdS@\xc2\xe2\xa3GO\xeeS@l3\x03%\xc4\xe9S@\xd6~\x07\xfeg\xe8S@\x17p,D0\xeeS@yb\xef\xb7H\xe1S@\xbc\xd1T\xeel\xb3S@\xdec\x8b\xff9\xb8S@$\xea_\x89\x90\xedS@\x86@w\xb1\xab\xf2S@\xfe\x01\x93\xae(\xe1S@Y\x05;M_\xa4S@,H\x8d\xef\xcf\xe2S@\x9a\x9d\xb1a\xc8\xf2S@b\x81\xa0\xdeK\xcaS@\xc0f\xf29S\xcfS@n\xb8\x05Z|\xe2S@\xbeM5j\x01\xdfS@\xf2Z\x0f\xfbQ\xdaS@AAj\xbe\xac\xc5S@\x95eO&\xe0\xd8S@\xf6\xb8-\rU\xe0S@\xb4\xad\xac#K\xf1S@h\x1a\\\x99\x84\xf1S@!\x117c\x06\xcaS@\xdfw\x14\xfa\x83\xc5S@{\x9c.N\x88\xadS@\xbf\xb4\xca\xdb.\xcfS@\xb4t%\x8c\xd6\xc3S@T\xf2\x13\xdad\xadS@\xd0`\x80\xf1\xd2\xe1S@\xac4ok\xc3\xcdS@\xbaN\xdb\xack\xf0S@\x9b\xa5\xb0\xaaD\xcaS@3!\xdc\x7f9\xa3S@\x87\xd5\x10\xd8\xba\xe8S@D\xd6\xc50]\xe8S@\xb6?\x15+\x9a\xf3S@\xed\x8d\xb7A\xf2\xf1S@\xf4`\xb9\x8a\xc0\xd9S@\x03\x94\x8d\x87\x07\xf4S@\x1f9A3\xe1\xdaS@*\xa3\x15\x9c\x8b\xccS@\x8cu\xcb[T)T@\xa2\xae\xf6\xf08\xf2S@\x0c\xd3\x12\xa5\xae\xddS@P2\xe8di\xebS@k\x99t\xd6b\xeeS@7\x8a\t\x82\x9e\xe0S@\xf1@\x90\x06\xfa\xcaS@\' \xc5U\x96\xc2S@\xe9\x13jv\xcf\xdbS@\xa8\xf0\xa5\\j\xe0S@Y\xd5Q\xd5\x81\xfdS@-\x1f\rx\xca\xaaS@\xff\xf5\xe4A\x94\xe1S@a\xd4N\x9c+\xa8S@\x90\x91Ou\x9f\xc5S@\xeb\xdaCF\xfb\xd0S@\x98\x84\xec\xaf\xef\xdeS@\x00+4h\xf0\xedS@-\x1f\rx\xca\xaaS@`/\x0b\xeaV\rT@\x14)\x14G\x82\xe4S@\x9e\xe3\xc9\xf7\x88\xeeS@\x8e\xde<n\xee\xe4S@\xaf\x92\xdcW#\xd2S@D\xc7[\xf8\x9d\xebS@_\x96\xa2\xc94\xe1S@Gxp\xf9\x10\xeaS@\xda\x96Tw9\xe6S@>\xa2y\xe1v\xd5S@\xcb*\x00\x89&\xaaS@\xeb\x8e\x97\xb2E\xccS@\x19\xf9\x1d\na\xc3S@\x8f\xf8\r\xca\xd9\xeeS@(n\xde\xe3\x8c\xd2S@6\xc0\x7f\x94d\xdfS@\xd5!\xbd\x91\x1c\xe1S@\xdd\xe2l\xb7l\xf4S@7\xb3\x95\x01\x06\xeeS@,\',\xaeq\xe1S@;\xe3\xf3\xf9-\xf1S@9\x13\xeb.\xc5\xcdS@g\xa1\xaa\xc9\xb0\xe0S@\xffV\xf5\xb4\x97\xe1S@:\x12\xce\xa8|\xd8S@rv\x88\x06]\xe0S@\x02\x15\x1c<\x0f\xa4S@\x0e\xa4\x85B\xc9\xc5S@\xae\xbf\xd2y\x12\xf4S@\x0e\xea^4u\xe8S@2\x10\xea\x15\xf3\xe0S@\x7f\x88\x14\xef\xd1\xefS@\x1b\x03\xb6L\xb6\xf0S@\xae\xd2\n\xec\xf2\xc5S@\x02\xcc\x07\xfe\'\xe2S@\x1d\x00W%>\xd8S@\xf7\x1b\xc6+#\x10T@f3D\x0c\x1a\xedS@|F\xaaFg\xcaS@0\xcb.\x12\xb6\xc0S@\x82\xe9\xd2\x1d\xb4\xa3S@\x8a\x8a\xfc\x83]\xf3S@\xfc\xfb\x9e\xb8F\xc7S@\x89\x979\x17\x83\xebS@"\xe1Z D\xf5S@C\xee{\x0e\xaf\xeeS@/\x9c=\xdf\xd9\xf4S@\x02\x9a\xda\xac@\xc5S@G\xeb\xd4\xd5\x13\xd2S@3\x06\x8dF\x10\xc9S@X\xaf\xfbm\x07\xc3S@F\xa2DR~\x0cT@Vb\x9df\xaf\xe9S@\xf9\xc4\x9e=\x8c\xc2S@\rn\xacJc\xc3S@-\xe8\x8b?B\xcfS@ \xc4~z~\xf4S@\x05\xce\x1b<\xa2\xf1S@J\xf1^\xe1\x05\xc5S@lM\x17I\xaf\xdbS@\xc9\xa8\xe7\xc9F\xe9S@\x82b\xb1j7\xf4S@/\x9b\xe0L\xa0\xe1S@\x8a:ez)\xd2S@\xa9{DR\x10\xdeS@\xca\x037\xe4\x87\xc3S@\x95=!\x85\xa6\xe1S@Sv\xd3\xcc\x86\xe1S@\x95I\xd1\xdf\xaf\xb2S@\xa3\xc6\x03\x92.\xdcS@>&-5\xec\xe4S@U|\xc6\x95\xdc\xf1S@\xe3\xf8|P\xbe\xe4S@+\x81TZ\xb7\xdeS@\xd7\xd0pe0\xe8S@\x83\x8c\n\xa4\x8f\xecS@@1\x7fP\\\xcfS@\xd4\xeb\x0f\x1cT\xefS@t[R\x8d\x9b\x9eS@\xf5\x14\x8e\xe6\xd0\xe9S@\x08\xfa\xd4\xd4\x86\xe2S@\x85g\x91H+\xeeS@)\xa0~\xd98\xf6S@\x08\xf4\x885g\xf5S@\xc5|\x0f\x16=\xe6S@g\xfc\xc2\xfe\x15\xe8S@\xe54gI\xc0\xecS@\xbf\xcd\xa7^\xfd\xebS@Q~(\n\xdf\x1dT@\x00.\x94\xd8\xa9\xbdS@\xb0"\xc0\xc4\x0f\xdcS@\x07 w\xa8m\xdcS@\xe0f\xdb\x19)\xb3S@\xeaz\t\xe9\x0e\xf6S@svI\x04\x95\xf5S@ \xbc(\xc9\xfe\xe7S@\xd3\xf6\xbf\xf1`\xd6S@7\xa2\xbe\xb5N\xa8S@\x9f@S@z\xa9S@\xdbY\xf4\x95(\xcaS@\xb1\xbd\xef\xd0\x01\xc9S@\xf5\\\x02\xba\xfd\xa8S@\t@\xd7<\xb8\xf6S@\xd5\xe7\x86w.\xe3S@\x134\xd8\xf0\x1f\xdcS@K\xcb\xa4-q\x9fS@\xa7\xab\xdc\xf8\xf0\xbdS@\x1e.\xf6\x0eP\xf0S@\x80\xdd\xef1P\xe6S@\x7f^\xe7\x9eE\xe3S@\xdd~\xac\xf9\x96\xdcS@\x9aU\xcd\xb8\x16\xe8S@)j\xd2\xb6,\xbcS@\xc2Q\x02\x11\xe1\xd6S@\x9c\xe4O\x17\xe6\xaeS@\xd1\xdd\x17\xca\xa4\xdcS@a\x90y-\x84\xeeS@\x06\x911\x9c$\xd3S@\xe0,s\xca8\xa0S@\x83\x7fxAy\xbfS@\xe2\xe8.=\xf4\xc7S@\xc2\x18\x97\x8e8\xf7S@\x89\xf0Bx\x84\xeeS@;G\x19f\xfb\xe2S@\x1f\x16\xf3\x1c\x01\xd3S@X\x83\xbd\x04\xb2\xf1S@\xdc\xde\xf6;G\xbbS@F\xf5&\xb9M\xd2S@L\x10\x01\xa0\x14\xc2S@\xec\xe5\xedr\xff\xaaS@\xd3`\xf2\xaf{\xa8S@\x8b\xaf\x15\x97\x1b\xd3S@0|\x1e \xe2\xd6S@59\xbf\x1b\x02\xbcS@jF/\x19\xfc\xbaS@\'\x8e-\xfa\t\xe7S@k\r\xbc>{\xc4S@s\xe8"\x97h\xe4S@Yb\xa6\xecb\xe3S@\x8b\x18\xfc\x1el\xcbS@6XD\xd9)\xc7S@db\xe0n\xc0\xecS@\x9b\x8b\x82%\x01\xd3S@\n\x13+U\x93\xe8S@\xea7\xe1\'\x06\xccS@5\\se_\xd3S@\xa9?\x16\xf8\x9e\xb8S@\xa5/\\\xe2,\xc1S@\xadT\xcf\xd4K\xbbS@\x8ec^\xbe\xfd\xbbS@\xcc\xac\x90\x84\xe9\xeaS@`\xb3\xefd7\xefS@\xd8;,;\xe7\xc8S@\xd7K\xe3\'\x9d\xf3S@ \xb8\x92\xf5m\xcbS@\x96\x17\x1b\xca#\xcbS@\xcc\xac\x90\x84\xe9\xeaS@v\xd2\x9c\xd3\x05\xf4S@\xa9:\xe4|\xc0\xa7S@\x86\xc7\xa5\x80\xd2\xc8S@1\r\xf4\xad^\xc8S@\xd8\xfa\xd6\xb6\xc1\x18T@q-7]\xb7\xd5S@\x16\x06\xacM[\xd9S@\x8d\xe0\x0f\xd4\x02\xdaS@Z\xf4\x1e2\x8b\xf4S@\xa1m\xcd5X\xe3S@\xe5\xf3\xe7{ \xe9S@\x04(h\xf4u\xe9S@\xd3\xfbD\xa84\xc9S@2\x9a\x94\xf8\xaa\xb4S@a\xca\xdb\xd7\xbc\xfaS@\xcc\x11\x9e=\x96\xc9S@Y\x9b\x9a\xf4\xcf\xcaS@Kg\x9a\x81Y\xf4S@|\xe1\xcdX\x0f\xedS@\xd7\xfbL\xcaR\x99S@\x13e\xd3NT\xc4S@\x18\x1d\xdf\x04\xdf\xc7S@\xed\xba\xce\n\xfe\xefS@}\xcfW\x87I\xc3S@D\xfd\xbaX\\\xc9S@u)"\'\xf9\xe6S@\x0c\xda\xe4\xd5\x83\xecS@\xe0\r\x99\xb0\xe9\xecS@\x89\x86[W\xd3\xd1S@M\xf4Z\xc8V\xdbS@\xb7_\x0f\xd8j\xe8S@vm\'\x88y\xa5S@\'\x90\xca\xa4_\xd2S@V0 \xc1u\xd2S@\xe1)\xad\x06)\xd3S@\rC\x9doW\xcbS@\xb19gf\x03\xc9S@E\x04[r\x90\xc5S@\x8cM~Q^\xa9S@+\xcd:)\xb5\xecS@o9\xcaO\x9d\xd1S@p\xaf\x08G\xa5\xd8S@\xf0\xd6\xfe,Z\xd1S@\x11\x1e/\x88\xf3\xc9S@\xc1\x0e\xb6\x06\x86\xe8S@\xf3\xd7\x1b\x97\x94\xc5S@\xc0\x8ez\xf5\xa0\xe4S@\x8fu\xb6E\xa1\xa1S@4\x03\x84\x80\xb2\xcbS@\xb5\x8d6\xfcp\xe5S@W\xaf\x905\xc9\xefS@\x99\xdeS\xdd\x16\xe8S@\xb7\xc9\x82\xf4\x1c\xe9S@\\\xb3\x82\xf1a\xcbS@\xd2xRZ\xb3\xbfS@\x85\xb19\xack\xedS@\xb2\xcd\x81\x90J\xeaS@\x1e\xfa\xc4Md\xe6S@\x93w\xa7T\x02\xdaS@\x99\xdeS\xdd\x16\xe8S@9\x9c\xc6=\x04\xe5S@\r\x98\xf5\xd22\xaaS@\xf2\xc0\xabJ\xe4\xb9S@s\xfb\x8dI\x8f\xe7S@\xf0=\xde\x80\x0e\xdaS@4o\x91\xbfl\xd9S@\x88\xa0N1\xe9\\T@6;\\\x85+\xdbS@-Ot\x03a\xd4S@+z\xd0f\xf9\xc4S@s\x0c+>\x8c\xd3S@\xfa\x9b\xd7\xd0\xf7\xdcS@\xb4\\r\x88\xd9\xb8S@\x9c\x8b6qb\xe7S@\xae\xd1\xa3MN\xb7S@\xdb\x01\x08r\xd0\xb8S@\xb4\xf4\xb6T2\xe3S@\xb0\xeb\x16S-\xebS@G\xa7\xe7\xc8\xa0\xd0S@R\x1b\x9d\xf2\xf2\x9eS@\to\x10\xdcW\xcfS@\xd8O8\xb90\xd4S@>\xa5?\x1f\xe6\xcbS@\xab=\xa4U\xab\xd0S@\x0f\xbe\x91\x7f\xc4\xd0S@Z=i\xe0=\xe5S@Aq\x1f\x07#\xeeS@\xf7\xc9\xbb+:\xefS@_\xc2\x8eB\x7f\xebS@[\x0b\xbf\xafE\xc2S@9{<\x06o\xe4S@\x07_1:\xf4\xcdS@~\xf0\xdb^\xe5\xd8S@\xa2\x9d\xc7\x17\x11\xd1S@\xd8O8\xb90\xd4S@\x80S\xaf\x8f\x0f\xecS@\xbfD\x1d\xf8\x98\xe9S@\xc7}N\x92\xb4\xeaS@\xcf\xe2\xa8\xff@\xebS@;M\xcca\xee\xcdS@\xc0\xc7\xe4a_\xd9S@\xe8?*\xa6\x91\xe7S@\xae\x1eH\x8f\xdf\xdaS@)?\xe4\t\xe6\xd9S@\xde\xc4J\x8aG\xcdS@\xf7\x0brAa\xe5S@1O\xfc\xf4\xf9\xd9S@\x90DY\xfd\x9a\xceS@\xe8\xa0\xf6\xdb\xae\xe5S@\x00\xf2\xcd\x15F\x1dT@\t\xcf\t\x9dj\xe7S@\x92\xc8>\x18\x16\xd9S@>y\xff\x05\xe0\xdaS@\xb6qe\xbd\x8e\xe7S@$\x1aE3\xba\xd5S@\xbdy\xa6mw\xccS@gC\x0b\xd1<\xb6S@\x04\xf3\x98\x98\xcb\xb9S@\x92m_\xcf\x01\xe8S@9\x7f7#\xf6\xeeS@*\xad\xb9\xdaL\xd2S@\x90\xed\xe7\xe7\xba\xd4S@`i\xed\xe4\xe7\xb7S@\xdc\xfdb\xa3\'\xecS@\xca\xcd\xb5\x8e\x89\xddS@P\x96\x94\x15\x11\xdcS@\xb5n\\@`\xd6S@Y9\xcad\xbb\xe5S@p\xbd\xa2h\x9b\xe5S@:G$\xe7\r\xc6S@\x9c\xbdu\xdc\xef\xd6S@\xbf\xf5\xfb\xe6>\xd7S@n\x91}V\xa2\xb7S@\xd2`D\x9a\r\xedS@Y+Z\x1d0\xe8S@C\xfcvG\x9d\xd0S@\x07\x83/\x07\xd9\xe7S@\x18\xc6\xc1\xcdr5T@=T\xfd?\xb3\xd9S@\x04\x1f\x8e\x80t\xedS@rL\xae\xd9\xea\xd7S@\xb2\xf2\x9464\xd5S@E*x\xf8\xd3\xe3S@I\x0f\x1d\x8e\x8f\xb2S@\xc7w\xb8\xd4\x94\xb7S@TY_O\xb8\xe7S@\xe5\xe4\x18\xd8\x8c\xeaS@\xa5\xea0\xd2\xe9\xceS@\xe4~;di\xb2S@\x81\x064\x1fp\xb7S@\x80d\xeeT\xfc\xc4S@n\xd8<\x1a\xa4\xe6S@\xcd\xef<$3\xe8S@\xd0}\x1dc\xe3\xceS@\xdc\x87\xee\x94s\xb2S@\xfcF\x7f,\xda\x17T@$h\xfc\x92\xba\xbbS@hG\xb8\xbdg\xefS@r\xc2\x87K\xea\xb2S@\x9f\xdfN\xd1\xe7\xcdS@\xe2\x0ch\xf9\xd6\xd8S@G\xc17t\x0e\xdaS@\xceJ\')\xdf\xd8S@\x82\xd7(Uh\xe7S@\xedu+\xd8\xfb\xe5S@\xcc\x8bF\x1f\xdd\xe4S@\xdd\xfa\xc2\xefr\xe7S@\xcb\x18\xe0\xdb\xb1\xcfS@5\xc6\xae\x1fx\xb3S@\xd4\x99\xb5\xac-\xf1S@\xdeK\x05\xc2W\xecS@\x95r\xde\xa9\xbc\xe2S@{@\x17\x1b\xbe\xe9S@\x07\xf6\xd1\x84\xb8\xe6S@f\x7f\x97%\xa6\xcfS@\x0bT?\x96\xe6\xebS@L\xc49g\xa2\xe6S@\x05\xeb\xcb\xc4\x94\xd2S@X\xb8a\x1ca\xdfS@6\xe1\xd0*\x05\xcdS@\x04\xeb\x1a\xb2`\xd6S@\xdeK\x05\xc2W\xecS@\x13\xd2\xd1\xba\x7f\xebS@\xa4Zf\x8d)\xebS@\xb6\xd7\xa9\xed]\xe6S@,\xa4\xc5\x14\xf6\xceS@\xf2\xe8s\xab^\xc6S@\xa4G_\x03\xeb\xd2S@X*Ls\xdc\xaaS@\xbc\xfaB\xb6)\xbdS@m\xb5\xbb\xca\x9f\xe1S@V\xb3J\xf8U\xaeS@\xf3SN\x1a\x01\xceS@n\xf0\xfe?a\xddS@P\x82X\xde)\xcaS@B7\x0e\xc5\xc9\xc6S@\x84\xe7gn\x94\xc8S@~0\x91\xcaH\xbdS@g\x1d\xe9\xa1a\x11T@\x03.?,,\xdaS@\xab\xec\x00\xd3\xf4\xd8S@\x00d{:\xd6\xeeS@^9\xba `\xcaS@8"\xf8@Z\xeaS@\xcc\xe3D\xd4n\xceS@\x03\xa6\xc8y\xa7\xd1S@\xef\x8dZ \xa13T@O\x98*\x9b\xcb\xdcS@\xb8q8"\xdc\xedS@~\xbb$\x88\xbc\xc8S@\xcd\xaf\x84\x0eA\xe1S@1\xa4\xf3&\xd0\xc9S@d+\xd3kp\xe7S@\xf9\xef\xe5jD\xe8S@c\x9f\x95\x12\x83\xe1S@\x81_g\xed\xb3\xe7S@\x00\x85TT\x0c\xc4S@\xc0ki\xdb\xd8\xe4S@\x9f\xf64\x91O\xafS@-\x1bJs\xab\xd2S@\xeb\x08\x9fZB\xd4S@N\xd0W\x992\xedS@`\x88~\xa8S\xccS@`\x04y\xa4%\xe2S@*\xc6\xd7 \xd1\xc1S@\xe5u\x9d\xa2\x98\xd8S@\x02t[\x9e\xe0\xd6S@\xfb\xae\xc8w\x89\xa9S@/\xf4\xe9\x18b\xa5S@?]\xea\xd9\xb9\xe4S@:h.\xec^\xe5S@\x02f\xc3\xa5\x0b\xd4S@\xe7\x88\xa5\xa6\xef\xb6S@m0\xf5\x08\xfb\xa1S@3\xfe\x7f\xb6g\xe5S@_\xcd:\xa7G\xddS@\r\x98\xe4\xd52\xc9S@\xc3\xaa\x82N\xd9\x0cT@\x13\xd5=\xc2\\\xd5S@A\xa1\x1a!\xe7\xb2S@N!c\xb6\xef\xb7S@+\xa8\xc0\xb6\xcd\xe4S@=n\xe6vY\xdbS@\xc9\xf2\xcb\xa2\n\xd9S@fz?\n\xbc\xabS@\x9eAu\x19\xaf\xecS@e9\xa7z\\\xd8S@/\xce"\xf1\xfd\xa9S@]\x91aV\xc2\xb1S@\x1b\x91\x7f"K\xe3S@\x19\x88)\xb7v\xeeS@\xd4V\xcaT:\xa9S@\x97\xd53\xd7\xa2\xcaS@\xe0\xc2\xa1\x02z\xc2S@e\xad\x8fg\xe2\xd9S@y\xe2\x97\x1fk\xcbS@\xa2`]H\x94\xbdS@\xb4\xfa\xed\xdd\xfc\xb2S@`\xb4\x9exN\xf3S@G\xd2\xc2\x14H\xcdS@v\xfcL\xab\xa0\xc6S@0\xbdg,V\xaaS@\x9a6]\xfc\xbe\xcaS@z\x0f\xffm\xc2\xaaS@{&+m\xce\xa5S@[\x0c?]\xb9\xdfS@\xb2cd\xec\xab\xeaS@\x94\xdf\xe9\x1b\x9e\xc8S@0\x10`J\xc7\xc2S@\x85\x85\xa4\xa68\xe2S@\x9c\xea\xc8\xc9\x19\xe8S@\x13\'t\x1c\xe2\xccS@\xb6\xd8\x96\xaf\xcc\xe4S@\xfd\xfe?\xfb\x17\xcdS@\x8a\xe9J\x05\x05\xc3S@\x94\x13s=\x7f\xcfS@\xba\x0c"\xaca\xdaS@U\xd0\xfc\xdfP\xe9S@\x12W>!\x9a\xe0S@7p[\x19\xac\xe9S@\x1b\xb1\xb3\xd5\n\xf2S@\x93\x8d\x83E\xe75T@\x1b\x03g\xf9\xc6\xe7S@\x7f6\xea\xac\xa7\xc9S@S\xd7\xb0TA\xbbS@\xd38\xc5\x02\xb2\xd6S@q\xba\xbc\x84c\xcbS@\xd1}\xbfS\xe4\xe3S@\x82*7\x87\xd5\xd1S@|\xb0\xc4\xe1S\xd2S@\x9c\xe4O\x17\xe6\xaeS@\x1atc\xfb-\xe2S@(\x06\x9b\x9c\x1c\xbcS@-$\xec\xbc\xa9\xabS@\x8d\xad-\xb0\xfb\xd2S@\x13\xcc\xd2\xe4l\xd2S@X\x83\xaa\xc1\x97\xe3S@\x96\x14O\xaeR\xd3S@q\xfc\xa7\x97\xd7\xd8S@4\x07*\xb5F\xe4S@\xbe[G\x93j\xe5S@\xf3\x94\xdd\x8b\xcc\xe3S@\x18W\xd1$\x8a\xe6S@\xd7\xb5<Q\x8a\xe7S@o\xc3f1\xa0\xe7S@i\x10\xb4O\xfe\x1fT@\xdd.]n\x94\xe7S@\xc0k\xb8\xce\x8c\xf4S@;\xa2\xa4t\xb0\xe5S@>\xcdF\x03\x86\xe7S@*\x12\xfcv\xcb\xe3S@W\x10#W\x90\xf1S@\xb1ADv\xe9\xe5S@<\xd9B\x99\x88\xe7S@\x9f\xc6p\xb3\xad\xe5S@\xc0\x8ez\xf5\xa0\xe4S@\xa4\xc5;\xea\xcf\xe7S@\x14\xa8\xfb\xc9\x1d\xf5S@c\xac}\x90\xe6\xf4S@v9\xbbU\x93\xe5S@\xe0<|\x9e\x0e\xf0S@\x0e\x99\x182Z\xe6S@\r\xcd\x8d\xab\xeb\xe3S@\xf9\xc4KD;\xf0S@\xe0\x83e\ts\xf4S@\x19}\xf7\xf70\xe6S@\xcbr/\x83y\xe6S@o\xb9_\xd5u\xe2S@ \x11\x00\xe2\x90\xe9S@\xae\x06\x97h\xe0\xe4S@\x0f\x0b\xb09\xa3\xf3S@r3\x1d\xa6)\xe9S@\x13\xd2\xc6\x86\xf0\xe7S@\x14L\xa9\xcc\xa0\xe6S@\x10\xef\xd5\x00\xbb\xf3S@g\x0e\x00\xe9%\xe8S@\x15\x1b\xf4u\x9f\xe8S@\x82\xd0>\xc8:\xeaS@]O\x1e\x1c\xb6\xe6S@\x89\x05\x13\xa4\xf5\x17T@t\x95\xf7@\xc2\xf7S@\xb1\xfa\xac\x82\x85\xeaS@G-\xa0\xe4\x8e\xe3S@\xefx\\\x92%\xe4S@z\xb5\x06\xbb\x88\xeeS@\xf6\xb2\xfa\x1c\xb7\xf5S@{\xaeY\xb1\xa1\xf6S@\x0fm%\x98\xce\xf2S@\x9b w\xf7l\xeeS@?\xeaM\xf9m\xe3S@\xdf\x8f\xde\xf0\x89\xd2S@:u\x7fn\xf7\xddS@\xe7\xaes\xf9J\xe3S@2\xb4\xbd\x9f\x83\xebS@\x0b\xdb\xac\xfca\xf5S@\xf1\x9b\xdd9\x80\xd3S@j #b\xca\xd0S@>\x8f\xd2B\xeb\xdcS@\xfc{\x98"\xe4\xf1S@\x10\xbe_\x8c\xb5\xecS@@\xd6\x9df\xeb\xf1S@v\xa4%\x8a\xd8\xdeS@r*]\xb6\x95\xe1S@\xb6\xab\x94$\xde\xdaS@\xe3\xe4g\x19\xf8\xebS@JA\xfbj\xdc\xdcS@\x108pE`\xeaS@\x85\n!\x95\xf4\xecS@\'\x80\xf3\xb9\xcf\xe1S@W\xb1\n\xac!\xf4S@\xc2\xf3r\xb7\x81\xf4S@0\xc9!Pz\xeaS@\xcb\r\x1a-\x07\xd2S@\xc5yE\xb0N\xe0S@\x90b\x89\xcet\xe0S@\x8e\xe3#6\xc3\xf4S@\xb6\xc8k\xb9M\xf5S@s\x9f\xca\x81\xb8\xecS@7\xf0\x9d\xd9P\xd5S@q\xe5,\xf6%\xf4S@Ud\xf5:\xe1\xebS@|\x92:S\xb0\xf0S@\xe6\xc5\xde\xd04\xd0S@\x9ay\xdb\xd7\'\xecS@\xb7B\x8dVw\xf4S@\xda\xd6\xf4\xb0\x08\xebS@\x95E\xc0\x8a\x14\xe1S@\xd5\xf0\xb3xw\xdbS@\x02\x8b_`\xd0\xdbS@\xe6\xfb\x89\x17\x1b\xf4S@\xf6\xce\xaaT\xf5\xf3S@N\xd9\xcd\xad\x03\xceS@+\x0e\'\xd9\xbe\xecS@32\x9e\xe4\xd3\xdaS@\x1e\xd7\xba\xc8\n\xf3S@\xd8\xa1\xbe\x1bJ\xcfS@\x05\x94\xf0\xd7\x87\xf1S@\xd6\x81\xbb9\x07\xf3S@\x17\xa0?.}\xaaS@\xd2>s\xf3|\xf3S@+\x8b\xc4<j\xcfS@-\xb3\xf8\xc1\xda\xdaS@0\x0e\xd7y_\xe1S@\xcbl_p9\xeeS@\xa4V\xef\xcez\xf1S@a\xc9\x19\x02\x8f\xedS@\xf3\x0b4\r9\xceS@p\xf1\r\xfd\xa6\xe0S@a|\xbd\xbfH\xf2S@\x7f\xe0i\xad\x18\xe3S@\xc7\x8ea2\xb8\xecS@\xaa\xd5\xb0\xa2\xf5\xe0S@\xb2u!\x9f\xc8\xcdS@|\xd96\x17}\xdeS@\xa7\x0ff\xb2)\xeeS@\xd6\x81\xbb9\x07\xf3S@\xe2t\xcc\x08\xb0\xe1S@\xd3\xcbRDd\xddS@\x88\xa5\xfaY\xf4\xd8S@\x18f\xea\x01J\xe1S@\x89eb?w\xd8S@\x91\xc5}\x0c\xfd\xddS@\x8f\xa5\xff9\xd5\xebS@\xea{\xb9d-\xdcS@\x0c:<\xf2\xef\xe9S@^B\x96aF\xe2S@\x90I\x14R\x0c\xcbS@\x19\x07>H\xb3\xe1S@\x1d_(x\x7f\xcaS@D\xa3}\x91\x8b\xe9S@\x17\x9d\xb0K)\xe1S@\xdd\xb3,H\x92\xe9S@\x11\xb9\x05J\xd2\xe3S@\x94\xa7\xfc\xc3\xd8\xcaS@\xd6\xa8z\'\xff\xcaS@\x9f\xd7Bl\x07\xdbS@\xa2~JxI\xf0S@\x8d\x13(\xeb\xe0\xeeS@\xf2\x83\xf4m\x0e\xeaS@\xfcFXF\xb7\xcaS@\xc5R\xed\xe8\xa0\xdaS@\x1d(e\xfcZ\xe9S@\xc6\x19*Sm\xeeS@Ba\xc9\xd4\xdd\xefS@\xa6S\x94\x95\xa8\xeeS@Oh\x8c\xc4\xe1\xeeS@\'\xf6o\xe1\x95\xb7S@\x96\xfa\xc9B\x9e\xf0S@.\x0f\xd5K\xe5\xf1S@\xa15!V\xc7\xc5S@\xe3\xdcd*^\xcbS@\xf7\x8c\xba\x82G\xf1S@\x02\x10\xdb"\x04\xeeS@I\x881\xceS\xd9S@\x11,l\xda\xad\xeeS@\xcbH-\x82\x15\xedS@\xcbQn\x11\xbd\xdbS@\xbax\x08q\x14\xdbS@f\'/R\xd5\xe9S@\x8d\xd4p|\x14\xdcS@\x19\x06\x85\x89\xd3\xc9S@\x89\x81\xe2.\x9e\xc9S@\xe6\x84\xcd\xf9\x1e\xdcS@\xd5\xca\xdd\x9b\xeb\xb2S@\x00\xacc\xabL\xf0S@\x88\x12\xd7\xa7\xe4\xeaS@\xdc#)u\xa3\xe9S@\xd1$\xc0\xb2\xd4\xd3S@\x08\xcc\x92\tq\xe8S@\xf1k6W\xc5\xeeS@\xcd\x99"$\xed\xd3S@Z+\xf4\xf6\xee\xefS@\x12\xa4\xed)\x1e\xeaS@UdX\x9aY\xefS@K\xf4Sj-\xefS@ T\xf1\xfa\xf6\xeeS@\xa7r[\x98%\xeeS@\x11\x05\x13\x80\xe2\xeeS@\x91aKQ&\xefS@\xf7\x88\xea\xe6\x10\xc6S@a\xa3\xe5\xcf\xfd\xd6S@\x1b9\x97\x99\r\xedS@H\xfb(\xe2\r\xc5S@H\xfb(\xe2\r\xc5S@\xca*\xad,U\xd1S@\xa3Wp\xb7R\xe3S@\xdaN\\\t\xbb\xe7S@\xcck\xa9\x9a\xe0\xebS@\x0b\xe7\xdc!Z\xe5S@\x99\xddz\x94\x17\xebS@6\xecr\x14\x89\xebS@\xecDZ;W\xecS@\x94\xcaF-\xb0\xe7S@h\xf3dL\x97\xebS@\xbb\x96\xdd\x93h\xedS@\x9a@\x01\x9d\\\xecS@\x7f\xb1\xef^\x1f\xd9S@\xa0"By\x1d\xecS@\x89x\x08\x81\xe0\xd6S@\xe5\xbb\xad\xe43\xecS@/\xcc\x03\x89o\xd6S@\x86\x1acS\x0f\xc4S@\x96L\xb4\xa9\xc6\xd5S@\x9c]\xf3\x86\x18\xe2S@\xb7\xe6\x80\xaa=\xefS@\xe9!\x98\xf2\x7f\xc4S@\xd5\xda\xb7\xe2\xff\xd3S@\x86\x8b-\xa1?\xe8S@\xca\xbeOx\xf1\xebS@\x9c\xa0\x99\xe7\xb1\xeaS@>#a\xc3b\xd5S@\xa9\x10\xe9$\xc2\xe9S@\xc8\x90\x936\x1c\xdaS@2\x90\x05\\a\xe0S@0\xfa\x13Gx\xebS@\xff\x95\nZ\x0b\rT@\x07\x92\x12\x0eo\xd5S@\xca\xc0\xed\xa7.\xe6S@9\xaf\xb8\xe4|\xe8S@\x0b\x8f\xd3\xfe\xb7\xe8S@\x98\xea\xde\x9d\x8f\xcfS@\xd2_\x14\xb9\n\xeaS@\x9d\x84)\x80\xfd\xeaS@\xe9\xfc\xa0\x83\x13\xe3S@\x84\xfaH\xaer\xdfS@\xd8\xf9Q\x18#\xeeS@w%P\x19\xcf\xe4S@\xa2\x855V_\xc1S@\x8f\xf2ah\xe8\xe4S@\x17\x82\xca\xea\x87\xe2S@h-b\xd3\x98\xe0S@!E\xa4\xcc\xab\xf1S@\xc7s\xf9m\x07\xceS@\xdc\x8c\xe8W\x92\xd5S@Z=d\xfe\x05\xbfS@\xa8\xbe\x9b\xd8\x1a\xc2S@\x86\x1f\x131\x19\xedS@\x96MH\xef\xc9\xccS@\xeb%1{\xf3\xd4S@mi\x95\x8f\x94\xddS@<K\xe2\x9a\x00\xe9S@.\xe4\xdf\xfa\xee\xe5S@\xca|\xf6\xc1G\xe8S@\x17\xa0\xeex\x9a\xf4S@g\x9f\xeb\xa0\x9f\xecS@\x1du\xc7Tg\xd5S@y\xb2\xe04\x88\xdeS@\xa6\x1c)\xb4\xc8\xd4S@%<\x8e\x99\x03\xe8S@\xfb\x1c\xc9,m\xecS@\xe5\xa9\x836\x9e\x1bT@+g=\x13\xcb\xd2S@\xe9xgz\xb8\xe7S@4\x8e\x85\xe1,\xdbS@m\x17\xda,\xad\xdbS@\x91\x1d\xdc\x81\xea\xddS@!\xb84*(\xe5S@\x8c\nSF\xfb\xe7S@z\x11\xf7\xb1\xa8\xeaS@\xca\x94|^e\xd1S@\xffF\xdf\t\x87\xe7S@\xf5p\xea\x1cY\xcfS@[h=\xa6\xaa\xe2S@4?7L\xbf\xebS@\x18\xffbS\x9d\xe7S@{\t\x0f\xffh\xddS@M\x9e\xc8\x1fX\xe4S@\xc5\xba\x9d9\x82\xe4S@\xc4\xd6\xbf(\x95\xebS@\xe2F\x80\xbd\xb4\xd0S@_\xf3\xeb6\x0f\xebS@\xedC\xbb\xdb\x0c\xe7S@a\x9btX\xdd\xd0S@\xe6\xb7\x1b?\x1f\xddS@\xbf\x1c\xf9\xb3j\xe5S@E z;\xda\xeeS@\x0bEG(a\xcfS@cAr\x9c\xbb\xe7S@\xf2\x8c\xe7Da\xceS@|\xef\xd1\x83\x82\xe4S@\xdc\xe2,\x0c\xca\xd7S@\xa9\x98\x01+\x88\xddS@\xbf6\xdb\xfe\xf2\xe4S@N0\x93\xa1<\xc7S@z\xda\xa6_\x81\xe7S@\xfd\xc2~\x93v\xe8S@_K\x9f\xd7\x17\xe8S@\x99\x185*\xab\xe9S@\xed\x86\'9\x91\xbdS@^\xe2\xd1N\x97\xe3S@\x91\xcc\xdfc\xf4\xc6S@n\x13\x1b\x16g\xe4S@\xf1\x1f\x9a)\xf7\xe4S@\xe2p\xf0\x1b\xff\xd6S@\xf8\xe6\x1d\x7f`\xe3S@ \xc1\x92g\xab\xe8S@\xd7l"\x1bU\xd9S@\x9c\xb7D\xe5\xa0\xdcS@m\x8b\x15\xf1x\xe5S@;\xf6n\xe9@\xe3S@A\xda\xb7n\x02\xdaS@\\\xae,\xb9\x88\xcdS@\x0cd\xce\xdf\xc8\xd2S@\xf6\xfd\xb1\xb9A\xdaS@C\x1f.\x8f\x80\x1bT@Z\xee\x1bX\xcc\xdcS@\xa2\x11\x03#U\xe7S@\x99m!\xfe\xa7\xd0S@\xa4\xc8\xa5\xa8\xc1\xeaS@yO\xd7=\xe6\xdfS@\x10=\xe3\xa7\xcf\xe3S@4u\xd5\xe8-\xceS@\xaf\x14L\x85\n\xd9S@\x1bEm\xae\xee\xd8S@\x85}\xb2\x97p\xe5S@\x8e\x88HE\xd1\xd0S@\xab\x04\xd2p+\xe3S@\xb4\xad\xb8\x88\x03\xceS@\x81\xb3\x97\xcdd\xe7S@\x9a\x137v^\xe7S@\xc2\xc3(\xc3\x86\xccS@\x89\x19\x17\xc4k\xd5S@#\xfd\x0e\x92t\xbcS@=\x852z\x82\xbdS@\xd7 \xc5\x13\xc7\xc4S@\xa5\x99\x91{P\xcdS@L\x91\xce\xe7`\xdeS@^\xef\xd5\x0b\xed\xd8S@\xa8"\x03:\xb5\xd9S@\xb7H\xfd\n\xfb\xf8S@W\xc7S\x01\xed\xd7S@\x03\xa8\xec\xad\xd3\xe4S@H\x19\x8fo\xa3\xd8S@$B\x9f=k\xd9S@\x97\xa2\x85\x8a\xd6\xecS@P\xf5\n\xb8\xab\xccS@\xf1\xec\x8b\xee\xd1\xe1S@nu$\xd9\xa8\xd4S@\x02\x08GF\xe0\xbcS@\xa3\xf3\x90\xb0\xd5\xe3S@\x1c\xcc\xbf\xf5s\xcbS@\x05I9MF\xe6S@\xa3\xa8:\x13\x05\xbcS@\x98\x0f\xab%\x05\xd1S@\xa4\x97<\xf4\xb3\xbaS@\xd6\xa0,U[\xe6S@0\xed\xaf\xfbN\xe3S@\x7f\xa1\xe9}\x7f\xbcS@\xbb\x11\x98\xb6\x83\xe2S@f\xdeJ\x16\xa2\xe2S@\x87\xc1\x19\xba\xf7\xc2S@\xaa\x9c\xbaT\x19\xc9S@Fg\xe5\xe0h\xcaS@\xda\xf4\xfd4\xdb\xcaS@h\xb2\x05\xd0 \xdeS@W\xe9\xcf\xa1\x88\xe1S@\x0c\xf0\xd0\xbf.\xe2S@\xe5!A\x7f\xa0\xc8S@\xa2<\xb9\xa2C\xe2S@\xb9\xfe{B>\xcaS@\xa9\x1d\xf5\x07\x10\xe3S@\x05\xfb\xc0\x81\x8d\xc5S@S0\xd5\xbf\x06\xcaS@%\x05\x1d\xcc\xea\xbaS@\xf3:\xccl\xb4\xe1S@\xdb\x03\xcd\xf8\t\xcaS@#\x84\x82\x86\xef\xe2S@\x0cX\xd0\'\xc2\xbaS@?x\n.\xf5\xc5S@\xa6~7\xbf,\xc8S@/\x91dm\xff\xe3S@0\xafPz\xf7\xc8S@\xba&)\x97\x0f\xe3S@\x07.zt\xd3\xe3S@"\xba\xf3qa\xbaS@vw\'\xcdz\xd5S@V\x14\x93\xa3\x88\xe1S@!\xbd%\x0e\xa3\xc8S@\x0b\x18\x13\x03p\xe2S@\xf04+\xbe\x8f\xc5S@\xc7\xdd\x13\x9b\xba\xc6S@\xd1\x98\xe2wT\xc7S@\xc1\x97\x10\x8fN\xddS@\x97U\xc1@C\xe3S@\xbf\xc8j\x1d1\xc5S@sf\x01\x01\x80\xc8S@\x9c[o\xfbP\xc8S@\xb8\xd9O\x80\xd8\xe2S@B\xbcao+\xe0S@\x8b\xfc~\xa2[\xe0S@*\x1b\xa5c^\xe1S@2\xd8\xb7\xc3b\xc3S@s\xa6D\x05\xfc\xdfS@"\x93y\xf1q\xc1S@\xd9Zl9\xba\xc9S@O\x10^\x7f\x15\xb8S@:B\xe5(\x1f\xe2S@oD\\7\xea\xf3S@L\x84s\x0c`\xe3S@K\x92_\xf4\xee\xd8S@\xd7K\x8b\xbb\xe6\xb8S@M3t\xe7g\xc8S@\xc6g\x0b\xa7\x94\xdfS@@\x07i\xa6\xd8\xbeS@b\x1a\xef~\xd9\xbdS@J\xb8\xf0"5\xe1S@\xcd\xdc\xaf\x92\xd6\xe2S@v\x0c\xe5-^\xe3S@\x86\x94|\x16\xd2\xc0S@\xd8\x81vQ\xe9\xb8S@\xb6\xc3\xdbe<\xc7S@\x10\xb2Z\xda\xfe\xe0S@b#\x93\x16\x0e\xe2S@P\xaa&\x04\xb1\xd3S@#\xca\xab\xb2\xa6\xedS@R\xda\xd1a.\xe0S@\xd6\xd9\xa4$\x81\xb8S@~\x87j\xa7?\xcdS@jK\x1c\xef\x0e\xd3S@{cRlT\xc1S@\xc6r\x9c\x8e`\xdaS@\xc7b\x15\xb0a\xdbS@\x13-\xc8=\xad\xe2S@\xa7\xab\x88\x93F\xbdS@E\xed\xfd l\xe1S@\xde\x9c\'\x87\xa6\xdfS@\xea\x1d"K@\xe1S@\x8c\xc4\xcbi\xb5\xe1S@\xe7\xe9\x17\x8f!\xedS@?\xf3\xe3\xa4O\xbcS@3\xfd\xa2\xe2%\xe6S@T\xf2\xf9\x88\x86\xe0S@\x0b\x7f\xe6\x8e\xf5\xc5S@\x19\x82\x9e\x996\xccS@\x01\xff{\x9b\x83\xe1S@$\x05\x99\x97&\xc6S@\x9e\xdf\x85z\xa9\xc9S@R\\\xc4\x99+\xcdS@J\xea\xc1\xcb\xf2\xdeS@\xd1\xfec v\xd2S@\x9b\x18\xac\x1fn\xdfS@\x82\xbb\xf7W]\xe0S@\x00\xd3\x1b\x1d\xb1\xe0S@\xefN\x8cs\xc1\xc5S@\x864d\xb3\r\xdfS@e\xbd\xd1\xee?\xd8S@AUR\xf9:\xe1S@\x1fmC\xde\xe9\xc5S@K$\x15\xd9\x8d\xd9S@\xb1\x15\x8b\xb1n\xe0S@52\x06v\x10\xbcS@G5d\xf0\xe9\xccS@u?%\x98\x95\xc1S@\xb4s\xa0gq\xd8S@\x11F\xf7\xb6U\xd6S@s\x05\xe6jw\xe0S@\x129NP\x90\xb9S@\x81\td\xc3g\xbcS@& \x8c\xb2\x1a\xd1S@\xfb\x8c3\x12\xb5\xd6S@\xf9\x94Y\x98\x03\xdeS@&\xa6\xf2\x85#\xd1S@P\xfc8\xfc3\xdcS@D\xbe\xb1\xc7\x7f\\T@\xf9\x94Y\x98\x03\xdeS@)\xaa\x82\x8d\xb4\xdeS@\x01\xeb\xfb\x00\xd3\xcaS@\x11\x08\x11\xde\xb6\xbbS@es\t7c\xedS@11H\xafA\xdeS@\x14\xeb\xee\x0fq\xc0S@\xe1\xae1\xeb\x1d\xd4S@\xbc\nO\x0fh\xd5S@\x88F\xd3\xec\xa4\xbdS@9\xe6\xbc{S\xdeS@\xe3\xe3\xbe\xb0\x94\xbdS@F\xf0\xcc\xdc]\xd6S@\x0b\xd5FX\x99\xd6S@4i\xf6\xd2\xcb\xd6S@$\x1c\x91\x1bY\xd6S@\x17R\xa7\x05\x84\xc8S@\xbfe\xda\xe5L\xbbS@\xe8\x06\xd3\r\xe9\xd2S@ny\xfc\xc6\xd0\xb8S@\x0f\x98Q[\xf5\xd6S@\x15W\xcab\x08\xc2S@c}^\x87\x02\xd3S@\x07e?\x91W\xddS@\xdf\x07Bb\xc7\xc1S@\xa4\x9b\xa5\xdc\xa6\xbfS@\xab\xff\t\xdeb\xd3S@we8\xf4C\xc6S@C8\x8b{\xba\xdaS@3\xc7Lxh\xe2S@\xc2\x81Zg63T@\x16\xf9\'\xc0\xa3\xd2S@\xcb\xb1\xe9\xb4\x9d\xbeS@\xe4\xb7\xc9\xd5\xe5\\T@EK5\x9a\xda\xcaS@5L\xbe\xb8\xba\xd2S@\xf0\x8bt\x90\xce\xabS@\xf8\xa8\x00\x95>\xc3S@\x1eNI\xe4`\xdbS@N\x84\xf7\xe0x\x1cT@\xcc\xc8\xe5\xf5\x13\xd2S@[W;y\x12\xdaS@\x90>\xfc\x9ca\xeeS@\x8e\xb4\xf3,\x95\xd1S@\x8c\x1b\xb6"q\xc2S@\xbf\xc6a\xc0\xd8\xd4S@\xbcM\x1b\x90w\xd1S@\x0bC\xcf!\x99\xb3S@\x88UU}N\xc2S@Oa\x90\x024\xb4S@\x9e<+\x87\xbd\xceS@\xaa\x1f\xcbm\x07\xd8S@{\x0c\x97%"\xd9S@\xa0\xdd\x1fMp\xb7S@\xa7\xe8~"\xf6\xb2S@m"\xda\x0eX\xceS@\xc5!\xef\'\x18\xaeS@\x1c\x04\xea\xa2\xe1\xbcS@HU\xe0\xb9\n\xbdS@\'\xf6o\xe1\x95\xb7S@m\xe5}Ym\xceS@\x1dh\xfc\xc6\x03\xcdS@\x84\xec\xdd\x83\xa8\xcfS@i?L\xc2e\xd6S@\x06\xc5\x9c A\xc1S@dO\xe3C\x08\xcfS@\x1f\xe1\x90\x11\x08\xdeS@\x98ykw\x8e,T@\x15\x0b4P\xf3\xceS@#n\xdb\x97j\xcdS@B\x17\x91\xbdS\xc1S@R\x1a\xe0\xe2g\xd5S@\xa10E\xb12\xceS@\xdeq\xdfY\xc5\xd4S@\x981\x82\xeb\xc4\xd5S@\xe9/zN\x07\xb3S@\xac\x05\xcc"2\xd4S@\xb6#\x1b\x01f\xd5S@<%\xd3\x85\xdb\xb8S@\x19)\xfc\xb2i5T@1\xb5\x8dt\x00\xb5S@>R\x0c\x93i\xcbS@s\x9eg\xe2\x11\x1fT@mF\xea5\x9d\xcbS@\xb8I\x8d\xb9\x7f\xd4S@\x88\xf5\xee\xf8D\xccS@@6\xec\x91f\xcbS@h:u\x19V\xc9S@\xa0\xec\xd8rx\xd4S@\x95\xb3\x8f\x8cZ\xcbS@Db\xd5\x8d\x00\xcbS@-d&\x8f\xf9\xd3S@R\'\x95x\xa9\xd2S@;\xef\xca\x0eS\xd2S@\xe0\x14]\x90 \xcbS@b\x12\xb1\xfd\xf7\xc8S@\x9c\xdb\xd5$\x01\xd3S@\x92\xc4\x1d\xee\xe9\xcaS@N\x95[3\x04\xccS@Oh:O\xdb\xc8S@7\xe3\x06\xc8\'\xc8S@Bn"\xf7\xa6\xcaS@\xa2\x97X\xc7\xef\xc7S@\xa5]\xe4%\x8b\xc7S@\x9aB\xf5wt\xb7S@\x95N\t\xd3\xe8\xdcS@\r\n\x9f\xab\xa8\xb8S@\xc7\xe18\x02\xe2\xb4S@D3\x81 \xc3\xacS@\xdb\xf3\xe9l\x94\xccS@{\xf6~\r\t\xacS@\xa9\x06\xc4\x1b\xf8\xc3S@\xac\xaa\x88\x96d\xadS@\xecI\xd4\xd1\xc8\xc3S@K<3G\x85\xadS@\x9c;\xc6\x86\xd8\xadS@7ccpz6T@ K\xa1\xb0V\xaaS@\x98v\xff\xa7\x86\xc2S@\xae\xc3C.\xf4\xc1S@\xda\xbfwr\xb8\xc2S@(\x7f\xf9\xbeI\xc5S@\xa5S\x1c\xbc\x00\xb1S@c)Z\xbe\x9b\xb0S@zc\xc1\xe6l\xe4S@\x90XK\xdf\xfd\xaaS@\x02\x076\x9d-\xafS@J\xe2\x12y\xd1\x1eT@!\xae\xf1\xb5\xc0\xc1S@\xdaJdD\x97\xf1S@\xd5\xff\xba\x9eF\xaaS@:O\xff\x15\xee\xc3S@G\xbd\xce\x05A\xc1S@Q\xb3\xa6\xad\x9e\xefS@\xcf\x7f4\x15r\xe8S@=!\xa4\xf8\xd26T@Y\x11\xe8[\x98\xc3S@`\xb5`\xf53\xa7S@ys\xa3O\xdf\xc0S@e\xbb\xb5<\x9d\xacS@bA\x7f\xcc7\xc2S@\xfc\xf5\x96\xd9\x8c\xc7S@\xfc\xd5\xc7)\x8b\xc0S@\xf0(HRK\xf3S@Rm\x89\xb1\x99\xe8S@2\xbbD&\xfc\xbfS@s\xdf?P\xe2\xe9S@FF\xdbf\xa7\xa3S@\xfc\xfa+ot\xb1S@e\x1f\x8f\x12I\xa9S@5)\x88A\xd1\xbfS@x\xa41)&\xe8S@W\xeaTM\xb6\xaaS@Kl\x9b\x96\x85\xbbS@\xe1\xc4\x01\xaf\x89\xa3S@\xde\x10\xe6g\x02\xbeS@x\x16\xcb-{\xa3S@VJ\xc3\xed\xff\xaaS@\x9e\xf5\xc4\xe1X\xa3S@\x9e\xf5\xc4\xe1X\xa3S@\x18\x19]\xc1f\xb7S@Z\x81\xe2\xbf\xe2\xabS@\x81\x0c\x882\xfe\xa2S@\'\xd5Zq*\xa2S@@:\xe6\x88\xc4\xaaS@\xf30k\x05\xc6\xaaS@\xf30k\x05\xc6\xaaS@\xc9\x99v_\xda\x1bT@3\x1e7\xcc\xe5\xa9S@\xb9\x02#\x0bq\xa9S@\x8ee\xee>\x99\xa9S@\xf1\xcb\x04\x1c\xb1\xddS@\x19q\xa9\xe4\xea\xa7S@\x18\xee\x02[}\xa7S@Z\xa3\xf3\x1c\x08\xbaS@x\xe2\x99\x8d\xe3\xb4S@\xaa6S\xe2\xe0\xb9S@\xf6\xc4\xc9\xea\xa8\xb9S@\xae\x818\xa2?\xb6S@\x89\xf3\xcaR\\4T@O\xa7{\x19\xc8\xfaS@\xe9S\xc1\xa6=&T@\x1b\x9d\x8fa\x86\xa9S@\x84\xfd\xfd\xf5u\xaaS@wo\xa8\xb1#\xaaS@,\x1d\xb87"\xa9S@2\x81W\x14\x81\xa4S@&\xce\x83|\xc6\xa7S@\x85b\xc8C\xe1\xa2S@81\x95\xe5\xc3\xaaS@\xa45\n\xeb!\xa2S@\xa8\xe4/\xe6.\xb3S@q\x13\x05]\xc3\xb2S@\x91\xb9e\xb9)\xd5S@\xc5\x91M:v\xafS@\xce\xe4\xa9(\xb7\xb6S@\xed\xc8\xe0O\x91\xa2S@\x157\x95\x8b\xbb\x9dS@\xcfG\xce\xdf\x19\xa2S@y\tx\xff\xe2\xa1S@a\x92d_\x01\xa0S@\xec\x9e\xa1\x89\xae\x9cS@?j\xd3.\xed\xdfS@\n\xb9c\xfco\xdeS@\xa5\x9d\xcb\xf8\xf4\xc5S@\xa3\x7f\xd6\x88\xce\x9cS@w_x\x83\x91\xb3S@v\xa5\xb6\x91\x18\xabS@\x87\xe5\xc9\x88"\xacS@\xf9-.\xaa\x87\xdeS@\xd3\x97\xe4\x80\xad\xa1S@\x05^\xf69\xdf\xa5S@\xc9\x9b\xac\x90\xa4!T@\x90Q\x16\'\x8a\xfdS@o{7\xf6\xf5\xedS@"R_\xa1\x0e\xd0S@\xab\xd7\xe2{\x96\xe0S@\x91\x93\x8a\xf2\x96\x9eS@\xbb;\x9f\x9e\xdb]T@\xe2\x9b\xd5\x00.\xd1S@\xbbu\xec\x9e\xfd\xccS@\x19\xd5\x05\x9bz\x9eS@\x03w<\x8bW\xacS@\xbb2\x83\xa4\xc9\xaaS@\xcd\x85\xba\x0eH\xa9S@\xaeX\xa0:O\xe6S@\xc3\x0b\x008\r\xa8S@-4\xdd~d\xe1S@\xc1b\x0c\xce\x04\x9dS@%J~zS\xccS@\xc2\xd6\xc2\x82J\xc4S@p%t\xa4S\xa6S@\xf4\xa4\x90\xf1\xfe\xe7S@)\x8c\xbc\x88\xcb\xeaS@\xac\xff\xcb\xc1\x19\xa4S@\xa8\xc2\xc9\xe7\xb4\xa3S@}\x01\x08?m\xa3S@^l\x16\x88.\xc1S@\xaa\xeeY[\xe3\x9bS@;\x8e\xab\x88\xdf\xb3S@t:\x05\x16\x81\xe0S@\xecARN\xb2\xa0S@\xe9\r\xf9\x8c\x0e\xa2S@Y\xc9CE\xc8\x9eS@Q\xc11\xccL\xeeS@\xc6\xdc\xb9ht\xd5S@\xaf\x1a\xef\xa4b\rT@ \x02\xdbH\x16\x9eS@\x92\xf6`]`\xeaS@\xf5\xe8\xdc\x9b\xfc4T@\xdc\x127:l\xebS@\xea/\xbd\x86\x98\xebS@\xd5\xb8\x16\xd6\xb60T@H\x90X\xd8\xcfMT@\x0f=\x92\xe5jNT@\x1cW0\xb6<\xddS@\x88.\xdf*%\xadS@v\xb4z\xbf!\xe1S@e\x82L\x01\xb6\xabS@ \xe8+5\xa9\xddS@v5$.\xee\xefS@\xd0\xddX\x0eD1T@\xba\x84\x9bs\x16\xe4S@\xaa\xa3\x12-\x91\xe0S@,\xb6A9A\xc9S@\']\xc4.\x0e\xd3S@Z\xed\xc2!\x8a\xe2S@\xb3\xf9\xa8\xf7\xb4\xc6S@\x7fff\x9f\x9d\xb8S@e\x1c.b\xc1\xc7S@\xcf\xbeg\xc5\x1d\xb1S@\x9d\xcc\xae\xc6\x85\xe2S@\xf4\xc0\xe6\x938\xeaS@\xac\xd8\xec\xdb\xa6\xdcS@\xbah[\x19A\xd7S@\xc8\xc7=\x0f4\xcdS@\xdc\xc1\x9e\xa1=\xf1S@\x06\xd3I\x80R\xd0S@{.a\x17\xc5\xc9S@x\xa4\x18i~\xe5S@\xd2\xcalB}\xd0S@\x18\xd7\xb1k\xb2\xbcS@\x1b\x84=y\xff\xeeS@S\x1a\x04\xad\xdf\xb4S@\x91\xc2\x00n\x7f\xe5S@\xac{\x86\xb9\xc2\xeeS@\xe8\xaa\xc2\xdc\n\xedS@\x94\x8d\x943\xe4\xe4S@\x9bnt\xea\xb7\xacS@\xdd\xe8V\xbf{\xb7S@\xcbv\r\x96\x02\xb8S@\xdaN\\\t\xbb\xe7S@\xf9t\x97\xc0\xcf\xf1S@\xe3\x8c\x88\x9b\x84\xd6S@\xe7\x02\xfe\xdfH\xf4S@[0\xcbb\xfe\xaeS@\x93\xcbpP\x96\xebS@l\xf75D\xd4\xebS@6TEwH\xdaS@\x82\x8bjb\'\xb3S@\xd4\xea\rq\xdf\xbdS@*U\'h\xaa\xb6S@\x91d\x06\x8aH\xe3S@\xa3:L}d\xecS@\xf5\x14\xaba\xa5\xd3S@1:\xe0I\xf7\xc7S@\xb3\x81\xc9p@\xcbS@\x10\xe3\xa1\xb4\x19\xc6S@b\xa8\x03\xe0M\xadS@\xbf>\xe5\xad`\xecS@*\xda\xc4\xf9\xc3\xadS@\x05\x89<\xa0\x87\xb9S@c\x9c\x88\n/\xc8S@\xa1\xeb\xceQ"\xeeS@\t\xfc$<@\xaaS@\x8c\x8e\x9e%uNT@\x9d\xdfY\x14\x1b\xb9S@\xecr]\xd5\x7f\xf4S@\xd0\xc1$F\x1b\xd7S@\xed\xf2\x11\xeb\xb9\xcbS@\xcbM\x7fK\x81\xc2S@\xb6\xef9U$\xf2S@\xedG\xc9YG\xeeS@\xcd\xab\x0b\xba\xff\xedS@\x9dAX\xedQ\xe2S@P\xf3\xea0\xdf\xe2S@s\xb91\xcdZ\xe6S@\xcb|\xf0\x8e%\xecS@r\xbdw\x81\x8f\xf3S@\xaf\xea`\xca\x15\x1cT@w&\xfcT)\xc6S@\xa0\xdf\x90\x1a\xabMT@M\xc8 \x10s\xd6S@x\x1c\x02r\xca\xf4S@\xb5\x142C\xfd\xc1S@\xb1\xdb\xbfl\xab\xd6S@\xbc\x96<\x03\xf19T@^\xc7\x8bn\xfa\xefS@HCv\xe9\x0b\xe6S@}\x94i\n\xcc\xe8S@\xcb|\xf0\x8e%\xecS@>\xd5\x14\x01\xe7\xf1S@\xcb\x9b\xc5\xeaQ\xd5S@\xc4\xa45\x00\x92\xaeS@-\xba\x0f\xec]\xc5S@\xe1\x1e\xf2\xc5;\xedS@(R\xff\x10\x11*T@?\xfa\xb8c\x8c\xcbS@\xe6=a\xda\xcf\xc1S@\xa6\xe2h\xfah\xcbS@\xd3\x11\xb7[\xa9\xd8S@\xb5\x89/\xd68\xe9S@s\xbb%\xc6;\xc1S@\xc1A4\x17\x8c\xc1S@\'yt\x1cb\xc9S@1\xb2\xf3"\xed\xd5S@\xddil\xe2y\xabS@\x9c]\xf3\x86\x18\xe2S@V\x06b\x9f\xe9\xefS@y(SaI\xefS@\\%\xee\xe1\xd6\xe7S@\x88Z\x94"\x93\xd4S@\xd7\xd6\\^"\xd3S@\xcf\x19\xec\x17@\xafS@\xf2\xc7Ry\x04\xd2S@\x93\x81e\x81\xd5\xe9S@\xf2r\xf0\xca\x1e\xf0S@\xdd\xb9c\xba#\xf3S@\xbb/\xb8\x9a\x8f\xd4S@\x17\xf0+\x95\xfb\xc9S@\xa67\x8d\xdc\xad\xd0S@\xed\xeb\xb3[w\xc0S@\x87\x03\xe8\xc9\xca\xeaS@<\x8av9\x15\xd9S@\xeaj\x07d\xa2\xc1S@\x02\xe5v\x9c\xbe\xcbS@\x04U\xd0z\x99\xf1S@\xad\x1b\x19\xab\xb7\xc1S@\'V\xdf=\x16\xc4S@\xe2(\xb6D\x93\xacS@\t\xa3\xf5\xbb\xf2\xd3S@\xa5`\n\x98{\xe9S@\x87\xc5\x1d\x11\r\xecS@\xe4=\xb2\xef^\xc6S@+\xcf\xc1\x82\x16\xf5S@;tKv\xfc\xf6S@\x89a\x8aH\x02\xc4S@3\xb6M\x15u\xcbS@L@\x90\x15T\xcaS@\x8f<\xdf\x80s\xd5S@1\xb5\x8dt\x00\xb5S@3\x1eiW\x9a\xc3S@r-\xa0\xefu\xcbS@Gm\x03\x87\x98\xeeS@:\xc5\x16\xbfH,T@\x1a\xac\x9b\xa4\xc9\xcfS@D\xe2\x1aTZ\xd5S@\x97\x97\xf0\x9at\xdaS@\xf5\xdf\x9d\xfdM\xc3S@\xcc\xd0}\xa4\xe1\xc0S@\x04U\xd0z\x99\xf1S@\xcf\xac\xa7\xa2o\xe8S@K\xa5q\xbc}\xebS@z\x0b\xef\xa2\xab\xddS@\xc9C\x93\xee\x1f\xe6S@\xcb\xc0Mbg\xeeS@|\xca\xfc\x1d~\xeeS@\x83\xfc\xabmu\xb2S@\xf0X\xf6\xd4\x10\xeaS@\xbd\x10\x94\xdc\xfe\xeaS@\xeeWV\x9b\x80\xadS@\xb2\xdb\x84\xca\x95\x1eT@\x13\xafO\xf3^\xc3S@\x0f\r\xa7\x9c\x8e\xadS@\xaf\x92E-\x03\xe0S@BY\x0eT\xf1\xe2S@\x15\xf9E\x8a\xa6\xe3S@b\x08V\x17\xaf\xddS@#\xbdq#\x05\xe2S@Gr\x0ez\x9d\xe5S@\xd2wy\xcfP\xccS@RFC_{\xb9S@\\q\xc93\x12\xd3S@q\xa6\'\xe7\x0c\xeeS@\xc9\xa3\xf4\x90K\xeeS@\xf2\x9d\xffq{\xcbS@\xb1\xcf1\xb3\x02\xe6S@T\xf0\xc5?\x8f\xabS@a\x8aa3\xa6\xb6S@\xf9Y\xed3\xcb\xd3S@\xf4\xda\xd7~\x9e\xe0S@\xe0\xcb\x18\xdd\x05\xe5S@\xf0\x80\xe1\x9f4\xceS@\x98 \xd7\xa3\xdd\xaaS@\xb27\x81"\xd6\x02T@\xc2\x19\x14\xc4\x86\xd5S@\x05\xaf\xc5\xae\xa6\xdeS@\xe3\xff)Nw\xe7S@\x18\xf0\xbe@\x1f\xc1S@\xb1\xcf1\xb3\x02\xe6S@7~\xe2\xd8\xf6\xceS@\x0b\xbd\x83Lf\xe0S@(S\xfc\x8f\xe3\xe4S@#X\xdf\xab\x9b\xdbS@\x9fm\x0e\xfad\xe9S@\xa3\x92~!\xe8\xcfS@\xcf\xf5w<\x94\xd5S@,wK\xf5\x08\xeaS@IG\xf2^\xd2\xeeS@d\x11\xd8\x14Y\xe9S@JC\xc1\xdc\xae\xf6S@\xeb\xb5W\xf4\xba\xe0S@\x03\x16\x0b\xda\xc7\xe5S@\xd2\x1f\xb1b\x82\xc0S@\x01y\xb9\xa7\xc9\xccS@\xd5k\xd3S8\xe3S@\xa1\x1b\xea\x08\xc5\xbfS@\xe5\xf6d\xf4\x9b\xa5S@\xc3n\x84\t\xfb\xceS@^\xa1jY\xcc\xf6S@\xf5UTk\xae\xe3S@\xef\x1a\xcd.\xa8\xdcS@_-[!\x8a\xa5S@\xcc\x94)Mt\xabS@8\x96\x81\xbb\xc6\xcfS@\x95\xa3\xcf\xe6!\xc2S@\x92J\xb4\x03\xf9\xe5S@@\x97\x0e\xb1\xd5\x1cT@dy\xa7\xa7\xca\xaaS@\xd1X\xa4\\b\xe8S@\xf0I)\xf9\x84\xecS@<\x1c~\r\xf9\xa4S@\xfaD\xc3F\x98\xc0S@ \x1d:\x10\x7f\xc1S@\xee\xbf\x1f\xb3j\xd5S@\xbcy\x8a\xc4\xb3\xcfS@t\x109NN\xe4S@Jx\xa6\xde\x93\xecS@\x98\xdf\xcf2y\xa3S@\x7fS\x80\xfaN\xdaS@+\xba\x08\xa7\n\xabS@=\xa9\xaa\xb8k\xd8S@HO3\xdd(\xacS@,\xc9m\xdb}\xe3S@GQx@\x82\xdeS@:\x1cm\xf3d\xd7S@\xe0\xdf\xed\xebz\xacS@<3\x9fa>\xe9S@\xfd\xd5|~\xc0\xeeS@y\x94\xaf\x08\x15\xacS@=\xednK\x06\xe8S@\xe8X\x90G\xa8\xb7S@\xdb\xfa\xfb\xa6O\xe8S@t\xe0\' }\xebS@\x1f\xf6Vo\x9b\xe9S@\x13\x1e\xfdP\x83\xc3S@\xf9\xb3U\x9e\xfc\xcaS@6\xbdO\x18\xd7\xd8S@\xe64\x17\xd8\\\xd7S@\x96\xc8[\tx\xd0S@`\xfbC\x16\xe5\xd4S@\xe36\xd79\xc5\xd2S@5\xc5\x1f*~\xb2S@h\x1c\x194`\xcfS@\xf5\xd3\x88+\xf2\xd8S@\xe8\x17"\xc9i\xdcS@\x0c n\xf3]\xe6S@\xe6\xbb^o\xb6\xe7S@\xdb\x8e]\x99\x9e\xdcS@\xa4\xcfC\x8b%\xd0S@\x9e9,\x04\xac\xd9S@\xb9/t\x02\\\xecS@g\xfc\x0f\xae\x9e\xe9S@\xb0\xf1\xbbI\n\xa3S@nT\x9a\x8e\xae\xeaS@"\xd1\x81$\xb4\xd7S@(\xa0\x11y\xbc\xcfS@\xbc\x1e2\xd3\x14\xdbS@\xd3\x80\xc8\xe9\x9d\xe7S@\xc6"\xcb;N\xe8S@\xb98\xcct\xa2\xc0S@~\xc2\xfc\xb4\xa7\xe4S@%\x00\xc9\xb5\xae\xebS@\x9d\x91s_\xf7\xebS@S\x0b\xd2\xe7\xe8\xddS@\xf5k\xa4\x9f\xfc\xf4S@\x08\x1a\xb4\x9f\xfa\xd8S@\x987\x8d\xd3\xad\xd3S@\x14\x9c\xa4\x99&\xbdS@\\\xb9($[\xa9S@\xad\xca\x81\x0ft\xb6S@\x8a\xc48IQ\xdcS@\xc0\x84\xe1f\xe9\xb2S@\xd2\xd2My7\xe7S@\xd2\xe7\x0c\xb3M\xe8S@\xf5P\xd0x\x89\xceS@\x01\xbd\xcb\xfe\x13\xddS@\x9a\x88\xca\xc3\x04\xe4S@\xbfG\x9cL\xff\xb6S@\xa5\xaa\x06\xcd\xf3\xe1S@)\xfb\x11\x96\xed\xd9S@\x822\x1b=\xaa\xaaS@Co\xd6\xdci\xe5S@\xe5\x81\xfd\xc9\xf7\xe7S@9\xdc-F\xb6\xceS@\xa5o\xb38\xf6\xa9S@yX\x1d&d\xf5S@\xca\xf7y\xa1\x9f\xddS@\xc7#\xef\xc2\xe5\xe2S@\xe9\x903\xb7\x92\xe9S@3\xf8!\xa1H\xe4S@\xa5\xd0\xeePd\xe0S@<\xf61(\xf8\xa9S@\xfa\xfaG\x96U\xc2S@\x01\x95\xb6R\x93\xddS@b\xfc\xfb>\x93\xe4S@\x9c\xe0\xbf\xf8\xdf\xd9S@\xe6\xbd\xcee\xf3\xe8S@\xc4v\xe8\\P\xa9S@\xf1\x18{\xd0;\xd4S@\x1f\x92\xac\x91\x97\xb3S@I\x86\x87)\xcf\xedS@\xaa\n\xdf\xf2\xee\xe4S@\xd7\xd33F\xa2\xc2S@p\xf9\xc2\'d\xc0S@\x87\x0b\x81\xbc\xa4\xa9S@\xbe\x84\xd4E<\xc7S@\x1a\xd8\x89C\n\xd1S@\xa4<\xec\x90\xf8\xdfS@\'\xc1\xd2\xe6\xb1\xe7S@\xe7\x7f\x90F\xed\xb3S@F\xd6\x18\xbd\xb8\xc8S@\x80\xb6\x0c\xbf\xcf\xc2S@f\xa1F\xc0\x84\xe8S@\x187\x91]\xdb\xf1S@\xed\x97\x1fv\x9b\xb6S@\t\x14\xcd^!\xdaS@\xa6\xfeRo\xab\xe4S@=\\;c\xc1\xe8S@(\x83a)\xb8\xe9S@~\xb0\xd9]\xeb\xbeS@\xe0e\x91\x1a\xd0\xa7S@l\x86<\x11\xb6\xd3S@\xbcR!\x056\xedS@M\xcd\xad\xb1i\xe4S@\xa8=!\xc5\xc5\xe2S@\xaf\x0f\x7f\xbd"\xf2S@\x8f\xdb]\xcf \xf5S@\x90m\xd4\x1b\xa1\xdcS@\x99h\xc7\xbc\x91\xe8S@\xb0z\xa7\xb5\xe5\xb6S@O\xfa\x81\x12\xba\xe8S@\x10\x00Q\xdf.\xd3S@\xd0a\xa9^\xaa\xdcS@\x03\xe6\xb9\x92\\\xbdS@\x0c_h-\xb7\xeaS@\xca\xabc\x12\x96\xa7S@}\xc6n\xcf\x0f\xdfS@\xc2.\xda\xa4/\xe8S@~\xd8\xb7K\x80\xe8S@\xb15\x91\xcd\xc2\xe5S@:J\xd5\xb0\xf1\xd5S@\xc8F8\x19\xa4\xaaS@\xbe;xn=\xa0S@3\xc8\x11dJ\xbdS@3\xe6\xe2\xe4:\xd2S@\xc1R}\xfe\x82\xdeS@\xf7@\x9a\x94y\xeaS@\x07\x9e\xf2\x98\xd5\x9eS@\xb6Zs\xec;\xd6S@\x92\xd1*Y\xb4\xd2S@\x86 Z\xcf}\xdcS@\x15/q\xc5G\xe7S@\x05l\x9d\x80$\xeeS@B\xb8ujT\xf5S@\xcf\xf7}m\xd1\xf5S@\xa4\xff\xdf\xbbA\xd9S@\xf2r\xb6n5\xc3S@1@\x95\x1d[\xd2S@bb\xc8|%\xdcS@~\xc8\xa3\xbb\xd1\xd1S@\xdeUk\xbcL\xcdS@\xc1G\xb6\xa3\x86\xeaS@\x12\xfb\xa8\xf8\xdf\xdeS@\xcbV\x91\xfd\xd5\xbfS@\x0bg\xb4\xa1`\xecS@\xb2V\xdb?\xf4\xd8S@c\x8e]\xd4M\xdeS@\t\xbe\xb4^;\xc1S@\xe5\xfa=\x06-\xdcS@\xee\xe9\xc7\\\x88\xe7S@\xbc[\xc4_\x08\xceS@\xb2Q_\xd2\r\xeeS@T\xec,\xd3.\xf4S@\x903\xcdU,\xf6S@\x97}\xb4\x07\x1a\xdaS@ge\x08%w\xd2S@\x07\xbe\x96\xf2\xf7\xc8S@rL<\x08R\xeaS@M\x82\x7f\xc3\x97\xcdS@\x89\x19\x17\xc4k\xd5S@Q\xd9\x0b\xd4\xb7\xd9S@\x84\x84\xcd2t\xdbS@\\\x02\x86\x82\xb1\xa3S@\xda[R:K\xe7S@\xeb\xfb-\xe4\xe0\xd2S@\xb1rS\x0f\xdc\xdaS@gmS\x11\x8b\xb6S@t7(\x9d<\xecS@\xa6\xf9k\xf83\xe3S@\xefd\xe9\x87*\xa4S@\x1b\xed%\xe7\x00\xecS@m\xf0W|m\xe2S@\xd5\xbc\xf4\x81\x1a\xc8S@\xbb\x13\r%\x8c\xd6S@m\x18&I\x9a\xd8S@+^\x13K\xd0\xc1S@M\xf1\x96\xdf\x8d\xe1S@\x136\xa6\xf9\x84\xf3S@sQ\xf8-P\xbcS@\xd2\xe4\x1c\xf0\x10\xf5S@JT8\xda@\xe2S@\x9f\xc8\xcani\xd9S@m\xf3\x8av\x80\xc9S@\x8f\xc7\xa5\x12\xfd\xc1S@m\x90c~\xe1\xb8S@\x87$Q\xc77\xe9S@Dj\x89\x9b\xa7\xccS@\xa6\xde\xda\x0e \xe6S@\x1b\xbc\xcb\x87\xa4\xbfS@\xee(\xeeX\'\xd9S@4\x8b;"\x14\xe7S@\xdd#f:\x0b\\T@\xbc\x1f\xdc\xa8\x87\xc8S@\xfc\xd2\x05E\x95\xdeS@X_\xc0\xc0\x1f\xd6S@\xa74\xca\xaa\xd1\xf4S@\x7f\xe0\x9c\xfdX\xf5S@\rQ\xaa>9\xd0S@\xb0&\xc1]}\xcbS@\x82\\\x1b3&\xb3S@\x08\x84R\xaa\xcd\xcdS@\x87\x16\x8f\x9c\xda\xb2S@\x08\x1a\xf2FX\xe6S@\xeb\xf3\x9c\xdb\'\xd5S@HE\xe6\xb1C\xc9S@:\xa3\x81\xb3\xfe\xedS@\xfdA\xf6 o\xd5S@\x8a\x1a\xe6yV\xe3S@\x17\xde\xd3Q\xff\xecS@\xf3\x07\x12\xb5L\xeaS@\x80z\x87\xb0\xff\xd3S@\x81\xd2\xf6\x8a\xf4\xd6S@p\xae*\x80R\xe3S@\x12(W\xc8D\xd6S@\x8ea|\x92\xe4\xbfS@v\x84\xb6NJ\xe8S@X\x9d\x8a\xce7\xc3S@\xcf\x0e\x12\xef\x1b\xcbS@\x1a\xad>\x9c\xef\xc7S@\x13\x18\x91V\xf5\xc8S@^r\x9e_\x85\x12T@\xf1\xa1\x15_\x81\xe2S@\xdb\x0e\xd4^I\xe6S@\xf3\x85L\xb4\x0f\xe6S@\x8f\xa0M\xe9\xaa\xf0S@\x89B\x82\xce]\xc0S@\x02\x96\xc4\xc2\xe6\xa8S@J\x91\x96\r\x0b\xdeS@J\xa5s52\xd1S@.\xa7]\xab\xff\xe9S@\x07\xd66\t\x9f\xb9S@>\xbb\xf1NH\xe2S@\xc2\x06\xf2\xecn\xbcS@n\xe0r;K\xa9S@\xb8\xb2q\xf1\xbb\xb6S@\xb3\xf4\xc4\x1b\xc9\xd7S@\x87:\xd0\x92B\xe2S@\tn\xd65\xb5\xe2S@<t\xde\xe7\x1b\xdbS@z~)\x9e\x19\xe1S@\xb3\xaf|\xfcH\xebS@\xa5\x8b\xd4\x8c\xcf\xa2S@\xb7\xe4\x9a\x08\x0f\xe3S@\xc0\xf2\x02l\x91\xc5S@\xbb\xea\n7/\xd0S@D\x08\x96E\x86\xe2S@!\tw\x10x\xf4S@K}\x99\xf3\x81\xf1S@\xec\x13\xca\xda\x88\xd9S@\xa3\xef\xe8\xa3\xb4\xc5S@\xfaH\xd0\xe6\xa6\xc0S@GQ\xb7\x80\x08\xbcS@\x12\x14\xcd\x7ft\xe0S@\x16\xd5#\x90\x16\xcaS@d\xa3D\xa8\\\xe3S@\x9bd\x8c\xd1\xc0\x9dS@\xc6\x90\x8bA\n\xc6S@\x1e\x9d \x87@\xc8S@\x880\x14v\xe8\xa1S@\xe6\x91\x99\x1b\xc8\xe1S@\xb2\xd6\xbf\x17\xf1\xe1S@\x0e\xbb\x0b\xffd\xe6S@N\xf0\xf4\xeds\x9dS@\xb7\x9f5\x82\x05\xc9S@D\x8d\x99.\x1a\x9dS@\xb3\xf0\xae-\xe5\xe3S@\xed\xce\x12\'\xc3\xc5S@\x86\xac)\x13\xe6\xf2S@o\xb5\xcf\x86,\xeeS@\x11\xe6\x84W\x8d\xedS@wp,\xc3U\xbaS@\x0e(\xe5\xc5\xe0\xc9S@\xca\xd6\xbb\xce\xb7\xe0S@\xe5]\x10\xd8[\xe1S@IUlZ\x04\xe3S@-X\x06Op\xcfS@}\x19@GS\xe0S@\x9b\x00|\xefr\xdfS@\xe90\xa4\xeb\xac5T@=z\xf5\xa6p\xe8S@\x819.W\x80\xd5S@\x08\x1c;\x1f\x86\xe2S@S\x08.\xd0y\x9eS@\xd5l\xf9\x94\x9c\xbcS@\xd3\xe3 \xf5\'\xbaS@\xb7\x85\xd4\x96\x8a\xefS@\xe7\xceG5T\xc7S@u\xc5\xc2\x06\x96\xc8S@\xb4,f\x8d\x10\xc2S@\xa8\x0c\xbe\x92\x86\xc5S@\x198\xce7\x95\xc9S@e\r?\x0bM\xddS@\xa6w\xaf\x08\x87\x95S@%H\x83\xff^\xbaS@\xb2\x13\xe2Vx\xe0S@\xb2\x13\xe2Vx\xe0S@\x8d\xfe\xb1\xb2\x81\xc8S@\x15S\xbcZ\xa0\xe9S@\xf4A\t\xd4\x03\xe1S@\x1d\xdcR\xaf\xdb\xb9S@X\xdb|\x93\x0c\xbaS@\xa0/\xdd\xb4\xc1\xc6S@b\x10\xc6Hp\xf3S@\x88\x84.\xab#\xabS@.\xc3\xe6o\x19\xacS@\xbc\xf2\x84K\xcb\xdcS@f\xa2\xa2\x9b\xc6\xc0S@\x05\xb3 \x02(\xe1S@7\xfd5\xfc\x16\xabS@\x10/\xe5\xe36\xcaS@\x1c\xedn\x15e\xbaS@\'#\xfeT\x00\xc6S@\xdfp\xac\x17\xed\xadS@?\xd7\xa1w\x06\xe8S@\xd72k6c\xe6S@}\xf1\x97N8\xcaS@\'\xd2\x1b\x06\x13\xe3S@sy\xad\xff\xa7\xd3S@\x14\xb4N.u\xe0S@~\x10\x97\xc0s\xeeS@\x99U\x87\x03\x94\xc8S@\x86\xbfU\x0b\x15\xe0S@\x15S\xbcZ\xa0\xe9S@90M\xe0\xb1\xeaS@+f\xa00M\xe1S@1\xed@\xc1\x13\xf3S@\x88a:\x10\x9e\xdfS@6\xd9\x92>e\xe0S@4\xf0\xe0[h\xe2S@\x80  6\x11\xdaS@\xa3\xa5\xa5\xd7\xb9\xe7S@\x0b\x95\xc7\x11\x0e\xceS@\xec\xe8o\x8b\x0f\xf2S@\t\x8a\xc3\xf8\x9b\xf1S@\x00\x02\xbb\x91\xe4\xeeS@\xebvo\x14\x86\xe2S@\xcd\xa0\x99\xb4\xf5\xe5S@ \x90\xd9\xb7a\xe3S@z\xa1\x9e\xe3\xb4\xdeS@Ccv\xc9\xb6\xe1S@\xadRbX\xb5\xc7S@\xa4^Iti\xe0S@\xbdz\xa2uD\xcdS@\x14\x88b\xa7m\xc8S@\xc44\xce\x19\xc9&T@\x11\xa3A\xc5C\xc7S@&Q\xf7\x14\xae\xe2S@\xdb\xf9\xd4\x1f\xdf\xe9S@\xf6\x15\xe0\x15B\xf1S@\xbc\x06\xec\xf8\x0b\xceS@\xab\x89h\x06\xcb\xcdS@\xe1\xf2$q\xfc\xf3S@iN0\xe1X\xceS@\xc0K\x94\xd8\xa7\xdfS@&]\x19GY\xcdS@\xf3\xe4\x8c\xeds\xb8S@\xbd\x81I\xba\x9e\xfdS@p\xa5\xdbRf\xeaS@5B\x9d\rh\xceS@\x94\x10"\t\xe2\xdaS@\xbf\x07X\xa2 \xa7S@\xc2b\xb1\xee\x01\xf3S@\xba\x984CT\xc7S@U\x87\xaaWT\xe9S@\nJ\t\xf5\xd3\xe3S@\x8e\x8e\x1a\xbbH\xd4S@\xcfv01\x0e\xfeS@\xd5Nr(\x14\xb6S@\xc5\x96a\xf2\x82\x9dS@\x01H\x9a:\xd3\xe2S@\x91\xd9g\xcc\x86\xb5S@i\xa1\xcfJ\x83\xb6S@6p\x14\xa5\xc8\xd5S@2\xf8\xd9(H\xbdS@\x0be|w\xc67T@\x99bc\x13\xb7\xbbS@\xa9\x13{&\xd4\xd2S@\xcf9\xfbl\xc6\xe7S@Y\xa2.S\xe3\xe6S@\xa1}\x80qu\xc7S@\xad\x00\xe2\x0b\xd6\xa5S@`\x8c\xe5\xf0d\xe7S@o\x1b\xa8N\x07\xb3S@\x96[\xb4\x19\x0b\xd6S@\x83\xb6|\xdd\xa6\xf3S@\xc1\xc7e\x83i\xcaS@\xba8}\xcd\x17\xc9S@\x1a.@kR\xd9S@R\\\xc4\x99+\xcdS@0\x88\xdbp%\xf3S@\xa9\x06\xfa8\xbf\xb5S@\xc4\\\xaa\xe9\x9d\xccS@\x7f\xc2\xa2\xcd\x7f\xd4S@0"`\xf8\xf5\xc5S@\x1f\xd9p\xd0\xce\xd9S@MU\x8aY\xff\x9fS@\xe6\xa7\xde\x10\xbf\xf8S@ze!\xa8\xcc\xc3S@\xff\x9e\x90\x9f#\xddS@\x9a{O\x0c\xf2\xe7S@\xe5\x89\n\x8d\xac\xcaS@l\x061\xe7\x1e\xdaS@\x7f#\x1b2\xbc\xe1S@\x9b\xb0\x86\x19\xf9\xcbS@#8=H\xe3\xb4S@\xb2\xeb\x88>\x16\xb9S@\xdd\x91\xf8mi\xe7S@\xbaBn\xc2n\xdaS@\xb2\x94O\xb2\x00\xb9S@\xdb\x8b\x01\xa4&\xceS@\xe4\xcc \xb0;\xdcS@\xea\xfb\x8a\xedU\xc3S@\xd9hh\x9a\xf0\xe3S@g"\xf8\x02n\xd9S@\\S\xadLA\xd4S@{VG\x0f\xc1\xdeS@`\xc55\x00\x18\xebS@\x91\xbb8%\xc2\xe9S@\x9c\x85\x8fqo\xe8S@\xc6~2x\x907T@<D@+\r\xd8S@n8n\x9dA\xcaS@z~\xe7\xb8\x11\xccS@\xe7\x9f\xb5\x9f\x9c\xd9S@E\x13C{5\xe1S@\xdf\x00\x00\xc3t\xc2S@\xac\xaf%\x1b\x8f\xbeS@\xb9_M-\xed\xc3S@\xf7:\x18l\xf1\xeaS@\xefQWV\xf8\xb3S@ h#u\xc4\xb8S@\r"B\xae\xc7\xe8S@\xc1\x1c\xbb\xa87\xbeS@\xd2\xf6\x8f\x93\xef\xc0S@\x84.h\xc3\xdc\xcdS@U8\x83a\xfb\xe4S@0sT\xb8\xd4\xf1S@/1hb\xae\xccS@\xe8"\xba\xf5s\xecS@\xcaZBk\xba\xe4S@X\xd5\xf5Z\xf1\xd1S@\x06\xf1@\xca\x9d\xe2S@G\x9e\xd6\xd2\x87\xe1S@\xd4\xb5\xd8\xdcb\xebS@0?\x0b\x86\xac\xe8S@UK\xeb\xedS\xcdS@\xfdH\xfeo\x9b\xabS@j\xd6O\x83)\xa9S@\xcc\xf3\x17\x86\xc4\xe1S@\x11\xa95\xba<\xe3S@u\xd1&\xcfM\xcbS@nTD\x95\x1c\xd6S@\xc0\x02\xe6\xe4\xe5\xdbS@\x07\xcb\x90\xa2n\xcbS@\xce\x04l\xbe\xa0\xa8S@\x90-F\xc8<\xcbS@\xbf\x8c\x1c}\xf7\xe2S@\xdb\xdby\xf1H$T@F9\x95w9\xa0S@\x7fa6(\x1f\xcbS@ -A\xb0\xa8\xe8S@G\x88F\xb1\xf4\xc9S@\xd6t\xce\xb9\xc1\xc5S@\xd1\xc7\x90\x14\x17\xd5S@6"\xba(N\xcfS@l\xca\xe5\xa7\x82\xe2S@4-\xe8!\xf4\xd8S@0\x0f1`]\xd3S@l\xc5\xe1\xcb\x0e\xe6S@n\xc9u?\xff\xe5S@\xb1\x93\xbf\xca\xd2\xe3S@Le\x94\xb6\x1b\xe7S@\xe1\x9b#V\xff\xefS@\xcd#\xf9\xf9w\xebS@sU\xd4\xf08\xeeS@\x93S\xd3\x8b\x7f\xc7S@\xe9\x8f\x05JP\xf5S@{\xe8\tFI\xd1S@\x82+SM\xdd\xeeS@\xc4B\x11}\xe1\xa4S@\x91\xc6\xe7\x13\x06\xceS@\xb4\x82\xb6\x19\x04\xdcS@\x10\xf4\t\xe3\x9a3T@!ztT\x84\x0bT@\x0b\x88\x8c\xda\x1c\x9cS@8*\x1c\xf9\xbf\xcfS@\x90\x17\xe7x\x98\xbeS@\x91\n_\xac\x84\xe0S@\x19\x15KCH\xb3S@i\xaf\xa7\x1d\x82\xb3S@h7\xcc33\xdaS@\x10|\x04n\xa6\xc2S@\x8a\x02\x01\x1a\xfa\xe7S@\x1d\xbb\xf6\x90<\xb5S@\x149\xd1\x86\xbf\xc1S@\x95<\x1e|:\xbfS@\xaa#,\x07s\xd2S@8%w4\xa0\xbfS@:\r8\xa4\xb5\xe9S@I\xa0\xae!%\xc1S@\x88\x02\xfb\xd1\x06\xbbS@\x95\x04\xe8-s\xc1S@E\x88\x99\xa6V\xd6S@\x1504\x82&\xdeS@1\xc6*G\x80\xd5S@\xb4%\xb0%<\xbaS@\xec\x11g\xaf+\xd1S@^\x1d\xaf\xcff\xd1S@5)\xec\x12\x81\xbdS@\x07\xa3.\x95\x80\xbcS@\x9a2N\xdc<\xe0S@\xbd\x82\x8b\xe1\xc2\xdaS@~\xb7*p\x84\xe0S@\x8d\xc2{&\r\xc2S@\xc9\xd8\x99\x99\xf2\xb2S@3\xef\x97\xd8{\xdaS@\x83\x8fY\x93\x87\xd1S@8\xc2\xdb\x93o\xbcS@\x10\x0c\x9fe\x03\xb9S@\x1cQO\rX\xc2S@\x88\x8b=\xb6\xe2\xd9S@ED\xd8\xef\x96\xb8S@\xb4c\xf4\x92\x9e\xd1S@\xc2\x85\xf5{\x10\xdaS@\r\x113nw\xe0S@\x17>\xf1\x99)\xc6S@P\x003\x81\x12\xb4S@\xe6\xb0\\\x06\xa9\xceS@\x83\x1bs\x8c\t\xb3S@\xe0f\xdcc\x0c\xc6S@\xd2\xfbS\xe2\xcc\xc0S@Vt\x9f\xbeC\xe1S@G\xe4\xd9\xa6\xce\xb7S@\xedo\x89\\>\xbdS@\xed\x1a\xa8Y\x1e\xdaS@\xe7\xcd\xde\x02\x8a\xe0S@5^NQ\xb1\xcfS@\xfc\x96"o\x9c\xd8S@6=\xb8,V\xcdS@$R\x84fz\xb2S@[\x93\xd6j\x08\xcfS@\xf5\x0f\x8c>\t\xd0S@\x12T\xc7\x10b\xd0S@8mm!\xdd\xd8S@R\xa2\x0f(\xf6\xcdS@\x07\xc5\'\x99=\xd6S@\xacSE\xf5\x1f\xc3S@63\xaf\x97)\xceS@\xec\xfb\x84C\xdd\xbeS@\x16\xa38\x9d#\xd3S@]\x84{\xe8\xf0\xd7S@e\x8b h)[T@a\x98\xa8\xf5\xae\xc7S@G,\xb3K:\x0eT@\xf7{\xeb\xbdt\xe3S@yf^\x8f\xf1\xceS@B\t5>e\xe0S@yf^\x8f\xf1\xceS@\x9b\xbd\x86\xa1\x1d\xe0S@jl0\x9aE\xcaS@\xce\xab\xb0ET\xc8S@3\xd4n\xff\xd1\xc6S@H\xe6\x8e\xacI\xc5S@\xc1\xdb\xe5f\x0e\xbaS@\x11|\x0fl\x9d\xc9S@\xcd[}ZP\xccS@^Hi9\x8c\xe2S@\x83b\x91\xc5\xb0\xd4S@4\x10\xbd\xcf\x94\xe1S@\xf0\x00!\xe9\x7f\xc7S@\x1e\xa2/7\x1c\xccS@\x97\x11\xa9\xa8\xd1\xc9S@\xba\x91\x10=[\xb9S@\\\xc5\xb7X\xce\xe2S@\xab\r\xcb3\x0e\xc9S@3R\x1d\xf2\xd6\xe1S@\xc5\xfd\xa1[\xbe\xe1S@\xa0j\x97\x10\x98\xc7S@\x97CeJ0\xc2S@O\x832b9\xd4S@Mm|\x1c`\xd5S@W\xbb\x16\x08 \xcaS@(\x93\xac\xd8\xa8\xd5S@\xcf\x18]O\xaa\xe1S@\'3t?\xe3\xb8S@\x9d\xf5\'\xca!\xe3S@\xea\\\xad\xa8\xa7\xc8S@J\x13\xc5\x02E\xe2S@\x9f\x7f[\x9c\xe6\xd3S@\xcc*\xd9\xbcW\xe3S@\xd2\xa8[\x02\x1d\xe3S@\xc1\xb3\xec%s\xe2S@\xf3\xc5\x8b\x1e\x98\xd4S@\xa4e\\wp\xb8S@\x9c\x94wa\x84\xe5S@\xe1\xa1\x94\xf3\xe3\xe4S@m(\xa8\x8a\x16\xc9S@\xfa~\xfa\x85\x12\xd3S@\xc8\x9e^\xd1s\xc9S@\xd7\xa9\x1e\x81!\xbcS@\tR\x81\xdd\xd9\xe3S@\xc8\x9e^\xd1s\xc9S@\xeb\x15\xb1J\x8c\xc3S@:\x82\xba]\x8a\xe4S@\x0b\x13b.\x8c\xcbS@\\\xda*\r\xa2\xc5S@\xee(\xeeX\'\xd9S@\xc6\xc9-D6\xe7S@\xda7i\x9a\x1a\xe6S@dO}JH\xccS@\xcc\xf8^\xef\xe7\xd3S@\xb7\x9c\xe1sT\xbcS@6\xcc\x9e\x14\xd1\xccS@5\xe7+\xe1\xe1\xe7S@O"!\xbc\xe7\xe6S@"?\xa8#\xdf\xd2S@\xd7Yp\xc2\x07\xe5S@\x9d\xcf}\xb8\xce\xdaS@\xdf<\xca$\xe6\xd2S@\x00.\x8aS\\\xd5S@\xedE \xb9\x8c\xcdS@\xab\xce\x15\xb7\xa2\xbdS@\x1b+\xc5I\x02\xafS@|\x030\xe0\xc7\xcaS@\x01\x01\xd6\xee\xe2\xd0S@\xfb\xe97\xfa\xc5\xe3S@-tB\x97\xf8\xceS@,\xea`\x81]\xd2S@U\xb3n\x9b\x0f\xdaS@\x9b\xd2B$\\\xbdS@\xa7\xe9Y\x0b\x1e\xe8S@\xf2ui~\x91\xd2S@W\x8cL\x12\\\xe3S@\x00\xa2\xcc\ns\xd9S@\x84_I\x0e\xb8\xe8S@\xa6\xbb\x03\xc1\x93\xe8S@|\x19>\xcfK\xcfS@\x95[\xcbL\xa8\xd9S@\xff\x16\x0e\xcd\xb1\xe8S@8Co\x17`\xe3S@Po\xf9:S\xe4S@\xdd>\xa7\xcf\xde\xe8S@\xabc\x81\xf2\xee\xe4S@\x83\xdcU\xb2>\xddS@p\xa7s\x90\t\xd0S@\x89\xfa\x9c%\xee\xe2S@\xca\x83A.\xe3\xd0S@\xd5\xa7\xacZ\xfe\xe1S@L\x9ft\xbb\x88\xdeS@Ho\xd4\xfcZ\xe5S@\xca\xe8\x81e\xde\xddS@\xa4m\xcee\xe1\xc0S@\xf0\xeb\xe7\x00,\xe7S@\x17\x87\xed\x1e\xcdMT@\x1e\xe4\x0f.\xaa\xebS@\x87\x82\xfb\xc1J\xdcS@\xfa\x9b\xe4*\xa0\xb9S@\x1dv|\xb5\xba\xe7S@\xd4I\xdf\x91\x04\xecS@\xdc\xfe/\x82\xbc\xebS@\x1aWx\xd5F\xe8S@\xf4\xce\x01\x15\xb3\xeaS@F\xa21"n\xecS@\xadh\x88M\xa9\xe7S@A\x18r\x17\xc5\xdfS@\xcd]{\xae\x05\xc2S@p\xc9\x8a\xa9\xdf\xaeS@1\x9e\xedo\xfa\xe7S@\xa1\xb7\x94\xd3\x92\xecS@\xa5)\x85\xd3-\xc4S@\x17\xf4q\xf4\x80\xecS@\xaf\xdd;2\xf4\xe5S@8ew\x04\xf1\xd5S@\x00\xea\xbb\xe9)\xc2S@\xb6\xadO\xb0\x1a\xedS@M\x16\x9b\xd0k\x9cS@\x0bl\x97/\xa4\xe9S@C[\x7f\xc2\xc5\xe5S@H\n\xafww\xc2S@@9\xe5eB\xadS@\xc4v\x8e\x89k\xe9S@\x9e\x1d\xd2\xc3j\xe0S@\xc6u:D\x93\xacS@u\xa9Y~6\xacS@\x82\xd6[-\xca\xe5S@\xf1h\xeff\xfc\xeaS@\x9f\xa1d\x9b1\xdcS@\xa5,D:9\xc3S@r\xd2\xdbxt\xe8S@\x9f[\x07xR\xc3S@\x15\x07\xbb\xb8\xbf\xc8S@\x9c\x86\xd1&\xe5\xacS@\xbd\xa9y\xe0\x02\xc4S@\xcd\xbam\xce\x00\xecS@\x9bL.\xda\xa5\xacS@\xeb\x08j\xeb\x82\xadS@3\x1a\x14\x91w\xd5S@\x95&\x01jk\xcfS@\x87V\xbd\xd7\xfc\xbfS@\xfc\xf9\xb5\x1c\xb8\xe9S@\xb6\x93\n\x9eq\xc4S@\x9e\'\xfd[u\xacS@r\x90)\xa1o\xd8S@;d}\xf2\x88\xd7S@j_\x16R\xbf\xd5S@c\xd6\xab\x81\x14\xecS@jr\xa2x#\xe2S@5\'\x1f2\x03\xc4S@\xc2\xafGMa\xd9S@=\xe9\x1eI&\xaaS@\x16\xe2YZu\xd6S@|{=$\x0b\xc1S@\xf4?\xa8L\xf2\xaaS@\x85\x84\xfa\xeaN,T@ ,\xaci\xc5\xc5S@r\xad\xd9E\xfb\xbfS@;\xc6\xbd\xee\x9e\xebS@+!\xa7\x04>\xa9S@\x10\xc2\x01\xdbv\xabS@\x94S\xdf\n\x04\xd7S@\xf2\xb5 +\xb9\xaaS@Wjv~A\xdaS@\x19\x1f~\xdc3\xefS@\xeb\x8dX\x8a\x0f\xd7S@\xe5\xa7\xd9\xfb\x7f\xacS@+\xf5H\x01\x03\xabS@+\xf5H\x01\x03\xabS@\x04@\xb8\xbcF\xabS@z\xef\xe3\xb1$\xacS@\xc3\xaf\x18\xfe]\xacS@\xbc\xda?\xaa+\xa4S@\x8d\x8d\x9a\xa1*\xb7S@\xd9\xf7&u.\xe9S@P\xf9\xb9\xc1^\xf0S@\xc5\r\xfe,x\xccS@\xd0\xda\xc8\x8d\x0e\xf1S@\x0c\x90\x05g\xa4\xb6S@\xec$\xd7XA\xe9S@\x9e\xd6\xd9\x11\xf1\xdfS@\x815q\x0b\xab\xdfS@\x16\xfc;.\xd1\xe9S@\xe1X\x9d\xdfB\xcbS@\xd8\xa5\x08\xa7\xfd\xedS@\x98!\xfa\xf1\x0c\xddS@jIm\xf6\x85\xf1S@Gm\x03\x87\x98\xeeS@{\x9e\x11\x83\xba\xa9S@\xd6q\xe9\xc3v\xeeS@\x0e<\x08Gd\xe9S@s\xd4\x94\x9cu\xbbS@\x1f\xfd\x8d\x08\xc5\xeeS@N\xad\x91\x9d\x80\xe9S@?\xda\tN\xf8\xcaS@o\xf1\x98+U\xf1S@\xc8\x0f\x1d\xf0~\xcaS@\xb7M\x86\x90f\xe0S@\xe2\x8e8k\xbc\xe1S@\xa8EO\xeb\x91\xa7S@\xd4\xfbUGE\xdeS@\xbd\x1dk\xdbs\xa9S@\xd9\xb2\x12\x9b\xa7\xccS@G\xbf\x94J\xfe\xf0S@\x84\xf5R=\xe2\xa8S@\x83U\xe8o\xdc\xcdS@x\xbf\x80\x05\xfb\xddS@\xfdl\xed\xa3D\xdcS@\xca\xc7\x83p\x95\xf1S@\x01nM\xb4\xb3\xf1S@\x9f\xeb\xa6\xb2&\xe1S@\xfe\xeezH\xf5\xdaS@f\x9f\x00\x1b\x8d\xcfS@d\x8b\xb9\xa4N\xa9S@2\xf1\x11\x12\xa1\xedS@H\xae\x95m\x04\xf3S@\xb2:\xf0\xe0\xfd\xf1S@\xd2L"\x98Z\xe2S@\xb8\x80@\xb5<\xefS@\xb7\x16\x80\x85\xac\xefS@/\xbe`N\xeb\xdaS@YL\x17N\x84\xf0S@#\x0cd\xbbI\xa8S@\xb1\x89%rf\xeeS@D\x99Y\xbc\xef\xf5S@\xe7\x94f\xcf\x19\xd0S@\xf1\xd2\xb2.\xd0\xefS@\t\x81\xdf`\xb3\xf4S@(UK{\x8e\xa5S@\xc0\xf7\xe6a\r\xf5S@\xceJ\xd5!\x89\xf3S@\xe0})\x8f\x1c\xd2S@=W\xe4\xc4\xd7\xb2S@\xb0\xadR(\x05\xeeS@M{\x99"+\xf5S@\x1e\xe4\xb5\xdaH\xd2S@\x1e\xe4\xb5\xdaH\xd2S@\xe7\xb6\x80SC\xefS@\xfa2\x89\xf0\x82\xaaS@g\xa0O\xa0\xe0\xedS@S#\x9d\xf9\xb7\xd3S@L\xa0\xe6\xc1\xf1\xf4S@\x16\xd9s\xe1\x1c\xeeS@\r\xfa\xd7\xe3\x97\xf5S@\xc6\x80\x11H\xe0\xf6S@\xc0\xe7|\xf2\xb0\xa2S@g\xcb^\x9c\xf1\xf6S@m\t\xf6\x11\x18\x9dS@<[\xfe\x04\xdd\xecS@\xc5?S\xc0\xfe\xe4S@9"\x12zp\xf4S@+\x16\xc8\x8e\xf7\xe3S@\x0c\xa6\x80\xba\x12\xe6S@ L\xed\x9aJ\xeaS@\xc8\x12\xb2\x9e\x18\xf5S@\tj\xb5?v\xe4S@\xb0\xc2T\xd4\\\xe7S@:\xfb\xa5,\x01\xecS@\xcc.3\x02 \xe5S@\x0c\x0e\r\xe4\x85\xe3S@\xdcc\xfc\x8a0\xe8S@\xa5\x0b\xd0-\xc3\xeaS@O$\xae\xe0\xd9\xddS@l2"U\\\xa9S@\xd7\xe9\xcd\xc2\x9b\xe7S@&p\xe8\xd0K\xe8S@$_\xf9\x87\xa0\xe5S@\xc9N6\x0f\xb8\xaeS@\xd9\xed\xc0~\xa2\xeaS@\xe4!\x90\xc2$\x18T@\xda\xe9p\xf4\xe7\x17T@$4\xce9<\xe6S@X+/\xb6\x12\xe6S@Y-<\xf7\xf8\xe6S@\xc0\xea\xcd<\xe8\xe9S@_\xe8\xcb>1\xe9S@\xc6\xb9\x8f6k\xe6S@-h\xc8\xe8\xa8\xe9S@@%\x82S\x0f\xe8S@\x8dz\x01\x07\xd2\x98S@\x14\xb4_\xd3\xb3\xbfS@\xa5\x15\x9cI\xbb\xacS@\xd3\x139\xad9\xcaS@+\\\xc9.\x1b\xd4S@\xc1\x88\xf9{\xd8\xd6S@a\x1d\xc1T\x0e\xc9S@\xead\x1eG\x97\xe8S@\xe7\x03\xb2L\x90\xefS@@\x8afgg\xe5S@{\xd1\xe5\x01\xcc\xb8S@\x93\xd6V\xd1w\xc7S@c\xcf\xa9"Z\xe7S@\x12\xd3`:\x1a\x97S@\x1f\xd3\xd2nh\xfcS@\x11\xc8\x10\x1b\xff\xbdS@\xd7B\xd2\xce/\xb9S@v2\xd6O\xc0\xd1S@+5\x88\xa9\xd0\xa9S@\xcd\xb4\xe3\xabF\xdeS@\xb4+\xd8#\x1e\xabS@X\xd6\xb0\xe4=\xdfS@c\xbb\xfaf\x16\xdaS@}{\xfe\x0b\xed\xc0S@\x18\x9e;g\x84\xd9S@.\x16i\xbcN\xdeS@\xfc\xe9r\xca\x0e\xc9S@\xfdf\x7f\xc3\x8e\xb7S@z\x1f\x95\x08\x8a\xb8S@F\xbc\xe0\xed\x18\xd9S@\xaek\x15\xa6\x1f\xf0S@R\x14u \x02\xb7S@\xae|EC\xb8\xb8S@ss\x08\x9a\xdf\xcfS@\x0b\xaf\xc2fC\xc5S@k\xd8{\xf8L\xc7S@\xb9\xca\xa1\xe2!\xbbS@\x01~\xf9r\xad\xd9S@z\x90f\x8b\xef\xe5S@\xf1\xb0\xee\xd7w\xf3S@\xd2\x10!\xf6S\xefS@\x1b\xeeD\xc9\xdd\xbdS@\xf5\xacO\x0e*\xf3S@\xbf>\x1c\x16\x14\xb6S@\x03\xc5g\xd6\xa0\xc0S@\x0c\x14\tIM\x9eS@\xda\x85\x13\x92\x1f\xe2S@\xaas\x86\xa7\x15\xdaS@\x02P0\xe1k\xc8S@\x06\xbf\xc4\xe0y\xe2S@>q\xc8e\x9b\xe3S@\xc6\xce\xec\xef\xa8\xf7S@\xab\xd6\xf0\x95\x1f\xe3S@\x11t^,;\xcbS@\xe3q~c\xcd\xdcS@\xf9P}\xd7R\xacS@\xaek\x15\xa6\x1f\xf0S@\xc6VzW\xf0\xe2S@E\xe8\xf64\x13\xb3S@\x03\x84\x0fVN\xccS@\xce.\xd7\xec\xf5\xb6S@\x1a{|\x15\xe5\xcbS@\xb2R\xcd\xd6\xbf\xcaS@>\x11\xb9\xf6O\xddS@Y\xa3\x12\\\xfd\xc5S@\x07ljo\x91\xeeS@\t\xd5\x96\t\\\xcdS@\xe0\xc33r\xc1\xe2S@\xde\xa1\n.Z\xe3S@\xf2\x1c\x1d\x06\x8a\xe5S@\x84\xf7o\x06<\xf4S@\xefeA=\x0c\xccS@\xf2\x1f\xeev\xc5\xe4S@\xcf\xcb\xd0\xb9\xbe\xaaS@\xdf\xfdWv\xd1\xd8S@8!\xcf\xcc\xcf\xd5S@#\x19\x93\xdfs\xe5S@\xcem\x93\x92y\xebS@?(\xd9\xa8n\xf4S@\xfe G\x88\xa4\xb6S@\'\xb2\xbe\x81\xa9\xdfS@\xef\x9b\xd2`f\xeaS@Xc\xcc\xc7?\xefS@1\xf6\x11\xa4B\xd0S@\xd6\xe2\xd8\x83h\xcdS@\xf5\xfd\xbf\xd246T@\xd7\xc8\xbb\x11W\xcfS@*\x0c\xca\x10\xd7\xa9S@2Z\x93\x19\x9f\xdcS@\xca\xf4k\x9ad\xd1S@\xd1\xf7\xea\xea/\xcdS@\xdb\xa9AR\x1d\xe8S@\xfc\xbb\xf9\xe3\x83\xbdS@%\xf67\x111\xe6S@\x9b\xb9\xfaQ\xab\xb1S@4h\xb8\xc0d\xdeS@~\xa1fL\xdd\xb4S@\xe0\x94\xa7\x9a\xbe\xd7S@_\xe7x\x98k\xeeS@\x01\x91\xc5\xd2\x99\xe4S@\xb9C\x9b.\xd1\xecS@\xfc\xb9<\xdc\xf0\xb9S@\xe0}a\\!\xdaS@\x99Ag\xb2\x94\xe8S@3\x0f\xcbT\xc4\xadS@1\xd2\x1c!\xd6\xcdS@K\xa1\x10\x93\xff\xe7S@\xbc\xcf\xd3\xba\xc5\xe2S@*\xb5\x8e\xac\xbf\xc4S@\xb3\xe5s\x99g\xdcS@\x12+\xbc_E\xe1S@PT\xf1\x95\xfc\xcdS@\xb7\x01\x85 \xa0\xacS@C@-@\xcb\xf0S@\xcb\xb1Z\x0cV\xe0S@Y\xf0\xcb\xdc\x8b\xa7S@rh\xf2\xf3\xe2\xd4S@\xa3k\xc9\x86\x96\xa9S@\x06\x1c\x11\xb9\xb9\xb5S@h4\xf8D\x93\xd5S@\xa6\x1c0)\x97\xcbS@_;:\xae\x0b\xe9S@\xe9Q\x05^H\xdfS@-\x0f\xa2/\x9f\xa8S@\x12\x1f\xba"v\xc0S@\xfb]\x10\x9a@\xafS@{\x05\xb4v\xb7\xe0S@\xb8\xd8\x97\r\x8f\xccS@o\x88\xaa\x0f\xf3\xddS@\rh<\x9da\xb3S@4B\xa1\xdb|\xd6S@r\x92\x00)\xd0\x9eS@:\xe0I\\\xea\xc0S@E\xa3\x00\xd5A\xf1S@\x86\xea\xedql\xd3S@\xd6g+\x9b\xa6\xd3S@\xdb\xd6\xebmo\xd0S@\xe6f]t"\xc7S@R\xe2\x19\xa3\xb4\xddS@\xf0\xc4i\x7f\xe2\xd8S@+\xaa\x12}\xee\xe3S@B\xa7\x186P\xf4S@F\x82\xa8\x96Z\xe2S@NhN,)\xa2S@H|\xfe\xac\xe4\xeeS@e\x10\x03\xc9*\xadS@Yt\x93\x16x\xc0S@\\s4\x01\x88\xd1S@)\xca\'\xd4\xc6\xd3S@\xb0\x913|\xf4\xd3S@\xa6\xbd\x18P\xc8\xe7S@m$\xee\x95\x05\xefS@\x1dw\xb5(\xb4\xc5S@\xb4\xb4G\x8b1\xd4S@\xb8\x83~\xe2\xaf\xeeS@K\xe0\xe9\xfc\xd5\xc5S@\xe3\x88\xf7\xd5\xe3\xe6S@\x93\xd6V\xd1w\xc7S@\x7f\xaf\xd5\x1b\x0f\xdeS@\x1e\xffE\xe3\xd7\xcbS@\\D\xa6\xea\x99\xd7S@w\x955\x83\x13\xc7S@\xa6zmM\x8e\xd0S@:\xfe\x9e\x84\x12\xa3S@\xbc\xb9\x964\xc3\xd9S@2\x1c\xda\xa0\xd4\xadS@*)p\x87\xa0\xf3S@\x11\xb1!\xba\xb7\xb7S@\xef\x9b\xdbpx\xf2S@\x1b\x98tD\x8c\xbdS@\xd36BG\x08\xecS@\x12\x9c\xea^4\xd5S@Ucju\xf4\xc9S@\\\xa41\x97\xad\xf0S@\x8f$\x9f\xc4\xec\xc8S@\xd2x\xa1\x8fj\xe3S@v\xc1x\x96\x11\xd6S@\x0e\x7f\xf1\xc9\x9d\xe2S@\xe2\xf2\xd7\x0f~\xb2S@C,\x92*\x81\xb1S@\x13-k\x12\xcb\xe3S@>t\xc2\xd5V\xaeS@F+dz\xeb\xcdS@\x88\xef\x91\xf1\x15\xf3S@\xf1\xc1\xf1\x1a\xc2\xbdS@\xc0\x02\xe6\xe4\xe5\xdbS@\x98\xeaM\xf3-\xa9S@\xdd\xb6A_\xb0\xe4S@h\xf79\xb4f\xd3S@)\xdeHPU\xebS@\xad>d\x03\xa9\xb0S@\t\xf3U\x9d\xe4\xabS@\xc0\xb9w\xe3\x1a\xa9S@P\xa2\xa8y\x0f\xceS@?\x81K=\n\xecS@\x1e\xbf+\x95d\xcfS@\xa8t\xa1\x93\xd04T@\xe6\xebb\xb5\xea\xd1S@\xd19\xb1\xdcc\xf5S@\xe8\xbfF\x9c\xdd\xdbS@m\xbf0\xf9\xb9\xc2S@\xc9\n\xe1O4\xc5S@\xdbM\xf1mP\xd8S@\xea=\x8b\xbd\x1d\xc7S@\xe9\x8c\xe3\x95\xee\xe4S@>v?1x\xb8S@\xa2\\;\x12\n\xdcS@?\x0e\\[\n\xd8S@71\xda\xe9L\xdfS@EOCv\x1b\xd5S@\xfbZ\rny\xb5S@@Q\xdd\x89H\xc6S@92/\xa3\x10\xe6S@\xb46y\xf6\xed\xd5S@\xc8\xa9` \t\xe3S@\x11\xa95\xba<\xe3S@.J9\xad\xc4\xd8S@\x15\xbd8\xa2c\xdaS@\x812\x82\xfb\x04\xf0S@9\x1aH\x12\x80\xdeS@\xa0\x16\x17\x18\x98\xb3S@\xa6\xc7\xd2j\x89\xd5S@\xb6>|\x878\xb5S@\\!unI\xd9S@\x14\x9d\xb7oG\xcaS@\x96\xf1[y\xda\xbcS@\x93\x9fq\xa4\x1c\xc1S@\xf6\x1c\xe0\xbf\xb2\xe9S@C%\r\xc6\xa1\xdbS@n\x1f\xeeE\x8f\xcbS@\xf8m\xc9h!\x97S@ \xd6b\xff\xd1\xbbS@\xc5m\t1\xec\xe5S@\xbdV\x9b\xa98\xb8S@\x892\xf9z\xb9\xc2S@C\xd8\x1b\n\xb1\xe8S@\x90\xd2r\xbe\xeb\xd5S@\x19\xf1\xb6\xfb\xf6\xa5S@\xe2\x96@\x05P\xccS@\xe4i\x01sR\xc0S@zvkr\x16\xecS@\n\xa4t\x19\xca\xcdS@8\xd0+\x1d\xcd\xe2S@\xe3\xf2\xdeJ\x08\xc6S@\x9c1\x02\xa6\x86\xd9S@&\xea\x13\x8d>\xe4S@\x8b\'~\x16\xc6\xe8S@\x9cy\xef\xfc\xa5\xe1S@\xa3\x90\x18\x8c\xb2\xe7S@\xaf\x1a_\xde6\xe4S@Oq\xfd\x8d\xa8\xe4S@\xc6{\xdeO\xbe\xc2S@\x91\x0b\xec\x08A\xe3S@gj\xf0\xc8\xc3\xd3S@f\xac\xb4I\xe6\xd2S@5\n\xd5\x15\x82\xb8S@J\xe6\xda\x91\x9b\xa9S@\x1a\xb3T\xe2\xef\xe5S@\x01\x0bS\xce`?T@\xef\x9f\x12\x85\xad\xd3S@\x17mV\x16\xcd\xcbS@W\x12\xf0Ot\xacS@\xa8hj4l\xc1S@(\xc9o\x92\x13\xe4S@\xc1<p\xc0 \xadS@\xa8hj4l\xc1S@\xab\xdc\x14ln\xe7S@\x87\xe6-&\xf8\xdbS@%\x9e\x93\xc9\x82\xa4S@\xe3 \xc0>4\xa5S@\xd3\x9e\x1e{\xb3\xabS@F-.]a\xa6S@\xc1!\x1e6\x80\xebS@\xd7i*=\xa7\xa5S@;\xc6\xd4J\r\xf0S@\xa2\xb3\xae\x86\x13\xaaS@I\x11\xee\xfc,\xe0S@\xce)S\xf3{\xaeS@?\x1f\xf5\xc5e\xc0S@\t\xe0\xa5\xc0\xf6\xa9S@3\xc4\x1b\x10\xd7\xa9S@\x9c\xec\xf6:\xd9\xe2S@K\x94\xa5~\xa9\xc4S@\x82g\x1d\xdb7\xb5S@\xe0\x0b)}\xc9\xe6S@\xaf\r\x04TY\xa8S@\xa7d\x0e\x03f\xe6S@\x1dv\xa4Ew\xedS@\xb6\xa0\xa7\xea\x91\xa7S@\xa8\xdcmF\xba\xa7S@\xdf\xbc\xcdPc\xa9S@\x9cp\xb8\x8c=\xb7S@5\'\xb58[\xacS@\x9d\x95\xe3w\x88\xacS@ E\xe2\xa8\x16\xacS@\x93\r6\xb9\n\xabS@\xb3=3,\x07\xabS@\xa2\xc1\x82\xbe\x91\xacS@\x00\x03\xb4\x95\xc4\xaaS@N|\xe5\'$\xc1S@\xee[\x04\x15)\xaaS@\xfd\xd8\xf1s\xf2\xacS@Qs\xabZ\xb0\xe4S@J\xe6\xda\x91\x9b\xa9S@]\x0bK\xe8G\xe3S@\x8c\xa3\x83\xb03\xacS@\x97\xe6R\x04\xa3\xacS@\xc0\xa11O\xa5\xd2S@\x80\xb2s\xd8D\xadS@\xba\xaa\xd0\x0b\xa2\xa8S@\xd6\xfdV\x8b\xe4\xadS@Lr\x94\x97b\xaeS@3y\xc1\xea\xe4\xaeS@\xd5W\xbe\x88J\xaaS@1\xecYo\xff\xccS@\x08\x9c\xff\xde\xc5\xadS@\xffb\xeb\x8cR\xb1S@{"\x80\xbe\x86\xaaS@\x9c\xf1D\xc3a\xcfS@\xefG\x9fr\xf8\xf0S@\xfb\x8bA\xcb\xb4\xefS@s"\xa2\x93\x16\xd1S@\xde\xd3D\x8c\t\xb2S@\xf5s\x11\xf3@\xd2S@\xb03\xe8\xc1A\xb3S@}\x95\x95^.\xeeS@\xdf<\xca$\xe6\xd2S@mL\xb7\x13\xe2\xd2S@\xce\x7f\x06w2\xecS@\x19\xb9\x83\xc9\x10\xb4S@\x12\xb9\x97\xad\xe8\xc8S@\xdb\xd5\x95\xce \xeaS@\x91_0{-\xb4S@\xe8)\xa0:g\xebS@Dh\x16\x1f\x0e\xd3S@3X\xf8m\x96\xc9S@\x0c\x0eW\xdf\xec\x17T@\x15%\x86\x02\x9d\xb8S@\xd8\xe99\x00\xd3\xd4S@\xea\xe9\xc0e\x7f\xe7S@\xc0\x04c\xb4\xed\xe9S@\x0fPL\xa4\xbd\xccS@\xe1\xe4\x9c\x1a\x18\xb9S@\x03\xcd\x9e\xa3\xc4\xe6S@\xb9p{=\x8d\xd4S@\x08\xf1\xc9"9\xccS@w)9&&\xceS@Xs\xa8:[\xe8S@\x1e\xb3\x1f\xa4<\xd5S@E\xb4XZ\xee\xe7S@\xb7\xcf\xe7\xc9\x01\xceS@d\x1f\xb03+\xe5S@\xa1\x93M\xd4M\xd0S@r\xf0<\x9c\xb5\xcfS@\xb5HD$\x94\xe3S@v\x90~\xa0\x04\xd0S@\x16\xc4\x08`-\xcfS@\x1e;\x89\xf1J\xe7S@\xd0jy\xb3\x83\xb2S@I\xe2\xb6\x9a\xb9\xcfS@\xa8\x04\x9a\xf5\xb9\xb7S@\xbbm\xd0\xb3\x18\xd9S@\x19\xa3\xeb\xf9\x98\xceS@.-LM\xcf\xb8S@\x17\x8b\x13\x96~\xb3S@\x94so\xce!\xe4S@\x9c\xf2I\x8fl\xd5S@\x15\xc0Z\xcb*\xdaS@P*\x89U\x1d\xe6S@\x96\xa1`_\xeb\xb8S@\x0c\x98\x8bc\x02\xdaS@\xd0.\x11\xe7|\xdaS@\xcd\xcb\x1aV\xaa\xd0S@\x04\xcc\x17\xf5\x9d\xb8S@&\xf3\xbbt\xc0\xdaS@\xfe_\x86 :\xc3S@\r>W{\x01\xe5S@\xae8S\xf8(\xe5S@L\x0c\xe8\xfb\xff\xcaS@%b \x83x\xd2S@x\xbf\xaax\xfd\xf6S@IG\xfc\x94y\xd2S@,\x84\xbc\xb2\xcb\xf2S@\xef\xba)}~\xe3S@\xef/\xa6\xb5\xcf\xddS@A\x99\xcd&\x06\xf6S@#\x19\xe8Y(\xbbS@\xad\x13\x85yI\xd6S@\x83\x87\xa3\xc1\xc4\xf5S@\xed\xe9\x8b\xfd\xb7\xdeS@\xba\'\x1a\xad3\xdeS@J\rP"=\xf5S@!\xf2\x08\xf68\xf6S@\xb8\x80\xf1_ \xb9S@\xac\xf3##\x85\xd5S@\xfan\x8a\xf96\xeeS@\xa3\x83u\x13\r\xefS@\xd8\x9725\xd4\xd5S@\xa6\xa5\xc4\x91\n\xf5S@{\x97\xc6\xd0\\\xbfS@\x00\x07Y\x8f\x9e\xf4S@\xe5\xc1PM\xdd\xeeS@\xde{&\xe8\xd2\xefS@\x0e\rV\x85%\xd0S@\xe1\xf5\x81\xb7\x88\xd8S@\xa2\xcd)$\xf0\xf5S@\xec\x80l\xc7 \xc0S@\xb3\xe3\xb5o\x83\xbcS@\xbbh\x97$Z\xf3S@\x1c\xc2\xd8\xaa+\xf2S@x\xc9\x99\xa8\xfd\xf3S@\x8cG\xb1\x08p\xe0S@L\xf76{Q\xd8S@\xcem\xc3\xafq\xefS@\xde\xc0E\x85S\xbcS@"\xe3;\x82\xea\xf3S@\xb3\xc8\x87\x86\xbe\xc9S@\x12\xd01[}\xe0S@b\x88\xcb6\xf9\xf1S@3\xd6\xa2;4\xbeS@\xb3\xc8\x87\x86\xbe\xc9S@N\xb8\x1c8R\xe1S@\xa3m\x92m\x97\xcfS@1\x11\xd7\xd7\xc4\xcdS@5v\x10\xa7\xaa\xf1S@\xd4\x7f/\x16\x97\xdfS@\xe9\xb2\rF\x8f\xe2S@f\xf8\xd9f\x14\xceS@\xac\xd1\xc7\x87\xac\xdaS@\x0fp:\xf9\xed\xdcS@\xae\xa9<\xb55\xd6S@W\xb3\xa1\x83O\xcdS@$\xdeV\x19\xa6\xccS@\xd2t c\xf6\xe6S@_}\t\xe1\t\xecS@\x7f;\xcd\x03;\xdeS@\x16\xbe\x1d\xc0\xb5\xf2S@B3\xdfm\x93\xdaS@jr\x91H\xaf\xc7S@\xf7{\xeb\xbdt\xe3S@"+\xc9.\x19\xdaS@B\x93\x98R^\xe0S@\xf7j\xaf|/\xc1S@&s+\x08W\xe0S@]\x8d\xee\x19S\xf1S@n\xd6\x05/g\xcaS@*\x8b\x85@1\xc2S@\xe1V\xd46\x13\xf2S@\x7f\xac\xf2x\xdf\xc9S@\xc6VzW\xf0\xe2S@c\xa5+.\xa7\xe2S@\x9e\xd3\x18m\xe6\xc1S@S\xe6v\xa7\xca\xe1S@\xa0j\x97\x10\x98\xc7S@\x0b\xda\x86\xf1,\xcaS@ \xef\x1f\xba\'\xc2S@\xdc2\xe0\xe0\xc7\xeeS@c\xf1\x88\x00\x12\xf0S@E\xeb\xf0\x01\x97\xcbS@\xd9+\xa5\xeb\xf5\xeaS@\xdf\xf7\x94&w\xe9S@j\xfb+d\xa4\xe2S@\xe5\x17S-I\xf1S@\xb0\xe4\xff\xafZ\xe3S@\x8a\xd4\x11}]\xe2S@\xfeG\x1c\xf4i\xeeS@\xf5\xa3\x90\xb4\xa5\xeeS@\x83\xdf\x01M\xb0\xf0S@\xc5\xccm\xfbb\xe2S@\x06\xe9\x98}2\xebS@`\xe9%\xce9\xf0S@\xcd\xff\x1e\x894\xe3S@\xf1\xde\xad8\x90\xf1S@\x95\x86\x01\xc8V\xc9S@\xb49/\xba9\xc5S@~\x7f,u\x83\xe6S@:T\x9cX\x8d\xe5S@\xd7\xa9\x1e\x81!\xbcS@\xc7\x0fQ\tY\xcaS@\xb7>C\xb9`\xcbS@\xd3\xb8\xee!\xa6\xc9S@\xccnDE\xaa\xe4S@\x7fz\xe3\xbf\x18\xeeS@\xcd\xf5\xd6\xaa\xf2\xccS@\xc0\x19_\xfc\xe0\xbcS@\x1b\xd3*\x84\xd5\xd3S@L\xa2\xd3\x85\xe8\xccS@\x8c\xf0\xe4\xda)\xc4S@\xd3i\x8d\x1b\xea\xc9S@KIh\x1an\xbcS@\x00#@Q\xe8\xe6S@*\x86\xfe=\xba\xe7S@2\x85\xe8^T\xd5S@\xcb\xf2\xde:z\xcdS@\xc7\x99\xde\x81\xfd\xc3S@\xff\xa4o\x91G\xdaS@\xb4|2M:\xceS@^aE5\xb6\xe3S@_\xa4,i-\xdcS@\xe0\xdfE\xadG\xceS@\xf4^T\xbc\x17\xdcS@\x9b\xd9\x12\xab\xc9\xdcS@\\\xee\xca`t\xe3S@\x85\xa6\xafJ\x93\xe8S@Up$\x9f\x1b\xe8S@\xb8;\xd4\x94\x1e\xebS@L\x99\x85\xe4\xfb\xefS@\x15\xe6\xf1-\xc1\xeeS@\xa4\xc3\xc7\x81\xd8\xefS@\xc0\xd6\x1d\xb5$\xf0S@HG\x1a<7\xdbS@\xa5U\xd9Q\xdf\xd3S@\x17\xc1\xc6\x1b\x98\xc0S@N\xb0I\x98}\xe4S@[-0\xbbM\xc0S@\xeb\xbb\xeel\xaa\xe4S@\xfc\x87\xb8\xca[\xe8S@\xd9/o%\x84\xe8S@\xc81\xed1b\xe3S@\x9dV\xe6\xf1\xf0\xe8S@\xafx\xe2M\x07\xd0S@\xb4.\xc6\xc79\xefS@\xf5\xee`\xfd\x86\xbeS@\xf75\xd0h[\xe5S@\xabp\xca\'\xe9\xe1S@]\x98z\xb0\xce\xddS@`\x9b\xd6\x8b9\xe8S@%\\\x7f\xbe\xc9\xdbS@\x8e\xcb\t\xfc\xca\xe5S@\x99|E\xaf}\xe8S@\\\xea\xccA\xe8\xe5S@]\xdd*eb\xecS@\xb0m\xfd\x9eT\xe8S@\x85)\x87\xe2\xed\xdaS@\x95\x8f\x13^\xed\xe7S@k\x9f8\xc7\x9a\xd6S@;y#\x12\xc5\xe5S@P\x9b[\xa0\x19\xd5S@\xfc .\x80\xc3\xe5S@\xf1\xbe\x03\x1d\x8f\xedS@\xf2\xc8~\x92\xf9\xe2S@\x0b\x93\xcf\x9f\xa3\xccS@Pojb[\xc0S@\xf4\xa2<k\x16\xe8S@\x87`\xdc\xe5\xaa\xc5S@\xd7g*K\x9b\xecS@\x1fS*\'\xc2\xdeS@\x83\xfc\xe2\x17\xc5\xd4S@7~\x07j*\xc4S@\xb9\xd1\xff\xbe\xa3\xd7S@2T\xb6\xech\xe8S@0l/\xb7\x1d\xedS@\xff\xe8\x19\xfe\x11\xdfS@\x7f#1\xc7\xa8\xe9S@\xc7\xe1\xc3a\x99\xe9S@-\xe8\x92\xe3\\\xc2S@\xa0\x15>\x8e\x03\xeaS@\xb0an\xf9\x89\xd5S@\x8a\xdc=P\x18\xc4S@\xce\xe8S\x9am\xeaS@\xb1q\xee\xa3\x81\xe9S@\xc5 0\xb1\x8d\xe0S@\x87B\x96S\x9b\xcfS@\x97>\x9f\x8e\x10\xe6S@\xd3{#D\x04\xebS@r\x9d@\xe9\x9b\xe8S@\xf12\xa9\x92\x8d\xd5S@\x0b\xf6\x88\x14\xf9\xb2S@2\xd5\xf2[\x14\xf3S@V\xc4]\xbb:\xe4S@\x9a\xb3\x16h\x10\xc0S@\x939V\xa8\xbc\xbfS@\xaf\x1c\x93(\xd1\xe3S@%oO\xa9\xeb\xb7S@`\xf7\x8d\xa5\xd5\xe4S@\xa4A`\x90f\xe0S@\x14\x80\x13\xfc\xec\xd1S@\x8bL\xb0$\x03\xd6S@\xea4\xa7\xaf\xaf\xdaS@\re"\x84\x91\xe4S@8\xf3$\xb6\xd4\xc5S@<\xc4\x8e\xac\xec\xc0S@\xc8\xe97[6\xc6S@4(\xfeE\x9f\xdcS@VN7\xbbk\xeaS@\xe4F\xf3\xf9\x06\xc7S@\x88H7\xec\xfe\xdbS@hm\xab\xbc\x85\xe2S@\x87\xef\xcd\xe8\x10\xf6S@\xb1\x9dH\xa4\x81\xe5S@\x96\x95#\xe0\xd0\xbbS@R\x9b\xa3\x10t\xdbS@\x86\xcf\xa0|\xd3\xe3S@y\x95\xeef\xc3\xaeS@\xb3)\xef\xc2\xe5\xe9S@\xe7\xba\xf6\x08>\xf1S@\x9f\xa1\x7f\xf4}\xc7S@&!\xfd\xe1\xff\xdcS@p\xbep\xad\x0f\xa3S@\xa65O\xde\t\xacS@\x84\x7f\x8f9\xd0\xdcS@|\xb1\xab\xe2\xa0\xcaS@\x01\x7f\x7f\xbeB\xcbS@\x90\xb1\xaa\xfdy\xccS@\xb6\x94\x18\x9a\xc8\xbeS@\x08\x08S\x12"\xdeS@\xf6\xf1\xab\xcc\x00\xe2S@\xb7\xef_E\x00\xc3S@\xb4;\x8e9\xd4\xe1S@l\xaae\xec\xfa\xe0S@\x97\xc4\xc4\x11m\xcaS@\x02\xa0\x9e\xca\x0e\xc9S@\xe9#\x02,\x85\xe7S@\x9c\x1d\x0b\x81\xdf\xb4S@\xdb\xdaK\x9d;\xd1S@>\x93<\n[\xd0S@\xd0\xbf\xb6\xe9\x84\xd7S@\x1c\xae\xb6\xe9\xb3\xb6S@[\xd9_uW\xe0S@9\x9fS\xd3@\xeeS@R!\xd3\x9bW\xeaS@\xa5_X\xa1\xdf\xddS@~\xdf\xacY\xe6\xb8S@\x0e\xe9$s\xec\xd3S@\xc4\xf6\x86H\x8b\xb2S@\xdfbb\xcf\xe3\xd3S@\xda88\xd3\xb7\xe9S@X(y\xd8\xd3\xe7S@\xf6\x89\x1c^\xb5\xbfS@\xcdUqV\x98\xe7S@\xa8\x0c\xb5R\xe0\xd1S@\x10\x80I\x94=\xb5S@h\xf2\x1a.[\xc4S@\xa6B\xc2\xa6\xfb\xbbS@\x83\x96 _-\xd9S@\x8a\x97\x9b6{\xc2S@\xa0\xa2\x8a\xcf\xe2\xf5S@\xa0\xceU\t\xb1\xf7S@\x17\x86\rk}\xc0S@\xd8\x85B:\xdf\xe3S@e\x12\x1b\x93F\xe3S@\xb01\xc6\xd9\xeb\xbbS@\x89\xb6\x15\xa4\x08\xbaS@\xf7\xf8h\xc8.\xdaS@\xc0\xb9\xcf\'\xf6\xb3S@\xf7 \xf6\x02s\xceS@p\x84%N\xff\xcdS@I\xf0\xd1\x9fj\xccS@{\xc0hc\xff\xb7S@\xdc\xbc\xe7\x8a;\xeeS@}i\x9c(\x1f\xb3S@6\x0c\xdc\xd1\x16\xe8S@)\xe3Y\x0b\x03\xbfS@o\'ig\x92\xb8S@rI\xbb"N\xd4S@[(\xa8`\xce\xe9S@\x88\x9a\xb67\x9d\xdfS@*\xa09In\xbcS@\xbc\xafo\xed\xab\xd5S@\xa65~\x06#\xd0S@\xea]r\xd4s\xe8S@\x8bP\xab=\x83\xf5S@\xb0\x0cm\xec]\xebS@F\xe3\xa1\x7fv\xd9S@\xc0WP\x83[\xc0S@\xc5\xec\xae\x15e\xecS@fj}\xbacBT@\xe5\xe7\xcb\x15,\xb4S@G\xfe\xb5-\xb2\xc0S@\x85\x96\x86"I\xcfS@%oO\xa9\xeb\xb7S@T|\xdfM\xc8\xaaS@-\xff\x13x\xba\xadS@,\x11\xea\xe3(\xe5S@\x0e\x89\x97D9\xd4S@\xde\n\xca_\x11\xdcS@\xe6\x9a\xea8\xbc\xe0S@E}n\xb6!\xa8S@\xe4c\r\x15W\xd7S@\x92.\xcf\x04z"T@\x13\x0e\x14_G\xbdS@=\xf8Q\xfc\xe5\xecS@\x9a\xe8\x8c\x0c\xba\xe0S@\xcbN\x84\xc1y\xc0S@e\xc8\xf8\xb9\xba\xa9S@4r\x9d=\xdb\xddS@N\xc0i\xebl\xddS@\xd9\xdd\x85}\x9c\xbaS@\xd8\x11\x00{\xa5\xc0S@{\xa8?\xb2\\\xe3S@\xe2;j\xd9\x1e\xceS@\x0b\xb4\x90\x13m\xebS@\x1d\xa9b|6\xe2S@\xc0\x89\xe4mi\xd0S@\xdd\xf7\xc6\x93\x16\xe3S@d\xab\x1a\x87p\xe4S@\xdc\xdc\xe7\xc8\x1d\xcbS@\xdc\xdc\xe7\xc8\x1d\xcbS@\xc0\x92\xec\x15\xc6\xdcS@\x7fu#1\xf0\xcaS@\x86\x8b4<\x13\xeaS@\x97\x8ef\x99\x13\xabS@\xde\xe0Q\x8a\x05\xc9S@;,\x98\xd1N\xd3S@\xe0\x90I\xb0\x8a\xe1S@\x82tZ\x89\xaf\xccS@\x82tZ\x89\xaf\xccS@\x01\xb2tnP\x9cS@\xae\xd9\xc1s\x83\xb1S@\xc0\x10\'\x9aV\xecS@\x8b\x80z\xa2n\xd3S@U2\x9epO\xcaS@9\x87["\x84\xd6S@x\x17j{\xc6\xeaS@\xa1\xad|\x9dE\xe2S@\xdf\x891M\xb5\xacS@n\xf1T=M\xbbS@\x8b\x80z\xa2n\xd3S@\xa7\xf9y]\x1c\xe9S@\x1e\xdf\xc1%\xed\xe4S@#b}p\x93\xbdS@q\x18\x83a\xab\xd9S@\xf3y\xdd\x0e\xd9\xd6S@\r\\E\x1b\xdc\xd8S@\xe6\xbc\xd1@Q\xccS@\xc8\xf44\xcet\xe5S@\x86\xdf\xfeCZ\xdeS@\xa3\x1cU\x9b\x95\xd6S@"W\xf4\xdb5\xabS@,\xf8\xf6\x19\xa2\xb3S@o\x13\x02\xd4\xab\xeeS@&\x11\xca\xbdT\xcbS@\xba\x93\x11g\xd8\xe2S@_q#\xcd\xa6\xdaS@\xfag\xff\x18\r\xbbS@M\x8afjg\xacS@\x9a]\x11c\xdc\xceS@\xfc\xae\x18\x19a\xcdS@\xfe\x03\xe0\xdb\\\xc6S@\xdc\x98{2\xba\xc9S@\xb4\'\xb9\x1e\xba\xd1S@#\x07\xc8\xb0\xef\xd2S@\x05\xd6\xcf\xa4}\xe6S@5\xeb \xf6c\xe3S@`;\x08v\x9c\xcfS@t\xf2\r\x11\xc1\xd1S@\xbbJ\x99\xde7\xe8S@\xa7\x1e;\'I\xa6S@z\xe4\x19JA\xe6S@\xe0\xed=\tE\xccS@J\x99\xd9\xe5\x0e\xd1S@#6)\xde\x0c\xedS@\xb3*\xc6&g\xd1S@\x12\xc0\x01\xbb\xba\xebS@\x84\xf7s\xa0\x96\xa3S@\x88q\xfc5\xb5\xe8S@\xebZ\xb7\x16\xbc\xdaS@c\xd7\xe0\x94\xac\xc5S@\xcd\x162\xca\xfb\xe2S@q\x80:&\xcf\xd9S@\xf1\xb5\x077\xdb\xe7S@Nl\xa2\xbb\xb5\xd4S@\xa6\x0b\x8f\xb8b\xb9S@\xa9\xb8\x03\xaf\xa0\xc8S@q]X%\xfa\xcdS@\xc8_\x7fp\xf5\xabS@\x16\x0b\xc7\xa8A\xe2S@?\xba\xa8\x1e\xd2\xc3S@\xf8\xab\xd5\xdc\x02\xe3S@\xe2\xd6\xa2e\xfc\xccS@'
p35
tp36
btp37
a.
