# Supplementary material for: Sea ice drift data for Fram Strait derived from a feature-tracking algorithm applied on Sentinel-1 SAR imagery
Source: Data Brief. 2018 Apr 19;18:1410–5. doi: 10.1016/j.dib.2018.04.034 (PMC5999601; doi:10.1016/j.dib.2018.04.034)
Supplement: Supplementary file 2 — Supplementary material [file mmc2.zip › fs_s1a_data/HH_filter200vec/FramStrait_HH_20141222T074434_20141223T163452.dat]

(lp0
S'S1A_EW_GRDM_1SDH_20141222T074434_20141222T074534_003829_004947_352D.zip'
p1
aS'S1A_EW_GRDM_1SDH_20141223T163452_20141223T163552_003849_0049AC_B3DC.zip'
p2
a(cnumpy.core.multiarray
_reconstruct
p3
(cnumpy
ndarray
p4
(I0
tp5
S'b'
p6
tp7
Rp8
(I1
(I453
tp9
cnumpy
dtype
p10
(S'f8'
p11
I0
I1
tp12
Rp13
(I3
S'<'
p14
NNNI-1
I-1
I0
tp15
bI00
S'\x00\x87X\xc1&\t\x01\xc03\xe4\xf8@_\xb3\x07\xc0$9\x86f\x14\xae\x12\xc0\xc9\r\x98>\x01 \xf8?\xbf*q)\x03h\n\xc04\xf6\xb7o\xe8\x91\x18\xc0\xbd*\xb4\xba\xd0\xe8\x19\xc0\x88C\xdb\x10RY\x14\xc00\xda\x84X\x13\x03\x0f@n\xe0\xd0\xbf\x1e\r\x11\xc0\xc3J\x12U\x9bp\x16\xc0\x11\x08\x92\x11#\x11\x12\xc06\xcd\x06\xbb\xe39\x14\xc0\x13\xfb\xaf\xa3\xfe;\x12\xc0%\xc0\xa9\xe1\xa3A\x0f@Pi\x9f\xb9\x85$\xf5\xbf\x94k-\xe58e\x18\xc0\x8a\x80+_\x9a\xc6\xd4\xbfd$,\x14\xd9\xe5\xf1\xbf\xdb>g\xd8\xfa\x9b\x16\xc0l\xf9\x9a\xb0GR\t@\xcd[\xe0\x8c\x8fy\xf8?G\xc3\x00\xf1m\xd1\x11\xc0\x81\x1c\xfb\t\xb1\x82\x13@\xf2\x17y(\xff"\xf0?\x8e\xa9S\xe8Tn\x11@\x04S\x8aP<\x0c\x08\xc0\xa5NI\x85\x851\x07\xc06W\xa7$ \x03\xc5\xbf\x7f|\xdb]\xcd\x04\x19\xc0\x11r\x9b\xf3\xd3z\xf5\xbf\xed\xc9]\xb5\x90(\n\xc0\x06\x87\xad\t\x9bW\x02\xc0_\xc6y\x9b\xe4[\x11\xc0\xce&\xa8\xbd\x1f\xf0\xd0\xbf\xaf\xb3\x00\xc5\x8e\x12\x12\xc0\\\x97%\xb3\xa2\xdc\t@\xe3\xa1*@\xca\xbe\x08\xc0K\x01&M}v\t\xc0\xb8\xb4\xea\xe3\xa8\xdb\x04@\xa6\xc1\xdd\xfc\x02\xf0\x16\xc0\x8d[\xe4\xaf\xfe\x10\x12@\xd4A\x16\\\xfc6\x07\xc0\xc6oxH:@\x17\xc0\xdf\xda\x94\xa4(P\x12\xc0L\xa2\xc5\xf1\xcc\xa9\x18\xc0\xb9\x7f\x14\x00\xe2J\x11\xc0\xb0\x0f\xc3\x7fr$\t@@\x9aV?\xea\xa6\x15\xc0\t\x1f\x8d!Y\xcf\x12\xc0Y\xcbQAL^\x0f\xc0<%\x04\xa7\r\x89\xfd\xbf\x15\x00Wn\xael\xfa\xbf*\'\x11\xe2?\xe8\n@X\x97\xa3 \xffm\x0e\xc0\xf6\xce\xfa\xde\xe9\xd4\x14\xc0\x99\x01W\xdd\xeag\xdf\xbf\xb4^\x93\x9f\xcd\x08\t@E\xf1\x98 \x17\xc6\xd7\xbf\xceRI\xc86~\x1d\xc0\x89\x19<\xaa1\xff\x16\xc0\x94\x18R\x06\x81y\xe0\xbf\xc8\xadF\xb1\xd1\xf9\x12\xc0\x01>NP\xfc\x18\x16\xc0\xfa;*\xc3\x1e\xd3\r\xc0\xa6\xec\xc8\xd4\x12\x82\x15\xc0[#n\xb7\xb7\x00\x12\xc0\xbf\x0b\xd10\xef=\n\xc0k\xde\xfa\xf0O\x12\x17\xc0\xb0\xc0\xf3\x85\xc6m\x11\xc0\t\xe7O\xc3\xb1g\xee\xbf&\x89\xdf\xf3\x01\xbb\x12\xc0\xd8\xd8\x1b\xeb\x08\xef\x15\xc0\xa3\xc2\xfd\xa7\xa3\x10\x06@\xadHbF"\x95\x1b\xc0e\xa7 1\xde\x82\x16\xc0\x1eP\xd3\xd4\xcdL\x04@?\x99<\n\xa8\'\x08\xc0\x12\x00=\xdcIZ\xfd\xbfO\xaf+\x1e\xd35\x0f@|n4\xe4\xf4\xce\x08\xc0\xa9\xf3;\x87\xb6\x99\x0f@\xe0>\x93\xdc\r\xb3\xde\xbf!\xfd\xc3\x17^A\x07@\xc8\xd6^\xd2"\x16\x07\xc0?e;\r?\xe0\x14\xc0\xb01L\xfdw\xbd\x1d\xc0p\x91\x99\x91}D\x1c\xc0\xe2\xe0\x95\r\xa0p\x11\xc0c\x85\xd1MUE\xde\xbf8n\x88\xf8\x19G\x11\xc0\xdep3-\xc3\xab\xec?\x1b\xd2<yw\xdc\x0b\xc0Q\xea\xab\xeao\xf6\x0e\xc0T\xcc\x05\xca\xbe?\x11\xc0\xf3\xba\xc9\xbf\xee\xfa\x12\xc0\xbc+\xe5\xb1Cy\x11@\xa7\xc8\xa6k[u\x11\xc0k\xe2W\xf0U\x1d\x07\xc0%+\x02\xdc\xda\xa3\t\xc0K\x95\xeb\xbbo\n\x01\xc0\x98\xf2\xbf\x08\xfa\x14\x18\xc0O\x86w\xccy\xa1\x12\xc0\x90k\xaaT@\x84\x01\xc0\x15\x82\x85P\xfe\x88\r\xc0\x8a\xbb\x08\xe0\xdb\x8b\x16\xc0|6\xbdh\x01m\x18\xc0\xed\xdf\xc9\xab5\xe1\x05\xc0\xa5\x8b\x88\xc2\xab$\t\xc0\xc8\xc8\x90\xf2W\xef\x14\xc0\xfe\x084\xa5G\xab\x12\xc0\xe2\x95\xab\x95P\xec\r@\xd0\x86\xf9\xce\xc51\x19\xc0\x18\x81H\xb2\xa7\xd9\x04\xc0e\x1b\x1f?\xf98\x17\xc0\xf4\xa3Y\xfb^\xd0\x14\xc0\xeb\xdf\x05\xf3\xe0\xc2\xfd\xbf\xe0\xeax\x15Y\x07\x13\xc0@\xc1\x84\xae\xd8?\x1e\xc0\x91\x00\xe4#\xd9\x90\n\xc0|\xa0\xd0k\xcd\x05\x19\xc0\x1b\xf4P\x11\xdf\xc4\x18\xc0\xf2\xa0\xc3\xa9\xb1Y\x1b\xc0\x02?Q\xb9m\xa9\x04\xc0\x02\x9c\xf6wK\xa4\x04\xc0\x9a\x98;\xe17\x84\xf5\xbf\x9c\xee\xf2\xec\x04J\xfa\xbf#\xef\xcc\x10\xa2\xbb\x11\xc0\x8a\x8b\xabI@4\x07\xc0s,\xd5\xf9\'i\x19\xc0<\x1c]\x1f\xda\xe6\x16\xc0s&(\xc2x,\xfb?\x98\xfd\xd3\rTm\x11\xc0\x93\x96\xa1f\x13\xfc\x0b\xc0]\x15ZR#(\n\xc0\x0b\x83\xf6\xf60k\xf9\xbf@\xb1t\xad;\xcb\x0c\xc0\xaf@E\xe7qz\x02\xc0\x96\xa6\xa7|\xd9\x1e\x06@\xe1\xa8\xe6\xd4&-\x17\xc0\x07q\x11\xa7\xe6/\x1f\xc0\x98H\xfc*hh\t@\xb4\x8f\x95+\x8e\xec\x15\xc0]\xe1\xb6\xd9>\xc6\xf8?x\x94\x93j\xe1\xcc\x11@\xa6%\xc55\x91\xe5\x18\xc0\xea\xc9\x8a\x18=\xfb\x0b@\xc2w\xf6\xf5\x95\xbf\xfe\xbf\x067\xb7f\xeaV\x15\xc0\xd2\x1fq\x06.x\xf5\xbf\x93\x8cV4\xf3}\xe0\xbf\xe4BQ-\x87\xae\xf1\xbf\x1c\xbe\xc3\x81\xa0=\x14\xc0>>\xc5\xcd\xa3\x87\x18\xc0\xd3W\xe2\x86\xeb@\x1c@jP\x17G\x8f\x1f\n@\xfe\x9a)\xd4\x05F\x07@ \xb9|\xc1\x16\xab\x0e\xc02Ll\xe6r\xb0\x11@\xdc\xc3d\x0e\x8a\xf8\x19\xc07\xab!\xa2\xdc*\x17\xc0R\xca\x067\xd5M\x0b@\x91\xa9fu\x8d\xa3\xf0?\xe19w\x9a\xd7\xbb\x16\xc0\x99\xe4\xe3\x89\\\xc1\xf0?\x10 \xb9\x10\xaf\xef\xb4?\xb2\x00\xbd\xc7\x86\xb0\x08@\xf7\xb6\x18\x16\xf8~\x03\xc08dW\xe5\x0e\xf2\x16\xc0\xf1\xb4f\x19\xc1\\\x18\xc0\xa6L\xe6\xdc\xae5\x19\xc0\xb5\xdc\x03](\xc3\x18\xc0\xf1]*\xd8\xf7\x08\xdb\xbf*jq:W\xaa\t\xc03\x04\xe9\x87O\xa8\x19\xc0$\xe3\x8b\xcd1\xc3\xf7\xbf\x99\xdb5\x17\x9f\x18\x12\xc0E\xd8>\x8a\xf4\x9b\x11\xc0\xabj\x03\x91\r\x8a\x11\xc0\xa9c:/t\x80\xfb\xbf\x14#D\xb2Yd\x02\xc0\xf8\x89\xaf\xc8\xb6\n\x08@d{2\xe8\xae\xd3\x0c\xc0\xd8E\xf1d\\\xca\x0c\xc0\x93K\xbd[D\r\xf3\xbf\xad\xfa\xeb\xa8-\xe9\x0b\xc0\xad\xd7\xf6\xce\x82\xe0\x0c\xc0cY,i\xf2\xf3\x10\xc0\x84\xff\x12"\x13\x83\x1f\xc0t\xea\xc8\xe8[\x0f\x18\xc0\xa9-\xcc0n\x84\x05@\xf8W\x1c\x1e^\\\x03\xc0*=V*y5\x12\xc0;=\x11p\xac\xaa\xcd\xbf\xb6\xbdq\xad0\xb4\x1f\xc0\xa0\xbf\xe9\x17\xe0y\t\xc0\x85\\;t\xb1?\t\xc0\xe5U\xef5\x93N\x19\xc0\xa2T\xe5\xae\xe8a\x1b\xc0\xab:^\xa0\x1c\x1c\x12\xc0\x9a_9\x95\xb0\\\x17\xc0\xd1)\x9aqa\x8d\x15\xc0\xdfi\x9c#\xd1\x00\x12\xc0\xa4z1\xbe\xc4\x95\x18\xc0\xf4D\xcb\xec\xfd\xda\x08\xc0\xae\xcb\x0c\xa4h|\xfc?}h\x99=\x10c\x19\xc03\xaci\x029x\xde\xbf`{\xe2\x81\x1aG\n@C>DH\xb8\xe1\x16\xc09\xfe\xc7\x06\xd2?\x17\xc0Aj\xf6n\xa5u\x11\xc0\x8e\xbf\xf1\xd5\x1f\xc3\x17\xc00~y\xdc[;\n\xc0M\xc9^\x87\x8b\xe2\x18\xc0\xf9\xa3H\xc85E\t@\xdbPHR\xb83\x11\xc0R\xd2\xcd+\xa7\xc9\x11\xc0\x98\xf57\x8f\xf1\x86\x1b\xc0\x8cP\xf7FT\xa0\x14\xc0\xec\xe9\xfa\xe6\xa7\xfe\x16\xc0C\xc7\x92<GR\x18\xc0_\xb9\xac\xcc\xcb?\x17\xc0\xc9\xcb\xf5\xe2\x8bn\x19\xc0\xc8\x96$p\xfe\xa2\xef?z\xcbF\xee!}\x17\xc0c\xd6$y\xbaw\x16\xc0\x91\x8e\xc1M\xa9\x06\x07\xc0\xfa&\xaf\xee\xa9~\xef\xbf\xa3\x9c\xc5\xfb\x9c\xee\x0e\xc0\xcc\x84lJ\xc5O\x0f\xc0\xf2m6\x82\x93\xda\xc1\xbfi\x01\xa9\xdf,\xcc\x11\xc0u\xbb\x90\'R\xcf\xf1?]Y\xa19\xa7\xd0\x11\xc0\xd7\xb6\nNk\xef\r@#i\xf6\xe3R\xc4\x11\xc0\xd0\xbd\xf5\xad|C\x18\xc05\x18\xbb \x92\xaa\t\xc07\xa8\xf4\xfa\x06\x84\x18\xc0q\xb7\xad1R\x02\x0f\xc0\x01;\xc3\xbbyL\x13\xc0\x9cV\xb2b\xd0=\x08@\xa0\x92\xd4\ns\x02\x17\xc03P\xf9\x90\xa3\xb9\x1b\xc00\x823\x98\xc4\xea\x07@\xc7\xf5\x14\xf3\xc5\x9f\xfb?\xb7Z\xdet\x95f\t@1\x91\xa9p\xff\x90\x18\xc0\xd7(P\xc3\xcc\xfa\x12\xc0\xd5\xa3\x1f\x05\xf9-\xd7\xbfJT\xfc\xb1?\xd7\xd9\xbf\xad[\xfd04\x19\xd9\xbf\x02\x8e7\xd1\xe2?\xf9?\xdb\xd0\x03j\xde!\x1b\xc0\xa2\xd1\x98\xedi.\xef\xbf\x1a$\xbe\xf8\x8c\xe0\x18\xc0\xc2\xe6\xdf\xd4\x1a`\x15\xc0\xf0\xe6\xd4z\xad8\x17\xc0\xbcf\x8f\xc3\xcdu\x1e\xc0x\xbd~\xddh0\t@y\xc0\x1c(\x8e\x0b\x17@-\xf2\xb8\x8bs\x97\x1f\xc0i\x8d\xa6\x9f\xb40\x19\xc0\xb6<sG[\x90\x18\xc0/n\xc5\xc2\xff+\xf4?\xda\xc16\x03aA\x04\xc0\xa6Wx@E]\n@i+\xd6\x1e+\x81\x15\xc0\xdcC"\xc6%^\x1d\xc0E,I)7\xac\x00@@\x1b\xab\xe2\x81\xf1\x1d\xc0o\xbc\n5:\x19\x06@\xd3L\xb8V\xc0k\xf0\xbf\xd5\xfe\xc3\x1f\xa8\x9c\xf2\xbf\x91D\xe4\xdai\x9d\x19\xc0x\xd3\xda\xce/\x88\xf7?Q\xdf\xa1Vox\n@\xc9\xc5\xb5\xcf\x06C\t@\x90B\xe3t\xa3\r\x07\xc0\x02G<.pv\x10\xc0_I\xe0\xa6B\xc7\x0c\xc0\xd9\x87\xb6\x87\xd9\x13\x17\xc0a\xb8V\xc7\xba\xe2\x0b\xc0M\\\xdf\xac\xa4t\x0c\xc0/\xa4w{\xa2\x8f\xfa\xbfe\xf9p\xf4\xd2_\x04@p\xab\xde\xe97\xd7\xfc\xbf\xed\xfb\xe7#\xde\xcd\x08@\x843\xf5\xea\x9fu\x10\xc0}\x99\x82t+}\x11\xc0\x8c\x80\xcd`\xcf\t\xfe\xbf\x86\xf81\xddC\xb5\t\xc0\x8b\xc1\x03\xbbN^\x16\xc0\x8d\xca[\x80\x06\xbb\x15\xc0\xc8\xe4\xb3\xf4\x1e\x8a\x02\xc0\xf7\xe1\xb5\x8aa\xda\x18\xc0c<\x19D\x89\x0f\x17\xc0\x99;\xde_\xf6Z\x19\xc0\xc6\x16y\x1b\xc7\xc9\r\xc0\xbe\x9d\x0e\xfd?\x01\x17\xc0\xc5`\x7f}\x07\xd2\x0c\xc0}O\xfd\x96\xbe\x97\x16\xc0\xcc[\x0e-\x12\x99\x19\xc0!\xdf\xb3\xe7}\xb1\x0e\xc0y\xa09=a\x1b\x14\xc0\xa3C\xec\x05\xe5u\x19\xc0\xfb\xedb\xeb\x9aP\x0c\xc0W\xfc_M\x19B\x17\xc0\xb7\xfbGlz\x81\x17\xc0\tk\xe7b\xdd\xdc\x12\xc0\x9f^\xb3\x80\xce\xe7\x0b\xc0-\xd0\xee\x073\xbb\x06\xc0\xbf\x7f\xae;2\x13\x08\xc0\x08\xdb\xf5\xe6\x1dF\x16\xc0\xf8;\xa7@\xe7\xf6\x16\xc0\x80\x8f\xde\xb0<\xa9\x16\xc0\x00\xc1j\xd6!K\x11\xc0\xec\t\x10\xdc)\x05\x11\xc0\x14\xfb\x9b\xe8c\xe1\x16\xc0\xe2\x01x\x8b\x8f3\x0b\xc0\xe9\xd7\xcf\xa0V\xe4\xf2\xbf\xf0\x1e\xc7\x0f\x1b\x14\x0e\xc08\x9b]zH\xf7\xfc\xbf|\xb4\x004\xab \t\xc0I\x83\xea\x0f\xb3y\x19\xc0\xb7\x1a\x9esJ\xa4\r\xc0\x0f\xd3\xe3\xe9Q9\xda\xbfd\xcd\x879\xbe\xe7\x16\xc0\xd6\xbf\xef\xcc~>\xda\xbfIL\x8b]\xb1`\x06\xc0\x8a\xbcl:\xf0\xa0\x16\xc0\xf2\xcbc\xb0;r\xf9\xbf\r\xf7\x12\xa7\r2\x11\xc0]\xea\x0e\x8d\xa3\xc7\x0c\xc0\x80B/X$b\x0f@\t\x80\xf0K\xfa\x90\x1d\xc0\x13\x80\x87\xd2\x85h\x10\xc0\x9e\x06cr\xe5\x04\x18\xc0\x83\xe1\x19\x9f-]\x16\xc0\xa6\xd2X\x89\xb5\x91\x15\xc0\xfbN\x92\xe7\xb24\x11\xc0\x08\x9ai/v\x1b\x16\xc0I\xb4Ga\x0fr\x07\xc0\x0e\xa6$~\xbdE\x11@\x90?\x8e\x91x\x96\x18\xc0\xa56\xd6!2T\x11\xc0\xfd\xe8\xf4M\x9e\xfa\x1b\xc0(\xfc\xe2\xa3\xb8\xcc\x11\xc0\x93\xcd\x99\xbdR\xb5\x0f\xc0\xce\x10\xa2n_\x86\x18\xc0y\xed\xc9\x12\x016\x07\xc0K*\x80Z\xfa\xae\x0e\xc0\xf2\x9a\xd5\x15ke\x16\xc0\x90C\x03\xf22\x13\x08\xc0\xe9\xe4\x10VI\xf3\x17\xc0\xf2\xbd$l\x8f$\r\xc0\x87\x9d2\xa7\xc2h\xf0\xbf\x97z}\xdf\xd7}\x17\xc0\x9e\x9e\x97\x0fo_\x0f@\x85<)Z\x1a\xe8\x0b\xc0\x0e\xd6\xe2\x82\x1e\xab\xf0?cQ&\xdb\xfd\xdb\x1a\xc0Z\x9c\xb92f9\x15\xc0:\xc1\xcc\x9e.\xfd\x14\xc0:\xdd\xb9\xf9|M\x19\xc0\xc6\xd1\xe8\x1a\xab\xc4\r\xc0\xb2\xd5H7\x87\xe5\x10@\xcf\x13\x97MF"\xef\xbf\xd5\x8e\x1d\xc3\x19\x18\x16\xc0\x7f\xc6\xe7|\x9b\xbb\x14\xc0\x96x\x88\xc3aV\x11\xc0\x94\xfcGJQ\xe5\x14\xc0\x0e\x82\xf1[\x8f`\x11\xc0\x0fm*\x88~\x92\xf7?\xc8+\x10\x825\x13\x10\xc0\x96\n,\x047!\x10\xc02\x91N\x10\x86w\x16\xc0\x85\x96\xae\xd3\xd4s\x18\xc0k\xadT5\xe7&\x11\xc0;L\xfc&Pu\x11\xc0\x1c\xc3,\xbf\xfa\t\x18\xc0\'\xc6\x07\xb7\xe7\xd7\x04@|\x00\xd5eC\x04\xfe\xbf-\x8a\xe7k\x84C\xe0\xbf\xa8\x8f\x86o\x84\xde\x18\xc0w\xbe\'du\x02\x17\xc0\xa8\x08\xfc1\xbe\xdf\x05\xc0Ug\x1d\'\xbc\\\x14\xc0\x885\xda\x807\x83\n@h\x9f3\nUd\r\xc0_\x0c-j\x82\xd5\x0b\xc0le\xbb=_\t\xf5\xbf\xe7gK\x07e\xed\xf7\xbfZq\xf3\tez\x19\xc0\xb9XY?\xeb\xab\x0e\xc07\x171\xb4hV\x1d\xc0?b\x0c\xf2\x88\xa5\x11\xc0W\x19\xda\xdf\x9a\x0c\x0c\xc0Q\xe79{>{\x01\xc0\x0f\xa0H\x9e\xaeX\t@{2S\x07\x08\xa9\x1d\xc0\x91l)\xc7m\xf1\x04@\x9c+\x93"\x00\xd3\x19\xc0\xa97\x96\xdd\xb3\xeb\x1d\xc0\x05\x83Me\xed\x97\xf7?\x9a\xe3\x01J\x8c}\x06\xc0\xbce\xe2-\x04\x97\x14\xc0\x17\xab\xdc6\x1f\xb5\x19\xc0\x01\xac\xac\x0c\x7f\xc7\x18\xc0H\x9dL\xf4\xe9r\t\xc0\xd9v<\xcd_\xd8\r\xc0\x1a6\x98\x0e\xa6\x98\x14\xc0\xc9\xeb\x9b\xd7\xd7\x11\x12\xc0\xb2\xd0v\xab\xff_\x05@\x02\x9c\xd5\x96:f\x11\xc0N3\xf6\xa8Q+\x16\xc0\xbf\x0c\x0c\xd4KK\x12\xc0\x9b\xf0(dY2\x0c\xc0\xa1s\xf0*\xae2\x11@\xf0#\xcd\xe9m\xe5\x19\xc0N8&\x18\xd8 \x10\xc0\x95\xb7j>rR\x11@\xc9cB\x1b\xb0\xda\x16\xc0k\xc9D\x8d\x90\x18\x19\xc0 \xc0\xde\x98\xff9\x17\xc0\x93\x06\xc4\x947%\x15\xc0k\xe2Ul\xcfI\x16\xc0\x0b\x07\x93\xa5\x14\x88\x19\xc0;k\xdc#\xe0{\x19\xc0\xc1\x1b}%E]\x14\xc0\x83\xbfO\xca\xc7\xdf\x15\xc0\xa6\xb0\xcdbS&\x16\xc0L\x9fA\x83\xe3\xac\x18\xc0Y\xac\x1f\\\xdfK\x18\xc0\xf1F\xcb\x7f\xcf!\x19\xc0\xaa\xc6\xd8\x87@b\x18\xc0N\xec\xf8\xe0\'\xed\x18\xc0\x03\xcet\x9a\xe2~\x18\xc0\xae\x85\xc5Dc(\r\xc0\x97_\x85\xeeW\x9b\x15\xc0xa]cV\xff\x0c\xc0\xecM\xbdl\x844\x1a\xc0\x95\xb4-\xb7\x89\xa2\x16\xc0\x05;\xef{\xa4V\x14\xc0\x04l\x07\xe0\xbf\t\x1c\xc0A\xb3\x8e\\\x08<\x15\xc0+\xcd\xeb\xb1K\x1a\xe8\xbf7\xd0\xa4\x1aKO\x0e\xc0M\x1f\x98\xbf\xc2C\xf0\xbf\xda|*\xf8b\xa3\x16\xc0V\x97I\xb0tX\x1d\xc0\xebc\x17\xad\xc3\xd4\x17\xc0'
p16
tp17
bg3
(g4
(I0
tp18
g6
tp19
Rp20
(I1
(I453
tp21
g13
I00
S'\xb15"\x92;\xebS@\xcc\xa9\x10B\x8f\x06T@>\x7fm.\xa5~T@\x15\xd3\x17\x96\x15.T@E\xdfM\xd8\xf7TT@\xc6\x1cG\t\x18\x9bT@\x0b\xb3\xde\xca\x12\tT@\x8b\xff\xdf\xc4\x93\xadT@\x92cU\xffReT@6o\x1eu\xf3\x19T@a\xb4\xe4h\xad\x1fT@\x07\xfa\xd7\xa2\xbe\x1dT@9\t\x03\xb9\xb3\x1cT@OGq\xd2\xe0~T@$\xe6<\x9a\xf0&T@\xbebI;\x1c\\T@>(\x01\xb0\xd3\xa2T@\xbf+\xcf\x94\xc0jT@F\x9a,T\xde?T@\xf2\x05\xecQg0T@\xed\xaah\x0c&%T@]\x0b\xa0\x99}.T@f\xfe \xfd@nT@Z\xbfx*\x80?T@\x855\xbeh\xde\x9dT@\xc8\x06_\x80\x86dT@P\x94\x19\xa9\xba\x06T@\xe50JF\xa5\x06T@s\xb5\xc1\xad\xfcWT@I={\x0b\x8d#T@CM\xd4*\x9d1T@|#\xfa\xc7\x195T@\t4I\xcb)\x0bT@%\x99\x1ba\xf9\x82T@\x0e\x0c1\xa1\xcfjT@^\xd9I\xec\xb5\x1dT@\\\xf2\x8c703T@\x93z\x84\'\xce8T@vT2_\x93\xd4S@UeJ.\x0b\x11T@4\xa9B\\\xeb\xa6T@I\xa5T\xf8\x08vT@$\x01_a\xab\x06T@\xef \xd5\x9722T@\xb5\xe6\xf8\xd2/#T@V\x17\rNG\x99T@\xec\xe1\x07\xf1\\\x1dT@\xa8\x07\xbbf\x08$T@\x84n\xd4A+0T@S\xb12xe\x82T@bd"\xf3\x97\x0eT@\xe0j\xc7\x9c\x05\'T@xm\xf6\xa6\xeb+T@\xb6\x92o8\xfa"T@:\xfe\xeb\xb9\xa6\x0bT@\xc6\x83\xa4\xbb\x88\x15T@\xd1)B\xbb\xe2hT@\x1ctp\x0b\xc4$T@\x08R\x08\x81\x91jT@\x0ee\x9c,\x94aT@&\xa7\xf0\xf5o0T@\xce\xcb\x11\x12\xb0hT@~^\x1dP\x8d\x1eT@<\xc7\\\x84\x11 T@T\x8edj\xa0\x1dT@\x9dhs\xd4\xb3&T@\xb7)\xa4X\x01\x10T@O\x17D#Q\x06T@\x0e<\x1d\x0c\xc6\xe9S@\xfe\x8bIL\xf70T@n\xc3\x0c\x9c0\'T@\xc2\xadrSK\x16T@_\n\x7fB>\x0fT@$s\x1fF[0T@[v\xc7\xa4@,T@\xb9\x88\x83\x1a\x17\x81T@\x97|\x94\x86\x83\x10T@\x06F\x86K\x00ST@8\xa4\x85\x0c\xa5\'T@\x0b\xf7\x88\xa5\xae&T@\xc8k\x93(P7T@\xa8\xe13OEZT@q^\x1355iT@\x1e\xe6(\xaf\xb9\x0fT@\x1b\x14P\x14\x92ST@IA\xa6>\xd9\x15T@g9\xf5\xfa<aT@\x087\x82-t\x82T@\xa2\xd06\xbf\x10\x1aT@@\x0c\x96csiT@\xc1`\x91\xcd^\x1dT@\xc6a*\xcffAT@\xd0\x8a\x16\xc1\xa1\x1eT@\t\x9bw\x8a\x00\x1fT@\xdeM\xa5\x81\x92\x1aT@|T\xc1\xc0\x94\x1eT@\xf7\xb8m\xc7*fT@\x8as\x17\xd0D\x1cT@\xa8\xc3\x07\xaf\x8cST@\x83\x1ct<\xc87T@\x94g\xee\x884\xebS@\x18\xe6\xcbM\x9b\x9aT@%\xab\xf7\x85c\x1dT@\xc9\xc71\x8aO\xebS@\x07\x1ff+\xab$T@\xdd\xe4\xab\x80A\x9bT@\xfb?37\xcf\xa1T@\xe2GF\x84\xdd+T@\xb3\x8a2\xe0L\x0eT@oe\xea\xbc\xed\x94T@\x82\x9d\xaf\x18\xfe\x99T@g\xbe\x89\xa58\x06T@\'a\x14\x1b\x180T@ljt\x84\x83\x16T@\xfc\xb4\xd2\x8e\xe7yT@\xc6H\x9f\xfc\x8f\x15T@8!h\n\xa0\'T@\xdb\xd7\xa8\x00thT@\xcf\x10J\xa3\x8f}T@\xf0vd\x84\xad5T@?2\xa4\xa551T@Z\xfb\xa6?=1T@\xd6\x8c^\xab\xb8\xe4S@\x02?\xcf\x9a\x96>T@\x87\x9b\xf1-\xcc>T@\xea\x0f\x90\x84\x7ffT@|D\xd5\xdd?,T@Z!V:\x042T@\xddJy\xc7\xac\x06T@\x97\x96\xc6/[\xabT@\x9e.(\n\xed\xa6T@+N\x7f\xed},T@\x8d^"\x81+1T@\x90\x95g"\xcaYT@\x83\xfdwH\xb4\x06T@\x95\xe1\xbey\x0c,T@i$\x14hK6T@\x96:\xa9Qf"T@<\xc7\xcd\x00u0T@\x96`+I\x8d2T@\xe7\xbf\xe3\xcd\xec`T@\xf8\x15 \x0b\xf8!T@\t\x8b\xffi8\x0fT@\x08\x8a\x84\xbeE/T@\xb9\xae\\\x02\xab@T@\x04\x87\x05\x06<\xacT@\x89\x16\xd7\xce\x18CT@\x93\xbe\xd0jQ\xffS@\x89Hq\x81\x16\xdcS@\xa4\xa5\xf7\xdd\xa51T@!-\x9d\x88\xadhT@\xb5\xa4~\xe6\x90@T@\xe5N\x8e\xf3\xa6-T@\xc6\xfa\x04\xf2\x83\xacT@*\xa6R\xf7\xe7(T@\x96\xc6\xa6-\xa01T@P\xc0>I\xb9\x0fT@\x07\xa8\xc4\x12\xe7\x1eT@n\x1df\x93\xb7KT@k\xcfn\xa1o\x07T@\x1fnf\x93\xac0T@weO\x0b\xfc\x0fT@\xb2 $\xc8\x80\x08T@\xc6\xefE#\xc7\x81T@E~\xcf\x127\x84T@\xc8\xe6\xe8\x98\xba\x00T@\xf3\\\x1d\xb05\x1bT@Adq\xca\xda\x84T@:\xa3f\x93"\xdaS@\xa7E\x85d\x1e/T@\xbd"\x86\x0f\x110T@\xd3\xe3\\-?1T@&\xac\xfb\xa9\x9diT@4\xeb1\x05nZT@\xa0\xc8\xa2\xbe]\nT@\xf8\x9b\x9d\xf3\x12,T@\xcd\xd47"\'\x15T@5WY\x88\x96\x14T@y\xc2`\xf1w1T@\xb9\x90\xd6L\xe2\x06T@Y\xa4\xc66\x05\x0bT@*\xf2\xa8/lHT@+))\xc9\x9e6T@\x1b\xa0\x0c#V6T@[\xbe\xe8\xe83lT@\x1f\xa8a\x94\xa5\x1eT@\x10\r/g\x92hT@\x057\xc1A\xc0\x0eT@\xbd\xfdo\xac\'xT@\xbb\x00\x02?\xb0\x9aT@\xfdu\xf9#\xe7kT@\xd1\x0ec\x82\x92\xdbS@\xd1~\xd2\x80\xa6\x1dT@\x0fB\xd4o\xabXT@o\x01\xf3F;\x8eT@"\x97\xe8\x92\xf37T@\x02s=\xf3\xd17T@\xcaq\xddc\xca#T@\x876\xe2\xfa\x10dT@\xbf\xfbsB\xa9\x1aT@P\xbe\xcb\xbf\xd80T@&\xd6\xc1W\xfc\xe5S@\r\xf5 \x11\x1d\x1eT@\xe2y\xd9\xa8\x15\x84T@\x0c0\x84\xb7\xc47T@3v\xb5W\x1d\x9dT@\xe2\x80\xb7\xa2h\xabT@\x1dtP\xa6\x82iT@\xba+\xe7\xcaA T@\x94\xf2\xff@\\\x0fT@pOy+22T@.Z\n\xc2\xf10T@\x9e\x19\x11\x84\xb01T@\x96\xbd\xe5Rb\x06T@\xa7?V\xe1K\xacT@\x16\x1a^[\xc2#T@%\xca\xe3\xe9\x8eNT@\xab\xf0M\xaf\x1d\rT@DKa\xf6\x9bgT@\xda\xabZgy\xe9S@\x1d\xc5\xb0\xcfg\x1bT@\xc0\xbd\xbc\x1e\x9f\xacT@\xff\x17m\xed,*T@\xb9\x02\xea\xfc\xb4\xa1T@\xd7`\x03\x01\xd4\x98T@\x89$JVAyT@U"\xc2\xa0\x9b0T@\xb1\x08q\xaaQ7T@\xceu\x02\xdb\x00jT@\xf0*\xb7+\x07\x1fT@\xdfO\x87w\xf5\xd6S@\xf9\xdaO\xd0{XT@c\x15\xec\x8b\xee3T@\xda\xabz\x97@@T@\xff\xa9\xf1\xa5m3T@\xf1M\x11 F\x06T@\n\x03k\xb2<gT@x\xcdT\x12e0T@\x98\x85\x03v\xac\xd7S@\xabT:\xd2\x1b\xa3T@\x8f\xc8\x8b\x1f\xc6\x1fT@\x18\r`\xb2d1T@\x8f\x03\x7f!z!T@-{\x9bi\x9a1T@\x96\xff\xfb\xdf\xeb\x83T@\xd9\x11\xca\x9d\xceuT@ \xeeCXH,T@\x1cm\x9dcM#T@\xf4\xc6\xf7P\x1a\x84T@\x7f\x05\xe1\xb0\xc5~T@6^s.\xfcjT@\x1a\xe9\x83\xb0\xdbjT@\xbdZW\x84fiT@\x98\x95}\xb5k/T@p\x18\x99\xcbB\x81T@4\xb9\xc2e\xa7iT@\xd4\xbbb3\x83\xacT@\xfd\xe1M\xf5\x0f\xdcS@1\x1d\xebzM\x9dT@\x98y\xf2\xac\xad}T@YO\xbfU\x94#T@n\xc9\xda\x87\xfe8T@<)3\x8a\x97xT@\xac\x8aVl&0T@\xaa\xe5\xf6%\xcenT@\x81\x1b5\x8c\x11+T@\xb0\x04b\xdb\xd8\x1fT@\x99,\x08F+3T@y\xe2^\x88~\xe5S@yf\xa5\xc7TaT@%\x1d($ 6T@\xd2\x04W\x028aT@\xea\x82Z\nv0T@ 6\x14\xc0yBT@\xc4D0\xe9\xee?T@\xbf\x8f|\x842TT@\xac\x08\xb2:\x9a.T@\xf4\x07\x05\x99\xb0"T@Xp?w\x10"T@\x88\xbf"4H7T@l\xa4#\xbe\xab<T@\xd2\xbdF.\xae6T@h\xeay;\x8d\xa6T@fdn\x07\xf65T@\x92f\x90o\xf85T@n\xd1B\xd1\xcc+T@Bq\xbc\xb9\xa2\x10T@X\xf4q\xe43)T@\xffN\x84\x13O\x0bT@b\xcaI=\xfd\xecS@o\xacH\x9dr1T@\x136>P\x91\x8aT@\xa9#\x7fj#(T@o\xa0\xf3O\x1c2T@5\xc5\x05\xacV1T@X7i~e"T@\x81\xe8\x15\xf1\x8f1T@\xc8\xee\xe2\xa9\xf5wT@}\x90eQ\x1c0T@\x0fOM+\x01 T@\xf6\xf1\x04\x00\xa21T@\xa9\x91\xa6\xbc\x10 T@p\xde9d41T@\x05c\xb1\xa4h+T@\xc8\x8d\x9aK\xf5\x1eT@\xe1\x96.\x04\x08!T@\x10i\x05\x01"\x9fT@t\xce\xca@\x14\x1eT@\xe8\x14\xac\x01O2T@;\xde7\x9fIyT@\xe6i\xc6W{\x19T@m\x86\x0c\x04F(T@\x19|\xffZ\xa3\x06T@\xa3\x1c\x96\x0b-\x07T@PI\x97Pn\x06T@\xfcn\xeak\x9b\x0fT@\xc6\x8d\xe6q\xdb\x0eT@<\xac~\xe4\xffgT@V\x92\xe8ho\x01T@S\\\xa8)i\x0fT@\xa2%\x8b\xf7\x0b\xd6S@bR\xf0\xccllT@\xd5\x94\xc0N6\xfdS@\x1d\xbf\xbc\xc6\x99(T@,\x97`\xb5X.T@!X\xc0]8\xa2T@\xe8Y\x10)kYT@\xa0\x12\xf6Z\xeaiT@\x13\xd4CP,\xdaS@\xcb+\x8b\x7f\xb3iT@^o\x06.\x9f\x90T@QG5\x8c\xe4\xa9T@\x19&\x8dDZfT@>\xa1nJ\x94NT@\xe4\x91N\xcc\xff\x1fT@a\xba<\x04\xa7HT@R\x8c\xf9\xaaqdT@h\x8f\xbf\xaa\xd2\x1dT@\xf94G\xc9\x1f\x9bT@\xb4\xfc\xa1,\xeb\x0fT@&+\x89k\xd2\xe6S@/\x1e\xeb\xdc\xf92T@.b\xea(VuT@\x05\x1f,\x87i\x07T@A\xad7B\x06HT@\xcb\xaeqR\x0f\xf4S@\xd9\xe9\xae\n\x92\x00T@\x0e\x0f\x8a\x07\xfd\x81T@\xe9\x9b\xbe?\x98\x0fT@3\xf7\xff\x1fw\xedS@\xba`\xf7@@%T@^\xb9|\xe6\xc0\x06T@\xf3\x07\xf3\xe4\xd8\x1eT@\xe6X\xf1e\xd4\xd7S@Ff8\x0b-\x07T@\xd2\x08\x83\xb8\x17WT@\xe6\xf6\xe3\xeep\xfeS@i\xdb\xd2\xcbQjT@\x81\xec]\xb2\x0fDT@e?\xf2\xeb8FT@\x15\x80\xd4Q:\x1fT@\xa4\xeasfD?T@Y\xf4\xa8\x16[\x8cT@\xe5\x16\x08\xa2B\x15T@^\xd6~s\xff\x14T@j\x0b\xa7\xd2\xd3#T@\xdd\x91D\xb4Q\x1fT@\xe3\x99C\x81\x03\x1eT@U\x17;7\xed\x12T@\xa2oZg\x10 T@Q\x18\x98\xecu\x15T@S:\x15\xcf\xefrT@/\xedY\x86\xe4\x15T@\xf1\xf0\xaf\xa9\xb9rT@\ty\xea.\x9c.T@(\xb3\xdc\xbe\x9b\xecS@\x81\xa1M&j\xebS@p\x8e\x95^\xa30T@\'\xa5\x8cf\x1f\xa3T@\x8f\xd1A\rK3T@<\xacd\x98\x01\x1aT@2h\xc8\xd8<\x14T@\xa82\xc3\xf5\x92\x0fT@%\xd4LwR\rT@\x1e\x8fAi\xb6iT@\xd3\x89\x1a\x12y\xa2T@\xcdSX\x8cs1T@\xacw\xc9:A\x8fT@\x82\xa4\x1cb\x9e\xe8S@cC/`\xa2"T@\x0e%<\x84\x8f\x10T@\xfd\x89\xa7zK(T@\x85\xcb\x96\x0f\xdc\xe8S@v\xc3Cq\x1f,T@A\xaa\xa4\xf5\xba\xa1T@v\xdf\x93=\xb9\x1fT@\x82S\xf2\x07NaT@\xb8\xb3\x9c\xf6\xf8\x03T@\xb8\x16\xd6V\xa0$T@\x14\xfa\xe4\x96\x1f\x0cT@\xb6_q\xc6\x10"T@X\xa9r\xdb7aT@\xd4\xaa\xa0\x08\x08\x10T@.\xc9\x18W$-T@oV$\xfb2aT@\x12\x86`\x8d\xae.T@o\xeaLu\xf0\x1fT@\x00\xca\x03\x97K\xe9S@$eq\x92\xf3\x07T@yr\xe6\xad\xc3-T@\xf0\'G\xf2\xc8\xd5S@\xd9\xd6P\xd6\x18 T@5&\x15\x7f\x9a\xe9S@M\xc7\xd5.\xaf\x0fT@5\x15\xb6\xe6B1T@[n\xb1\x89\xf8qT@\xd9\x9fQ>g\x0fT@l\xa8\xb2\x12\xd4\x81T@\xc7\r\xf7\x93\x9a\x1dT@\xd3~\x95\xe1vHT@\xb8\x9e)C\xe2\x9aT@x\xcd\xfaf\x9b\x1bT@[z\xab=pHT@\xcaT\\}\x90\x0fT@\x8f\x9e+\x00\xff\x9fT@~\xb2\xd9\xdf\x912T@\xf0m\x92f\xff\x14T@\xa2\x03g\xce\x08\xe5S@2\x06\xea|\xd2\xa1T@\x06i\x8dP\x14\xa2T@t*\xe4\xae\xb8\xe8S@\xdb\xd9\xab\x9e>\x06T@\xe7#\xc5\x8c\xbc\rT@\xc8\xa2\x04\x95\xdf\xa1T@U\xf8\xa1\xa9\x02\xa2T@n\xed\xfa\xe2\xd4\xa2T@\xf3\xf9\x18>\xac\xa2T@o\xd6\x81\x99\x8d\xa3T@YP\xe4\xef4\xa3T@s\xf4DSs\xfeS@o\x9a^\xc6\xea\xe6S@\'rV\xebg\x9dT@\xb1\xfa\xa6O\x95oT@Z[.\x1561T@\xf9\x1dIa\xa0\x81T@c\x88\xa3\xbd\xf6\x81T@\xbc\x0b\x844\xb8\xa5T@\x97\xbd\x8b,\x1biT@\xde\xe5P\x1c\x11 T@-\x03\xe9\x87\xf2jT@C\x94\x01/\xd1\xf3S@\x88\xe5\xcc\xa3baT@3\xef\xbd\x13\x01\x05T@'
p22
tp23
btp24
a(g3
(g4
(I0
tp25
g6
tp26
Rp27
(I1
(I453
tp28
g13
I00
S'?XK\x08|w\x05\xc0\xd6\xd9\xc8\xc1z\x83\n\xc0\xe3\xc9\xf7f\x81Z\x12\xc0E\xde\x12\xfa\\\xff\xf4?1O\xcf\x85\x98\xfb\t\xc0\x1b\x06\x98i\x97\xe8\x16\xc0DJd\x15\xe8y\x1a\xc0L\x8bj6\xb8+\x13\xc0\xcdK\xb1\x86\\*\r@\xcd\x7f\rv\x0c\xe4\x10\xc0\xf0E\x13m\xcc\x1a\x16\xc0\xbfOK\\\xde\xdd\x11\xc0\xd4i\x11<\xac\xfb\x13\xc0\x16(T\xc3\xca\xef\x11\xc0\xe3S\xa1\x12\x97\xc4\x08@\xa8f\x1cX\x81\n\xf5\xbf\x95l\x07\xb6\x0f\xdf\x16\xc0@<\xc0)p0\xdd\xbfO\xce\xd6\xa7\xb0\xf3\xf1\xbf\xda\x80z\x9d\x05\x1e\x16\xc0c\x9e\x19\\\x1dS\x03@`\x8e&t0N\xf5?\x91\xf3\xf7\xb6\x05z\x11\xc0s\x80\xb0\x0c\x07F\x12@\x03\xc4\xc7\x1a\x18\x95\xe9?w\xf8\xf1B\xdbx\x10@R\x04Zr\xda\xdc\n\xc0>\xa6\xa2\xf2n\x0c\n\xc0X\x00|\xf8\xea;\xd0\xbf\xaa\xcf\x91\xd3\xac\x93\x18\xc0"\xc4:\x1d\x9e\x9e\xf5\xbf^\xddy\xe2\x9a\xaf\t\xc0W\x99\xda\x1b\xcfL\x05\xc0\x0e\x89\x15\xef\x81\x0e\x11\xc0b\x98)\xb1\x8b\t\xd9\xbf\xa8\xdb\xaf\xe9\xcd\xdf\x11\xc0^\xe9}\x87\x83\x9e\x07@\xc5T\xcc\x06\xeeC\x08\xc0&AY6\x10\xe7\x0e\xc0TE}\x0e\xe5\xc4\xfd?&\xbf\xfb\xf5\x01\x8c\x15\xc0\xc1\xf0\xef\xa9\x90\x04\x11@!u\xe97\xa6\x11\n\xc0\xad\x167\x01\x8d\xbd\x16\xc0\xee\x10H\xe5\x9c\r\x12\xc0[\xba\xd9!\xfa\xf3\x16\xc0\xdfMX\xe0\xf0\x1b\x11\xc0\'~\x8c\'\xe2Y\x03@\x8b\xc6\xe1\xeb\xa18\x15\xc0E\xd22\r\x03C\x12\xc0+B0\xabp8\x10\xc0\xc5\xa0\xadAG\xc1\xfd\xbf\x10H\x8fI\x03\xad\xfa\xbf\x05Y6\x05\x9b!\x05@[E\x87\xd6\x88S\x10\xc0\x1a"\x15\x98w\xf2\x14\xc0\xe9\xae\xbb\x81\xe8/\xe3\xbf_\x82 H\x93\x15\x03@\xfb$\xdfpl\xff\xdf\xbf\xf7\xf3%j\x10\xcd\x1c\xc0\x17\x7f\xd2\x95>\x82\x16\xc0\x83\xde\xaa\\\x8b\xe2\xe3\xbfL\xac\x05\xf4\xe5\xc0\x12\xc0x\xbdRS\xe2\xbf\x15\xc0\xd5G\xb3\\\x0e\x98\r\xc0NO&\xa6\x85#\x15\xc0\xe3\xc4$\x16wi\x12\xc08\xbd"\x94\x1d\xfb\x0c\xc0\xb5\xd8h\x10\xde\xe3\x18\xc0\x95X\xe5\xe7\xe0\x19\x11\xc0\xc2Wf\x11\x1b\x07\xf0\xbf\x1e\xf1X\x1f/\x05\x13\xc0Y\x84\xdb\x0e\x193\x16\xc02\x9aNt\x16"\x04@\xfcZ\xf2c\x83\x02\x1b\xc0\xb5\x8d\xbc\xc1\xc2\xd6\x15\xc0\xd0\xde\xdf>~\xb1\xfc?[\x8b\xc8\xfe\xe6\xd1\x07\xc0)\x89\x80\x8b@\x83\xfd\xbfiBc\xa5[\xc7\x08@N3P\xafgO\x08\xc0M\xafu=_\x1a\x0e@ns_9\xba\xce\xe2\xbf\xf7\x17\x9e\xbf7O\x01@\x11G\x90v\\\xbe\x06\xc0\x9e\xfa\xdc\xce\xbc\xfc\x14\xc0\x12\xa7\x89\x99\x87\x02\x1d\xc0R\xc8\xc4\xb24r\x1b\xc0\xebk\xfd\xe0aK\x11\xc0~>\xee\xb6\xa5\xd4\xe2\xbf\xcd_\x97\xec\xb3\x1e\x11\xc0o\xc9\xf08\xa1\xf8\xe8?\x85X\xeeK\x80\xab\x0b\xc0\x807\xda\x96\x14\xb4\x0e\xc0\r\xf56\t\x88\x17\x11\xc0\xdcU\xf5\x86\x99\xc3\x12\xc0\x1f\xdb\xaa\xd2\x16\x81\x10@\x8bi?\xe0\xbfF\x11\xc0\x07jC\x9d\x9f\xca\x06\xc0\xee\xd4\x0b\x831\x1f\t\xc0]\xd3u\xfe}\x84\x05\xc0;p\xf4U\x8dt\x16\xc0a\xc2\xec\x0b\xe9o\x12\xc0A(\xb4en\xf5\x05\xc0^~\x02\xa7f(\r\xc0Z\x8f\x02&\x15\xf1\x14\xc0\x87E?\x8aQ\xe2\x16\xc0C\xdd2<\x18\xba\x05\xc0YS\xe4\xcc\x0f\xdb\x11\xc0\xbd\xe3e\xf1\xe1r\x15\xc0\xeb\xd7\xac\x18x.\x13\xc0/\xb1p_\xe9\xf0\x07@\x1b<\xaap3\xa9\x18\xc0\x840\xe4j\xfeW\x06\xc04\xc5\xe3`|\xc0\x16\xc0\xab\xc0\t\x1c\x82\xf0\x14\xc0\xe7\xcfPUE\xfe\xfd\xbf\x81\xc4F\x03\xaa\x9e\x12\xc0r\x99\x91A\xaeM\x1d\xc0\xe3\xca\xb2\xd9\xd1\x1f\n\xc0q8/<\xb4w\x18\xc0A\xbd#\x8c+>\x18\xc0d\x0e\xe5\xf3\xb1;\x1d\xc0\x12\xd5\xd6\xe6cW\x04\xc0&df\x9d\xa7\\\x04\xc0\t\x01 \x12\x97\x86\xf6\xbfu\xfc^A\xd2\x90\xfa\xbf\xb0%\xa4\xcf\xc4d\x11\xc0\x0bWE\n\xe6\x17\n\xc0\xdc\x1d|\xb1\xea\x1f\x18\xc0t\t2\xc0\xeb\x7f\x15\xc0\xdd\xdet\xc4\x07\x1c\xf8?#~\xea\x8f\x15\x1c\x11\xc0\xff\xb3\x06\x98\xb8y\x0b\xc0;>^\x90.\xe6\x0c\xc0<\x92:S\x9b\xd1\xf9\xbf\x90\xa7\x11\x86\x8bF\x0c\xc0\xa3\xbeR\x05\xe8\x88\x02\xc0\x01\xe5\x06\x96\t\x1b\x04@\x8a\x0c\xed\xd4\xcf\xac\x16\xc0p\x7f\xb89\xcav\x1e\xc0\x01\x14\xd3\xd8\xaa\xc5\x03@\xed\x15@\xe6w.\x16\xc0^4\x81\x80Tx\xf5?\n\x91W\xfa\x1e\x99\x10@\xcf\xd2\r\xfa\xe1\xa1\x17\xc0\xd0\xf7\xc0\xbf.\xd3\t@^+\x1a?\xc6\xe4\x02\xc0D\x80\x1a\x149\xa5\x17\xc0\x9df\x05f\xf2\x9d\xf5\xbfY\x89\xc9L\xfd\xf7\xe3\xbfK\xaa\x9c\xecY\xdd\xf1\xbf\x7f{\x82\tC\xdc\x13\xc0Dp6j\xaa@\x17\xc0%\x19\xd5\x81\xf3\x9d\x1a@v\xc6\x88\xe5\x9b\xfe\x07@\x03\xe3\xa0\xdb\x87O\x01@]q\xb5\xf3+k\x0e\xc0\xd9\xdb\xf6e\xa8\xb7\x10@R?\t\x8dO\x9c\x1a\xc0\xb8\xf7\xcd\xd6\xd8\xb6\x16\xc0\xb7\xb8\xf1\x12\x1e7\x05@\xdb\xa4\xb3\xc9\xf2\xf0\xdc?/<\xea\xec\x81\x0f\x16\xc0\x85\x92n\x1d=\xeb\xeb?\x97\xbcA\xa6-\x9f\xdb\xbf@\xdc\xff\xdc\xd9\x86\x03@,\x11\x94\x7f\xdd\x1e\x04\xc0z\x0b\x86\xc2+:\x19\xc0-\xd5Ac\xe5\xdb\x17\xc0\x16\xaf\xa6\'K\xaf\x18\xc0\x8c\x90\x8a=K?\x18\xc0i\x17\xdb]`\x82\xe1\xbf4\x02q\xa9\x99K\t\xc0\xfc\x8f*W>!\x1a\xc0#\xd6;2\x933\xf8\xbf\xc9B\xa2\x9b\x00n\x12\xc0P\x15\x0eM\x10\x03\x12\xc0\x1a9\xe0\x98\xf06\x11\xc0|\xe5K\xa3\x18\xfa\x00\xc0\xf1;$\xf8fl\x05\xc0\xe6\xd3\xd50\xe5\xb1\x06@\xe5\x0f\xd4N3J\x0c\xc0\xe9\x08\xdb{\x1c<\x0c\xc0h\x8dX\xa4+\x01\xf5\xbf\xf3S\xd3\xbe\xb6\xad\x0b\xc0\xd1\xcb.\x1f\xc7m\x0c\xc0\xf2\xf1z\xe2\xf4|\x11\xc0\x8bdG\xc9\xa9\x84\x1e\xc0\\y\x9ab\x93r\x16\xc0\x86\xa6\x9f1W\xa1\x03@\xc5IL\x9b\x82\x97\x08\xc0A\xfb\xb9\xe8O\x08\x12\xc0\xeb\x8a\x8a;\xa6\xe5\xd4\xbf_5\xa56M\xa6\x1d\xc0\x85Et-\x83\xfe\x08\xc0f,\xff\xc9\xb6\xd4\x08\xc0],D\xa2O\xdf\x18\xc0\x1f\xa4\x0b!\x8e\xb4\x1a\xc0\r\xb1\x00\xc5\xae\xf1\x11\xc0x\xf7Yi-\xe0\x16\xc0|\x9e% \xf1\x89\x17\xc0+\xc3\xf8\xd5\xab\xd3\x11\xc09\x16\xc3K\xc2\xd9\x17\xc0\xc2\xe7\x93\x81\x10l\x08\xc0\xb3\x9b\xdb\x9a\x12\xad\xf8?vw\xe4B\x14\x1f\x18\xc0\x02\xe6\'G\xc0\xf9\xe2\xbfa\xd1\xd9\x8e\xbc\xd6\x04@\x8f\xed\x99\x8c\xe6&\x17\xc0\xcc\xef\n\xab}\xbf\x16\xc0\x9aj\xec\x80\xd8$\x11\xc0^\x94\xb2\x19\xcf=\x17\xc0\xbc\xaa\xb9\x8b\xba\x03\r\xc0\x9a\xa2\xf1\xab\x86\xa1\x17\xc093X-\np\x03@\x95\x8a\x8d\x95!\xd7\x10\xc0\xa3\xd8\x07\xd1\xf4M\x12\xc0\xd8\xe8_`\xa9\xe8\x1a\xc0j|\x15M\xd5\x89\x16\xc0G\xceP\x9b\xe1\xb8\x16\xc0\x8c\x00\x1a2\x06\x0e\x17\xc0\xf2\\\x11\xa5\x07\xcd\x16\xc0\xecE\xa1\x9e \xe7\x17\xc0\xcb\xc8\xfe\x90\xf1(\xe9?\x90\xf3T+z\xf9\x16\xc0cRp\xd7X\x02\x16\xc0q\xeb\x0b\xaa\x9d\xa7\x06\xc0>W\x94\xd6\xb5\x8c\xf1\xbf\xe1\x84\xa3\x18_\xaf\x0e\xc0K$\xd4\xa2t9\x12\xc0\xe1-\x16\xa6\x8e\xca\xce\xbfhf#\xef\xbfu\x11\xc0\xa2l/[\x1a\x87\xef?\xc5R;h\xdbt\x11\xc0\x86\x8a\x19\xd3[\xe9\x07@w%\x95\x07\x01f\x11\xc0\xf3I\xc7<\xdc\xbe\x17\xc0^8\xe1\x12\xff\xdb\x0e\xc0\x7fQ\x014\x82\n\x17\xc0\xea\x19\xe3d\x8b\xbf\x0e\xc0(\xad\xb6\xa8\xfe\xf0\x12\xc0\xb3<!uU\xb8\x02@\x14\xfb\x7f\\$\x82\x16\xc0\x97x\x96`!\xe8\x1a\xc0(\x08Sy\xa8\x07\x06@q\xb1q\xc5\xb3\x8e\xf8?x\x8c\x91\xb4J\xb2\x03@\xee\xe7/\x9f\x07\xd5\x17\xc0)\xdc\x0f\x19\xeb\x9c\x12\xc0=\x85\xd0\xc0\x8d1\xdf\xbfM\rP\x07O\x11\xe1\xbf@\xa1\xc0\xbc>p\xe0\xbf\xcb\xe2\x02N&\xe3\xf5?\xa9\x0c\xab2\x95B\x1a\xc0\xc5P\xa5\xd7\xecE\xf1\xbf\xa2.!\xa3\xa7\x94\x17\xc0\x9b(\t\xda\t\xab\x17\xc0+\xbf*\x18\xb4\x97\x15\xc0\xc4\xf9\xbeg\xc6x\x1d\xc0\x90c\x81\x018f\x03@\xbf]pJ\xe8\x92\x15@\x17\x93m\x8c7\x92\x1e\xc0\x94LM\x7f\xe1\xa5\x18\xc0\x1f.\x0bX\x91\x07\x18\xc0\xc33J\x8e\x8aw\xf1?\xbc\x1c\xe7\x0b\xebG\x04\xc0dt\x97\x96\xff\'\x08@\xa8pLS\xaf}\x17\xc0K\xb0\xf3\xee\xef\xaa\x1c\xc0\xd5\x0f&\x87\x0e\x01\xfd?Nn\xac\x0f\x129\x1d\xc0\x96\xfb\x946\xa1-\x04@K\x86\x9d1\xd6\xb2\xf0\xbf\xda\xe6<1\x8c\xa7\xf2\xbfV\xb2K\xb4\x7f\n\x19\xc0\x044\xe0\xee\xd8:\xf4?|\xb4\xdd\x87\xa9\xc1\x04@\xf1b\xc350\x9a\x03@\xeaw#J\xbf\xa4\x06\xc0|\x089\x98G\x19\x10\xc0\xc08\xac\xcc\x94K\x0c\xc0d#\xd2Q\n\xb4\x15\xc0Cv\xe7\n\x84a\x0b\xc0\x99\xbc\x94\xefb\xef\x0b\xc0\x91\x9f\x86e\xd2\xba\xfa\xbf\x8e\x84\x1a\x06\xf5\xeb\xfc?\x84\x92q\xd7\x9c\x14\xfd\xbf44\x90v\xce5\x03@\x84\xac\x01Zga\x12\xc0\xd9IK\xf4\xe0"\x11\xc0L\n\x8d\x97A\r\x00\xc0\xf0:4\xda\x9ft\t\xc0\x82\xc9\x9d\xda2\xe0\x15\xc0\x99\x13\x8f\xc1\xc1G\x15\xc0o\xfd\xd0r.\x85\x02\xc0\x8e\xab\xbf\xb1\xd6H\x18\xc0\r\x02\xd3g\xea\x94\x16\xc0n\x087\xee\x9e\xc2\x18\xc0\xb9\x1d\x80\xdb\x0b\x7f\r\xc0\x07\xa37\xc4\n\x80\x16\xc0\r\x14]:O\x95\x0c\xc0\xbd\x14\x075\xe0\x16\x16\xc0\x8c\x05\x8eq\x0e\x13\x19\xc0.\t\x8bE\xc8v\x0e\xc0\xbcE\x97\x1b\xec\xd3\x13\xc0\x16\xa7\xbb{\xf6\xd2\x17\xc0\x13+\xc2b\x1b\x1b\x0c\xc0-\t\x05\x97\x0e\xbd\x16\xc0\xf6E%\x1fh\xf9\x16\xc0J\xe1k\xa8\xe7\xb7\x12\xc0\xf9\x04O\x01a\x97\x0b\xc0\xe6\x1f1c\xbc\xa3\t\xc0\x89F\x9f\x9e\x12\xe8\n\xc0\x9d4\x95h\x8e.\x17\xc0\x19\xfeA\xf0\xbc,\x17\xc0\x91\xea\xe0\x828\xea\x16\xc0\x9d\xb6&B:\xf8\x10\xc0\xb3\x87\x9c\xd5\xe2X\x12\xc0R\x8f1y\x85\x1c\x17\xc0\xcf\x89\x8a\xc4z@\x10\xc0\xb4l\xdb\xd6U\xc4\xf4\xbf%\xa0N"0\x91\x10\xc0\xc2*\xfc\x95q*\xfd\xbf<\x19\xfaZ\xc7\xb3\x08\xc0\xc3W=\xa7N\xe8\x17\xc0+\xa3\x89\x8f\xe5\x19\r\xc0L\xdb7\xb8\xe3\xc9\xe0\xbf\xf8\x1c\\\xa2 5\x19\xc0\xaf\xba\x97\xf5>\xfd\xe0\xbf/\x9f\x95\x0f\x05\xad\x07\xc0\xb9ho]\x15V\x15\xc0\xfaSY%o\x87\xfa\xbfk\x19\x89\xb41\xd2\x10\xc0~\x117\xf7\xfc\x9e\x0c\xc0\xba\xd7C\xee\xc6\x88\r@l5m\x08\x15\xd2\x1c\xc0\xf0\xf5\xa6ZYH\x10\xc0\xc1\xcb\xc8\x9e\x7fe\x16\xc0\xf5\xc0\x95;\xd4\x95\x16\xc0\xfa\xd24\x06\x8a\x8b\x17\xc0\x02\x80\x04/s\xe9\x10\xc0\xa3\xb1\xc6\x7f6\xbc\x15\xc0>S\xe3\xe9\xa8M\n\xc0r\xfc\x81\xbelG\x10@J0\x96J[\n\x1a\xc0\xd82\x0f\x9f\xfa\xb6\x12\xc0\xd9\xe3\xd5\xe8\xdd1\x1b\xc0\xa3\xcbF\x95\xb4H\x12\xc0%\xed\xa2\xdf\n\xcb\x11\xc0\xbc~W\x9e7#\x18\xc0\x0f/\x01ko(\n\xc0f\x98\x0c\xa9\xb5v\x0e\xc0\xdcp\x83tQ\xca\x18\xc0\x81:3\xa1-\xeb\n\xc0\xc05\xef\xe8\xfas\x17\xc0-E5\xba\xb8\x18\x10\xc0\x975j)k \xf2\xbf\xf9\x00\x1a\x19\x88\x05\x17\xc00D\xb5}j\x8a\r@\xf7\x17l-\xf2\xac\x0b\xc0U*3\xec\xc2B\xed?{F\xe67\x13\xe5\x1a\xc0\xdb+\xe1\x06\xb4X\x15\xc0oi"d\x99,\x15\xc0\xfa\x06|\xe8D\xe4\x18\xc0\x01P\\A\x14\x8a\r\xc0)\xcf\xbd\x11{^\x0c@\x1a\x0b\xdb\xb9\xefr\xf7\xbfV\xf5\x15\xa9\xd5\xd4\x15\xc0L\x80\x05\xd5\xe5\xe1\x14\xc07b\xf3V\xcd\x1b\x11\xc0\xf7\xd1\n\xe7\xa2\x04\x15\xc0&\xdcN\x81\xe8&\x11\xc0\x80\x98t\xda\x899\xf4?\x88\xd8=g\xa3\x03\x12\xc0\xe9A\xb9Q=\x17\x12\xc0\xe3\x10wq\x10\x01\x16\xc00\x9a;\xe4\xfb\x0c\x17\xc0v\x9e\xb8]\xeb\xdf\x10\xc0\x97\xcd\xc9\xdc\xc5O\x11\xc0r\xd1(\x85@\x03\x18\xc0\xb3\xe4\xd7\x8e\x87\xe7\xfd?*S\x00\xb2[\xf5\x01\xc0\xdeXoR\xd1\x17\xe4\xbf\x7f"\xd9\x11\x9b`\x17\xc0\xbd\x1e\xec\xd3|\x85\x16\xc0\x1b\x04\xc6\xdb\xd9$\x07\xc0\t\xd2\xef\xee\x97C\x16\xc0\x83\x9d\x82\x1c\xab\xb3\x04@\xfd!\x16\xca{\x9d\x0e\xc0\xc4\xb0\xd7\x8cL\x8a\x0b\xc0\x87hH\xc8\xb4\xab\xfe\xbf\xd7eZ\xd3[v\xf8\xbf\xacQ\x9c\xc0\x90\xfc\x17\xc0O\xebL;\xc3d\x0e\xc0A\x08\xebI\xab\xa7\x1c\xc0_\x8d\x91h\xab\xda\x12\xc07Z\xfa\xc7\xc3\xd6\x0b\xc05\x17Q\x8c\x07{\x04\xc0\xfc4\x81\xdf\xc4\xae\x03@\xd0\x0bd\xf7\xe7\xf1\x1c\xc0F7_}^\x07\xfe?~r!\x8b\x7fV\x19\xc0)p\x93\xc628\x1d\xc0\xa4\xa5\x8c\x899H\xf4?\xa5\x8b\xedf\xc8\x85\x06\xc0\xae*\x15s\xe6\x8a\x16\xc0\n\xfa\xfe1\x16^\x1a\xc0\xed\xd9\n\xcd\xa0O\x18\xc0\xe8\t\x1a\x81\x19\xdd\x0e\xc0\xee\xda\x80:\xe0\x8a\r\xc0\xae*\x15s\xe6\x8a\x16\xc0jz\x98\x8a\x93\x8a\x12\xc0S\xd0\xac\xa4\xe8B\x03@U\xe9\\L\xbc!\x11\xc0q\x97c\x85\xcbs\x16\xc0\xf1:\xac{r\xd5\x11\xc0\x99x\x94Rf!\x0c\xc0\xc4\xb1s\xbf\x97M\x10@\xae\xe4\x0e.\xc36\x18\xc0\x15\xca\xf4\xf5\xfc\x04\x10\xc0\xc4\xb1s\xbf\x97M\x10@z\xe5\xfc6h\x13\x17\xc0\xcb\xc8\x7fk_}\x17\xc0\x9bJ\xebn\x9d\xb6\x16\xc0\xd4\x9b\xf3\x91nI\x15\xc0\x82\xb9\xa6\x07\x1dF\x18\xc0\x8e\xca\x87\xcb\x0f\xf5\x17\xc0\x92j\x00\xea \xf0\x17\xc0\x1f\x9ba\x94\x01C\x16\xc0\x0c0\xcb\xb7\xc0\xdd\x16\xc0ot\xe2\xa1\ry\x16\xc0\x1e\x9c\xd6P\x8f-\x17\xc0\xca\xa3\x14Ck\xce\x16\xc0\xb4\xa7\x1e\x14\x90\x9a\x17\xc0?\xc7\x13\xa9\xb0\xe7\x16\xc0\x87\xc1\xe0\r\xfbi\x17\xc0\x91\x19~\x9e\xa5\x07\x17\xc0Xb\xc8+\'\x1c\x10\xc04\xbcRU\xad\x92\x17\xc0\x8f\'5\x8a\x84\xc0\r\xc0\xdcc\x1al\x8b\x96\x19\xc0_A\x97\x07\x91\x1b\x16\xc0]\x8dt\xb6\xe0\xcb\x13\xc0\xd0\xc9g\r\x069\x1b\xc0\xcb\x14l\xd5\x90\xe5\x13\xc0\xfe\xb5Q\xfc\xa2P\xec\xbf\xe1\xfd\x05?\xdf\xfe\r\xc0\xb6[\xdd\xd2\xe0+\xf2\xbf\x17c\xe0\x08\xf9$\x18\xc0\xd6\x9cP\xd3\x96\xab\x1c\xc0\xc7\x05?aq\xba\x18\xc0'
p29
tp30
bg3
(g4
(I0
tp31
g6
tp32
Rp33
(I1
(I453
tp34
g13
I00
S'\x83\xefU!\xbc\xd7S@Y\x10\x97\xc4\xb9\xf3S@#\xccBx\xccnT@\xb1A:G\xe9\x1eT@\x00s\xb7\xe8\'ET@\t\xaf\x7f?\xc6\x90T@j\xb8\x01N\x04\xfaS@\xbb$\xff\xd4\x90\xa3T@\x86<\xf6\xcf\x86[T@\xc3\x99\xe7\xd0\xaf\tT@\xe6\x00\xb6\xf1\xc4\x0fT@\xf6\xb9\xa4\xf2\x8a\rT@\xee\x19\xba\x8f\xae\x0cT@ \x16\xaa5"oT@\x05\xe2\x17C\xf3\x18T@;q`\xdd!MT@\xbcn\xe3\x7f\x8a\x98T@\xba\xa7,\xaeW]T@*\xa7O\x07\x930T@\x07\xc2\xdf\xdc} T@/\xd4\xfa\xc2\xa9\x15T@\r\\\x81\x00d\x1fT@\xddb\x82\xabL^T@\x1c\xd4\xcc\x85/4T@&\x8b=\xf5`\x93T@\x05\xe8\x89}\xd4ZT@dM\xd9c\xe5\xf3S@\xa1\xfd1S\xbd\xf3S@`X^\xf2%JT@\x90u\xa7\xd8\xbf\x13T@\xfd.\x94\xcf\xfa T@\xca"]V\x06%T@\xbd~\x1f\xef\xab\xf7S@\xbc\xa3\xe7o\xd9sT@\x89\xd9\xa0#w]T@a\t\xb2\xe7\x8a\rT@\xd1Nb\xc1W%T@\x03\xa5\x92V\xb4(T@\xa5q\x88\x8cX\xc2S@%\xbex$\xfe\xfdS@lV\x0e\xfd\xc0\x9cT@\x81r\xb1\x0fclT@\xfcC*\xf3\xc6\xf3S@\x92\xc1p\xacI"T@/S(\\!\x13T@\x94\xed\xdah\x02\x8fT@\xf6)\xae\x00\x1c\rT@r\x83~\x15\x8f\x14T@/\xa5\xfc\x003 T@\x16\x7f\x07\xd5\xa2rT@Lp\x8fl\xe3\xfcS@\n`\xd4\xe9\x8c\x16T@\xec\x8d\xc0}j\x1bT@icR \xf9\x13T@\xb6\x15\xc5h{\xf9S@\x03Xsj\x16\x05T@P\x19c\xa2g[T@\xa5\xdc6\xff1\x15T@FV\xb2=\x15]T@G\xe3\x0e\x8aVQT@%u\x82\xc2\x96 T@d}Y\xaa1[T@\xae\xc4\xf2\x17p\x0eT@\xf4p/\x1e!\x10T@\xc2\xac\x19g<\rT@\x01\x8f\x7f\t\xb5\x16T@A\xd9[\n\xc3\xfeS@\xbdCZ\xf6\xa8\xf3S@\x0b\xe42:,\xdaS@\xd5\xcd\x86\x86\xe9 T@6\xca\xceTa\x16T@\xde=bJ\x00\x06T@Lj\x89\xe0\xa8\xfeS@p\x1d\x91~,"T@\x0eO\xcf\xc2\x8b\x1cT@\x06\xcf\xd5\x82\x1fqT@q\x96g\xc0W\xfdS@\x88\\k\xdd@CT@\xf6hr\xa9\x1d\x17T@"\xf1!\x89\xab\x18T@\xd6\x02b\xde0\'T@\xa6\xeca\xcfHPT@\x99\x1dl\x0f\xb2[T@$q\x9f\x9e\x08\xfdS@D%c\x8e\xe5CT@\xa9\x0e\x93\xf1n\x05T@\xe6\xa5e\xa1\xfbPT@\xa7\xff\x95\xb2\x86rT@/%\x9cB\xd7\tT@\x0b\xa1\xa8l\xf5[T@\xc8$t%\x18\rT@f\x0b\xbc\x15\xcc2T@\xfbY\xc7YM\x0eT@$\t\xd3:\xb6\x0eT@5\xbfl\xdcY\nT@\xbe\xdd\xa7\xd2e\x0eT@\x8b\x95Hiu\\T@q\x84\x15S\x0c\x0cT@\xd2Go@\xdeCT@\xfa\x9f\x9f\x8b\xa7\'T@\xc4\xf58\xae\xb8\xd7S@\x8fs\x85jZ\x90T@?\xb9\x95\x12 \rT@7\xb9\xf7Y\xda\xd7S@1\x15\xb0\xfb\x8b\x14T@t\x1d9O,\x91T@\\C\xdaH\x80\x97T@\xecM\x1f\x9f\x90\x1bT@\xff\xfdF\x99\x83\x0cT@\x8d<A)\t\x86T@\x8e.\xa7\x8a\xc9\x8bT@V\xcc\xb6\xd5?\xf3S@J\x8e\xb9\xc9G T@\xcd\xde\xcf\xac\x8a\x04T@\x86&\xa6\x17\xc3iT@\x8ct\\X\x0c\x05T@\xa6\xb9\xea\xe1\x13\x17T@\xaa\x96f\x83gXT@\x11\xa1\xe4~\xb8mT@%J\x98\xfa\x86%T@\xcb\xe0`0g!T@}\x10\x16tl!T@\xc3A\xad9\x93\xd6S@\x02\xe5\xe2\xca\xb5.T@mN\xdcW\xeb.T@\x8d\x12\x90\xabKXT@\x17\xcf\xea"\xbb\x1bT@\x7f\xbf\x18\x82\xeb!T@*\xc9\xce\xc5\xc5\xf3S@J\xb0\xa7M\xed\xa0T@\xc0-\x9a\x86\xc1\x9cT@\x98\xeekZ|\x1dT@;\xf8\xc8\xd4\x19!T@\x99\xd2\xf2\xa6\tJT@\xc7\x9e\x0e\xd1\n\xf4S@5Q\x12)~\x1bT@\n\x90\x88\x15\'&T@f\xe48[\xd5\x11T@\xa9\xc1\xb1*5"T@\x19D\xf5w\xaf"T@\x1a\x85[\xeb\x8fPT@rL&\x86\x87\x12T@\xb9\xb1\x14\xdb\xa2\xfeS@\t\x84\x13\xe1\x17 T@;\xd9\x1f~j5T@Z\xe9\xfb\xa5\xc8\xa1T@\x98\xef\x8c\'\xfd7T@\xe0\x7f6\xecZ\xebS@Q\xef\x98\x8e\t\xccS@>\xa1CH\xf5 T@bD\x96\x1f\x16[T@\xe0^p?C1T@k\xd3\xca\x9a\xa0\x1dT@\xe1\x92\xec\xf7!\xa2T@\xa7=\xfc\xd5/\x1dT@\xbf\x05\xdf\x1f\xcf#T@j\xffF\xa5\xff\xfcS@\xac\xdb\xe5/\x88\x0eT@\x14\xde\x1a\xba\xf8@T@\xbamf\xb4c\xf8S@\xb9G\x8d\x82\xcd T@=\xa1\xacdi\xffS@\x83\xe5&\xe3\xd9\xf2S@\xd5\x9cL\x99\xcfqT@$*\x068\xadyT@-\xc6\xbfC\xb4\xeaS@5 \x16r%\tT@Lrz\x9e\x1exT@j\x85\xefJ\x7f\xcaS@\xc9y\x1d\x1f;\x1fT@\xecp\xd5\xfa: T@\xfe\x91\xc1\xd3j!T@\xa73\x13\x1b\x1d\\T@\xb4\xb6\x8f\xd1\xb8JT@\x1b\xda7\xf1&\xfbS@Vc\xcd\xbdg\x1bT@\x9f\x0b\xac4\xbb\x04T@W0\xb1\x16\x10\x04T@\x90s7\x9cY!T@\xfb\x8b+\xcf\x80\xf2S@l\xd7\xa6i\x93\xf7S@\xbe\\\xa1\x16\xc0=T@#\x92-\x90|&T@v\xe7X\x06*&T@\x82\x1f\xbeq\x13^T@zm)8D\x0eT@v\xa3\xc7\x8c\x8eXT@I\x13I\x1cO\xfdS@"\xabB\x964hT@b\xad5\x91`\x90T@\x01\xe7\x96\xbf\xa5aT@&2\xdc\x8a\x86\xc8S@)\n\xee\xbfp\rT@H\xa1P\x19\xc1JT@\xb3\x04 []\x83T@\xdd\xd6\xad\x84\xcb\'T@\x12\xb6\xad`\xb8\'T@,F\xf0\x1f\xec\x13T@\xa3\xbe\x82w\xc8ST@\x1bJQyf\nT@90r\x0c\xec T@\xd6\xe2O\xed\xf4\xd5S@\xd3v\x9c\x17\xe9\rT@K\xf2\xf0\x15\x0etT@.\xff\xb43\xb6\'T@\xe1\xd5\x1fE\xd7\x92T@\xa9\xc6U]\xea\xa0T@\x18\xe9\xdc\xf1\xec[T@\x93\xf6W\xe5\x0f\x11T@\xb1\xfd\x1d\x87\x1e\xffS@\x01\xdf!\xceJ"T@\xb8B\x1ax\xd0 T@*s\xa7S\xdc!T@\xdd\x91\x0e\xe9\xb0\xf3S@11\x88\xaf\xd4\xa1T@R\x83\xb5EH\x14T@f\x07-\xc0\xbf>T@\x1e\xf7|&\xdb\xfbS@\xe3\x18\xd6/_WT@ \xf8U\xd4"\xd9S@\xc1\x01\x96\xf2z\x0bT@\xf6\x1e\x9c\xe6J\xa2T@RZ\x0eZD\x1aT@#\x8e%\xfdU\x97T@\xf7\x93Q<9\x8eT@\xe5g\x88\x9c\x1eiT@L``^\xb2 T@\x1ae\xbc+"\'T@\x04Vy\xfc\x02\\T@\xa3a\xe7\x14\xb4\x0eT@c\xfbC\x9ey\xc5S@\xa0oM\xb7\x97JT@\xa1\x86\xc7\x9c\xd0#T@\xca1\x07\xec\xbb1T@0\xd5\xdcBG#T@B\xad\x17\x8a?\xf3S@S\x9eau<WT@\x1e\xf7\x14\x86~ T@\x9e\x8abJ\x7f\xc5S@}+$\x80\xc6\x98T@\xbb\xd7\x14K\x81\x0fT@\xdba_\xeeX!T@\x8d\x92+\xe4\xb1\x11T@\xb3\x11\x99\x17\xa1!T@\x9a5\t\xc7\xf7sT@q\x15\xaf\x0f\x9bkT@\xee}C\x903\x1dT@\xfe\xa8\xfc\x92\xc3\x13T@\xc1\xfbd\x99\ntT@\xf7\xb9B\x0f\xd5nT@\xde\ru\xca\x81]T@\x186\x97\xbfQ]T@\xbef\xab\xfc\xef[T@\x10L\xdc\xa4< T@\xdd\x10\x8c\x8fRqT@O\xc3\x18\xa2\xae[T@\xa4\x94F\x06\xff\xa1T@\xb6\xc2\x01\x15\xed\xcbS@\xa8Z\xf2\xea\t\x93T@\n-\x16\xf1\xcfmT@Y1\x95L\xf6\x13T@\xbc\n|hh-T@\xad[[\x01\xachT@\xfaW\xca\xb7H T@\xa0X\x96\x92\xa8^T@r\x8d\xc9\xe2\xa2\x1bT@\xa5\xdeXrJ\x0fT@\xa8\xb7\xed\xace%T@7\xd5\x94\x8d_\xd5S@Em\xa3b\rQT@r\xf2Q\x90R\'T@X\xd8\x16\xd8\xf1PT@<\xca7\t?"T@r-Zn\x183T@m\xe0)H\x8a0T@;h\xb3\x16*DT@\x8e\xa5C\x8dc\x1fT@[\xd0\xc8\x92z\x13T@\x85\xad1j|\x12T@\x12\xd6\xb4\x14-\'T@\xb551|\x89,T@\x8e3}\x16w&T@}\x86\x1dfA\x9cT@\xdf\x15x\x88\xc4%T@\x0c\x04CP\xbb%T@\xbfH#\xd3E\x1bT@U\x94l\xaaa\xfdS@\xd3}\'\xd6\x8a\x18T@x\xe3\x0f\x13\xd6\xf8S@\x02\x12\x94\x05}\xdbS@5\xaf\x05]T!T@\xfc\x1c\xc9u=~T@\x9eFU|\xca\x17T@\xda6\x01-."T@\xf9\x8ak\x82E!T@\x06\x93\x0c\xe5\xcd\x11T@\x9f\xb6\xe6|\xb1!T@RE\xf4\xfc\xb7gT@\x9a,r\xf6: T@\xe7\xb3th\xba\x0fT@\xcfe\\h\x9f!T@\x00\xda@\xa0\x97\x0fT@7ue\xa78!T@\xed\xe4%Ux\x1bT@\xb0i\xcc\xed\x87\x0eT@3\xac\xc8\xb7\xe4\x10T@^\xc2\xd5\xb1\x9f\x94T@k\xe0\xb9\xe5\xa7\rT@6\x86J\xfc`"T@+o\x95a\x15iT@1\x85\xbc@\x1e\tT@$\xd2\x8a\xb5\xfe\x17T@\x10v\xa8\x19\x84\xf3S@\x9f)5\xc4Y\xf4S@\x02\x93\x91+\x05\xf6S@\no\x86\x8eD\xffS@g\xcc\\\x05X\xfeS@\xbalM%\xdeWT@\xec^\xe6\x8d\xc7\xefS@uI\xff\xec$\xffS@\x1e\x8c\x14e\xef\xc3S@?\xcd\xf4\xf29^T@\xca\x8e3\xb0"\xebS@\x1ex\xf7\x8a\xfc\x17T@8 G\xb2+\x1eT@\xb1?@\xbd\xe9\x97T@,\xcdH\xe3\x9aIT@j\xba\x147j\\T@w\x8eT\xe5t\xcaS@c\xbb\xc4j\x13\\T@\x1b\xae)\xb6\x99\x83T@\xed\xb2T\x97\x97\x9fT@\x86\xe4\xe5\x80\xd1WT@\x81$\xe7\xae\xbe>T@m\xf5\xc0\x1c\x9c\x0fT@e.\xe4\xe2\xb6=T@\xc5\xaaz\xa86TT@\xbc)\xa1\xdf\x8f\rT@\x94(\xed!\xd1\x90T@\x9c\xae\xdb\xecz\xffS@\xd94\x987\xc3\xd6S@\xfc,;\xc4\xe2"T@\xa5P\xe0\xf9\x0beT@S\x8f\x9c\xa3m\xf4S@\xca\x11n%4=T@S\x88\xf8\xa9\xbc\xe4S@/\x10\x8e4\xfe\xeeS@\r\x13\xd0\x05\x00rT@>\xaf\x0b\xdd_\xfeS@\xb5*\xa1\xd5\xe2\xdbS@\xab\x88\xf4\xe9m\x15T@I\xaa\xa9\x91\xc1\xf3S@\xf7\xa3\x88\xf0|\x0eT@\x8cYK\xa7\x1a\xc8S@Z\xfa\xe8\x9ab\xf4S@\xbc\xa6\xd5R\x06GT@\x02\xf8s\xd36\xecS@\xf8\x0b\xc8\x926\\T@_Q\xba\xe2&4T@.\x95[\x15H;T@\x15\x95)\xd0\xd3\x0eT@$\xc1\xb7c\xa00T@\x88\x9a9\xef+|T@\x92\xf8C\xfa\xe1\x04T@\x9d\xd1E!{\x04T@\x83>(m\xe9\x13T@[+\xe22\n\x0fT@\xa3\\\xd7\xd8\xc9\x10T@ \xc0\x03w\xe8\xffS@Ha\x0e\xae\xfd\x0fT@Xb]E\xe9\x04T@\xe85v\x1f\x05cT@\xa4\x99B\x08^\x05T@\xfdc\x90\xa1\xb5bT@G8\xa9\xa0X\x1fT@W\xac\x990(\xdbS@~\x8e\xa5X\xdd\xd9S@\x8c]\xcb\x85\xaf T@\x93\xf2\xa8\x81\xd3\x98T@w\xb9_\xf81#T@\xa9\xd7\x8a\xff\xc9\tT@\xe9\xd2\xf7=O\x04T@\x95\xb7\x19^i\xfcS@\x7f$\x19\xaa3\xf9S@\xab\x85\xe0\xbf\r\\T@E\xfe\xa9L1\x98T@\xf9\xd2j\xd3\x86!T@\xf88\nJI\x82T@\x83:nA,\xd8S@#\xb9mE\x83\x13T@\xb9\x11\xeb\x85\xb8\xfeS@\x04\x04\xf9]\xf1\x17T@\x99&\x86X\x8b\xd4S@\x8e\x82L\xd4~\x1bT@\x83\xd1\x89x;\x97T@(*y\xe5O\x0fT@\x84\xad\xf9J\x1dQT@\xb8\x1c\xa6|q\xf2S@k\xcc.wd\x14T@\x1b\xc3H]j\xf8S@\x1c\x9c\xc9\x19\xa1\x12T@\xd1\x06#.\xfaPT@\nMb\xfa\xd0\xfcS@\xcf\xa37+O\x1dT@v\xcb\xd8\xf6\xe9PT@\xa1\x8b\xa9\x8ao\x1fT@\x06D\xda\x1b<\x0fT@\x1a\t\x80\xbe\xe9\xd8S@\x81\xd3b\xe8{\xf8S@\x12)\xa3\xde\xcf\x1dT@\xc9\xec!-p\xc3S@\xf3\xf1\x1fw\xa8\x0fT@\x1a\t\x80\xbe\xe9\xd8S@\xb9\xdd\x91\xcd]\xfeS@\x9e0*\xa8\xe6"T@\n~\x93@\xacaT@\xc8\'B\xd5\xb4\xfeS@^\xe0\xf7\xb4\x14rT@\xde\'&\xc9\x0c\rT@\n\xbc\x86\xbe\x96=T@\xd9t\xaa\x86N\x90T@\xaam\xfb\xc2&\x0bT@\n\xbc\x86\xbe\x96=T@\xf4\x11`\xe2\x06\xffS@\xa4\xe1\x12\xb8d\x95T@\xb6c\xff\xa7\xa5"T@\xa8\xba6\xba\x93\x04T@\x85X;[%\xd5S@\x1e\xdd\t\xb06\x97T@\xa1I\x89%\xb5\x97T@\x18t0uA\xd8S@\xb1\xd1\xc0x\xb1\xf5S@\x1b\xba\x05K\x18\xfdS@\x08\xc1\xb00R\x97T@\x7f\x92\x82^\x96\x97T@\xcc\xab\xa6\xbag\x98T@\xb2K\x94nB\x98T@\xa9\xb0\x89\xd7\x17\x99T@\x8b\xe7\xc7\xc9\xbe\x98T@4m\xce\xec\t\xecS@?9\xc2#\xc5\xd6S@\xe0\x96u\xa1\xc1\x90T@\xf5\x94G\x829_T@\'8r\x8c$!T@\x1epBX\xa2qT@\x9ab\x9a\xd1\xb9qT@\x9b\xeb\xcc\xb6t\x9bT@\xc4\xa5\x14 *[T@u\x9c\xbb\x1f\xa9\x0fT@~\xee\x0f\xc7\xd4\\T@bwJ}\xaa\xe3S@!\xceE6\nQT@%\x828\xb6\x04\xf5S@'
p35
tp36
btp37
a.
