# Supplementary material for: Sea ice drift data for Fram Strait derived from a feature-tracking algorithm applied on Sentinel-1 SAR imagery
Source: Data Brief. 2018 Apr 19;18:1410–5. doi: 10.1016/j.dib.2018.04.034 (PMC5999601; doi:10.1016/j.dib.2018.04.034)
Supplement: Supplementary file 2 — Supplementary material [file mmc2.zip › fs_s1a_data/HH_filter200vec/FramStrait_HH_20141222T074434_20141224T072820.dat]

(lp0
S'S1A_EW_GRDM_1SDH_20141222T074434_20141222T074534_003829_004947_352D.zip'
p1
aS'S1A_EW_GRDM_1SDH_20141224T072820_20141224T072920_003858_0049E9_6EE3.zip'
p2
a(cnumpy.core.multiarray
_reconstruct
p3
(cnumpy
ndarray
p4
(I0
tp5
S'b'
p6
tp7
Rp8
(I1
(I1877
tp9
cnumpy
dtype
p10
(S'f8'
p11
I0
I1
tp12
Rp13
(I3
S'<'
p14
NNNI-1
I-1
I0
tp15
bI00
S'\xd7\x99L\xfe\x96\x08\x11@\xe1\xcb\x8a$\xa4\xf4-@\x8c\x00i\xe2\xf1\x01\x0f@G\x1c\x06\x80u*!@\xef\xae\xab\x87\xf3\x8f\x17\xc0\x13Z&emO\x02\xc0e("\xf3\x9a\x0b\x19\xc0\x1c\t\xe2&\xd9\x15\x1e\xc0\xf6F\xd0\x05>\xa6\xe6\xbf\x84\xfc%\xfd\'i\x1e\xc0\xcf\xc1\x86\xf6\x9bT\x19@\x7f\xbe\xec\xe8\xa5\xda\x1b\xc0\x88\x0eXhB\xe4\x0c\xc0\xbf\xe2\xeeI\xee\x08\x19\xc0p \x0b\x06\x84\xdd\x15\xc0>\r\n\xd7\xf8\xe3%@\xff>\x84.@\xaa!@\x81)\x7f|\xba/\x1f@Y\x12y\xfa\xcf@\x1a\xc0=s\x9bC,#\xfc\xbfR6\x7f\xe5\x1a\\\x05@\x1a\xc1\x96`\xdb\xba\xfe?(\xc5&E\xc3\xa2\x19\xc0\xbf\x84@6\xd8\xaa\x15\xc0\x14\xf4\x17E\x1b6\x1c@l\xe5\x02\xb2\xb0\x92\x08\xc0\xa7\x81\x1d-\xaa2\x16\xc0\xc4d`\xf0S\xeb\xfe?\xe3\xb2\x0b\xd8\xf5\xac\x19\xc0\x9c\x7f\xa0\x06\xbd}\x10@\xeb\xed\xa7\xf1\xbfd\x1b\xc0\x02\xaa\x86\xf8\t\x06\x13\xc0\n\xd7\xbbI\x86M\xe0\xbf\x85\xb1\xa0F!\x93\x17\xc0\x19\xbf\xd72\xce\xfc\x16\xc0\xd9\xc9\xfb[\xcaJ\x02\xc0\xdd\xdf\xbe\xac\xdeV\x05\xc0\xa8y\xcf\x9f$8\x17@n\xe0\xd0\xbf\x1e\r\x11\xc0\xde$\x99\xa8xy"@3@\x90ed\xf2\x16\xc0\xcd\' \xb4R\xbb&@\x01\xcf\x17\xb9\xf9\xf9\x01\xc0\xc4rP\xda\x00,\x0e\xc0\xcf\xbd\xf6x\xb4\xf5\x0e\xc0\x94\xc7n3PD\x1a\xc0`\x17X\x93\x85\x92\x16\xc0\xf3\xce\xee\x9c\x03\x1e\x0f\xc0)\xa1\x0b\xc3\x9a\xbf\x04\xc0=\x93\xaa\xc9q?\x0f\xc0\x1c\xd2\xe1\x82\xcaA\x17\xc0\xe6\x19\xd8;"Y\x1a@}@j\xcew@\x13\xc0J\xaf\xe6f:p\r\xc0\xec\xc3\x84\x05\x9e\x0c\x1a\xc0\xd6\x83>s\x00\x98\x14\xc0\x19\x0b\xb1o_5\x18\xc0\xed$\x81\x1d\x8b\xb0\x18\xc0\x18\xdey\x11\x11\xb8\x1e@zhW\x7f\x9f\xc9\x19\xc0\xc7s\xc8\x0b3\xf7\x11\xc0\x7f\xc2\xd8uf7\x12\xc0\xf6\xed\xc1\xfd\xd8\xa6\x0b\xc0\xbbxd/\x1bc\x05\xc0\x8d\x7f\x94\x00\x1e`\x1c\xc0m\x03?\xf7\xf3\x08\x18\xc0/\t\xa1D\x05(\x17\xc0\x9d\xe2\x90\x02\x0b\x83\x14\xc0\xe2sp\xae\xb2\x9d\r\xc0\x93{\xd3S\xa4$\x17\xc0\x97\xc3\x1bU\x02g\x14\xc0\xbf\xc9b\xd8\xda\x1c*@\xab(\x15*\xe1\x18\xf9\xbf\xdc\xa7\\\x8a\x0c\\"@\x97\xa6\x0f\xd8\x83\t\x0f@\x93\xc6ag\xa1\xb9\n\xc0P#Xxh9\x19@\x9b}\x84T\xdei&@,_+\xa4u\xad\r\xc0\x10\x1b\xe3\xc8\x07.\xf7\xbfH\x18y\xce\xb8\x14\x18@\xec\xf7 g\x88\xc9+@s\xdf\xea\x91\xc5# @2\xb8\x14\x1f\xc5\x9a\xfd\xbf\x19\xb5+\x87|\xd1\x1f@yd\xc5hJW\x19\xc0\x87\xf6\xcb\xac\x80\x8d\x17\xc0\x14\x8d\xa0\xa7\xf8x\x13\xc04:_c\xdeZ\x15\xc0\xd94\xf5\x05\x03\xd8\x17\xc0\x8d&\x9a\xba\xe5\x0f\t@\xd0:J\xf0~!\x06@\x17u\xb6\xf2FX\x0e@U\x91\x80l=\x86\x11\xc0\xdd\xfefN\xe2\xfb\x0e\xc0\xafI\x83\x97\x07z$@\x18\xad\x0etZ\n\x12\xc0\xc7\xd4\xf8\x9a\'\xc8&@\xa4R\xb5\xc0\x88\x83\n@z\xdd\xe05\x16~\x1e\xc0\xc9G\xb0d\xa9\x1d\n@\xfd\x16\xce|Y\x90 @\xe4\xfe\xe3\x13=1\x17\xc0*\xa1\xc4 0\xcd\x0b@\x10\x87\xf11\x89C!@\xf4\xb7j\x97\xcd\xa1\x1b@\rJ\xbbJ!\xfb\x18@\xd8|\x11o4-\x17\xc0\xcd\x93\x16\xbcW\x7f\x16\xc0\xecoV!z\x1e\n\xc0\x94u\x03D1\x0f\x04\xc0\x92s\x9cr\xba\xad\x10\xc0pH\xb3\x81E\xd7&@\x9d\xbe\x01\x06\x1d\xfa\x1d@\xe1\xa2\xf1t\na\x18\xc0r;X5\x98\xd1\x1e@\x0f0\xec\xeb\x9e\xcf!@0\xcf\xc4\x02\xaf\xdc\x05\xc0\xe4\xdd\xd0_c\xff%@\xc0T\xddbM~!@\xd9\x01\xcc\x97\xb6\x7f!@\xe6?a\x06K<\x14\xc0\xeb\x165\xc4\xcb\xef\x08\xc0\xb1X&D\x99\x95\x13\xc0\xfaE\x8b\x82\x08M!@\xd4:\x9az\xbe\x8a\xe8\xbf\xbf\xee\x9fk\xa4\xbf\xfc\xbf\xbc\xd7\xd4k\xb1e\x17\xc0>7\xc4x\xa4\xfe\x1c@\x9f?\xf0\x18\x14h\t\xc0+\x0b\x17\x81\xb0\xd8"@\xb4\x92\xe8\xd7\x9f\xa1\x0f\xc0\xc9\xe3\xc6\x14\xcb\x07\x11\xc0D\xe3\x07\x94\xc0|\x14\xc0\x12\xf1\x15\x1d\x96\xf3\x16\xc0\xc7\xda\xba{\xa5h\x18\xc0\x11A\x97\xd8\xec\xfe\x17\xc0z^N\xdd\xbf\x94\x1c\xc0.\x1a\x1d\xa1\xb9F\x16\xc08,D\x80\xcf\xd9\'@\xa1E(\xe6\x0e\xc1\x11\xc0\xbc\xe4\xa4jU\xcc\xed\xbf\xc9\xbde\x15\r\xb6\x1a@t\xa2\xf50w\xa7\xd0\xbf\xe6=\xfd\xfa\xba\xc8\x16@vi\x0f\x9f:\x86\x12\xc08MLk\x17\n\t\xc0\xdc-`\xd5S\xbb\xd6\xbff\n\x97b\xecS!@\xfe\xd2\xfd\xa8z\x8d)@\x89\xb8L\'<\x96)@\xc8\xb9F\x8b}\x1f\x04@\xdb\x7fU\x85G\x90\x16\xc03q\xcfT\x9a\xb3\x03\xc05\\c4\x05Y\x19\xc00p\xd1\x16\x8f\x95\x11\xc0o\t\x04R\x8aU)@\x94\x93D\xfa`\x12\x03@\xa6\xe32\xcf\xdb\xb9\x1a\xc0\xa0\xe5\xde(4\\!@\xefV\x97\xde\x94\xb7\x16\xc0\x1e\xa6\xa4L\xcfd\x07\xc0\xa8>`p`H\x12\xc0\xa0\x85\x87\xe7\xc8\xaf\x14\xc0"\xf8\x16\xa9\xc8J\x1a\xc0\xc0AM\t\xdfk\x0f@(\x1a\xf0\xab2\\\x1a\xc0d6\x05\x0f\x86\x9e\x18\xc0\x1e\xb58\x85|\xdc\x0b\xc0V_\x1d\xb4\xb9\x19\x1c@\xd6\xc7\x85\xc5\xf7\xb3\xf5\xbf|\xa7\x9b\xd4g\x12\x1c@d~U/I\xcb\xf6\xbf\x95\xa8\x1b\x14\x86d\x0e@\x12V\x06\x99=\xa0\x1a\xc0\xadhv!p\x87#@\xaf\x95\x1fX\xd2,\x12\xc0.T\xb8_\xcdq\r@\x12@k\xb4\x8dr\x06\xc0\xe9\x94\nF\xdc\x8c\t\xc0\xd0"7\xea\x1f\xa0\x1c@S\x8c\x85\x82#F\x1b\xc0\xban\x03\x11\xf3\x94\x0f\xc0\x89wTl\xb1[\r\xc0\x99\x99\x86$LN\x19@\x8do\x13\xd1\xde\xad\x02\xc0\x9a:\x82n\xc8\xcc\x06@\xaf\xb3\x00\xc5\x8e\x12\x12\xc0\x04\x1c"3X\x8c\x1c\xc0\x8b\xd3|"\x0b9\x1a\xc0\xf2}N\x98S\x9f&@\x11\xd5\x02K\x9f%\x13\xc07\xc0\xa2uv\x84\n@\xd9<E\xa1\x1ep\n@!\xceo\xe9\xb4\xed\x18\xc0\xff\x1ey]\x80\x88\x17@\\\\=\xa3\xeb?\x1a\xc0\x16\xc8\\\x94O\xff\x10\xc0\x9d\x7f\x0b\x87\xa7\xfd\x0b\xc0\rAP\xbc\x98\xa2\x08\xc0c\xf2F\xfc\xc5\x92\x08\xc0\r\xda#\x8a\xf6\xd9%@7\xdc\xc3\xa7\x12\x7f\x16@\xe8\xc3Ap\x83S%@X\x8f\x11wA\x89\x07\xc0\xe4`p\x05\xca\x1f\x0f\xc0T\xe4\xbd\x05m\x1b!@\xc9\x02\xd9\xa0j\xce\x10\xc0\x07\xc8Z\xeen\xb2\x19\xc0\xf9\x82\xb6\x10r\xc6!@\xb0\x0f\xc3\x7fr$\t@\xa0\x02\xae?Y\x07\x18\xc0\xb6\x81\xb2\xe9\x8d\xc3\xc9\xbf\x8fb\xa8\xf3\xbax\x14\xc0\xc6+2O\x99G\x02\xc0k0v\xe5\n\xd8\x19\xc0%\xce\xac5\xd8\xb0\x14\xc0\xda\x87f\x00\x02Q\x19\xc0;\xed\x96\xa8\xf2\xe1\x11@<%\x04\xa7\r\x89\xfd\xbf2+\xf9HY\x86\x17\xc0\xfb\xadf\xd4\\\x9f)@(5s,\x92\xbf\xf1?\xa6\xb2`\xf4M\xb2\xc5\xbf\x17\xc0c=\x8bw\x11\xc0\xf0\xf6\xd9S!\t\x12\xc0/\x9fe\x8c\xd9j\x18@\x80"\x99\xe6\x8c\xa4\x1c@\xceaE\xc7.q\x04@it>;\x06\xd3\x00\xc0\x95\xdazf6\x96\x14\xc07\xd7\x97j\x94A\xfe\xbf\xfa\x00\xcf O\xe0\x1e@PKd\x07\x9c\x9d\x10\xc0\x8cz\xf7\x8eGB\xf3\xbf\x02\x90\x05\xd0VQ\x12\xc0\x99\xb8\xa1\x11^_\x02\xc0\x99\x01W\xdd\xeag\xdf\xbfS\x92!^\xbe}\x13\xc0\xb4^\x93\x9f\xcd\x08\t@\x1c\xb9[-R2\n\xc0+\x95K[U\x84\x1c@|\xf1G!\xa2\xe6\x1c@\x06\xe1\x8f\xb9r\xe6\x16\xc0\xf9\x85A\x99\x81\xa1\x04\xc0\xae\xc7\xd9\xfeH*\x08\xc0\xcf\x85\x0e\xc9!\xe4\x02\xc0\xdb\xcc\x8c\xc0\xc3\x03 \xc0\x0cb\xc8\x00_,\t\xc0\x13n\x1a\xd8\xf1/\x1b\xc0_7\x16\x02-\xa7\x11\xc0\xb6\x1a\x80i\xb8\xbe\x05\xc0\xc2\x0b\x92I4\xce\x19\xc0\xd9#\x04\x048\xe5\x19\xc0\xc3\xc6\x9e\xb0\xe9\x9e\x02\xc0A/-\xb3\xbc@\x01\xc0\xaa\x01F\x8dO\xd3\x13\xc06\x8c\x14\xd2\xb0\xff\xfa\xbfo\xbb+\xf6\x8fk\x17@o\xe6\xfa)\xcd\x0f\x0f@d=\xc5\xf4o~\x1f\xc0\xe1\x90g\x1ch.\x13\xc0\xf2\xf5\xbb\x11aw\t\xc0\xbd\xd8\x08\xf2\xfa5\n\xc0\xe5\xed\xf9\xa8n\x13\x18@b\r\x10\x82Z\xa9\x18\xc0\xf5|\xfd^\x16 !@\x9e\x9d_\x0c\x11\xbb\x1c\xc0\x16\x82p\xb7;\xc0\x12\xc0a\xf3Z\xe5oP\n\xc0\xc4n\xa7I\xec\xb6\r\xc0\xa2\xe1\xdexI\xa3\x11\xc0\x9c\x17H"1\xee\x0f\xc0\x86\xa0\xb3\x93\x9f\xf6 @\xdb\xe8um\x92l\x10\xc0\xaa\x05Y\x11$v\x11\xc0\xa2\xf2\xaf\x19\xa9T\x18\xc0\xb53\xd7H\x8d\x7f\x13@v\xa9\xc6\x1d@$\x17\xc0t\xfa\';nC%@\xcf\xd2\x81\xe6\x96{\x1f\xc0\\I\xa8\x94\xd3\xb0\x16\xc0xb;\xbfH:\x18\xc02\x86\xba\x12Q\x0b\x19\xc0\x7f\x02\xc9\rE(\x16\xc0ip\x05\x8e\x05\xc7"@\xe5\r\x89\xc6V\x10\xfd\xbfMQ\xb6\xab\xc9O\x1b\xc0C\x01\xb0I\xb9\x13\x17@`\x17\xb7#\xaa`\t@VPN6\n-\xf8\xbfc-\x16e\x88M\x10\xc0\x8c\x80hQ\xb1\x12\x17\xc0\xe8\x16R:\x11.\r\xc0O.\t\xa3\xd2\xe8\n\xc0s\x82\xeb\xb6\xe8\xcd\x11\xc0\x84\xb8\xf3\x0b\xf0t\x15@\x83L\xfa\xe1-\xc5\x0b\xc0\r\x9aCb=\xa6\x0f\xc0\xffY\x0fO_\r\t\xc0k\x9dE\xc0\xef\x13\x0f@\xbc|\xa7E\xf3\xad\x11\xc0\xd0bU\xd1\x06\x91\t\xc0\xe2\xdb\xe7S\xc9N\x19\xc0J\xa3v\x8f\xa8U!@\xfa`\x0f\xd4\xe3Q&@\xfbu\xe7\x1c\xd9\x15\x02\xc0\xa0\xc1y\x8c\xf7\xad\x19\xc0\xbe\xe6\xe8\xbeL\x0c\x1a\xc0&\x89\xdf\xf3\x01\xbb\x12\xc0\xcb\x0e\x1d\xf4\x15\xf0\x16\xc0Q;\x18{\x0e\xa3\x0b\xc0j\x06U\xae\x13\xf9*@9\xe8V1\xcdz\x1f\xc0\x9b\x85\rL\xc2\x89$@\x89.\xc3.,\x86\x1d@p\xef\xf1\x0b\no @\xb4hEyBl\x1b\xc0\xa8\xa9\x1b\xbf\x1f\x03\x03\xc0\x8c\x87\xbdp\xa4v\xfe\xbf\xeb7p\xa9\xbd\xdd\x14\xc0,Q\x0e\n\xdfN\x11@\x17\xd9\xb5\x8d\x884\xf9?\xb5\n\x01\x88Z\x00\x1a\xc0-\xa1\\y\xc7e\x1c@0\xb54\xd5W\r\xf8\xbf\xa3\xc2\xfd\xa7\xa3\x10\x06@\xfb\xd8\x1emI\xa6\r@\xa87\xe7\'\xd4\x02\r\xc0\xd2\xb4-`\xcf\xe6\xfb\xbf!\x99\xad\xd6Pz\x19\xc0\xb9P\xc40\x8bA @\xbb\xb6\xe9M^<\x15\xc0\xd4\x96\x9e\x1bY\xb6\t\xc0{\x8d\x81\xbc\x82\x8c\x1d@\xeeo\x18\x1a\x8e\x8c)@\xdc\xd1q\x00\xc5\xab\xf1\xbf\x91j\x83\xb4Z\x99\x16\xc0\x02\xd8~\xdf\xa6\x9d\x1d@\xb1\xa28b\xe5\xb6)@\xfb\xd1\xe7`\x89\xf1\xc1\xbf\xdc+\x12/\x1a\xbc\x05\xc0\xc2\x0e\xdb\xa0Ie\x11\xc0gX\xa1o\x08V\x1b\xc0\x13s\\C\xed\xe2#@z\x97o%\xa4\x06\t\xc0\xbe\xd3\xaa\xfejb\x00@\xbdx\x01\xd2\'I\x0b\xc0\x85\x84\xc66\xeb0\x13\xc0\xb6\x12d\xce^\xd0\x05@Z\xcc\xac\x04]\xe5\xfc\xbfh\xe8\'`!\x7f\x19\xc0 uv`M\r\x19\xc0\x086\xcb\x08\xa3\x1c"@.\x12Q\xf5\xd2\x19 \xc0\xce\xa20\t`\x18\n\xc0mc\xf3\xd3\xee\x94\'@\xf4\xf20\xe0\x12A\x14\xc0\xe5\x9dw\x98\x0fU\x1d@ED$\xae\xc2\xb3\x1e@\xdc\xd5\xf1c\xb5\x18\x13@\xeb\xd2\xd2|$\xb3"@\x85z\xeb&7b\x0f\xc0\xe6\xf9\x88e;\xd7&@\xa4\xb4\xd8\xcdEY\x0e@\x8aY\x19\x03\xb2o\x0f@R\xd12\xcc\xcc\x82\x05\xc0@\x84\xb9n\x01\xe3*@><\xe6i\x83\t\x15\xc0\xf9\xd4\xd8\xca\xf9\xd3\x06\xc0\x81I\x08Ln\xf5\t\xc0\xd8\x11)\x13\x8d\x14\r\xc0V\xce\xc3{\xea[\x17\xc0\xaa\x1a\x0e{\xd0\xf7\n@\nD7\t\xb9\x98\x1f@\xb8\xe6\x07\xdf\xca\x92\x17\xc0\xa8\xf7-\x82\x8a\xdc\x19\xc0\x05\xae]\x18\x9a\xf2\x04\xc0\x90\x06t\xc4\xf9\xc5)@Q~\x80\x17\xfc$\xe6\xbfn\xeag\xbf\x01\xaf\x18@\x84QG\x8a\x14P\x07\xc0*Z\xccH\x1f\xfa\x14\xc0\xf7R\xb3\xb7\x08\xe3\xf3\xbfcZ\x9f\xedf\x90\x11\xc0\xc0\xafHN\xad\xf3\x1f@:\xfe\xc6\x8d\xc0\x14\x10\xc03\x9dn\xdf\xee|\x18\xc0\xf8\x11\xbfMB\x1f\x14\xc0{\xe6\xbd\x1d\xb9\xae\x19\xc0\xd3\xdb\xe7\x1e\'8\x11\xc0\xa6z\x9f\xc8t\xe6\x17\xc0\xf2\xa0\x98\x8a\x1b]$@7&4\xfaS\xf1\x1b@\xb4\xd99\x05\xf1\xe5\x1d\xc0E\x86\xa5~\r\xe1\xf6\xbf\x18l=\x96k\x98\x11\xc0\xf9R\xf3m\xb3\r\x02@\xde>:aE\xd3\x1f@\x9e\x05-\x17\xa4\x0c\x10\xc0{\x1b\xb7\xdc\xc7\xd3\x1f@+\x98\xe0I>\x14\t\xc0s\x1f\x0e;fe\x00\xc0?e;\r?\xe0\x14\xc0Fg\xa9=(\xbe&@k\xdb\xeb#\xfc\xfa\xea\xbf\x8c\x1eS\x83_\xc8\x19\xc0]\xba\x85/\xa3\x9a\r\xc0\xc3\x0c\xb0-\xf3\xdc\xf9\xbfx\xeb\xbcT\xf4\x0b&@i\x8b\x11\x95\xa4\xf7\x10\xc0\x1aCE\xd0\xd2\x17\xfe\xbf\x94\xd5\xc6\xde\x9d7\x1f@,\x13w\xe6`\xff\xfd\xbf\x1e5\xb2\xed\xf7\x01&@\xe5\xb8O\x08v\xf7%@\xf70oO\xf2r\x15@\xb4\x9a\x9ba\x9e\xae!@\xbdUi\x08\xc3\x16\xfd\xbf\x97\x7f\x1e\x91:\xa5\x19@\x18?\x98\xeb\x80\x1e\x14\xc0\xa2\xdd\x14|,|\x1b\xc0\xf6\xec\x0fQSm\x17@\xd86\x13aV\xeb%@\xf5O-\x08\x15\xb5\x17\xc0b\xcb\xd9\x94\xe0\xde\t@\x86\xd0\xecj\x9b\xef\xde\xbf\xdb\x03,\x04\x99\x8f\xd8\xbfz\x85\xa9\x82\x0c\x14\x16\xc0`\xd9$M\xe6i\x1b\xc0\xca\x8b\xef\x1f/\xbf\t@\xe6u\xdd\xf8\xe6O\xfd\xbf\x91\n,\xd5\x87B\r\xc0\xf2\xe4E\x04}\xa8\t\xc0#\xb6\x99q\x92~\xf1\xbf$\xa7\xe3\x0chc\x1b\xc0F\x9e\x1b\x83\xdb\x93\r\xc0\xa7\xc8\xa6k[u\x11\xc0\xf2#5\x9d\x9f\xf2\xf7\xbf|\x1d\x8d\x05\xec\xde\x1d@\xb9\x9c\xe4\x9cz\x99\x0c\xc0b!\xad\xd22\x88#@\xca\x18\xff\xc9\x87\x82!@\xc9\x9b\xd0\xeb\xfcl\x12\xc0\xb0>o\xb6^\x84\x18@\x079|\n\xb1\xdd\xf1\xbf\xd1\xeaGR1k\x15\xc0%/s\r\xd6\xe3\r\xc0\x91h\xc7\xa9\xfb\x94\x05@jSo\xa3$\x02\x19\xc0\x8a\xb0\xdcu\x8b\x8f\xfa\xbf\xb6.t\xfb{\x16\xde\xbfMV\x8d\x87\xba\xdb!@k\xa1\xb4\xd3VC%@\xe3\xfe\'\xc0qJ\x02\xc0\x83\xd5F\xb8;\xc9\r\xc0"5\xd4\xc5\xd4\x90\x02\xc0\x8d\x18\xe1)n\xa9\x19\xc0(\x8ef\xa4\x19`\x1c\xc0\x01m\xdaXC\xcd&@\xbd~\x8b}}\x9c\x0f\xc0\xaf\x83\xfc(5H\x1a\xc0&\xb6\xe4\xaa\xbe\xa6\x19@k\xf5J\x9b\xb1\x80 @f1oR\x8f\'\x0f@\xf9\x039\xeb\'\xf3\xf9\xbfke\x1c\x94\xda\xa3\t@\x14\x1f!@l\x91\r\xc087C?\xd0\xea\x1c@%+\x02\xdc\xda\xa3\t\xc0\xa3\xafs\xa1DJ\x04@W\x11\x0e;.\xec\x12\xc0\xe2\xe6e\xd6\xac\x9e\x0f\xc0\xed\xc3\xcb\xbd\x82~\x17\xc0\xf9\x0f\x8b\x9e?\xe1\r\xc0\xf2\xcb\xf5;.\xdc\xfc\xbfO\x86w\xccy\xa1\x12\xc0 \xe9e\xd1\x0f\x12\x1f\xc0\x9e\xbc\x84\x9f\x18\x06\x1e\xc0 \x0c8\xa8\x9a-\x17\xc0V\xf7^\\-\x9e\x15@\xfb:\xc8\xa8\xc2V\x16\xc0\xc9\x1b\xea\xcb\x05Z\x12\xc0\xca\x0c;\xb6Q)\x19@\x81\x95\xbd\\ v\x00\xc0\n\r\xfd\x04\xe1\xe7\x02\xc0\t\x85\xff\xd0\xdb\x8c\x08\xc0\xfd\xee\xca\xe9\x0b\xa5\x17\xc0\x88\xe3\xac\xe9\xc6\xba\xf1?\x8f\x10@g\x0fA\x1e\xc0\x96\xfa\xae\xb7\xa02\x0c\xc0\x03\xc2\x0e\xf3\xbb4\t@\xfd\xae\x8b\x9cX\xa5\x17\xc0\x85{\xbf%\xe4?\xf5\xbfb0Ty&L\x02@w8\xa4?L\xa3\x18\xc0<\xacsFO_\x1b\xc0\xda\xb7`oX\xac\x14@\xbdL\xbf\x17&\x92"@Q\x15\xacM\xa3|\x16\xc0a\xd5\xbb\x9a\x00k\x14\xc0\xaf\n?}X\xd6\xcd\xbf\x0f\xc6p\x1e\x9f\x17\x16\xc0\xa9\x86p\x1fI?\x11\xc0\xe6\xd5\xc0\xef1j!@"n\xc7@\xad\xa4\x0b\xc0JaN\xb2\x12\xf8\x1a\xc0\xd2\xc0Y.IY\t\xc0\x8a\xbbX\rS\xad)@_|\x84\xb7\xcb\xfe\x10\xc0`\xa6,\xab4u\t\xc0\xfe8)oBs @\xb2D\xda<=\xb8\x12\xc0\xcc\x8b}}\xea| @\xe3^\x12\xa5x\x1f\t\xc0 \x93\'\x848V\x0c\xc0\xc4\x1d\x08L&\xb8\xfb?\xc8j3|\x87U!@\x95d\xa4=\x83\t\x19\xc0{\xe7\x8at\xe8\x8c\x19\xc0!\x12\x91BKD\xf3\xbf\xee\x8a\x84\x95\x06\x13)@\xc9jOG\xa7\xc5"@\x8f\x86\x17\x91\x04{*@\xa4_\xdc@\x00\x13\xfd\xbf\xa8\xc3\xd4\xf1\x9e\x9a\x0f\xc0-\x8f\xaaX\x15\\\x10\xc0=\xef\xd1\xd7x#\r\xc0\xc9\x06;\xa29\x1f\t\xc0k#\x06\xfav\xe7\x16\xc0-.W(\x01A\x18\xc0\x9a&\xd8E\xaf\x12\x1a\xc0\x19zQ w\xae\x08\xc0s\x87\xf5\xfa$\x87\xfd\xbf\x9f\x1eg\xd5Vp\xfe\xbf\x10\x15\xc5L2B\xf6\xbfsVC1`\xb8\x18\xc0g\x94\xb4\xc6\xcf\x8d\x11\xc0\xbaEEl\xb8\x1b"@\x17An5\xceZ\x18\xc0\xd0\x86\xf9\xce\xc51\x19\xc0\xdd\x81\xd0\xd8\x9e\xfa*@\xfd\xf6\x80\xd0-\xbd\r\xc0\xf8\x94Cy\t<\x18\xc05\xb0G\xa7\x0e\xf2\x10\xc0\xaf9m9\xa1}\x10\xc0M\x0e\x8c\xb4\x17\xd5\x1b\xc09G\xc1o\xcar\xff?T\xd9\xe0^[5\xf5\xbf5\xb5Uk\x1c!\x15@E\xbe_\xe3\xa7E\x1d\xc0\x9c\'\xe7\xfabi\x1a\xc0\xaf\xd2\xfb\xbf(\x14\x1e@\x1e"s\xea4I\x15\xc0"S\xcc"\xc6\xfc\x14\xc0uR\x8a\xfb\xcd\xa9\x19\xc0\xed@\xae\x0b\x0ct\x14\xc0R\x08[\xf7j\xa0\x11\xc0\xc4\xadQ\xccU\x91\x1a\xc0\x91\x00\xe4#\xd9\x90\n\xc0|\xa0\xd0k\xcd\x05\x19\xc0\xdc\x15\x11\xab\xd8G\x0b\xc0@\ne\xec\x9a;\x17\xc0"\xde\xb1y~\xec\x1e@\x02?Q\xb9m\xa9\x04\xc0i\x8c\xe4}7\xfa\xf0?`x##\x1bL\x17\xc0cU\xc4\x1b\x98o\x02\xc0\xa9\xdb\xe6\xd1\xf0\x15\x06\xc0v\xa5\xc1\x9fb[\xd6\xbf\\t\x03\x88\r\xd6\x0c\xc0\rq\xbb\x18f\xd4 @r%\xd0\xa0\x17\x08\x1a\xc0w\x92<J)\x00\x17\xc0\xf6N\xafg.\x13\x02@\xf6b\x81\xa1\xd0\xd2\xf4\xbf\xa4\x96\x15\xd3\x9d^ @\x8a\x8b\xabI@4\x07\xc01\xc8\xad\xd0\xf7}$@\xe4\x9e\xf0\xbd\xaf\xa6\n\xc0\x84\r\x9bYD9\x08@\xcdF\xf1.]\xf0\x10\xc0R\xd1\x89w\xa7H\x05\xc0k}\xf8\xfa\xdb\xeb\x0e\xc0\x96\xf5\xabk\xcc)\n\xc0\xab?\xb1\xbd\xa9k\n@\x93|u\x1e~\xf8\x03@\xf2\x83%\x1a\xf0\x9d*@YA\x8a\x8cO\xb4\x0e\xc0\xcdb\x12r\x8b\x06\x08@\x93\x96\xa1f\x13\xfc\x0b\xc0\xab\xc2"X\xf1\x8b)@:W;\xd3\x94E\x02\xc0@\xd5\xe1\xe4a1\xf1\xbf]\x15ZR#(\n\xc0\xeb\xdb5\xf7\xe26\n\xc0\xaf@E\xe7qz\x02\xc0\xa5\xcf\x07\xde\x8c*\xfa\xbf\xe8\x9fG\xa1\xff\xc0\x05\xc0\x1b\x01\xb1r5-\x18\xc0k\xba\x16/\xdc\xf1\x10\xc0%"V>DI\x17\xc0\x00?\xf2\xaeJ\xa0)@\xaaswZ\xfcl\x13\xc0k\x87W(\xf8\x9a\x16@\x05>\xd6,\xf7G\x1f@\xb6\x1fXc$\xee\xfa\xbf+#\x9f\xf9\xa2\x17\x1d\xc0\x9cQ{S"t\x04\xc0\x82K<f@.\n\xc0`s\x040\xf2\xe1\x08@1\xc0W\'\x13\x81\x13\xc0\xb4\x8f\x95+\x8e\xec\x15\xc0\x0c\x8b\x95}\n\xa6\x05\xc0\x03\xb0\x7f\x9d.\xd3\x10\xc0\xdc\r+\xab\xed\xa1&@B\xca\xe8\x1f1N\x0f\xc0\xd6Yz\xd2\xd2\xab\x1c\xc0\xa6G\xa4U3\x80\x02\xc0\xf7\xf3\xa5\x8c\xeb\xbf\x16@\xbb\xa3#\x08v\xf9\x16\xc0?\xe1\xdd\xe3\xb9\xdc\x07\xc0F\xe0w*;\xfd\x1c@\xde\xe26i\xa1l\x19\xc0\xee\xbe\xff$\xd7\x8a\x08\xc0;KVQ\xb5@ @\xb8P>\x05\x95\x83\r@d\x8fb\xcdC\xa7\x08\xc0N.\x8d\t\x07e\x00@:\xb1N\x83\xdb\xe2\x01@\xd7\x06kR\x10\x96\x16\xc0\xc2w\xf6\xf5\x95\xbf\xfe\xbf\x1b\x83\x1e\x12\xa38\x14\xc0\x8f\x0c\t#/\xcd\x0e\xc0\xff\'<\xd0\xafZ\x03\xc0\xa8\xd2\xd0\xf1>Y!@H\xdfk;\x1d\x08\x11\xc0\x88\r\xf1[\x8dU\x15\xc0\x88N1\x10&\xa9\n\xc02\xb5\xa0\xd9\xd9\xdd%@P\xc8\xb4\x89\xc1\xa7\x0e\xc0\xa9\x94q]?C\x1a\xc0\x16\xf9\x1fb\x13U \xc0\xd2\x1fq\x06.x\xf5\xbf\xcf\x1e=-\x96&\x13\xc0\xe56.B/\xcb\x01\xc0\xfb\xd1Q)\x87\xcd\x16@r.\xbd\xc1\x19+\t@"Z\x92\xb1\x88\x98\xd0?2\xb2\xe3\x1d-\x8d\x17\xc0_\xdb\xcc\x11\x13\xd5\xfe?i%I\xb9|@\x03\xc0\xa0gY\x94\xee\r*@\xe2.SAo\x03\x1c\xc0\xb29OBEs"@\xff\xfc;\xf3X\xd1#@\xa5q\xa8\xeb\xf1\x86\x16\xc0\x1b\xb6\xe9\xb41\xf2\x18\xc0e\xca\xe5\x82@\x9d\t@\xf3@^\xd6\xb8\x04\x18\xc0\xe6\x1e\x06\n|\x01 \xc0UH\x02\xfb\xa3\xfe\x0e@\x9ed\x99\xf3Q$\x15\xc0\x9e\x97jg\xe8\xb7\r\xc0r\x9f$\xb9\x83@\x0e@\xe9p\xfd\x86IE\xd8?\xc2\t\x94\x1d\xf4\x91\x1d@TJl\x99\x11\x9c\x18@\x85A;\x92\\\x9b\x1f@\xcb\xe2Z\xf2.\xca\x01\xc0\xda\x81\xffb\xf9\x03#@\x1f\x16\x97\xcc\x95\x10\x0c@N\x06(\xaeL\xc9!@K\xa5\xe2q?\xc6\x05\xc0\xc2\x91\xb5\xbc,\xee\x0c\xc0\xe1\xd1C\xdcy\xa1\r@D\xf99\x9a\x8cg\x17\xc0L\x94\x9b\x03\xb9\x1e\r\xc0B\xf4\xa2\x9d\xd2\xc9\r@\x0c9\xd9|{[\x07\xc0Z\x06\xa9\xc2{\xa9\xf0?wBP^\x1b\xf6\xf6\xbf\xa1\x13<\x88\x06\xd2\x14\xc0\x01\x0cS\\\xea\xc0\x0b\xc0\x8f\xd6\xc5$\xa1x\x13\xc0(c\x04\xc9[u\x11\xc0/\x93\xe7\xa99\x13\x12\xc0\xf5\xfd\x14\x15P\x87\x16\xc0\xd9y-\x03\xf0\xc8"@\x8c\xfe\xc0\xb6N\x1e\r\xc0\xfd\xcfM\x1f+\x9d\r\xc0\xffzIX\xcc\x93\x19\xc0\x1f\x96H0}\xe7\r\xc0\x83\xfa\x90\xa7\xa1=\x19@u\x89\x12-\xce\xdb\x19\xc0\x14\x1eX\xe3m\xd4\x16\xc0\xafK\xbc\x0f\xe1z\x08\xc0\np\x12\x87O\xb6\x00\xc08dW\xe5\x0e\xf2\x16\xc0}\x11\xb6;\x96\x9d @\xc3\xeeWf*\xe0\x08@\xcbv\xd4\x93\xf05\x10\xc0\xb0QkKb\xf2\xe8?\xbaT\xb0h\xf3\x82\x17\xc0\xb5\xdc\x03](\xc3\x18\xc0\x86\x01\xd8\'p\xe0\x10\xc0*\x8f t*\xcd&@DAQ\xca\x9e\xa2\x19\xc0\x16\xddYm\x98k\t\xc04W\xb8V(\x91 @\xf1]*\xd8\xf7\x08\xdb\xbf*jq:W\xaa\t\xc0\xae\x0e\xa91\xe2\x80$@\x15\xff\x80!tD\x16\xc0L&\xea\t\x04\x93\t\xc0\x1dG\xf4j0\x0f\t@k\xe8\xa2#I\xec#@\x89\x11\xb4/5\xa4\x1c\xc03\xfa]\x9c@\xcd\x16\xc0\xc06\x96UA\xa1\x11\xc0\xe9\xde\xd4\xe1&\xff\x1b\xc0\xc4\xbey+{3\xfd\xbfy@\xb2\x9d\xde\xfd%@\x9fZ\xccF\xd7\xd7\t\xc0L\xd8t\xef\xf9\x0b\x1c\xc0\x86\xe69\xfa\xdc\xda\x11\xc0\x158q\x05\x85\x98\x04@\xd7\xe9-\x86\xf5\x9e*@\xae\x00\xcd\xa0\x8b\xeb%@\xc8\x10\x86\x1d\x0eN\x08\xc0\xf9Qia\'\x80$@E\xd8>\x8a\xf4\x9b\x11\xc0\xa1\xd8\xafi\x80Q\t\xc0|\x99,b@>\x11@\xea\xd3@7\x10\xe9\x11@\xc4y>L{\xee\xfa\xbf\x11\xd8\xefyel!@\x8eY\x83\xd3-\xe8\x11\xc0\xb7\xde\xb0\x90\x9c\x86\x18@Why\xb4\xc9P\x11\xc0o\xaa.{w<\x16@0\xc7\xe32c\x17\xf0?/o\xcf\xaf\xeb:\x0b\xc0\xcc\xb1beL[\x03@d{2\xe8\xae\xd3\x0c\xc0\x1a\x7fs1\xdd|\x17\xc0\x08\x1e\x87!\\~\x0f\xc0\xd1\xbc\xd7S}\xff\x10@_!\xa4\xf06\xd3\x18@>30\xa21c\x0c\xc0\xcc|\x00\x0fR\xf3\x0f@\xad\xd7\xf6\xce\x82\xe0\x0c\xc0\x92Nd\x8a\xc3E\x11@\xdb\x82E\x18R\x9f\x19@\x05IJ^b\x18\x12\xc0`$L\x92+\x87)@\xf8\xcd\xf3\x0cp\x04\x15@\xcd\xf2\xebkF\x91\xc5\xbf\x9foc\xde\x8c\x7f\x12\xc0\xe3S\x1e\x9f\xa3\xca\xfa\xbf\x18\xdc@\xd8"\x1f\x0f@S_N6\x84\x87\x1b\xc0\x1a\xb3\xbd\xcd\xb7\\!@-\x81\\\xc3\x17\xc0\x08\xc0\x08\r\xad7a/\xe9?g@\xec\xc8\x1f0\x1d\xc0\x84V\xbd\xcc\x95b!@Gu\xc4U%\x90\x0f\xc0\x87\xe98\r\xfb>\xfe\xbf\x15\x16\xf0\xca\xe4\xfc\x07\xc0\xf0\xa8M\xdd\xbe\x02\xfa\xbf\xab\xde\xc9\x11G\x83\x17@(\x13\xe7\xbfv\n\xfe\xbf\xca\xb6w\xae?\x07\x11\xc0P\xbbFj\xe5F\xf6\xbfM2zf\xeek\x02\xc0o\xf6\xc5\xb1:H\x15\xc03F\xabrN3\x15\xc0\x9a\x00\x88\n8\x89\x0e\xc0\x1f:PF\xb4;\x12\xc0:Fn\xb0\xa0k!@\xa0\xbf\xe9\x17\xe0y\t\xc0\x85\\;t\xb1?\t\xc0\x0f\x15\x14\x1cY\xad\x0f\xc0J/8Uit\r\xc0\x9a^\x93B9\x03\xf1\xbf\x80\x96\x04\xe7\xca\xd5\xfe?\xe5U\xef5\x93N\x19\xc09\xee\xf8\x1e\xb2\x06\x19\xc0\xd7\x13p\x93\xf55\x10\xc0\xae[\x98\xaf\xcf\x86\x19\xc0\x00\xc0\xa0\xf7\xc0:\xff?\xba\xceYX\xf5r\x08@!Mg\xf3\x01\x87\xf2\xbf\xf8t#\x1fEo\x14\xc0\xb9p\xa0\x88k\x01\x15\xc0\xc2\xf5\x95G\x05\xfe\x0b\xc0}\xf5\xb0u\xf0V\x0f@\x9a_9\x95\xb0\\\x17\xc0\x1a\x06\xee\xe5\xf1\x86!@\xb4 C|\xbcX\x1b\xc0\xcc\xe0\xd5\xb8\xe0b\x19\xc0Lh\x0e\xae~\xa0\x17@\xdfi\x9c#\xd1\x00\x12\xc0?\xd5\xa4\xff\x89[\x10@&\xae\xcb\x9b"\x02\x16@\xa1\t\x89\x15\x08",@~\xbb"9\x8a!\t\xc0b\xc3M\xcb\x94\xac\xfd\xbf\xf4(v\xcc3\n\x1c\xc0\xabf\xcbF\x18\xea\x12\xc0\xa6\xb3"\xdc\xfa`\x17@\x82d\xf8ZQI\x17\xc0)\x06\x92\xbd\xa8\xa4\x1d\xc0:\xd7\x8du\xdct"@"\xb3\xd4\xa3\xcd\x1b\x1f@\xad\x8e\xe5\xb3\xd6\xb4\t\xc0="\x9e%o#\x16\xc0\xfcv]\xce\xe9&\t\xc0C>DH\xb8\xe1\x16\xc0\x90\xa7\xa2|\x0b\x98\x1f@r\x8a/S\x98\xcf)@9\xfe\xc7\x06\xd2?\x17\xc0\x9d!"\x94K7\t@\x90#\xa5\xb0\xe1\x1a\x13\xc0C\xd0_\xa7\xa9\x1e\x06\xc0%\xb5\x1d$/\xe7\x16\xc0\xab\x1f\xac\x02\x0f\x04\x13\xc0g\x95\xc4\xf2\x82\x87\r\xc0\xbfo\xe5k\x8dK @0~y\xdc[;\n\xc0\\\xd6c\xd9\xbaE\x06\xc0\xa8\xee\x93\x90R\xd4\x16\xc0IT\xbbQu\xf6\x13@K\x92/u\x11\x00\x17\xc0\x88F\xfa \xe8^\x1b\xc0\xd8\x08\x1b\xabw"\n\xc0y\xfc(\xf2\x9es\n@\xdc\xca5M\x9e\xe3\x0c\xc0K\xc0\xa3\xf1\x10 \x0e\xc0\xeb!\x1c\x8b\x95\xa3\xc7\xbf\xba\xa3\x121\xe5\x1f\x11@\xe6\xe4\x81\x02\x1a\x90\xf7?C\xc7\xfa\xd2d\r\x05\xc0\x95\x00\x0f\x8a%\xbb\x11\xc0\xae\xfe\xdf\xf7}\x19\x1a\xc0\xeb\x84\xf0A\xe9L\x15\xc0\x01\xee\xceT\x1c\x89#@\x05\x80\x1a\xb2.\x1f\x1b\xc0 \x0b\xcc\xa4$\xdc\x16\xc0vN\xed\x84\xe4\x01\x14\xc0\x1c\xf4h\xf8s\xa0)@\xb5\xba}\xc2/Q\x10\xc0\x8a\x8a\x1a\xd4\x94\xbf"@\xcfE\xa5\xa0\x8c\xcd"@_\xd9\xce\xfb\xe8\x9c)@%\xd4_\xe7TI\xf5\xbf$\xab\x10\x89\x9c\x13\x1f@et\xfd,\xc2\x96\x16\xc0&\xaf-$\xa1\n\x11\xc0\x7f\xf0\r\x1e\x12q\x19\xc0FC\xed\xa13\xde\n\xc0*\x08\xd4\x8a\x84\x1e\x1a\xc0\xc6\xd3\x88jU\x86\x1d@c\xed\x8fK\xaf\xbb\x05\xc0EK\xe5\xb0g\xaf\x11\xc04|\x9f\xee\xc3\xa1\x19\xc0\xd1N\xcd\xb5\x8a\xa1\x15\xc0Fq\xf4\xac\xe1b\xf5\xbf\x9a\x0c\xea\x8f\xfa\xa4\x1c\xc0\xe06\xc0\xa2\x0f\x0f\x11@\xb4\xe1D\xe0\x08\x06\x0f\xc0w\xd8\xd1\xdc\xa2\xa6\x10@\xfdT\xebM\xe3\xaa\x0c\xc0\x11\xab\x1dZ\x1a?&@\xb3y\xbd\xf8Q\xec\x18\xc0\xf1)\x02\xb2\xe0\xa0)@Iy\r\xc6\x8a\xb5\t\xc07s\x95\xfb|\x14\x02@uW>\xa4\x16h\x19@Lp\x0ctN\xaa\x1b@\xc3k\xc4\xc2\xeb\x1e\r\xc0l\x1bq:\x08\xb2\n\xc0\xce\xf9\xa0\xff{\xbe\x02\xc0\xc1\x87\x8f0v\xbc\x1a\xc0\x0b\xe6\xbb@\x19\x03\x03@\x02r\xeeLY?\x14\xc0\xf1\x1d4\xd8CI\x05\xc0[\xf0\x03\xca\x8e\x99\xfd\xbf\xa17\x98\xef\x82D\x11\xc0G\xc2\xf5\xffy\xa4\x19@qT:\x0bt\xf3\x0e@\x08\xfe\xfd\x0b\xbeX\x12\xc0\xa5\xf0\xd6z\xaf\xaf\x10\xc0\xe9I\xb4\xf3"\x89\x07\xc0\xe7\xf5\xe7sa\xfc\x1c@`\x8b\x06y\x1c\xe2\x0e\xc0\x8d\x9d\xc6cmO\x17\xc0I\xa8\x1a\xca+\x03\x15\xc0v\xa2\x11\x93\xe6y\xfe\xbfe\xe7K\xa98%\x1b@\xf2m6\x82\x93\xda\xc1\xbfu\xbb\x90\'R\xcf\xf1?\x8ccT\x88\x00&\xf5\xbf\x17i\\\xe23\x87\n\xc0\xc7\xcb\xa9w:m*@_=a\x92\xf5\x86"@\x9c\xd3\xaa\x86\x91g\x03\xc0]Y\xa19\xa7\xd0\x11\xc0\x86h\xd5xr!*@\x06\x9e\xc8Kq-\xd8\xbf\x17\xa5\x86\x82\xbfD"@\x17\xf2\x8c%\xb3\xca)@\x8e\x82\x08\x18\xcd\xe1\x12\xc0O1N\x07Zm\n\xc0 O\xf1\x0f\xbda\x10\xc0)\x92\x81\xd1\xa7,\xf1\xbfOWP\x02\x85b\xf9\xbf\xc9<\xa8\xe6\xba\x07\x12\xc0\x07-\xfb\x91\xa5\xb1\x11\xc0\xfe&\xa3\x9b+|\x16\xc0\xbc\n\xb5\xc1\x1c\xad\x16@5\x18\xbb \x92\xaa\t\xc0\xdfl\xe8Fz\x1e\x0e\xc0\x98\xdds}\xc6\x1d\x08@\xda\x1f\xd2\x86I\x0c*@\xd3\x9f\x06\xd9\x8c\x9d\r\xc0\xe4b\xb6\x98\x03\x9b\x0c\xc0\xe2\xcaV]\xdd#\n\xc0\x89\x10\xbb\x96[\xd4\x11\xc0\x87crY\xad|\x1d@\x11\xb62\x87\xba\xf5\x04\xc0X~\xd2\xa8ex\xf3\xbf~\xf0q\x81\xedf\x10\xc0\xba\xa3\xc4\x93<\xcd\x08@X\x0eibR\xb7\x1e@`m\xc5\xce\xca\xf7\x18@R7O\x9c}\x94"@\x00s\x1b/\x0c\x91\x07@\xba\x14WC\xfb\x0e\x17@\xf0\xc8]\xe6\x88\x13\x12\xc0\x0b&\x87H\xc0f\x0c\xc0\x04\'\x7f\x80\x07\xf0\x12\xc05e\xf2\x1fu\x17\x17\xc0]V\x0b3<\xe6\xfa\xbf\x93\xbc\x1f\x84\x1a\xcc\x1d\xc0[c`\xf5kk\x12\xc0\x17j\x07\xe9\x82\x13\x0f\xc0\x8e2\xda\xd1\xd8\xad\x15\xc0\xf2\xe2\x068\x96\xb8\x1b\xc0%oR\xb8D1%@\x9bgX\xaf\x94w\x16\xc0\xab:\xbf\xd1y\xb7\x15\xc0*\xf1\xa3\x8fWj\x12\xc0\x92\xf6\x8f\x92\x01\xfc\x06\xc0\xbdcj\xfb\x86u\xf9?\'\x1c"\xfdP-\t@\xd3\x8b\xbb\x96\x8aL\x16\xc0\xae~\x82\xb2\x8d\xda\x1a\xc0){\x913z\x10\x12\xc0R\xa10?\xad\xf1\x1d\xc0\x9a\xf4w\xdfL\xd1\x1b\xc0F\xb0\x81m @\x03\xc0\xd2\x1b\xd6\xabq\xb7\t\xc0\x8f<7\x827c\x14\xc0I\'<\x91C\xee!@\x8f\xc0@\xa9^X\x1d@\x85\xdd\x9du\xb7\xb6\x14@n\x8cK\xb0\xd5\x88\x15\xc0zn!\xe6\x1f\xfa#@+\xb6iSC\xcb\x07\xc0\x9cV\xb2b\xd0=\x08@\xdc\x80\xfb\xc65\x0c @\xa0\x92\xd4\ns\x02\x17\xc0oQ"s\x97\x05\x11\xc0\x8b\x1c\xc3\xc1\xd25\x14@\xe9\xc2\\\xa0\xcc#\n@S\xb6\xe2\x85\x81\xbd\x04\xc0j\xac\xef+\x13\x8c\x15\xc0\x8f\x86\xe5\xb5\x18\xd1\x1c\xc0\xba\n\xe8\x123\xb6\x13@\xfa\xeb\xde/\xdb9\x03\xc0\xd6\x90z\xde\xafp\x05@5\x1b\x92\x15_\x1c\x1b\xc0\x87K\x81Co\xfd\x04@0\xb4\x83,\xb6\xcc\xfe\xbf\xb4\x94ZH\xef\xf8\x16\xc0\xe1\x93n:\x19c\x19\xc0\xab\tB\xfa\xd4\xe0\x1a\xc0l3\x92<L\x96\x19\xc0\n\xa5m3\x1c\x08\x17\xc0S\xe3\x87.a\xa6)@\xfc\xbd\xf3\xf7\x14\xf6\r@\xb7Z\xdet\x95f\t@l\xbcc.8\xf9\x1f@\xc0G\x9c\xec\x88z*@\xae\x89\x92\xbe\x10\xac"@\xad[\xfd04\x19\xd9\xbf\x02\x8e7\xd1\xe2?\xf9?\x83\xef\xa5\x15\xb2\x85"@V:\xf2I\xb2\xc2\x19\xc0h\xec\x1e\x95H\x11 @!C\x99\xf0\x99N&@6\x03)\xb1A\x8a#@\xf5\x93\'I\xe6\xeb!@\xdc1"6\x10\xf0"@\xd1u\xd4\xd5\x8c\xda"@v\x8d\xbd\x9aZ\n\x1b\xc0\xa7Z\n\x9f\x8b\xc0 @\xda\x007\xe3E\xbb\x19@\xbe~\x8dvp|\xf7\xbf1\x17\x915C\xf7\x15\xc0\xf2h8br\xa0\x0c\xc0\x0e\x8eMP\xc1\xde\r@\xae\x10\x05V\x9dC\x18@\xa1\xd5\x85\x17\xa2\xb6\x15\xc0\xe1\xa9\xd8\xb8\xea\xb8\x19@\x96\xe4w\n\xdf\xe5\x16@y\xc0\x1c(\x8e\x0b\x17@"\xf0A\x05\xf1\x82\x0e\xc0\x01\xd5\xdd\x80[U\xc8\xbf\xd1~<\xae\x90(\xc2\xbfC\x92\x90)\xba\xd4\n\xc0\xbe\x02\xa9>kj\x1b\xc0,\xea\xd6\xd5\x92\xfa#@!\x115\\i8\x19\xc0\xedtP\x97\xfa\xa3\n\xc0\x9d8g\x04qs\x16@8\xf8\xb06FZ\n\xc0\xfa\xf7QX\x92\xc2\x11\xc0\xf4\xb7\xf5h\xcc\x83\x11\xc0/n\xc5\xc2\xff+\xf4?\xc02\xfa\xa5y\xb2\x11\xc0\x1e\xf5\xda\x86\x93\x1b\x19\xc0\xab\xbau\xdf<m @\xa3$\x06&,\x03\x15\xc0#\xaf_F"\xd2\x18\xc0Aj\xf59s\x02\xfe\xbf\x9c}6\xde\x01\x0f\x05\xc0\x059\xf5\x0b;\x9d\t\xc0\xf8\xbbV\x0c,\x95\t\xc0\xae\xcf\xbdB/\n!@\x03F\xe2\x02^r\n\xc0\xd3 \xbbb\x0b(\x1f@\xa0\x9ey\xd5\x82\x14(@v\xddc\x82\xb85\x0e\xc0\xc7\x8a\x1f\x17d\xd4\x0c\xc0s\xee\xc0\x834\xfc\x04\xc0#\xb3g4\x96S\x05\xc0\x93\xf7y\xab\xdf[\x06\xc0\xa6Wx@E]\n@}A,?Gr\x1b\xc0{%\xe6\xfb] \x07\xc0i+\xd6\x1e+\x81\x15\xc0j\x02\x9fl\x1e_\xf2\xbf6\x7f\xd3\xc7p\xeb\x06@\xc1\xb7\xa9\xdfs?\x1a\xc0N\xfb\x96\x8b\xc4\x84\x00\xc0\x913\xe3\x01\xe9\xfa\x17\xc0\xa3\xc1sn\x084\x0f@,-Y\xf9\xe1\x1a\x11@\x0e\n\x1a\xd7X\xbf\x19\xc0\x8c \x0f\xe9\xc2\xe0\n\xc0\xf8\xce\xd8j!H\r\xc0\xfc4\xfd\xd4k@\r\xc0\x8b\x99\x8c\rr\xf8\xe0\xbf\x12\x15\xacU6^#@\x7f\xfe\x80\xb5\x0f\x1b\x11\xc0\x82\x82\xd90\x8a\xd2\x16\xc0\xe0\x05\xba\x94u\x01\x02@\x8a\x97\xe4V\xbb\xc8\x18\xc0\x91D\xe4\xdai\x9d\x19\xc0\xa4\x8f\xd2Q\xa8&\x1b\xc0\x1au\xb2}8g\x02@\xc2RY8)\xaf\t\xc0Q\xeb1B=Q\x1d\xc0\x97\xb2\xf5\x9c5M\t@Q\xdf\xa1Vox\n@o\xf6\x8f,\xd3p\x08@\xcc\xe6\xfc\xbff\xea\x18\xc0\xc9\xc5\xb5\xcf\x06C\t@5\x84!\xbf\xc7\x86\n@\xa6:2\xa5\xb4\xe9\x16\xc0\x88}no\xf6\\\x12@gj&\x80\xa1\x84\xee?\x80O\xa0\xa2\xb2(\x16\xc0\xb4\xcdA\xda\xd8\xee\x1d\xc0\xb5j\xe4g\x1f\xbd\x15\xc0F\x92\x7f\x0b\xf6\xe3\x13\xc0\x07\xeb6\xf9\xd6u\x19\xc0O\xa3\xf7Du\xb9\x1b\xc0\x1d\x12;\xc9\x0f\xed%@\x1a|$\x89\xef\xad\x1b\xc0\xa3\xc5\xd0\xdeV>\t\xc0U\xa1\x02\xb0g\xd3\x05\xc0>Fv\xca\'\r\xf3\xbf,g"\xb1\x1b\xc5\x16\xc0?\x98_0g\x96\x1f@e5=\x8b%\x84\x16\xc0\x81\xf5\xdd\xe27\x0f\x15\xc0a\xb9\t(Lx\x10\xc0m\xe9\xbe\xc4p\x86\x11\xc0j\xfc\xd1K\xdfS\x14\xc0\x14\x9d\x80\x15\x17\x88\x16@\xffz\xf2\xc0E\x86)@US=\xa0\xfa\x07\t\xc07z\x0e.\xc1D\xf8\xbf\x93\x99\xdev\x1b\x8c)@#l\t\xba\'\xa2\x07\xc0\xdf\xe8\x0c\x80l\xb2\x07\xc0rf]\x92\xf0\xa7\x1c\xc0\x91m)\xd8\n\x8c\x17\xc0\xab\xf2,\xa4\xd6\xdf\x17\xc0d\xe1\xac\x14\xa5\x9a\x08\xc0\xca\xea\x1e\x8c\xf55\xf6\xbfm\xb3\xa3\xa3\xd1\\\x19\xc0LcG-\xf3\xa4\xfc\xbfB\xd2\x1a\x84\xf1>\x17\xc0G\xb1\xb2\xee\x84\xfd\x17\xc0\x8c&B\x14d\x1c\x18\xc0\x1e\xc6\x87`\xdd\x8a\x11@\x18\n|E\x98\x0c\xf3?\xc7b\x19W\xaa\x96\xf2?Kgh\x06B\xd2\x18\xc0_I\xe0\xa6B\xc7\x0c\xc0\xe4Z\xffI\x04\x7f)@\x9e+\xb4\xce\xa8\xfe\xfc?\xe2\xf1\xcdgo\t\x1b\xc0\x16\x86p\xb1\xc7\x8c\x05\xc0\xed\x7fq\xad\xeb\xf4\x13@O\x81?\x88\xd7\x83*@\xdf\x81\xee`\xfe\x04\x15\xc0\x92\x17e?\x8c\x8b\x07@\xda\xf5\xa4\xb4e\xfc\x10\xc0\x19\x83\x06o\x91\xf5\x14\xc0#9\xfc\xa3\xa7\x0f\x11\xc0ku\x17\xfc\xeb\x14\x02@,\x8e<\x16\xf5\x9e\n@\xce\xc2)O\x7f\x8d\x1f@a%\x12\x07L\xbc\x16\xc0\x17#1\x8e\xb1\x0b"@\x1b\xefu\x9e\x89\x99\x13\xc0\x8c\x12\xdd\x8e\xad\xac\x11\xc0,\xdd\x87\x1av\x16\x07@\xffh\x8c\x07\x9f\xa0\x11\xc0\x17\xe4\x86\xc7\xa8\xb8)@\xcd\xa6L%!\xc9\x17\xc0\x10\t2\x1ey\xb7\x11\xc0}\x99\x82t+}\x11\xc0!\xdf\xe6\x83\xe7@\x14\xc0\xc2\x1f\xad\xd9\xfez\x11\xc0\xd1C\xc8\xa4\x87N\x13@!|S<{u\x1f\xc0xP\xda\xc3\xab)\n\xc0\x04\xd1\x02\xcd\xab\xf8\x04\xc0\x8d\xca[\x80\x06\xbb\x15\xc0\xa2l{\xa8\xb6\x86!@\x05\xa9hU\x85<\x17\xc0\xa4i\x8a\x97\x825\x04\xc0\xb3\xa2\xc6\xa5\x15\x83\x16\xc0\xfe\x8a\x88I\xb19\x12\xc0>\xc97dq9\xf3\xbf\x02\xe0\x14\x7f\xe5\xba\x16\xc0>\xda.\xa5\x92\x11\x14\xc0\xfc\xe4\xfe\x90\xe4y\t\xc0w\xf3HG\xde\x12\x18\xc0\xa2\xcc\xa0\xc3\xa1\xe7\x05\xc0\x07>\xd0\xec\x8e]\x17\xc0-Q\xd5N\xce"\x18\xc0\x1a\x08\x8ar\xbf&\x14\xc0\rd\xc9oY\x08\x03@\xd9\xe3\x14\x8e\xd5\x08\x13\xc0Ly\xd3\xf6\x89\xfe\x10\xc019\xd2\x8c\x10\x8b\x17\xc0`\nb\xd6\x8fO\x18\xc0\x8c\x8f\x9f\x9c<\xcd\x00\xc0\xb8\xfc\xd9G\xbaM\x11\xc0\xc6\x16y\x1b\xc7\xc9\r\xc0\xc0\xcd\xc8\x08\x080\x0b\xc0\x98\xc7g\x18\x91\xef\x18\xc0\xbc\xbc\xf1\xb5\xdf\xd6\x19\xc0\xbe\x9d\x0e\xfd?\x01\x17\xc0\xae\xa8\x96\xb0\xc5\xc6\t\xc0\xc5`\x7f}\x07\xd2\x0c\xc0\x7f\xcc\x07IE\xcd\xf3\xbf`%\x1a\x07\xa89(@B\xfc\xb0\xefB\x9a\x1d\xc0\xab\xfc9\xe2+\x99)@\xe3:\x82\x0b\xcf-\x0f\xc0X\x10p\x0b\x85o\x1b\xc0gl\xaa}\x87\x02\x19@5Kz\xfb\xd6@\x18@Vq\xea\x0c\xdbq\x1b\xc0\xd5\x95\xaa7<t\x13\xc0\xd3f\xd8\x83\xb7\xb5\x10\xc0\x03\xe7\xe3\x80L\x0c\x12\xc0\xd7|\x88\x1bL\x9f\x12\xc0\xc6O\xe1\x86\x85t\xfa\xbfm\xed^f\xd3\xd5\x12\xc0\xff\x86\x13/"\x08\x19\xc0\x01X\x15\x1f\xa8\xa1\x19@\n^\x1e\x1d\xfa5\x16\xc0\xbdY1\x85@7\x12\xc0\xa7>\xf5O\x8f\xb2\xfd\xbf?\xcbX\xaf\xb5\xfc\xf7\xbfL\xad@Q;\xcf\x17\xc0\x08z\x97)\x13\x91\xfd\xbfW\xfc_M\x19B\x17\xc0\xfa\xa3\xbddLo\x17\xc0*\xf9\x12@cu\x19@\x16\x89\x7f\xc5\xb8\xcc\x11\xc0\xdc(`\xa4\\\x1d\x16\xc08\xaa1\n\xc3\xf0%@\x9f^\xb3\x80\xce\xe7\x0b\xc0\xc5\'\xb360\xe9\xfa\xbf\x08\xe5\x19\x99w4\x10\xc0ah3\x89\xa9\xaf\x0f\xc0\xd8,\xb8\x00R\x03\xf7\xbf\xe5\xb0DrjG\x00\xc0\xdb\xb1U?n\xaf\x14\xc0\xda\xdcg\x8e\xe6\xe3\x14\xc0\xbd\'\xe7\xff@\x9f\r\xc0\x93\xcfle8H\x1d\xc0\xbe\xb5w\x8avU\x1a\xc0\x89\x8bpd\x87W\x15\xc0\xcc\xd5\xb5\x8d\x8f\x82\t\xc0\xfa\xe7\xb2\x04\xe35\x07\xc0VOV\x07\\6\x08\xc0-\xd0\xee\x073\xbb\x06\xc0\xa9N\x07zY\xc4\x11\xc0\x86\x1eTf:\x97\x03\xc0:Ie\xb3\x00\xf6\t\xc0A\x9c\xceUd\xed\x1d\xc0\xa4q?\x07\n\x95\x12\xc0\x97\xc8\x84W\xdar\x11\xc0\xef\xe6\xfc\xd3\x15\xa7\x19@\xd2\xd7\xd3*k%\x0c\xc06\x0c\x90z7T\x1d\xc0{Q\xdf6\xaf\x8a\x04\xc0\x80\x8f\xde\xb0<\xa9\x16\xc0-!\xbed\x9e\xd9\x16\xc0,\x83\x0f\xdb\xaed\x16\xc0\x02\xc0\xf4\xd87o\t\xc0\xd7X&=\xd73"@\xa7\x99\xdam\x8c\xc7\x07\xc0\x9e\xdb\xd3\xf3w\x15\x15\xc0\xa1\xdfR\x86pF\x17@\xd5\n6\x9f$\xb5\x10\xc0\x00\xef\x8aW\x16:\x13\xc0?+\x154\xc7}\x1e\xc0\xb0\xb8\x9e\xccye\x0c\xc02p\xc2wB%\x0e@\xae\x92A\xbb\xc6Z\x1b\xc0\x86\xe9\x87\x02C\xf7\x16\xc0F\xa0\x12\xf6_z\x0f\xc0\xfd\x8c\xad\xc9\xeb!\r\xc0P\xa7\xb3i\xe0\xab\x18\xc0\xb0\xc14N\xfd%\x1a\xc0\xec\t\x10\xdc)\x05\x11\xc0\xa28/Gt)\x05@<\x8f)"\xce\xa9\t\xc0\x89\x1e\xbe*\x1b\xde\t\xc0L\xa3\xdf\x8c\x8c\xa7\x16\xc0\xee\xdf\x85\x81\x10\x9b)@\xf1\xbe\xd6\xca!\xea\x12\xc0\x0c\x00\x16u \x9f\x10\xc0\xa7 \xafE\x06k\x10@\x193\x14\x89;K\xf4\xbf\xf8%\x83\x1d\xfa\x19\x08\xc0\xe0\xf9\xd0]\x8b\xc3\t\xc0\xf2NU\xc1\nY\x10@\x14\xfb\x9b\xe8c\xe1\x16\xc0\xa4S\xb0\xed\xa2\x15\x0b\xc0\xb9\xbb+\x02\x83-\x04\xc0`BL3\xd2#\x05\xc0\t4)\x84fZ\x1d\xc0\xb6\xe2\x03\xe8$\x90\x16@\xf2\xe5\xb1\x91x\xd9\x1c\xc0\xb7\xdf\xb5\xa2av\x0f\xc0V\xcb\x14\x10#=\x1f@\x1c\x98\xe4\xdeV\xfd\x11\xc0\x8a\xe7\xc6F\x9f\xf7\x0b\xc0C\xee\x98\x81\x174\n\xc0\x05\x95\x84\x1a\xb7 \x1e\xc0z\x0c\xe0\x8d\xc7\xc9\x0b\xc0\x88|QE\x10?\n\xc0\xf0\x1e\xc7\x0f\x1b\x14\x0e\xc0\x11\x0fM\x8e\xf1\xcc\'@\x10\xcc5\xe1`\n\x0f\xc0\x00\xfc\xac\x95\x8c\xcd"@\xd0\xb1|\xfaA\x00\x13\xc0\xb8\x88\xc7a\xbc<\x18\xc0\xd8M5\n\xae\xe9\x1f\xc0\x01\xf2\xa1\x9e\xe47\x17\xc0!\xe72l8\x9a\x14@\xf3u\xb7\x89s\xc7\x05\xc0\x1a\xc8\xaf\xbe\xcf\x1e\x18\xc0\xc9e/\x0cl\x9c\x18\xc0/R\x10\x90[&\x18\xc0\x11u\x90K\xae\xa4\xf1\xbf\x89\xa1\xa7\x9b\x05\xa2\x18\xc0\x8c\xbf\xd3\x9d\xfc<\x08\xc0U\xba+\xe9_c\n\xc0\x1b\xd3\xe0\xafu-\xfe\xbf\x1e9\xb8d>c\x15\xc0\xf8\x03\x803gx\x1a\xc0\xb7\x1a\x9esJ\xa4\r\xc07\x97\xf3\xf7\x07\xb2\x0c@O{\xe2\x8d6\x16\x1f@uF\xe5\x01P\xbc\x14\xc0\x0f\xd3\xe3\xe9Q9\xda\xbf\x17\x83%7\xb7"\r@t\xcb\xa6\xa95\x1e\x1a\xc0\x9a{LG$l\xf9?\xba\xed\xd0\x91;\xd8)@\x0e\x86\x07\xf9~**@\xa5E\x19;\x95^\x1b@\xd1qr\x0ez]\x16\xc0\xbc\xb0p;\xccY\x04\xc0\x0e\x8bCGl\xfe\x0e@f\x9d\xe5W\xb8\x94\xfd?\x14\x8f\xc2\xc4q\xc2\xee?!X\xbf\xd9\xb0\xb3\x08\xc0HD\xb68~L\x0b@\x99\x8e1\xb3"`\xe1\xbfV\xf0\x19\x8f\x10V\x11@\xccFR\xc4\xba\xc0\xf1?L\x1co\xed\x0e\xc6\x16\xc0#\xfc\xea\xf8\xed\xda!@\xff\xcd\xa3\x9cxt*@\x94\xe0H\xfc\xf9d\xe5\xbf\x80mo\x0e\xb1t\x17\xc0T\x98\xd2\xa2H\xc3 @\xe1\x86M6\x9fW"@\xb4r\xc9b:\xb0"@7\xf6\x99k\xd8&\x1a@\x10\x99\xb1\xf1\xd6g\x1b\xc0\xd5\xa2\x0b\xa4\xf0\xda"@\x0c\xeb7\xba\x82\xf8\'@\x1e\x03\\\xa5-Y!@\xd6?\xed!\xc0$\x11\xc0]\xea\x0e\x8d\xa3\xc7\x0c\xc0\x86D\x8f\xf5\x9d \x15\xc0\x8a\xb3o\xadJ\x8b\x16@)\x8d\x7f\x89\xc4\xaf\x15\xc0\x99|0\x95\xfb\xb4\x19@\xc4x\xdd\xdf\x13\xe1\t@\x80B/X$b\x0f@\xb0bCH\x1d\xf0\x17\xc0\xcf\xdfW\xda\xa2\xb2\x08\xc0(\xe8!-\xe4L!@\xc2\x1d\xa9\xe3\x92\x8c\xc6\xbf\xdd]B 3w\x05\xc0\x03*Z\x12\xba\x83\x11\xc0p\x01\xc9c\x8e\x16\x15\xc0\x1c|\x1c\xc8\x0ff\x16\xc0\xb0\x15\x84,\xf8\xc2\x15\xc0BEM\xf6n\xdc @\x83\xe1\x19\x9f-]\x16\xc0Q\xd2n\xf1\xcb\x13&@=\xfep\xed8\x1a\x18\xc0\xe1\xd4\x1e\xbf\xf5\xda\x10\xc0\xd6I\xd1\xa5\xe0\xc7\x17\xc0\xda\x84&\x11\xa6\xdf\x1c\xc0\xa6\xd2X\x89\xb5\x91\x15\xc0-\x8b\n\xb5\xe7\xee\x19\xc0\xde\xd1c\'\xcc\xc4"@\x8f\xc3(\xa7\xe9;&@LT\xe5\xc3\xf0\xa5\x11\xc0\xccE\xdb\x16\xfd\x03\xf8\xbf\xa1.\xb6\xb7!\xa4*@\xff\xbd;\x04\xa3h\x08\xc0\xb3\x07txD\xd1\x07\xc0\xae\xf3W\xc3\xbd\xfd!@\x19\xa7\x14)\x08\xf2\x18\xc0\xe6\x9b@QqX\x06\xc0L\xf4\x8f#\xa7G\x17\xc0\x9d>\xde%\xcb\xc1\x16\xc0\xfe\x9d\x07\xc0oL \xc0(\xa8~Z\xb3\x15\xf0?\xb6\xdb\x17_\xf2\xcb\x13\xc0\xee\xafK\x80(\x12 @*\xa0\xa4vYQ&@&L\xb4\xef*\x9e*@}\x01l\x0f\x7f\xb5\xfd\xbf\x0e\xa6$~\xbdE\x11@\xc4m\xceIxy\x11\xc0\x05\x80~\x91O%\x0b@\x9c\xf1\x14\xac?\xf7\xf2\xbf\x02)\x068\xac5\x0c\xc0\x90?\x8e\x91x\x96\x18\xc0\xa4\xd0\xa2\xdd\xa8Q\x18\xc0\xf0\xdbv\r\xcf\x1d\x14\xc0\xb1\xa8\xf4\xae*\x7f\x07@\xb8E\xf8\t\x93\xb0\x01\xc0h>yK;+\x17\xc07\x06\xc1\xc3\x94\xe6\x14\xc0\x87\x84\xda\xf4S-\x10\xc0\xb1L\x8e\x0e7\x8f"@\xb3\x99\xdbXy\xbc\xf8?\x86\xfc\xcc~\xe2h\xfd\xbf]\x1b\xf0g,\x14\x14\xc0\xa5\x86}\x0fG\r"@\xfe\xb3\xa0<\xa7\x88)@(\xfc\xe2\xa3\xb8\xcc\x11\xc0R\x1f\xe6h\xf4\xe9\x18\xc0\xac\xcf\x01\xbffR\x0b\xc0q\xaf\xf3\xb0-\x12*@4\xc6\xf3(]\x1b\x03\xc0\xefn8\x87\x01\t\x18\xc0\xebs\x93+1\xc7\n\xc0\xff\xd0\x01\x98\x95\xac\x11\xc0\xe9\x8f\x069\x91\xf0%@\xa84\x80ub\xce\x1f\xc0\xce\x10\xa2n_\x86\x18\xc0W\x87\xd39\x06\xb9\x19\xc0*\xa4\xd9\xfao\x0f&@\xa2:3$\xfe\xac\xe0\xbf\x052,`\xf5R\xf7?\xdd\xecO\xf9\x17\xdc\x11@\x89\x8b8\x92\xda})@\'{\xd1\x82Ft\x11\xc0z\x02C\xe4\x1fb\xf7?M\xd6\x12\x14j`\n@jF\xdd)\tp\'@\x04\xe1\xb8j\x0b\x81\x11\xc0\xcc\xfe@U\xa7%\x0f\xc0g\xf0\x110\xd3\x7f%@r\x96\xda%\xf6\xb2\x19\xc0\x9aVpZ\x98\xc8\x19\xc0\xabh+5\xd3\xf3\x10\xc0\x18:\xa3[hG\x19\xc0\xed?\xf4\x03\x12=\x15\xc0\xbe>\xa0\xebo<\x08\xc00\x17M\xa9w\x97)@\xab\xcb\x07z\x06\xc9\xfc\xbf2\xcbF\xba",\xfd\xbf\xe5GA3\x99.\n\xc0e\xf3\x18\xc86\x04\xfe\xbf\xf2\xbd$l\x8f$\r\xc0\xc6\x0e\xd6\x0fS{\x02\xc0\xba\\\xfc\x13/\n\x17\xc0\t\x1c\xa5\xf7,\xcf\x11\xc0\x92K\x08_g\xc4\x16\xc0\x8ahC\xe5\xef\xed\x0b\xc0\x9f\xdaZ\'m\xbb\x0e\xc0J\x03e\xea\xbbG\x05@k\n$iCw\x16\xc0\x9a>\xe0\xe9\x96\x9e\x16\xc0\xd6p^\xf5}o\x11@\xbd1$\'\x010\x1d\xc0\x91s4\xa9\xfb\x07\x12\xc0\xc7\xca\xe8\x9f\x0f\xf9\x16\xc0\xcf\'\x02(a\xda\x16\xc0W;l5\x01~\x19\xc0\\\x9c$\ny\xb9\x07\xc0!\xe5m?\xa2\xec\x11@\x9cB \x92rG\x19@\xdb`\xfc\xcf\xc2\xea!@@\xe3d^d\x81\x19\xc0\xae\x03~h\xea4\x08\xc0X\xfb\x93\x8c\xdeL\xf4?\xdd\xcc\xb6\xd6\xc1\x99\x05\xc0\x99\xe7\x8a]f^\n\xc0\xd1\xfb\x1dS\xd8\xc4\x18\xc0w\xbe)<\xcf\xad\x11\xc0\xc9j\xf0\x18$\x8b\x19\xc0L.\xa0L\x87n\x15\xc0Z\x9c\xb92f9\x15\xc0:\xc1\xcc\x9e.\xfd\x14\xc0\xbdw*+\xac\x80\x1b\xc0\x97\x03\x0e\xfa_\xcb\x11\xc0\x07\xb3\xba\xce\x1cs\x04\xc0\x01\xde\xce&\xa5Z\x12\xc0l=\xf5\x98-\xde\x12\xc0\x1c\x80\xdd\x07$\x98\x19\xc0\xd9\xe4\xc7"\xb9\xa8\xf6\xbf\xf7E\x9bG\x9c"\n\xc0\xf2.\x14\xd0}\xac\xdd\xbf\xe49\x13\x9e\xed\xf5\x16\xc0\x82\x8c\xcfD\xff\xd7\x16\xc0i\xf0\xdbhrY\x06\xc0\xe5_\xc4\xdc\xf0\x1d\x04\xc0-CeZ\xf8;\x1a\xc0@\xe4\x00\xee\xed\xad\x15\xc0\xd9"\no\xae\xd2\x12\xc0:\xdd\xb9\xf9|M\x19\xc0\xadXz?C\x04 \xc0\xdd\x97\xc4HJ}\x0c\xc0\x0c\x8c\xc4\x13\x84\xde\r@N\xae\xda\xcb\xae\x9c\x16\xc07\x91\x04\x07O\xbc\x12@q+\x93\x12\x9b\xc3\x19\xc0\xb2\xd5H7\x87\xe5\x10@\'\xc5W\xbb\xa7\xbc\x19\xc0\xcbA\xd7\x91\xe9G\x14\xc0\x0b<Vi\x1f\xd5\xd6\xbf\x85\xc0NG\x1e\xcc\x1a\xc0\xec\xb6\x11\xcc3D\x16\xc0\x80\xb2\x9bp-\xee\x19\xc0\xfaJ*^(\x83\x1a@_\xab]\xcb\x8e\xdb\x15@j\n\xd5PF\xe4\x16@;=g\xbc\x8ao\x1d@s\x0f\x07K\xfc\x85\x14@\x8b\x96-\x01\x12f\xf7\xbf\x96\xf1#\xf8\xcb(\x17\xc0\xff\x94\xa4\xb6\xb92\x12\xc0\x94\xfcGJQ\xe5\x14\xc0\xcda\'\x99\xee\xef\x19@#\x08\xaf-"\xda\x19\xc0\xeew\'\x03\x90O\x0e\xc0m\xa0\x14\xb5\x18T\x1d@KV\xc8\xe5\x9d\xdb\x11\xc0\x01Yl\xd7\xdc\x91 @\x0fm*\x88~\x92\xf7?\xeb\xe2^Q$\xa7\x18\xc0uH\x8a\xd6<}\x12\xc0\n\xde\xfaE\xf2\xc7\x18\xc0U \x8bq\xc0\x14 @~\xf0E\xc6\xde\xfa\x19@7T\x87\x8f\xd25\x12\xc0\xc8+\x10\x825\x13\x10\xc0\xf3\xe1\xab_e\x85\x13\xc0\x96\n,\x047!\x10\xc0^\x8a")\t\xa0\x04@2\x91N\x10\x86w\x16\xc0\x94//\x854/\xf6\xbf\xce\xad0\xd2\x9dZ\x19\xc0w;y\xd8T\xef\xf1\xbf\xd6\xba1\x0b\xda}\xfd\xbf\x80\xa9d\xabxt\x0f\xc0;L\xfc&Pu\x11\xc0\x8a\xfe\x88\xa5\xb8B\x16\xc0\x1c\xc3,\xbf\xfa\t\x18\xc0\x81\xe6\xd5\x99a\xa6\xfd\xbf\rV$\xe3\xee\xf2\x1f\xc0\xc0\x99?\xe6@\xa3\x0f\xc0\xbeOHC(\xcc\t\xc0^\xaf\xb5\x83\xe2\x05\x13\xc0\x93@\x0c\x88\xa6\\\x0f@\xeb\xaeG\\Q\x85\t\xc0h?\x90V\xa3\xd7\x19\xc0\x80@\xbb\x8c\xab\xc0\x11\xc0\x07Fc-\t+*@\x1a\xa9\x8fj\xecK\x19\xc0CTA\xd1\xc0y\x1d@\x15\x1d(w\xe5R\x17\xc00\x1d9\nG\x99\x19@I8\x18\x80e\xd4\x17\xc0\xb6\x85\'\xec\xce\x84\x13@|\xb8}|\xd0\x92\n@E\xe3/\xe1\xb8\x8f @s\xe1\xecd\xfe\x9b\n\xc0\x0eQ\x82\x1d\xdd\x1a\x1c\xc05gF!\x83"\x0e\xc0\xe5\x06u\xdd\xf5\xbc\x16\xc0\xe3FY\xd1\x05\xbf\x17\xc0\xa2\xcfIhx\x15\x15\xc0\xd8\x07\x96Y\xb4\x0e(@`\xdf\xb2\xf0Fg\x18\xc0\xd5\xbe\xc3\x19\xd1u\x12\xc0w\xbe\'du\x02\x17\xc0\xc2\xc6\xa3Z\xf0{ @\xb4\xff%\x8bo\x12\xff?\xddQ\xcc\xae\x9e\xa6\x14@\xf8\xb0\xe5NmK\x1d\xc0\xc3\x80A\x07\xffT\x10\xc0\x19\xf5M%\x1cu\x1b\xc0\xbfd\xdf\xe6\xd9\xa9\xf4\xbf\x885\xda\x807\x83\n@\xd8\xad\x80#L\xee\t\xc0>\x8f\xfal\x9c;\n\xc0,p\xdf\xfa\xdc\xbe\x0b\xc0Gp\x85\xa9\xcdE\x16\xc0\x8b\x894<Y\xb2\x11\xc0\x9a\x84x$4\x05\n@A\x0f\xe0\xc1as\x08@\xf6k\xa3\xb0\xd2h\n\xc0!\xcd\xa3\xea3,\x1f@\xb9\xfdw\x8eT\xb0\x19\xc0\xe7gK\x07e\xed\xf7\xbf\x83\x8d\xc3\x88\xff\xbf\x08@\xb9\xf3\xc6\xd5\xaf\x10\x1f@\\\xc9\xa0\xf2\xdc\xa7\x15\xc0\xfd\x1b\xcc\xc9F\xb4\x16\xc0\x15\xe2\xc8p\xdd3(@Ft\xa1RR\xd1\xd9\xbf\xe0\xf8@\xd1\x17P\x12\xc0\x16B\x9b \x02u\r\xc0\x16W\xb3\xb4\xcf\xf8\x17\xc0y}\xc5\x1f\xdf\xbc\x1a\xc0\xb4\xb6\xf9D\xf8\x87"@\n|K\xbcoV"@\xfc_\xa0\xce\x0b\x16\x0e\xc0\x14\xd4\xde?\xf9\xf0\x16\xc0\x84\xea(\x8f]\x06\x03@"\xeabO\xc6t\x1f@yx\r\xfd\x96\x85\x1c\xc0J\x9dM\xfc\xd4\x11\xe6\xbf\\\x98\xe8\xe6d\x9d\x0c\xc0P\xe8\xae"\xb3~\x11\xc0z}\x88\xe1\x89\\\x12\xc0t\x18@\xf3\xa0\xd0\xf3\xbf\xef[-\x9f\xcf\xd2\x11\xc0\\PZ7%8\x18\xc0}\x0e\x88\x8c{~\x02\xc0b"\xaa\x93\x1a\xce\xd8\xbfv\xdb7iu\x03\xff\xbf$\x15{C\xaaz\x16\xc0]t\xab@Y\x08\x11\xc0\x7f\n\xdaS\nv\x15\xc0\r\xe5b\t\xe8J\x11@LO\xccw\x10\x86\xf6\xbfX\xed\x065\xd0\x91\x18@\x1aH\\\x1c\xf8\xa6\n\xc0\xa0\xdbwgKr\x11\xc0y\xfd\x06`\x9b\xb5\x08@vL\xad\xff\x99r\x16\xc0\x81\xe9EG\x85\xa4(@X\x9c\x89@\x90\x10\x0c\xc0\xb1r\xb06I\xaa\x19@Nbd"\xb0\xa2\x11\xc0>\x08IJ\xa0\xb3\x1d\xc0\xf7\x86\x9c1\x0b\xd8#@K%\xc5\xc1\x92\x99\x19@A\x12\xa7d\xa38\x13\xc0d\xf9\xb1\xbc0\xd5"@}C\xbac]6\x03\xc0\xf0\x1dV\xc8\xb1\x97\x1a@|\xbc\xa2`\\\xdc\x16\xc0\x1d\xab\x9e\xd1\x08\xf5\x08@\xea3\x9d\xe5\xfey\x17\xc0$>\x18\xb4\x1bc\x15\xc0#\x97\nY:\x1a\x17\xc0\x14@\x8b\xee\xd1)\x16\xc0&\xf5\rBr\xf1%@\x8b6\xc1Z:\xb8\x18@ui\xc1]\xbf0\x04@\xc3\x0c\xbd\xe1it\x08\xc0Z\x81\x903\xf0G\x1c\xc0L\x1f\xf6\xbb\xf4\xb2\x14\xc0i\xd1\xc1&\xa9\xf3%@\xe8\xdc\xb0\xfd\xd7\xd5\x11@\x85\\Ln"\x83\t\xc0.+s4\xdf\x88\n@\xbc\\\xe5\xfc\xb9^\t@c\xed\xce\xc1\x91a\x17@\xcf\xfa\x00[\xdb\xe2\x11\xc0\rB\xd5\xf3\xfa\x88\x07\xc00O<-\xfc\x90\x11\xc0&\xa8\x9e#\xc4\xd6\x0b\xc0i\xd0GE\x994\x1d\xc0\xe19\xb7*\x05O\x19@K\xa2\x8faI\xac\x08\xc0a\x9f\x15a\x06\x84\n@_ >\xcf:\xc3\x17\xc0\x1e$\x0bR\x9e\xf9\t\xc0\xac\xf5\xdc)\x00(\n\xc0\x94@\x94\x0b\xe3,\x19\xc0\x8aF\x92\x99\xc7\xec\t@V\xe6/\xaa\xbf\x87\x1b\xc0\x8e\xe3\x17\x14\r@-@\xdd\xba\xb3\xc1\x1ey\x1b\xc0\x12\xd7f\xe8P\x97%@\xdf+9\x8bF\xf7\x19\xc01\x8b5\xb0\x0b\x8f\x18@\x9a\xe3\x01J\x8c}\x06\xc0|\x1d\x04\xe5c\x9e\x19\xc0\x95:u&\xa8V\x07\xc0D\xae*HT\xe0\r\xc0a\xcb\xcb\'\xee\xd2\x16\xc0\x83\xca5-$U\x0e\xc0\x88\x9f\xe7\x84\xa0\xd0\x04\xc0\xe4\xd3\x8f`[0\x05@+\x95\xbeU\x8dZ\xfe\xbfp4zXc\xa2\x05@\xee\xf6\xced\xcaL\x19\xc0\xf7k\x05\xaf\x92W @\xb7y\x18~\x87\xdb\x1c\xc07z\xe4}\x84\xdd\x10\xc0#\x81\xa6\xb6!m\n\xc0\xc3\x88H\x01\x01 \x17\xc0\xec\x85Q\xbd\xd5\x9b\x11\xc0\x14\xc7\x11V\xdb\x16\x0c\xc0X\xbc\xbc\xaa6\x07\x18\xc0\xb0\xd1\x1c\xeb\xea\x8f\x1c@\x86\x8fX$\xbe\x9f\x17\xc0\xd8|\x81Hh2*@\xca\xcf\xad\xe6\xfb\x86\x19\xc0\xa5jz(\x07\x15\x13@&\x00k\xb5A\x86\t\xc0\xf0V)\xc9\x8f\xc1\x0b@E\xa7C\xf2\x00\x12\x0b\xc0\xd9l\x9e-\x9b\x0e\x02\xc0\xefG\xbc\xae\xbe\xfc\x06\xc0\xba\xf3\x8b\xd8\xb2X\x15\xc0U\xf8}\xaeW\xac\x0c\xc0\xe3$\xad\xeb\xee\x81\x18@t\xe5\xf4\x10\x80f\x1b@\x10\x1bR\xf8\xb6t\n@\xd0\x8elN\xeby\x19\xc0\x86\xe3%\xe8\xa3;\x19\xc0\x9a\xb7\xc6\x0c\x7f\x06\x11\xc0\xa8\xb6\xbe\xf1\xc4\xa0\x02\xc0\xfb\x99\x04_}\xe6\x03@\xf1$\xf3{\xdc\xe4\t\xc0\xa9w.\x7f;\x06\r\xc0\xc1\x94\x15z \xba\x1b@\xba^\xed\x9b,\x19\x00\xc0\xe8\xc3f\x0e\xf7\xd7\x11\xc0cf\xa8~\xe6\xad\x04\xc0\xb0\xd4\xde\x07\xe9K\x11\xc0\xa5\xa4\xed\xfaJ\xba\x14\xc0\x17\xfc\x92E\xc0!&@h\xc4\xb8\xc3#\n\x17\xc0\t\xbf\x9a\xdd?\x82\x16\xc0/+\xe3.\xf2@\x06\xc0\xf12\x02\xbf\x9c\x9e\x18\xc0\xa7\xf6\xd0(\x93\xfc\x1a\xc0\xa0\xb2#P5*\x16\xc0\x17+r\x1eC\xc0\x15\xc0\x0c\xccQ|j\x13\x19\xc0\x90\xe0\x1b01\x8b\x17\xc0\xf0\xb6\xa1K\xe2\x01\x0b\xc0\xdf*K`\xca\xdd\x18@\xde\xe6L\xa2P\x82\n\xc0\xf5\x120%:k\x1b\xc0\xb9\x86\x9fG5*\x05\xc0\x9b\xf0(dY2\x0c\xc0O\xdc\xe2C\xc8(\x0b\xc0G/q\xe1]*\x14\xc0p\x1e\x13\xc0\x0c%\x14@"\x1fs\xde?\xfb\x18@\xeb\x96p\xecO\xdc\x18\xc0_\x80\xe5h\xd4\xb1\x19@1\x10e\xff\x90\xe1\x12\xc0\xff\xeb\xdb\xa3gR\x1d\xc0N8&\x18\xd8 \x10\xc0\xbf\x9c\xab\x03\x1f\xee\x17@a\xcb]\x17\x17\x0e\x0e\xc0\xc5\xae\xc3Z;\x0b\x04\xc0\x05\xbe\xfe\xc1\xd6#\xf9\xbf=\x0e\xa5\xf4\xcf\xa5\x19@#\x84N\x05\x8a\xd6\x18\xc0.\xb6\x05++K\x18\xc0|n\xd6\x00y\x08\x18\xc0\xa1\xa7@\x979\x08\x19@X\xe0\xd0VW\x91\x19@a\xcc"\x81\x7f\xa4\t\xc0Jq\x0cr\x97[\x0f@\xe4F\xea)\x81+\x15\xc0\xe5hlK\xe2)\x19@\xceO\x18\xf5T\x0e\x05\xc0 \xc0\xde\x98\xff9\x17\xc0Ml`\xf4BZ\x16\xc0\xc0\xc7j\xce(\x90\x1e@I\xbeqw\xd0b\r\xc0\x1e3\x93%\xcf\xa9\x0f\xc0\x03\xffr>f\xfd\x1f\xc0k\xe2Ul\xcfI\x16\xc0\xb9\t\xa0\x80\xfa\x1a\x18\xc0\xdd\xa4\xecS\x8bg\x12\xc0$\x9c8\x9b<8\x15\xc0\xac\x86\xa7q\xb7k\x14\xc0|\x13\xe5\xb2\xfd\x8a\x12\xc0\xbe\x89I\xa6{\xdf\x1e@\xa3&(\x80\xdb=&@E\xad=S\x16U\x11\xc0\xac\xa7a\x99\x1d~\x17\xc0\xa0\xa5+\xf9c\xd1"@\xc6\xc3\xbfp#\xc3\x07\xc0\x83V\x80\xbd\x1c\xca\x19\xc0+\xcb\x8bt\xe4^!@\xa9I\x8e?a)\t\xc0\xd9\x14H\xc0\x8aC\xf6\xbf\x15\x19h6\x80b\x83\xbf\x18{\x15\xf9\xaf\xaa\x18\xc0\xc9^\x991\x85\x93%@\x9f\x95a\xd3\xa7Z\x19\xc0\xe8z$yXF\x1a\xc0\xd3\xa4j;*\xc7\x11\xc0x\xc6-I\xd5\x11\x12\xc0\xcb\t\xf0\xc4i\xe7\x16\xc0P{\x13\xd3\xff\xdd\x10\xc0\x91\x06\xfdlLh\x04@\xe66_\xb2\xf4\xcf\x17\xc0\xd5\x9f\x19\x8f\x84\x83\x11\xc0\x1d\xa0L\xfe\xceJ-@N\xd7\xc3>z\x85%@\xf3\xb9\xcf\xe3aQ\x1a\xc0e\x8a\xef\x0f\x9bq!@\xb2\x10\x84\xf1?\x0b\x05\xc0\xaf[dEil\x11\xc0\xb5)\xe9\x19\x1f\xab\xf0?\x13\xf3\xbf\x95\'\xc8\x19\xc06\xe4\xeb\x1e|\xa1\x17\xc0\x9f\xb5\xed\xdfP\xe0\x04@z\xe5QeIK \xc0\xae\x85\xc5Dc(\r\xc0\xd1\x06O\x03\xe1\xee\x00\xc0b\xc7Mg\x93\xb0\x17@\x93\x9c#G\xc2[!@\xc2/1\x03\x9a\xc7\x1c@C&0\x02\xd9\x02 \xc0P;\x98\xda\xab[\x0e\xc0\x11\xac\xff\x86Kx\t\xc0\xd3\x92\xa7\xc84\xf0\x0c@|\xc5\xf9bV\x97)@\x1b.T\\\xa5/!@fb\x87c\xaa\xaf\x0e\xc0\xc5\xecC\xf6\xd8\xbb\x16\xc0{\xf1\xe4\xdd\xeaP\x0b\xc0\x18\x81 7!\xd6\x12\xc0\xc84\xf8\\71\x16\xc03m\xc9c+z)@y\xb7\xa0\xee\x9a\xa7\x19\xc0\xf8\xd5\xf3\xeaI\x90\x16\xc0\xa6\x1e\xba\xbc\xa8\x83\x0e@\x94x\x9c\xf1\x08\x9b\x18\xc0(\xbd[\xbe\xf6\xf2\xf1\xbf\xa3\xb28\xa0\x99D\x0c\xc0\xddT\xf6\xbf|\xd6\x16\xc0"\xd9Z~\xa5\xc0\x08\xc0^\xed\x06\xff\xd4\xed\x18\xc0\x88S\xe5\xd7\xed|\r\xc0\xb3\xd0jM\xd4D\x17@_\xe2\x89\x1bX#\x0f\xc0QF\xef\xe5A(\xf0?\x9eE7N\xcd\xbb\x19\xc0W5\xde\xc6F\xd2\x0c\xc0\x1c\x1b\x8d\x94\xf5\x7f\n\xc07\xd0\xa4\x1aKO\x0e\xc0\x96A\x16\x1eC\x88"@W9Z3\xf7h\x14\xc0 \xef\xf8\x9ee\x82\x0f\xc0\xc5L\xaaL\x8aU\x16\xc0M\xaf/\x1a\xac\n\x06@\xbe\x88\'\x98AW\xfd\xbf\xb4\xab\x07\xd1\xbd\xe5\x04@\xdc\xccnMC5\x12\xc0\xab\xca\\$\x126\x16\xc0\x17\x92\xbf\x8eA\x89\x14\xc0\xfd\xeb\xa1\xed\xc8\x11 @\xa0\x8e\x042\xb4\xbd\x12@\xc4\x0b\x91\x188\xe1\x1a@`\xbeR\xda\x18\xec\x13\xc0D\x9b\xa2\xfd\xc5\x89\x10@\xee\x8a\xe5\xb6N\x8a\x07@\xf0\x8e_\x15\xae<\x12@ \xbb\x1c\x9b \xdc\xf3\xbf@\x02\xf1k\x01\x17\x14\xc0\xb5.\xfaeC\xb1\x11\xc03;&\xed\xbb\x12 @\xae\xe9r\x03>\x0f\xf8\xbf\x12\xb7\x97W\xa5\x99\xf8\xbfH0\xb3\xf5M\r\x11\xc041\xd6OS\x9a\x14\xc0\x99\x10\\@\xb7.\x16\xc0\x0bUL\xce\x8dF\x06@\xb1\xfc\xba\x8b{k @\x95\xa9t\xd8\xb1\x96\x11@]\xaeme\xbd\x7f\x15\xc0-\x9fkP\x1e\xeb\x15\xc0\xd1o\xde\xd7\x95\xa7\x15\xc0\xbb\xfb&\xeb\x15\xab"@\xf0\x96E\x85h\xad\x15\xc0\xcd\x08\xdd \xd4a\x1c\xc0\xac\x87\x9fT2\x17\x11\xc0\'\x92\xf0\xd0\x16\x81\x15\xc0br\x18@\xf7\xe8\x0c\xc0\xbf\xc0\xcd:\xae\x88"@D\xe6d\x1f\x1e\x15\x14\xc00W\xc9\xcc\xdcO\x1b\xc0\xa5\x19\x0c\xf5\x02\'\x0e\xc0\xce\xf14\xeb\xfe6\x03@p\x13p\xa1\xcb\xe2\x0e\xc0'
p16
tp17
bg3
(g4
(I0
tp18
g6
tp19
Rp20
(I1
(I1877
tp21
g13
I00
S'\xef\x01\x1c\x7f-,T@C\xebn\x11\xacKT@"$\x1bmv*T@\x9d"\xee\xc2\xa4jT@aF\xbco\xbf.T@o\xafY\xa6\x81]T@ \xa0\xb1\xb8P0T@R\x15\xf4\x14\xa3\x04T@\x07L\x86I&LT@ \xe3b9\xb9\x04T@x\xe1\xf2;\x86dT@bS\xae\xe8L3T@\x0f\x16\x10\xb4|XT@!\xa6y"\x90$T@\x13\xf6\xd9\xb8b\x13T@XJ\x92;@YT@@\xdfj`OiT@\xcf\x92\x9b\xaeQ7T@=\xf7\xab\x9a\xc4\xf0S@@\x0c6\xdd\xa9(T@\x01\x1e%C\x7f\x10T@\x88PX,3\x15T@\x89\x86\xf6a\xa9ST@\xed>W&\xaa/T@\x19v\xd8\xd6oxT@\xc6\x02z\x07\x838T@\x9a\x8d\x99y\xfc\xe3S@\xec\xa8d\xe7\x9b\x15T@i\xed\xa9\xd5-$T@k\n\xa5\xe489T@M\x86{\tA\xeeS@ \xe7\xd1\xaa\x10\x16T@\x80\x99\xd5!\xb4DT@\xd58\x96F\r\xd8S@%\x14S\x98r0T@\n\x85\xf8\xac\rbT@+Z\x16\xf62\x01T@?\x03\xda\xc7\x9b\x80T@6o\x1eu\xf3\x19T@R\xe8L\xae 0T@!!\xe6x\xb40T@M\x84\xe6 \x8cWT@8/\xaem*]T@@h/\x9eDyT@\x16\x1a\x99U\xa7RT@\x0b\xbe\x01\xd7\x18\x0bT@\xf8\xd8\xe7\xd2\x830T@\xd3-\x8f8URT@\xf9$\xc1\x98\xc6\xd0S@\xfdz\x8d:3RT@Fw\xbf\xeel1T@\xe6s{\x1f\x95BT@\xcb\xb5\x9b\xdb iT@\xda\x07Y\xfc:\x99T@\x057\xaaQ[\x0cT@\xf7QA\xa1\xb3\xdbS@\xe5\x92\xe8ncnT@/\xda\x03:1\xf6S@\xc8T\xfa\x11\xc4%T@\x07\x89\xe3h8\xf7S@\xa4B/\\/\x04T@\xa1\x0eH\x108NT@QA\xe9\xd0u\xd6S@\x0f\x9a\x8d,s\xceS@\x88\x96\xdc\xeai7T@\x0c\xa4\x0e$?\xfbS@\xcb\xed\n\xe28VT@\xe0\x8a!\x00Q\x1cT@l\xd8z|`MT@\xa5A\xea\x07PUT@w~\xfc\x97\xf1\x1bT@\xee\xcf#\xef\\BT@\xc9\x93\xff u&T@\x15YIp\x1a4T@\xafe\xc6~fJT@%\x13\ng,5T@\x99\x81k\x03pjT@L\'B\xa6\xd8UT@\xbe\xd8\x81)\x01|T@:\x7fN\x8az1T@?j\x88\x860\x80T@\xf1\xdeBF\xc2CT@F\xacL\n\xbc%T@yS\xa0J\x03\'T@~\xfd\x84\xdb\xaclT@a\xa1\xe9p\xa4+T@\x082q-\r\xf6S@\xbe\x8c\x89\x94\xaf<T@[\x00p\x8e\x11\'T@\xd7\xac\xecs-\xdcS@\xfe\xedYN\xc1$T@}\x96=\xf7\x02\'T@\xe55b\xf4\xefDT@{\x85Z\xdc82T@\ne\x13^\xa3\xf7S@\xa5\x9f4|PjT@\xb6\x98`\x8c\x1c#T@S@\xc1\xb1\xd7aT@\x13bBY\xc1"T@\xa2k\t\x86\xea$T@]\x07\x1e~%"T@)h3&\x97OT@\xd0\xc6G(\x0e\xdeS@_\x93\x8f\xaf\x0e T@B\xf41\x10`YT@><\x03\xc4\xe5OT@:\xa6F^\xebiT@\x0b=c|\xf4AT@\xefs\x8aO}tT@\x97\x17u\xe3\x03\x07T@\xbbfb\x9eq\x03T@\x1a\x1cQ4-OT@/\xdf\xb03\xe56T@\x94\x0b\x93B\x02xT@;Z\xce\x17\x06&T@\x11L\x87\xb2\xfcdT@\xb8\x05DAH9T@t\x8d\x14\x9b\x9c\x89T@\x17\xb1=-\xfe9T@Q\xf6\x86f\x7ffT@2\xad\xfd}m^T@\xa4\xf6\xf4\xd0\x96zT@\x1fv\xa3\xd1e7T@LV\x04\xd2\x94PT@4\x92\x01\xe8\xf9fT@\xfcG\xa5B\xc8\x9fT@9\x16N\x03\xdc\xa3T@\x94\xcdp\xf9\xe8\xe5S@\xa2B}\xa6\x93DT@gri\xbf\x138T@\xf5\xd5U\x9cBOT@\xa0\x96\xe9\xdc\x07\x13T@n$o\xf7\x03\x10T@g\xceV\xddM\x14T@I\t>=\xefxT@}\x02\xad\xb9\xb4%T@\x86V7\x92\x0f\xeaS@\xfc\xbb\xd3ig\x0fT@R\xa4H\xdd;\xe5S@O\x1e\x89\xbdjAT@\x08\x92V3\xab1T@\x16\x12\xf6\x1byAT@\xb6\xcaG\xdczRT@\xa3\xf2\x15\x90\xcfjT@[\x0f\xd0u\x00\x84T@\xb9<@\t\xe1\x19T@\'+pvi:T@\xb6\xccY4&\xfeS@\x98\xc7\xf8R^fT@$\xfe$\xff\xf7AT@\xaa\r\xbc\xfb\xe2AT@\x129\xee\xec&\x8aT@q\xe7\xbf/\x0e1T@)\xa46]\x10\xd1S@@\xc3\x1f\x9cV\xe1S@}"\x0et\nYT@\x06\xbb\xe4\xc4\x87HT@\x1d\x07\x89C \x05T@\xb0Cg\x9e)[T@l\xb3\xe2\xe1bYT@\xa5\xf2_m\xf7/T@\x89D\x89\x93\xc5ST@a\x10\xe9{\xe1\x1cT@Z\xc3c\xaf\x1a)T@\x1a\x9b\xc1\xc9\xed/T@a\x03m^$eT@5C,Z\x17TT@\x1c\xcf\r5\xc5\xf1S@\xd1\x19FN\xf8hT@08\xcc+osT@g\x81w=pHT@9|J\x1b\x99oT@)`\xf9"R6T@\xb1\x9a5\xe6\xb5+T@\xd0\xae\xd7\x8bVTT@\xa2\xfd\xab2\x8a%T@\xf1W\xba6x\x19T@V\x85+2\xd3-T@\xc3\xc5`V\xcf\x05T@\x8c\x8c\xcd\xef\xfb\x18T@\xe1\xf5\x8e\xad\xa1OT@\x80\x80:\xe4\xc0\xdeS@(+C\xff6\xfcS@\x16-\xfb\xa4jhT@\xfa\x81\xe4\x82\xafdT@#\xef\xb1E\xc6\x0eT@"7\xfc\xe7.\x08T@^\xd9I\xec\xb5\x1dT@\xab\xadb\xa5\xe4$T@\x03\x08\xd6M\xc3\xeeS@F\xaf1\xbf-aT@E\x14;B3~T@\xa3\x84\xcfd\xc3"T@$\x12f\x10\xb2"T@\xfb\x1f\xa6\xf2\x9f0T@oG\x1f\xeaHeT@\xaf\xa3\x82\x0c\xa5\x04T@{\xb9\xac\x90\x935T@\xc0\xb1iH\xb8YT@\x8e\xea\x0c\x1e\xd2:T@z\x03\x82\x14\x188T@8\xf4+[\xc0WT@\x1d\x05!\x10\x0ckT@\x0c\xc1\x90\x1b&aT@\x9c\xfb\x1d\xb9\xe06T@\x8aPT*VRT@]\xe8#\xf6VhT@d\xfc\xe0\x93\xba5T@\xde\xaa\xe0T\x1b-T@\xbfnW\xbe\x16jT@\xa8\x07\xbbf\x08$T@\xd9\x06]\xc9%\xefS@\xcc\x06\xec\xcdKXT@>d~UI\x14T@\xd6eI\xa6\x8d\xfcS@\\\xd9\x91\xc4\xccET@\xf4\xefN\x9f\x86\x80T@3;h\xf5\xc4#T@\x92\xaf\xff+\xc0\x85T@\xe0j\xc7\x9c\x05\'T@5\xf1\xd1\x12\x9c\xf6S@\xccx\x16>LBT@V\xbf7*$@T@\xb3\xe9`\xe1\xc3XT@\xd6\x95\x87h!\xd3S@-\x7f\xee\x980\xf3S@\x8a\x8d\x98\xa7K|T@\xcc\xe3\xeb\x02NcT@\x16\x17x@\x14\x10T@\xa0h\x99\'&\x0cT@8\x08u\xf2\xa1\xdbS@\x85Z+]\x82\rT@t\xa3`SQ_T@%\x0be\x95\x86\xd6S@.\xfa)\xfa!\x1bT@\xbd\xd2\xbe7\xde\xf2S@\t\x9d\x99\xd6.\x0bT@\xd1)B\xbb\xe2hT@\xae\x9b\x86Y\xff\xd6S@\x1ctp\x0b\xc4$T@\x84f\x14\x8a\xb7\x06T@\rdw\x14\xefnT@x\x12\x0f8}ZT@\xe5\xf0\x08\xa1\xc10T@*\xaa\x17\x89\x9e>T@\xd5\xc1Tc\x99\x06T@\xc7\x90\xd8\xd5+\x0eT@_\x05\x96\xc8\xa6\xe0S@t\xb5ST\x9a9T@W(\x89\xef\xfb\xdcS@L\xd8\xbc\xb1\x8b2T@\xb0\x0c\x1f\xba\x7f\x00T@\xe5\xa9\x1aZ\xbf\x07T@\xbf\xd8\x93\xd2\xaeFT@\xde\xf5\xfeD\xfd\x04T@\xad\xef1q\x7f\x06T@6\x94\xf8ME\xd4S@\x8d\x1b\xd0\x95I,T@\x93\x98\xbe\xe6\xe4{T@\n\x07\x96\'jJT@\xfa\t\xdd\xb8\xbd\xffS@\xac\xccJ\xdcC\x16T@A/\x92\xe6\xff7T@\xd9V\x87\x89!5T@X\x9cY\x10\x88{T@D\xd7h\x82\xa0\xf2S@*\x1f\xf0N\x9ejT@+R\xefk,IT@\xa9\x82\xcfW.dT@M\xe7\xe1\x97/%T@\xab\r\xd9\xf1\xae\x1dT@\x19`\xb4\xee|\x14T@\x80\x8b\xaa4\xbc[T@\xf1\x11\x01U]kT@s\x04\x16{\x0b\xebS@Sw\x8b\xc3b\x00T@MT]\xd2\x17&T@}GC\xcc\x0e?T@n\x1c\x8c\xed\x06CT@y\x06<\xb9\x0f;T@\xb1z\xdd\xcf$\x00T@\x9f\xd5\x00r\x9a\x0fT@\x123\x98\xfdY\xf4S@\x886\x93*81T@\xf1Sy\xc13\xe5S@\xb2\x85\xdc\x9f^\'T@G\xff\xc4\xab\x00\xecS@$\xb6\xfe\xddUVT@\xb3\xce\xe0a\x1d.T@6\x12}r\xf7!T@\xa0\xaf\xe7m#,T@;\xef"\xc3\xbc\xd8S@\x89\x9a+ \tDT@\x977o\x94?LT@\x89\xd5\xa8\xe2@\xfaS@\xb7R\t\x00\xed1T@\x9f5%R\x9aGT@\x9c{4\xa0O T@\xf6CBk\x05\x13T@\xbe\x85#\xf9\xbb\tT@D\xa0\x15\xea\xe2dT@\xc7v\x1a\xe7\xb2WT@\xc4&\x9fY\x1e8T@\x1fzq\x95r\xfcS@\xf9X\x89\x84UfT@\xf3n\x9bS=aT@\x13\x9a\xe0\xae\xee\x00T@\x82\xbc\x1e\xf53$T@\x15\xde\xa5\x86]\x0cT@\xc2\xadrSK\x16T@\xf7+\x9av\xf4MT@}\xeb\xbf7\x08\x03T@\xea\xa5\x059.>T@\x8b\xe7o\xd0\x8b\xf4S@\xdbc[\xdc\xcd2T@\x11\xa9i\x86\xb6kT@7\xbd\x95ZtPT@6\x8f\xce\t\xde,T@\xec\xee\xb2S\xfd\xdcS@;y\xf6&\xcb\x03T@J*\x1eykrT@y\x9d\xed\x13_QT@XF\xa6\xd5\xb72T@\xef\xfe\xa1\xc6\x02FT@\x1b\xd9\x91U\xc5(T@\xec\xaew\xf4\xe0\x0bT@$s\x1fF[0T@\xb3\x8f\xf9\x8cp%T@\xd7\xd71\xcc\xc8hT@Qy\xbcK\xa7\x06T@\x1fu\xde\xcd\x0b0T@t\x1f\xc0\xab\xcfgT@\xac\xa2^\xc3\x1diT@\xb0\xa2\xecn\xeb6T@\xaa\x84\xe8\xe6\xcanT@\xa5\t\xc7\x81\xf2AT@\xaa\xa2\x97t\x10NT@ A\xb2\x97W1T@\x9a\x8a\x1be\xd2nT@i_\x9c%\x0eHT@\x8c?\xbb3\x84bT@x\x8e:\xf2>\xcdS@\x8bzH\xd5\xe7#T@:<\xf5x\xdb(T@\x87CH\x7fW1T@\xbd[\x9d\xe3T\xfaS@\x11p!=dWT@\x1a\x91\xf1\xa2\xd0\xd5S@T\xfcA\xd9\x04tT@\x97\xac(3\xe4)T@\xe2j\x1eo`\'T@\xea\x98\x9dr\x95ET@uc\x1f\xb4E0T@1j,\xf7WeT@|\xabk\x12\xd7\xe1S@\x0f\x92CH\x05\x07T@\xba\xa4T\xfe\x8fCT@m\x17<\x95\xa7-T@\xf1\xc4\xfc\xd3"oT@\xdc\x8d+P\xc0%T@\x7f\xe4\xfe\r\xb9(T@\xe7\xbe1\x8dF&T@\xd9\x1d\xfc\xb8\xa9\\T@I/\xc5\xb7\xf76T@\xb5&\x1d\xfd\xf1DT@5\x00\\6\'eT@\x18a\xe9\xfeH\x00T@~-\xec\xb2\x97=T@Xl\xa5B\x05\xf4S@6.\x90\xf7\xefRT@O\x8a]\xa0\x81\x06T@\x89d\'\x82\xa8\x0cT@\xd2X\xc2)\x04/T@\xec\x7f\xf0\x9cS T@hOq\x17\xf2>T@\x00\xba=\xee\x05\xdaS@\xa8\x05O\xdc\xf5\xe7S@wA\x11%\xd0\x90T@\xf2\xbf7u\xc3BT@#\x8dJ\xf3\x15iT@\xa5\xcbY\xff\xe6{T@\xca\x1djg)\x07T@N\xa91+6\xe9S@\xa6\xe1\x16\x02\x87\x1bT@Q\xa9\x12\xa7\xfe0T@ap\xd6\x97lGT@\xd6E4M\xdbST@\xef\xa8\x99&\\%T@\xbar\x9d\x19\xad\x14T@\xd6\xfaz\xa1\x96TT@\xdb\xbf\xd7A^\x1aT@\t\x96F+H\x1eT@\xf3\xf2\xb9Q\xa13T@\xcb~A}\x96qT@\\\xfe\xc7\x89\xae\x04T@*cz\x98\x15.T@W\xe5\x07\x80\x00YT@\x9b\xdc\x84\xe1\xc7^T@\xa3\xede\xb1\xb2lT@:\x9bW\xbd\xb2IT@R\xf2\x04\xb9\xe3fT@\xfc\x9f\xc3\xb8w&T@\xee\x01\x85\x93\xaf\x06T@IA\xa6>\xd9\x15T@\xdf\xed^\xea\x9aWT@\x04>\x85\xa0\xd1\rT@t\xd4\x94Z\xd53T@\xd3W\xae:NMT@\x98n\x13I|\x0cT@\xce\xc1\x15\xdb\x05:T@|\xfb\x8c\xfc\x875T@\x0c\xcf\x94\x94\xf6\rT@\x02T\x1f~M7T@\x1b\xd7t\xeb\x96\x8aT@\xc8\xe5\xc7\xc6\x17:T@1\x0c"\xa3A:T@\x18\x929\xdf\xb1GT@o^f[ziT@&\xf4\xa5\xd0\x86(T@\xaf\xbb\xe3\x98\t`T@\xfa\x18\x0cl\xf3\xdfS@\xf5[\xba\x12\x19\xecS@\xa1\x1d\xc8\x82\xdb{T@\xf1\'{\xb3\xd89T@\x8cG?\x15\x84\xd7S@\xb59\xc6\x8a$3T@\xf1\xa1Ur\xd3hT@\xdf\xc3T>ziT@\x84\xf1\xa8-\x0c T@~\x11KJ\xce\xecS@\xef\xaf\xfb\x80d3T@\x1d\x88I\xeer\x0eT@\x1f\xe4 NvLT@M\xfd2\r\xab\xd7S@\xb5\xfa\xc1\xf4\xdf1T@\x1e\xd2\xd1\x0b\xfe\xecS@\xd6<\x12\xd0\x8fLT@\x8as\x17\xd0D\x1cT@\xe33\xb5\xce\x8f\'T@\xcbi\xc6\x05\x9bhT@\xb6\xa5\xc326[T@\xc5\xee-\xc8\x8a%T@\x04\x7fs\xfb\x94fT@6\x82\xad\xed\xa5\x1cT@2\xcc\xc0U\x18|T@\r+\xd5\xf8iBT@\xd9\xa0\x99\xac\xd5&T@my\xd2,\x83LT@9\x9d\xa7\xdcL\x11T@d#M\xa4\x82#T@}\xb4\xd6HY\xedS@\xe2\x0f\xa7i6iT@\xa13\r\xcd_jT@D\x8b\x95\xb6\x13;T@\x98\n\xa2\xf1V\x0bT@\xbd\xfb\x81iOLT@\x88\xa1]t\xfc-T@\x1a6 \xf74\xecS@8\xa4\xf9_ OT@\r\xdd*W\xae:T@\xd7\xf3\xb7a\xf9\x12T@603a\xb4\xf0S@\x01\xb4N\xf5v_T@IU\xde\xd76iT@!\xad\xdfe\x1eeT@\xc0S*\x92]\x0cT@)4\x9f\xee\x9bkT@KM=\xac\xee\xf8S@\xe8e\xf7\xe2rZT@\x83\x1ct<\xc87T@G\xd8"\xd3\x88\x10T@\x16*jJ\xdaPT@\xb5g\xd3C\x81\x17T@\xbaZ\xff\xef/*T@b\x16\x96c\x91\xf9S@FyKSa(T@%\xab\xf7\x85c\x1dT@\xa2$$\xbe\x97\x0bT@\x9b\xeci\xea\xea\x04T@\xa5=\xb0\x14\'DT@\xdd\x19\xd0r\xcafT@\xae\xc6\x18\x0c\x06\x1eT@\xdd\xe4\xe4$\xeeQT@kV\x9f\xc1.fT@\xa3\xbe\x84\xa6\xcd\x06T@\xd3}\x98@.\x0eT@\tA0\xe9\x1a8T@#\x0c\xfe\x9f\xaa\xd8S@\x9c\xf4LOS@T@\xb2p\x88\'\xba\x04T@\xe4\x16\xb5\xda\x8d\x13T@\x0bcF\xe1-WT@\x9a\x8e\xe9iF\x1eT@\x03\xee|\x08\xed-T@\xa6\xfc\xff\x06\xdf\x04T@\xb1\x15q\xf2\xb3$T@&\xe74\x93\x1a\xe5S@\x981N\xfd\xfa[T@\x8b)^\xc90iT@\x92`\x0c\xd3\x05\x1cT@\xf57\xfaO\x88\xdbS@Qb\xb8\xbc\x9dXT@\x8a\x0c\xa1\x1cs\x1bT@/9\xde\xe30!T@\xc0\x98\x1e\xaa\x8a-T@\xc8[\x89v\x82\xd6S@1:g\xdb!\xdeS@\xa8\xd4n"\xbb\xd4S@\xbc\x07+n~GT@\xfc\x0e\x8aE%\x01T@\x8dWlc\xf87T@\x12(\xc5\xe2*gT@o\xd9\rYN\x16T@\xc22*iXiT@\xaeN\x97C\xa17T@\x1d\xa4\xd1\x91U\nT@\xf0\x07L\xeb\xc8\x1dT@\x15\x84\xb2{YfT@\x1c1\xc2\x81\t\xdbS@Z\xd5\xff)\x8f\x08T@\x19\x96\xa7\xb5\x12\x1bT@+\xb0_\xf8\xeaFT@\xcf\x98)!\x84\'T@\xb2\x1b\xc1\x03\x83CT@8r;|\t\'T@b\xa4\x940BST@*\x8c\xf4\x1c\xd9\xd8S@H-\xce\t\x19\x10T@\xe6\x8d\xf2>\x958T@\xf6\x08e\xaf\xc20T@H_\x81\xd8_\xf3S@\x8a\xe8QL\x8eET@\x0fV-\x88\xfb\x0cT@7\xd76-\x08\'T@\x91\xbc\xcb\xb7Q\'T@\x01\xefS\xb9\xb1.T@\x05\x00\xe5\r,DT@\xeb\xd2\x99\x94\x12\x00T@\xc1\xdb\xdb\x8b\xf1hT@ \x9bi\xba\x18/T@\'a\x14\x1b\x180T@\'u\xbb\xe82>T@3`C\x9b\xab<T@^2,(7\xf4S@{\x90\x18\xee\x8bgT@\x9d\xd2NS\xabgT@[pQ\x03H3T@F^\x01\xe6\n\x7fT@`\x9c\x05\x87^eT@9\xdd\xaa\xd8\xa9XT@\xbcpy\x03\xec\x05T@\xa0f\t%\x15\x1aT@\xe3\xe0\x9c\xf69jT@H\x9fmWp\x15T@wY2 \xf6\x14T@\x89\xea\xa0\x16\xf0:T@\xce.\xb3;J\x14T@T!@\xf2z2T@A\x96t\xe6\xae2T@\xf0vd\x84\xad5T@?2\xa4\xa551T@\xc70\x85:\xacHT@8\xde\xbf\xa3\rBT@\xbc\x18Wj\xe2^T@\x02?\xcf\x9a\x96>T@"\x92\x9c\xd5\xccAT@\xd1\xbdc\x1d<\x10T@\xb0\x8d\xc3\xe8\xb1\xfeS@\x8e\xb4\xfe\x05\xf1\x00T@\xee\x93\x8f\xf3\x1ckT@\xcbL\x91\xf4}XT@\xe7\xb8(\xe2\x93lT@~g\xc0\xdb\xd9\x04T@\\H,M\x800T@\x1d\xbf\x8e\xd6\x80)T@\xf4\xe7\xbcrq1T@\xc5M\x8d*\xeahT@\xddJy\xc7\xac\x06T@\x89\xda\x04\xeaGjT@^(\x1b\x86\x84PT@\xd4\xfa~\xde"$T@\xe8\xe7I\xf3?gT@00?\xfb?#T@7\xf2>|\xadRT@\x1b\xa1\xf0tdGT@+a\xb5>\xa8"T@\xceu\x8f\xa3\x83AT@\x17\xfa\x17\xa8{<T@\xc7\xb1\x9dT\xd0PT@\xecu@\xda\xe0!T@\x90\x95g"\xcaYT@\x1f\x12\xec\x1a\xe6AT@_\x92&\xad\xe1\xfcS@s\x00\x99\xa7qDT@\x83\xfdwH\xb4\x06T@\xe4\x137\x84_\x06T@\x96:\xa9Qf"T@\xd6L\xc1\xb2\x98eT@\x95i\xd5U\xcd\xcdS@k\r\xbb\x08\xcc\xf4S@\xd9\xd2tO\x95\x04T@\x87\xc0\x1d\xab\xbc2T@\x8f~\xa7\x9dDBT@5\xe1\xab\xbc\x9d<T@\x8c\xbe\xd8F\xbdqT@\xbc\x12OV\x1adT@]H\x91\x91M,T@b\xce<\x0e,<T@z\xe8\xdcg,\x00T@a\xdfs\x93)5T@(^\xc8\xd2\xf2$T@\xdf\xe8\xa5\xd2\xbe\x06T@\t\x8b\xffi8\x0fT@\xc5\n\x15\xdd\xc3\x01T@P^\xd9\xa9\xdc\x19T@\xf9Y:\r?:T@\xcc7u\x943\x15T@3\xb1\xed\xf3\xd2\xf1S@n];\xe5\xcf\xfeS@\xb3\xd5\xb3\xb2\x17.T@\xa6\xc0 \xa3/VT@S\xc2\xa2`ApT@\xba\x86\'R\xbcqT@\xda\x1a\x82\x0e\xb9"T@B\x1b\xfc\xd2\xe4PT@\xf0\xe7\xff\x8a&hT@c\xef\x04\xe7\xf4+T@\r\xec\xda"\x817T@\xd3\x9dL\xa3XWT@\xfe_\xcc!\xef\x92T@\xd3\xe9k`]1T@\x93\xbe\xd0jQ\xffS@\x18m\xfe|\xc0\x14T@\x01\xaf,\x9b\xa23T@\xc1\x84\xa8D\xebWT@0Mh\xc4\xbaXT@u\x9dw\x89h\x01T@\x87\xe0G\xc2\xe8\xd9S@\x9bz:ng\xd5S@V\xfd\x84\x147YT@\xa3\xd1{%\xc1RT@\x9d\x08pV\x92\xfaS@\x07\xfd\xa4\xec\xc1\xe8S@\xa4\xa5\xf7\xdd\xa51T@8\xc5\xa1\x12U\x06T@\xc6\xd8\xc6\xeeX\x06T@\x8cxDF^|T@jK\x1f\x8c\x06$T@\xdb\xd1X\xe8\t`T@\x12{r8\x876T@\xb7&\xaa\x1b\xa8\x86T@\x08\xbc\xfd\n\xad\x03T@\x97\xa9\xfc\x00yHT@s#\x8ek\x9a\xe3S@E\xeeu[\xd3"T@q\xe2`F\x86]T@\xf7kZ\xb7\x9c\xf2S@\xc00Rp\xa10T@s9\xf9\x8f\x0f\rT@\xea\x84\x9bB8\xefS@\x80\x11\x8d\x98`\xf0S@\x07\xfb\x8c\x82\xca*T@\xdf\xf2`\x8fn\xf2S@\x83\xd8\xf4\x80\n\'T@\x95<\x8c\x0e\x01,T@\xb6\t\x938DBT@\xaa\xf6\xa13\xc9nT@\x05\xa2KineT@\xfe\x07\no\xfb>T@\xd2\xfe\x97\xf8e.T@e*D\x97#%T@[\x82\xd9\xebl\x17T@\xb5\xdb\x06H\xce+T@\x96\x0b\x8a2a\x90T@\xe6&\xc2\x18\x13hT@\xa2\x9b\xf6\x05q%T@\xe0D&\xe5\xb7\xe5S@\x97$W\x19\xda\xfdS@!\xd8\xdf\x93V"T@S\x8d\xcbB\x19\x08T@O:]\xe6E?T@\xe0\t\xc1m\xbc\x03T@\xa6\x85\xc3"\x8e\x15T@\x93\xa7<\x9bU\x07T@E\xd8\x9f\x81Q\xfbS@\xe9\xf5\xb3\xcfD\x1cT@\xb8T\xdd$\xac\x1dT@\xaf\xf1\xdb\xeb\xab\xf2S@\xff\x96\xbea\x95\'T@\x08\xc9x\xc2\x17NT@\x7f\xe9\xfe\x98OMT@\xa8.\xf1\xe8H+T@\xec\x8a\x9aj\x81LT@\xc0\x00\xd4\xf5{dT@je\xa2f\x1d-T@\x92\xd2\xf3\xf1\xa5ST@\x7f\xff\xa2\xdc\xb0\x06T@JX\x97\x85s\x1bT@:\xa3f\x93"\xdaS@c\x0f\xf6H\xcc0T@<\xdb\xe6=\xe8$T@\xe1\xa5\x92\x0f1JT@\x98\x9a\x11U\xa6vT@I\x89\n4\nDT@\xd3\xe3\\-?1T@n\xe1a\xcc\xa6gT@\xa9\x01\xbf"\xb3:T@\xcb\x97\xeeF8\xecS@/T\xb7\x18\x14%T@\xd9[6\x85\x91OT@&\xac\xfb\xa9\x9diT@4\xeb1\x05nZT@\xe3\xc4\xb4\x11\xc12T@\xbcf\x0f\x11\xef\xe4S@\r\xd7\x87\xac@(T@\x86:W\xf7m\x05T@\xe0\xcb@JX[T@\t\x00\x98\xdf6IT@\xafb\xad\xf9\xe86T@U\x13\xc6\x05\x872T@\x10\x1aj$\x82NT@KhH\x8b\x04\'T@\xaf\x8a#\xbb#:T@\x90\xda%\x83\xee6T@\xb1rIx\xd5HT@\xc4f\x0f\t^hT@|S\xb62\xd4\x0fT@\xc2\xa8IDw<T@\xf6\x19`\x1e\xcf9T@\xc3\x1c\x94\x98y9T@bY}zDjT@5WY\x88\x96\x14T@m\xc8\xe2mc8T@\xf2K\xaa\xa6\xa1\x85T@\xcf\x99\xe2e\xcffT@M\xa9\xa8\x9dl\x06T@\xb6\x99\xb5\xa4KfT@&d\x89hN\x1dT@\'\x95\x83\xd0/VT@\xc9\x17\x11t\xfe\xf3S@\x9a\xc5\x01yJ\x80T@\x92F\x9dC\x8d\xb9S@\xb0\xe6\xd3Ip T@\xe0M\xff\xe0\xac T@+))\xc9\x9e6T@A\xdf\xb4\x95%]T@4\x8b\xbc\x96\x01\x13T@z\xe46>\xd8 T@4SZ\xb3\x96cT@\xf8\xb5#~\xee5T@OM\x1bs\x819T@\x10\r/g\x92hT@\xef4\x9cp\x1dHT@A\xbf\xddE\x1f`T@u\xe2\x15\x08\x92\x0fT@\x83\xb1\x99^\x85AT@\xdf?6JWMT@\tj\xb8\xc9\xceXT@(\x18\xcdO\xa6\xf2S@F\xabd\xd0\xd3\x0bT@\xa6\xb0|\x86 \'T@\xc4i\xf6\x9e\xf5(T@\x08\xa9\x08\xca\xadiT@]M\xedw\x86:T@Y4R\xead\x02T@1\xbc\xb6t^\x1aT@\'\x8f\xa6\x19\xb9fT@c\xed\x0b\xb9VST@{\x9a\xb0#\x82\rT@\xc1\xb2\x9a\xc3\xa4\x06T@\xf7(\xee\xf5^\x0cT@\xc4\xf3`^p.T@\xd26\\\xc9\xf9\rT@\x9d_\x14jv\x01T@T\xbd:\xd8\xba.T@y\xde\x02\xb2\x02bT@\xee\x8c\xe4\xa5v\x15T@q\x94\xceZ_\x15T@6\x03#?\xc6\xf9S@Mn{\xe0\x7f\x1bT@ZpX\x89\x9a-T@"\x97\xe8\x92\xf37T@\x02s=\xf3\xd17T@t\xd0\xfe\x0c=\xedS@z\xf0\x02{#\xfdS@l\x0e\x12\xfd\x131T@\x92\xdfg\xb8\xaf\x86T@\xcaq\xddc\xca#T@&~^\x05\x80#T@\x1d\xd1x5G6T@\xba\xf1\xb1T\xb4$T@\xd1\x87!\xaf\xbf\x86T@\xadZ\xbb\xfe\x1d$T@\x83S\x8ex\n6T@\x15h\xfa^W\x14T@9ryP\xfb\x14T@\xd4\xd2\xf3\x0f\x92\x07T@\xa8)1\xb25FT@P\xbe\xcb\xbf\xd80T@\r\x02;S\x85iT@\xf2\xd6\xd7\x820\xedS@\xfdZ\x88\xa1\xc3DT@\xfe\xbaw\x9d~UT@\r\xf5 \x11\x1d\x1eT@\xe4\xc5:\x85\xaa*T@\x82,\x01E<\x80T@D\xb8>n\xe5UT@\xb5_\xe3o\x937T@D8\xa4\xaa\xe5\x06T@\x96\x0fjG\xa9\xe3S@\xfcZ\xfb\x97adT@8\xff\xf0\xe8\x1e\x7fT@d\xbf\xd4\xbd<\x10T@\xbcD=g\xc5\x03T@\xb8\xc6\xd4x@eT@\xe2\x0f\xf15\xa3iT@a\xf4\xca"\x11(T@\x7f\xb1\xbf\x9b6\xe5S@~\xf7\x8b\xe2w8T@\x94\xf2\xff@\\\x0fT@\t\xb9\x03 \x9aeT@\x0f\xbaA4VBT@pOy+22T@\x9b\xa3\xc6\x8c\xee!T@n\x0f\x9c\x18\x19-T@WTj\x1e\xef\x00T@d\xb69p\xcd0T@\xef3lm!~T@Q\xbfd\x94\x90LT@\xb4\x97\x90\x98\x9fOT@\x96\xbd\xe5Rb\x06T@fsD\x19\xdb\x00T@\xc7Gm\xd5\xde\x0eT@\xaby\x07\x82\xb3HT@d\x87\xbf\x06\x92\xdfS@\x8a\xa1\xd4/\xb7\xe4S@,ee\xf5\xac\x06T@\n\xf4\t\xfe\xa5"T@\xf2O@\xab\x04 T@\xd8\x8c\xe1~\xd5 T@\xfem\xc4o\xfeaT@=\xc6(\xe3NQT@\x0f\x1d\xdf\xb2\x92.T@\xac\xe3\xe4\x82\x9e\xffS@\xbd\x0fo\xea\xdf\x0cT@\x83\xcdJ\x15S\nT@\x04L\x0e\xfe\'\xe9S@\xf8[|{\x8b%T@U\x98y\x04\xa6UT@\xafD\xb1\xea7\xecS@\x03\xb1\xef\xb0-(T@F\xf0\x01\xde\x86GT@;\xc1\xc5\x16\xdfgT@;\x80\x12\xc7\xb9\'T@X\x9a@\xefO\'T@{\x98\xac\xfd\xe6AT@\x9a\x08\xc5\xc6\xe0-T@\x019\xcc\xe0\xa2vT@\xecVi\x8a\x16\xf3S@\x8b.\xcc\x97\xce\rT@\xc2B\\\xd2d\xf0S@L\x14q\xe0\xc2YT@-Kw\n\xc14T@\xdaj\xa9IydT@$\x8e\xbb\x8f\xc5\x00T@f:\xb7\xc723T@\xae\x80\xd1\xd3-TT@\xb9\xcf.\xfca/T@\x06\xb7\xdc\x90\xaa1T@\x01\x07\x18\xc6\xa4IT@\x04\xd6\t\x99\x18,T@K\xafqo\rST@\x86ED\xddyET@\x08\\\x05\x05)[T@{VK\t\x025T@\xab;2\xd2\xa20T@5\xc4\xb2\x1b]BT@<\xf0\x08A\x85\xd4S@\xf2 7\xd0\x83)T@zr\xd4>\xc9_T@P\x17V\x1c\xf0qT@\xc4/9F\x16\x10T@\x9d\r\x18\xb8\x0b%T@\xda14Yg\x0cT@l\'\x0e\xa2w\xfeS@\xab\x12\xd1J\xa6\x05T@\xa2\xdd\xab\x1a\xa5-T@\x14x&\xff7\x18T@\'{L\xde\xf9\nT@\x04s\x0c#3!T@\x10\x18e\xa1\xdevT@\xc4\xec\xe0+\xa0$T@2\xab?\xd2\xecQT@\x1e\xe3^\xc4"\x08T@Aq\x9f\xa3j\x07T@\xf3\x05\x95\x7f\xb9qT@h\xee3J\xed T@\x8e\'\xac\xfam[T@*\x06\x9ah`\x16T@]$\x86\x88\xc6\x03T@lV\xff\x91\xfbPT@\xf9\xdaO\xd0{XT@\xda\xabz\x97@@T@hMDs\xf0[T@\x8bw\xa1\x01\xdd<T@\x08\x1a\x1d~\xc7GT@\xdf(S\xb3g.T@\x05\x1a\xads\x82\x03T@\xff\xa9\xf1\xa5m3T@\x85b\x9a\x0eBBT@\x06\x9c\x8b\xe1s>T@\x94\xc3\x03\x01\xccgT@\x87VM\xa1\xd6BT@>\x1d\x03j\x1b\x1dT@$\x04ry\xf6YT@8\xe9\x05\xa9SgT@\x80#^\xa1\x10BT@\x99\xc5\x01\xf1\x84\x0cT@t\xe6\xaf\xe0\xbf\x1cT@\xceN\x152D\xf9S@\x04x\x05t=\xe4S@4\xe1\x08#<jT@\x98\x85\x03v\xac\xd7S@5G\x9c\xc83\xfdS@Y\x13\xdad\x00$T@\xa6\x96\x1e[\x84HT@\x00\xe83\x1f,|T@\x83S^\xda<XT@\x0f;\x1b\x9a\xb5\x05T@\xae&\xfd\x10\xfcqT@\x078 [~YT@#1\x9e\x16\x7f$T@\x1c\xda[\xd1R7T@\xf0\xff\xd1_\xee\x1dT@\xfa\xf2zZ\x883T@\xbc\xa6\x8f\xab\xcd^T@w\xf1G\xca\xcc_T@\xa2\xc2L\xce9iT@\x96\x92\xde\x9e9vT@\xff\x02\xbb*\xa3\x80T@@\xe3>-\xcd\xf5S@\x90WN\xab\xe7\x1fT@\xfa\xdf:\x0e\xc0~T@b\x9b~[\xfb2T@\xe4@\xb5\xa3~\x9fT@\xb3\x12\x8f\xe9w\xf4S@q\xd3\xd2\xd2\xe9QT@\x04h\xae4\x93MT@STc\x99+\xfcS@\xba\xf0\xe7\xf0_\xeeS@\x7f\xf0xnebT@\x85\xa5\xdf\xef\xa5BT@\xe2;\x17PUST@\xa4X\xb5\x0c\x94\x1cT@\xda\x9cJ\x1fkST@\xdb\xc4%\xbad`T@=\xd1\xb1\xd2\x04$T@Q\xe2VlBpT@\xc6\xa7\'\xd9\x95OT@\xf1d\xadM\xf6\xd3S@\x88\x13.b\xdd\x1aT@\xbd\xfb\xb9b\xe1OT@\x14m\x0b\\3"T@:\xc7P9\x9e8T@V\xab\x95\x0f\xeb\xdeS@x\x0fHf,+T@\xba\x99\xa98\x03oT@S\x14\x9c\xb8pUT@\xe0(\xc4\xe1{\x15T@L\xf0\xf6\x1c\xe32T@\xf0\x0c\xe0\x1cb\xfbS@\x8f\x03\x7f!z!T@a\xcd\x1e\x88\xe97T@-{\x9bi\x9a1T@\x85k\xc6\xcbM6T@\xc6"\x08\x1c\x8brT@H\x99\x08\xc7l"T@\x14\xf6e\xfeF\x01T@\x83A\x8e\x80w\xf6S@\xcf\xb1\x99+\xff8T@\xc0\x94@\x01\xedUT@\xff\xa0\x80\xb1\xa8\x03T@%\xe9kR_\x10T@Z\xb0\xe78$)T@\xfa\xb0\xa2\x15\xca+T@\x81\x97\x8a\xd7U\xffS@\x90\xd2\xd1\xcd2VT@\x14\xd88\xc6\xebUT@\xe7\xf7\x00Z\xc9\xedS@\'$@\xb9\x9f\x07T@\xc2\xa1\xda\x97\xb1/T@\xcd\xab\x1c\xdd\x83GT@\xc9\xb3U%\x9bFT@\x1cm\x9dcM#T@Qz\x03k\x08;T@\x11\xc7\x7f\x93\x89CT@r\xad\xa5\x1e\xc7/T@\xbdZW\x84fiT@\x98\x95}\xb5k/T@\xad\xde\xa5\x89l.T@\xd90\x9di\x10\xdeS@\xac\x99#\x0e\\6T@\xc4\x98\x82\xa6\x9eaT@|\xa6H\xd2\xa0%T@\x90\x07\xf7H0+T@\xc8\x8d\xe7[\xaa&T@\xe3\xe7\x92r\xdf&T@\x01\x7f{5QUT@C\x04\xa6\xd8\xadnT@\xde\x7f\xc1\x0cLdT@\x19\x87\x04\x81=\x0cT@\xbeON\xf2rsT@\xa7><\xed0[T@\xd7\xa9\x9eo\xc9FT@\x91\x91\xdb\xc8MeT@a\x0f~J\x98rT@\xd2\x8e\x9b\x8e\x87aT@\x85\x06\x92`\xd09T@n\xc9\xda\x87\xfe8T@\xab\xd9$\xb4\x8bjT@3=\xdc\x97\xc0XT@\xdc\xbbk\xbcgXT@\xf1Y\xf9\x8c\xbc\xd4S@vtv\x92X\xe6S@Z\x8b\x7f\x91r3T@t)d\xd8I#T@\x17c\xbb\\Y\xd5S@\xf1\xd8\x1b\xcfufT@\x12\x87\x9f\x92]\xd5S@\x8b\x988+\\hT@\xe4|\x80\x0bHgT@\x81\x1b5\x8c\x11+T@\xfd\xeb\x8f,AgT@G|\x8br+0T@+\xa7"NWgT@\xf8\xf32h`\x16T@9[]\xd1\x17DT@\xc1\xef\xa0\xb5\xfb\rT@\xeb)\xe7A\xb6\xffS@0\xca7\x05\xba\xd7S@x\xcb"\xbd\xa2\xfbS@\xebC\xd5<\xc7lT@[{\xf6\xa6\x06ZT@\xc5\xca\x8bj\xa8iT@$.\x88\xf0\x898T@\x91\x102\xb9~]T@\xd2B\xf0<\x91XT@X\xc5I\x9f\x10TT@4\xfd\x1c\xc2hST@8n\xe2\x82\xe1ST@\x99,\x08F+3T@+\xe8/H&\xecS@\xbe\xe4uOvST@y\xe2^\x88~\xe5S@\xefNH\xcf`~T@\xcco\xe93\xa32T@\xfd(\x97\xd4\x0c\xecS@\xa4\xe7\xa2u\xab\xfaS@\xdb\x93a6\xa6\\T@tmc\x93\xceeT@\xc7\x98\n\xd1)IT@h`I\xf4O\xecS@R\xe9\xe6\xd83OT@A\xa0@2\xefNT@<\xe5\xda\xd8\x13NT@rr*\xd17?T@\xb0!\x91\xdbF\'T@\xa1\x01q\xdd\xf1NT@f\x0f]V\xb1ST@&VO-\xd4,T@\x11\xd3\x80\x0f~1T@\xbf\x8f|\x842TT@\xb3\xc8?<kUT@T0\x19\xd2\x16*T@\xf4\xda.>\xc17T@\xa8\x88\xfc\xf98\xf3S@\x07=/\x0f\xd4#T@\xf4\x07\x05\x99\xb0"T@\xdbZ\x0e6)$T@\x84W\x981zQT@Xp?w\x10"T@\x15g&\xc9\xf5 T@\x1c\x8b")MNT@\xb4\xa1\xc3\xae\xe2dT@\xb3a\x0bd\x93-T@d\x0f\xafo\x85LT@=\x99.\xddz\x04T@\xce\xaa$\xd5EKT@\xb7\xb6\xac\xec\xc9\x1bT@\xaa\x9ah\x9bn\xf0S@\x0b\xb3\xfc\xa6\xe5OT@\x81\xbb9\xd6\xd89T@\xc2\x9a\xcf\x8a\xa6OT@\xdb\'\x85\xbb\r@T@\xd3\xe8\x1aXG\x89T@=q\xc0R06T@\xa3O+\xe4\xd5/T@\xe3\x8bz\x06B2T@\x96/?\x97\xac/T@\t(\xa5\xdd\x93RT@\x1a\xccD\x02,gT@!s\x10\xe4m2T@\xb863ZEET@\x86U\xd3\xe3=jT@\x85\x9c\xc3F\x99AT@a\x19\x98\xa6\x04:T@\xdc\'\xb9P\x9c1T@\xf8\xe1\x80\xd3\xe1AT@\x96!\x13*\xba7T@\xd9Mo~\x8d7T@b+\xdf\x02\x13IT@f\x06\x92=\x13DT@\xaf\x91\x81\x0b\x17DT@\xa2`HX\x8d7T@\xec\x1d\xffu\xb5.T@\xdc\x9c\xa0\xb7\xd3DT@\xf398x20T@\x08L{\xf3\x1eBT@\x98=\xea\xa5XBT@T\xb2\xd4\xd1\\BT@\x14L:\xea}dT@\x90\x83[\xd7\x7f\x8bT@(G\xc6\xa4\xa2\x8bT@\xc4\x84$\x1ao\xf3S@\xd2\xbdF.\xae6T@\xfb\xed*V\xf3?T@\xee\x82o\xd8\x99\x19T@\xae\xea\'R\x0bCT@\xa9\xc9P\x96\xbd\x90T@\xf7\x8f\x8aZ\x17IT@\xe7\x8a\xc3a\xb4GT@>52\x17X\x15T@ \x9fq\xf0\xaf\x0fT@\xf0J<\xe5\x995T@y\xb1\xb0#|\x15T@As\xe0))5T@\xf2\xe3\xcb\xf7\x8c)T@R\xc0\x91n\x05#T@R\xfc;\xf8ZeT@H\x86\xce\xd4S\xf3S@\x98\xe1\xaf\xaf\xb8gT@X\xdd%\xfc\xaeCT@\x18\x1ew\xb383T@?k\xe1\xddu\x0bT@\x00\xed\xa7\xc8\x8a2T@\x02zS\xcb:HT@\xa7\xfb\x89`\xa38T@\\\x87\x8eZ\x032T@o\xacH\x9dr1T@uO-\xf5=4T@\xf1\xfd!\x13\x051T@\x0f\xf1X\xd3\xbewT@\x03\xed\xda>5\x00T@M\x18pC\xfc\'T@E\xc7\x97\xf3\x89$T@5\xc5\x05\xacV1T@\xf7)+\xe4>iT@?\xbd\xf34\xb32T@\x84\x9d\xd5\xe8\x89#T@\x14\x07b\xc0\xb40T@ IaL\xab\x1dT@n>I\x08r\x1cT@#\xc2?\xfbX1T@\xad\x0e\xa9\xce\x01.T@\x9f/\xdc\xa8%%T@\x17\xdb\xa9\xd1\xb21T@g\xea\xc9U:\x8fT@jD\xf6\x0e\xde0T@\xcd4Q6\x8e1T@Nx;\xbc\x04\xf6S@\xca\xf4\x19U\x8a\x05T@KJ\x0bX\x01\xf3S@\x05\xd1\x98\xb1\xfe\'T@\xd9*\r\x14w.T@\xdc\x98\xc1\xea&/T@\xe4\xb4\xb6\x86\xf8\x1bT@\xees\xe2\x1b\x08\xf4S@\x0fOM+\x01 T@\x01\xab\x01T\xad T@\x81p,\x87\xe6,T@y\xba\xc7\xcb2-T@\xf6\xf1\x04\x00\xa21T@\xf7\xc15\x08Z\x1eT@\xa9\x91\xa6\xbc\x10 T@oF@\xfdb\x13T@v\xc6\x18\xc4\xef7T@}\x9c"!\xef\x03T@}y M\xa3>T@\xe4>\x12.\xfb\x1dT@v\xee\xb7\xd8**T@\xc3D\xcc\xe1\xd7dT@\x9ah\x15\xdb fT@5\x9d\x1e\xe4\x0b)T@\x03\xbd\x05\xa7Y\xfbS@Q\xea)\xd0\xb7\x1bT@<\x0c\r\xf1\xd6\x1cT@\xae"xHc\x1dT@n\xd8E)\x8a\xebS@\xb0\x1ad\t\xcb\x1cT@\xbc\xb0"\x82\x81#T@\xde\x07\x8e\x1b\xcddT@\xfa\xd2n\x8fP T@\xc8;,\x1a\x91\x1bT@\xef\xe4\x92\x8f3\x0eT@\xe7\xcf^\xaa\xfa\x0bT@\xc2\xb2\xdf\xff\xdf2T@\xd2R\x1e \x84\rT@\xe8\x14\xac\x01O2T@\x1dN\xfb\xcf\xa3\xdbS@c\x1f\xc1\x03\xe7kT@\x17\x00#\x02\x002T@\x05\xa6V\xc5o\x1bT@\xd4\xb3\xd77\xa9XT@m\x86\x0c\x04F(T@\xe7/\xc1\xd4j\x06T@\xea`\x1f0K\xf7S@\xfc\xcb\xa3\x1f\xaf\xfbS@S\x0c\xc2.\xb3\x03T@\x04`E\x82\xb2\x06T@I\xb9\xbf\xdd\x02\x16T@\xeax\x89\x9a\xed\x15T@\xf9\x16\x93]\xec\xfaS@\x96C\x91,o\x1dT@DY\xc5\xb3\xb8\x19T@Wq\xdb\x83\x94\'T@\xfe\xeap\xdc\x08\tT@\x94\x86\x9c\x87y\x07T@\x90\xb6\xd7#\xe6\x07T@\x19|\xffZ\xa3\x06T@\xdd\x08\xc6a \rT@\xe3\xc5\n\xd6\x1d\x03T@u\xb7Y2\xc7\x06T@"\x03\xd4\xd2\xab\x19T@R\xb8&\xc3\x0e\x19T@\x96\xe60\'a\x00T@\x06O\xa9!\xb8kT@\xee\x80\xb1\xe8K\x07T@C\xcf_\xb4\x01\x0eT@\xee*_g\x1e\x00T@\xc6\x8d\xe6q\xdb\x0eT@\xfe\xfd\xa5\xd4\xdb\x0eT@,>\xfc;\xa0\rT@0\'\x06\xb9\xdb\xfbS@T\xd5\xe1\x1b\x82eT@\xc9~\x84Hm\xfbS@\xfb\x8e\x93\xf4]\x07T@\x05\xb8\x909\x899T@\x8c\x1c\xcb\xaf~\x0eT@\xbb\x18\x12X\xa9\xfaS@\x1fK\x10\x7f\xb7\x19T@\x1d\xc0ph\xeb\x1fT@h\x8b\x80-\xf7+T@Qs\xab\x1f\x90\xecS@\xc8\xa8\xeb\x19m\x1bT@\xafMq\xb2\x03\x13T@\x1e\xb9\x07\xe4\x84\xfeS@\x81]\x83\x88ADT@\x9d;&\xdb\x95ET@V\x92\xe8ho\x01T@U\xa9\xa7R\xd3kT@\xf3\x11g\xef\xe56T@\x8ae\x9e$\x047T@\x0e{"\xb5e\rT@\x96b\x80G\xa3AT@\xe3\xd1\x19\xe7\x9fgT@\xb0\x1en\xc3\xb2\xfbS@s1\x10P\xbd*T@>bF\xaf\x80lT@\x05\xdf\xb8\xc2)9T@\x8f.^B\x8a\xfbS@\x92\x14+\x01\xa0*T@S\\\xa8)i\x0fT@\xd12\\\xbc\xf7\xd5S@J\xf3\xe6\xe1\x84\x00T@\x8f\x1eX\x13A\x01T@I\x7fC\xf3 \xeeS@\xc0\xfa\xb8A\x8f9T@=3`N\xe0\x17T@uRBH\xc6ST@\xfcD\x1e\x1b\xb2<T@\xd4\xc9A\x1dr\x0cT@\x7f\xea\xc2\x9a\x9b\x07T@\xc4sO\xdc\x81\x06T@\xdd\x14\xe8\xa1\xde\x19T@e\xcf|G\xeb\x07T@&\xef\x0c!\x10\x07T@\xd5\x94\xc0N6\xfdS@"\xce\xe6Z36T@\xc6\xe5\x84{\xb4\xfdS@\x9a\x1f\xf4\xeeO\'T@U.\x04,+~T@[faB\xbd\xf4S@\xfd\xda\x10\x8f\xfc\xe9S@*i\xd5\xe4\xd0\xffS@\xc1\xb1\xda\xcd\x9doT@yk\xfe\x8bn\x90T@\xbd \xcfX\x83ZT@\x8d\xe0\xbb\x1b\xae\xf5S@k\x92!\xb0UZT@\x81\xe2\xa7\x03\xcaDT@\xb0W\xa4\xfc\\%T@\x91\x1fj\x99\xf9,T@\xa9\x92}=\xbf\nT@\xf8\x1b\x03\xc2\xc3\x03T@\xed\x82\xd30q\x15T@\xc7\xbb\xc1L\x91[T@\xe8Y\x10)kYT@.v\xa4\xd3y\x18T@\x8a8\xeeuX^T@n+\xaacq\x15T@\xa0\x12\xf6Z\xeaiT@\x91!1|X\x18T@\xaf\xaa\xbb\xb3T6T@\xbd\x18\xe4\x1ac`T@\xc6\'\xedq\xb6<T@\x12y\xff5\x8fAT@`\xabyl\x8a?T@<\xab*3\xdf\xf4S@\xd1C\xd3vO\xd1S@/\xee\xebV\xd8*T@.(\x08i\xb6\x19T@\x0e6\xed\x863vT@\xf7\xb5~\'\xc0\nT@w\xa7FO\x043T@h\xdc\xac\x14ShT@\r\x89\x8cw\x95QT@\x9aM\x9e\xac\x0euT@\x80\xe4\x17:\x82\rT@-\xb2\xaa\x16\xa0*T@G\xcb\xcc\xf0\xdaGT@\xf9\x86a\x9a\x0biT@ \xef\x96G\xe1\xf5S@\xdb\x98\xf3r1nT@K\xf2G\xe1\xc7*T@l\xd1\x17\xd5\xaa/T@\xc1B\x86\x83\x01WT@"b\x9ex(*T@\x81\xb3\xf3I\xea&T@\xa1P#\xd5D6T@\x1b0n\xf9\x88jT@T\xb3(\x7f\xd9gT@\xe4\x91N\xcc\xff\x1fT@\xa1\xd6\xb2\x1fl\xf7S@\xf5Kp4\xbc6T@]\xb8\x1f!P1T@O\x89\x94\xc2adT@\xf9\xd5\x82A\x05\rT@a\xba<\x04\xa7HT@\xc7\xe1\x06\xda&\xe2S@\x04%<wq\xd6S@k\xdd\x0c\xbf\xd6iT@\tUP&\x08bT@\xba)O\xc1\xad\x01T@\x9c\x06\xb9\x05\x19\x1fT@\xc9u\xef\x07\\\x14T@\x9b\xfd%"\x97\rT@o*\x11\xfc\x87\xfdS@\xd8=lx\x14KT@\xb4\xfc\xa1,\xeb\x0fT@=w\x96\xac\x03ZT@9\xf0\xc2\x185ZT@\x16\xb6Js\x9a5T@\xee\x91pG\x04\xf3S@\x84\x97\x10\xaf1<T@&+\x89k\xd2\xe6S@\x17\xca7\xf7K)T@+\x81\x8b\x0f\xa6/T@R;\x9e1faT@\x98S`\x80\x89\x0eT@!\xf6\xea\x83l1T@\xc7\xbf\x89\x85\xfe<T@E\xdd)y\xcb\xfaS@\xc2\xe4kgi\xfaS@\xd8N8\xfc\x89pT@~\x86T^S1T@\x91\x92\xf8m\xeaST@\xe1r.\xb0\xae\xf4S@\x0b\x0f$R\x14\xf4S@\x83\xf9nL\x89\xe8S@\xbc\x8e\xce+,(T@xZGb\x97gT@\xa5\xaf\xb8\xd6\xad6T@\xa2(&\xce\x87aT@\xd3m\xf4\xa7T<T@\x90\x8d\xc4K\x0b\x02T@A\xad7B\x06HT@6P\xbc\xcdc1T@4v\xbfK"3T@\x99\xb3G\xdb5lT@\xda\x0b\x81\xa6\x82\x1dT@\xcb\xaeqR\x0f\xf4S@\xdf\xac\xf8\xa23/T@b *]\x05!T@\xf5G\xcf%\x9d\x0fT@\xc5cC:\xbc\xfbS@Q\x81\xc2\xffo\xf2S@#\xd9>\xb6\xc8IT@!s\xccaPwT@#\x8e\xbd\xea\xf4*T@ON\x8a(\x83\x12T@\xb7\xa3\xe7\x0b.\'T@e&\xc8\x00\x9a-T@\xf5\x1e\x9c\xec\xc2oT@\xcd\x80\xc4\xa9R@T@\xe9\x9b\xbe?\x98\x0fT@\xae\x94]:\xc7%T@\x1c~0\xb0\x9b\nT@ \xb7\xb5\x82\x17HT@RT\xa8\xa6x\xfeS@\xc1>\xcdp\xa31T@k\xfb+\xef\xad\xd4S@\xda\xd9\xda\x12^3T@B\xaa\xb5\x076:T@Q|\x9co\xc1\xebS@\xba`\xf7@@%T@{\xf3\xae\xccH\xecS@\n\xe3\x0b\xd3\xe09T@4b\xe0\x9ed>T@(\xbb\xdc\xc2\x1b\xfeS@L\x1b}\x87\xd7fT@\x83H\x07\xd3\xe4?T@\xd6\xe6H X\x00T@\xa1\xd1o\x7f\xba\x16T@\xceT\xdf"\x0c3T@\x17\x01-\xbe\x1b\\T@3\x85:\xbb3\xf5S@\x15\xcc\xf0\xc4\xca\xfdS@Lm\xdb\x1e\xdfeT@T\x08\xfd(y\xf0S@\x87\xa1\xf1\xb8\n=T@\x11\x12v\x86?\x01T@\x9c\x06\xed*\x89%T@\x99\xf45\x1fG\x14T@\xff_z$\xee7T@\x97eaf\xb7>T@Q-o\xe7~\'T@7\x9d\xfc\x01\xfa&T@\xc8!ki\xc3TT@GE\x1fr\xb0\x03T@\xe6\xf6\xe3\xeep\xfeS@$5\xfd\xdap\xfeS@V\x9e,X\xbe/T@\x90R\x0fj\x14\xf6S@\xfd\xa9\xeew\xea6T@\x83kf*E\xfbS@\xeb\xa9\xd7\xa0\xa0^T@d`\xfc\x88Y\x8bT@\xd7\xce\x1e&\x01\xeeS@!I\xfb\xf6\xd4\x0eT@\x8b\x89\x87\x08\xe4PT@\xc0\x95O\xd6S\x1aT@\x99\xe1\xe3\xa7\xcc\x1cT@Q\xf5\xf1\x8fKCT@\xbd\xce\x98\xf7\xc0\x05T@y9S\xbe\xc6ET@\x8b\xbd\x87g\xfd\x01T@BF\x14lahT@\x97\x03Ra\x8clT@\xa0\xaed\xe7@+T@\x91\x7f\xb0\xb6\xa7$T@6\x93G\xcdO\nT@\xa6\xf3\x05\xd0\x05+T@\xdc\x8d\xcd\xec\xbe\x00T@\xe2\xfb2\x13\x0cZT@\xdb\x08\x1b;e\xf3S@(\xa5N\xddAgT@\x10\x1c\xbf\xcew\x08T@\xf5WU\x14h\xe5S@\xe5\x16\x08\xa2B\x15T@^\xd6~s\xff\x14T@fT\x1f\xf1j\xecS@\xb9\x10vT\x7fgT@_RFP\x1f\x00T@\x80{\x8c8\x8a\x1cT@Q6\x00V\x1f\x1dT@\xd4\xffL\x15`$T@\xd5\xa5\x8d\xbc\xa31T@\xda\xf6"D\xed\'T@+\xab"a\x86?T@\xde\x90\xc6\x08\x95\x0fT@\xb9C\xdd\x08t\x0fT@\x1b\x96\xb8\x85|\x01T@\x84\x97\xc4,\x08\x00T@\xdbi\xc4W\xfe\xebS@\x8d}\xd1\x82\x95rT@[\xc8\r,\xd2\x1cT@j\x0b\xa7\xd2\xd3#T@{\n/\xeb\xa4\xeaS@\xc4\xddF\xd6\xd4\x01T@S(}\xc6\xacFT@\xf46s\rl/T@c\x03\xc6:\x18{T@\x9d\x11\xec\xb8-$T@\xe3\x99C\x81\x03\x1eT@?\x08\x95\xb8\x0e\x08T@.\xa3\x81\x06?\xdfS@\x91gGj]?T@\x87\xb0\xff\xe2\x131T@\xce\x92\x1a\x15\x10\x0fT@\xf2\x03\xaf\xe4\x05\xecS@\xd6\x00\xd3l`RT@5\x17\x07\x8dG0T@\xd9\x1d\x90N\xc19T@qc].vdT@L\xda[\xba rT@C)\xe6y%\x0cT@\xa4\xdd3\x00\xa5+T@\x96\xf5M\xdd{\x1bT@/\xedY\x86\xe4\x15T@\x83\xef\x0fT\xb0OT@\x9d\x065\x06\x13\x13T@\x86\xbae1`\xfbS@\xe0\xb4\\\xb7\x85kT@\xe9\x1f\x97\xa7OhT@\xae\x1d\x1a\xf9LeT@\ty\xea.\x9c.T@\xf8y\xe0\x9b7DT@\xd1\x174j\x82\xf2S@\xf3\xf3\xf1\xbcWDT@C\xcb\x19\xa8[6T@\xf5\x86\xcf\x99cMT@t\xc4\xe8\x04\x1f\x1bT@(\xb3\xdc\xbe\x9b\xecS@k\xdc\xa5y\xffAT@\x81\xa1M&j\xebS@\xdf\xab\x81\x07\xbf\x0fT@p\x8e\x95^\xa30T@\x9e\x0e\xbbS\xa8.T@B\xd1E\x08\xc7DT@\x1a\xc9D\x91\xbdCT@\xe8\x1b\xcb\xbb\x88\rT@Lj\xfc\x85\xb5\xfbS@<\xacd\x98\x01\x1aT@\xbf\x9c\x1fi\xc4LT@2h\xc8\xd8<\x14T@#T9\xf7\xa3\'T@g\x1f\x8f\x83O\xeaS@\xc2Aj4\xb2\xfbS@O6\x8b\xaep7T@=\xca3z\x08\xf3S@\x87\x97\x99\x8d\xedPT@\xef\x85#\x04\xb2MT@\x1f\r\xc3D\x91ST@#\x91\x9b\x97\x06\rT@\x11H\x9d\xe9\x99AT@\x9c\x02\x93-w\x06T@\xdc}\xe1=9oT@3\x08\xf5Y\xfb\xf4S@?\x82\xba\xf5\x19`T@\x0eK\xe23W\xefS@\x86\xf0x*\xedUT@z\x0c\xb6\xb2\xfd"T@J[]\x1d+iT@"\xce7x\xa77T@>!\x7fz\xd5;T@\x9c\xb6P\xfa@\xfaS@\x04\xb3-GO\xf3S@0R\xccPx\xf4S@Mh}\xf3]\x07T@r\x9c\xbcD\xb57T@\x15\xc8\xbaB\xd5QT@`]>\xe0&\x1aT@\xcdSX\x8cs1T@\x0bI\x1ai\xe45T@\xd0\x1d\x18\xa4\x85hT@\xf9\xc8\xd4;\x9doT@"\x0e\xd7\x81-\xf3S@\xe0\xcb\xd4.\xe9gT@1\x1b\xcd\xdd\x1e\xecS@q\xa3N\xdb\xa61T@cC/`\xa2"T@b\x07f\x9a\xd2\x06T@B\x8b\x01!\x03\x07T@F\x12J\xb8\xf4\x07T@\xa1\xa1\xc4\x0f\x04\x1eT@\x1b\xef\xa3\xb5\xa7\x03T@^\xa6\x9b\xaa\xe2"T@~\x1cg\xc0\x1b$T@\xb0\xaa\xa1\xbdQ\xd5S@\xd1n_\xb5\xadiT@G\x83^\xab\xaa)T@v\xc3Cq\x1f,T@~$\xeb\x83\xc7\x0bT@B\xf4?\xadg^T@\xf0>S\'\xe80T@\x1eW\xfc.B1T@\xfe\x98r#\x9b8T@\xea\xb8W!\xddiT@\xd3G-E$#T@\xcdL\xaa|\xea{T@\x88\x1f\xa4\xb0NBT@\x9c\x9b:t\x860T@\x86{r\xd4c.T@g\x12i\x8e]*T@;\xc7U)\xe5 T@\x16A\xde\xa6\xe1\x1aT@\x07cl\xbc\xa2\x05T@\xde2\xaf\x02WKT@\xa4i\x88\x00\xec T@h\x17\xd6M1LT@]\xd9\x15::\x11T@7<\xc6\xb1j2T@gsV2&\x16T@\xc0\x05\xc0\x96S\x13T@>I\xe0kI~T@\x1e\xfb\x01\xe5\xd7/T@\xf0\x9cZ\xaec"T@\x96\x9cqxfiT@vK\xb6\xfe\xc1/T@\x02\n\x07\xf9\xa7/T@f\x95\x005\xdd\x03T@\xa3P\xe7D<HT@\xd10`\xab\x89HT@7b9\xc5\xe7\x8dT@\x85%]>QeT@B\xc8\x9eb[\xd5S@y\xa7/n\xfb0T@)5\x1fD\x06\rT@\xea\xdb&:(@T@\x04R\xed|;:T@\xdf\x05\xee_D\x07T@\x08\xa8\xc0\xb0\x07dT@\xaeI\xbbIr2T@Q\xcb\x1f(\xaf#T@\x01\xe3\xb1:\x17\\T@\x15u\x80\xcc\xd3dT@\x8d\x11\xda\x08\xa8#T@\xbfQ\\t\x91&T@F\xc0S\xadz\x0cT@#\x17\x8e\x1e\xaaRT@&\xd5\x80\xe5\xadCT@v\xa0\xe2O\xdf$T@\xc5\xbf\xdau\xfa\xf5S@\x04\xf1\xae\xd4\x93OT@\n\x0frGzVT@\xadY\x16\xe5\x07.T@j\x8c\x96\x11\xc19T@d\xcdz\xb6\xf2cT@\xee\xae\x06(\xe3+T@\xab\xa7@_\xc1\x06T@\xc12\xb4\x90o;T@b\x9c\x87\xe9UOT@\xfa>Ph@:T@}&\xadF\xe4dT@4\xa7\xf4\xee\xf7ET@\xbb3\x16\x99\xfe"T@\xf2\x9b\x98\xb9\xe7#T@\xf23\xe7MjWT@\x1c\x96I\xa5chT@j\x16\xdb\xda\xd9\x07T@\x9cNi\x1f\x1f\x1dT@^\xf1\x9f\x7f\x1d\x08T@\xcc^\x14\x05e\x1aT@"\'A\x06\x88eT@\xfb\x17jN\xa1\xd6S@y2\x0b\x8c\xaf"T@\xab\xe9\xa5\xe7\xe6\xf6S@^\x1b\xd7\xb6\xcc\x06T@\x02\xaf\xe4\xd4\xe9\x06T@\x1e\xd5@\xe9^RT@NcS\xae\xfc"T@FF\xb6\xf8\xad(T@\xc7\xa1\xc8mxPT@\xa6Bt\x03\x11)T@\x1c\xf0\x9e\x9d}5T@\x96\xdd;tT)T@\xee\xb5\xc9\x9d\\eT@o\xeaLu\xf0\x1fT@\xbaGE,\x86$T@\x19\xcd\xce3\xcf\x06T@\x15\xbd\xd0A\xea\x08T@\x12\x1bj\xaf\xec6T@u\xd9\xc6\xaa1\tT@q0C[\t#T@8\x1b\x8c\xe2\xe8kT@\xb1_\x05cN\xffS@s\xde\x1a\x97@lT@\xac`\x86\xe0l\xecS@\xce\xc8{\xb1=rT@J\xd6\xab\xac\x03=T@\xe7\xc7\xbb;\x06\x02T@\x9cT\x03\xe7\x0f\tT@\xd0-\xf7o\xee/T@\xb2\x83\x1cc\x831T@/\xb8\x11\xbc[\x07T@9\xeb\xb8n \x14T@Gc\xb5\x1a\xb9CT@r1\n<M\xdcS@6?.\x05\xc2BT@\xadC\xe0DUTT@Y\xc7\x1f+JiT@\n\xa4\xfe\x92\xd2\xd7S@\x93f&O\x16 T@%\xde\xc9}\xc4\tT@J\xd0"\xb9v\x00T@\x92\xee\x83P2\x07T@\xe8s\xc4\xda\xfc5T@\xe0(\xc3"pYT@1\xfd7\xf3LVT@\x91\x0b\x10v\xfa?T@\x1e!\x9d\xe4\xf3 T@%\x15r\x92\xe0PT@WF\x02(\xf7\xf0S@L\x89\xf7\x83\xd8\xf8S@k\xa7\x0e\x9c\xd5\x04T@\xa1:%\xa4\xc8+T@\xa3\x87\\\x8e\x9a\rT@=%i\xc2+YT@\xdb\xab\x03q\xbcOT@\xb4\\s\xbb\xcb\x8cT@\xa1Y`\xb6\xb8\x0fT@\xec\xa6*\x04l\x01T@!U\xc9\'\n\xf4S@h\xca \x06\x0f)T@y\x023\xc9\xd4_T@\xceW=t[\xecS@Y0o\x04%@T@cY\xfd^\xa8\x90T@\x06@v(\x1a\xf3S@\x9c!b\xeaAQT@+C bs\x1dT@\xfeds\xbdT1T@\xf0\x9f\xc7OK0T@\x85\xd4m\xed\xb9.T@!\x0e\x9a\x17\xf2\nT@\x98\xee\x80=8dT@M\xdbR\xd3\xc9\nT@\xfb\x1b\x04&2*T@\xe7V\xcegG\x01T@\xc7\r\xf7\x93\x9a\x1dT@\xb0?\xcbo\xa1 T@\x99\xd7\xb9\x94%\x13T@V\x1d\x8c9*lT@/\xd5\xb6\xa1\xdfdT@\xf8<"\xa6\x0bBT@yV\xfb\xa3\xedcT@\xb3\x15\x88\xae\x80\x19T@\x11\x89fD;\xf3S@x\xcd\xfaf\x9b\x1bT@\x18[.\x87\n\x80T@\xde\x1d\xb1>W\xfdS@\xce\x80\x07\x10\x16\x00T@\xec\xc0\xefF\xbe\tT@\x06B\xca\x9a\x80dT@i\xb8\x07\xa9Y0T@\x9d\x83J\xa2\xcb/T@\xfaH\x14\xe8jBT@\'a@O\xcbeT@\xc1\xa30\x01\xf6dT@Rn\xb0)\xb3\xfaS@\x96L\xad\xff\xa4HT@\x14\x9f\xc2L?\xf5S@ ?\xaa\xb0AfT@\xa0\xac[\x9bn T@~\xb2\xd9\xdf\x912T@=<\'\x89B2T@\xc4n\xad \xf0]T@\x96|=8jMT@\x86a1\'\xaadT@\'\x83\x02\xafv\nT@\xa2\x03g\xce\x08\xe5S@g\x96&q\xe6/T@\xc4Z\x83D\x0b#T@\xa7F;\xf2:\x15T@\x1d<a\xd9U\x14T@\xf98"\xb2\xde\x19T@\xccSF\x97E^T@c\xf6\xb7\xf4^aT@\x9346\xad\xc6\x00T@\x05\x0f(\rk/T@\xe9\xd4\x89\xb1\xa7&T@\x9cR\xbf\xfa\x088T@#<\xe3_<\xecS@*\xdab\x9e_,T@\x0c*b\x8b\xfe?T@\xd6o\x062\xa8.T@94\x1b\xd0HbT@U\x90-h"$T@\xee\xba\xa4O\x97eT@\x08\x01\xbe\xb4\xe6DT@\x039\xb7\xac\xdb\x08T@|\x9d\xbd*HhT@vL\xd0\n\xcb\x1cT@\xa1y\xfb\x01>\xdaS@s\x0c\x180\xacgT@\x9a\xaa#\xa6\xc8\x0fT@\xe0\xab\x19\xe5\xa4\xefS@\xa8\xda\xb4c\x08\x0fT@s\x1b\xe8\xc4IPT@\xe2Jf#CeT@\xd6\xdd\xbe\x96R\xfdS@r\xb0\xfc\x05\xd2-T@/#K\xc6\xbf\xfeS@Y\xb0\x06\x0ba\x07T@;\x88_Gc)T@\x90D\xbe#.\x08T@\x10\xfdf\xc4xXT@\xe9<\xe6\xac\x0e\x10T@\xc7$\xfb\x89\xac\xe8S@s\xf4DSs\xfeS@\xe9i:0{\xf6S@\x13\xe1\xc3q\xfdnT@|\x0b\x0b\xafqjT@\x9d\xcbBeBgT@\xae~6\x11\xbb\xeaS@3T\xf0\x93\x94\x1eT@\x80U\x15\x9a\x918T@\x02\x9f\xcd\xfe\x13.T@:;\x87\xb4\xbf>T@N\xd6J\xd7\x81jT@\x91\x05\xb9\xda\x886T@Eu\xc0kP1T@3\x05\x11<\xae\nT@{/oR\xe9\x1cT@\xa5e\x90U\x8a2T@=~B\xbe\xc5?T@\xd0\xe4nTc+T@\x91{\x1d\x99\x88\xf2S@\xdaU\x03\x97\xec"T@@\xb5\x00\xe8\xc4\xf5S@\xfej\xcd\x14~DT@\xab\xea\xe3Q\xd8\x01T@\x07k\xd5Z\xee/T@\nZhxj\xfcS@\xac\xf8!\xfd\xa8\x06T@\xa8d\xd0\xb7\x01|T@\x9f\x1e9\xe4\x8b9T@\x7f\x81+\xedG\x1eT@\x0f\xe7\xd1L[\'T@\xd3\xd8\xd3\xc7\x9d+T@\xc7H\xd3\x82\x19 T@\xd0\x96>yutT@\xde\xe5P\x1c\x11 T@\x91\x95\xcd\xecr,T@\x08Wzd\x82-T@\xe8\x97\xf2\x8f\xd1\xfbS@\x12\x06\xa1\xb9R T@W82\x85\x95\x10T@\xa5$\xfd\xc7\xfb\x06T@\x0c\xe3\x14\xd5K1T@4\x8f\xeev\x98\x1bT@\xa2\r\xf8\x0e\'\xdaS@@\xc5\xab{\xcb-T@\xad\x0f\x9e\x88P6T@=\xd3\xba>\x1d{T@C$+\xc6g0T@\xecW\xc0Q\xeaCT@\xb2\xb4{\x7fR~T@y`\x98\xa9\xb6\x0fT@\xea\xff\x96\n%|T@\xc4\xcd0Fk\x13T@\xa6H\xd32\x10.T@\x16\x82\x1c\xf8\x9f\x03T@n\x8b\xd1)\xd06T@\xd4\x8e\x19\x90)\x0cT@Y\x15\xc6\x01X\x0cT@q;\xdd\xa0\xe9\x03T@\xb8\x9d\xae\x92:\xf6S@\x15\xf0\xff\xb8\xb3\xe9S@\xb6)\r\xd5\x111T@\xce\x19$\xaekgT@\xe3\x00\x08\x9f\x03QT@\x8c\x17\xb67\xe3\xe5S@4"\x91lc\xe9S@\xd7\xe1\x10\xe8\x12\xe9S@f\x7f\xbd:9/T@\xd8g\xf4\xbc"\xfcS@\xe0\xc9o\xebf\x10T@\xed\xb3:z\xdb\x19T@\x04\x1d\x02F\x0b\xe9S@\xb9o\x1f\xc0\xceXT@\xf8\xa1V\x1a\x86.T@\x9e\xa9\xcdf\xc1-T@\xe6\x96I)\xc0\xecS@\xcbe+\xb3]\xfaS@\x1d;\x14\x17\x16\x8aT@\xe7\xdc\xbf\x8d\xc6xT@'
p22
tp23
btp24
a(g3
(g4
(I0
tp25
g6
tp26
Rp27
(I1
(I1877
tp28
g13
I00
S'pJ\x978 \xa5\x0b@4\xacz\xd9\x19\xa5+@\xe1\x90\xd1\xc5\xc7\x16\t@\x83\x8b\xc5R\xdf\x8b\x1f@\x03\xf4%\xc7\x1a^\x17\xc0\x914D\xa4\xd4V\x03\xc0G7Thi\xc8\x18\xc0\xa9\x10\x0e\x9fhu\x1f\xc0\x11+\xfc\xf4N\xf8\xed\xbf\x95g^\x02\x92\xc1\x1f\xc0\xf0{\xcc>\xfb\xe4\x16@\xd4\xe3\xcaz\xa4m\x1b\xc0;\xd4\x9f\xf2/Z\r\xc0%b\x85+\x05\xf0\x18\xc0\xe5\x9c\xa5T\xe4\xbf\x16\xc0\x1b\xec;\xf7\x0e\x1a$@ml\xfb\xc7\xabB @\x81\xd3.W\x00\xc0\x1b@`\xa8Mp4\xb6\x1c\xc0w\xe3}\x13O6\xff\xbf\xc1\xb5\xe7G-7\xf9?\xdd\xaa\xbbv\xa6\xa0\xef?H.)\xff{]\x19\xc0\xaf\x7f\xd1\x19\x92\x8d\x15\xc0L\xf4P\xd9\xa9\x91\x19@`\r8\xb3\x9d\x11\t\xc0\x1a/\x8e\xe2#\\\x19\xc0L\x9d.\x8dp\x01\xf0?jn\xbe\xba\xa6\x92\x19\xc0\x86p\x04\r\xd9!\t@\x10ry\xdb\xad\xef\x1d\xc0\xc2\x11$m4 \x14\xc0\x1c\n\x14\xdb\x9dV\xe8\xbf\xe0d\xf7\xe1u\'\x1b\xc0v\xb2km\xde\xd1\x16\xc0\xf6/\x9e6\xcas\x03\xc0B\xbb\xddIJ\xab\n\xc0\x10z\xb0\x87\xf2\xb6\x14@&\x9er\x07\x88t\x11\xc0\x1f\\\rz]\xe6 @\x0e\xea\xc9~\xe6\xc3\x16\xc0\xbe\xb6\xa5\xed\t\xe7$@\xe5\x1ft\xfb\x80\x04\x03\xc0\xf0p7%\xdb\xfa\x0e\xc0\xf6\x1d]\xf8\xaa\x85\x0f\xc0\xf1\x9e\x01<Ju\x13\xc0\xa6V\x9f[\xd9m\x16\xc0v\xf93-E\x9e\x0f\xc0\xc9\x16\xd8\x81\xbc\xbb\x0c\xc0\xc4\xe8\xfeQ\xc0\xc4\x0f\xc0L0\xd8\x0eg\r\x17\xc07K-W\xb4@\x17@\xe3\x925y\xc47\x13\xc0G\xb3\xd2\x94[0\x0f\xc0\x17q\xf8\x1b\xeb\x1d\x1b\xc0\xc7p\x87\xf8\x94$\x18\xc0\x19#;\x90\xb9\n\x18\xc0\x96\x9b\n\n\x9b\xfb\x1a\xc0doW,\x83\x9b\x1a@\xa9\xefQ\xbb\xd3\xff\x1b\xc0\x8fvC\x16\xd4\x1a\x14\xc0%x\xcdju9\x12\xc0<x\xf3\xd4I\xd9\x11\xc0n\x12\x9d\x95\x9b\x8e\r\xc0\xb1U\xa7\xb1\xe2\xe8\x1b\xc0\xc3\xdc\x00\x86\xe0$\x1a\xc0\xf8\xe2\xd1d]\xfd\x16\xc0?\xe3\xbe\xb6\x8a\xbc\x14\xc0~\x12\xe0;\xd5\xec\r\xc0\xeb\x8b\xa1\xab6\xf6\x16\xc0\x9c\x99X\xbd@\xa3\x14\xc0\xbaf\xc6\xad\xeb<(@\xb6\x17F\xcf$\x90\xfc\xbf>W0\x8c\x18\xbf @\x01\xcc\x0f\xd6\x8f\x19\n@\xb4\xf5\xf7\xfe5\x13\x0b\xc0E\x147`Y\xc3\x16@\x0cM%U\xac\x93$@Q~\x00\xe3\xf7\xd2\x0e\xc0X"\xfaZ\x9d\xa9\xf9\xbf\x8b\x93j\xe5\xf9\x86\x15@XJ\xcfN\xbd\xd3)@\xdfM*h\xf4\xa1\x1c@a5\x05\x85\xeeQ\x00\xc0\xfa\xf83\xaca\x1c\x1d@ej\x11G\x1a$\x19\xc0/;\xb8\x0e\x08\xea\x19\xc0\xae\xd6\xf0!\x1cb\x13\xc0\xba\xcd\xcaU\xe6^\x15\xc0\x92\x86^\xb0\x81B\x1b\xc05\xa4\xc5\xe5Wx\xff?v\x04\xf4q\x91^\xf9?\xe5\xef5\x07La\t@\xc4\xde\x05\x02\xdc\x92\x11\xc0\x07\xb2-e=.\x12\xc0=\x92\xe7\x91\xf1\x00#@;\xab\x90pCD\x12\xc0g\x8a\x88\xb4\x95-%@\xa2/\xd0\xde\x99a\x01@\x95\x88\x83fp\x11\x1e\xc0\xca\x8a\x80~8\x14\x01@R\xf1h\xeb2\x10\x1e@\xd1\x1a\x14\xd9\xd2\x8d\x1a\xc0n\xb1\xf5\xf7\n\xfc\x02@O\x82E\x1b\x9a\x8d\x1f@\x9f\xc2\x9f\x83\xca\xe7\x18@s\x1af\xbfD\x80\x16@\xdd\xf4\x0b\xe1\xff\xe7\x16\xc0\xb0VuYx}\x16\xc0=\x9f\x92\xfb%\xd9\x0e\xc0\xf9\xb7\x9ct\xc7\x80\t\xc0M\'o\xb3\xb5\xc4\x10\xc0S/8Vp\xb2%@\xe4A\x18\x0b\x80C\x1b@\x832NE\x14B\x18\xc0\xd9\x1b\xef\xa3\x9f;\x1c@P\x96\r\n\xfb, @\x11\xbbu`/A\x08\xc01(\xceK\xf5\xb6$@@\xf31\xe9W\x19 @\x85\x9eT \x95\xeb\x1f@\x88\r\xa2\xb9Hf\x14\xc0\x89\xa3\xc4\xecQi\t\xc0\xb0\xe1\xff3\xd7\x8e\x13\xc0\x99\xf4Aq\xff\xd3\x1f@N=,*n=\xf1\xbff\xb5^\x84Q\xe8\x00\xc0\xb1\x17\x07uKs\x1a\xc0\x83Hq\x8d\xb0\xd6\x19@\xd4\xa85\xb5\x0f\xdb\t\xc0p\x8f\x0c4\xed>!@A\xad(,/<\x11\xc0\x01\x81\xcf\x08\xf8]\x12\xc0\xd2B_\xac\x95h\x15\xc0s\xa4\x0b\xa1\xea\xee\x16\xc0#\xfa\xb3w&V\x18\xc0\x06\xca{\x17]\xd5\x1a\xc0\x89\xcb;\xec_i\x1d\xc0p-F\xb4\th\x19\xc0\xccZ;\xc6}\x17&@\xf0\xdew\xf5\xe8\xcb\x11\xc0!f\x07\xcet\x90\xf2\xbfR\xda\xc8`\xac\xff\x17@\xdd,\xfc\x86\xbd\xda\xe3\xbfk\xc0;_\xffS\x14@-c\xac\x97\xa0\xde\x12\xc0\x02;f\xe0\xb2\x96\t\xc0T\xf5bX\xad1\xff?n\xdb\xfa\x18\x1a\xe4\x1f@<\xbf\\\x98\xfd\xb4\'@cn\x1d\x0e-\xbf\'@\xb2\xa3\xb7Q\xd6E\x00@Ye\x00\xd7\xadf\x16\xc0\x93\x19\xa6\x01\x89\xb6\x0b\xc0\xe30\x10\xeb\xde\x8a\x1c\xc0\n\x86r\xeeH\x83\x11\xc0\xfd\x01E\xd5xJ\'@\nc\xc2\xdf~\xb0\xf6?\xe6\xc1\xad\x01\xffm\x1a\xc0X\x03\xc8`\xca\xc7\x1f@\x07t(\x04h\x8f\x16\xc0/\x0f\x1bv\xed\x88\x08\xc0n\x13\xc3\xf2@\x96\x12\xc0\xe7\xbc\x9e\x08S\xb5\x14\xc0\xe3\xecn8\x92\x04\x1a\xc0\xfa\x96H_!\x1e\x0b@\x80\x11g|3\x04\x1a\xc0\x9e\xf4"Ii\x1a\x1b\xc0sl\xfa\x10$A\x0c\xc0%:\x1c\x12uw\x19@\xe0\x07\x06\xdd\xb0\\\xf9\xbf\xb7E\xe4\x85\xde{\x19@\xb6P\x16\xc6%\xcc\xfa\xbf\xd2\x14xP\x8cO\x08@gk\xfc\xee\xe5I\x1a\xc0\x0bB6\x1f\xfe\x06"@\x941\xb7g\xfd\x8b\x12\xc0\x03\xc0\x8a\x02\x88=\x07@ 5\x10\x94F\x86\x0b\xc0\xb4\x99\'\xd1\xbdt\x0c\xc05\xb4n=\x92\xe8\x19@\xd6\xefp\xa9%n\x1e\xc0-\xe4\x9f\x0c\x8bc\x12\xc0\xba\x977UJ\xb7\r\xc0\xdd\xb9\xfe\x93\xaf\xd6\x16@^\x8d9\xe6a9\x07\xc0\x1e\x7f&\xeb\x0be\xfd?\xd5\x16\xc0% a\x12\xc0d\x99\x98.\xb7J\x1c\xc0\xd4B\x89#\xa2\xc4\x1c\xc0\x9e\xf1\x0c\xf6\xa0\x06%@\n\x94]\xfa\xca{\x13\xc0\x93\xd7\xd2\x88<b\x01@/\xdbKl\x1fU\x01@\xf0\x9a\xfbL8\xb3\x18\xc0\xedN\x0b\x98_\x1f\x15@\xee\x9a\xc9\n\x02\xd0\x1b\xc0\xcd\xbb~\xc8\xd7\x06\x11\xc0\xf9\xec@\xcb\xe0\x93\x0c\xc0\x9ft\xdd\xbc\x13Q\t\xc0\x84\x0f\x10X\x1d\x19\t\xc0\xb7f7\xb0\xa8\r$@{\x9b\x8b\xa1\xd6\x18\x14@\x9d\xb4"\x867\xc6#@\x1c\xeb]rM\r\x08\xc0\x92\xa5\xc7\x16v\xa9\x0f\xc0\xaa\x9e\x96\xa5\xdes\x1f@\xfff:W\xe4\xda\x10\xc0\xd6\x91\x86\'\x83y\x19\xc0@G\xcd&3[ @\xd7\x02\xa7h\xfd\xe5\xff?\xae\x85F\xdbV\xac\x1a\xc0dA\xd7\x91n\x1a\xe1\xbf@\xb1!\xa4\xebi\x15\xc0t\x1a\xe9\xf02+\x08\xc0\x93\xd2\x1d\xe1\x06x\x19\xc0\x9e=}\xc5\xed\xc9\x14\xc0\xf9\xa4\x99\xe8\x9c=\x19\xc01\xe1z2\xb1\x87\x0f@t\xa6\x9e{]N\x00\xc0\xd2\xa0\x89\xdf2\xe4\x19\xc0\xc1\xf9\x15\xfb\xa9\xc5\'@3{\x11\xa1\xa2\xdc\xe7?F\xf1\x03\x86\xa5F\xe0\xbf\xa4\xa4\xdcR<o\x15\xc0\xbf\xc0\x05\xa8\xd4\xd0\x14\xc0h\xcea\xf0\x91\xe2\x15@\x00d\x19\xbe\xe9\x1c\x1a@v\xcd;\xc1\xdf\xa5\xf7?\xd3\xfa\xa1\xb4\x8a\xdf\x05\xc0"l?\xc5\x81\'\x18\xc0\xde]\x81\x07\xa40\x04\xc0\xd4@\xb0G\x80\xeb\x1b@\xde\xb6\xff\xa0K\x0b\x1a\xc0\x8b\xb7\xe7\xfcP\xba\xfb\xbf\xc5\xfc\xd2\x82!\x15\x15\xc0\\\x9eR\xe8i{\x07\xc0\xb2\x15MQ\xfe\xf5\xe9\xbf\x0fp\xc9\xdf$A\x17\xc0\xb0\r`\xec g\xff?\xc4a\xded\x89\xfd\x0e\xc0\xfb@\xa0\xd0\x94\xea\x19@=\xcb\x08.\x0e/\x1a@\x82\xbf\x96\x17\x84\xc2\x16\xc0\x08\xd8\x05F\x1eR\x05\xc0\xa9\xb5L[\xfb\x1a\r\xc0\xc1\x99Q\xe6\xf2\x85\x07\xc0\xed\x8f\xbc=\xda\x99!\xc0\xa47 \xb5\xcb\xb5\t\xc0\xb0w\xdd\xd8\x15}\x1e\xc0\xa7\xac\x11[\xe5\xb3\x11\xc0\xe6i\x8cdF"\x0b\xc0\xdbS\xba">7\x1b\xc0Y\x15b\x86\r\x85\x19\xc0b\x88\x17z\x89\xf9\x07\xc0\x14P\x1c[\x80\x8a\x06\xc0\xb2\xa4oYp\xae\x17\xc0\x06\x7f\xda\xc4\xa6\xa4\xfd\xbf\xc5\x19g\x92\xf8\xe6\x14@d\xf9"HJ \n@\xc0\x92\x9d\xb6m\x87 \xc0\x10\xa0\x18\xa8\x02F\x14\xc0\x9c\xe9\x805\x94\xed\t\xc0\xf2\tq\x84\xb8\x96\n\xc0\xaa\x0e\xb5\x95\t\x84\x15@I\t\x89\xbc\xdc \x1b\xc0\x98qT\xf6!v\x1f@\x0b\'\x1a\xcd\n>\x1c\xc0\x88ob\xfbS\xb7\x12\xc0\x8f\x82\x81\xde\x8f#\x0b\xc0\x87\x1d\xca\xb7b\x9a\x0e\xc0\x87J\x82H\xab\xdd\x12\xc0\xfbUYWzC\x10\xc0M\xf4-V>\'\x1f@\xb7@\xf3\x84 \x95\x13\xc0\xdb\xfb\xde\x08d\xd1\x13\xc0\xad\x07\x13\x99\xaeF\x18\xc0\xc30\xcb\xe6\xe5o\x10@\x1c\xe4\xb7\x9f\xca\xe2\x16\xc0\x95\xd0:\xc9\xc5\xfd#@\x9b\xec\x11\xac\xb1\x82 \xc0^\x0c\xbb\xe9\xaf\xb3\x17\xc0\x80R\xab\xe3?\x9d\x1a\xc0\x89\xdf\xec\xe0\x8c\xc2\x18\xc0\xb6q\x8e\x8c\xcbJ\x19\xc0\xaeE\x95\xd0\x0cI!@\xb4"\xd3\x96\xf3\xa9\x05\xc0\xb9\xcf\x87D[\xf8\x1a\xc0\xda0\xc5*\x9d%\x13@\xbd\xeb"6\xfce\x00@%\t:\x16G\xfa\xfa\xbfa\xbb\xad\x9c\xea(\x14\xc0W\x13\xbct_\xce\x16\xc0L\xaa\xe4%\x10\x83\r\xc0\xc5(\xe2\x18\xa0=\x10\xc0\xf7X\xa9\xeaJ\xdd\x11\xc0R2b\xeer\xd4\x12@\xf6\x13:\xceE\x9f\x0c\xc0\xa75\xc9\xe6\x89=\x11\xc0\xcd\x96\xdf\x91\xb4\xa7\r\xc0\xd5\xda\xa3c\xcf\xb4\n@bSN\xf3\xf4\xc9\x11\xc0GvX\x97\xe0\xfd\t\xc0\xc8\x03F\xe9>I\x1b\xc0Y\x94A\xe9"\xe3\x1f@y\xa0o{a\xba$@\xc0\x9c\x11$7\xa9\x07\xc0Pzt\xa46\x93\x19\xc08\xd2\xb8gl"\x1b\xc0"\xe5\xafr\xe0\xd4\x13\xc0\x15\xb0wb\xef\xbc\x16\xc0\xcf\x14\xb5G\x07@\x10\xc0\xbc\xe1\xffP./)@\x8b\xb9a;\x06\xc8 \xc0\':K\xca=L#@\xf8\xa3\xfdc\xb6\xec\x1a@0t\xa55\xd4\xd0\x1d@\x1d7i\x88\x90\x1f\x1b\xc0\x8c\x1aQ\x85\x00\xff\n\xc0it\xabX\xb3\xe0\x04\xc0,\xeem\x19w\xe9\x14\xc0\xe0\x91\xe1\xaf\xf1\xfc\r@"9\xb5\x01\xd0\xc4\xed?\xc2\x95\xedOt\x9e\x19\xc09\xde\x8c\x8c\xfdI\x18@\xe0\xa2\xfd5\xcdX\x01\xc0!\xa4\x81\xba\xee\xa2\x00@h\xa6w\xf3\xa2\xf9\x03@\xe8d\xcbdxa\r\xc0\xe5^6$oo\x03\xc0F\xf1\x83`\xbb9\x19\xc0\x94\x85\xc9\xa0\xab\xde\x1d@\xf4\x8dV\x07x(\x15\xc0\x8c#q(\x03-\n\xc0\x96O\x10\x1f\x17\xe9\x1a@\xbb\xf0\xadoE\xb3\'@\xb8t\xa9h\x11\xf4\xf4\xbf\x92&7\xaa=r\x16\xc0w\xeeL\xafv\xf9\x1a@D\x99\xe3!\xb8\xb3\'@\xf4\xf7\x0c\xca=i\xd8\xbfb\xbf\x1e\x8d\x98\xfc\r\xc0\x15\xed\x1bl1\xa1\x11\xc0e]SI\x00\x16\x1b\xc0\x89\xaf0}\t\x84"@\xd2\x8e1\xc9A\xbc\x0e\xc0\xe0\xfdHY^\x1e\xf9?\x03/\xab\\\xb5\xba\x11\xc0"\x92\x13\x10\x9fQ\x13\xc0v }\xbf_\xca\x00@4\xe6\x02I\xac\xfd\xff\xbf\x0c\x97\xd9\x99\x12\'\x19\xc0T\x00\xba.\xaf\xc8\x18\xc0\xf4w\x1a\x8bW\xb4 @f\x14\x1db$\xa6!\xc0\x05\xa9b!<\xd3\x0e\xc0\xa8\x9a9J\x85\xb1%@\x87_a\xac\x83<\x14\xc0y\x91\x89tJ\xb3\x1a@doW,\x83\x9b\x1a@\xfd\xb9\x84V\xe7\xa7\x0e@\x18\x17\xbb\xf1\x195!@#\x8c!\xb9\xbb\xf0\x0f\xc0\x94\x00M>\xb8\xb2%@\x9e\xe1\xca\xf1\xa4Z\t@a\xf52l"\t\x0b@\xd2\xb8<%\x9f\xe9\n\xc0\x14<d\xc3c\x1e)@\x84A\xa7\x02u\xa2\x17\xc0\\cG\x18\xb8\xeb\x07\xc0\xb5\xa8\xef\x7f\xbe\xba\x0e\xc0\xf6\xec\xe1\x1f\xfd\x9e\x10\xc0\xbe\xb8p_\x08*\x17\xc0\x1e\xb9\xf5\xd4\xa7\'\x02@\xeeGE2~1\x1c@e6t\xe4Q\x16\x1b\xc0_j\xe8\xf1\x9c\xba\x1c\xc0\xbc@\x9e\xf7\xb4\x84\x08\xc0yxDR,\xe9\'@Atp/\xfc\x17\xf0\xbf\xd1\x99\xca\x82\xd8\x1c\x16@\x19v5X\x08<\x0c\xc0\xf4\x8e\x12$X\xfa\x17\xc0E\xa5U\x1ddO\xfc\xbf\xfc\xe5\x1e\xe2\xed\xa0\x11\xc05\x86\xa9\x1e\xaa\xe0\x1c@E\x97\x81\xfc\xaeY\x10\xc0\x1bOY\xd8~c\x18\xc0\tnb\x88\x9d\x10\x15\xc0P\x9c\xa18\xced\x19\xc0\xbe\xc3?\x89D\xa2\x11\xc0!\x8d}\xeb\x99\xf1\x17\xc0\x07Z\x00=\xee\x1d#@\x1f\x80\x14\xea\xd0R\x19@@O\x11\\\xfcF\x1f\xc0\x99\x9d\r\xef\xed\xa5\xf9\xbf.@"\x90^k\x11\xc0\x92L7\x14\xe6\xed\xfc?\xd0\xf3\xe6K\xa6\x19\x1d@VhQw(.\x10\xc0\xace\xb4\x9fU-\x1d@U\x1b\xe3\x8c.\xdc\t\xc0~\xe4m,\x93\xb4\x05\xc02\xc77\xf8\x97\xb7\x15\xc0\xda\xa8\xdc\xe8\xc2\xe9$@\xe2\xea\x8cTO\xbb\xfa\xbf6\xcch\xcfT{\x19\xc0\xdb\xe4\xb1U\x8c\xe6\r\xc0\xf5j\x94\x0b\xff0\x02\xc0FY\xaa\xcf\x04\xc3$@\x04\x98\xc3`\xd9\x01\x11\xc0\x9e\x04\xd1\x03\xc7\x0c\x04\xc0\xb2K(\xfe7\xc3\x1b@\x8b\x0f\xa7\xdeB\xe1\x01\xc0\x10iD\xb3F\xb7$@\x81\xeb|K|\xac$@\xd5\xfd\xeau4\xd3\x12@c\x91\xb3&\x92G @j\x1f(\xab8\x08\x00\xc0\xcc\x10*~\xa78\x17@^\xaf\xfei\x1a\x88\x17\xc0\x83\x06\xf2\x8e\xcf\x1a\x1e\xc0\xd6\xcfy\x82\xda\xeb\x14@\x84\x08\xc5\xcb\x1b\xa5$@\xae\x15[E2M\x1b\xc0N\xbbn\xab\x11\x19\x04@e\xb3o\\\xc6\xbf\xe9\xbf\x80\x1eN\xc43\xdc\xe6\xbf\xb9\x8d\x83\x16\x043\x16\xc0\xdf\xed\x9d\xceY\xff\x1d\xc0\xad`\x878\xfd\xfb\x03@\x8d\x9f+\x90\xec\x97\x03\xc0&\xad\xda\xfat\x96\r\xc0\xa4\x0c\x15\xcf\xd3\xdf\x10\xc0=,br8N\xf4\xbf\x8e\x1ce`\xea\xf4\x1d\xc0\x91#\xdb\xb0q\xe5\r\xc0!H\xb6\xa3F\xcf\x11\xc0\x98J4\x91\x06\\\xfb\xbfO\xbbZ\'\xddF\x1b@\xde\xb78a\xa1A\r\xc0)\x87}V\xf4\x05"@\x00\xb1`\\\x86\x1e @\x92\xc8\x0c\xe6\x15\xba\x12\xc0\xa1\xcay)[\xfa\x15@\xbd\x98\xa8\xady\x8b\xf5\xbfE\x1b\xe6\xd97o\x15\xc0\xa6% \xb6\xd50\x0e\xc0C\xbeKg\xb8\x87\xf9?\x19\xd5W\xa5I\xeb\x18\xc0\xf6mZo\xeej\x04\xc0!\x83\x98G\xa2n\xe9\xbf\xe7 \xb9\xfasr @,\x90\xd7m,\xfd#@\xd3\xa2e\x97[P\x07\xc0k\xf2\xae\xf5\xc9 \x0e\xc0\xc0Hws\\\x89\x03\xc0\xe1O\xc67\xfcS\x1c\xc0|\xa8\x1eS\xc5\xea\x1b\xc0v\xef\x15\xca\xc0u%@\r<\x06\xce\xf8:\x11\xc0u\xa0A\x13\t\xc2\x1c\xc0a\x87\x8c\xa0r;\x17@J]\xf9\xa9\xefC\x1e@\xe2a\x80Ua\xcf\n@\xf5j\x94\x0b\xff0\x02\xc0\x7fQy:nT\x05@\x8f35\xf8p\x89\x11\xc0\xebd\x95\xeb\xdf0\x1a@\'\x1ep\t\xed\n\n\xc0\xa3tA\xbaJ?\xf7?\xbf\xb2y\xd7\xe4\xf1\x12\xc0,\xfd!\xd5\xeb\x07\x11\xc01V\xeen\xd8g\x17\xc04E\xb4\x0f8\xa5\x11\xc0:\xfa\x98\x19\xb6\xeb\xff\xbf4\x10\xd8ZC\xef\x12\xc0[\x98#i\xe4\x06 \xc0\xb85@\n\xff_\x1f\xc0O\xb8\xad\xc3,\xe4\x16\xc03Ad\xdaVF\x13@\xe5P\xbd\xfc\x84x\x16\xc0\xf6&>\x84\x81b\x12\xc0 5H\x7f4\xad\x16@\x133\xc3\xef\xd6\xc1\x05\xc0\xb8hhMP\x8c\x07\xc0*\xeb(\x99&\x0f\t\xc0{\xc9\xf2\x81\r/\x1b\xc0\x0f3\xfe#T\xcf\xe7?\x08\xa7>\x8a0\xa1\x1f\xc0\x86\xc3\xe6\xc2\xf9i\x0f\xc0\xed\x86\xc8\xca\xba1\x05@\\{\xb6J\x9c\xb2\x17\xc0f\x88T\x82\xa3\x10\xf8\xbf\xec\x8d\xde;&N\xf5?\xba\xd7\xd2P\xaf\x94\x18\xc0\x98\xb6\x0f\\pU\x1e\xc0dp\xc9\xf5\xd5y\x12@q\xbc~F<$!@G\x80I1\xd4\xa0\x16\xc0\xae\x187Io\xfc\x17\xc0\xb6\x91\xa7\x1ac\x18\xe2\xbf\xea\xe1\xf9\xc9\x04F\x16\xc0\xfd\xc3`\x0ez\x88\x11\xc0\x07\xb8\x99\x10\xd1\xbe\x1f@\x14Q\xef9\x07\xdc\x11\xc0\x00b\xba\xc7\x146\x1e\xc0\x88\xb5\xbd5\xb2\xd0\x10\xc0!\\\x0cw\xa1\xae\'@F\'\xf0\xec\x1c[\x13\xc0\xb8I\xf3fg\xe1\t\xc0\xa0~\xc8\x8ei:\x1e@\xec\xf3\xd6\xba(\xcf\x13\xc0J]\xf9\xa9\xefC\x1e@\x9e\xfa\x93\x15\xd4\x9a\t\xc0em\xf6\xcfQT\x10\xc0\x05\r\x04\x84\xbaG\xeb?\x95(\xb1og\xeb\x1f@\x8fZ\x93\x1e\xb5z\x1c\xc0\xb9\\f\x0b#\xf2\x1a\xc0\xec\xe3p\x92[\xb4\xfb\xbfPf\x0c\xd9g\x1a\'@\xcb\x98q\x92\xeaH!@\x9b\xc5\x80\xaa\x1b\x91(@o\xf5\xebi\x07\x16\x00\xc0\x01\xe2$\t\xb0\x10\x10\xc0\x18x\x97\xc5\x1e;\x14\xc08\x99\xd6T\x07\x16\x10\xc0\x99#\x12`\xfd\x9f\t\xc0"\x1a8\xf5\x82\xbc\x16\xc0\xa9\xa5JR\xa2\xb5\x1a\xc0W\xdb\x91\x9a\xc3\xa9\x19\xc0hX\x130\xef\xed\x0c\xc0z\xe0\xe1\x1b\x94M\x00\xc0\xaaASZ\xe5\xc0\x00\xc0\x08\x0bu^R\xfc\xf8\xbfg\x11\xe1Y\x8f[\x18\xc0\xcef\x1b\xc0\xab\xea\x13\xc0\xb2\xa0\xcb\x90\x12\xad @\xad\xcfQ\x04\x05&\x18\xc0\xf8t\xf7.+\xf4\x18\xc0r\x11\x8c,f1)@-\xca\x19\xbb\xd1\xf8\r\xc0\xa20\x9cP9\xac\x1a\xc0[\x87\x95\xe0\x13\x02\x11\xc0\xc5\x08]\xd8f\x8e\x10\xc0\xc3\x0f%$Rm\x1b\xc0\xe3\x84\xefJ\x81\x92\xf7?yt\x82\x84\xa0\xdd\xf8\xbf\xc5\x86\xbf[N\xa7\x12@\x1c\xe4\xfag+\x9b\x1e\xc0\x88s\xa3%b\xae\x1a\xc0\xa0\xd1\xbb7\x9br\x1b@\xb3U\x14%\x00\x1f\x16\xc0O\xca\xb2\xfa\xf6\xe3\x15\xc0\xff\xb1\x02r\xb4F\x19\xc0BgN\xf7if\x15\xc0)\x84\x1c\xb3\x07\xaa\x11\xc0\xbb6\xf85\x19=\x1a\xc0h\x1c\xd4\xd5\x02\xf6\n\xc0\x80y\xfb;\xe1\xbc\x18\xc0\xe5m\xcf\xf7\'\x14\x0c\xc0\xfe\x93m\xdb>\xfd\x16\xc0\x82\xa9\xfa\xb3\xd1\xf9\x1b@j6\xe2{\x96H\x05\xc0\xfd;\xaf\xa7\x9fs\xe6?\xcd\xc5\xa3\xe9\xeb;\x18\xc0\x8a\xd9\xb2\x03\xb6,\x08\xc0#\x90j\xb3\x12n\x0b\xc0\x96\xd9\'f\xe7\xc3\xe6\xbf9\x15,\x99gT\r\xc0\xffBp\xd8\xf7\xe4\x1e@\xc9\x05\xa3i!\x97\x1b\xc0\xfb\xabH[\x92\xd0\x16\xc0\xb4\xf7\xe1\x93\x8a\x82\xfa?v\xdcC\xe9?s\xf7\xbf\x17\xce\xb2q\xe3\x0c\x1e@Op\xc7\xea\xd81\x0c\xc0\x91\x1e\x7f\xac^\x03#@YZ\xa5\xecZX\x0b\xc0\x80\xc0\xdbn\x0e\x0e\xfe?&X\xe4\x96\x87\x01\x11\xc0\x9e]\xd00\xb3d\x06\xc0\xc7\xe4I\x1a<v\x0f\xc0TB\xba\x96\xeb\xf3\n\xc0\x82uo\x93I_\x01@\xe4u\x0e\xc6\xdb\n\xff?\xe7jtB\xbc\xe3(@iF\x11\xb9\xf9\x1b\x0f\xc0,\xcf\x87\x01GQ\xfe?k\xd9w}R\x97\x0c\xc0\xa2b\xae\xe9\xd0\xb4\'@\xba\xd8\x1e\xec\xbb+\x08\xc0\xb70B\xcb\x10\xdf\xf4\xbf7\xaa\xb2\x0f\xa6\xf3\x0e\xc0\n\x14\xd5\xa7\x1a\x08\x0f\xc0\xc5\x8bS\xf1%\xbf\x03\xc0\xf7;\xfd\x0c\xb5\xa3\xfd\xbf\x10\t\x00m.\xf5\r\xc0\xf8\xf7\x7f\x1a\xb8\x92\x1a\xc0|\x1f\x8a\xacu\x1c\x13\xc0\xc2MM\xfe0\x14\x17\xc0\xc6}<\xa8@\xc6\'@,\x1f\x04G\x8bT\x13\xc0h\x8d\xb6B\xad$\x14@`\xb3M~\x9d\xac\x1c@R\xa5\x1eN\x00\x95\xfd\xbf\x0b\xcf}X\x1a\x91\x1c\xc0\x176\x1d\x19\x87\xeb\t\xc0.\xd9V\x84\x86\x90\n\xc0@\xc1;\xda\xbc\x18\xff?\x86?\xb4N@s\x15\xc0\xeb\x94nGt\xf7\x16\xc0\xdb\x95\xd8a\xf8\xed\n\xc0\xa1\xca\x0e\x0cU?\x11\xc0\x11\x85\xa7\xdeVP%@\xeeDh \x10\xeb\x10\xc06\xa4\xd5\xcf<\x08\x1f\xc0\x8a\xd9\xb2\x03\xb6,\x08\xc0\xe0_\xa9\xf5\xaa\xd6\x12@\x82\xad\xd1\x87+\xd0\x16\xc0\xaa\xbbITl\x17\t\xc0\xd3X\'\x04.T\x1a@\xc8yy\x02\xafU\x19\xc0h\xb3\xb8;\x9fT\t\xc0\x82\x95o\xef}\xd9\x1d@E\xbd/\x061h\x07@\xce\xfe\xee\xa0\xd0*\t\xc0p\x0e\xbb\xe1\x1b9\xf9?\xb5\x9da\xa7r\xa0\xfc?\xc5\xc4v\xe7=n\x16\xc0\xb64\x86\x8b\xb8A\x05\xc0\xda\xdd\xa2G.%\x15\xc00i\x06|~\x01\x0f\xc0\x1f\x95&\xd5J\xb2\x04\xc0\xd9\x18\rdr\xc6\x1f@\xec\xd7\r\xdap\\\x13\xc0\xc8j8\xfe\xa2\xec\x18\xc0\x1f\xc8\xcf]\xd5j\x11\xc0yi\xd6?\xb4\x14$@\xdcA\x06\x96\x976\x0f\xc0\xcb\r\xbb\x10\xfbG\x1c\xc0\xc9T\x9f\xed\xbd\xb9!\xc04\xc7\r\x9el\r\xf8\xbfO$\xaaa-%\x15\xc0\xe7r\xb0ms\x1a\x07\xc0+1Cu\xf1O\x14@\xfe \xfa)\xaa\xf2\xff?\xd9?\xa4X\xd1h\xa4?\xee\x1e]6\x13H\x17\xc0\xa8Q\xb6:&\x96\xf7?9\x97\xc1\x16C\xb4\x08\xc0\x13J\x15\x0f\x93\x02(@\xb3m\xfam\xa9\x17\x1f\xc0\xe6\xf9\xae}\xb7\xed @J!v{\x80\'"@\xad\x17\xb2C>\x10\x19\xc0\x95J\xb8\xc3\xf1\xac\x18\xc0\x8b4\xde\xad\xf8\xf5\x00@\xbb\xe2 L\xe9\xa3\x1a\xc0\xe6\xd0\x9f\xd3Q)!\xc0;\xe7\x92Q\xc9\x02\t@\'\xa3u\xc9o\xc5\x17\xc0~\x81\xf7$\xa4E\x0e\xc0\x8bR\xd0\xed\x0b\x1c\x08@\xe1\xadr[\xb0I\xad?\x91f\x83\x1c\xcd\xea\x1a@;wUV\xcd-\x16@\xaa8\xa8\xdd03\x1c@2M\x80I!\xda\x02\xc0\xdcA\xdfvO\x7f!@\xcd\x94\x8c9V\xee\x03@\x97d\xf0{\xff> @<\x80F\xf7\xe08\t\xc0~^\xbd\t\xb09\r\xc0\x85C\xd4\xad\xd4\xf8\x03@\xa8\x9f\xca\x13Dw\x1a\xc0K\xf4!\xbcW*\x11\xc0\xf7:\xedQ\xf0\x8c\x04@i\xea\xb8\x10\xc9+\x0c\xc0\x9c{\x90\xfb=\xc5\xe5?\xe1}E\xde\x17d\x01\xc0z\xf0\xef\x84V\xaf\x15\xc0\x823\xac\xcf\t2\x10\xc0\xa5\xcc^\xc2/\xd6\x15\xc0\xfa\xc3SR\xaf\xcf\x11\xc0\xf2(\xa1Hl_\x12\xc0\xf8\xe5\xc4\xbb\xcf\x12\x19\xc0\xa9N\x1f\x0e1H!@\xaf\x9e\xe8\x07I|\r\xc0(\x01\x00\xed\n\xe9\r\xc0P\xc9=V\x1b^\x19\xc0\x9a\xcc\x9db\x927\x0e\xc0\x0b\xaf\x01\x85O\xce\x16@\xe2\xc9@\xd7\xc3\x9b\x19\xc0\xbb\x1cK\xe7\xce\xa1\x16\xc0\x1e\xcd\xe7\x0f\xf3_\r\xc0\x8aJ\x8b\xe9\nu\x04\xc0Et\x98\xf8)y\x1a\xc0\xae\xefW\xb0\x94\x0f\x1e@p\x83\xe6\xbc\xa6\x16\xff?\x1fnn\xbe\xbcJ\x10\xc0\x9bV\x18*,`\xd5?\x8fn\x03)\x86B\x17\xc0\xa7/*\xd7\xc8|\x18\xc0}\x9c\xee"\xac\xed\x10\xc0\t\x9f\xa6\xa9\x81t%@\xc7\xe6*\x85<S\x1c\xc0\x81i\xa4\xc0\xa5L\n\xc0:\x02\x899\xcb\x13\x1e@\x80&h\x1et\x14\xe8\xbf69A\xf5rq\n\xc0\x98\r<\xd1\x8aD#@}y&\\&g\x19\xc0\xe0\x8c$`\x9dD\n\xc0\xff\xd7\xd0l,\xec\x00@+e\xcaZ\xf29"@Ze\x01h\xf1*\x1c\xc0\xf3\xce\xd0 \x0c\x91\x16\xc0\xb25\x97\x86\x94\xb3\x11\xc0\x8c.\xfaf@\x8a\x1b\xc0\xf4\x83%\x1a\x1e\x1c\x00\xc0=2\xdf=;\xab$@rx\xa65rD\n\xc0KM\xb0\xef \x86\x1b\xc0G\xfa\xbe\x11<\xea\x11\xc0A\xfd\xf4V\xb6\xf2\xf7?jv\x13\xb7\x08\xe2(@\xd3 \xbc\xab\x91\xa4$@\xbd\x8b\xea\x87\x94\xca\x08\xc0\x11|\x87\x13\xcf\x03#@\xb0.\xe6\xed\x84\xd7\x12\xc0\xbc&?\xe4)\xd0\t\xc0\x15\x84\x94\x05\xe6=\x0e@\x00\x9d\xc7\xf9\xc8Y\x0f@\x15\xc4m\xbah\xf7\x02\xc0\x0e\x04\xab\nw\x05 @\xa1j\x12\x92;6\x12\xc0\x07\xe0L\xec\xbc\xf8\x15@\xc4aIjq\x17\x14\xc0@\xb4\xdac\x1e\xc2\x13@\xa8\x1b\xe8B\x9a\x1d\xeb?u\xd8\x9fd^\x19\x0c\xc0\xaa\x05\x90YM\xa2\xf6?\x1f\xc4\x0e1\x80\x1c\r\xc0\x8a\x02\x10U\xfb]\x17\xc0\xda_\x95\xe3\x19*\x11\xc0\xb2|B3\x08\xb9\x08@\xe5R\x95\x8c\xddc\x16@v\xc1\xd6\xfd\xef\xba\x0c\xc0\xaa\x80\xe9\x1em \x08@\xa2\xa0DgL(\r\xc0%YT\x81\x05\x80\r@j\x0fB\xf5b6\x17@\xb9\x9a\xcc\xc9\xeef\x13\xc0\\z\\\xbd\x01\xb4\'@\x1d\xaa\x99\x1d\xabv\x12@\x94\x82\xf8\xe3\xb4\x1a\xe0\xbf#\xe1!\x98\xaf@\x15\xc0\xc0\xf6S9z\xa7\x02\xc0\xf1\xea0t\x1b \x05@\xe7\xa8\x1a\x12WC\x1b\xc0\xf4\xe2\xb5\x1b\x87\xed\x1f@\xd9&z\xe8\xa3V\t\xc0\xf0\xf2\xac\x8c\x02D\xee?B\x05\x94\x9d\xc7T\x1d\xc0\xd6\x05\xf0M\xd5\xff\x1f@\xeeJX\xe9\x08\x0e\x10\xc0\x1d\xdf\xd0\xfe>1\x04\xc0\xf0\xdf\xf0y\xef\xde\x0c\xc0\x91\xfb3\xef\xf1-\x02\xc0\x01\xf6Q\xa9.\x94\x13@\xae\xe2\x04Cf\x04\x04\xc0\x10\xce\xe7\x8a\x80\\\x13\xc0\x9e\x87O\xdd\xce\x1e\xf9\xbfVRlu\x19\x8d\x03\xc0\xc3\xd2\x0f\x9c\xc2\x1f\x16\xc0<\x13\xc5\xe8t\r\x16\xc0\x15\x7f\xbb\xfa\x12\n\x12\xc0f_\xc1g{\x8e\x12\xc0\xa7\xe8M\xae\xdc\xc3\x1f@\xaf\x0c*\x91\x1a\xec\t\xc0\x1d\xba\x85\xe1H\xc6\t\xc0\x81V\xa7vs\xf3\x12\xc0Sg\xdbO.[\x11\xc0\x14=\xbb\x0e9\xd2\xf3\xbf=&\xbd\xc2.\xa3\xf7?`"|\xc8s5\x19\xc0\x8ej\x9f\xaf\x85\xec\x18\xc0\xebG\xf6\x8c(E\x10\xc0T\x93\x00\xbf\xebl\x19\xc0\nP\xa7W\x81\xf3\xf7?\xc2\xb3\xf5\x81\x91\x80\xfe?\x91\xc6L\x94O\xa3\xf6\xbf6\xcc\x0c\xb1\xec_\x15\xc0\x92\xdc\x89\x16V\xe4\x15\xc0;x\xdf\xb6NE\x10\xc0G$XwJN\n@\xec\n\xbb\xb1\x84*\x17\xc0\xce~!\xe1t  @\x8a\xc7\x87\xdfe\xf2\x1d\xc0\x0b\x1e\xf2\xb6\xff\xfc\x18\xc0@\xb4\xf8\xba\x80\x19\x15@\x1eD\xfa\xcf\xd9P\x12\xc04\rA*\xcd\xab\n@\x91\xe3")\x1e\x8a\x13@\x82N~@\x9b\xf6)@\xfa\xa8R\xde~\xa0\t\xc0=\xaa\x84i\x8e9\x04\xc0\xdb\x840\x84=\x13\x1f\xc0\xaa\xf6J\x1a\xa6\xd8\x12\xc0-\xe1\xac\x05C\xe0\x14@\xbe\xd0\x01\xea\xdf8\x18\xc0\xc4j\xe6"a\x0e\x1f\xc0k\x8e\xe5\r\x0e\t!@zepd\x8cq\x1c@\xc3U\xc5O\xa7p\n\xc0\xef@\x86\xa7\xf6B\x19\xc0\x99#\x12`\xfd\x9f\t\xc0\xf0e\x07X\xb8\xdf\x17\xc0\x99\x9a\x8c\xd8\xa3\xf8\x1c@\xdfI\t|f\xf0\'@\xe1\xff\xad\xe5u\r\x17\xc0G\x94\'\xa0\x07E\x00@\x1b\xe4^<\x87\x1f\x13\xc0\x8a\xa1 Q\xe7n\x0b\xc0n\t\'Z\x15\xbc\x16\xc0\x0b\xddO\xa2Oc\x13\xc0Sb\xf6\xef\x1a\xdd\r\xc0DlP\xcf\x07\x8a\x1d@\x1f\xf1\xc3\xcd\xe9\r\x0f\xc0\xd8=\x9aZ\x07\x93\x0b\xc0\xb3}\xc1\xb9\x8f\xdf\x17\xc0\x1c<\xf7\xde\x94c\x11@\xa4X\xd9\xabuK\x1a\xc0\xeb\xa5\xdc\xdc/\\\x1e\xc0!\xdf\xc0NG\xfa\x0e\xc0x]\x95\xb1\xec\\\x01@\t\xd0,l\x13\xbb\r\xc0\xce\x8b\xbf\xa21\xe0\x0e\xc0K\xc1\x81\xc2\x9d;\xda\xbf\xc6\x7f\xec\x8fG\xa5\r@\xcdCl}\x1f\xa5\xeb?m\x8c\xd0\xce\xfe\x8a\n\xc0L4\xa3v\x01\x1e\x13\xc0G\x89MIoL\x1b\xc0pF]T\x02P\x18\xc0\xcf_\xf5+\xc5\x05"@:\xd4\x86\x08C\xc7\x1a\xc04G\xf3\xfd\xa7\xa8\x19\xc0\xea\x901\x1e\x96\x0f\x14\xc0|\xc9\x8c\xc8\x94\xa4\'@`\xd72\x02\x9fd\x10\xc0\xbeW\xab\xf2\xa1@!@\xcb?\x8c\x8e\xabM!@\x92z\xc4M\x82\xc7\'@\xbe\x88l=t\x14\xf8\xbf\x19g\xbc\xeciU\x1c@s,\x8bJ\x83$\x19\xc0N\xb3\x1c?\x9fw\x12\xc0\x17\xe1D\xca\x8b\xf5\x1b\xc0g7\'b\xb4\x8e\x0b\xc0x\xbd\xaf\xa0\xe0\xc9\x19\xc0\xd2\x84\xea%&\xf7\x1a@\xf9\xb2\xcc\t/\x06\x0b\xc0\x1d(\'\x9d\x95\xbb\x11\xc0\xd7\x1f\x88\xb1\xa4S\x19\xc0\x91\xb6u\xe5\x95\x87\x15\xc0c\xd5\xb4\xf9\xa3\xfb\xf7\xbfb\xb1\xa8\x15"-\x1c\xc0)t\x18\x0c\xbd\xa7\x0b@\xafJ\x16\x14\x0b\x94\x0f\xc0E\xf7\xea\\\xd8@\x0c@U[\xaa\xdc2K\r\xc0\x1d\x08\xed=U\'%@\x95J\xb8\xc3\xf1\xac\x18\xc0i\xffS\xd1\x18\xc7\'@\xc6\x99\x96\xad\xd1\x06\x11\xc0\xc7\x1a\xb8I\x9e\x84\xfa?~\x00\xcd\x18A\xfc\x16@\xbd\x82\xc2\x1c\xbf\x08\x19@R\x88o\x11\x86\x1a\x10\xc0\ru\xdfVa}\x0b\xc0\x91MB\x9c/\xa7\x07\xc0\x10?\xf4P\xb1\x90\x1c\xc0\xcff3_:\x88\xf6?\xa2\x12=i(8\x14\xc0}\xd9\x11\x8dW\x88\x08\xc0_\xf3\x9co\xc2\x10\x04\xc0om\xd1\xcb\xd2\x85\x11\xc0\xc4\xb4\xdbui\x0b\x17@\xabR\xdfT\x82N\x05@ \xc7\xe5\x96\xafi\x12\xc0\x8b\xfc\xd7\xbaU\xc3\x12\xc0\xbdQ^\xad\xfde\x0c\xc05d\x1b!\x03M\x1a@\xa8\xf4\x01\xc4\xe5\x9a\x0f\xc0c\x11m,\xfa,\x17\xc0\xa6/\x00mZ\xd1\x15\xc0\x9d\x97\x9bz\xbc\xdc\x04\xc0\x886K\x06\x90j\x18@\xcd\xcd\xc9V\xfa~\xde\xbf\xa6P\xd5\xdf\x9e\xf5\xe7?\xeal\xb7\x9fD\xa2\xf7\xbfB\x95\x0f\xe8\xea\xf2\n\xc0\xff~\xac\xd36h(@l\x97\x17Q\xab\xf4 @\xd4\xe2\x0e\xc4\xd2\xdb\x08\xc0U\xdc\xfc^E\xd8\x11\xc0\x8b\x9a\xe0\xf7\xc2E(@G\xdd\x06\xa2\x10\xec\xe3\xbfJ\x83\r\xdf\xeb\xda @\xf5T\x98Vp\xea\'@\x90\xdb9T\x04#\x13\xc0\x8a\xb4"\xc4h\x16\x0b\xc0#z\xb1\x81\xfct\x10\xc0$\xe8\xc7u\xce\xa9\xf4\xbf\x12\xa50\x08B\xe9\x01\xc0\x0f\x9c\x19\xcd\x93P\x12\xc0\'\x95\x9b!\xf33\x14\xc0L\xec\x1a\x8a\x7f\xa0\x19\xc0\x16\xc2\xf1x\x96P\x14@\x88\x8e\xb8P\x84\xd9\x10\xc0\t:xI)\x9f\x11\xc0\x8a\xa2\xf7\x8f\x04\xfe\xfd?\xfa\x99\x02\xdd\x89\x05(@v\xcc\xa6\x0c^\xc1\x0e\xc0\x0c\xb4Af\x06\x12\r\xc0\xd4\x15\xd0"/\x00\x0f\xc0\xe3*\xdct[\xfd\x11\xc0jP\x98{\xf0\xbc\x1a@\rf\tY~\x15\x06\xc0\xbdnf/\xb1\xc6\xf7\xbf\x92!\x97D\xd0\xd6\x10\xc0\x1c\xe7\xbd\xc3R\x01\x03@\xf0QC1\xa6\xcc\x1b@`=\x8f\xaf;\x93\x16@c\xd0>\x9a\xaf%!@\xe2\xd6\x0f\x11vb\x03@\x17\xccg\xd0\xbc\x92\x14@}{,]L\xbd\x14\xc0tN=\xca}9\r\xc0\xd2\xc0\xaf|\x82L\x13\xc0\xb4zB\x1a\xc8\xe6\x16\xc0J@&\x8b\x0c\x02\xff\xbf\xd0+\x98\xcc\xc7\xf0\x1f\xc0 \xc7\xe5\x96\xafi\x12\xc0[\xf0\xc0\x1eL[\x0f\xc0\xf2<\xf1\xaf\x07\xe1\x17\xc0\x95\xe6\xab\xccbB\x1e\xc0L\xf8&\\\x98\xaa#@\xe1\xe0"l\x9a;\x16\xc0\xa7\x00\xf1\x8d\xd2\x92\x15\xc0\n\xb3\x97\x1e\x8c\xbd\x12\xc0T\x16\x89\x05\xbe\x1e\x08\xc0\x8e\x8a\x8d\xf0K\x91\xf2?Q\xa1\xe1\xfb\xf4\xf2\xff?s\xa2\x1f\x97\xac;\x16\xc0\x86/O\xa8yu\x1a\xc0\t\x86\xb2N\xec\x01\x16\xc00);\xd8)\x05\x1e\xc0u\x85\xfa\xb9\xc3l\x1b\xc0\x80/\xc4h\xcds\x04\xc0\\\xf9\xa3\xb7\xee+\n\xc0\xdb;i\xf6\t\xd9\x17\xc0j\x7fM@\x1be @")\xb82\xe2\xc6\x1a@\xaf\x81\xfd.,B\x12@L\xd3$\xe6k[\x16\xc0\xab\xb5\xcc\xd7\xf7\x9d"@F\xed\xe8\xbf\x06^\r\xc0x>?\xff3\xdd\xfe?\xfa\x00>JW\x95\x1c@9\xba{\xce\xaf\xcc\x16\xc0\xdc\xe0\xb1?X\x10\x11\xc0DV\xff\x9at\xd4\x11@\x0bc\xc0\x91\x0c\x0f\x01@4i\x96\xb3\r\x1d\n\xc0\x93\xbc\xe0\xad\x96\xfe\x17\xc0G<\xb4ZeO\x1c\xc0H\xed\xf0V0B\x11@\xe6bJ\xf2l\xb2\x08\xc0v\x1e\xc7F\x86c\xf9?R\xd24\xf9\x16\xd9\x1a\xc0\xcdjn\xf2\x83\xc2\xff?k\xe8\xfd\x1bwI\x05\xc0X\x9eC\xe4\x05\xce\x16\xc0\x0eD\x8d\xbfR \x19\xc04\xfdU\xc2\xfd}\x1d\xc0\x99\xfa\xc7\x1c\xb9\n\x1b\xc0\x1dE\x19my\xdd\x16\xc0q\xad\xad\xf2\xd9\xa7\'@\xa2-J\xa8\xac\xfd\x08@\xad\x1a\x16mtK\x00@\x12\xd1\x81"\x99\xa5\x1c@\x80\x83@\x07\x19\x93(@\x12\xe2\xc0b\x14\x17!@\x8c\xa88\xfe\xdbD\xe7\xbf\x05~\x14\x87\x13\xaa\xee?\xd6\xf5\x8e\x81N\xf3 @\xb2i}\xa3\xdc\x12\x1d\xc0\xd8\x16\xc5\xe0\xbe\xb7\x1c@\x85\xff\xdc9\t\xb5$@\xd9\x03\r\xde?\x04"@\xfc\xc3\xe4\xda\'a @\xdfv|(\xdam!@86^a\x9dZ!@\x856\x1a\xf4l\xb0\x1a\xc0\xa2\xbb\xfeN\n\xb8\x1e@\x1fO\x00n7?\x17@\x10\xa7\xc0\x03\xf2\x01\x01\xc0\xf0\xae1\x86\xf1\x01\x16\xc0\xc1sS\x10<S\r\xc0}W\xf2PB\xdc\x08@<\xfc\x93\xc1\xe2\xd8\x15@=g\xfc\xba.\xb5\x15\xc0\xfc\xf7\xb3j8F\x17@\x9e \xaetQ^\x13@#\x81\xfa\xc51\x80\x13@DI\x16\xd2\xdb\xc5\x0e\xc0u\xf3=_\xee\xda\xe0\xbf\xf6\x1a\xce\xe9\xc9\x94\xde\xbf\x04\xe9\x10D\xd3\x88\x11\xc0\xf4\xdb=\xe5\x0fM\x1e\xc0\xab\xa6b\x84\xc1\x9f"@rL\x19\xa9X%\x19\xc0\xc1\xd8\x84x\xbck\x11\xc0m\xb4\xd6\xadU\x12\x14@\xb7k\xc1=rU\x11\xc0\xb1\xd0\x96\xa3\x90\xca\x11\xc0<\xd1\xdc\x0e]\x85\x11\xc0^\x1e\xc3\xfa\xee-\xe6?\x1c\xd3\xc8B1\xbf\x11\xc0\x16\xc4\x98\xdf\xe2\xd7\x18\xc0\xd0c\xc5\xa2g,\x1e@\xbc:\xb7\xe1q\xd0\x15\xc0\xebX\xff\xc0Ds\x18\xc0\x1dR\x93*\x82\xfd\x03\xc01\xe4\xae?\x00\x89\n\xc0l\xda\xe8\x9b\x15\xd5\x10\xc0\x82v\xc6Yf&\x0f\xc0\xaf\xe9\x19\x82\x92I\x1f@\xe8\x0c,&X\x1b\x0b\xc0\xbe\xd6\xcd\xa6\xb8y\x1c@i\x84\x8e>\x9d\xd4&@ \xce\x91\x14-\x0e\x0f\xc0b\xa0rS\xdeL\r\xc0\xff\xe5i\x81v8\x06\xc0Y\xe6\x15\n\xb9\x81\x06\xc0\x18q;\xde\xf1\x80\x07\xc0\x01\xe6\xff\xbf7\x99\x04@\x9f\x92^\x93\x13\x1a\x1e\xc0\xd5SzW\xeb.\x08\xc0X\xe1>\xe2A\xa7\x18\xc0j\xfaN{\xe4\x95\xf9\xbf\x08\xc2\xe1\xc1\xc0_\x01@\r\xfd\xdeG@\xe8\x1c\xc0\x84\xa0\x9a\xc4\xc3\x9c\x06\xc0\x82\xcf\xb9\xd3\xd7\xd4\x17\xc0\x97\x8b\xb9o\xb8\xbc\n@)\xe5\x12\xe0\xbf)\r@\n):\xfb\xd9k\x1c\xc0\xfb}@\xe7x\x84\x0b\xc0\xae\x04\xc91\r\xbf\r\xc0t\xd7=\xad|\x98\r\xc0\x9c\x00@\xe8\xe7\xde\xe8\xbf\xd42\x98\x10\xe9\xdf!@Q\xe5\xba>\x01/\x11\xc0\x96\xe5\x12~\xf9\xa5\x16\xc0\x11\xf8\x1a\x06\x11\xf1\xf9?\xe0\xb3\x9d\xae\xc9\x8a\x18\xc0\xa0\x99/\x82\xa6O\x19\xc0f\x98\xc4\xc4^\xc9\x1a\xc0n\xdc\xfa\x99\xb8\xf2\xfa?\x95>{\xf14%\n\xc0ra\xb7\x944\x93\x1f\xc0\x08\x1a`\xf0\xa4 \x00@\xcf\xd7\xf3\xe2\x1db\x01@}\x88P\xfd\xb1s\xfe?\x0f\x83\x8ct\xc2\xa7\x18\xc0\x9c\xbb/;\xf5H\x00@o\x13aE\x94\xb8\x01@\xf9x#.@\xb2\x16\xc0m\xd3\x03\xc4<%\x10@\xcaK)\xd0\x14[\xd8?2\x01\xc9KZ\xf9\x15\xc06)7U\xe0S\x1f\xc0m\xb2yU\x90\x8a\x15\xc0l\x04\'\x0f\xa9-\x14\xc0.a\xc4\xd2e\xf5\x1b\xc0w)\xd2j\xe6N\x1b\xc0\xa21w\xa8\x82\xa6$@0\x11\x90\xba\xddA\x1b\xc0G\xdd\x15G\xa3\xbe\t\xc0_\x063\xff\t.\x08\xc0\xd9\x00\x17(\x06\x18\xf7\xbf\xd2\x93"\xb1\x0c\xa1\x16\xc0\xd2\x07\xa7L\xb4W\x1c@x{\x9c;\xbbd\x16\xc0\xc1A\x9f\x01\xfe\xf5\x14\xc0\ts5\x1e\x9e\x86\x10\xc0\x17y\x8c: \x92\x11\xc0\x18\x80`\xe7\xf7/\x14\xc0;y\xcc\xe3c+\x14@\xa4\x89\xbb#-\xb3\'@\x9dk\xed9\x13\x99\t\xc0P\xd1\xdc\x12\xf4\xcf\xfa\xbfdn7\x18\xa7\xb7\'@\x10\x93,g\xf82\x08\xc0\x10\x93,g\xf82\x08\xc0\xc0\xf8G\x1fL*\x1c\xc00\x8e\xa6\xa4\x15C\x17\xc0\xfc\x18%\xd3\xfc\x8f\x17\xc0\xd3\x0c\xf1\xd5^\'\t\xc0\x0b\xeb\xa6r\xd8\xef\xf8\xbf\xe4-\xe3\x17?\x00\x19\xc0\xf2\xc8e=,\xeb\xfe\xbfw\xdb\xab\xf3\xd4\xfe\x16\xc0-\xa8ir2\xb0\x17\xc03\xdb\xad\x83\xac\xcd\x17\xc0\xee)y\xd3\xda\xa7\x0e@\xf32t\xf7\xeen\xe7?\xd3\xe2b6\x1a\x81\xe6?\xc4p~Y\x8f:\x1b\xc0F\x14\xe0Q\x9b\x13\r\xc0OL\'\xd6\xdf\xb6\'@h\x11\xaa\x82\xe2\x12\xed?t5a\xbb\x85\x96\x1a\xc0\x0e`M\x83\xcf\x14\t\xc0oa\x91\xe8+d\x11@7\xcfnG|\x7f(@1\n\x07\x18\xb4\xde\x15\xc0\\F;t\x04\x87\xfd?\xc5\xb0\x07!H\x05\x11\xc01\n\x07\x18\xb4\xde\x15\xc0\xde<Nm\xd4\x14\x11\xc0\x01M\x08SQH\xfa?\xc3\x92\xb3\xf2Gp\x01@]\xec\xa8Y0\xee\x1c@\xc9\x08"\xe28J\x19\xc0WV\x9eu\xd7\xa5 @\xec\xfc\xc7\xa0\\\x80\x13\xc0\xdf=;D\x9a\xb8\x11\xc0,\x1a\xec\xd18v\xfd?z\x8d\xf0\xa6\x7f\xb4\x11\xc0\xc4\x96\xd5?\xbb\xaf\'@Z\xd7T\x04\xa4\x84\x17\xc0)\xd6_\x13\xfe\xc3\x11\xc0"\xfeR{\x9e\x88\x11\xc0\x8d\xf4\xcd\xb3\xcb&\x14\xc0h+\xb5d\x17\x8a\x11\xc01\x1eU\xe1^\xe6\x10@\x92\x04\x1f\x91\xa2\x81 \xc0\xd8\xf5\xc8\x04\xa1\xdb\n\xc0\xa0\x1f\xa5O\xec\t\x06\xc0u\xa2\xc2\x83U\x94\x15\xc0F\xfc\x9b\x1b\x17\x1f @\xf2\xe9\x1f\xc5\xdc\r\x17\xc0H]a\xee\xa9Y\x05\xc0\xc1\x15\x07\x9c\xddU\x16\xc0}\xf6}C\x86\x8a\x12\xc0\xf5Z\xcd\xe8Q?\xf2?\xa6\xdbe\xc0U\x8c\x16\xc0M\x1a@\xb5e\x08\x14\xc0\xaf\xa2\xfdM\x9aN\n\xc0\xee\x16\xe9y\x01\xd8\x17\xc0\xba\xc0I\xb3\x15\x1a\t\xc0\xbf3\xc2\xc6\xfe*\x17\xc0S\xeeH\x05g\xe6\x17\xc0\x86\xe2\xdcC`\xb0\x16\xc0\xdc\xbe\xf9\xdcn\x8b\xf6?\xe4\xb4\x86S\xd3\xcd\x15\xc0\xcc\xb0\xf7Ta1\x11\xc0]1\x96\xb5\x1fY\x17\xc0`\x06\xe1\x9f\x7f\x1c\x18\xc0\x03U\xf2\xac%\x8f\x04\xc0\x85\x07s9\x14\x16\x14\xc0+\xbeD\xcez\x97\x0e\xc0DHC\x18\x17\x11\x0c\xc0\xe7#\xcc\xb4\xf2\xb8\x18\xc0\xd2Aq\xb8N\x9b\x19\xc0%\x19\xb0\x87{\xd1\x16\xc0\x98b\xbb"1\xe3\n\xc0\xcf8\xdf\xf2\xb6\xb7\r\xc0\x8d[r\xa86\x19\x00\xc0\xa1\x12W>\x19\xfe&@/\xed\xc4\xeb\x04\x06\x1f\xc0\xa6\xae\x06\x82w\xd8\'@Z\x1d\x97\x1c\xe6\x06\x10\xc0\xe0\x17\x15\x93\x7f&\x1b\xc0\xbe#\x08o4\x8c\x16@\x9d\xe1\xcd\xdd)\xd8\x15@K\xefp\xf9\xb9=\x1b\xc0\xd2\xa7\xcbZ\xcc\xd8\x15\xc0\x14\x99\xe7\xb5\x1c\x1c\x11\xc0\xa4\xe9w\x89P_\x12\xc0#\xa5\x89\xa6\xab\xe9\x12\xc0%b\xe4\xedf\x88\x04\xc0\x0c\x13\xef\x7f$\x1f\x13\xc0\xaa\xd5\xc3\xe7.\xf0\x18\xc0\x17\x10\xdd\x84\x1c"\x17@H\x86\xcaO^I\x16\xc0\xfe\xb4\xa9[G\x90\x12\xc0\xb3\x00b\xc1\xa0\xda\x03\xc0\xf3\xbc\x17\xa8\xf1M\x01\xc0\x12A\xc2\xcf\xb0\x95\x17\xc0\xa2\x91\x82\x8dC\xd7\x03\xc0\xcf\xe6\x00\xce\xd2\x10\x17\xc0\xebR\x94\xc5%\xe6\x1a\xc0\xd0\xc1\x10\xe5~\xfb\x16@\xcd\xeff|D\xd8\x11\xc0\xc6\xafh\x06\xe1H\x16\xc0\xbe\xec\xb0\x9fb($@\x91\xd0Z\xce\x05\x88\x0c\xc0\t\xf9Mp\x04\xfa\x02\xc0\x91\x7fW h\xe4\x12\xc0\xcb\xc7~@\x1bt\x12\xc0\x90 \x0f\xdc\x99p\x01\xc0\x00C\xea[z\xaa\x05\xc0Cj+\x11\xf5\x88\x15\xc0\xe6\xc0\xe2\x16\xe0\xc2\x15\xc0}trnT\x83\x11\xc0\x95\x94\x11)+8\x1d\xc0\xfeWBw\xff\x96\x1a\xc0\x8f\x97\x1fo\xd7P\x15\xc0t/Vl\x14+\x0e\xc01\xb9gnH7\x08\xc0"v\xf9\xedJ\xfc\x0c\xc0\xe3\xe4\xb0J\xf2\xbe\x0b\xc0\xa8\xa9\x9b\xbc\xe9.\x13\xc0\xf5\xa0\x9f\xc6\xe9\x10\t\xc0\xff\xbc\xb1t\'\xbf\x0e\xc0w0-\xe4{\x11\x1e\xc0\xc8\xcb\x99\x1f\xb8\xe6\x12\xc0J\xac\xf4\xe4\xaf\xcc\x13\xc0w^\xab\x02=(\x17@\x94\xaf\xef\x9e=g\x10\xc0\xfdB\xb0\x97\xac5\x1e\xc0&h\x94l[\xf1\t\xc0\xd5<\x8fk_\xb9\x17\xc02\x19J\xdbN\xe2\x17\xc0&\xeb\x18\xef\xa4\x82\x17\xc0\xd3\x17g\xd8T\x05\x0f\xc0\x0b\xca\xf1\xab\xc2\xcc @\xbe\xd5D\xb4;c\r\xc0\xfb\xdf\xfa6f\xf5\x16\xc0\xf2;\xaaJ\x0f\xc2\x13@\x01\xd9\x06\xb4\x05+\x12\xc0\x19`\x06!\xc1\xa1\x15\xc0\xc9V\xbd\x87s\x9d\x1e\xc0\x0b\x98[Ma=\r\xc0\x98\xd0\xd64\xb1\xf8\x07@i_Z\xaeo\xfe\x1d\xc0\xfc\x98r\xf0\x84$\x17\xc0rj\x02\x1e\x0f.\x11\xc0\x80\xec\x024\xa9)\x11\xc0V\x981\x99-Y\x18\xc0g\xd4\xd3\xee\xa8\xc2\x19\xc0\x10\xce\xe7\x8a\x80\\\x13\xc0/\x13C7\xfe\xfe\x00@\x9b\x80\x16uk\x19\n\xc0\x9e\x97\xc1\xc1\xb3F\n\xc0\xe2\x8d\xc2[P\xc9\x17\xc08!\xe4\x9f0\xc7\'@\xfd\xe9>\xd9i\xf6\x12\xc0|\xffc6;7\x13\xc0\x83\xe6\x11\xd9 \xa9\n@\xa3[\xaa\xd7o\xc5\xf9\xbf\x0b5UZF\xa4\x08\xc0\x9b\x91\xa7m~K\x0f\xc0\x83\xe6\x11\xd9 \xa9\n@\x8f\xf8\xbc\x03\x80\xe2\x17\xc0z\xe9\x91g\x17\x9f\x11\xc0\xf9\xe7Q7G\xa4\t\xc0\xd5\x91\xee=F\x8d\n\xc0\x7fw\xed\x93\r\xdd\x1f\xc0\xd6\xc8]\xe9\xf5\x04\x13@\xb7\\\xf1\xcdn*\x1d\xc0\x8e8\x03\xf4\xbe\x05\x10\xc0\xe1^\x87\x84\xef\xe6\x1b@\xdf\x06:\x16)n\x13\xc0!>G\xfe\x99K\x10\xc0Z\x19v\x0br\xfc\x0e\xc0\xe4\xf4\xe6\xe8\x8dA\x1e\xc0\x84\x84\xbe\xd7\xdd2\x10\xc0\xc5-\xed\xbe\xe5\xf8\x0e\xc0\xf6\x7f\xcb85\xa3\x11\xc0\xd8\x0fx\xf6<\xe3&@\x0eb\xebw\xa8\x1b\x12\xc0\xd8\xce\x0b\x0bYL!@R\rPRyZ\x13\xc0\xff\x98\xf3\xceI\x99\x1a\xc0\xb7\x04?\xbd\xf9Q!\xc0t\x15En\xc48\x19\xc0\xbd\xf1\x9e64D\x12@\xa1\xa3-\x7f-@\t\xc0\x02\xbcx\x89\x91\xef\x17\xc0\xf2B\x9f\xc9\xb1\xee\x1a\xc0\xc8\xe7\xd3L@\xf8\x17\xc0|>Q\x1a+\\\xf5\xbf\xb8A\x97Z\x13\x86\x18\xc08{\x18\x86p\x17\t\xc0\x0e\x18\n\x98\x90\xd7\x0e\xc0\x12\x8f\x93\xc5\xc8\xd2\x04\xc0U\'\x11\xd911\x16\xc0\xe1\xc1\x99N0.\x1a\xc0N^\x1e%12\x0e\xc0d\xca\x80\xff*F\x04@QT\x06\x90\xd4$\x1c@{\xed\xc9\x8eZ\x94\x15\xc0\xa1`\x15\xb4\xf4\xee\xe7\xbf\x95ze\xf7]\x9c\x04@\xd5\x1bQ\xae\xe0\xc9\x19\xc0\xe12\x16_%\x94\xf2?\xb7\x08S\xdb,#(@w\xf7kl\xccM(@\xf5\xab\x99\xbb\x84\x1f\x18@\xf3\xa2O\xa4\x14\xd5\x18\xc0Ew\x91\x94\xa9P\x0c\xc0\x9f\xd1\x04\x89!\x04\t@\xef\xab\xd4K\xe1)\xee?:\xcd\x17\x97\xe9\xba\xe0?\xd9m\xd2a\xfd3\r\xc0\x1f?\x94\x80\xae\x8d\x05@%\xb9\xba\\\xb3\x1f\xeb\xbf.L\r|\xdd\n\x0e@\xc0d\xb5+\xab\xaf\xe5?\xd1\x18\x00M\xc7\xed\x17\xc0\xa3,\x97\x91mR @\x1fM2\xbc|o(@\x19\xae\xec/\xa8\xa9\xef\xbf[\x08\x8e\x99\x13\xd7\x19\xc0R\x83H\xb9\xa9\xbc\x1e@\xe0\x19\xeaD\x7f\xce @i(\xd9}1\x1c!@\x82\x10-\x05\xb8\x89\x17@o)\t\x8d\xfe\x1a\x1b\xc0\x8b^4y\xd7Z!@\xf4\x033\xf4H\x02\'@2\xfd=5^\xe4\x1f@\xb7\xed\xc1\x18\xf92\x11\xc0\xbc\x0f\xc7+z\xa0\r\xc04\x92\x17\xa5\xb6\x98\x17\xc0\xce\x81\x82E\x92\xef\x12@\x95\xe1\x10L\x0f\x9d\x15\xc0\xb1/\xb9\xb9\xf9>\x17@\xbd\x86\x9aL*<\x01@/\x14<\n6l\n@\x04\xc0\x14\x94\xe2\x1b\x1b\xc0S\x07&\x83Xv\x10\xc0\xbd\xb59G\xa1\xd2\x1f@8 W\xd6\xa1\xc4\xd9\xbf\xa0\x94\x92\x18\xbe\xcd\n\xc0\xfa\xc47\n-\xd2\x11\xc0\x1c\xc4\xed]\x87\x04\x16\xc0\x84\xb8\xf7\x84\xd1~\x17\xc0\xa1\xcc\xc7vg\xef\x17\xc0\xab\x92\x1bT\xf8\xb3\x1e@\x1f\xf2\x8d\xd2VQ\x17\xc0o\xc3\x97\xcd~M$@\x1d6q{\x1d\xf5\x17\xc0\x018\xc3-d\xe1\x10\xc0 \xf7\x89\x14\x1c6\x1a\xc09\xd0\xd5\x1b~K\x1c\xc0\x19 \x87N\xaa\xa4\x18\xc0\xba\x83%Q^\xb6\x19\xc0j-1\x12>-!@.\xd0\xdb\x81.\xa9$@f\xf5S\x0bw\x0b\x13\xc0x#s\xf56\x83\xfa\xbf\\\xda\xf0k\xa9\xe0(@M\x13\xab\x07\xd4\x12\x0e\xc0\x9cJN\xc1\r\x8b\r\xc0CZ\x02\xd1\x07\x93 @aBY\xae\x7f\xae\x18\xc0\xc3\x9b\x83\xf2\x81v\x07\xc0\xf2\xe2Ej4\xb3\x19\xc0\xa0\xf8c\xec1>\x19\xc0\xf4#&Q(\xb1!\xc0\x9ef,\xa9\xa1\xe5\xdd?\xc0\x8d\xbe\x07o\xc2\x13\xc0rq\x02"\x00\xab\x1c@\xa2\xd6\x15\xdbc\xb8$@F\xb5n\x14\x90\xe5(@\xce\xae\xe5\xc5\xe5\xb1\x04\xc0\x07Z\xd4\xbc\xae{\r@\xd0a\xf07\x1b\x81\x11\xc0\x1ft=\xee\xed4\x05@zB\xbc\xbf*`\xf8\xbf2k^;\xf81\r\xc0\x89X<\xa9\x1b\x01\x1b\xc0k\xd0\xe2S\xb2\x0e\x18\xc0\xe3lU\x19FC\x14\xc0X\xb1O\xb8\x12\x8d\xfd?>\x8c\xed\xb2 \xc6\x07\xc0\x0b\xac\xebh\xcd\xba\x19\xc0|\xf7UA\xed\xc4\x14\xc0\xb1QD\xff1l\x10\xc0I\xa5\xde[\xdc\x03!@G\x14\\QT\xf0\xe3?\xac~\x88y\xae*\x00\xc0\x12c\xa4\x95\xf3\x10\x14\xc0\x90^\xf2z\xfe\x9c @\xdb\xc3\t%x\xbd\'@\x17\nK{\xa9 \x13\xc0\x8fM\xad\x0f,\xd1\x18\xc0\x89]P\x14\x1b\xb4\x0f\xc0Gk9G\xbc\x0b(@pR\t\xba;\xc2\x08\xc0\xdcr\x08\\\x9b\xcd\x17\xc0\\_\xd2\x84X\x82\x11\xc0\xc8e\xc1\xf0\x0f\xb4\x11\xc0\x86R\x9d\x043\xa8$@\xbc\xffHn\x125!\xc0\x0f\xbe\xdc6\xafq\x18\xc0\xf7\xd9x\xa0\xa1g\x1c\xc0\x82\xfea\xb1\xcf\xc5$@\xed\xad\xd2\xcc\xb9-\xe8\xbf#r\xc4\xcb\x02\xa8\xe6?\x1e\xed\x94jt8\x0f@\xea\xdc5\xe3\xc4\xb4\'@F+\xdc\xe1\xeb\xc7\x13\xc0\'\x11Hl\xbc\xb0\xe1?/\x8aP!a\xab\x04@a\xe8\x1c\xf2\x9c\xba%@\xd5c\x9c\xbcn1\x14\xc0|d\xbes\x9f\x18\x12\xc0\xd2\x1b!M-\xf3#@\xdc\xbf\x12\xcf@0\x1c\xc0\x02\x0b\xdb\xc9Xb\x19\xc0\x04\x15\xbf\x9a\x0cG\x13\xc0~\xfc\x9e\xd5\xa0%\x19\xc0\xe6\x8cqvK\x18\x16\xc0\x16\xee\xf2\xf2\xf4\xb9\x08\xc0\xa6\xa8gk#\xd7\'@\x07\xd7\xf2\x1b\xca\xac\xff\xbf\xf9\x93\xd2\t,\x13\x00\xc0\xe7\xe3\xb5\xf85\x0e\x0b\xc0\xed}\\3\xd2\xc1\x04\xc0\x8f\xad\xa2\xf1\xec"\x11\xc0\xdd\x12\xfc\x16\x84:\x08\xc0\xc5\xda\xe4\xabQ\xd8\x16\xc0\xff\xd9\x967br\x14\xc0\xc9q\xe7\x8f\xa8\x90\x16\xc0;\xa9\xe6\xd9\xe8\xab\x10\xc0\xf7\xb8\xc2\x01\xefB\x0f\xc0\xa6\x8c\xed\xcc\xc2\\\x01@\xd4b\x96\x18\x137\x19\xc0\xd7\xb0x>\x18\xb0\x17\xc0\xbc>\x91\xca\x0eG\x0e@D\xa2\xb6C\x8fM\x1d\xc0\x8c\xd9\xc5^CX\x12\xc0\x82Q!\xdd\xf8\xb6\x16\xc0\xa7g\x129\xa5\x99\x18\xc0v\xc4\x8b\x02\xda\x1e\x19\xc0)\x9d\xe9KH\xe8\x0c\xc0\x82^3\xe3~_\x0f@\x99\xa3u;\x92\xc7\x16@h\x9b\x8b\x10\x86_ @\x90\xd5\xe1o\x19^\x19\xc0\xe30M\x05\x98\xd6\x0c\xc0^\x1e\xc3\xfa\xee-\xe6?v \x1a\xa9*\xed\n\xc0HG\xc2\xca\x0e\xfd\n\xc0\xca!s\x0b\x912\x1b\xc0\\\xf8R\x88\xdd\xaf\x11\xc0 \xba\xf7\x90(\xee\x1a\xc06"\x90\xac\x9f\x91\x18\xc0\xeb}\'\xd1\xac\x14\x16\xc0\x15\xe3\xde\xc3\xe7\xe9\x15\xc0S9#\x8f\xfe\x14\x1e\xc0\x127\x97\xb9\xc5\xd1\x11\xc0!\xa2?\x8b;\xfb\t\xc0]i\xe1+\xef\xab\x12\xc0\xba\x8b\x02\xc1\x9c&\x13\xc0\x0b,\xbe\xdf`\x7f\x19\xc0\xc6 \xabl\x1c\xff\xf8\xbff\x08tJ\x90\xd2\n\xc0\xb8?\xea\xbf\x97\xd5\xe6\xbf\xf6l\xb8\xb4G\xeb\x17\xc0\xeb\x89 \x19\xd9\xda\x17\xc0\x1ev(\xb3\xf3\x9f\x0b\xc0\x01tU\xd2\x06\x96\t\xc0\xf3/e\x93\xbf\xdd\x1c\xc0\xcaHkK\xdd\xaa\x15\xc0}1\xcf\xc1\x94\x19\x13\xc0\xd7\x00US\x1c*\x19\xc0\xbf\xd1+n:Z!\xc0)H\x01\x16\x83\xae\x10\xc0vd\xd5\xc4u\xdd\x08@\tH\x1eNrm\x16\xc0\xcf5\xb0\xfa\xf8c\x10@=\xe3\x15\x93e\xa4\x19\xc0a\xda\x88\xa2\xc5\xf8\x08@^\xa6D\xea\xa2!\x1b\xc0\xad:b\x11\xe3\xb6\x17\xc00\x0c\xf7\x10\xd4\xb5\xe3\xbf\xe7Q\x0e/\x85s\x1a\xc0>>\xd7S\xb6J\x17\xc0\x13\xb3\xa7;r\x9f\x1c\xc0\xcd\xd1\x0b\x0ec\xc8\x17@\xcb\xe0\xe8T\\\x06\x12@\xb4\xd6\xcby\xe7`\x13@\n\x01E\xe1\xee\xd9\x1a@A\xdc\x9a\xdd`\x1e\x12@\xe1\xb5<I\x82\xfd\x00\xc0\x80A\x92\x05\x7f\x05\x17\xc0S-\x8a\x9b\x92\x88\x12\xc0\xae7\xf0\xeb\xd0\xc1\x15\xc0\xed\xb1C\x9d\xc0E\x17@z\x90\x1e\xf1\xd6\x83\x1a\xc0\n\x9a\x00\x18t\xd1\x11\xc05%\x17\xa0\xe2\xb4\x1a@\xd1&\xec{\x03\xe1\x11\xc0#_\x9c\x1e\xdaw\x1e@h_\xc1\xf2/d\xeb?:W\x98\xdf\xd1L\x18\xc0^\xf0\xff\x13\xa8>\x15\xc0\x8d\x8d\xb9\xda\xf6l\x18\xc0\xe3\xd8\xf2\x176\xbc\x1c@\x9d\xa0\x04\x9d\'W\x17@\x81V\xce(\x04\x93\x12\xc0\xe8\x13\x1c\x02\x1f+\x13\xc0\xbb\xc8\xaf]\xda]\x13\xc0\x7f\x85\xaeW\xe7E\x13\xc0\xd8\x10\xa7\x05\xa5\x12\xf8?\xc2\xc9\xad\xb2FQ\x16\xc0\xfer\xf9\xcf\x19\xf4\xf8\xbf\xd3\xbd\x96\x8e#\xf2\x18\xc0\x831\xa5\x8dJM\xf5\xbf\xa2\x91\x82\x8dC\xd7\x03\xc0o\x02\x83.\x88U\x12\xc0\x99\xbc\xfdv\x86\xd0\x11\xc0\x0f\xbc\x16\x8f\r\x13\x16\xc0\xd0\xba\x9d\xceA\xb6\x18\xc0\xb4E\xd2\xbd&V\x00\xc0\xa7\xc4\x1cCOQ!\xc0\xe1\xb2\xae\xdf\xc9k\x12\xc0m\x88Q\xc4\x02<\n\xc0_;\xe1@\xef\xc4\x15\xc0B\xcd\xe7}}\xc0\n@\xf4 \xd4\xdf\xd1?\n\xc0\xa4W\xa1\xac\xcax\x19\xc0{\xe7C]\xa1$\x13\xc0\xebd\x84DvL(@1\x93n@U\xd4\x1a\xc0=\xbak\xa6\x1e\xd0\x1a@\xab\x86@\x89\x00\xbd\x19\xc0Q\xcdh\x9d\xa6,\x17@\x04\xdaTtXz\x1a\xc0^\xc06\x8fp\x1b\x11@/\xbc5\xfa\xa7p\x01@\x91\x03\x15 eX\x1e@\xdb\x88\xccwa\x05\x0b\xc0\xb8\x1f\xad&\xe7\x9a\x1b\xc0\x00v%\x1cN\xca\x11\xc0\x1cK\xe1\x02\xc5@\x19\xc0\xfbl\x9b\xb3\xa7$\x1a\xc0\xf4\xa6{a=\xec\x16\xc0!\xb2oR/\xe7&@\xcd\x13\xe8\xbc\xec!\x18\xc0vW0\x00\xa5\xc9\x12\xc0e\xa3\xf7\x9f\x00\xca\x16\xc0\x92\'Y\xd8\x1a\x84\x1d@vK\x8b\xf1D\x87\xf7?\xcb\xc48\xc3\xafH\x12@9U\xd9E-\x8f\x1f\xc0\xbe\xce[\xdf\xacf\x10\xc0=\xc3F\x10B\x11\x1e\xc0\x18V\xcb\xd0U\xdd\xf6\xbf\xf6\x14\xfb\x0b\xb9h\x01@\xed[\x87\xb0\xf9\xb5\x0e\xc0\x95h\x80\xe0)\xe8\x0e\xc0W\xf4\xb64H2\x10\xc0i.\x8asAc\x16\xc0\xf9\x17\xdd\xb2\x1a\xe7\x13\xc01\x00\xf8?\x01\xe3\x00@0\x0fU\xd3!\x89\xfe?\x94\x06\x03\x8f\x1aT\x11\xc0*\x07\x1fC{\x82\x1c@\x05Y\x94\xe43\x80\x19\xc0\xcdW\xc87t\xcf\xfa\xbfE\x1c\xc8v\x02N\x00@p!\x84\xf7S*\x1c@I\x08G\x0f\xa7\x88\x15\xc0\x04q\xec\x16i\x81\x16\xc0\x9f\xdb\xe5\xc6\x1b\xea&@\x9f\x01kh\xc1\x88\xe7\xbf\xa8\xb7\xa6\x97\x15\x81\x12\xc04\xe3\xcdp\xfe\xab\x0e\xc0\x99\xfe\xa5\xd3\x89\xa9\x17\xc0\x01\xab\xfe5Yv\x1a\xc0\x9b\x9c\xb2\xc2-\xfa @)O\xeb\xd0P\xc4 @8\x90%b\x8e\xdd\x0e\xc0\xaf\x8c+\xf0^$\x17\xc0\xb0B\xbbB\xa4\x8e\xf6?5\xc0\xa2\xa1\x05\x7f\x1c@\x90\xb1\xea9DN\x1c\xc0\xf9\xcf\xc6\x86\xd3\xfe\xec\xbf|\\\x02\xa9\x8f\xb1\x0f\xc0\x1c\x80\x89\x1d\xc5\x88\x11\xc0\x9b\xc9\x9b:\x17\x7f\x13\xc0*\x00\x1dVe\x15\x00\xc0\xeb\x8b1\xaf\x141\x12\xc0\x1e\xb4\xc7\x00\xf9\x07\x18\xc0\xc8\xc5\xc6)s\xd6\x03\xc0\r\xff\xbc\xd6\xbd"\xe7\xbf]\xb6\x15=\xbe\xa2\x00\xc0g\x13/\x94\x1e\\\x16\xc0\xf5\xbdF\xbeN6\x13\xc0\xee\\\xa9f\'<\x15\xc0\xf5\x0f\xc8\x89|\x87\r@\xef\xc9\xe3>i\x9a\xfd\xbf\x00\xa3\x8f\xc8\\.\x16@\x1b\x81T\x84\xd9n\x11\xc0\xa8\xd4+\xef\xfe\x81\x11\xc0w\t\x9d\xb4\x9f\x15\x00@T\xec\x82\xaau,\x16\xc0\xb5-G)T%\'@\xbcc\xfe\xa6{Z\x10\xc0\xad\x93\xde\x06\x89=\x17@;\x9ar\x1fm\xab\x11\xc0E$u,bO\x1d\xc0.\r\x00\xba!+"@\x99\xc5\x9b2\xa5&\x17@\x8e\x98\x12\xd7\xf6e\x13\xc0\xdcj\xcc\xa6{V!@\x98\xcc\xa9\xd3\x0f\x15\x08\xc0G\x0b\xb3Y\x0f\xe4\x17@\xe8\xdbi#\xd8\x9e\x16\xc0\xbax\xbefd?\xff?\t\xa5W\xb0\x88\xd6\x19\xc0F^K\xa2\xa25\x15\xc0@A3\xa3\x96\xe5\x16\xc0\xbcT\xd6Kc\x03\x16\xc0\x02\xb2+F\xf4\xa9$@\xb8\xef*=^P\x16@\x1eG\xe0\x8a>\x8f\xfe?k=\x11\xf1\x95E\r\xc0\x7f$W\x1fO\xc9\x1b\xc0]\x9e\x1c1\x9c\x9d\x14\xc0\xad\x07\xf6\x8bU\xa6$@\xe1\xd5i\x1a\x9f;\x0f@@M\xa8\xb8\xb3J\n\xc0/\xbc5\xfa\xa7p\x01@\x95\x9c\xed\xf1\xfd-\x00@\xb3\x00`\xd4\xcd\xe0\x14@\xc1A\x81\x90\xd4\xe3\x11\xc0\x85\x1f)\x8fjO\x0c\xc0\xc7\xd8\xfc\x12\x86\xe3\x11\xc0g\xc9\x0cHK$\x10\xc0\xa6\xc0*X\x9aQ\x1d\xc0\xf5~&\xad\x1c\xdb\x16@C\x80\x8e\n?s\x10\xc0a\xffo\x93\x03r\x01@\xf5W\xc6\xb0\x03\x05\x1a\xc0(\xa5}\xae\x86\xb6\x0e\xc0Dr\x0csX\xe4\x0e\xc0\x18\xd42\xab\x03\xe6\x18\xc0\x9d\xb7\x8f\x01e\xdc\x00@\x11jlE\x12C\x1b\xc0+\xd3!\x82D\xe9*@\x14.\x88\x05J+\x1b\xc0#\xe4\xbf\xbfU}$@\x10\x16\xda\xd9!\xbb\x19\xc0\x15i\x0e9\x90\x1c\x16@4\x0bG}.\xac\x07\xc0 \x1am{\xf4~\x19\xc0\xc2tw\xc5W0\x0c\xc0\xd3\xaa\x0c\xd9R\x1d\x11\xc0OmIV\x07\x99\x16\xc0\xebrk\xcc8Q\x11\xc0u\xbd 2\xcf\xf2\x05\xc0\xfc\x1cx%\xeb\x17\x01@)(i\xbb\xd3\x01\x05\xc0\x0b\x9aV2q\x80\x01@\x00\x93\x8b\xf4\xdb\xf0\x1b\xc0\xf8]\x9b\xc6\xfd\xe6\x1d@\xcd\xee@\xc0\xb1F\x1c\xc0CN\xdb C.\x13\xc0\xb5i\xf0\xb5\xf4\xf6\x0e\xc0\x87\x9a\xe9\xe2\xeb\xe1\x16\xc0\x95\xf8z\xb0\x0c\xa8\x11\xc0\xd8\xc6\xe3t\x8dT\x10\xc0\xde\xe4\xd9\xda\xee\xac\x18\xc0\xc3~\x98\x88\xb4r\x19@\x03\xa1\xbc\xe8\x96\x03\x1b\xc0\x10A\x9d\xd7\xdeX(@\x9cV+\xd0\xf89\x19\xc0\x04\xe0\xf2V\xfc\xce\x10@!\x1a:\x1b\xb8\xc2\x10\xc0\xba.?I\xc1\xe7\x02@\x17\xcb\xfc\x83\xeb^\x0f\xc0\x06\x863\xb4\xf3\x9a\x07\xc0\x88 ,\xcb\xbd\xe8\x0b\xc0\x1f`\xa4\xe6\x07%\x15\xc0\x89\xd4\xf4\xd1=\x14\r\xc0h\'\x16R\xbc\xff\x15@\xf1\xf6\xfe\x0e\x03$\x18@+\xc9\x01y\xb0\xa6\x01@i\xcc\xad=7,\x19\xc0\xac`Zs0\xb8\x1b\xc0\x80U\xf3\x90\xd6\x9a\x13\xc0\xbb\xb7Z\xda\xb1\x0e\x08\xc01\xee\xdb\x04\x02\x05\xfe?\x8e\xeb\xd2n\xba\xe1\r\xc0I\xaf\xb4\x10\xc4v\r\xc0\xc7\x95R\xb0\xba\x03\x19@\xf6\tU{\xfb4\x03\xc0\x97n\xf8w\x90$\x13\xc0\xd5&\x16\x0c<\x11\n\xc0\xc5\xe8\xfa\x19\xba\n\x14\xc0O\xd1}\xb3\xe5\xb5\x14\xc0\xac[\xd7m\xea\x8d$@\r\xe5\xa8Q\xf6\xdc\x19\xc0\x16\xa6)\xd6\x945\x16\xc0!\xec2\x87\xb7\x99\t\xc0J\x8a\x8c\xa9\xba\t\x1b\xc0\x00e\x12b\xfb\x9d\x1a\xc0,\x8c\xda8\xb2=\x16\xc0\xe2\xe8\xb3\xd0\xaf\x99\x15\xc0\xe5@\xba@\x16\xcf\x18\xc0\xdcHv\xd1\x0cZ\x17\xc0\x04q\xc8o_W\x0f\xc0\xdf\xd7\xc1OM\x7f\x16@/s$|\t\xcd\x0e\xc0\xac\xbf\x94\x0f\x14\x19\x1b\xc0rG\x02\xaeh~\n\xc02k^;\xf81\r\xc0\x10"e\xad\xc8\x0c\x0c\xc0\x99\x15\xdb\xb21/\x15\xc0\xd8\xa4~_\xdf\xcb\x11@3\xa02pv\x96\x16@\xfa\xc2B\xcc\xc6p\x18\xc0p+e\x11\xf8B\x17@\x08\xa1G\x0e\x124\x13\xc0t[enh\x90\x1f\xc0\xf4g\xd5\xfcH\x86\x10\xc0G\x9f\x9ad2i\x15@>4\xb9\x15W\x9e\x11\xc0\xe9\xd5>4\xa8\x9a\t\xc0*Ft\xb6\x8b\x08\x02\xc0yrd\x0bI+\x17@\xc9h\xba>0\x99\x18\xc0\xafV\xaf.I\x10\x18\xc0\x83MO\x124\xb2\x17\xc0\x90\xa6\xa8\x9f^\x9b\x16@\x91<\xfc\xdeH \x17@\x86\xa6\x8b\xaf?B\x0f\xc0\xd4\x9d\x0e \x81z\n@\x99u\'d\xe4\xb4\x17\xc0Kh\x05\x9dc\xbf\x16@4\xccw\xa63E\x06\xc0\x0c\xc9\xf6\xf7;\xfa\x16\xc0\x0e\x82\xcf\x81f*\x16\xc0\x94\xe3\xeb\xb1\xcb\xad\x1b@=\xfd;\xd8\x0c\xb9\r\xc0\xa3.\xfa\xb8\x00\xd4\x0f\xc0\xcd|z\x8e\xe2\x7f \xc0pSO4Xd\x19\xc0\x0c.U\xfdo\xda\x17\xc0\x883\xbdd\x9e\x9f\x12\xc0\xa1\xd7\xeb`V\x13\x16\xc0\x96\xc7e\xcd\x0cR\x15\xc0\x0c2\x99\xfe\xe7\xe7\x12\xc0D\x9b\x9a\xdf\xef\xfc\x1b@\xf3+R\xe4\x8c\xac$@i\xb9}\xf1G\x9f\x13\xc08\xa0w\x8a\xeaU\x17\xc0\xc4?\xc1\xbevR!@\xd3\xa1\xb1\xff\xacG\x08\xc0\x0f`\x08\x1a\xcdh\x1c\xc0Cb\xab\xa4\x98\x9a\x1f@\xd4^/4\xb7\xb2\t\xc0\x05\x8a\xec]U\xfa\xf8\xbf\xe4\x99(\xa3#\xec\xcf\xbflz\xc5n\x19\x9b\x18\xc0lQ\x8c\xc2\xd5\x04$@\xd3\xbd\x96\x8e#\xf2\x18\xc0d\xa8\xf9\xe6\x86\x9b\x1b\xc0u\\#\x01\x11\xbb\x11\xc0\xe6\\\x01u)X\x12\xc0J\xb0\xc0_\xeeg\x1a\xc0\xb1\xe9\xdauK\xea\x10\xc0\xaa\xb1Q\x1e\xb1\x94\xf7?\xa4\xa1\n\x808g\x1a\xc0O\xa5\xe5\x0bl\xd3\x12\xc0+\xd3!\x82D\xe9*@\xcd\xc0\xecR\xa5\xf8#@D\x9d\x0c\x8e~<\x1c\xc0\xc9]T\xd8\xd3\xd1\x1f@w\xa8\xf9\xa3\xcb\xc7\n\xc0\xfdx\xb0d?{\x13\xc0\x0c\xaf \xd4\x7f\xc9\xde?\xd7\n\x03I\x1b\x1d\x1b\xc0\x9a>=\x9d\x17d\x17\xc0\xeb\xa6m\xb0I\x9d\xf8?\x10\xe9w\x91\x02\xb5!\xc07\xfa\xd7\x8d\xda%\x11\xc0Q\xb7m\xf9\rR\x07\xc0\x07\\\xe4\xbaLC\x15@\xdd\xfcd-\xc2\xe7\x1f@\xdfOd\xf3\xa7B\x1a@\x8d\xa3\\\x84\xbeX!\xc0\xe5>h\x1fl&\x0f\xc0\xd6`\xed(\xc2\xe6\t\xc0.\xbc&\x19\xd8\xd0\x06@\x0b\xb7s\xb5\x0e\xd3\'@Z\xb7d\x8bg\x96\x1f@Vx\xadbg\xe1\x0e\xc0\x93eqD\x94\x8e\x16\xc0N\xd1\x1a9\x92\xa7\x0f\xc0.\x91\x9e5\x16$\x13\xc0be=\xfe\xc7\x04\x16\xc06}-b\x14\xb4\'@\xd5\xfd\x136\x8dc\x19\xc0r\x03\x96\x04V\x1e\x19\xc0\xf2S\xdb8C.\x05@\xd6,a$\xcd\xe3\x1a\xc0\xf74\xd2\xaf\xa6\xa1\xf5\xbf\xa6\xe8d\xed\x0c\x98\x10\xc0\xa0\x99(\x9e\xaa\x9f\x16\xc0B\xbe\x18Fp=\x0e\xc0\x87\xe0y\x89Zs\x1a\xc0\'X\x05\xd8\xee\x9d\x0e\xc0\x8d\x83\x93\xefk\xbc\x13@s{Lw\x08\x04\x10\xc0\x7f\xfe8\xce\x82\xad\xde?\x16h\xfe\x8d\xb7\x84\x19\xc0\xae\x93\x95\xbb\xa5\x8a\r\xc0\'\xc4\x9e\xbbXp\x0b\xc0|\x94UY|\x05\x0f\xc0\xa97\xd8\xa1\xb7\xf5 @{\x80\x86\x8d\xbbZ\x14\xc0\xa1\xf6\xb50mc\x12\xc0\xa4J^\xfcaf\x16\xc0\xa4\xaf\x14\x16Y\x98\xfa?`A\\\xaf\x90$\x04\xc0\x9f\xb0\xadz\xdc\x01\xff?\x81\'>\xf5\xd4}\x12\xc0\x84{\xa2\xe5\xb4\xc6\x19\xc0jS;\xccv\x83\x14\xc0-\xf5\n\xd7J\xb0\x1c@\xcf5\xb0\xfa\xf8c\x10@\t\xf8\xa0z\xb0\xf0\x16@\xe8\x8a\xb2\x00J\xc1\x13\xc0\xc5\xcdV\xe3\\\xdb\x0c@J\xef3\xdf1\xa3\xfd?*\xb3\x99\x19!\xf9\x0f@\x1aa\xc2\xef\x0b\x13\x00\xc0]m\xe5\xfc\xef\x13\x14\xc0\xb6\xfa\xa0\xaf\xaf\xe0\x13\xc0\x89\x1et\x93\xa4\xb9\x1c@\x9a0F\x8e\x84L\x01\xc0K\x89\xe5P\x97\x87\x01\xc0z\xbd\x9d\xff\x88>\x13\xc0\x1d\xe5\x05V\xa1\x1d\x17\xc0\xf0\x80\xb5T\xd0\x1c\x19\xc0\xb3\x0c\x95\xed\n\xd6\x00@\x92fT\xb9\x0c(\x1e@\xdc\xdci4k\x8c\x0e@\xdd.-\xff\xee\x9c\x18\xc0o~;\xe6\xea\xe4\x18\xc0\x05\xa2RI8\xa9\x18\xc0\xbfV\xe7;\xdb\x17!@\x8f7Z\x9f\xc9\xdf\x17\xc0\x92\xb7\nBa\x11\x1d\xc0\t=1`\x16\x85\x11\xc0\xe8\xef\xfem\x10\x84\x18\xc04\xe6&\xd5\x82y\r\xc0\x18\xf4(\x07>\xf9 @\xf9\x003O<\x10\x14\xc0\xef\xb4M\x14\x0c\xed\x1d\xc0t\xc7\xe6S\xc3\xc6\x11\xc0(\x9f\xf4|C\xd8\xfe?\xdf5\xf6=\xc8\xb2\x0f\xc0'
p29
tp30
bg3
(g4
(I0
tp31
g6
tp32
Rp33
(I1
(I1877
tp34
g13
I00
S'\xc7\x12r\x91\xc0\x17T@\x85k\x8bj\x12;T@\t\x0b\x91\x04\x10\x15T@\xfa\xa2\xf0\xbe\xaa\\T@^\xa3${#\x15T@\x9aR2@\x03FT@\xc3\t"\xca\xcb\x16T@\xec\x13\xb8\xe4\xde\xedS@\xf7\x1evH\xa65T@\x18\xaadw\x11\xeeS@\xc3\xe7\xfb#\xe1UT@\x89;n\xe1\xf7\x19T@D\xb6\xad\x8e\x05@T@k%\xb4\x94\x19\x0bT@|\n\xf33Y\xf9S@\xee\xb5\x96\xa8\xa3JT@\xe2J\xf7\xe5][T@\x83o\xc0,\xb8%T@\xcf\xf4\xf6\x11\x84\xd8S@\x0fqRp.\x0eT@\xba{T\xbbw\xf2S@\xfel\x9e"\xa5\xf6S@\\\xe1\xd4\xe4":T@\xe4\x07\x92\xc4\xf7\x15T@4\x0fN\xd3 jT@\x01z\xc4\xda\x11\x1fT@\xdbk\x9e\xc1\x8c\xcaS@\x84n\xec\xfa\n\xf7S@\xa1\xbc\x0f\xe2\xc6\nT@N3o\xc4\x04\'T@\x9f\x90b5\xb5\xd6S@2\xe9\x80\x0f\xe8\xfbS@:\xc9\xc4IC.T@8\xebE\xf17\xbfS@\x8bU\x81=\xcc\x16T@^\x0b~\x9c\x87JT@\xc5J\x08\xbdr\xe3S@4=\x1f]\xeeqT@:\xa0}\x0b\x96\xffS@\xc2\x86\xa9\xec}\x1fT@\xa2\xc9\x88\x1e\x17\x17T@\xc0\xac \x9f\xb3HT@\xa6\xd2\t\xed\xa8ET@pJ\x8b8\x8aaT@m\x9d\xe8\x01\xd59T@k\x88\x12\x14\x88\xf7S@\xf9\xdb\x1aV\xe4\x16T@\x1dc\xa0\x99{9T@\x85\x03\xc0R\xac\xb2S@dYS\xc3Z9T@\xcc\xd0F\xdf\xd3\x17T@\xedV\x0e\xca)1T@\xba\xb8\x83\xd0\x03PT@\xc9|:\xdf\x89\x85T@\'m\x05\x97\xb8\xf3S@\xe6\x0c\x9d\x19\xb9\xc1S@8\xfd7\xfa\xbbTT@H`\xf5\x17J\xddS@\xe8\xb5\x02\xd7\xad\x13T@6\x0002\xb1\xdeS@8\xf1L\xdb\xaa\xe8S@?\x96}\xd9 5T@kjs-O\xbaS@\xef+\xef\xecm\xb0S@\xc7\xb9\xcdp\x06\x1eT@zU\x0eh\xff\xe1S@\xc8\xfao\\\xc8<T@\xf8\xea\xcb.L\x02T@\xf9\xdej\xfea4T@SN#N\xef;T@ci\xbe\xf8\xf5\x01T@\xcf\xcb\x7f\x9d\xe22T@\xcd\'?B\xcf\x0bT@\xf1\n\xb7\xafc#T@\xe1-\xf3\xd4\xb89T@\xad\x87\xbf\xcb\xaa\x1bT@\x83=#\xd8\xe4[T@o.r.\x08GT@\x7f\x87\x9e\x9eQdT@\r#= 6\x17T@\xf7\x95\x958\x9bqT@\xa0\x15u\xccm5T@"M\xef\x85x\x15T@UG\x18)\x86\x0cT@\xaa\x1bk\xf5\x9a^T@\x12\xe8\xf9\x82(\x12T@\xdb\x87\xd6\xbe\xb1\xdcS@@\x04\x1f\xb2\xff"T@\xca\x0eSXF\rT@v:\xcf\xc4c\xc3S@Z\x18\xe3U\x0c\rT@T\xc7\xe9s\x8e\x0eT@\xd8UW\x8bB4T@\x80\xb3\x9f\xf7\x85\x18T@\xc4\x01]\xe3\xa4\xdbS@\t\x94K\xed\xc8\\T@\xac\x8bz=\'\tT@\xe4-\xf3Z\xc7ST@\xc9\x00E\xe1s\x0bT@\x93\xa5\x1c\x9d(\rT@eA\x80z\xc6\nT@\xadq=\x06\xf6>T@\xb1\x1b\x1f$\xff\xc4S@b)z\xd4\x18\tT@\x9a\xb4\xd2\xf1\xa2IT@\xc1\xb1L\x1cr?T@\xbe\xad8xV[T@K\xd7\t-w(T@\xe0\xc9\xf7\xf8\x0c[T@I~\x1d\xc0\xd7\xe9S@rz\x1e\x1ar\xe5S@\xb0+6\xc5\x146T@O\xc7\x1ba\n%T@]}\xde\x01\xcciT@\x11\xca&\x89\x8b\x0cT@\xf4\x9fO\xcc\x9fVT@\xea\x00&3\x95(T@x\xd3\xb4\x97rvT@\x99\x03\x8b/\x98\'T@\x1d%\xe0\x91\x84XT@\xa4\xbd\xe0\xe4\xd7OT@\xf9_^8\xa1aT@\x17\x02\x91q\xf4\x1dT@\xc2b\xd5\xa9E7T@|\xc5\x99a\x00YT@>\x14\x9cy\x14\x90T@\x1f\x8cH7;\x93T@b7\xe0\xb2\xcd\xccS@\xe3g\x12\xcc\x7f3T@\x9d\xde\x9c\xad\x9e\x1eT@\xc7\xb8\xc6\xb9\x80>T@/\x00k%v\xf7S@H\xb8\x08U^\xf4S@\xb0\xbe$\xf7\xc0\xf9S@I\x8b\xe7\xcav_T@H\xbe\xc7F-\x0cT@\xe6\xd0;\xf6\x16\xd1S@\xb8\xcb\xe4\x1b\x9f\xf7S@/X`\xa8\xc2\xcbS@{w{\xe2p0T@H\x8f\x14\xce\xf2\x17T@\xdb\x8c\xa8\xde\x96*T@\xf1\xe5\n\x85\xf4AT@\x81\xe72\xa4\x13WT@\xf7VttNuT@;\x11\x18\xb5\x97\xffS@\xc9\x06\xe4B\xf5 T@\x94\xb3\xcd\x0f\xa9\x08T@ps\xcb\xdf]XT@#\xf2\xc72\x112T@\xde\xd1:\xa9\t2T@\xaa\xd9\x1fyg{T@\x1aY\xed\x03g\x17T@[[\xe7\xd4\xb8\xb2S@27\xf1wH\xc9S@\x87\xfc_R\x02pT@>\xe7\xb9"\x9d8T@\xe8?\r\x8f\xc9\xe6S@\xbc}\x01\x94\xaeAT@\x85a\x1aF\xbeIT@\xa1Q\xf1\x1dG\x16T@\x01\xcd\xf8k\x9e;T@\x96N\x0e\x15\xb3\x02T@\x8e\x18\x13\xb6M\x0fT@\xfc\x84\x93"\x88\x16T@\n\xa8\xfc\xa6.VT@\x9b\x03CV\x8d:T@\xbe\xce\x1f\xc5\xf1\xd8S@p\x8b\x19\xcbrPT@\x07T\xe9z\x15eT@\xff\x8c\xa3/^1T@c\x8c\xd9\xc5DaT@\xafde\x8e\x9d\x1dT@k\x1a\xf7\xc0(\x16T@\xd9&\xa8"\xd0:T@\xcf\x1dDj\n\x15T@\xca\n\xeb.E\xffS@\xf9\xf0;\x81\x1c\x18T@\xcf\x9f@Q \xe8S@\xcf^1\xf3\xa7\xfcS@a\xee\xbf\x0bQ?T@\xc6\xd9\x05\xb6M\xc8S@\x81Tp\xa2\x19\xe0S@\xeaS>\xdc\xd0OT@p\xb5\xaa)\x12VT@"\xd8\xc8Q\x8e\xf0S@\x8e\xc2[~\x86\xeaS@\x12r\xb7\xa8u\x03T@\x0e+\xdcu\xbe\x0bT@O\x89"\xd7\x9f\xd6S@\xb9#\x87\x145ST@\xa1\xb43\xd3veT@H\x8c\xc6a{\x0bT@.1\xf7\x7fT\x0bT@\xa8\t\x1d|\x1f\x17T@l\xed\x1c=\x90VT@\x00\xf99\x9e7\xecS@$\x07\xf0\x0c\xe2\x1bT@?\xbb\x16\x90aAT@,\x01Z\xadj!T@\xba\xc3\x14\xb0\xa3\x1eT@\xa9\xd4)\xc6(IT@\xda\xcc\x13\xbcd\\T@\x15.\t\xe4RST@\xc4\x00}\xd0v\x1dT@\xfd\xba\xe0\x9dv9T@\x9b\xf8\xaf\x1cgZT@l-,\xfa\x03\x1cT@Arq-\xb6\x13T@\xc3r\x8e\x80*\\T@\x9f\xfcI\xcb\\\x0cT@\x02\xa0\xf5"*\xd6S@\xa8f{f\xd2CT@Wg\xdd9\xbd\xf9S@\x08Z\xaf\x8bR\xdeS@\x8d\x10\xc8W8,T@a\x8c\xd0\x0e\x98gT@\xd0\x14A\x845\nT@\x94\x16_\xd1$wT@\x85\x86\xf2\xe1\x8b\x0cT@\xd8\xbd\x92_<\xddS@\xad<\x8f\x8du2T@T\x7f/\xb3\x14*T@\xab\x86\xda\x88ADT@\xab\x80\xcb\xd4G\xb8S@\xd3b\xfe\xb07\xd8S@)\xe3\x00X\xd3mT@\xedm\xf6\x08\xd1TT@O<\x17M\xe7\xf1S@)H\xe1/\x9c\xedS@\xb6\xae\xb3\x0c\xad\xc1S@\x1d\x15\xf3>w\xeeS@\x84\xaa\xca\xf8\xc4OT@;{\xa7\xa7S\xd9S@\xc7\xd0!I\xc5\xfdS@\xec\xe4\xa1\n\xf5\xd7S@\xc34Oh\x01\xedS@\x8c\xd1\xed\x8e\xe0TT@F\x99L\xc9\xad\xbcS@\x0fW\xd4\x95\x14\rT@M1\x9dr\x8d\xe9S@\xc7\x98\xd5P\x94`T@\x99X\xd3\xe3\x8fJT@\xd4\xbc\xa9i\x13\x17T@\x97\xc6\x06\xe0\xc7%T@\x14\x81G\x8fD\xe9S@\xf3\xec7c\x10\xf0S@\xe7\x92:\xaf\x1e\xccS@M(\xd3\xf4  T@\'>\xa5\xe8\x8f\xc6S@#t\xa4\xad\xcf\x18T@\xbf\xba\xe6K\xc0\xe2S@/\xde\xb3\xa2\x1d\xefS@\xbb\x12\xb2\xd4!-T@\xe6\xdb}R\xba\xe6S@V\xbd\x02\xa2\xf5\xe7S@r\x83#\xdf \xbaS@\xd4\x0e\x0fb\x16\x12T@{`\x06\x9eYmT@\xd1\xf4|/\xbf9T@\x0f\xd6%\xa4\xa8\xe9S@Z\x86\x9c\xa6\x1d\xfcS@\x9a\x81\xe5m\x84\x1eT@\x83\xae\xa2\xdd\xa4\x1bT@\x8dm\xa4\x8d\xf5lT@\x1ep\xe2\xee\xc7\xd9S@~\xd8\xc6h\xab\\T@\xc3\x14\x13)\x93/T@1d\x14\t4KT@\xbb\x1c\xaf \xbc\nT@3\xc5\xac\xb5\x1f\x03T@\xddPZ\xbc\xe0\xf9S@%\x97\xca_\xfaBT@\x85 \xf5\x1d_]T@\x1d\x80\xc4\x81\x9d\xcfS@\xc2\xaa!\xd9\xb8\xe4S@\xb4\xd7\x8a"\x83\x0cT@\xce\x91#\xf9\xee-T@rI\x97a\x7f)T@\xd5\r\x99_\x14(T@\x97\xf6["\x08\xeaS@:x~da\xf5S@5\x87\x9f\x13I\xdbS@\xa1\x00#\x94\xb2\x17T@\x17\xfc \xf2\xb7\xcbS@1U\xfd+\xe4\x16T@\xcf\x96\x88\x18p\xcdS@9\x8d\xcf\xe4\xc4<T@\x8a\x80H@y\x1cT@\x9b\xce\xf4\x17f\nT@1\xfd\xe2O\xd7\x11T@\x83\xb3\xe8ff\xbdS@|$s\xa7\x89*T@\xcb\xd5\xf73I3T@\xe4z\xe2jc\xddS@O\x87\x97\xd7A\x18T@JW\xe8v\x9b6T@\x85\x88\xd2\x92\xeb\x05T@\x12Lixr\xf7S@\x94\'\xbc2\x85\xecS@\xc8\x1b\x16\xfc\xdeUT@\xf7E`2\xbc>T@\x1b\xe4\xa8\xa9\x9b\x1eT@k\xb3\xae\x9f\xbd\xe3S@\xd6\xd9\x13\xa0gXT@v\x90\x9fJ:ST@|\x91A\x87\x8b\xe2S@\x94\xdf\xb4\xd8\xc9\nT@\xce\xe1\x02\x03\xbf\xf3S@p\xeb\x9d\x93\xfc\xfbS@*v\xc1\xa8\x814T@\xfc\xcf\x1c\x89R\xe6S@\xe5\\\xe6\xe3Y/T@\xa0\x10\x1c\xff\xab\xdeS@M\xff\xc4\x9b_ T@|i;\xccW]T@\xa4O\xe57\xed?T@\xff4|\xb9\x86\x13T@#\x07(\xbbV\xbfS@\x9c\xcb\xf9\x9b\xe1\xe4S@\xff+\xf7\xa4)YT@$^\xd9@\x06AT@\xb0\xe6~\xa9q\x1bT@\x96\xca\x0e1u,T@X\xed\xd1\xb49\x16T@\xc6\xfd\xa4ZS\xecS@\x90&\x16\x08\x12\x1aT@6\xb1\xff\xce\xe8\x0eT@\x12R\x93\x08BPT@J\t\xb5ox\xe7S@\x7f\xa2\xee\xd9\x85\x16T@\xa7q\x0f\xdd\x8cYT@(\xbe\x9e\xf6\xd8OT@\xc9\xb5yVt\x1dT@\x08|c_\x94`T@\xd0\x9ei\xcf\x082T@\xa36pz=7T@f()\xfa\xac\x17T@@\xe6\\\xfb\x9e`T@\\\x8d\x001?8T@\rr\xbbp\xf4NT@\xc6\xa5t\xc6W\xafS@\xa7\x91\xd4\xd9\xda\tT@\t\xdeAq\x8d\x0fT@I\x1e\xf9&.\x1fT@\xb0\xe2Q\xd4*\xddS@\x9f\x93;e\xdfFT@\xe2\xad \xec\x98\xb9S@\xa7oK_\xecZT@\xb4\xfa\xda\x86\x9a\x13T@\xcb\xca\xb2C\xdb\x0cT@\x0e\xe9<B\x14,T@Yi\x9d\x89\xc9\x16T@\xf2G\x94\x82jWT@\xe2T\x12/Y\xcdS@;\xa6\xecC\xe1\xe9S@bY\x9f\'y2T@\xb6\xe140\xf0\x13T@3\x9a\xd8\x1a\xee`T@\xe8\xb5\x02\xd7\xad\x13T@z\x19\xaew\x1f\x15T@\x82\xb6l\x92\xd5\x15T@9\xf8\x03\xb4\xe2CT@\xd2P\x11\xea\x14%T@\xa21\xa4}A4T@z\xbb\xd8q+VT@j)\xb1\x0c\x83\xe2S@e\xc5L\xb8\xb2.T@\x17\x94\x86\xe8\xef\xd9S@<\x0e\xc4\\\xd5:T@\xdff\x1c\x15L\xe9S@p\xf1OV\xfa\xefS@\xd7\xba\xd4pc\x15T@K\xd4u\xcb,\tT@\x95\xd2\x9cD\x9e-T@\x83\x17{\xab5\xc1S@Egd\xff\xdc\xcfS@\xab|\xca]\xb3}T@\x81\xb5\xb5(\xfc2T@\xf0\xf6\x9c\x07\xd1TT@&7|\x10imT@\xc1\xd9\xd1=\xa2\xe9S@N\r{\xd8O\xcfS@d\xccs&<\xfeS@L\x11\x99\xe5L\x17T@f[4\x8e\x8f6T@\x97\tX\xfa\x0c;T@Z\xce\xdao\xe9\x0bT@\xc5\xc6\x04\xd5\r\xfaS@\xe5\xe2\xec\xe8\x13;T@P\x17E\xda\x06\x00T@x\x00\x0b\xf5\xb3\x04T@\xa3rk\x1d !T@\xfd\xac$.<cT@l6\x89k\xd8\xedS@\x07\xdcr\xd4\xc1\x13T@r\xd8\x0f\x9f\xdcoT@\x81\x9b\x9a\x9a<OT@\xbf\xf4\xee\x0f\xa7^T@7\rb\x83\xa60T@#\xcc\x15\xda\x96XT@\x8b\xb8*\xcb\xeb\x0bT@\\\xbch\x91\xf5\xe7S@\x03\xaf\x10\xb4s\xfbS@\xdb\xb4W\x93\xbdHT@20\xee_\xc8\xefS@\xef+\x07\x87Z\x1aT@qL\xbc\x00T4T@e[p,\x02\xedS@"\x13\xbcK\xa5\'T@,QvX\xdd\x1bT@\xa7i-\xc4\xe9\xeeS@l\xf9\x1cv\xc5%T@\x1bT\xd0\x00\xb1xT@B\xed\x89\xd6\xa4\'T@k\xaf\xb2P\xca\'T@a\xd5\x9aV\xad6T@=\x80\xcc\xd3\x86[T@\x10\xd6\x8cX\xfd\rT@\x87\xaf\x8d2fQT@m\x1a\xa7G\xe5\xc5S@#i\x8f\x98\xb8\xd4S@\r|s\xbeVmT@q=\xf0\x83S\'T@Y\xbb<3\xba\xbeS@\x0cB\xdcw<\x1dT@\x05\xa0Te\xcdTT@\xbc9\xb0n\xaaUT@\x87jEFH\x06T@\x04\xd7O!R\xd5S@m\xca\x1f\x81\x88\x1dT@\xbb\xdd!\xaaM\xefS@\xef\x19\x83\x84y3T@DU\xe7U%\xbbS@\xe8\xf6\x08\xe0^\x17T@\xe5\xa9\x81A~\xd5S@u\xd8q\r\x8c3T@\x02\x13\xc7\x07\xee\x01T@n?\rb\xeb\x0cT@\xcb\x85\x9d\xf8:ZT@u\xc5\xdb\x82\xc3BT@o\x85xY\x11\x15T@\xa1\xca\t\xcb\x9fXT@M\x13\x16Ow\x02T@ w\x8e\xbf\x87mT@\x8e4\xd1\xa2b+T@\x82\xaa*\xd5\x05\rT@\x16\xa5\xc4\x97x3T@t\xbb-\xf0Q\xf3S@\x89\x9c\xa9\xd9\x08\nT@\xca\xa6\x08\xc7\x92\xceS@r=\xb7\x1b2UT@\x16\x04\x90\\s\\T@o\xe2* $(T@\x13\x16`\xbf#\xedS@\xb8`\x06\xe8L3T@t\x00\xd5\xd4\x16\x14T@\x00\xd0\xd4U\xe5\xd3S@L\xe7z\x02}5T@\x85\xad\xff\xde\xeb(T@c%\xa0\xefu\xf7S@\x85\xc2\x89=\x87\xd8S@h\xc4\x8f\x9f\xc5PT@M\xf1\x8d\x98\'[T@7\xa4E\xa0\x1eVT@e[p,\x02\xedS@\xe5\x0c\x92[\xa7\\T@\x84\xff\x89\x00\x88\xdcS@{\xf9\xaa\xbc\x86JT@\x80\xcc\xde5S\x1eT@H(\xf9\xdba\xf2S@\xd5\x1a\xb7\xde\xa27T@\xd0\xb8A\xc0e\xfcS@\xa1\x9cd\xd6\x9b\x10T@\x03|$\xe55\xddS@\xe4\xeb\xe7\xff\xe0\rT@CV@\xd3:\x03T@m(\xac\xd4\xff\xf4S@\x86\xe7\xa2L%\xeeS@\x16\xa0\x11\xfe\xad*T@9\xac\x0f\x08\rXT@\x90\x83^C7\x04T@-J\x0f\xe5\xc38T@\x9c\x902\xa4\x8fWT@\x10\xc5\x11\x9d!\xe8S@\xc5\xdb\xce\x0b \xf0S@Q\x95\xad\xbb\x9e\x1eT@\xa2\x9fs\xfe\xde\xbfS@\xa5X\x0flB*T@\xff#\x8f\x95\x02\xeeS@A\xd8GMz\xf7S@\x85\n-.\xb3GT@T\xcf*q\xb1\x04T@\xb3y\x9d*\x93\x13T@:\xd0\xdc\xefe\xe6S@\xccM\x13\xd54\x0bT@\xcb\x7fSx\xd7\xcdS@\xdcB\xeb\xfe\x95LT@\xf6Tk\xceF[T@t\t\xf3\xa5A\x02T@\x1e\x04D)\x82\xc1S@\xe8Z"\x9b\x0cDT@\xea\xf2.\xc3\xa6\x01T@wP\xfb\xb6\x19\x07T@#S\x96\xa3\xd8\x1cT@\x1f+\x01\x97E\xbaS@zr\xd5Y{\xc7S@\x0f\x072\x97+\xb8S@\xee\x82\x84\xe9\xb37T@\x7fo\xeeIQ\xe5S@z\xf5\xc8\x82\x87\x1eT@;Y\x0f\xc8\xf2XT@GM~\x17\xf7\xfbS@M\xf1\x8d\x98\'[T@(\xa1\xb9\xe8-\x1eT@ZC\xef\xa9\x9f\xedS@\xb6\x8e\x00\x91*\xffS@\x95\xbbMHbXT@\x9c@y\x02/\xc3S@Xc:\x83\xc5\xefS@Cr\x9c\x87\xc0\xfdS@BD\x15\xd4\xba6T@S\x8clC\x17\x17T@\xa25\xe8\x96Y4T@5\x9fw \x95\x0cT@\x1c\xf6\x01\xdep:T@\xb6L\x10\xb3\x82\xbdS@(z?7\xf7\xf3S@\xb7z\x1eB\x1d\x1fT@\xe3t2\x1b\x17\x17T@]Ds\x85\\\xdaS@\x94L]\x8c\xfe+T@\x89\x14>\x18\xa8\xefS@,\x17\xf4\x84\x8e\x0cT@h\x08h\xfe\xcc\x0cT@@\xe0\x0b\xfcT\x14T@\xf6b\xa1\xc9\xa5*T@\x9a\xc8`\xd6w\xe4S@\x8b\xd17 \x13[T@\x9f\xd3!V\x85\x15T@\xf7!\x10E\x8f\x16T@5\xe6$\xa5Q/T@\xa3\tk.\x13#T@P\xa8\x14P\x1b\xdbS@\xd5\xffK_\xc0NT@\xc1\xfd\xa7d\xdbNT@eL\x031\xf1\x19T@\xa4\xd1\xe06\xd9oT@E\x12\xa5\x109PT@C\xd1\xca\xe3}HT@\xac\xec\xfaX\xd2\xeeS@\xab\xa0\x82\x98\xf5\x00T@\xde\x12\xe9v\xd9[T@\xf5\x00\xf8k2\xfbS@\'\x1a*\x8f\xa1\xfaS@\xdf\xc8\xf1\xe7n!T@v,\xf1\xea\xbf\xf9S@>hca\xbd\x18T@\x8f\t\xf86>\x19T@\xd1~\x9a\xdb%\x1cT@O\xcf\x17\xb5\xb3\x17T@\x964\xbaco/T@\x98\x1d\x8e2\x86(T@\xef<\x83}COT@\xdb\xcc\xca,\xc9%T@)]n(\xb4+T@\xff\x7f4vF\xf6S@D\x81\xc1X\x8a\xe0S@\x1c\x83\r\xd9S\xe3S@\xe6\xeb\x10g>WT@\x1d\x07\xbb\xf8\x08@T@2Yo#\x8c^T@\xae2O\xe1L\xecS@I\xcd\x9d\x01\xe1\x16T@\xe1?\xee\xa7\xcd\x12T@U0\x9c\xef\x14\x17T@\xf9I\xbb\x88\xaeZT@m\xc0\\\x9c8\xe9S@\xd0\xacq\n\xc6\\T@%\xc6\n\xae\xf57T@\xf1\xb4\x86qB\x0cT@^\xcbL\xa9eNT@\xaf\xe1\x16Zo\x08T@\x16\x00\x16\x15\xdb9T@JAS\xb20.T@z\xc8\xc3\xf5P\x0bT@\xb8e\xf3=\xf8.T@\xd6\xc5\xa1{b-T@\x19kta\xed7T@f\x9fAt\xf3\tT@\xad\x9c\xd8\'fAT@(P\x87>\n2T@\x90\x9cN\r\x9f\xdeS@\xeb\xb0\xd1\xfas-T@u\xe6\xeeI\x8b\xe9S@\x93\xd4a(;\xe9S@\xcd\xdeO\x19c\x07T@\x7f\xf3p,\x18PT@\xc2\x91\x9c\x94\xf7\xafS@\\\x0e\xb7\xa3\xa1\xdbS@\xac\xa8\xd9\xb6\xbd\xe8S@\xbf\xa9W\xba#\x19T@m\xe4\x13p\x882T@\x1e\xb9\xa5\xf8\xf0"T@\x15\xda\xd5\x0b\x14cT@QG\x07\x8a\xa3UT@\x94\xfe-z!\x12T@\xc1R\xe7\x0c\xb4"T@\xe0)\x91\xf87\xe2S@(@)\xe6\xaa\x1bT@\xd9k\xa8".\rT@\x9e\x19FJ\xbe\xebS@kdH{\xb0\xf4S@\xcd\x84\xf4s\x01\xe4S@fAm\x1bf\xffS@\x99}\xae\xeda(T@\xedw\xdeN\xe8\xf9S@\xd6\xdeL_\xcd\xdaS@D\x81\xc1X\x8a\xe0S@\xb6\x0bm}x\x1cT@~mE\xbc\xcb<T@O\xf1\x1f\x8e\x00YT@\x12o\xf2YfcT@[_`PG\tT@\x97\xee\xa4\xa2n8T@\xcc\xaeU\x9b\xe0YT@\xeb\xd0\xc0\xc4!\x16T@/\x00\x0b|\x08\x1eT@\xd6?\x85\xcf\xdaFT@s\xb9\x91\xa0\xfd\x83T@-)\xc8t\xa9\x17T@\x02\xb4\x92\x0c\x8c\xe0S@$aBD6\xfaS@\x7f\xacj[\xef\x19T@\x14j\x15#1@T@\xec\xbd\r\xad\x18IT@7\xb7n\xea\xac\xe5S@\xbb\xedi82\xc0S@\xa2\x9d]_\r\xb9S@u\xbd\x9d\x05\x91JT@+"\xd3\x82\xf49T@\xf1\xdaL\xddB\xe2S@0PRU\x19\xd4S@\xdf\rH\x91Q\x17T@\x9dq\xaf\xd3<\xebS@\xcc\x92k\xc4\xe0\xe7S@\x0c\x05\x0f\x9b\xcbmT@O\x80w$b\x0cT@\xec\xc5:\xf2*MT@AT\xbb\xfe\xf3\x1cT@\nO\xc1\x06\xb4wT@ \xef\xfe\xed\x8b\xe5S@\x1e\x04\x86W\xe98T@Dx\xc7\xaa\xea\xccS@\xc0\x98\xf3\xa9o\x12T@\xfadk\x7f\xafOT@\x02k\xfe>\t\xd9S@\x82\x9e\xb3\xb9\x1a\x17T@)ts\xd2\xdf\xefS@\rd\x04;.\xd6S@\xdc\x92\xc32\xdd\xdaS@\xc0a\x1bhm\x15T@\x95c\x8d\xfb\\\xd8S@\xd1\xd7bA\xd1\x0cT@y\xa8\x0f\x9dh\x16T@\xee\xef\x7f\xb6B,T@\xc5\xcf\xdd\xdc\x84`T@K*NY\xc5VT@\xe0Bu\xa2\xa5-T@@S\xcf\xf6q\x14T@\x85\xbcs]\xb6\x14T@\x9cA\x19\xd5\xf1\xfcS@"\r{7)\x1bT@n\xf7\x073*}T@S\x96\xcer\x90OT@og\xc9\xcf\xdf\x0eT@\xc88\x8d\xb8\xa9\xccS@X\xde\x0b\xfdO\xe1S@\xba\xfa\xabB\xe1\x0bT@\xab\xdfA\xb4\xa1\xeaS@5\xdcN1A)T@\xc2\xebP\x06\x0c\xe4S@\x1aP}\x13$\xfbS@\x82l\xae!w\xeaS@\xfbQ\x00`\x90\xe0S@+j\x00\xcf\xea\x01T@[Z\xf2\xa2z\x03T@$\x1b\xa9\xd4\x12\xd9S@\x05\xf6\xcd\xbe\x1d\x17T@=\xa0\xeb\xe3\'5T@"^i(U4T@\xa5\xb8++\xd5\x11T@f\xf5Lut3T@ \x92+2\xd8UT@\x0b\xe8!\x0c\xb6\x13T@&\xc2\x9e:3:T@\xb0\xd7N\xebd\xe9S@)\xfe\xac\x87<\xffS@9\xbf\x1dQ\x13\xc1S@a\xc4e\xda\x0e T@+\x9e\xc7\x04+\rT@\x97\'<\xbb;1T@\xef3\xcb\x06\xe4fT@e\xe7\x94\xdcq*T@dh\x81\xc5\xa0\x17T@\xa0\x8eh4\xdaNT@B8\x91e\xf4(T@\xedA|\x15\xe1\xd3S@\xa1X\'>\x88\nT@3)\x83\x14\xf2>T@\x83\xa2\xa3{\xa5UT@\x93Ru\xffLBT@\xfd\xc6\xbf\x17S T@1E\xe0Mt\xcbS@bw\xf9\xf1\xc2\rT@r\'5#\x10\xe8S@u\x13h"{MT@\xa5:\x182\x93/T@\x98\xfd~\x07B\x1dT@\xaaH8X\xc6\x18T@\x83=?\xe2\x005T@l\xa9\xcc\xb8\x89\x0cT@\n\xa8I\xcb\xd2\'T@5\xedT\tx\x1dT@\xc1\xdc\xc8\x03S/T@\x05o\xdd/pOT@\x7f_\xd9\xcc\xac\xf1S@\\\xdfi\x19\\-T@\x80\xabPcU\'T@\x16o\xa0=\x11 T@\x01\xd4\xf8S\xb0\\T@~yi\x9b\xf1\xf9S@&EoE\xfc\x1eT@B\x1c\xca\xdf\x1dwT@! x\xef\xecWT@3~\xf2\x95\x1a\xe7S@\xc3\xf98|\\XT@\r;k\xbf\x11\x03T@?\xa3l\x9d\xeaET@3p\xed\xcc\xbe\xd8S@\x8c\xb6\t\x83\x7fqT@\xe5H\x92\x0c\xf1\xb8S@\xdd\x90H\xfb\xfc\x05T@}Q\xf5\x8b\xe0\x05T@\x97?d\xa5\x12\x1dT@\xa9\xc9Wn\xafCT@N\xdb\x9b)Z\xf7S@\x1f\x11U\xde\x7f\x0bT@\xa1.\xf0%\x06UT@\xcc\xc1Oa`\x1cT@\xb8<\xe0z\x19\'T@\xb8\x8f\xbf\x9b\x07PT@\xb4\x8a\x82\xadI7T@\x0c\x07\x1a\x1bqQT@\x07\xedc\x95:\xf4S@\xd9m\xd3\x91\xac1T@\xb2\xf1\xbdp\x84<T@\x86 70KDT@\x88\xb7|#\xcd\xd7S@\xd9]\x02\x12\x86\xecS@i\x16\x1d\x99\xe4\x10T@\x8c\xd8nF\xc0\x0fT@\x9d\xca4\xac\xb8[T@J\x9a\x1cr\x1b!T@AT.\x84!\x0eT@\x8b\xd8\x91\x1bu\x02T@\xd8#\xb8\xd4\xccXT@(\xa0\x05/\x84:T@#\x8f\x14]\x81\xeeS@]\x1b\x9f\x12L\xe9S@\x87\xecx\xbe\xf1\xecS@\xa7\x11\xac#\xb8\x1cT@\x03\xe0Wn\xec\xeeS@b\x86C$\xa2\xe5S@\x07\x17\xcb\xbdZ\x14T@\xba\xfeF\xafoJT@\x91H\x0f\xb86\xfbS@h\'r \x10\xfbS@\\m\x051b\xddS@\xd4F\xd6-I\x01T@\x08\x88\x13\xa6\xf4\x1cT@P\x9f%<~\x1eT@\x92\xed2\xa9U\x1eT@\xc4\xa5\x1aT\x8f\xd1S@\x13=\xea\x1f\xb4\xe0S@\x11\x82h\x9d\x9d\x16T@p\xce\xd4\xe5\xbbwT@OB,\x86>\nT@Z\xe1\x95\xa5\x14\nT@\x16\x8c"[\x98\x1cT@\xf6\xf0\x11\xd3D\x0bT@\xb0\xf91s\xbdwT@\x95\xa6\xd7\xafJ\x0cT@\x82\xdf\xb0\xe9\x88\x1dT@I\x8a,\xff\xc0\xf9S@\xffM%\x17\xa9\xfaS@\xfa\xfd8t\xcc\xeaS@\xee\x90\xf3G|5T@#\x17\xf7i:\x17T@"5\x86+\xa0[T@/\xf8Y\x95\x7f\xd5S@\x01,\x0bO5+T@\xe7\x10x\xa8EET@\x17\x9fE\xa3\xee\x03T@u\xbcB\x13\xc5\x15T@\xad\x0f\xb7\x1cgqT@\xe4\xc3\x9a\t$FT@\xb3{X\x13-\x1eT@\xe4<\xba\xfc\xe6\xe7S@\xb9Xe\xa1\xff\xccS@\xab\x9d\xf8DiKT@N\x80\xeaf\x92pT@J\xf0\x13\x1b@\xf6S@\xbb\x7f\x8ax\xd7\xecS@\xceD\x9b\xebZWT@[8|\x07A[T@\xfd\x926\xbf\x97\rT@D\xdc\xe8\xf0\xbc\xcbS@\xb7z\x1eB\x1d\x1fT@\x15\x85\x9c3-\xf5S@K\xcd\xca\xae(WT@/\xc2\x02\xb3\xb12T@d\xe8k\x0b\xa4\x18T@K Q*a\nT@\xf9X2\xe0?\x13T@\x88\xee\x8b\xa6P\xe3S@\xb1\xd6"\xd3/\x17T@\xb0\xbd\xde\x01yeT@>y<\xcf\x8b3T@\xca\xf9jb\x00?T@x,\x89\xd6A\xe9S@\x03\x80\xf6z8\xe3S@\x10\x84\xa9\t\xac\xf4S@F\xdf\xe9#\xc87T@\xf5\x8b\xc4\xf7o\xc6S@b\x00\xd3&\x88\xcdS@\xc2\xdd\x9e\xc3\x8e\xe9S@\xb5\x15)\x1fZ\x0bT@4\xb8\xf72\x9f\x05T@\x9a\xfe\xfbH\x9f\x06T@\xaa\xd1\xf2\xac\x82NT@\x18\xe2\\\xd5\x1bAT@\xc6g@\xa47\x17T@U\x88\xd4\xd6\xcd\xe1S@\xe2\x85\x0c\xc4~\xf1S@A\xc0\xef\x1d\xe1\xf1S@\x11\xfd\xb1l[\xcfS@\xb2Pp\x0b\x16\x15T@\xb9P\xf5/\x00<T@#B\xa3\x16\xea\xd2S@\xdef\x941`\x0eT@\xfa\xb7b\xf3\xb17T@\x84\xc7\x8f\\\'OT@\x902XeO\x17T@e.F\xbd\xda\x16T@\x94\xc2B\xac\x162T@9QX\xd6\x8c\x13T@a.t\xcclhT@w\xd2<{y\xd9S@\xaf\xda\xcb\xef4\xf2S@\xf2\x90\xc9\xd5\xe0\xd7S@\xe2Q2A\x89AT@\'\x87\x12\x97N\x1bT@+?{\xba\xfaUT@\x9dr\xc4\xc2\x17\xe3S@\xe7\x99,O{\x19T@\xfdj|&\xb3:T@\x19\x8e\xbb2\x9d\x15T@\xee\t\x98\x15T\x17T@=\x92\xf7\xc7\x140T@\x9c\x1a*\xeb\xb5\x17T@\\\x15H\xb7F:T@^\xc9\xb6\x13\xc44T@&\xe2\x8b\x96\xc0BT@\x83\x93\xed\x06\xee"T@\x82\x9e\xb3\xb9\x1a\x17T@!\x1e\xd2\xfd|2T@\xa2\x80\xe6x\t\xb8S@\xb7\xe9\xe8\xc6\xd0\x12T@\xfal\xd5#\x1bQT@\xf2\xee\x04O\x9ccT@Z:i\xcf\xfb\xf3S@\xcfQ\xfb&\xb6\nT@\xfb?}\xa2D\xeeS@\x93\xecL!a\xe6S@D\x1d\xf2\xe9S\xe7S@t\xd4A4\xec\x13T@\xbb\x086\xd9\xac\xfbS@\x97\xc1\xbc\xd3\xf0\xebS@+0\xbb\xe6\x0f\x07T@F\xb7\xac@mhT@\xec\xfb\x93\xe1q\x0eT@\xd8\xcb\x8d)\xb88T@)\x1bVr;\xecS@3"\x83\x05\xfc\xe9S@\x86(5-dcT@P\xdd\xa6;\xa5\x06T@\xaeiu\xf0\x05BT@\xa4\x89h\xf9\x05\xfcS@\t\xac\x00\x8a\xe8\xe4S@M\x0c\xf6\x90g@T@\x84\xac\nn\xebCT@\xd2\x0c\xef\x87\x13*T@#\x9c\x0c\xd35ET@\xed\x9a\xb2\xe9n#T@N\x08\xd1N\x818T@\x94\xbeu\xd7\xb3\x1dT@en\x9d\xecT\xe5S@\xba\xf85+\x96\x19T@x\'\x02\xb8\xc42T@\x82\xe2\x87%\xf0\'T@\xc6\xb1D3\xdfYT@n\x9b\x8e\xeb\x123T@6\x8e\\\xae\xf1\x02T@\xd5\xdd\xd0\xf6\xbeAT@\xfa9\x8c\x0f\x88NT@34\xde\xbf\x04+T@\xf4u\x9d\x00\r\xedS@\x1c\xf5\xf7\xcb}\x02T@\xff\x93\x0c\x00\x1a\xdeS@\xaf\x87H\x03\xea\xcaS@\xe8\x81\t\x8c\x95[T@?^A9)\xbbS@\xeaP\x9d\xdb\xe4\xe0S@\x15\xbe\x98#\x1a\x0cT@\x02\x84y%\xe78T@H|;B|dT@\xf4\xea\x94\xa0\xd8?T@\x12\x1a\xef+\x8c\xe8S@pL\x83\x1c\x0bYT@c\x88Rr\xb0IT@\xa4\x95\x06!\xa1\tT@Y\r\xccm\xe1\x1eT@4\xf1A\xea\x97\x03T@\t\xea*\xba\x8a\x1dT@\x99\xcfy^<OT@\x8f\x9e}\xcb\x1bQT@\xacS\xff\xbd^[T@\xca\x12\x0b+%gT@ \x15\xf39\xf3qT@\x05@0G\xc0\xdaS@\x08\x186\x8cs\x05T@\xf8ifc\x13fT@\x9aB\x1eXY\x19T@Y\xea\x15\xb8\xf7\x8eT@g\x93\x9dg\xe0\xddS@\xd8\xcb\x8d)\xb88T@[\xb7\x86\x01\x934T@\x96\xd3\xe2\xfc\x05\xe2S@\xc3\xbfJ;\x1b\xd7S@=\x17D\xa8\x8bTT@\xb1\xa6\xfau\')T@\xd6\xda\xb7W\xfe9T@m\x07\x92\xa3z\x02T@\x05\xa1\xd5\x15j;T@D:\x00f~PT@\xa8\x80EsZ\x0cT@\xb7\xca\x7f\xc1\xd2VT@h\xdc\xa3\xfd\xfe5T@\x82Z.\x12>\xb9S@\xabJ\xd7\xbcE\x03T@~>\xc6\xbdT6T@\x92\xd7\xf3oN\x07T@\x07\rk\xb56\x1fT@\xfdn\xe61\xe4\xc4S@\xc5\x9cH\x07p\x1aT@f[r:\xe5`T@7\x99\x9b\xa5=ET@\x05/\xc3\x02C\xfbS@\x1b\xf4\xb2T\xb8 T@\xfd4\x91\xbe\n\xdeS@\xedF! \x98\tT@\xa2e\x0f\x81\xab&T@^\xab\xb0s\xea\x17T@D\x8c\xb1\xff\x94\x1cT@v\xa2\xd2u\xb8cT@1\x10\xf1\x9a\x04\x0bT@\xe1\x95>\x8es\xe3S@\xa6\xd6\xad\xc4j\xdcS@A7z\x14\x84\x1fT@Q\xc5\xcc\xb2\xa4ET@\r\xf8q\xf3\x7f\xe5S@A\xed(\xa6X\xf2S@"3F\xe2\xe7\x0fT@d\xb9\x97\x9df\x15T@\x8b\xe8\xcb\xc3\x81\xe0S@\xeb\x83\x88f\xc6<T@l]\x06Ta<T@\x0b\t\xc3\x85\xd8\xd5S@\xb2\xeaN\x15\xe5\xeeS@t\xe9(e\x17\x16T@\x109\x8eL\xa67T@\x87\xdfr\xe7\xf75T@\xf0\x80+\\\x8e\x0bT@\xc4\x80\x15\xbd\xdb)T@\xb6V\x16*84T@\xe9@4\xd1"\x1fT@\x04\x03`\xf0}UT@at\x9c\xfb%\x18T@\xb2\x7f\x97\xe2\xc6\x1dT@\xee\x9b\xc7Z?\xc6S@\xf0"<\xac\'%T@\x80\x90Xd\xa0ST@U\xe8\x85\xc3.\x15T@}h\x97~\x8b\x1aT@\xc5\x1eA\xbbB\x16T@\t\xbfPz\x83\x16T@P\x87\xda\xc3\xb2;T@\x07\xd89\xfb\x8f`T@\x90\xfb\x0f"\xbbUT@\xe38N8|\xecS@%\x8c\x13\x03\x16ZT@)\xadm\x92\xc8BT@\x14#\xf0ND6T@PN\x1b.\xb7VT@@\xf2}B?YT@\xbd\xb0K6\xf0RT@\xa8\x95\xd9\xed\xfc\'T@\xbd\x99\x07(A\'T@\x9b\xe58Q\xe4QT@\xb3\xdc\r\x993DT@NV\xe1\xf7\xe3CT@{\xb1Y\xbb\\\xb8S@\xd3\xf8\x81\xf6\x0f\xcfS@\xa8\xacYu6!T@tzK\xa3\xc9\tT@\xec\x0e\x81\xa3\r\xb9S@\xe1\x04\x9dU\xd5WT@\xe5k\x9a\xf7\xf4\xb8S@\xcf\x88>cbOT@\x8c\xa3|\xefqNT@\x7f0\xed\xba{\x13T@\x13[j/UNT@\x8b\xb4\xdf\xcb\xb1\x16T@E\xd9\xf9c\x08YT@\xb5\xe1\xfc\xcf\x00\xfcS@d\xea\xf2\xeav*T@o\xaf\x1d.\xe4\xeeS@\xde\xf6\xe8\x81\xd5\xe1S@\xf0\xf7<\xd1B\xbbS@\xb9\xbdH\xd6|\xdeS@\xd1\x8f\x12,\xbe^T@\xabHL\x97\xc5AT@D\x0fn.R[T@Qu)\x0e\xa5\'T@_\xc2\xe9\x1c\xb4DT@\x18\xfd\xb1\xec\x1e@T@\x82\x16H;3<T@\xdc\xfb\xb33\x84;T@\x89\x83@`\xaf;T@\xb1\xce]|K\x1dT@;\x84\xcdi\xaf\xd4S@g4\x9djJ;T@R1\xbc`\xd2\xcbS@X$\x91\xf8\xdflT@+\xdd\xe6\xb8|\x1cT@\xa4\x0b\xdc\xc6\xeb\xd3S@\xe4\xfa#i0\xdcS@\xd8o\xff\xf0HCT@\xad.\x8b\xb6\xcaVT@\xe2A=\xadZ8T@\x00Z\xd5X\x15\xd4S@)t\xbb\xff\x9e6T@\x9c\xac\xacH\x066T@\xb3:\xf5\x8c#5T@J\xb8\x8c=\x9a(T@_?g8\xcf\x16T@H\x89\xa0B\xe35T@Y_,\xd8G:T@I9\xcb\xcb\x1e\x16T@\x03\xcb\xdf\x16\xf2\x17T@&\x04\xf8\x8c\xb8:T@sN\xdc\xa7\xdf;T@H5\xf1\x8du\x13T@\x07\xeaZ\x8bT\x1eT@D5e\x04t\xdcS@\xb1!\xaf&3\x0cT@|IX\xd2_\x0bT@#\xc0Z8A\x0cT@}\x95\xde\x9f\xfd7T@\x1b9\xe5#c\nT@e\x8e\xc5*\xa7\tT@p\xba\xc4\x08\xc84T@\xdf^\xbe\xeb\x13VT@U8cJ\xc6\x15T@\xd8\x89\xa0.\x073T@\x91\xc5t\x89\xcc\xedS@F\xda\x98X\xcb1T@\xd6\x83\x87\x0e\xc1\x01T@d3/\xfb\xdf\xd7S@\x9c\xac\x12/F6T@\xd6T\x8d\xa5N\'T@s\x94(\xe1\x086T@\x96\x18\xd36\xa2&T@,\xf0\xfdr\x1fvT@o\xb7Q\xff\xac\x1dT@\xb1bp\xb9/\x16T@\x06\xc2\rd\xeb T@\xec\x02\x15\x85\xfa\x15T@\xb4A\x8a\xd5F9T@<[N\x96gNT@\xacc\xd8>\xab\x18T@\xc3\xba\xfe\xce\xc6+T@zX\x1f\xcc\xa4[T@,\x1d#\x9a\xb41T@\xd9\x8a\xa9\xe2\x9e T@W\x1a\xbe"R\x17T@\xd8\x8d\xd8.\xff1T@\xf1\xb7\xb9\xb0.\x1eT@\xf1\xb7\xb9\xb0.\x1eT@w9\xd4*\x8a/T@\xf9l=\xecz*T@\x90\xf9$\xe3\x87*T@w\x08t$\x0b\x1eT@pH\nMR\x14T@\xe0>\xe8\xaaQ+T@8\xf4\xf8\xfb\x0b\x16T@\xfes\xf6\x1d\x8b(T@\xadw)7\xd3(T@\xfewb#\xd2(T@\x8a\xa9\xfb>\x94UT@\x19&i\x8cB|T@H\x91\x19M`|T@-%\xedW\x9f\xdaS@\xcdjLf\x1b\x1dT@UW\xb3\xe6\xff/T@\xfb\x8c\xd0\xb1\xf8\xfaS@\xbc%)\xd1~)T@\x98\xc5\xcb\xa9q}T@\x02\xcf3t;8T@\'\xaf\xe9\tj8T@\x13\x10\xecu\xf1\xfaS@m\x1d\x05\r\xfb\xf1S@\xf4gW\xfb\xe9\x1bT@\x13\x10\xecu\xf1\xfaS@\xad3\xa2gv\x1bT@A\xcf\x89\x10\xed\x12T@\xbf\x91\x1e\x02\xc4\x0bT@\xfd\x11\x04<\xfeVT@c\x0cD\x11\xbb\xd9S@\x8a\x1b\x02\xa9\xcdYT@H\xb2\x88\xe5(*T@\xf6\xd9J\x86\x85\x19T@\xa5\xa4\x1f\x13\xbb\xedS@\xdcc\xa4\x8a\xcb\x18T@fa\xf0\xc3]8T@Yy\x85\xe6\x04\x1fT@\x03+*\xfeW\x18T@\x83\x84W\x15\xd2\x17T@\x8a\x1a%\xb9\x85\x1aT@-hJM7\x17T@!\xe75n\xe0hT@\xb9\x02\x1a8\x1a\xeaS@\xc56\x05\xfbz\rT@i\x13\xea5\xa8\tT@.\xc3\x80\xce\xad\x17T@\'\x91\xc5#W[T@\x8e@>/\x14\x19T@\xed\xe3\x8f\x1c\xad\x08T@\xa3\xa0\x9a\x80\t\x17T@7\xf4m4\x8a\x03T@\t8\x8c&\xe2\x0eT@Tf\x98\x9a\xba\x17T@\xeb\xaf\xa1\x15B\x14T@\xd9\xe6Zz\xa3\nT@\xf9\x1a\xca\xc3&\x18T@\xff);\x05\x06|T@9\xd1\xbclC\x17T@\x83\xf5G\xa3\xff\x17T@\x08x\xbd?\xae\xdbS@b\x96\'\x1d<\xe7S@ql&<b\xd8S@q\x1fk)\t\x0eT@\xde(\xf0\xd9\xe6\x14T@\xb0\x1b\x023\xaa\x15T@V\x7f\x92.\xb4\xffS@\x9a\xfc\xecg\xca\xd8S@\xc9e\xc1\x8a\xbf\x05T@x\xb6\xf0\xb2\x1b\x06T@a2\x1e\xd8_\x13T@\xa8\x1b6\xf1\xb9\x13T@\x1cE\xa5@\xf7\x17T@\x1b\xe8\xd9\x1b\xa9\x03T@\xae5\x14\xab\xb7\x05T@\n\x91PW\x98\xf5S@{\xc9Vr\x87\'T@\xcd\xffV\x16\x0c\xedS@8\xc7\xa9\xa0\xd0.T@\xca\xf6\x8a\xd6\x84\x03T@\xfd\x8e,\xdd\xe8\x10T@\xa2=[\xcd9VT@\x0b\x11\x8b\xf3|WT@Nc\x85m\xc8\x0fT@q\xa3\xad\xe0\x9f\xe0S@l\x12\xa1\xb1T\x01T@]C\x0be\x90\x02T@\xa4\x8f\x10\xaf/\x03T@Z|\x9c\xe9\xb7\xccS@Cp\xf1\x02\xad\x02T@\x18\xde\xe7a\x02\nT@j\xf8\xfc\xcf6VT@\xb1T\xf7\x94\x8a\x06T@\xf5\xa2\xef\x95S\x01T@\xb3D\x9d\xf9\x1f\xefS@"\x84b\x90r\xecS@u}^]V\x19T@9ei&e\xeeS@\xe0\n\xe5\x91\xaf\x18T@\xfe\xd9\x07\xb0\xce\xc2S@\x8e\xban\x8fZ]T@\x1e\xad\xfa\xfeP\x18T@\xe6\x81\x87H\xb1\x01T@l\xd7,\x9c\x10JT@\x9a`\xab\x04\xea\rT@\xf2\x07\xba\x1b2\xe7S@\xdf\xeb\x1d\x16\xa3\xdbS@k\x0fO\xc0\x8f\xdfS@\xda\xe1\xc3h\n\xe4S@S\xdf\x16\x1e\xfd\xe7S@\xcbI\x06\x16\xa4\xfbS@3#h\x9f\x8c\xfbS@\xfd\xfa^\xfd|\xdeS@[\xe1?\xc7i\x05T@\x98\x98\xaf\xef\x97\x00T@\xfa\xb3RE\xf1\rT@mv\xd5\x95\xfa\xebS@\xfcT\x8f\xda\x90\x1aT@\xe9e\xe2#\x89\xeaS@Uz\x9c\n\x0e\xe9S@\x80r\x85\xc2\xad\xf1S@I\xfd\xe8\xd8\x08\xe5S@%\xe1\xda\xe0\xb9\xe9S@\xb3y\x85\xae6\x02T@\xc8~\xe6\x13\xe9\xfeS@\x0c\xed\xf0\x14\xc9\xe4S@\x0e\xbe\nq\x1f]T@O\x8a\xc5\\~\xeaS@S\xa4V\xb0\x8c\xf6S@\xa5-\x92o:\xe2S@\xe4\xdc\xfd\xdd\x95\xf4S@ \x10\xa9u\xbb\xf4S@\xb6\xac\xa1Da\xf3S@[\'c\xb8\xb9\xdeS@\xe6\xe5\xf3R\x8bWT@\xadX\xfd\x8d\r\xdeS@Q\xb1\xa3G\xe9\xecS@@\xceh\x95\xa8\'T@\xdc\xf7C\xa3\xb4\xf2S@\x93)p\x86\xce\xdfS@o\xdf#Xu\x02T@\x02\xbe2\r\x94\x05T@d\xb7\x17\xc9q\x16T@\xa3\x89]\x01\x17\xd5S@\xd3a\xef\xb8\xc4\x01T@\x87y\x9f+k\xf7S@/0\x95_\xe5\xe1S@f\xf0\x07\x89\xae*T@X\r_f\t,T@b\x86C$\xa2\xe5S@_\x01N\xe8\x9c\\T@\\\x8fD\xbfb\x1dT@\xd8\xd8\xb9]\x93\x1dT@\x9b\xad\x9bf!\xf3S@\xc3{\x9a\'\xc71T@\xd0y\x1e\x86\x8bNT@1\x10\x1b\x98\xd4\xdfS@\xde78\x1c\xd0\x15T@\x83\xf47SSWT@{\xb5iQ\xa2\x1fT@\xb3\xe4[sv\xdeS@\xde78\x1c\xd0\x15T@\n\x18\x16sV\xf5S@\xe3\xbfX\xbf\x94\xb9S@au\xcc\x97\x93\xe2S@}V5\x01b\xe3S@\xc5\x1f\x04A\x83\xd7S@H\x8a\xf6-\xee\'T@\x0f3V\xc5\xf8\xffS@\x01s,\xf2\xf1:T@do\xfexq+T@k\x02\xc6\x05\x1c\xf1S@\xa6\xdd\x13C\xca\xeaS@\x88+\x1a3W\xe9S@5\x96Fiw\x02T@\xa5\xf7\xb5\x06\xff\xeaS@ &\x85Z\xf2\xe9S@3\x85b\x00\xdc\xe0S@|\x12\xa3\xbb\xbb$T@\xa7a\xbdK\x8c\xe1S@\x18W\xa0\xc3\xed\x16T@\x9aPz@\x83eT@Ni|\xaf\xc0\xdbS@\xfd/\xe9K\x0f\xd5S@j(~Q&\xe6S@\x0e\x84\x81\xce\xe4`T@\xea\x92s25}T@\xf8^hV(AT@\xed\xf8;\xf7\xc2\xdcS@\x98\xeb\xe1\x18\xe2@T@?\xb0\x9e\xe7\xd0-T@\xac\x9ep\x97\xc2\x0bT@W\xd3/^\xf0\x12T@\xf1\x94|Q\xc3\xedS@\x98\x92,\xb8\xd5\xe4S@<\x1dKM>\xfbS@\x1d\xb7\x11b\x03BT@"\xe8\xd9/\xef@T@Cc\xfc\xb8H\xfeS@"\xf2\xcd\xf2\xb9NT@~\xadG\x89\xf9\xfaS@\x01\xdc\xa6\xf9\xfdUT@m\xe3K\x13`\xfeS@\x18\xaa:\xea\xcf\x1cT@/~\xf8\x1c\x82PT@3](\xaf(-T@7\xfc\x1e\xee\x1e2T@5l\xeb(\xbb-T@8[#\xbf\x1c\xdbS@\xa4\xe1\x1e\xb62\xb3S@\xd4"\xfd\xf5j\x15T@\xa2\x8a\xe0<\x1d\xfbS@\x96\x1d\xe2\xec\x87fT@%Tuq\x84\xedS@9\'\x159K\x1dT@f6\xa1$+TT@\x1f\xd0\x85\x19NAT@)\x99p\x81|eT@\x80\xf1\x07L.\xf3S@W\x11\x1dE\xfc\x19T@\xb8j\xf4\xa5\x978T@\xa4\x8a\xd3\xfd\xbcTT@\xaf\xa9\xd7\x1a\x8a\xdcS@\xf0\xa2\xa9\xf2\n`T@d\xec\x9d\x03\x06\x1aT@\xde\xc8;A)\x1fT@\xa5\xea\xe2\xa2\xdcFT@6,\xf1(\xda\x10T@\xfbR\xe9b\x8e\x16T@\x01\' 5g%T@\xd4*4\n\xa3\\T@\xb43i\xb7\xe6NT@\xf3C\x12\xf1\xab\x05T@\xe5\x98\xd7\x1f4\xddS@\x06\xce1\xad\x12%T@:\xa9\xca\x8c\x96\x17T@\xad~B+\xb0UT@\xe0\x14YV\xd1\xefS@Od\xb81\xf67T@\x04\x13\xb0Zu\xc9S@X\xc1x2\xe3\xb9S@\xfe2\xd7\xf9\xec[T@R\x06=R\x98NT@\x03\x04zs\xde\xe3S@\xdd\xdc9"\xdb\x04T@\xbdh\xd8~\x02\xfaS@~\x9a+\xe8C\xf3S@;\x91\xa2TV\xe3S@\xec\xfa^JR:T@\x14\xf5\xf8\x9e\x85\xf5S@\xcc,x\x1aZKT@,-Xs\xda@T@[\xe8\x9e.\xe2\x1bT@\xf8\x85\xd1\xf6\xdd\xd9S@\xf0\xd4\x89\xe6\xbf"T@\x8c\x16\x8e\x9a$\xcdS@\x8e\x07s\x9c\xeb\x0fT@p\xcb+\xf3\x13\x1fT@K\xf8\\\xbb[ST@\x98g\x03\xad%\xf3S@\x07\xdb\x03\x19(\x17T@\xcbW\xb6\t\xda-T@2S\x04\x0b\xa5\xddS@\x07\xdcP\xe7\x1c\xddS@\xf2\xfa>@\xd0bT@\xe1\xddZ\xea\xd7\x17T@}\x9f\xfd\xa5\xc4;T@\xd7\x12\x9d\xab3\xdbS@Y\xff\xe4C\x88\xdaS@\x1c\xc5\x17J\xf0\xd3S@-R\x9a\xbdg\x10T@s6^}\x7fNT@\x102e\xc6t%T@\xef\x1a\x12\xa1\x95ST@\x1c\x8f\xf2\x9c5-T@\x8d\xe4\xff\xf8\x11\xe3S@tl\xd0\xe2G7T@\x1a\xc2x\xf0\x96\x17T@y\xf9:Fd\x1dT@\xd6\xe7\xcd 7WT@\xda\x9d\x81^\x0c\x03T@\xb6\x8b\xccS3\xdbS@u\xe9MI\x9e\x15T@6\xfe\xb0\xa4\x0f\x07T@\x16M,\xed\x03\xf2S@\x8a\x00>^\x82\xddS@\xbe\x9c;c\x0e\xd9S@Zi\xb6?N0T@}\x18\xd4\xc9L_T@A\xbdK\xa7I\x1aT@\x80M\x9f]$\xf4S@\x16O\xb5f\xcf\x0cT@\x88\xe4\xc18\xe2\x13T@\xce\xc5\xc4\xe0\x05bT@\x0b\x07%.s0T@\x8c\xe4H 4\xf4S@Q<\n\xc2A\x0cT@\x94\x06il\xb8\xedS@^\x9en]\x928T@\x8e\xf04\x8fW\xe0S@\xaa4TU\x0e\x18T@\x96\r\xf5\xc8Z\xb8S@\xe5\xa4\xa1\x0f|\x19T@;0\x99\xb9\xb3\'T@\x89\x96\x19{\x9a\xd6S@\x1b\xfd\xba\xc8\xb0\x0bT@\x88l\xccb\x0c\xd4S@r?\x13&\x94\'T@\x1d\xc8Rg\xcc\'T@\xd8H\xd0kz\xdeS@\x8f\xd1\x19\x16\xefWT@\xd9\x82\xb5v\x010T@\xa3r\x87Q\xc4\xe4S@\x8d\xab\xbfZ-\xf8S@\x13\xdc\xeb):\x1dT@4W\xeeX\xcaMT@u\\\xf3\x89\xf9\xd9S@\xc6\x88\xe9\x88y\xe1S@\xb6\x82\xe9\xac\x1bXT@\x1a\xc3\xbb\x1d\x10\xd8S@\x11IJ\xc3\x85#T@\x19\xc2+E{\xe5S@\x0eS\nc\x0f\x0cT@l`:\xef\x14\xfaS@\xd0\n\x90\x9d|\x1eT@cZ\x08f\xcf.T@B,\xbf\xec\x00\rT@\xf6\xc6\xfe\x17\x83\x0cT@\xed\xe3\xf5XZ<T@N(U\x03\xb7\xe4S@;k\xb1\xec\xd3\xe1S@\x0c\xe1\xdc\x8d;\xe0S@M"\xb4a\x03\x16T@\xbb\x9f.\x0b\xf6\xdaS@.\n\xd5 E\x1dT@\xddP\xf5\x9c\x86\xdeS@\x1a\xd6\xf1\x06\xdaET@\xa4\x10\xcf\xa2\xbc|T@4h\xea\xbev\xd4S@5G\x07*\x88\xf4S@\xfd&\xecx\xa2@T@\x9e,\x80\xd1v\x02T@\x98U\x9f\x8do\x02T@Z\xcadh\xbc)T@\xfd\xaf9\xa4\xd1\xebS@#\x883\x18W,T@\x88\x0e\x89a\x83\xe4S@\xf9\x13C\x1f\x87YT@&\xb8\xe4&\xf9]T@+V\x12A\xa2\x1aT@?\x86\xb6/I\x0bT@\x03m\r\xc4\xf4\xecS@\x7f0\xed\xba{\x13T@\xef\x88\xec\xe4\x12\xe3S@\x10\xce\xa5\x0b\xd7AT@Y\xde\xc7\x9e\x88\xdaS@\xe6\x05l\xbfWNT@\x91}\\\x90\xbb\xefS@\x85\x98Q]\x9e\xcbS@\xae\xbd\x1d\xdd\xea\xfaS@\xf0r\x7f\xe2\x84\xfaS@\xe8\xfa\xcf\x98\xf2\xd4S@\x99\x08\xbe\x82tNT@\x0c\xc3\x98\x120\xe2S@\x02\xae\xb2\x87C\x02T@\xe7\xd3)\xb6\xf7\x02T@\xcf\xf5\xa6l\xea\nT@\xa5D\xed\xf3=\x17T@\xc1~\xe7\xe9V\rT@|\xdflp\xdd(T@0[\xc0Ix\xf5S@\x15\x96\xbdEJ\xf5S@\x11\xbau\xfd\xf1\xe3S@\x8a\xf6%\n\x18\xe2S@\xac\x07\xc90\xdd\xd3S@\xab\x1fkO<YT@\xa17\x85\xe1\xac\x02T@NA\x8c\x01c\nT@\xe4:\xd1+\xa6\xd5S@\x8f\xe7\x88?&\xe5S@\x1en\x87\xf8\x1c6T@)*\n;\xc4\x15T@\xe9\xce\x83NIlT@h\xff\\\x93\xcc\nT@G\xbb~\x1a\xa8\x08T@\x9b\xfc\xa0\xbfm\xefS@\x82\xcf\x8a\xdc4\xc5S@\xb9RYf\xef(T@\xc7\xe2\xa6)\xa5\x17T@\x9fe1\x8f\xa6\xf4S@\x9c\xfb\xef\x8a\xe2\xd3S@\x17l\x90\xde\xe1AT@R\x07U\x0f\xc0\x1eT@q\xd0\x05\xe6\xfe\'T@\xdf\x07\x14\x14\xf1UT@\xb6i=\x90FcT@\xf8\xdf[\xfb~\xecS@\xcc\xdeW)\x0e\x12T@\xe3Y\'\xedF\x01T@\x0b\x98\x81\xecv\xfbS@\xad(\xc9\xe5&?T@!\x9a^&\xf7\xf9S@c\xf3\xff\x02\xfd\xdeS@)nRQ\x14]T@ \x88\x00k[OT@7\x93F\x8f\xfeVT@\xf8\xbcq\xa4@\x17T@\x8e\x11\x06\xbf\xb3*T@\xe7\xc5i\xde\x9f\xd7S@\x95\xcd\xe4Q\xce*T@\xb7\x0c/G\x15%T@w\x9b-\x13\xac<T@26$e\xf3\x00T@.W\xfa\xe6\xff\xd0S@\xcaR2H\x85(T@A~\xfb\x1d\xc4\xcfS@\xa8\xe5\x05\x07\x8f\xf1S@\xaa/\xc8G\x00\x17T@\xf0\xfc\x138>\x14T@\x90\xeb\x1aXN+T@MhH\x95\xc8,T@9ei&e\xeeS@\xd4\xfc\xb25\x85\xdfS@\xbf\x9d7"\xb9\xffS@~U\x9f\xc3Z3T@X \xfb#k\xfaS@\x87\xb9[\x82&\rT@\x85U\xa0u\x1d\xd5S@\x93\xceE\xcb|\xdfS@C\x0e)n\x01\x1eT@\xb2\x10;\xc9c\xd8S@\xf6\xc6\xf3\x9a\xce@T@5\xf6:\x88\x1a5T@\r;:\xe49:T@T\xca\xed\xd2\xa8\xf1S@\x15\xb6\xa9\xb9\x1d2T@_\xf6b\x89\x98\xedS@\xd8\x9c\x8dj\xef`T@\xfbpx\x86\x99\xdbS@\x94M\x1dwkQT@"H\n\x16A\xd6S@\x9e\x11\xd1\x92\xc4ET@\xda\nw\xd9\xad\x0bT@\xea\x08\x89\x13\xf1ZT@\xb9\x08\x11\xc4%\x1eT@\xf5\xbel\xe4p"T@\x8f/\xbd\xf1\xdb\xddS@Z\xa8\xee*\xb2\xd9S@\xb9\xee\x01o@\xdbS@\xddGC\xfc\xea\xecS@\xe9\xd9\x9by\xe3&T@\x06\x7f\xd3\xf0n8T@\xd2\xcf~)\xf0\xffS@<\xb9\xe9`\xe6\x17T@\x9f\x95I3\xf2$T@\xa3\xf0\xea\xd6)YT@ \xd4\xc0\xa1\xd9`T@\x01O\xd6\x0cW\xdcS@\x1a\x11\xcc\xef0OT@\xaa\xeb\xb9\xdd\xb1\xd4S@\x92\x82\xfb\x1bH\x17T@\x97\x0eY\x81P\x0bT@\x0f\x8a?Y\xa5\xe9S@\x1e\x0f\xe0\x1a\xdf\xe9S@\xe9 +\xa5\x03\xebS@y\x13\x8f~J\x04T@u\xbf\\\xdb\xee\xe7S@\x11 \x9a\xf4f\x0bT@\xfa\x1f\x10\x8dU\x0cT@sA\xa9\xcb\xe3\xb8S@O\xe7\x0f\x83b[T@\xdbW\xd6\xd68\x10T@\x05C\xf1\xe5\xc3\x11T@T\xc6 pg\xeeS@\'\xabh\x87\xbdNT@\x9c\xdd\xf8@\'\x17T@tY\xf2\xaa\xa6\x17T@G\'\x05\xf2\xf9\'T@\x90\t\x8co\xd6UT@\xdc6\xae8,\tT@\x8d\xde\x07\x99]dT@<Pq\x06\xb9(T@\xb7\xd6HN,\x17T@\xd7\x1cu(\xd3\x1dT@\xee\x8e\xac*\xb9\x19T@\xb1\x98\x1eJ\xa9\x06T@\x0f\x16\xe1(9\x01T@2PN\x925\xe7S@\xadU\xb1\xf9\x8a:T@\xc5\xfd\xc4n(\x08T@\xd5\x8f \x98\xb35T@\x85\x8e\x97\x81\x11\xf5S@N\xfd9C\xb7\x18T@\x19u\xfc\xb1\xa0\xfbS@\x97\xca\x96\x94\x8b\xf5S@B\x8e\x91/\xfbeT@p\x8d\xcd\x0e3\x16T@)\x9d\xfb\x0b[\x07T@\xdd\xf0\xc5\x9b\x89UT@;Hk\x12\x9f\x15T@H\xe8|\xe7\xf2\x15T@\x054W\x1e\x19\xe8S@\x82\x8f!W\xc4.T@`\x02\xc7\xe5\xa37T@\x93\xf2\xba\x0e\x98|T@D\x91\xad\x88\xb6VT@\xc6\xf8\x80f\x01\xb9S@l\xf2\x04\x12:\x17T@\xcf\x94`\x1f\x95\xefS@P"7\xce\x9c&T@\xc4\x12\xf2\x12\x1b*T@y\xc8o&q\xeaS@q$mbnUT@B\x06\x08\x9d\xb8\x18T@\xe5\xb4\xc6\xfd\x94\x0bT@\x08C\xc1\xfa\x1aNT@\xef\xc4\x85`6VT@\x99\xe8\xc4\xe6\xc6\tT@\xe6f\xbd\xfd3\x16T@^\x18\xd7\xb8w\xeeS@\x8a\xcaC\xec BT@\x8d\xbfs\xc0#*T@\xb9\xed\x1b\x96-\rT@\xe6\xa4\xceQ\xa2\xdcS@\x99\xd2\x8fk\x1c6T@\xb4X\xc1\x81\x07=T@\xa3n\x80F6\x14T@\x17\xb7\xce\x12X\'T@R0\xcd\x19EUT@\xda\x11!\x12d\x15T@\xde\xfd\x92gs\xe9S@\x1fG\xfb\xbe\x0e"T@U\xff\xab\x8b\xe55T@\x19\xa2\xa82\xba\'T@\x89\xc9H\xe1\xdfUT@\xe1\x87\xd8\\\xc6,T@\xda\nw\xd9\xad\x0bT@\xf3\x8f\xab(3\x0cT@\xcd\x88\x01\xad8GT@)\xc3\xfe@jOT@\rq\xf5\x05j\xeaS@\xee)\xf8[\xcc\x02T@]nI\x97-\xebS@^\x7fT\'z\x02T@\xcb\xed\r\x05\xc4VT@\xc4w\xf2J\xec\xb9S@\xec\xad\x19\x16^\x0bT@\xab\x12\xa7\xd6\xab\xddS@\r\xce%\x0c\xc5\xe9S@2\x1c\x1c\x1a\xdd\xe9S@\x97\x8d\x87 \xb68T@30\x86H\x99\x0bT@\xb8\xe7{\xbaw\x0fT@$pY\xb6\x03@T@Q\xb3\x91\xb7\xd2\x0fT@\x99:p\xbb\xc5"T@\xab:\xbd~\xe9\x0fT@\x05n\xa7\x9c\xa5VT@;\x8e\xc6\x08\x11\x05T@\x86\xff\x8dC\x15\x0bT@j\xffk\tQ\xe9S@\x0b\x10\xc1\xa2S\xecS@\x0fQ~hL\x1dT@v\xd5|\x99\x88\xecS@\x97,Q\x1e(\x08T@YY\xf0r\xbb\\T@\x83\xc3\x1aXy\xe0S@OeU\x10\x1d]T@\xc0\xe9\xad\xed\xdd\xd3S@?\xaa\x85J-dT@\xd0\xb4"Vt#T@\xd1\x0fs\x9f6\xe6S@%\trh\xf6\xebS@\xd5$y\xbfI\x16T@\x1c\xb8v\\\xce\x17T@H\n\x12\xd1}\xeaS@\xf7\xe6\t\tJ\xfaS@[\xcf\xa3\xf8\xa72T@\x90\'\xbc4\x88\xc3S@\x8e\xc4\xe6\xa7?3T@\x81\xf0\x1a\xbe\xb4:T@uz]\nzZT@}\x91C\xbfL\xbbS@\xc5\x96\xb9\x1e*\tT@2\xa5\x01Q\xc3\xecS@\xa0\xad\x96W\x15\xe2S@\x85\x8b\xa2\x14\x9c\xe9S@\xd6\xcdk\xb3O\x1cT@`,\xf6\xda\xe8@T@A9\x0bW\x04FT@\x14\x85$\xe9-.T@\x13\xf1<\xd5\xb0\tT@\xf7V\xf6BW7T@g\xa74\xa6I\xd8S@Ez\xc9DG\xddS@\x08a\x00u{\xe6S@\x18\xaaf\xbfA\x15T@\xc0\xbcx\xdf\x8c\xf0S@Kk\xdeg\xca@T@\xa6\xb5\xcf\xd8C?T@y\xbaa1\x8czT@J\'\xdb\xf37\xf4S@o\x82\x11\x99w\xe3S@\x07\xf4\x9d\xec\xbf\xd8S@\n\x8a\xb1.@\x0fT@\xab\xdd\x1b\x8c\xc1QT@\xe6\xeb$y\xf3\xd2S@u\xd4\xbb\xdc\x8b&T@\xab=\x06\xf8>}T@\xab\x9f\xd8i\x1f\xdaS@#r\x08n\xa37T@Q\xb9(\x14\x8d\x03T@\x19\xaal\xb7z\x17T@R\x17!;\xcb\x16T@\xee;\xfa3\x1a\x15T@\xe3O\xcea\x12\xeeS@\x8d\x1a\xc34\x80UT@a\x8d)b\xca\xedS@\x0c+D\x08\xeb\x10T@\x82~\xd6>a\xe3S@\xda\x9d\x81^\x0c\x03T@#)~\x14&\x06T@\xc87\x03\xbb\x85\xf8S@\xc7\xdf\x990w]T@\x9a\xf0\xcd!,VT@#\xe8YB\x93(T@CP\xd0\xdamUT@g\x00Cyc\xffS@\x92\xc6\xba\x1f\x89\xdcS@h\x95R\xb5)\x01T@Lq\xbfFvqT@\xaf\xdfP7\xf5\xe0S@\\}\x1d5\'\xe2S@\xb5\xecWD<\xeaS@[S,\xe9\xdeUT@H7\xd5K\xc2\x16T@\x8e\xe2d\xc6L\x16T@\xc8\xc9\xd7\xd4\xd2(T@C\xcfF\xfb\x18WT@\r\x9b\xb1\xe6>VT@\x13\xb5\x1b\xdc\xb0\xddS@\x05\xd2\x9aj\xe67T@Ex\xd5t\x0e\xdbS@\xe3U\x89\xe4\xb3WT@\xcd\xf0\x0f\x0b\x83\x05T@\x14;\x82\xdc\xfb\x18T@\x17\xba\xb0\xf0\x8f\x18T@\xddS\xe4\xed\x85NT@\xdd>\xc98m4T@k\xd5\tV\xf6KT@\\9\xe9\'=\xf4S@V\xb2\x89W\xb0\xcbS@F\x15\x88`C\x16T@\x1a]\x040\x11\tT@v\x8fe\x08\xf6\xfaS@\xeb/*~\x86\xf9S@+c\xf8\xca\xaf\xffS@#+n\xb9\xb9NT@\xaa\x9eq&_ST@\xebU(\xfe\x0b\xe5S@\xf3V\x92&\xab\x15T@K\xc2\xe3\x81H\x16T@\x9d\xbe\xce\x92\x82\x1eT@\x93p2 \x01\xd4S@\x17\xc5\xd0\x07\xa0\x1bT@\x9c\x86R\xe6\xbc&T@\xaaT\xa0\x0bS\x14T@\xbb\xa1\x16\xf1\x01OT@\xfbtb\xbb\x99\nT@4\xb2\xd3\xe6\xc7WT@\x90\xeb\x1aXN+T@\xcd\xf5\xa9\xd9r\xf0S@\xee\xa7\t\xc4GOT@\x1c1\xee.\x82\x02T@/\xfc_e6\xc1S@\xfe\xb3\xce;\xbbNT@0Jd\xfd\x9e\xf1S@\x05\x8d\x9e\x95\x7f\xd6S@\xbfk\xb6\xc3w\xf3S@$pY\xb6\x03@T@=\x05%\xbbnWT@im\xc0\xd5\x05\xe5S@\xa6\xb6G\xfe\x10\x1dT@\x87\xc4\x00n\xba\xe0S@\xaa\xb6\xd8\xf4\xa1\xebS@\x1bS\xd9\xb8\xad\x11T@s\xf4\xeb\xe9o\xefS@\xce*\xdd\x1b\x06?T@\xe9f\xc1v\xe3\xf1S@\x16\xa0n;!\xd4S@p\\\xf3\x06\xf0\xe1S@\xe3\xd4h\x8b#\xd8S@\xf5\xa33\xacJ`T@\x9bf\x92\x12\xa5\\T@\xf2\xcb\x83\xfa\xadXT@\xef\xa3H\xf2\xaf\xd5S@\xdc\x884\xe6\x08\x04T@IB%W\x05\x1fT@\xe9\xe3w1.\x18T@\xbcO\xa2\x88\x02/T@D\x91\xd9-t\\T@F\x8cZP\xe2\x1cT@\xe6U\x8bu\x99\x17T@\x1a\x8b9^\xa5\xedS@\x0b\x10\x03\x1e\xd6\x02T@Y\'hU\xde\x18T@\x80\r\xfc\xe4\xc9/T@\xa2\x98\x9e;\xef\x11T@\xd5bp\xa7\xea\xd8S@\xf4\xfeHI\x95\x0cT@\xba\xe91\x1d\xe1\xdcS@\xa8\xda\xf44k-T@\x1d,\x986.\xe5S@\xfdm\xdc\xb24\x16T@\x07\x81u\xf0Z\xdfS@\x81\xeb\xd2\x1b\xb1\xedS@1\xa0\x97\xb2WdT@\x9a\xfa:p\xa6\'T@\x00\x83\x16!\xe3\x03T@\xb8\xddw\xc9\x8f\x0fT@Y\xfb\x14}0\x12T@\x82U-\x0c\xba\x05T@\xe9sO\x07\x1e]T@yz9\x0c\xbc\x05T@\xdfKG\xde\xea\x1bT@\xd9\xcc\xbb\xf9\xbb\x13T@\xc5"m9\x8d\xdfS@\xb8\xc5\xad\x9c\x9a\x06T@~\xc1\xb3\xc9\x9a\xf2S@\x82E\xd8K(\xe8S@Y\x17:W\xee\x1aT@5P5\x80U\x01T@f\x13\xb3\x11\xb3\xc0S@\xe3\xed\xcb\xbc+\x14T@w\xe2W\xf6\x19%T@\xe9\xce\x83NIlT@\\\x07+\x9c\xf2\x1dT@\x18\xcfJE_*T@\xcd\x00\xdf\xb2\x90oT@\x01K2\x89\t\xf2S@0&9.CmT@\x0b\xb5\xa8\xb1\xa3\xf5S@\xc6\x1dk\xd75\x14T@\x92\x93\x06\xba\xee\xe7S@\x87~\xddn\x87%T@\t\x1a\xd4\x84\x7f\xecS@Q\xa1\x90C\xc7\xecS@\xeb\xf6f\xd4-\xe8S@\x91\xd3\x95\xe9\xf0\xdbS@."\xee\x0b\x10\xd0S@*\xc5\x0fO\xd9\x1aT@\x1b"\x1a-*YT@L\xbc)c\xa4@T@\xde5\xd9\x0f>\xccS@\xf73\xfdd\xda\xcfS@;\x00~\x8cV\xcfS@\xf0\xf0y\xc6\x96\x1eT@]\xfa\x07U\xe6\xe1S@\xb8R;\xaez\xf8S@\xc3\xdc<\xd4\x81\xffS@\xc3\xc1\xaa\xcdW\xcfS@}\x13\xf6\xe1Z@T@}|\xe0>\xd6\x1dT@\xc8GD\xc9\xe7\x13T@.t\xa6\xc47\xd5S@\'a\xfaW\n\xdeS@\xa7\x07\xf1\x9aX{T@\xfd\xdb\xa5\xec\xd7`T@'
p35
tp36
btp37
a.
