# Supplementary material for: Sea ice drift data for Fram Strait derived from a feature-tracking algorithm applied on Sentinel-1 SAR imagery
Source: Data Brief. 2018 Apr 19;18:1410–5. doi: 10.1016/j.dib.2018.04.034 (PMC5999601; doi:10.1016/j.dib.2018.04.034)
Supplement: Supplementary file 2 — Supplementary material [file mmc2.zip › fs_s1a_data/HH_filter200vec/FramStrait_HH_20141222T074534_20141224T072920.dat]

(lp0
S'S1A_EW_GRDM_1SDH_20141222T074534_20141222T074634_003829_004947_7829.zip'
p1
aS'S1A_EW_GRDM_1SDH_20141224T072920_20141224T073020_003858_0049E9_BE60.zip'
p2
a(cnumpy.core.multiarray
_reconstruct
p3
(cnumpy
ndarray
p4
(I0
tp5
S'b'
p6
tp7
Rp8
(I1
(I1082
tp9
cnumpy
dtype
p10
(S'f8'
p11
I0
I1
tp12
Rp13
(I3
S'<'
p14
NNNI-1
I-1
I0
tp15
bI00
S'/\x96\xab\x99\xd5!(\xc0\xd2\x07(M\xb7\x03"\xc0\xfex\xa2\x9d@i\'\xc0\xbd\n\np\xaa\xa6"\xc0\xb7\xd8\x18\xed\xc1\x1b\x1e\xc0\xdc\x9e\xfb\x03|a\x1d\xc0\xbc\xc5\xda\xa3&\xb4&\xc0\x98\x87Z]\xd3~ \xc0\xc16\x02A\x10[\x19\xc0Yzha\xb4\xa2$\xc0\x9d\xa8\xa8U\xf6X"\xc0Jqv\xde0\xd8\x1d\xc03i\xa7V\xda#\x18\xc0\xed:S\xab6\xe0"\xc0\xc2W\x99\x13(\xe1\x18\xc0\xa7\xcc\x1dc\xa8}\x12\xc0C\x9d\xc9\x9b{+$\xc0\xe7g\x14\xf3\x8c\xb7\x1c\xc0\xf5\xbf\xcee\xff\xe6 \xc0\x16\xa4pB>\xe1!\xc0\x94\xd2\xa5\xd8V5\'\xc0\xf2\x8bh!\xe3\xa7#\xc0\xf0\xa8\xf8\xd2ZY\x1f\xc0\x07/}JK% \xc0#6\xc7\xd0K\xb0\'\xc0!\x11u\x8d\x83" \xc0\xcc08Z\xf2\x02&\xc0mb\xb7\x8b\xf5w#\xc0}\xcaA\xb9\xd2\xf0 \xc0\x1f\xae\xa7YC\xb6 \xc0\xae\x95K\xf8|!\x13\xc0\xeaO\xb8"\xa8\x9b \xc0\x0e\xa1\x9a\x8a\xb5\xe7\x1c\xc0q\x94\x9c\xa7)\x8f\x1e\xc0\xbf8\x8e\xdd}\xe8\x1a\xc0\xea\x12\x0b8\x83+\x19\xc0Fu\xcc\x9f\x07b$\xc0cZ`zL\x88"\xc0\x8a7a\xa9\xcd@#\xc0O)\xd0\x19\xb8\x05\x1b\xc0\xa1NW\x0e\x0c!#\xc0\xb8\xd7h\x8ag\r$\xc0\xaa*\x06\x17zd \xc0\xce\x1b\x17\xfd\x8cf\x16\xc0i\xe4\x92\t\'\x91\x1d\xc0\x0e\x1f\xb5\x81\x03;\x16\xc0k\x94\xcf"xc#\xc0|2|\x17\'\xe6 \xc0\xae\x1aU\x90\xe3\xa3(\xc0\xee\xbf\x03<T\x7f\x10\xc0\t\xbc\xd8\xf9\xfd\xa2#\xc0\xa8\xa7D\xef\xa4\x96\x16\xc0Y\xf3\x92<\xe6\x16#\xc0\xee\x99\xd5\xeb\xa9\'%\xc0\xc1\xd0c?\x8c\xc8\x19\xc0D4~\xd9\xfb\xdc\x18\xc0\xbb\x7fN>\x13\x14%\xc0\x1fx\xd1\x99\x99"\x1d\xc0\xa8\xf2\xbenu\xc0\x19\xc0n\xb6\xd5\n\xb3\xaf\x11\xc0\x83\x18\x19\x02Kp\x19\xc06\xb5\x82\x86V\xb6#\xc0yo)\xcf\xb0\xb9%\xc0\xe9\xf40h\x82x\x12\xc0\x89gG]X\xa3 \xc0U\xffc|\'\xcc$\xc0\x149\xfff:l\x12\xc0w^L\x84\xe2\xa8$\xc0\xbad#M!\x04\x1e\xc0w\x14\xca\xf2\x93\x80\x1f\xc0\xe9\x88\xe6I\x99\xb4&\xc0F\x12\xf9\x1f8O\x12\xc0x\x92)\xdd\x85\x11!\xc0\x1drE\x18p{\x1c\xc0]\xb2d\x08R\xd9\x1b\xc0 \xe1\xbe>\xd1} \xc0\xa4IYk\xfa\xa8!\xc0\xd5H\x82_\x1dG#\xc0\x9a^\xf9\xd4\xad\xd2\x1c\xc0K\xd1{\xec\x84\xf7\x1d\xc0\x92\x19\xb2\x8f\xce\xad \xc0\x1bF\x04\x1a\xcbQ&\xc0\xf3\xebr\xe5\x9e\x1a%\xc01fV\x93D\xda \xc0\xf8\x9e\xd5=\xd1\x04\x1e\xc0\n\xc4\x1a\x86#\x95 \xc0_\xd0\x92T\xfb\xbe \xc0\xb4\xd5\\v\x8e\x0c\x17\xc0!k\xfd\xb7\xf0\\\x13\xc0I\xe7\xfd\xcd\x1e\xff"\xc0\xdd\x9d1L/\x89 \xc0\xa3E\xfb\xfb\xb5\xfc"\xc0\x8fi\x8e\xc2\xe2\x17\x13\xc0FW\xa9\xfb\x1c\x02\x19\xc0L\x13\x89\xc7>j\x16\xc0\x85I\xcc\xb8\xc0\xca\'\xc0\x89\xd7\x07kk\xc1\x1c\xc0Ua\xdaC\x96\xd9!\xc0\x98\x81\x95\x19O3 \xc0H> \xae\x9d\xfb\x15\xc04g\x16\x0bH\xca\x1e\xc0\x0e\x8fe\xbd\x17\xae\x18\xc0:\xfd]\t|\xb2!\xc0eSd\x9b\x88\xf0 \xc0\xe1\xe87\x1e\xd6\xca#\xc0\xc1X\xed,\xd9\xd9\x1e\xc0\x02\xdd\x82\x9c\x888\x19\xc0\x9a\xff\x0c\xef$x\x1c\xc0\x1d\x91 \\\xe6\x9b \xc0\xf6\xf0\xb0\x89\xa2$\x1f\xc0\xe5Ys\xa0M=!\xc0\x0c\x9c\x1bs\xb2\xd5#\xc0\xba\xa3J9w*\'\xc0\xf9\xcf^XFg \xc0=\x91\x9a\x91\xb6\xcb\x1d\xc0\xddv\x1d\xec e \xc0Y\xf85\xb1\xe9E!\xc0a\xe5\xe5\xeaQ@\x1a\xc0\xd1\xd2\t*\xa0J\x1a\xc0v\xb8`\xdf\xfe\xd3\x19\xc0=/\xca\x8fq\xac\x12\xc0\x1dL8\xeb\x1e\xd7"\xc0\xe7\x90[\xa4\x1cz\x1d\xc0\x1fVF\xdc\x04\xff&\xc0\x8b\xcd\x86\x11U\xfe\x14\xc0\x84\xaa\xd3D\xafq\x1f\xc0\xfc$~\x04rD\x19\xc0\xa7;\x0f\xd5\x8ay\'\xc0\r\x18\xcc\xcd\xe9\xe6 \xc0\xcc\xddr\r\xa3Z"\xc0\xeb;&\xb2\x87\x8e \xc0"\xd8\xbd\x90\x99\x96\x1e\xc0\x86\xeb\x93\xe5\xe0U\x16\xc0~v\x87&s\x95\x13\xc0\xd3|\xf0\xfd\xef\xa8#\xc0WZ\xe2]\xed2"\xc0\xb6\xe0\x86d\x9c\xfc\x19\xc0\x15-\x97cc\xb0\'\xc0\t"\x13\xedP\xf6!\xc0\x0f\xc1te.\xb2$\xc0\x058v\x86\xbaA\x1d\xc0\x11&2x\tg"\xc0L?\xa2\xdf\xc8\xe6\x1b\xc0\xc3\xf3\xd9\x93\xf1/\x1d\xc0\x9b\x08\xad\xe2\xa4o\x1e\xc0\x012\xa9\xeb;\xf6\x1e\xc0\x0f\x01A\x1eI*\x19\xc0\xd7\xe1\x0bC\xc8\xa4\x12\xc0\x89\x16\xe5\xb3T\xb8#\xc0\xde\xab\x1d\xda\x00\x8f \xc0\xc1\xfe\xf9_Q\xc6$\xc0\xfb\x89|0\xf8\xba%\xc0G\x7f\x05\xe1\xd0\xf1\x1c\xc0\xcf\x01\xe5\x8fb$\x18\xc0B\x882U\x15\x18$\xc0\xd4\xc7e\x13d\xba\x1d\xc0s.LP\xf7\xd1\x12\xc0F\x19\xd3\x81~y\x1f\xc0\x99|2T\xa3\x7f \xc0\x1c\xd4\xe23@\xca!\xc0\xdf\x83c\xc6\x82\xb9"\xc0T\xef?\x9e\xa8\x98\x1f\xc0\x84\xd5\x1f\\\xf4B\'\xc0\xbd\x98\x8d\x8f\xd8< \xc0\xb7\'S\\c\xbb\x1f\xc0\xb3\xcd.\x01\xfa\xcb\x18\xc0Y\x90\xbc\xa5\xa5C\x19\xc0\xa1\x9e\xe0\x9e\xfc\xdd\x1e\xc0\x00\xf6XKU\x7f\x1f\xc0\x16\xc7?\x1f\xb3\x1a\x19\xc0#\x0e{`\x83\t\x19\xc0JM\xcc\xbe\xd80#\xc0\xb4}\x03\xdd\xb2\xc1#\xc0\xaf\x82\xff\xea \x8b\x13\xc0D\xa6\x8ak\n\xac#\xc0\xa9\xc8\x07x\xc2\xad\x1f\xc0\xb9\xbf`\xdb\xe7\xb3!\xc0=\xa0AH\x1f/$\xc0v\x05l\x042X \xc0\xd1\x0f\xc8d\x0f\xe1\x18\xc0\xcf\xcd\x1a\xa9eG\x17\xc0\r\xf8\x1c`\x1a1\x13\xc0*\x7f\xf8ci\xfe \xc0\xb2\xe8p\xd3\xa5\xaa$\xc0N3@BGW\x1e\xc0<\x19\x9ar&a!\xc0t\x1f\x0b\xcaD\x08!\xc0\xb0\xd7\xca\x9c\xd2\xf0 \xc0>$G\xcf\xeb\xa2 \xc0R\xc8k\x95\x9b\xbf%\xc08\x8bjB@\x11$\xc0\xe64\xf8;\xe1\x97 \xc0a\x9e\xd7<w\xda \xc0\x1ek\xac\xb15\xc6\x12\xc0\x1e^[\x82\xab\xd6 \xc0[\xc7\x0f\x1a\x95\xe6!\xc0\xfc\x13W+\x96*!\xc0OhT2\xcb\xba&\xc0\x9f\xec:\x1d\xfa\xfb"\xc0n\xe3\x9c\xa0/g \xc0\xc3V\x0ef\'\x19\x1f\xc0\xa4r\x99\xe39\x06\x19\xc0\xc6\x83\xc1^\x85\xbf\x19\xc0\x9bc\xdb\xd1\x83\xdc"\xc0\xb1\xd2\r\x1c\x8a\xeb\x1a\xc0\x9e\xe3\xde\xdc\xa9P&\xc0\x00_\x85\x96\x9c\x83 \xc0\x05\xecF\x91[\x06\x1b\xc0\xce\xba\r{/ \x1d\xc0F\x07\x12,.b\'\xc0\xaa\x15_ZY*\'\xc0\x92)\xf9\xc3\x14d%\xc0\x8d\xbe\x80\xc3Ke \xc0\xa5\xcb\xfaY\xb29 \xc0=*\xc8\xf34\xb4\x11\xc0TT@5p\xc5\'\xc0v2[\xcc\xf6\x8b\x1a\xc0Kt\xe8$\xef\x87\x11\xc0\x0e\x80\x99\x9eM\xcc\x1a\xc0\xec\xe6\x06E\xffQ\x16\xc0\xea;\x9e\xa5\xc1\xc8\'\xc0P\xb9\xc3\x08\xb9\x98\x1b\xc0\xd7\xa6\xf0w\xde\x94#\xc0\xf8\xad6Q\xb3\x8f \xc0\xd8\x89X?\x0b\xa1\x1f\xc0TO\x13)\xf0\xe9\'\xc0\xc2I\xb7\xd8\xbe\xb1\x19\xc0?\x04\xca\x905\xbd!\xc0(\xe5?\n\x13\x89\x19\xc0\xaa\x1f>\xbb\xae\t$\xc0P\xebE;u\xdc\'\xc0C\xfa(\xde\x91\xc6!\xc0\x1d\xb7*0DB\x12\xc0\xe6\xa1\xc4\xd72\xb4"\xc0C[\xba\x13\xb6g\x16\xc0\x0fVL @e \xc0\xe1\x89B\xb0\x98\xcc#\xc0\x19X~\xc5\xfck\x1e\xc0\x08\xc5m\x17\xa8k \xc0\xf3\xef\xa4u\x14W$\xc08\xd0\x9e3\x06\xde\x19\xc0V\x8e\xd6o\xdc\x80\x17\xc0\x1f=\t\x82\xb8\x9d\x12\xc0G\xbf\xd8p\xf1\xda#\xc0\xed\xbbu9\x158\x19\xc0y-\xea\xbc\x84\xae\x1f\xc0\x9d\'\x15\xe75\x94 \xc0\x9f\\#\x80D1"\xc0\xae\xae\x1c\xc3OA\x19\xc0\x80Y.\x8f\xf6V"\xc0\xcfn\x0e\x18\xe7\xf8\x16\xc0\x8a\xc1W\xd4\x99\xc2\x1c\xc0\x00\x91LW\x96\x13$\xc0\xd2A\x8a\xe2\xdb[\x12\xc0\xde\xcc\xdd\x06O\xb7#\xc0\x95M\xaf )e\x1a\xc02\xaf*\x95qs"\xc01\x08d\xab\xe9\xf7"\xc0=\x82\xfa\tV\x97$\xc0\xa1u*\x91\x8b\xfa!\xc0h r[*\xac!\xc0\xb9\xe9\xc3\x0c2\x16\x1f\xc0\xd9\xa3*\xdc\xc5\xf7\x19\xc0\xdf\x0e\xd2\x0c\xe0< \xc0\xfdto\nY,\x19\xc03\x17.!\x11\xb6#\xc0\xe9x\xb7\xa60\xe3\x18\xc0\xfa\xf1\xbb 4\xb8%\xc0\x88l\xfd\x7f\xf9\xdb#\xc0\xed\xe4\x12\xf4\r\xb4\x18\xc0|\x0f\xcc\x89\x84{\x17\xc0B\xf2\n\xa5tU\x1a\xc0\xea[\x1eA\xc0\xef#\xc0v^X\xf4\xd3.#\xc0\x02\xe7\x03=75\x1d\xc0\xd0\x1b\xa8\x86\xf3\x95"\xc0*\xb2J}\xa0J!\xc0\x16\x9fp5Y>\'\xc0\x11\x9b\x00\r`Q\x16\xc0\x8f\x07\x9cG\x04\xe0!\xc0\r\x89\x81W\xb9\xef \xc0f\xf6\xcfJ?\x82 \xc0\x89WCR1\xf5\x1f\xc0,\x8e\x9b>0s\x1b\xc0-\xe2\x99\x84o\xfe%\xc0z\xfaS\xdco\x7f\x19\xc0\xbd\xe2\x07\xc71\xce\x15\xc0\xd4y\xb3\xde\xe8\x7f\x18\xc0\xf6\xe0\xc9 \xfaV \xc0\x81\x1frW!\xb0#\xc0y\xa4\xe6\xfdX\xa3 \xc0pL\x89o\x06\xdf \xc0\xa1\n\xd8_{\xf5\x1a\xc0\x19\x96\xa5e\xe8\x93\'\xc0V}\xcbI\x9a\xb2"\xc0\x8d>\x0f0e\xb5 \xc0LEv\xf9\xd3\xc2\x1d\xc0y\xd4\xa5\xffLX"\xc0\x86\xb6\xf7s5%\x19\xc0C\xbdD\xb7\xf1\xc7\x16\xc0(\xda\x88\xd0=K\x1e\xc0B\x15\xb0\xaf\x8cC!\xc0\x10\xaeUv\x86\xb9\'\xc0\xce\xba\xd1\x8f2\xb9%\xc0\x1dlO\xe9\x16\xa8\'\xc0\xaeq%(1\xc0\x1c\xc0wb-fx\x07 \xc0\xb2\xc1\xf7\xe2\xcc\x01\x16\xc0\xc6j\xa3\x0f\x1e\x0f\x1d\xc0\x1b\xaa\x02\xdc\xa8\x1a$\xc0\x1eY\xca(\x1d\x19\x1d\xc0\xa0#\x03\xc4u\x90!\xc09\xfe\xc5\x961x#\xc0\xcb\x0b\xf9P\xad\x1a\'\xc0?b\xd5p\xe2\xe4#\xc0B\x882U\x15\x18$\xc0\xee\xe4\x87\x82tb(\xc0\xd2\x884R\xadJ\x19\xc0/=9?\xcc\xe6\x12\xc0\xf2kt\x8aa\xc5\x12\xc0\xba\x1d\xf1\x91\xabG\x12\xc0\x17\x9b\x82\xf4\x95P\x13\xc0<t\x08d\x0e\x8f"\xc0Ok\x01\x8f;\x0f#\xc0Vk{|M\xdd!\xc0\xf7\xe1\xd4:\xd8q%\xc0jr@\xd4[\xd0 \xc0\xe0\x9e\\i\x00H\x16\xc0\xf3\xc5\xa5\xa0\x94\x83 \xc04cN}"p"\xc0J\xd1\x12w\x96\xcb#\xc0\x0e\x84\xbd\x82\xeb\x83 \xc0n\xabn@^l"\xc0\x16\xf6\x8e\xe4\xf7\x96 \xc0\xff\xc7\x1d9\xe1=\x1b\xc0\x86\x06\x85\xe1\xae\x18#\xc0\x0f\xc3\x9a\x1c\xf0o\x15\xc0|\x0bS^\xbet\x1f\xc0l9\xd4\x81.\xe9\x1a\xc0j\x18\xd7\x8a6H(\xc0\xf8FM\xa9H\xf4\x1c\xc0K$7H\x14\x0c\x1d\xc0\xb0\x9f\xa5\xdcF1\x1e\xc0\xb0\xb4)v\x8bP \xc0U\x17\xc3\x03\xcc\xdc\x1e\xc0\xdb \x11\xe1\xae\xa7 \xc08\x92\xe1\x82\x1f\xcf\x1d\xc0\x96\xe9\x05$\x1a\xeb"\xc0\xd2\xf9\xf6\x19\xb0\'"\xc0\xa9\xd2z-\x14\xcd#\xc0\x1fpkW+x#\xc0\xc7\xe6\xc9\x87\xcc\xa1"\xc0\xfc\xb7\xb6xR\xa8)\xc0\x03\xd5\xe3\x11\xa3\xeb\x18\xc0\xfd\xd7\x10C\x9c\xf4\x18\xc0\xa2g\x07c9/\x11\xc0\xd5\xf9RsK\xd8"\xc0\xb2tD\x92C4!\xc0<\xfd\xcc\x88\xe9t\x18\xc0\x89\xbfT\xd5\xe6w"\xc0\xdc\xd3\xbc\x85\x80\x9f \xc0r9\x17\xe7IU"\xc0\xc8\x1f\t\xf6d\xea#\xc0H\x1c\xb7\xd3L\xa9\'\xc0\xb9w\x04\xe5\r\xe9\x12\xc0\x8f\xcf\xf1\xf7\x0c\xdc\x18\xc0\xff\x8a\xab\x8b\xc1\xd8\x1c\xc0\xaf\xd1\x1d\xecrw\x1b\xc0w\x04A\xc9J\xc2\x16\xc0\x0f\xaf\xec3\x1d\xad\x1f\xc0\xaf}r\xf2?\xd9\x16\xc0yj\x9f\xf2<T\x1e\xc0\x0f\x8b\xa6\xe8\xd5\xf5$\xc06\xee\xa0&\x8aG\x19\xc0\xb3:\xb0\xec\xd3\xd1\x18\xc0N\x83\xd6b\x93\xae\x1e\xc0\xa6\xa8v\xbcQx\x1e\xc0Bt\xac\xc2q\x80\x1a\xc0t\x1d\xecaG\xa3\x12\xc0\xe9\x9b\xb6t\xa8\x0e\x16\xc0\x7f\xa83\xfe\xbb6\x13\xc0X\xe8\xe2C\xc2\xc0"\xc0\x0e\xd5\x04\x84D\x83\x1f\xc0\x9f\xfb\x80\xd9\xa3^\x1d\xc0\xa3\x0b\xb3\x97\xb5\xba!\xc0O\xf6>3\xe1\x1c\x1d\xc0R/\xaf8\xc7)"\xc0\xc6k\x8c\xfd\x13\xc3 \xc0\xd8\xf3\xb0\xf5\x8e\x1e"\xc0\xdc\xfe\xbcAx\xb9!\xc0u\xdb\x1c0rd\x1e\xc0J\xa3U \xfb\xa9#\xc0\x84\xf1]\xba\xb5e#\xc04p\xe8s+\xdd"\xc0\xae\xcc\xec\xc0W\xbc#\xc0\x86$Rgj6(\xc0\xc0\xe5\xa0\xa9\xa3\xdf \xc0/\xe1\xc9\xdb\xbf\x07!\xc0:\x88\xec\x87=\xf1 \xc0\x9b\x94X\x81\xe4\x9b \xc0\xadnyS\x98\xde\'\xc0\x0f\x05\x83_\xf2m"\xc05\xcb\x89d\xbbb \xc0\xf90\x8b\x1e\x14n \xc0\xdd\xda\xbeHU\xd1$\xc04z\xef\x1f:\x06\x19\xc0\x0c\x13p\xf3\x99\x95 \xc0\xf0\xa9\xb5\x8e\x9bu&\xc0#\xa9oszx!\xc0i\xfb\xca\x87\x82\x86 \xc0\x98\x03_\xce\xf9\x8f\x1b\xc0\xe1\xb8\xecj_v!\xc0\xdb\x99W\xa3\xa3\xe9 \xc0\x86\x11q\x92\xaao\x1e\xc08\t!\x12kh \xc0\xe7\x8b\x88G\x92\xc9\x1e\xc0\x14a7M`\x99\x1f\xc0\xd4b;"\x9b3\x1a\xc0f7\x81?\xa8\xc1 \xc0\xfbt\x0b\x86\xec\xf7\x15\xc0\x90\x99\xd7\x03\x96v\x1f\xc0\x9a\xa3\x14r\x86\x85"\xc0I\xc3\xb3\xfa\x84g(\xc0+\xad\xb7Z\xdd\xc5\'\xc0*\xd5>\xaf\xdas(\xc0^\xa4\rh\x1c\xbe\x18\xc0\xe3\x19\xe4\xb3_\xcd%\xc0\x01\x91[\xc8\x0c\xc9\'\xc0\xcf\x036\xbf"\xf2\x0f\xc0asL_\xa0\x97\x19\xc05J\xdf\x7f\xa3/$\xc0\xed(N\x05\xc8\xe5\x11\xc0\xb6\xa9|B\xfdv\x1c\xc0&(\xee\xb2\x1f\x08!\xc0\xfd\x10O@\xbf/\x1c\xc0J\xb2\x01\xf2\xb2v\x1c\xc0q\x84\x89\xb6\\O\x1e\xc0P\xdaMYzn\x1e\xc0\xe5^>\x04\x9f\x12!\xc0"\xd9~\x8f\xfcV%\xc0\xc3X)\x16\xda\xd9\x11\xc0\x07\xbd\xf0\x87Z\xe4%\xc0\xc4\x97\xcf\xcb\xd4o\x16\xc0nVL9BR)\xc0\xde\x83\xaa\x8e\x81\x8f\x1a\xc0\xecd!\xc3\x14\xa0\x19\xc0\xd0)\x80}\xfdv(\xc0p\x13\x10\xff\x84m$\xc0\xf8\x05\x82c\x03\xc5\x1d\xc0\x01\x95\x98\xb8\x92B\x1a\xc0\x85\xd0\xc5(\xcf\xc9!\xc0\x05\xa6\xb6e&\xaf\x12\xc0Ho\xd1\xb5\x8fi(\xc0PU\xa5\xdc\x1b\xda!\xc0\xa5\xaa\xef\xd4\xbez%\xc0V\x0c\xe6\xce\x9b\x02\x1d\xc0"\xbb\x92\x0e\xd8k \xc0\xd43|\x9d\xde\xb5\x19\xc0O\xb9=#\xdbW \xc0G%\x85.tS\x1a\xc0\xf5\x016%\xce\xa3"\xc0\x98m\x1a\x8c\xd2\x84$\xc0\x84\xdc&ro\xe5\x18\xc0G|\xd4k\xa1@\x17\xc0\x92k\x0f\x1a\x90\x8d%\xc0\x8e\r\xb5\x8a]\xa9\x1a\xc0`\xc0\x9a\xddL\x0f\x12\xc0\x99S\xad`\xcd\xc8\x12\xc0,\xf20[9e#\xc0\\\xbbD\x8f\xc5\xd8\x1e\xc0\x92\xe3\xd8\x96\x1a\xb1 \xc0Jz\\\xc9,\x1a)\xc0\x83z9\xa0\x16\xb5\x18\xc0I6\xb9\x94\x0eR\x13\xc0\x10\x90j\x0c\xccc%\xc0\xd7\x91\x1a\xccIC \xc0\xa5\x7fXZ2\x1c\x1f\xc0FyFT\xe8\xc0#\xc0X{ye\xc4\x03\x12\xc0\xc0\x0f\xd54\xc9\x83"\xc0\xe1,EGf+#\xc0$~2\xfd\xa0\xc2#\xc0\x97\xd3(\xcd\xe9\x83 \xc0\xe8\xbcv\x16\xf6\xc5\x1e\xc0R\x9b\x8d\xbb\xcb\x1f!\xc0\x86\xbd\x9cZ\xdd$ \xc0C\xe4p\x0f\xcc<!\xc0y\x9d\xc9to*\x19\xc0\xd2\x90*\x84\x83{\x1f\xc0W\x0f\xf7\x8b\xfb\x1a\'\xc0\xfd\x85k1\x9b\xf7!\xc0\xb9\xce\xbb\xe9s\x95\'\xc0\\\xbbc\xb7\xcbF\'\xc0h@|\x0eqo \xc0{b[p.,%\xc0\xe2f@-W\x1e&\xc0eg\x01JY\xde"\xc0\x93i\x0c_\xa5f"\xc0\xa9%9\xb6Q\xbb#\xc0H*\xd8\x1fg;\'\xc0o\xaa\xbcT]\x80\x1d\xc0\x92\x02\xd3\x9a\xdf\x94!\xc0l\xe5\xe9\xfc]\xf8\x1e\xc0\x81[{\x9c\n8#\xc0\x84\xaf%$|\\ \xc0/\x89\xa9\x89Ek \xc0\xa2\xc3\x13(\x19\xc7\'\xc0\xd6\r\x8b\xd78\x08(\xc0\xf9\x1a5\xf0Il"\xc0\xca\x01[\xf8\xc14\x1e\xc0oW!\xef\xe6\xe4\x15\xc0\x19\x92\xeb\x02\x8f\xa7\x12\xc0R\xb07\xd3.\xfa\x14\xc0\n\xfb)\xa2\xf09\x1f\xc0T\x12\xa2\xcd\x1c\x9a%\xc00\xd7\xbf\xe3d\x07"\xc0\n2\x11\xf9\x90\xe4\x1c\xc0i\xda\xa5(h\xcf\x11\xc0\x0f7\x8e\xden<\x1d\xc0\xbb\x19kJ\x91s\x1b\xc0\x87\xa2\xde\x9b,\xa9\x1c\xc0 \xd8\x90\xe2o\x1c$\xc0\xa5\x91\x1f\xc8\xed$\x1f\xc0g">\x06:\xec!\xc0 fU\xfd\xce\xf5$\xc0&\xb2\x81\xa2F\xcd\x1e\xc0\xe0T\xbf\xb7\xd12#\xc0F\x0f\ty\xb8\x85\x1f\xc0\xfe<\x89\xbb\xf51$\xc02\x0c\x83m\xc4\x07#\xc0\xf7\xc3c\xda\x11b\'\xc0\x8f\xbe\xdbS\xc3N\x1e\xc0n\x02\xec\xcd\x85-\x13\xc0\x94\xb2\x1c\xfcN\x9f\x1a\xc0;E\x14=1P\x13\xc0\xde\xdc\x0e\x93H@\'\xc0\x81\x0bD\xed\x1c\xae\'\xc0d>\xad\xa3\xa5\x0b$\xc0z\x94\xcc\x04\xae\xef$\xc0~s\xc6\xa9\xe59\'\xc0J\xc1t\x07}\xe9 \xc0\x96Pwqm\xbd#\xc0\xaex\xb6\xe9\x82[!\xc0\xcb\x0b\x87\x11D\xfe\x1f\xc0\xe3\xf8\x08\x11 \xee\x1c\xc0r\x15\xa6\x93y\x9a)\xc00\xdf\x07Y\x81\x98\x12\xc0\xe6\xfc\xb0\x92S\xb9"\xc0Cf\x82\x9d\x1d\xe2\x19\xc0$\xd2\xde1\xa7N \xc0{M\xe2\x11\xa0\xc9\x1e\xc0\x12m\xb7P\x84\xc4$\xc07\xf7MK4\xec\x13\xc0B3\x832\x83\xd1#\xc0H\xdf\xf4\x8b\xcdw)\xc0k\x1e<A\xfb1"\xc0\x9d\x15\x90\x03\xcb\x83 \xc0\xe9\xf9PD\xa8\xab\x1c\xc0\xc2\x844\x87l\xd8\x1d\xc0v\xdb$\x87\x7f\x0f&\xc0\x95\\/K\xc5\x9b\x1e\xc0\x19~\xbd\xeb\x04\x88$\xc0|\xc2\xa6\x07i+\'\xc0E\xed\xfeXf\xb2(\xc0nPMn$(\x1d\xc0\xb6\x82\x00\x82r\xe7%\xc0\x13\xee\x02\x01\xecN&\xc0\xe8DG\x86.<&\xc0;\xcc\x1a\xad\xa6\xc0#\xc0\xad\xab5\x97\xa1\x1d&\xc0\xea;\x1a\xc1\xb8O"\xc0\x17@\x11\xd3\xc1\xb1\x12\xc0\x8b|\x83d\x9e7\'\xc0\x97\x8b\xd7\x12\xba\xcf\x16\xc0\x88\x8a\x81u\x044%\xc0\xecXw\xfe\xea,\x19\xc0\x10\xbb\xebYy\xee"\xc0#=h\x82g\x8f\x19\xc07\x90q\xf4\xb9{\x16\xc0l\x1d{M]\xe8%\xc0\x05m\xc1 \xaau#\xc0\xa5Hn\xdd\xf0\xea\x1e\xc0GF\x8e\x10+\xd1\x1e\xc0\x07(\xe5\x19\x99\xd8\x18\xc0X\xbf\x9d^\x8a+&\xc0\x8a\x7f\x90\x1e\x99\xe7\x1c\xc0r\xbe\xfc]\x9d\x8d)\xc0\xa0\xf5e\xe9\xc8a#\xc0\xf6\xf8\x9d\xaf/\xee%\xc0\xc4\x96\x97Dk\xcd#\xc0\xcb\xea\x8c~\xf5*"\xc0\xe5\xe5\x8b\x1e($\x1f\xc0.\x87H\xb0\x81\x13\x1b\xc0\xb2\xc5\x16`\xa4\t(\xc0"\x0c\x85\x15\x01\xa6#\xc04\xd8"p\xb9\xc8\x1e\xc0?\x18\xf8\xf0\x85\x1d \xc0\xa3\xfd\xf1 \x11/$\xc0\xde\xf2I\\LI&\xc0|\xa3\t[B\x05#\xc0*.P\xf8\x7f\xb5#\xc0\xfe\x83\xa5\xb2\xbeA&\xc0N\xb7W\xcc~\xa8\x1a\xc0\x02*\xfa|]?\x1a\xc0m\xd1t\xcdT;\x1f\xc0\x85\xfc\xe7\xb9\r\x84 \xc03\x03\xfa\xc3Q\xb6#\xc0\x12r~eC\xe9 \xc0R\xf6\x10\x1fk\xd8#\xc0n\xbd\xbd\x10\xcb\x92 \xc0\xd3\xda{\xab\x87i \xc0\xfbQR\x9a3\xbe#\xc0\xe4\xe00\xccEB\x1a\xc0\x94H\x87\x1a\xee\'&\xc0E3\x1e\xb1\xb0\x84$\xc0p\xc1\xeb\x85fO\x1b\xc0\xd9\xae\xe7bt\x9c \xc0\xf9b\x93\xca\xf8\xf7\x18\xc0\xb91\x16\x18c\xf5 \xc0S\xac\xdfquK#\xc05\x80F\x1c\xa4\xdb \xc0\x9c\t\x9b\xdae\xd7 \xc03\xfd\x93\xab\x08\xc9%\xc0\x93t\x96\x8f\xb6\xf8"\xc0\xe2UM|\x89i \xc0\xf4p\xda\xff\xe2\xd6\x1e\xc0\xb0\x91\xa5\xad\x11\x89 \xc0O2\x89\x96\xe3L"\xc0QR\xd6|a0\x1a\xc0q\x02G4\xe7\xb8\'\xc0X\xc35%\x92\xe8\x1e\xc0\x11\xa2\x82o\x82\x7f$\xc0^g|6\xf6d$\xc0\x97\x07\x18\xdc\x10\xf3\'\xc0\xe3L\xfeU\x8a\xd3 \xc0\xf0\xe3\x82\xd1\x18\xb9\x18\xc0I\xdaEmok"\xc0\xf8BK\xf0\x12t&\xc0\xb6aB\xc4\xfbv \xc0|\xfe2-[\x1e"\xc0\xd3\x8bS\xe3\xbf\xdc\'\xc0l\xb4\x89\xb5Zp"\xc0\xbc\xe8I\xf7hf"\xc0\xcc\x07\xbf\x81f\xf7\x11\xc0due\x04\xb7\xf0\x11\xc0`aXq\x83\xfa\x16\xc0\x19\xba\xd2\xc2\x1e\xd6!\xc0\xa2]\x08\xfc\x9bF\x1e\xc0\x93\xa0\x96d\xda\x06 \xc0\xd9\xd4WL{\x17(\xc0\x9ap^\xde\xf3\xe3$\xc0\x9a\\\xce\x1e*\xb9\x1e\xc0\x95\xe1\x97\xe0\x94\xc6%\xc0e\xef\xdc\xf5\x00\xa9\x19\xc0\x9d\xa9}\xee)\x80\x1f\xc0H\xf9\xef\xe7Lh\x12\xc0\x1c/\xbb\x14\x95<!\xc0\xa7c(\xef\xa4\x01 \xc0\xfb\xdd\t!:\xa0\x12\xc0\xd4\xa1\x96]\x07e\x1f\xc0x\'@\xd9\x8a\xd2\x12\xc0zV\x9d\xd3}\xb6&\xc0Pi\t\xfb\xa9\xd4\x16\xc0ju@\xf4\x0b\xcc\x16\xc0\x19\xa4\xbb\xad~\xc6\x1f\xc0\n\xfa\xc8\x81\x04f\x13\xc0n\xe5\x1c\xfa\x90\xbc&\xc0\x8a\x80\xe1\x9d$\xe0\x1e\xc0\r\x9b,\xb7\xe5\xa5 \xc0[e\x85\xab\xcfr \xc0bhO\xe7]\xf7\x17\xc0\xabg7V\xea\x18\x1b\xc0\xf6\xa0\x01\x1cu\x07$\xc0>\xf2\x03\xc8\xc4\x84(\xc0}\xab\x16c\x12\xd1%\xc0\xd2H\xdd\xee\x92J\x16\xc0\xf4\xfc+\xb8\x86\x91\x1d\xc07\x1b:\x07a\xeb!\xc0!~\xbd\xb5\x13N\x19\xc0\x92\x8f8\xfbk$ \xc02\xd5\\\xca_\xea!\xc0\xb1hPP\xc33\x19\xc0\xa1F\xfd6kt\x1c\xc0C\x10\x9e?/>\x17\xc0\x8c[X\xc6\x06y\x1b\xc0\xeb\xb7\x9f\xcc\xc0{\x1f\xc0N2\xa0\x03\x00\xd2$\xc0\xab\n\xd8\xaa\xack$\xc0\x80\x0b\xe0H\xab\xb8#\xc0\xf1\xf9\xa2\xca\x95&\x15\xc0\xce\xf3\x19_\xd2\xb0"\xc0\xa1\xcc\x9bsZh!\xc0\x94\x8d\x85\xa8\xd0\x88\x12\xc0F\x15\xcf\xae\xd2s\x1b\xc0pk\xbf\xc0\xe9\xab(\xc0\x184D\xed\xea8&\xc0\x90o\n#s\x1b\x1b\xc0\x9cid\xce\xb75(\xc0W\xe3\xf2\x15{\x8b \xc0\xd8@9\x068z$\xc0\x02 \x9co5u\x12\xc0\xa2\rx\xb8\xd3\x99\x12\xc0<\xa2\xd0)-\xd3\x15\xc0\xe3U\x0f\xd8\xe0{&\xc0\xff\xf8\x0b\xdc\xe2\xde\x11\xc0\xe8\xcd\'\x8fz\xf2$\xc0CV\x89F\x9b\x99\x19\xc0\xca[=9$9#\xc0mp\x0f$pQ!\xc0\xc5\xdb\xda\xbbRA&\xc0;\xd4\xcea\xaf\xea\x1d\xc0\xa0U\x82o\x16\xbe\x16\xc0t\x02\xcf\x8c\x8c\x89 \xc0j\xa6p{\\\x84\'\xc0H\x8d\x1fb\xaa\xf1!\xc0\x0c\xf3\xd35\'\x8e \xc0\x8edk\xab\xdc\x1b\x19\xc0\x07O\x1e\x88\xd8\x92\x1a\xc0\xb2\x0fy\xd5y\x08)\xc0uw\x08iR\xf6\x15\xc0\xf8\x8b \xce\xfb\xf0\x1c\xc0\xfe/\xda>\xb3\x9f\x11\xc0\xdd\xb0/\xdb\xd5\xcd\x1d\xc0$=\xa3mU\xcb\x1e\xc0\xd1\xd8\x7f*)\xbb$\xc0n\xbcd\xfa\xed\xbb%\xc0\xfb\xbf\xdb\x18-\xe5\x1d\xc0\xbel\xcf]\x1ft#\xc0\x8d\x1d\xaej\xae+\x13\xc0\xc0:\xcc\xbe\x04Y \xc0*\xb1\x1eY\\N\x19\xc0w\xb1W\xce\x12F\x16\xc0\xd6J\x94\x17\xf8\x97\x1e\xc0\xffuH\xa1R\xee\x1d\xc0\xecW\xca\xea\n\xf6"\xc0,?\xff]v(\x1f\xc0\xbe\x15E\xf7\x80\xf9\x1e\xc0\x02\x95\x8d \x8a\xde\x1c\xc0\xf7P\xa04\xb2/\x1d\xc0\x9a\xdf\x9e,L\xa6 \xc0\xcb{|\xfa\x82\xa8\x18\xc0\x19L\x93\xe38\x04\x1f\xc0\xe9=\t\xa4\xff)\'\xc0KvDH\xbd\x8e \xc0\xf4\x1b\xf7\x1f\xc0\xf8"\xc0p\x1f\xd9\n\r\xaa \xc0vw,\x90]\xea\x18\xc0\n\xd0\xab@\xd1O)\xc0\xda\x18\x9a\x1bP\x1d\x1d\xc0\x1d\xe7H\x160\xa2\x1d\xc0&M\x15\xe0\xfb\' \xc0MJ\xc0\xd2\x99\xc0#\xc0\xa0\xab\x9a`\xaa+\x1d\xc0\x1c\xbc\xb74\xbb\xc9\x1e\xc07\xf0r\xa4\x113\x1e\xc0\x8a\x92\xb4\xae\xb1n \xc0\x87\xda\xe0\xf9\xae\r&\xc0\x90\x8crY\xe3\x00\x1e\xc0,\x8379 d \xc0\xd1_\xce\xab$0\x1e\xc0\xfe\x96\xd0\xb8$\x9a\x11\xc0\xdb\xc0\xf3\xf3\xb4j\x1e\xc0I\x9f#\t\xc5I\x1e\xc0\xa1\xef\xe1\xfa\x0c\xdc\x18\xc0;U\xd5\xc3\xa4Y#\xc0\xe3\x06\xcc\xcd=\xa7 \xc0\x87\x84\xfd\xd8.\xd0\x18\xc0+\x94\xe55\x1dj#\xc0\x99\x8d\xbe\xce\x99~\x1f\xc04\x99\x0f\x12s\xaf!\xc0\xac\xc8\x11\xb2zg$\xc031\x81\xb9\xdb\xd7\x1c\xc0\xdd\x03\xe1\x04,\x1a#\xc0K:\x87<&=\x1e\xc0)r+\x8e\xef\xb3 \xc0/\xbb]\xd1\x08\xad \xc0\xc4e\x1b\xc1\xec\xec$\xc0m\xa9v\x8f\x95h\x1e\xc0\xfc\xab#\xe6\x16\xc9 \xc0\xe0\x90r\x18\'\xaa \xc0\xc9\xd7d\xdf\x1d\xe6\x1d\xc0\xfe3\x11O\xf46\x1e\xc0p\xf4\xafLy\xc8 \xc0=\xba\x18\x01\x97\x92)\xc0\xd05[\x80I\xd5\x18\xc0\xc0\xa1r\x94Bm \xc0\x8a\x02X\x83\x9f\x11\x18\xc04q\xf3E\xa3\x9e \xc0\xe7\xd76P<v \xc0\xaf\xfdj\'U\xea\x1a\xc00\x9d\xf0_\xeb\xb4 \xc0\xb0\x13`^\xa4] \xc0\xa1\x82\xd6oQ\xab \xc0\x15\x87\x98\xf2\xac\xdf$\xc0\xb6\xc9\xc3a\x03h(\xc08\xcf\xadS1x\x1e\xc0s\x7f\xedH\xd3\x89 \xc0@\\\x9b\x8f\x13m\'\xc0\xfb\xefG8\x8e\xd6 \xc0\xc0\xd4-\xe7$l \xc0\x034M\xa1\xa9\xf7 \xc0\x9a\x84M\xcaP\xdb \xc0t\xec\xe4\x9a\x08\xc3 \xc0\xf2\x0f\xa2\xb2_\x06!\xc0\r\x14DqZM \xc0\xdb"\x99\xa5\x0b\x93 \xc0\xee\xcf\xf5\x91\xb2\xbd#\xc0[h|3Re\x1a\xc0\x1a\xa2Soy\r\x1a\xc0$k\xbc@\\\xd7\'\xc0\xbc"\x95Q\x94\xf9\x1d\xc0a*j\x15\x81y\x1c\xc0\xa8\x02\xe1+ \x05"\xc0a=\x14\x05\xa0\xe8!\xc0\xb8e(\xc9*R&\xc0dl\t\xe6\x9dN\x1b\xc0d\x85c\xb9\xfd\xa2$\xc0\xe1\xd9Z\xb7\x0c\x8c"\xc0w"l|ji%\xc0\xcd\x1f\xf5\x08BX\x1f\xc0\x83@\xe1I\xdc\xe7\x1f\xc0\xbb\xd3\x07\xeaX\xb2\x1a\xc0\xd9~\x8f\x11\xfe\x18\x1b\xc0V\x12\xc0\x03\xe1\xbe\x12\xc0c\x96\x83\xdbi\x91 \xc0b\x18P\xe1\xdc\xea&\xc0M\x15\xa6W\xcc^"\xc0\x1e\xf6\rY\x90\n\x1e\xc0c\xb7\x03,\xcdt#\xc0b\xbf\xb8\x91l\xc7#\xc0\x9b_B\x9e\xdc\xde \xc0\xcf\xc9\xa1a\x04\'"\xc0\xb8\xd2\xdd\xb3 Z#\xc0h\xbf\xe5\x87h\xb7!\xc0\x81\xbcv\xf9\xc5\x00"\xc0!{\xd8\xb3g\xa0\x14\xc0\x0e\x0f\xef\x14K\xde \xc0\xa9\xaak`D\x19!\xc0|\x9c(Q\x88y(\xc0W\x8b\xed\xad\xb1\x89 \xc0\xeb\xf3\xdd\xcf\x17\xc9\x1e\xc0\xc6\x82\x9c\xa7\xc4\xd5\x18\xc02*\xb6\x8bp^\x1f\xc0\xa8\xf1}B\xcbk\x1f\xc0A_\x9f\t\x18\x9a\x1e\xc0@vs\xd0&\xe4\x1d\xc0V\x96\xed\x1b\xe6\xd0\x1d\xc0\xda\xf4\xcb\xffk\x85"\xc0P\xec\xbeOKd$\xc0\xce\xb5\xb1\xd9a\xc5$\xc0\xf4\x8c[\xfe\xd9\n\x1b\xc0\x1c>\xb6\xf7\x1bL!\xc0\xb0\xb2\xa9G\xa9B \xc0%\x8d&\xe7so \xc0Q\xbb\x9bM\\t#\xc0\x83\xb3cG\x7f\xd3$\xc0h\xee\xd4\xd2\xf49!\xc0$U\x86T(K \xc0\xfe\x86\xe9\xf1\x15\x0f\x19\xc0\x1c\xbb\x99\xa34!!\xc0\xe9\x11\xb2\xeeG\xfb$\xc0\x949"\x17\xf42!\xc0(W\x17\xa0\x0e\x19#\xc0K\xd2sO\xa77#\xc0\x95\x85\x0b\xd2x\xbb\x19\xc0<C\x83\xcbO\x13!\xc0\x97\x95$\xbc\x95B\x1c\xc0"\xd3G\xccS\xd9\x13\xc0r\xb6e\xb8El\x10\xc0\xfc\xef\xa5@Q\xbb%\xc0\xa7\x14N\x97SV\x19\xc0CY=\x8d\x01\xcf%\xc0\xec=sd\x87\xc1%\xc0)*E\x03$\xa2\'\xc0\x08\xd0GM\x9b\xb7#\xc0\xd5\xdao\x14\xd0\xc4\x1e\xc0T,\xc0\xe3D1\x1a\xc0y\xac\x9e\x02\x8b\xbc&\xc0\x91\x80V\xfa\x10\xdd\x1c\xc0X+\x92\\\xe3\xa5%\xc0*\x95\'\x1d@\xb3\'\xc0\xd2\x1e\xc4\xce\xef\xe7\x1c\xc0n\x80S\xb1\xb8\x83\'\xc06610\x84\x82\x19\xc0\xfa\xf5\xd0E\xfaW%\xc0\x12\x05s\xaa\x86\xe2\x1e\xc0j\x18\xdd\x8e\xedB\x1c\xc0\xf6\xb7r\xdf\xcc\x81\x12\xc0\xb9W\xd8\xa4R\xf6\x15\xc0\\\x16\x07t\x1f\n \xc0\xa2{\x7f\xd8\xa6\xfe\x18\xc0\xdc\x94[\x81\x13\x1d\x19\xc0p\xe4\xbc\xec\x00\x81\x16\xc0\x9e\xcc\xa3\xff\xf1\xbe\x16\xc0\xe5\x19\'\xb8\xb6\xb7\x19\xc0\xc1\x03\xaa 2\xce\x12\xc0\x9e2\x96\xc5\x0b\xfa\x16\xc0\x06\xfb)A\x101\x12\xc0\x18\x99\xc0H\xdda\x16\xc0-\x1f!\xae\xec\x92\x1d\xc0\xa8\xacMp\xc5: \xc0\xf7\xed\xf2cDK!\xc0 \xf9\x19cQ\xc1!\xc0\xc5p\x81\xaa?\xcd\x1e\xc0\xa2\xba\r+\xd7\x01\x1c\xc0K\x8b\x1a\xc8-\xa6\x12\xc0\x8a\x97\xb7\x14-T!\xc0\xb0m\xb2jU\\%\xc0\x14K\xd7(^\x04 \xc0\xc7v_\x8d\xf7\xce%\xc0\xb1\x11s\xac\xaf\x9e\x1f\xc0\x97\x86\xc7\xc1\xc9M"\xc0\xd3\x18\x7f3\r\x12\x1d\xc0\x82*\xb58&}\x1f\xc0\x84\xdep\xf1\xebw\x1f\xc0\xe3\xa9\xb6\xa1\xf1W"\xc0]\x16:\x95C\xcb$\xc0\xb4\x81\xea\xfd\xe3\xae\'\xc096\x1f\x1c\x9a\xca#\xc0Q\x1d\xa6\x0f!\x9d#\xc0W\x8e.4\xac\x19&\xc0\r\x13\x1e\xb1g\x8f)\xc0\xf3\xf4\x00\x8b\x8c\x90"\xc04w\xf7\x07[f\x1d\xc0f\x9f\x0c\x1b\xear \xc0\xd5\x03\xb2\x13gC\x1d\xc0\xa1&mS\x9b\x87\x1d\xc0x\xd1\xec\xe9\xf2\xab"\xc0\xe0\xfdf\xf5\x1d\xb7"\xc0\x05\x059\xea>h\x1d\xc0\x0c\x19\x90=\x1d\x84"\xc0\xd9\x9d\x05u?[ \xc0j\xcd\xcf\x91\xdd\xf7#\xc0o,5\xaf \xbf\x1e\xc0\xfa\t\x9d \x90\xaf(\xc0\xe7\'\xee\x05\x9cP\x1f\xc0\xf2\xecH\x18|\xa7\'\xc0)\xdcJ\x8d\xd3\xa7\x1f\xc03$\x17x\x96\xc7$\xc0q\xd2\x9f[\xed>"\xc0h\xe9i\x1fN\xe0 \xc0MA\x85mL=#\xc0t\x1e\x11\xef[\xc2\x1c\xc0.\xec\x03\x15\xe4( \xc0\xc9__\xf1\x1e%"\xc0\xc6\x87\xa6\x93\xe7\xf8 \xc0V\xf2\x05\x1e\xaf\xa7 \xc0\xfbI\x91\xc54\xb3 \xc0\xcb\xf7\x1e\xce\xe4\x90\x1d\xc0\x0f\xf5sz\xe1\xbe\'\xc0\xd0\xa0G\xf3\xf7\xdb\x1f\xc0o1\xcc\x1c\x16i \xc0\x8eM\xd03\x11\xab#\xc0\xc0\x17\xba\x8a\xf0\xb8!\xc0\x9f\x99\xbfOk\x9a#\xc0\x80\xa9\xd2\x0eD\x83\x1d\xc0cn\xd7U/\xd1$\xc0o\x819?\xfa\xc9\x1a\xc0\xa8~\xb3\x95\xc1y(\xc0\x9cQ\xbe\x86\xef\x15\x1b\xc0\x82\xc8\xb3d\x92\xda\x1a\xc0\xfbF\x99\xd70\xd7"\xc0\x17d1\xc2\xa2\xb9\x16\xc0\x1cqi\x89\xab\xf9\x18\xc0\xc6\x8f#\x01\xe2b\x11\xc0E\xc2wI\x0cc#\xc0\xdd\xd7U\x06h\xdb"\xc0\xfe"H\xa7\xd1A \xc0\x87\xd5\xc1\xed\x88\xdc\x11\xc0/*f\xcco\xad\x16\xc0\']=5\xc3\xdc \xc0S\x17W[\x06_"\xc0A\xbe\x92\xa2Z\x1a\x12\xc0\xc7\x8e\\=\xe2N\x12\xc0q9\x1d\xecYu\x1c\xc0[\xf6\x9c& \' \xc0q;\x91\x84\xda\xc1\x1e\xc0\x88_\xe4 X\xa5\x1e\xc0%~\x1a\xf8\xeb\xfa\x1d\xc0\x1e Go\x0e\xb7\x17\xc0\xe1\xdd\x82+"\xd3\x11\xc0\xb8\xfeV>$\xe7\x1c\xc0\x00\x1e\x80\x7f\x8b\x03\x1f\xc0\xea\x11l\x05\xb5\xd4!\xc0\xba+D\xff\t\xd9 \xc0D\tn*\xe6\xa6\x15\xc0\xeb\xce\x1ey;\xca \xc0\xf0}\xe5\xe1f\x80\x1e\xc0\xe5\xd7Q\xe9U\'(\xc0\x97\x8f}2YW#\xc0\xb6\x04\x85S\xff\xc0\x18\xc0\xfbV]\xb3B\xe4!\xc0\x9f\x05\xa3\xfeM\xf5\x15\xc0\xb5`\xcc0\xe1\xb8%\xc0\x158\x9a\xad\xa9\xb2\x16\xc0\x1aa\x8a.\xc8\xbd#\xc0\xf9\'\xe8\xd3~\xa3$\xc0\xcb\n=\x17\xc8\xb3\x1d\xc0\x18T\x89)\x1e\xaa \xc0A\xfdj\xd6\xe6\x9b$\xc0\xcd\x14$`@n\x12\xc0\x9e{\x12A\xa7\xb4#\xc0\xfb\xc3[d,q \xc0\xafy\x02i\xccW%\xc0\x13\xfe\xf0\xfa\x96\xb1#\xc0\x05j\xf8S:$\x1e\xc0}\x94q\x06V^\x16\xc0S\x87\x8c\xc5\xaa\xb0\x12\xc0\xc2\xb8i\x8f\x91v \xc0\xe6b\xc8\xf3\xd6q\x16\xc0\x11\xec\xb5h\x92\xbc&\xc0\xe9P3\t\xdf\x94\x1e\xc0\xb0\xfavEt\x97\x1d\xc0\x02@\xd3\xb1UJ\x16\xc0\xdf&\xc1G\x17\xd2\x12\xc0\xeetE\xaa\xa1\xc5\x19\xc08\r|\xd4\xca1!\xc0yP\x0e\xcd\x18\xc7 \xc0\xa9]\xa7)q\xf0%\xc0\xde\xa2*\x19i\x8f \xc0\xe0\x93vTz\xf7$\xc0\xbda4W\xfd\x1c!\xc0\xbb\x1c\xbek\xc40\x1a\xc0\xba5\x05\xfaRJ \xc0\x1f\xadp\xa2\x1ei \xc0\xef?^\xec\x90\xc7\'\xc0\x8c\r\xe7\xbe\x96\xf0\x1d\xc0\xc3Ej\xd9\x82R"\xc0J7\xe5\x02\xea\xe0\x1d\xc0\xc2\xfe\xd5m\x91\xd7 \xc0\xaf\xef\x1a\xd3\xb8\xf4 \xc0U\xdc#\xc6Y]"\xc0 \xef\xb4\x0c\x18R\x19\xc0m \xaf\x0c\xbc\x1f!\xc0}\xac\xbf\x847D\x1d\xc0\xe0\x86\xf2\xa7~*\x1a\xc0\xaawu@\x00\xc5\x18\xc0\xb4\xb5(\xd0\x06\x9f\x1e\xc0!PV\xf0GR(\xc0\x13\xe0\xe9\xd7\x92\xb0\x18\xc0\xf6\xdf\xf8\xaa\x10\xc7 \xc01x\x00d6\x01\x1e\xc0\xa0 \xf5\x9a\x8b@!\xc0<%1\x10\xf1\x8a\x1e\xc0\xe65\xa4\xc9\xfa\xd9\x1e\xc0J}\nm\xd4Z \xc0E\x08\x9b$\xc7\xcf \xc0\x94#\x9f\xc56\x1c\'\xc0}o\xcd;\xaf\xbe!\xc0\\8\xb9P\xa1y$\xc0)\x1b)\xa1sm \xc0\x9b\xc5.\xe0\xdf\x0b\x19\xc0\xaa\xd6\x18pA\xdf&\xc0\x01\xe6\xd0A\r*&\xc0\xdeo\xfa5\xc6\xb1 \xc0\xdd\xf0\x94+\x0c\x01\x1b\xc0\xa5J\xd4\xcaU\x1b#\xc0\x91\x1c\xe7\x95W\xfb\x1c\xc0\xdc\xd9\xc4\x8c>: \xc0k\x96\x15\xae\xbaf#\xc0\x10Z\xf8\xee%S!\xc0u\x93\x9cN\xc1\x03\'\xc0\xd35Kn]D(\xc0\xa3\xa5\x1aog\x84 \xc0\xd4qF\x8f\xce=\x13\xc0%\x87B\xc6\xff[%\xc0\x83%\xa5I\xf3\xe3\x1a\xc0u+\x90\xcfC \x19\xc0\xb8\xcf\x8fPxL!\xc0v\x80+\xfc)\xe0\x11\xc0\xdd\x190\x08U5#\xc0$Y,\xaaC\x94\x11\xc0X\x8f\x8c\xf2\xd5\xf9%\xc0\xd7\xc8E$\x0f\xee\x1f\xc0\x7fB\xb0\xdc\x9e\xbd\x1e\xc0\xe4P\xc0\x1c\xe8\\"\xc0\x82\xe1fi\xb2@(\xc0."a\xae\xea\xa8\x1c\xc0\x13\xd7\r\xcb\xf8\x89!\xc0H+>km\xc6\x17\xc0 \xe3\xc9\xde\t\xdc \xc0\xa3\xb8\xc3d\xb8t\x11\xc0'
p16
tp17
bg3
(g4
(I0
tp18
g6
tp19
Rp20
(I1
(I1082
tp21
g13
I00
S'\xa3\xfb\xc5s\xf3\x13S@r\xf2m|\x8a`S@nEV\xd2\xd6%S@\xb4|8\x92\xfc\x7fS@\xa1\xf2\x8e2\x1b\xb7S@\xc9"f}\x12rS@\x0eD\xe3\x1b\xd6\x1dS@\x93\x1d\'#-pS@\xe7\xf1\x89X\'KS@\xb8\rT\xb0&\x85S@\x87\xf0ZkfjS@F\x9e\xdc`\x02\x86S@\xb9\xf7\xf6xnjS@\xe1\xd5\xc20\xd2bS@-\xd1NP\xa2\xbcS@\x84W:G\xa9\xb9S@\xd2\xb5.\xdco\x92S@\xc1\x18Q\x94\x891S@-\x8ex\xea^rS@\x1cN\xbd4\xa9\xcdS@\xb8\x8d\xac\x04\x04;S@\x1b?\xf0\x80\xe7\x9cS@\xb90\rS"\x8dS@\x16\xb4G(:\\S@\xf7\xf05v\xef\x08S@\xabF\x01UL\\S@\x87\xd0\x15\xc5bES@\xc5\x1b2zd^S@\x9dF:\xe9\x86qS@\xe3\x14\xb2E\xf6pS@qR\x02\xb1\xb3\xacS@\xb0\xa7d\xe3\xc0pS@&\xcc\xbet\x82MS@\x1bh"\xff\xdbaS@\xa1c\xac\xea\xc8\x81S@x2\xbb\x01?MS@&\x9c\xe6*h\x8eS@\xd3\x9cW_\xfc\x90S@f\xcb\x03h\x037S@\xd7\xcb(V\xcciS@\x93\xe6C\xbf\x88jS@\x05\xad\xe3\x0c\xe5dS@m;\x94&\xa3\x91S@_,@\x97\xc6SS@)\x15\xdb\te\x9fS@\x05\x1a\x0etU{S@P\xe6\x80\xde\x83\xa3S@\xb1\xabaD*rS@O\x1f^\xf6;\'S@\x8e(2\xc07\x82S@\x90\xc7\xf3\x9dE\x12S@\x12\x9c\xd6r\xcb\xc0S@\x1a\xf05*\x00~S@*\'\xcf\x10\xf0\x7fS@V\x9d\xb6\xa9o\xc1S@\xca\x96\xc3\xaf\x90\xc5S@k\x03\x8c{\xb9\x7fS@y\xd00\'$.S@J\xc2\xc3\x1e\xfd\xc6S@\xb8C1!\xa6\xc4S@]\x98\x81\xc8P\xc3S@\x82k\x06\xc4\xd5;S@q0\'|\xc3\x16S@e\x8e-\xfd\xbb\xc5S@\x0e\xff\xc6\x87\x05mS@0\'\xa4\xda\x1fuS@\xc5bbnd\xb7S@$\xefom\xdetS@(\x9c\xe3b\xc8\xa0S@\xb0xl\xe1?>S@\xc6+;\xc1\xcd5S@P\xb9x`d\xb7S@\xf3\x06:%\xf2CS@\xfb\x1e\xaav>\xc4S@\x89#\xd5:FcS@\x0f/\x90?\x83pS@Rc\xbb\xd0t`S@\x00\xf2\xe2\x9e\xaf`S@\x91g\x12?lWS@\xeb\x99\xaf\xbew\x85S@\x0c\xa4\xf4^-\xa4S@\x80\xca\xc00\xd3)S@\x1a\xa9\x7f\xfb\xb3XS@\x8e\x10\xbb\xee\xf6fS@O\x9f<P\x81aS@\x07\xd9\x8c\xeb\xe6>S@%\n\xc0Y"\xa4S@g9\x8bJx\xc0S@:\t\x00\x89\xae\xacS@\xec\xd5{}\xffGS@d\x9fv\x14\xd2fS@\x15w9\xf3Y9S@\xea\x06\x99\x16\x86\xbaS@\x1d\xa8\x90w\xe9\xc3S@\xac5,\r\xccSS@,\x81\t\x82!\x12S@\x00L\x8aE=\xb6S@\xd6eAl\xcdnS@C\x9dG\xe4\xb1\x86S@r\xbd6\x1eE\xc0S@6\xa4uO\xf7\xb7S@\xcd\xb7\xfe\xab\x96uS@\x9d\x83\xe7\x10\x88jS@G\x0f\xd1\x9c~qS@N\xb8\xda\xa6\xe6\xa4S@\xbc\xf3\xf5(\xdeFS@\xb5\xd7\x19\x80d\xc0S@1. \xccD\xc4S@\x13\xb7\xa6m\xbcpS@9\xb1\xde\xefE{S@1\xab\xa8\x10YrS@K<^\xb9;\xa3S@+oK\x1e\x819S@)\xdc\x08\xe0\xae\x91S@\x7fh/\xf6\xc9\x85S@K\xf6\x7f\x1a\xbc\xb4S@K\x13\xd30\\8S@\xcan\x86\xd9\x15\xc0S@\\qx\xf4\x12\xc0S@\x8fk&v\xe1\xc6S@\xdd\xf9\x99\xba\x8f\xc3S@\xeb@\xec\xb7\x03_S@\xc6\xb9\x91\xf1\xafiS@\x18\xebC\xaax?S@\xf2\x87\xa9\xe0\x04\xb9S@1\xc6\xe5\x97\xafVS@9\x01\x95\xdc\x15\xc6S@\x82Bf\xf9\xfe@S@\xa6\x8eL\xa6YrS@\xc0N\x0c\xc8\x066S@\xc9\xb9\xb5\xa1`qS@\xb4q2\xae/\x86S@D^\x8el5{S@-i\xe1\x94+\x84S@\x8dY\x84@\xe2\x9cS@\xbe\xe1\xeb\x15\xccYS@+o\xb5=\xaaiS@$B\t1\xed\x08S@\xde\xfa`\xd8\xd1\x18S@\x08\xb7?\xd7\xed\x86S@M\'\xd8\\\x92\xb9S@K\xd2\xad\x06\xdb5S@\x01\xc4\x9bS\x89KS@#\x8d\xa68\xab\xb9S@\x1a\xe8o\xb7FeS@H\x93J\xf3\x0f`S@\x11\x1cm<=MS@y\x9c\xde\x8c\xbc\xc4S@G2(`\x0ezS@\x0b\x06\xa9\xac\x06qS@\xa5\xe0\x0e;\xc9+S@\xd6\xb5\xcb\x9d\xbc\x16S@\x9f\xd8\xc6\xcf\xfb\xbeS@\x12\xb1\t\x12jjS@c\xf6,!\xf6dS@\xd2 \x06aQ6S@[\xf8[\xdd\x01\xb9S@\xa2\xe2\x00\xe9\xfc\xb1S@n\xcaLJ9pS@\xdb~\x01\xf8\\|S@\x8af\x86Y\xf9_S@^$`\xaf\xaeFS@\xa6\xb7\x03\x8eO9S@\xd7F\xb7y\x95\x91S@E\xbfM]\x07\'S@\x07K4\xff;\xc6S@\xf6\xc5\xbaj\x81\xc0S@\xbe\xf3\xcc\x87|GS@O,@\xe0)[S@#\xf2Szm\xc6S@\n\xa1}\x1ds@S@F\x1d\xa5\xfeo3S@\xc9\xebN\xbdq=S@\xe2(\xd04z\x84S@r\x95\xc0\x1e\x01{S@O\xb4/5K\\S@\xc6\xc3\xbf\xbc\x13kS@>.\xddTh\x85S@\x02\xba\xa3{\xabpS@\xfc\x8dn\xac\x18@S@\x92\x8d\x86jYhS@\x8e*\xc4\x00\xe1\x82S@\xeb\xdc\xea\x13\x97NS@\xe5\xf3\xadR\xe7tS@\x81I\xe9\xe4~jS@a\xee_M\xce\xc7S@m\x11\x80\xe5\xb2qS@y\x85\xbeAyqS@4\xa9+\xa40dS@\xc5V\xb0\xe5\x06\x17S@\x80\xdb\x9a_\xc05S@\x15\x11\xc2\xf8.qS@b\xe8_\x92\x03gS@I\'\x89\xb8:\xb8S@"wA_\xc9rS@{\xee\xd2\xbe\xc7\x87S@\xa0w2\x8c\x9c<S@#\x1e\x8e\xb1\x89\x1cS@\x147\xd2\x19X9S@z\x0bw\x12\xb5LS@\xbas\xed\x01\xd6yS@\xc3\x0f\xf2\xaf\xf7\xc3S@\xeb\xfd\xc0\xe2\xaa\\S@\x1f\x04\xf8\x82\xc4\xa0S@h\xad\x1b\xc8\xdceS@\xf5T\xfeo(%S@1\x15\xc3Y\xedlS@\xcb\xce\xf2\xed\xb1BS@H\xba@\xb5\xbe\xc7S@\xbf\xd1\xe7\x0f\xfa7S@\x00\xe4m\xd6\x839S@6\xc3G\x03\x84\x15S@r\xd3\xa5V\xb9\x91S@\x8a\xb9\x80O\xac\x91S@Er\xc1\x07\xaa\xc4S@+\x8c=\x8at\x12S@#f!D\x0c\xbeS@U\x96\xa3l\xdf\xc4S@(\xd0\xfd\nj\x81S@\xfc${\xfc/{S@\x0b\xe1\x8b\xd7"\x12S@\x84\x80(\xe4\x1edS@,\x95w\xaaOfS@\xf4\xba\xc5\x8acqS@\x83\xf8\x8a\x8a\xd8=S@\xfb\x88H\x86\xdb!S@\x05\x1dx\xb2\xb9[S@x\x1bz\x1a\xbemS@\x86\xf5\xf6\xca\x01\xb9S@\x9c\xdf\x1d\xa9P\x9dS@\xb9\xd3-F\x1c!S@\xef \r\x0c[\x86S@l5\xbau\xd5\xbeS@"F\xfa\x0b\xc5\xbcS@\xb2\xa9_h\xcbSS@vl\xf40yLS@r\xbf\xc4\xd0\xdd;S@\x89U\xebIsfS@\xb4~\xbf\xd0\xc0LS@\xc7R\xbf\xa3\xb7*S@\xc0\xab\xa1\xe2\xff\xc6S@>\x94\xf4\xb3\xc1\xc3S@x\x1e\xbb;/\xb9S@y<:G\xd1\x13S@^\\\x8a\xed\xdb\xc5S@\x921\xa12L\\S@~Z9\nrmS@\xda\n\xed\x05\xcbYS@\'\xb3iY\x1e\xc6S@c9\xe3\x1f\x954S@\xab\x8dT\xf1\xd8TS@\x9aR5\x9f;\xb6S@+\xb4w\x8aH\x17S@\xb5o\x93\xd5Y\xb9S@&\x1b\x04\x902{S@\x93\x8a\xee\x99\x80uS@\x19\xf7\xd8\xb3\xebjS@\x1d\x17\x920x\x87S@\x88j/\xff|_S@\x851\x19\x91\x0bZS@)7\xa8B\xa0OS@!\x7f,`\x17\x94S@b0\xed\xb9\xb6\xb3S@.S\xf9_\x8fGS@V\x1a/\xb5\xc6\xb8S@\xf6\xf8\x19G\x0fzS@\x909\x90\xc9\x1c\xc7S@OSf\xad\x83(S@\xb0\x93;\x1e\'BS@e\xe4z\xb2p\xc4S@\x16\x89\xfd-yeS@\xae9N\xbetiS@\xafJ\xa3\x88a\x9dS@\xc2\xd8\x1b\x85\x037S@\xa0\xbfA\xe0\xb5eS@\x8ff\xf9\xfe\x9f7S@\x90\x06\x9d\xfd\xa0\x87S@\x90\xa0\xb1X|?S@K\xcc\x8c\x04\x8c{S@\x1e\xa8\x99M\x173S@\x1cm\xf2\xfc~\x87S@3\n[U\x14\x9eS@]\xaa\xec\xe2\x95JS@\xd1k\xcd\x80u~S@o\xaa\xc4\x81\x99NS@g\x81\xc3\x9aF\xb3S@?\x84)\xafQ\xc5S@\x80,\xf8\xbb\xd3eS@\x11\xd1\xaa\x8d\xb1pS@\xb3\xc7\x0cc"{S@\xbc\xb0 \xa4G<S@\x97D\x8b\xd9\xccqS@\xa8\x0e\xd8\recS@\xf8Q\x14\xfcH\x12S@*\xce\xd9\xe3McS@\x86\xac\x93\xac\xf8pS@\x9bu\x95@\x12bS@%\x9eWC\x9a\x8eS@|\xe6\xfa\xef+\xc2S@\xe4b\x81\x0f\x1f\xc1S@\xab\xde\xd2d\xf81S@;\xd8p\x19b8S@\xd9\x18*F\xa3\x08S@\xab\xa7gG\xc1\x16S@\\!I\x8a\xc4<S@\xe4\x95\xc2.\x1bfS@\x93\xd9\xdf\x9a\x00\\S@.\xd2\x89\xb77lS@\xaa\x9bE\x11\xa9fS@\xf0Vi\xe2\xc1QS@\x8a8\x9ba\xe2NS@C\xd29\x06\xa4[S@\x91|\x15OL\x93S@\x8e\x9cB\xe8~:S@]\x02\xfc\xef\x7fdS@c\xf6,!\xf6dS@\xac\x89\xdco\xab)S@\xb3\x82\x1a\xc0x\xbfS@\x14\xcd\x06j\xfb\xb8S@ \xc7\xf4\xd3>\xb9S@\x83Z1\xb3\x96\xb8S@3\xb2.l\x85\xc4S@\xe8\x9b\xcb\x05k\x91S@\x86\xae\xbe:\xce\xa3S@J+]\xc5\xca_S@Zx\xa8\xe3\xbcCS@\xab\xd1\xf7\x03\xedcS@\xe0\xe9\x07\xd0\xfczS@(\xc0%\xab\xdf>S@\xf4\xbc\xa0\x06\x97$S@s\xf93\xc4lcS@\x0b\xf2,\x9f\x15ES@J\xa6\x0c\xbc\xbd_S@\xc6\xf1\x1d\x8c\x8b\x91S@\x1b=_\xe9\xfeAS@\x82\xce\x1cz\xa9\xb3S@\xeeJq\xd61hS@W\x00:\xd4\xe9%S@\x01x\x17\x8b\xb2dS@\xdc\x0c\xec\xdewAS@\xbe\x82\x8bz\xdcbS@\xcd\xcdu\x08!cS@\x85\xfc\xdf6\xb7cS@T\xc8\xb1\xee\xc5pS@`\xf5\xa5\xdcwGS@D.\xcd\xa3\xfelS@G0\xac{\xfa]S@S\xf7\x8c\xd3\xe3\x16S@\xd0\x8c\xf2\xaej#S@t\xff\x8by}\xa3S@\x9d\x10\xdd\x9ccCS@\xdbz\x9e\xfa\x9b_S@z\xe6n!\xfe\x06S@\xadQn%\xeclS@3Li\xb1\xd3\x86S@\xc9zr\xb2E\xbeS@{ \xfd|\xfd^S@\xd4\xa3<\x87\xbf\xcbS@Y\xb5\x8a\xc8\xd6eS@\xde\xc5\xaf\xa2\xe8~S@\xafnN\xb2N\xa5S@\xec$\x9b\xe7|cS@t\xb0\x9a\xda\xa5\x89S@\x90\xcf\x82\x17z7S@Uz\x1cW\r\xb9S@g;\xd5\x1f\xd7\xc5S@R\xda\xd3=V\xb7S@B\x88\xf1qQdS@\x9e\x9a\xb2k\xbb\xc0S@\xc3,\xa4\xa1\xe1=S@\xf5y\xd1zj\xbeS@X\xacF\xc7kiS@9i\x1eG\xf7<S@\xfb\xb2\xe6P\xfd\xc7S@\x02\xca\x8f\xa2\xa1\xbcS@\x83\x9d\xd2\x87\xed\x91S@\xceQ\xcb\x91`jS@\r?\xb7\x8b@\xbeS@I(\xfc\xe2\x99\xb8S@\x92\xe1\xa3\x87\x9f\xc4S@\xc4\x8e<!2pS@x\xa0\xf1:\x0c\x1bS@\xf9\x87\x8fb\xe6ES@(\xaa\xb5\xeeK\xc7S@CT\x9cu\x89,S@3\x9c&\xe1\xc5\xc7S@\x1du\x07\x96S\x87S@\x91T\x9f9\x00\xacS@\xbcK\xf9\xec\x01sS@\xc8s\x01\x17z\x86S@:F7\xf2\r:S@z\xe9\xa3\xecK\xa4S@I\xec\x97&\xabvS@\x8c\x91\xcd(\xcd\xa0S@\x17\x9e\xbdn\xb0\xa3S@\x9e\'\xd1\x8c\x198S@\x0b\xa0\xd2#.qS@R\x07{\x89\xbcqS@\x19\xf1%4\x85qS@\x9b\xf9W\xf3\xc7pS@\xffn6e\x16!S@w\x85\x97\x0f\xb3_S@4\x91gJOpS@MSKO\xd8fS@\xfc\t2F\xdaGS@\x1b\xe8!\xb0\xf7\xc3S@\xae\xd7\x80\x88;qS@\xfd\xdc\x0c\x8f\'\x1eS@T\x7fWE(\x87S@\xbd7a\xdd+qS@fU`=%jS@D7\x08\xe3N\x87S@\x84J+\xf0LrS@I\xde\xed\x17xfS@\x95\x1dv\x00\xb1LS@\x98\xef\xae\xa2\xb7\x82S@\x86f\xf2\xbf#\x8dS@V\xd2\x9d\xd1\x8f\xc0S@\x19\x17TxP\xc3S@{j5JW\xc0S@\xcb4nk\xe1%S@\xab\x85*\x07d\x91S@\xbabBT\xcd&S@\xcbn\x14\x87u\x12S@\x0c\xe5\x8f\xd7\xc3\x13S@\xc0\xf9\x7f;\xf8\xc3S@\x9bD\x80\x87\x04\x17S@\x19\xda#\x19\'\x12S@Gw\xcb\xd2\x94\xb8S@d\xa2\xa0]]\xb7S@\xb1\xfb\x91\x018TS@\xd3\x12\x9d`\x0f\xbaS@\xd9F\x04,\nqS@J\xe5U\x94\x8a<S@\x8b\x7f\xd5jFqS@\xbbFE\xc6F\xc4S@\x16\xde(JAjS@0\x8d\xb3\xbe\x7fjS@\xd6n\xeb}\x0f\x96S@l\xd4U\xdd\xfd\x17S@?=(\xa7\xfd\xadS@\x13\n\x18\x80\xa9\'S@P*V\xbci\xc0S@\xf2Z\xc6\xa7\xdc\x0cS@A\x0f\xac\x06J>S@/[\xd9\xb4T\xc1S@X\x9b\x1cc\x80\x08S@G9\xcd\x9c\x9b\x14S@\xfea\xb9z\x11bS@\x18\xfe9$\xaf\xbfS@T;\xc4\x0f}\xccS@\xed\x7f\xf12\xe0\xb7S@\xc2\xf9\xddO;%S@\xcf\xbb\rw\xb3\x98S@"\xe4\xb6\x91\x0b\x15S@\x08\xb1\xf6\xcc\xf6eS@x:i\xd7\x91pS@\xb60\xd0\n\x91\xbbS@\xde\x96m\x83\xa1pS@\x00PE\x9ejiS@+I\x922\x9d_S@bX\x05N\xbf\x19S@\xaf\xce\xff\xcb\xd5\xc6S@x\xa86\xe0eRS@\xe5\xde\x04\x85n\x18S@c\xfa\x1c\x13\xc6@S@\x9e\xcd"\xf0\xbc\xb7S@\xdb\xcel\x07J\xc3S@xPL"|`S@\xa5\xad{k\xcdFS@W\xec)?\x93cS@\xe5G\xed\x12R!S@6G\x8a\xf5q\xc4S@g\xaa\xa5\x9c\x83\xc4S@\xe4\xa7\x8cP\x95\x15S@\x13\x1b\xd8\t\xa16S@\xad\x13\xed\xb2\x13\x94S@\\4\x9f\x882{S@=\x03\x96\xe3\x7f\xc3S@\xbb\xc8tN\t\x91S@&\xbb\xb0\x04\x937S@O\xeak\x88\xa8\x89S@fBb?\xd9>S@\xfc\xf7\x80\xf9\xf5\xb7S@\xac\xb2n\xeb\xd6\x95S@\x92\xa1Y?02S@1a\xf6<\xad\x95S@\x93\xd6\xe4\xdaDMS@\xe6\x1dk\t\x84ES@\xc6t\xb0*\x83:S@\x94`u\xfc12S@\xa1j\x08lE\x12S@\x85\x8f(\xe6\x0f;S@Yx\xf5q\xe2gS@\'\x9d\xee]\x11~S@\x0f\xf4\x08?]\x17S@,\xc38\x14y\xa0S@\x9c\x07H\x96\x8b_S@\xbb\xe3\xab%\xa4zS@\xcc\xad\xcb\x04\x174S@h[\x88\n\x98\xb7S@\x18\x06\x1bn\x0b\x96S@x\xac\x8a\x91t;S@5W/\xc6\xe5_S@3\xd8w\x8a\x06nS@,\x8c\x0ew/hS@\xc9<\xc0\xcd\xf7!S@M\xba9\xf1\x8a"S@7\xe5\xc20*=S@`8\xcb\x08\xb41S@\x10\xbb\x0c\x15\xdc\xaeS@\xd7\xbc\x1fm\xd5\xbeS@\xb1\x0e\x88\x1b\x8d\xbeS@\'\xd5\xe4\xaa\xb9{S@J\x98\xe6\x83\xf5US@\x1a\xd6\x81~\x9b#S@\xc4\x8bG\x9e\x98\xbbS@\xf7\xd6\xca\x1c\xc2\x82S@:\xccK\x108bS@\x91\xa7\xa5Qr~S@Q\xd2\x13NLqS@:\xbepck\x02S@*-U\x02\x13*S@\xb0\xa3\xba5w{S@,\xfb\xe2\xd3x=S@\xf2\x95\x8c\x1d\x82`S@\xca}\x12o\x9boS@\x1f\xcc\x16o\xfc\xb1S@%\xb8\xc2\xdb\xfa+S@[\x15WW5[S@\xcd{\xad\x1c\x088S@\xa9\x9e\xd1u\x17bS@x\t\xde\xb3\x02\xa8S@\xfdg\xfd\xa9\xac\xbcS@\xb7P\x81\xd8\x93\xb7S@\xed\x93\x81 \x96:S@\x8bB\xc6/\xf0\x08S@\xcf\x84\xab\x05\x8a\x98S@\xa4\xad\x95c\x89\\S@&J\x9b\x05PPS@\x96\xbbb\x1a^\x96S@~\x0fT\x0f\x12cS@\xf2B\xcd\x8e]rS@\x0e\xb4\\\x9f\x1d\x94S@\x95\x8b,U\x9ecS@\xa5\x02\x17\x1bP0S@\xf7v\x11]\x0e\xbeS@\x1cfxXwcS@g\xcd\xf0\xc5\x05_S@\xb2a\xc7\x82/\x91S@c\xfa\xe1\xad\x14\x99S@\xa0I\xcf\xc8\xc7\x85S@$\xa6\xf5$X\x9aS@\xefs\x88\x10\xe3\x9eS@\xef%D\xcd\x85\x0fS@y\xb0>K\xdbYS@gb?\x05\r\x9eS@\x8d\x17\x04\x08:\xc0S@"\x9bE\x95YeS@a)\xc17\xfeMS@XKi\x0e\xb9\x84S@\xe3\xb0YP\xe9SS@\x96m^\x0f(PS@\xe1\x92\x93\x1e<*S@:i\xc7u*OS@\xf0\x0f0\x1f}\'S@{&\xb4\xd2P%S@\x9c\xbd7\x91$%S@\xcc\xb3\x87\xca\xc5zS@\x8e\xe2X\x86>#S@Sb\xe6\xb7#:S@\xcdA\xc5u\xb5\xb9S@<\xadaej%S@F\x9b\x9e\xe9\x9d\x96S@B\xdd\x9d\xbd@^S@\x10\x94\xa5W\xb3\xc2S@\x1a\xe6\x8b\xa2xTS@\x1a|N\xbe\xac\xbaS@{\x82f\xf9f\xc0S@\x8a\x824:\xca&S@;\x8dOeM\x87S@;\xe0!8\xe5\x9dS@Y\\\xda\x00\xac\x9dS@\xfaO\xe5@*\xc4S@\\\xdb\xc9\xec )S@\x1b\x80\x8c\xbd\x93\xb7S@hYe\x9d\xf8\x05S@9\xaddZ\x8a\xa4S@\x95\xe8\x8d\xdc\xc8\x17S@\xaf\x8c\x04\xc19TS@\xdb\x89\xe5\xe1\xc3\x89S@\xcd\x05AM/\x9bS@e\xe5\x9ck\xa7CS@\xc8]+[\xf19S@\xcc\xee\x9aY\xfe\xa3S@\xb1\x9f\xef[\x1c\x99S@\xfa\x17J\x1fEVS@\x0f\x9e\xe6\x9fPTS@\x18H(\x83\x8fGS@\xb84(I\x93\xb2S@O\xedDf\x00AS@\xad\xdf\xa0K\x98GS@\xe9J\xf6\x99\x00OS@\'\x17\x14\xdb\xa6\xbfS@\xd8(\xf7\xcf}HS@(\x92B\x1f*qS@+q\xcf\x83\xaezS@\xba\xaeO\xb1$rS@^k\xe6\xb3?BS@f\xcd\x93\x8c4qS@u \xf2/\x99pS@\x8bm\x0f\x14B{S@>\xaa\x10H\x14\xc0S@E\xc0$\xe6\xf8GS@\xc1\xb8\x12_/TS@\xa2\x12\x08\xb7SBS@\xc1\x07\xf6X\xc9pS@\x7f{\x85k\xa4\xbcS@H\x07\xe2\t\x8bqS@\xbdO\xe0\xcf\x06`S@9\x8b\x9aa1qS@^\xfa\x81v\xf2pS@\x0b\xf3\xc2`\xacVS@o\x07\xd7%\x13\x9eS@\xd1\xe4>\x1e\xc7oS@\xc8M\xf0\xa7\xd3FS@\x02\x83\xbb\x9c\xfboS@\xadL\xc0\xfb$^S@\xb4\n8\x95\x9d\xc0S@u\x14\xa1\x19\xa4!S@G\x8b\xde\xdd\xb6FS@\xe3<L=\xd0\x19S@4\xc6\xa23s\x19S@E^\xf3k\xf4!S@n\xa03\xd1epS@R\xbar\xfdfdS@\xed.pv\xa8$S@\xed\x077\xd60\x1eS@\x9f\xcb\xe5\xac\x16oS@\xbf\xed\x1f\xcb\x05sS@m\x1c@\xa6\'!S@Q\r\x1d\x8d\xb4_S@\x18`ki\x9c_S@\xaa\x13P\xe5\x8e\xc3S@h\xc1\x88\xde,\x82S@\x0b\xd58\xa2\xebhS@\xc7l"\x1c\xb3\x98S@\xca\x99\x1d\x00\xec1S@\xc2\xc2\\\xfc\xdc\x93S@\xcf\x80\xbbw\xb6\x13S@J\x85\xbe\xe2\xcc@S@\xc9~\xf2c\xd7\x91S@\x11\xfb\x7f\xfd\xc3BS@\x1ckoFR\xc1S@\xd3\xce\xc6+\xf8ES@\x03\xd3P\x94+\xb8S@m  \x19\xb1\x95S@\xfc\x9e\xef_\x95\x92S@\xbdK\xd5\xb2{\xc3S@\x16\xd6\x05\x97\xdf9S@]\xc6\xfc7\n\xb9S@o[ f\xc9\x1cS@\x9c\xc6\xa4_W\xbeS@Cd\xb1\x90\x8c\xa6S@\x85\x87\x19p\xd8[S@`\xc4\x82\xdd\x9a\x80S@b7\x8dG\x8a\x1cS@\xca\xfa\xbe\x18\x8b\xc0S@\xea~\xdb\xe1\x15mS@\xbb\x0b\x8b\x10m<S@Da\xfeS\xd4\x85S@`=\xaa\xa6xdS@W\x9b\xa7\x05\x8e\x98S@\xbaED9W\x08S@\x92W\xa7\x1e/1S@Vh\x85\xb5\x98\xbeS@\xe8y\x97k\xfc\x8bS@\xd6\\i\xb2|\x93S@K\x84!v\xce\xb8S@\xae~K\xdb!2S@\x1e\xda\xfd8F\x93S@\x98P\tl\x93\xb8S@9\xaddm\x95eS@\x84\xd5\rsPRS@P.\x93\xda\x0cdS@\x86Z\xab-m\x8dS@/\xabz=\xcc=S@b\xc5\xf7\xf8niS@a\xc5\x8c\x1dt\x13S@\xe6G\xf3Z\xbbkS@!>\x1a\x04Z8S@\xb5+\x07\x0eSmS@V\x15\x94\x89C\xc1S@\xa9\xfc\xf51\xb6cS@\x97\xd9b\x9fd\tS@\x877\xf1\xe0q3S@\xa0\xfe\x90\xab\xbd<S@\x0b\x82\xb3O\x1c8S@\xd6=e\'\xe7DS@=\x87\xca<_jS@qn5\x04\xd9\xc0S@+\x01)c\t\xc1S@p\xd66\xe62\xc5S@\xae\x96\xfaq\xa74S@\xf6s\x1c\xb7\xc5\xadS@#\xe6\x1f\xebNOS@uU\xfd\x1fN\xb7S@\xbb}\x9d}\xa87S@W\x93\xe9\xe6\x92@S@:\xf2;-\xf9QS@|\x7f\x91D\xc5eS@\xbe\xc5w\x93\xba\xc0S@`\xaa\x06_\xf5CS@\x97\xd0\xff\x98\xfe7S@\x19\x1er9\xd3\x82S@\xcf\xc7\xf67\xd1\x7fS@\xc6g\x8ey\xf7\xc3S@6L\xe0\xd4h:S@\xda\xdd+\x15&\x1eS@\x95\xa5\xd5uC\xc0S@V\xe8\xab\x8f\xa6cS@\xb3`\x1b _\xbeS@\x7f\xec\xb3\x10\xff\x85S@\xe9^\xa5[\x88`S@.\x88\xa2j\xb3\x13S@\xd2P\xb0\x981\x16S@3lO\x11\x02\x86S@\nFR\xadM\x88S@w\xe6u\xb7\xfb\xa7S@\x85\xb0\xc51:hS@YU\x08\xed\xd4\xc7S@\x1a\xc0\xd58\\{S@\xb9\xb7C#^\x86S@\xc3\xd7\xd4Xo\x85S@`Pf\xf8\x80\x87S@i\x93;\xc2\x9f+S@zW\x83jC+S@\xec\xbd\x93\xd6.\xb9S@\n\x85#c\x8e\xb9S@\xfd"e\x91EdS@\x1dc\x92\xf5\xd6\xc6S@\x89\x7fmb,\x86S@\xf2\xd1e2\x859S@\xa5\xa4C\x14shS@\xfc\xa3~_\xf73S@o\x1b\xe2N\xd2dS@p?\x86\xe4\xf1\xc6S@\x8d[\xee\xd8\xf0\x0cS@pI\x82_\xa4bS@Nx\x97(\xa6`S@J#\xae\xadW?S@\xf2o!\xc3e\x8bS@oud2hbS@\xa6&~\x1c$\x84S@\x99F\x0fM\xc5cS@\x7fU\xa1\xce5gS@\x96\xc4\xb6p\xfeMS@\xa3I\x81\xc9hcS@A\xf7\x87\xeb\xe8\xbaS@=a\x84\xddWcS@\x92^\xcd\x80\x16\xa9S@\xc0\xcb\xc7\xfa\x9cbS@k\xef$\xa8qbS@\xd84\xbf\x1f\xd7\xc5S@;U|\x9fvHS@\x8d\xa3\xd4y\xf2fS@\x12b&%\xae\xc5S@6\x02\x0c\xd8\x99AS@\xbe\x8a\xe2k~\x8fS@\xe4U\\<\xa75S@vx\xcb-\x11gS@\x94\x14H\xd9\xa4.S@U\xa1\xdfX\xfc7S@\xecCN{\x04_S@\xde=\x1aE\x9bcS@%\xb2\xaa\xd5\xc4dS@\x9c}\xfd\x15nAS@\xcfA\x9a\xe8\x94bS@\xc7UjM\x03gS@\xe1S\xd7\x8c\xf4fS@yFq\x0c\x06cS@\x9b&\xeb\x03\xb0cS@\xf9\x18\xb5\xbe\xfboS@:\x96E5\xef\x05S@#\xf0@$6\xc4S@\xcc\xbe\xc3\x16\x14hS@X\xd3#J\xb6KS@f\x90\xb6G\xafpS@\x11\xca\x14\xa3JpS@\xc5\x8f\x08\xde\x16fS@\xa6\n\xcc\x80dqS@US\x9f\xd8~kS@\xe3\xf5d1lqS@\x8bI\xe4\x08CGS@\xa8\x82\x84D\xcf&S@\x08\xb4\x8f\x17TjS@B!B\xf2\xe9lS@C\xea\x86\xee\xd8$S@\xd0\xdf\xed\xba\xa0oS@\np\xd5_\xb3oS@x\xd9\xc1d\x8bqS@P\xba3\x8dEqS@\x19\xf6\xe5\x8a\tqS@\x1d\x17g\xfe\xceqS@\x0bDB\xe5BpS@\xecw$\xed/qS@\xe9\xf6\x91,\xa5zS@y\xeb\x17\xc1\x9ciS@\x9d\x8b\xff^cjS@\x83\xee@\xf7u\x05S@A\xde\xe3\x858rS@\xebr@\xe4 qS@\xc2\xf4\xe5\xbd\xfc\x8fS@r\x011\x8c\x8a{S@\xe6\xee\x98\x18V$S@\x84m\xea\xd9gBS@\xd8\xf13\xb5~ S@)\xfb\xbf2<\x7fS@\xec+\x01\xdf\x84TS@y\xb86\x89&FS@\n\x94\x10o\xa8FS@\x93\xe9\x95\x83*=S@U\x96\xfb\x89\x9f<S@\xecAQ\xf8p\xb9S@\xa6R=\xaa\xce\x7fS@\x90X\xcaj\xa1SS@K;\x9c\x12\x8a^S@r\xee"\xddUcS@JLh\xc4^\x88S@\x15\xa8\xc39\x92\x89S@\xaf<\xe9\xa6oBS@\xa4m\x16\xba]\x87S@uE\x9d\xc1]HS@\xac/i\xf6\x98\x86S@\xf1;+\x18\xc1\x87S@\x9e/\xc9\xff2\xc5S@\xf7O\xf9\xafN\x86S@\x0c`\x0bex\x87S@x\xdc\xa7\xc9\x07\x0bS@uc^r\xb8>S@O\xba6?\x0e\x84S@\xf6\x1dU0T\xc6S@5\x92\xf9\x98\x10:S@c9\x93\x96\xe39S@X\x1dM\xb6K\x86S@D\xd1$\xd1g\x85S@\xe0o\xd0x\r\x86S@\xc0\xc6\xb1\x95^\x91S@s\xf5w \x1bBS@\xfcds;\xe7=S@\r\xaacF6\x87S@4\xeb\xa65\xab\x95S@\xd5L\xe3Q$\x91S@\x92\x0b\xb6\xb3\xae\x91S@;v\xee\xdf\xc4\x99S@\x95v;\x9d\xca=S@"$+kB\x95S@y\xcc\xe8Y0\x93S@\xd2o)\xe2\x05\xbdS@\xb0\x9d\xf2\xe0\xa5\x95S@\xa3>\xd6\r\xf2<S@\xa0\xa7g\xf9k\x96S@\x13\x82\xe8\xf0\xba7S@\x86\xe0R\xf7\xa97S@?\x12\x8d\xee\xdb\xbbS@\x1f\x0evM\xb0\xc4S@\xeb\xfb\x82\xfd\xa7\xbdS@_\x1cl\x95\xfb\xb2S@\x06\xffY)Y\x82S@\x82_\xb3\x170\x16S@\xec\x03\x08j\xc3\xb8S@~\x14f\x8f\xfb\x16S@\xd7\xe9\xd1\xd0\x18\x17S@\xacU\x92\x08\xf4<S@x\xae\x88k\x8b\x13S@\x0c0^&"\x99S@\x12\x131\xf3\xa3\xc0S@{k"\xbbz\x1cS@qyN\x19-\xb9S@\xca*\xb3\x8a\xe65S@5#\xda&5:S@\xa9\xe1\xb1\xc7?\xb7S@\x8bT\xe9+\xfd7S@\xdf\xab\xce\xa2\x87\xc5S@\xeb\xd4O\x03)\x1cS@\xd6\xf1\xd8m\xf5\x9dS@\x9d\xc7\x85\xde\x80\xb4S@\x81\x96\xff\x18\xfd\xb7S@\x1d\xe0\x07vC\xc0S@\x1b\tO\x02 \xb6S@\xc3\xfbw(\xe9\xc3S@\x1a\xcf\xb6V\xee\xc3S@\x14+>\xf7r\xc0S@l\x13\xfd\xfb\xc0\xc0S@g\xb3\xb0\x1e\xce\xc1S@C\x02\xebl\x04\xb9S@\xb1\xc1\xa1N\x8b\xc0S@J,\xd2\x8c6\xbaS@\xfe\x8b\x92\x90\xab\xbeS@\xf5\xa8\x80D\xd3\xaaS@\xa9p\x12\xe1\xae\x91S@\x1d\'\xcf\xf7\xc0bS@O&\x0c\xa7\xd2mS@\x90y\xce\xf6\x9f`S@\xb3\x94AJ\xdbKS@*\rN\xf1 \xc2S@\x82C\x84^\xcd1S@P\xdb\x15r@US@s\xcb\xd4\xc6\x16FS@T\n\xc0T/1S@\xa9\x12\xb2Be[S@\xeb2m\xf3!^S@E\xce\x81\x85\x05eS@\xe6U\x16\xe1n\x8dS@\x00\x08\xe9\x16"\xa0S@\xf8\xe3v\xa3&$S@\x12\x94\xca\xc1\x04VS@\xe4\xa74H^"S@\x8f\xad\xad\rB\x89S@\x10y\x98\xa9\xdd\x88S@K\\\xe4 T#S@\\\xb5\x18K\x19\x06S@\xc1\xacjr$\x89S@>IB*\xe6NS@\x0b\x1b\xc5\x87IGS@\x0e\xc0\x97I\xb3\x9fS@\xeap\xbc\x1f5hS@\xecjK\xe0\xe3YS@.\xa3\xb2q\xd9YS@\xb1t;\nCfS@B\x96\xd8\xfa\x90\x87S@>\xdc*.\xf6LS@j\xd0lp\xf5\x8aS@\xdf\x9a!\x10\xa5\x9dS@.=\xb15w\tS@z\xb7\x82FL9S@\xc0\xef\xc4\xef\x19\tS@(\xa3\xf9?VIS@\xee\xc6\xb3n\xabUS@\x9c\x91k\xe5\xad\x87S@\xe6bn4J\x9bS@\xa6j\xa8\x89\x94\xa0S@\xa0X\xe3D\x8dPS@\xf6\x16\x0e\x98\xe3HS@\xb7\xc0P\xbdS\x88S@\x01\xc3\xec8i8S@}m\xe4]|qS@<uh%sqS@>T\x16\xday\x9fS@\xa9R\x03Z\xc9!S@$\xa0\xa5$\xa5FS@=\xcd;+\xa1GS@E\x96\x9f\x7f\xb8|S@\x83\x91K(\xc2\x86S@\x94\xc6\x81h\x91\x9dS@\xd3\xf6\x82\x06M\xa0S@\x1c\n\xa2\xc7\xd7=S@\xcf\x115\x9cPfS@%\xaa\xd9 \x02\x0bS@\xb0{\xa8\t\xbb<S@\x8e\x0f\x03\x04?<S@K\x99\xea\xc8g^S@\xed\xb1C\x9d\xaejS@\xa0\x12\x17\xf1_\xc6S@\x84\x1a\\7P\x83S@@ Q\x92p`S@KBw\x1dS_S@\xf1\x11\xd7M"\x91S@\x877\xa9O\x83\xbeS@\xc6\xd9\xa6>\x97\xc4S@\xaf\t3\xbcvBS@i\x0e\xea\'\x97^S@\xa9\xfe\xe1P\x88\xbeS@\xd1E\xbc5\xce\xbeS@\xferK\xd14qS@B\xac\x92\xf6\xaf?S@\x81\x054\x89\x0b\x84S@M\xbb\xa2Q\x15\x99S@s\xe1\x1bBMrS@s\xaf\xc9\x8e\xaeiS@\xda\x1f\tz\xbd\x82S@\x10M\xfej\x97\xb7S@5{\x1d\x92&<S@\x06\xb7h\xed-BS@\x9d\xe9\x83\xea\x8diS@\xe5\x05\xe4\x9f\x0b\xc1S@\x00\x8ae\xee\x04\xacS@\xd5\xcf\x920\x1b:S@\x9a|c\x1d~5S@m\x0b$\xe0AoS@\xc3\x8a\xef\xe5\x03\xc4S@\xab\xc1\x94\x98\xc4_S@n\xf4\xe6\xc2;\xc0S@\x15\x81D\xa4U\x16S@4\xe6YP\xde\xc0S@mF5\\G{S@\xc2(G\x86\x13\x14S@\x10+\xef\xf3\x9b6S@\xb4,\xba\xbb5hS@\xf5!$\xbb+\x15S@\xf3\xcf\xb6\xc5A\x82S@9\xde\x12\x84\x96\x13S@\x7f0M\xb94gS@Qu\x10\xc6\x06\x18S@"F\x1f\xa4\xd9\x13S@M\xf4\xd9[\x84cS@\xc4\x9c\n\x18\xa7\xbeS@\xb5^0N\xb8\xb9S@\xa7;_\xe6\xd0fS@M\xb6\xce\xfcr\xbeS@T6ea\x8d\x1cS@\xed\x1a\xaf*X\x86S@\xf5}\xd2:\xc3eS@\xe7Y\xd8\xa6\xcd\xbdS@\xa5@\nh#\xb9S@=j&?\xd2\xc1S@\x0b\xd0j\x8fo\x96S@B^5O\xe47S@;\x1bu\xf9E5S@\x0e\x99\xc3\x14@qS@l\x8cD8\x8dAS@\xdd\tY\xbf\x00\xbbS@\x11t\xdb\xd9\x94\xc1S@\xa0\x9d\n\xe9GpS@\x9fq-\x00\xf1\x1bS@-aH\xedm!S@\xbb\xf0*Y"\x86S@\x90#\xff\x83P:S@\xc9\xc9v3\xafaS@\xe1\xf9\x9f\x016qS@:*\xde\xdd}qS@\xffx\xec\x83\x8c\x8eS@\xa8\xfa\x0e\x8f\xc4\xb8S@\x83\x17\x1c\x04\xaf\x95S@\xe5jxl_fS@\xcaoL}\xa8\xc0S@\xe0\x08K\x04\xdddS@R\xca\x9b\x87\xa8\xbfS@aeT\xcf\x1a%S@/G\x04\x88sdS@\x9eEY\xd8\x04pS@\xe1\tX\t\x1b\x87S@}0Lg\xbfbS@\xa6\x8e\xdak\xd1aS@\xb3,\x02\t\x83\xc0S@\xc3\xf2\xe0\xf9\x90kS@\x1a\xc6Jz\xbf\xc3S@}\xd3\xbf\x16\x19$S@\xb2-S\xfa\x9d\x94S@7\xbe\xde\x90\xb85S@\xf1\xd8d;\xb0\x91S@\x19\xea_\xac\x0e\xbdS@\x00\x1c2\x04\xb5$S@g\xbe\x84\x9b0#S@\x9f\x98\xdc\x91\xc7nS@\x98~\xbcZOfS@\xe9\xff&\xac\xc07S@\x86d\x17"\xe0\xc0S@,&\x89Q\xa7\x91S@\x95\xae=g\xe9\x92S@s\n\xc9\xee\xd01S@\x1a\x91\xf9\x9e\x90?S@\x18Nwl\xc0)S@\\\xb4O\xcaMmS@\xeb\xb8\xbb\x8f>\xb9S@:\xb4-\xed{RS@\xec/\xb7\xa8\x18\xa5S@0Jd\x124\x87S@\xdf\xf8\x06YV2S@\xbd&.\xef[\x82S@\xea\xb6w\xe9\xb67S@Kz\x9e\xac\x12\xa9S@\xc9\x18"\xc9\xf8\x17S@\xe5\x8fAv]`S@Z\x00\xcd\xd1\x0c\x99S@\xe4\x02\x03m\xb6:S@\x05tB\x87C\'S@p\xb0\xad\xde\x1d\xb6S@\xd6%RL\xe8\x95S@s9n\x9aBeS@\xf5.O\xe0p9S@\x04D!\x8ez\x84S@'
p22
tp23
btp24
a(g3
(g4
(I0
tp25
g6
tp26
Rp27
(I1
(I1082
tp28
g13
I00
S'\xe7\x04\x0c\xab\xd7\xff(\xc0+\xd8\xa6%\x9dr#\xc0K\xe5h\xdavI(\xc0\x9b\xc8\xcb\xbbj\x8a$\xc04\xbdj\x02\xa6\x04!\xc0\xf6[b\xc7CV \xc0\xab\xe68\x8dX\xbd\'\xc0\x81M\x15\xf0)\x18"\xc0\xc9\x01"S\x19\xcc\x1c\xc0\x97\xb7F\x8f\xa2\x8e&\xc0\xc0\x9b\xcc\x81\x99\xd4#\xc0swB\xccw\xf5 \xc0)\xbc\x9f\n\x0ek\x1b\xc0\x80\xfdy\x04ON$\xc0\xd0\x99\xe9\x8c\xf1\x0f\x1d\xc0\xc5\x8ba5\xec\xd8\x16\xc0&\xea\xa7V\xec\x01&\xc0),Q\x8ba\xfb\x1f\xc0\xde=~i\xeb\x7f"\xc0\xbd%\xc5\x8c\x06\xb4#\xc0Q\x89|\xcciK(\xc0\xcc\xa8|\xde\x9b\x84%\xc0\x85\xd7AA\x89\xae!\xc0.w\x82lJ\xb4!\xc0\xe6\x83,\xcb%\xab(\xc0Z\xcc7h\xcc\xb1!\xc0\xc9LX\xa5p.&\xc0$\x92\x9eRk\xdb$\xc0\'|\x8f>\x8c\x88"\xc0\xc3\x03\xc7S\xbbL"\xc0\x9b\x89E\x00H\xac\x16\xc0\x8fSB#Q4"\xc0\xea\x9c\xd7\x9b\xb3\x15 \xc0\xbb_\xf9\xee\xae\xd5 \xc0\xf5\x8d\xcb\xb1\x94\x01\x1f\xc0+\xdb\x1e\xdb\xb6\x98\x1c\xc0\xedp\xeb\x9bA7&\xc0f\x93v\x02.u$\xc0\xfc2$\xa9o\xad$\xc0<\xb0\xdf\xac&F\x1e\xc0\x04c\xa1P_\x95$\xc0\x1e\xb9\xf3CCv%\xc0K\x0b\x87\x19\xc7c"\xc0\xea\xfe\xbf\xa1I\xcf\x19\xc0e\x96\xc2\xca\x8f\xd3 \xc0O\x98\xcb\x0fR\x80\x19\xc0\xe8Im\xfa\xcez%\xc0p\x8e9I\x05~"\xc0F\xb8O\x96&z)\xc0\xf5S\x91\xce\x87\xb4\x13\xc0H\xd10ao\xc3$\xc0\x9e\x07\xb9\' \xcc\x1a\xc0c\xcd\xe2\xe2x\xf9$\xc0\x04\x08j\x87\x83\xf6&\xc0\xf5\x0b]\xdc\x8b\xdd\x1d\xc08\x19P\xe9\xb1\xe9\x1c\xc0Qn|\x8f\xf1\xe6&\xc0\xf4\xac*\x97\xf3\xf9\x1f\xc0\xc7\x11\xa8%\x94\xc2\x1d\xc0\x05\x15 \xabo\xe0\x15\xc0\xe3\xcd`\x03\xf3\x85\x1d\xc0Z)\x83\\v\xf9$\xc0$\xef])\xac\xcd&\xc0R\xe5\xd3\xdb\xe1\x96\x16\xc0r\xe3[\xde\xf37"\xc0UD\xa9u\x0bo&\xc0\xce@#\x00h\xdc\x16\xc0u\x90\xefI\xf3K&\xc0R^\x06\x8e\x8e\n!\xc0(B\x9a\xe8[Y!\xc04\x0c\xf7\xb5C\xe7\'\xc0\x1f\xa0\xc7rk\xbf\x16\xc09j\xb8#\x81\x9b"\xc0)z\xa44w" \xc058`\xbaJ\x17\x1f\xc0\xb4\x18/\x9b\x08\x17"\xc0\xa7\xf8\xda\xabi\x1b#\xc0\xfb!*\x05]\xaf$\xc0k\xac\xd4z2\x0f \xc0n\n\xb0C\xf4\x01!\xc0\xd6Z\xe6\xd1A\xa9"\xc0\x16%v\xb8\xa1E\'\xc0z\xa9F\x9d\xe1l&\xc0\xe5\xbe14\xcaZ"\xc0))J\xc2<\x94 \xc06\xdf5\xe1t("\xc0\x066\x1dz\xcc\xbb"\xc0sQ\r\xd7\xf3<\x1b\xc0C\xad\xa4-\xf2\xe1\x16\xc0c\x98O,\xbbi$\xc0\xeay\x83\xb2\xaa\r"\xc0\r\x18\xac\xe0\xd3l$\xc0\x05\xc5:\xfd:f\x17\xc0\x86\xe2\xf8\xacg\x1a\x1d\xc0\xea\xfe\xbf\xa1I\xcf\x19\xc0\xef\xb1\xfb\xc5\xd3\xaf(\xc03\x00\xd4\xe3}` \xc0j\x1f}\x8f\xc0g#\xc0\x00&\xa2\xb9\xd54"\xc0q|Q\xe0*7\x1a\xc0\xe9-X@\x97Y!\xc0\x05\x0f\xacK\xfe\xff\x1b\xc0u=\xc2\x19\xbf?#\xc0Q\xbb\xae\xdb\x1f\x8a"\xc0T\x1f\xcc*U\xa0%\xc0\xa0\x16\xea(\xfb\n!\xc0z\xaa\xe6\x04\xc4Y\x1d\xc0)z\xa44w" \xc0F\x82\x12A\x166"\xc0L\xc4\xe8;tg!\xc0!\xe8\xe5\xc7K\xd4"\xc0"\xe5\x057\xac\xab%\xc0\xe2\x0eM\xfd\xc8>(\xc0\xcdKI\xe0Dd"\xc0\xeb\x93\xbc\x87\xdf\xee \xc0\xa0\x82\xe0\xf8\xd8T"\xc05.Fx\xca\xc2"\xc0,E\x15\xcb\xb1Y\x1e\xc0\xb6<\xa8\x8d\x89f\x1e\xc0\xf0\xe2\xb4\x05\x89\xd9\x1d\xc0\xbeqp\x83\xed\xd8\x16\xc0x\x0e\xd2^\x80A$\xc0=\x97\x84\xa9VW \xc0)Z\xd3$\xc1\x15(\xc0O\xd6c\x85\xabd\x19\xc0\x06\xfaA?\x94V!\xc0\x14\x8fo:&P\x1d\xc0\\U\xcf\x7f\xf9\x8c(\xc0\xb2y\xac4h\x81"\xc0\x1f\xf3\xf3\xa8\xac\xcc#\xc0\x16\xaf55\x13)"\xc0\xb6\xcdc\x02\xcdO!\xc0KOUg7\xa0\x19\xc0w\xda\x92\xd3\xcb\xa5\x16\xc0\xff\x17\xcb\x13\xbd\x85%\xc0u\xe46\x14\x85\x9b#\xc0[$\x87{\x89H\x1d\xc0\xa9\x9b,B\xcb\xab(\xc0\x82_\xe7\x0fK(#\xc0w\x14\x96~b\x9c&\xc0KgH^\x7f\x97 \xc0=M\x00\x8f:\xd8#\xc0\xa8\xedi\x7f\xc49\x1f\xc0t\xfa\x18\xf0\xd6\x8f \xc0-.w\xde\xee\xc6 \xc0\xf99\xf7\xc6\x06\x08!\xc0l\xb2\xd6\xaaI\x97\x1c\xc0\xa4\xc3\x824O\xd1\x16\xc0\x06H\x8d\xedn\x98%\xc0\x1a\xa6\n\x87\x84&"\xc0\xeb\xd6|\xf5\x15\x00&\xc0\xfeQ\xfcx\x1d\xce&\xc0\xd9\x01yWgf \xc0*\x1f;\x01\x84l\x1b\xc0\xe5\x14W,$\x7f%\xc02\x7fk.\x83\x7f \xc0p\x0ca6x4\x17\xc0F\'\xba\xc7\xc9\xb7!\xc0\xe0\x1f\xe9\xca\xa7\x17"\xc0\x9eA\'\xb0\x8c\xb1#\xc0j\xd2#D($$\xc0\xfb]\x99d\x05h!\xc0]|\x93vnV(\xc0\xf1\x8e*-\xb3:"\xc0\xe14\x9fs\xa8;!\xc0\x02\xe4T=\xbe\xdc\x1c\xc0\x9d\xa6\xb8\x8cFe\x1d\xc0K\xe3\xbb.^\x0c!\xc02\x1b\xdd[RS!\xc0\x95t\x8cqT\'\x1d\xc0\x0fi\x8c[\x9ep\x1c\xc0N\xfa\xfc\xd8t\x97$\xc0\xf5\xeb\xf6\xd0O\t%\xc0\x98\xab\xd6I\x85\xa5\x16\xc0\x01H2\t\xfe\x8a%\xc0\x8e\x06>%Gh!\xc0R\xf4n[\xd0@#\xc0\x9e\xc9@c\x84\x1f&\xc0\x0b\xd6\x93H@\xf1!\xc0xAk\x9a\xbbU\x1c\xc0`:\xb0"\x80\xa1\x1a\xc0\x94\xa2/\xf7\x12N\x16\xc0\xb3C\xb0)\x00\x91"\xc0\xad\xc0\xaeA\x83N&\xc0aQQ\x8bK\xc2 \xc0L\x86b\x16\xd8-#\xc0\xd6\xf4\xf8\x90\x99\x9f"\xc0\x1b\xce\x07\xd3\x1f\x88"\xc03*\xd6\xfc\x99#"\xc0\xab\x809l*\xd3&\xc0j&\x83\xfd\x1du%\xc0\xb2\x80#\xe9\xba,"\xc0\x07\xcf"\x82\x13Y"\xc0M\xf9\xda\xaeb,\x17\xc0\xdd;5\n8i"\xc0\x9d\xf1\r\xa2\x96\xd1#\xc0q\xe9:\\\xea\xeb#\xc0Pv\xb2x\x90\xc0\'\xc0\r\x18\xac\xe0\xd3l$\xc0t\x11\x10\xc2I\xfe!\xc0\x84\x00u\xd2\x9bV!\xc0\xe8_\xc5\x93;\x16\x1d\xc0\x9eC\xea\x0bW0\x1d\xc0L\xe5l\x02\xbd\xb7$\xc0\x16\xd0\x8d\'\xc6\'\x1e\xc0\xe1\xa9\x9f\x83\xb1K\'\xc0\xc2\xc51\xe1\x87\x17"\xc0\x7f\xba3J\xdfY\x1e\xc0 \x07\xa2\x1b\xcbl \xc0\xd0\xb2\xb5\xb1zu(\xc0\x87\xc9ey\xd2=(\xc0\xbc\x19\x85\x8d\xe8x&\xc0\xceoW\xe9\x12b"\xc0\xf1\x8e*-\xb3:"\xc0\x7f\xc8\xd2n=\xe3\x15\xc0\x100\xe0\xdco\xa8(\xc0\xfd\x9a^on\xab\x1e\xc0EGL6\x90\xb6\x15\xc0\xea\xfaRs\xc1\xe6\x1e\xc0\x86\xc4\x1d\xb4\x90\x9b\x19\xc0\xf7\xe3\x9d/\xc1\xa8(\xc0(\x8a\x99\xab~\xd3\x1e\xc0C(\xcf\x9d7\x02%\xc0\x9f7\x99Mg("\xc0\xf4\xfe\'\x13\x98k!\xc0\xc0y\x9b(\xff\xd4(\xc03\xeaj\xb5\xc6$\x1d\xc0EMF\x8b\xadK#\xc0\xf8\x04\xd3}\xc9\xc3\x1d\xc0+(\xe9R\xb5\xe1%\xc0\x85A9b\xb6\xc8(\xc0C=\x90q\xce\xb5#\xc0\xd4\x85\x14!\x89\x89\x16\xc0\xc6\x94\x04\x82Fz$\xc0\xb9\x8e=\xfe\x8b\xce\x19\xc0\x1b?7\x92\xbc\xfb!\xc0\xfd\xfe\xb8/P\x0e%\xc0O\x1am\xeb\xe2\xca \xc0t\x11\x10\xc2I\xfe!\xc0\x85*Jr\xed\x91%\xc0>\xb1\xef\xde\x93\xe2\x1d\xc0r\x96\xfb\x94H\x96\x1b\xc0\xc3\xf6X\x87\x16\xfd\x16\xc0\x8b\xdb\x8a\xb6\xa9\xfd$\xc0\xf5\xe7\xb3\xe0\x15F\x1d\xc03\x82\xf7.\xedh!\xc0\xd6\xfd J\x92("\xc0`\x0f\x96\xe8\xaf\x99#\xc0Y\x86\xe7\\\xa3K\x1d\xc0\xe2`\tI\xe9\xc5#\xc0[~\x86=\xf2V\x1a\xc0k\xe5\xa1Q\xbeb \xc0\t\xb2\x9a\x94L7%\xc0\xc8\xe42iZ\xbd\x16\xc0\xf9&\x016(\x95%\xc0\xc7\x7f\xfb\r+\xaf\x1d\xc0\xbe\x94\xae\xb1\x9d\xec#\xc0\x7f:\xca\xdd\xd0\xd9$\xc0U\xceHx\t\xf4%\xc0\xfe\xcc\xb2\xd79a#\xc0\x15\x90\x038\xff\xb9 \xc0R~DS\xef\x8d!\xc0s\xbf\x9a\xf4\x90A\x1e\xc06\xe79\xb4:\xd3!\xc0\xda.\xf7K\xc4f\x1d\xc0\x1c\xea/\x17\xbf\x95%\xc0\xee\xcd3n\xf5\xe9\x1c\xc09\xf9\xc6\xff\xc0\xb2&\xc0\x91\x14\xcc\x83\xfc!%\xc0\xfaM\x7f\xf2^\xc8\x1c\xc0\x00\x11\xd7x[\xd9\x1a\xc0\xbe\xc4 (v\x9a\x1d\xc0A`\xc8\x11l\xcc%\xc0\xa65$i\x17\x9c$\xc0T\xd6\x10\xdcc1 \xc0\xe0L\x1f\'_\x06$\xc0\x7f\x8f0\xd8\xac8#\xc0g\x8e\xb2\xa2\xf3T(\xc0\x87\x98\xf2\x90\x7f\x98\x19\xc0\x11\xd0\x98\xb9\x12O#\xc0m\x98X\xd6\xaf\xe3"\xc0\xe8:\xef\xac\x81\x80"\xc0\x11+\x15C\x15\x91!\xc0I\xf1c\x9a\x04\x87\x1f\xc0\x97\x11\x06\xef\x15;\'\xc0\x9f\x9b\x80@\x05\xcf\x1d\xc0\x8dI75-\xfc\x19\xc0\xbd\xad\x16\x7fQ\xd0\x1b\xc0\x99e\xbaux\xf0!\xc0Pq\x07O\x94\x8e%\xc0\x8a\xc7\xe1b\'8"\xc0\xb1\x88\xa0\xd8uu"\xc0\x8c\xbe!\x95v6\x1e\xc0\xb6\xa9\x92\x0c\xb9{(\xc0\xb0\x05\xc6\x9e\x93!$\xc0S\x87\xfd\xca\xcaK"\xc0\xfa>\xfat\x9bt \xc0\xbcc\'\xe2\x9eK$\xc0\x1e\xfb^\xdc\xae=\x1d\xc0\xdeF)\x9c\x97\xf6\x1a\xc0\x1e\x9f\xb1\x10\xe6\xc4 \xc0+\x08)\xe5\x81\xc1"\xc0D\xf4Z\xb5q\xb2(\xc0\xbe#\x81\xbcQ\xcd&\xc0\x9e\xc5\xec\x99\x9c\xb7(\xc0\n\xa7I\xba(\xf0\x1f\xc0q@\xc7\x18\xd6\x97!\xc0\xe4R\xd4\x06\xd6X\x19\xc0S\xe7\xce\x87\x19\x1d \xc0\x98\x86\xca\xe81k%\xc0\xf0):\xe4\xa62 \xc0\xd6\xdf\xdf\xa8\xdf\xff"\xc0\xea8\xfaBLo%\xc0\xac\xf8\x1c\xf6:1(\xc0`\xea\xa9\xd2\xc0N%\xc0\xb7h;\xe0\\~%\xc0\xe71\x9a\xae\x060)\xc0\x06\xc1\x10\x8d\x8eh\x1d\xc0|\xc0<\xf2\x86C\x17\xc0\xe3\xd1\xfb\xe2\xe7\x1c\x17\xc0\xea\xa8h\x81[\xab\x16\xc0r\xf9\x08\x1f\xb5r\x17\xc0#[\xf1\x14\xfe|$\xc0\x9b\x12\x9a\xbc\xb6\xe9$\xc0\xd8$B\xa9\xe8M#\xc0W\xc8\xe6\xbf)\xa4&\xc0\xf6\xfb\xdfB_N"\xc0\xa3eU\x16\xe2\x96\x19\xc0\xfbc\xfeT\xd7\x17"\xc0\xb549\xee7\xb2#\xc0\xbe\xb1h\xe0\x9f3%\xc0\xbf\x91X\x17M\x14"\xc0\x14+\xb4K\xaa\xd7#\xc05\x8cL\xac\xce\x92"\xc0\xc0Rf\xab\xbe\x8b\x1e\xc0\xd4\x9f\x9d\xe7\x88\xe4$\xc0\xad\xed\x97\x11\x0c\xd5\x18\xc0\x95\xe87A\xab=!\xc0\xd2\xc5\xb2\xb3\x1e)\x1e\xc0\xfb\xa6\xd1\xe8w )\xc08\x94\xd5\xbc\x0b\r \xc0\x1e43\xf5\xb6\x18 \xc0\xf3\xdc\xe9\t6\xa9 \xc0\xe1\n\xc2\xf8t\xea!\xc0Z\x9e\xc6/\xac\n!\xc0\x1e35\x83\xd4;"\xc0\x80\x97\\\x88\xa8;\x19\xc0\xa7\x0c\xd6c2\x14$\xc0U-$i\xcef#\xc0\xcaC*E>\x9e%\xc0\x8bX\xd7\xc2\xba\xcb$\xc0\xb4\x86\xebq\x8b\r$\xc0\x11\xc9\x16\xaeze*\xc0\xd4A\xde\x80\xdd9\x1c\xc0\xdb\xe9\x0f\x99\xfdI\x1d\xc0\xa8~\xc6\xf0%w\x15\xc0\xf1\xf5\xd6\xa6\x14@$\xc0\xfd=\xa6\xb0\xd9\x02#\xc0\xbd\xad\x16\x7fQ\xd0\x1b\xc0\x17\xecE\xdf\xcc\\$\xc0\xd3\x0e\xb9\x07\xee\x9b"\xc0\x90\x04\x96W\xe7\xc6#\xc0\x92Mw\xf6K\xd4%\xc0W\xfc\xb4\x86\x96\xb8(\xc0\x94\xe6W)\xdbD\x17\xc0\x02\x0eB\xbcM\xe3\x1c\xc0\xe7\xbc\xdb^-i \xc0\xd0\xac/s1\xb3\x1e\xc0\xef\xde\x96\xd6#\xf2\x1a\xc0\xfekX$\xc8l!\xc0\x90do9\x8b\x18\x1b\xc0\xde_C\xd2 \xbf \xc0\x8cUf\xb7e\'&\xc0>\xb8/\xac\x10N\x1d\xc0{7\x1c\xe9\xf7\xfc\x1c\xc0\xc5\xca\xb7\xe6E[!\xc0\xbb\\K\xc7\xec\xcf \xc0@\x1eu>\xea\xa4\x1e\xc0\xa0Ec&\xb5\x06\x17\xc0/1\x91\xae\x92=\x1a\xc0\x0bo\x90\xb7\x99\x8f\x16\xc0\x1e{h\xc9\xe5\xe8#\xc0g\xd7\xd5\x0c$^!\xc0\xa7\xe8\xf4\x93\xc5\x8b \xc0\xa8/\x97\x8b\xd4$#\xc0\x92H\xd4svj \xc0f\xb2\xb7\x86\x8e\x14$\xc0H|\xba\xa4\x1b\xbc"\xc0\xb1\x98T\xd8\x14\xb7#\xc0\xba\x8c\xf80\xec\xa9#\xc0\x19\xf6[&-\xc7 \xc0:\xa7\xc4+\x00~%\xc0,f\xc7\xc8\xc31%\xc0\x9dy\xfb\xf4\xff\xba$\xc0\xcb\xda\x988"\x90%\xc0V\x86\x07\x02\xc7B)\xc0(\x8c\xf9g\x1bt"\xc0:}\x81a\xd1\x9e"\xc0\xc2\x10\x01=\x10\x89"\xc0xND\x87l5"\xc0\x93y\x9a\x96z\xcb(\xc0\xd8X^\x08v\xda#\xc0\xfb\x90\'\x8a3\xfb!\xc0\xdb\x9b\xa4\x14\x86\xef!\xc0H.\xa5\xacS\x16&\xc0\x83d\xedK\x95\x17\x1d\xc0r~\x1cf\x11-"\xc0\xef6\xc5\x8d\x00~\'\xc0&\xb3S}Ij#\xc0\x16S\xc2@5\x1e"\xc0\xb3\xd3\xe7)\xc0\xd2\x1e\xc0\xf6\xbe\xcdw\xbah#\xc0\xed\x02\x9cN\x04\x86"\xc0b&~\\\x04\xca \xc0\xa4\x93\xe3m\xd1\xf9!\xc0\xf1\x15{\xd8\xbeb!\xc0\xd9g^\xc1;\xce!\xc0%Z\x8d\xf8GJ\x1e\xc0)\xed\xb7\xdd\x19\x97"\xc0\xcdS\x01\x919\xe2\x1c\xc0\x05e\xdc\x0f\x99>!\xc0\x9eV\xe0*\xfeu$\xc0\xa5|X\x0b\xa5@)\xc07\xb9\t\xf1\xdb\xa8(\xc09\xaa7\x11\x9aO)\xc0\n"\xfb\xbe\xfb\xd3\x1c\xc0k\x9d\xcdj\x05\xe0&\xc0\xdc8\x80\x8b\xa8\xa8(\xc0\x89\x8e\xf0\xe6\xff>\x13\xc0X\xd3!\xff;\xda\x1d\xc0\xaf\xb2C/\xfe\x81%\xc0\xabgv\x97\xfaF\x16\xc0\xda\x95rbN\xba\x1f\xc0\xe4\xe9T\xb8u\x1e!\xc0\xe2\xed\xa6\xfbPk\x1f\xc0>\xccb\x98\xe1\x1a \xc0\x15G\xb4\x97\xb2\xb9 \xc0\xfa\x84\xd3\xa5\x81\xcb \xc0\xd3\xabk\xf9\xa2\x0c#\xc0\xf4H\xd0-\xb5n&\xc0\x00\xd1\xd6\xf1\x06d\x15\xc0\xdb\x81\xa1\xd7\xf0\xdc&\xc0\x16\xf80\xc0\xb7\xb0\x1a\xc0\x13\xf8\x86\x97*0*\xc0\xbd{=Bz\x0b\x1e\xc0\x83\xf6\x0b\xb4\xb0\xba\x1d\xc0S\xb2%7>b)\xc0\xa7\xcd\x81\n*\x88%\xc0\xfa>\xfat\x9bt \xc0\x12\xc8c\xfc\xc6`\x1e\xc0\x1eK;"\xd6\x9f#\xc0\xc25YF\x1d\x15\x17\xc0J\x08E+qD)\xc0V"\xe5\x16\x81\xce#\xc0T\xa8\x81pG\x8e&\xc0lX\xda/\xc9\x16 \xc0C\x08\xe6\xfe@\x03"\xc0a9\x00\x92v\xe2\x1d\xc0>\x85\x8b\xf4\xcc\xf0!\xc0\xbe\x8b\x1a\x13\x01\xa5\x1d\xc0$\x9e\xa8-\x9e\x10$\xc0x\xeer\xed\x82\xa3%\xc0\x1b\xf8\x14\x11k\xf1\x1c\xc0Ju\xa5:\xf1\xa4\x1a\xc0\x04\x87W\xa2X\xa3&\xc0\xb9\xeb\xe0\xe7\x98\x00\x1e\xc0{\xf8\x97\xcb\xa9z\x16\xc0\xc9%\xe1G\x07\xf6\x16\xc0\x83Ze\x01\xc3\xcd$\xc0rz\xb0n\x03\x0b!\xc0\x07.\xd8\xfc\x9a."\xc0 ^\x1eiL\xfa)\xc0#6[\x13q\xc8\x1c\xc0X\x04\',4z\x17\xc0\x14\xd3\xb6D\x8aw&\xc0\xd6~\xe1\xbfN\xca!\xc0~\x91tN\x08\x90!\xc0r\xbe\x05\xba?\x9e%\xc0\x8b\xfe\x84?s8\x16\xc0\xcc\xfe\xa0\xb3%s$\xc0\n\x01\xc4 \xc3\x98$\xc0\x80\xcc\n\x1an\xad%\xc0a\x88%\xa6\xd4\x15"\xc0\xdb$\xb8\xc2\x93W!\xc0\xe1\x13\xb6r\xa6\x1b#\xc0\x81_\xcc)1\x9c!\xc0G\xb3\xa3^x6#\xc0x\x84}G\xfb\x98\x1c\xc0{\xbd\xf4)gW!\xc0\x10\x8c\xac\x88\x1d2(\xc0Q\xf9\x18\xa1qb#\xc0M:A\x9e\xc8z(\xc0y\xd5^[\'Z(\xc0j\x97\x96\x9d\xed\xf3!\xc0;YL\x1b(\xf8&\xc0&t\xc20X-\'\xc0{\xc1\xff[\x0e\xbb$\xc0\xe4\x95X\x91\xef\xd4#\xc0\xae\xa6\x16\xd0\x7f\x98%\xc0\xed\xd39\xe3*i(\xc0/R;\x01\xb0\xb7 \xc0\xfa\x7f-\xb0\x99\x8b#\xc0\xc7\x03f!\x1c\x12!\xc0\xaa\x19\xc1z!\xa0$\xc0\xfc\x8a44\x9e\xf3!\xc0i\x02j\xd1\xc3\xf0!\xc0\x06\xbf\xc9\xaaj\xb4(\xc0\x08\xbc\xf2\xd3Y\xef(\xc0\x06\x1c\x13 \xc3\xe7#\xc0:\x05\x87\xff\xaf\xb8 \xc0\x9e\xd5\xda\x03\xdel\x1a\xc0wF\xae\xcf\xf7\xfb\x16\xc0EQ\x88$\xc2E\x19\xc0\xd3\x97\x83\xfe\xc9t!\xc0\xe5\xafa\x03\xa7\xe6&\xc0W\xd9rK|L#\xc0B\\S6Jf \xc0\xc8;k\xb1\xf9\xf4\x14\xc0w$U{\x9e3 \xc0Z\x01q\xdc\x12\x86\x1f\xc0&u\x90 [\xe5\x1f\xc0S\xe9\xd8\xc1/\x01&\xc0\x86\x1aH(p\x11!\xc0\x08\xb6\xf9s\x1d\xd0#\xc0\xb3\x8e\xd1sk%&\xc0\xfb\xdaS:w\xf4 \xc0\xb5_\xe4\x84\xfc\xb6$\xc0\x90\x16\x85\xcf\xa7\xbe!\xc0\xb8 N\x91fq%\xc0\x13\xde\xb8T\x9dj$\xc0\xf6\x17\x98T\x88t(\xc0|="\xca#\xb6 \xc0\xd8\xfa\xf3\xc3\x9b\xd4\x16\xc0\xe6p\xcd\x91\xd3\xbd\x1e\xc0\xe9\xfb#\xa0\xbd\xb1\x17\xc0\xf6\x04F\x13=U(\xc0\xe2\xa2\xadO\x92\xa8(\xc0$\xcf\x17E\x99\xe8%\xc0\xe1\xb0!+aI&\xc0b\x07\xd6[>o(\xc0\x86\xa5\xc6\x86\x85\xe6"\xc0\x9d\x16\xc2\xed\x07$%\xc0\x98\xab\x0c\x98_\xf1"\xc0\xd1\xa08\xa2\xed\x02"\xc0\xa3\xb1\xa3|3\x0c \xc0a\x03\x85\xf3,\xe4\'\xc0\'/\xe4|\x1b\xea\x16\xc0\xb8\x0f\xd67\xfb&$\xc0\x04\xd5\xc1x\xccH\x1d\xc0\xc7\xdf6\xdf\x90P"\xc0\xb10\xb3\x86\xdbf!\xc0\x1b5:\x96\x11\xae&\xc0\xed2x\xb0\xb7\xf1\x17\xc0"7\xf0\xab3\xac%\xc0lG\xaa\x91\xc2O*\xc0\xcb\xd7\x9a\x90\xb9\x99#\xc0.\x81\xac\xb7\xa1\x82"\xc0\x05\x00\x1b\xde$A \xc0\xc3\x92\x98\xc1\xff} \xc0\xbb\xc6\x9b\x92\xfcI\'\xc0\xabzb\xa9\xedP!\xc0\xe7o\xe5\xbbX\xdd%\xc0:\x8f\x05cVd(\xc0\xe1\tE\x01\x00{)\xc0\x08\xc5\xe0\xec\xa8; \xc0\x0c)U&\xa4\xe0&\xc0\xeb\xa9Q\xbf\x02M\'\xc0&\x01\x97\xe1\x198\'\xc0\x01Y\x08!d\xa0%\xc0A\xda,\x9c\xe8\x1b\'\xc0=\xeb\x88Q\xf4\xca#\xc0\xd3\xdfX3P\x14\x17\xc09\xaf6g\x99 (\xc0\xa1_\x93\x17\xef\xd4\x1a\xc0\x0b\x8c\xe7\x9a@\x8e&\xc038\xf4\xc3\x16M\x1d\xc0\x8a\xf7\x97\xaf\xddF$\xc0\xfda\xf3u\xe1\xbf\x1d\xc0KPK\xa49\xae\x1a\xc0:\xe3\x80\xec\xd8\xe2&\xc0\x7f\x1d\xadHHm%\xc00\x86Q\xbe\x98x!\xc0\xf8\xbe\xd2\x9e\xedo!\xc0\xfb\xb6\x11q\xd5\xef\x1c\xc0\xde\xda\x9b\xa6\x92\'\'\xc0\xf76\xce\x8b\x8dp \xc0\x04\xdf/\xd2\xcdQ*\xc0\xe8\xab_\xc3\t<%\xc0\x90\xd1\\D\x8f\xff&\xc0\x8c\xa7\xd0&\'\'%\xc0\xf5\xbb\x0f\x97H\x17$\xc0\x1b\x1cl^\x8c\x99!\xc0\xdd\'o\x1d\xc2g\x1e\xc0\xff\xa1\x04\x0b\xa7\x1a)\xc0O\x8aq\xfc\xac}%\xc0\x14\xac\xb8\xb9Jh!\xc0Z\x05\xa74B\xb8!\xc0\xd8/\xe5~A\x82%\xc0\xa7\x17\x13q\xb8<\'\xc0\xd5\xe5P\x06\xd2\xd3$\xc0\x1dm\xeb\xa6,\xf9$\xc0\xa7\x17\x13q\xb8<\'\xc0\xa0\xfaHq \x00\x1e\xc0\xe7\xca\x84\x04U\\\x1e\xc0\xcf\xd8\x8f\n\xd2:!\xc0w\xff\x1f\xff\x9d "\xc0S\x9d\x04A]\x9a%\xc0\xb9\x94\xf7\xa1\x00\x82"\xc0\x83\xe4j\xfcM#%\xc0\xc3\xf3r\xfc\xbe*"\xc0\x8dZ~4\x1c\x05"\xc0\xe9\x1e\xa0u\x8a\x9f%\xc0\x9e\xae\xd1\xaf\xfb\\\x1e\xc0\x12\x89)l\xa0\x1c\'\xc0!\xb0\xec?\xc8\xd6%\xc0\\\xd0F\xb8\xa6\x9c\x1e\xc0nH\x98\xe227"\xc0K$\x18\xb1\xc0\'\x1d\xc0\x9a\xc3\x02\xa2\x02\x8f"\xc0\x9b\xa4\xa6|\xd9\xb6$\xc0l\x16S\xb1\x8aq"\xc0\xdf\x08\x01\xe2\x9dm"\xc0O}U\xaa\xb5\x16\'\xc0\xf7g\x07q\xbf\xda$\xc0[\x97\xf3\x17\xe5\x00"\xc0AZ\xaa\xbbb\n!\xc0\xa8_/\x85\xde""\xc0?\x92.\x7f&\xb9#\xc0&HL\x1c\x15H\x1e\xc0\'\x1bC\xd4Y\xa8(\xc0\xf7\x81h\'\xa5\x12!\xc0\x950\xc1\x04S\xa1%\xc0\xad\x1a\'J\xb8\x86%\xc0d\xa1\x8c"\x95\xde(\xc0\x8e\xa0\x0f\x12\x95k"\xc0\x0c\xbf\xeb1~\x13\x1c\xc0\xa6%LzE\xb2#\xc0\x9d\xaeS\xd0D~\'\xc0\xb3\xd2{(\x89\x0f"\xc0\xbf\x01\xd4\x8f\xa0\xba#\xc0\x93y\x9a\x96z\xcb(\xc0\xc0\xc3\xce\xb2\xf8\xdb#\xc0\x8e\x9e\xc22W\xd5#\xc0oh(\xadc/\x16\xc050A\xae|\x1a\x15\xc0\xd2\x93\xa0w\x15G\x1a\xc0@\x00\xff\xe6\x00\xcd#\xc0\xf8Un\xebc\xc4 \xc0\x1e\xdd\xb6\xa9\xd8\x07"\xc0^\x088\x1d>\xfa(\xc0\x88\xf4\x1aRQ\x1c&\xc0\xb0-\xd2\xabed!\xc09\x8aZ)s\xf5&\xc0\x18\x14\xe6j\xea\xbd\x1d\xc0R\xc4\x04\xf4d[!\xc0]\x94\x8c\x90\x1b\xcf\x16\xc0X\xe3\x82\x9dO6#\xc0\xe2\xbdq\xe7\x9d\x05"\xc0\xcf>\x95\xaf\xd8\xd0\x16\xc0eW\x82\xbdnF!\xc0\x1d=\xfb\x1d\x9c=\x17\xc0\xb2\xb4Ta\x11\xc1\'\xc0\xb4G\xc8F\xb6\x17\x1b\xc02J\xb2X\x1d\xf7\x1a\xc0K\xe3\xe90\xe1t!\xc0X\x9c\xc4I_\x84\x16\xc0\xda\xdbr\xd5\x96\xc5\'\xc0\xba\xe3\\h\xd6U!\xc0\x11\xbe\x84\x19\xe5<"\xc0\x8a\xa0\xba\x06 \x08"\xc0\x89\xdf#\x1d\x08O\x1c\xc0\xd7F\xb7\x03\x9bV\x1e\xc0\xdf\xbc\x0egN\xe8%\xc0\x17\xf2SLWr)\xc0d\xaaF\x90\xb4\x0e\'\xc0\xbe\x9e\x1e`Q\x94\x1a\xc0RD\x87\x04\xaa\xd3 \xc0\x97<\xff\x85\x17\xe4#\xc0\xbd\xd5\x0f;P\x8e\x1d\xc0\x04]\xc8\xa6\xb8\x9e!\xc0\xbd\rV\xd4j\xe2#\xc0\xd4\x10\xa3\xab\x92u\x1d\xc0\xd0O\xdev\xf4\xa6\x1f\xc0\xec\xe4\xe7J\xf1\xa4\x1a\xc0\xd3\xaeI^\xb8\xbe\x1e\xc0G\x89\x178_\xc0!\xc0W\xa0\xf8\xa0-\x05&\xc0\xbd\x12\x9c\x85T\xdb%\xc0\xee\xeaI\xf1\xcc\xd7$\xc0\xd5\x0b\xe3\x95\xc4\x83\x18\xc0/\xaa\x87;&$$\xc0\xccp\xf6\xf2\xe2\xf7"\xc0\xab\xd7\x8b\xa6\x8b\xca\x16\xc0\x92\xd4\xfc\xf2\x9a\xb5\x1e\xc0\xf5;RBh\x96)\xc0o\t\xbb\x8a(~\'\xc0q\xc5\x98\x02\xc3\x90\x1e\xc0ud\xed\x8b\xb8C)\xc0\x9e\x90k\xaeF\x1d"\xc0J"!29\xec%\xc0\xfd%\xee\x14v\xb2\x16\xc0\xe3\xebZ\xe7\xc6\xdb\x16\xc0y\xdf\n%\xf6\xfe\x19\xc0\x12\xa7\xbd\xc9\x0c\xb8\'\xc0\xce\'i.\x8dn\x15\xc0\xad\x16\x8b\xac\x909&\xc0\x82\xc2X%[\xdb\x1d\xc0\xa1r\xe4\x14\xdc\xa7$\xc0\xa4\xdc\xb1\xb0-\xe0"\xc0\x89\xd1\xfc\xf4v\x87\'\xc03R\xbb\xd9I\x89 \xc0\x18\xacE\xd9\x05\xf3\x1a\xc0\xf5B\x90\x88\xd1\x1c"\xc0\xec\x08\xa0\xf7c\x9a(\xc0\xef\xf9\x87\xf1\x03\xda#\xc0\xb7\xf6$\xff\xd0\x83"\xc0\xa3\xb5K\x17\xb86\x1d\xc0\xa8\xaeb\xb8\xb0\xfa\x1d\xc0\xaa\x0b\x1d.T\xf3)\xc0e:{\xbc\xfd3\x1a\xc0\xf1\xa8?\xcf\x95\x0c \xc0\x1e\xe4\x96\xe1\xd8\xf3\x15\xc0\x9d\x06\xf6o\xc0\xee \xc0nB\x1d\x055\xf4 \xc0\x7f\xc4N\xea\x9c\xd4%\xc0J\x04\x9c\x83x\xcf&\xc0\xcd\xf8\xcc\xe1\x94\xfd \xc08\xa7\xc6\'%g%\xc0L\xddq\x96\xff\xd6\x16\xc0\xabt3\x9f3\xe1!\xc09\xc4b(\x7fV\x1d\xc0\x1f6q\xdc,\x8e\x19\xc0\x1c\x16\x9f4\x1fQ!\xc0\x06\x10\xdeX\xb5\xfc \xc0\xab\x08\x86"\xc1\xd7$\xc0Q\xabtv\x1b\x10!\xc0\xad\xf3\xb07J\xf5 \xc0\x8b\xa7\xfc\xcaWj \xc0\x13\xbbF2\xcb\x90 \xc0F\x96s\xc2q%"\xc0,\x00\xfe\x04\xfe\xbd\x1c\xc0\xed\x1521\x11\x84!\xc0\xb2\x1bc\xec8A(\xc01\xcc\x1b\xd7*\x15"\xc0\t\xad\xdc\xca$d$\xc0\xad\xf3\xcb\xc4\x98,"\xc0\x91\x95\xb2\x9c%\xf2\x1c\xc0F\\\x06P\xdd2*\xc05L"Ss! \xc0v\x1d\x83\xbe\xbcc \xc0n\xcf\x1e\x8b;\xbe!\xc0\x10Z\x07\xd5\xae\xab%\xc0\x9c\xe5`L\x06, \xc0\x88\xf2Y0\xfeg!\xc08\x87o\xc4\xd4\xaa \xc0\x00\xff\xa8\x89\x99\xf6!\xc0{\xfe\xfe,\xf2J\'\xc0\x1b\xcfwW\xac\x94 \xc0\x1b\xd0\xed\xe9GL"\xc0Q[7\xe0\xc5\xad \xc0^\x19\xabPOK\x15\xc0\xcc,\xf6\xd2\xc0\xc5 \xc0\xefvjn\x8b\xb8 \xc0U\xce\xb2T\xa6\xe8\x1c\xc0\xed\xcb\n\xca&\xc6$\xc0f\xc1\x082\xe1+"\xc0m%\r\x02\x15\xdc\x1c\xc0\x10\x8eW\xec:\xb7$\xc0\xccx\xefA\n\xc4!\xc0\xd2\xb6-\xf2\xe1$#\xc0Q\x85\xd3\x14\'\xd1%\xc0EP\x1b\x1c\x1a\xb5\x1f\xc0\x91\xbb\xa6\x95\xeb\x87$\xc0\xc3\xf2\xf9q;\xac \xc009}\xa7\xe3/"\xc0\xe0mZ\xff\x98,"\xc0\'\xd6\x95\xa3+ &\xc0\xd7\xc4\x99}\x98\xc1 \xc0j0q\xf8cE"\xc0\xaaP`\xdeA("\xc0\xd3\x02\xc4\xf4\xb1} \xc0\xa6U\xe9g\xc6\xa8 \xc0\xfe!\x00Ip^"\xc0\xfb\x87dG\xd1M*\xc0d1\xb3\xe7\xac\xe2\x1c\xc0\x1ay\xb0\xb3}\xf1!\xc0Pb\x9cy&\x88\x1b\xc0\x9a\x07q\xe7\xf64"\xc0\xf4\xe1k\xb9}\x0c"\xc0\xa0\xe4IYf!\x1e\xc0\xab\'(O\xd2P"\xc0\xf6\xdfZ\x8b1\xea!\xc0\xe8\x90\xb4k\x86C"\xc0Q\xe1\nXb\x1f&\xc0\xda\xf2\xa4\xd6\x0f>)\xc0\x19\xa4\x03\xf8\xe9\xcd \xc0\xd9\xe5\xbex\x95\x1e"\xc0\xf5\x15\x84kVV(\xc0fD+.\x0fk"\xc0[\x97\xf3\x17\xe5\x00"\xc0\x16\xb1M\xb4\xfb\x8c"\xc0\\\x92\xe2g\xadm"\xc0t\x8e\x82\x08HX"\xc0;\x99W*\x15\x9c"\xc0\xd5\xf2\x8b\xed\xca\xe5!\xc0Z\xde\xb4g)\'"\xc0&\x04+\x8a\xec\x96%\xc0 |\x9b\x0bN\xa5\x1d\xc0ZL\x94\xb4\x14W\x1d\xc0\x08;!\xea\xd7\xd4(\xc0\xfd\xac\x0fp#\xa0 \xc0D\xd2n\x0c\x1d\xb9\x1f\xc0S\x05\x1a>\x11\xfa#\xc0\x90\xa0\xdbC\x0c\xca#\xc0\x13\xd1\xaec\xceL\'\xc0\x17}Yt\xea\x9a\x1e\xc0\xbc\xfd\xc5\xb7\xd6\xb6%\xc0\x8e\xc6G\xba\xebl$\xc0\x0b\re\xab\x01\xb5&\xc0\xb8\xdcm\xcbDA!\xc0b\xe0\xfez\x1b\x8b!\xc0\x95A\x16\xdey(\x1e\xc0\xdfG\xa5f\xbf\x8b\x1e\xc0\x1a\xc8k_\x14\x10\x17\xc0r\xd7\x06\xe6\x1e~"\xc0\x13S\x97\xa5B*(\xc0\x0f\xa2\xd1\xd8\xd7\xcb#\xc0~\xd8}\xee\'\x92 \xc09\x14 E\xebe%\xc0\x84(alN\xae%\xc0N\x9a\x91fQk"\xc0\xae(\xd6\xec\xcb\x0c$\xc0I\xac\x0b3\x8e\xc4$\xc0\xce\xa5\xde]h\xa5#\xc0"P\n\xc9\xfe\xe9#\xc0\xed%K8\x02\xc5\x18\xc0\x9f,,\x10\x14\xd6"\xc0\xe0G\xfa+\xa2\t#\xc0\x1by\x939\xcb])\xc0\x94\x8e\xe0o\xd8\x1c"\xc0\xe1\x93`C\xdac!\xc0H\x0fo\xc0,\xe0\x1c\xc0=\xe4]\xe8\xa1?!\xc0\xd4\xa7\x03\xa1\xbaF!\xc0\x8b\x03P\xac+M!\xc0i\xb4\x8bWz\xf8 \xc04^\xab\xed\x14\xed \xc0\xd9$nG\x9fs$\xc0{\xbd\xcf\x94\x0f\xaa%\xc0\xd7x\n`#\xf4%\xc0\xc3\xc6r\x01\xb13\x1f\xc0\x93"B\xc9"D#\xc0\x8b\xeb\x15[\xd4A"\xc0\xa1\xd7\x99\x1dye"\xc0&\xa3`(\x89P%\xc0\x8e\x7f\xf4\xda\x84\x01&\xc0\x0f\xef7\xf2*1#\xc0\xff\xac8@\xdfH"\xc0[\xb3\xb7SQ=\x1d\xc0\xf7\xb2R?E\x19#\xc0c%a\x08\xa0)&\xc0\x87Yd\xd5\xcb(#\xc0\x80\n\x1d\x90#\x87$\xc0\xbao\x8e+\x9c\xa4$\xc0C\xe9f\xc0\xb5\xe7\x1d\xc0\x01n\xaf\xd5\x82\xe3"\xc0F\xd63Y\xb9\x13 \xc0\x96\x98\xed\xfb\x8dW\x18\xc0}\xe0\xd0Oh\x9a\x13\xc0\xfa\x9b\xe0P\xd3\xcb&\xc0\xd9\xc9m\x82\x0b\x93\x1d\xc0\x97Q\xdbl\xf9\xdf&\xc0\x02\xae\xc0Y:\xd3&\xc0Q\xf4J}\xc4\xaf(\xc0\xefT\xdb\xbb\x14\xd6$\xc0\xd8.\x82oGg!\xc0}Q\xde\x82;@\x1e\xc0\xcd\xdd3\x08(\xc4\'\xc0p2~\xa1Xh \xc0\n\x8bx\xe1\x89\xea&\xc0\x01\xca\x99\xf6z\xc2(\xc0z\x9a\x1f\x00\x18q \xc0\xff\x80\xec\x8b\x11\x97(\xc0V\xcc\x0f\xe2\x89\x84\x1d\xc0\x11\t\n\xd7\xbff&\xc0!o\x86N\x80s!\xc0\'\x9b\xae\xb6d$ \xc04A\x0cA#\xeb\x16\xc0\x1d\xbb`\xb9\x1c/\x1a\xc0X\x14\xc9\x00\xa9\xfa!\xc0 \xf9\xe6\x07\\\x11\x1d\xc0fi\xbb\x82\xd6.\x1d\xc0\x10\x07\x02\x0bZ\xa7\x1a\xc0\rxi\x96A\xe8\x1a\xc0\xfe3\x91aC\xca\x1d\xc0y\xa3\x8d\x9b\xde5\x17\xc0.\x8a\x18\x0f~(\x1b\xc0\xd3 R\xd4\xb1\x84\x16\xc0\xf2\xc3\xfaD\xce\xa5\x1a\xc0d+\'\xb6\xf0\xcd \xc0\xb1.\x18\xaa\xf2;"\xc0U\xfbn\xb0y\xbf"\xc0\x1d\xca\xbaE\xd9P#\xc0\x92\xb5^)\xd6\xf5 \xc0>\xd7\x95\xd4fO\x1f\xc0\x16\xd0\x1f\xb6\xda\xd7\x16\xc0\xb8_\xea\x96A\xc2"\xc0\x87\xdb)\xe9]\xa7&\xc0\x97\x90\x9f\xce\'\x9c!\xc0\x94\xb2\xc7\xebF\r\'\xc0\xf3+Q\'Ea!\xc0Q\x94s\x80\x1e\xba#\xc0W.\xf4\xac\xa8  \xc0n\xb0u\xc8^\xbe!\xc0\xb0\x81\xdd@\x8a\xbc!\xc0>\xef\xcdrM\x99#\xc0{m\xb0\xe5y\x1d&\xc0\xa7\x95b#\xf2\x9a(\xc0\xcf\x05\np*\xbc%\xc03:\x0b\xfb,\x8c%\xc0|{\xc9\xf2]\x18\'\xc0]`x\xbf1M*\xc0g\x8c\x98/\x07o$\xc0\xe0-\t7\xfaX \xc0\xe0(\xc3\x00\xc8\x07"\xc0\xca\xe2\xb4\xea\x8b\xad \xc0\x8c\xd8\x12\xaf\xd4U \xc0\xbd\xb4"5\x10\r$\xc0\x06\x90x\x92J\x1b$\xc0<P\x82\x10\xc7K \xc0\xd8m\x8f\xfcAi$\xc0\x80\x12x\x1e\x8b\xf0!\xc0%\xc0\xa6_\xb8\xda%\xc0\xb0\x7fd\x18+f!\xc0\xa1\x1c\xd3\xc1\x84\x97)\xc0N1Q2\xca9!\xc0\x0c\xcf\x9b\x1c>\xa0(\xc0\x15W\xf2\x8a\x19n!\xc0\xaa/M\n"\x17&\xc0(\x04\xd22\xb8\'$\xc0\xf7\xf1\xca\xa5\x9b\xdf"\xc0\xea\r\x96N\'\x0e%\xc0h\x8c\xf6\xc9^\x06 \xc0\x7f\xf2I\xdb\xf1\xbd!\xc0\xd2vX\xe7\xb4\x0b$\xc0P*\xbd\x17\x98|"\xc0\xa9\xb3\x0c\xffbB"\xc0\xb3\x0bi\xd8zM"\xc0\x04\x8dw\xe4\x85\xd7 \xc0>n8\xc5\xed\xa7(\xc0\x85+w:\xe8\x88!\xc0\xc4\xbe2\xf67\xff!\xc0a\x95\x0e\x02G\x83%\xc0V\x0bc\xe8\x93\xa6#\xc0-x\x15\xf2\xa2s%\xc0b\xbc_\x85\x0b\xd0 \xc0ac\xe4W\x84\x01&\xc0\xf9\xd2\xce\xd3d\x0e\x1e\xc0\xd1I\xda|\x90_)\xc0\x91\xbf\xe9\xb1\xb6\x8a\x1e\xc0\xad\xf3\x83\xf7cW\x1e\xc0\xff\xd8$\x19\xe0B$\xc0\x007>\x17\x07\x11\x1a\xc0J\x87\x8d#c\x0e\x1d\xc0+\xcd\xa6\x82C\x91\x14\xc0A\x12W1}\xc9$\xc0\x03)\x85\xa6\xd4>$\xc0!i\x9a"HC"\xc0\x1a\x8bG\xe7\x07*\x16\xc0\xda\xb9v\x85\x10\xd3\x1a\xc0\xf43\x84mQk"\xc0i\xb3\xd3\x7f\x0c\xcb#\xc0\x8c\x9f\xc7\x8e~W\x16\xc05x\xf3\x81c\xa4\x16\xc0N\xa3\xe8\xb8\xb7\xb0\x1f\xc0!\xf4z\xbb\xab\xbb!\xc08\x13!"\xced!\xc0\xd8\xf0\xb1\xf9te!\xc0\xd7r\x17\x1e\xc0\x9f \xc0\x9f\x03\x15!\xf3\t\x1b\xc0\xe1\xdd\x94\xcbS\xf3\x14\xc0\xeel#\xa2\xb6o \xc0%r\xec(g\x1c!\xc0\x8a\x03\xa4%\xa4Z#\xc0\xd3Gu*\x99Z"\xc0\x11\x81\xa2\x86\xc5\xce\x19\xc0\xd9\xbaf\xa1i\xbe"\xc0\xa5o8u\xd6\xd3 \xc0Y\xc4\n\xdb13)\xc0\xc9R\xa3\xf3\x97\xdd$\xc0\xabO\x80\xd5+\xd5\x1c\xc0\x11\xb7\xa85JR#\xc0\xe3\x1a#\x87\xc8"\x1a\xc0%s\xda\x07|\xcd&\xc0\x14\xb4e\x8d\xc9\xeb\x1a\xc0\x83\xecR\xe8\x18\x9c%\xc0\xc9\xaf\xfa\x0b\xbf\xbe%\xc0k\xed\x0b\xe9\x88\x7f \xc0\x17\xb6\xc4\xe4#/"\xc0"\x1f4(r\xb1%\xc0\xf7\x1d\xcdc5\x96\x15\xc0x\x95\xf5\xdev\xd5$\xc0\xe0\xa0\xd8j\xc6\xf4!\xc0\x93\xc6\xde\xc7\x1ak&\xc0x\x95\xf5\xdev\xd5$\xc0\x0ff\xfe\xaa\x83\xa8 \xc0\xfe\xb7\xff\x92\xff\xa6\x1a\xc0\xd4!\xa2\xaee\x0f\x17\xc0\x1f\x17\x9fg\xde\xf8!\xc0\xfe\xb7\xff\x92\xff\xa6\x1a\xc0\xc9\xc3\n\n\xd7\xc5\'\xc0\x12I\xa7\xdcsL!\xc0+\xbf\xabh<a \xc0i/k\xd3\xca\x8d\x1a\xc0LE\xae.X2\x17\xc0V[e\xfe\x95\xcc\x1d\xc0\xc1\xb32?|\'#\xc01\xe0opQF"\xc0\x97\xf6\x0fH\xe41\'\xc0\x86U\x7f\xac5%"\xc02\x97\x8aS:-&\xc0\xc9\x9e\xfbB\x9e\xf7"\xc0\xf2R\x1d\x03\xe8<\x1e\xc0mz}.U\xe5!\xc0\xebC\x8dS*\xff!\xc0\x8e\xa0\xfe\xde\xe1\xb3(\xc0\x97X\xb2\xd2m\xfd \xc0\r\x9bP\xa5?\xcd#\xc0\'\x9bAV\xc8\x83 \xc0\x9aia\x05?k"\xc0\xfe\xf6\xf2Q\xf2\x8b"\xc0m\x19\xc2\x92\x16P$\xc0\x16\xb2\xdbU.\x98\x1d\xc0\xd1\'\xe3\xba\x94\x18#\xc0c\xcd*.B7 \xc0 "\xc6\xf2\x0e;\x1e\xc0\xb4\xc4\xb6E\xb9\x1b\x1c\xc0\xac\x81\xdf\x05r7!\xc0\x9e"\x116g,)\xc0\xfa\x8e\xd9\xa3\x16\xff\x1b\xc0\xc9s\x8b\xa6v\\"\xc0\xb1UG\xa2\xac\x03!\xc0\x03y\xa6\xbb\x96\xb9"\xc02\x90\xeb|\xc1\xd8 \xc0j\xf8=\xb5\x87N!\xc0\xe3\xab\xf7\x974\xe7!\xc0\x9d\xc1\x7f\xf9\xa3\xa3"\xc0\x1f\xb8{\xf8\x99\n(\xc0\xb1\x92\x8ee9\xb8#\xc0\xae\x06V\x18\xbdj#\xc0\xeb\x1di\xb2\xfeh"\xc0\xa8\x9c\xaa?U:\x1d\xc0\xc6\xaf7\x01\xc3\xd2\'\xc0\x7f\xb7M\xf5\xc6&\'\xc0\xfc\xb4_\xe3<J"\xc0<\xbf\x80\x03\xe7C\x1e\xc0iX8\xe3\xa6\x87$\xc0!^\xe5\xbf\xf4d \xc02\xc1@\xed\xa2="\xc0_2F\xe8\xb1U%\xc0(\x97\x9f\xd0\x02\xc0"\xc0 \xb7\xf90\xe6\x19(\xc0\xbe6`\x0f\xa9\x17)\xc0Y\xf3?\xa6\xad\x19"\xc0y\xe2/\x1a\x9a\x93\x17\xc0_<\x08\xa2\xb9\xa6&\xc0cl\xd5\x9c\x8f.\x1f\xc0p\x0fC\xc1\xf6u\x1d\xc0\x1c>\xc4Vs\xbf"\xc0G\xf6\xebW\xb0\n\x15\xc0\x02\xd5\x9e\x15\xf1\xa1$\xc0\xbe<\xee\xab~C\x15\xc0\t\xddZ\x03\xea\t\'\xc0\xef\\\xe3\xf1\x11\x83!\xc0\xd8\xf0\xb1\xf9te!\xc0\xcdL\xba\xd6\x1c\xd5#\xc0\x0e\xafb\x1c\xda\x17)\xc0\xe0\x9c\xb0\xd9SS \xc0\x19Y\xe4"2\x84#\xc0\xd0/\x9c\xb4H\'\x1b\xc0\xef\xcb\xdf\x83\x1cY"\xc0+e\xee\xc3\xf1\x9f\x14\xc0'
p29
tp30
bg3
(g4
(I0
tp31
g6
tp32
Rp33
(I1
(I1082
tp34
g13
I00
S'\xbb\x9e\xb0\xa1\x9a\xf7R@Nz\xa7m\x84LS@\x8d\xbfU\xb9\xd3\nS@\xab\xfe\xc3\xb0[lS@\xb4\xd8\xd7%\xf5\xa2S@\xc0+0\xb1\xc3]S@\xf0\x8b\xc9zi\x02S@62@Fp\\S@>\xae\x9eX\xf13S@\x8f\x8c\xc3|=rS@c\xe8\xf5\xebQVS@\x95D\xab\\"rS@1\x83\xc7z\x02SS@T\x88\xf8\x80\xa3NS@c>\xe2\xc45\xa5S@\xbc\xd7\x00\x1ak\x9fS@\x93\x00\xdb\x1a\xc9\x80S@S\xf5~eD\x1aS@\xb7\xc2Vqv^S@\xc8\xc7\x9e\xa6\x01\xbbS@\x8b\x17\xdb\xc7\xc3"S@\xb0M\x00\xe5N\x8bS@\xb0;\xbaiHyS@\xe0\xa6\x0e\x19\xcfFS@3\xaa\x82\n\x14\xecR@\xb7\x08\x96\xb3\xe2FS@\xe3\xed\xec\xe6b\'S@q\x18^\xf8\xf5IS@\x1bAr\x8d\x9d]S@Un\x96!\x1f]S@/\x8bM\xfaT\x94S@\xed\xd6\x96D\xf0\\S@\xba\xae\xe6\x15\xe16S@3\xfeL\xe0\x83MS@\xbe0\x1b\xeb$lS@\x9bk\x06\xe9\xf25S@\xc3VgS\xcc|S@\x99P\x89\x8eH}S@\xd0\x85f\xf1\xb3\x1eS@U\x84\\z\xa6US@\xa7\xc7%\xff@VS@\x8c]\xe4\xd7_PS@l\xce\xa4%\xce}S@J\xb0h \xf3;S@\x12\xaa\x01`V\x8bS@\xc1~zejcS@\xe7&\xf9\xdc\xa5\x97S@\x91W\x84\xffM^S@s\xf25=\xcd\x0cS@MK\x82;\xa3iS@!\xd5}4\x17\xf7R@\xca\x0fn\xb4\xd4\xa7S@\xfb\x96\x97\xdecjS@\xee/\xb1\x19\xc5lS@,\xe1\xec\xc3\x16\xaaS@-\xee0\\\x10\xaeS@\xe1o \xf0\x87lS@\xc6E\x1aZ\xde\x13S@\x1ci\x1e\xdd\x97\xafS@h\xf3\xc6\x8d\x10\xaaS@\xb4\xf8Y\xd7\xe3\xabS@\x00\xe9\xfb\x80\xdb#S@}\x08\xd2\xd6Q\xfbR@\xb9\x9d\xc5\xfaN\xabS@b\xc5\xd8e,YS@\x0f\x8b\xdaY\x18bS@>\xbb\xaf\x02#\x9dS@\xc5\x80.\x96\xeaaS@\x04\xbd\xed\x9d\xbf\x8cS@\x83%N\xf4}\'S@\x0f\x0c?u\x13\x1dS@\x12(\x13i\x10\x9dS@\xfb\xf0h\xb8a-S@Oe\xe6\x18\xca\xafS@\xfd\x94=)\x11OS@,\xe9\x94\xd9\xb7\\S@r\xe3@\x1e~LS@4l/:RLS@\x9f]D`]AS@@_)\xb8\xa6qS@\xcff\x14,L\x90S@\xe4q\x94\x1b\x88\x0fS@\x0e\x8c\xdan\xebCS@gS\xe8\xa29SS@}\x17c\x17=MS@\xcd0,\xd5:(S@\xabz\xe2<O\x90S@\xbe,\x18l\x99\xa7S@\x11\xee_\xd1i\x94S@vap\x12\x1e2S@\x88\xab\x93~\nSS@\xfdX{8#!S@\xbe2\xc4oe\xa0S@\xba7\x9a\xddo\xacS@J\xb0h \xf3;S@?\xd3\xfb\x93\xa7\xf5R@\xf0\xda\x8bY\xe8\xa1S@\xa6\xbc\xbe.\xbdZS@4wg\xca\xd7rS@X\x1anF\x0b\xa7S@|6\x9ah\xe5\xa3S@\x11\xcd\xed]\x7faS@&9\xa6\xb5\x8aVS@\x11:\'.\x99]S@\xd5\x8bt\xf0d\x93S@\x0e\xc2JGH0S@avR\xd1\xf5\xa8S@Oe\xe6\x18\xca\xafS@0\xc3\xc2\x95\xf8\\S@\xdc\xea\xd5QggS@\xe4(Q?`^S@"_w\x15\xc1\x91S@\xed\xdb\xcd\x04J!S@\x06\xe6\x8c\xf2\xd3}S@\x1eF\ns\xfaqS@&\x17\xe4\xaa\xf4\xa0S@\xfc\xcfP3\xd0 S@\xdc\xc0\xd5%\xcf\xa8S@\xcc\x9a\xdfB\xdb\xa8S@l4\xb5\xe6\x85\xafS@\xbf\xb6\xfc\xd5>\xa9S@\x86\x93}\xc2\xcfJS@u\x9d+\xfbnUS@\xa2\x82\xdc\xf26\'S@\xe8Z\x17+\x8e\x9fS@\xc4\xff\xd2=\'AS@Y\xbfJ\x1c\x9c\xaeS@\x81\x90Ju\xac(S@\xe4X][t^S@\x12\x82\x9b\x8e\x14\x1eS@\x94\xb1\xc8G\x9f]S@\xed5c\x9ckrS@\xc9\r\x9a\xd9@cS@\xad\xc9\x85\xf7\xefkS@\xd5U\x1eDN\x8bS@\x9a8\x9c\x86\xb2ES@\x00h\xdbu~US@\r\xb2\xa8\xc4\x12\xecR@\xa2\x84\x80\xe5\xd8\xfdR@\x8b{\x1di\xebsS@\t\xb2\x1caM\xa5S@\xf4\xa6\xda\xfe\xe1\x1dS@\xb3\xc9F=\xb94S@!\xa6\x8f\x05]\xa5S@\xee\xa9\x9f\xb1\x0fQS@~\xc6\xca\x87\xaeKS@I{\x9e\xc3\xf35S@\xa6H\xa6\xdcb\xaaS@\xa5\xbfK\'ufS@\xcc\x1bS\xdeA]S@\x89\x9b.~3\x13S@\x9c6\x03\x8bW\xfbR@\xb8\x9c\x9f@\xab\xaaS@\xe7\xb5\xb6&\xfaRS@\xb2}n\x81jPS@vu3*\xe0\x1eS@\xcaCt\xaf\xc8\x9eS@\x8c\r\xd78\xfc\x9dS@d\xfek5t\\S@?s\xea@hhS@\x88\xf6T-\xbfKS@422\xc6.0S@\x99k\x06\x84\xfd S@\xccU)\x82\xdd}S@\x946\xba\xef\xa9\rS@m\xf1\xa2\xd2\xb3\xaeS@*\x15\xe7\xb0\x0f\xa9S@Q*\xc08\xee0S@$\xf4x\xa2\xa2ES@w\x06\xea\x1e\xec\xaeS@]\xa4\x82\x96\\\'S@\xbf~\xf9\x1b8\x1bS@\x8b\x12\xcd\x9ej%S@\xb6v\x0c\xe8IlS@5w\xfe\x1ftgS@\x8e\x9c\x06\xe2\xc8FS@ko\xef\x15\x11WS@c\xcbO,\x1crS@-\x88d\xb2\xe9\\S@G\xff^z\xc5&S@\xe0\x96\x19\x1e\xdbPS@O;\x87j\x99jS@#q\xfd\x7f\xda8S@\xacy\xc8A\xf1aS@\xa3\x92yQ2VS@\x1c\xfd\xf3\x0c\xe4\xb4S@\xa8V\x94\xb3\xcd]S@\xe4R\x84*\xa1]S@\x83o\x9f\x83\\PS@\x8clm\xf8\xaf\xfbR@\xebj\xafQ!\x1dS@@\xae\xd7Dn]S@-\x10\xa2i0SS@\xfbR^\x12\x0c\x9eS@\xc4\x12\x16\x8a\xf9^S@c\xf7\xadg\xf8sS@\x0c\xc7)\xce\xf64S@\xe9\xfe\xed\xa5\x16\x01S@\xfdX{8#!S@\x9aL\xa9\x18d6S@\xe0\xb2k\x8a\xfbeS@p!\x18\xb4}\xacS@S\x1b\xa2\xf9\x9bES@\xcb-@\xf6\t\x8fS@s\x17\xb4\x9a\xb3QS@\xcaU\t\x82\x1c\nS@\xa5\xe7\\F\x1fYS@\x10\x1e\x06\xfc\xde+S@\xf6|._M\xb3S@jv\xf1[\xbd\x1fS@\xdao]\xee6!S@\xd2\x0fi\x0f!\xfaR@\x93L\xfc\xac\xde}S@\xccU)\x82\xdd}S@\x08\x9e\xd2\r\x1b\xaaS@\xc9\x0b\xadj\x00\xf6R@\xd1\xf4\x00\'\xc2\xa6S@\xea\xb7I\x91H\xaaS@\xb4>\x03\x8d\xc9kS@l\xbf\xb7\x99McS@cE=\xa4\xa9\xf5R@4;\xf9\\\xd7OS@\xce \x9a\x91\xddQS@\xf9\x88\x03\n\x9b]S@\xc1\xbe\xfc\x00\x1f\'S@,\x08>Q\x03\x07S@\xd7p\xbe\x8e\x94DS@\xfb&Kj\xafYS@\x1c9\x18j\xa7\xa1S@M\xfd7\xf8\xc5\x8bS@\xd8\xd3\xe3\xb7?\x06S@\x97\xab\xf1\x01\x9crS@\xe3\xb2\x12Ey\xa4S@S\xbd\xa0\xa0*\xabS@\xd6\x84\x19@\xfb;S@\x8e\x8d\x0c\xaf)6S@px\xac\xd2\xca#S@2\xf5^~\x19RS@\x9aL\xa9\x18d6S@\xe2\xcfH\xa7\x02\x12S@\x8c\xd8d>\x9d\xafS@k\x17\xf5\xa3-\xabS@$\xa2\xf4\xaa\xf9\x9eS@\x06\xa2\xcav\xab\xf8R@B\x17`\xf6h\xaeS@\x1c\x14f)\xcdFS@;\xe3\xd6\x81\xaaYS@\xdc\x07\x8e\xde\xb7ES@h\x07\xb0\xb4\xa3\xaeS@\\)\xbd\x0b\x9d\x1cS@\xc1\x11[\xcb\x19=S@u\xb9\x86\x87\xe9\xa1S@\x86\x83O\xdd\xfc\xfbR@w\xf0o\x91\x0f\x9fS@\\U\x98|\xa2gS@\xd6\r\xde\xe8PaS@\r\xa9~c\xc8VS@\xab\xe1\x8bw\xe6sS@J\xe7w7\xbfJS@\xd8Ry\xd1\xfcES@\xfe\xf0"t\xd4fS@\x05\x94\xf0]6\x80S@A\x08g\x97}\x9cS@!Jow\x0e1S@\xe8?\xaah_\xa1S@\xc7"ccyfS@\xed\xd5\x97h\x99\xafS@\n\x86\x90\xd3\'\x0eS@w$Uf\x9a*S@\xc5D\xe4h\xe5\xacS@\xb1nE\xa1\xe6MS@^\xc9\x83*KUS@\x01\t\xb0^\xc7\x8bS@\xe4\x12\xbb\xf1\xbd\x1eS@\xa3\x88\r\xda|QS@\xb0\xb5\xd2\xf2\x86\x1fS@\xd1=\xd0\xe0\xbbsS@\xfa\xc0\x8d\xae)\'S@bl\xfc\x05\xa4cS@\xbe\xd9\x0e\x1eU\x1bS@hW\x17k\xafsS@J\x07&\xb89\x8aS@\xf9\xee\xe2J\x0e4S@\xeb\xc6\x8b\x11\xcfhS@\xad\x84n_\x949S@\xc8\x8cV\x03\xfd\x9bS@\x82U\x10j\xf7\xabS@<\x88\x04\xd1\x7fNS@V\x88\xdb.\xe8\\S@\xd3\xba\xf2\xdd\x85gS@\xec\xaa\xec\x9b\x9c%S@\xb7\xb2pp\xf9]S@\xde\x11\x16o@OS@\xed\x93\x85\xa5\xc2\xf5R@2j\xab\x15.OS@}\x9c\xc8X\x1c]S@?\\\xdc\x05\xcbMS@\xee\xfe\xc4\xf5\xc6zS@\xb5\xebdM\xb0\xaaS@8\xe4\xde+0\xa8S@\xcf\xbe\xc9\x8a\x97\x1aS@\xb6M\xd0\x1f\xe8 S@p/Md\xc4\xebR@+\x9f\xd9EM\xfbR@\x94E\xe7*e$S@\x9aA\xe3\x94\xecQS@\xc5Wx\xb7\x8cFS@N\x1c\xdf`\x89TS@\xc5\x11\xefooRS@\xa9f\xc3\xd9/=S@\x99;\x13\xe4=8S@\x8d\xd4\xbe\xf7\xabGS@4\x19"X?\x80S@H\xa8\xf2\x089"S@\x94\x8c\xdf%\xfeOS@\x95\xd04\xd8tPS@j\x97a\xef\x1b\x0fS@z7@h\x10\xa8S@m\xb0\xbf\xb4\xd8\x9eS@\xa1\xa6B\x98\t\x9fS@\x17N\xf4"H\x9eS@\x0b\xc41\xd7l\xaaS@\x1b\n#\xee\xb6}S@K\xd1\xae\xf4\x18\x92S@O\x1a\x9cC\xc6KS@\xaf \xc2\xe5\x1c,S@\xdbx\xd4\xe5\x10PS@\xc0\xf4\xf1j\x12cS@\'?\xe3v0(S@\xc8\x9d9\xfcE\x0bS@\x93\xf1\xd6\xe5\xe9NS@\x9d\xc4\x8fD\x9a.S@\xa8z\x0e0\x8cKS@J\xe5\x0ex\xbb}S@\xafRu\x14\x1d+S@\x95\xd5\x1d\xdb\x17\xa2S@\n\xc2p\xb0ZPS@\xb4^9\xfe \x0cS@\xfcj(g\x85PS@\x8f\xe4\xf9\xb9\xe5)S@\xfd"\xe5\xe5\x9dNS@P\x1e\xad\xd4\xebNS@l\x13\xa57fOS@\x87ro\xef\xff\\S@2\xc8g\x8c\xf00S@L+\xbc$BYS@\xb7\'x\x0e\x91IS@\xcd~9\xa8\xc5\xfbR@\xc4\xff\x18U@\nS@\xab\xc2\x18\xa3\xfd\x91S@\xda\xe1C\x91N,S@X\xf5A\xccQKS@\x15\xcbyB\x9a\xe9R@\x99p\xc3W\xc1XS@\xbf\x99\xfe.dpS@bt\xfb\xbe\x9a\xa3S@\xacH\xd4)\xc3JS@S\x83<\xb7\xcf\xb8S@<\x88\x04\xd1\x7fNS@<S\xb47MkS@\x93\xad\x14er\x91S@\x11\xad\x11\xd6YOS@q?R\xe1YvS@\xfb\xd7S\xd1\'\x1fS@}\xf2tQ\xe1\x9eS@\xf2M=\xf0J\xaeS@O\xb7\xe1Z\xf8\xa2S@Z>#\xdf\x1fPS@\xfb\xe6x&\xcb\xa7S@\x80w\xe8\x14%\'S@Ih\x12\xe8\x82\xa5S@\x18~>H!US@\x17\xce\x8a\xea\xcc$S@/\xc7\x90/\x87\xb0S@q`_\x901\xa5S@K\xd4\xb9\xa0\x15~S@\xe7\xb5\x9f\xb3\x18VS@\xafzK\xbd\x06\xa7S@B\xa4Z\xe5s\x9eS@f\xb8Ba^\xabS@\xfaw\xbc\x1c\xecWS@-Oj\x82\x16\x00S@\x86\x85?ro/S@\xc7$\x83\xdd\xd6\xb2S@\xcbr\xe21\xa3\x14S@\xbf\x03\xc9\xf0Z\xb3S@Cz\xd3\x9b\xa1sS@\xfa\xb8s\x19/\x98S@\xdfP\xf1\x13\xec^S@\xc4;\xc5\xed\xd0rS@\xa4\xa60\x14@#S@\xf0\x0c\xb6\xe6\xc6\x92S@O\xa0L{\xb2bS@\xddg\xc6O\x16\x8fS@U\xa5\xf7m;\x92S@\x9b:7l\xbe\x1fS@*~7\xa2P]S@t%\x12n\xe1]S@\x06JS\xf3\xa2]S@\xd8s3\xdf\xed\\S@(\x1e\x88\xc4C\x06S@\x8fv/M\x83KS@\xa5\x9c\'=h\\S@^\xbe\xa6\x05\x05SS@\xd6\xcd\x1f\xab\x070S@\x1eS\xe7m{\xacS@"6\xc6tr]S@\xc1\xd9\x81r\xc0\x02S@Y\xe7,DHsS@+\xa0"\x17k]S@\xb2\xf7k\x0b\x07VS@w\xbb#\xc8osS@1d\xce\xae\x94^S@s\xbf\x8ba"RS@\xd1\xb9\xf4\xf2Z6S@`x\x1dY\xf0nS@\xe57\xf1>HyS@[\x90z\xa2\\\xa9S@\x8b\xbf\x17?<\xb0S@k\xd6\x81\xb3\xdf\xaeS@\xdd\x90G\xd0\x14\x0cS@\xbb\x1d\xd6\x94\xae}S@z&G>5\x0cS@\xc1\xff\x86)\x01\xf6R@\'@\x9fU\x8c\xf7R@\xa0i\x87\xd8z\xacS@%\xfb$\xf2\x88\xfbR@\x9b\xfaF\xf7\xac\xf5R@+\x1dZ\x94\xf7\x9eS@\xb8\xe0@%\x03\xa0S@\x98\xef\xe2l\x9c?S@\xb9\xc3\x14\x82\x97\x9fS@\xcbn\xf1\'\xd3\\S@#\x0e%4`0S@|\x82/\xd8\x16]S@\xc7\x84_\x81\xcd\xafS@_\x04\xc9\x80\xebUS@\x97\xff\xf1_:VS@\x92M\xe4!@\x82S@\xc3\xfdMD\x97\xfcR@\xd9\xd2\xd4\x14R\x95S@\x07\xd6\x0f4Y\rS@K\x8eOvt\xa7S@$d\xc1@\xf3\xf0R@\xa7\x81\x91\xc50\'S@u5^\xc0\xff\xa9S@=zvg:\xecR@\xa9\xe3\xd1\xb4G\xf9R@?\\\xdc\x05\xcbMS@cv&\x92q\xa8S@\xea\xf5\x85\xe0\xc0\xb9S@T\xf8\xae:\xab\x9dS@6\xfa\x8d@\x99\nS@\xdcC\xa5.\xf9\x84S@\xc7>P\xc3\xb2\xf9R@\xa2\xbeV\x8b\xc5QS@\xc1\x87A\xd3\xcc\\S@\xc4np`M\xa4S@oQn\x92\xd3\\S@\xcd}\x89</US@K(\xc4\x1ciKS@M0\x9e0[\xfeR@\xe8\x95W3Y\xafS@\xf9\x88\x9e\x87\xb4:S@6\'1\x13\x10\xfdR@\x98\xa7\xb2f\xd3)S@\x90\x15H\x9bq\x9dS@x\x18]\x0c\x04\xa9S@`)d\xe0\x04LS@\x85I\xedt?0S@\xa9Q\xb8\x93\xc4OS@\x82KA\xe73\x07S@\xab5\xe4-\xf0\xacS@\xce\n5Cf\xaaS@\xa2L>\x020\xfaR@\xb5%\x92\xdfm\x1fS@\xd0\xad\xc8\xbb6\x80S@\xa5\xe9\xcf\xc9\xb1gS@1}X0\xfe\xa8S@T\x98\x87hU}S@8\xe09\x8eR\x1fS@\x05\r}\xce@vS@\xa9\xcf\xd2_3(S@\x9a\xf4\xfc#\xe7\xa3S@&\xafb\x06\x06\x82S@@1\xe4\xc5a\x1aS@\xcf4\x03\xad\xe0\x81S@\xd168F\xfc5S@\xe8\xe7\\\xa4\xf6.S@\xa4\xb6F\x87:"S@\xd9\xea\xb3\x7fZ\x1aS@\xe3rVw\xc4\xf5R@\xb9\xe0\xdd\xc9\xd1"S@O\x89\xa0\xc5\x0cTS@\xc0\x17\x11\xfe\xe3jS@\x10\xb4\x03\xfd\xee\xfbR@z\xb0T+\xc2\x8eS@ g\x96\xfcxKS@\xd1\x96\x14\xc9\xfffS@\xf7MA\xcf\x8d\x1bS@\x91\xd3\x07\xed\\\xa3S@\xf6\x1f\x82&6\x82S@1\x99\x89\x80\x8d$S@\xe4H\xab\n\x88KS@|\xbe&\x00dZS@z\xc6\x01\x97[TS@\x04\xad\xb4\xaf\x06\x07S@\x9a\xe9\\a\xd4\x07S@\'F\xe1@*%S@o\xa7\xf4\x7f\\\x1aS@\xa4\xbc\xfd<\x8f\x95S@"\xc9T\x86\x91\xa4S@\x1bgT\xe9\x18\xa5S@\xa3\xde\xf6b\xc3gS@\xb4\x85Hi\xf9@S@g\xf61\xb8l\nS@\xe5x\xb1\xb30\xa7S@\xf9\r\xc4\xa3\\jS@\x17\x19\xc7\'\x00NS@\xf1\xa8\\\x1a\xcehS@D8\xad\n\x15]S@\xb5O\x0c\x8a\x00\xf6R@\x15\xa5\x00\xc5\xc7\x11S@\x04@\xe8\xdf\x85gS@\xa0rN\xb8\\%S@\xc9\x98c\x95$LS@\xba*\x0f\x01\x85[S@\xb7\x8c\xa2\x00\xfc\x9dS@\xbc0|\x8cU\x13S@\xa0\x95\xbc\xe9\xdbFS@\xfd\xfb\xb08\xcd\x1fS@\xd5\x1c\xf7\x02\xcfMS@\xf0\x12\xc5\xd8\xb7\x8fS@\x07\x96\xbe8s\xa5S@\xb3\xb6Ix\x8f\x9dS@\xed\xbdZ\xcb`"S@\x86\xf5a\x10\x18\xecR@\xe3\xe5\x076\xf6\x86S@)3\xd1\xaf\xb8GS@\xeb\x03\x1a\xf6\xff:S@\x86\x93\xbd\xba\x90\x82S@6%\x9ds\x84NS@\x81.+\xb1g^S@;\xd2(\xb2!\x80S@y\xe6\xf1OnOS@\x83r\x91\xa1\x8e)S@d\x08\x91-\xbc\xa3S@\x05\nF\xa1IOS@-\x94\xa4D\xf7GS@\xf5\xd2\xd6#J}S@\x08\xcc\xba\xcd$\x85S@\t\x8c\x84V\xderS@\xd0[q\xcbU\x82S@\xfc]6\rQ\x8dS@\xbf\xa1\x0fx\x9a\xf3R@\xb9\x1f\x14\xd3\xa9ES@4+\xd2\xf79\x8aS@f\x8f\x1d\xc8\xbf\xabS@\x88d\x8d\x84\x1bQS@\xdf\x1c8\xc0\xf08S@\x7fv\xd8\xe0\xe1pS@\x1d\xff\xb2RB?S@\xe5/\x9d\xa6\xc8:S@^\x8f\x19\xaf\xf3\x0fS@\x1du18~8S@\xde\xc4\xcas\x18\rS@\xa6\x0b\xa6\x1b8\nS@%dI\x01\xf9\tS@pQn\xf22gS@\x85&\xc1\x072\x08S@MB\xdd\x92:"S@<\xeb$\xfa\x89\x9fS@\x9f\xe0Z.P\nS@\x14\xd4P:u\x7fS@\xa2\xe2\xf6\xfcmIS@4\xd0\x9d\xedB\xabS@\x16_q\x1b:@S@B\xb6\xf5\xfa^\xa3S@aT<\x16e\xa7S@\xb3x\xf2\xcbk\x0cS@\xb9\x9e@\xfc\xc8sS@\xaa\x10\xfe\x84\xfc\x89S@~<\xe9\x8e\xb9\x89S@\x8f\xd3\x9f\xcc\xb7\xacS@\xc5\xc1hy\xe1\x0eS@\xfa\x93\xdc<N\xa3S@\xe6\x18\xca\\\x81\xe8R@"zDJ\xf1\x92S@\xfd\x10\xccj[\xfcR@g\xe2\xc8\x0b\xc3?S@O\x91a\xd6\x0evS@\xe9\xe8r\xfaU\x87S@\x05\xa7\x85\\\xae,S@\x06\xfai0\xa9!S@\x89K\x01\x8a\x8b\x92S@\xaf\x9eU\xf8/\x85S@/\xc1kU\xce@S@N\x9d\xb1.\xb6?S@\xb6\xa6\xc1\x81\x961S@\xb4\x8a\xf8\x8c\xf8\xa0S@=\xdb\xc7\x84\xaa)S@\xb6\xa6\xc1\x81\x961S@\xb7\x9c\t\xec18S@b^\x07\xebu\xa8S@\xb7\xac\x15~\x022S@\xd4f~{k]S@\xaa\x078\x8d\x0fgS@|\xe7\x8a{T^S@\xe30\xa5\xee\xaa*S@\x9f\xbf\xa1\xfa~]S@\xa5\x13:\xe9\xe9\\S@ K\xe5\xc0\xafgS@\x12\xac8k\xc3\xa8S@Nv\xb6\xe6(2S@\x15\x92\x96\xc4\x9b?S@\x03"/\xad\x81+S@\x93~\x0f\x06\xfe\\S@\xed\x0e\xae\x1eN\xa5S@wZ\xff\xc1\xa5]S@U\xce\xba]\xa0KS@\xb1\x8c=;T]S@AdaX\x00]S@L\xa2fO\xabAS@\xd3\x1f\x1a\x01e\x8cS@1\xed\x80G\xfc[S@\xa9\x7fV0O0S@\xdf)\xd0{$\\S@3\xef\xb1\x16\xffIS@\xec\x13\xf4xI\xa9S@\xb9\xbb\xa0\x16\x9e\x06S@\x01\x9bl\x87-0S@s\xc7\xfd\xea|\xfeR@\xdf\xe4\x08\x85/\xfeR@*\x1ew\x8d-\x07S@46}\x1f}\\S@\xb5\xfd\xac\xc73MS@\xfb\x98p\xf4`\x0bS@\xf09\xedT\xc9\x02S@\x05\xe3\x84/3[S@M\xa7\xe8N\xee^S@(\x1e\x88\xc4C\x06S@\xe7\xc8QY\x8aKS@\xab=\xd9\xf8}KS@:}\xc2\xcf\x1f\xa9S@E\x9c9\xff\xd6iS@\xed\xe2\x0f\xbcmQS@Z\xac\xa1\r\xff\x84S@\xf9\xc0\xf2\x8d\x98\x1aS@\x1fC-\xcc\xf7\x7fS@{e\x08/]\xf7R@{\x1a\x89\xc2\xff(S@\x7f\tk\xc2\xe2}S@\xd48\xc1y\x00+S@|\x83\x9dD\xfa\xa9S@\xceV1\xb6z/S@\xd0\xf66\xf2\xee\x9dS@\x1fL/\xa0\xe4\x81S@dF\xb1!\xc2~S@6\xddJ\x01/\xa9S@\x13@\x08\xb0\xe8"S@\xed;\xd9\x91\xe6\x9eS@[\xd2\xc4\xf1I\x01S@\xb9+\xfc\xc8}\xa5S@<\xe5 \x17O\x8eS@\x14\xca\xf1\xc2[FS@\xae\xf0\x96\rYhS@c\x01\xcd\xaf\x1f\x01S@Y\x13\xdc\xe4\x94\xacS@B\xf4_\xa8@YS@.!\xb4\x13\xb6%S@nX\xc9m2oS@aa\x7f\xd7IPS@\xfa\x9a\xe5%\xfe\x86S@\x94>\x8e\xc6\x1b\xecR@\x9f\x1c\x1a\xcfu\x18S@\xa5\xe3\xf2\x00\x95\xa5S@au\xa7\xf0\x1exS@x\xbc0!\xb5\x7fS@\x08m\xdc\xf7z\xa1S@\r\xfc\x87kZ\x1aS@N\xc1\xa0\x90\x7f\x7fS@{\rF\xb4/\xa1S@\xe4v\xf8\rcQS@\xf7\xe1\xe9\x86\xb4:S@\x95\xe3vC\xd2OS@\x06\xdb(H\x94yS@\x00hmF\xc6%S@\xd9\x00\xcd\x04\xdaTS@H!Z\xdd*\xf8R@i\xd11\x1e\xd9SS@\xa0v\xb1_< S@\xa2\xf0\xbcmZYS@b\xd0t\xea\x07\xa7S@\xb5\\\xdd\x18\x95OS@\x1e\xf7,&<\xedR@\x85\x90\xf3r\xb5\x1aS@\xcc\x0c\xf3\x1a\x9f%S@e\xd4\xcf"\xc4\x1fS@\xa7t\x87\x9e\\.S@\xdd\xaf\xff\xe6\xc0US@\xf4\x17\xbf\xc7l\xa6S@[s\xdal\xb2\xa6S@\xa5\xd3\xe8R\xf2\xabS@\xa8b\x87\xd8\xca\x1bS@P\x8c\xf0\x0e!\x95S@\xa8\xa7^o\xaa:S@R\xb7\xc9e\xf7\x9fS@\xb3`\xcb\xfas\x1fS@\xba\xf84\x91\xd6)S@\xe9N\x1c\x92\xe6<S@\xf9\x8dJ\xba\x90QS@\x14\xe4s3\xdd\xa7S@\xd6u\xd9]\\-S@\xd4;\x9d\x1c\xa8\x1fS@\xa5H\xd3\x9e\x1aoS@wk\xb1S\xfbkS@E}\xcf:{\xacS@\x96\x04\x81/W#S@W,\xaf\xfd\xe4\x03S@d\x11\xa9\x0b\x1e\xa7S@\xf6\x1dFdsOS@\x1cr%@\xe8\xa3S@\xba\x8fj\x94<rS@\xaf\xe2.`9LS@Q\xa2WfY\xf8R@;HC\x0c\xb9\xfaR@\xd0>?\xcb?rS@\xfe\x04 \x88\xd4tS@\xab\xd1\xe1|\xad\x8fS@:Mc\x86xTS@N\xa7j\xadh\xb0S@Xi\x85\x93\x83cS@J\x81*\xabzrS@\x8f\xe6\xd2\xcd\xa4qS@ \xce\xad\xaa\xe3sS@Y\xeeZ|\t\x13S@\x18\xe4Dz\xb4\x12S@\x93\xd7\xb3\x94\xdb\xa4S@W$\x0e\xb5T\xa5S@\xf0\x07ZT\x9cPS@\xfe\xbe\xc0#W\xafS@N\xdb\xc2\xedBrS@\xd1\x14\xadF;!S@\x03\xf8xb\xabTS@8\x16O\x14\xc4\x1bS@@\x1e_\xd5\xf6PS@\x1c9\'\xf8\x88\xafS@\x0b\xba\x83L\x04\xf1R@q7\xaa\n\x85NS@/)V~[LS@i\x84\xeb$\xb3(S@\xd7qA\xc4:xS@\xf40\x89\xa04NS@\xf0\nf|[pS@\xbdo?=oOS@\xfd\xdf\xfawpSS@q"D\x92\xf68S@qy\x8c\xef\'OS@\xd5M\x1d\x1b\x18\xa7S@\xb1Zq|(OS@U\xef\x84xM\x90S@\xb3\xf0\xe47@NS@\t\x82&\n%NS@:\xa9}\xc5K\xaeS@E~n\xd6\x002S@\xf7\x00\xb8O&SS@\x11J\xa6\x11&\xaeS@\xc3\xb6\xf4\xb2\x90*S@M^\x96[\xb2{S@*\x91Kd\xf1\x1dS@/\x9d\xc0\x82jRS@l\x85|\xaf \x14S@L\x04\x0eS\xc9\x1fS@\xbf\x02\xaa\xa9\x95JS@\xdd\xfd\xcbV\xcbOS@\xa9\x0f\r\xd5\xf6PS@\x13\xb3io\xa8)S@-\xb2Q\xc9<NS@\x1d;\x8d>/SS@\xee\x07\x01\t\x15SS@\x9b\x89&O\xcbNS@\xcd\x80\x9b\xa3[OS@\x08e\x9c#6\\S@\x0f\xae\x8a\xae\x89\xe8R@.5P\x00\xca\xacS@c\x90\xe7\x987TS@o\xfc\xbb\x03D4S@\xe9\x0c\xcc%\xdb\\S@\xad\x96t\x1b\x8d\\S@\x11\x9fM\x9a\xe4QS@\n\xb1c\xe2\x8a]S@\x96\xfa\x052\xdeWS@\xae\x07\xe8\xfb\x8f]S@BJ=\x8bt/S@}\xc6\xe0RC\x0cS@F:5\x8e\x03VS@\xb0k\xc1e\x1aYS@\xe4#\x9d\x88\xc6\tS@\xa7\xbc\xdc\x07\xd4[S@1\xed\x80G\xfc[S@W\x84\xea\xe7\xa1]S@\x0f\xe9\r\xc4G]S@T,rt=]S@\xd5\xaf\xfc\x17\xdd]S@r\xf3"J\x7f\\S@\x8c\xe0_\x7fY]S@M}\xca\xf3\x1dgS@\x8f\xab`zxUS@\xa5\xca"\xde9VS@\xf3\xf2t\x1e\x92\xe8R@9@r\xca\xed]S@\xc4Y\x0f\x8a\xf7\\S@L\xe5\xb9\x01P|S@\xce\xa5\xf8\x0c\x8bgS@\xd1\x18\x85\xa6G\tS@\x05i\xfaju+S@6\xb9\xd1_3\x05S@\x0eB\n\xa0\xa3kS@\x9f\xeaa\x9e\xbd?S@\xc3\x97\x1b\x93\x9a/S@;\xd0\xe3+\x170S@\xb8\xf1\xcdq\x00&S@)O\x93d\x99%S@\x937\xab?G\x9fS@\xc3Z\xcc\xce\xf5kS@\x11=\xd4Wf>S@\xe4\xeff>iJS@\xc1\x9c\x0c>\x0eOS@\xc8!\x90\xa4\xe1tS@*\'\x14~KvS@\x8d\xcc\r4\xcc+S@\x9b\xe7\t\xa3\xa6sS@&~d\xb4\xf31S@\xe0\xe7\xa68\xd2rS@|\xdf)\xc5\x01tS@5\xaf\xb9)\x9d\xabS@\x1f\xb3\x8c\x03\x8erS@\xf9\x94x\x9d\xa2sS@\xc6\xb4\\S\xb2\xeeR@\xa2\xa8A\x06\x0e(S@s\xc3z\x8aSpS@=\x7fMx\xd3\xaeS@\x078\x9e\xa1\x1c#S@\xc3\xe8\xeb\xb8\xcf"S@m\xe45\xfcmrS@\xcd\xc5gC\x8dqS@\x13\x1d&\x1d/rS@\x03\xb5\xbb\r\xb8}S@\xdc\x1f=\xe7\x1e*S@\xde\xe5\x89\x87\xca%S@\xd0\'\xc6\xbf\xf4qS@\x89aG\xf1\xba\x81S@\xb0\x91\x15\xe5L}S@s\xc9\x9e\xfe\xca}S@z\x99\xa3\xbf&\x88S@*\xeb\x8cP\xa6%S@L>\xf6\xa7\\\x81S@\xd1<\xd4\xe4`\x7fS@M\xc3\xad\xd4\xaa\xa5S@F\x92\xf3F\xe9\x81S@\x03\xae\xf3\x1c\xc0$S@\xcf\xf3\xfb\xf9\x9c\x82S@\x1f\xfe|rl\x1fS@C\xc0\xb1-J\x1fS@\xd2l\x8bY\x9f\xa4S@\xe9\x16\x0f\x81\xb9\xb1S@\xeb\x9f\xb3!!\xa9S@\x89vW\xab\x1b\x99S@\x01\\\x91\\\xd1iS@\xb1\xe7\x9d.\xb2\xfaR@\x8c\xa7^\x01k\xa1S@Q\xc6\xbb\xe6\x8d\xfbR@Fqm\x9a\xb2\xfbR@Ars\xa8\xc2$S@\xd6\xa1\xfe\xebJ\xf8R@/1\xa2\x96G\x85S@4$\xe4/G\xa9S@\xaa\xd1\x84\xd3\xf9\x00S@#$\xc4\xd2\xd2\xa4S@\xed\xd1\xd5M\x1d\x1dS@\x89\xcb.\x0c\xd2!S@\xb7\xa2\xf2\xb9\xd9\xa2S@B\x80\xc1\x95\xa7\x1fS@&i\xbd\x1a\x1d\xaeS@\x8aw~\x9a\xf0\x00S@O;\x8f\x87\x07\x8aS@\x9e\x16\xe7\xa0\x05\xa0S@EE\x01\x8a\xc9\x9dS@w\xcabJ\x1e\xa7S@`\x9e\xe2\xbb@\xa2S@8xiw{\xacS@*\xa8\x97\xd6x\xacS@\xe6r\xfd\x0fY\xa7S@\x85\xa3\x07\xa4\xd7\xa7S@\xf8E}=\x86\xaaS@N\xcb\xb6\x11\xf3\x9eS@\x0bQ+\xd6\x9b\xa7S@\x8b\xae\x17I\xca\x9fS@:V\xd6\x9d\x87\xa5S@C\xc9\x08\x86\xb5\x96S@\xf8\xf5\xf2\xd6\xda}S@\xab\x1f\xde6\xbcNS@Y4\x9b\xcd\xb4YS@\xa8\xfd\n #LS@\xc0\x1f)\x10\xed4S@\xc2\xf9|s\xcb\xa7S@t\xaf\x7fl\xd8\x19S@\xb6\x84\x92\xc2[@S@1c\x81k\xa1/S@&\xbd\x15\x1dd\x18S@\x11T\x8d=\xecES@\x8d\x12\xf1\x0f\x0bJS@\x19\xf1\xd1\xd4\xeaPS@\xc7k\xd7$|yS@r+\xe8\\9\x8cS@\x06\xd9\x9c.\xdc\nS@\xf1^\xfcSQAS@^\xf2\xd7\x18W\x07S@A\x94W:\xf5uS@\x0c\x08\x8b\x9b]uS@\xbf\xd4\x08\x9e2\x08S@\x1f\x1c\x0f\xb0\xa0\xe8R@\x83n\xfc\xaczuS@\xbe\x04\xccWI8S@\xbc\xaf\xdf\xbe\xe20S@kK{E\xbf\x8bS@\x8d+\xb9\xc9\xf2SS@ N\xf4\xd3\x9aES@J\x9b\xc5e\xb5ES@\xb6\xdc\x95:\xfeQS@\x01~|\xc8\xdfsS@\x1cJ\xba_\xbb6S@\xe1\x87\x06\xfb\xdawS@\xf6\xbaP\x82\xa5\x89S@\x08\xe2\xc7\x034\xedR@\xacZt\x00d"S@\xa5\xf4Ao6\xecR@1\x7f\x85\\\xcd2S@}\x952F\xe5@S@\x92\x8d\xd9!\x00tS@\xc8\x99n\x06q\x87S@2\rDe\xf9\x8eS@\xc6\xabuk\xe69S@r97,M2S@!\x17\x8b8\xaatS@\x14u\xe0\xd7\xe2 S@\x19\x00\xe1_\xac]S@a\xec7\xf1\x9c]S@\x04\xfe4\x06{\x8bS@\xcf\r.\xb4\xdc\x06S@\x87b\xc2\xf9$0S@\xa3.\xe0l?1S@d\xab\x99\x94<iS@?>f\xd2\xf8rS@[l%\xa3\xeb\x8bS@>\xad\xe6\xdf$\x8cS@\xa5N\'\x93\xbe%S@\xc8\r\x1b\xe42RS@\xd5\xd1\x8dV\xa9\xeeR@\x01K\xa9\t\x92%S@\x1b\xff\x92m2%S@\x10p\x0c\x1e"JS@.Np\xb2\xfeRS@\xbbW\n\x9c\xda\xaeS@Q\xcaJ\x12\xd4jS@\x8c\x04e(\x17LS@\x81"\xaaI\x1aKS@\xb5\x1a\xd0\xa8U}S@"h0\x1f\x1b\xa4S@#3O\x11\x87\xabS@\xc8,W3\xcc+S@\x00%\x91\xc1gJS@\x85\xb6\xb7d&\xa4S@]%9\x05S\xa4S@\xed\x80,x\x07]S@\xc1\xf7R\x07\x15)S@\x8fY?\xde<pS@\x1e\xb4\xc7\xd61\x85S@\x00\x10<\xb8\x0b^S@\xc8\\\x9c\x005RS@\xf7\x88>^gjS@\xaey\xce\xadK\xa3S@P_\x1d\xf8O%S@bWDb\x88+S@\xb0.\xe4\xba\xafUS@P\xe9s\xee\x9b\xa7S@\xe2\x96\xcc\xf86\x98S@"+\x11\xdeA#S@\x1e&l\xcd\x03\x1dS@\xbfDM$\n[S@\xfb\x98\x1f?y\xacS@\x98C\xdfV\xcdKS@\x07\x87\xd9\xde\x11\xa7S@ZZ\xa1\xbd\xdf\xfaR@\xd0\x80\x94\'\xdb\xa7S@\xdd*=\t\xb2gS@\xb3\x12\x07\xc8\xd7\xf8R@\xdd\x08ND\x81\x1fS@\x90\x8cI\x7fZTS@\xcb\x96\x10\x89\xe1\xf9R@h\x15\xb5\xa8\xfbiS@\x9b_\x9aSt\xf8R@\x84@\x90$zSS@\xd3[\x07\xa5\xb4\xfcR@\x9b_\x9aSt\xf8R@9hi\xcb#OS@U\xa3j\xff\x8e\xa5S@4jb\xbd\x84\x9fS@\xf6\xb9\xff\xfd\x13SS@U\xa3j\xff\x8e\xa5S@\x87|\x00\x00\x0f\x01S@(\xe1z\xfc~rS@\x0b\xda:7rQS@\xf8\xf1S\x1b\xbc\xa4S@.B%\xa4\x14\x9fS@\xf3\xa3\x15J\x82\xaaS@\x9c\xae\x0b\xda\xa6\x82S@\xd785\xe6q S@\xdd\xe1}\xcf\x85\x1cS@P+\x9bRt]S@\x89\xa2E\x04\xc0)S@ \x9a\x88\x14\x03\xa8S@n\xc2\xef\xf43\xaaS@\xb4\xdch\xa3\x8a\\S@\xa3\xc9\xc0-^\x00S@Xv\xa7\xb8\x84\x06S@\x17\xd5\xd4\xf4TrS@\x12\xee@\xcbg"S@w\xab\xc9&BMS@/E) C]S@\xe4\xc9\xba\x0b\xa6]S@*\x01D1\xd3zS@!\xf7r|]\xa1S@\x98\xe0\x0bW\xfa\x81S@k\x1e\xc5\x7f\xf8QS@\xc8\xc7[\xc1T\xa9S@E9G\xd7\x98MS@\x82b\x11\x0cq\xabS@\xb95\xe1\xdbm\nS@\x08\xe3\xe6T\tMS@\xea\x11Z!&\\S@R:\xd9\xc6=sS@.roi\xcfNS@\xfb\x93\xde\xf1\x82MS@\xd4\x93Y\xbeu\xacS@3\x12\xc4:\xd2WS@\x97\xed\t\x98\xbd\xb0S@\x90\x8c\xe7\x92\x0b\tS@-\xc0,\x14\xc9\x80S@$m\xe2X\x04 S@z\x05n\xb7\xe3}S@\xbc\x9c\'\xca\xa1\xa5S@\x18Q\xc5\x85\x94\tS@\xc9j\x08\x99(\x08S@o\xbb8\xad\xddZS@\xe3\xeb\xd1m"RS@\xf9\xd7@\xe5\x8b\x1fS@\xb5\xcbv\xa6\x8e\xacS@\x0b\x01-\xed\xdd}S@\x84\xe5?8\xaa\x7fS@{\x06\x1a\xc3\xd3\x19S@e\xe0\xb6HK\'S@xJ\x97D\x18\x0fS@\n\x11,\x03\x7fYS@\xd1f\xe9\x85V\x9fS@\xa2N\xab\xa1\x9c=S@\x8e\xd3\x7f\xea\x8f\x8eS@n\xfe\r\x92\xf6pS@>\x94\xd3\x7fe\x1aS@~\xae\x1b\xee\xeciS@\xf2\x8e\xf31Q\x1fS@;\xd4\x03\xb2C\x90S@\xb5\xf8\xe1\x18\x98\xfcR@T\x90\xf1\xf3\xfcKS@\x1e\xb4\xc7\xd61\x85S@\x9b-\xde\xf7\x9b"S@N\x84\x11\xc5\x8d\x0cS@\x12EYx\xcc\xa1S@\x82S\x08\xdf$\x82S@\x02\x1d\x12\x96\xd4MS@\x9a\x85K\xaa\x08"S@\xa9\xf9\xa9t\xeckS@'
p35
tp36
btp37
a.
