# Supplementary material for: Sea ice drift data for Fram Strait derived from a feature-tracking algorithm applied on Sentinel-1 SAR imagery
Source: Data Brief. 2018 Apr 19;18:1410–5. doi: 10.1016/j.dib.2018.04.034 (PMC5999601; doi:10.1016/j.dib.2018.04.034)
Supplement: Supplementary file 2 — Supplementary material [file mmc2.zip › fs_s1a_data/HH_filter200vec/FramStrait_HH_20141222T155316_20141223T064723.dat]

(lp0
S'S1A_EW_GRDM_1SDH_20141222T155316_20141222T155416_003834_00495F_DBE5.zip'
p1
aS'S1A_EW_GRDM_1SDH_20141223T064723_20141223T064823_003843_00498D_569E.zip'
p2
a(cnumpy.core.multiarray
_reconstruct
p3
(cnumpy
ndarray
p4
(I0
tp5
S'b'
p6
tp7
Rp8
(I1
(I310
tp9
cnumpy
dtype
p10
(S'f8'
p11
I0
I1
tp12
Rp13
(I3
S'<'
p14
NNNI-1
I-1
I0
tp15
bI00
S'\x86A2\xda|\x04\'@J\xc3\xe3\xbd\x88/0@qw\xd0\xf3\x81\x02\x1c@{w\xddyt<*@\x1c\xdd\x0f\xe8\x99\xd8%@\xdd_\xf6\x07\xdd\x81$@\xc8@\xcc\xfcE\x00\'@\xbb\xfeT(\xbe\x7f\'@:Y\xf9y\xe2[!@o~*1\x15N(@"C.\x88!f#@\xf2\x01\x10\xe1\xfb\xcb&@\xa0\x8b\xd4i\xa0_%@O\xca\xd4\xedn\x7f&@\xde9\xfb\xf6^\x1e)@\x834\xf0I\xed\x0e$@m\xf4\x901?\xfe.@"M\xd5Q\xcfB\'@\x03\xf2\xc4\xb7E."@\xb0\xa5\xd4\xbc\x84\xec*@\xc1\xef\xb5\x18\xd2T\'@=\xa8p1\x7fO$@\x81{^fw\xda%@\xa2\x12y/.\x81"@Ce\x84\\\\\x7f+@\x1f\x9f#0\xfd`)@\xab\xcd\x1a"ln#@Pr\xf9\xdbb\x97&@\x95I\xec\xdb\x98\r&@>\xad\xc8\x05+\xd5%@\x83\xc9k;\x08\x84\'@\x1e\xf0\xd2\xcf\xf9H"@"\xb3\xa9\xff\x1b\xe9%@\xf9H\xa9\xdc\x1dQ!@\x80F\xe2\x9b|\xc3%@\xe4\xba\xf0\xff_\x1d(@\xce\x89\xcb\x98\xb7^$@%\xe6^\x12\xccv\x1b@@%\xfe\xe2\x1c\xb4(@\x9f\xfb\xc3\xdc\x98\xf2\'@\xc2\x8d\xf2\xf6\xcd\x9a\'@\xee\x08[`\x83\xfd(@\xbf/\xb2x\x89\x13(@\xea)\x84\x9eg"(@\xe0Z\xce\x15\x1b\xd8)@\x19\x99,\x00\xff1*@\x9at-l\r\xa9\'@\xee\xe8\xca\xf6\x1d\x95&@4\xbf\xbd\x1b\x84\x84\'@\xe9\x10Bf\xec\xd9#@r\x7fy\xab\xbbR&@l>\x8b\xa1bq%@\x84\x0f\xf2TF\x8e\'@Z6\x8b\xc7*\xed+@\xf8\xb5Lm\xb0\xd6&@\x02\xd5)r\x8fg)@\xe1Q\x18`7\x90)@{W-j\xbe\xf9)@w\xb5g\xb1\xe0\xec.@\xc1\x94\x1aviZ&@V`\xe2\x80\x05S\'@\xf1K\x83uo\xef)@\x9d\xdc\x8f\xf6\tu)@`\x93C0\xf0\xd8%@\x91\xbd2\xb1I\xef+@ B:l\x84\xae\'@d\xecR\xb7\xd9\xae,@\xcdS\xec\xf1\x83\x81\'@\x96\xe2\x7f\x02\xe6\xe7%@z\x12\xd4\xd5\xd8X+@\xf3\xaf9f\t\xd2-@K\xe6=\x15\xc0n,@~C8\t\x8b*,@\x90x\xc3\xf2\xac\x05!@\xd1\x93\x17\xdd\xa1\x1e-@\xe7\x81\x9b\\\xc4]%@\x1a\\7r\xb2\xc2&@-\xfb\xa0@\x92(/@\xe7\x15:\x85\'$&@\xf25\xf8(Lf#@\xaf!\xd1\x94\xa3p @\xc6J\xfa\xe5\xa3Q&@\xfddy_\x186"@\x1c\x8c\xb6\xdf\xd4\xc7%@F\xe0\xf8>\x1e\'0@iy[7\x8c%0@\x93\x80U\xf9^\x96+@H\xfb\xa7\xa6:\xe8%@\xe3\xfe/yJ-/@ \x02\xa4 \xfc\xda%@\x94\x19+\x01\x81*/@\x02\xc7\xd4[\xb3\xf2.@YM\x1ei\xa3S\'@L\x80\xff\x85;\xe2%@\xe1\n\x14\xb7b\xcd&@\x8a\xbf\xd9\n\xef\xfd%@\xeb\xb2T\xa5\xaf,(@\x92h\xf6\xbf\x97*)@i\x9a\x7f\xc8\r*$@\xe5\xdb\xbe\xb5\x15}\'@\x96\xa6\xb5\x1c\x86U\'@V\xd5\xd0l\xd4\xd7&@\x00\x07mG\xb3\xc9%@\xe8\xa2j29\x19)@\xa7\xc5(\xca\xb1\x11,@\xd0\xd0^\xc8Q2\'@^\x8b&E\x1a6/@\x96\xb2W\x9d\x16b%@Lx\x19\x8c\xc0\x8d\'@+\xe6\xa7\xfa8\xb6$@\xd5"\x8e\x9fX\xbc,@\xf2\xb6x\x18\xc1\xdc0@d\xd9|\x13\xb5U*@o!=\xdb\xf2d\'@,\xaa\xafE\x8c\x1d\n@\x7f\xa2\xc1\x96F\x99&@\x9a*f\x8a\x8a\xb0&@N\xd5\xa7\x12\xee\x12*@\x0c\xf0\xfa\x99\xb3\xdb(@\x87\xab\xa8%\x86\xe0)@\xc8F"3c\x17\'@\x98\x98\xb3\xc9\x95\xc3\'@\xad>\xd4\\\x01\x84)@\x08W\x83|\x1e\xe4%@\x89\xe9D\x02\xcd\x97*@I\xb8\x02\xeaL\xef)@\xde\x10\x00\t\xe2\x1c%@\xc6\x10\x95\x08`\x8a)@~\xac\'T\xa2\xe7%@\xd3\x99\x05\x12\x17\xc2&@u\x102\x84\x9fK+@\xaa\xd9\xa2\x19Y\xf3"@\xe5!o>\x12O&@I_\xc3\xfc\x02\xb1,@\xcf\xf9\x94\xfe\x05\xef\'@"FQ\xe7\\\xf1)@2\xa0\xe2\x84\xc0\xdc#@0\xd0"?\xde\xa5)@\xdb\xc6\xc1\x08\xb5|(@1\xcf\xba\xa5S\x96*@\r\xcc\xd9U\xaaj-@\x00\xc5\x06Cx\xe4 @E\xa4\x84a\xe1$\'@\xcc\xe9\xa5\x11g\x0f(@\xadi[\xe7\xc5j)@y\x89\x01S\x88\x11(@\xe3\xa3J\xfa["\'@\xb4\xbf\xf9\xaf\x81\x14\'@\xd63\x08*\t\x1b%@{\x91\x99p$o.@\xf3|\xf8qvd)@\xb2\xb5\x8d\x19\xf1\xb0\'@\xa9H\xb5\x05_6&@\xf9\xc9\xd6\xe6.Z(@\tA\xfa\xc6?7(@\x00I\xf8\xa6\xc7\x05(@|6s\x1bq\x99\x08@\\\xd0z\x8e\xa6R\'@a]\xeb]\xb2\x97\'@\xbet\xd3\x83\x81",@Z#\xee\xa31\xd6%@\x8fx5\x04\xb9V/@+\t\x9aG#\xeb%@4\x04\xea\xd2i\'0@\x00\x17\x0b.\xc7N)@\xedx#=\x7f\x0c,@\xad\x14M%#\x12,@\xc2.\xd5RO^&@z\x81d\xe0.\xed\'@F\xfel.":%@7y2:\x84\xa0#@\xfe,\xff\x03\xef\xd5#@YA"n\xdd\xd4\'@\xadu\xe4.\xaa\xb3\'@O\x07\xf4\xe3\xeeM%@%\xeb\xfd\x07r**@HE\xb8\x15tx&@\x7f\xa0\x19\xc9\xce\xae&@\xb1\x0b\xab\xbb\x8d\xe6%@\x10\xce\x86\xce\xc2\xe0)@Qa\xc0X\xab\xfb&@(\x8f{\xcbZ7/@\x81&\xd4l\xb7\x18\x12@\xee\x9b\x03\xb5\xfb\xe9%@Fz\x8bJ\x8b\x87)@R\x7f\x1c[\x0e\xff-@4\xc2\xf1d\x08\x8e\'@\xe7\xf8}\x9eyq&@\x8b\xb6\xd2\x8e4?&@\x87\xa67Q\xc5\xc9,@\xa6\xc2\r\x1b\xba\xb5%@\xcc\n\xf4\xad\x122\'@1P\x96\xa1\xff\xe6#@\xaf\xd3\xcf\xfb\x03\xa0\'@]o\x8fz\x7fJ!@\x96\xff\x85k\xd1\xdb\'@UX*\xechP)@\xc5\x80l\x90yo)@C\x1f\x9f\xb1!%\x1a@v\xe8\xed(%u+@r\x06\xb4^\x0fN\'@\x13v\xaa\xf6\xfaO&@l\xf5h\x867\xdc%@fZk[\x9a\x9f%@\xdd\xa3P\xb4\xb7\xde+@\xfbX\x89\xa3\xe0\xec%@4\xcd\x9a\xd8\xaf\x010@\x04,_\x17\xe3\xdf(@\xa5\xe5\x04\xc7\x03\x90&@\xb4\x1a\x03\x8feC%@h+a&\xed\xbc\'@\x91$/\xe1O\x18-@r\xa1\xa6\x08R\xf6\'@\xb9\xb8Y\x1f\xb9X\'@\x13\\\xd1\xa5\n\x94)@\xf9]\xcbGLd\'@\x89\xa0\x18\x92]\x8c\'@Yv\xe9\xff \xfa\'@\x1f\xd2\xd6\xe5$%\'@4\xbf(\xa8\xdeg\'@\x06\xd93*\x0eN\'@\x8f\xe5\xf72\x85\xf8\'@R\x8f\x15*O\x8e"@I\x9c\xbdt\xdc\xd1#@=\x8co*h7)@{+>x\xba\xa3&@s4\xbd\xa2\x93\xdd#@I%I\xde\xc8\xd9#@7\x1dT\x084\x84+@\x00\xbe\x1f\xfd\xb2r\'@a\r\xa8k \xd7\'@^\xe9\xb4\xe9\xfa5\'@\xa7Q\xd8\x99\x8c\x8c)@\x00H\x99\x97\x00\x99)@\xfe\n\xf6\xd3\xe7\x19(@\x9d\x1fV\xd5:X*@\x03\x85\xbe\x93\x9a\xe7\'@I\xa2\x9dy\x0b\x05.@\x80q\xd6$t\t)@\x92\xd0`\xac\x98\x10(@\x01s\xb9\x84\x19I(@5\x8d\xbd\x1e\x1c\xd3\'@NwK\x8dm\xa1"@r\xa2\x85p\xa7\xd1\'@\xe4\xce\xf1pXs%@0m\xa5\xb9\xe3\xa0\'@m1\xae\x99\x95\xf6\'@\x87S\x01\x9fdK\'@\xe0\xc4\xa2\xb3\x80$*@v\x1f\xfa\xd2f\xe2%@E\xea\xd3\xd2\xdf\xa3\x1a@\x81\xad\xf1\x8a\xb4!(@DnH\xf40X\'@\x96-&}\xdf\xf8\'@\xda\r\xf7\xfb\x91\xd3(@b0\\\x89Y\x1d&@\xb4\xfd\xebH\xd0x+@\xe8\xa3\xf8\x0bb$0@\xe5c<WS;(@`\xe2\xa3&\n`-@o\xb4\xebX58\'@0\\\x83\xb2\xe4\x81\'@\xf7\x07\xb0\xd0E\xe4%@\x1f\xef<x\x18\xba\'@L=\xc1\x92\x9f7)@\xfbV@\xb7\x1b\x0e0@\xe3\xac\xbe\x03\x0f: @4\x1b\xca\x16\xa8?#@\xe3\xc9U\xa8\t\x95\'@\xb2\xe4\xde\x1f\x18\xae*@\xc2\x16\xff\xb5\xe8\xe7\'@\xa4\x8d\xd8*4\x96"@\x04z\x82\xed\x1aG\'@\x8fY\xbeM)\xd8(@s\xe1D\xfc\x948\'@2z$\x02\x9bU)@n]\xe3P\x85J\'@\x04t\x15*\xe3\x9b&@\xcb\ty\xc1\xbaV&@\x00\xd1d\xc9=U&@f\xa7a\x9bil.@zq\x0b\x0e\xb2\x1c\n@\xb3\x8f\xdc{\xbf\xeb(@\xc2zJ\xe0\x8b\xb4\'@ \xc2\xc5\x90\xf3 &@(Q\x07\xaf>\r(@\x93!\xa4\x1cJ@\'@\xe1sT\xee1[\'@\xdd,\xe6=\xba\xfc\'@+\xaf\x92R\x7f\x9d"@\xfb"\xd4\xc3\xdfb\'@`@\x03\x9f\xeb\x82\'@\x9a\xd4\x12\xbbj\xfa\'@\xd3\x98\x9dG\xcaQ$@\xa3}\xef\xfd\x8b!\'@\\X\x95bB\xf9\'@~\xfag\xa9\x8e\x01(@LDkpG1(@>}\xd8\x8e\x1bx+@W\xb2\xa0\x02T.)@\x80\xbb\xac\xed\xed\x8a%@!~\x8c\x1f\xa0\x98\t@k\x0e\xc2\xd1\x11?#@\xcc\x97\x87\xecZ\xbb+@<\x82\x86\x8e\x04\xef&@4\xb9\xbfz\xcd\xa8$@\xf8\xa0\xd1\xa3\xadg"@9\xc7\xb5\xe7!|0@\xc4\xdb=)\xdb\x03(@\xfe\x175\xbb\xe8R)@'
p16
tp17
bg3
(g4
(I0
tp18
g6
tp19
Rp20
(I1
(I310
tp21
g13
I00
S'|O\xc6\x9fM\xf4S@\xde\xdaW\xe26\xe1S@t\xa0\xfcL\xdc&T@ \xb5\xa2u\x19@T@>.\x16\xe2 7T@;\x8f\xdaDx9T@\xb9\x1aw\x98\x8d6T@\xaa\x1a\x92s\x826T@Nw\x93\x199!T@\x0b\x7fNE\xcf\xa3S@\xcc\xd6\xe1\x9a\x01\x1eT@\xd6\x1d\x86\x00\x802T@\x89\xef\n\x99\xd2.T@\xd1\x1c\x89T\xb0/T@\x11\x9f\x82\xcd\x02GT@X6\xc4?PQT@\x1f\xf6\x92\xa9\xb9:T@\xa6\xdb\xe8\xbb\xc7+T@\xe9Ic\xc3\xc1\x1eT@\xfbM\xa1;y\xb6S@\x9eL\xcf\x1d\xad5T@7\xb1\xdf\xab//T@\xdf\xdf\xe0ix\xb5S@\x1a\xed`-\xb8-T@&Y\x00P\xfcxS@cp\x13b1\xe4S@\xe2*\x93|%CT@\xe5\x88\\\xdf\x107T@\xb7\x15"\xa5\xdb6T@v\xb1AIs6T@.\x15\x068h\x9cS@\xb1U,\xe94\x1fT@^r\xab9\xdb\'T@*\x14\xdeu`!T@\x95\x9c\xea\x9f\xcc-T@\xc9\xd5\x9b\x08\x07>T@{\xcc\xd1\x8e\xccPT@Fr\x99\xdf\xa1\x19T@\x0b\xff\n\xf2h:T@\xeb\x8e;\xc5R4T@\x83%;w$3T@\x14\x19yt:FT@\x06\x985\xe0\x8d*T@{&3\xac\xb2-T@\xc5^\x98\x1aZ<T@\x1e\xbd\xbdeO@T@#_\x0bM%\x97S@O\x00\xf2\xed\x8c\xeaS@\x81\xa6\xc5\xf6\x177T@RDO3\xb70T@\xcf\x0cB\xb9\x99*T@\x14\x1a\xe0w\xf0\xedS@\xc0\xfc\xdd\x8d\xc06T@\x18\xbeoo\xd46T@ z\x1b=\x947T@\x85\xdb\x98\xbc\x02FT@\x12\xdcBN+:T@\xb8E\x84\xb3\xe1:T@\xf8\x80\xf8\x95K:T@z\x8d\x1f%]*T@\xeb\x115$\xb15T@r\xff\xc5\xd6\x17ET@\x99\xad\xaa\xb8[?T@\x18\xf1\x0eL\xdb-T@3\xee\xba\x8e_7T@\'-$\x0c/\xc7S@2G\xc9\xdc\xd2BT@9u\x19Jd\x9cS@2N`\x93\xea\'T@\xf7\xd9\x91\x1e\x8f@T@\xa14\r\xefoKT@^\xe1#\xa9\x86>T@\xab\x91\xf5@\xb2CT@\xab\xec\xfe\xec\xc1+T@k\xcb\xc0\xcd\x1cJT@\xc6H\xf41\xd1.T@\x86\xd0a\x84\xd02T@R\x00}\x1d\xaf9T@\x145?K\xabRT@\x16f\xbc\xaf\xeb"T@\\\x16W}\xeb#T@\xb0\xa0\xae\xc4\xae2T@gO\x0b\x1e\xac\x1fT@\xd0\'$M}(T@\xbf\xb9D[\xad\x02T@S\x16T\xf9\x87\xe1S@\x1a\xebV\x12\x01\x8fS@\xef\t\x0f\xfc\xde\'T@\x86\xe7\xa9q\xda8T@\x0b\x16\xdf"\xd5\'T@bc\x17H\xac9T@\xc7\x80\x16\x1aL:T@\xecpT7\xa95T@y\xda\xae}:6T@\x9e\xacg\xb1.7T@\xe8\xadN7\xfd\x9fS@\x0f.\xc9\x13}3T@7\x07\xfbs5FT@\xd4\xc8M{\x8b,T@\xb3\x90[\xe9\xfc6T@\x8cW:1^\xe4S@\x87\x87F]\x8d7T@\xbdM\xd7\xad\xe46T@\xd7\xde;\tT>T@P\x1e\x06\xb2+sS@|\xbd\x14\xcc\x8a5T@\xc9\x84xE\x9b9T@\x19\xc8\x9b\x96\x973T@Q\xedK?\xb06T@\x9cN\x8b\xf2\xd3#T@T\xa1\xae\xc0{IT@\xabN\xf9]6\x9fS@t\xa47|S9T@\x87\xb6S\xa4\x956T@\xcb|\x0f\xec\x90 T@\xed@n,\xa17T@\xc5\x88n\x99N6T@h\x82\xb5<\xadET@dzE<\xd4\xa9S@\x97e!\x84o>T@\x88\x81\xa8\xe5\xea9T@\xd21+9\xd6\xc7S@\x15\xc5\x84\xcf\xe4?T@\x08P\xc6\x10.7T@8\xcb\xfb/^:T@-\xa1W\x8a\x11ET@\x01\xa5G\x8fk*T@\x81bfA\x9b;T@!\xa4N\x08}6T@`\x81\xb0%\xc92T@\xc1z]\xeb\xb9@T@\xa5Uv\xd4\x9a"T@.\x13\x0fv\xc91T@\xd8\x06U\x8b\xcdBT@\xe9%G\xb5\xba9T@\xaeZt\xb6\xb8ET@5\x9c\xde\xd9\xaa0T@\xf9bIz\xaa;T@\x90"\xa5\x80)\xc0S@\x00\xa6\xd2\xfb\xa3:T@\x0e}Y\xba\xab\xaaS@\x06\xdf\x10Y\xf6(T@a\xaa"\x1a\xaa\xc9S@\x1cT\n+d5T@\x81,\xf0r~ET@\xbfh\x03\xbb)\xc0S@\x19\x89\xd8\xbc\xa1\xf6S@\x1d\x94@\xcf\xe7\xf5S@~b\xb2\x82Q8T@\x02\x97L\xb0=IT@\x08\xa7\x8e\x90\x0bFT@\rIx\xef%7T@G\xd3\xfd5f/T@\xc3\x1e\xda\xea\xa2\xd4S@\xd0\x1cw\x99 3T@6"\n\x859\xc0S@M\x9a\xf4\xaa\xb5"T@o\x01\xc5\x8f\xa35T@\xa6\x8a\xe9\xac\x1f7T@\xef\x0e\xac\xd2rMT@L\xc2t\xe5N\xb3S@\x92\xfd&\xd1\xee8T@\x044\x08\x16\n(T@\x93>\x8b\x95j\x02T@\x0e\x17\x17\xf2\x96<T@\xe9\xd8\xfa\xe5\x01sS@\x9a(#\xad\x0fsS@\xed\xb1v?\x8a\xc8S@^\xa26\x94\x9a+T@\x1d\xaeJ\xe7|8T@\x00\x04\x870\xfb-T@n\'Bp\xe20T@X*\x07\x1e\x1c5T@\x02i\x90\xff\xf2=T@W\x11\xa9\x94\xb0.T@\xd1N\x01\xb8@=T@\xd7\xf3\xc4\x08\x13/T@%I\xd3jR6T@\xeeM\x9a\xbao6T@\xf9\x03\xbeSl>T@\x191o\xf7\x0c8T@M\xf2\xd2\x93\x929T@\x0fb\x01x\xf45T@\x84$\xf1t\xe56T@:\xed\x91}\xa4;T@\n\x9b\x8f\x12\xb4HT@?\xd3\xe8a\xf9.T@\x14C\xac\x86\r0T@\x9a+\x16?\xda0T@tS`.\xfeIT@\xf3\xda5\xfbU7T@\xdc\xebe\xf8\x8d5T@JgR\x1aJ/T@\xf5\x10\x87\xfc78T@\x9f~\x99\xcb]*T@P\xd1\x9e\x0f\xc2/T@\x06\x05@\xe6tET@\xb7\x86\x8a\rzET@\xf5\x97N0\x9c:T@\xfb\xa9\x89\xf4\x0f@T@h]z\x89\xa75T@1\xa2\xb4ut1T@W\x8a|\xcb\x9a-T@q\xf2\n\x85\xf9\xedS@\xd6\xadc\xf1\xabrS@*\xd3v_\t(T@j\xd1sq\xf6\xffS@\xb9\xca\xf1\xf9\x00\xa6S@\x8b\xf8\xd4\xc0\x00\x9dS@\xb4\xf1\\\x1d\xc72T@\xf4\x99\x90\xd3u4T@\x97\xd1\xae&5\xacS@\x98\xd7\xc9$\xc26T@\x02\xcfS\x91\xa25T@w`\xe8\x90\x14:T@@\xcd\xc26X6T@\x1d\x8f\xd6Z\xa86T@\xe1(\x7fe\x9c7T@\x10?\x1bo(6T@\n\xa0q\x90\xae6T@\xec\xc3W\x9a\xaf6T@\xc0\x82XH78T@\xeb\xbc\x0f>\xe8,T@4@\xad=F0T@ \x85T\x8e\xc6<T@\x8dF\x9d8\xb77T@\xc7y\xf4d\xb00T@\x8ad2\x8e\xdd0T@\xa1N4\xa1^@T@\xfd\xe1 \x08\x88\xd2S@\x7fB\x9f\x8a)\xadS@\x12s%\xc6\xa17T@\xf2\x14\x9eW\x8f;T@\x12\xb3\x82Zr;T@>\xf1A[\xc3;T@\xc5\xc7OZw9T@&\xdd\xbc\x16\xe54T@\xd9\xdc\xb1I\xa8HT@0\x8c\x8bcTET@l,\x1d\xecj5T@\xedp\xc8\x00\x14\xedS@S.\x90n;\xacS@0\x9f\t\x8e\'%T@K\xcb\xa3x-5T@q\r\x915\x8d2T@ps\x8a\x05\x067T@\x8c\xce\xb8\xc2\xaf7T@\x9d\x18\xb1\x96\xbc5T@\xa3\xb1Z\xf7\x90OT@G\x08z\xcb\'\xeeS@-\x86\x1b\x90\xb28T@\xe7\xa76\xce}\xbfS@\\\xb1O\xa0\xb65T@\xfd\r\xf8\xb528T@;\xe0\xa0\xccJ\xbfS@Zk\xe0H\x142T@\x19\xc9\x08u\x16@T@\xcb.\xb0\xe5S\xdeS@r[\xbd\x99\xe82T@D\xb0\x1dY?\xacS@\xcc$\t?v5T@3\xf3\x1e\x8d\x077T@\x90\xd0\x1b\xcc\xf66T@\x07\xe1\xf6\x01\x804T@3\xa8"v\xd1<T@\x9d\r^\xa8\xe6\xf8S@\xd9\xfd\xe4\xfc\xd6"T@h\r\x16\x9a\xaa5T@Dky\x1dy>T@I\xcd)E]\xebS@\xc1\xf9\xc0\xf8\x96+T@\x8eM\x1eX\x8c$T@\x8a\xb7\xc9C07T@\xde=\x1d\x18\xc9@T@\x0btn9\xa7.T@0\xc4(>\x8c<T@R\x00\xb7\x9a\r.T@c\xe7\xa8\xd6\xb17T@\x95Z\xd2\r\xc5\xefS@\x18#\xc9\xfbh\xeeS@\x94\x84\xb0h\xe9\xa9S@\xf7*\x9b\xd8\xb5\x1eT@\xbc\x02\xf5\xe0\xce\xbdS@\x82/\x87Gh4T@\xde\xd0\x7fm\x152T@\xf9\xf1^\xdbG6T@\x02{8[+6T@\xd4\xae\x86u\xad6T@\x86\xf7\xfd\xfd\xbe6T@+\x87b<\xf1$T@E\xcd\xbf\xcdJ6T@\x93\xfe\xe8\xf1\x8a6T@\x93yV\x06\x9e7T@\xcd\xa3\xcbG+0T@ 2\xbd}96T@\xe6\t\x94\x8a\r8T@dD\x82\x01\xbf5T@\x13\xb5#\xcdL3T@%\xf7\xec\xf6\x0e@T@\t\xc3\xa1\n\x1c?T@g\x00v\xa8\xa08T@\x86\xa4\xe5k\xb8 T@\xa7\x81m\xdd\xa25T@n\x03<\xff\xbcCT@C@\xc8F\xd79T@\xc3\t\x9d\xa0\x9b0T@"\x13\x8e/\x0f%T@\xc1\xd5\n\x1b\xd3\xd5S@?\xf8\xa4\xf5\xdf4T@\xe5q\xd2\xffm<T@'
p22
tp23
btp24
a(g3
(g4
(I0
tp25
g6
tp26
Rp27
(I1
(I310
tp28
g13
I00
S':\xb3\x0cc\x8f\xfb&@\xbf\xe6\xf8\x92\xd3N0@\x13\xeax\x9d\xc9\xb9\x1a@\xfc\xeb\xf3a\x01\x81)@\xa2\x8f\x19Q)H%@}\x1e\xc8\xb8x\xe3#@\xbc\x86%{\xc0l&@, ?\x99\xf2\xea&@fO\xc2\x13\xfe\xbf @\xb0\xd6\xd5=\x8f\xb5(@\x90\xbd/\x86\n\xba"@fr=\x9a\xc0T&@\x1e\xe4\x8e\x94\xc8\x03%@I\x16\xdct\xf1$&@\x9f\xf2\xc5J\xb5a(@\xc4\xcdo\x1b1w#@}\xfc\x9bV\x8bO/@\xf3\xd1j\xe0E\x06\'@\x89\xa5\xe5`E\x84!@\x99\xd117\xf5%+@\x9c\x97\xf7\x15\xab\xc4&@\xbb\xaa[\xd7\xcc\xea#@\xaf\xc7\x9c\xf4#\xd1%@j\xd9]\x10J\xe1!@Y\x9e\x9a\xef\x02z+@\x05\xa4\x1c~\xbaS)@\xa4\xdc\x9a\xa2\xc9\xd0"@\xb4}\xe0\xe1\x06\x02&@\xc1\x01\xde\xe4z|%@\xd7\xab\xcbH\xe0E%@\xd3\x91@\x83w{\'@\xbd\x14\xd6F\xf3\x9f!@\x9e\x9b\x85\x07\x0e\xb0%@*\xc2\xc9zi\xba @\xe9)\xc2;Ut%@|\xb2\x8aA\xa0d\'@U7\x9e\xeb\n\xc8#@\xf13\x89\x11\x02p\x19@\x1eN\xd0\xf9s\x00(@\x81\xc4\xc7\xff?g\'@\xb0\xb6\xb0\x8bP\x1d\'@\xda\x8f\xf5\xb9\x0fF(@^\xec\xa1\x1a\xfe\xe4\'@\xd2.\xffs\xff\xd5\'@-\x93\xe8\x88\xfa!)@Y\x02\xfe\xc5Ss)@7\xfb6IM\xa2\'@i\xca\xad\'i\xa7\'@\x90\xc6\x17\x11\x80\xe8&@\x18.P\xc89g#@\x06v\x15H\x98\x15&@\x07\xbe\xb6\x82\x88f%@:\xc8\x85\x00\x7f\xf6&@\x99\xf4\xd9r\xa3\\,@\xa8y\x8e\xf5\x9e<&@e\xb7_\xaf\x1e\xab(@\x1e\x9cZ3\x1e\xda(@\xab\x90\x81C\x02C)@o\\6;ZG/@[D\xab\x1b\x9a\x1e&@2#k0\x15\xc5&@\xd9<\xbc+n3)@4\xc2(r\x89\xbc(@J\xd5{\xf9\x17\x89%@\xba\x9e\xecD-I,@\xf7\x04\x01\x08\xcc\xa5\'@\x12\xf2\xf2\xb1\xea\xeb+@\xd3\x91@\x83w{\'@F/\xd2\xbc\xe2\xae%@\xd6\x8aM\xb2|\x9b*@"\xf3\x1c\xaf\x02\t-@\xea\xb2q\xed\xfd\xaa+@\xd7;\xa4i\x91`+@\x16K\xd3\xa4Gm @\xae\x067k7T,@MS\x9c3\xb9\x02%@\xbbr\'\x8fpK&@\x1a>\x81f\xb3\x8a/@\xf6\xc8\xb8\x94\xcb\x93%@9S\xac\xa7\x1f\xbf"@\xb2=\x9f\x87\x92\xbc\x1f@+\xb8O\x9dI\xda%@\x16]\x13\x05\x10\x90!@\xc6\x04l\x90\x9b\x8f%@uI\xb2>.(0@1X\xa0\xb4\x1dE0@6\xeb\x9c\x05\x16c,@4\xf5Fo\xe4\xaf%@N\xf7[\xe4&\x9e/@O\xd1\xa9\xb7\x8c\xa4%@\xb51\x1fS\xca\x8c/@<\x1f\x0f\xc0\xe0M/@\x7fKK\xde(\xc9&@\xad\xe4\x11\xd1\xb2Y%@K\x86\x14\xe8\x825&@\xe1t\xc4\x149\xf6&@\xed~(\xdb\n\xa6\'@\'\xb8s\x04Cp(@=\xf3\xf0\xba\x97\xcf#@\x87\xb6^\x02\xb4\xe5&@x\x03\x9a\x9e=d\'@\x06}\xbf\x84\xf9A&@\xf2\x07jv.<%@\t8\xcc\xaaqb(@\x93\xc4\x85\xb6\x17\x0f,@\xabZY\xa7c\xa9&@\xdf\r\x1f\x00\xcc\x9b/@\x97^\xea\xd4/\xe8$@z\xe5\xa4"D\xf6&@\xb8\xab\xa2\xae\x07\x7f$@\xdc\xca\x1b\x01p\xef+@\xc2\x1f[:\x00\x840@1\xea%<\xea\xa0)@td!\xd9\xfb\xce&@\xaa\xef+\x9f\xad\xe3\x05@\xf6\xee\xc8+&\x01&@\xdf\xe9\xd1\xb8U!&@\xf8\xa9\xe0\x14BU)@\xe6\xbd\xb9oW\xbf)@S\xc6\xb6\xd9\x82*)@+\xe2P0\x99o&@\x9f\xf4r`0\xbd\'@\xffO&x\xdf\xc9(@$\xfcU\x1a\x14S%@\xdb\xe6\x1f\xeb\x8c\xe0)@fj\x03y$1)@\x11\xac\xba\xaf\xcb\xda$@\xcciN\xf7\x03\xd3(@\x11\x83\xa4\xc9\xee[%@:\xae\xac\x95\xe1K&@\xc1f@A=\x8b*@\xf9?\xea\x10\xa6L"@\xd6:\x84k\xb5\xde%@oM\xbd\xe1\xe8\xef+@\xd8\x99\xe38\xc6G\'@\x8a\xa5\xeb\xdc\xe53)@\xbf{^e\x9fk#@\xe1\x8c5\xc4\xf6\xf1(@\xcb\x81>\x9b\x0ft(@ol\x93\xad|\xe0)@\xdaO.\xf8\xffc-@\xf8A\x03\x9c\xa0Q @!\x19g\xe7V-\'@\x85\xda\xa3S/|\'@\xd6m\xe4|c\xb4(@Z\xe4O\xa7D\x07(@\x16\x17{\xa9\xe8 \'@\xf1\x97\xc5]b\x15\'@p\xd6\xdd\x12\x87\x8a$@\xfe\x83\x06\x1b\x89\x9b-@c\xfd`\xddi\xae(@\xd4\xbd\x895\xfe\x18\'@\xfdnx\xba\xbe\xdd%@\xdeH\x1d\x1f\xcc\xe9(@\x80,o2\xca\xb5\'@\x01\x12NA\xdc\xfc\'@\xf1\xafCO\x8b_\x04@\x98\xe5B\xd9\x8f\xc8&@n\xcc\x86.w\xfe&@\xb6a\xa7gHe+@3\xe5`d\xf8\xd0%@\xe9\x1cs\x1ba\xc4/@\x11\xc6\xc1D^\xb0%@z\xd4\x91\x97\xdf\'0@\x1f\xa0\xff\xeey\x97(@\xa2\x01A\xb3v\x06,@\xba\xcb\xbcF\x13\x10,@\xddw)y\xe5V&@d\x1dS\xffI\xb3\'@\xa9\xa7\x9a\xeb\x1a\xab$@Lk1`\x9a6#@%rj\xbede#@C\xc7Z\xd3\x02H\'@d}\xfbz\x19\xfc&@3\xf3!\xdc\x1e\xf8$@\x92\xa4>D\xbfm)@o\x11\x84E\x9f"&@\xe8\x08\x01Z\xbc &@\xde\xfe\x8e\xbc1\\%@F\xb7\n|\x9f,)@\xfeE\x15Q"`&@\x1d)\xd9du\x98/@\xad\xd0\x83%g\xff\x10@\x13\xda\x10\x81\xabW%@\xcciN\xf7\x03\xd3(@@\xf6\x99\xe0\xab/-@%fS\x03E8\'@#\x17@}\xb1\x16&@\x84\xbc[\x96\x0f\xd5%@\x082e^\xd3\xfe+@\x03\xb8\xc4\xa1+\'%@\x0b\x8b\xee\xa8G\xa9&@\x9d\x9f\xa9\x06\xceu#@\x19\x88\x9a\x81y\x00\'@\xb6 \x19\xd6\xe1\xb2 @#w}\xe0\\z\'@\xa1a\xc7\xb8p\x98(@\xf2\x8f\xaf\xb4\xee\xab(@\xb4G\xd2\\,\xf8\x18@&\x13\xbb\x83a\xb8*@\x8a[.\x18)\xbd&@\x0e\xf9!\x1e\x96\xe4%@\xd8L\xb3\xd2p\x91%@\xe7\xdcr\xbd\xd1\x97%@\xe9%\xaa\xf8\x05\xdb+@\xdcKB\xfd\xca\xb3%@\x80l\x96\x17\x0f\x020@\xf4|\x8b\xca\xdb\xd6(@\xb7\xa67"\xaf\x94&@y\xd3\xa7\xb5\x04\xd9$@\xf7\xb7\xdes\x173\'@\x14\x97\xee\x82\x8b\x0f-@#\xc0\xe8xW^\'@ \x13\xe4!\x05\xcc&@\x14\xe5\xc2\xdf.\xdd(@c\xe1\t\xb32\xd1&@\xccC\xd3\xc0\x92\xf4&@\x02\x90\xd8\xec\xe6V\'@!\xb6\xd8\xb0f\x98&@\xd9P\x99j\x83\xce&@\x189\x15YW\xb9&@/\r\x16\xe8\x13V\'@"\x95\x8f\xd7H\xf3!@\xe5\xa3\xca\xb2\xe2]#@\xcc\xa0\xfe\xa3v\x81(@\x97Y\xecdo\n&@\x98\x03\xdfn\rk#@$0\xc4\x01\xfce#@\xf0\x17\xa5\x88\x03\xce*@\x91r\xf4\x18;o\'@\xadJ\x89|0\xcf\'@\xd1M\xb3\xe9\x16\x98&@\x9a\xe9\x8f\xfb\xe3\xd5(@/o\xe5\x8a\xd3\xe2(@>\x87u-\xafd\'@\x02\x88\xc6\xb2\x1b\xa0)@\x12b\xedhjX\'@\xcb-\x04\xf2\xca0-@\'\x9e\x95{\xf0N(@=W;\x82\xb5|\'@b\x91\x86\x80-H(@\xd2y\x86\x10\xb0\xc5\'@1\x9fx\x1f>\x04"@\xd4\x83\xb2HN@\'@Z\\\t\xd3v\xff$@0/\x92p9\x03\'@\xe0\xfd\xe8"\xf9X\'@h\x8d\xa6a\xe8\xbb&@\xbc2Y\x1b\xb3\x7f)@\x13#\xad\xea}\xe7%@.\xa1\xa7\x8a-q\x19@\xb9\x8a\xf2\xf0\xd3\x19(@\xb5\x1d\xd6\x12\xbd\xcd&@\xf7wA\xcaPX\'@\xd2\n\x03h2\xcd(@\x90\xe6\xe5\xf8\xa0\xaf%@Z\xf3b\xc3\xde\xbe*@\x93\xc9G\xc9\x02>0@\x8b\xac\xc5m.\xbf\'@a_s\xf6\xb6_-@\xfc\x8eV\x17[\xad&@\xe3\x19\x8e\xf7b\xe7&@(\x8d\x93\xcaJU%@sS\xb6u\xa8/\'@,+\xe4.&\x80(@h\xee\xb0\x8f_\x130@\x0f\xe2^\xb7gT\x1f@YI6 \x00\xa5"@gJ\x9b&o\xdc&@e\xdd"\x0bK\xa3*@\x04\xd2\x19C\xa8\xa7\'@$7\xe5\x001\xf2!@\x1fd-\xfdY\xaf&@#\xf9\xf7\xf8\x97\x1f(@\xf8\x15\x87\xfc\x01\xe8&@J#\x07vE\x9f(@\x04%\x15\xe4\xe5\xfc&@m\x7f\xd4\xb0\xa8\t&@\xb2\x88t\x97\xcdS&@\x99\x04BL\t\xd8%@\xb8\x8a\n\x8a\x97i.@\xab\xea\x99\xd2\x04\xf1\x05@\xd3I8\x1d\xd8\xeb(@&\x7f\xa4u)1\'@\x97\xa1%Wx\xb7%@\xb6\nioqw\'@p\x18\xf2\x95\xe0\xab&@\x95\xbc\xd5)}\xcf&@\x9d\x1c4\x1bud\'@\x03\xf1\x06&\xfd\x04"@eF\xee:2\xd6&@(l\xb7u\x0c\xf7&@\xe1Zm\x89AW\'@\xaas\x82\xecX\xea#@\xc420\x92u\x96&@\xd7\x9d\x97R\xdcV\'@T\x00\x88!+o\'@)\xc8\x9dZ!\xb5\'@%\xb9;V\x7f\xc2*@\xe1\xa9\x96m${(@\x0cI\xba\x98N\xf4$@\x8a\xa2\xfc\xdd\x93o\x05@YI6 \x00\xa5"@\x03\xaf\x89\xd3\x8a\xf5*@:\x95l\x9c\xfeL&@PD\xed\xb1EH$@\xcb\x0f4@<\xcc!@HD\xb5\xac_\x9c0@\xbe#\xefn^|\'@^\xa2V\x08<\x9f(@'
p29
tp30
bg3
(g4
(I0
tp31
g6
tp32
Rp33
(I1
(I310
tp34
g13
I00
S'\xd9{\xc3\xb5{\xf4S@\xa0\x9bS\x81\xb1\xddS@5\x9b\xd3\x8c\t\x1fT@\xc8w\xed\x7f(;T@\x98\x17\xa6L\xc10T@b\xb2\x17\xd1\x8f2T@\xcb\x19|\x0b\xe90T@\xcc\xa7\xd1\xc1-1T@.\xebw\xbf9\x1aT@\x1b\xffYM\xae\xa3S@"\xa5X\x0ff\x17T@\x02\x066\xfd\xbf,T@\x9c6\x11q1(T@\xc9\x08\x80\x9c\xb7)T@\xc9\xb3G\xeb\xe0AT@\xe6\xa5\x9c\x91\xc0KT@C\\\x83\x85\x048T@\x00\xba\xb0!@&T@fa\xc1l_\x18T@\xbbc\x14\r\xc2\xb4S@DH\x83\x9bA0T@\xbea\x1d\xe7((T@|\x02L\xd2\xaa\xb5S@\x9ct\xb2\xa1\x0c\'T@(\xa1I\xa5$yS@"\xb9\x1dpd\xe4S@\xeamR\xbej<T@\xe2u\x8b\x14+1T@\xed{Y\x9c\xa40T@v\xff\x08\xcd\x100T@\xd4\xdam\x13\x90\x9cS@\x1c\xb9Z\x89\xc9\x18T@\x88\x16\tp\x99!T@#F\xae\xf1k\x1aT@\t\x0c\x87\xd5`\'T@t"\xf4\xda\xd78T@\x0e\xb2"2FKT@V$V!\xf7\x11T@*\x1d\x10\xede5T@\x8f\xbbb\xbf[/T@1\xd9\xb7\xf4\xd9-T@\xd3\xce5\x8c\x0eAT@\xdc-e\xb1\xc3%T@\xfa\xf2\xfa\x12\xfc(T@$S\x10c{7T@\xc5?\xe1\xf8v;T@\xd1"\x05\x9eE\x97S@\\\x9a\x8c\x89\x8d\xf4S@\x9bc\x85\xf2\xd21T@\xbb\xe6\x01lj)T@\x156r\x98\x8b$T@\xcdCJ\x12\xdd\xedS@\x03\xce\x08\xd5\x821T@\x88\xf7\xbc\xed\xca2T@\xc0*\xc8\x9f\xce1T@\xe8m\x94\xa4\xf0@T@n9\x8a\x9e$5T@\x08\xd7e\x86\xed5T@b\x16\x1f\xf9}7T@\x10\xfa&JG$T@\xef@\x13\xa1@0T@\xa2\xbdrY7@T@;\x97\x15yl:T@\xfb^\x99\xd6{\'T@A\x7f\x07\x91\x1e3T@\xbfgJ\xc8e\xc7S@\n\xac8v\xd7=T@\xd4\xdam\x13\x90\x9cS@\'~s\xff\x96!T@\xb9!\xbe\xae\xc1;T@z\x04?\xd3\x8fET@\xbd~\xe3\xf8\x8d9T@\xd61\xa3\xd3\xab>T@^L^\r\xbe$T@\xbczM\xd4\x88DT@ \xa3\x8fy6(T@\xfc\xa8\x13k\x07-T@U\x8a\xb8\x85d7T@\xc4x\xca\x91\x8fMT@W\xd3\x149T\x1cT@\x83\xc2\x00.\xe3\x1cT@\xf8r\xd1\xe6\x98,T@qc&\x0c9\x19T@\n[E\xdc."T@\xea"L\xcc\xc8\x02T@:u\x7fn\xf7\xddS@\xaa\xca\x9d}\xaa\x9aS@G\xdb]y\xaa!T@\xb0\x98\xd1\xf8\xb16T@%T\xbd\xd0\x9f!T@\x7f\x1d\'\xb4k7T@\x13\xccCN\x7f7T@\x08Z\xf9\xf1L0T@\x13v\x07\xa0\xe6/T@\xfbo\xf7\x96n1T@\xcd}m7L\xa0S@\xff%\x8d\xb1\xc4.T@ \x1b\xd4\xce\x17AT@2F\x9b\xae{%T@~2\xac1\xba1T@\xf0\xcd+\xd6y\xe4S@\xb5\xcd\xd3\xee\xd41T@\xc1/\xa3w\x870T@\xeb\xc7X\xe5b9T@\x80\xa8K\xb3bsS@\xe7\x1a\xb4t\x010T@4/K\xb8h7T@A\r\xa2\x84\x0b-T@\xf3gV=\x801T@9\x7f}\xec9\x1dT@\x8c O\xd1\x1cDT@\x0c5\xe4P\xad\x9fS@\xca:;=i4T@Ty\x91\xb131T@\xe4\x82\x81\xa6\xe7\x17T@X\x80\xb3K\xd51T@\xdau\x8d$\x840T@\xfb\x96N\x87\xcc@T@T\x0c\x98G\xdc\xacS@W\x1bnT\x909T@\t\xcdy\x9aY4T@K\xf3\xf3\xdd\x0f\xc8S@\xea\x81TQ\xed:T@\x19\xad\xf7d\xc30T@\xe2\x96\xe5<\x805T@\'D\xae\x0b@@T@\xc9\x1e\xefi\xaf#T@5[)\xaf\xbc6T@\xaf\xe8\x19M,0T@\x1c`W\xa3\x0c-T@\xff\x14I\x08\xf4;T@\xfb\x820\x18-\x1cT@\xe8\x05\x16\xb9\xc6+T@:\xda\xce.\xcd=T@\\\xbe\x00\x7f\x924T@\xdf\x1f\xe6D\xd1@T@0\x00B\xe1f)T@Q\x9f\x93\x82\xc46T@\x80\x81\xa8\xf1I\xc0S@\x06t\x90\x9b\xcc5T@\x8a\x19d`\xd7\xaaS@a\xecC\x99\xee!T@\x0c\xb8\x1b\x19\x15\xcaS@\x8a\xabzG\x940T@\x12=\xca\xf1Z@T@.\x96M\x8b[\xc0S@\xf9\x87\x1bB\xba\xf6S@\xc9GH\xe89\xf6S@\xb8\xa4\xbe\x0bm1T@3\x9d)`JCT@\xaf\xd1SY\x08AT@\xe5;\x9c\xc9\xf11T@l\x82n\x0c9)T@\x92\xe2\x07\xa8]\xdaS@$\x13\xf3O[.T@\xeb\x99\xe3%c\xc0S@\x94\x84\x1c\x81\xf2\x19T@\xa5\xf0\t[N0T@b\x07.\xd3\xec1T@7[g\x18VHT@w_x\x83\x91\xb3S@\xbd\x07\x90G\x027T@\xea\xa4\xcb\x90\xd2!T@vb\xe4\xf0{\x02T@C k\xc4\x917T@\xf7K<7 sS@|\xda[\xfeCsS@ \x99\x94\x00\xa3\xc8S@\x92^Uz\xc4&T@5N\xdc\x97\xc01T@7\x1c\x1bJ\xb3&T@\t\x01\xf6\n\xb0)T@\x8c\xe0\x98\x9e\x010T@+\xed\x02\x93\xa68T@\x97o\xd1\xc6%(T@\x08\'\x98\x97^8T@u\x98\xc2\xb4\x07)T@\xbc\x9d5\x89\x850T@$\xe5,q/0T@\xccJV]\x879T@\xab\xaf\x0ekh2T@~\xd4&Zf7T@U\xa2s\xac\x1b.T@\xa7\xc6\xd4\x85\x930T@5[)\xaf\xbc6T@\xf2[\xb1Z\xf2BT@\x00\xd3\xf4t\xb4)T@\xbe~|l\x1b*T@\xc6\xd6b\xac\x9e*T@\x82\xfe5N\xaaDT@\xf1\x17V\x98\xeb0T@\xee\xb07\xc0\x100T@\xfflc\xc6\xfa\'T@\xa5\xd5\x90\x1a\xf72T@`\xfb\xd5|v#T@1bY\xa2\xc2*T@\x15\xec#\x86Y@T@ip\x84\xcc|@T@#\x83}\x10\x1e3T@B\xa0\xe4\xfdY;T@\xcc\x19$;`0T@\x935\xcaLd+T@T\xda(\xb22\'T@\xc9\xa3\xf4\x90K\xeeS@K\xb3\xc4\xf7\xe3rS@\xed{\xffu\xd3!T@\xe7s%\x9b\x15\x00T@np\x9a\xc5C\xa6S@e\n\xc0\x81\x16\x9dS@\x1e\xd3\x03m\x03,T@]&\xb4\x8ac/T@\xe1{\x0f\x83j\xacS@\x16\xa1\xea\xea\xbd1T@\x9e\xcd\xb4>X0T@\x9evb\xc5@5T@\x02\x10+\x9b\t1T@W\xd0\x84\xaes1T@\xa5\xd5\xdc\xa6\x8d2T@\xd6\xeb\x92\xcf\xd10T@?\xd3\xeb/a1T@-\xd3Y\xe6\\1T@\xba\x1b\xfct23T@\xf3\x85V\n6&T@\xb9a\xe7\x7f\x0e)T@`\x0c\xbf\xb7\xd47T@\x9cJ\xe6\xcb\xe61T@\t\x04\x1d\xfdv)T@\xac\x86\xcf\xa4\xb7)T@F\\?\x90\x91;T@\xb1\xa4[\xba\x88\xd2S@${k\x95]\xadS@\x93H\xdeL22T@\xf3\xfcd\xaa\xb56T@\xcf\xd3\xa6\x0f\x966T@\x04\xe1\xf1-\xb86T@4\xc1\xae\xfc\x8b4T@\xa7u\xd4s\xe3/T@r_\xde\x0e\xf4BT@)\xc7\xba\xb5>@T@F\x8bB\x13\x9c0T@\xab^T\xf5\xe7\xecS@Q\x87\xdcAs\xacS@Q\x9c\x13\xe3\xc6\x1eT@\xb4\\\xf9\xe9\'0T@\n&\x1b\x82\x0c,T@\x87e\xd6\xf3\xdd1T@\x19\xc6N\x01\x992T@\xc1O\xe1\xc4]0T@\x1cS\x95H\xb8JT@~\xa7D\xae\x87\xeeS@\x85\x90-\xc7Q1T@\x14\x02[\xd2\xc0\xbfS@!QS/T0T@\xb4\x17\xb8\xd9\x1c3T@\xffqa\xd4{\xbfS@\x161\x93\x8e\xfa+T@\x81\x04\xd1,p;T@\xa3\x95\xc3\xc1m\xdeS@-"\x07\xffS.T@\x88_\xf7\xa6N\xacS@]\'\x89\x1f\xfe/T@`\x17\xe71\xbe1T@\xff"\xb0\xc4\xb40T@a+\xf0\xbbk/T@\x97\x97\x99Y\xdd7T@z2@\xbf\xaf\xf8S@\xaak;\xb0\xd4\x1bT@_\xb3\x85\xe4\xdb.T@=\t\xd4\x0159T@\x1c\xe6\x80\xd3\xb0\xebS@\xe6\x84\x13\r\xa6&T@r\x8cF\xc9.\x1eT@G\x8bk/\xc01T@\x9e\xa8\xa1\xb1\xd5;T@\xba/ds\x19)T@\x11}\x82\xf4\x917T@x\xcdM8\xa6(T@\xc4\xe88\xcb\xdd1T@\xc0\xd6\x1d\xb5$\xf0S@\xf3\xa6\x01\x83U\xeeS@\x90"\xb4&1\xaaS@p\xfdr,?\x16T@\xa3dp\x003\xbeS@\x11\xa2\x1b\xa8n/T@\xec\x8a{.\x0f,T@x\x8cLM\x861T@\x1f]!~\xd10T@\xbb\x84h\x8dg1T@\x87\xec]\xda\x012T@|\x0c\x11\x1c\xb2\x1eT@\'\xce\x04\xba\t1T@\xafe;+\x7f1T@;-\xb3\xa9\xbd2T@l\xa9\xcb\xfb6)T@\x04\xf1,\xdd\xdc0T@\x1d\xce\xd1\xc4\x0c3T@\xbb\x0fA\x93\xd60T@9\xf4\x8f\n\xa7.T@;\x82^\xa2m;T@\x1c\xea\x82tC:T@\xc4\xcbJP22T@\xe4!\x90\xc2$\x18T@_\xb3\x85\xe4\xdb.T@\x8c\xe7\xd0S\xf4>T@\xb2_.)E4T@\xfb\xc0\x98\xbb\xe5)T@I\xa6\\\xc1\xba\x1eT@&~\xc1\x8f\x8f\xd5S@PnI\x84\x1a0T@\xe8\xc2\xd6#\x9f7T@'
p35
tp36
btp37
a.
