# Supplementary material for: Sea ice drift data for Fram Strait derived from a feature-tracking algorithm applied on Sentinel-1 SAR imagery
Source: Data Brief. 2018 Apr 19;18:1410–5. doi: 10.1016/j.dib.2018.04.034 (PMC5999601; doi:10.1016/j.dib.2018.04.034)
Supplement: Supplementary file 2 — Supplementary material [file mmc2.zip › fs_s1a_data/HH_filter200vec/FramStrait_HH_20141223T064723_20141224T072820.dat]

(lp0
S'S1A_EW_GRDM_1SDH_20141223T064723_20141223T064823_003843_00498D_569E.zip'
p1
aS'S1A_EW_GRDM_1SDH_20141224T072820_20141224T072920_003858_0049E9_6EE3.zip'
p2
a(cnumpy.core.multiarray
_reconstruct
p3
(cnumpy
ndarray
p4
(I0
tp5
S'b'
p6
tp7
Rp8
(I1
(I425
tp9
cnumpy
dtype
p10
(S'f8'
p11
I0
I1
tp12
Rp13
(I3
S'<'
p14
NNNI-1
I-1
I0
tp15
bI00
S'\xc7h\x97\xd9W\xc7\x03@v\x03n\xfc\xa2\xdf)@\xe4[\xc7\x04\xf2\xe2!@OG\x86\xa3/o\'@qR\x0c,\xfb\xe1\'@K/\xc7\xa5^\x9b!@\xa2\x8f\x19Q)H%@5\xa3\x89\x02\xa9\xaf\x1a@\xe5\x8d\xdeG\x19\xe4\'@\xa81|y\x8b\xc8!@\xf3q\xf2\x13AM&@,\xe2\x8bc\x0f\xb3\x1a@:%\xb6\xb3e\xf7&@\xcckd\xb6\x08\xf4\x17@\xb0n\xc3\x94\xdc0&@\x9c\x00\xb7\xd5:\r @\xcdP\xffLv\x1b)@\xb8\x1by\xf7\xd3\xea!@\xb2\n\xee\xb9\x06\xca,@\xaf\xef\xf7\xd6R\xdf)@\x80a\xff\x1d\xe8\x05\x1f@\x9eV\xa1\x00\xf2\xe8$@A\x95\nzU\x81\x1a@\xd0\xcbz\xb0\x00>\'@\xc8\x9f>tU\xad\'@\xff\xf2\xc0>_6+@\xed\x07\xc2\x87\xca\x88\'@\x1cz\x8aua\xb4(@\xca\x8d3\xcbq\x8c\'@1>\xdb\x92yF(@\x1b\x9d\x14rZC\'@\xd0\x01Ui\tW\'@pwL!\xc7\xb6\x15@b3M\x80h\x93\'@\xca)\xc0C\xd6c\'@\x8a\x04\xd6\x05\xf0\x9f)@V\r\xf3?\x8b~(@\xdekl#F\x9a(@\x98\xbaQ\xa4\xe5\xc3 @\xc0\x05q\x94ou+@v\xc4\xe3\xb1\xac\xce\'@\x1a\xb2\xfa6\xe0\x97(@\x84\x8emV\xc6=\'@\xec\xed^\xcf63)@\x1c%\xfe\xf9A\x01\'@\xb8\r\x81\xc6\x19V\x1e@\xf0L\xf4\xf8\xe9u\x1c@\x06\xd0T\x90^\xa0\r@i\x0f\x87w\x8b\xce#@\xa2\x80\xe8c\xf7}!@8\x11\xa5\xef\xacX!@\x06/O\x9c\x80\xb8!@_/\xe3\xb5\xe1H\x18@\x18\xdd\xa4\xf3\x1d\xd9\x18@\\#3\xd8\x92\xf3#@\xf1?\x94\x1a\x12\xf3\'@M\xcd\x15\x13\xa3\xbe\'@\xcc\xc8W<\x83&(@\x12=\xdc\xc2\x92m&@wA\xc1\xce\xb5\x18(@f\x96\xda\xfb<u\x04@\xaf^R\xbc\tC\x0b@n\xe4\x99\xd2\xf9\xd5(@\xbe\xaf\xc1\xf0\x17\xf9&@\xe4\xc9\xaf$\x8c\xfb)@\x16x\xc1\x14\xc9_&@\xda\x8a>\xdaOm&@-\xc5&\xaf\x07\xc0&@x\x17K\x8c/m&@\xeb\xc7\x06s\xa3%(@\xeb\x11=g+\xe8 @\x8b\xd8\x14\x9a\xa4\x90\'@\x157\xa7\xbf\xfe\x90\'@\x8c\xbdP\x0f\x8c\x06\x08@ZA\xc2p\xeb2&@Q\xde\x0e\xef\xb2\x9d\x1f@B\xda\xc6\xd78\xfd$@\x0e1B\x05\xef\xbf @\x80Q\x80_p\xb1\x19@Z\xee\x81g\xabK"@\x17\x052\xa4\xa9\x98(@\x03\x02\x13m\x8e\x0e)@\xb8\xd7\xe0s\xa8P(@\x88\xaf\x16\'\xd1B\x0e@L\xae(\xfbj\xfa)@\xf1w\x81\x93c\xc0\x1b@\xaf\xd3\xf1n\xdbQ&@\x15\x8e-6``&@4\xa6\x9b\x1d\xa3\x9c)@\x83}X"\xd9@\'@\x12\xfa\x02\xbd\xf7\x93\'@\xbbr\'\x8fpK&@?B\xb3\xb1O(\x14@r!\x842\x94.&@-\xb9\xa9]e\xe2\'@3N\x86\xe9\x9al&@\x9a\x86\xf9G~\xbf&@xB\xf0-OD\x13@\x02\xcc\xaaH\xe7\xd6&@\x97\x9a\xb1e\x86H%@lv\x96\xfbP\r\'@\x10\x03\x97\x83\x9c\xac%@\x85\x83\x15\x04\x8ab(@\rw\xa1\xd7zL\'@r\xa4\x14_L\xf2&@,X\n\xa6\x80\xe3%@\xa3Uh\x1b\xf1\x91\'@\xf0\xdc\xde\x92\xf8\x9d)@\xddU\xc6XB\x9a\'@m\xa8\x1cNt\xfb\x10@\xf4\xa0^\xe44\x1e&@\x10\x9d}\xe5\x17v\'@\xd4Z\xab2W\x00\'@\xbd\xcdt\xf7b\x86(@\x8f\xd3g:\xb0\xd5(@\xda\x1b\xd41r\xcd&@\xb5\xe7\xb1\xec\x8c\x87(@\xb2\x9f/\x130\x8d\'@A2\xf2\x98\x03&%@\xf6\x84<\xaf\xbf\xc3\x05@i\x1d\xd2`\xb3\xdb\x05@\x18.P\xc89g#@p\xf1C\xd3L\x95(@v\xfb\xc7\xe2\x13b\x1f@\xf6\x03r\xf5-n\x1f@\x10;F\x0e\xe5\x8e&@W\xaf\xfa\xa1HZ\x12@5u\xc8B\x1b\xd6\x0e@\xd7\xcfj\xcb\x01\xb5&@v\xe9\xb9\xb4w\x04)@\'\x8d\x15\xe7\xd1\xa0\x1f@D~\xf2^\xed\x90(@\xd9<\xbc+n3)@\xf2O^Lp`\x06@%x{\x92\x9c\n\x06@\xf0\xe1\xe8\x14DW&@\x91\x13M\xfd\xbe\x1c)@?\xb1\xd5\x8d\xa9\xd6\x18@|\xad\xed\x89\x9c\xd2&@\xc4\xcdo\x1b1w#@/\x83O\x99\x1d\xb2 @\x87\x83\x02\xb2\xaa-+@\xf5\xa1\x10\x05\xb6R(@r\xf0\xac\xc3l\xaa(@?\xef9\x18~\x03(@\xde\xf0\x04\xd8\xca\xe2!@\x15\x99\x94C\x98\r&@\xdf\xd4\xda\xd7\xc6\xc2,@\x05\xcb\x93YE\xdd\'@o%G*\xb7\xf9 @\x13W\xfap\xf6:\'@%\xaa\x91\x83[I*@0\xb6\x99\x8d\xdc"#@\x07\x99\x95\x93\x8ax\x04@\xe3S\xe6\xa6\xdb\x1e&@S0\xaca@n&@\xc4m\xdd\x13|\xff&@\x15d|\xa3<\xec\'@V\x86Zu\x1f\'\x10@\xed\x03\xa7\xd1\x04\xaa\x03@\x0fb\xab\x89\x02\x19%@vg\x1f1\x9e\x1b%@\xf7@\xea\xa3.\x9f)@\x19\xdc\xa0\x02B\x08"@\xf4\x0f+\xf0\x03x\x18@\xad\x94W%\x8d\xa7\'@Ir\xe3((\xc4)@<\xa3\xb7\xdc\xb7b(@\xb5MZ\x1a&\x94(@\x19\xd0u\xa4\x8f!&@\xa1\x1b\x90\n\xd9\t&@!AB\x98z\xd6(@\x80Y/\xe4\x14\xc0&@\xaa\xef+\x9f\xad\xe3\x05@$\x88\x14\x8d\xcd\xb1 @\xa5\x1a\x1ezl\x94(@\x8d\x97\x7f\xfb[\xa7\x03@9\x7f\x86"l]%@\x9fk@\xfc1\x8d!@\xea\xf0\xec.\xff\xaf(@\xa6D\xfd4\xec\xe7)@;\xe8\nX\x8d\x92\r@fj\x03y$1)@\xb7\x12\xd8\xad\xfa\xb6\x05@\xaf\x81\x85$U\x82\'@\x1cI\x89#\xf9\xaa(@\xda\xde\x13\xd7\xbf\xd0\'@\x92\x14s\x93*6%@\x14\xc2\x88:\xb4\x91\'@\xb5\xf5\x9fz\xfe\xb4\'@\x18;\x8e\ro\x16\'@5\xc1\xe3)\x84\xae\'@\xf8\xa9\xe0\x14BU)@\xf2d\x82\x85W\x0b"@\xd9ep\x9aN9 @\xd8\\\xbd\xe2\xc3M\'@+\xfc_\x92\xda\xeb&@h\x82\xb0gi0&@(\xdb\xdf\xdcBR\'@\xee\xde\xd1q\x9b[\'@\xf0h\x99\xc0\xa8\xc5,@1\xd19P"\x05(@\x12\xc3\x93T>\xae%@\x97yK\x0c\r~(@\xac\':I\xdd\xe3\'@\x04z\x9a\xd3B\x17(@W\x0f)WL\x9c\'@\xf9?\xea\x10\xa6L"@\xa8\x93\xea+7\xfb&@\xc1{\x89\xf9\xbcF\'@\x0e\xdf\x89_\x18@\'@u\x03^\x0b:\xe2 @\xffO&x\xdf\xc9(@\xdb.\t6<q\x1d@\xeaU\x1bX\xa7\x00\x11@\xc0\xb2\xa4n#\x18\'@3\xec\x135\x8c\xab&@_\xd5\x03\x17\x01\x11\'@\xd8\x83\xb3Q\xdan&@Nt}\x15U\xd6&@\xd5\x86\xd6?u\xce&@\xa0\xc6\xce\x13>8)@\xc4\xde\x91~\xfe\x00\'@\x00\xd3\x90\x07=\x02\'@?\xbd{c(\xbf\x1b@%L\xd7&\xdf=\'@\xd7\xe1\xfc\xb1\xef\xd3&@\xab\xb4\xbb\xe1\\f#@\x9bh\n5x\xa7"@\xf9\\\xa3\x93\xa5\x96\x17@*5fy\xa8\xe4!@:\xa4\x90\x1b\xed\x05%@n2\x8d\xa0\x06+\x0f@\xb8\xb3Gq|\x1d)@`\xaa\t\xb2\xb6+\x10@)\xde\xb5\x9b}H\x10@\x8c-\xa7\xb3\xf3G\n@\x87v\x91\xac\xaa\x9b&@\xbd%xg\xb3\xc6\'@I\x14\x80CrJ*@-\xf0\x9b\x99\xd5\xe5&@>\x1f\xdf\x05bk\x17@?t\xa2DUr(@\x10_\xfe\xa6\x9cV\x17@\x92;\x8c\\g\xd8&@\xf0_\xd1&\xb7x\x17@\xac\xaa\x03\x8c\xdd\xf3!@\xb9z\xf2\x00G\xb6&@\xc2e\x8c\x1f\xd7\xa2(@r<\xeat\xf7A(@\xcd\xdb\x9c\xa1\x99\xe8\x07@\xb4L\xfa\xe4\x06\xdc&@4\x83\x11q\x00\xd0&@\xa7\x12\xd96\xf7\xa9(@\x8d\xa7m\xdd\x844%@\xe4\x93\x81T\x88\x9c\'@\xb6\x0e\xb3\xf6\xc7}\'@\x9e\xe1\x11\xa6\xba\xa4\x05@\xa9\xc3\xb5C\xb1\x1f)@!\x92.(l\xe6%@\xa9\x0e\x18i\x00\x93\'@@\xea\x05\x19\\\xf9\x1d@J\x98|A4v\x1d@J\xd6\\\x18\xaf\x10\'@\xe2\x82\xe3\xd1\x9d\x10$@\xaa\x00\xa8\xf3K\x97&@\xc7&\x18T\x1f\xe4&@\x91V\x9d\xc9\xd2V\'@\x83\xd8\x84r\x12\xfa#@\xcciN\xf7\x03\xd3(@<$\xf6h\xfb\xe4(@\xb5\xbfxj\x13\x03"@\xf6%\xbf\xc7\xeb\xe2)@\xe2\x92\x02u6\xea(@,\x85\xa8\x9b4m#@x\xbb\xc2\xea\\\x8d!@\x98!\xdep\xfdl#@wG\xfa7\x10m&@\xfa\x1cS\xbb\x9d\x9d\x04@\xa8\x17T\xa3J\x95(@e\xa8\xeec@\x0b"@\xe5\xe5\xacc\x95\xe5!@\xe4\xef\xe1G\x8f\xc2\x1b@0\xc7wXd\x12\x13@\x8a\xf6#\xac\xf5\x8f!@j\x1bA\xe7\x02\x8d\x00@\xb3[\x8d?h\x9d#@I\xa3{\x82\x1c3)@]\x8e\xb8\xaf\xfd\xc9,@/\x96\xeb\xae\xab\x8a)@\x0e\x0bE.\xbc\xc3$@\x94\xc7\xfcb\xfa-&@.\xc7\x93}\xcf\xc2!@G\xe2\x84\x9b\xd7\xe8&@\x12\x94\xfe\x97\x9d\xe3&@Z^X%|\xd4#@a\xfd\xfbU\x933)@(\xde\xcd\xa2\x83x\'@\x9d1\x00\xe1\x8a\x06\'@"\x95\x8f\xd7H\xf3!@\x98\x03\xdfn\rk#@7\xa8\x15\x06\xc3\xea!@\x16\xbf\x0b\xe0-\x90!@\xca\x16D\xfb\xbaO*@Q\xce\xaa\x8c\xe0A\'@\x00\xcbOj\xbe\xf8&@J6\xd8\x99\xcfn\'@\xace\\(\xd1\x07(@\xf7\xb7\xdes\x173\'@\xd6\xc0\x13\x18\x15\xb3\'@\x1c=\xc4\x86h\xf8\'@d\x87W@\x7f\t(@\xc8\xbc\xed\xcd)\xbb&@\xfb\x010\xe9\xd9{\'@/o\xe5\x8a\xd3\xe2(@"I)m\x7fm\x17@\xe6\x08q\x0c,9&@\xe2[Hq\xf1g&@H\xe7(\xab\xfa]\x17@\xec\xb4#"YL\x1f@\xbd\x0c~\x93\xe2 %@\xa1a\xc7\xb8p\x98(@\xc0o\xa7\xfe\xe9t(@\xd2\x03N*\x1a\xb2(@\xebX\x10\xd3=Z)@\x97Y\xecdo\n&@O\x1a(\xc6\x10})@M@\xc8\x1d[\xf7\x1f@p{\xe0J\xd4x)@\xbeq\xa9\xd1\xdf\\#@\xe5\xa3\xca\xb2\xe2]#@\x14;\xd9\x949\xf0\x12@\x1d\x86\x8a\xc5s\xbd\'@\xde\xfe\xcc\x07\x98\xcd\x03@W\x1a\xee\xe8\xdd\r)@\x13\xf1@\x91\xc0\x02\x1e@\xf0\'\xcb\xadK\xb5\x1f@)\xba\xb0\xfa\xb5\x8b(@\xe7\t\xe5i>\xb4(@q\xdegz\xfb\x92!@\xcd\x99\xa6\xdc\xed#&@B\x1b@\xf43G\x1a@\xbc\xe23\x97\xab")@\x15"J\xe3tl\x1f@\xa1-:u;s\x10@\xc95l\xdaL?\'@\x1fr$\xcd\xa1\x1f#@5:\xff\x8c\xe5g\'@\xc43\xefFqU)@~\xf9\x0e\xb2}z\x0e@\x84\x9d\xce\x12\xc4\x9d @\x8a\xa2\xfc\xdd\x93o\x05@\xef\xa0W\xb9\xd8\xbc\x05@\xb6\xeed\x83\xea\xd5(@\xd0\x00W\xce\x87\x97 @\xeby\x8dI\xa1\x99\'@\xe1\tf.\xf3\x1a%@Mr.\xe6R\x13%@\xf5\nwSyW\'@\x0e\x00\xd8c\xc0@\'@\x82\xf0RH\xb2\xd1!@\xcc\x0b\xacl\x93\x08(@\xc00d\xba\xa1\xc6\'@\xb3!\x13\x87\x94\x9b\'@t\xb2f\x01\xe7P\'@\xb2\xff\x9c\x06\x13\x8a\'@sS\xb6u\xa8/\'@\x8d\x9c\x8aR\x12#&@\xf9\x10\x14\x9d\xd6;(@\x8e\x8b\x07\xa0\t\xe9&@\xa5\xce\x92@\xcb\xc9&@3\x01\xed\xb2\xd2\xde&@\x0c\xa2\x7f9b\x0f&@\xe4w\x17!\xda\xaf&@\'\xc2S\x87\xa3\x9a\x18@\xc5S\x93\x9f\xad\xed!@\x1d\x88\x95\xfb9\x1e&@l\x92\x85\xd4\x04\x98(@0\xd4\x07(\x0f \'@\xacD\xd9\x1c%\xb2(@\xf5\x7f\xb2L\x8c\xb1(@R\xa1Gq\x04\xba%@r\x89\x03J\x81Y&@\xf1e\xebG\xacI)@ts^\xe3\x1e\x93\'@6\x88\xa2\xae\x12i\'@}>\x08z\xd4\xc1\'@\x05\x98\xe5\xac.\xbd\x1a@?v\'\xf5|\r)@\xf1!?8\x98\xb6\x19@A\x92\xdf\xbf\x0e2)@\x95\xb6Kn\xae\xe0&@\xdbYU\xc90\x94!@/<\x1b\x14\x06T @i\xa5\xbf\xe8\xf4^&@\xeb7\xdb\xb1v\xff$@K\x14X"\x989&@\xee\xff\xd7\xd7\xce\xe7!@W\xc2\xb0\xe3\x925&@\x1b\xeb\xb1/\xd0\xcc&@\xf4zY\xe0\xc5\xe7&@$\xdc\xf2#\x1c\x80(@t@\xbd\xb9\xe3Q\'@\xda\r\xafM_\xb2)@P\x06?\x02\x17\x9b\'@\xf5\xb7\x87\x9e\x85\xa2)@\x01\xdb\xd6\x8e\xb3\xd2&@\x8f\x16\xf1\xc9\xf6\xe2\'@\xc8\xc9\x01\x12\x91\xd7)@\x87\x1f\x98l\x88\x0e\'@\xe9\\\x89\xba\xe1c)@jSFR\xd57)@^\xd0\xd2\xdb$\x9e\'@\xd9q\x8d\xca\xc7\xe2(@\xdd\xd0\xa0#\xc1p(@\x84\x90\xd2\xdd\xdfo\'@\xb4S\xc71\xa8\xb3(@j\x0c\xba\xdb\x17\x9b(@\x9f\x154\xd5\xe8^\x18@g\x1e\xbf\xdb\xdd\x1f%@\x7f\xc7\xd9\xbe\xdc\xc2\'@\xa6\xc0\xd4\xe2\xf9\x1a!@_\x82B\xcf\xd0\x11&@B\xe3(n\x86\x93\'@nw\x11\xdf\x91\x0f)@'
p16
tp17
bg3
(g4
(I0
tp18
g6
tp19
Rp20
(I1
(I425
tp21
g13
I00
S'\xeb\xd6\x8f\xabL\x15T@E\x1fC\xa6+\xddS@\x8e\xc6I\\\xec\x1dT@0\xf1\xfcf\xd1\xe8S@\x8d\x96\xben\xd02T@r\xf90\x01\x15+T@\x98\x17\xa6L\xc10T@Ls\xb4\xd0E\x1fT@Y\xdb\xe2KK\xe8S@\xceUV\x99(+T@}\xed0fk2T@\xb8rrAhKT@\xde$\xd9\xe3?5T@\x18-\xd7\reNT@o\xf8\xad$E2T@t\xa7%lq>T@M\xdb\x16\xdez:T@\xc0\x136\xd4\xf4\x1dT@\xc7e\xc5"\xdcBT@\xcd\xccrPq5T@\xfd?\xf7\xa6\xefUT@K\xf2\xe5\xb2[2T@\x96\x97/\xf5\xa19T@\xe5c\x16\xb8\xab\xeeS@%;\xf4\xbfS\xe3S@\x1f\x0fx\xba35T@NA\'b\xa8\xeeS@\xca\xc2\xe4\x9a0\xe1S@\xbb\x99\x19\xda\xb8\xeeS@\x19&:\xc4\x96\xe0S@\xed\x82\xe9\x9d\x89\xebS@\x815\xf3\x9d\x1e\xe3S@P\x07K\x83>/T@\xaf9\xd7uz\xe4S@q\xa7\xaf\xd1P\xe2S@\xa3\x89\x0e]\xbe\xe0S@$8`\x16\x19\xdfS@\xec\xfd\x94\xc3\xb5?T@\xe1.#\xca\tQT@&\x14A\xcaHHT@@w~\\\xff\xe3S@\x19\x9bM\x9a\x07:T@\xfd\xa2Es\xf4\xf1S@},k\x82:@T@\x0f\x98\x13`\x0c\xedS@c\x19\x9c8\xcc\\T@\xf4>F\xf7\xbdcT@\r\xe2N\xc6\xb27T@\xb76\xc7.\xa0ST@\x9ab\x93\xaa\x10ST@,v\xe8#fST@s\x086\x950\'T@\x10\xdb!Y\xf1\\T@A{]zx\\T@\x86\x05\xc2\xf5\xa0\'T@\x17F\xf5MF\xddS@\x90\xe3\xce\x95\x87\xe4S@\xd1A\xf3Xw\xd9S@\xc7?j4U\xe1S@\xae~+\xb0I\xdaS@\xb14\xfb\xf4\xd6\x19T@\x9dn$\xe8N\x01T@UqV\xd5\xf6\xd8S@\xbb`\x87\xc5\xfa\xecS@\xd8Wc}\x96CT@T\xef\x90\xbc\x18\xe0S@T\xb1\x10\xb4\x1b\xe0S@8\xe0E`\x98\xdfS@\x02\x04\xf896\xe0S@\xc7\xedx\xe6\x92\xe3S@\xadE.\xe1\xbc>T@\xc5\x90G49\xe3S@R}p+X\xf1S@\xd4~Q\x01\xcf\x0eT@\xcd\xf7\xad\xeaG\xe1S@p\x1f\x15\xe4SaT@\x94H6c *T@\xdaP\xfa\x98xPT@\xf8ssObRT@\xd3(9A/\x1cT@\xe3\xc2\xf6|\x15:T@\x9bx=\x8b\xd78T@\xc6\xda\x18\x10\x1e@T@\x820\x1b\xed\xcd/T@\xe4\x05\xe7\xbd@6T@\x1e\xe5\xa2\x06/RT@\xbeD46\xbc\xd3S@\xe9\xb2\xef\xac1\xd4S@=\x99[,\xb04T@s\x0c2+H\xf2S@\x03\xf7\x15\x7fj\xf1S@\xfc\xa8\x13k\x07-T@\xfd\xe8\x92\xf0JQT@\xf0c\x10\x8aP\xe0S@c\xcd\x00o\xcf2T@pd\xdd\\\x18\xe0S@\xd5\x95U4\x97\xdfS@}:\x9d\xb9\xb9VT@\xd1\xc9G#\xf5\xdfS@\xfa\x98d\xa9\xc50T@\x97\x03\xb9F\x98\xe1S@\xae\xb5k\x8d(\xedS@\xd4V\xd9{\x13\xf2S@\xbe_\xac)\xd1\xe3S@Z\x0f\x17 S\xe5S@\xcc&P\xed\xed/T@\xa4<\x88x~\xe4S@i8\xb9\r\xbc\xe0S@\x9c}\x88;\x89\xe8S@#z\xe7\xb6 .T@\xdc:[\x9e<.T@\xdf=\x85)#\xebS@v\xa8D1\x0c\xedS@OT\x9cO]\xf3S@tJv^\x8a\xe8S@\xd2\x90\x80\xe4\xcd\xeeS@/1su+;T@\xe8w\x1b\xda\xb6\xeeS@O\xf1\xdc\xac\x95QT@\xb0\xe1^\xd3\x08\x18T@\xe1e^\xe9\xe1\x17T@\xbb\xe6\x01lj)T@V.\t\x85\xa3\xf3S@%\xc4\xb4T6`T@[\x1eq\xe2\x0c`T@K\x99\xfc\xcf\x03\xe5S@\x9bk\x9a\x89\x8d5T@?\xf7<\xc478T@\xb6T\x97\x87\xf9\xe1S@\xb1j\xcdt\xb8@T@\xd0\xde\xb0$!+T@\x86\x07\xceHg:T@\xa2\xbdrY7@T@\xfb\x17\x95\xa8s#T@\x88\x9bx\xf6\x14\x00T@\xb5\x00\xa4\xf7\xd3\xdfS@\xb7W\xd0\xe1.@T@\xd3\xbd\x1b\r}\\T@zg\xaca\xb9\xe1S@\xe6\xa5\x9c\x91\xc0KT@\xcc#\x87.\x86#T@\xb8\xf0Q\x1b\xc7GT@J\x01\xa2H\x97@T@\x18XL\x9b\xb6?T@\xab\xcaA\x16\r7T@\xabwO\xd8\x1a\x1eT@\xad(|:\xfd1T@\xaf7~g\xc1BT@{X\xd9\xae\xfe\xe3S@\x08h\xdf9\xa06T@\xab\xfaj\x8a\xf1\xebS@K~\xa6\xcb(\xe4S@d\xfb\xf1\xfd\xed9T@\x1bNd\x0f\xdd\x19T@]L\xb1z\xf41T@5\xbc\x86\xdb]\xe1S@TS\xde%w\xdfS@p\xe0$\xb9<\xdcS@YF\xe9\x9dVIT@\x12\xee\xcc\xc21\x19T@-}B\x8c\xfdMT@\tR2\xe5\xa2NT@D\xa4\x8ccj4T@\xa8\x90\xcc\x08c\x1eT@"z\xb6\xe6\x9e\x19T@\xc7&\x1f(u1T@\xe6=\x89>GDT@\x83\x8dmr\xb8GT@\xd7K\xe3\'\x9d\xf3S@\xdc\x82f4\xd51T@\x89\x80N\xa8\xe61T@{^`\x93\xcb\xd8S@\n\x85\xbcX\xa5\xdfS@\xe4\x82\x81\xa6\xe7\x17T@\xd5\xa8*\xa1\xe5OT@k\xca\xb5*e:T@\xaeM\x15\xd5/\x19T@\x8eB\n\x9c\xe91T@\x9d\xa8\xe8\x1a\xc5!T@\xcf\xfeE\xa0\xf1@T@\xd1[\x88\x0e\xcd5T@\x15\xbe\xde\xacl8T@\'D\xae\x0b@@T@O>\x8d\xdd\n\x18T@;\xa0-=h+T@\x88\x96\x81\xaa\xa8?T@&l\x1e;\xfb\xe3S@\x07\x9aG+\x950T@\x14)\x14G\x82\xe4S@\x8d\x8cS\x14d\xe3S@\xa8\x9e\x8b\xf4\x89+T@Yb\xa6\xecb\xe3S@\xfb\x96N\x87\xcc@T@\xce0\xb0\x88e\x1eT@S\xf4U\x97\x90BT@E*x\xf8\xd3\xe3S@\xcc\x8bF\x1f\xdd\xe4S@\xa9{DR\x10\xdeS@\x16\xd4\xf2 i\xe3S@\xed)\x9c\xba<\xe3S@\xb5\xef\xa0\xff\xc9BT@\xe5\xe2w\xfc\xa3\xe5S@3\x91Q\x81h\xecS@\x97\x19\xf4W!\xdfS@V\x10\xa61\xd22T@\xf2Z\x0f\xfbQ\xdaS@\x00+4h\xf0\xedS@\xfb\x820\x18-\x1cT@\xa3\x8f\xf3M45T@\x17T\x856\xb0\xeeS@C\xee{\x0e\xaf\xeeS@O\x85m\x980TT@\xea\x81TQ\xed:T@\xac\xa43Z\x92XT@\x0et+]%.T@\xb2cd\xec\xab\xeaS@\xee\xa8\x98\xa2k\xdfS@\xffV\xf5\xb4\x97\xe1S@\xd8\xe0O\xe44\xe0S@\xe6n\xe1x\xb2\xe1S@&\xe0\xe3H\x91\xdfS@)\x01v\xbe\x0f9T@\xd2`D\x9a\r\xedS@\xdc\xfdb\xa3\'\xecS@D\t\x80B\x03;T@\x0bT?\x96\xe6\xebS@D"\xf6\xedw\xe0S@\x03\xd8{\xb8\xc7KT@\xf7\xc5 \xac\x8e5T@\xd45\xee\xc9\x9f]T@\xe6c\xf1?\xa8]T@\xec\x04t006T@\xf7YU\x9a]=T@\xcd\x01\xc9\x956@T@\xa9\xf2\x1f\xf4^IT@\xd4\xa3\x86\n%IT@\xbc\xbf\x0ec\x1f\x00T@\xd8\x1eK\xbb:\xddS@=n\xe6vY\xdbS@\x19\x12Cq"\xe4S@\x0c\xf0\xd0\xbf.\xe2S@Y\xa7I\x93\xa8MT@&\xbf\xe3\xcf%AT@H\x90X\xd8\xcfMT@\xf3:\xccl\xb4\xe1S@\x06l$\x81\xc8MT@\xe9S\xc1\xa6=&T@V\x14\x93\xa3\x88\xe1S@\x1eQT\x9a\xa1?T@I\x0f@lq@T@\no\xa2\xb6])T@s\xa6D\x05\xfc\xdfS@\xc6g\x0b\xa7\x94\xdfS@*C\x86\x968\xefS@\xbfo\xb8\xf8\x890T@;\xf6n\xe9@\xe3S@\x87\xd6\xad\xfe\xa96T@\x89\x05\x13\xa4\xf5\x17T@\xfa\xca?\xaa\x08=T@T\xf2\xf9\x88\x86\xe0S@|\xef\xd1\x83\x82\xe4S@\xbcU\x1a\xcb\xefaT@\xc4\xec4\'\x95XT@\xa8\xdc?JX9T@\xf4\xedz\\\xab6T@\xe2PUw&;T@\xe5\xbb\xad\xe43\xecS@6\xecr\x14\x89\xebS@\x92_\xb3\xab\xea(T@5[)\xaf\xbc6T@\xa9\x13L\xca\x906T@=\xd9<\x9e\xd7\x1eT@\xe5\xc3\x12\x8c\x895T@[\xc8@K\xc86T@>[v9r)T@\xa4)zf\x0c!T@\xd9|`W\x03)T@R\xda\xd1a.\xe0S@\xa0\xfc|\xc6\x9b\x18T@,*%pn:T@k\x7fo\x1em\x1eT@\xb6z\xf8\n\xcb&T@:\x1a\x0cZ\x07;T@m\xe1\xcc\xe9\xf5ZT@\xf9\xda\xc1\xeb\xcd!T@g\xa0\xaa/\xcd\x02T@\xc2\x81Zg63T@P\x9cB\x8b\xb6:T@d\x8c\x9d/\xceBT@>81\xdd\xbb7T@X\x95\xda\x7f\x9aHT@\xe4\xb6\x8b`\xb0\xd9S@\xa8L\x84\xea\xc6.T@\x86"\x11\xb01\xd6S@B\xbcao+\xe0S@\xda\x9f\xf4~(LT@[\xc4\x9a):@T@\x99\xddz\x94\x17\xebS@\xe9\x935\x07C6T@\xf3\x85V\n6&T@\t\x04\x1d\xfdv)T@\x9f\xe2t9\xcd&T@]\xbf9\x89p!T@\xd9hh\x9a\xf0\xe3S@\xa7\x1d\xba\x0f\x9d\xebS@\xbf>\xe5\xad`\xecS@:\xc5\x16\xbfH,T@\x03\x16\x0b\xda\xc7\xe5S@]&\xb4\x8ac/T@\x13^\xe0\x81b\xe3S@e\r?\x0bM\xddS@\xbc\xf2\x84K\xcb\xdcS@\x1e\xad\xbd\x1f\x89\xdfS@\xa0\xb7q\xa6L0T@\xcf\xd3\xa6\x0f\x966T@\xa0\xdf\x90\x1a\xabMT@\xe64\x17\xd8\\\xd7S@\xde\xdb~\x8e\xbe\xd4S@r\\0>\xd2MT@\xe6\xc7\x8a\x05\xacUT@\xdc\xbc8\n\xb2QT@\x15\xec#\x86Y@T@2\xf5\xc9#\x1bAT@\xd1J\x87r\xf6@T@\x0f \r\x03\xc5@T@\x9cJ\xe6\xcb\xe61T@\xec\xf6\x92{\xa0;T@\xfa\x13{C\xaa!T@2\xf2\x86\x1et;T@t\xad*\x93\xc0(T@\xb9a\xe7\x7f\x0e)T@\xe4\x88\x90i\xcdIT@\xda\xc6\x82Z;2T@*\x91\xe5Pw\x16T@\x9b\x00\xdb(\xbe@T@\xc1\xbb\xf9\x04\x06bT@+\xda \xe3\xc5_T@F\xdf2\xd4z8T@\r\xb4\xa7#\x15\xe8S@\xc6U\xdc\xb4\xd4!T@\t\x14\xcd^!\xdaS@\xf8\x03\x1b\xefZ9T@3\xb7\xe8Kx7T@<\xa9\x9d\xa8"`T@\x9c\x94k5\xf4HT@8\xbeE\xec\xb2/T@\xb2\x8a\x9d\x1f\xf59T@\x7f\xa9\xcb\xe4\xaa,T@\xd9\xcc\xa7^#LT@\xcag\x84\xd7\xea/T@t\x13@\xb5H T@\xe4!\x90\xc2$\x18T@\xda\xe9p\xf4\xe7\x17T@\x8a\xeb\xa5\xad\xaa6T@ f\xd9\xd0F[T@\xd8\xa5\x08\xa7\xfd\xedS@\x94r\xf4W\xb9QT@\xcb\xe5\x97\xf7hQT@;\xc6\xbd\xee\x9e\xebS@\xc4\\@\xa2\x9a\xebS@\xb99\xc6l\xe4/T@C[\x7f\xc2\xc5\xe5S@\xdd\xb6A_\xb0\xe4S@W\x8cL\x12\\\xe3S@\xfb\xe97\xfa\xc5\xe3S@\xc8\xa9` \t\xe3S@a+\xf0\xbbk/T@Y\xfb\xb7\xb3\xe31T@\xc1/\x92#\xf3GT@\xc1\xb3\xec%s\xe2S@J\x13\xc5\x02E\xe2S@\xcf\x18]O\xaa\xe1S@\x1d\xfa\xbe\xbd\x8f1T@\xc4O)\xd7\x9c\xdfS@\xeb\x02|O\xa6WT@t\xb9\xae\xb4\xb1&T@\xbd\x83\xccw\x8a0T@\x8f\xf7k\x13U@T@\x91\x88\xba\x81\xe3\xd6S@}\xd0! X@T@\xabZ\xda\xf5\x1dAT@}\xfd\x02&\x111T@\x81\x90\xe6\x042\xd5S@\xb7\xf0\xefo\xb6@T@\x01\x91\xc5\xd2\x99\xe4S@^\xdc@Z\xb8,T@\x12\x80&f\x822T@\xe6\x18\xd5\x1a\x01MT@\x9c\xf0\xef\xbf\xa3@T@\xd5\xf1\xd8\xfa\x18*T@z\x8f\x12\xba\xce@T@\x9b\xbd\x86\xa1\x1d\xe0S@`d\x9ck\xd7!T@c\x80\x9e\x82\x00"T@\xb9p{=\x8d\xd4S@\xcf\xf4f\x82\x0c,T@K\xb7gt\x8b\xd7S@\xa2\xa5i\x1eE&T@M\xef\xb0"p\xe0S@\x8a\xd4\x11}]\xe2S@\xc5\xccm\xfbb\xe2S@\x1b\xad\x88\x88\xea7T@^aE5\xb6\xe3S@=\xdf{\xa3wCT@5\xeb \xf6c\xe3S@\xba\x18\xb4\xed\xd8BT@\x92\xde3J\xff\xe1S@W5\xba^\xff\xe5S@\x91|\x1a\xa7<7T@]\xdd*eb\xecS@\x08Y\xfbq\xab@T@\x03\xca~U\xc7@T@\x7fz\xe3\xbf\x18\xeeS@\x940\xab\x0c\x1eAT@\x88Q\xcb\xdd-BT@fl\xe8\xa8?,T@\x05[\x93\xec\x18AT@5\xd8\xc9\xeag@T@@5\xe19\xbe\\T@\t\xc5\x07J\xb5QT@\x1e\xf1\x1c\xeb\x7f2T@N\xfa@S\xb5!T@\xce\x16L\x8b\x9d1T@\xf8\xab\xd5\xdc\x02\xe3S@<U\x8d\xd3\xa05T@'
p22
tp23
btp24
a(g3
(g4
(I0
tp25
g6
tp26
Rp27
(I1
(I425
tp28
g13
I00
S'\xecGON\x8e\x1a\xff?\xbf\xf6\xfe\xec\x92\xdf\'@M?Jf=&!@\xa1\xb0\xfc\x8fm|\'@r:\xad\x00\xd4A\'@>W0\x8c\x18\xbf @1(\xceK\xf5\xb6$@"\x8e\xcb&\x81\x1f\x18@\x9d\xde\xf3\rI\xf1\'@xtq\xdc"\xed @\x06*\'*\\\xb6%@\xd0p\x94R\xec-\x19@xw\x95\n\xebK&@\x9a\xf9?T\xe0z\x16@\xe2\x131\\\x8d\x9a%@\xb7j\xd3\x7f\xcb^\x1e@\xbaf\xc6\xad\xeb<(@\x14\x1b\xc8_7.!@\x1d~\\r\xcd\xaa+@C\xb8\xe5\xa1/\x1e)@\x04\x17\x81\x84\xa9\\\x1d@\xdfGh\xf3\xab[$@\x9b\xaf-\xa9\x9a\xad\x18@\xa8\x10vA\x9cI\'@D$\x8e\x9d\xdd\xbe\'@`9\x0eh\x93\xf0*@\xe3\xdd\xbb\xf2\xac\x94\'@\xc9^\x0el@\r)@\x17\x00\xd3\x1ed\x98\'@\xdd\xe6\xb6\xb7\x1dT(@\xa5\xa4\xb6\xd2\x9fR\'@\x01,1\xa8\x14c\'@?N\xe8\x107\x89\x13@\x8bq\xb5\xc0\x82\xa4\'@\x82\xc6\xac\xd7\x93p\'@(\xe8\x9b\xa0-\xb2)@`Bqu/\x8b(@LB\xa5\x87)\x9e\'@\x10\xd4Y\x89\xb2\xde\x1f@\xdcSv\xd8v7*@\xbf\xf6\xfe\xec\x92\xdf\'@cn\x1d\x0e-\xbf\'@\xacL\xce"\xa3G\'@\x15s`\xdc\xa5,(@\x0b\xb3\x1c\x02\xad\r\'@p\x0c\x99\xef0\xdc\x1c@\xb1yN\x98x\xf8\x1a@\xaa\x12\xa0\xc8\xf5\x11\n@\r\xf3\xc7\x15\x11\xd2"@Q\x8eS\xd3O\x9c @\x14\xdfMFyr @\x1f\\\rz]\xe6 @.|\xfb\xb8\xb1\xe3\x16@+\xd2`\x915k\x17@\xf7{\x98\xb1\x14@#@\x9c\xbcj\xd3\xc1\x03(@\xc0\xe6\xb8\xedg\xce\'@\xd8nH\x0b\x06\xf9&@\xa0X\xb2;\x97w&@<\t\xf2k\xbd((@5\xa4\xc5\xe5Wx\xff?\\\xfd\xbc\xb9\xb1\xe0\x05@\xb6q\x12\x99\x0e\xe6(@\xe3!\xf8\xbf\x87\x05\'@\x8a\xbb\xde\xd8\xcc\xd5(@\xd5\x82\x00\x9f\xf3p&@\x05R\xa2^\xdfy&@\x82\x9f\x97\xe1\xe6\xcf&@^y\x19p\x85z&@\xc2\x12\xf09\x89\x85\'@j\xc5{q7\x0c @\xd1\xe1}\xda\x11\xa2\'@5\x05\xb6\xe9%\x9d\'@\xc7rL\x91\xc2q\x0b@\x15$\xed\x08\xd9=&@P\xea~\x00\xf0\x12\x1e@\t6\x03\x04&\x84$@\xfc\x19\xb7\xd9c\xdb\x1f@\xd8\xf4G9\x03$\x18@\x06\xcb\xfa=|\x8f!@\xb7R\xb7\xca\xdb\xbe\'@D\x15J\x80\x1a;(@?\xa3\xb3Y\xcfJ\'@\xa1\xaf!w\x81\xe7\x08@0\xb6W\x1d\x912)@=\xcb\x08.\x0e/\x1a@w\xb6\xd5\x05fd&@@O5CTt&@mk\xac\\\x0e\xe3(@\x83?\xcez"K\'@\x12\x813\xca)\x9f\'@7K"WO\xce%@\x83\'s\xf3\x14\xbc\x12@R\xc0\x7fV\xe38&@]\xf9\x87\x85\xb8A\'@\x12\xfaI\x1e\xbey&@\xa1\x03\x9e\xd2Y\xce&@p\x88Ic\xba\xfa\x11@\xce|\x01\xdb\x8a\xe5&@\xda\xb2(\xe7\xb5\xb4$@a\'\xe2:\x19\x1f\'@\x1ec#\xedJ\xb5%@\xbd\xcb|\n\xe7h(@\xe0K>\x89\xb2V\'@\x1f\x8b\xabu\x1c\xfd&@\x03\r\xb6D\x91T%@\x91\x16\xe8X\xd9\xa3\'@(\xe8\x9b\xa0-\xb2)@\x91\xfa52\xa4\xa7\'@\xe4:\xbf\xe9\x96\x1e\r@\xc5\xc7\xeb]\xff\x9c%@\xc2\x12\xf09\x89\x85\'@\x0b\xb3\x1c\x02\xad\r\'@\xa5 5(\xbb\x91(@CAQ\xf0\x9d\xe5(@\xa1=\x8cd\xbc\xda&@\xd7Md\x10{\xa6\'@to\xec\x9f\xd2\x99\'@\xde\xbf8!\xd6\x1c$@\x01\xf8f\'\xf6/\x01@/\xdbKl\x1fU\x01@\xe56d\xa4\xbe\x9f"@\xd3z\x95\x82\xfc\xa0(@\x94\x85\xc9\xa0\xab\xde\x1d@\xe2/\xb2(\xbc\xe7\x1d@i\x90\xbb7N\x99&@\xc30\xcb\xe6\xe5o\x10@y-"\xe5\xa3U\x0b@\r\n-\xf6\xda\xbf&@\x8c\x9a\x9c\xe3,\x00(@\xdb\x83\xb5\xc9\xf7\xc3\x1d@wA\xd7P4\xb6\'@\xab\xd9\'bL-(@\xbc\x0c\'\xb9"\xd7\x02@\x8f\x8d\xa18i\xba\x01@\x94\xaaJ!\xfce&@\xa9\xa8|N\xc8\x19(@\xbar\x8e\xd7\xfdi\x17@0\x97b\xe0\xb6\xe0&@\x9a\x1b\x1e\n\x8f\x8c"@\x02L\xf7\xc4\xad\xcc\x1f@\xb0`N\n\x90\xf2)@\xe22\x87\x88\x17J\'@\x85\xae\t4-\xae\'@\xafN\xe0\xc6\xbc?\'@\x99\r[\x06 %!@0roexx%@\xf5\x8bL\r\xe5\xa5+@\x99\x94\xa1\x88\xfb\xf0\'@6=\xa4\x89\xac\x19 @\xd8\x1896\xc6G\'@\x88\x8d\xe4R\xb6Z*@\xcdR^\x06\xaf?"@\xb0\r`\xec g\xff?rT\xcc\x9b\x98\x87%@\xf6,q\xba\xd3v&@h\xf2B\xa6y\n\'@\xbbU\xe9\xf9{\xfe\'@iu\xd2\xa8\xb7\x80\r@\xb9qY\xbc\x86\x11\xfe?\xe2ZM-\xe5\x00$@.\x8b\xd6\r\xe0\x04$@\xd3\xc5\xf1\xde\xd3\xe4(@\xaeE\x95\xd0\x0cI!@h\x00\xde\xa3=6\x15@\xbb.\xf4\xbbz\x17\'@K\xb9R\x01\x80\x99(@\xfc\x7f\x003V+\'@\x95\xdb\\\xec^\x9f(@\xd0ox\x0b!\x8e%@v\xef\x15\xca\xc0u%@&\xc8\xf5\xf8\xc9\xe8(@\x85\x8f\x8e\x06\xf0\xcb&@\x82uo\x93I_\x01@\x15\x12\xb7\x9f\x05\xbb\x1f@\\\xdc\x01\xaa\x19\xb9\'@\x80\xc0\xdbn\x0e\x0e\xfe?jAs8\xb8\xc9$@=2<\\x\xc3 @\xf2Z\xfcn\x16\xa6\'@Pb.\xf7v )@\xa3\x1b\xd8\x97\x1a\x15\n@J\x8f-,\x8c0(@/\x15K\x90\xb12\x01@\x8c\x14\xf6\xf9jh\'@!\\\x0cw\xa1\xae\'@,&P\xc2\xe8\xe0\'@\x84\x08\xc5\xcb\x1b\xa5$@&iO\xc0\xa3\xa1\'@\x82\\\xabDO\xc8\'@X\x91\x7f\x11~\x06\'@t\xafg\xc7\xc5\xbd\'@\x84>\x94\xbe\x92M(@\xe2\x93\xe6@{M!@\xffW\xdb1\xad\xbc\x1e@\x0c\x15\xdbM\xc6W\'@\x92\x8c\x11\xdfX\xf8&@\xd8\xc0_\x04\xa1;&@\x82$j\x86\x98]\'@w\x9bf\xf9\x11d\'@7\xc6m\xed]\xa7+@\x10\xd6\x7f\xd0\xe6\x13(@t\x7f\x90\x1a.\xb2%@\x97\xbd\xca\xc5^\x8c(@gAM\x95FA\'@\x14\xbc)s3#(@\x97H]\xf1!\xb0\'@\x16e\xad\xf1\xd6\x91!@\xfa\xab\x18\xc4\tN&@\xd9c \xe5DS\'@\xd8O\x8d\x18<J\'@DAC\x1c>\xf3\x1f@\xfb\x8b\xe9\x99I\xea\'@\x11\x90C\x9e\xcf\xc0\x1b@:\x05\x94,O#\r@;~\xb1q\xf0\'\'@\xb7\xc9X\xaf\x13\xb6&@\xb3\x01\x0c\xd4+ \'@\xcbm\xb6\x92]z&@\xed\x82\xff*/\xe2&@f\xdb#\xf6\x84\xdd&@\x18\xa8>|\xb9b(@\x03\xa5}\xf2\xe6\r\'@\x18\xfc\xe5*\x8e\x10\'@\xff\x15\xb0j\x8d\xe4\x19@T\xe4X\x9fEI\'@\x9e\x08M\xe5\x85\xde&@\xaf\xca&\xda\x03s"@\xdc3\x88!\xdf\xce!@;wUV\xcd-\x16@\x1d,\xa1`v\x14!@\xcb\xd0~+\xb96$@\xa9.\xe6\xbff\x11\x0c@\xcf,\x07\xfeg\x16(@\x13\xf7\x18\x17\x01\x88\r@2"\x82\xfd\xf1\xbd\r@\x97\x0c\xbc\xb5\x94\x02\x05@\x80/\xf1\x94\x07c&@\xb7\xef\xdf\xc3V\xd4\'@<)\xe1\x90RZ*@\xde\x025vc\xf9&@\x07\xe0L\xec\xbc\xf8\x15@t8;dLc\'@/j\xba\x01<\xe3\x15@\xed\x82\xff*/\xe2&@\x07\xe0L\xec\xbc\xf8\x15@\xd5\xb6\x81)}\x1f!@\x96\x7fP\xeci\xc0&@|\xc9\x8c\xc8\x94\xa4\'@a\xc9\xc8\x9eq9\'@\xe1\xb1\x07\x80\x1f\x1a\x04@\x7f\xa6+l\xe6\xec&@x\xf7iF\x0b\xde&@$;\xc9\xa1P\xb1(@\xd3 \xbc\xab\x91\xa4$@\x8c\xb1\xee\x99\xe6\xaf\'@{\xe5\x7f\xd4\xbb\xbf&@F\xbcv\x7f(\x07\x01@\x9aI\x9d\x87!1(@\xde\x8e\xdc\x15w\xee%@\xf2f\xa2;L\xa1\'@zepd\x8cq\x1c@\xa92\x92\xa3\xad\xc4\x1b@Vdv\x9d\x0bA&@\xc5.\x18\x14\xde.#@\xa8\x9a9J\x85\xb1%@\x9fl\xc9\xc9\x94\xec&@=\xe6~\x90bg\'@\x98\r<\xd1\x8aD#@E\xfc\xdd3\xf7\x0e(@\xc8\xc4V\xa7\xd1\x1b(@\xbeW\xab\xf2\xa1@!@\xb2\xdd1\xde\x83\x1e)@\xd0H\xc0\xe4\xe6!(@\xa0\xebNu\xe7\x9e"@\xfboq\xd2\xc1\xc3 @\xab\xb5\xcc\xd7\xf7\x9d"@V}\x00\xad-z&@\xdd{\xfb\x01\xcc\x0f\x00@ \x85\xf3Uf\xb6\'@\xcb?\x8c\x8e\xabM!@R\xed\xd6p~\x17!@o\xe4\xbd\xf2\x83\xe7\x19@\x9d\xc9\x90\xa6\xec\xb7\x11@k\xbbP\xa8W\xc7 @)=\xb2\xa4L\x98\xf8?i\x03\x16\x1aq\xe1"@\x8d\t\xd7b\xcfS(@1@1e\xe2\xa8+@W\x87z\xc0g\xb9(@!\xb8\xfe[\xbf\xc0#@\x07\x8d\xb9\x85\xc0<&@d\x84K7\\\xe6 @\xe2\x98C7\x87f\'@mo=Z\x0f\xf0&@\x15z\x9a\xa3\x1e\xe7"@P\x8cs)\x8c0(@\xc0\x98\xbb\xcaL\x89\'@\xc5-\xaa\xd3FP&@\x96\x0e\xec\x82@\x1f!@\xab\xa6b\x84\xc1\x9f"@\x12\xe2\xc0b\x14\x17!@)O\xeb\xd0P\xc4 @WF\xa9~\xa4W*@M\xc8\x89\x01\xb0O\'@\x0eT\xed\xbb\xfe\x06\'@\xb8\x03^\x9fZH\'@\xf1\xa4\xba\x0b\x1c\x14(@\xbc(\xc1o\x12\xd4&@\xf6C\x1c\xa2\xfb\xc3\'@\x15#R\xb2z\x07(@6\xd1\xb2\x814\x1b(@\xfd|t\xed\xf7\xc9&@\xa1\x12W>\x19\xfe&@\x1e \x9f\xe8\x08\x1d(@D\xbc\xae\x00\xe8\xf8\x15@\xd3\xc5\x02"~H&@5\xdb\xdd\xe6\xd6w&@\xfb\xac\xcb\xcd\xb3\xe7\x15@\x9e\xd4\nU{\xae\x1d@\xf3\xa2\xedY\x14\x15$@uu\x0c\r\xb6\x98\'@t8;dLc\'@\xdf\xc7\x99\xc7\x10\xae\'@\x86\x1dz\xd5lO(@N+\x80\xe3\x9es%@\x80\x83@\x07\x19\x93(@#\xef\xf0\xc3\xf1:\x1e@}i\x82\x8f\x83\x8e(@v!i\xa75\x8f"@\xba\xfb\xd6\xdcm\x90"@\x02K\x1f\x1b\xa5~\x11@S\xe1\x96\xf9c$\'@\x89cx\xa1\x94\xed\xfe?\x88\r\xfe\xce+\x05(@\xbe\xd6\xcd\xa6\xb8y\x1c@\xd0c\xc5\xa2g,\x1e@\xcb\x1d\xe0`\xe8\xc0\'@\x9e\x82i\xdfQ\xc4(@KOg\x01W\xca @RN1<\x98/&@Ti\xff\xa8\x05w\x18@\x0cy\xa1W\x82R(@\x8bb{f\xcd\xdd\x1d@\xfc\x04\x17%\xde\n\x0e@eg\xf9U}\xd4&@\x14\xff:t\xdcC"@Z\xb0s\x1f\x058\'@^`\x1e\x0fM\t(@\x9bJ\xd7\xa3\xd2\x1f\t@\xe1\x90\xadhj\x91\x1f@1\x00\xf8?\x01\xe3\x00@k\x078z"9\x01@\xe5"\xb1\x05\x91\x13(@\x06f\x0f\xc2\xd4\xae\x1f@gi\xbdh\t\xaa\'@\x13T:\xe4l\x13$@\x9c\x8f\xd9\xb4}\t$@\x9c\xbf[\xdcdi\'@M\xc8\x89\x01\xb0O\'@\xa7/\xaa\x85\x17\xf7 @\xac_`\xa5j\x16(@\xb9\x80\xa8\x1aP\xd6\'@.4\xaf\xf6\xcd\xab\'@n\xf8\xd8q|\\\'@3\xbeoh\x1a\x9d\'@"\x9a\xcbT\xeb\xd1&@\xef\xb7"`\x8a\x91%@H\x87\xcd\xff\xa6\x03\'@\xb7\xc9\xadY3\xfa&@\x98F/`\xe4\xd5&@T\x136\x17\x08\xea&@\x8d\xb8~\xc2{{%@8!\xc1zu\xbb&@2\xde\xb0\xd7\xd1>\x17@i(\xd9}1\x1c!@J[\x82\x8a\x82\x8d%@\xad\xfb\xb8\x01\xa4\x87\'@\xe2\x98C7\x87f\'@c9\xe7\x8f\x0b\xae\'@\x05\x97n\xc7R\xa7\'@(\xda($\xd1&%@o3\x9c\xe5\xeah&@\xf5,v\xfb\xc9A(@J\xd0\xc1M\xb4\xa0\'@9oi\xad\xbf:\'@\xb5-G)T%\'@VP\xa5\xeb\x0e3\x19@\xd9\x12\x7f^\x18\t(@\xf5\xc2\xb60\xc0j\x17@\xa9\xaf)\x8f\xe1,(@\xf3\xc6*\x19\x1e\xf2&@\xe0\x19\xeaD\x7f\xce @~"\xc1\x02\xdf\x14\x1f@\xe7\x8an\xb20s&@#\xe4\xbf\xbfU}$@\x1f6\x80\x85\x07G&@\xbfV\xe7;\xdb\x17!@\xc38h\x7f\xccD&@P\xbb^hj\xdb&@\x92\x0bF\xc1\x9e\xf9&@6}-b\x14\xb4\'@T\x1c\xd1\x0e!`\'@\xdb)\xed\'\xbf\x8a(@\x9b\x8a\xdb&s\xa9\'@=\x89\x94\x87:v(@\xc6tSEZ\xde&@P\x88%\x9e\xcc\xed\'@4\xc9R\xe1\xa7\x05)@\xb8W\xe7R\x85\x17\'@\xbd\x92\xb8\x8f\rQ(@8\x9c\x93!=.(@v\xf7\n\xea~\xac\'@\xb8Z\x05\tM\xdd\'@\x8cO\xf9/\xecT\'@\xaa\xd9\x84\xab\x80C\'@l\xb1\x19\xf9\xb7\xac\'@rr,d\x1a\x9a\'@\x9b-\x933\xbb\xf6\x16@\xf3$\xc2\xc5\x14\x15$@~\x9f\xa77\xf2"\'@v\xa5\x9eR|P @\xd6oX^S~%@x\t&\x88\xdd\x9e\'@B\xb4\x12u\x16R(@'
p29
tp30
bg3
(g4
(I0
tp31
g6
tp32
Rp33
(I1
(I425
tp34
g13
I00
S'M\xd9Obn\x08T@\xdc\x80\xb2\xd2\xae\xe3S@\xbdC\x9eto\x16T@\xc1L\x9d\xd1\xa6\xe8S@\xb7\x85i\x95y*T@\xf1\n\xb7\xafc#T@\x99\x03\x8b/\x98\'T@\xe7\xd6\xe2<Q\x16T@\x1ek\xd8\xfe\t\xe8S@\x96\x17\x0c\r\x84#T@e{\xa9\xbb})T@s_\xaa\x16\xb5CT@\xe1:\x91Hc,T@\x01n\xd8X\xabFT@J/\xa0\xa4O)T@\xc4\xfd\xbf\xaa\x876T@\xcf\xcb\x7f\x9d\xe22T@\x1d\xc2\xdf\xd7p\x16T@[\x16\xb5\x848;T@\x94E\x14OU.T@\xcb\r\xe6\x99\xa6NT@g\xe4\xd1\x8a\x1b)T@W\xf5D\xe3I1T@\xd2\x9c\xe3A\x85\xeeS@\xb4\x14\x9f\xe2\xf2\xe2S@e.Qjz0T@?\x02\x006|\xeeS@\x8f\x94\xa4\xbf\xd9\xd3S@\x99\x18G$\x99\xeeS@\x02\xc1\x06\xd6\\\xe0S@\xf0k\xaa\xde:\xebS@\xeef\x9cw\xee\xe2S@A\x87@\x19 \'T@\xa2\xd9\x97\x17,\xe4S@\x8f\x1a\\k\x16\xe2S@s\xa2`(\\\xe0S@\xd4\x13\xf3F\xe3\xdeS@\x0e\xc0\xc0\xe6\x9f7T@\x1bx#\xfb\xa9IT@\x96\xaf\x8a\xeb\xa3@T@\xdc\x80\xb2\xd2\xae\xe3S@\xde\xd1:\xa9\t2T@$\xb1#Z\xcd\xf1S@\xdf\x91\xc3?\x998T@\x7f@\x8c\xa2\xdb\xecS@u\x96\x1dp\x1dVT@F\xd3\xf8A\x00]T@\\\x84\x05\xe8\x120T@\xd0\x1e\xe8%\xaaLT@\xe0\xa6\x8e\xac\xfeKT@u\x88\x11\xb3DLT@\xc2\x86\xa9\xec}\x1fT@{\x9b\xe5\xa5\x0bVT@\x08\xfcm\xe4\x99UT@F2\xea\x0c\xfe\x1eT@\xd9v"\xf4\xf6\xdcS@ks\x8c\xb5>\xe4S@\xb3\x03\xe0\x86\x9d\xe4S@\x1aR\x91\x99#\xe1S@\x13.\xfa<\xf3\xd9S@Z\x18\xe3U\x0c\rT@\xad\xb6U\xd5\x99\xf2S@\xf4)\x8b\x97\xa9\xd8S@\x18\xd0\xb5\x9d\xca\xecS@\xd7\xaf\x0f\x82+<T@\xe6\xf4M\xf7\xef\xdfS@j\xaf\x15\n\xe9\xdfS@0\xa2\x8c\xb4I\xdfS@\x92\\\xfe\x80\x03\xe0S@\xd6d\x88\xa4\xd6\xeaS@.%?\xe5\xdd6T@\xab\xf3\xf5R\xe5\xe2S@\x87\x98\xc7\x9b5\xf1S@\xe7#\x82\x07G\x1bT@\xa0\xc5\xac\xc9\x14\xe1S@\xd3i\x8b\x97\xa7ZT@Fx\xdb*\xd8 T@\xe4\x1ad\xc3\x15IT@}\xd9E\x9b\xb6JT@1\x82\x7f\xba\xb5\x14T@Q\xadg\x8e\x132T@\\\x05aC51T@\t\x92*]\x108T@G\x98L\xc2\x05\'T@R\xb9\x82\xf9)/T@\x99X\xd3\xe3\x8fJT@Mw\xa3\xcai\xd3S@\xb1hpg\xc5\xd3S@\xe0?9\x0el-T@\xc0\x1bq\xc7\x1f\xf2S@\xe9\x11\xc3:9\xf1S@\xc8\x95\xe6N\xf4#T@"\x13\xa9\x04\x7fIT@\xda\xae\xc8\')\xe0S@\nT\xa0\xe1|*T@\xdbI\xba\xbe\xe3\xdfS@\x15Y\x16\x18M\xdfS@\xf8\xe5Q\xc6eOT@\x8d)\x19(\xaf\xdfS@\xe9\xed\xaa\xfe\x9f\'T@\x91\xfc\x05xL\xe1S@\xeeC\xfc\x7f\x10\xedS@\x9b\\|\xfe\xf5\xf1S@\xb9X\xdc,\xb3\xe3S@d\x10\x90\xd2\x1e\xe5S@\x02\xc9\x8e\xd3\xda&T@h\xe7\xef\xcc.\xe4S@s\xa2`(\\\xe0S@)\xe7O\x0bO\xe8S@\x13v\x07\xb1z&T@\xd0\xec\x9d\xdc\x1c%T@\xd6d\x88\xa4\xd6\xeaS@\x7f@\x8c\xa2\xdb\xecS@\x18\xc3\xc6;>\xf3S@W:\xfe\xcb9\xe8S@C\xfb\x14\xed\xac\xeeS@\x98-|>\x1a3T@i]zs\x90\xeeS@\xb5R\xc5m\x1aJT@+p@\x03m\x0bT@.1\xf7\x7fT\x0bT@\x1dk\x041\x12!T@U;D%j\xf3S@\xa7q\x0f\xdd\x8cYT@3\xeb{\xc0^YT@\x87&\r\xfc\xd8\xe4S@\xce\x91#\xf9\xee-T@\x1a\xe3,!\x810T@\xd0F0\xc0\xd6\xe1S@\x08C\x19n\xf58T@\x9f\x1b\x01\xba5#T@\xf6y\x13<g2T@\xe4\xf65\xd6\x998T@T38\xd2H\x17T@ak\xa7\x82\xcd\xefS@\x96\x0c\xf9\x06\x85\xdfS@\xf5\xc4{.\x888T@\x1f\x03\xab@\x9eUT@*\x823\x19x\xe1S@I\xb2e+\x11DT@\xe4>\xf7\xd4\xa8\x1bT@\xb7\xe0x\xa4+@T@\xf5jvz\x9e8T@\xac8\xf5\x87\xb57T@.H\xc2F\xbe.T@\xee\xd1r\xfb\xa2\x16T@\x04g\x14\xaf\xec(T@\xab\xddGO\';T@\x07\x93\xfbe\xb3\xe3S@\x1e_\x93\xe3\xd7.T@?\xa1\x9d*\xbe\xebS@\x13\x8b\xf2 \xde\xe3S@\x96\x03\x8a\x86\xf61T@\x0fW\xd4\x95\x14\rT@\x96*\xc5\x96\xfc(T@0\x01\x86\x95)\xe1S@0\xb6!\xc65\xdfS@\xd0\xdf\xa2B\xea\xdbS@\xb4\x90P\xee\xa5AT@\x1fO\xec\xa2G\x0cT@\xf0_\xe3*\x95FT@wf\x9563GT@&\x12\xad\x950-T@1U\xfd+\xe4\x16T@\xaa\x81\x18\xe7\xfd\x0fT@p\xf6\xa4\xdd\xf8(T@\xc7\xee\xed\xde\xa3<T@\x99<C\xf8f?T@#\x1b\x10\xb8p\xf3S@\xc9;\xf2O\xd4(T@\x85\xad\xff\xde\xeb(T@\xediiD\x89\xd8S@\x8e.\x8cbo\xdfS@z\xc8\xc3\xf5P\x0bT@"\xaa\xa2e\x89HT@bv\xa5\xcec2T@\xf1\xb4\x86qB\x0cT@TG\xa2\x03\xaf(T@\xb6\x9cj@\x17\x1aT@\xce\xb8p\x1e\xea8T@\xb27.\xaa\xbc.T@\xaf\n\xde\x05\xb80T@\x01\xee\x9c\xb1\x988T@\xa2\x06?an\x0bT@\x91\xf76\xa18#T@\xee\x82\x84\xe9\xb37T@\xa2\xf21\xa2\xa4\xe3S@q=\xf0\x83S\'T@\xa6F\x86\xe0>\xe4S@\xa7\xf4\xc1l\xf7\xe2S@^t\x1c\xf8i"T@\x00\x84\xe2\x8c\xf8\xe2S@\xb8\xf7u\x1a-9T@\x1f\xa9\x08m\xdf\x16T@\xec\xeb\x0e\xcf\x9f:T@"\xa3\x99J\xb2\xe3S@\x9c6\x19\x98\xa2\xe4S@6Y\xf1\x1a\xdf\xddS@}\x01\xfbM1\xe3S@\xf6Y\xae\xf8\xf0\xe2S@\xbfA\x0fy,;T@\x1c\xdf\xb5\x9fa\xe5S@O\x99\xc0\xaad\xecS@\xf7I!\x12\xe0\xdeS@d\xb04~~*T@\x1a\xea\xda\x9e\xfa\xd9S@\xe3\x11\x11i\x91\xedS@\xfd\xb2\x08\x85\xb4\x14T@\x16\xc5wFn,T@\xb2\xf8\x1a\xa1\x88\xeeS@\xafY\x9e\xc8\x97\xeeS@- \x93\x7f\x06MT@E@\xdf\xab\x173T@\xdb\xee\xea\xeb4QT@`aHRt&T@\xda\x1a\xc8/s\xeaS@\xa8\xc1*OJ\xdfS@\xf3?\x9e\x99K\xe1S@\x91\xcd\x1b\'\xfd\xdfS@\xf1\xec\x04\xa2u\xe1S@5\x12l\xdaQ\xdfS@\xe2\xd3\xb2\x92w1T@\x94\x1e\x1b\xbb\xd3\xecS@$\x80\x83\x1d\xe2\xebS@C#\xd6:\xcc2T@\xd9\xee\x0b\xa6\xbb\xebS@\xd8\x13\xdb\xa6I\xe0S@\x1d\x94$\x0e6DT@\x97\xa0S\x97\xc0-T@K*NY\xc5VT@\x9e\x17\xde\x9d\x0cWT@\x9f\x1c\xa1\xb6\'-T@aH\xca\xc7\xa65T@n\x94cF\x8d8T@\x12\x80HJ\xb1AT@\x8bI\xef\x8d{AT@\x0f\xc8\x9d\x81`\xf1S@\xdd\x9f@n\r\xe8S@\x1aWZN/\xdbS@\xe5=\xd5\xcd\xdf\xe3S@\xbe\xd0\xbfe\xfe\xe1S@?\xa3l\x9d\xeaET@2\x7fN\x9d09T@\x82\xbff\xf8\x07FT@\xf1\xec\x04\xa2u\xe1S@?\xa3l\x9d\xeaET@[\xd4\x18\xd5\xaa\x1eT@\xddb\xddmg\xe1S@\xfa\xb7b\xf3\xb17T@\xd14L\xc4d8T@\x89\xe1)7G\x1dT@\xcf\x97\xe0\xfe\xb6\xdfS@>\x1d\xfeO\\\xdfS@\x9e\x91\xf60%\xefS@\x80\xabPcU\'T@\xc6\xa4\xb1\xd1\xe9\xe2S@\x915\xfeA .T@6Pm=N\x0bT@\xc0\xd5\x1f\xd5T5T@\x9c\x8a\xe0#|\xe0S@i%\x9c\x0e<\xe4S@[8|\x07A[T@\x9b\xae\x94\x8c#QT@m\xfc\xe3f\x980T@\xa3\x88\xb9K".T@bY\x9f\'y2T@\x02K\xb1\xda\t\xecS@K\xd2=T-\xebS@\xfd\xc6\xbf\x17S T@I\xff\xeap\xe8.T@\xc7\xd7\xa1\x8e\xb9.T@\x902XeO\x17T@\xcf\x1a\x195^.T@\x19\xc7\xa2l\x08/T@uq\xaf\x8c/!T@\xbc\x13-\x9dh\x19T@\x1b\xf4\xb2T\xb8 T@m?\x92\x87\xf5\xdfS@sw\xa3\xec\xd9\x0bT@ \xf9\xc0\x87m2T@e.F\xbd\xda\x16T@\xaa\xa42N&\x1fT@pw8\xd3\xcb2T@\xa5\xf8\x99\xf5\x00TT@\x82\x05X\xa5\x1e\x1aT@$\xe8o\xf5\xe6\xf1S@\xa3:\xd4\x1b\x8c*T@\xb9\xf0-b)3T@\x02Y\x8b9<;T@\x91\x91\xf0\x91l0T@^R\x8d\x8f5@T@)\xd8\xb3\x8ay\xd9S@\xfb\x18\x8fg\x12\'T@r\xce\x90\xa0\xa5\xe4S@=\xddH\xb9\xf5\xdfS@S\xfe\xd6\xdfKDT@\xc6{\x89\xb1\x988T@\x8e\x1a\x9a\x96\xbd\xeaS@\xc2/}\xbf\x85-T@\xc5>7x\xb0\x1eT@\xa8\xacYu6!T@\xe9@4\xd1"\x1fT@\xee\x8e\xac*\xb9\x19T@\xd2\x03R\xbb\xd6\xe3S@1n\xcb*J\xebS@\xbb\xa3\x1ai7\xecS@\xfc\r~\x7f\xe1#T@"`\xb0\xe7u\xe5S@e1\xea\xc5\x1f&T@\x1a\xb3.\xd0\x10\xe3S@\xbf|\x18\xcc\xfb\xdcS@\xbb\xb2F\x12N\xdcS@\xfdS\xe0]]\xdfS@{\xc9Vr\x87\'T@c\xb8\xbeT\xc9.T@\r\xb5\xca\xc4\xf3ET@\xd8\xa2\xfdW\r\xd7S@-\xb1\x8d\x10i\xd4S@\xc3[iA\x0bFT@\x89\nY\xf5\x86NT@e\'\x83l1JT@\x15\xe4\t\xd468T@2\x7fN\x9d09T@\x10\xdb\xbe\xcb\xfa8T@\xeb\x1a\xe1\x9c59T@<\xe9\xac\x8f\xed(T@\xb6V\x16*84T@\xac=\x0e\xa1\xd4\x19T@\x9d\xaf\xb0\xb0\xed3T@\xe5\xfb\xa3t\x83 T@uGU\x0f\xba T@a\x92\xa9\xa5\xffAT@H\xdb\x93\x15\xd0)T@\xd8\x07\xc1\xa6\x89\tT@\xba\x195\x8e\xf28T@D\x0fn.R[T@E\xd9\xf9c\x08YT@\xf8\xad\x9c\xd9r0T@\xb8Q.3\xdb\xe7S@d\x91\'\x95\x19\x1aT@\x13\xacD!\xe5\xd9S@\xd9\x07\x18\xa9\xff0T@{\x82@\n\xcd/T@\xdf\x1c,rxYT@V;\x84\x19NAT@\x82\xc55\x8dx&T@\xc4k\x99J\xfc1T@\t\x82\x84{;$T@\'I\x93\xad\xf5CT@\xcbqn#7\'T@ES\xe496\x18T@\x11 \x9a\xf4f\x0bT@\xea\xc3m\rO\x0bT@\x1cV(\xef\xf1.T@^JD\xfa\x8eTT@\xba\xc1\xbeM\xb4\xedS@\xce\xack}HJT@\x9aO\x9d0\xfeIT@\nl\x85\xa6O\xebS@1n\xcb*J\xebS@\xbc\x1fS0;(T@\x95\x92O\xee\x90\xe5S@N1\xff\x92P\xe4S@Od\xbd&%\xe3S@y\x1b\xbe>\x8f\xe3S@\xa7\x08\xf1K\xab\xe2S@\x84Yc}\x0f&T@\r\xfb\x1c\xe4\xd7(T@\xf5u\xf0\x19w?T@\x02\xf8\xceA$\xe2S@\xcc\x89\xb3a&\xe2S@\xd1\xab\xef\xe9g\xe1S@\x89\xce*8\x96(T@\xa72\xc4\x0bt\xdfS@\xe7v&f\xcbPT@\xde\xc8;A)\x1fT@\x07\x95\xc3\xb9\x7f\'T@3\xe4\x81qm8T@r\xce\x90\xa0\xa5\xe4S@&\\\xf9\xa2Q8T@\xa9*%\xda\x1e9T@Z\xe3\x0b\xe6\x11(T@\t\xb8\xe0\xa7\xe2\xd4S@\xaf\'g\xc2\x179T@\x97j\x8dG-\xe4S@\xf9%\x91m%$T@\xc4\x12\xf2\x12\x1b*T@\xe4\xb5\xc2\xbbUET@\xc6\x99m\x82\xe48T@~r\xbfN?!T@\x81\x17s\x0e\x1a9T@\xb2\xb2\xfd4\xdc\xdfS@d\xec\x9d\x03\x06\x1aT@#\xdc\xf1P8\x1aT@!\x0b\x1f\xe4K\xd4S@\x99:p\xbb\xc5"T@N%\xce\x0e5\xd7S@\xf0\xf0y\xc6\x96\x1eT@\x1aHr!9\xe0S@\xacn\xa9B\x17\xe2S@"o\x88Z\x1f\xe2S@\x80\r\xfc\xe4\xc9/T@\xd2\x88\x00\xef\x8e\xe3S@\xfbW\x05Q\xf0;T@Z\xd7.\xa9\x11\xe3S@\xd9Q#\\_;T@\x8f\x9feQ\xb4\xe1S@\xd6~\xf4\xd5\xbb\xe5S@5s\x96\x8a\x160T@I\xda\xa0\xf52\xecS@\xaf\xed\xc8\xb0)9T@\xac|-\xbc#9T@i\x1b\xc8\x83\xc7\xedS@D\x18\x91\x9d?9T@\xfb\xd1\xd7/\xfa9T@l&\x89\xe4\xf6#T@rx\xc2\xec\x129T@\x85\xe2\\\x15P8T@\xc8\xbf-\x1d\xd4UT@F\x98\xcb<JJT@\x0b\x8b\xb3(2*T@\xe5\xb3!\xef\xca\x19T@\x9bx\x0b\xb6\xa1(T@d\xce\x90\xec\xb9\xe2S@\xeaN<\x90\xe1-T@'
p35
tp36
btp37
a.
