# Supplementary material for: Sea ice drift data for Fram Strait derived from a feature-tracking algorithm applied on Sentinel-1 SAR imagery
Source: Data Brief. 2018 Apr 19;18:1410–5. doi: 10.1016/j.dib.2018.04.034 (PMC5999601; doi:10.1016/j.dib.2018.04.034)
Supplement: Supplementary file 2 — Supplementary material [file mmc2.zip › fs_s1a_data/HH_filter200vec/FramStrait_HH_20141223T064723_20141225T063051.dat]

(lp0
S'S1A_EW_GRDM_1SDH_20141223T064723_20141223T064823_003843_00498D_569E.zip'
p1
aS'S1A_EW_GRDM_1SDH_20141225T063051_20141225T063151_003872_004A3B_888A.zip'
p2
a(cnumpy.core.multiarray
_reconstruct
p3
(cnumpy
ndarray
p4
(I0
tp5
S'b'
p6
tp7
Rp8
(I1
(I8447
tp9
cnumpy
dtype
p10
(S'f8'
p11
I0
I1
tp12
Rp13
(I3
S'<'
p14
NNNI-1
I-1
I0
tp15
bI00
S'\x92\xda D\x1b\x8c%@\xfb\x1c! \xf4\xe5)@\x04\x1f\x0efs-2@\x9d?\x0f\xae\xf3z\'@YN\xfb\x11\x92\x1e1@2l|V!\x920@\xdd\xb9\xcb\x0f\xbf\x8b(@Q\xbc=\x92\'\x01*@\xe3\x07\xa4t{\xe7+@\x08\xc2\xd2\xb3\x123\'@\xba)\xb1\xd3\x02\xc1/@\n\x8ft\xe5\x1d\xd4)@\xec\x83\xe9\xfbJ\x00*@\xd4@}\x9ca\x94&@\x97\xd5l\xe6\x9a\xeb&@v2\xd5T`Z-@*\xdd\x8c\r\xfd\xf7*@+=7k2K,@32\xda\xc1\x93a3@\xebwG\xa8\x15\xf2*@\xae\x03\xa6\xa0\xa3G*@\xdfOr\xbf\xedh0@\xae{I+,a0@\xdc\xa3\x07\x8b\xb4\xd5*@_-\x10B\xf7}(@\x02\xfaA\xe5Jk0@i\xd9xC\x8fG/@+\x86\xeb\xca<\x18&@O\xfe\x11\x1aW\x13\'@\xc7o\x9f9\x97b+@\xc9\x03\xcc\xa6f\xd3.@v\x10:\xa7\xbd1&@`\x94\xe6\xcdy\xf31@\xc0G\xc3{h-+@\xd9\xf7\x01\x10}\xb8/@#\x16\xfb\x9a\xf9\xc7)@\x8f%\xdd\xe6\xd2\x02#@v\x03n\xfc\xa2\xdf)@\xd8\x8b\xfb\xd8m\xb11@\xc5\x1e\x93\x1e\xcb\xf9)@bc\x91sV\xe0&@\xf15\xc8\xa1S\x8d(@vi\xe1)\xdf\xca\'@\xae\xd4s\x95\x9f\xba)@7\xb8\x8a\'\x00B)@f/\xd5\xf3\x05S.@\xf0\x0fA\x89\xc1D3@\xcf\x91\xc0\xf8\xa0\xd0-@\xa7\xb87.\xbb:/@\xdc\xd8\xdeY\xdcO)@4-\xa6\x902\\*@\x96\xc8\x07\x84\xe5\xa0(@i_Qa\xe4]+@&\xbb\xe85\xd7\xf1&@\xf0^\x82\x11\x85\xe8*@\xea\xcd\xabt\x06\x98&@\xa9\x83\xc6\x11\x0e\xc71@\xb6\xf8\xa0\xb6\x82\xd6/@=Y\x85Xg\xb3*@X|\xe9\xf7\xca\xb6*@U\xc4\xd7\xb2\xd4\xeb*@\xa6\'\x82\x957\x8a$@\xf7=\xf0\xba\x19\x11)@cka\xa2M\x13&@\x00\x98\xf9\\D\xa0)@\xed\xbc\x85\x9d\xe3{-@\xf2\xfe\xc1\x832\x07.@\x97\x85!\x8a\xfd\xdf%@\xdf\xee}\xa0SA(@\xa0h\xb4\xce\x1en+@\x1e\xd9B\x84G\xd9.@\x981\x81\xa7\xd9\xe2.@\x94\x06X\xde\xe4A1@\xb8\x92\xb25\xf1\xf2(@zQ\xdc\x1e\x8a\xc5&@\xdd\xf9:Mc .@9\xd9\xce0d\xdf,@\x85ta\x08K\xf0,@Dl\xb1F\xde\xc8&@\x033SnT\x1c+@\x16&[\x9b\x0e&(@\xec\x1b\xb5;\xe2\x9a+@\xa67\xd8\xfeRt-@\x9c\xaf\xe5\x1a\x98\x1a+@\xb2\x07\x92$l%)@\xe5\xcf\x9d\xf6\x0e\xea/@&\xfd\xadtM@-@1p\x82aZ\x0f5@\xad\x0b\xd3\x05\xba))@\xb0\x08\x19\xae!\xa4/@\x0e\x9fj\xd0|\xf6&@\x99\xae\xbf\x83=\x92.@\x06\xc0%p\xc4\xed-@\xc9\xcb\xd5\xbe\xfd\xfc\'@\x07x8P>\xd2*@\\\xa3\xb91\xcc\xfb(@\x9c\x85%-\xc4{)@IS\x17\x8d+\xd7,@\x07\x0e!\x0b\xcb0\'@1\x83\x1e\xf8\xd1\x02+@\x7f\x87\n\x97\xe9\xd2&@\xf2\xbbn7\xc6\x9b*@S#\rDl\xec\'@Xz\xad\xa4\x0c!\'@\xc8\xfd\x18P\xf7g1@l\xdf|wS{0@v\x9b|\xb4Q\xd60@\x04W\x95\x97qp)@@,\xfa\xbb\x9dp0@}*\xd5D\xba\x070@\xf08b] \x97(@\xae\xf1\x84\xf2\xb6\xe4*@(\x98+\xbe\xe9\xe10@:P\xce\xcf\x89;1@\xc5\xcf\xb2@*\xfc0@\x14\xcd\xd9\xbcXz(@=\x15\x9b\x11NU,@\xeeQ\xfe\xcd\xfaq0@K\x8e\xcdQ\xca\'(@\xd2\xf8xo\xf0\xc9%@\xf9\x95\x8aP\xae|(@\x08\xb7\x9ePd\x961@\x842\xb6%SL/@\xce\x1c]\x04_\xad*@\r9-\x95\x7f\xad&@\xe5\x8d\xdeG\x19\xe4\'@\xff\x0e\xc4Vj2-@v\xf6\x91\xa4\xb0T)@\xaa\x17]\xccZ\xab%@\x1d\x03\x00jek-@`\xd5:\xf3I\xcc%@\xc0\xd1pG=c\'@5\xfc\xe8Q:(,@\xa3\x1b\xce!Sk-@\x01\xf7c\xc5\'\x9d(@\xcbYnn5\xa25@\x05\xa4\x1c~\xbaS)@\x10PU\x1a\xda\xb3,@\x9b\xa0\xdd\xd6^\x88(@\xb9\x97"^\xc96(@\xfb\x90\xcc\x83&+,@)\xb8\x16~\xa9J4@n\xc5`\xad\nC3@;\x96\xf3}\xa7\xa8(@\x8f\x0bA!\x8f\xac5@S\xb1S\xee\xd5\xe6)@\x8b\xcfg\x9a\x91b-@\x93 P\'\x02\x15\'@\xa0\xa3o\x1dO\xae&@\x83\x976\x17\xd4g\'@VT2w\xa3\x13\'@\xac\xb4\xec\x08\xc7\xba&@\x8bV\xc8\x8eR<+@=\xc6\x9e\xf9T\xef)@\x1f2\x80\xd67\x8b(@Z\x95I6,\x961@\x92\x9a\x17\xe2\x0c\x961@\xf1\xc1m&\x05\x06(@y]\x9a\x0bDj)@\x1brZ\x97\xbf90@u\xe5\xb0\x01\xa6\r-@\xfe3\x9e\x93\xd8V\'@.z\x13\xe4\xb1\x0e)@\xe5\x12\xb4\xcc\xdd\x04\'@Xp\xdaDF\xb7(@-t\x15)5\xc3&@Ci\xc5S\xc9\xed(@\x19\xb6\xa3\x88V\xb8%@\xfb\xf4\xb2\xdd\x14\x92&@\x83\xf4\'W\x88\xb4-@`\x83\xe5oz&+@"\x1a\x12L\xcfI0@{~\xea\xc6^U)@1\x07\xd3\x19\x81\x1c1@\x88{\xdc\xa0\xd6\xcb(@d\x92bp\xdb\x0e1@\x0fWV\x13\xf2j-@S{\xd6Vk\x1b)@"\xf2Bt\xe4\x1e\'@Kt\xf9\x8b\xb9i%@j\n\xc8\xa7k\xf90@t\xff\xc9=\xd5,,@\x8e\xf3\x80\xaa\xda\xf7,@\x99\x1c\xf1\xdd\xf3V,@{\xbfCG\xd52\'@kc\x90\xa6\x96\x04)@8,B\x89Ld7@\xc6\xa5\x99\x18\xe3\xee\'@Q\x81K\xc4N\x92/@\xcb\xe7y\xbar)(@\xe5\x88_\xec6\xb6,@\xa0\xa5b\x06Q\xad1@\xd9w\x01OU\x03(@tN\xe8\x9a\xfeF(@0>\xc4\xf3\x1b1(@$d\xe0L\x02\x05-@\x1a&\x92\xf0\xc3\xaa+@|\xb2\x8aA\xa0d\'@\xff\xae\x17O\xa88(@g\t\xe5v/\x83,@CK\xc1\x92\x96\x05-@m^\x80\x1b\xb3%0@\x84\xf5z=o\xdc\'@\x95EWCK(*@\xe9\x89g\x99\xec\xfa(@\xb36N\xda\xd1\xc3+@=h\x01d\xfao,@C\x90O\xa1\xa1\xe1(@\x9d"\x8d\x96eC*@\xa3\xfcf\xe4F\xbb*@1H\xfe\x9f\xa1\x01(@\x9b/\xd9\xf3\x0f\xfd(@\xae\xfa\x1c\xfb\x9f\t.@\xa1\xaa\xbd\x06\xb6\x82)@\x86_;#\x17)\'@B2\xd0\xa4)\xdb\'@\xe2\xf49a[l(@e\xf78/\x1a\xb20@\xdb\xf21\xe8vz&@\xec\xf0\xff\x8f\xbe8)@\x99\xa1q3\x9b\xe5.@\xf8\xa6\xa3\xdf\x0c\xd3%@\x18\x9bo\xd4\xad\x9e&@a\xc3\x00O\xcb\xa1(@b\xb1a\xde\xaa\xd6)@\xeb3\x96\xdc(\xed0@\xe1C \x85A/\'@hB\xfb^\xe3\xea(@\xc8\xc5|\xda}\xe7(@\xfd\xc9s\xef^T)@C\xf6\xe9\x97\x081-@W\x96\x88\xe0n\x7f%@\x15\xec\xcd\x99 z-@\xbcX\x9c\xa2\x82\xef2@\xbd\x15qI[\x8b(@\xf3\xa0V]:\x87/@\xc8\xee\x86b\xc6\xea-@S\x9a]DO\x13\'@\x05\xe1\xe3\x1a\x8d\xce%@\x87\xa4\x8b\xba\x96\xc1&@\xd7@\xaao"\x8e1@\xdb=\xc3?\x0e\xbc&@\xab\xa4\x04\x95D\xfb(@\x80\x83o*H\'(@\xae\xd0\xf0p\xea\x8d,@\xa0F\xeb\xb0\x7f`*@\xbd:\xbaN\xbb\x08-@\xf8\xe8S,o^1@\xabSU\xcb\x8f\xda-@\xb9\xe5Cu\xa4W-@\xaegIx\xa8\xea*@\xf2\xa9\x87\r\xdf\xc1&@\x7f\xae\xc2\xb8\xed\xd1)@,\x82\xe3)\xa5k)@\xcb\xf5\xbc\x8e\x99\xd9%@\xee\xa0"~"\x860@-g\xec\xe5v\x140@\xc2\xe2\xf3\xf8b\xf0/@{\x0ez\xeb$[)@\x86\x95bg\x03\x15\'@[\rr\xd9\x14\xc9,@ih\x04\xf4\xce\x07*@L\xd7m\x83\x02q\'@hG\xa5X\t\xaf%@\x1cV7\x8b\xea1,@v8.\xedu\xfb(@}X\xe7\x1f\x80\xf8/@\\q\xd3\xa2t\xb4,@\xeb\xd7\x88$\xb0P+@g&f.\x90W-@\xc6\xba\xcd\x98y\xb60@+\n~\xc7.\xd0)@\x7f\x02\x7fn\x8d\xba&@\x85\xfcn!e\x07\'@\x8f\'\xdb\xb7\xf4\xdb(@UH\xb6\xbb6\x19,@\x95\x15\xfc\xaf? (@\xbc\xb0\xe2\x7f\xe3\xe9(@\xc9\xd2\x1c\x18\xec\x1a(@\x85\xb1\x99C=\x17)@\x05(g\xaa}s)@m\xcf\xe1q\xff\xd1&@\xfe$\x17\xf8\xba\xe2&@\xd4\xbb\x01_\xa9\x93)@\x9c\x12\tG\xa9\xa1*@;\x96\x9d\xe5\xa3g(@)2\xd3\xd4\x9fT(@P\x87\x86\x1c\x91^*@\x91\x8e\xb61P\xf4&@|\xef\x07+\xa4\xc5\'@Z\xb0\xfb\x87\x84\x190@\xcec\x15\xe0\xe4\\*@\xf3\x96\xdf\x7f\x18\x89,@\xef\xe9^\x06Q\x8c-@\xbf\xcf\xf5\x04z\xd3&@\xa2\x1b*L\x8c=,@#\x88q\xd6;J0@\xfd\xd0#V\x83))@\xb6\xe7\x839\xb8!,@pn\x9dFE\xd4(@\xe4\xe9\xb9\xe3\xd7\xd10@\x99\xff\xeb\x15Z.\'@\x90\xbf\x85\xcc\xc9;-@\x1fbpr\xc3e7@\xa8\x0e\xd7d\xd9\x140@\xc3W\xcf\xf8\x7fP*@^:\xfd(\xa8f-@%\xdflJY\xb5\'@\x7f2<\xb8J9(@\xac\x04\xf9\xec\xc9x+@9\xea\x88%\x8c:)@\t\x9c\x81\xa5\xfa(,@?R\x8e\xc3.\x10)@V%\xb6\xef\x9e\xef0@p\x14<\xae\xf4\xea0@\xfe\'Ww\xb1\xd7)@\xb7\x08n\xa2\xa9\x1a)@<\xf3L\x88\xb0\xcc,@3\x91\x08\x93\x97\xe3\'@e2\x96\xc6\xa3()@\xd9\x17\xe8y!\xf2&@\xd6\x01\x85OM!.@\xef\x11\xab\xe45s(@\x06\x96,\xcc\xe5f(@ea\xba\x86\xfb\xf2&@\xa9_+:\xe8m(@\xea\xc0\xc6WF$)@O\xaa\xe7\xa0\xebw-@\xfb\xfa\xd4\xf16\x1a(@\xf2\xe9=/\x83\xb5.@\x1b\xd3\xb0\x7f\x0ex\'@\xbb\x17\x88\xdc\xcb{*@yr|\xa4\xcb\x04)@<H\xb4\xe9;>-@\xe4\xc2^\xc9i\xe2&@\xe8"O;=\xfc&@\xcd3\xf1\xf1\xd7\xba.@\xe27\xa8\xf3\n\x03)@\xe30\xedi\x8d\xb5/@\x11Gl\xd9\'<-@\x9f\x01~\xab-k(@9ZoBg*)@\xa4s\xc1v4\xe50@F\x83\xd0sQ!)@\xe2\x8b.}\x9d4-@\x9e\x9a\xecE\xc4<2@\xe7\xb4D\x94\xd1\x1c1@O1X\x1c\x93\xb0/@\xbc\xbau2U\xa97@4KB\xc8\xfd~+@\xb4J:\x86\xd2\xaa-@\xea,\xad\xef\xb4\x88&@\xb4\\\x8d^q\x1b0@\xc2=\x8d\xfd\x1a\x00)@\xef\x99\xd7|H1-@\x85\x98\x9e:\xd4A2@\xcd\x17\xbd\x06.\xab%@0\xc8C\xbe\xbaF2@<\x99\xbez\x04\xd1*@D\x055\x96\xac\xc8\'@\xe6\xa0\xcaC\xf2\x9e(@\xdc\x01\x00\x90\x8aY7@9\x8c@^\x1b\xac(@\xed\x07\xc2\x87\xca\x88\'@\xc7C\xaa{5\x87)@\xbcXQ\xef\xc4\x82(@\x96-o\xa2\x16\x110@\xce|\x07J\xfcL\'@X\xe2\x0c\xf3\xe2\xd30@x9\xb6a[o(@nU\xad\xce\xf7\xc53@\xf2\x93\x05<A\xe5,@\xca\x8d3\xcbq\x8c\'@z\x06\xab\r!\xc2/@\xf7M\xbe\xc1\x84:2@o~RB\xcd\xe6-@\x93>\x18\xc8\xe4R(@\x87\xe2u\xa0N|*@\x07\xf2\xbc\x9d|\xb2\'@\x13\x92\x11\xa2gx)@\xbf\xf9\x19\x95\xe6\xbb\'@ \xe7w\xb95\xea.@\xd7"\x95\x7f\xac$-@\xbe\x8dC>lp\'@\xa2\x14\n\xac8\xdb0@T\x18a\x1c\x16\xa11@\x9b\xfb!\n-,/@\xc4\xfa3-\xd0\x93/@\x82Dce"\xf9)@\xce:\x10\x1dS/,@\x8d\xc4\xb1i\xe850@\xf3$\xf2\xe2\xee\xc2(@Vt\x16c\xcdN.@b\xd9\xc9\xc2\xaa\xda(@\xcd\xa8\x9f\xcakm(@{\x91\x8f6\xdf\xec&@\x7f\xa4\x1c\xd7u\xdf%@\xa9&\xe6\xd9HK&@\xe3B*\x9b\xb8\x02(@\xf4}\x02i\xda\x81)@E:IY*j,@\xb5O\xc2\xf6\xcb\xca(@\xac\x07\x9a)\xbeO\'@\x9a$>[\x95\xb2,@\xe3[\xc8G\x15:-@d\xc0\x8c\x00\x7f\xac0@\x8d\xac,\xaf\xaa\x17/@\xe2\xd1\r\r\xe0\xf4-@\x01\xb3@\x01\xea0/@\xcd\xaf\xc4/\x0b\xd9-@\xb6\x077\x80\xbfa\'@\x86\x96\xc6\xa4\xda\x9e\'@1\x8f\x9f\xe2\x85\x1c(@U\x19u0\xebC(@\x12\x7f\xf5\xe8$\xd7(@\x0e\xb9\x11d\xe4m/@\xbf\xa0\xe8R\xd0\xa4/@K\xc6&\xfd\x9a\x00\'@\xfcAO\x7f\x9b--@\xd9sO\xb9*Q)@\x10O\xb8y\x95\xeb*@\xd4\xdf%\x0c3\xa40@\xff\x16\x0f\xfb\xb9R&@G\xa7\xb6\xcd;\xa6\'@\x92\xff\xad\xdfE\xb2-@\xdb\x17\xfe\xa2\t].@2\xdb\xf9c\xca\x10,@L\x1bDc\xb7\xfe(@\x8a\x1d$\x163h-@\xc9\x07n\xf4dS)@\x1b\x9d\x14rZC\'@+z\xbf\x99\xf0\x90-@w\xc5\x9e\xc7\xdfL(@R`\xa8R\x83@-@+\xc9\xf1\\\xcf9&@\xe9\x96B\xbf\x1c{,@b\x90GI\xd421@\x12vH\x00k\xd4,@\x02\x17\xaf\x1fm\x1a)@\x85%\xfc\xf1\x1c\xf0%@=7\xc5\x0f\xad_&@e\xd7\x99R\xe9\xa4(@f$\x97g\x19:&@i\xdb\xf3\x8d\x18\x031@EF\xfd\x04 =-@;Tn,\xcdr2@\xfd\xc9n\xbc\x9a\x18+@\x0e\x89\xe6\x1c\x94\xdd,@\x0eJ\xcaW)\xa5&@i\xa3\x92\x07\xee@+@]\x0b\x90\x14:H-@\xe4\xe1\xfej=7(@\xc1\xcccMZ\xa7-@-O_s\x17\x91(@$\xc8Mm\x1e\xc92@\x84\x96\xf3i\xf5\xe5*@\xc0\x10X.6\x871@z\xb1&\x83y\xe5-@"\xc6\xbbm\xd7\xc8/@T\x94\xe4\x89\xc5a&@\xe5\x82\x1f\x1c^e&@\xb9\xbf@\xbbN\x15-@\'\xc3\xceU/\x82)@\xff@\xb1\x06\x01\x0e&@\x8e\xfaR\xfe\x9d\xd0/@Q\x8f\xc1\x80K\xc7(@\xce5\xd3\x87\x98\xef0@\x9e\x08\xb49\x00\xee0@a\x8a\xc9^\\A\'@)_\x98\x87Js-@\x92\xa1vV\x97=-@\x11\x8aXa$\xc5.@\xe2\xb6\xe2r\xf9g-@\x8d\xcc\xf3\x80x\xcd(@r\x97\x89G\xd0h*@C\x83u\xe7J\xf7%@\xa9\x06\xc3\x82|\xfc$@K\x8ca\xcd\xbf*(@\x7f\x974,\'o,@X\xdb\x84\xb7\xde\xc1-@\x87\xa2A\xe5\xd9\xfb)@\xc2\xc5\x11^\x13\x8c\'@b3M\x80h\x93\'@\xd7\xc8\xb5\xd8\xee\x8b,@\x1f\xa5jG\xbf\xa30@\x8f\x86x\xda9\xc6-@\x80bY\x99\xdf?&@]s+]\x13\x94(@[Nk\xabRO)@\xe22gV\x86\x17)@@\r\x84\xb2\x90\xe31@r\xa6"{3L1@\xd6^R\x8f=d/@\x98\x9765\xa2\xb2)@\x04*Y\x9d\xb4\xd80@0\xf9\xfe\x7f\x1fc2@t\x9f\x80!4\xf3,@\xc3r\xad\xae\x99\xca,@`tRK\xe2\x001@\xaeZ\xf5\xfck\xe4(@%\xcf\x0bD:\xa5)@\x11\\\xb1\r(#.@\xccJ\xf5Y\xd2\x06(@DW\x00z\xce\xeb%@\xfd\xff,\x0b\xfcn2@\xb7*0\x8e9\xb1(@\xf3\xe4\x05Z=!/@\x0eS/|\xe3\xde/@\xb4\x9c\x1cg\r\xf6&@\xca)\xc0C\xd6c\'@]\xc0u\xe2\xfe\x05,@\\\x90\xeaQ[\x89\'@NZ)\xd6\\\xe40@\x87|x\xfe"B&@W\xe5\xc2a\xd1\xf4%@\xf8I{*,,-@$\x8b\xb9qz\xd7*@w\xa7\r\xf0\xe8K&@o\x07_x\xc9~(@\xd0w\x9b\xfe\xb6\xf3*@\xb6\xeb\xb4\xf4\xebz(@hwS\xeay\x89\'@\xe5A3\\B\xda0@-\x8a\xea\x9b\xc4v0@U\x94\x00g\n\x0b-@\\O2\x96\xd7\xf3,@\xdb\xc8\x7f\x13\xb25)@\xc9\x98\xe97L\xaf-@\x02\x90>\t]\x98-@\xc6\x0321\xf9\xeb+@\xaa\xc5\x9b&\x98\xd4(@#\x88\xb9\xf0\xfa\x03-@\xbb\x11\xd7\xa5\xe2\xd1,@\xb7\xe8\x94\xa5\xa0\xc2/@\xed\x94\xb4|:\x02*@\xa0,\xa7?\x0e\xe2(@g/\te\xa7\x89\'@\xcarxy\x8f\xb3-@\xaf\xc92X_\xd6(@\'U\x13fv/)@\xda\x8dMm\xd1\xfd,@\xd1\xbc\xc9\xd3\xf9\xb4&@\xd4$\xcb\x8b@\xfe\'@d\xec\xa2s\x9b\xf6+@L\x0c\xca\x96m\x7f\'@jN\x1a_M\x1e(@<Q\xe9L\x8ap-@\xa7\xafqt\xb7O/@\xf6,J&\x19A)@d\x81\x94J\x14T.@\xaa\xe1@\xb7\x8c\xe2+@HeL\xcda\x92-@[X\x17J8\xfc\'@>\\ KM\x97\'@\x94\x1a\xfe\x8c\xf1\xab&@\xf2\x96\xd9\xd3\xc0\xf5.@S\x7f\xdb\xd5T\xe7+@`|{\xfdD@)@l\xab\xb1\xe6\x98\xab-@2\x8e\x0e~\x1e\x08-@\xaa\xfdn\x83a\xce%@\xcf2$\x84\xb7<&@\xff \xee{cF)@H\xa0\x00\x19\xcci(@{\xf1\xa0\xc9 \xb6&@\x94{\xbf>\x8c\x8f0@\\\xd8\x93\xd2\xed\xd0%@\x05^\x1e\xda\xa7\xcb\'@M\xa2\xa7\xdf\xd4\xbf\'@\xd4mr\xc0\xc8P/@\xcbF\xfc]\x88\xe8&@\xa2\xf0l\xfc\xdc\x8c-@\xf7\xde]\x88\x0f\x82-@!\xdc\x1b"\xa3:.@1\xd1\xa9\xe1\xc8\xdc-@\xa0\xb1\x06\x14\xf7\xae(@\xffS)L[\x950@\xb3\xc7,L\xe8c-@(\xd9\xc1y\xd3\xdf&@\x1fU\xc2\x96\xbd\x82-@\x9e\x9en\r\x90\x18%@\xe5\xa4\x1d\xa5G\xc5&@\xfb\x0b\xd5\xaac\xe7&@%\xba\xa0|m\x15-@\xbb\xd6\x19Q9\xd7-@\xb90\x9aok\xbf)@\xbd#\xdf\x88\xd8\xbb)@\xd8\x1d3\xd0\t\x1d&@\xb87L\x17O\xe2,@\xaf|\xea\x8b\xb4w%@\x94\xc5\xe1C\x83\x921@\x19\x8b\xd0\xf2\x1e\xd6%@\xc83\x8at{C+@D\xb1\x7f\x0b\xe01+@\x03\x97\x19\xa4+\x04*@\x8d\xcf\x9d\xf8:\xb1&@\xbe\x9b\xf1\xa0e\xb7-@\xb9\xcb2y0\xcf2@SuUi9\xf5(@\\f\x1f\x1d\xf1\xee+@\xba\xf9M\xfc\x9d\xf3(@R9\n\x11\x18\xd7-@,\xf41\'\xc7\xe1,@\xe3\x1a\x84\x03\xafj*@v\xc4\xe3\xb1\xac\xce\'@\xe1\x14\x88f.\xa61@\xda\xab\x82\x961{\'@P\xe3\xd7\xaf\x1e\x0f7@\xb8\xfde\x15\xac\xa23@\x07\xaen\xe7SY(@\xf0\xf89\x14\x12h(@J\xa5\x19\x89\xbd\x0b/@\xa7\x8d\xeb\xd5\xce\xfd,@\xf0V-\xdf\x86\xb5%@\x89,\x14\x11\xc2\xb6,@$\x92\xab\x8a_\x962@\xb2J\xfd\xaf\xfb\xa00@\xb1<9\xa69\xb20@\x1b\xe4cN!x,@q\x07\x17\x955\n-@RTP\xf3\xd8\xcc+@\xec\'e\x98\xbe8-@\x14\x8f\xdf\xac\x00\xf1(@\x83{\xb7$\xa5\xe1%@>P\xa7\xc1\xd6\xb7%@\x18\x160"\xe6\xd4%@ww\xf9\xc3w\xfe$@\xbe\xfb\xdeUh\xa50@\xc6\x88\xee\x90$\xe6,@Rv!\x8b\xe6\xe7%@lkWM\xd1\xea(@\xff\x94Y\xbc\xbeY&@k\xdc\xb0\x837n-@\xb8!\xa8J\xda\xae&@\x9f"\x8eI\xa5\xd70@\xc0t\x9a\xf4VK*@\xdef\xbbs=\xd8-@P=\xf4\xffN\xcc(@4$B/<\xf5%@\xd4\xc4\xe9\x87\x00\xdf1@\x1f\xbd/\xd1\x7f\xf9,@8t\xd2?\xd0B-@\x80\xe8\xb5\xe4\xd9\xa1*@q\xe4\x9c\x99\x8d\xfa0@\xd2\xd8p\'t\xbd%@]C\x82R\xf1%&@\xcd\x14\xf6\x86\x8b\xfd(@\x8d\xa1\x10\xe7\x1eK7@\x1e\x84\xbc\x97\x01\xdd\'@\xbaa|\x89\xd9\xd0/@\xa3\xb2bB\x0c+,@\x88\t\xe0\xb5\xd0I,@\x0e`\xf2\x05\xff\x1c+@\xfb\x86VQ\x94\xfc(@\xc4;dq\xd4\x11)@y9?\xac\xe0\x12,@u\xfc\x96\x18\x8a\x04.@\xba\x0b\x03\x8fs".@\x15(^\xd9\x1eV1@u\xc9\xd8\xecv\x8c%@\xd0\xc4U\xd2\xf8\xd2(@\n\xfb7\xd9\xfa\xaa(@U\x92\xde\xf5]M/@_|:D+\x1d)@\xf9\xbfr\xc1e\xa9*@~H\xed\xc0o\xe6(@\xa1\x07\xba(M\x0b,@\tXZ\xaf\xe7&,@b\xe8\x81U\x9a/&@\x86\xf5\xb0\x9dC\xb1)@\x08m$\xd03|,@S<E\xe9\\\x05(@\x16\xf4q\x16~\xce(@\xa4\xad\x17 \x14O-@\xb7\x8fy\xa6Q+-@\xb9|\x81\x05\x9f=\'@\xe1\xb8$\xa2\xf5\x951@\xa2\x06\xf1\xc5\xb6\x08*@\xd2m\x0c\xf1j\xcc0@\xf6mC\nk\xcb0@3.s\xbb\x19\x15,@j\x97)\xa3\x9d\xff)@p\xc6z\x8b*\xf7(@\x10\x06(\xcd\x0cg,@\xefX\x838I\xa3\'@\xfc\x954\xf2\x83\x86%@\xbb\xd1\x19e\x18\xce&@\xcc[\xae\x93a.-@\xc0\xcb%\xc3\x89\xf5(@A\x11\xaf\\\xfc\xdc-@\xe7\x9e\xb8m4\xcf0@\x17z/\x8a\xdf\x9d(@\x9c!\x1eE\x83\xae(@\x1f\x98\x83=\xa5\xf2/@U\x03\xe4\xd7\xb6\xd4(@\xbb\xc9\x00\xd7\xa8\x15.@\xa0\xea\x92o\x9d_.@\xd9x\'\xa0\x08\x043@y\xa2\x90w\x86\xd2-@\x1c%\xfe\xf9A\x01\'@%%\xd2\x12\x02W-@\xd7\x16g\xeao\xa2.@%\x06\xcd\x99\xd5\xcb(@|8q\xbc^\x16)@\xa0kF\xf37\xab&@.\xa4\xcc|+F0@C-\xf8N{\x1e.@\xe6\x14+\x06`\xe1&@\x07\xb8\xd9\xc8C\xb3*@\x1c\xa9\xcf\x166\x1d+@:\xef\xe5;\xa9z&@o\x7f\x15\xea\x90\xcd0@\xbd\xcefp\xe4r\'@\xc7\x0cT\x90\xc9t(@,ot\xcfDA0@\xba3\x91\xadV--@\x00\xc1\r\xd3P\xa0)@Y\xd0i\x1c\xd9\xda0@\xae\xa4\xe5X\xc9\xd5%@\x19"\x9b\xde\xbdL(@[\tPx\xd6t.@\xea\xfb\xf6\x11\xfa\xbd,@\x9clp\x7f\n\x04(@\x16\xe8\t\x8b<n1@\xd3\x85\x03+\x84\x17,@\x17\xf6\xd0\xde\xd0C0@\xd6\x08\x00\n\x91\xa6,@\xfd^g\xcf%\xf5,@}=r\x00@\xb7&@[X\x04\x0e\\\xd6(@\x92-)<&\xdd0@\xafh(S\xfe\xeb%@5\x16d\xe3Mo-@\xef\xa09\xcdh\x990@\xedd\x99p=@#@\xc2C%h\x1e((@).%T\x0e\x11%@\xae[\xd8\xfd:v%@`\x1b\x86\x177\xa91@D\xcfP\xc7Z\x12*@\x8a\x0c:\xac\xe3\x92*@\x9dE\x0e0\xe2n-@-\xa6\xa5\xd8\xbff/@\xd4\x19&\xd0\xf6\xa3)@p\xc5\xadJ\xb8\xfc(@\xa1V,)R\xad0@\xdf\xfdK\xda\xab\x1e(@\x96-g1P-.@\x8al]\x84\xb2\xcb*@z\x07\x11\xdf\x16\x81-@\xca\x95\x1e\xab|\xc5%@\xc0;\xf9\x05c\x1c0@na\x9bc\xf0p-@\xc2\x17E2\xf1K.@\'\x05C\xef\xd3,%@\r\x14\xd7\'\x1et/@Z\xcd\x9b/\xb2@-@\x18\x07\x98\xae\x819-@\x16oL!\xb4\xc91@\xe6J\x06\xe04\x82-@_Cn\x0b\xc7\xe32@{\xd7\xa5\xbf\xcdH\'@t\xcb\xb3\xe3Q\xfd0@\xa1P\x1f\t\xb3\x1d(@{t\xc3]\xc1\x8f1@\x81g\x80\x81\x0e&\'@\x7f\xe2\xf3I\x82\x06)@P\xde\xa3Q\xc9\xd6+@(9\xd11?\x1a0@\xd9\x0f\x83\x97\xc4\x91-@*\xf3~\xd1A\xd2+@e\xb2\xfa\x14Rh-@\xa4oh\x8e\xb4\x19*@\x82\x8a\x0c\x18V\xdf-@\xe7\xd9\x9b\xee\x90\x17&@\xc91\x1d\x1b\x05\xc51@\xfcG\x93\x0c\xd9\xde\'@|\x91\xc2I\t\x1b-@\xee}t3;\xb1)@\xd4hK\xf2\xc8F(@\xce\xb1\x08\xaa\t\xa9(@k}\xf9\xdf/\x11)@\xcfM\xde9`\x8a*@N_a\xd8q\x1f\'@8oN\t2\xde0@\xfa\x07\xda\xabUj&@\xe0\xe3\xf0\xc1\xc3\x93-@\xa9T\xba(!\xa7.@\xac4\x82\xba\r\xa72@\xadE\xd1C\xb4\xaf0@\xe8\x98\x9e\x95\xcff&@B\xb3\xdb\x9d:\xb9&@d6\x05\x1c\xefB,@(\xf2\xb9\xcc\x82\xb3&@\xdb7_/b\x9d(@\n\xcfl\x9d\x80\x115@\x06/O\x9c\x80\xb8!@\xed\xe7\xbdHi4*@\xef\x10P[ \x020@\x1f\xccM\xbe\x94\xef&@\x15\xbfi\xb9\x97\xad-@\x93\x04\x08\xa6\x82H1@%\x0c\xf2\xb21\x8e*@\x11B\xeb\xf5\xfe\xe70@h\xec\x8d\x8f\xd1 &@;v\xff\x91A\xdd)@ \x88]\xc3y\xc6&@\x08/l\xee\xa8\xc7+@)\xbf\x0c\nr\xd4*@\xf7\xc5\xd7P-|%@\xaf\xac\x89\x94~~*@\xf9\xf9\x03\x80\xc8\xe0*@Q\x89\xe6\xc4\x85\x1e0@\xb4\xda\xa0\x0b\x19\x800@x\xb3\xf0SE\xa9,@\xa5\x93>\xc7\n\x97(@\xb3\x06\xfb\xded\xe8,@\xfa]H\xd2\x05a0@A\xefL\x8b\xe1\xa0(@$\xee!\xc4\xe8G.@\xe1s\x1e\xf3\xfe^/@\xf6Y_z\xe71&@\xd2\xe37\xec]\x80*@\x8b\xfeL31\xed*@\xb8D\xbe\xa7\x0e\xaa0@\xff\xec5s|\x8e0@\xb7C9\x12\x90\x7f,@\xf6AX_\xfd\xec%@\xb4\x04QK\xaa\xa2-@\xe3\xb7\x9a7\xf9u.@\x03\x1b\xc8\xdb\x15\xff-@\xa8\xb1\xc7\x85F\x040@Se\xbbU\xda?*@$s=(~(&@t\xa8b\xa2\xf4\xfa(@\x8e\x1a\x9f\x1a\xbd%&@]@\x92\x95s\xb3,@\x93\xeaM\x8b\xbe\xeb-@\x19Au\x16\xf7\x06&@\xfb\x8e\x05v\xb4\xff0@\x16\xf98\x07=\xbc&@\x92\x93\xcfzt\xdf*@\x83\xb0\xa6|V$*@e\x96\xb1\\R\x9e-@M\x8a(/\x19\xd0%@\xc3\xf6\xabL\x86x(@\x1a\xe3\xd5\xce\xd5\x9e0@\xd2\xf1\xa9#\xee\xe2+@)\x10\xd6\xbc\xd1\xa1-@\xcah7\xa4\xea\xd1\'@\x82\xbf\xefh\xbd\xbc+@dTHk%\xc0-@Da\xbe+\x95(-@p\xd4E\xe7\xbch0@(\xff\xfeC\xd9\x0c7@\xff\xed<=\x07\xed)@\x0e\x1e,E\xaf\xc0)@\xe9\xf2\x17\xa5y;(@~RS\xac\xd5\x91%@b\x7f\xd0\x80\x7f\x151@\xbe\xadN\xe0:\xa91@\xc2\xe3\xe9\xc7\x92t6@S\x89\xff["\x02\'@\xac\x05\xbc\xccf:*@s,\x06rre.@\xf4\xa5\xef\xa8z\xda,@\x89%m\x96\x85\x00(@~\x91b\t\xa3~&@t\xfe;\xeeN5&@F\xa4=\xf5\xbc\x9c,@z\x9b\xc3\x9c&\x0b.@v\xcd\x1e\x19\xd6\xed,@\xe6%\xc2\x1d\x1f\x1e-@D\xaa_\x80\x1a\x19+@\x9e\xe6.\xb7.\xa2/@G\xe9\x89\xbfl\x12\'@\x12`)\xaf\xb0\xd7(@a\xa0mO\x1e\xd1&@\r\x9d\xde2\x062-@\x8f\xd5[\xce\x0e\x8a,@\xdd\x04I\xcayn+@\x08)\xc7z\x9b\x040@\xa5>ee\x0e\x1f+@M\xf38k\x98f\'@\r\xb91\xa2 \xc4\'@W\x95R\x98\xf5\x18*@K\xe9\xf3\x81\xe2p+@0M5\x9c\xc9\x92*@\xff\xcdh\xca<\xb9)@\xe0\xb9\x05\x1c\n\xd8(@K,\\\xceJ\xa8(@\x0e\x15\x082=\xd1&@\xd5?>\xd0\xe9\x9f.@ZU\xec\xc5\x15r&@}\xc8\xed\xce\xbe\xb5\'@\xe8\xf5!\x00\xa2\xe81@\xa0D\xc2\xde\xf0)+@\xbdw\x92;\x1d\x89%@L\xb4\x8e\xc0,e.@\xdd\xd4\xe2\'F\xde(@\x06\xf2\xda`\x9f\x9c&@p\x9eK\x00\x04\xec-@j\x15SF\x7f\xfd0@b\xba[\x05\xfc9+@\xe7\xddt\xf3J\xa01@sx\xa5>\xf5\x00,@.!\xb9h\xd0*%@\x06\xa2\x0e\xd4\x960\'@\x89D\x8e\x85\x96\x16&@\xac\x0eK\xf7w\xe3&@\x17\xf1\xae>\xbd\x1b\'@\xbf\x1f\xc1T"-3@D\xf7^>e\\)@!\xce/\xd5W\x03.@/\x88\xcd\xb1\xee\xce%@\\\xa6u\x0c\xe5\xe3(@5\xb2\\=aQ&@d\xc5\xba\x91\xe4,.@hV;R\xf2\x85%@UlEu\x96\x8b-@\x04}B\xaa\xed\x95%@\x8c\xecl\x9c\xf8\xde1@~\xa6U\xe2\xc6\x0c)@1\xa7\t\x8c\xf6\xac)@\xfe\x8d\xbaT\xa0\xff+@fM\x9a\xfa\xb0\xcd0@\xaa<\xc3\xfdW\xcf0@\xa6\xe7|(\r\x051@CP\x1a\x1b\x13\xd7&@{\x12\xaa\xa6YS&@\xda\xfb\x8dv\x8e\x01&@\x0f0\xb9D\xec\xc3\'@Tk+\xd1k\xa9)@\xd1\xa2}\x0fT+.@\xab\x8bq\xc3\xfeH0@\xbc\xc3O\x8f^\xfe&@\xf92v\x94\xa3\xdb,@hg\xa6\x92\xcf\x0b&@\x11F\x84\xfd\x85\xd7-@n/\xcaol}(@\xdb"\xf3\xd34#\'@j]\xff\xc3Q\xa0(@\xf1\xc3\x1cR\xcc\x836@\xe3\xb1\x05s\xf8\xb1%@_\xed\x0f4<\x18.@\xd6|\x82\xb8y|3@\x06\xd8\xa3\x90\xb3,*@\x83&d\xd7\x82(,@\x8e\x1eq8Cm(@\x0b\rUF\x85\x95(@\xa8m\xd2\xb2\xceU1@t\xd7\x0f\x12\xa4z0@\x84B\xf3\xee\xec\x9d0@8\xf7]8)\xe6(@\n\xa0F\xa7\xbf\xa8-@\xd5\x9c\xc8^2\x1b(@DMc\x8bQm(@R\x11=\x01\x9f\xe70@zCz\xac\xa0\xdb-@\xfd+\xf0\xae\xb0\xc40@\x17z\x13\x14\xf0\xd10@\xa63E\xcb\xfcY*@\xe5w\xfc\x8a\x97!-@\x98\xc6\xa7@-4&@{\xd2\xf7\x95_\x16\'@\xb6\xa1x\x81\xd3\xd3(@Fh;\xbe\xcf\xed @E\xab\x95b\xa9\x8e0@P\xba\x93\x9b!\xbf+@\xfcS\xcbn\xbb\x12+@\xe3\xc8\xda\xf8\x03\xc3)@\x93]\x92w\xd6g\'@\x03\xe0\xa7x\x8f\x1d*@\xe4\xc9\xaf$\x8c\xfb)@\xc9u\xdd?E\x11.@\xbe\x8b\xc7\x8d}\x8a(@p>\xd0\xf0\xe4\xbe(@3]\x82\xb3H\xe9\'@\xa7\xbc\xf6\xe3\x83\'\'@i\xfe\xef\xe2Lw*@vL\x7f\xcd\xaa\xbb-@z\x87oX\xc5\xa4%@\xdc5\xf0\x9d\xd6\xcb&@S\xae\xf5}\x08[%@\xafu\xc8\x9b\x1du(@\xde\x19\xbcD\xc7\x91-@`]\xf4\xdaf\xae)@\xa3\x8e\x84\x83-q\'@\x9c\x15\x8b\xc3\xad\x890@]m\xa7\xdf\xb08&@i4\xefY\xc5$(@x\x17K\x8c/m&@w`\xcfT\x16\xab&@\xc9\xf7\x02y\xef\xe1-@\x9dL\xd7mC\xb60@\xdd\xa0\x0ec\xad\xd9\'@\x10\xbc~\xf1\xa99\'@\xbc\xd8\x0b\x06\xf1\x04)@\xeb\xc7\x06s\xa3%(@f\xf6\x94\xf1hZ)@\x88\x1f\xe2\xe6\x05@1@M\xc7\xdf\xd9\xf3I1@C\x86\x9f\xaa\xad\x87\'@.U\x1f\xe4\xfa4+@\xbd7\t\x86V\n,@\xa64\x15C\x83s2@\xc8\xf2@E/\xc1-@\xd9\x15\xb2"\xa6\xb20@}\x9a\xe9T\x01\xa0/@d9\x1f\x9e\x1e\xae1@\x7f\x9f\x18\x1b\x11\xb8-@\x82\x92\xc3s\xbf\x84)@\x00\xf1\x1dVf\xb8,@\xfb\x01\\\x91I\xd0(@X4r\x13Ha)@\x99\x9b3\xb2\x8c\xc0%@\xbd\xaaE\xe7\x03\x1b\'@\x8b\xd8\x14\x9a\xa4\x90\'@\xb5\xbc\xd1\x9a\xca\xc6/@_l\x18G\xec\r+@P\xe4\x9e\xe4\x8fs-@\xe3\xfa\xeb\xe5\xa8\x14.@Zy\x95d;\xf70@\xe6C,\x15\xbec(@6\xcf\xd8\x80\x84\x060@j\xd4\x9b\x9f\xabK2@%\xa3R\xaaA\x9f-@\xfcH TC\xec&@\x13$\xf9\xa4\xe2i(@\x01\xe8m\xc6\xe0\xbe(@\x02\xf4\x97\xb1{\x101@\xa7\xcc\xfc\x17\xdd<)@\x96\xc1\xa1\xbb\x02\x1a-@\xd9?\x04Ej\xcd*@\x8fQI\xce\xf5\x850@\xc7L\x18\x14\x9f1,@|\xff\xac\x97\xbeR.@-\xa5]\xcbZ\xec*@tl\x8a\x04v\x9a-@R_\xd0\x12\x94\x941@d\xa4\xf9s\x8d\xd1%@\x9a\xd8\x0e%)\xc7,@\x1bY\xd5\xbb8\xc30@\x8d\x80\xb6\x1aa\xbe+@F\x05i\xf1\xb2 *@\x9e\x0e\xd1\x85\x1au/@M\xd8\x04\xe0J\xff,@\xdd\xbe\x16\x06\xa6\xaf%@\xd3\x12\xfe\x9c4\xea.@\xfe\xa2\x12\xfd\x8br-@iD\xfe\xa24\xa6,@V\x1cq\x02\x8b\x010@vJ\x8b\x05\xb9U,@\xeb\xa6%q\xb85)@\xc5\xc4Y\x08\xafA&@aS\r\x14/*2@\xa2J\x8dG\xce\x94-@\xf4s\xd6\xea\xb9+)@K\xad\xf6A!>.@\xc7\xd0\xbb\xe4\xbd\x881@i)o\x82^\x05.@\xf8\xb9\xc6\x90lv-@\xd0\x8d\x84y\xe9T,@\xee\xd6\xdac[\xc9&@\xe8\xfb\xc2\xc4\x0e\r,@\xe9\xf1\xbb\xf7\x93\t*@\x0bM\xb31\xff7*@-\x8d\xbf\x97\xca .@\xc8\x03\xdd\x10\xaan,@\x1c)\x13f\xbcF-@\x05\xc1\xee\xc3\xee\x001@\x9b{HZ\xda\x05&@\xa2\xead\xb1I\xcd2@a\x9ag\xfbC?&@\xfe)\xbe6D\n)@Q\xae\xe9\x82\xfa\x08\'@\x0e7\xa3\x03\x0f\xad0@\x18+^_q@0@\xf4\x0b\x16\xbb\xb8\xcd-@\x87\x9f\xac\xb4N\x99/@\xcb\xf0\x1a\xd7}\xe4\'@q|>eA\xf7(@9\xe0PU\xba\t&@\xcf8<\xccl\xa4)@P\xfa\x94\x13\xae\x1b\'@\x06q \x16\xc5i(@\x86\xfb\x0eE\xd2\xe7&@E\x19]\xcfAo,@\x96\\c\xa0\xce\x05-@\xc4\xad\xd8\x00P\xc5/@\xa6M\xb0\t\'\x1e+@\xc5\xc8\xca\xa5\xadS&@\xe3Mm\xc0\xca\xe55@v\x8d\xd5i\xc4C2@!u\x8e\xaf8\'*@"\xa9\x9d^|\xfc/@\xb6?C\xc4#\x043@\xb1\x04\x06\xf7\xf8\xf0)@\\\x9c\xff/\x9d\xa8,@Nn\x0cA\xdb\x011@o\x7fa\x85\xf7^0@\x07f\xe2\x1cmk1@\xbe\xfe\x90\x1a2\x94)@\xc9N&\x9cF\xd2(@\x125\xedv3%)@<\x85\x15\xd4.f,@<\x88\x15\xe5\xd6o%@\xec\x13\xfa\xcdk\x15.@j/\r\xfc\xe8\x18\'@<A0\xcb\xe9\x0c0@\x04Z\xdd\x9c\xf6)*@&\x99\x14\xc9\xcbn-@\xd4\xc0\xa9\xde\xfa\xa5-@\xf9\xeb\xa5\x0f\xc0W\'@\x87Y<\xaf\xc7I0@\x10\xde\t\x19y\x18*@\x91\xa1\xce\x03\xe5y0@?\xd5,\xc7p\xe5)@{\x85\xf0\x8dx(,@q\x16\x0fBL*+@J*~\x89y>+@\xd9l|\x9e\xe5\xb8+@4\xbf\xe29\x94e1@\x08\xe2P\xd8\xfb\x830@\xa8\xeb*s\xa7\xab0@\xc6u\xd8y\xe8!,@\xebS,\xd4!\xd4.@\x83 C\x12L\x16)@I\xac\x8f\x11a\x8c*@t\xb4z\x00\xaf\xc7\'@/\xbeV\xb4\xf9](@P\x8fM\xfa\x13\xd2)@\x89\xb7ME\x84\xa8-@G+\xac\xdb/u.@\x0b\xddk1\xc0-(@F)\x92\xae\xe6\x7f0@\xf2\xa1\xa6\x83\xf4\x87&@k\x88\xa7j\x95\xff0@\x8c~\'\x17\xc6\n-@P!\xef\xd9#\x13\'@\xd1F\xfe\x92\xb8\xd9.@\xc5E\xf5(\xd76(@\x00\x1f"\x85F\x1d.@\xbb\x99]_\xe5\x05\'@}\xe4A\x85!\x08\'@\xee\xeb\xcd\xfb^\xe0.@\x8c\xb2fi\x9c%)@\xcd\xc0&\xb8\xeb~(@a\xdb\xd7\x87\x9f\xba)@\x0e\xd4k\xd2{/,@\xcb%\xa1\xf7\x80\x9e.@\xc7wz9\xa1x(@\x15\xe9+\xa2\xec\xb1\'@\x16\xfd\x80A\xaf\xfa*@W\xf0\xc1\xc4\x04\xe9*@g\xc6x\x92\x0c\xf2+@\xb1\x0b\xb2Q\x03\xec*@\x96\xec!^%\x8c-@\x10>\xed\x87\xf9\x8d1@\xa4{\x9fn\xd6\xe1&@+4Xc\x81\xd70@\xb7u\x1d\x7f\xc3\xce2@PQ\xeb\x98\xd7\x9d(@\xc2\xcbeOc\x06(@J\xa5a&\x11\x860@\x1d\x9dn\x00\xe080@\xf3\xeeWK1U)@\xf1\xf2\xfa!\xf9\xa4*@;"\x9b\xd9\x88()@\x97\x95\xc2v\xf6v/@\xbb\x1b\xfd7\x00\xf0-@\xb7B\xa0\xaeuT)@\x90\x00;\xf4\x9c5\'@\xd5\x15 o\\j,@\xf1\xc4\x9f\x7f\xbb((@\xac\xf4\x92\xa8\xc4\xfb,@\xcd\xe4G\x06\xd8\xd2/@\xef\xbb\xd8)$\xd3\'@vz\xfe\xfdi\xff(@=\xac\x04\n\xdb"(@\xe0\xb5\xcaM\xb3i-@\xc5\xf3F\x83;\xdb\'@\xd2\x0b\x1b\xf0\xdd\xb21@\xa7\xa5\x84\x10:8)@\xd1G\xd0:&\xe92@\xe3\x15\x99p\x10\xc9,@\x0cj\xb3rb.\'@Jk\x86EeZ)@\xc4\t\x0em,x-@=\x95\xad\xc1Ue)@\xc2\x914D\x17\x90)@\xb2\xdf\xd52\xba\xd0\'@\x1f\\\x88r8N)@\xb8\x1c{(G\x1e3@\xee\xdc\x96\xa8\xc5\x041@X\'r\xa9"\xd8-@\xca\xbf\x0c\xa5\xf4j)@\x1a~\x9c#\xba\xc1&@x]\xf6~Qt)@\x9b9\x95c\xedM-@\x05\xa4\x7f_;Y)@\xa8\xaa\xcb\x8f"o)@q\xd5KOFr)@e\x98\x19\x91\xe8")@\x89\xf4\x9fW\x11t,@\xf1\x8b\xa5<\xc6\xf1-@\xcf\xfa\x9c\xc5\xc2\xcc0@\xee_\xbd\xc1\xd7\xf1,@\xa2\xeb\xac\xb4\xc7\n)@\xf6\xa9G\xf24*)@\xff\xc8\xb9\xafP\xda(@C\xd1\xf6\xd5:\x810@\xcc\xca\xfb4\x89\x1b)@\x1b\xd1\x8bIXO&@J\x91\xf1\x97\x1d()@\x19\xe5\xfe\xbe\xec#)@ Uz\xcds\x1b(@Y\xa5\xf8\xec\xaaU\'@,\xde\xc1\xab\xd63\'@#\x9d\xcdhe\x03)@c\x08\xa3\x94\xf9/-@\xb9\xa7[\xfa\xa6j(@\x99\xfanY:*)@\x14\xf4~\xca\xac~(@c\x9d}\xca\x99p(@\x03q\xa30\x9d\xfe\'@\xca\xa0\xcc\xb9)\xcc&@\x85\xb8\x19\x97O20@\x16\x82\xdf\xe1e\xa1(@\xaf\xa1|\x91\'\xc3(@\x89\xeb\xa1l\xb5\x81-@\x80\x97\xe8\x8d],/@\x0b\x80G@\xfc\xfa(@\xcfO\xc9\x89\x17\x940@m;M\x9e\xf3\r)@\x14\xaf\x87XX0/@\xcf\x1d\n\xe1%\x01\'@yU\xac\'=\xd4,@\xdaf=\x1a<^,@d\xdc\xcb\x1c0\xfe(@\x1e\xba\x9fH\xe7P-@\x087\xb3<\x08V(@\x98\x7fg8\x90>*@o\xa0am\n\x9a0@\xe3o\x83X\xc9c(@\x15w\xa9s)H(@\x9c\xe4\xeaU\xb7\x07\'@\xb6G\xe6/\x9d\xa8(@\x91&\xaaY\xea\xb5,@\xa6\xc1\xf1\xa7h\x14-@2\xa8\xc9\xf1\x08|3@8]\xb0\x8eI+(@`\xa2\xe1\x94I\x8d,@\x1c\xddc@\xdd\xc8,@n\xe8B\xbe\x18\xe0(@\x04\x9c\x9b\x7f\xda\xa10@i!\xe1\xbe\x82\x13)@\xae\xad\x1c\xa7\xc1*)@\x1ee]sPM&@V\x99\xb0\xdc\x8d\xa8(@4\xa6\x9b\x1d\xa3\x9c)@\x9e\x1c:;.\xe8(@\x13/\xf3\xb65\xb5(@\xab\x01{Z\xe3\xd1-@\xda\x14\x00\xa2\x0b@)@c$Yzm\xae2@;\xd4\xf0C\xe9<)@\n\xe2\x91*\xea\x05+@\x08\xfbC\xd1XM-@\xa5t\x1a$E\xbe%@\x03\x91\x9601`(@h\x1d\x0fB:\xb4(@\x1e\x84\xdfWQ\x1e(@o\xd0\x97/"\xe20@}{\x16z#G/@Y,\x8ei:A1@\xb9q\x918\xa4o(@\xe9\x8d#=\xc8;1@\x1a\xb477\xa7\x0c&@\x10\x01^\xd0\xe0\n/@UZ\x16\xe3|\xa2/@\x83}X"\xd9@\'@h:!\xc2|i(@\x18\x1b9\x19\xd3\xf0(@\xf74\'B\xaf\xd3%@\xb2E\xd6"\xab\x17-@p\xa6\x90\xfd&\xe7%@gV\x18\x88\xf7y%@\xc3\t\xbe/\xf4\xf3%@2PLAC\xf20@\xff\xe5\xab\xbe\x85\x11,@\xa9\x8d4\xaa\x1cc0@\xd7\xaajW!\xc3(@}}\xde\xcfK\xd6(@\x16\xae\xc3\xdb_&,@\x04\xad+Z\xc0\x05&@\xfe\xdd\xfb\x82\xd7\xe2%@L\x17\xcb\x93\xe5\xbf-@\xb6K"\\\xd1\xe9-@\\\xabJ\xe6\xee\xaf(@\x03t\xe2\x00\xa8\xcb(@\x0b!\xfe\xf5\xa8\xfc(@\x8c\xd8R@g\x167@\x04\xaaoHJ\xda0@\xbc\x89R\x7f"\xfd%@U\x83@3\xe052@\x1az\x1d\x98\x1do-@hv$\\\xc9\xed0@\x1f\xf3.\x82"\x03)@\x99\xfa\x10\xf6\xec\xb8&@\xf7\x91\\U7\xb6(@\x9c\xf9y\xfe}\x8f,@D\xe6\'\xd5Y\xf1\'@\x0b\xc6=\x1f\xe3\xa60@\xda\xbbu\xd2M\x9d&@\x82\xca\xdb\rX\x80*@\x87\x83\x8d\x06\xfc\x960@\xac\xa8\x0c\xa1<\xff-@;\x99S\x81\xcav.@\xf6\x93\x86\x8bY\xa2&@V\xd9\x8b\x91\x1a\x8f1@\xe0k\x10\xf5)K0@\xaa\x03\x12\xaa\xc5\xd8+@\x01\xc9\xc8Id\xbc&@x!\xc0A\x96\xe1*@\xf3\xcc\x99\x005s.@\xf2\x99"\xee\xf4y(@\xa2>[\xfa\x82:2@SauX\x9e\'&@8\x15\x14\x10,\xea*@\xc6\x91\xc7\x83LB&@\xdd\x0cv\xd8\x7f\xc4+@\n\xe4\xa6\x0f/\xfa%@\xac\xb8m3\x06\x7f)@\xcc\xefq\x85\x8e\xf6+@\xea\xfde!\xdf\xff+@5 5\x0b\xcf\x16&@a\xacm\xc9\xab\xbb0@\xbc\x89\xe12\xc46-@\x1b\xf6\x9c\xf6\x01x0@\xc8\xa9[\xedh\x0c/@\n-t\xdbA\xff+@\x8b\xca\x05\x06\xc4\x10(@\x1f\x1e\xa2,\x0e\xd5-@=\x0f\xa19\x06\xbc3@~6s\x01{\xcd\'@\x80\xf3[\x8c\x00d.@\x12\x1b\x181z\x90.@J\x8a@\x8fAw*@\x8d\x00k\x9d\xeb\x11.@_}\xe5\x86\xf1\x070@\xec\x0e(P\x14\xe7\'@\xbe\x89\x10\x98\xb6\xed0@3N\x86\xe9\x9al&@\xf5\xf3\x87\x87\xf3j)@\x9a@H1tl&@\x15\x9fdYG\xe2-@#\xe1]4\x17y%@\x7f5|\x0buU*@&\xd2\xa0\xfe\xfa\x81%@\x8cnc\xa2\x02\xdc%@\xd5\xc9=\x13y\xcb&@e\x16\x86\x10\x16\xe80@)<\x90\xf0\xd9B\'@b\x110\xd0\x18\xb8-@.@v\x1fE/1@\x02\xcc\xaaH\xe7\xd6&@\xed\xb8c\x9bW\xb6/@\xbf\x94\x1b\x1b\xa6\xb2&@f\xfc\\\xab\xee\x8b-@k_\xb6\xb2\x1d\xf90@\x1c\xb0\xca\xb4\x99\x1d7@i\x9b\xba\xd3\x1e\xc6&@\xc8y\x0c\xbc\x0f5&@\xb6sU\xe4\xef\xc5*@\x81\x86\x8a\xef\xef\xc1*@\xe7\x81\x0e\xed\xf4\xd0%@\x90\xb5\x1b\x17\xe0\xe8&@\x94L\xbe\xc1=\x7f(@]\xeeY\xee\xfe\x17&@(z\x0b\x97=\x03\'@\x81\x0fn-\x0c&\'@\xbb\x88$~\xbe\x18\'@\x17C\xe7[}l1@\xd5)\x8a\xfd\x8d\xbb*@lv\x96\xfbP\r\'@\xd8\x17t\x93o\x08(@\x93TU\xc7c\xe3&@\xddFJ\xdeb\xb5)@\xc9<oY\x85\x0b\'@O\xc9sq\xc6J\'@\x15\n\x07*\xcf\xa3*@\x12:\x07N\x1b\x1d&@\xe2\x86\xecf\xfd\xb6\'@G\xbf\xbb\x9bV\xb6)@\x07\'\xa3\xac\xe4\xb0&@\xd6\x18\'\x8b7k*@\x90\x1e\x94\xf5\xcec&@FNt\x8b\x8b\xc4&@/\xab^\x18/\xe1&@\x9c\xb1\x07k\xf5\xea*@TR*\xeaI\xac-@\xa0\xe7\xe8\x9b\x06\xba+@\x83\x7f4\xcf\x00\xb4(@L\xed\xc2\xc8\xb1\xb1-@`\xd0\xe7J\x9d|.@\xa8i\x14`,\xf8*@ye\xf0h\xba\xa2)@3r\x05`0\x011@ \x8b\xf8\x1d\xab\xb0)@\x95\x1c\xb5\x89\xc9e*@\x17\xbf]\xb5~j-@\xa9\xac\x9d\xc1\x04\xb1&@Q\xd9ru\x0511@\xb1\x98_2\xf1\x16-@9CW\xa6Z\x12+@JF`"\x04\xbc(@\x8a\x85\xc3\xb9\x9cH(@\x85\x83\x15\x04\x8ab(@==rM\xf8\x06.@\xe1\xb9\xb2\x12\xe5\\\'@\xf0\x85e\x19\xecz-@4r\xf3\x13\x83\xa15@(c$v\x18\xc2&@\x8d\xd2\x01\xde2\xb9&@\x11\x0c5M\x81\xf5.@S\xe9U\x01\x93\xaa5@\x9b\xa3\xfdWa\xa6)@\x149+\xea\xbd\x960@\x0c\xb2\xbe1\x15\xe50@\x89A6\xe1\xd8\xb8*@0?a\xd7K\xaa\'@r\xa4\x14_L\xf2&@\x9f\xb1\x89\xbf1\xa3%@\x10\xbf\x8c5g\xea0@\xcd\x1e\xf4\t\x0fk%@\xfex\x9f&j\xd3(@\xe2\x07l\x07\x7f\x81)@\xdaz\x07\x12_\xef)@\xae\xfa7;\xa3\x89(@\xaa<!\xcb\xffZ1@\xf8\x90\x0bS\xcc\x89,@\x00_\xda\x11\xe8\xf2&@\xa5\x9a\xe5\xfe1\xaf\'@\xd7\xf2\x01\x10\x1ch\'@\xa3Uh\x1b\xf1\x91\'@\xff\xb4\xd1\xcc\x91\xe7%@\xa5\xf4\x18\xf5\r)&@H\xac\xd2\x9d>\xe6-@\xbc\xd5\x0b\x0c|\xb2)@\xbaF\x15\xd0\xd7\xa7,@\xf7_\xb5\x82\\g\'@\x96\x8cX\x1d5\xca\'@\x07y2R~\xbb%@\xc3\x9905\x14%(@\xe2\xb4\x1fz)\xa0&@^4\xf5q\x0e\x82,@\xa0\xaf#\x1d\xff\x1f-@\x83\xcb\x89r\x8d~.@\x84\x19\xe9\x0b\xc0S*@`\xab\xed\x85\x0e\xf1&@\xd2\xd8\xcd=\r[(@\x0e\xbcW\xdez\\.@\xc6\x9f\x93v\xadn\'@>O\xb90 \x80.@\x1dmS$\x0e\xe2(@\x08\xa5z\xb2\xbbW(@\x8d\x18z\xa2\xfe\x89\'@\xca\x1a\xb0\xaed8/@>\xba\xa8\x1e\xb1\xd7*@\xbd\x19\xe3;\x8f\xd2)@Mk[\xd3\xc0\x03\'@\xdaw\x92"\x02\x9c%@\x1c}\xa2mQ\x1c\'@,H,\x1b\xb8Y)@\x1c\x89\xee1\xdfh(@`\xd6F(\xdf\x94%@\xd4\xbb\x01_\xa9\x93)@\xfa\xe3U\xd2\x17W-@.\xc4lw\x00\x9f1@\x1f;\xa7d\xf5\x84(@\xd8\xb1"\xc9\x9d\xc0%@\x95\xc2N\x02\xd0\x96&@^\xe1M\xa72F3@\xfc\xccT\x8b\xb0\xc6*@\xca\xd3\x97*\xdf\xe5(@ny\xeav\xda\xdf\'@\xa8\xb2\xb9.t\x8d&@\xff\xa94,\x05}\'@!k\xf1\xcd\xb0%\'@\xf8jk+/`-@\xe2\xb2\xf7\xa2\'\xe9+@Y\x02\xfe\xc5Ss)@\x98\x99\xf2k\xccH)@\x10\xf7!\x0fR\xd7)@P>\xd9\xfeO\x0e7@\x19=\xcf;\xd4t\'@Duza\xb6\x8c(@!\xe3=!9\x04(@\xddU\xc6XB\x9a\'@\xe8\x96(sO)2@A:\x0c\xca\x14\xc7&@kJ\xe1L\xc5\xd0(@\xdf\x17\x15\xe8\xfd$(@kkls\xa5G2@\xd3\xb4PK1B2@\xdai\x98\xec@T)@\xc0\xdcn\xf0u\xf8)@\xc5\x84\xa7eh\xb4,@ZL\\\xf7\xc3\xb1&@9a,\xe5\x05\xf0\'@\x94px\x87\xa1w-@\xf9\xa0!O3\x9a&@\xe5\xba\xf1\xeb\xd8\x88$@\x01\xd9ny\xfe\xc1&@I\xb1\xed\xf1w\x07*@\r\xa1R\x9f.\xd52@U\x1b\xd5\xbbl\x80)@a\x06>\xcb\xb6\x00)@\x16\xa5\xd8X\x0e-(@\xce\xd3\xeaV9\xfb&@|.\xdd\xaf\xd6:,@\xa2;\x8c\xb1\xe96,@\x05\x16I\xa1Th%@\x8e0\xbf\xb4\xcc\xac(@\x15\x93\xa3dK\xa1&@\x10\x9d}\xe5\x17v\'@\x9d$\xfc\xcfq\xc82@s\xaalD\xd4\x962@\xc6\x98\x96\xf5G\x97-@\xd45\x95\tB\xdc&@\xc9\x9a\xbeU\xd8\xe7\'@\x11I\xba\x04\x9d\xae(@m\x10;~\xf7\xa4%@\xd4\\\xe9\xc6Q\xec.@\x02\xa3\xcd\xb6\xaa\x8b)@ J\xc9\xc4mg1@\x01\xa7\n\xa0\xcf\xda\'@\xd4Z\xab2W\x00\'@\xd0\xd2_\xb4&w%@\xa6\xcb\xa5k \xca-@/\xa3\x18\xe2\xe2\xa9+@\'\x91\xe8\x19\xfc\xa9(@ba\x0es/\xb7&@Y\x03\xae\x19\x061(@U\xcb\xd3s\x10V/@\x8f\xd3g:\xb0\xd5(@\x92?\xddN/\x8c%@\x845|E\xcb\xfc0@\xbb\xae\xd4\xaf\xc5\xcd&@\xdbv\xc5\xfa\x8bw,@\x9a\x17~_`\xe5-@\x9e[Ymz\x98-@\xc3\x0c+!\xd4z&@\xfa\xcb\x89[I\x8f(@\x11#\xb8\x9c\xa7\x88*@E\xae\x95\x8f\xfc\xee*@\xad\xf7\xb5X\xdc\xfa,@\xb2\xe5\x1e\r4\x99%@!\xde\x022\x07\x1a-@\xce\xf8\x9f\xe2\x06\xd4&@\xa0\x03\xd5\xaa4E\'@"c\xc6\xb5b\xd8&@\x1c\x1b"\x17\xfc\x90\'@\xec\xae\xf8\'\t\xf2&@\x06\n\'&\x99\xe7\'@\x07\xd0|E\x17\xfe&@\xb2\x9f/\x130\x8d\'@i\x87\xe5\xc92\x15\'@u\x0e\xad\xf5\xf7\x9f\'@\xdc\xb8\xe7\x899E)@\xac\x97\xa0_8\xd4\'@\x8d\xad\x04\xf2\xe8\xbd\'@9D-G\x83\xf2(@\xb99\xcb\\\x1cB(@N(\x14\xcf\xf4\xc31@\x9d\xe2 \x8e\xdcP&@5\xd1\xb7\x16\x12c,@ \xe8\xd1VZu&@C\xbdM\xfc\xc5E0@\xf7\x80\xd7Q\x15\xf5.@\x85q\xc6\xa7\xda\xf4(@5\xd8T\xff\xc1\xf8/@H-\xe4\xc8\x04\xa10@\xbe~\x86\xdf\x04\xae&@M_\x0cd\xde\xef0@\x8e\xf3\xaf\x0cR,,@\xb1\x9f\x9d@]\xe7-@q\xe9\x10\xab\x98\xaa-@\xe8Z/\x0cV<&@\x18\tk\xf4{G\'@\xdfS|\xe0A\x97-@!\x0c\x9a,\x93\xdf-@\x1d\x8d \x01\xb9y,@\xaf\xad\xf4"\x08P+@\xec\n?\xb0\xa5,%@E\x97\x8b9[\xf3,@U\x82\xdf3\x1a\x10\'@\xd9{\x93B4\xfc,@\x92}D\x8eo3&@\x90ZX.o\xed,@+5*P@#\'@bJ\xe4\x84\x84\r)@\xcf\xe6\x0f\x02\x8e\x010@\xf9zl\xed\xd8y%@\xbc\x97<:\xaeb0@\xbc\xa4OT\xc9\x91-@\x98k1\xa6\xab\x87\'@k\xc8\x97\xea\xfc\x8e*@]e5\x9d\xeff(@\xc9?Q\x10\xecn\'@\x18\xf6\x95\x7fE\x18+@\xed\xbb`,\x9aR%@/!#O{\xe81@\x997z\xe9\xa6b\'@A2s?J\\(@\xed\xb8\xed\x90\xd7\xd9,@\xa3Ab\x91\xf2\xdc(@DNx\xd9?\x15.@t\x00q\xda\xaf\xdc(@\xf3\x02\xa2p0\xa7%@<ZL\x9cg%-@y\xad6=\x171\'@q\xbe\x10(P^-@\xc6]7\xaf\xc3\x985@\xffI}\x0eF\xd9/@\xae4\xa9\x86\xfb\xeb-@\xbe\xd9\n\xcc\x1e\xf6-@\xb9NrZ\x97\xe8)@\xc1m\xa08\x17,(@n\x05x4\xe0\x7f&@p\xf1C\xd3L\x95(@o\x1d\x81\xb8\xa2(-@\xaf|\xca\x93\x96\xb2%@\xc9\x84\x86\xb8~\x8c,@c\xfd\r\x05\x10\\1@-v)\xbc\xdfK1@]\x08l\xaaUm(@\x11\x1c\x14\xc1\xae\x911@\x1a\xff\xab\x11\xb5*-@\xd5r\x9a\xab\x9c\r-@\xbfz\x9d\xe8\xb2\xef,@\x92\n}\xa3\x92l(@\xb6S\xa3o\x08z,@\xf1o\xa2\xb4\xa9\xd8-@\xd4\x9f#\xe0G@-@\x84\xd56\xd9I\xe8\'@\xd2\xb9\x85L4f.@\x00\xee%\xc1\x02\xc3-@\xb2@\xd1 \n\x1c+@\x89\x87\xf1wh\xaa+@\xbd q\x1b\x19\x18+@H\x18\x0e2Z0-@\x10\x86\x14s\x85\'%@\x8b\x04\xacYi?1@\xa2eq\xbf\x02\xc4%@K\xb3\xca\xd0\x0b\xbd,@bA\x95\xf2\xa9\xe4-@\xdd\xde\x13JB\x15-@\xdf^\xa5\x87a\x04\'@E\xfa\xe2P\x14\x05.@,\xca\xff\xb9%\xf1)@\xb6\x8aQF\x97\xaf-@\x01ci=\xd9\xe4,@\xca\x935\x84\xa94,@\xe6\x19\xbd@\xa3\xe3,@\x15\xbd\xe4\xb0\x02E0@\xb1\xe5S\x84\x1aG0@\xcd\xd3\xd4\xcfO\xc4\'@)K\x83\xc8\xec\xdf,@\xeb\x90\x85\xb1t\xb5%@\xae\xc3\xe2\xc5\xf1\xdd0@i\xb0&\x05\xfc\xd1,@\xa6\xec\xc84*B(@]y\xb80q\xea(@!\xc3\x12\xb4\xe2\n-@\x91\xbd\x98\x1ey+-@\x076cn\x18T,@y\xea\xffGG8)@\xe3\x94t\x1c\x16\xc5-@>\xbe)[!?-@K\t\xa3\xeb\x15v0@(\xed\xbfr%\xcb/@\x87\'\xd7%H\x04-@\xc5\x83\xbe\xbfh\xc61@$$\xac\x85e^.@Vfw\xde\xd5\xcf/@O\xf3k\xf3vT0@H\xdc\xd6\xdcC\x962@Pr\xae\xfa8\xca*@\xa7~\xda\xd2\x9fF-@\x85\xa9\xf2z7?-@\x15\xed\xca\xea!\xc8*@n\xec\xd4\xb0v&(@(\xb1\xc6\x0bq!(@\xef\xfaf\xb4F~+@\xb2\xc5\xe9Tz\x080@\xaa\xf17\xcell(@\n\xfe.\xe2<\xda0@\xc5O\xd4\x86\x10\xdc0@~\x8ck\x80M\xd2(@\xc8\xc1\xa3l\xfdl%@\x9d\xaf\xa9\x8b\xeb\x18-@\xf7\xcc\xe8\xc02\x19)@t\x9d\x88\xb9\xff\xfe$@\x9f6\xaa$\xde\xae/@L1\n\x04\x01g7@6"\xab\xa0[\xe3*@\xf2\x11\x1c\xd1\'<-@\xdb\xdf^L\xd7\xb4/@\xa7\xbd\x89G\xb6w-@\xa0\x01\x1bB\xb4u%@B\x0f\x0e\xbcq!\'@\x7f\xf27B/c(@\xcc_\x9a1{\xf7-@_.\x03yjQ\'@\x9e\xa9e\xf72|%@\xe9\xf0\xae\xdc\x01\xed0@\xcb\xd0\xb8\xfc\xf8d\'@X\xc8\xbc\xd44\x000@\x81v\xefT\xdc&+@GF\xee\xa6\xf4\x0e0@B\x9b[\x16\x1e\x96%@$\xe6-+\xd3\xf1,@E%\xbd\xeaV5)@\xd4\x05\x8aB\xac\x02.@S\xc9\x12\xea\xa6H0@\xaa\xb4\xa8\x87 )2@\xdfy@yE\xda,@\x8f\xde^\xbdO\xc6%@\x04\xe4\x17\xca\xfa\x0f(@Z\xcc\x87N\xfe\xe1(@0\xaf\xf0\x8a6\xce,@\xa8\xaf\xe56T\xf8(@\xa7\xf5\xb4$\n\xfe/@\n\x12\x9c~\x04\xf3(@*R\xdd\x96\xbf\x830@\x9a,\xb9\x10^\xef%@\x1e\x1btp\x1b\x03\'@\x16\xe3\xf1k\xd0\x02\'@l\xc0\x88D\xba\xd4,@-\xbaZca(\'@\\T\xe101@3@\xe2\x0cM0\\\xfe,@\xf8\x9d4\x93\x96\xdd-@R\xf1a0\x8e\xb3&@\xe3\x84\xe5E"t\'@\xc6\xdc)\x01\xffL+@\x98\x00\x0f\xbc\x08x*@\xfb\xc1\xa3\x16\xa071@\x9e|\xe0p\x7f"*@\xf5\xeb\xfa\xc8\xc7T)@a\x9e\xd8-\xb2\xb8&@\xd3f\x91\x13\x8d\x08%@\xfd\xe7\x05\xdaV\x9f0@\xc3\x9d9\xfe\x8bf.@,\x17)\x84\xe3\x08*@B\x8d\xae\xd2~B-@\nO\x92D!\xaa(@\xa9\x15<\xdb\xef\xff)@\xeb\x87`WaT.@k\x860\x94\x99\xbb-@\xbbC\xb2 \x13\xf1,@\xe5\xf2\xbc\xd7\xacW-@\x9f\xee\x8c\xcc\xd9v&@\x1b\x83a\xfc\xe81&@%W\x9f\xf1\xe8\'&@\x1bU(/\xfa\xc0(@\x15\xc5\x04\x14G\xf1\'@p\x8a\xac\x85\x80\x14\'@X\xee\x04\x82\x8bN&@^<\x18\x84\x0b\xb1/@\r1\xea\x83\xb21/@\x02\xa6\x00Z\xbb(&@:\xefN\x971\xcb&@\xdb~\x92\x8a\x0eE%@\xafC(\xa2\x1d&%@\x05/\xb2=JC-@\xd9\xe6\x8a\xdf\xb2u-@)\xa5,=\x90z0@\xec}\xb4T\xa7\xfb(@X\xe4\xb0\xd8\xd5B-@W\xba\xc4`\xec\x950@9\xad\xf7\x92P\xde)@t\x80\x18\xd5\xe10-@\x1b\xee\xfd2z\x8b(@JO\'\xd9|\x81-@H\xd5\xed\xb9\xa7"&@\x97\xa6\xa9m\x0c20@C\xe7-\xc9b\x03+@-\x81\xc3\xffB\x0f-@ \x15.[U\xa7-@\x97\x83\xb2\x8d\r\xc4&@\xd5;O\x0b\x14\x987@s}\xe1\r`\x85)@\xa1K\xa6s\xae).@\x18\xd3\x8e\n\xd5\xaa+@\xa0\x99\x83\x86a\xb5/@\xf7\x86\n\xa0~\x9c(@Ag*\xb7\x14\x1a-@\xe4\xc7\x05z\x15\xce0@\x8e\xf2\xdd\x9e8N/@\x17\x8b\xc7\x80\x15\x06(@p\x05\xd1\x02\xf1\xb5*@V\x02}Vl\x1e)@*\x16vwt\xfb&@"\xcb\xe2\xa25J)@\xe8XO6\x82\xe0%@;+Kw\x80\xe0.@R\xfd\x7f\xde\xd8\x170@\xa3\x1bk\x10\x0e\x10%@\xd4\xd7"\xa3X\xad/@l\x07\xeeZ\x94}-@\xc8\xe3/G\x1c\x8b+@\xda\xe1p\xc62\x17.@\xc6\xc5\r\x9e\xe8\xd2%@_\x8cV\xa7\x04\xeb%@\xa4\xfe\x9f\x87\x0e\x01.@\xc5\xbfI\xcch\xab0@6\x93\x14\xf8PO.@\xff\xc8D@\x06\x9e,@\xba\xe9\x8c\x01\xcc\xcb%@\t\xb7\x14f\x88\x190@\x92X\x0fD\x88\xd4-@\x87\xfd\x8fX\x93\xd60@\xe8\x84\xfe\x1dX\x95(@>\xd8(=\xa2\xdc/@\xe4\x07,\xb7J5-@\xbdQ\x19x\x08\x9b*@\xc1\xc0I>\xfa\x1d,@\xdd\x1f\x1d\x0b\x98\xa6-@\xd3C\x83_\xe3b%@%n\xcb\xea2\x16(@\t\\+nGd.@<\xe2\xdd\xd4PY&@\xeb\xe2\xfer3\xd0%@\xc1\x90\x85)\xf9\x02*@3u\xfa\xac2\xcf-@<\xa7GE\x00\x17%@\xae2\xa28-\xab*@~\xdciE\xca1*@F\x0f\x97\xd1\x18\xeb/@\x8b/\x1c\xd1\xa9\xf1)@\x80{\xf5\x0fb\x15(@G\x06\xfb\x05E\x10.@\x99S&\xddJ\xd2%@HH\xee\xe8\xea\x957@q_\xdb\x18\xf0\x9c(@\x93D\xd5\xa0\xcc\x14,@\xc9\xabw\xcd\xc4\xb41@\x8a\xd3T\xb5\xf08.@j\x84\xcf3\xa0\xd2+@\xd8\xf0\xa2\x1d\xe1\xf5"@6\xf7\xa6)\x98\x0e+@\xa4\xcf\xed\xa4cu(@5\xfb\xf6$/\xaf*@\x03*\x06\\zn1@\x18\xca\xee\xde\x80\xc0+@\x18w\x07k]b/@\xf5\xcb\x97#0C%@\x98F\xbc\xef\x7f\x19.@\x97\xe3\x89\'\xf6\xdc/@\x058N\xe4\xaa\xa70@\x8c\xba\xa8\xe4\xcd\xa67@\x95\x94\xf3n\xe6/1@\xe6\xc8\x07\xc7\xdd\x061@=\xcd$\xc2l\xaf0@\xed\xbf\xc0\xbf\xaa\xbb-@z\xb2A\x81Qq%@a\x08\\y\x00)1@y\x17K\xed\x84\xa8+@\xdd\x9d\xb8\xbc\t\x1d0@X\x12\x93>\xf4\x981@\xbcT\x14b\x171-@\xc9\xd41\xbb\xc231@L\xcf+HTn(@\xc0J\x1f\x87\t\xa91@\x92\xa3\xa0\\\xf8$/@}\ro\x96\x9d\x1e-@:+#\xe4\xc9\x8c*@\xe5\xca!3+p1@\x06T\xa5-b\xe7/@\x9a\xa9\x00zQ\xd4%@\x05\xc7\x95\x89\xe8\x18)@\xd8\x9a\xdb\x13\xa940@\xb8\xf6\xe3\x9f\xc3\xc6#@\xdd\xfd\xb0>\xd6d.@-\x95\xc2\xb0~!(@\x11\xec\x83\xf1\xaa&1@)\x10\xcf=\x10\n*@i\x02\x91^\xa4\xf4(@\xf6\xdb/X\x08d1@(\xa1_\xe0D\xb5*@Te`\xd8\x98M7@}\xfc$t\xea\xe0+@\xa7\xf3\xf0\xdb8\x1f,@\x96\xf3\xe9\x0eu\xcb-@sK\xcf7\x06\xa5/@\x12\x06Mk\x85\x940@\xd0{S\x85\xb6\x002@]`A\x11\x03\r,@\x98U\xfe\x85\xd5\x8a1@N\x8b\x02\xa8\xe0\xe9\'@\xa2\xc2V\x07H\xb3/@\xe0\x93\x8e\xe5\xc6\x19+@Z\xe3gZ\xf8\xb01@%\x12\x0f[\xd8\xde-@\xa8/uM\xc1))@R;\x10\xe5\xc7\x15.@\xa7;1\xab\x97/,@\xfdU:=6\xdd0@\xaa\x81o\xa3\x1c\xcf,@\x91\x13M\xfd\xbe\x1c)@*z\x17x_\x821@D\x9eN".\xb2,@\x82\x15&\xd0\x0b`0@vA\x9a\x95\xbc2-@\xc1\xc2b\xd9\xebr-@5I\xabw\x82>,@\xfaj\x10\xcf\x8d\x82-@\xc0\xb1\x17],\xa40@R\xcc(j\xc5{%@\xd7\x0c\xf9\x00\xf1\x01&@\xa38Oe\xe1\xb8/@\xe1\xc9\xb4K\x9cn-@\xc3\x85\xfbhA\xf3,@>\xd9z\xd4\xe6\x88,@\xce\xb6E\x08\x85\x14(@h\x93\x89[\x01\x1b&@F\x03G\xf5\n\xd0-@j\xd4\x07\xad\xa9\xa0/@\xca(ou\x86\xcf0@\x04\x8d\'e\xb0\xf9.@y\xb1\x08\x92l\xc2+@!\xfb\x99_\x91\xfa(@\xa2\xab5\tE\n.@\xb9\xffqdDl*@\xe5\xc3 \xc0\x1e\xd6+@\xbd\t\x07\x13\xfb6-@\xd3mI\x8d\x9a\xa7,@\xa0\xa2\x16\xe1>\x16)@\x83:^\x88\\\xfa0@K.Z\n\'z*@\x943\x85\xf1\xce\xac-@f\xf4\x1c\xa6\xe7>,@"\xd1i\xadk\xf9\'@W0\t\xb0l+2@\xaeQ\xf2\x1c\xff\xf9+@\xd3\x03\x88\xfb\xa8@3@\x86\x10Y\x1a\x02\x141@\xa6LDG \xbc-@\x06\xc8J\x03K{-@\x95\x87\x05\xa2\xd5\xb0(@\xd8\xca_n*\x95)@\xd7U\xb9D<\x87+@\xfe\xea\x7fpIF)@\x19\x7f\xa8\xff@\xeb)@\xcd\xce\x9d[)\xfd\'@\x85\xff\x89H\xb5\x911@\x84W\xcb[0N(@\xb6M\xeb\xfd\x9bq-@\xde\x82@\xc5\xf9[-@X\xf9\xa6\x8e\n\xf8%@<\xaf{\xb2\\g-@)e\x11\x97y2\'@J\x84\x17\x07\xb5C,@\x0e\x94\xff5\x91y-@\x89[f\xdd\x15\xfe,@\x89\x87\xd3\xbe\x89\xfb\'@\x0b\xe8dCO|*@\x8f\xa4\x93\x89\xd3>#@\xd4\xe4\xd4P\xf2~,@%[\xf5\xe1\x18\xa0)@G\x7f\xa7K\r\xf8/@\xd3\x15Z\xc5\x8b\xa81@\xf2\x0c\xf1\x9e\x14\x1a5@\x8b>7^>\xe5/@\xf1P\xdb\xc2\xaeP\'@\x96_\xf0r\xc2\xe4.@v\xb1\xb2\t&\n/@K\x12\xf2bNR)@ y^{\xe5g,@\x80\xf5\x01\xb8\xfc\x125@o\xe6\x08I\xba\xed(@h\x9b\x02\xc6}p,@\xb8"rWZ\x13.@0w\xc9\x00\x00S1@\xe9l\xe9\xb2e\xaf-@P\x00\x17\xe7\xf4\xf4*@r\xf0\xac\xc3l\xaa(@\x8b|\x070\xd4\x83(@WN\x81\x13\x02\xb6(@\xdb?\x17\xc9\x940)@\x1d\xee\xc1\x83\xfd\x1c-@\x02\x03k\xfa\x0er(@\xe6^\x1c\x0c\xd9B)@\x1d\xe0K\x17\x12\x98*@\x85\xc6\x86\x00\xb1\xd3.@\x0f_\x15\xa6x\x7f-@\x8d\xa3h\x9c_\xf4,@\x95\x06\xa1|n\xac0@\xa3\xc9?G\x89\xe8*@\xbe\xb6\xed\x8d\xfbL/@\x94\xb6W\xdaz>0@\x05\x14\xd0\xd3\xd5(&@I\xec\x9c\xfc9\xca/@\x88?\xcd\xf0~<)@u#\x83\x800\x03*@\xbe\xe2DqX\xa6)@\x0f\xf5\xdd\xa4\xf5|(@\xe3j\x10\xcb\xde\xf1/@\x84f|\xddnM1@OE\x08=\xa8\xd20@\xbb\x13`\x13G\xb0,@Z?_JH"6@\xe7\x94Kh\x87\xe3*@\xd1\x8f\x8e\x840s(@*w\xe9\x14]\r/@\xe4\xf9\x19\xa9\xfb\xb8)@I<\xe4>\xaa\x06/@\x85\n;{\x01`*@VZp\xb3\xce\x83\'@1u\x81f601@\xaep\x19\xa3\x16\x081@3\xa9T\xb1\x0c\xd6\'@\xcc\x93\x9b.\xd1\xfc%@\xd1\xceb\x0e"I0@\xfb\x06\x18\xe8\x86\xb4(@5d\xa5l\xcdE0@C\x94\xda\x92h_+@y\x7fr\xfa\x82>)@p\xc0\xc2\xd3\x18T\'@K.\xc9\xd7\xd4\xaf(@\xac\x01\x13\x10\xf3\xae%@\x87\x8bc\x88\xc0\xb8-@\x15:\xed\xb1\x8a\xd7-@\x14\x03X\x17\xc3\',@\rl\x1d\x81h\x903@l"VB\x0c\x97%@F]wt\xd3\x951@,Z!]\x1a\x1b+@P\x16\x1a\x0e\x1d\xaf1@\x0c\xa4\xb0\xc7z\xe5&@\xad\x03\x19\xb0\xc2\x1f0@\xd9\x04v8\xe0\xed0@^\x13\x04a\xc880@\x9cr\xc7u\x96c\'@\xad\x7fH\x95\x03\x8d-@\xf7M\x06\xe4{\x16(@k\x80\xb1\xed\nl&@\xaa\x0c\xe4\xa5F.0@l~\xaca\xdc\xb6,@\xbf +r\x16\xbd\'@\xf3\x10\x02\xee\xcb\x17+@\xb1\xf9\x12\xb2\xf1?.@\x10\x11\xdb\xe0LG.@\r\xcb6\x07"\xfe+@\x80Q!\xe2K\x82)@\x1bB;\xc3\xf5\xbb+@H\xc70u\x12X)@\x8dME\x93\xc0\x8d/@\x9c\xa5\xb5\xd2\x88\x01(@\xa4\xdc\x99Y[\xc6%@\xd0\xe0\x9e\xd6Nf+@\xb9\x05\xe5\xd7\xa3\x122@B\xb2*\xaa\x1f\xe1/@\xdffC9\x9e\xa01@\xac\xb8\xeb\xda\xb7I,@>\x97^\x8b\xbf(5@B\xf7H\xbd2\xb1(@g\xdb\xce"\xa9z.@\xfb\x9d\xd2\x08d\x871@\xa9\x84\x9e\xaf\x0b1(@\x9dC\xee\xc8\xc3o/@\xc0o\xf5\xacf\xbf/@\xcf\xdbi \xd0\xaf%@\n\xd3\x04L4\xbc+@\x01\x8a:Pa\xfb0@D\xb5K{_\xf8,@x0<\xfa)\xe4)@\xc4yI\x08\xdf\xa0.@\x05\xcb\x93YE\xdd\'@0z-\x957l)@\xa7\x02\x02Fh9(@\x18\x80\xea\x97S\x041@^\xe3&Q\x8dI0@|\xc1\xb1U}\xc4)@\xec9!\xa8\x8a\xcd%@*\xdc.$0\x192@\xd6\x96\x1f\x8b\x10\xe9&@\xb5\x92\xd6\xd3Hm(@\xf8\xec\xa7\xdf\xf5\xd0\'@\xe3\x90\x83\xba\xe5\xc50@\xf3[1c\x85\xde5@\x9ev"\x1a)q/@\x98\xb9\xb4\xd3\'k/@\x94BN\x06\xae\xe2.@\x1d\xce$\xd8\x07$.@\xac\xe6\x83\xf5\xf6\xe3-@\xd4\xd3\xb8@+\x810@U\r\xd4\x0b\x01s2@aC IA\x0f&@G\xad\xab\xe2\xc7\xc9,@\x91\x04\xfb\xae\xd52(@\xf6\xfb\xdc\xa9<\x8e0@0*\xe7\xd5P\x101@\xd7cY\xaf\xa5\xfa,@\x8bO\xe7\n\x86$3@E%\xd4\xaa\xb1\xd93@*\xa3\x8a\x8fGU/@\x81\xc3\xc7\xd2\x92\x1e3@\x15Q\xe5\xfa\xe9\xb5\'@CX\x9d\xae\xc9\xcb0@\xe0\xfe\xd5\x8f\xc4Z0@;\x9f\xedRI\xd0)@^\x94\xf2\xfa\xc8\xb2,@\x00\xb28\x9bB=\'@\xa1N)\xf0\xd8\x98.@\x84\xce\x02e\xf1\xb60@\t\xc2 \xbcQ\xaf0@\x88\x1d,\xade\xd9/@\xd8\xc2\xdf\x86\x98\xed)@\x89\x89u\x0b\xca.5@`q\x0e \x10\xd7\'@\xe4I\x9e3\x9d\x15.@7\xf4\xdd\xe9bK(@\xbc=\xcdFd\xeb0@b\xae\xaf\x10\xf3\xc7\'@\x90p\x07\xaf\xe8\xd02@\xda\xca$\x8a\x97\xe9-@\x99\xce\x14V\x17\xec0@\xe2\xb9\x1b\x04\xc2\xf0+@\xfa\x83\xef\xb2\xa7\xd70@\xb9\xca\xb6q\xa1e*@rN\xcd,\xbdr(@\x85>\xc4\x92\xc2\xeb(@\x15\xc1\xa1ja\xbc)@hD\x83\x87\x00$,@\'&F6F\x12\'@y\xe6\xfbp\xa8\xa9%@\xc0n>\x93\xc9\x9f,@<\xea:l\xddO*@,\xdc\x86\xff\'\')@f1\xd8\x13\xe0\xa5-@\x0f\xf0\xc2%I\x88%@_\xaf\x01lE\x14\'@\xcc7\x91\xfa\xc3r\'@\x92\x95rJ\xado,@0\xb9\xcat\xac\xe6*@\xe9\xf7w\x93\x88\xe3\'@?\x98i\xf2\xe9\xab&@\x95\x94M\x0c\xe7\xb5)@\x94\n\xef\xcb\xac82@\x91-\xaa\x995=2@Pf\x98\xa9\xd3r*@\xb3\xc9\xbckS\x98\'@\xf65\x88\xe7X\xbb(@\xe8\\J\xe0\xd1\xb20@S\x13\xc8\xb7\x10\xd0*@\xf0]e\xfe\xcf!/@wv\x82\x9d-l*@q\x05]$\x83t\'@\x04\x1c\x9b\x13x\x89(@rD\x96`f72@\x01\x99\x1e\xc5\xe5T-@\x98\xdbC\xe7>\xf00@+g\x98\xdc\x9a\xd9*@\xd8d#\xe9\xf5\x0c0@\x8b\x16{\x10Z\xd90@F\xc4\x18j\'\xd1)@\xb5\x7f\xcc\x03`\xb0-@\x85Q\xe1A6\xb43@\x00\x0eX\x86\xb21+@\x8cr7\xda\xbd\xa0\'@\x80\xc6\x01\xb5]\xf8)@L:o\xec\x07\xdf*@ \\\x7f\x98c\x84-@\xec\x8e\xd9\xd9!\x9a-@@ez?\x0b\xc80@a_\x13\x8f8Z(@ra\xdc\xae\x16\x02(@\xb6:_\xb6M:&@\x8a@\xcc\xf7\x00\x17)@s\x01\xeb\xa1f\x1b\'@J\xcbZ\x9b%\x8e,@\x10\xa1\xa1\xc7\xc4{\'@Je\x06\r\xd0"1@\x01^\x0c~s\xeb&@\xcb(\x03)9\x18+@|r.\x05\x87\x1e2@\xdaT\xa0Z\x9631@\xfd\xf7<y\xf2\xed0@{\xfd\x8e\x02\xb8\xdc*@\xe5\xf0\xd1\x16 \xec4@R\xfa\'\x85Z|(@\xc5\x9b\x90\x07\xd7F(@\xf58\x90T(c\'@7\xea\xd4u\x0e;*@\xa29\x93vC\xc2\'@\xae\x806\xbc\x87\x04*@\xe9;\xa0cM\xce(@rp\x15\xa4\xec\xef&@\x98p\x94\xe06\xc30@\x07\xb1\xec\xb5L\xdf1@o\x16G\'\xb8\xc1-@^\xec\xc7\x86\x01\xca0@\xc1\xc4\xed\xc4G\x12\'@\x9a.0\xbe\xccd*@oau\xb9\x7f\xe0&@e\xe5\x92\x1cM?)@\xe6k\xdc\xc9a\xa6,@6(\x9a\x0b\xf9w,@\x08\x84b\x8d\xdf\xbb&@\xcd\xf1\xe7-\x07\x81,@+\x96\x12\xf9\xd1e\'@u\x1b\xc8\x1ep\xf8&@\x85\xcd\x00K*-(@\xad8<\xb0\xb3$*@\xec\x98yf\x92`(@\rYH\x06|\x951@&3g6L\x14)@\x9a\xf4\\\xea\x0c\x8f,@\xf7A\x0e\x88D03@d2\xdb\x1ep\xce)@"\'\x14\xee\xfd\x840@\xef\xe8\xac\xbd+\xeb.@~\xf3\x96\x94\x9b\xb6-@\xbb\xc4^\xb3\xb2%\'@;2\x92\xb8=\xe00@\x8b`e\x85\xa3\x18*@\x83\x10OIz\x082@<\xc3\x7f\xe1\xd4t,@K\x8d\xc1\xb8Q5\'@\x14\x03%N\xa0\xf1.@\xca.\x8a\xae\xd6\xeb1@p\n\xe3\x07\xaf\xc8\'@Eq\x8dw\xed\x00.@\xf7\x81\xbc\x9cW\xc90@`!\\0o\xb10@\x1cXD\x19;\x89(@DI\xe6l\xba\xc6%@-\x89\x9d5\x16s-@t],\xfa\xf5\x85*@*\xe0c\xfeE\xa1-@\xf8\xd1\xe0q\xa4\x0f7@\xef\xc8i\x97\x8f0.@\xd1\x0c\x959\x15\xec1@\x98\xc5\xfe\xaa3\xed*@\n]n\xad{ %@\x06\xec\xbf\xb5+\xee-@)s\x0b\x06\xaaC2@\xa0\x18/\xc5g\x00*@_J\x15\x9au\xd4*@F\xb9\xc7=\x98\xb10@\xc8\xff\xf4\x99RH,@\xa5 \x86|2q-@\x0ci\xcav\xcf\r)@\x0e\x11\xd0\x0e\x92\x12,@Q\x8d\xe8\x07\n\xac-@i\xc7l\x15\xd5\x00\'@c\x02\x93\xfa\xd2\xd0+@\x9ae\xe8\x11\xcf\xf0(@\xdbPo\xf3\xaaa/@\xab\x0b\xee&\xca\x84(@\xe8\xfb\xc2\xc4\x0e\r,@\x87\xed"\xe5\xa2\xdd)@}\x93d\x7fe\xbc,@&\x98u\x87\x98P)@\xdb\xed\xb5\xf3]12@j\xd8\xb3q\xa9\xf6%@\x0c\xa2\xca\x89\xaf%\'@\'\x96\xd7\x81\t]/@:mlDU+(@>\xc6\x15\xf7\x92e1@\xc9#@\x01\xa0\xa7-@\xa4\xb7"#th0@\xfa\xe4\x88\xf0#h&@~\xdc\xec\xec<\x15/@b&\xb5l=/&@\x94\x18\xdeA\xe6P\'@G\xde\x9bi\xa7\x95\'@\xe9\x1dwK\xd8\x03(@\xb4c\x0e#\xd5\x16,@\\Y\x0f\x13\x12Y*@\xa8\x92F\x98\xc0C&@\x83pDX=\xcd+@;O5G\x97--@\xde3\xe0\xf7_>1@\xd9\xe2\xe8=\x81\xa3*@\x06\x85Kt]\xe6.@\xfa\xe0B\xb0eT-@\x12\xba\xdb\xd0\xb9\x16-@\xbc/I]\x08\xf8)@\x1dj\xfe\xdc\xcb\xa1(@\xd61\x9aS*\xa3*@\xa0\x17SD\x07\xf4,@\xcbn\x82\x96\x91e-@\xc3S\xebh\x14~(@~\xc9\xba\x03\x96A&@\xfc\xbdl\xf4x\x89-@\x9c\xf2lB\x16\\&@\xebt\xae\x06j\x950@e\r\x0f\xb09\xde\'@\xf9\xee\x0f\xe0\xbe\x0e&@\xe5\xd5\xef\x11^\r7@\xbd\x08}]Z\xef(@\x06\xae\xdb\xa7\xca\x8e0@\xa8\x95\xeb\x94>\xeb(@X\xf7xU\xb3\xda/@t\x1bgs\x8f\xe0)@\xb2\x9a\xf3\xeb\x8c\xcc-@t\xd8\xed\xc1\xa4\xbb&@O\xf7\xc3\xc3\xad\xca(@Xx3\xca%\xc4(@\xde\x7fp&\xe8Q(@\xf8Q\xa7\xad5\xbe(@\xc0\xab\xcd\xe8z\x0c(@G\x83\x13\x1d\xc5.,@~*\x1b\xcc\xb2b,@\x88A~\xc1\x87\x19\'@\xafG\xc6\x1d<\x00\'@\x84\xe5C}uT.@\xf9\x95o# \x0e0@\x90x\xc9\x18Z\xc5/@\xb1&m\x99\xc6\xa90@\xa3\x1cZ\xd2-\x86%@\xbb\xbe\xf7\xd1G\x070@\xd7t\xc9\x8e>\xa6-@\x94\xbd\x1f\xa7s\r0@\xc0\x02\xe4\x82\x9c5-@\xdd;\x03+*\x8d-@\x8e4\xaf\xf0P\x0e-@\x04\xe1o\x14\x8c\x05.@y_ln\xa3\x89(@\xe3p\xd0YbK.@\xbb&ZL"\x9e,@\xb5\x8b\x15\xf8%\x9e-@\xffm"\xdaN\xf5%@\xf6\x98\xeb\x07\x051)@\xe2\xcc\xb2p\x8e\xd0-@\xc1\xd5{\xb0\x89\x8c&@X\x8a\xc2\xffF\xbc%@\xb8\x18\x03Z\x8dE)@ZW\xf2\xa2L@)@I\xadd\t-:&@\xd5\xaa\xf9\xc6\xb4o-@\xae\x91\x8bR\xbf\xf6.@\x8d^IN\xb5\xd8,@%\xb9AR\xa5{,@\xe0 A\xfa8\x87,@\xb5MZ\x1a&\x94(@\x15\xba\x17i%\xd2,@\xa7~6\xee\xdeR)@\xd7\xa5\xb0\xa8\xc0\xd00@+\xa0"\xa64\xc02@u\xae\xa6(\x8d[,@\xd6f\xf6\xd6+\xe7%@\x85\x02\x8e\xc6|\xb0,@>\x9ae \xda\xa0-@\xa7\xf4X\x89\x8e\xf5,@\xec\xbd\xea_C\xc65@}\xfe\xf2\xc5\xb6\xaa+@$+\x1b\xb5\x9a\xe8(@\xa4xe\x80\x0c\xdf0@C\xd8yt\xf70)@\x1er\xb9\xb0\xf5\xb60@\x8ap\xe2\xaf\xf1\xe5-@\x97\xa7\xba\xf3\x98\xdb0@\x93;r\x84\r\xa9%@IX>L\xb0\xa7(@W\xae>\xea[\xa84@\x1b\xceE\xe02\xc4,@\x9a\xc7\xfb\xc98\xa10@\xc5vN\xce0f(@A\x13z\x90a\xd2+@\xfaX\xe0\xbb\x17\x15.@5\\?\xb9\xac1&@m+\x84J:O&@\xd9\x16w\xe9\x85P)@\xfd\xf5\xb3+$\x99&@\xff\xe8K\x91\xe5\xd1(@\xa5I\x9771$)@\xdf<\x9e\xeeg\xd0-@\xca\x8c\x87\xabp\xb4(@f\x93\xcb\xc8L1,@\xe7\x0b\xcc\x7f`\x9f-@\xa2(\xb1\x83\xd4^)@!\xaa\xc3\x93\xcb\xa3%@\xdb\xa1\xd8G\xb6\xd3\'@\xd4\x0b\x8f\xba\xd3\xb0+@#hz%X:)@yZ\xe6\x855\x80(@`\xfa\xb9\xa8\x8f\xcd,@\x9c\xe4\xbbU%\x0f-@\x1eFH\xdbRR%@\x81\xe11\xd5\x95L*@\xbb\xc3\x07\xbf\xa6\n-@8n\x8ah6\x19-@\xfd\xb3/F7\x011@\xc6\x8d\x10\xdc\xb0x(@\xa7\xb3\xfb1*\xae-@\xb3\xf7u\xb8Y\xaf(@\xb9\xa4\xb7\x82L/-@\xfc\x1f\x05\xc8/\x82(@\xc0\xd9\x9e\x89\xa8\x8f(@A\xfd\x17\xea\xd7\xed,@\xef\xfek #3\'@r\xee\x86\xc0\xe2\xae4@\xa4\x1d\xfa\xed\xcf\x14,@\xe6\xcd\x9f}<\xcf0@\x94\\\x82\x13\x10\xca(@\xf3\x92\x1d\xb6\xd6\xc3(@\xd0\xb1\x17\xc2\xe0\x87(@\x00\xedy\xc6w\xef(@\xaf\xa0\xe5\xbb$#-@_^\xf4\x05\x17\xa0/@(\x92\x04\xc4\x1aI*@\x96\xf9\x07\xfd\xb2\xbb0@\x8e\r1\xfa\t\x14+@\xa2\xdc\xfcw\xc8;5@I\xf1V\xb4\x12\x87*@R\xb9.\xaa\n\x94\'@\x91b\xdc\xc3\xdd\xc12@\xbb>\xbat>\xac+@z\xf1XT\x8f&/@\x9c\xf2\x81CY|\'@\x9e\x18\xf1\xe0]\x1d\'@\x00\x0b.,[\xec,@l\x9f\xeeF\x81\xad+@DP\xf2\xd4\xbe\xb5-@ p\xa2\xc6\x85a,@e*\xe0D\xa31-@\xa0\x1b\xe1\xe8\xe7\xf2(@\xc5\x05\xb4U>\xc0+@\xcblC\x9f d%@\xbf\xd4\xfb\xee\x02\xfc-@\xda\x1e\xc5\x0fRX(@\x1f\x87\x0f1\x8c\xeb(@`\x9f_i\x93\xb1-@\xa6g\xd9\x8f\x95j(@\xc2\x94\r\xf4\xd5q*@<\x13\xa7\xf6\xf8Z(@\x01\xa9\xbe\x9b\x03f-@\xda\x05\xe1P\x02\xc8,@\xee\xbbu\xff"\x92%@!AB\x98z\xd6(@\xe1\x81\x1a\x9d\r\xc9+@\xf1\x06\x9e\x11\x9a\xf7%@\xcd\xd7\x7f\nz\xc2(@\xb9\xb5d \x0b\xb0-@u\xa9zZ\x81\xcd/@\xfd\x10gG\xd6\xd3(@\xca\xf8Lu$#,@vP~d$\x8e,@\xfc\xc0\xcc\x06W\x1e-@\xbe\x0c\xfd\x9d\xe3"\'@\x90B\xb9\x8b\x8b\xc70@\x1cfI\xb4\x98*-@\xb9/z\xe6\xdaL(@\x94\x98\xf8\x9ci\xa3/@"n\xe1\xfa\xcd9\'@\xadASrB\xad-@\xa8\xb3\xe7\x00\\\x14/@#PU\xa5\x1e\x907@\xec\xb9\xa8\xd3\x19\x1a&@\xaeS\xbfT\x8c\x98%@\x97\xcb\x11.S\x1b.@\xacK\xfd_?&+@}7\xd9\x1a\xe9\xd6-@*\xd4\x95\xc2f](@\xe3\xea\xe0\x86T\x98(@`\xaa\xba\xa19\xf4(@\xbd(#nA\xb1,@\x80\x18\x00\xa4\xe6\xd9,@\xf4G\x12:\xcac\'@\xb5\xf8D5\x19@-@{<\xc0\xed\x8d\xd2%@n\xe0\xaa&\xfb\x8b\'@\xe9x\x94h\x85\x840@3\xd0\x9c\x11j\xd1\'@\xc3\x8a:<>\x87-@0\x9f\xd4\x14]\xab/@\x80X\x9f\xd3\xabx1@\xdc\x8ap_jD(@\x80Y/\xe4\x14\xc0&@\x169\xb5\x9d\x86\xd0(@\x96"oBb\x03*@\xba\xd0\x87\xe4?\x84\'@\xb3ja\xbd\x03\x810@(\x0c\'\x10v\xd9(@\x0f%\x14_\x9c\x0f&@\x90\xcd\xcf\xb6\x18\xf0-@J\xa2tl\x13\xd3)@!V\x15N\xf1\xd1%@P%\xb9\xb7\xfe\x1e)@\x00\x8cy\xea\x952(@\xbbC\xd0!\x85f&@\xb7\xf2\x1cxt=-@(\x11\xc8\x95\x02\x7f-@Ns\x0ej!d-@~\xe9\x80D\xb5Y*@\x81%/\xf9Z\xa21@\x08\x18N\x87Wn,@\xee\x7f\x9d\xc6\x07\x08,@\xd3\x9e}\x7f\'\xe6-@\xcd\x05\xf2\xd9\x90\x17%@\xdc4\xb2\xfb\x1bI0@7+-W\xfc\x98%@Dk!\xe6\x84\xf8.@[\xddX\xcck>/@\x85\xf5\xe9\xb5t<\'@\x08\x82\xcb\x1d\xa3\xc5)@\xb6Ft\xc6\xb6\xe2(@\xd1\xdb\x9d\xd4"\x19\'@\xac\x90S\xcdYB0@\x1c\x95]\x9c!\xee-@\x02\x8b~\x82K;0@\xbc\x81\xc0\xb2\x05p0@A\xa7\xcf\xef\xf1\x9b&@\xb9W\x9c\x16\x1a\xc9%@\xee\xc8I"\x14\x1d-@\xeb\xfa\x87L\xeck-@\x90\xa1^\x8cab.@\x97\xaf\x9d\xfc?\x9a.@-\xbb\xa0|_P)@\xae\x0cM\xc7\x94\x8f0@\x0fH\x06\x13\x91J-@\x18)\xca\x93\xab\xea-@\x87b;\x9a\x9eW(@\x02(f\xac\xe8\xb40@\xc3\xf3\xfc\xb1\xf0\x8e)@\xcf\x0eOtd\x800@m\'\xb5\xd3\x01\t)@\x8ed\x19\nSl%@;\xeau\xa5\xad\x97(@A\x94\xff\xe4\xea\x8c-@G\x84!fC\xbb+@\x84\x8bi\x14\xacD0@O\x16\xc2\xfep|&@\xce\x97F\xc2M\xdc,@\x9c\x931\x9a-\xbc,@\xa3\xc4\x08`&P-@\xab\x9dh\xaf |-@\xea\r\x84\xdelW0@\x8c\xe43\xa8\xab\xae)@ h\xab\r\x9bQ)@<C=\x07L\xd8&@\x83\xeaYnu\xe7-@\xcc\x1c\x0c\x93\xe6w0@7\xea\xf9~z\xab(@*\x98#\xb4A\xea0@S\xfb\'\xb3\xab\xfa(@\xb8\x80\xb9z\xd8\x13,@BcT^\x9eo,@\xbfR\x8e\xd0\x87\x107@35\x849h8-@5\x0f\xd9\x9b\x95g(@\x07\xef\xd3\x1f\xb5\xa3)@`B\xa7~\xfaC2@X\x0fE\x90\xf1\x14-@\x92\xaak\x87)\x1b+@\xda\x9e\x95\xae\xce\xda%@Z\x847\xeb\xc4\xc3(@\xb0\x07+9\xa8\xd5(@\xf9\x92\x92vu\xe0)@\xec\xf7\xc1.\xd8\xb0)@&\x12@\x88|\x89\'@\x81<\xb4!\x00D0@\x1d>{?m\xba+@\xfbG\xc6\x02l"(@\xc4Qc\xc23|,@\xb7\xbb#\xa3E@0@\xd6w]\x80\x03z)@\x9c\xfbV,V\xb3,@\xf6\x00\'\x04\xb7+3@\xb6\x0cS5V<\'@\x01A\xb7\x12\x9cO-@\x15\t\x12R\xf1\xea,@Y\x9d\x8d\xd2L\x87-@)b33\'\xf6*@\xcb\x80\xbf\x95\xad\xd3,@Q#>#\x10V\'@\x8al\xeb\xda\xe0\x0c\'@\xf4\r\xf2\x91D\xd1(@\xd9\xb7+\xec\xddd)@f\x0f=KIO\'@?\xff\x8d\xef\x15f-@\x05o\x83\x8f0\x06.@\xb59=kI\x1f0@pr\xb4\xbf|D)@g\xf6\xdd\xaa\xef\xe9%@P\x11\xa7\x1d\xd6P-@%j8\x01\xb6\xc1-@\x08\xb5\x8d\xb5\x86\xe1-@\x16$\xcb\xd0~=0@\xaa\x97\x1b1\x84\xfb0@7\xb9\xe5\x8ai\xde/@PE9.N&%@\x13\xbd\xe7=\x9f@,@\xd5\xbeVw\xcc\xa5,@,r\xb3S\x94\x14.@\x87\x85C]\xd0T,@\xcf\xd9\x94c\x12\x1d-@10\xac\\\xf9\x95-@\xfbx\xff\xb1c\x19)@I>\xf65|8)@=n5\xc9\xe3Q(@\'\xb0\x8d%\x0c/(@\x92c\x08\xd9\x855&@Q\xd8}a\xf1a(@\xcf\xd6\xb1\x0e\xcb\xd7%@\xff=\xac\xec\xcb\\\'@\xd0\x7fig@\n/@1Y\xba\xaf\xa4W,@n\x85\x01\xa9 \xe2/@\xf3\xfa\xd5\xf3@\xf1*@\x85\xbc5#\xc1\xd8%@m\xab\x95QW\xcd%@\x0c.[\x10\xb6-(@o!\xdas\x92\xb0(@+\xdc\xfe\x91w\x80(@\x04tB*z5*@\x1ab8$\x15\xe2-@\xc8\xb2M\xe7\xd9 3@\xf2\x8a\x86\xddg\xdc0@\x8e\xb1\xb5Z\xfdg0@x\x12\xf8*\xa5\x96,@\xa7\x0f\xc1!\xf8n0@`\x8d8\x11\xd1I(@\x85\x95\x9dw\xe3S1@\xe5w!5g\x04\'@\xb7\xfa&\xb2\xd77*@|\xe8\x92c\n8(@:\x11\xb5\x02\xab\xe3)@\xcdq&\x13\x07\x08)@\xed\xc2ezH%\'@\xa9`\x05;\x88\xe9%@\x82-\x9c\xd1\xc4\x05&@\xbc\x1c\xd0\xb5|\x13*@B<f+;D)@U\xd19\xf4G\xcf(@R\xea\xba/S9(@S\x85\xf7&\xcd\xe9%@+\xb3\xacZ\xed~+@i\xfb\xea\x84\x93^/@\xf8\xdb\xd7c\xc8\xc9,@D=:\x8d$1/@`u]\xb9?,4@\r\x1e\xfa(j\xdc%@-f\x1b\xc4\xb9\xbd*@\x1dVY(j\x1e0@bB\x84d3H2@B\xb8(G\xd3\xf6(@\xcb\x9a\xb49R\xde(@p\x8bKS\x01k(@\xa8q\xb3V\xb0q,@\r\x1f\xf6\xfe\xd8\x9f0@i;\x9a\xcd\xfd\xb30@\x9a\xa4K\x9d \xd3/@\x88mu\x18n\xb4%@6I\xc6\xda%\x890@\xeaW\xc5#-\x8f,@|-*E\x0f\xcd,@\xa2\x1b%\xdb\x14c)@+U\xe0\xcf\xab\xfc(@e\xdb\xfd52\xc1(@2\xab%>\xb6\x1a)@H\xc17\xc9\xc0\xe6*@\xfb\x8d\x96\x0c\x0cq(@\xcb\x95C\x10\xe8\x1f.@m\x98\xa3\xbf\xc6\xfa(@1\xac\xce@\xe3\x16)@\x0b\xa0\x16\x90\xb4,/@\x9ab^\xfc\xa6\x05+@o\'\xe8u|W-@\xb7 D,\x1720@\xbc!\x8d\xfdJ\xfb,@G\x93Q\xf1\t\xea(@\xbcg\x9d\xeb\x81\x10)@Q{\x88\xd97t)@\xcaE*\xf2^O(@\x00L\xf8\xdf3\xc2+@^@\x8f-\x8c\xa10@\x1c\xb8\xf1\xf1_\x9b0@\x9b\\\x1a\x80\x85t-@\xbe\r*\x0e!\xdd0@\xd9Z\x92b\xd4\x1e2@\x8db\xce\x90Xp-@2\x00\x06\xdb\x9b\x850@]\x9d\x9f\x85\xf7\xe5,@\x8d\xa4\xc6\x11\xff\x16.@\x8b\x03\xa5k\xa6\x1c/@y\\r\xe8v-\'@\xfeP\xec;\x04\x99\'@3\xd2\xb508#,@\xb9Y\t\xbe\x0eZ(@\x18\xe5\x10c\t\xf2%@Q\xb3`\xfd\x9f\t0@\x04\xbc\t\x01Yv-@\xc6\x8bD\xcdJ!\'@\xf4\x9b\xb4\x1b\x013(@\x04\r<xp\x97(@\x05\xb5)H?\xf8%@\x8dx\x0c\xf5\xde\x94&@\x1f<\x97\xb1\xb8\x010@\xa0\xaf@\x11\x8eS-@d\xc9.e\x0c\x1a+@?\xed\x0b\x8a\xb5\x1e/@\xfe\xf1@\x02\x18\xfa,@>\xafi\x0c\xc0\xd41@\xeeV\xfaaR&-@$\xccuX\x9e\x15-@\x1bso\xad\x1d\xea\'@\xaa\xe9\xb4}\x8c2+@\xe8\'8\xfd`/-@\x8950i\xbej)@\xc51\xc0\x84\x90l1@\x80\xa6\xc3\xad\\A(@\xeb`\xc1\xfd:\xc3,@\xc4\xaa\xba&z\xf8%@\xe9H\x0e\xde\x0f\xda0@\x8b\xe7Ly>\x80(@5\x96\x1dg\x1b\xd2(@\x18]\x89~\x1a\x987@\x0cO\xc9\xd9\xe0\xe0,@;\x9az[\xe9N7@\xc3\x9d\xb2.,b.@;k\x05B>X0@M\x96\xa5b\xa0\xe5,@TlD6\xe7\x04-@$?W\x9dg\xee.@(\xb0$\x99\x1880@l\xed\xef8\xd3\xce)@W\xe9\x98~\x06%)@Vh2\xd4P\xd1(@\xea,/\xcb\x87%0@k~\x8f\xa9*7(@\'_\xbfx} (@\xf29\xc6\x8b>\x87-@\xf5\x91\xef\xe8\x01A2@Z\x0c\xa4\x7f\xd7\xac0@\x16#\xc5\x97\xb0\x93(@\x04|K\xd2:s0@\xda\x08\xbd3\xeb\xbb,@\xc7\x7f\x14\xcf\x9ca(@\xac\x12B\x9f\xa4n6@\xfa\xc2\x1f\xab\xbdt0@\x90\x96\xf0J\xb41(@\x0by\xb4z`j(@j\x7f\xb3\x96\xf2,(@\xb5\x8f\xb7\x85X\xd6,@\xd6uB\xeff\x00+@$j\x9d|\x85\xbd-@2\x90{]{\x0c0@y\xce\x1d\xd9i\xdf/@n\xc8z\xd0\xbfC&@o\x19\x99\x19\n\xa9*@\x89\xd2\xab\x9d\x1c\x8f(@\x00ra\x19v\x1d.@\xc9\xc6\xbc\xe8\x0e\xe40@\x97$\xe9&DG\'@l\xf7\xb2MwI0@tf\x8b\xd7\xbd\xcd0@\xbb\x18\x1f\x82\x10\xdd,@x\x95\x10\xa3\xfa\xfe,@\xa7F\xb1\x15\xd5\xe7/@\x02f\xa4\xc4\xb6!(@\xe0t\xa0\x020-*@eF\xb2\xf6\xae[,@\xeb\x16\x1ac\xc7\x8e*@\xe5)hd@\xeb*@#]\xf1\xf0\x15W7@\xba\xd1\x0fk\xe7\xa4%@U\x8c\x8e\xd1c\xed(@R\x1f\xd9c\x1c=.@\x19\x84\x8f\x0bd\xe5*@1\x82J\xa4\xa0\xe60@\xe3\xbb\'\xfc\x14~,@\xf8\xf4s\x91\x8b,-@R\xd4\xbd\xd5\x88+&@\xaa\xa3\xb1\xd1\x17\xfe(@(d\x96\x83N\x02&@\xa9\xfa\x02\xe0\x06\xf0,@_l\x82>\xb4\x86(@\xbd\xbc\xa0\xa8\xf8\xc25@dv/\x15L\x18*@db\xb4\xb2\xb7\x17-@huYd@\xb4*@C\x83U\x18\x86|-@\x1cI\x89#\xf9\xaa(@\xfa\x11IT\xf8A\'@H\xd1\xb6:\x8a\xe6)@\x9d\xdf\xc5;\xe3-&@\xda\xde\x13\xd7\xbf\xd0\'@8\x1e\xd4*\xea\xe8%@\xfa\xb5/\x83S\xbb,@O\x9c\xcb\x89`\x88(@\xf6\x9b\x0e\x017\x83-@\x98\x10\xc6\xbc\x14\x13&@j\x06\xb2\xc2\xf2\xf0)@\xd5\xf1\xb9\x13\xc2\xb8-@\xbbX\x9d\xf3l\x0c,@\xe9\xca\x18\xff\x83-+@\xea\xe6\x93\xe9\xd2\xe2-@<XVW\xf7\xc0*@\xba\x96vW\xf7*)@J\x14j\x8dK6-@@r\x06\xda\x89\xfd,@,4T\xb2\xda-/@\xa2\xc5\x03\xedp7.@\xc0\xedg\xc3\xee*&@\xf4:\xecd\x9a\xde/@?\x9f\xfe\x97\xb5\xdd\'@[\xfbl\'\x8a,)@\xd2\xe4Nk\xedd(@\xfd\xea\xbe\xaa\\%-@\x1a\xb7z4n\xb90@\x8b\xc9\x16\xb5G\x02&@\x14\xc2\x88:\xb4\x91\'@\xbdZJ\x9fqL2@\xcc\xf3<\xc4\x02k(@\xdbeu\xc85G2@\x9a\x18\xc9V\xf8\x8e1@\x8a!\\0q\xe8-@\xe7\xc9*\xf6\x1f\xa6.@\x92X\xc7\xbbxq-@\xb0\xfc\xf5\x1c~\x9b0@i@\xcfo\xd3\xe81@\x1b\x9a.I<\x86%@\xee\x16\xdf[\xa1\xce%@\x1eN\x82\x15\xd3\x7f*@I?\xc0qHk(@\xe0\x1a\xfc\x8cf\xf1%@\xd2,\xbd,4z(@\xd4\x93{\xcb\x0f\x9e+@^\xa2S\xcft\xc7-@#U\x1b\x9c\xb4M/@,\x04\x15\x05\x85\x10+@\xf2\xa3\x16\x83-A2@\xae^\x96\xfb\xab\x05\'@A:|\x9a\xc0\xd3-@\x97\xab\x9e\xd6N>,@\xb5\xcfBDL\xe7,@\x0ffF\xccFx*@\xd1\x9f\xa8\xb5~\x05)@;f:}\x80T(@\xb4\x0fS$I\xdf%@G )\xce\x97\x90*@\t\x8f\x02\x18%\x83)@J\xb7\xa7\x9f\xb2\xfb,@\x95W\x92\xabma/@\x17\n\x1e)\xce\xa4,@{\x88_\x08;\xe71@\xb5C\xc7\x12j\x9e(@\xd4\xc9\xed\x16\x82T/@\x991\xe14<\xba-@\xceT\xb4^\x19\xcc\'@\x7fi\xeaH$-,@\x0et\x02\x05+\xa00@\xab\xa3\x13\xa9\x84\xd4.@\x8e;[aF\xf2)@\x9d\x02\xf4\xdd\xa5\x19)@\x01$bmlp(@E\x8es\xecw/0@I\xd0+\xeb+<2@\xe8N\xe2\x91\xa4v-@\xb3\x00\xf4\xf5])(@\x92%(\xa3\xf0\x07)@8~\xe1n\xeeF-@3\x83\xbbVG\xe2(@7\xae=px\x1b(@*\xa0x\x15C\xb16@.E>\x0e\x02`+@K\x1cw|g+%@\x82\xd8B\x14\xa0\xc2-@\xeb\xf3\xdb:&\xc2/@_\xd6o\xa8Z\xf8)@\xe4uc->\xa70@\xf4\xde\xcc\xd8y\xeb1@\xdd3J\xb3\xe5d-@\xa8\x93\x0e_n].@s\x170O\x89D2@\x89\x93Fz\xfer(@jAD;\x88\xaf\'@\xc0\xb3n}\xd4\xf3&@H-\xe4\xc8\x04\xa10@\xe0\xaf\xc7F]u.@Lbd\x9c<\xec%@A\x03\xcc\xd6;x1@\xb3B\x8c\x04\xcc\n*@}3\xd6\n\xc4\x911@\x07\x06T\x13\xf6\xc7)@\x9a\x8e\xb7\xa7\x9f\r-@\xed\x87\xeaz\xe33-@\x962cy\x05[0@\x08\xe6\xbaKmS+@\xae\x89\xfe\xbc\xcav&@\x86\xa0K\xc4i\x11.@1\xd1\xe2O\xcc\xb0*@=\xa0Z\xbdD\xf3!@\x1fQ\x15x\xd4\xd4(@\xff\xf3\xbdc\x0c0%@O\xd9\x13\xe9\xb2\x9e/@\x15@\xba\xb0\x07\xa2&@_ \xf5\x90o\xf0,@oB5\x83\x11\r)@\x00|8;\xd9\xf4(@\x86\x1b1\x8d\x13\xa6,@\xfd\x84\xce\xb1J\x8d&@\xf5\x94\xf6\t\xfd{1@\x8c\xfa\x80\x11\x94\r+@6l0e\\\x98*@\xeb%\xd9\xb4rB0@\xdb\xad?\x7fX\xde0@\xf8o\xc2$\xa8\x98,@\x14p\xf4\xb8\x0b\x82*@\x9a\'/\xa5p\x8a1@\xc2\xfbUQ\x17\xeb-@\x82K\x99E\xd0\xb1-@\xf3J\xfe\xcec`/@Y\xd3\xfejR.(@5\xc1\xe3)\x84\xae\'@\x1c\xd1\x0f|\xa4\x17+@\xaf\xa3y\x8c_\x19-@";8\xfbP\xea%@\x04/.G.~0@d\x84\x0c\x91\xe3\xea0@\x98\xdc\x165\xc3\xab0@:\x19~\x16ra+@\xb2\xae\xc1^\x8f\n.@\x1ap\\\xbc\xa8d/@x\xd6tx\xb6\xd3)@|E\xb7\x0e\xddU*@h\r\xf3\xf6T\xdf)@\x92\xc5@\xa9H\xe40@\xdfn\xdb\x99*\xb70@zE\xdaA\x12\x881@v\xd7iXN\xf3&@\xa7\x08\x14\n\x1862@\x1c\xd2\'\x01\xd4R.@\xa7\xb7i\x90\xd1 *@F6{\xde0\xd9.@\xb2~\xdf\xff\xeaR&@w\x14\xa9\xf1+\x991@yo\xe2\xa8\xb8\xd8+@+\xac\xc0\xc7\xbe\x9e%@&\xa9YYc\xbf\'@\x881\xcab\xb5\x9d\'@S5]\xaa\x0b8(@!\xf2\xc4\xcfXf+@\x8b\xc4\x96<\x9e\xd8)@=u:\t5y-@\x1b\x8b5\xacY\x100@\xa5Z\xfa\xacS\x10&@\xff\xa95\xda\x96\xa6)@YA\x15{\xb81.@\x18\xb9\xe3 \x83\xce,@7\xf6\xc0C\xca2)@\x04\xee\xd5\xe6\x88\x93,@e\x95\x11\xfcU:-@\xe5`j\x9d\xb0\xb0-@\x86\xeaA&\xd2\xe1-@\xf5\x99[\xd48\x00&@-\x83\x8d\xdap\xac&@\xf9\x1c\xd7\x95u\xf4.@\'2r\x19\xa7\x81,@\xb5\xb8\xca\xbc2\xe0&@\xb1\xe5\x95\x8bK\xd1*@\x98\x98>\x9fc\x135@\xf2\xd7=w\x90\x0e5@(\xba\xd5\xe8\x14n,@0\'\x02\x03d\xe5,@y\xcau\xce\x1et.@\xedV\xf7\xa9%\xc51@k\x14\x80\xb6"\xb70@:\xb5\xf6 \xd5\x07)@\xa65\x9f\x90V!(@\xb9\xc5 \xfa\xf5\x03\'@\xfb\xcf\x8aL\x13\xa3+@\xad.\xcaT\x82\xfa.@\xf4DE\xb8WU1@b\x043\x83K\xe2)@\x1b\x99\x1e+r{(@\xaf1\x12\x14\xa4\xca!@r\xbd\rT\xd1E2@N\x95a\x19\xb4\x8e)@\xa3\xa5\xadK6\xe0/@1\x8f\xd8\x020\xe1)@\xf2.\x1e\xa0&\xc4-@+\xfc_\x92\xda\xeb&@\xb8T\x01[;\xe2.@\xcbN\r\xce\x9b\xaf2@"\x91R^\x00\xb2-@q\xbc6\x108\x9c(@\x9f\x9d:\xada\xf1.@\x98{\x8e\xe8\xe91,@\x04\xd0L\xff\xe5\x9c/@\x8a\xc0|\xcd\xba\xce0@\x1d\xc8e|\xa2\xbc%@h\x82\xb0gi0&@eum\xc6\xeb\xff%@9\xef\xa8\x89f\xf3(@\x9c\xfa;\x91\'\xba/@s\xbf\x9d$\x9b\x17\'@\x04\xdam\xf0\xbd\x88-@-\x1e\xef\xc6.&)@\xd2P\xa6\xeb\x93\xb9*@\xdb@\xeb\xaa\x03\x81(@\x8f\xde\x8c&\xb6\xa10@5v\'\x1f\xef\xd70@\xec\x12\xf5\xa6v\x9f)@"QZ\xa8\x15\x942@\xa6\x9f\xb6\xfcv\xb9)@X^\xd5\xb9\xc1b6@\rC\xe6\xdf\xec\xf7-@\xabP\x9c\x08\x91\x04&@\xf4\xb2\xf1\xceU\x07\'@#\xa2\x1c<C\xba)@\x9f\xc4!\r\x7f"\'@\xaajbL\xb1\xbf0@\xb6\xe5l\xb8\xeaN-@\x8e\xf7{a|")@\x83%a\x7f\xfd\x16(@\xf0=2\xaa\xd6>\'@\xc1J\x0b@\x91Q,@h\x07hf\xf9\x0c/@ku\xec\xa5\xc7b.@\xcb\x04\x03+\x90\xb3,@\xc8\x99\xc5\x98y\x940@\x95m\x9d\x02\x96$)@\xd9\xb9\xf7!o\x03)@\xed\xac}\x05~\x1a+@\xccq\xff\xe5J)-@upJ\xa7\x9d\xc00@<\xad\x07\x1c\x0c\x18*@U!\xd9\x9f\xb0\x16.@p%\xfe\xf02\x04.@\xc8.84\x0cI(@\x82\x9bA=\x10u)@~oX\xbf\x19J-@1\xd19P"\x05(@\xe4\xf9\x0f\x180u)@\x10\xe6\xb1\xd2\xc8n)@Y\x9do\x1d8\xd30@\x0f\xc8w\xa6\x19\xd5/@\xb0\xab4\x1c\x07\xc5%@?\x04f\xc8\xdc\xe10@\xc5\xa1\xec!=7-@\xab\tv\xd2\x08\x9f*@\x9e\x95\xf6^\xeei,@^\x03\x84%K\x041@\xca\x18\xfag\xcf\x03*@^\x03\x9dPh\xb31@N\x91\xa1\xe0\xb9\x9c(@$[\xdf\x8e\x17\x80)@*\x12\x99\xf6\xc5/-@\x94\x00\x840\x99\xbc,@}f]\xa2s\xe8.@\xfd\xb1x\xe9#\xb52@b\xcb\xd5tp\xed-@\xe1\x150\x90\x18\xb53@b\xfe0\x07\x144/@-j\xf8\xdf\x87\xd0,@K(\x87\xb5\x8f\x9a%@\xeb^\xa4\xe6\x90x\'@\x1fPJ\x83yk(@^U5|\x14\x8e)@*Y\xa0\xe8f\xa2\'@\x9d\x7fe\x9f\xa0\xd2%@k\x14\x97-\x03\x030@\xd0\xefA\x14\xf0!-@_\x9a5\x8c\x7f\xaf.@\xb3\x98d\xa3\xd7=/@|\xfe\xf7<~f7@\x08\\v\xb4i\x80)@\x81x\xd6\x01\x8c\x94)@\xc8\x10\x9e\xe1s\x15\'@P\x8bq\xbaa\x9a1@\xe5\xe2\x1aGWa1@\x83\xfeo;x\x810@P\xb3\xab\xb8j\xe10@uGAx\xf0\x8f(@\xae\xbf\x10\xad\xf0T-@XJ\xb53\x89s)@o\xd1\x12{\xdb\xa8&@\x807\xbf\x1d\xd1\xdf,@\xa4Qo{\xba\x903@\x19/\xc1\xb0C\xd4)@\n\xa8\xe1\xd4\xca1\'@f\xe0\xc3=\xb8b&@\\M\xb1(&\xdd(@\xf9\xa0\x0c=\xd4@-@n\xc4\xcc\x8e\x91e*@\xfb\x92L\xaf\xbcF*@\xd4\xe7\xe8\xac\x9aX+@L\x01a\x8fw\xc6,@\xf6\xa34z\xc1R.@\xde\x8dH\ro\xce(@l\x86\x0c\xb6\x19Z)@\x12\xc3\x93T>\xae%@\xf9$\xe3\x80{ )@\xb7\x8d\xfb\xd4\xc8\xd00@B\xe3\x1a\r\xbb\xd3.@\x7f&\x9f*h(-@\x1dLA\x7f\xcf_.@}WY]\x9e\xb9\'@W\x82\x7f\x0cpq-@\xc6\'\x85:\xfe\x98-@\x89?,\x02\xefW0@lm\x94\xf9q8,@\xe0\\\xe5[\x92F(@\xf5\xabnI\xa4\x97*@\xc15\xa2\xbd\xce\xb2)@%\xac\xe5S\xed\xaf\'@\xd6\xed\xc8[O$(@\xdb\x94,\x12l_1@\x18\x184,N\x011@\x04E;w\x98$0@\xa5\x89}\x8f\x8a\x8e\'@Lw\xfe\xbe5z-@\x89\x06\x9b\xb3g\x95-@lb\xc5]m\xc1-@c\xd0\x94\xc2\x96A\'@qF\xb2\xfbO\xfa*@\xae\x01\x1f8\x96\xd1/@_\xd1\x0bV\xa8\xa4)@R\xd6\\\x0b\x13e-@2\xe7\\_\xaeO-@\xa5\xec\xa7\xf7\xa5Y)@\xabcsX\xe0=-@\t\t\rJ\xcb\xea+@\x13\xd5>V\xe3z(@0\xac\xf9hs\xfa(@\xb0\xd9\x07\xec\xbb\x84)@\xb5B}j&\x01,@\x1dEz8\xd3\x98/@L\xa1\n\xf8\x1d\'(@P\x03\xea\x10z\'1@\x9c"#@V\x18.@k6FOk\xc0%@ye\x8b\xed\x96\x06(@\x959\xc63\xd3\xe7*@^\x07F\xb5#\xee0@`PE\xb7\xee\x191@\x0f}\xd9\r\xdeC)@\x10Q\xe9\x06\x90\xc33@\x7fD82`\xb10@\xa8/uM\xc1))@\x84\xd3*d\xb9\x141@\xd0\x17\x18\xd5\xd8S&@\xcf\xbe\x0e\xc8\xf9\xa3)@\x0bT\xbbR\xfd\xfe&@\x08\xadV5>\t0@#\xa6\xbe\x13t\xf6*@\xac3\xb2\xc8\xb9\xd4/@f\xd2k\x9f\x13H*@\xcb\xf4\xf7\xd9\xf0\x061@\xd6\xae\xce\xae\x8b#.@\xef\x7fZ\xcal\x1f,@\xe9|\xe8$\x8c\xe1+@Y\x80\x03\xef\x15\xd6-@\xec\x11nw\x80 )@oU\x900\xf4\xbb&@c\x9e\xe9\xb0\xec\xb2%@\xe6\xc9<c\x9a\xd2%@\x8e3\xff\x189n)@)\xaf4\xa0\x0b1.@\xd1"\xd9\x92\r\xa8-@I"K\xfd*\xc6-@\xa2\x9c8\xb7~&,@-\xf1\xb9\x05\x01\xd1/@\xc8\xca\x91\xb1\xde\x9e\'@\xdb\xe6\x1f\xeb\x8c\xe0)@j` p\xce\xb0-@(\xb3\xban\xd7K1@\xc1\x10\xf6\x83vs\'@\x14\x1e\xc5`^\xa6%@\xde\xd5\xd6\xbcz\xfa*@\x15<\x8d]\x7f\xc2&@\x92\xb9\x18\xef\xac2-@\xe2\x8f\xfd\xe7dK*@\x8f\x1b\xff(D\x00,@\xfa\x01\xd2\xe9\xe6s)@\xd6Sv\x8e~\xf4&@-b\x9e#&\xa9/@%\xea\xe8\x02\xf1\x0f0@JA?\xfc\x8b<*@5\xe2\x0enc_0@\x9e\x1d\x94\x82\xc4\xd5-@|\x86!\xa8\x1f\xb4&@)\xc4\xc2\xc8\x88|&@\x8ck\xd2\xd3\xd9\xf6-@\xf2\xa1\\wJ\x98%@\x04z\x9a\xd3B\x17(@H\xdde6\x9d\xaa0@\xa0A>\x95\x9d\xba+@\x08\xcb\x82Ril)@\xeb\x05DEmS)@\xbcL\xc3\xd4\xce\x8c&@\xa4\xd4f\x05Rm1@\x1c\xd5k\xee\xf8i\'@5y\x0f\xe8\x1e\x0c\'@\x8e\x10\xf72H\x94\'@b;=&P41@\xef\x9a\xaczU\xbe-@\xa8b\x10S:g%@\x0b|w\xbd\xa5B\'@E8d\x83w\x130@\xce\xcd\x84\xbb2|.@\x02\x1c\x928\x12\x80-@\xe8\x1d\xa6\xfbI\x072@\xa8\x05_zgn0@\xcb\xfe\xaa\x05%\xbd3@`+\xa1C\xf9D1@d\x8a\xbd\xf5\x17\xc6&@\xc1{\x89\xf9\xbcF\'@k\xd5\x16\xa6i\xd8&@{S\xc9\xb0M\x8f/@\xdd\r6G\xfe~\'@\xa2\xf4cL|s-@@\x19\x86\xad]\x9d%@\x90\xca\xc3\x97c&&@8+\xfbU\x86\x8b.@9\xaf\xed\x91"\x8f\'@\x1e\xf5\x9a\x81^%,@\xa7\xe3\xb4\x8bw\xd5-@Z\xa0\xd3\x95D\xd8-@\x89\xdf\xcb\xbf\x17\xe1.@\x19\xb0lf\xe3x*@\x0e\xdf\x89_\x18@\'@\x04\xa3\xa6\xf3\x84\x7f(@n&\xf0\x08nM3@{\xf9\x88g\xe1\xe0-@q=\x04\x17\xb4\x9c*@\\\x02\x9a\x8c%\x8f-@\xa3I\xd4\x9b\xbd3-@\xc3c\x90\xc0\x7f\x03\'@\xeb\xb5YF\xb6\x97\'@\xf3\xad\xe0\xc5y\xe4%@\xd9~u\x11\xdb\xfc,@8\xbb\xad\xbaM\xa3,@jj!\x93~G,@\t\xa1\x11Z\x92\xc8\'@\xd9\xfdy\xec \xc7&@KS\xa9o\xec\x11(@U\xdf\xedC\xf7\x12\'@{\xc7\xd5\x1f\xf2\xe2&@=\xcfa\xfc\xdd\xc5&@?Z`S\x95\xc20@\x04xP!\x90\x8b.@\x9a\xb4\xdb\x9e;\xd9-@\x95\xdf\x97}\xc1M,@\xfa\xc3"UZm*@\x17\x9e>\xbd\xb1\xd7(@\n\x86\xe2\xe1|%*@\xec\xfb\xe5\xa9\x12\xbb&@)\xbc\x82\x92\xac\xbe)@\x14\r\xe5K\x97\x16.@?i\xc0\xe4\xe0\xdd.@Y\x03\xcd\xe8}\x921@\xc3\xf1\xbbD\x8b\x014@\xc4\xa7\x89\x1a\x86",@\xf5M\xd0\x91\xda\xff\'@\xb7#\x92U\xf3|0@be_\x9bG/\'@\x13Yb\xb5\x8b\xfc,@]R\xcf\x014\x0c-@^U\x0cl\xab\xdb(@>9\xce#>\x02,@6^\xf5\x8d\xc9\x7f\'@;\xe9\xc11\xfb\x9c\'@\x8e\x9fAaB\xb8)@\x96ZI\x1c\xe7\xe3(@\xcd>\x96\xfc\x0b\xd70@rf\xfb\xb8o\xf41@\xbd\x8c\xfd\xf8\x8c\x1d&@\xdd\x81 d\xb6\x08/@H\xf1\xb1\x83\xf9\xd7*@T\x0c2\xc3A\xe7(@\x01?\x9b\x18\xe9\x19.@W9\x1e5\x17X-@[\xfb\xbf\x974~-@\xaf\x9ep|\x89\xfb\'@\x81\xa6\x84\xf0\x7f\x12\'@\x1f\x9ea\x99\xaf\x0f*@\xd5\xbf\xc7\xe2\xf3\'\'@\xba0x\xf8\xd3\xf10@y\xfd\xa3U\x91\xf0&@\xc56f\xf7\x01\xfe-@J\xb8\xdfn\xad\x19*@Ya\xc3\xf8o,+@R\xf3a\xa7\xb6\xf3&@.\x89n\xcd\x12\xc6+@\x13\x83\t\xd0J\xab+@A\xe3\xf8\xa6\xee\xaf&@k?CG\xf6#&@\x84\x03\xa0\xc7G\xeb0@\x93\x00\x89$\x81\xa50@\x83\x96\xed\x00\x86\xcd%@K\xbf\xd2\xd2\x86\xc7&@\xa5\x91\xd6N\xe0D\'@\x8e\x0b\xbf\r\xb190@\x9a\xd3\xb6\x1eI\xb8(@\xb3*\x84\t\x1c|&@\x7f\xf5\x9c\xfc&\xa1-@\x81\xfa\x82AY\x87(@\x92=\xb5b3\xa60@\x81(\x1d\xc4x\x19\'@{L\xc0\x0f<\xd80@\x17\xf5E\xc6.61@\xc4B\x04\xed=\x1d1@\xeb\x90\x0b\xb3\xedb.@\xeb3\x9e8\x96A-@B-\xb7\x8dSD*@\xc8H\x84|\x8e\xad,@\x93\xa7\x00\x05o3\'@\xea\xdd\x0c\xe8\t\x883@\xdd\x9dl%\xcb\x99&@\xa2mG\xf6cj,@3\xa0\xb1\xc3\x83\x14\'@\xcb>so\xc3Y)@\x8e\x82V\xb66A\'@\xf0X\xde-\xe9+)@2wdI\x10\x8e-@\xa1x6\xb4o}*@+d\xb3z\x10\xab&@\xc7:\x07\x0e\xb9\xd82@\x12\xe5\x1c\xd5g\x15.@\x8bR\xfbA\x08\xe8+@\xeb\xed\x032S\x01(@\xeb\xa8\x92\xf1e\x10(@\x17\xb8\x1f\x89Ic0@\xe1\xbb\xe1\xee\x19{-@\xdf%}y<\xe10@\x99\xb8N\xbd\xf0$/@\xd6-\xdf\xfd\x85h-@\x17\x9b\x03\xe9J<\'@\xb6.N\x02\x8e\xac\'@Q\x90\x8e\xe2\xa46/@\xecb-\xf4_\x141@\x87}\n4\xf6\x91)@\xc8\xe5\xa8\n4\xa7*@\xeav\x12\xda\xa6g+@L^\xbc\xec\x04\xef0@\xb0\xfdY\x89\xfd%/@\xa7\xc6\xb5R\xc0\x1a5@,\x81\x0c\xf6\x99w*@j\xd0\xf8!\xa5\xd40@(\x81\x84r(x*@U\xf4N\x12\xbf\xe2&@\xc64\xeb\xa2f\x07(@)<\x12J\x9f\xcd&@\x15"!a\xec\x88&@\xcbx\xb6\xadT:&@\xdcg\xd0B\xbe\xf46@>\xfc\x95\xdd\xf5\x891@\x05\x88\xdb\xe5\x01\x1d)@kf\x99Y\x91\xdb0@\xf4\xbb\x17c\x04*(@\x0f\x1f+2N\xac/@\tre^\xa6\x1b,@3\xec\x135\x8c\xab&@\xe3\xe2|\xaa}\x87*@_\xd5\x03\x17\x01\x11\'@\xa2\x13[\xcfo\xb1,@^R[\x13K\x8e&@4\x8d;\xbbbv)@\x9b/j)\xbd\xc5&@<m\xf4\xcb\x86\x88-@\xe1m\xd3j\x1c\xb4(@\x82E\xffw\x9f\xa7&@>\tK\x91\x834,@\xd8\x83\xb3Q\xdan&@\xec\xbfkr^\xe8(@U\x83\xdd\x0e\xd7\xa3(@(\r\xb2\x85U+.@B\x14:\x92F\xaa&@\xdat\xd7\x01y\x1b)@ \r$\xeeY}&@Dnb=z\xe50@\xc1\xff@o\x10x&@=\n\x7f\xd0?\xe5*@qp\xbb\xeb\xa0h-@pq\xacj\xdf\xb0&@gLA`\xd8\x19+@^\xe62\xb7\xf1\xd6)@\xe32K\x0f\xd870@\xab\xf9\xc1\xe3\x8b\x01-@\x8b]=C\xf6a,@\xf7\xb5\xee\xbb`z%@\xb7\xd1\xd2S\x9c\x05(@\xee\xc8\xc5\xfe\x85\xc1-@5{L1\xd8\x88*@\x01qS\x02\xc5\xf3)@\xd3mI\x8d\x9a\xa7,@\x8f\tw\xb5\x98\xc82@z\xfco8\xf3\xfc0@\xe2\xcd7\xe8\xd3x(@\xd6Y\x8d\x06\xea\xe5-@\n&\x9b\x8di\xfd\'@\x9dD]\x8f\x84\xe92@\xa5\x84 Tj\x05-@,\xa0\xd7)\x1e\xdd*@\x1e&m\xfcP7&@q\xc9&\xfeBr-@YW]\xbc\xc4i*@\xfc\xa9O_y9)@D\x8c\x93\xc1Ap(@\t\xa2\xd0|\xd2x-@\x8a\xeb\x18\x08$\x1e7@\xa7\x1e:\xd0\xb3\xb1&@d\xe6\x1dZ5\x901@\xb3\\\xe9p\xca\xa3(@\x82\x10\xdd\xd4=\x97(@\xeb\xbc\xd5\x06\x18\xdc)@\xba\x1f\x05\xed\xdej.@\xa3\xac\x85\xd5\xac\x1a\'@\xdf\xea\xf3\x17yG&@\x16H\xe2r\x8e\xcd0@\xe7k\xb4:\xc1~.@\x02\xe0\xbcV\xa2\xd52@\xf3g\xc2\xe1\xa5\xa8,@\xffrc\xf6\xd1U)@P#^@\x87=-@\xa8\xd7\x98\xc8\r(+@\xa0\x05\xf7\\\x86\xf1\'@n\xdf\xe2z\x17\xed*@\x19\x82\xce\xca\x9a\xb7\'@\xcd\xcc\xba\xb3G\xcb\'@\x11\x96\xe8\xd4P\xb0,@XO\xe1Tj\xa0,@\x8c1`\x86{\x84&@\xaa\x92\x95M\xda\xb5-@G\xb9MNY\xc4&@<\xc0\xd7\x1b\xfb\x1a(@\xe3u?DMe,@\x0b\xb6\xa9\x80jN&@\x96J\rl\xcc\xe72@\xe7\x1f}W\xd7\xa0/@%n\x833\xe3\xd5(@$\xf8B\xd2\x89\xdc\'@8d\x06\x18 \x85-@\xca\x1dz\xdb\xb3\xf04@\xec\x87\xf9\xc0\x8e\xcb0@\x11\x0bhG\xcc\xb4)@\xe7\xd2~\x8cO\x08*@\x89\xf0\x92c\x7f\xdd&@\xe6\xa1!Vp\x94.@5\x16\xe4\x8eBC-@(1\xa2n\x89\xaf3@\x10e\x16v\xa2x,@\x88\x10d\xd3\xac)&@\xc9\xc3\x8a\xb8Z\xbc*@KG?\xe8K\xfd,@v\xbar_\xe7w-@\x827\t\xff\xd4\x962@\ry\xb6\xa6j\xfb1@s\x1f\xc1\x93\x97\x041@W\xd9\':\n?,@\x05\xbd\x01\xd8\xcd +@\xdd\x85\x9f\xa7x\xa40@\xcd\xedr\x82\x14y.@\x16\xf4 \x13\'\xa6,@i\xee\xdd\xe2\x0e\x95&@,\x9f\x8f\xa7\xd4\x8a0@@\xd4\xf7a\xdcp\'@Q$\x9c\x1e\xf6\x19&@\xc7S:\x98Z\xbf(@\x13\xc9\x80\x19\x9fk,@\xfa\xd1\x81d\xdb+1@\x02\xbd\x9emw,)@\x00\x92[\x19\x96N1@S \x16UR\xb8-@\xad\xef=\xedd\xb4/@\x8fh,WI\xc2(@7\x875\xad\x9a\xdd(@=Q\xdcS\x0fh&@\x1d\x9e\xf2]\xad\x1f*@O\xf5\xbf\x9d\x1aP1@\xc5n\x06\xe1\xcd\xa61@^*\x80\x18w\xca0@|\xba\x90\xf0\x85 &@\xbc\xb7\xf4\xa6V\x03\'@_\xb7\xe52\x7f\x1e.@"\xd4\xa6L\xdf\xb4&@u\xc82\xf6\xb5\xd9&@\xed\xd6G7\xd4,.@\xbe\x95\xa1M\x8c\x000@;M\xe5\xd8\xbf\xbd&@P\x92n%\xb2\x177@p\xdc7\x7f}\xd1%@f\x17\xaaC\xe2\x15,@\x85\xaf\x19\xda\xea\xdc\'@D\xc5\xff\x840\xdb0@\xc4\xde\x91~\xfe\x00\'@\xe4\xd3\rT\xa0\xd6/@Oq%?\xb9\x8f-@\xd4\xa3\xb9\xd5\xfc\x940@\xc1\xa9W\xdb}\xc4&@\x00\x12]\xf6\x001*@\xac\x19\xd2n\x06\xa4(@\xf3`Hv<7)@\x9c\xe9W\xbdU\x02(@\xffET)\xc5\xad0@\xa9\xcb*\xcbQ\x99&@\x17\x9bY~\x94\xc8+@\x9a\x02\xf2)D\x80&@\xb6\xec\xeb\xc4\xab\x940@\x8a\xd7\x98c|\x920@\xbb\x91\xb9S\xeb\x82&@*\x08&\xd7\x04D)@\xdb\xc9O\xb7\x95\xa8%@\xbb\xd2I+\xd0\xb5)@\xfa\xd59\xbe\xfa\x001@\xb4\x8a\xf1\xafn\x84,@ \xa2\x92F\xfao&@2\xdaX\x81\x16\xce&@\\v\x17\xd8u\x89-@\xac\xc3x\xad[\x1c,@\xad\xe3\xe5c\xde\xd9/@\xa7g\xbd\xbb6\xf5\'@\x97\xadCg\x01\x96(@\x84\xe8\xeeB\x9d\xc7*@~\xa5\x03`8t,@-\x18\xeb\xe5d:-@\xd1\xb6&;\x87\x98,@\x19?\x90\x18R<)@Z\xb6\x98\xde#\xcd,@\x1fLnN\x85\xa72@\xd1\xda`\xa3\x85\xc1\'@\xb4F\xc23\x1f\xb4,@T\x08\x01\xbfi\xb7\'@\x9d\x9488\x17\x83-@\x86\x9dl\xf5\x03\x15,@\x0b\xf07\x92\x1d\x8e0@\xd3\xcf*\x9ew\xb1(@\x90\xff\x10D\xb5\xea\'@\xd6?\xb5\xecJ\x170@\xd2\xe5\xdfx\x88\x170@@;y\xa5\x06\xd9&@\x95\xc4\x1dh\x8et%@\x8d\x87\xe1|\xb99#@%L\xd7&\xdf=\'@S\tFe\xbc\x191@\xf8\x00\xab}\x839(@\x93P\x8f\x90=l+@U{\xb2\n\xb9\r,@<}A\x15+\xda(@\x89l\xd4\xc9\xf9\x1a.@5\xb2\xc7$\xc7\xe7+@\xcc\xea\x8dz\xed\xdf\'@\x84\xff\xbd\xb1\xe8G1@\xd7\xe1\xfc\xb1\xef\xd3&@\xfc\xbb\xa6[`\xf4+@8\xb5\xe6\x10\xad\xb05@"^ \x8cGw\'@ne\xbfc\xfc\r0@s*/T\xce%+@\xc4\x08>\x9a7C-@n9{\x05\x94\xdf5@v\xf9\xf71\xfcI,@l\x9b\x95\x14\x8b\xda1@P\xb4F\xdb\x1a;+@\xf9\xfd\xc9Q\x11.(@\xc8\xdaa\xedK\xb12@Z\x1b\xcf\xaf\xbd\xfd%@\x89\xd0\x0c\xf3\xc7\xf9)@\xd2$\x89V\xca\x90(@XE\x1c\x91\x11g/@I\xbf\x01a\xc4\xf1/@&\r\xa7X\xb2\xc9,@\xec\xaan\xba\xd8\xdc1@\x18\xfb\x1d\xcb\x14\x945@\xa3\x8f\xcc\xbf\xed\xe6+@\xba\xb4f}\xda03@W\xfem\xb6\x9bl(@\x131\xfbF,N7@\x9bB\x97\xda\xabh0@\x15\xc7\xc0\x01\x7f\x9b-@P9[\xef\xea\x82,@W\x85\xe1lh\xaa1@a\xe2{\xca~](@^\xa2\x97\xdb\x99~\'@\x89\xf9\x98%\x85?0@\\\xccf\x0e\x8at\'@\xa7\xe0\xe5z\x1e\xa9-@\x11\xbe\x13\x13\x1f07@=W\x89\xde\x97\xf7\'@\xb5\xc3\x04\xc4\x1aq-@\x91\xb7\x18\xc5\xfa\xcb,@\xa5\xa6\xd4\xeb\xf4\x14(@\xee \xe9\xa1T\x95-@\xa9\xc4\x19\x03\x06\xbe(@\x1b1\xdd\xd5\xdb\x1f*@{\xee\xc3\xb3\x8c\xee0@\xd4\x1a\xb4;\x8b\xdd1@\xc5\xdbb6\xe7e1@7\xdaQ,7\x16/@\x93\x9ec\xf2\xb5d-@DZ\x19;F\x1c0@\xba\x13T\x19\xf2\x82)@\xbe\x16\xc9\x8f\x8b\x98*@\x99\x82\x8f\xcd\x89\x1c.@T)q\xde1\x931@\x11F\x8d&\x16\x9a-@P\xf3\xe9\xdc$\x88/@z\xf3j\\)\x00)@\xb11\x89\xa1\x94\xfe/@\xcdxP\x07\xf5,0@\np\xc9-\xff\xd50@\xf2\x8d\x1b\xfc[\xd1)@\xeb\x14\x9b\r\xc922@H\xfa\xa4\x8a\x8eK+@,\xb48\xfd\x1c\x170@\x8ch\xe1\x18m\x0e,@\xd9\xc8\xe0\xc3t %@:\x8f\x97\xc2\xabI.@\xf2\xaf\xff\x08\xb48/@C\xc5\x9cm\x94*.@\'s\xfc\xc5\x89\xf60@\xc8\x1dk\xa2P\xe7/@\xeb\x96V\xe6>V0@>\xdf\x9c\xe2\x10\xf90@lc\x0cvm\x99.@\xc7\xc4g\x80w\x18)@\x1eP"&\xbdu.@\x10\x10\x99\xac\xb2\x150@#Y|\xdfJ\xa4&@\x94\xdex}]03@\xcd(\xcf\\\x92\xdf*@\x1ba\xf7w\x03z*@\x08\xe5\xf3_\xac\x13\'@\xa3\x99\xb1\xd3HU,@\xed\xf3\xf3\xfasn.@.\x1e{\x17\x1a\xb11@}[\x8b\xfb\x03\xaa0@\xb2\x02\xe4Qe\xc3-@\x8f\xac\xa9\x9e\xe0q*@\xd1\xf5\xfaEA`-@\xf5\x05\xbb\x854\x841@\x85G2\x11j,-@\x02\x0b\xc6Y.\xa5\'@Yi\xe8\'\x8bL1@*\x04\xf4t\xd3\xeb/@CjY\x84\x07/2@\xce\xe2L\x81\x92\x1b3@\x89c\x8eG(\xee&@\xdep\xdb\x16/\x9d,@\xd6\x9b\xbd\x94\x90\xfc/@\x13\n\x03\x88\xdfE*@\xb0\x98{\xb0\xf5\xb1)@B\xea\x17\x1ew\x07(@\xa7\xa4\xc3H5Z,@_\xd6Bu\xc8\x931@sN\xf3\x84\x1e\xd7,@=\x88\x94\xc3\xf1\xa74@T,;\xc6R\xf0&@\\f\xa3\x8e\x8cY\'@.\x10\xdf\xba\xb2{*@wP\x07\x10\xb2#&@@\xcb\xa0\xf5o\x88&@\xa3 \xa6\x8dw\x0e*@R\x89P\xe3J\x9a-@7\x9b6\xd9\x82\x921@\xda\xdc\xa7\xd7\xd7*.@\x06D\x9c\xc5\x8a\xb9)@f\xa7\xa3\xceT\x1f*@\x15\xa8\xf7\x95\xfa\x82-@\xd8\x03\x16\x91\x14\xab\'@\xc9Z\x98H3\x08*@\xae\xa4\xad\x17\x12\xce(@\xad\xdd5\xcf\xd5x&@\x8f\x00K\xd5\x92J.@{\x99\xc0\xb1\x86\xc00@M$\xa8G\x99\xa7/@\x8d\x0f\xf5j\x98\xc6&@Rx\x92\x98\xf9\xdf&@wk\x08\xa0Y\x8a-@M\xd9\xd4\x1a\x8df\'@\x86x\xd6\x8czr*@\x14\xea\xecI\xa8\xb9)@\xa8\xdc\xa0\x8b\xba\x8b0@\xf0Y\x0e\x07\xf2\x0c*@\xb0YB\xbe\xc1\xe2*@\x90\xcd\xd3y\xf9\x9b&@X6(\xe6u\x86)@\xe8k\xf4HA\x0b*@R\x95\x14\x15l\x11*@Y\x9b\xbf\x04\xd0\xe2.@\xd3Xurr\xe2-@V\xdbZ\x9a@S+@\xb03X%\x037-@J\xcb\xb5\xd8\x12\xbd(@\xf3\\ \xe1^()@\x84\xbb\xaf\x94\x1b\xac+@6\xcb\xd1\xe9PO+@N\x1b\xf3\xf1\xbb\xde&@\x92;\x8c\\g\xd8&@\x8f\xb2\xfa\x1e&c&@=\x03\xd6\x80\x8d%\'@\xa8>\xa1\x16\x9e\xb6-@\xc1\x07\x9dC\x12\xed(@\x8d\xa5&o\xa8N&@\x16UV\xef\x15\xb22@8\xdd"\xfaZ\xb8*@\xde\xa7#$\x920)@\xb0\xab\xf7;\x04}&@II\xcdG\x8au*@jQ\x16\xa49\x94,@\xe0\xf6\xfc\xe2\x9b\x860@\x1f\xbf\xa9\x04YE+@\xce^\x89ZT<\'@\xa1T\xea-u"/@Rj\xcbRd\xf1%@\xd4\xcb\x1e\xa1\xbe\xde*@\xa5\xf3t\x83\x1c\xb0-@.\x81c[@\x85(@\xca}\x00\xaa\x8bh&@Bq&\x19<\x19&@\xf8f\xa3\x98\x9d0+@X>\r\x14\xf4\xf70@;G\xef<\x15\xd22@\x19\\\xac\xa9\xe2\xd6/@\xbe\xb8\x1b\xb7\xfd\xd1/@\xf4\xfdR\t\xb3-\'@q\xe6\x86,\x9a\xb2,@g:hq\x8cs)@\xb9z\xf2\x00G\xb6&@c\xc2\xd1~L\xca,@\xce\x8eF\x8c_\xb4)@\x12\xdb\xeeK\xa7j,@\xee}4\x0bV\x80(@`\x88=\x83\xba\x06.@\x1d\xcc~\xeb\x82\xbb+@w\x8fg;\x82t-@\xab+\xbc\r7\xed%@\x1f\xfe\x97\x8b\xb9\xf6*@5<e\xc9L\x8a\'@;\x8b\xebY\x95U+@\xd9\xba\x18#^\xd4\'@W\xd1\xa3\xbf?\xa9-@\xc3w$L\xa2\xe21@l\x1f\xd6\xd0\xd8\xca\'@\xcaj\xc5\x02\x12I(@\xe4E\xf8\x8e \xd3/@\xef\x8f\xf6\xee\xcck(@h\xeaQ\xe1u\x0c1@7\x1a\x8a"\xc3T.@\xe9\x18\xe1\xf9\x82\x99,@\xf17\xfaw\x11\xa2)@\xb9\x17\x1b\xf9N[*@e\xdd\xe5(u\xc2-@\xdb\xf7\x80I\xf5\xee(@8\xf8Q\x17;\xa6+@\xdbq\xe2\x87\x8f\xd52@FH\x9f\xeb\xf4\xaf)@\xca\xb1C\x05R31@z\xe8\xcb\xed\x17\x02&@\xdcj\xca\x98{E1@oX\xc7\xf2\x15f*@\xb8\x85\xfc\xce\xb2\x1a&@\xcb\xe5\xdd\xddd\x171@\xb4Q#\x7f\x05\x9f0@\x86\xfa\x08\x1f\xb4\x011@0%j\xd7\xdfu(@\xde\xa4\x81}7\x85)@\x9fP\xca\x8dP\xd6,@\xe2(\x05]\x1c\x92,@\r\xeea\xfe\xb1\x8b-@\x8fW*h\xaf\xc30@\xfe\xc0+o\x06X&@\xa8\xe5\x0c\xef\xc852@\xef\xff)\xca\xe5q-@\x86|]\xba\xban\'@\xd8$\xf7\'\x0e\x820@E|\x85\xe6\x99g(@$\xef\xc4\x80\xf9D+@\x9dk9\x14\x93\xc8\'@\xe5\x8d\x0f\x1b\xbc\x14.@\x1d\xb4\\\x7ft\xe2.@a\xc3\x80Ha\x900@\xf8|Q~~\x85-@#?\xd6\xd2\x9a\x02(@\xa8\x12,\x94T\xdf*@\x11\xe1\xf7\xb8D\xd1%@c\xf1\r\xa8\xd3b(@\x7f \x03]e\x90&@\xbd\x7f\x83f/\xd4*@\xde\xfc\x9aIC\x93/@\r\x83IA\x8a\x9b0@\xb0\x84o\xb7\xb5\xec-@\x9e\xbd\x18\\\xcc\xc90@\x94\x13\xe9\xa8@\x85-@\xd0E\xb5\x0b7\x041@(:\xf8G\xccP(@\xec"\xe9\xd7;\xf6\'@H\xb9X\x0e%\xda/@\x11p\xc0\xc5%\xb3%@"\x0e\xdc\x97\xbb\xf1-@\xe6\x08\xe6\x82\xfe\x8f1@\xc4\xf6V\xd3\xe9\xc5%@\xe9\x1bj\xb03\x98&@\xf9\xa6\xd70@\x9d)@Q\xe4\xf5\xe7\x16\x19&@\n;_\xfa:\t&@\xff\xd3\x8e7\xc3\xfd.@B)\x05\xf1-\xe3(@5N\xca\xa3\xa8\x8e)@Ov\xcd*1\x0c,@\x8a\xe2\x89\xc1\tr,@\xbb_|z{\xfa*@S\xd4Wx\xee32@\xb9\xce\t\xcfZ\x01(@\xc5\xc7\x8f\x86\xea\x13(@S\xa4\xa2\xe4@\xbf-@\xb4L\xfa\xe4\x06\xdc&@\xaa\xed\xdd\x95\xf6\x840@\xba\x8az\x10\xaaK1@\x96-\xa7\x81\x92&)@v?\x10\xfe\xab\xd8,@\x7f/\xd5\xe7\x8c\xba)@\xb6\xb5s\x1a\x80\\1@\xf8\xe7\x15\xcd\x97D2@\x84\xcc\x1fo\t\xa3%@\xdc\x8d-\xf8\xd3\x9a1@\x98_\xf2\xc3\x08\x05.@9\xfdh\xbb\x1f\xef/@-\xb1\x91f\xb1a+@\xc2\xdcY_Rw,@[\xa5W\x00\xe8\x01&@\xc6\xa4+\x17~\xd4(@\x16y\x95\x90\x05\xc3%@\xd2\x07\xa3\xdc\xfc\x1e*@k\x10\xdb\x9d\x03\xb3/@z\x9f\'0\x1e\xb1%@+\xe7j\xfcq\xd7(@\xdc\x84\x87N\x8f\xe90@\xf0\x80\x19>i\xe3-@\x19|\xe0@\xdbh&@j\xdb\xc0p\x06\x003@\x8e\n\x93\xf7\x0cg.@\xa3P\xfb%\xda\xc4%@\xd2TA\x84\xc3\x04&@B\xd9\x94\x11\x801(@\x03\x88M+\x86((@?Ro\x93\xc8\x864@B\xf8Y\xac\xcfD)@N\xd5\xe3\x80\xd3\xfa+@\xafaeu\xbb\xc6)@\x1f\xe8J2\xe6\xde.@\x8e{\x07o\x8f\x1f,@\xdf\xe2\xc4tX\x19,@%o`W\xf5\x97\'@Lh\xfb\x04\xaf\x90&@\xfa\x00\xf27\xd9\xfa%@\xb7g\x83\x14\xa0\x082@\x81\xdd\x8e\x90s\xab2@\xa2\xca\xd1\xc3U&-@\x8e\xc8|\x95\xf5\x1e.@\x0b\x02\x04\x97L\x93.@\x8a\xd1\x8c\xb4\xbd\xf8)@v\xda`j\xa6\xb0&@\\2\xfd\x87\xce\xfc\'@\x01]\xa3\x8c#\x18(@\xc3\x17(\x82\xe1\xaa,@Y\\%\xb6\x08\x000@\xeb\r\xb3\x8f\xd2H0@cX\xec\xad\xe5\x0f0@\xb8A\xdb^\xcb\xbb&@\x85.\xd4&\xe5!-@\xf4\x11M\x0bDA\'@G\x86\xfb\xfc\xe0\xba-@*\x16\xd7\r\x87e-@\xdfG>\xf4x8.@\xee\xa5\x1c\x15\x93\xe2-@]\xecOd\xd5\x88*@dlXc\xb0\xa71@\x16e\xcb\xa6\r\xe50@\xc3\xeb\xc5\x86\r(.@n%\x88\x0f\xc0\x07(@\xb7\x14\x95\x03\x1f\xe8(@\xb4O\xef\x8f\xd8F2@o\xc15}\x8eK2@\x1eY\xfd\x0c\x00\x9e-@\xc4\xee\x8d!9\xee.@vLUR>\x84%@\x96\xaf\x18\xf4\xe3\x940@\x91v 7\xe1a.@\x92\x08Y\xe1\xbd\xa5*@\xd0#W\xc6\xed)2@/K\x1e\xf7~\xec0@C\x93\x82\x91\xf9\x83\'@2\x04p\x10\x10\x92)@\xa6\xe8QR\x91-)@7F1\xfdly*@1\x7f&\xb6\x0b\xa72@\xdb\xc0n*p1&@\xc8\xe6\xba(\xb2\xbc(@\xe3*L\x0e*\xa11@\xe8\xcf\x02\x10\x9f\xba/@\xcc\xc6\x82\x0c\x9c\x120@*\xbfn\xbe\ro(@\x0eC\xc0k\x9f\x98,@\x1e\xffN\xb7\xe9\x991@\xf6\xde\x19\x14\xd4\xec6@5F3\xbd\x05\xd52@1\x1aQ\x07\x89\xe3(@\x92\xd0\x1f\xf3\xa9,)@ \x005t\xc3\xd8(@\x0c\x89\xd3\xd1(\xb2\'@I\xe5\xa8\x91\x9f^\'@#\xf9\xb8\x87y\xb4*@\x02\xcc\xadR\xbaw%@\x9d\xbfm\xe9I@2@\xab5\x9b\xb2\xd7"(@KT\xdc\x81R\xf5&@\xb7\xd2\xe2\xdb\xa9\x83)@.\x9atxc\x0e(@\x8f4\xe0\x9a\xff\x1a.@\x9e\xf1ej\xb5\xd70@\xc9\tT\xe3kI\'@\x0f\xa6\x8cT\xd3\xa5-@h\xa6\x0b)\xc3\xae\'@\x81\xa5G\x97\xe4\xdf.@\x89l&\xa6dK&@\xdd*>\xc3\x91\r+@\xa5f\xdf\x0e\xa1\xe8/@)\xf1&~\xdb+1@\xc2_\xe9\'\xc8}(@h_\xff\xad\xb7\x8f,@\x05\xe3G$2\x08(@(\xff\xb6\xee\xe8\x10&@\x12d\x8c\xeeZ,)@\xeea\xb4\xba\x8d\xca\'@U!r\x1e\xb4\x180@!\x92.(l\xe6%@\xe3\xf2\x05\x00\xa5}/@\xba\xf6j\xad\x1fS*@\xfc\x89\xd8\\\x08\xb9*@\x8e\xeeo\x98\xd927@\xc4u\x9d\xa7\xb3\xd4-@K>\x1f\xd7\xbd\x89,@"\xaa\xb2F\xd0\x8f,@7j\xea|\xcc\'(@$\xa0\xad\x1f\x87\x99)@U\x8e$\xe7\xfb\xec-@(f\xf5\xabn\xf4,@\x13<\x8a\x1a\x90F0@OF0-\xbb\x81(@\xee~1\xc33\x11.@R\xf9\xd5\xfa<\xbd%@\xb6\xc6\xbfd\x86\x95*@.\xb6Ak\x12j\'@XK(\xf7\xc1\xd9,@\r\xfc\xdc\xf9O\x87-@\xeaz\xc1\x88F\xf1&@\xe5\x0c^\x8cs\xcb\'@\xdc\x82)?\xb6h*@\xaa\xf8\x9f\xd41\x9c)@\x83,\xd7.\'\xd0.@\xfe#=\xb4\xee\xc6-@\xf2\xe2\x03#\xcf[&@\xf5\xcb6\xf6\xe6\xd3%@9E\x85\x03\x91\xbf,@\x97\x8b\xe2i9\xb4%@p\xdd\x1d\x85\xc8t-@i\x83z\xdf\xff\xfc%@\xfbF\xd2\xd1P\xf10@9K\xbf\xc3\xfd\x14,@\xf2\x13\xeb\x868\xb90@\x16\xe1\x9b\xa2{\xd2-@WD\x11\xe7\xfb\xf0&@\xcd\x90\x0e\x86\xc9i\'@\xb3\x02Z].$(@M(\x99\x06\xb5\xfd/@B+\xbf\xae\x07\xf5,@\x12@\x17\xc2r\x02,@\xff\x9a\'\xc4ww(@\x08\xaa\x03\xf6\xde\xea0@\x1e\n\xd8\xcd\n0&@}g\n\xa9<[%@\xf9\x8cz\x8bs\xf1)@(\xe8\xea\x90\x84\xdf*@\x18i\x8bG\xad\xc7-@c|z\x99\xa7h-@\x1eW"\xdb\xd2\xea%@\tib\x85\x07.+@\x13\xde\xd17\x87\x04(@d\x88^>\x8dE)@\xd5\n\x8c\xb0\xe7J.@\x9exJ0\xed\xce-@;\xe9hq\x9a\xe8+@\x86&\x10\x82\x1e\xdc(@\x03\x91\xbf\xf3\x84\r&@Vr\xb2\xe3\x08l%@\xfe\xc2\x07\xdd\x01\xdc(@?\xbb\xb9d\xae\xa9%@\xff\x15\xf6^\x18\x19&@Z\x8f\x9e\xca\x0e\x8b0@5\x00\xe3k\xf0\xdc\'@\x9aJ/\xe7\x1a>/@tFW4B\x967@\x02Gh\x93C\xcf&@\xf6.N\xa4\x94\x98-@\x82\xa4m!\xb2O)@.[\xc7DV\xbe-@\x05\x92k\x7f\xd5\xc7*@\x13\xb3\xebw\xa0\x1c+@\xa3n$b\x82"+@H+|\xb6\xfa\x001@\n\xbe\xd6A\xf4\xd7(@\x93\x92[\xfc\xb5=&@\xf3\xf2{\xdcM\xa5.@\xdbcbP{\xa8,@\x16\x17{\xa9\xe8 \'@\xf3\x93P\xc6\x9c\x1c/@\xd8\xf9\xd3\xef\x86g\'@M\x16\x11`\xc4M3@\xc4\xfe\x1bX\xa9\x95-@j\xe7*\xf3\xa9\x01.@\xfe\xc0\xa4uT\x080@\x96\xb8M\x1d\xf7\xdc-@\t)\xef6\x87\x9c/@\xf9\xb1\xdc\x046\xe1+@\'\x18\xffc\xa9\xe8-@\x0e4%Q9\xfb%@O\xfc\xfc=\x7f\x17,@@\xce\xd9\x18\xe2\xc4\'@\x92\x1c\xdaL\xf1\x02)@I\xe5\xa7m\x96\xb6.@\x18p\xc3\xa6\x86U,@\x02\x1b\x89+m\xc4(@\xc7\xe0r \xca\x89/@F*\xb7\xab\x80\xfd-@\\\xa5\xb1\xb4\x1c\x04)@|#/0;\xb2.@\x1c\x8f\x87F@\xa9%@})\xd0*\xf7\xbc&@\r\xbc|!\xf3\x8d-@\xda\x91j]IM)@\x9f\xc9l\x98!.&@\x9d\xa8\xc1\xeb\xde\xeb%@1\xce\xe5\x9e\xee\xb70@\xc5\x942e\x92\xd7.@\xc2\x08\x181\x0cj,@\xca\xb1\xd3\xb7\x14@/@\xa0\xaa6\x13\xf1t.@\x17M\xb8\xd8\x99\x1d)@Oq\x8cR\xe0\x1b\'@W?\x02}\xd3\xd9.@\xf4\xae\x08y\n\xa5-@q\xf1;\xa4\x84-(@\xb3u\x19\xa4\x8e\xfd%@\xf0\xc0\x9aTl\xfa)@0\x1b4>\xe6\x9e)@@\x02\xd2\xf0\x05\xde.@\x01\xd8\x17\xb5O\xd8+@\xf3+D\xeb\xc4\xc12@zw&\x03\xc3\x83.@Q\x10\x1c\x93s>0@\xa5\xfbuP\xbc\xca0@\xadn4\xd3>E)@o\xf7\xd2\xbf+e-@\xc0\xe3\x069\xe3\xd2-@\xb6\x1f\xd1`\x03\x1e.@\xaf\xaa\xda\x140\xb9\'@\xa34PC\xa8>(@!\xd6xu\xe5\xdf%@#\xac\x9c\xfd\xef\xff-@\x82\x9c\x02qP\xda-@g\xf8(M\x82G-@\xd2p\xf6KL\x85+@\xa1\xa2y\x1c\r\xeb%@\x7f\x01\xc3\x8b\x9e\x93/@\'\xdf~_u`/@\xbe\xba\xa7-\x1by&@C#lbZ\t/@\xa7\x14\x19\xd0\xc2\xdb&@\x11\xd6:\xba?\x10,@D\xd3\x00\x925F.@\xc2n\x9c<E\x9b-@\x1e\xf8\x9b\x12\x07Z+@*\xfc\x1c\x15\xc1\xa1&@L\x93\xa7\x94U\xda&@=\xed\xcb\x89\x03B/@/Q\xf0\x8cc\x1e,@\x00l\xb5\x87\xdf\x16+@w\xfe\xbd\xf5\x19\xb0,@\xf9\x9e\nAe\x821@\x1dq\x15\xd4\xdc}*@":\xba&\x86\xfd2@0\xb7\xd2\x13\xf5\xf8/@\xbe\xb6\xb1\xd8\x0b\xa60@\x10\xf3\xbf\xa2C\x0c&@\xb2\xf9\x0b\xd4\xffS/@\xaf\xad?\x13\x0cS)@\x82\xc3"\xce\x982.@\x8eq\xb57Jd)@5[H\xbf\xba\x9c%@\x00\x96\xd4\xe61\x8a&@\xb3\x9bn\xfb\x8b\xf3&@\x86G<\x93\xcf\xf8(@\xa6\xf2\x8a\xff9\xd9(@\x1b\x1a\xd2\xd8\x0f].@\x96\xff9\xc6\xadP/@\x8b{\xa7\xae,\xf0/@\x18\x11\xd0\x17\xec\xb8%@K\xd1dP\x86T1@!\xfd\x9d\x87\x0f\xa6/@\xaa\xcd)Eyj(@7?z\x9d\xca\xde+@\x84\x18\xc2\x88#\x9d(@\xe5$\x82\xf9H\xdf%@\xb2\x8ck\x9ce\xe7.@\nC,\xf0v\xa10@2\xd1\\\x1e\xcb2-@\n\x00\xb5[z\x05)@2_$\xbbv\x9c\'@?\'\xc9\xc0E\xe7%@\x17lO\xa0\xbcv.@\x1b\xea9\x01no\'@\x10\xbd\xc0\xa1A\xde(@\xce\xcf\x86\xca\x84\xe2)@\xb7\x91\x0fH\x97\xc6+@\xf5\x9e\xc8Y!<-@^m\\\xb4\x0b\xea\'@\x17\xe8\xeaX\x16.\'@=\xde\xe4+\x1eS)@\x93\x17.P_\xd1\'@z\xb3F\xcao\xbe&@\xf9\xa3\x82\x91\x8d\xe1&@\x17\xd3.\x8c\xb2\xe7-@\xd4}>\xc4\xc1=.@\x0b\x1c\xf2V\xe8\xf9&@3\xea\xa9Z\xc9\xab%@G\x8dd\xdc\xcb\x8b%@\xa1S\xf1\xc9\xe5\x02\'@\xbf@\x80\xd7\xe6\xa4(@\xc4\xbdW\xb9\x98\'(@k\x9e\x07L1\x00)@oxGBb\xe1,@1\xcc\x15\x80\xbd\xfa0@\nz\x92e\x17\x932@\x9f6\xeb\xbf\x01\x16*@`|\xf7\xcbn\x8e)@\xfc\xf2R\xb1\x0f{,@\xd3\xdezsR\x9f3@\xf0\xd02\xbc\x89\x82+@\'u\xabdO\x0b*@\xc0\xf4\x1b|o\xb8,@\xe4d\xa0\xce0m.@M\xdb\xbb!H\xee0@\x9f\xb5\x0b\x15\xa0^1@?\xcc\xcb\xea\x9b\x91-@\xdd`;p\x11\xd9*@\x18wi\xe5\x95\xf4(@\xf0Z\xc5\xf2\xd9\\\'@D\xa6\xd6\xdb]\x8f(@\x9a\xd9\x9f\xd6i\xf2.@D5\xc56D~-@\xbch\xbd\xcdC\x8f\'@\xda#;\x1d\xc4\x00&@m\x18|"\x9e\x9f/@\x91\xd0\xcd\xcaU\x97)@\x02\xf9\xa9\x8d\x13M-@R\x9a\xe2/\xb0\x08\'@C w\x1b\x8e\x871@\xc2)_\xf4\x8e\xcf-@\xc6z\xdd\xa72o-@\x03:2\xa9Z\x16)@\xb8\x99\xa4/=\x89,@\xc9\xecD\xfc\xb5\x94(@DWg\x01\x15\xbc(@D\xdf\xd4\x08\xb9^1@\xfd\xc1\xd9p\'\xb8/@\x8bCq\xf5\xc5\xe50@\x8d\xa0\x89\xdeI6/@\xa7\xea&\xc1\x07\xcd(@\xb0\xc08\x1b2\xbf-@{\x9a\xe7\x7f\xba;-@\x92\xa4\xd0\n\xc9\xf80@\r\x9d\xc4\x04\x1ev(@\x05\xac\xd1\xec73/@j>A\x80w\xdd\'@\x05N[c\x1aI,@\x12\xe1\xfdaf3,@\xe28\xd9B\xa4\xee*@A\xe2<\x90\xdb\xc2\'@\n>J\r\xdcN)@S\xd1\r\x14\x10\xf70@!w\xfdB>\x010@k\xa2N=\xa6\x9b0@\xc4{\x82\xd2I\xc5(@\xd0=&\xb9\x160*@2.4, \x8e,@?s\x80\xe8\xa2\x16)@\xac0\x8e e\x06(@\x19\xf4\x04\xda\r\x83)@\x8dN\xc7\x9aW\x89*@\x03\x1aN\xc6\x9eM,@!\xe5\x904\xf0|1@A\xfep\x02\x9a\xd70@p\xc0m\x0fe\xf4\'@\xc7\xbc/\xc7\xd6\x170@\x7f\xb73\x9b\x81\x19\'@3b\xf6\xd2\xd9\xd5-@\xc0\xdfz5J8-@\xc6\x13D\xe0*\x180@\xb9J\x1a\xa2g1-@\x1b\x02m\x16\xa3\x13\'@!\xf6n\xfe\xed\xb5(@~=9=0\x06(@\x03\xcf\xc5\xcc\xe1\xf9&@f\xa9\x9f*\x7f\x0c(@\xb1\xf3\x9af\xa3\x89(@:\xd7\xbf\xcd\xfbE-@#T\x7f\x0b~\xff)@\x80CS+I\xdb\'@<#m\xa3J\xf9(@{\xf6;\xc0~\xdc/@*7=-\x1b\x98%@\xb1>(\x8a\x95\xd1(@\xcdsf\xc1\xc5l(@\xb1\xf8i\xf6\xcd^7@\xb2m\x12\x07\xb7\xac(@"/\xcc\x83-\x9f-@\xb6\xa3\x92\x92`\x99(@\x0f\xe0\xc1\x93\x11\xe9.@\x9f3\x15#$N0@\xa6aUM\x11\xfe(@\x9f\x18\x06J\xe8\xc6%@C\x87H\x07!\xf7/@\xb3\x1a\xe6\xc8\x89\xd5)@\xf4f,\xb5tI1@\xc3\xa3\xdc\xba\xd8\x9d2@\x1f\x8bu\x1f\xb1\xf9+@GH\x03\xd2\xa5\xed%@\xb3r\xff\xff\xeb,(@H\xa2\x96:7q(@,\x1b\xa9Yaa.@N2 v\x8f&\'@*\n2\xd5\xc9\xe2-@\x96<\xa7\x84\x0b\t,@\xfa^\xcb:\x8f\xda,@P\xd1\xf35\xa4:)@\xd5\xa5\xc4\x93\xbd\xc8&@\x12B\xc1\x00\x8a\x8a%@\xd7R\xcbwF\x8e1@\x9c2\\y\n\xfe(@4\xb0\x1c\x83\xd0-\'@\x98\xd1F\xff\x90\xa20@E\t \x06Z\xfa&@\x89w0\x00\x15f-@u\x1dm\x8c;:)@H\xe6\xec\xc4\x0bv0@\x9cbDd\xed=0@\xe7\\\x06\xb7cq1@\x1e\x17\xf0\xed\xd1\xe0-@\xd6\xfe\xca\x13\x0bn(@W\tqT\xe4\xc0%@\xcf\xf3D\xb9\x86q0@\xd2.g\x80k\x04)@\xbd\xa5m\xdeU\x7f,@\x18\x16y\x84\xe3\xae\'@M\xc2\xb1bV\xcc%@\x168\xbc\x0f\x9a\x0e\'@\x80:;\x1d\rA-@\x85\x80\xf1,<\xff*@\xf9\'\xe4\x92\xadS/@\x8f\xa9\x12&\xb4E(@\xb7\x92CG\xbf"&@\xad\'h\xb4b\x8d0@\xad`^\xbd\x12\xbd&@\xc0qC8\x06G*@|r\x9a\xe7<K%@\xd9W\x10/\xe3\n-@Lk1`\x9a6#@Y\x1d7\x88\xa3\xff0@<-o\x7f\xe0\x061@\x16\xb5\xd3\xd9\xde\xf2(@pE\xde, \x18\'@\x94\x85\x82\x10\xe7z,@\x12\x8b\x02\x18\xfdq,@\xf7x\xe5W\x93*,@7%\x1c!+\xd6(@/#P\xe5\xc4\xc3(@<\xd3\xe1\x1b\xc6\xda%@\x1c\x1c\xa9W\xa5|%@Mh\x0f\x08E\x9b&@\x02\xd9\xa5F\x1eI)@z\xd0ub!\x11,@3\x19\xdaL_\xc6&@\xffOg`b\xee%@sp\xc5\x11\xdf^-@Q<m\xc8\x07q-@\xd6\xb4Y\x95\x82!\'@\x96\xeb\x1f#"\x06/@\xe4\xea\x0f\x86m\x9a\'@C\xc2\xcf\xfe\x82\r\'@Ai\x99\xc7\x97\x19\'@\xa1\xa0r2\xc7-&@\x16\xec\xfcC\xa1\x8b(@\r\xd2\xab\xe0xt,@\xf7\x07\xa4\x16\x8aJ,@\x87\x9a\xfeC\xab\xfd,@\xba{\xa0WbF-@o\x06ab\x7fJ(@\t\xa6a\x86\x12\xfd)@4\x0b.\x88\xdc\x9e-@\x0c\xb3\xe9/*\xb00@\xa0\xd3\x9c\x81\xf5K)@n\xfcL\xa9\xbc\xcc1@\xa9<\x90{\x8f\xb43@-\xc3\x8c\x92\r\x9c/@\x93\xa3\xc3\xaa\xd3_.@$\xdc\x19c\xda]-@\x99\xa6\x8d\xfc\xa0\x9d+@\xb5\x91i\xcf\xabg(@d\xb3.\x0c\xc4r-@\xbf\x90a\x03\xd1\x88&@H?$\xd4XC)@\x8c\to\x15\\2/@\x8c\x1b\xc4\x93\x88\x07,@\xa04x\xd6\x18\xee%@=s\xff\xa0\x0f\x950@?\x9b\xcc\xd8\xde\xfe0@\xfa\x8dE\x8a\xad\xd7(@\xaf\xd8\xdb8\xf2\r)@?!&\xd7\x8dr,@%\xfa\xd7\xf8\xbc)-@\xe1\xe9\xd4!\x83\xe8(@\xa8\xaeR\xc4\xcdf-@\xe5[\x95\xdd\xcf\xd3%@x>"5\x01\'&@\\\xc7\x90\xb6\xa4\xcd/@1\xdd\x14:\xcf~\'@\xfc#\xc1\xe6\x9bX0@\xcd-\xf8\x92w\xd8,@?l\x95C\x11C)@\xc3\xa2\xf0A\x8e\xde+@\xdc\xb9\xb6\xd5,\xfd\'@s\xd8\x10%y\x1e)@\xc1A\xdaQ\x9d\xc00@\xb3\xc9\x01\xfd\xcf\xae-@\xdb\x02\xec\x83\xa8\xa1,@\x0e\\\xdb]\xbb\xb2,@6zu\xc3\xf6\x8d/@\xae\x8bgx\xf0\x9c\'@\xf1\t\xdb`\x9f[-@;\xb4?l\xa0\xa4+@10\x82]%\x8a-@^\xe6\xb4\x15J\xc5(@\x9a\xdc\x01qO\x97(@\x02"\x92\xb35\xc5)@Wi\xa21\xcdW-@\xd0m\xb1\xfa\x7f\xe5.@\xc5\n\xd8\x87uv,@Z\xaa5\xf3\x9a\xee(@\x11\x97H\xce[\x1e.@\xbb\x9b\xc21\xd1\t*@\xda\xe1\xdd\xd10\xed\'@\xdf\xda\xbc\xb9 \xf3\'@.\x11\xa1B\x03\xf2&@\x85zz\x0b\xd5z,@\x8b\xe7dD\x03\x12\'@\xc4\xbb\x02\xf5\x02W)@{\xd0\xee\x952\x01)@\x8apD\xebs\x1d-@\x7f\xbe\xc7W\x9a\xf6*@\x01\xe1Q\x8e\xb5\x90(@H\xe1\x1d\xcb\xc0\xc3(@\xeb\xc7s\x8d\x8c"-@#Sh\x1a@x)@L\x85\\\xd94\xb0-@ ](\xdb\xc9~(@\x91\xcb\x17f\x02\x173@\xe4\\\x8a"\x05v-@\xb9\x92QSV\x9e&@\xfa\xcaK\x8a\x0f\xc8&@P\x9d\xa2\x0e\xa2\xf1(@\x9a\x03P\xc8\xd6\xc4-@g\xe8\xfe\x7f$\x93.@\xc76i_\x8b\x80,@D\xeb\xd8\xd5\x1b\xb1-@K;\xdc\xc5\xbe\xb5-@\xc3\xd0\x8a\xc9\x01\xad+@\x1d\xe9~\xa4\xd7\x11.@y,\xd6O\'1-@\xeb\xb9\r\x19\x84\xcd0@e\x02>\xfd\xd6\x97,@(\xce\x12\xa9G\xc2+@TR\x07\xd5V\x8e)@\x03:\xc6\xb2\xad\xe0)@\x8d\r\xc6\x81\xdf\xaa&@\xb0c\xa0\xab\x91\xd4(@LE\x07\xc5]\xfa%@\x82w-1b\x90.@\xba\x90\x12\xa1\xaal.@\x0b\xda\x8e\xdf\x1b\xd70@v\xf3\'\xd2\x87\xaa*@\nlE/\xa87,@;)\xf3\xe7\xf6\x860@\xe9\xb1~\x8b\x99\xaf+@q\xc8!J.4\'@\x93\xff\xc4\x97\x08\x1a-@\x9e\r\x06}\x9c\xe9*@\xd2\t\xe7\xd7I\xc4&@u\x98o;R\x94)@\xacK\xbe\x17\xf7\xa20@\xa5\x08:K\xba\xa9(@\xdfd\x14)P\xf9+@\x0e\x95\xeb%\xe1R/@\x1ag\\\xc7\xc9d(@\xc3\xe1e\x8c\xd0\xad,@\xbd\xb5\xc6\xc1\x89\xdc0@\x05\'\xe2\xf4\xea\xc0%@"o\xcf\x8ax\xde,@\xc6\xd1\x19jgq)@y\xaa\x90\xef\x12\xb1&@`\xf5B\xd4\x8e=\'@y\xfez\x82\xce\xc6.@x\x1ce\xf8\x08+-@J\xd3\xdc\x15\xb0\x1a1@"\x1f\x80\xce\x99T)@3\x07\xcdW\x89\xde.@\xfe\xfd\x18lUd*@\tb\x94O\xe9\xe30@\x8bgi\x14\x95\xae\'@@I\xb2\x92\x81y)@\x0f\x8e\r\xb9:\xf7.@\x14Z\xf4,i\xa5)@hwEr\x919&@#V|\xde\xa6\xc75@\xdb\xfc\xc5\xbeu\xb9.@\xc2\xf0\x1c\xbc\xa4\xb0-@\xd4\x94u\x17\xaf\x83-@1\xb8\x8bOV\xa7.@\t\xd9\xf8\x8b\xff\xd1)@\x9e\xb4$\xab\xed\xab-@\xea\xff\xfe\xbd\x86\xf3,@\xc9\xbc\xf7\xd7\x0e\x80/@\xa7[\xd2\xecb\xb0&@&\x92a\xf2\x15\xb2\'@\xcc\xf2\xb9\xd6$\x040@\xd9\x12\xc8\x13\xe8P(@}\x81\x9fM"*&@\xb0:\xd0\'p\xd7)@s\xcc\xcb\x19\x15@,@\xa9\xf7aQ\xe5\xc1+@X\'\x7f\xa7\x9f\xd2%@\xb9\xdd\xed_\xa9\xf8%@\xd1\x82\xd3\x83%\x90\'@\xcd\xe940S\xea/@Ju+\xf3\xaa\xec1@\x82$\x8d\xca\xc5\xb7\'@\x85\xf9yhn\x9d)@I\n\xb1g9\xdf)@\xceu\xaabiY0@7\x01Y<\x95r-@r\x85\xe2\'\xec\r-@j\xed\xae\xee\xfaP0@\xbe4\xfb\xb1\x07\xad+@\x17\xb8\xbcFGI(@\xb5\xf8\xc2\xceN5&@\xb9\xa2v\xe6=\xf1\'@2g\xe2\xc7\xd1w-@\xaf(+e\xf5P%@3\r\xc8^\xe2\xd7)@\x1e\x19\xb5\x94\x9a\xf2%@\x8d\xdc\x045\x10\x13+@\r\xf9\xf5,\xc8\xf5/@\xb6*KX\x04\x8d,@\x9e\x99~\xadK\xc6&@\xd5^\x9a\xf9-\xcd,@G\xb5,\x86\x013)@\x17\xfe\x91x\xcd\x84(@.c\x02\xda\x19\x81)@\xb9\xa2\x81Z\xd4,%@B\x01*\x98u\xe8+@`\xa1\xbc8C\x8f&@\xa3\x9e\\\x04\x03\xac5@\x0bh\xf7<z\xc6,@\xe0t,\xd0ZQ-@\xc5-\x06KE\xab(@\'\xd8\xc5-\xf0?-@A\xb7\xa0\x1e\x16\xc2-@,:0\xbe6h-@\xb0o? \xb0\xfa(@\x8d\xe6\x97\x897\xff&@m6;]v\x80(@\x85\xcf\x96\x08\xf9s)@\x01$\x87cp\x1a5@Q\x13\xbd\xaf*\xd10@\x90t\x86\xde"\xff,@\xec(*X4\x97&@5Rr\xb0cc(@Y\xa6u\xe63$)@\xd1\x8b\xdc\xfa~\xbd(@\x8a\xf94\x84.S-@\xef\x89R\xe55q)@\xd0Y7&\xbe\xac,@\xb9:\x18u\xe8J(@\xf8@\xbf\xee\xeeC/@\xc8ugV\xbb\xe6*@i\xf8\x12s\xc1\xc6(@\x07\xc4\x11\x8f\x8f\xac0@\xc7&\x18T\x1f\xe4&@\x9f\x9c\xf8w%\x1f*@9\xa8\xd0\xe2A\xf2%@ \xe1\xf2\x85\xed0-@9\xe1m\xf6\xc9\xe8,@\x81\x9bUC\x8b\xfb,@s\x16\xb7\\\xdb\xbd.@]\xd5\x11\x98W]*@!^3S\xe8\xbe)@7\x8fJ\n\x18k(@<\xeb\x05\xfaT\x1e,@\xac\x9a\x10\x06`\x90\'@\xe0\x84jG\xc2\xc6,@\x8b\xe2\xfaSap-@\xb72\x0c\xd2\x17\xaf0@\xbaz\xb3l\xfcR/@e\x13\x87\x1eO57@\xe8^P\xb4\xa8[&@\xbb\x0cD\xff}\xc7-@x \xab|\xba\x10-@\xc9\x86\r\x9a\'0/@\xd6];f\x00\n0@g\xe2\x82\x81\x00\x1f(@\x1d\xff\x9b\xaa\xc7X(@\x03\xff\x14\x13\tb&@D\x8c \x8fb\xf7&@H\x06^\xe0"\x012@`T\xe2\xc8\xba\r0@\x0c\xe80"<\xf10@o\xf9U \x8e\xb4,@\x8c\xbb\x86jbC(@\x8e\xe1D\x11\xf1u)@\x98\xde\xed\xfd8T0@\x92EK\xb1\x86\x95(@\xe9A\x17\x11\xa3\xb7)@!\xf2\x7f\x9b\x8aK0@\xc8Xb0K\xf5,@\xab\xfb\x13\xd9\xa4}-@k\xd5\xb6Mue&@\xb1\x8f8\xca\xd6\x91/@f\xedAC/\xbb+@]\x96\x8a2\x9e\x8f*@\xb4\x04\xf0\x9e\xc5o(@t=\xfa\xf4\xea\xa2&@\xfb\x8f%(\x10-7@&\x82\xea\x89\x1cK(@\\\x16C\xe4T\x16,@\xe9\xcf$\x17\r\xa9(@=\xfd\x8cIK~0@Y)z\xf1yu&@p\x98N\xc3\xe2X(@D\x0f}\x0e*\x92\'@\x9d\xfe\x88\xda<#)@8\x95\x8f\x04\xb9\xa3*@q\xd0D\xdfmL0@\xa8~w\xbe\xb0\xe40@\x11\xe4;\xf3\xe5\xf4\'@\x10\xc5\x84\xec\x1dH(@\x88l\x9b\x1c[a&@|\x0e\x8e\xd2\xca\x16+@\x81\xc2\xd9\x015j%@5\xe0\xa1G\xb6;0@W\x08\xc21*\xad/@\xf1V~\xd9\xf5A\'@\xa8_a\xfc\x9db/@ \x19\xef*\xb8\xe5%@\xf4(\t\\\x19\xbc-@\xcei\xc4\xf9\xe3\xf7,@\xd4\xa4\xe8\x8a\xc36\'@M\xb6\xf8fQ\xd9,@\\W\xc5\x165 )@r+\x16\n\x8b\xea-@e\x07)\x15m@0@\x19/\x94\x97\xc65-@tyX\x84\xacc(@\xa3\x1fr\x943\x0c-@Cy\xcd\x8c\xf3c*@m<Q\x17\x970(@~\xe2\\=\x00Y(@p)dN\x03\xa9%@$\x01\x1b\xa9\xbf\x0c0@h5\xa9\xcf\xf8\x81-@\x0eT\x1f\x03C&-@\x1fm\xfc\xf0\xcc\x00-@\xe7VZ\x03t\xc2&@c\xc9\x9a^\x85\xe1,@\xfa\x1f><@T&@N\n\xcbp\xfe\x00\'@\xfe\xbfJ\x13mO*@\xcc\xa1\xccE\xa0](@\xcbb\xed\xae\\v&@\x80\\\xd8S\x92A(@A|\x9c\xd0\xc70)@\xb7I\x05\xec4\xf2,@i\xc7Cp\xc0\xf8,@?8\xc2\x90\xef\xb1&@\xa80\x8d\x1d\x92\x15-@:\x9dfK\x17\xfd,@k\x06#@\xfa\xa0,@\x80\x87,\x0f\xd9\xc8\'@qC\xca\xd94\x7f(@\xc4q\xd9Q\xdci(@\xff\x9f\xfc\xc6WK(@\x1e\xe2\xa1\xa1F\x94/@\xf0T\xab\xd7\xeb(.@\xe9^1v\xbaC(@Z\xabu\xce\xd8]-@\xfa\x0c\x1a\x88\xfcO-@\xf4\xed\xd5\x19\x8f{-@WX\xa5O\xf9\xe7-@\xee[\x08_\xf1K)@(\xaa\xc4G\xf6\xbb1@\x16\xe0\xbb\xb9\x85\xe5,@\xbc\xa0\x10\x81\xfb\xfe(@\x16\x00\x18\n\x14V(@\xb5\x19W2\xe4\x88-@#\x0b\x07\xab\xff\x87*@\xca\xac\x18\xdc\\\xfd\'@\xa9R\xea\xb6\xd4\xd81@\xcceV;\x08n,@\xf6%\xbf\xc7\xeb\xe2)@\xdb\xda7\xb3\xfa\xa80@S>.\xbc\n\xdd1@\xbck\xe5\x1e\xc5\xba&@\xce[\xccRUK&@\xe5\x1b\xfc\x95\xcc\x16-@\xe7\xbb\xea\x87\x06\x1d-@\x7f\xd7\xd6\xe0\xf1\xfe(@\xc4\x82\xc9\xb3G\x7f(@\xddv+gv\x1c,@\x04\x94n\x95r\xee,@X\x9cj\xa8\x97\x82-@\xe5\x7f\xe95\xa3\xb20@\xe7\xebU\x96\xcd\xde,@\x11\x11\xbarD\x1b+@\x92\xad\x08\xc4\xa3\xee)@a\xda!\xaa#\xf9,@s\xd0\x99\xd1\xe5\x83&@\x9b\x9dMM\xb4\xf1%@\x93S}\xb50 )@:\x1c\x11\xdf6\x1b/@\x01\xbfL\n\xc8\x98&@\xe1\xde\xddFGx-@\xd6\x15m\xfb\xbc\')@H\x8c\xd6\xff0"/@\x81\'A\x82\xb3f,@\\|\x9c\xf4\xf5\x80-@\xc9\x05\xc8-+\xb00@\xa3i\xf6T/\x18(@<\xb2&\xf7\x81\x197@\x9f.\x11H\x9b\xa50@\r\xe8\xeb\x10\xdc{&@w\x98Z\xf5\xee\x0e/@X]j9\xe9n(@S\xcf\x9e\xe0\xca6.@x\xa4\xc6\xd3\xf1\x1d0@\xcc\xea\x14\t\x80\xc00@\xfb\x10A\xc6\xd5\xdb%@\xbel0\xfd=\xd9/@\xbf\xa7SV\xb9\xd60@\x18 t\x11\x98\xea-@n\x7f\xda\x07b\xa2(@1\xe7\xb6\xc1.\x93(@\xe8[`jd\x80&@K\x8d\xdd\x87o=/@5\xf8\x98\x86\x8e\xb4+@B\x93\x84\xcfno3@\xd7(U\xfbG\xf3,@v\xa9D\xa6|S(@\x12xDuz\x03)@.\x0cK\x05r\xa5(@|\x0fj;\x9d-(@IBP\xcdA\xca&@\x1c@^u2 )@3\xaf\x9b\x00\x9fh-@?\xd6@\xed\xd0-)@\xd0\xb6S<\x06n-@T](\x1f\xab\x06.@T.\xf9\xa6\x7f\xf7,@\xcf\xc1\xaa\xda7\xf4-@9\xd8\x05h\xc8k(@\xd8\xf2\xff\xc2\xc2z\'@\xdbi\xd7Y\xc6*)@\x0b\x1dP\xca\x8e\xd1(@\x07C\x86\xd2D\xba/@\xe2F\x14\x8b\'\xdb/@.\xfe\xd7\x1a\'\x8a(@C\xd64\x1b\x10\xe0*@LPy\x98u\xd7-@\x05\xbf\x10\xa4\xb5/)@N\x05i\xcc\x19\xb7/@I\xc3\xea\xd2<\x03*@\xf0\xa1\x9e\x99\\\xd5*@\xf9\x95HD\x08\x86%@\x93y\xf0\xe5\xae\xe4,@\x93\x0c\xe5\\\xb3s1@b\x83\xc6\x0c\xd0 *@\x8f</\xde\x8d++@\xbc\x9b\xe3];S-@C\xd8\xb1\xd8_).@\xbbp%\x9cN\x9a*@m;\\_\x07\x140@4\xcd\xdfqL\xcd,@\x85\xbb\xf1\xe9e\x080@\xbaz\xf5\xab\xab &@>\xd8\x1e\x16\xaa\xb31@\x1ay\x03F\x05\x95*@V\x17g\xe7m\x96\'@3lg\x0b\x07\x08)@\xc3\xeev1\xad\x00+@E+\t\x04\xc6H1@\xce\xaet\xb0\x16l,@w\xbc\xad\xa3\x1b],@\x97Z\xd3\xa6\xfb]-@\x8bH\x12Y+\xf40@H\xa8,}aH1@\xa8\x8ae\x00\x15\xf3)@\x81\xc1S\x85b2)@\xde\x9c\x1f\x83\x9c\xfc0@\xa3\xbb\xa27\xa2\xa66@\x8a\xc0\xaf\x01\xb7\xd6+@\xf5\xf0BL\xfe\xcc+@\xe9\x01\xabT+x&@\xa9/\x02cy\xa3&@4L`\x85v,*@\xc1\x822a\x0b\xb0)@\x8b\x12\x83\x1fd+7@Q\x8f\xb8\xc6[s1@HR\xbb\x11\xa9\xe10@\xfe\xdc\x93Q\x07j*@\xfeDsQHw+@\x17\xb3\xf0\xb4>\xd80@\xf0\xd0!\xd6J\xe32@\x15\x1c\xe0\x05b\xfb-@y\xc4U\xdb\xfeq(@?G\xc0^j#1@gq\xa8\'\x90\xde2@\xe9E\x0e\xf4\x83\xfb/@j\x9f\xa7j\xa837@K\xae0\xc0\x9a$3@\r\xa2\xf6\xa6\xb0o0@T\xf8\xcf\xf5/P.@\x14\xbcp\xef\x12\xfb-@\xad\xde\xd6\xc9Kf.@B\x9e\x92\xbd5\r7@\xf7\x03\xb0\x1d\xb520@\x06(6\x14`\xd0,@\x98YDv@\x85&@6\x03\xf1=\xad*+@\xb8)5K\x9d\xd5(@B\xa7\x016\xebF2@\xf6>)\xa2\x9b03@\xd3\x05t3\n\xef*@\xb7\x1fx\xd0+)5@\xd5uu\x81\xa3\x9b-@>i\x7f\nJ%*@\xcc/M\xbb[I0@\x98O\xd0\xde3.0@\x95\xac\xe9+\x9b\x9a%@/G\xcfO.b,@\x97\xb5\xd5\xdf,\xaa\'@3\x15dp\x05\xdb(@\xe4\xe4\xf4\x83>\xf0(@\xbf\x92u[C\xfe(@\xbb\x06\xfb\x10\xd3\x91)@\xb8\x18Q\xe5\x9dk.@\xf0\xd1\xa1\x91\x12q,@\xf4\xc6\x9ak\x08\xa2+@\xff\xff\xb9\xf0\\\xb6(@\x8a\xc9\x16\xa2\xb2\x81)@H"\x88\xcc\xc1\'&@\x14\xcd\xf7\x8a\xaa\xef0@\xbfg_g\x00\xbd-@\xcd\x90\xe8\x04\xf1\xa2/@\'\x95WM\x81X/@\xfd\x08\xbex\xd5Y(@$\x9bq\x8a=\x9b-@\xe6#\xc4o\x12\n*@\x1e\xe1CT\x93\xab&@\xec\xc5\xfa\xfbX\xc5/@\xce\xb7\xefI\xb0\xc2\'@\xd0$\xa6\x8eE\xe7%@\xdd\xb0\xed6\x1a\xbb-@\x9a\xb0\xf0=\x0c\xd80@\xd2vc$\x9cg,@\xd7\x0cP\xf2\xfb\x0c,@\xe1\x02FF\x9f\x7f*@X\xfdl\x00\x0b%)@\x9f\xa9\x0e\xe0w\xdc\'@.\xf3\xbe\x16\xdd}/@\xb3\x07\xf3ksh1@\x80\xb5\xfa\xa8\x12\xd0(@\xab\x07C\x124\x97)@\xce\t\x917\x8b\x023@H\xb1\xe2,\x06(0@n\xe5\xde\xdd?u)@\xae\xcb\xd6;\x14\xd7&@\xf7\x01\x05@\xad"0@Ql\x96\xa2Z\xd1%@\x1e\xe1\xb9\x13r\x11,@\xf2\x0c!\xf2\x82$&@\x08j{/h8)@&\n\xdb\x86sn.@\xa1g+\xa8\xdel-@\x05\x1dO\xf3\xb2W&@t\x16\xabR\xd0=(@x\xbd\r\xb5h3(@\xc3\xe3(\x8f\xc8\xb2-@\xd4\xa4\xaf-=\xd5-@+Y\xdciz\xe91@[g\xef\xdb\x06\xba,@FD\xfb\xca*\xcf0@\xee\x98"H\x9e\xec-@\x03\'4\xa2,\x1e1@\xc1\xaa\xd8}\x11\xca0@\xff/\x9d\x006J(@)\x84K\x06\x1e47@H\xa3\xcf\xa9\xe6\xc6)@\xde\x05\xf7\xb8\xe4\x04/@\xed|\x1f\xb7\'\xb1(@5h\x88w~!-@m\'\xa9~\xa5\xc3\'@\xc2\xd7\xf7j\x19\x051@\x08RO=\x1e\x9b.@\x88\xd0M\xdc\x11p0@\xb3<A\x1f\xe1\x070@\x9e8\x18$\xa3A/@\x11\x7f\x94\x98E\x030@\xf5\xa5\xe7\x0e\xc7\xc0\'@L\x98\xfb%Yx1@\xb2\xaf\x94O =-@a\x8c\xe5\x18\xd3\x93\'@_;g`\xb4\x053@u5\x13\xb6\xb4&/@N\xe9\xd2\xcb2\xd80@\x8a\xbb\xda\x16\\]-@g\xa7}\x107L2@+1\x03+d\x950@_\xf9\x1e)\xad\xa9/@\x83\xe868V\xd5/@\x9biZZ!\xd80@\xb9\xee\x86d}\x020@\xc3\xd9h4[H0@#\x14}n\x15=0@\x99`]V>B-@/\xf7$\\\x1b\xab/@\x82-}N0\xe9+@\xdfUI\x85\xdfR&@\xd8]\xfc\xf4\xf4\xfc/@\xc0&1^\xc8\x02.@\xf8\x06j\xb5\xfck&@\xa5\x80Rt^m1@H\xa6{\x94JO/@\x90\x92\xecE\xac\xe1+@<\x9c3\xc8\x97\x030@+\x9a|H\x86\xf9)@d\xda\xfc\xe6\xe4\xe5%@\xb6\xc1!\xb8\x90\x04/@\xa4?\xae\x98[Y.@\x1d\xb3\x96\xdaWj1@\xf6 \x9a~\x85\x1d1@W\xad\xdb\x05\xe3\x961@\xd39\xbd\xea\x1e45@F\x06rE\xa6\x94-@\x1c\xaf\xbe\x0e\xcfx\'@\x81\xde\x0c\x9a\xca\x8c0@\xc3L\x1ar\x19\xf10@F?\xc5\xab\x7f\xe9%@\xb9]\x9f\xb1\xee`\'@\x94\x06\x83\xd85\xbf1@\xf8cocM\x8a1@\x10\xc2\x00\xe1\x12\xf2-@\xc8\xb1d\xec\x1dm1@S\xee\xca\xdf\xb9\xba0@"u9\xc5\xb1\xed\'@\xdd\xe6D\xd60\xe3,@\xde\xeaa\xeb\x7f\xe92@\xd8=g{dn(@\xe1\xd1<f\x03r&@\xaa\xe4\xb0\xe3\xca\xa6\'@}O\x8cV*\x127@\x98\x14\x7f.\x93\xe3(@b)\xc6\x8f\xd9\x01\'@\x17\xae\xe1z\xc1\x8e.@Bo\xb9\x80ou(@\x1b,/8\xec\x94,@\'\x1a\x07\xf8#\x13\'@,\xa7]q\x02\xf3(@\x00\x0cD\x0c\xbf\'-@H\x83l\xbb\xa2\xc2.@\xe8\xa3\xa0\x15^h6@\xf8I\xa2\xa9\xc4\xc6%@\xac\xbcf\xed\x86\x9a*@\xf6 \x91\xb3\xc8g-@.\xaa\xef\xe0\xcc\x1a+@\xda)*\x07\xcf\xce%@\x936\x0b\xce}\xf01@\x97\x90=\xe1\x92%*@\x8a\x00\xa9\xe5d|0@U\xdbd\xc2\x80\r0@\xf5\xc4\xd23\xc0$.@Y\xda\xd8\xdb"e,@9\xd1\x183#z*@\xc4 \xbc\xa7/\xd6.@\xdf&2e\xfb\x16-@\x07\xf7\xc1\xa9\xac\x8f.@\x1er\x9d\x10\x8a\n-@\xf3\xee\xf8D"\x181@\x1b\xf3\xb7\xdc\xfan&@\x87\xc9\xd1l\xec60@\xf5-\xd5\x81\xa0\xd3,@\xc9\xb3\xe3\x06Nt\'@sr\x18\xf0\x19\x100@49$\xdf\x97\x1f0@\xb6\xfd\x8aJ|w/@\x8b.\x1b\x04\xe441@\x94\x86\xc4\x93P\xd91@\x02\xe8W\xe1|}-@ff\x9f!\x0f\x150@c\x9b\xfe{\x1d\xf0\'@\x8f\xca\x1c\xa7s\xa31@k\xaa\xdd\xd2P\x17\'@\xb0\xee`\x84W4-@B\xc8\xdf;\x99\xfb0@\xd4\xb6\xac:tT1@\x84\xa8\xc5i\xb5\x1e-@\x04\xf9p\xd3\xe7b(@\xf9\xd2]\xbf\x87\xcc,@\x12\x94\xfe\x97\x9d\xe3&@\x88y\x8cp\xbb@\'@\x97\xde\x1dH\x00|(@(\r&\xcf\xe4\xa11@\xb6xM\xfdsC,@\xa9\x93\x13y\x06\xad&@\xec\x1c\x1d\xd7\xfe\x05(@\x10I\x13\x98k\x04+@\xeb\xe9\xb5\x05\xb6\x9d)@K\x7f\xe9\xccw>1@\xd3\x0e}\xbf\xf3\xe21@\x94\t%LAW0@\xf2^\xabnv\r,@Z\xc3=rN\xa9)@Q\xbf*G-S\'@\xb6\x8b\x99\x17V-5@\xf3\xd5\xf0\xfd\x88e,@\x95}\xec\xf4O\x7f4@]\xd0\xfd\x19E\xf00@N\xc2\x00>\x85\xd0,@*r\x1cc\x17\xfc%@\xefP\x12\xd1\xd9\xe61@\xda\xe4\xf8j\xdd\xc71@G\x08\xf0<\x99V1@\nhN\xa8\xf0L5@\x1c.\xafZ\xf2\x931@@\xbd\x9e\x12\x08$0@\xab\xa0d\xfe\xf3G0@5\x8b\x94\x03\x1e7-@=\xd9\xdc\xdauD)@\xd6\xa2g#\x03\xa9,@S\'\x879P\\(@\x9a\x8e\xcd\xd8e\x8f.@\xb5\xe8DR\x96\x88&@\xe5\x8a<_!\xcb/@f\x10M\xf4;\xeb0@h\xa1\x1fl\x0b\x98/@O\xd3\x90\xc7\xe3n0@\x0bJ\xb7iAG*@\xd6\x9a\x7fsj/%@\xc3\xb6\xee\xeea\xdf(@\xe7\xdcr\xbd\xd1\x97%@\xb2u\xab\x10\xa8\xfe(@\xae^\xd7\x02\xe7\xbe0@>\xa2\xe96\xb1t(@y\x94\xda\x80]\x98)@\x86\xb5\xd1\xcf\xa2\x9b,@\x83\xd5>2\xff\r&@\xe1\xaa\xc5TP\x912@>\x82\xff\xe4\xe4\x90&@)ZFvq\x060@u\x00J\xb5S\x982@G\xfe\xc5\xac~l*@\xadJ\x89|0\xcf\'@\x92\xe2\xd2\\8\x9e2@YF\x92\x82\xb7\x9d)@\xe8\x18\x9d\x94l\x81)@\x9a\x87*"B(-@\x86 \th\xb0\x9d&@\x03X0\x06F\x15+@\x06\x96\xf2\\S\'(@\x87\x90\x00<\x0c\xec&@*N\x03D\n\xb8,@p|4\x00\x15w,@\x15H3\x8f>\x1a5@\xd3G\xea\xd6_9*@\x80\xeeL\x91\x9e~,@\x80\xad\x88\'\x84\x8e(@E\x04\xd8\xc6\x0e\xed,@\xe8\x9a\xdb{\x1c:1@\xfa\xd3\xc7\x1e\xab]/@\xc3\xeb\xd3~\x1f1-@Fr\x91a\x0f\x1b5@]\xcb\xff7\xa7\x000@\xfb\xc4[\xa9\xe1k7@\xa6!d\xed\x9f\xe12@\xf0\xc3I\xaa!:-@a\xf8\x07C\xce\xd2/@\x920\x16>rJ)@\xbf\x80\xdd\x03\xf2\xa1\'@\x00\x01\xafh\xa1\xca%@\\G\x87j\x1df,@z\x90>zx\xf3,@\x0b\xef\xd8\x9e\x8f\xa9/@\x91\x00\x00\xb0hF2@\x17\xca\xaa\xcd\x14\xdf(@\xff\x1f\xb8\xbd\xf9\x170@R \xf4\xd3]\xa8-@\xfe\x9dW\xcf\xa2\xad(@\xb7Y\xe4\x03\x7f\x80.@\x0b\xeb\x03\xdfy\x1f.@\xd7\xdc\x92\x8fE\x8f(@\xa9\x8b\x1b\x02\xac\x99*@\xf9T)Y}\x020@\xff\xea\xa4\xbfa:-@e\xc6\x8b\xede\x9f\'@Q&W\n\x7f\xa2,@\x9f\x99\x0bt|&,@P\xc0\x1c\x85\xdfI-@\xe8\xb4\x86\xa7\xb7\xcc0@\xb3\xca\x8f\xfff\xb2\'@\xc5\xa7\xa1e\xe7\xcc/@\xd9t\xf4O\x9b\xbf-@}\xb4N\x8aZ\xc8,@\x94\xef\xdf\xca\xd2\xc5-@z7\xbeA\t\x957@\xf4|\x8b\xca\xdb\xd6(@K\xec\xf9\xf8\xa6\x8f,@^\'\xd9\x02\xcc\x14.@\xb5\xa4\xd6:B\xbc0@\xfcSVu\xee\xb1-@\xa9B\x94I\xed\x1f-@\x8c]$\'X\x10-@\xd8Z\x86Xs\xbe+@\xe2\xa9oy\x9b\xc5%@j\r\xc70\xaeg+@\xb3\xefdy\xda\xb6(@`Od\xffF\x96(@O\x17\xa0X8\xfa,@\xae\x0f\xef\xd2h\xfd,@\xba)\x8a\xc3!\xe3,@\xb2\xcd\xa7\xa5E`-@UQ\xa2\xb2\xb9\xb7%@\x7f\xa6v\xc1\xad\x1e.@b\x97\xee\x99-\xe4,@K.N\xedL\x9b5@|\t\xe6x\xfa\x9e-@\xd1\xb4^\xb7\xc5\x01\'@\x8cT$:4&0@D\xc5\xc6\x9d]\xd9+@\xcb\x00\xb6\x8f\xe6g-@\xdd\x8c\xe8^\xef\xe7-@\xceN1\xb5\x12\x08-@%\x00\x80\xee\x88\x1a-@\xd3{${\x10\xbc1@w\x03\x9bT#\xe5-@@),\x02[P-@\x13>F\xdb8\xe8-@`\x8b\xa4T4~,@\xbb\x01Wu\xdc*-@\xb1\xdehM\xcap,@\x19\xac\x91\x0f6/-@\xdb\x0f\xc2i\xf9\xd5-@\x05W\x94\xc9l\xc3-@i\x13\x06\xa1\x8c=-@\x84\xeb\xea\xc7\xa6\x8e&@\x14u\xcf\x94B\x927@\xabA\xf4~\xff\x80,@u\xb3\x8f`\x8d\xf5+@\x989\xcf$\x07\x88)@\x80\x0b\xdb\xb4\xf5\xdc,@:`\xb3\xcer\x8e,@\x8b\x95g\x0e\x06k,@/\xce!,\xc7\x9a,@\xb6\xea\x8e\xeb\xea\x820@\x7f[\x80\xd8|\xd8-@Z\xc2\xa3?1\x9a\'@\xe8\xa0\x9b\xfa\xd4\xf4-@\xc0y\xb0\tB\xfd-@R\x9b\xbed\x9f".@\xd9@"\x0e\xc7i-@\xb3\x17u\xf4$\xfd-@i\x1e7\x92\xec \'@J\xec\xa3\xbe\xc4y,@\x8b\x1d/\xc7\xeb\x06,@\xd3~\xd7\xa3>j-@e\xea\xa4\xf8KV(@\xba\x81\xba^\x12k\'@\xe3[\xe3i\x83x-@\xb3\x1e\x12:\xbc\x12-@\x86[\x05\xe4\x16\xe3-@\x84\xc5T\x90;a\'@\xc9y\xa6\xe8\xbbj-@\xe8\x9c\x93/\xf7\x1b\'@\t\xc5\x001e\xd9,@\xba\x91\x81Z\xeb\x18\'@p\x80Qcb\xef)@z\xdb \x17m\x81*@|\xa5Y\xd5>\xf4-@w\xa0l\x1c\xa1\xab-@\tm\xc8\xc3\xe2\x8d\'@\xc4A#\xe1Z.\'@e\x98\xfdw\x85\xf4.@\xc6\x8e\xe2\x0e\x02<\'@\r\xcfD?Q\xba,@\xbdJ\n\xa4\'\n)@"\xd1\x90\x1c\xa9\x884@\xfc"\x8bJ\xbd\x00)@1\xe3a\xbc\xcf\xe4(@\xaf\x17\x87S\xe1g)@{h\xb6\xa5\xae\x9b)@f<;\xfe\xb7\xa20@{\xb5\xf4\x9aG\xfd/@mq\x1aN^\xf8(@\x04n\\\'x\x870@\xd4\xb3\x07{\xf5\x18\'@)\x15\x93P\xf6?\'@?\xb8:\xb6<\xb8,@\x81\x90,\x0b)\xed-@!\x0b@v\x1f\xff,@\xcaz\x9a^\r\xb5(@\x1d\xfe\x0che2,@\x00/R\xf5V\x18,@J2.\'\x03\xd2-@c\n\x9fIF\xde+@\x14\xcc\x9b\x86X\n0@J\x9a\xf1q\xad</@\x04?\xf1\x7f\xab\xdc(@g\xcd;\x91\xf8o.@\x0b\\c\xc2L9)@\x84++\x086\xfb(@TEK0Cb)@\xa4\xed\xd4\nv\x1e,@\x88@\xf0xG\x0c-@{d\xcf\x17\xe9\x00)@\x05+DT\xf6\xf8&@`\x88\xa6\xa8\x06\xab&@ ]\xc8\x80\x9b\xd3-@ ;\xc3\xcd\xadA/@q\nq\xab\xee\xb8,@\xad_c\x98\x17\x90(@\x87\t\xe47\xf1\x940@X.\xc2\xde\x17<.@\x8d]\x95\xc6\xf3\xa64@\x9a\xc0\x0eA\xb9\xd7\'@\xe1&\x16\x15Q?\'@#\x84C\xc0\xee+\'@>\x8e\xe1\xf2O\xec,@ha\x12\xc2un,@G3/#\xd8\x860@\x9b-l\x81\x17s.@\xe1\x11` \xd83\'@\x11\xb3\xa0<\xe6\xb22@)\xc0\x8b\xbf2\xdc)@*C@\xbd\xbc\x92\'@\xad\x91\xa9\x02Z\x0b,@\xdf~F\xc8[v.@3*P\xa2\xacK\'@\xa2&\x8bH\'%)@,c\x8d\xbbm!,@\xf2\xa1\xeb\xb2S\xf6&@\xec\xdd\x99\xc6\xd962@\x14\x00\x08\x87\xdc\x98\'@\xe4\xe9\xc1\x8c\x06\x162@.\xb0\x7fX\tF\'@E1\xb8\xbf\x979-@l\xc1\xe3\x83\xd811@\x18Z\xe2\r\x98\t0@WW\x01\x17\x9c\x16-@\xb8\xde1\x9b{32@\x1dc\xfa\x02Sg-@6<\xf4xxK-@V^cwL\xf3,@\x93\x08\x8f\xb5\xf00(@\xc6nl\x94qu*@~\xdc/U\xe5\x80&@\xbe%Uw%^&@|\xccu\x8b\xe6\xa50@\xc9\xed]\xce\x04\xd80@\xd6& S\xf3\xd50@\xc4 \x8c\xe6}A2@;\x9fP\n\x90_7@q\xc4\xb9\x8a\xeew-@\xa0~\xce\xcb\x8f\xf0,@[y\xb1\xda\x0fL2@y\xf0\x01\xed]\xec-@\xec\xdc\x95\x16\xbe\xcd-@\xd6\xff\r\x06\xe2\xfd\'@r\xef\xc8O\xbds-@\xae\xb9\x12\xee\xa9\x80&@\xd3\x97s\x95\xb9\xd22@m\xdeW7\x89\xb00@\x1b\x14\xb2M\x1e\x80-@*$\x8d\xda&m,@\xca\x16D\xfb\xbaO*@\xc1.B\x03^\xca0@p\xf3\xcd\x0cS\x81-@ ]S\xfe\xdf\x07.@(&\x1c,\xe5>*@|7\xb1H\xa7X\'@\xb7wR\x13\x99A\'@Wp!T\xb6\x0b\'@\xaaV\xb4T\xe3\x96/@H\xed\xec\xc2\xea\x87-@V\x85\x9c\x8b\xbd\xb5)@\x1d|x\x1a\xeb\xca,@\xafu\xbaKpE2@\xa9\xebq\xebC\x7f)@\xea\xac\xc5\xa7\x1a\xe6&@\xf8^\xfd\xd4$\x97&@5\'y\x80\xaa\xf1(@\x94\xa7"\\\xe5\x89%@\xe1\xa9\x1f\xb1\x9b\x9d)@\xf4\xf0\x9b\x84\xe2\x02)@\',\xbaH\xee\xc7&@\xbc\xc8H\xae\xefr-@\xcdn:~\x9b\xf7+@<\'\xf6nd\xaf&@\xe5\x86B\xc0\xa2q\'@\x89\xf1\x83gh\xd2+@\xfa\x82\xbf\xeb\xc4\xf30@\x91\x8f\x17\xa0T\x9b0@\x8f\x1d\x17\xa1h\x9c.@Pwhi\xd8\xc5&@\xb7k>,\x9eV-@p\xab\x1b\xab\xc3\x17&@m\xd3[\x8di}.@\xedB\xa7\xc8 \x9b\'@d\x91\xe4\xbb\x8d|\'@S\x82\xf88Al-@\xc6\xe0\x89~5\xd3%@\xd1\xe6@\x122\xe8-@\xcc\xcc\x1e\xcf\xc4\x1c-@[\xd6\x1d:\x01a-@{\xc9\xaf$\xb1\xcd(@\x99\xe8$X\xd9\xa0&@N:\xa8;\x9e\xba+@\x92\t\xe0\xa1\x92\xf9&@\x14=p\xaa$\xbc&@\x84q.\x05]X.@\xe6\xd1`R\xd3i-@\xd0/\x9b*\xc9\x8c1@\xa0\xea\x98\xf8\xe0\xcb&@I\xa3!\xf5\xeb\xc3%@\x06d\x1b0\x08\xa5%@\xbfV\x7fu\x9a],@\xc0e\x894\x1c\x15*@!.\x1b\xa5\x81\xae\'@\xcf\xe4\xba\x0cd\xd0%@Q\x86\xbe{\xd9\xf3*@\x08"\xd4\x7f\xd0\x15+@\x06\x80i\xb4\x1a\x1d\'@\xace\\(\xd1\x07(@\x18\x0c\x99\x0c\x98o-@q\xfb\xb8\xf3&3*@C\xbb\x8b\xa3Z\x83)@\x12\xfdu\x84\xc0\xc8)@\x7f6#G\x19\xe2\'@\x9a\xc3h\xffu\xe3%@\x08\x99n\x9d\x99O-@\xbd[f\xe9\x1b\xb8)@\x8f>\xa1DU\xd0,@I\xf6d\xaf\x8b\r&@t?\x95\r\xfa\x01&@g\xe7\xb3\x92\x0e\x8f)@\xc8\xffW\xb9\xb4\xf90@\x8e>\xe2\\\xf8\x01\'@\x93.^1\xf2\x18\'@\xb7\x7f"\xe7B;-@\xe5+d\xf1\x9c\xe1&@\xb3\x97\xbf\x12#\xbf&@\x1e\xccv\x98\xa1L(@XZ`z\xd8\xf6&@\x91\xd0M\xb6\xacZ*@%mi\xb4\xfb\xa4+@\xb8F\xd8|~\xbd,@P\x01Bfrf)@\'\x8b9#\xda\xed%@\xf2\xbc\xcd~\x93w/@\x13\xa1\xa0\xac*\xd8.@\x0b\x9f\xb7\xc7\x01\xb8.@\x86%&Uj\xdc&@\x10`a+\xf0.&@v\x1b\x0f\xe6/\x03)@\xd0\xb2\xe1\xa2\\u*@\xc59<\xf8j\x04.@\xb3\x9a\xfa,\xbf\xe1%@7\x06ai\x1e\x9a-@\xfbJ)HI\xa7,@\xf0\xa7\x18\xfed\xfa-@\x81\x85\x0e?\xd8\x807@e\xfe\xc7\x87(\xa9.@\xdd\xeb#\xc2\xa9y,@b-\xf0\xfa\xc6/&@U:\x1dJ\xbd\x18&@\xa1\xf3\xe8Y\xab\x801@\x15\xfc\xd9=&\xf1)@\x1d\xd6\xc8k=\xd8-@\x85\xa0m\x0c\xf0\x0b&@\xc9\t\x7f\xe6\x91\xfc%@\x7f;\x86\xd7\xff\x87,@&*!C\x9e\xd4%@t\xab\xb9\xbd\xd9\xc8%@\xe2\x12\xd8S<%(@D\xc5[\\\x82\x82,@\x96v\xef\xc3\xad\xe5%@\xfb\xc9\x90\x90n1\'@g\x89\x19EU\x12&@k\x9b\xc1\xc5\xa3\xa95@\xba9\x05\xbd\x9c\x94,@\x0b\x9b\x86\xdd\xd0\xb7*@\xa1!\xd4\xe9[\xbd)@\x80\xfb2\x8a\xd4f\'@\x8c/\xd9t\xb0f-@\x1e\x18\x12\xda\x1f\x9b-@O\xf6\xf0\xf4\xa3\x83)@t=w\xdf\xa7\x9b,@<p\xd6\xab\xde\x89+@\xa9\xae1\xe1\x8e\xe4)@\x04\xd6ux\xe1\x9a\'@i\xba\xeb\n\xf8).@7G\xad\xff@\xfe.@\x07J\xf4\x13\xf1\xce-@r\x17\x85\x1e\xfc\xdd.@\xa8\x86T\xb4\xc3\xe4&@\x87b\x02B\x84\xfc-@d\x90\xefW\xf0\x08.@k\xc3\xd9\xd8\x84\xb6)@\xf6~\x84\x10Q\xa0)@\xebCj\x97\'\x061@\x16hQ\x8c\x99\x081@\xbb\xf8\xec1j!&@\x99]\xcdg91\'@2\xac\x93D\xd5X.@\xcb&\xb6H\xb0f*@\xf7m\xa2\x1e$\x031@\x085\x1c\x8b\xb4\xf5)@\x018*3\xc0I-@\x03\x0137E\xbe+@\xf2\x84;dZT+@\xa8\x1b\x80\x97\xb7\x94\'@h\x8cR\rw]+@9<\x9e\xf0sE*@\x87!\xcc*\xb5\xaf-@\xd2\xd1\x96\x8c\xa8#-@\xee\xd0\x18\xda\xbf\xb1&@\xc3\xc3\xd6\x9bW\xc20@\xcad\x12\xe7\x8c\x930@\xc2\rx5\x8fP+@a\x0f\x1f\xb7\xb8\x11*@\xbb\xb2\x06\xab>\n&@X\xaa\x18]\xb5s*@,\xeb\x99\xbbt\xf10@h\xfe\x0c`8\xff,@\x8f\xb5L\xd7\xa7\x06*@g\x96/N\x13\xe0&@\xf4\x13\xb2q\xa2\xdf,@\x1f\xe1\xa3\xd4\xc6\xba)@v\xe9"x\n\x92.@\xc1\xe7\x9a\x88\xe791@\x14\xea\xa0\xde\xf2\x0f*@i\x942\x1b\xd6\xed&@L\x01\xd4\x00<\x84,@\x14\xfc\xb9\xa0\x8ch,@\xb1{\xf7\xba\xe7\xdc0@<\xc5\x1e\x83\xf1\xe8,@Z\xf4\xd2Jp\n*@\xa6\xf2o\xb5\xc6~*@\xb9>\xaf\x03EN+@I\xfc\xa1o\xd0\x84-@\xd2i\x12a\x8b\xd0(@\x0f\xa5\xc4\xc9\xae\xc8&@{\xef,\xf6\x96|&@}\xe2\x0f\x89\x19\xa9/@z1N\xe6U\xc3-@\x1f\x03\x1c&\xe1W-@\xcbe\x83\xa2\x0e:(@\x1e\xf4\xea&\x06\x10*@8&\x9c\xf8z%-@\x87V\xba\xb8\xee\xaa,@P\xaf\x0b\x06\x8dh-@\x9a9U\xa9\xf7\xb9-@\xcfw"\xcdg\xa5+@\x82e01X\x8c&@z\xdb\x92\xc8Z\xf1%@i#FY_f&@pE;i\xfde&@\x99a\xd0\xe7\xb1\xc3&@\x86\xf5\x8a\xcd\xc8M&@+\xec)\x87\xb8\xd10@\x00\xb4\xd2\xc24\x890@j\xb2Da\x90F+@\xba\xfa*P\xa4\xb8(@\x11l\x7fh\xbch&@3D5A\xd1\xb6&@\xee\x00F=\xd9\x1a&@7\xeaPs\\\xfc%@\xc5\xad\x99pD\xdf0@\xfd\xb3u*\xb4\xb00@\xd1\xdbJ\x1bYk.@P\xfdT\x9bs\x83-@S\x06\x89p\xec\xce%@\x07u\xe4\\\x8e\xd2/@\xca1\xa0\'\x8b\xc2/@o\xccUb\t\x8a-@>\xfe\xe5\xfeD_0@\xe5\xbd\xff\x9f\xdd\xf4-@\xc0\x95\x1b\xe2V\xa6-@\xa0\x88:\x9a\x99\xd6*@\xdb\x1f\x1c\x15M\x18&@=\x95>\r<\xda/@\xbfX\'\x1c\xa8\xaf%@N\xa987\xda\xda%@\x0b\x1d\x05\x9b\xd7\xe1&@\xa60\x8f\xdd<\x92-@H\x81^2L\xf10@\xfe\x19\x1bv\xf6{,@3?\xe9\x8a\xa4\xb5-@\xb0+\x03\xf2\xd5\xeb0@\xd8\xa0\xf4\xd1\x8ao-@>B\xa1Q\xa9W*@*\x9e\xf5\xf9\x9d}%@\xc8\xbc\xed\xcd)\xbb&@\xe0\x83&\xe6\xcd\xaf&@]\r\x02\xdb\xdb\x1b&@bD\x0bu\xeb9.@G\xfdk\x8e,(.@3B[\xc8\xb6\xe40@\x0c\n\'\xb5\xa8\x87%@\xdc\xb3\xe4\xdc]\xa6*@\xd9|\x08l\xf3\xec0@%\xf0\x0b\x1a\xf9\t.@\x9d\xc9\x07\xf3I\xba/@\xc0iT\x87C\xc5%@\x81\xceFq\x1f\xcb%@\xbe\xfe\x9b\xb0i\xe6(@$\x95\xd3j\xbc\xd60@\xf3|Y\xac\x96\xc50@\xb0\x86\x05"Y\xde.@\xc8\xf1{Z\x81\x8e%@\x12?Dw\t\x91-@\xa7oj\xd3~\xe6.@\xf7K\x07t^\xe8%@\xe9<\xa7q?\xf5,@\x0e\xf7\x88\xa3\xaf5.@,\x17\xcf<A\xcb-@1az\xeb\xa2\x87-@Q}\x16\xed\xfa\xce.@\xee\xce\xf0m\xcd\xfe+@\xac\xfc\x95\x1d\xdd\x84*@Si;\x8e\xb3\xd7%@\x98!~\x00d\xee0@[\x9au\xf1\xd7!&@q\xec[{3\x02,@u\xf0(\x1a\x89\xc5.@L\xe3\xd0\xa6,w(@\xf1\xbe,\xd5\x0b\xe1(@\x9f}9\xdb~/&@\xf2\xa3\xe6\x12\xb8b&@#"\xaf\xf6\xdaW(@?\xa8\xf3\x13\x960.@Kf\xfa~\x8c\xa6.@\xf6^\xaf\x18\x8bS0@\xbb\x92\xf8\xe2\xcdU,@\xcf?\x19\x0c\xa4*)@>\xd6Q<\xe78-@oD\xa5\xc0\xb1\xb50@N\xf8\x90v\xb8.&@\xc8i\xaf\x89\xef*7@\x9c\xa9\xc19q6(@\xf6\xe3\x9e\x16\xc4\xfd%@(\x00\x87\x8c\x12\xd7+@\x1cC9\x1d\xe5\xae0@\xaf\x185\xcbdY-@H\xadc\x18"\xdc,@\xfa\xc8\xd8\xc4DU,@\xd1&\xb8k\x94\xee-@\xea\x9e\xc2\x12pH.@\x1d\xe1\xf5\x10\xd6\x01.@Za\xf5\x10\x8c\x85*@FZ\x06@\x90\xbc-@\x1d/\xac\xd8\x0c\xe6%@\xb0\x89\xddS\x92W/@\xf5.l\xa0\xa2\xaf0@l^Z\x0c\x82\x81+@\xa7?\xebbq\x95(@\xb6\xefg\xfd2|-@H\x9d\xc6\xa8\xbc\xa2&@q\xd3y\xdd\x1eJ/@\xe7]\xe9\xb12\xc9(@\xad\xba\xbf\xa0o\xa2(@S\xdb\x03NL\xce+@\x00O\xf1\xe8\x8e\x0c*@a\x15\x9f\x19\xa1x,@8E%\x0e\xaa\x93(@\xd5\xc8\x90\xf2p\x93-@V\xaf\'\xc7\xc0G(@]\x05=\x90\xd0],@\xdd\x9d\xfb\xd9\xc5\x7f-@\xda\x81\xe9C\x91\xe60@\x86\x96a`rn-@\x81o\x06.\xce\x93-@t\xbf\xedad\xa10@Y\xe8q\x8f\x12\xda+@\x1b]\x8b;\xf5\x9c0@0\xa0%\xc8\xce\xb3\'@\x13B{@\x98\xc5(@Vx\xfc\xf8\xe0>-@\xcd\xb0\xa4\xec\xc1U-@\xa1\xf2\xbd\x83\x1e{0@\xaf\xed\xa3\xeb\x0f\x06)@G"\xdd39G-@\x97\xa1\x8fd\xd7\xfc(@\t\x9d3\xc6\xbb\x14)@\x7f\xa9\x0fwU\xb1(@\xcf}\x8b\x87:\xec(@\x1e\x93\x07?\x1aG/@\x9e\x99{9f\x7f,@\xe0\xd7\xbax\\\xd4%@\xfc\x81\xd9\xf8s[/@\x975\xf6\xf2\xe2a/@\xf8\xadWM\x87\xc9%@>\xa7\xa4\xc3.r,@\r\x88D\xee\xcb\xfc*@+\xff\x18\xbc!\xcb(@\xa1\x8f\x9b\x9d\xf3z,@RsX\xa8\xc4\xb9+@%1\x11G\x02\xd8(@"O\xa7\x1f\x96O(@5\x84E9s\x11,@\xe8\xc5\x9a\xb7"\xd3/@+\n\xf6o\xf4s)@\xee;G\xf3r\x10\'@!9ad\xde\x97.@F{\xce\x03\xac\xf5%@(\xdd\x91OC\xd2%@\xb4\xc6\xa1X{\xa7/@\x9b\xa0%-\xeau,@\xbe?\xe1X\x83\xf4*@\xbb\xc3\xe3Yb\x83(@\x9bN+\x16y\xf3(@c\x9bq\rO\xb7-@U\xea\xed\xef\xb2V.@{\xfc:\xc2s\x8e(@&Y:jt\xa0-@\x9dR7x\xcd\xae+@\xb5\x95af82-@\xb9\xfaW\xe4\x9a\x8e/@,Y\xd9`\xff6&@W\x99M\\\x08\xa1-@\xaf\x18:\xbb\x02f(@\xea\xeb=&B+-@v\xc0\xd4o\xc2\xf6\'@\xe6\x08q\x0c,9&@#\xbc8t\xa9\x97-@\xdf\xa9%t1@)@\x9a\xfd\x1a4*,&@&\x9eA\xcb\xab!/@\xd8u\x11\xfd\xc8\x030@\xce\x99\xdc\xc1\x1f\xe5&@:;\xc2F\'N(@\xef\xb2\'8\xd0\x91-@\x9a9\x94\x80X3)@,w\xb8eg\x8f3@Ac\x0eB\x81J(@\x98\xf2\xd36\xb7\xad(@\xbb\xa66\x93=\xa8\'@e5\xb5\xa4tb(@\x93\xed\xf8\x8f\x8ag0@\xfbS\x06d\x1aP(@7":\x8a\x99a,@\xce\xbc\xfa|K\xe8(@\xa2\xbc\x95\x82\xb3k(@`:2e\xd6c&@\x9b%h\x1d\xb2\xb6,@b\xf8\x9c\x18\xbe\x13-@\xe2[Hq\xf1g&@E\xd3\n\x0f\xcdk(@\xe4\x19pm\x91C/@\x99\x1b\x0c\x9c\x95\xaf(@\x7f=s@\xdd\x01\'@?~\x92\xdez\x0c(@l\xa6\xff\xc3\xd5*1@\xe8\xe0\x1c\x99q[(@\xae3\xad\x1d\x19\xec%@\xcc,^\xb9\xba>0@E\xf5\n&\x12\xc6-@I\xd8\x0b\xb8u|(@s9\xba\x8b\xf0T\'@\x95b\x18\xadVZ0@\rn(}4\x9f(@\xc6KI11\x1f0@\x1b\x06]\x9d\xd3&\'@\xaa\xf7\x0b\x15\x86\xdc,@j\x1f\xdf\xd9[\xbb&@\xeeb\x8e&\xebK&@1\x00\tjs80@q\xab\xb6V\x8d|(@\xd5nwAf\xf6,@C\xd6]:\xce\x99(@*ba\t\x13W(@\xb6\xee\xcaw\x824)@\x81\xe7>\xb3\x9d\xa6(@\x82\xf2\xbb\xc4p\x1a&@Y\xfb\x01\xdd\xb0\xaa5@\xa6\x00\x05R\x9b\x0e/@\xfc\xa0{|E!\'@q=7>\xd5\xa4(@\x01\x8f\xca\xb9\xcd-0@R\xde\x17?\x13\x1b)@\x01\x96\x92\xe5\x7f )@\xb9]\xe7\n\xbd\')@L\x91u\xf5a\xca,@\xd3\xb4\xbdd\xcb\xeb,@8\xba\xb8$\x13_&@u]T\x93\x14\x86&@\x8f\xb8\xb2\xb1\xbed&@4\xa4H\x81\x89Q\'@<!\xde\xcf4\xf2,@(\x13qKM\x0c-@\x85SE\xb6P")@*7\xdd%\xf6\xce,@H3\xd3\x98$\x1a.@\x97\x80\xc8D\xbf\x11-@\x88\xb5*,\xd0S-@\xed\x81\xc8,X0-@\xdd|\xe0\x0b\xd2L\'@\x05>#\x95\xf3K-@\x008\xdc\x97k\xb5\'@\x12h\xffy\xd2m0@\xa3\xc2\xa9|\r\x197@WT|8B\xa7\'@\x04\xfd\x04|\x8e\x19\'@\x16\x01\xc8\xb2\xd4u)@1\xcc\xb0yi&)@;\x94`\xe7\xb1.&@\x14\xe5\xc2\xdf.\xdd(@\x07C\x17\x0bV\xdd\'@\xf6}\xe1K\xc5*\'@O\xa4a-\xe2\xcc&@\xde\x98q\x1a\x85\xcf\'@ \x8b\x9c\xab\xa6\x96&@4\xa4*dh<)@;R$2\x9e\x07-@\x93eN\xa0\xe9:(@\xe9\xdaN\x0c>\xfe2@P!sp\xbeC)@!\xed\x06\x110\x03)@\x18\x8a\xd3\x82\xe4\r,@\xef\x8e^P\x8f\x073@\x86\x08B\xf7\x8f-7@\xb2\x7fx\xca\t"*@2\xd9\x00\xec\xf7\x97(@\xa1b\x85S\xed\x9b)@\xb1\xca\xa6\x92\x9b\x07+@\x03/\xa7\xa4\x8f\x0b(@l\rw\xfd3\xbe(@\x91\xc6\xa90b\xc7(@M\xe4}\x7f\xb1\xfd\'@|[\xd3\x88\xd8\xf7(@\xa9\xfb1\xd0\x0c\xb5-@Y\xfe*N\xb4\xc0-@\x1c\xff.\x8e\x86\xcb\'@\xc2\xad\xa1\xb7SX(@C\xa1\xb8\x8f\x81\x85)@\x1d\x06\x03\x80\'y(@?\t]\xf4\x10\xce\'@\xd1\x0c\xa7\x8b\x95J(@\xca\x8d\x94\xca\x95\xad(@3\x9d\xa1\xc3#\x961@<\xf5=\xcb\x06\x9a/@\xce\x80\xb6{ \xe5.@\x15\x86\xa4\x04\x10\xb8*@\x8f\xb67\x99\x91\xe7(@^?\x1du{\x1d.@nD\x7fo\xa56(@6\xe8\x14z\xc2c+@\x83)\xed\xfd\xdb\xf7%@\x99\x11\x08O<3(@\xb1\xd2))\xc2&(@\xa2\xc5\x83+d\x18(@\t\x18A?Q\x08(@\xb8N\xe9:z(,@\xceS\xc2K\xe2\xae-@\xf2\xf6Z\xf0\x81#)@\x7f\x94~\x90\xaag(@F\xca\xda\x143\xff)@:\xcf;\xce7\xb4)@\x10\xfa\xa1=>\x12&@\xb8\xe5hY\x00P*@\xef\x020\xb3\x8c\xe6)@\xaa\x0f\x9d6\x9c\x10.@\x808\'\xd0\xa5\xcf)@\xda\xf7\xd9j$z-@\x83n\xbc!\xfd\xf1.@\xd0\xd6\x83[P\xc3)@M\xbep\xee\x8a\x1b)@\xb9nRu\x80f(@\xb9\xdbc\x18\xd0\xf6,@\xfc=\\-x\x95)@\xf5\x8e\xb6\xf2\xb7\x9c/@\xec\x17\xaa\xb0\xff\xc8,@g3\x99+\xa5\x96,@\xe7r\xd7\x04\x04Q\'@ S)p\xc1\xe2,@\x95Jt\xf7\xfb\xe9,@[\xa1[\\\x1eM-@\xa8\xfc,FJ\xf81@y\xd2\xfc$\xb5\r,@\x06Z6\xa0aj.@s\x9bNp\x19\xb41@\x92V\x8c.(\x04,@\xb7x\xcf\t\x12\xec1@\xfb\xad\x1c]\xd5|(@-\xbe\x03\x9e\xe3&\'@L\x95\xb3\xfcUP\'@c\x85\xfer\xe3\x0e(@\x89\xde\xd9\x8f9L)@.\xe8\xc7N7\xdc3@,\xad\xa0\xe8\x1c\x180@b\x9e\xa2\x17N@.@\x83\xf5:\xa6\x1b\x030@`\xc9A*\xe2\t.@\x8f\x15b\xf7\xa6\xd60@\x8f3U\x8c\xf4\x99\'@3TS\xd28\xe2*@\xf3\xeaGz!\xa8\'@\x0f\x7f\x91;\x8d,)@h\x90\x94\xf7\xbb1)@|\xdf<_T\xa40@\x8f\x1dL\xa2N0+@\x86|\xfa\xcdQn.@{O\xc2\xb0\x82\x801@\xe7\xb5\xa4\xaf\x83\xc1,@\xcb\xe2\xafrb\x10+@\xb7+Z\xceA\x12\'@\xe3\x8ab\xc4\xa8\xd7-@\x9f\xce\x1aF\xd2\'&@\x18\xf0=\xd5[h1@\xbc\xc8\t\x9f\x92+\'@@t\x18|\xaf\xf9&@A\x1a\x8e\xde_*(@kn\xeb\xdc\xfa\xfa&@\xba\'-\x9fs\x16\'@\xa5\xa1\n\x03\xfc\xed6@\xa9\x84\x81\xda\xb0[+@a\x9b\x97\x89\x8b*-@\xf2\xbd\xe8\xe71;&@LzW2\xb6^1@\x17w\xd7x\xf5\x1e.@\x06\xac\x15\x04\x1c@1@\x19\xd3$\x0c\x90\xda&@n\xbeB!C\xda&@\xebn.4iK,@\xe2E\xe6\xc1e;+@i{\xd4_\xed\xba&@\x18d?\x80\xca\'&@\x0b(\xe7m\x0e\xa03@\xebO\x01\x1ep|&@\xba\xa7\xb3\\\xc8\x041@xz\x0c\'\xf1W&@\xac\xcc\xa7n\xb5C,@\x15(\xda\x94\x80\x8e0@l\x9dx\x1a\x83O1@\xdaHZ\x91\x19\x13+@\xc2K\xa4\xc1/d+@\x9fJj!}Z/@\x05\x04\x0fE\xb9\xe4*@\xac%-\xdfgc%@\xce\xd4\xaa\xa3\xd8\x0e/@$m\xcd\xc7\x1f\xd2%@s\xa6\x94\xd7\xeb!/@e\x9anN\xae\x94/@a\x15\x82\xae,#&@Zj\x13z)\xdc1@\x06\xd2[s\xea\x801@a\xf2\x9c\xac\r\xac1@\xb3\x99\xcb\x91\x84\x951@v\xd0,\x13&\x9a1@\xa7\xa6o@\xaa\x17&@\x80\xd8#E\x89\x1b+@\xb2\x01R\xf9.\\1@\xb3y\x86\xf2X\xf3%@\xc4\xf6\x11\xebs1(@\x14\xc6\xa2b\xd9\x940@\xc7@G\xd9M\xf4\'@\xd5"\x92\xb7\xb9\xa5*@pL\xcf\x1b\x87#(@Xcbw\x0e\x0e)@\x1e*\x1d\xb5(\xdd0@m\xca_\x94,\xab/@\xf5g\xa5\xaeW\x1c0@nq\xa8WN\x041@\xc6\xdb\xb9\xd0\x9c</@\x80\xa0\x87\xe1\x88g1@\xbc\xc7\x0f`Ye1@\x89O\xc9u\x1a{1@\xe8}\x01i\x9c\x9f1@\xe7\xe2//y\t0@\x9b\xcbh\xff\x83T1@]\xfah\x8a\xe6a1@!\xe5\x904\xf0|1@\xc2\x00\x91\x1eW\xd3(@\x16G\x15\x11\xa2\xc90@E\xfcgD\xa3\x8e1@\x82\x93\x04-\x1a\xc00@\xcck\xeb\x0c\x92P*@XKP\t\x1c\x05/@\xc2l/\x16^\xb8)@\x83Kh\x1d\xbd\xee%@\'\x9a\xba\xf5\xd2\xe7+@9\x86\x96\xdb\xb5\x8d1@\xc3\x82\x86\x93s\x11&@\xe5q#^S\x0f&@\x97j\x9a+H\xa5%@\xed\x98\x15#\x8c\x181@\xbd\x05\xf8\xa4\x8b\x92*@\xe6\x8e9\x88=\xd7(@.\x95\xea\xe6X\x8d*@\x82)\x03\x9dFL)@\x1a\xd4\t\xdf\x7f\xf9%@C\xbd[g\x11\xf4%@Uy7\x9c7\x8a%@\x83\xe02\xeb\xd0@0@\xe4\x05Ex\x88\x81%@?\x11\x94UPs0@\x13\xe6r\xb2:p0@\x85\xa7\x1e\x89\xbb\x820@\x89\x08,%n\xe3%@[\xd7!m>\xb0%@\x0f\xfa\x17\x95\xf6\xab%@8/\xcf\xd8\x1721@\x0e\xc6\xc2\xd6\xc3\xd91@\xaf3\xffD\xec\xee)@O\x86\xd0\t!x0@\xf9k\xc1\x19*\xd9%@\x8a\x14\x87%\xe1\x16&@\x94o\xed\xe28~*@\x9b\xee\xe8\xa1\xc8\xf2,@n\xea\xdc%#;0@Xi!\xaf\xc5\xe6(@\x97\xc2\x83\x1e\x17\xb1\'@\xa0\xa0\'t,\xb15@\xcb\xa4\xf6\x85\xc560@g\xdd\x05\xf5\xb0V)@F\xff7\x10\x85\xe3)@\x92\xa4_\xb3\xa4I+@\x17\x0c\x12\xe2\x18E0@\xea"u\x08\xb4(&@\xa0\x8f\xe1O\xa0\x03*@\x851\x08me\xda%@\xafN\xcct2^.@\xcd\xf1l\x88\xdc\x1c+@>\xd9\xdbhm{.@"\xc94Y\xa1\xcc0@b\x8dd\x81\x17\xa4,@\xcc_!duY%@W\xea\x82\xc0\xc2\t-@\x96\xc9M\xc2\xa3v,@6\x02\xa2\x06\x80\x1f0@\xe4\x0c,\x0e\x86\xcd0@\xa6\x01\xb8\x82J\x94)@e\xb4\x9f\t\xcd\xc7\'@\xf4\xd6Y_\x00\xbd-@\x9b\xdd/\x18\xe8#)@\xf1\x94\xb4"\xac\xfc0@l8t\xf7j\xb1+@\xce\x85\xb1\x99xJ.@O\xf1B\xfe\xda\xa5%@QK\x91q\xb8\xef+@\x17\xa9(G\xa4L1@K\xf5$e\xc7F1@\x9b!\x0eV\x9d\xc51@\xa2\xda\x1ak\x7f".@\x94\xcd\xa8~\x85\xe91@aj\xf0\xc9\xad\xf1&@\x82p\xc7\xc8p\x07-@\xa6\x1d\xa0\x04\x0b\x000@g\x8f\x10"\xbc\x137@\xcd\x99\xc3\xc8\x01\xfb*@\xcc\xba\x9e\x96\x06\x7f,@\xf6\xf2\xa8-\x95n-@\xe7_\x87K\x92\x940@\xbf\xb1\xcb\xfc\xfe\xae&@\xea\xee\xaf\x1d\xaf\r*@\xb9\xac"\xe4/\x991@\xbe\xf5\x08a2\x9f%@t\xa3\xdc~\x0c\xce1@\x80\xe9~@XY/@\xed0\xf7\xfe\x12\x051@v=\xb7\xfbC\x96\'@:k\x1c\xa8\xc4\x05.@,\x9a\x1cg$\xe60@\x91I\xdf\x0bL\xce.@S\x1em56\x97)@\x92|9\x80\xb1m%@\xb0Qu\x0f9\x900@\x1f\xf2\x01M\xd4^1@\xbfJa\x9df\x06-@\xb4\x91Y&\xec&(@7\xf6\xd8m>\x83\'@\xc4$\xbeE1r0@\xae\xcd<\xb5\xbe\x8f1@S\xcf\n\xd5\xb2\xab*@\x81Z[Z\xd1\xb9\'@\xbd\xcc\x8b~\xd6\xda(@\x85\xbfa\x00\xdb\x16.@\xc4\xd7\x0c=\xff\xa40@\xfc\x9f\x05\xa9\xbf\xed-@\xba\x9d\x82pK\x860@&Ma\xb2\xfc\x90%@\x05 \x9cv\x8a\x8a\'@\xca\xc5`\xb1\x0b{,@\xd1\x86\xd4\xbc\x1e\x90-@B\xae\x88\x01\x10\x04-@\\\xa9\xfa\xdePh7@\x85WAahp(@\xd1L\x95%`\x04-@\xec\x13\xe9[E]\'@\x0f/\xc0\xd4Vs0@\xd2e\xd9\xe7\t\x02&@\x98\xbc\xd5n\xd5\x02*@\x1f66\xea\xe5%*@\n\xc9\x1b3\xd8\x1b.@\xac5\xfe-\xbd\x10.@\x10l\xaaH\x8a.(@p\x17\xdf}\\\xee%@4\xd12n\xcc\x80-@\x03\xc9\xc9\x84]\xc5.@\xe0\xdf\xb1\x9ft\xe7%@\xd4C\xe8r_\x17-@\xf0\xa6\xeaL\x12\xa1&@\x8b\x98ms.[\'@f\xd0\x98o\x1d\x7f4@\xbeb\xe6K\x05l.@\xc5\xe5\x9c\x93\x9f{/@\xa6\xf7\x87\xae\xd0~(@D\xe3G\xb2\xc5=\'@\xf4h\xdaV\x85\xaa&@\xbfM\xf5\xdc}\xc8,@\xa3\xe6\x95\xa92\xac0@\xdc\xc6\xab^\x0f\xd7/@4\x16~P\xdd\xd9(@\xd7\x8e4v-\xc7&@}t\xe0\xfeA\x1a0@K\xe6\x0e>\x05\xb5,@k\xa2\xed<\x0c\xcb,@.(;\xda_\x830@X\x02;\xae\xb9x*@\xb8\xec@\xd3\xb5Y.@\xa4\xbe\x15\x19\xdf\xb71@\xdb\xe7<K\xd4\x7f0@\xaf\x9c.\x01\x1aV.@]\n\xe3\x1f\xd9\xc72@\x16\x13\xac\x85<Q1@4\x92\x88\xaa\xb457@\xca\x9f\x15\xc6\xab~4@\xb9+\xc0\x01\xc6]1@\xd4\x0c\xb8\n\x93\xe2,@|\xf8\xf5h\xe24(@\xa5\xcd\xaa\xa2\xcd4,@\xff\xb5\x05_\x06@0@O\xab\x11\xf8\xbc\x94,@\xe5\xed}4\xda\x14(@\x85v\xd2s\xe2\xbc+@\x18e\xe1)z\xee-@\xca\x9a\xb5\xfe1\xcb)@F\xa7\xda\xd7\xc1\xa60@w_\xb8\x16\xf9\xb5*@\x13\x0f\x03xIk(@r\xffi\xb9\'\xa1)@\xb7x\x90\xcb:2)@\xab\xc8\xd8\xab\xc9\xf3,@@\xa7\xf8\x0f\xcd\x0b/@\x8dFY\x8cG\x062@25\x1b={\xfc\'@\xd3q\xa3\x94J\xa01@B2\xdd\xfc\x8b\x9f(@b\xc7S\x7f\x9c\x8f)@\x9a\xbc\xec\xaa7 &@\xc0E\xf0\xc6\xb015@\x8e\xf1S\x013\xc1-@Z\xbb\t\xef\xa8\r0@{\xb9\x918\x81z0@F\x18\x82\xb3\x94&(@\xc2z\xe0i\xa6y.@\xaa\xfcy\x11\xb9\xb1&@8\xfeA\x8b\xdf\xdd*@\xfa8\xf3l\xde\x9c-@\xfdp\x94\xe0\x97\xdb/@\x91\xb1lQ\xe8\xe5.@\x8a?\x80\x01\x12\x14\'@\x07\x9f\x9f\x1a\xcc\xf8-@\xc3E\x10\xb0G\x03/@\xaaJ\xccKI+,@-,\xb3\\\xfe\xb9/@m.\xb0}J\xb6*@\xc3\xf5L\xf7\x96w(@\x04\x17\x1c\xdcmS.@\x19C\x81|@\xba-@Q\x15mz%m)@&`\xec\xda\xf1\x90&@\xad\x92\x0c\x8c?\xa9\'@}\xc0\x070\xca_+@Ic\xd4-\xd9a-@\xddyd\xe2@"*@\xc5\x88\xbdT\xef\xb4/@W\x91\xc6\xe7\x01\xa7(@\x93\xae\xb7X\x86\xe3/@\nV\xa6\x13v\x07(@l\xeb\xd3\xe6\x14\xda+@\x07\xfe\x01\xce\xcf\xff.@s\x10\xacP\xdc\xed)@YO\xad\xda\xc1\xdd)@B\xce\x9e\x7f/\xc1+@\x1b\'\x02\xb5\x9c\x94/@\xffE\xf3-\x8dN&@~\xdd`\x030\xd8&@\xc1;ry\xc7\xb8/@\x9f]$\x03\x88\x89(@A\xba\xf7\x04\x95\xab.@\x91?\xc7\x9bp\\&@b\xc2\xe8\xc9r\xb4&@\xe87\xd3\twf*@\x8b\xe6X\xdes\xc2&@F\xda\x8b\xd5A\xc5,@%\xa6\x8f\x91p\xb82@ g?\xa7\xed\xae-@\x82|k\xe4\x04<)@\x9e\xa2\xe0b\x03\xb9,@um%\xc4\xce\x14\'@\xec\x9a\x1f\x05\x0f\x1a3@Bw\xb6\xfbb\r&@\x007z\x00\x19\xcb\'@\xe1~\xaf\xfbK\xb6\'@_\xf8\xbe\xadA\xb8&@\xde\xfc\x18\xbd\x19\xb7/@\xa9\x0f4F\xeb\xa4-@\x9d\x84\xa7\xb4\xc3\xc1%@\r\xb7\xb1Y\\ 0@\xa5\xcb\xb6~\xa3\xa5%@st\x0e\x80\xd1\xb3+@\x89WD\xcbVF)@\xd3\xa9\t\xb3\xcb\xf0)@\xa0u\xc2\xac\xfc\xfc%@\xed\x80\x00\x1e"\x0b&@[\xe5|,\x90\xea%@/\x0cA\x98\x9a\x9d&@\xd7\x07\x87\xbe\x04\xda(@\x7f\x95\xc1\x1c\x01\xc5(@%\x05\xbf0\xba\x8f/@\x80\xd3\xe8\x9a\x86Y.@\x89g\x95>\xdb\x1c-@h\x1d\x07\xd8-\xcf%@\xd35UOM\xe3%@\xa8\xe01D\x88\x07*@a\xc9x;jS(@\xd9$\x83\xbb\x05&+@\x93\x9e\xa1^\x00\xb3(@\xb0\x82kn\xe0p,@\xa7\xbcW\x9b\xdf\x08-@l\xcb\xdfO\xe0\x1e-@{\xee\xa3\xa1\x81\\,@1\x98\xa0\x15\xb9o1@\x13n\xdb\xc6\xa0\xdc0@Q\xc5\x83\x1c\xd5\x080@\xc6z\x83\xaf\x08\x07\'@\x06@j\x06\xbfn,@a\xa2*:4\x16,@\xc8\x1b\xc6\xf6\xea\x88(@"\x18+\xdc\xa7I(@A\x1a9\xe8p\x02)@B\xb7\x8b\xf2\x14\x90-@b\x08D\x048\x83)@HT\x9e>\x0c\xd8)@\x8b\xe0\x18f\x8fD-@\\\xed\xdf\xc5\xa09&@V6D1\x9b\x9b0@\xf8\x00\re?U7@,\x88z/\x08\xd8(@\x19Z.\xe2^*/@"\xadiG\x1b\x15&@\xf3q\x14\xa8\xcb\x1b1@i\xdb\xa1\xb8H\xf1\'@\xa0\xe2Y\x85\xe9\xaa-@\xa0\x1c5\x96\x11\x12)@\xf4#)B\xbf\x15&@m\xd8L\xc9`\xfd%@\xb9\xfeF\xf3\xe38&@\x94\xbf\x90\xcb\x0c\xc92@l\xb1\xc2\x1d\xc5\x88-@)/n\x18\x86\xec%@@\x11\xeaCf10@\xf7\xc5p9047@\x0c\xa2\xce\x95\x8bT\'@\xa1\xb9}\xd1-\xc9(@\xcd\x99\xa6\xdc\xed#&@\xdb\xbd\xd1\xb5\x99\xa91@\xa76\x18\tO1-@\x7f\xc8L\x01\xc9\xd7(@\xcan#Dxo,@\xa6)\x9fp\x93\x8e-@\xad\xd0\xd84{L/@\xd7\xdf\x83\x00\xf1\x89,@\xcb\xfc9\x01\x8f=-@\xedwFh\x0f\x0f-@\xa4j\xf9.\xc9\x9b0@:1\xca$\xa0\xad+@\x1bo\xc5#F\xf8,@\xe4\xcc-\xbf\xfcL2@+\x9a|H\x86\xf9)@\xad-\xed)\xa0\x0e1@\x08\x8f\xed\xfc\xaaj1@\x01!i\x9a\x08\xcb(@\xf1\x93\xea\x00\xe2(&@\x03v\xab\x19\xe1\xcf-@T\xc9%\x882p&@\xa2{K\xca\x8b\xe3%@^x\xc3\xa5\xf9\xb5,@\xb2\xbb\xff\x8e\xdd\xd4.@]\xa2\xf5\xb7\x9b\xa10@p"\x97\xbc\xf2r/@`\xcc~-\xdb\xd3(@;\t0\xb8\x96\xda-@Z_\xcb\xff|(,@92^\xcb\r\xc3%@\x88\xbf\xed\xe3K\x93-@A[2{{\xaf/@X\x88\xa3\xdd\xda\x1a/@\x9d#\x7fU\xa3l1@\xa9\xedY\xec\x1d\x98-@\x10\xe2\xe7xU\x004@\n\xcc\xefs\x95L1@zZ:\x89\xc3\x07&@o}\x92=\x07\x1a.@\xf9\x07\xfa\x83\t=0@)^$\x9d\x08\xfb(@_\x0b\xcbXsT%@\x94I\x03\xf2\xaaD,@P\xba#97x-@\xb1\'R\xca\xfaW1@P\'\x82\xb1\xe9\xa60@\x06X\x9eO\xe34.@\x0f\xe5z\x95\xe0\xc8,@ V\xcb\x17\xd7p1@AD\x0bq\x1c\xdc-@u\x86\xa6\xc1p\x91)@\t\x1b S\x8ca-@\xb8\x1c\xfd\x0c\xd8-7@|3\x9e6\xaf\x071@E\xeb\x95\nu\xfc+@\x1e\x88z\x1d\xc251@ \xc9\xe2F\x7f\xe4,@\x13_\xf7\x07\x87$(@\xa3Y\x82\xef\xe4S.@\xeav\xe6\xcfS\x94-@\x08\xf3\x8bP\xdb,&@\x937\x96\x1a\xf4\xd71@\x8e\xa8\xde-O\x08(@\x82\xe2\x8c\xcf@$&@N\xf9)\xc8\xe4\xa11@_\xee\n\xc6\x84\xac+@c7x\x8e\xa3\xb1%@\xfb\xbbm\x14\xf7\xb7\'@\xfav\xd3\xb0Iq6@\xf8\x16\xe1\\Z\xae\'@\xb7\xb6O<\x19\xad-@R#\xf9\xd29\xbb2@z\xe7\x80\xa6\x97\xf1%@~o\x9b)\x1e\x9a1@\xb4\x17\xd75\xcf\xed-@\x9fT\xd8\xba\xc7{%@\xa0\x83\x86\x7f\xb2Z,@e\xe7\xb8My\x94/@\xd7\x16\x13\x97\xfe45@u\x86\xf0\x07\xcbm1@\t[\xdd\x83\x8d\x955@F\xae\x97\xe1\xc6!0@\xaf\x04\xd0\x01/\x9c4@\xb4|\x92^\t\x9b/@{\xc3{\x19\xe4F-@g\xd9\x89FN\x9f0@\xf4e\xfb\xa1\xfbd1@`\xda-V\xde\xcd4@?\x00_\xd7c\x072@\xc5\x19\xdd\xe3\xae\xfe%@\x1b\xba>4\xa8))@\xb1i\x1b!\x11y+@.v\xa7\xdcT\xea+@\\\xda\xd6\xdcx\x7f4@=lf\xe1+\',@p\n\xcf\xb9\xc7^1@\x89\xd5r\x07\x8e\x13&@;/\xe3\xaczF.@\xdda\xfe,\t/&@\x87\xbee\xd3wl)@qOu\x0c\x94w-@\xc9D\xe4\x94\xdc\\1@\xbc\xa5\xe4\xaaQl&@\xadlq\x11\x0b\xe0)@\xefL\xf7\xe6\xdb\x967@JB\xcf\x04mD)@\xa2=\xd3\xf2\x06\xb4+@\x0c\xa8\x1dF\x10\x884@\xa7\xd4\x15\x93n\x000@X\xac\xbc\x84\t\x16&@\xb1\x12\x96\xb5\x04\x080@e2\xfeW!\x13)@0N\x99}\xee\xb6.@x\xab\x18\x18g-/@4\x1b r2L)@\xad\xf5\xe7\x83\x9d;2@\x8b\x8b\xf9\xd0\xc1\t0@\xd6\xa8\xb8\x07K\xea0@\x17\x8d~\x00F"/@\xa2A\x1d\xc8\xf5\x0e/@\x8a\x976\xfc\xc4\x0e0@0\xb1\xca~\xcey1@ana\x9a+\x10&@\x94gm\xf4\xc3\x807@\xaagmn\x9f57@\xbd\xc4\xae1\x81\x801@\x04\xb2dgXF1@\xc1\xc0\xbe\n\xb5\x920@\x93m"\xd8\xcdx1@\xdc\xef\xb7GI\x99/@\xf10_O\x1e\x801@\x00\x84\x06\xbe\t\x0e1@\xfd\xd6\xda\'`!-@\x16\x936\x1e\xcc\x891@\xba!\xf7gFb-@\xf2\x1b\xa8\xcb\xde}1@\x98Z\xff\x81\xec\x0f-@9\xd7\r1S\x170@\x94\xf1\x0e\xf1\x87\x170@T\xe9j\xaf\xb0\x0e-@\x02\xb7\x9b\xd6\xc3\xd9%@\xf6\xfc+Zp,&@f\xbf\xbe\xccOv-@\xf4sW\x99 \x901@\xc4b5\xc7\xb8&-@\xd01VD\xb1\xf0%@gC\x18\x8bU\x93/@\xaa \x00\xaf\x9f\x08/@\x1f\xc1\xa1B\x99\xfa/@G\x0bw\xa2\x98K0@\x99\'\xdeU\'\x0e-@\x8a5\x83H\xf3\x042@\xb8\xae:^N\xf2,@\xa3r;*P\r&@\x86\x93Dx\x9f\x1a1@?~`\r\x13\xd0%@jc\x1e\xb1)\xbe-@\xc7\xcby2\x1c\xc1%@T\xbb\xa3\x0fu;-@\x07;\x89eR\xe6)@\xe2l\xd5A\xa1Z0@\n\xc5\x13\x01\xe7\x9e2@?\xda\xd8\x01\xbb\xa81@a\xce\xdat\xca\x171@\x886\x94\x00\xa15-@\x13\xac}f\xc4^7@\x8b{\xd90\xac\xd7%@9\xc2\xd4\xaf\x01*-@\xedSDE\x8e\x83/@c\xd0\xdd\xff\xa8c0@\xd7\x1e\xf2\xea&\xe8-@\xf8rS\x87\xfb\xd80@G\x16N\x9ctA0@\x9f/|\xbb~\x1a-@d\xc5\x01r\xadV7@\xd2]$\xa6e0-@\xca5\xac\xbf\x80J0@-"\xfe5\xc9,1@\xa1\xd1ZPs\xb0%@\x9cG\x8c\xe0\x05\xe5%@\x14\xff\xfdt.\xb3-@\x85;\x1e\xec\xf3\x1e-@\x9b\x19;\x1am\x11-@RD\xd0!\xbaF1@\xae\xad\x0f\xef\xe1\xef1@d\x87q\xb6\x13$7@\x89\x9c\x8f\x8dP\xc61@\xb7\xdd\\Hm\xc81@P\x8f\x0b\'\x96E0@ \xb8D\x1c=\x94-@\xbe)9}1\x84-@|!\xfc\xa6\xc6m-@\x1d\xccv\xda\x08\x8f-@a,\x96\x14\xfe~-@\'\x03\xf2\x16\xe361@\x11\x91\xf7\xf4\x95\xa3/@\x0b\x1f\'G~\xdc,@H\xed\x18\x12b\xfb,@\x86\xd1\xc0j\xf711@\x85\xf7$S/;0@!\xab\xa1\x1b)k.@7\xc4f\x1c\xa1\xad%@\xf91N\xf4\x9a\xe1,@\xb7\xcc\x07\xa5\xf9\xfc4@\xa0\x7f\xcc\x8aQ\xc3,@\xfc\xda\xef\x03>b0@\\\xaf\xf6\x80\xbbf*@c\xbas}\x86\x15-@P\x17\x8d,\x12\'0@\xd2^i\xd8\xf2p*@\x7f\xafv\x1ap01@\x83\'zy\xcd\xe8-@q\xd7QLG\t-@\x7f?\x93\xb7`\x99/@\xb6\x95\xd2p\xf1P.@MI\xc8\n\x0c\x84-@\x9b\x12\x10\x8e\xa9\x81%@\xe3^GSG\t&@3\xb6<$rE.@x\xd1\xbf\xe4>\x1b1@\xa8\xdf\x1c<\xfd\xa25@\xe4L!\\\x03\x8f3@\x9a\xb9<\xd8\xafM-@\x7f\xff|iV{0@\x92\x89\x9eE\x89\xd6,@\xccj\xf4[\x08i1@Wq8\xd1a\xba%@u\xa2\xc6>\xbc\xd81@\xdfL\xab\xadl~,@s\xce\xd6\xac\xc2\x8d*@\xd3]j\xd8\xd4\xb91@|\xab\xc30hm0@\x8cWP\x06\xf9,-@\x90\xd9\x81\xf1\x0313@\x02T\x85Gf\xd1-@\xc6v\xe0U\xe5\xc6*@\xeb^\x01\x81_\xa6%@i\xa6\x10\xb69\xab&@\xd2\xd4\xdc\xef\x8es,@\xd4\x0f|\x9e\xc7\x9e&@\x98\xccy|\x86\x0b.@V\xdd\xd6\xd7\xb5\xa3%@^vW\x83K\xee-@\xe0#\xf1\xd1\rO3@\x02\x16\xd4\xdcu\xf6,@S\xb7\x1a5b\x93(@\xbe0\xdf)\xda\xdc,@\xd9\xf3wT\x19\x8c,@Bo4\x99Z\x91-@\x03%\x97\xd4+\xf2)@\xcee\xbfcr\x9d,@\xa0pk\xa7\x02\xc5%@\xf7\x7f\xfe\xf9rv(@\xe0\x9bF\x9bE\xb0-@\xbfP\xa4\x0c\x91\x161@\xfc\xd6\x9a\x01\x00Y5@~\x0c\x8cL\xe5\xbe0@\xdexxs\x03\xd0-@|\xd7\x1d\xf9\x1e\xb7,@\xcb\xd7\x91\xaf\xeaj(@\xe0?\x88\xda\x07\xf0&@\xe9\x7f \xca\xe5\xd7(@\x9d\xec23\x94!.@\xf8aWm<g-@\xa5\x99\x9d\x8e\x98\x86(@3@j:\xd0D*@5\xa8\xb5\xb2s\xfd-@\xa4\x08\xd7K\x98\xd5-@\xec=d\xa2d\x06-@f\x08\x1c\xdd\xb9\xfc-@\xd3\xb2z\xfb\xccg-@\x0e\xb3\x7f\xce\x96n\'@\x89\xec?\xf3x\xcd(@\x8cB\xcau\t;\'@\x81\xee \xad\xaf\r.@\x9d\x13\x90\rU\xca0@\x967^\x1a\x08w-@h\xc6\x8fE\x8c\xd6,@u>\xcaY\xbf\xe7-@1Qn\x85\xeb\x87,@4d\x06\x86\x0ew%@5\xdeC=\x0bi-@\x95\xb0\xf4\xad\x19^\'@[\x87\xfa\xf32\xde-@\xa7\x96\x0f\xb3\xe6\xd1)@+\x0b\xd1\x01\xd1\xd9,@jIk\x9c&\xdc(@\xac1\x17^\xa2M\'@\xea\xd0\xe6\x81\xed\x8e)@qd\xe4\x0b&\xc90@\x17\xfb\xc0\x99\x18\xe4,@\x94\xb5\x8c\x18&_(@\xc2\x87\xbc\x17\x11\x8f\'@\xe3\xeb<\xd4\xd23\'@Q\xf1kw\x96i%@\x9fZ\xa5\x1e\x04\x13\'@\xc2\'\xd6\x86+=\'@\\%b\x8b\x92b)@:<)\x03\x84\x98-@9\x83\xae@\x8e\x08)@\x96\x8d\xb4b\xbf%\'@\xd4\xbf\n\x1a\x89$(@\xd1\xed\xb9\xef\x98\xf5,@~\xec\x87\xb9y\xcd,@g\xad\x0b\xb5\x02i)@i\x8e\x9ai\xe5\xd3,@\xdfP\xa8\xde\xf3\xfd,@m\xf8\xf5\x87\xf0\xab(@\x81M\xbf\xeb\xc7\xa00@=3\rF\xca\x160@|*\xdb\x83\xd7:\'@\xbc\xd8K\x97VO,@\xaa\xea\xbb\xa4r\xaa/@\xacb\xfa\xb2\x19\xf2\'@\xb6\xb1\x1a\x8f\x93\xb7,@W\rfe1%7@Xx\x8d\x92\xd5s0@\x03Q\xf6Nt\x05.@\xa6"\xf96\xccx(@\xa4+\xd3\x9bzX(@\xb2h3g\xdd\x95\'@\x849C\x92=\xaa*@\xcc\x9d?\x9e\xcc)&@=\r\xe2\xeb$R)@\t\x82\xe3\x02;\xf3-@,\xe7\x99^\xe2w-@\xa9\xc9\x16\x91\x9d\x9d(@\x89V\x1e\xb5W\x11,@\xfa\x8c\x9fzL\x1c,@\x83\x19\x8cu\x94,(@\xa9\xf9Y@\xbc?1@?\xecT\xa9+\xb9&@\x06nYc\x82\xeb\'@Z\xc5\r[\xd3\xfc,@|Y\xe2\x11\xc1/,@\x07^\xb3\xa4k\x19,@\x93\x10\x02\xb9\xa1\xdb(@\xdf\xb0x\xf7L\x82.@%8a\xe7\xfbY/@\xf4\x05\xfaS\x94\x0e7@\t\x94\x85\x04\xd7\x08(@\xd6*|\x93\x9a.(@\x81%\x1e\xc3F\xf5+@\x12\xff\xc0\xd2\x05\x88*@\xbep\xdeD\xe3n1@\x8fr8\xb1\x9c^.@\xac_\x06\x06\xe4\xc4-@\xf0\xef\xd5\x9eI:,@3?\xc2C)C&@\r.\xdf\tP\x0f+@\xf0\x9d\xf9\xff\xdd\r0@\xb2\xa6\x19&\xb0\x177@\x93\xa7qM\x8eo.@\xf0\x91(\xa2\xfej,@\xdd\xde\x9b\x8d\xc3\x100@\xe8\x8b/|\xa4\xe6*@=\xf4\xd2\x00t\xdb1@9\xb4!z\x86\xc4\'@]\xa1\xe8Px\x17+@\x96ViN{^0@\xc2[(\xdd\xcc\x1d3@b\xcc\x95\xb3\xa5?%@\x0c`>\xa9\xfe\xd1\'@\xf6\xbeT\xff\xdf\xfd(@\xd3\x99\'Oz0%@\xee8!U\xa1\xcb+@n?b\x08\x12r*@\x87\xae\xb0\x84$\xa84@y\x1c\'\x866\xf8&@\xf8U@\x13\xb8\xa8&@\x1a\x113\xda{\xeb1@\x8b\xd8\x1b\xe9\xc58%@\xd3\x05]{\x9a\xce%@%a\xf9&U6,@x\x9f#(\xbd\x930@\xee\xf7+W\x9da-@\xd7=\xcf\xe0>\x12-@\x95<e\xb69\xd7\'@\x1d\xd6cy\x00\x1d7@^\xd9\x1d\x05\x88\x9c,@=I\x89Y\x15)0@\xff\r\xc7B>@)@\xea3T:J\t)@\xac\xe6\x88\x81k\xe91@\xcb\x12\xff\x0f\r\xfc*@6\xd0\xcb\xf7\xa7o,@sL\xbd\xd3><\'@\x85\xf7\x1c\xbbxc.@\x10\x8f,<\xa2\xe9,@\xa4\xa6\x83\x1dri%@\x12>\x03W\xa3\xa4\'@2W\xcdx\\\x9b&@\x03\x9f\xf5\xf0{\xf2+@\xf50\xeb^\xe5\r\'@\x96\x85hk\xa35%@}g\xfa\xf9\x15G,@\xf6\xc4z\x0e\xfe\xb7-@\xae\xfc\xbe\xfb\xdc\xd6&@G\x07\xfe:e\xa9\'@\xaa\x8a$w\r\x90\'@}\x92r\x10\x12\x90&@M"ujMx.@z\xed\x18t\xfc\xde-@x\xb7|\x10\xe9\xc9,@\x98\xa3"\xd9\xf4\xa25@\xaei\xfc\x0c\xf1],@He%,\x85+.@\xbc\xb0\x89t\x17\x92-@\xcd\x15\xf4\xf7\xe45-@Q\x1c~i\xed\xac,@\x871\x89\xb9\xbeG.@K\x84\x1d|,\xae0@\xba\xfe\xf1#[9)@J\x90\xeb\xd2\x8b\xab-@\xe9\txe\ra-@[-f\x8e\xea&,@\xb0i\x8cG\x0e\xd7(@E\x99\x9b*\xeb\xf6/@G\xd1>,\xd6Y1@\xcbmG\x83z`/@&\xa5\xff\x8bR\x12.@\xf36g\x1aC\xde0@q\xd5\xfa\x84\xdb\xe7,@\xc5\xa9\xdaQ8\xb7,@\xa0\x95%\x19\x11\xa1,@6\x9b\x0cje\xa2-@g\xa1\x83\x10s\x86*@B\xe5y\x9a[\xf0,@[ \xc2W\xe4\x1f,@s"jF\x00\xfe-@}/a\x18Ot*@DjK+\xd72,@\xc6T\xc9Y\x9b\xa70@D\x92\x0f\x00\xd7\xcb(@\xd8/_k\xfb@1@i\xf8.\xab\x0c\x9f\'@\xdd<t\xa0\x0b\xd70@\x87Z\x8e\xf6#\x90-@\xba\xb2N=\xcf$/@\x1ar\xee}m\xb14@\x17!\xe8"\xcc\xc2(@\xbb\x14\xa4\xe6\xda\x900@=\xb5\x1e))\xab,@\xbe\xc4\xd1\xdc\x89w-@\x82\xe6L~o\xef,@\x86\x96j\xe4om*@\xd2E\x1d\xb2\x8c.(@\xf1\xb7\xf2u\xee\\&@uf\x16*\x02(1@\xdf\rYzb_1@\xc4\xf3\xaf\x16\x19\x03-@\xb4_\xddq\x11\xc3(@\xec\x14P\xccHy&@\xc8\xce+,\xdct-@\x9a\x9fcV\xa9\xfb\'@\xcby\x8c\xdb!\xfa-@\x9b\xad\x0c\x80\xc3\xa7(@\xab\\\xe9D\xb4\xb10@\xbd\xe9\xe8I\x0e\x86-@o\x1d\x8d\x0c\x9e\x1c,@\xbe\xf1\xb8\\C`&@jD]5\xa3N/@\xaf\xa9\xa3&*j,@S\x08 \xe5\xb7\xf9\'@\xc4\x87\xe2\xd5\xa3:&@\xe49\x1d)\xb4$+@\x9e\x071<+\xc1(@1\xf7\x93b\xe8\x0c.@\xe1\xee\\KN<)@\x89\xee4\x81\xbf~-@\x1a\xe6\x0c\x0f!\xd10@]\xdd\x0b,$\xfd-@I\x13\x06\xea\xe3k.@\xf0Gk\xc8\x9b\r\'@\xaa\xe5\xe4\x7f\xae\x97,@RC\x19\x94\xe0\xb6)@?\x8c8\xcb\x82\xa6(@]\xb1\xec\x00\xad\x8f(@xm\xe3\xf1x\xfb&@\xd4\xb9=ts\xdb%@\'\x0f\x1cE \x90\'@U\xab\x147\xce\xc8%@\x10\xbaF\x86\x8e\xfa,@\xd8\x15\xc4\xfb>i,@(\x9f{ k\xea.@\x9c\xf0\x0e]0\xab5@un6\xb5\x04\xf3-@\xbep4\x84u\x91-@p\r\xbb\x91\xbc\x1e*@\x815\xf5[O\x801@\x87Q\xcd\xcb\x07z)@\xb78\x97\xca6\xe80@\xcc\xcd\x81o\x9a:,@\xb1[\x1c9\x1c\xe5&@\xe4V8\xea^\x96&@\xab\xbe\xa8\xff,\x8d%@\xb6K\x0ec\xb3\x9c*@:\x80\x10\x12~+)@{j\xa44\x9b\x97)@\xf4\x9e\x978(\x02)@\x9d=p\xeb:\x87(@N\x9c\x90+\xc1\xc9&@\x87\x17\x135\x10p-@\xc7%FzA\x9c)@\x9d\xd9z\x92l\xa7\'@\x15\x97\x9b\xfd{\x83)@;\x82\'\x9e\x07\xeb&@\xd3\x7f\xa5CN\xac&@\xb33\xfc\x9e\x08\x9d5@\xc1H\xcb\xbc\xac\x9a\'@1\xaa\n\xbb\x11\xfb)@\x1c\xad,\xa4I\xe7(@\xcf\xd7\x99\xac\x18\xdf*@y\xa4\xbf\xde\x8a\x1c-@\xfaI&\x93\\\xad%@e\xe4i#|\x9f0@=\xc7\xf2b\x06\x98)@\xb4w\x9f\nK\xa3(@\x82\x86\x04\xa7\xbe4/@f0\x80\xc5e\x96\'@y \t\x1b\x17\xdc0@I\xfc\xe3\x85\xcb\xed)@}NoM%)\'@K\x14\x88n\xdb\xfb&@\x9a\xfaQ\x81\xd7\xa1&@\x96+\x98\xbc5\xa3.@v\xbc\xed\xe2\xb9\xc4&@\x1e\x12\xa5\xf3\xa6\xbc\'@\x1c\xf0\x81\x84\x89\x8d,@\x14\x92\x1d\xfaQT,@\xbd\xbbf4\xc7\xf0&@\xc13\x1a\xe4_n.@\x82v\xda\xa2\xed\xf90@\xb2\xb9\x02\x83X\x80.@<\xbb}\xd2\xfa\x93(@\x17\xd7\xf9=\\\x9d\'@\x8ftM\xa0xT\'@\xc1\xb9\xf7=\x8e\x0e\'@\xa8jqN\r\xd3)@\x1b\xd5L\xaa8G)@fX\x07m%{\'@\xed\xdd\xf91Yj-@VyK\xd8N72@\xc4\xbb\x84\xb9`y.@\x8b\xf9DtF\xf90@\x8a\x12%\xc8\xec\xad0@.\xdf\x19\x92v\xab%@\xbc\xd6w\xa1\x08H*@\x91\x8a\x1c\x7fzy(@,\x03\xc3\xda\xa7\xa3&@#\x02\x8f~v\x051@\xda\xe8G\xf2M\x8c.@\xbc\xcf|A\'\xf9&@\n+\x86\xde6E\'@\xcbN\xcf\x08-\xbb&@6\xba\xd7\xe9\x87\xcb&@%1v\x90\xc6},@^g=k\x90\'\'@\xba\x0c^\n\xff\x12\'@\xfc\xe0\xca\x17\xdc\xa85@\x89\xe95R\x88\\,@(\xd1$R/\xa9&@\xaa\x98\x15*\xeei)@\xbc\xb70\x8c\xcb\xd6.@\\\x99\xab\xe1\x1ax.@E\xf5\x97\x9f\x13 ,@\xe6a\x91\x95\n2*@)\x87\xe9E\xfe\x82)@\xc7F\xde\x85t\xad.@\x8fKZ\xbb\t\xcc,@|r\x18\xaez\x19*@s\xac\xdd\xd2\xdf\xdf\'@\x04\xb5k\xbcE\x12,@#\x1b\xe8\xae\xbaL-@\x14l^\x07\xf4\xbf)@\x95\x0c\x9f\x82\x80j)@V\x06s4\x0f\t\'@d\xa8\xdf,Q\x02&@\xfa\xbf_\x96J\x9c%@\x1acK!\xedL)@\xd8\x133\x96\xa6\xc4,@\xff.\xf8D\xd9\x99)@\x8e\x81\xbb\xa3\x98\x0f(@Z9\x16dxo\'@\x96\xc8\xcd\xe0K?-@D\xba\xc7@\xce\x02\'@\x89%\x0fb~\xcf,@W\x1d\xfc\xd4\xb5\x162@\xd2\x03\x12\xfd\xa6\xe2&@S\xf1\xcc|\xff\xdf.@a\x83\xe2\x8at\x90,@[\xbc\xf2\xe2\xb7\xb62@}\xbf\xc0?\x8e\xcb)@\x90\xb8>\n\x87\x99&@}\xb0\xe9\xad\x94\x08-@/\xa1Y\xce\xae^+@\\*U\x7f\xe7\\*@\x06\xe4x\x05BO\'@\xf1\xcc\xf3\x1f\xfe\xdc-@\x1a\xed\x1e*\x9e\xb1*@\xf4\x19\x84\xb8Ek)@\xb5\x95\xef\xbc\xb8\x8e&@\x86\xc5\xba\xa6\x83\n-@\xf74\xdd/\x8b\xe8&@\x91\x1d\xf7\xb8\xda~&@\xefor\x8d\xa6\x0b&@\xe2\xee\xa7rk\xf6)@\x18\x15\xe6\xb6\xadw(@\xc00d\xba\xa1\xc6\'@\x86wv\x83\x10\x1c&@\x1c\xd5\x8c\xfaI{)@\x96p})\xcc\xcb0@\x84\xf8\xb1\xa7\xa3\x9b-@\xb3|t\xa6Mp\'@\x7f\xab \xa6\x0c\x8b&@\x84\xd4^z\x14)(@\xc4\xc8o\x12\x1f\xb1(@\x1a\xfdoY<\x995@\xce\xd0\x08\x8a\xb8*-@J9\x9e\x9b\x84/&@\xaeH\x05\x971&\'@\xed\xdd\x04\xbf\x05\xf0)@j*m\xed\xcf\xea0@\x11\xf6\xa6\xe5\xa6j*@\xc6\xf0kix\x82)@9\xd2\x1d5yx(@X\x1d\x15\xfe\xe9\xf0&@\xa4\xf7\xf52+\x0b&@\x85\xcd\xd7kV\xfd%@\x16&`<\xcd?\'@G^\xa0\xc1\x1f|(@z\x97\xf3\x931\xd1,@\xdb\x93\xab\x85\x8d\x82,@7(9\xa7\x82\xc8%@\xea|\x1e\x1fk\xea.@\xdd\xba\x95\x0c*\x8b,@\x84\xdd\x84\x8c\xd7\x12&@\x19|\xd4F"\x1d-@\xda\xaeW\x80\xf6\xb8,@A|\xbf\x1c\xca\xba*@\xb8Xa\xb2\xf9\xbc)@Q\xb0\x97A\xa7\x80)@\x01S\x16\xf3\xe8\xda0@;D[N\rY*@\xd4\x7f\x03\xdd\x08\xc6)@\x7f\x17\x0c;\xf9\xb1\'@Vx\x15;>\xb5\'@\xa2:O\x0f\xff\x11-@<\xdd\xc5\xd0[\x9c,@\x97j\x92\xec\x17\xf61@\x04&\xcb\x8c\x01\xb2)@\xc5y\xf7\xce\x04\xef%@\xb3!\x13\x87\x94\x9b\'@\x92\xe4\x1d\x17E\xc6\'@U\x96Y2\xb1\xb9(@C\xbb\xcf?Z*.@z\xbe\x1f\xbe\xc97*@\x0b\xee\x11:\x0f\xbb)@M\x96mn\xae\xa2,@|%K\xbeLP\'@8\x80SA\xbf\x7f,@\xc4]\x9d@\x12\xd1*@7k\xd6\xa4D\x032@\xb8\x15$\x02Q\xc3,@\xb0\xbbb\xa1\xf5\x8e,@\x9c\xe8\x84\x07\x87z*@t\xb2f\x01\xe7P\'@w2X\xde\x1d\xbc-@f\xe5\xa5\x01\xaa\x06-@\xb2\xff\x9c\x06\x13\x8a\'@\xe6M;\x85,\xf7%@+\xb0po\t\xe16@l]7\xde\xea7*@\xf9z\x0b0\x8f,.@\xd6/\x05\xc7\xa8\xd6,@\x99~J\x15\x1c\xb9)@\x9e\xf7\xe7\x04F\x95(@\x15cm\x99\xd9\x00&@y\xa9\xc9y\xd2x,@i\xec2\x99\xf6_*@H\xeeDI\xdf\xe7,@\xdf\xa4CJ5\x9d&@/\xb7\xa7\xa5)\xca%@\xd6\xf6!J\x99\xe8-@kj\xa8e]\x1d*@p?\xb6\xb1J\x9c)@ \xfdc\x92O\xd1%@\xb6\x10Kv\x18Q.@\xdc\xe1\x15\xceQZ.@P\x14\x189\x05r-@\xdf\x14\x95\xbeU^+@\xc9\xabMU\x0f$*@y\xcf\xc5\x81R\x1d&@\xe9^\xa5p\xe4\x87-@xQv\x84\xab\xb2)@\x0f\x9fZ\xcc\xd7\xc6,@0\x9b#\xe1\xf0\xf8*@\xd2\xa9\x87\x94\x13\x93*@\x8d\xd1\x88\xdc4\x8a*@\x01\xf6\xec\xa7\xab\x9e)@\x98\x15\xd6K\xa6H-@\xe5\xb0\xc8t\xd4\x14-@\xc7\xaa\xb7\xa9\x9a\xe0*@R\x8a\xacn\x95\xa35@\x8f\x10E\xc0\xcc>*@\xfa\x8aSg\x10\x05*@p\x9c\xe01\xcc"&@\xf3\x06n\xaex\x8e5@\xcbt\xf9\xdd\r\x9a)@\x95{\xdd\x19w\xc7,@I\xc3\xe5\xac\xa2\xed,@\xf1\x13\xec%g\x930@\xb2\xb5\t\x89\xeeP+@\xb0JL\x1b\x8b\xac&@\xd6\x94\x97\xa8s\xd81@D\xe4\x12?Q\x0c&@\xb5\xddEv\xf4\xbf0@f\x0c{\x1aJv*@\xd7\xb7D\x1c\xbf\x00-@\t\xab\xb3\xa7\xd1\xe8,@\x7f\xd1\x94\xf3\x01b,@\xa8\xf6Y\x024L,@\xa1\x97\xd0\xe6\xec\x8a)@\xc4\x05\xaa?\x17\xdd&@6D\x19wC\xa6&@\xfb\x81\xe6x\x17\xb8%@\xeb+\x12\x9a\xe2)1@Ck\x1c\x00\x87u,@\xaeq\x02\x17\xae\xb9)@\xb0\'\xea\xd2N\xea.@\x1c\x07\xa4B\xed+.@\xec7)L6\xab&@d\x97\xbf\xc4\xf6\xb25@B\xa4NFK!1@\x15}\x8aG\xec\x07-@9\xad\xd8`\x8d_,@\xdfy\xacd\xad<,@\x8e\x8b\x07\xa0\t\xe9&@\x81\x8b\xe4\x8dW\xac3@w\xbfx\x12\xe1\x9d&@\xa9i#v\x84\xed0@\x97\xce\xaa\xe6\xbfK2@\xb5\xd9A\x99\x10\xdb,@CM;\x01\x07\x94)@\xd3_\xf1\xd3\x19\x1f)@\xc8\x9fV\x91\x1eS.@T"N\x18\xc7\xbe,@\xcf\x1b\xd5\x119l,@\xa5\xce\x92@\xcb\xc9&@\xcc\xc2\xc6\xd2A\xc2)@u\xe4w\xbe\x9bw&@\xca\x07\x04S\xdb\x14-@6\xbd\x05Me\xa8/@\xc4\xb5\xaf\xc0\xf1\xbc.@\x8d\x08\x9e\xfb\xe0W-@A\xdd\xe1\xe5\x04\xc1-@63Z2H|-@>\xf7\xb2Z\xa0\xdd3@\xfb\xea\x0bt\xbe\xef.@\xf7\x02\x9f7\xa6\xb50@3\x01\xed\xb2\xd2\xde&@\xcb\xa7\xa7\x97\x88\x9a+@[z;\xec\xb8w-@\x82]3V\x1c\xeb0@\x07\xc5m\x0f\xa7N-@\x90(2\xfaQ\xb9(@\xec\xf0\x84\xca \xb6&@\xefd\xed\xe6%M&@\xc7d\xa7)\x1b\xef1@\xb8/\xc09\r!)@\xc0]\x1f:%f-@\xec\x89r\x87\xe1)*@6\x0f\x9aRB\x93*@\xccN\x98\x19KG+@\x8f%qO\x89\x11.@\x14K\xef\xb3*\xcf-@8\xdd#|S\x1f,@_\xa6\x8f\x00w\xb6&@\xf5D2\x1c\x88\xfb1@\xd6\xdePH{+-@\x06\xd5\xb2\x92*\n*@\xcb\x02\xdcc\x8bC,@h\x87\x1d\xc9\xff\xd6.@\xfdC8\xc4\x17\x89-@\xf9O\xe4Y\r~.@\x1e\xcaShM\xb33@\xbf)W\xd2\x93\x81-@\xe7\x1d\xd4\xcec55@\xff|,1\'u0@P\xd4\xb8L@\xd2/@\x1f\xfa\xff\x91\x1f\xfe%@Y/P\x0c\x0f\xec0@e\xe1\x94\x9e>\xc3/@\xbb\xdf\x9d\x05\xc5D+@zQq}T\xfb)@\xb0\xfdK\xfc\x80\x87-@\x93:t\xb8\x90=.@\xcb\xae\x91\xfe2\xfe0@\xe3\xb2\xfa\xa3p\xe12@\xef\xf5\'!\x80\xa7-@\xe1@\x8e\xd8mk-@\xa9\xde\x12\x1b\x98u,@\xdf.\xcd\xca\xd3\x17&@e\xa6\xfe\xd7\x89\xd9/@i`\xf3\xd2R\xec-@\xd4/{C\x84\x020@eGc\xe6\x8a\xf8(@\xc1`a\xdeS!&@S\x7f\x12G]\xe1%@\x96\x84\x8e\xa7\xaa\x93-@\xb6b8\x86Jm.@\xf1\xd0)\x8a-\xba&@\xaa}\xab\xef\x90\x0b/@\x81\xa5\xf1\x99[ )@\xca\x9f{\xac\xa0\xe00@\xf6@\xce\xef\x9d\xf8(@4\x91\xe7\x08L\xb1-@\x85o\xfd\xab/\xb0/@\x15.\xebE\xfa\xf5\'@5*\xf0\x10~\xef-@\x0b\xea\xe9q\xeaR.@QH\x96\xb5\x92\x9b-@d5\xa8\x84i\xe5-@Y\x12\xed\xaf\xf9\xfd-@O.\xef?\xfa\xa7-@\xa7\x83.`\xba-0@&\xdbp,\x18;.@\\\xd5\x89\xd1\x0e:.@\xf4\xea\x83|M\x85%@\x12\x8c\x94\xca\xd9\n(@\'\xb7\xe8\\\xbb\xaf)@\x03z\xe4\x1aE\xe50@\xd04H\xca\x0f\x91/@&\x05\xed\xb4So+@3\x8e\xa3R\xa4\x96(@\xb9\x8a\xf2\xf0\xd3\x19(@J\x93\x9c\x00\xc2\xa3*@\xe7\x0eq\xf9{\xba/@\xa3\x05\x00\x01%\xa4(@\xfc\xf2K \xcb\x15.@M3\xad\xd0-o-@;\x87\xbf_J\xc8+@M\'Gw\x8c\xc8%@b8\x96\x94\xb6\x91%@\xc69b\xf5q\x80-@W\xd4\xfe\x81\xf0\xd60@>f:\x16%\xa2-@\xe9],\xa1\x8a\r,@\xf9U\xf9\xab\xf1\xe4(@\x00\xce\xf7eQ .@\x83\x13w\xb3l\x9e/@.\xf2\x82\x15\x0c$(@\x01\x8c\xe8\xc5\xea=(@\xd8\xc3\xac\xab\xb1W.@P\x8a\x06\xf4\xd0Y(@s8\x16P\xa0\xe4%@uQz\x97Mi%@[\xb7\xf5\xc2\x1e\xb10@\r\xc5\xe5\xbf\xb1\x07.@(~\xdd\xb5\xa6%)@y\xbbVt?\xb5*@\x97,-\x10\t\xcc-@\xc82L\x08\xd2\xf9/@tl\xafi\x1d4.@\x08K\x88\xda]\x85-@\xbbY\xeb\xa3\xb3\x86*@k6\xb6G\xac\n,@OQv\x16\xe3\xe4.@:\xa0S\xc2A\x97/@ T\xd33\\+.@\xdcK\xee\xea\x99"&@\x9bq\xa3\xc3W\x99.@a&P6\xe8&.@\xdd\x14\xe9<\x97\xae%@\x0e\xf3lV\x98\xee6@e\xddO\x11\xa4\x1b5@\xfbel\xe7\xb2u(@;\xf5\x88\x02&\xa6/@\xfe\xbf\x02\x08\xb6x)@\x80\xfd\xf7f]\xd1-@\xe9nRS\xcdw/@lG\xb3Io.&@>\x01\xe7\xe4_F-@\xe3\xe2\x1bwD\xe5+@\xf8\xfe\xc6\x03\xfdN.@\xf37\xa6\xb3S3/@.\xb2=\x02\xcb\x94/@Tx\xc4\x14\xde\xac(@\xb5\x82\n\x04:\xa9.@\xbf\x9c)\x0fT\x98.@)\xaa*ob\xec.@G\x97\xa1\x10\xb52.@\x9e-\xae\xf2h\xb8%@O/,\xa6\x17\x99-@\x04\xac\xe8\xe5b\xd1+@\xac\xd1\xfdY\xfc\x95/@\xc0uo\x13\xbe\x1a&@M.T\xdb\x8eI(@l:\x1cJe\xab\'@o\x82\xdbH\x1c\xce\'@\xfb\x93\xcb\xcc\xf8\x1b0@o\x15\x02\xb1\xd9W.@8\x7f\xf3 m\x140@\x13\x16!!\x1e\x03,@\xabjuL\xb0o/@PA\xc2\x015-&@l\xcf\xef\x8c\xc1\xa4%@\xee\xaa\x1a\x10\x97D.@\xba\x8f\xfb\x1fZ\xd22@\xe8\xcd\xd1\x91\xcfx(@sW\xd9\xc5\xe1\xb6+@\xd6V\x7fq\xfa\xc9\'@\x9a*"\xb6\xf3\xa6-@\x92\xf1\xac\xd9Ak-@|\x0fK\x9f\x16\x00&@\xc0HQ&t}/@m\xa3\x8e\x7f\xf3\xd4+@\xad\xfeW\xd8\x9a\xd9%@\xedSH9g\x9f(@\xfb\xdd\xcf\xf3N\x02)@\x06\x06\x00a\xfc\x88+@_\xdf\xceT\x02J.@h\xaf\xd8n\x0b\xbf+@+\x9c\xd6\xfc\xd3\xd0%@\xc7\xad=(2\x04/@\xb1\xa1\xf0\xdb\xe5\xb50@\xfd#$`N\xa1,@\xa5\xaeN\xbe\x85\x85*@V\x0e-m\x8b\xaa\'@6jy"J\xea%@\xeamv=\xfcw,@\xef\xb8\xc3\xa3+l6@\xb8\xc2$\x1f}\x87*@#\xffV\xf4\xe4\xc0+@\xba\xa1\xcf\x95Mj/@QOU?w\x05(@P\x80\xf5\xd6\x0f\xeb-@#<\x9c\xed\xba\xb4-@\xab\xe4\xe6\x1d\x9eJ/@\xe7\x84\xb2aVu,@\x8f:\xa2\xaa@\xf9(@\x83\xbc\xd4\xd3r\x95(@\x9e\\\x9e\xf8\xc5\xe8%@G\xc2\xda\x1e\x85(/@\xdfXz\t\xb5p,@\x91\x13\xc2\x1e]\x9e(@\xbe\x05\x92\x99\xd4\x0f/@\xa5\xcf\x07\x92\x0c\x14,@?)\xc8z\x04\xcf+@P\x06\xe5\x1f\xc0\x0e*@\xb0\xcc\x80n\xb3G(@\x1a9\xfb\xae\xeb\xbe(@\xed\xf9\xf2\x0c\xf7\xce/@\x104\x8eW\xaat,@\xdd\x86c\xbf\xb0C2@~S\x1c\xaa(\xe12@\xa8w\xe1hH\x8c-@l\xd2\xc4\x8eA\x06/@:|\x10#\xeex-@<h\xa5\x11AB/@\x8c\xd6\x8ft\xd3i-@\xa9\xbb\xe3Ru\x87,@\xaa3\xebNd\xd1(@+L\xb9~\xa2\\-@\xbb}\x0b\xc6\xbb\xb3(@\xd4\xd5o*\xed\x9b)@9\tk\x9d5\x9c0@\x83\x99\x18\x11\x98\x97(@&\x82\x1fXU\xc6(@LYXv\xf4\xe4.@vW\xe2\x9a\x19\x9a+@2\x04uD*\xd90@\x87\xed\xf5\x02e\xb40@\x1d\x1e\xd5\xe9\xf7\xa10@\x02\x9c}\x90\\Q-@|\xa6\x01`\xaa\xbe+@\xc7\r\xaf\x96\xce\xc5/@\x8a\nG\x98\x01\x02)@K\x1a\x0f"f\xd1(@\x161\xe8\xe7\xdf\xd3%@\xbf\x04\xee\xb9\xca\xab(@]\xb6<\x87!\x1b+@\xd2\x93a\x08\xa3\x13)@\xd4\xe4\nW\xe8\x0f,@\x94\xfd\xf3i\xf1\xf6(@T\xb1\xf0\x8e\xa2/(@#\xcc\xa7e\x93\xd6%@\xb0\xab\x93\xe2kC/@\x8aYzj\xf7\x01)@\xcd\xef\x7f^\x80\xea2@\x1c\xc9\xb8\x8bg\x88(@X.\xc3w\xa3\x1e/@\xde\xc4r\xa6\xc0\xdc/@\x08\xc2\xb9@\x04\xbc2@\xe0J\x10!\xa4\xde(@p\x1bY\xe9\xaf\xdf+@\x11\xb0U\xb7\xbe\xec4@\x92\xccPYM\x1a-@\xe0}d\xfd\x07+,@\xdf\xf3\xe6\xb1\x1a\xfd*@1l\xc6\x97}U(@\x0b\xa2H\xf4\xbfC(@XMO\xf4A\xa9.@4\xf7U\xd9C\x13,@2`\x0c\x88\xd6\x02)@\xb5t\xfe|\x17?)@\xcf\x8c\xd1\x9a"\xd3/@\xe3hj\xb7{\xa5/@\x8a\x90\xcah\xa6&-@\x84FP\x00]\x96\'@P\x8ch\xf4\xd6\xd9%@v:\xefl\x85\x1f/@\x1e\x81\xf8u\x99\xd5&@0\xd4\x07(\x0f \'@\xac\xe9=\x1d\xca<)@\xc7\xe6\xf8\\\x88\x9c/@\xe6:\x83\xa3\xa8Q/@nX0\x16\xd6\xeb(@\xc15|\xc3y\x10\'@R\xba\xb6\x00\x16\xb4+@G\xdd}\r<\\(@\xc5\xcbG\x11\x97\xee%@\x08\x94\xd6{\xb6\x834@\xf6\xd2t]\xa1\xd0\'@\xce\xaa\x93\xfa]\xd1%@\xf3\x17\x9c\xd1\x9b\xab,@\xc1{c`p\x9b-@\xf4\x0cYg\x81$0@\x168\x84t\xb2\xa7/@XS9\xd5\x18\x97/@$jw*a\x8f-@\xd9I\xd1\x9c\xc6k(@hD\xc9\x8a\xaa\xfa.@%\x1f\xd6_nt,@\x96\xd1\xa4\xe9\xa5\xf5*@\xf2S\x18\xc8\xbc\xca(@\x9f}4;\x99J(@_\x14\xf8\x03\xab\xa4.@C\x11\xd1K`\xe7(@\x8cO8\xeaF\xdd\'@\xf4\xba\x06\xaf_\xf2(@\x84\x14\xda\x00U\xd4%@\xc1\xc9\xd1I\x7f\xb1/@-\xfe\x019\xed\x81(@\x80\xdd\xf4Nm\xd40@Z\xf3b\xc3\xde\xbe*@\x15d\x90\xe6\xf8\x86/@\xe0\xca\xa9I\x0f\xdd\'@\xb1\x9f\xb3\x19v\'\'@\x86Xm\xcd\xee+-@Gej\xa4\xba\xd5(@\xdc\xf5\x82Z\\\x86(@o\x04\x86t\x14\xfb%@V\xca\xff\x9f\x84\xab0@\xb3}`\x96_\xae+@\xe5\xa5\xa3\xc6\x984(@\xe6\x07u\xb8b\x90/@\x9ap\x1d\xae\xe6\xc9/@#\xd1D\xe2wg(@\x8c\xed\x82V\xda5&@\xb4\xf8"\xc5\xf4p/@\xcd\x89\xeb)T\xa0-@\x1ft\xec\x949\xea,@\xaf\xea5\x1a\xdd\xa70@\xdb\x14\xf4{\n\xca%@\xb9g_\x19\x15G)@;y^\xa5r\x17\'@Th7\xe3\xe5\xcb-@\t\x9a\x93\x11N\x99-@\x80\xc0\xfe\x89\x15?)@iW\xe8/\x18\xe5&@\xf6M\xefcY-&@)\xab\x7fDS\xca%@\x14j\xb3\xc6\xd8s/@h\xc6Q\xbe \xc1-@\x9c\xcb94\xd6J(@`\xcbD`y\'(@\x7f\xeb`H\xc5\x9d.@\xd3\n\xbe\xdf\xf8\xb1*@\x10\xd4q\x06h\x90-@\xc7w*\x03\xc4\xf5,@7\xb8?@\r4)@T<\xca\x81s\xe9(@\xb1h4#\xb8\x91,@+\x81\xc5\xae\xc2@\'@=\x9e\xb5\xf1,\xcf,@X\x1d\x91n\x0e\x82(@\x9c`i@3c(@\xf5\x7f\xb2L\x8c\xb1(@)\xc9W\x94\x97Q(@\xb6xex\x19\xa5\'@}\xb8\xa2n}\xaa0@\xf8\xb9\xae\xfc\x1d\xbb,@\n-\xfb\x86uH0@%I4\x82K\xc1,@\xe04^\xf2\xc0]&@\x89)\xd2C\x95d&@\xe6Dx^\x91\x1a3@\xfbY_a(\xb4\'@\xce)\xcaL0\xb4,@r\x89\x03J\x81Y&@\xc2\x98!\xa6\xa2\x185@\xda\xc8#\xd7\xf2F2@\xef\xc5uK\x08\xcf(@\xe2\x04\xed\xda\x15\xb9(@\x97\xf7J1\x8b\xe8\'@\xad\xd7f\x9d\xb7\xa9(@\x91\x88,a\x15*(@\xdb\x1e\xabT\x94e(@hD3\x15\x94D(@\x99\xf8\x01\x87\xed\xab(@[\xb7\xea\x86\xb9\xe5%@d\x9d\rtq_/@\xcc\xc066\xe5\xf8(@\xceTE\xe9\xe8\xe5(@~\xaf\x80\x8e\xc8\x9e2@\xc0\\N\xc8}\x98-@2n7\x9eZ\xf1%@4\x88\x90\x9b%U-@r%Ju\xf0|-@\xd2m\x9d\x95\xb2\x18(@m \xb7\x05\x0c\xeb%@/\x84^\x82\xf5\x7f6@y\xa4p\x8e>[/@\xb5kS>)\xdc(@\x7fz\x17\x1d\x1e\x80(@Y)&#\'\x82/@\xa4}\xc6\xe5\xafO-@tBh=\x1e\xab,@\x9d\xe56\xcf>\xc0,@\xf7\xc6\x173\xb9\xe2(@\r\r\x01\x08\xa6\x9c(@S\\\xa6\xbfG\xc6(@\x92m%=\x163/@g\xc5D\xba\xaa:0@\xdb0Y;\x0e\x1e0@\xc1\xb1A\xa0\xc4I&@\xa6O\x83f|\xc8(@BPjV\xc8..@i&\x83\xf81u&@\xc2\xec\x7f\xf8\xf7\x93(@\x93\xd4\xe6\x89\xfc>&@\xe5\x01\x85+R\xc6(@\x05eXY\x9d\x1d)@(\xbe&\xef\xebX-@B\x9a\x00\x18i3)@\xb6a\x02\x10\xfd!)@\x8b\xed|\x8c\x8a\x0b-@Kr\xda\xd1\xa7t&@F\xcd\x81\x90\xf8.)@K\x17\xae\x15\xc4/(@G\xa6\x19\xf5\x98[-@\x9d1d\xe2\xc6\xfc\'@y\x1d\x18\xb2\xa7I(@\xd8\x9al\x13\x9cb&@\xe9\xd9\xbe\xb2\xf3!)@\x1d\x05:\xc8\x8fj(@\xbf\xfa\n%B\x88&@\xdbc#G\xef\xec,@\xc3>*\xa1\xde\x01\'@.R@\xd58\xfb/@\x06\x18O\xd3\xb3j(@\xeez\x15\xee!+.@\xfc\xd5\x88,\xb0\x96+@M\x0b\xdd\xc8\x19\x9b0@\xe6M\xecA-./@\x1c\xec\xc8\xdf\xf4\x9e\'@\xac\xb4\xd5\xfe\xc6\xf2\'@\x03\xea\xe9\xc1zD&@)WRO\xb1\xed1@\xdd\xd8s\x9c\xc8\x84(@F\xd8\xc2W\x11\xd4\'@\x9d\x8eVG\xc9D)@\x95\xa6\xfa\xc6\xfc\xbe0@\x96\x9bfj\xe2\xf0%@!!Tk%\x89,@\xcd|\x95\x18f\xea-@\xd6\x1b\xa9\x92L\xd90@u%0O\xed\x05&@\xda&ntyt.@l\x14o?\xc2\x800@\xb4~\xe6\xc9<\x02(@M\xfb[\xb4\xab\xba2@:\x12\xd6iK\x0e,@\xe61\nxU>1@ \xdc}\x01\x8e\xc1&@F\xd4Yw0\x8e0@\xd9\x8b\x10\xe5\x0f=\'@\xce8\xcb58\x041@\xc4\xf9\x1b\xe1G\x92)@\x1co\x13\xe3K\xe8+@\'m\xfc3?\x043@5uG\xca\x0f\xff1@>\xe2gu\xefs,@\xe2\x85\x85\x0f\x9a\x8b-@\xcbf\xea\x89&G*@j2\xe80N\xd7-@o6i\xfc8\xdb-@p\\|Jf7&@\xd2\x08 \x05\xb9o1@f\x08;\x0b\xf2~(@\x8f\xc9=,e\x95,@\xf6D\xf9\x86\xe6M)@\xd1>\xe9\xae\xcf\x03.@\x9e\xa5\xdd\x04\xd8\x9b4@\x82\xa9\xe6ea\xb5-@Q7\x89\xc4\xd2Z%@\xf0\xb8\xd0V\x11x0@u\xf1\xa3?QQ,@\xb8\x17k\x92d92@\xf3N\x91\xffA\xcf/@\xc9W\x14\xe5\xc7\xc3&@\xa9u\xa5[\xc8\\1@\xfa\xf8\xc8\x11\xbas*@\xf2\x19^!Z\xf2%@\xe4\x7f\xb6X\xbb\xbe/@\xd2a\x8f\xca\x1b\x854@\xb91s\xa1\x00 0@\xd2&\xc0\xdf$|4@\x19\x85\xa4\xedX\xa41@I9<[\xc1\x071@\xaez\xc8HEi7@\x0eN\xe9\xd4\xaa\x131@\xd2h\xde\xc8h\xb8%@E\x8f\xfc\x92\xe0s-@.!\x87S\xbb\x1c(@\x1e\xfbt\xbd\x92^*@\xcee\x00p\xcd\xdb*@FT\x19\x1f\xc5\xc9)@\x02\xebn|\xee\xed-@\x9as\xa6T0\xff.@(/\xda\x83\r#0@^*\x96\x93\xd5m1@l/<\x07\n\xfd%@\x92\xe5J\x0e(*-@af\xabw%20@\xa8\x8e\xae\x99y\xbd&@`N\xad\x18\xfe\xfd\'@\x95`\xcc\x8c\xbda1@\x0c\xf6\x90\xa0\xf5\xcb2@\xc2\x1dE\xd2]\xd8.@~e\xf4\xe7\xa4P*@\xab\xa6[\x02N7&@\x8c\xe5`\x8dr\x95-@5\x16{\xcfE\xdf\'@\xeb\xfe/\xc6\x94\x0f1@J\x12\xebT{\xe2)@C+o\xd8_\xe50@j\x9d\xa3\xcbf\xfe/@:\xf4\x8d$4\xa0-@\x82\xf2\x1c\xf0Wo(@\x08\xce\xdd\x10\xc3\xcb.@\xa2\xbf\xb4\xc5\x04+.@\x1bYn\xd3Y\x8a0@\x96\x9aoW\xac\xfa)@\xaf\xeb\xce\xbe<m&@\xf1\xd6\'\x0b\xb0\xba+@D\xa3\x7fn\xb4\xa1-@|\xdf.\xb2<\xcc4@\x86\x9aL\x83\x83\xe7(@\xd6h\x1b\xb4\xb6\xe50@\xd3)\x85[\xf3\t.@\xd6!\xf2\x82\x1dV)@j6&\x13S\x8c-@\x12\xcc\xae\xd3F\x17/@\xc2\x02\xc1a\xec\x81\'@\xdd\xd7\xb4.I\xce0@\xc0\xfa\x93\xee0\x00-@\xb89\x18r%\xcb\'@\x18t~\t\xd1\xaf%@\xb8\xcd\x13Y\xd490@y\xef\xdc\x11Ey*@\x8c\xaf!-\xc4\xe7*@\x83PM\x9f\x9b\xb3%@\xe6T\xf93\x7f\xfb%@N\xc0>\xa6,\xe1-@\x1b\xd9\xfcQ\xf4\x975@+\xb4\xdbR\xb6\xe3*@\xe6mX\x0c\xd6\x911@T\xb8\x8a~L\xde-@:\x141o\xefy*@\x95\xbc\x892\x0c\xb8\'@\x0c/\x91\x03\xb4T)@\x80\\o\xe6Cq2@_:%nD\xf0+@\xca\x1b\xa6\xe0u\\)@.D\xc4e\x9b_-@J\xdd\x04\xbbLF&@\xf9\x1d\xbe1\x90K\'@\xd4^\xd9\n\xc3\xd74@W\xf2\x8cq:\xab\'@O\xe0\xc3\x80\xceP.@\xa8\xbb\xa8\x1f\xf3]7@\xaap\x7f\xfe\x80\x95/@\xcb~\x1c\x8f;z-@\x163\x98\x92\x14\x91.@U7\x84/\x0ey&@P\xb4\xa1\x95\xf40&@\x8b\xfc\xd3\xe7\xf4\x14\'@\x0bd\x9dL\xa3-\'@\x13F>M\x19E\'@O%\xf2\xb1\x04\xea,@\x06j\x03+\x98\xc3-@\xed7\xa9[Z\r\'@\x90\x04\x90frR\'@+K0\'\xab-)@\xba\xda\xbfs\xfc4(@\xd2\x02\xbd\x95R(\'@\xc6y\xa7,\xefE\'@\xa4\x7f#\xc8\x96e&@\xb4FT\xba\xc3\x0b)@\ny"\xeac\xa4.@\xc0\x14\xb7\xd0\x90\x18/@\xfb\xfb4\xfb\xd7E/@^\xc3uM@\x02\'@\x12Z\xfax\x12+)@3\xbf\xfe\xdfGZ&@\xf0k1E\x9c\xec&@+\xcbzYl\xa1\'@]\xac\xdb\xab\x05d(@\xac\x90\xf2\\L\x01)@\xa7\xb4\nf\xca\x18\'@\x87\xffI\xf2\xb8\xfd&@\x83\xb0\xc5\xad\x05\xb8/@\x12\x97\xad\x01\xf8V3@\xf0=\x02\x1c\xe0%)@\xee\'\xa7\x140\xfd\'@\x07u\x00\xc1?\xbf-@,\xc0\x06*+!0@\x0c\xf5\x0e\xd4+\xf14@\x7f\xde\xf6e\xaa )@\xe4\xe1J+\xd7.0@t\xfbi\x83T\xfe%@\xba\x91k\xdf\x8c\xa5(@U\xcd\x02tH\x16&@\x08i\x1b\xccS\xe1.@R\xcdoH]0)@K\xb4\xe9`\xdd`1@\x1c>t\xdf\xa2#\'@\xfa\x9a\xc7\x0fu{(@\xdf\xf4z>\x81\x81*@7!\xb6\x13\xe0\xcc(@\x92\xf3\xc0\'3\xd4,@\x9a\x109F\xb5\x95(@H\x8co\xf9\xca-)@a\xab\x8a~N\xd0&@\xf2\\\xc8\x92"\xe4&@\xbc\xe26]\x03~(@\x91-\xb2F\x94\xf2%@\xd8;\xb9\xd7\xc2M&@\xe9]\x16\xafe\xd6\'@\xdd\xa8\xde\xc96)\'@t\xcf\\\xd7#B1@y\x10h5\xe6\x9a(@\xa5\xd2\xc3Ta\xc4.@FOm\x0b\xed}(@\t\xa3\xe3n\xd9\xe1(@"\xeb\xcce\x03O-@\nFU\x9e\xc6\xe1%@\xe7\xa2JR5\x10\'@\xe5\xb4N\x87\xe4\xa5,@\xc8s\xe8T?R&@9\xc2\xfc2\xdd`(@\xe6\xe0x\xb6\xac\xd3,@|g\xe8 Tw0@\x897\x0b`\xab\x18+@\xb6\x88\xc4\x15\x92\x12\'@\x00\x00\xc8D`\x8a-@\x94\xce<\xe9\xda\xfa4@\x041\xeb\x12\xa7Y/@p\xb6\x89\xf4fF&@G\x8d\x9c\xc6}\xca2@E\x93\xee\'\xe2\x13-@vYf\x02\xed\xd6\'@i\xa5\xbf\xe8\xf4^&@J]\x04\xdd3\x1c5@c\xc0\xa5\x8a\x81\xb2(@\x16\x88\xca%\xc2\x0e.@C\xaa\x96\x18\x96\xf0%@\x9a\xceT0~u&@\xd0\xa0\xce\xb5x.(@9\xe8$|\xd6\xcc(@6\xc0\xad\xf3\xcff3@\xf2\xaeI\xe7\xf2I*@\xb6\x99\xc6\xa9\xae\x0f-@\xc7\x9a\xfc\xe8\xeeA3@V\xbbJ!\xf5,&@\xc6\x08\xd9\xd9\xf3\xa2,@}\xe2\x9a\x82r\xb44@\xe6\x84}\xe8+((@\xf2\xb7\xcb\x18Tf&@\xff|\xb9\x7f"!(@\x1bG\xd2\xfe`\xc4,@\xf9\xf1W\xa8.k(@\x8er\xe9\x1a[S(@\xa0\xffR|\x14\xf0/@\x1c\x17\xb4\xa5\xe5f0@\xf9\xbe\xa40\xb0\xa7,@\x80\x0f\xae U\xc9\'@\xc2hH\xa21c(@\xf9>\xf6j8\x88(@\x1fa=6\xd9},@i\xfaq\x06\x19\xbb,@\x0f\xa6\x96\x12\r\x95,@\xede\x93 \xac\xae+@9*1\xd6c\xf6,@\xa6\x1e\xb4\x14\xc8\x93-@\xe1d1-\xa1p/@}j\x87\x0f\xcb:(@\xbfr\x1b\xce\xecM(@\\Zgp\x8e;)@\xc0\xb0\x98\xaa\xd8!0@\xd9\x05\xe1\xc8\xdf\xcd%@\x95\xdbd.k+(@\x83f\xff.\x94:3@\xed\xf1H:d\xdd,@\xc0\xac\x138\xb4\x9c/@\t\xd0+\x98m"/@\xf9C3\x04\xd2>.@@\x87\x96-n\xa80@\xb3;\xbf\x02\xa4\x9e-@\xd1\x90\x04t\x81&7@D@hU8C(@\xe5\x97*\xbf@\xb7+@\xc7Vg]\xf2\xef,@o\x99n\x0b5\xc0-@L\x14\xbd\xc5w13@\xd6\x96\xd7\xfd:;(@?\x07\xd1\x8f\x88\xaa+@\x03\xb2g\xa6Y\x0e/@2\xa3\xcb\xc9\xbe\x95/@\xa2\xa6\x87"~\xd7(@\xe6\xf8q\x02\xb1\x1b0@X\x0b\xfb\x9a)\x087@\xcc\x98w\xa6\x1c\xe3+@\xe2,q\xb7\xfe\x1b-@5]W\x00\x94\x87/@\xb1,\xa4\xcd\xa4\xf2&@\xe7\t\xbd\x8f8\xd2(@\xa6S\\\x01\xa6\xec(@"\xdd\x8cG\x02\xa0/@\xc1\x8b}\xd5\xa0?/@\t^\x8e\xd7\x14$/@\x94\xd87d\xf9\x165@\xff\xf9=\xd0\xc4\xdc%@\xb5\x91\xb3\xb8\x89\x80\'@\xf0N\xea\x16=\xa5(@\xe7\x9f}\xf3O\xac0@\xe1\xda\x85\xa1\xf1\r7@\x9cL3\xfa\xbf=(@\x0e]\xd4Y\xf1\xcc(@\\\xdc\x99\'\x81\xf3*@;\xe2\xa0\xee\xaeR.@\r\xc3\x13\x86\xc3\xff&@I\x93\x1c\xff`y,@z5\'$\xfd\x1c-@\x03\xbf\x91\xf5\xcf\xfe4@\xf7\xd8E\x829M.@mm\xea\x80,\x02/@\x15\x03\xa6\x8e\n07@7\xc4~`\xc6X/@\xfe\xc1\x93\xff\xb7\x137@\xae)\x83\xa8\x16P3@\xd8\xd2\x83\xb9@\xd1%@\x1b\x84\xf3D9`(@\x80\xebj\xbb5\xb6+@\xcf\x12\x7f\x7f\xe7\xee%@.\xbax\xd5\xd7\xdc(@\xa3\xa8\xd9b\xf6Y.@it\x93%\x95|,@\xe2\xec)&f\x87/@]\x97\xe5\xb7_\xef(@\x8fG\xc0\xfdd\xd1.@=\xa1C\x9e\xb1S/@\x8d\xf0\xac\x93g\xef/@\xa7 \xb3\x11\xe0w,@!bM-?\xf1-@\xa5\xc1B4\xf7\xfb%@z\xbf\x85\xce1\xfc*@\x93\xd1i\xf6\xcb\x0b+@\xae\xfc\x95}y\x1e-@=\xa1`\xf3?^.@\xaf\x91\x97\x8fmr.@2\xca\xc1\xb3`\x06/@\xf4b6\x89"X(@M(\xe3\x8af\xf8,@\xean@cE9/@\xe0eny\t\xd9/@0;\xeb\x1c\xca\xf0%@\xad\xa5t\xade.&@\xe0M\xccA\xe1\xdc(@\x82\x0c@\xfe\x98\xe5%@\xf7++-I\x85(@\x959E-\x9e\x04)@u\xa2\x07\xec\xdd\x11)@\x1c\t\xcby&\x12,@\x94\xd4\xdej\xb6\x1a7@L8\xfc\x92\x16\xb5(@\x058|\x1d\xac\x88/@\x9ay\x83b\xb6/\'@\xa9R\x94+\xdf\x07.@\xa5\xe7\x958x\xc7/@\x1de\xa6\x9fs\xd30@\x19db:zF1@\xdaQ?\xbe\xe9\xe4%@\xec\xe2)\x0cf\xbd+@\xba}\nP\xbf40@\x0fRT=\xff\xa8(@\xc2\xdd\xd4\x9et|0@\xbc\xc4\x8e\x8bp\xef%@+9\xe7i\x96\x14)@\xe7M\x86\x86\xa2\xee.@j@;X\xb2\xf8.@gq\x9en\xf3*/@\xb9ug\xe3f\x9f0@\xf9\x81\xacm\xf6\xd20@\x8a\xcf\xde\xab\x1e\x11/@\xceO\xc63\xaa\xc5+@\xa1\xd7\xfdY\x0fa-@Ur(\xe9\x9e\xcf(@\x07\xa9\x1aEu\x87,@\xa6_\x1b\x17\xab\xb3(@&\x7f\x0b\x99\xbe?/@\xbf#@\xb7\xf9\xbe)@w\x18\x13\x90\x19{-@~\xbaL\xd8^\x0b)@!43\xaeI\xd9\'@\xe4\x85s\x01l\xc2&@z\x1c\x0f\xac\xe2\xee0@\xb9\xa9?\x97\xb6G(@\xdd\xc3~\x1b\xfd\x13,@K\x13\xc7\x03_\x9a(@\xbb\x99\xaazM\x12*@\x13K!WC\xce+@0\x88T\x92\xd2\x04/@\xd9MB\x9a\x13\x8d0@s\xdc\x88\xba\xf9,)@W\xbf\xa7\xa5#\x83+@\x98\x06\xfb\x04v\xf6-@t\xa8D0n\x83+@R\xf91\xea\xeel/@\x8eyZ\x04J\xd9+@\x83\xc0j\xb71])@\xe0K7\x1b\xc6\xea%@\x1e\xa9\xa2\xaae\x86*@\xdcF\xb0>\n\xca+@\xe6\xda\x13\x18\x88\x10&@\xefW\xbc\x9f\xef\xd2/@\x99\x82\xb1!\xe9\xa0,@A\x14\xe4d\xb8\x03&@Y\xe1\x9e\x94\xaf?.@%\xf2qI\xdb\xb9-@NCb\x0ev\xc3(@\x1b\xd1\x0fw\xac\xd1%@\xc5M)$\xc1\xab/@\xd2\x9e,g}\x89+@\xea\x9f5\x86L\x080@\x10,\xfa\x93\xec\xfb\'@\x9e\xb4\xc6\xb2\x91\x8f&@\xa1\x91\xcd]\xc7\xa4-@tAm\xb2\x87?)@\t\xee\xe9<\xfa\xbd%@\xd0\xeei\x05\xef\x04&@JU\xd6:\x1b\xed*@\xab\x14\xae\x14_\x1d\'@\xa5\xed\x17\xb9\xa1-&@\xe2\x08\xc9\xe9L\xab\'@YzCp\x85p/@p\xfd\xda\x03\xbc\x98/@\xdaf\x0c`\xec\x1c&@\xe2{b\xb8\xdc\xc0+@@\xf5\x90\x18bW,@\xc1\x11\x80\xd1\x99\xf3%@]\x18Z\xcb{\x9e/@\xb56;\xe9\xca\x95.@\xc0W\noN\x97/@\x1bZ\x8c\xedv/&@\x15\xe6\xca\xa7S\xe8+@\x1bL\xa1\x8b\xe0\x9e-@\xcf\xd3\x10\xc7\xdf\xa4(@\x8d\xf6\xc0\x18\xa1O-@\x9c\xb0\xf3\x0c\xbcV1@\xebV\xb5\x1a\x12\x13)@\x02\xaa;\xa9p\x04)@\xf5\xfc\x7fmGP)@\xd2\x96Ze\x19o)@\xc0\xbf\xab\xeb\'\x91.@\x85Dl+\xd3)/@\xacG\xb8t\\\xbd2@\x0b\x81\x15Y\x17\x81-@\xb3 \x97\xb7\xb2\xaa/@\xe8\xdb\xa9\xc8\x81\x13(@\xb0\x95\xaf\xfe\xea\x8c*@k8\x0e;\x964/@\r\x8c/\xf5\x9e!)@\xe2Q\xa1\x01K\xe7%@\r[g!n\x942@\xe3\x82cZaV,@#\xd3\xb8\x1c\xd6\x0b.@x_\x9f\xa4k\t0@\x10\xb0\xc9\x94?\xa4)@\x02w\x00\xdc?\xa9/@i\n{\xe4\xfa\xdf*@\xde\xe3l\xcf\xf3\xa5-@b8\x96\x94\xb6\x91%@\xcb8\xaa\xb6\x11\xc3%@Vw!\xa0\xa1\x884@\\\xc0\xfd\xf8\xe7\x15,@$\x9bWm}\x12/@\xab\xc3\xa1l\t\x1d1@\x8e\xbb\xdb\x04aM(@\x9a2\xac\x87\x1d\x17.@3\xaa6\xf3\xb03/@t#~Z\xf1~1@z`\x7f\xfeg\xa2*@i\xe0~\x18\xc3\xb9/@\x01\x94L\xd1|\r&@\x1d>\xff\x06m\xbb-@YF\xdc\xa1O\x94/@L\xf7\xd5*\xd2\xed0@lj\xc7\xde\xcc\x85%@o\x94$H\xa7\x9e(@1\x9d\xac \x044.@}\xcb\xa4\xbbl\xe50@:\xcf\xdc\xd7M\xb5&@PIYO\x80\'.@\x94tY\xfb\x0f\xc4*@3\x85\x0e\xe6V\xbf(@\x12\xcaO\x84\xe9z4@\xe2\xfd\xfb\x8c\xbe\xe7-@\x0b\x02\x93%\x05(.@\x82\xb8\xd6\x8d#4/@\x8ay\x00_+N.@\x89\x00:H\x8b\xb2-@\xbe!\xfb\x04\xc0\xec0@*\x8eU\x8f\xf2d1@\xe5\xe7\x99\x1bo\xe9(@y\xff?!\xdbr/@\xd2N\x84\x8c!\x94-@\x0f\xa1\x91\x84I\xe1%@\x88J\x1f\x0c;\xf7%@\x8d9Ri\xea~1@+8$ \xdf\xac%@\x9f\xfa\xda\xf8\xf0r,@iv\xc8\x8ej\xd0,@\x17\x89u\xb1\xf1\xfe0@\xa0\xc7\x1d\xd2(\x1d&@\x91\xa2\x9c*\xc9\xa6-@r@\xaf\xef]M.@X\xe2\xbc\xd6\xd0\xf4/@\x96\\\x82R\x05\xbc,@\t\'\xeeK\xae\x8a-@\xa4\x0f\xdf/\xcfu0@X2\t\xe1r\x96/@d\xac\xe8\xda\xe1\xcc%@\x9e\x89I\xeeN\xfe%@\xcf(\xf2\xd8Y\x901@\xac\x0c\x1bIzv-@\xf3\xce\xcce\xdd&)@)fs\x9f\xa4\x13.@m\xf1\xcf\x004Q.@\x1bu7jx\xea%@\xdf\r\x1btc\xd3/@\x82C\x05\xcc\xf9\xf40@&\xe8\xd4|\t,&@\xfb\xf2-~s\xce-@~\xcc\xc5\t\xe3\x01.@\xefd\xed\xe6%M&@\x15R\t\x14\xb0\xba&@\xfa-3F\xa7\x95+@\xe8\x96\xafVVJ0@\xd3I8\x1d\xd8\xeb(@\x84\x15t\xf2\x07\xbb(@)\xa9y\x82H\xfe\'@\xb0%=\x1d\x81\xea0@\xbf!\xea\xa3\r\xbd-@P\x8a"\x15\x96\x17/@\xf6\x9f\x97\xb4\x05Y.@\x92\xd6\x0c\x1c/I-@C\x9d\x0f\x90\x83S-@\x9c\x1c\xd0`\xf7\x81-@\xee\x14\xb4\xe0\x98\x0f&@\xc4\x07\x8ax\xf2\xa3&@b\xe0\t7\xf2A+@\xbe\x88\xf8XwL+@\x83\xd9[\xbf\x10\x8b&@\x1b\xeb\xb1/\xd0\xcc&@\xb2\x198\xbc\xbe\xa1/@\r\x9d7rB\xd5%@\xd2&\x9f\xa7\xee\x08(@\xf4zY\xe0\xc5\xe7&@7z\xf1\xdd\\\xc8%@!\x80\xc7\x87\x8b\xa8&@\xad\xf9\xc9^@\xed0@\x94\xd2\xe0\x97\xaa#1@\xe2\xb0&\xed\xf3U.@\xffzRL\xf7g+@c@\xfe\x87\x17\xa8&@\x85\xbf\xf5\x16\x8d\xea,@|\xa7\x16\x93\x9b\xb3%@O\xf4\x14\xba\x82+1@9\xb5\xfb\xea?\xbe%@\xf5\x81\xad\x11\xd5\xfa%@\x87\xdd\xb1$U\x16&@L\xb3\x9b\xbd\xc4\x8b)@\xb2#\xf8(\xe1\xfc,@(\x9e\x91sv\x1b(@\xc71\x1f\xa9O\x10&@.}\xb9l~\xe4*@\x8b\xb3/\x98\x96\xed,@l\x99"\xdfIt-@\xb2\x12Lu\xe2\x051@\x17\xa3rb\x11\t*@8\x07\x0b:\x97W+@m\x93\xa1\r\xc2C0@~S/\xd5#\xe2(@,\t\x979\x00A*@\xca=ge\xa9\x02-@\x16\xa4H\xe3<K-@|\xcc\x0e\x9e \x86(@\xa0\x9a\x85O\xd4\x100@b\xebu~@\xae)@\x13)\xd7\xac\x84\x93*@\xbcC~\xab\xf9\x14-@\xcb\xc6nT3\x9e&@\xfc\x97\x98p=\xfa\'@\xd5nf\x160/1@3\xe9_\xaf}\xe2%@\x9c\xf2bD\xba\x1c&@\xd5\x89\xbc_\x90c*@\xe9\x1f\xb0H\x88r-@\xcb\xdc\xac^\x83\xcc%@\xe2\xca\xa6\x1f\xb5\xa0)@\xfe:*\xce\x9cJ+@\x94\xe2\x97\xec\x1b\xb2%@"\x98\x10&\x84c*@\x97\xff\x0b\xe1\x80s*@n\x16\x11\x82\xaf\xb2-@"\x19\x9cj\xda\xed.@l\x9d\xc9\x83h\x98(@F\xa3T\x01\xb2u)@d\xd4\xac\xecS\xbb)@\xe8\xd3fy\xf2O+@H\xf3\x9c3\xe6\xaf,@\x98TB\xf9\x80\x0b.@4\x84\x06\xf4\xc2D0@\xec\x07\xc5\xdd>,&@>\x1e\x7fw|\xf7%@t@\xbd\xb9\xe3Q\'@\x8dX[\xd4l;*@\xa0\x0fM\xaal{*@r\x99\xce\xa8\xe9\xb3%@-M\x7f\xea.\xb9-@\xcc\xba\xc2\x83\x10\xf8\'@\xb3\x96\x86\x90A\xb83@*c\x97d%\x8e,@4\xb7\xe5*\xa5\xd4%@c\x0f\x1f\xd1\x9d\xd0*@\xc5\x9e\xddw6+.@\x05\xe6\xd3\xba\x0b"2@\xf9<\xa9\x95\xa28*@B\xf09\xa668+@l\x0f\x19\xdf\x97~,@\x904\x07\xc6\x0b\x9e,@\xcf\\|\x88Z\xc3.@\x0b-\xa7!;\xeb%@\x7fc\xec\xfe\xf4U*@>It\xf5\xbf\x11.@r\xe9\x01\xf3\xb2\x19,@\r\xdf\xb1\xf1\xca\xb2)@\xa0\xa64\xd7\xcb\xda0@\xbf}\xa1_\xa9\xf8&@\xa1 \xa1\x82\x1d\xc0)@\xf1\xc4\xcb\xb9\xe0\xf01@\xd1\xf1\xbdU\xc3\x13&@`\xf5\x93\xa0\xb721@\x1at\xdcai\xb0(@|\x0b&X\xdb\x9b,@z\xd3E\xd1^\x1c&@`\xd7\x81\xde\x00y(@\x8e\xd41\x14\xb5\xaf%@\x18\x8f\xa7\xf4\xab\xe2,@-\x01\xc3\x0c\x0b\xcf0@\xfc\'FF\x86\xef0@\x97\x7f\x16z\xb41.@_tS\xc1)\xf2&@\xc7\xc20\xb0\x0b\xf0)@\x89\xf4kE\xa1\x00,@[\xd5\x9b\xb7HD&@80\xa3--6&@59I `\x830@B\\\xac=\xc0<.@\x1f\xd1w\xb9\xc0\xc71@\x1b \xef\xa6B|)@\xd3\xb5\x1c\xf8\\\x06.@/\xee\x89\xc4F\xc30@\xfbsB\xa1I\xcd0@\x9e\x0b\xc5\xa4m\xa74@so"\x81H\xfe)@j\xacD\x8e\x83*&@h\xcc\xad\xa0<\x9c-@H\xa4\xed\xe3\x1e\x100@\x97\xf7\xcc\x89\x92\xb3.@\xe4OI:\xae:,@eP\x8aE\xde\x7f&@\xea\x80eof\x9b0@|\x8d5\x91\x9e\xb90@R#;l5\x1c(@\xa3:\xa2Fc\x8d&@\x94\x04I\xb2I\xb0*@L\xde\xa9\x11p01@\x0bo\xb0z4i&@\xef\'B\xd8\x1c\xe8&@\xa2\x80\xddX\x83\x1a)@G\x10\xa4K\x9b\x86)@\x84\xd4!\\?\x850@\x1a\x15|\x1f.\xa23@\xaa\'\xc8\xcd\x87\x7f0@N"k=\xa5\x1d1@\x03\x85L\xd9A|&@\xa5\x03\x92\xce\xcf\xf4)@/\x9e\xebd\xaaZ*@[6\x0c\x05+\xa7,@\xa12\xd4\x0bx\x1a-@\xfa\xf0\x16u\xe0\x9f&@\x87\x86I\xe0\xcbp)@\xc9\xb7\xb3\nl\xcc)@&\x1c\xeb\xd4\x9a\x8f,@\xa29\x8d\xd7\xc9\xfd,@\x0b\xda`\xe8\xe9\x87%@\x9c\x00\xe9&c\xce0@\x0f\xcb\xd5"#\x0c&@\xb1\xa1\x80\xca\xf6\xbd&@K8\x9d\x9c\x93\xe4&@]xo\xd56\x820@%\x8b6\xc7z?)@a^\xe9;K\xf90@y\x9c\xba\x04\xf3\x98)@e\xa7\xfbE\xa3j+@\xee\x8d\xf8\\\x8e<-@\x9c(D\x19\x16\xef)@ \xae\x96\xc8\xd4\x9b%@L\x99\x8f\xc0w32@\'\xf28\xd5\xa6\x03&@C\tS;Y\xb22@1_\xec~\xb0{0@_\x18\x1b\xe8,\xf70@y\xf1\x08\x1f>\xd71@\x0bGy|\xa7\x0f\'@\xeb\x9b\xf0\x1ax%+@\xd2K\xf7\x17aO-@\x86\x9a\x16\xc3v\x0f.@\xce\x8a\x0e7\'\x91*@\xdd\xc5\x0es\xb5\xbc%@\x1c\xbdu\x05\x92#)@\x8f\x16\xf1\xc9\xf6\xe2\'@\xfe\x14\xbb\xfc\x91\xb24@r~\xc3\x9f\xda\xb4%@\xb9\xb5\x9b<\xaf4*@\x0b\xadmW\x83\x8d,@\x9e\xdaT\xc3\xc2\xb0.@\xf1H@\x1b9\x90*@L\xe5\xbb\xa4\xaf\x1c\'@y\xd89"08-@=;j\xfb\xb0z.@\xdc\xf68\x0c\x9e\xc3*@\'|\x9b\x81T]1@j\xcd\xe9[\x11m)@\xc7\x90:\xc9\t\xa0%@JSwj\xe1\xf60@\xb7\xb9\x9eY\xdb\xfe%@\xdc$l\x08\xf7v-@\x05\xe9<A\xff\xa2%@\xef\xa7\xbb\x1a\xad[,@\x89\x87\x91\x19\xae\xf4(@o\x03Y\xa3\xea\xd6&@<\xe7\xc5\xb7\x00\xf1.@\xb6\xc2\xa7\x94\x9c\x1b-@v\xa7O\xf20v,@j9/\xbe\xa8\xba,@\xac\xfd\x8dj\r\x11-@\xbdjls\xfa\x8a.@\x8e\xf5\xe9L\x06\xc9)@\x88j\xd7\x8d\xba\xad4@8\xb4\x08\xf9\x98\x99%@\xd9\x1c\x0b\x19\x94\xa4&@`g\x93\x08\x16\xfd&@\xd7\xbd\xda\x8f/\xcf(@\x85\xad\xfa ^;-@\xf8\x80\xc9\xcf#\x11&@\n\xf5\xc9\x82\xd7N(@XTx,\xe1\x84)@\xa4\xaa\x95\xb4\xfa\x95,@\xe1\xa9\x96m${(@\xc2\\\x80ax%.@Ds\xed\x98\xbe\xad0@\xbc6+S\x19\xf90@\r\x92\xb4\x86\xe8_\'@\x7f%\xf6\x82\xc5\xbd%@\xc1\xa3\xe4\x83\x81\xa8,@\xe9\xab\xeaBY\x90&@V;s\xe5\x0f\xfb1@\xa22\xf2\xe7\xf8}\'@$n\x81#a\xd0)@\xa0TJ\xe0vm-@\t-\xcc \xf0a1@H\x1f\xf2\xfa\xe8\x951@\xc3\x0f\xd8\x14\xabK)@Vq\xc9v\xf0\xfa0@\xe3\xab#\xec\xd9\xc1%@\xc9\xc9\xbev8\xc4&@\xb0\x9b\xd5\xd0\x7f\x9e.@\xf4\x8d\x08\xfc\xeaP*@ZN=A\xd6\x9f5@2\xe8\x0e\x81v\x82%@\xdc\xe4Ca\x10x(@#\xc1\x8a\xb9\xaa\x1a2@7_\xd4\xf84\xbd0@\xba\xc0T\x1f\xaf\xa7%@\x8e;Z\xaf\x19\xf3)@\xbf\r\xd4[\x95\x9e0@\x1c\xff\x7f(\x16*-@5\x84\xed\xfeg82@"\xa8\x10\xa2Z}4@\xc6\xa1\xaf[\x99`%@\x10\xde\x9c\xf1NG*@\xeay\xc8\xa7\x1a\xe9(@x#\xa6\x10\xbf\xe2)@W\xce\x01\x0b\xc4\xf6/@\x99S\xb9xo\x91,@\xeb\xfc\xd8}\xf2\xa9&@\xf5!i\xe8\xeb\x83)@I\xa8\x8d?\xf2\xf7+@\xa2\xf0\xc06\xf1<,@Z#"\x80\x00\xf8,@\xb5~\x9eh|\xa5)@6\x07\xde\xa9\x16\xd4(@\x84q\xba\x81:\x9c)@\xc1\xfc;h\xd9\x85.@y/Q\n?\xd81@\xb6KWG\xef\xca0@\x93\xd1\xe8\x07\xbc\x06)@U\xa9\x8a\xebp\x192@g\x95R\xda5a(@i:\x0e\r\xae\xdd%@\xd5{,\x8a\xd8\xd2&@_4\xc5\xd4#\x1f)@y\xbbz\x0bz\xe2)@\xe1\x9b)\xa9\x1ag-@\xe4\x13e\x9f\x98\xf3.@\xf8\x83.^\xf6?2@\xa0\x05\x96\x86m\x150@\xee,9\xab9\x98&@zLq\r|\xe0&@4\x06\x1f\xafA=,@\xa3\xbdHYA\xcb,@\xe1T&\xa6u\x80(@\xd3Nv;\x86 *@i\x0f\x18\x08\xe4\x8e-@#Q\xbd\x01\xa2\x90(@)\xc0\xa8\xb2\xfd\\%@\xae\xa0\xba\xa7H\x8b(@\x919\xa7\xd3\xfb\xde%@v\xe3\x89\x9d\xc8\x9e-@\xe7\x95\x7fV\xe5$2@\x87\x1f\x98l\x88\x0e\'@6\x16\xc4\xb4(>*@R\x18C\x86\xc8B2@\x101\xaaS\x0fQ*@Q\xf1kw\x96i%@\x02dF\xdc\x03J)@H\xdb\x11i\xc6N/@\x9a\x9f\xc3\xd1\x9c\xc80@\x99i\xe4\xeb\xfbZ1@\xebk\xa8\xab;d)@Y\r\xf4\x80\x93L2@H\xc5{\xa0-\xd6/@j\xcc\x04\xc1\xa9\x1b,@[X\xfb\x16a\x8b,@^;x8\x8e\xe22@\xdd[\x93\xa5v\xc8,@\x10X\x88\xa9p\'(@\xab\xcc\x08+\xc8\x000@w\x8d\xcf\xf1\xc9\xfa\'@T\xee\x1f\x91\xa4\r*@\xc0\x7f\xb2\xb9\xaan-@\xb7\xe9\xe2\xeb\x8c\xb10@\xe0\xeb\xec4\x8a\xc3(@Z\xf3}OV#%@\xf7\x93\xc2\xbe\x15l*@\xb2\x88t\x97\xcdS&@oMM\xb4g\xb1,@Bz\x10\x16u\xd12@\xac\xefA\x9e\xa9\xe7/@+\xd6t\x10Zr&@#e\xa9\xce"\xc4,@W\xd7:\x19\xd2\x91-@\xae\x9b\xe7\xa8\x82\xf2\'@\x95\xb6\xe2\xf9\xbe\xe8-@\xf2f\xcc_\xe2\xd80@\xe9\xd4\x8d\xdd\xfe\x19,@\x8bd\xc9\xed%Q%@?*\rb\xean*@\x9f\xbc:\xb7\xf3\xf41@\xc8\x96\xe2/^\x87*@\xf3\x8d\xb40\xab\xe4,@\x951\xfd~\x8e\xf4,@\x1d\x1ct\x99\xdc\xd3/@*\xc3\x12\xfc\xdc\x87,@|\xa3\x95a\xc3\x13.@\'<\x0e\xd8\xc6\x1b1@\x9b\xb0\x97\xeed\x0c1@\xc4\x1e\xf6\'o\xb55@$9\x9c#\xb0\xc0\'@l\x8c]Pz\xac0@\xb7\x15\x00*1\xbf&@^\xd0\xd2\xdb$\x9e\'@I\xdb6\x7f\x87%,@(i1v\x91\n-@\xac\x94j\xfes\\\'@\xb6:wx\xfdR)@o\xbf\x02=Y\xa8*@\xaa3\x1b!V\xc8/@\xd6|\x18\xf8+\r0@\xfa\x7f\x80\xb2\xce\xf9&@I\x06k\x06\xa5$(@\xa0;5\xb1\x93\x83*@N\xa3\x1b\xd7e\x120@9a\xc6\xb2\xbd\xb0,@\x07N\xc8\xb4\x06\xc6,@AM\x96-\x11\xe3-@6\t6\x9d\xa2\x94&@\x8d\xdap\xf4\xb7\xab\'@*\xb9\xb9\xda\xa1\xb6-@\x0c\xe9i\xbb\xe0\xe16@rs\xec\xe3\x16\xaf(@\xb3\xb2\xd3\xe3\xba\x1d\'@u:\x1b\xbb\xf6\x0c\'@\x99t\xea\xea\xaf\xd30@C\xfbj\xca\xee\x99&@c"\xc5\xc4\x96z)@:\xc8M@\x07\xb4,@\x89\x8b:\xb7:\xe9,@\x0b\x15Z\xe6\xd5d.@]\xbb\xa2c\x81q,@z\xac\xd6V\xcb\x030@\x98l\xf3\xa4~\xce+@\xc8\x15\x05\x90\x12$,@\x8d[\xf7\x9d,\xed\'@\xd9$8$\xee\xb35@\x83\xeaw^\x00\x1c+@\x1a;\x87\x926\n)@!)D#~\x01,@\x02\x1f\x91\xd9 a-@\xd9q\x8d\xca\xc7\xe2(@-@W\x0f\xf6\x1f\'@\xbf\x8f\xb7m\xac\xf9+@\x1eW\xee\x1b>\x8b0@\x86\xf6\xc8%/C\'@L\x17-\x7f\x86\xb2&@\xd9[w\xd4v\xfb&@\xb6\xcc\x9f\xd2\xaf\xee(@f\x85bV\xac~(@\xf7\xd6F\x18\xe8\xe0(@u&\x7fl|\xfc(@\x17\xe9\xf8\xda\xc5\xec1@\xa8\x9b\xeb\xd5 Z0@UM\xa7\xd6\xf4}0@u\xa9\'7\x96\x19)@lQ\x95\x138F2@\x95\x1b\xec\x836&*@\xa9\x82YY\x8b0,@\xc0\xce\x93\xcdbp-@(\xecWp\xdd\x910@E,\x81[!\x10+@[\xcd\x97XS72@\x8d\xe9\xdd\xd1[\xf4(@\x14\xea\xcdDhn,@\xe4\xd82-A+-@\xbaf\x80\x1f\xd4K,@\xb4S\xc71\xa8\xb3(@\x90\xe97\x0eeH1@\xe6\x81\xab\x03\xc8\xab5@a\xfa\xd9\x93\xa1\xdb(@\x9d\nz\xb0\x19\x1c,@Y\xf0\xee\x8f\x1e/,@ b\xec\x94\x80\xa9-@\xa7\x1f2\x9bzP\'@\x8bd\x95\xc1\x87?%@\xd4r\x91\x8c\xf9\xc1\'@-\xe6\xaa\xbe \xd1\'@\x16\xf3lYT\x9d5@7\x8a\x99[\x1d\x10-@\xcc\xd0\xf6T\xb3\xa1(@\x97\x8f\'\x7fw\x0f,@[\x96I"\x8f\x1f,@\xae\xdfbL\xf6K)@\x91\xe4\xf76\x12\x9a\'@\xc9\x0ePi\xf2--@P\xbeC/}\xed1@\x87\xd4\xf1=\x08:%@\x9f\xc4\xd5`B{-@K\xef\xe5\xba\x80\'-@Wg\'q\xb4=\'@^\xfeW\xa2\xbd\xb8\'@\x0cJ[\x8c\x06\xad(@\xdfM1\xd3\xc8\xb6,@\x0eB\xbaem\x13(@\xd3\x1a\xfc\xc9"\x0b\'@\xac\x13i\x85-\xb3\'@\xa7\x9d\x1bu\x86Q,@X\xb4\x0bI>\x18,@\xdc{\tw\x90!\'@\x07\xe0\xe7\x9fH_\'@\xae\xb7G\xaeV\xad(@\x84\xe0\x02\xd7~\xa10@C\xe2\xe4.\x97\xe51@\xe2\xa7\x90\x83o\xd0,@2\xcb{\xd2\x1e\r-@\x17\xf2\'\tqF(@\x94\x03(\xe6R\xc75@\x87\xdc\xbbBjl)@\x1e\xad7\xda>\xf4,@G\x13\x05\x97W\x06)@\x12U\xfb\x13\xb7\xec/@\x93\x91\x01\x86p\xea1@\x90\xd1\xe7|\x83\xa1,@\x8f}\r\xf3\xdf)%@gi\x9a\xff\xa1=\'@`7\xd8xd9-@o\x91\x84\x10~\x13\'@\xc6-\x98\xfa3\xe3,@\xd3\xb5:{\xcf\xe2/@\xfcz7\xc5?p\'@(L\xb7Y\x15f(@\x8dG\x19V\xfd\xb0-@\xdf2l\xdd\xc4K\'@\xe2\xd4\xb8\x8a\x80\xad\'@\xb9\xf8s\x0b\x8e\'-@k6\x8bZ/\x19\'@Q\x0f\xc8=\x9b\xd6)@\xaf\xcaF^\xf0\x00(@*\xd2K\xf8\xd9\x86\'@SN}\xab^m-@L\xa3\xe3\xa7\x03;\'@\xaa\xb0\x80\x1c\x90\xca1@\xa9B"aD\xd5,@F\xad\xdb\x0fzp\'@T\x00"\x15\xd8\xc2,@\x0f\r\xc3\x1d\xcaA0@\xdbe\x1a\xa8\x9d\xfb-@\xf6p2\xfdN;,@\'io\x8b\xf7~-@i\x1a\xf9+\xe0\xce-@ Y\x1f\xf9<\x8b(@i\xb7\x1bpt\xc8(@\x8d\xc4\x063d\xf4,@#\x7f\x93\xff\x95\x17-@j\x9d#\x8f{\'\'@~7\xbe\xd0/\xb4,@\xb7\xcec\xf5*\x1a-@\x9ai\xe0\x94\xbc\xe4/@\xeb\xd9\xec\\\xd6r-@\x1c&\x8ae\x81Z1@J\x90p_\x99\x80-@3\x1a\x12\x94S\xd6-@\xb5\xdep\x97^\x90-@\xc0\xe4\x98\x05g\xc9\'@n\x8d\xe9\x12h$-@T1@,\xac\xa15@\xff\x00\xa2\x8d\xa8\\,@\x8bh\xe2\x05BO,@\x82\x04}\xba\x19\xba\'@,\x10\xa6\xb6#\xa0,@\xce\x1a(\xcf\x1f\xb65@&N\xf8\xbd2\x8f-@\xb7\x95\x8e&\x8e\xa4-@\x1b_\x97\xf0\xde\xeb*@\xb2\x08\xef\xf6\xbd\x84-@\x9cklh\x13\xed-@L\xcb\x93\x82\x7f\x9b\'@\x8a|\xbf\x84x\xf7)@\xa2&\xdd\xe7n\xb7-@\xff_F\xb3\x1f6-@\xd1\x9a+\x11\xaf\x15-@\xba\xd3\xf0\xd5\xbf\xc9,@(\xec5r\xad\x9b\'@\x85\x94W\xf2z\xd7,@\x18\x8b\xc0L\xd9\xed-@\xb7\xf3\xc1\x17\xb8\x0b0@q\xf2\xc9\x08r\xf5,@\xc0FA\x81\xce"-@\x14P\x8c\xcd\x93\x9b-@\x8c\r\x0c\x1a\xb5\x0e.@\xd5o\xf29\x07\x83-@?\xb5\xd9S\x12\xef1@<\xa7\xe6\x9eE\xa8\'@m\x05\xc8\xb2\xe4\x87-@=t*\xe5\xc0\x00-@\xf2\xcf#I\xf7\xc1,@\xd7\xc8@\xc0\x82\xa3-@\xfe\xcd\x00\x9bB.1@n\xd9y\xd8-\x8f-@\x08\xa6\x86k\x9a\xd5/@\xf9]\xa6\x9f!\xbf-@\x90\x1e\xd8\x84R\xc7*@\xcas\xf43p\x01-@+\xefZ\x00\t\xdb\'@\x027\x8e\xe7S\xb3,@\x1f~\xf8\x18\x90\x90,@\x01\ra&\xd8\x1c-@pv\x1d\xa73z-@"\xac\xc9)\x82\xb9,@U@\xb0\x06nV.@\x82\xe3\xb6i3\xe0,@J\xd3x8d\x91\'@\x97vjS`c1@\xcf\xee\xed\'\x04l-@z90\x10Lr1@\xd4\x8d=\xea\xba\x13-@\xa8\xdd\xde\xb1\xc5\xff-@d\t\x93`\x02~1@n\xaf \x1c\xb4\xfc,@x\xcc\x81\x15\x97\x9b\'@\xdf\xffA\xd9\x92\xc3,@\x87<\x93@\xb0\x00.@X\x13\x92\x12x++@w\xf2e\xf3\xca\xa4,@@\xe7\xf5!\x1ft.@\xe9\x8f.\x83"^0@\x8do\xea&\x17\x1b.@\x0b\xab\xcc\r\x1f\\)@K\xbdY\\Z\x1e&@\x0fF\x9a\xaeD\xd9,@\xa7b\xe1+WL/@\x96\xd4\xa7\x9ewA0@\xc0\xddX?-\xa0\'@\x05#\xd0\xab\xab\xbf(@}>\x02\xdf\xee1+@\xa0\xb2\xa8I\xca\xa50@F\x07\xa1q\x99\x9c)@\xf9\xa0\xa8\xfe^\x8f0@M\xf9\x85\x13~-0@\xbe\xb1\xd9\xc8`\x1f&@\xcc\xec/IxM0@V\xc6]\xb6p#-@\xbf\xcb9\xb6\xb3\xda1@\xa9LYU\x8a\xbe)@b\xb4\xd3\x00\xcb(1@\xfekLuZ\x041@\xae\xd8Q)b\x05*@b\xe6C\xa8\x14\xa0-@\x7fZ\\\xc3\x86e)@\xa0JR~\xc5\x14/@\xb2"\t\xd8\xdc\x167@V\xfe\xab\xd0\x07\'1@\x14+\xd5\x08\x86q1@f\x9c|S5v)@\xf8\x14\x03\xfcV3,@\x9351\x0fr\xad\'@l<\xca\x05\xb8\x131@\xd9\xe23R\x1b\x88&@\x08=\xdf\xd3\x89]1@y\r\xc3\xf3/\xbe+@\x16\xd2\xdc]=y0@\x17\x08\x9d\x84\xa4\xb7(@\t\xb1\xf6\x04\x96\xda/@\xde(1\xca\x98\xdf0@T\xa1<s$#0@\x9a}\x8a\x1bq;%@\n\x91U\xbc-\x1c0@;x\xa3#v\xda-@\x92\xe2\xd4\x93h\xe3\'@MX\xe8&\x15\x86(@8T{\x80\xd1\xe3%@\xde\xf1\x93K\xea\xb4,@C$d\xec_\xa00@s/\x86[?\xc4\'@$(U\xb6\x83\xc2&@2\xcf\x9d\\\x89\x07/@\xe2\x8f\x15\xdbA\r0@\x08]\xcc\xa9\xdb\xd8(@\xff\x19\xe3\x12\xed\x052@@)\xd9O\x19\x03&@\xa2\x03\xf7>p\x8f,@\x18d\x86\xe6\'A1@\xa8:i5x\xf9.@-\xd6\xd4\n\xff\xf7(@z\x8a\xf0\x0e\xbey\'@0VA\xe1\x02J*@q\xe1\x0b\\\xcbc0@\xfa\xec\x17\xa6\x7f!1@\xf6c^\xa3\xb2\x871@\\\xf1\xf5\x91\x19\x11.@\xd1\xf8\xf2XR\xf1/@[\x95X\x1d\x8c+(@M\x98\xfa\xdc`\x07*@\x18$\xcd\x9b\xcf\xe3-@"\xaa\xa8Y\xf8\xb3,@m\xaf\xd8\x9d(\xc80@\x15v\xaa\xfa\x8b\xc3-@\x98\xf2\n\x91\x15\xcf\'@\xac\xd9E2\x07\xc6&@\xe0\xf4\x07F|\x9f%@\xbd\x93\xf6x\xc9L&@"C\x81\xb2z\xed0@y\xf6\\\xd2\xfb\x1f0@m\xd6\x9e\x83h\xec\'@kOq@\xe8\x861@K\x8chu\xe3&/@\x7f?K+\xf6\x041@?9tso})@\x86\x11\xb6\x15Y\xa2(@\x19\x9e\xaf\x05\x8d\x051@\xa7\xf2\xe7 \xde,0@\xeb\'K\x81\xea\xe50@\x0bZVy\x01K*@\xc9\x0ex\x02d\xb8-@\x07\xcf3:\x98)+@\xde\xda@\x06\xee\xbc0@\xd7=4\x83bt&@~-\xddG\xbe\x041@\x82+\xfco\xd9=,@Lu\x8a\xda3\x081@@:\xd32\xdf20@\x9b\xb2\x7fl\xa1\xa80@8\xba\x9b\xa5\xd3\x1e)@\xd9\xa6WS\xdc\x98%@Z\xb8d\xe9Le1@\xc2\xc6\xf3w\xa7\xd9(@ `k\xa9\xecx,@\x96"\x12\x94r\xc22@\xda)\xf5\xbd0-.@5\x0c\xb1\x93\n.-@R\xdf\xa3f\xa0<5@\xdar\xd0\x92\x1fy2@;\x08\xc7\xd8\xa9^(@'
p16
tp17
bg3
(g4
(I0
tp18
g6
tp19
Rp20
(I1
(I8447
tp21
g13
I00
S';9sC\xd9\xadS@\xd9\x86\xc4P\xbb\xb7S@s\xbc8\xc0:\xe5S@\xbcP\xd0\xf5\xd8\xe8S@\xca6h\xe6\xb2\xc1S@\x9a\xe2\xe3\x0f\x17|S@\xfa\xb9\xd9\xfa\xdd\xe5S@\x81\x80JK\xb7\xb7S@\x1c\x11\xb2\xa7\xfe\xe4S@\x87,y)\xdc\xf3S@e\x0e\xeeG&\x8eS@\xa2\xb4Goz\xb7S@+3\xaa\xec\xe1\xb7S@Ta\x07\x97O\xebS@8\xbf\xa1\xb9g\xeaS@\xfd\xdc\x9b\x82\xb5\xd7S@\xc5\xc4\x1cO\xc2\xb3S@\xa1\xee\x17\x82\xda\xb0S@\xe3\x87F\xb7\x11\x06T@m\xf2\x86\xa4\xc7\xb3S@\x90\xeb\xc9K\xdf\xb5S@\xbb\xf7r6\xe2\xccS@o\xb8U\xf4\xfb\xccS@j\xf3g05\xa9S@\x82J\xae\xb9i\xcfS@\xb0A\xca\xfb\x1d\xd1S@\xa1\x80\x1a\xf7\'\xa5S@)\x98\xbe\xcf\x13\xaaS@1\xa3K\x86\n\xeaS@\xa7\x9d\x80g6\xb4S@\xc8\x0bX\xfe\xb8\xa8S@\x99\xbb\x1d)\x1b\x9eS@;(9c\xec\x95S@\xa0\xf6\x19\xbc"\xdcS@\x19\xe1\\\xf2\xc4\xf3S@\x13\x8c\x7fOd\xb9S@Z=\x99\xe4\x1b=T@E\x1fC\xa6+\xddS@\xcc\x1ef\xf4\x87\xe7S@/\x91\xe6\xf9\x88\xdeS@p\xfdz\x96\xc4\x9dS@\xf7<ds\x0e\xd6S@C\x8c{\xf4&\xe8S@\xf2\xfcl&)\xb7S@\x11\xd2v\xb2\x12\xe7S@\xe7\xa9\x9eLo\xd9S@\xe7\xc0L\x99\'\xf0S@\xd0Gv\xf5\xc8\xacS@i\xada\x9c\xf5\xa4S@\x0bAO\x8f\xb6\xc5S@\xaa\xe8A\x95PAT@z\x95\xe4\xacZ\xd6S@"nb\xc36\xb5S@B;Ai~\xeaS@/.A<\x1d\xb3S@\xd25\xb5\xfa\xd5\xebS@\xc9(\xac\x1f\xfc\x11T@\x94=\x83n\x8b\xf2S@L\xeca\x06\xbd\xb7S@\xa7\xdc+f\xb2\xb7S@\xa9\x88D\xf9\xf7\xb2S@Z\x81|#\x851T@\xd01?\xbc\x05\xd3S@\xd3}\xf3\xe4\x07\xaaS@b\xa5\xaf[\x02\xb7S@SZ$\xe6\xfc\xcaS@\xcd{D\x14\xf6\xacS@D\xd5\xa2t\xf3/T@4N<P\x89@T@\xaf\xe0\xdaK\xb1\xb5S@\x8f\x16_\xfaX\xaaS@\xa0\xc4)\xac\x94\xa5S@YU\xff\x84\x88\x7fS@\xd7V\x96\xfe\x92\xbdS@\xfb6\xfc\x1fN\xe0S@\xc3\x070\xce\x0c\xadS@X[\x1cq\x14\xbdS@\xe9,Io\xdd\xbcS@\xb8_+\xd7\x05\xebS@\xada\xf2i\r\xb2S@d&\x85:4\xc0S@\xafd\xb2\xe9\n\xcaS@\x8eUe{\xf7\xd6S@^\xfd\x17)\xf8\xb1S@\\\x8b\x91\xddr\xbdS@p?w8\xb6\xb3S@\x87\xf8\xd4\x9bX\xd8S@\x87\xec\xed\xd7\xd8\xe4S@(\x1c\xd0OG\x1aT@\r\xe7\x89\xfe\x06\xe8S@\x97\xcd&O\x8a\xbaS@\xf0\x81\x02i.\xd4S@\xf2+H\xae\x9fsS@\x17a\xba\xe6\xf9\xe7S@F\xd1\x0c\x04s\xb2S@\x16\xfc*\x0c)\xd3S@\xc5\xb1\xcc\xf2O\xbdS@\x10\xa6\xdfLf\xc0S@b\xf1\x8b|`\xbdS@\xc6\xfc\xf3\xfe\xbd\xb1S@RJ\xf4\xc7\xa6\xdfS@WO+\xe5a\xb3S@4\xf0\xb1\x93&\xc2S@\xf1\x87p\xe5W\xcaS@6\xa8\xf7\xf3\xaa\x84S@wj\xbb:\xed\xccS@\x1c(\x84j\xc1\xc9S@\xedt\x14<\xcf\xbdS@0\x8d\x9f\x1br\x9dS@S\xa5\xa8\xc8\xff\x08T@U\x06\x07\xac\xe2\xadS@\xcf\xc2\x0c\xa3n\xb9S@;"7\x04j\xc6S@\xf6\xcc\x01\xe0\xc8\x7fS@E4\x95\x02\xb0\xc7S@\x95\x8aW\x08\x0b\xc1S@\xd0T\xae\xbd\x8a\xccS@H%6Q#\xc6S@\x17\xd8f\x13%\xc2S@|\x1c\xb1Y\x04\xa9S@-\xe80\x1a\x91\xe5S@r\xe3\xbb\x0cT\xe5S@\xb0\xb62f\x1e\xf2S@\x8a\xf9"\xd1\xa8\xa2S@\x9do%\x06\x90\xebS@Y\xdb\xe2KK\xe8S@\x82!\x067\xba\xd8S@*@\xc3K4\xcbS@\xff\x9a\x88t;\xedS@"\xc4\xd5\xa4\xdd\xd6S@q\xfb\xc3\xdfO\xb5S@A{\xef\xd9v\xf5S@\x9b\xaa5d\x99zS@\xab\x02\xbd\'\xd8\xe1S@\xa9\'\x8d.\r\xe0S@\xbbP\xdf\xf9\xf0\xf1S@"\xb9\x1dpd\xe4S@el\xc8k\xa3\xd7S@\xefUCY\x7f\xd2S@\xbdU\xf2\xe1\xec\xabS@\xd2\xd5\xd0\x15:\xc8S@\xb02@\x1f\x01\xf2S@\xefw\xb15\xa5\xf0S@5=\xd1\xac\x06\xb8S@\x18\x89\x82 e\xf1S@\x9a\xd2Ry\x0b\xb7S@\xe7\xc0\x9b\xf9\xfa\xd8S@\xb1`\x9a\xb6\x03\xf6S@\xc5\xda\xe3\x0e+\xecS@\xeb7\x18s\xe0\xf1S@\'\xa2\xa7\xe5D\xe9S@\xd7\x99\xd6Y2\xeaS@\x1b\x8a\x13\xe1\x0c\xb6S@[I`^\xf1\x9eS@f\x87LP\xa8\xc2S@\t3\xa1\xed-\x8cS@b\x1a\xa6\x10\xe9\x8bS@"D\x8f8;\xc4S@\xf7\xc6\x0eb*\xc0S@\xd0\xa0C~\xaa\xf5S@\xf5\r(Nc\xd9S@9\x03\x0b\x13\x8f\xbbS@\x9a\xfcX{W\xc1S@\xb3\xf7\xd3\x95\xbb\xe7S@\xc7ncsh\xc2S@\x1a#.\xd0\x0e\xeaS@$\x8a\xcex2\xdaS@n\x12\xff}\xa5\xaaS@\xa0\r\x8b\x10\x1a\xecS@!V%;\x94\xdfS@\x1c\xaa\x04\xae/\xbbS@pk.\xc1l\xf5S@\xcb\xda\x96{\xd3\xc0S@\xcb/\x1fI\x01\x7fS@V\xf9c\x80\x0c\xeeS@4\xe02\n\x9a\xdfS@\r\x14\xb0\xf7\xcf\xc5S@\xc5\xb9\xca\xdb\xa8\xc1S@\x98@lk\x0c\xe9S@e\x15\x84P\x89\xedS@\x96_F\xd7v\xccS@k\xf0\xfe\x9f\xe6\xd8S@\xea\xf5VL\xd0\xdcS@\xb5\x14\x8a;\xfe\xcdS@h\xa0\x02)\xdd\xefS@A\x8f\xc1\x8f\xa6\xc2S@:\xf9[\xd2\xb6\x0bT@\xc2Ri\x95\xe2\xc5S@\xbb\xd6n\x1c\xbc\xc5S@>)"\xe2E\xc5S@\x00\xbf\x17\x9b\x19\xaaS@y\x1e\xe9\xa9\xac\x98S@\x87`>\xbd\x84\xe6S@]\xebs\xf7\x1f@T@\xe38\x94\x9fq\xc5S@H\xc7\xf0<\xb4\xd9S@\xb2a\xe6Va\xadS@t"\xf4\xda\xd78T@!\xb5\x89\xff\xef\xb7S@\xe7\xeb\x85-I\xd4S@+\xe3HbE\xd5S@E\x9e\xaf9\x87\x8fS@\xd7\'"\xae\x1f\xc7S@\xda\xcb\xb6\xec\x0b\xd2S@\xf83f\xcdm\xd3S@P.\xb0\xc3J\xb8S@\x8d\x02\xca9F\xaaS@l%\xb5-\x8b\xb5S@\xf8{;>\t\xe0S@)\xa1\xc2\xa6\xe3\xd1S@KL#\x12o\xe6S@\xe0E\xee\x190\xc4S@\xa3 \\\x9bc\xcfS@\xb6\x0b\x93r|4T@\xf6X\xa2\xd3\x88\xbaS@\xf8\xec\x14\t\x9a\xc7S@G\x93\x88\xb5[7T@ \x98P?\x14\xb3S@7UC\xbfV\xcfS@\x16c|a\xdb\xc3S@\xea\x82)z\x07\xc1S@\xb13\xf76\x17\xaaS@L\x88%O!\xeaS@K]\x0e\x11\xef\xb5S@\xc8TL,\x90\x9fS@=\xe7<vo\x81S@\x99%\x9ew\x15\xcaS@\xdc+\xfd\xcd\xf7\xb4S@\x08\xd8\x93\x19\x02\xb5S@\x1c\xf3\xd4\r\xf3\xc3S@\xb9\x03\x8b\xceT\xddS@\x98\xf2\x92\xf0\x9a\xe1S@\xad\x8f\xa2-\x88\xd8S@\xe1\xda#\xe3\xa3\x97S@\xea\x9b^p\xd7\xc6S@\xfe\x1fG\x0e{\x8dS@\x00\x99\x1f\x0b?\xb6S@k\xf2\x8dDz\xe9S@\xdb\xc3I\x9a)\xecS@\xfb_\x82@\x1f\xecS@[gU\xcb\xc0\x80S@\x1bi\xa0\xd4l\xccS@,\x17~\xb3!7T@\xa0\xfb\x14|d\xc8S@\xef\x8dm\xf2\x99\xe7S@F\xee\x17\x11\xf0\x9dS@\xce\x84\x98\xa4\xa0ET@\xc9>^\x8cjyS@\xb2Y\xf5\xca\xc6\xb6S@;\xb5\xf6\xe5y\xd6S@\x8afUou\x99S@\x0f\xdfbv\xb8\xccS@\xa6t\xb0\\\x1d\xe1S@-\xa0\x14\xf5\x13\xc5S@\xbf\xfep\xb3Q\xdbS@q\xfd.\xa9c\x84S@\xa9\xa5\xff"o\xdeS@\xaeU\xaa\x9f\x84\xb3S@\xdbb\xfd\xbc\xbc\xc5S@{+\xba2[\xebS@\xde\xf9i\xea\x95\xa7S@]{L\x93\'\xe3S@R;~9T\xb8S@\xb0|O<a\xecS@\xba\x87i \xb9\xdcS@\xe9w\xaaL\xf3\xc6S@Wu\xd3`\xb3\xf9S@\x01\xe4gx\xcd\xa7S@k\xa2\xf3\xb6UzS@8\x13\xe6 _\xd6S@\xa0\xb7\xdb\x9b\xc0\xb9S@\x84\xc5\xe3\xd4\x07\xe1S@\'~?3\xa7\xdfS@L\xc6K\xd3\x9a\xe5S@H\xbc;\xaa\xd4\xc7S@\x18\xd2>\x03\x80\xa9S@\x99\x94\xff\x7f,\xcaS@\xb9 !\xa3\xe0\xc7S@bA DV\xcaS@\x8beJFu\xc7S@\x01\xc4E\x14c\xc6S@\xfd\xcc\x95\x1a(\xecS@\x99\xb0V\x9c\xfb\xebS@\xe6}\x85\xb3\xa8\xe1S@\xc9\xbf"\xf8\xf6\xc2S@\x85\x85(r\xf8\xe4S@\x1a\xe5vm\xb6\xa6S@LO:\x90O\xa0S@\xeej\xba\xe5\xa6\xe5S@l\x87\x88\x9e$\xedS@\xf8\xf9A\x9b\t\xe8S@\xe2\x1e\xfa;:\xa0S@\xbb\xd2\xac\xde^\xd5S@\xabk\xc9\xfeJ|S@f\x1dv\xa7\xc6\xefS@,\xea\x1d\xe3\xbd\xdcS@\xcf\xcd\'\xcf\x17\xf5S@W\xf0\xc7\x94\xeb\xc7S@\x00\x8dw\xc1\xbe\xe0S@8\xca\xa2>\xfb\xe9S@<iu\xa0\x10\xcbS@\x0bC\x11\xbd^\xf4S@\xcf"LI>\xd8S@\xa8=/\xfd\xa6\x08T@/\x0e\xf8H"\x86S@\xbf8\x8c\xefm\xd5S@\x13\xbb\x96\xe9\xfa\xbaS@\xb8,d6e\xe3S@:\xc6^\xe5\x13\xcbS@\x9f\x07$\x04\xdd\xccS@\xca\x07\x83\xc6\xca8T@\x1ep\xfb\x99\xc3\xe0S@H\xb0EN\xc8\xc8S@\xe2\xdd\x95\xf7\x01\xc7S@\xef\xac\x84\x82\x84\xc3S@v\xef"\xb2\xf4\xe3S@\xd2\x1f\xd2f\xde\xc8S@\xa6w_"8\xa6S@\xe6&\xb7\xf7\x80\xccS@\xb6\xe1\xcc\x9f\xcf\xc8S@\xc1o4\xf4P\xe5S@R&\xe5 \xcc\xdaS@\x035\xeaX\xf0\xcaS@U4\xce\xe9\xd2\xe4S@Dk\xfc\xf6\xc1\xefS@\xa6:\x06,\x1a\xcbS@\xe3Q!O\x04\xc9S@\x03\xb0\x83{\x83\xefS@3u\x7f\x14\x19\xccS@wB\x9a\x15\x0c\xceS@0\xd8\x9d+\x87\xb7S@\x9dp\x95\xdd\xe5\x9eS@3\x80H.\x96\xc9S@\x14\xfc\r\x01\n\xf0S@&w\xbb\xe40\xecS@]+7\xa9\xc3\xefS@ff>I2\xd4S@\x0eB\x9e\xd8\xb5\xc9S@\xf7\xb7\xe8\'<\xe8S@B\x99\x0cR\xf5\xefS@6\xd7;\x9b~\xcbS@V\xf3\xfe\x07O\xc9S@\x96hk9h\xc3S@\xab\xf4\x0f\x98\xf7\xe9S@\xa1\x05@(\xf1\xefS@6"\xed\xad\x13\x06T@\\\xed\xcf\xf1\xe0\xbeS@\xeac\xd47#\xe8S@\x10\xc0\xcex\xfd\x04T@n\x11\xc7\x0f\n\xd8S@\xb2H<\x1c\x87\xdcS@\xf7\x7f~Z\x1b\xf1S@\xf3\xf9\x92+\xd1\xb2S@\xe6H\x84\xb6\xdd\x9cS@\xe9\xe4Bv\x1e\xdeS@\xe0\x0bJ\xb4\xb9\x05T@\xde\x91\x89"l\xaeS@de\x88\xb3\x8a\x05T@?G\x86\xb8\xdf\xd9S@\xe54gI\xc0\xecS@\xa0\xb4\xdd\x9f\xae\xcbS@C\x8a\xd9yL\x07T@r\xea\xe5\xf7\xa7\xb2S@NA\'b\xa8\xeeS@=\x90\xb4\xcc|\xe1S@?\x17\x83\xf0\x1a\xccS@\x1a\xd9\x97\x1e\xb1\xb3S@\xdfR\xb1\xab\xd7\xe3S@,\xe1\xe9\xc1\xe1\x9aS@\x8a\x93\x04l\xf2\xe1S@\xb7\xeb\x90\xc0*\x10T@`\x11O8\x16\xf0S@\xbb\x99\x19\xda\xb8\xeeS@\xb3\xa9\x9bQK\x8eS@\x80k\xb7\x0c\xa5\x05T@|\xaf~@\xc6\xe3S@\xc5$/\r\x8d\xb3S@gv{9\xb3\xdaS@\xc7\xcc\xd1\x87_\xeeS@\x1c\x86D\xaby\xe9S@ \x84\xd2;<\xb1S@b\x99!\xd2\xc1\x8eS@\x7f?\xea\xf1\x13\xf1S@\n\x14\x8a\n\xe2\xe9S@\x86\xf5\x96\xf4\x1a\xabS@R{\xdd\xb8\x96\x8dS@\x03\x80u\x89\x83\xb7S@\xc7\x1c\x05\x92a\xf4S@\x8ea\xd1\xde\xd6\xe3S@@\x8d\x12\x14\xa2\xe1S@\xe9\xde\xeem6\xb3S@\xdf\xf3#F\x0c\xccS@\x89\r\xc8\xf1\xa9\xbaS@W244\xd4\xcbS@+\xd2G\xe1#\xa7S@\x88\xb9\xce\xb7\xed\xebS@#\x01\x1a\xe4P\xd4S@\x80\xad\x9c\xd0+\xd3S@\xdb\xaf\xea\x02\x10\xc4S@z\x90\xbc\x9dq\xe1S@\x80\x9c\rEh\xe1S@ `<\xa7\xfd\xaaS@\x06u\xa61\x9d\xefS@\xe5\x84B\x95:\xc0S@x\xcaC9\x82\xefS@\xbc8xn\x88\x80S@7\x80\x91\xa9\xed\xcbS@7\xba\xaf\xb7\xa6\xcfS@0\xad\x1d\x1a\x17\xb8S@%\x13\xb7 f\xecS@h\x87u\xf65\xe3S@Ex\xf24\xd6\xeeS@\x1f]\xc4h\xe6\xe2S@?\xbc\xd6r\x00\xceS@\x06\xa3\xd8\xe9b\xccS@\xee\x01r2n\xb7S@)1\x85\xe3\xa1\xe6S@\x8b\x92\xbe\xba\xad\xd1S@_\xdd\x1ckI\xeeS@\xa0\xc3\xb2+$\xcbS@G\xa01\x05\xb6\xaaS@\x8d\xa7?\xcd{\xcfS@\xaaF\xaf\xb1\xc1\xd3S@\xad^5\xa2\xdc\xeeS@\x0esW>\x8c\xecS@}j9\xd95\xd3S@\xdbXX\r\x12\xcbS@B\xf5\xe4\xdeK\xccS@\xa7\'\xa8\x85\x9b\xbeS@\x80\xa4\x12\x95)\x9bS@\xed\x82\xe9\x9d\x89\xebS@\x8eb\xd6\xb80\xbeS@\xae\xcbX\xaew\xe0S@\xd4l\x14-\xa4\xedS@\xbc\x9fR\xf8\xd9\xe0S@V\xc0u+\'\xe1S@\xc3tst\'\xc0S@"G\xcb\xc0\xec\xd2S@mMYc\x0c\xb0S@{\x94\xe6\x95]\xd5S@mQ\xebY.\xd4S@\xe4\xbf^ \xd6\xcdS@\xa8\xfd\x07A\r\xe8S@%\x19"\xa6p\xc1S@\x04\x8ae\x07k\xedS@\x8c\x131\xd2c\xf8S@\x9c\xf5\x0b\xc3\x91\xa9S@\x1b\xffB|;\xd1S@\x06n62I\xedS@\xab<\x1d\x80\x8f\xc9S@G@\x98\xd4\x05\xedS@\x84\xbb\xe7\x98\x96\xcfS@\xf0\x95\ro&\xd0S@:/A-v\xdfS@\x82\x9e\xb5\xce\x94\x00T@\x97\xa82@-\xddS@)\xa0\xbez\xd2yS@\xfd\x08\x95\xca\xa1\xe3S@\x10\xdd\x17\xab\x0e\xe5S@Mf\x04\xe2\xd2\xd4S@0n\xfa\x0e\xc9\xd4S@\xc6\x0f\xe5v\xd3\xc0S@\x92\x19\xb8M\xb9\xdcS@b\xdb\xe8\xc8\xc3\xd5S@\xf1\xd3T\xcc\xe7\xe4S@\x1e\xac\x91C\x1e\xceS@\\D\xdd\x9b\x86\xbcS@\xdb\xfc\xbb\xee\xcf\xc1S@\x14\xe1\xfe\xfaS\xf0S@\n3&\x06\xb2\xd0S@\xe9s\x1a\xbc\xe2\xecS@\xba\xb7\x9fz=\x88S@\x99\xdf\xcb\x9e\xc8\xd0S@\xc9\xf26\x024\xceS@\x04\xe1_\xf8\xfc\xd9S@\xe6\xf3=\xe81\xdfS@\xa8\xbb\x1fXA\xb3S@\x1f\\\xd7\xfb#\xd0S@4\xbe\x1ejx\xd8S@N}\xddM%\xebS@\xe7\xccdc\xcf\xdfS@\x15\x8c2\x82\x8e\xe4S@\xaf9\xd7uz\xe4S@0\x8c:V\xfa\xc2S@\x1b\xbf{\xf0\xe3\xb2S@\xf9N\xcfZ\n\xebS@d\x01\xb7\x12%\xa4S@2\x022\xa5\x1c\xcfS@N(>\xc7\xce\xeaS@\x04\x05M+N\xafS@\xf2\xbe\xca\xd1l\x7fS@]x\x92z\x7fyS@_\xd5$*j\xb8S@\xfa\x9f\x0f\xf4\xf7\xdbS@\xd6*\x89\xb9\x0b\xc7S@\xb7T\xe2\x89J\xfaS@\xba7T\xd1e\xedS@h\x1c3\x86t\xc2S@\xb3 \x98\xba\x11\xc1S@}\xe0%\x94u\xceS@s>\xf9\x8e\x11\xdcS@Z\x06\xa4\xb3\xcf\xc8S@\x89\xae\r\x0c\xbb\xebS@0\x05R\x15N\xe6S@Y\x96\xdc\tt\x02T@\x12\xa5\xf5N?\xcfS@\x03\xba\x85@\xf7\xbaS@\x96\xf8\x1e\xe6i\xb8S@(\xc2\xbc\x0f-\x9cS@q\xa7\xaf\xd1P\xe2S@\xe0\xa3\xf8\x95\xa5\xa5S@\xfc\x98\xf1\xe7\xdc\xe1S@\xe4\xe6\'\x7f\xba\x80S@\x0c\xbeG\x1fI\xd6S@\xf5\xb4\xfd\xbb\xa9\xa7S@\xc1\xdf\x12fM\xecS@\xe4\x9c\x92BJ\xa9S@F^;\xd2U\xd6S@\xf2\x1cf\xa3-\xd0S@\x97\x85\xb2\xb2\xf4\xd7S@%H\xc2G#\xdfS@\x96\x80\xe0E\xc2\xe1S@\x83xE#\xe5\xc6S@T\x89HE\x7f\xd3S@a\xd3w\x08|\xecS@\xa5\xb3Y\xee\xb9\xc2S@|\x7f\xfc\x83\xa0\xc0S@+\x96\x18}j\xcfS@\x9e\x8a\xc6\xdf\xab\xd4S@P\x11\xe4j\x9d\xa5S@H\x9fK\x81n\xafS@\xb4\x05\xe4\xd8\xd3\xe0S@\xe9\x1b\xf8bB\xc3S@g\xa4!\xf3\xda\xe3S@\x95\xd2\x9e\xfb\x94\xdfS@\x16\xd17\xe1*\xafS@\xe3\x91N 5\xb3S@UM\xbe>O\xcfS@6\xe1\x9d\x01\xb5\xa6S@\xdd}-\x02\x96\xceS@\xd1\x9cR0n\xecS@&i\xe2\x01\xe9\xe3S@\xe1\x0e0\xd1\xcd\xb1S@\x10\xf1\xfe\xf7\x81\xe3S@\x9d^Z\xec8\xb3S@\x1c\xb7@\xbf=\xc0S@jB@\xefu\xc1S@\x1f\x00\x97R0\xa4S@\x11\xc8\xd7\xc8|\xceS@\xf6\x97d\xa2\x93\xbeS@\xd9:\x8eEy\xa5S@?9t\x8d\x80\xeaS@\xf7\x9a1\xbeP\xe0S@H0\xa3\x15\xd8\xb2S@\xa0"\x97\x0c\xe7\xe3S@\x80L\x16\xb4\xa9\xbcS@\x85\xf0\xfb\x94N\xa5S@\xbed-\x89\xc1\xceS@\xb9\xb1\xc9<@\xcfS@\xebi\x9a\x07K\xa9S@V\'\xc7\nz\xd8S@F\x8ee\x83P\xd7S@\xa8a\xa9\xad\x1d\x9bS@\xf7P\xa6J\x1d\xa8S@R\xf3\xbe\x98\xbe\xe3S@\x8c/=\xde\x1a\xd3S@S=\x93f\x9a\xd8S@\x8aKq\xea9\xcbS@\xea\x8d\xc0\x05\xb9\xefS@b\xf1Yd\xc5\xbbS@\xc8\x90\xab\xff\xbb\xd5S@\x97"\xb0\xf02\xeaS@\xde\x87\x0c\x1fT\xeaS@4K\x89\x062\xb5S@MF\xd6}/\xcaS@Y\xb5\x1e\x97\x1d\xe8S@\x05\r\xeag\x1c\xd3S@\xa6\x01?\x0e\x88\xeaS@\xfa\xfd7\xbf\x0c\xe3S@d\x84\xda\x8d\x02\xdaS@T\x08.\x04\xfb\xb1S@\x19\xaf\xaf3G\xe3S@X-%\x07\x1b\xd6S@kP\xcf\xf5\x9e\xc3S@xto\xdeT\xceS@\xcd\xfb\x85\xb3\xe3\xdaS@uQ\xc9\x19\xee\xdaS@\xb0\xff\x85f\xc6\xa3S@\xca\xf4\x84\xe9\xe9\xebS@j\x1b$I\xfc\xb0S@\xbb\x8eT:vvS@FF:0\xc3\xe5S@\xde\xaa\xf4;z\xc9S@\xa7;R?\xed\xdbS@\xbdC\xb4\x9c\r\xdaS@t.\xd2\xeab\xe3S@\xd1\xc9\xb96\xc5\xc1S@\xc2*&\xac\xb6\xfeS@\xc6\xf8>\xf6\xb8\xecS@\xdf\x9e\'\xa6\x81\xe0S@}\xa5vO\x9d\xd0S@\x1f\x94R1:\xceS@L\xbf\x85\xa7\xb5\xebS@\xc8R\x90G\xd2\xd8S@@w~\\\xff\xe3S@\xb4>\x1dq|\x8dS@\x0c\x88PY\\\xcfS@\xee\x05\xc3W\x7f\x07T@h\x1b\xc3\xf6\xbe T@a\x90\'\xe9t\xd2S@T.\x7f\xaa\x94\xafS@\xa0\x9b\xa9\xbb\x98\xbdS@\xe2\xd8\xf24\xe3\xd0S@\xfa\x8au\xdb\xdb\xd9S@\xcb\xb9y\x1e\x0f\xecS@\xbd\xed]TO\xf3S@\x8d\x018X\x1f\xd3S@\xb7Q?\xa0\xe6\x90S@\x97v4\xb9F\xc6S@\xb1\x99\xdc\x06\x89\xd9S@\x8d\xc5\xd4Np\xc8S@\xc8\xd6/\x16Y\xe0S@\xb0\x19\xad\x1b\x1c\xd1S@\x17\xa7\x16\xec\xbf\xa8S@\xdf\xf8^\x161\xdaS@\xd7\xe4\x07l\xe3\xd9S@;3\xe4,x\xb2S@3\xd0\xeb\xa0/\xb6S@\x9a\xd1\xaa\xb6<\xebS@\xb2\x90F\x94\xbd\xd9S@.\xabA\xccU\xd1S@\x18\xdc\x90\xae\xdf\xa2S@\xbe\x80\xdbp\x90\xe9S@\x82}\x06\xc9\'\xe3S@Wg\x03\x06\xc4\xcdS@S"*NP\xe4S@\xd5\xa9\xa4\xa0\x81\xdeS@\x89B\xf7\xb9X\xa7S@x\xc4\xf5%\xdb\xd9S@{\xbbb\x81\\\xb9S@\x9f\xe5\xb9)\xcc\xeaS@n\xc6\xfdVb\xe0S@\xb7\xf4\xdbi\xde\xd7S@\xd7H8\xae\xad\xc5S@u\x0f1\x89\xf6\xadS@\\\x0c\x84\xa4]\xa3S@\xce\x19\xb0\x04\xba\xd2S@7\r@\xffy\nT@<\xf8}\x11\xb2\xb0S@,\x1bdf\xf9\xbbS@w\xfca\x1e\xc8\xe3S@/w\x03r\xcd\xddS@\xc5\xcf\x0e\xa4\t\xa0S@\xa4\x8b\x90&\xc1\xd1S@\xc96\xd3Y\x83\xd1S@\xea\xa6f\x9ck\xc8S@\x8e>\x85\xa9\'\xc2S@ \x15WM\xd9\xccS@\x8e\xc5m\x9c\xf0\xd7S@\xd2\x00\xfc\xb3\x81\xebS@\xdb\xf9i\xaf^\xa7S@E\xba\xc6\xac\xc7\xd2S@\xbdZ\xa8_\xf3\xbdS@d\x97r\xdc-@T@\x90\xcb\xb5]\x8f\xa1S@\xb8\x81Z )\xd2S@\x15\x1fi\xbc\xab\xc8S@\x9e\xf3\xe1\xe7T\xc8S@\x86\xe0O\xe8\xcd\xd9S@H\xa2\x0b~m\xdaS@\xad4"\x8eT\xc7S@\xb8H\xbd\x85"\xdfS@\x04\x89\xf1!\x96\xd2S@\x92V@\xc1\xca\xc4S@\xcf:B\xa1\xee\xe0S@\xa7\xc9\n\xf1]\xf0S@n\xbd\xb8Y\xdcuS@!I2\\S\xd9S@\xe4\x82\xa3\x009\xb6S@xI\x8f0N\x86S@SN\xd7\xef*\xdeS@\xc8T\x8f\xff\xba\xa9S@i\x06\xf2\x1d\xf2\xacS@\x87\x8b \xf9\xda\xc7S@\xb9\x98\x087\xf4\xb0S@3\xcb\xa4\xa9\xdc\xf0S@\xe3_12\x87\xedS@\x91\xb6W\xe6\xa3\xe7S@\xf8\xedN\x87t\xd2S@]n\x0f\xb9L\xc3S@%\xac\xf1-\\\xb6S@\x98\x03;#\xce\xadS@\xbe@\xea9\\\xd3S@\x975)\xaf_\xbcS@Jd\xd6E\xfb\xd2S@\xf0\xde\xad`{\xe6S@!U\xdb\x1b\\\xddS@\x99\x024\x1f\xfe\x14T@\xd5\xcc`Q\xfb\xe6S@\x0f\x98\x13`\x0c\xedS@\xe3\x04\xfb\xa2\xef\xceS@\xbf\xd1{$\x91\xcfS@\xa2\x8b\xc1\xdbI\xd3S@\xd6\xa3\x00\xeaq\xd2S@~\x9b:4\x87\xe2S@\x01\xbec\xb3E\xdeS@\xbf\xda\xa6\x84\xfc\xc2S@\xdcc\x13\x06\xe8\xe1S@J\xa5g\xb2&=T@=\xccO_Y\xa0S@o\x04la\xfc\xe2S@\xdb\x95\xa18\xf2\xb6S@\xc0R\x17uP\xe6S@ lV\xda\x06\xd3S@dJ\xe8\x8fX\xdeS@\xe2\xc6)E\xf8\xe8S@\xd7G/\xcb,\x98S@\xf9\xc3\x83\x02\xae\xb6S@T\x91\xdf\xb3F\xafS@\xd6\\\xccNZ\xaeS@7k{=\x1b\xcbS@C\xd5\x08["\xeaS@\xf7\xa7\x812\xee\xd5S@6\x9c1\xe5\x0e\x99S@\xf2\xe0R~\xb1\xe4S@\xb0\xfb\x89\x0b\x03\xdeS@\x19\xf3q\x10\xdb\xd0S@\x12F\x81;\xc2\xc0S@p\xd8j\x87!\xeaS@\x100y\x93\xcf\xa6S@$&\xfb\x04\x0c\xb7S@\x0cZ\xc7?\x1d\xb5S@\xae\xa9uY\xcf\xc5S@"n7\x07\x00\xb9S@\x01G\xf8(\x87\'T@h\r^p\xd3\xa9S@\x88\xda\x19\xe4\xe8\xb1S@\xc7\xc2Ll-\xf1S@\xb4\xb4j0\xfe\x8dS@*_Fi\x87\xe1S@cX<\xc2 \x9fS@\x1f\x87\xfbY\x14\xc6S@\x01\xb8\r&\xa3\x81S@cp\xe3E\x96\xe4S@\xedH\x0c\x8f\xd2\xd3S@\xe4\xa5Oe\xd2\xb8S@\xc6\xbb\x1b\x89[\xd6S@\xed\xcd\x1b5\x91\x82S@i?9\xa9\x17\xa6S@\xcd\xfd\xcf\xd3\x01\xc6S@\xcb\xd5\xc5\xf4H\xb5S@\x16\xc3\x8dN\x7f\xdeS@qg\xf1\xcaC\xc6S@F\xce\xb6\xb7\xf0\xd8S@\xfe\'\xadj\xe8\xb6S@V`2\x18t\x8bS@`\xef}/\xe5\xe7S@-\xa9\x878\xfb\xe7S@}\xc5\xcd\xe9P\x86S@$\xda\x12\xcb&\xc6S@\x97\x92\xb8\xe5(\x08T@\xa4\x99\xf4/\xa9\xf2S@\xe5,\xc2\xf9\x86\x86S@\xe2\x05+@\xa0\xd6S@\xbfQ]+KuS@\x8al=k\x12\xf3S@\xb1"f\xed\x12\xd4S@w0\x91<\x0b\xcbS@\x88\x1c\x92\xa8V\xdeS@jP\xad\x11+\xd3S@\x86\x88rg\xba\xcbS@\xe4\xbf\xac\x82\xca\xe8S@\x125^u\x12\xd1S@\x84\x89?\xc3\xa9\xe5S@:\x02\x08LZ\xe3S@\xc78\xc5\x7f0\x86S@\xbb\xda7\x82\x07\xe4S@\x9d\xfb\x02 \x1b\xd1S@\xcf!!\xaf\xe3\xdeS@\x11B"\xf9z\xd6S@$\x91\x87\x8cb\xd5S@_y\xfexC\xd4S@\xb8\xe1\xd9g\xf6\xcfS@\xaf\xdcbCK\xf3S@\xf5\x94 \x18\xac\x8eS@\x0b|\xe9\xb0c\xe2S@>\xd6\xc0\x96\xc5\xe0S@ot!5\x12\xc3S@\xcaz\xc5\x13\x7f\xfdS@\xd0\x88\xc4\x11i\xc0S@\x1br\xe4\xefR\xe2S@\x948vy\x89\xa0S@\xf20Z=\xa5\xa0S@G+\x10#\x1c\xeeS@\x80\xae\x83\xf4\xfa\xd5S@\x1b\xb4\xcf\xd2\x9c\xebS@s\x086\x950\'T@\xff\x99r\xa6b\xd1S@\x06\x98\xfdV\xdd\xedS@\x91\xa2r\x94q\xe7S@V~\xc5+\xbd\xe5S@\x84\xee\xbe\xe97wS@\xb4\xcc\x90Op\xd0S@\xea\xe21Rx\xb8S@t\xccqS\xf1\x9dS@\x93\xb4N\x85q\xdeS@\xf5\xae~>\x84\xccS@vr\xa2=\xad\x9eS@\x0b\xff\x86\xde\xb6\xcfS@\x97\x97]\x81F\xb5S@G\xb1E\xdd\xd4\xd0S@b)\xa1.\xac\xcfS@\x82i\x14\x0b\xfc\x8eS@\xa6\xb6\x17\x03\xd4\xd5S@\x06\x89\'\xf1\x07\xd6S@\x8e\xb3j\x94W\xf4S@X4\xe7g\x1b\xe3S@\xd0\xec\xf7\xb5A\xcdS@Y\xfc\r*u\xd6S@\xdaX\xa9\xf2\x0c\xc5S@\xbb\xf9\xf3\xc1e\xc1S@\x1cz\xc7o\x00\x9eS@\xc4\xf9\xf3\x95\x04\xd1S@\xbb\x1f\x86\xf8\xbb\xcfS@*r\x81T\xa3\xbaS@Y\x9f\xba7\xef\x8eS@\x04\xa2\xb5\x87\xfa\xe8S@h\x11[\xac\x06\xdeS@\x90\x97\xf2\xd3E\xc7S@Y1\xba\x88\x8f\xc4S@\xe0\x81`\x0f3\xc6S@\xe5\x96Y\xd8<\xd9S@\xc7\xfa3\xa2\xf0\xd9S@\xa0\xc4\xff\x9aC\x9eS@\xf7\xdaf\xed\xce\xd5S@\x85r7"\xfc\xa1S@\xfbG4\x1b\xa5\xcfS@\xcb\xbc\x95!\x9b\xc6S@\xdd0>\x87\xf6\xe2S@\x10I\xc4\x01(\xc1S@\xe9\xa9b\x1f\'\xdcS@\x84\xec\xcb\x86P\xd0S@"\x16\xc3\x8de\xd7S@m\xbe\x91\xcc<\xe5S@ \xb1g\x14\xc9\xdeS@,1\x19\xc0y\xd7S@N\x08\x9b"d\xc0S@\x18\x08UT\\\xcdS@i$7\xf8\xcf\xc7S@\x86v=qE\xe4S@. \xab\xa6\xed\xcdS@\xee\x06$\xd2"\xccS@\xd4Oru\x7f\xe6S@\x10f\x8f\xd7\xc5}S@\xb8\xa9\xde*4\x08T@q\x0c.\xaf\xf6\xefS@\x8e\xcb\x1d\xa3s\xf0S@\xe5\xb17:v\xd8S@\xd7PmF\xbd\xeaS@\xff\x19\xf1J\xe8\x87S@\nT\n\x0bX\x83S@\xb5\xd4\x87\xe2=\x06T@wRtrJ\x9cS@\xbf\xbd\xf4\xfd\xfa\xd2S@\x1fY\xec\x81B\x83S@G\xce~8\x0f\xebS@\xef\xc7\x1fMH\xddS@\xb9,8\xe7h\xe1S@H\x1a}\xf8,\xe2S@\xbd\x05\xa97_\xe8S@c:\xe7D\xa4\xe2S@\xb8\x1ej\xfa\x83\xe3S@\xbf\xe7I\x85\xef\xe2S@\xc1\x9fB=p\xa3S@!u"\xf6\xbb\x93S@\xd7\xf4\x1f\xeeM\x9cS@\xceS\x9f\xb6\x8c\xe8S@\x89\tSYp\xe0S@\xedG\xfb\x96\xdb\xe5S@"\x15\xe0\xdc~\x9cS@!j\xbc">\xa2S@w\xc6\xdd\xd3\xb5\xd9S@\xa9\x0e1w4?T@\xe5Y\x14-x\xe5S@0\xe9^\x82x\xe4S@\xc4\xa3\xd7\xdc\xc8\xd3S@\xd7\xe6\x89\xcb(\xa2S@eke\xb6\xfa\xa4S@I\xc0\xc7c\xf4\xdeS@#n\xceb~\xd7S@p\xb6\x8e\x00\x13\xa9S@v\x03\xa3\xcbU\xe0S@\xf8z\x89+G\x83S@\x1d\x93~3V\xe1S@\xd0\xfc\xb9l\x16\xe5S@^P\xe9?m\x83S@ jj\xc3\xb6\xdaS@-\xb4\xc4gr\xf1S@\xbcVfq%\xdfS@B281\x94\xd7S@H\xe6\x93\x14\xa7\xeeS@l\x9eB,W\xe3S@\xe1\x032\x88\x92vS@Q\xa4\x87\xec\xa0\xd3S@\x8a\xf3b}\xc8sS@\xba>_\x9fN\xceS@P\xdb\xc8K-\xb4S@\xb6\xc9\xd0\xe1N\x9cS@\x80#\xbdGn\xdfS@\xa8\x04\x96\xc0D\x9dS@\xdd-\x93\xbe\xb6\xf6S@\xb9\x04b=\xb4\xc5S@-\x9dB\x16\xd8\xa2S@h)g\xf7\x1a\xc8S@\x12K#\x00a\xe0S@\xfew\x8e\x03\\\xdaS@\x86\x9a>hy\xe1S@\xee\x0cN\x15:\xe2S@ \xad\xfd\xacY\xeaS@\xbc.\r\x0e*\xccS@\xbf\x8f\\\x91\x11\xe1S@]\xd5\x14Lg\x83S@_v8\xe1A\xefS@\x99#XP\xc1\xd5S@\x82\xc7\xf04\xbe\xceS@\xb4\x9e$a\x04\xbcS@w\x8f!\x8e\xf8\xbbS@Q\x87 \xab\xb7vS@\xf1\xd7\x9fL\xf7\xdfS@\xe9g\xce\xf7Y\xe1S@\xae\xcawN+\xdeS@\x17\xc4lgQ\xdbS@\x05"\x19A\xe6\xd5S@y\x0f\x17<\x08\xcaS@\'k\xb0\xe5\xea\xfeS@\x99/\x85o\x7f\xdfS@P\x81\x16c\x0c\xe6S@uY\xe5\xce\x1a\xe0S@,~7x\x16\xc9S@\x17QCH^\xdfS@X\xfd\x8e-:\xf6S@\xdc=C\xd5\x0b\xd9S@Y\xa2\xc0\xfa\xac\x02T@\xad\xfdS\xd3\xeb\xe2S@\x9e\xabr\x16\x1f\x82S@\x19\xad\x9b\xe2F\x1dT@\xb5\xf8\xb9k\xae\xa5S@\xdcR\x99\x04o\xe6S@\x0fv_\xbc-\xf1S@i\xda\xa8\x06E\xd9S@K*\xdc\xf1\xc3uS@\x8cPs\x87t\x88S@~\xe9\x1e\x92d\xbfS@sN\xc4\ty\xd8S@\xd0\x80\xaf \xf2\xc9S@C9\xf19\x10\xabS@\xe7f8\xf8G\xf1S@O\x8f*[<\xbdS@\xec(\xfd\x85u\xc9S@%h\x85y\xea\xbcS@Y\x91\xe2\xea\xca\xcaS@\xb4~\xe16o\xd4S@O\x97\xe6?\xed\xd4S@\x99\x91\x01\xda\xc6\xe8S@\x97\x19\xbf<\xef\xdeS@?\x00\x82_\x96\xa9S@=\xd2A\x96nNT@M5*b\xc3{S@\\i\x90rc\xe0S@\xc1\xe4* \xd8\xa1S@@\xfb\x96\x04\x82\xeeS@\xc9\xbd\x1cx\xf4\xf4S@\x90\xaf\xed\xdes\xa5S@\xd8Wc}\x96CT@\x00\x1b}\xd4\x17\xc9S@\x95\x0c\xbe \x18\xf5S@5\xeco\xf3\xae\xa9S@\x8e|\xb8\x0e8\xacS@\xc4_}B\xee\xddS@\x8d\xcb\xfc\x1eu\xd4S@\xd4c\xe8\xc1I\xcaS@\xbe\xb7\x13\xf9t\xf0S@%%\xc2\x80\x85\xdfS@\x8fz\x92\xdc\xe4\xe2S@\x9d\xdc\xa0Av\xaaS@*\xb2\xa6\xed\xf9\xcaS@\'z`\x80l\xeeS@^\x7f\x8f\xde\x8c\xf4S@\x90\xff\xadz{{S@~<\x0f3\x04\xe1S@\xd3cb\xe9\xb3\xbfS@\x02\x04\xf896\xe0S@\xe5\xf0M\xe7\xc3\xdfS@\xcd\x89\x84\xbc\x1e\xcaS@y\xef\xb3F\x9e\x86S@);\x9f\x0f^\xdcS@d\x07\xf1O\xde\xf4S@/\xc1|\x95\x03\xf0S@\xc7\xedx\xe6\x92\xe3S@\xc8\x7fd\xf5y\xe7S@_\xc4\x16G^\x87S@\xfe\x99\xf3<\x10\x87S@\xaa\xeb}v\x1c\xf4S@:\xb6\xe8\xa9X\x97S@\x1a6\xbcZ \x97S@\x95\xb2e\xd7\xf7\x8cS@\xb3Q\x81!\x8d\xcdS@\x05\xf9\xf5\xfb\xb9\x84S@\x0b\x84\x8c<J\xadS@7\x96\tj\xb8\x84S@\x0c\xc5\xbeGd\xcbS@v\xa0[\xcd\x914T@\xfb\xc83\x0e7\xd6S@\xc8\x7f\xc8\xd2\xbb\xe8S@\xb6\xf3\x84\x0by\xc4S@\xb7\xb1\x93\xd4R\xe0S@\xd1\xb2Y\xb9\xa0\xe8S@\xc5\x90G49\xe3S@\xbb\xa8 \xad[\xb1S@\x105\xf5_\xad\xb6S@\x8d\xa7\x80\xf7\xcd\xd2S@\xd2\x0c\xed\x134\x85S@\x1a\xc0\x1cbx\xccS@\x9fl\xc57\xdb\xf3S@\xa6\xf5WL\x12\xb3S@6l\xf1L\xa1\x05T@$M\xf7\xf7v\xeeS@-\x08\x9e\xf1\x04\xe5S@@6G\xb3o\xb3S@|\x83b\xd6\xa5\xa8S@\xf58\xd2\xd5\xbelS@.\x00\x87\xaec\xeaS@\xfd\xc4\x13\xb0\xf0\xf0S@x\xc6}\x84\x18\xaaS@\x14\xc4$j\xd5\xd5S@\xa7\x9b_!\xb5\xe2S@}\x88\x8a\xa0\x96\xcaS@\xfa\xce\x8f\x83\x1c\xdcS@\xf9\xbf\x00W\x0f\xd3S@\x06\xe5\x8aB\xd5vS@y\x94(\x0c\xda\xd8S@\xbe$\x1b\xbbs\xe3S@\xfaH\xdb\xaa"\xc2S@\xb7\xa1\x88\xb0\xe9\xccS@"9\x96~\xd4\xd9S@fA\x80\xe1\xda\x84S@w\x1c\xf6\'\x92\xebS@f\xc4\x0b,\x8d\xf0S@\x8b \xafy\xc1\xc0S@\xcd\x1c\x1d\xc4\xa9\xc5S@\x95\xb0\x89\x01w\xa9S@\x87\x87\xa48\xc5wS@\xe3\xa0M\xa9\x03\xcaS@tx\x15z\xfc\xc7S@\xc4\xd6\x1eW\xe5\x9eS@CQ\x97x\xc0\xabS@\xc2[0\xdc\xaf\xebS@NC\xeaS\xed\xd2S@!DSeA\xb5S@\xd6\xafC\x18\xd8uS@\xd9\'\xae\xf79\xaaS@D9X\xc0\xa3\xdbS@\x92\x87\xf3\xd3O\xd9S@\xf2\xa5B\xda\xa0\xedS@*\x87}l\xd0\xa9S@\xac\x83\x89V\x93\xd9S@\xdbZ(H\xaf\xd3S@\xb2!J\x9av\xc7S@\xd0\x88\xb7c\xb4\xcbS@\xf50:\xb2P\xd6S@\x9b\xeb\x8c\xe3V\xc7S@x_\xc9\xcc\x87\xd2S@n\xa7\xf9\xcd\x1d\x02T@\xa1\xe1\xc6\xae\xf2\xa1S@M\x00\x97=@\xeeS@\xef\xc5\x8aT\xc3\xecS@\xd9\x07d\x9e\x9drS@\xe7\xd8\xa1\xa7d\xa8S@\xcei\xdc\xcbp\xccS@\xc2a\xaa1\xf0\xabS@\x9e\xf6\xb35\xfb\xe7S@\x0e\xde\xd4\'\x7f\xe9S@\xde\xc0\x13\xf7E\xe7S@}k\xa11q\x9cS@\xe3\xbe\x11\xf15\xe8S@->\xaf\xda7\xa8S@\xaf\xab*\xc9\xdc\x9eS@2\x03\xb7\x84\xf6\xe7S@w\xb2\xf91\xea\xebS@O\xb0\xb9BcyS@C\x95\xe9\x05\xff\x8eS@(\x89H\xda\xd2\xe4S@s\xbd\xd9\x1c\xb5\xeeS@\xe9\x16\xd2\xd2<\x05T@\xc1\xa3:\xadc\x9fS@-\x1a#\xe46\xedS@\x10a\xact\xfc\x94S@\x8b\xe1\xf4\xc9\x06\x9fS@S\x08\x8b\x88[\xcaS@\x80\xa5\xdf\x14\x12\xc8S@5\xe1\xb1\xd7\xf7\xd3S@\xa6\x15\xaa\xca \x81S@\xc2\x12\xec(P\xdcS@~%*JJ\xa6S@\xfc\'\x03\x912\xcaS@\xa5o^\xbd#\xe1S@Fj\xf9\x85\xa1\xacS@\xa4\x1c/0\xae\xdaS@\xe0=\x07\x18\xce\xe0S@\xa9u\xaf\xaaM\xefS@\xc3Z\x8cK\xce\xb6S@\xd2\xe2~\xd0\x97\xd0S@\xa5B@\x13\xae\xb8S@\x0b$\r\x83\xea\xf2S@\xa4\xbc\xb8[\x8f\xa8S@\xaeP\xf2HL\xd5S@\x0c\xd9%\x84\x08lS@\xc6\xd2\x8d\xe2\xc4\xb7S@\x19X\xe72\xcd\xe0S@\x7f\x15\xb8W\xb0\xdaS@C\x11 }\xa2\x8eS@\xfa\x8c\xd6\xcd=\xe2S@\xbd\x0eP\xb4UrS@\xa6\xaf\xa1\x17\xb0\x86S@qZ\xf1\xd2\x7f\x85S@\xa6_z\xde\xc0\xe0S@\x1f\xcf>\xce\xa8\xa8S@X<\x84D\xd7\xc9S@#\xe5\xd7\xcb=\xb5S@\x04\x8c<t\x1c\xedS@R"l2\xa2\xcbS@s\xc5\xfa\xbbp\xb7S@\xb9\x86\x84\xa9\x8b\xdcS@\x8f\xe7\xc0\xa5M\xd9S@\x8a\x1a\x12\xa3l\xbfS@\xe0F#\xd9\xdf\x86S@\xda8\xf2Q\x1d\xf1S@\xfa\xcc\r\xd8\xe2wS@\x89,\x07\x86\x88\xdeS@\xa3\xe9W;A\x9cS@\xb5t\xa8AO\xaaS@y~\xc04\xa1\xbfS@\x10\x82\xe9&\x1a\xadS@)!\xcc\xde\xf0\xefS@\xb1]\xcaHr\x9cS@\xb1\x19\x8f\x11\xbb\xaaS@\xd3\xed\x02Vj\xbdS@I\x93p"\x8b\xbfS@\x14\xd3\x96&)\xb7S@\xba\x11\xa8\xe2&\xe0S@|MQ\x99I\x83S@\x83WO\xcd\n\xc1S@\x0f\x10\xae\xadc\xeeS@L\xb3\xc4\x99\xe7\xb9S@|\xe9\xa3\xf9\x18\xb3S@\xdc\x91\ni\x90\xe0S@\xcb\x02Ul\xff\xb2S@\x9c\xeas&\x90\xdbS@\x18\xd98\x1a\xb4\x80S@\xdafVcD\x9dS@UaM\x86\xca\xcdS@\x01\xef[r\xbc\xfeS@\xb5F\xb2 \xb5?T@\x9b\x95\xd8\xde4\xc4S@`\x858on\x86S@\x1a\xe9\xb1\x8d\xb5\xf5S@g\xfb\xdb\xab\xd6\xc0S@"0\xfc\x82\x1c\xd4S@\xfcLEH\x8c\xc1S@]\xa3\x17RI\xadS@\xca\xca\xaf<\x03\xdaS@\xe4\x89\x94\xe7\x1e=T@\x04\xb0\x10B\x1f\xf0S@)\xbb\xb0hG\xe1S@\xd8\x1eE?M\xc5S@\xdb\x92\x05\xfe\xf1\xdcS@\xfe\xca\xc3\xdb\x9c\xa1S@\x1c\x8c\xc6\x9a\xd3\xc6S@\x19L\xf7\xd7t\xc3S@\xac#\xb1U,\xc6S@^\xe13\x9bz\xdbS@\xc14,;\x1b\xc7S@\xe4\xe7\xe6\xa0\x18\x92S@\x98\xde\xb6D\xda\xc3S@\xa9\x9f\xf9d\x9c\x97S@l\xa0\xf3W\xce\xabS@\xebz}L\x15\xcaS@\xcf\x9fak#\xc4S@~\xa9\xcdK\x0c\xdbS@\xe4g\xad\xee\x80\xeaS@5i\x99Q\x94\xe0S@\xdc\xb4\xcf\x83\xed\xeeS@z\xa1\r\xe0\xd1\xeaS@\x7f\xfdCV\xd8\xbfS@\x9e\xa3\x10\x83#wS@\xab\'\t{\xdc\xb6S@N\x1a\xe1\xd5\xf0\xc4S@F\xcae\xfd\xb0\xccS@a\xc7j\xa2\x04\xc5S@r\xae\x82e\t\xb9S@\xae\xe7\xa4\x06\xd5\xc5S@Cr6\xeeB\xc6S@e\xbd\xc0]i\xc6S@8\xd5\xbf5u\xc7S@\xa6*\x10{|\x84S@)\xd8\x13\xca\xd0\xb8S@\xabzB\x7f\xfe\xf0S@\xfe\x92\xf3\xdd^\xbcS@\xa3h\xa2\\\x8b\xc8S@\x14\x95"~.\xc8S@\xad)\x8c;\xd5\xcbS@\xcb.o\xf0X\xd3S@\xd7\xa5\x19+\xd9\xc8S@i\x93\xb2\x8c\xe0\xd0S@s\xceW\xd3\xd3\xc8S@\xe4\xa1r\t\x00\xc9S@\xe5\x86\xdb\xe0\x12\xccS@]\xdf\xb9S\x85\xbbS@JW}ly\xcdS@(\xd3\x8d\xb2\x8f\xc9S@F|\xb4\xcd\x9d\xd6S@\xbe\r.|}\xcbS@\x9a\xff\x03\xe5L\xc9S@A4\xa4\x00s\xcbS@P:/\xd1$\xb8S@\xa7\xb1\x03\xd5\x13\xcdS@\x07\x01\x9c#\xc1\x9eS@I\x0f\x1d\x8e\x8f\xb2S@\x96\x17\xa6\xa7\xbc\xcbS@\x1a\x94e@Z\xcbS@}\xbd\x106\x0b\xdaS@\xc2\x7f\xaf\x9d\x85\xb7S@Ec\x90\xa8e\xcbS@T\x1f\xf4\x0c\x1a\xd3S@\xd5>W\x96m\xcbS@|\x8b\xfd\xa1\xea\xb7S@\xc4\xdb \x97\xa9\xd1S@\xdc\xe4{\xffI\xc0S@\xb1\xd9\x85\x03\xbf\xe2S@\xc9\x17;\xc4J\xccS@\x81\xb2\xe6\xc4c\xdaS@p\xdc\xb4.C\xceS@\x18\x06Nc\xa8\xe3S@\x17yC\xdf"\xd3S@\x07\xaa\xce\x1aK\xceS@\xfag\xaa\x0b\xda\xceS@\x97\x80]\x9dz\xecS@\xa8y7Q\xd3\xcdS@=J\x84\x89\x87\xd6S@4E\xd4F\xce\xc0S@\x18\x1a\xdb0U\x1dT@\xf2\xa2\xd1\x85\x1a\xd0S@\xe5m\xc2\xa3\x13\xc3S@)\x9f\x88\xb7t\xc2S@rO\x08\xde\x87\xb5S@5\xae\xb2zP\xd3S@\x0f\x8a;\xfe(\xceS@~\xdd\x96\xdf\xe4\xcdS@N\\\xd2x\\\xd6S@*\x10!{\xcf\xcfS@=\x99[,\xb04T@\x1d\xee\x8a\x916\xcfS@7\xe65\xc9\xc9\xb5S@e*\x13\xe4\xd3\xdeS@\xb1Z .\x85\xceS@\x00\x91\x0c}\x85\x01T@\xf2\x9e\xf5 \xbe\xceS@QaXx}\xdbS@\x82n\xc6\x9d\x95\xd7S@\x96\xc4\xf9\xc3\xc9\xd8S@_\x12\x0e\x08~\xd1S@U>m\x96\xbb\xd0S@DQ\xcdm/\xcaS@B\xff-\x86\x8f\xaaS@\xc1\x91b\x8fK\x83S@\xfaU\'\x97\x90\x7fS@S"\xea{;\xb6S@#cu\xcd\xbb\x7fS@\xfbRJ\x87\xe2\xd8S@\x04\xe4\xcf\xed\x98\xbdS@a\xef\xe8\xf5\xa2\xbbS@s\x0c2+H\xf2S@P\xe8E(.\xb6S@<\x9fV\xf9\x19\xd1S@U\x1f\xd3\x9b\xd9\xd9S@\xfb\x93\x82\xfa\x99\xe1S@\xbc\xc1\xbf\xcf\xc4\xd9S@c|Q\xe0D\xb5S@I0f3\xe1\xd9S@\x84\xaa\xc3\x0f\xa7\xc8S@\xa3\xce\xff>u\xc8S@>>a\x12\xd1\xb8S@)\x0e\xee\x9a\x8c\xd2S@<i\xbd5U\xd2S@\xffh\xb7\xe2S\xc8S@\x18\xe3\xff\xf6]\xdaS@\x07M\xf7:\x91\xeeS@\x01\xf8\x16\x17\x91\xc3S@\x8c@\x99\xac\x17\xc3S@%\xb5\\\xb7b\xd3S@\xd4\xc7\x98OR\xd3S@\x16L\xe4\x87\xc4\xd2S@\xe6\xa7Bu\xb2\x07T@\xeao;\xfa\xa6\xb6S@\xdc\xe0Jc`\xdbS@OT\xa7\xf6@\x05T@-S\xee@\xcd\xc5S@\x99|\x9e\xc5D\xb7S@\x10\xbcI>/\xd4S@\x86\x84\x05\x1e\x85\xa0S@\x96yCWl\xd5S@\xcb\x1c\xce\x95\xee\xc9S@\xa3\xe1\x14E\x98\xe8S@h\x05\xd9\x1a\\\xbaS@\xfb\xc2\x1e~\xf5\xdbS@\x97\xf5\x1a\xfc\xf9\xd0S@/\x88\x9f\x1eY\xd5S@Y\xc5\x06\xd9/\xc6S@?\xe9o\x9b\xb5\xc4S@7w\xa5\xc1\xfe\xebS@.\x16\xf5JEuS@\xb3\x00R\xaf\x0b\x84S@\xd69\xa0&>\xcdS@\xa3\xc6\x03\x92.\xdcS@\x809_\xc0T\xd0S@@v\xc2\xc0\x02\xc5S@\x8b\xd9\x1b\xacu\xd7S@p\x84\x8f\x1f\x97\x05T@\x87\x08.\x12\xff\xddS@\xed\xf0\x8b\xdcz\xd0S@N\x1e\'\\d\xd4S@\xad>\xbe\x0f\x1e\xceS@\xcbh]@\xe6\xdeS@-\r\x0cHc\xd5S@3^\xdd\x90\x9c\xdcS@\x0bl\xfdAG\xceS@p\xc1e\xd8e\xdfS@)j\xd2\xb6,\xbcS@?\x06\xef\x0f\x9f\xd8S@\xd5\xd3\xe4\xa8D\x86S@V@|\xaa\\\x85S@u\xf2\xf0\xfa\xb9\xceS@\xc5*\x97\x90j\xdaS@\x84-\xe7\xa9\x13\xc9S@\xcc%\x80\xc5\x8f\x1bT@\x0c\xc3\xa9\xc8\x85\xdbS@\x8c\xbb\xacP\x1e\xdfS@\xc1\xa4\x9a\xb2.\xd4S@\xdda\x1eAU\xd4S@3\x06\x8dF\x10\xc9S@\xe2k\x12\x8d\xc0\xd9S@\xa7\xb9#\\\x16\xe8S@\xbd?\x07\xae"\xbcS@pd\xdd\\\x18\xe0S@\xcb\xa3\xe4\xb7\x10\xc5S@\xa0\x9b\x0418\xe0S@8\x11\x95\x9e\x1d\xcaS@\x9bD\xf5\x0b\xcd\xe2S@\x9a\xb7\x82\xdfY\xd5S@$\xba\x9e\x93V\xadS@_Z\xa6y\x07\xe2S@\'\tE~\x86\xdfS@\x1e4\x9c|3\xbdS@\x8b\xef\x1ad\x1b\xf4S@\xf3\x14*\x99i\xcbS@\xafCu\xc8\x84\xbbS@\xd1\xc9G#\xf5\xdfS@q\x91s\x15\xbe\xf3S@\xec\xf9{\xf7f\xe0S@\xb5\xd4\xdd\xf1(\xccS@E\x90N\\\xaf\x0cT@/A\xbb\xb81\x07T@\xfb1X<\x85\xccS@\xad\xac\xbe\xb1\xf6\xe1S@7\x94\xd2\xfa\xf1\xabS@h\xce\xd4\xc1\xfe\xabS@\xd9\x1a\x84\xb9\x9c\xe3S@\xc6\x1e\n%g\xeaS@"]\x1c\xa5\xf9\xceS@P\xd9\x0b\xb3N\xe3S@~\xb3\xa0\xa6\xf6\xe0S@c\x05q\xf2\xd6\xe0S@{\xd9D\xb0\x1a\xe1S@+S\x00j\xaf\x8bS@\xe9\xea2\xd6\xb2\xabS@\x97\x03\xb9F\x98\xe1S@\x89>:;\xe5\xdeS@\x88\x1buf)\xe2S@\\\xf8\x84\xe6N\xdaS@\xe7\xf4\xfb\x1b;\xf5S@t\xb9\x98,\x94\xf4S@\x00(\xcb\x94\xe0\xd7S@\xb7>\xb8\xb5\xbb\xa3S@\xfc(O\x9f\xa9\xb4S@\x1a\xdbq\x95\xdb\xdaS@iVS\x94^\xe3S@\xfa\x92\x9d\xb1\xd8\xd8S@c\xb7\x0c\xc2#\xd5S@b?\x19.I\xe3S@\xa2)G\xf7\xfb\xe2S@\x97\xf0\xcc\x92\x9a\xaaS@l\x93\xc6\x03>\xcfS@s`\x9d\x075\xc8S@\xc2\xd0\x89\xb4o\xdeS@\x87J\xc9]]\xcfS@\x94&I\xe4\x8a\xd3S@R\xbe;\xbf\x14\xd8S@[\xbbd}\x13\xdcS@\x90)\xcf\x01\n\xc1S@\x1e\xfbq\xff\xfa\xdbS@j\xd7\xde\x96\xf8\xd9S@\\3\xcba\xd8\xd6S@\xee\x7f)1\xb8\xe4S@$hm\xa2&\xc0S@\x94\xea\xeb|\x07yS@\xbd7\x82\x88\x83\xa3S@\xbd\x18!)7\xdfS@%;\xd4X\x9b\xe0S@\xd4V\xd9{\x13\xf2S@}\xc6g\xa4^\xcfS@\xc7\x98\xa65\xe2\xf4S@\\z\x94\x99p\xb7S@\xa2\x15\r\xbd\xed\xf1S@\x98s$\xc6\x11\xeaS@\xa9\x19\xb5r)\xeaS@\xe7\x84|\xe3\xf4\xccS@\xbb\xf3\x01\xe4q\xf1S@\x8dU\x9fL\x87\xddS@\x11\xc8\x8e\xea\x88\xc5S@w\xf0\x81\xcb`\xc3S@)\xe0&\x0b\x90\x9eS@{\xe5\x91\xeeN\xe3S@Z\x0f\x17 S\xe5S@\x0c\x90\x03\xa4\xf2\xecS@\xab\x88\x80_}\xc3S@\xc8\x1f\x8bG\x83\xedS@\'\x16\xe0r\xb0\xe8S@:\x82\x03OQ\xdeS@C[\x8c!\x13\xddS@\t\xd1/\x98\xcc\xc6S@\xc2\xbd\x1b\x9b\xe1xS@\x08\xe2(\xaf\\\xd5S@K\x07\xe30\xa0\xe5S@.,}\x04\xb0\xe3S@|0_\xa0\xf0\xe4S@\xa4<\x88x~\xe4S@\xd8\xa5\xad:"\xe9S@\xd4X\x81\x05\x86\xe8S@\xb7g*x\xf1\xd9S@\xceL\xff\xb7\xe2\xdeS@\x0bx\x02\x9e\x01\xd6S@p\xfaP\xd5p\xe5S@O\xcd}"\x82\xe4S@\xaf\xd0\x19o\xec\xadS@\xb1@\xaf\x16\x97\xe3S@\xc6\xa9\x93_\x1d\xeaS@4\xc2\xd1\x05\xd8\xd6S@-\xbe\x86-\xea\xd4S@\x89ics\xc7\xd0S@o\xcbr\xcd\xcc\xddS@\xb5Ma\x9em\xe7S@\xca\x17\xfbK\xb6\xf2S@`\x17\xb3\x81/\xd3S@@/\x1fIY\xe6S@|\x19\xa9\xd2y\x89S@\xdf\x1f\xb7\xe0*\xafS@X\xe1X$\xcf\xf2S@\'\x97\x0f\x1e4\xb3S@\x11\xdd\xc6\xabP\xa3S@\x8bI;\x88\x17\xddS@8\xe7\x9e\xaf\xf3\xe0S@\xffI4M\xf8\xe7S@\xe9\x8f8\x98\xbc\xebS@U\x8b2\xf9C\xe8S@}<\x93\x118\x9bS@t=\x13V\xd5\xe4S@HnJ*{\xecS@\xe6}\x85\xb3\xa8\xe1S@9\x19\x91\x86s\xd6S@7O\xcc2p\xc2S@\xf1\x84\x7f \xe6\xe4S@\x15I\xd9-\x87\xecS@-r\x04\x07u\xeaS@\xe3Y\x81A\xc3%T@\xf4^\x106\xa3\x9eS@\x81\x93\xa2p\x99\xf1S@\x15\x83\x89\xaf \xe6S@\xd4\xea\x1c\xaa\xcc\xeaS@\xc1/\xac0j\xe8S@\x11\xcb&=`\xf6S@yf\xcd\xce9\xd7S@\xdd\x7f\xc0?K\xa5S@\xc5?\xe1\xf8v;T@\xf7\x1a\x82\x80\xe8\xc3S@Sn\x17\xda\x14\xe2S@XtA\x82\x9a\x07T@k\xf0\'C\xcf\xe8S@~\xc8Y\x14\xce\xe5S@;\x17b\xd2\xac\xe5S@\x9c}\x88;\x89\xe8S@A\x187\xf9\x7f\x06T@J{\xd5\x1b\x00\xebS@Fl\xdc\xeb/\xafS@M\x04\xf6Ri\xb0S@\x95\xa1\x88\x7f\x92\x05T@\x8d\xce0A\xb7\x05T@\xf6 u\xe5j\xe4S@\xc0\xe9pT\xc4\xe2S@\xb5O\xfc(\xaf\xd7S@\xf7H\xd6\\\xf5\xebS@\xdc\x81\x98R\xcb\xe8S@\xbe\x1a\xe3=\x85\xd8S@\xd4\x7f\x12\xc3\x03\xa0S@\xae\x9d\xc8Rn1T@\x9e\xa5\n\xef\x18\xecS@\x88\x02\x84\x99\x18\xe3S@\xe9\x96\x86q\x00\x01T@\tc\'\xdf\xdb\xe4S@\xfbY\x8b\x0b\xf1\x9cS@\x8a\x87n/\xd2\xafS@\x1d\x04&\x8a\xfe\xebS@d*\xbc\xcd\xe8\xa2S@\x10i*\xe6\xf5\xa2S@\x8c\t?\xc9I\xf0S@\x9b:\xbe1\xc3\xcfS@I\xc2\t\x8dK\xedS@\xdf=\x85)#\xebS@&\xde\x97\x1a\x9f\x00T@fxtC\xf5\x01T@&\xf7\x04\x7f\xa4\xd4S@>\xbfa\xac\xc3\x9dS@N+\nY=\xeaS@\x9f}`H\x19\xe8S@B\x8d\xf6cZ\xf0S@\xfbb\xf0\x154\xd0S@\xc8j\x9e\xde\xc0\xe0S@),\xcf\x16 zS@K)Z\x0c\x9b\xc7S@v\xa8D1\x0c\xedS@\xd4\x99\xb5\xac-\xf1S@\x92\x98\xd5\x16\xef\xe3S@{;\xeb\x12\xe5\xc6S@Q\xe6\x18\x7f\xfb\xb5S@\xbd+\x14\xe8\x1c\xeeS@5\x82\xc0pe\xb7S@\x892\xf8e\r\xf2S@tJv^\x8a\xe8S@\xdf\x83\xeb\xfew\xebS@B\xc0\xb8\x190\xccS@\x80\xa4\xc2!\x8e\xeeS@\xab\xbb\xe9*.\xe8S@\xf2)\x0c\xb5\xca\xe3S@a\x0c\xa2l(\xdbS@O\x1a\x8dV\x15\xf0S@;2+\'\x9b\xadS@2cEY0\xe5S@/pG\xd7\x18\xa6S@\x7f4\xfe\xa9\xf7\xddS@\x94 \x8c\x13\x08\xebS@\xaej5\x89~\xd5S@\xf6\x9e$\xd2\xc7\xefS@\xef\x9c\xf7\xda\xaa\xeeS@d\x00\xf5\xc1\xdb\xefS@\xb9\xfc6\x1c\xff\xedS@\xbd\x98\x08\x18\xc7\xefS@\xe6O\x0er4\xedS@8\'\xdd\xd3\xf5\xefS@\xe8w\x1b\xda\xb6\xeeS@\\]\x110F\xf0S@k(^4\xd3\xeeS@\xf2\xa4-Y)\x9bS@\x1b\xa6?\x85u\xeeS@O\xa0Jf\xd1\xeeS@\'[\xc6K\xe2\xebS@Z\xa2\x1eE\xb5\xe3S@}\xaf\xf8\x069\x86S@Y\n\xd3\xb9\x17\xa6S@#\xb0[\xd9|\xa0S@\x1c\x8f\xb4\xc2x\xe8S@g\xba\n\xf5\xe1\x83S@y\xe7\t\xfa\xab\xbcS@\xf6RX\xfd\xb9\xecS@\xc1\xe6U&\x93\xf1S@\x06\x911\x9c$\xd3S@\x96\toM\xe8\x9fS@\x13\x0f-\xbb\xd0~S@A\xae5\xf6\xc6\xe3S@\xb2L`\xbd\xb0\xdeS@\x95\xa7\x1b\xe5T\xe5S@\xebc\x8a\xc7V\xd7S@\xe8\x16D\x91\xb4\xf2S@P\xfe\xe0[\xd9\xb4S@dr!\xa0\x07uS@Y\x02g\xaeh\x84S@u:\xd6\xf3:\xa3S@>\xf3\x84\x07\xcf\xb5S@\xfc\x1e\x11\xf7,\xe3S@\xf7\xd3\xba\xc9\x13\xf4S@\xb5\x05\x03#2\xe3S@\xa2M\xdb\xcd\xc8\xe8S@g\x104\xd2\x7f\xe3S@R\x88{\xeen\xf4S@\x90\xe4\x8b\xd2?\xefS@\x94\x9dw\x8a\xdb\xedS@(\x80\x88\x92d\xb5S@\x10\x8f\xdc\xd4\xfe\x94S@\xee\x11bk0\xd3S@8\x98\x82\xf8\x11\xf4S@\xb37}e<\xa5S@\xf3\xa4o\xd9\xe7\xf1S@\xee\x99\x07\xdc\x92\xf4S@{C"Dp\xa3S@\x0f\xdc\xaf;\xc8\xb4S@\x13]9xn\x83S@5\xb9\x18\xc5`\xf5S@kg\xf5h\xe2\xf2S@\xdd\xb4\xca\xdd\x11\xe6S@X\x83\xbd\x04\xb2\xf1S@S\x19vKa\xe2S@A\xf2!}b\xd2S@\xe2\x83U\xa9\t\xe7S@w\x9aVB\xd2\xe7S@\xd6-=\xb0\xa0\xf6S@\xe7%$\xce\xfc\xe4S@\xfd\xa5.\x93\xf8\xf0S@$\xaf\xe9\x17T\xdfS@\xd8\xcdH\xd0d\xe3S@S\x002\xd0u\xe3S@\xbf\x01\xbbG\xe6\xddS@?g\x97\x8en\xabS@\xa66H$\xf7\xc9S@V.\t\x85\xa3\xf3S@\x92\x1b\xa4\xb0\x84\xe6S@\xfe\xcd?\xd2m\xe9S@E\xfb\x0cK\x90\xe8S@\xdc\xf9\x8e\x85\xfaxS@\xea\x91s\x86|yS@*/\xb8\xf1\x8e\xf4S@\x06\x80O\x1e^\xd4S@s$\xb4"#\xe8S@\x90y\xd2\xbe\xa9\xe7S@\xe1&\xd6Q%\xe8S@&\x9a\xa5\x8cT\xb6S@}\xa4R\xbd\x1fFT@\x98\x1f\x00\xda\xe9\xe5S@\xb5\xd0\xc1\x0f\xe1\xe7S@\nc\xa12+\xacS@\xf7\xf0?\xae\rzS@w\x17HW~\xe6S@Y;\x8a5\x12\xa2S@B\xda\xe8\xabU\xc8S@\x99.\xce\x12\x1f\xa2S@\xee\xba\xc2W\x93\xe8S@\xbc\xc2t-\x17\xb4S@9\\_\x13c\x87S@D\x8f\xc9@\xfb\xa8S@\x10\xf3\x07z"\xeaS@b\xe7\x1b\x9d\x97\xe6S@\xa7\xa2m)G\xe9S@\xa0\xb7^\x95\x90\xe5S@\xfa\x8c+Q\xa4\xe6S@7\xb8\x0ca\x9dCT@\xb4\xba\x99\x9b\x0f\xc2S@;\xf0\xfd\xef=\xebS@\x16\x87\xacb\xbf\x9dS@\xd4\xb3\xb2\x8f\xa2\xebS@\x16\xd5\x84T\x03\xdeS@\xcd4\xa2g\xf5\xddS@\tN=\xb8R\xb4S@J\xca\xddl\xee\xebS@\x8aR\xf6\xb6\xeb\xd9S@o\xbd\xc0`\xe6\xc3S@\x13\x83\xd5d\x0f\xc5S@w\xa7\xe69\xf1\xd2S@\xf9\x86\xc7\xba\x0c\xd1S@\xf3~\x8e2\x7f\xecS@\x97\xf1\xeeH\x1c\xecS@y\xf8X\xfb\xc3\x9cS@\xfdsa\x11\xc9\xa6S@84Uu\x08\xebS@\x90\xccg\x13\xc3\xecS@d\xf8\x0c }\xc6S@@|\x0cH\xd3\xe4S@\x93P\x008\x9b\xe9S@\x0bNu|\x1e{S@\x8e9,\x07\xe9yS@\x96\xb4\x1d\xde\xe4\xe4S@\x0f\xd2.\xcb-\xe2S@#\x04\xc2GM\xf3S@\x8b\xe5u\xb3.\xdaS@\xa3\xc7Jg\r\xedS@\xe1O=j\xa5\xedS@w\\)e\x81\xa1S@x\xa7\xa3L\xc3\xa9S@\xc9\xeb\x9f\xa8\xc2\xa9S@C)\x1a\x84\x01\xd8S@\x8b\xacO\xaf\x17\xe5S@\x01d\xc5\xa1!\xa7S@\xc0\x1c\x06\xa4\xd7\x80S@Wd(b\xc9\x80S@\xebv5\x0ef\xa7S@\x19l@4n\xb1S@c\xc3\xbf\xfa\\\xefS@\xdd\xe7:\xb0J\xc1S@\xe8M\xc7\x14t\xb2S@\xb7\xe7\xbf\x84 \xe8S@Rl\xa6O\xe8\x0bT@\xb9\xabNh"\xaaS@s\xdd\xb9Q\xf5\xefS@8\x19\xbfq>\xe8S@\xed\xddMj\x81\xefS@>KM}\xf7\xb0S@\xd8L\xc9\xf4x\xcaS@\x0e\x8f5|!\xd3S@^u\xba\x01\xa1\xcfS@\x8f@\x07 e\xe3S@\xa3\x1bV`\xa6\xb0S@\xd35P\xa6p\x81S@R\x9cD\xa7\x99\xf5S@\x95\xf9\x1f#&\xe9S@)\x1e4\x02;\x9fS@~\xd2\xf2\x8b\x88\xebS@6\xf5{\xd3-\xb0S@\x8e\xfb\xfcy\xa5\xeaS@+T\xbb\xe3\xa6\xc0S@\xb1p\xcf\x01L\xcfS@\x8a.[\x8a\xf2\xfeS@!\xe42\xa4q\xabS@\x97\xa7\xc9\'\r\xebS@\xca\xd1\xe9BE\xe7S@\xa9u\xc5u\xe9\xc3S@(\xb3\xe8\xaf\x03\xd2S@\x0f\xaa\xdd\x96\xe2\xd2S@6A\xd0\xca\xd2\xd1S@\x15\xc5\x06-X\xedS@\x9f\xffB\x1a\xf2\xd1S@\x9a\xa9\x93\x9e\xe3\x86S@\xaf\xd6\xb8\xe1<\xe6S@\x84&j\xf3\xec\xb9S@\xfc\xfe\x9f\xec\x03\x9cS@\xb5\xf1\x8b\xf1\xef\xebS@\x8c\x90a\xeb\xb1\x9bS@-\x9c\xb2\xa2Y\xf0S@\xdf\xfa\x94I\x92\xebS@\xe4\x9f\x83\xe5?\xc3S@ \x9a\t\x82\xc5\xe3S@\x0e\x06ZE\xab\xe1S@\x07\x05\xa2\xabt\xd6S@\x1f\xb05\xb1\xf2\xd8S@\x86\x81\xe7\x86x\x7fS@3\xb0\xeeC\xaf\xd9S@\x1b:^\xda\xd5\xb2S@z\xa1]\xe09\xe3S@\xf1mj:~\xb1S@7\x1c\x99\xa3o\xb8S@\x14\xa8m9A\x83S@\xd8.\xaa\xd3Z\xd9S@A\x04\xb3\xab\x0c\xc6S@\xd2\xacj\xea\x1f\xa9S@\x95\xf4\xb7\xfb\x12\xb8S@Q\'\xfc\xcb\x98\xaeS@\xa4\x840\x96\xfb\xabS@C\x0f\x13\xa4\xed\xecS@=\xff\xf8\x18\xe8\xceS@\xac\xeb"\xb8\xfe\xe2S@\xc1H\xda\xe54\x9eS@\xc57\x15qR\x9eS@\xa2A\xa8\xe3\x0f\xd4S@\xfb\xf0\x12vw\xc2S@\xcbS\xa7\xb9\x06\xe1S@\x93"M\xd3\x1b\xe3S@U]s}\xdd\x90S@[#\xa1W\x06\xc0S@<$\xae2\x10\xa2S@T\xd7?\xffX\x9dS@\x8b\xfaXo{\xb2S@\x9a\xb62:\xd2\xb2S@\xf1\x88#@\x97\xceS@ "M\x81=\xc7S@[P\xe7\x8bd\x88S@G\xeah\xa5\xd5\xd3S@\xf6/\x95m7\xceS@s\x0fK\xbf\x18\xbfS@\x16\x13J\xf3\x8a\xb7S@\xee\xc4\x8fyO\xedS@h\xb0\xe2-H\xd5S@\xa4\xe0\xc8\xb6#\xc6S@\xf7Z|\xc8\\\xa3S@\xe0\xe8,\xe5z\xebS@r0\xa2\xa9%\xb3S@\x11\xa3/\x1d\x19\xefS@\x15\x8e\x1d\x042\xccS@<Y\xa8cW\xe0S@\xf4u]\xda\xb4\x07T@\xe2\xf5%\x15K\x9fS@\xd3\x8f\xc8z\x18\xcaS@\x9e?+\xf9\xba\xccS@\n?\x95q\xcf\xc4S@\xb0e\xce\x90\xf5\xd5S@&/\xeaC\xbd\xf0S@X [\x9f\x0c\xbcS@\\bAV\x1e\xc1S@\xc6\xf7\x16\xbb3\xdcS@\xf9\x80C+\xaa\x8fS@S\xd98\x07p\xbdS@\xfb\x0f\xf1\x1fi\x9cS@lr\'\xa3\xf1\xa5S@\x87\xb5\x06\x03\xc2\xddS@|\xb7PDJ\x80S@p\xa2\xc6\x84\t\xe8S@\xb5/\xe5x\xe6\xb1S@iY<\x18H\xebS@PCf\t\xf2\xcaS@\xfc\x0f\xcc\xe3\x04\x98S@V &I\x0e\xadS@\xab\xa6\xae<D\xdeS@\x04\xa0\xdb\x15\x04\xdeS@!t\xa7R\t\xc6S@`\x0b\xa34\x9f\xbaS@\x13\x85\x04\xe5=\xacS@\xda]\x12\xab\x92\xcaS@\x91\xc4\x1d\x9b7\xe1S@\x9dP\xaa\xda\xbc\xe7S@A\xae\xe7\xabf\xc9S@\x9dQ&X3\xbcS@\x19\x92\xc6\xe1B\xd9S@\xd1\x00tS\xd8\xfbS@6j\xa3\xb7\xe9\xefS@>\x01\xab(J\xd3S@F1\xc0$\xf7\xa8S@\xa8\x9f\xa8\xa9\xa2\xc7S@\xb0+\xf7\xfa\xae\xe1S@\xff\x8e\x9fxK\xdaS@*fi\xba\xc2\x87S@l8eJ\x02\xdfS@(\x89\xb4@`\xe0S@\xb1\x85z+\x81KT@\x8f\xad\xaa\xe8\xb4\xc8S@\x87b\xb5\xff\x01\xb2S@\xe6\x89\xdeX\x99\xd1S@\xf3\x91\xadi\xb4\xd3S@\rb\xe6\x0f\xb8\xb3S@e6\x91\x16\xff\xb7S@\xbdw\xb8S\xbf\xd9S@\x8b\xe1=\r\x07\xaaS@\x86m-A\xc3\xdeS@L@h\xca\x1f\x08T@\t\x93\n\xac\xfd\xd8S@m\x06\xe3\xf4\xe4\xa8S@\xc2\x9f\xa4\x11\x1d\x99S@\xbb\xcd]+\xb3\xc5S@\x80;\xc64\x83\xceS@\xbb\x1e\x91mpTT@\xe7j\xe3\xe4\xa5\xb6S@\xc8\x0c\xaeU\x80\xd8S@\x82\x93\x19\xc3A\xa1S@\xae\xff\t#\xf9\x97S@n\xccX\\\x8e\xb4S@aHJ\xd5O\xa8S@\x1c\x11\xab\xdf~\xe2S@m\x83\xe2\xc6\x95\xc8S@\x0e\x18\xec\xae\xc8\xb3S@x#0\xeaP\xd0S@v\xca\xb1\xa1\x07\nT@\x9d+\x041\xd7\x85S@\n;g\xab\xd0\xdfS@f\xf0\x91\xe8+\xd0S@\x0c\xf7\x14\xc2I\xcaS@\x8dF\xbd\xc0v\xb0S@f\x7f\x8e\xa3\x8d\x81S@\x0e\x8a:~\x1e\xe2S@\x9a\x94\x1e\xed\xba\x89S@H2%\xb6\xdd\x81S@\x94\xbd&l_\xddS@~\xd0uE\xda\x85S@\xfe\xd4\x8d\xae\xc8\xd6S@\xf7\xdc\xd4\x9d\xf1\x8dS@F\'G\xceC\x85S@\x8f9\xe4\x90#\xf2S@\x00)G\x8at\xd0S@\xf53\x92=\x1e\x98S@\xd6\xef\xfd\x10\xe9\x94S@P\xec)w\x06\xaaS@u\xc5:\xf5G@T@V\x99\x11\xa9\x08\xf7S@j@}\xcb\xc8/T@\xb40\x04 \x15\xc9S@\x1c\x8f\xd25Q\xbfS@\xdcK<\x94\xfd\xddS@\xc6\xd2yD\xe4\xa2S@L\xfe\xb7\x0f\xff\xd9S@\xc8\xbf9\x91\x8f\x84S@\x9f\x10\xc61\xbf\xb7S@O\xb5v>\xb0\nT@\xccD\x05\n\x16\xe2S@h\xe2d\x00Z\xe1S@\xe1\x95\x82Qz\xecS@)\xcd\xe6I\x96\xe6S@\x92\xbc\xd2\xac\xf9\xbfS@zE\xb0o\x98\x8cS@\xb6J\x11$\x97\xb3S@g\xa8\x1f\xbd5uS@4\x9b\x1ax\x82\xc0S@\x04\xda\xc5{I\xc5S@\x8a\xe6\x8dJg\xa0S@{\xd8&Y\x88\xe7S@&\x19\xa7X\x16\xacS@p\xa5$L\n\xeaS@\xf5\xb2\xda\x97\x04~S@\x14\xf0\x81\xc9F\xe0S@<\xa6\x1bj\x9b\xbeS@N\x1f\xc7\xf2U\xcfS@\xb7W\xd0\xe1.@T@\xb6\xbbZ\x9a\x9ayS@-I>\xdd\xf1\xcfS@\xa3\xccG\xfe\xe0\xe1S@u|\xfaz)\xedS@s\xc2\xd7\x892\xc6S@C\xd6v7\xf9\xdfS@tK\xb7}\xe6{S@\x1e~\x13&\xd6\xc0S@\x8d\xe1*\x80.\xacS@tP\x06\x1f\x89\xe3S@\xf1\x83\xb5\x0f\xfe\xe4S@V\xb8j\x0e \xc6S@U\xd1\xb50X\xedS@\xdcd\xa5\xb9\xf0\xc8S@\xce\xb4>hK\xd6S@\xf1^\x99\xc8h\x9eS@\x15N\xc9/\xc8\xafS@p\x86\x16C\xe1\xc6S@\xcax\xdf\xad\xfb\x9bS@\xb0\x0c\x0f\x8fq\x9fS@t`\xa2\x98\x0f\xcbS@\xb8^\xf1\x88i\xd3S@\x84\x0f\x82:\xb1\xc3S@LRK\xb8\xc5\xd7S@V\x17[%\xc2\xcaS@F\x0c\n\x04:\xecS@\x94\xce@\x9a\x05\xd1S@U\xc37p\xf9\xd2S@\x81\x08*\x94\x9dvS@z\xb7\x06|\xcc\xd7S@\xdb\x11\xe99\xc1\xeaS@\xa0"\xda2\x8d\xd2S@&\xe1\xa5U\xac\xc3S@\xd4\x01\xf2\xae\xf9\x02T@\xec\x94@\x81\xde\x95S@\x14z\xcbt]\xcaS@{|3\x8eZ\xe3S@\xb9\'\xb9\xe8@\xeaS@v,\x9f?\x08\xebS@\xfa%\xcc%\xcb\xd5S@\xf5Z{@\xec\xdaS@\x80\xdb\xcc3M\x7fS@\xaa\x96\x15.\xdd\xa6S@\xb7s\xc7\x07\x06\x98S@^\x99\xe7\xe0\xaf\xd5S@\xfa1_\x91\x7fvS@\xbe\xdb\x1f\\\xdd\xa7S@]\x0ff\xb2\xc4\xeaS@\xdd;=\xe8\x06\xebS@\xe0\xc7\xc2\xb0\xe2\xa8S@\xa8 \xb5y\xb3\xeaS@\xfeq\x1a\xdd\xd8\xefS@<\xea\xa6!`\xd3S@\x81\xc0\xa4{k\xeaS@\x82\x98+\xf5\xe3\xebS@\x80\tw\x03\x16\xe0S@\xd7N5\x04\xe6\xd8S@5\xfb\x89\xb5\x87\'T@\xdd\x9db\x1c\xcd\xc7S@}\xec\xbc\xe5\xfa\xb6S@\\t\xed0:\xedS@s\x8af\xb6h\x83S@|\xbc\xdc\xadA\xe2S@iP\xaf\x9b}\x94S@\xce&\x80\x0e\x98\xefS@*\xdbu\xcb\x9c\xadS@l}B\xfd\x1a\xadS@\x82\x99)x\xf7\xa6S@{\xeeFc\x0e\xe1S@\xea\x83\xf9\xc2\xc7\xe4S@\x91\x81\xc4\xafp\xd2S@\xcd"K1\xf4\xe0S@\xd7\x95eB\xdc\xdbS@\tC3\x8bQ\xe2S@\xd3\x89#]T\xe9S@Y\xc4\x96L\xee\xd7S@\x18XL\x9b\xb6?T@\x19\xd0\x1c\x93\x12\xccS@\x8b<i\xd5\xb2\xc1S@r\xf1I\xf0\x18\xcaS@\xc3A\x84d\xe4\xeaS@\xbb?\xfas\x95\xd3S@\xa3ZQ\x03\xa6\xb9S@\xae\x7f\x06\xa0S\xd9S@\x10\xaa\xa4\x8e\r\xccS@p\xc3\xb0\xe5\x18\xcaS@\xe5X\x93;/\xebS@l\xcc\xff\xb2\x8b\x80S@\xfa\xa6\xde\x04o\x99S@\n\xbfB8\xef\xbdS@?T\xa7Lm\xa8S@\xe2\x0b\xa2\xc3\xc0\xd9S@`\x04y\xa4%\xe2S@\'Y\x86\xb6d\xeaS@\xcd\xd3SVZ\xdbS@\t\x06\x84\xf2\x8f\xc2S@+\xcd\t\xf3\xe8\xdfS@O\xf9>\xfc\xbd\xeaS@\xf6\xf23\xba\'\x8aS@\xfex\x1e\x9e\xba\xcdS@\xf4\xb9\xcfUu\xa8S@\xc1\xfd\x8edk\x02T@\xda\x0c\x87\n\x16\x9fS@\x16\x92\xb7\x80\x03\xd3S@yR\xcc&\xce\xa4S@\xef/U \xa2\xdcS@w\xef\x14\x1e\xf6\xa4S@\xdb\xbc\x80\xfc\xee\x9dS@u\xe6\\\t\xfb\xe2S@5\x11\x19]>\x7fS@\xa3\xec%\xb1$\xe1S@\x0e\xc2\xba\xa5\xe0\xc4S@:\xd8\x8d\xaa3\xe7S@\xec=\x06\x07\x94\xa8S@\r\xa6\xc4\xfbe\xc2S@h\xd9\xcf\x8f\xbc\xa8S@\xf5\xeeL\xa4\x0f\xcaS@\x81\x81\x88\x05\xdb\xc0S@\xe1M\x011\xcc\xe3S@U\xdc\xa9DR\xc3S@\xa2\x8eA\xc0\xfb\xaeS@\xe7\xa1\x91S\xfd\xd0S@\xb4E\xf0We\xecS@\x1f\xb5\x077\xeb\xb7S@\xd4\xeb\x0f\x1cT\xefS@\x92@\x1c\xea\x9b\xa9S@`\x85,&`\x8cS@q\x93W7\xf9\xb1S@\xabud\xdb\xdb\x83S@\xa6\x03$\x9cx\x9dS@C\xb8\xe6\x95\x00\x8fS@8[\x93\x06\xa2\x80S@\xb0\xe9\xe6Z\x13\x86S@\xc1\xed\x0b\xaf\xd78T@Q\x05\x1d\xc6/\xeaS@\x8d~\xfd-\xc4\xc4S@\xb2\xd8\xf1\xb4\xff\xd7S@\xa5\xd6\xd9\xf4\xc7\xf5S@"\xee\x89\x92\x19\xecS@-\xfc\xc3D\x03\xc7S@\x9a?b\x8d\xbf\xa1S@\x04>\xf3\rk\x80S@\xd3H\x8f\x1ac\xe5S@\xedD\x9b!9\x99S@\x85\x8fAu\xbe\xdeS@\x11~\x92\xc8\x0e\xc8S@4\x1eK\xabf\xeaS@\xc5\xf8:\x0e\xf7\xb3S@Q|\xf6~.\xacS@K\x9d-.\xf6\xabS@\x15\xe37\x9e\x8f\xa1S@\xad\x0b\x91Lo\x81S@}\x1e\x86\xc4k\x94S@,\xa2=l\xcbsS@\xfc\xb8\xe3\x9e\xb4\xd6S@\xf9#\xe80-\xe4S@.\x06\t\x0bx\xaaS@-\xce3\xd2\xe2yS@\x8f&:\x9e\xd6yS@y\xc4\x87\x1f\x0e\xacS@\x16\xa5o\xd2\x9c\xbbS@\x1c\x84b\xba&\x8eS@\xca\\\xf8\xa9\xb3\xe9S@\xe9\x85|\x0f\xd3\xd5S@\x05\xef]\xb2V\xcfS@8=\xbe\xfd\xcb\xdcS@\xbbRq\xf02\xdeS@\x90\x1a\x99\x8c\x93\xcfS@{X\xd9\xae\xfe\xe3S@\x82$\xe0\x14\x9d\xdfS@\xfd\x96\xb4d<\xc5S@\x89\t\x9b\xff\xc2vS@N\xe6\x88\r\xe1jS@\x1e#\x8e\xdb}\xeeS@-\x1e\xf86\x95\xe9S@\x99\xa7\xceKm\xccS@b@\xbb\'\xbd\xd5S@(>\xcd:8\xf1S@^\xe0e\xf8O\xe4S@\x03\x94Y[\xec\xc5S@L\xf3\x9c\x12f\xeeS@N\xddEnV\xbbS@\xf9j\x9f\tk\xbbS@\xb7\xa3\x8b#<\xbdS@\xe4Wq\xab\xc8\xdfS@9\xb0\x914\xd8\xd9S@\xe1yRE\x1f\xd6S@\xe9\x19E\x95\xdf\xfcS@\xd81\x81\x8b\xc7\xa6S@aD)fK\xe3S@=\xaf\\\xa4\xae\xc5S@pvHV\xee\x8eS@&(\x16*\xa6vS@\xdb\xb4\x9aB\xe3\xe1S@\xb6\xf1s\xeb\xe8\x0eT@\xb5\xa9a\xf5:\x1bT@o\xe9\xf5=r\x89S@te\xa0\x05+\xc0S@:f\x0c\x98\x18\xe5S@-\xe9&\x8fH\x86S@\x1f\x1eS\xef\xc2}S@\n\xbf:\xcfK\xdfS@\xf8IDt\xa1\xd6S@Km\xe3\xa6Y\xf0S@\x0e\xe8\x06\x7fr\xdaS@\xf2F\xab\xde\xc2\x8eS@\xd7\xfd\xe7\xbe+\xceS@\x82\xa5\x0e\xa9\x01\xa1S@"\x15\xb4\xbc\xf7\xefS@\xd0\x90\x1c\x05g\xecS@\xb8\xda\x98\xef1\xedS@)X\xc4H\xb0\xdaS@X\xc7\xf1\x1bY\xaeS@\xe2\xc6^\x11\xa3\xcdS@\xf7\xcd\xbb\xfc\xbc\xecS@\xfb\xcb\xe2\x84\xad\xfeS@\xf5;\xccK@\xb6S@\x9b$~\xe3\x08\xcdS@\xb3u\xbd\xd2C\xe0S@\x15\x9b\x17\xd5\xffmS@\xe5X\x95\x84V\xe4S@\x1c$M[\xa1\xb6S@\x1f\x8dt\xccj\xc6S@\x9d\xee\xf0\x9aD\xe0S@)\xfd\xa7\xdc\x9d\xe2S@\x12\x038E\xf6\xc9S@O\xfb/\xdbm\xaeS@9\x93\t\xe4\x8c\xddS@?2\xd0\xc2u\xe4S@R\xd5\xc5\xc8\x87\x9cS@\x04\xb0\xf1 \xe5\xdcS@\x1e\x84\x02\xf3~\xf1S@\x9b:\n/]\xebS@\x02k\x80[O\xeaS@y\x1eZ\x1at\xd8S@\xa0(\\ +\xddS@\x7f\x90\x00zO\xe8S@\xe0): \x87\xebS@\x8d\x8ft\xdc\x90\xc2S@\xfe%\xc96\xc5\xccS@t\xadO\xe1\x1b\x06T@\x8f\x7f\xae\x92\x82\x9eS@\xbc\x08-\x82\xca\xb2S@\xd1\xa5_\xe3\x01\xafS@\x8a\xaai\x1c\x1a\xb3S@\xad&\xf5U\xde\xddS@g\x0b\xa4{\xfd\xbaS@\x82\xcf\xbe\xa4\x88\x9fS@\x18\xa8\xbbi\xce\xd2S@\x9f$\xe3\xd7\xb9\xe4S@Qa\xb4%6\xe6S@qBF\tZ\xd6S@\x18\xad\xa8\xd7\x05\xc7S@\xd7\xe0\xb0#\xa0\xa8S@c\xb1\x0e\xd4\x93\xb7S@\x9a\x9b\xf4\xa3\x01\xc7S@_@\x06\x9f\xc9\xeeS@\xf0<\x1a\x89T\xd4S@\xd5\xbd\x8dh\xf8\x1bT@\x02<f\x1a\xeb\xdbS@v\xaeN\xe9\x81\xe5S@\x93]\\\xce\x87\xdeS@\x16\xfb=!2\xdeS@\t\x02\x15\x8c\x84\xdaS@\xe8\xca\x9f\xcc\x15\xd3S@J\xbe\xf7d\x8a\xc5S@\x03\x13\xaf\xeed\xe2S@E:\xf6A\x80\xe6S@e\xc1\xce\x18\n\xe8S@KMJ\xcdG\xafS@\x8e\x85\xdf,\xce\xf5S@\xbe\x99\xb7\xc1\x8f\xd5S@\xa6\x19@\xa0e\xbbS@\xad\xf7z\xbb\xd9\xc1S@\x1f\x8a]\xe9\xd7\xe4S@T\xf3\xc8E\x88\xa9S@\xb0y*f\x8e\xfdS@\x8b\xabT\xc1$\xc0S@{S\xd9?\xc5\xc1S@6\xf2/\x06\x88\xaaS@\xb5S\x03-K\xf3S@\x8b;\xc1\x01\\\xdfS@uq\xa601\xe6S@\xd7\xcf\x1c)H\xe2S@tSB\xd1\xd6\xd9S@\xfb\xb0`sx\xb4S@\xc3\xb0;<\x07\xdaS@!\xb0\xf0A-\x9fS@\x83\xe8sl\x85\xe2S@\xb1P{\'m\xc9S@\x14\xa7\x86\xa9b\xb9S@\xe2\xd9\x1aZ\xe6\xb6S@\xe8\x1e\xb0\xb7\xcc\xccS@\x11j\xda!\xc9\xe9S@\x01\x97\xe1\xda\xeb\xd7S@\xbd\x99\xd8\x85\xe2\xe1S@\xb6\'\xa3y\x02\xe7S@\xe1\xa1\x87\xf2\xd8\xd0S@\xbf"Cy\t\xd1S@\xfe\x13\x9d\t\xdc\xd1S@\xe8U\x87\xdb!\x85S@\x86[7m\r\xf4S@\x80#\xe1\xf80\xedS@\xa1aS\xe5Q\xddS@b`\n\xbf\x89\xd7S@\t{\xe9\xd1\xc6\xa6S@P\xfd\x14\xa0\xdauS@L\x0f\x00`\xba\xcbS@\xf22\x04\x0b\x89\xaaS@#\x86\xb0\xde7\xc3S@\x17\xc58\x17\x8e\xe2S@O\xcd\xea\x92zlS@\xe1@\x1f\n\x91\xbaS@\xbfP\x86ij\xcaS@\xb1\x82[<\xf3\xddS@\x9d\xcf#b\x87pS@$EN|>\xd5S@X\xc9\x8e\x8c\xb9\xcbS@\x971eW%\xa7S@\xb3\x13\x186\x00\xf4S@\x10(\xd8\xdb\x88\xc5S@Vw\xe8\xba\xea\x83S@Z\x12\xd0\x9dg\xf2S@\xcf\xea\xbf\xb1S\xc8S@\xbd\xce{\xcc\xfc\xbbS@\xd9\xaeE\x96\x10\x91S@\xfa\x91\xdcWT\xcbS@|C7I\xb6\xabS@\x8eU\x91Q\x8e\xc9S@\x0b\xbf)\xd8QKT@\xddJ\x8c+\xe1\x80S@\xaf\x18\xb2\x19\xc5\x07T@=\xfbf\xd7@\xc6S@ys\x80h\n\x84S@z\x06\x1e\x92A\xd0S@\x8a\x8f\x04,\x9d\xb6S@:a\xde\x9b\x98\xc6S@qmi\xb3H\x05T@\xc7\x02\xb2\xbf\x87\xd2S@at-+\xbc\xcfS@\xcd9h\x92\xdd\x90S@\x8f\xdf\x01\xfb\xc0\xe2S@7\xc9\'\x19y\xd8S@%\x8cP\xe8O\xd4S@\xd0\n\xb99\x17\xcbS@\xe0_\x07p\xea\xc5S@\xf0{\xb7\x89\xbd\xccS@E\xd9Y \xb4\xcbS@}\x077\x98*\xc7S@\xf5>g\xb1W\xb8S@YG\xb2\xc6@\xe7S@*\x87}l\xd0\xa9S@+d!\xc9e\xdeS@\x9b s\xb33\xe3S@|\xa1:\xb1\xe4\x9bS@\rG\xa6\x0e\x97\xe1S@.\rW\xcaQ\xd8S@\xfd\xd9\xf3&\x0e\xf3S@\xfd\x97Ky@\xb7S@\x8a\xbeD\x98\xfd\xd4S@\xe1\x06\xaf\xd4\x02\xcfS@\xbb\xb5\xad.\xa3\xb8S@&<i\x8d\xcd}S@p\xe9B\nE\xedS@\xedx\xe5o\x1c\xb9S@\xee\x81\x00\xe3\xce\xd9S@ R\x8b\xaf\xf5\xebS@\xa0\xc2?:b\xb8S@u\xfdRP-\xb7S@Y/\xfe\xea\xb8\xe4S@\xd7$!\x1c@\xcdS@\x8c\xe7V\x8a\x95\xa0S@\xb8\x02\x11\xd1y\xc8S@\x7f}&\x1c\xaf\xd4S@h?1\xb0\xcf\x93S@\xc6\n\x86e\xda\x92S@\x13\xc9N\xed\xf3\xbdS@\xac;\x90\x9fD\xd4S@I%\xc8\xf4\x8f\xc3S@<\x03b\xad\xe4\xe3S@\xde\x97+[\xf4\xb5S@zX\xbeG\xe1\x98S@\x87BT\x07\xbc\xc2S@\xe1\x99\xd8\x7f`\xbeS@c\x8b\x12c*\xd0S@<ai<M\xd6S@Obl\x7fP\xd9S@f\xce\x84\xfag\xd5S@t8\xad\xb9\x90\x81S@\xb6\xc8`\x98\x08\xeaS@e\xc3\x1a\x8b\xbc\xd5S@k\xed\x1a\x050\x08T@\xda\xd4k\xe5\xf8\xecS@\x0e\'1\xd7\xbc{S@l\xb6L\x88\x80\xcdS@\x80\xf6\xa0\x86\x93\xb6S@\xe2\'\xc9\x82s5T@\x00\x0e\xd4\xc0b\xdeS@\xd3"\x7f\xa3\xa3\x9eS@\x93\xf5)\x06/\xedS@\x13\x13\x91ce\xccS@\x86\x9cA\x8b\xb0\xcdS@\x04#\x97\x96\xa2\xa8S@\x9b\x06&\x8b5\xc3S@\x9b\xec\xed\t<\xb4S@\xe3\xaf)\x9f\xfc\xc3S@\x04Y\xba\xccC\xdeS@\xf3\xdd\xe2\xb5\xbc\x9bS@7\xbd\xaf\x00\x91\xcaS@\x87\xa2Kx*\x8aS@\x10J\x8d\x9ahyS@\xfb\xab\xba\xaa\xef\xcfS@I\xf1)O\xd8\xf0S@-u\xcehp\xafS@\xcdb;\xda\xd8\xbcS@\xd8\xa056J\xefS@\x7f\xd0\xd6\xd8\x97\xefS@\xb8\x98^\xd9\x80\xbeS@\xa4\x8f}\x14\x81\xc5S@\x15^\x10\x13<\xaaS@v\xd2\x9c\xd3\x05\xf4S@0s\xfe%\xcb\xaeS@\x8e\xcd\xe9\x14N\xe8S@Z=i\xe0=\xe5S@\x14\xe3\\\xae\xf0\xe7S@\x90DY\xfd\x9a\xceS@\xce!\x12\xc0|\xccS@\x9e\x0bJ\xa7\xf1\xeaS@\xa7`_y\xf0\xadS@{\xd9\xd2\xc5;\xc1S@\x13\xcd\x08\x8d\xba\xceS@Z\xf8[H\xe5\xd6S@\xf5\xf3x\xce\xc2\xc1S@\xd8\x92\xd4\xdf\xac\xbcS@\x9e\xf1\xe3\xcc\xaf\xe7S@\x9d\x80x\xc8h\xe8S@\xbb\x10\xb3\xc9N\xd8S@\xd7K\xe3\'\x9d\xf3S@\xcd|l\xe8\xda\xdcS@\xfe\xf3\xfc\xc5\x1b\xa3S@\xd7\xc8f\x99\x8c\x86S@\xb3\x94\x95\x9e\xaf\x0bT@#\xf5\xdd\x0cZ\xccS@iB\x99\x06c\xa6S@\x13e\xd3NT\xc4S@_6\x16\xe9H\xc1S@0\x10`J\xc7\xc2S@\x95\xb4vBM\xf0S@z\xff\xac|\xe2\xc6S@\x18\x1f\xb2U5\xcfS@\x14n\x9a\x03\x01~S@\x80\xcc?\xc4N\xceS@\xaa\x8c\x05\x1c\xa0\x86S@\xdc \xca\xed\xd5\xe3S@\xb7=2\x1e\xf4}S@\x8cY\xbd\x05\xdc\xadS@\xbcc\x1fB\xc3\xd0S@K\xf38\x881\xf3S@/76x?\xc3S@]\xbf\xfc\x01\xf8\xb4S@\xf9W\xbe<\xce\xf3S@E\x88\x93Mz\xceS@}^x<\xdd\xdbS@.O\x9b\xc3\xb8\xd7S@\x04\xeb\x1a\xb2`\xd6S@\x18\xe6\x01\x90\xd6\xa2S@zq\xad\xf1\x83\xf1S@\x8cX|\xb8a\xa4S@C\xaeUm\x80\xa4S@\xbd\x08o)L\xc8S@\x0f\xbe\x91\x7f\xc4\xd0S@\xe1\xc8EZW\xa1S@\xe8\xa0\xf6\xdb\xae\xe5S@\x87\xef\xef\xaa\xf2\xeaS@\x03\x0c\x8d\x8e\x05\xafS@n,\x18w\x00\xb1S@\x9d\xdd\xca\xd5\xdd\xc7S@\x8as\xb9\x91h\x9bS@C\xe9\x98\x8f\x17\xd0S@\xe0! \x13\xae\xbcS@\xe8?*\xa6\x91\xe7S@\xde\x96\xfb4\x12\xb0S@\x84\xff\xbe\x04\x0f\xa1S@f\xab\x13\x16\x99\xdeS@\x93\x885&\xd5\xecS@\x84"\xac\xba\xb6\xf7S@\xe9\xfc&\xed\xde\xf4S@Y9\xcad\xbb\xe5S@\xee\x81\x8a3V\xcfS@\xa0\xc1q\x08\xed\xddS@\xa8if!\xd8\xf4S@n\x08\xee}\xb3\xf4S@\xbb3\x83\t\x1e\xe8S@cM\xff\xbe\xa4\xf6S@\xca\xad\xadNO\xddS@\xdax\x9f\xf6(\xe1S@\x8ec^\xbe\xfd\xbbS@\x9a\xdd*\xa5\xf5\xceS@)\x91\x03\x85\\\xf2S@\xa08\xb6K\xb5\xcfS@\x128\xf9;\x97\xa5S@\xb6qe\xbd\x8e\xe7S@X\xaf\xfbm\x07\xc3S@\xf8 .\xe6S\xa1S@\x0f\xa9\xb6/\x9d\xbcS@\xf3ha\xde\xb9\xa7S@\xd1\x96\xe3\x9d{\xf3S@u1\xc7\xf4e\xd3S@\x987\xec_\xa1\xb2S@\x85\xac\'\xcb\xcc\x0bT@Y\x96\xea\xd7)\xe2S@\x00\x11\x86\xcb\xcf\xbaS@\x1d<7d\xbd\xf5S@\t@\xd7<\xb8\xf6S@/JA$H\xdeS@$\xc2\xfe\xcaH\xc8S@\xe1A\xe9b\xc7\xc1S@\xf9\xee\x16\xb5\xbe\xe2S@\xdbUa\x11B\xc1S@\xe2~E\xc8\x94\xd0S@\xd3\x9e\x04\x9b!\xc8S@`p\xe8U\x03\xe2S@t\xa3\xaf\x0c\xe9\xc5S@\x01\x8e\xd6\xf7[\xf3S@\x03/\xf5\x8d\xe0\xecS@\x08\xaf\x8c\xb1\xfe\xe5S@h\x17\xe0\x9f\xd0\xcfS@\xef#J(|\x9eS@p,\x97<^\xd2S@\xc0\x8ez\xf5\xa0\xe4S@Y\xe3\x19\xffp\xc2S@L \xe9\t\xc3\xe1S@{^`\x93\xcb\xd8S@\x9a\xf0\xa9\x8a\x11FT@C2\x8a\xc4\x11\xd9S@\xfd\xa1\x1faG\xd1S@L\x10\x01\xa0\x14\xc2S@J\'U\x0bB\xb8S@A\x80A[L\xa6S@\xdd+\xe1\x91\x9d\x9bS@\x0ec\xb6^\x17\xc3S@.\xe0\xd5\xba\x02\xc4S@\x84\xce\x8dW~\xcaS@\xe9\xc8l\xbe:\x88S@\x07\x83/\x07\xd9\xe7S@z{\x89\xad\xbf\xd2S@\xa4\xf4\xa3\xe8\xac\xbbS@\xeaz\t\xe9\x0e\xf6S@#E\xcf\xf6Y\xe6S@\x00.\x94\xd8\xa9\xbdS@H\xf8\x9f\xfem\x07T@\x94~\xc4_|\xabS@{W?3-\xb0S@\xad@xd\x1d\xe2S@\xd1I\xbc]3\x9fS@\x80}\x1a\x8b\xff\xe5S@\xee\x1fa9\xdc\xf2S@\x068,B \xd2S@\x1auOs\x16\xd1S@[\x0b\xbf\xafE\xc2S@\x87\x84>\x04-\xc5S@\x08\xf4\x885g\xf5S@\xa0O\xc2\xdb\xe4\xe7S@)?\xe4\t\xe6\xd9S@\\\xbd3V-\xd5S@\xcd\xfd)\x90\xbc\x86S@N\xbd\xde\x8f\xff\xb3S@\xff\xado,\x0f\xc3S@\x1a.\xd0S\xe0\xbbS@0\x0eIy3\x83S@f\x7f\x97%\xa6\xcfS@\n\x85\xbcX\xa5\xdfS@2\xee\xaf \xa4\xd1S@i\xbe\x96\xc5,\xa3S@\xef\xb5G6\xeb\xf4S@\xf0\tk\x91\xaf\x86S@o9\xcaO\x9d\xd1S@$\x1aE3\xba\xd5S@\xd9v\xe4\xb6C\xe2S@\x89\xf0Bx\x84\xeeS@\xc3\x18\x8e\xf4\xe7\xafS@}\x01\xb9\xa6\x05\xcdS@\xc8\xbb1@\xb3\xcfS@\x90\xed\xe7\xe7\xba\xd4S@\xf1\xad1\x94\x9c\xb6S@\xe9\x89\xed\xfdH\xc6S@\xd1}\xbfS\xe4\xe3S@C\x94\xaacA\xcdS@P\x84\x0fk\x0e\x82S@\xb7 \x12\xbb\xae\xeaS@\xc1[\xe3N\x15\xc8S@\xb7\x9f\xad\x851\xe6S@\xa9x\xd9\xcf\t\xb2S@U\xe3\xd0\xba\x95\xddS@D)\xe2W~\xacS@{cRlT\xc1S@v\xa3\xb0\xa9\x90\xbdS@\x9a\x9d\xb1a\xc8\xf2S@a\x90y-\x84\xeeS@k\x99t\xd6b\xeeS@\xe8\xb5\xf3\xd6\xcd\xf5S@\xc3\x86lw\xd6\xddS@0\xa0\x9f\x19\x1f\xcbS@2\'\x15\xfb\x84\x88S@|\xe6L\xa0\xe1\x86S@\xaa\x9e\xb0\x08\x08\xa0S@fz?\n\xbc\xabS@\\z\x8cQ\xc9\xc4S@\xa0q\x07\x87%\xc6S@\xdey\xe7\xac\x9d\xc0S@\xcbC`\xdd\xe2\xbfS@\x8aI/\x18\xb9\xd2S@\x17\xa9\xcc\xc7\xa0\xc0S@\x85u\xc3\xc5L\xe8S@\xb6\xd7\xa9\xed]\xe6S@\xa5\xea0\xd2\xe9\xceS@]\xd1M\x8f\x9dzS@\xb2\xcb=\xcc\xe4\xeeS@\x9c\xe4(7\xdf\xd5S@\xf3\x01\x80\x19\xe7\x9fS@\x8d\x82\xbf}y\xb1S@\xe7a\xd2\x8c\x11:T@\x13\'t\x1c\xe2\xccS@\xb6;e\xfaR\xc9S@\xbaF\xcbI\x02\xdeS@`\x98\xd7\xff\x06\xcaS@U\xfdS\xcaJ\xdbS@\xf5%\xc7\x19%\xeaS@\xcc\xa0\xe5\x83b\xe8S@\xb7\x98AS\xdb\xe7S@\x7fb\x10\xbd\xd3|S@\xc0\xba\xdc_e\xeeS@o<\xaf_\n\xa6S@[\xfb\xe6\xc27\x9eS@L\xc49g\xa2\xe6S@D\x0b\x95)B\x86S@\xc5\xd4\xda\x98\xba\xd2S@,\xaf~\xd7\x8e\xcaS@\x82*7\x87\xd5\xd1S@\xba9\x02\x9ew\xc8S@\x80\xed*\xbaU\xc7S@\x97?\xa9\xa3\xc8\x07T@\x01\xec\xb1S\xe3\xe3S@U|\xc6\x95\xdc\xf1S@\x14U\x7f\xe4\x83\xe4S@\x9a\xe4\xf3\x01\xc5\x06T@\xebc\xf0j>\xe9S@U\xc6\xc7\xf9e\xa0S@A\xb3P\xe3\x9e\xdaS@\x86\x1f\x9b\x95\x87\xd2S@|\xb0\xc4\xe1S\xd2S@\xe7\xa2\xeb\x88\xe2\x9eS@+fO\x128\xe4S@wh\x1c\x0e \xf4S@%o\xcb\xc4U\xdeS@+\xe3[0\xb6\xc9S@9gN\xe6\xd5\xa9S@\xf3\xe4M\x8eT\xc7S@FVt\xf0B\xb4S@^\x1e\xaay\xae\xe4S@\xa0\xdea\xc2\x1b\xc1S@\x14\xec\x1b+\xd9\xa3S@/\x9c=\xdf\xd9\xf4S@\xe8\xe2q\x8d\xbe\xc5S@\xdaC\n8[\xdaS@%rt\xb4\x06\xe8S@k\x07m\x14\'\xccS@\x0f\xc9\xcaf\xed\xeaS@\xf6\xbc\x94\xdf\x82\xf4S@"\xe1Z D\xf5S@\xccV\x86~\xf8\xa7S@\x85\xedK\xdcW\xc0S@\x11\x1d\x0c\xed\x81\xf4S@#\x1b\xe8\xce\x93\xe8S@n\xd8<\x1a\xa4\xe6S@\xda\xf5\x1b\x1f\x84\xdfS@X!\x8b\x9a\xdf\xa6S@\xdc\xcc\xee\xe0\xf2\xd4S@\xe4wA\xe4\xf7\xc4S@\xca\x037\xe4\x87\xc3S@\x95\xae:m\x1f\xc3S@\x1d\x9f\xefo\x07\xb4S@6\x152\x0f\x91vS@\xaf\xa4\x82\x95k\xbcS@\xeb\x1b\x12\xd4\xd4\xb2S@\x05\xeb\xcb\xc4\x94\xd2S@\x0e\x1e/\x04\x88\xa9S@\xedb8\xac\x8a\xe6S@\xab\x97\x1c\x9d\xb4\x9cS@#\xd0\x9d\x8f\xfc\xd8S@UDo\xbc%\xe2S@nS\x1a\x03\xfd\xb4S@\xe2\x99\xe3\xbe\xde\xa6S@/8b\xb4\xa5\xf1S@\x145\x95\xdb\xa3\xd4S@;n\xe84\xf8\xafS@{\xe2s\xc5\xe7\xcdS@z\x0f\xffm\xc2\xaaS@\xae\xbf\xd2y\x12\xf4S@.\\C\xc5K\xadS@\xc8\x83|\\\xc1\xd2S@\x8a\xba\xa0w\x02\xe1S@\xef\x17\xdd\x89\\\xccS@\x9c\xb1i\xb0M\xdbS@\x03\xb8\xb8\n\x8f\xe5S@64l\xab\xe0\xd4S@{\xfdTgj\xd3S@&*\xc0\x7fi\xcdS@_\x91g\xb5\x84\x9dS@\xc9\xcc\x94\xb1k\xc3S@\x08\x80\x8c\xe9\xd7\xc3S@\xac*\x06y-\xb6S@\xa7\x0c\xaa\xd2\xe0\x85S@-\x1f\rx\xca\xaaS@\xae\x88\x96\x93P\xb9S@\x07_1:\xf4\xcdS@\xd6\x86\x98\x15R\xe2S@\x98\xe5w \xff\x9bS@\xb7E\x80\x89\xa3\x9dS@\xad\xb68\xad,\xaaS@W\x8bGS\xfe\xa4S@\x15\x0b\n\xae\xfd\xefS@\xdd\xe2l\xb7l\xf4S@\xa5\x1e\xccFY\xdbS@\xf0"v\x8dX\xe5S@G\xc17t\x0e\xdaS@\xa2\x0b\x03[}\xe3S@.\xd0\xbe\x14^\xd3S@\xbf~\xb6\x9e\xea\xcdS@\xb9C\xc0\xa6\xf7\xa9S@\x1d\x98\xb1\xf9\x05\xa0S@\xd7lv\x90K\xb7S@\x88`k&\'\xe4S@`i\xed\xe4\xe7\xb7S@0\xbc\xb1\x11\xaa\xc2S@\x92\x8a\x9f\x07n\xd4S@4\xbf`}\\\xa1S@\xfbQ\x1b\x081\xb4S@\x05V\x8f\xdb\xd0\x06T@\x03\xa6\xc8y\xa7\xd1S@>\xa5?\x1f\xe6\xcbS@\x1b\x03\xb6L\xb6\xf0S@D\xaf\x12\x9c\x01\xc7S@X\x1b/\xdf\x7f\xb8S@N!c\xb6\xef\xb7S@T\x9cG\xa9\xf5\xecS@h\x95J\xca\x0f\xe7S@\x99\x87\x03(X\x84S@z\t\xf2\x96\x9f\xe4S@\xef}\xf2\xf1\xa0\xe5S@!a\xde\x05\xe2\xedS@\\\x9e\x91\x12g\xcbS@m\x01\xbf\xfa\xe5\xd3S@\xc9\xfe\xa3\xea\xe2\xd2S@^\xe5\xd2\x18I\x9aS@L\xb7-\xad\xec\xceS@\x82\xbf9\x0cS}S@\x96\x14O\xaeR\xd3S@\x1f\x16\xf3\x1c\x01\xd3S@\xc7w\xb8\xd4\x94\xb7S@\xf4\x17zN\xf4\xa1S@\xae\xd2\n\xec\xf2\xc5S@X\x06\x98\xc2p\xebS@\xd5\xe7\x86w.\xe3S@\xf0\xd6\xfe,Z\xd1S@\xfa\xb7\x9d\xb9&\xd3S@\xc0\x06\x81\xa7\xbe\xb6S@O4\xf6\x8d\x04\xd3S@\xa9[\xb3\x10\r\xcbS@\xc7\x9eO\x9a8\xd5S@\xfa\xf1\xf6\xcbb\xd5S@~0\x91\xcaH\xbdS@\xb33\xfcO\x03\xb7S@\xa7\x9d\xed\xfe\x88\xfdS@\x0e\xa4\x85B\xc9\xc5S@\x95,\xf2\\\xe3\xd5S@B\xec\xa9\xc8=\xebS@\nk\x92\x89\x93\xdfS@\xa4y\xff\xf4\x90\xb7S@\xb6?\x15+\x9a\xf3S@\x91\x84\x1f\x81\xa6\xe6S@*\xa6\xc0\xa3\xda\x95S@\x8f\xf9\x13\n\xa1\xcfS@h\xb5\x07\xf5H\xa9S@"\r\xb5\xbf\x13\xb7S@\xbfD\x1d\xf8\x98\xe9S@\xc7\xba\xc5t\xa7\xf3S@\xb4X\xf2~ \xabS@\xd6\x17\xdbH\x1c\xccS@\xe5\x9aA $\xa9S@\xce\x9f\xae\x00{\xe5S@J\xceO\x82Z\xedS@\xce\x80\xaf\x0e\x17\xeaS@q\xb0\\F\x12\xa2S@A,\x89\x96b\xb7S@te\xef\xfc:\xebS@\xfa\xe8\xeaa\xe9\x82S@\xc7}N\x92\xb4\xeaS@H\xa5\xa3x\x0b\xc4S@\x87\xe5\xc9\x88"\xacS@\x00\xc8Q\xcf\xfb\xdbS@\xa9\xacq\x8a\xa3\xe7S@\x1a\xb7%^U\xf0S@qL\xc9\xa2>\x86S@.\xd4\xc5w\xa7\xd2S@\x87\tc\xbd\xdd\xd3S@\xf5\\\x02\xba\xfd\xa8S@\xfc\x0b\xf9\x1di\xb7S@%\x89\xae?\xa5\xcfS@[\xfd\xde2K5T@\x95\xca\xa5\xf0\xc2\x07T@[u\xec\x0b\xb0\xd6S@\xa7\xc9\xbb\xc0\x13\nT@\xb1\x7f:\xd5/\xdeS@\x9bQ4a\xa9\xb1S@\x88H%\xc7\x9f\xebS@\xcf\xe2\xa8\xff@\xebS@\x7fS\x7f\xba\x1c\xcdS@\xf8\x96J\xa1\x0e\x86S@T\x97\x08\xaf\'\xb7S@\x03\xcc\xe4}1\xcaS@5\xd2T\x81\x9c\xa9S@L\x1ci}\xa1iS@\x06\xe8\xb3\x87x\xd2S@\xa8\\\xd50\\\xd6S@\x05?l\xc6\xf3\xc5S@\xc4\x83\xfe\x1cL\x06T@=\xd7\x87\xb2\xe9\xb8S@`\xb9\xb3\xf3\xc7\xcbS@-u\xd3\xc9\xc1\xd5S@?[\x0f\xb3.\xe3S@=\x81\xe0\x90I\xd0S@{\x80,($\x00T@Q\xcc\xf2\xb2WgS@-$\xec\xbc\xa9\xabS@\xf0\x0f\x97\xf0\xbf\xd1S@\xb9\xb8z\xabo\xd2S@\xba\x19\xc0\xbf\xf4\xebS@ \xf7\x14\xa1\xd9\xa2S@\xb6\xb2\x9a{2\xe9S@\x0cy\x91\xa8\x9a\xb3S@_\xa2"\xa9m\xe2S@\x1dHB[G\xd6S@\xab\xa0\xbb\x02\xe8\xdcS@\x92q5KG\xd5S@\xb6G\x86\xd0\xd9\xe2S@C\xe2d\xdf\xbc\x80S@\x86@w\xb1\xab\xf2S@C\xd8\xedC\xf7\xfeS@\xf4+\xcco\x1d\xaeS@j\x9d\xd7\xd6\xf3\xebS@\x03\xc3g-\x8d\xebS@\x8bE\'\xbe\xef\xd8S@j\xab*\xb9\x91\xd6S@\x88\xd0 \x11\xa8\xa5S@\xd0\x02S\r\x9d\xc5S@d\xe6\x1d\xb9o\xa4S@\xe2\x1da\xc9R\x99S@\xd1\xec\xd8\xaa\xd2\x0bT@*\x84\xcch\x90\xa9S@\xae\x18\x84v\x1f\xa4S@$p\xc7\x9aG\x80S@\xd7\xfbL\xcaR\x99S@\x00\x85TT\x0c\xc4S@\x7f6\xea\xac\xa7\xc9S@Sv\xd3\xcc\x86\xe1S@\xc5\xda\x05M\xed\xe8S@>&m\xb9\x11\xa4S@\xc9\xa8\xe7\xc9F\xe9S@\x1atc\xfb-\xe2S@\x11\xf3\xef\xcc\xc1\xf3S@,k\x87iR\xf0S@\xc9\xc5\xc2\xb6\x17\xd1S@/\x9b\xe0L\xa0\xe1S@+z\xd0f\xf9\xc4S@\x83\x13\x1d\xee[\xeaS@\x88\x96\x81\xaa\xa8?T@<A\xf7VH\xf2S@w\tF\xd9(\xdeS@;\x18\xd8Sc\xe8S@&l\x1e;\xfb\xe3S@\xf3\xe2_\xb1\x0b\xddS@\x90\x11\x0c\xe3\x8d\xd5S@q\xba\xbc\x84c\xcbS@*\xeb}\xd7Z\xeaS@B\x96\x0c\xbc\x06\xa8S@\x92\x1f^P\xe4\xddS@rlV\x98(tS@\xe7=\xe0:,\xb2S@y\xa2\xa5Lc\xdaS@4\x1f\xbdQ\x0f\xacS@a\xe4\xa0\x85A\xa4S@\x8b\xda\xa3WF\xbbS@y\x16xC\x1b\xaeS@\xc22\x18\xf3\x05\xecS@\xd0\xf8d\xc2)\xc1S@\x80m\xa8\xd6p\x7fS@\x95\xa1\xa9\xc3\x90\xe8S@\x0e\xa4v\x83\xc9\xb3S@\x86^\xa7y\xfd\xe3S@D\xfd\xbaX\\\xc9S@\xc1\xb2PF\xa4\xcbS@\xb6\xb1"\xe1g\xd4S@\x8b\xaf\x15\x97\x1b\xd3S@\x92\xabS\xc5\x11\xa8S@\x14)\x14G\x82\xe4S@\x01\x00\xe6!r\x05T@\xa8~\xdc\xa1F\xd6S@h\x91\x80p\x95\x05T@\x1eH!\xda\xcdzS@z6LW\xc7\xdeS@\xbe\x147\xa9\x92\xcfS@\x17\xbf\xc3\'\xb8\xeaS@\xe5e\x9e\x13\xe4\xc6S@\x89\x80\xea\xc7u\x83S@\x0fuc\xa0Q\xeaS@\x15\xbc\xf2\x81\x95\xe9S@\xab+\x0c5M\xc5S@\xb7\xe0J\xd4~\xcbS@\xdc\x9dO\xa6:\xe9S@\xeay\x8c\xd2\xeb\xe1S@,\xc2v\xd9\xd8\xccS@\x87c.Y-tS@\xe1\xf2=\x19\xe5\xc0S@\xba\xc7yly\xa3S@\x87\x8e\xc5\xf6\xa9\x05T@\x1eb.\xae\xd8\xe5S@\x7f\xab\xda\x83\xe1\xdeS@\xb5m\x170\xc4\xe3S@b\xef\xd00\xa3\xd4S@@\x05\x16\xdb=\xc5S@\xcc\x11\x9e=\x96\xc9S@y\xde\x10\xb9\x9a\xcbS@\x06[Ym\x83\xddS@\xf7\x8c\xfd\xa8=\xa5S@v4kb\xc2\xdeS@+\xad\xd9\x1fY\xecS@\xb0\xa6\x18l\xc9\xc0S@\x90\x00\xec{H\xd6S@\xaeq\xf7q\xd3\x83S@\x9dOc\xef\xff\xd5S@\xd7\x88\x98\x05\x0f\xf2S@\xf2\xe8s\xab^\xc6S@\xb0\t\xf2\xbb\x8c\xe4S@\x8a"\xb0\t\xbe\xe3S@\x16\xc1ASZ\xbaS@@1\x7fP\\\xcfS@9\x86\xfde\x00\xb8S@\xd3\xfbD\xa84\xc9S@\x96\x17\x1b\xca#\xcbS@Z\x7f\x97^N\x91S@\x9f)\x01N\x8f\x05T@\xaf\x03\xf6\xecM\xc7S@\xb1\xb4\x9b.\x9e\xe3S@\x0cH\xa9\xac-\xe1S@\xde\xbc0\xd6K\xe0S@\x1f\xe8_i3\xedS@\xea7\xe1\'\x06\xccS@9$\xf1Y\x16\xd8S@\x857\xd4A,\xb5S@\xea\x94c\x83\xa3\xb5S@8\x8c\xe2\x0c\xa1tS@W\xd5@S\xe0\xe3S@\x05w\xe68\x8e\xdeS@\x048\xae{\xb7\xc5S@\x0f/2\xaa\xed\x83S@\x8ec\x17\xdf\x94\xacS@O\x98*\x9b\xcb\xdcS@\xfa\x82\xca\xd1B\x05T@\xab\xe4\x13C\xf6\xcaS@\xb1\xbcD\xfc\x98\xe3S@\xdc\x11mh\x97\xe5S@\x06\x911\x9c$\xd3S@r\xe4\x0e\x94k\xdcS@UH\x8f\xe1\xa7\xa7S@\x0c_X\xb8e\x98S@@Ud\x8aA\xb7S@\xfa\x99\xb6\x1d\x02zS@\xcc\xdfk\xfb\x9b\xddS@\x0c\xda\xe4\xd5\x83\xecS@\xd6Nm\x19\xff\xacS@\x07\\G\xfd\xe6\xe0S@3!\xdc\x7f9\xa3S@\xb1\xda\x8f\xa6\x84\xe8S@\xc4\x88\xa3\x9b\xfc\xa9S@\x11\xc0\x8f\xa2\xaa\xdcS@\x8cv\x88\xef>&T@6?gT\xb65T@\x80w\xe2\xba\xe1\xb5S@\x84\x07\x01\xb5\x9a\xf1S@]+\xea\x88\xfb\xdbS@1T\x9a\x1b\xd8\xbcS@\xd8;,;\xe7\xc8S@\xc4\x8f\x11\xa8\xb3\xecS@b\x81\xa0\xdeK\xcaS@\x14\xe8\xaa\xc6[\xe8S@O/s\xd6\x89zS@1c\x17\xe5\xa5\xb6S@o\xaa\x8cv;\xb5S@"\x84jl\xf9\xf7S@`x\xa2\x88\xe3\xc3S@\xe7\xed\xb4\xf2\xfd\xd4S@\xeb\xdaCF\xfb\xd0S@f"3\x06\x01zS@\xdar(\x94G\xc6S@VE9\x0f\xb5\xeaS@7>EOj\xc1S@\xf1\xbf\xe5\xcfz\xbfS@Yb\xa6\xecb\xe3S@V\x8a\xb1\x15\x9f\xdbS@>\xa2y\xe1v\xd5S@\x96 \xaf\\\x0f\xdeS@\x94\xdf\xe9\x1b\x9e\xc8S@3b:\x9av\xc3S@\x12\x9fM\x9f\xa6\xbaS@F\x8e\xe0p\xd5\xb5S@-\xa25\x04\x0f\xadS@S\x9b\x18\xb8^\xa8S@\xe06\xa4Oe\xb7S@\t\xd0R\xcd\xb0\xdbS@f\x0eG\x93\x0b\xddS@@\x83\xe8\xd1-\x9cS@\x8ay\xe7\x12i\xbaS@\xd3\x9a#\xf0\xebyS@\x12\x8e\xd8\xe8\x83\xe7S@\x9f\x1e\xe7~?\x05T@\x18Y:O+\xacS@\xad\xb25\xc1c\xb6S@~\xa5\xb8\xebZ\xaaS@4\xe7\xf8f\x0b\xa6S@\xd3<x\x957\x87S@v5\xafl1\xcdS@2\x86M\x04\x19\xebS@\xae\x8a!\x0f\xb7\xefS@\xa1m\xcd5X\xe3S@0\x8fWY\xaa\xbfS@A^cm\xec\xb5S@\x8cC\n\xdc/\xb7S@\xb0$\\Lf\xabS@J\x079\xa4\x0e\x93S@)\x0f\x03\xfd\xba\xa6S@?\xfd\x92\xe1\x89\xddS@(:\xc02\xc1\xc5S@\xd1\n\xcc\xf7\x10\xe1S@\xef\x9b\xed(\x05\xc8S@\xb5\x80\xc9\xcff\xd7S@\x13\xd5=\xc2\\\xd5S@\xae\xcfS8\x8e\xaeS@jI\xc5\xe4\x05uS@\x16\xcfE\x0c3\xdeS@@pS\x0ez\xe8S@\xe2L\xb6\x14\xf5\xccS@b\xc5\xdfL\xd1\xd4S@\x02\xcd;\xae\x02\xe8S@_\xcehc\xf6\xd9S@\x1fl\x8f\x97\xc4\xe4S@P4\xf1\x9e\xea\xe4S@7\xc5\x8e\xcbd\xa0S@\x85P9\xcf\xa3\xe0S@\xc9e\x01\xc7\x0c\xc5S@\xa6\x94\x8c\xea<\x86S@n\xda\n\xb4\xcc\xbaS@\x9f\xeca\xc6\x86\x9dS@Q\x1bp\x139\xc0S@\xc1u\xe6\x9e\xb5\xe7S@\x01\xb3\x9c}w\xb5S@;\x05\xdem\xcd\xccS@\xf8\xa6\x8b\xbb\x1f{S@\x0f\xac{\xab\xbc\x9aS@r\x80DI\x81\xd7S@R\x13f\xb9\x04\'T@\x85\xf2\xe9o\xb8\x90S@\xf2[`&\xb8\xe0S@\xa03\xd7fr\x94S@$w\xef\xdch\xb6S@\x0c\xd0\x80\xd9\x04\xebS@\xcc\x8bF\x1f\xdd\xe4S@x\xae\xa5\xf6\xc4\xaaS@\x84A\xe7\xd4\x8a\x01T@\xeb\x08\x9fZB\xd4S@\xbd\x1d)\xd9"\xe0S@b\xb7\xf2\x087\xd0S@\x8f:\xb6\x91\x8d\xe2S@\xbc\xf5\xa4\xc73\xa3S@\x0c\xe4\x88x\x0c\x7fS@*\xa3\x16\xc3D\xdfS@\xa9{DR\x10\xdeS@v\x03$\x81+\xe7S@\xb3\xa6G,\xe6\xebS@\xe6\xb3\xe2\xef\xf9\xe4S@y\x03\xeaA\xf3\xf0S@\xe4n\x0f\x82^\xc8S@\x03y\x1c\xe8~\xbdS@\xccuG\xb1\xa8\xb8S@\xd5\xbd:\x97~\xbfS@\x80\x01\x04\xf4\x95\x8fS@\'A*\x83_\x9bS@\xb5ymQ\xc1\xe0S@\x1e\xef\xd0\xa9\x1f\x02T@#\x03Grv\xe0S@)5`\x0b\xd7\x08T@\xce\xb9\xef\x13\xa6\xcfS@\xb25:\x17\xb9\xeaS@r\xd0\xf6\x03\x0b\xe8S@\xd1\xdd\x17\xca\xa4\xdcS@\xc2\xef\xdc\x92\xb0\xf0S@L,\xbf\xe3E\x7fS@q-7]\xb7\xd5S@\x8f\x0c\x96\x8e\x89\xc7S@\x8c<_\xec\x96\xcaS@\xe9\xb7\xd4KR\xf0S@EV\xfcky\xccS@$\x18\xcf\x85\xcf\xa4S@\x1b\x8d\x92:\xcf\xc5S@\x13E\x9d\xc9\xb1\xd7S@\x8a:ez)\xd2S@\x0e\x86o\x17\x93\x9cS@7\xbf\xd6\x9b\xfb\x9cS@\xb3+\xfa\xf2\xf7\xb1S@\x04T\xe2\x16S\xedS@.\xacs\xcc\x16\x7fS@\x81\t\x8d\xe5\x9d\xdfS@\x01\x89\xc0\x01\xfe}S@c\xf2iVW\xcfS@\x12W>!\x9a\xe0S@\x11N<\xc9)\xbdS@\xc9+\x92\xd3\x02\xedS@\xe5\xe2w\xfc\xa3\xe5S@\xe4+:*G\xc6S@\xd0\x97C1v\xbdS@\xeb\x82\xb6b\xf7\x9aS@\xba\xfd\xf94\xa5\xa1S@x\xea\xe6ZB\xe7S@\xbf\xb3\xa7\xd7\x94\xaaS@\x94},Kc\xd6S@)\xbfy\xcb\xac\xc2S@yb\xef\xb7H\xe1S@\xee\xba\x9f\xb9n\xc1S@k\x9aR\xden\xdbS@\xad\x7f(\x84\x01\x94S@\xe4\xeep\xa0\xd1\xadS@\xdeQGYc\xd5S@/\x97\x87\xad\xa1\xd6S@<J\x8f\xb9v\x82S@ty\x06\x81\x18\xd1S@\xfd\xbe\x1b2m\x0bT@\xfc\x05\x1f\xdaR\xcfS@\xbf\n;5\x1b\x1cT@\xb6E-\xde\xe1\xaaS@\xc3dC\x8b\xde\xd2S@\xe2\xa2\xac\x13c\xecS@d+\xd3kp\xe7S@>\xe7\x12m\xd4\xe4S@\xc1(\x864\x88\xe9S@\x10\x1b\xf7\x1e\xd6\xeeS@u)"\'\xf9\xe6S@\xd7\xc2\x00\xa6\xdb\xf1S@\x02t[\x9e\xe0\xd6S@\xcd\xc1\xb8\nF\xc5S@\xbexh\xdeq\xa3S@@_21\x7f\x07T@{M\xf2`\xc6\xdcS@m\xb5\xbb\xca\x9f\xe1S@(Pq\x11<\xf0S@|N\x93\xf5\xc4wS@BW\xee6\x92yS@\xbe\xe9\x1f\xa4\xcf\xc4S@\xa0i]eH\xaaS@X\xb8a\x1ca\xdfS@@M\xbf\x13\xa8\xb9S@U\x8d\xa3\x9a\xda\xbdS@\x18n8D\xc4\xe9S@\xff\\\xcf\xf0\x91\xdfS@\x98A\xb8c_\xefS@\x9b\x84V\x84\xfb\xe0S@Ba\xc9\xd4\xdd\xefS@\xdc\x10\xc6\x7fX\xdeS@ \xe6\xcazt\xd7S@\x9c\x19\xab\x91\x93\xedS@\x8d\xe0\x0f\xd4\x02\xdaS@\xdd9\xd6\xc8]\xdaS@\x82\x15\xb8\xd5\x92\xa5S@\x0c&\x8ek\x19\x82S@\xa7\x9f\xc1\xb4\xa0\xc6S@\xd4\xe5\n\x9e\xaf\xc7S@4b\xed==\x9bS@3\x91Q\x81h\xecS@\x94\xeb \x9d\x83\xeaS@\x1a\xc6-\x02z\xc2S@!\x85)\xf7\x13\xccS@\x1f5\xce\x98\x06\xd7S@\xf9e\x13\xb7$\xd3S@\x9a6]\xfc\xbe\xcaS@3\x86M\xa4\x93\xc9S@3\xaf\xfa\xb7\x13\xc9S@\xde\xa8;\xb7\x0c\xf6S@\x8558R\xea\xa2S@\xd7:\x81x\x81\xc1S@\x16\x06\xacM[\xd9S@\xcaO\xe4*\xfb\xdbS@tL;\xe9e\xeeS@\xe9\x9b\xbbL\xe9\xafS@cI\x93deyS@<Y\x0c\x7f\x0c\xc1S@\xe2OK\xde\xf2\x01T@\xd1Q2\xe7\xac\xeeS@\xf5\xc3#\xcc\x8a\xc9S@\r\x98\xe4\xd52\xc9S@\x94\x13s=\x7f\xcfS@f\x1e\x98\xdec\xe8S@\xbd\xa3\x8a\x91!\xd8S@\xd1\xbb\x82\xc5\xc0\xc1S@P\x96\x94\x15\x11\xdcS@?\xbd\x19En\xd6S@\x82\xb9\xa1\x80k\xb9S@M@\xef\'\xda\xc5S@5\xb4\xf1\xd7 \xdeS@\x90\xc9\xaf\x06/\xe2S@\xc5\xda\xa1\xaa\r\xc1S@\xb0\xf0\xbc\xb0\xf4\xc6S@\xb8!\xaa\x14\xf3\xbdS@\x02\xef\xe5\xb9I\xceS@\' \xc5U\x96\xc2S@w\xb6\xb8\xa9\x16\xc2S@\x88\x87\xb4\xb8\x83\xddS@\\\xe7\xf6=?\xceS@r\xe2\x19\x8f\x84\xecS@\xca\xcd\xac\xe0!\xdaS@{\xdc-\xe34\xdeS@>&\x92K\xbc\xbaS@\x13\x1f\x9d~\x7f\xb9S@\xb9$\xc5\x14$\x9bS@\xf7\x1b\xc6+#\x10T@\xfeE\xe11\xe9\x90S@p\xa5$L\n\xeaS@\x02 \xf6jE\xc0S@:\xf7r\xb7\xde\xdeS@\x0e\x17\x1d`\x93\xd5S@\xcb\xfb\x1cr\xf3\xefS@T\x99E\xfb\x15\xe5S@\xf8tin\xf3\xd7S@\x82\x19q\xdd\xa1\xecS@1O\xfc\xf4\xf9\xd9S@\xd6\x15\xc3\r\x0b\xc7S@8\x87\x96\xdf\x9d\xc7S@\x93|^*V\xe1S@v\x98\xaf\xeb\x10\xe2S@^3=\xbd\xae\xc8S@\x07]P.\x11\xeaS@\x07\xb2\xb0\x89\x15\xeaS@g\xa1\xaa\xc9\xb0\xe0S@rv\x88\x06]\xe0S@\xa6\x89\xbc\x90V\xd6S@\xa0\x836\x83\xd4\xdaS@\xd3\xc9\x15\xa1\x86\xdcS@\xc62\x9b\x10\xf6\xc8S@\xad\xdc\xcfM\xc1\xa3S@\xcc\xca!Cd\xa0S@\x92JNX\x0f\xeeS@\xe2\x96\xe5<\x805T@\xc0f\xf29S\xcfS@\xe0\xfa\x95\x18vyS@\xadk\n\x99\xdf\xe1S@\x99\x0fUY\x00\xedS@\xb9M\xbc\x08\xe5\xb9S@\r\xe3X\xfe\x16\xeaS@\xf6\x8c|\xe1Y\xeeS@\x04\x15\xa7\xda:\xe0S@\xa6Mw,\xad\xceS@J\xf1^\xe1\x05\xc5S@\xf8\x9fq\xba\xc3\xefS@m\x8b\xff\\\xb3\xf3S@\xa7\xa9\x80\x0cu\xebS@e\xad\x8fg\xe2\xd9S@j//\x99\xf8\xacS@`\x19-\n{\xecS@\xd4\x89\xf2\xb4\xd3\xe3S@s\xe8"\x97h\xe4S@\x8b\xe8:\xdc\xd3\xa6S@\xd5!\xbd\x91\x1c\xe1S@\xf2Z\x0f\xfbQ\xdaS@1\xa4\xf3&\xd0\xc9S@\x85\x85\xa4\xa68\xe2S@H\x95\xec\n\xf6\xc4S@\x02\x9a\xda\xac@\xc5S@3\xd0l;\xcb\xeaS@\xd7\x1f{E\xb6\x8bS@\x18\xe5B\x1d{\xe8S@&\xef\x90\x08v\x9bS@7\xb3\x95\x01\x06\xeeS@\x19@\xc6/\xf6yS@sw\xcb\xa5\x0b\xb1S@=pB#\xb0\xe1S@r\xb6\xcf\x0c\xce\xeeS@EEj\xd35\xe5S@s\x0c+>\x8c\xd3S@\xf2A\xa8\xb6\x13\xcaS@A9\xba\x87\x12\x90S@!\x90\xf3\xa3\xf8kS@g\x95\x05ni\x1bT@~\xf1\xc6\xe0\\yS@*\xa3\x15\x9c\x8b\xccS@\x17T\x856\xb0\xeeS@\xe2\xdd\xe7d\xd5\xefS@X*Ls\xdc\xaaS@\xd6~\x07\xfeg\xe8S@\x9c\xbdu\xdc\xef\xd6S@_\x96\xa2\xc94\xe1S@J\xe1\xf5VJ\x9eS@\xf0#\x91\x87\x85\x88S@\x95I\xd1\xdf\xaf\xb2S@]\x10s\xd2\xbc\xe0S@\xd3\x03\xd7R\x12\xc9S@?\xeb\xb9\x0f\x86\xceS@\x90\x91Ou\x9f\xc5S@\xa1\xda\xdc\x8e\xf6\xd8S@C\xee{\x0e\xaf\xeeS@\xfa\'Y\x04y\xc7S@\xe9\n\xe3\xe9v\x0bT@\xb3\xb8\x97\xb9V\xceS@y\x96[W8\xd3S@K\x92\xa0\xf8\t\xcaS@\xb3\x18\x05\x9bj\xddS@\xb1\xf3\x13\xf9\xc8\x9bS@(G\xd2|\xcf\xb2S@7\x8a\t\x82\x9e\xe0S@\xa1jb\xa9\x01\xdeS@\x92N\x85\xdc\x15\xdfS@\xc9i\xde_T\xd3S@f3D\x0c\x1a\xedS@%,\xe7l\xca\xefS@\x8f\x0e.\xf1\xac\xdaS@l3\x03%\xc4\xe9S@\xa8\xa2U5\xf7\xe2S@\x7f^\xe7\x9eE\xe3S@\xa1\xb7\x84\xbd\xa7\xbcS@\xca\xdc\xbb\x9d\xa8\xd3S@\xffUOjH\xceS@\xe0\x1c\x12\x90-\xd3S@\xceJ\')\xdf\xd8S@\xb3R\x08?4\xafS@=T\xfd?\xb3\xd9S@E\xc4\x0cZ\xd7\xefS@>y\xff\x05\xe0\xdaS@\x81\xe1\xf3"v|S@Q\xd2\xd8\x0b\xe5\xc5S@\x9cg\xba\x9c\x86vS@Q\xc2\xb3\xd3\xdd\xa8S@c+Y\x1cx\xe0S@\x83\xd6\xf0\x11\xd3\xb1S@\xafU|\x0c\xfdkS@F\xdaNa}\x9bS@\xa9\xc7mN\xf6\xd0S@4o\xc2\x19U\xa9S@\x0bv\xef\x97\x96\xd8S@\xafW.\x85\xc6\xe0S@\xa7O:}\xc4\xe8S@\x0e\xea^4u\xe8S@\xae\x1eH\x8f\xdf\xdaS@\xbc\xfbH&5\xafS@\xd9\xfb\x0c==\xbcS@\xee\xbb\rd\x07\x90S@\x82\xe9\xd2\x1d\xb4\xa3S@y\xe8\xfe\'\x16\xadS@\x9e?9\x14)\xa9S@\xf0n\x8al\x88\xd8S@\x84\xe7gn\x94\xc8S@\x0b\xe3Y\x17\xbb\xd7S@\x9f\xbdY\xb2r\xb7S@\xbe\xd2\xd4\xd9\x9f\xc3S@Gxp\xf9\x10\xeaS@ D\xa5\xd1\xb9\xd9S@P\xc8\x18\x8a\xb9\x9bS@\xbd\xd5\x00~\xa3\xc8S@\x08\xfa\xd4\xd4\x86\xe2S@\xec\xd3\xf3Iy\xdaS@wm\x7f\xa9\x1e\xd5S@\xe7\x99\xbb\x98\xe5\x8eS@=\xd5\xa8Bv\xeaS@a\xb9\xbe2b\x84S@\xfa\xa9\x84\xabn\xadS@;\xe6\x9dB"\xe3S@ \x0e\xd3\xb0h\xa3S@\x92Y@\xf1\x8f\xcdS@\t\x1b\xd4\xfet\xcfS@p9!O9\xe1S@1\xb6\x93\xec\xfe\xeaS@Vb\x9df\xaf\xe9S@\xe0\xdc\xe11\xba\xf5S@\x9c\xbd\x90D\xaf\xc1S@\x9fm \x8b\x1e\xf0S@\x9b\xa5\xb0\xaaD\xcaS@B7\x0e\xc5\xc9\xc6S@\xd1\xa2\xb4.A\xc2S@\xc7\xd2\x9cP\x0b\x9cS@\xf3SN\x1a\x01\xceS@\xff\xf7\xa6\x85(\xbeS@\xcdr\x81\xc8\xdc\xbeS@\x84\x92O\xbd\x0f\xd9S@[A\xd2\xb5O\xd8S@~\xf0\xdb^\xe5\xd8S@q\xe5\xc7\xc5\xe2\xa9S@6\x01\x80\xd3\xeb\xbaS@\xfc\xd2\xff\x8cp\x1aT@D\xc7[\xf8\x9d\xebS@*\xad\xb9\xdaL\xd2S@a\xc9\xf1<@\x9cS@>\xbc\x94=5\xc4S@\xf3\xe2\xb1}N\xcaS@\xc8\xc1\xef.\x90\xc0S@Eh\xcd\\\x8d\xdbS@\x01\x8b\xf7I\xd4\xe4S@\x89\x979\x17\x83\xebS@C#\x7f\x03y\x94S@p/^""\x85S@\xb7\x92\xe6\xffM\xa6S@k\xf9^\x11\x14\xc4S@`O\xfc=\xe8\xc3S@b\x8b\xf6\xd8\xe6\xccS@\xf1@\x90\x06\xfa\xcaS@\xff@\x1f\xaak\xbcS@T\xf2\x13\xdad\xadS@\x8f\xf8\r\xca\xd9\xeeS@\x89%3is\xbaS@.\x9a\xed\xb7\xae\xb3S@uF\xc6\xcd\x11\x81S@\xdf\xc1\x18lQ\xe3S@%\xaf\x8b\x1b\xab\xe3S@\x90\xf1\\\xfa\xd8\xd3S@\x8f\xb6u"\x92\xd1S@(\x06\x9b\x9c\x1c\xbcS@\x8c\xfb@wP\x85S@+\xd2\x91NC\xe2S@\xe3\x16j\xd9\x00\xd8S@K?I\xb3\xb6\xcdS@\x94\xf6\xc6\xf5x\xd4S@\x02\xcc\x07\xfe\'\xe2S@jt\rn;\xc4S@\x9f\x9dh\xdc\xd6\xeeS@4\xbf\xf6\xc1\x19\xe3S@\xc4P\xea\xf0\x17\x9fS@u}\xa3\x9b\x11\x08T@\xcb\x13\xd9\xb9\x02vS@\x14S\x9d\xaa\xb8\xb4S@\xc5\xe5\x10o\xdf\xc9S@\xbb"J\xa5\x93\xb7S@\x82\x94\xce\x14_\xebS@%\xc7\x1e\xa0\n\x90S@\xee\xa8\x98\xa2k\xdfS@\xc9\r\x99\x8fq\xd4S@\xffV\xf5\xb4\x97\xe1S@\xd4V\xcaT:\xa9S@#s\x80\x7f-\xecS@\xeb\x98l"3\xe4S@wX\xb7\xf6\xc5\xeeS@\x9b\xa9\xb6`b\xceS@ \'\xa76g\xc2S@\xbf\xcd\xa7^\xfd\xebS@\xa4.\xff\x00-\xdcS@\xd8\xe0O\xe44\xe0S@"\x8f\x87\xe7V\xd9S@\xb8\x85\xde4\xee\xb5S@\xe7\xb3"O2\xc9S@\xf5\xb6%\xa4\x87\xe2S@\xc8\xae\xb6\x13G\xc1S@\xa6I+-\x00\xe3S@d\xd4y\xbc\xc4\xbcS@K)CS\x0e\xe3S@\r\x98\xf5\xd22\xaaS@\xa8\xc2\xe6\xb9z\xdbS@\x05\x1f\x85\xba\xf7\xebS@\xfb\xae\xc8w\x89\xa9S@\x95?\xef\xd5D\xe3S@\xd7-"\x7f\xac\xe8S@\xe2\x00\xed!\xc7\xd9S@\xc1\xb24 \xa8\xdeS@,H\x8d\xef\xcf\xe2S@\xb7\xf5\xf4G\xec\xdbS@\rw\xfe\xe8\x83\xcdS@9#\x9b \xa7\xd4S@V\x0c\x18[\xea\x96S@\x94\xce@\x9a\x05\xd1S@f\xd9\xd6r\x19\xfeS@\xa1\xbd\xca\xf68\xccS@\xf2\xfe:\x97z\xddS@\x8c\xc8&\xc4\xdb\xd9S@\x97%V\x0bH\xebS@MPFb\x99\x97S@G\xb2\x1e\x9b\x89\xdcS@{"\x80\xbe\x86\xaaS@\xc8\xbc\xb9F\xef\xe0S@\xe9\x96\xf8\xfbx\xd8S@\xa1\xd4\xbe\xdc`\xe4S@\xb4t%\x8c\xd6\xc3S@gC\x0b\xd1<\xb6S@\xc1s2\x80\r\xdbS@\x90ENP\x06\x07T@[\x0c?]\xb9\xdfS@Xt[\x01CuS@\x03\xe7\xb0\xdbS\xdaS@\x8a.\x9d\x9d\xf5\xc2S@X\x9eeG\\\xe3S@\xabx\x9aD\x06zS@\xf1\xaf\x84\xe3\x1e\xe1S@\t\xacz|W\xe3S@\xcf\\l\xfa\xb8\xcaS@\xcbW\xd6\x87\xe0\xcaS@Y\xd5Q\xd5\x81\xfdS@\xe2e\xbc!\xc8\xd0S@V\xcds\x99\xd1\xc0S@\xaa\xc3\xf1\xa3\xf7\xefS@\xb4\x84\x12\x937\xbbS@\xfe\x12\x8c\xb1\xd0\xe8S@;\xee\x03\xdb\xb3\xaaS@2\x9a\x94\xf8\xaa\xb4S@\xc8\xb1\n\xc2p\xb4S@\xd3`\xf2\xaf{\xa8S@n\x19m\xba\x87\xddS@<\x8f\x0f\xe8\xed\xeeS@G\xd2\xc2\x14H\xcdS@\x16\x07uh"\xecS@1S\x90\x94\x9a\xc4S@\xadz\x92\xa5\x0b\xdcS@\xc8\xe7&x\x0c\xe3S@\x93\x1b\xa1\xdeU\x97S@\xb1\n|`\xdd\xc6S@\n\x13+U\x93\xe8S@\xa1\xc9\xe9h\x89\xc7S@\xa4\x90p\xf0\x98\xdaS@\x1e3\x07\xcc\xeb\xebS@L\x87o\x95\xf2\xf0S@\x02\xd7*\xa1\x19\xe4S@\xff\xd2\x94P)\xe3S@\x1e\xa1\x1e`\xdc\x9dS@P-%\xc7J\xcaS@\xfa\xf6\x94\xdc\x90\xceS@O b\xfb\xf0\x19T@\xa2\x9d\xc7\x17\x11\xd1S@\xccW\xf8\xde\x16\xa2S@?%YH\xb0\xabS@\xdc\x19\x02T.\xdcS@\xd4n\x1eF\x94\xefS@\x8a\x8a\xfc\x83]\xf3S@G#\x08\xa5\x86\x8aS@\xca\xd2\xd2\xf1$wS@\x95\x12\xf5\x96\xa7\xdcS@8\x8f<\x11\xc2\xbbS@\xdb;s\xe7\xe7\xc0S@ffB\xc3}\xcaS@Z\x8db#\xe2\xb6S@\xa5\xf5\xf0(\xd8\xecS@\xdb\x0b\x1a]\xe8|S@\t\xc032_\xb8S@\xda\xf6\x92\x9fL\xe3S@}UKa\t\xe7S@\x92\xb4\x87\xf6\xc8\xddS@\x8e\xd0^\xc2\x0b\xbdS@\x17\x88\x1dO\x1e\xb3S@\xfbwN\xb4\xc9vS@\x8b\x18\xfc\x1el\xcbS@l\xe2;\x15\xd6\xc4S@\xb7_\x0f\xd8j\xe8S@\xe1F\xbf\x9f\xd1\xb1S@\xa7x\x87\xc6i\xe2S@\xb4\xf4\xb6T2\xe3S@\xd1(\x1ei\xa9vS@\x98\x8e\xfb\xdf\x8d\x8dS@}8\xbc\x93\xbf\xccS@\\\x91\xc92\xe6\xa1S@`#bl\xb6\x9dS@\xe6i2L!yS@5~\xa6\xabZ\xe0S@\xb4%\xec\xf8\xf6\xdfS@\x8cC-\xf4\x17\xcaS@k@\x8b5\'\xe9S@\xddv\x89\x1f\xad\x9eS@\xca)\xdc\x8c\xa4\x07T@\xf0\xa3\xb9\xb9\xd3\xe3S@\x815Q\xad\x7f\xa9S@\x01\x82\xbf_\x16\xc7S@\x9dUy\x05\x14\xbfS@\xd2`D\x9a\r\xedS@\x9do\xd0\xd2\x9c\xc5S@13\xb1\xb7)\xccS@\x0by\x1b\x9e\x03\xc0S@\xbbK\xe43V\xe0S@\xd6\xb1N\xb6\xa5\xd6S@\xc1\x0e\xb6\x06\x86\xe8S@\x1dF2\xf0\xf7\xc2S@\x7f\xe2\xea6\xff\xdcS@r\x16?\xfd\x84\xccS@\xb4\xe5u\xb15\xa0S@1\x82\xc8\xaa\xea\xd1S@&\xeb\x9a\x19\x9d\x9fS@z\x1a\xc7\x97\x10|S@\xecq\x04\x93!|S@\x8b\x99\x95\x13\xe2\xc9S@hY\xa8c\xec\xc1S@\x85\xdctAm\xf0S@\xc2\x99\xa3\xc7\xc2\xe4S@\xc5\x11\xc7\xc1\xe1wS@\x07 w\xa8m\xdcS@\xac\'w\x84_\xe1S@`\x194\x01\xc8\x9eS@\xbd\x9d\xde\'S|S@\xea\xf7E\x06\xf6\xa8S@\xb1X)\xa9\xcc\xc4S@\xe8\xe6s\xd0I\xddS@\x92m_\xcf\x01\xe8S@\x0b\xcf\x14\x194\xadS@\x1e\xf1:$$\xa7S@\xb9\x0e\xcd\xe6\n\xb6S@)\x98\xfcr\x1e\xb8S@\x11\xcd=P\x9c\xc2S@\xc2\xcb|\x87E\xcfS@\x83\xc3\xd7\xa5~\xfdS@5q\xe1Y\xf3\xc6S@\xc51\x1dq\x94\xcfS@\xe9V\x11k\x10\xc7S@\x86\x9d\x07J\xe1{S@\x86Bmy\xe7\xa8S@\xd5\x86_#\xb8{S@\tq\xf7\x80\x14\xe8S@&\xddW\xb18\xeaS@(*\xba\xd6\t\xe8S@\x92e\xbe%\xcd\xe7S@\xfc\xd8v\xad<\xc9S@\xd0d\xa7\xd4\x94\xf0S@R\x93\xd6\x82\xb7&T@\x0bT?\x96\xe6\xebS@\xbdG2\xb5\x80wS@\xcb\x14\xbc\xf5^\xc5S@!\xfek;;\xdbS@\'\xd4/-\xf7\xb8S@\xdel\xed\x95\xa7\xa4S@\x18\x8c\x8a:\xae\xadS@\x82\xfc\xa9@K\xceS@\xff0\x0f\x07\xb6\xb0S@{y\x80\xe0\xe5yS@D"\xf6\xedw\xe0S@\xc6\x11sz\x94\xe3S@\x15\xe0\xd7\xc2\x11\xf0S@\xdfb\x0f\x1f\xd0\xd2S@fMo=\x93\xb7S@yfx\x08m\xa7S@n\xf0\xfe?a\xddS@v\xb4\x0f\xa2r\xeeS@p\xcd\xb5\xb9\xbb\xddS@S\x7f\r\xfc\xd0|S@O\xfd\xe8`\x9b\xd3S@\x0b\xfe\xc6\xb3B\xddS@|\xf9U\xb5\xca\x0cT@\xc0\xc7\xe4a_\xd9S@\xfa&\xd5A\xd9\xe3S@Z\x9bO\x94R\xdcS@\x9a\xd4\xa0/\x99\x81S@\xd8T\xa2V1\xd9S@\xcc\x17\xb9\xe6x\xe3S@\x88\xb7\x8aL\x8b\xd4S@\x96\xea\xce\xa6=\xf3S@\xc3\xe5L6\x8e\xaaS@\x1cT\xe7T3\xc3S@\x8d|\xb3\xe86\xf1S@\xc5\xb7\x1f-\xaf\nT@\xac\x92\'\x9az\x86S@\xe6\xd1\xee\xbb\xc3\xe2S@\x11W\xcf\x00\xcf\xddS@^:\xca}`\x83S@\xf2\xcf\xfe\\\xb9\xe5S@\xb4e\xf9\xf5J\xc4S@\xfc*\\\xfb\xbd\xf9S@\xb2\xcd\x81\x90J\xeaS@\xb7b\xc5\xda\xd5\xbcS@LGe\xa3J\x0bT@\xad\xacw\xdd\x9a\xabS@\x12E\x12\x82\x9b\xe1S@\x1b\x91\x7f"K\xe3S@\xfb\xa8\xe7\xd6C\xd6S@\xd8w\xd1Y\xc9\xe0S@\xaa\x17]\x9f\xb1\xa9S@\xe5\x99Rmr\xa5S@*w_F,pS@%\xf2\x98\xf5\x12\xd5S@:2\xd4\xd2\x03\xcfS@\xfd\xfc}j\xfa\xadS@b\xee=X\xf3\x82S@\xbb7U\x93\x11\xadS@\xbd\xf8\xa9a\x0f\xdfS@\xd1\x02\xe8\xba\xf8\xdbS@0iT\xc3b\xc9S@^\xd3\x10\xab$\xe5S@+\xeb2\xf5\x08\xd3S@+\xeb\xa3\x85E\xc0S@\x1dY\x86;\xf5\xbaS@\xe7\x9a\xc2\xff\x9e\x92S@Q\xddW\x06\x85xS@H\x1f-\xcfMjS@7v\x86\xe4K\xdfS@\xa3\xd2\\\x1b\xa1\xe1S@\x06`\xad\x8d\xf4\xb5S@\xfa\xbd)Y \xf6S@}\t-\xc8\x95\xb3S@\xcc^~\x82\xa3\xb6S@\xbb\xc9\xcc) \xdcS@I\xed\x05\x02\xa0\xf3S@\xbe]`\x165\xdcS@.\xab_\xd2\xe5\xc8S@f\xa5\xad\xba\xe2\x94S@@{i+/\xe2S@b\xfd\xa4mj\xc6S@1{{2\x84\xdaS@\x8a\xef\x96\xd5Z\xc7S@\xc3\x12\xd52h\xd2S@\xbd\xe9^\x88P\xf1S@+\xa8\xc0\xb6\xcd\xe4S@\x04\xff\x8bi\xda\x0bT@Q\xd1\xa9{9\xbaS@\xf6UZo\xb2\xdfS@U\xd0\xfc\xdfP\xe9S@\xadH\xb4Ce\xe0S@\xf1\xb7k*\x16\x89S@\xb0\xf7z\xc6\x8a\xe7S@\x0c\xc3\x9e\xa0\xf4\xcfS@\x8f\x10%\xc4\xed\xb6S@\xb0#\x05E\x0f\xaaS@HsA\x06D\xeeS@V\xf5\x93\x85e\xc0S@\x90e\xf9;\xca\xacS@e\xf1\xfe\x7f\xea\xb3S@\x08a\x07\x07\x85\x97S@\xa0\x8a\xb0\xed\xae\xb3S@y\xe1\xdc\xd0\xe4\x9cS@\x94\xdb\x97\xb7\xac\x95S@K\xcb\xa4-q\x9fS@\xbaM)JY\xaeS@=\xd2\xa4\xfe\\\xaeS@H\x19\x8fo\xa3\xd8S@F\xc6\xb6\x0bU\xdaS@ZI\xcc\x97\x13\xdfS@\x0cd\xce\xdf\xc8\xd2S@\xe0\x97(}Y\x8cS@\x01\xdb2;\xcd\xd0S@3g\x8e\x1e$\xf3S@\xbb\x11\x98\xb6\x83\xe2S@\xe6\xfb\x89\x17\x1b\xf4S@W\xc7S\x01\xed\xd7S@}\x01\x08?m\xa3S@\xe9\xfc\xa0\x83\x13\xe3S@\x16\x0f\xcd\xa2\x18\xd9S@\xca\x1d\xa8\xa3/\xe2S@\xde\xd0\xee\xcd!vS@Y\xff4\t\xa7\xadS@\x9a\x08\xd2\xa6\xdf\xdaS@\xfc\x83.\x04\xb6\xd9S@\xcc\x8c\xc7\x97d\xceS@AU\x0f\x14\xb3\xb3S@cI\x11\xe8\x10\xdaS@\xc6\x902\xfb\x9f\xdcS@\xa9\x1d\xf5\x07\x10\xe3S@!,\x1b\x7f\x98\xadS@)\x82:\x0b\x15\x88S@N0\x93\xa1<\xc7S@0\xed\xaf\xfbN\xe3S@Py\xee\x8e\n\xe3S@!K\xcb\xeeO|S@q\xe5,\xf6%\xf4S@\x1bEm\xae\xee\xd8S@o\x85\xf7\x97U\xdaS@A\xf7g&~\xc3S@\x84C\xe2#\xd8\xd8S@wo\xa8\xb1#\xaaS@T\x8b/\x92\x84\xe2S@,?\x8b\xdd\xb0\xe9S@~\xf0\xaf\xec5\xdaS@\x01co\xd6#\xdaS@\x90XK\xdf\xfd\xaaS@\xf2\x8c\xe7Da\xceS@\xa6\xed\xaeC\xf2\xd4S@h\x82\x16!\xd2\xd8S@NLH\xbc\x8b\xdcS@\x82\x8a\xb0n\x8b\xbdS@zW\x88\xf5P\xa7S@\x9c\xb2OV\x87\xd6S@\xe7\xe6\xe5M\xa3\xe1S@\xf3:\xccl\xb4\xe1S@#\x84\x82\x86\xef\xe2S@\xb7B\x8dVw\xf4S@6~\xbb\x82I\xcdS@\x8a\x84\x92\xaa\x9e\xa5S@\xba&)\x97\x0f\xe3S@U0A)\x9e\x01T@\r\n\x9f\xab\xa8\xb8S@4\x07\x02\x81\xc0\xaeS@\xefg\xcc\xd7n\xe4S@\x1d,\x8b\xbcA\xd9S@\x92;\x1f\xeb\xcd\xd2S@G\xbd\xc2\xf8\xc5\xc1S@nu$\xd9\xa8\xd4S@\x8e\xe3#6\xc3\xf4S@JO)`e\x85S@\xd4.\xa9J\xc3\xe3S@\x84\xfd\xfd\xf5u\xaaS@\x0bEG(a\xcfS@\xf1\xeet\xe3\xa0\xdcS@\x0b\x18\x13\x03p\xe2S@\x97U\xc1@C\xe3S@\xaa\xc5\xc6:X\xa8S@\x88,\x89\x05r\xbeS@H\x89t+\xd9\x00T@t\xe6\x97\xcf\xa2\xecS@1i9\xa1&\x8eS@\x8d\xf5\x16\x88\x00\xf5S@\xde\xec\x7fZ\x9d\xd2S@o\xff\x1c\xe9\xd2\xbdS@V\x14\x93\xa3\x88\xe1S@\xefx\\\x92%\xe4S@\x103\xe8$\x17\xa3S@}\xb6\x1a\xe8O\xd2S@bR\xd1\xed-\xdfS@\xd2\xc0\x10\xd0\xac\xadS@*\x05y\xc7\xb1\xd5S@\xb0\xa8-\xf1N\xd0S@\x05I9MF\xe6S@K9\xde\xef\x1c\xd8S@W\xb1\n\xac!\xf4S@\xe2p\xf0\x1b\xff\xd6S@\x0c\x84?\xd0\x1c\xb4S@o\xb9_\xd5u\xe2S@\xae\x07\xeb\xcee\x7fS@\xcclI.\xea\xc2S@\x8d~\xca"z\xc1S@t|u\xa9\xf5\xecS@|\x92:S\xb0\xf0S@0\xb2\x02v\xfd\x9eS@e\xb2L\x87\x8a\xacS@\xb3\x06\xb1\x94\x1a\xd0S@\xdbF9< \xdcS@A\xda\xb7n\x02\xdaS@\xa3\x16\xe5\xb8\x83\xcfS@C\x9a\xfa\x19\xa6\xbfS@hR\xd5;q\xb5S@D\xb2(\xa9\xf1\x00T@\xd0\xc4d\xe9\x0e\xdcS@\x99o\t\x1a\xfayS@\x86\xf0K\xa9\x0f\xe3S@\rl\t\xd9hyS@\x15[\x93\x9f\xf9\xd9S@\xa8\xc2\xc9\xe7\xb4\xa3S@\x15\xbd\x9f\x08\x18\xbdS@\xeb\x92^ys\xc0S@\x85\x0e]\x8a)\xc1S@~\xb2\x86\x10$\xc1S@\x97\xa0\xd2E\xf9\xbdS@\x11\xb9\x05J\xd2\xe3S@\x11\xe4\xa0J\xa2\xe4S@G5d\xf0\xe9\xccS@\xf8\xe0\xfcr\\\x88S@\xe6\x1c\xe8\xa6\x9f\xa3S@\xa6\x9b\xee\xa4M\x05T@\xe2F\x80\xbd\xb4\xd0S@\xc2\xf3r\xb7\x81\xf4S@c|#\x96\xc7\xc4S@\xfc{\x98"\xe4\xf1S@\x04\x8d\x9c\x00\xf1\xd3S@\xf6O\x89]m\xb4S@\xee+\xb1\x1fN\xadS@V!\xbbf\xa7\xacS@\xc68\xc5\x07\xab\xc0S@\x0e\x088"\xcf\xccS@\x0c\xcf1\x93Y\xddS@\x0fX7\xd9\xfe\xaaS@W\x94zy\x00\xe7S@P\xdb^\xef\x07\xf2S@mcn\xb7\x06\xe5S@K\xbd\xf3\x92\x17\xd5S@\x1de\xc5z-\xebS@\xdfI\xe7vy\xd5S@\xf5p\xea\x1cY\xcfS@\x86\xc9;OE\x88S@*\x19\xe2(\xa1\xccS@\xa2\x855V_\xc1S@k\x9a\x08\xe2 @T@\xc1\x97\x10\x8fN\xddS@i\xbc\xcc\xa8\xcf\xc4S@p\x06\x0f-\xf4\xaeS@\xfa\x84%\xd0*\xcbS@7\x06*\xbfDuS@Wj\xd3\xc24\xe7S@\xf9\xd5\x02{\x08\xe5S@\x9c\xb7D\xe5\xa0\xdcS@hP\xa1(K\xe2S@e\xc2gAu\xe2S@\x80\x85\x02F\x8f\xacS@\x8dhq-;\xafS@Oh\x8c\xc4\xe1\xeeS@9\xa7w\xf7n\x82S@\xc7U0^8\xd4S@\x9e\xb4d\xba\xec\xb9S@n\xd7z\x86\xa2\x05T@\xa4\x94\x9d,\xeb\xdcS@V\xa2EaN\xd6S@\xa5S\x1c\xbc\x00\xb1S@s\xa6D\x05\xfc\xdfS@3\xd5\x1c\xca\xe3\xd5S@\xfb\xd38\x8a\x7fyS@/u?\xf3\x8f\xa4S@?\xeaM\xf9m\xe3S@OyQ\xd3\x90\xdcS@\xb75\xb9U\xf8xS@\xea%\x05}J\x05T@\xa7\xac6{\x0b\xafS@vV7=\xf2\x81S@\xc9&{(h\xcfS@h\x06y\x02\x81\xd9S@\xdf\xad\x06\x83\xd8\xb5S@e\xd5*\xb7n\xcfS@\x16\xb19\x9a\xf1\xe6S@\x8e\xf6\x1e\x1d\xb9\xa6S@\xa4I\xbc\xb4\n\xafS@X\n\x1b\xeb\x82\xdbS@\xd7 \xc5\x13\xc7\xc4S@\xcd\xdc\xaf\x92\xd6\xe2S@\xa1 \xbf/1\xafS@5*\x9e\xcfB\xbdS@\xc8\xbdOk\xb5\xcaS@Vg\xf1\xd5\xc8\xa3S@\x9f\x02\x1f\xfcm\x92S@\xf5\x9c\x91-\xef\xc8S@\t".\xdb\xbe\xe7S@S\xc5\xb2<\x17\xe7S@{a\x15\x80\x84\xbfS@Z:?\xdb\x9e\xbfS@\xf0\x9ft\x9b\xe4\xf1S@\x84]P\x15!\x9bS@\xd6p\xbd}\xcc\xe1S@z\xb5\x06\xbb\x88\xeeS@\xbbu\xec\x9e\xfd\xccS@\x0b\xe7\xdc!Z\xe5S@U\xbf@\xd2l\xe5S@q\x13\x05]\xc3\xb2S@1pqJ\xee\xa0S@\x9a\x137v^\xe7S@_0J\x89\xc2\xcbS@\xf0P;d$\xffS@b\xda4\xb4\xa5\xd2S@&\x08x[\x89\xcfS@rW\x94\xfe\r\xceS@\x9c6\xcb\x04\xd2\xdeS@\xdbXq5\xbc\xdfS@Y\x11\xe8[\x98\xc3S@\xef\x04\xb7\x15\xb8\xbfS@\xca\xa9H\r\xe2\xc2S@\xdb\x91\xcfd\xdf\xedS@\xd7\x9e\xfdD\xff\xfeS@\xf4\x17e\x8c\x98\xd8S@)\xe5}j\x87\xdfS@+g=\x13\xcb\xd2S@\xd6\x81\xbb9\x07\xf3S@\x9a\x81E\xa7\xe3\xd0S@\r\xcd\x8d\xab\xeb\xe3S@9xq\xf3\x12\xc9S@\xf6\x15\xef\x9d+\xcaS@Bb\xeby\x9f\xd4S@4\x96\x94\xe0\x86\x8dS@X\xa2J\xd3\xbb\xbcS@\x99v\xb1T1\xc9S@5)\x88A\xd1\xbfS@)\xfe\xbf,L\xd9S@\xf5\xe3\x97\xeb\x9b\x05T@X^\x8e%|\x05T@\xda\xf4\xfd4\xdb\xcaS@\xdb= \x18)\xcdS@t\xf8\xfe\x82\x81\xe2S@\x81D2;\x91\xc5S@\x85\x95\x11\xdb,\xdeS@\xeb\xc7\xeb\xc9\x03\xd4S@N Vwv\x06T@:<=\xb0>\xbcS@\x8e\x8aF(\xe8\xf4S@2\x99\x85\xe2*\xbfS@(z\x1dWc\xf0S@\x80S\xabUq\xd4S@\xc7\xb2f\x0e\xfa\xfeS@\xdcP\xde\x97s\xe0S@!\xae\xf1\xb5\xc0\xc1S@\xa3\x054\xde\x07\x82S@h\xbfS\xdcy\xc3S@\xd9{M*W\xd8S@i\x1e\xc0\xc3w\xb3S@c\x1d\x17\x8b\xee\xd4S@\xc5\x13_r\x98wS@\xdez\xe9\x0bF\xfbS@\x90Q\x16\'\x8a\xfdS@\xf9\xa2D\xfck\xeeS@\x87@\x08\x1b\x8a\xc0S@K\x92_\xf4\xee\xd8S@\xf8\xe6\x1d\x7f`\xe3S@\x0b\xdb\xac\xfca\xf5S@\xc1(\xd5#\xc7\xdaS@B\xb2F\xe1\xef\xb0S@\xa7\x8f\xeb\x8c\x10\x06T@\x10\xaf&:T\xbfS@m\x8b\x15\xf1x\xe5S@Z\xa7\x13\xb7Y\xdeS@:O\xff\x15\xee\xc3S@\xe5!A\x7f\xa0\xc8S@\x86\xb0$pD\xbcS@e\xb5\xd7\x87\xad\xf2S@S0\xd5\xbf\x06\xcaS@^\xe2\xd1N\x97\xe3S@\r\xbb\xce(\xe6\xc5S@\xde\x9c\'\x87\xa6\xdfS@L\x0fX\xfa\xc9\x95S@Zy\xc1\n\xf1\xd8S@pM\xd8\xd5\xc2\x85S@\xee\x13Z0y\xb3S@\x1du\xc7Tg\xd5S@Z\x8b\x03\xb7-\xc4S@7\xd5K\xce\x1c\xe8S@\xf2C?\x0e"\xa4S@\xc7b\x15\xb0a\xdbS@\xd4\xb4\xad\xc3\xb5\xe7S@T\xf2\xf9\x88\x86\xe0S@\xcb.\xa9#i\x82S@\x8cEN\xf5Y\xdcS@4\x8e\x85\xe1,\xdbS@zR\xa2\xc3#\x0bT@\x9e\x867\xe9\x10\xc9S@\xd1Esq\xa8\xd5S@\xdc\xf0\x8a\x8d\x95\xd5S@U7\x8cB`\xb0S@\xfc\xac\xbe\xdc \xd6S@xn\xa4\x85A\xdfS@\xc2\xa7|?G\xe2S@\xfa\x04m\x1c\xb3\xa8S@\x91\xd7J\x0e5\xefS@4\x8a\xaf\xe93\xc8S@\x15\x1c\x88\xfd$\xe9S@m\x17\xda,\xad\xdbS@\xe4\xd4\x1d\xba\x87\xf5S@\xd0\xb6\x03\x99\r\xe6S@*\x11U%\xdd\xc9S@J\xa4\xd8\xd5\x0b\xe6S@I\xe1\xa5\xdc8\xc5S@\xa2\x811{H\xdcS@\xb2\x83i\xf5\xda\xbfS@\x05\xfb\xc0\x81\x8d\xc5S@0\xafPz\xf7\xc8S@J\xea\xc1\xcb\xf2\xdeS@\x82\xbb\xf7W]\xe0S@\x8b\xefL\xa3t\xe6S@\x00\xd3\x1b\x1d\xb1\xe0S@\xc8\x85\xcb\x9f\n\xf0S@ \xc1\x92g\xab\xe8S@RN\xa7\x00$\xc4S@\xf2 \xb3c\xc0\xe4S@9\x93\x10wG\xbcS@!\xbd%\x0e\xa3\xc8S@Q[z\xf39\xe6S@\xbf6\xdb\xfe\xf2\xe4S@ug\x9c|\xf2\xe2S@\xffb$\xaeh\xa4S@\x1d\x8c\xbaCU\xcbS@{(\x9cIQ\xceS@\xeb\xdc\xber\xdb\xd8S@\xa4\x97<\xf4\xb3\xbaS@\x864d\xb3\r\xdfS@J\x03\xab\x12\x84\xb1S@\x91\x1d\xdc\x81\xea\xddS@\x10\\Y\xbe-\xdbS@sf\x01\x01\x80\xc8S@\xfc\x99\xfbX\x85\xe4S@\x14\xfe\xde\xba\x1e\xe9S@|(n\x0eZ\xdaS@\x84t\xb6\xd4\xee\xc4S@s\xbb%\xc6;\xc1S@\xc7\xdd\x13\x9b\xba\xc6S@\x9c[o\xfbP\xc8S@\xac3%\x05\\\xceS@\xb9\x0b\xd9ow\xd7S@\xf2e\xbe\xbc<\xdfS@\xbf\x7fL\xd0\xe7\xe0S@3\xfdaM\xee\xa4S@k\x9c\xe7\xedp\xaeS@?\xa55\xef\xbb\xe8S@r\xca\x8d#\x98{S@1\xb2\xb7\xcc\xfb\xe3S@=\x8a\x1d\xf7\xce\xa7S@\x1b\xa8\x13\xf9\xb3\x07T@Y\xc9CE\xc8\x9eS@f:tY|\xadS@\xb0\xb38Z\xe4\x9bS@2\xe5P\xffx\xb1S@\xcc\xb7\x89\xc0\xbb\x9eS@\xe8U\r\xa1\xc3\xbbS@\xb2^I#\xb1\xbbS@*D&\xc1\xe1wS@\xac\xf2l\xc3\x90\xedS@\xcf\x7f4\x15r\xe8S@\xbf\xc8j\x1d1\xc5S@\x0b\xf1\n\xdb\x02\xd6S@\xf9\x87\x1bB\xba\xf6S@P\x8f\xb2\xec\xa0\xaeS@\xbf\x1c\xf9\xb3j\xe5S@\xf3q\xd1\xb6|\x0bT@.\xe6\xf6r.\xd3S@[G\x14(\xd4\xd1S@\x13\xca\xe1\x98\x9d\x84S@o\xbf0\xc3a\xe3S@8\xc3H\xb8\x99\xf1S@p\xa3\xcf6\x82\xb9S@\x97\xa3v\xbf\xc2\xdeS@\xd2\xd4\x08\xfd\xe5\xdeS@\xab\xd0^\x15\\\xe4S@\xc5\xba\x9d9\x82\xe4S@\xc1b\x0c\xce\x04\x9dS@\xed\xab\xd9G\x9f\xcfS@\x1c\xdca<e\xccS@q\xa7o j\xf2S@\x19D\xab$\xad\x86S@\xe8\xcc\xe3D\x13\xe3S@\x91\x14\xae\xd8\x1d\xe1S@\xa0\x7fd\x13\xc5\xcfS@=o0Y\x92\xdfS@{\x07I\xd3\xba\x9eS@\xe3\x01\x19\x87Q\xc8S@\xe3NA?\xf9\xa5S@\xf9\x94Y\x98\x03\xdeS@)\xaa\x82\x8d\xb4\xdeS@%\x05\x1d\xcc\xea\xbaS@\xcbA\xc8\xf2a\xcfS@O\xf4\xd5\xab\xc7\xcbS@\xc6Q\xc5\\\xd5\x87S@:\xa4\xbb\xcb\x15\xc5S@Kl\x9b\x96\x85\xbbS@8\xd9\xb3\x82\xfb\xf5S@\x83\xc7_\xfa\xad\xc3S@\xb8\x96\x9e\x02\xa9\xc7S@e\xbd\xd1\xee?\xd8S@11H\xafA\xdeS@y\xb2\xe04\x88\xdeS@\x06H\x85\x03\xe8\xa2S@\xad\xc6\\_\x88\xc3S@\xa4\x135\xe3I\xcdS@\x08!\x9a\x7f\xd1\x0bT@qCe\x19\xa7\xdcS@\xf0^\x0e\xe0K\x83S@ls\x7f\xcc\xa0\x8fS@\xae\xc3C.\xf4\xc1S@{m\xed\xc9\x04\xe5S@v\xa4%\x8a\xd8\xdeS@E\xa7\xbc\x8f\xc4\xe2S@\xdc\xf0\xaa\n\x14\xe5S@\xe1_\x13\x08\xcb\xd7S@\x01J0\xf6L\xdeS@\x8c\x80T{"\xc6S@\xbf\x8e\xa3\xc4\xa9\xdeS@\x90b\x89\xcet\xe0S@!9\xd08\x05\xceS@\xc6\xb9\x81\xb1\x18\xdeS@\xeb\x15\xd0\xbb\xcf\x86S@"\x93y\xf1q\xc1S@=\x19\xdb\xd1\x89\xe8S@LIU,\x12\xa8S@,S\xb4\xf3\xec\x9dS@8\xeb>\x9bv\xb9S@\xf0\xc15\'\x0c\xc5S@\xb6\xc3\xdbe<\xc7S@*H\x81/\x8e\xa5S@\x8f\x0fk\x0e\x00\xdcS@\x18\xffbS\x9d\xe7S@GL\xd6\x9e\xb4\x81S@ps\xa9\x96\x06\xa9S@\x8bC&\x88\x9d\xdbS@\xb9\xe6\xf6I\x80\xa8S@\xb6\x88m\x07\x91yS@j #b\xca\xd0S@\xa5\x80\x93|a\x95S@aG\xbe\xd8\xa6\xf1S@\x81\x12\xa5\x15d\xbaS@\xc3o\x12\xfco\xa6S@\xb6\xb2F\xd9=\xc1S@\xe0\xc1\x12.\x15\xa6S@:\xcfq\x85\x06\xc5S@\x05^\xf69\xdf\xa5S@_\xf3\xeb6\x0f\xebS@D\\\xd2U\xa0\xe8S@\xffF\xdf\t\x87\xe7S@\xd6\xc9$\x1a9\xa4S@^\xf8\xb98\x9b\xa4S@JA\xfbj\xdc\xdcS@\x11\xd2\x08\xed\x19\xc1S@E\x0f\xa3\x0c\xf2\xf1S@\xa4\r\xde\xfc\xea\xadS@LD\xce<\x1a{S@X\xa6\xde\xa4\xac\xadS@\x10\xef\xd5\x00\xbb\xf3S@\x19\x82\x9e\x996\xccS@\x8ei\x8e\x8b\xf0\xd5S@\xbaa\xfal\x83\xddS@\xd2\x06\xc3\x15\xea\xcfS@\x8di\xcfs-\xd3S@\xf3m\x7f\xf5\xe5\xe5S@\x11\x9e{\x87\x86\x9dS@W\x19\xac}\xd7\xb0S@\x07e?\x91W\xddS@\xf0\x07\x01\xebr\xdcS@{t}\xc0e\xe6S@Z\xf9\xc7\xe9#\xedS@\xbb\x06\xe2w\xc7\x9aS@%J~zS\xccS@>#a\xc3b\xd5S@\x82\x14\xb7\xe8\xc9\x91S@h\xf5\x88\x9c\x1f\xf7S@\x88LY\xd9\x07\xa3S@[\x0b\xd3\xb2\xd8\xc6S@`\xda\xc1)Y\xe8S@\x8c\nSF\xfb\xe7S@\xf3\x94\xdd\x8b\xcc\xe3S@,HzF\xbe\xe2S@\xc0\xe2\x02l\xef8T@\xae\x1a\xf3\xe4\xf9\xadS@\xc4\xd6\xbf(\x95\xebS@\xe9xgz\xb8\xe7S@\xbc\nO\x0fh\xd5S@\xcb\xc7\xf0\xfd\xf5\xc5S@"*\x18\x87y\xc3S@\x02YHw\xae\xd6S@\xf6\x1d\xd3*\xbf\xc5S@\xf0(HRK\xf3S@& \x8c\xb2\x1a\xd1S@\xea\xf4\x06\xc0\xbc\xe0S@\x9e\xdf\x85z\xa9\xc9S@\na\xe6\xb3\x0f\x1bT@\xf6 3b\xb2\xccS@&\xa6\xf2\x85#\xd1S@*\xf9\xa0\x86E\xd7S@]\xe4\x05\x87b\xdcS@d\t\xf5\x86>\xb7S@\xa8/\x08\x8b\x11{S@:m\x1f\xf0\xfc\xc5S@\x01\x10EQ\x0e\xddS@\xc7\x8ea2\xb8\xecS@\x17\xa0\xeex\x9a\xf4S@\xf5\xb9\x84^J\xd5S@NqTz;\xd0S@\x9a\x04\x8eo$\xc6S@<\x0c\x90\xd4\xe7\xb0S@z\x11\xf7\xb1\xa8\xeaS@K\xee;>G\xb7S@\x11\x0c\xb6\x80\xfa\xdbS@>\x03\xd0\xf1\xa1\xd5S@%<\x8e\x99\x03\xe8S@q\xb9\x1e\x04\xe0yS@4\x07*\xb5F\xe4S@$\x05\x99\x97&\xc6S@\x95\x85C;\xad\x9dS@\x19e\x8b\xf2\xf0\xc8S@\x0f\x0b\xb09\xa3\xf3S@\xecVs\xd0m\xe3S@X\t~epsS@1\x11\xda\xe7\xbe\xf3S@[u\xa1\x8e\x04\xb7S@\x90|l\xe5"\x81S@\xde\xa7e\xaa\xd64T@\xa4X\xadZ\x0e\xedS@\xfe\xfa\x9e\x87\x9f\xeeS@\xcce\xf6\xa03\xc7S@A=>V\r\xf4S@=d^t\x04\xc0S@.\xe4\xdf\xfa\xee\xe5S@\x08HA\xff\xc6\xe2S@\xeb?^\xb3\x08\xe3S@\xb9S\n\x84*\xddS@\x95\x96\xe1\x11\xb9\xefS@-\xa2\xceK\xd0\xa2S@\xfdy\xa9\xb0h\xc6S@\x82\x13"\x00\xd0\xe5S@\xd8\x81vQ\xe9\xb8S@4\x92.\x89\x0f\xd4S@\x84\xfaH\xaer\xdfS@\x16\xfc\xe3\x88T\xd8S@>M\x14J\r\xd3S@\x83\xbcA\xe5\xab\xe5S@\xa1\xd7=\xe1}\xe1S@\x9c\x15\xfa\xe0\xcd\x9eS@f\xdeJ\x16\xa2\xe2S@?\r\xb8&~zS@\x1b\xc0\'z\xf3\xb6S@\xc5\x91M:v\xafS@\xd3Y\x03s\r\xe5S@\xca|\xf6\xc1G\xe8S@av\xdf\x92\x82\xecS@/\xcc\x03\x89o\xd6S@\r\xaaL\x1bs\x85S@\x90>\xfc\x9ca\xeeS@\x8b\xc9\xa5\xb63\x9cS@\x1d\'\x9cQ\xe0\xd3S@T\xca\x8a\xa9\xd5\xd5S@\xa5E*t\x81\x9cS@P\x08\xc5\x9d\xc8\xe5S@\xd1\x87H\xd3\x05\xf4S@7\xef4\xd0\xd9\xc5S@\x17\x99\x01\xa5\x05\xb8S@x\x03\x068\x89\xc7S@\xe8|;\xd18\xecS@\x10w\xc8\xd2\xec\xe5S@\xfb\x1c\xc9,m\xecS@\xab\xff\t\xdeb\xd3S@4\t\xb5\x9c\xd4\xe4S@Cn&\xffA\x08T@s\x9a\x11\x1e\xcd\xd3S@\xccTn\xae:\xe5S@Db\xd5\x8d\x00\xcbS@\xe2\x9b\xd5\x00.\xd1S@l\xeb\x8bd\xf2\x83S@\xfef^A\xcb\xd2S@&G\xa0B\xbd\xdbS@=^R\xbc}\xfeS@"\x8b\x8bP\x03\xe1S@B&\xe5\xed\x8bsS@\x18)\xc7\x08y\xf3S@B\xa9M-q\xe3S@2\xeb\x82U\xab\xa7S@\xb6Bt\xe9\xf5\xd4S@\xb4)@\xad\x0c\xe5S@6B\x1bE/\xd3S@]\x1e\x93*\xb6\x9bS@\xd8\xcf\xcave\xc3S@\xf5?\xa8+W\xc9S@\xf5\x19\x8c\x0b\xae\xe7S@\xadg\xc02\xd4\xa6S@M\x9dz\x01\xa8\xe9S@\x9c\x1f\xd6\xa8\xe7\xadS@Qln\xaeRzS@`\xd1\xb1\xc6o\xd2S@\xbcq\x87i\x89\x9bS@n\x9d\x18j\x9b\x8fS@\xb1\x93\x06\x0b%\x9cS@;P\xcc\x14k\xd6S@\xecI\xd4\xd1\xc8\xc3S@\xf1\x9b\xdd9\x80\xd3S@\xdb\x1eTu\xfc\xb3S@\x15\xae(\x0c\x82\x80S@\x8a\xb0\xca\xa6%\xc3S@\xae\x818\xa2?\xb6S@\x8e\x8b\r\xd9\x8a\xecS@\xd5\xd3H\xd8\nsS@\x8f\xa5\xff9\xd5\xebS@\x9c~\xa4\xd0j\xd9S@\xcey\xd5\xabz\xc8S@\xc0\xae\x1d\xcc\x10\xdbS@\xfb\xa0\xd5b\xba\x9bS@a\xc9\x19\x02\x8f\xedS@ \xbcC\xb8\x1a\xccS@\xf0\xfa%\x15p\xbbS@\xe73\x04\x8b&\xd4S@[W;y\x12\xdaS@(\x80\x17J\xb1\xd2S@\x0f\xf6]\x03\x0b\xeaS@*%\xc9\xc4,\xe0S@\'\xf9>\xce\x92\xb2S@3\x92\xcc:\xea\xdfS@7\x1c\x1bJ\xb3&T@1\xe7|\xcdJ\xc7S@I\xbd\x7fw\x17\xc7S@\x9611D\xef\xebS@\x94N@o\xf9\xf0S@W\x88\xca\x0bM\xc7S@c\xb8\x83Xi\xc7S@\x1ap\xb7*K\xc8S@\x0f\x7f\xab\x06Z\xd2S@\xe9\x92\xa84\x8f\xd2S@\x12\x0cr\x80\xa6\xdaS@u\xe4\xeb2h\xedS@=h\xdcp{\xeaS@\xa9\x06\xc4\x1b\xf8\xc3S@\x17R\xa7\x05\x84\xc8S@\xbf\xb1\x12\x8b\x1f\xeaS@2E\xbfb\x1a\xa8S@\x11\x05~\x9b\xf6\xd6S@\x0fr\xe7:\xbd\xd6S@+U\xd9\xde<\x9bS@\x07\xca#.k\x8aS@!\xc2{\xb3\x98\xd5S@j\xfe\xa7hy\x9bS@A\x99i\x12~\xcaS@ \x02\xdbH\x16\x9eS@H\xdd\xa4nr\xf4S@sdRg\x04\xc7S@\x0c\x9d\x9eQ\x16\xa1S@o\xc3f1\xa0\xe7S@\xe7\xe9\x17\x8f!\xedS@\xca\xc0\xed\xa7.\xe6S@\xfd\\}\xbe\xcb\x9bS@;\xa2\xa4t\xb0\xe5S@\x06\xe7\x81\x1a\xd9\xc9S@\x0c\x06\xfeT\xc8\xeaS@\x04\xbfQH$\x86S@oP\xf8\xdf\x1e\x1cT@\x81\td\xc3g\xbcS@fW\x1c\x88\x96\xc0S@\xfa)\xaa\xdb\xe7\xc3S@vn\xed,y\xc9S@jK\x1c\xef\x0e\xd3S@a\xa3\xe5\xcf\xfd\xd6S@\xa28\x91m\x1d\xebS@l\xc8\xcb5\xa2\xe3S@\x1b:\xd4\xbd\xb9\xbdS@FC\xb4\xde\x16\xc8S@\xf3\xa9\xee|H\xa8S@L\xcc\tR5\xd2S@\x83\x16\x87\xb5\xdf\xc7S@\xdb\xbe\x06\x8a\xb5\xd1S@\x87\x87d._\xebS@\x9e\xf5\x9d\xa4\x07\xaaS@\xdel\x87\xf8I\xedS@\x19\x92\xd2\xdbm\xd1S@\x19?"PR\xd7S@M\xe7\xfb\xf4\xed\xd9S@+\xa5\xf3J\xe6\x9dS@\xaf\x1d\x8b\x01\xea\xe4S@\x0b\x8f\xd3\xfe\xb7\xe8S@\x1e/\xaad\x0f\xb3S@X\xdd\xa4c9\xc5S@t\x8d\xb9I\xbc\xb9S@U\x9a\x1c\x83 \xe3S@\x81)D\xa4w\xaeS@9\x7f\xeb2\xb4\xb4S@\xc3\x07\t\x91\xc5\xc9S@\x9f\xc6p\xb3\xad\xe5S@G?^`\x82\xa9S@.\xff|rI\xa9S@\xcb\xdb\x0e\x06"\xbcS@9\xaf\xb8\xe4|\xe8S@uz`Bz\xc3S@w\x97\x14\x87\xef\xc8S@\xb2\xf7Td\xf5\xebS@\xbbT\xc0F\x8f\xd1S@\xcc\xc8\xe5\xf5\x13\xd2S@=\xbb\xfa\xbas\xe2S@\xeb\x15\x8aT\xb0\xd7S@)\xf1\x1f|E\xa7S@we8\xf4C\xc6S@\xd6\xb6\x85\xa2\x00\xd1S@:\xc0\x91\xab\x15\xdcS@\xe0\xe7\x92\x91D\xb7S@h\xd9\x99\xa1^\xb8S@\x10g\x98\x18M\xb8S@\x92\xf6`]`\xeaS@\xb1RSN0\xe1S@\xd2_\x14\xb9\n\xeaS@\x8f\xe8\xbe\x90d\xeaS@u\xc8W\nU\xebS@\xd8\xd9s(\x15\xc4S@EK5\x9a\xda\xcaS@\x9dg\xea\x06\xa9\xf4S@\x1e\x02\xcf\x1eO\xd1S@w3(\x1c\x15\xdfS@\x0c:<\xf2\xef\xe9S@\x15W\xcab\x08\xc2S@2l\x8b\x1d\xff\xd1S@R\xcfW\x17o\x97S@\xf8-\xd7\x0bk\xdaS@\xdc\x127:l\xebS@\x9d\x84)\x80\xfd\xeaS@@\xe0\xbaK\x9c\xd0S@Mv\x93N\x12\xebS@\x90\xfb\xbej\x05\xd4S@\xdc0\x00\xc0\x8f\xe9S@\xc5\xe8\xa4\xab\xec\xe5S@\xdf\x07Bb\xc7\xc1S@\x88Q\xdbWJ\xc8S@+\xb7\xdeN\xf3\xa9S@!\t\x94\xfd\xec\xacS@>\x032}\xfd\xf0S@\x8e\xfcb\xf0\x91\xe0S@\x7f\xe0i\xad\x18\xe3S@|\xb9\n\xa6\x83\xe9S@\xf0\xc4\xff\x8e\x95\xb7S@0\xfa\x13Gx\xebS@\xb6\x0bg\r\xac\xd0S@\xd1\xbc\xe5\xae\xa4\xd8S@7\xcf|Z=\xd4S@E\xf7\xd1\xec\x19\x82S@fh{\x1e\xb7\xc9S@G>\xa7\xc5\xb7\xa2S@\xf5\xfb\x1d>I}S@\xcb\r\x1a-\x07\xd2S@\xe6aB\x87\xe5\xc7S@\x15W5\xcf\xe2\xefS@\x97\xa2\x85\x8a\xd6\xecS@\x9c\xa9\xf4ST\x99S@\xdb\xf3\xe9l\x94\xccS@^\x85\xba\x89\xa0\xe3S@n;Ra\xfb\xb4S@\x9e\xea\x86\x9a\xcc\xd0S@\xcd\xa4\xe0\x81\xa7\xdcS@\x89\xdc!\xa1\xb9\xbbS@uN\xb7B|\xd1S@3\x1e7\xcc\xe5\xa9S@\x00M\xbe\x9e\xd8\xc9S@&#\xa2\xf6\xcd\xd8S@\xc1\xab~r\x8a\xdfS@\x0f\x04\xdc\xb3\x05\xc5S@\xe2\xa5_\xf9&\xf1S@\x1f\xad\xaa\x07\xe9\xbaS@\xc9O\xdc0\xea\xd3S@\xa4\xc5;\xea\xcf\xe7S@\x8b\xba\xe2\xa1\x0f\x7fS@lN\xa6\x04\r\xa7S@\xbd\xb1\x0c\xa7N\xc8S@\x10\xc7N\xb4^\x9eS@\x99\xda\xdc\x93@\x9cS@\xc6\x19*Sm\xeeS@\xce\xee\x99\xe01\xe4S@\xc6\xd56<\xab\xbcS@\xf4v\xd0m\xb4\xe3S@X\xfb\xf8\'E\xd7S@P\xadomF\xf0S@p0\x877-\xd4S@\xc7\x8aYW\xc4\xeaS@\x07\xf1\x85\xb3\xd6\xe6S@pC\xeb\xc7\xa1\xbdS@\x18\x19]\xc1f\xb7S@\x0e\x99\x182Z\xe6S@\xf8\xa8\x00\x95>\xc3S@^\xd3\x04\xce\x85lS@\xca\xbeOx\xf1\xebS@\x7f\xd9\x05\xafO\xcaS@ny\xfc\xc6\xd0\xb8S@\xa1\xcb\x9a#C\xd1S@wOm\xc1A\xd7S@\xa3Wp\xb7R\xe3S@\xc4N5p,\xdcS@c\xf0\xc02\xbd\xe2S@\xf2/\x98\xebL\xa9S@~G\x02\x01\xdf\xa8S@\xa6S\x94\x95\xa8\xeeS@8\x92\xdc)J\xdfS@\xc6\x94}\xaa\x04\x90S@_\x95#E\x12\xacS@\xff&\x84\x10\x10\xe4S@\xfa\xc7\xa4CS\xe3S@\xaa\xd5\xb0\xa2\xf5\xe0S@\xea\x19\xa9n\x8b\xd8S@m\xfey\xcf\x86\xecS@\x01\x90\x1f\xfdY\x85S@\xd3\xb4j\x90\xee\xc6S@\xbf\xa8\x82\x88\x14\xd1S@\x9e\xcc\x02\xa5\xdf\xd6S@\xc0.{B\xd5\xe8S@\xc9Vb\xc9r\xabS@m\x18\xd8T\xa9\xadS@\xc3\xf9F\x9d&\xb7S@\x05\xeb\xad\xed"\xdaS@m\x8c~\xf6\x1a\xa4S@-\x9a\x9f\x95Z\xd5S@\x95|\xd3J\x13\xc4S@\xfd\x83i\xeb\x11\xecS@D6\xa9\xe2y\xdfS@m"\xda\x0eX\xceS@\x1b\xd4v\x05U\xe7S@\xe2\xf4.\xd1\x8e\xe4S@\x9f\xcb\x1b\xf3\xe6\xb5S@\xc4v\xca02\xe2S@\xe8\xe9\xb0\xcf;\xf1S@!\xa4\x1f\xd3l\xf1S@\xa1}\xfd\xcaC\xc3S@R1a\x15b\xb9S@\xfeDg\xb2\xcc\xcfS@\x18\x88;\xce\xd5\xe7S@\x1f\x8d<.D\xe6S@\xf5\xd3\x88+\xf2\xd8S@wh\xa6\x12\x07\xc7S@=\x0f\xf4+\xfe\xefS@\xcb\x96\xc5\xa2\x1a\xd0S@\x95\xdfg\x93\xbb\xb6S@iYOqV\xe2S@\xd6\xa8z\'\xff\xcaS@B\xb6s\xc0m\xecS@$SN~\xd2\xecS@I\x19\xf4zW\xd0S@\xf2\x83\xf4m\x0e\xeaS@~\x02\xe2`\x12\xe7S@57\x8e/\xa2\xb9S@\xce\xcb\xbf\xbd\x17\xe5S@\xb6\xb3\xc1\xf4!\xc3S@\x85\x87\xa9\x1dp\xd0S@\xd9\x1bh0s\xbaS@\x16\xfcVje\xa4S@\xad\xef\x04\xd1\xf3\xceS@\x1d\xa2my\x81\x85S@\xe5\xbb\xad\xe43\xecS@\xf7\x05t\x86;\xe3S@~\xe9\xf1\x16L\xa9S@\x81G\\DH\xc1S@\xb6\xab\x94$\xde\xdaS@\xb6\x8c\xa6\x11J\xecS@\xaa\x86\xd4\xb9\xcc\xa6S@8\xb7PfC\xb5S@#\xb7\'\x7f.\xb7S@\xc3\xa2L(\xcf\xcfS@\x18f\xea\x01J\xe1S@\xbf3\x90\x1aM\xeeS@\x8c\x1b\xb6"q\xc2S@\xa8\xa6\x0f\xf1\xce\xeaS@\xe6\xc5\xde\xd04\xd0S@\xed\xcb\xcc8\xf0mS@\xe4g\x04b\xc3\x07T@R\x1a\xe0\xe2g\xd5S@\xcbr/\x83y\xe6S@XzP\xe6o\xacS@\x1d\x88\xf3\xeb@\xbaS@uM\xcc\x0f\x15\xb7S@un\x9ab(\xcaS@\x84\xec\xdd\x83\xa8\xcfS@\x8c\x93\xc59)\xd5S@\x98\xc6\xdc\xf2\xce\xefS@\x95\xa2e\x1a\x0b\x90S@N\x88\xd2\x84\xae\xf7S@\xad\x03\xd9^k\xbdS@\x88UU}N\xc2S@bT\x0eQ\xb8\xcfS@T\xc8rcP\xc6S@\xa4\xfe\xdcP\xd0\x85S@i@\xe7\xec\xf3\xe7S@\x19\xcf>a\xc1\xe4S@J\xbe\xd1\xe4\xcd\x07T@\xbax\x08q\x14\xdbS@\x108pE`\xeaS@\xdeq\xdfY\xc5\xd4S@\xb6>\x06\xa9\xa9\xb2S@^B\x96aF\xe2S@\x0b\x1a\xfe\x169\xa5S@\x98c_(\xf4\xceS@\xbb\x96\xdd\x93h\xedS@\x8b\x9b\xf1}\xd2\x07T@+\xbc\x97\x060\xcfS@5\x95)\xa2\x1c\xe1S@\xdb\xcfbu\xe1\xb7S@\xe1\xa2\xe9\xc4^\x9eS@%\xbaFd4\xcfS@\x93\x88\x7f\x96\xf1\xceS@\x02\x10\xdb"\x04\xeeS@\xa5]\xe4%\x8b\xc7S@\xa4\xa7\xa4SA\xa3S@\xd8\\\xe0\x19;\x86S@\x8d\xc2\x99\xf4|\xcbS@e\x82L\x01\xb6\xabS@\xb1YcW\xdd\xceS@\xac\x05\xcc"2\xd4S@y\tx\xff\xe2\xa1S@\x92?\xee\x8e\xd8\xf0S@e\xfc\x93\xaa\x95\x88S@!\xf5?6_\xb7S@\x11,l\xda\xad\xeeS@\xb6p\x88\xe2`\xb8S@Ck0\x1d\xf8\xa9S@\xe19\xb61+\xe9S@2\xb4\xbd\x9f\x83\xebS@s\xdd\x01Xt\xcdS@j\xde\xa7\xbd\xb1\xe9S@\xa2\x97X\xc7\xef\xc7S@\xe6\x90\xa4\x04j\xe6S@z\xf1\xe3\x022\xb4S@\xd3\xcbRDd\xddS@\xa10E\xb12\xceS@\x7f\xfe\x17Z\xd2\xbbS@\xee]\x02\x1b\xde\xe5S@v\xa5\xb6\x91\x18\xabS@\x1e\xebu\xa0:\xceS@\x88[\x02-{\xf0S@*A\x13\x8d\xb8\xf8S@\x81+p\xb5\x16\xdaS@\xb2\x8e\x18+\xc8\xeaS@e\xdc\xf6\n:\xebS@0?i\x9f\xe9\xefS@\xf5\x15\xd4\xcd\x98\xebS@|V\x12\x91\n\xf1S@\x1b9\x97\x99\r\xedS@G\xb3\x86{\xda\xe3S@\x8f\xf5\x90\xcd\xe8\xcdS@\xedU^v\xd0\xcfS@\xcdS\x98\x88\xbf\xcaS@A\x15mx\x03\xc8S@\x10}\x9c\xe6U\xbcS@\xfe\xd4\xc7,;\xebS@o{7\xf6\xf5\xedS@\x1eM\x0c\x1e\xb1\xddS@\x91\xc5}\x0c\xfd\xddS@\xfdA6 \x19\xdfS@\xcbH-\x82\x15\xedS@\x7fZj\x1cZ\xcdS@\xf311\xd4\x97\xcdS@H[U\xd5\xef\xcdS@\xdd\x1aq_\x92\x93S@\xd0n\xc6\x96K\x7fS@\xbe\x9ba\xed\xee\xcdS@\xd6\x8e5\xc6\xef\xe9S@+\xa8\xcd\xc4T\xbeS@\x13\xd2\xc6\x86\xf0\xe7S@\x14L\xa9\xcc\xa0\xe6S@M\xfe\x10\x1a\xfa\xa6S@0"\x8el\r\xd4S@\x7f\x01\xbf\xe2F\xebS@Oh:O\xdb\xc8S@\x13Gpk\x8c\xcdS@rQ\x82t\xec\xdcS@\x9a\x0c]V0\xe5S@Ej\xc1\x9b\xbf\xeaS@60\xf1\x15\xa4{S@\xf8\x84\xb4n\xe4\xddS@\xe5\xc3\x12\x8c\x895T@Q P\xbc\xf3\xcdS@\\+f1t\x83S@\xd7&\xab\x87\xe8\xd1S@m\xc0C\xeb\x1a\xd3S@\x14_\xf1\xa3<\xe9S@r3\x1d\xa6)\xe9S@\xbc\x03c\x95\\\xcbS@j9\xe3\xd2\xd0\xccS@\xc2\x8f|~\xf4\xdeS@I\xcf\xf7\xcd\xd6\xbcS@\xc5R\xed\xe8\xa0\xdaS@\xb2u!\x9f\xc8\xcdS@\xdcQ\xe6\xae,\xebS@\xcfG\xce\xdf\x19\xa2S@\x01x\xb8\xa9\t\x9fS@\xdeZ\xfa\x99\xc5\xeaS@ T\xf1\xfa\xf6\xeeS@\x9a\x8a\xb4n\xb4\xd3S@\r\x02\x93\xf7\xd4\xc8S@\'\xf6o\xe1\x95\xb7S@f\x85+\xb0\xd6\xeeS@\x9f\xd7Bl\x07\xdbS@\t\xc4h\x93\xd5\xc8S@N\xeeX\\f\xb7S@\x04\xb1\xe9\no\xdeS@g\x0e\x00\xe9%\xe8S@\xf3\x0b4\r9\xceS@N\x95[3\x04\xccS@\xcc\x06\xa5\xcf\xa2\x07T@\x84\xec\xedQp\xcfS@\x1a\xc7\xb1m\x1b\xf0S@\x0b\x14\xca\xa7a\xb7S@\xe0\x14]\x90 \xcbS@|\x97@ w\x7fS@\x81u\x7fquxS@\xf4\x83oE@\xf6S@\xbb2\x83\xa4\xc9\xaaS@\xb3\xfe\xf5\xd3\x89\xfbS@N\xd9\xcd\xad\x03\xceS@\x0c\x15wM\xe4\xd9S@mF\xea5\x9d\xcbS@u\x99=l\xc9\xcbS@K\xf4Sj-\xefS@x\x16\xcb-{\xa3S@_]z\xc3p}S@\xb9\xd1\x94\xa4w\xf0S@\xb4C\xcd\xfbb\xeaS@\x18\xfa\xa3\xa7\x9d\xcbS@[2\xaa,\x9c\xc9S@@6\xec\x91f\xcbS@xE\xd2\xfc|\xabS@\xf1k6W\xc5\xeeS@\x08zel^\xc9S@\x15\x1b\xf4u\x9f\xe8S@\x15\xad\xf4\xc8\xa8\xc9S@D\xf1\x18\xdb\xd4\xe8S@]O\x1e\x1c\xb6\xe6S@\x1cW0\xb6<\xddS@s\n7Y#\xdaS@i\x04.\xfe\x84\xcbS@\xe6>\xf7K\xc5\xb9S@h:u\x19V\xc9S@\x87\xb8\xf0\x93\x9f\xa9S@Na\xdf[}\x84S@\x07wXk\xe1\xb3S@\x95\xb3\x8f\x8cZ\xcbS@Gv\x90\xa4?\xbaS@*U\x94\x9d\x97\xb0S@\xd9\xd9\xb1\x0e\x1f\x9bS@\xc8\xdd\xa1\x01G\xc5S@\xd7\xf10*\xa6\xdbS@)\xac\x02\xeb5\xabS@v\x0c\xe5-^\xe3S@\rJR\x9b\x1a\xe3S@\xd0\xee9\xbc\x1c\x8cS@0\xe4@co\xa5S@&\xce\x83|\xc6\xa7S@LxX\xa3\xe8\xd1S@\xba\xe8X+\xf7\xafS@<\r\x13Go\xb3S@\xf9\x06\x01\xab\xa9xS@\xe7\xaes\xf9J\xe3S@R\xca\x19\x0b\x92\xedS@~\xe7\x18\x14U\xe1S@(\x19\x84k\xf3\x93S@-r\x1a\xccv\xacS@\x8d\xa6\xef\xa3\x1d\xb4S@o\xac\xb5\xad\xfd\xefS@\xa1Q\xd5O\xe4\xa2S@\x13\xd1\xed\xf2\xdeyS@\xf22m\x855\xccS@9\x82\xda\x16\x1e\xcfS@\xf4^\x05\x81\x0c\xd2S@\xbc{U*g\xbcS@\xc5\xed7\xe5\x9a\xa9S@RD<\x0e\xe1\x96S@\x10\xee\x93\xe1\r\xcaS@\xed\x86\'9\x91\xbdS@\x8d\xe7\x8e\xc2n\xf6S@\xcd}\x13{z\xd0S@\x17\x9d\xb0K)\xe1S@UdX\x9aY\xefS@\x03\xa8\xec\xad\xd3\xe4S@\xa8\xdb\xac\x87\xa6\xa5S@\x9b w\xf7l\xeeS@O\xe3\x885\x13\x07T@\xdeX\r\xdfu\x83S@#\xfd\x0e\x92t\xbcS@\xfd-\xf0D\\\xe4S@F\x85r\x04a\xb9S@L\xd9r%\xa0\xbcS@\xd1\xf1\t\xd4\x9d\x01T@\xf2\xde}VZ\xdfS@\x92\xc4\x1d\xee\xe9\xcaS@\x12\xd6\xbd\xb2\xe6\xc1S@\xa2Mz0\xc7\x9eS@]Z\x96v\xb2\xb2S@(<\xaf{P\x0bT@\x9e\xd5  +\xc2S@D\x18\xd6<?\xdeS@\xbd~\xdc\x0ck\x8aS@\x84\xe3\x9ew\x9byS@Q\xe3\x87\x03\xfb\xd7S@t1\x9a\xd3\x1e\x08T@\xeb\x86\xfd\x88|\xebS@:\xc8(C\xe4\xdcS@\xc3\xc1\xf9B/\xd0S@\xfc\x7f\x9d\x06\x10\xa7S@\x8f\xf4\xb1\xe6\x97\xe8S@\t\xd286\x14\x06T@]\x9d\x9c\xee\xe4\x0bT@\xf5,qN\xb5\xaaS@$+\xc1\xd19\xe4S@\x86\x93\xad\x9b\xb7\xe2S@\x05\x98\xb5w\xe6\xdaS@\xa3r\xc2\xf1\x9e\xa8S@\x9fs\xbfX\x87xS@v\xb4z\xbf!\xe1S@w\xe7HZ\xa9\xe2S@\xa3M\x1c\xc4\x98\xc5S@\xc3:\x0c2\xff\xecS@J\xa7)\xe0%\xa4S@\x9fiO\xfc\x93\xe9S@\xf8\x0eW\x8a\xf2\xd5S@\xdd\x88\r\x0f4\x89S@\x80Mg\xf9"\xa7S@/\xb8\x00\xa4\xa9\xb9S@.\xaa\xcd\xcfB\xe1S@A>\x03\xdd\xff\xdeS@\xf1\x1f\x9a)\xf7\xe4S@\x9b@u;*\xfaS@\xd1\xfcL;\x92\xdfS@.\xdb3jP\xc2S@\xb3>\x082\x0f\xf1S@Bn"\xf7\xa6\xcaS@\x83\xff\xe2U\x10\xc9S@\xb2r\xe9;\xc9\x94S@\x17\x82\xca\xea\x87\xe2S@\xce"o:n\xe8S@\xe7Q\x99T\xca\xf0S@p%t\xa4S\xa6S@*\x12\xfcv\xcb\xe3S@K\xa2\x84\x13M\xf6S@\x8e\x00\x06*\x9b\xddS@:\x8a\xff\xac\xf5\xb8S@\xc0\x1b\xd0\x13\x8f\x9fS@\xe1rWM\x99\x9cS@M\x9e\xc8\x1fX\xe4S@j\x8f4\xbe)\xf2S@=R\x92IS{S@w\xa2SmY\xeaS@\x0f\'\xa0\xa3V\xdcS@aU\x0e\xb5\xbd\x94S@\xe9\xcd\xda}\x95\x87S@\xd2\xe2\xd8\xa6j;T@\x04\r\'3?\x9eS@\xfb"\xa3\xb6\xbd\x87S@\xf5j!S\xb7\xdeS@\xe3\x88T\xd6\xe5\xe0S@\x11uW\xf8X\xa9S@V -\xa2\xa27T@>\x8f\xd2B\xeb\xdcS@8\xa5)A\xe5zS@=\xd4\xa9\xa8\xcb\xe8S@\xdf\x02.\xfc\xa5\xe3S@P\xd10\x96\x86\xafS@\x95\x00\x0b\xf7G\xe9S@G\xfb\x0fy\xef\xd2S@\xa05\\\x7fp\x83S@\xff\x85Z\xd9(\xe3S@\xf9C\x12\r\t\x7fS@T\xd8\xa5bJ\xc6S@\xa8\xf3`,\xbe\x86S@.\xf5\xee#HoS@\x11E\x19\x1c\xb1\xe3S@x\x9cb\xe3L\nT@\xfc\n\xd6f\x90\xdfS@\x0c0K\xc4Y\xcfS@\xc3x\xe6\xbe\xfb\xd5S@\x84\x1f\xc2\xd0\xb3\xd0S@\xbaSY\x15i\xe5S@\x91\xee\x80\xda\xd0vS@\xfb\xff\x01\x18"\xb3S@\xbbI\xda\xfe\x8d\xceS@\xbcOq=^\xebS@\x94\xdf\xcc\x16H\xf4S@\x175\xde\xfd\xd9\xf1S@\xd3`!\xb1\xf1\xc6S@\x13\xd8y\xd5\x18sS@]\xa3_T\x15\xb6S@\xb8\xec8\\\x19\xe6S@\x00y\x9d\xb3\x98\x95S@\\\x9d\xf5/\xb7\x80S@\xda&\xbf\x8c.\x87S@\xe0FV[\x7f\xeeS@\xef{E\xdd\xe3\xe2S@N8\xd2\xf3!\xa4S@y@\xbdz\xef\xe6S@\x045g\xe4\x1a\x93S@\xe9\x12\xab\x9e\xf1\x81S@&M\x05\xcc\x0e\xe6S@1\rE\xbe\x9a\xddS@p\xa5(\xea\xfc\x83S@`\xaf\xa9\x0fl\xddS@\xa6D\x9c\xf7\xb8\xf3S@} \xa5\x90o\xaaS@v9b\x17\x13\xa6S@bQy\x04\xa1\x92S@\x7f\xd3\xda\xa7\x00\xaeS@\xdc\xc1\x9e\xa1=\xf1S@\x03\xaaub\xe1rS@\x94Q\x94\t\x16nS@"Yy\xe4\x13\xcfS@\xf3\t\xd8\xd9\xc2wS@\xe7\xa5\xd7*\xd6\xe3S@\xbd*\\>v\xebS@u\x1d\x1aN\x94\x81S@G\xdfr\xf2\xd3\xd2S@v\xcf\xd4a\xd2\x80S@\xbb)*\x8c\x13\x88S@\xa4%|\x04\xe6uS@\xf9%\x9e\xdb\x1a\xe3S@\xd6\\\x00\xc3\xda\xd8S@\x81\x96\xa7\x8bs\xe7S@\xb8\x90\xb2=\xc9\xc9S@\x13K\xfck\n\xc7S@\x1eNI\xe4`\xdbS@\x9d\x1b:a8\xbbS@\x98\x9f\x8f\x8c\x15\xe8S@Aw\x07\xf8\x03vS@\xc4\xe3/g]\xddS@\xa7\xd9\x11\xe8E{S@:\x9f\x8a\xd5\xe3\x8eS@\x95$\xc85\x87\xabS@xL4L\x93\xe0S@2\xccS\xc4\xa5\x97S@}n\x7fM\x94\xf4S@\xd7\xb1,\x86\x98\xcfS@\xd4\x81\xb4\xb2\xeb\xafS@\x00M\xday\\\nT@Ih\xed\xdd\x10\xe9S@i\xe4\xf7(\xca\x9bS@\x14zC\xd6\xf9\xd2S@\x8eK\xefV\x87\xd3S@@:\xe6\x88\xc4\xaaS@{\xf7NMR\xe9S@\xb5O\x90m\xe5\xceS@k\x17\xb7P\xdd\xc4S@z\x19J\x94<\xa3S@`x\x95\xe5\x86\tT@a\xb5\x12\x80\xa3\xa8S@H>w\xf3`\xe1S@U\xec_\xf2\x92\xacS@\x1b\x9d\x8fa\x86\xa9S@\x97\\.\x0f?\xdaS@\x81\xcd\r\xaa\xe0\xd5S@\x9be\xfe\xac\x05\xd8S@\xfbPgw\xfdkS@:2\x00C\xb4\xa7S@\x93\xea\x1e\xbc\xfa\xb4S@\xe44\xdb\x08\xd8\xc6S@P\xc3_b8\xe0S@+:J\x95\x92\xa7S@x2\x7fo\xf3\xb9S@\xecV\xca\xbd\xb2\xd3S@\xdc\xd3C\xf6\x87\xd0S@\x92:\xbe\xad\xab~S@\xaa\x1f\xcbm\x07\xd8S@\xa0\x17^\xa0\x07\x86S@\xc3\xcd\xbb\xff\x02\xc5S@\xf1\xec\x8b\xee\xd1\xe1S@sg\x8e\xd1|\xaeS@*\\<\xc8\x0e\xaeS@\xd8\xe8\x99\xa1\xdd\xbaS@r\xdf\x1c<\xee\xe3S@1\x19$\xc6\xc2|S@\xb12\x9e\xd3\xe9\xe6S@\xd4\xd6\xf2\xcb\x8d\x8aS@\x1dw\x05\x9f\x83\xb8S@(\x1e\xddcS\xd3S@\x9c\xa0\x99\xe7\xb1\xeaS@\xfe@|\x96\x80\xdeS@8I^_\xc9\xf6S@v\xe2_-V\xe2S@A\xc2$L\x1e\xd9S@z\x8a\x97\xfb\xbb\xc0S@|J:\x7f\x1e\xdaS@B\xbcao+\xe0S@\xa2~JxI\xf0S@7l\xc3`\x8d\xdcS@%\xec\\\xc1w\xe7S@\x0e\xbf\xa3\xf64\xe3S@[\xbdg\xf3p\xe8S@\xcf\xf0Sw\xca\xafS@\x88!_Px\xdbS@\x96\xbagzj\x9fS@Z\x95X\xe5\x1fxS@c\xa2\xd1F\x17\x81S@\n\xd6\xde?P\xf6S@\x12\xae\x8b\xd7\x97~S@\x1a\x84}=$\xeeS@\xdd\xab\xb7\xab\xed\xebS@\xa5\xdd\xa6\xa5\xec\xe2S@\xfe\x00\xf8\x9d\xd1\x9cS@W\xd6\x9b\xe4\xb1\xf2S@`\x8d\xd8\x90\xdd~S@\xc0g\xbe:\xac\xbcS@\xac\x9dd>\t\xd4S@c>\x96\xb0\xd7\x99S@\xc5\xf9\xe2W\xeb\xd6S@\xd5t\xd6\x84\xd8\xa9S@\x95y:W\xff\xecS@\x84\xb2\xcav\x1f\xe5S@\x1fw\x98\x15B\xa7S@l\xc3/8\xfa\xb7S@\xe2\xd2\xdf\x87\\\xd7S@\xbd\xd4E\x83c\xe3S@FvI+P\xd9S@Gr\x0ez\x9d\xe5S@\xff\x02\xf1U\xb8\xd3S@\x95(q\xf1j\xebS@8Y\x85\x95\xbb\x93S@\xeb\xceo\x0f\xd2\xf7S@H\xdf\x88\x02G\xbbS@@\\\xe9\x85\x0e\xb9S@d\x8c\xaa\x95T\xdaS@QF(\xa0\xb2\xb5S@\xb99&Q\xb6\xd2S@\xc9\xa3\xf4\x90K\xeeS@ge\x08%w\xd2S@\xefi\xcea)\xf6S@\xa9:\x1bU\xc5\xd1S@\xbfj\xd6\xb9\xa2\xe3S@g\xdbO\x8f\x18\xd0S@\x89\xda\xd58\x0b\xe3S@\x13q\xb4@I\xf3S@\xe8\xd1\xb7\x04\x13\xecS@\x92\xf9V\x18:\xf9S@\x87\x8b:Po\xf3S@\xa1\xcc5%D\xa5S@${k\x95]\xadS@\xfdI1\x1d\x80\xf3S@\xed\xe6\x05\x02\x1d\xe4S@\x94\x18qO\x89\xe4S@\xd0\xc1$F\x1b\xd7S@\xcaZBk\xba\xe4S@\xa5\x8b\xd4\x8c\xcf\xa2S@\x00\x1d_\xedk\xd2S@9dZ\x8b\xfa\xebS@\xa7G\xcenO\xcfS@\x81=C\x90\x1b\xd0S@m\x98v\xfcR\xe2S@p\xea\xcb}\x1d\xe3S@\xd3b\x99\xcep\xdcS@\xa3\x02\xe9\x88\x10\xe8S@K\xf8\x87\x0f\xba\xc3S@\xd5\x87u\xdeK\x87S@\xbb\x80N\xcb\x81\xbbS@\xb1\xdb\xbfl\xab\xd6S@\xed\x06\xafhJ\xe4S@\xef\xf7\x19k\xdb\xedS@\xadO\t/g\x07T@\x951-0\xd5\x01T@M\xc8 \x10s\xd6S@f|\xc7)\xab\xecS@\xfe\xdcY\x8ey\xa6S@l\x8d\xb7$\x1b\xc4S@=\xa9\xaa\xb8k\xd8S@\xdck\xd8 z\xdeS@\xf2r\xb6n5\xc3S@\x1e\x93\x80\xebM\xebS@\x8a\xb6\x8d\xb2\xa3\x05T@\xb5\x89/\xd68\xe9S@\\%\xee\xe1\xd6\xe7S@\xcf\x0e\x12\xef\x1b\xcbS@!1\x93\t\xcf\xd3S@\xc4:\xc0\xf2\x87\xd8S@\xe8\x04uQ|\xc9S@.4&%\x7f\xdfS@\xbfDU*\x84\xd4S@l\xc5\xe1\xcb\x0e\xe6S@ @)J\x9a\xeeS@\xc5G[\xc9\xce\xb0S@}\xc6n\xcf\x0f\xdfS@\xde$\xf9\x18\xa6\xe0S@\x90{\xf8\x9a\x1b\xedS@\xcd\x07\xc4\x19\xff\xb6S@\xe3\xa7\xa1\xe5:\xc7S@\tgy\xf5\xe2\xe4S@\xe5\xf0f\xd7\x90\xb1S@\xfe\x0fngP\xc3S@\xa9\xf7\xb1\xf1\x13\xebS@c\xfb\xcd\\\xa9\x07T@np\x9a\xc5C\xa6S@-\xb3\xc75\x06\xc4S@PC|\xfa\xc1\xdaS@\xfd:\xb2\xcaM\x88S@\xb6}T\x14\xe1\xeaS@\x0c\x8bld\x9f\xecS@\x16\xf4x\xc1\x96\xecS@\xd0\xbf\xa8\xe8%\xd6S@X\xb18\xe4\x10\xafS@jV\x01\xde\xc1\xd1S@\xd4\xee\xa4\xf0\xcf\xd3S@\x80  6\x11\xdaS@\xd5\x08\xbd\x87\x8a\xebS@\xb3\xaf|\xfcH\xebS@\xbeg\xa9\x95\x98\xebS@.\xa7]\xab\xff\xe9S@\xc5tJ?\x02\xafS@\x90Wb\xa7\x1e\xc3S@\x1f%B\xa5A\xebS@j0`.N\xecS@8\'=\x1d\xc3\xdcS@\x99\xa9\xccu\x00\xf0S@$\x16k\x87\x99\xdfS@m\xf0W|m\xe2S@\xac\x9e6W\x98\xe8S@ww\x13q\xf0\xe6S@\x1e\xd1\xc6\xe2\x05\xb7S@a\xf4D?1\xe9S@\xa8\xb1\xe6\xdf\x07\xd4S@\x07\x1f\xaf\xf2\xa4\xe6S@=z\xf5\xa6p\xe8S@\xd72k6c\xe6S@\x02\\\x92\xd3\xb6\xeaS@\n,\x92)\x93\xb6S@\xc0\xbb\x99>\xc3\xeaS@v\x84\xb6NJ\xe8S@\xf3\x85L\xb4\x0f\xe6S@\xdb\x0e\xd4^I\xe6S@\xc6\x0f\xd5s\xe6\xe7S@\x18\xf9\xb2B\x81\xf1S@YV\x1cD\x82\x07T@\xa4l\x95\xcc{\xe9S@\x96\x96L\x1cl\xe2S@g\xfc\x0f\xae\x9e\xe9S@\x15\xfc5\x03\xbe\xe7S@\xa1\xd26\xf5\xab\xe8S@\xe5]\x10\xd8[\xe1S@\xac3\xed\t3\xe8S@T\xe7\xc79}\xd2S@|\'\x11\xe8F\xe4S@\xe1\x80\xba\x9b\xf8\xf5S@B\x11\x84\x01~\xe3S@\xfa\xd4\xc4=\xb7uS@\x05\x80\\)\xd2\xe2S@B\x18\xed\x8e\x12\xe5S@-\xd9\xf1\xb5\x0f\xe3S@^\xa1jY\xcc\xf6S@\x07\x0e\x0bg\xdc\xc3S@\x93\x99\x9c\xdf\xc2\xe2S@.\xd1\x7f\x18\x85\xe4S@[\xde\x17\n@\xf3S@\xad\xef\x17\xc5\x9b\xf5S@E\x80\xff\xe8 \xe4S@w\'\x08\xd0\x1a\xb7S@\xa9\x8c\xc5\xd4\x9c\xe2S@yX\x1d&d\xf5S@+\x16\xc8\x8e\xf7\xe3S@\x95\xe2\x02b\x01\xf1S@x\xa4\x18i~\xe5S@\xcf\xf7}m\xd1\xf5S@u,E,:\xb7S@\xcf1\x87\xc3\xf0\x9eS@\xae\xe7\x087[\xddS@\x9d\xcc\xae\xc6\x85\xe2S@T\xec,\xd3.\xf4S@\xd2\xe4\x1c\xf0\x10\xf5S@\rQ\xaa>9\xd0S@\xa74\xca\xaa\xd1\xf4S@V\x95c\x98[\xd7S@\xf5\x008ye\xefS@0\xf7\x1b3\xef\xf1S@\xd9)!Ld\xa3S@\xefh\xcd\xc4\n\xd1S@\xb2Q_\xd2\r\xeeS@}\xdexT(\xd6S@\xcb\x9b\xc5\xeaQ\xd5S@"\x12\xff$\x86\xd9S@>B\t\xca\xd6\xeeS@n\xe3h\x04\x98\xd3S@\x1a~!`\xb1\xf3S@1\xed@\xc1\x13\xf3S@C\xa1\r~a\xe3S@\xa5j\xd8\xec2\xdfS@\xcc\xf3\x17\x86\xc4\xe1S@\x12\x02\x12\x9b\x02\xcfS@#\xeen\x0f\xfd\xe3S@\x12\xcaE\xa1K\xe4S@\x12\xfb\xa8\xf8\xdf\xdeS@\x0f\xa1\x9b;\x07\xcfS@$\xe9{?r\xd7S@G+~,\xb5\xbfS@\xbcR!\x056\xedS@3\xe6\x97S^\xdcS@F\xba\x82\xd3\xf0\xb9S@t7(\x9d<\xecS@\xca\xa6H0\xe5\xeaS@\xda\x88\x9c\xb0\x8c\xe4S@\xb1\xb7Z\xef\xb7\xe1S@Uj\xfbo\xda\xebS@\xc6\xa7%\x11^\xf1S@a\x00\n;+\xf2S@u\xc5\xc2\x06\x96\xc8S@\xc9\xf9$\xe9\xed\x8cS@\xd7\xd33F\xa2\xc2S@\x00\x02\xbb\x91\xe4\xeeS@3\xe6\xe2\xe4:\xd2S@\x95\x96Ao\xce\xdbS@\x02\x8a\xdf\xb6!\xf3S@\x05\x8dJ2\x02\xb1S@\xd5b@\x1d\x00\xf0S@\xe2\xecO\xb93\xf0S@\xfc\xcf\xfc\xa2\x97\xdfS@z~)\x9e\x19\xe1S@\x97?\xe8\xc0\x0c\xd2S@Y\x88x4\xa6\xddS@\x00Sh=\xe8\xefS@\xd1Pkg\x9d\x01T@g$\xedI\xf6\x9eS@Gm\x03\x87\x98\xeeS@V\xb5\x9a\x11\xbb\xe1S@G)>\xb3\x16\xdaS@^\xac?;\xbe\xf2S@\x8eNQV\x10\xeaS@D\xf9$\xa1@\xe1S@\xaf\xbaXh\xe8\xefS@\xba+\xcc\xa4A\x05T@\xcd\xab\x0b\xba\xff\xedS@\xa1\x9b\xd5\xc9:\x06T@\xac{\x86\xb9\xc2\xeeS@b\xba\xb6\\t\xddS@/\x94"}\xd2\tT@;\x15Sy#\xd4S@k]\xb22\xc5\xddS@H\xa8<;\x92\x05T@z\xb6\xce\xbfP\xc0S@\xc6\xf8I\x86A\xc6S@\x99\x0f\xba\xce\xde\xddS@\xd6\xa1\xceoH\xd0S@\x99\xf6G\xdd<\xe5S@\xe0\x8fL])\xf0S@\xb7\xa4\xd5\x19a\xd5S@\xea\xde\xc7In\xcfS@#xC\xe0\xf5\xcdS@\xab\x89h\x06\xcb\xcdS@\xc2\xe1\x0f\xd9\xa7\x05T@t9\xca F\x08T@\xab\xfe\xa7G}\xdbS@\xff\x9e\x90\x9f#\xddS@\x96(\x95\x91}\x05T@\xf8\xbc*N\xd5\xd9S@\xef\x15\x01\xd6T\xc8S@\x02_\xa3\x199\xebS@|C\xd0Z\x1a\xdbS@\x1b\x84=y\xff\xeeS@\x18\x14Au<\x02T@\x08\x84R\xaa\xcd\xcdS@\xd7\x87\x8dZ\x9f\xdaS@\x92Et\x11\xf5\xddS@\xd9hh\x9a\xf0\xe3S@Dj\x89\x9b\xa7\xccS@\xc6S\xbfg\x0f\xdaS@`\x1eA^\x1c\xabS@\xec\x1b\xd3s\x97\xe3S@\x93\xcbpP\x96\xebS@l\xf75D\xd4\xebS@\xa3:L}d\xecS@-\xaf\xef\')\xc2S@\x1a.@kR\xd9S@\xd7K?\xfc\xcf\xe4S@\xd8\x8fL\xad#\xe4S@fEe\x1b\xaf\x06T@\x87\xbd\x95\xfa\x18\xe5S@\xcb|\xf0\x8e%\xecS@D\xbc\x18\xb3\xdb\xecS@\x05BH\xe5\x00\xd1S@\x17E\xcb\xb1}\xefS@?\x96\xfcZT\xe4S@\xef\xb5!@\x0b\xe6S@\xc51o\x0c\t\xecS@\xbfi\xe5T\x98\xd8S@/)\xba\xb6\x12\xddS@,6\xeb\xa1\xf8\xebS@\x93\x81e\x81\xd5\xe9S@\x8e\x90\xa6\xbb\x15\xceS@\xb7\xee\x1c1\xf2\xc8S@\xb3\x81\xc9p@\xcbS@\x0c\xc5p\x98\xe2\xd3S@\xbd\x10\x94\xdc\xfe\xeaS@\xe5\xcd\xd7d\xbd\xd7S@\x91\x86k\xb9~\xdeS@\t\xa3\xf5\xbb\xf2\xd3S@\xcf\xac\xa7\xa2o\xe8S@^\xab,\xa7\xc2\xe8S@\xbah[\x19A\xd7S@n\xe0r;K\xa9S@Ma\x1bD\x15\xacS@w\xa7Y\x0b8\xc4S@\x81\xd2\xf6\x8a\xf4\xd6S@\xb7$\x84\x9d\x97\xe4S@\xdb\xe8y\xcc\x87\xeaS@\xbc\x06\xec\xf8\x0b\xceS@\x9fm\x0e\xfad\xe9S@,wK\xf5\x08\xeaS@\x8e\x06\x8bz\x89\xd3S@\xe3\x8c\x88\x9b\x84\xd6S@_r]\xd4Y{S@@.\xb0\xb2\xa8\xe9S@*\xb7\xd7\xda%\xa9S@Jx\xa6\xde\x93\xecS@\xa1\x17f\xe9u\xd9S@y\x05Q)K\xe0S@\x1b\xd1\xeb@\x12\xc4S@\x02\x96\xc4\xc2\xe6\xa8S@\x00\x80\xc9\xfdO\xccS@\x1d\xdf\xb8\x0b \xddS@\xd1X\xa4\\b\xe8S@\x03\x16\x0b\xda\xc7\xe5S@\x14\x88b\xa7m\xc8S@n\xa1\x1bW\x85\xdfS@\'>r\x9a\x81\xe1S@\xf4\xda\xd7~\x9e\xe0S@\x92J\xb4\x03\xf9\xe5S@\x96[\xb4\x19\x0b\xd6S@j_\x16R\xbf\xd5S@n`\xd8\xe1{\xe0S@\r\xd7\xfc\xfb\xb5\xe5S@\x0e\x08\xfdG\x90\xeaS@nT\x9a\x8e\xae\xeaS@\xeb\xb5W\xf4\xba\xe0S@\xd6t\xce\xb9\xc1\xc5S@\xe6\xbb^o\xb6\xe7S@@\xa1\xd4\xbf\x07\xf6S@\x8f<\xdf\x80s\xd5S@\x9a{O\x0c\xf2\xe7S@\xc6"\xcb;N\xe8S@\xe6\xdc\x92Y9\xcfS@\xd3\x80\xc8\xe9\x9d\xe7S@\xd8k\x91\n\xe2\xddS@\x95\xce\xceR\xfc\xc8S@\x1c&d;r\xd6S@\xcf_z_S\xe0S@\x0f\xa6TR\xb8\xa7S@\xf7\xb0,Y\xa8\xa9S@\xb0k\xbd\xfd_\xcfS@\x1a\xac\x9b\xa4\xc9\xcfS@\xa1VVh\xae\xe7S@\xe6\xbd\xcee\xf3\xe8S@q\xd1\xfc\xe4\x1b\xe1S@W\xde\xde\xab\x97\xa9S@\xcb\xe5\xc2U\xd9\xd1S@\x8a2A\x11Q\xdeS@\\q\xc93\x12\xd3S@\x05\xc8@\xe3\x0f\xd6S@mO<\x16\xc4\xe2S@(o\xb8.\xf1\x07T@\xc6\x11\x1f\x80\x89\xcfS@XY\xe2\xce\x81\xd6S@f\xa1F\xc0\x84\xe8S@=\\;c\xc1\xe8S@\x86\xe1\x0e\x16CzS@\x18\xc8(\xca\xe6\xddS@\xfe\x16\xda=\x83\xe3S@\x99h\xc7\xbc\x91\xe8S@O\xfa\x81\x12\xba\xe8S@\xab\x9fL\x91\xeb\xc8S@\xfex\xcf\xe4X\xdeS@\xe3u\x0bH&\xe9S@[\x04\xfe3M\xbfS@\xd67\xeb\xd4\xda\xd5S@\x8b\xaa!\xd0\xb3\xd5S@<\x05\x07\x93(\xcaS@\xc2.\xda\xa4/\xe8S@\xeb\x83\xbb\xc0\xa2\xf1S@\xee\xbf\x1f\xb3j\xd5S@\xbc\x1e2\xd3\x14\xdbS@\xc44|\xc7\xd7\xddS@M\xcd\xad\xb1i\xe4S@Zl\xf4\xa1\x9d\xd2S@\xba\x984CT\xc7S@\'E\xf1\xf2b\xdeS@`\xfbC\x16\xe5\xd4S@\xc3X\xabX/\xd8S@\x0b\xaf\x84V\x13\xddS@i\x10\x0b\x15S\xe3S@Qc\xab\xe8\x9d\xcfS@\x01y\xb9\xa7\xc9\xccS@3\xf8!\xa1H\xe4S@\x17\xb6D\xef\xfb\xccS@>\xbb\xf1NH\xe2S@\x8c\xb5\x15\x82\xa4\xcfS@h\x1c\x194`\xcfS@\x90m\xd4\x1b\xa1\xdcS@\xd0a\xa9^\xaa\xdcS@\xd7\x9f\x81\xce_\xc1S@]\xe1\xbc\x951\xc1S@\xa6\xde\xda\x0e \xe6S@\xf7t\xd2\xb0_\xcaS@6\xae,\xb9\xcf\xcdS@\xaes,x\x13\xdaS@\x18\xf0\xbe@\x1f\xc1S@\xf7\x89P1&\xf0S@\xc9\xcc\xdaH\xe5\xd0S@\x0c\xa1\x0e>\xb7\xd5S@\xfd\xd8\x81\x95\xf9\xd6S@\x87\x16\x8f\x9c\xda\xb2S@\xec=\xd1:\xc2\xd6S@\xad\xeb\xe2\r\x07\xdaS@Ol1\x0fK\xcfS@\x1a\xd8\x89C\n\xd1S@\xbd\xab\x8d\xa0\xe1\xe3S@\rL\x9bd@\xc2S@\xc6\xaa\x19\xff\x89\xc3S@\xa2"\x03\x12\x96\xd6S@\x1a\xb5;\xc00\xdaS@\xd2\xfe\xe9Ui\xe5S@\xb2V\xdb?\xf4\xd8S@\xb2\xechp\x9b\xc0S@\x1c\xc9\x04\xb5\r\xd1S@\x97}\xb4\x07\x1a\xdaS@n\xbd\xad\'\xf8\xe2S@`n\xe2\xa7\t\xe8S@\xb1rS\x0f\xdc\xdaS@\xa7\xad m\xc8\x89S@\xd5\x1c$\xe8;\xbeS@\x9e9,\x04\xac\xd9S@\xf1\xa1\x15_\x81\xe2S@\x87o*K:\xe9S@1@\x95\x1d[\xd2S@\xe2\xbb\xb9&\xa9}S@\x05\x14\xc6H\xac\xd0S@\x9f\xc8\xcani\xd9S@5QwJ\xf6\xd7S@\x89\x19\x17\xc4k\xd5S@5B\x9d\rh\xceS@\'\xb5:\x16\xa2\xdcS@\x87:\xd0\x92B\xe2S@\xb7\xe4\x9a\x08\x0f\xe3S@\xbe\x84\xd4E<\xc7S@\x85\xb7\xd8\xbc\x82\xcdS@\xa2\x8af\xe5\xdb\xceS@o\x18\xed7\xeb\xbfS@\x7fn\xb6\x16\xcf\xd8S@\xee\xe9\xc7\\\x88\xe7S@\xb6\x80\x9d\xef\xc7\xd0S@;\x8a\x99\x84S\xc6S@\xdeUk\xbcL\xcdS@\xfe <\x1a\xe4\xccS@\xd2\xe7\x0c\xb3M\xe8S@\xeb\xf3\x9c\xdb\'\xd5S@H\x0e4\xdd\xdd\xe2S@\n[\xf2k\xb3\xe8S@\xe6\x91\x99\x1b\xc8\xe1S@IUlZ\x04\xe3S@\x07\x92\x85\xf0\x13\xc6S@\x99\x89\r\xbe\xb3\xc1S@O.:(\xa5\xd4S@Pd\xa3\x11&\xdcS@\x08\x1c;\x1f\x86\xe2S@u\x8f.L\x99\xe1S@\xd1\xf7\xe1s:\xe3S@\x81\xef_5\x8b\xe3S@\x9c+\xff%\x19\xbfS@p\xf9\xc2\'d\xc0S@\xf5\x91\xaa\x1fb\xcaS@UK\xeb\xedS\xcdS@\xe4cr\xf1\xcc\xe3S@\x1a\xe2\xf0pw\xc5S@.\xc7\xb0\x90\x91\xc5S@\xf0\x1e\xc1\x8b\xce\xccS@j\xbbxR\xd8\xc1S@\xa2\x0e\xa7\xbb<\xcbS@>SP3;\xccS@\x8b\x90\x85\xdb\xfd\xd4S@4\xf0\xe0[h\xe2S@8\x92\xdcG\xd2\xbeS@ \x90\xd9\xb7a\xe3S@\xcd\x83\xa2:\x94\xdaS@\x86\xbfU\x0b\x15\xe0S@\xb8\x1d[\xd8\'\xccS@\x03\xe6\xb9\x92\\\xbdS@\rA\xb7\xb8\x80\xcfS@\xb0&\xc1]}\xcbS@3\xc8\x11dJ\xbdS@\xcc\xca\xa0H\x0b\xccS@\x819.W\x80\xd5S@ \x81<\x83\xf1\xe2S@\x1e\xad\xbd\x1f\x89\xdfS@\xc0K\x94\xd8\xa7\xdfS@\\\x02\x86\x82\xb1\xa3S@\xf2\x95\x19\x82\t\xc9S@HE\xe6\xb1C\xc9S@H*9\xb3\xb4\xbcS@\xebvo\x14\x86\xe2S@\x13\x0e)#\x0b\xd4S@.L\xf22@\xbcS@\x13\x1b\xcc\x84\xbe\xe6S@f\xa7\xbfCv\xc3S@?\xa5L\xbew\xe1S@+f\xa00M\xe1S@\xd5D\x9d=\xa3\xd8S@sQ\xf8-P\xbcS@C\x9df\xc6\xca\xbcS@\x0f\xe8R\x90\x07\xc6S@Ccv\xc9\xb6\xe1S@\x16\xd5#\x90\x16\xcaS@\xcd\x05?\x98\x97\xc5S@\xb2\x13\xe2Vx\xe0S@p\xa5\xdbRf\xeaS@-\xdb\xedl\xa9\xc7S@\xb7\x9f5\x82\x05\xc9S@\x0e(\xe5\xc5\xe0\xc9S@\xc0\xf2\x02l\x91\xc5S@\t\xff\xae@\xa2\xceS@\x9cD\xcb\x97#\xd3S@}\x19@GS\xe0S@\x8e\xda=\x8d\xdd\xbaS@\x9b\x00|\xefr\xdfS@\x9bZ\x92\xfb_\xceS@\xe5\x05\xe3:\\\xc5S@\xb7\x87^\x95\xce\xd8S@\x10\xbf1\xbb\x84\xd7S@\x07\nI\x15\xfd\xdeS@\xb2\xf1g\x7fX\xdeS@\xd0\x9d\x19Y\xd0\xcdS@~p\x17\xfb\xd8\xc6S@\x1b\x9f^`6\xc5S@1z\xcd\xe9\x03\xb3S@h\x85\xfd\xb5_\xccS@Q\xf9a\xad\x9b\xaeS@\xcc\xf1\xa7\nr\xc9S@\xc5M&,\x1c\xbbS@J\x91\x96\r\x0b\xdeS@09\xd5\xa2\x0c\x07T@\x9aw3\xdfX\xd8S@\x7f\'`\xb6W\xdeS@\xbdz\xa2uD\xcdS@4\xaex\x95\xbd\xbaS@\xf3\x07\x12\xb5L\xeaS@\xc2\x19\x14\xc4\x86\xd5S@\xc0e\x9eB*\xd7S@\xbd\x11:\x13`\xc6S@\x10\x87\xa3A\x1c\xc5S@\xc6r\xab\xce\x04\xc6S@e8%\xc7\xdc\xd0S@\x87$Q\xc77\xe9S@b\xf7\xfd?\xd9\xddS@\xe9\xef\xc7(;\xc1S@X\xdb|\x93\x0c\xbaS@\xca\x12\xc3\x98\x8a\xcdS@c\x95\xa5\x96\xe6\xd5S@rL<\x08R\xeaS@F9\x95w9\xa0S@\xae\xe9\x1e>\xdb\xc0S@\xd2wy\xcfP\xccS@\xfdA\xf6 o\xd5S@\xb7\x0e\n!\xda\xcbS@J\xa5s52\xd1S@\x15\xd1{\xde\xa7\xc9S@\xac\x1f\xa4\x9db\xd5S@\'#\xfeT\x00\xc6S@X_\xc0\xc0\x1f\xd6S@\x92\xd1*Y\xb4\xd2S@\x03\xa4\x957$\xc6S@\xff<M\'\r\xb7S@_\x9bu1\xec\xeaS@\xf7@\x9a\x94y\xeaS@\x87*\xec\xb3\xe1\xb8S@\xbf\xfdq\xa4\xf2\xcaS@)\xbd@\xbf\xe4\xb8S@n\x01\xa3W\xfd\xc9S@\x11\x87k9\x13\xd4S@2\x1a;4N\xc6S@\xce\xab3)\xe8\xc5S@L0\xe7\xb9\x7f\xb9S@|\x04\x08w\x06\xd3S@\xd0\xf98$\xdf\xc5S@\x87\xb4\xdb\xcf\xce\xd2S@\x93\xc1R\xf4m\xd2S@\x0b\x06)\x8a\x8d\xd3S@\xa0E\x92\xd3\x07\xd2S@7y\xfe\x8e\xcb\xbeS@\x1a\xad>\x9c\xef\xc7S@!\x05h3c\xdbS@[\x8f\t\x92M\xbeS@\x01<\xb4\xf4\xfe\xbdS@e\xbe\xa4\xc7\x13\xdbS@f8^\xf3\x8d\xc7S@\x01\x1et\xee\x18\xccS@\x87;\x88\x86\x9e\xd2S@\xbb\xe7r2V\xc7S@J\xea%\xeb\xb5\xc9S@\xe3\x96\xb1\xd9]\xd2S@&\x89\xcd\xd9\xe5\xd3S@\xbc\x1f\xdc\xa8\x87\xc8S@GQ\xb7\x80\x08\xbcS@\n\x80\xa8#\xa3\xdfS@\x8a\x06l\xe4\xf8\xd6S@\x8ea|\x92\xe4\xbfS@\x9c\xe0\xbf\xf8\xdf\xd9S@)\xfb\x11\x96\xed\xd9S@\x8f\x00\x86\x0b\xbc\xbbS@\x96\xc9\xc9\xfdN\xc6S@6\xed(\x9e\xe5\xcaS@S\xa4\xd1\xbe\x08\xd2S@\xdf\xcd\x04A\xa9\xd0S@+^\x13K\xd0\xc1S@\x1b\xbc\xcb\x87\xa4\xbfS@\xa4G\x85@{\xd1S@:\x19`\xee\x86\xebS@\xc2\n\xbf2\xff\xc7S@\xac\xa0f\xa3\xf3\xecS@\xf1\x08\xe7l\x12\xbbS@"\xd1\x81$\xb4\xd7S@\xaax\xba\xe0p\xc1S@\xd7\xef\x8b\xe1\x81\xd1S@\x00\xeal\xb2@\xedS@_\xe5\x8c\xa7\xff\xdcS@\xe64\x17\xd8\\\xd7S@\t\xbe\xb4^;\xc1S@9\xdc-F\xb6\xceS@:\x1cm\xf3d\xd7S@\xb9\xb8H\xd6\xbf\x81S@m\x90c~\xe1\xb8S@0\xc5\x80\x13P\xd5S@N\x1apU=\xd1S@2\x16$Q\xfa\xc0S@\xf5P\xd0x\x89\xceS@\x02\xe5\xba|\x1a\tT@\x91\x86.\x04\x11\xd1S@(\xa0\x11y\xbc\xcfS@>\xbaUv\xa7\xd2S@\xf5:` z\xd0S@\xd3\xf5-\xfe>\xb5S@\x96\xc8[\tx\xd0S@\xddO\xa1X\xe0\xd2S@\xf9\xf4M\x9cm\xceS@\x87\x98\x12\x8a\xd6\xcfS@\x82-\xe5h6\xd5S@\xfa\xfaG\x96U\xc2S@\x14\x7fz\xf9\xd4\xc0S@\xde\xdb~\x8e\xbe\xd4S@\xc3n\x84\t\xfb\xceS@\x05\x90\xfe\xc8^\x80S@\xe8#7\xac\xe4\xcdS@\xdd\xa3W#\xa28T@\x14\x15{Qh\xcfS@\xbc&\xf7|\xe2\xbeS@|\x90m\x963\xceS@\xcc\x90\x17\xc0\xe4\xd4S@\xe7\x7f\x90F\xed\xb3S@\x8d\x9a\xd0t\x1f\xbdS@k\xa1t\xa0f\xcdS@\xeb~\xef\xbd\xd2\x9aS@\xde=p\x83\xd3\xb2S@u?\xcdz\xe6\xccS@\x19\xd7\xdeD!\xb4S@Q\xae!\x85C\x9bS@\xe8_\xf6\x86:\xd3S@\xf0\xc7\xe3\xf7\xef\xd1S@\xd7\xd6\\^"\xd3S@\x9f\xf7\xd3\xc65\xb3S@[\xb9e\xe1\xc1\xccS@)\r\xaf/+\xf0S@\x00;i*6\xccS@\x1a\x10\xe0&,\xd3S@$\x0f\x90\x86\x1e\xcaS@\x02\xe5v\x9c\xbe\xcbS@\xba\xc0\xc4a\xeb\xd2S@\xf7\xcaE\x1c^\xf1S@]\x1d\xdc\x0e^\xb7S@\x11\xec#\x9aL9T@\x8e|v\x7fq\xcbS@\x1fE\xce\xcb\x80\xb2S@\x17\xf0+\x95\xfb\xc9S@\'yt\x1cb\xc9S@7"\xe4\xbc\xde\xc8S@qoq\xa3o\xe6S@&\xba\xee\xc6\xda\xbcS@\xd2\xcalB}\xd0S@\x94SR\x9d\xf6\xcfS@\x06\xd3I\x80R\xd0S@\x8f\xdb]\xcf \xf5S@\xc2< \xe6U\xbcS@?Y\xa0\xb2\xe4\xbbS@1:\xe0I\xf7\xc7S@\xa8\x10\x05^\xec\xd4S@\xac\xc1\x08\x1bM\xb7S@\xf9t\x97\xc0\xcf\xf1S@\xa9\xc7\x05t\xa9\xb9S@.<\xc9\x13D\x85S@\xda\x9cj\x8b\xfc\xcbS@\x9d\xdfY\x14\x1b\xb9S@\x80W\x1a\xb4J\xcaS@\xec\xd4\xac.{\xacS@\xf0\xe7U;\x9c\x07T@\x92M\x8d@\xcf\xc9S@\xb2\x7f!B\x87\xcaS@\xe7l\xcd\xd61\xe2S@X\xaf\xd0\x13D\xc4S@\x1f\x83W\xd1\xed\xe4S@\x9evb\xc5@5T@\x1c\xb6+\x19\x9a\xc7S@u\xde\xa5\xd4\x97\xc9S@\xbaR\xac\xe7-\xeaS@\x82\x17\xfc%\xe7\xc6S@\x97\xdc,J\xf4\xeaS@\xcbM\x7fK\x81\xc2S@\xb9N1\xeb\x13\xbbS@-\xba\x0f\xec]\xc5S@\xfe\x81\xec\xc7Q\x95S@\xb5\x142C\xfd\xc1S@\x10b2\xf1\xbd\xc2S@\xb2\x94O\xb2\x00\xb9S@>\x85\x95\xdc\x19\x94S@\x9d\x10\x1a\x14\xba\x06T@<\xfcG\xc4\x9e\xdbS@sw\x90\xcc\xe8\xc2S@\xb6H\xa4\xcb\xc4\xbfS@x)\x00\xfbG\xbbS@\'V\xdf=\x16\xc4S@\xad\x1b\x19\xab\xb7\xc1S@\xc5|\x82\x11J\xc1S@3\x1eiW\x9a\xc3S@c\x12\x8cs\x9e\xc0S@\xe8h\x9b#|\xb1S@\xb3~\xc0\x87\x00\xb1S@\x02\\\n\xdev\xb4S@\xa3\xc9a\r\xab\xcbS@\xfb\x99\xcd\xfc\xfc\xbdS@\x19s<\xf7\x1e\xc1S@\x19\xefN\xa3\xf7\xc2S@\xe1\xd8\xcc\x1fq\xc1S@\x14\xca\xa7\xb7\xfa\xbfS@2\xd6\r\xdc\xdc\x9bS@\xce\x04l\xbe\xa0\xa8S@\xff\nC?\xff\xaaS@\xe7Rc4\xae\xb8S@\xf18\x0ed;\xbeS@\xc6GY."\xadS@]\x1b\xfap\xbe\xbfS@\x84\xfc\xc7\x16\xe9\xb5S@\xda[R:K\xe7S@\x9a\xe2u\xaa\x91\xbfS@2o\xa9\xe7\x9a\xbfS@\xa1\x1b\xea\x08\xc5\xbfS@\xed\x99\xb9\xb8\xd8\xbfS@w\x8eH\x98\xbd\x90S@\xeeWV\x9b\x80\xadS@\xb4.\xe9\xf2|\xbbS@xZw\x13\x18\xd3S@\xc2\xf3l\xf1\x01\xb8S@\xca\xf7y\xa1\x9f\xddS@\xe0q\xaf\x02\x1e\xe5S@\xc9\x85b\xbf~\xdcS@\xe8X\x90G\xa8\xb7S@V\x9a\x9b\xbf\xe4\xa9S@\xd0W\xab\xc9d\xb7S@\xcc\x94)Mt\xabS@\xe3\x0fo\xed-\xa6S@\xea\x98 \xf17\xb7S@Z7\'*\x1c\xb9S@\xfd\x9f\xe4\x17\xa6\xcdS@y\x94\xaf\x08\x15\xacS@\xed\x0f\xee\xbay\xb6S@\xc2\x06\xf2\xecn\xbcS@\x8b\x8f\xa7\xc6\x95\xabS@\xee\xa9\tY\xc6\xd2S@\xc5\x94\xc0\xb9\xa1\xbbS@\xa7\xf0Zm\xd7\xd1S@\xc4yT\xa4\xc0\xd1S@\xbf(\xf2),\xbbS@K\x93\x9e3!\x90S@S\xc83\xa1\x93\x82S@\xb0R\x89\xee\x1azS@d\xe4\xbd< \x92S@#@\xb4\xc5\xec\x82S@\x18\xf1\x13\xf8|\x8fS@\xb0z\xa7\xb5\xe5\xb6S@)J\x10\xb2\x9d\xbaS@=\xbcb\xd0/\xb9S@\xb6X&\xecv\xb6S@0\xa3\xc7\'\x82\xb2S@\x92rU\xec!\x1bT@\xe2\xcb\xee\xd4mxS@tP91\xac\x80S@\x7fi\xd6\xb3+zS@\xc8\x97~\xaa\xaa\x81S@Zv\x1b4\xf7sS@\x0b\x9a\x82Be\xb4S@~\xfe\xb0\xa9.\xaaS@\xa9u\xcb\x06\xce\xb3S@\xe2\xf0\nh\xe8\xaeS@\xd67\x81\xeb\xbc\xaeS@>-\xbdW3wS@\x88\x90=\x98T\xa8S@;\x04\xc8O\x1d\x82S@\xb67\x94$\xe8\x8bS@l8\xd7\x1c\xe3\xd3S@\xef\xf9\x97\x9b\xdd\xa7S@\xf7\xd2\xb6\xcf\x81\x9bS@\x81\xe4\xb889zS@\xc1\x94\xd8\xf3t\x9eS@\\\x81g\xccRrS@MT8\x19\x87\x9bS@\xf6\xa7Q?9\x9cS@\xb0\xd1\xceo\xef\xafS@x\x12A>\x87\x9cS@@\x08\x10O4\x9cS@\xe0D\xa1\x11Q\xfbS@\xfd$\xa2z\x7f\xa5S@\xb7n\x98`\x98\xd2S@Y+\xb4a\x15\x9fS@K\t7\x97\x88sS@\x10\xdd\xfbZ\x89\xcfS@T\xe2\xbe\xb1\xb9tS@)gB\xa3\xf9\x9dS@\x95\'\x93\x1a1\x9eS@I\xb6W\x0e\x18\xa1S@\xd9R\xc2\x0f\x9b\xa4S@\xdb\x99\xbcu\xc5\x9eS@R\xf6\xe0\x0c\x95\xa0S@A\x19\xdc+#\x1bT@2b\x89\x14\xb6\x9fS@\x11sHt\xf5\x8bS@\xbe;xn=\xa0S@ \x16\xe6)\x8a\xa0S@-\xa4f\xd6\xc9{S@\x85aci\xb9vS@@\x12]\x1a$\xa4S@B\x06s\xc1\x98\x91S@\xc4w\xd0\xe4\xb2\x83S@\xf3KuJg\xa4S@\x0c\x80!\x0f\x06\xb5S@b\xa8\x03\xe0M\xadS@`\nlG\x97\xb3S@\xe64\xd5Yg\x85S@1y2\x1a\x9f\x93S@\xc9\xcf\x97\xb4e\xa3S@B\x19\xc3$\x80\x83S@C\xeb\xfb\xf1Z\x86S@\x1b\xc9U\x0b\xe6\x84S@\x93\xca\x0e\xc5\xa8vS@5\xd6#\x13\x83vS@\xefd\xe9\x87*\xa4S@\xc3\xd4\xdf\\\x14\xa2S@\x8cZ\x15X\tyS@T\x9e\xbc\xdcm\xa5S@\x88\x84.\xab#\xabS@\xace\x1e\xa9f\xc5S@e\xcb\xf0\xeb\xc0\xabS@^p\xc6{?\xa3S@7\xfd5\xfc\x16\xabS@X\x9am\x13X\x9cS@3e\x0b\xaf\xe0}S@ s\naenS@]W\xa4\xe4\t\x8fS@8\x15\xe8\x80\t\x88S@\xdbi\x06\xde\xe6\x87S@\x1b\x86\xf3\xfdBzS@\xa5\x95\xc8~qzS@\xc6\xf2\xddE\xc2yS@\x82=\x1d\xf0\x91\x82S@\xbao\xc3\xc9\x1e\x85S@\xc2\x15Ge2{S@\xad\x05\x1e\xf9\xe3zS@?\r\xb8&~zS@\xcci\xc2\xac\xbc\xa6S@\xe8\xd4\x0f\xbaY\x88S@\xef\xd1\xf5\x10czS@.\xb6\xe2\x84\x13\x88S@\xeb=\xc1\r.\xa1S@v\xbcH^x\x8aS@\xd2\xd97\x15\xf8\xa2S@\xa6\x0ep\x93=\xa8S@\xa6w\xaf\x08\x87\x95S@\x9a\n\xabw\xdezS@\xf03\x17=\x0f\xa8S@\xaa\x07\x96\x00I\xadS@6\x07f\xf2x\xaeS@\xb5\x84=\xec\x16\x7fS@\x17V~3(\x9fS@\x1c\x89\x06t\x8a\xa4S@\xc2\x9a`\xdd\xe5\x9eS@\xc9_\x831\xe6\xa2S@\x82r\xe5\xe9\x12\xa9S@\xbc\xdf\x99\xcb=\xa9S@\xdfp\xac\x17\xed\xadS@\xbf\xc9RJ*\x86S@\xf7\xf1\xd6\xaf\xea\xadS@<w\x1c\xa1\xd2kS@@\xffG\x03\xebkS@c\x068\n\xc7\x86S@~\xe3\xec\xaa\xf5\xa9S@\xc8F8\x19\xa4\xaaS@\x93!\xd2UG\xacS@-;\xc2R\x01\x81S@|"\xb0M\xa1{S@\xb9\xc3\n]\r\x9fS@1T\n\xe52\x86S@3\x1c\x80\xa2\x07\xabS@53NB:\xaaS@r\xa6\xc5v\xa1\x9fS@i\xde\xe2W>\xe2S@\t\xc4\x95z\x90\x88S@\x8e\x82\x83\x83\xa1\xbcS@\xaeGJ\xf5Q\xafS@\xf2\x1e\xef;\x1b\xf0S@w\x17\xb5\x02\x04\x86S@\x88P\xdb\xe2`\xeaS@3c\x04\x8e=\xdfS@l\xce\x14$\xa7\xdbS@5Dq\xdd\xa7\xbbS@\xe93$\nz\xa7S@\x14\xdb\x91\xd0U\x9bS@\xcdk\x04\xcc\x0b\xa8S@\xa6\xc6\xa1i\xcf\xdcS@\x14Z?\xd0V\xcdS@\xd3\x0ek\xfcq\xdcS@\x89\xe8\x15F\xaa\x8fS@^\xfb\x115\xf9\xd6S@\x9f"9\x15\x89\xb1S@4\x07\x06\x7fK\xd5S@\\S\xadLA\xd4S@?\xb4\xe6\x12\x1c\xddS@\xd0C\x8eA$\x7fS@>0\x1d\xdd\x06\xd6S@~\xc2\xfc\xb4\xa7\xe4S@\xeb\xeb\xf9:\x92\xdfS@\x1dA!\xe3\x9c\x9cS@\xb3\x0fT`~\x88S@`\x923\xc2\xb9\xc8S@?\xf8\xd2\xff&\xd4S@\xceJ\x07p\xe0\xacS@\xefB\xf6R\xfd\xe4S@\x96\xeb<\'\x86yS@i\xe4\xaau^yS@\xf7L;\xf2R\x84S@\xf6\xe9?\xef\x1f\xdcS@\x1d\xfbS_\x88\x83S@\x92\xc5[\x03/\xe6S@\xfb\xb9\xa2\xd6/\xd0S@\x0c\x99g\xbc\xa3\x92S@\xa9\x9e\xff\xd9J\nT@oD@\xd0:\xa4S@\xba@\xbc2\xcb\xe0S@w\xb5y\xd3\xf1zS@\x9a\xf3k\x0e*|S@\xd7\xc3>\xb4\xf9\x9fS@k%@\x8a\xd4\x94S@\x07\x80naL\x87S@6\x19`\xa0\xca\xebS@\xeeT\xe2\xbd\x19\x86S@e\x19\x901\xd4\x81S@$:\xc1\xb3"wS@x\xf9\x16\xf9\x91\xe6S@\r\x9f\xb6\x8f9\xdfS@q\xc2d\t\xd0\x9bS@I\x9f)\xa4\xf3\x82S@\xfb\xe2U\xea\t\xefS@[/\xec\x89U\xb5S@j\xcf\x93\xd8\x01\x91S@\x8d\x90\xe5\xfdS\x82S@\xfa\xe9E\xf3\xc5\xd5S@]\xfdMug\xb0S@O\xe2|\x07*\x9aS@`\xb6\xe3\xb3\xd4\xd5S@\xc7\xed#\xa6\\\xd4S@\xf0\x02!\x9e\x83\xabS@dhkC\xab\xb4S@\x11\xe6\x84W\x8d\xedS@<\xd6\xee\xfbD\x80S@\xe0\x16\x16-\xb9\x9eS@\xa4s\x93p\xecwS@\xec\x0c\x8b\x9cy\xc8S@\xfd\xf6\x15\xc5\xe5\xacS@\xbf\x8c\x1c}\xf7\xe2S@\\\xab\x82\x93\x9f\xe0S@\xf2D\xed\xde?\xc7S@\xca\xe3\xe2pa\xe1S@\n\xfao\x18\x84\x07T@\xfd\x1f"\xd7J\xb6S@\xb9\x1f~\x87\xda\xe5S@\x11\xa95\xba<\xe3S@\xe2E\xdff\x05\xb3S@\x93i\xd60\xdf\xe6S@\x85#R\xb6\xca\xdaS@\xcf*%\xe0\xed\xdaS@!\xf4\x05`\xe5{S@\x0fz\x93\xd4\xa6\xcbS@\xb4A\xf6\x82\xaa\xb8S@\xd7/\x9dWU\xe6S@ml\xdb\x9b7}S@\xa8\x7fZ\xfb\x95\xa3S@}f\x87\xf9\xf9\xdaS@\x92\x8b\x9d*\x85\xd1S@\x92Y\xb4\x9d{\xebS@\xc2b\xb1\xee\x01\xf3S@\xc9\xe1\x91l\xae\xf2S@\xdf\x1d\x97\xa0-\xd3S@\xafZ\xcd\x18,\xf2S@4L\x86\x83$\xdfS@\x11\x0cF |\xefS@K\xa5q\xbc}\xebS@\rM\x8fYz\xdfS@\x043\xd6\xca6\xc6S@\x8foc\r\x1e\x93S@\xd9\xfd*\xba\xe1\xd2S@\x8a\x1a\xe6yV\xe3S@x" 1\xbc\x83S@\xda\x07W\xde\xbf\xd7S@\xaee\x12S1\xe1S@\xbe6) \x0b\xd6S@\xe64\xa5\x13p\xa5S@|\xb0\xf6T\xe7yS@\x970V\xbf\x06\x8dS@&\x82\xf62X\x9eS@-\xb72\xb8\xdd\xcbS@\xc8\x1d\xd3K~\xfcS@\xbd\xab\xdf\xd0\xf1yS@\xbf\xf5\r\x85O\nT@{37p\xab\x13T@\x9e\x18?\xd4\xc4\xceS@a\x8f\x9f1\x95\xe0S@\xa0\xd3\xf3\xfd\x98\xafS@\xe7\xcc\xa1SI\xe4S@^8-\x9a9\xb4S@,\xe6\xda\xe5\xac\xe4S@E:GW\x90\xbdS@zr\x07\xeb<\xc9S@T\xf0\xc5?\x8f\xabS@\x865\xca\x87\x9f\xdfS@%\xd60\xda\x11qS@d\xa9\xec*<\xa4S@!\xa1\x95J\xa3\xc0S@\x98n\xb4\xa0\x8e\xd5S@\xc7=y\xdb$\x9bS@\x15\xf9E\x8a\xa6\xe3S@\xd5Nr(\x14\xb6S@Wx\xfd\xb5\xf0\xcbS@\x1f\xc6\x92EI\xd4S@\x14\xfa\xd2\xcd\x87\xc2S@\xe3z\xf7\xd6\xf0\xeeS@\x0cT\xc86\x89\xe9S@\x07YE\x1a\x1d\xe2S@\r\xb4\xd1bK\xe4S@TE\x9c\xd4%\xeaS@KxR\xe1\xb7\xa7S@\xc2\xdb&g|\xb2S@\x8a\xd7\x04\x9b\xda\xc1S@\xfb\x08\x07e5\xc9S@\xe7\xb7jD%\xf1S@\x8dH\xb2\xe4\xfe\xaaS@\x8f\xc3\xff\xc6\xb3\xe2S@n\x83\x91\x17\xf5\xf6S@=Mj\xd8\xa4\xacS@U\x87\xaaWT\xe9S@}k&;\t\xc5S@\x85b\xc4\xaa\x93\xacS@:\xbb\n\xf2\x17\xe3S@\x8a\x9d_\xd7\x90\xc7S@\xaec\xc7\xe8\xe8;T@u\xd7$\xe3\xdb\xe2S@\xa5\xdb3.\xa0\xe5S@\x1f\x1em\x1e\x96\xd0S@\xb0"\xe3,S\xe1S@3~\xc7\xd4)\xf1S@s\xb5P\xfc\x9f\xc5S@p#m\x92\xf5\xdaS@W\xc5\x01\xb1\xf6\xdcS@p\xb3Eio\xa5S@`\xfe\r\\CyS@.\x7fC\x07\xfd\xd9S@\xc6q\xf19\x9b\x94S@&%.e\xd9\xabS@N\x88\xf6\xfc}\xd0S@\x16y\x08ue\xc1S@\x89 \x90\xe4\xec\xa3S@\xef@\x81o\\\xb6S@tH\xe5\x125\xc8S@\x83\xfc\xabmu\xb2S@\x88a:\x10\x9e\xdfS@\x0e{+\xbc9\xc9S@s{\x94\xed\xbc\xf3S@\x07\xcb\x90\xa2n\xcbS@p\x14}5}\xd1S@9p\xf3\x19\xf1\xdeS@X"|q\\\xcaS@\xfe`\xde\xd0\xd6\xe5S@V\x06b\x9f\xe9\xefS@\xa2\xb5\xe3\x829\xd7S@\xf3C\xedbz\x0bT@xj$\x9c\x81\xe8S@ze!\xa8\xcc\xc3S@\xad\x9e\xbf$\xf9\xd4S@\xf0X\xf6\xd4\x10\xeaS@\xe1\xe9"4~\x96S@\x8b\x97C2X\xdfS@\xe8\xaa\xc2\xdc\n\xedS@\xe5\x81\xa2m(\xc5S@\xc1\xd4*\x82\xb3\xcbS@\x94\x0e\xfb\x00G\xc5S@u/t\x0e\xd0\xdbS@J\xda#\xe8\xea\xdfS@\x98k\xa6\x8f\x17\xaeS@q\xa6\'\xe7\x0c\xeeS@\n\xc3\xd2\x13\x9c\xc7S@\x91\n\xf1~_\xe6S@\x9dAX\xedQ\xe2S@\x85\x19\xa0c\xfc\xdeS@%\xc4s4p\xe2S@{VG\x0f\xc1\xdeS@9\xc8\xdb\x83\xce\xeeS@\xc8\xec\xf8\xb6\xf0\xc7S@\x9c\x85\x8fqo\xe8S@\x90$\xce\xd4\xa2\xb2S@C;\xfe\xf0\xf8\xd2S@\xc2n\xf3\xc3\x1a\xd9S@(\x83a)\xb8\xe9S@\xee\x04\'\x91\xbe\xe2S@\x13I\xf4\xb0p\xd2S@\xe9\xc9n\xb4\xad\xf1S@D\xa6\x94\x97\x0c\xa7S@\x17E\xa7\x97\xff\xd5S@\xa4+(q&\xccS@\x81\x1a\x088u\xd9S@\xe8\xc9\xa0\r\x05\xf0S@B5\xfe\xf8\x1f\xcfS@\x0fLTt\x14\x85S@\xa8\x03R\x16\xeb\xc9S@d0b\x86\x8a\xedS@j\xb1. \xfd\xceS@f\xc5\xcc\x88\x9c\xddS@%\xffD\xa7\xf9\xcaS@\xdd\xb9c\xba#\xf3S@(D\x9b=\x0c\xccS@E\x97\xe0\xa4#\xd4S@\xd2\x98\x86s\x85\xdbS@$\x1d\xc8=\t\xdfS@\xae\xcd\xe5$Z\xe3S@G\x88F\xb1\xf4\xc9S@\np"\xf4\x1e\xa1S@\xab\xdd\xff\x87\x82\xd5S@o\x8e\xe3\xaez\x08T@\xfd\xa4&\xd7K\xd4S@\x05\x98i\xdc\xd4\x87S@%~\xc6j\x04\xe2S@\xde\x8aHU\r\xdfS@}\x94i\n\xcc\xe8S@\x8f\xfe\x06\xcd\xec\xbcS@\xf2\x9d\xffq{\xcbS@\xf0\xa3\x17\x9cn\xd9S@\xb0\x91I\xdda\xdbS@S\x14\xee\xe5\xc2\xd3S@\xcfv01\x0e\xfeS@~\xab\xbdeS\xd8S@\x0bV\xd8\xe4s\xdbS@L\x85\xf7{\xf8\xbaS@:H\xe9[Q\x0bT@\x17\xc6,\xd6\xd7\xebS@\xdd\xfbt[c\xcdS@\t\x14\xcd^!\xdaS@\x00y\xc5*|\xe7S@\xb7\x96\xbe\tU\xc1S@ -A\xb0\xa8\xe8S@\xd4u@\x99~\xccS@\xe0\xed\xb3_6\xc3S@\x91\x9b\xd3\x1dI\xbdS@\x8c\x993\x0bc\xc6S@\x00a\x8d\xf4\x94\xedS@Gf\x8ci\xff\xb9S@\'}\xe9<\xc6\xc6S@=\xb7\x06\xb3\xec\xc6S@t\xff\x04\xf3\xd1\xc2S@\xb7\x8aVG|\x06T@\xe7\xa5\xd7*\xd6\xe3S@\xf1<5h4\xe2S@\xd8H\xba\x88\xf1\x80S@\x9b\xb0\x86\x19\xf9\xcbS@6g\x9e\x900\xd3S@n\x8a\x06\x87\x82\xc0S@<D@+\r\xd8S@g"\xf8\x02n\xd9S@\xc6\xeb\r$O\xc4S@\xa4A\xe9\xb4o\xbdS@\xd5B\xd1\xd0\xf6\xb4S@\xd8\x92\x9d|q\xbbS@\x1a\x1c$\xef]\xa4S@\xfec\x9e;quS@\'\x1a\xe0J/}S@}\x81\x05\xa3\xa0\xa8S@\x04+\xea\xba\xd2\xc2S@]\x86\x93\x92\x92\x83S@\xa4^\n\xf3F\xbeS@\xd8\xc1\x0b\xcf\x083T@\x1b\x07\x9b\x9ax\xbfS@\xd7\x08Yd\xd0\xe7S@\x1e\xb2\x1b\xf3\xafuS@\xf9\x02\x0c4\xeb\xd4S@1\x8d\xb6\x93\xd1zS@\x0b\x19\x98\xb1\x8f\xe6S@0\x0f1`]\xd3S@\xfc, \x00\x1c\xb0S@\x1d\xb6\xbe\rr\xd3S@\xa7\xed\xd9o\xb4\xdbS@z\xd1\xdb\xc27\x83S@\x0f\xee\xea\x8f\xc4\xbfS@\x1a\x7f(\x93_\x83S@\xd3^C\xf3\xb7\xbeS@7E\xd9\x90\x8a\xddS@\x0f\x06\x02\xbd\x12\xd7S@4\x1c\x88$?\xbfS@O\x89\x0e?\xaf\xd9S@\xb5Sn\x89\xb7\tT@~u\x0c\'/\x81S@\xab?\x98\xbe\xffwS@\xad0;\xa9\xf6\xe3S@\xa7\xcb6\n9\xd4S@\xa4\x9e~9\x14\xa8S@=q\x95\xac\xe5\xb3S@\xd6\x01\xcd\x1a\xd7\xd8S@>s)*\x01\xa7S@OE\xe1SD\xd4S@\xa4fD\xf7\x7f\xcbS@\xa4g\xdf\x04\x91\xe5S@\xe0,\x8d\xc1w\xe7S@=w\xb6\xd3f\xa7S@\x8b\xf1\xa7\x04\xc7\xa9S@\xd4\xd6\xa2\x95\x0f\xc7S@\xdb\xec\x92\xbcp\x02T@\x0b\x03)\xf0u\xe5S@w\x8c#\xff3\xd0S@4\x12_\xbc\xe2\x96S@P8\x18\xd3\xed\xdbS@\x16\x04\x81F\xa5wS@aw\xfb\x11\xf5\xc4S@\xfbI\xc5\'d\xb5S@\x92C\x18\x99\xfd\xd6S@\xa9\xeb\xe2\xa7]\xabS@\xd7\xfc\x81\xee"\xe3S@-Qz\\\xc9\xcfS@\x7f\xb3{\x192\xf3S@\x87I\\\x8f\'\xa7S@!zl\xcb\xbd\xe8S@\xe5Jj\x05\xc2\x8bS@\xbc\x9e\x91\xe3\x9e\xddS@\xcb\t\x16\xccv\xb3S@\x9d\xf1a&;\xceS@\x14\xfcE\xa7\xc5\xe6S@\xc7J\xff\x9b\xd1\xd8S@\xc0\x02\xe6\xe4\xe5\xdbS@\xe5\x89\n\x8d\xac\xcaS@\xcb@\x1c\x93\x8d\x80S@F\xde\xa3\xd0k\xaaS@\xe2\xbf\x98\xb9\xab\xf2S@1z\xef<\xcd\x90S@\xc53\x03*[rS@\xbc\xda?\xaa+\xa4S@\xdf4\xf2h+\xe5S@\x8fIX\xd9k\xdeS@\xc0\x97\x13\x9b\xbd\xe1S@5#\xee(L\xefS@\xb3\xe5\xe4s\x0fyS@\xbaNkm\xca\xa3S@q\x9e\xd1\x83\x06\xe3S@\x90\x1cC1\xb3\x07T@Y?\x01\\8\x9bS@\x94L\xe7w`\x93S@[f\xfb\x9f\xff\xf1S@\x0e\xac\n+\xd7\xedS@\xd8\xab\xc0d)\xa5S@\xf0+\x1aj\x84\xedS@\xd2\x0f\xa7\x98X\x9cS@\xfa\x91\xd7\x1f7\x89S@y)\xc3\xa6\xa7\x87S@\x7f=j@\xe6\x9bS@p\xee\x9f\x92#\x03T@\x91\xd2X\x04\xb6\x84S@Zo\xee5\xf8}S@\x17X\x80\xb9k\x85S@\xd3\x92B\xe3\xb2\x85S@\xe4~\x85jZ\xebS@\xf48[2\xa4yS@\xaa..u?\xa6S@\xc9\xb2d\xfe\xf7\x07T@\xbat\xb9SV\nT@P\x8e\xe6\xda\x90yS@\x07.\x8c\x1b$xS@YB5\x81\t\x81S@KM!\xa1E\xe0S@\x187\xde`I\xebS@*n\x0e<\xfcyS@\x81\xa0\xe7\xac2\xe2S@\xbb\x1f\x00\xe1&\xf2S@\xae\xa3\xf6\x89\xf3yS@G\xbf\x94J\xfe\xf0S@(Bx\xa0vzS@\x01nM\xb4\xb3\xf1S@\xa7\xff\x93\xe7\x83\x85S@\x1d\nDk\xce\xe7S@>S\xbeO1\xf1S@a\x916\xc1\x02\xa8S@t"\x8d\x1d\xbd\xa2S@\xfb\x8bA\xcb\xb4\xefS@s\xb5\xa6kKzS@YL\x17N\x84\xf0S@`-\xe6\xfb\xe0\xa7S@\x081\xe3\x10b\x83S@NAR\x1bd\x85S@\xfd\xc2P\x80\xa3\xf1S@s=\xac\x9b\x81\x84S@md\xb5/\x05\xf0S@\xa2\xcaFV\xc0\xd8S@%^N\xfb\x15\xf0S@+\x82\x97b\x10\xa8S@\xf4\xa7]\xe6\t\xdfS@\x84\xf5R=\xe2\xa8S@\x19nd\x92\x02\xedS@\x98\xeaM\xf3-\xa9S@\x07ljo\x91\xeeS@>yDM\x91\x9cS@+\xdd$\xd0\xba\x84S@`\xd4(\xf9\xc3\x00T@\xfa\xcej\xccY\xe7S@\x96\x14\xea\xa7"\x7fS@\x16\xd9s\xe1\x1c\xeeS@\xa0.M\xb7R\x08T@d\x8b\xb9\xa4N\xa9S@N[\xb0\x8f\x1e\xeeS@\xdf(_\xa7X\x83S@-\x0fT\x00\xdd\x84S@e\xdc\x11\xf9s\xebS@\r9f\x03w\x81S@\t\x14hr%\x86S@\x1fU\xa5J\x84\xedS@g\xe5\xe2#o\x08T@\x93g+\xc4\xfe\xecS@"\xc4\xb2\xc9G\x86S@\xe2\x8b1\xf1n\x7fS@\xfa2\x89\xf0\x82\xaaS@\xd3;{9\x0c\xaaS@yL=\xcd\xc6\xeaS@\x03\r\xbf\xfb\x8b\xecS@@\x94k\x02\xb5\xecS@\x02\x986\x10\t\x7fS@8!\xcf\xcc\xcf\xd5S@SK|\r\xbc\tT@\xc9\xb5\xc1\xd4K{S@P\xe4n\x88\xc7\xd6S@R\xb1\xaa\xc3:\x87S@0j\x8b\xd9}\xeaS@x\xeb\x89\x84\x8d\xeaS@(\x8c\xb7?\xd2\xeaS@ L\xed\x9aJ\xeaS@I;\xecBZ\xeaS@\xc1<\x15\xa3V\x80S@\xbf\x13\x04\xb0z\x82S@N\xda\xc6\x00\x06\xecS@\x06\xf7\x7fze\xebS@\xea\x85\x16\x17\x08\x81S@$\x0e#\x8a\x9b\x88S@\xe7\xect\x9a\x90\xe6S@\xf9P}\xd7R\xacS@M\xd8\xe4\x03O\xebS@\x06\xd4\xa3\x9a\xd1\xecS@\xd3\xc2\xd2\x10F\xebS@\xfc\xa8\xe9\\\xfd\x87S@\xd1\xdf\xfb~t\x9eS@\xc0\xea\xcd<\xe8\xe9S@\x82\x97\xb1\x1e\x8e\xdfS@=\x954\xb4t\x9eS@\xc3\xf5\xad\x8b\x06\x82S@Y-<\xf7\xf8\xe6S@-h\xc8\xe8\xa8\xe9S@\x86s\xear:\x82S@\xa1\xf4\xe1~\x91\xe5S@@%\x82S\x0f\xe8S@2\x1c\xda\xa0\xd4\xadS@\x89\xa3\x00(P\xacS@\xd4\x91p\xe2\x93\xe5S@\xe75\xb6:\x15\x83S@\xff\xac\x06\xc2\xb9\xf3S@\xb68S\xdf.\tT@&\xd8\xa0<s\xe8S@\x85Om\x00/\x88S@\xc5O\xa5\xf6\xbc\xe9S@\xfe/\xce\xfe\xf2\x80S@\x1751\x81\x94\xadS@\xda\xf6\x1c\xf5\x91}S@z\x0e\x1cp\xa5\xeaS@\xa6\x95\t\x86!\x9fS@\t\x9d\xfa\x07\xaa\xd3S@f4\xf4\xf5\xff\x88S@:\x7f}\'Q\xe8S@|\xfb\xf6C\x04\x0cT@X+/\xb6\x12\xe6S@+\xb0\xe2q\xaa\x9eS@r\xb5Ihp\xaeS@]\xd4\x91{\xff\x9fS@\xe7PEm\xfd\xe9S@\xd2t\xe8\x88$\xa0S@\x1ad\xdb\xdd\xb4\xe4S@\x14\xf6\'\xa4\xd9\xaeS@\xe9\x8c\xe3\x95\xee\xe4S@iY\xe4\x9ez\x0bT@\xedZ\xb5\xbb\xc9\xe7S@9"\x12zp\xf4S@\xba\x0e\xdc*\xb3\xe7S@\xe4\xa9\x10\xe5\xa7\xe8S@@\x8afgg\xe5S@\xaek\x15\xa6\x1f\xf0S@\xdcc\xfc\x8a0\xe8S@\xf0\xed/\xe1\xfc\xaeS@\xc9\x07\x125\x04\xa7S@U\xbc\x7f\x96TtS@]G\x0f\xfe\xdfwS@<=\xfd\xed>\xedS@T\xad\xaa\x92\x0b\x88S@\x8e\xf7\x8aU\xfc\xe3S@\xb0\xc2T\xd4\\\xe7S@\xfc\\t\x0f\xb7\xf3S@\xc6\xce\xec\xef\xa8\xf7S@\x1c\x9a8\r;\xa6S@\x9bGb\x10\xdb\xe2S@\xcc.3\x02 \xe5S@\xf5\xacO\x0e*\xf3S@\xe2\xc3\xc3F\xde\xa1S@\t\xabk \t\xe3S@\x0c\x0e\r\xe4\x85\xe3S@\x9f}\xde\x1e\xe5\xe5S@\x1de\xa4\x00\xc8\xe2S@\tj\xb5?v\xe4S@\r\xfa\xd7\xe3\x97\xf5S@\xffb\xceK\xbe\xa6S@J\x19\x157 \xf6S@U\xdf\xa2RO\xe2S@\xc2\xf8Q\xd3_\x88S@\x84r\xb0\x7f%\xe4S@\x0c\xa6\x80\xba\x12\xe6S@\xf9\xda\xc3\xb1\xa4\xe2S@\xb5\x8aw\x14\xe0\xe6S@/W\x89\xcd\xde\xb0S@\x12\xa4\x07\x97\r\xe4S@?=\x93\x8da\xf5S@\'\x02\xf8;\x7f\xe2S@aF\xb7%\x8b\xeeS@R{J\xb5\x82\xe5S@\xa8t\xa1\x93\xd04T@M{\x99"+\xf5S@H|\xfe\xac\xe4\xeeS@\xa5!\xaf\xcf\xf2\x88S@\xc5?S\xc0\xfe\xe4S@\xe6f\xf8\xdd\xb5\xa8S@\x84\xf7o\x06<\xf4S@\xc0\xf7\xe6a\r\xf5S@\x96\r]\xed\x86\xb1S@\xd19\xb1\xdcc\xf5S@\t\x81\xdf`\xb3\xf4S@\x19\xf1\xb6\xfb\xf6\xa5S@\xda\xef\xecQ\x08\xe2S@.\x9d\xe2\xf5S\xefS@?(\xd9\xa8n\xf4S@\xf8\xf1\x13\xd1\xeb\xa9S@>q\xc8e\x9b\xe3S@ba\xc9F\x16\xe4S@\xb0\xadR(\x05\xeeS@,\x13\xad!\xe1\xe3S@\x89\x1d\xec\xaa>\xe3S@\xf1\xd2\xb2.\xd0\xefS@%3\xa2PH\xd5S@Z<wD\xa6\xf7S@`\xe3\x08\xa1\x93\xf3S@\x1a\xdb\x86\xb5\x0f\xe5S@\x13\xa8E\xc6\\nS@\x7fy\xf7\xcb\x07\xabS@\x13\xfaV\xacn\xe3S@&\xfa\x04\x9e\x8a\x07T@\x08\xb6WC\xcf\xd5S@\xb0P5+@\xdfS@\xe9B\xa7n\x97\xefS@\r8\x0b\xd0\xef\xefS@\xb2:\xf0\xe0\xfd\xf1S@\x9e\x01\xab\x0b\xcd\xa2S@\xedB\xcd\x03\x9a\xa0S@\xca\xc6\xb7\x003\xa7S@\xf2\x85\xf8@6\xdfS@\x88*?\xcf\xb8\xe0S@\xe8\xb3U\xac\xf0\xeeS@;]\xb3\xb1\xe0\xe4S@\xe6\xc8RU\x9e\xe4S@}\xf0<{\x1c\xabS@\x9b#\xf36_\x87S@r\x92\x00)\xd0\x9eS@\x8b\xcb@\xbb\x01\xacS@\x8e\xc4\xb6\x1a\x8e\xe1S@D1\xf7v\xff\xe3S@\xd2\x92[\xceB\xe4S@2\xf1\x11\x12\xa1\xedS@\xfd\xe4\x9e3\xa5\xdcS@>\x89\xac\xce\xd1\x81S@]\x92\xf3;\xf6\x07T@A\x89z(\xeb\xabS@\x1c\xedz\x12y\xabS@\x03\xcd\xc5\xb8l\xe4S@\x1c\xb3\xc2C$\xa4S@X\xe2\xb6oS\x86S@\xca\xee\xf6\xb6\xd3\xdcS@;\xa4\xf2\xa8\xba\xdeS@\xb2\x90ee{\xe3S@\x13T\xb8\xf4\r\xa0S@\xc0\xe7|\xf2\xb0\xa2S@\xc3\xe3\x87\xe1\xcc\xf8S@\xcc\xb7\xd5}\x88\x07T@\xb2\x0cG\x05Z\xdcS@|c\xeb\xdd\xa4\xe2S@\x13|\xd6g;mS@j\x98b\xd5w\xa3S@\x86J\xd6>z\x83S@e0.c\xb6\xefS@\xf6yyM\xbb\x90S@1\x10F\x11_\xd4S@bh\xfbNJ\xc0S@\x1c\xc7U\xca\xc7\xb4S@,Q\xf5-U\xadS@N\xe5\xdd\xc2\x19\xecS@~Z\xba\xaf\x12\xb5S@L\xcd$\xb2\xde\xe3S@\x14\x1c\\\x86S\xa5S@\n\x99\x8e\x99$\xf3S@o\xf1\x98+U\xf1S@\xd5J\x88j&\xf2S@\n\x82m\x1c\x84\x83S@\xf0\xda#w<\xb5S@a\xd0^j\x96\xb3S@\xd2L"\x98Z\xe2S@\x1e\xe4\xb5\xdaH\xd2S@\x0cE\x9e)\xa1\xdeS@^H\x87\xce\x97\xdfS@\x11\x05\xbch\xbf\xeeS@~J\xfd:\x14\x07T@\xb3\t\x95\x95\xe0\xe0S@\xba\x16\x18\xce\x90\x91S@\n\x04\xc5t\xbb\xeaS@)\xdeHPU\xebS@\x88\x132|\xfd\x83S@K;W\xfa<\xa4S@\x9f\xeb\xa6\xb2&\xe1S@EO\x98h\xfd\xefS@/\xbe`N\xeb\xdaS@\x17\x03\xd2!\x8f\xdfS@\x81\xed\xda\x9eV\xb5S@\x1f\xfd\x8d\x08\xc5\xeeS@jIm\xf6\x85\xf1S@\xca\xe7\xb5\x18_\xe2S@\x07\xd1\x81U7\xf0S@yHD\x95(\xb6S@\'\xf7\x14\xd8~\xa0S@;\x91A\x89\xc8\xdcS@c\xaa\xcc\\\xf4\x9dS@\xd6q\xe9\xc3v\xeeS@l\x19~K\x9a\xeeS@E\xa3\x00\xd5A\xf1S@\x98h2Z!\xdaS@\xa2\\;\x12\n\xdcS@\xa9m<\xcfj\xdfS@y|\x10\x1bP\xf2S@c\xf0\n\xd1\x96\xa0S@\xfe\xeezH\xf5\xdaS@\x18\xd2\xb9\xc8\xda\xdcS@x\xbf\x80\x05\xfb\xddS@\xf7F\xe6h\xa2\xdfS@o\x83.hy\xdaS@\xe7\x94f\xcf\x19\xd0S@\x0e<\x08Gd\xe9S@\xb4\x82\xb6\x19\x04\xdcS@\x0fp:\xf9\xed\xdcS@\x11\xc5\xe5~\xb5\xe0S@\xabs[nV\xeaS@~\x8b\r\x1f\x9e\x94S@\xfby\t\xe89\x8aS@\xe6\x0f\xd0\t\xed\x80S@\x8e\x94\x8d\xe1\x9c\xdaS@\x90\x8bN$\x1b\x8eS@\xd4\xfbUGE\xdeS@\xfdZ\x04G\xdb\xdeS@\xbbM\xfe[\x1f\xdfS@\xe8\xbfF\x9c\xdd\xdbS@_\x8c&/H\xe5S@}u\x92\xe8\xe7\xddS@\xb7M\x86\x90f\xe0S@^w\xfa]x\xdaS@\xe1\xd1\x91\xa2:\xe5S@\x8c\xfe:f3\xa2S@\xd7\xc8\xbb\x11W\xcfS@\x16\xfc;.\xd1\xe9S@\xef`\xe8\x19\xa7tS@D+\xe7g\xbf\xb0S@F+dz\xeb\xcdS@\xb3\x03\x81z\x90\xdbS@L\xbc\xff\xd7\xa8\x81S@"z:\x9f%\xf3S@\x91\x96\xa8\x91\xa8\xe9S@f\x9f\x00\x1b\x8d\xcfS@\xc2\x99\xb5\xe1\x15\xdeS@*hY\xe8x\xdbS@\x98\x10<\x85!\xddS@pe\xf4\xe3\xa8\xe4S@\x8d\xfd\xbe\x1d\x96\xafS@~\x8c\x89M\xdf\xefS@\x90H\x05\xfc\xd3\x8cS@\xb3\x07\xf0\xb3\x8esS@Bf\xec\xf9\xc2\xdcS@M\xce\xe6A$\xe9S@\xd2\x10!\xf6S\xefS@^~\xbfo\x1c\xdbS@a\x88RO)\xebS@B\x14\xf5<U\xd9S@\xd9\xf7&u.\xe9S@\x83U\xe8o\xdc\xcdS@\xd1a\x14\x16\xa3\xdaS@\r+\x81\x03\x01\xdfS@\x19\x1f~\xdc3\xefS@\xfc\x1b\x9b@\xc9\x80S@o\x88\xaa\x0f\xf3\xddS@/\'\\J\xcc\xeaS@?t\xf5?\x01\x9fS@+\xa3A\xfb\x1b\xa7S@\xdc&\xdc\x19\x85\xe8S@\xb4\x81\xee\xc2p\xd8S@`by\xbc\xe9\xe6S@\x04\xda\xf2\xe8\x11\xdaS@\x03\x8e\xc1\xae\x84\x90S@\xd70\xe7\xe9=\xd8S@Y\xa0U\xe2\xb8\xd6S@\xb4\xb0\xb8\xddd\xecS@\xfd\xc8\x85\xfb9\xdcS@\xf8h\x898\xc7\xe4S@\xa6\xbd\x18P\xc8\xe7S@\xc0\xa2\xfd\xd4\x07\xe8S@iM\xc6\xf6S\xecS@\xffE\x86\\H\xefS@=W\xe4\xc4\xd7\xb2S@dx!\x8dx\xefS@\xd3\x8fK=\xe6\xdaS@Q\x7f\x10K\xa7\xdcS@\xed\xe3@\xaf\xf8\x81S@\xb6\xdd\xc8\x97\xa2\xf1S@\xb4\xb2\xa7\xad~\x85S@\xdb\x9f\xa6b\xeb\xd8S@\xed\xf0)!Z\xe3S@\x19\xf8`\xee\xe3\x8bS@+\xbfI\xe2\x11\xe5S@\xc8\x0f\x1d\xf0~\xcaS@\x9a\xd8\xdf\xc7\xd1\xdcS@%\x8e$\x04\r\xecS@\xcd\x02\xa0\xbd\xdd\xecS@\xe7\x03\xb2L\x90\xefS@#\x9b\xb9\x8cf\xe1S@\xa4D&\'\xe6\xaeS@\xac\xc8o\x7fZ\xe4S@v_\tQ\x02\xe6S@c\xcf\xa9"Z\xe7S@c\xd6\xab\x81\x14\xecS@b\xe9\x9e\x98\xac\xd8S@\x8d\x0c\xfd*\x0b\xe4S@\xc2\xc6\x95;\xba\xb3S@\xfb\xc3\xb1\xea0\xe4S@\x8d\xb5\xac\x12\x91\x9cS@\xcd\xbam\xce\x00\xecS@\xf6#8\xff\xed\xf1S@\xa6&\x0b\x84!\xb4S@\x0e\x15\xdf\x8d\xb8\xe2S@\x82\xd6[-\xca\xe5S@(\xc5M$3\xaaS@\x80\xcc \x89,\xd9S@\x00\x1c\x98TZ\xeeS@\x0cG\xf6.h\xcbS@\xd8\xda\xc7/\x93\xe3S@\x1c\x0be\xc4F\xe6S@\xf0NR9\x7f\x80S@\x127l\\\xb1\xb4S@\xf3L[C|\xc9S@F\x82\xa8\x96Z\xe2S@>u\x03\xea\x93\x9bS@\x0b\x88\x8c\xda\x1c\x9cS@\xcem\x93\x92y\xebS@)\xca\'\xd4\xc6\xd3S@\xf1h\xeff\xfc\xeaS@\xa4xd\r\x82\xb4S@Wjv~A\xdaS@\x88\x98\x80\xb8\xf1\xdaS@\xef\x9b\xd2`f\xeaS@t\xfe\x99\xe87\x83S@ \xe1\x8a\xbfB\xc8S@\xb0\x913|\xf4\xd3S@7\xaa\x16"\xcd\xe5S@r\xd2\xdbxt\xe8S@\x0b\x7fu\x81\xef\x9aS@\xe5\x11(\x9f\xc3\x9bS@jr\xa2x#\xe2S@\x17\xfcB\x97\xb3\xe3S@=-\x90\xa8\xb0\xe8S@\xb2\xda\x9e\x17+\xd7S@5h\n\'J\x05T@WV \xab\xa5\xd3S@\x9b\t\xa9\xac\xbd\xc7S@I!U\xfc\xce\xc9S@\xb6\xadO\xb0\x1a\xedS@\xda\n\x8b\xddK\xe0S@\xff\xf2g\x95v\xb3S@>\xc4\x10\x0ep\xeaS@\xe6f]t"\xc7S@\xac\x1e2\xbf\x02\xd3S@\xc4v\x8e\x89k\xe9S@K\x0b\xb9b~\xe8S@\x11\xc5\x94[\xf0\xe9S@\x0bl\x97/\xa4\xe9S@\xda\xee\x11\xe5\xe9}S@:\xa8\x92Z6\x9bS@\xbfo\x0c\xa6t\x9bS@\x7f`\x9b\\H\xf1S@/\xe2e\xef\x89\xd9S@\xbf\xc1\xfd\x00\xdf\xe9S@\x00\xbf~\xd9\'\xe2S@\xd2\xc7$9f\xd1S@\x7f\xa9\xd4Y\x9b\xd2S@L&\xffI\xfd\xa8S@\xe7\xdf\x84\x0e\x83\xdfS@\x98\x96\x93!}\xe1S@\\s4\x01\x88\xd1S@;d}\xf2\x88\xd7S@\'\xb2\xbe\x81\xa9\xdfS@\xaf\xdd;2\xf4\xe5S@\xa5\x88^I\x8f\xa9S@1(r\x96\xd3\xd5S@\x9e\x1d\xd2\xc3j\xe0S@\t\xe9\xd3<`\xe1S@1\x9e\xedo\xfa\xe7S@\xf4\xce\x01\x15\xb3\xeaS@\xdc\xfe/\x82\xbc\xebS@\xd5\xf1\x19\x00\x80\xb2S@$Y\x046`\xa7S@{\x05\xb4v\xb7\xe0S@QM\xea\xc5\x7f\xb6S@>v?1x\xb8S@3\x1a\x14\x91w\xd5S@\xadh\x88M\xa9\xe7S@_\xa3\x08\xb0\xa0\xa7S@v\x80\xda\x90G\x06T@K\xa1\x10\x93\xff\xe7S@\x8dU\xe3 \x17\xd0S@\xfa\xc2\xff\xb5W\xd7S@s\n\xbf\x11\t\x02T@&\xdf\xd5\xfe\xa3\xdfS@\xc2[6\x8a\x81\xe8S@\xf6v\x92\x19\xbf\xd5S@\xd3\xa95\'\xdd\xdaS@\x81\x82\xde~\xdb\xddS@D;\x98h8\xb9S@\x18\xaa\xa0g\xd9\xd2S@\xae\xd5\x9eq\x9f\xdcS@\xcb\xb1Z\x0cV\xe0S@\xc9\x01\xd7\x84<\xe8S@\xaeC\xf0PT\xd5S@\xf0\xeb\xe7\x00,\xe7S@\xc1\x82.\x17F\xe8S@$\xe9D\x12v\xe9S@\xd8!+a\x82\xdeS@\xbc\xcf\xd3\xba\xc5\xe2S@\xdd\xb6A_\xb0\xe4S@\'@\xedu*\xe9S@A\x18r\x17\xc5\xdfS@ ,\xaci\xc5\xc5S@\xd0\x1a\x88\xca#\xd3S@Ho\xd4\xfcZ\xe5S@\xb0\xbc\x96\xf4\xc3\xe7S@\xe8\x9fd\xd8|\xb7S@\xa6\xbd\xf1\xca\xe5\xb5S@f`g/{\xf1S@BjH\xf1F\xd4S@\xda\nn*u\xe8S@y\xaf^\xca\x94\xbaS@&\xf9\x02\x94\xef\xddS@U\xbdF\x03\x0e\xf8S@\xb3\xe5s\x99g\xdcS@\x9dK(d\x0b\xdfS@\xd5\xa7\xacZ\xfe\xe1S@%\xf67\x111\xe6S@\xa6\xbb\x03\xc1\x93\xe8S@\x84_I\x0e\xb8\xe8S@o\x1e9\x19\x8c\xbaS@\x06\xbc\xeb\xd3\xe7\xb6S@\x02\x0f\x7f\xbb\xfb\xd4S@8ew\x04\xf1\xd5S@\x10\xd5\x88\xc0!\xe9S@\xa9.\xael\x1a\xceS@h4\xf8D\x93\xd5S@\xa7\xe9Y\x0b\x1e\xe8S@\xff\xeaFM\xa8\xd3S@rh\xf2\xf3\xe2\xd4S@JRu\xdb\xf5\xdaS@\xca\xe8\x81e\xde\xddS@\xc5s\xec\x8ck\xdeS@\xbd\xa9y\xe0\x02\xc4S@u\xa3Z\x85\xd4\xdbS@E\x1d\xd1\x08\x82\xddS@8Co\x17`\xe3S@\xbf\x83\x1c1\x1b\xbaS@h\xf79\xb4f\xd3S@g\xc5\xd5\xb8\xd7\xd4S@\x8a7;C!\x90S@g\x11\x92\x03\x9b\xddS@\x8a\x02\x01\x1a\xfa\xe7S@W\x8cL\x12\\\xe3S@\x90\xa0[\xe4*\xbaS@h\x07F\x8dW\xb7S@}H\xf1I\xa2\xcfS@\xbc\t,\xe3\xd2\xdbS@\x83\xdcU\xb2>\xddS@\xd3\x8e\xd0y_\xd4S@\xb1\x8cI\xcc\xa3\xbbS@@\x8c=_\xcc\xd4S@\x9d/\xb8H\xec\xd9S@k\xf8\xb5\xdb \x90S@\xefw\xbb\xe0\xd7\xd3S@\x9b\x06\xeb\x80{\xd4S@\xbc\xe7\xb2\x02\xcc\xdaS@\xfb\xe97\xfa\xc5\xe3S@;O\xa1\xf8\xa0\xd0S@\xff\x86?\x94\xe2\xd2S@\xc8\xa9` \t\xe3S@]Rm0B\xe7S@\xdd\tE\xda\xbc\xf8S@\x1b\xb2\x8b\x01N\xdbS@\x0eC\x85\xa7n\x82S@\xe3\xcc\x10\x966\xd3S@2Z\x93\x19\x9f\xdcS@Ec~O\xe1\xdfS@O"!\xbc\xe7\xe6S@Y|\xd5\x80:\xd4S@k\xd8\x10\xd5\x95\xdaS@5W{]\xbd\xd2S@\xd7Yp\xc2\x07\xe5S@\xc6\xc9-D6\xe7S@\xe3yC2i\xcfS@\xad\x03\xfbv\x17\xdbS@\xf9\x94\xa4z\x8f\xdcS@\xaa\xa0\xf2\x10\x03\xe7S@\x04N>\xbc\xc7\x81S@1\xd2\x1c!\xd6\xcdS@y7\x99:\xc4\xd0S@g \xa8\xb69\xd7S@\x1f\xa3\xb9\xb5\xe2\xdaS@\xda7i\x9a\x1a\xe6S@\xbd\xb64\x8e\xa4{S@Y\xfe{\x8a\x0c\xdcS@\x95\x167Z\xcf\xabS@6\xffA\xc1(\xd8S@H\xa3l\xb8X\xd9S@\x00\xa2\xcc\ns\xd9S@\xbd\x92o|%\xdcS@\xca\x83A.\xe3\xd0S@P\xad>\x9d\x87\xd1S@\xdbM\xf1mP\xd8S@7y\x9b\x04\xbd\xf0S@U\xb3n\x9b\x0f\xdaS@G\x9b\n&\xb9\xdaS@\xf2\x1c\x1d\x06\x8a\xe5S@\x1e/+fc\xf1S@\xb2\xe9\x8d4|\xb6S@\x0b\xba3\xadS\xacS@v2\xd6O\xc0\xd1S@\x11\xbbB\xbe\x90\xc3S@\xd7\x15\x87}\x9a\xd6S@\tR\x81\xdd\xd9\xe3S@# \xd4\x04]\x93S@\x9c\x94wa\x84\xe5S@WS\x0c\xa64\xc2S@D\xb5\xf7;\x08\xd9S@\\\xc7fB\x1f\xd1S@{\xe8\tFI\xd1S@N\xd0\xe1\xce\xef\xd2S@\x9c\xbe\xff\x9e3\xd3S@\x04\x1f#tw\xdbS@\xb3P\x1eU\xf5\xe2S@\xb9\xf5\x85\xe8\x88\xe3S@7W\xeaU\x00\xe6S@f\xe2\xe6\x17\xd8\xbeS@\xf2ui~\x91\xd2S@\x9d\xcf}\xb8\xce\xdaS@\x91\x8c\xf2\x14\x8e\xa5S@\x81K\xec_\xe9\x81S@Zz\xdei:\xe3S@\xd2\xaa\r*\x1f\xf0S@\xdf\x12\xf3\x1d\xd1\xbeS@z\xef\xe3\xb1$\xacS@\x9bgt\x0b\x93\xd2S@ \xd9)z\xff\xd2S@\xc1\xb3\xec%s\xe2S@mO\x89\x85\xa5\x1cT@\xd2\xa8[\x02\x1d\xe3S@;`\xc8\xc7\x1f\x9bS@\x99\xb2=Gn\x05T@\xeck\\Y\xab\xd0S@\xf3\t\xc1\xe6\x96\xdaS@p[\xd9a\xfb\xb8S@\xfc[9\xf3\xd0\xcbS@\x01\x01\xd6\xee\xe2\xd0S@R)Q\xa4\xe5\xd1S@J\x13\xc5\x02E\xe2S@\x8d\x8d\x9a\xa1*\xb7S@\x9d\xf5\'\xca!\xe3S@\xe5\xa7\xd9\xfb\x7f\xacS@\xac\xf1=\xa7>\xc7S@\x1c\xed\x1c\x81\xd6\xa6S@\xdb\x10\x16\xe5\xdb\xceS@\xd6\xe2\xd8\x83h\xcdS@\\[#\xb8E\xceS@\xe4\xa6o\xc4/\x1bT@>t\xa2\xc6F\xa6S@\xa4m\xcee\xe1\xc0S@\xcf\x18]O\xaa\xe1S@\xcc\xf8^\xef\xe7\xd3S@\x10\xc2\x01\xdbv\xabS@:v4C \xbfS@t:E\xdcr\xceS@M[\xeb\nE\xdcS@3R\x1d\xf2\xd6\xe1S@\xc6VzW\xf0\xe2S@\xa4\xd3%C)\x94S@\x85}s\x94\x9a\xb9S@\x91\xc6\xe7\x13\x06\xceS@el9\x1b\x90\xb6S@\x1aj\x95(G\xb5S@^h\xae\xf0\xa2\xd4S@+5\x88\xa9\xd0\xa9S@y\tgA\x92\xccS@\xe6\xebb\xb5\xea\xd1S@4\x10\xbd\xcf\x94\xe1S@\x80l\xeeUR\x94S@Z]gd\xfb\x84S@\xb5\xa2\xc3\xe7U\xb7S@\xa4N\x8d\x89A\xb0S@\xd9\xbeZ\x06\x8b\xa7S@\x1dPb\x02k|S@\x8f\xb0t\xa8\x13\xcaS@\x8e\xa0_\t\x0c\x1cT@\x00\x7f\x89\x1eI\xcdS@\xdfb\xfa\x0f4\xe4S@\xc9PQ?\xb7\xc1S@\xce\xb6q&~\xc5S@\xab\xd6\xf0\x95\x1f\xe3S@Fp\x86\xf4J\xbeS@\xa3Ye-\x8f\xc5S@\xc7[t\x1e\x04\xd4S@\xa0\xb9"6\xe7\xb7S@6\xcc\x9e\x14\xd1\xccS@=\xe9\x1eI&\xaaS@\xfc\xbb\xf9\xe3\x83\xbdS@\xbd\xcf\xd2k\x90\x01T@dO}JH\xccS@o\xa7\xde\xa2\t\xcdS@\x123(\x0f\x15\xd0S@\x06\xbf\xc4\xe0y\xe2S@\xbb\x92\xbe\x13\xdd\xc4S@K\x04\xac\x10\x80\xabS@\xaa\xb8\xb1\x9c;zS@\xf8\x81xhG\xdaS@\xda\x85\x13\x92\x1f\xe2S@|o\xb9\x19\xc9\xe2S@+c_<#\xccS@C\xe8\xe3)+\xaaS@B\t5>e\xe0S@\xec^\x89\xbf\x04\xa8S@}\xd6\xbf\xedj\xbbS@\xbd| P\xce\xbdS@\xea\x9e\xd4M\x05\xdaS@-\xe4\x0e1\x80\xcbS@*\xb5\x8e\xac\xbf\xc4S@\xe6\xebW\xcdC\xbfS@\xea\x05\x16\xc2a\xacS@#L\xabk\xefyS@\x8e\x9bC%\xa0\xadS@\x9bL.\xda\xa5\xacS@\xd3\x07/0R\xacS@\xfb\x99\xaf\x92\x17\xcbS@\x9eUGQ\xacxS@m(\xa8\x8a\x16\xc9S@\x15\xddu\xb7\xa6\x80S@I\xea\xf3\x11\x97\xe2S@!\x03\x13\xd4\xcb\xbfS@I?\x8czwCT@\xc1\x8d\xd3\xc3\x99\xbcS@3\xcb;F]\xc4S@\xb1\xcc.\t\xb0\xd1S@\xaas\x86\xa7\x15\xdaS@\x14\x02[\xd2\xc0\xbfS@"\xaf\x12J\xf7\xd3S@\xeb\x15\xb1J\x8c\xc3S@\x01~\xf9r\xad\xd9S@k\xa8N\xee\xe7\xc8S@^>}\xd9\x04\xcbS@\xdd\xd8z\x88:\xd0S@Vt\x9f\xbeC\xe1S@\xb4;\x8e9\xd4\xe1S@\x9b\x04\xce>3}S@\xb7\x9c\xe1sT\xbcS@\xab\xbd\xf6\xf4\x1c\xcaS@?\x82^\x16!\xcfS@\xee\xd2\r~\x91\xd8S@\xd6k\xb4\t/\xadS@\xba\x04\x1e\x85\xfd\xa7S@&\xc7r1G\xc0S@r\xad\xd9E\xfb\xbfS@\xc6u:D\x93\xacS@\x1b,\xee\x11\xca\xbfS@\r\x113nw\xe0S@\xe2\x8e8k\xbc\xe1S@x\xd7\x80\xef\xd8\xbcS@0\xce\x9f\x88K\xc8S@\x1b\x98tD\x8c\xbdS@J\xbf3\x19\xc2\xb8S@\xab\r\xcb3\x0e\xc9S@`+*\x88\x1e\xa7S@\xa0j\x97\x10\x98\xc7S@\x97\x11\xa9\xa8\xd1\xc9S@\x16\xa38\x9d#\xd3S@\xdaI\x8b:\x82\x82S@95\xfb\x0c\x11\xabS@-\x0f\xa2/\x9f\xa8S@{\xfc\xd5j\xb2\xadS@\xd6\xff\x92\xe8p\xdfS@I\x91\xf7\xeb\x05\xc6S@\xf0\x00!\xe9\x7f\xc7S@~\xb7*p\x84\xe0S@\xd8L\xc9:R\xfbS@\xa8\x07\xfb\xd0K\xe4S@?*\xcc\xd0\xc7\xd8S@\xe5\x1f\xe2.9\xc2S@\xc6X\xf9\xc26\xbdS@\xce\xab\xb0ET\xc8S@\xa3k\xc9\x86\x96\xa9S@\x94{R\xa5\xef\xdeS@Ucju\xf4\xc9S@\xc8C\xe1\x19P\xceS@\xc2\xe2\x8e\xbd\xe1\xadS@h\xb4\x98%\xcb\xaaS@\x97CeJ0\xc2S@\x87V\xbd\xd7\xfc\xbfS@H\xe6\x8e\xacI\xc5S@\xa9\x0c\xa3\xe3\x81\xc5S@\t\xf3U\x9d\xe4\xabS@3\xd4n\xff\xd1\xc6S@\xfcF\xf1\x93\xe8\xdfS@X)Of\x84\xc8S@63\xaf\x97)\xceS@\xe4\xa3\x16)\xc6\xc1S@f3\xa3\x9b\x81\xdeS@\x15N\xa4\xb0c\xc1S@\xa9!V\xfdP\xc3S@\xa8\xc0\xc5\x91\xec\xc2S@\xf4\x9b\xdd\x11gxS@\xff\x19C\xc8J\xaeS@\xfbZ\x80\xe8\xa0xS@\xcf\xc3K\x9b\xdf\x82S@\xf6i\xde|\x04\xc2S@\x7f\xaf\xd5\x1b\x0f\xdeS@\x9e\x052#z\xdfS@\x04\xfb\x0b\xcf\xb4\x7fS@bVx\t?\x02T@\xd9\x97\x19}\x1a\xc1S@R\xa2\x0f(\xf6\xcdS@\x18\x9e;g\x84\xd9S@a\x98\xa8\xf5\xae\xc7S@%D\xb3rp\xc8S@\xcd\xb4\xe3\xabF\xdeS@\xb4><\xa9o\xc1S@6=\xb8,V\xcdS@?\x82\\\xa3\x8c\xdeS@:\xe0I\\\xea\xc0S@q\x85 G\xc4\xbfS@\xfbL\xc8\xd3\x1f\xceS@p\xc9\x8a\xa9\xdf\xaeS@\xd5(\x1c]W\xcdS@f\x9a\x0b\xf6b\xdeS@\xdb[\xe2~\x7f\xacS@\xbd\xe0\xea\x99L\xbaS@\xb6\xce<\x91p\xcaS@\'\xc8\xb3\xc8\xd1\xd0S@\xc8W\x166\x18\xc4S@WK%\xb2\xbd\xddS@\xba \xd9\xd0\x8e\xcaS@\x02\x14\x81? \x00T@\x94y\xfdMh\xd0S@\xa4U|\x1c\x08\x84S@\x03\xc5g\xd6\xa0\xc0S@\x9f[\x07xR\xc3S@\xd5/6)\xa1\xc5S@\x93\xfe=\xd5\x82\xb1S@\xdb\xed\xf0\x8a\xea\xc0S@Pc\xac\xb02\xcaS@\x16\x8cK?\xa5\xc0S@\x1a\xb4\xeb\x9a\xdb\xd5S@\xacY\x7f-\x1f\xddS@\\&\x8f*\x1a\xc1S@\x8e\xdeAT\xfe\xc9S@1\xc6*G\x80\xd5S@\x8e\x9a\x10\xc9D\xadS@{\xe3\x8df\x00\xcbS@\x1e\xffE\xe3\xd7\xcbS@\xec\x11g\xaf+\xd1S@E\x88\x99\xa6V\xd6S@O\xd7\x0e\x8a\xb5\xc1S@C\x1el5\x9e\xbeS@b\xbcW\xd2\xae\xc9S@>\xbc\xc9\xbf/\x06T@0\xecpq\xfb\x01T@\xe0f\xdcc\x0c\xc6S@o\xba\x1f\xf7\xcb\xadS@\x17>\xf1\x99)\xc6S@\x08\xa4U\x1f\x19\xc0S@\xb4\xa1L\xf18\xc6S@\xfc\xe9r\xca\x0e\xc9S@n@\xa9\x07I\xd4S@\xe8\xf9\x04d \xc6S@\x14\xc7"c{\xc2S@\xd9\xebK\xcb\xc4\xbfS@`\x00*\xa5\xde\xb8S@r\x07nc\xef\xc2S@\xc3\x05c\x1e\x06\xd4S@\xd2\xfbS\xe2\xcc\xc0S@\xbe9\xaa/q\xcbS@\x1b\x99\xef[\xe4\xb6S@\xc6%\x01\xfa\xec\xb7S@$\x9f2\xe0p\xb8S@\x17\xbc\x88\xf7\xdf\xc5S@\xbe\x0f,B\xde\xcaS@\xb5+\xbc&\x8b\xbdS@\xa5\x11 \xc2\xf6\xd2S@$d\xf2i\x83\xd3S@.\xb5\xd7\xd6\xd0\xdbS@\xf4\xfa$\xda\xce\xd3S@M\x8a\xdd\xa2\xab\xbbS@F\xfd/\xa0\x81\xd2S@@\x90\xbc\xb4Z\xc9S@\t\x8b\xeb\xf7\xb3\xd2S@\xdb\x07^\x06\xf0\xd4S@\xc0\xb5!\x1eh\xdbS@\x895\xc3n\xc1\xbeS@\xaa#,\x07s\xd2S@\xe9]\xd22&\x95S@\x01Z\xcc\xe2\xb0\xd3S@\xd1\x82\x18\xfb\xa8\xaeS@8\xc2\xdb\x93o\xbcS@\xf6\xb8\x96\xdc\xc4\x96S@\xe7\xdd~\x84\x97\xd2S@\xfa\x9b\xe4*\xa0\xb9S@_\xe8D\xaf2\xf3S@\x8fw\xe0Jc\xc5S@\xa8\x96\xc4+^\xc8S@\xf7\x05\xb0Z\x07\xccS@\xb9\xb0\xa1\xf2\xdf\xd3S@\xf2\x8d\xa1\x8d\x12\xd4S@\xec\x80l\xc7 \xc0S@\x1dE`\x86\x87\xc8S@\x892\xf9z\xb9\xc2S@\xcd]{\xae\x05\xc2S@\xdc\xad?\x80\x08\xbcS@\xd9\xb2I\xe1\xa5\xbcS@\x8a!I3\xf8\xc4S@\x02\xbaA\xd5\xba\xd5S@3\xef\x97\xd8{\xdaS@\x8b\x89K\xd2-\xafS@\xde\x17PrF\xc9S@\x91\x88\xba\x81\xe3\xd6S@\x9f\xc9\xbb\xa3o\xc2S@\x07\xa3.\x95\x80\xbcS@5)\xec\x12\x81\xbdS@U\x99`\x9a\xab\xd1S@\xc6\x15o\xec\xed\xd6S@\x834\x89\xd5+\xc9S@a\x9d6Y(\xd3S@\x88\x8b=\xb6\xe2\xd9S@\xdd\xf6\xeb\x00,\xe4S@\x837%z\xde\xc6S@\xc2\x85\xf5{\x10\xdaS@tg\xcd_\xf7\xb7S@m5:\x1a\x01\xb5S@9?\x89\xf6\xa1\xb9S@ \xd6b\xff\xd1\xbbS@\xfb_\xc9!\x0b\xbcS@w]\xbc\xea\xd9\xc2S@\xba\xf8\x88<\x99\xd2S@\x11\xc8\x10\x1b\xff\xbdS@@Q\xdd\x89H\xc6S@\x16\xf4\xb9\xc5\xf2\xcaS@^\x1d\xaf\xcff\xd1S@\xcfKRO\xd7\xd2S@\x84\xf8\x9f[\xff\xbeS@l\x92\x95\xd8\xf2\xd0S@\x8a[\xd8I=\xc7S@C8\xf7\xef\xb1\xd0S@\x8cpt\x04f\xd9S@\xb9\xe2\x82\x16VyS@\xde\xc2\xe9\x1c\xd6\xd1S@\x17\xef\xb7\xff\xffnS@\x81\x04\xd1,p;T@R\r\xe2l\x98\xbbS@\x93S\xd3\x8b\x7f\xc7S@\xbc\xbd\xc1\xa3\xa6\xc9S@\xd3\tsq=\xb7S@O\xf3dG\xa2\xd0S@\x83\x8fY\x93\x87\xd1S@\xfc\x96"o\x9c\xd8S@\x9f\xac\x84E\xf4\xb4S@\xe0\x11E\xd8\xef\xc7S@5\x06G\x05Q\xd2S@a\x04K\xf7\x11\xbbS@*\x089D\xd7xS@\xb4c\xf4\x92\x9e\xd1S@\xff\xd3\x07\xab\xbc\xd7S@\xaf\xc3@\xfa[\xbbS@f\x03\xf7.s\xc1S@\xa1\x1ay/\xc3\xc3S@\x0e\xb5\xc9\x83\xa7\xb4S@\x838g\r\x9e\xd8S@\xaf\xe2_/\xfe\xc3S@\xae\x83"fw\xcaS@\xebW\xcc\xc8~\xc0S@I\xa0\xae!%\xc1S@\xe6\xb0\\\x06\xa9\xceS@*\xe9!\n[\xd5S@w\xebOvQ\xd7S@\xb7\x9c\xebH\\\xd8S@oq\x08\x02\xca\xbaS@\xa5\xa9W\x8b\x80\xc0S@g=8OL\xd1S@\x06\xb1Qh\xb1\xd1S@o\xc3\xe1\xba-\xb3S@{\xd8\xf2\xc7\xf3;T@\xb3i-\xed\xfe\xc0S@\x96\xfb\x9cr\xd4\xc2S@\xd6\xc1\xd6ef\xceS@.\xdcJp@\xcfS@m\xe4ok\xf4\xc3S@\xd3\xd7\x11\xd3d\xcaS@Hk\x17\xb4\r\xc3S@\xf5\x0f\x8c>\t\xd0S@\x12T\xc7\x10b\xd0S@\xabZ\xda\xf5\x1dAT@\n\x0b%\xe5R\xd0S@\x95l)~\xca\xc9S@h\x11<\x94\xd7pS@\x10|\x04n\xa6\xc2S@\xcb\xe8\x87\xa9\x92\xb5S@\xe95\xea\x00q\xc2S@*\x87\x06\x99g\xd5S@\x12\x9c\xea^4\xd5S@\x8cJ\xc7\xb2\xbd\x97S@"\x86\xd2\xcd\x01\xcaS@\x1cQO\rX\xc2S@\x81\x90\xe6\x042\xd5S@l\xcf\x81\xbak\xe2S@\x86M\xe8\xf1\xa4\x06T@-\n\xa7\xfd\x01\xceS@\x11Uu\xceA\xceS@\xda\x88\x806\xad\xc9S@\x17.}|M\xceS@\xd3\xe2\xb4L\xbd\xcfS@yf^\x8f\xf1\xceS@\xed\x82`\x9e/\xcfS@Y\xc2%P\xe4\xcdS@(\x93\xac\xd8\xa8\xd5S@z\x1f\x95\x08\x8a\xb8S@\xab\xe0(`\xf6\xc6S@\xdc\xa3_\xa6#AT@\'b"\xd9d\xf3S@b\xfb\xd8vB\xbeS@\xc0M>\xdb\'\xd5S@\xd3\xf7V\xd4\x99\xb9S@\x17\xb4!j{\xbeS@;\xa3\x0cX\xe8\xceS@K\xbdlS\xd7\xd4S@\xa0\x8f\x95\xb4\x82\x02T@\xdf\xf8cz\xaa\xb7S@\xcd[}ZP\xccS@\t\xd5\x96\t\\\xcdS@R\x14u \x02\xb7S@p\x85\xda\x80g\xbeS@\x1bA\x1a\xb4\xce\x82S@\x94e\xda\xe09\xc0S@\x1e\xa2/7\x1c\xccS@\xa2\x05\xe3i\xe8\xccS@\x03\x84\x0fVN\xccS@G\xe4\xd9\xa6\xce\xb7S@\x19\x15KCH\xb3S@P\x003\x81\x12\xb4S@\xfa~\xfa\x85\x12\xd3S@\x1a{|\x15\xe5\xcbS@4\xa9\x02\xcd)~S@|\x19>\xcfK\xcfS@\x1aX\xe8%<\xccS@ \x9dUA\xce\xd2S@D\xbc(\x95\x88\xcbS@&\xd2w\xb1\xf4\xc7S@\xc9t|^\xbc\xbaS@\xaa\x13oC\x06\xcaS@\xd3\x139\xad9\xcaS@s\xb9o\xf9\xdb\xbbS@Z\x04\n\xba\xcf\xcfS@\xb8*kR\x03\xc8S@\xb8"dW\x0e\xcbS@h"\xb3\x8d\x18\xbbS@\xb1\xe7\xa8*\n\xcdS@\xefeA=\x0c\xccS@1\xf6\x11\xa4B\xd0S@\xc8\x9e^\xd1s\xc9S@\x0b\x13b.\x8c\xcbS@\xd1\xa5\xcew\xfb\xcfS@\x8c\xeb\x9d\xdb\xe7\xbcS@;\x8c:\x8f\x0b\xcfS@=\xb6Z\x8a\xb2\xb2S@v\xf5\xff\xf2\xc3\xb3S@\xdf\xee\xa5\x8f\xfe\xddS@\x1a:e\x173\x81S@\xd0\xa5\xec4\xb7\xbbS@\xb4\xbd5\x12\xb9\xacS@U\x96\x12\x8b\xdd\xc4S@\x05\xd6y\x00F\xdcS@\xdb\xa9AR\x1d\xe8S@\x1c\x02\xf9\xb7\x08\x89S@\x08Q\xb1\xe7\x81\xcbS@\xc1\x88\xf9{\xd8\xd6S@\xebE\x95D_\xb3S@9\xe4\x12\xb2\x17\xf6S@\xachj\xe0\xe4\xdbS@\x8f\x039\x0c\x94\xddS@\xddt\xaa\x04UwS@\xd1\xf7\xea\xea/\xcdS@\xe6W\x05Uh\xe2S@W\x08&=\xce\x81S@\xec\xaaL\x83\xc5\x80S@\xab\xe8f\x80\xb8\xafS@j\x11T\xb5|\x0bT@m\xe6\x12\xab\xde\xe0S@\xd4\xb9\xdf\x95T\xe3S@P\\\xdc\x13^\xf0S@\x94\xcf\xca\xe1F\x8fS@\xb8\xd0\t\xc5\xba\xbbS@h\xc4\xef5\x18wS@\xb4E\xc9\'\x92\xe9S@a\x1d\xc1T\x0e\xc9S@\xf7\xcfF\xb3\xdf\x94S@\x8b\xab\xbb}\r\x11T@ip\xdc\x06\x92\xccS@rP\xfb\xa0)\xc3S@#\x08\xe4\xa2\xaf\x93S@\xad>d\x03\xa9\xb0S@z\xe6D\xe6nuS@*\xc3\x98\xf5\xc6\xd3S@B\xd9\x18s\x14\x85S@4\x92Fd\xde\xdfS@\xcbj\xaa\xbd\x9f\xe4S@\xfc\x147\xcay\xa6S@V\x95\x1f\x16e\xaaS@\x1b\x9c;\xa4\x9c\xe8S@>t\xc2\xd5V\xaeS@\xb3\xfe\xfd\x10\x90\xb1S@\xcb\xf7\xeam\x82\xb2S@0\x065\xc2\xa4\x9bS@\xcc\x9b.\xea\x83\xccS@\x1b;O\xa8\xe6\xe4S@\xde\xa1\n.Z\xe3S@>B\xda#:\x83S@;\x95b\x9e\xe3\xa0S@\xaf\xe1\xe9g\x00\xa2S@*\xfb\xf0\x918\x8eS@c]\x8a\xa7\xfa\x12T@\xf1c\x01\x10\x13\xddS@\x1d\x80\xf7\xc0\xa5\x13T@N\xed\x014.\xd3S@\xb1X#O\x1d\x81S@\xba\x1a\xe5\xdfi\x07T@\x94\xd0\xcb\xb7P\x83S@\xbbQ\xcfi\x13\xacS@\xf6\x1c\xe0\xbf\xb2\xe9S@m\xaf\r\xdaf\xd0S@\xc5\x8b\x1a\x02F\xb5S@\x99t\x1d\x87\x05\xabS@\x9e\xd6oh\xc2\xe2S@C\xdaV&5xS@{\xd0\x17\x1f\x1f\x87S@\x00\xbf\x11\xfd\x00\xb7S@\xdf\x0e3\xf2\xd3rS@\xc4\xd8\x83h\xf1\xdeS@\x0e6\xc2*\x7f\xd3S@\x13X\xc6\xa4\xfe\xbaS@$\x02\xb7q\xe6\xefS@8\xa2\xd9||\xaeS@`\xe5?O~\x88S@\x01\xa8\x07p\x0b\xfeS@\x1b\xc4xj \xa7S@&\xddI\x16\xf7\xa4S@T\xa9Tw\x15\xa1S@\x90\x0fj\x81\xc1\xe0S@\xf0O\xff\x9d\x1f\xabS@[\xbak\xcd\xbc\xdfS@l^\x12C\xdf\xa3S@\x134\xba}\xa9\xc4S@\x86\xf1\xd1-\xa6\xdfS@\xaf\x1c_\xc6@\xe3S@!\x1c\x1f\x89H\xb6S@\x94<\xa8L\x85\x88S@>\xd2\x0br\xac\x7fS@\xed\\Pl\xf3oS@SWzP\xc2\xe3S@?\x0e\\[\n\xd8S@)\xca\x17\xd4C\xc7S@l\xed`\xffn\xd0S@\x82\xf0\xddq\xba\xe6S@\xb1\x89%rf\xeeS@\xa7\xb8\xbeT/\xbcS@M\xcet#\x9d\xadS@\xe6\x9eR\x08\xf4\xe4S@\xb3H\xb1\xb91\xd8S@\xdb\xfd\x07\xc7G\xbeS@\xaf\x1d`\x1f#\x9aS@7\xc1\x88\x8c\x18\x7fS@\rh\x8c=$\xdcS@<n\x8e\xc6l\xdbS@\xa67\x8f\xc1\xc9\xe2S@P\xaco-\xa1\xaeS@\r\xe9G\xd3\xbb\xdfS@N\xe8\xd2\'\xb5\xa6S@*\x0c\xca\x10\xd7\xa9S@\x90\xa0n\x18k\xdcS@\xc8\x93\xfd(\xf7\xc4S@\xb2;3[7\xf3S@\xdd\x9fD!\xdd\xd3S@\x83\xded\x1b_\xd4S@t%\x8c\xe9\x0cvS@@Z\x98=S\xd4S@\xd8\x0f\xe5X\n\xcaS@\xffa\xc3\xa6T\xc5S@?\xbb\xe6\xc8*\xfdS@\xf2\xec\xedO\x1e\xe4S@\x06\xc8\x1dm\xb4\xc5S@\x1c\xcf/\x11:\xebS@\n\xa4t\x19\xca\xcdS@\xcd\xfc\x08]\x03\xccS@\xd5\x0c\xe2/$\xebS@lP\xaa\xf9\xb8\xc9S@b\xda\xcb"\xdd\x81S@\xc6\xb1\xd3\xdfv\x08T@\xc4\xf6\x86H\x8b\xb2S@m\xa0dy}\xb7S@\x15Wv\xc7`\x82S@\x9c\xf1D\xc3a\xcfS@\x97\x96\x0cC,\x9eS@kX\x98`\x82\x9bS@\x15\x0b\x15\x9a7\x9bS@\xb5\xfee\xa2e\xcaS@\xb9\x88R\xd3V\xbcS@\xa7d\x0e\x03f\xe6S@\xc9\x14\x8e\xb3\xc0\x9bS@\x04\x87\xdc\x1a\xef\x9aS@\xb0\xa1\xff\xfa\x1a\xc8S@lqI\x8f\x19\xcbS@\xd8\x07\x9dh\x96\x9bS@\xc7\xbb\x10\x89<\x9bS@>\x93<\n[\xd0S@\xda8\xaa\xf0\xf5\xc8S@M\xa1\x01\x0e\xbd\x82S@\xcc\x9dQ\xef\xd3\xb5S@\xc7CF{h\x80S@#\xb1O\x1a\x1e\xcfS@\x12\xb9\x97\xad\xe8\xc8S@s"\xa2\x93\x16\xd1S@/\x08:j\x99\x9cS@\xe2\x94\x08\xfa\xe8\xc8S@$TR=~\xcbS@\x8e\x03o\x13\xb3\xc9S@\x97\xc4\xc4\x11m\xcaS@M5~)\x8d\x9cS@M\xe9\xf6\x15O\xb4S@5o~|\xab\tT@3X\xf8m\x96\xc9S@8P\xff\xae\x1c\xcdS@\x1f\xd1\xb9!\xdbtS@\x04\xdb1k\xbb\xb2S@H\x9c)\xce\xe2\xebS@r\xd7\xad\xfd\xf4\xc9S@\xd0jy\xb3\x83\xb2S@\x12\x18\x8a&\xfc\xd2S@\xd07\x9bZ\x85\xcbS@mL\xb7\x13\xe2\xd2S@\xacJ\x00@\x80\x82S@-\x1b\xba\xdb\x15\xcaS@\xcb\x8e>\xb4\x82sS@k\x93A\xf5\xff\xc9S@Z\x0c5\x9fN\xccS@\xb8\x96FD\xec\x91S@\x96o\xdb3\x89\xcbS@\xee \x94\x84"\xbfS@K\x04\xd0lQ\xccS@1\x05\x82@\x94\xcaS@\xe8vG\xe9\xb2\x9dS@\xd2\xc9\xd9dw\x9dS@\x0fPL\xa4\xbd\xccS@\x84K^F\x06\xd4S@Dh\x16\x1f\x0e\xd3S@`v\x0b\x8c\xb3\xc7S@1\xd0\xfb\xae\xa1\xc9S@\xa7M\xa7O\xcetS@\xce\x18\xaeS\xe0\xccS@{\xb7r\xd8\xb6\xa3S@_\x11\xc4\xcc[\xcdS@\x08\xf1\xc9"9\xccS@\x92\x97\xfc\xa1\x84\xbeS@u\xecm\xda\xcf\xd4S@\x9a(\x0c,\xb9\xd1S@GF\x8bc\xa4\xb8S@\x0e\xe9$s\xec\xd3S@w)9&&\xceS@\x0e\xfb\x8c\xd0\x8e\xc0S@V\xe4\xa5o\x95\xb2S@=o\xc4\xf6\xbd\x90S@\x0b\xdf\xa5D(\xd2S@\x93\x17-\xe1\x8b\xbeS@}\x1f5\x88\x87\xe5S@\x04\xcc\x17\xf5\x9d\xb8S@\x90\xa6\xf0r\x11\xa0S@7\xcdB\xec\x9a\xa1S@`23N\xeb\xb6S@%\xde\x94\x85\x14\xc7S@\xb9p{=\x8d\xd4S@p\xe5\x88\xc6U\xe4S@p\x84%N\xff\xcdS@\xca\x05\x84U\xd9\x81S@\xf0\xec\xaa\x16\xe0\xd5S@\xce\xf5\x91D\xad\x9fS@\xf9\xe5<\x03\xcb\xcfS@\xb7\xcf\xe7\xc9\x01\xceS@UW\xa8k\x1f\xf1S@O"Wj\xba\x93S@\x9cP\x1d\xa2\xe6\xc0S@\xc6\xab\xa4\xb9\x10\x0bT@\x87\xa0\xfd\xd3\xaa\xa0S@\xcd\xd3\xac*5\xb8S@_\xe4*\x8a+\xe7S@\x99A\xd1\x01\x02\xc6S@\x1e\xb3\x1f\xa4<\xd5S@\xf0A\xf5gg\xd0S@\x8a\x97\x9b6{\xc2S@$\xee?\xe5\xe1\xcfS@\xa1\x93M\xd4M\xd0S@`E6\xc3V\xb8S@1,>lJ\xb5S@\x1b\xeb\xb3.\xd5\xb7S@A#"\xf4%\xd2S@\x94g\x0f<o\xd0S@v\x90~\xa0\x04\xd0S@\x1c\x87/J\xfe\xc3S@\xfe_\x86 :\xc3S@L\xab\xb3Y\xdc\xc3S@0\x9d\x83=\x05\xc7S@\x05Q\\\x05\xf4\xc2S@\xe8\xcbH\xdb\xf3\xc0S@\xc3\xc96\x0c\xb3\xbaS@\xf6}1\x80U\xc5S@\x9f\xcf\xc4\x08J\xd1S@\x19\xa3\xeb\xf9\x98\xceS@{\xc0hc\xff\xb7S@\x90\xc8\xe3\xc4_\xd8S@\x0e\xa2\x18 \xd4\xd1S@\xe7\xbek\x02\x98\x0bT@\xeb\xbb*7\x95\xc3S@\x85\x8f-0\x7f\xadS@\x80\x8d\xa1\x84*\xafS@>\xffsx\xb0\x80S@c\xfae\xea\xbe\xb4S@\xe5\xe7\xcb\x15,\xb4S@\x84\xda\xc7\x8b\x9d\x07T@:&\xf9d\x06\xd2S@\xadR%\xba\xb2\xc7S@\x99IXT\xd2\xc3S@\x05\xe5\xbc,,\xc1S@a\x858$\x01\x0cT@\x87sT\xa6D\xd2S@\x1b5\xb5\x80\x02\xc8S@M\xf0\xf5\x90g\x84S@#\x19\xe8Y(\xbbS@\xcd\xcb\x1aV\xaa\xd0S@\xb8\x80\xf1_ \xb9S@^\x8b.cd\x08T@\xa1\xe5\x97\xf1\xaf\xb9S@k2\xe1\x0e\xbd\xc3S@\x03\n\xa1\xc1\xaa\xbbS@\x0cx\x0c\x11U\xd6S@+\x84\xc8\xad\x08\xd1S@\xf2A&\xfd\xbb\xd0S@.\xa7\xdb\x94s\x82S@\x05t}\xf2\xc9\xbcS@G\xd52r\xaa\xaeS@:\x119\xe2x\xe2S@\x1d\xa6\x87\xebo\xd9S@v\x82\x82\xf3\xf1\xd4S@\xa4\x96\x86;\xb2\xd1S@\x99\xceJM\x9a\xb5S@_\x82\x03\t\n\x08T@_4y\x90\x02\xd3S@\xfa\n4\x03g\xd1S@L\x0c\xe8\xfb\xff\xcaS@\xffb\xeb\x8cR\xb1S@\xf8u:t\xa6\xd6S@\xe8\x13\xa7\xb5g\xc6S@h\xf2\x1a.[\xc4S@\x12\xe17\xb6\xd1\xecS@\xd3\x93.\x11u\xc0S@yP\x12*\x15\xbeS@\xc8Z\x8c4\xcc\x06T@\x8c\xaa\x8d\xee\xa5\x83S@\xa5r*\xa8\xaf\x07T@,M,\x82\x81\x0bT@\x15\xc0Z\xcb*\xdaS@esl]\x16\xd3S@\x19\x10\xbb\x89\x1e\xc9S@\x0c\x98\x8bc\x02\xdaS@a>-\x11\xd7\xd1S@\xdc*%\xc6\x9d\x87S@z\xc8r&\xd6\xc6S@1\xc3jSJ\x83S@\xb3\x0e\x06\xe1\xc8\xd1S@{\x97\xc6\xd0\\\xbfS@.K\xc0\xe8\xa2\xbdS@p\xef\x0f\xc5\xe9yS@\xb9Ye\x855\xc7S@?#\xfcvp\xc2S@\xdfp\xfamT\xdaS@\x03r\x19\xd4\xfc\xcbS@\x17mV\x16\xcd\xcbS@\x93@NbH\xc5S@\x84\xe4\x11\xd8/\xc1S@\x9b\x19<\x92\xec\xc0S@\xd7\x94\x80\xfcy\x85S@\x0cW\x88\xb0\xf2\xd3S@\xc8\x15\x00Z\xeb\xc5S@\x14\xe0\xf6Bw\xbeS@\xde\xc0E\x85S\xbcS@&\xf3\xbbt\xc0\xdaS@\xaaD1\xf3\xca\xa2S@\x02j)$\xc4\xd2S@\x95{\x99u,\xdbS@\xdd\x9e1\xdf\xe7\xd3S@%b \x83x\xd2S@IG\xfc\x94y\xd2S@s\xf0 \xbag\xc9S@\xf1\x07P\x0e\xf3\x06T@\xef\x9f\x12\x85\xad\xd3S@3\xd6\xa2;4\xbeS@2\xd5\xf2[\x14\xf3S@fr4\xeei\xc3S@\x8e~\xe0l\x85\xbdS@\x11-\x102\xeb\xb6S@s\x15i\xc8>xS@\xc3Y\x7fZ\xca\xdbS@Kq*\xe0\xe8\xcaS@|\x18\xa2\xf9{\xbbS@E\xd5\xceX\x87\xc2S@\x91\x87\xad\xcf\x82\xb9S@\x90"\r@\xfc\xdbS@"\xc8\x87\x817\xd3S@\xe3\xbe\xfc\x87\xe2\xc0S@pr\x88\x9b\xc0\xc0S@\x8et\xad\xac\x16\xc0S@\xa8\xe2pt\xdc\xb8S@\xd3\xd9\x1f\x90j\xb7S@v\x15\xf7\xf8\xce\xadS@\x9f\x14\xe6YG\xcbS@\x01\xafX\xf9,\xc6S@rI\xbb"N\xd4S@\x02\xa0\x9e\xca\x0e\xc9S@\xfc\x87\xb8\xca[\xe8S@\xaf$\xca\xa4!\xc0S@k^\xd2\xcdr\x98S@\xa1+\xf0I)\xc6S@\xb5\xeb\xc0&\x14\xc1S@\x91\xe3[\xa3\x97\xc4S@\x92\x15\x17DO\xa2S@\x18\x13\x1a\x03F\xb7S@\xad\x13\x85yI\xd6S@&\x08\xef6\xf3\xcaS@\xac\xf3##\x85\xd5S@\xdb\xdaK\x9d;\xd1S@\xf6\xe51\xf3\xf4\xcbS@%yK\xf8\x8b\xc1S@\xea\xd7H\xfcU\xbaS@\xce\x9bt\x10\x88\xc0S@AkK\xbd\x05\xcdS@D\xd1YE8\xc5S@\xed\xa4\xa6\xdeT\xcdS@\xd8\x11\x00{\xa5\xc0S@\xfd[!\xf4r\xccS@\xd1d\x8b\xc8J\x9aS@\x84!\xa3\xe6\xb5\xddS@z\xbc\xaf\'\xcf\xd0S@\x1au\xd2{\xf2\xccS@%\x9e\x93\xc9\x82\xa4S@c\x1a\xdc\xe4\xb1yS@\x13!P\x86x\xcaS@\xbd\xde\xb7N\xcf\xa4S@\xd3eww\x90\x7fS@n\xeeQ\x12\x9a\xb1S@\xd1\x1c\xe0\xcfK\xc1S@\x05\xd2\t\xb6m\xdeS@ \xfe?AlnS@\xf4y\x02H2\xceS@\xdb\x87\xe8>\x86\x83S@0\x97\xf57n\xc3S@\xd1\xa5\xc2\x0f\x83\xa3S@jr\x91H\xaf\xc7S@\xe5\xe1Z\xe2G\x9bS@\xb9\x0bK\xef\x16\xdfS@\x86\xdf\xfeCZ\xdeS@\xec\tg[`\xd0S@\xc1\xcd\xe8\x91`9T@\xfc\x16\x95z\x14\xdeS@\xdd\x97\xa2C0\xc4S@*\x8b\x85@1\xc2S@K\x04\xfb^\xa8\xc1S@\xdf\xbe\x85L\x8f\xdeS@\xaf\x92\xa3mO\xceS@\x90\xb1\xaa\xfdy\xccS@\xc3)H\xc4\x9a\xa5S@\x9e\xd3\x18m\xe6\xc1S@H\x84\x18Q\x8a\xc5S@ \xef\x1f\xba\'\xc2S@\x9d&\x04\xda\xd2\xdeS@\x80V\xd2HM\xceS@\xa7\xbe\xb9m\xdd\xc8S@^\x01\x82H\x08\xc1S@\x05\xa3\x84\xc7\x05\xcaS@m1\xd9\xfb\x02zS@\xc9\xa6S;s\x9cS@s{\xf8\x81\xc4\xbfS@\xbcc\xd6L\xd9\x9bS@\xae\xa9<\xb55\xd6S@\xa7\xc8\xc54\x04\x8aS@\xd2\xd4\x01\xc4=\xc4S@\x91\xf6B\xe1\xb6\xfeS@\x7f\xac\xf2x\xdf\xc9S@\xe6_\xe4\xcc\xb1\xc2S@\x0crn1g\xdaS@\x1a\xde\xe1\xd18\xd3S@\xd5\xd4\xd2\xfdj\xc4S@\x1ax\xd2\xaa\x94\x9cS@\x12\xd01[}\xe0S@\x15wp\xed\xf9\x94S@>\xb7\x18\xa8\xe6\xcdS@r\\\xc3;m\xc8S@\xacP\xc3;\xc6\x84S@\xce\x15\\"9\xd6S@\xe8\xe0\x06C1\xc3S@\xc7(\xec\xc2\xc4\xb9S@E\x0cf\xe3\t\xcaS@\xb4;\x8e9\xd4\xe1S@N\xb8\x1c8R\xe1S@\x8a\xc7\'\x9d\t\xf2S@j\x1e\xab|(\xcfS@\x82\xd9\xbc\x93\x80\xc5S@\x8c\xfaJ\x8d}\xbaS@\xa8hj4l\xc1S@\x91r\xac[\xea\xc8S@\xb49/\xba9\xc5S@ $p\x92\x8fyS@;\xbf5k\xe7\xd3S@bV[^\x9c\xc3S@F-.]a\xa6S@3\n\xb6\x08f\xcaS@\x8e\xe2\x87\xa2D\xc4S@f\x1f"\x99N\xbcS@\xe9\xb2\rF\x8f\xe2S@"+\xc9.\x19\xdaS@\xb0\xa3\xe09\x05\xc9S@\xd4h)/\xb4\xbcS@\xafE"\x19\x8e\xdfS@\x95\x86\x01\xc8V\xc9S@H\xe6Yu\xa4\xb9S@\x7fk\xa7\x97\xcc\xbfS@\xc4!P-\x9c\xf2S@U2\x9epO\xcaS@\xd3\xb8\xee!\xa6\xc9S@T|\xdfM\xc8\xaaS@\xd6\xfdV\x8b\xe4\xadS@a\x97\xd1ju\xcbS@^\xab\x1e\'N\xbdS@\xcc \x15\xa9\x07{S@*Q\x06\xcb0\xdaS@\xfaM\x10X\x9a\xa9S@\xceg\xc3x(\xccS@\x881"M\xd6\xe2S@=I*F\x9c\xe2S@\x14\xc2\xf6J`zS@z\xcd\xcaV\x87\xe3S@\xe3\x01\xf0\xf8\x0f\xd0S@8\x17\x9c\xe3\xe9\xceS@V{\xcd\xc0p\xbdS@hm\xab\xbc\x85\xe2S@\xeb\x8e\x06\x8be\xccS@\x80\xb2s\xd8D\xadS@\x9cf@-\x7f\x86S@M\xc1\xe0\xc3z\xcfS@L\xa2\xd3\x85\xe8\xccS@ew\xc4\x80\xb9\xc1S@\xba\xaa\xd0\x0b\xa2\xa8S@\xc9!\xfa\x10\xcf\xe3S@\x1f\xc0\x80\x9dL\xe3S@\xefK\x91\x90PzS@\xcb\xf2\xde:z\xcdS@\xb0\xc4D\xa2\xa9\xbdS@>)\x92]\xa6\xcbS@f\x86\xf5$\xdd\xcaS@F\xa3Q(\'\xa8S@\xa3\xedA\xd3\xd2\xc5S@\xf5\xee`\xfd\x86\xbeS@\x1d\x9a\x9a\xb4h\xa7S@\x82tZ\x89\xaf\xccS@LnN\xab\x08\xccS@\xc6VzW\xf0\xe2S@S\xe6v\xa7\xca\xe1S@\x1b\xd3*\x84\xd5\xd3S@\xe9\x01\x88\xc0\x9f\x84S@\xa3dp\x003\xbeS@\xf6a\xad\xaag\xdcS@$\x19=\xc7\xf0\xc0S@\xb0H\x0f\xe6M\xbfS@\xfc\xae\x18\x19a\xcdS@\xc3\xd7C\xb5\x0e\xaaS@\x97\xe6R\x04\xa3\xacS@\x0c\x86>]\xfd\xceS@\x9a]\x11c\xdc\xceS@\xe0\xdfE\xadG\xceS@\xcce\t\xe30\xa8S@j\xfb+d\xa4\xe2S@|~\\Ct\xd5S@2\x85\xe8^T\xd5S@0\xb7fG\x0e\xe3S@\x8a\xd4\x11}]\xe2S@\x1d@?`\xff\xa7S@ec<\xe3\x00\xa9S@Y \x0e\xd7\x82\xc0S@\xc5\xccm\xfbb\xe2S@\x17}:,M\xa9S@\xcd\xff\x1e\x894\xe3S@Pojb[\xc0S@\xf8R\xc7\xb1\xd4\xbeS@\x8c\xa3\x83\xb03\xacS@s\xa8\xb5\xca\xe6\xb5S@\xe7\x0e\x1a\x00\x84\xe3S@po\xca\xceC\xd1S@3\xc4\x1b\x10\xd7\xa9S@o\xf7\x88\xdb\xee\xbeS@F[\xd8,\x17\xe6S@\xe8e\xa6\xfaw\xe5S@\xab7\x08b/\xe5S@\xc6\x99B\xa4\x9c\xdbS@\xe8hs22\xd1S@9\x1ehQ\xd6\xbfS@:T\x9cX\x8d\xe5S@\xa1\xfd\x9d\x9d,\x9aS@kIc\t\xb3\xd1S@\xafx\xe2M\x07\xd0S@\xcbN\x84\xc1y\xc0S@_q#\xcd\xa6\xdaS@\xcaM\xfcB\xc2\xd6S@\xc5\xd8#\x03D\x86S@lm\x01\x91b\xbdS@z\xf6\xabA*\xdaS@t\xf2\r\x11\xc1\xd1S@\x01-\x16\xf2\xda\xd0S@\x86\xd3^HM\xdfS@\n\x05\x12\x99HmS@\x88H7\xec\xfe\xdbS@\xa3\x92;\x0b^\xd9S@\x9a\xed\xdcs\xaf\xd1S@Qs\xabZ\xb0\xe4S@P\x8c\x90H\xc1\xbfS@7\xecg\xa0w\x7fS@\xa2\xb3\xae\x86\x13\xaaS@\xfa\xba\xed\xb0/\xe6S@\xd1,\x01\xa4;\xdaS@\x1a/s\xc8\xd6\xd0S@P\xa4\x84\x9d)\xe7S@\xacOP\x1f\x9d\xdcS@k\xcb\x88P\xb1\xd7S@e\xb9A\xd0\xc5\xaaS@\x12\xc8\xd6X\x8b\xdaS@Sp\xb2\x1e\\\xdaS@\x1e\xac\x1a\xfdl\xadS@\xf2\x96:\x94\x00\x8dS@M\x9e$\x0e\xdf\xdfS@\x8aV\xa3\x99h\xddS@4(\xfeE\x9f\xdcS@\xfe(X\x1a\xf1\xd7S@f+\n\xcf\xb6\xd3S@+\xa1aDd\xcfS@\xe2\x95\xc7I3\x87S@]\x0bK\xe8G\xe3S@t\xa4\xaa\xdeT\xe7S@^aE5\xb6\xe3S@\\F\xde\xb3x\xdbS@\xebZ\xb7\x16\xbc\xdaS@"W\xf4\xdb5\xabS@\x93\x11k\x9a\xbe\xd0S@\xad\xcd\x9dgQ\xbfS@\xf1m\r?\x87\x1bT@\xbd\xec)\xd5\x98\xd4S@\x175\xa9\xe9\xfe\xaaS@v#M\xdb\x0e\xdaS@\xd3,_\x7f\x9f\xcfS@G\xe4\xa0\xfd\xd0\x04T@\x87\xe6-&\xf8\xdbS@\xe0\xd9\x11k\x00\xd9S@P\x9b[\xa0\x19\xd5S@E\xcc\xa2\xa7\xb7\xd4S@\t\xdf\xf0\xbe\xd6\xcdS@\xf2[M\x08\x11\xe8S@%\\\x7f\xbe\xc9\xdbS@\x89\xbea\x02C\xd0S@\n\xc9\xba\xe2\'\xc9S@\xf9\x198\x9b\xcd\xddS@\x8a\xdc=P\x18\xc4S@\xce\xb5\xc5\x1e\x93\xe5S@]\x98z\xb0\xce\xddS@\xd8\xe6\xa0\x91\xd2\x95S@Up$\x9f\x1b\xe8S@}`b\xc8$\x81S@\xb4\x86f$*\xe9S@\xd3\xaf\xab\x7f\x87\xd5S@\x14x\xfa*=\xe9S@\xabp\xca\'\xe9\xe1S@"\x9d\x89gS\xacS@/\xf9\x8c`\xd2\xd4S@e\x16t+\x8f\xb6S@7~\x07j*\xc4S@\xc6?\xaa\xfc\x03~S@z\xe4\x19JA\xe6S@o\xa9rF\xe2\xddS@\x0e\xb8\xebx\xd4\x98S@\xbbJ\x99\xde7\xe8S@\xd9/o%\x84\xe8S@v"P$\xca\x86S@\xee[\x04\x15)\xaaS@LJ\x97l\xcd|S@!\xc3\xa9\xe4\xa7\xdfS@\x11|y.\xd4\xd1S@\xe3\xf2\xdeJ\x08\xc6S@\x0f\x8b\xa8\xc7\xc1\xc5S@\r\x11R\xde"\xf3S@\xee\x0f/>\xff\xb7S@\x9dV\xe6\xf1\xf0\xe8S@\x05\xf3\x1e\x04Q\xd3S@\xfeT\xa8\x1a\xbc\xf7S@\x8bj.\x83\xc9\xcfS@\xd3&&\xce`\x98S@\x86\'\xa7]6\xe8S@%\xb29\x94\xe3\xbfS@\xce\x08\xdf\x96\x9e\xc6S@\x85ndm\xeb\xceS@`\x9b\xd6\x8b9\xe8S@9\\\xa6\xbd\x9c\xdcS@Q\xc7\x14\x8b\x06\x82S@\x96R\x8b\x9d\xc0\xe8S@\xab\xdc\x14ln\xe7S@\xda\x8b\xc6r]\xe1S@\xa9w\xd6\xa2(\xe0S@,a\xcc\x9e^\xc8S@\xc7\x9d f \x1bT@\xe6#\xe4w\x8c\x87S@D\x98\xab\xf2(nS@\x88q\xfc5\xb5\xe8S@\xff\xe8\x19\xfe\x11\xdfS@\xfd\xd2\x05\xb1\xe8\xddS@X\xc5\xa5U\xf6\xd6S@\xf12\xa9\x92\x8d\xd5S@\x99|E\xaf}\xe8S@\x05\x85\x15l\xb6\xe0S@\x16\x9b\x8f\xb6\xae\xdfS@]}D\xbfg\xd7S@\xd0\xecU\xf8\x0f\xd6S@\xf5mW\\\xd6\xadS@\xc4B[v\xb1\xc6S@\x99z\xb8x[\xacS@\xb0m\xfd\x9eT\xe8S@\x95\x8f\x13^\xed\xe7S@\n{\xf5{\xca\x87S@Xr\x90\xc8\xcf\xb9S@8\xf3$\xb6\xd4\xc5S@\x9a\xe8\x8c\x0c\xba\xe0S@\xf3\'\xd9\xaa_\xdbS@)\x03\xf5D\xed\xacS@\xe0j\x8e\x0c\x8f\xb7S@\t)\x9b\xb9\xeb\xadS@\x06\x17^\xaa\x02\x05T@\xef\x9b?\x17\xb6\xeaS@\xe5\xff\xc5]\xa2\x01T@\x982\x8e\xaeN\x88S@\xc8\xe97[6\xc6S@\x03\xbc}\x1a\x9e}S@\xf4\xa2<k\x16\xe8S@\x0b\xcdp\x1b\x7f\xdcS@\xe4\x15\xdb\xa9\xd8\xd5S@-t_\x01\xd1\xa9S@\xd2f\x9e\x1eG\xb5S@\xea\xf2S\xec\xb4\xadS@\x07k<a\xad\xb9S@W5\xba^\xff\xe5S@\xf1\xaf\xfd\x17$\xf3S@\xab*Qq\xf2\xadS@\x013>\xd7\x95\xdfS@\x12O3\x8b\x87\xd8S@\xb4\'\xb9\x1e\xba\xd1S@\xc4\xbfa\xd9&\x9fS@2T\xb6\xech\xe8S@k\x9f8\xc7\x9a\xd6S@GP2\xf1\x92\xd2S@\xb2\x8c/\xcd\xa7\x9eS@"\xb1\xc0\xbc\xef\x81S@)M\xda{%\xe2S@\xce)S\xf3{\xaeS@\xe4F\xf3\xf9\x06\xc7S@Y\x90V\x96\x15\xe9S@\xd739\xe5\x86\xabS@\xd7g*K\x9b\xecS@\xa0\xdf\x8c\xf4\x99\xd9S@\x1d0V\xa0\xb8\xa4S@\xc7\xe1\xc3a\x99\xe9S@\xa7\x1e;\'I\xa6S@\xa2\xc1\x82\xbe\x91\xacS@ \xf3\x9e\x86\x98\xd9S@\xfbF\x9b\x81\xc4\xd8S@;,\x98\xd1N\xd3S@\x1bndK\x00\xd3S@\x9cp\xb8\x8c=\xb7S@\xb4\x93\x1b\x9e4\xe7S@\x10\xc0\x1dc(\xedS@\xce\xe8S\x9am\xeaS@\xb1q\xee\xa3\x81\xe9S@\xafA\x1f\xf6\x82\xe4S@_H\xe6ZZ\xd7S@CNI\xea\x18\xecS@\x97>\x9f\x8e\x10\xe6S@G\xd5}m\xa7\xe2S@\x9c1\x02\xa6\x86\xd9S@\x1c\xea\x82tC:T@OG\xb5\xae\xb6}S@\xb0\xb7\xef\x1a\xd7\xc9S@j\xef\x0c\xce\xc5\xc7S@\x8b\'~\x16\xc6\xe8S@y\x95\xeef\xc3\xaeS@"\x9d4yu\xd9S@0\x85\xb0\x84\x18\xebS@\x1a\xd6\x90\x008\x93S@r\x9d@\xe9\x9b\xe8S@\x10\xc2\x0f\xf3\x1d\xe2S@r\xa7\xd1l5\xd7S@\xd9r\xc1E\x9b\x82S@J\xa1\x1cV\xfc\x80S@\x81\x12\xa9U\xc1\xe3S@\xd4\xf2-\xb64\xc8S@\x18\xc0\x0f\x02\xb5\xe9S@\xd3{#D\x04\xebS@\x7f\x9d\xb9\xeb\xdc\xd3S@\xcfbqx2\xa1S@e\r\xf4\xe1E\xecS@&|\x91T\xe1\xafS@\xb7\x86}\xcd&\xa7S@5\xa3\x99\xdd\x84\x0bT@\x17\xc1\x14t\x1f\x88S@\xdc\xbc\xe7\x8a;\xeeS@\xd8\xce5/\x80\xe2S@\xb7>C\xb9`\xcbS@b\xb1&g\xfb\xd8S@\x86A\x94\x92^\x05T@\xbc\x860:\xa4\x13T@\x13\xbf\xbd9\xb6\xb0S@\x8c_\x96\xd9\xf0\xa1S@;y#\x12\xc5\xe5S@\x94VC\xb9\xfe\xe2S@G+\xe1\xd3z\x8eS@\x9e\xbaj\xfd\xba\xd1S@\x88\xc2\xcd\x91\r\xecS@\xaa\x04\xf6D6\xe4S@\xe6o\xd4\x88\xfc\xdcS@\xbb\x92\xed\'*\xdcS@ E\xe2\xa8\x16\xacS@s\x82\xdff\xbc\xb6S@W"Bv\xd1\xa6S@\x01\xb3lt\x18\xe4S@\r\xd4\xb5u \xd5S@ih\xb4\x82z\x93S@:s\x8a\x8c\x84\x88S@\\\xea\xccA\xe8\xe5S@\x10M\xcc\x04X\x06T@\xcb\xd8\x12\xadK\xccS@%B\x1c\xb5\x99\xeeS@zvkr\x16\xecS@\x8e\xcb\t\xfc\xca\xe5S@@\x1c\x844\x9e\xe3S@+\xe7\xd4Y\x05\xd9S@|\xb9\xfc\xff\xf9\xa4S@\x1a\xcfq7\xd8\x04T@\x1b\xd1\xa4\xa4\x0b\x8eS@7\x0cR\xd7\xd8\xecS@:\x89fR\x19\xecS@\x9b\xd9\x12\xab\xc9\xdcS@5\'\xb58[\xacS@\xb5a{\x15\xd6\xe7S@\xc81\xed1b\xe3S@`\x01\x96\xf5\x00\xd9S@rs\xe7\x06\xf8\xe7S@\xae\xd9\xc1s\x83\xb1S@\xe4\x8a\xfd\xbd\xd1\xcbS@\x0b\xbcC4Y\xefS@Z\xa7-^\x0f\xe3S@\x97F\xb7\xae^\x06T@]\xdd*eb\xecS@\xdf_\xb4\x81\x83\xe3S@\xad\x08\x11\xdf\x95\x05T@\\\xee\xca`t\xe3S@\x96\r]\xed\x86\xb1S@\xd2\x93\x1a>\x8e\xe6S@\xcf\xb3\xc8tg\xf1S@$\xdeV\x19\xa6\xccS@\x05G\x80\x82\xef\x84S@\x03\xa3E\x04\xff\xa5S@\x81\xd2l\x93}\x05T@\xd4\x9e\xbd"\x12\x90S@`\xc8{/\xe9\xdeS@\xed\xbe\xe2\xe1\x93\xddS@\x1a;\xae\xb1\xa4\x01T@&!\xfd\xe1\xff\xdcS@\t\xe0\xa5\xc0\xf6\xa9S@\xfb\xf9\xa7T\xe9\xedS@\xb8;\xd4\x94\x1e\xebS@w\xeb\xee\x06[?T@\x8e\xbeUp"\xdbS@f\xf8\xd9f\x14\xceS@\xa7\xf9y]\x1c\xe9S@\x12f\x1aX\x0f\xb3S@\xae`\xfar\xb3\xe4S@\xc0\xd6\x1d\xb5$\xf0S@\xa3y\x0f\x0f\x10\xdeS@\xeb\x03k:E\x02T@\xbf\xa0U\xa8L\x90S@L\x99\x85\xe4\xfb\xefS@\x06!+\x8c\xfe\xddS@\xd1C\x99\xbb}\xdbS@\xb1\xf0e"\r\xabS@B3\xdfm\x93\xdaS@q]X%\xfa\xcdS@&s+\x08W\xe0S@{\x8d\x1f\xd0\xdc\xb2S@\xc9\xb5\xaf\x12r\xe5S@\x18\x1aE\xcaD\x08T@p\x8e\xc6\xc5R\xe5S@\x7f;\xcd\x03;\xdeS@\x97M\x82\xde\t\xdeS@\x0b\xc0K\t\xbb\xecS@\xa9\xc1\xa3\xb7\x80\xdfS@\xac\xd1\xc7\x87\xac\xdaS@]\xa6\x10\xfd\x02\x88S@uLx\xfbgmS@\n\xc8S\x03\x0e\xf2S@zS\n\xd5A\xbaS@\x0e\rV\x85%\xd0S@)\xb9=\xd2j\xf0S@\x7fz\xe3\xbf\x18\xeeS@y\xfa\x82\x9d$\xe1S@\x0bp\x85\xb9f\xdeS@x\x17\xfd\x02?\xbbS@-(\xa2\xd2J\xa7S@\x03\x9d\x1b\x11\x0f\xa3S@v\x148\xe0c\x91S@\xb0\x0cm\xec]\xebS@:b\x8e\x1c\xf7\xefS@\x97\x8ef\x99\x13\xabS@\xee\x97`\x83\xad\xa3S@\xb9V$P\x85nS@\xee_CK\xcc\xdfS@\xaa\x12\xdc\xde\x8a\xdfS@\xde\n\xca_\x11\xdcS@>\xdc\x92\xedO\xf1S@\xfeG\x1c\xf4i\xeeS@\xc0\x92\xec\x15\xc6\xdcS@1:}\xff\xb5\xf8S@\xffu\xb0^\x07\xb7S@;\xc6\xd4J\r\xf0S@`\xe9%\xce9\xf0S@\xe2\xe7\xc3\xe8\x05oS@\xf1\xde\xad8\x90\xf1S@lm\x9c\xc7\xba\xe9S@a\x83J\xcc:\xe0S@\xd4\x7f/\x16\x97\xdfS@\x8e5\xb9\xb1\xed\xdaS@\xe6\xd3;q.\xe1S@\xc4Z\xad\x93\xbd\xd5S@<\x90D\\C\xe3S@\x16\x0b\xc7\xa8A\xe2S@\xa65O\xde\t\xacS@\xfd\x12(\xd3p\xf2S@\x05\xe9\xb7\x80\x0f\xa2S@\x0b\xb4\x90\x13m\xebS@\x1d\xfc\xc2\x1d\xd2\xe2S@:D\xb3\xf4\x9b\xdeS@\x940\xab\x0c\x1eAT@\x96t\xd7?\xcb\xf0S@\x86\x1c\x03\xb9\x11\xe3S@\xc0\xa11O\xa5\xd2S@\xd9\xdd\x85}\x9c\xbaS@\xe1V\xd46\x13\xf2S@]\x8d\xee\x19S\xf1S@\xb8\xdbi\xcd\x08\xecS@\x8d\xfa\xd9\x04\xd3\xb6S@\xc0\x10\'\x9aV\xecS@_}\t\xe1\t\xecS@\xa7x\xfc\x8eT\x82S@\xeb\xae\xa9\xe4n\xd4S@\xc6\xb9g[{\xd3S@\xe6\x81\xe7\x9e\xd7\xb4S@\xcaM\xae\xe5\xa2\x06T@\xb5\xce\xd7\xd3w\xa5S@{\xa8?\xb2\\\xe3S@x\xf7"\xb7\x86\xdfS@\x8b\x80z\xa2n\xd3S@\xf3\x05wH\xae\xa2S@\rs(.\x00\xdaS@=\xf8Q\xfc\xe5\xecS@ytCS\xc9\xe2S@4\xe1a\xba\xfb\xf1S@\x93\x87\x8c^Z\xe3S@\x05[\x93\xec\x18AT@\x83\xcb\xd3\x90\x1b\x88S@\xbcgTf\xac\xf1S@.#\x0f\x12\xa1\xedS@V\xc4]\xbb:\xe4S@\x18\xf4\xe7x)\xe4S@R\xd5H\xfe\x9d\xdfS@\xa6\x0b\x8f\xb8b\xb9S@\x0cd\xa0\x1a\xe2\xb4S@[%Hd\x9f\xadS@\xaf\xb9\xc9\rr\xadS@\xf6{\x8e\xe7\xf2\xf1S@\x043\xcf\xba3\xf1S@\xf44lm\xb7\xeeS@QZ<\xfa\xd8\xe4S@Oq\xfd\x8d\xa8\xe4S@\xc1\xb1=\xe6O\xb3S@5v\x10\xa7\xaa\xf1S@?4\xf0\x90\x97\xe1S@\xd6\x1c!\x12\xeb\x8dS@\x04\xfe\xedp?\xb5S@)\'\xa5\xea\xcf\xe0S@\xde\x93\xdb\x87t\xf0S@nM\\x\x16\xf3S@\xde\xf4\x8f1\xce\xf1S@\xe6\xdf\xf2\x006\xefS@\xef\xba)}~\xe3S@\x95\x87\xfb\x1d\x88\xb6S@"\xe3;\x82\xea\xf3S@\x1c\xc2\xd8\xaa+\xf2S@\x81\x158j\x02\xe5S@\xb6\xfa\xe4\xce\xa3\xa9S@x\xc9\x99\xa8\xfd\xf3S@\xbbh\x97$Z\xf3S@\xde{&\xe8\xd2\xefS@\x9c\xf2I\x8fl\xd5S@k\x95\xf5\xe5\x01\xdaS@K\xa0t\x1e\xf9\xe3S@\x96"\xa0\xe3\xfa\xefS@\xb26\xa2BR\xb5S@gGN\xe1O\xf0S@\xfan\x8a\xf96\xeeS@,Y\x85\x8d\x1d\xf0S@\x99\xe4I\x04{\xefS@B\xbbc\xf3D\x93S@\xc3\xa3\xad\x084\x84S@\xae8S\xf8(\xe5S@\xcd\x94cp\x08\xb6S@\x00\x07Y\x8f\x9e\xf4S@o\x13\x02\xd4\xab\xeeS@\x8bP\xab=\x83\xf5S@\r>W{\x01\xe5S@\xbd\xcd[J\xd9\xe5S@\xd4\xfbD=\xb5\xf4S@l|-\x11 \xf2S@A\x80\x9dB\xae\xe2S@J\rP"=\xf5S@\xb6\xc0\x05|f\xafS@9\x9fS\xd3@\xeeS@\x87\xef\xcd\xe8\x10\xf6S@x\xdc\xdbH\x98\xeeS@\xc7n\xf6\x84\x94\xaeS@\xfd8b\x16\x16\xf5S@\x94so\xce!\xe4S@A\x99\xcd&\x06\xf6S@\xee5[\xb2\xe1\x8cS@P*\x89U\x1d\xe6S@\xc4\xc5\xd2\xf4\x9f\xf5S@\x05\xd6\xcf\xa4}\xe6S@\x9d([\x806\x92S@\x1f\xa7L\xb4\xdf\xe2S@d>\xfe\xe2|\xa1S@b\xd8\xf6\xa7\x8c\xe4S@\xb5HD$\x94\xe3S@\xac\xd7\x84e\x1d\xf3S@\xa9/\xe6\xe5u\xf2S@\xc7cO\x17\xea\xedS@lH\xcc\t\r\xd9S@x\xbf\xaax\xfd\xf6S@\x1e;\x89\xf1J\xe7S@\x8b\x99\xbb\xe2\x13\xe6S@)\xb3\x97\x1e\xd3\x94S@d\x1f\xb03+\xe5S@\xa2\x93l\xc9&\x8aS@\x19\x83}\xf7(\xe5S@I\xc6\xc6\xc1\xe7\xeaS@8\x04Y\x04\xbf\xebS@\xae\x0c\xceb\xc5\xb4S@-\xe5\x80R\x08\xedS@w4\x13d\xae\xf3S@\x98\x1e\xddyx\x80S@BBu\x9f\x8a\xa1S@d\x96r\xdb\xa3\xb4S@\x0e\x94\x8fe(\xe8S@\x97\x9a\x10Z*\xf0S@\xc8\xf44\xcet\xe5S@[\x01g\x962\xe5S@\xe4\xd7!\xf1C\xa6S@\x14\x13\x9d\xfd\x91\xebS@l\xf7S\xbd*xS@}\xc5\xdbr\xaf\xb4S@\xc3\x03\x17\xf3>\xf0S@E>\xa8\xe3\xcd\xeaS@\x04\xd1\x84\xb6Y\xecS@\xd6)D9\xbc\xecS@\x1c\xd8s\x95\xa1\xedS@\x96\x93\xad\'\xaf\xb0S@\xfd\xf0\xe6S!\xe8S@9y\x88\x8d\xc7\xe4S@\'\x11i\x00\x94\x94S@E\xb4XZ\xee\xe7S@\xe3\xb5\xfa\'l\xecS@\x1a\xb3T\xe2\xef\xe5S@\r\xc7[\xa4\xb1\xe4S@\xd9+\xa5\xeb\xf5\xeaS@\xbc\xafo\xed\xab\xd5S@\x8d+\xb0\xda\xc4\xb3S@=\xcd\xed-\xce\xe6S@\xce\x7f\x06w2\xecS@\xf4\xaa<\xfc{\xe9S@\xe0\x0b)}\xc9\xe6S@\xa2\'\xf6\xe3y\x8cS@R!\xd3\x9bW\xeaS@\x9e\xa6\xda\xcd\xfc\xe2S@\x03\xcd\x9e\xa3\xc4\xe6S@\x9c\x92^\x01\x89\xa9S@\xe8)\xa0:g\xebS@T\xee\x99\x8d\x06\xb1S@I1\x9f\xfbH\xeaS@b\x98\xa2\xf1\xd9\xeaS@=M\x85\xe80\xe9S@[(\xa8`\xce\xe9S@e\x14\xa7\xac\x86\xeaS@\x8b\xd6\x13\xbd\x8d\xe5S@\xbb[#y{\xebS@\x0f\xb9W\xd6\xf4\xb2S@\xb4\xe2S\xdc\xaa\x8bS@\xdc^U^\xb7\xe8S@np\xcd/\xdc\x8bS@\xc0\x04c\xb4\xed\xe9S@\xdf\xa4\xa8~\x16\xe7S@\x8c<-\x06\x03\x8bS@\x8f\xd9\xe7o\xac\xeaS@\x01\x19@19\xb2S@J\xd9z31\xebS@\x1f\xe6\x99\x81d\xe7S@\xc2\xda\x9a\x0f.\xa7S@e\x96a\xbf\xcc\xadS@\x02k\xeaP\xd6\x81S@\xe2\xb6g\x9f\xf0\xddS@\xa9\x12}Cg\x80S@\x06z\x1f\xda\xdd\xd2S@\x84\xf7s\xa0\x96\xa3S@\xe2\xe9+\x0b\t\xecS@\xd7\xb6\xaeN!\xc7S@\x95\n\xcd[5\x85S@T\xd0\xdf\xb3\xed\xc4S@\x90r\xef\x99O\xceS@\xaf\r\x04TY\xa8S@~\x0e\xcfX\x18qS@~\xe6\x18\x15\x14\xefS@K\xdd\x82o\x11\x91S@m\x1b\xb5\xb2\xe1\xbaS@\xb5\x93\xa6\xff\xf6\xa2S@|\x10G%\xad\x92S@\xc1\xd8\x0f\x7f;\xf2S@i\xba\xe5aI\x80S@\x96\xf5\xd3\xa1\xe1\xdaS@\xd7N\x8a\x1b\x86\xdeS@\x0c\x93\xcb\x81\xeb\xdcS@\xb1j\x19\x0b\x00\xe4S@\xd6\x92\xd4Y\xb0\xd4S@\xd8\x0c\x1e\x10u\xe1S@o\x94}FP\xbeS@\xde\x0e?(Y\nT@Y\xe9h\x04b\xbfS@hr\xb8\x8bl\x83S@N\x87F\xf3\xca\x9eS@\x1f\x0f\xa8\xd7(\xdeS@\x01-\x04:\x04\xb0S@0\xe7\x19\xd5?\xc0S@\xa65~\x06#\xd0S@\xe6C\xaf\x1f\xfcxS@\xbf\xe4a\xee\xb1\xd5S@aO\x03\x10m}S@\xe2\'\xcc(\xdd\xedS@\xae\xef<Y\x11\xdcS@\x1aY\xbeI&\xcdS@\xa4\xa7u\x93$\xa7S@\x81\xe9\xa7ZL\xb6S@\xe8\x82\x8c\xf7z\x8aS@~!\xe1\xfbq\xb5S@\xa5\xa5\xb2\x9b:\xabS@c\x86\xa1\xdf\x91\xcbS@*7\xcc\x81\x00\xdfS@\x14\x0f\x00D\xce\xdeS@\xdfF4\x91\xfd\xcfS@\xa7\xe95\x92\xca\xe4S@^l\x1f\xb7\xec\xefS@\xb0]\x08t\x81\xacS@%oO\xa9\xeb\xb7S@VN7\xbbk\xeaS@\xbc\xcd\x9e>\xc7\xd8S@\x00#@Q\xe8\xe6S@6\x07]z\xf1\xe6S@\xb3\xb0f\xd3\\\xe3S@2\xc7\xd9\xfb\xa3\x9fS@\xe5\xc1PM\xdd\xeeS@</$\x08i\xd2S@1f\x81gj\x93S@@\x84=b\x9cnS@\xa1\x9e*>mxS@\x98\xca\xd4\x1d}\xe0S@\xe7z\x1b\xc7\xbb|S@\x03\x96\x0c\tH\x91S@r\x07\r\xcd\xf6\xc1S@\x91\xafh\'S\xdfS@\xa3\x07!\x01\xfc\xc4S@bqO%\xf5\xe1S@\x10\x11(\x14\x0foS@\x9b\x18\x13h/\xeaS@\xf3\x90v9\t\xf0S@\x17b\x19\xa7Z\xe3S@\x12\xc0\x01\xbb\xba\xebS@\x1e\xdf\xc1%\xed\xe4S@c\xd7\xe0\x94\xac\xc5S@\xd5}\xfeT\xb6\xa7S@{\xc5h\xec\xc2\xc9S@Kx)\xd79\x8bS@\x8c\x06\xbcoZ\xadS@\xcd\xb1\x14i\xa9~S@\xf1\x87\x99\x83)\xeaS@M\x90;\x08\xb7\xb6S@7\xbaL\xb2\x98\xe0S@\x88vD\x137\x91S@K%\xa8+\xc1\xc4S@cx\x15\xd9\x8a\xa4S@^\xe6\xef47\xe9S@\xd2JDE\xd9\xccS@\xc9\tUB\x1e\xf6S@\xdb\x9f\xafMk\xd1S@\xd5^\xc6;\xb7\xddS@\xd7\x02\x85k.\xe6S@\xb5=\xdd\x9e\'\x81S@6f\xb4\x11\x0e\xbbS@\x85\x96\x86"I\xcfS@ry\xfc|/\xb8S@\x0c\xde\xcd/\t\xebS@\xa8\x0c\xb5R\xe0\xd1S@3\x93s\xb9\x8f\xe8S@\xc5\x1d\x8e\xaf\xf4\xddS@\xc0\xef\xf403\x01T@\xaa\xedw\xfb\xd3\x7fS@\xcc\xe3\x1c*l\xd3S@j\xbc\xb8\xcfT\xe3S@\xa5\xfaJ\x07\xde\xddS@\x82FG\xcf\xff\xa8S@'
p22
tp23
btp24
a(g3
(g4
(I0
tp25
g6
tp26
Rp27
(I1
(I8447
tp28
g13
I00
[truncated: 334,825 more chars]
