# Supplementary material for: Sea ice drift data for Fram Strait derived from a feature-tracking algorithm applied on Sentinel-1 SAR imagery
Source: Data Brief. 2018 Apr 19;18:1410–5. doi: 10.1016/j.dib.2018.04.034 (PMC5999601; doi:10.1016/j.dib.2018.04.034)
Supplement: Supplementary file 2 — Supplementary material [file mmc2.zip › fs_s1a_data/HH_filter200vec/FramStrait_HH_20141223T163452_20141224T072820.dat]

(lp0
S'S1A_EW_GRDM_1SDH_20141223T163452_20141223T163552_003849_0049AC_B3DC.zip'
p1
aS'S1A_EW_GRDM_1SDH_20141224T072820_20141224T072920_003858_0049E9_6EE3.zip'
p2
a(cnumpy.core.multiarray
_reconstruct
p3
(cnumpy
ndarray
p4
(I0
tp5
S'b'
p6
tp7
Rp8
(I1
(I653
tp9
cnumpy
dtype
p10
(S'f8'
p11
I0
I1
tp12
Rp13
(I3
S'<'
p14
NNNI-1
I-1
I0
tp15
bI00
S'\x04\x1a$\xa9-\xb7\x10\xc0\x7f\xe6\x86\xf8\x0e\x05\x13\xc0\xae\xc5!M\xbe!\n@+N\x84Y#\x1e\x17\xc0\xd0>o\xdb\xf14\x01@E_\xf8\x1f\xa9_\x07@\x9b\xca\x12y_\x16\x0f@\xfbZSM#j\x12\xc0\x9a\xc8\xcc\\^\xd6\x04@\xe1;$\xb7=D\x03@b\xbd\xc8(P\xc6\x08@"\xc4:\x1d\x9e\x9e\xf5\xbf\x0e\x18@d\xfe\x1b\x14@,4\x07\xce\x87\n\x17\xc0pg\xe7\x97\xf3g\x0c\xc0\x157\xda\x10\x8ac\x17\xc0\x18\xb4t\xf5\xd7\x88\x14\xc0\xd1\xeeO\xb2\xca-\x08@\xa2-u\x8eV\xb5\r@\xe5\xc8\x1c\'q\x9b\x10\xc0\xc3\xde\xces\xc8\xf1\x10\xc0\xeb[x\n\xb9\x94\x03@\xdc\x9e\xe1Qt|\x16\xc0B6\xabK\xd0\xa0\x0f@\xd6\xd9\xc8\xc1z\x83\n\xc0\xf4\x1e\xe5,RL\xfc\xbf\x1fmj\xaa\x92;\x01\xc0k\x01\x05\xc6\xa6\x18\x0e@9\xd8\xa2\x1f\xd2\x95\xf5\xbf\xa8\x83e\rO\xfd\xf5\xbfwQ!\xac\xf1[\xf6\xbf\x836Y,\x9c\x0c\x08@\xdd*\x85\xac\xad|\xe9? \xea\xda]e^\x14@\'\xb4\xbd\xf8\xaf\x99\xf8\xbf@\x0b\x9f/\xcf\xb1\x18@b\x82w\xa7\xc2\xf5\x0e\xc0\x95\x84\xd2qNS\x16\xc0\xca\xee\xb9\x0bu)\x05@?:n}\x1f\x8b\x0b@p\x8d\xbe\x11\xb9\x9b\r\xc0]\x14+\xf8\xf6\t\x1a\xc0\x88\xb6\xc6\na\x9b\x0e\xc0\xc9\xdfxl\xc2\xaa\x0b\xc0+y\xd7\x98\x0f\xcc\x10\xc0\xcb\xb6\x01h\xce\xfc\x07@\xaf6\x0e\xb9\x19\t\xea\xbf_\x82 H\x93\x15\x03@:\x89\xd8\xee\xa8\x06\x08@.\x9dU\xeb\xa2\x95\x18\xc0\x19\x02\x17V\xe5\x10\x16\xc0\x15\x1d,8\x1d\x10\x0f@\r<.\xf9t\xd6\x08\xc0\\8\xe8\x94\xba\xd9\x11\xc0\xc8\xf07 \xd4l\x12\xc0S\xf0D4P\x1d\x16\xc0]\xda\xfb"bc\xfa\xbf0\xc6\x0eA\x8f\xd9\x0e@z\x1flj\xdb\x8c\x00@\t\x9f\x1f\xaf\xcd\x17\x10\xc0\x7f\xc3\x07\x8d@\x00\x08\xc0\x90\x91\xf2\x94P\x98\x04@*\xd5\x1e\x13\x84p\x16\xc08\x82NM\x89\xac\xf5\xbf\x15G\xcf\xb4\xdd\xf3\t@\x93a;\xad\xcb\xd3\x15@\xcaKZ;Z(\x11\xc0\x08si\x88\xe6B\x0c\xc0\x1c\xa1\xf3\xd1Y \x0f@\tU\x14q\x9c\xeb\x07\xc0x\x0f\xad\x05\xa5\xf6\r\xc0\xd5\xec\x81v0\xeb\xed\xbf"}\xeb\x84\x81\x85\x0c@\xe0\xae\x9f\xa9\xe1\x98\xe2\xbf\xe9\xae\xbb\x81\xe8/\xe3\xbf\xa0s\xc4A\xaa\xfd\x01@\xf1C\x00rW>\xe5\xbf\x90p\x12\xf7\x8a\x1a\x0f@\x84\xb1\xcb\x9eR\xb1\x0e\xc0\xbal\xc6\x00D\x0c\xd1\xbf\xc9\xd6\xee\x0b\xd3[\x16\xc0\x0f\xe7V\x10\xfd\xc1\xd8?\x10\xecS\xd1u\xc4\x12\xc0*6#\xb7$\xf3\xfa\xbf\xaagzr\xd3#\n\xc0#\xc4\xec\x8f+\x11\x00@\xbe\x05\xfcG\xe4p\x05\xc0\xac$Q\xdd\x17-\x12@\xee*\x1e \xbd\xb5\xbf\xbf!\xa2\xbaP\x8e&\x02@\x17\x7f\xd2\x95>\x82\x16\xc0\x99\xdaeM]\xfe\x19\xc0\xc5\x07\xc7#\x8cv\xfc\xbf1\x025\x04\xf3\x8b\x13\xc0\x1c\xd5w\xf5\x99{\x18\xc0\xca\xbc\xf1\xab\x051\xf4\xbf\x0bb\x02\xd167\x19\xc0;\x81\xe7~\x15I\xfa?\xc5\r[\x90[E\x18\xc0\x1c\xca\xf3\xc8\x03&\x0e@\xc4\xed\x12!_i\x10\xc0\x1e\xf1X\x1f/\x05\x13\xc0\x1a\xfd\x04\x1f\xe2\xef\x10\xc0a7\xc0d\xa9\x81\x10\xc0\xfd\xbca5[\r\x13\xc0\xa4i\r\x10\x9c\x95\xe1\xbf\xf2\xc7{\xa5\xb8 \x04@n\x87[{\xaa\x19\x19\xc0,\x9dk\xbf\xff\xd2\xd2\xbf\x9ef\xb5\xf6\x94|\x10@k\xee\x84\x08\xb9L\xd2\xbf\x1c\x1d9\x8d\xd9H\r\xc0\x99\x81\x85\x03\x04]\xf3?L\x11\xca\x19\x04\x18\x17\xc0\xb3\xa8i{\x9c]\x10@\x8e\xd0e\xf6U\x0b\x05@\xe29\xcc@\xe3\x96\x06\xc0\x9d\x7fE\x04\xd6\x8e\x05@76\xd0\xc0\x16I\x18\xc0\x97Ezu\xded\xfd?\xdf\xe2\x9c\tX\xf2\x0e\xc0Y\xba\xca\x1c\xcb\xd5\x12\xc0=\x9b\x83QE7\x10\xc0\xc8\xddn\x8f\xaaF\x14\xc0,\x9f\xe8"Ke\x10\xc0)\x89\x80\x8b@\x83\xfd\xbf\xa877\x95\r\xb6\x1e\xc0\xa3\xc2\xdd\xd2X\xf4\x16\xc0\x8ds\xaf\x85{\x7f\xef\xbf@\xb0\xf9\xac\xfc\r\x13\xc0\x99\xc6\x0b\xfb\xc1\xfb\x19\xc0\x1a\x18E\xff\xcfs\xfc?\xa6w\x8a\x1fv\xc4\x02@\xf3\xb2\xb3\x97\x96K\x16\xc0\xedMeD/A\x01@<\\\xc8Bl\xee\xd4\xbf\xf0\xb6\x8a\xeb\x15\xe3\xf6\xbf\xfd\x87\xd4q\x88U\r\xc0\xd2\xd3\x0be\x9c\x87\x02@\xba~\xa9FE\x13\x0e@#1\x93T\x082\x11\xc0\x028\x8c\xdd\xefq\xf6\xbf\xac6\x82\xb5\xbbP\xf6?\x89y\xf8we\x1a\x15\xc0\xa2,+@\xc3R\xf3?\x01\xf8\xeb1\xd4\xb4\x07\xc0\xa0b\x02|\x15A\x08\xc0;\x8e\x9e\xc5\x82\xe4\x08\xc0_\x8c\x01#\xaf\xf7\xeb?T\x03\x8ayx\xb4\x04@\xd9\xb8\xeeMI`\x04\xc0\xad\xf8-o^\xc9\x15\xc0\x01\xfcP\xbe_\xfa\x11\xc0\x19\xde\x14\xf5\xb6\x91\x00@\xd2\x823,\xd8\x02\xf3?A\x0b\x83\xaa/e\x02@Xr\x18\xefi\x1f\xee?\xee\xd4\x0b\x831\x1f\t\xc0\x8bi?\xe0\xbfF\x11\xc0\xc79\xfe\xe8\x95\xad\x0c\xc0\xb8_0d\x83;\x17\xc0\x7f\xab\x05\xd8g\xd9\x08\xc0\x95\x81\x8a%\x9b\xc6\x14\xc0\x7f{\x82\tC\xdc\x13\xc0\xb4\x17\x1c\xe1F\x08\r\xc0\xfdl[\x0b\xe7\x01\x0b\xc0\xab\xc0\t\x1c\x82\xf0\x14\xc0\xc1\xf8\xa5\x85##\x15\xc0\x9a\xf1.\xe5\x8b\x8b\x03\xc0RLs\x8e\x0fw\x03\xc0\xb6\xba\'\xe4K\x93\x14\xc0:\xf0\x00\xd6v\x16\xe1\xbf\xdc\xef\xb0\x8e-r\t@S\x16\xa8K\xc2\x16\x10\xc0\x17^\x1eR\xc3\r\x00@\xfaN,p\xf2\x84\x06\xc0\xe2R\xbd\x15\xb4+\x05\xc0\x0bWE\n\xe6\x17\n\xc0\xd9W:\xa7\x07\xc3\x07\xc0\xfc(\xeb\xa0\x96L\x08\xc0\xddd\'\xf6\x11\xbf\x16\xc0\xfaFQ\xd9\xc2\xc6\x0e\xc0\x88\x0f\x80\xe6\xa8!\xe3\xbf\x87\x11\xccEd\xfc\xfa\xbf~>\xee\xb6\xa5\xd4\xe2\xbfr2$=\xabg\xe1\xbf\xe3\xba2\xf4E\xa3\xf5?Q\xa24\xab7,\n@\xda\xc4R\xcc\x02\xcb\x10\xc0R\xce5\xe4\x99W\xe0?\xdc\xb2`\xf7r\x9e\x12\xc0\xc6\xe7c\xa8?\xb4\xe8\xbf\xe3\xca\xb2\xd9\xd1\x1f\n\xc0\x01\xe5\x06\x96\t\x1b\x04@\xdd\xdet\xc4\x07\x1c\xf8?n\xbbQ\n5\x01\x08@\xdb!\x1e\x95i!\x10\xc0\x86(\x8a,\xe4\xb0\xe2\xbf\x16i\xdb\x7fN\xb7\xfd?\x18v~\xd0\xdd\xac\x05\xc0\x1c\xe1\x15\x80\x1f\x89\x11\xc0\xdd\x03M\x01-\x0f\xec\xbf\xc5\x8c\x9a\xe6\xe4\xcf\xe2\xbf\xd1<{*{1\x10@/\xe9\xa6\x93=;\x16@\x9e\xfa\xdc\xce\xbc\xfc\x14\xc01\x16\xd8\xb7\xf0|\x04@q8/<\xb4w\x18\xc0\xd2w\xe2\xe9x\n\x06@\xbf\xd8b2\xf9#\x17\xc03\x0f\xcb\xd3g\x95\xff\xbfb\xd7\x00\x15\xb9\xd6\x08\xc0\xf6\xb9>\xf6\xa4\xf0\x15\xc0J\x9a\xca,V:\x16\xc0\x82\x91X\x9d\x14I\xd3\xbfm\x9cV\x95qn\xd2\xbf\xfe\x80\x1bj\x0bD\xd9?F\x04?\xe3\xb7\xa9\x0c@OH\xd5\xfb\xb7y\xf0\xbf\xd4\xd1t\x81\x1fF\x00\xc0\x02\xc0.\xdb\xc5\xe8\xf5\xbfv\xd5\xcb.Rj\xe7\xbf\xf2\x00_<;\xdd\x05\xc0\x82s7m6\x8e\xd9?\xfc\x9b\x0fZd\x0e\xe0\xbf\x94\x05\x08\xfc>*\x17\xc0\xe1\xa5\xa5(2&\x03\xc0h\xc9U9\xe1#\x18\xc0\x16b\xb7\x90\x11\xd3\x16\xc0\x89\xda\x8c\xf6\xfc\x90\x05@\xa1\xd1\xd8\x1a\x0c$\x05@h\xf3-\x1e\xbf\xe0\x18\xc0\x1aT\x06e\x0c\x9a\x19\xc0]q\xb5\xf3+k\x0e\xc0\x96Q\x1c\x99q\xea\x12\xc0\x1dIi\x90\xbfE\x05\xc0\x97\xd1\x95\\\xe1\x14\xfc\xbf^+\x1a?\xc6\xe4\x02\xc0\xd25\xb0\x84&2\xda\xbfx\x9c\xc6\xe9\xcf\xdc\x10\xc0!X\xa2\xfb\x1e\x94\x16\xc0\x85Et-\x83\xfe\x08\xc0\xf3p\xbf\'\x9b\xb0\x12\xc0],D\xa2O\xdf\x18\xc0\xe9\x9c\x86\x1c\xe7*\r\xc0\xfd!\xe1T\xb8\x10\x14\xc06^>$O\xa6\t\xc04\x02q\xa9\x99K\t\xc0\xc2\x8e`D\xe5-\t\xc0\xad\xf1\xb696~\x06\xc0\xd8o\x8a\xad/\xbd\x16\xc0P\x15\x0eM\x10\x03\x12\xc0+G2pJ\x17\x10\xc0C\xa1\xd9\xb5\x0cq\x12\xc0\x0e\x8eEF\rr\x16\xc0c\xaf\x1a\xac\x8bu\xf5?\x9aj\xec\x80\xd8$\x11\xc0\xc58\xf4\xa7\xd9~\x10\xc0\x0fWy\xc2\xef\xfe\x12\xc0%\xa0N"0\x91\x10\xc0\x06\xe8t\xdd\x15\xff\x10\xc0\xa8rU{M\xc1\x0b\xc0\xd6\xbe\xc6\xd1\x11\x82\x07@Yd\xf0=cV\x0b\xc0F\x0cG[\xaez\xe5\xbf}a\x8a|\xc6\xbf\x18\xc0\x83\xbcOG=G\x05\xc0f,\xff\xc9\xb6\xd4\x08\xc0\x15\x9d\xdeC\xe7r\x12\xc0\x08\xe8}\x10O\x93\x12\xc0\xe4C\ngc\xfe\xfa\xbf\x02\xe6\'G\xc0\xf9\xe2\xbfi\x17\xdb]`\x82\xe1\xbf\xcf.\xf8\x8c-?\xe4\xbf6C;zr6\t\xc0\x05Mf\x95b\t\x08\xc0P)2\xa9C\x13\t\xc0\xf50\xb2]\xb4\\\x11\xc0\xe6?\x9b\x14\xe3\xbb\x07\xc0\xe9\x08\xdb{\x1c<\x0c\xc07\xc4\x08\x88\x84\x00\xf8?\xe5\x0f\xd4N3J\x0c\xc0\x8cgC\x13x \x0b\xc0O2\xe3\x1e9\xca\x14\xc0GGo\xcbl"\x10\xc0\xbc\xaa\xb9\x8b\xba\x03\r\xc0\xf2.K\x8c\xbb\x04\x10@\\|\xe4t59\x11\xc0DC\xac\x05\x0e\xa0\x0c\xc0\x81\xd1R\xef\xdc\xf0\x0c\xc0\xb4\xeb\xd8\x7f\xdeC\x11\xc0IJ\xca\x10}\xa7\x02\xc0\xd6\xc2\xb7[.\x1d\x17\xc0\x91\xe3o\x85\x82\xe1\xce?V\xbbOk\xfc\xf4\x10\xc0\xeb\x8a\x8a;\xa6\xe5\xd4\xbf\x9a#\xb6l\x8c\xce\xd3\xbf\xe1-\x16\xa6\x8e\xca\xce\xbf\xeb\xd5\xee\xf9\xf7\x16\x11\xc0\xb3<!uU\xb8\x02@qU4\x0ew\xf1\r\xc0\x13\xa8=\xfdn\x04\x0c\xc0\x87\xc3BN\x91\xbe\x12\xc0<ztk\x98\xdd\x00@\x8b\x87\xae+\xec\xa9\x10\xc0\x1c\x19?C\xe8{\x02@\xfe\xd7p\x8a\x0bq\x04@\xdb@F\x15\x01\x02\x12\xc0g\xefi!V\xbd\xfc?\xd4\xce&h\xd9\xac\x04@,\xeeip\x0e\xc9\x04@_\r\xd4K"U\x10@\xb6\xb1\xa2_\xceS\x18\xc0\x95c\x15\xbd>\x80\xf5\xbf\xde|\xc1\xaa\xfd\x9d\xe7\xbf\x93\xf2R\x8e\n>\x13\xc0\xcdJK\xacH$\x14\xc0\xb7\x83\xc7Q)\xa9\x03@\xe3:\xa3)\x81\x99\xf6\xbf\x07}\xe0\x18\x12Z\x16\xc0\x97\xd1<\x85\x90V\x12\xc0\xad\x89v\xd8\x972\xf8\xbfeL9\xd5\t\x16\x0e@\xcf\x1e\xc0\xf3\xe4\x07\x17\xc0L\xe6*\x04u\x0c\x1a\xc0v\rEIw?\x16\xc0l(\xb96^\xbf\x05@x\xf7Yi-\xe0\x16\xc0\xf4\x07\x10\xf7=\xc7\x18\xc0\xfa\xcfO\xc8Z\xc8\x16\xc0\x8c\x19TE6\x92\x03\xc0V\x15\xa1\xe1\x02\x97\x01@\xcc\xef\n\xab}\xbf\x16\xc08\xe6\xc7N\xea\x02\x0c\xc0\x7f[\x08\xdb\xbfl\x18\xc0\x12w\x04\xea\x98\x1b\xde?\x910%toN\x07\xc0\xaaO\x83"\xaaN\x16\xc0\nDuwY8\x19\xc0\xda\x9aT\x00\xbe\x84\x05@\xfe\xa7\x15\x0f\xf6\\\x00\xc0\xf7\xebL\'\xe3\x12\x0e\xc0\x11_\xd0\xcbX^\x12\xc0\xf5\x1ax\\\xc2*\x16\xc0B\xfc\xe9\x13N\x12\n\xc0.v_@\xec\xd2\xf8\xbf~\x80m\t\xe0\xb6\n\xc0\xcb\x1e\xe5\x9aD\xce\n\xc0\xaf8\x1cdt\x14\x1b\xc0G\xceP\x9b\xe1\xb8\x16\xc03\xfd\xfe\xde\x91>\x07\xc0\xab\x83\x16O(8\x12\xc0\x00\x87\x14\xc1\x95v\t\xc0\xc59=\x022\x93\x05\xc0\xa5m\x8d.\xe1%\x0b\xc0\x88\xac\xda%\x7f\xc3\x04\xc0\x06W\xac\xfd\xea?\xf2?\xa5\xe0\x93{f\x84\r\xc0^8\xe1\x12\xff\xdb\x0e\xc0\x13\x15\xe5Q\x0f\xb7\x12\xc0Cs\xf0\xc40!\x17\xc0)\x02\xb1Z\xc6c\x11@j\xc5\xf3\xeb\xae\x0f\x12\xc0\x15&\xe0\xcd\n{\x0c\xc0Or\x10J\x12\x81\x04@\x14\xfb\x7f\\$\x82\x16\xc0\xf0:\xae|\x91\xf8\x14\xc0\xfc\xd8\xbc\x99&\x05\x15@\xf4\xd4\xe3O\xbf\xbf\x10\xc0z\x0b\x86\xc2+:\x19\xc0\xa4k\x8c\xc90F\x10\xc0\xb0\xfcj\xc3\xf7\x95\xff\xbf\xacJ\xed8H\x91\xff\xbfT\x9a{\xda\x128\r@\xa3\xb5\x1e\x14 \n\t\xc0\xa5Fx\x0bF~\x18\xc0$\xe0\xe3P\xb7e\x1e\xc0\xdc_\xb3\xdc\xdc\x93\x07@y;\xc6\xf7\x88\x0b\x12\xc0\xbc\xd6R\x1eq\x01\x11\xc0\x044\xe0\xee\xd8:\xf4?<\xfbya\x18\x8a\xf5?\xcb\xe2\x02N&\xe3\xf5?\xbf]pJ\xe8\x92\x15@r&\xe1<\x91\t\x11\xc0d\x7f"\x064\x1a\x18\xc0\x87\xf6Q\x04K\xfe\x08\xc0\xf7B\x05\xfd<\x0e\x0b\xc0\x8a\x15V\xe4t1\x07\xc0=\x98_\xae\x8cj\x12\xc0\x91\xb8sW:v\x16\xc0\xaf\xba\x97\xf5>\xfd\xe0\xbf*h2Ojd\x1a\xc0\xd0$\xb3<\xfa\xa8\x08\xc0\xdf\xc0:?\xbb\xe0\xe2\xbf\t\xd9z\x05\x11%\xe4\xbf|[\xdb\xa1\xdc\xb1\xf6?5\x92mGH\x06\x13\xc0}\xaf\x07}\xa0\x9b\x18\xc0\xda\xc7\x1a\x1a\xcd\xa5\xdf?\xdd\xce\xb9\xda\xe7\xa4\r\xc0\x14\x95\xad\x994z\x10\xc0;\x85R#y#\xf5\xbf>-:\x1b\x0f\x17\x1b\xc0\xc73&(\xc5\xd0\x0c@N%lz+0\x11\xc0\xdbz\xc1I\x16\'\x15\xc0;\x00\x1d\x83\xb3:\x03\xc0\\jy\x0bL\x13\xcd\xbf\xe6\x93b\x90<$\x15\xc0\t\x01\xfc\x08\'\x01\x17\xc0\x03\no4\x03\xcb\x14\xc0S\xf2\x95q\xc3\xe5\x11\xc0\xe1!jA;\x02\x15\xc0\xb1\xa9\x13~\x04\x02\x16\xc0L\xf8K_\x03\x97\x01@\r\x14]:O\x95\x0c\xc0)\xdc\x0f\x19\xeb\x9c\x12\xc0\x87\xbb\x93TP\x04\x16\xc0\xdf\xcdI\x8b\xa0\xfe\x05\xc0\xb4_\xc7\x9e9i\x12\xc0ox\xee\xb8\x996\x16\xc0*W\'\xfc\x12\xe0\x01\xc0/\xc4\xe65\xea_\x12\xc0x\x8c\x91\xb4J\xb2\x03@\x8e\xa5\x9f\xba2\xb0\x04@\x8fB\xe9\x0b~X\x02@\x10\xf1H\xe7\x87\xd8\x16\xc0C\xb7\xfcF\xed\x8c\xfd?!\xc9\xd8\xb3a~\x11\xc0\n\x05\xfc\x15(\xde\x17\xc0z\x95\x89\xfc\x90w\x04@|s\xafm\xc5\x9b\x12\xc0#\x13\x15\xf4\xfa\x0c\x12\xc0\xdd\xc2\x83\xa7E\xe0\x13\xc0tI\xd6\x1c\xe9\r\x0c@\xf1b\xc350\x9a\x03@\xde\xf4{\xb2\x92@\x10@\xc2\x1cD,jb\x10@-\t\x05\x97\x0e\xbd\x16\xc0\xfa\xef\x1d7<\xba\x16\xc0\xa3\xa6\xe5\x8b\xa9#\x18\xc0\xb7\x1a\xd2\xdd/\xb8\xee?I}O\xe0\xa1\xd7\x12\xc0\x8e\xab\xbf\xb1\xd6H\x18\xc0Y\x08\xed\x90\x14H\xfa\xbf\xc5\xf4\x8f\xfc\xb0\xa9\x16\xc0\xf9\x04O\x01a\x97\x0b\xc0\x05H\xfd\x0c\xd5\xae\xfe\xbf\x00\x08ml\xa0=\x1d\xc0\x16}\xee\x93A<\x10\xc0\xd9x\xea\xac\xb3\xd6\xdc\xbf\xf4\xd5\xd6\x1e\xf6\x1e\t@\xcdB\xeb\xb4\x1a(\xf8?\xaf4\x9b_\xa1\x93\xf8\xbf\xee\xe01\xf3\x9b|\n\xc0\x96\xe6\x07\xad\xce\xd2\x02\xc0\xeb\xce*\xec\x8dt\x14@:l\xcf\x90\x8a\x1d\x06\xc0\xdd\xa9\x814\xea\xaf\xfc?\xe1\xc5^\xcb\x93\x81\x06\xc0\x0bt\x04\xab\xd2<\xfa\xbfL\xdb7\xb8\xe3\xc9\xe0\xbf1\x05\xa4T\xc2s\x05\xc0\x8f\x88\x16\xd9Df\x16\xc0%ds\xb6\xa77\x1c\xc0\xc44f\xde\xec\xbf\x07@\xba5\x8f\xfc&%\x1d\xc0\xb0\xf9\xf8\x19\xbb\xf3\x19\xc0\xd7\xd9\x82R\x97\xca\xc2\xbf\x07\xa37\xc4\n\x80\x16\xc0dt\x97\x96\xff\'\x08@\xaa\xd3t\xd1P\x91\x03@\xa8\xad\xf0\x96H\xbe\x18\xc0\xfbbv\x7f?\xb3\x12\xc0\x85\xae\xb3\xc9x{\x11\xc0*\xf6Z\xbe\xee4\x16\xc0\x0c\x94&\xff\x15~\x00@\xb9\x1d\x80\xdb\x0b\x7f\r\xc0\xf4\xad\x00\xc9\x19k\x1a\xc0\xca\xeb\xd3\x17\xfe\x12\xdb?\xbf\x9c\xd8&z\xe4\x17\xc0gv+\x17@n\x08\xc0Y\x91\xa9n\x13,\n\xc0\x91\xea\xe0\x828\xea\x16\xc0\xfc\x15\xbc[\x89\x19\x10@\xd5La#\xdef\x15@;l\xaf<Wl\x12\xc0QaHI[\x87\x16\xc0\xc7\x1e~\xd3\x9b2\x15\xc0\xd0\xac\xc3\xfd\xae\xe8\x10\xc0\xcb/G\x8am\xad\xe3\xbf\x91\x9a\xda\xa1\x9ep\x15\xc0M\xa2\xbf\x14l\x0f\x14\xc0\xd9\xae\xc2`\x9aW\x06\xc0\xe79\x90\xd0\x96M\x16\xc0\xa7\xb0\x11\x0b\xe6\xb0\x18\xc0*\xe7\x94\x831\xc8\xdf\xbf{/\x9b\xd9\xed\x7f\x11\xc0\xcb\x8a\x9e\x0eS+\x0c\xc0\xbbM\x805\xd6\x04\xcc?T\x8c\xd8\xd5a\x99\x10\xc0N\xa6\xef\xc6\xfa\x0c\x12\xc0\xa1\xbb\xbdJ\x04q\x03\xc0r\xd1(\x85@\x03\x18\xc0\xbb\xed\xe8Y\x0cb\x16\xc0\x8e<\xb6\x91m\x01\x12\xc0\xadu\xc9\x94\x9b\xa4\x11\xc0\x01jge\xb1\xde\xf3?\xc4^\xeb\xd4\xfc\x02\x0c@)\xcf\xbd\x11{^\x0c@:1\xb2\xf0i\xe4\x07\xc0\xb1\x1bJ\xf7c\xd7\x07\xc0\xba\xd7C\xee\xc6\x88\r@%b4\xde\xb3h\x10@\xd0\x07\xf9\xc2fr\x18\xc0\xa7+"t\x0c/\x0c\xc0\x87\xb6\x9e\x95\x89\x15\x05@\x9b\x91\xdf\xda\xfc\x86\t\xc0\x97\xcd\xc9\xdc\xc5O\x11\xc0\x1d1R\xbf\xec\xbf\x0b\xc0\xeb\xf9d\xdb\xd5\xfa\x0f\xc0l\xf8\x13\x03H\x16\x0c\xc0\xa3\xcbF\x95\xb4H\x12\xc0\x91M\x98])\xbb\x10\xc0\x9e\x90\x0cPp\xde\x18\xc0\xaa7\x0fd}"\x10\xc0}\x08\x13\xe2\x90d\x08\xc0\xeb\ta\x11 )\x0c\xc0\xfa\x06|\xe8D\xe4\x18\xc0\xd4\x9b\xf3\x91nI\x15\xc0\xd0\x8d\x1f\xf1G\x83\x16\xc0\x85\x15^\x80|i\x10\xc0N\x82z\x14\xa7\xf5\x12\xc0\xaa[\x10\x19\xacB\x07\xc0\xe9A\xb9Q=\x17\x12\xc0d\x84-u\xc8\xf5\x17\xc0\x05\x94\xf7\xc2\x07\x1d\x17\xc0\xc5e\xfd\x8b\x1f\xba\x02@+bK\r{W\xe8\xbf\xe4\xddY\xf5\xf03\x0f@R\x91\\C\xa6\x1f\x10@\xb7q\xf7\xc0\xca\x1a\x0c\xc0\xf7f\xfb;\x87`\x1a\xc0\x83\x9d\x82\x1c\xab\xb3\x04@\x0e\x8c\r\xd1\xb4\x88\x16\xc0\xfc\x1c\xd2g\x9b$\xe0?\x87hH\xc8\xb4\xab\xfe\xbf\xf3\xbd\xc9\xeb\xd4O\x18\xc0F\xea\xc8\xd3\xfa\xd7\r\xc021\xca\xc1\xc3~\x16\xc0\xdaU\x98\t\xd6\x1e\xf5?\xc58\x04\xb0\x84\xe0\x17\xc0\x83vfj\xc9\xbc\x15\xc0\x0e\x9c\xc16*\xdc\x16\xc0\x85\x1c\xa8\xeb\x83P\xf5?oX\x89\xea\'\x18\x12\xc0\xf8\xcd\x89\x17o\x94\x18\xc0\xe3\x10wq\x10\x01\x16\xc0\xf8\x18&\x88\xdf\xe4\xf5?\ni\x10\xc9\xe1\n\x12\xc0\x1e=\r\xfe\xb1\xad\x18\xc0\xb8\xb3\x0b\xfc\x8c\xdb\xd4\xbf\xb6\x98[\xaf\x1a\x04\n\xc0\x1d(\x7f\xbeB\\\x17\xc0U\xfal\x02J\x05 \xc0^R\xd4\xda\xd3M\x16\xc0/z\xd7\x80\xfa!\x04@K\x04\xd0\xaa[\x9d\xf4\xbf\xadu\x0b\xb4\x91\xa1\xe4\xbf\x8d\x11\x98\x9e<\xb3\x12\xc0t\xcaF\xfa_$\x18\xc0\xc3K8"K\x9f\x10\xc0z\x85\xb21%\xed\xe3\xbf\x10\xcfG\x9f\xe3j\x16\xc0\x98Os\xbag:\x16\xc0\x11u2\x8bn\x97\x03\xc0\xd2F\xca\xa8\x05\x98\x12\xc0\x1b$\xbc\xaa\xab\x9e\xee?lD;4X\xaf\x11@\xba\x1d\xa1\xdf\x9dn\x10@d\x1aj\x14\xbc<\x15\xc0\xbd\x1e\xec\xd3|\x85\x16\xc0\xfa\xd24\x06\x8a\x8b\x17\xc0\x94\xdf\xc5\xdc\xa1\xb7\x02@\x80\xf0\t\x1aN\x03\x0c@a\xd6L\x91\xe7\x8f\xf4\xbf\xc4\x8b\xb6\xf4n\xd4\xf9\xbf^\xe8\x1fj\xce\xa7\xff?~Q\xf30\xc1}\x11\xc0\x00\xf8\x89\x9c\xc5\xb3\t\xc0k\'\x95\x02\xfb\xf0\r@\n$b\xc4\xa6h\x11\xc0w\x06\xcd\x9c\xe8R\x16\xc0\x97\xbe\xf2\xef\x90t\x0b\xc07\xc0J\xf3|\x93\x10\xc0(Q\xec-\x1d\xa7\x18\xc0\xe1\xfd\x05?\xdf\xfe\r\xc0z\x18\xaa32\x9a\x07\xc0\x9f\x97\x94\xcf,\xa1\xfe\xbf\xee\xa5\x82\xe4\x92\xf0\x18\xc0$\xcb\xa9\x00iz\x1c\xc0\x05h\x14g|,\x17\xc0\xb1\xaaX9\xe8\x1d\x16\xc0\xf5\x0e\x80\x9a\rK\x16\xc0\xd7\xa3X(T\x02\x12\xc0\x16\x14t\xbe|\r\x14\xc0\x9d\xb9vr"_\x1a\xc0\xfaw\x92\xb7\xff\xe8\x19\xc0\x9bJ\xebn\x9d\xb6\x16\xc0/\xce\x19\xa0\xd8E\xed\xbf8\x9aw\xceP\xe9\xfa\xbf8\x18c\xaaF\xac\xce?\x14\xf3\x8fi\x94\xbb\x01\xc0\x95\'\xb3\xa1\xc5\xc3\x11\xc0f\x12\xe5TO\xdf\x18\xc0\x81 &2\xab\xbc\x01\xc0\xa5\x8b\xedf\xc8\x85\x06\xc0\xaba\x17\x1coC\xcc?\x0c0\xcb\xb7\xc0\xdd\x16\xc0\xf30\xef\xa0H\x14\x16\xc0}\xc3\x1f\xc1\xcf=\x12\xc0\xdf{\xd4|l\xdc\r\xc0\x07s\x8fTk\n\x14\xc0\xee\xda\x80:\xe0\x8a\r\xc0\xfc\xb6\x0bJA\x13\x0f\xc0\xceH"UO\x80\x0c\xc0@;\x08\x08\xeaQ\xf5?\x99x\x94Rf!\x0c\xc09\xf0ny\xe6\xbb\n\xc0\xf2\x02\xa3H\xd4*\xf5?\x81\x9bk\x14\x83\xa0\xf3?\xa4\xa5\x8c\x899H\xf4?:0\x92\x03\xc5\xd0\x0b\xc0\xa7\x81\xd5;}\xe6\xf5?Fa\x82N\xee\xf8\x11\xc0\xec\xcb\xec\x83\xe5G\t\xc0\x171\x15\\M\x9d\x12\xc0\x15\xf6\xb7\xeb~V\x15\xc0\xf9\xaa\x83\xbe\xe9x\x16\xc0\x03y\xa6\xe1a\x81\x0b@\xd6U\xa8\xba|\xbf\xf4?\x08]\xa2\x1d\xdd+\xf4??Z\x8b\x1e\xd7$\x15@\x93\xe0%\x92\xe2\x0e\x08@\xba\xd4*\xfa\xaf\xc5\x0b\xc0\x82o\x93t;m\x11\xc0\x89%\x03\x15\x81P\x11\xc0\x93]~\xda\x07\x9a\x10\xc0-\xdd\xe1\xa7\xba\xc7\x07\xc0\x94P\rm\'o\x17\xc0l[\xbb\x8fP\x88\x16\xc04\xbcRU\xad\x92\x17\xc0'
p16
tp17
bg3
(g4
(I0
tp18
g6
tp19
Rp20
(I1
(I653
tp21
g13
I00
S'\x08_5\xebN%T@\x1d\x05]\x1d^\x10T@vB\x1d\xd7\x1c@T@\x7f\xfaU\xac\x99!T@\x8bk\x8c\xf6\x98\rT@\xf4 \xda\xe2m+T@Ao\xb6\x8dy3T@=\x8bo\x0f\x08\rT@\x8a^\x1a\x1cC\xfeS@\x01h:\xc7\xa4\x1dT@~\xf2\x17\x82\xa8\x18T@\xfd.\x94\xcf\xfa T@\xbd\xe9Qs\xe4HT@\xa1L\xc3\xcc\xb9\x1aT@s\x06QF\x88&T@x\xcc\xe1\x17,\xfdS@\xe5\x98\xd8\xd1 bT@.\xf1L\x8f\x19#T@\xc9\n\xbb\x89\xccET@i\xd2#\xb8eWT@\xee\xd9\xbf\x8eA\x01T@\xe8\xf7\xb0|\xad\x12T@\xc4\xb6Q\x96\xb5\tT@\xc7v\xa9=\xdc3T@Y\x10\x97\xc4\xb9\xf3S@:\x8b\xf9\x14{\xeeS@\x85\xae\xc0\x9d\\\x1eT@\xa8[\x1d7A;T@\xdc\xdb"OR\xfbS@\x1d\x8a\x1b,\xd6\xfaS@6\x9d;\xb5*!T@\x05\xadd~n#T@\'Bbj\xdb\x16T@Z\xf7\x01h\x8e=T@\xb1 \xa90Z\x1bT@\x9f\xbb\xd2kr3T@\xf2!\x0f\x08\x8a\xc5S@S\xbe\x84\x07\'\xfeS@f\\\x97\xaa\xaa\xffS@=B\xb4\xb1\xb4sT@\x17\xc5\x03\x9c\xa9\rT@Fj\x8d*~KT@f\xe6Ue\xb5\rT@\xba\xa2\xb8\xdc\xd0\xe7S@\xca\xf2\xbd\xed\x8aVT@\xa0W\xf3\xfeB\xf3S@\xa4kT\x03UdT@\xa5\xdc6\xff1\x15T@\xf9\xe4\x0fzX1T@p\xad\x95N\x99\x14T@V\xc8\xc7Ge T@\xc6\x95:\xdc\x99qT@\x89\xb9\x05,\xb9\'T@+\xb4\xa8\xee\x03\x0eT@\x87\xa9\xd0\x864\rT@\xbd\x0b\x06G\x84 T@U?\x19\xdf\r\x1cT@\x16R\xd3x\t3T@\xfb\xf2t6E\x10T@\xe8\xbcT\x17\xf5WT@\xc4\xb6-\xfe\x7f(T@\x82\x1f\xdb\xf0\xe0\x84T@? \x10\xb6=FT@R\x03\xb9\xb2\x03!T@\x81v\xcc\x0e\xc6\x1bT@\xaa\x9f\xf7\x95aFT@\xe2\x9fQ\xb7\x86"T@\x8e/\r\xa8\x95&T@s\xe9\x9a\xad\xb02T@\x0c\x90\xb3\xb1j)T@\x7f\x8d\xafM=\x90T@9S\x84\\G3T@\x0c\x95e=X\x1dT@*\'\xee\xe7\xf6[T@P\x19c\xa2g[T@\x1c\x19\x01\xfc\xbc\x18T@q\x16\xbf_yZT@\x8e\x10\xc3bq3T@\xc8\x0eIO\xbb\x0eT@C:\x87\xbd\xa2WT@a\x17\x99\xd4\xfc\nT@\xff\xa4\x00\x087[T@\x88\x07C\xf8\xfb\x0eT@\x97\xae\xb9\xb3rST@\xbc\xfbWB8\xf5S@4\xd1B\xa3\x13\xf8S@\x12\xf7.\x8b\x93\xf7S@\xa6\xd0\xc9(\x05MT@ky>\xa9\xe7\x1fT@\xeb\x92\xe0\xf0\x8a\x86T@%u\x82\xc2\x96 T@\x81\x86T\xc2\x91\x1bT@\x17K\x80\xe8\x8f\x17T@\xc7\xd1\xc3\xd5RcT@\xa9E\xca\xeey T@\xb49\xa7\xbb8(T@\xed_\xf8$\xb7\rT@G\xf7ta7\x1dT@V\xe9RO\xbd!T@\x84\xeej\x85\x9d-T@\xf8d9\xfe\xc2\tT@\xde=bJ\x00\x06T@`\xd2\xc7\x95A\x01T@\xbe\xe4;\x12N\x02T@\x9b\xf5\xbb\xc8\x93\x05T@\xe9y\xe7\x08\r\x15T@\xfea\xf5VY"T@\xf55\x16\x0fa\rT@\xa9\xaf\x88\xd0\x8aJT@\x07\\\xa9\x81\xd7ZT@,\x9fs\xd96JT@\xd0UGB\xbclT@\x86\x03?\xb8T\x1eT@\xb3\x13=U\x83\xfeS@\xb8\xbc\xd3eL=T@\xd0\xff\xd0\x1c\xd3\xfeS@<,\xfeKI\xcaS@)[@\xeaD\xffS@\xa3\x86\xb1\x1a\x12\xfaS@,v\t\xb6\xb2\xfcS@\xce\xfa\xba\xac\x90\xc3S@J\x94p\x96\x89\xe8S@\x02\x12\xf7\x04\xa8\x06T@\x84#]6\xb9\xe1S@\xbfm\xa6\xc5\x95\x01T@\xf6hr\xa9\x1d\x17T@0\x85;6j\xe6S@\xa2\x13\xf6\xed\x85\x18T@\x07SJ\x17@3T@\x06\xc8\xb6\x9dS\x10T@T\x9ae\xb8\xdc"T@\xd2\x7f\xa5\xec\xb0>T@\xb6\x8b\xef\x1c\xb8\x85T@\xc6.bS\x1b\x0bT@[$\'\xd9x0T@\x9cV\x9d;\xc4JT@\x97\xfa\xfa\x07\xba T@\x8f\xe8\xca\xf2\x93\x14T@\xc6\x11\x9cW\x1c\x12T@.\x0b\xf1\xcc6PT@W@\x1d0C"T@d\x9e\x8f2S\x84T@\xdc\t\xa2\x81V\x14T@~\xc0\x84\x84\x7f\x10T@G\x8c\xf5\xf1N\x1eT@x\xbc\xa6\xa7\xfe(T@\xe7\x0f(K\xa6(T@\xd9\x83;\xef>(T@\xfe\xf3\x96M\xe0sT@\xd3@}\x97\x7f\x13T@\xfe\xf6\'\x9a\xdd\xeeS@(F\xa3\x90\t\x10T@\xf1lx\x07X\xd0S@n\xd4eQ,\x10T@\x02\x94\xe6\x946\xe6S@\x96ZY\x1et\x19T@|R\'gK\xffS@\xfa\x9f\x9f\x8b\xa7\'T@q\x84\x15S\x0c\x0cT@\xdb\x81"\xac\xb6\x0fT@\xe2\x0bO\x9d\xab(T@\xf5Hw\xca\xad\'T@&l\x92\x84\xbe\x05T@k\xd3\xca\x9a\xa0\x1dT@N\x85\xb8\xf2\x96ET@\xf9\x10b2s\xe8S@\x8ct\\X\x0c\x05T@\x88\xe0\x10c\x87\x04T@y\x97\xae/\xda{T@\xf31\x83\xe0\xf2.T@A\'\xfe%\x94aT@\x99\x0cMY\xf5VT@\x00\xb2\x8aD\x9c\xfcS@\xe3d\x04+\x0c\tT@m\x98+\xa2\x08\xf8S@j\x00\xdf?0\x0fT@\xf4\xb6\x95$\x99\xf7S@*\xc9\xce\xc5\xc5\xf3S@\x0fm\x9fP\xa9\xc9S@\x82\xe9q\r\xc5(T@qp\x17\x82?\xfdS@Z\x05w\xcf%\xc4S@\xc5\xf6+\xe2V[T@!\x01\xc1Q)WT@\x0b\xa1\xa8l\xf5[T@\xf4\xcb\x7f=$\\T@\x86\xb3\xcdf\xfe\x1fT@\x15\x948\x06"@T@Q\x907\xd2\x85VT@\xd6\xb1F\x15\xcaxT@\xd8\x06k~\x8b\x01T@\xc4\xcb=\xa0\tZT@%J\x98\xfa\x86%T@\xa9\xc1\xb1*5"T@\x98\xeekZ|\x1dT@{\xeaY\x7fc#T@\x18\xf4\xe0V\x02\x02T@\xa6\xde\x99U\x9e\x07T@9\xef}h\xf7\xfdS@\xd4#.\xcc\xb3\xf7S@\x92S[Q\x98\xf6S@O\xd3y\xf4\xab\xdfS@\xd0\x91:$\xddlT@\x8d\xcc3\xc9\x9fGT@\x10 \x0cUXAT@\xa9\x0e\x93\xf1n\x05T@\xbd\xfb\xc4^\xf6\x12T@\xcb\xe0`0g!T@\xc4\x08_i\x1cbT@\x17\xcfFF,"T@?T\x1eXM\xd3S@\x90h\xd5\xd5\x1f\x02T@\xdc\x12\xad\xa1\x04\xc1S@V\x98\xd2\xeed\x00T@\x8a\x08\x0c\x14\x83JT@\xbb\xa7\xd2\xa34JT@\xe3\x8fr\xf2\xe8\xdbS@A\x1dq\x91?\x10T@vU1\x07\x11*T@\x93\xa84\x0c\x96\xf2S@\x7fE\xd5\x08\x00WT@\x06\x92o\xe7\xf2[T@:\xb7!\x0e\xcc\xf7S@\xe1\xac1\x90bLT@{ \xc9\x15\n]T@V\xdd\x80\x84\x98MT@\x1e\x98\xc7\xdbm\x17T@\x1b\x82-\xe4W!T@\x1a.\x89\x84U\x19T@>\x91t\xec<\xffS@V\xf4\xaaj\x00\x14T@\x16Qc7\xde\x13T@\x08\x95\x881;\xe5S@\xac\xdb\xe5/\x88\x0eT@\x19\'\x80I\x82\xf3S@\x9e3\x036=\xfbS@\x0e(\xd1\xc6\xb5\x1bT@\xe0\x7f6\xecZ\xebS@\x00!:js0T@F#\x91T]\x01T@\xc1[\xbb\xe51DT@\xdd\xd6\xad\x84\xcb\'T@0\x08O.AnT@,F\xf0\x1f\xec\x13T@m\xff\x0f\x1f\x1f\xf4S@\x17\xdf\x0b\xa5\xdcoT@\xb2\xe7_x\x8b\xf3S@\xb4\xb6\x8f\xd1\xb8JT@5\\\xa6\x85\xcaJT@\x92YW\xa74\x0fT@\xd8\x18j\xd8.\xfdS@W0\xb1\x16\x10\x04T@^-\xa5\x96\x07\tT@}t\x80\x87\x15\x03T@\x84d\xde\xb2+\xfdS@Q\x97\xb2\x1d\x01 T@\xb8B\x1ax\xd0 T@\xba\x805\xf8t\tT@\xf3\xf4\xd0D\x00\x06T@\xca\x8e3\xb0"\xebS@\xbc\xa0?,oIT@\xcd\x1a\xd5\xa5h\rT@\xdc\xef"\x1c\x8c%T@\x91\xf6\x8e\x8d\xc2%T@\x0e]\x07exZT@\x805\xa3\x1b\x96\x16T@&\xee\xe8\xb7\xe1\xf7S@\x12\xb6\xad`\xb8\'T@\xad\xd6\x9ed\xe6\x00T@0\xf2\xa4\x86\xb7\x00T@i\xd8>\x064WT@\x18\xe9\xdc\xf1\xec[T@\xa73\x13\x1b\x1d\\T@\xf3\x174\x9c2\\T@\xf5\xfb\xda\xfe\xa7\'T@~\xfaIg}(T@\xbc\x00\xdc\xd7\x02(T@\xe3r\xef\xfcH\x01T@\xf4-\x0c\x9e\xf2(T@v\xe7X\x06*&T@!\xf4\xf4\x82|\x1dT@#\x92-\x90|&T@\xe1\x92\xc0$x\xe8S@\xa5\xb6\xc7I\xd8\x05T@\x8c\xb6\xf0\x89\xf1\x01T@\xdd\x91\x0e\xe9\xb0\xf3S@k|\x9d\xcf\x03qT@\x06`\xe2}\x98\x0bT@\xd4\xdeX\x8d\x99\x0fT@\x1f\x01\x1cA\x03\xf4S@\x98P#\x1a\xfd\x0bT@?\x89\xe0=\xca\tT@~\xa9\x87\xc02\xf6S@D\x94\x1f\\\x10\xfcS@\xda\x88\x0c\xc8\xc7\x0cT@H\xa1P\x19\xc1JT@9\x01\x97\x98\x90JT@\xa0oM\xb7\x97JT@z\xb0\x0f\xf2"\rT@\x8d\x92+\xe4\xb1\x11T@S:\xf7{\xdc\x10T@Mf1\xcf\xa6\xf5S@L\x90a\xa3\x8e\xc4S@\xe01\xbb\xda\x87\x1bT@yQ\x9f\xde;WT@\x11\xce\x1c\\\x16\x12T@\xa8\xa1T\xa8*\x13T@K&\xf5\xc5W\xd0S@\xcfO\x83\x96P\xfdS@Y7\xd8yt\x13T@\x853~\xa8\x82\x13T@\xef&M\x1dE=T@\xea)\xc8\xc5\xce\xefS@\x96?\xfa\xa2\x15 T@\xb3-D \xd6\x8dT@\xd8\xa0\xab\xa2N\xf6S@\x83C\x06L\xdcoT@lX\x834\xb6\x13T@z41t\xb9 T@\xdb\x0e\xe7O\x1d\x0bT@)#\'\x8f\x82\xe6S@\x16MR\x84 !T@\x96N\xe6(-PT@T[\ri4\x0bT@\x0ex\xdfW\xfc T@\xa5}\x1ei\\!T@\xe5\x95\x85\x17\xf3KT@90r\x0c\xec T@\xfdu\x91\x82/ T@\xccs\x9az\xca"T@zt\x81u\xda{T@\x10\x0cj\xaa\xe7\xfcS@\x01\xdf!\xceJ"T@\xf2\xdf\xf5w\n\xf4S@\x80k{`\x84BT@K=\x02\x18G\x18T@Jf\'\x9bo\'T@$\x0b\x8f\x97>\xc4S@\xedq\x943#\x14T@\xecR\xb18:\xffS@\x7f(Lu\xe7\xd2S@\xa9\x89\xe1%5\xc4S@\xc3\x00\xe2r]nT@qL\x88\x0bx\x1fT@x\xf7\xe5a\x8d\x1dT@FAbV\xc3gT@\xeaz2\xa5\r\x17T@C\xd6\xd1\xf9m\xe8S@\x14\xe0Sp\xed?T@\xc1\x01\x96\xf2z\x0bT@\xbff\x1e`>RT@\xa93\x93\xd0\x0c\x01T@\xbe\x99sy\x9f%T@\xc6\xe7\x82\x94\xed\xf8S@\xf4\xe6\xcb\xb5\xf7IT@\xd6\x1e2H\x8b\xd7S@\xb7Y\xc7\xd0T\x1fT@\x08\xa6*\xc7\xb6\x0fT@\x9e\x8abJ\x7f\xc5S@g\xa3PAH\x0fT@M\x86\x16\x0e\x83\xfeS@\x13\x0bQ,J[T@~\xb52\xd1z\x0fT@C^\x8bd\x0crT@\x9d\x11\xa7*\xf1\x12T@\xb3\x11\x99\x17\xa1!T@\xc0\xce@\xfe\xe0\x16T@\x92\xab\xe4\x16\xf9-T@4d\x93\x8f\x97\xdcS@j\x85\xefJ\x7f\xcaS@\rh\xd5\r\xa8\x01T@p\xa7\xa7\t\x16\x18T@\xdep%\xc7N\xd3S@\x04\'\xd5R\x93?T@&\x183_H\xc8S@\xc0y\x9d\x08\xf0\x15T@\xab3\x0c`U\xcfS@\xcf\xaa\x92\x8b\x87%T@\x9b\xff\x02\xca\xb1\x02T@L\xc9\x13\x0e-\x04T@\x8e\xa5C\x8dc\x1fT@\x10\xdd\xce\xe7\n T@\x10L\xdc\xa4< T@\xbc\n|hh-T@\xed\x12\x83\xba\x07!T@\x07\x97\x18Vj\x15T@b2\xbd\x95\x0b(T@\xa6\x1f\xd0j\xe1IT@\xe4\xad#W\x10aT@t\xfa~\xfb\xa8\x04T@\xd3o\x8a\x7f\xcf\xfeS@c\xbb\xc4j\x13\\T@\xb3\xba\xcf \xf2\xf8S@c\x0cIE\x8a)T@|Rh)\xf0[T@9\x7f\xed\xbe\x16\\T@\xda\'\xd8\xceY\x1dT@\xc5r\x95\xb12\x05T@s\x1b\xde\xc1:BT@\xa0\x98\x95\x9fD\x19T@\xfb\xa2o\x81\xde\x90T@\x973\x01\xd7v\tT@*\xa2/\xeb\xe1LT@V\xafVR\xe0?T@\x8b\xdfj\x00??T@\xdc\x01\'\xe0\x1f>T@\'\xad\x9f\xab}\x04T@\x81)#{\xe0\xf2S@\x1f\x8c\x81_\xd3/T@K\x1b\x90\xde\xd5\x04T@\xbbb\xa0\xd8)\x02T@@\xe9\x10:u\x05T@\x9bO\xf8(\xbe\tT@eq1\xf9[\x05T@\xdc\xc1\xac\x15\x06 T@\xe7\x18\xad\xaa\xe7\xfcS@\x00\xda@\xa0\x97\x0fT@\xf7\xb9B\x0f\xd5nT@[\x9a\xfd\xe7\xaa T@\x8b\x0be\xa2\x18\xcbS@\xca\xcd\xe88\xbfnT@%\x86\xd5\x88\xd3 T@\x16\xf7#\xe3U\xd7S@\xb0v\x10\x99[nT@\xfe\xa8\xfc\x92\xc3\x13T@\x82\xe3\xc2Uv\xffS@a\xb7\xad\xa8\xaa\x12T@\x10\xdf\xe6\xf4\xe8 T@\xed,\xc4\x86\x85\xfcS@\xc2<wr\xa6\xfcS@Y\x983\x0f\x1d\xbfS@&_\xab\x82o\x13T@\x99@\x9e\xe0\xa4\x0cT@&Y\xca\xcdn\rT@QhQn\x0c\x0bT@\xfc\xaa\x15\xc4\xf6;T@\x85\xad1j|\x12T@\n\xbf4\xee\xce=T@i\xbd\xfc+\xb8=T@6\x86J\xfc`"T@\x10\x84|/\xb9"T@8\xa3Y\xc3\xcd T@f\x1e\x11H`\xe0S@\xd9\xf5y\xc8D\x0eT@\x9f\xb6\xe6|\xb1!T@\xb1\xab3c\xa3\x1fT@n\x1eWIY\x0bT@$\xd2\x8a\xb5\xfe\x17T@ty|\xd1\x84\xd4S@d\xc9$\x990\x02T@\xb0\xb8\xdc\xb1m1T@\xdas\xb3)\xa8]T@\r\x984\x84b7T@1\x13u2r\x14T@\x04V\xba\x05\xa7\xdcS@\x16\xf0k,\xf2\xccS@\x85\xd6k\xc0B\xebS@B,\x90\xb0\x14=T@\xc3\xbb\x04\x90&\xf9S@\xe3\xc2\xac\xfa\x82\xf6S@\x07v\x1a\xfe\xef\xcaS@\xde\xc5\xb3>dWT@j\xba\x147j\\T@s\xf5\xf6\xdc\xcf\xcbS@Q\x95d\xd1\x04\xc2S@\x8a\xcd\xdf\xb6\xbc(T@xn\xd2\x1b\x05&T@3?9\x84i\x15T@3u\xe7\xfaW"T@\x9e\x8e:\xc4W/T@\xcfe\\h\x9f!T@\xa8\xb7\xed\xace%T@\x14q\xc4\xe7\xe0\x12T@\xf6\x92\x16\xeb\x8e\x16T@\x94\x04tX\t\xefS@\xaa\x10\xd0z5\xfdS@nu\x06\xbeJ\x00T@\xc5"\xdd\xc7c\xedS@\xe7\xb3th\xba\x0fT@\xcd\x06>\x06\'AT@6\xcc\xa5@\xf5xT@\xbcY\xe7J*\x16T@\x8bm\x0f\xbf\x92\x0fT@\x83\x9dlH\x82\'T@g\xcc\\\x05X\xfeS@\xeae\xcc\xd3\xf5pT@\x0eD\xfd\xb3+.T@\xd0\xa1\xb2\x9e6\tT@\xbe\xb2m\xe4\\!T@\xedh\xc9\xd5\xdb\x1fT@\xda:@\x044!T@~O\x14\xb81]T@y @\r)\x05T@\xff\xb8\xaa#\x9e\rT@\x9f\x99\x89S\xb1\xcaS@\xc8\xb6If\xb2\nT@\xbeT"\xfeqBT@\xc1\x8a\x891x]T@x"\xff7\xa4\xfcS@`\xb6\x8ej\xdf\xe7S@\x90\xa9\x92\x03\x1fwT@\x85D\x86Z\x9bWT@\xf4$u\xcen\rT@\x13\x80\x0ek\xb6\xf2S@\xe9\xd2\xf7=O\x04T@N\xd4\xfb\xa7\xeb\x0eT@VD\x88gt\x0cT@\xcaY\xc0\xa3,\xfcS@\\\xa2\xe0\xf4\x9f\x1fT@\xcb\xb7\x1b\xe9\xf1;T@\xa3\\\xd7\xd8\xc9\x10T@\xe4\x858\xb8\xd1aT@k\xcb\xbb\xb5\x97\xc9S@e.\xe4\xe2\xb6=T@\xb3\x01$\xb5&GT@\xcf\xa5\xa6\x11\x86!T@.\xfb\x8e\x117&T@\xfd~\x17\xfe\xa9KT@\xeb|\xce&\x13\x0eT@\xa9\xd7\x8a\xff\xc9\tT@G\xe0\xf1\xf7B\x0eT@\x1d\xf7\xa5\x84>\x0bT@\x0c\xee$\xa7\xa5\rT@>\xaf\x0b\xdd_\xfeS@;g\t\xa2\xb1\tT@O\xb8Oa\xbd\x14T@Vb\xcd\xeaw,T@\x95\xb8\x1d$\x99\x0fT@\xbbe\xe7\xc6\x14\rT@\x83>(m\xe9\x13T@\xa8\xba6\xba\x93\x04T@\xee\xdaL\x13p\xc3S@\x8f\x02Z\x8e}\tT@\x9a^\xd2\x15\xe1\x05T@\xd5\xe2\xe6\x9c\x92\x0fT@~\x8e\xa5X\xdd\xd9S@\x9e2\n\xb2`\xf6S@\x7f\xe9WE\x13\xffS@\x18\xe5\xe3\x06\x87\x11T@K\x7f\xa4\x89\xc8aT@R\x87=:@ET@\xb6\xf4\xc5\x13\xb2ET@1\x02+5\xc0%T@\x7f\x1fu\x9e\xf2\xf8S@#\xb9mE\x83\x13T@\\y\xa9\xfd\x80\xfeS@\x08y\xff*u\x19T@\x99&\x86X\x8b\xd4S@\xd8x\xeeq\x96!T@\x8a\xa1J\xb7\xd3\xcbS@*O\xee\x1f\x1d\xfdS@a&\x93JS T@>|\xab\x07*\xbfS@\\\xf7\xec\xcb\x81"T@\xb4\xf8~\xb0\xc7 T@\xe3\x04#\x1d\x01 T@\xed\xabpGL\x02T@X\xfb\x85\xf8E T@\x8c]\xcb\x85\xaf T@2/\xf8\x0e\xa9\x1fT@\xcc\xfe\x1ah\xc3\x02T@\x9c\xdb\xa2\xb5\xdbBT@\xa5\x10\xd8\x85\r.T@\xa1\x06\xa5\xd1<\xf8S@\xe9\x0c0U?\xfdS@rI\x83\x8b\x83\xc4S@\xd6G2#.\xc4S@;\xd83\x9c\xd6"T@%|\x0e\xc7i(T@XB\x98\xf7\xfc\\T@\xa8e\xcd\xefL\xc5S@4~\xa6\x19\xc7 T@<\x87\xfc(\xdf\xf9S@#\x91z#\x14]T@(\xb4\xb2\x13(\x03T@\xba\n\x1b"H\x00T@\x1b\xfdJh\xbd\x13T@\xd6\xb7\xb2\xad\xb3\xf5S@\x98z\xe7EbXT@\xf7T\xaf\x15\xff&T@r\x9d\\\x89o[T@Kb\x1a\'\xef\xfaS@\xf9\xd2j\xd3\x86!T@\xd94\x987\xc3\xd6S@}\xb0\xf2r\x7f\x11T@/\xad\xb6R\xdf;T@\xbc\x167\xec9(T@\xbd\x97\xd1\xbfr\x00T@\x99\xac\x0f\x1a\xbe\x1cT@\x89\xb3\xd9[\xf6 T@\xd0g\x93!{\xf3S@\xe4 \x96\x02\xedET@\x07\xf9\x04\xf4\xa1"T@\xa2\x9f\xa9D\x0f\x02T@\xa6\xe9\x1d;\xf8\rT@\x91n\x94W\x0b\xebS@<dF\xe9\xda\x15T@u\x9c\xbb\x1f\xa9\x0fT@\xc8\xed\xefP\x93\x83T@t\xe1\xd6t\x88\xd4S@\xd8\xcc\xb5\xf0D\x15T@\xfd\nvy?\xd6S@N\xd2$1\xda\xf5S@sQ\xc8\x04\r\x0bT@\xba\xc5a[\xca\nT@\xcd\xa7]wl\x0cT@r\x9b\x08}\xe3\xe1S@EU\xf9v6?T@\x9f\xc1k\x80K"T@\xb6c\xff\xa7\xa5"T@\x0c\xd3\xa9BF\x07T@]\x92\xbf+\xbdYT@I:\xca\xf2\xab,T@T\x83\'\xa4\xdb\x11T@\xebF(\x92\xec\x0cT@~\xd1Y|\x19\x14T@\xc77\x1a\x93\x8c\x11T@\x06D\xda\x1b<\x0fT@\x9fH\xbe<\xf4vT@\xb1\xd1\xc0x\xb1\xf5S@\xaaY\xf9\x98\x0e\xf7S@9s\x8bb\xc4\xfcS@$\xd4X?\xe8\x0fT@7T\x86-J\xcaS@\xf3\xf1\x1fw\xa8\x0fT@\xd9\xdf\x8b\x08\x9d\x0eT@\xa7G\x03\xaf\xe5\x0fT@4\xb4\xf2\xa1M T@\xde\'&\xc9\x0c\rT@\x81Z\xbc<\x9e\x10T@\x91\xc7#(\xd1\x1fT@\x05\x9b\xfdvi\x1fT@\xa1\x8b\xa9\x8ao\x1fT@[\x8d\xa0\xe0j\rT@\xb4\xb3\xbf+\xb6\x1fT@\xe2ZMo\x00\xd9S@\xa5\x95\xc13F\x11T@M\xe2 w\xb4\x01T@L\x0fUZ\xca\x04T@d\xec\xf6\xc9\x19\x03T@3"w4ZsT@\x118<^\xaa\x1eT@\xd8+\x01|\x83\x1eT@\xd6\xee\xa9\xb3U-T@\x84\xea\xff]:%T@\xbb\x9c\xb9{8\x0eT@s-\xc9-\xa7\tT@\xfb\x91<\xaf\xa7\tT@\xcfQ\xa6S\xa7\nT@\xa74Qv\x8f\xc9S@\xbe\xf7\x13j\xe4FT@\xffE<\x11|!T@?9\xc2#\xc5\xd6S@'
p22
tp23
btp24
a(g3
(g4
(I0
tp25
g6
tp26
Rp27
(I1
(I653
tp28
g13
I00
S'\x1a\x81c\xc5+\x0f\x11\xc0\xfe\xe0\xc9\xa9\x87}\x13\xc0\x05Mb*\x05\x13\x07@\x8a\xb1\xda\x8f1i\x17\xc0\x18\xb9K\xb3\x18\'\xfa?_\xa4\xc6\xd22\xdc\x03@\xed\xe5\xf7;\x97\x9d\n@\x12Jf\xf7i\xea\x12\xc0\xd8b\x99\xc5\xe3O\x01@\xc4\r\x15:\xc6\xaf\xff?\x97\xbe\x9e\x17\\B\x05@\xe1\x08\x11\x8f\xa9#\xf8\xbfg\xce\x12\x85\x12\x91\x12@\xb5\x06\xf6\xe2\xd8e\x17\xc0\xbc\x15!\xbc\x84B\r\xc0\xa2\xce h\x140\x18\xc0F,\xe3\xf5\xff\x02\x15\xc0\xe1\x9e\xec:\xfd\xa0\x04@\x1e&\x96\xf6v\xcf\n@\xca*\x8c\xdb2\xfa\x10\xc0\xd7\xd2\x7f\x95\xa4\xce\x11\xc0\xbd\xf0`\xe8\x8b7\x00@\xbc\x97\x9d\xf9\xf4\xf4\x16\xc0/\x07f\xa5\xd2$\x0b@\x17\xa4\xc7\xd4 \xa4\x0c\xc0:t\x80(-\x85\x00\xc0D"\xe0\xa4\x07_\x02\xc0\xe9J\x0bt\xb3\xd2\n@\x1a\x10\xa4\xea\x94`\xfa\xbf\x91 \xbb>\x0b\xd1\xfa\xbf\xd8\x83\x86\xec\x8a\xcc\xf8\xbfo\x05\xd9\x84\xc9\x84\x04@\xd2\xb3\xd4q\xe7u\xd9?\x8c\x81}\x98\x83\xc0\x12@n\xb7HCq!\xfb\xbf\xbb\xcdQ\x95W\x06\x17@\xe0\xf1\xd0j-\xe6\x10\xc0#gO\x10\xd4!\x17\xc0j\x06\xce\x9d\x08\x8f\x01@\xeb\xf03\xd7J4\t@\xc0\xa47\xe8s\xc8\x0e\xc0\x03\x0f\xb7\xe8ia\x1a\xc0\xbb\xa01\x08W\xbf\x0f\xc0e\xe3\xf1\xc0\xf4\xee\r\xc0\x11\x11\x89\x8e\xf2)\x11\xc0\x17,Y:\xb9\x1f\x05@^\xdb\x0e\x1bog\xf0\xbf\xb0\r`\xec g\xff?\\\xb7\x14\x00q]\x04@5}\x96x\x8e\xf3\x18\xc0\x8b7\x04\x8d\x03g\x16\xc0\x07g\x04\x10\xbd\x93\x0c@\xd2\x88\x99\xd6\x00\xcd\t\xc0H\xab\x1eid`\x12\xc0\ra\r\xbf\x13\xf4\x12\xc0\xe8BM\x95Lt\x16\xc0\x05\n(\xf2\x83\xca\xfc\xbf\x9dM\x94(jQ\n@\xbe\xeaW\xb9Z&\xfb?\xdcd\'\x1c\x9c|\x10\xc0\xd6jps\x88\xf4\x08\xc0\x80\xf9\x11\x86\xb9t\x02@\xdd\x1d\xbebq\xcf\x16\xc0\x07\x9f\xe2\x1e\x9b%\xf8\xbf\x82~\x15\xda4\x8a\x06@J\xd2h\r\xa6P\x14@!\xd3\x86\xd5v\x92\x11\xc0E\'\xed\x9aG\x15\r\xc0N\xb2\xfd\x91#\x99\n@\xa6.Tu\x15\xe2\x08\xc0W\xa3\xbe\xfe\r\x7f\x0e\xc0_\xbbs\x97<a\xf2\xbf\xad\xbb\'m\x8c\xf7\x08@w\xbe\xdb\x97R\xac\xe9\xbf\xb2\x15MQ\xfe\xf5\xe9\xbf\xf3\x8d\xe6\xa2b3\xfd?\xe5&e\xfd\xbb\xff\xeb\xbf\xc4\x0e=K\xb9\x98\n@0<b\x19\xd0\xcc\x0f\xc0z\xc7u\xfd\xb6z\xdd\xbf\xe7\x9f\x1e9\xa7\xcf\x16\xc0\xad\x9c\x08\r\xb8\xb0\xba?4QF\xeaQI\x13\xc0\xb3\xe0\x08\xd1\xf9.\xf3\xbf^J\xcd\xf168\x0c\xc0\x87\xd0\xa2*7}\xfa?\xe9\xc5\xcd\x0c)\x86\x07\xc0\xb3\xa1\xe7h\x1d\xb9\x10@\xcd1o\xc4\xd0n\xe0\xbf\x1b\xa5b \x14\x0f\x00@v\xb2km\xde\xd1\x16\xc0\xb7\xa5\x01}\x90B\x1a\xc0\x93S|\xe1\xa7M\xff\xbf=o!7v\r\x14\xc0T\x00\xba.\xaf\xc8\x18\xc0q\x90\xc7\xe3H\xea\xf7\xbf\xfb\x07\x16\xc9\xd2\x9c\x19\xc0\xe0q\xff\xff\xb0\x98\xf3?\x835Z/\xac\x90\x18\xc0D\x8f\xdd\x8f\xd4&\t@@\x8c\x91\x1e\xce\xfd\x10\xc0"\xe5\xafr\xe0\xd4\x13\xc0\x13\x02Q\xd6\xec\xce\x11\xc0\xd68\xc1\xf5\xc8`\x11\xc0+\x8da;\xc7\xe3\x13\xc0\xc2\x80&]|\xcf\xe7\xbf\xd7\xc4\x13\xf4|\x9d\x00@+&\xd2\x0b\xf8\x80\x19\xc0dA\xd7\x91n\x1a\xe1\xbf\tI]p\xeam\x0e@\xa6,B\'\x1a\xbf\xe0\xbfB\xaf\xb0\x98\x0b\xc8\x0e\xc0\xce\x86\x7f\xb4\x1c\x8f\xe9?~\x19\x04\xbd\x1a\xde\x17\xc0\x1d\x86$\x83\x02}\r@\xbd90\x1a\x01{\x01@+\x8c\xdb\x13~w\t\xc0t\xe9\xd6\xdaZ\xf8\x01@)\x1c\xa4\xf6N\x19\x19\xc0E\x88eS{\xca\xf7?\r\x93\xdc\x0b\xfb\xea\x10\xc0\x7fs\xd4#P\xe7\x13\xc0\xc5|\x89"\x95\x14\x11\xc0R\xca\xc0\xc8\xe5]\x15\xc0<:\xa8#\xc4J\x11\xc0\x15\x82\xe9<\x9f0\x00\xc0q\x90\xfb\x80Z\xac\x1f\xc0\xadfQ\xc6\x18T\x17\xc0\xf2\xce\xa0@\xac/\xf3\xbf\xf6\xa6\xa4?6\x7f\x13\xc0\xbb6\xf85\x19=\x1a\xc0\n\xc6i\xf5\xccU\xf7?l\xdb\x19\xeaW\xb0\x00@6&8vt\xc3\x16\xc0A)\xd9\xbf\xa3\x13\xfe?\xb6\x91\xa7\x1ac\x18\xe2\xbf\xde\x00\x85\xe2dB\xf9\xbfL\xad\xa3qU`\x0e\xc0,\xcf\x87\x01GQ\xfe?\x8dtjF\x8a\x88\x0b@|\xa1\xbfwZ\x8e\x11\xc0\x9c\xb8\x02\x19\x88\xf9\xfa\xbf\xba\xb7\xed\x0c,6\xf0?\xc0\xb1 \xa9\r\x86\x15\xc0\xb9\x98O\xd9\x86\xb3\xe9?N\xbc\xfd\xbb\xe5\x97\x08\xc03)\xdfM\x16+\t\xc0>#\xf4\xa2p\xd7\t\xc0\x1c\xde\xcb\x80\x87\x96\xe3?\x82uo\x93I_\x01@\xbf\xa03L\xc7\x9f\x06\xc0\xb9\x8d\x83\x16\x043\x16\xc0\x18 U\xbd\x11A\x13\xc001\x970\xc1>\xfb?<\xa8\xc6\xe0E%\xeb?\x92w\x9d\xbb"\x04\xfe?#\xd3\xf3qd\x95\xe3?\'\x1ep\t\xed\n\n\xc0!H\xb6\xa3F\xcf\x11\xc0|TJ*\xd3\xba\r\xc0\xa6\xf6\x85@\xd2\x80\x17\xc0\x1d\xba\x85\xe1H\xc6\t\xc0\xd1{\xd7\x01,z\x15\xc0\x82\x99Vg\x974\x14\xc0\x12\xc1\x89Z/?\x0e\xc0V\xedA\x90\x7f=\r\xc0\x13\x9f\xea*1\xae\x15\xc0O\xca\xb2\xfa\xf6\xe3\x15\xc0\xc9\xa7@s[\x17\x05\xc0R\xf1\xdb\xae\x82w\x04\xc0\x8f\xd7\xd5\x8ey\x00\x15\xc0\xd6\x91<\xc5d\xf2\xe6\xbfo\x05\xab\xab\x13\xe5\x05@\x16\xb5L\x8d{\xa8\x10\xc0\xd5{\xe4\xb3\xb7\x90\xfa?\nB#\xd6$\xbd\x07\xc0xK\xea\xb2*<\x07\xc0Op\xc7\xea\xd81\x0c\xc0a\xaf\x02\x11\xf6\x97\n\xc0\xf7\x8f\x8b\xed\x0bC\t\xc0\xc5\xe5\xd3\xe3\xde\x8a\x17\xc0\xd2\x9f\x81\xb7\x99\xd1\x10\xc0e\xb3o\\\xc6\xbf\xe9\xbf\xf7;\xfd\x0c\xb5\xa3\xfd\xbf\x92\xa7D\xe3|}\xe9\xbf\x85\x8d\xd0\x91V?\xe8\xbf\x9950\x86\xdb\xf4\xed?\xcb\xd7.\x17\xc2"\x07@\x89Q\x0b\xf6\x1a&\x11\xc0\x15\x9e\x02\xee\x82\xcb\xd0?\x15\x0b/d"n\x13\xc0\x02\xe7u\x11\x17/\xef\xbfh\x1c\xd4\xd5\x02\xf6\n\xc0\xa3&\xda\x0eE\xac\x00@\xcdw\xa1\x94\x84\x8c\xf1?\xba\xe2\xa1\xfd\x1f\x83\x04@N\xc0N\xbdc\xff\x10\xc0(\xb8\x81\xb9d\x1c\xec\xbf\xab\xc7h\x85\xb7\'\xf8?\xfb\xfd\x9c\xd5t\xc2\x07\xc0\xa6W\x9e\x87\xd8y\x12\xc0\xd4\\S: Y\xf3\xbf?\x8ez\x8f\xb9\xc8\xea\xbf\x13\xf7\x18\x17\x01\x88\r@\x82URoY\xa0\x14@2\xc77\xf8\x97\xb7\x15\xc0\xf5Q\x18:\xf2$\x01@\x80y\xfb;\xe1\xbc\x18\xc0\xa3\xe8\x11D\xe7\xa8\x03@\xe7\xcag\x9d\x88r\x17\xc0nb\xce\xff\x00\x99\x02\xc0\xdfeR\xb2\xae\xbe\n\xc0\x90\xe3\x1a\xab\xf1G\x17\xc0 \xbb>\xbf\x92\xf3\x16\xc0/-x\x15)\x02\xe1\xbf\xf9\xc2f\x8b\x99\x94\xe0\xbf\xff\x81Q\x1d\x85\x1a\xa2?\xec\x98\x84U.(\t@<\xac\xd5v\xb8\x00\xf4\xbf\xae%Q*u\x88\x02\xc0\x85\xc2H\x02\xf5\x9a\xf8\xbf\xeb\xce\t\xf2\x8d\x1c\xee\xbf\xbf\xb1gO\x9e\xee\x07\xc0\x95ah\xc0M\xde\xbc?\xaeS\x8e\x7fE\xf1\xe6\xbf\x19`%\x08\xbb\x88\x17\xc02\xe6\xfe\xde\xfaw\x04\xc0\xa7/*\xd7\xc8|\x18\xc0H-\x98\xcaL*\x17\xc0\xb2\xc0"\x13\x0b\xfb\x01@x\x0c\xe2\xbc`\xc0\x01@\xd7\xb6=?\xd73\x19\xc0\xf8\xf7\x7f\x1a\xb8\x92\x1a\xc0j<\xb9\xe2\x95\x85\x0f\xc0^\xed\xee\xfb\xae\xe2\x13\xc0\x80\x00\xe0\x9ad=\x07\xc0ll\xfc\xa2\xc7t\xfe\xbf\xb64\x86\x8b\xb8A\x05\xc0&\xd6\xc3l\xea\x98\xe3\xbf\xbd\x8b\xb7M\x84\xb3\x11\xc0\xaa\xa2\x98\xc6\x83\xee\x16\xc0\xaf\x0c*\x91\x1a\xec\t\xc0\x0b\xddO\xa2Oc\x13\xc0`"|\xc8s5\x19\xc0a6]\xf3\x90<\x0f\xc0\xcd\xd4nn\x85\xb9\x14\xc0\x05DnC`\xb5\x0b\xc069A\xf5rq\n\xc069A\xf5rq\n\xc0\x17\xa3\xdaH\x90\xb8\x07\xc0\xb3\x03^\xb2\xb7\x86\x17\xc0\xb0.\xe6\xed\x84\xd7\x12\xc0\x9f \x82g\x84\xa6\x10\xc0\xf1\xb4xE\xd9=\x13\xc0\xadE\xaf\xf8\xe5;\x17\xc0m\xa4\xa1\xd6\xe5\xc5\xed?_oH`\xb2\x89\x11\xc0A\x86)y.\x04\x11\xc0b\xffs*0\xca\x13\xc0\t:xI)\x9f\x11\xc0\x18\x89\x1f4uw\x11\xc0\xb5\xd6.Y\x13\xe0\x0c\xc0D\xaeA6G\xfe\x03@\x1f\x9eZ~\x0b*\x0c\xc0\xe9Z\xe5\x82\x02\xc8\xeb\xbf\xd9\xa3\x9e\x08\xca\x15\x19\xc0\xaf\n\xee\xf5&N\x07\xc0\x1d\xba\x85\xe1H\xc6\t\xc0\xf2\xfbN\xc3rL\x13\xc0o\x82k\x0b\x06h\x13\xc0,\x87\x99\xf5\xc6\xaa\xfd\xbf\xc62\xac\xa8\xb3\xb5\xe9\xbf\x80&h\x1et\x14\xe8\xbf6\xb0\xb5\xd3\x0b\x10\xeb\xbf\x8ePa\xc3\xa7\x18\n\xc0r\xae\xdb\xb9\xa3\xe7\x08\xc0?`L\xe0\xef\xef\t\xc0,\x8f:\x7f\xc7.\x12\xc0Q\x9f\'\xd9\x17\xa6\x08\xc0\xc5+\x00\xdb\xd2\x14\r\xc0\xfb~+\xe4\xf0\x84\xf1?\x1f\xc4\x0e1\x80\x1c\r\xc0F\xed\xe8\xbf\x06^\r\xc0\xcf\xa4N\x83W\x83\x15\xc0\xa1\x8b3\xb25\x00\x11\xc0\x1f\xf1\xc3\xcd\xe9\r\x0f\xc05\xa5z\xa8q\xb4\r@\xf3A\xa4d\xd3\xbd\x11\xc0\t\xd0,l\x13\xbb\r\xc0!\xdf\xc0NG\xfa\x0e\xc0\xfa\xc3SR\xaf\xcf\x11\xc0\x8aJ\x8b\xe9\nu\x04\xc0;\x02\x89Y\x1f\xfa\x17\xc0\x11\xd0\xe7\xaf\x84\xc3\xb3\xbf\xb9*\xe7\xe6\xa1x\x11\xc0\x89"\xc1:\xc3\xea\xe1\xbf,\xeb\xa8\xaaF\x15\xe1\xbf\xcd\xcd\xc9V\xfa~\xde\xbf#\xef\xa4>\xc4\x9a\x11\xc0x>?\xff3\xdd\xfe?\x81+\x98\xea\xc4\xf1\x0e\xc0\xd5L\xb6)\x9d\x07\x0e\xc09<(\xb5\x96\x1e\x14\xc0zQ\x1e\xdb\xb3\xe8\xfa?\xb6"\xe2\xfb\x90\x07\x11\xc0&\xd1\xe48\xf7:\xfe?\x0bc\xc0\x91\x0c\x0f\x01@@\x89\xceu8E\x13\xc0\x83\x12\xad\xb74.\xf7?x]\x95\xb1\xec\\\x01@x]\x95\xb1\xec\\\x01@%YT\x81\x05\x80\r@v\xa4*\xbe\x89:\x19\xc0|\x9byM\x92\xe0\xf7\xbf\x13tEv\xe4J\xed\xbf\x1d{\x84CB*\x14\xc0\xa5V#\x8f\xcf\xcc\x14\xc0\xbd\xfb\x9e+\x8aL\x00@\xc9\xc5\n\xec\xfb\x0e\xf9\xbf\x99\xe8\x00 \x01\xc5\x16\xc0D\xe5\x94\xbc\x88n\x13\xc0#\xf9\xc9\x07\x87\x8c\xfa\xbf\x8bp\x84\x15\x1e\x99\x0b@\xfe-\x82\xa1\xb4r\x17\xc0\xecVga\x0eJ\x1a\xc03\xdf\x19\x10\xde\x8b\x16\xc0\xf6\xb7\x01\xfeL,\x03@\xec\n\xbb\xb1\x84*\x17\xc0\xd3)\xca)\x1d\x16\x19\xc05\xa5\xcb\xf7\x02\x17\x17\xc0w,\x85\xc0\xb7\x10\x05\xc0\x1fyn!\xc3\x81\xfd?\xe1\xff\xad\xe5u\r\x17\xc0\xe8WL\xbb\xba\x08\x0e\xc0 \xa5\x04\x87^\xad\x18\xc0xo\xce"&\x1b\xb4?0\x08\xeb\xb52\'\x08\xc0T*\x14:U\x9a\x17\xc01\xd4\xcae\xa6\x93\x19\xc0\xfa\x89\x8amJ\xf0\x01@\x92=\x01gl.\x03\xc0\nZY\xaect\x10\xc0\x81\xcd\x83+A\x0b\x13\xc0u\xa2\xe6\x1d\xd7{\x16\xc0\xb0\xfd\n\xb0\xf7\xf6\n\xc0\xd1\x03\x17\xb3A\xa5\xfb\xbf\x02\x9a\x19\xef5\xae\x0b\xc0O\x9b\xb6\xbf\x17\x18\r\xc0\xf92\x1b\xe2\rL\x1b\xc0`\xf9\xed\xd2O-\x17\xc0\xfb\xb96"\xcf\x88\x08\xc0\xf5\xcc\xfe\xb2B\x13\x13\xc0^\xa5\x87\x9a2G\n\xc0\x91MB\x9c/\xa7\x07\xc0\xd3u\x10\x17\xccC\x0c\xc0K\x1a\x88\x84\x98]\x07\xc0\x1f\xb1w\x1d\xa1\xbf\xe7?\x12\xb3\x1bl3\x91\x0e\xc0\x88\x8e\xb8P\x84\xd9\x10\xc0Y\xa3\xaf%\xfe2\x13\xc0\xb3}\xc1\xb9\x8f\xdf\x17\xc0\xf84*\x93?"\x10@\x88\xbdr\xb5B}\x12\xc0r\xd6\xfba\xfa/\x0e\xc0\xee\xc0\xf0\x9a6\x1d\x01@9\xba{\xce\xaf\xcc\x16\xc0\xac\x06l\x85"[\x15\xc0"\xf7e\x1f\xfe\x02\x13@\xe6\xdb\x8a\xeby\xeb\x11\xc0Et\x98\xf8)y\x1a\xc0\xda_\x95\xe3\x19*\x11\xc0\xfd5:\xda\xb3$\x01\xc0\xe1#\xd1}-\xa2\x02\xc0;\xc3sP="\n@\x88\xc9\xae\xaa5\xee\x0b\xc0\xc8\xa3\xa7\x85>\xd1\x18\xc0!Uj\xcf!\xa1\x1f\xc0\x8d\x01\x97\x98I\r\x04@\xf3\xf1\xfd\x14f\xea\x12\xc0\xef~!0\x02\xe6\x11\xc0\x15\xc9-\t\xd5\\\xeb?\xd0\x86\xfax\xd5\xaf\xed?\x05~\x14\x87\x13\xaa\xee?#\x81\xfa\xc51\x80\x13@\x13\x8c\xbb\x1c4x\x11\xc0\x9f\x9fUy\xe0{\x18\xc0\xb1[:\xb9\x1a\xe3\t\xc0\xa2a\x80\x1f\x13.\x0c\xc0\xbf\x19\xd1\xfbI\x86\x08\xc0\x07\xfe\xaa\xc7\x9aG\x13\xc0Q\x87\xa24wA\x17\xc0\xfc\xf4\xe9~\x05/\xe8\xbf.\x9c\x0f\xe62/\x1b\xc0\xf8\xd9\xec*\xe4\xa0\t\xc0\x95\x00\xf6\xb9\x9c\xae\xe9\xbf\x08\xe7\x80\x06\x9c\x03\xeb\xbfa\xa8\xd6\x82\x03F\xf0?\xe5\xa8\x83p\x8a\xdb\x13\xc0\xf4`<\x87,\xec\x18\xc0!\xb6_\xa9:\r\xba?\xb3p\x9a\x7f\xe5L\x0e\xc0\x7f\xd9A\x0c\x96\xfe\x10\xc0\xeal\xb7\x9fD\xa2\xf7\xbfw)\xd2j\xe6N\x1b\xc0\xa8I \xd4\xf8\xb3\t@+D\xae\x9b8\x96\x11\xc0\xbcH\xc1\xb5\x15\xe7\x15\xc0w\x1b\xfa\xa5"r\x05\xc0\xda6\xbee,J\xdd\xbf1\n\x07\x18\xb4\xde\x15\xc0\xfaN\x11\xec\xd6\xb4\x17\xc0Cj+\x11\xf5\x88\x15\xc0\xa1\'\x1fD\x81k\x12\xc0\xe6\xc0\xe2\x16\xe0\xc2\x15\xc0\x93\xd6\xcf\xf5\x86M\x16\xc0\\F;t\x04\x87\xfd?\xcf8\xdf\xf2\xb6\xb7\r\xc0\x1d\xe8\x0eJ\xcbO\x13\xc0\xc1\x15\x07\x9c\xddU\x16\xc0p3\x18\x02V\xd4\x08\xc0xG \r\x8a!\x13\xc0\t\x0f\x00,\x91\x8c\x16\xc0\x97\xa6\x92c\x93\xa9\x04\xc0v9\xbe\xb9+\x15\x13\xc0\xad\x1a\x16mtK\x00@?\x96\xa2n\x19#\x01@G\xd4k?l\xf5\xfd?\xbf3\xc2\xc6\xfe*\x17\xc0\xe3\x8c#@l\xf0\xf7?\xe3\x90\x95\xcb\xf5a\x12\xc0kQ\xd2\x18\x136\x19\xc0h\xe0\x0f\x86@\x0b\x01@\x0c\x13\xef\x7f$\x1f\x13\xc0}\xf6}C\x86\x8a\x12\xc0m|\xce\xd9/R\x14\xc0}W\xf2PB\xdc\x08@\x9c\xbb/;\xf5H\x00@\xfd\xc6\xd9\x91=J\r@`\xcbv\xcar\x97\r@\xcf\xe6\x00\xce\xd2\x10\x17\xc0\xf2\xe9\x1f\xc5\xdc\r\x17\xc0D,\x8c\xd5\xb8j\x18\xc0\x11\x12\x83>\xc7\xa1\xe3?\x8eP\x84j\xcfW\x13\xc0\xe0\xb3\x9d\xae\xc9\x8a\x18\xc0\x1b\x92\x998Z\xa1\xfc\xbf\xfc\x98r\xf0\x84$\x17\xc0\x91\xd0Z\xce\x05\x88\x0c\xc06\xf8g\xd82%\x02\xc04<\x8bS\xda\xce\x1d\xc0m\xfe:-J\xa3\x10\xc0\xb2\xf0\xb4?\x0c\xa2\xe5\xbf\x87\xa8d:z\xcb\x05@\xcf\r\xe3\x98\xd3\x07\xf2?\xd1\x7f23\xea\xcd\xfd\xbfQu\x00\xd9\xa0=\r\xc0\xdc\x1d\x93ldF\x05\xc03\xe4\xd4s\xa5\xd1\x12@\xaa\xdaV\xb6_+\x08\xc0\x17\xb8\t\xbe\xf80\xf7?\xb7#\xbbU\xcdS\t\xc0\x84\xfe\n\xe9\xb87\xfd\xbf\xa1`\x15\xb4\xf4\xee\xe7\xbfH\x93\xce\xd7\x91U\x08\xc0\xa3n\xfc\xb0\x7f\xbb\x17\xc0\r\xe1\xfd\xef@h\x1c\xc0\x9a\xa4rEz5\x04@\x9f\x99\x18\x15\x13{\x1d\xc0\x1e\x18\xf9\x8a\xe60\x1a\xc0\xec`\xa1\xcd:\x9d\xd7\xbf%\x19\xb0\x87{\xd1\x16\xc0\x01\xe6\xff\xbf7\x99\x04@\x92\xb3s\xa6p?\x00@\x8b\xba]\xf4=\x1e\x19\xc0J\xac\xf4\xe4\xaf\xcc\x13\xc0\xa8\xab\x9c\x8e\xd5`\x12\xc0+\x1b\xf5Q}\xfa\x16\xc0N\xa5x\x04\xd6@\xfc?+\xbeD\xcez\x97\x0e\xc0\x97\xfd\x9a\x85y\xae\x1a\xc0\xaf\xffW\x1c\r\x1c\xc7?\xae\xc0\xc5\x04\x92>\x18\xc0\x00\x03\x91\x8dS\x97\t\xc0\x15\x0c\xbe\x9f\x82\x02\x0b\xc0\xd5<\x8fk_\xb9\x17\xc0\x13q\xcb\xe3l\xb1\r@\x9e \xaetQ^\x13@\xce`\x94\xcd\x93\xee\x12\xc0\xa2\x95\x06n\x90\xd1\x16\xc0<^\x057\xec\x8c\x15\xc0Q\x1eq\xfd\x94L\x11\xc02\x01\x80\x0e\xd5\x0e\xeb\xbfU\'\x11\xd911\x16\xc0\x86\x84\x96Z\xc6\x8d\x14\xc0\xe6\x1a\x9f\xba\xea$\t\xc0\xdb\xef\x9d"\xff\xbc\x16\xc0\xb0G\xa6I\xfb\xf5\x18\xc0\x08>\x05\xa7\xa2\xed\xe6\xbf#\xcb"\x95j\\\x12\xc0\r\x1c\xaeS\x04`\x0e\xc0\xaf\xcf\xd1\\\xe3\xcd\x82\xbf\x97\x1e\xc4\x17\xd2\xea\x10\xc0>Ykb\x9e\x85\x12\xc0\x02\xc5Z\\w\x8f\x05\xc0\xd0\xba\x9d\xceA\xb6\x18\xc0u\xab\xd1\xefF\xc1\x16\xc0\xf8\xbe\xa7}\xa3y\x12\xc0\xfb\x88a\xf1\x97\x84\x12\xc0\xac\xca\x1b}\xaf\x0b\xeb?vd\xd5\xc4u\xdd\x08@a\xda\x88\xa2\xc5\xf8\x08@\xbe\xf15\x08\x115\t\xc0\x15\x06XE\x92\x98\n\xc0/\x14<\n6l\n@.L\r|\xdd\n\x0e@aBY\xae\x7f\xae\x18\xc0D\xa3\xaa\x9d\x0b\xf5\x0c\xc0xx~>/\x92\x02@\x9e\xa3B\x1c\xc6\xc3\n\xc0\x99\xbc\xfdv\x86\xd0\x11\xc0\xedH\xe6>J\xcc\x0c\xc0(|\x1f(\xf6\x8a\x10\xc0\xe7\xfa\xe6\xed\x94&\r\xc0\x17\nK{\xa9 \x13\xc0\x02{\x03\x8c+E\x11\xc0\x04\x8c\xfdiW.\x19\xc0o\xbe`4\x94\x80\x10\xc0&\x9f\xfa\x14\x1b\x8a\t\xc02k^;\xf81\r\xc0\xd7\x00US\x1c*\x19\xc0\x15\xe3\xde\xc3\xe7\xe9\x15\xc0\x00,\x1cHf\xc6\x17\xc0S\xe9\xca\x8ct\xf2\x10\xc0\x00\x89j\xedU\xba\x13\xc0\x9dT\x88O\x01j\x08\xc0\x7f\x85\xaeW\xe7E\x13\xc0\x08_s\x8c\xa6\xca\x18\xc0\xeb\x89 \x19\xd9\xda\x17\xc0U\x82\\6;\x04\xff?\xe9\x02z\x80Ov\xd9?F]\x91r\x13j\x0c@-\xa4\x90\x88UR\r@\x02\xc9y\xb4\xd5\xcd\x0c\xc0^\xa6D\xea\xa2!\x1b\xc0\xf6\x14\xfb\x0b\xb9h\x01@>>\xd7S\xb6J\x17\xc0c\xb0\x18b0^\xbd?@\xd8\xdf\xd02"\x02\xc0\xd4\xcf\x02\xbc|\x88\x18\xc0\xd4\xe7\xa8\xc4\x07G\x10\xc0q2\x01^SG\x17\xc0sH\xcf\x0b\xce\x86\xed?\x97!RH\x110\x19\xc0\xb7>\xb7x\r\x0b\x16\xc02\x8d\xcb\x1a\x16$\x17\xc0\xf8\x15\x87\x1aG\x98\xed?\x89;\x8e\xc6l\xe2\x12\xc0]\xf7\x1ft\xd3\xd3\x18\xc0\xc2\xc9\xad\xb2FQ\x16\xc0#7\xcb\xd2\xb7\xd5\xee?\xdc\x8c\x1d\x08\xa7\xeb\x12\xc06H0t\xf2\xf6\x18\xc0H\xb6\x8c\x10\x16\x0b\xe1\xbf\xecw\x83\xe1\x10\xf5\x0b\xc0\xc6\xfcM\xe9\x97\x1b\x18\xc0&\xb6w\xceg\xa3 \xc0\xb9\x87B\xfb<\x93\x17\xc0\x82(Z\x98\xe1\xbe\x00@\xc81\xc9`\x19A\xf8\xbf\xcd1\x9c\x83\xcf\xee\xea\xbf4\xfbJ\xd8G\x0f\x14\xc0\xc4L\xd4\xd0\x9c^\x18\xc0\x1d+\xce\x1e$\x88\x11\xc0\xcd1\x9c\x83\xcf\xee\xea\xbflMqH\xd7$\x17\xc0\x9b\xba\x08\xb7\xdb\xf8\x16\xc0-H\xab\xa68\xad\x04\xc0\xdb\xb7^f\x0e\x88\x13\xc0\xc8{W\x10\xc27\xe6?\xe5h\xb3\xd4\x04\xf1\x0e@\xcc@7Jcc\x0e@\x8e\x13\xa1\xb1\r\x12\x16\xc0e\xa3\xf7\x9f\x00\xca\x16\xc0\x19 \x87N\xaa\xa4\x18\xc0\xe2\x0c7\xd4\xb0\xf1\xfe?Z\xaf\xb0\x83\xca\xe7\x08@qd\x07\xe0\xb25\xf8\xbfxW_\x8f\xa5O\xfe\xbf\xbe\n\x16\xeb\x9e$\xf9?\x006\x1b\x8b\x99\xd2\x11\xc0\xaf*\xcf_%\xbe\x0b\xc0D\xea\xdeaz%\x0b@\xc9\x10\xbd/1\xc2\x11\xc0w\xe6\xddk\xe1 \x17\xc0\xcf\xc8\x0bV\x03\xa4\x0c\xc0>4\xb9\x15W\x9e\x11\xc0\xecE9R\xaa\xfa\x18\xc0|\x94UY|\x05\x0f\xc0r\xbb\xe5\x1a\x0c\xa1\t\xc0:s\x1d\xd71\x1f\x02\xc0\xd2\xad]r\x01C\x19\xc0\xc4\x9eU\xf9 \x94\x1d\xc0W1\x8d\x86g\x01\x18\xc0\xb0\x06@:\xb3\x89\x16\xc0`9\x9a\x11\xb0\xad\x16\xc0\x9aE\x00\xf46\x80\x12\xc0\xf7V\xbez\x8b\x1a\x15\xc0\x8c7\x81\x96\x94\x97\x1a\xc0-w\xbe\xde\xa5-\x1a\xc0\x0c\xc9\xf6\xf7;\xfa\x16\xc0\xae\xd2\xa6K\xf1\xc7\xf2\xbf\xd3\x14\xfa\xeen\xb9\xfd\xbf\xfc\x9d\xa7\xbb\xa6\xa9\x88?9-4\x8cG\xe6\x02\xc0\x196\t\x08m;\x12\xc0\xc7\xb8Ol\x111\x19\xc0\xb90qI\x9e\xe1\x02\xc04\x0bG}.\xac\x07\xc0\x0cUP|\xb7\xdd\x84\xbf\x95\xe9\x8a\xd6\xbb\xb7\x17\xc0v\xed[\x91)\xee\x16\xc0\x8b^\x89\x95_\x13\x13\xc0|\x94UY|\x05\x0f\xc0:\x9e\xeb_PT\x15\xc0\x8d\xe0\x01\x1e@\x94\x0e\xc0\xea\x9f\xf9\xa9@\x12\x10\xc0`\xad\x04c\xf4x\r\xc0\x9f\x05k\x14\xa8\xad\xed?2k^;\xf81\r\xc08}L\xea\x07\xd1\x0b\xc0\x01\xa4M\xc8Uc\xed?\x17\x06W8\xb4\xb3\xea?\x12\xadv\xd4\xad\xfb\xeb?\x97rk\x87\xf8\xe7\x0c\xc0\x9a\xea\xc1\x8f\xa9\n\xef?\x96\x84\x1fN\xe9!\x13\xc0\xe3\xc7P\xa3\xee`\n\xc0\xfa\xb0(\raf\x13\xc0\xa1\xd7\xeb`V\x13\x16\xc0lMqH\xd7$\x17\xc0\x9b8\xc5\xebNa\t@\x10\x0e\xa5\xe7"\xbd\xeb?\x10\x0e\xa5\xe7"\xbd\xeb?\xbc\xeb]M\xac\x1b\x13@P\x9f]\xad8\xad\x04@\x82,\x1d\x14\xd1\xca\x0c\xc0\x86\xb5\x9b\xd6\x8a\xf8\x11\xc0s\xe5\xea\xfe\x8a\xdc\x11\xc0\t\xe3Y\x84\x8c#\x11\xc0\xf6\xca0t\x86\x92\n\xc0p\x9eb\x06\x1f\xbe\x17\xc0\x93o\xe0\x8c\x9b\xc8\x16\xc0\x05\xfeK.`\xa8\x18\xc0'
p29
tp30
bg3
(g4
(I0
tp31
g6
tp32
Rp33
(I1
(I653
tp34
g13
I00
S'\xda\x85W\x18\xab\x1bT@\x8f&\x8f^s\x06T@\xad\xdd\x06\xee}:T@\x11\xb6C\x1e\xd9\x17T@\x8a\xc4"\xfeP\x03T@@\xbdrsd#T@\x16\x86t\x97S-T@\xac\x83\x0e\n\x04\x03T@{\x12n\xac\xb4\xf3S@\x95\xd4\x89\r\x86\x15T@\x15\xee\x1c\xbcy\x10T@\xce\xb2X\xdcK\x17T@zU\xb2\xae\xc0BT@\x86j\xae(\xf0\x10T@\xa2\xe8\xbd\xdc\x14\x1dT@\x84\x0c\xa5\xe7S\xf3S@\xbb\xee\x0c\xc2\xebXT@\xa9s\x06x\t\x1bT@F_\xc7\x17\x07@T@\xf8I\xa4z\x84NT@w3\xa65\xe7\xf6S@?\xe4\xd5\x9d\x84\nT@\xca5\r \xea\xffS@\x01\x92ON\xd0-T@\xb4\x88\xbf=+\xe9S@M\xae\xe3\xb7v\xe3S@\x95P\xa3\xa3\xbe\x14T@\x83V\xa2\xa7N5T@\x0f\x8e\xca3U\xf0S@\xa3\xfe\t1\xcf\xefS@\xc2\x7f\x9f%m\x17T@\xfd\x95A\x1a^\x1bT@[@yf\x9b\x0eT@\xf2\x15\x02\xeb/7T@i0\xae"\x90\x11T@q?:\xc9\xdb,T@\xc8\xc1\x00[)\xbbS@|)\x16\xdd3\xf4S@*\x95\x847#\xf5S@\x82\x8e\x8d.\xa5nT@yuZ{{\x03T@\xbd\x9b\x91\x12\xefAT@\xc2\x96\x99X\x92\x03T@\xd0H\xb9\rT\xddS@EK\xf0\xb3\xa3MT@j\xd6\x15\x83\xc1\xe8S@\\/\xfeq\x9eXT@\x0fW\xd4\x95\x14\rT@_\xed\x07q\x92*T@Lo\xe4\x8d\xe3\nT@H\xd3x\x03\xa5\x16T@\x00\xf4\xf3#qlT@\xeen\xfe\xf3U\x1eT@"1\xe8p\xfc\x03T@cf\xd4p?\x03T@=T\x82\xad\xbf\x16T@\xd2\x8ez\xe0U\x12T@\xd6]\x00\x80\x05-T@\xc2+\xa5\xfa\xdf\x06T@9a\xb2d,OT@>E\x93])\x1fT@\xfdD\x12\xcc\x0b\x80T@^\\\xa0(\xc8<T@L\xea\xf8\xf3N\x17T@\x00\xbaoO\xb9\x13T@\x1b\n\x12=\x1c@T@\x93\xd9Gc\xce\x18T@\x01\x1f\xae\xc6)\x1dT@t?\xe2\xb0\xa6,T@\xfc\xe7\xa92\x13 T@;i{\xe0;\x8aT@\xcbmO^\x9f+T@\xac\x96\xde\xfft\x15T@;\th\xc3\x80UT@\x8c\xd1\xed\x8e\xe0TT@\xb9KL\x92\x92\x10T@\xa4\xe6i\x9b\xfdST@\x00\x82\x1e\xc5V-T@\xc9\xb3\xac\xfe\x92\x04T@\x87\xfc\xcd\x14VQT@\xa3u\xcdb,\x01T@\x14\xed\x85\xc7\xffUT@\xf4:\xc7\xb5\xf9\x04T@Z\xcd,\xba\xbb^T@\xd0\xe2\xb2B\xa2\xeaS@\xd3:\x16\xd5\x0f\xedS@c\x05\xeb\x91\xd9\xecS@\xdcU\xf7\xa7\xf3FT@\xe9p\xd5\xe1\xbb\x17T@\xac\xa3`|\xbe\x81T@\x8bU\x81=\xcc\x16T@\xb4\xd5\xde\x80\xef\x11T@\x04\x88oK\x91\rT@\xe3\x0b\xe5z:ZT@Yi\x9d\x89\xc9\x16T@\x05\x05\x8d%\x97\x1fT@\x9b\xa8\xef\xed\x04\x04T@\xd8\xd5\x9fv\x17\x15T@\x06\x02\x02\x1d\x0e\x18T@\xad\xe6\xe8#\x0c\'T@$F(\x04\xa1\xffS@p\xeb\x9d\x93\xfc\xfbS@\xe1,\x9d\xf9\xe4\xf6S@\xbd\x00\x8cU\xff\xf7S@\x91@\x14\xa9\x83\xfbS@\xa55\xdd\x04\xf3\nT@b\xcf\xd1\xfbD\x1aT@\xb4\xf3\x96\x1b\xb1\x03T@\xa8f{f\xd2CT@\xe8"x\xaa\x96UT@s\x17\x0f\x86\x88CT@\xfdI\x8dM\x89dT@\xbe{\xa9\x9a&\x16T@\xe9\xd1\xefP\xa8\xf4S@\xadq\xd4\x9dT7T@\x1f\xd1\xcb,P\xf4S@\xef}z\xa2\x9f\xbfS@\xab\xb6\xb3~\xb8\xf4S@Pg>\x8bM\xf0S@\x8f!9\x85\xbb\xf1S@\xca\xaa\xcd#;\xb9S@W\xbf\xcd\x90v\xdeS@?\xa5\xc8RL\xfcS@\xac$\xcd\xad\xb6\xd7S@.\x8ezC4\xf7S@\x84\x17\xb9\xef\x14\rT@vKy\xf5a\xddS@\xb3y?\x9f\xc4\x0eT@_\rC\xd4\x8f+T@\x9c"ctq\x06T@\x8f\t\xf86>\x19T@\xa4i\xd6\x9a\x168T@D\x9dv\xb3\xe8\x80T@Z[\x91\x18T\x01T@\x85U\x8f\x96\xc1(T@\xe8Z"\x9b\x0cDT@\x00nRX\x12\x17T@\xab:\x1e\\\x87\nT@f\x9fAt\xf3\tT@\xa5N\xf1^\xd3JT@E!\x82J\x91\x18T@\xf5N&)\x0c\x7fT@\xb5\xfa\xba\xabC\nT@\xff\x8cek\xa5\x06T@\xbc^/\x93-\x16T@\xc1\t\x03\xb4\xbd\x1fT@\xe6W\xe4\xd5b\x1fT@x\x9a\xa0\xa2\xdd\x1eT@hC\xe4\x85\x0coT@z\xc8\xc3\xf5P\x0bT@\x89\x88\x9e\xeb-\xe4S@\x87jEFH\x06T@\x1f\x1a\x8d\x9c8\xc6S@\xce^\xda\x8e\xce\x06T@\xe5\x1d\xc6\x83\xf7\xd9S@.\x02/4O\x11T@\xaf\xd21\xc8F\xf4S@\x80\xcc\xde5S\x1eT@\x02\x13\xc7\x07\xee\x01T@3\x96\x94\xf9\xa9\x05T@\t\xf0?.\xf6\x1eT@\x92\xed2\xa9U\x1eT@\x84\xd48\x03\xca\xfbS@\xbbs\x13\xf1\xe8\x13T@y\xd9c\x03\xa1<T@\xe1\xaa\x9e)\xf9\xddS@\xa2\xfb\xae\x01#\xfbS@\'\x1a*\x8f\xa1\xfaS@f\xfe>\xdb\xe1uT@\xa3\x04\x92V\x04&T@\x1eh\xc9\xc2pXT@4\xca\x91q\x8bPT@w\xc0\t\x1d\x8c\xf2S@79\x9b\x92\xe2\xfeS@\xce\\\'_\x0c\xedS@=\x19M\x1b\xee\x04T@7\x95\xf5\xcc\xe1\xecS@m\xc0\\\x9c8\xe9S@\\nA\x15\x10\xbfS@Z\x14\xfc\xb8n\x1fT@E\xae\xb8\xcaT\xf3S@*Y\xef\xaa\xe0\xb9S@\x05\xa0Te\xcdTT@\x7f\xf3p,\x18PT@\xe5N\xce\xf1}UT@\xea\xb2cK\xb2UT@\x0f\x97\x1f\xdd\xcd\x17T@\xcd\xf2Y\xfb\x83:T@-\x89\xf1p\xacMT@aMF\xd6\x07tT@\xe3\xae\x9e4_\xf7S@\x90S\x1a\xfavST@\xd1~\x9a\xdb%\x1cT@\xed4!\xb4\x18\x1aT@,M\xeb\x89R\x15T@\xc0\xb2\xa8\x10T\x1bT@\xce\x9d\xb9\xf9\xb8\xf7S@\x92\xf9\xd1v\xeb\xfcS@(@3e\xf7\xf2S@\x00\x1c\xbet\xf4\xecS@\x05I\xb3\x10W\xecS@2<\xc4\x17k\xd4S@\xba\xbfvW\xa0gT@\x12\x80HJ\xb1AT@_\x7f\xac\xda\xe6:T@\x03\xaf\x10\xb4s\xfbS@\xb6\xbb\xd5V\xcc\nT@O\xcf\x17\xb5\xb3\x17T@\x9a\xa7}\xbf\x19]T@\xdd\x92%\xe8z\x18T@x\x0cQ\x80e\xc8S@{\x81\xb7\xda\x8a\xf7S@dI\xfcv@\xb7S@o\x13vk\x7f\xf6S@\xe5\x94\xc2`\xd5CT@\xe4\xdc\xbe\xb9|CT@`\xdbe\xa2\x13\xd0S@W,\x88\xa3\x11\x08T@\xa3I\xa0\x12\xd3!T@4\x11d\xe0\xac\xe7S@\xbf\xa0\xc6M\x16PT@\xf9oY.lUT@4/\xb5\x93\x0c\xedS@vN%;NFT@l\x9cP\x9d\x9dVT@\x89Y\x16}\x15DT@\xb5\xc9\xa6\x0c\x7f\rT@dh\x81\xc5\xa0\x17T@\x82[\x12\x81\xa0\x0fT@0\x15\xaa+\xc0\xf4S@\x8daY\x06\xcf\x0bT@o\x1e\'\xfc5\nT@\\\x0e\xb7\xa3\xa1\xdbS@<\x82*\x93d\x04T@"\xd1:\xdb^\xe9S@\xca\xf0V\\\x87\xf0S@\xcd\x9a\x15}\x14\x12T@\x02\xb4\x92\x0c\x8c\xe0S@*)\x99!\x06)T@j\xc73\xf1\x1f\xf7S@ep\x05\xa8\xb2:T@P\x9f%<~\x1eT@\xb0\xbd\xde\x01yeT@OB,\x86>\nT@\xb6|v\x81\xb1\xe9S@\x10\x8f}"\xdbfT@E\xa8d\x89\x04\xe9S@\x93Ru\xffLBT@\x93Ru\xffLBT@ET\xe5\xb3\xeb\x04T@\x88s\x11 X\xf3S@~yi\x9b\xf1\xf9S@lb\x96\xdc\xe7\xfeS@3rK\xf9\xe4\xf8S@\x1c\xe1\xbaeS\xf3S@@6\t\x91\xdc\x17T@\xde\xc4\x03A.\x17T@|7\xcb\xaaZ\xffS@&\x15\xf5\xec\xf5\xfbS@\xeaP\x9d\xdb\xe4\xe0S@]P\x114j@T@\x87\x93XVP\x03T@}\x99\x90\x04\x87\x1dT@\x8e\xfb\x1d\x06[\x1cT@\x07\xbaEt\x08TT@\xb9\xc1\x99\xb4\xe6\x0cT@\x1f"4\x89"\xedS@\x92\xed2\xa9U\x1eT@\x8c>\x11\x17\xc0\xf6S@V\x158\xfd\x99\xf6S@\x91\xe2\xb8\x8f(PT@\x81\xf1\xbfS\x81UT@\x83\xa2\xa3{\xa5UT@\x9f\x90\xa3\x14\xc3UT@\x03rb\xb6R\x1eT@R\'\xc8\x19/\x1fT@g)\xc9\xd5\xab\x1eT@\xaf\xdd\x05\x0c\x18\xf7S@\x9ahu\x99\xa7\x1fT@\xbe2\xf0\xbc\xb7\x1cT@?\x8a\xd5.`\x15T@\x97?d\xa5\x12\x1dT@\xfd4\x91\xbe\n\xdeS@\xbe\xce\x0c\x9b\xd2\xfbS@\xff\x07\xf0\x8c\xb2\xf7S@x,\x89\xd6A\xe9S@s/\xa2\xcb\xd4kT@\xc0\xf1~\x8f\x82\x01T@4\xb8\xf72\x9f\x05T@\xc2\xdd\x9e\xc3\x8e\xe9S@+j\x00\xcf\xea\x01T@)\xfe\xac\x87<\xffS@\xceT\r\x15^\xecS@\xc5\xf7\x08"\x00\xf1S@G\x1f\x9e\xe4\xaf\x02T@\xa5\xa5\xcd\xe2\x02DT@\x1f\xa3*{\xd0CT@\x84\xac\nn\xebCT@\xf0\x18\x9ef\x12\x03T@\xedF! \x98\tT@\xffD0\xa0\xd3\x06T@\x1e\xf3I\xa10\xebS@\x8b\x0f\xef,\x8e\xbaS@(\xa8\x85\x94f\x13T@\x8f\x87kqnNT@\x8e\x126\xbe\xfa\tT@1\x10\xf1\x9a\x04\x0bT@\xe9\xaa\xdb\xd8G\xc6S@\x86\x93\x8a\xfc_\xf2S@\xb5\x15)\x1fZ\x0bT@\xb5\x15)\x1fZ\x0bT@\xb4\x8a\x82\xadI7T@Y\xee\xa1\xa8#\xe6S@/\x19\x84No\x16T@\xa0\xa0?|\x11\x89T@%\xa5fGD\xecS@\x96\x89\x00\x91\xd4fT@\xe6\x9f\x07S\x9b\x0bT@\xcb\xf3\xedT\x04\x17T@\xf7\xac_\xae\\\x01T@\xf5\xab\xa8>d\xdcS@\xb1\xae\xdd.\x82\x17T@\x12\xaf_:\xdcJT@\x04q\x9e+y\x01T@j\xa1Vw`\x17T@\x81\x147\x96\xb1\x17T@8\xaa\xf0\xdd\xcaFT@#\x17\xf7i:\x17T@;y\xdeb\x88\x16T@]\x00G\xd9\x17\x19T@\x81r\x04\xa3\xe2uT@(.\x9e\xf2\x05\xf2S@d\xe8k\x0b\xa4\x18T@\x12T\xfd\x8d\x92\xe9S@\xa3k\x8e$\x039T@\x01\t\n:\x1e\x10T@^l\x0e\xee5\x1eT@C\xdf\xf5\xdb\x8a\xbaS@\xb0\xe4\x95uz\nT@Vyh\xf1\xbf\xf4S@=+\\\x94\n\xc8S@Fh\x01e\xde\xb9S@r\xf6b\xef\x9eeT@\xcd}\xd4\x8a\xb4\x15T@.\x9e\xd14\xbf\x13T@\xfd\xda]VOaT@\xbf\xd0i\xd2\xf0\x0cT@5\x97\x87\xc5\xfa\xddS@\xee\x85\xcb\xc8P6T@N<Lz\xbb\x01T@\x12p\xe9\xb0\xcaIT@\xd9\xd3z\xe7\xde\xf6S@\xd9L\xb3\x8aG\x1cT@\xfb?}\xa2D\xeeS@\xa6\xd9\xd89oAT@\xbc\xab\xef9\xd2\xccS@\x91\xbdU\xae1\x17T@\x91\xb9\xdd\xad\xb3\x05T@?^A9)\xbbS@6\xf00 _\x05T@\x10\x84\xa9\t\xac\xf4S@\x175\x12\xa7\x17VT@\xd8\xb0K@t\x05T@\xc0B\xa9\xfa\x02jT@\xb7\x80\\\xa3\xcd\nT@^\xab\xb0s\xea\x17T@(\x0bH\xab\x1e\rT@\xc1va\xf0\xd4\'T@r\xe8Q\x16n\xd2S@9\xbf\x1dQ\x13\xc1S@N\xdb\x9b)Z\xf7S@\xdf\xdc`n!\x0eT@\xefD`Pg\xc8S@\xaezd\x1c\xba9T@A\x18\xe1\x97\xc3\xbdS@\xe5\xcc\xbdDQ\x0cT@\x14"\x85C\xf2\xc6S@\x14\xd4;\xff\x8a\x1dT@\xfd\xbb\x17\xa7\xba\xf8S@u\x12![\xf7\xf9S@\xa5\x18S.G\x17T@\x10e\xda\xef\xdf\x17T@at\x9c\xfb%\x18T@\xbd\x99\x07(A\'T@\xb9\x0c\x9e\x82t\x17T@\xf5N\xaa\xb1\xb9\x0bT@\xd5\x8bh\xf7\xb6\x1eT@\x19\x0cb^rAT@\x84\xa2\x99\xe3<YT@\xa0\xa9b7\xb5\xfaS@\xbe\x17X\xd2\xf5\xf4S@\nY\xa2\xc9\xd0UT@;9.\x94t\xefS@\xab\xa9?\xd69 T@|*\xc9\xfe{UT@\xd5\x876\x84\xc1UT@\x95Lo\xbdQ\x15T@t\x92\xba\xddC\xfbS@7\x8bn\xe2\xb48T@UD\x17V\x1c\x11T@!\x17\xbe\xb7\t\x8bT@\x1a\x86\xc2(b\xffS@#\x9c\x0c\xd35ET@\x9c\xac\x12/F6T@B{\x1b\x0cd9T@\xa0\x94\xac\x90\xed4T@\x91\xda\x85\xa7\xab\xfaS@\x0bTv1G\xe8S@\xce\xf9\xf3\xf7p(T@\x13\x10\xecu\xf1\xfaS@\x82\xdavif\xf8S@\xcbI\x06\x16\xa4\xfbS@\x15\xd0\xa7\xc8\xdd\xffS@3#h\x9f\x8c\xfbS@\xcc[\x94\'g\x16T@m\x1d\x05\r\xfb\xf1S@\xae5\x14\xab\xb7\x05T@\xe4\xf0\xf1\xfc\x15fT@\xa3\xa0\x9a\x80\t\x17T@\xe5\\G\xc8|\xc0S@h\x18\xbc\x12%fT@\x9a"\x0e\xe3\x1f\x17T@<sd\x14|\xccS@\xf2\x07&\xe1\x99eT@\xf0\x80+\\\x8e\x0bT@\xb0\xb8z\xe2\xf5\xf4S@\xd9\x91\xa3\x05\x9a\nT@9\xd1\xbclC\x17T@8\x8b\x9c\xef\x9f\xf1S@\x02s\x95\'i\xf2S@/\xaek\xca\xae\xb5S@\xfc\xf6\x98\xfaF\x0bT@Cp\xf1\x02\xad\x02T@7\xf4m4\x8a\x03T@n\x08j\xfe-\x01T@\x14#\xf0ND6T@\x1b9\xe5#c\nT@\x13\xefO\xd4\xd67T@_X@G\xc07T@\xe0\n\xe5\x91\xaf\x18T@\x8e@>/\x14\x19T@G\xe8\x17x"\x17T@\x81\xd4\x92(K\xd4S@;\xa7\x91\xc4h\x04T@\x03\xcb\xdf\x16\xf2\x17T@\xe9\xde\x91A\r\x16T@\xd3a\xef\xb8\xc4\x01T@\x9a`\xab\x04\xea\rT@\x14\xd9\x12\x85\xa5\xc9S@\x96\xb7\xa0\xfc\x02\xf9S@C\xe4\x87\x19\xde\'T@\x18m\x0f\xec]WT@\xb9\xfb\x12P\xdf1T@c\xae, \xd0\nT@\x17\xd8\x8c!\xdb\xd1S@`\x10\xd4\x05\x9c\xc2S@\x1c \t9\x8d\xe0S@\xbb-\xcc6\xbe6T@\x85\xf4#\xdc\x83\xeeS@\xf8-\xfb\x10\x98\xebS@\xb8\x9c\x9c\x9e]\xc0S@Y\xf8\xac6iPT@\x01\xdc\xa6\xf9\xfdUT@\x94-A\x05 \xc1S@G5\xeb$U\xb8S@7\xd6\\\xfc#\x1fT@\x8f\xfc\x9c\x1d\xfa\x1dT@\xff\xa0-"\x05\x0cT@\x10\x9c\xe57\xd5\x18T@\x8dW\xd8\xbc\xf0\'T@\x1cE\xa5@\xf7\x17T@\xb1\xce]|K\x1dT@\xcb\x82\xcfq\xbb\nT@8J\xec"\xe1\x0cT@\x0c\xed\xf0\x14\xc9\xe4S@\xcc\xbf;;\x04\xf3S@\xe3\xe7\x8cDk\xf6S@\xd1\x0c\x7f\xd9e\xe2S@\xc9e\xc1\x8a\xbf\x05T@\x08\x8d\x8dJ\xb07T@\x80\xe6H\x1eJtT@e(1\xb2\x85\x0cT@\xe9\xc1\xae~s\x05T@k\xc6\xd3\x8e>\x1eT@\xe4\xdc\xfd\xdd\x95\xf4S@Y\xd1\x9d\xc8\xdfkT@\xa8\x95\xd9\xed\xfc\'T@\xf1\x8b\xd4\xa8>\xffS@\xd8\x10\x0b\xe6\xa9\x17T@\x00o\xe5H#\x16T@7\xe0if\x99\x17T@^-\x03x\xb2VT@<\x1dKM>\xfbS@\x81%\xd1d\xba\x03T@\xc9\xf4W]\x08\xc0S@\x1e:\x01\x16\xfa\x00T@\xbf\xdc\xa8]\xfa8T@\'\x0b\x9d\x81"WT@\xd6\x04>vx\xf2S@\xfdS\xd7;p\xddS@\xdd|Z\xe7wrT@\xe7B^)\xc8NT@\x19\xaf\x93\xdeu\x03T@\xd7U\'"\x03\xe8S@X \xfb#k\xfaS@\xa3\rl\xfc:\x05T@#\xc9\xcb\x9cp\x02T@\xe4\xc8\x8b\xfb\xe4\xf1S@\x90\xa5\xbe\x15\x8f\x17T@\x1en\x87\xf8\x1c6T@G\xbb~\x1a\xa8\x08T@6\xe8\xdc9\xeeYT@\xed\xe1\xb3\x0c\x06\xbfS@Od\xb81\xf67T@\x1f\xd0\x85\x19NAT@\xe1\xddZ\xea\xd7\x17T@)\xea#N\xc3\x1cT@Zo<\xedyFT@\xf4\x17\xc5\xdd\xd7\x03T@\xbf\x9d7"\xb9\xffS@\x9e\xe2"\xbb%\x04T@\xd1\x14l\x18(\x01T@:\xc5\x8aa\x9d\x03T@\x8c\xe4H 4\xf4S@\xbfM\n\xe5\x8d\xffS@\x14\xe2\x8d\x0c\x01\x0bT@^V\x9e(\xdb"T@?\xca\xe2\xa3l\x05T@\xda\x9d\x81^\x0c\x03T@NA\x8c\x01c\nT@\xf0r\x7f\xe2\x84\xfaS@E\x8b\x89\x01\xc0\xb9S@q^\xf3W[\xffS@j\xe7\xfe\xb6\xd9\xfbS@\xfdG\xa1\xdcT\x05T@A~\xfb\x1d\xc4\xcfS@\x03\xe1\xa2R\xb8\xecS@\x15\x96\xbdEJ\xf5S@\xd398\xc2|\tT@\x88n\x1f9I[T@\xe6]\xe3\x0b]?T@\x93\x88\xb8\r\xd2?T@\xee1j\x0bR\x1cT@\x9b\xfc\xa0\xbfm\xefS@\x97\x0eY\x81P\x0bT@\x9fe1\x8f\xa6\xf4S@\xab:\xc9\xd9W\x11T@8\x0f\xb1\xb8\xa3\xc9S@\xee>\x86E\xf5\x17T@\x0f\x86y\xa3i\xc1S@\xfd\xe7\xd0~N\xf3S@\xafX[\x82R\x18T@\x07(/L\x99\xb5S@@\x0b\xb5E\xd1\x18T@\xe6_\x81e=\x17T@\x0b\xc1I\xe0\xcd\x17T@0\x88\x08<;\xf8S@Y\x9d\x1e\x0b\xa4\x16T@\xaa/\xc8G\x00\x17T@\xcbU\x0cK\x9d\x17T@C\xa3\x99\xde\xa1\xf8S@\xe6p\xdd\x9eW9T@\xf42#r\x8f&T@$\x1bw\xdf\xb7\xedS@\x03\xa9\x9fKw\xf3S@\xb3g\xe7\xf2\n\xbdS@!\xf5\xcc\x84\x84\xbaS@\x08iK\xc6\xc0\x1aT@\x81\xa4\xd6\xb4\xc0\x1fT@3Q\xe1\xcd\xa3VT@J/\xfa2\x1f\xbbS@\xd5yh\x17\x18\x17T@\xc1y\x1f\x1e\x90\xefS@3Q\xe1\xcd\xa3VT@\x13\xb2\xd6#U\xf9S@C\xe0\x93\xbfJ\xf6S@5\xc7I\x1ei\tT@8\xa2s\xe2\xb4\xebS@\x92UB^}ST@\xa9\xc5a\xbb`!T@R\xd6\xa0\xef=VT@\x8d{4W\xf6\xf0S@<\xb9\xe9`\xe6\x17T@\x8c\x16\x8e\x9a$\xcdS@r\xa1\xe3\'o\tT@F\xd2q\xff\x1c6T@\x12w`\x02\xc4\x1fT@\x89JM\xee\x90\xf5S@\x02\xd0\x9d\x8e\xa9\x14T@\x9aL\'\x7f`\x17T@\x8e\x16(\xe7\x13\xe9S@\x90\x16\x18h+@T@\x7f\\\xd5\xa9\x12\x19T@\x03\x19\xff\xf1\'\xf8S@RC\xd3\xcc\xf1\x03T@\xaf\xdfP7\xf5\xe0S@\xc9\xb2\xa7\x8e_\x0cT@yz9\x0c\xbc\x05T@\x1a(\xac\xea(}T@!\xac\x97r\xce\xc9S@MQ_\xcb\xbf\x0bT@\x101v\xa0E\xcdS@\x83&\'\x050\xecS@F"\x8f\x0f\x7f\x01T@\xc5\xec\x0cQ0\x01T@2\xa5bs\x83\x02T@\xc0\x7fG,\x11\xd8S@z\xa9&z\xb85T@\x1d\x00Mt\xd0\x18T@\x14;\x82\xdc\xfb\x18T@Z\xb4\xce\x17\xb9\xfcS@\xad\x80\xae~\xc7RT@\x7f\x053\xa3t%T@\x7f\xd8I\xce\x91\x07T@\xda\x1b\';\xfc\x02T@^\xd8\xb4\xe8\x87\nT@\xca\x12\xe38C\x07T@;\x8e\xc6\x08\x11\x05T@O\xf4I\x80rrT@U\xe8\xc7\x98\x10\xecS@\xc5k\x0f>7\xedS@\xe3\xe9\x0c\xa5\xb0\xf2S@yz9\x0c\xbc\x05T@\xa1{\xff\x18\x80\xc0S@\r\xe7\xb2\xa6\xce\x05T@\x1c\xddWN\xad\x04T@\xdcfa|\xfc\x05T@\'\xffI\x12S\x18T@\xda\x9d\x81^\x0c\x03T@\xb6\xe7\xab\x92\x9e\x06T@\xd8]\xfex\xc2\x17T@\xd8=\x18\x8ah\x17T@c\xe6\xc9|]\x17T@\xfc\xc5 \xd7W\x03T@\r:\xa5\xae\xa8\x17T@=\x0b\xc2\xa3\x08\xcfS@1\xcc\xf6\x046\x07T@q2\xde5\x8a\xf7S@v\x8fe\x08\xf6\xfaS@\x13\xb2\xd6#U\xf9S@\xa9\x0e\x01\xe2RnT@vo=1}\x16T@vo=1}\x16T@\x93\x02\x95\xb5E\'T@\x1f+f\xbbL\x1dT@4\xa1\xf1C+\x04T@\x8eQ\xef\x0b\xa8\xffS@\xb7\xee\x88&\xb2\xffS@\xf8Jpys\x00T@\xa6_\x98\xc3.\xbfS@\x80\x0f\xbf\xe6\x91=T@\x12\x02\x19\x8b\xf1\x17T@\xb2],3(\xcdS@'
p35
tp36
btp37
a.
