# Supplementary material for: Sea ice drift data for Fram Strait derived from a feature-tracking algorithm applied on Sentinel-1 SAR imagery
Source: Data Brief. 2018 Apr 19;18:1410–5. doi: 10.1016/j.dib.2018.04.034 (PMC5999601; doi:10.1016/j.dib.2018.04.034)
Supplement: Supplementary file 2 — Supplementary material [file mmc2.zip › fs_s1a_data/HH_filter200vec/FramStrait_HH_20141223T163452_20141225T080905.dat]

(lp0
S'S1A_EW_GRDM_1SDH_20141223T163452_20141223T163552_003849_0049AC_B3DC.zip'
p1
aS'S1A_EW_GRDM_1SDH_20141225T080905_20141225T081005_003873_004A43_2F7C.zip'
p2
a(cnumpy.core.multiarray
_reconstruct
p3
(cnumpy
ndarray
p4
(I0
tp5
S'b'
p6
tp7
Rp8
(I1
(I871
tp9
cnumpy
dtype
p10
(S'f8'
p11
I0
I1
tp12
Rp13
(I3
S'<'
p14
NNNI-1
I-1
I0
tp15
bI00
S'\x10\n\xa6N(o\x0e\xc0\xa56\xcb\xe1\xd1\xd3*\xc0\xc3D\x85kC\xc4*\xc0"\xe54\x9f\x8b\xb5\x15\xc0\x07S\x0c\xc5z<\x07\xc0\xeb \xab\xc9\xa2\x05\x13\xc0\xa0(\xd7\xff2\x0c\x13\xc00p\x01j\xef]\x18\xc0\\\x96\xb8\xe5\xca7\x1a\xc0z\n\x85\xcaY\xfb+\xc0^\xddy\xe2\x9a\xaf\t\xc0\x91\x08\x8fo\xa3R,\xc0N\x7f\xdejM\xde\x1b\xc05-\xfc\xf4[\x131\xc0L\xb7\xba[\xbb\xd1%\xc0\xb8W\xb7\xfaB\xbb,\xc0\\\x07\xd3\x04\xc0\xb4,\xc0f\xc7:H\xf9\x8e\x15\xc0t\xe3\xeab\xa3\x1a\x16\xc0\x81\x825\xb7\xcb\x8b\x17\xc0;*e\x847\xc9\x15\xc0\xcd$Q`\xa9\xb8\x10\xc0\x9a\x85\xd3\x98|\xcd\x0c\xc0k\x1b\x03qs2\x1d\xc0\xbf\x0bB\x08\xc3\xd4\x0b\xc0\xa4\xb4\xd5\xc7\xdc \x16\xc0\xd6\xfb\xceg\xc9\xe3\x01\xc0\xa9\xed\xae\x7fi}\x15\xc0\xe0D\xc9\x94\xdd\xcc&\xc0\x80)*K\xf8"\x10\xc0\xbe \\7\xd0Q\x0e\xc0\xd5\xa7\xf8.#\x07.\xc0\xbbt\x8eMm"\x19\xc0\xb4\xfa\x97\x80\xcd\x8a\xeb\xbfG\xd3\x8f\x84b[\xec\xbf\x07\xbf\x8d\xaa2\t\'\xc0\xf6|\xfd\x14Z\x9f&\xc06ZS\xbe+\xb3\x1f\xc0\xaal\xf5\x8f\xad\xf6\x11\xc0]a\x9d\xe1\x03\xbd&\xc0N\x03\xe5#\xfb\xdc\x17\xc0\xef*\xe07\xb1\xaa\x10\xc0\x15\xa8S+c\x93\xe2\xbf\xce~\xcd\xda*\x85-\xc0\xfd\xa7\xe2\x1c\x87)\x08\xc0\xd2*\xa7 \xc0a\x0e\xc0\xc61V,\xc4Z\n\xc0W\x99\xda\x1b\xcfL\x05\xc0d\x17)\xa9j\x1b\n\xc0\x16!\xdf\xad\xbd:\x18\xc0\xdaT\xd7\x17@f\xfe\xbf>\xa6\xa2\xf2n\x0c\n\xc0\xd2\xc3\xcc\xd9sB\x18\xc0G\xc5\xec%!^ \xc08\x96\xe4!\x0c\x81\n\xc0=\xc3\xd4t\xb3\xae\x12\xc0~V\xb2\x8eA\xa3\x07\xc0\xf5w1y"_\x0c\xc0\x8b\xea\xf8\x1a\x869\x1e\xc0\xb3\t&\x14= \x17\xc0%n \xc4x\x96!\xc0\xec\x8a\xe9\xa8]m!\xc0\x8fF-\xfc\xe4V \xc0\xc3\x80\x8c\xc5\x98\x1c1\xc0\xa7\xe0\xd2\x7f\x1fU\x16\xc0\x969 {\xe0o!\xc0"\xe6w\xeb\x87\xc2-\xc0@,!Q.\xde\x16\xc0\xe5\x87\x1d\xa0:\xea\x1c\xc0&\x17\xf5\x99\xa4\xa7\x10\xc0\xf6\xe5t\x97\xcc\x9f\x10\xc0\x1e\xcd\xdd\xf4z\xd8\x14\xc0\xe3JaJ2\xfd\x13\xc0m\xf2t\x99f\xf1\x07\xc0@\xd2y\xd6\xbd\x0c\t\xc0\'~\x8c\'\xe2Y\x03@\xc7)-D\x9d\xa5-\xc08\xa6\x03\xf8\x03\xf6-\xc0\xa5/\x03\xdd\xea\xab\n\xc0\x19\x02\x17V\xe5\x10\x16\xc0\x94\xba\xc0\xf3G\x96\x1a\xc0\x01Ld\x91\xc9\xa9\x1e\xc0\xe3vC\xc1\xeaB\x18\xc0C\x0f\x05\xa12\xf4#\xc0n\xd4\xfe\xb1\xb8^\t\xc0\xad\xba\'6\xbbO\x1c\xc0\x7f\xbf\xd7\xc4\r\xab\x08\xc0\xfb&\xee;Z\xd1\x16\xc0M\x94\xe0\x0f\x04\x03\r\xc0\xaf\x13[\xd5\x92\xe7\x13\xc0\xd8\xa8\xa4\x19T\x1a\t\xc0\x7f\xc3\x07\x8d@\x00\x08\xc0\x02\xf3\xd0\xcb\xf1\xc3 \xc0\xef\x00\xffc\x03M\x04\xc0\xc5T\xcc\x06\xeeC\x08\xc0\xee\x1fz<\x04\xc2\x14\xc08\x82NM\x89\xac\xf5\xbf\xcaKZ;Z(\x11\xc0\x08si\x88\xe6B\x0c\xc07a\x08\x9b\x893\x00@\xcd\xd6LL\xd7S\t\xc0\tU\x14q\x9c\xeb\x07\xc0\xa2=NA\x01*\xeb?\x02c\xb0H\xa2p\x13\xc0\xe0\xae\x9f\xa9\xe1\x98\xe2\xbf\xe9\xae\xbb\x81\xe8/\xe3\xbf\x08\\\xb1rzp\xfa\xbf\x08J+E\r\xf6\n\xc0\xdfMX\xe0\xf0\x1b\x11\xc0\x9b\xd1\xd2\xeeY\x04\x1d\xc0\x0b?S\x1e\xa8\x8a\n\xc0}?\xc0\x9e\x01?\x00\xc0\x98\xd2\xb9MO\x7f\r\xc0\xa5\xcc4l/}\n\xc0JS\xad\xbde\xe2\x17\xc0}\xad\x12\x8c\xbb\x1a-\xc0\x81h))\x07\xb3\x1f\xc0;\x07\'\xf2\xe1\x8b-\xc0W\xfc|>\xdcm(\xc0\xed\xa8\x08$Y\x12-\xc0\x0e3\xee\x8f\x08R(\xc0\xec[\x05\xa3\xc4\xf0\x11\xc0\xaagzr\xd3#\n\xc0\x13Mit\xf1z!\xc0\xea]#\x86\x87(\x18\xc0:Ww\x82\xea\xdd\x17\xc0\x1b\x05\xb4\t\xd0\xf1!\xc0\x86~e\xdf_%\xfd\xbf\x0b2(=\xc7\xda\x1b\xc0j\xabV\t\xb2%\x1b\xc0\x15}\xd2{\xee(\x05\xc0S\x1e"\x93\xad\x1a\n\xc0\xf6\xcc.\xe5\x10A\xea\xbf\x11D\r\xc0\x89""\xc0\xca\x11VF\x02\xb7\x03\xc0\xe0\x11\x81\x9a\x9f\xea#\xc0"!\xb24\xe2\xa2\x1e\xc0Ml\xe4\xc3\xb7\x1e\x15\xc0\xff36{\xde\xf8"\xc0\xd0,0Jt\x86 \xc0\xd5G\xb3\\\x0e\x98\r\xc0\x8f\x0e\x0e\xfea!\x17\xc0!\xc2:\xa9aw\x17\xc0\x06{\xf3<\xb5\xf6\x10\xc0D\x97\xd7\x9dm\t"\xc0\xc9\xbc\x17\xa5\xb8\xb8\x10\xc0\xeb\xb59\xc6\x7fw\x18\xc0\x0bb\x02\xd167\x19\xc0\x9b\x9c\xea\xac\x96\xcf\x1e\xc0v\xfc\x9f)\x9a\r1\xc0\xbcU\xe7\xeb|\xbb&\xc0\xf2|\x8a\xb7\x83\x83-\xc0\x01\xe4\x15\xe3\xf9\xe6\x12\xc0o\xcf\x1c\x90\xe1\x98\r\xc0`]W\xd4R\xe6&\xc0\x04\x92\xfd\xc4g\xe5\x16\xc0\xddL>\xd4rc\x10\xc0\x1e\xf1X\x1f/\x05\x13\xc0}\xcb\xf91p\xa1\x08\xc0\xef\xbcYQ`\x0c\x1a\xc0\x14?\xe4\xeb1B%\xc0\xe7\x19\xa5jl\xc4\x07\xc0x\xbdRS\xe2\xbf\x15\xc0\xf0\x8a\xa0A\x93\x82\x13@\xaa\xb3=\xcd\xd4\x87&\xc0\xd1\xa2Q\xdeC\xfc+\xc0\xddA\xc1+Us#\xc0\tl\xdb\x1d\xdc\x07\x1f\xc0<Qr\x9aY\x9f\x12\xc01\xfd3\\\xb4\x0f\x0c\xc0wa\xf1b\xceL\x17\xc0\xe6\xb5\x96\xd7\xfb\xc8\x17\xc0\xf7\x14\xf3\x13\xad/!\xc0\xa2\xc8\xef\xf0\x11]\xff\xbf{\x1c\xd4\xc2\xe6\xa1%\xc0 #\xcf\xe9\xd7\x82\x08\xc0\xc2\xee\x8aMf\x89\x08\xc0\xde/n\xa8\x1e\xe8&\xc0Q1\xa04\xc7O\x16\xc0\x82\xfc^\x16o\xbc\x15\xc0u\xef[\x94m\x03\x18\xc0bl@ay\x85\x07\xc0`\xb9\xf7\ru\xed-\xc0b\xe9c\x8dV\xe9\x18\xc0\xbf\x8f!\xf56\xe2 \xc0\xbe\xe3a\x82A\xb00\xc0\xe43\xfc\xa1\r\xa9-\xc0cP\x01|\xd0\x17#\xc0;>^\x90.\xe6\x0c\xc0{\xdc\xb0\x95\x036\x05\xc0\x95\x96\xf8\x0e"R\x16\xc0K\xf1?*w\xd8-\xc0\x14aU\x14\xc9\xee!\xc0_ks\x05\xf1""\xc0\x04\x16lp\xfb\x07\n\xc0\x94\xbf\x10\xeb\x97\x87\xf6\xbfCw\xcdF\xd3\x0c,\xc0\x92MR\x11\x8dz\x16\xc0>\xfc)On\xc7*\xc0\x06\x94C\x94\xb7S\x16\xc0\xc7\xc5\xd1\xb7Q\x1a,\xc0\x12\xa7\x89\x99\x87\x02\x1d\xc0\xb1:\xb0u\xf1@\x0c\xc0\xbf\x06\'\xf0\xa3\xb6\xed?\x9c\xa9%\r\x95/\xf4\xbf\x02\xd8o\xfdK\xce$\xc0\xf6Us\xe8`\xba,\xc0\xc3\xfd\x10kkq\x16\xc0)\x1a\x95-\xab4\x16\xc0\xacb\\L\xb7\x14\x17\xc0#1\x93T\x082\x11\xc01K\xdfa\xdc\x1c\x17\xc0\xe2\xa6w\xb4\x81\x86 \xc0\xf3\xf0\x8d\xcb\x80\xdf-\xc0\xca\t\x86\xa8&\x1f\x1a\xc0\x89y\xf8we\x1a\x15\xc0\x96d\x7f+g\x8d\x17\xc0_B\x02n\xf0\\\x0e\xc0\x01\xf8\xeb1\xd4\xb4\x07\xc0\x1f\xdc\xb8\xc1\x16\xed&\xc0T\x03\x8ayx\xb4\x04@\x15v\x05\x9da\x13\x18\xc0\x92\x03\xef\x1b\xd7\x12-\xc0\xdc\x1d|\xb1\xea\x1f\x18\xc0a\xa0\xa5\x9d\xac\xae\x01\xc0\xad\xf8-o^\xc9\x15\xc0\xfe\xf0\x8a\x1cCA\x08\xc0\xb0\x03\xb9#\x0fX-\xc0\xd3c<RN\x01\x08\xc0\xfd>\x02\xb6\xaa\xe6&\xc0M9]\xdb\xf8\xbb&\xc0\x8bi?\xe0\xbfF\x11\xc0\xcf/\xb0 bE&\xc0\r\x90\xc3\xf1\xe3a\x0e\xc0d7b\x8a\xba\x9c\x18\xc0\x7f\xab\x05\xd8g\xd9\x08\xc0\xdec8\xd7sJ&\xc0\x1a\xfb\xb0\xb5)\xbd\x15\xc0\x06\xf1\xce3f\xea\x1a\xc0\x14\x19\xa7\x15\x847\x03\xc0\x12y\xf3\xdc\xdc\xa3"\xc0A\xbd#\x8c+>\x18\xc0\xb52O\xd4p\xee\x06\xc00\x87\x9c\x81\x0e\x0c\x13\xc0\xe4\n\xcb%\xe4\xff \xc0\xbf\xa2\xc6I\xb9\'\x1f\xc0\x1a\x86\x1f\xb4\xf1\x81\xf1\xbfC2\x19\xba\x99\xd3\x07\xc0\x91\x1c\xdf\xb9\xc17!\xc0\xff\xb3\x06\x98\xb8y\x0b\xc0b;\x1bSq\xa2\x1f\xc02\xaa\xfcd\xa1\t\x0e\xc0\x12\x18\x16L\xc7y\x17\xc0QzS\x0b\x8c\xec \xc0\xe1\xc4\xdb\x14h\x99\t\xc0G\xa5\xce\xd6B\x0f!\xc0$\xda\xd5\xda\x82\n \xc0\xa3\xbeR\x05\xe8\x88\x02\xc07t\x16\xea\xc5>\x0b\xc0\xe2R\xbd\x15\xb4+\x05\xc0`\x1b.\xea\xb4"\n\xc0\x03>9\xfb\xa1w\x11\xc0_MU\x92\xcd\\\x17\xc0\x0bWE\n\xe6\x17\n\xc0 \xfb\xd9:\xa5\x17\x10@ c\x15cjt\x11\xc0\xfc(\xeb\xa0\x96L\x08\xc0(&V[\xb8\x84\x1f\xc0\x10\xef\x1b\xaf\x97k\x1d\xc0\x9b\xbbU\xb9\x1d\xaa\x1f\xc0S\x0e\xbdh\x8d\xa5\x10\xc0\xbc\xcb\xbf\xe7h\xa2\x10\xc0\xadN\xbe\xa35\xec\r\xc0~>\xee\xb6\xa5\xd4\xe2\xbf-(\xb8p\xec\'\x1b\xc04\x05\xd9\x00\x9bn\x18\xc0\xda\xc4R\xcc\x02\xcb\x10\xc0\xd8z\xd7\xdf\xf2$\x10\xc01>\xdcU\xa7v\x12\xc0\xd6\x87o\xec\xbc\x9c\xdd\xbf\xf2>\xd5M\xd1\x1c \xc0Q\xa7\xc8p\xb4$\x1b\xc0\xe8Z\x18\x84\xfaq\x13\xc0\xc8\xa6(\x9b\xe3\x86\x10\xc0]\xe1B`o\x83\n\xc0\xa6\x92\xa9\xb1\x12\xc9#\xc0y6\xc9\xcf \xd2\x13\xc0\xdd\x82\xa8\xc7\xe9+\x10\xc0"\xaf+f"\x1b\x1a\xc0\xd5\xbd\xfcu\xde;\x18\xc0\x01\x82"\xd1p\xad \xc0\xbc\x96m\xbd\xedU\x16\xc0[\xeb\xd96\xd1_%\xc0 \xd9\x1dQf\x85\x18\xc0\xe1\xd5{\xff\xa9\x08\x1b\xc0\xac\x1f\xb9\xba"\x1c\x18\xc0\xf7\xb85\x9a\x912\x0c@5M~\xe8\x9f\xd6&\xc0\x18\xf9\x8c\xf4\xf5\x8b \xc0\x88\xe5\xd5\xf7\x8aC\x12\xc0\xb8\xf7\xcd\xd6\xd8\xb6\x16\xc0\xf1\x84\xcc1Z9\x13\xc0\x06\xba\xd0*\xbf\xce\x16\xc0l\xa9\xb3\xe6\x0e\xec\x10\xc0\xa0\xfc\x1c\xa4\xdd\x97\xff\xbf\x0b:\xc2\xaa^\x16\x02\xc0Y\xae\xcc\xa3$\x0e1\xc0\x9f\xf7\xc2\x81\xd9\\&\xc0\xe7\xf2\n\x04}i#\xc0\t\xd0\xb8>Q# \xc0\x1c\xb4=l\x95\xd7\x17\xc0-}m\x0b\x14\x80!\xc0\x01\xe5\xae\x1e\xa0\xe5&\xc0\xd0\x9a6_pd\x11\xc0\xb0\xf9_\xccjZ\x16\xc0\xe5\x955 \x05\x18 \xc0\\\xcc\x14^\xb7.\x10\xc0\x1c9\x94\x14}l\x0c\xc0\xffd-a\xc1\xde\x17\xc0\x94\x862\x0eIp\x07\xc0\xcc\xa4\xda\xfe\x02\xad\x10\xc0\xbf\xbc\xfdR\x0b\x9a%\xc0\x8f<\xe7\x15\x0e\xbb#\xc0\x92S\xcb}\xda\xdc\xf8\xbf\x01\xe8\xfd\x9a\x94Y\x15\xc0\xba\xb2U[\xec\x0e\x14\xc0\xd4\x04-k\t\xf0\xf1\xbf\t\xc4\xfc\xb2\xa5!$\xc0\x17=l\xd2l\xa2\x15\xc0:0Z\xcf\xaa1\x1c\xc0w\x1b\xbb,\n\r#\xc0{$\xfb>h\x13\xd7\xbf@\xab\x1e\xb2\x8c\xf2\x11\xc0s6\xb5VM3\x18\xc0\xb0n\x08\xa5}#\x08\xc0,\x82B4\x0bs\n\xc0\xf00vf`\xbc\x16\xc0\nV\r\xb3\xb3J\x12\xc0Yc\xfbO\xc5b\xee\xbf^+\x1a?\xc6\xe4\x02\xc0\xc5\x99\x8a\x97\x7fY\x16\xc0\xc7\x96\xc1\xb7\x90A\xe0?\x15m\xcc\xd4\x88\x13!\xc0\xe6\xd3\xd50\xe5\xb1\x06@\x94:\xd1,\x00\x9f\x1d\xc0\xbbE\xd8S\x9ap#\xc0\xa0\x88\x89+\n\xb0\xf1\xbfA1\xa5\xdd\xce\xa4\x12\xc0\t\x9f%\x95\x80l\t\xc0\x93\x14\xff\xeb\x1c\r \xc0\x90\xf3T+z\xf9\x16\xc0\x05\xacc\xf9\x11\x02"\xc0\xf3p\xbf\'\x9b\xb0\x12\xc0w%\x95\x07\x01f\x11\xc0\xa5\xf5JB\n\n\x10\xc0>Q\x89\xa5\xf2\xa8"\xc0\xc9K\xd3\x00\xb7!\x10\xc0\xb89ig\x9aF&\xc0\x8d\x99\\\x8e\xd9b#\xc0\xab<\xfe\xbe\x03\x14\x0f@\xae\x81e\x86\xe5F!\xc0\xd5E\x88\xff\xb1\x15\x15\xc0\xd1\xf8\x1d\xac\xa77\x03\xc0\x02Y\x9f\xb2/\x1a\x17\xc0-r\xba\xc0ot\xa3?\xc9B\xa2\x9b\x00n\x12\xc0S\xbe\x8e\x8c\x19\xc6,\xc0\x9f\xe0T\xbe\x0e\x86\x0b\xc0=g/dO[ \xc0OE\x91\x17\xab+\r\xc0\xca-m\xd3\xa2\xd0\xff?\xb3\xcf\xdb\xfb?9\x18\xc0+G2pJ\x17\x10\xc0t4\x1e\xa4( \x17\xc0Gm\x81\xbd#=\x17\xc0\x07\xaf\xeeC\xad[!\xc0\x06\xca\xe1\xc5J\xd9\x16\xc0\xca\x8b^\xf2\x8aI \xc0c\xaf\x1a\xac\x8bu\xf5?\xd37H\x1c\xfe\'\x1f\xc0\x8f6Uy\xabX\xf4?\xf5\x9f/\x84N\x05\x11\xc0\xa1@\x07\x98\x9c\xc7\n\xc0\xecE\xa1\x9e \xe7\x17\xc0V\xdc\x8e\xe0r\xea&\xc0\xce\xe0\xc0\x08n\x90\xe5\xbf\x87\x9e\xecJ\x88\x01\x0b\xc0\x83\xbcOG=G\x05\xc0@\x05\xc1-R\xa7 \xc0f,\xff\xc9\xb6\xd4\x08\xc0\x15\x9d\xdeC\xe7r\x12\xc0X\xb4X\x7fQ\x9c!\xc0\x03\xe7t\x88\x9a\xb8\x10\xc0\x02\xe6\'G\xc0\xf9\xe2\xbfi\x17\xdb]`\x82\xe1\xbf\x1e|pX-M\x11\xc0\x078\xd3?\xb3K%\xc06C;zr6\t\xc0\xed/\x07\\_}\x10\xc0\xceW\xfe\xdc\xc5\x9a\xd6?)\x01\x15X\x82\xee\n\xc0\x05Mf\x95b\t\x08\xc0\x91q+\x99<\xea&\xc0:M\xa7\xfc\xb4\xae\x07\xc0\x7fQ\x014\x82\n\x17\xc0P)2\xa9C\x13\t\xc0\x9a;\xfe\x96\xfd\xf9\x1a\xc0\xe6?\x9b\x14\xe3\xbb\x07\xc0\xde2\xac\x03\xaa\xc4\x11\xc0\xf4n\xae\x890\x8e\n\xc0\xe9\x08\xdb{\x1c<\x0c\xc0\x90\x1a\xbd8\xfd\xf2\x13\xc0\x9b\x9d\x01\x92B\x8e\x17\xc0r$\xc72\xe4\xce\x07\xc0\x89\xb1*\xe6W8\x11\xc0\x91\x13\x7f;\xa6X-\xc0\x8e\xedMo"\xac\x17\xc0\xe5\x0f\xd4N3J\x0c\xc0\xba\xda\xea\xf4\x8f;\x15\xc0\xcd&\xda\x9cui"\xc0\x8c\xb1\xc4Q\xeeB\x12\xc02k\x893\x06\xd9\x18\xc0\x06\x18\xccJ\xaf\xd9&\xc0\x81+K\xc4\xc9\xbe\x12\xc0DC\xac\x05\x0e\xa0\x0c\xc0\xbc\x8b\xac\xf1\x88\xb9\x16\xc0I\xec\x02\x0f\x87\x01\x06\xc0\xd0C)K\xb4\xd5\x1f\xc0\xae\x91\n\xe5^\x01\x1d\xc0T\xca\x03\x99\xa8\xc4 \xc0\xb4\xeb\xd8\x7f\xdeC\x11\xc0\xb5\xd8\x80N\xd3f\x11\xc0\xcd\xda\xa2hk\xf3\x11\xc0\xeb\x8a\x8a;\xa6\xe5\xd4\xbf9\x05\x93\xde\x8d\x9e!\xc0\x93Y\x10\x82@u\xf7\xbfg\x1c\xde\xdc_\n.\xc0v\xd2\x0f\xb4\r\xe0-\xc0Q\x93^\x87\x0fi\x19\xc0\xe1-\x16\xa6\x8e\xca\xce\xbf\xa6*\xe6!\x1f\xa3\x06\xc0\x8c\xa0\x1d\xdd\x16\xbc\x10\xc0\xa3\xd8\x07\xd1\xf4M\x12\xc0\xac\x88I\x10%G\x12\xc0bm~\x12\x83\x85\x11\xc0\xf0\xce\xf3 u\xa5\xfa\xbfY\xcb\xb2|r\x85\x02\xc0^\xb9\xb2\xa5\xe2\xc7\x10\xc0X\x9b7s\xbc\x80 \xc0\x13\xc0\x8c\x9ab\x0f1\xc0\xaf4/S\xf1\xa9\x10\xc0vw\xe4B\x14\x1f\x18\xc0\xc3\xf2\xafM\x89\x11"\xc0\x8fs^P\xa4\x0c \xc0\xdb\x9d\x91\xf4\x95\x18\x18\xc0h\xcc\xf6\x8d\xe9\x9e\xf4?"IP]\x02\x01\n\xc0\xa9S<\'D\x0c\xf6\xbfk\xca\x05*\x8b\x9f&\xc0d\xe5\x17k\xb3\xf8\x1a\xc0qadu\x95B\x10\xc0i\x04\xea7\xdel\x18\xc0cRp\xd7X\x02\x16\xc0#\x99}D\xa9r\x1c\xc0\xe6\xa5I0\x96\xb80\xc07\xd5\xc8\xb4H\x17-\xc0v\xeeJ`#{!\xc0\xbf\x8e\x89N\xbay\xf8\xbff\xd5\x08\xf6J\x08#\xc0\x81Y3\xc7\xd0N!\xc0\x82b\xa9\xb0\x17\xb7 \xc0\x0b\xd0\xe0\x93\xf1\xd8-\xc03O\xff\xf3v#\x1a\xc0N\xbd0\xfae\x18 \xc0g\xf3\x10\x89\xcf6\x0c\xc0\xfb\xdf\xf4U:\x1d\x16\xc0\x1d\xad\x83\xceT;\x1d\xc0m\x9b\x05\x10U\xc3\xe6\xbf\x18o\t\xfb\x12s\x18\xc0i\xf9\x1b"\\\x82-\xc0\r\x97:\x86C\x87&\xc0E\xe6\xa70\xa4\x02\x10\xc0\x7f[\x08\xdb\xbfl\x18\xc0\x1c\xdb\x07\xbf\xc8\xaa\x1e\xc0\\y\x9ab\x93r\x16\xc0\xfdn\xc0\xbb\xd9.%\xc0\r\xb1\x00\xc5\xae\xf1\x11\xc0\xe4!\x1c0\xf6\xc7#\xc0\x19\xc2\xf9\xb5J\x021\xc0P$\x97\xbb\xda\x1d\x18\xc0\xeefN\xc8\xf4\x01$\xc0\xa0\x97q\xdb2u\x11\xc0`\x83\x04^H\xfc\x1d\xc0B\xfc\xe9\x13N\x12\n\xc0l\xe1\x1d\xf82\xb2\t\xc0\x9d(\xcf6\xeb\x9c\x12\xc0\xbf\x05\x0bI\x9c-%\xc0\x1f\xa4\x0b!\x8e\xb4\x1a\xc0\xd3zn\x8d\xf1\x9d\x05\xc0i\x88\xcc\xc14\'\x1b\xc0\x00\x87\x14\xc1\x95v\t\xc0\xc3\xe1\x9bAE\x83!\xc0\xe1\x88\x17\xf4\xf5{\x18\xc0\xfa[p\x85\x92\x8a\r\xc0\xa5\xe0\x93{f\x84\r\xc0\xecY1\x99r\xda\x1a\xc0;\x06\xe1:\x04\x12\x1d\xc0\xe2$\xb2\xb6\x95\xe9&\xc0\x92\xbc\xaf\xb29\xf5-\xc0\xd7q\xe9\xe6\xca\xe2\r\xc0\xa9\x8e\xc0\xdd\x9c\x02\x14\xc0\xa3\x0ci\xb9\xf7.\x18\xc0\xd1\xcb.\x1f\xc7m\x0c\xc0\xd5_\x0b\xc7\xa81"\xc0_5\xa56M\xa6\x1d\xc0\x1d\x04\xdd\xad\xea\x98\x1b\xc0\xef%\xd3:\xe8\x8c\x06\xc0\x80e:\xc4\x8b\x16\x02\xc0\xba)\xaf\xfa\x19z\x02\xc0!\x08\x19\xd9CA$\xc0\x02\xe5Lhr\xcd\xd4\xbfVu\xbc\x82\x0e\xb4\x18\xc0L\xf9\xe5f<C\t\xc0[\xa5I\xf2Y\xcc\x17\xc0d\\0\xd2\xb7\xce \xc0\n\x85\xfd+\xeak3\xc0\xc2AB\xa9]{\x18\xc0\x98\xde\xc7-\x80\xd1 \xc0\xd4\x80[\xfdN\xa2 \xc0\x02\xa9\x95r:\x9a%\xc0r\x90#)\xfe_\x11\xc0tc\xdb\x13\'\xf0\r\xc0\xa1o?\x1b\xc8\x85\t\xc0\x1a\x81Y\x97\xed\xfe \xc0\xbc\xd6R\x1eq\x01\x11\xc0\xe8{\xa9\xf0s\xef\xff?j{\xe6d\x92\x041\xc0\xc8\x8eIS/r\x11\xc0<\xfbya\x18\x8a\xf5?f\xb7\xbc\xf2\xdfW\xed\xbf\xca\xf8\xa1\x9eQc\x1e\xc0\xc1\xa2J\xab\xb1r\x17\xc0_\xcb\xb6F\x81!\x10@\x1c_o\x1f\x02\xae\x07\xc0!\xc2\x850.\x91\x03@Q\xa8\x94X\xb6|\xe5\xbfUo\x08\xe4xY(\xc0\xef\x0f\x9b1\x95\xcd0\xc0=\x98_\xae\x8cj\x12\xc0\xa4\xd5\xe4\xca\x0c\xa5 \xc0\x1ck\xeb_|\xd0\xfa\xbf\xaf\xba\x97\xf5>\xfd\xe0\xbfC\x03\x83\xe3\x07.\x1d\xc0\x8c+\xa9\xde\xaa\xed&\xc0%+3\xf44\xba\x06@"\x92[)\xd33\x17\xc0\xa5\xd3\xd8\xa7YB!\xc0R\x8f1y\x85\x1c\x17\xc0\xfe\xc5\xbcPv\xd5\x16\xc0X\xfb\xf2.\xf9o\xa8?\x97 \xe7\xcf\x80\x18\x17\xc0ZG<Z\xd6\xd1\x16\xc0\xe9\x8a!j62\x17\xc0T\x8f\xc1\xed\xff\xe6\x16\xc0\x00\x18N\x10\xc1\xd3\x16\xc0\x84\\\x00\xb7\xf4\x8c \xc0 eKz\x85U\x17\xc0\xa8j{\xd9\xb1\x04\x17\xc0\x02\x8ex\xdf\x86\x03\x1b\xc0\xc9~\xb4\x8d\xcb\xa2\x17\xc0G\xb8&{\xd7c\x17\xc0\xb9O\xd6k\xd8\x89\x1f\xc0\xb4\xe4t\x87\xf3u\x11\xc0;\x00\x1d\x83\xb3:\x03\xc0\xd8b\xa0.\n.\xe9?\xc3 \xb1GZC\x15\xc0\xe6\x93b\x90<$\x15\xc0\x9b\xe1A\x05\x82\n\x07\xc0\x13\xe6\xe0A\x08\x14!\xc0\xe15L\'(\x19"\xc0S\xf2\x95q\xc3\xe5\x11\xc0\xe1!jA;\x02\x15\xc0\x8e\xae\xc5wo;\x0e\xc0\xbfE\xb4715\x15\xc0L\xb7gb\x1b\xc8\x14\xc0,*\x80\xce\x83E\x12\xc0\xb4.\xcb\xd2\x9c:#\xc0\xf8PK^\xcdI!\xc0\xb9\x9f\x9e~\xbet\xe1\xbfd\xc6sK\xcbK\x16\xc0\r\x14]:O\x95\x0c\xc0H\xb3u\xe8\x99\x9e\x1a\xc00\x87\x0b\xb6\x82\xbe#\xc0o/\xc9\xff\xe5\x9d&\xc0\xcc\xcc\x84\xf6S\xe8 \xc0[JMp\xcbA\x11\xc0\xa1\xcdV>=\x08\xe3?\x9b\xdf\x13\xea\x82\x8b\x1d\xc0j\xf0\x8f\n\x98{\x17\xc0(%Y\xb2jZ\x1c\xc0HP\xcb$\x9f\x93\x14\xc0H\xae;\x08\x99\xfd+\xc0\x14\x07\xc6>I\x15,\xc0\x0c\xe1\x8b\x86\x975\x12\xc0g\x91\x80\tl\xbc\x16\xc0jGZ\xed\xb6%-\xc0\x19\xa2\xa8O\xd9S\xd4\xbf\xe9?\xa5\xd8w\xc1,\xc0H\xc3-\xb1X\xd1\x19\xc0\xe3\xfd\x15y2\xe8\x11\xc0e\xadi\xba\xc7]\x1f\xc0!\xc9\xd8\xb3a~\x11\xc0\xe4,\xc7F\xcf\xb8,\xc0\x8a\xbeb]\xd8\x1e\x1f\xc0\xd3\xaf\xc0P\x0e\xea,\xc0\x17b\xde\x0f\x13J&\xc03\xcc\xa9\xf8S\xd7\xe5\xbfn\x98\xa3\xee\xd6\x1a\x1d\xc0\x81f\xadB\x17\xe5\x1c\xc0\x97~\xa6+M\xed\x06\xc0%\x8br\xbboG\x0c@\xc1\xa9Kf\xe9K\x12\xc0\xe7\xeap\x9f\x03u"\xc0\xdau\x0c\xaexf\xf6\xbfm?\x9fy\xb4e\xf7\xbf\\\xc1\xc7Z\xf8\x8a\xf5\xbfx\x08\xa6n\xad\xcc\x16\xc0\x85q\xd1\x9d\x89\xa6\x19\xc0\xffb\x9d\x08\xac\xc5-\xc0\x0c\xf2yZ\xf6\xe7\x1c\xc0\x17\x1d$\xb2Y\x12&\xc0\x96\xbb\xdf\xa3\xa0\xe0-\xc0\xb7i|\x85I\x89&\xc0z\xab\xf5\xcfa%\x1a\xc0kdpv\x9c\x07&\xc0\x83f" \x9d\x99\x16\xc0\x1e#\x9ej\x80\x90\x1e\xc0\xaa\xee#A\xa3I\x12\xc0\xd1M\x1e\x02\x93m(\xc0h#_\x84W\xd8&\xc0G^\xe0\xbc)\x1a#\xc0\xe6\x93{\xd3\x8ct\xdd?\x84\x92q\xd7\x9c\x14\xfd\xbfjAu\xeb;\x9b\x12\xc0F\xe0\x90\xbd\xff-\x12\xc0\xc2\xc8\xbb\xc8`^\t\xc0\xf0\x8e\xa4K\x97m\x11\xc0\x97L\xbe\xa8G\xf9\x16\xc0\xbce\x83Si\xe0\xf5\xbf\x1d\xd9\x0c|Zw \xc0\xb3\x12_\xbd\xfc\x9b\x10\xc0\xd2\x15u\xa5I\x84\x00@\xda\xe0y`\xfb,\x10\xc0B\x9a\x1c\xa6\x0e\x1f \xc0P\xde\n\x8a\xc9\xfd\x10\xc0`\xf7\xf4\xd2\xfdU\xe4\xbf\xfdw%\xf4n5\x07\xc0m$\xda\xcbm~\x1e\xc0Y\x91\xa9n\x13,\n\xc0\xf5\xe3\xa0\x8d\xb60\x11\xc0\x0e\xde{\x84z}\x0c\xc0VSJ\xecqr\xf4?\xcd\x8eP;w\xfe\x1a\xc0\xd3@lI\xabx\x02\xc0\x9d\rI4\x17\xc8-\xc0\xa7\xb0\x11\x0b\xe6\xb0\x18\xc0{/\x9b\xd9\xed\x7f\x11\xc0^J\xb3L\xbbI\x11\xc0\xc0z5\xb3\x1a\x86\x1c\xc0\xbeN1\xaa\x10\x06\xff\xbf\x93\xaatCw\xb4\x10\xc0<\x16/\xd5\x8dl\x11\xc0\xcf`\xb5\xfa\x9c\xfc\x16\xc0\x13\x07n\x96\x81w\x11\xc0\x8cMm\x11\x19$\x15\xc0A\xa4\xe851r\x11\xc0\x16\x8c\xf0\nq\xae!\xc0\xa1\xbb\xbdJ\x04q\x03\xc0K\xc4\xb44\n\x9a\xfa\xbfr\xd1(\x85@\x03\x18\xc0\xbb\xed\xe8Y\x0cb\x16\xc0\r\xcf\xb9\xd7\xf6\xc5\xf4?\x8e<\xb6\x91m\x01\x12\xc0\xa4\xa8+K\xde\xf5!\xc0q\xc2\xbbB[\x13\x10\xc0Yc\xca\xac\xb7\x86#\xc08\xbbzo\x01\x18!\xc0%r\xc5\xb0G`#\xc0\xc1\xca;lJ?!\xc0\xb7l\x04\xd1\x83;$\xc0\t\x94L\xb6\xba\x19\x1b\xc0\x19\x10:\xf8\xfe\xa0\xf4\xbf\x84KC\xe1\xff\xe1\x1c\xc0\xa3\x156\xe6H1\x11\xc0\x98c\xd1\x90\x9c,\x1a\xc0`D\rmF\xba\x01\xc0\xba\xd7C\xee\xc6\x88\r@T\xb7\xcb\xfaM*\xe1\xbf_2\xb0\xe2\x17\x9d\x1f\xc0\xdb+\xe1\x06\xb4X\x15\xc0\x9b\xa8\xa3&`3\x1f\xc0\xa7+"t\x0c/\x0c\xc0\xe1\xe7\xd8\xcba\x03\x17\xc0\xa1J\\s\x10\xa9 \xc0!\xf7\xa3\xa0\x8a\xaa \xc02SQ\x9a+m#\xc0\xa5\x96\xfb\xf2\x0b\xeb\x12\xc0\xbc\x11\x07F4\xa3%\xc0\x97\xcd\xc9\xdc\xc5O\x11\xc0\xde1c\xffi\xde&\xc0\x97\xe3O\x83(+\x16\xc0b\xaf\xe7u\xa4\xb3%\xc0\xf3\x04I\x8c\xf4\x86&\xc0\x12\xab\xb4\x13\xed\t\x12\xc0\n\x9f\x1b\x18\x04\xd9\x18\xc0\xd7Tl\nw\xfa%\xc0\x08B\xa0\xd7\xcc\x0c\n\xc0\xa3\xcbF\x95\xb4H\x12\xc0>S\xe3\xe9\xa8M\n\xc0\x91M\x98])\xbb\x10\xc0\xf7\xd1\n\xe7\xa2\x04\x15\xc0\xa2!:\'\x806\x18\xc0\xb2\xdd\x91\x8d\xe6\r\x17\xc0\xc7gm\xfe\xce\x10!\xc0\x16\x1f\x16f~\xe5&\xc0qN\x9e\xaf\x032\x17\xc0\x05\x94\xf7\xc2\x07\x1d\x17\xc0\xacQ\x9c\xc0\x90\xfc\x17\xc00\x9a;\xe4\xfb\x0c\x17\xc0\x0c4Z\x1d.\x01\x10\xc0\xecds\xd4\xe83\x1b\xc0\xc8`\x16\x9bW\xd4\x07\xc0\x87cR\x87\xd9\x7f \xc0\xcb[\xed\x92\xc5q\x17\xc0\r\xda)^=H!\xc0G\xdb4-\xe6\x1d\n\xc0\x7f\x88I\xbe\xe3\x97\x11\xc0Z\xae\x1b\x1bk\x031\xc0\xf6\x9ew\x89C6#\xc0\xa7\xe0t\x81\xd70$\xc0J\xben\xdc+\x13-\xc0\x0f\xbbB\x04O\xc3,\xc0\xc6\xf6\xc9\xb2\x15\xbf,\xc0\xc4XwQ\x9c\xea\x1a\xc0\xe3.\xc2<\x94\xc0\x16\xc0\x07\x9bA\xb46r-\xc0p\xea\x8f\xb3[W\xfc\xbfL\xf5IB_\x1c\x19\xc0[\x14\x94)\xc5H-\xc00Z\x03o@\x8f-\xc0\x80\x98t\xda\x899\xf4?\x86\x05(\x8aC\x8e!\xc0j\xc5\xf6\xb9\xab\x04#\xc0\xf9\x00\x1a\x19\x88\x05\x17\xc0\x1a\x0b\xdb\xb9\xefr\xf7\xbf\xf5\xc0\x95;\xd4\x95\x16\xc0\x176\x8b\xad\x10$\x1c\xc0\x07\xd8!,\x98| \xc0\x9d\xac\x97+\xe9\xb8$\xc0\xaeo\x19\xe8\xfaX \xc0\xe1\x1b\x90\r\xbc\xd9\x13\xc0\xaa(\x914\x13i\x12\xc0K\x04\xd0\xaa[\x9d\xf4\xbfJi5\x02\xaf\xf1&\xc0t\xcaF\xfa_$\x18\xc0A\x08\xebI\xab\xa7\x1c\xc0L\x949Tk\xd8-\xc0>1\x91\xb6Az(\xc0\xd2F\xca\xa8\x05\x98\x12\xc0\x8bw\x06Q\x18d\x1e\xc0\xb5Z\x1a\xe1\x03\xc7\x11\xc0\x8c\xafD\xd7\xa7\xfd\x0b\xc0\xec\x03[\xcd\xa2x\x0c\xc0"\x172\r\x01\xed"\xc0g\xb5\xd5i\xc6\xea0\xc0\xd1\xa2\x1c\xab%\xbe\x19\xc0\x14\x95b\x9a\xe3\xae&\xc0\x1b\xc3\xd4\x1aWp\x10\xc07\xd346.\xbe\x1c\xc0*\xe0\x8e\xc0\x0e\x01\t\xc0\xeb\xb5`@Qb\x18\xc0:E\xe8u\xc7\xac0\xc0\x18OW\x96\xc92\x1c\xc07\xf6\r\x08\x9f\xa80\xc0\xa0\x8clZ_\xeb0\xc0,<\x13\xde\xb5@\x07\xc0\xcb\xc8\x7fk_}\x17\xc0\xa8\x0c\x9d\xa1K\x87\n\xc0\x07>\xe6\x1c\xebX&\xc0\xb5f\xbc2TZ#\xc01\xf8\xd8f\xf74\x05\xc0\x0e\xb4#\x96\xafP\xfa\xbf\xba\x17@X {\x1a\xc0N\xe2\xbe\x99\x04\x0f!\xc0>\xb7\'\xf5\x84g&\xc0\x9d\x0b\x81~"\x9d\x1e\xc0><\x8b}M\xf3 \xc0\xaaNL\xcf O\x17\xc0\xb4\xe6\x7f\x06g4&\xc0\xd3\x15\xd7K\xdf\x80&\xc0\r\xea\xecv\xe4\x13\n\xc0\xd1\xbd\x94\xd0\xd5\x9c\x1e\xc0}!\x17#\xac9\x14\xc0z\x01z\xc9\xd3\xb8\x06\xc0f\xab\xdc\xcc\xa3\xfa\xe4\xbf\xc9=\xfd\r\xba\xb4\x1c\xc0(!r\xfdbP\x17\xc0d\n`r\x14\xae\x18\xc0\x88\xbe#\xa6\x11\xa4\x18\xc0\x00t\x0e$`.\xfb\xbf\xaf\xea\xd5D\xcd\x14!\xc0\xb4\xad\xc3\xa8\xcf@\x15\xc0\rq\xb8\x05R\x93-\xc0>DYI\xfa?&\xc0\xa8\xf3\xea\x86\xddD-\xc0<:\xc2?O\xe3&\xc0yy\xee4\xe4\xd1\x13\xc0\x01K\x02\x05\xa2\x03\x18\xc0k\xb8\xdc@,\x01\x18\xc0x\xb4l\xc6\xa5\xb80\xc05\xd7\xf7\xe6\xd6\xc6\xfa\xbf\x1e\x07\x15t\xd3r\x11\xc0v~t}\xf6\x8d \xc0E\xbb\xe6EK\x96\x1b\xc0J \xfb(\xb0\x06$\xc0%s\x90\xbeD\xbc\x16\xc0\x00\xb2\xb4ia\xe1\n@7Y\xc5\xbdM\r$\xc0\xc99\x9a\xae0\xbd,\xc0\x14:\xb2\x89\xc4\xa8 \xc0i?\xcec\xd8\x18\x16\xc0\n\x80HO\xbe\xc6$\xc0\x08Z[uF[$\xc0@\xaa&\x83d\xb1\x16\xc00\x9a\xceh\x00\xb8\x14\xc0\xb0\xf8\x83\xbdr\x05\xe2\xbf\x18\xb7\t \x8f\x04\xe3\xbf\xa2;R5\xc4\x87\x1d\xc0\xb3,\xc7.d\xba$\xc0\xe9\xac5\x82g+\x11\xc0H\xb4;\x0bl\xad!\xc0$\x0e4B6\x97\x10\xc0\x8fe\xaa\xc8\xa8.\x1d\xc0\xa4\xa5\x8c\x899H\xf4?@\xdf\xe5\xa9uL\x13\xc0\xa7\x81\xd5;}\xe6\xf5?\xac\xa3\x1e\x1ai\xe3\x1c\xc0\x87\xc1\xe0\r\xfbi\x17\xc0|\xd9cd\xfd\xf3\x16\xc0\xb4\xa7\x1e\x14\x90\x9a\x17\xc0\x99$\xb8rz\x1d\x15\xc0\x91\x19~\x9e\xa5\x07\x17\xc0\x0b\xb5\x02\xdc\x92\xac \xc0J\x0b\x9c\xbf\xc7\x86\x17\xc0\x15\xca\xf4\xf5\xfc\x04\x10\xc0\xe6\x90\x9c\xc6\xde\x87\x16\xc0\xd8f\x9e\x00\xe4\xe5 \xc0=\xffz\xe4\xaaB!\xc0\xcb\x14l\xd5\x90\xe5\x13\xc04\xec\xc6\xc2,6\x16\xc0\x1e\x9c\xd6P\x8f-\x17\xc0\xca\xa3\x14Ck\xce\x16\xc0\xfc\xf99&\x92\xef \xc0\x11#\xa9`\x84\x85\x1a\xc0F\xdd\xb3\xb5=Q$\xc0\xc6o\xc1\xdc;<\x03\xc0\x95\xf3n\xa1\xdbm\x11\xc0\xe5\x93 )\xf3\x0f"\xc0\x120\x94\x04 \xf1!\xc0)p\x93\xc628\x1d\xc0\x08\xb0d"\xafX \xc0'
p16
tp17
bg3
(g4
(I0
tp18
g6
tp19
Rp20
(I1
(I871
tp21
g13
I00
S'\x806N\xaf\x03iT@\x08\x1b\xe5\x04cpT@;\xcb\x80\rypT@\x9a\xf7\x02=]\x9cT@\xb8/\xa2\'\x8f\'T@\x15Y\xe9\xb2\x07\x06T@0g\x01\xc4\x92\x05T@\xadb\x10\xe1d\x90T@\x8f\x92fN\xb1\xfaS@\xe7\x05Kw\xd9pT@\xca"]V\x06%T@\'\xef\x7f\x1c\x9fpT@\xeev\xc4\xa1t\xa5T@\xa2\xab\x88\xf5\x1c#T@\xce\x8e\x895\x13zT@\x88\xf8\xf8\xadTpT@\x10U\x85\x83/pT@\xab\x8b\xce\xb2\xbd\x9cT@\xb5\xa4\x9a\xba\xde\xf6S@\xed:%\x17$\x95T@\x11/\xdf,#eT@M\xaf\x15\rJ\nT@\xd9\x8a;\xc2\xe5\x18T@\nR@\xc3\rQT@h\xba\xed\x83\r\xfbS@(B\x97X\xc7\x90T@@~\x96n\xc4\xf6S@\xeck\xab\x04\xa4\x1fT@cF\x8a\x8dBTT@\xeb\x14\xcaW|\x91T@;\xe5\\\xed\xe2\xfdS@\xc0\xaa\xdc\\\xccqT@e\xa8\x0b\x88\x8aoT@\xb2\x95N\xc2+[T@\x7f.$MD[T@rsx"\xb5RT@\xcb\xd2\x9e\xe7\xd3ST@0\xc7n6\xffyT@q\x80$#\\\x0cT@b\x0e\xd9\xe1\x1fTT@\x94\x94\xd0)ZsT@\'R\x07\xb5\x95WT@4p\x1cJ\xed[T@\xb6+!\xf9\x1fvT@\x156\x9dox(T@\xb9vK\xb4\xc4BT@\x03\xe6=*h\xf4S@\xbd~\x1f\xef\xab\xf7S@:\xfcd\x817\xf4S@m^S\x88\xb1!T@Z\xb7\'\x05\xb8\x16T@\xa1\xfd1S\xbd\xf3S@\x84C\xf3\xa1\x04GT@\x9c}\xfd{\x80\x90T@_n\xbe\x84i\xf7S@,\x85\x13\x91\xe5\x10T@\xe6%\xa1\xfa\x0e)T@\xeaOH\xcd\xc4HT@\x85\xf3\x81\xcc\x1fgT@\xde:\x8d\x92\x9cMT@7\xb0\xa1\x83wuT@\xf4\x8eY\xe6IvT@\x9f\xabE\xf9\x8eyT@%H_\xa2\xa82T@\x1a+\x01\x8ep\x90T@\xb6x\x8a\x8e\xbf\x98T@J\x95\xaa\x02\x90vT@\x9d2\n\xe2\x90\x98T@\xc7\xc8:\xba>\x84T@\xc2\xc3,\xc0\x96WT@\x8f\x17bdpWT@\xe8T\xd4\x8dq\x97T@\x93\x05\xba^\xac\x0cT@\x04\x05}\xdc\xb8(T@\x93D]WB\x96T@r\x83~\x15\x8f\x14T@v\xba\xa8\x92\x96sT@\xef\xf1\xb8\xfa7rT@wr3\x10\xf3\xf9S@V\xc8\xc7Ge T@&\xb7\xc6l>\x1dT@\xc7\x04ndz\xa4T@\t4\x83\xb7\x06GT@\xfeRk\x1a"\x84T@(\xbf_\xb6\xe3&T@\x88.*\xa1n\x87T@\xf6\x00\x7fo\x85\'T@\x0f\x15Q\xe3^\x98T@\t\x94\xb2Q\xfa$T@\x14\xf6\xaa4\xc1\x1dT@iq\x84\xce\xad\'T@\xc4\xb6-\xfe\x7f(T@R>;\\\x92\x88T@C\x92\x89\xc2\xa6{T@\x03\xa5\x92V\xb4(T@0\x8a\xce\xc7\xbe\x05T@R\x03\xb9\xb2\x03!T@\xe2\x9fQ\xb7\x86"T@\x8e/\r\xa8\x95&T@\xce\xcd\xc3\xf4\xfd\x16T@!\x81\xb1\x04\x87(T@\x0c\x90\xb3\xb1j)T@Q\xb3\xcf\x98\x07\xc2T@&\x07\x15U\xc9\x1fT@*\'\xee\xe7\xf6[T@P\x19c\xa2g[T@\xd6\x81y\x90\xbb\x1bT@m,B\x02\x15\xf5S@\xf6)\xae\x00\x1c\rT@\xad#Y\x8b\tQT@\x05\xc6]}\x00\xf5S@\xfd\xc1\xf7\xbaf\x18T@\xe3\xa9\xc7\x8c\xab\x0fT@\x08\xe0\n \xda\xf4S@\xe8\x95#\x1d\x02\xa1T@\x8a\xd9D\xbcBqT@?I\x8c\xaa\x07zT@\x8c\xc2\xad\x81\x8buT@b\xf3\x80\x13\xa7\x13T@\xcb\xcb)\xee)qT@\x14)\x93)\x95\x13T@\x10\xa5\xf7TO\nT@\xbc\xfbWB8\xf5S@U\xac\xfe\xefi\x8cT@\xbb\xf4?Br\x1dT@\xb3\xc0z\xa6\xd6\xa0T@\xcf\xa9m\xfdnsT@\xed\xa2\xd2\xa3\x06\x18T@\xa4\x0b\xd0\':\xa5T@\x87\xc8J5\x84\x19T@E\xcd\xb2\x82\xa4\xf7S@-x\x9c\xfa?\xf4S@G\xb0\'\x8c\xbbZT@\xeb\xe8\x17(\xf1\x8aT@\x17\xb6\xd7\xe4]\xf8S@\x15_fc\xbf\x97T@J\x97B\x90\x0f\xa4T@\x00\xae\xd1d\x94\x04T@(\x1b\x8a\x85\x03\x89T@\x13\x98x\x9b\xe8\x94T@\xc2\xac\x19g<\rT@\x10-4\xadi!T@\xdd\xe5a\xb5O!T@\x08\xdb\x17\xf5\r\nT@:\x8c6kiqT@\xcf\xb7\xc1\xa7T\nT@l\x1eN\x86\xa0 T@\xed_\xf8$\xb7\rT@\x19\xe6\x00z\xea\xa3T@y\xde+\x00U#T@I\x06\x03-3TT@\x8c\x90\x93\xa3%vT@\x96y\xae\xe7\x11\xa4T@\x90R\xe1\x15\xe3\x18T@\xbcQg\xa4\x85ST@@B\xb3u\x86\x97T@\xe4\xa20\x81\xe8\x01T@\xde=bJ\x00\x06T@\xe9\xff\x8fNE\xecS@\xd5\x92\x97\x1d\xfd T@\xf1\x08o\x7f\xe0\x83T@\xd7\xce\xc8\x03\xc0\xecS@\xf4p/\x1e!\x10T@F\xc0\xcaj\x08TT@]\xa3\x94c\xa8UT@V\xdb9n\xd3pT@\x94\x0e\xf2\x8b7\x89T@\xcc\x84?\xf4[\xa4T@g\xa9\xe30\x8a\x01T@\xcf{f\x8b<IT@B\xa8\xbd\xack\x0eT@\x95\xcd\xa9\x8c\xf0\x95T@\x8e\xf0*M\xefoT@]V=\xfc\xf4\xf7S@\xa4\xc9\x8f\x99#wT@\x136BO\xd2IT@\xe7\x88\xb6#\x1c\xf2S@k\xc4\xdau8RT@\xc2!\xe2^m\xfeS@\xc2\x9f\x0e\x81*\xffS@\x15\x01\x7f\xfb*\xa0T@\xcc\x03\x89b{)T@\xee\xcc\x84\x84\xe5rT@\xf8\x1d\xd2\x01\xc75T@Fh/\xa7\x90\xa0T@\x98xTA\xf1$T@\x85\x00}\xafltT@\x11\x8d\x0eM\xb1\x8aT@\xc7\x9e\x0e\xd1\n\xf4S@\xf2\xf9-\'\xde\xf7S@3<0\x9e_\x0bT@\xdf\x17\x82\x934tT@c\xf4\xa89\x9c\x8bT@\xf8\xf8je\xe9\x8aT@\xec\xb4\x19\xf3\xa2\xf4S@;\x11q\xc8\xaf T@\n\x8d\x9b\x8f\xe2pT@-\x17C\xb2\xa9hT@H C\x8dgpT@\x9a2eeL\nT@\xf4\x83\xf7\x9b\xdfpT@\xe6\xa5e\xa1\xfbPT@\x184y1\x8a&T@w\xf2\xd5f]uT@\xf0\nA\xca/(T@\xf1\xb5\xfa\x16\xcd\x88T@\xdd\xd1j\xee?pT@\'/Zr\xae\x98T@\x85L\xa6\xf4\xb8\x98T@\x01\xf4\x7fe\x94\x97T@W@\x1d0C"T@2\xdeAx\x03\x97T@DgL\x89\xde\x94T@\xf3s\xdd=\x98rT@X.\xe2\xfc\xd0 T@~\xc0\x84\x84\x7f\x10T@U;\x19z%\x95T@\x9bz\xedB\xbc&T@x\xbc\xa6\xa7\xfe(T@W\x8c\x8b!OQT@\xd3@}\x97\x7f\x13T@\xde\xa1k4\xc1\xa0T@\x9e\xe0\x7f=(qT@J\xb0\xa7M\xed\xa0T@\xb7)\xf0Y\x1e\xf7S@(F\xa3\x90\t\x10T@`)o)\x80(T@K\x82\xfa\xf6PqT@i\xcf\x8f}o(T@3\x1dr\xa2}ST@W\x90n\x9b1TT@q\x84\x15S\x0c\x0cT@\xffC\xd5\xe3\xd8UT@\xfd\x8c\x0e\xb7\xbdBT@\xf5\x1eC=\x80\xa2T@\xf5Hw\xca\xad\'T@Y\x9f\x07\x01\x82VT@\x9c>\x12\xb9\x96dT@\\\xe1\xb1\xdbQVT@\xa7\x07\x93\r,\xecS@\x8f]\x93%3|T@}\x10\x16tl!T@\x1a~\x08\xddx\x82T@\xd2A\xd2&\xd5cT@n\x86\xc2\x0b\xf1\x9eT@X\xba\xa3\x96\xaa\xa2T@\xd1\xd6N\x9e\x99[T@g\xafUH\xce\'T@\xbe\x9f\t\t\xa2{T@\x99\xd2\xf2\xa6\tJT@.G\x93\x0f+\xa3T@!\xc1\x1dw\xd8\xfeS@6\xea1\x83O!T@\xf7\xd0X\xa2-{T@\xc4\xd1\xb6.\xd3\rT@\x8d\xae\xae>lzT@\xc9\x96\xa1c\x10}T@f\xe48[\xd5\x11T@qh\x00\x1d\x16\xf4S@\xf4\xb6\x95$\x99\xf7S@u\xca\xaf\xd40\xf4S@\x17EjR\x92WT@(B\xe4\xa69\xfdS@*\xc9\xce\xc5\xc5\xf3S@\x97\x90\xfd\x13\xb6ET@\xa4\x82\xe9O6WT@\x82\xe9q\r\xc5(T@}\xf2\'Z*zT@B\xbf\x8f\xb4\x10]T@\xeem\x0eV\xd1yT@a\xcf\x15J\x99WT@/b\x1a\xa5cWT@\xe6\x07r @YT@\x0b\xa1\xa8l\xf5[T@\xfc=\xc6GX>T@*T\x8f\xbd\x85BT@Q\x907\xd2\x85VT@\xc5\x98\xe5\xf4\x15WT@ <m\x1b\xdd\x00T@\x98<\xee\x89\x8cfT@\xdb\xd8\xda\xf2\xf3|T@I\xd0\xa4\x1f\xad\x19T@\x9bvAq\x8ckT@\xa7\x05g6 \x02T@\xf8\xf5\xfb\x93\xd2\xf4S@\x0f\xeb&\x1a\xdd\x9cT@\xfd\x90\x1e\xc6i\x89T@\xed\xf5\x91\t\xd4\x03T@\xde\xdf\x18\x87%!T@L\xef^n\xe0\x95T@1V\xac\xf9%\x8aT@\xa7K\x88(\xf4\x98T@\xa8\xda\x14\xe5\xf7~T@0\xc8\xe5\xef\xe3\x1cT@`\x92\xda\x9b\xb9\x93T@^\xea\xab\xc7P\x15T@\xffZ4~StT@1rT\xd4\xffQT@q\xc7\x06\xd0k\x9cT@Q\x94v\xa3\x88nT@\xb9G\x8d\x82\xcd T@AE\x7f\x19\'\xf6S@\xde\xe7\xd7\xe5EaT@\x0e\x83\xc7\xd5\xc4\x0cT@ \xc6x\xc2 \x18T@\xc3@3\xf5y\xf8S@\x1f\xaa3\xc1W#T@\x87a\x96\xeaRWT@\xe9\x1c\x17\x9btuT@\x97x.\xc8\xe2|T@\xd0\x02\xb8\'/BT@\x97\x04\x1aMUvT@\x8d\xcf\xfd\xd2\x14QT@HT\x84\xd1\x1f#T@\x04\\\xbc\x1d)\x99T@\x99\x859\x06P}T@\\\x85\x93\xa3\x10\x06T@J\xd1u\x1e\x93XT@\x9d\xeeog\xa4\x93T@\xf8\x85F\xd8-\xf9S@!5\x85\xa2\x94\tT@\xd6\xe7V\xf1\x1byT@\x94\x16ioHvT@\tX\'T\r\x00T@\xfc\xeb~\x12\xb7\x1eT@|\xd4p\xda\xa1vT@VI\x7f,\xf8\x83T@\xf0\xd5\x1b\xd8D\x84T@i\x12\xf9\xd9\xb4\x93T@\xf2\xdeh\xb1H\x87T@\xaf+\xe7=\x85~T@\x14\xe2\x91\x1b\x8d\xb2T@SH\x88aF\nT@x\xcd\x7f~K\x96T@f\x1d\xe0\x13JaT@t\xb6!\xbb\xc8\x14T@*F-_\x85\x0bT@\xf7\xcaa\x84\xfa\xf3S@\x1c\xf4\xd8\xb5B[T@\xe0\x7f6\xecZ\xebS@\xe4\x0f\xe1\xd2\xc1\x92T@\x08\xab>\xf7^\x8eT@\xe9s9\xafdzT@\xbe\\\xa1\x16\xc0=T@\xdf\x15g\xf9O\x0bT@q\xc0\x12\xe6\xa2\xa1T@\xcd\x82mCs.T@\xcf}\x8e\\\x94nT@\xed\xe7\xb1\xc3\xb7\xf2S@\x90O\x81\x88\t}T@\xe5g\x88\x9c\x1eiT@#6\x19\x9f\xa4\x8aT@0\x08O.AnT@S\x9eau<WT@"\xf8\x85\xc3\x84\x03T@\xdc\xberW\x1f{T@\xe3zs\xf2\x04\x04T@(\x96D\xa1\xc8UT@S\x97-\xd5@\x9bT@\x0f\x86\xd8V\xcf:T@\xf7*\xdf\x05\xa1{T@\xeef\xdcL\x94aT@\x1f1\xe2\xc9\x1c\xecS@\xc6Jgj\x86\x97T@{1\xf5I7\xaeT@\x9f\x0b\xac4\xbb\x04T@\x9f\x1f\x91(uoT@\x7f3\xda3\x02JT@\xfb}MC\x06\x7fT@9\xbe;]\xa2IT@\xe6\xa0\'Ru\xa3T@\\&oC\xc8\x95T@^-\xa5\x96\x07\tT@\r\'\xe7\x14\xf4\x96T@\x0b\x9ek\xb6\xbb\x96T@r\xae\x9bu\x9d\x88T@&\n\x87\xb0[\x98T@\xfe\x0c\xacS\x86yT@Q\x97\xb2\x1d\x01 T@<\xe3\xfbi\x9e\xa2T@+@\x89 H\x1fT@*\xc0\x10W\x1e\x04T@A,Q\x94\xbd\xf3S@#\x8e%\xfdU\x97T@9|\x89\xeb\x00QT@\xfcR\x1e\xb5\xefYT@\xfe\x90\x15\xd0\xd9\xf3S@&\xee\xe8\xb7\xe1\xf7S@\x15\x0bP\x18\xff\x82T@\x12\xb6\xad`\xb8\'T@\xad\xd6\x9ed\xe6\x00T@T\x9a\x0fa_uT@\'`\xfdTP\nT@\x18\xe9\xdc\xf1\xec[T@\xa73\x13\x1b\x1d\\T@\x9a/\x9f\x18\x97\tT@\xcf\xa1!\x01\x84\x7fT@\xf5\xfb\xda\xfe\xa7\'T@\xfb6@\x1b\xd1\nT@\x0e\x84S\x82\x0e\xaeT@\xd6K\xf7\xd8Y\xf4S@~\xfaIg}(T@\t>D\rLQT@\x00\xb0\xfe\x0e\xb1\xf6S@}+$\x80\xc6\x98T@\xbc\x00\xdc\xd7\x02(T@,\x9b\x15_H\x94T@\xf4-\x0c\x9e\xf2(T@\x94-\x98Gy\tT@G5\xce\xff\xe1\xf4S@v\xe7X\x06*&T@z\xcc\xb81i\x1eT@v\x9c\xe8\'v\x98T@;!\x16\x84\x9e\x83T@\xc8\xcdU\x88>"T@|\xd6\x88\xefNqT@\xe2\nPEk\x98T@#\x92-\x90|&T@\xa4\x89.\x1a\x1a\x05T@-\x8b\x06\x89>\x88T@\xd8\xc6\x01\x19]\xfeS@\xe8\x7f\x16\x9b\xe0ET@\xe1\xdb>\x1f\xfeQT@\xc8\x1d\xee\xcc\xe3zT@\xd4\xdeX\x8d\x99\x0fT@\xc5\xf3\xc5$\xdc\x99T@\xe1\x95JX\xcd\xbdT@-\xbd\xe5\xfdl\xa1T@\xd0\xac\xa4\xb5\x11\x89T@h\xb0[C{\x88T@\x98P#\x1a\xfd\x0bT@\xf7\xa9`\xff+#T@X\n\xa9\x80K\x0bT@H\xa1P\x19\xc1JT@r-\xbcN\xec\x8aT@\xff\x85z\x94\xfb\xffS@Y\xd6\x0eo\xedqT@\x9c6n\xc6\x80rT@\x0f\xcdf\xec:\x97T@\xa0oM\xb7\x97JT@\xdcK\xcc\x95\x19\xf9S@-\x8f\xa2\xb0\xf7$T@\x1e\xf7|&\xdb\xfbS@\x11\xa0A\xb1\xb6\xfbS@\xa6\xeb\xfa\xcb\xa0\xfcS@\x1e\x0f\xd8\x9f\xb8\x1bT@\x1b\x01\xb2b\xc5\x18T@\x99\xf2vw\x8dVT@P;\x1f\x1eZ\x94T@\xef\xe9m\x02M#T@\xf4\xee\x0e\xcb\x97WT@\xa9\xc6U]\xea\xa0T@T\x10P\x96\xc3\x8aT@\x02\x9d\x1bb\x96\x95T@\xc0\'\x87\xcd\xab\xa0T@\x07\x82\xf0\x8a\xfe\x94T@+\xa6\xd0tO\xf8S@\xc3\x8c\x1d\xf6\xeb\x1fT@\xc4\n\xc4nGTT@\x85\x91xP>\x19T@t\n\x10\xe0`1T@\xe8\x8fc\xdf\x07\x1dT@L``^\xb2 T@\x9d\xd0\xf7%\xa8\x01T@\xfc{j\xb2+%T@G\xc4K\x89`pT@3.\xf6\xd7\xc0\x8eT@\xbe\xd4o\xb3\xf4 T@\xe4&t\xe4\x80\x9dT@3\x17\xf5&\xb5\x8dT@\x83\xae\'\t\xd2\x85T@\xc7Hy;7tT@\xb8\xa2U\xbf\xc2 T@t0\x86<3}T@\t\xa4 t\xfc\xfaS@\x83\xdb&\x82\x14\x9eT@\x86\xc7Rl\xf3PT@l\x9a\xd0\x13A\xb0T@\xf4\x88.\x17f!T@\x92\xa8\xb0A\x16vT@\xc26\xe2\x17\xa6UT@N\xd8\x1b\xb5\xd6\x02T@\x80k{`\x84BT@+N\xae\xf3\xed\xa2T@b\xad5\x91`\x90T@c5\xbc\xc8\x1elT@\x1bJQyf\nT@\xad\x8b\x87\x00\xdc\x9cT@c0\xaa.)$T@\xbc\xba\n\'R\x15T@\xc0\xaa\xdf@\x8cvT@\xd1@S\x1f\x10XT@\xeb\x9e\xdd\xc1\xc1\x0bT@x\xf7\xe5a\x8d\x1dT@\xcd\xe7\xcb\x0c\x9e\x1dT@\xf8\xbf\xaf\x9a\xc5\xfaS@\nu\x17\xc1L\x83T@\xa3\xbe\x82w\xc8ST@siI\xd45\x85T@\x04\xd6m\x84\x9d\x19T@\xbe\x99sy\x9f%T@\xef\x8f\x80\x86LvT@\xb4T\xed\x14\xde\x9fT@\xfe\x83\xbf3\x96\xf3S@\x08\xa6*\xc7\xb6\x0fT@L\x10\x9f]T\x19T@\x96U>o\x01\x84T@\xdc\x7f\x8e{-RT@!T\xb1#7rT@V\xbe#\x9a\x00\x10T@\x11\x82\xc6\x1c\x9e\x0cT@\xdb\x06x\xbcH\x96T@v\xa3\xc7\x8c\x8eXT@\n\x90\x12\x15\xdeqT@\xb3\x04 []\x83T@\x1e\x89T\x08\x1e@T@\x11*\xc1Be\x83T@8Z\xe3\xb2j\xf8S@\x90,O\x04\x17\x18T@\x94\x8d\x81A\x1a\x8cT@\xdd\x83\x1e[\xc9\xb2T@@\xdc\x0b\xa4\xb5\x9fT@\x8fq\tG\xe5\xa1T@\\c\x87\xaa\\\x03T@\xdav3\x8d\xe4|T@\xde]S\x7f57T@c\xf5\xfc\xf4\x9cnT@gi\xb1\xae/\x84T@Wr\x81\xda\xab\x84T@\x9e\xdb\xd0\xe1\xe8vT@\x91\x85\xb8\xd2CWT@F\xb9\x14\x94NYT@\xdc\x84\x9c\x07\xc8%T@\x87\xb6\xa9\x07\xba\x84T@L\xc9\x13\x0e-\x04T@\x88x\xbc<n\xa3T@\x8d@B\xf6:$T@7tz\x99\nXT@\x10\xdd\xce\xe7\n T@\x00\x10\x84\xff$\x16T@\xcav\x8eUb\x8aT@\x82\xa4\xbe\x1e\xc4\x92T@\xf3\xbb\xe2\xa5\xb3ET@p\xb4\xc4\xfd\xdf(T@\x7f\x03/o\xe4aT@j]\xff\xc3\xdeZT@\x07\xb0L\x07\xb6\x13T@E\x05b\xf6\x92$T@t\xfa~\xfb\xa8\x04T@\x1d\x84/\xc0\xf6\x82T@\xef\x11T\n<WT@c\xbb\xc4j\x13\\T@M;\xb7R\x05\x88T@\xa8 \r[\xfbPT@\xc4E\x073\xbb=T@\xffT\xef\xb6\xc1\x96T@\x17)\x8a4\xf8\x88T@uI\xff\xec$\xffS@\xd2!>\xf8\x80\x97T@k\xecxG\x1c\xaeT@\xa5\xaf\x8dU\x88\x97T@L\xcb2\xbd\xd8\x97T@\xa5y\x18\xec\x86\x97T@\xdeKrx\xf8\x97T@J\xa7x\x18F\x98T@\xe0\xb8\xbb\x10\xf0\x8bT@\xce\xfe\xc7\xc5u\x98T@\xbdzb\xc1\xd1\x98T@\xf4w\xa1\xa6\x8a?T@x\x1f^Lq\x98T@7\x9f$\xccD\x99T@\x9e\xa1K\x07\x93\x83T@)\x1e\xe9\x86\xb5\tT@\x81)#{\xe0\xf2S@1\x18Oc5\x8eT@\'\xb3\xf7\xe9\xa7\x04T@K\x1b\x90\xde\xd5\x04T@g\xbf\x9e\xdb\xb4|T@\x96\xd1a!hzT@\xd5\xd9\xab\x05\xe9\x8aT@\x9bO\xf8(\xbe\tT@eq1\xf9[\x05T@<[\xd4\x83\x84\xb6T@,\x98=\xd7,\x05T@-\x8b\xe4h\xcd\x05T@\x81\xbfA[Y\xfeS@\x1a\x8f8\xebk\x88T@@w\x04\xa8\xb8\x8dT@\x8c\xb9VF[\xb0T@y[\xbd\x1b\xd5\x1fT@\x00\xda@\xa0\x97\x0fT@\xc0\xe8\xc7\x91\x13UT@w\xdb\xac6\xe3\x99T@#y\x8f\xb5QTT@\xc3x\xf7\xecP{T@\xe1\xeb\xa7$\xf2\x0bT@4\x10\xa1AQ2T@\xc1\xd3\x96\x81\xca\x84T@\xc9\x1dn\xc9N\x9dT@\xb2\x9f\xdc\xff\xd0ST@\xbd\xc4\xbd\x8f\xaa\x80T@\xacJ\x1e9\xe6pT@\xd8\x14\xba\xa4\xd3pT@p&^\xf1qnT@\xa4\x87\x82\xee\xd5hT@MY1!\xabmT@l\x1a^\xa8\xcaJT@\'\x93\xf7\x14aoT@w\x1cs"NDT@\xc9\t\x82\xba\x17\rT@\xed\x9f\x05h\x83\xa2T@\xc2<wr\xa6\xfcS@\x83\xaeh\xcb\x18pT@\x1b\xc5F}\x96\xa2T@\xdcz/\xa6\xadoT@\xdb\xa5\xa1\xd1\xa5VT@\xb1y\x9b\x93_\x11T@\x87;\xb6\xd5 \x84T@~\xfc\xbf7H\x84T@\xf2{\x1a\x93f\x82T@\xc9\xf0:\x8cV\x10T@\xb2\x98\x027\xd0\xfbS@\xd5<;g\xf4\x90T@\xb2so\xfeG\x00T@\xe5h\xcax\xf7\xffS@\xc1\\\x85r\x1b T@s\xa0\xb6`\x0c\nT@\xc4^\xd4L\x89DT@4\xee\x16\xf3\xe0vT@\xd2\xb2\xa4\xd4ETT@\x83\x11p\x10OYT@\xc2\xdb\xaa\xf4\x83rT@d\xdaL);TT@\x14\xed,2\xbb T@\x1e\xe3\x8b1\x85\x87T@s\x99H-\xb6\x8fT@\xde\xe1\xcb\xa8\x9bNT@T\x16\xd6E\x96\xfcS@\xce\xc1\x82\t\xa7\x13T@h Y\x9f\xf3QT@\xbd&:/\xb2\x8aT@\xca\x8bB\x93<\xaeT@\xd3}\'\xd6\x8a\x18T@\xbc\xc7p\xa9\x99\xfaS@\xd3<,\xe2,\x02T@T\x03D\x05\xbd\xf2S@_\xc6\x15\x10\x86WT@5\x89\xda\xbe\x9f0T@\xa7\xa0\xa0\x05\xe7\x1fT@\xa5%+\x87\xf2`T@\xa0\xf6i]\xcb\nT@\xbf@\xee\x16\x90\xa4T@\xd5\xf8V\x1b7WT@\x95\xf0\x98.\xda|T@\r]^\x1f\xfe\x0bT@\xdc\x1c"\xc5\x85VT@.\xa7\xcf\xabC\xf9S@\xa3P\x81\xf9\x01\xa3T@\x83\x9dlH\x82\'T@<)\xc3\xf7:"T@v\xe2yP\xfa\x0fT@\xfb\xeb\x86\x99K\xb6T@\x0e\xb5\x04\xac\xee\x18T@\xa7\xef\xcbt\x1c\x18T@\xb6\x83Z~\x83uT@\xbeT"\xfeqBT@x"\xff7\xa4\xfcS@\x14_\x1c\x06\xe7\x0bT@\xba\x19\xfd\x9a\xcc\x01T@\x17\xb6N\xc56\x1fT@6\xf2\x84[YWT@\xc3\xa7*-\xfdVT@\xd9\x9eZ\x82J\x99T@n!\xe1dtWT@\x08\x80\xd3\xe0\xca\x04T@xWG\xb3 XT@\x01\n\xb7\xf9\xb2uT@\x13\x80\x0ek\xb6\xf2S@\xe3\x0f\x1b\x96\xdc\x1bT@\xe9\xd2\xf7=O\x04T@N\xd4\xfb\xa7\xeb\x0eT@\xa0\xc2\xff\x1d\xbf\x1eT@VD\x88gt\x0cT@\xfc\xb4\xe2R:wT@\x1e%\xd7\xab\xa8\x01T@\x83\xbd\x00\xb9<\x9dT@\t\x1c\x17\xe4hzT@\xd1\x89\x9da\x16\x9dT@\xed\x93L\xba\xe1{T@\xc4\xef\xe6\xce\xc6sT@\x88\x85\x997\xe2?T@\xb9E\x80\xfa\'(T@\x08\x99\x89qF\x84T@\x15\xfb\x7fr\xa5\x0bT@/\xd9\xb3Y\xba?T@\xfff\xc0\xe1.\xf7S@e.\xe4\xe2\xb6=T@E5F\xa6\r\\T@w\x1d\x90\xa7\x96\x83T@\x92\xf8C\xfa\xe1\x04T@0T8b\xec\x84T@.\xfb\x8e\x117&T@\xa9\x17\xe1\xda \x02T@w.\x86\xa3\xf7\x82T@q\x03\x10\x8a8\x83T@o#p\xa3GuT@}R\xd8\xafj\x05T@DLt@\xcevT@\xa9\xd7\x8a\xff\xc9\tT@\xea"\xc8\xba\xebQT@\x99\x96\xef\x9f\x83\x92T@6\x93!\x98\x07wT@\xfc\xf0ne\x89UT@\n\xa4\xc0\x0e\xe3\x0bT@\xad\xac\x7f\x85t\x90T@\xab\xe8y\x87swT@40\x02\xdcy\xf4S@>\xaf\x0b\xdd_\xfeS@S\x8f\x9c\xa3m\xf4S@;g\t\xa2\xb1\tT@\xa4\x99B\x08^\x05T@G\x95\x89\x03\x16\x94T@e\xa9(\x83g\x8fT@\x02\xe1{\x0b\xe5\x88T@\xafz\x9f\xb9EQT@\xce\xd7G\xfd{\x97T@\x7f\xe9WE\x13\xffS@\x83\xd1\x89x;\x97T@\x93\xf2\xa8\x81\xd3\x98T@\x1d\xa8\xde\rG\x02T@G[\x8d2\xdf?T@\'\xf7\xc6\x17\xd7\'T@iD\xb5\x1e0\x8dT@\xde\xe2\xee\xc2)\x99T@\xb4\xd5?\xfe\xb6\x8dT@\x0f\xfa\xdf\xef\x11{T@\x92jUX\nWT@G\x84\xf0=+$T@}\x9b\xedm%\x8bT@\r\xe7\xfeb\xb9\x88T@\xcd/\x84\'8mT@\x1b\xd9\xe3nsoT@\x8c\xbd\xcc\xd1\x15pT@+\xad\x1bjIVT@\xef\xfc\xe0\xec\xa4"T@X\xb4\x99\xe7\xf9nT@\x948\xdc\x1a\xea\xb1T@\xc5\xdd\x91\xcd\x86\x1bT@\xcc\xf1q\xb6!qT@\x04qX\xee\x0cqT@G8\xa9\xa0X\x1fT@\xc9U\xa3\xd2\x8a\x99T@`Y@\xe4z\x9dT@_Q\xba\xe2&4T@ \xc0\x03w\xe8\xffS@\x9c\xae\xdb\xecz\xffS@z`\x1d\x13\xb2(T@;\xfc2\xde\xc1\x8dT@(\xac\xa9*6\x84T@3c)\xc7\x12\x93T@\xaa\'\xaa\x88\xff\nT@\xa2\xe0U:\xb6\x04T@%|\x0e\xc7i(T@\xaf]\xe03\xa0\x96T@4~\xa6\x19\xc7 T@\x84\xad\xf9J\x1dQT@\x01\xe2\xd9\xe9%uT@D`\xbf\xc5\xf8\x12T@\xd6\xb7\xb2\xad\xb3\xf5S@\xe7\xaf\xc3\xab[\x8aT@\xda\xa1\x0b\xb1\x85\tT@*[\xa0\x86J\x14T@\xb0+\xc6\x12\xf8\x0fT@\r\xfd"\x87\xb8\x9dT@\x96\x1a\\Q\x0b#T@\xca\xefq\x1bZUT@\xd6\xe5\xf8&\x80ST@t\x9djL\xb4!T@fR&\xb5 OT@\xd2*RP-\x1cT@\xfcs\xdb\x91\x14]T@\x9eQ\x9b\x05W$T@\xe5\xa7\x0e\xdf\xf4(T@\xc5\x8b+m\x04%T@\xbd?\x03\xc8\xf6"T@2\xf7\x1f\xd6.\xf9S@\xa4\xe1\x12\xb8d\x95T@T7\x00|\xea\xf4S@\x16\xa1\x12\xd0!OT@\xf6\xb7\x8fC\xee\x9cT@|#\xf3\xf0\xa4\xf7S@\xb8\xfe\x81\xe4QWT@W\xf7\x04\xfe\xb1?T@o\xd6\x84\x9f\x14\x9fT@\x96\xaf\xb9o\xcaTT@8\xc9\xda\x02\xe4\xa2T@e\x17\x8b\x13\xde\x9eT@\xa7>V\x02\xf9\x94T@dS\xa59\x19VT@\x0eB\xc8\x95NUT@\xb6\xea\xefN\r&T@\x84\x0e8\xd3\x17\xa2T@*D\x17&\xb6yT@b\xcd<_s\xf0S@\xf0\xb46\x0b\x9cZT@\x9f%g\x86_[T@\xb1\x8e\x88\x00l\x98T@\xcf;P{%CT@\xdd$\xd1\x95hBT@#KogsXT@!\xfb,\xefB\x88T@\xf8\x88/JhbT@\x97\x0eE\xd6\xfepT@\x05-\xbfGtVT@\x19j\x16\xa7\x02qT@\xb4\x85\x04+\x8dQT@W\xe1\xc8\r\xf0\nT@\x11_z\xf0D\xa0T@S\xe86\xdfD\x04T@\xc0\x8ayq\x81"T@\x9d\x1a\x1by\xbb\x1bT@\xed\x0c\x94\xc4\xa9\xfcS@\x03+\xd0\x11m\x94T@\x8c\xddW\x08)\x8bT@\x1f\xcda\xc9\xa5zT@TGpO\xc4\x90T@C\xcd\xea\xac\xc9FT@b>\xe3\xa9\x14zT@y\xe9\xd8e\x88oT@\xe3\x9e\x1e\xaa\xea\x82T@)\xfb\xa4D\x8f\x90T@Vt\xfdz\xa8\x87T@V ~\xcf:wT@\xee\xf1\x03\xc7\x13\xfdS@\xba\xd0\x9c\xb1W\x03T@\xefi\xa4\xcdl\xb0T@\x19\x14\x05oQ\xb0T@\x94\x13\xc0\xc2\xc2\x84T@-\x1c\x85\xef*\x84T@i\xb4\x07\x11\x93\x0bT@\x13\xc4#\xe0TuT@i\xecuFvWT@]\x16\xe9\xee\x8f\x84T@\xa1\x8b\xa9\x8ao\x1fT@\xef\x1d#\xe1<\x08T@\xb4\xb3\xbf+\xb6\x1fT@\x9eS3yK\x84T@\xa9\xb0\x89\xd7\x17\x99T@\xb8\xa8\x82\x98M\x99T@\xcc\xab\xa6\xbag\x98T@P\xb2a\xed\xcd\x04T@\x8b\xe7\xc7\xc9\xbe\x98T@X\x80*J\xcf\x89T@\xdc\x12t\x93\xd2\x95T@\xaam\xfb\xc2&\x0bT@\x1a%S\xfa\x89\x02T@\\X\xd8\x9e)\x8bT@-\x87\xa6}\xc2\x88T@\x9b\xeb\xcc\xb6t\x9bT@\x94\xfby\xcdj\x98T@\x08\xc1\xb00R\x97T@\x7f\x92\x82^\x96\x97T@\x9f\xb2\xbbp={T@\r\xffR\xf4Q?T@\x02\xbb=\xf0 {T@\xa38+\xd6\xaa\x11T@\xb6\x8cP\x01&XT@\xb2I\xa54\xd4\x91T@[8\xa4\xc5"sT@v\xcb\xd8\xf6\xe9PT@\xa2\x84\xa9\xce\x05\x93T@'
p22
tp23
btp24
a(g3
(g4
(I0
tp25
g6
tp26
Rp27
(I1
(I871
tp28
g13
I00
S'\x81\xc3\xe6\x8f\xdd\x86\x0f\xc0f\xc5zJ\xc9\xdf*\xc0\xb4\x15Cs\x99\xd2*\xc0\xf9U\xa1Y\xd7\xfd\x14\xc0\x0c\xf9\x1b\x1c\x90\n\x08\xc0G\x04D\xcdN\x0f\x15\xc0#Y\xf0r)\x1e\x15\xc0P\xcd~O^\x07\x17\xc0\xb1\xe5\xb7.@/\x1c\xc0\x05G\xb8\x04\x90\x07,\xc0\xc7V\xd2\x89\x9a\x87\n\xc0\xf0\xa0\xfd`\xe8\\,\xc0\xe2\xdb\x10\xf8.H\x1b\xc0\xf9K\xbf\xb7m\x1b1\xc0\xb8O\xbe\xd8\x98f$\xc0\x85&Y\x7f]\xc7,\xc0\xe5\xfb\x1c\xea\xd8\xc1,\xc0J\x8c\xe43\xea\xd4\x14\xc0\xb9\xa6\xce\x9cmx\x18\xc0\x04\x9a=\x08\xdaq\x16\xc0\xc6\xb1\xfb\x88\n\xeb\x15\xc0\xed\xd3\xb5:\xc5i\x12\xc0\xd0\xfb\xe2\xfd\xb7J\x0e\xc0Y4UO\x07\xd8\x1c\xc0\xabJ\xdce\x13v\x10\xc0\x03\xdc\xf9\t\xcb\xdf\x14\xc0\xbf\xf9&V\xac\xa3\x07\xc01\x96c\xd8\x9f\xcd\x15\xc0\xef/\x17kM\xdd&\xc0\x17\xecG6\xefu\x10\xc0U\xcb\xcf\xde\'\x93\x11\xc0q\xdanu\x14\x11.\xc0\x8cdl\x9cww\x19\xc0\x1dN\x8e\x01)\xb5\xf1\xbfd\xca\xecVa\x10\xf2\xbf\x17\x02\x1a\x04\xbb\x17\'\xc0\x0e\x9d\x06:\xa7\xb2&\xc0xZ\xd52\x0eN\x1d\xc0\xc5\xbbP\xb6\x89\x84\x13\xc0\x01\x04\xc4k\x95\xcd&\xc0\xe38;<(\xcb\x1b\xc0\x0f\xdf\xea\xcd\xce\xb9\x10\xc0\x8e\xf1\xe2\x11\xca\x1c\xeb\xbfY\x19W\xf5\xb6\x87-\xc0\xfe\xbe\xd9\xa6\xb2\xe7\x08\xc0\xfe/\xc5Y\x8f)\x0f\xc0\xc0\x0b8\xdf#\xea\x0f\xc0\xb9\x13M\x95D\xe1\n\xc0\xb4\x8f{\xb2\xa8\xb9\x0f\xc0*x@\x10\xd8_\x18\xc0x[\xce\x900\xfd\x01\xc0qG-a\xd5\xa2\x0f\xc0#:g7e\x08\x18\xc0\x97\xce\xca\xea\x07#\x1f\xc08\xb8 \x0b\x1a\xe4\x0f\xc0g>\x8d\xf6\xdf\x04\x14\xc06e\x0b\xdd\xedp\x08\xc0\xea\x1d\xfd\xb2\x92\xd3\x0c\xc0\xd2\x0coac#\x1e\xc0\xe8\xa4\xe2g\xba\xf6\x16\xc0\xb9\x9cDc`= \xc0\xee7db\x00\x1b \xc0\xf4\xbe\xba\xdc\x934\x1e\xc0\xd8\x08\xe3\xb82\xa00\xc0\xc6\x1c\'O(\x11\x15\xc0qY\xd2\xbeP\xc3 \xc0\xd5\'\x03\xa3\xf6\xc6-\xc0t\x96\x0cEv\xf1\x15\xc0!\xc8H\x1e\x9c\x01\x1b\xc0\xe1\xc5g2\xdd\xb8\x10\xc0\xeb\x17}W\xe7\xac\x10\xc0\xcbL\xc2@\xf1\xeb\x13\xc0\x98\x9d\x15\xb7\xe3m\x15\xc0\xe2[[\xe90\xc7\x08\xc003\xee\xa9d\x84\n\xc0\xf9\x04\xdd\xd3>\x97\xf6?\xd89#\x11\x8f\xa8-\xc0\xe0\x04n9i\xfa-\xc0G\x89j\xa9\xb2\xef\x0f\xc0R\xfe\xbcM\x9bX\x16\xc0\xe5R\x93\x99\x89\xc8\x1a\xc0\xa2G\x8d\xe2S\xf5\x1d\xc0\x9c5\x9b\xdbH\x08\x18\xc0Te\xb5)l\xcc"\xc0\xab\xa4\xbf\x99\xe4.\n\xc0\xa1\x97\xa0Rl\x85\x1a\xc04Zq\xde$}\t\xc0\xf6\xd1i\xfb\x8a\xe9\x15\xc0\x8eH\xad\xe4\xf2\xc0\r\xc0\xceT\xf58mN\x14\xc0~\x16?\x13\xb3\xea\t\xc0\xd2\x1f\xf8\nR\xd0\x08\xc0\x8a\n\xca\xd8\xf3\x9a\x1f\xc0s\n\xa5\xfc\xca\x99\x07\xc0[ \x9cg\xc6\x12\t\xc0\x17|GR\xa2\xa2\x16\xc0{\xf9!\xc4?\x97\xfa\xbf\xe4M\x19#\x1a\x96\x11\xc0\x9f\xfd\xc4\xf7\xd7\xef\x0c\xc0.P\x93\x93,\x91\xf0?q\xea>\xe9E\x12\n\xc0<\xf6I\xdb\x0f\xa1\x08\xc0\xc2&\xc7\x06\xeel\xe7?m\xdf\x9b\x90\xff\xcf\x13\xc0\xee\xff\x8e;\n\x1f\xeb\xbf\x82\x07\x94\x1b\xd1@\xeb\xbf\x9e\xd2\xb8\xc1\x7f\x94\xff\xbf-\xf7sC\x9b<\x10\xc0\xc0\xb5\tm\x07\xb4\x12\xc0\x02\x88~\x059\xa9\x1c\xc0o%.\x85\x80\x07\x10\xc0\xbf\xc0i\xb81\xfa\x02\xc0\xe0)N\n\x83A\x10\xc0\xfb\\n7\x10\x04\x10\xc0DG\xb3\x03\xbf@\x17\xc0c0\x15\xdd8!-\xc0xZ\xd52\x0eN\x1d\xc0O\x97R\xd8\xa1\x93-\xc0\x04.j<\xa9l(\xc0\x90ljx\x04!-\xc0\xfd\x90\xaf\x13\nN(\xc0\x92\xf0%\x02[\x90\x13\xc0\x04\xa01\xfeY\xa5\x0f\xc0\xbfEU\xe5\xf3\x90 \xc0=\'Fu\xdeh\x18\xc0G\xc0\xd5\x9a\xd0<\x17\xc0H\r0w\x9b\x8d \xc0\xfcH\x0b\xd4\xf3e\x01\xc0\x1b\xba\xa2\xd3\xe5I\x1b\xc0zxs\xec\x12\x7f\x1b\xc0+\x0f!\xf93\xb4\n\xc0e\xf0o\xe8T\xb9\x0f\xc0b\x94\x1f\x86\xe7\xf5\xf0\xbf:%!\x17\'*!\xc0\xc8\xbfG\xa9\x8dP\t\xc0\xec\xa2{\xd1\xaf\xab"\xc0\x03\xd1\xf5\x087\xe9\x1d\xc0[d\x89\xcb\x0c\x07\x17\xc0\xbf(\x81\xa6\xc7\xef!\xc07\r\x9e\x07-\x96\x1f\xc0_q+\r\x08\x83\x10\xc0\xefH\xffP1X\x17\xc0O\x15\x9fY\x1f\xac\x17\xc0\xa7\xce\x82\xe6x\xa8\x12\xc0\xfd\xe76\x95\x9f\x9a \xc0`\xb0\x03G\xd8h\x12\xc0\xfc\x10\x0e}"\x9f\x18\xc0\x81\x1b\x9b;\x0c[\x1a\xc0\xa99%\x1a\xa7\x0f\x1e\xc0\x07\t\x12O\x91\x161\xc0Bt\x87\xbd\xbf\xcb&\xc0\xdc\xd1\x98\x94e\x87-\xc0Y\x1c2\x7fY\x9a\x12\xc0\xd4\x12\x1a-2\x15\x0f\xc0T+\xfc\xdek\xfa&\xc0\xab\xa3\x0c\xdc2\xec\x15\xc0M\xee.\xe91\xad\x12\xc0\x10A\xbcT\xdf\x0f\x15\xc0lv\x87\x8bN\xbe\x0e\xc0RU\xa9\xa5\x8b"\x1a\xc0\x9e\x18\xdd\x1a\xd2\r$\xc0\xab\xeaH\x1e\x8d\xdb\r\xc0\x1dH`\x84 \xf8\x16\xc0\xf5C\xdfy\x0f\xf5\x10@\x07~9\x1c\xb9\x99&\xc0\xe2\xc8\xadqn\x07,\xc0\xbc(B\xcbRh"\xc0f\x00\x95\xc8(Q\x1e\xc0a\xeb9\x00\\\xcc\x14\xc0jHN\xf3>\x96\x0c\xc0i\xe1\x94{\xbc\x80\x18\xc0\x16\x99\x0bvY\xb4\x16\xc0\xbf\x84;\xb0\xed{\x19\xc0Fe]\xdf\xb7|\x05\xc0\x83\x88\xa4+\xa8+$\xc0W!\x0bO\x87%\t\xc0\xa0;\x15\xb3\xe4L\x0e\xc0\x18\xeb\xc3\xcc%\xfa&\xc0U\xd7\xb8\xe2\xb0i\x18\xc0\x1f\xaa\x96\x08\'\xd5\x17\xc0\xb3\x96\xe4%s\\\x17\xc0\x07\'\xc9\x9f\xf4O\x08\xc0:B\xae\xab2\xf3-\xc0\xae\xa8\x0e\x81\xc2\xb8\x18\xc0>\xfa\xf0\xb3dg \xc0\x17\xd0\x91%\xaa\xb60\xc0@\xc6\xb5\xbfB\xac-\xc0\x03\xc3<\x8e3\x14"\xc0\xebsb\xc1\xbc-\x11\xc0L\xf9P\xc7d\xc6\n\xc0\xednDr\x92\xb3\x17\xc0.\x02\xa8rS\xd8-\xc0\xe1\x01\x9c\x01d\xff \xc0\xa4\xbc\x8d\x04\xb7(!\xc0\x9d\n\x9b$\xa8\x8d\x0f\xc0-\xc1\x87\xf5\x8cd\xfb\xbf\xc2\xceNZ\x84\x18,\xc0\x91\xe2\xb9\xd6\xdf\xab\x16\xc0h\xde\xf2_2\xd6*\xc0\xa8\xe6\xc0\xa3\xd9\xc6\x17\xc0,\xfe\xe1\xafp%,\xc02\xf1\x1c\xb34\xa4\x1c\xc0\x15\xd3\xe9-,\xf0\x0c\xc0\xa5\xe8\x1ag]\x83\xd9?\xaeo$\n\xec\xed\xfa\xbf\xb7R\xbb>:\xb2#\xc0:-fB\xc5\xc3,\xc0e6\xef\xea\xf9\x7f\x15\xc0\xbd\x95>\xc3\xebG\x15\xc0K\xa3\xcc\x0c\x16\x17\x16\xc0\x08A\xb3\xe9\xcc\x97\x11\xc0\x1f\xdfzGy\x15\x16\xc0nQ\xec\xd6-\x92\x1f\xc0\x95\x9c\xd9\\\x10\xe8-\xc0\xfc\xc3n\x96\xf63\x1a\xc0"e\xfe\xfecI\x16\xc0\x83\x1e,\xba\x9fo\x16\xc0\xa6K\xea\x83\x9e\xec\x0e\xc0\x81+\xc92\x81\x80\x08\xc0\xa2\x99O\x04\x14\xfc&\xc0\x9d>\x1b,\x7f<\xf9?\xa1\xab\xf4\xc7\xcck\x17\xc0c0\x15\xdd8!-\xc0\xbd?Bxfy\x17\xc0|T\x8c@Fm\x07\xc0\xeb/\xd4\xb9\x1b\xf4\x16\xc0\xa46\x8f\xddw\x04\t\xc0XF\x0b\xd7\x1f`-\xc0\xe2\xa4\x8e!\xdb\xc5\x08\xc0O\xf5sA\xe7\xfb&\xc0C9\x1b\xd9)\xcb&\xc0\xe4\x9d+\x18\x9f\xe1\x12\xc0"\x9e\x8c5oS&\xc0\x1e\xa0\xad\xe6\xe5\x1d\x0f\xc0a\x98,y\x86\x03\x18\xc0N\x901I\xa5\x9b\t\xc0n\xf3\xb7\xc0\x97[&\xc0\xfc\xc2_\xdf<\xde\x15\xc00\x06\x19\'v\x9c\x1a\xc0@\xd6\x8a\x9d\x85\x80\t\xc0\xf5\xf6\xb4\xc7\xce`!\xc0\xbf\x00p\xfe>e\x18\xc0\xb5\x00\x8e\xfe\x9a9\x0b\xc0\x0e\x9f^f\x17E\x13\xc0\x05s\xedd\xc1v \xc0\x19\xeduG\x11X\x1e\xc0\x04\x01P\xdd\xe3F\xf5\xbf\xbfg\xd1\x9d3\x9d\x08\xc0W_,`\xfa\xf8\x1f\xc0r\xce)$s\x08\x0c\xc0\xe4\xbc5\x02J\xd8\x1e\xc0\t\xdc\x18#\xa6k\x11\xc0Q\xbb\xe5\x9b\xf0\xa5\x17\xc0B\xf4\xa5,\x98a\x1f\xc0\xf0\x12PD\x89,\r\xc0\xa8\r\xac\xbfo\xa2\x1f\xc0Q\x82\x80O\xce\xc7\x1d\xc0TP(\x06qH\x05\xc0\x8d\xedR:0g\x10\xc0\x05\xf2\x16k\x8c\xb0\n\xc0\xab:\x8e\xcc\xb1\xb6\x0f\xc0w\x00\x1c6\x13~\x11\xc0N\xe6$m\xcfx\x19\xc0{\xb6\xfa\x8f\xf8\xb1\x0f\xc0\x0cH\xd6\x10\x87E\n@5\xe2Y\xd8\xe1s\x11\xc0\xbdg\xe3v\n\x00\t\xc0\xa8\xb4\xa8\xc1\x95\x19\x1d\xc0^\\\xb6\xf1s\x17\x1d\xc0\xf8\x0f\x11\xc9\xae=\x1d\xc0\xb2]\xdc1\xc9\xb3\x10\xc0S\xe1\xe2\xad\xd5\xa8\x10\xc0\xbd\xc6c\xb5 -\x0e\xc0\xc5\xda\xa8\xa1\x9c6\xeb\xbf\x04z\xb8\xb8\xd6\xd2\x1a\xc0Z[k\xbb~.\x18\xc0=8b\xe9\xd5\xd5\x10\xc0\xf9r\xd1\xbc\xec/\x10\xc0o\x9a\x10\x1e\xf4\xa8\x14\xc0%\xd1.\xaf=u\x02\xc0\n7\xa5`\xb9\xe8\x1d\xc0\xf4\xf0/L\xecw\x1b\xc0\x94\x89\xb7\xbbl\xd3\x13\xc0\xf3T\x18\x00u\xc2\x12\xc0\xd7\xef\xcd"\x93\x03\x10\xc0om!\xcds\x9e"\xc0\xa2\xb2\xe9#_%\x14\xc0\x82\xe4\xde\xbdxm\x12\xc0\xeb\x85:f\x810\x1a\xc0{\x81\x19\xf8\x7f%\x17\xc0\x7f\x92\xa7\xdf\x05{\x1f\xc0GZQ\x08\x1dq\x15\xc0~\xa6\x07\x8d\xd7\x0e$\xc0+\x8a\xb2\x84\x9a\xc1\x18\xc0\x1av\xff\xd2\xd9\xc3\x19\xc0\xebj\xa4)W\xc5\x18\xc0\x94]\xe3N\xd1\xc5\x07@59\xdc\xf8\x8e\xe5&\xc05\xb4\xe4\xc2\x18\xf7\x1f\xc0\xea\x11\xe2\xb0\x05\xd9\x12\xc0\xefO\xad\xb4)\xf0\x16\xc0\xfa}\xa6\x1d1\xb3\x15\xc0W\x0c\x12\x11z\xd3\x16\xc0\xfd\n#\xe56\x83\x12\xc0m\xff\x984\xd8\x80\x02\xc0\x01\xb3\xad_\xfc\xc0\x07\xc0*\t\x91\xc46\x161\xc0p\xcb^m}l&\xc0]\x91\x12\xe6^\xfd!\xc0\n7\xa5`\xb9\xe8\x1d\xc0\x1b\xd8\x8f\x84\x93\x9f\x17\xc0\tGG\x0e\xac+ \xc08\x1f\xb8\xafQ\xf8&\xc0\xd5r\\\xe0f\xb7\x11\xc0\xc5\xcf5\xba\xd3l\x15\xc0\x9c0\x07uX\xd8\x1d\xc0{\xae\xbc\x92(U\x12\xc0v\x9ac;\xf5\xb3\x0c\xc0\xe5\x0f\x8egn\xb6\x16\xc0\x8e\xa7\x06\x02P\xd5\x0c\xc0LIa\x1f\'c\x12\xc0\x12G\xf7\x1cV*$\xc0s\xfe]\x9eVQ"\xc0\x9f\x9f\xffj\xb9\x19\x02\xc0\xba\xf1\x1e:3\xa5\x15\xc0\xf4\t\x9f\x92w_\x19\xc0AM\xbf>\xe2\xb9\x10\xc0#\xb8\xe2q\xb8\xf8"\xc0 \x0b\xd6\x14\xe9\x87\x14\xc0\xe6\xb7\xa8\xa2zi\x1a\xc01;zT2\xcd!\xc0\xf6#f\xfe\xca\x12\xe0\xbf\xf5M\xdc\n\xde\x91\x13\xc0vk\x80^T\x1d\x17\xc02\x006\x92v\xa2\t\xc0\xf1\x1d\xddb\xf6\x8f\x0c\xc0\x9a)\x00\xa8-\x0e\x18\xc0F\xb5\x15\x8a\x92\xda\x14\xc01\xea\x04\t>\x0b\xf3\xbf\x0e\x94(\x12\x89D\t\xc0]\x8b\xad]\x9b*\x15\xc0|\xab\xf0\xd2At\xbd?H\x93\xa5\x9e\xae\xa5\x1f\xc02\x16\xce\x92!\x8e\x00@\x1bX\x06\x9c\x8a\xbb\x1e\xc0\xd8\n4\xe6\x00`"\xc0\xa1<9Un9\xf5\xbfd@\xae\x18\xb30\x13\xc04\xc7\xb5\xafJ\x16\x0f\xc0\xc8U65}\xc6\x1d\xc0\x15\x05wW\x99\'\x17\xc0\x87y\xa9\xb7\xce\x05!\xc0\x89\xcd\xbd\xbb\xe09\x13\xc0\xb2\xd3\xd2\x04\xd8e\x11\xc0\x84w\xfc\x9a\x80N\x12\xc0\xdf9\xe9U\n`!\xc0h`\xfd\x13\xb2[\x12\xc0"\x9e\x8c5oS&\xc0\x98\xcb\x1c\xb4T-"\xc0\xcc\x9dY\xbf\x92\x92\x08@\x04\xaa\xc5\x8d\x90\x0c \xc0\x12\x80\xf2v\xdb0\x15\xc0\x9e\xc0\xc5\x86?z\t\xc0\xfd\nu\xcd0\x17\x16\xc0\xbd\x8e\x98|\xb5\x1a\xbf\xbf`F\x9c\x83i\x8c\x14\xc0\xfa\x1f\xe2\xf7\xd6\xd1,\xc0\x815\x8e:\xb4\x10\x0c\xc0\xe1\xc1e\xca\x8fm\x1e\xc0\xe1:\xce\xc26\x9b\r\xc00,;\xe71\xb1\xfb?\x17\xf5x#8$\x17\xc0+\x18\xe0XH\xcf\x11\xc0\xe5\x1f\xe9\xfc\r\x19\x16\xc0.\x92\xdc/\xf12\x16\xc0S\xbb>\xcf"^ \xc0\xebYl\x01r\xe6\x15\xc0\x18\x81\xad\xac`\x18\x1e\xc02\xc4\xe9\r\x82\xfc\xde?\xe7\xd2\x17\xd2\x1eS\x1e\xc0\xe4k\xf2(!\xed\xda?TE\xc4\x14S/\x13\xc0z\xfb_\xe8d+\x10\xc0s\xcb\xa0\xfc\xdd\xe0\x16\xc0\x84\xf7\xe956\xfb&\xc0\xf3\x88,\xdd\x86\xb4\xec\xbf\xb5\xa3\x0c#\xda@\x10\xc0A\xa2U\xab\x08\xc0\n\xc0\xba$\x17\xb4b#\x1f\xc0h=\x88az\x96\t\xc0)\xd4\xa0z\xf4\xa8\x14\xc0L\x19MJ\xfeB \xc0XGy5\xd3a\x12\xc0\xe0\x1d\x9f\xe0\xbeU\xeb\xbfK\x81.ew\xc0\xe9\xbfsoE\xfcl\x05\x13\xc0dlW\xa7\\\xfd#\xc0\xadN\xe9 "\x03\n\xc0\xde!\x87\x98\x98"\x12\xc0\xe5\xdc#\xbd\x02\x14\xc9?\x04\xced8\xcb7\x10\xc01\x8c\x16\xaa(\xc7\x08\xc0\x84b\xca\xaeA\xfa&\xc0y\xb3\x88\x94Q(\r\xc0\xeeUrn\xd5\x12\x16\xc0\x90\xfc\x8bY\x9c\xc7\t\xc0\xf9)\x99l1\xbd\x19\xc0\xa8w\x03\x8a\xbe{\x08\xc0\xbe`\xde\x9a\xb5k\x13\xc0\xbf\x9en\x9e\xb5\x02\x10\xc0\xab\xdf\xd1+?\xed\x0c\xc0\xeag\x1a\xbf7R\x14\xc0\xcd]\xd2yA\x9e\x16\xc0\xab\xca\xd2\xe7\x8e-\x0c\xc0M\xb8`z-\x95\x11\xc0\x15q\x16\x1d\xbb^-\xc0_\xa7\x1b`\x14\xa7\x16\xc0\xbc\xb4\xe3t,\xf0\x0c\xc0\xe5k \xd8\xe8\x1b\x17\xc0_\x19\xbe\xeby_!\xc0\xbd,\xcaT\xf3\x90\x14\xc0Y|f2U\x90\x18\xc0\x02\xab\xe4\x9bO\xe6&\xc0\xc7\x0c\xe2\xba\n\xfc\x13\xc0\x03o\xae\xba)\xad\x0f\xc01\xb76\x93\xf8\xd3\x15\xc0\xe3\x86#ugK\x06\xc0\x94\xcba\xf0\xb9\xe6\x1e\xc0t\xeb\xceX\r5\x1b\xc0\xae`7.\x86\x95\x1f\xc0\x97l\xac\xcaA\xe3\x12\xc0\xf2\x9c\x88\x12T\xb8\x11\xc0i\xc3^\x88m\x8d\x13\xc0\xdd\x9d\x94Z\x06\xab\xe6\xbf\x18\'\xbcY\xef\xa6 \xc0\x0b\xfd\xbd[\xf5Y\x01\xc0\xc4[\xbd\xdd\'\x0c.\xc0.\xbc\xaf%*\xea-\xc0\xa1Z\x86\xbd\xab]\x18\xc0\xac\xb7TI\xa2\x01\xe4\xbf\xc6\xf1\xbd\x1ac\n\x0c\xc0\x83\xc9\xf65\xdb\xfc\x10\xc0\xeb\xec\xdf\x01\x12\xb1\x14\xc0}\xa9\x02n\x1c\xa2\x14\xc0\r!E\r\xf8\xe1\x13\xc0\xff\xe7\n\xd1\xbd\xab\xff\xbf\x1d\xd0\xe1D\xa1\x1a\x05\xc0\xff\xe2\x90\x9c\xaf\xcb\x10\xc0\xa1q\xb9C\xe5~\x1f\xc0[\xc3\xdeX\xb7\x151\xc0uU\x82\x83\x1b\xb3\x10\xc0f\xc0\'\x9a\x91q\x17\xc0\xd9\xcfGZ\x0f\x1a!\xc0\xa0\xe0g@\xd3\xbd\x1e\xc0\xa6\x1f\xccS\x1cn\x17\xc0+v\xe7%\xa8\x05\xee?EW\x99 >P\x0f\xc0\xc6\xdb\xb2\xa1m\xfb\xfa\xbf\x07\x920Q0\xa9&\xc0\x14>\xd5vGI\x1b\xc0\xb62\xc9\x03So\x10\xc0Zz\x18\x9f\xe6\xa9\x18\xc0-ykcuE\x16\xc0E\xack7\xcc\x0e\x1e\xc0\x07\x1d>\xb4\x05\xbf0\xc0.\x8e\rb\xcd\x1d-\xc0$\xe5\xc7\xdb\x9f\x9c \xc0L\xb4\xeaI\xfb\x0c\xfd\xbf\xbb\x86K7\xe2\xe7!\xc0\xc8\xec\xbef\x83i \xc0"\xd2\x01`G^\x1f\xc0.\x02\xa8rS\xd8-\xc0\xcf\xd5\x0e\xc5\xcc6\x1a\xc0\x8eGxqL\xda\x1d\xc0\x01C1\xba}\xaa\x10\xc0e\xd1tBr^\x15\xc0\xf9J\x90w\x9c\xd8\x1c\xc0st\x864]S\xeb\xbf)#G`\x88\x94\x18\xc0\xa2\xf6\x15\\\xfc\x80-\xc0\xc0O\xbel\xea\x96&\xc0\x0e\xd7C\x9eaH\x12\xc0\xd9,\xb6,\xf5.\x18\xc0\xb4i\xa1\x94+\xdc\x1d\xc0\xb5\xf0W{\x8f#\x15\xc0\x8d>\xda"\xa0\x8f#\xc0\xcb\x7f\xe6\xe6v\x91\x13\xc0\xb8,\x84t\xb8\x9b"\xc0{\x12\x87K&\x0b1\xc0\x9a\xb9\x1b\xa0j\xc5\x18\xc04\xb4\x97mR\x97"\xc0\xfd\xd8\xb6[0w\x11\xc0\x07\x90\x07\xd8\xad\x12\x1f\xc0&\x85\x06\xe3\x00\xac\x0b\xc0\x93^g\xafNb\x0b\xc0v\x85%z<\xfa\x14\xc0\xac\xe7q-f\xf9#\xc0\xf0\xa2d/\xc3f\x1a\xc0\xe0\xb9S\x06\x8em\n\xc0]\xb3-P\xd5v\x1b\xc0q\x01\x0f\x08\x9fU\n\xc0\rE\xf5\xbaS, \xc0>\x1b\'\xc4\xe7\xc9\x17\xc0!>.\xf4\xe5y\x11\xc0\xcaV\xa2fL@\x10\xc0\x1f\x0e@\x81\xcb8\x1b\xc0\x1d\x1d*Q\x0c"\x1b\xc0\xe1\xcb\xf3\xa8\t\xf8&\xc0\xe9Qw\xe4\x97\xf5-\xc0\xfe\xe5\xdb{\xb1n\x10\xc0\xce\xff\xc66Ko\x15\xc0\xaf\x9d\xba\xe3i\x1a\x17\xc0\xe2\xe1\xfc\xd36\xb0\x0c\xc0\xd8\xe2"K\x0c\xc0 \xc0\xea(\xb8\x00\x11\x9f\x1b\xc0\xef\x94Z\xdc\xacD\x1b\xc0\xde\x00\xc3g\x05\r\x0b\xc0\x89\x89\xa9\xde\xa2\xc2\x07\xc0\x08\xb9b\xdb\xfc\x11\x05\xc0\xf8\x8b\x94\xaf\x828#\xc0G\x0b\xbf6\\\xf3\xdd\xbf\xe7WnX\x9b\x01\x18\xc0\xa6\xfaWe\xd2\xc5\x08\xc0:s\xf7F\xa0\x98\x19\xc0\xd3\xd5\xc5x\xcf=\x1f\xc0\x87\x93q\xf3\xf6\x0c1\xc0\x0e\xd10|q\xc9\x18\xc0\xc5\xbf\x8d8w\x85\x1f\xc0\xed\xf0\xc0\x10\xb4%\x1f\xc0\xc3*\x0bN\xa5!$\xc0\xdc\xe1vF\xcdb\x11\xc0f\xa2\xc2&&7\x0e\xc0\xf7V\r\xa4\'F\n\xc0\xff\x1e\x16e&\xe6\x1f\xc0\xec\xf9\x81&u.\x13\xc0\x1d}\xe5\xaa\xdd\xc4\xfb?\x94\xf9\xc2\xa1\x12\t1\xc0\x90\r\x1d\x9e\xf1s\x11\xc0DA\x12\x9a\'\xe4\xde?\x1d\xf7\xc8y*\xe5\xf4\xbf\xc9\xeb\xf9a6\x95\x1c\xc0\xfa\x1f\xa3\xe7\xddD\x16\xc0\xba\x90\xc8\xba\xd1Y\n@\xc4\x9d\xab,\xdbp\x08\xc0r\xcaV\xc5\xa2i\xfe?\x1ch\x8a;Cq\xed\xbf\xf9cO\xc7\x1bS(\xc0\xcb\xd2\xf9b5\xd20\xc0\x1b\xa4\xb8\xb5\r\x86\x14\xc0\x84D\xb7_\x15)\x1f\xc0x\x03\x9b\x9a\x15J\xfd\xbf\x8e\xda\xa9\x8dw\xae\xe9\xbf\x1f,3\x9cu_\x1b\xc0\xc8\xca\x94y\x88\xfb&\xc0\xc0v\x912\xd4\x8e\x00@u\xcc\xa1^!-\x16\xc0i\xa5\xc7-{C \xc0j&\x8f\xbf\xc3\x19\x19\xc0\x10\xac2\x1d"\xd5\x15\xc0\xd7KK\x0e\x87/\xbd\xbf \x995Un\x16\x16\xc0\xa1\x95\xd5!v\xdd\x15\xc0d\x9f[\xa2\xca4\x16\xc0\xa1\x95\xd5!v\xdd\x15\xc0L\xb3pr?\xe1\x15\xc09\xb2\x82\x16\xc4N\x1f\xc0\x01vL\xe1nY\x16\xc0-5\x99\xb5\xf2\x11\x16\xc0\x0f\x92S\xdb\x0b\xb2\x1a\xc0\xban\xd0\xe4"\xa0\x16\xc0S\xc3\xde\xfcip\x16\xc0D\x93\x01\xc2]y\x1d\xc0?\\\x1fl[#\x13\xc0\xa5\xfa\xf3\xdbn!\t\xc0S\xc4?\xc7*\'\xd9?\x83\xe8#\xfc-(\x17\xc0x\x8b\xdf\x9al\xfe\x16\xc0\xb9\x0c\xd4kAt\n\xc0n&\x9et\xb8\xa5\x1f\xc0\xf0\xc9\x7f\xce\x89\x1f!\xc0c"\xb5\x9f\xeb\x8a\x13\xc0\x10\xb0\xba\x80\x15\xdd\x16\xc0+*\xe8?\x9e\x15\x18\xc0\xe4,\xf9`\x9f\x0f\x17\xc0\x96\xa9+*\x82\xaa\x16\xc0A\xdb\xf8y\xa7\x8d\x14\xc0\xe1\x0b\xed\xf7\xee*"\xc0\xc8\xec\xbef\x83i \xc0y;\xd1\x13R4\xe6\xbf\xfa\x8e\x1elw\x8b\x16\xc08"\x8dX\xdb\xa0\x0f\xc0\xe6\xe0dB\xc5N\x1a\xc0o\x8e\xab\xa9Y\x80"\xc0\xaf>\xb0\x8eD\xad&\xc0\n\xdf\x1b\x1d\x17[\x1f\xc0\xec\xdc\x18B6\xdb\x12\xc0=\x86\xd4\xcb\x1d|\xd0?kc\x17\xb9\x80\x97\x1b\xc0\xa9\x17\x91\x8b\xf2\xb8\x16\xc0w%\xa7\x95\xb2\x08\x1c\xc0\xcfi\x12\xf7\xc46\x16\xc0x<\x90\xb3\xe0\x05,\xc0\xa4U\xc1\x96L\x1f,\xc0\r\xeaMt\xcd\xcd\x12\xc0/<3V\x14\xe8\x16\xc00\xdcm\xc1i2-\xc0\xaf\x81\x9e\xc0p\x95\xe6\xbfc1y\xbe\xf9\xcd,\xc0Q\x122\x89\x88\x85\x19\xc0\xa09\xf9\xcb\x08h\x13\xc0\xc2\x8f\xdfk[\x84\x1e\xc0\xa4\xa4\x1f\x82\x07\xd5\x13\xc0\xe3bL\xf8\xc0\xc4,\xc0\x8e\xdb\xf4\xe1\x82V\x1e\xc0\x8cX\x01\xe4+\xf2,\xc0\x0c\x07\xfb@yX&\xc0)c8\x10k{\xf1\xbf.8\x0f\x12Z$\x1b\xc0v~h[^\xea\x1a\xc0?\x81\xdd\xd8,<\x0b\xc0\x1e}\x12\x00L\xce\x03@r\x90\x02\x19\xf8\xa6\x14\xc0\xa1J\xca\xbcr\x93!\xc0jY;\xac\x8e\xe5\x00\xc0\xf1\xb2H\x06<c\x01\xc08\xab\xe2]\xbc\x84\xfa\xbf\x07\x1co9\xda.\x18\xc0\x12\xcc.\xcf4V\x19\xc0?\xce\xf8\x0cn\xcb-\xc0\xdab!A\xeb\x93\x1c\xc0J\xe4? \xcd!&\xc0\x95e\x15\x1b\xb0\xea-\xc0(d~\xd9\x0b\x94&\xc0\x0e\x92dq\x13D\x1a\xc0/\x80\xe0\x9f>:(\xc0\x14\x05?+\x08S\x15\xc09\xa7\x0f\xd0\xf6\x17\x1e\xc0\x14=\x06:\x9a\x90\x14\xc0\xb4H\x83[Hg(\xc0S\xdb\xcd\xaaO\xe6&\xc0/\xe6\x0e\xd1\xc3\x16"\xc0\xa1\xab\xf5\xae\x96\x1c\xd2?\x9e\xf6\x8cn\x8dL\x01\xc04\x1aZy\xe9\xfd\x14\xc0\x12r\xaal>P\x14\xc0N\x92\xc0\xc2\xac\x07\x0f\xc0\xa4\x03\x80^\xaar\x11\xc0\xde\xb4\x01\xb9}\xec\x16\xc0\xc8\xed\xd6ug\xdc\xfa\xbfa\xaf\xa5+\xecG \xc0$P\x1eIxG\x12\xc0fX9<y\xbb\xfc?v&\x10\xe9!7\x10\xc0\xecK\x99U\x15\xe6\x1d\xc0h \xefJ\xe2\x99\x12\xc0\xe3FM=\x92\x1e\xea\xbf\xbd\x8a\x13\xc8m\x97\x0c\xc0\xa5\xabi\x9f]\xb3\x1d\xc0jc\xb0\x0eu\xde\n\xc0;1\xd6\xdey\x96\x11\xc0s\x8a\x87\xe6\xbd}\x0f\xc0v\xa6\xc1\xca\xca\xdf\xf1?\'\xbe8I\x9eW\x1b\xc0\x02\x86Aq\x87\x0e\x05\xc0\xca\x89\'\x1d\xbe\xc3-\xc0\x9a\xd2?8\xcan\x18\xc0\xbb)\xc8$C\xd1\x13\xc0\xb73\x89tl\xe1\x12\xc0w\xd0\xf3\x8dE\x17\x1e\xc0\x15\x9f\xbc\xd0\xf3\xdf\x01\xc0T%\xfe\xca"\xb2\x10\xc0sG\xa6]\xdeh\x11\xc0\x88\x0f\xb5\x92A\r\x16\xc0\x1b\xc0I\x99\x10v\x11\xc0x\x8b\xdf\x9al\xfe\x16\xc0\xed\x18\xae\x88\xe9k\x11\xc0\xa3\xcdx\xdb\x1dO \xc0\xa5)Xc\x1aK\t\xc0:\xe7\x9c\xa87\xa1\xff\xbfCa\xd3@\x85\xc0\x19\xc0\xe1\xb5\xc6&\xd7\x96\x17\xc0s\x90d9\x85s\xdd?:\xec J\xf4\x84\x13\xc0\xd8\xe5\x11+\x04\x9c \xc0!\x80{=\x04a\x12\xc0\xa3U\x17e\x06`"\xc0\x1b\xefU\xa5J\xac\x1f\xc0\xc5\xd9\x07H$/"\xc0\x99\x1d\x0cW:\xfd\x1f\xc0&\x06\xd3b\x9c\xc3"\xc0\xf8\xc1\xdd"\xe1\xbf\x1a\xc0\x9a\x1d\t\x1b\xf5K\xfb\xbfS\xd0\x04(\n\xef\x1a\xc0\x82(H\xe6\x87\xc2\x12\xc0\x12\x8a&um\xdc\x19\xc0\t\xf7\x83\x1c\x16{\x07\xc03\xfdz\x8dI\x0b\x07@\x1a\xee\xf0!\xad\x81\xe9\xbf\x91\xa1\xad}?|\x1d\xc0\xf3\xb9\xcc\x93&4\x17\xc0y\xd7}\x1en+\x1d\xc0\x95\xba\xad\xdb\x90\xcc\x0c\xc0\x1ai\xc0\x96\xe1\xd7\x18\xc0t\xbe\x17\xcco \x1f\xc0o\nEy\xa9 \x1f\xc0\x159\xb9\xcc\x81\xfd!\xc0"\x8e\xad\xd0#\xf8\x14\xc0\x96q,\xd3\xf0&$\xc0\xe0a\xf5\xe8Y\xf0\x12\xc0\x18G5\xc2\xda\xe6&\xc0,\xb2"\xf6\xbd\xf9\x14\xc0\x8c\xe5\xf8[\x975$\xc0\x18\xb0\xcd\xf0\xad\x8e&\xc0\x88\xde\xdf*\x7f\x9a\x13\xc0Ke\xe6\xdb\n\x7f\x17\xc0=\x1a\xc2\xd4z\x7f$\xc0\x80vg\xa6M\x98\x0f\xc0\xfa\x12X\xc0\x92\x87\x14\xc0\xd6!J\xf5\xe6\xc4\x0f\xc0\x00\xdb\xd5\x92$k\x12\xc0\xd0\xc6S-\xe9\xe0\x16\xc0{\xc0z\x98\xd4\xfc\x16\xc05\x95\x8a\xb2"\xad\x15\xc0AU~p\xdb\x12 \xc0\x8bV\xf9\x0b\x11\xf7&\xc0\xbcH\x97!\xc3%\x16\xc0\xe3\xb7\xe8\xf9\x13\x16\x19\xc0\xb2/\x15\xebr\xf3\x16\xc0q\xf3\xccE\x0e\x0f\x16\xc0\x91Y$q\xd2>\x12\xc0%X\\\xdb&\xd9\x1a\xc0h\x97\x84\xbfd\xb3\x08\xc0=\xf6\xd3\x1b\x9a;\x1f\xc0\x02#\x85\xbb\x85t\x16\xc0\xf4\x86\x9dg\x9d_ \xc0e\x95-\x90\x04\t\r\xc0"\xc9\x84o\xde\xa1\x11\xc0\x03\xac\xc4)\xc3\t1\xc0\t\x17\xf5\xa1\xc2,"\xc0\x1d\x14V\x08\x88\x1b#\xc0Q9\x08%\x94$-\xc0\xaeR>\x9a4\xc8,\xc0\xc0S\xf9\x90\x88\xc9,\xc0j\x8e\x06\x91&\x98\x1a\xc0\xb8\x12qw\xaa\xe8\x16\xc0p\x9d\xf4X\x90y-\xc0\xaa)\xccn\xd2\xdd\xfd\xbf\xd5&\xb1"<a\x19\xc0\n\xd3\n\xfc\x95a-\xc0\x9b\xfc\xb1p\x10\x92-\xc0\xd9S]D1\xaf\xda?\xd7\xf9\x83\\\xc1\xe2 \xc0?\xc4{0\x1d\xdb!\xc0\xcc\xd2\x11\xb1W\xe9\x16\xc0\xb9\x1c\\\x13\x1bX\x01\xc0\xd1\xfaw\xff\xb2\x91\x18\xc0\x08\x8f\x1b9\x15\xf5\x1b\xc0o\xc6Wr!<\x1f\xc0\x19\xeb`&H\x8a#\xc0\x83\x99(}\x1d0\x1f\xc0~\x13W\xf3(T\x15\xc0J\xc2\x12\xfb\xba\x83\x14\xc0\x9a\x1d\t\x1b\xf5K\xfb\xbf\x01\x7f\xf4K\xbd\x91%\xc0\x10\xc7\x990\x11M\x18\xc0\x96\x12^\x87\xa0J\x1c\xc0u\x81\xd0\xeaL\xd8-\xc0T\x1dZ@\xe3u(\xc0\x81C\x88\x96\xb9\x11\x15\xc0\xf6\xf3\xd0C\x1b\x99\x1c\xc0\xd7y8\xb8\xb9h\x13\xc0\xf8\xef\xf6\x8b\xe4\x07\x0e\xc0HZO\xe9I\x7f\x0f\xc0KC|\xf1.\xc6!\xc0\xb7\xfae8\xda\xee0\xc0u\x7f\x8c\x06\xe6^\x19\xc0\x98\xe3\xae(\xe7\xb0&\xc0\x12\xb3\x82X\x9e\xe2\x10\xc0k@\xa0;\xb8[\x1c\xc0}>\xa4\xfe\xaa\x02\xfe\xbf\xb7\x8f\x10\x13\x11:\x18\xc0\xa47{,\x18\xb10\xc0\x92N\x81\xdf7\x04\x1c\xc0\x8f\xdb\xc9>\x08\xac0\xc0\xbc\x1e\xfa1\xc3\xec0\xc0\x065}\x83?\x9a\x0c\xc0j\xebHC\xadU\x16\xc0\x9f~\xbb%[\xfd\x0f\xc0\x13\x9et\xbf\xa4^&\xc0\xceKGA\xef\'"\xc0&\x8a\x1d4\x14\xb6\n\xc0\x07\x05\x95\xb1\xce\x8a\xfc\xbf\x92\xf1R\x9b\xf2\x1d\x1a\xc0\x10cO\xf7\xb3\x84 \xc0\x8c\xdc\x9c\xaf\xa7p&\xc0t\x07|\xfcR\xc4\x1d\xc0B\x1a\x82\xdaFg \xc0\x97 \x83\x03\xcf2\x16\xc0&\x14\xfdcDA&\xc0U0\x0e#\xbc\x89&\xc0\x9f\xd6[\xdb\xb9\xc4\n\xc0\xa6\xbc\x10:\xde\xc3\x1d\xc0\xb1t\xac\x1f\xc3B\x15\xc0\'f\xc2\xfd#\x8a\x0c\xc0\xf5\x83\x93\xc3]w\xec\xbf\'\xc1\x81\xf1hT\x1c\xc0\x1es\xb9\xe6\x90Z\x16\xc0\xfb!\x99$\xa8`\x18\xc0`G\x1b\xa5\xa5h\x18\xc0\xcaN\xe0{A\x93\xfd\xbf\x02\x06\xf1\xb5\x05\x17 \xc0E\xfc\xbf\x8a\xb3B\x15\xc0Vq_\xfa\xdb\x90-\xc0\xc50\xfa\xd8\x95R&\xc0zBP\x8a;H-\xc05D\x86\xf5\xcb\xf1&\xc0w#\xe0\xa0\xe7I\x15\xc0\xcbZ|\x12\rO\x17\xc05\xb5\x92\xb4O\xb2\x19\xc0\x84C \x9fc\xc10\xc0:\xe7\x9c\xa87\xa1\xff\xbf\xe5\xdao\x94u\xc5\x13\xc0\xa9%\x8bu\xa8\x95\x1f\xc0\x16\x1a\xef^\xc7\xe9\x19\xc0c\xbd\x9a\xe0\x07\xad"\xc0Y\x12\xab<\xccj\x15\xc0\x93\x1e\xcc\xe4\n6\x05@F\xe2\x07i%\xa8"\xc0\x02\x14\xe5n\xcb\xc4,\xc0&\xd4\x94=\x8c\x19\x1f\xc0\xb7;\x80\xe0W\xce\x14\xc0\xc3\xd9\x94\xa5\xc9\xa0#\xc0[\xac\xd7\xf1S\xf0"\xc0\xa8\xa6\tzJ\xc8\x18\xc0*\\\xd1+\x95\xb5\x16\xc0\xac_b\x97x<\xe6\xbf\xac_b\x97x<\xe6\xbf\xe3\xfbfgJ\x95\x1b\xc0,\xbdH\x83\x86\x8a#\xc0^\x9bv@u\xbf\x12\xc0\xcd\xf8\te\xf6P \xc0\x10KA\xfb1\x92\x10\xc0*\xd7\xaf\x0eH;\x1b\xc0\x9dg\xf8\x81\xf1\xe2\xda?#\xc7kGf\xca\x14\xc0\xbae\xb1"\x08{\xe0?\xce\xf6Ji[\xe1\x1a\xc0.\xe1\x86(\xa9{\x16\xc0\x94\xa4\xe5\x1f\xba\xff\x15\xc0\xc2/\x00,\x93\x93\x16\xc0C\xbf\xe9\xf33\xf8\x16\xc0"\xd7\xc8y\'\x10\x16\xc0\x8bFs8\xd7l\x1f\xc0\xe9=\xb8\xaaci\x16\xc0\xbeJK\'\x16\xa7\x11\xc0T$0S\xa7h\x18\xc0sk\x1a<f\xec\x1f\xc0P#\x1c\x92gA \xc0h\x87~\x8b\x95*\x13\xc0\xe5\xe2\xd5Q]E\x15\xc0\xc0\xfb\xe1\xc4\x1b\x1c\x16\xc0\xca\xaeya-\xcb\x15\xc0\xdfu\x89\x0c\xfa]\x1f\xc0\xdb\xc5\x04\x1c\x197\x1a\xc0\xba\xb6\xa4rT\xf8"\xc0C\xae\xd3\x9e\x86\xd8\x05\xc0<6\x07+\xa4f\x11\xc0\xa8\x9e`4A:!\xc09\xb9\xec\x9d#\x85 \xc0\x7f\xda\xdf\x93\x06\xd3\x1c\xc0mO\xf0\xb1+0\x1f\xc0'
p29
tp30
bg3
(g4
(I0
tp31
g6
tp32
Rp33
(I1
(I871
tp34
g13
I00
S'\x12\xf7\xd2\x88>VT@\xbc\xf6\xd8\xf4@pT@5\x02\xe9\xfa\\pT@\x8a\xa1\x1b\x03\x84\x90T@\x80o\x11\\\xa0\x11T@\xed;\x15\xe6\x0e\xeeS@v\xd4<\xbb\x90\xedS@U%t\xd9\x14\x84T@\x1cL\x14E\xc4\xe4S@5)\xdd\xff\xb5pT@:f\xac2/\x0fT@\xd9Ji\x94\x85pT@\xf6\xdd\x90\x95o\x98T@\x02\x9b\x1c\x82\xd6"T@w\xa9\t^\xd1iT@\x96\xbb\xa9\xa37pT@\x12\xd6\x85\xac\x15pT@*\xd8D9\xf6\x90T@\x91\x11uh\x96\xdfS@\xb8!\xda\r\xf5\x88T@(\xe8F\xb9\x0bQT@\n\xec\x89\x13\xb5\xf1S@\x95\xc3R<\xa6\x01T@\x03$\xb4^c<T@\xb7\xac\n\xd8\xc9\xe1S@\x87\xaa\t<\xe9\x84T@a\'\x08JU\xdcS@\x92\xb6W\xa7\xed\tT@\xa6(\x80\x1b\x14TT@\x0e\x9ca\x02(\x84T@k\xae\x8c*\xea\xe4S@\x1d\x87\xc5=\xa9qT@\xf3\x9d\xbd\x14\xe2ZT@\xc6\xdd\xf1\xd3\xa0KT@G\xa7\x0eA\xb6KT@\x8auE:{RT@\x93O~ \xbfST@\x89V\n\x00\x1elT@\xac\xad\x05\xcd\x17\xf4S@\x9d\xbaR\xd5\xf4ST@\xc9\xcd\x1aRvpT@u\x1e\xdb\xc8\xedCT@\x7f\x10\xecY\xb5LT@\xa0\rq\x04\x1avT@&\x19\xdf\n\x89\x12T@\x05\x9e-\xf8\xa7.T@\xb7Uz\x8c\xfa\xdaS@F\xceL\xb1\xb0\xddS@2\x8bp\x85\xd1\xdaS@\x9c\xb0bU[\x0cT@\xb6fF\x7f\xae\xfeS@\xda`\xca\x03P\xdaS@\x03\xba\xba\xa9x2T@\xef/\x19#q\x82T@D\x01\x94Q\xf8\xddS@\xfc\xb7\x07F\xc4\xf9S@i\xf0\xb1k#\x13T@j\xad\x1f%M5T@i\xad\xce\x96\xd9QT@ZSY\x94\x119T@\x9c\xdb\xe7\x11\xe2fT@\x03\x1a\xb9\xb0\xc3gT@\xd45X\xaazkT@Jh\xf0\xa5\x17JT@\xf9\xcb\xcd\x1f\x82\x84T@\x03\xe3\x16lI\x8aT@\xe7\x973\xe7\x88vT@\xc7\x7f\x92 u\x8cT@!\x9b]\xd7\xf9vT@\xa0\x08\xf6\xeb\xf1CT@\xfdA~\xb8\xd0CT@\xe8<v\x1a\xcd\x8bT@\x14Rq\x8e\xcf\xf4S@D/l\xc8\xd2\x12T@g\xa5\xc8\x00\xe7\x89T@\xdelc3}\xffS@\xbd\xe87]\x8asT@\x05\x8fG\xb1*rT@a\xf8\xe2f\x83\xe0S@\x0cM\x9d\xea\xbf\nT@\xa5\x91\xbf\x89\x1f\x08T@\xaaI&\x15\xdc\x96T@&\xa5\xd6A\x832T@\x92\xd1O\x82\xaatT@\xa4\xea\x9cq\x06\x11T@\x90IJ\x0e9zT@S\xa8\xb2\x86\xa3\x11T@7_\xef\x9e;\x8cT@)m\xe6=1\x0fT@\xda\xe8S@\xc7\x07T@J6\xc2\xaa\xd9\x11T@\'\x19"\xf9\x86\x12T@/\x91i\xb9lzT@\x91iK\xf3\xcamT@\x15LP\xaf\xcc\x12T@\xb4rE0(\xeeS@Q\x1fw<\x1d\tT@\xbfg\xf2\xe0\xf7\x0cT@\x9f(\x86\xe9\xdf\x10T@\xb3\x17\xb0\xa5\x0f\x02T@\xb6\xf6\x88\xb3\xaf\x12T@-\xbc\xcb\xc9{\x13T@J\xf3\xd2\x1c\x88\xb8T@\xe8\xa8\xd9\xeb\xc5\tT@\xc3\x9aN\x9f\xb8LT@\xa0\xd02s&LT@sY\xa9\x87\xf0\x03T@\xe8#\xa0\xa0\xbd\xdbS@)\x810\x9e\xa4\xf4S@\xc8\xe0e\x8a]<T@\xa3\xcd\x07\x96\x95\xdbS@\x15>\x99LZ\x00T@i\xe0g!8\xf7S@+\x9dN\xbdn\xdbS@/s1\x17\xc4\x94T@\x02\xdb\xb6|\x1cqT@\x89V\n\x00\x1elT@pqV>vuT@\xb6.\x1c\xd6Q\x13T@i\xb6\x96*\x1fqT@\xb5\xdfJ\x01M\x13T@\x00\x15\xe6\x05\xf9\xf1S@\xec\xf0\xd3t\xc0\xdbS@y\';\xe2\xd7}T@?\xb5\x15\xf1\xe0\x07T@Ln\xfe\x88\x97\x94T@\xcfWu\x90\xbadT@<\xd7\r>\xed\xffS@U\x8c\xde\x82$\x98T@ \xbef\xafm\x04T@\xac\xb9\xf7\x8c\x8c\xddS@\xbd\xd7\x14\xfb\xc8\xdaS@\x1f\x1f\x1fS4KT@v\xd7\x14\x18(|T@E\xd1\x0cq*\xdeS@\xe2\xef\x8c)M\x8bT@7\x9f\xfd\x98p\x96T@"\x9f\xe2 \x19\xedS@\xae\'\x06?\xe8yT@\x8e\x1b\x9f?\xcb\x86T@\xe3\xd4|\x00j\xf4S@\xc6l\xf9E\xf4\x0bT@\xcfWZ\'\xcc\x0bT@//\x00\xd5\x7f\xf1S@\xf5\xff\x92h\x9dbT@\xc3\x97\xeb\x87\xbe\xf1S@\xad\xdd(\x955\x0bT@m%\x9e\xd5\xa1\xf7S@B\x87\x0cpI\x96T@_\xbb\x95\xcc$#T@\xa1z\xa4\xfc\xfdST@\xb7}\x13\x05\x17vT@v\x10E1\xc3\x98T@\nI\x9f\xc2\xbb\x01T@L\xb66t\'ST@SB\x0b@}\x8bT@[\x16\x93\xaa4\xe9S@\xea"\xb53\x02\xeeS@\x00G[\xd1\xa5\xd2S@\x9e\xdb\xfb\x07\xca\x0bT@\xc1\x8e\x11\xf1\xdcsT@\x81\xc9\x9d&\x0c\xd3S@0\xf0\x16\xc1\xed\xf8S@\xf5\xdaW(\xafHT@y\x179\x98gUT@\xc4x?\xc2\xb0pT@\x82\xb5\xfc\x17\xe6yT@\xa6\xeck\xec\xac\x96T@m\xfa\xa0.T\xe9S@\x99\x8a\xd90\xd85T@\x8b\xc9z+\xbe\xf7S@\x87\xcf\x82\xda\xaf\x89T@?\x80\xe1B\xacsT@\x8d\xc5\xfe\x958\xddS@\xf8\x1c&\x18\x02gT@5\x19\x8c\xce\xc36T@\x0e;\x90\x91y\xd8S@s\x01<\x03\x03RT@\xfc\x9cv\xec1\xe7S@i\xcdz\xfb\xc2\xe7S@f\x95x \xda\x93T@\xbf\x08H\x13\x8e\x13T@\xb9\x99n \xe2rT@\x84\xe2l\x82\xf2 T@"\x95\x12\xfaT\x92T@"\xf6t\x81\xb3$T@0\x86\xcf\xf2mtT@\x87\xee\xa4M\x8b{T@\x8dm\x1e\xf2\xec\xdaS@\x8c\xfaZ\xc5\xde\xddS@\xa4\x98;\x8el\xf4S@A\xfa\x96U8tT@wb\xff\xdd\xe5|T@\x05\xd7\x18\xf2!|T@\xa4\n\\\x1c2\xdbS@\xdds.h\xcc\x08T@E\xe57\xe6\xd8pT@\xe8TF\xcc\x7fTT@F\x8fu\xe7LpT@\xc2\x92\x7f\xd4R\xf3S@\x08\xb1\x83\xf4\xc9pT@\x7f\xdc+\x98]<T@cN\xb3\x8e\xd9\x10T@\xd1\xd2\xeb\xb9\x03kT@|D\x01\xa6\\\x13T@\xa7\xe9\xbb6\x0byT@\x04\xdaLH\x1apT@O\x03|\xeb\xc9\x8cT@\xda\xb7)V\xd6\x8cT@\xb6g\xd4\xb7\x81\x8bT@\xac\xc4Y\x1c\xd3\x0cT@q\xb6\xb9~\xf8\x8aT@/\x86\xc4~\xd0\x86T@X\xb6r\xec\x8brT@\xe8\xfc\xde\x84\xa5\x0bT@\x10;Fb\r\xf9S@2NR;\xf6\x88T@Hc\x0eZ\x16\x11T@6\xbc\x9bF\x15\x13T@?L\x83T\x1dQT@l\xe1\xb9\x92i\xfeS@\xe6\x87\xc3\xd0{\x94T@\x02\xdb\xb6|\x1cqT@a\xf8\x95\x8a\xb1\x94T@a\xc2\xaa1\xac\xdcS@:\xdc\xc5\xf4\xea\xf8S@\x86F\xfdh\x8f\x12T@\xac\x0c/{JqT@\xaa\x00\xf52\x99\x12T@<\x04\xf7\x9d3ST@X\xba.2\x0cTT@\xe8\xa3u\xcd\xa1\xf3S@\xb5\xe6\x84J\x9fUT@\xe4/\\\xaf\xa8.T@8bN#2\x96T@Z\x98\x92\x13\xdd\x11T@!\x1e\x08\xa5YVT@\x89\x8a\xa6\'\x95PT@|\x13&\x05\x94AT@PU<i\xe9\xd1S@R\x08t\xd09mT@\xb8\\vO\x18\x0cT@f\r\xc68\xe3sT@\xab\x82~\x8e\nPT@\xd6bT\xb8\xb5\x90T@\xee=9\xe7\xec\x94T@\x89\r\x81B\xccKT@H\xf9\xe1\x02\xed\x11T@\x1e\xd9G\xb56mT@\xbb^\xd26\xa96T@\xd2\xec\xd5\x88q\x95T@\xf6\xb1\xb6k\xd1\xe5S@\xbfQZ\xd7\xd9\x0bT@*O\n@\xdalT@\xa5M\xa1\xe3\xa7\xf4S@0\xc7\x7f\x1b\x19lT@\xbbo\xbd\xfc"oT@\x8a\x95\xa9\xce\xbe\xf8S@\xad\xf2\x8c|\xc8\xdaS@,\xb5l\x0b\x90\xddS@C\xd7\x85\x0c\xca\xdaS@\xd2\xf2Z\x0c\xd2CT@\x1c\xc0\xd7\xd1Z\xe6S@\xd6\xd51\x13O\xdaS@\xde\xc3\xf89\xa4:T@\xc0\xd6\xc4IuCT@~\x8e\xe6\xa2\xdb\x12T@N}\x10\xb0ZlT@\x94~\x0f\xed\x1fHT@\xe4I\xb2\x95\xfekT@\x9aS%X\xf1CT@@0\xe1\x9a\xbaCT@+\x13\xf6F\xe5ET@\xd9&\xddo\xc7LT@y\xb9\x86\xba\xd4)T@\xcaRC\x97\xf7-T@}\x84\x8c\xd1\xd2BT@*52D\x86CT@*\x1e$r\xba\xe8S@\xca0\x1bz\xcb|T@\xf7\xc9\xee\r\xfcnT@\xab\x03A\x87\xa0\x04T@\x94S\xaf:\xdeWT@\x8d\xcd\xcbct\xe9S@\xf5B~8q\xdbS@\x19+a`r\x90T@*\xf9\xbf\xb0\x13zT@\x89\xe9\x0f=&\xebS@\x971O\x12\x01\x0cT@ \x87S\xed\x8d\x89T@\x83 \xce\xdf\xfd{T@\xef\xf9\xc1$\x06\x8dT@\xdd\x96u\x01\xednT@\xd5\xfe\x94Ne\x07T@\xf6\xa1[C\xd1\x86T@q\x96N\x15@\xffS@\x13\x0b\x8a\x9b\rjT@\x06\x8f\xba\xb0\xcdQT@g\xb9\xaa\rR\x8eT@\xab-Ti([T@\xea\xe5{AF\x0bT@#m\x90;\'\xdeS@/|\x8e\x8f\x0eMT@N\xe7v\xfcF\xf4S@\xc4\xd6e\xe9\x1e\x00T@I\xec\x86\x1e\x0e\xdeS@\x11}\xb6\xba\x1d#T@\x8d4\xa2\xb3!WT@\xd1\xd9}L*fT@\xf7\xc9\xee\r\xfcnT@\xc4\x11\xa5\xef\x95-T@4\x95\xed\xc3\xc7gT@\x87\xaf&\xf5\xf0PT@\x1c=\x7f\xb7\xb4\rT@?\xd1`E;\x8dT@f)(\xbenoT@"P\xceYa\xedS@q\xad\xc6\xba:ET@Ae\x1dAe\x87T@*\x1e\xad\x00g\xdfS@\x18\x8f\xf6\x14\x01\xf1S@E\x9a\xa5\xb4\x08iT@SZ\xb9\xb8\xf0fT@\'\xb9D\xa3\x14\xe5S@\xa9\xc2\x96\x80\x11\tT@\x1e\x85Kl\xddrT@b%X\xc8\xa4\x82T@7\'\xa6h\xbdtT@\x91\xdc\xdfo\xf1\x87T@\xcf\x0fL\xd9%zT@\x9d \x17\x96soT@\xe0\xd4u$<\xa9T@\xd1\xb7:{\x08\xf2S@\xfb\xd3\xd6L\xf8\x89T@L4}\xe1\xf4NT@S>\xc2\xe5\xec\xfcS@\xc5r^\xdb\xa6\xf4S@\xcf0)g\xce\xdbS@\x10\x8f\xe4\xa4\x8dKT@e,\x18B\x14\xd1S@\xe0\xe4\x90\x06\xdc\x86T@\xb9\xd2\xa6\xdc\xc6\x84T@\xf1\xd5\xc4Y\x11lT@Db\x19E\x8b2T@\x87H\x1d\x86\x98\xf6S@\x8c\xe1\x19{a\x95T@\xa6\x96\x8a\xff\x19\x1cT@7Y\x8b<.[T@\xeaw\xf8\x038\xd9S@\x90\xd8\x0c\x7f!oT@#\xe0\xa4\xb1\xebTT@\xc4d\xa9\xb4\t|T@\x90l\x7f\x8e\xdcZT@\x1fZ\xb9RuCT@\xe2\xbb\xa5\x1c\xc5\xeaS@\xa1|\x95\xfb\x19lT@+\x81g}P\xebS@\xb5\xe6\x84J\x9fUT@\x96\x81\xf5!\x07\x8fT@\xab\xe2(.\xd5/T@\xc8G1\xa10mT@\x9d\x0f}\xf6\x8dMT@\xebl\xfb\xda\xeb\xd1S@\xb9\xef~\x1az\x8bT@3G\x12,\xd4\xa4T@Bwz#\x97\xecS@r\x91q^coT@\xf9\x83EX\xab6T@\xb1\x0fh\xa9\x1cqT@\x8c\xbd\xb6*"6T@\xc0Q\xc3~\xaa\x99T@\x07Q"\xbd\x84\x89T@\x98\xc9\xd6kW\xf0S@7 r\x08\xf1\x8aT@\'\xf5\x87)\xb2\x8aT@$j\x9c\xb7KzT@<\xea\xfe\x10A\x8cT@\x02H\xcd\xeazkT@\xe8\\\xa0=v\x0bT@YU\x16&\xf3\x94T@\xc3\xb0Wn\xb9\nT@>M\xdf!\xa0\xebS@\xa7\x11`iw\xdaS@\x1e]\x8b\xb8\x1d\x8bT@`\xb5G\x9a\xe0PT@@\xb1\xa7z\xb3JT@\xc4m\xe8\xe0\x83\xdaS@L\x18hN\xcd\xddS@\x1fm(\x02\xd6tT@\x95\x0b!\xf7\xd4\x11T@\x94T\x03q\xba\xe8S@x3\xac\xd0\xbdfT@\xb4\xc8\xeb\x8d\xcf\xf1S@\x8e\x15\xee\x9e\xd1LT@\x14\x83\x14I\xfcLT@s\xcf\x13\xbc*\xf1S@6\xe3SbqoT@s\xdb\x84\xec\xcb\x11T@\x8e\xb0\x96V?\xf2S@\xbb\xbf{q\xa3\xa4T@\x98E@8\x03\xdbS@p =?\x96\x12T@\xa9\x90\xad\x11!QT@\x8d"&\x89\xf9\xdcS@~\xed5\xed\xb9\x8cT@M\xac\xf9\xf0+\x12T@\xd6\xd7\xf8\xe2\x81\x87T@\xca\x07\x8br\x19\x13T@\xfc\x85\xae\x10?\xf1S@\x050\xebe\x97\xdbS@t\x0f\xe3\xd3\x8f\x10T@]\xa0jN~\x08T@\xe6\'\x0f*[\x8cT@\x13\xfd\x9d\xa3\xe2tT@\xa3\xe9\\$\xcb\x0cT@\xd2\x18&EHqT@b\x98O\xf06\x8cT@\xab\xa4\x0e\x8e\xd9\x10T@mY)z\xb9\xedS@\x15\xbf!JkyT@(\xc9\x9f\x04\x1a\xe6S@f\xe5\xd9wm1T@\x8c\x81u\x90\xd6QT@P\x05Ts\x8ciT@\xf1\xd7\x01\xed\x11\xf7S@\xe7p\xe6\xd0\xe4\x8dT@g.\xacf\xd5\xb4T@bUGh\xae\x93T@\x1e\xfd\xb2(\xe0{T@,z\xc4\x0eczT@\xc6(\xa1t\xa0\xf3S@[\xcb\xd5\x00\xbe\rT@,HPy\x04\xf3S@i{\x8e\x82\xc4:T@\xc7\xbf\xb6\xceg|T@\xf0\xcf\xbcS\x13\xe5S@\'\xc9\x00\xff\x01rT@\r\xa0\xb21\x8frT@\x13\x04\xfd\x87\xbb\x8aT@K\x12Wc\x9b:T@\xad\xa3\xa8\xf9H\xdfS@\xbe\xc5\xb1\xc7\x96\x0fT@\xe7^,\x9f\xa3\xe3S@\xccq\x9eJt\xe3S@\xef\xde\x9c\x97F\xe4S@\x02\xdc\xb1\xf4\t\x04T@m\x19\xc3\'\xf3\x00T@\xa3y\x89\x02\xe4BT@\xaf\x9fG\xbfF\x86T@\xd8-\xd6?##T@r!\xcaR\xf4CT@\xc2\xe2\x19Z\xb4\x94T@\x97!c\x00\x07|T@-\x88\x88\x82\xb2\x87T@3Oa!k\x94T@\x9e"h\x9d>\x8bT@m\x06\x08\x03\xce\xdeS@\x13\xdaDF\x01\x08T@_\n\x9c%7TT@\x95,D\x980\x04T@\xfea<\x06R\x1cT@\xb4\xd9\x9aL\x98\x07T@\xb6\xb8\x83g\x1e\x0bT@\xd3(d\xe8\x96\xecS@\x8es\x016\xf6$T@\x14\xbf\xba\x9eIpT@\x82I\xa7\x05M\x80T@.\x0fu\xd3,\tT@\xe8\x9f!\x9cd\x91T@\xf5\xaf\xb3\xe5]\x7fT@\xbf\x88I\x19\xc1wT@A\xfa\x96U8tT@\x14\xa0\xa4\xf1\x9d\x0bT@(\x93\x8c\xb2NoT@\xaa\xb5\x7fM\xcb\xe1S@\x1f\xd9H\xd0C\x92T@6MmGO<T@\xbf\xe9\xe6\xab\x01\xa7T@\tL\xfdF\x1a\x0cT@b\xaf\xd2f\x0cvT@4\xe7d\x11uUT@\x8b\t\xea\xd7\x15\xeaS@B\xa2\xcc\xd1\x03.T@\x05*\xfd#[\x95T@=dQ\xd9v\x84T@\x82F\xbc\xc5\x1c\\T@\x83\x87"d\x1f\xf2S@\x1f`U\x07|\x90T@\xed\xb1\xc5\x8d\x01$T@\xbe\xe9\xd4p8\xffS@\xc5\xbb\x0e\x91\tgT@\xd6\xdbP\x08JDT@bPz\x80(\xf7S@l\xc0\xfb\r\xa0\x06T@\x9c\x8d2Q\xac\x06T@\xabf\x878\xa0\xe2S@\xb7\xae\xb6\x10WsT@#\t\x1c\xf7!?T@rK\xad\xab\xe2vT@\x9b\xe5\xc8\xfc\x9e\x04T@\xd4\xae\x9d+\xd0\x0fT@u\xc5\x0c9\xc9gT@\x8e\xce\xd4\x06w\x93T@\xcf\xe9\x13\xa5\x9e\xdaS@\xc6n\x9a\xfeE\xf7S@\x7f\x1e\xc8g0\x04T@\x8c\xdfl\t\xc5vT@UvY\x04\x10RT@\x83\xe9\x94)5rT@%=Hm\xa8\xf7S@\x8aiM\x93\xd7\xf4S@@\xad\x1ec\x04\x8aT@4\x83\xf5\xff;ET@<\xbb\x0c7\x0bcT@\xe9\xb7\x15\x9f\xfbuT@vD\x81\xae\x8b+T@\x13\xac\xe3\x8e\xe2tT@A\x99\xd4\x8a\x03\xdeS@\x84o\xc0]C\x00T@y?\xd8\xa5\x95|T@\xfe\xbd\x17~s\xa9T@\xa8j\xa9\xaaA\x93T@\xcb\x9b\xdd\xf0\xf7\x97T@\xc6\x02\x9c\xe5\xa9\xecS@e 9\n\xbanT@]`\x8a\xde]<T@\xee\xef\x85p;ZT@\xd6\xf9\rm\x17vT@\xd8\x17%\xf4\x88vT@C\xc5\xae\x92\xd3fT@\xa6(J\x7fzCT@\x18\x9b\xee\xd1\xeaET@r\x0cn\xb9\xdb\x0fT@\xe6\xed\x1b\xdb\x80vT@\xd4I\xf9\xe3\xac\xebS@fG\xaeB\xb2\x99T@\x80t$h\x03$T@\xb4:\xc4[XDT@l1\xfd\xfe\x8c\x0bT@I\r`\xcb\xac\xfdS@ \x19-l\xe6|T@\xb4?\xae\xb1\xa9\x86T@\xf5\x9d#\x1d\xa9:T@\xa1K\x0fO\x1a\x13T@u\x94\x9b+\xc4WT@m\x0e1\n\x9cKT@\xbaZ\'\x13l\x13T@6\xb4\xe0n\x85$T@\xc6\x9f\x16\x89\x96\xecS@\x868]\t\xf3tT@\xccs>\x86\xa8FT@\x07\xe9\xc1O\x0cMT@<\xe91\xc8\xaezT@\x8a\xddu\xd0\xdcPT@\x1e\xee\xed\x8e\x852T@*\x95\x9f\x14\xb0\x8aT@ry\x94\xa2\xcczT@\xb88\xfe\xde@\xe8S@\xa6G\xc3\x97|\x8bT@\x1d76\xfe\xbf\xa4T@\xdf\x93a\x95t\x8bT@\x88\x9b\xd5\xac\xf5\x8bT@\xf0@5\xf7_\x8bT@\x88\x9b\xd5\xac\xf5\x8bT@\xc5I\xfc\xa0M\x8cT@\xa0k\xe6\x8e\xda}T@\xc8\xcc\xa3\xd6h\x8cT@(\x16j\x8b\xbd\x8cT@H\xf6\xfa\xf6\x00+T@\xf9\x8a(\xc8J\x8cT@\x0c\xa7lZ\x0e\x8dT@\xa5\xc5\x1d\x90\xdbuT@:<r\x1dZ\xf1S@\xd3\x96\xa1@\xaf\xd8S@\xd2\x9a\xc5\x9b\x92\x84T@\xca\x8bq\xd2D\xedS@\t\xd7\xc1\xc8i\xedS@\xbe\xfa\xaf=AnT@9\x80\xce|\x1alT@3r\xec\x1f2|T@\xa8\x9b9Fp\xf1S@\xfb\x07\xa0\x1e\x06\xeeS@\xe1(\xbe\xeb\x9f\xbaT@n{m^\xc7\xedS@\xb2\xb2\xaa\xc2D\xeeS@\xe6)\x99\xe1"\xe6S@b\x95\x94\x9cJyT@\xf5\xaf\xb3\xe5]\x7fT@\xe9AW\xc9\'\xa7T@\xe5z\x0b\x9dU\nT@Y\x95\xd1\xb8\x1f\xf7S@:<\xc8Ht@T@#\x90\x06\xe0\xa9\x8dT@\xfe\xfb\xc5\x002TT@7\xfa\xff\xea\x0emT@\xc3\x8b\xdb\x05\x8f\xf3S@\xc5\n\xaf~\x12 T@\xc2\xa4s\xfbawT@\x9fS\xdfU.\x91T@\xec\x8aK\xfdM?T@\xbaV\x07\x9conT@$\xba;\xb7\xeapT@\xcd#\x0bb\xc6pT@S\xfaU\xc2\x1c[T@\xec\x8b\xc1\x15\xbbTT@C\xf6zx\xa5mT@\x80K]\x1b\xc0:T@\x94\x9a\xb9\xcbXoT@\x12(\x81\xfe\xd4/T@\x98\xb7\xb9\xe8\xdd\xf4S@\x0b\x1d\xac/\xcb\x94T@~)\x96\x8b6\xe4S@\x9ey\xba\xb3\x19pT@\xf7/)\x90\xed\x94T@nQ:\x1f\xadoT@\xf9L\xb0\x8f\x8bVT@\x8b\xf3\xd9}\xf0\xf8S@~\xee\x14\xa2\xdevT@A\x84\x1aw\nwT@%9\xc4\xea\xe4sT@\xe7\xe3!I\x1a\xfbS@\x08\x02\xe8T\xa6\xe3S@\xcc\xf2\xf3\x826\x82T@\x9a\xed\xdeUK\xe5S@\xe8\xa5i\x11\r\xe5S@\xf2\xb4\x1f(>\x08T@Hb\x86\x8aM\xf3S@\x96\xc4\x16\xb4 0T@\xc0\x1d)u\xe3vT@\x9a\xac\xee\xeb\x8e?T@p\x8c\xa3\x80<YT@X\'\x94A\xa1rT@\x1cc\xb4*\x1aTT@\x89\x90\x1ce\xa7\x0bT@\xae\x9dc\xa0\xd1\x85T@Ma\xa4\xd3\xb3\x83T@\x7f\x9a\xad\x9e\n:T@\xf7\x7f\x1c\x87\x80\xe4S@\xa9\xfc\xdb\xabb\x13T@\x84W\xc6\x8f\xd6QT@\xb9\xfa\x07S\xa9{T@\x99\xbe4~\xe4\xa4T@\\S\xb9\x0c\x8f\x00T@\xedH\xee\x10\xa6\xe2S@Ks9e\xf1\xe9S@\xb0nz\xe8L\xd9S@\xa7\x08\xd32\xc9CT@\x1e\xb2\xae\x89\xb7\x1bT@i\x97\xa0C\x0c\x08T@\xc3dE:\x92KT@\x06\'\xc7B3\xf2S@\xd3&\xe2J\xc0\x9aT@\xbcJ\xbf\xb0\x9aCT@\xea`9\xfb\xf2nT@\x19\xa6\x9b\x8a|\xf3S@<>\x91\xa6fGT@\xa2\x10\xe8I\x9b\xdfS@\xa7\x9c\xd1\xba\x8b\x95T@\x97y\x99\xbf\xac\x11T@/\xff\xd1!\xcd\x0cT@\xb5I\xb3Vu\xf7S@\rw\x01;\xd1\xacT@\xa1\xe0?\x9c\xda\x03T@\x98+w\xa4;\x00T@\xadwS\x91\x96uT@RE\x1b\x87\xef-T@Z\x87e$6\xe4S@\x88\xeaJ\x83\x8d\xf3S@\x18\\/\x99\xb2\xecS@?\xbe\xf8\x9c\xb6\x07T@\xc9<\x88\xa0\xc5CT@\tis!.CT@R\x97\xb188\x8dT@H\xa4 Z\xa6CT@\t\xd7\xc1\xc8i\xedS@\xd6\xe4\x9c\xb6\x85DT@\x9c\x9c\xf4\xa1=gT@4*\xc2l\x94\xd8S@\xb8h\xca\x17$\x04T@\xa0pPr\xa6\xedS@\xc1"\xfd\xa8\x06\xf8S@\xa0e\xfa\xa1z\nT@\x80\xef\xc0 K\xf4S@\xfb\x9c\xc4]\x8bhT@\xa0\x05\xb82\x0f\xe9S@\xb85\x9d\xda\xe3\x90T@\xa4\x01\x94m\x11lT@\xa6\x98y\x03\xc5\x90T@\xde\x9dl1qmT@\xad\xf84\xa20dT@5_\xa3=P+T@7~\x0c\x18\x8f\x13T@\xf5\xb2\xd6a+wT@\x17\x918\xaf:\xf3S@oB9nL+T@\x86/#\xae\xcc\xdcS@\x88)\xc5\xed\xc62T@\x7f\xfa:\xa2\xfdLT@9\n6V\xceuT@\x10\x03\xa4\xe8\x8c\xedS@\xedf\xd0\x8f@wT@d\xbfnA\x9b\x10T@\x87\xf1\x0eC>\xebS@\xa9\xd9\xca\xfa\xeetT@u=\xd2\xc60uT@\xdf\xe0\n?\x15fT@\xba\xdd\xc7\x0bO\xedS@\xeb^a}\xb3fT@\xd1R\xa7\xdec\xf1S@\xda8Y\xf4\xdcQT@\xb7\xd8}v\xbc\x86T@K\xd8&\x92\xf1fT@\xdc\xbe\x92$IUT@!\xda\xe0\x86\xa1\xf3S@\xae\r\x82\xb8\x11\x84T@\xad{lmGgT@\xa0\xabwk\r\xdbS@\x14\xbc\xf4}$\xe6S@\x88\xa5\xb2\xe9\x10\xdbS@1\x13+\x0b:\xf1S@|3B_\x06\xeeS@g\xa2$\xa7\xe8\x87T@\xd7\xc1:\xa1`\x83T@-\xedX\x9e\xa5zT@:u>>\x1eQT@\x8b\x9f*P_\x8bT@\xb8I;\xb55\xe8S@\x84<\xe68\xfe\x8aT@Qh\x92\xa3\xb4\x8cT@\xb4\x0f{\x11\x82\xe9S@\xc5|Q\x87P+T@0%\x07O\xeb\x11T@\xc8y&\xaa(\x7fT@\x02\x8c\r\xf0\x07\x8dT@\x80\xbe\xd4\x12>\x7fT@\xb8\x1d\xd1\x19\'lT@\x06\x8c\x07\xbf[CT@\xb9RA\xfc\xeb#T@i\x8c%\x9e\x01|T@z\xe9~\xd4\x19yT@Y\xe4\x19\x1dpmT@\xf0\xa2hqioT@\x1bFTq\x07pT@\x0byK[\x8eAT@^\xa8\x06N/\rT@\xa8\x13\xf8\xd8\xf0nT@\x1atq \xd3\xa8T@\xb1\xf9\xf3N\x07\x06T@\xf7\x8d5\xea8qT@\x89F\xfb:(qT@\xd0\xdd^\x89\xcc\nT@\x1a\xd6\x9e\xc1\x00\x8bT@i"\xb6\xc1c\x91T@\x9d\xcd\xda!H\x1fT@W\x15\xb8\x93\x14\xe5S@_\xdf\xc5\x7fW\xe8S@^\xec\x94\xc4\t\x14T@\xa7\x84H9\xac\x7fT@Q\xfeM\xd0mtT@\xb4\x07\xf2^\x1f\x85T@h\xd6I\xbaF\xf3S@\xd3\x12)\x83\x98\xecS@7~\x0c\x18\x8f\x13T@e\xdc\x8a \xdf\x8fT@\xa3\xdcS\x8bf\x0bT@\xe7\xc2;\xacv<T@9U5<:uT@t\x02\xe7\xe7\xb8\x12T@\xe6\xdd\x8c\xed\x9e\xddS@C,\xec\xc0\xea|T@\xaa\x8f\x01\x9cV\xf1S@\xe1\x15~\xac\xb2\xfcS@m\x15>_T\xf7S@\x0e\x9e-\xb6\x9b\x91T@o\x12AO\xdc"T@\x95i\x04:\xc3@T@\xb7+UIoST@\xdc\x87\x1f\xc44\x0cT@f\x1c\x81$\x9c:T@\xa5X\xae\x99\x08\rT@4\x19\x03\x97\xa8HT@H\x15[|O$T@\x0b=A\x05n\x14T@\xaat\x8f\xcd\xf7$T@\x10\xc4]\xfc\xe7"T@~\x948J{\xdfS@W\r\x0b\xd0J\x89T@\xcfXn\xb5\x99\xdbS@\x02\xcfo\x13,OT@#\xe6o\xc8\xd0\x90T@#\\\xcaN\xb2\xddS@\xe6zZ{\xe9FT@\xff\xd0\x12 h+T@\xc2\x8b\xa8d\x0c\x91T@nR\xfe\x87\xa0TT@\x1a\xb6\x91\xe2\x7f\x95T@\xcd\x9e\xc9\x80\xd0\x90T@\xe7##P\xfa\x88T@\xe3\xeee)\rVT@\x86\x90\x11\xa4EUT@g\xf9\x9e\x12l\x10T@\xbaJ\xa9$\x93\x94T@cQ\x0f \xd5gT@cW\xb83\xb8\xd6S@\x83\x8dx:_KT@s\xea\x053\xaaFT@!\xd6\xaf\xca!\x8cT@\xb0,{1\xb2.T@\x96\xfe~\x93\xf4-T@\xc4i\xa6\xd6\xf5GT@\x1d1\x08\x84\xf7yT@\xba\xe8e\x1c\x7fNT@X\x9e\xb6T&qT@\x7fI\xd6>VVT@\xfaX~Z#qT@id\xd9\x8c\x99QT@\x9ah\xa2&K\xf3S@s\xc0v\x0c@\x94T@zw\x81\xcc\xda\xedS@1\xae\xc99\xa4"T@\xb8h\xca\x17$\x04T@Nrb\x897\xe4S@\xc7Se\xb0\x83\x86T@\x89\x8c\xff\x95G~T@\xf2K.\xfdUkT@\xc7\x8c\x80\xa4\xed\x84T@M\xbd:\x96]<T@\xbdz[\x92\x89jT@\xb2Qa\xcd\x95oT@\xdc\xc2\x0f\x82\xf4tT@\xc3\x0ecQ\xd5\x84T@x@}t\x07xT@\x9bbc/\xa4gT@mZ\x17\x934\xe6S@n\xd9N\x94\xd8\xebS@&Y\xf12L\xa7T@&Y\xf12L\xa7T@@\x88~c\x7fwT@\xb5\x10\x96\x16\x88tT@\xc6,\x0f4J\xf3S@l!\x06\xe6\xb1fT@\\\xe1\xfc\xb5\xfeCT@\xde\x1f:v@wT@\xdd\x1az\xc4\xf8\nT@"\x1cKkv\xf0S@RV\xdfHG\x0bT@D\xca\xa8;\x01wT@\xbb\xba` \x10\x8dT@L\x1fg\rJ\x8dT@\xb2\xeb\x10Mc\x8cT@\xe0\x81\xa1\x85Y\xedS@<\xbe\x93\x96\xbc\x8cT@@5 \xb0\xe9{T@Xsk\xd6\xd9\x89T@(\x88\xeck\xa9\xf2S@\xaf\x0b\x80Bs\xebS@\xa0:\x89%\x10}T@\xda\xd1\xf0\xfb\xa0zT@\xcaZ\xd7mF\x90T@\x10\xa9\x95\xaf\xc2\x8cT@F\xe5\x16\x86a\x8bT@\xea\xf3qr\xcc\x8bT@\xfb\xba\x80\xf6\x1bmT@\xa5j\x83\x00\xea*T@{p\x8a}\xa5kT@\xb1:\xdcH\xce\xf8S@\xa5z\xed&\x85DT@\x1fZ6\x8cd\x83T@Z\xb0~\xae\xb2dT@\xd1\x1e\r\x9cH<T@\xc7Fl\x86,\x85T@'
p35
tp36
btp37
a.
